# Supplementary material for: Identification and comparison of key RNA interference machinery from western corn rootworm, fall armyworm, and southern green stink bug
Source: PLoS One. 2018 Sep 5;13(9):e0203160. doi: 10.1371/journal.pone.0203160 (PMC6124762; doi:10.1371/journal.pone.0203160)
Supplement: S2 File — (TGZ) [file pone.0203160.s012.tgz › data/fastq/wcrw/14_Pregnant-female_PF_Rep3_aligned.fq]

@442/1
aaaaaaaaataatagttcttcaagatatatttttcaggggatcatgaagc
+442/1
CCCFFFFFGHHHHJJIIJJJJJJJIJJJJJJJJJJJJJJJJIHJJJIJIJ
@2054937/1
cacattttgtggttctttaacgaaatgtcaagagcataaagtatgtctag
+2054937/1
CCCFFFFFHHHGHIJJJJJJJIJJJJIJJJJJJJJJJJJJJGHIJIHIJI
@2055857/1
caccaaagcaaatgggtccacatggagatgtaccacaacaacctaaatcg
+2055857/1
CCCFFFFFHHHHHJJJGIIIJJJJJJJJJJIGHIJJJIJJJJJJJJJJII
@1377505/1
atttatcaaggttttcaaactgttaaaaaacctgctgaatgtgcgccaat
+1377505/1
@C@DDFDFHFHHFHIIGDHGCDFDHBBEBD?GBDDF@ABBFHGHGGEIII
@4783092/1
cttcaatgtttgaatgatgattatataacgagtagatagctttagaggta
+4783092/1
@@@D?DDDFHHDFGHE9FFCHHBBHGHIGGGE8E<CEGIIIIIEAABH:B
@4783093/1
cttcaatgtttgaatgatgattatataacgagtagatagctttagaggta
+4783093/1
CCCFFFFFFHHHHJIJJIIIJJJJIJJJJJJJHHIJJJJJJJJJIIJJGI
@4783094/1
cttcaatgtttgaatgatgattatataacgagtagatagctttagaggta
+4783094/1
CCCFFFFFHHGHHJJJJJJIJJIJJJJJIGGIHGHGIIGIJJJJJJIIFH
@4783391/1
cttcaattacacaaattagtacaactcctccaaaccttgcaaattttcaa
+4783391/1
CCCFFFFFGHHHFGIJEHGAIIIGIGIIJJGIJIIJIJJGGIIGGIIJIG
@6139399/1
ggctaattttaacaaccatcccactgtacgagaattcggtttttcagttt
+6139399/1
CCCADFFFHHHHHJJJJJJJJJIJJJHIIIJJJJJJJJJDHIJJIIIFII
@7500479/1
tgataatggatacaaatttgactactgtatagctttcttctcttggtgaa
+7500479/1
BCCDFFFFHHHGHJJJJJJJJJIJJJJIJJJJJJJJJJJJJJJJJJGHII
@7501932/1
tgataggcgagatttggaagttttcggcaagtacatgaagcagttaagag
+7501932/1
CCCFFFFFHHHHFIJIJGJGAFHIJJJJJJJHHIIIIJJJJJJFFHJJIJ
@2060286/1
caccaatcaggtggtgacatcgttcgatgacaaagtgatgg
+2060286/1
CC@FFFFFDFHFHIGGIJJIJIFEHEDHGIJJI9G::DGGE
@2060287/1
caccaatcaggtggtgacatcgttcgatgacaaagtgatgggcaatccca
+2060287/1
CC@FFFFFGHHFHIFHIIIJJJEHIJIJIIIJJJJFHHGIJJJJJJJJJI
@2060288/1
caccaatcaggtggtgacatcgttcgatgacaaagtgatgggcaatccca
+2060288/1
CCCFFDFDFHHFHJCFGGGIIGGIGHHIDCHEGIICBGIJDGGHGGIJIH
@2060289/1
caccaatcaggtggtgacatcgttcgatgacaaagtgatgggcaatccca
+2060289/1
CCCFFFFFHHGHHJHIJJJJJIFHHIIJJIIJJJICFHGIHJIHHIJJJJ
@2060290/1
caccaatcaggtggtgacatcgttcgatgacaaagtgatgggcaatccca
+2060290/1
CCCFFFFFHHHFHIEFHIIJJJIIJIIJJJIIJCHCGHGGIIGHIJGJJJ
@2736124/1
cccacaacagactggtcccccacaacagactggtcccacacaacagactg
+2736124/1
CCCFFFFFHCFHHJIHIIJJJEHJGJJ?FHIIJDFHHIJIIIIJJC@FHI
@5465897/1
gaagctttgcttgaagtaataaatgcagacagatataataataaacttac
+5465897/1
@@@FFFDDDHHHBGHJEHIFIJJJJGHIEHIIDGGIGIGJGCGGHGGIJI
@698854/1
acttttcaaattttcttttaaatttcatattctcataatacttttcccgg
+698854/1
@@@FFFDDFBBDFFFEHIGGIBEIIDHEFFFEFF?BCHHI@BHHIDF?CD
@3420563/1
cgctgagaaagctatggttgagtgaaaaaggtgggaaatgttgactgttg
+3420563/1
@C@FFFFDFHHHDIGAF?IDGD3AAHHIGHIEEHIGEHGGFHIAHHGBGH
@1382624/1
atttattatattgtgaggagggagcatttatttgatgcaaagtatagagg
+1382624/1
CCCFFFFFHHHHHHIJJJJJIJGHIJJJJJJJJJJIJJJJJIFHIIJGIG
@2060891/1
caccaatgcttggtgcagctatccactttgccagtggccgtctgctacgg
+2060891/1
CCCFFFFFHHHGHHIIIIJJJJJJJJJJIJJJJJHIJJJJIHIIIJJJJI
@6821728/1
gttgaccccaagcttgaggttgttgttgtggaggtgaagggtgatgttgt
+6821728/1
CC@FFFFFHGGHHJJJGIIEFHFHGIJJHIJGIJ?FDGHIJ?DDFIGGIH
@2741092/1
cccacctttttcactcaaccatagctttctcagcgtgttt
+2741092/1
CCCFFFFFHHHFHJIJJJJJIHIJJJJJJJJIJIIGH8BG
@2741093/1
cccacctttttcactcaaccatagctttctcagcgtgttt
+2741093/1
CCCFFFFFHHHHHJJJJJJJJIJJJJJJJJJIIJJGF1?D
@2741094/1
cccacctttttcactcaaccatagctttctcagcgtgtttaatttctttc
+2741094/1
CCCFFDFFHHHHGJIGJJJJIJIIIJJIJJJJJJJCFFFHIIIJIGIJJG
@7439/1
aaaaaaatatcgcaatattagaaattttcaaatattcttcgcttttgact
+7439/1
@C@FDDDFFAHHHGIEIGIIGIGBGHHIGGHGGEHDFHHFHEIIGDBBFH
@8503/1
aaaaaaatgtcaaaattttgcaaattatgtggcattttgacatttatgtg
+8503/1
CCCFFFFFHHHHHJJJJJJIIIJJJJJJIIIJJJJJJJJHIJJJJJJJIJ
@705192/1
agaaaagtcacgagaatttgaaaagcgagcttcatgatcccctgaaaaat
+705192/1
CCCFFFFEHHHHHJJJJJJIJJJJJJIJJJJJJJIJIJJJJJJJJJJJJJ
@5468764/1
gaaggattgttcgctagcgatctcctgcaagaactgaacaaagttgaagt
+5468764/1
CCCFFFFFHHHHGJJJJIIJJJJJJJJJJJJIJJJJJJJJJJJGHIJJJF
@5469925/1
gaagggtgatgttgtctcgctccaggttgctgttgcggaggagcttgctg
+5469925/1
@?@DFFDDHFHFFGIGJHFGGGICHHGIJJIGIIJIJI>HI<FH@CGGGH
@6826323/1
gttgagtgaaaaaggtgggaaatgttgactgttgtagctgattaaggggt
+6826323/1
@?@FFFDDHHHHHJJAEGIIJJFHIIIJJIIHGIGHIJIIGIIGIGGIJ0
@6826324/1
gttgagtgaaaaaggtgggaaatgttgactgttgtagctgattaaggggt
+6826324/1
@@@FFFBEHHHHHJJAEGI=GIIJIIJJIIJHIGGHIIJJIIJIJGIIJ7
@6826325/1
gttgagtgaaaaaggtgggaaatgttgactgttgtagctgattaaggggt
+6826325/1
CCCFFFEFHHHHHJJCFHJHIJIJIIJGIJJJJJIJJIIJGIJJIIJJJ6
@6826601/1
gttgagttgatcctgcttgtgaatctgatggtgaactggaagaagcttgc
+6826601/1
CBCFFFFFHHHHHJJJJJJHIEHGJJJIJJJHHIJJJJJIJJJJJJGJIH
@7507396/1
tgatgagcagccgagcccttggcttccttcggagttttgcctgttccgta
+7507396/1
@@@DFEFFDDDFFA@FHGGIGCCFGIC4?FHH;DFBDH;?BHC8CGC6FC
@5471640/1
gaaggtttaggtatttgtggtatctgtcgatgttgccagaacgtaagata
+5471640/1
CCCFFDEFHHHHHJIJIIJJHIJJJJIIJIJJJJJJJIJJJJJJJJJJJJ
@5472201/1
gaagtaacggcagcactattgacactaagaaatcacagagccccgggccc
+5472201/1
@@@DDDDDHHHHHB;E>?CH<AE@FAHIEGHI>@?B?<B??DGI@;F@AH
@5472202/1
gaagtaacggcagcactattgacactaagaaatcacagagccccgggccc
+5472202/1
@CCFDFFFHGHHHGGHECFHE?EDHHIIIGIICGGHIBGGGIGI@GIGHH
@6145013/1
ggcttattgtaatattcctccatagttcttacatccttgtttatttccct
+6145013/1
CCCFFFFFHHHHHJJJJJJJJJJJJIJJJJJJJJJJJJJIJJJJJJJJJJ
@4792308/1
cttcacttctactatctgctactttttcaactgaaaacaatgctgatatc
+4792308/1
CCCFFFFFGHGHHJJJIIGHGGFHGJJIJJJJJJJJJIIJIEIJJIJJJJ
@7509585/1
tgatgattataattaataactagtgcctaataatagtgtattacctctaa
+7509585/1
@@@DDB;D??FHFHGIEGHAFB<CDHHGIIGGHEEE<E?DGHGGIGHCEH
@7509586/1
tgatgattatataacgagtagatagctttagaggtaatacactattatta
+7509586/1
CCCFFFFFHHHHHJJJGIBHGGGJJJIJJIJGIJCFGIJJIJJJJJJJJJ
@2742107/1
cccactaaagttaaccagacaaagcacctatcgaatcgaatattagtagc
+2742107/1
C@@DFFDFHHDFFIJIIHGIGGGBHIJIGGGHGGGIJIIIHGGIJIFHII
@7509987/1
tgatgcactcggccggaccgattcagcccccaccaagggaagggggcggc
+7509987/1
@CCFDFFFHHGGDIBGAGGHIG;DFFGIGGGHHGIIIFHEHHFEB@DBDB
@1387139/1
atttatttgatgcaaagtatagaggttgtacccaaacttttcggggtgca
+1387139/1
@@<?DDDD?FFBFE>E@AFD@H4A;:AA@CHHA@??CECFAGF:6?7@FC
@1387140/1
atttatttgatgcaaagtatagaggttgtacccaaacttttcggggtgca
+1387140/1
CCCFFFFFHHFHHJIJJCJJJIGGJGHIJIGJGJJJIJGGIIGGGJFGGJ
@1387141/1
atttatttgatgcaaagtatagaggttgtacccaaacttttcggggtgca
+1387141/1
CCCFFFFFHHHHHJJJJGIJJJJJJHGJHGJJJJJJJJJJJJIJIJHIJJ
@6146715/1
ggcttgttcgggagtcacttttccgaccaagagatccagcaagttcttgg
+6146715/1
@@@DDDBDHAHHAA<EBGGHGIDF;FFHIIDEFEHIIIIIIIEBFHCGCG
@6146970/1
ggctttcaatcaccacattatgaaattactcatagtgtcacgggaactca
+6146970/1
CCBFFFFFHHGHFIJJJJJIJIJJIJJIJJIJJJIGGGIFFGCGIJJJJI
@6146971/1
ggctttcaatcaccacattatgaaattactcatagtgtcacgggaactca
+6146971/1
CCCFFFFFHHHHHJJJIJJJIJIJIJJIJJJJJIIGGHIHJJJJJJJJJJ
@7511533/1
tgatggtcctatggcaattccatataatctagttacacagcatagtatcc
+7511533/1
CC@FFFDFHHHHHJJJJJJJJJJJJJJJJJJJJJJJJJJJJJJJJIIIJJ
@706146/1
agaaaatatacagactaaagaaacgctcgtggggagcgatgacgaataaa
+706146/1
CCCFFFFFHHHHHJJJJIJJJJJJJJIIJJIEHGAFGGGEHIJIEBHHEH
@10545/1
aaaaaacaagaaaaatgaggctctgtgccaagaagtacttttgtggaata
+10545/1
CCCFFFFFHHHHHJJJJJJJJJJJJIIJJJJJJIJGGIIJJJJFHJJIIJ
@12000/1
aaaaaacattgaccaatcgccaccaatgcttggtgcagctatccactttg
+12000/1
@@CFDFFDHGFHHIIJGICFFHHGGGGEHJJJHG@GGGIFEGEGHIIIJJ
@12001/1
aaaaaacattgaccaatcgccaccaatgcttggtgcagctatccactttg
+12001/1
CC@FFFFFHHHHHJJJJJDHIIJJJJJIJJJJIGIJJJJJJIJJJJHJJG
@12002/1
aaaaaacattgaccaatcgccaccaatgcttggtgcagctatccactttg
+12002/1
CCCFFFFFHHHHHJJJJJCGHHIJJJJJJJJJIGGIIJJIIJJJJJJJJJ
@12003/1
aaaaaacattgaccaatcgccaccaatgcttggtgcagctatccactttg
+12003/1
CCCFFFFFHHHHHJJJJJFHIIJJJJJJJJJJJIJJJJJJJJJJJJJJJJ
@12004/1
aaaaaacattgaccaatcgccaccaatgcttggtgcagctatccactttg
+12004/1
CCCFFFFFHHHHHJJJJJFHJJJJIJJIJJJJIHIJJJJJJJJJJJJJJI
@12005/1
aaaaaacattgaccaatcgccaccaatgcttggtgcagctatccactttg
+12005/1
CCCFFFFFHHHHHJJJJJGGIJJJIJJJJJJJIFHIJIJJJJJJJJJJJI
@708843/1
agaaaattcaagatccagtgtttaaggaactatcagatgttggtccgcca
+708843/1
CCCFFFFFHHHHHJJJJJGIIJJJJJIFHIIJJIIJDGIIHIJJJIIJJJ
@6147816/1
ggcttttcctgcttttttagcagctttaccattcgtcttatcgatgcatt
+6147816/1
CCCFFFFFHGHHHJJJJJIJJJJJJJJJJJJJIJJHIIJJJJJJJJJJIJ
@5476901/1
gaagttgtctgcccctttcttaatcggttctgcatgaatgccatctgggc
+5476901/1
CCCFFFDFHGHHHJIGGIGEHHGGH@GFGIIEHIIGIJIJEIIJJJGIGI
@7512475/1
tgatgtgataaatatacctgcacacacgcatttttaaatttaaaaattta
+7512475/1
CCCFFEFFHGHHHJJJJJJJJIIIJJJJJJJJJJJIJIJJJJJJJJJJJJ
@6152662/1
gggaaatgttgactgttgtagctgattaaggggtgtattctgtatttcag
+6152662/1
BC@DFFFFHHHHHIJGIIHIJJJJJJJJJJJJJ:FFHHIGIJGGJJJIII
@1391852/1
atttcagttaaatttaagaggcttttaaaatttaacgtttagcagtcttc
+1391852/1
@@?BBDDBFFHFHIIHIGHGGGHGGIIGHGFE@HIGAHIIIGHIGDDEHE
@1391853/1
atttcagttaaatttaagaggcttttaaaatttaacgtttagcagtcttc
+1391853/1
CCCFFFFFFHHHHJJJJJJJJJJJJJJJJJJJJJJJJJJJJIJJJJJJJH
@1391866/1
atttcagttagatttaagaggcttttaaaatttaacgtttagcagtcttc
+1391866/1
CCCFFFFFHHHHHJJJJJJJJJJJJJJJIJJJJJJJIJJJJJJJJJJJJJ
@4109947/1
ctccttcacaacaacaacctggagctagacaacagcaaactgctcctcca
+4109947/1
CCCFFFFFHHHHHJJJJJJJJJGIJJJJJJJJJJJJJJJJJJJJJJJJJJ
@2745339/1
cccagacaggagatcatcgaagatttggagaatattgtggtagaccaatt
+2745339/1
@@@FFDDBHFFDFBDGDHGHIA@@DGGG>GBCG>GCG@FE9BDH@FGH99
@5478715/1
gaataaagtatgtgttcaccaagagaagaaagctatacagtagtcaaatt
+5478715/1
@@@FDFDFFFBDDHGHEGIIGGIIGIJIJIJJGGIIJGGIHHHDCHGHHG
@5478716/1
gaataaagtatgtgttcaccaagagaagaaagctatacagtagtcaaatt
+5478716/1
CCCFFFFFDHHHFHHIJJJJJJIJJJJJJJJJJJJJIJJJIIJIIJJIJJ
@17666/1
aaaaaagatggcgaaacaattagcagcaagagaaatgctggaaaagttaa
+17666/1
CCCFFFFFHFHHHIJJIJJIIGHGIIGIGGHGJHJJGGIJJGIIGGHGII
@2748436/1
cccagatggcattcatgcagaaccgattaagaaaggggcagacaacttca
+2748436/1
BBBFFFFFHHHHHJJJJIJJJJJJJEGGIIIJJIJJIIIJIGIIJIIJJJ
@2748437/1
cccagatggcattcatgcagaaccgattaagaaaggggcagacaacttca
+2748437/1
CC@FFFFFHHHHHIJIJIJIJJJJIGIJJJJJJJIGGGIFJIJIIJJJFI
@2071274/1
caccacttttacgacatgtgcacgatccggagggagaattaaccagactg
+2071274/1
CCCFFFFFHHHHHJJJJJIJJJJJJIIJJJJJJIIJJIJJJJJJIIJJJJ
@6832057/1
gttgatttggtaccagataccccgaaaaagtttttaagaaccgtgatgga
+6832057/1
@BBFFFFFHGHHFJIJJJJJJIJJGHJJJIHHIJIJHIJJJJIGHIJJIF
@712989/1
agaaaggccgatagaatgaagtgaaagtcgaacgttcttctgggcttttc
+712989/1
CCCFFFFDHGHHGGIJJJJIJHGJJJJHIJJIIIIJEHIGGEHIJIJJIG
@4114008/1
ctccttgttgtggttgggggtcttgtgtaatgggttgaggctgaacctca
+4114008/1
???DDDBBDBDDD<CB@EII1?BDD?DDDEDDCD?DABCD=C@AE;A@A?
@4797549/1
cttcagctagatcggataatcctatacttgtacctattgaattgtgtaca
+4797549/1
@@@FFFDBDFHFHIIFBHIIIIIHCEHHHIGGBHHCHIIIIIIIGGDFGH
@2073660/1
caccagtatatgctgaagtaaaaagagttggcgatactgtgttaggaatg
+2073660/1
CCCFFFFFHHHHHJGIIIFGJIJJEFFAFHEGHIEGGGCDFHHGGC<BHD
@3432955/1
cgcttgaggaagtaacggcagcactattgacactaagaaatcacagag
+3432955/1
@@@BDDDFFHHHDABHHIBBHCCEE3:C9?CFEG3BDADG99@FHG9B
@3432956/1
cgcttgaggaagtaacggcagcactattgacactaagaaatcacagagcc
+3432956/1
CCCFFFFFHHHGHEHGIIJJJCEGG3?D<C?9:BFF9DFG998B948=CD
@6153394/1
gggaacaatttttgtcgagttattgatttcgaggaataatacgaacttcc
+6153394/1
CCCFFFFFHHHHHIIJJJJCGDHIGIIJJIIGHJGICHIIIIIIJJJJJJ
@18063/1
aaaaaagcaggaaaagcccagaagaacgttcgactttcacttcattctat
+18063/1
CCCFFFFFHHGHHJJJJJJIJIIJJIGIGJIJIIIJJJGGHIJIIJJJJI
@18064/1
aaaaaagcaggaaaagcccagaagaacgttcgactttcacttcattctat
+18064/1
CCCFFFFFHHHHHJJGHJJJJIJJJIJJGHIJJJJJJJJJJJJJJJJJJ@
@18065/1
aaaaaagcaggaaaagcccagaagaacgttcgactttcacttcattctat
+18065/1
CCCFFFFFHHHHHJJIJJJJJJJJJIJJJJIJHHHJJJIIIJJJJJJJIJ
@2077651/1
caccattctatgaaatggaacacgaagagggactaccacacgaaaggcag
+2077651/1
CCCFFFFFHHHHHJJJJJJIJJJJJJIJJIJJJJIIJJJJJJJIJIIIJJ
@21442/1
aaaaaagtttatttatcatacacaggtaaacagttgtacagtagaggata
+21442/1
CCCFFFFDFHGHHJIJJJJJJJJJJJIHJJJIJGHIHHIIJIIJJJIJIJ
@21443/1
aaaaaagtttatttatcatacacaggtaaacagttgtacagtagaggata
+21443/1
CCCFFFFDHHHHHJJJJJJJJIJJJJFHHIJJJJJJIJJJJIHGHGHIJJ
@21444/1
aaaaaagtttatttatcatacacaggtaaacagttgtacagtagaggata
+21444/1
CCCFFFFDHHHHHJJJJJJJJJJJJIHHHJJJJHIJIIIJJIHIIIIJJJ
@21445/1
aaaaaagtttatttatcatacacaggtaaacagttgtacagtagaggata
+21445/1
CCCFFFFDHHHHHJJJJJJJJJJJJJHHJJJJJIJJIJJIJHGGIJJIJJ
@21446/1
aaaaaagtttatttatcatacacaggtaaacagttgtacagtagaggata
+21446/1
CCCFFFFDHHHHHJJJJJJJJJJJJJIGHIJJIHHIJIIJJDFCHGIHJI
@21447/1
aaaaaagtttatttatcatacacaggtaaacagttgtacagtagaggata
+21447/1
CCCFFFFEHHHHHJJJJJJJJJJJJJHGHIJJJIJJHJIIJHHIJJJJJJ
@21448/1
aaaaaagtttatttatcatacacaggtaaacagttgtacagtagaggata
+21448/1
CCCFFFFFHHHHHJIJIIIJJJJJJJHHIJJIJIJJGGIJIIIJJJIJIJ
@1396550/1
atttccgtgaagtggtccgtgccccttgcggttaccccttctgttggg
+1396550/1
@@@DDDDDHDHDAFHAFH@CB?GGI@D>AAH?FEGIII;BB?<BG>FG
@3433779/1
cgcttgtcatgtgttgaaattccgcgaaattggcactggcaagtcaa
+3433779/1
@@@DD?BBBB<A<<E3<CI<FAH;@?8DG;F<DB?D??FBAF;8=CC
@3433780/1
cgcttgtcatgtgttgaaattccgcgaaattggcactggcaagtcaa
+3433780/1
CCCFFFFFHHHHHIGGIJJIJJJJJJJJJJJJJIJJJJJJJJJIIJF
@6160214/1
gggacatgcacatctcttggagccagccaatgggattgcccatcactttg
+6160214/1
BC7DDFFFHHHHHJIJIJJJJJJJJJIJJJJIJJJIIJIJJJJJJIIIJJ
@7519865/1
tgcaaatcggccaacttcttgccgacggaatttttcagcgttttgtggaa
+7519865/1
CCCFFFFFHHHHHJJIJIJJIJJJJJJIJJJJJJJIJJIJJJJIJJIHEH
@1397560/1
atttcctcgaaatcaataatgcaatgtgtttaaatttttgtcgagtcaaa
+1397560/1
CCCFFFFFHHHHGJJJJJJJJJHIIJHHIIIJJIJJJJJJIIJHIIIJJJ
@1397561/1
atttcctcgaaatcaataatgcaatgtgtttaaatttttgtcgagtcaaa
+1397561/1
CCCFFFFFHHHHHJJJJJJJJJJJJJHIIIJJJJJJJJIJJJJIJJIIIJ
@1397562/1
atttcctcgaaatcaataatgcaatgtgtttaaatttttgtcgagtcaaa
+1397562/1
CCCFFFFFHHHHHJJJJJJJJJJJJJHIIIJJJJJJJJJJJJJIJIJJJJ
@7520585/1
tgcaaattcggttgatttatcccccttgaaagattacgatttatctagag
+7520585/1
@@CBDDEDHHFFFHGIIIIIHGIGGBHGGE@GHGHHGIFG@DGHIIIIED
@3435489/1
cgcttttcaaattctcgtgacttttctcccctgtttgttcttaaataaag
+3435489/1
CCCFFFFFHHHHHIJJJJJJJJJJJJJJJJJJJJJIJIJJJJJJJJIJJI
@3436288/1
cggaaaaaagtgagtttaggatatcttacgttctggcaacatcgac
+3436288/1
B@BDFFFFHHHFHJHIJJJJJJJJJJJJJIJJJJJIIJJJJJJJJJ
@3437316/1
cggaaaagaagattgcaccccgaaaagtttgggtacaacctctatacttt
+3437316/1
@@@DBDD:<?FDCGEBEF;BCH6FEDAHIFCG@09?FDB1DBGAF@88CG
@3437537/1
cggaaaagtaacgcccgaacaagccaatcagaccaacggaacgcccggag
+3437537/1
@C@DDFDFFHFHHJIJIIJJJJJJIIIIGIHJJJJIGIGIJJJJJHHFFC
@3437663/1
cggaaaagtgactcccgaacaagccaatcagaccaacggaacgcccggag
+3437663/1
B@CDFFFFDHHFHIJJHGIJJJIIJJJJJJIJJJJGJIIJJJIJJJIHED
@3438101/1
cggaaaatgctcgaaaactcaattggcgcacattcagcaggttttttaac
+3438101/1
@?@DDDDDADDAFHEHIIDB>EHIGEGIIIFHIIIGEHGEID@8;FHGEE
@3438102/1
cggaaaatgctcgaaaactcaattggcgcacattcagcaggttttttaac
+3438102/1
B<<DFFFFHHHHHJJJJJJJJJJIJJJJJJJJJJJIIIJJJFHJJJJJJI
@3438103/1
cggaaaatgctcgaaaactcaattggcgcacattcagcaggttttttaac
+3438103/1
CC@FFFFFHHHHHIJJJJJJJJJJJJJJJJJJJJJIJJJJIDHIJJIJIJ
@3438104/1
cggaaaatgctcgaaaactcaattggcgcacattcagcaggttttttaac
+3438104/1
CCCFFFFFHGHHHJJJIJJJJJJJJJJJFGIJJJJGJIIJJBFHGJJJG=
@3438105/1
cggaaaatgctcgaaaactcaattggcgcacattcagcaggttttttaac
+3438105/1
CCCFFFFFHHHHGJGJIDEHIJIJJGIJIJIJGGIGIGIGG?BBFHGIJI
@2080946/1
caccccttaatcagctacaacagtcaacatttcccacctttttcactcaa
+2080946/1
CCCFFFFDHHHHHJJIJJJJJJJHHIIJJJJJJJJJJJJJJJJIJIIJJH
@2080947/1
caccccttaatcagctacaacagtcaacatttcccacctttttcactcaa
+2080947/1
CCCFFFFFHHHHHJJJJJJJJJJIHJJJJJJJJJJJJJJJJJJJJJJJJJ
@2080948/1
caccccttaatcagctacaacagtcaacatttcccacctttttcactcaa
+2080948/1
CCCFFFFFHHHHHJJJJJJJJJJJIJIJJJJJJJJJJIJJJJIJJJJJIJ
@2080949/1
caccccttaatcagctacaacagtcaacatttcccacctttttcactcaa
+2080949/1
CCCFFFFFHHHHHJJJJJJJJJJJIJJJJJJJJJJJJJJJJJJJJJJJJJ
@2080950/1
caccccttaatcagctacaacagtcaacatttcccacctttttcactcaa
+2080950/1
CCCFFFFFHHHHHJJJJJJJJJJJIJJJJJJJJJJJJJJJJJJJJJJJJJ
@2081051/1
cacccctttgttgcccgtttgccgatttaggttgttgtggtacatctcca
+2081051/1
CCCFFFFFHGHHHJIJIIGIGIIJCFHIEGGDHGHIGGIIIIJJJJJJJJ
@1400292/1
atttcggttaaatttaagaggcttttaaaatttaacgtttagcagtcttc
+1400292/1
CCCFFFF20<CFHJJJJJIJJJJJJJJJJJJJJJJJJIJJJJJJJHHIJI
@1400293/1
atttcggttaaatttaagaggcttttaaaatttaacgtttagcagtcttc
+1400293/1
CCCFFFF20>CFHJJJJJIJJIJJJJJJJJJJJJJJJIJJJJJJJJJJJJ
@5483301/1
gaataacttattgtaacgatggagaattttttgattcagtgctgattctg
+5483301/1
CCCFFFFFHHGHHGIJJJHIJJJJJIIJJJJJJJJJIJIGHIIJEIIJJI
@721576/1
agaacgaattttgtgcatacaaaaatagtaaaaagtcaaagtctttcgag
+721576/1
CC<DFFFFHHHHHHIJJJJJJJJJJJJJGIJJJJJJIIJJJFHIJJJJIJ
@721913/1
agaacgtaagatatcctaaactcacttttttccgaaaaaatatcgcaata
+721913/1
@@@FDFFFHFBHHIGIIGIGGDDBCEBAEFEGDGGHGGIIGHGBB7FAHG
@6835960/1
gttgccagaacgtaagatatcctaaactcacttttttccgaaaaaatatc
+6835960/1
=@?D=DB?FHDHHGB>>BHECEGHDGHEGIIHEIGIIIG=GAFDEHFGD>
@26490/1
aaaaaatatcgcaatagctcaaaagggaacaatttttgtcgagttattga
+26490/1
CC@FFFFFHHGHHJJJJJJJJJJJJJDHIJIHIJJIIIDHGFGBCHIJJG
@26491/1
aaaaaatatcgcaatagctcaaaagggaacaatttttgtcgagttattga
+26491/1
CCCFFFFFHGHHHJJJJJJJJJIJIJJJJJJIJJIJIIHIGJJGHIJJJJ
@26492/1
aaaaaatatcgcaatagctcaaaagggaacaatttttgtcgagttattga
+26492/1
CCCFFFFFHHHHHJJJJJJJJJJJJJJJJJJJJJJJJJFGIGJHIIIJJG
@26493/1
aaaaaatatcgcaatattagaaattttcaaatattcttcgcttttgactc
+26493/1
CCCFFFFFHHHGHJJIJJJJJJJJJJJJJJJJJJJJJJIJJJJIJJJIJJ
@26494/1
aaaaaatatcgcaatattagaaattttcaaatattcttcgcttttgactc
+26494/1
CCCFFFFFHHHGHJJJJJJIJJIJJJJJJJIJJJJJJJJJJJJJJJJJJJ
@27123/1
aaaaaatattaggaatccactacaaggttttcaatagggcattctaacat
+27123/1
;@@FFFFFGHHDBAHGGEHIGGIIIIGFEGHIDGI@HIGGGIIIIICGEG
@27124/1
aaaaaatattaggaatccactacaaggttttcaatagggcattctaacat
+27124/1
@@@DDDD;AF:A?FFGII@BHEFFIFI:?DGFEEFCGDEEDDFFEGEFEB
@27125/1
aaaaaatattaggaatccactacaaggttttcaatagggcattctaacat
+27125/1
CCCFFFFFHHHFHIJJJIIIIIJIIJJFHIJJIJJJIIFJIIJJJJJIJJ
@27126/1
aaaaaatattaggaatccactacaaggttttcaatagggcattctaacat
+27126/1
CCCFFFFFHHHHHJJJJJJJJJJJJJJEGHIJFIJIJIIJJJJIJJJJII
@4806900/1
cttcatcgatgtctagctccagcgaatgagatatgaacgtaacataagac
+4806900/1
CCCFFFFFHHHHHJJJJJJJJJJJJJJIIJIJIIIJJIJHIJJJJJJJJJ
@6838794/1
gttgctgagccgtcgcggcatcactcccaaatacgaactggtccaaatcg
+6838794/1
?@?DFDFFFHHAF@ADDGAFHIIIEBBGGEHIG=BFF@D>CEEH>?CCE=
@6838795/1
gttgctgagccgtcgcggcatcactcccaaatacgaactggtccaaatcg
+6838795/1
@@@?DFFFHHHHHHJJIJIIJIIJGIGIJJIJGIJJJJJJJHHHHHHHHF
@4808588/1
cttcatgattgaaaatttgcaaggtttggaggagttgtactaatttgtgt
+4808588/1
CCCFFFFFGHGHHJJHIJIJHJJJBHGIJHIJFGEGIGHIJIJJJJJJID
@4808920/1
cttcatggcccaaaagaactatataatagatgatgaagttttgatattac
+4808920/1
CCCFDADDGHHHHJIIIJIJHHIIFIIJGCGFGGGC9FCFIHIJJJCFIH
@4118707/1
ctcgaaaactcaattggcgcacattcagcaggttttttaacagtttgaaa
+4118707/1
CCCFFFFFHHHHHIJIJ<FIGGGGIEIIIJJIFHIIIEHIIDG@FECDFH
@4118708/1
ctcgaaaactcaattggcgcacattcagcaggttttttaacagtttgaaa
+4118708/1
CCCFFFFFHHHHHJJJJJJJJJJJJJJJJJJJDHIJJJJJJJJIIJJJJJ
@4118709/1
ctcgaaaactcaattggcgcacattcagcaggttttttaacagtttgaaa
+4118709/1
CCCFFFFFHHHHHJJJJJJJJJJJJJJJJJJJFHJJJJJJJJJHIJJJIJ
@4120291/1
ctcgaaagacttcgactttttactatttttgtatgcacaaaattcgttct
+4120291/1
CCCFFFFFFHHHHJGIJJJJJJJJJJJJJJJHJIJJJJJJJJIIJJIJIJ
@4120292/1
ctcgaaagactttgactttttactatttttgtatgcacaaaattcgttct
+4120292/1
@CCFFFFFHHHHHJIJJJJJJJJJJJJJJJJJJJJIJJJJJJJJJJIJIJ
@6164581/1
gggagcatttatttgatgcaaagtatagaggttgtacccaaacttttcgg
+6164581/1
CCCFFFFFHHHHHJJIIJJJJJJHJIJJJJJHHJJJJJJJJJJJJJJJJJ
@4120844/1
ctcgaaatcaataactcgacaaaaattgttcccttttgagctattgcgat
+4120844/1
???ADB?AFDFHFII>FHGGD@CFH>B@GHEHEIIGGGG?BDFGD>AGGI
@4120845/1
ctcgaaatcaataactcgacaaaaattgttcccttttgagctattgcgat
+4120845/1
?@<?DADBBFHDHEEGGCCGHBCG@GCG?E?GGECFEE?F@C<BDDDHED
@4120846/1
ctcgaaatcaataactcgacaaaaattgttcccttttgagctattgcgat
+4120846/1
@CC?DEFDDFHFDFGDBGHEHHGGIIIIIGHGGGGHGGCHIIGHGIEIGI
@4120847/1
ctcgaaatcaataactcgacaaaaattgttcccttttgagctattgcgat
+4120847/1
CCCFFFFFHGHHHJJJJJJJJJJJJJIJIJJJJJJJJIJJJJJJJJJJJJ
@4120848/1
ctcgaaatcaataactcgataaaaattgttcccttttgagctattgcgat
+4120848/1
@@;BDDDDFD?FHB@EGGHIHGCCCFGH@FBCBDGGIGIIFIIEGHBEFF
@4120849/1
ctcgaaatcaataactcgataaaaattgttcccttttgagctattgcgat
+4120849/1
@@CFDFDFHHHGHJJJIJGIJJJJJIIIHHJJJJJJJCBAFHDGGIFIGI
@4120850/1
ctcgaaatcaataactcgataaaaattgttcccttttgagctattgcgat
+4120850/1
B@@FFFFFFHHDHGIIGIIIIJJJJJIJEHIGJJJIIIIBGGGIJIGGHI
@4120851/1
ctcgaaatcaataactcgataaaaattgttcccttttgagctattgcgat
+4120851/1
CCCFFFFFHHHHHJJIJJJJJJJJIJIIIIIJJJIIJJGCHIJJJIJJJJ
@4120852/1
ctcgaaatcaataatgcaatgtgtttaaatttttgtcgagtcaaaagcga
+4120852/1
@@CFDEFFHDFHHGIGIGIIGHGGGIJIEIHIIJJJII<GHGHJJGJJJJ
@4120853/1
ctcgaaatcaataatgcaatgtgtttaaatttttgtcgagtcaaaagcga
+4120853/1
BBC@DEFFHFFFGIGHIJJIIHHIHIIGIJGIJIJHIIIIGHIIJIGIBG
@4120854/1
ctcgaaatcaataatgcaatgtgtttaaatttttgtcgagtcaaaagcga
+4120854/1
CC@FFFFFFHHHGGIGHFHIIFEFFFDHBHIJGIGHIEEEIGI@>GIEGF
@4120855/1
ctcgaaatcaataatgcaatgtgtttaaatttttgtcgagtcaaaagcga
+4120855/1
CCCFFFFFHHGHHJJJJJJJJHHIJJHIIJJJJJJGIEDGGHGHIJJJIJ
@4120856/1
ctcgaaatcaataatgcaatgtgtttaaatttttgtcgagtcaaaagcga
+4120856/1
CCCFFFFFHHHGHJIJJJGGIGHHFHJIHJIJIJIGIJGIBGHIJIIGGI
@4120857/1
ctcgaaatcaataatgcaatgtgtttaaatttttgtcgagtcaaaagcga
+4120857/1
CCCFFFFFHHHHHJJJJJJJJGGJIJJJJJJJJJIIJJIJHIJJJJJIJJ
@1402427/1
atttctcaagggcacacggcaacaaaaagtgataatggatacaaatttga
+1402427/1
B@BFDFFFHHHHHJJIIJJJJJIJJJJJJFHIJJIIJIJIIJJJJIJJJI
@7522990/1
tgcaagctggtccacttgtacctatgaggttaagaaaccctgaacctgga
+7522990/1
CC@DFFFFHHDHHJJIJIHIJJJJJJJJJIJJIJJJJJJJJJJJJJJIJJ
@7523182/1
tgcaaggtttggaggagttgtactaatttgtgtgattgaagttcgtatta
+7523182/1
@@@DDDD=DFDH?EH:C:FBABHGGGIIIG?G?C<GHGGHGCHIIGIIIC
@3442979/1
cggaaatctaccgacagagaggttatccttgggggaagaagccaaattgc
+3442979/1
?@@FDFFDHFHFHEGIE@FFHGFGHGGEEHHCHIIFFIEHGGIIDIIIIE
@3442980/1
cggaaatctaccgacagagaggttatccttgggggaagaagccaaattgc
+3442980/1
@CCFFFFDHGHDFBGI@GFG=EFHHH@GHBGHHA@FHCCC@;@CAD=D@H
@3442981/1
cggaaatctaccgacagagaggttatccttgggggaagaagccaaattgc
+3442981/1
CCCFFFFFHHFHHIIJIHGGGJFHIJJIJJIJJIJ>GIIIIIJJIIJIJJ
@3442982/1
cggaaatctaccgacagagaggttatccttgggggaagaagccaaattgc
+3442982/1
CCCFFFFFHHHHHIJJJIIGGICGHJIJJJJIJJJJIJJJIIJJDGIJJJ
@32174/1
aaaaaatgtcaaaattttgcaaattatgtggcattttgacatttatgtga
+32174/1
@@@FFFFDDHFAFFHJJJIJJJEHGIFHFFGIDGGIIIGHIGIIJIJCDE
@32175/1
aaaaaatgtcaaaattttgcaaattatgtggcattttgacatttatgtga
+32175/1
CCCFFFFFHHHHHJJJJJJIJJJJJJJJIJIJJJJJJJIJJJJJJJJIIJ
@1404856/1
atttcttagtgtcaatagtgctgccgttacttcctcaagcgctggtaacg
+1404856/1
@@CFFFFFHFHHHCFFHFFJIIIIJJJJJJJJJIJJJJIJJJJIIGGIIJ
@7524202/1
tgcaatcttcttttccggaaaatgctcgaaaactcaattggcgcacattc
+7524202/1
@C@DADDBHFFHHJHJFIBGIJGGHIJIGIIGFHGIIJFIIJJIJJIIIG
@33569/1
aaaaaattacattcagtatcgatagataatattgatgattataattaata
+33569/1
CCCFFFFFHHHHHJIJIIJJJHIJJJJJJIJJIJJGGJJIIJJIJJJJJJ
@5487845/1
gaatatgaaatttaaaagaaaatttgaaaagtatcatgagttttgtgatt
+5487845/1
CCCFFFFFHHHHHJJJJJJJJJJJJJJJJJJ@HHGIJJJJGIJJJGIJJJ
@3444797/1
cggaacaggcaaaactccgaaggaagccaagggctcggctgctcatcatg
+3444797/1
CCCFFFFFHGHHHJJJJJJJJJJJIJJJJIJJIJJJJIJIIGHGIEHIHH
@3444798/1
cggaacaggcaaaactccgaaggaagccaagggctcggctgctcatcatg
+3444798/1
CCCFFFFFHHHHHJJJJJJJJJJJJIJJJIIIFHHHJBGGBFCEEHIGGC
@3445263/1
cggaaccggaagatcgaagaaagacgccaaacattcggcagccaagaact
+3445263/1
?@@DFFFFHFDFFGEF7B??EF@CDFHHIIGGHGEGGIIIIIIII?EHGF
@3445264/1
cggaaccggaagatcgaagaaagacgccaaacattcggcagccaagaact
+3445264/1
@CCFFFFFHHHHGIJGGIIIJJGHJJJJJJIJIJJIIIJJJJIJJHHHHF
@3445265/1
cggaaccggaagatcgaagaaagacgccaaacattcggcagccaagaact
+3445265/1
BCCDFFFFGHGHHGHIJJJJJJIJJIDIJJJJJIIIJIJJIJJJJGHHGF
@3445266/1
cggaaccggaagatcgaagaaagacgccaaacattcggcagccaagaact
+3445266/1
CCCFFFFFGHHHHJJJJJJJJJIIJIIJJJIJJJIIJEBGIIIIIHGHGF
@6852590/1
gttggccactaaactgggcagctcggctgagaatcggtattcgggactga
+6852590/1
CCCFFFDFHHHHHIJIIIIIJJGIGHHJIJJJJJJJIDHDGIGIJGHGJH
@4126388/1
ctcgaataatcaataactcgataaaaattgttcccttttgagctattgcg
+4126388/1
@@@DB;:BFBB<DG:E?EDCBFEGFDGBGE4EFC3B@?FD=;FEC?<?9@
@4126681/1
ctcgaatagctcgtacttcggcacttgtaacttgttcaaattgtccatcc
+4126681/1
CCCFFFFFFHHHHGIJJJJJIGHJJJIHHIJJIJHIJJJIJJJJJJIJIJ
@4126682/1
ctcgaatagctcgtacttcggcacttgtaacttgttcaaattgtccatcc
+4126682/1
CCCFFFFFHHHHHGIIJJIIJFGHIJJHIJHIJGHHIJJJJJIIIIGGIJ
@6174263/1
gggcaaatcaatcaatttgcctcgaaatctaaggttatattacttttatg
+6174263/1
@CCFFFFDDBHDFBHGIIECI@E@FHIGGGIIGIFFEFDHIIIIIIIGI@
@4129577/1
ctcgacaaaaatttaaacacattgcattattgatttcgaggaaataatac
+4129577/1
@CCDDDDDDDDHHIIJJFHHJJIJEGIIHIGGGGIJB@AFHEHCHIII<F
@4129578/1
ctcgacaaaaatttaaacacattgcattattgatttcgaggaaataatac
+4129578/1
CCCFFFFFHHHGHIIIJJGGGJJJJJJJJIIJJJJJJJJJJJJJJJJJJI
@4129579/1
ctcgacaaaaatttaaacacattgcattattgatttcgaggaaataatac
+4129579/1
CCCFFFFFHHHHHJIJJIJIJIJJJJJJJJJJJJJIJIHIJJJJJJJJJJ
@6175385/1
gggcaatcccattggctggctccaagagatgtgcatgtcccgcagatggc
+6175385/1
@@@DFFFFHHHHHJJJJJIDDHIGGGEHC>F?FBDGGGIIIIJIJFCBHC
@6175386/1
gggcaatcccattggctggctccaagagatgtgcatgtcccgcagatggc
+6175386/1
@@@FFFFFHHHHHIIJJII@@GHHIIEHAFACFHGIIGIJJEGIIDEGGG
@4130394/1
ctcgacatggagtcccaaaacatgaccatgatgcactcggcc
+4130394/1
CCCFFFFFHHGHFHJJJJJJGGHHIGHIGHEHGGGC<F@F;@
@4130395/1
ctcgacatggagtcccaaaacatgaccatgatgcactcggccggaccgat
+4130395/1
CCCFFFDFHGGHFHIJJJJHIGGGIJJJIIHJJJJJJIJGHJIJIJIIHF
@1408771/1
atttcttttggatcataaatgccgtcctcttctaacagctttaatgcatt
+1408771/1
CCCFFFFFHHHHHJJJJJJJJJJJJJJJJJJJJIJJJJJJJJJIJJJJIJ
@6176320/1
gggcactatataaaaaattacattcagtatcgatagataatattgatgat
+6176320/1
?<11==DBFBC8<AEBHBDFGGCEH?EAFEGI?F@F<@GHECGFBGI>BH
@6176321/1
gggcactatataaaaaattacattcagtatcgatagataatattgatgat
+6176321/1
CCCFFFFFHGHHHJJJJJJJJIJJIIJIJJJJHJJJIJJJIIJIJJJJJJ
@6176322/1
gggcactatataaaaaattacattcagtatcgatagataatattgatgat
+6176322/1
CCCFFFFFHHHHHJJJJJJJJJJJJJJIIJJJIIJJJJJJJJJJJJJJJJ
@1409086/1
atttgaaaagcgagcttcatgatcccctgaagaatatatcttgaagaact
+1409086/1
CCCFFFFFHHHHFIIIJJJJJIJJJJJJJIIJIJJJJJJJJJIIJJIJJJ
@2759132/1
cccataatttatgtatggcgatgaaaaaccatcgttcttttacttaatca
+2759132/1
CCCFFFFFHGGHGHIJJJIIIBHGIJIJJJIIJJIJIJJJJIJJJGHIIE
@1409103/1
atttgaaaagtatcatgagttttgtgattctccgaagaatatgtctcgaa
+1409103/1
=1=AADDFHHCFHHIJJJJHJJJIIIIJJJJJJJJJJJJJJIJIIJJGHJ
@5488830/1
gaatatttgaaaatttctaatattgcgatatttttttatcgatctggctt
+5488830/1
B@BFFFFFHFHHHJJJJJIJGIJJIJJJJJJJJJJJJGIIJIIHIJFIGI
@5488831/1
gaatatttgaaaatttctaatattgcgatatttttttatcgatctggctt
+5488831/1
CCCFFFFFHHHHHJJJJJJJJJJJJJJIJJIJJJJJJJJJIJJJJJJIJI
@5488832/1
gaatatttgaaaatttctaatattgcgatattttttttatcgatctggct
+5488832/1
?;8D:=D?AFFDFGIFIBHCH<E>EHBCG@F>FB<?FDFFFBF?CFFEFI
@7526298/1
tgcacatctcttggagccagccaatgggattgcccatcactttgtcatcg
+7526298/1
BCCFFFFFGHHHHJGHIJIIHIIIJJIIIJIJIJJHGJGJIJIJJJGIJJ
@2762432/1
cccatcccaacagaaggggtaaccgcaaggggcacggaccacttcacgga
+2762432/1
CCCFFFFFFHDHFIFIJJI1FFHIGIIIGGIIIDHAA;FH?GEG3=CA?B
@6861781/1
gttggtttctggttcattggactccgattcttccttttctaaggcttttc
+6861781/1
???DB=BDDD:<DEEDEECFEE?ACFEEEEBEEADFDIIIII<DDEDDE>
@1410022/1
atttgaacaagttacaagtgccgaagtacgagc
+1410022/1
@@@DDABDHBHHBEFEACC:?CGIIB?EFDG8C
@6864183/1
gttgtacccaaacttttcggggtgcaatcttcttttccggaaaatgctcg
+6864183/1
BB@DFEEFGHHGFHIJIHIIJJCGIJJIJJIJGIGHIHJGIJJJIJIJCH
@6864184/1
gttgtacccaaacttttcggggtgcaatcttcttttccggaaaatgctcg
+6864184/1
BCCFFFFFHHHGHJJJJJIJJJ1CFDHGGIJJJJJIIIGIFIIJIIIIHI
@6864185/1
gttgtacccaaacttttcggggtgcaatcttcttttccggaaaatgctcg
+6864185/1
CBCFFFFFHHHHHJJJJJJJJJEHIIJJJJJJJJJJJIJJJJJJJJJJJI
@6864186/1
gttgtacccaaacttttcggggtgcaatcttcttttccggaaaatgctcg
+6864186/1
CCCFFFFFHHHHHJJJJJIJJJCFHIIJJIJJIJJIJJJJIIJGIJIIII
@4136838/1
ctcgagtacctcaaaatcatgaccaaaaagtgaacagctatcgatacaca
+4136838/1
C@CFFFDEHHHHHJIIIJJFHEHJGIGIJI?<GIJJIJJJJJJIHIIEIG
@4137764/1
ctcgataaaaattgttcccttttgagctattgcgatattttttcggaaaa
+4137764/1
CCCFFFFFGHHHFIJJIJJJJJIHEGIGIJJIGHIIIJJJJIJJIIJIII
@6179426/1
gggcgccatccacgagccaatcttccgctaccg
+6179426/1
@?7?A@AACF:<32<CFF>;E99C<DFG@F@G<
@6179427/1
gggcgccatccacgagccaatcttccgctaccgcg
+6179427/1
CCCFFFFFHHHHHJIJIJIIIJIJII<FDFGIA<0
@6179428/1
gggcgccatccacgagccaatcttccgctaccgcgtgttccttaacaacg
+6179428/1
CCCFFFFFHHGHHIJJIJJJJJJJIIDHJIJJIIJFGGHIICHGHCHHF?
@6181092/1
gggctgggatgagtgacgtcagcgcccatgatcatggttggtctattcaa
+6181092/1
CCCFFFFFHHHHHEHHIJHIJIIJJJJJJJJJJJJJJJJJJFGCFHJIJJ
@5493261/1
gaatgatgtgataaatatacctgcacacacgcatttttaaatttaaaaat
+5493261/1
BC@FFFFFHHGHHIJJJJJJIJJJJJJJJJJIJJJJJJJJJJJJJJJJJJ
@5493262/1
gaatgatgtgataaatatacctgcacacacgcatttttaaatttaaaaat
+5493262/1
CCCFFFFFFHHHHJJJJJJJJIJJJJJJJJJJJGIJJJJJJJJJJJJJJJ
@6864391/1
gttgtactaatttgtgtaattgaagttcgtattatttcctcgaaatcaat
+6864391/1
??@DDDEDFDHFHBCFACFHI>BCGGHGGBEEGDCHIGIBEEDFHEGGIF
@7530465/1
tgcagattggtgacgcagaacaaccattctgtacaattggtgacagaaat
+7530465/1
CCCFFDFFHHAFFIJJJIIJIJJIJJJJJJJIJJJHJJJIHIIIJJJJJJ
@4140962/1
ctcgatggatgggcgtccatggaacctaccaccgcggcaatcgaaggttt
+4140962/1
C@@FFDFFGAHBDGHIIHGGGCGDHIGCFGEGGGEIJJGGEGHHHHF@@C
@6868856/1
gttgtctagctccaggttgttgttgtgaaggagctggctgctgttgtctc
+6868856/1
BBCFFFFFHHHHHHIJEGIHHIHIIEHIJJJIHIIJJJIIIEIGGIGEHG
@6186432/1
ggggcagacaacttcatgtacaaatacctcaccttacaaaataaaatacg
+6186432/1
B@7BDFFFHGHHHIJJJJHIJJJJIJIIJJEFHGIGJJJIIIIJJJIGIJ
@44674/1
aaaaaatttcaaattgttcaggtaaaatcttgcttc
+44674/1
@@<D;?A?ADB?DF@A<C<<FC<<C9FHCH@H99??
@3452898/1
cggaatttcaacacatgacaagcgatggtgaactgcctttcgtgtggtag
+3452898/1
@CCFFFFFFFFD?FGHICFGIFGHEDGEFGGHIHIIIIIIICBGHGGA?B
@3452899/1
cggaatttcaacacatgacaagcgatggtgaactgcctttcgtgtggtag
+3452899/1
BCCFFFFFHHHHHJJIJJJIJIIJJJJJEGHIJJJJJJJJJJIJGHJGIH
@3452900/1
cggaatttcaacacatgacaagcgatggtgaactgcctttcgtgtggtag
+3452900/1
CCCFFFFFGHHHHJIIIJJIJJFIJJJJHJIJJIJJJJJJJJJJIJJHJJ
@6187555/1
gggggaagaagccaaattgctctactctcaagaaatggcctccatgccga
+6187555/1
CCCFFFFFHHHHHJJJJJJJJIJIJJJJJJJJJJJJIIIJJJJJJJJJJJ
@6188676/1
gggggggcaagattctggcatctaatttttcaaatgcgctagaaactgaa
+6188676/1
CCCFFDDDDDDDDDDDEDDDDDDDDEEEDDDDDDDDDDDDD1CDDDDDDD
@6189345/1
ggggtaaccgcaaggggcacggaccacttcacggaaatctaccgacagag
+6189345/1
?@@FAADDDFHGGGBEGHIIG@GHHGGCHIIGGBHGGIGGGEDHEHFFFE
@7531285/1
tgcagctatccactttgccagtggccgtctgctacggaacaggcaaaact
+7531285/1
CCCFFFFFHGHFHIJJIIJIJ>FHIIJFGEGIIIJIIJJJJIJIJJJJIJ
@733577/1
agaaggggtaaccgcaaggggcacggaccacttcacggaaatctaccgac
+733577/1
CCCFFFFFFHHHHJJJJJJJJIIJJJIJJJJJJJIJJIJIGJHHHHHFFD
@7532595/1
tgcaggtatatttatcacatcattcgtcgtgtaccacatctcggatcttg
+7532595/1
CCCFFFBDHHHHHJJJIJJJJJJJJJHIJIJHIJJJJJJJJJJIJJIJJJ
@5496633/1
gaatgtttggcgtctttcttcgatcttccggttccggtggccacc
+5496633/1
B?@FFFFFHHHHFIIJJJIJJJGIIJJJJJIIJJJJIIJGIJJJJ
@735769/1
agaagttcccaaagccttaggagatgtctttgaatccgtagcaggtgcaa
+735769/1
CCCFFFFFHHHHHJJJIJJJJIIGIHIIGIJJJIIJJIHCIIGII?FGHI
@4144705/1
ctcgattctaaaaggtccaagttctgtatccgaatcttcatcatacatat
+4144705/1
@@@FFDEBFDHHFBHBFGEHEAAAEBAHEH@A;EGDGI@<DDCGF<GHII
@6875138/1
gttgtttatgaaattccaaatttgcccagttctagaagaagttataaggt
+6875138/1
@BCFFFFFHHHHHJJIJJJJJJJJJJJIJGJJJIIIJJIJJHIJJJJIJG
@6875528/1
gttgtttcgctccaggttgttgctgtgaaacttgcggtttaccccaagct
+6875528/1
@BCFFFFFHHGHHGHIBGGHIIFIIIJIJJJJJJJJJIJJJJIIIIJJIJ
@4145804/1
ctcgatttggaccagttcgtatttgggagtgatgccgcgacggctcagca
+4145804/1
CCCFFFFFHHHHHEIHJJJGHHIJJJJIIFGIIJJJJJJIIJHHFFFFEE
@4146794/1
ctcgcaaatgtagaaggcagattgttaccctccacgggtaaatcctgcaa
+4146794/1
@CCFFFFFHHFHHJJJJJIJJIJJIIIIIIIIJJIJIHDHEDIIICEGGG
@4146795/1
ctcgcaaatgtagaaggcagattgttaccctccacgggtaaatcctgcaa
+4146795/1
CCCFFFFFFHCFFHIGGBGEHGIIGEGGIGEHEHGGGG?FGGGGFDHIGG
@4146796/1
ctcgcaaatgtagaaggcagattgttaccctccacgggtaaatcctgcaa
+4146796/1
CCCFFFFFGHHHHJJJJIIIIJJJGIIGGIJDCDHIIE@GHJIIJJIEDH
@5498138/1
gaattagtggtttttttctaaaatcaatttacatattatttttgacttga
+5498138/1
B@BFFFFBFHFHHJJJJJJJJJIJJJJJJJJJIJJJJIJJJJJJIJJJJJ
@5498139/1
gaattagtggtttttttctaaaatcaatttacatattatttttgacttga
+5498139/1
B@BFFFFDHHFHHJJJJJJJJJJJJJJJJJJJJJJJJJJJJJJJJIIJJJ
@5498140/1
gaattagtggttttttttctaaaatcaatttacatattatttttgacttg
+5498140/1
B@@FFFFEHHHHHJJJJJJJJJIIJJJJJJJJJIJJJJJJJJJJJJJJJJ
@2770994/1
ccccaacaaggaggtaaaaagaagaaacaaaagcaacttcaacaagagga
+2770994/1
@@@BDDDDFFB;CF2AAG@GAHIGDG?C@CD?GGG?D:??BDFB?BBG=G
@6198145/1
gggtattttgcgacctgcttttccaggttcagggtttcttaacctcatag
+6198145/1
BBCADFFFHHHHHJJJJJJJJJJJJJJHIIJJJJDGIIJJJJIJIJJJJJ
@738265/1
agaatatgaaatttaaaagaaaatttgaaaagtatcatgagttttgtgat
+738265/1
C?<DFFFFGHHHHIIIIIIHIIIIIIIIGIIIHGIIIIIIHFHGIIGHII
@3462086/1
cggagaatcacaaaactcatgatacttttcaaattttcttttaaatttca
+3462086/1
@@CFDDEDFDHDHJJGEGHGGHBHGHHJIHIIIIIJJGIJJJIJJIJJII
@3462087/1
cggagaatcacaaaactcatgatacttttcaaattttcttttaaatttca
+3462087/1
CCCFFFFFHDFFHJJIIIJJJIIJJJJJJJJIIIJJJIIJJJJIIJJJJI
@3462088/1
cggagaatcacaaaactcatgatacttttcaaattttcttttaaatttca
+3462088/1
CCCFFFFFHHHHHJJJJJJJJJIJJJJJIJJJIJJJJJJJJJJJHIJJJI
@739486/1
agaatctcttggattcaatgggaaaagtctagtatgatgacgtttctgga
+739486/1
@@@DFDDDGDGFDDGIJJDHGI@AHICCABHH9CGGHGHIJGGHGEIJEC
@6206656/1
ggtaaatcctgcaaggattgccacatcttgtgagccgccattctcttggc
+6206656/1
B@?DDFFFHHHHHJJJGIIIIJJJJJJIIIIJIIIIJIJIIIIJJIJJII
@6207556/1
ggtaacaatctgccttctacatttgcgagtgacgaagagttggccactaa
+6207556/1
@@@FDFDDHFHFDDAHBHHHEEF@@?@CB:1CFC?0B:DBC9DDHIEHGG
@6207706/1
ggtaaccattctttttgtggtgataattcatggtatttaatgataccctg
+6207706/1
BCBFFFFFHHHHHJJJJGIJAFHJIJJJIIJJIEHIJJJJJJJJIIJJJJ
@58721/1
aaaaagcaggaaaagcccagaagaacgttcgactttcacttcattctatc
+58721/1
CC@FFFFFHHHHHJGIIJIGIJJJJIJHHIJJJJJJIHIIIIJGGGIJIG
@2098044/1
cacctatcgaatcgaatattagtagcaagatcc
+2098044/1
CCCFFFFFHHHHHJHIIIJJGGEHIIIIIIIJJ
@2098045/1
cacctatcgaatcgaatattagtagcaagatccgagatgtggtacacgac
+2098045/1
CCCFFFFFHHHHHJIJGEHIEE<CEEHIGGHGIJGEGGH?DHBFHIJIGG
@742986/1
agacaaagcacctatcgaatcgaatattagtagcaagatccgagatgtgg
+742986/1
CCCFFFFFHHHHHJJJJJJJJJGIHIIIIHGIIIJJIJIJJJJJJJIGHJ
@2778045/1
ccccaccaagggaagggggcggcccccatcccaacagaagggg
+2778045/1
C@@FFFFFHFHFGGHIJEGGEGADEDDDDCABC>??ACC??9B
@4161164/1
ctcgcttttcaaattctcgtgacttttctcccctgtttgttcttaaataa
+4161164/1
BC8BDFFFHHHHHJJJIJJJJJJJJJJJJJJJJJIHIJJJJJJJJJIIJJ
@4161165/1
ctcgcttttcaaattctcgtgacttttctcccctgtttgttcttaaataa
+4161165/1
CCCFFFFFHFHHHIJIIJIGGHGIGJJIIIJJJGGGIJGHIJJJIJJJJJ
@4161166/1
ctcgcttttcaaattctcgtgacttttctcccctgtttgttcttaaataa
+4161166/1
CCCFFFFFHHHHHJJJJJJGEG@HHIICHHIIJ>DDHIGGHGIIEIIIJJ
@6215876/1
ggtatatttatcacatcattcgtcgtgtaccacatctcggatcttgctac
+6215876/1
?@=DDDDFHGHHHIJJGCHJGGGGIIGC?DG>CF<3:??G6BDBG<???B
@64856/1
aaaaagtttatttatcatacacaggtaaacagttgtacagtagaggataa
+64856/1
CC@FDFDFHHHHHJGFEHEHJJIJHHDGGIJJHGIEHIJEHGFHJCHIIJ
@64857/1
aaaaagtttatttatcatacacaggtaaacagttgtacagtagaggataa
+64857/1
CCCFFFDFHHHHHJJJJJJJJJJJIFFHIJJGIJJHIIIIIIJJJJJJJJ
@64858/1
aaaaagtttatttatcatacacaggtaaacagttgtacagtagaggataa
+64858/1
CCCFFFDFHHHHHJJJJJJJJJJJJFHIJJJJHIIHIIJJIJJJJJJIJJ
@6217708/1
ggtatttgtggtatctgtcgatgttgccagaacgtaagatatcctaaact
+6217708/1
BBBDFFFFHHHHHJJJJIJJJJJJIJJIJJJJJJGIJJJJJJJJJJEIJJ
@1421823/1
atttgacataatttgtggacataaaggaaagaaaaaaatgtcaaaatttt
+1421823/1
CCCFFFFFHHHHHJJHIJJJJJJJJJJJJJJJJJIJJJIJJIIJJJJJJJ
@67503/1
aaaaatagtaaaaagtcgaagtctttcgagacatactcttcggagaatca
+67503/1
C@@FFFFECFHHFIBFHHIGGBFHIIGGIGCHJIIIIJJJHEIGIGGFHI
@1422951/1
atttgactttcactttatatattttctctctattttgactgtcgtgaata
+1422951/1
CCCFFFFFHHHHGJJJJJJJJJJJJJJJJJJJJJJJJJIJJJJJHHFFFH
@70326/1
aaaaatattaggaatccactacaaggttttcaatagggcattctaacatg
+70326/1
CCCFFFFFHHHHHIJJJGHHIJJJJJEHIJJIJJJJJIIGIJJJIIJJJJ
@2780851/1
ccccatcccaacagaaggggtaaccgcaaggggcacggaccacttcacgg
+2780851/1
B@@1BDEFHHGHHJJJJJJJCFHIJJIJHIJGIJJIJBHIJJJJHGGHFD
@6220321/1
ggtcaatgttttttcttcgatgtccacgtaggttacctcgaaggattgtt
+6220321/1
?@@BDDDECDHHFIJIGIIJIGIIHGCGHHDHGIGEEGFGHIGGIIJIIJ
@6220322/1
ggtcaatgttttttcttcgatgtccacgtaggttacctcgaaggattgtt
+6220322/1
@@?DFEFFHFDHHJGHJIGGGCFHCGGBDHFEHIEEHGIJFGIGHGGIHI
@6220323/1
ggtcaatgttttttcttcgatgtccacgtaggttacctcgaaggattgtt
+6220323/1
BC@DFFFFHGHHHJJJJJJJJIIIJJIIHIIJHIJJJJJJIIJJIJJJIJ
@72679/1
aaaaatctgaaataatactttgcttgagcatttccacacatatttctgca
+72679/1
CCCFFFFFHGHHHJJJJJJJJIJJJJJJJJIJJJJJJJJIJIJJJIJJJI
@1426440/1
atttgatgcaaagtatagaggttgtacccaaacttttcggggtgcaatct
+1426440/1
:=?AAD?DHHDHGGHIDHGIICGHIIIIIIIIHIGHIIIIIGDGHGGIII
@1426441/1
atttgatgcaaagtatagaggttgtacccaaacttttcggggtgcaatct
+1426441/1
=@;DD>D;DFHHFIIGGBDHGEGHGGHIHIIGFHIIIIIIIIHHGEFHII
@1426442/1
atttgatgcaaagtatagaggttgtacccaaacttttcggggtgcaatct
+1426442/1
CCCFFFFFGGHHHFHIJIJJJHIJIJJJJJJGIJJJIJJJHHFGHIJJJJ
@1426443/1
atttgatgcaaagtatagaggttgtacccaaacttttcggggtgcaatct
+1426443/1
CCCFFFFFGHHHHHIJJJFIJEGIIHIIJJJJJJIJIJJJJJHGIJIIJI
@1426444/1
atttgatgcaaagtatagaggttgtacccaaacttttcggggtgcaatct
+1426444/1
CCCFFFFFHHHHHEHIJIHIIGHJIJJJJJIIJJJJJJJIJJDFHIJIJI
@1426445/1
atttgatgcaaagtatagaggttgtacccaaacttttcggggtgcaatct
+1426445/1
CCCFFFFFHHHHHEHIJJJIJFGJGGIJJJIIJJJIJJJJIJ8DGHIIJJ
@1426446/1
atttgatgcaaagtatagaggttgtacccaaacttttcggggtgcaatct
+1426446/1
CCCFFFFFHHHHHGHIJJJIJFHIIJJJJJJJIJJIJJJJIJDGHIJIJB
@1426447/1
atttgatgcaaagtatagaggttgtacccaaacttttcggggtgcaatct
+1426447/1
CCCFFFFFHHHHHGHJJJJJJFHJIHJJJJIJJJJJJIJJIJ?DFIJJJJ
@2782970/1
cccccaccaagggaagggggcggcccccatcccaacagaaggggtaaccg
+2782970/1
@CCFFDFFHHFHHJJJJJJJIIIHFDDDBCDDDCABBBDDDDDD7@CDD@
@7541084/1
tgccaatttcgcggaatttcaacacatgacaagcgatgg
+7541084/1
@@@DDDDDFFFFFI:F?FG<FG4CD;??BBFF;;==9DF
@744298/1
agacaacttcatgtacaaatacctcaccttacaaaataaaatacggcaaa
+744298/1
CCCFFFFFHHHGHHIJJJJJJJJJJJJJJJJJJJJJJJJIJJJJIJJJJI
@3473181/1
cggagttttgcctgttccgtagcagacggccactggcaaagtggatagct
+3473181/1
??@FFDEDHHHHHIHIIIIIIIFIIIIIIGIIIIIIIHIIIFFHGIGIEC
@3473182/1
cggagttttgcctgttccgtagcagacggccactggcaaagtggatagct
+3473182/1
@@@?;ABDDHDDBAGHGIHE?CFFE>>GAAA:?<BA9G<D?BBF@BGC<=
@3473183/1
cggagttttgcctgttccgtagcagacggccactggcaaagtggatagct
+3473183/1
@@@DFDFFHHHHHIHIJJJHIJFIJIJIJJIIIIIIJIJJJDFGIIIIJG
@3473184/1
cggagttttgcctgttccgtagcagacggccactggcaaagtggatagct
+3473184/1
BCCDFDEFHGGHHIFHIJJHIJJGIGIJGDIGJIIIFIJIG?FHGHJGCG
@3473185/1
cggagttttgcctgttccgtagcagacggccactggcaaagtggatagct
+3473185/1
CCCFFDEFHGHHGJEHIJIEHIGIIIIGIJJIJIJJIJJIHDGHHIJIIG
@3473186/1
cggagttttgcctgttccgtagcagacggccactggcaaagtggatagct
+3473186/1
CCCFFDEFHHHHHJIJJJJIJJJJJJJJJJJJJJJJJJJGHDGHIIIJIJ
@3473187/1
cggagttttgcctgttccgtagcagacggccactggcaaagtggatagct
+3473187/1
CCCFFDFFGHHHHJHJJJJJJJJJJJJJJJIJJJJJJJJJJFEIIJIJJJ
@3473188/1
cggagttttgcctgttccgtagcagacggccactggcaaagtggatagct
+3473188/1
CCCFFDFFHHHHGJHIJJJJJIIGIIHIIIJIJJJJJJJJIDGIJJJJJI
@2785625/1
ccccgaaaaagtttttaagaaccgtgatggaactctttaggcagcaacat
+2785625/1
CCCFFDFFHHGDHIJJIJGEHEGIEHGIIJJJJJJJJJIIJJJJIJJIIJ
@2785627/1
ccccgaaaagtttgggtacaacctctatactttgcatcaaataaatgctc
+2785627/1
CCCFFDFFGHFHHIIJEGIGIIJJJJJJJJJJJIJJJJJJJJJJJJIJJJ
@2786296/1
ccccgatgatatgatatgtatttattatattgtgaaaagggagcatttat
+2786296/1
CCCFF@DDBHFHFGGHIGEBHHIFIJIJGIJJIIJIJJIJJJIJJJJJIJ
@2101451/1
caccttacaaaataaaatacggcaaagagaagaa
+2101451/1
@@@DDFFDFHHFHBBGDHICGIGGGGGABAA:DD
@2101452/1
caccttacaaaataaaatacggcaaagagaagaaaggccgatagaatgaa
+2101452/1
@C@FFFFFDHGGHIJJJIIJGIFGJIIIEGHIJIIGA=FGIAFHGGGGGG
@2101453/1
caccttacaaaataaaatacggcaaagagaagaaaggccgatagaatgaa
+2101453/1
CCCFFFFFHHHHHJJJJJJIJIJJJJIJJJIIIJJJIIIJJGGIJJIJJJ
@2101454/1
caccttacaaaataaaatacggcaaagagaagaaaggccgatagaatgaa
+2101454/1
CCCFFFFFHHHHHJJJJJJJJIJJJJJIJJJIJJIIGFGJIIIJGJIJJE
@2101455/1
caccttacaaaataaaatacggcaaagagaagaaaggccgatagaatgaa
+2101455/1
CCCFFFFFHHHHHJJJJJJJJJJJJJJJJJJJJJJJJJJJJJJJJJJIJI
@2786644/1
ccccgccaagggaagggggcggcccccatcccaacagaaggggtaaccgc
+2786644/1
CCCFFFFFHHHFHIIIIJJIGHBBDDDBDDDD>AB@BDCDDDDBDDDDDD
@2787532/1
ccccgggcccagatggcattcatgcagaaccgattaagaaaggggcagac
+2787532/1
CCCFFFFFHHFHFGHJIGIJJEFHJIJJJIJJFHHIIIIJJJIIIIIHHH
@1428500/1
atttgcaaaattttgacatttttttctttcctttatgtccacaaacaaat
+1428500/1
CCCFFFFFGHHHHJJJJIJJJJJJJJJJJJJJJJJJJIIJJJJIJJJJII
@4164438/1
ctcggatcttgctactaatattcgattcgataggtgctttgtctgg
+4164438/1
?@@DD?DADHHAH@EEBGABEFE><FFCFB?C@G:CFC@G@:?FFA
@4166447/1
ctcggcatggaggccatttcttgagagtagagcaatttggcttcttcccc
+4166447/1
C@@FFFFFHHFFGFIHFHIGIIFHGGI?FHGIJJJIIJCEHIHIIJHIJJ
@1430887/1
atttgcgagtgacgaagagactctcagcttcaacgccaaggacttcaact
+1430887/1
CCCFFFFFHCFHHIIJIIJIIJJJJJJJJJJJJJDGIJJIJJIJJJJJJJ
@1430888/1
atttgcgagtgacgaagagactctcagcttcaacgccaaggacttcaact
+1430888/1
CCCFFFFFHHHHHJJJJJJIJJJJJJJJJJJJIJDHIJIJJJJJJJJJJJ
@2104347/1
caccttttttctgtttcaaaataccgttggatggtaatttctctattatt
+2104347/1
@@@DFFFFFHFHFFHGIIJGEGHIJJIJEHJJJJCDDIIJJJJJGIJJIJ
@2791855/1
cccctgttcttaaataaagtgtactttattgaaaaattagtaaaacataa
+2791855/1
CCCFFFFFHHHFHJJJJJIFIHJJJJJJJJJJJJJIJIJIJJJJJJJJJJ
@2792029/1
ccccttaatcagctacaacagtcaacatttcccacctttttcactcaacc
+2792029/1
@@?DBDDDDDDF>:2AFG@DGFFFIE@DDBDHEG?CGFEDFGFDCBFA?G
@5508063/1
gaatttgtaaactatacctttactagcgttttgaggctccagaaatattt
+5508063/1
B@BFFFFDBHHHHJIJJJIJJJJJJJJJIIJJJJJJJIJJIJGIJIJJJJ
@74712/1
aaaaatgtcaaaattttgcaaattatgtggcattttgacatttatgtgac
+74712/1
CCCFFEEDFFHHHIIIIIGJJIIIJJIIJGEIJJJJIJJJJJJJJIGIII
@74713/1
aaaaatgtcaaaattttgcaaattatgtggcattttgacatttatgtgac
+74713/1
CCCFFFFEHHGGHJJJJEHJJIJJJJJHHGIGIJJJJJIJIJIIJJHIJJ
@7545596/1
tgcccagtttagtggccaactcttcgtcactcgcaaatgtagaaggc
+7545596/1
CCCFFEFEGHGGFHIJJIJJJJJJJJJJJIJJJJJJJJJHHIJJJJJ
@2107743/1
cacgaagagggactaccacacgaaaggcagttcaccatcgcttgtcatgt
+2107743/1
@@@BDDFFBDFHFGIGIGGGGGGIIIIIIIGIGIIIICGHIGGIIIIIIG
@2794613/1
cccgaacaagccaatcagaccaacggaacgcccggagcggctgatatcac
+2794613/1
CCCFFFFFHHGGGJJJJJJJJJIJJJJIIIJJJGIGHIGFGEDA;@BA>A
@2794614/1
cccgaacaagccaatcagaccaacggaacgcccggagcggctgatatcac
+2794614/1
CCCFFFFFHHHHHIJJJJIJJJJJJJJJJJJJJJJJGIHEHEC;>@DC@@
@2796810/1
cccgaataccgattctcagccgagctgcccagtttagtggccaactcttc
+2796810/1
@@8DBDDBFFF:@EFFGFDFFEF?DGECFFFIDFFEIFIIIIIIIIIIFI
@2796811/1
cccgaataccgattctcagccgagctgcccagtttagtggccaactcttc
+2796811/1
CCCFFFFFHHHFHJIIJJJIJIGGIJJIJIGIGHJIJGIIJJJJJJJGIG
@2796812/1
cccgaataccgattctcagccgagctgcccagtttagtggccaactcttc
+2796812/1
CCCFFFFFHHHHHJJIJJIGGEBFHIIGIJGHGEGGIFHGIIJJJGIIJI
@2797269/1
cccgaatcgttaatgtttgcaatttttctgttacttttgtttccaaagct
+2797269/1
CCCFFFFFHFHFFIIHIIHIIJCHIJJJJIIJIHGIJJGHIJIIJJJJIJ
@79354/1
aaaaattctccatcgttacaataagttattcggacaagttataccgaata
+79354/1
C@@FFDFFHGGHHGGEHIJJJJIHIFGHIIIGIGGGGGDFFIIJJEFGEH
@79355/1
aaaaattctccatcgttacaataagttattcggacaagttataccgaata
+79355/1
CCCFFFFFHHHHHJJIJJJJJJIJJHIJJJJJJJJJJJHIIIJIJIJJJJ
@749579/1
agacatttgtgctgaaaagaaaattcaagatccagtgtttaaggaactat
+749579/1
CCCFFFFFHHHHHJJJJJJIJJJJJJIIJJJIJJJIJJGJJJJJJJJIJI
@6223074/1
ggtcgatattgttttacgttgtgctccttcacaaaatctacttcaagtgg
+6223074/1
BC?DFFFFHHHHHJJIJJGJJJJIJJIJJJJJJJJJJJJJJJJJJJJHHI
@5509646/1
gaatttttcagcgttttgtggaactgtgaaactttgtgggactgctggtt
+5509646/1
CCCFFFFFHHHHHHJJJJGJJIJJIJHIJJJJIJJJJJJJJJJJJJJJII
@5510234/1
gaattttttgattcagtgctgattctgcacacattcgatctctgatagta
+5510234/1
@@CFFFFFHDFHHIIJFGGIGEHIJJ<HIJGIIIHJJGIJJJIJJJJJDG
@4168341/1
ctcggctgctcatcatgccctcgagtacctcaaaatcatgaccaaaaag
+4168341/1
@@@DDDDDDDFDDF@CDEGH<E:@F?FHHBFCDHI@<BB@FDHDHHHI?
@4168342/1
ctcggctgctcatcatgccctcgagtacctcaaaatcatgaccaaaaagt
+4168342/1
CCCFFFFFDDDHHJJHHIIHDGAAGCFGHGHGIJJIJIIJIJGIJJJJF8
@4168343/1
ctcggctgctcatcatgccctcgagtacctcaaaatcatgaccaaaaagt
+4168343/1
CCCFFFFFGGFDHIGIGGHIAHBEE?FHIGIGGJJGFGHBHIIJFIIJG3
@7547646/1
tgccgatttaggttgttgtggtacatctccatgtggacccatttgctttg
+7547646/1
CCCFFDFFHHHHHIJHIIHIJFHJJJJJJJJJJIIJIJJJJJJJJJJJJJ
@2112317/1
cacgacgaatgatgtgataaatatacctgcacacacgcatttttaaattt
+2112317/1
B@@FDFFFHGHHGJGIGIGIIJJJJJGJJJJJJJJJJJJJJJJJIIJJJJ
@2112318/1
cacgacgaatgatgtgataaatatacctgcacacacgcatttttaaattt
+2112318/1
CCCFFFFFHHHHHJHIJJIJJJIJJJJJIJJJJJJJJJJJJJJJJJJJJI
@1444493/1
atttgtggacataaaggaaagaaaaaaatgtcaaaattttgcaaattatg
+1444493/1
CC@FFDDBHHHFHJIGIHHGGGIJJJJDG>B@DHIIGGEGC@DHEH>DGF
@1444602/1
atttgtggtatctgtcgatgttgccagaacgtaagatatcctaaactcac
+1444602/1
BB?DDDDFFHHHHJIJJJJJJIJJJIJJJJJHHIIJJJJIJJJJJJIIJJ
@1444603/1
atttgtggtatctgtcgatgttgccagaacgtaagatatcctaaactcac
+1444603/1
CCCFFDFFFFHHHIGIJJJJIJJIJJJJJJJHFHIJIJJJJJJJJJJJJI
@2114155/1
cacgagccaatcttccgctaccgcgtgttccttaacaacgatctggtggc
+2114155/1
@?;DDDDDHHFHHIIIIIGGIHDGHFHGHHIIIIIGIIHHIGGHII@HHG
@751827/1
agacgaatggtaaagctgctaaaaaagcaggaaaagcccagaagaacgtt
+751827/1
@@@FF?ADDHDBFHBHI<DGGHJIIGG@HIGAGHIAHIDGFBFHIJ>A=8
@7548694/1
tgccgttacttcctcaagcgctggtaacgctttatcgggttctgctaagt
+7548694/1
CCCFFFFFHHHHHJJJIJJIIGIJGGIIJJJJJJIJIJJDGGIJJJJGIF
@81885/1
aaaaattgttcccttttgagctattgcgatattttttcggaaaaaagtga
+81885/1
@@@BFFFFHFHHHJJJJIGGGBEEHGIIEHIEIJJJJJGEG7@GIGIJII
@82099/1
aaaaatttaaacacattgcattattgatttcgaggaaataatacgaactt
+82099/1
8:?DABDBBAFFAFGIF@F4<CEFIC@HFFE;;EFFIE<C:<BF?:8@G?
@1448565/1
atttgtttgtggacataaaggaaagaaaaaaatgtcaaaattttgcaaat
+1448565/1
CCCFFFFFHHHHHIJJJJJJJJJJJJJJJJJJJJJIIJJJJJJJJIJJJJ
@7549536/1
tgcctcaaaaacgtatgacaaaactatagagaaaccagaattacaggaaa
+7549536/1
@@CFFFFFHHHHHHIJJIJJIJJJJ4FHIJJJJJJJJJJJJJJJIJJJIJ
@7549537/1
tgcctcaaaaacgtatgacaaaactatagagaaaccagaattacaggaaa
+7549537/1
CCCFFFFFHHHHHGIIJIJJJJIJJIJJJJJJJJJJIJJJJJJGIJJHII
@6226860/1
ggtgaatatataactgacatgtttcatatgtagaacgaattttgtgcata
+6226860/1
B@=DDEFDHHHHHGIGJJJJIGEIJIIHIGGGIJJJJIIJJJG@FHJJII
@1450579/1
attttaaatgaaaaacgtatgttgtttacttcatttga
+1450579/1
11=B=B=DA:222C:F12A:F<<<A?922CGFICDGA@
@1450580/1
attttaaatgaaaaacgtatgttgtttacttcatttgaatctatggaagt
+1450580/1
CCCFFFFFHHHHHJJJJGIJJIJJIJJJIJJJIJJJJJJIJIJJJJJJJF
@2117837/1
cacgattcataaaagtaatataaccttagatttcgaggcaaattgattga
+2117837/1
BCCFFFFFHHHHHJJCGIIIJJJJJJJJJIJJJJJJJJJJJJJJIJJJJG
@2117838/1
cacgattcataaaagtaatataaccttagatttcgaggcaaattgattga
+2117838/1
CCCFFFFFHHHHHIJHIJIIJJJJJJJIJJJJJJJJIIGIJJJJIJIJII
@2117839/1
cacgattcataaaagtaatataaccttagatttcgaggcaaattgattga
+2117839/1
CCCFFFFFHHHHHJJFHJJJJJJJJJJJJJJJJJGHIEHIGIIJIJJJI@
@1453757/1
attttacaagctatactttgcatagaattagtggtttttttctaaaatca
+1453757/1
CCCFFFFFHHHHHJJJJJJJJJJJJJJJJJJHHIHJJJJJJJJJJJJJJJ
@2808184/1
cccggagcggctgatatcaccaatcagg
+2808184/1
@@@DDDDDFFFDF;?C<?91?:?<?:?D
@2808185/1
cccggagcggctgatatcaccaatcaggtggtgacatcgttcgatgacaa
+2808185/1
@C@FFFFFHHHDHDBDFBBFGDHCCDDH9BG?F<DHEHCBFFBFADEHHI
@6228714/1
ggtgattgaaagcctttctttattgccagctcttgaagaaccatcgccgg
+6228714/1
BC?DFFFFHHHHGJJJJIJJJIIJJJJIJJJJJJJJJJJJJJJJJJJJJJ
@3483791/1
cggcaaagagaagaaaggccgatagaatgaagtgaaagtcgaacgttctt
+3483791/1
CCCFFFFFGHHHHGJJIIIJJIIIJJIIJJIJDGIIIJHEGIGIIJJIJJ
@1455485/1
attttacctttgcgcgaaaagtgaccacaagcaatgtcaaagagaaggat
+1455485/1
CCCFFFFFHHHHHJJJIJJJJDHGJIJJJJJJJJIJHIJJIIIIJJJJJJ
@3484191/1
cggcaacaaaaagtgataatggatacaaatttgactactgtatagctttc
+3484191/1
C@@FFFFFHHGHHGIIGGGGB@BHHIIGGGIGHD@G@GHI?DGFI@GHI@
@3484192/1
cggcaacaaaaagtgataatggatacaaatttgactactgtatagctttc
+3484192/1
CCCFFFFFHHHHHCGHGIJJJJJIIIJJJIIJJJJJJJJJIIJJJJJJJJ
@3484193/1
cggcaacaaaaagtgataatggatacaaatttgactactgtatagctttc
+3484193/1
CCCFFFFFHHHHHCHGIJIHIJIIJJJJJJJJIJJJJJJJJJJJJJJJJJ
@3484194/1
cggcaacaaaaagtgataatggatacaaatttgactactgtatagctttc
+3484194/1
CCCFFFFFHHHHHEGHIIJJJJIJJJJJJIJJIJJIIJJIHIDHGIJJJJ
@7552026/1
tgcctttcgtgtggtagtccctcttcgtgttccatttcatagaatggtgg
+7552026/1
B@;DDFFFHDHDFGHHIGIJIIJIIJIFHIIIJJJJJJIIIJJJIGIGI=
@6889684/1
gtttaacttttccagcatttctcttgctgctaattgtttcgccatctttt
+6889684/1
@?@FDFADHHH?HBFH@EHHCHGIIEEHIIIIIIIGFIIFIIIEICFGII
@6889685/1
gtttaacttttccagcatttctcttgctgctaattgtttcgccatctttt
+6889685/1
C@CFFFFFHHHHHJJJJJJJJIJJJJIJJIJJJJJIIJJJJJJJJJJJJJ
@2120744/1
cacgcatttttaaatttaaaaatttattcaagtcaaaaataatatgtaaa
+2120744/1
CC@FFFFFHHGHHJJJJJJJJJJJIJIIIJHEFHIJJFJJIHHIIJIIJI
@2120745/1
cacgcatttttaaatttaaaaatttattcaagtcaaaaataatatgtaaa
+2120745/1
CCCFFFFFHHHHHJJJJIJJJIJJJIJJJIJIIJJJJJJJJJJJJJHJII
@2810715/1
cccgggcccagatggcattcatgcagaaccgattaagaaa
+2810715/1
<@7;BD<AFBFBF??E9A?9A:EFFDCBFFFFGD=DCFFE
@2810716/1
cccgggcccagatggcattcatgcagaaccgattaagaaaggggcagaca
+2810716/1
@C@BBFFFHFHHHJJIGIJIAGIIIIGJJJJEDGIIGHGIJJGGIGIJFH
@2810717/1
cccgggcccagatggcattcatgcagaaccgattaagaaaggggcagaca
+2810717/1
@CCFFFDFHHGHGJJJJJJJJJJJJJIJJJJHFHIIJJJJJJJGJIJJJH
@2810718/1
cccgggcccagatggcattcatgcagaaccgattaagaaaggggcagaca
+2810718/1
CCCFFFFFHGHDHJJJIJIJJJJJJJJJJJIGHIIJJJJIJIJJIJJJJH
@2122665/1
cacgctgagaaagctatggttgagtgaaaaaggtgggaaatgttgactgt
+2122665/1
@@@DDDDFHHGDHIIJJJJAFGEGGHIIJJIGG1?DABDCFIIGGIIIJJ
@2123681/1
cacggaaacaagttgagaaatcctttagttttccttttttattcggtata
+2123681/1
BC<DFFFFHHHHHIJJJJJJJJJJIJJJJJJJJJJJJJJJJJJJJGHJII
@2123787/1
cacggaaatctaccgacagagaggttatccttgggggaagaagccaaatt
+2123787/1
@<@?D@BDHHHHBFBBEHIIIGHIFHIIIIIIGGEHEGHIIIGDHIEHHE
@4833500/1
cttcattctatcggcctttcttctctttgccgtattttattttgtaaggt
+4833500/1
?BBFDFFFHHHHHJJJJJJJJJJJJJJJJJJJFHIIJJJJIJJJJJIJJE
@5517511/1
gacaacttcatgtacaaatacctcaccttacaaaataaaatacggcaaag
+5517511/1
CCCFFFFFGHHFHIIIHIJIJJIJJJJJJJJJJJJJJJJIIIJJJIJJJJ
@5517512/1
gacaacttcatgtacaaatacctcaccttacaaaataaaatacggcaaag
+5517512/1
CCCFFFFFHHHGHJJJJJJJIJIJJJJJJJIJJJIJJJJJJJJIJJJJII
@5517513/1
gacaacttcatgtacaaatacctcaccttacaaaataaaatacggcaaag
+5517513/1
CCCFFFFFHHHHDGJJJJJIJJGJIJJJJJJJJIJJJJJJJJJIJJJJJI
@5517514/1
gacaacttcatgtacaaatacctcaccttacaaaataaaatacggcaaag
+5517514/1
CCCFFFFFHHHHHJJJJJJJJJJJJJJJJJJJJJJJJJJJJJJJJJJJJI
@759887/1
agagaattcacttatgaatgtggcataggttctgtcaaaactgttgcgac
+759887/1
B@@DFFFFHHHHHJJJJJJJGIGJIJJJJHHJJJHIHJJJJJIHIJJJJJ
@6232113/1
ggtgtaatgaaatggccggatctacagacccagaaaattcggccgtagtt
+6232113/1
@BBDDFFFHHHHHJJJJJJGIJJJJJJJJJJJJBHIIIIJJIHIJIIJHI
@761490/1
agagaggttatccttgggggaagaagccaaattgctctactctcaagaaa
+761490/1
@@@DD?B=CDHDDHGD@FGAGIG@AC@BFDFDBDDEGGIIGEHGI=FHII
@761606/1
agagagtccaaagagaaggttatgaaccggcaataactttccttgttgtc
+761606/1
CCCFFFFFHFHHHJIHJJJBHHIJJJJJJJJIJJJIJJJJJJJJJIJIJJ
@765289/1
agaggataaaccaatggagcacacttttacttcagctacttgaaccgtac
+765289/1
CCCFFFFFHHHHHJJJJIIIJJIJJJJJJJJJJJGJJJJJJJJJJJJHHG
@2127329/1
cacggattttatcaatcggccattcgaggctggaagccacttttaaatgt
+2127329/1
CCCFFFFFHHGHHJJJIJDIJJIJEIJJJJJJIGIGIIEHEHIIEIICEG
@766171/1
agaggcttttaaaatttaacgtttagcagtcttctttttagaataacatt
+766171/1
@CCFFFFFHHHHHJJJJJIJJHIJJIJJJIIJJIIJJJJJJJJJIJIJJJ
@766172/1
agaggcttttaaaatttaacgtttagcagtcttctttttagaataacatt
+766172/1
CCCFFFFFHHHHHJJJJJJIJHIJJJJJJJJJJJJJJJJJJIJJJJJJJJ
@766823/1
agaggttgtacccaaacttttcggggtgcaatcttcttttccggaaaatg
+766823/1
CCCFFDDFHHHHHIJIIJGJJJJJJI@DHIJJJJJJJJJIJIIDHIJJJJ
@2129068/1
cacgggctaattttaacaaccatcccactgtacgagaattcggtttttca
+2129068/1
@B@FFFFFGHGHHIJIHIJJJJJJJIGIGJHIIIHGIGIHIIGGGGIIIH
@2814089/1
cccggtttgttctgaaacaaacatcactgtgatgaaaaataaaaaaaaaa
+2814089/1
???DD@DD::CB?4?EE::FEA8<CEEEECEDDDDFIIIDEIIIIIIIID
@2814090/1
cccggtttgttctgaaacaaacatcactgtgatgaaaaataaaaaaaaaa
+2814090/1
@@@DD=DD1<F<A4<CGB;FGA;<B9EBC:C?GEDHHII>DGHIIIIIIH
@2814091/1
cccggtttgttctgaaacaaacatcactgtgatgaaaaataaaaaaaaaa
+2814091/1
@@@DD?DD;<C?C<<EGCFFIE83A?E??:??@DGEIII;BGIIIIIIIF
@2814092/1
cccggtttgttctgaaacaaacatcactgtgatgaaaaataaaaaaaaaa
+2814092/1
CCCFFADDFHDFFHIIIIGIIBCFGHIIIHGIIIIIIIIDGIIIIIIIIH
@2814093/1
cccggtttgttctgaaacaaacatcactgtgatgaaaaataaaaaaaaaa
+2814093/1
CCCFFDDDDFHHDHGIJIIJIICHHIJIIEDHHEIJIIJGIIJJJJJIIH
@2814094/1
cccggtttgttctgaaacaaacatcactgtgatgaaaaataaaaaaaaaa
+2814094/1
CCCFFDDFFFHHFHGIJJJJJJEIJJJIJFHIJJJJJJJGIJIJJJJJJB
@2814095/1
cccggtttgttctgaaacaaacatcactgtgatgaaaaataaaaaaaaaa
+2814095/1
CCCFFDFFHHHHHIIIIJIJGGIJJGHIJGHHIIJJIJJIJJJJJIJJJH
@4178364/1
ctcgtacttcggcacttgtaacttgttcaaattgtccatccgatactcca
+4178364/1
?@@DFFDDHHGDFFFHIIIIIGHIIFHHGHIIDCFH<GFFHGGI<FDBHI
@4835222/1
cttcatttgaatctatggaagttcgtatt
+4835222/1
@@@?=DDF>CFDAAG@BAAFD3ABGFFGG
@5530202/1
gaccaaagcaaagacgcaataagtgatacaagaaaatatacagactaaag
+5530202/1
CCCFFFFFHHHHHJJJJJJJJJJFHIJJJJJJJJJJJJJJJIJJIJJJJJ
@7558492/1
tgcgtctttgctttggtcactttacgcgcgaaaaccattatgttttacta
+7558492/1
CCCFFFFFHHHHHJIIGIIIIJJJJJJJJJIJIIJJJJJJJJGHJJJIHH
@7558974/1
tgcgttctcgtaccattaaacaaatatcgtctaaactcatgtttctagta
+7558974/1
CCCFFFFFHHHHHJIJJJJJJJJJJJJJJHIJJJJJJJJIIIJJJJJIJJ
@6238658/1
ggttcactaaaaaatattaggaatccactacaaggttttcaatagggcat
+6238658/1
BCBFFFFFHHHHHJJJJJJJJJJJJJJJJJIJJJJGHJJJIJJJJJJJJI
@772770/1
agatatcctaaactcacttttttccgaaaaaatatcgcaatagctcaaaa
+772770/1
CCCFFFFFGHHHHJJJJJJJJJJJJJJJJJIEIJIJJJIJJIJJIJIIIJ
@5532008/1
gaccaccgttggaattccattcaactgaaaccgcaaaggtatcatagttt
+5532008/1
@@?DDFBDHFHFHIIIIIIIIIIIFGGHGHIIGIIIIII9?FGGCHEHHH
@4185849/1
ctcgtcgttgttgaagtcggctcgacggaccaagttgttgatttcgcgtt
+4185849/1
@CCFDFFFHHDHHIJJIIIJGEHHGGIIDGGIEI=FHGGECEIJGHHFD@
@5532704/1
gaccagtctgttgtgggggaccagtctgttgtgggggaccagtctgttgt
+5532704/1
CCCFFFEFHHHHHGGJJJJIIJIJIIJJHIJHGJJJJGHIGHEHHFDFFC
@5532705/1
gaccagtctgttgtgtgggaccagtctgttgtgggggaccagtctgttgt
+5532705/1
CCCFFFFFHHHHGHHGHIJJJJJJIHIIIIJEGIJJJIIJJJIIJJFHIE
@5534631/1
gaccgattcagcccccaccaagggaagggggcggcccccatcccaac
+5534631/1
CCCFFFFFHHHHHIJJIJJJJIJJJJJJJJJIHDDDDDDDDDDDDDD
@6239457/1
ggttccggtggccaccagatcgttgttaaggaacacgcggtagcgga
+6239457/1
@@@DFFFFHHHHHJJJJIIJJGGGHHIJJJJJIJGIJJJJFGHIJHH
@4843626/1
cttccatcagccaatttttctggtttgccgaattttgctgtttctggttc
+4843626/1
BBCFFEFFHHHHHJJJJJJJJIIHIJJJIIJIJJJJGIGGIIIJGGCFHI
@2820963/1
cccgtttgctgttgttgggcacctttttgctgcccttgtgtgggaccagt
+2820963/1
BCCFDFFFHHHHFIGIIJJIIIJIJJJJJJJJJJIIIGGHGHIIJIJIJD
@2135251/1
cacgtaggttacctcgaaggattgttcgctagcgatctcctgcaagaact
+2135251/1
@CCFFFFFHHHHHJJHIJJJIJJIJJJJIJJJIJIJJJJJJIIJJJJJJJ
@2135252/1
cacgtaggttacctcgaaggattgttcgctagcgatctcctgcaagaact
+2135252/1
BBCFDFFFHHHGHJJIEIJJHHJGIJIJJJIIIIJIJJJIJJJJJJIIJJ
@6242930/1
ggttgctgttgtggaggagcgggctgctgttgtttcgctccagg
+6242930/1
@C@DFFFFHHGHGIGIJEGIJJJGBGDEHFFEFGI@AE8@E=CG
@97293/1
aaaacattgaccaatcgccaccaatgcttggtgcagctatccactttgcc
+97293/1
CC@FFFFFHHHHHJJJCFHIJJJJJIJJJJJIJJJJJJJIJJJJJJJJJJ
@97294/1
aaaacattgaccaatcgccaccaatgcttggtgcagctatccactttgcc
+97294/1
CCCFFFFFHHHHHJJJCGHIIJIJJJJJJJJHIJGIJJJIJJJJJJJJJJ
@97295/1
aaaacattgaccaatcgccaccaatgcttggtgcagctatccactttgcc
+97295/1
CCCFFFFFHHHHHJJJCGIGJJIJJIJJJJIHIJJJJJJJJJJJJJJIIJ
@2831138/1
ccctcttcgtgttccatttcatagaatggtggtggccatctgcggg
+2831138/1
CCCFFFFFHFHFHCG@FFIHGHDBHHGGI<CG:EHBGCGEBDF:FG
@2831139/1
ccctcttcgtgttccatttcatagaatggtggtggccatctgcgggacat
+2831139/1
@@@DDDDDFHF?FGG<BGI@4C<FGIAHH49F:EH;FAFDFDDDHG;:@C
@4847807/1
cttcccactaaagttaaccagacaaagcacctatcgaatcgaatattagt
+4847807/1
CCCFFFFFHHHHHHIJJJJJJJJJJJIJJJJJIJIIIHJJJIJJJJJIJG
@4848518/1
cttcccccaaggataacctctctgtcggtagatttccgtgaagtgg
+4848518/1
@@@;DFFFHHHHGGIIIJJIIJIJHIJIHIJIJJJJJIJJHIHHIJ
@4848519/1
cttcccccaaggataacctctctgtcggtagatttccgtgaagtggtccg
+4848519/1
CCCFFFFFHHHHGJJJJJIIIJJJHHJICDHFIIJJJJGGIGEDDGDFGH
@5539534/1
gacgaataaagtatgtgttcaccaagagaagaaagctatacagtagtcaa
+5539534/1
C@CFFFFFHGHFHJIHGGIIIHGEHGJGGBFEFE>FGIJIA?B:BGICHI
@2837673/1
ccctgtttgttcttaaataaagtgtactttattgaaaaattagtaaaaca
+2837673/1
@C@FFDFFHDHHGJJIGJJJGJCHIGIJJJIJIHIJJJIJIGIGGGICHE
@2837917/1
cccttaatcagctacaacagtcaacatttcccacctttttcactcaacca
+2837917/1
CCCFFFFFHHHHHJJJJJJJIJJJJJJJJJJJJJJJJJJJJJJJJJJJJJ
@775501/1
agatcccgcagcagagatagggaccgctatggtagaaaacgaagtgt
+775501/1
CCCFFFFFHHHHHJIJIJJJJJGIJJJIJJJJBFHIJJJJJJJJ@ED
@6246307/1
ggtttatcctctactgtacaactgtttacctgtgtatgataaataaactt
+6246307/1
@B:BDFFFHHHFHJIJGIJJJIGJIIJJJJJHHIHIIIIGIJJIJJJIJJ
@2841011/1
cccttgagaaatttgctgcctcaaaaacgtatgacaaaactatagagaaa
+2841011/1
CCCFFFFFHHHHHJJJJJJJJJJJJJJJJJJJJIJJJJIJJIJJJJJJJI
@6903394/1
gtttaatttcgttccatttatcaagg
+6903394/1
@?@D?DDDFBADF?G@DGHAFH<CD@
@6903395/1
gtttaatttcgttccatttatcaaggttttcaaactgttaaaaaacctgc
+6903395/1
C@CFFFFFHHHFHIJIIJJJJIIJJJFHIJJJJJJIJJJJJJJJJJJJJJ
@6903420/1
gtttaatttctttcatttatcaaggttttcaaactgttaaaaaacctgct
+6903420/1
@?@D=D?DF?AFFB@?GG<A4:IBG<CHG<FEHDFECGEGIIIIDGB?F>
@6903421/1
gtttaatttctttcatttatcaaggttttcaaactgttaaaaaacctgct
+6903421/1
CBCFFFFFHHHHHIGIJJIJJJJJJEHJJJJJJJJJJJJJJJJJJJJJJJ
@2843627/1
cccttttgagctattgcgatattttttcggaaaaaagtgagtttaggata
+2843627/1
B@CDDFFFHHHHGJIJJJJJIIJJIJJJJJJJJJJIJEHIHHGIIGJIIC
@2843957/1
ccctttttgtggagaggtactatgtgtgtttggctagattctgtttgaca
+2843957/1
@@@ADFDFF??DDAFEG<AHE>DHIH2C?GGIIIG>D<FG@9?FBF@FEG
@2844032/1
ccgaaaaaagtttatttatcatacacaggtaaacagttgtacagtagagg
+2844032/1
CC<DFFFFHHDFHIJJJIJJGIJJGIJJIFCGGICGIJIGCHEGIGGHDF
@6249658/1
ggtttttcagtttctagcgcatttgaaaaattagatgccagaatcttgcc
+6249658/1
BCBFFFFFHHHHHJJJIIIJJJJJJJJJIJJJJJJJJJJJJJJJJJJJJJ
@6250233/1
ggttttttaacagtttgaaaaccttgataaatggaacgaaattaaacacg
+6250233/1
BCBFFFFFHHHHGFHIIJJJJJJJJJJJJJJJJJJJJIJJJJJJJJIIJI
@6908751/1
gtttacttcatttgaatctatggaagttcgcattattcctcgaaatcaat
+6908751/1
@@@FDDDFFBHHH@?EDDFDBCGHIGFHECHIIIDFIDGHG<DGHGD?FD
@7571798/1
tgctgtgaaacttgcggtttaccccaagcttgaggttcctgtggtggagt
+7571798/1
CCCFFFFFHGHFHGIJJJJJJIJJJIGGGIEGFGEHHHICHFHGGHGEGF
@7572245/1
tgctgttgtggaggagcgggctgctgttgtttcgctccaggttgctgttg
+7572245/1
CCCFFFFFHHHHHJGIIJIJJIIIJJGHGHIJJJJJJJHIJCGGIGHHHF
@6910705/1
gtttagcagtcttctttttagaataacattgacattctataaagacgtta
+6910705/1
@@@FFFFFGFHHHEIJIIJG@EHHHIFGHHAFHIJIGHGIGIJIGGIHII
@6910706/1
gtttagcagtcttctttttagaataacattgacattctataaagacgtta
+6910706/1
C@CFFFFFHHHHHIJJJJJIIIIIJIJJJJJIIGJJJJJJJJJJJJJIJI
@7573370/1
tgcttccactccggctactcttactctataatcgaatctattgttatgag
+7573370/1
CCCFFFFFHHHHHJJJJJJIJJIJJJJJJJJJJJJJJJJJJJIJJJIJJI
@100581/1
aaaaccttgtagtggattcctaatattttttagtgaacctctctaacgtc
+100581/1
CCCFFFFFHHHHHJJJJJJJJJJJJIJJJJJJJHJJJJJJJJJJJJIJIJ
@6255557/1
gtaaaacataatggttttcgcgcgtaaagtgaccaaagcaaagacgcaat
+6255557/1
CCCFFFFFHHHHHJEHIJJJIIJJHIJJJ9DHIHIIIIJIJJJJJJJJHH
@6255558/1
gtaaaacataatggttttcgcgcgtaaagtgaccaaagcaaagacgcaat
+6255558/1
CCCFFFFFHHHHHJGIJJJJJJIJHIIJJHHIJIJJIIEIJJJJJEIJHH
@101529/1
aaaacgctgaaaaattccgtcggcaagaagttggccgatttgcagactct
+101529/1
@@@FDFFDHDHHHIGHIGGHGIJGJJJGIJBDFHIIIGBHGHEG@HC@DH
@4855377/1
cttcctcaagcgctggtaacgctttatcgggttctgctaagtggta
+4855377/1
CCCFFFFFHHHHHIJJFHIJJIJJJJJJJJIIJJJJJJJGIFHIFH
@4855378/1
cttcctcaagcgctggtaacgctttatcgggttctgctaagtggtaagta
+4855378/1
?@@DDD?BFHHDDIGB2ADHID@BCHIHIDD:DB<DEHH?FHIIEHIIFG
@4855379/1
cttcctcaagcgctggtaacgctttatcgggttctgctaagtggtaagta
+4855379/1
@@CDDFFFHGBFHIGGCFHHIIIIIHGIGGGIIGFHGHIGGHHIFHED=C
@4855380/1
cttcctcaagcgctggtaacgctttatcgggttctgctaagtggtaagta
+4855380/1
CCCFFFFFFHGHHIJJFHIIIJIJJJJJJJIGIIJIJJJJJFGIDHIJGG
@4855381/1
cttcctcaagcgctggtaacgctttatcgggttctgctaagtggtaagta
+4855381/1
CCCFFFFFHHGHHJJJFGHGIJJJJJJJFIJIIIJJJJIJJGGIHEIJFE
@4855382/1
cttcctcaagcgctggtaacgctttatcgggttctgctaagtggtaagta
+4855382/1
CCCFFFFFHHHHHJJJEHIIJJJIJJJJJJJJJJJIJJJGJHHGHHIICF
@4855383/1
cttcctcaagcgctggtaacgctttatcgggttctgctaagtggtaagta
+4855383/1
CCCFFFFFHHHHHJJJFFIJIIJJJJJJIJIIIJJIIJJJJGHIIJJJHI
@4855384/1
cttcctcaagcgctggtaacgctttatcgggttctgctaagtggtaagta
+4855384/1
CCCFFFFFHHHHHJJJFHIIJJIJJJIIJJIHIJJJJJJIJIJJJJJJJJ
@6259195/1
gtaaaagtgtgctcaattggtttatcctctactgtacaactgtttacctg
+6259195/1
@BBFFFFEFHHHHJJJJJJJHGIJIJJJJJJGIIEIIJIJIJIGGIJJJJ
@6259196/1
gtaaaagtgtgctcaattggtttatcctctactgtacaactgtttacctg
+6259196/1
BBBFFFFDHDDDHIHIJJIIHHIJJJJIJJHJIIIIJJIJIJIIIIIJJI
@6259197/1
gtaaaagtgtgctcaattggtttatcctctactgtacaactgtttacctg
+6259197/1
C@@FFFFDHHHHHJEIJJJJCGIIJJIIJJJIJHGIIJGIIJHIIHJJJJ
@6259198/1
gtaaaagtgtgctccattggtttatcctctactgtacaactgtttacctg
+6259198/1
@CCFFDDAFFFFBDHHIGGI@EHIIIIGIIIIIIGGIIIIGHIIIGGIIG
@6259199/1
gtaaaagtgtgctccattggtttatcctctactgtacaactgtttacctg
+6259199/1
C@CFFDFEHFHFHJIIJJIJJJJGIIJJJIJIIJFGGHGIJGHGIIIJJJ
@2147214/1
cactatataaaaaattacattcagtatcgatagataatattgatgattat
+2147214/1
CCCFFFFFGHHHHJJJJJGHIJEHHGJJJIJJIHIIJIJJJJJJIJJJJJ
@2147215/1
cactatataaaaaattacattcagtatcgatagataatattgatgattat
+2147215/1
CCCFFFFFHHHHHJIJJJJJIJJJHJJJIHIIJJJJJJIIIJJJJJJJIJ
@4206102/1
ctcgtgacttttctcccctgttcttaaataaagtgtactttattgaaaaa
+4206102/1
;@@DDDBDHHHABFHGHGGEFHGGEDHGGIHGGEHADFHIIG@BFHEGIH
@4206103/1
ctcgtgacttttctcccctgttcttaaataaagtgtactttattgaaaaa
+4206103/1
=11=BDFFHHHHGIJJJJJIGIGIIJIJJJJJJEHGHIIJJJIJIJJIJJ
@4206104/1
ctcgtgacttttctcccctgttcttaaataaagtgtactttattgaaaaa
+4206104/1
BC?DDFFFHHHHHJJJJJIJJJJJJJJJJJJIIHIIIJJJJJJJJJJJJJ
@4206105/1
ctcgtgacttttctcccctgttcttaaataaagtgtactttattgaaaaa
+4206105/1
CCCFFFFFGHHHGIJJJJGHHIGJJGJJIJJJJFIIJJJJJJJJJJJJJJ
@4206106/1
ctcgtgacttttctcccctgtttgttcttaaataaagtgtactttattga
+4206106/1
@CCFFFFFHHHHHIJJJJJGIIJJHIIIJJIIJJJGGCGDHIGGIIIIJJ
@4206107/1
ctcgtgacttttctcccctgtttgttcttaaataaagtgtactttattga
+4206107/1
CCCFFFDAFFHH?CCFGIDACHHCBH@FH@HIGGIIGFHFHIIIIGGGGG
@4206108/1
ctcgtgacttttctcccctgtttgttcttaaataaagtgtactttattga
+4206108/1
CCCFFFFFHHHHHJJJJJJJHIJGHIIJJIJJJJJJGIIIIIIJJJJJJJ
@2845553/1
ccgaaaatgtggatttacaaaatttaaatagggaatatgaaagatttaaa
+2845553/1
CCCFFFFFHHHHGIJJIJJJJJIJJJJGIJIJGJEHIIIJJJJGJJJJJE
@4207149/1
ctcgtgcttcggcacttgtaacttgttcaaattgtccatccgatactcca
+4207149/1
@@@ABD?AF<:F@DF@F??@HCBH@CFCEGH@G<DCF9DFH@?DEABCF>
@4207715/1
ctcgtggatggcgccctcgatttggaccagttcgtatttgggagtgatgc
+4207715/1
@@@FDFFFHHH?DDHIBHGDGIICG>GHDHFGICBDHGJGIF8B;FFHCG
@4207716/1
ctcgtggatggcgccctcgatttggaccagttcgtatttgggagtgatgc
+4207716/1
@CCFDFFFHHHFDHIIAGGFHIIGIGIIGHHHIIHIIIIIIIDHBFHGII
@4207717/1
ctcgtggatggcgccctcgatttggaccagttcgtatttgggagtgatgc
+4207717/1
@CCFDFFFHHHFHGIIBEE?FHIEIGHIGIGIIFDFFHIGGIBGBFGGII
@6912177/1
gtttaggtatttgtggtatctgtcgatgttgccagaacgtaagatatcct
+6912177/1
BBBFFFFAFHHGHGIJFHJGIJGHIGGIJIJJJJJIJJJHIIIIIIJJJJ
@5545644/1
gacgccaaacattcggcagccaagaacttgctggatctcttggtcggaaa
+5545644/1
CCCFFFFFHHHHHIJJJIJIIIJJJJJJJJJJJJIJJIIJJJJIHJJGHI
@787663/1
agatcgttgttaaggaacacgcggtagcggaagattggctc
+787663/1
CCCFFFEFHHHGHJIIGIGGAGIE?DFHGIFBHAGHIGIII
@787664/1
agatcgttgttaaggaacacgcggtagcggaagattggctc
+787664/1
CCCFFFFFHHHHHJJJJJIJIIIJDGGIIJJIIIJJIJIJI
@4860154/1
cttccttcggagttttgcctgttccgtagcagacggccactggcaaagtg
+4860154/1
?@@;DDDBDFAF2AFFB>HF<3C>@FFBGB@CFGBB:6?F<FFE3BFFF>
@4860155/1
cttccttcggagttttgcctgttccgtagcagacggccactggcaaagtg
+4860155/1
CCCFFFFFHHFHHIJJIJJJIHIJJJIJJJJJJJJJIJJJJJJJJJJJ=F
@6262631/1
gtaaaatcgttctagacatactttatgctcttgacatttcgttaaagaac
+6262631/1
C@CFFFFFHHHFFGGGHGGGGIIIDGEHHGJJGGHIIIJIIJIIIJCHIC
@6262632/1
gtaaaatcgttctagacatactttatgctcttgacatttcgttaaagaac
+6262632/1
CCCFFFFFHHHHHJJJJJIJIIJJIIIJJJJJJIJJJJJJJGGIIJJJJJ
@6263106/1
gtaaaatcttgcttcatgattgaaaatttgcaagggttggaggagttgta
+6263106/1
@CCFFFFFHHHHDIJIJIIIIEIJIGGHJJJJIIIJFHHI@EHBFHIJHI
@6263107/1
gtaaaatcttgcttcatgattgaaaatttgcaaggtttggaggagttgta
+6263107/1
@@@FFFDDFHHGHGIIIGG<EFE>HC?CA?C@AEDHIGIGHHEDFGEGBF
@6263108/1
gtaaaatcttgcttcatgattgaaaatttgcaaggtttggaggagttgta
+6263108/1
@@@FFFFEFHHHHJJGIEIGJCIHIIIJJJJGHHI@EEHCBGICHDGFGB
@6263109/1
gtaaaatcttgcttcatgattgaaaatttgcaaggtttggaggagttgta
+6263109/1
@@@FFFFFHHHGHIGFIHCFFGCGIJIJIIIGHIJIIJJJJIGAHFHHCG
@6263110/1
gtaaaatcttgcttcatgattgaaaatttgcaaggtttggaggagttgta
+6263110/1
@@CFFFFFHGHHHJJGIGEGJIIIJJJJIJJIIIICFGHIFHIEIIIJFH
@6263111/1
gtaaaatcttgcttcatgattgaaaatttgcaaggtttggaggagttgta
+6263111/1
CCCFFFFFHHHGHJJIJJIIJIIJJJJJJIJJJJIFHIJJGHIHHGGIFH
@6263112/1
gtaaaatcttgcttcatgattgaaaatttgcaaggtttggaggagttgta
+6263112/1
CCCFFFFFHHHHHJJIJJCHHHHHJGJJJHJJIJIIIJIJFHH;DBFFHJ
@6263113/1
gtaaaatcttgcttcatgattgaaaatttgcaaggtttggaggagttgta
+6263113/1
CCCFFFFFHHHHHJJJJJIJJIJJJJJJJJJJJJJHIIJJHIJFIHHGHH
@792002/1
agatggcattcatgcagaaccgattaagaaaggggcagacaacttcatgt
+792002/1
B@CADDFFHHHHHJJJIJJJJJEFGIJJJJJJIJJJJJJJJJJIIJJJJF
@792003/1
agatggcattcatgcagaaccgattaagaaaggggcagacaacttcatgt
+792003/1
CCCFFFFFHHHHHJJJJIIJJJGHIJJJJJJJJJJJJJJJJIJJJJJJJG
@3495628/1
cggcaactcctggaggacgctgacgggagtcttgctcggcatggaggcca
+3495628/1
C@@FFFFFHHHHHJJJIJGIIJIJJJJHJBFHIIIGIIIJJJJJJJHHHF
@2856321/1
ccgaaggaagccaagggctcggctgctcatcatgccctcgag
+2856321/1
@CCFFFFFHGHHHIJJJJGIGGHJGGFGGHIGEIGIIAHGEA
@2856330/1
ccgaaggacaatttttacagttgctgcagcatgaacttactgctatc
+2856330/1
@@@FFFFFHHHGHJJJJGIIJJIGIJIJJJJJGJJICGIGGGIJJJJ
@2150660/1
cactctaataataaatcctgtagaatatcgtttaacttttccagcatttc
+2150660/1
@@@D=ABDFDF<FFFIIGGBFE<AFBHCFAAE?EH?F@C9:CGIIDGFEB
@4210938/1
ctcgttatataatcatcattcaaacattgaagccagatcgataaaaaaat
+4210938/1
@?@BBDDDGHHHHJJJJEGIIJJJJJJJJJIJIIIHIHIJJJJJJIIJJG
@4210939/1
ctcgttatataatcatcattcaaacattgaagccagatcgataaaaaaat
+4210939/1
CCCFDFFFHHGHHJJJIIJJIJJJJJJJIJJJJJJJJJIJJJJJJJJJJI
@4210940/1
ctcgttatataatcatcattcaaacattgaagccagatcgataaaaaaat
+4210940/1
CCCFFDFFHHGHHJJJJJJJJJJIJJJJJJJIJJJFIIJJJJIJJJJJJI
@4210941/1
ctcgttatataatcatcattcaaacattgaagccagatcgataaaaaaat
+4210941/1
CCCFFFFFHHHHHJJJJJJJJJJJJJJJIIJJJJJJIJJJJJJJJJJJJJ
@4210942/1
ctcgttatataatcatcattcaaacattgaagccagatcgataaaaaaat
+4210942/1
CCCFFFFFHHHHHJJJJJJJJJJJJJJJIJJJJIJJIIJJJJJJJJIJJJ
@6268476/1
gtaaacaacaagcgatgccaaatcaaggtgtttgggatatgcgaggtaaa
+6268476/1
CBCFFFFFHHHHHJJJJJJJJJJJJJJJEGHIJJJIJJJJJGJJJJHIJG
@6269081/1
gtaaacagttgtacagtagaggataaaccaatggagcacacttttacttc
+6269081/1
@?@DFFFDHDHDFHIGIIHGH@9CHHIGBFAGF@3EEFD;?DDDHADGIH
@1478157/1
attttattttaactggtgaagtttcctctttgtcttttattaattgagaa
+1478157/1
@@@ADDEDDFC<FGGFFGECH4AFHC<@?HECCHGEHGIEEEHGAD<DHG
@1478473/1
attttattttgtaaggtgaggtatttgtacatgaagttgtctgccccttt
+1478473/1
CCCFFFFFHHHHHJIJCGHJJCFIJJJJJJIJJIIIIJJIIIJJJJJJJJ
@1478474/1
attttattttgtaaggtgaggtatttgtacatgaagttgtctgccccttt
+1478474/1
CCCFFFFFHHHHHJJJCGHIJCFJJJJIJJIJJIIGHGJHIJJIIJJJJJ
@797561/1
agcaaagacgcaataagtgatacaagaaaatatacagactaaagaaacgc
+797561/1
@@7DDDFDHHHHHJIJJHHGHJJJJJJJJJJJJIJJJIJIJJJJIIIJIG
@5553806/1
gactggtcccacacaagggcagcaaaaaggtgcccaacaacagcaaacgg
+5553806/1
?@@DDDFFHGHGHBHGBAGHIIIEGGIGHIHIIGEEHIDHGEDGGGGGHI
@6270752/1
gtaaacgtcagtttgcgtttcaatgcatcgataagacgaatggtaaagct
+6270752/1
CCCFFFFDHADDHHHGH@GHGHIGIIIIIIHIIIGEGIIIIIIFHIIGEC
@2156094/1
cactggcaagtcaaagaagctagccaagagaatggcgg
+2156094/1
CCCFFFFFFHFHHIJJIJEGGHIIIIIEBGEFHGGEGG
@2156095/1
cactggcaagtcaaagaagctagccaagagaatggcggctcacaagatgt
+2156095/1
CCCFFFFFHHFFHJIIJIGIGIJGGIJIJGGIEEHHIJI<F<=8C=@=;7
@4867505/1
cttcgagagcttcttcgagaccgtacaaggagacttgagctacccatttg
+4867505/1
CCCFFFFFGGGHHJJJIJJIJJJIJJJIJJJJJJJJJJIJJJJJJJIJII
@4868050/1
cttcgaggtaacctacgtggacatcgaagaaaaaacattgaccaatc
+4868050/1
CC@FFFFFFFFHHFJGIEDH?GGGHGJJJJIIJFJJJJIEHHIIIG=
@4868051/1
cttcgaggtaacctacgtggacatcgaagaaaaaacattgaccaatcgcc
+4868051/1
@@CFFFFFCFHHHJGGGFHIHIIIJJJJJEIJJIJIIJIEIIJJIII;CG
@4868052/1
cttcgaggtaacctacgtggacatcgaagaaaaaacattgaccaatcgcc
+4868052/1
CCCFFDDFCFHHGIJEGAFGEHIIJIIIIJIGGIJBGHIGCHIHJIJ;CH
@4870439/1
cttcgatcttccggttccggtggccaccagatcgttgttaaggaacacgc
+4870439/1
@@@ADDFFHHHHHJGHIJIJIIIJJJJJJJJJIJJJJIJJJJIJJJJIJI
@4870440/1
cttcgatcttccggttccggtggccaccagatcgttgttaaggaacacgc
+4870440/1
CCCFFDFFHHHHHJIJJJJJIJJJJJJJJJJJJJJJIJJJJJJJJJJJJJ
@4870441/1
cttcgatcttccggttccggtggccaccagatcgttgttaaggaacacgc
+4870441/1
CCCFFFFFHGHDAGEEHG?FAAEHIFHEGDBFEGHGFHIIGGCHHGIJJI
@7585210/1
tggaaggagagttagagttactgtggaagtatttgggaaaggtttgttta
+7585210/1
@CCDDFFDHBFFFBEFHCIHIIIHIIHGHFEGIJJJIDDGIIFEHCFHGA
@6276149/1
gtaaagtgaccaaagcaaagacgcaataagtgatacaagaaaatatacag
+6276149/1
CCCFFFBDHHHHHJJJJJJJJJJJJJJJJJGIIJJJJJJJIJJJIJJJII
@2858648/1
ccgaataccgattctcagccgagctgcccagtttagtggccaactcttcg
+2858648/1
CCCFFFFFGHHHHJGJJIIJJJIIIIJJJIJJJIJJFHJJJJJIIJIGJI
@2860255/1
ccgaatgtttggcgtctttcttcgatcttccggttccggtggccacc
+2860255/1
@B@BDFFFHHGHGJIJJJJJJJJJHIJJIJJJFHJJJJIIJIIJJJJ
@7591122/1
tggacatcgaagaaaaaacattgaccaatcgccaccaatgcttggtgcag
+7591122/1
CCCFFFFFHHHHHJJJJJIJJJJJJJIJJJCGIIJJJJJFIJJJJIIIJJ
@6924005/1
gtttatttatcatacacaggtaaacagttgtacagtagaggataaaccaa
+6924005/1
@?@DBDDDBFFFFGGGED;GAFHIEHCCHEFHIGG?FFGEHGGHIIGIGI
@6924299/1
gtttatttccctttttgtggagaggtactatgtgtgtttggctagattct
+6924299/1
?@@B1BA?FFFDBBDGF?ED:FFCB2AA?<ECFC<?CFF>FFFBGFIFEI
@6924300/1
gtttatttccctttttgtggagaggtactatgtgtgtttggctagattct
+6924300/1
B@BFFFFFHHHHHJJJJEFHEHBGHAGHIJJJIIGGIJJJJJJJJIJJJJ
@4870854/1
cttcgatgatctcctgtctgggtggttgcaatctccagcagatattgtac
+4870854/1
CCCFFFFFHHHHHJIJHIIJJJAFHHIJJJJIJJIJGIJDIGIHIJJIIH
@3502446/1
cggcagcactattgacactaagaaatcacagagccccgggcccagatggc
+3502446/1
?@@BDD?DHB3CCGAFG>AFHGGII@FHGHIGHGHHIIIGDFIDGIIIII
@3502621/1
cggcagccaagaacttgctggatctcttggtcggaaaagtgactcccgaa
+3502621/1
CCCFFFFFHHHHHJJJJJJJJHIJJJJJJJHHJJJJJJJBFIIJJJJGII
@2160203/1
cacttattgcgtctttgctttggtcactttacgcgcgaaaaccattatgt
+2160203/1
C@@FFFFFHHGAFHJJJJJJJJGHIJJJJJJIIJJIJJJJJJIJJHHHGH
@4220602/1
ctctaaagctatctactcgttatataatcatcattcaaacattgaagcca
+4220602/1
=?1BDD?A?D?D?<CG@?CAF?CH@HHI<EF9AFFFCEFHC>FGG4?9BD
@4220603/1
ctctaaagctatctactcgttatataatcatcattcaaacattgaagcca
+4220603/1
CCCFFFFFHHHHHJJJIJJHIJJJJJJJJJJJJJJJJJJJJIJJJJJJJJ
@4220604/1
ctctaaagctatctactcgttatataatcatcattcaaacattgaagcca
+4220604/1
CCCFFFFFHHHHHJJJJJJIIIJJJJJJJJJJJJJIJJJJJJJJJJJJJJ
@4220605/1
ctctaaagctatctactcgttatataatcatcattcaaacattgaagcca
+4220605/1
CCCFFFFFHHHHHJJJJJJIJIJJJJJJJJJJJJJJJJJJJJJJIJJIJJ
@4220606/1
ctctaaagctatctactcgttatataatcatcattcaaacattgaagcca
+4220606/1
CCCFFFFFHHHHHJJJJJJIJJJJJJJJJJJJJJJJJJJJJJJJJJJJJJ
@4220607/1
ctctaaagctatctactcgttatataatcatcattcaaacattgaagcca
+4220607/1
CCCFFFFFHHHHHJJJJJJJJIJJJJJJJJJJJJJJJJJJJJJJIJJJJI
@2862042/1
ccgaatttgcaaatttgactttcactttatatattttctctctattttga
+2862042/1
BCCFFFFFHHHHHJJJJJJJJJJJJIJJJJJJJJJJJJJJJJJJJJJJJI
@2161478/1
cacttctttaccggcatagcctaatctgggagggggcaagattctggcat
+2161478/1
CCCFFFFFHHHHHJJJJJJJJJJJJJJJJJHIJJJJJJIJHIJJHHHHHH
@4221948/1
ctctaacgtctttatagaatgtcaatgttattctaaaaagaagactgcta
+4221948/1
@@@DDBDBFFFD?CGBB:CDCAEFFFDHHDHEBHIFEFEGIIIIIIEFII
@4221949/1
ctctaacgtctttatagaatgtcaatgttattctaaaaagaagactgcta
+4221949/1
CCCFFFFFFHHHHJJJJJJJJHIJJJJJJJJJJJJJJJIJJJJJJIJJJJ
@4221950/1
ctctaacgtctttatagaatgtcaatgttattctaaaaagaagactgcta
+4221950/1
CCCFFFFFHHHHHGJJJJJJJEGHIJJIJJJJJJJJJJJJJJJJJIIJJI
@4221951/1
ctctaacgtctttatagaatgtcaatgttattctaaaaagaagactgcta
+4221951/1
CCCFFFFFHHHHHIJJJJJIIHHIJJJJIJJJJJJJJJJJIJJJJJJJJJ
@4221952/1
ctctaacgtctttatagaatgtcaatgttattctaaaaagaagactgcta
+4221952/1
CCCFFFFFHHHHHIJJJJJJJHIJJIJJJJJJJJJJJJJIJJJJJIJJJJ
@4221953/1
ctctaacgtctttatagaatgtcaatgttattctaaaaagaagactgcta
+4221953/1
CCCFFFFFHHHHHJJJIJJJIFHIIJJJIJJJJJJJJJJJJJJJJJJJJJ
@4221954/1
ctctaacgtctttatagaatgtcaatgttattctaaaaagaagactgcta
+4221954/1
CCCFFFFFHHHHHJJJJIJJJHIIIJJIJJJJJJJJJIIJJJIJJJJJJI
@4221955/1
ctctaacgtctttatagaatgtcaatgttattctaaaaagaagactgcta
+4221955/1
CCCFFFFFHHHHHJJJJJJJJIJJJIJJJJIJJJIJJIJIIJJJJJIJJJ
@4223798/1
ctctaataataaatcctgtagaatatcgtttaacttttccagcatttctc
+4223798/1
CCCFFFFFHHHHHJJJIJIJJJJJJJJJJJJJJIJJIIJJJIJJJJJJJI
@2863836/1
ccgacagagaggttatccttgggggaagaagccaaattgctctactctca
+2863836/1
CCCFFFFFHHHHFIJJJJJJJJIJJJJJIJJJIJJJJJIIJJJJJJJJJJ
@2164122/1
cacttttcgcgcaaaggtaaaatcgttctagacatactttatgctcttga
+2164122/1
CCCFFFFFHHHFFIJGI9EGHJEDHDHHIIIIIGGGIJJJJJDHJJJJFG
@5563026/1
gagaaatttgctgcctcaaaaacgtatgacaaaactatagacaaacc
+5563026/1
CCCFFFFFHHHHHJJJJJJJJJJJHJJJJJJJJJJJJJJJJJJJJJJ
@3504750/1
cggcatcactcccaaatacgaactggtccaaatcgagggcgccatccacg
+3504750/1
@C7?DDDEFFHHHIIIIIIGGDHGHIEDHIIIIIIGIGIGIGIIIIGCHH
@5564510/1
gagaagaaagctatacagtagtcaaattgtatccattatcactttttgtt
+5564510/1
@C@DDDFFFFHFHIIIJJFIECFFEIJECHIEFEHGII4EHIIIAFHIIJ
@5564511/1
gagaagaaagctatacagtagtcaaatttgtatccattatcactttttgt
+5564511/1
@@@FFFFFHHHHGFGIJGHH@FHIIIIJFIEHIGIJJJIIIIHFHJJJAH
@5566854/1
gagaatatgaaatttaaaagaaaatttgaaaagtatcatgagttttgtga
+5566854/1
@@@FFFFFHGHHHJJJJJJJIGJJJJJJJJJJIFDFIIIIGHFICHGIJI
@5566855/1
gagaatatgaaatttaaaagaaaatttgaaaagtatcatgagttttgtga
+5566855/1
B@@FFFFFHHHHHJJJJIJJJJJJJJJJJJJJJFHIIFGJGJDHIIJIJI
@5566856/1
gagaatatgaaatttaaaagaaaatttgaaaagtatcatgagttttgtga
+5566856/1
CBCFFFFFHHHHHJJJJJJJIJJJJJJJJJJJJ?EGIGGIGIGGJJJIJE
@5566857/1
gagaatatgaaatttaaaagaaaatttgaaaagtatcatgagttttgtga
+5566857/1
CBCFFFFFHHHHHJJJJJJJJJIJJJJJJJJJICHIIJJIJJHJJJJIJG
@5566858/1
gagaatatgaaatttaaaagaaaatttgaaaagtatcatgagttttgtga
+5566858/1
CCCFFFFFHHHHHJJJJJIJIJJJJJJJJJJJJBGGIIJIIJHIJJJJJI
@5567002/1
gagaatcacaaaactcatgatacttttcaaattttcttttaa
+5567002/1
@@<ADD?;A??CBEBDFGD>>HCHGGIIIIAHII>EGHIII@
@805484/1
agcagaacccgataaagcgttaccagcgcttgaggaagtaacggcagcac
+805484/1
B@@FFFFFHHHHHJJJJJJJIGIGJGIGBHIJIIGIIIBFHJJJEIHBAD
@2167658/1
cagaaaaggagttgctctgccaacaagcagtgaagaaaccaaacgcgcca
+2167658/1
CCCFFFFFHHHHHIJJJJIJJIIJJIJJJJHIJIJJJJJJJIIJJJJIJJ
@4228903/1
ctctactctcaagaaatggcctccatgccgagcaagactcccgtcagcgt
+4228903/1
CCCFFDFFGHHGGIIJGGIIHHIJGJIJIIIIJIIGGIJIJJJGIJIJJG
@4229175/1
ctctactgtacaactgtttacctgtgtatgataaataaacttttttcggg
+4229175/1
CCCFFFFFHHHHGJJJHIIJJJIIJIFJJIEIJJJJJJIGHIJJJJJIJH
@4229176/1
ctctactgtacaactgtttacctgtgtatgataaataaacttttttcggg
+4229176/1
CCCFFFFFHHHHHJJJIJJJJJJJIJHIJJJJJJJJJJJHIJJJJJJIJJ
@7596318/1
tggagaggtactatgtgtgtttggctagattctgtttgacattcgaaaag
+7596318/1
BCCFFFFFCFHHHJJGHGHHIJJJJJJJJJJJJJJJJJJJJJJJJIJJJJ
@2867191/1
ccgacggaagctatacaagtggtcgatattgttttacgttgtgctccttc
+2867191/1
CCCFFFFFHHHHHJJJJJJHIJAGHJJJJJJJJJJJJJIJJJJJJJJJJJ
@5568313/1
gagaatttgaaaagcgagcttcatgatcccctgaagaatatatcttgaag
+5568313/1
B@CFFFFFHHHHHJJJIJJJJJJJJJJJJJJJJJJJJJJJJJIIJJJHHJ
@5568688/1
gagaattttttgattcagtgctgattctgcacacattcgatctctgatag
+5568688/1
BCCFFFFFHHHHHJJJJJJJJJJIJJJJJJJJJJGJJIIDIJJJJJJJJJ
@809420/1
agcagctttaccattcgtcttatcgatgcattgaaacgcaaactgacgtt
+809420/1
CCCFFFFFHHHHHJJJJIJJJJJJJJJJJJJJJJJJIJGJJJJJIJJJHJ
@814568/1
agccaatcagaccaacggaacgcccggagcggctgatatcaccaatca
+814568/1
CC@FFFFFHHHHHJJJJIIJIIIJJJIIJJJJIEI=;??>3=A;B>;?
@814814/1
agccaatcttccgctaccgcgtgttccttaacaacgatctggtggccacc
+814814/1
CCCFFFFFHHHHHIHJIJGFHCFHIJJJJJJJJJJJJIJIGIGHIIIIJJ
@4878105/1
cttcgcttttgactcgacaaaaatttaaacacattgcattattgatttcg
+4878105/1
???AD<DDDD>DDED12@8CFEIDEIDEDC9?DDEDEEDEBDD<?DDDDD
@4878106/1
cttcgcttttgactcgacaaaaatttaaacacattgcattattgatttcg
+4878106/1
B@1ADDFFHHHHHIJIIJJJJJJJJJJJJJJJIJJJJJJJJJIJJJJJII
@4878107/1
cttcgcttttgactcgacaaaaatttaaacacattgcattattgatttcg
+4878107/1
C@CFFFADHHHHHBHBHHEIJJJGIJJJJJGHIHHIJJIJJHIIJJJJJJ
@4878108/1
cttcgcttttgactcgacaaaaatttaaacacattgcattattgatttcg
+4878108/1
CCBFFFFFHHHHHJJIHIIJJJJJJJJJJJJJJJJJIJJJJJJIJJJJJJ
@4878109/1
cttcgcttttgactcgacaaaaatttaaacacattgcattattgatttcg
+4878109/1
CCCDFFFFHHGHHJJJJJJJJIJIJIJJJJJIJJJJJIJJJJJJIJJIJJ
@4878110/1
cttcgcttttgactcgacaaaaatttaaacacattgcattattgatttcg
+4878110/1
CCCFD<DB?FC?D?E?@?@FFEHIEBCGGDDHBEFHGIG@BGD99?BFBH
@4878111/1
cttcgcttttgactcgacaaaaatttaaacacattgcattattgatttcg
+4878111/1
CCCFDD:DDFHHHGIEGGIGIGEGHICEGEDDBGBB?BGHEFIIJGHGGG
@4878112/1
cttcgcttttgactcgacaaaaatttaaacacattgcattattgatttcg
+4878112/1
CCCFFFFFGHDHHGG?GHAHIIIGHCHIIIIIIIIIIIEHIIIIIIIIIB
@4878113/1
cttcgcttttgactcgacaaaaatttaaacacattgcattattgatttcg
+4878113/1
CCCFFFFFHHAFFGIGBGGHJJJIIJIJJIGJIGIJIIJIIJJGHIIJIJ
@4878114/1
cttcgcttttgactcgacaaaaatttaaacacattgcattattgatttcg
+4878114/1
CCCFFFFFHHBDHGGHIIGHJJJIIJEIIAFBGIJHIEGIGGIBGGHJII
@4878115/1
cttcgcttttgactcgacaaaaatttaaacacattgcattattgatttcg
+4878115/1
CCCFFFFFHHDBHGH@BFFHIJJIJJJJJGDFFGHIJIIJJIJGHGIJHH
@4878116/1
cttcgcttttgactcgacaaaaatttaaacacattgcattattgatttcg
+4878116/1
CCCFFFFFHHDDHGGHEGGIJJJJJJJJJJJJAHIIJJJJJJJJJJJJJI
@4878117/1
cttcgcttttgactcgacaaaaatttaaacacattgcattattgatttcg
+4878117/1
CCCFFFFFHHHHHIJJGIIJJJJJJJJJIGGHJJJJGGJJJJJJHIJJJI
@4878118/1
cttcgcttttgactcgacaaaaatttaaacacattgcattattgatttcg
+4878118/1
CCCFFFFFHHHHHJJIJJIJIJJJJJJJJJGIJJJIJJJJJJJJJJJJJJ
@4878119/1
cttcgcttttgactcgacaaaaatttaaacacattgcattattgatttcg
+4878119/1
CCCFFFFFHHHHHJJJJJJJJJJJJJJJJJJJJJJJJIJJJJJJJJJJIJ
@4878120/1
cttcgcttttgactcgacaaaaatttaaacacattgcattattgatttcg
+4878120/1
CCCFFFFFHHHHHJJJJJJJJJJJJJJJJJJJJJJJJJJJJIJIJJJJJI
@1491052/1
attttgacatgttagaatgccctattgaaaaccttgtagtggattcctaa
+1491052/1
CCCFFFBEHHFHHIBHEGCEHGEGIGIGCIIIGIIIIIGCEI3BHGHGG>
@4879284/1
cttcggagaatcacaaaactcatgatacttttcaaattttcttttaaatt
+4879284/1
@@@DDFFDHHDBHECEHDFGIGEGFHEIIIGIECGDDHGHIIIIIII?DH
@4879285/1
cttcggagaatcacaaaactcatgatacttttcaaattttcttttaaatt
+4879285/1
CCCFFDFFDHFGGJGJJJCGGHIIJJIGHIJIHIJGGIIGDGHIJEEHIJ
@4879286/1
cttcggagaatcacaaaactcatgatacttttcaaattttcttttaaatt
+4879286/1
CCCFFFDFHHDHHGJIJJJIJJIJJJJJJJJJJJIJJJJJJJJJIJJGII
@4879287/1
cttcggagaatcacaaaactcatgatacttttcaaattttcttttaaatt
+4879287/1
CCCFFFFFHHHHHJJJJJJJJJJJJJJJJJJJJJJIIJJJJJJJJJJHIJ
@4879288/1
cttcggagaatcacaaaactcatgatacttttcaaattttcttttaaatt
+4879288/1
CCCFFFFFHHHHHJJJJJJJJJJJJJJJJJJJJJJIJJJJIJJJJJIFII
@4879289/1
cttcggagaatcacaaaactcatgatacttttcaaattttcttttaaatt
+4879289/1
CCCFFFFFHHHHHJJJJJJJJJJJJJJJJJJJJJJIJJJJJJJJJJJIJJ
@4879510/1
cttcggagttttgcctgttccgtagcagacggccactggcaaagtggata
+4879510/1
@CCFFFFFFHHHFFHIIIJFIG@GGGGIGGIIIIIGJGHDDF2BCFGEGG
@4879511/1
cttcggagttttgcctgttccgtagcagacggccactggcaaagtggata
+4879511/1
CCCFFFFFFHHHGJJJJIJIJJHIJJIJJJJJJJJJJJJJIJIJCFIHHG
@4879512/1
cttcggagttttgcctgttccgtagcagacggccactggcaaagtggata
+4879512/1
CCCFFFFFFHHHHJJJJJJJJIHIJJJJJJJJJIIJJJIJJIJJCGHHJJ
@4879513/1
cttcggagttttgcctgttccgtagcagacggccactggcaaagtggata
+4879513/1
CCCFFFFFHHHHHJJJJIJJJJIJJJJJJJJJJJIJIJJIJJJJFHIIJI
@6930042/1
gtttcatatgtagaacgaattttgtgcatacaaaaatagtaaaaagtcga
+6930042/1
BB@FFFFFHHFFHIJIIBHIJJJJHIJJJJJJJJJJJGIGIJJJIJHHIJ
@6287072/1
gtaacaatctgccttctacatttgcgagtgacgaagagactctcagcttc
+6287072/1
CCCFFFFFHHHHHJJJJJJJJIJJJJIJFGGHJJGJGIIJJIJJJJIIJJ
@6288488/1
gtaacataaatatccgatcatggtctagcgcactagataatggaaaaacc
+6288488/1
CCCFFFFFHHHHHJJJJIJJJJJHHIJIJEIIJJJJIJIIJJJJJJIJIG
@6289575/1
gtaacatgtgtgcttaagtggcttaccttctacttaccacttagcagaac
+6289575/1
BBBFFFFFFHHHHJJJJGFJHIIJJJJJJJJJJJJJJJIIIJJJJIJIJJ
@6289576/1
gtaacatgtgtgcttaagtggcttaccttctacttaccacttagcagaac
+6289576/1
CBCFFFFFHHHHHIIJIICHIJJJJJJJJGIJJJJJJJJJJJJJJJJJJJ
@6933983/1
gtttccgtgagttgctgaacaaatttgaaaaaaccagagacgattttgtc
+6933983/1
C@CFFFFDH?FDFGGGEDHCFGIBHIIGIIIIIBDFGHGHCHGIIII<;B
@6291373/1
gtaacctacgtggacatcgaagaaaaaacattgaccaatcgccaccaatg
+6291373/1
@@@DFFFFGHCFHIGIIIJIIJIJGHJJJJGIEHI@FGIHDCFCEIIGFE
@5571217/1
gagactctcagcttcaacgccaaggacttcaactttgttcagttcttgca
+5571217/1
@@CFFFFFHHHHHIIJHGHJIIJJJJJJJJGIJJJJGIJJIJIJIJJJJI
@3513842/1
cggccgtgaaaacctttaaagatgcgaataatagagaaattaccatccaa
+3513842/1
CCCFFFD8?DFHFIGGIIIID>BGGEG@@FHGGCGB>GHGGHHIGEHIII
@6295238/1
gtaactttactttcttcttgttttacttcaagcttcatagggaattgctg
+6295238/1
C@CFFFFFDFHHHGGIEGICFHIJIIIJJGIJIIJJHGHIIIIIJJIJJJ
@2872143/1
ccgagatgtggtacacgacgaatgatgtgataaatatacctgcacacacg
+2872143/1
@@@DDDFFDHFCFHIJJEEHIJJJIIIFHGGIJJIIIJIHGIIGIIIJJG
@2872144/1
ccgagatgtggtacacgacgaatgatgtgataaatatacctgcacacacg
+2872144/1
@@@FFFFFCFDHHIGIIIIIFBDGFGIDFDGIJJIIGIJ?GHIGIJJJEB
@2872568/1
ccgagcaagactcccgtcagcgtcctccaggagttgctgagccgtcgcgg
+2872568/1
CCCFFFFFHHHHHJJHHGGGGHBHIIIJJIJIJDHHGIJFHIJJGIJI<?
@2872569/1
ccgagcaagactcccgtcagcgtcctccaggagttgctgagccgtcgcgg
+2872569/1
CCCFFFFFHHHHHJJJIJJIFIEHIJJJJJJHIGIJIIJGGGIIFGIIHB
@815530/1
agccacttaagcacacatgttacataaatgtcaaaatttgacataatttg
+815530/1
CCCFFFFFHHHHHJJJJJJJJJJJJJJJJJJJJJIJJJJJJJJJJJJJJJ
@815697/1
agccagccaatgggattgcccatcactttgtcatcgaacgatgtcaccac
+815697/1
B@@FFFFFHGFHHJJIJJJJJJJJJJJJJJIJJJJJJJJIJIJIJJJJJJ
@2873178/1
ccgagcccttggcttccttcggagttttgcctgttccgtagcagacggcc
+2873178/1
CCCFFFFFGHHGHJJGIEIHIJ@H@FHJGIJIGHIIIJGIJIHIHIIJGI
@2873179/1
ccgagcccttggcttccttcggagttttgcctgttccgtagcagacggcc
+2873179/1
CCCFFFFFHHGHHIJJJGIJGICHDHIJJJIJIGGIIIIIGIGIJJJGGH
@123810/1
aaaagcaggaaaagcccagaagaacgttcgactttcacttcattctatcg
+123810/1
CCCFFFFFHHHHHIJJJJJJJJJJJJHJJJJIJIJJJIJJIJIJJJJIII
@7607146/1
tggatcttgaattttcttttcagcacaaatgtcttttaaaggagctacga
+7607146/1
BBCDDFFFHHHHHJJIJJJJJIJJJJJJJJJFDHIJJJJIIIIJJIJJJJ
@125706/1
aaaagctcgacatggagtcccaaaacatgaccatgatgcactcggccgga
+125706/1
@@@FFFFFHHGHHJJIICGHIJJJJJJIGIJJIIJJJIIGIJJJIJJJIJ
@125707/1
aaaagctcgacatggagtcccaaaacatgaccatgatgcactcggccgga
+125707/1
BCCFFFFFHGHHHJJJJBGHIIJJJIJIGIJGIJEIHIGIJIJJJIJIJB
@125708/1
aaaagctcgacatggagtcccaaaacatgaccatgatgcactcggccgga
+125708/1
CCCFFFFFHHHHHJJJJGHHIJJJJJJJJJJJJJIIJJJIJJJIIIIGII
@6296532/1
gtaagaagtgaataatgtgattaagtaaaagaacgatggtttttcatcgc
+6296532/1
B@@FDFFDCDDHGIJIJAIHGIJJJHHIJBHHIJGIEHIHGIIIJJIIIJ
@6298216/1
gtaagatatcctaaactcacttttttccgaaaaaatatcgcaatagctca
+6298216/1
?@@DDDDDBDCDBGIGBCHFHIIIIICHGGCGGAD?B?8?=FEFGIIGGG
@6301901/1
gtaaggtgaggtatttgtacatgaagttgtctgcccctttcttaatcggt
+6301901/1
CBCFFF=DAHHCFHJJJGJIJJJJJJJIJJJJJJJJJIIJJGIHJJJIJG
@3521371/1
cggctcacaagatgtggcaatccttgcaggatttacccgtggaggg
+3521371/1
CCCFFFFFHHHHHJGIJJHJIJJJIJJJJJJJJJJJJJJ?FGHIJJ
@3521372/1
cggctcacaagatgtggcaatccttgcaggatttaccggtggagggtaac
+3521372/1
CCCFFFFFHHHHHJIJJJJJJJJJJJJJJJJJJJGIJJJDGGGIJJCFHJ
@819565/1
agcgaacaatccttcgaggtaacctacgtggacatcgaagaaaaaacatt
+819565/1
C@@FFFFFHHHHHJJJJIJCFHIJIIII:DGHGIJIJJJIIGIIGGGHJI
@2877960/1
ccgatagaatgaagtgaaagtcgaacgttc
+2877960/1
??1D=DD;BDDA:EAEEECFE4ABFDEEEI
@3522745/1
cggctgatatcaccaatcaggtggtgacatcgttcgatgacaaagtgatg
+3522745/1
@@@FFFDDHHFHHJJJJFGGIAFGFGIIJIIGHIGGGIJIJIIJI?BFIG
@821437/1
agcgagcttcatgatcccctgaagaatatatcttgaagaactattatttt
+821437/1
CCCFFFFFHHHGHJJJJJJIIGIIHIIIJJJJIJJHHIGIHJHHIFIJJJ
@821781/1
agcgatctcctgcaagaactgaacaaagttgaagtccttggcgttgaagc
+821781/1
CCCFFFFFHHHHHJJJGJJIJGJJJIIJJJGJJJGIJJJJJJJGJIHIIH
@7609938/1
tggattttaaatctttcatattccctatttaaattttgtaaatccacatt
+7609938/1
CCCFDFFFHHHHFIIJGIIGGIGJJIIIJJIJIJJJJJIIIJIJJJJJJJ
@7610969/1
tggcaacatcgacagataccacaaatacctaaaccttcccactaaagtta
+7610969/1
;<?14ADB=:CBDE<EA?43<CE;EEBDAEBD<39?D;BDEDDDBCDDBD
@2188639/1
cagaacgtaagatatcctaaactcacttttttccgaaaaaatatcgcaat
+2188639/1
CCCFFFFDHHHHGJJJJJJJJJJIJJJJJJJIIJJJJJJJJIJJJJJJJI
@5577523/1
gagatcgctagcgaacaatccttcgaggtaacctacgtggacatcga
+5577523/1
CCCFFFFFHHHGHIIJJJJJJJJJJJJIDFGIJJCGIFHGJJJJIJG
@5577524/1
gagatcgctagcgaacaatccttcgaggtaacctacgtggacatcga
+5577524/1
CCCFFFFFHHHHHJJJJJJJJJJIJJJJGGIJJJJIJDHIJJIIJJJ
@824953/1
agcgtcctccaggagttgctgagccgtcgcggcatcactcccaaatacga
+824953/1
BCCFFFFFGHHHHBHDGIIJIEHJIIFGGGIJJJFIIIJJIJEHEEFHFF
@825298/1
agcgttaccagcgcttgaggaagtaacggcagcac
+825298/1
@C@FFFFFHHDFFGGGIGIJGGIFHFGIIFID?2B
@7612237/1
tggcaataaagaaaggctttcaatcaccacattatgaaattactcatagt
+7612237/1
@@CFFFFDHHFHGIGGGHIJIIJHEGHIIIIIJJJIJJJJJIIJJGIGIE
@825680/1
agcgtttctttagtctgtatattttcttgtatcacttattgcgtctttgc
+825680/1
BCCFDFFFHHHFHEFGIHIIIIJJJIJJGHIJJIJJJIJJJJIHIJJJJI
@4241613/1
ctctccacaaaaagggaaataaacaaggatgtaagaactatggaggaata
+4241613/1
???1BD;DD;DADDE1:CB:CFEC<8?8?D>?D9D9?DE@BDEDC7BDDB
@4241614/1
ctctccacaaaaagggaaataaacaaggatgtaagaactatggaggaata
+4241614/1
@C@DFFFFHHHGHJIGIGHEEGIJJIJIIEIDCFGBFEHGIIIGICEGGH
@1495844/1
attttgaggtactcgagggcatgatgagcagccgagcccttggcttcctt
+1495844/1
CCCFFFFFHDFHHIIIIJJIJGHJJJJJJJGJJIIIJIIFIIJJJJJJHG
@5580450/1
gagcaacaaatggatgatatattagaattagaatattttaacgagtatga
+5580450/1
CC@FFFFDHHHHHJJJJJJIJJJJJIJJIJJJJJJJJJJJJJIIJGHIGI
@4886423/1
cttcgtcactcgcaaatgtagaaggcagattgttaccctccaccggtaaa
+4886423/1
CC@FFFFFHHHHHIJJJJHIIJJJJJJJJJIJJJJJJJJJJJJJJJFHIJ
@4886424/1
cttcgtcactcgcaaatgtagaaggcagattgttaccctccaccggtaaa
+4886424/1
CCCFFFFFHHHHHJJJJJIJIIJJJJJJJJJIJJJJJJJJJIJJJIHGII
@4886425/1
cttcgtcactcgcaaatgtagaaggcagattgttaccctccacgggtaaa
+4886425/1
BCCFFFFFGHHGGJIJJJHHHGHJIBHIGIJIIJIJIJIJJIJIJIBGGJ
@4886426/1
cttcgtcactcgcaaatgtagaaggcagattgttaccctccacgggtaaa
+4886426/1
CCCFFFFFHFHDHFHJIJEFGHIHJIIGIIJJJJJJJJIIJIIGJIFGHH
@5580828/1
gagcaagactcccgtcagcgtcctccaggagttgctgagccg
+5580828/1
CCCFFFFFHHHHHHBEDHCE;FHHIIEHI9G?GGGGH<FDHA
@6304436/1
gtaagtttattattatatctgtctgcatttattacttcaagcaaagcttc
+6304436/1
@?@FFBDFBHHAHIDHFFGG<EDHCHIIIIGIIGIIIIIIIIIIIIIIII
@129246/1
aaaagggagcatttatttgatgcaaagtatagaggttgtacccaaacttt
+129246/1
CCCFFFFFHGHHHJJIIJJIJJJJJJJHHIJJJIJHIJJIEIIJIIJJJJ
@2881455/1
ccgatgatatgatatgtatttattatattgtgaaaagggagcatttattt
+2881455/1
@CCDFFFFHHHHHIJJHIJJJGIJJJJJJJIJJJJJIJIGIJJJJJJJJJ
@3525197/1
cggctttcgggttgttgtaaatggcgtacttggccatatccaaatcatcg
+3525197/1
CCCFFFFFHHHFHGFHGHFIJGDHIIGHJJJIIIJJJJJJJIJJJJJJJG
@828576/1
agctcgcttttcaaattctcgtgacttttctcccctgttcttaaataaag
+828576/1
@@@DDDDDFHDFBFHGIIIIIGAFHIHBGBGDHEEBGIIIHBHGGIIIII
@3526151/1
cgggaaaagtattatgagaatatgaaatttaaaagaaaatttgaaaagta
+3526151/1
CCCFFFFFHFHHHJJJJJJJJJJJIJJJJJJJJJJJJJIJJJJJJJJJDH
@5582061/1
gagcagccgagcccttggcttccttcggagttttgcctgttccgtagcag
+5582061/1
?@@DFEFDFGHHHE;FE9BFHDGEHHIIEHDDHGHB>FEBBFHGCGHCHE
@830836/1
agctggtccacttgtacctatgaggttaagaaaccctgaacctggaaaag
+830836/1
CCCFFFDFHHHHHIGIJJJJJJJJJHIJJJJJJJJJJJJJJJJJJJGIJJ
@6306245/1
gtaatacactattattaggcactagttattaattataatcatcaatatta
+6306245/1
@=?DDDDDHHBDD<CG@??:CDEAG@AHGHEEFIIIGF@GI@DHGIIIII
@5584832/1
gagcgtttctttagtctgtatattttcttgtatcacttattgcgtctttg
+5584832/1
CCCFFDFFHHHHHJEHHIIGHHJJJJJIIEHCHIJJIJIJIIIJHIIJGI
@5585342/1
gagctattgcgatattttttcggaaaaaagtgagtttaggatatcttacg
+5585342/1
CCCFFFFFHHHHHJJJJJJJJIJIJJJJJGFGHJHIJJJJJJJJJJIJIJ
@4888257/1
cttcgtgttccatttcatagaatggtggtggccatctgcgggacatgcac
+4888257/1
C@@DFEFDFFHBHIJEHGIIGIIJF?FH<GGGHGGEHAGEEGDGIAC@D=
@4888258/1
cttcgtgttccatttcatagaatggtggtggccatctgcgggacatgcac
+4888258/1
CCCFFFFDHHHGHJJJIJJIJJIJJEHI@GHGIJJJIIIJJJEHIIIIII
@4888259/1
cttcgtgttccatttcatagaatggtggtggccatctgcgggacatgcac
+4888259/1
CCCFFFFFHHHHHJJJJJIJJJJJJCHI@DGIIJJIFEGGIJGIGIJJJJ
@7616755/1
tggcattcatgcagaaccgattaagaaaggggcagacaacttcatgtaca
+7616755/1
BCCDFFFFHHHGHJIJJJGGGJIJJJIIIJJIJJGFIJIEHHIJJIGIJJ
@4245717/1
ctctctaacgtctttatagaatgtcaatgttattctaaaaagaagactgc
+4245717/1
CCCFFFFFGFFHHJIGGHIIJEGHIIGHHFHIGIGGGIIGIGIEGIGEGG
@2193532/1
cagaagccctcttaaattgccatccagttgctgggcaaccaacgttcttt
+2193532/1
CCCFFDFFHHHHHJJJJJJGIIJJJJJJJIIIJIJGIIIJJJIIDHIJJJ
@2883322/1
ccgattatgacctcgcatataaagtatctaacagatttaaattgtattag
+2883322/1
CCCFFFFFHHHHHJJJJJJJJJJJHHGJJJJJJJIJJJJJJJIJJIJJJI
@2883516/1
ccgattcagcccccaccaagggaagggggcggccccc
+2883516/1
@CCFDFDBFHHGHIIEHIHIIIEHJIJIGIJFBBBDD
@2883517/1
ccgattcagcccccaccaagggaagggggcggcccccatcccaacagaag
+2883517/1
CCCFFFFFHHHHHJJJJJJGJJIJJJJJIIJFDDDDD65<BBA8?<8AC>
@2883518/1
ccgattcagcccccaccaagggaagggggcggcccccatcccaacagaag
+2883518/1
CCCFFFFFHHHHHJJJJJJIIJJIJJJJJIIEDDDDD;<<ABAC@B?AC>
@6308517/1
gtaatattcctccatagttcttacatccttgtttatttccctttttgtgg
+6308517/1
B@@FFFFFHHHHHJJJJIHIGJIJJJJJJIFHIIJJJIJJJJJJJJJHII
@6308518/1
gtaatattcctccatagttcttacatccttgtttatttccctttttgtgg
+6308518/1
CB@FFFFFGHHHHIJJIGHIJJIJJJJJJJIHIJCHIJIJJJJJJJJGGI
@6944190/1
gtttctttagtctgtatattttcttgtatcacttattgcgtctttgcttt
+6944190/1
==1=BDFFHHHHHIIJJJJJJJIJJJIJJJJJJJJJJJJJJJJJJJJJJJ
@6944191/1
gtttctttagtctgtatattttcttgtatcacttattgcgtctttgcttt
+6944191/1
BBBFFFFFHGFHHIGHIIIJJJIJJJHIJJGJJJJJJJJJJJJJJJJJII
@6944192/1
gtttctttagtctgtatattttcttgtatcacttattgcgtctttgcttt
+6944192/1
BBCFFFFFHHHHHIGHIJJJJJIJJJIJJJIJJJJJJJJJJJJJJJJJJJ
@1501870/1
attttgtaaggtgaggtatttgtacatgaagttgtctgcccctttcttaa
+1501870/1
<@@??DAD>?FAFDD?<?AFAEEFHGIIIEGACAHGIIIGIII>GHIHIB
@1501871/1
attttgtaaggtgaggtatttgtacatgaagttgtctgcccctttcttaa
+1501871/1
CCCFFFDFHHHAFHIJCGJJJJGIJJJJJIIHIJIJJJJJJJJJJJJJJG
@133441/1
aaaagtgataatggatacaaatttgactactgtatagctttcttctcttg
+133441/1
CCCFFDDFHHHHHIIIIIJIJJJJJJIJJJJJIIIIIIJHIIJJJIJJJJ
@2885332/1
ccgatttgcagactctcagcttcaacgccaaggacttcaactttgttcag
+2885332/1
CCCFFFFFHHHHHJJJJIIJIJJJJJGIJIJJJGGJIJJJJJJJJHJJJJ
@1504560/1
attttgtggttctttaacgaaatgtcaagagcataaagtatgtctagaac
+1504560/1
@B@FFFFFHHHHHJJJJIJJJJJJHGIJIJJJJJJJJIDGIIJIJJIIII
@1504561/1
attttgtggttctttaacgaaatgtcaagagcataaagtatgtctagaac
+1504561/1
CCCFFFFFHHHHHJJJJJJJIJJJIIJJIJJJJJJJJJDHGIHIIJJIJJ
@135572/1
aaaagtttatttatcatacacaggtaaacagttgtacagtagaggataaa
+135572/1
@C<DDDFFGHHHHIJIJJJIJIGHHHIGJJJEHIFHIGICFGIJJGGIIG
@7617341/1
tggcattttgacatttatgtgacataatttgcgacatttgacgtacggtt
+7617341/1
@@@FFFEFHHFHHJJJDHGHGHIIIGGIJIJFIIGFGHJIHIGIJIIJGI
@7618000/1
tggccatctgcgggacatgcacatctcttggagccagccaatgggattgc
+7618000/1
CCCFFFFFHGHHHJIGGIJFHGHJJIJIIIJIJJJIJJJIIJJJJIJIIJ
@4891479/1
cttctaaaacagaaatatactgtaatacgatggatgattcattaatggac
+4891479/1
CCCFFFFFHHHHHJJJJJJJJJJIJJJJJHIJIJJIJJJIJJJIJJJIJJ
@5586315/1
gagctgttgagttgatcctgcttgtgaatctgatggtgaactggaagaag
+5586315/1
C@CFFFFFHHHHHIJIJIHEGGIJGIGIGIJJHIIICGHIJJJJHIGIII
@5586442/1
gagcttcaaagcaattagccatggcgtggcgcagctccaagtcatggcaa
+5586442/1
CCCFFFFFHHHHHJIGIIIJJIIGJJGHGIJJIJICHIJJJHIJJJIJII
@6312316/1
gtaatgctaggatgtagtgcttgaagaattgcttgagatgccctctgttt
+6312316/1
B?@DFFFFGHHDHIHIIHHIIJJJJJIIJJJJJIIIJJJJJJHGIJJFHH
@3532373/1
cgggactgaaagacactaagattaccaagttgggcaaccagcagtcccac
+3532373/1
CCCFFFFFGGGHAHHIJJJIIJJJJJJGIIJJIIIIIJJJJJIJIJJJJJ
@6945355/1
gtttgaaaaccttgataaatggaacgaaattaaacacgctgagaaagcta
+6945355/1
@@BFFFFFHHHHHJJJJJJJIJJJJJJJJIJJJJJJJJJJIJJJJJJIII
@6945356/1
gtttgaaaaccttgataaatggaacgaaattaaacacgctgagaaagcta
+6945356/1
C@CFFFFFHHHHHJIIIJJJJJIJJJJIJJJJJJJJJJJJJIJIJHJJJH
@4894192/1
cttctacatttgcgagtgacgaagagttggccactaaactgggcagctcg
+4894192/1
CCCFFFFFHHHHHJIJEHHIJIJJIJGGIJJJJJJJJJJJJJJIJJIJJJ
@140636/1
aaaatacattacttagaagatgttatagtctagagcccaataaaaatgaa
+140636/1
CCCFFFFFHHHHHJJJJJJJJJHJJJJJJJIJFHIJJJJJJJJJJJJJJJ
@2200155/1
cagaatctagccaaacacacatagtacctctccacaaaaagggaaataaa
+2200155/1
CCCDFFFFHHGHHJIGEHIJIJJJBFIHHIIIIIJIEGEADGIIJGIIGF
@2200156/1
cagaatctagccaaacacacatagtacctctccacaaaaagggaaataaa
+2200156/1
CCCFFFFFHHHHHJJJIIIJJJJJHIGJJJJJJJJJJJJJJIJIIJJJJI
@2200157/1
cagaatctagccaaacacacatagtacctctccacaaaaagggaaataaa
+2200157/1
CCCFFFFFHHHHHJJJIJJJJJJJHHIJJJJJJJJJJJJJJJJJJJJJJJ
@2200158/1
cagaatctagccaaacacacatagtacctctccacaaaaagggaaataaa
+2200158/1
CCCFFFFFHHHHHJJJJJIJJJJJIIJJJJJJJJJJJJJJJJJJJJJJJJ
@2200159/1
cagaatctagccaaacacacatagtacctctccacaaaaagggaaataaa
+2200159/1
CCCFFFFFHHHHHJJJJJJJJJJJIIJJJJJJJJJJIJJJJJJJIJJJJJ
@6948914/1
gtttgacatatcgttgtcatcccacaaggtacaatactttgttggtttcg
+6948914/1
@@@DDDDDDDHHFII@<EHHGIIGIGGCBFEHIEHIDGHIDHI@G8B>?F
@6948998/1
gtttgacattagaagagtaaacgtcagtttgcgtttcaatgcatcgataa
+6948998/1
@@@FFFFFHHGGGJIIIECHHIGCEGHEHGGAFFHII<FIEHIJJJJIJJ
@6948999/1
gtttgacattagaagagtaaacgtcagtttgcgtttcaatgcatcgataa
+6948999/1
CCCFFFFFHHHHHJJJJIIJJJJHHIJIJIJJJHJJJJJJJJJJJJJJJJ
@6949003/1
gtttgacattcgaaaagtaaacgtcagtttgcgtttcaatgcatcgataa
+6949003/1
CCCFFFFFHHHHHJJJIFHHJIJJIJJJJJJIIHJJJJIJJIJJJIIJJI
@141275/1
aaaatacggcaaagagaagaaaggccgatagaatgaagtgaaagtcgaac
+141275/1
CCCFFFFFHHHHHIGIJJIIJIJJJIJGIGGBHGIJEHGGGIJJGGHIJG
@3534399/1
cgggagtcttgctcggcatggaggccatttcttgagag
+3534399/1
?@?DDDDDHGHFBEBEGGIGH??CCGHGIGGIGG4BAG
@3534400/1
cgggagtcttgctcggcatggaggccatttcttgagagtagagcaatttg
+3534400/1
=@@DDDDDFF?<FDEFGEAFG9CE7FFIFDFGIEIIAFIIBFFB>DCFIC
@7621394/1
tggcgttgaagctgagagtctcttcgtcactcgcaaatgtagaaggc
+7621394/1
@@@?DFFFHHHHGJJIIJGHEHGGHIIIEIJJIJJJIIIIIJJGIIJ
@5590087/1
gaggaatttgaacagttaccatctactatcagagatcgaatgtgtgc
+5590087/1
CCCFFFFFHGHHHJJIJJJJIJJJJJJJJJJJJJJJJIJJJJHIIIJ
@5590502/1
gaggacgctgacgggagtcttgctcggcatggaggccatttcttgagag
+5590502/1
@@@DDDDDHHFHHIH8E:EDF<@FGCDD<DAHDGF@C6@FH>FF9=CAG
@1507149/1
atttttaaatttaaaaatttattcaagtcaaaaataatatgtaaattgat
+1507149/1
CCCFFFFFHHHHHJJJJJJJJJJJJJJIIIIJJJJJJJJJJGHIJIIIGI
@6950162/1
gtttgagaattcatttttaacacagttcttactttaacacattgtgttaa
+6950162/1
CBCFFFFFHHHHHJJJJJJJJJIJJJJJJJJJJJJJJJJJJJJJJJJJJI
@6952784/1
gtttgatattgggactgcaagtgcgaatatctgtagtcgaagtgttgttg
+6952784/1
C@CFFFFFHHHHHIIHIJJJJFHGIIJHJJJJIHIJIHIGIJBFGIIIGI
@144089/1
aaaatataataaaaatttatagtttttttgcatttttattcggcttattg
+144089/1
CCCFFFFFHHHHHJJJJJJJJJJJJJJJJJJJIJJJJJIIJJJIIIJJIJ
@5594768/1
gaggtactatgtgtgtttggctagattctgtttgacattcgaaaagtaaa
+5594768/1
B@CFDFFFHHHHHGHHIJJJIJJJJJJJJJJJJIJJJJJJJJGIJJIJJJ
@2201808/1
cagaattacaggaaatggataattataggattggatctatgactgtgtat
+2201808/1
CCCFFFFFHHHHHJJIJJIIJJJJJJIJJHIJJJIJJJJJJJJJIIIIJJ
@2201809/1
cagaattacaggaaatggataattataggattggatctatgactgtgtat
+2201809/1
CCCFFFFFHHHHHJJJJJHIJJJJJJIJJGIJJJHJJJJJJJIJJJJJJJ
@4895893/1
cttctagcagctttaatgcattgtatgcagcatcatgtttactaatctgc
+4895893/1
CCCFFFFFHHGHHIIIIIJIEJIHHIIGJIJJJIIJJJJIIIIIIIJJII
@4895894/1
cttctagcagctttaatgcattgtatgcagcatcatgtttactaatctgc
+4895894/1
CCCFFFFFHHHHHJJJJJJJJJJJGIJJIJJIJJJJJJJJJJJIJIJJJG
@7623816/1
tggctgtctgttagaggtttcctctgttcgtttatgtctcgaatgtccag
+7623816/1
CCCFFFFFHHHHHJIIJGHIIJIIIIIIIIJJIIJGIJJICGHGEHII>E
@4897722/1
cttctatctagtttcccacgccagtatacagggagtggcgaaaccaacaa
+4897722/1
CCCFFFFFHHHHGJJJJJJJIJEHHIJJJJJJJJJGHIIJJIJJIIJJIJ
@4899907/1
cttctcactaaagttaaccagacaaagcacctatcgaatcgaatattagt
+4899907/1
CCCFFFFFHGHHHIIJJJJJJJJJJJJIJJJIJIJIJJJJJIJIIGIGIF
@6318813/1
gtaatttctctattattcgcatctttaaaggttttcacggccgg
+6318813/1
@?@DADDDFFDFDHFFIB?ECC@HHIEHIII9EGIGGIGGGIBF
@5598381/1
gagtgaaaaaggtgggaaatgttgactgttgtagctgattaaggggtgta
+5598381/1
B@BDDEFFHHHHCGHJJIIJJHIJJJJJIJJIIJJJJGIJIJGIII@F@A
@2894908/1
ccgccacactgtagagaattcacttatgaatgtggcataggttctgtcaa
+2894908/1
B1;DFFFFHHHHHIHHHJIJJIIJJJJJIJJJIIJJIJJJIDGIJJIIJJ
@4254239/1
ctctgatagtagatggtaactgttcaaattcctcttcctcacgaggacac
+4254239/1
B1:ADFFFGDFHHIJJEHJJJJGJJJGFHIJJJJJGJGIJIJEDHEIIEG
@4254240/1
ctctgatagtagatggtaactgttcaaattcctcttcctcacgaggacac
+4254240/1
CCCFFFFFGCFDHHIIAFHHHGGIJIJJIJJJJJGIJIIJJJJJIJJJIJ
@2896851/1
ccgccattctcttggctagcttctttgacttgccagtgccaatttcgcgg
+2896851/1
CCCFFDDFGFHHHGIGGHGE@FBEHIACFGHDEHBHEGCHHIGHIEFGAG
@843457/1
aggacttctatctagtttcccacgccagtatacagggagtggcgaaacca
+843457/1
CCCFFFFFHHHHHJJIJJJJJJJJJJJIHIJJJJJJJIJDHHJJJJJIJI
@2205508/1
cagacaacttcatgtacaaatacctcaccttacaaaataaaatacggcaa
+2205508/1
CCCFFFFFHHHGHJHIIJJJJIJJJJJJJJJJJJJJJJJIJJJJJJJJJJ
@2205509/1
cagacaacttcatgtacaaatacctcaccttacaaaataaaatacggcaa
+2205509/1
CCCFFFFFHHHHHIGIJJJJJJJJJJJIGJJJJJJIIJIHJJIJJJJIJJ
@2205701/1
cagacaagaaacatgataagatatgctgcaacctctactacagtacgcaa
+2205701/1
CCCFFFFFHHHHHJJJJJJJJJJJJJIJJJJJJJJJJJIJIJJGIJJJJJ
@846426/1
aggagttgtactaatttgtgtaattgaagttcgtattatttcctcgaaat
+846426/1
BCCDFDFFHHHHHJJJJJJIHJJJJJJJJJJJJHIJJJJJJJJJJJGIII
@2208666/1
cagacatctacgaacgtctacagttatcctccagttccttcgtaccctcc
+2208666/1
CC@FFFFFHHHDAHIEIIGDHG@HHHGBHHIGGIEGEGHIGHD>FHFGHI
@848907/1
aggattgttcgctagcgatctcctgcaagaactgaacgaagttgaagtcc
+848907/1
CCCFFFFFHHHHHJJIJJJJJJJJJIJJIIIJIIIIJIJIJDHGIEHHHI
@3540743/1
cgggcccagatggcattcatgcagaaccgattaagaaaggggcagacaac
+3540743/1
BB@FFFFFGHHHHJIJJJJIJJIJIJJIJBFFIGIJJJIGGIFGGGGHHH
@3540744/1
cgggcccagatggcattcatgcagaaccgattaagaaaggggcagacaac
+3540744/1
CCCFFFFFHHHHHJJJJJJJJJJJJJJJJIJJJJJJJJJJJJJJJJJJJJ
@850807/1
aggcactagttattaattataatcatcaatattatctatcgatactgaat
+850807/1
B?@FFFFFHHHGHJJJIJIJJJJJJJJJJJJJJJJJJJJJJJJJJJJIJJ
@3541896/1
cgggcgttacttttccgaccaagagatccagcaagttcttggctgccgaa
+3541896/1
C@CFFFDDFFHHHIIIHIII<GDFADGIIIHHIIIFHIIIEHIIIDIG@E
@3541897/1
cgggcgttacttttccgaccaagagatccagcaagttcttggctgccgaa
+3541897/1
CCCFFFFFHHHHHJIJEAHHGIHIIIJJJIGIHIJHIIJJJJJJJIJG<=
@3541898/1
cgggcgttacttttccgaccaagagatccagcaagttcttggctgccgaa
+3541898/1
CCCFFFFFHHHHHJJJJGIJJJJJIJJJJJJIJJJIJJJIJJJJJIJJ:B
@3541919/1
cgggcgttccgttggtctgattggcttgttcggg
+3541919/1
CCCFFFFFHHHHHJJGHGIHJJJJJJJ:?D96DH
@3541920/1
cgggcgttccgttggtctgattggcttgttcgggcgttacttttccgacc
+3541920/1
CCCDFFDFHHHHHJJGGGIGIJJIJJJBFE?@AH:A5AAC?CHG7?;=AC
@5599956/1
gagttgtactaatttgtgtaattgaagttcgtattatttcctcgaaatca
+5599956/1
BB@DDFDEHHHHHJJJHIGIJJJJJIJJIIJIJGIJJJJJJIJJHIJJIJ
@2900904/1
ccgcgacggctcagcaactcctggaggacgctgacgggagtcttgctcgg
+2900904/1
CCCFFFFFHHHHHJIJJJJJJGIGJJJIHGIJJJJJHH<DBCCEEEEDDD
@6961047/1
gtttggaaaaaatttcaaattgttcaggtaaaatcttgcttcatgattga
+6961047/1
CCCFFFFBHHHHHJJIJJJJJJIIJJJJFGHJJJJJIJIJJIJJJJJJJJ
@5602489/1
gataaatatacctgcacacacgcatttttaaatttaaaaatttattcaag
+5602489/1
CCCFFFFFHHHHHJJJJJJJJJJJJJJJJJJJJJJJJJJGJJJJIJJJJJ
@6964820/1
gtttggctagattctgtttgacattagaagagtaaacgtcagtttgcgtt
+6964820/1
@@@DBD?BDB<FF:AEAEEAH@<FB?@<FHFC<:EFDEGIIEDFGEBF?B
@6964821/1
gtttggctagattctgtttgacattcgaaaagtaaacgtcagtttgcgtt
+6964821/1
?=:DDDFFFGFFHJJIHIJGGHEIJIIJJJJECGHIIJHJIIFHGIJJJJ
@6964822/1
gtttggctagattctgtttgacattcgaaaagtaaacgtcagtttgcgtt
+6964822/1
C@@FFFFFHHDDHGGGHIIEFHHGIIJIJJJGEGIJJJHIGIHIIIIJFI
@852161/1
aggccatttcttgagagtagagcaatttggcttcttcccccaaggataac
+852161/1
CCCFFFFFHHHHHIJJJGHIIJIJJJJJJJJJJJJJJJJJJJGJJIJJJJ
@852281/1
aggccgatagaatgaagtgaaagtcgaacgttcttctgggcttttcctgc
+852281/1
@C@BFFDFGHHHHJIJIBGCHICCFCEFBGHFFICHIGGBDFAHHIIJCE
@852545/1
aggcgaggttactattcacgacagtcaaaatagagagaaaatatataaag
+852545/1
CCCFFFFFFHHHHJJJJIJJJIIIHIJJJJJJJJJIJJJJJIJJJJJJIJ
@853836/1
agggaacaatttttatcgagttattgatttcgaggaataatacgaacttc
+853836/1
CCCFFFFFHHHHHJJJJJHIHIIJJJJJJJJIJIIJJJIJJJJJIJJJJJ
@3546765/1
cggggcactatataaaaaattacattcagtatcgatagataatattgatg
+3546765/1
CCCFFFFFHHHGHJJJJJJJJJJJJJJJJJJJIJIIJJJJJJJJJJJJIJ
@5609716/1
gatagctgttcactttttggtcatgattttgaggtactcgagggcatgat
+5609716/1
=B1=DDFFHHHHHJJJJJJJIIIJJIJJJJJIIJFHIIJJJIIIIIJJJG
@4267096/1
ctctggttttttcaaatttgttcagcaactcacggaaacaagttgagaaa
+4267096/1
CCCFFFDDHGGHGGJJJJJJHEHIIIJJGGIJGIGGIGHIIGFHIGIJJI
@4908119/1
cttctctctcgtcatttcttccgactaaatactgatttaacatgtcctcg
+4908119/1
CCCFFFFFHHHDHIJJJJJJJJIJJJJJJJJJJJJJJJJJJJJJIIJJJJ
@4909629/1
cttctcttggtgaacacatactttattcgtcatcgctccccacgagcgtt
+4909629/1
CCCFFFFFGHCFFIHGIJIIIIIJJJJJJHJJJJGIIIJJJJJDHIIGFI
@4909854/1
cttctctttgacattgcttgtggtcacttttcgcgcaaaggtaaaatcgt
+4909854/1
@@CFFFDFHHGHFIJIJIJCCDHIIIIHIJJIDIJJJJIIGDFHIGIGHH
@4909855/1
cttctctttgacattgcttgtggtcacttttcgcgcaaaggtaaaatcgt
+4909855/1
C@CFFFFFHHHFHIJJJAIIHEGHHIIHIJJIIFIIHIJJIEHIIJIEHC
@4909856/1
cttctctttgacattgcttgtggtcacttttcgcgcaaaggtaaaatcgt
+4909856/1
CCCFFFFFHGFHHJJJJIJGGHIGJIJJJJJIIIGGBHJGJBFHIIEBFF
@4909857/1
cttctctttgacattgcttgtggtcacttttcgcgcaaaggtaaaatcgt
+4909857/1
CCCFFFFFHHFHFJIIIHJIIJJJJJIJJJJJIGEEIHIIJDFGHJIGII
@4909858/1
cttctctttgacattgcttgtggtcacttttcgcgcaaaggtaaaatcgt
+4909858/1
CCCFFFFFHHHHHIIJJJJJHIIGGJJJJJJJJJJJJJJJJFGGIJJJJF
@4909859/1
cttctctttgacattgcttgtggtcacttttcgcgcaaaggtaaaatcgt
+4909859/1
CCCFFFFFHHHHHJJJJJJJHIJHJIJJJJJJJJJJJJJJJFHIJJJIJH
@6324025/1
gtaattttttatatagtgccccgatgatatgatatgtatttattatattg
+6324025/1
@@@DDDDDHHD<?AE@CBFGII@:?C9DBF@499BD:?FGH<DG?FBBGB
@6324026/1
gtaattttttatatagtgccccgatgatatgatatgtatttattatattg
+6324026/1
BB@ADFFFHHGFHGGIFHIIIJIHHJGIJJJJJIJJIJIJJIIJIJJJJJ
@4914786/1
cttctgggcttttcctgcttttttagcagctttaccattcgtcttatcga
+4914786/1
BC@DFFFFHHHHHJJJJJJJIJJJJIJJIJJJJJIJJJJJJJJJJJIJJG
@3549818/1
cggggtgcaatcttcttttccggaaaatgctcgaaaactcaattggcgca
+3549818/1
CCCFFADDHHHHGJHJIJJJJIIIIJJJJJJJJJJJIJIJJJJJCGIIJH
@160267/1
aaaatcatgaccaaaaagtgaacagctatcgatacacagtcatagatcca
+160267/1
CCCFFFFFGHHHHJIJJJFHIJJJJJJJJJJIJJJJJJJFGIIIJJJJJJ
@2221946/1
cagagatcgaatgtgtgcagaatcagcactgaatcaaaaaattctccatc
+2221946/1
?11=BDDDFFFFFFIGIIIIIIIIIIIIIIIIIIIIIIIIIIIIIIIIII
@2221947/1
cagagatcgaatgtgtgcagaatcagcactgaatcaaaaaattctccatc
+2221947/1
@@@;DDFFHHHFHGHFHHIJJJJJJJGIIIJJJJJJJJJJJIJJJJJIGG
@2221948/1
cagagatcgaatgtgtgcagaatcagcactgaatcaaaaaattctccatc
+2221948/1
@@@ADDEDHHAHDHIIIIHCHA@FHIGHAFGGHIIIGGGIDDGEIIDB>B
@2221949/1
cagagatcgaatgtgtgcagaatcagcactgaatcaaaaaattctccatc
+2221949/1
CC@FFFFFHHHHHFHGHIJIJJJJJJJJJJJJJJJJJJJJJJJIJJJJJJ
@2221950/1
cagagatcgaatgtgtgcagaatcagcactgaatcaaaaaattctccatc
+2221950/1
CCCFFFFEHHHHHHIHIJJJJJJJJJJJJJJJJJJIJJJJIJJIJJJJJI
@2221951/1
cagagatcgaatgtgtgcagaatcagcactgaatcaaaaaattctccatc
+2221951/1
CCCFFFFFHHHHHHIGHIJJIJJJIIJJIJJJJJJJJJJJJJIGJJJJJJ
@4916314/1
cttctgtagcccgaaaattttccttgctaattggttgaaggtaatcatct
+4916314/1
@@@FDFEFAHFD@FFHHGHIGIIIBEGGEEGIEHFGIF@FG0?DADGHFG
@4917335/1
cttctgtcttctcacagagatcttcgacaaaatcgtctctggttttttca
+4917335/1
@B@DDFFFHHGHGIJIJJJIIJJJJIJIJJJJJJJHIJIIJJBGHIJJIJ
@4917336/1
cttctgtcttctcacagagatcttcgacaaaatcgtctctggttttttca
+4917336/1
BCC:DDDEHHHHGJJJIJIJJIJJJJGGIIIJIIJDGHGHDH?BGIJAFG
@4917337/1
cttctgtcttctcacagagatcttcgacaaaatcgtctctggttttttca
+4917337/1
CC@FFFDFHHHHGIIJJIIIIIJJJJIJIJJJIJJHIGG@FH?DHIIJCG
@1525265/1
attttttagtgaacctctctaacgtctttatagaatgtcaatgttattct
+1525265/1
@CCFFFFFHFHHHJJIJIGIJJIJIIIJJGIJGJIJIHGIIIJCHIIJJJ
@1525266/1
attttttagtgaacctctctaacgtctttatagaatgtcaatgttattct
+1525266/1
CCCFFFFFHFHHHJJJJJJJJJJJJJIJJJJJJJJIJGGIJJJIJIJJJJ
@163726/1
aaaatgaattctcaaacggcgttaaaccttttacttaagattaatgccaa
+163726/1
B@CDDFFFHHHHHJJJJJJJIGIIJJIIJJJAHDIIJGHGGGGIIJIJJ>
@1526569/1
attttttatatagtgccccgatgatatgatatgtatttattatattgtga
+1526569/1
?@@FFDDDFHHHDAEGIIIEGGIAE@FHIICAGFDFHCHIIGEHBAHGGF
@6974015/1
gtttgtgctgggcaaatcaatcaatttgcctcgaaatctaaggttatatt
+6974015/1
C@CFFFFFHHHHHIJIJJJJJJJJJJJIJIJJJJJJJJIJJJJHHIJJJI
@4268524/1
ctctgtcggtagatttccgtgaagtggtccgtgccccttgcggttacccc
+4268524/1
@?@DDADDF@??:CBG<E;G=FBECFG4EF81?8DAHAG99@?AGAFFEG
@4268525/1
ctctgtcggtagatttccgtgaagtggtccgtgccccttgcggttacccc
+4268525/1
@C?DFDFFHDHHHIIJJJGGGIIJIJJJIJJGIJJJJJJIIIIIJJJJJJ
@5611059/1
gatatattcttcaggggatcatgaagctcgcttttcaaattctcgt
+5611059/1
C@CFFFFFHHHHHIJJIFHIJJJIJIJJJHIJGJJGIJJJJJJJJD
@3556180/1
cgggtattttgcgacctgcttttccaggttcagggtttcttaacctcata
+3556180/1
?@@F=@DDHHDHHIIJJJJJIJGGIJJIIIJJJJFBFGGGHGIJJJJJII
@3556181/1
cgggtattttgcgacctgcttttccaggttcagggtttcttaacctcata
+3556181/1
@@@?ADDFHHHGHHIJIJJJJJJJJJJJIJJIIJJDHHIIJJJJJJJJJI
@4269029/1
ctctgtgatttcttagtgtcaatagtgctgccgttacttcctcaagcgct
+4269029/1
?@;BDDDDFFHHDGGIACAFAAFI@A?FGGIDHII;EHHHGGIEDFGHGA
@6324849/1
gtacaaatacctcaccttacaaaataaaatacggcaaagagaagaaaggc
+6324849/1
B@BFFFFFHHHHHJJJJJJJJJJJJJJJJJJJJJJJJIJJJJJJJJJJJJ
@7637573/1
tgggggaccagtctgttgtgggggaacagtttgatgttgctgttgtggag
+7637573/1
CCCFFFFFHHHHHJJJJJHIJJJJHIIGIHHIJHIJIGIIJJJJJIJHHH
@7637899/1
tgggggtcttgtggaataggttgaggctgaatctcagatggattgagctg
+7637899/1
@?@DDF@DBBHFFIEGIGIJFHHGIGG?BHGIIJJJIJIJJJJIIGHIBG
@7637900/1
tgggggtcttgtggaataggttgaggctgaatctcagatggattgagctg
+7637900/1
CCCFFF@DHHHFHIFHIIJJFHHIJJJJJJJJJJJJJJIJJJJJJGIJJJ
@6327323/1
gtacaatatctgctggagattgcaaccacccagacaggagatcatcgaag
+6327323/1
CCCFFFFFHHHHFIIJBEFHIJFHHIJJGIJJIGGIJJB@DGIGIIIHGI
@861382/1
aggtactatgtgtgtttggctagattctgtttgacattagaagagtaaac
+861382/1
BCCDDEFFHHHHFHIJJJJJJJIJJJJJJJJJJJJJJJJJJJJJJIJJJJ
@4277108/1
ctcttatacgcagtggtctcaatcgcaacagacatctacgaacgtctaca
+4277108/1
@@@??DDDAH?BA?EFFGHBHHDABCBGEHEIIGDHDHIEGEEH88=A@F
@6330151/1
gtacactttatttaagaacaaacaggggagaaaagtcacgagaatttgaa
+6330151/1
@@@FFFFFHHHGHIIEGIIIJJIJIIJJGIIJJIIGHIJJJJJJGIIGGI
@1528695/1
attttttatttcatcatacaaactgtcaggttcatttttaggacattcta
+1528695/1
CCCFFFFFHHHHHJJJJJJJJJJJJIIJJJ?FGCIIJJJIGHGIGIGHIA
@6976570/1
gtttgttctgaaacaaacatcactgtgatgaaaaataaaaaaaaaataat
+6976570/1
C@@FFDDEHBHHHIIIIGGIICGHIEEHIIIIIIIGIIIHIIIIIIIIIC
@2226678/1
cagaggacaaaactaatgatggtaaatttatttgtcatcttcgacttcca
+2226678/1
@C@FFFFFHHHHHJJJJJGJIJCFHIJJJJJIJJJJJIJJIJIJJJJJJJ
@2226679/1
cagaggacaaaactaatgatggtaaatttatttgtcatcttcgacttcca
+2226679/1
CCCFFFFFHHHHHJIJJJJJJJHIJJJJJJJJJJJJJJJJJJJJJJJJJJ
@171166/1
aaaattagttgctatccttctctttgacattgcttgtggtcacttttcgc
+171166/1
CCCFFFFFFHHHHIJIJJJJJJIJJJJJJJJJJJJJIIJIIIJJJJJJIJ
@1530371/1
attttttcggaaaaaagtgagtttaggatatcttacgttctggcaacatc
+1530371/1
CCCFFFFFHHHHHJJJJFHHJGIIIIJJJJJJJIIIJIJJJJJJJJJJJI
@173273/1
aaaattccgtcggcaagaagttggccgatttgcagactctcagcttcaac
+173273/1
@@@FFFDDDHDAAE>AHBGGHAF9EFGHIIICBHEGEG>DEGEHGEGHIG
@173274/1
aaaattccgtcggcaagaagttggccgatttgcagactctcagcttcaac
+173274/1
CCCFFFFFHHHHHJJJJJIJIJJJJJJHJJJJJJJJJJJJJJJJJJJJGJ
@173577/1
aaaattcgttctacatatgaaacatgtcagttatatattcacctttatat
+173577/1
CCCFFFFFFHHHHJIGIIHJJJJGGGIIJIEIJJJJJJIIFIJJIFIIJJ
@173578/1
aaaattcgttctacatatgaaacatgtcagttatatattcacctttatat
+173578/1
CCCFFFFFHGFGHIJIIJJJJJGIJJGIGHGIIJJJJJGIIIDHIIJIHJ
@173579/1
aaaattcgttctacatatgaaacatgtcagttatatattcacctttatat
+173579/1
CCCFFFFFHHHHHJIJJJJJJJJJJJGIHHFIJJIJGJJJJJJJJJJGIJ
@176494/1
aaaatttatagttttttgcatttttattcggcttattgtaatattcctcc
+176494/1
1:8ABDDD?FBAFBFFD?F>:AE@CEHIGIEFE<GFCGGFCFFECDDFFE
@176495/1
aaaatttatagttttttgcatttttattcggcttattgtaatattcctcc
+176495/1
@CCFFFFFHHHHHJJJJJJJJJJJJJJIJJIIJJJJJJFIJJJJJIIJGG
@176496/1
aaaatttatagtttttttgcatttttattcggcttattgtaatattcctc
+176496/1
@@@FFADDHHFAFGHIGIGIIIIIIGEGGHHEHIHGIIIEGGIIIIGIII
@176793/1
aaaatttcaaattgttcaggtaaaatcttgcttcatgattgaaaatttgc
+176793/1
CCCFFFFFHHHHHJHJJJJJHJJJJJJJJJJJJJJIJIJJJJJJJJJJJJ
@176794/1
aaaatttcaaattgttcaggtaaaatcttgcttcatgattgaaaatttgc
+176794/1
CCCFFFFFHHHHHJIJJIIJIIJJJJJJIJJJJJIIJGIIIJJJJJJJJI
@5617514/1
gatcgaagaaagacgccaaacattcggcagccaagaacttgctggatctc
+5617514/1
CCCFFFFFHHHHHIJJJJJJIJJJIJJJIGGIIGIIJIIJJJIJJIHIJJ
@5618047/1
gatcgctagcgaacaatccttcgaggtaacctacgtggacatcgaagaaa
+5618047/1
?<1ADDFFHHHHHJJJJJJJJJJJJIGHHIIJIIIHHIJJIJJJJJJGJJ
@6334939/1
gtacccaaacttttcggggtgcaatcttcttttccggaaaatgctcgaaa
+6334939/1
@B@FFFFFHHHHHJJJJJJFGHJJJJJJJJJJJJJIJJJJJJJJJJJJJJ
@7646987/1
tggtaccagataccccgaaaaagtttttaagaaccgtgatggaactcttt
+7646987/1
BCCDDFFFHHHGHJJJIGJJJIIGHIJJIJIIJIJIFHHIIIBGGIGGIJ
@6335833/1
gtacctctccacaaaaagggaaataaacaaggatgtaagaactatggagg
+6335833/1
BBBFFFFFHHHHHJJJJJJJIJJJIJJJJJJJJHIFGIJJJJJJJJJJJI
@2235684/1
cagatatataaaatcaagagtaactgaaactgagactgaatttattcgaa
+2235684/1
@CCFDEFFHHHHHJIJIIJJAIGIJGJJJGIGJIIJJJJIIJJIJGIGIH
@5621428/1
gatgaaaaataaaaaaaaaaaaata
+5621428/1
@?@DDDADHDHD?FD?GIDHIA;=8
@177265/1
aaaatttctaatattgcgatatttttttatcgatctggcttcaatgtttg
+177265/1
@@@FFFFFHHHGFI@HIEHCHGIIGIJJIEEHIIIGJFGIGIJEGIFFFG
@4287194/1
ctcttgacatttcgttaaagaaccacaaaatgtgacatataaaggtgaat
+4287194/1
CCCFFFFFHHHHHJJJJJJHJJJJJJJJJJJJIIIJIJJJJJJJJFGIJJ
@2907626/1
ccgctccgggcgttccgttggtctgattggcttg
+2907626/1
CCCFFFFFHHDFDFGIGDHGH6BGIFIIDIEGI6
@4289312/1
ctcttggagccagccaatgggattgcccatcactttgtcatcgaacgatg
+4289312/1
CCCFFFFFHHHHHJJJJJJJJIIJJJJJJIJJJJJJIJJJJJJJJIJJJJ
@4290086/1
ctcttggtgaacacatactttattcgtcatcgctccccacgagcg
+4290086/1
@@@DFDD=CFHDBHBGGHIIIDFHHIFHIHIIIEGIIIAHHFHGA
@2239382/1
cagatccgtaagctatccagctccgacgtactatgtccatttagctgcgg
+2239382/1
CC@FFFFFHHHHHJJJJJJJIJJJJJJJHHIJJJJIJJJIJJJIJJJIIJ
@6339065/1
gtacggttcaagtagctgaagtaaaagtgtgctccattggtttatcctct
+6339065/1
BBBFFFDDHHHHHJJJJJJJJGHJJJIHHIIIIJJJJJJJHIJIJJJJJI
@2239855/1
cagatcgataaaaaaatatcgcaatattagaaattttcaaatattcttcg
+2239855/1
CCCFFFFFHHHHHGIIIIIJIIIIJJJJJJIIHIIJJJIJIJJJJJIJGJ
@6986534/1
gttttactaatttttcaataaagtacactttatttaagaacaaacagggg
+6986534/1
BBBFFFFFHHHHHJJGIJJJIJJJJJJJJJJJJJJJJJJJJJJJJJJIJJ
@6986535/1
gttttactaatttttcaataaagtacactttatttaagaacaggggagaa
+6986535/1
=?=BDDFFHDBFDIGGHIGHIIFHHHGFEIJIJIHGIEHGGIGIJGBD?F
@4933888/1
cttcttttccggaaaatgctcgaaaact
+4933888/1
=::4ADD4A<?DDG1;EE9F>CF@F>FD
@4933889/1
cttcttttccggaaaatgctcgaaaactcaattggcgcacattcagcagg
+4933889/1
@@CFFFFFHHHHFHIJGIIDGEGIIJIJJJJJJIJGIIBGGIJJJJIJJJ
@4933890/1
cttcttttccggaaaatgctcgaaaactcaattggcgcacattcagcagg
+4933890/1
B@BDFFFFHHHHHJJJJJJIJJJJJJJJIJJJIIJJJJIJJJJJJJJJJJ
@4933891/1
cttcttttccggaaaatgctcgaaaactcaattggcgcacattcagcagg
+4933891/1
BB@DFFFFHHHHHJJJJJJIJIIIJJJIJJJJJJJJJIGHIJJJJJJJJJ
@4933892/1
cttcttttccggaaaatgctcgaaaactcaattggcgcacattcagcagg
+4933892/1
C@@FFFFFGHHHDGHIBDH@HGBHIIIIIGGIGHICGEEHAGHIIGCGFH
@4933893/1
cttcttttccggaaaatgctcgaaaactcaattggcgcacattcagcagg
+4933893/1
C@CFFFFFHHHHGIJJGIIIIIGIJIIJJJJJJJJIJIJHGIJJIIJJIJ
@4933894/1
cttcttttccggaaaatgctcgaaaactcaattggcgcacattcagcagg
+4933894/1
CCCFFFFFHHHHHJJJIJJJJJJJIIJJIJJJJJJJJJJJJJJJJJJJJJ
@4933895/1
cttcttttccggaaaatgctcgaaaactcaattggcgcacattcagcagg
+4933895/1
CCCFFFFFHHHHHJJJJJIIIIJJJJJJJJJJJJJIJJIJIIJJJJJJJJ
@4933896/1
cttcttttccggaaaatgctcgaaaactcaattggcgcacattcagcagg
+4933896/1
CCCFFFFFHHHHHJJJJJJJJJIJJJJJJJJJJIJJJJJJJJJJJJJJJJ
@4934661/1
cttctttttacctccttgttggggctgggggtcttgtggaataggttgag
+4934661/1
BBBBDFFFHHHHHJJJJIIJGJJJJJJJIJJ6BEHGDCE=FHCGIFECDH
@4934673/1
cttctttttagaataacattgacattctataaagacgttagagagg
+4934673/1
@?@DADDDH?8FFGGI:C:EFFHCHGDCEBAHH?EEBGF@GC:06B
@4934674/1
cttctttttagaataacattgacattctataaagacgttagagaggttca
+4934674/1
@@@DDDDDHB?DHBEH<C<HBC@CEHBDBHFHI?HHGEGGEEGFDG9BFB
@4934675/1
cttctttttagaataacattgacattctataaagacgttagagaggttca
+4934675/1
@CCDDFFFHHDHHGIJGGHIAIHJIJJIJJJIIGIJIHHHIIGIJJ:DHG
@4293315/1
ctcttgtttttttcgtagctcttcctccctggatttcttgaggacatcgg
+4293315/1
CC@FFFDEHHHHHJJHIJIJJJJJJJJJJJJIHIJJJJJJJJJJJJIJJI
@7656592/1
tggttgcccaacttggtaatcttagtgtctttcagtcccgaataccgatt
+7656592/1
@@CDDFFFHGHHHIIICGHIJIJIIHHFIIJIJIJIIJJJJJJIJJJJII
@2912312/1
ccgcttttgccactttgttccttcttatccgaacagaagagccttgtgtg
+2912312/1
@@@FFDDFGDFHDIEHDCGCHHGEHIDGGGIGGGGGGIEGGCGGAGBFHH
@2912577/1
ccggaaaagaagattgcaccccgaaaagtttgggtacaacctctatactt
+2912577/1
CCCFFFFFHHHHGJIJIIJJJJIJIJGIIJIJJJGIHIJJJJJIJJJJJI
@2912578/1
ccggaaaagaagattgcaccccgaaaagtttgggtacaacctctatactt
+2912578/1
CCCFFFFFHHHHHJJJJJJJJJJJJJJJIJJJJJFHIGIJJJJJJJJJJJ
@2912685/1
ccggaaaatgctcgaaaactcaattggcgcacattcagcaggttttttaa
+2912685/1
CCCFFFFFHHHHHFGJJIHIJJJJJIJIIIHIGJJIIIHIHI9CHHIJAE
@2912686/1
ccggaaaatgctcgaaactcaattggcgcacattcagcaggttttttaac
+2912686/1
BCCFFFFFHHHHHJJJJJJJJJJJIJJJIJJJJJJJJJIJJFFHGIJJJJ
@4296193/1
ctctttgacattgcttgtggtcacttttcgcgcaaaggtaaaatcgttct
+4296193/1
CCCFFFFEHHHHHJGIIHIJAHGIIIJJJIIIGDGIII?FGHIDGECHCG
@2913860/1
ccggaaccggaagatcgaagaaagacgccaaacattcggcagccaagaac
+2913860/1
B@@FDFFFHHHHHJJJJJJIIIIJJJIIJJJJIIJJIJJIIJIIHHHHFF
@2913861/1
ccggaaccggaagatcgaagaaagacgccaaacattcggcagccaagaac
+2913861/1
BCCFDFFFHHHHHJJJJJJJIJJJJIIJJIJJJJJJJIHGIIJJHHGHFF
@2913862/1
ccggaaccggaagatcgaagaaagacgccaaacattcggcagccaagaac
+2913862/1
BCCFFFFFHHDHGIIJJFIGEHIGGI0DGGIIGIIIHIIIIJGIGGFEDB
@2913863/1
ccggaaccggaagatcgaagaaagacgccaaacattcggcagccaagaac
+2913863/1
CCCFFFFFGHHHFEHIJIIGGGGGIIGIIJJIIJIJJJJGHIIJFHGHDF
@2913864/1
ccggaaccggaagatcgaagaaagacgccaaacattcggcagccaagaac
+2913864/1
CCCFFFFFHHFHGJJJJIIIIJJIJJFIJJJIIJJIJJJJGIIIHHHHFF
@1540165/1
atttttttatcgatctggcttcaatgtttgaatg
+1540165/1
@@@DA>DD?FBFFFFIIIEFEFE>BFDBCAF994
@1540166/1
atttttttatcgatctggcttcaatgtttgaatgatgattatataacgag
+1540166/1
CCCFFFFFGHHHHIIJJJJGHIBHIJIIJIJJJIHIJIJJIJIIGIJIGJ
@5629971/1
gatggttttcttaactggagagttaattggaagtcgaagatgacaaataa
+5629971/1
CCCFFDEFHHHHHJJJJJGIEHGJJJJJJJJJJHIJJJJJIJJIJJJJJJ
@2242891/1
cagatggccaccaccattctatgaatggaacacgaagagggactaccaca
+2242891/1
CCCFFFFFHHHHHJJJJJJJJJJIIIJJJJJJJIJJJIIIJJJJJJIJII
@185420/1
aaacaacatacgtttttcatttaaaatgaac
+185420/1
C??DDFDDAHHFFBEB?FAF@@HG?CAB>EC
@6341285/1
gtactatgtgtgtttggctagattctgtttgacattagaagagtaaacgt
+6341285/1
@@<DD?DDHHCAAAEHIII@FDGHHHGFHBFCEHHGHE>CGGI<DDDIGF
@5632851/1
gattaagtaaaagaacgatggtttttcatcgccatacataaattatgggc
+5632851/1
@BCFFFFDHHHHHJJJJJJJJHGIJIJJJIJJJIIJJIJIJJIJJJJIJI
@6996422/1
gttttcaaactgttaaaaaacctgctgaatgtgcgccaattgagttttcg
+6996422/1
CBCFFFFFHHHGHJJJJJJJJJJJJJJJJJJHIJJJJJJJJJJJFIJGIJ
@6344380/1
gtacttgcgtggacacgcatattacacatccatttatgcaggacttctat
+6344380/1
C@@FFFFFHHGHGJIJJJJJJJJJJJJJIIIJJJJJJJJJJIIJJJJJJJ
@4943073/1
cttgaaccgtacgtcaaatgtcgcaaattatgtcacataaatgtcaaaat
+4943073/1
BCCFFFFFHHHFGGIIJJJIHICGHIGIJJJIJJJJIJJJJJJJJJJIJJ
@4943317/1
cttgaacgaagttgtggagagatttataagactacaagaagagagtggac
+4943317/1
@@@DDDDD@FD<CG<EH<GFHEHHIIIIIDHIGIGIGCEGHGGII??@GG
@2247185/1
cagatttacagcaattccctatgaagcttgaagtaaaacaagaagaaagt
+2247185/1
@@@DFFFFHHFHHIIJJJJJJJIIIJJIJJJJJEFHIGJJJJJJJIJII9
@2251229/1
cagcaaatttctcaagggcacacggcaacaaaaag
+2251229/1
;?@DBD??AA:CAC:EBG;C=GF:FAGI=BDB?FD
@188210/1
aaacaagagaacttagcagctttggaaacaaaagtaacagaaaaattgca
+188210/1
@CCFFFFFHGHHFIJIJJJJJIJJIJJIJJGIIGFHIIJIJJJJJJIJJJ
@2253641/1
cagcaactcctggaggacgctgacgggagtcttgctcggcatggagg
+2253641/1
@@@DFFDFDHGHBHHIEFAFHI@BAFG:@BFGE948BD8B8;@@96@
@190332/1
aaacaagttagcaatttgaatttatatcgtttaggaaggcgaaaatattt
+190332/1
C@CFFFFFHHHHHJJJJJJJJJGGJJJJJJJJJJIIJIIIJADGH88BFH
@7667875/1
tgtatattttcttgtatcacttattgcgtctttgctttggtcactttacg
+7667875/1
?@=BDDDDHH?FH<AEF@CE?FBEI?@G8CFHI<<<EH?B?BGHAGHFEH
@191603/1
aaacaatatcgaccacttgtatagcttccgtcggagttgctctagataaa
+191603/1
CCCFFFFFHHHHHJJJIJJHJJJJJJJJJJJJJJGIDGGGHG@DGFGCHI
@5634509/1
gattaccaagttgggcaaccagcagtcccacaaagtttcacagttccaca
+5634509/1
CCCFFFFFHHFHHJJJIJJJJJJJJIIJJJJJJJJHIJJJIJJGIJJJJJ
@7001870/1
gttttcgcgcgtaaagtgaccaaagcaaagacgcaataagtgataca
+7001870/1
CCCFFFFFHFHFHIJGCGHIJIJJJIJJIJIJJJJJJJJJHIJJJJJ
@5637375/1
gattcataaaagtaatataaccttagatttcgaggcaaattgattgattt
+5637375/1
B;BDFFFFHHHHHIJJJJJJJJJJJJJJJJJJJJJJJJIJJJIJJJJJJJ
@6349532/1
gtagaagttcccaaagccttaggagatgtctttgaatccgtagcaggtgc
+6349532/1
@@CFFFFFHHHHHJJJJJJJJFIIJIJJGGIJJIIJJIIGIJIIIIGBBE
@4309170/1
ctgaaagacactaagattaccaagttgggcaaccagcagtcccacaaagt
+4309170/1
@C@FFFBDHHHFHIGDBGHGGEHIIIEGBEGEGEGEGGEGI@BBGIIGI8
@197195/1
aaacacgctgagaaagctatggttgagtgaaaaaggtgggaaatgttgac
+197195/1
CCCFFFFFHHGHHJJJJJJJJJIHIGIDHIIJJJJJFHIJIIJIJJIIJI
@197196/1
aaacacgctgagaaagctatggttgagtgaaaaaggtgggaaatgttgac
+197196/1
CCCFFFFFHHHHHJJJIIIJJJHHHGIGHIIJJJJIGGIJIJJJJIIJJI
@2927030/1
ccggcatagcctaatctgggagggggcaagattctggcatctaatttttc
+2927030/1
CCCFFFFFGHHHHJJJJJJJEHJJJIIIIJIJJJIJJJIJJIJJJJJJJJ
@4949721/1
cttgaataaatttttaaatttaaaaatgcgtgtgtgcaggtatatttatc
+4949721/1
CCCFFFFFHHHHHJJFIIIJJJJJJIJJIJGHGHCHIIJJFFIIIJJJJI
@4949722/1
cttgaataaatttttaaatttaaaaatgcgtgtgtgcaggtatatttatc
+4949722/1
CCCFFFFFHHHHHJJJJJJJJJJJJJJJJJIJHIIIJIJIGHIIJJJJIG
@2260760/1
cagcactattgacactaagaaatcacagagccccgggcccagatgg
+2260760/1
@?7?DDDDHDDAF@A<FHGEGH4<<AECF3CGCB8:?A@6BBCBCC
@2260761/1
cagcactattgacactaagaaatcacagagccccgggcccagatggcatt
+2260761/1
@@@DBDBDFDHDHIIBHGE>DCGGGIG@CFGECHHIIIBHIEEECFHIEG
@2260762/1
cagcactattgacactaagaaatcacagagccccgggcccagatggcatt
+2260762/1
@@@DFFADHGDHFJJJIJJJJJIIHIJGGEHGHIAG6D@FHCGBHGIJI@
@2260763/1
cagcactattgacactaagaaatcacagagccccgggcccagatggcatt
+2260763/1
C@@FFFFFHGHGHJJJJJIJJJJJJJJJJJJJJJJIJIIJJIIJJIJJJJ
@2928806/1
ccggccgagtgcatcatggtcatgttttgggactccatgtcgagcttttc
+2928806/1
@@@FADFFHADFDGGHEDCFFHBHFFHIIEGIIIIIIIIDHGHGIGGGGI
@3583554/1
cgtaaagtgaccaaagcaaagacgcaataagtgaaacaagaaaatataca
+3583554/1
@C?DFFFDHFHHFIJGGIJJGGGGIIJJJJJCGH4FGIJJJJJJIJJJJJ
@3583555/1
cgtaaagtgaccaaagcaaagacgcaataagtgatacaagaaaatataca
+3583555/1
@@@DFFF=DDHHDIJGGGJJEEHIIIIIJJJCHGHIJJJJIGIIHIJJJJ
@3583556/1
cgtaaagtgaccaaagcaaagacgcaataagtgatacaagaaaatataca
+3583556/1
@C@FFFF=DCFHBHID>FHIABEGGGIGIII?GHGIIIIIIIIIIIIIII
@3583557/1
cgtaaagtgaccaaagcaaagacgcaataagtgatacaagaaaatataca
+3583557/1
@C@FFFFAFDFHBGIGEGHHIIGGIJIIJIJ?DEEIIJJJIJIJGIJJJJ
@3583558/1
cgtaaagtgaccaaagcaaagacgcaataagtgatacaagaaaatataca
+3583558/1
BC@DFFFBFHHHHJJJJJJJJJJJJJJJJJJHHIIJJJJJJJJJJJJJJJ
@878419/1
agtgaccaaagcaaagacgcaataagtgatacaagaaaatatacagacta
+878419/1
BC@FFFFFHHHHHJJJJJJJJJJJJJEHIJJJJJJJJJJIIIJJJJJJIJ
@878549/1
agtgactcccgaacaagccaatcagaccaacggaacgcccggagcggctg
+878549/1
@@?DFFFFHHGFFIIJFHIJJJGIIJIJJJJJJIJJGHIIIJDIHFFA33
@878550/1
agtgactcccgaacaagccaatcagaccaacggaacgcccggagcggctg
+878550/1
CCCFFFFFHHFDHIIJEIJIIJHJFIJIJJJIIIJJGEHIIEGGGFFDBB
@4956014/1
cttgaattttcttttcagcacaaatgtcttttaaaggagctacgaagtta
+4956014/1
BC@FFFFFHHHHHJJJIJJJJJJJJJIJJJJJJJJJJJJJJJJJIJJJJJ
@5645588/1
gatttcccgatttacctcactgccggtacaatacaagtttctctaaaagt
+5645588/1
CCCFF:DEHDHHGHIJJJJGIHEIIJGHGGJIJGIIIIIJDFGHGIIIIC
@2264266/1
cagcaggttttttaacagtttgaaaaccttgataaatggaacgaaattaa
+2264266/1
CCCFFFFEHDHHHJJJII>HHIDHGIJIJGGIIJJJJIIGIIJIBGGHIJ
@2264658/1
cagcagtcccacaaagtttcacagttccacaaaacgctgaaaaattc
+2264658/1
@@<ADB=BD:AFDAFDCHFG?FHGHFCHEHIGE???F7:FHIEHEEG
@2264659/1
cagcagtcccacaaagtttcacagttccacaaaacgctgaaaaattccgt
+2264659/1
CCCFFFFFHHHHHJJJGIJJJJJJHGIJJJIJJJIJJJIJJJJJJJJIJG
@2264811/1
cagcagtctgctcctcctcaacaacaacaacccacttggggcagacaaac
+2264811/1
CCCFFFFFHHHHHJJJJJJJJJJJJJJJJJJJIJJJJJFIIJJJJJJJJI
@203093/1
aaacatgtcagttatatattcacctttatatatgtcacattttgtggttc
+203093/1
C@BFFFFDHFHHHJJJJJIIIIIIJIIIIJJJJJHHIIHIJJJJHHGDFH
@2935654/1
ccgggcccagatggcattcatgcagaaccgattaagaaaggggcagacaa
+2935654/1
?<<DADDDFBF?FE>FBBFH@DFHEHIDBHIB?DHHDBGGIGIGIDIIC@
@2935942/1
ccgggcgttccgttggtctgattggctt
+2935942/1
@@@DFF<@FDH>FIGH;CADGGGFDEIG
@2935943/1
ccgggcgttccgttggtctgattggctt
+2935943/1
CCCFFDDDHGHGDHGG?CFHEGHIIIIJ
@2935944/1
ccgggcgttccgttggtctgattggcttgttcggg
+2935944/1
CCCFFFFDHHHHFIJJEGHIHJJJJJJJ0?D96DG
@205016/1
aaacattcggcagccaagaacttgctggatctcttggtcggaaaagtgac
+205016/1
CCCFFFFFHHHHHJJJIIGGJJJJJJJJIJJJJJJJJJIJJIIJJJFGGI
@2936743/1
ccggggctctgtgatttcttagtgtcaata
+2936743/1
@@@DDDDDFFDCB?FGIDEHB42:CD?B?C
@7682829/1
tgtgattctccgaagagtatgtctcgaaag
+7682829/1
@@?DDDDDDFFFFIAF;2AA<CDFE@CBD<
@7682830/1
tgtgattctccgaagagtatgtctcgaaagacttcgactttttactattt
+7682830/1
@@@DFFFFGHHFHIJIJFHHIIIJJICEIIIIGDECBD=FHIIGJGGIJJ
@4319678/1
ctgaaattgagaaaaaatgaacatggaatgtaagaacattttcggaatca
+4319678/1
CCCFFFFFHHHHHIJJIJIJJJJJJJIJJJGIIIJJJJJJIJJIJIJJJI
@7017138/1
gttttgtcatacgtttttgaggcagcaaatttctcaagggcacacggcaa
+7017138/1
@?@DDDDD<BDFHAHHII@FDH@BF?FHIEHIBFHGIHIIBCHIGBGEEG
@7017139/1
gttttgtcatacgtttttgaggcagcaaatttctcaagggcacacggcaa
+7017139/1
CBBFFFDFHHHHFGHIJJGFHIIIIGHIIJJJFHHIIIJJIIGGGGHHIJ
@7017726/1
gttttgtgattctccgaagagtatgtctcgaaag
+7017726/1
@?@DDDDDDHHBCGHHEGHGE4<FHHBB?CCGH:
@4321349/1
ctgaacaatttgaaatttttccaaacccgaaaaaagtttatttatcatac
+4321349/1
@BCDDEFFHHGBHJIJJJJJIIIIJJJIFGIJJJIJDGEIIIJJJJIJJI
@7020763/1
gtttttaatcgacctagaatacttggtttaacaacaggtctattaagttc
+7020763/1
@B@DFFFFHHHHHJJJIJJJJJJJJJIIJJJJJJJJJJBHHJIJJIIIJJ
@210248/1
aaaccgggaaaagtattatgagaatatgaaatttaaaagaaaatttgaaa
+210248/1
CCCFFFFFGHHGHAEHIIJJIJIIJJJJJJJJJJJIJJJJJJJJJJIIJJ
@210249/1
aaaccgggaaaagtattatgagaatatgaaatttaaaagaaaatttgaaa
+210249/1
CCCFFFFFHGGHGGGGHIIJHIFHHJIJJJIJJJIIIJJJJJIJIIIGII
@211504/1
aaaccttcccactaaagttaaccagacaaagcacctatcgaatcgaatat
+211504/1
CCCFFFFFHHHHHJJJJHIJJJJJJJJIJIJJJJJJJJJJJJJJIIGEII
@211601/1
aaaccttgcaaattttcaatcatgaagcaagattttacctgaacaatttg
+211601/1
@@@FBBDFDFHHGEGGEEHBHHEEHEGGEGG@FDEFDBEHGGIGEGGGIE
@211602/1
aaaccttgcaaattttcaatcatgaagcaagattttacctgaacaatttg
+211602/1
@@BFFFFFHHHHHJJJIIJJJIJJJIJIJIJJJJJJJJJJJJJJJJJJII
@211603/1
aaaccttgcaaattttcaatcatgaagcaagattttacctgaacaatttg
+211603/1
CCCFFFFFHHHHHJJJJJIIJJJJJJJJIJJJJJJJJJJJJIJIJIJJJE
@3594987/1
cgtagatgtctgttgcgattgagaccactgcgtataagagtggct
+3594987/1
@C@FDDFFHFHGHIGIIGIIGFHIJJJJJFIJGHIJJJHGBFHEG
@4324048/1
ctgaacctctgtcatttagttttgataaacaaccaaacctagaggaacat
+4324048/1
CCCFFFFFHHHHHJIJJIIJJIJJJJJJIJIJJJJJIJIJJJIJIJIIJI
@2274585/1
cagccgagcccttggcttccttcggagttttgcctgttccgtagcagacg
+2274585/1
CCCFFFFFGHHHFIIGIJGIEHGHICGBFHJFHIGGHIIJIEIIJIIGIJ
@2274586/1
cagccgagcccttggcttccttcggagttttgcctgttccgtagcagacg
+2274586/1
CCCFFFFFGHHHHJJIJJJJIIIJIGIFHGIIJIIIGGJJJGIGIIJJJI
@3596795/1
cgtaggttacctcgaaggattgttcgctagcgatctcctgcaagaactga
+3596795/1
@@@FFFDDHHHHGIIJJJGIIIHJJJIJJJJJJJJJJJIIIIJJHIIJJJ
@7029175/1
gtttttgacctttattagactcataaaagaacttcaattggtctaccaca
+7029175/1
BBBDFFFFHHHHHIJJJJIJJIJJJJJJJJJJJJJJJJJJJHIJJJJJJJ
@7684432/1
tgtggaactgtgaaactttgtgggactgctggttgcccaacttggtaatc
+7684432/1
@@@DB;?BF>CBFIGG>BHHBFGBEHGIGGIIGGGCACFCGAEGGIIIII
@7029689/1
gtttttgaggcagcaaatttctcaagggcacacggcaacaaaaagtgata
+7029689/1
@@@FFFFFHGHGHGGIJGIJGFHFIGIJIGIGIGGGAHGHIJJIJ@GHII
@7684582/1
tgtggacataaaggaaagaaaaaaatgtcaaaattttgcaaattatgtgg
+7684582/1
CCBFFFFFHHHHHJHIJJIJJJJJJJJIJJJJJJJJJJJJJJJJJJJIJJ
@4963550/1
cttgagaaatttgctgcctcaaaaacgtatgacaaaactatagacaaacc
+4963550/1
CCCFFFFFHHHHHJJJJJJJJJJJJJJGIJJJJJJJJJJJJJJJJJJJJJ
@7686478/1
tgtggtacacgacgaatgatgtgataaatatacctgcacacacgcatttt
+7686478/1
CCCFFDDFHHHHHJJJJJJJJHIJJJJJJJJJJJJIJJJJJJJJJJJJJJ
@216680/1
aaacgctgaaaaattccgtcggcaagaagttggccgatttgc
+216680/1
;@<1A@D???CCH@BEHEHE8:8CF@BBG?DHDBGAHIII97
@1556461/1
attttttttttttatttttcatcacagtgatgtttgtttcagaacaaacc
+1556461/1
@@@DDDDDHHHFH2BGHIGGGEGCCGEB9;@=@FC3@EI4?AEEAEEE?B
@217221/1
aaacggatatcagaagccctcttaaattgccatccagttgctgggcaacc
+217221/1
@C<BDFFFHHHHHJJFHIJJJJJJJJJJJJJJJJJJIIJJJJJJIJJJJJ
@218431/1
aaacgtatgacaaaactatagacaaaccagaattacaggaaatggataat
+218431/1
CCCFFFFFHHHHHJJJJJJJJJJJJJJJIJJIJIIJIJIIJJJJIIIIJJ
@218979/1
aaacgttaaattttaaaagcctcttaaatttaaccgaaatatagaataca
+218979/1
@@@FBBDBHHDBHGBHGGFGIEGIIIGIDDHIGG@GIIIIIIIGIIGIGI
@218980/1
aaacgttaaattttaaaagcctcttaaatttaaccgaaatatagaataca
+218980/1
CCCFFFFFHGHHHJJJJJJJJIJJJJJIJJJJJIJJJJJJJJIJIJJJJI
@218981/1
aaacgttaaattttaaaagcctcttaaatttaactgaaatatagaataca
+218981/1
CCCFFFFFHHHHHJJJJJJJJJJJJJJJJJJJJJJJIJJJJJJJJJJJJJ
@5663063/1
gcaaaggtaaaatcgttctagacatactttatgctcttgacatttcgtta
+5663063/1
CCCFFFFDFHHHHII@GHIGEIGBHIICCGGHCGHIGJG<FHEHGIEFFH
@219256/1
aaacgttccagcaggtacttgcgtagacacgcatattacacatccattta
+219256/1
CCCFFDFFHHHHHJJEGHJJJJJIIJJJJJJJJJJJJJJJJJJJJJJJJJ
@5663314/1
gcaaagtatagaggttgtacccaaacttttcggggtgcaatcttcttttc
+5663314/1
@@@D:BDBDF8:FFAFFGIIEAFIEGHF>HHFE>F:?7B<?BFF>C>FEE
@5663315/1
gcaaagtatagaggttgtacccaaacttttcggggtgcaatcttcttttc
+5663315/1
CCCFFFDFHHHHGJFHIIJJJJIIIIJJJJJJJIJ@GHIJJJJJIJJJJG
@1559478/1
caaaaaacgccaagtgatacattagttttctactttccttaacaaacccc
+1559478/1
CCCFFFFFHHHHHJGIIJJJJJJJJIJJJJJJJJJJJJJJJJIJJIJJJJ
@1559809/1
caaaaaactataaatttttattatattttatgcatgttatcacgattcat
+1559809/1
CCCFFFFFHHHHHJJJJJJJJJJJJJJJJJJJJJJJIJJIJIJJJIJJJJ
@3598764/1
cgtatatgtgacacgtaataagaaaatcgagcacagcatcaccaaggaac
+3598764/1
@@?DDFFFHDHHFIGCBHHIJEBGIGGHIGIFIIIJJIJJJIJIGGGGIJ
@2280613/1
cagcgcttgaggaagtaacggcagcactattgacactaagaaatcac
+2280613/1
CCCFFFFFHHHHHJJEHIJJJJJJIEGDGGIDFHEHDGH@GHIDHHI
@2280614/1
cagcgcttgaggaagtaacggcagcactattgacactaagaaatcac
+2280614/1
CCCFFFFFHHHHHJJGHIIJIGIIDFHFHHIDBFBGFHICCFG@CGG
@6375079/1
gtatagtttacaaattctctcgttttctcgatctggctctcactaagaac
+6375079/1
@BCFFFDFHHHHHJJJJJJJJJHIJJJJJJJJJJIIJJIJJJJJJJJJJJ
@6375080/1
gtatagtttacaaattctctcgttttctcgatctggctctcactaagaac
+6375080/1
B@@FFFDFHGHHHJJJJJIJJJFHIJJJJIJJJIJIJJIJJJJJIJIJJI
@7690187/1
tgttaacttcgtagctcctttaaaagacatttgtgctgaaaagaaaattc
+7690187/1
CCCFFFFFHHHHHJIJJJJJJIJJJJJJJJJJIIJJJJJJJJJJJJJJJI
@6376456/1
gtatatttatcacatcattcgtcgtgtaccacatctcggatcttgctact
+6376456/1
@@@FFFFFDDFHDGGGIGHGIEHII@E3AEE<B>FDCCGBGEBB9??BB@
@6376457/1
gtatatttatcacatcattcgtcgtgtaccacatctcggatcttgctact
+6376457/1
CBCFFFFFHHHHHJJJJJJJJIJJIJIIIJJIIJIIJIJGIIJJIIJGIJ
@7693237/1
tgttattctaaaaagaagactgctaaacgttaaattttaaaagcctctta
+7693237/1
CC@FFFFFHHHHHJJIIIIJJJJJJJJHGIGIIJJJJJJJJJJJJJJJJJ
@7694159/1
tgttcccttttgagctattgcgatattttttcggaaaaaagtgagtttag
+7694159/1
BC@FFFFFHHHDFHHJJJJIGIIIJJJJJJJIIJJJJJIJJCFGHDHIII
@3599182/1
cgtatccgtattgtttatttttatacaaaagaatctgaaaattgtaaatc
+3599182/1
?@;;D;DDA:AF4<EG?EIIII;AC<?FHI3@F>9?9CDFICGB9?FGD?
@7033739/1
gttttttaacagtttgaaaaccttgataaatgaaagaaattaaacacgct
+7033739/1
@=@DDDD?F<C4<CG::CHI?F;FB4CFGFD9<FG@BFI<FFFIEGDBEA
@7033740/1
gttttttaacagtttgaaaaccttgataaatgaaagaaattaaacacgct
+7033740/1
@@@FDDDFHHHFHJJIH@HIGHIIIDGIGGIGHHIEBGDGIIJGIJJEGG
@7033741/1
gttttttaacagtttgaaaaccttgataaatgaaagaaattaaacacgct
+7033741/1
@B@FFFFFHHHHHIJJJJJJJJJJJIJJJIJJJJJJJJJJJIJJIJJIJI
@7033742/1
gttttttaacagtttgaaaaccttgataaatggaacgaaattaaacacgc
+7033742/1
B@@FFFFFGHHHHIJIIJJJIJIJJGJJIJIIJJJJJIJIIIJJJJJJJI
@3600354/1
cgtattattcctcgaaatcaataactcgataaaaattgttcccttttgag
+3600354/1
?@:DDD?BFAF?B:?GF;:CG4AF@AFAFEGIIII9D??FDGG?DGI9BD
@7035981/1
gttttttcttcgatgtccacgtaggttacctcgaaggattgttcgctagc
+7035981/1
@C@FFFFEFHFHFGIGDGGEGCFGCFHGIIIGEGHIGCHIIGIGEEGGGC
@7035982/1
gttttttcttcgatgtccacgtaggttacctcgaaggattgttcgctagc
+7035982/1
BBBFFFFFHHHHHIJHIIIJIGIIJHJJIJJJJJIJIIGCHJJJJJJEII
@4334094/1
ctgaagtaaaagtgtgctccattggtttatcctctactgtacaactgttt
+4334094/1
@@@DDDDDHHHFCGABFBGHBFHGICFHGIGIEFFFGHDGHGBH@?DDDI
@4334095/1
ctgaagtaaaagtgtgctccattggtttatcctctactgtacaactgttt
+4334095/1
CCCFFFFEHHHHFHFHIJIIHIJJJHJJJJJJIJIJJJJHIGJJJJJIJJ
@4334096/1
ctgaagtaaaagtgtgctccattggtttatcctctactgtacaactgttt
+4334096/1
CCCFFFFEHHHHFHIIJJIJIJJJGHHJIIJHIJJIJJJGIIIJIJJGIJ
@4334097/1
ctgaagtaaaagtgtgctccattggtttatcctctactgtacaactgttt
+4334097/1
CCCFFFFFHHHBFHFHJJGIJJJJJHHIJJJIIJJJJJJJJIGIJJIHIJ
@4334098/1
ctgaagtaaaagtgtgctccattggtttatcctctactgtacaactgttt
+4334098/1
CCCFFFFFHHHHHIHIJJIJIJJJJJJJJJJJJJJJIJJIJJJJJJJJJI
@7036561/1
gttttttgcatttttattcggcttattgtaatattcctccatagttctta
+7036561/1
==1ABDDDFF?FHIIIGIGGIDIIIIGEHGIIHGIIIIIIIIIGDGHIII
@7036562/1
gttttttgcatttttattcggcttattgtaatattcctccatagttctta
+7036562/1
@?@FFFFDHHFHHJJIHGF>FGEHGHIJHGIGIIGHJDGIGHIIBFGIJH
@7036563/1
gttttttgcatttttattcggcttattgtaatattcctccatagttctta
+7036563/1
B@@FFFFFFHGHHJJGGIHGIHIIJJJJGIIIIJJJJIJJJIIJIIIIJE
@888163/1
agtttagtggccaactcttcgtcactcgcaaatgtagaaggcagattgtt
+888163/1
@@@FFFFEHHHHHJIJIJIIIGIIJJJJJJJJJFGIIJJJIJJIJJJJIJ
@5665251/1
gcaaatcggccaacttcttgccgacggaatttttcagcgttttgtggaac
+5665251/1
@@@DDFFDFFHFHIJIIGIGIIGGEHEAEFHGGHGGIIGFHGIJCGA>AA
@2284223/1
cagctacaacagtcaacatttcccacctttttcactcaaccatagctttc
+2284223/1
CC@FDFFFHGFFFHIJJJJJJJJJJJHIJJJJJJJJJJJJJJJIJJJJJJ
@2946088/1
ccggtggccaccagatcgttgttaaggaacacgcggtagcggaagattgg
+2946088/1
@C@DDDDEHDHHAGGHIF@HCDGGHIIGIIGIIGGIFGGGGGGHGEHHFF
@5669443/1
gcaacatcaaactgttcccccacaacagactggtcccccacaacagactg
+5669443/1
CCCFFFFFHHHHHJIJJJJJJIIJJIJFGGIIGHHJJJJIIJJJJJGJJF
@2948038/1
ccggttccggtggccaccagatcgttgttaaggaacacgcggtagcggaa
+2948038/1
@CCFDFFFHHAFFGJJJJIIGGIIHGGIIJIJJJIIIJIGGIABGGHGE?
@7698049/1
tgttgctcgatgggggtcatatatagtcctgataaatcaatattattaac
+7698049/1
C@CFFFFFDADAFHIGGIIIGACFGA?DFBFDHHGGEIIIIGIIIIGGGG
@6383646/1
gtattacctctaaagctatctactcgttatataatcatcattcaaacatt
+6383646/1
BB@FFFFFHHHHHJGIJIJIIHIJJIGHJIJJJIIJIJJIJJJIIJJJJJ
@3606025/1
cgtcactcgcaaatgtagaaggcagattgttaccctccacgggtaaatcc
+3606025/1
BCBFFFFFHHHHHJJHIIJJGJGIJJJJJJJJJJIJJJJIIIIHIJJJJJ
@3606794/1
cgtcagccgccatattgatttaattttgacatgttagaatgccctattga
+3606794/1
@;@DDDFFDDHAHHGHIIGGIIIIIIIGHIGIIIIIIIIIIGIGIIIGED
@3606795/1
cgtcagccgccatattgatttaattttgacatgttagaatgccctattga
+3606795/1
@@@FBDDFAHH@DDGHGFHIIIEIIGIIIIIIGHHIIIIIIIGHHIGIEI
@3606796/1
cgtcagccgccatattgatttaattttgacatgttagaatgccctattga
+3606796/1
@C@FFFFFHHHHGIIJIHIIJHIJJJJJIJJJJIIIJJJJJJJJJJJJJI
@3606797/1
cgtcagccgccatattgatttaattttgacatgttagaatgccctattga
+3606797/1
BC@DFFFFFHHFHHIJJJJIIIJJJJJIIJJJIIJJIJIIJJJJJJIJJJ
@3606798/1
cgtcagccgccatattgatttaattttgacatgttagaatgccctattga
+3606798/1
CC@FFFFFHHHHHJJJIIJJJJJJJJJJIJJJJJJJJIJJJJJJJJJJJJ
@3606820/1
cgtcagcgtcctccaggagttgctgagccgtcgcggcatcactcccaaat
+3606820/1
?<?DDDDDDDDDDECEE:F9AAEFCEEEED:DDADI@4AC@AC7AD@AAD
@3607521/1
cgtcagtttgcgtttcaatgcatcgataagacgaatggtaaagctgctaa
+3607521/1
@@:DDDDEHGDHDGGHGIIIDGHHIFEHIGIIJJJGHJDHHJJIJJJIJJ
@4975307/1
cttgattcctaggaactatcaagttcttttgatgaaaatatgtcttga
+4975307/1
@@@DDDDDHAHHDIH;@EGHII@FHCBFHIBFH<B?BDC9:?FHIEBE
@5674351/1
gcaagaataagattatggaaggaataacacgggctaattttaacaaccat
+5674351/1
@@@DDEDFDFDFBF>FHF@FEGAEDHIIIGIGHIIIAGEGGIIGCHIHGB
@5675000/1
gcaagactcccgtcagcgtcctccaggagttgctgagccgtcgcggc
+5675000/1
CCCFFFFFHHHHFIGGGGAHHGGJGIIGHCGIIIJFIIIJHHHIAG<
@5675001/1
gcaagactcccgtcagcgtcctccaggagttgctgagccgtcgcggcatc
+5675001/1
CCCFFFFFHHHHFJJJJJJJJFIGGJJIIFGIJJJJIJJJEHGJJJGFDE
@5675002/1
gcaagactcccgtcagcgtcctccaggagttgctgagccgtcgcggcatc
+5675002/1
CCCFFFFFHHHHHJJJIJIJJJJJJIJGHFEHJJJBHIIJJJJIIIFD?C
@231137/1
aaacttttcggggtgcaatcttcttttccggaaaatgctcgaaaactcaa
+231137/1
@@CFFFFFHHHHDEFGGIGGIIGIGIAFGJIJJJJIJJEIIIIJJEEHIJ
@231138/1
aaacttttcggggtgcaatcttcttttccggaaaatgctcgaaaactcaa
+231138/1
BCCFFFFFHHHHHFGGGIJJIJJJJJIIIIGIJJJHGIJJIJIIJJIJJJ
@231139/1
aaacttttcggggtgcaatcttcttttccggaaaatgctcgaaaactcaa
+231139/1
CCCFFFFFHHGHHGHIJJJJJJJJJJJJJJJJJJIIIJJIJJJJJJJJII
@231140/1
aaacttttcggggtgcaatcttcttttccggaaaatgctcgaaaactcaa
+231140/1
CCCFFFFFHHHGHGHIJJJJJJJJJJJJJIJJJJJJJJJJJJJJJJJJJG
@231141/1
aaacttttcggggtgcaatcttcttttccggaaaatgctcgaaaactcaa
+231141/1
CCCFFFFFHHHHHCGIIJIJIJJIJIJJJJJIJJJIJJJJIJJJJJJJJJ
@231142/1
aaacttttcggggtgcaatcttcttttccggaaaatgctcgaaaactcaa
+231142/1
CCCFFFFFHHHHHEFHGIIIJJJJJIIJJJJIJJJJIIJJJJJGJJIJJJ
@231143/1
aaacttttcggggtgcaatcttcttttccggaaaatgctcgaaaactcaa
+231143/1
CCCFFFFFHHHHHEGHIJJJJJJJJJJJJJJJJJJJJJJJIJJJJJJJJJ
@5676308/1
gcaagatccgagatgtggtacacgacgaatgatgtgataaatatacctgc
+5676308/1
@@CDDFFFGHHHHJJJGJFHIJJJIIIGGIJHDHHIGJEHIIIIIJJJJD
@7042931/1
taaaaaaatatcgcaatattagaaattttcaaatattcttcgcttttgac
+7042931/1
CCCFFFFFGHHFHJIJJJJJJIJJJJJJJJJJJJIJJJJJJIJJJJJJIG
@4342445/1
ctgaatgtgcgccaattgagttttcgagcattttccggaaaagaagattg
+4342445/1
@@@BDDDDHHGHGIIIIIEIHIIIEBHIIIIIIIIHIGIIIIIIIIGIIG
@4342446/1
ctgaatgtgcgccaattgagttttcgagcattttccggaaaagaagattg
+4342446/1
@@@DFFFFHHHHHJJIJJIIEGIJIJJJJJJJJJJIIIJJGGHHIGGIGI
@4342447/1
ctgaatgtgcgccaattgagttttcgagcattttccggaaaagaagattg
+4342447/1
CCCFFDFDHHHHHIJJIJIJFHIJIJJJJJJJJJIJJIIJJJJJIJGIJJ
@2287695/1
cagctatccactttgccagtggccgtctgctacggaacaggcaaaactcc
+2287695/1
CCCFFFFFHHHHHJIJJJJHJJJJJGGIJJJJJJJGIIJJJJJJJJJJJJ
@2287696/1
cagctatccactttgccagtggccgtctgctacggaacaggcaaaactcc
+2287696/1
CCCFFFFFHHHHHJJJJIJIJJJJJHJIIIJIIJJJJJJJJJJJIJJJJJ
@6384508/1
gtattattcctcgaaatcaataactcgacaaaaattgttccctttt
+6384508/1
@@<ADDDDD>FAAAECF?FHGBDHIIB?FHIEFDFH>F?@G9DHIE
@6384509/1
gtattattcctcgaaatcaataactcgacaaaaattgttcccttttgagc
+6384509/1
?@@DD>?BADDBDGGG?FHH<FEAE?GFGGIGGGIGCBFHEGGHGI9?FG
@7700480/1
tgttgttgtgaaacctgtggttgaccccaagcttgaggttgttgttgtgg
+7700480/1
@@?DADDDFDHHHIG@>2AFCE;BHCHHHAGGDH<?DC?;DFDG>FGCDD
@5680445/1
gcaaggtggaatgtagaatacagaagtattgtacagtatataggaataaa
+5680445/1
CCCFFFBDHHHHHJJJJJJJJJJJJJFHIJJIJIIJGIJJJJJJJJJJJJ
@894304/1
ataaaagtaatataaccttagatttcgaggcaaattgattgatttgccca
+894304/1
CCCFFFD=DHFHHIGIGHIIBCEGHCBEHDFIIGGIGBHDBFDGI@>BF?
@894305/1
ataaaagtaatataaccttagatttcgaggcaaattgattgatttgccca
+894305/1
CCCFFFFDHHHHHJJJJJJJJJJJJJFIIIIIIJJJJGJJJIJJJJJJJJ
@5680643/1
gcaaggtttggaggagttgtactaatttgtgtaattgaagttcgtattat
+5680643/1
CCCFFFDDHHGBFH?FGHHCHHGJIIJJIFHFIFGGGJIGIJIGFGGHIJ
@895578/1
ataaaatataataaaaatttatagttttttgcatttttattcggcttatt
+895578/1
CCCFFFFFHHHHHJJJJJJJJJJJJJJJJIJJJJJJJJJIJJJJJJJIJI
@1568867/1
caaaaaccccaaagaattatcttttttagagatggagtatcggatggaca
+1568867/1
CCCFFFFFHHFHHJJJJJJJJJJJJJJJJJJJJJJJJGHIIJIJIIJGII
@1568868/1
caaaaaccccaaagaattatcttttttagagatggagtatcggatggaca
+1568868/1
CCCFFFFFHHHHHJJJJJJJJJJJJJJJJJJIJJJHJDGIIIJIJJJGFE
@3614982/1
cgtcgccatattgatttaattttgacatgttagaatgccctattgaaaac
+3614982/1
@C@FFFFDFFHFFEGGHIHHGIICCHIIGIIIIIHIHIIIIGHIIIIIII
@6389280/1
gtatttgttccaaaaccgtggaccaccgttggaattccattcaactgaaa
+6389280/1
CBCFFFFFHGHHHJJJJJGIJIJJJJJJIHIJHIJIJJIIJJJJJJJJJI
@3615885/1
cgtcggcaagaagttggccgatttgcagactctcagcttcaacgccaagg
+3615885/1
CC@FFFFDHHHHGEHIJJJJHJJJJJJJJJJJJJJJJJJJJJJGIJIJII
@3617640/1
cgtcgtttgacatatcgttgtcatcccacaaggtacaatactttgttggt
+3617640/1
@@@DF@ADAFHHGGHGGEHCEGHIIHHEHGIJJDGIIIIGGIJJJGEBED
@5682023/1
gcaagttcttggctgccgaatgtttggcgtctttctt
+5682023/1
CCCFFEDDFGFFHJJGIGFHGCFFGEEGB:D@GD?9B
@5682024/1
gcaagttcttggctgccgaatgtttggcgtctttcttcgatcttccggtt
+5682024/1
CC@FFFFFHHHHHJJIJJHIJJGIIIJIIGHIJJGJJJJFIIJIJJJIHI
@5682025/1
gcaagttcttggctgccgaatgtttggcgtctttcttcgatcttccggtt
+5682025/1
CCCFFFFFHHHHHIJIIGCGGECFGGHIJCGHIJIIIIIGIIJIJJIIBH
@4979927/1
cttgcaaattttcaatcatgaagcaagattttacctgaacaatttgaaat
+4979927/1
B@@ADFFFHHHHFIJJJJJIJIIJIIJGIIJIJJIGGGIIFGHHIGIGHG
@4979928/1
cttgcaaattttcaatcatgaagcaagattttacctgaacaatttgaaat
+4979928/1
CCCFFFFFHHHHHJJJJJJJJJJJJJJJJJJJJJJJJJJJJJIJJJIIIJ
@231615/1
aaacttttttcgggtttggaaaaaatttcaaattgttcaggtaaaatctt
+231615/1
@C@DFFFFHFHGFGACDGGGGHJIGIJEFGIFGHIF4?9BFBGGEFHHH@
@231616/1
aaacttttttcgggtttggaaaaaatttcaaattgttcaggtaaaatctt
+231616/1
CCCFFFFFHHHHHJGHIJJJJJJJJJJJJJJJJJJJJJIJJHHJJIJJJJ
@231617/1
aaacttttttcgggtttggaaaaatttcaaattgttcaggtaaaatcttg
+231617/1
BBCFFFFFHHHHHIHIJJJIIJJJJJJJJJIJJJJJJJJJIJJJJJJJJJ
@1570814/1
caaaaacgtatgacaaaactatagacaaaccagaattacaggaaatggat
+1570814/1
CCCFFFFFHHHGHJJJJJJJJGHGGIGFHJIGIIJJHGIFEHHBHIII<F
@1570815/1
caaaaacgtatgacaaaactatagacaaaccagaattacaggaaatggat
+1570815/1
CCCFFFFFHHHHHJJJJJJJJJIJJJJJJJJJJJJJJJIJJJJJJJJJII
@1570816/1
caaaaacgtatgacaaaactatagagaaaccagaattacaggaaatggat
+1570816/1
@@@DDFFFCBHBFDEDEFDFEHGIIEHIGIFIGGIIEGHIIIHIIII<DD
@1570817/1
caaaaacgtatgacaaaactatagagaaaccagaattacaggaaatggat
+1570817/1
CCCFFFFFFDFFFIJIJIIJIIJIJGHIJJGJJJJIIJIIIJEHGIIJGH
@1570818/1
caaaaacgtatgacaaaactatagagaaaccagaattacaggaaatggat
+1570818/1
CCCFFFFFHHHHHJJJJIJJJJJJJJIJJJJJJJIJJJJJJJHGIIIIIJ
@233116/1
aaagaaacgatatagattggggcgttttgaggagcaagg
+233116/1
@@CFFDFFGHDAFEHHIIIIGEHBFHHIGBFG<CGGAGI
@233143/1
aaagaaacgctcgtggggagcgatgacgaataaagtatgtgttcaccaag
+233143/1
CCCFFFFFHHHHHGGJJJGIIIHIIJJJJJJJJJJ@FHIHIHIJJJIIHH
@7707892/1
ttaaaatttaacgtttagcagtcttctttttagaataacattgacattct
+7707892/1
CC@FFFFFHHGHHEGHJGGIIGIJJJGIJJIIJJJJJIJJJJGGEHGIJJ
@7707893/1
ttaaaatttaacgtttagcagtcttctttttagaataacattgacattct
+7707893/1
CCCFFFFFHHHHHHIJIIIJJFHJJIJJJJJJJJJJJJJIJJIJJJJJJJ
@7707894/1
ttaaaatttaacgtttagcagtcttctttttagaataacattgacattct
+7707894/1
CCCFFFFFHHHHHIJJJJJJJHIJJJJJJJJJJJJJJJJJJJJJJJJJJJ
@4982780/1
cttgcaggagatcgctagcgaacaatccttcgaggtaacctacgtggaca
+4982780/1
CCCFFFFFHHHHHIIIJJJJIJJJGJIJJJJIJJJ@FGIJJJJJGIJJJJ
@7711945/1
ttaacaacgatctggtggccaccggaaccggaagatcgaagaaagacgcc
+7711945/1
BB@DFFFFHHHHHJJHHJIJIJJJIGJJJJJJJJJJIJJDIJJJJJJHHF
@1578883/1
caaaaagggaaataaacaaggatgtaagaactatggaggaatattacaat
+1578883/1
CCCFFFFFHDHHHJJJJJJJJIJIHIJJJJJJJJJJJJJJJJJJJJJJJJ
@1578884/1
caaaaagggaaataaacaaggatgtaagaactatggaggaatattacaat
+1578884/1
CCCFFFFFHHHHHJJJJJJJJGIJHIJJJJJIJJJIIJIJJJJJJJJJJJ
@6392169/1
gtcaaaaataatatgtaaattgattttagaaaaaaaaccactaattctat
+6392169/1
@@@DDDDABBFF>BGACEHGIEIIEGGHHGD>EH@DAFHGGIIIGGHIHG
@6392170/1
gtcaaaaataatatgtaaattgattttagaaaaaaaaccactaattctat
+6392170/1
CCCFFFFFHHHHHJJGIJJJJJJJJJJJJJJJJJJJIJJJJJJJJJJJJI
@236637/1
aaagaaccacaaaatgtgacatatataaaggtgaatatataactgacatg
+236637/1
@CCFFFFFHHHHHIJJHIIJJJJJJJJJJJJFFHIJGIJJJJJJJIJJJI
@6393014/1
gtcaaaactgttgcgactagcacaacaaaaaagatggcgaaacaattagc
+6393014/1
<@@FFDFDFHHDDGIGGHIECFEGHIIIIIGGGGGAEGIBGIGHGGHHC9
@6393015/1
gtcaaaactgttgcgactagcacaacaaaaaagatggcgaaacaattagc
+6393015/1
@;?DDDDDDHAFBHIIIGI@FIIIIIIIIIIIFCFHGDFHIHIIIHGC>?
@6393016/1
gtcaaaactgttgcgactagcacaacaaaaaagatggcgaaacaattagc
+6393016/1
@C?DDFFFHHFHDIIJJJIJJIJJJIJJHJJJGJIGHIJJIJJJJIJJCH
@6393257/1
gtcaaaagcgaagaatatttgaaaatttctaatattgcgatattttttta
+6393257/1
CCCFFFFFHHHHHGJJJJJJJIJJJJJJJJJJJIJJJJJJJJJJJJJJJI
@901827/1
ataaacttttttcgggtttggaaaaatttcaaattgttcaggtaaaatct
+901827/1
CCCFFFFFHHHHHJJJGHIIJAHIJJIJJJJJJJJJHIJJJJFHJJJJJJ
@6394912/1
gtcaaaattaaatcaatatggcgactgagaggcaaacaaatgttatttta
+6394912/1
CBCFFFFFHHHHHJJJJJJJJIJJJJJJJJJJJJJJJJJJJJIJJJJJJJ
@6394913/1
gtcaaaattaaatcaatatggcgactgagaggcaaacaaatgttatttta
+6394913/1
CCCFFFFFHHHHHJJJJJJJIJJJJJJIJIJJIJJJJJJJJJIJJJJJJI
@6395145/1
gtcaaaatttgacataatttgtggacataaaggaaagaaaaaaatgtcaa
+6395145/1
CCCFDDFFHHHFFIEIGDJIFAFG>FEHFHIHGFCHCEEIIGIJJEIIII
@6395496/1
gtcaaacagaatctagccaaacacacatagtacctctccacaaaaaggga
+6395496/1
@BCFFFFFHHHHHJIGIIJJIJJJGJJIJJIIIJJJJIIIHGG>HHIJJE
@6395497/1
gtcaaacagaatctagccaaacacacatagtacctctccacaaaaaggga
+6395497/1
CBCFFFFFHHHHHJJJJJJJJJJJIJJJJJGIJIJJJJJJIJHIIJJGIJ
@903659/1
ataaagtatgtctagaacgattttacctttgcgcgaaaagtgaccacaag
+903659/1
CCCFFFDDHHHHHJJJJIJIJJJJJJJJJJIJJJJIJJJJIIJJJJJJJJ
@903662/1
ataaagtatgtgttcaccaagagaagaaagctatacagtagtcaaatttg
+903662/1
BBBFFFDFHHHHHJJJJJJJJIJJJJJJJJJJJJJJJJHIJIIJJJJJJJ
@903663/1
ataaagtatgtgttcaccaagagaagaaagctatacagtagtcaaatttg
+903663/1
CCCFFFDFHHFHHHIJJJJJJHIJJJIJJIIIJJIJJJEGIIIIIIICHI
@6396980/1
gtcaaagagaaggatagcaactaattttacaagctatactttgcatagaa
+6396980/1
CCCFFFFFHDHHHGJJJJJIJJJJJJJJJJHIIJJIJJJJJJIE>GGIJE
@240368/1
aaagaaggcgaggttactattcacgacagtcaaaatagagagaaaatata
+240368/1
@CCFDEFFHHHHHFEHIEHGGGGIIGIGIFGHIIGDHGIDDHIIIIGHHI
@241434/1
aaagaagtgaatgttgataaaggaatatggagaggtgacaaattcttcca
+241434/1
@@;A?DFFHHFHHJJJJCIJIHFHGIJJJJJIHIIFEHGGIIJJIIJIII
@1580595/1
caaaaagtgaacagctatcgatacacagtcatagatccaatcctataatt
+1580595/1
CCCFFFFDFHHHHJJJGGIJJJIIGHEGCBGIEIEIIGEHGIGIIJJIGC
@1580596/1
caaaaagtgaacagctatcgatacacagtcatagatccaatcctataatt
+1580596/1
CCCFFFFDHHHHGJJJJJJJJJJJJJJJHIJJIJIJIJJJJJJIJJJJJH
@1580597/1
caaaaagtgaacagctatcgatacacagtcatagatccaatcctataatt
+1580597/1
CCCFFFFDHHHHHJJJJJJJJJJJJJJJIJJJJJJJIIIIJJJJJJJJJJ
@6400882/1
gtcaaatgtcgcaaattatgtcacataaatgtcaaaatgccacataattt
+6400882/1
C@BFFFFFHHHHHJJJIJJJJJCHIJJJJJIHIIIHGJIJJJJJIIJJJJ
@6400883/1
gtcaaatgtcgcaaattatgtcacataaatgtcaaaatgccacataattt
+6400883/1
CCCFFFFFHHHHHGHHIIJIJJJJJJJJJJJJJIJIJJJJJJJJJJJJJJ
@1580667/1
caaaaagtgataatggatacaaatttgactactgtatagctttcttctct
+1580667/1
@@@DD?D2A<A<DF@BHIIIIG<C@FFHGI@GBBCEGGI<DEGHEAFDFF
@1580668/1
caaaaagtgataatggatacaaatttgactactgtatagctttcttctct
+1580668/1
@@@FDDFDDABFHIIGIHIBHHHHABGIIIIIIIHIIGIIIIIIIIIIIG
@1580669/1
caaaaagtgataatggatacaaatttgactactgtatagctttcttctct
+1580669/1
B@CFFFFDHHHHHJJJIGJJJJJIJJIJIIJJIIGGGIJIIJJJJJJJJI
@1580670/1
caaaaagtgataatggatacaaatttgactactgtatagctttcttctct
+1580670/1
CCCFFFFDFHHHHJJIIIGIJJIJJJIIIIJJIIIGIIHIJJJIJIJJJJ
@1580671/1
caaaaagtgataatggatacaaatttgactactgtatagctttcttctct
+1580671/1
CCCFFFFDFHHHHJJJJIJJJJJIJJIJIJJJJJJJJJJJJJJJJJJIJJ
@1580672/1
caaaaagtgataatggatacaaatttgactactgtatagctttcttctct
+1580672/1
CCCFFFFDHFGHHJJJJGIHIIJJJJIJJJIIJIIIJJJJJJIIIHJJJJ
@1580673/1
caaaaagtgataatggatacaaatttgactactgtatagctttcttctct
+1580673/1
CCCFFFFDHHHHGIJJIJJJJJJJJJJJJJJJJJJIJJJJJJJJJJJJJJ
@3621335/1
cgtctttcttcgatcttccggttccgg
+3621335/1
??:ABDD;AD:32<BCE?E8C8CCE6E
@3621336/1
cgtctttcttcgatcttccggttccggtggccaccagatcgttgttaagg
+3621336/1
?@:DDDDDFH?;ABEFGBI?F8FFH<G?CADH;DHE@FDHCDH@BFCH>G
@3621337/1
cgtctttcttcgatcttccggttccggtggccaccagatcgttgttaagg
+3621337/1
@@?DDDFDFHBF=GGHIDHEHAHHIEIBHIEIAGIEDGHHGDHIIGAFGI
@3621338/1
cgtctttcttcgatcttccggttccggtggccaccagatcgttgttaagg
+3621338/1
@@@DDDDDDF??CFGHIGH:G@GEHAG@DGEH;FH=;DDH?@D;;CCGAH
@1583221/1
caaaaataatatgtaaattgattttagaaaaaaaccactaattctatgca
+1583221/1
@@@FDADDHDHHFIEHIEIIHGGGGGGGIIIIGAG;FGBGFGHHECHIGG
@5690147/1
gcacaaaattcgttctacatatgaaacatgtcagttatatattcaccttt
+5690147/1
CCCFFFFFHHHHHJJJJJJJJJJJJJJJJJJJJJIJJJJJJJJJJJJJJJ
@5690455/1
gcacaacaaaaaagatggcgaaacaattagcagcaagagaaatgctggaa
+5690455/1
@@CFFFFFHHHGHIBBGGIGIIIJJIGGHDGHIGHFHGEBG>DEHHJIIE
@7051229/1
taaaaatgcgtgtgtgcaggtatatttatcacatcattcgtcgtgtacca
+7051229/1
CCCFFFFFHHHHHJGIJJJJFHIJJJJJJJJJJIJIJJJJJJJHIIJJJJ
@7714774/1
ttaagaacaggggagaaaagtcacgagaatttgaaaagcgagcttcatga
+7714774/1
CCCFFFFFHHHHHHIIJJJJHIJJJJJJJJJJJIJJIJJJJJJIJJIJJI
@7715765/1
ttaagaggcttttaaaatttaacgtttagcagtcttctttttagaataac
+7715765/1
CCCFFFFFHHHHHJJJJJJJJJJIJJIIBHIHHIJJIJJJJJJJJEIJIJ
@7715932/1
ttaagatatcctcagatgccgacactatgggtcggatcttcagct
+7715932/1
CCCFFFFFHHHHHJJJJJIJIJJJJIJJJIJIJJJGGGJJGIIJJ
@5693158/1
gcacacttttacttcagctacttgaaccgtacgtcaaatgtcgcaaatta
+5693158/1
@@@ADFFFGDHDHGGGFHHHIGIEIIIIGHHGGDFCGGFH:BFCFHDEHG
@5693159/1
gcacacttttacttcagctacttgaaccgtacgtcaaatgtcgcaaatta
+5693159/1
CC<DFFFFHHHHHJJJIJJJJJJJJJIJJHHHJGHIJJJJIIJJJJIJJJ
@5693160/1
gcacacttttacttcagctacttgaaccgtacgtcaaatgtcgcaaatta
+5693160/1
CCCFFFFFHHHHHJJJJJJJJJJJJJJJJGHHIHHCGHGIHIJJJJJJJI
@5694399/1
gcacattcagcaggttttttaacagtttgaaaaccttgataaatggaacg
+5694399/1
CCCFFFFFHHHHHJCGIJJJIJIIJIJJJJJJJJJJJJIJJJJJJJJJJJ
@4353901/1
ctgacatgtttcatatgtagaacgaattttgtgcatacaaaaatagtaaa
+4353901/1
@?;=ADADCB?CD?AGH<CAAA?D:AC?@EH<?ECEFEIGADFBDD0?BD
@4353902/1
ctgacatgtttcatatgtagaacgaattttgtgcatacaaaaatagtaaa
+4353902/1
@@8ADFFFHHHHHIIIIIIIIIIIIIIIIIIIIIIIIIIIIIIIIIHHII
@4353903/1
ctgacatgtttcatatgtagaacgaattttgtgcatacaaaaatagtaaa
+4353903/1
BC@DFFFFHHHHHJJJJIJJIJJJJIJJJJJHIIIJIJJJJJIJJJIIIJ
@4353904/1
ctgacatgtttcatatgtagaacgaattttgtgcatacaaaaatagtaaa
+4353904/1
CCCFFFFFHHHHHJJJJHIJJJIJJIJJJJJGIIJJJJJIIJJJJJHIHJ
@245743/1
aaagaattatcttttttagagatggagtatcggatggacaatttgaacaa
+245743/1
@C@DFFFFHHHHHJIJIJJJJHIIFIJCGIIIIHIIJGIGHGIGCIIGIJ
@245744/1
aaagaattatcttttttagagatggagtatcggatggactatttgaacaa
+245744/1
CCCFFFFFHHHHHJJJJJJJJJJIGGHCGHIFBHGGJHIJGIJJECGIHG
@4993238/1
cttgctactaatattcgattcgataggtgctttgtctggttaactttagt
+4993238/1
B@CFFFFFHHHGHJJJJJJJJJJIJJJFFHIJJJJJJJIIJJJJJJJIJG
@4993239/1
cttgctactaatattcgattcgataggtgctttgtctggttaactttagt
+4993239/1
CBCFFFFFHHHHHJJIJIJGIGHJJJJFHHJJJJIIIJJHGIJJIJJIJD
@248528/1
aaagacactaagattaccaagttgggcaaccagcagtcccacaaagtttc
+248528/1
CCCFFFFFHHHHGIJJJJHJIFHIIJJJGIJIIIJJEHIJJJIIIIDHIG
@3625750/1
cgtgaagtggtccgtgccccttgcggttaccccttctgttgggatggggg
+3625750/1
CCBFFFFDHHHHHJJIJIJJGIIJJIIJFJJJJIIIEGIIIJJGIIJJJI
@1591554/1
caaaaatgtcaaatcatgtcaagaccccggcgatggttcttcaagagctg
+1591554/1
CCCFFFFFHHHHHJJJJJJJJJJIJJJJJIJJIGIICGGIJGJJIIIIJJ
@249910/1
aaagacgcaataagtgatacaagaaaatatacagactaaagaaacgctcg
+249910/1
@@CFFFFFHHHHHJHHIIJJJJIJJJJJJJJJJJJJIJJJJJJJJIJJJJ
@1595154/1
caaaaatttaaacacattgcattattgatttcgaggaaataatacgaact
+1595154/1
?@@A?BD;C?FBBC2ACECHHIIIBEE>DEEH@1C@<D>F?DEGGFFIF@
@1595155/1
caaaaatttaaacacattgcattattgatttcgaggaaataatacgaact
+1595155/1
@<@DFFFFHHHHHIJJIJCHIJIIGGIIJJIJIDHGIIGIIIIJIIIHIJ
@1595156/1
caaaaatttaaacacattgcattattgatttcgaggaaataatacgaact
+1595156/1
@@<BDFFFHGDHDHIGIGJJJGEHFDHGGEDEHJIIIGDGHEIGGGEHBB
@1595157/1
caaaaatttaaacacattgcattattgatttcgaggaaataatacgaact
+1595157/1
@@@FFFFFHHHGFIJJIJJJGGFHIJFGGCIGIJJJIIGHJJJJEICGIC
@1595158/1
caaaaatttaaacacattgcattattgatttcgaggaaataatacgaact
+1595158/1
@@CDDFFFGHHHGJJJJIGIGHGIIJI@HCE?FHCHIJJIJIGGIIFGHI
@1595159/1
caaaaatttaaacacattgcattattgatttcgaggaaataatacgaact
+1595159/1
@@CFFFFFHHHHHJJJJJJJJJJIIJIIJEIIJIIFIJJJGIJJJIGIIJ
@1595160/1
caaaaatttaaacacattgcattattgatttcgaggaaataatacgaact
+1595160/1
@C@FDBDEHHHFHGHGHIIIGHHGIJIGEHIBGHEFHEADFEICBGGGHI
@1595161/1
caaaaatttaaacacattgcattattgatttcgaggaaataatacgaact
+1595161/1
CCCFFFFFHGHHHJJJJJJJJJJJJJJIJJJJIJJJIJJIIJJJJJJJJJ
@1595162/1
caaaaatttaaacacattgcattattgatttcgaggaaataatacgaact
+1595162/1
CCCFFFFFHHHHHJJJIIJIJJJJJJJIJJJIIHIIIJIJJJJIJIIJIJ
@1595163/1
caaaaatttaaacacattgcattattgatttcgaggaaataatacgaact
+1595163/1
CCCFFFFFHHHHHJJJIIJJJJJJJIIIIJIJJIJIJJJJJJJJJJJJIJ
@1595164/1
caaaaatttaaacacattgcattattgatttcgaggaaataatacgaact
+1595164/1
CCCFFFFFHHHHHJJJJJJJJJJJIJJIJJJJJHGIIJJJJJJJJJJJJJ
@1595165/1
caaaaatttaaacacattgcattattgatttcgaggaaataatacgaact
+1595165/1
CCCFFFFFHHHHHJJJJJJJJJJJIJJJJJJJJJJIJJIGJJIJJJJJJJ
@1595166/1
caaaaatttaaacacattgcattattgatttcgaggaaataatacgaact
+1595166/1
CCCFFFFFHHHHHJJJJJJJJJJJJJJGJJJJJJJJJJJJJJJJJIJJJJ
@1595167/1
caaaaatttaaacacattgcattattgatttcgaggaaataatacgaact
+1595167/1
CCCFFFFFHHHHHJJJJJJJJJJJJJJJJJJJJIJJIJIJJJJJJJJJJI
@251270/1
aaagactttgactttttactatttttgtatgcacaaaattcgttctacat
+251270/1
@CCFDFFFHHHGDHIJJJJIGGHIGJJGIIIJIIIIJJJJJJEHIIFICB
@251271/1
aaagactttgactttttactatttttgtatgcacaaaattcgttctacat
+251271/1
CCCFFFFFHHGHHJJJJJJJJJJJJJJIIJIJJJJIJJIIIJJJJIGIEH
@7058334/1
taaacacgctgagaaagctatggttgagtgaaaaaggtgggaaatgttga
+7058334/1
@@;BDFFFHHFFHBIGIJIHIJIFGGCHBHIJJJIIGHGIIGIJIEHIIF
@251410/1
aaagagaaggatagcaactaattttacaagctatactttgcatagaatta
+251410/1
CCCFFFFFHHHHHJIHJJJJJJJJJJJJJIJJJJIJJJIJIIIIJHHIJI
@251684/1
aaagagaggaatcaacactcttatcaatataatgtctcgtttcggcaaa
+251684/1
CCCDDFFFFHHHFIJIGIJJJIGIJJJJJJJGIJIJJIH;FGCCG6?FF
@1598306/1
caaaacatgaccatgatgcactcggccggaccgattcagcccccaccaag
+1598306/1
CCCFFFFFGHHHHJJJIJJJJJJJJJIJJGIIJJIIIIHIIJIHBHFF?>
@1598307/1
caaaacatgaccatgatgcactcggccggaccgattcagcccccaccaag
+1598307/1
CCCFFFFFHHGHGJGJJJIJIJJIGIJJIJJJIGAHIEIJJJJHGHFFDB
@1598308/1
caaaacatgaccatgatgcactcggccggaccgattcagcccccaccaag
+1598308/1
CCCFFFFFHHHHHIIJIHIJJJJJGJJJIGIIJJGIJEGIJJJHHHFFFC
@1598309/1
caaaacatgaccatgatgcactcggccggaccgattcagcccccaccaag
+1598309/1
CCCFFFFFHHHHHJJJIJIJJGIIIJJIIEIJJJGJJJIIIGIHHHFFFB
@1598310/1
caaaacatgaccatgatgcactcggccggaccgattcagcccccaccaag
+1598310/1
CCCFFFFFHHHHHJJJJJJJJIJJJIJJIJJJIJGIJIIIIJJHHHFFFC
@1598311/1
caaaacatgaccatgatgcactcggccggaccgattcagcccccaccaag
+1598311/1
CCCFFFFFHHHHHJJJJJJJJIJJJJJJJIJJJJIJJIIJJJJHHHFFFE
@1598312/1
caaaacatgaccatgatgcactcggccggaccgattcagcccccaccaag
+1598312/1
CCCFFFFFHHHHHJJJJJJJJJJJJIJJGGJIJJJIIJGIIJIHHHFFFB
@7060421/1
taaacgttaaattttaaaagcctcttaaatttaactgaaatatagaatac
+7060421/1
@C@FFDFFHHHHHJJJJJJJIIJJJIJJJJJJJJJJEIJJIJJJIIGGII
@4996308/1
cttgcttcatgattgaaaatttgcaaggtttggagg
+4996308/1
@@@DDDDDFBF:2A4<AEBCGFBC??C?22AFE9?F
@4996309/1
cttgcttcatgattgaaaatttgcaaggtttggaggagttgtactaattt
+4996309/1
BB=DDFFFHHHHHJJJJJJJIJJJJJJJHHIJJHIIFGGHJJIIJJJJJI
@4996310/1
cttgcttcatgattgaaaatttgcaaggtttggaggagttgtactaattt
+4996310/1
CCCFFFFFFHDDFGFEHIIEHIGIIIIIAFHGICHI?GDFFFEIIIIIII
@4996311/1
cttgcttcatgattgaaaatttgcaaggtttggaggagttgtactaattt
+4996311/1
CCCFFFFFHGHHHJJIJJJIJJGIJJIIFHHIJDGHBHGGHIIGIJJJII
@4996312/1
cttgcttcatgattgaaaatttgcaaggtttggaggagttgtactaattt
+4996312/1
CCCFFFFFHHFDHHIIJJJIJJIJJJIJEHHIJFHJDHFHIHIJJIIJJJ
@7061618/1
taaacttttttcgggtttggaaaaaatttcaaattgttcaggtaaaatct
+7061618/1
@@@FDEDDDFHFHII:EHGGIGHIJDGHIGIJJJJIEHJBHGDGGGHIGG
@6400954/1
gtcaaatgttgcaaattatgtcacataaatgtcaaaatgccacataattt
+6400954/1
@@@DFFFFHBFHHJJJJJJJHJIJJJJJJJJIIJIJJJJJJJJJJJJJIJ
@6400955/1
gtcaaatgttgcaaattatgtcacataaatgtcaaaatgccacataattt
+6400955/1
C@CFFFFFDFHFHGIGIGGCHJHIJIJJJIJIIJJJJIIIJJJJJGIHIJ
@6400956/1
gtcaaatgttgcaaattatgtcacataaatgtcaaaatgccacataattt
+6400956/1
CCCFFFFFHHGHHJJJJJJGFJIJJJJJJJJIJJJJJJJJJIJIIJJJJJ
@6402682/1
gtcaaatttgtatccattatcactttttgttgccgtgtgcccttgagaaa
+6402682/1
CCCFFFFFHHHDHBGFGIIJJJJJJJJJIJIIJJJJJGHJJJJJJJFCHF
@6404224/1
gtcaacatttcccacctttttcactcaaccatagctttctcagcgtgttt
+6404224/1
@@CFFFFFHHHHHJJJJJJIIJJIJJJJJJJJJJJJJJJJIHIJJDFGHI
@908327/1
ataaatgtcaaaatttgacataatttgtggacataaaggaaagaaaaaaa
+908327/1
CCCFFFFFHHHHHJJJJJJJJJJJJJJIJJJJJJJJIJJJJJJJJJJJJJ
@4359327/1
ctgacgtttactcttctaatgtcaaacagaatctagccaaacacacatag
+4359327/1
CCCFFFFFHHHHHJJJJJJJJIIJJJJJJJJJJJJJJJJJJJJJJJJJJJ
@4359730/1
ctgactagcgattcttctgtcttctcacagagatcttcgacaaaatcgtc
+4359730/1
CC@FFFFDFHFHHIIJJIJHHDGGIEIGJIJIJGGIGEGEGIGIIIEG?F
@2301706/1
caggaaaagcccagaagaacgttcgactttcacttcattctatcggcctt
+2301706/1
CCCFFFFFHHHHHJJJJJJJJHIFIFGIIJJIIJIJJJJJJIJJJJJJJJ
@7725342/1
ttacaataagccgaataaaaatgcaaaaaactataaatttttattatatt
+7725342/1
CCCFFFFFHHHHHJJJJJJJJJJFJJJJIIJJJJJJGIJJIJJJJJJIJJ
@4364688/1
ctgagaaagctatggttgagtgaaaaaggtgggaaatgttgactgttgta
+4364688/1
CCCFFFFFHHHHHJJEGIHJHHHJJJIJJCHHJIIIJJIJIJJIJHIJIH
@6407438/1
gtcaagagcataaagtatgtctagaacgattttacctttgcgcgaaaagt
+6407438/1
CCCFFFFFHHHHHJJEHIJJIJJJJJJJJJJJJJIIJJJJJJJJJJJJJC
@4365834/1
ctgagaatcggtattcgggactgaaagacactaagattaccaagttgggc
+4365834/1
CCCFFFFFHHGFHIJJIJJIJIJJJJIIIIJGIJJJJIJJIJJIHIIJJI
@6410688/1
gtcaatagtgctgccgttacttcctcaagcgctggtaacgctttatcggg
+6410688/1
BB@DDDEDHHHGGJJJJJJJJJJJJJJJJJJJJJJIJJIJIJJJJJJIJI
@4367983/1
ctgagagtctcttcgtcactcgcaaatgtagaaggcagattgttaccctc
+4367983/1
CCCFFFFDHGHHHJJJJJJJIIJJJJJJIIJJJJJFGHJJJJJJJJJJJJ
@4367985/1
ctgagagtctgcaaatcggccaacttcttgccgacggaatttttcagcgt
+4367985/1
@CCFDFFDHHHHHJJJJIJIIAEFFHEGI>DH@AEEE6BCGHIJ@;=FB5
@6412570/1
gtcaatgttttttcttcgatgtccacgtaggttacctcgaaggattgttc
+6412570/1
CCCFFFFDHHHHHHIJIIIJJIJJJJJGIJJJJJIJIJIJJJJJJJJJJJ
@7730344/1
ttacctctaaagctatctactcgttatataatcatcattcaaacattgaa
+7730344/1
CCCFFFFFHHHHHHJJJJJJJJJIJIJJJJJJJIIIIJIIIJJJJIIIJI
@1605269/1
caaaactgttgcgactagcacaacaaaaaagatggcgaaacaattagcag
+1605269/1
CCCFFFFFHHHGHIJJJJIIIJJJJJJJJJJJJJIIJJJJJJJJJJJHHH
@7065947/1
taaagcgttaccagcgcttgaggaagtaacggcagcactattgacactaa
+7065947/1
@CCFFFFFHHGHHJJIJHIIGIJJJIFGGIJIIIFG@GG>CFGAHHIGGI
@7065948/1
taaagcgttaccagcgcttgaggaagtaacggcagcactattgacactaa
+7065948/1
B@BFFFFFHHHHHJJJJJJJIJIJJJGHIJIFIGIBFI@EGIEEHGGCEH
@7065949/1
taaagcgttaccagcgcttgaggaagtaacggcagcactattgacactaa
+7065949/1
BCCFFFFDHHHHGIIJJJJJJJJIIJGHIIJIJIIB9CFGIIJJIHGEEI
@7066166/1
taaagctgctaaaaaagcaggaaaagcccagaagaacgttcgactttcac
+7066166/1
CCCFFFFFHHGHHJIGGGHGGHIHDGIGIGIJJDEGGG??FGDGIEIIIJ
@5008263/1
cttggagccagccaatgggattgcccatcactttgtcatcgaacgatgtc
+5008263/1
@@CDDEFFFH?FFEIJIJGHEHIIIGICHJJJJJEFHEHIJJJJJGIGGG
@5008264/1
cttggagccagccaatgggattgcccatcactttgtcatcgaacgatgtc
+5008264/1
CCCFFFFFHHHHHJJIJIJHJJJIIIIJJIIIJJJIJJJIJIJJJIJJHG
@2303099/1
caggaaatggataattataggattggatctatgactgtgtatcgatagct
+2303099/1
CCCFFFFFHHHHHJJJJJJJJHHIJJIJJJJJJJJJIGHEGIIJIIIJJI
@3633200/1
cgtggatggcgccctcgatttggaccagttcgtatttgggag
+3633200/1
@@@DDDDDH<CFHI:CC@;EF>GBGH8??FFH??DGHGII2B
@5701337/1
gcactatataaaaaattacattcagtatcgatagataatattgatgatta
+5701337/1
@@@DDDFDHHHHHJJGJIIJIGIGGHGECHCHIIIJGIJIJJIIGIJIEH
@5701338/1
gcactatataaaaaattacattcagtatcgatagataatattgatgatta
+5701338/1
CCCFFFFFHHHGHJJJJJJJJJJIJIIJJJJJIGGIIGHIJGIGGHJIIJ
@5701339/1
gcactatataaaaaattacattcagtatcgatagataatattgatgatta
+5701339/1
CCCFFFFFHHHHHJJJJJJJJJJJIHIJJJIJJJJJJJJJJJJJJJJJJJ
@5701340/1
gcactatataaaaaattacattcagtatcgatagataatattgatgatta
+5701340/1
CCCFFFFFHHHHHJJJJJJJJJJJJIIJIIJJJJJJJIJJJJJJJJJJJJ
@5701341/1
gcactatataaaaaattacattcagtatcgatagataatattgatgatta
+5701341/1
CCCFFFFFHHHHHJJJJJJJJJJJJIJJIIGIIJJJJJJJJJJJJJIJJJ
@5701559/1
gcactattgacactaagaaatcacagagccccgggcccagatggcattca
+5701559/1
@@@DDFFFHHHHHIJJIJJJGIJJJIJIGIJJGGGIIJJJJJJJJIJJJJ
@3634792/1
cgtggggagcgatgacgaataaagtatgtgttcaccaagagaagaaagct
+3634792/1
@@CFDFFFHHHHHJIJIGIIIJJJGGIIGIIJJIJJJJJIJJIJJJJJGE
@5702156/1
gcactggcaagtcaaagaagctagccaagagaatggcggctcacaagatg
+5702156/1
CCCFFFFFHHHFHHJJJJJJIJJJIIJJJIJIJJJJIJFE@ACCC@CE;D
@4370504/1
ctgagatgattcgtttctacgggtattttgcgacctg
+4370504/1
=@@7BAD??F?FA:AGFF<AC:C8<<A1@F<:??@F0
@7730889/1
ttacctttgcgcgaaaagtgaccacaagcaatgtcaaagagaaggatagc
+7730889/1
CCCFFFFFHGGHHIJJJIEGGIJJJJJIJJJJJJJIIJJIJJJGHHGIJJ
@4371557/1
ctgagattcagcctcaacctattccacaagacccccagccccaacaagga
+4371557/1
@@@DDDDDBFHFHGFIGGHCAHHGDHGIGDHGIGGIIIIIGIIIGIGGEI
@7731969/1
ttacgcgcgaaaaccattatgttttactaatttttcaataaagtacactt
+7731969/1
CCCFFFFFHHHHHJJJJJJJJHIJIJJJJJJJJJJJJJJJJIJGHIJJJJ
@5008840/1
cttggagctgcgccacgccatggctaattgctttgaagctctcatgggag
+5008840/1
CCCFFFFFHHHGHJJJJJJGGGIJJJIJJJJJJJJIJJJJJJJIJIJJJJ
@5010591/1
cttggatacaggttcaacaacaaggcctatcttttacaagcgttgacgca
+5010591/1
@@@DDDBDHHFB:AGGGBGHGAHH?EFHBEGHIIIHHGHGIIFHGADDHG
@6419405/1
gtcacattttgtggttctttaacgaaatgtcaagagcataaagtatgtct
+6419405/1
@@BFFFFFHHDFAHFHIIJJIIJIJJJJGEDIIJ@HIGGDHIIDFEIFFI
@6419406/1
gtcacattttgtggttctttaacgaaatgtcaagagcataaagtatgtct
+6419406/1
CCCFFFFFHHGDHJFHIJJJIJJJJJJJJJJIJJJJJJJJJJJGHIJJJJ
@1611193/1
caaaagcctttaagtacaatatctgctggagattgcaaccacccagacag
+1611193/1
CCCFFFFFHHHHHJHIIJJJJJJJJJJJJJJJIIJJJJJJJJJJJIJJJJ
@1611299/1
caaaagcgaagaatatttgaaaatttctaatattgcgatatttttttatc
+1611299/1
CCCFFFFFGHHDFGHIJJJEGHIJJJJJIHHGGIJIJJJJHJJIJJIJJH
@1612272/1
caaaagcttgcgaagtgaatattataaaaattgaaaggttaaagaaacat
+1612272/1
CCCFFFFFHHHHHJJEHHIHIIIIJJJJJIJJIJJJJIHIHIJIIJJJJJ
@3638924/1
cgtgtgtgcaggtatatttatcacatcattcgtcgtgtaccacatctcgg
+3638924/1
@BBFDFDDHHHHFFHIJJJJJJJJJJJJJJJJIIJIJGIJJJIJIIDGCH
@918963/1
ataacattgacattctataaagacgttagagaggttcactaaaaaatatt
+918963/1
=@?BDDDDDBA?FGIGA<FEE@:A@FHC?99FCGC?DBGGGBAGDDHIIB
@918964/1
ataacattgacattctataaagacgttagagaggttcactaaaaaatatt
+918964/1
CCCFFFFFHHHHHJJIJJJJJIJIIIJJJJJJJJEGGIJJJJJJGHJIJG
@1613428/1
caaaagggaacaatttttgtcgagttattgatttcgaggaataatacgaa
+1613428/1
@@CFFFFFFFHGBIJJJJIFHGHHFGGIIGGCHHGEGHIEHIJJGGIHCH
@1613429/1
caaaagggaacaatttttgtcgagttattgatttcgaggaataatacgaa
+1613429/1
CCCFFFFFHHHHHJJJJJJIJJJJIJJJJJJJJJJIJJJJJJJJJJJJJJ
@6422175/1
gtcactttacgcgcgaaaaccattatgttttactaatttttcaataaagt
+6422175/1
CC@DFFFFHHHHHIJJJJJJJJJJJJJIIJJJIJJJJJJJJJIIJJJJJ@
@6422476/1
gtcacttttccgaccaagagatccagcaagttcttggctgccgaatgttt
+6422476/1
C@CFFFFFHHHHGJJJJIJIIIJJJJJJJJIJJJJJJJIIIJJIIJJCFG
@6422481/1
gtcacttttcgcgcaaaggtaaaatcgttctagacatactttatgctctt
+6422481/1
@@@DDDDDFFFFFB1FGDG9CGIICFDCFEEFEEABBBFDFFDFBFEBCF
@6422482/1
gtcacttttcgcgcaaaggtaaaatcgttctagacatactttatgctctt
+6422482/1
@@BDFFFFGHHHHJJJJIJFHIJIJJJJJJIJJJJJJIJJJJJJJJJJJJ
@6422483/1
gtcacttttcgcgcaaaggtaaaatcgttctagacatactttatgctctt
+6422483/1
CC@DFFFFHHHHGGIJIJJCGHJJJIJHIJJIJJJIJJIJIIJJJJJJJJ
@6422484/1
gtcacttttcgcgcaaaggtaaaatcgttctagacatactttatgctctt
+6422484/1
CCCFFFFFHHHHHIIJJJJGHIIJJJJHIIJJJIJJJJJJJJJJJJJJJJ
@6422485/1
gtcacttttcgcgcaaaggtaaaatcgttctagacatactttatgctctt
+6422485/1
CCCFFFFFHHHHHJIJJJJGHIJJJJJHJHJJJJJJJIJIJJJJIJJJJJ
@259744/1
aaagcaaagacgcaataagtgatacaagaaaatatacagactaaagaaac
+259744/1
@<?1BDDDA8FA<HGEEFGACC@AHGGIFDECHIIIHEBFEHIIIIGEBD
@259745/1
aaagcaaagacgcaataagtgatacaagaaaatatacagactaaagaaac
+259745/1
CCCFFFFFHHHHHJJIJJJHIIJJJJJJJJJJJJJJJIJJJJJJJJJJJJ
@7732798/1
ttacgttctggcaacatcgacagataccacaaatacctaaaccttcccac
+7732798/1
CC@FFDEFHHHHHJJIJIIJJIIGIJJJJJJIJJJJIGIJJJIIEHIIJI
@2313932/1
caggaattggaggaggagggtacgaaggaactggaggataactgtagacg
+2313932/1
B@@FDFFFHHFHHIJJHIJJCGIIJIJJJJJIJJIIIIGIJJJJJJJJJJ
@5704910/1
gcagaacccgataaagcgttaccagcgcttgaggaagtaacggcagcact
+5704910/1
CCCFFFFFHHHHHJJIJJHJJJIJJJJJJJJJJJJFJHFHGIIJIHFFHB
@5704916/1
gcagaaccgattaagaaaggggcagacaacttcatgtacaaatacctcac
+5704916/1
CCCFFFFFHGHHHJJIJJJJJJFJJJJJIJJJJJJJHIJJJJJIGIIGIJ
@2961458/1
ccgtaagtcatctggtcttggtggcctcctatcagcgcacacgattgtcc
+2961458/1
@@CDDFFDFHGHGJJADGHIJHIIJJJJJJIIGGIIEIJJJJIHIIJEEH
@2961459/1
ccgtaagtcatctggtcttggtggcctcctatcagcgcacacgattgtcc
+2961459/1
CCCFFFFDFHHHHIJFGHJJJHIIJJIJJJJJJJGGIJJJJJJJGIIHGI
@5706514/1
gcagaatcagcactgaatcaaaaaattctccatcgttacaataagttatt
+5706514/1
CCCFFFFFHHHHHJJIIIJIIJIJIEHHJIIIGGIHHGIJJJJJGBGIJI
@921459/1
ataactgacatgtttcatatgtagaacgaattttgtgcatacaaaaatag
+921459/1
CCCFFFFFHHHHHIJJJJJJJHJJJJIJJJJIJJJJJJJJJJIJJJJJIJ
@2963208/1
ccgtagcagacggccactggcaaagtggatagctgcaccaagcattggtg
+2963208/1
@@@DDDDDFHHGGII>EHHCGCHII:CFAHHGIHIEG@GHIIICHIII8C
@5708033/1
gcagacaacttcatgtacaaatacctcaccttacaaaataaaatacggca
+5708033/1
CCCFFFFFHHHHHJJIJJJJJJJJJJJJJJJJJJJJJJJJJJJJJJIJJJ
@5708263/1
gcagacctcttgataggcgagatttggaagttttcggcaagtacatgaag
+5708263/1
CCCFFFFFHHHHHJJJJJJII<GHIJJJJJFHIJJJJJJIJGIJJJJIHI
@7074159/1
taaatgtcaaaatgccacataatttgcaaaattttgacattttttttctt
+7074159/1
CCCFFFEFHHHGDIJIIJJJIIJJIJJJJIIJIIIIIJJJJJJJJJIJJJ
@7074160/1
taaatgtcaaaatttgacataatttgtggacataaaggaaagaaaaaaat
+7074160/1
@@1=DDDDHHHHHIIIIIIIIIIIIIHGIIIIIIIIIIIIIIIIIIIIIH
@3643177/1
cgttaccagcgcttgaggaagtaacggcagcactattgacactaagaaat
+3643177/1
@@?DDFFFHHAHHIIBGIAHGFHIIFGIIIIAF9BBGCGH@=BCF>D@AA
@7075320/1
taaatttaaaaatgcgtgtgtgcaggtatatttatcacatcattcgtcgt
+7075320/1
CCCFFFFFHHHHHJJJFHEHFHIJIJEGGIIJJJIJJJJJJJJJJJIJJH
@3643951/1
cgttacttcctcaagcgctggtaacgctttatcgggttctgctaagtggt
+3643951/1
@@?DDDEFHHFHFIGGEFG<H2AHA?FAGGIGIIIJFHGGIGGIIIBFH=
@3643952/1
cgttacttcctcaagcgctggtaacgctttatcgggttctgctaagtggt
+3643952/1
@C@FDBDDHHFDFIEFFGEEFADHIIGIIIGGIGGIDGDBAGEFIGBFHB
@3644083/1
cgttagagaggttcactaaaaaatattaggaatccactacaaggttttca
+3644083/1
B@BDFFFFGHGFHIJJIJJJJJJJJJJJIJJIJJJII<F??DB8F<BDDH
@3644837/1
cgttatataatcatcattcaaacattgaagccagatcgataaaaaaatat
+3644837/1
??=D=?;DDFAFDIGEII<FFIHEEIEHDAGFHEFGEI?H?FHGGGIGIG
@7076807/1
taaattttaaaagcctcttaaatttaaccgaaatatagaatacacccctt
+7076807/1
@@CFFFFFG<DFDHIIIIIIIEGCEHIIHGIIIIIGIDIIIIIII@HIE8
@7077149/1
taaatttttgtcgagtcaaaagcgaagaatatttgaaaatttctaatatt
+7077149/1
CCCFFFFFHHHHHJJHIJJJIJIJJJJJJJJJJJJJJIIJJJJIJIJJJJ
@924088/1
ataagacgaatggtaaagctgctaaaaaagcaggaaaagcccagaagaac
+924088/1
@@CFFFFFHHHHHHGJIJIIEGGIJIIJIGIJJGJJJJIIJJJIIJJGGC
@7738105/1
ttagatttcgaggcaaattgattgatttgcccagcacaaacttggagaag
+7738105/1
@@@DDDDDFFF?F?;FF@F44?H>3CHF4<EGFFFCFCGA?>DEFCFBFC
@263608/1
aaagcgttaccagcgcttgaggaag
+263608/1
@@1B:@DBFDFFFBEGIIFB>;?DA
@263867/1
aaagctatctactcgttatataatcatcattcaaacattgaagcc
+263867/1
CCCFFFFFHHHHHJJFHHIJJJJJJJJJJJJJJJJJJJJJJJJJJ
@264315/1
aaagctgctaaaaaagcaggaaaagcccagaagaacgttcgactttcact
+264315/1
C@CFFFADFHHGGGEG@FGCHIIII@G?F??FBFHGHBH9FIIIIIIIII
@2969849/1
ccgtgaagtggtccgtgccccttgcggttaccccttctgttgggatgggg
+2969849/1
@;@DFFFFHHGHHIJIJJJJJIIJJJJJIJJJIJIIIJJIIJIIGGJJGI
@3647821/1
cgttcgatgacaaagtgatgggcaatcccattggctggctccaagagatg
+3647821/1
@@?DFFFFHHHGHGICGGICGEHFHIJJJJJEIGHHIIGFHICHGIBFHH
@3647822/1
cgttcgatgacaaagtgatgggcaatcccattggctggctccaagagatg
+3647822/1
BC@FFFFFGHHHHJIEHGGGIIGGIJJJJIJJIFGIJJD>FF>FD@BBBG
@3648166/1
cgttctacatatgaaacatgtcagttatatattcacctttatatatgtca
+3648166/1
@@?DDBDBFDD>DAGI<EE>AFCABHC?C<C?FF<DHFHGAFGDGHCDGC
@2971181/1
ccgtgccccttgcggttaccccttctgttgggatgggggccgcccccttc
+2971181/1
@@@FFFFFHHHHGJJIJIIIIJGGGHIHIIIIGIIIJIIIIIFFFDD>BD
@5021398/1
cttggcgttgaagctgagagtctcttcgtcactcgcaaatgtagaaggca
+5021398/1
CCCFFFFFHHHHHIJJIJIJGGGIJJJJJJJJJJIJJJJJJIIJJJJJJI
@5021399/1
cttggcgttgaagctgagagtctgcaaatcggccaacttcttgccgacgg
+5021399/1
CCCFFFFFHHHHHJJJIIIJFHIJJJJJJJJIJJIIJIJJJJIIJGHIJH
@7080147/1
taacaatctgccttctacatttgcgagtgacgaagagactctcagcttca
+7080147/1
CCCFFFFFHHHHHJJJJJJJJJJJJJJGHIJJJJJIJJJJJJJJJJJJJJ
@265570/1
aaaggaaagaaaaaaatgtcaaaattttgcaaattatgtggcattttgac
+265570/1
CCCFFFFFHHHHHJIJIIIHIJJIHJIJJJJIJJGJJIIIIIIIJJJJGJ
@265571/1
aaaggaaagaaaaaaatgtcaaaattttgcaaattatgtggcattttgac
+265571/1
CCCFFFFFHHHHHJJJJJJJIJJJJJJJJJJJJJJJJJHIIJJJJJJJJJ
@3649362/1
cgttgaagctgagagtctcttcgtcactcgcaaatgtagaaggcagattg
+3649362/1
@@@FDFFDFFDDAF@:CGHIHBCFGGIGHGIEHIICBGGIIGI?GDGIIH
@5709880/1
gcagatcataaacgctgcagccctcctcgccaataaaccattcggcattg
+5709880/1
CCCFFFFFHHHHHJJJJJJJJIJJJJJJJIJJGJJJIJJJIJJJJJIJIJ
@5710513/1
gcagatggccaccaccattctatgaaatggaacacgaagagggactacca
+5710513/1
CCCFFFFFHHHHHIJJIIJJJJJJJJJJJIJJJJJJJJJJJJJJJJIJJJ
@7740750/1
ttaggcagcaacattacccaaaaagatatccagcctttgatggaagaaaa
+7740750/1
CCCFFFFFHHHHHJJJIJJIJJJIJJJJJJJJJJJJJIJJJJJJJJJJJJ
@7082215/1
taacagatgaaggtatagctgcaccagcatctaattcacattgtttttgt
+7082215/1
CCCFFFFFHHHHHCGIJJJJIJJJJJJJJJJJJHIIJJJJIJJIIJJJJH
@1624197/1
caaaatcatgaccaaaaagtgaacagctatcgatacacagtcatagatcc
+1624197/1
CCCFFFFFFDFHBHIJJJGCHHHIIIIJJGIGGJIJIIGIIJGIIGDGHC
@1624198/1
caaaatcatgaccaaaaagtgaacagctatcgatacacagtcatagatcc
+1624198/1
CCCFFFFFHHHHHJJJJJJFHIJJJIJJJJIJJJJJJJIJHIJJIJJJJJ
@1624199/1
caaaatcatgaccaaaaagtgaacagctatcgatacacagtcatagatcc
+1624199/1
CCCFFFFFHHHHHJJJJJJHHHJJJJJIJJJJJJJJJJJJJJJJJJJJII
@1624200/1
caaaatcatgaccaaaaagtgaacagctatcgatacacagtcatagatcc
+1624200/1
CCCFFFFFHHHHHJJJJJJHHJJIJJJJJJJJJJJJJJJJJJJJJJJJJI
@5023235/1
cttggctgccgaatgtttggcgtctttcttcgatcttccggttccggtgg
+5023235/1
CCCFFFFFGHD@FGGFHJGIEEDHIJIGGGGHGIGICFHEGAGGIGGGGE
@2974520/1
ccgttacttcctcaagcgctggtaacgctttatcgggttctgctaagtgg
+2974520/1
@@8D:?BBFAFF?DCEFF@GFI3ABFEGDGFCFFIIE?BFEEEFFIC==3
@2974521/1
ccgttacttcctcaagcgctggtaacgctttatcgggttctgctaagtgg
+2974521/1
BC@FFFFFHHHFHJIJJJJIIJIHJJJJJJJIJJJHIIJJIIIGIJJFHI
@2974522/1
ccgttacttcctcaagcgctggtaacgctttatcgggttctgctaagtgg
+2974522/1
CCCFFFFFHHHHHJJJJJIIJJGHIJJJJJJJJIIIIIIJIJJJJJJFHH
@5023964/1
cttggcttccttcggagttttgcctgttccgtagcagacggccactggca
+5023964/1
CCCFFFFFHHHHFHIDG@DHIDAHHEGGDHGHIIJJEIGFGDHIIGIGG@
@931365/1
ataatagtgtattacctctaaagctatctactcgttatataatcatcatt
+931365/1
C@CFFFFFBDDFDBHGGGGEHFHHGDHGFHIEHIGGFCECFHGGICHGHI
@6433213/1
gtcagttatatattcacctttatatgtcacattttgtggttctttaacga
+6433213/1
@@@DDBDDHFFFFGFAHJGIJGGIIIGIGHGIJJJGBEGGHHIJJGGIGI
@271123/1
aaaggcagttcaccatcgcttgtcatgtgttgaaattccgcgaaattggc
+271123/1
CCCFFFFFHHHHHJJJJIJJJIHIIIJJIJHIIJJJIJJJJJJIJJJJIG
@933898/1
ataatattgatgattataattaataactagtgcctaataatagtgtatta
+933898/1
CCCFFFFFGHHHHJJJJJJJJJJJJJJJJJHJJJJJJJJJJJJHIIJJJJ
@272277/1
aaaggggcagacaacttcatgtacaaatacctcaccttacaaaataaaat
+272277/1
@@CFFDDDHDFHFGIIJJJJJGIIIGGIGHHIJIIGI<FHIJIJIJJIJJ
@272278/1
aaaggggcagacaacttcatgtacaaatacctcaccttacaaaataaaat
+272278/1
CCCFFFFFHHGHHJJJJJJJJHIIJJJJJJJJJJJJJJJJJJJIIJJJJJ
@4388323/1
ctgatagtagatggtaactgttcaaattcctcttcctcacgaggacactc
+4388323/1
CCCFFFFDHHHHHJFHJJJJIJJJJJJJJJJJJJJJJJJIICGIIIJJJJ
@5715990/1
gcagcttgttgttgagatgtaggagctggttgttgagaactttgtgttac
+5715990/1
CC@FFFFFHGHHHIGIIJJIJJJIJJJJJHIGGHIGIIJGJJJJIHIJIJ
@5716044/1
gcagctttaccattcgtcttatcgatgcattgaaacgcaaactgacgttt
+5716044/1
@@@ADFFFGFHHGIHI?GHHIIIGHIHGGGGCGHGIGBHIIIGIIEG@FI
@5716744/1
gcaggaaaagcccagaagaacgttcgactttcacttcattctatcggcct
+5716744/1
CCCFFABFHDDHHIJIJFIJIIGGJIIGG=FHFHGAGDGHIIJGGIBHII
@3655270/1
cgttgttaaggaacacgcggtagcggaagattggctc
+3655270/1
@@?DA?DDHAFAHGEHG>@G:?FDFHEHGCFHCG;@F
@5718409/1
gcaggatttacccgtggagggtaacaatctgccttctacatttgcgagtg
+5718409/1
@@8BDFFFHFHDHIHHGDHHI:?EEGIIEGGGGGGGGHFGIGIGGGAFFH
@5718410/1
gcaggatttacccgtggagggtaacaatctgccttctacatttgcgagtg
+5718410/1
CCCFFFFFHHHHHJGIJHHJJ8CFGIJJJJJJJJIJJJJJJJJJJJIJ<F
@5718411/1
gcaggatttaccggtggagggtaacaatctgccttctacatttgcgagtg
+5718411/1
CCCFFFFFHHHHHJFHIEGJJ?FGHIJJJJJIIJJJJJJIJJJIJIJJHG
@272949/1
aaaggtcaaaaaccccaaagaattatcttttttagagatggagtatcgga
+272949/1
CCCFFBDFHHHHHJJJJJJJJJJJJJJJJJJJJIIIJGIIJJJFHIJJJI
@2981061/1
cctaaaccttcccactaaagttaaccagacaaagcacctatcgaatcgaa
+2981061/1
CCCFFFFFHHGHHIJIFIJIEHHIIJJIJJJJJIIGIJGHIIIHIGIEDH
@2981436/1
cctaaactcacttttttccgaaaaaaatatcgcaat
+2981436/1
CCCFFFFFHGBHHJJJJIIIJJJJJGGHJJJJJJJJ
@2981437/1
cctaaactcacttttttccgaaaaaatatcgcaatagctcaaaagggaac
+2981437/1
=?1ABDDEFDFHHIIIIJJJIIJJJGGIIIIJJJJJJIJJIIJJJGGJJI
@2981438/1
cctaaactcacttttttccgaaaaaatatcgcaatagctcaaaagggaac
+2981438/1
?<@DADFFHHGHBEGIIBEDEHGHHHIIFIDBGHHI<FHGIGIIIIIIGG
@2981439/1
cctaaactcacttttttccgaaaaaatatcgcaatagctcaaaagggaac
+2981439/1
@@@DDDDBF?<CFHIIIGIG<GHIIICHEGGGIIBDDGFGGHIIEIIIID
@2981440/1
cctaaactcacttttttccgaaaaaatatcgcaatagctcaaaagggaac
+2981440/1
@@@DDDDDBFH?FHIIIAHGGGGBA@AG@FHCCGHEHE<<BGIIFIFCHD
@2981441/1
cctaaactcacttttttccgaaaaaatatcgcaatagctcaaaagggaac
+2981441/1
@C@DFADFHHDFHJJJJGGGIIJJJJEHD?FGIBHIAHEHGIICAGHEHA
@2981442/1
cctaaactcacttttttccgaaaaaatatcgcaatagctcaaaagggaac
+2981442/1
CCCFFFFDFHFFHIJJJJJIIIIJJJGIIJJIJJIJJJJJJIJJIJJGIG
@2981443/1
cctaaactcacttttttccgaaaaaatatcgcaatagctcaaaagggaac
+2981443/1
CCCFFFFFHFHHHJJJJJJJIJJJJIJJJJJJJJJJJIJJJJJJJIJJJJ
@2981444/1
cctaaactcacttttttccgaaaaaatatcgcaatagctcaaaagggaac
+2981444/1
CCCFFFFFHHHHHJJJJIJIHJJJJJJJJJIIIJJJJJJJJJJJJJJJJJ
@2981445/1
cctaaactcacttttttccgaaaaaatatcgcaatagctcaaaagggaac
+2981445/1
CCCFFFFFHHHHHJJJJIJJHIJJJJJJJJJIJJJIJJJJJHIJJIJIIJ
@2981446/1
cctaaactcactttttttccgaaaaaatatcgcaatagctcaaaagggaa
+2981446/1
@@@FFFFDDDDFHIJJJJEIEDGGIIIEECGIGIJIIIIGHIJJJGJJFF
@2981447/1
cctaaactcactttttttccgaaaaaatatcgcaatagctcaaaagggaa
+2981447/1
CCCFFFFFHHHHHJJJJJJJJJJJJJJJJJJJJJJJJJJJJJJJJJJJHH
@5029104/1
cttggggtcaaccacaggtttcacaacaacaacctggaacgagacaacag
+5029104/1
CCCFFFFAFHHHHHJJIJFHIJIJJIJJIJJGIJGIGJICHIEGEGIGID
@5029105/1
cttggggtcaaccacaggtttcacaacaacaacctggaacgagacaacag
+5029105/1
CCCFFFFDHHHHHJJJJJGGIHIJJJJJJJIJJJJJIJJJJJJJJJJJJI
@4389318/1
ctgatatcaccaatcaggtggtgacatcgttcgatgacaaagtgatgggc
+4389318/1
CCCFFFFFHHHHHIJGIJCFHFHGHJJJIJIJIJJJIIJJJJBFHIJJII
@4389319/1
ctgatatcaccaatcaggtggtgacatcgttcgatgacaaagtgatgggc
+4389319/1
CCCFFFFFHHHHHJJJJJEHJGHJIJJJJIIJJJJJJJJJJJDFIIGFGI
@2336429/1
cagggaaagaaaatataggtctccatcgcctagtagatatagaagatccc
+2336429/1
@BCFFDFFHHHHHIJJJIIHHIJJJIJJJJJIJFGIJJJJJJJJJJJJHI
@1633260/1
caaaattcaaaaactctgggatcttctac
+1633260/1
?7<D?DDDD?DBDAE?A:33:3AC42A<@
@1634205/1
caaaattcggcaaaccagaaaaattggctgatggaaggagagttagagtt
+1634205/1
CCCFFFFFHHHHHJJJJJJJJJJJJIJJJJIIJJJIIJCGDHFHIJJJCG
@1634324/1
caaaattcgttctacatatgaaacatgtcagttatatattcacctttata
+1634324/1
C@CFFFFFHHHHHJJIJJJJJJJJJJJIJJJHIJJJJJJJJJJJJJJJJJ
@1634325/1
caaaattcgttctacatatgaaacatgtcagttatatattcacctttata
+1634325/1
CCCFFFFFHHHHHJJJJJJJJJJJJJJIJJJJJJJJJJJJJJJJJJJIJJ
@3657525/1
cgtttcaatgcatcgataagacgaatggtaaagctgctaaaaaaagcagg
+3657525/1
@@@DFDDFBDDDFEHFGHI<FFGII@GDCGGGGGIGBCHHFFG>B;;=FA
@3657526/1
cgtttcaatgcatcgataagacgaatggtaaagctgctaaaaaagcagga
+3657526/1
BC@FFFFFHHGHHJJEGGIGHIIJJJJJBFIIIGIIJIJJJJJJIJJGIG
@5720646/1
gcaggttttttaacagtttgaaaaccttgataaatgaaagaaattaaaca
+5720646/1
CCCFFADFHHGHHIIIHIIECGIGFHIIIGGIIIIIIIIIIIIIIIGIIH
@5720647/1
gcaggttttttaacagtttgaaaaccttgataaatgaaagaaattaaaca
+5720647/1
CCCFFDDFHHHHHJJIGIJJJJJJJJJJJJJJJJJIJJJJJJJJJIJIIJ
@5720648/1
gcaggttttttaacagtttgaaaaccttgataaatgaaagaaattaaaca
+5720648/1
CCCFFDEFHHHGHIJJHIJJIJJJJJJJJIJIJGJIFIJJIIJIJIJIIJ
@5720649/1
gcaggttttttaacagtttgaaaaccttgataaatggaacgaaattaaac
+5720649/1
@@;DDDDFHHHHHJIIHHGGGIJJIJJGCHGGIIJJGIIIJGGIIGEIIE
@5720650/1
gcaggttttttaacagtttgaaaaccttgataaatggaacgaaattaaac
+5720650/1
@@?ADDFFHGHDHCGGHHHEHGGIEGHCD@FDGHGG3DFAG<GHGGGIGG
@7088804/1
taacgtctttatagaatgtcaatgttattctaaaaagaagactgctaaac
+7088804/1
CCCFFDFFHGHHGIGJIJHHJIIJIJJIJJJIJIJJJJJJIJGIIJHIJI
@7089049/1
taacgtttagcagtcttctttttagaataacattgacattctataaagac
+7089049/1
CCCFFEFFHHHHHJIIJIIJJJJJJJJJJJJJJIJJIJJJJJJIJJJJJJ
@6441646/1
gtcatgtgttgaaattccgcgaaattggcactggcaagtcaaagaagcta
+6441646/1
CCCFDFDDFHDDHIGIJJIGHGGGIGIJJJJIJJJJGIFHIJIIGIIJJJ
@1637978/1
caaaatttgacataatttgtggacataaaggaaagaaaaaaatgtcaaaa
+1637978/1
@@?BDDDDH?FFFFHGFFHABFCEGDHIFHGE@EFDGGIGAGEFHIIIIF
@1639287/1
caaaattttgcaaattatgtggcattttgacatttatgtgacataatttg
+1639287/1
CCCFFBFFFDHHHJGIJIGBHGHGHIIIIJJJJIIJIJEGEHGIIIJJJJ
@7091447/1
taactttagtgggaaggtttaggtatttgtggtatctgtcgatgttgcca
+7091447/1
@@@FFFFFHDHHHIIIJCIHGHGACHIIJHFHEHIJJIFHGJJJHIGIJJ
@7092941/1
taagaacattttcggaatcagaaaaaatgtcggaactggcgaaatcaaac
+7092941/1
CCCFFFFFHHHHHJJIJJJJJJIJJJIJJIJJJJIJJJIJIJJGIJJJJJ
@7093144/1
taagaactatggaggaatattacaataagccgaataaaaatgcaaaaaac
+7093144/1
@@CFFFFFHHGHHJJJJJIJJIJJJJJIJJIIJGIJJJJIJGIJJJJJII
@2340891/1
caggggagaaaagtcacgagaatttgaaaagcgagcttcatgatcccctg
+2340891/1
@?@BDD6:0<<F?:ACG@;?GFEEFEGCFFE><BA:DEC@AFAFCFIFFC
@2340892/1
caggggagaaaagtcacgagaatttgaaaagcgagcttcatgatcccctg
+2340892/1
CCCFFFDFHHHHHIJJJJJJJJJJJJJJJJJJJJIJJIJHIJIJJJJJJJ
@7750316/1
ttatataatcatcattcaaacattgaagccagatcgataaaaaaatatcg
+7750316/1
CCCFFFFFHHHHHJJJJJJJJJJJJJJJJJJJJJJJJJJJJJJJJJJIIH
@2340933/1
caggggatcatgaagctcgcttttcaaattctcgtgacttttctcccc
+2340933/1
<?@ADFAAFFHHGIIIGIIDHEGIEEHIEIGCB?DF?7DFGH9?8?DF
@2340934/1
caggggatcatgaagctcgcttttcaaattctcgtgacttttctcccctg
+2340934/1
CCCFFFFFHHHHHJJJJJJJJJJJJJJJJJJJJJJJGIIJJJJIJJJJJI
@5722675/1
gcagtcttctttttagaataacattgacattctataaagacgttagagag
+5722675/1
@@@FDFFFDBFHHJGAFHGGHDGCHFEEGBBBEHFIHJEHCGGCHGGEGB
@7751085/1
ttatattgtgaaaagggagcatttatttgatgcaaagtatagaggttgta
+7751085/1
@C@DFFFFHHFFGGFGIIIIIIIGECEEHIFGBGFII?@FCDHIGHGIAG
@7751506/1
ttatcacatcattcgtcgtgtaccacatctcggatcttgctactaatatt
+7751506/1
CCCFFFFFHHGHHJJIJJHIHHIIHIJIJJJIJFHIJJJIIIIIIJJJJJ
@2986841/1
cctaataatagtgtattacctctaaagctatctactcgttatataatcat
+2986841/1
C@CFFFFFHHHHHHHJJJJJJJJJJJJJJJIJJJJIJJHIJJJIJJJJII
@2986842/1
cctaataatagtgtattacctctaaagctatctactcgttatataatcat
+2986842/1
CCCFFFFFHHGFFGGIJJJJJIJJJJIJJJJJJJJJJJJJJJJJJJJJJI
@279238/1
aaagtgaacagctatcgatacacagtcatagatccaatcctataattatc
+279238/1
B@CFDFFFHHHGHJJJJJJJJIJJJHGIJJJIJJIJJJJJIJJJJIIJJJ
@7752420/1
ttatccttgggggaagaagccaaattgctctactctcaagaaatggcctc
+7752420/1
CCCFFFFFHHHHHGIJIIJIJJIJJIIIJJJJJJHJJJIJJJJIIJJJJJ
@7752421/1
ttatccttgggggaagaagccaaattgctctactctcaagaaatggcctc
+7752421/1
CCCFFFFFHHHHHIJJJJIJJJJJJJJJJJJJJJJJJJJJJJJJIJJIJJ
@279354/1
aaagtgaccaaagcaaagacgcaataagtgatacaagaaaatatacagac
+279354/1
BCCFDFFFHHHHHJJJJJIJIIIIJJJIEGIIIJJHIJJJFJJJJJJJII
@279355/1
aaagtgaccacaagcaatgtcaaagagaaggatagcaactaattttacaa
+279355/1
BCCFDEFFHHHHHJJJJJIHHIJIJIJHIIJIJIJJIJJJIHJJJJJJIH
@279468/1
aaagtgatgggcaatcccattggctggctccaagagatgtgcatgtcccg
+279468/1
BCCFDDFFGHHHHJJJJJJJJJJJJJJIGGJDHEEGEGD?FFGEGGGIJA
@280039/1
aaagtgtgctcaattggtttatcctctactgtacaactgtttacctgtgt
+280039/1
B@CFDFDFHHHHHJJIJHHIIJJJJJJJJJJIJJJJJJJJJIJJJJJFIH
@5725832/1
gcataaagtatgtctagaacgattttacctttgcgcgaaaagtgaccaca
+5725832/1
CCCFFFFFHHGHHJJJIIIIIHIIJJIIJJJJJIIJJJJJJJFBGIJJJJ
@5725833/1
gcataaagtatgtctagaacgattttacctttgcgcgaaaagtgaccaca
+5725833/1
CCCFFFFFHHHHHIJJJJJIJGIJJJJIJJJJIJJJJJJJJJGHJJJJJJ
@3661027/1
ctaaaaaatattaggaatccactacaaggt
+3661027/1
@;@=DDD<DDF?CC>?EBC<DBDFGAEAE:
@7754321/1
ttatgatccaaaagaaattcccatgagggaatttaaggcatctattatac
+7754321/1
CCCFFFFFHHHHHJJJJJJJJJIJJHHJJIIJJIJJJJIJJJJJJJJJJJ
@7754322/1
ttatgatccaaaagaaattcccatgagggaatttaaggcatctattatac
+7754322/1
CCCFFFFFHHHHHJJJJJJJJJIJJJJJJIJJJJJJIIJJJJJJJJJJJJ
@5033163/1
cttggtaatcttagtgtctttcagtcccgaataccgattctcagccgagc
+5033163/1
@@CFFBDDHFFHGIHHEFIHIGIEJIIJGIIIIIJIJJFGGIIBHHGBH@
@5033164/1
cttggtaatcttagtgtctttcagtcccgaataccgattctcagccgagc
+5033164/1
CCCFFBDFHHHHFJEFFHIIJIHIJJJJIGJIIJJJIIJGJJJIJJJIIJ
@2344444/1
caggtaaacagttgtacagtagaggataaaccaatggagcacacttttac
+2344444/1
BCCFDDFFHHHHHJHIJJJJIHIJIJIJJJJJJJJJJIJJGJJJJJJJJJ
@5035374/1
cttggtcggaaaagtaacgcccgaacaagccaatcagaccaacggaacgc
+5035374/1
CCCFFFFFHGHHHJFHIJIJJJIJIIJGIJJJJJIJJJJIJIJJJIHHFF
@2993280/1
cctacgtggacatcgaagaaaaaacattgaccaatcgccaccaatgcttg
+2993280/1
CCCFFFDFHHHHHJJJJJJJJJJJJJJJJJJIIJJI?FGGIJJJJIIJJJ
@5036398/1
cttggtgatattttcgaagcagtagctggtgctatttatttggacagtaa
+5036398/1
B@BFFDDDHHHHHJIJGIJJJJHHIJJJIEFHIJJJJJJJJJJIIIIGGI
@2346262/1
caggtatatttatcacatcattcgtcgtgtaccacatctcggatcttgct
+2346262/1
BBCFBDFFHHHHHIJJIIJJJJJJIJJGHEGIIGHGEDDEBE@GGGHCE<
@2346263/1
caggtatatttatcacatcattcgtcgtgtaccacatctcggatcttgct
+2346263/1
BCCFDDFFHHHHHJJJJJJJJJJJJJJIJHIJJJJJJJJJIJGIIJJIIJ
@5729535/1
gcatcaaataaatgctcccttttcacaatataataaatacatatcatatc
+5729535/1
CCCFFFFFHHHHHJJJJJJJJJJJJJJJJJJJJJJJJJIJJJIJIJJGJI
@7758918/1
ttattatattgtgaaaagggagcatttatttgatgcaaagtatagaggtt
+7758918/1
@@@DBDFDDFDHHEIGEBDDGAHIGHDCEEFB<??CG?CFFGDFFHCDHD
@7758919/1
ttattatattgtgaaaagggagcatttatttgatgcaaagtatagaggtt
+7758919/1
@@@FDFFFHHHFHGIIJJJJDHHGIJJGGIJGHIJJJJJJHIIIJIIJGI
@7758920/1
ttattatattgtgaaaagggagcatttatttgatgcaaagtatagaggtt
+7758920/1
CCCFDFFFBFFHHDHIGCFGHIJJIJJJJJJJJIJJJJJJCHIIIJIJEG
@6455831/1
gtccacgcaagtacctgctggaacgtttaaatttctgtcatgagaatctc
+6455831/1
C@CFFFFFFHHDFIIJJJIJJCHGJGHIEIGGIJIGHAHIIGIGGICHJJ
@6455916/1
gtccacgtaggttacctcgaaggattgttcgctagcgatctcctgca
+6455916/1
CBBFFFFDHHHFHIJJJJIJJJJJJJJJJJJJJJJJJJJJJJJJJJJ
@2351116/1
caggtggtgacatcgttcgatgacaaagtgatgggcaatcccattggctg
+2351116/1
@@@DBDFDHHHGHJEIGIJDHGIJHIGGEFHIHDGIIIJIIJJJGGGIII
@283702/1
aaataaaatacggcaaagagaagaaaggccgatagaatgaagtgaaagtc
+283702/1
CCCFFFFFHGHHHJJJJJIJIJJJJIJJJJJIJJJJJJJIJJGIJIJJHE
@283703/1
aaataaaatacggcaaagagaagaaaggccgatagaatgaagtgaaagtc
+283703/1
CCCFFFFFHHHHHJJJJJJJJJIJIIJJJJJHIJJJJJJJJIHIIIJJFG
@4401542/1
ctgattaaggggtgtattctatatttcagttaaatttaagaggcttttaa
+4401542/1
@BCFFFFFHHHH@EFHIJJJJJJJJJJJJIEGIIJJJJJJJIJIJJJJJH
@4401543/1
ctgattaaggggtgtattctatatttcagttggatttaagaggcttttaa
+4401543/1
CCCFFFFFHHHHCEFHIJJJJJJJJJJJIIIIIHIJJJJJJJJJJJJJJJ
@6457644/1
gtccagatcacgtggccgatctagatacagccaaagacgtagaagtagaa
+6457644/1
CBCFFFFFHHHHFIJJJIGIHIJJJJJJJJJJJJJJJIJHIJJIJIIJJG
@7762485/1
ttattttgtaaggtgaggtatttgtacatgaagttgtctgcccctttctt
+7762485/1
CCCFFFFFFHHHH<EGIJ<EJIJJIJJJJJJJJIIJIJJIJJJJIJJJIJ
@3001726/1
cctatcctgaggcctacgctgttgttgtggtccacccctttgttgcccgt
+3001726/1
@@@DDD>?F<?FHDHFGIGGIGEGHIG3CFGBGGIIHID@H9?FDD<<7;
@7104422/1
taataatagtgtattacctctaaagctatctactcgttatataatcatca
+7104422/1
@@@FFFFFHDFHHIGHHJJIIJJJGHGIIGIIGGIJCFHHIGEHJIIIIG
@7104423/1
taataatagtgtattacctctaaagctatctactcgttatataatcatca
+7104423/1
CCCFFFFFHHDFHIJIJJJJJJJJJJJJJJIIJJJIGIJJJJJJJJJJJJ
@285674/1
aaataaatgctccctcttcacaatataataaatacatatcatatcatcgg
+285674/1
CCCFFFFFHHHHHJJJJJEIIIJJJIIIIJJJJIJJJJIGIIJJJJJJJJ
@285675/1
aaataaatgctcccttttcacaatataataaatacatatcatatcatcgg
+285675/1
CCCFFFFFFHHHHJJJIJJJJIHIGHIGIJJIIJIIJJJJJJJJJJJIII
@3004312/1
cctcaaaatcatgaccaaaaagtgaacagctaccgatacacagtcat
+3004312/1
CCCFFFFFHHHHHJJJJJJIJJCHHJJJJJJJ3EFGIJJJJJJIJJJ
@1652055/1
caaaccgggaaaagtattatgagaatatgaaatttaaaagaaaatttgaa
+1652055/1
?;?ABDDD1D1ABC<AE9EEDEDC>>:D@DDADEIIIIEDCDBDEEDCCE
@1652056/1
caaaccgggaaaagtattatgagaatatgaaatttaaaagaaaatttgaa
+1652056/1
@@@DDFDDD:FBHEE@DH@FDGIGHEEHIHGDGHGGIIEG<DHIIIIICB
@1652057/1
caaaccgggaaaagtattatgagaatatgaaatttaaaagaaaatttgaa
+1652057/1
CCCFFFFFHHHHHIFHIJIJJJIJJJJJJHIJIJJJJJJJJJJFIJJIJI
@1652408/1
caaacctagaggaacatcctggtccaagtcctaacgtgttattacaagct
+1652408/1
CCCFFFFFHHHHHJIJJJJJIIFHIJJJIIJIJJJJGHHIJJJJIJJJIJ
@7106888/1
taatagagaaattaccatccaacggtattttgaaacagaaaaaaggtgca
+7106888/1
CCCFFFFFHHHHHJJJJJJJJJJJJCGHIJJJIJJJIJJJJJJJJFFGHI
@7107319/1
taatagtgtattacctctaaagctatctactcgttatataatcatcattc
+7107319/1
CCCFFFDFFHHHHJJJJJJJJJJJJJJJJIIJJGHIJIJJJJJJJJJJJJ
@7107320/1
taatagtgtattacctctaaagctatctactcgttatataatcatcattc
+7107320/1
CCCFFFFFHHHHGJJJIIJJJIIJJJJIGIIJJHIIIIIJIIIIJIJJJI
@7108243/1
taatattcgattcgataggtgctttgtctggttaactttagtgggaaggt
+7108243/1
CCCFFFFFHHHHHIHIJIJCFHHJIJIIIIIFHHIJJJJGCCGHIIJIJ9
@7108293/1
taatattgatgattataattaataactagtgcctaataatagtgtattac
+7108293/1
B@CFFFFFHGHHHJJJJIJJJJJJJJJJJHJJJJJJJJJJJJGIIIIJJJ
@7108917/1
taatcagacaattaatagaaaaatgacagaaggacagacaagaaacatga
+7108917/1
CCCFFFFFHHHHHJIJJJJJJJJJJJJIJJIJIJJJJIJJJIJJJJJJJI
@7108943/1
taatcagctacaacagtcaacatttcccacctttttcactcaaccatagc
+7108943/1
?@@FFFDFHHHHHIHECFHGGCGIIIIIIIIIIIIIIICHIIIIIIIIGI
@7109095/1
taatcatcaatattatctatcgatactgaatgtaattttttatatagtgc
+7109095/1
CCCFFFFFHHHHHJJJIJJJJJJJJJJJIIIJGIIIJJJJJJJJIJJIJJ
@7109096/1
taatcatcaatattatctatcgatactgaatgtaattttttatatagtgc
+7109096/1
CCCFFFFFHHHHHJJJJJJJJJJIIIJJJJJJHIIIJJJJJGHJGIHIII
@4405397/1
ctgattggtgatatcagccgctccgggcgttccgttggtctgattggctt
+4405397/1
@@@BDDDFDHGGHJJEGGIGEHGHGIGGJJGIIGHEGIFHHIGIIIHHHH
@6466829/1
gtcccaaaacatgaccatgatgcactcggccggaccgattcagcccccac
+6466829/1
CCCFFFFFHHHHHJJJJJJIIJJJJJJJIJJJJIJIJJJJJJJJJHHHFF
@5733701/1
gcatgttatcacgattcataaaagtaatataaccttagatttcgaggcaa
+5733701/1
@@<DFDFEHGHHHHIIJJIJIJIJFHHIIIJJJIJJIJIIJIJIIGGHEG
@1653684/1
caaaccttgcaaattttcaatcatgaagcaagattttacctgaacaattt
+1653684/1
CCCFFFFFHHGHHIJJJJJJJJJIJJJJJJJJJJJJJJJJJIIJIGGIJI
@1653685/1
caaaccttgcaaattttcaatcatgaagcaagattttacctgaacaattt
+1653685/1
CCCFFFFFHHHGHJIJJJJJJJJJJIJJJJJJIJIGGIJHJIIIIGGJJJ
@5735619/1
gcattctcctggtgctttgacggatttgagatcagctctagttaataata
+5735619/1
@@@FFFFFHD<B<CFGHIB<FHICFHIIGIHGHBGGHHIHGIIGEHGIEG
@5735620/1
gcattctcctggtgctttgacggatttgagatcagctctagttaataata
+5735620/1
CCCFFFFFHHHHFHHGJJIJJJJJJJIJJJJIJJGIJJJJJFHIJJJJJJ
@1655425/1
caaacgggtcgaaatgaacgtcaacaacaaagttccccaccaaagcaaat
+1655425/1
@@@DDDDD0@?AFGFBAGH@8?EHHGGEHIG@BFAFHCFHGGIIBEGICH
@1655426/1
caaacgggtcgaaatgaacgtcaacaacaaagttccccaccaaagcaaat
+1655426/1
CCCFFFFFFFHGHJJFIJJJHJJJJJJJJJIJHIJJJJJJJJIIJJJIIE
@952442/1
atacgaactggtccaaatcgagggcgccatccacgagccaatcttccgct
+952442/1
@@@DDDDDHHH<DGBEIIGDBEBAH>FFFBGEGIII:FFHGIIGIHHHF>
@6469720/1
gtccctcttcgtgttccatttcatagaatggtggtggccatctgcgggac
+6469720/1
CCCFFFFFHHGFHHIIJJIJJJIJJJJJFIIAEA?HHIIIGIIIEHIIF8
@6471012/1
gtccgaataacttattgtaacgatggagaattttttgattcagtgctgat
+6471012/1
CBCFFFFFHHHHHJJJJHIJJJHGHIJJHHIJJJJJJIJJJJJGIIJJIJ
@4413294/1
ctgcaacctctactacagtacgcaagaataagattatggaaggaataaca
+4413294/1
CCCFFFFFHHHGHJJJJJJHJJJJIJJJJJJJJJJJJJJJJIIGIGGIII
@6471884/1
gtccgagtctaaatgtgaatcgtcccacaagacgtggtagtgtgatggtc
+6471884/1
CCCFFFFDFHHHHIJEGHIJICGGIJICHGGHJI?DH:?D9D?DB>CHDG
@4414444/1
ctgcaagaactgaacgaagttgaagtccttggcgttgaagctgagagtct
+4414444/1
CCCFFFFFHHHGHJJIIJJIJIJJJIHIIIIIJJJJJJGGIJJIJIJIGJ
@5050842/1
cttgtagtggattcctaatattttttagtgaacctctctaacgtctttat
+5050842/1
@@@DDDDBFHFDHEHBFHB<CIIIIIGGFGHIIIEGGFFGHGIIIGHICG
@290946/1
aaataatacgaacttcaattacacaaattagtagagctcctccaaacctt
+290946/1
CCCFFFFFHHHHHJJJJJJJJJIJJJJJJJJGIIJJJJJJIJJJJJJJII
@5051987/1
cttgtatcacttattgcgtctttgctttggtcactttacgcgcgaaaacc
+5051987/1
=?=DADDDHHHF?GHGGIEEGGICHIJGIJJJIIIJJIIHBHGIIIGIGH
@5051988/1
cttgtatcacttattgcgtctttgctttggtcactttacgcgcgaaaacc
+5051988/1
?=@D=ABD<DHADDG@@?GHIEIIGGIGDA?FEHIIEBADAFFEHAABCH
@5737644/1
gcattttataaagttggccatcgtttggtaggcagattcctccgtgttcg
+5737644/1
CCCFFFFFHHHHHIJIJJJJJJJIJJJJJJJJIJJIJJJJJJJJHIIJJJ
@5738457/1
gcatttttaaatttaaaaatttattcaagtcaaaaataatatgtaaattg
+5738457/1
@1?DDFFFGHHHHJJJJJIJJJJIJJJJJJJJJJJJJJJJJJJHHJJIJI
@5738458/1
gcatttttaaatttaaaaatttattcaagtcaaaaataatatgtaaattg
+5738458/1
CCCFFFFFHDHHHJJJJJIJJJJJJJJGHHIIJIIIJJIIIJGHIIIIJI
@5738459/1
gcatttttaaatttaaaaatttattcaagtcaaaaataatatgtaaattg
+5738459/1
CCCFFFFFHHHHHJJJJJJJJJJJJJJJJIIJJJJJJJJJJJJHIJJJJI
@3010192/1
cctcaccttacaaaataaaatacggcaaagagaagaaaggccgatagaat
+3010192/1
@@?DBDBDFH?<DHFDEHGDBHGCEGIIFBGEHEGIGIICGDDA@;FHIE
@3010193/1
cctcaccttacaaaataaaatacggcaaagagaagaaaggccgatagaat
+3010193/1
BCCDDFFFHGHHHIJJGJJJIGGIIJIGGIJJJIGIGGEDGGHGGIIGHI
@3010194/1
cctcaccttacaaaataaaatacggcaaagagaagaaaggccgatagaat
+3010194/1
CC@FFFFFHHHGHJJIIGIIGJHDGGJJHIIIJJJJJIIIIJJJIJJGHI
@3010195/1
cctcaccttacaaaataaaatacggcaaagagaagaaaggccgatagaat
+3010195/1
CCCFFFFFHGHHHJIJIJJJIJJJJIJJJIJJJJJJJJJIJIJHIJJIIJ
@7115374/1
taatgttattcaatccggaagcttcacctaataactatcttattgttcca
+7115374/1
CCCFFFFFHHHHHJJJJJIJJIJJJJJIJJJJJJIJJIJJJJJJJIJJJJ
@5741660/1
gccaaacacacatagtacctctccacaaaaagggaaataaacaaggatgt
+5741660/1
CCCFFFFFHHHHHJJFHIJJJJJJJJJJJJJJIJJJJJJIJJJIIJJJJF
@5741661/1
gccaaacacacatagtacctctccacaaaaagggaaataaacaaggatgt
+5741661/1
CCCFFFFFHHHHHJJGIJJJJJJJJJJJJJJJJJJJJJJJJJJJJJJJID
@5741662/1
gccaaacacacatagtacctctccacaaaaagggaaataaacaaggatgt
+5741662/1
CCCFFFFFHHHHHJJHIJJJJJJJJJJJIJJJIIJJIJJJJJJJJJJJIF
@2371683/1
cagttatagaagctttgcttgaagtaataaatgcagacagatataataat
+2371683/1
BCCDFFFFHGHHHJJJJJJJJIJJHJIJJJJJJJJJJJJJJJJJJJJJJJ
@6476088/1
gtccgtgccccttgcggttaccccttctgttgggatgggggccgccccc
+6476088/1
@B@FFFFFHHHHGIJJJJJJJJJJIIJJEGGIIIDGIJIIIJJHBDDDD
@5055473/1
cttgtcatgtgttgaaattccgcgaaattggcactggcaagtcaaagaag
+5055473/1
CCCFFFFFHHHHHJJJJJJJJJJJJJJJJIJJJJJJJJJIJIHIJJJJJI
@2373727/1
cagttcgtatttgggagtgatgccgcgacggctcagcaactcctggagga
+2373727/1
???DDDF;DHHHFIIEFAFHHIJJJGIBHGEHGIIJGGGHEHHFCFFEBC
@957147/1
atacttcagccagattaaattttcttacccctagatatgtgaacagaaaa
+957147/1
@?@DDDDDBFDBFBBD>FIIE@DCAFEE@FB@FGBFE4CGABFHGHGIDH
@957749/1
atactttgcatcaaataaatgctcccttttcacaatataataaatacata
+957749/1
CCCFFFFFHHHHHJJJJJJJJJJJJJJJJJJJJJJJIIJIJJJJJJJIJJ
@3012221/1
cctcaggataggcagcagacagcttctgttaaagaattgacatctcgtat
+3012221/1
CCCFFFFFHHHHHJJJJIIIDGGIJJJIJJJJJJJJJJJJJJJJJJJJJI
@5056555/1
cttgtccgaataacttattgtaacgatggagaattttttgattcagtgct
+5056555/1
CCCFFFFFHHHHHJJJJJJJHIJIJIJJIJJIJJJJJJJJJIJJJJIIJG
@5747176/1
gccaaattgctctactctcaagaaatggcctccatgccgagcaagactcc
+5747176/1
B1?DDFFFHHHHHIHGHJIIJJJJIJGDIJIIJJJJJJJIIGIGGAFHHG
@5747177/1
gccaaattgctctactctcaagaaatggcctccatgccgagcaagactcc
+5747177/1
CCCFFFFFHHHGHJJIIJJJJJIJJJJJJJJJJJJGIJJGIIIIJIJIJJ
@5747178/1
gccaaattgctctactctcaagaaatggcctccatgccgagcaagactcc
+5747178/1
CCCFFFFFHHHHHJJJJJJJJJIJJJJIJJJJJJJJJJJIJJJJIJJJJJ
@5747282/1
gccaaattggtaagtctctactctcaagaaatggcctccatgccgagcaa
+5747282/1
CCCFFFFFGFDHGIFHIJJIJIJJJJJJJJJIIIJJJIJJJIJJJIIJJI
@7775075/1
ttcaactggtgtaactttactttcttcgtgttttacttcaagcttcatag
+7775075/1
@B@DDEFFHDFFHIGIIJFHIIGJJJJJIJEFGIGDFIIGGGGCGGIGJI
@5749754/1
gccaactcttcgtcactcgcaaatgtagaaggcagattgttaccctccac
+5749754/1
@CCFFFFFHHFFFGJJJJGGIJJJJHGIGIIJIGGEGGJJJJJJJJJJIJ
@2378737/1
cataaaagtaatataaccttagatttcgaggcaaattgattgatttgccc
+2378737/1
CCCFFFFFHHHHHJJJJJJJJJJJJJJJJJJJJJJJJJIJJJIIJJIJJJ
@3676874/1
ctaaaatcaatttacatattatttttgacttgaataaatttttaaattta
+3676874/1
@@@?DDDDDFHHFGHGIEHGBFGGFHBHIIIGHIIGGFHIGGEGIIIIII
@3676875/1
ctaaaatcaatttacatattatttttgacttgaataaatttttaaattta
+3676875/1
@CCFFFFFHHHHHJJJIJJJJJJJJJJJJJJJJJJJJJJJJJJJJJJJJJ
@3676876/1
ctaaaatcaatttacatattatttttgacttgaataaatttttaaattta
+3676876/1
CCCFFFFFHHHHHJJIJJIJIJJJJJJJIJJJJJJJJIJJJJJIIJJJJI
@960254/1
atagaatcacaatatccgtggaaagatatcgaagaacctcttgatgttga
+960254/1
CCCFFFFFHHHHHJJJJJHHJIJIJJJJJIJJJJJJJJJJJJJGJJHIJJ
@5751868/1
gccaagggctcggctgctcatcatgccctcgagtacctcaaaatcatgac
+5751868/1
CCCFFFFFHHHHHJJIGGGCHCDHHIIIDGBFH?BDF@B9DGI@<DCCDH
@6480592/1
gtcctcttctagcagctttaatgcattgtatgcagcatcatgtttactaa
+6480592/1
CCCFFFFFHHHHHJJJJJJJJJJJJJJJIIJJJJJJJJJJJJJJJJJJJJ
@2382553/1
cataaatggatgtgtaatatgcgtgtccacgcaagtacctgctggaacgt
+2382553/1
CCCFFFFFHHHHFGGHIJJJJJJJJJJJJJJJJJJGHIIJJJJJJJIJJJ
@2382554/1
cataaatggatgtgtaatatgcgtgtccacgcaagtacctgctggaacgt
+2382554/1
CCCFFFFFHHHHHIIJJJJJJJJJJIJJJJJJJJJHGIJJJJJJJHJJJI
@5753994/1
gccaatcagaccaacggaacgcccggagcggctga
+5753994/1
CCCFFFFFHGGHDIIIJGIJBGIJEHGIIJBB<A@
@5753995/1
gccaatcagaccaacggaacgcccggagcggctgatatcaccaatcagg
+5753995/1
CCCFFFFFHGHFHJJIIGGHGIIJGBGGHIIJJJB7CD@EEHCDC>;?C
@7777204/1
ttcaagtcaaaaataatatgtaaattgattttagaaaaaaaaccactaat
+7777204/1
CCCFFFFFGHHHHJJIJIJJHJIJIJJIIJJJJJJJJJJJJJJJJJJIHI
@5754315/1
gccaatcttccgctaccgcgtgttccttaacaacgatctggtggccaccg
+5754315/1
@@@DFFDFHHHHFIIHIIIFEGDHHHGIIGIIGIG?DECGGBBFHIHGII
@5754316/1
gccaatcttccgctaccgcgtgttccttaacaacgatctggtggccaccg
+5754316/1
@@@DFFFFHHHFHIIGIAGEEDCFHHFHIIIIGHHGEGIGHFGHIIIIIG
@5754317/1
gccaatcttccgctaccgcgtgttccttaacaacgatctggtggccaccg
+5754317/1
C@@FFFFFHHHGDIDIIIJI1DGHIJJJIJIJJIIGEHIGHFFGIJIIJI
@5754318/1
gccaatcttccgctaccgcgtgttccttaacaacgatctggtggccaccg
+5754318/1
C@CFFFFFGBFDFHGGIGEG@FCDHGGGIIIIIIIIIGDEHGEFHICHII
@5754319/1
gccaatcttccgctaccgcgtgttccttaacaacgatctggtggccaccg
+5754319/1
CCCFFFFFHHHFHIJJJGIG@FAHIGEIIJIJJJGHIJIGGHIJJJGIJJ
@2383149/1
cataaattggacagtgtttgaggagaagtcttattgacatttttcgcttg
+2383149/1
???DDBB?FDAA:AGICEBGIB@A;FGBFBCEFE>9C?GH@?9??@FFIG
@5755743/1
gccaattgagttttcgagcattttccggaaaagaagattgcaccccgaaa
+5755743/1
CCCFFFFFHHFHHIJJIJJFIJJJJJJIJJJJIJJIJJIJJJJJJJJIJI
@960589/1
atagaatgtcaatgttattctaaaaagaagactgctaaacgttaaatttt
+960589/1
=1:BDDFFHHHHHIHIJJJJJJJJJJIJJJJIJIJJIJIHGIJIIIIJII
@960705/1
atagaattagtggtttttttctaaaatcaatttacatattatttttgact
+960705/1
CCCFFFFFHHFHHFHIIJJJJJJJJJJJJJJIJJJIIJJIJJJJJJJJIJ
@5756425/1
gccaatttcgcggaatttcaacacatgacaagcgatggtgaactgccttt
+5756425/1
CCCFFFFFHHHHHIJIJJJJIIJJJJJJIIIIFIJIIJGHIJJIIIJIIJ
@1663795/1
caaacttttcggggtgcaatcttcttttccggaaaatgctcgaaaactca
+1663795/1
@@@DDDDDHHHHHI<@C?GBC?GFGHIIDHCH?GIIBBDFF@AHIIGE@@
@1663796/1
caaacttttcggggtgcaatcttcttttccggaaaatgctcgaaaactca
+1663796/1
C@CFFFFFHHHHHJ@GHIJJJIJJJIJJJJJJIJJJJIJJJJJIDHIJJI
@1663797/1
caaacttttcggggtgcaatcttcttttccggaaaatgctcgaaaactca
+1663797/1
CC@FFFFFHHHHHJGHIJJJJJJJJJJJJJJIJJJJIJIJJJJJJJIIJJ
@1663798/1
caaacttttcggggtgcaatcttcttttccggaaaatgctcgaaaactca
+1663798/1
CCCFFFFFHHHGHJCGHIJJJJJJJJJJJJJJJJJJJJJJJIJJHJJJJJ
@1663799/1
caaacttttcggggtgcaatcttcttttccggaaaatgctcgaaaactca
+1663799/1
CCCFFFFFHHHGHJEGGGIJJJJJJIIJJJJJJJJJIIJIJJJJIJJIIJ
@1663800/1
caaacttttcggggtgcaatcttcttttccggaaaatgctcgaaaactca
+1663800/1
CCCFFFFFHHHHHJ@EGIIIJJJJJJJJJIGIJJJHGGIGIIJIIJJJJJ
@5758410/1
gccacatcttgtgagccgccattctcttggctagcttctttgacttgcca
+5758410/1
CCCFFFFFHGHFHJJJJIJJHIIJJJIJJJJJJJJIIIJJJJJJJJEGJI
@5758411/1
gccacatcttgtgagccgccattctcttggctagcttctttgacttgcca
+5758411/1
CCCFFFFFHHHHHIJIJIIJJJJJJJJJJJJJIIJJJFJIJIIJJJJIJI
@5758412/1
gccacatcttgtgagccgccattctcttggctagcttctttgacttgcca
+5758412/1
CCCFFFFFHHHHHJJJJJJJJJJJJJJJJJJJJJJJIJIJJGHJJJGIJC
@7122718/1
tacaaaataaaatacggcaaagagaagaaaggccgatagaatgaagtgaa
+7122718/1
CCCFFFFFHHGHHJGJJIJJJGEIIJJJIJJJIIFHIGGIJIJHEGEIII
@5758564/1
gccacattcataagtgaattctctacagtgtggcgga
+5758564/1
C@@FFDEFHFHHFEAFBHIICHGIGGIIICCFHIHGD
@5758565/1
gccacattcataagtgaattctctacagtgtggcggaccaaca
+5758565/1
CCCFFFFFHHHHHJHHIJJJJIJJIJJJJJHHIIJI@:@8D66
@5758830/1
gccaccaatgcttggtgcagctatccactttgccagtggccgtctgctac
+5758830/1
BCCFFFFFHHHHHJJFHIIJJJJJJJJJJJJJJJJJHIJJJJIJIJJJJJ
@5062898/1
cttgtgagccgccattctcttggctagcttctttgacttgccagtgccaa
+5062898/1
@CCFDFFFHHHHHJJJJJJJJGJJJIJJJJIIJJIGIIIIIGHJHIIJGI
@5062899/1
cttgtgagccgccattctcttggctagcttctttgacttgccagtgccaa
+5062899/1
CCCFFFFFHHHHHIJJJJJJJIJJJJJJJJIIJJGHIJJGIIIIHIJIGG
@5062900/1
cttgtgagccgccattctcttggctagcttctttgacttgccagtgccaa
+5062900/1
CCCFFFFFHHHHHJJJJJJJJGJIJGGIJIIIJJCHJJJDGJIIHGIJIJ
@3685045/1
ctaaaccttcccactaaagttaaccagacaaagcacctatcgaatcgaat
+3685045/1
CCCFFFFFHHHDFHGIIGEHEHGIGHDACGHD@B?FF?DBFEIHGHBGHE
@3685046/1
ctaaaccttcccactaaagttaaccagacaaagcacctatcgaatcgaat
+3685046/1
CCCFFFFFHHHHFJIIJJJEHHJIJJJJIJJJGIJJJHGIIJJJIJIFHB
@3685047/1
ctaaaccttcccactaaagttaaccagacaaagcacctatcgaatcgaat
+3685047/1
CCCFFFFFHHHHGJIJJJJGHIJJIGIGIJIJIJJJJFIGHGJJIIEGI>
@3685048/1
ctaaaccttcccactaaagttaaccagacaaagcacctatcgaatcgaat
+3685048/1
CCCFFFFFHHHHHJJIJJIEHIJJJJJJJIJIJIJJJIIJJJIJJJJIJI
@3685578/1
ctaaacgttaaattttaaaagcctcttaaatttaaccgaaatatagaata
+3685578/1
@CCFFFFEHHHGHJJJIIJJIIJIJIJIJJJJJJJJJJJJJJJJJJJJIJ
@3685579/1
ctaaacgttaaattttaaaagcctcttaaatttaaccgaaatatagaata
+3685579/1
CCCFFFFDFHHHHJJJIJJJJJJJJJJJIIGGIIIJJIJJJJJJJJIJJG
@3685580/1
ctaaacgttaaattttaaaagcctcttaaatttaactgaaatacagaata
+3685580/1
@@@FBDD?FFHDHHEHGIIIBHEEHGGHFEEB@G?CGAHHGIIIC>GHGE
@3685581/1
ctaaacgttaaattttaaaagcctcttaaatttaactgaaatacagaata
+3685581/1
C@CFFFDDFHHHHGIJJJJGGIJJJIJJJJJJJJIJJJJIJIJJJIHIII
@3685582/1
ctaaacgttaaattttaaaagcctcttaaatttaactgaaatacagaata
+3685582/1
CCCFFFFEHHHHHJJJJJJJJJJJJJJJJJJJJJJIIIJJJJJJIJJJJI
@3685583/1
ctaaacgttaaattttaaaagcctcttaaatttaactgaaatatagaata
+3685583/1
CCCFFDFDFHHGGJJJJJJJIJJJJJJJIJJJJJJIJJJJJJJJJJJJJJ
@3685584/1
ctaaacgttaaattttaaaagcctcttaaatttaactgaaatatagaata
+3685584/1
CCCFFFFEHHHHHJJJJJJJHIJJJIIJJJJJJJIGIJJJJJJJJJJJJE
@5065009/1
cttgtggtcacttttcgcgcaaaggtaaaatcgttctagacatactttat
+5065009/1
@CCFDEFEHHHHHJJJGHEFIIJIICGHIJBGIGIHGIIGGEHGGEIIII
@5065010/1
cttgtggtcacttttcgcgcaaaggtaaaatcgttctagacatactttat
+5065010/1
BCCFDDFDHHHHHJJJJJJIHIIJJFHIJJJGIIJJJJJJJJJJJJJJJJ
@5065011/1
cttgtggtcacttttcgcgcaaaggtaaaatcgttctagacatactttat
+5065011/1
BCCFDEFDHHHHHJJIJIIJJIJIJGHIJJJIIIJJJIJGIJJJJJGIJI
@5065012/1
cttgtggtcacttttcgcgcaaaggtaaaatcgttctagacatactttat
+5065012/1
CCCFFFFDF>DHHJJGGEGB@HGGHCDHIJIHIFGGIHIIJJJJJJJJJJ
@5065013/1
cttgtggtcacttttcgcgcaaaggtaaaatcgttctagacatactttat
+5065013/1
CCCFFFFFHHHHHJJJJIIJHJIJJFGIJJJIJIJJIIJJJJJJJIJJJJ
@3686238/1
ctaaactcacttttttccgaaaaaatatcgcaatagctcaaaag
+3686238/1
@@@FFFDDHHBHFBBGEGGEHIIIIIGIIIGGDDHDHGABG@C=
@3686239/1
ctaaactcacttttttccgaaaaaatatcgcaatagctcaaaagggaaca
+3686239/1
CC@FFFFFHHHHHJJJIJJJJJJJJJJJJJJJJJIJJJJJJJJJJJJJJJ
@3686240/1
ctaaactcacttttttccgaaaaaatatcgcaatagctcaaaagggaaca
+3686240/1
CCCFFDFFDHGHHJJJGIIEHJJJJGIJJJIJJJJJJJJIIJJIJJGHJJ
@3686241/1
ctaaactcacttttttccgaaaaaatatcgcaatagctcaaaagggaaca
+3686241/1
CCCFFFFFHHHHHJJJJJJJJJJJJJJJJJJJJJIJJJJJJJJJJJJIJJ
@3686713/1
ctaaactgggcagctcggctgagaatcggtattcgggactgaaagacact
+3686713/1
CCCFFFFFGHHHHJIIJJIJJIJJJIJIJDGIJJIIJGIIIJJJJJJIJJ
@4431466/1
ctgcatttgaagattctcctgaacagtttcgatcttagcatttggaaagc
+4431466/1
@CCFDFFFHHGHDIJGIIJJJJIJIGHIEIGDIGEHHIGGIHIJIGIEII
@5761853/1
gccagaacgtaagatatcctaaactcacttttttccgaaaaaatatcgca
+5761853/1
CCCFFFFFHHHHHJGIJIIJIGIJIIJIJIIJIJJJJIIJJIGIIJIJII
@7127081/1
tacaagtataggattatccgatctagctgaagatccgacccatagtgtcg
+7127081/1
@CCFFFFFHHHHHJJJJJJJJJJJIJJJIJIJJIIJIIJJIGIHGFIIJI
@963357/1
atagattcgattatagagtaagagtagccggagtggaagcaactggtact
+963357/1
@@@DDFFFHHHHGGGGIEFHIJIIHIGIHIIII?FHIIJJJJJGIE?DFG
@3018080/1
cctccatagttcttacatccttgtttatttccctttttgtggagaggtac
+3018080/1
CCCFFFFFHHHHHJGJJIJJIJIGJJJJJJIIJIJJIJGDDHFHFHIBFH
@7129271/1
tacacatccatttatgcaggacttctatctagtttcccacgccagtatac
+7129271/1
B@C:DDFFHHHHHJJJJJJJJJJJJIIJJJJIGJJJJJJIIJJJJGHJIJ
@966546/1
ataggattggatctatgactgtgtatcgatagctgttcactttttggtca
+966546/1
CCCFFDFFFHCDBGGIIIIGGDBHHIIIGGGAHHCCHF@FFHHII:@?B?
@302790/1
aaatatcgcaatagctcaaaagggaacaatttttgtcgagttattgattt
+302790/1
CCCFFFFFHHHHHJIIJJJJJIJJJJJJIJJJJJJGIJFGFHJJJJJJJJ
@5763880/1
gccagatcgataaaaaaatatcgcaatattagaaattttcaaatattctt
+5763880/1
CCCFFFFFHGHHHJJJJJJJIJIJJGJJJJJJIJJJJJJJGIJJJJJJJJ
@5763881/1
gccagatcgataaaaaaatatcgcaatattagaaattttcaaatattctt
+5763881/1
CCCFFFFFHHHHHJJJJJIIIGIIHHJIJJJJJJIJJJJIIIJIJJIIJH
@5073165/1
cttgttgtcgtcgttctaccaggaaaaacaccagtatatgccgaagtaaa
+5073165/1
BB?4BDFDHHHGHHIJIJJJJJJJIGIIJJJJIJHIJJJIJIJHIIGHJJ
@4437223/1
ctgcccacttgaagtagattttgtgaaggagcacaacgtaaaacaatatc
+4437223/1
C@CFFFFFHHHGHIHGIIIHJIIJJHJJJIIIJIIJJJGGIIJJIJJIGI
@7785865/1
ttcacgattcataaaagtaatataaccttagatttcgaggcaaattgatt
+7785865/1
CCCFFFFFHHHHHJJJJCJHIJJJJJJJJJJJJJJJJJIIHJJJIJJJJJ
@7785866/1
ttcacgattcataaaagtaatataaccttagatttcgaggcaaattgatt
+7785866/1
CCCFFFFFHHHHHJJJJEJIJJJJJJJJJJJIJJJJJJIIIJJJJJJJJJ
@7788745/1
ttcactttttggtcatgattttgaggtactcgagggcatgatgagcagcc
+7788745/1
@@@DDDDDFHFHHEG@G4CHFI@HIGAEHGIICHEHGE@F<FDAHGHIII
@7788746/1
ttcactttttggtcatgattttgaggtactcgagggcatgatgagcagcc
+7788746/1
CCCFFFFDFHHHFHIJIIJJJIIJJJFFHIJJJGGIJJFJJIIIIIJFJG
@3689491/1
ctaaagctatctactcgttatataatcatcattcaaacattgaagcc
+3689491/1
@@CFFDDFFHGHHJJIHFHCDHBHIIEIIJJGIHIIJ@GHDIIJCGI
@3689492/1
ctaaagctatctactcgttatataatcatcattcaaacattgaagcc
+3689492/1
CCCFFFFFHHHHGIGGAAGCDCAAFBFHGEGGHCGIIEGHICFHADH
@7130581/1
tacactattattaggcactagttattaattataatcatcaatattatcta
+7130581/1
CCCFFFFFGGFHHIJJJJJJJJGGIJIJGIIJIIIJIJIIJJGIJJIEIH
@5770297/1
gccagtggccgtctgctacggaacaggcaaaactccgaaggaagccaagg
+5770297/1
@@@FFFFFFHHDDGGEGJHIIJJIJGIJJJIJIGIIIJJFIIIGGGGIGG
@5074325/1
cttgtttagacctcaaatgactcaactttccttcatgaacgttctcgtat
+5074325/1
CCCFFFFFDHHHHJJJJJJJJJJJIJIJJJJJJJIIGGIIIHJJJJJJIJ
@5074806/1
cttgtttatttccctttttgtggagaggtactatgtgtgtttggct
+5074806/1
@@?DFFFFAFHFHIIIIIIIHGG9FEHIBFGH@FHCD9:CFHIIEG
@5074807/1
cttgtttatttccctttttgtggagaggtactatgtgtgtttggct
+5074807/1
@@CFDDFFFHHDHIGIIII<<CG?FEEH9CFHIIIDHDEDHIGIII
@5774409/1
gccatattgatttaattttgacatgttagaatgccctattgaaaaccttg
+5774409/1
CCCDFFFFAHHFHIIIIIIGGIIICHIIBHIIEGHIGGHHIGGGHHGICB
@5774410/1
gccatattgatttaattttgacatgttagaatgccctattgaaaaccttg
+5774410/1
CCCFFFFFHFFHHJJJJJJIIJJJJJJJIJJJJJJJJJJIJJJJJJJJII
@5774411/1
gccatattgatttaattttgacatgttagaatgccctattgaaaaccttg
+5774411/1
CCCFFFFFHHHHHJJJJJIJJJJJJJJJJJJJIJJJIJJJJIJJJJJJJJ
@5774412/1
gccatattgatttaattttgacatgttagaatgccctattgaaaaccttg
+5774412/1
CCCFFFFFHHHHHJJJJJJJJIJJJJJJJJJJIJJJJJJJJJJJJJJJJJ
@305319/1
aaatatttcaaattgttcaggtaaaatcttgcttcatgattgaaaatttg
+305319/1
?@@44=DD?CFHHIGFFGDHHEIHEGIGIGEIIEDHIGHIIIIIIBHFH@
@4441282/1
ctgcctcaaaaacgtatgacaaaactatagacaaaccagaattacaggaa
+4441282/1
@<@DDAADBCFDDG::AE4CDEEGEAAB?B<CCBBFEGFBDGFFFAEFFE
@4441283/1
ctgcctcaaaaacgtatgacaaaactatagacaaaccagaattacaggaa
+4441283/1
CCCFFFFFHHHHHJIJJJJJJJJJJJJJJJJJJJJJJIJJJJJJIIJJHI
@4441284/1
ctgcctcaaaaacgtatgacaaaactatagagaaaccagaattacaggaa
+4441284/1
CCCFFFFFHHHHHJGGIJJJJJJJJJJJJJJJIJJJIJJJJJJJJJJFIJ
@4441285/1
ctgcctcaaaaacgtatgacaaaactatagagaaaccagaattacaggaa
+4441285/1
CCCFFFFFHHHHHJIJJJJJJJJJJJJJJJJJJIJJJJJJJJJJJJJJIJ
@1672983/1
caaagacgcaataagtgatacaagaaaatatacagactaaagaaacgctc
+1672983/1
@<@FFFFFHGHHHJJFGIHIJJIJIJIJGIIGGCGEHGIJJJJJJIJGIJ
@7131618/1
tacagactaaagaaacgctcgtgggg
+7131618/1
?;==DDBD?DHF?EAEHGH@:EGHA<
@4442942/1
ctgccttctacatttgcgagtgacgaagagactctcagcttcaacgccaa
+4442942/1
CCCFFFFFGHHHHJJJJJJF?FHHJJIIJJJJJJIIJHIIIIJJJGHIJJ
@4442943/1
ctgccttctacatttgcgagtgacgaagagactctcagcttcaacgccaa
+4442943/1
CCCFFFFFHHHHHJJJJJIJCFHIJJIGIGIJIJJIIIJJJJJJJDGIHG
@4442944/1
ctgccttctacatttgcgagtgacgaagagttggccactaaactgggcag
+4442944/1
@?<DFFFFHHHHHIJGJIJJ@FHIIGIGJJFGHIGIJJJJGIIGGIJCC@
@4442945/1
ctgccttctacatttgcgagtgacgaagagttggccactaaactgggcag
+4442945/1
CC@FFBDDHHHHHJJGDH>H8CEHHIIJEIIIIE>FGEHGHEGGEGH@F@
@4442946/1
ctgccttctacatttgcgagtgacgaagagttggccactaaactgggcag
+4442946/1
CCCFFFFFHHHHHJIJIJGGCFHJJJIJIIHIJJJJJJJJJJJJIIJIJI
@4442947/1
ctgccttctacatttgcgagtgacgaagagttggccactaaactgggcag
+4442947/1
CCCFFFFFHHHHHJJIJIIJCFHHIJJJIJJJJJIJFJJJJJJIJIIIJJ
@4442948/1
ctgccttctacatttgcgagtgacgaagagttggccactaaactgggcag
+4442948/1
CCCFFFFFHHHHHJJJJJJJFHIIJJJIJJIIJIIJJIIJJJJIJJIJIG
@4443642/1
ctgcctttcgtgtggtagtccctcttcgtgttccatttcatagaatggtg
+4443642/1
CC@FFDFFHFFFBGIHIIIJGGCGGHIIIIGEGGGIIJGIIJIIGG@H<F
@1674369/1
caaagagaaggatagcaactaattttacaagctatactttgcatagaatt
+1674369/1
CCCFFFFDHHHHHJJIIJJJJJJJJJJJIJJIJJJIJJJJJIIJJJGIJJ
@1674370/1
caaagagaaggatagcaactaattttacaagctatactttgcatagaatt
+1674370/1
CCCFFFFFHHHHHJIJJJJJJJJJJJJJJJJJJJJJJJJJJJJJJJGIIJ
@970288/1
atagtgtattacctctaaagctatctactcgttatataatcatcattcaa
+970288/1
??@FFFFDFDHHFEFGGGEHGHAHFE>EGGGIGGGDDHFGHGHHGHIGEE
@970289/1
atagtgtattacctctaaagctatctactcgttatataatcatcattcaa
+970289/1
@CCFFFDFHHHHHJJIJJJJJJJJJIJJJJIIJJJJJJJJJJJJJJJJJJ
@971335/1
atagttttgtcatacgtttttgaggcagcaaatttctcaagggcacacgg
+971335/1
@@@FDDFDDDFHBGDEBGHIIG1FFCHB?EGI@HH4?DGIGIGGGABDAG
@971336/1
atagttttgtcatacgtttttgaggcagcaaatttctcaagggcacacgg
+971336/1
@CCFDFFFHHHFFIFG<DHHI:?CGDCH=;FHGIIBBFDHBGGADHAD@B
@972637/1
atataaccttagatttcgaggcaaattgattgatttgcccagcacaaact
+972637/1
CCCFFFFFHHHHHJJJJJIIJJJJJJJJJJJJIJJJJJJJJJJJJJJJJJ
@3028312/1
cctcgccttacaaaataaaatacggcaaagagaagaaaggccgatagaat
+3028312/1
CCCFFFFFHHHHHJJJJJJJIJIJJJJJJIJIJJJJJJIIJJJIGIJJJJ
@972754/1
atataactgacatgtttcatatgtagaacgaattttgtgcatacaaaaat
+972754/1
CCCFFFFFHHHHHJHIJJJJJJJJIJJJJJJIJJJJJJJJJJJJJJJJJJ
@972755/1
atataactgacatgtttcatatgtagaacgaattttgtgcatacaaaaat
+972755/1
CCCFFFFFHHHHHJIIJJJJJJJIJJJIJJJIJJJJIHJJJJJJIIJJJJ
@972756/1
atataactgacatgtttcatatgtagaacgaattttgtgcatacaaaaat
+972756/1
CCCFFFFFHHHHHJIJJJJIJJJJIJJJJJJJJJJJJJJJIJJJJJJJHI
@972757/1
atataactgacatgtttcatatgtagaacgaattttgtgcatacaaaaat
+972757/1
CCCFFFFFHHHHHJIJJJJJJJJIJJJJJJJJJJJJJIJJJJJJJJJJJJ
@7793592/1
ttcagcccccaccaagggaagggggcggcccccatcccaacagaaggggt
+7793592/1
CCCFFFFFHHHHHJJJJJJJJJJJJJJFDDDDDBCDDDDC?BDDDCDDD0
@2398100/1
catagttcttacatccttgtttatttccctttttgtggagaggtactatg
+2398100/1
@@<?D=BDFFBCDHBFFHHCFDHCGHE@DAFEHDH?DGGCDFCH<AGHHI
@2398101/1
catagttcttacatccttgtttatttccctttttgtggagaggtactatg
+2398101/1
@CCFFDFFHHFHFIJJJJGHIIFIIJIJJJJJJJIBHIIJGIF:DHIJIJ
@973571/1
atataatatatcctcaaactagtgaagacttatctcatccaactgtggga
+973571/1
CCCFFFFFHHHHHJJJJJJJJJFHJJJJJJJJJJJJJJJJJCHIJFHIIJ
@7794015/1
ttcagcgttttgtggaactgtgaaactttgtgggactgctggttgcccaa
+7794015/1
CCCFFFFDHHHHFIJJJJJJHHIJJJJIJJIIIJJJJJJJJJJJIJIJHJ
@3692460/1
ctaaagttaaccagacaaagcacctatcgaatcgaatattagtagca
+3692460/1
@@@FBEDDDBFHFFIDHHGG@GHH@?ACGBBBCDHII7GIA?0BGII
@3692461/1
ctaaagttaaccagacaaagcacctatcgaatcgaatattagtagca
+3692461/1
@C@DFFDFHHHHFIJJIJGGIIJJGIJIJIICHHIJIJGIJEBBFGC
@3692462/1
ctaaagttaaccagacaaagcacctatcgaatcgaatattagtagca
+3692462/1
BC@FFFFFHHHHHJJJJJJJIJJJJJJJJJJJJJIJIJJJJIHIIIJ
@3692463/1
ctaaagttaaccagacaaagcacctatcgaatcgaatattagtagca
+3692463/1
CCCFFFDDHHHHHIJIJJJJJJJJJJIJJJIIJIIIEGHGIGDFHGI
@3692464/1
ctaaagttaaccagacaaagcacctatcgaatcgaatattagtagca
+3692464/1
CCCFFFFFHHHHHJJJIJJIJJJJJJJIJJJJIJJJGIJJJIHIGIJ
@307081/1
aaatcacagagccccgggcccagatggcattcatgcagaaccgatta
+307081/1
CCCFFFFFHHHHHJJGHJIHIGIIJJJIIJJJJJJJJIIIJJJIIIJ
@2401168/1
catatgtagaacgaattttgtgcatacaaaaatagtaaaaagtcgaagtc
+2401168/1
CC@FDDEFFHHHGHIIJJJIIJJIGIIJJJIIIJJDDHGIJJGCGHIIFH
@5776027/1
gccatctgcgggacatgcacatctcttggagccagccaatgggattgccc
+5776027/1
@@@DDDFDHAFADGGIJIGIIIGGIIJJJJIIJJEHGGJJJICICHIIIJ
@5776028/1
gccatctgcgggacatgcacatctcttggagccagccaatgggattgccc
+5776028/1
CCCFFFFFHHHHFIJJJJJIIJIJIJJJJJJJJJJJJJJJJJJIGIJJJJ
@5776029/1
gccatctgcgggacatgcacatctcttggagccagccaatgggattgccc
+5776029/1
CCCFFFFFHHHHGIJJJJIIJJJJJJJIJIJIIJJJJIJJJIJJIJJJJJ
@5776030/1
gccatctgcgggacatgcacatctcttggagccagccaatgggattgccc
+5776030/1
CCCFFFFFHHHHGJIJJJJJIGIJJJJJJJJIJJJJJIGIJJJJJJJJIJ
@5776031/1
gccatctgcgggacatgcacatctcttggagccagccaatgggattgccc
+5776031/1
CCCFFFFFHHHHHJJJIJJIJJJJJJJJJJJIJJIJJJJJIJJJIJHJJJ
@4449406/1
ctgcgggacatgcacatctcttggagccagccaatgggattgcccatcac
+4449406/1
CCCFFFFFHHHHHJJJJJIJJIIJJJJJJJJJJJJJJJJJJJJJJJJJJJ
@3031962/1
cctctatactttgcatcaaataaatgctccctcctcacaatataataaat
+3031962/1
@C@FFFDFHHHAAGIJHHHIIIJJJIJJJJJJJJJJJIJIJJIJJJJJJJ
@3031963/1
cctctatactttgcatcaaataaatgctccctcttcacaatataataaat
+3031963/1
CCCFFFFFHHHHHJJJJIJJGIJIJIIJJJJJ;FHIJJJJJJJJJIJJJJ
@3033529/1
cctctctaacgtctttatagaatgtcaatgttattctaaaaagaagactg
+3033529/1
BCBFFFFFHHHHHJJJIJJJIJJJJJIJJJJJJJJJJJJJIJJJJJJJJJ
@3033530/1
cctctctaacgtctttatagaatgtcaatgttattctaaaaagaagactg
+3033530/1
CC@FFDEFHGHDHFHI<CEEEHDBAFHIEG@HAHIGHGHIIIEGHAFHGE
@3033531/1
cctctctaacgtctttatagaatgtcaatgttattctaaaaagaagactg
+3033531/1
CCCFFFFFHHGFHJJJJJJJJJJJHIJJJJIJJJJIJJJJJJIJIIJJJH
@4452975/1
ctgctaaaaaagcaggaaaagcccagaagaacgttcgactttcacttcat
+4452975/1
@@?DDEFFHFHGHJGGBEHEIIHGIICGGGGGEHIIIFGIIIIIEE=BGF
@4455992/1
ctgctacggaacaggcaaaactccgaaggaagccaagggctcggctgctc
+4455992/1
CCCFFFFFHHHHGIJJJJJJJJJJJJIIJJIIJIJIIJJJJJIJJGGEAE
@4455993/1
ctgctacggaacaggcaaaactccgaaggaagccaagggctcggctgctc
+4455993/1
CCCFFFFFHHHHHJJJJJJJJJJJJIJJJJJJJJJIIJIJJJIJJJJHFH
@976752/1
atatattcttcaggggatcatgaagctcgcttttcaaattctcgtgactt
+976752/1
CCCFFFFFHGHHHJJJIJIJIIIJJJJJJJJJJJJJIGHIIJJJJJJIJJ
@7141906/1
taccgatagacaaagactgaaattgagaaaaaatgaacatggaatgtaag
+7141906/1
CCCFFFFFHHHHGJJIJJJJJJJJJJJJJJJJJIIJJJIJIJJJJJHIJI
@5088835/1
ctttaacgaaatgtcaagagcataaagtatgtctagaacgattttacctt
+5088835/1
:1:=DDFFHHHHHFHIJJJJJJJJJJJCHIJFFGIIIJJIJJIJJIJJJJ
@5088836/1
ctttaacgaaatgtcaagagcataaagtatgtctagaacgattttacctt
+5088836/1
CCCFFFFFHHHGHGGIJJJJJJIJJJJFHIJHIJIIJJJJJJIJJJIJJJ
@5088837/1
ctttaacgaaatgtcaagagcataaagtatgtctagaacgattttacctt
+5088837/1
CCCFFFFFHHHHHIJIJJHIJJJJJJJHHIJIIJJJIEHIIJJJJJIJJJ
@5088838/1
ctttaacgaaatgtcaagagcataaagtatgtctagaacgattttacctt
+5088838/1
CCCFFFFFHHHHHIJJJJIIIJIJJJJHIIIIIJJJJJFJIIIJIJHIJI
@5088839/1
ctttaacgaaatgtcaagagcataaagtatgtctagaacgattttacctt
+5088839/1
CCCFFFFFHHHHHJJJJJJJJJJJJJJFHIJIJJJJJJJJJJJJJJJJJJ
@312254/1
aaatctaccgacagagaggttatccttgggggaagaagccaaattgctct
+312254/1
CCCFFFFFHDAHFDGIJJIHIGGIJJJJIJJJFHHGGIIIJIGIJFIJJI
@2406462/1
catcaatattatctatcgatactgaatgtaattttttatatagtgccccg
+2406462/1
CCCFFFFFHHHHHJJJJJJJJJJJJIJJIJJJJJJJIJJJJ<FDHHIJIJ
@7143068/1
tacctcaaaatcatgaccaaaaagtgaacagctatcgatacacagtcata
+7143068/1
CCCFFFFFHGHHHJJJJJJJJJJJFGHJIJJJJJJJIJJJJJJJJHIJIJ
@4460514/1
ctgctcgaatagctcgtacttcggcacttgtaacttgttcaaattgtcca
+4460514/1
CCCFFFFFHHHHHJJIGIIJJJIJJJJJJJGIJJJJJIJJJJJJJJJJJJ
@7799661/1
ttcagttcttgcaggagatcgctagcgaacaatccttcgaggtaacctac
+7799661/1
CCCFFFFFHHGHHIJJJHIIJJIIJJJJJJJJJIJJJIJIJIAGGIJJJJ
@979316/1
atatcttatcatgtttcttgtctgtccttctgtcatttttctattaattg
+979316/1
@BBFFFFFHHHHHJJJJJJIHGGJIJJIJJJJJJJIJJJJJJGIIJJJJH
@4464425/1
ctgctgcctatcctgaggcctacgctgttgttgtggtccacccctttgtt
+4464425/1
CCCFFFFFHHHHHJIIJJJJIJJJJJJJIIIIIGHIHIJGHJJJJJIIJJ
@981549/1
atatgctctacgctcacggatcagatctttgccatgacttggagctgcgc
+981549/1
CCCFFFFFGHHHGGIGHIIGHEIGJJJJJJIHHIJJJJJIJJJJGJJIJJ
@314078/1
aaatgaaaaacgtatgttgtttacttcatttgaatctatggaagttcgta
+314078/1
CCCFFFFFHGHDDGHIHGGHIGHGHIJEGHIJIHJJJJJIGGIIEHIDGH
@1685982/1
caaagcaaagacgcaataagtgatacaagaaaatatacagactaaagaaa
+1685982/1
CCCFFFFFHHHHHFJJJJJJHHIIIIJIJIJJJJJJJJJJJJJIJJJJJJ
@1688484/1
caaagccttaggagatgtctttgaatccgtagcaggtgcaatatttttag
+1688484/1
@C<DFFFFHHHHGJBIIHGGJJJJJJJIIHIGIIIJGHIIIJJJJJJJJJ
@5786153/1
gcccacttgaagtagattttgtgaaggagcacaacgtaaaacaatatcga
+5786153/1
@CCFFFFFHHHHHHIIJJJJIIJJJJJJJJJJJJJJHIJJJJJJJJJIJI
@2410296/1
catcactttgtcatcgaacgatgtcaccacctgattggtgatatcagccg
+2410296/1
CCCFFFFFHHHHHJJJJJJJJIJICIIIGIJJJHIJIIDGHIJJIJJIII
@982932/1
atatgttgcgaatcagggctgggatgagtgacgtcagcgcccatgatcat
+982932/1
CCCFFFFFHHHHHIJJJJJIJJJJIJIJFGGIJJJIJFIJJJGIJIJJJJ
@984629/1
atattatctatcgatactgaatgtaattttttatatagtgccccgatgat
+984629/1
@@@DFDFFHFHBFBFGGHAB:FHEFGHEIEEEGHIIGE?FABDED@GHCG
@984630/1
atattatctatcgatactgaatgtaattttttatatagtgccccgatgat
+984630/1
@B@DDFFFHHHHHJJJJJJJJJJHIIIJJJJJIIIIJJGIIJJJJJIJII
@321199/1
aaatggataattataggattggatctatgactgtgtatcgatagctgttc
+321199/1
CCCFFFDEHHHHHIIJJHIIJJHGJJIJJIJJJJIIJIJJIIIJJIJHIJ
@4467983/1
ctgctgttgtctcgctccaggttgctgttgtggaggagcgggctgctgtt
+4467983/1
B?BFFFEFHHGHHJJJIJHJJGHIIJIIIJGIIIJJIIIIJJIJJJIHFH
@7805979/1
ttcatgattgaaaatttgcaaggtttggaggagttgtactaatttgtgta
+7805979/1
C@@FFFFFHHHFHJIIJGIIGIJFHHGHEHGFHFGGIJIJJJJIJJIIII
@7806021/1
ttcatgcagaaccgattaagaaaggggcagacaacttcatgtacaaatac
+7806021/1
=11BDFFFHGHFHJGFGIJIIJJJFIIDHIJJJJJIG@HIJIIJJJIGGH
@1694952/1
caaaggtaaaatcgttctagacatactttatgctcttgacatttcgttaa
+1694952/1
CCCFFFEFHHHHHJIJJJJJIJJJJJJJJJJJJJJJJJGJJJJJJJIJJJ
@323684/1
aaatgtcgcaaattatgtcacataaatgtcaaaatgccacataacttgca
+323684/1
CCCFFFFFHHHHHJJJJJJIJJJJJJJJIJJJIJJIJIJJJJJJJJJJJJ
@323691/1
aaatgtcggaactggcgaaatcaaacaacgtaagacgcaaggtggaatgt
+323691/1
@C<DFDFFHHHHHJJIJJJJIIJIIGJIIJHHGGIGIGIGIJ=EHIJIH?
@5791019/1
gcccgttccgccacagcaacaacctcgagcgagacaacagcagtctgctc
+5791019/1
@C?BDDEFHHHHHJJJJJJJJJJJJJJJJJJJJJJJIJJHIIGHIJJJJJ
@5791667/1
gccctattgaaaaccttgtagtggattcctaatattttttagtgaacctc
+5791667/1
@<=DDDDFDDDBHBDCGECF@@?CHCF?EHH>C9EEGGIGA3B?FH@F9?
@5791668/1
gccctattgaaaaccttgtagtggattcctaatattttttagtgaacctc
+5791668/1
CCCFFFFFHGHGHJJJJJJJJHIJGIJJIJJIIIIIJJJJIGHIIJJJJJ
@5791669/1
gccctattgaaaaccttgtagtggattcctaatattttttagtgaacctc
+5791669/1
CCCFFFFFHHHHHJJIJJIIJGHJHJIJJJJJJJJJJJJJJJJJJIJJJJ
@5791670/1
gccctattgaaaaccttgtagtggattcctaatattttttagtgaacctc
+5791670/1
CCCFFFFFHHHHHJJJJIIJJFGJIIJJJIJJIIIJJJJJIJIIIIJJJJ
@5791671/1
gccctattgaaaaccttgtagtggattcctaatattttttagtgaacctc
+5791671/1
CCCFFFFFHHHHHJJJJIIJJHIJJIJJJIJIJIIJJJJIIGIEHJJJJJ
@5791672/1
gccctattgaaaaccttgtagtggattcctaatattttttagtgaacctc
+5791672/1
CCCFFFFFHHHHHJJJJJIJJHIJJIIJJJJIJJJJJJIJJJGIIJJJJJ
@325538/1
aaattaaacacgctgagaaagctatggttgagtgaaaaaggtgggaaatg
+325538/1
CCCFFFFFHHHHHJJIJIJJJJJJJJJHIJIIFHIJJJIJJBFHIIIJII
@325547/1
aaattaaaccacctagatcaccacttttacgacatgtgcacgatccggag
+325547/1
@@<DFFFFGHHHHJIGGIIJJGIJJIJJJJIGIIIIGHIHJJIIJJJJJI
@5792804/1
gccctgttgaaaaccttgtagtggattcctaatattttagtgaacctctc
+5792804/1
CCCFFFFFGGHHHJJIJGHGIHIJIJJJJIIJIGIGJJIIHHIJJJJJJI
@6501669/1
gtcgaaatgaacgtcaacaacaaagttccccaccaaagcaaatgggtcca
+6501669/1
@<?DDDDFHDHBFCFHHEFHBEC@E??EFIGDHIGGCBDFHIH>?;9?F@
@7149422/1
tacgtttttgaggcagcaaatttctcaagggcacacggcaacaaaaagtg
+7149422/1
BCCFDFFFHHHHHJJJIJIIJJJIJJJJJJJJJJGIJJIJJGIJJJJI@G
@6502317/1
gtcgaacgttcttctgggcttttcctgcttttttagcagctttaccattc
+6502317/1
CCCFFFDDFHDFHGHGIJGEHIIGIIIIIJJJJJGIIIJIJIJIIJIIII
@2413796/1
catcattcgtcgtgtaccacatctcggatcttgctactaatattcgattc
+2413796/1
CC@FFFFFHHHHHIGIJJJJJJIJJJJHIJJIJIIGIJJJJJJJJJJJJI
@6503525/1
gtcgaagtctttcgagacatactcttcggagaatcacaaaactcatgata
+6503525/1
@@@DDB?DFFFF<C7EF?B:CEECDHEGDCFDGEEEIEFIIII@>DFFII
@3048354/1
cctgattggtgatatcagccgctccgggcgttccgttggtctgattggct
+3048354/1
BCCFDFFFHDHHHJJJJIJJJJJJJJIIJJGIJJIGGIF;CHCCGHHHHG
@3049232/1
cctgcacacacgcatttttaaatttaaaaatttattcaagtcaaaaataa
+3049232/1
CCCFFFFFHHHHHJJJJJJIJJIIJIJJJJJJIJJGJIGGGIIJJJJJII
@988144/1
atatttatcacatcattcgtcgtgtaccacatctcggatcttgctactaa
+988144/1
CCCFFFFFHHHHHJJJJJJJJJHIIJJJJJJJJJJJJIJJJJJJJJJJJI
@5793331/1
gcccttgagaaatttgctgcctcaaaaacgtatgacaaaactatagagaa
+5793331/1
@CCFFFFFHHHHHJJJJJJJJJJJJJJJJJIJJJJJIJJJJJIIJJJJGI
@5793425/1
gcccttgtgtgggaccagtctgttgtgtgggaccagtctgttgtggggga
+5793425/1
CCCFFFFFHHHHGIIJJIHC>FFEHHHCFHGGGIJIJGIDIIJDEHHGGA
@7806715/1
ttcatgtacttgccgaaaacttccaaatctcgcctatcaagaggtctgct
+7806715/1
@C@DDFFFHHHHHJIIJJGIJJJIJJGGIIJIJJJJIIJIJIIJDFGHIF
@3709755/1
ctaacgtctttatagaatgtcaatgttattctaaaaagaagactgctaaa
+3709755/1
CCCFFFDFHHHHHJJJJJJIJJJJJIJJJJJJJJJJJJJJJJJJJJJIJJ
@2417565/1
catccgtctacatatacctgaaattccccaaatacaacgaaggtctggca
+2417565/1
@@@FDDFFHDHHDGEHGIJJJJJGGIJIGIFIHJJIGG:DFAA?DGIEGI
@1701469/1
caaagttctcaacaaccagctcctacatctcaacaacaagctgcatgggg
+1701469/1
CCCFFDFFHHHHHJJJJIJJJJJJJJJJJJJJJJJJJJIIIJJJJJJJJJ
@990208/1
atatttttcaggggatcatgaagctcgcttttcaaattctcgtgactttt
+990208/1
CCCFFFFFHHHGHJIJJJJJJGIJJJJJJJJJJJJJJJJJIJJGGJJJII
@990209/1
atatttttcaggggatcatgaagctcgcttttcaaattctcgtgactttt
+990209/1
CCCFFFFFHHHHHJIJJJJJJJJJJJJJJIJJJJJJJJJJJJIJJJJJJJ
@1703805/1
caaataaaatcatagaatcacaatatccgtggaaagatatcgaagaacct
+1703805/1
CCCFFFFFHHHHHJJJJJJJJIJIJJJJJDHHIIGIJJJJJJJJJJIIHI
@990540/1
atattttttcggaaaaaagtgagtttaggatatcttacgttctggcaaca
+990540/1
@@CDFFFFHHGGFGIEGGIEEDH@FGIIIIJJJIJIIJJJJIHDCGHGII
@1704070/1
caaataaatgctcccttttcacaatataataaatacatatcatatcatcg
+1704070/1
CCCFFFFFHHHHHJJJJJJJJJJJJJJJJJJJJJJJJJJJJJJIJIJJJJ
@1704071/1
caaataaatgctcccttttcacaatataataaatacatatcatatcatcg
+1704071/1
CCCFFFFFHHHHHJJJJJJJJJJJJJJJJJJJJJJJJJJJJJJJJJJJJI
@1704072/1
caaataaatgctcccttttcacaatataataaatacatatcatatcatcg
+1704072/1
CCCFFFFFHHHHHJJJJJJJJJJJJJJJJJJJJJJJJJJJJJJJJJJJJJ
@7150726/1
tactatgtgtgtttggctagattctgtttgacattcgaaaagtaaacgtc
+7150726/1
@@@FDEDDFAFHHJJJIIIIIIIIJIJJIDEFGHIHEGIIFIHGEGGIFH
@7153306/1
tacttcctcaagcgctggtaacgctttatcgggttctgctaagtggtaag
+7153306/1
CCCFFFFFHHHHHJJJJJGHIJJJJJJJJJJJIJJJJJJJJIJGHJHIJJ
@7154186/1
tagaaaaaaaccactaattctatgcaaagtatagcttgtaaaattagttg
+7154186/1
CCCFFFFFHHHHHJJJJJJJJJJJJJJJJGHJIIJJJIJJJIJJJJJIJJ
@5797348/1
gccgaatgtttggcgtctttcttcgatcttccggttccggtggccaccag
+5797348/1
@@<=DABB:CAFF3E:@EEHHEFIDEGGIIEHG<G0B9D:FFBFA@;=D=
@5797349/1
gccgaatgtttggcgtctttcttcgatcttccggttccggtggccaccag
+5797349/1
@CCFDFFFHHHHHJJIJJJJJJJJJJJJJJJJJJHIJIJIJJJJJJIJJI
@5797350/1
gccgaatgtttggcgtctttcttcgatcttccggttccggtggccaccag
+5797350/1
CCCFFFFFHGHHHJJHIIJJIIIIIGIIJJJJJJIJGIJJJJJJJJJJJI
@5797351/1
gccgaatgtttggcgtctttcttcgatcttccggttccggtggccaccag
+5797351/1
CCCFFFFFHHHHHJJEGGIJGIIIJIJIJIJIGGGHIJIGGGIIIGIIIH
@5797352/1
gccgaatgtttggcgtctttcttcgatcttccggttccggtggccaccag
+5797352/1
CCCFFFFFHHHHHJJFIGIJGGIIJHJIJJJJJIGGJJFGIJIIIJJJIG
@1707716/1
caaatacctaaaccttcccactaaagttaaccagacaaagcacctatcga
+1707716/1
B8BDDFFFHHHHHIJJJJJJJJJJIIJJJJJJIJJJJJIJJJIIJIIJFH
@7155545/1
tagaaactgaaaaaccgaattctcgtacagtgggatggttgttaaaatta
+7155545/1
C@@FDFEDDHFFHJGIGFEGGHIICH?GHIIGJDH<GG@FGHI?DDGHIJ
@7155546/1
tagaaactgaaaaaccgaattctcgtacagtgggatggttgttaaaatta
+7155546/1
CCCFFFFFHHHHHJJJJJJJJJJJJJJJJJHIJJDGGGGGHJIIIEIIJI
@5799056/1
gccgagcaagactcccgtcagcgtcctccaggagttgctgagccgtcgcg
+5799056/1
CCCFFFFFHHHHHJJJGFHGGHHGGIGIIEGIBHDGGHFGHIDIB@GIGA
@5799057/1
gccgagcaagactcccgtcagcgtcctccaggagttgctgagccgtcgcg
+5799057/1
CCCFFFFFHHHHHJJJJIJJJIIIIJIJJJJIIIHHIJJJJJJJJHIJGH
@7159927/1
tagaattagtggtttttttctaaaatcaatttacatattatttttgactt
+7159927/1
BBBDFFFFHDFHFIJJJJJJJJJJJJJJIJJJJJIJJJJJIJJJJJJJJJ
@5801439/1
gccgatttgcagactctcagcttcaacgccaaggacttcaacttcgttca
+5801439/1
??@F;@DDFHFDD>GGIGEGGHGGHII8CFBEG=HEH@A@F?DGBFFGHG
@5801440/1
gccgatttgcagactctcagcttcaacgccaaggacttcaacttcgttca
+5801440/1
B@@FDFFFHHHGFIJJJJIJJJJJJIJIJIIJJIIJJJJEIJJIJJJJJG
@7160644/1
tagacacaaagaaagtctttactatgtcatggttgaagtagggacctacc
+7160644/1
??@DDDDDDDHHHFIEHIHH>CCHBHCFHIBHHHHC?EDGGII>ABFHIB
@5106011/1
ctttaccattcgtcttatcgatgcattgaaacgcaaactgacgtttactt
+5106011/1
@@CFDDDDHFHGFHEGGGHEHHGGFGIGIIJGGBGGGIABGHGFFEHIJJ
@5106012/1
ctttaccattcgtcttatcgatgcattgaaacgcaaactgacgtttactt
+5106012/1
CCCFFDFDHFFFFGGIBFFECFEHHHIHEHIGGAFHIEEGIIIDHHGGFH
@5107143/1
ctttacgcgcgaaaaccattatgtttt
+5107143/1
@@@DFFFFFDHHHJJIIIIIGIIFHII
@2420309/1
catcgataagacgaatggtaaagctgctaaaaaagcaggaaaagccc
+2420309/1
CCCFFFFFHDDFHGIIJJEHIGGIJJJJJJJJJJIGGGIIGIIGGAG
@2420310/1
catcgataagacgaatggtaaagctgctaaaaaagcaggaaaagccc
+2420310/1
CCCFFFFFHGHHHJJIJIHHIHGGHJJIIJIJJJJFIJIGGIJJGIF
@5803712/1
gccgctccgggcgttccgttggtctgattggctt
+5803712/1
@@@FFFFFFHH8FFGBHICHIJBGHHIJIIIHII
@6514723/1
gtcgatgttgccagaacgtaagatatcctaaactcacttttttccgaaaa
+6514723/1
?@@=?BBD?>4ADABAC13:F9FEGHIG><?9C<?<11:D?:6990@66A
@6514724/1
gtcgatgttgccagaacgtaagatatcctaaactcacttttttccgaaaa
+6514724/1
@@@DDDDDDFHFFIIGIIAGGBHIE@EHEEE?C<EFHEEGEGGIABHGEH
@6514725/1
gtcgatgttgccagaacgtaagatatcctaaactcacttttttccgaaaa
+6514725/1
BBBFFFFFHHHHHJJJJJIIJJJJJJJJJJJJJJJJIJJJJJJJJJGJJJ
@3719249/1
ctaagatgcacaatcgttcaagaaacaggaatgggttcagttattcataa
+3719249/1
CCCFFFFFHHHHHJJJFHJJJJJJJJJJJJJJJJJIIIJJJIJJJJIGJI
@4478656/1
ctggaaatggttcgctttgagaccgatgggtcggccttcgcgtccgaggt
+4478656/1
CCCFFFFFHHHHHJJIJJIIJJJJJJJJJJGIJJJJJIIIJJHFFDBBD@
@7164175/1
tagaggataaaccaatggagcacacttttacttcagctacttgaaccgta
+7164175/1
CCCFFFFFHHHHHJJJJIIJJJJIJJJJJJJJJJJJJJIIJJJJJJJJJG
@5807682/1
gccggttcataaccttctctttggactctcttgcatgctgctcgaatagc
+5807682/1
CCCFFDFFHHHHHJJJJJJIJJJJIJJJJJJJJJJJJJJJJJJJJJJJJJ
@2423785/1
catcgttcgatgacaaagtgatgggcaatcccattggctggctccaagag
+2423785/1
CCCFFFFFHHHHHJJJII4AHHIIHHIIIJJJJJJIJIJJJIHIGBGHCG
@7166544/1
tagatgctgtgtggaaagtgtactataaaatgatgaaaccggagatcgaa
+7166544/1
CCCFFFFFHFHHHJJJJIHHEHIJJJJJJJJJJJJJJJJJJJJJIJIIJI
@2426056/1
catctcggatcttgctactaatattcgattcgataggtgct
+2426056/1
@@@A?DDDC?CBBEFI4<CFH4:?FEB@?9C?FC@A9GA??
@7168297/1
tagcaagatccgagatgtggtacacgacgaatgatgt
+7168297/1
CC@FFFFFHFHDFGIIIBHEAFHHGGIG@GGIID@D9
@5112707/1
ctttagaggtaatacactattattaggcactagttattaattataatcat
+5112707/1
CCCFFFFFHFHHGJJJJJJJJJJJJJJJJJJJJGJJJJJJJJJJJJJJJJ
@7169226/1
tagcacaacaaaaaaagatggcgaaacaattagcagcaagagaaatgctg
+7169226/1
CCCFFFFFHHHHHJJJJJJJJJJJJJJJJJJJJJJJJJJJJJJJJJJJJH
@5810351/1
gccgtattttattttgtaaggtgaggtatttgtacatgaagttgtctgcc
+5810351/1
BCCFDFFFHHHHHJJJGIJJJCGHIICGGIJJIJJIJJJIJIIJIJJJIJ
@5115238/1
ctttaggcagcaacattacccaaaaagatatccagcctttgatggaagaa
+5115238/1
CCCFFFFDHGHGHIHGJJIJJDHIJJIJHIJJJJIJJJJJJIJJJJIJIJ
@5115239/1
ctttaggcagcaacattacccaaaaagatatccagcctttgatggaagaa
+5115239/1
CCCFFFFFHHHHHJJJJIJJJJJJJJJJIJJJJFIIJJJJJJJJJIJIIJ
@5811775/1
gccgtgtgcccttgagaaatttgctgcctcaaaaacgtatgacaaaacta
+5811775/1
?@@DDDBDHHHDFGGEBGIHIJEGIIJJHGGIIGCHGHIIJJJGJJJJGI
@5811776/1
gccgtgtgcccttgagaaatttgctgcctcaaaaacgtatgacaaaacta
+5811776/1
@?@D?@DDFHAFHIGD;FBDHGEIB@BFFCFIIII>DDHGFGEG??DGH<
@5811777/1
gccgtgtgcccttgagaaatttgctgcctcaaaaacgtatgacaaaacta
+5811777/1
CCCFFFEFHHHHHJJJIJJIJJIJJJJJJJJJJJJJIIIJJJJJJJJJJJ
@5812114/1
gccgttacttcctcaagcgctggtaacgctttatcgggttctgctaagtg
+5812114/1
BCCFDFFFHGHHGJJIJIJJGGIGHIIIIJIJJIIIIIJJJJJJIJIGGI
@5117030/1
ctttagtctgtatattttcttgtatcacttattgcgtctttgctttggtc
+5117030/1
@@@DBDADFAB>DCFHII>BHDA@EAHIIIGGIGFGEDHEH>DDHIBFBF
@5117031/1
ctttagtctgtatattttcttgtatcacttattgcgtctttgctttggtc
+5117031/1
B?BDFFDFHHHHHJJJJJJJJIHIIJJJJJJJJJJJHHJJJJJIJIJJIJ
@5117032/1
ctttagtctgtatattttcttgtatcacttattgcgtctttgctttggtc
+5117032/1
CCCFFFDFHHFGHIIJJJJIJHFIJIIJJJJJJJJJEGIJIJJJJIIGHI
@5117033/1
ctttagtctgtatattttcttgtatcacttattgcgtctttgctttggtc
+5117033/1
CCCFFFEFHHHHHJJJJJIIJGHHJJJJJJJJJJJJGHIJJIIIJJJIHJ
@7172199/1
tagcgaacaatccttcgaggtaacctacgtggacatcgaagaaaaaacat
+7172199/1
CC@FFFFFHHHHHJIGBDGE<?CGCBB@F8D@DGCBD;DFFHIJJJGGEI
@5117425/1
ctttagtgggaaggtttaggtatttgtggtatctgtcgatgttgccagaa
+5117425/1
CCCFFFDEHHHHHJAFHEHI?CHIIIHIJFHIGIGFGIIJJHJJJJJJ@H
@7172374/1
tagcgatctcctgcaagaactgaacaaagttgaagtccttggcgttgaag
+7172374/1
CCCFFFFFHHHHHJJIJJJJJJIJJJIJIFHDHIICGHIJJIIJJJJJJI
@7172375/1
tagcgatctcctgcaagaactgaacgaagttgaagtccttggcgttgaag
+7172375/1
CC@FFDFDHHGHFIGIIGIIJJGHIGDHIJIIIJG:BDHEHGIGJJIIEA
@2426482/1
catctcttggagccagccaatgggattgcccatcactttgtcatcgaacg
+2426482/1
CCCFFFFFHHHHHJJJJJJJJJJJIJJIJJJJJJJJJJJJJJJJJJJJJJ
@6520240/1
gtcgcggcatcactcccaaatacgaactggtccaaatcgagggcgccatc
+6520240/1
@CCFFFF>FHFDFGEHI@DGADHCGHGGIIBFHIIIIIIIIIIAEFFCCA
@2429046/1
catcttgtgagccgccattctcttggctagcttctttgacttgccagtgc
+2429046/1
@CCFFFDDHFDFHIJJGGIJIIJIIJJIHCEEGIJJIEIGIIHHI@BDDG
@2429110/1
catctttaaaggttttcacggccggtgggtcatttataccgttaacctta
+2429110/1
B@@FFFFFHHHHDHIJJJJJJJJJJ:DGI?FFGIIGGGIJIIGIJJJGIE
@5815191/1
gcctaataatagtgtattacctctaaagctatctactcgttatataatca
+5815191/1
CCCFFFFFFHHHHHFGHIHIGJIJIJJIIJJIIJIIJIGFHHIJIJJJIG
@5815192/1
gcctaataatagtgtattacctctaaagctatctactcgttatataatca
+5815192/1
CCCFFFFFHHHHFGGIJJJJJJJIJJJGJJJJJJJJJJJIJJIJJJJJJJ
@1005110/1
atcaagtcgaacccatgttccgttatttgaagtccaccttcc
+1005110/1
@@@DDDDDHHDBHI@;EDG@H8<CCFHI4?F<?DH@DG@B?F
@5818566/1
gcctccatgccgagcaagactcccgtcagcgtcctccaggagttgctgag
+5818566/1
CCCFFFFFHHHHHIJJJJJJIJJJJIJJJJJIIIIJJGIJGGBGEIIGHI
@5121716/1
ctttatcgggttctgctaagtggtaagtagaaggtaagccacttaagcac
+5121716/1
CCCFFFFFHHFHHJIJJJJJHIJJIJJFHIJJJIHFHJIIJJJIJJIJJJ
@5121717/1
ctttatcgggttctgctaagtggtaagtagagggtaagccacttaagcac
+5121717/1
CCCFFFFFHHFHGIIIIIJJAFGFHIJHIJIJJJCFHIIJJJJJJJIIIJ
@6524402/1
gtcggcaagaagttggccgatttgcagactctcagcttcaacgccaagga
+6524402/1
CCCFFFFFHHGHHJJJJJJJGGJIJIJIJJJIJJJJJGIJJJ@FFHIEGI
@3065914/1
cctggctcagagtacgctacatttgaggagtattataaccgaaaatatgg
+3065914/1
@@BFFFFFGHHHFHIJJJJJJJJJJJJJJJHGIJJJJJJHIJJJJJJJJI
@5123528/1
ctttatgtccacaaattatgtcaaattttgacatttatgtaacatgtgtg
+5123528/1
@C@FFDFDBFDHHIIEHGIIIIIGGHIGIDHGIIIIIIIGHGGGH@?C?F
@6524740/1
gtcggcatctgaggatatcttaatttgcaccttttttctgtttcaaaata
+6524740/1
@?@FFFFFGHDBFHFGGGGFHHDHIIIHHGIHIJIJIGHGIIIHCHGIJH
@7826921/1
ttcccactaaagttaaccagacaaagcacctatcgaatcgaatattagta
+7826921/1
B1:DDDFFHHHHHIJJJJJJHIGIJGIJJJJJIJJJIJJJIJJJJJJJHI
@7826922/1
ttcccactaaagttaaccagacaaagcacctatcgaatcgaatattagta
+7826922/1
CCCFFFFFHHHHHIJJJJJJIJIJJJJJJJIJIJJJJJIJIJIIJJJJFH
@7828562/1
ttcccgaaaaaagtttatttatcatacacaggtaaacagttgtacagtag
+7828562/1
CCCFFFDFHHHHHHIJJJJJJJJJJJJJJJJJBFHIJJJJJJJIIJJJJJ
@4494140/1
ctggaatgtcattagatgctgtgtggaaagtgtactataaaatgatgaaa
+4494140/1
CCCFFFFFHHHHHJJIJJJJIHIJJJJJJIHIGIIJIJJJJJJJJJJJJJ
@2435075/1
catgaccaaaaagtgaacagctatcgatacacagtcatagatccaatcct
+2435075/1
CCCFFFFFHGHHHAFHIIJIJJJJIJJJJJJJJJ?FHIJJJJIIIJJJJJ
@2435076/1
catgaccaaaaagtgaacagctatcgatacacagtcatagatccaatcct
+2435076/1
CCCFFFFFHHHHHFHHIIJJIJJJJJJJJJJJJJGIJJJJJJJJJJJJJH
@2435226/1
catgaccatgatgcactcggccggaccgattcagcccccaccaagggaag
+2435226/1
CC@FFFFFHGFHFIJJJJJIGGBGEGBHIEIBGHHIHII8BHFFDDFFAA
@1008608/1
atcaatttacatattatttttgacttgaataaatttttaaatttaaaaat
+1008608/1
CCCFFFFFGHHHHJJGJJJJJIHIJJJIJJJIGGJJJJIJJJJJHEHIII
@1008609/1
atcaatttacatattatttttgacttgaataaatttttaaatttaaaaat
+1008609/1
CCCFFFFFHHGHHJJJJJJJJJHIJJJJJJJJJJJJJJJJJJJJJJJJJJ
@1009005/1
atcaatttgactcgaaatctaaggttatattacttttatgaatcgtgata
+1009005/1
@@@DDDDFDHFFDFEHGGIHDEBFFHEHIIEH<GIGIEHG4BGGHI>>FI
@1009065/1
atcaatttgcctcgaaatctaaggttatattacttttatgaatcgtgata
+1009065/1
CCCFFFFFHHHHHJJJJJJJJJJJHHIIJJJJJJJJJJJJJJJJJIGGHG
@1729502/1
caaatgtcgcaaattatgtcacataaatgtcaaaatgccacataatttgc
+1729502/1
B@@FFFFFHHHFHHJIJJIJJGGIIJJIIIIIIJJJJIJJJJJJJJIJII
@3068481/1
cctgggttttgtgctcattttcagcctgtcttgcttcacttctactatct
+3068481/1
CC@DFFBDHHHHDBHGHIIJJFFHEHBFFGHHICGIGEFGIJGGGGGIIJ
@6526700/1
gtcggtagatttccgtgaagtggtccgtgccccttgcggttaccccttct
+6526700/1
CCCFFADDDHHHHJGFGGHGFGHHHIBEHGHIJADBEEHAGGHIJIBFGE
@334602/1
aaattatcgacttgggagaaggcatggaaatgtatcacggattttatcaa
+334602/1
CCCFFFFFHHHHHIJJIIGIJIJJJJJJJJJJHIIIJJJJIGIIJJJJJJ
@5126569/1
ctttattcgtcatcgctccccacgagcgt
+5126569/1
@@@DADDDHFBFB<EABGGII><1??@F:
@5126570/1
ctttattcgtcatcgctccccacgagcgtttctttagtctgtatattttc
+5126570/1
@@@DDDDDFADFFIIGI=GII@GIIGGA?BD?BGIEH?DD>CDHGGGGHG
@5126571/1
ctttattcgtcatcgctccccacgagcgtttctttagtctgtatattttc
+5126571/1
BB?DDFFFHHHHHJJJJJJJJJJJJJJJIJJJJJJJIIJJJJJJJJJJJJ
@5126572/1
ctttattcgtcatcgctccccacgagcgtttctttagtctgtatattttc
+5126572/1
CC@DDDFFBADHDHDFEHHII@GBG@EG@FGEDDG<8D>F<F@C@BCCC@
@5126573/1
ctttattcgtcatcgctccccacgagcgtttctttagtctgtatattttc
+5126573/1
CCCFFFFFHGHHHIJJJJJJJIIJBHGBDHIJIJIEEHGEGGIHJIJJJG
@5126574/1
ctttattcgtcatcgctccccacgagcgtttctttagtctgtatattttc
+5126574/1
CCCFFFFFHHHHHJJJJJJJJGIJJJJJFIIJJJJIIGHIIJJJJJJJJI
@1011345/1
atcacatcattcgtcgtgtaccacatctcggatcttgctactaatattcg
+1011345/1
@@@DDDDDFFFFFIIIIGA:AF9<CA@FFCG8CFFG<<F<B?9?DDDF<?
@1011346/1
atcacatcattcgtcgtgtaccacatctcggatcttgctactaatattcg
+1011346/1
@CCFFFFFHHHHHFIJHHHHAEFGHGIIJJIFHGIJFDIGIJI@GHHIIJ
@1011347/1
atcacatcattcgtcgtgtaccacatctcggatcttgctactaatattcg
+1011347/1
CCCFFFFFHHHHHGHIIIGEHHHGEHGGIHJ@FGIIGGHIHIGGGIIJI@
@5126906/1
ctttattgaaaaattagtaaaacataatggttttcgcgcgtaaagtgacc
+5126906/1
C@CFFDFFDHHHHEHIEGIIIIIIIIIIIIHIIIIIIIIIBHIIIGIIII
@5126907/1
ctttattgaaaaattagtaaaacataatggttttcgcgcgtaaagtgacc
+5126907/1
CCCFFFFFHHHHHGJIGHHJJJGIGJJHJJFHJIIBHGIGFIJIJCGIJJ
@335558/1
aaattatgtcaaattttgacatttatgtaacatgtgtgcttaagtggctt
+335558/1
BC@DFFFFHHHHHJJJJJIJIJJJIJJHIHGIJJIIIIIIJJIIHHGHGH
@335559/1
aaattatgtcaaattttgacatttatgtaacatgtgtgcttaagtggctt
+335559/1
CCCFFFFFHHHHHJJJIJIIJFIJIJJEIJJJIJIIIIHHIGIJDGIIJJ
@335566/1
aaattatgtcacataaatgtcaaaatgccacataacctgcaaaattttga
+335566/1
CCCFFFFFHHHHHJJJJJJJJJJIIJIIJJJJJJJJJIIJIIHJHIJJJI
@335586/1
aaattatgtggcattttgacatttatgtgacataatttgcaacatttgac
+335586/1
CCCFFFFFHHHHHJJJJJJJJJJJJJJIJIIJJJIJ<FHIIIIIJJJIII
@5127296/1
ctttattgccagctcttgaagaaccatcgccggggtcttgacatgatttg
+5127296/1
CCCFFFFFHHHHHJIJJJJJIJJJJJJJJJJJJJJ?DGGGGIHIIIJJJG
@7828922/1
ttcccggtttgttctgaaacaaacatcactgtgatgaaaaataaaaaaaa
+7828922/1
CCCFFFFAHH?CHGGDAGHEGIIGDGGGIIGFGFIIGIIIIIIIIIIIII
@7830413/1
ttcccttttgagctattgcgatattttttcggaaaaaagtgagtttagga
+7830413/1
CCCFFFFFHGHGHJJJJJIJIJJJJJJJJJJJJJIJJJJIIIJGIJIEIJ
@7831831/1
ttccgccacagcaacaacctcgagcgagacaacagcagtctgctcctcct
+7831831/1
CCCFFFFFHHHHHJJJJJJJJJIJJJIJJJJJJJIIJIIJJJJJJJJJJJ
@2438221/1
catgatcggatatttatgttactattggaatatcgttcctttggaaaata
+2438221/1
C@CFFFFFHHHHHJIJJJJIIJIJJJJIJJJIJJIHIJJJJJIGJJJJJI
@3727865/1
ctaagtggtaagtagaaggtaagccacttaagcacacatgttacataaat
+3727865/1
CCCFFDDFFFHHFHIJJJJFHIIJJIJJJJJGIJJJIJIJHIIIIJJJJI
@2438889/1
catgattgaaaatttgcaaggtttggaggagttgtactaatttgtgtaat
+2438889/1
BCCFFFFFHHHHHJJJJJJIJFHIJJIJJHIHHIIJIIIIJJJJIJIJIJ
@2439390/1
catgattttgaggtactcgagggcatgatgagcagccgagcccttggctt
+2439390/1
CCCFFFFFHHHHHEHIJJJJJJJJJJJJJJJJJJJJJJIIIJJJJJJJIJ
@2439690/1
catgcagaaccgattaagaaaggggcagacaacttcatgtacaaatacct
+2439690/1
CCCFFFFFHHHHFHIJJJGJJJJJJJJJJJJIJJJJJJJIJJJJJJJJJJ
@3729478/1
ctaagttttcacaagtttcgtatatgtgacacgtaataagaaaatcgagc
+3729478/1
BB@FFDFFHHHHHJJHIJJJFHIJJJJIIJJIJHIJJJIJIIJJJJJJJI
@2439805/1
catgcataaaatataataaaaatttatagttttttgcatttttattcggc
+2439805/1
CCCFFFFFHHHHHJJJJIJJJJJJJJJJJJJJJJJJJJJJJJJJIJJJJI
@3730439/1
ctaataatagtgtattacctctaaagctatctactcgttatataatcatc
+3730439/1
CCCFFFFFFHFHFFHIIIJJJIJJJIJJJJIIIIJJJIIJIJIJIJJJJE
@5128076/1
ctttatttaagaacaaacaggggagaaaagtcacgagaatttgaaaagcg
+5128076/1
?@@D;BDD<F?AF;CGI;A?FGI8?:EGI@?DBFB=@@FBFF>DFIICCA
@5128077/1
ctttatttaagaacaaacaggggagaaaagtcacgagaatttgaaaagcg
+5128077/1
CCCFDFFFBHDDFDEHIBECHII@FDHIIEDHIGGAEEHHHHBBHIICEA
@5128078/1
ctttatttaagaacaggggagaaaagtcacgagaatttgaaaagcgagct
+5128078/1
@@@BDDFFHHHHGHIBB=GI>EIIGHIBHGB=FADGHEGGIICGGBHIA@
@5128079/1
ctttatttaagaacaggggagaaaagtcacgagaatttgaaaagcgagct
+5128079/1
CCCFFFFFHHHHGIJJJJJGHGIJIJHHJIIIJIIJJJJJJJIJJJJJJJ
@1014149/1
atcacgattcataaaagtaatataaccttagatttcgaggcaaattgatt
+1014149/1
CCCFFFDFHHHHHJJJJHJJIIJJJJJJJJJJJJJJJJI>GHIIHGE@FB
@1014250/1
atcacggattttatcaatcggccattcg
+1014250/1
@<@DDDDA@FDDHE:CEHIGIBBHBEF@
@1015113/1
atcactcccaaatacgaactggtccaaatcgagggcgccatccacgagcc
+1015113/1
CCCFFFFFHHHHHJJJGIJHGGEHHIIHEHEHHGIIJGIIFIIJJIJJGB
@5828550/1
gcctttctttattgccagctcttgaagaaccatcgccggggtcttgacat
+5828550/1
CCCFFFFFHHHHHJJJJJJJJJJJJJJJJJJJJJJJJJJJJ7@FHC>GGI
@4505926/1
ctggagattgcaaccacccagacaggagatcatcgaagatttggagaata
+4505926/1
@?:BDD?DHAHDDEFGGIIIFCCF9@;?DGHEHEH>?D0?49?D?DGFBC
@5830459/1
gcgaaaaccattatgttttactaatttttcaataaagtacactttattta
+5830459/1
BCC1DFFFHHHHHJIHJJJIJJJJJJJJJJJJJJJJJGHIJJJJJJJJJJ
@1016618/1
atcactttttgttgccgtgtgcccttgagaaatttgctgcctcaaaaacg
+1016618/1
CCCFFFFFHHHHHJJJJGGEFGHIHJIGIGIJIJJJJJIJJIJJJJJJJJ
@1736716/1
caaattggtaagtctctactctcaagaaatggcctccatgccgagca
+1736716/1
B@@FDFFFHHHFHIJJIIIJJIIJJJJIJIJIDGIIJJJGIJJIGII
@1737309/1
caaattgttcaggtaaaatcttgcttcatgattgaaaatttgcaaggttt
+1737309/1
CCCFFFFFHHHHHIIJJJJJJJJJJJJIJJIJJJJJJJJJJJJJJJJFHI
@7833396/1
ttccggttccggtggccaccagatcgttgttaaggaacacgcggtagcgg
+7833396/1
@@@DDDDDFFD8?@FCF9AF11:DGDDFFEDDAFICFI@FEIEB;<EE8B
@340403/1
aaattcaagatccagtgtttaaggaactatcagatgttggtccgccacac
+340403/1
CCCFFFFFHHHHHJJHIIJJJJJJJJJJJJJIJJJJIIJJIJJJJJJJJJ
@4507570/1
ctggaggacgctgacgggagtcttgctcggcatggaggccatttcttgag
+4507570/1
@@;BDFFDHFHHHIIIIIAHDF>DFHIIGIIIIIIEIIGHECHIGIIECH
@4507571/1
ctggaggacgctgacgggagtcttgctcggcatggaggccatttcttgag
+4507571/1
@@@DDDDDHHHHHGIIII?F:DEGIIEGIGGHIIICGIGG=DGIEAEA;C
@7837570/1
ttcctcgaaatcaataatgcaatgtgtttaaatttttgtcgagtcaaaag
+7837570/1
CCCFFFFFHHHHHJJJJJJJJJJJHIJIJJJJJJJJJJHIJJJHIJJJJJ
@343862/1
aaattgctctactctcaagaaatggcctccatgccgagcaagactcccgt
+343862/1
CCCFFFFFHGHHHJJJIJJJJJJJJJJJJJJJIJJJIJJJJIIJJJJJHH
@344311/1
aaattggtaagtctctactctcaagaaatggcctccatgccgagcaagac
+344311/1
CCCFFFFDHHHFFGIHJJJJJJJJJJJJJJJIJJJJJJJJJJJJJJJJJJ
@346381/1
aaatttaacgtttagcagtcttctttttagaataacattgacattctata
+346381/1
CCCFFFFFHHHHHJJJJIIIJJJJJJJJJJIJJJJJJJJJJJJJJJJJJJ
@3079907/1
cctgtttcttgaacgattgtgcatcttagttgctctaattgtagcataaa
+3079907/1
@@@FFFFFGHFHHIIGIJIGHHHJAHHGHIHICGIJJIIIIJJJIJIHGH
@3736709/1
ctaatattcgattcgataggtgctttgtctggttaactttagtgggaagg
+3736709/1
CCCFFFFFHHGHHIIHGIIJCGHIJJIIJIIJIIGIIJIJIIHIIJIIJJ
@3736710/1
ctaatattcgattcgataggtgctttgtctggttaactttagtgggaagg
+3736710/1
CCCFFFFFHHGHHJJIJJJJFHIJJIIIIJJIIIJJJJJJJIFIJJJIJG
@3736711/1
ctaatattcgattcgataggtgctttgtctggttaactttagtgggaagg
+3736711/1
CCCFFFFFHHHHHIJIJJJJFGIJJJJGJJJJJJJJIJJJJJGHJIJJJJ
@3736712/1
ctaatattcgattcgataggtgctttgtctggttaactttagtgggaagg
+3736712/1
CCCFFFFFHHHHHJJGJIJIHIJJJJJIHJJIGHIJJJJJJJHIIJIIIJ
@3737607/1
ctaatattttttagtgaacctctctaacgtctttatagaatgtcaatgtt
+3737607/1
@@@DDDDDHHHHFE<E@GDH@FEGHIIAGDCHHIDGGCHGGHGHIIGIGI
@3737608/1
ctaatattttttagtgaacctctctaacgtctttatagaatgtcaatgtt
+3737608/1
CCCFFFFFHHHHHJHJJJJJJJJJJJJJJJJJJJJJJJJJJJIJJJJJGH
@1739704/1
caaatttctcaagggcacacggcaacaaaaagtgataatggatacaaatt
+1739704/1
?@BDFFFFHGHHFIIIIJGIGEAHGJIJJIIIIGCGIJCGEIJGIGIFHG
@1739705/1
caaatttctcaagggcacacggcaacaaaaagtgataatggatacaaatt
+1739705/1
@@@BDDFDFHHHDEEEEGEGGIIIJIIJJGGH:BDHGIIAFHGJGGGGHI
@1739706/1
caaatttctcaagggcacacggcaacaaaaagtgataatggatacaaatt
+1739706/1
CCCFFFFFHHHHHJIGHJJIJIIGIIGIIIGJFHIJIIIJDHIIJIEGII
@1018116/1
atcagaccaacggaacgcccggagcggctg
+1018116/1
@@@D?DFDDFFG>GBFFF@FGIHIIGBAGB
@1018117/1
atcagaccaacggaacgcccggagcggctgatatcaccaatcaggtggtg
+1018117/1
CCCFFFFFHHHHGJIJIJJJJIDIJJGGGIEHIJJIJIIHEEF@D;BB>B
@1740052/1
caaatttgaaaaaaccagagacgattttgtcgaagatctctgtgaga
+1740052/1
CCCFFFFFGHHHHJJJJJJJJIIJJJJJJHIJIJJIJJJJJJJJJJJ
@1740175/1
caaatttgactactgtatagctttcttctcttggtgaacacatactttat
+1740175/1
CCCFFFFFHHHHHIIIIIIJJJJJJJIJJJJJJIHHIJJJJJJIJJJJJJ
@1740659/1
caaatttgtatccattatcactttttgttgccgtgtgcccttgagaaatt
+1740659/1
C@@FFFFFDHHHHGIJBHJGIIIJIIDHJJGGJJI>GCGGEGDEGHHIGI
@6536198/1
gtcgtgtaccacatctcggatcttgctactaatattcgattcgataggtg
+6536198/1
@@@DDDBDDFBFC<3C?<C8C@?H9>FBGECF@CCF<?DEGD;:BBDF9B
@2449234/1
catggtttcaacatgatacttcaaatccttaagaagatttattaaacgtt
+2449234/1
41:44=BDDCBFDGGGGIEIBHEIIIIIIJGGECGGACECHIEIJIGCGH
@350029/1
aaatttctcaagggcacacggcaacaaaaagtgataatggatacaaattt
+350029/1
@@CFFFDDFFHHBGBGDHGHIDCDHEHDCEB?@DHGIHGDHABF9BGDH<
@2450773/1
catgtcagttatatattcacctttatatgtcacattttgtggttctttaa
+2450773/1
@@@DDDDDDDDF?>FEHGDFEHGGGHGIIFGHIHHIIIIFGHGHGHIIII
@3083178/1
ccttaatcagctacaacagtcaacatttcccacctttttcactcaacc
+3083178/1
CCCFFFFFGHHGHIEIGGEAFFHIDGHIGII>GIEHIII@?CDFAGGH
@3083179/1
ccttaatcagctacaacagtcaacatttcccacctttttcactcaaccat
+3083179/1
@@@D=DD?D??CFBFHDGECGHHGGHIIGII<@GGIIII@C@B@FHGGIG
@3083180/1
ccttaatcagctacaacagtcaacatttcccacctttttcactcaaccat
+3083180/1
@C@DAEFFHHHFGIJJIJIHIEGIIJJJJJJGIEIHJIIFHGJJIIJJEH
@3083181/1
ccttaatcagctacaacagtcaacatttcccacctttttcactcaaccat
+3083181/1
CC@FDDDFHFHDHJJJGGCHDHIIGJJJJJIIGIGGGIIEHIJJJJJGJG
@3083182/1
ccttaatcagctacaacagtcaacatttcccacctttttcactcaaccat
+3083182/1
CCCFFFFFHGHHHIJJJJJHHIJJIJJJJJJJJIJJJJJJGJJJJJJJJI
@3083183/1
ccttaatcagctacaacagtcaacatttcccacctttttcactcaaccat
+3083183/1
CCCFFFFFHGHHHJJJJJJGHJJJJJJJJJJJJJJJJJJJJJJJJJJIJI
@3083184/1
ccttaatcagctacaacagtcaacatttcccacctttttcactcaaccat
+3083184/1
CCCFFFFFHHHGHJIJJIIIGIIJGIJJJJIJJJJJJJJJJJJJJJJGIG
@3083185/1
ccttaatcagctacaacagtcaacatttcccacctttttcactcaaccat
+3083185/1
CCCFFFFFHHHHHJIJJJJIIJJJJJJJJJJJJJJJJJJIJJJJJJJJJI
@3083186/1
ccttaatcagctacaacagtcaacatttcccacctttttcactcaaccat
+3083186/1
CCCFFFFFHHHHHJJIJJJIHJJJHIJIIJJJJJJJJJIJJJJJJJJJJG
@3083187/1
ccttaatcagctacaacagtcaacatttcccacctttttcactcaaccat
+3083187/1
CCCFFFFFHHHHHJJJJIJIHHJJJJIJJJJJJJJJJJJIJJJJJJJJJJ
@3083188/1
ccttaatcagctacaacagtcaacatttcccacctttttcactcaaccat
+3083188/1
CCCFFFFFHHHHHJJJJJJHHIJJJIJIJJJJJJJJJJJJIJIJJJJJJJ
@3083189/1
ccttaatcagctacaacagtcaacatttcccacctttttcactcaaccat
+3083189/1
CCCFFFFFHHHHHJJJJJJHIJJJJJJJJJJJJJJJJJJJJJJJJJJJJH
@3083190/1
ccttaatcagctacaacagtcaacatttcccacctttttcactcaaccat
+3083190/1
CCCFFFFFHHHHHJJJJJJIHIJJJJJJJJJIJJJIJJJJJJJJJJJJJJ
@3083191/1
ccttaatcagctacaacagtcaacatttcccacctttttcactcaaccat
+3083191/1
CCCFFFFFHHHHHJJJJJJIJJJJJJJJJJJJJJJJJJJJJJJJJJJJJJ
@5837792/1
gcgacatttgacgtacggttcaagtagctgaagtaaaagtgtgctccatt
+5837792/1
@@CFFFFFHHFHHHJJJJGHIJJJIJIJJJJIJGHJJJJHGFGGIJJGIH
@7841212/1
ttcctgtattttttcgtcccaagattactgctccatggcgacagttaatc
+7841212/1
CCCFFFFFHHHHHJHIHJJJGIGIIJJJJJJGJJJJIJIIJIJIGIJJJJ
@5137332/1
ctttcagtcccgaataccgattctcagccgagctgcccagtttagtggcc
+5137332/1
CCCFFFFFFHHHHJIIJJJIJJIJJJJJIJJIJJIJJJIIGHHECCGHII
@5137333/1
ctttcagtcccgaataccgattctcagccgagctgcccagtttagtggcc
+5137333/1
CCCFFFFFHHHHGJJJJJJGHIIJJJJJIJIEIIIIJJIGFEEHJ@HGIJ
@2452344/1
catgtgttgaaattccgcgaaattggcactggcaagtcaaagaagctagc
+2452344/1
B@@FDFFFHHHHHJJJJJJGIJJJJIJJJJJIJJIJHGIIJJIJIIHJJI
@2452345/1
catgtgttgaaattccgcgaaattggcactggcaagtcaaagaagctagc
+2452345/1
BCCFDFFFHGHHHJJJIIIJJJJIJJJJJJJJJJJJGHIIJJIJJJIJIJ
@2452346/1
catgtgttgaaattccgcgaaattggcactggcaagtcaaagaagctagc
+2452346/1
BCCFFFFFHHHGHJJJJJJIJJJJJJJJJJJJJJJJHHIJJJJJJIJJII
@1022251/1
atcagccgctccgggcgttccgttggtctgattggcttg
+1022251/1
CCCFFFFFHHGHHIJGIGHJJIFGIJGFEHIIGIIIHI8
@1022642/1
atcagctacaacagtcaacatttcccacctttttcactcaaccatagctt
+1022642/1
CCCFFFFFHHHGHJHHIJJGIJJJJJJJJJJJJJJJJJJJJJJJJJJIJJ
@1022643/1
atcagctacaacagtcaacatttcccacctttttcactcaaccatagctt
+1022643/1
CCCFFFFFHHHHGJGHIJJJJJJJJJJJJJJJJJJJJJJJJJJJJGJJJJ
@1022644/1
atcagctacaacagtcaacatttcccacctttttcactcaaccatagctt
+1022644/1
CCCFFFFFHHHHHJIJJJJIJJJJJJJJJJJJJJJJJJJJJJJJJJJJJJ
@6543963/1
gtctaccccatgcagcttgttgttgagatgtaggagctggttgttgagaa
+6543963/1
CCCFFFFFHHHHHJJJJJJIIGGIJIIGHJIJJJIJIJGIFHIGHGIIJJ
@4517101/1
ctggatcttgaattttcttttcagcacaaatgtcttttaaaggagctacg
+4517101/1
BCCFDFFFHHFHHJJJHIJJJJHJJJJJJJIJIJIJJJJJJJJJJJJJJJ
@353702/1
aaatttttaaatttaaaaatgcgtgtgtgcaggtatatttatcacatcat
+353702/1
CCCFFFFFHHHGFIIIGHIED@DCFGIDFGGIB8DHIEHGHIEGIGGGEC
@353703/1
aaatttttaaatttaaaaatgcgtgtgtgcaggtatatttatcacatcat
+353703/1
CCCFFFFFHHHHHJJJJJJJJJJHHGIHHIJJJGHIIJJJIJJJIJJJJI
@354419/1
aaatttttgtcgagtcaaaagcgaagaatatttgaaaatttctaatattg
+354419/1
@?@DDDFFDDFHFGCGHIIIEGIIIB>DDGCGIA9GEEGIIIGGIGIIID
@354420/1
aaatttttgtcgagtcaaaagcgaagaatatttgaaaatttctaatattg
+354420/1
@@@DDFFFHHHHHJBGHIJJJIGIIJJGGJJJJJJJIGIIJIIIGJIJJG
@354421/1
aaatttttgtcgagtcaaaagcgaagaatatttgaaaatttctaatattg
+354421/1
CCCFFFFFHHHHHJGIJJJJJJJJJJJJJJJJJJJJJJJJJJJJJJJJJJ
@7845077/1
ttcctttcttctgtttcttcatactcttggcaatgactcttttttggtgg
+7845077/1
CCCFFFFFHGHHHGGGIGIGIJHIIJGJFEEIIGHGGIJIJJIGEGIGHI
@3747949/1
ctaatttgtgtaattgaagttcgtattatttcctcgaaatcaataatgca
+3747949/1
@@@DDDD8FF=DFIIFEEHHEHEBFFEFHEFEHD@E<@F;FGDGF?F@CF
@3747950/1
ctaatttgtgtaattgaagttcgtattatttcctcgaaatcaataatgca
+3747950/1
@CCFFFFFFHFHHJJJJJJJIIIIJJJJJJIIGIGIIJHIGIJJIJJIHA
@3747951/1
ctaatttgtgtaattgaagttcgtattatttcctcgaaatcaataatgca
+3747951/1
CCCFFFFFDFFFHIIIGIIHHIJIIJJJJJJJJJJJJJJJJJJJJJJJJH
@1748072/1
caacaacacttcgactacagatattcgcacttgcagtcccaatatcaaac
+1748072/1
CCCFFFFFHHHHHJJIJJJIJIJJJJJJJIJIIIJJHHGIIJJIJIJJJJ
@1748073/1
caacaacacttcgactacagatattcgcacttgcagtcccaatatcaaac
+1748073/1
CCCFFFFFHHHHHJJJJJJJJJJJGJJJJJJJJJJIIIJJJJJJJJIJJJ
@1748533/1
caacaacagcgtaggcctcaggatagg
+1748533/1
@@@DDDBDBHACFB7AC<CFCE9EAFD
@1748534/1
caacaacagcgtaggcctcaggataggcagcagacagcttctgttaa
+1748534/1
CCCDDFFFHHHHHIJJJJJJIIIIJJGIJJJJJJJJIJIIHIIGIJJ
@6544845/1
gtctagaacgattttacctttgcgcgaaaagtgaccacaagcaatgtcaa
+6544845/1
CBCFFFFFHHHHHJJJJJJJJJJJJJJJJJIGHIJJJJJJJJJJJJIJJJ
@1750235/1
caacaacctcaagcttggggtcaacaacagcccgttccgccacagcaaca
+1750235/1
CCCFFFFFHHHHHIJJJJJJFHIJJJJJJJJJJJJJJJJJJJJJJJJJJJ
@1750341/1
caacaacctcgagcgagacaacagcagtctgctcctcctcaacaacaaca
+1750341/1
CCCFFFFFHHHGHJJIJJJIJIJGIIIIIJJJIJJIJJGJJJJJIJJJJJ
@1750342/1
caacaacctcgagcgagacaacagcagtctgctcctcctcaacaacaaca
+1750342/1
CCCFFFFFHHHHHHJJJJJJJIJJJJJGIJIJJIJJJJIJIJJIIJJJJJ
@1750492/1
caacaacctggagcgagacaacagcaagctgctcctccacaacaacaacc
+1750492/1
CCCFFFFFHHHHHIJJJJIJJIGIIIIIJJJJJJJGIJBHIIIIIJIIJJ
@3750933/1
ctacaacagtcaacatttcccacctttttcactcaaccatagctttctca
+3750933/1
@@;DDDADFDFHFCBDHGHIECH:DHHIIEEGIIGGIGBGHIIGIIBFGA
@3750934/1
ctacaacagtcaacatttcccacctttttcactcaaccatagctttctca
+3750934/1
CCCFFFFFHHHHHJJJJJJJJJJJJJJJJJJGJJJJJJJJJJJJJJJJJG
@1025656/1
atcaggtggtgacatcgttcgatgacaaagtgatgggcaatcccattggc
+1025656/1
CCCFFFFFGFHHHJJJJHIIGIJJJJJIIJFHIIJJJGIGJJJJJIJJIJ
@5844140/1
gcgatattttttcggaaaaaagtgagtttaggatatcttacgttctggca
+5844140/1
CCCFFFFFHGHHHIJIJJJJJIGIJJHEHIJJJJJJJIIIJJHJJJJIGI
@5844432/1
gcgatctcctgcaagaactgaacaaagttgaagtccttggcgttgaagct
+5844432/1
;?@?=;DBB?C<A::33AIF>HEHE@FHH@GGBE@G??B@>0@F>DBFF@
@5844433/1
gcgatctcctgcaagaactgaacaaagttgaagtccttggcgttgaagct
+5844433/1
CCCFFFFFHHHHHJJJJJJJJJJJJIJIJJJJJHIJJJJJJJJJJJJJJI
@5844434/1
gcgatctcctgcaagaactgaacgaagttgaagtccttggcgttgaagct
+5844434/1
???BDBDDDHHDDGIEHGIEEHGG<EFFIGEE@???CGGFIEFFGCHH@H
@7846022/1
ttccttttttattcggtataacttgtccgaataacttattgtaacgatgg
+7846022/1
CCCFFFFFHHHHHJJJFHIJJJJJIIJJJJJJIJJJJJJJIIIJJJJJJJ
@7846023/1
ttccttttttattcggtataacttgtccgaataacttattgtaacgatgg
+7846023/1
CCCFFFFFHHHHHJJJHIJJJJJJJJJJJIJJJJJJJJJIJJJIJJGIJJ
@4522671/1
ctggattttaaatctttcatattccctatttaaattttgtaaatccacat
+4522671/1
=@@DA?DDHADHABHHIACH?CEHEEH>FEFBEEDFGICI>FCC9CGFDG
@4522672/1
ctggattttaaatctttcatattccctatttaaattttgtaaatccacat
+4522672/1
@@CFADDFHFHHBHIIIEFFHIIIIIEFHIIIIIIIIIAFGHIIIIFIII
@3091573/1
ccttcatctgttaacttcgtagctcctttaaaagacatttgtgctgaaaa
+3091573/1
B8=DDFFFHHHHHJJIJJJHIIJIJJJJJJJJJJJJJJJJJIIJJJJGIJ
@2457775/1
cattacccaaaaagatatccagcctttgatggaagaaaaaatttatacag
+2457775/1
CCCFFFFFHHHHHIJJJJJJJIJJJJJJJJJIJJJJJJJJJJJJJJJJJI
@4523616/1
ctggcaaagtggatagctgcaccaagcattggtggcgattggtcaatgtt
+4523616/1
@@<DDFDFGBFHFJIIEGGGGGGHIEGIIIIG?FHGD?FFGGFGIIBGFI
@4523617/1
ctggcaaagtggatagctgcaccaagcattggtggcgattggtcaatgtt
+4523617/1
CCCFFFFFHFHFHIJIIIJIGIIIIIJJJJJJCFHGIFHHIJDHIJJJII
@4523618/1
ctggcaaagtggatagctgcaccaagcattggtggcgattggtcaatgtt
+4523618/1
CCCFFFFFHFHHHJJJJJJIIJJJJJJJJIJJEHIGIGIJJJHIJJJJHI
@4523961/1
ctggcaacatcgacagataccacaaatacctaaac
+4523961/1
@@@D?BBDDDHDDD?8?BFFGC>FGFFGGC9DC?C
@4523962/1
ctggcaacatcgacagataccacaaatacctaaaccttcccactaaagtt
+4523962/1
CCCFFFFFHHHHFGIJJIJJJIJJJIJIJGJIJJJIIGJJJJJJJJIIIH
@7192946/1
tataatcatcaatattatctatcgatactgaatgtaattttttatatagt
+7192946/1
@@@DDFDEFHHHHDGCHHIIGHIGHGHEIIIIJJHGGIIJIJIJJIJJDG
@7849256/1
ttcgactttttactatttttgtatgcacaaaattcgttctacatatgaaa
+7849256/1
?@<BBDDDHHH=BFBCDBECFGGGIIIHGGGIIIEEIIGHIIIIGIGGIB
@5845874/1
gcgattggtcaatgttttttcttcgatgtccacgtaggttacctcgaagg
+5845874/1
CCCFFFFFFHHHHJFIJJJJJJJJJJJJIIJIIJHIJJJJJJJJJJJJJJ
@7850430/1
ttcgatcttccggttccggtggccaccagatcgttg
+7850430/1
?@?1DDDDFB<?FE<E<EB?@GID?FF@AFE@DFGB
@7850431/1
ttcgatcttccggttccggtggccaccagatcgttgttaaggaacacgcg
+7850431/1
@@@DDDDDHHHHHFIGI<FFAE?FEGIICGDDGIGHFHGIIIDCB@HIII
@5847849/1
gcgcacattcagcaggttttttaacagtttgaaaaccttgataaatggaa
+5847849/1
CCCFFFFFHHHHHJJJCGHIJJIJJJJJJJJJJJJJJJJJJJJJJJJJII
@3093445/1
ccttcccactaaagttaaccagacaaagcacctatcgaatcgaatattag
+3093445/1
CCCFFFFFHHHHHJGIJJJJJJJJJJJIIJJJJIJJIJIJJJIIJJJJJJ
@2461327/1
cattattgatttcgaggaaataatacgaacttcaattacacaaattagta
+2461327/1
CCCFFFFFGHHGHIHIIIJJJJJJJJJJJJJIJJJJJJJJJJJJJJJJII
@3093644/1
ccttcctaaacgatataaattcaaattgctaacttgtttagacctcaaat
+3093644/1
CCCFFFDFHHHFHIJIJJIIJJIJJJJGIJJJJJJIJJJJIJJJJJJJJI
@3093763/1
ccttcctcctccaattcctgcatcttatataccatcatcttctggagtca
+3093763/1
1:1BAADDHBDHDHGGGGGGGGGHHI9CFHGFGI@?@GEDGHIEG>AFGH
@2462372/1
cattcagcaggttttttaacagtttgaaaaccttgataaatgaaagaaat
+2462372/1
CCCFFFFFFHHDFIJIJJJGHJIJIJJIJJJJIIIJJIJGIIJJIJIIJJ
@7853152/1
ttcgcgcgtaaagtgaccaaagcaaagacgcaataagtgatacaagaaaa
+7853152/1
CCCFFFFFHHHHHCFGIIIIJIJIIJJJJJJJHIJJJCCHGJJIIJJICE
@3095567/1
ccttctctttgacattgcttgtggtcacttttcgcgcaaaggtaaaatcg
+3095567/1
CCCFFFFDHHBFHGIIEHIIGEGHCHHIJJJJIJIIJJJJJJBFHJJIFI
@363669/1
aacaaatttgaaaaaaccagagacgattttgtcgaagatct
+363669/1
CCCFFFFFHHHHHJJJJIJJJJJIJIFHIJ<:??8D;@49?
@7195744/1
tatactttcaagtggcatattaattaaaagagacagtacttttagtaaac
+7195744/1
CCCFFFFFHHHHHIJJJJJJJJJJJJJJIJJJJJJJHIJJJJJJJHIJGJ
@7195776/1
tatactttgcatcaaataaatgctcccttttcacaatataataaatacat
+7195776/1
CCCFFFFFHHHHHJJJJJJJJJJJJJJJJJJJJJJJJJJJJJJJJJJJJJ
@7195777/1
tatactttgcatcaaataaatgctcccttttcataatataataaatacat
+7195777/1
CCCFFFFFHHHHHJJJJJJJJJIJJJJJJJJJJEFHIJJJJJJJJJJJJJ
@5849399/1
gcgccatccacgagccaatcttccgctaccgcgtgttccttaacaacgat
+5849399/1
CCCFFFFFHHHHHJJJJJJJJJGJGGGGIJEGI@FEHGIIJGIGGIDBEH
@2464376/1
cattcgtcgtgtaccacatctcggatcttgctactaatattcgattcgat
+2464376/1
@@@DDDDDFHHFDFHDBB@CBF@F?EDEG<@DBFDGHDGDHAGGEIGEDB
@2464377/1
cattcgtcgtgtaccacatctcggatcttgctactaatattcgattcgat
+2464377/1
CCCFFFFFHHFCFDHBFEACFAEG@GFGIGGGGIGGGDEEIGDHIIGGIH
@2464378/1
cattcgtcgtgtaccacatctcggatcttgctactaatattcgattcgat
+2464378/1
CCCFFFFFHHGHGIIJIJIJIIIJGIGIJGGIJJJJJJJJIEIJIJJJJJ
@4526519/1
ctggcagacttattaaaacatacttctgtaacaacatatgtagctgtatc
+4526519/1
CCCFFFFFHHHHHJJJJJJJJJJJJJJJJJJJJJJJJJJJIJJJJJIIJJ
@7854167/1
ttcgcttttgactcgacaaaaatttaaacacattgcattattgatttcga
+7854167/1
CCCFFFFFHHGHHJJJIIJJJJIJJJJJIJIJJJJIJJJJJJJJJJJJIH
@7854844/1
ttcggagttttgcctgttccgtagcagacggccactggcaaagtggatag
+7854844/1
CCCFFFFDFHHHHJJJIJJJIGHJJJIJIIIIIIIDEGEGIII8CGGEHG
@7854845/1
ttcggagttttgcctgttccgtagcagacggccactggcaaagtggatag
+7854845/1
CCCFFFFDHHHGHJJJIJJJJIJJJJJJJJJJJJJJJJJJGIIFHIIJJI
@3098864/1
ccttgagaaatttgctgcctcaaaaacgtatgacaaaactatagagaaac
+3098864/1
CCCFFADDHHGHHGIFIGGGGGDHFEHAEEHHGHGIHIIIIIIIIIGHGI
@2466719/1
cattgacattctataaagacgttagagaggttcactaaaaaatattagga
+2466719/1
CCCFFFFFHHHHHJJJJJJJJJJJJJJJJJFHIJJJJJJJJJJJJJJJIJ
@370259/1
aacaatcattgcgatcagagctttccaaatgctaagatcgaaactgttca
+370259/1
CCCFFFFFHHHHHJJJJJJJJJJJJJJJJJJJJJJJJFIJJJJJJJIJJJ
@1033690/1
atcatgaccaaaaagtgaacagctatcgatacacagtcatagatccaatc
+1033690/1
CCCFFDEFHHHHHIIHHIIHHGHIIGIGHJIIIIJGGHJIJJJGDHIIIE
@1033691/1
atcatgaccaaaaagtgaacagctatcgatacacagtcatagatccaatc
+1033691/1
CCCFFFFFHHHHHJJCGIJJIIJJJJJJJJJJJJJJHIJJJJJJJIIJJJ
@1034013/1
atcatgccctcgagtacctcaaaatcatgaccaaaaagtgaacagctatc
+1034013/1
?@<DDDDEFHHDFHI@FBHGCHII>FF<FBCDHIGIED?FDHIIADF@DG
@4531917/1
ctggccgcagctaaatgggcatagtacgtcggagctggatagcttacgg
+4531917/1
CCCFFFFFHHGHHJJJJJJJJJJJIHIJHIJJIGIIJIIGHHGIGGIIG
@3764121/1
ctacacttctgtcggtaaacgctctagctaatagacgaatatgcttaaac
+3764121/1
CCCFFFFFHHGHHJJGHIJJJJJIJJJJJJJJJJJJJJJIIJJJJIJJJI
@370478/1
aacaatctgccttctacatttgcgagtgacgaagagttggccactaaact
+370478/1
CCCFFFFFHHHHHJJJJJJJJJIJJICGIIJJJIIIJJJIJIIIJIJJJI
@5854953/1
gcggaatttcaacacatgacaagcgatggtgaactgcctttcgtgtggta
+5854953/1
@@@DFDFFHFDHDGGIGGHIHGGGIJJGGD@@DHIEIJJGIIEFBBFIGD
@1770669/1
caacacttcgactacagatattcgcacttgcagtcccaatatcaaactac
+1770669/1
BC@DFFFFHHFHHJJIIIIJJJJJJJJJJJJIJIJJGIJJJJJJIJJJJJ
@1770670/1
caacacttcgactacagatattcgcacttgcagtcccaatatcaaactac
+1770670/1
CCCFFFFFHHHHHJJJJIJJIJJJIJJJJJJIJIIJJJJJJJJIIIJJJJ
@1771489/1
caacagactggtcccacacaacagactggtcccacacaagggcagcaaaa
+1771489/1
CCCFFDFFHHHHHJJIJIJJJJIHHIJJJGGIJJJIJJIIIJJJJJJJJJ
@373183/1
aacacacatagtacctctccacaaaaagggaaataaacaaggatgta
+373183/1
CCCFFFFFGHFHHJJJBGHIGJGIGGHEG?GHGHHIIIIGIJJGGDG
@6559504/1
gtctggttaactttagtgggaaggtttaggtatttgtggtatctgtcgat
+6559504/1
CCCFFFDFHHHHHJIJCGIIGIGIFHHJJJEFGIJIHIIFHHJJJIJJJJ
@5858837/1
gcggctcacaagatgtggcaatccttgcaggatttacccgtggagggtaa
+5858837/1
CCCFFFFFHHHGHJJGIIIIJJJJIJJJJJJJJJJJJJIJHJJGHJI;CG
@5858838/1
gcggctcacaagatgtggcaatccttgcaggatttacccgtggagggtaa
+5858838/1
CCCFFFFFHHHHHEHDHIJIIEIJHHGIJIJJGIIJJJIEIIJIJJI6BF
@5858839/1
gcggctcacaagatgtggcaatccttgcaggatttaccggtggagggtaa
+5858839/1
CCCFFFFFGDHHHIIHHIIIJJJJJHJJJIIJJIJJJJJIDGHHGIJ;CC
@5858964/1
gcggctgatatcaccaatcaggtggtgacatcgttcgatgacaaagtgat
+5858964/1
CCCFFFFDFHHHHJJIJHIJEICFHGIIIJGIFGGGIJJIIIJJJJBFGG
@7201832/1
tatattcacctttatatgtcacattttgtggttctttaacgaaatgtcaa
+7201832/1
@@@FFFBDFFHGGIIJGIIIIIIJJJIIHHJHIJIGIJIJJCHIGIIIIE
@5859810/1
gcgggacatgcacatctcttggagccagccaatgggattgcccatcactt
+5859810/1
CCCFFDDFHFGGDGGIIIEIIJGIIIIGIJIJJJJJJIIJIJJEIIJJIJ
@7858772/1
ttcggtctgaccatcagcaacaacatgatggaggtcagagggagggtcct
+7858772/1
CCCFFFFFGFHHGJJJIIJJJIJIIIJHIJIJJIJFIJJIIIGGHIBFHG
@6561692/1
gtctgttgtgggggaacagtttgatgttgctgttgtggagctgtttgtct
+6561692/1
@@@FFEFFFHHDHJEHIGIFGIIGIJIIJIJJIIJHJJBGHIJIJJJIIF
@7202825/1
tatcaaagccaattttatagttgggcataacagtaatccttataatgaca
+7202825/1
CCCFFFFFHHHHHJJJJJJIJIJJJJJJJIIJJFIIIJJJJJJJJJJJJJ
@5860350/1
gcgggatcttctatatctactaggcgatggagacctatattttctttccc
+5860350/1
CCCFFDDDHHHHGIIIGIJJJJIJIJGIJIDHGHIJJJGIIJJIJJJIJJ
@3767900/1
ctacagttatcctccagttccttcgtaccctcctcctccaattcctgcat
+3767900/1
CCCFFFFFHHHHGJJJIGIHJHIHJHJJJIIJJJJJ>CGBFAG@GB@B?@
@3104544/1
ccttggcttccttcggagttttgcctgttccgtagcagacggccac
+3104544/1
?<@D?DDDH;?AFGIEGI<;DB>FEHGFHCB@:C7BD>BF0@@?@G
@1772252/1
caacagcaagctcctccgcaacagcaacctgga
+1772252/1
@;@=DDBDA3CC<3?ACFEEG@?88EBCGB33:
@373894/1
aacacatactttattcgtcatcgctccccacgagcgtttctttagtctgt
+373894/1
CCCFFFFFHHHHHJJJJGHJJJJJJJJJJJJGGHJJIJJJJJJJJIJJJH
@1772549/1
caacagcagccagctcctccacaacaacaacctggagctagacaacagca
+1772549/1
CCCFFFFFHHHHHJJJJIJJIJGJJJJJJJJJJJJHIJJJJJJJIJJJJJ
@1772863/1
caacagcccgttccgccacagcaacaacctcgagcgagacaacagcagtc
+1772863/1
CCCFFFFFHHFHHJBHJJIJJJJJJJJJJJJJJIIIJJJIJJJJJJHEHH
@1773225/1
caacagctcaatccatctgagattcagcctcaacctattccacaagaccc
+1773225/1
@?@DD>ADDFB>AEGI?F?CBB:CDHFDCFE@BAFFIECFDFEFFFIIIG
@1037225/1
atcattcaaacattgaagccagatcgataaaaaaatatcgcaatatt
+1037225/1
CCCFFFFFHHHHHJCFGEGHIDEHGJCFHIJJFDHIJEHIJFIEGGI
@1037486/1
atcattcgtcgtgtaccacatctcggatcttgctactaatattcgattcg
+1037486/1
@@@DDDDDFFFFFEFFBEC;EE?A8F?C:<DFEFFFIIIEFBFA;DBF?;
@375786/1
aacacgctgagaaagctatggttgagtgaaaaaggtgggaaatgttgact
+375786/1
@CCFFDFFHHGHHJIGIEIGEAHGCEHHJJJJEID:BFAGIJIJFGHEGI
@1774854/1
caacagtcaacatttcccacctttttcactcaaccatagctttctcagcg
+1774854/1
@@@DDBEDBFDCDHFIEDGIJGGGIGJCEDAGGGEGIGC@CFB>FFG<@?
@1774855/1
caacagtcaacatttcccacctttttcactcaaccatagctttctcagcg
+1774855/1
CCCFFFFFHHHHHJJGIHIJHHHJJGGHIGJJIJGJHIJFIJJIEIGGIG
@3768673/1
ctacatatgaaacatgtcagttatatattcacctttatatatgtcacatt
+3768673/1
CCCFFFFFHHHHHIJIHIIJJJJJJJIIJJJJJJJJJJJIJJJIJJJJJJ
@3768674/1
ctacatatgaaacatgtcagttatatattcacctttatatgtcacatttt
+3768674/1
=@@DDBDDFHFGGJGIHHEEIIEIJJJJJIIJGIIHGDIIEHIJGHIIGG
@378248/1
aacagactggtcccacacaagggcagcaaaaagg
+378248/1
@@@D;DDDF?FDFFBE=:CG;<FFIIFIFIEAA?
@7205955/1
tatcacgattcataaaagtaatataaccttagatttcgaggcaaattgat
+7205955/1
@<;BDDDAHDHFHIFGIIFBHECHIIIIIIIIGIIIIIICHIEIIGIGHH
@3109310/1
cctttatgtccacaaattatgtcaaattttgacatttatgtaacatgtgt
+3109310/1
CCCFFFFFGFHHHJJIJJJJJFHIIJJJJJJHJJJJJJJJIJJIIIJJJG
@7862882/1
ttcgtattattcctcgaaatcaataactcgacaaaaattgttcccttttg
+7862882/1
CCCFFFFFHHHHHJJJJJJJJJJJJJJJJJJJJJJJJJJJIJJJJJJJJH
@7863172/1
ttcgtatttgggagtgatgccgcgacggctcagcaactcctggaggacgc
+7863172/1
@B8AADFFHHHHGJFGIJJJJJJJJIJJJJIJJJJJJJJHHHGHFFFDCD
@1778760/1
caacatcgacagataccacaaatacctaaaccttcccactaaagttaacc
+1778760/1
@@@DD;?AAAFDHABBFHEFEHCHIGIIIGBCD@DCFDCHIIIIIICGGG
@2474395/1
catttatcaaggttttcaaactgttaaaaaacctgctgaatgtgcgccaa
+2474395/1
CCCFFFFFHGHHHIJIJJIJJIJJJJJJIIJJJJJJJJJJEHGGEHJJIE
@1044844/1
atccaatcctataattatccatttcctgtaattctggtttctctatagtt
+1044844/1
CCCFFFFFHHHHHJIJJJJIIJJJJJJJJIIIJJJJJIJJJJJJJJJJJJ
@1044845/1
atccaatcctataattatccatttcctgtaattctggtttttctatagtt
+1044845/1
CCCFFFFFHHHHGJJJJJIJJIJJJJJJGJGIGIJJJHJJJJJJJIJJII
@1783568/1
caacatttcccacctttttcactcaaccatagctttctcagcgtgtttaa
+1783568/1
CCCFFFFFHHHGHJJJJJJJJJJJJJJJJJJJJJJJJJJJJJJGIGIIEG
@1783569/1
caacatttcccacctttttcactcaaccatagctttctcagcgtgtttaa
+1783569/1
CCCFFFFFHHHHHIJJJJGIJJJJJJJJIJJFIJJJJJJIJIJGIHJJJH
@3112961/1
cctttttcactcaaccatagctttctcagcgtgtttaattt
+3112961/1
CCCFFFFDDHHHGJHJGFHGGIIJIIIIJJJCE:CG9C9DF
@3114012/1
cgaaaaaatatcgcaatagctcaaaagggaacaatttttatcgagttatt
+3114012/1
@C@FFFFFGGHHHIJJIJJJJJJJJJJJJIJJJJJJJJJJJJJHIGHJJJ
@3114013/1
cgaaaaaatatcgcaatagctcaaaagggaacaatttttatcgagttatt
+3114013/1
CCCFFFFFGHHHHIIJIJIJJJJJJJJJJJJJJGIJJJJJJJJJJHHIJJ
@7865978/1
ttcgtgttccatttcatagaatggtggtggccatctgcgggacatgcaca
+7865978/1
CCCFFFFFGGFHHJCHIJIGJID@EHIDGIGJGHIG@GEHGFHIIJHIJA
@7866609/1
ttcgttctacatatgaaacatgtcagttatatattcacctttatatatgt
+7866609/1
?@@FDFFFGAFFHGGHDHHJCHCFEHHJGGGFIFHGGGFGHGIJJICIIF
@7209028/1
tatcccccttgaaagattacgatttatctagagcaactccgacggaagct
+7209028/1
@CCFFFFFGHGGHJIIJJJIIIJJGIIIJJJJGIJJJEGFHJGIGIJJJE
@6570049/1
gtcttctttttagaataacattgacattctataaagacgttagagaggtt
+6570049/1
CCCFFFFFHHHGHIJGIJGGJJGJJJJJJJJJIJJIJJIHIJIIJGIJBH
@7209745/1
tatccttctctttgacattgcttgtggtcacttttcgcgcaaaggtaaaa
+7209745/1
B@=DDFFFHHHHHJIJIJJJIJIGFGIHIJJJJJJJJIJJIIJJJDFHEH
@7210316/1
tatcgatacacagtcatagatccaatcctataattatccatttcctgtaa
+7210316/1
CCCFFFFFHHHHHIJJJJJJJJJJJJJJJJJJJJJJJJJJJJJJJJJIJI
@7210467/1
tatcgatctggcttcaatgtttgaatgatgattatataacgagtagatag
+7210467/1
@BBFFFFFHGHHHJJIJJJJIJGJJJIGIJGJJIIJJJIIGGIHIIJJII
@7210506/1
tatcgatgcattgaaacgcaaactgacgtttactcttctaatgtcaaaca
+7210506/1
@CC?DFFDDHHGAHIJGGIIIGHECHGI?FFFEEFGDHIICGFIGGDGGE
@3120359/1
cgaaaaccattatgttttactaatttttcaataaagtacactttatttaa
+3120359/1
@@<DDDDDFHHFHH>FGHGGH@EHHHIII>HHIGIEEF>@DGHG4?GGGG
@1789715/1
caaccatgatcatgggcgctgacgtcactcatcccagccctgattcgcaa
+1789715/1
CCCFFFFFHHHHHJJJJIJJJJJJJIJJJJJJJJJJIJJJJJJJJJJJJJ
@3122422/1
cgaaaactcaattggcgcacattcagcaggttttttaacagttt
+3122422/1
@@@DDD>>><FFH>G;<@<FE>G@<?<BCF1:BFGI=D8099?C
@3122423/1
cgaaaactcaattggcgcacattcagcaggttttttaacagtttgaaaac
+3122423/1
?@@DDD??AFHAHGHID>GDBHI4CF<>CA8?FEDF??9B<BGH88CGEF
@3122424/1
cgaaaactcaattggcgcacattcagcaggttttttaacagtttgaaaac
+3122424/1
@@;4BDDDFFFFFIIIIIIIIIIIIIIIIIFIIIIIIIIIIFIIFIIIII
@3122425/1
cgaaaactcaattggcgcacattcagcaggttttttaacagtttgaaaac
+3122425/1
@@@DDDDDDBFFH>GBEEFDEFHDHIHGIG:CGHIICHEGGHFHA=FHIG
@3122426/1
cgaaaactcaattggcgcacattcagcaggttttttaacagtttgaaaac
+3122426/1
@@@DDDDDF<FHHEHG@EDHEGHCIIIDFF:CFHIIAFGHG?FHGEHGHG
@3122427/1
cgaaaactcaattggcgcacattcagcaggttttttaacagtttgaaaac
+3122427/1
@@@DDDDDHDHBH>GE@E8C?@FCFHHEEH?DHIIIEHBBBBFHD@HHII
@3122428/1
cgaaaactcaattggcgcacattcagcaggttttttaacagtttgaaaac
+3122428/1
@@CFDFFFFDHHHBGGHAGDEHIGHGGIIIHIIIIIIIHIIGHIGCHIII
@3122429/1
cgaaaactcaattggcgcacattcagcaggttttttaacagtttgaaaac
+3122429/1
C@BFFFFFHHHHHJJJJIIJJJJJJJIJJJJJJJJJJJJJJJJJJJJBHI
@3122430/1
cgaaaactcaattggcgcacattcagcaggttttttaacagtttgaaaac
+3122430/1
CC<DFFFFHHHHHJJJJIIJIJJJJJJJJJHIIJIIJIJIJHIJJJJJJI
@3122431/1
cgaaaactcaattggcgcacattcagcaggttttttaacagtttgaaaac
+3122431/1
CC@FFFFDHHHFHEHBFB<F@EHGIIIBGG:CGIIIEHCGGBFHDEGIIG
@3122432/1
cgaaaactcaattggcgcacattcagcaggttttttaacagtttgaaaac
+3122432/1
CC@FFFFEHHHGHGIEGGAFAAHGHIFGEI;DHHIIIIAHIFFHEEHIII
@3122433/1
cgaaaactcaattggcgcacattcagcaggttttttaacagtttgaaaac
+3122433/1
CCCFFFDFHGHGHIIGGGEHGHIIJJJFIJFHIIJJGIFHIFDGFGIJJJ
@3122434/1
cgaaaactcaattggcgcacattcagcaggttttttaacagtttgaaaac
+3122434/1
CCCFFFFBHHHHHAHIGIEGGHIHGHIGIGCDGHJJIIJJJDGHIGIJJI
@3122435/1
cgaaaactcaattggcgcacattcagcaggttttttaacagtttgaaaac
+3122435/1
CCCFFFFFHHHHHIJIIIJJJJJJJJJJJJFGIJJJJJJJJIJJJJJJJJ
@3122436/1
cgaaaactcaattggcgcacattcagcaggttttttaacagtttgaaaac
+3122436/1
CCCFFFFFHHHHHIJIIJGIIJJJJJJJJJFHHJJJJJJJJIIIIIJJJJ
@3122437/1
cgaaaactcaattggcgcacattcagcaggttttttaacagtttgaaaac
+3122437/1
CCCFFFFFHHHHHJJIJJGIJJJJJJIJJJGIJJJJJJJJJHHIJIJJJJ
@2475984/1
catttcctgtaattctggtttgtctatagttttgtcatacgtttttgagg
+2475984/1
CCCFFFFDHFHHHJJJJJHGHGEHGIIIIIIJJIGHJIJJHBGIJJEDAH
@6573902/1
gtctttcttcgatcttccggttccggtggccaccagatcgttgttaagga
+6573902/1
@@@BDDDDFAB;FFEDDH<@FEHEEHEEGGGEGIIIIIIIDHH@FB@EE>
@6573903/1
gtctttcttcgatcttccggttccggtggccaccagatcgttgttaagga
+6573903/1
@@@DDDDDHDBFHI@F@F<E3CEEGB8DBDBG;FDDFGGIHGEHEFCGFE
@388217/1
aacatgtcagttatatattcacctttatatatgtcacattttgtggttct
+388217/1
CCCFFFFFHHHHHJJJJJJJIJJJJJJJJJJJJIJJJJJJJJJIJJJJJJ
@5160722/1
ctttcgtgtggtagtccctcttcgtgttccatttcatagaatggtggtgg
+5160722/1
CCCFFFFFHHHHFJJJJJJIIIJJHIHGIJJJJJJJJIIJJJJIBFHFHI
@5870611/1
gcgtcctccaggagttgctgagccgtcgcggcatcactcccaaatacgaa
+5870611/1
CCCFFFFFHHHHHIGHIIIJHIJJIGIGIIGA@FFFHAAEH>DHCHCC?D
@5870612/1
gcgtcctccaggagttgctgagccgtcgcggcatcactcccaaatacgaa
+5870612/1
CCCFFFFFHHHHHJHIJJJJJJJJJIIJJJJJJJJIJIJJJJJHHHHHFF
@3123010/1
cgaaaacttccaaatctcgcctatcaagaggtctgctaaggtcatttctc
+3123010/1
@@@FFDDBHAFAFGF>GG>FHFGEHGIGGEH?CFGGGIEHHFHCDHIEIG
@5163131/1
ctttctcagcgtgtttaatttcgttccatttatcaaggttttcaaactgt
+5163131/1
;?@FDDDDFDHFFHHI@G>HHCBGI=GHIEICDFGHGIIGIIGBBDBGCG
@5872357/1
gcgttaccagcgcttgaggaagtaacggcagcactattgacactaagaaa
+5872357/1
CCCFFFFFHHHHHJJJJJJJJJCEHIIJJJJGGHGIIIEGGGHGHIAHIJ
@3125910/1
cgaaaagtaaacgtcagtttgcgtttcaatgcatcgataagacgaatggt
+3125910/1
???DDD;2<DDD7<AEEEF<?<F<ACDDBDADDDCDBDDDDIEADADEE=
@3125911/1
cgaaaagtaaacgtcagtttgcgtttcaatgcatcgataagacgaatggt
+3125911/1
CC@FFFFDHHHHFEFEHEHHGFHFGHIIJJJJJJIJGIJJIIJJIJGHJ=
@5874037/1
gcgtttcaatgcatcgataagacgaatggtaaagctgctaaaaaagcagg
+5874037/1
BCCDFFFFHFHHHJJJJJJJIAGGHICGGFFHHHJJJJJIJJIIIIGIJI
@3126262/1
cgaaaagtgaccacaagcaatgtcaaagagaaggatagcaactaatttta
+3126262/1
@@@DFFDDDDHFDGIJFIJJIIIIJJJGHGIJGIGEIE9BGGIJGGHIIG
@3126263/1
cgaaaagtgaccacaagcaatgtcaaagagaaggatagcaactaatttta
+3126263/1
B@@FFFFBFFHHHJJJJIGHIJHIIJIIFGCCGGGHIJEIGIIJJJIIJG
@3126264/1
cgaaaagtgaccacaagcaatgtcaaagagaaggatagcaactaatttta
+3126264/1
CCCFFFFDFHHHGJJJJIJJJJHHIIJJIJIIIJGIIJIIEGGIJJJJJJ
@7214190/1
tatgaaacatgtcagttatatattcacctttatatgtcacattttgtggt
+7214190/1
B@CFFFFFHHHHHJJHHGHGHHIJJJJJJJJJJIJJJJJJJJJJJJJJJI
@3786302/1
ctacgagcaataccgatagacaaagactgaaattgagaaaaaatgaacat
+3786302/1
CCCFFFFFHHHHHJJJJJJJJJJJJJJJJJJJJJJJIJJJJJJJJJJJJJ
@3126916/1
cgaaaagtttgggtacaacctctatactttgcatcaaataaatgctccct
+3126916/1
CCCFFFFDFHGHHFHIJIJJGIGIIJJJJJIJJIJJJJJJJJJJJJJJJJ
@5874833/1
gctaaaaaagcaggaaaagcccagaagaacgttcgactttcacttcattc
+5874833/1
CCCFFFFFHHHHHJJJJJJJJJJJJJJJJIIIJIIIIIJJJIJJJJIJJE
@1052260/1
atccattatcactttttgttgccgtgtgcccttgagaaatttgctgcctc
+1052260/1
CCCFFFFFHHHHHJJJJJJJIJJIIJJJJJJJIJIJIJJJJJJJJJJJIJ
@1052261/1
atccattatcactttttgttgccgtgtgcccttgagaaatttgctgcctc
+1052261/1
CCCFFFFFHHHHHJJJJJJJJJIJIJHJIJJJJIJJJJIIJJJIJJJJJJ
@5875774/1
gctaaacgttaaattttaaaagcctcttaaatttaactgaaatatagaat
+5875774/1
CCCFFFFFHHHHHJJJJJJJJHIJIJJJJJJJJJJIIIJJJJJJJIJIJJ
@3789899/1
ctacggaacaggcaaaactccgaaggaagccaagggctcggctgctcatc
+3789899/1
CCCFFFFFHHHHHJJJJJJJJIIJJJJJGIIJJJJIJIIIIIIJIGIGHH
@5166876/1
ctttcttaatcggttctgcatgaatgccatctgggcccggggctctgtga
+5166876/1
C@CFFFFFHHHGHEGGCHIHIIIJJJJIJJJJJJJJJJJJJJJJIHI@EH
@3790686/1
ctacgggcgtgtagctcatcgaaggcaaatgcctcatgaccacgtccaaa
+3790686/1
@@@DDDDDHHHCFDGCG>FE;?FGGEGIIGHIIDGCFEHIICEC@FF=DG
@394831/1
aaccattatgttttactaatttttcaataaagtacactttatttaagaac
+394831/1
CCCFFFFFHHFHHJJJJJJJJJJJJJJJJJJJCFHIJJGIJJJJIIJJJJ
@3133779/1
cgaaacccctgggcatggtgatctggaaatggttcgctttgagaccgatg
+3133779/1
@@@DDDDDF;?FF@CDEF?CBECCDHEFIECEDFE?F<8FB9?;DF;454
@3136576/1
cgaaagacttcgactttttactatttttgtatgcacaaaattcgttctac
+3136576/1
CC@FFFFFGFHHHIAGHJJJIIIJJIJJIJIJJIIJJJJEHIJJGJJJJI
@3136577/1
cgaaagacttcgactttttactatttttgtatgcacaaaattcgttctac
+3136577/1
CCCFFDFFHHHHDHIIIJJJIGHIGIJIEFBFGHIBGGIJIJJIHGGHIJ
@3136582/1
cgaaagactttgactttttactatttttgtatgcacaaaattcgttctac
+3136582/1
CCCFFFFFHHHHGJJJJJJJJJJJJJJJIIIJJJJIJJJJJJJJIJJJJJ
@3138432/1
cgaaaggcagttcaccatcgcttgtcatgtgttgaaattccgcgaaattg
+3138432/1
BCCFFFFDHHHHHIIIJJJJJGIJGHIIIHGIHIIIIJIJIJJJIJIGIH
@3138433/1
cgaaaggcagttcaccatcgcttgtcatgtgttgaaattccgcgaaattg
+3138433/1
CCCFFDFFHHHHFIIJIJIJICHGEHFGGFFGHCFHJJJJJJIIBHIJJI
@3138434/1
cgaaaggcagttcaccatcgcttgtcatgtgttgaaattccgcgaaattg
+3138434/1
CCCFFFFFHHHHHJIJJJJJJJJJJJJJJIHIJIGIJJJJJJJJJBIJJJ
@3138435/1
cgaaaggcagttcaccatcgcttgtcatgtgttgaaattccgcgaaattg
+3138435/1
CCCFFFFFHHHHHJJJJJJJJIIJJJJIIHIGIIJJJIJJJJJIIJJJJJ
@5168678/1
ctttcttcgatcttccggttccggtggccaccagatcgttgttaaggaac
+5168678/1
=@=BDFFFBADFHHHGEACFGG@GF@GHGIIIIFGIIIHIIHGIIIDGII
@5168679/1
ctttcttcgatcttccggttccggtggccaccagatcgttgttaaggaac
+5168679/1
CCCFFFFEHHFHHGEGIJFHIJEHIJIGGGGGHEHGJJJIIGIIIJJJJI
@5168680/1
ctttcttcgatcttccggttccggtggccaccagatcgttgttaaggaac
+5168680/1
CCCFFFFFGDHHHJJJGJDHIJEGJIJJIJJJJJJJIJJJJHHGGIEGIJ
@5168681/1
ctttcttcgatcttccggttccggtggccaccagatcgttgttaaggaac
+5168681/1
CCCFFFFFHDHFHJGIGGIIICHIIBGIJIJJJIEHEHIJCGIGDIGIJJ
@5168682/1
ctttcttcgatcttccggttccggtggccaccagatcgttgttaaggaac
+5168682/1
CCCFFFFFHHHHHJJJJJGGIJGEGGGIJJJJJIJJJIIJJJJJJJJJIJ
@5169008/1
ctttcttctatgtataaaatagtgtactcaatgttaaaacggataacctt
+5169008/1
@@CFDDFADDFDCBDFGIIDE@3ACIFHHIIIGHHGIIIGEHHHGIAHDH
@5169115/1
ctttcttctcttggtgaacacatactttattcgtcatcgctccccacgag
+5169115/1
@@@D;DDBCCBFBE<AAGFDBCAEFDHIBDHEF@FFEEEEBDGII@F?@A
@5169116/1
ctttcttctcttggtgaacacatactttattcgtcatcgctccccacgag
+5169116/1
CCCFFFFFHHGHHI@FHGHHGICHIIIIIIIIIGIIFIIIIIIIIIIIIF
@7216738/1
tatgagaatatgaaatttaaaagaaaatttgaaaagtatcatgagttttg
+7216738/1
@@@DD>;D?FFHBEDHHEGHG@A?FGIAHFGHEGGG:CGDGGIFI<D>EG
@7875063/1
ttctcaagggcacacggcaacaaaaagtgataatggatacaaat
+7875063/1
@@?DD?D>>F;BBAED<<@1?CB?B??10BB:BBDHIEHDHCHE
@7875064/1
ttctcaagggcacacggcaacaaaaagtgataatggatacaaatttgact
+7875064/1
CCCFFFFFHHHHHJJJJJJJJJJJJJJFGGJJJIJJJHIIJJJJJJJJJJ
@7875569/1
ttctcataatacttttcccggtttgttctgaaacaaacatcactgtgatg
+7875569/1
CCCFFFFFHHHHGJJJJJJJJCGHIHGIIIGIGHIJGHIGGIJJIGHGIJ
@7221126/1
tatgtaacatgtgtgcttaagtggcttaccttctacttaccacttagcag
+7221126/1
BBCFFFFFHHHHHHIJJJJJJIHHJJJJJJJJJJJJJJJJJJJJJJJJJJ
@1054535/1
atcccattggctggctccaagagatgtgcatgtcccgcagatggccacca
+1054535/1
=?8=BDDD?FFD?CEF<E93:AF>9FAECDFBBFFG@><<DFDD@FFCFA
@6583709/1
gtgaaaagggagcatttatttgatgcaaagtatagaggttgtacccaaac
+6583709/1
@BBFFFFFHHGHGJJJJIJJJJIJJJJJJIEGIJJJJIHGIJJIJJJIII
@6583710/1
gtgaaaagggagcatttatttgatgcaaagtatagaggttgtacccaaac
+6583710/1
CCCFFFFFHHFHGJJJJHJJJJJJJIJJJJHIIJJJJJHGHHIIJJJJII
@6583711/1
gtgaaaagggagcatttatttgatgcaaagtatagaggttgtacccaaac
+6583711/1
CCCFFFFFHHGDHGJJJIJJJHIJGIJJJJHIJJJJJJHIIJJJJJIJII
@7880627/1
ttctctttgacattgcttgtggtcacttttcgcgc
+7880627/1
CCCFFFFFHHHHFJEGIJIGIIDHHIJIJJJIJ@?
@7880628/1
ttctctttgacattgcttgtggtcacttttcgcgcaaaggtaaaatcgtt
+7880628/1
CCCFFFFFHHHHHJJJJJIGIJHJIJJJJJJJJJJGJJJJFHIIIIHIHJ
@7880629/1
ttctctttgacattgcttgtggtcacttttcgcgcaaaggtaaaatcgtt
+7880629/1
CCCFFFFFHHHHHJJJJJJHIJHIJJJJJJJJJJJJJJJJFHIIIIJJHI
@7880645/1
ttctctttgccgtattttattttgtaaggtgaggtatttgtacatgaagt
+7880645/1
@CCFFDFFHFHH@GIIGIJJJJIJFHIIIAFGIICFIJJJJJJGIJIJJI
@7222273/1
tatgtgttcaccaagagaagaaagctatacagtagtcaaatttgtatcca
+7222273/1
BCCFDFFFHHHHHJJJJIJJIJIJJJJJJJJJIIJIIIJJJJJJHIJJJJ
@3141849/1
cgaaatcaataatgcaatgtgtttaaatttttgtcgagtcaaaagcgaag
+3141849/1
@C@FFFFFHHHHDHIIJJJEHHIJIIJIJJJJIHGIHIHHIJJJJJIJFI
@3141850/1
cgaaatcaataatgcaatgtgtttaaatttttgtcgagtcaaaagcgaag
+3141850/1
CCCFFFFFHGHHHJJJJJIFHHHHHJIJJJJJIIJIHIIIIJIJJJJJJI
@1060486/1
atcctaaactcacttttttccgaaaaaatatcgcaatagctcaaaaggga
+1060486/1
CCCFFFFFHHHHHJJJJJJJJJJJJJJJJJJIJJJJJJJJJJJJJJJJJJ
@3796701/1
ctactatcagagatcgaatgtgtgcagaatcagcactgaatcaaaaaatt
+3796701/1
CCCFFFFFHHHHHGIIIJJIHGHJHIIJJJJJIJJJIJJJJJIJJJJJJJ
@6585201/1
gtgaaacctgtggttgaccccaagcttgaggttgttgttgtggaggag
+6585201/1
@CCFFFFFHGHHHFHJGBHIJEEG@DHHCEG?FGGIGHIECGGFGGBB
@3798667/1
ctactcgttatataatcatcattcaaacattgaagccagatcgataaaaa
+3798667/1
@@?B=DDDHHFBADGBBFCHHIIBHIIEBHEEHGIDIHCEGHGDEGEHGF
@3798850/1
ctactctcaagaaatggcctccatgccgagcaagactcccgtcagcgtcc
+3798850/1
CCCFFFFFHHHHHJJJJIJJJJGHJJJJIJJIGJGIJJJJGDHEEHG@HH
@3143925/1
cgaaatgtcaagagcataaagtatgtctagaacgattttacctttgcgcg
+3143925/1
BC1DDDFDHHGGGJJJJJJJIAFGIIHJJIJJGJAHIJJJJJIJIJJIJJ
@3143926/1
cgaaatgtcaagagcataaagtatgtctagaacgattttacctttgcgcg
+3143926/1
CC@FFFFDHHGHHJJJJJJJIEFHJJIJJIJJJJIJJJJJJJIJJJJJIJ
@3144138/1
cgaaattaaacacgctgagaaagctatggttgagtgaaaaaggtgggaaa
+3144138/1
@@@DFFFFHHHHHJJJJJJIJJJIJJJJJHGIIJFGIIIJJJJ?DGIGHI
@3144139/1
cgaaattaaacacgctgagaaagctatggttgagtgaaaaaggtgggaaa
+3144139/1
CCCFFFFFHHHHHJJJJIIIJJJJJJJJJHIJHIBGHIJJJJJFHIJGJI
@2488035/1
ccaaaacatgaccatgatgcactcggccggaccgattcagcccccaccaa
+2488035/1
@@@FFDDDFFDHHIGGGIJIJJJIGDEHGGGGGGEHEHGGHGIGHHDFF;
@2488036/1
ccaaaacatgaccatgatgcactcggccggaccgattcagcccccaccaa
+2488036/1
CCCFFFFFHGHHHJJJJJJJIJGIIGIJGDGHIIJJJJDGGHIHEEDFBC
@2488037/1
ccaaaacatgaccatgatgcactcggccggaccgattcagcccccaccaa
+2488037/1
CCCFFFFFHHHHHJJJIJJJJJJJJJIJJJJJIJIJJJJJJJJJHHFFFD
@6586995/1
gtgaaagtcgaacgttcttctgggcttttcctgcttttttagcagcttta
+6586995/1
;?@DDDDDHFFHFBCFHBFHG@EGFEAGFEHI>BBFEHEEBDFH@>FB>@
@6586996/1
gtgaaagtcgaacgttcttctgggcttttcctgcttttttagcagcttta
+6586996/1
CCCFFFFDHHHHHIFHIJJGGGIJJJJJJJJJIIJJJJJJIJJJJJJJJJ
@3148117/1
cgaacaagccaatcagaccaacggaacgcccggagcggctgatatcacca
+3148117/1
@@@FFFEFHFFBHIEHIIDHIEEGFEGGGGH?6@ABEGH6?;;?A?;9>C
@1064540/1
atccttctctttgacattgcttgtggtcacttttcgcgcaaaggtaaaat
+1064540/1
CCCFFFFFHHHHHIJIJJIJJJJGGIHIJJJJJIJJJIJJIJIJGHGIJJ
@1064541/1
atccttctctttgacattgcttgtggtcacttttcgcgcaaaggtaaaat
+1064541/1
CCCFFFFFHHHHHJJJJJIJJIJGHIHJJJJJJJJJJJIGIJJJ9DHIIB
@7227509/1
tattacctctaaagctatctactcgttatataatcatcattcaaacattg
+7227509/1
CCCFFFFFHHHHHJJJJJJJJJJJJIJJJJJJJGIIIJIJJJJJJJJJJI
@3148453/1
cgaacaatccttcgaggtaacctacgtggacatcgaagaaaaaacattga
+3148453/1
CCCFFDFDHHHHGGEGI@FHGIEGHJCHIGGIGJIHJIIJJJJJIIGIGE
@3148454/1
cgaacaatccttcgaggtaacctacgtggacatcgaagaaaaaacattga
+3148454/1
CCCFFFFFHHHHHGFHG@FHCHIJIJHIIJJIIJIIGGIIJIIJIJIIII
@7887343/1
ttctgggcttttcctgcttttttagcagctttaccattcgtcttatcgat
+7887343/1
CCCFFFFFHHHHHJJHIJJJJJJJIJJJJJJJJJJJIJJIJJGIIJIGJI
@3801329/1
ctactgtacaactgtttacctgtgtatgataaataaacttttttcgggtt
+3801329/1
CCCFFFFFHHHHHJHIJJJJIIEHHGJJJJJJJJJJJIJJJJJJJJJJGH
@3801330/1
ctactgtacaactgtttacctgtgtatgataaataaacttttttcgggtt
+3801330/1
CCCFFFFFHHHHHJIIJIJJIGEGHJJJJJJJJJJJJIJJJJJJJJJJBF
@5172607/1
ctttctttgtagttcttccattgtacagtcttcttcgtcggttatatccg
+5172607/1
CCCFFFFFHHHHHIIIJJJAHIIIJGJJIJJJIIGIEFHGI?FEIHFIJG
@3801469/1
ctactgtatagctttcttctcttggtgaacacatactttattcgtcatcg
+3801469/1
@C@FFFFFHGHHHJJIJJIJIJJJJHIJJJJJIJJJJJJJJJJJIIJJIJ
@3149968/1
cgaacagatcgaagggaattatacatttccagagattgtgcactttggaa
+3149968/1
CCCFFFFDHGHHGJIJDHGIJGEHIJIJIJGHIJGIJIIGIJJIIJIIJD
@7229630/1
tattatctatcgatactgaatgtaattttttatatagtgccccgatgata
+7229630/1
CCCFFFEFHHHHHJIIJJIIJJDDIIFHIJJGIGIGIGCGHIGB?@F@?<
@1067202/1
atcgaacgatgtcaccacctgattggtgatatcagccgctccgggcgttc
+1067202/1
?@@FFFFFFGDDFBGEHIIGIIIIIFFHGHIIIIIGGDHGIIIIFGH8B?
@1067203/1
atcgaacgatgtcaccacctgattggtgatatcagccgctccgggcgttc
+1067203/1
CCCFFFFFGFHHHIJJJJIGHBGGJJEGIIJJIIGIIIJIIJJJJIIEHF
@7229881/1
tattattaggcactagttattaattataatcatcaatattatctatcgat
+7229881/1
CCCFFFFFHHHHHJJJJJJJJJJJJJJJJIJJJJJJJJJJIIJJJIJIII
@1067572/1
atcgaagaaagacgccaaacattcggcagccaagaacttgctggatctct
+1067572/1
@@@DAFDDHFDFHGDHGIGCGCDFA;@D<DGGGHDFHGHEDCFCGADFIE
@7230062/1
tattattcctcgaaatcaataactcgacaaaaattgttcccttttgagct
+7230062/1
CCCFFFFFHHGHHIJJJJJIJJJJJJJJJJJJJJJJJJJJJJJJJJIJJJ
@1800388/1
caacctctatactttgcatcaaataaatgctcccttttcacaatataata
+1800388/1
C@CBDFFFHHHHHJIJJJJJJJJJJJJIJJJJJJJJJJJJJJJJJJJIJJ
@7231110/1
tattcctcgaaatcaataactcgacaaaaattgttcccttttgagctatt
+7231110/1
CCCFFFFFHHHHHIJJJJJJJJIIJJIJJJJJJHIJJJJJJJJJJJIJJI
@7231111/1
tattcctcgaaatcaataactcgacaaaaattgttcccttttgagctatt
+7231111/1
CCCFFFFFHHHHHJJJJJJJJJIJJJJJJJJJJHJJJJJJJJJIJHIIJI
@1069433/1
atcgaatcgaatattagtagcaagatccgagatgtggtacacgacgaatg
+1069433/1
@@@DDDDDFHH<CFEHA?FHCHIIIIIIIIGIEGGFBBGGIGDIIIIIIG
@7890259/1
ttctgtttgacattagaagagtaaacgtcagtttgcgtttcaatgcatcg
+7890259/1
CCCFFFFFHHHHHJJJJJJJJIIJJJJIIIJHIJJGIHJJJIIJJJJJJI
@7890260/1
ttctgtttgacattcgaaaagtaaacgtcagtttgcgtttcaatgcatcg
+7890260/1
CCCFFFFFHGHHHJIJJJJJIHHIJJJGHIJHIJJIIHIJJFIJJJJIJI
@7890261/1
ttctgtttgacattcgaaaagtaaacgtcagtttgcgtttcaatgcatcg
+7890261/1
CCCFFFFFHHHHHJJIJJJJJHHIJJJGHGIHIJJIJHIIIJJJJJJJIJ
@3153693/1
cgaacctcggacgcgaaggccgacccatcggtctcaaagcgaaccatttc
+3153693/1
CCCFFFFFGHGHHIJJJJJJJIIJJJJJIJHHHEFFFFFEDDDDDDDDEE
@3155016/1
cgaacgtctacagttatcctccagttccttcgtaccctcctcctccaa
+3155016/1
@@@DBDBDDFB<DCGBB@HADG>@AFAHGIGAFHGIIBEHEGH@DH9?
@3156269/1
cgaactggtccaaatcgagggcgccatccacgagccaatcttccgctacc
+3156269/1
BC@FFFFFFFHHHJIJJFGJIJJJIJIIJJJJJJJIJIGIJIJJGIHEFE
@3156270/1
cgaactggtccaaatcgagggcgccatccacgagccaatcttccgctacc
+3156270/1
CCCFFFFFDHHHHJGIIIGJGBHJIJJIIIJGHFHGHIGIHGIIJJAEFE
@3156906/1
cgaacttcaattacacaaattagtacaactcctccaaaccttgcaaattt
+3156906/1
@<@FDFFFHHDHDEGGGIGDEHGCBHFHGIGHCFHIIIGGHIIIIGFFHI
@3156907/1
cgaacttcaattacacaaattagtacaactcctccaaaccttgcaaattt
+3156907/1
@C@ADDFDHHHHHJJJJJJJIJJIIJJJIEIJJJJJJJJJJJJJJJIIJJ
@3156976/1
cgaacttccatagattcaaatgaag
+3156976/1
@@?DDDFDHBFDFBEGEEIIABAH@
@3156977/1
cgaacttccatagattcaaatgaagtaaacaacatacgtttttcatttaa
+3156977/1
@C@FDDFFFDFDBHIJIGHIEHEHGGIIJGIJJJJJIJHGIJIIGGJJFI
@3156978/1
cgaacttccatagattcaaatgaagtaaacaacatacgtttttcatttaa
+3156978/1
CCCFFFFFHHHHHIIJJJJJIGIHICHHIJIJJJIJJJJJJJJJJJIJIJ
@3156979/1
cgaacttccatagattcaaatgaagtaaacaacatacgtttttcatttaa
+3156979/1
CCCFFFFFHHHHHIJJJJJJJJJJIHJJJJJJJJJJJJHJIJJJJJJJJJ
@3158218/1
cgaagaaagacgccaaacattcggcagccaagaacttgctggatctcttg
+3158218/1
@@@DDFFFHHHGHJIJJIDIIJGAHGHGHIJFIJGIIIJJIJCHCHIIGH
@3158219/1
cgaagaaagacgccaaacattcggcagccaagaacttgctggatctcttg
+3158219/1
CC@FFFFFDAHHHIJJJJGIJIJJJJIGGHGGIJJJJIIJJEGGGJHJIJ
@5884296/1
gctacatttgaggagtattataaccgaaaatatggtatacagattcaaaa
+5884296/1
CC@FFDFFHHHHGIIFDHGEGFHIHIJIJJGGGGEHIJIIJIJJJIIJJJ
@5884529/1
gctaccgcgtgttccttaacaacgatctggtggccaccggaaccgga
+5884529/1
=<BBDDFFHHHHHJJJJJJJJJGIJIIHHIIJJJIIJIJJHIIIJIH
@1807308/1
caacgatctggtggccaccggaaccggaagatcgaagaaagacgccaaac
+1807308/1
CCCFFFFFHGHHHIGJIJJJJGIIIJJHGIIIEIIJJIJIJIJIJGGGFF
@1807309/1
caacgatctggtggccaccggaaccggaagatcgaagaaagacgccaaac
+1807309/1
CCCFFFFFHHHHHJIJIJJJJJJIJJJIJJJJJJJJJJJIIJJJJHHHFF
@2494145/1
ccaaaagtgaacgattagaatatatgtggcaacaaccatctccagatcca
+2494145/1
CCCFFFFDHHHHHIJJJJJJJJJJJJIJJJJJJJJJJJJJJJJJJIJIJJ
@7233651/1
tattgcgatatttttttatcgatctggcttcaatgtttgaatgatgatta
+7233651/1
CCCFFFFFHHHHHJJJJIJJJJJJJJJJJIJJJJJJJIJJJJJJJJJJJJ
@5177865/1
ctttgacaatgtcaaatgccaacgatgg
+5177865/1
@@@D?AAAFD?D?AGIDGIH<FCEBGGE
@5178733/1
ctttgacattgcttgtggtcacttttcgcgcaaaggtaaaat
+5178733/1
@@@DBDDDFHABDEGEAH?FHHIHIIHEG:C:GGGG9BBDG4
@5178734/1
ctttgacattgcttgtggtcacttttcgcgcaaaggtaaaatcgttctag
+5178734/1
???DDD;22ADDDIIIIIDEECFEEIEEIIDIDDEDDDEIIIIIBDDDDI
@5178735/1
ctttgacattgcttgtggtcacttttcgcgcaaaggtaaaatcgttctag
+5178735/1
CCCFDDDDDHFHBH@GEGGGG>HHIIGGGGHAHHHI?FE?<?D@=CEGHH
@5178736/1
ctttgacattgcttgtggtcacttttcgcgcaaaggtaaaatcgttctag
+5178736/1
CCCFFFFFHHGGDIIFHIFGHIJJJJIJIGGIJJIJDHGGJGHGDHIGGH
@5178737/1
ctttgacattgcttgtggtcacttttcgcgcaaaggtaaaatcgttctag
+5178737/1
CCCFFFFFHHGHHJJGGIHIIJJJJJJJJJIIGIJJGHGIIGEHHIIIJI
@5178738/1
ctttgacattgcttgtggtcacttttcgcgcaaaggtaaaatcgttctag
+5178738/1
CCCFFFFFHHHGGIGEGIFHGIGHIJJIIGHGIJJJDHHJJHCHGIIHIG
@5178739/1
ctttgacattgcttgtggtcacttttcgcgcaaaggtaaaatcgttctag
+5178739/1
CCCFFFFFHHHHGJJHIJHIJJIJJJJJJJJJJJJJHHJJJJIJHIJJJI
@5178740/1
ctttgacattgcttgtggtcacttttcgcgcaaaggtaaaatcgttctag
+5178740/1
CCCFFFFFHHHHHJJIJJJJJJJJJJJJJJJJJJJJHHIIJJJIIJJJJJ
@404994/1
aacgatgtcaccacctgattggtgatatcagccgctccgggcgttccgtt
+404994/1
CCCFFFFFHHHHHJJJJHIJJJFHIJJJJJIJJJJJJJJJJIJGJJFFHG
@1073391/1
atcgagggcgccatccacgagccaatcttccgctaccgcgtgttccttaa
+1073391/1
@CCFFFFDDHGHHJJGIJJJGIJIJJIJJEGGJGHJJFHEBD<?CECCCE
@405837/1
aacgattttacctttgcgcgaaaagtgaccacaagcaatgtcaaagagaa
+405837/1
CCCFFFFFHHGHHJJJJJJJGJJJJHIJJJIIJJJJJJJJHIIJIJJJHI
@6594564/1
gtgaacagctatcgatacacagtcatagatccaatcctataattatccat
+6594564/1
CC@FFFFFHHHHHJJJJJJJJJHIJJJJIJJIJJIJIJJJJJJJJJJJJJ
@1814181/1
caacgtaagacgcaaggtggaatgtagaatacagaagtattgtacagtat
+1814181/1
CCCFFFFFHHHHHJJIJBFHJIJJJJJJJJJJIJJIJDHIJJIJJJJHIJ
@7895895/1
ttcttctttttacctccttgttggggttgggggtcttgtgtaatgggttg
+7895895/1
@@@FFFFFHHHGHJJIJJGHFHEGIJEFGGGII;@GHCGIG>CGHDG=EH
@5181429/1
ctttgacttgccagtgccaatttcgcggaatttcaacacatgacaagcga
+5181429/1
CCCFDFFFHDHHFHFGGIIJIJJJIJGI:F@GIDGH@FED<??F8B8;;;
@5181430/1
ctttgacttgccagtgccaatttcgcggaatttcaacacatgacaagcga
+5181430/1
CCCFFFFFHDHHGIHIJIIJJJJJJJJJIJJJJIJJIJGGIJJJJJCHGI
@5181431/1
ctttgacttgccagtgccaatttcgcggaatttcaacacatgacaagcga
+5181431/1
CCCFFFFFHHHHHJGHIJIJIJJJIJJJGIIIIGIJIGGIIJJIGHGGIG
@1074795/1
atcgataaaaaaatatcgcaatattagaaattttcaaatattcttcgctt
+1074795/1
CCCFFFFFHHHHHGJHIIJJJJJJJJJJJJJJJJJIIIJJJJJJJJJIJJ
@1074796/1
atcgataaaaaaatatcgcaatattagaaattttcaaatattcttcgctt
+1074796/1
CCCFFFFFHHHHHJJIIIIJJJJJJIJJJIJJJJJIJIJJIJIJJJIJIJ
@1074797/1
atcgataaaaaaatatcgcaatattagaaattttcaaatattcttcgctt
+1074797/1
CCCFFFFFHHHHHJJIJIJIJIJJJJJJJIJJJJJIJIJJJJJJJJIJJJ
@1074978/1
atcgataagacgaatggtaaagctgctaaaaaagcaggaaaagcccagaa
+1074978/1
CCCFFFFFHHHHHJIJJEHHIIIJJIJJJJJJJJGIJIJJJJJIJGIIJI
@7897388/1
ttcttgtatcacttattgcgtctttgctttggtcactttacgcgcg
+7897388/1
CC@FFBDDHHFHHJGGJEGGFGGIJCHHIIEGDGIJJGIJJIJJJI
@5886898/1
gctacttgaaccgtacgtcaaatgtcgcaaattatgtcacataaatgtca
+5886898/1
CCCFFFFFHHHHHHIJICFGIJJJFIGGI??DFHHGIIEHIIJJJIJIIJ
@5888623/1
gctagattctgtttgacattcgaaaagtaaacgtcagtttgcgtttcaat
+5888623/1
CCCFFFFFHHHHHJJIIJJJIJIJJJIHHIJJIHHIIIJJJJJHIIJJJI
@3164424/1
cgaagagggactaccacacgaaaggcagttcaccatcgcttgtcatgtgt
+3164424/1
@C@FDDFFFHHHGJJIJJJGHIJJJIIGBBGGAHCHI=FFCFGFEHIIIG
@3164425/1
cgaagagggactaccacacgaaaggcagttcaccatcgcttgtcatgtgt
+3164425/1
CCCFFDED?:DDHFHGHJIIGIGEC8CFHGIEHGHIICHEBD8BFFHIBH
@3164426/1
cgaagagggactaccacacgaaaggcagttcaccatcgcttgtcatgtgt
+3164426/1
CCCFFFFFHHHHHIJJJJJJJJJIIJIJIJIJJIJJJJJJJJJJJJJJJJ
@3164427/1
cgaagagggactaccacacgaaaggcagttcaccatcgcttgtcatgtgt
+3164427/1
CCCFFFFFHHHHHJIJJJJJJJIJJJJJJJIJJJJJJJJJJJJJJJJJJJ
@3164428/1
cgaagagggactaccacacgaaaggcagttcaccatcgcttgtcatgtgt
+3164428/1
CCCFFFFFHHHHHJJJJIIJJIJJJJJJJJJJJJJIJIJJJJIJJJJJIH
@3164429/1
cgaagagggactaccacacgaaaggcagttcaccatcgcttgtcatgtgt
+3164429/1
CCCFFFFFHHHHHJJJJJJJJJIJJGJJJJJIJJJJJJJJJJJJJJJJIJ
@2503168/1
ccaaacattcggcagccaagaacttgctggatctcttggtcggaaaa
+2503168/1
@<;DD?A?F=:<@EFFEBG93<1:E??49C3:1?40?F>098??CFC
@5891815/1
gctatctactcgttatataatcatcattcaaacattgaagccagatcgat
+5891815/1
CCCFFFFFHHHHHIJJGIJJJJJJJJJJJJJJJJJJJJJJJJJJIJJJJJ
@1076322/1
atcgatacacagtcatagatccaatcctataattatccatttcctgtaat
+1076322/1
@@@FFFFFHHHHFFGJGHJIJIIJJJIIIJJJJIJIJFIIJIGIIJGIJJ
@1076323/1
atcgatacacagtcatagatccaatcctataattatccatttcctgtaat
+1076323/1
CC@FFFFFHHHHFHJJJJJJJJJJJJJJJJJJJJJJJIJJIJJJJJGIGI
@406637/1
aacgcccggagcggctgatatcaccaatcagg
+406637/1
@@@DDDDDHHHHFIIEGD<????BF?F?DD<D
@1076432/1
atcgatagataatattgatgattataattaataactagtgcctaataata
+1076432/1
CCCDFFFFHHHHHJJJIJJJJJJJJJIJJJJIIJJEIJFHGJJIIIJJJJ
@1076469/1
atcgatagctgttcactttttggtcatgattttgaggtactcgagggcat
+1076469/1
CCCFFFFFHHHFHJIJJJJJJGIGHIJJEIJJJJJJJFFHJJJIJJJJJJ
@7239476/1
tatttttcatcacagtgatgtttgtttcagaacaaaccgggaaaagtatt
+7239476/1
CCCFFFFFHHHHHJJIJJJJJJJJJJJJJJJJJJJJJJJJJIIJJJFHIJ
@7240048/1
tcaaaaaattctccatcgttacaataagttattcggacaagttataccga
+7240048/1
CC@FFFFFHHHHHJJJJJIJJJJIJJIJFIIJJIJJIJJJJGIIJJJIJJ
@7240700/1
tcaaaaccccggcgatggttcttcaagagctggcaataaagaaaggcttt
+7240700/1
CC<DDEFFHHHDDIJJJJCBDHHGIGBDDFGECHIJGGIIIJGEG@CCHE
@7899912/1
ttcttttccggaaaatgctcgaaaactcaattggcgcacattcagcaggt
+7899912/1
CCCFFFFFHFHDHIIJIJJJIJJIIIJJJJJIJIIBHGEHHIJJIJJJJF
@1079555/1
atcgcaatattagaaattttcaaatattcttcgcttttgactcgacaaaa
+1079555/1
BCCFFFFFHHHHHJJJJJJJJJJIJJJJJJJJJJIIJJIIJGIJJIJJIJ
@1080649/1
atcgccaccaatgcttggtgcagctatccactttgccagtggccgtctgc
+1080649/1
BCCDDFFFHHHHHJJJJJFHIJJJJJJJJJJJJJJJJJJHIIJJJHIJJI
@6602297/1
gtgaatctgattgtgaactggaagaaagttgcgctccttcctcttgttga
+6602297/1
@@@7ABDDFBFAD:CDGFEFE@GFBDDB<?AA@?G@DF@GGIFEE@GI;F
@6603073/1
gtgaatgttgataaaggaatatggagaggtgacaaattcttccaagcggt
+6603073/1
CCCFFFFDHAHAHIIIIGJJJGIJJJGJJAFHIJJJJJDHIJIJJI7FHH
@2504230/1
ccaaaccttgcaaattttcaatcatgaagcaagattttacctgaacaatt
+2504230/1
@@@FDDDFHDAFFB>GHHI?HHGBHHIIEHI<GHIIIIIIIIE9GHIIGH
@2504231/1
ccaaaccttgcaaattttcaatcatgaagcaagattttacctgaacaatt
+2504231/1
C@@FFFFFHHHHHJJJJJIJJJJJJJJJIIJJJJJJJJJJJJJJJJJIJJ
@2504232/1
ccaaaccttgcaaattttcaatcatgaagcaagattttacctgaacaatt
+2504232/1
CC@FFFFDHFHDHHIJJJIGJIIGIGJJIJIJIJJJJJJJJJGHIJGIIJ
@2504233/1
ccaaaccttgcaaattttcaatcatgaagcaagattttacctgaacaatt
+2504233/1
CCCDFFFFGFGGGHIJJIJEHJJGIFIIGIJIIGIIJJIIJJJCHGDHIJ
@2504234/1
ccaaaccttgcaaattttcaatcatgaagcaagattttacctgaacaatt
+2504234/1
CCCFFFFFHGHHGGIJJJJJJJJJJIIJIJIJJIGIJIIJJJJGIJJGHI
@2504235/1
ccaaaccttgcaaattttcaatcatgaagcaagattttacctgaacaatt
+2504235/1
CCCFFFFFHGHHHJJJJJJJJJJJJJJJJJJJJIJJJJJJJJJIJJIIHI
@2504236/1
ccaaaccttgcaaattttcaatcatgaagcaagattttacctgaacaatt
+2504236/1
CCCFFFFFHHGHGIJJJJIJJJJJJJJIJJJJIGIJJJ>FHIJJIJHCHI
@2504237/1
ccaaaccttgcaaattttcaatcatgaagcaagattttacctgaacaatt
+2504237/1
CCCFFFFFHHHHGJJJJJJJJJJJJJJJJJJJJJJJJJJJJJJIJJJIJJ
@2504238/1
ccaaaccttgcaaattttcaatcatgaagcaagattttacctgaacaatt
+2504238/1
CCCFFFFFHHHHHIJJJJJIJJIJJJJJIIIJJJJJJJJJJJJHJJHIJJ
@2504239/1
ccaaaccttgcaaattttcaatcatgaagcaagattttacctgaacaatt
+2504239/1
CCCFFFFFHHHHHJJJJJGIJIJJJJJJJJJJIJJIJJJJJJJJJJJJJJ
@2504240/1
ccaaaccttgcaaattttcaatcatgaagcaagattttacctgaacaatt
+2504240/1
CCCFFFFFHHHHHJJJJJJJJJIJJJJJJJJJJJJJJJJJJJJJJJJJJJ
@7242590/1
tcaaaatttgacataatttgtggacataaaggaaagaaaaaaatgtcaaa
+7242590/1
CCCFFFFFHHHHHJJJJJJJHIJJJJJJJJJJJJIJJJJJJJJJJJJJJJ
@7242873/1
tcaaactacaggcagtgttaacgattatacgaaagatctagaaaactaca
+7242873/1
@@CFFFFFHFGHHJJJIEJIIGGIIJJJJIJIIJJJGIIJJJJJIJIJJI
@2506213/1
ccaaactttgttgttaccaccgaaaacgtatctaaaccatgtcagcggag
+2506213/1
CCCFFFFFHHHHHIJJJJJJIJJJJJJJGHIJJJJJJIJJJJJJJJJJJJ
@4561568/1
ctgggcccggggctctgtgatttcttagtgtcaata
+4561568/1
@@@ADDDDHA<FDGHGB?DFAEH@FA<<DGBBBGBC
@4561872/1
ctgggcgacgctgtactcgattatttaataacaagacatctatacgagga
+4561872/1
CCCFFFFFHHHGHIIIJJJGIJJJJJJJJJJJJJJJJJJJJJJJJJJJIE
@5896522/1
gctcagcaactcctggaggacgctgacgggagtcttgctcggcatggagg
+5896522/1
=@@=BDADFFDHHIJJGIFEGGDGHGIGJIFD0BDHDCHCGHGHEDE@E?
@3818102/1
ctagacttttcccattgaatccaagagattctcatgacagaaatttaaac
+3818102/1
CCCFFFFFHHHHHJIJIJJJJJJJJIJGIIJJJIJIIJIJIJJIJJIJII
@7245867/1
tcaacatttcccacctttttcactcaaccatagctttctcagcgtgttta
+7245867/1
@8?DDDDDHB??FFEEHDII>EHEHHIIIIIEHICEH@?FCFGD?D8?D?
@7245868/1
tcaacatttcccacctttttcactcaaccatagctttctcagcgtgttta
+7245868/1
CCCFFFFFHHHHHJJJJJJJJGJJJJJJJJJJJJJJJJJJIIJJHIDHHD
@5897179/1
gctcatcctaaattcggaaaaacggtacccacggaaaacaaaaaaactat
+5897179/1
@@CF?DDFHFHD8DGBEBHA>EEGDCCCF>GAGGEHGIHG9FDG;BEAEA
@7901095/1
ttgaaaaccttgtagtggattcctaatattttttagtgaacctctctaac
+7901095/1
@@@DDDD?FHDDCAEF:CEGHIEEGHAHFHIIGIIEDHGIHHGBDGGDDG
@7901096/1
ttgaaaaccttgtagtggattcctaatattttttagtgaacctctctaac
+7901096/1
CCCFFFFFHHHHHJJHIJHIJJJJJJJJJJJJJJJJHGIJJJJJJJJJJJ
@5897918/1
gctccacaacagcaacatcaaactgttcccccacaacagactggtccccc
+5897918/1
CCCFFFFFHHHHGJJJJIJGJJJJJIJJJJJJJJJJJJCHIJGIIHJJJJ
@7901312/1
ttgaaaagcgagcttcatgatcccctgaagaatatatcttgaagaactat
+7901312/1
CCCFFFFFGHHHHJJJJJJJJJJJJJJJJJJIJJJJJJJJJJJJIIIJJJ
@6607368/1
gtgacatagaaaatacgtaagttgctcaatgtcgtcgtttgacatatcgt
+6607368/1
CCCFFFFFHHHHHIJJJIJJJJJJJJJJJJJIJIJJJJJJJJJJJJJJJJ
@411502/1
aacgtctttatagaatgtcaatgttattctaaaaagaagactgctaaacg
+411502/1
@@@DDDDDHFFHBHEE@CFII@B<A>CCEFHIGIGFEDBHGGECHEGII@
@6608491/1
gtgaccaaagcaaagacgcaataagtgatacaagaaaatatacagactaa
+6608491/1
@B@FFFFFHHHFFGIIJGJIJJJIJGGIIJJIIJJJIJJJJIIJJJJJJJ
@6608531/1
gtgaccacaagcaatgtcaaagagaaggatagcaactaa
+6608531/1
B1:BDFFFHHHHHJJJJJJJJJFHGIIJJJJIGHJ@;@C
@6608532/1
gtgaccacaagcaatgtcaaagagaaggatagcaactaattttacaagct
+6608532/1
@@<DDFFFHHFHHIIIFHIJJIGIIIIJJIIIIHHIJJIGHJJJJIHIJI
@6608533/1
gtgaccacaagcaatgtcaaagagaaggatagcaactaattttacaagct
+6608533/1
@@@BFFFFHHHHHJJJIIJJJJIJHIIJJJIJIJJJIJGIJJJJJJIJII
@4563471/1
ctgggcttttcctgcttttttagcagctttaccattcgtcttatcgatgc
+4563471/1
@CCFFDFFHH?HHIGIJJJJJFHIIIGIJJGJJIJJJGIIIJIIJJIIJF
@4563472/1
ctgggcttttcctgcttttttagcagctttaccattcgtcttatcgatgc
+4563472/1
B@CFFFFFHGHHHJJJJJJJJGIIJIJJJIGIIJJJIICHIIEHIIIEHG
@4563473/1
ctgggcttttcctgcttttttagcagctttaccattcgtcttatcgatgc
+4563473/1
BB@DFFFFHHHHHJJJJJJJJJJJIJJJJJJJJJJJJJIJJJJJJJIIJI
@4563474/1
ctgggcttttcctgcttttttagcagctttaccattcgtcttatcgatgc
+4563474/1
CC@FFFFFHHHHHIJGHJJJJIJJJJJJJJIIJJJJJJJIJIJIJJJDHI
@4563475/1
ctgggcttttcctgcttttttagcagctttaccattcgtcttatcgatgc
+4563475/1
CCCFFFDFHHFHFGGGIIIII@FHIIIIIIGIIIIIIGHIGICGFG@HEH
@4563476/1
ctgggcttttcctgcttttttagcagctttaccattcgtcttatcgatgc
+4563476/1
CCCFFFFFHHHHHJJIJJJJJIIJJJJJJJJJJJJJJIIJJJGIJJIJJJ
@4563477/1
ctgggcttttcctgcttttttagcagctttaccattcgtcttatcgatgc
+4563477/1
CCCFFFFFHHHHHJJJJJJJJIIJJJJJJJJJJJJJJJJIIIJJJJJJJJ
@1826402/1
caactcttcgtcactcgcaaatgtagaaggcagattgttaccctccacgg
+1826402/1
CCCFFFFFHHHHHJJJIIJJJJIIGIJJJJGJJJJJJJJJJJJJJJGGGG
@1085269/1
atcggcctttcttctctttgccgtattttattttgtaaggtgaggtattt
+1085269/1
CCCFFFFFHHDFHGGGHIJGGJGCEHHIJFHJJJGFGIJJGHIJI9FEII
@7247915/1
tcaagatatatttttcaggggatcatgaagctcgcttttcaaattctcgt
+7247915/1
CCCFFFFFHGHHHJJIJIGIJIJIIJJJGEHIJJEHJJJJJIJJJJIGHF
@7907582/1
ttgacattctataaagacgttagagaggttcactaaaaaatattaggaat
+7907582/1
@CCFFFFFHHFHHIFEGGIIIIHGHHGAHIHEAGGJIJJGGIIDFGCF>F
@7907716/1
ttgacatttatgtaacatgtgtgcttaagtggcttaccttctacttacca
+7907716/1
@C<DFFFFHGHHHIJJJJJCHFHIJJFIIFHGIJJJJJIJJIIJJJJJJJ
@7907730/1
ttgacatttcgttaaagaaccacaaaatgtgacatataaaggtgaatata
+7907730/1
@B1ADFFFHHGHHJJJHIJJIJJJJJIIJFFGIGFHIJJIJI?DGGIJIJ
@7907731/1
ttgacatttcgttaaagaaccacaaaatgtgacatataaaggtgaatata
+7907731/1
CCCFFFFFHHHHHJJIGHIJIJJIJJJJJJJJJGJJJJJGIIHHIJJIJJ
@3821811/1
ctagatctttcgtataatcgttaacactgcctgtagtttgatattgggac
+3821811/1
@@@FFFFFHHHHFIJGGFEFGIIGJHDDFGHJG??FGGIJEIIJJIGJHC
@3823217/1
ctagattctgtttgacattagaagagtaaacgtcagtttgcgtttcaatg
+3823217/1
CCCFDFFFHHHHHGHIIIJJIIIHIIHIJJJJFHGJIIIIJIFHIIJJJJ
@3823218/1
ctagattctgtttgacattagaagagtaaacgtcagtttgcgtttcaatg
+3823218/1
CCCFFFFFHHFHHJJJJJJJJIJJJJHIJJJJJJJJIJIJJIGHIJJIJJ
@3823219/1
ctagattctgtttgacattagaagagtaaacgtcagtttgcgtttcaatg
+3823219/1
CCCFFFFFHHHHHJJJJJJIJJJJJJHJJJJJEHIJGJJJJJHIJJJJJJ
@3823220/1
ctagattctgtttgacattcgaaaagtaaacgtc
+3823220/1
?=@:ADDDDDFFDED:C?F9C<FGFAHCHIEFDB
@3823221/1
ctagattctgtttgacattcgaaaagtaaacgtcagtttgcgtttcaatg
+3823221/1
@CCFFFFFHHHHHJIJJJJIJJJJJJIJJJJJHIIJIIIIJJGHJJJJJJ
@3823222/1
ctagattctgtttgacattcgaaaagtaaacgtcagtttgcgtttcaatg
+3823222/1
CCCDFFFFHDHFHEHIIIIGIGIIIGCHIIIIHIIIIIIGIIGGHIIIII
@3823223/1
ctagattctgtttgacattcgaaaagtaaacgtcagtttgcgtttcaatg
+3823223/1
CCCFFFFFHGHFHGGIJJJIIHIJJIDHIIIJHIJJIIJIJIHIJJJJJJ
@3823224/1
ctagattctgtttgacattcgaaaagtaaacgtcagtttgcgtttcaatg
+3823224/1
CCCFFFFFHGHGHGIJJIJJIHIJJIFHIJJJFHIJIJJJJJFHJJIJJJ
@3179860/1
cgaataaaaaaggaaaactaaaggatttctcaacttgtttccgtgagttg
+3179860/1
BCBFFFFFGHHHHJJJJJJJIJJJJJJJJJJJIIIJJJJJJJJHGHIHGE
@1086228/1
atcggggataagtttatcgctgatgtggttgaaagtctcattggaactta
+1086228/1
CCCFFFFDHHHHFHIJJJJJJJIIJFGIGIIIJJIGGIJJJJJIIJIJJG
@1086662/1
atcgggttctgctaagtggtaagtagaaggtaagccacttaagcacacat
+1086662/1
@CCFFFDDHHGHHJJJAGHCFHIGIIIJJJBGGHGIJIJJJJJJJIJJJI
@5194119/1
ctttgcatagaattagtggtttttttctaaaatcaatttacatattattt
+5194119/1
@@?DDFBEHHDFDEIBAEHGIIGIIJGIJICAHHIIIGIGDHEFHGHGDI
@5194940/1
ctttgccagtggccgtctgctacggaacaggcaaaactccgaaggaagcc
+5194940/1
CCCFFFFFHFHGGJJGIJJJJJJJJGJJJJIIJJJJJJJJJJJIJGJJJI
@417690/1
aactgacatgtttcatatgtagaacgaattttgtgcatacaaaaatagta
+417690/1
C@CFFFFFHHHHHJIJJJIJIJJJJJJIJJJJIFFHJJIJJJJJJJJJII
@5195547/1
ctttgccgtattttattttgtaaggt
+5195547/1
CCCFFFFA@CFHHJGHIIIJEFHHI9
@5195548/1
ctttgccgtattttattttgtaaggtgaggtatttgtacatgaagttgtc
+5195548/1
CCCFFFFFFHHHHJJJJJJJIJJJICGHIJGHJJJJIIIJJJJJJJIJIJ
@5196381/1
ctttgcgcgaaaagtgaccacaagcaatgtcaaagagaaggatagcaact
+5196381/1
:?14ADDFHHHHHJFHIJJEHIJJJJIJJHIJJJJIIHHHJIJJIIJJJI
@419180/1
aactggtccaaatcgagggcgccatccacgagccaatcttccgctaccgc
+419180/1
@@@DDDFFFHBFFGAFGIIIGDHIIGGGDHGBGFHGHCHGGIIIIHGHFD
@419181/1
aactggtccaaatcgagggcgccatccacgagccaatcttccgctaccgc
+419181/1
CCCFFFDDHHHHHJJIJIJIGIJIJJJJJJJGJIJJJJJJJJIIGHHHFF
@1830493/1
caactgtttacctgtgtatgataaataaacttttttcgggtttggaaaaa
+1830493/1
@@<DAB=B?=DH<CACGDFAHDHH@HDHEHEHCB<1?@D??:?1B?BD@F
@1830494/1
caactgtttacctgtgtatgataaataaacttttttcgggtttggaaaaa
+1830494/1
@CCFFFDDHDHGHJFEHBHHHIIJIJIIGIIIJJJIIJJIBDHIIJGIEG
@1830495/1
caactgtttacctgtgtatgataaataaacttttttcgggtttggaaaaa
+1830495/1
B@;DFFDFHHHHGJHIHIIJJJIIJJJJJJIJJJJJJJJJHIJJJJJJJH
@1830496/1
caactgtttacctgtgtatgataaataaacttttttcgggtttggaaaaa
+1830496/1
CCCFFFDFHHHHHJHIHGJJIJJJJJJJHIJJJJJJJIJJDHHJJIJJJI
@419898/1
aactgtttacctgtgtatgataaataaacttttttcgggtttggaaaaat
+419898/1
CCCFFDFFHHHHGFHGGIIJIJGIIJJIHGIJIJJIIIBHIIJIJJJIJJ
@419899/1
aactgtttacctgtgtatgataaataaacttttttcgggtttggaaaaat
+419899/1
CCCFFEFFHHHHHHIGIJJIIJJJJJJJJIJJJJIJIIGHIJJIIJJJJJ
@2511668/1
ccaaatacgaactggtccaaatcgagggcgccatccacgagccaatcttc
+2511668/1
CCCFFFFFHHHHHJJHIJJJJIIIGJJJIJIIJJJJJJJJJIJIJHHHHH
@421292/1
aacttcgttcagttcttgcaggagatcgctagcgaacaatccttcgaggt
+421292/1
CCCFFFFEHGHHFHIIJJJJIJJJJJIJJIIJJJJJJJJJJJJIIJIJI@
@2512944/1
ccaaatcgagggcgccatccacgagccaatcttccgctaccgcgtgttcc
+2512944/1
?@@BDADAFHHHHEAHIBEFHIGI?8??8DBBGDB@A5;AEB<A=<96>;
@6617829/1
gtgagttcattttaaatgaaaaacgtatgttgtttacttcatttgaatct
+6617829/1
CC@DFFFFHHHHHJJJJJJJJJJJJFHJJIIJIIJJIJJJJJJJJIJJJI
@5904964/1
gctgaacaaatttgaaaaaaccagagacgattttgtcgaagatctctgtg
+5904964/1
CCCFFDFFHHGHHGJJIJIHIJJIGGGIEDEGIJGBEDDGHIICDGHGEG
@5907172/1
gctgaatcggtccggccgagtgcatcatggtcatgttttgggactccatg
+5907172/1
@@@DDDDDA:<?@EDHEGG:1:BBFFCHCEIED?DD8DGG8G@CG@H@@=
@5907173/1
gctgaatcggtccggccgagtgcatcatggtcatgttttgggactccatg
+5907173/1
@@@DDDDDAH<CFAAGHE?GCGFIGIEFFE9?FDFBFEHIIIICCGGGHH
@5907174/1
gctgaatcggtccggccgagtgcatcatggtcatgttttgggactccatg
+5907174/1
CCCFFFFFHHHHHJJJIJHICFGIJJIJJJGIIJJIIJIIJIEHFIJJJJ
@5907733/1
gctgaatgtgcgccaattgagttttcgagcattttccggaaaagaagatt
+5907733/1
@@@DFDEDHHFFFJGHIIJ<HFEGIGIIGIGCGIFIJDEGA?FHGHIIII
@5907734/1
gctgaatgtgcgccaattgagttttcgagcattttccggaaaagaagatt
+5907734/1
CCCFFFFFFHHGHJJJJJJJIFHIJJJJJJJIJJJJJJJJJJJJJJJIGG
@5907735/1
gctgaatgtgcgccaattgagttttcgagcattttccggaaaagaagatt
+5907735/1
CCCFFFFFHHGHHJJJJJJIJHIJIJJJJIJJJJJJJJIJJJJJIJJIJJ
@3185237/1
cgaatcgaatattagtagcaagatccgagatgtggtacacgacgaatgat
+3185237/1
@@@FFFFDHB?FHD@CDEECG;CFHIGEFDEC?DH9CBBA@FEEBG;DCD
@3828481/1
ctagcgaacaatccttcgaggtaacctacgtggacatcgaagaaaaaaca
+3828481/1
CCCFFFFFHHHHHJJJJJJJJGHGJJJJJJGHIJJIIJIIJJJJJJJJJJ
@3828576/1
ctagcgatctcctgcaagaactgaacgaagttgaagtccttggcgttg
+3828576/1
?@?D?AD?CBHHHD@BHBAFC?GHCEGCGHHGBGHF?BGBHHCE@6?@
@3828577/1
ctagcgatctcctgcaagaactgagcgaagttgaagtccttggcgttgaa
+3828577/1
CCCFFFFFHHHHHJJJJIJJJJJJ3CGHIJHHIJJJBGIIJJJJJJIGGD
@3186556/1
cgaatgatgtgataaatatacctgcacacacgcatttttaaatttaaaaa
+3186556/1
@;;DDDDDHHHHHIIIIIIIIIIIIIIIIIIIIIIIIIIIIIIIIIIIII
@3186557/1
cgaatgatgtgataaatatacctgcacacacgcatttttaaatttaaaaa
+3186557/1
@?@D?DDDADFDAEHIGGIHEIIDHCHHICBFHGIIIIIIIIGIICHIII
@3186558/1
cgaatgatgtgataaatatacctgcacacacgcatttttaaatttaaaaa
+3186558/1
@@@DBDDD?:C??CGH@B?ECI@CFAFBHDHDFGEHIIIEGIIIIIIIII
@3187464/1
cgaatggtaaagctgctaaaaaagcaggaaaagcccagaagaacgttcga
+3187464/1
CCCFFFFBFHHHHJJIJJJJJJJIIJJJJJJJIIJIJIIIJJJJIHIJII
@3187736/1
cgaatgtcaaacagaatctagccaaacacacatagtacctctccacaaaa
+3187736/1
CCCFFFDFHHHHHJJJJJJJJJJJJJJJJIJJJJJHIJJJIJJJJJJJJJ
@422060/1
aacttggtaatcttagtgtctttcagtcccgaataccgattctcagccga
+422060/1
CCCFFFFDHHHHHJJJHIHIJJJJJJIJJJJJJJIJJJIJJJJJJIJIJI
@5200625/1
ctttgctttggtcactttacgcgcgaaaaccattatgttttactaatttt
+5200625/1
C@CFFFFFHGGFHGIIIJJJJIGGIGIJJJJHGGIJJHIIJJJJJJJJJJ
@423570/1
aacttttttcgggtttggaaaaatttcaaattgttcaggtaaaatcttgc
+423570/1
CCBFFFFFHHGHGHIJIJGJIJJJJJJJJJJJJHHJIFIFHIIJIIJJIJ
@7254844/1
tcacagttccacaaaacgctgaaaaattccgtcggcaagaagttggccga
+7254844/1
CCCFFFFFGHHHHJJJJJJJJJJJJJJJJJJHIJFIJJJJJJHIJIIJJJ
@7254845/1
tcacagttccacaaaacgctgaaaaattccgtcggcaagaagttggccga
+7254845/1
CCCFFFFFHHHHHJJJJJJJJJJJJJJJJJJHIJIIIJIIJJHIJJJJJI
@3190855/1
cgaatttaaagctgaggcatatagtgatgctgtcgtgatgccctggtata
+3190855/1
CCCFFFFFHHGHFGHIJJIIGIJJHGJJJJJJJJJGHBBHGHI@FHBDFC
@2515497/1
ccaaattgctctactctcaagaaatggcctccatgccgagcaagactccc
+2515497/1
CCCFFFDFDGHGGIIJJBICHIIJHI@EHIFIJJEHIIIEIIIGBHIJJI
@2515498/1
ccaaattgctctactctcaagaaatggcctccatgccgagcaagactccc
+2515498/1
CCCFFFFFHGGHHJJJJJJIJIJJJJJJJJJJJJIJJJJJJJJJJJJJJJ
@2515499/1
ccaaattgctctactctcaagaaatggcctccatgccgagcaagactccc
+2515499/1
CCCFFFFFHHHGGJJJJJJJJJJJJJJJJJJJJJJJIJJJJJEIJJJIJI
@3192539/1
cgaattttgtgcatacaaaaatagtaaaaagtcgaagtctttcgagacat
+3192539/1
CCCFFFFFFCDHHHIIEHJFGFHHCFIJJIIFHIJJIHIGJIJGGHGIJI
@3192831/1
cgacaaaaatttaaacacattgcattattgatttcgaggaaataatacga
+3192831/1
CCCFFFFFHHHHHJJJIJJJJJIJJJJJJJIJJJJJJJIJJJJJJJJJJJ
@6622130/1
gtgatcatcaggcagaagctgtagacgatgaagaagatgaagaagatagt
+6622130/1
BB@FFFFFHHHHHJJHJJJJJHIJJJJJJJJJJJJJJJIJJJJIJJJJJG
@6622843/1
gtgatctcttagatcttaggaatagatgattttcttttcttgactagtag
+6622843/1
@C@DFFFFHHHHHJJIIJJIGEHJJJJIJJJJIIJJJIIJIJGIGHHHG@
@5910144/1
gctgataggaggccaccaagaccagatgacttacggaacttagcttcaca
+5910144/1
CC@FFFFFHHHHGIJJJIJJIIJIJJJIJJJIJJJJJJJJJJJJJJJIJJ
@5910187/1
gctgatatcaccaatcaggtggtgacatcgttcgatgacaaagtgatggg
+5910187/1
CCCFFFFFHHHHHJJJJIJFHIFHIJJJJJJJJJHIJJIJJJJBGIJJII
@1094228/1
atcgttgtaaagtttgaaggaactatcttcttcatcttcttcatcgtcta
+1094228/1
@<@BBADDBFDDDFF@AGH@<AA:<CEFFEFEFIIFFFFIFFCFFCCGII
@1094324/1
atcgttgttaaggaacacgcggtagcggaagattggctc
+1094324/1
CCCFFFFFHHHHHJJIIIJIJJDHHIJJJJJFHIJJIGG
@1094325/1
atcgttgttaaggaacacgcggtagcggaagattggctc
+1094325/1
CCCFFFFFHHHHHJJJJJJJJJDHIJJJHIIIJJJJJJJ
@5911347/1
gctgattctgcacacattcgatctctgatagtagatggtaactgttcaaa
+5911347/1
CCCFFFFFHHHHHJJHHIHHHJJJJJJJJJJHIJIJJJEHIJJJHIJJJJ
@5912155/1
gctgcaccaagcattggtggcgattggtcaatgttttttcttcgatgtcc
+5912155/1
CCCFFFFFHHHHHJJJJCGHGIEHHIJDHIIJJHJJJJJGJJJGIJJJJJ
@5913532/1
gctgccgttacttcctcaagcgctggtaacgctttatcgggttctgctaa
+5913532/1
CCCFFFFFHHHHHHIJJJJIJIJJJJFHIJJJJJJIIJIIIFGIIJJJJI
@5913533/1
gctgccgttacttcctcaagcgctggtaacgctttatcgggttctgctaa
+5913533/1
CCCFFFFFHHHHHJJJJIJJJHIJJJGHIJJJJJJJJJGIIIIJJIJJJJ
@5913534/1
gctgccgttacttcctcaagcgctggtaacgctttatcgggttctgctaa
+5913534/1
CCCFFFFFHHHHHJJJJJJJJIJJIJGHIJJJJJJJJJJJIGHJJJJJII
@5913589/1
gctgcctcaaaaacgtatgacaaaactatagacaaaccagaattacagga
+5913589/1
@@@FDDFFHGHHGGHEHIIHGIJJGGIGIIJJJJIGHJIJIIJGIIJIIJ
@5913590/1
gctgcctcaaaaacgtatgacaaaactatagagaaaccagaattacagga
+5913590/1
C@CFFFFFHHHHHJJFHIJJJJJJJJJJJJJJJJJJJJJJIJJJJJJJJI
@7917649/1
ttgcactttggtaaatcacagccttgttctagtacagatgtggaaacgag
+7917649/1
@CCFFFFFHHG?DHHHGGIGIGIJJIJJJJJIJJIJJJJIHHJJJJJJIG
@1097801/1
atctaattcacattgtttttgtataatagatgccttaaattccctcatgg
+1097801/1
CCCFFEFFHHHHHJJIJJJJJICFFCFHHHJIJJJJIJJJJJJJJJJJJJ
@7255683/1
tcaccaattgtttctaacctctctaaattaataccatcgttggcatttga
+7255683/1
CCCFFFFFHGDHFEIIIGICHIEIGGEHECGIHHIBFHGIGICCGIIIIH
@1837085/1
caactttgttcagttcttgcaggagatcgctagcgaacaatccttcgagg
+1837085/1
CCCFFFFFHHHHHHIIJJIJJJJJJHIJJJJJJJIJJJJJJIJJJJJJIJ
@1838739/1
caagaaaacaccatatacctgttaatgccataccatgtttaaattac
+1838739/1
CCCFFFFFHHHHHJJJJJJJJJJJJJJJJJIJJJJJJJJJJJJJJJJ
@4576681/1
ctggtaccaaatcaacatcatagtgataagccgtgtttaatttacctagc
+4576681/1
@CCFDDFFGHGHHJIJJJJIBHJHHIJJIJJIICFHGIIIJIJIGGGHHI
@4576682/1
ctggtaccaaatcaacatcatagtgataagccgtgtttaatttacctagc
+4576682/1
BBCFDDFFHHHHHJJJJJJJJJJJJJJJJJJJJGHDHHGHEHIFDGDCEC
@1842829/1
caagaaatggcctccatgccgagcaagactcccgtcagcgtcctccagga
+1842829/1
??1BADD;AFHDBFBHBE;FD6?GEGC@FHECBF8?;F87?CHAFAFGC=
@427420/1
aagaaacgctcgtggggagcgatgacgaataaagtatgtgttcacca
+427420/1
@@<BDDBDAFH?@D?6CG<:6D?:<FGG@GHGA<BFEH@C==CEH>D
@3831001/1
ctagcttctttgacttgccagtgccaatttcgcggaatttcaacacatga
+3831001/1
CCCFFFFFHHHHHJIJGGICGCFHIHIJJJJIIJJEHGIJGHJJIIJIIH
@428893/1
aagaaagacgccaaacattcggcagccaagaacttgctggatctcttggt
+428893/1
@@@DDFDAFFHHHIGGIIIIGGII@DFHIIAHHGIIIIGIGHIIIIGHII
@1099315/1
atctactcgttatataatcatcattcaaacattgaagccagatcgataaa
+1099315/1
CCCFFFFFHDDFFHGGGIGIEFHGIHHHGDGIJIIJGHGGIIJGGIJJJJ
@6628250/1
gtgatttcttagtgtcaatagtgctgccgttacttcctcaagcgctggta
+6628250/1
@@@FFFFFHHFHFHFGCFCIEAFHIJJJJIIJJJIJGCHHIJJJJIJJCH
@6628251/1
gtgatttcttagtgtcaatagtgctgccgttacttcctcaagcgctggta
+6628251/1
BBBDFFFFHHFFFHHIEGFH>AIHJIJJJJJIJJJJIIJEIJJJJEIJHI
@3834170/1
ctaggatgtagtgcttgaagaattgcttgagatgccctctgtttgccgtc
+3834170/1
@@@FFDFFFAF2CGIJIHJJJJJJIIIJIJJJJIIIIJICHIJFGGIIGG
@6630652/1
gtgcaacagatccgtaagctatccagctccgacgtactatgcccatttag
+6630652/1
B@<DFDFFFHGHHJJJJJJJIHJIIJIEIJJJJJGJJJJJJJJJJJJJJB
@1847607/1
caagaactgaacgaagttgaagtccttggcgttgaagctgagagtctgca
+1847607/1
CCCFFFFFHHHGHHGIGHIJJJGIJIJJJJJJIGIIIJIIIIJJHIJJJJ
@1848648/1
caagaacttgctggatctcttggtcggaaaagtaacgcccgaacaagcca
+1848648/1
CCCFFFFFHHHHHJJJIJJJJIJHJIJJJJIJFHIJJJJJJJJJJJJEGH
@1848649/1
caagaacttgctggatctcttggtcggaaaagtgactcccgaacaagcca
+1848649/1
B@CFFFFFHHHHHJIJJJJJJJIHJJJJJJJJFHGIIJJJGGHIIJIIJJ
@1848650/1
caagaacttgctggatctcttggtcggaaaagtgactcccgaacaagcca
+1848650/1
CCCFFDDFHHHHGJJJJJJJJJJJIJGIJJJJGGIIJJJJJJIJJJJIHI
@1848651/1
caagaacttgctggatctcttggtcggaaaagtgactcccgaacaagcca
+1848651/1
CCCFFFFFGGHHHJJIJJJJJIEHCHGIIJJJIIIIGIIJJIIGIFIIHH
@6632061/1
gtgcaatcttcttttccggaaaatgctcgaaaactcaattggcgcacatt
+6632061/1
??@DFDFDBBCCDGGHIIGIIIGEGHIGIGIGHIFCHEIIFDGHHGBHII
@6632062/1
gtgcaatcttcttttccggaaaatgctcgaaaactcaattggcgcacatt
+6632062/1
B@CFFFFFHHHHHJJJJJJJJJJJJJJJJJJJJJJJJJJJGJJJJJJJJI
@6632063/1
gtgcaatcttcttttccggaaaatgctcgaaaactcaattggcgcacatt
+6632063/1
C@BFFFFFGHHHHJJIJJJGIJJJJIJJJJJIIIIJJJJJFIJJJIJIJJ
@6632064/1
gtgcaatcttcttttccggaaaatgctcgaaaactcaattggcgcacatt
+6632064/1
CCCFFFFFHHHHHJJJJJJIJJJJJJJJJJIJJJJIIJHIJJJJJIJIJJ
@6635290/1
gtgcatgtcccgcagatggccaccaccattctatgaaatggaacacgaag
+6635290/1
@@BFFFFFHHHGHIIIJIJJJIJJJJJIJIIJGIJJJJJJJJJJJJGGIG
@6635291/1
gtgcatgtcccgcagatggccaccaccattctatgaaatggaacacgaag
+6635291/1
BBBFFFFFHHHHHJJJJJJJJIJJIJJJJJJJJJJJJJJJJIJIJJJJJI
@1853755/1
caagaagttggccgatttgcagactctcagcttcaacgccaaggacttca
+1853755/1
C@@FFFFFHHHHHJJJIJJJJIIJGJJJJJIJJJJJJ<GHIJIJJJJJJJ
@5918501/1
gctggatctcttggtcggaaaagtaacgcccgaacaagccaatcagacca
+5918501/1
CCCFFFFFHHHHHJHIIJGIJJIHGIJIJJJIIJIJJGIIIIJJJIIHIJ
@5918502/1
gctggatctcttggtcggaaaagtgactcccgaacaagccaatcagacca
+5918502/1
CCCFFFFFHHHHHJGIIJHIJJJIJJIJJJJJJJIJJIJJJIJJJJJJJI
@431724/1
aagaaatcacagagccccgggcccag
+431724/1
CCCFFFDDHGHDHF@GIIFAFGCF@@
@7260620/1
tcactttttgttgccgtgtgcccttgagaaatttgctgcctcaaaaacgt
+7260620/1
@?@ABBDDDAAFAEGEDCG:CHGCF>GA?FHH4C<F4?BFGF@@DGGG>D
@7921618/1
ttgcgacatttgacgtacggttcaagtagctgaagtaaaagtgtgctcca
+7921618/1
CCCFFFFFHHGHHJJFHGIJBFHGIIIIIGGJIJJDFHGGE?FDFHGIJG
@5211724/1
ctttggtcactttacgcgcgaaaacca
+5211724/1
@@@AD?BD?DFFF4EBC1C<0@:?9D8
@7922643/1
ttgcgatattttttcggaaaaaagtgagtttaggatatcttacgttctgg
+7922643/1
@=@DFFFFHHHHHJJJIJIJJJIJFHHIHJIJJJJJJJJJIJJJJJJJJG
@7922644/1
ttgcgatattttttcggaaaaaagtgagtttaggatatcttacgttctgg
+7922644/1
CCCFFFFFHHHHHJJJJGIJJJJHGHIEBGHIIIGJJJJJJJJJGIJJHC
@1103695/1
atctcctgcaagaactgaacaaagttgaagtccttggcgttgaagctgag
+1103695/1
CCCFFFFFHHHHHJJJJJJJJJJJJJJJJJIJJJJJJJJJJJJJJIIJJH
@1104161/1
atctcggatcttgctactaatattcgattcgataggtgctttgtctggtt
+1104161/1
@@@DDDDDHA<F<BAEGFEHBHAHIHI@HA@G?;C;CFHG<?B?<DB;09
@1104162/1
atctcggatcttgctactaatattcgattcgataggtgctttgtctggtt
+1104162/1
CCCFFFFDHHHHGJJIJJJJGIIJJIJJJJJJJJIJDHHIIIJJJIIJFH
@433530/1
aagaaatggcctccatgccgagcaagactcccgtcagcgtcctccaggag
+433530/1
CCCFFFFFHHHHHJJIJIJJGIGHJJJJJJJJJGIIJJJGIIIJJIJIIJ
@3205063/1
cgacagagaggttatccttgggggaagaagccaaattgctctactctcaa
+3205063/1
CCCFFFFFHHHFHJJJJJJJJJJJIJJJJJJJJJJJJJJJJJJJJJJJJI
@3205553/1
cgacagataccacaaatacctaaaccttcccactaaagttaaccagacaa
+3205553/1
??<DDDB?D<CDD:AE:ABCEEEEFFEIECEE@DEIII?<BDDEIIDIII
@7264105/1
tcagcgttttgtggaactgtgaaactttgtgggactgctggttgcccaac
+7264105/1
CCCFFFFFHHHHHJFIJJIEHIJJJJJJIJJIJJJJJJJJJHHJJJJJJJ
@4585673/1
ctggtccaaatcgagggcgccatccacgagccaatcttccgctaccgcgt
+4585673/1
BCCFDEFFHHHHHGIJJJIHIIJJJJJJIJJJIGHJJJJJJIGIHHHFF9
@1855528/1
caagaatcaacaaacaattcacaaataaaatcatagaatcacaatatccg
+1855528/1
C@CFFFFFHHFGDIGIJGGHJJJJJJJIJIJGGGIGGGEFGEHJIIIIGG
@7266692/1
tcagtcccgaataccgattctcagccgagctgcccagtttagtggccaac
+7266692/1
CCCFFFFFGHHHHJJJHIIIIJJIJIJIJGHHJJJGGJJIIDHJJJJJIJ
@7267356/1
tcagtttgcgtttcaatgcatcgataagacgaatggtaaagctgctaaaa
+7267356/1
BCCFDFFFFFDFHJJJJJJJIJJIJJJJJIIJJJJJFHIJJJJJJJJJJJ
@1111462/1
atctggtagccttggcaatacccttattcccaaccaagccataaatagaa
+1111462/1
BB@FFFDDFHHHHJJJJJJJJJJJJJJJIJJJJFJJJJJJJJJJJJJJIG
@5218421/1
ctttgtcgtcgtaccaaatagcggaccacaatatagttacgttaaaacag
+5218421/1
CCCFFFFFHHHGHJJJJJJJIIJJJJJIJIIIJIJJJJIJJGIJJJJJJJ
@5218787/1
ctttgtctggttaactttagtgggaaggtttaggtatttgtggtatctgt
+5218787/1
B@BDFDFFHHHDDIGIJJJJEHIJJJJJAFHHIJEHIJIJIIJHHGIJJF
@5218788/1
ctttgtctggttaactttagtgggaaggtttaggtatttgtggtatctgt
+5218788/1
CCCFFDFFHHHHGJJJJJIJHHIIIJJJGHIHIICGIIIJGGHBGHIJJI
@5218789/1
ctttgtctggttaactttagtgggaaggtttaggtatttgtggtatctgt
+5218789/1
CCCFFFFFHHFHFIJIIJIJCHHIIJJICHHGIICGCHIIIIGDFHIJJI
@5218790/1
ctttgtctggttaactttagtgggaaggtttaggtatttgtggtatctgt
+5218790/1
CCCFFFFFHHFHHIIIIJEEAFHIIJEIEHGFIJ?EGIICHGGDGHIHID
@7923453/1
ttgcggttaccccttctgttgggatgggggccgcccccttccc
+7923453/1
CCCFDDDDDHHDHIJJJJHHIJIEHGEIIJIGA<4;=E867?A
@7923468/1
ttgcggtttaccccaagcttgaggttcctgtggtggagtttgttgtctac
+7923468/1
@?8?DDDDFFFFFEIIEFFHFFIC:8?CCBCGFFGG?FFGIFDFEBFEFE
@4587659/1
ctggtcgtgggccactaataaaaataattaacagtttttaggaggaaagt
+4587659/1
B@CFDDFDHHHHHJJJJJJJJIJIIIJJJJJJIJHIJJJIJJJJJJJIJF
@437359/1
aagaactatggaggaatattacaataagccgaataaaaatgcaaaaaact
+437359/1
CCCFFFFFHGGHHJIJIJJJJJJJJJJJJJJJJJIJJJIJJIJJJJJJJI
@7270648/1
tcatcgaagatttggagaatattgtggtagaccaattgaagttcttttat
+7270648/1
?@@=BDDFHAHHGIGIIJIIIJJIHHIEHIGIIJIJIIJIIFHHJJIIIC
@5924542/1
gctgtgaaacttgcggtttaccccaagcttgaggttcctgtggtggagtt
+5924542/1
@@@FFFFFHGHHHIJJJJJJJJJJIJJJJJJHIJJJJJJJJIJGIGFH=C
@3213050/1
cgaccacttgtatagcttccgtcggagttgctctagataaatcgtaatct
+3213050/1
@@@D?ADDBF:DAFGIIIEC83A@FFE@G@AC@AB<909DGF@D?DFECF
@439927/1
aagaagccaaattgctctactctcaagaaatggcctccatgccgagcaag
+439927/1
CCCFFFFFHHHHHJJJJJIJJJJJJJJJJJJJJJJJJJJJJJJJJJJJII
@4592131/1
ctggtggccaccggaaccggaagatcgaagaaagacgccaaacattcggc
+4592131/1
@CCFDFFFHHHHDGEHIIJJIJIIGGHJJJGIGIJFIJEBHGIHFHGGFF
@4592132/1
ctggtggccaccggaaccggaagatcgaagaaagacgccaaacattcggc
+4592132/1
BBCFFFFFHHHHHJFIIJJJIJJJJIJJIJJJJJJJIJJIJJJHHGHHGF
@1114969/1
atcttagtgtctttcagtcccgaataccgattctcagccgagctgcccag
+1114969/1
CCCFFFFEHHHHHIIHIIJJIGHIGGIJJJJIGHIJIIGIJJIJJJIIDH
@7928189/1
ttggaactcgaaccagaaacagcaaaattcggcaaaccagaaaaattggc
+7928189/1
@CCFFFFFHHHHHJJJJJJIIJJJJJJJJJJJJJJJJJIJJJJJIJJJJJ
@7271737/1
tcatgacagaaatttaaacgttccagcaggtacttgcgtagacacgcata
+7271737/1
CCCFFFFFHHDHHJJJJJJJIJIJJIJJJIIIIJJIJJJJJJIJJJJIII
@7272102/1
tcatgatcccctgaaaaatatatcttgaagaactattattttttttttat
+7272102/1
CCCFFFFFHHHHHJJIJJGIIJJJJJIJJJJIJJJJJJJJJJJJJJJJIJ
@5929342/1
gcttaccttctacttaccacttagcagaacccgataaagcgttaccagcg
+5929342/1
CCCFFFFFHHHHHJJIJJJJJJJJJJJJJJJJJIJJJJIJJIJJJJJJJJ
@3844589/1
ctagttataaaatatgactgcccgatggactacagatcctatgttcaatc
+3844589/1
CCCFFFFFHHHHHJJJJJJJJJJJJJJJJJJJJJJJJJJJJJJIJJJJJJ
@3219691/1
cgacgaatgatgtgataaatatacctgcacacacgcatttttaaatttaa
+3219691/1
@@7DFFDDHHHHDGHIIJJJIIJJDAHHIJJJJJJJJJJJJJJIJJJJJJ
@3219692/1
cgacgaatgatgtgataaatatacctgcacacacgcatttttaaatttaa
+3219692/1
B<@DFFFFHHHHFHIIIJJIIIJJHJIJJJJJIJJJJJJJJJJJJJJJJI
@3219693/1
cgacgaatgatgtgataaatatacctgcacacacgcatttttaaatttaa
+3219693/1
C@@FFFFFHHHHFHGIJJJJJJJJJJJJJJJJJJJJJJJJJJJIJJJJJJ
@3219694/1
cgacgaatgatgtgataaatatacctgcacacacgcatttttaaatttaa
+3219694/1
CCCFFFFFHHHHDGHJJJJJIJJJJJIJJJJJJJIIJJIJIJJJIJJJIJ
@3219695/1
cgacgaatgatgtgataaatatacctgcacacacgcatttttaaatttaa
+3219695/1
CCCFFFFFHHHHHJJJJJJIIIIJJJIJJJJJJJIJJJJJJJJIJJJJJJ
@3220364/1
cgacgacgaagatctagaactagaa
+3220364/1
@@@D?AD:C:2@A@2A<GG@FE<DF
@7276026/1
tccaaaccttgcaaattttcaatcatgaagcaagattttacctgaacaat
+7276026/1
CCCFFFFFHHGGHJIIJJJIJJJJJJJJJIJIIIJJJJJJJJJJIJIIII
@7276027/1
tccaaaccttgcaaattttcaatcatgaagcaagattttacctgaacaat
+7276027/1
CCCFFFFFHHHHHIIJJJIJJIJJIJJJJIJIIIJJJJJJJJJJHIGIJJ
@7276028/1
tccaaaccttgcaaattttcaatcatgaagcaagattttacctgaacaat
+7276028/1
CCCFFFFFHHHHHJIJJJJJJJIJJJJJFIIJJJIJJJJJJJJIIHIIIJ
@7276029/1
tccaaaccttgcaaattttcaatcatgaagcaagattttacctgaacaat
+7276029/1
CCCFFFFFHHHHHJIJJJJJJJJJJJJJJJIJJJJJJJJJJJJJIJJJJJ
@7276030/1
tccaaaccttgcaaattttcaatcatgaagcaagattttacctgaacaat
+7276030/1
CCCFFFFFHHHHHJJJIJJJJJJJJJIJJJIIJJJJJJIJIIJJJJIIIJ
@7276031/1
tccaaaccttgcaaattttcaatcatgaagcaagattttacctgaacaat
+7276031/1
CCCFFFFFHHHHHJJJJJJJJJJJJJJJJJJJJJJJJJJIJJJJJJJJJJ
@4595507/1
ctggttaactttagtgggaaggtttaggtatttgtggtatctgtcgatgt
+4595507/1
BCCFADFFHHHHHJCGIJIJJJAHHIJJAHIIJICGIGHJIJJJJJJJJJ
@1118817/1
atcttgcttcatgattgaaaatttgcaaggtttggaggagttgtactaat
+1118817/1
CC@FFFFFHHHHHJJJJJJJJJJJIJIIJJFHIJJGIJGJHIJIGGIJII
@1119662/1
atcttgtgagccgccattctcttggctagcttctttgacttgccagtgcc
+1119662/1
@@@FFFFFFFHHGJJIIJJJJJIIEEIGHIIFGIJJFADFHGEIGGHIII
@1867776/1
caagagcataaagtatgtctagaacgattttacctttgcgcgaaaagtga
+1867776/1
CCCFFFFFHHHHHFHIJBJJJJJJIJJJJJIJJJJJJJJJJJHIJJJFHI
@1867777/1
caagagcataaagtatgtctagaacgattttacctttgcgcgaaaagtga
+1867777/1
CCCFFFFFHHHHHFHIJIIJJJJJJJIJJJJJJIIJJIJJJJIJIJJCHH
@445360/1
aagaattcggtctgaccatcagcaacaacatgatggaggtcagagggagg
+445360/1
CC@DDEFDBCCAD9EHHHGIIHHIIIIIHAFABFIIIIADGHGHGHIIDB
@4602815/1
ctggtttctctatagttttgtcatacgtttttgaggcagcaaatttctca
+4602815/1
@@@FBDEFHGFDHHJEFHJIFGHGGIIEHIIJIGHGGCHCAGH<DHEEGD
@447596/1
aagacactaagattaccaagttgggcaaccagcagtcccacaaagtttca
+447596/1
CCCFFFFFHHHHHJJJJJJJJJJJJJJJJJJIIJJIJJJJJJJIJFHJJJ
@448062/1
aagacagtcacttatagagatagattatgaaatattacagaagctcacca
+448062/1
CCCFFFFFHHHHHJJJJJJJJJJJJJJJJJJIJJJJJJJJJJJJJJJJJJ
@5934364/1
gcttccttcggagttttgcctgttccgtagcagacggccactggcaaa
+5934364/1
@@?DDDDDFDAHAFEBEBGIFEEBH><:;:CGB?CDFAHIGFGC;==C
@4604165/1
ctggtttgtctatagttttgtcatacgtttttgaggcagcaaatttctca
+4604165/1
BCCFDFFFFHHHHJJGHIJIHJIIIJJFHJJJIGIIJJJIIIJJJJIIHJ
@4606311/1
ctggttttttcaaatttgttcagcaactcacggaaacaagttgagaaatc
+4606311/1
@@@DADDFHHADHJJJJEFHGIGFGHJGIIIIIIJJEHIIBFHIIGIJGI
@4606312/1
ctggttttttcaaatttgttcagcaactcacggaaacaagttgagaaatc
+4606312/1
BB@FDDFFHHHHHJJJJFHIJJJIJIJJJJJJJIJJIJJJIJJJJJJJJJ
@7942434/1
ttggtcggaaaagtaacgcccgaacaagccaatcagaccaacggaacgcc
+7942434/1
BCCFDFFFHHHHHEFIJJJJJIGIJJJJJJJJJIJIJJIJJJJJJHHHFF
@5239429/1
cttttacttcagctacttgaaccgtacgtcaaatgtcgcaaattatgtca
+5239429/1
C@CFFFFFHFHHHIIJIIEEHIJGIJJJGIIGJHGIJJIAEGGHHGIIID
@3226744/1
cgacggaatttttcagcgttttgtggaactgtgaaactttgtgggactgc
+3226744/1
BB@FFFFFHHHHHJJJJIIJJJJEGIJIIJIGJIIJIJJJJHIJIIIJJJ
@5936583/1
gcttctttgacttgccagtgccaatttcgcggaatttcaacacatgacaa
+5936583/1
@<@ADDFFFHGHHGIJIIBDEHIIIHIIIIEEGIIGIGE9FFGHHGGIGG
@5936584/1
gcttctttgacttgccagtgccaatttcgcggaatttcaacacatgacaa
+5936584/1
B@BDDFFFHHHHHJJJJJGGIJIJJJJJJJJJJIJJJJJIIIJJJIJJJI
@3227508/1
cgacggctcagcaactcctggaggacgctgacgggag
+3227508/1
@@@DDDA?FF>FFGDHGHHDG;?G7DFHHGGCHGG:A
@3227509/1
cgacggctcagcaactcctggaggacgctgacgggagtcttgctcggcat
+3227509/1
CCCFFFFFHHHHHJJJIJJIIIJJDHIJIJJJJJIHI;CHHIIII7BB>A
@3227510/1
cgacggctcagcaactcctggaggacgctgacgggagtcttgctcggcat
+3227510/1
CCCFFFFFHHHHHJJJJJJJJJJJJJIJJJJJJJJEHFHGIIJJJHHFFC
@3227511/1
cgacggctcagcaactcctggaggacgctgatgggagtcttgctcggcat
+3227511/1
@C@DDDDFHFFDFIIIIIIIIIJGIIIJIEF?FHIHIHIIICHIGIIJHH
@5937693/1
gcttgaggcgtttataggagctttatacgtggatcagggcatggagttct
+5937693/1
@@@DDDDDDDCD@D>G<F@EGGI>D?FDB?BFFDFG@GGGC8DHII=7@C
@6648923/1
gtggaactgtgaaactttgtgggactgctggttgcccaacttggtaatct
+6648923/1
@@BFFFFFHHHHHJJJJJJJJIJJIJJJJIJIIJJJJJFIIJDGBGIIIJ
@5940385/1
gcttggaagaatttgtcacctctccatattcctttatcaacattcacttc
+5940385/1
CCCFFFFFHHHHHJJJJJJJJJJJJJJIJJJIIJJJJIJJJJJJJJJJJJ
@1874592/1
caagatgtggcaatccttgcaggatttacccgtggagggtaacaatctgc
+1874592/1
CCCFFFFFHHHHHJJJJJJJJJJJJJJIJJJJHIJHJJJBFHJJJJJJJJ
@1875968/1
caagattctggcatctaatttttcaaatgcgctagaaactgaaaaaccga
+1875968/1
@@@FDBDEHHGFHIJJGHGIGIGIIIGIIHIJJJIIIJJIDHEHIJGEGI
@1875969/1
caagattctggcatctaatttttcaaatgcgctagaaactgaaaaaccga
+1875969/1
B@CFDFFFHHHHHJJJIIJJJJJJJJJJJJJJJJJJJJJJJJJJJJJJJI
@4612657/1
ctgtaattctggtttctctatagttttgtcatacgtttttgaggcagcaa
+4612657/1
@@@DDFFFHHHGFHIGGGGCCBEDIIIIGJJJIJGDGIJJ>DEGGIIEGG
@453171/1
aagactttgactttttactatttttgtatgcacaaaattcgttctacata
+453171/1
CCCFFFFFHHHHHJJJJJJJJJJJJJHIJJJJJJJJJJJJJJJJJJJIJI
@454452/1
aagagactctcagcttcaacgccaaggacttcaacttcgttcagttcttg
+454452/1
CCCFFFFFHHHHHIJJJJJJJJJJIIIJIJJJJHJJJJIIIJJJIJJJJI
@454453/1
aagagactctcagcttcaacgccaaggacttcaactttgttcagttcttg
+454453/1
CCCFFFFFGHHHHHIJJJJI@GGIGJJIJIIHIIJJJJJJJJJJEGIIJI
@455081/1
aagagagtccaaagagaaggttatgaaccggcaataactttccttgttgt
+455081/1
CCCFFFFDHHHHHJJJJIJJGHIIIJJJJJJJJJJJJJJJJJJJJJJJJI
@4615817/1
ctgtagaatatcgtttaacttttccagcatttctctt
+4615817/1
:??A=:D22=A=<A;BEECEBA<:AC:<A9<?9E@@4
@3851316/1
ctataattatccatttcctgtaattctggtttctctatagttttgtcata
+3851316/1
@;?DFFFFGGGFDHIEIJJJIBEIIIJIEACGHGJJIGIJJEGGEFGGIG
@456772/1
aagagcataaagtatgtctagaacgattttacctttgcgcgaaaagtgac
+456772/1
CCCFFFFFHHHHHIJJJIJJHGIJIIJJJJJIIJJJJJJIJIIJJJHIGH
@456773/1
aagagcataaagtatgtctagaacgattttacctttgcgcgaaaagtgac
+456773/1
CCCFFFFFHHHHHIJJJJJJJIJIJJJJJJJJJJJJJJJIJJJIJJFGIJ
@3852848/1
ctatactttgcatagaattagtggtttttttctaaaatcaatttacatat
+3852848/1
CC@FFFFFHHHHHIJGIJJJJCIHFHJJJJJJJJJJJJJIJJJJJIIIJJ
@3852849/1
ctatactttgcatcaaataaatgctcccttttcacaatataataaataca
+3852849/1
?1:DDFFEGHHHHJJIIGIJJJIIJJJJIGJEIIJJIJJJJJJIHJGIGG
@3852850/1
ctatactttgcatcaaataaatgctcccttttcacaatataataaataca
+3852850/1
CCCFFFFFHHGHGJIIJEHIJFHHGHJJIJJJJCIJIIIIIJJJJJJJJJ
@5944489/1
gctttatcgggttctgctaagtggtaagtagaaggtaagccacttaagca
+5944489/1
CCCFFFFFHHHHHJJIJJJJJCHIHIJJHIJJJJJCCDGGIJJJJJJJJJ
@5244718/1
cttttatgaatcgtgataacatgcataaaatataataaaaatttatagtt
+5244718/1
@@@DDFFFFHFHHHGB@FI@AHFHIIGGHIIIIGIIIGIIGEHEHIIIDG
@5244719/1
cttttatgaatcgtgataacatgcataaaatataataaaaatttatagtt
+5244719/1
CCCFFFFFACCDFEHGGHIFIGGIJJJJJJIJJJJJJJJJJJJJJJJJGI
@5244720/1
cttttatgaatcgtgataacatgcataaaatataataaaaatttatagtt
+5244720/1
CCCFFFFFDDFFFCGEGFIBEEGHJJJJJJJJIJIIIJJJIIJJJIIJFI
@5247563/1
cttttcaaattctcgtgacttttctcccctgttcttaaataaagtgtact
+5247563/1
CCCFDFFFHGHHHJGFEGHHIIGGIEIGIJFEHGGGHIIIEHGG?GIJII
@5248353/1
cttttcacaatataataaatacatatcatatcatcggggcactatataaa
+5248353/1
CCCFFDFFFHDHFHIIIJJIIIIJIIJJJJJJHIIJJJIIIHIJJJJJJJ
@5946337/1
gctttcttctcttggtgaacacatactttatt
+5946337/1
?@@BD>BD4:CCDAFB;FFC@;;DC:<CCAEH
@5946338/1
gctttcttctcttggtgaacacatactttattcgtcatcgctccccacga
+5946338/1
8==DD>DA<CDFFEEEFFG<HBFG:<CHB>FEHFC@DC??CF;FBGFF<?
@5946339/1
gctttcttctcttggtgaacacatactttattcgtcatcgctccccacga
+5946339/1
CCCFFFFFHHHHHJJFHHGIIJJJJJIJJJJJJJHIJIIIJIJJJIJJJJ
@3238149/1
cgactttcacttcattctatcggcctttcttctctttgccgtattttatt
+3238149/1
@<7BDDFDHGGHHGIJJJIJIHIIJIJJIJJGIJJIIJJIJHJJJJJJJJ
@3238150/1
cgactttcacttcattctatcggcctttcttctctttgccgtattttatt
+3238150/1
@@@DDDDBDFDF?AAFBCEEBCGGIGIIDFGB?CCGI<BGA6?FGIIBFH
@5948563/1
gcttttgactcgacaaaaatttaaacacattgcattattgatttcgagga
+5948563/1
C@CFFFFFHHHHHJJJJJJJJJJJJJJJJJJJIJIIJJJIIJJJJJJIJJ
@3240134/1
cgagaaatgaccttagcagacctcttgataggcgagatttggaagttttc
+3240134/1
@@@FFFFFGDHHHJIIJJJIFJJGIJGIJIJJJIHIEHIJBHGGIGIJJI
@5251936/1
cttttccgaccaagagatccagcaagttctt
+5251936/1
@@@DDBBAFFHHB;GHBHFGEEAF@?::??@
@5251937/1
cttttccgaccaagagatccagcaagttcttggctgccgaatgtttggcg
+5251937/1
CCCFFFFFHHHHHIJJJIJJIJJJJJJJJJJJJJJJJIIBGIJIJIGIIJ
@5252025/1
cttttccggaaaatgctcgaaaactcaattggcgcac
+5252025/1
@@@DDBDDFHHHF@G@CEBEGFHI<FCHD??<9@@:@
@5252026/1
cttttccggaaaatgctcgaaaactcaattggcgcacattcagcaggttt
+5252026/1
CCCFFFFBHDHHFJIGIIIIJJJJJJJJJJIIJJJIJJJGIJJJJJJCHI
@5252027/1
cttttccggaaaatgctcgaaaactcaattggcgcacattcagcaggttt
+5252027/1
CCCFFFFFGHHHHJJJJJJJJJJJJJJJJJIJJJJGJJJJJJJJJJJCHI
@5252028/1
cttttccggaaaatgctcgaaaactcaattggcgcacattcagcaggttt
+5252028/1
CCCFFFFFHDHHHIJJIJJJJJJJJJJJJJIJJJJJIJJJJJJJJJJ@CH
@5252029/1
cttttccggaaaatgctcgaaaactcaattggcgcacattcagcaggttt
+5252029/1
CCCFFFFFHFHHHJJJJIJIJJJJIIJJJJJJJIIIIJJJJJJJJJI=FH
@5252030/1
cttttccggaaaatgctcgaaaactcaattggcgcacattcagcaggttt
+5252030/1
CCCFFFFFHHHHGIIIIIIIJJIJJJIIJJJJIII@FHIJJJJJJJJFHJ
@5252031/1
cttttccggaaaatgctcgaaaactcaattggcgcacattcagcaggttt
+5252031/1
CCCFFFFFHHHHHJJJJJJIJJIJJJJJJJJJJJJIJJJIJJIJJJJFHI
@5252032/1
cttttccggaaaatgctcgaaaactcaattggcgcacattcagcaggttt
+5252032/1
CCCFFFFFHHHHHJJJJJJJJJIJJJJJJJJJJJGIJJJJJJJJJJJ@FH
@5252033/1
cttttccggaaaatgctcgaaaactcaattggcgcacattcagcaggttt
+5252033/1
CCCFFFFFHHHHHJJJJJJJJJJJJJJJJJJJJJJIJJJJJJJJJIJFHI
@5252034/1
cttttccggaaaatgctcgaaaactcaattggcgcacattcagcaggttt
+5252034/1
CCCFFFFFHHHHHJJJJJJJJJJJJJJJJJJJJJJJJJIJJJJJJJJFHI
@3241363/1
cgagaacgttcatgaaggaaagttgagtcatttgaggtctaaacaagtta
+3241363/1
@@?DBDDDAFBDFG@GEHBFHC<CFCG<BEFGI??DG?FFHIIIGHDBGH
@5252612/1
cttttcctgcttttttagcagctttaccattcgtcttatcgatgcattga
+5252612/1
@@CFFDFBDDFHHJJJGFHIIHGIIGHIJIIIGEGIGBGGGIJGIIIIHI
@4626050/1
ctgtcggtagatttccgtgaagtggtccgtgccccttgcggttacccctt
+4626050/1
@C@DDFF?FHBDDGGGE@?FHGCFBEFGGFGIEGIIEIIEGFAF>DHIIG
@5254145/1
cttttcggggtgcaatcttcttttccggaaaatgctcgaaaactcaattg
+5254145/1
CCCFFFFFHHCFFEGGHIIGGHIJIJGIGIJJIIJJJJJJJJJJIJJJJI
@4627015/1
ctgtctgctgcctatcctgaggcctacgctgttgttgtggtccacccctt
+4627015/1
BCCFFFFFGHHHHIJJJJIIJJIJJJJJJJJHGIJJJIIJJJIIIJJHFG
@1133122/1
atgaagttgtctgcccctttcttaatcggttctgcatgaatgccatctgg
+1133122/1
CCCFFFFFHHHHHJJJJIJIIJJJJJJJJJJJJIJJJJJJJJJJJJJJIJ
@1133930/1
atgaatgccatctgggcccggggctctgtgatttcttagt
+1133930/1
CCCFFFFFHHHHHIJJIIJBFGIGIIFGGIIJIJHGIEDD
@6656458/1
gtggacgtcgaagaaaaaacattgaccaatcgccaccaatgcttggtgca
+6656458/1
CBCFFFFDHHHHHGIJJJJJJIJJJJJJJIJBFHIJGIIHIIJJJIGIIG
@1881815/1
caagcattggtggcgattggtcaatgttttttcttcgatgtccacgtagg
+1881815/1
CCCFFFFFGHCFFGICGHJJFHHJJJIJJJJJJIJJJIJIJJIJJJIJJI
@1881816/1
caagcattggtggcgattggtcaatgttttttcttcgatgtccacgtagg
+1881816/1
CCCFFFFFHHFHHIJHIIIJHHIJJIHIJJJJJJJJJJJJJJJJJJHJII
@6657324/1
gtggagaggtactatgtgtgtttggctagattctgtttgacattcgaaaa
+6657324/1
??@A?DEDFDDDH@FBGEABHIGCCHIHC@CFHIGBGGB<CGBFIGHEDH
@3856605/1
ctatatttcagtcaaatttaagaggcttttaaaatttaacgtttagcagt
+3856605/1
CCCFFFFFGFHHHIJJIJJIJIIJIIJJIJIIIGIJIIJJIFHIIJJJJI
@3856606/1
ctatatttcagttaaatttaagaggcttttaaaatttaacgtttagcagt
+3856606/1
@@@?D>DD?F?AACGHBEF<I<F<BFFFHEIIGDEFGGGIIHGC@FEDGD
@3856607/1
ctatatttcagttaaatttaagaggcttttaaaatttaacgtttagcagt
+3856607/1
CCCFFFFFGHHFBGHJGIJJJBEIIJJJJJIJIJJJJIJIIGIIIJJJJG
@7946755/1
ttgtacccaaacttttcggggtgcaatcttcttttccggaaaatgctcga
+7946755/1
CCCFFFFFHHHHHJJJJJJJJCFHIJJJJJJJJJJJJJJHIJJJIJJJJJ
@2540115/1
ccaagaagtacttttgtggaatatagcaaacttctactacttcaactggt
+2540115/1
CCCFFFFFFHDHHJJJHIIHIGGIJJIJJJJJJJJJJJJJJJJJIJJJJH
@461492/1
aagatatattcttcaggggatcatgaagctcgcttttcaaattctcgt
+461492/1
@BCDFFFFHHHHHJIJJIJEGIJGJGJJJIJIGIIJJJJJJJJJJJII
@461707/1
aagatatcctaaactcacttttttccgaaaaaatatcgcaatagctcaaa
+461707/1
@CCFFFFFHHHHHJJJJJIJJJJIJJJIJJJJJJJJJIIJJJJIJJGIJJ
@7947841/1
ttgtataatagatgccttaaattccctcatgggaatttcttttggatcat
+7947841/1
BB<DDDDDCFHHHJJJJJJJJJJJJJJJIJJJJJJIJJJJJJJJIJJJJJ
@462407/1
aagatatttaatgaacccgtaattttccttggcgctgacgtgacccaccc
+462407/1
CCCFFFFFHHHGHIJJJJIGIIJJJJJJJJJGIJJIJJJJHJJIJJJJJJ
@7949049/1
ttgtcatcgaacgatgtcaccacctgattggtgatatcagccgctccggg
+7949049/1
BCCDFFFFHHHHHJJJGJJJJJJJJJGHIJJCHJIJJJIJJJJJJJJJII
@7949050/1
ttgtcatcgaacgatgtcaccacctgattggtgatatcagccgctccggg
+7949050/1
CCCFFFFFHHHHHJJJIJIJJEIJJJIJJJIDGGIJJIJJJJJJIJJJJI
@1137392/1
atgacgaataaagtatgtgttcaccaagagaagaaagctatacagtagtc
+1137392/1
CCCFFFFFHHHGGCGGGHIJIHIIGHHIIDEGBGHIGGCCHIJJIIIJGG
@7949993/1
ttgtctggttaactttagtgggaaggtttaggtatttgtggtatctgtcg
+7949993/1
CCCFFFFFFHHHHJJJIJIIIJIJJJEHHIJJEGIJJJFHIHIIJJJIJJ
@6658070/1
gtggagggtaacaatctgccttctacatttgcgagtgacgaagagttggc
+6658070/1
@@@?AAD?CFD??<C3<:<F@CE>?F<HFI<EGDD?B@?1B?;F;CF<C3
@6660497/1
gtggatggcgccctcgatttggaccagttcgtatttgggag
+6660497/1
@@@DDDDDDHDHHGG1@EHH>F@GHCBDGE=:DEFHCGI8B
@6660498/1
gtggatggcgccctcgatttggaccagttcgtatttgggagtgatgccgc
+6660498/1
@?@DDDDDAFDFF1C?8AFG>F:CGEEDGEFBDGGFFFI8B6CCEEFIIE
@6661105/1
gtggattcctaatattttttagtgaacctctctaacgtctttatagaatg
+6661105/1
@@@FDDFDHFHHHIIJJJJJIIFHHIGIGHGGGIIJJHIIIIJIJIJIJJ
@6661106/1
gtggattcctaatattttttagtgaacctctctaacgtctttatagaatg
+6661106/1
BB@FFFFFHHHHGJJJJJJJIJHIJJJJJJJJJJJJIIJJJJJJJJIJJI
@5957389/1
ggaaaagaagattgcaccccgaaaagtttgggtacaacctctatactttg
+5957389/1
CCCFFFFFHHHHHJJJJJJJJGIIJJGIJJJIDHIJJIIJJJJJJIJJJI
@1888396/1
caagcttgaggttgttgttgtggaggagcagcttgctgttgtctcgctcc
+1888396/1
C@@FFFFFFHGAFGGIGIJIHIJJIJIIJIEHEHFCIDFHIHIJIIGBGI
@5958405/1
ggaaaagcccagaagaacgttcgactttcacttcattctatcggcctttc
+5958405/1
CCCFFFFFHHHHHJJJIJEEGIIJJIJJJGIGIJIDIIIIJJIIJJJIJJ
@5958406/1
ggaaaagcccagaagaacgttcgactttcacttcattctatcggcctttc
+5958406/1
CCCFFFFFHHHHHJJJJJJIIJJJIIJJJJIJJJIJJJJJJJGIJJJIJJ
@6664022/1
gtggcattttgacatttatgtgacataatttgcaacatttgacgtacggt
+6664022/1
@@CFFFFFHHHHHJJJJIJJIGHGJJJJJJJJJJJJJJJJJJJJHHJIJG
@6664023/1
gtggcattttgacatttatgtgacataatttgcgacatttgacgtacggt
+6664023/1
BB@FFFFFHHHGHJJJJIJJGJIIJJJIJJJJJJHIIJJJJJIJHIIIJF
@6664382/1
gtggccgtctgctacggaacaggcaaaactccgaaggaagccaagggctc
+6664382/1
@CCFFFFDHHHHFFIGIDH>HEHGJJJJJJIHIJIJIIIIIGIJIFIIJI
@4632588/1
ctgtgatttaccaaagtgcaacttagttattagatttgatttgccaaaca
+4632588/1
@CCDFFFFHHHHHJJJHIJJJJJJJJHJJJJJJIJJJJIJJJJJJJJJJJ
@4632614/1
ctgtgatttcttagtgtcaatagtgctgccgttacttcctcaagcgctgg
+4632614/1
@@@ADBDDHHHG?AC?FGEEGHFFHAEHIIGHGIDHIHIIGECFIIIGII
@4632615/1
ctgtgatttcttagtgtcaatagtgctgccgttacttcctcaagcgctgg
+4632615/1
BCCDFEFFHHHHHIHIHIFJEJFEJJJIIJJIIJJJJJIJJJJJIJIJJI
@4632616/1
ctgtgatttcttagtgtcaatagtgctgccgttacttcctcaagcgctgg
+4632616/1
BCCDFFFFHHGHHJHIHICJEIFI?HIJJJIJJJJJJJJJJJIJJJJJJJ
@7950564/1
ttgtgaagctaagttccgtaagtcatctggtcttggtggcctcctatcag
+7950564/1
CCCFFFFFHHHHHHIIJIGIJJHIJJJJJJIIJJJGEHIJJJJJJJJJJI
@7950900/1
ttgtgagccgccattctcttggctagcttctttgacttgccagtgccaat
+7950900/1
CCCFFADDFFHDAHICBBEH?FEEG<>@G@FFGDFHHI9GGCGFGIIGDF
@465273/1
aagattaccaagttgggcaaccagcagtcccacaaagtttcacagttcca
+465273/1
=?1?DDBD?FF?2A<CGII@F;F?3C81::?FEEFFFII@FFBFFGFI8B
@7951408/1
ttgtgattctccgaagagtatgtctcgaaagacttcgactttttactatt
+7951408/1
CCCDFFFFHHHHHIJJJJIIJIHGGGIGIIGFHIIGGDHJICHIGIJJIH
@5256818/1
cttttctctccaaaagcaactgcaaggccaattttgctgctgcttttttg
+5256818/1
CCCFFDFFGFHFHJJJIIIJIIEHIJIJIIIJJJIIJJJJJJIJJJIII:
@7952494/1
ttgtggtatctgtcgatgttgccagaacgtaagatatcctaaactcactt
+7952494/1
:1:=BDDDFHGHHIIIIIHIIIIEHIIGGHHGIGIIIIGD@BGHIIGDHI
@3245835/1
cgagaatttgaaaagcgagcttcatgatcccctgaaaaatatatcttgaa
+3245835/1
@@@DDDDEHBFHHIADFBDFEGGHIIECHIIIEHIIIIIAHHIIIIIIII
@3245836/1
cgagaatttgaaaagcgagcttcatgatcccctgaaaaatatatcttgaa
+3245836/1
@C@DDDDFHBFHHIGDGDAABHHFGGEHGHIIGGGIIIIGHIIIIIIGFG
@3245837/1
cgagaatttgaaaagcgagcttcatgatcccctgaaaaatatatcttgaa
+3245837/1
C@CFFFFFH?FFHIGIGEEGGEHEHGEGIIGGIJGIIJJJFGFIDIIEFD
@3245838/1
cgagaatttgaaaagcgagcttcatgatcccctgaagaatatatcttgaa
+3245838/1
@C@FFFFFHFDHFJF@FGG>FHFHIIGIIJJJJJIIIIICEIEGIIJ<EG
@7953461/1
ttgttaaggaacacgcggtagcggaagattggctc
+7953461/1
@@@DDDDDFAFFFGEHI<<EHHIIIDBGDG<B@HC
@1143252/1
atgagttttgtgattctccgaagagtatgtctcgaaagacttcgactttt
+1143252/1
CCCFFDFFHHHHHJJJJJJJJJJJJHHHJIJJJIIJJGHIJJJJIJJJJJ
@5962253/1
ggaaaatattggaatctgcttatcatctctggcatgtattcgagaatcac
+5962253/1
@CBFFFFFHHHHHIJJJJJIJIJJJJJJJJJJIJJJHGJIJJJJJJJIIJ
@5962254/1
ggaaaatattggaatctgcttatcatctctggcatttattcgagaatcac
+5962254/1
@@?DFFFFHHHHHJJJJJJJJJJJJJJJJJJJJJJJIJJJJJJJJIJJJJ
@6665300/1
gtggcttaccttctacttaccacttagcagaacccgataaagcgttacca
+6665300/1
@@@DDDDDFFDFFDEEFG<FHABGHGHCGHGHGHHGFAGIIFCG@FIIIG
@1144500/1
atgatatgatatgtatttattatattgtgaaaagggagcatttatttgat
+1144500/1
CCCFFFFFGHHHHHIJJJJJJJJJJJJIJJJJJJJJJJJIJJJJJJJJJJ
@1893516/1
caaggataacctctctgtcggtagatttccgtgaagtggtccgtgcccct
+1893516/1
CCCFFFFFHHHHHJJJJIIJJ@CDDHIJCGADDEHH>FH?BFGBHBHIH=
@1893517/1
caaggataacctctctgtcggtagatttccgtgaagtggtccgtgcccct
+1893517/1
CCCFFFFFHHHHHJJJJJJJJ<CCHHGJGJEBGGHEDGH?BG6?B@FHI2
@6665936/1
gtgggaaatgttgactgttgtagctgattaaggggtgtattctgtatttc
+6665936/1
@@CFFFFFFDDHHIGGEIIGHHHIHHCHIIGHGJJ@F?FIIEIIGGHJJH
@5965075/1
ggaaaatgctcgaaaactcaattggcgcacattcagcaggttttttaaca
+5965075/1
BC@FFFFFHHHHHJJJJJJJJJJJJJJJGIJJJJIJJIIJGIJJJJIIJI
@3859838/1
ctatccttctctttgacattgcttgtggtcacttttcgcgcaaaggtaaa
+3859838/1
=B?4ADEFHHHHHJJIJJJJJJJJJIJIIIJJJJJIJJJJJJIJJIIIIJ
@5967628/1
ggaaaattttcgggctacagaagatgattgggtgaattttgctctggatg
+5967628/1
BBCFFFFFHHHHHJJJJJJJIJJJJJIJJJJJDGHGIIJJJJJJJJJIJJ
@3246137/1
cgagacaacagcaccctggtcctccacaacagcaagctcctccgcaacag
+3246137/1
CCCFFFFFFHDHHBHJGEDFHIJJJJJIJJJIJJJHGEHGIIIGIIIJJG
@4636651/1
ctgtgtatcgatagctgttcactttttggtcatgattttgaggtactcga
+4636651/1
@CCDFFFFHGFHHIJGIJJICHIJJJJIFGIJJJIJIJJFGHJHGIIJJH
@5261711/1
cttttgactcgacaaaaatttaaacacattgcattattgatttcgaggaa
+5261711/1
CCCFFDFFHHHHHJJJJJIJJIJJGIIIJJJIJJJJJJGHJJJIJJJJJJ
@5261712/1
cttttgactcgacaaaaatttaaacacattgcattattgatttcgaggaa
+5261712/1
CCCFFFFFGHGHGJJIJJJJJJJJJJJJJJJJJJJJJJJIJJJJIIIJJJ
@5261713/1
cttttgactcgacaaaaatttaaacacattgcattattgatttcgaggaa
+5261713/1
CCCFFFFFHHBBHBHIIIIIIEIGGGHIIIIIIIIIIIIIIIIIIGHIII
@5262058/1
cttttgagctattgcgatattttttcggaaaaaagtgagtttaggatatc
+5262058/1
@@@DD?BDHHDFHHIIIBHFHIIIIGIIIIIIIIG?CFHCFHGCGFHIII
@5262059/1
cttttgagctattgcgatattttttcggaaaaaagtgagtttaggatatc
+5262059/1
@@CFF>?DABBFHBDDADBGHIJJJEBGAGHJIIE?FGHDGIIIIEGIII
@5262060/1
cttttgagctattgcgatattttttcggaaaaaagtgagtttaggatatc
+5262060/1
@CCFFDDFHFHHHJJEHIJJJJJIJJJIHIJIJJIEHIGHFHHGCGIJJJ
@5262061/1
cttttgagctattgcgatattttttcggaaaaaagtgagtttaggatatc
+5262061/1
CCCFFDDFHHHHHJJIHJIJIJJJJIIJIJJJJJJFHIJHJHIJJJJJJJ
@5262062/1
cttttgagctattgcgatattttttcggaaaaaagtgagtttaggatatc
+5262062/1
CCCFFFFFHHGGHIJJJIIIIJJJJJJJJJJJJJIGHIIGIIIJJJJJJJ
@5262063/1
cttttgagctattgcgatattttttcggaaaaaagtgagtttaggatatc
+5262063/1
CCCFFFFFHHGHHIJJJJJJJJJJJJJJJJJJJJJGHIJIJJJJJJJIJJ
@5262064/1
cttttgagctattgcgatattttttcggaaaaaagtgagtttaggatatc
+5262064/1
CCCFFFFFHHHHHIIJJIJJJJJJJJJJJJJJJJIHIGJHJIIIJJJJJJ
@5262065/1
cttttgagctattgcgatattttttcggaaaaaagtgagtttaggatatc
+5262065/1
CCCFFFFFHHHHHJJIJJJJJJJJJJJJJJJJJJJHEHJIJJJJJJJJJJ
@7955387/1
ttgtttacttcatttgaatctatggaagttcgtattattcctcgaaatca
+7955387/1
@CCDDFFFHHHHGJJGHIJJJEIJGJJIEGIJEIIJIIHIGIIJJJJJJG
@3860700/1
ctatctactcgttatataatcatcattcaaacattgaagccagatcgata
+3860700/1
B::=BDFFHHHHHJJJJJIIJJJJJJJJJJJJJJJIJJIJJJJJJJJJJJ
@3860701/1
ctatctactcgttatataatcatcattcaaacattgaagccagatcgata
+3860701/1
CC@FFFEFGFFBHGEIIIIGHGGIJIJJIJIIGGHIJIIJIIGGIJIIIJ
@3860702/1
ctatctactcgttatataatcatcattcaaacattgaagccagatcgata
+3860702/1
CCCFFFFFHHHHHBGEGEHHGHHIJJJJJJJGIJJFIIIIJJGIJJJJII
@7957893/1
tttaaaagaaaatttgaaaagtatcatgagttttgtgattctccgaagag
+7957893/1
CCCFFFFFHHHHHJJJJJJJJBHGIIIGGIHIIJJGHIIJJIJJFGHIIJ
@7957894/1
tttaaaagaaaatttgaaaagtatcatgagttttgtgattctccgaagag
+7957894/1
CCCFFFFFHHHHHJJJJJJJJFHGJJJJJJIGJJJIJJJJJJJ<FGIJJI
@7304993/1
tccatttcctgtaattctggtttctctatagttttgtcatacgtttttga
+7304993/1
@CCFFFFFHGHFHDFFHGHIHIJIJJIIJIJHIJJJJJIIJGIIJIJJJI
@1146149/1
atgatgcactcggccggaccgattcagcccccaccaagggaagggggcgg
+1146149/1
CCCFFFFFHHHHHIJBHGHIIGIJIHGFIJJJGIJGGEHHHHEFFDDDDD
@3863029/1
ctatgactgtgtatcgatagctgttcactttttggtcatgattttgaggt
+3863029/1
CCCFFFFFHHHHGIJIFHIJIIJHIIJJIJJIJJICHIJJGIIIJIFHI?
@3863030/1
ctatgactgtgtatcgatagctgttcactttttggtcatgattttgaggt
+3863030/1
CCCFFFFFHHHHGJJJIIIJJJIJJJJJJJJJJJIGIJJJJJJJJJIJJG
@3863250/1
ctatgaggttaagaaaccctgaacctggaaaagcaggtcgcaaaataccc
+3863250/1
CCCFFFFFHHHHGJJJJJJIJJJJJJJIJJJJJJIJJFHIIJIJEGHJIJ
@7308086/1
tcccacctttttcactcaaccatagctttctcagcgtgtttaatttcgtt
+7308086/1
CCCFFFFFHHHHHJJJJJJJJIJJJJJJJJJJJJJIGHHHHDFGGI>3DH
@7308087/1
tcccacctttttcactcaaccatagctttctcagcgtgtttaatttcgtt
+7308087/1
CCCFFFFFHHHHHJJJJJJJJJIIJJJIJJIJIGJJHGDFG?FGIJCEIJ
@7308768/1
tcccagccctgattcgcaacatataccgagtgtggcggc
+7308768/1
CCCFFFFFHHGHHJJJJJJJJJJJJJJJJJGIHJJIJJ@
@5971733/1
ggaaagaaaaaaatgtcaaaattttgcaaattatgtggcattttgacatt
+5971733/1
@C@FFEDFHDHHGIIJJGIIIIJGIH>GHIGGGEHIGJIJJFIJIIJJJJ
@5971734/1
ggaaagaaaaaaatgtcaaaattttgcaaattatgtggcattttgacatt
+5971734/1
B?@DFFFFHHHHHJJIJJJJJJJJJIJJJJJJJJJIJJJJJJJJJJJJJJ
@3867034/1
ctatggttgagtgaaaaaggtgggaaatgttgactgttgtagctgattaa
+3867034/1
B@BFFFEFHHHFHHJJJJJJAFHIGIJIJJJJHHJJIJJGHGIJJFHHIG
@3867035/1
ctatggttgagtgaaaaaggtgggaaatgttgactgttgtagctgattaa
+3867035/1
CCCFFFDFHHHCFHIJJJJJAFHIIIIJJIIJJJJJHHJHIIJJJIIJJJ
@3867806/1
ctatgtgtgtttggctagattctgtttgacattcgaaaagtaaacgtcag
+3867806/1
CCCFFDEDHHHGHJJJJJIJJIGJIJIJIJJJJJJJJIIJFHIFHIFGGJ
@1895497/1
caaggatgtaagaactatggaggaatattacaataagccgaataaaaatg
+1895497/1
CCCFFFFFHHHHHJJJJJJJJJJJJJJJJJJJJJJJJJJIJJJJJJJJJI
@4637423/1
ctgtgttaaaaatgaattctcaaacggcgttaaaccttttacttaaggtt
+4637423/1
CCCFFFFFHHHHHJJJIJJJJJJIJJJJJJJJJJJJJJJJJJJJJJJJIJ
@2542838/1
ccaagagatgtgcatgtcccgcagatggccaccaccattctatgaaatgg
+2542838/1
CCCFDDEFHD:CFGGIDHGIEIDGBFHG@HHGG8?FHG@GGHAGGDFH<@
@1148543/1
atgattttgaggtactcgagggcatgatgagcagccgagcccttggcttc
+1148543/1
CCCFFFFFHHHHFHIJJIIIJJJJJJJJIJJJIJJJJIIJJJJJJJIJJJ
@1898586/1
caagggaagggggcggcccccatcccaacagaagggg
+1898586/1
@@@DBDBAADH?FFHGAEHHH<7?AAECB?B?C?A@B
@1899023/1
caagggcacacggcaacaaaaagtgataatggatacaaatttgactactg
+1899023/1
CCCFFFFFHHHHHJJJJJJJJJJGHIJJJJJJJJIIJJJJJJJJJJJJJJ
@4642585/1
ctgttcactttttggtcatgattttgaggtactcg
+4642585/1
@@?DDD?BHDFFHEG3EHII?FHHIG;FB2???E8
@472490/1
aagcaggaaaagcccagaagaacgttcgactttcacttcattctatcggc
+472490/1
@@CFFFFFHHHBDHIJIFIGIJEFHE9EGIIIJJCHHIGGGIIGIGCGEE
@1149981/1
atgcaatgtgtttaaatttttgtcgagtcaaaagcgaagaatatttgaaa
+1149981/1
CCCFFFFFHHHHHIIJJJJJJJHJJJJHIIJJJJJIIIJJJJJJJJJJJJ
@1149982/1
atgcaatgtgtttaaatttttgtcgagtcaaaagcgaagaatatttgaaa
+1149982/1
CCCFFFFFHHHHHJJJJJJJJJIJJIJHHJJJJJJJJJJIJJJJJJJJJJ
@4643174/1
ctgttccgtagcagacggccactggcaaagtggatagctgcaccaagcat
+4643174/1
BCCDFFFFHHHHHJIIJJIIIJJIJJIGGHDGHHIJJJFJIJJJJCHIHH
@472941/1
aagcagttaagagttgtttatgaaattccaaatttgcccagttctagaag
+472941/1
CCCFFFEFHHHHHEHIJJJJJJJJJJJHIJJJJJJJJJJJJJJJJJJJII
@7312917/1
tcccggtttgttctgaaacaaacatcactgtgatgaaaaataaaaaaaaa
+7312917/1
@@@DDD=AF=<F?@9AFH>FHI@D3BFHBFC@??F@EGGIBGFHIIIIIH
@6673218/1
gtggtatctgtcgatgttgccagaacgtaagatatcctaaactcactttt
+6673218/1
@C@DDFFFHHHHHJJJJJJJJJGIJJJGHIIIJJIJJIIJJJJJIJJIIJ
@6673219/1
gtggtatctgtcgatgttgccagaacgtaagatatcctaaactcactttt
+6673219/1
BBBFDFFFHGHGHJIIIJIIIGIJIJJIIJJJIJJJJIJJIIHIJJJIJJ
@6675021/1
gtggtcacttttcgcgcaaaggtaaaatcgttctagacatactttatgct
+6675021/1
?@?DDDDFHHHHHJJIIJJJJJFHGJIJIJGIJIIJIIIJJJIJJJJJJJ
@1902996/1
caaggtttggaggagttgtactaatttgtgtaattgaagttcgtattatt
+1902996/1
CCCFFDDFHHFHHFHGHIFHIIJJJJJJHIHJJIJJJIJJJJIIIIIJJJ
@1903167/1
caaggttttcaaactgttaaaaaacctgctgaatgtgcgccaattgagtt
+1903167/1
CCCFFBDFHHHHHJJJJJJJJJJJJJIJIJJJJJJIIIJJJJJJJJJJGI
@3257243/1
cgaggaataatacgaacttccatagattcaaatgaagtaaacaacatacg
+3257243/1
@C@FFFFDHGGFHF?BFHI@HHEHDGHHGIIJJJIII<DCGEGHGHCGAH
@4644280/1
ctgttcttaaataaagtgtactttattgaaaaattagtaaaacataatgg
+4644280/1
CCCFFDFFHFHGHJJFCGEHHHGHJJCECHHIIJBGIEGIHJIIJJGIJE
@4644281/1
ctgttcttaaataaagtgtactttattgaaaaattagtaaaacataatgg
+4644281/1
CCCFFFFFHHHHGJJJGIIJJJJJJJJJJJJIJJIJIHIIJJJIIJJJJH
@2552730/1
ccaagggaagggggcggcccccatcccaacagaaggggtaaccgcaaggg
+2552730/1
CCCFFFFFHHHHHJIJJFIHHF>DEEDCEBBBCCDDDD2;CCDDDBB@BB
@3871965/1
ctattattaggcactagttattaattataatcatcaatattatctatcga
+3871965/1
@C@FDFDFGDHBHIIGIGHIJIJJIIJJJJJJIJJJIJJJJJJGIJIJJF
@3871966/1
ctattattaggcactagttattaattataatcatcaatattatctatcga
+3871966/1
BC@DFFFFHHHHHJJIJIJJJJJJFJJJJIIIJJIJJJJJJIIIJIJJJI
@3871967/1
ctattattaggcactagttattaattataatcatcaatattatctatcga
+3871967/1
CCCFFFFFHHHHHJIIJHIJJJJJJJJJJIJIJJJIJJJJJJJJJJIJJI
@3871968/1
ctattattaggcactagttattaattataatcatcaatattatctatcga
+3871968/1
CCCFFFFFHHHHHJJJJIHHIJIIJJIJJJJJJJJJJJJJJJJJJJJJIH
@7963167/1
tttaaagatgcgaataatagagaaattaccatccaacggtattttgaaac
+7963167/1
CCCFFFFFHHHGHHHJJIJIJIJJJIHIJIJJJJIGGIIDFGHIJIIGIJ
@5980368/1
ggaaatggttcgctttgagaccgatgggtcggccttcgcgtcc
+5980368/1
@?1ADDD>DFFDDEGD?FD;EF:?8@<D:BF6:AFFFFEEEE>
@3873846/1
ctattgaaaaccttgtagtggattcctaatattttttagtgaacctctct
+3873846/1
CCCFFFFFHHHHHIJHIJHIJHIJIJJJJIJJJJJIIIGDHJIGJJJJJG
@2552928/1
ccaagggctcggctgctcatcatgccctcgagtacc
+2552928/1
@@@DDDDDHHHHFG<=9A??B@<CAGH@D:??09?D
@2552929/1
ccaagggctcggctgctcatcatgccctcgagtacctcaaaatcatgacc
+2552929/1
@@@DDDDDHHHHFGGG@F@EF<CFGHIAFHHG??FF?F>DGIB8BAFEGG
@2552930/1
ccaagggctcggctgctcatcatgccctcgagtacctcaaaatcatgacc
+2552930/1
CCCFFFFFHHGHGJJGBGHCHCACGHH?D@DG9BDHBB?DHG8====F=C
@2556446/1
ccaagttaaatggtactaatcattttctatctacccgtccgcccattttg
+2556446/1
CCCFFFFFHGHHHHIJJIJIJJJJJIJJGGJIIIJJAFHHGIIJDGEIIC
@4645979/1
ctgttggcgttattcgagtccatctcgcacggtggcaaatgctgttcgcc
+4645979/1
@CCDFFFFHDHDHIFHHGEGHIHHGIGIGIIJ:DH@CGIIIJJJGIIIJI
@4646025/1
ctgttgggatgggggccgcccccttcccttgg
+4646025/1
@CCDFFFFHHHHGJJJIIDHIJJAFEHG=CCH
@4646425/1
ctgttgtagctgattaaggggtgtattctatatttcagttaagttta
+4646425/1
@CCDDEDDHHHFAFGHIEGIJ3C?FHIGIGIFIGJIIJJIJJJIIJI
@4646810/1
ctgttgtctagctccaggttgttgttgtgaaggagctggctgctgttgtc
+4646810/1
CCCFFFFFHHGGGIIEGIFHIFHJHIIIIGIJJIIIHJDGIIGIDDGIHE
@4646821/1
ctgttgtctcgttccaggttgttgttgtgaaacctgtggttgaccccaag
+4646821/1
CCCFFFEFGHB?FEHAFIAFB@GBCFAEBEGIIIFE?DHDGA?DHII;DA
@4646927/1
ctgttgtggaggaccagggtgctgttgtctcgttccaggttgttgttgtg
+4646927/1
B@@DFFDFHFHHFIJIJJJAFECHHIJIIJIIIIJJHIJDGGIFHIJJII
@3264473/1
cgaggttactattcacgacagtcaaaatagagagaaaatatataaagtga
+3264473/1
??=?B0ABFDFBD<?DCDH>@AEAHIIG@B<EFHEEIIDABGGGGIIF>B
@4647395/1
ctgttgttgtggtccacccctttgttgcccgtttgccg
+4647395/1
@@@DD>ADFC??DGHIGGIE@CGFDFGG9FHF?BGG@F
@4647396/1
ctgttgttgtggtccacccctttgttgcccgtttgccgatttaggttgtt
+4647396/1
@CCDFFDFGFFHFHIIIJJJEGIGHGGGGIDAHGECEG@FHICHIBFGHG
@7968469/1
tttaaatttaaaaatgcgtgtgtgcaggtatatttatcacatcattcgtc
+7968469/1
CCCFFFFFHHHHHJIJJJGGHIGHIJJIEGIJJJJJJIJJJJJJJJJIHI
@7968556/1
tttaaatttaactgaaatatagaatacaccccttaatcagctacaacagt
+7968556/1
@@CDDFFFHHHHHIJJIGGHEGEHIIIIJGIGIGEHIIHIIJIJJIIJJG
@3265976/1
cgagtacctcaaaatcatgaccaaaaagtgaacagctatcgatacacagt
+3265976/1
@@@B=DDFHHFHGJBDEEHHIIIGIJJIHGGIJJIJJJJDHIJIIIJGI<
@3265977/1
cgagtacctcaaaatcatgaccaaaaagtgaacagctatcgatacacagt
+3265977/1
@@@DDDDDAFFHHGDH@HI<CFDHIGID29CGGG>DDHIIIIICEHEGCB
@3265978/1
cgagtacctcaaaatcatgaccaaaaagtgaacagctatcgatacacagt
+3265978/1
BCCFDFFFHHHHHJGGGGGGIIGJJJJJFGIJIJJJJJJIJJJJJJIJHF
@3266208/1
cgagtagatagctttagaggtaatacactattattaggcactagttatta
+3266208/1
BCCFDEFFHHHHHJJGHHJJCGHIJJJJJJJJJJJJDIJJJJJJHIJJJJ
@7317708/1
tccgagatgtggtacacgacgaatgatgtgataaatatacctgcacacac
+7317708/1
?<?DBDDDHAHHDDHIIIHJDEHGIIIJIJIGIJGCHCHIIJJJIJJGIJ
@7317709/1
tccgagatgtggtacacgacgaatgatgtgataaatatacctgcacacac
+7317709/1
CCCFFFFFGHHHFHIJJJJJJIJJJJIJIJJJJJIIJIIJJJIJJJJJJI
@5277462/1
ctttttagaataacattgacattctataaagacgttagagaggttcacta
+5277462/1
CC@FFFFFHHHGHIJJJJJJJJJJJJJJJJJJJJJJJJIJJJJGHJJJJJ
@5277463/1
ctttttagaataacattgacattctataaagacgttagagaggttcacta
+5277463/1
CCCFFFDEFHHFHGGHICHHIIIIJGIIJIIHIIIJHGDDFHIAGGICGI
@5277464/1
ctttttagaataacattgacattctataaagacgttagagaggttcacta
+5277464/1
CCCFFFFFHHHHHJIJJJJJGIIJJJJJJJJJJJJJJJJJJJJBGIJJJJ
@1910946/1
caagtgccgaagtacgagctattcg
+1910946/1
@@@DDDBDHDHFFGIIIGBHIGHIC
@1911286/1
caagtgggttgttgttgttgaggaggagcagactgctgttgtctcgctcg
+1911286/1
@@@FDDDF@FHDFHGIGFHHGIJGGI;FEGGHIJJIJCFGCHGIIDEGGH
@1911287/1
caagtgggttgttgttgttgaggaggagcagactgctgttgtctcgctcg
+1911287/1
B@BFDFFFFHHHHJFHIJJJIJIFIJGIDGIJIJIIIIIIIIIJJIIFII
@3268231/1
cgagtgacgaagagttggccactaaactgggcagctcggctgagaatcgg
+3268231/1
@@@FDFFFF?HDFGCFCGIIGHEIIIIIIIIIIICHIIDHGICGFGIIII
@5279857/1
ctttttcactcaaccatagctttctcagcgtg
+5279857/1
@@@DDDBBFDFHH@GC?EECBHHAHG<FDG1?
@5279858/1
ctttttcactcaaccatagctttctcagcgtgttt
+5279858/1
@@@DDDDD<<BFH;E?<@FBEFHGEHCHHI8111?
@5279859/1
ctttttcactcaaccatagctttctcagcgtgtttaatttcgttccattt
+5279859/1
CCCFFFFFHHHHHJJJIJJJJJJJJJJJJJGHGHICHFIJEEDGFGIIJJ
@3876897/1
ctatttggtacgacgacaaagattacatcatatttgcctttaacagatgt
+3876897/1
CCCFFFFFFHHHHIJIEHIEHHJJJJJJJJIIJJGJJJIJJIGJIJGIJC
@1914722/1
caagttcttggctgccgaatgtttggcgtctttcttcgatcttccggttc
+1914722/1
@@<DDEDDHFHGHGBHECDBCFHIDHGIIA?G@>DE?=B<?FBDD0;FGH
@7971245/1
tttaaattttgtaaatccacattttcgggttctatgtagactttgcctct
+7971245/1
CCCFFFFFHHDHHJJJJJJJIIJJJJJJGCGAEEIAC@FGIGIJGDIGIC
@6680303/1
gtggtttttttctaaaatcaatttacatattatttttgacttgaataaat
+6680303/1
?=?D4ADDHHH>B?FHIA<CHCGHABGG@FHDGIIIIBDHGH>BHEHIHD
@2557841/1
ccaagttgttgatttcgcgttctctgtccggcgccgatctcgctgttgct
+2557841/1
CCCFFFFFHHHHHJJIJIJJJJJJJJHJJJJIGIIJJBGHHHHFFFEEED
@7971805/1
tttaacagtttgaaaaccttgataaatgaaagaaattaaacacgctg
+7971805/1
CCCFFFFFHHHHHJJJJJJJJJJJJJJJJIJJJJJJJJIJJIJIJJJ
@482007/1
aaggaacacgcggtagcggaagattggctcg
+482007/1
CCCFFFFFHHHHHGIIJJJIJJIJJJJJJJ0
@7972413/1
tttaacgaaatgtcaagagcataaagtatgtctagaacgattttaccttt
+7972413/1
CCCFFFFFHHHHHIJJJJIJJJJJJJFHIJIJJJJIJJJIJJJJJHJJJJ
@7972743/1
tttaacgtttagcagtcttctttttagaataacattgacattctataaag
+7972743/1
CCCFFFFFHHHHHJJJJJJJJJJJJJJJJJJJIJJJJJJJJJJIIJJJJJ
@6681641/1
gtgtaatatgcgtgtccacgcaagtacctgctggaacgtttaaatttctg
+6681641/1
BBBDDFFFFHHHHHEHIJIJIIJJGHGJJIJJIJHJJJGGIGGIGIIEGB
@5284292/1
ctttttctgcaacatacctaaataacgtatattattatgtatattccgtt
+5284292/1
@@@FFDFFHHHHDHBEHGIJJJIIJDHFGIGIJIGGHII<FGGGGHIGII
@5986578/1
ggaacagtttgatgttgctgttgtggagctgtttgtctgccccaagtggg
+5986578/1
@CCFFFFDHHHHHJJIJIJJIIGHIJHIIJJJJJIGHIJJJJJDHGGFGI
@1160347/1
atggacacaattatatattatatattcttaagttacaatatacaacaaca
+1160347/1
CCCFFFFFHHHHHJJJJJJJJJJJIJJJJJJIJJJJJJJJJJIJJJJJJI
@3271318/1
cgataaagcgttaccagcgcttgaggaagtaacggcagcactattgacac
+3271318/1
@@<DFFFFHHHHHJIJJIIJJJJJJJJJJGHHJGDIIGA=CEHEH;7C;C
@3271319/1
cgataaagcgttaccagcgcttgaggaagtaacggcagcactattgacac
+3271319/1
CC@FFFFFHHHHHJJIIIGJIJIHIJIJJCGHGIJJHI?;BF>FGAAA>E
@3271320/1
cgataaagcgttaccagcgcttgaggaagtaacggcagcactattgacac
+3271320/1
CCCFFFFEGHHHHJJJIGIIIJJIJJIIJFGIHJIFGI?>B<FHHGFA7C
@3271321/1
cgataaagcgttaccagcgcttgaggaagtaacggcagcactattgacac
+3271321/1
CCCFFFFFFHDHHJJIJIJJJJJJJJJJJHIJJJIIIJD9=BCGH@@FGH
@3271322/1
cgataaagcgttaccagcgcttgaggaagtaacggcagcactattgacac
+3271322/1
CCCFFFFFGFFHHJJJJIJJIIJJJJJJJIIJJJIGGG78CCAGHGGIIJ
@3271323/1
cgataaagcgttaccagcgcttgaggaagtaacggcagcactattgacac
+3271323/1
CCCFFFFFHHHHHJJJJJJIIJJJJJJJJFGHIJJJIJJIJ@HIHGGIJJ
@3271324/1
cgataaagcgttaccagcgcttgaggaagtaacggcagcactattgacac
+3271324/1
CCCFFFFFHHHHHJJJJJJJJJJJJJJJJIIJJJJJJJIGIGIIJGGIGI
@5989359/1
ggaaccggatatcccagtttataaagtcattgaatgcaaaggtcctacga
+5989359/1
CCCFFFFFHHHHGIJIJHIJJIJJJJIIGIJJJJJGIIJIIJFHIJJJIJ
@1162258/1
atggagtcccaaaacatgaccatgatgcactcggccggaccgattcagcc
+1162258/1
CCCFFFDDHHHHHJJJIJJJJJJIJJIJJJJJIEGGIIIJIJIGIHHHHH
@1162564/1
atggatacaaatttgactactgtatagctttcttctcttggtgaacacat
+1162564/1
CCCFFFFFHHHHHJJIJJJJJJHIIJJJJJIIJJJJIJJIJFHIJJJJIJ
@1162565/1
atggatacaaatttgactactgtatagctttcttctcttggtgaacacat
+1162565/1
CCCFFFFFHHHHHJJJJJJJJJHJJJJJJJJJJJJJJJJIJHHJJJJJJJ
@3273590/1
cgataagacgaatggtaaagctgctaaaaaagcaggaaaagcccaga
+3273590/1
CCCFFFFFHGHHGJJFHIJJJJJJJJJJJJJJIJJIJJJJIIIJIII
@1163167/1
atggatgtgtaatatgcgtgtccacgcaagtacctgctggaacgtttaaa
+1163167/1
CCCFFFFDHHHHHJJJJJIJJJJJJJIJJJIIJJJIJJJJJJJJIJJIJJ
@7321072/1
tccggttccggtggccaccagatcgttgttaaggaacacgcggtagcgga
+7321072/1
CCCFFADFHFFDHIGGIIJJEGIJFHGGIIHEHGHIJJEIIGHGGICEF=
@6682070/1
gtgtaattgaagttcgtattatttcctcgaaatcaataatgcaatgtgtt
+6682070/1
@BBDFFFFHGHHHJJJJJJJJJJJJJJJJGJJJJJGIJJJJJIJJJHIHI
@1923727/1
caataagtgatacaagaaaatatacagactaaagaaacgctcgtggggag
+1923727/1
CCCFFFFDHHHHHJJJJJJJJJJJJJJJJJJJIJJJJJJIJIJIJJJJJJ
@3882162/1
ctcaaaagggaacaatttttgtcgagttattgatttcgaggaataatacg
+3882162/1
B=@DFFFFHHHHHJIIJJJJJHIJJJHIJIJJIJJIIJJJJJJJJJJJJI
@3882753/1
ctcaaaatcatgaccaaaaagtgaacagctatcgatacacagtcat
+3882753/1
CCCFFFFFGFHHHIJJIJGJJAFHIJJJJJJJJJFHIGGGJJCGGI
@3882754/1
ctcaaaatcatgaccaaaaagtgaacagctatcgatacacagtcat
+3882754/1
CCCFFFFFHHHGHIIJJIJJJFHJJJJJJJJJJJJJJIJJJJIIJJ
@1164992/1
atggcattcatgcagaaccgattaagaaaggggcagacaacttcatgtac
+1164992/1
@CCFFFFFHHHHHJJJJJJIGBGIJGGJIIGGIGGGIGIIJJJIIGGIGI
@1164993/1
atggcattcatgcagaaccgattaagaaaggggcagacaacttcatgtac
+1164993/1
CCCFFFFFHHHHHJJJJJJJGGHJJJJJJJJJJJIIJJJJIJJJJFJGII
@1164994/1
atggcattcatgcagaaccgattaagaaaggggcagacaacttcatgtac
+1164994/1
CCCFFFFFHHHHHJJJJJJJGGIJJJIJJJIIIJJJJJJJJJJJJJJIIJ
@1164995/1
atggcattcatgcagaaccgattaagaaaggggcagacaacttcatgtac
+1164995/1
CCCFFFFFHHHHHJJJJJJJGHIJJJJJJJIJIJJJJJJJJJIJJIJIJJ
@1164996/1
atggcattcatgcagaaccgattaagaaaggggcagacaacttcatgtac
+1164996/1
CCCFFFFFHHHHHJJJJJJJIIJJJJJJJJJJJIJJJJJJJJJJJJJJJJ
@1165714/1
atggccttacgcttttcccttaatttacctagttctatattcaatttcga
+1165714/1
@@@DDFFFHHGHHJJJJJJJJBFIIIGGJJJJGGIJJJIJJGIGIIJGIC
@7325074/1
tcctaatattttttagtgaacctctctaacgtctttatagaatgtcaatg
+7325074/1
CCCFFFFDHHHHHJBFEFHHJJIJGIIIGIIIJJJJCGIIJJJJHIGIIH
@2562933/1
ccaatatcaaactacaggcagtgttaacgattatacgaaagatctagaaa
+2562933/1
CCCDFFFFHHHHHJJJJIJJJHIIIJJJJJJJJJJIJJJJJJJJJJJJJJ
@1925963/1
caataatgcaatgtgtttaaatttttgtcgagtcaagagcgaagaatatt
+1925963/1
CCCFFFFFGHHHHHIIJJJJJJJJJJJJJJIJFHJJ<GGIIJJJJJJJJJ
@1925964/1
caataatgcaatgtgttttaatttttgtcgagtcaaaagcgaagaatatt
+1925964/1
CCCFFFFFHHHHHFHIIJJJJJJJJJJJJJJJHIJJJJJJJJJJJJIIIJ
@5288569/1
ctttttggtcatgattttgaggtactcgagggcatgatgagcagccgagc
+5288569/1
@@@DDD:@2AFFD@>FGI>1AF3A@EH@BFGIDF>FE@FFFIAEEF>FFF
@5288570/1
ctttttggtcatgattttgaggtactcgagggcatgatgagcagccgagc
+5288570/1
@@@DDD?D<CFFFEGGIIA?FG:CHFIFIIIIFIIIIIFFIIIIIIIDEF
@5288571/1
ctttttggtcatgattttgaggtactcgagggcatgatgagcagccgagc
+5288571/1
CCCFFFFFCFHHBGGIJIIGIGBFHIIIJJJIIJJGECDCFGJIJIIBGE
@5288572/1
ctttttggtcatgattttgaggtactcgagggcatgatgagcagccgagc
+5288572/1
CCCFFFFFCHHGHHJJJJIEHJCGHIJJJIIJIJJJJIIIJIJJJJJJJJ
@5288573/1
ctttttggtcatgattttgaggtactcgagggcatgatgagcagccgagc
+5288573/1
CCCFFFFFFHHGHJIJJJJGIJ?FHIJJIJJJIJJJJIIJJJJJJJJJJI
@1168117/1
atgggattgcccatcactttgtcatcgaacgatgtcaccacctgattggt
+1168117/1
@@@FFFFFFGHHGIGIIIIIEHIHDIIIIGHGGGDFHIGGIEIGIIGII8
@1168118/1
atgggattgcccatcactttgtcatcgaacgatgtcaccacctgattggt
+1168118/1
CCCFFFFFHHHHHJJJIJGIHHIJJJIIJJIJJJGIIIJGIIEGBGHIJ<
@3887657/1
ctcaaacggcgttaaaccttttacttaaggttaatgccaagttaaatggt
+3887657/1
CCCFFFFFHHHHHJJJJJJJJJIJJJJJJJJJJJJJJJJJIHIJJJJJJC
@1170827/1
atggtatataagatgcaggaattggaggaggagggtacgaaggaactgga
+1170827/1
@CCFDFFFHHHHHJJJJJJIJJJJJGJJIJJIJJJDFHIJJJJJJJJJJI
@7332680/1
tcctgcttttttagcagctttaccattcgtcttatcgatgcattgaaacg
+7332680/1
@??DDEFFFFFHDHAAGGIHIIIIGDIJJDHIDIGGCHIIDFIIG?FHGE
@5994802/1
ggaagaacgtcgaagtggttttgtcctttttcaattaagaggatcttgtt
+5994802/1
@@@DDDDDHHHHHGI?CG9CGI>?FH>HFGIE?FBG@GB4?G;3BFG@BF
@489530/1
aaggacttcaacttcgttcagttcttgcaggagatcgctagcgaacaatc
+489530/1
CCCFFFFFHHHHHJJJJJJJJJJJJJJJJJIJJIIJJJJJJJJJJJJJJJ
@489531/1
aaggacttcaactttgttcagttcttgcaggagatcgctagcgaacaatc
+489531/1
CCCFFFFFHHHHHJJJHIJJIJJJJJJJJJJJJIJIJJJJJJJJJJJJJJ
@489532/1
aaggacttcaactttgttcagttcttgcaggagatcgctagcgaacaatc
+489532/1
CCCFFFFFHHHHHJJJJJJJJHIJJJJJJJJJJJJJIJJJJJJJJJJJJJ
@6687371/1
gtgtgctcaattggtttatcctctactgtacaactgtttacctgtgtatg
+6687371/1
CCCFFFFFHHHHHJIIJJJJJJJJJJJJJJJJJJJJJJJJJJJJJJIJIJ
@6688886/1
gtgtgtttggctagattctgtttgacattagaagagtaaacgtcagtttg
+6688886/1
@?@=DBDFBHDFDGGEHEDDEHHGHH>HHGHHIGGGDGHIIIFHGGDHI@
@6690114/1
gtgttcaccaagagaagaaagctatacagtagtcaaatttgtatccatta
+6690114/1
<??BB:=:CDBDD9EEBIIIEFEECDFE?2C?9CEDEFE@DFIIIC?DAD
@6690372/1
gtgttccatttcatagaatggtggtggccatctgcgggacatgcacatct
+6690372/1
B@BDFFFFHHHGHJJJJJJJJCHHFGIJJJJJJIGIII@DEHIGEGGHII
@5290056/1
ctttttgtggagaggtactatgtgtgtttggctagattctgtttgacatt
+5290056/1
BBCDFFFDHHHHFHJCGHIJJJHIHHHJJJJJJJJIJJJJJJJJJJJJJI
@5290336/1
ctttttgttgccgtgtgcccttgagaaatttgctgcctcaaaaacgtatg
+5290336/1
:?@FDDDBHAHHHAEFGGIICGGEHGGIJIIJIJJGIIGGGHJH:@9BBF
@5290337/1
ctttttgttgccgtgtgcccttgagaaatttgctgcctcaaaaacgtatg
+5290337/1
@@@DDDDDHHFHHGHAEDHH@GEDFGIIGIIIIIGGIGIGIIIIIIFHHH
@5290338/1
ctttttgttgccgtgtgcccttgagaaatttgctgcctcaaaaacgtatg
+5290338/1
CCCFFFFFHGHHHHIJIIIIHIIJJJJJJJJJJJJJJJJJJJJJJJIIJJ
@7337667/1
tcctttatcaacattcacttctttaccggcatagcctaatctgggagggg
+7337667/1
@@@FDFFFHHHGHGIIJJJJJIIIJIIJIIJHIFGHIJHIHJICGGIGIF
@5291720/1
cttttttactatttttgtatgcacaaaattcgttctacatatgaaacatg
+5291720/1
CCCFFFFFHHFHHJJJJHIJJJJJIJJJJJJJIJJJGJGHIJJIJJJJJJ
@6692474/1
gtgtttggctagattctgtttgacattagaagagtaaacgtcagtttgcg
+6692474/1
BBBDDFFFHHHHDIJJIJHJIGEHHJJIJJJIIJDHIJJJHIIJHIJIII
@5293679/1
cttttttcgggtttggaaaaaatttc
+5293679/1
==?ADB@?8CA2AFDA>FGHIGCGI4
@5293682/1
cttttttcgggtttggaaaatttcaaattgttcaggtaaaatcttgcttc
+5293682/1
CCCFFFFFHHHCFHJJGJJJGIJFIJJJJJIJIHIJDHIJJJJJJJJJJJ
@4659719/1
cttaaactccctcatgggaatttcttttggatcataaatgccgtcctctt
+4659719/1
BBBDFFFFHHHHHJJJJJGGIJJJJJJJJJJIJJJJJIJGGIJJIJJJJE
@1177012/1
atgtcaatgttattctaaaaagaagactgctaaacgttaaattttaaaag
+1177012/1
CCCFFFFFHHHHHJJJJJJJJHJJJJJJJJJJJJJJJJJJJJJJJJJIJI
@4663286/1
cttaaagtaaaaataccatatgaaaggcattatttattactctgtatggt
+4663286/1
CCCFFFFDHHHHHJJJJJJJJJJJJJJJJJJIJJJJJJIJJJJJGIJJJF
@1177331/1
atgtccacgtaggttacctcgaaggattgttcgctagcgatctcctgcaa
+1177331/1
CCCFFFFFHHHHHGHIJJJJGHJIJJJIJIJJIIJJJIJJJJJIJJJIJI
@5294582/1
cttttttgacttgccagtgccaatttcgcggaatttcaacacatgacaag
+5294582/1
:?:4ABDADFFFFGHGHGAHHCFHGGIIGIGIEHGIIIIGGHHICHIIGD
@493824/1
aagggaacaatttttatcgagttattgatttcgaggaataatacgaactt
+493824/1
CCCFFFFFHHHHHJJJJJJHJHIJIJJGIJJJIJJJJJJIIJJIIGJJJH
@7982315/1
tttacaagctatactttgcatagaattagtggttttttttctaaaatcaa
+7982315/1
?@@?AD;?;AF?AFFHBB4AA<CBHHH4CAEB<<CFFFHIIIBG==CFHF
@5999989/1
ggaagatcgaagaaagacgccaaacattcggcagccaagaacttgctgga
+5999989/1
CCBFFFFFHHHHHJJJIGIJJJJJIJJJJJJJJHJJJJJJJIIJJIJJJJ
@5999990/1
ggaagatcgaagaaagacgccaaacattcggcagccaagaacttgctgga
+5999990/1
CCBFFFFFHHHHHJJJJJIJJJJJJJJJJJIJJIIIJJJJJJJJJJJJJJ
@5999991/1
ggaagatcgaagaaagacgccaaacattcggcagccaagaacttgctgga
+5999991/1
CCCFFFFFHHHHHJJIJJIJJJJJJJJJJJJJIJJIJIGIJJJJJJJJJI
@7340528/1
tcgaaatcaataactcgacaaaaattgttcccttttgagctattgcgata
+7340528/1
CCCFFFFFHHHHHGJJGIIJJJJJIIIHGIJGIJJJJJJJIIJJJJJJJJ
@7341222/1
tcgaacgttcttctgggcttttcctgcttttttagcagctttaccattcg
+7341222/1
@CCFFFFDHHHHGJIJJJJJJIJJJIJJJJJJIJJJJFJJJJJIIJJJJJ
@1935282/1
caatattagaaattttcaaatattcttcgcttttgactcgacaaaaattt
+1935282/1
CCCFFFFFHHHHHJJJJJJJJJJIJJJJJJJIJJJJJIJJJIJIJJJJJJ
@7342243/1
tcgaatgtcaaacagaatctagccaaacacacatagtacctctccacaaa
+7342243/1
CCCFFFFDHHHHHJIEIGGIIIIIJIIEGHIIJJJJIIIIJJIJJIIJJJ
@7343124/1
tcgacatggagtcccaaaacatgaccatgatgcactcggccggaccgatt
+7343124/1
=?@7:A@;D?A<AACEGFEIIA32AAFCFFECEDF9CD7FD@6A@;BAA=
@7343125/1
tcgacatggagtcccaaaacatgaccatgatgcactcggccggaccgatt
+7343125/1
@@@FFFFFGHH?FHJJJJGGEHHJJJJGIGIGIJGHIJIJGIIIDIIHHF
@6698448/1
gttaaagaaccacaaaatgtgacatataaaggtgaatatataactgacat
+6698448/1
CBBFFFFFHHHHHJJJJJJHIJJJJJJJJJJJEGHIJJJJJJJJJJJJJJ
@7984347/1
tttacatattatttttgacttgaataaatttttaaatttaaaaatgcgtg
+7984347/1
@@@BBD;:ADDCFFGI<FCA9EC3CE<ABGHGIIGHGBGGD<DCGA>F6@
@7984348/1
tttacatattatttttgacttgaataaatttttaaatttaaaaatgcgtg
+7984348/1
CCCFFFFFHHHHHJJJIIJJJJJJJJJJJJJJJJJJJJJJJJJJJJJJIJ
@7984349/1
tttacatattatttttgacttgaataaatttttaaatttaaaaatgcgtg
+7984349/1
CCCFFFFFHHHHHJJJIJJJJJJJJJJJJJJIJJJIIJJJJJJIIIJIHI
@7984350/1
tttacatattatttttgacttgaataaatttttaaatttaaaaatgcgtg
+7984350/1
CCCFFFFFHHHHHJJJJIJJIFIJJJJJJJJIJJJJJJJJIJJJJJJJIJ
@4664541/1
cttaaataaagtgtactttattgaaaaattagtaaaacataatggttttc
+4664541/1
@CCFFFFFHHHHHHGIIJJJJJEHIJJJJ3CFHIIIJIJJJJIJIFIIJJ
@1179380/1
atgtgcgccaattgagttttcgagcattttccggaaaagaagattgcacc
+1179380/1
BCCFFFFFHHHHHJJJGHJJJJJJJJJJJJJJJJJJJJJJJJJJJJJGGH
@498100/1
aaggttttcaatagggcattctaacatgtcaaaattaaatcaatatggcg
+498100/1
B@CFDEFFHHHHHJJJJJJJJJJJJJJJJJIIJJJJJJJIJJIIJJIIIJ
@498101/1
aaggttttcaatagggcattctaacatgtcaaaattaaatcaatatggcg
+498101/1
BBCFBDFFHHHHHIJJJJIJJJJJJJJJJJJJJJJJIJJJJJJJIJIJIJ
@7988224/1
tttacgttgtgctccttcacaaaatctacttcaagtgggcagaagttttt
+7988224/1
@@@DDDDDHFDHFEHGG>GH@FHEGIIIGG?BHIIGDD?GGHIHHGDFDH
@7988450/1
tttactaatttttcaataaagtacactttatttaagaacaaacaggggag
+7988450/1
CCCFFFFFHHHHHJJJJJJJJJJGJJIJJJJJJJJJJJJIGIJJJJJJJJ
@7989380/1
tttacttcatttgaatctatggaagttcgtattattcctcgaaatcaata
+7989380/1
CCCFFFFFHHHHHHIIJJJJJJJJIHJJJHIJIIIIJJIJJJJJJJJJIJ
@1939199/1
caatcaggtggtgacatcgttcgatgacaaagtgatgggcaatcccattg
+1939199/1
CCCFFFFFHHHDHJJJJJJIJJJJJJIJJJJJCFHIJJJIJGJJIJJJJJ
@7990079/1
tttactttcttcgtgttttacttcaagcttcatagggaattgctgtaaat
+7990079/1
=?1=BDDFHHHHGHIEHIIHGHIGIIEIIHIHIGHGIIJJJJGIIIHJIJ
@1941379/1
caatcccattggctggctccaagagatgtgcatgtcccgcagatggccac
+1941379/1
CCCFFFFFHHHHHJJJGGIJIGDHHGHIFHHIIJIIIJGIBFBFHIIIJJ
@7991769/1
tttagaataacattgacattctataaagacgttagagaggttcactaaaa
+7991769/1
CCCFFFDFHHHHHJJJJJJJJJJJJJJJIGIIJIJJJGIJHHIJJJJJJJ
@6007237/1
ggaaggtttaggtatttgtggtatctgtcgatgttgccagaacgta
+6007237/1
CCCFFFADHFHHDGHJJIHIIFHJJIJIJGIJJJJJIJIJJJJIGG
@6007238/1
ggaaggtttaggtatttgtggtatctgtcgatgttgccagaacgta
+6007238/1
CCCFFFBDHHHHAGHIJJIHJFHJJJJJJJJJJJJJJJJJJJJJJJ
@7346309/1
tcgataggtgctttgtctggttaactttagtgggaaggtttaggtatttg
+7346309/1
CC@FFFFFHFHFDIG@BHGGHIHIIJJIEGHEGIIHGHCBDDHH?FGIII
@502517/1
aagtcacgagaatttgaaaagcgagcttcatgatcccctgaagaatatat
+502517/1
CCCFFFFFHHHHHJJJJJJJJJJJJJJJJJJJJJJJJJJJIJJJJJJJJJ
@6009730/1
ggaagttcgtattattcctcgaaatcaataactcgacaaaaattgttccc
+6009730/1
@C@FFDEFHHHHGIIIJGGIJJJJGHHIJJJIGJGEHAHIGGIJIDDBBF
@5300927/1
gaaaaaacattgaccaatcgccaccaatgcttggtgcagctatccacttt
+5300927/1
CCCFFFFFHHHHHJJJJJJFHIIJJJJJJJJJJIHHIJIIJJJJJJJJJI
@503682/1
aagtgaacagctatcgatacacagtcatagatccaatcctataattatcc
+503682/1
B@CDDFFFHHHHHJJJJJJJJJIJHIJJJJJJJJJJJJJJJJJJIGIJJJ
@6011889/1
ggaataatacgaacttccatagattcaaatgaagtaaacaacatacgttt
+6011889/1
CCCFFFFFHHHHHJJJJJJJJJIIJGIJIIJJJJGHHJJJJJGJJIIGGI
@6011958/1
ggaataatgcgaacttccatagattcaaatgaagtaaacaacatacgttt
+6011958/1
@C@FFFFFHHHHHJJJJJJJJJIJJJJJJJJIJJHHIGJJJJJJJJJHIJ
@5302955/1
gaaaaaagtttatttatcatacacaggtaaacagttgtacagtagaggat
+5302955/1
CCCFFFFFFHHHHJJIJJJJJJJJJIJGGIJJJJJJJJJJIJGGHIJGHG
@1943599/1
caatctgccttctacatttgcgagtgacgaagagactctcagcttcaacg
+1943599/1
CCCFFFFFHHHHHIEHIJJICGGHCGHHJJGIJCCHIJJJJGIJJJIJG@
@1944164/1
caatcttccgctaccgcgtgttccttaa
+1944164/1
@@@DDDDDHFFDFHH:@<2?8?9D?FDH
@6704997/1
gttaaatttgagaggcttttaaaatttaacgtttagcagtcttcttttta
+6704997/1
B@@FFFFFHFDFFIJGHIIJGGGJIIJJJIJHHIGGIIHHIJJGIJJJJD
@6705166/1
gttaaattttaaaagcctcttaaatttaactgaaatatagaatacacccc
+6705166/1
?@@DDDDDFFFFFIE;AE<CHIFEFHIIIEHHF<ECGFF@GFFFIIEFF@
@6705167/1
gttaaattttaaaagcctcttaaatttaactgaaatatagaatacacccc
+6705167/1
@?@FFFDFHHFHHJEHIEHGIHIJJGJJJJJJIIJJIJJJIJIJJJCHIJ
@6706127/1
gttaaccagacaaagcacctatcgaatcgaatattagtagcaagatccga
+6706127/1
@@CFFFFFHHGFDIEIIJJIGHHIJGIJJIJIDGIGIBGGHGHIJEDDGF
@6706128/1
gttaaccagacaaagcacctatcgaatcgaatattagtagcaagatccga
+6706128/1
CCCFFFFFHHHHHJJJJJJJJJIJJJJJJGIBFGGGGBGGHGHBDFFHCE
@7348491/1
tcgcaatattagaaattttcaaatattcttcgcttttgactcgacaaaaa
+7348491/1
CCCFFFFFHHHHHJIJJJJJJJJJJJJJJJJJJJJJJJJJJJGJIJJIJJ
@7348492/1
tcgcaatattagaaattttcaaatattcttcgcttttgactcgacaaaaa
+7348492/1
CCCFFFFFHHHHHJJJJJJJJJJJJJJJJJJJJJJJJJJIJJJJJJJJJJ
@4669688/1
cttaaattcaactgaaatatagaatacaccccttaatcagctacaacagt
+4669688/1
@@<DDDDDHBBFHEGGEEAFCDEHAAHGGGGGCFFH@>GGBA<BBHICF9
@4669689/1
cttaaattcaactgaaatatagaatacaccccttaatcagctacaacagt
+4669689/1
@@@DDDDDFBH>FCGGI@BE@@BHDGHIIIIG;FFHCFHHCHIIGH?DD?
@4669690/1
cttaaattcaactgaaatatagaatacaccccttaatcagctacaacagt
+4669690/1
CCCFFFFFHHHHGJJJJJJJJJJJJJJJJJJJJJIIJJJJJIJJJJJJJE
@4669691/1
cttaaattcaactgaaatatagaatacaccccttaatcagctacaacagt
+4669691/1
CCCFFFFFHHHHHJJJJJJJJJJJJJJJJJJJJJJJJJJJJJJJJJJJJD
@7349465/1
tcgcatctttaaaggttttcacggccggtgggtcatttataccgttaacc
+7349465/1
CC@FFFFFHHHHHJJGIJJJGJJJJJJJ@GIJ?DDHIJGHGEIGFHIJJJ
@7993181/1
tttagaggtaatacactattattaggcactagttattaattataatcatc
+7993181/1
CCCFFFFFCFHHHJJJJJJJIJJJIJJJJJJJJJJJJIJIFIJJJJJJJJ
@7993182/1
tttagaggtaatacactattattaggcactagttattaattataatcatc
+7993182/1
CCCFFFFFDHHHHJJJJJJJJJGJJJJJJJJJHIGIIGFIJJJIGG@GIA
@7993183/1
tttagaggtaatacactattattaggcactagttattaattataatcatc
+7993183/1
CCCFFFFFFFHHHJJJJJJJJJJJIIJJJIIJJJJJJJJJJJIJJJJJJI
@4670263/1
cttaaattgccatccagttgctgggcaaccaacgttcttttataaaataa
+4670263/1
CCCFFFFFHHHHHJJJJFHIJGJJJJJJJJJJIIHGIJJJIJJJJJJJJJ
@4670444/1
cttaaatttaaccgaaatatagaatacaccccttaatcagctacaacagt
+4670444/1
CCCFFFFFHHHFHBFGIGEFHCHIGIIIGIIGIHJEBDCHI@F??GDG@9
@4670445/1
cttaaatttaaccgaaatatagaatacaccccttaatcagctacaacagt
+4670445/1
CCCFFFFFHHHHHIDHJIIIJGIJJJJJJJJJJJJJIIJJIJJJJJJJIB
@4670454/1
cttaaatttaactgaaatatagaatacaccccttaatcagctacaacagt
+4670454/1
@@@;DDDDHHHFHBFFHIEBD4EFGGGIIIIIIIGHGGEGHGIIIEGGFB
@4670455/1
cttaaatttaactgaaatatagaatacaccccttaatcagctacaacagt
+4670455/1
@B@DDDFFHGHHGGHJJIGIIIIIJIIIJJJJJJGGGGGIJHJJJJJJI?
@4670456/1
cttaaatttaactgaaatatagaatacaccccttaatcagctacaacagt
+4670456/1
CCCFFFFFHGHHHJJJJIGGIHIIJJJJJJJJIJJJIJJJJJJJJJJJIB
@4670457/1
cttaaatttaactgaaatatagaatacaccccttaatcagctacaacagt
+4670457/1
CCCFFFFFHHHGHJJJIIJJJJJJJJJJJJJJJJJJJJJIJIJJJJJJJI
@4670458/1
cttaaatttaactgaaatatagaatacaccccttaatcagctacaacagt
+4670458/1
CCCFFFFFHHHHHJIJIJJJJIJJJJJJJJJIJJJIJJJJJJJJIJJJJB
@3901115/1
ctcaacaacaacaacccacttggggcagacaaacagctccacaacagcaa
+3901115/1
CCCFFFFFHHGHHJJJIGHJJ@@CCEHGEHGIIIGGGCHIIIGDCG=FFG
@3901116/1
ctcaacaacaacaacccacttggggcagacaaacagctccacaacagcaa
+3901116/1
CCCFFFFFHHHHHJJJJJJJJJJJJJJJJJJIFHJJJJHIJJJJJJHIJJ
@4671384/1
cttaacaacgatctggtggccaccggaaccggaagatcgaagaaagacgc
+4671384/1
@@@B?DDD;?FDFCGGH>EGGAHHGIIIIGIIADEHCC@BC5AGHIIIF8
@4671385/1
cttaacaacgatctggtggccaccggaaccggaagatcgaagaaagacgc
+4671385/1
CCCFFFFFHGHHHIIJHIGIJIIJJJIJJJJIIIJJJJJJJJIIJJJJHH
@7351347/1
tcgctagcgaacaatccttcgaggtaacctacgtggacatcgaagaaaaa
+7351347/1
CCCFFFFFHHHHHJJJJJJJJJJJFHGIJJJJJFHIGJJJIJJJJIJJJJ
@3903422/1
ctcaaccatagctttctcagcgtgtttaatttcgttccatttatcaaggt
+3903422/1
@@@FFFFFFHF?FHIIIIIGGGCG:EGBHGIIE>CDHIIIIIIGIII>H9
@3284198/1
cgataggtgctttgtctggttaactttagtgggaaggtttaggtatttgt
+3284198/1
@@@DDDDADDDFF?:C?<F3CAHFIIIABCEGIEFDF1?FBBG0?DFGFD
@507240/1
aagttgtctgcccctttcttaatcggttctgcatgaatgccatctgggcc
+507240/1
BCCFFFEFHHHHHJJIJJJJJJJHJJGGIJJJJIJJJIJJJJJJIIIIII
@6014908/1
ggaatattacaataagccgaataaaaatgcaaaaaactataaatttttat
+6014908/1
CCCFFFFFHHHHHJJJJJJJJJJJJJJIJIJJJJJIJJJJJJJJJJJJJJ
@6709038/1
gttaaggaacacgcggtagcggaagattggctc
+6709038/1
BBCFFFFFHHGHHJJJFHGIHIGGIIJJJJJJJ
@1952800/1
caatggagcacacttttacttcagctacttgaaccgtacgtcaaatgtcg
+1952800/1
C@CFFFFFHHHHHJJJJJJJJJJJJJJJJJJJJJIJJJIJIIGIJJIHII
@1952801/1
caatggagcacacttttacttcagctacttgaaccgtacgtcaaatgtcg
+1952801/1
CCCFFFFFGHHHHJJJJJJJJJJJJJIIJIIJJJJIGHGIHIJGIJGHIJ
@2588693/1
ccacatcttgtgagccgccattctcttggctagcttctttgacttgccag
+2588693/1
@@@FDBEDDHHBBAHFEFHHGG>EFIJCHIIIG<@F?:?D>>F9DD9D8<
@2588694/1
ccacatcttgtgagccgccattctcttggctagcttctttgacttgccag
+2588694/1
CCCFFFFFHHHHHJJJJIJFHIGIJJJIJJFHIIIJEIJJEHHHIGGICH
@7352529/1
tcgcttttcaaattctcgtgacttttctcccctgtttgttcttaaataaa
+7352529/1
@;@DFFFFHFHHHJBHEHHCDHCHEHHGGGFHHIJJJBGGGGJIIGIIIE
@7352551/1
tcgcttttgactcgacaaaaatttaaacacattgcattattgatttcgag
+7352551/1
@<@DADDDDHHHHIBGEGGEGE?CGIEHEEHIEG9BFDGIGGIIFIIGGG
@7352552/1
tcgcttttgactcgacaaaaatttaaacacattgcattattgatttcgag
+7352552/1
CCCFFFFFHHHHHGGIIIJJJIJJJJJGIGIJJJJJJJJJJJJIJJIIHI
@3903969/1
ctcaacctattccacaagacccccagccccaacaaggagg
+3903969/1
@@CFFDDDDFFAFGHIIGHDHIIIGIIIIIGIIGGEBDGH
@7353669/1
tcggagaatcacaaaactcatgatacttttcaaattttcttttaaatttc
+7353669/1
CCCFFFFFHHHHHJJJJJJJJJJIJJJJJJJJJGJJJJJJJJJJIHIJJJ
@510348/1
aataaacttttttcgggtttggaaaaaatttcaaattgttcaggtaaaat
+510348/1
CCCFFFFFHHHHHJJJICGIGIEHIIJIGIJIIIJJIHFHIJJJHJJIIJ
@511646/1
aataaagtatgtgttcaccaagagaagaaagctatacagtagtcaaattt
+511646/1
CCCFFFFDHHHHHIJJJJJJJJJJJJJJJJJJJJJIJJJFHIIJJJJJJI
@2589413/1
ccacattccaccccaatctagccactcttatacgcagtggtctcaatcgc
+2589413/1
@@@DBDDDDDHFHGIIIE>HAHGGH@HGHIIIIEGD<?DEDEHGIIICEB
@1955545/1
caatgtcaaagagaaggatagcaactaattttacaagctatactttgcat
+1955545/1
C@@FFFFDHHGHHGIIJIJJJIJJJJJIIJJJGIGIIIJGHJJJJJJIJJ
@1955546/1
caatgtcaaagagaaggatagcaactaattttacaagctatactttgcat
+1955546/1
CCCFFFFFHHHFFGIGIIIIJIJJJJJJJCIIIIJEGEBHHIJJIGIJHJ
@8000935/1
tttagtctgtatattttcttgtatcacttattgcgtctttgctttggtca
+8000935/1
BB:BDDFFHHHHHJJJJJJJJHIJJJJJJJJJJJJHHJJJJJJJJIJJJJ
@3289664/1
cgatctcctgcaagaactgaacaaagttgaagtccttggcgttgaagctg
+3289664/1
@@;ADDDEHFHHHIIIIIFGIIIIGIHIGHHI??FDHIIIGGGGGGIGIG
@512690/1
aataaatcctgtagaatatcgtttaacttttccagcatttctcttgctgc
+512690/1
CCCFFFFFHHHHGJJJJJJJJHJJJJJJJJJJJJJJJJJJJIJJJJJJJJ
@7355133/1
tcggcatatgttgcgaatcagggctgggatgagtgacgtcagcgcccatg
+7355133/1
CCCFFFFDHHAHHFGIJEIGHIJIGGEIHIIIJDHGGH;?DFBGGIEBGH
@3291764/1
cgatgacaaagtgatgggcaatcccattggctggctccaagagatgtgca
+3291764/1
CC@FFFFFHHHFHIHIJJFIJGHIIJIIJJJIJJI@FHEGIDGG9B9?G<
@3291765/1
cgatgacaaagtgatgggcaatcccattggctggctccaagagatgtgca
+3291765/1
CCCFFFFFHGHCFGIJHIHIIIGIIIIIJJJIIF;DHIJJIHGGCHBHGI
@3291766/1
cgatgacaaagtgatgggcaatcccattggctggctccaagagatgtgca
+3291766/1
CCCFFFFFHHHFHJJJJJJJJJJJJIJJHIJJJJEBGH@DFGG@FF<BBF
@3907897/1
ctcaacttgtttccgtgagttgctgaacaaatttgaaaaaaccagagacg
+3907897/1
@??DDBBD?FBHDEG<EFFACC?<@?E@BGGBFHIIGDCB@GHIEFDH>G
@3907898/1
ctcaacttgtttccgtgagttgctgaacaaatttgaaaaaaccagagacg
+3907898/1
CCCFFFFFHHHHHJJHIEIHHGGIJIIJJJJIJJJIIJIJJIJJJIIIJI
@3908559/1
ctcaagaaatggcctccatgccgagcaagactcccgtcagcgtcctccag
+3908559/1
CCCFFFFFHGHHGIIJJIIJJJIJIIJJIGIIJJIJGHIJIIHIJIJJIG
@3908560/1
ctcaagaaatggcctccatgccgagcaagactcccgtcagcgtcctccag
+3908560/1
CCCFFFFFHHHGHJJJJJJJJJJIJJIIJJJJJJJJJJIIJJJJJJJJJJ
@3293832/1
cgatgatatgatatgtatttattatattgtgaaaagggagcatttatttg
+3293832/1
B@@DFFFFHHHHHJGFHJJJGJJJJJJJJIJJJJJJJIIJJJJJJJJIJI
@3293833/1
cgatgatatgatatgtatttattatattgtgaaaagggagcatttatttg
+3293833/1
BC@FFFFFHHFHHJJFHIJJGGJJJJJJJHHJJJJIJIIJJJJJJIJJJI
@3910741/1
ctcaagcgctggtaacgctttatcgggttctgctaagtggtaagtagaag
+3910741/1
CCCFFFFFHHHHFHJIJJJJJIJJJIJJJJJJJJJHJFHIIJJJIIIIIJ
@3911144/1
ctcaagcttggggtcaacaacagcccgttccgccacagcaacaacctcga
+3911144/1
CCCFFFFFHHHHHGHIIJJJJJGHJJJIJJIIJJIJJIJIIJJJJJJJJJ
@5316346/1
gaaaaaggtgggaaatgttgactgttgtagctgattaaggggtgtattct
+5316346/1
BBCFFFFFCFHHGJJJJIIJJJJJJJIHGJJJJHHJJJJJJJFFHIIJJJ
@5316347/1
gaaaaaggtgggaaatgttgactgttgtagctgattaaggggtgtattct
+5316347/1
CCCFFFFFDHHHHJJJIIHIHIJJJJJJIGIIJCHIGGIJJJFHHGIIJJ
@3911778/1
ctcaagggcacacggcaacaaaaagtgataatggatacaaatttgactac
+3911778/1
CCCFFFFFHHHHHJJJJIJJJJJJJFHIJJJJJIJJIIIJJJJJJJJJJJ
@3296541/1
cgatgcattgaaacgcaaactgacgtttactcttctaatgtcaaacagaa
+3296541/1
CC@FFFFFHHHHHIHJJJJJJJIJJJJJJIJJJJJJJJJJIJJJJJIJIG
@3296542/1
cgatgcattgaaacgcaaactgacgtttacttttcgaatgtcaaacagaa
+3296542/1
CC@FFFFFHHGHHJJJIJJJJIJGHEGGIJJJJIIIIJJJHIGGEGHIIJ
@2593772/1
ccaccagatcgttgttaaggaacacgcggtagcggaagattggctc
+2593772/1
CCCFFFFFHHHFHJIIJIGIIJJJJJJJJGGJIJJIIIGGIGIIJJ
@1956238/1
caatgtgtttaaatttttgtcgagtcaaaagcgaagaatatttgaaaatt
+1956238/1
@@@DDDDDHFHHHIFIIII;EGEDHGBBD?@BGIIIH@>AFH@FAH>FCE
@1956478/1
caatgttattctaaaaagaagactgctaaacgttaaattttaaaagcctc
+1956478/1
CCCFFFFFHHHHHJJJJJJJIIJJJIJIJJJJJJJJIJJJJJJJJHIJII
@6024373/1
ggaatttaaggcatctattatacaaaaacaatgtgaattagatgctggtg
+6024373/1
@@@FFFFFHDFFDHGIGHHIGHHIGIJJIJGIIIIIJIGHHJIIGIIGBF
@4679451/1
cttaagcacacatgttacataaatgtcaaaatttgacataatttgtggac
+4679451/1
?@@DFBDDHHHHHIIIIGDEGHIGGIIHGCEHIIG@GGIICGFEFFGGII
@6025947/1
ggaatttgaacagttaccatctactatcagagatcgaatgtgtgcagaat
+6025947/1
CCCFBDFFHGHHHFGHIGIJIIIIJIJJJGIGIJGGIGIJIJDGGGIJIJ
@6025948/1
ggaatttgaacagttaccatctactatcagagatcgaatgtgtgcagaat
+6025948/1
CCCFFFFFHHHHHJIJJJJJJJJJJJJIJJJJJJJIJIJJHIGIIJJJIJ
@4682443/1
cttaagtggcttaccctctacttaccacttagcagaacccgataaagcgt
+4682443/1
@@@DDDDBADFHDGIG@DCAH4CEFGGGGIICHGHBHGHGEAD@GHCI>H
@4682444/1
cttaagtggcttaccctctacttaccacttagcagaacccgataaagcgt
+4682444/1
CCCFFDBDHHFHFGIIAFDEH@HFIIDGHI>>GAFHHGIIGGIIIIBCBF
@4682445/1
cttaagtggcttaccttctacttaccacttagcagaacccgataaagcgt
+4682445/1
CCCFFFDFHHHHDIIGHICGIIGGIJIJJIJJJJJJJJJJGHIJJJIIGH
@4682446/1
cttaagtggcttaccttctacttaccacttagcagaacccgataaagcgt
+4682446/1
CCCFFFEFHHHHGIJJJIJIJIJJJJIJIGIHIJJJJIJJIJJJIIIIJI
@1962323/1
caattagcagcaagagaaatgctggaaaagttaaacgatattctacagga
+1962323/1
=?BBDDFFGFHHFIGGHIJJJJJJIJJJIJJJJJJJJJJJJJJJJIJJJH
@6714274/1
gttaattggaagtcgaagatgacaaataaatttaccatcattagttttgt
+6714274/1
CBCFFFFFHHHHHIJJIJJJIJJJJJJJJJJJIJJIJJJJJJJJHIJIJI
@3299365/1
cgatggtgaactgcctttcgtgtggtagtccctcttcgtgttccatttca
+3299365/1
@@@DDDADHHHHDIIIIIGI?@FGGHGGIEIIIGGIIGFHFCCGHEHII<
@2596918/1
ccacccctttgttgcccgtttgccgatttaggttgttgtggtacatctcc
+2596918/1
@C@BDDDBFHGHHIEEEHFEGE>FE?D?FHHIDGG@?;BDGIG@BFCHIE
@7360926/1
tcgtcttatcgatgcattgaaacgcaaactgacgtttactcttctaatgt
+7360926/1
@CCDFFFFHHFHHGIGIIGGHICDGAHGHIJJJIDHIGIIHHIHGGJIJH
@5320265/1
gaaaaagtttttaagaaccgtgatggaactctttaggcagcaacattacc
+5320265/1
CCCFFFFDHHHHHJJJJJJIIIJJJJJJIJJJJIJJJIJJJJJJJJJJJJ
@5320267/1
gaaaaataaaaaaaaaaaataatagttcttcaagatatattcttcagggg
+5320267/1
C@CFFFFFHHHHHJJJJJIIIIIHJIIIIGIJHGGGIIJJJJJHHHHHFF
@3923484/1
ctcaattggcgcacattcagcaggttttttaacagtttgaaaaccttgat
+3923484/1
@CCFFDDFHFFHAHIGIJJIGGHICGIJJJHIJJGFHIIFIIIIJJJJII
@3923485/1
ctcaattggcgcacattcagcaggttttttaacagtttgaaaaccttgat
+3923485/1
CCCFFFFFHHHHHJJIJJIJJJJJGIJJJJJJJJJHIJJIIJJJJJJJJJ
@8006690/1
tttatatgtcacattttgtggttctttaacgaaatgtcaagagcataaag
+8006690/1
CCCFFFFFHHHHHJJJJJIJJIJJJJJJJJIJJJIJIIHIIIJJJJJDIJ
@6030914/1
ggacaatcgtgtgcgctgataggaggccaccaagaccagatgacttacgg
+6030914/1
@@@FFFFFFDFCFEAEFC?<CFHIIIGIIIIIIGGGHIEEAHGEHIIIGH
@8008229/1
tttatcacatcattcgtcgtgtaccaca
+8008229/1
CCCFFFFFHHHHGIIIHIIHA:<CF9<<
@8008230/1
tttatcacatcattcgtcgtgtaccacatctcggatcttgctactaatat
+8008230/1
CCCFFFFFHHHHHJJIGHIIJAHIJJIJJGIIIJGIGJJGGIIIJGJJIJ
@4686337/1
cttaatcagctacaacagtcaacatttcccacctttttcactcaaccata
+4686337/1
=:1ADDDFHHHHHJJJJJHIJJJJJJJJJJJJHIJJJIJIJJJJJJJJJJ
@4686338/1
cttaatcagctacaacagtcaacatttcccacctttttcactcaaccata
+4686338/1
@@@FFFFFFHHHFGHIGGCFHEHJIIJJIJJJGHIIH>AFBHGIJJGGIH
@4686339/1
cttaatcagctacaacagtcaacatttcccacctttttcactcaaccata
+4686339/1
C@CDFFFFFFFFHIIIIICGEIJGGGGIJJGIHHIIGJGIHHIGIJJJII
@4686340/1
cttaatcagctacaacagtcaacatttcccacctttttcactcaaccata
+4686340/1
CBCFFFFDHHHHHJJJJJIGHIJIJJJJJIJJJGJJJJJIIJJJJJJJIJ
@4686341/1
cttaatcagctacaacagtcaacatttcccacctttttcactcaaccata
+4686341/1
CCCFFFFFHHHHHJJIJJIIJJIIIJJJJJJJJJJJJJJIJJJJJJJJJJ
@4686342/1
cttaatcagctacaacagtcaacatttcccacctttttcactcaaccata
+4686342/1
CCCFFFFFHHHHHJJJJJHIJJJJJJJJJJJJJJJJJJJJJJJJJIJJJJ
@8009077/1
tttatctagagcaactccgacggaagctatacaagtggtcgatattgttt
+8009077/1
=?:BDDDFHGBAHGGGGFIIGBDHIIIIIGHIIIIHIIFHHIIIIIIGGI
@4686755/1
cttaatcggttctgcatgaatgccatctgggcccggggctctgtg
+4686755/1
C@@FFFFFGHHGHIIJIEII>BGGIGIJJJIIJHIGGI>:=3;8@
@521875/1
aataactagtgcctaataatagtgtattacctctaaagctatctactcgt
+521875/1
=?BBDDEFHDFHHIIJJJJJJJIHFJIIJJJJJJIJJIJIJJJJJJJJJH
@3302181/1
cgattaagaaaggggcagacaacttcatgtacaaatacctcaccttacaa
+3302181/1
CCCFFFFFHHHHHJJJJJIJJJJJJJJJJIJJJJJJJIJJJJJJJJJJJJ
@8009739/1
tttatctttatcatttgtttgtatttcttcaactggtgtaactttacttt
+8009739/1
CCCFFFFFHHHHHJJJJHIJJHJJJJJJJJJJIJJJFHHIJIJJJJJJJJ
@8009895/1
tttatgaaagttatttctcacagctaaagatgcaaaaattgtattattaa
+8009895/1
CCCFFFFFHHHHHJJJJJJJJJJJJJJJJJIJJJJJJJJJJGHIJIIJJJ
@8010150/1
tttatgagcaacatcaacatttaaaagtggcttccagcctcgaat
+8010150/1
<?<D=D>8CFHHBDBEABHIIEF>H>C2A<@?BC?C43CB@FAFB
@523219/1
aataagtgatacaagaaaatatacagactaaagaaacgctcgtggggagc
+523219/1
CCCFFFBDHHHHHJJJJJJJIJJJIJJJIJJJJJJJJJJJJJJJJJJJJJ
@6719935/1
gttacctcgaaggattgttcgctagcgatctcctgcaagaactgaacaaa
+6719935/1
CCCFFFDFHHHHHJJJGIJJJIJJJJJJJJJJJIJJJJJJJJJJJJJJJJ
@2601928/1
ccacctttttcactcaaccatagctttctcagcgtgtttaattt
+2601928/1
CCCFFFFFHHHHHJJJJJJIIIGJJJJJJJJIJJHH?DG4B<FG
@2601929/1
ccacctttttcactcaaccatagctttctcagcgtgtttaatttcgttcc
+2601929/1
CCCFFFFFHHHGHJJJJJJIGIIJJJJJIJHCHIE@?DG>GCHIB3?G?F
@2601930/1
ccacctttttcactcaaccatagctttctcagcgtgtttaatttcgttcc
+2601930/1
CCCFFFFFHHHHHJIJJJJJIJJJJJJJJJJJJJHIGHIEHEHIEFGHEH
@2601931/1
ccacctttttcactcaaccatagctttctcagcgtgtttaatttcgttcc
+2601931/1
CCCFFFFFHHHHHJJJJJJJJJJJJJJJJJJIJJHIAHIBFHGJFGGH@H
@6721548/1
gttactattcacgacagtcaaaatagagagaaaatatataaagtgaaagt
+6721548/1
?=?DDBDDFHGDBHIIGHGIGHGIGEGIHIIIGADFGHGGIEGBGHIIGH
@7364794/1
tctaaagctatctactcgttatataatcatcattcaaacattgaagccag
+7364794/1
@@<DDDADFDDF<EEF>AAFFFD>3CB4AADFHFAFGI9GFC<CC??DGF
@7364795/1
tctaaagctatctactcgttatataatcatcattcaaacattgaagccag
+7364795/1
@@@DFFDDAH?FFBGGIHCGGAEHHGHHIIIIIGFHIIIGGGGIHGGIII
@7364796/1
tctaaagctatctactcgttatataatcatcattcaaacattgaagccag
+7364796/1
@BBDDFFFHHHHHJJJJJJJJJIJJ<HHJJJJJJJJJJJJJJJJJJJJJI
@7364797/1
tctaaagctatctactcgttatataatcatcattcaaacattgaagccag
+7364797/1
@C@FFFDDFDHH<FHHIJIIGGGIIGJJIIIGIGHIJIHIHJIGIGIGIG
@7364798/1
tctaaagctatctactcgttatataatcatcattcaaacattgaagccag
+7364798/1
CC@FFFFFGHHHHIHHJE@GFHGGIJJIJJJFIJJIJJJIJJJIIJJJJI
@2603468/1
ccacgagccaatcttccgctaccgcgtgttccttaacaacgatctggtgg
+2603468/1
@@<=DFDDFFHHHIIBHGEEB@EHFG?FH9BGDCFHGG>@6;CECDGHID
@6722747/1
gttacttcctcaagcgctggtaacgctttatcgggttctgctaagtggta
+6722747/1
@=BDFFFFHHHHHJIIJJJIGGHJIJJJJJIJJJJGHIJIJJJJJFGGIJ
@6722748/1
gttacttcctcaagcgctggtaacgctttatcgggttctgctaagtggta
+6722748/1
CCCFFFFFHGHHHJJIIGIJFHIJJJJJJJIJJJJIJJJJJIJJJGHIGI
@7366559/1
tctaacgtctttatagaatgtcaatgttattctaaaaagaagactgctaa
+7366559/1
@@@FFDDAFHHHFIHGIEHGFHGHGGHFFIIIJJIJJGGIIJIJJGIJJG
@8012962/1
tttattgaaaaattagtaaaacataatggttttcgcgcgtaaagtgacca
+8012962/1
CCCFFFFFHHHHGJJIHIIJJIJJJJJJJHIJJJJJJJJHHIJJGHIJJJ
@3926343/1
ctcacaagatgtggcaatccttgcaggatttaccggtggagggtaacaat
+3926343/1
BB@FFFFFHGHHHJJJJIJJJJJJJJIIIIJIJIII<FHGIJI?FHIJIJ
@7367239/1
tctaaggttatattacttttatgaatcgtgataa
+7367239/1
@@@DDDDDHHFDBH@4EFII<HEHHEHHHI<9CF
@523684/1
aataatacgaacttccatagattcaaatgaagtaaacaacatacgttttt
+523684/1
CC@FFFFFHGHHHIJJJJJJIJJJIJJJJIIICEHHGIGIGIIIIEGIJJ
@523685/1
aataatacgaacttccatagattcaaatgaagtaaacaacatacgttttt
+523685/1
CCCFFFFFHHHHHJJJJJJJIJJJJJJJJJJJHHIJJJJJIIJIIFIIJJ
@523770/1
aataatagtgtattacctctaaagctatctactcgttatataatcatcat
+523770/1
@@@FFFFDHFHHHJIFFFEIIJIJEHJIIIJJJIJHIIJCGIIJHEGHII
@8013854/1
tttatttaagaacaaacaggggagaaaagtcacgagaatttgaaaagcga
+8013854/1
?@@?BDD?DD?CCGIIFHCDFF>EHGEDD:?DF@BF@?DDFA?FIIEA;F
@6036425/1
ggaccaagttgttgatttcgcgttctctgtccggcgccgatctcgctgtt
+6036425/1
CCCFFFFFHHHHHJJJJJHIIJJJJJJJJHIIIEHIHHHGHHHFFFFDCC
@2607383/1
ccacgtaggttacctcgaaggattgttcgctagcgatctcctgcaagaac
+2607383/1
CC@FFFFFHHHHHIJIJIIJJIJIIIIJJJJJJJJJJJJJJJIJJJJJJJ
@8015604/1
tttatttgtcatcttcgacttccaattaactctccagttaagaaaaccat
+8015604/1
CCCFFFFFHHHHHJJJJJJJIJJJIJJIIIJJJJJJJJJJJJJJJJJJJH
@8016366/1
tttattttgtaaggtgaggtatttgtacatgaagttgtctgcccctttct
+8016366/1
@@@DDDDDFCDFBG<A<EG<CEHHHCDFHIIIFCFFFFFIIFIIIFFFFD
@7371317/1
tctacgtttcggtccaactggtccactctaacagagcaaggtttctttcc
+7371317/1
@CCFFFDFHHHHBFHEHIEGIBHIGIGGIIIIIIGGIIIII?FGGIIIII
@3305337/1
cgattcgataggtgctttgtctggttaactttagtgggaaggtttaggta
+3305337/1
?@<ADDDEFDFHHGGIIIGHHHIIBHHIIIIIFGCFHHGGIC:BFFFH?D
@3305338/1
cgattcgataggtgctttgtctggttaactttagtgggaaggtttaggta
+3305338/1
@@@DDDDDFFFH<CFFHICEAAAGAHGIIIIIGGEFHIIGHI?BFCHI9?
@3305339/1
cgattcgataggtgctttgtctggttaactttagtgggaaggtttaggta
+3305339/1
CCCFFFFDFHHGCFHGIICHEGGIEHHGCHHIGI?FHIGHIIAGHGIIG>
@2609467/1
ccactacaaggttttcaatagggcattctaacatgtcaaaattaaatcaa
+2609467/1
CCCFFFFFHHHFHIJIHIJJGGIGJJJJJJJJJJIIJIJJJJJJJJJIIH
@2609468/1
ccactacaaggttttcaatagggcattctaacatgtcaaaattaaatcaa
+2609468/1
CCCFFFFFHHHFHIJJJJJIJJJJJJJJJIJJIJJIIJJJJIJJJIIIHF
@3306559/1
cgattggtcaatgttttttcttcgatgtccacgtaggttacctcgaagga
+3306559/1
@@?DDDD=CFHFFCGIIIIEEHBGCGGEHIDGHGHIIGIIIIGGI@FGGC
@1971457/1
caattcctgcatcttatataccatcatcttctggagtcacccaacaacaa
+1971457/1
CCCFFFFFHHHGFGFHGIIJIIJJIIJJJJIJJIJFHHJIJJJJJJJIJJ
@1973542/1
caattctttaacagaagctgtctgctgcctatcctgaggcctacgctgtt
+1973542/1
CCCFFFFFHHHHHJIJIIJJHIJIIJJJJIJIJJGHHIGIIJJJIIGGGH
@5327098/1
gaaaaattagtaaaacataatggttttcgcgcgtaaagtgaccaaagcaa
+5327098/1
CCCFFFFFHHFHHJJJJIJJJJJHIJJIJJJJJGHIJJHHJIIJJJJJJJ
@8017544/1
tttcaaaataccgttggatggtaatttctctattattcgcatctttaaag
+8017544/1
BB?DFFFFHHHHHHIJJHEHJEHIJJJJJJJJIJJJJJJJJJJJJJJJGI
@5327930/1
gaaaaattccgtcggcaagaagttggccgatttgcagactctcagcttca
+5327930/1
CCCFFFFFHHHDHJJJJJJIJJGHJJJJJJJIJJJIJJJIJJJJIJIIJJ
@5327931/1
gaaaaattccgtcggcaagaagttggccgatttgcagactctcagcttca
+5327931/1
CCCFFFFFHHHHHJJJJJJJJJIJJJJJJJJJJJJJJJJJJJJJJJJGIJ
@529016/1
aatacgaacttccatagattcaaatgaagtaaacaacatacgtttttcat
+529016/1
CCCFFFFFHHHHHJJJJJJJJJJJJJJJJFFGIJJIJJJJJJFHJJJJIJ
@5329120/1
gaaaaatttcaaattgttcaggtaaaatcttgcttcatgattgaaaattt
+5329120/1
CCCFFFFFHHHHHJJJJJJJJJIHGJJJGIJJJJJJIJJHIJJJJJJIII
@8019394/1
tttcaaattttcttttaaatttcatattctcataatacttttcccggttt
+8019394/1
CCCFFFFFHHHGHJJJIHCHJIJIJJJJJJJJJJJJJJJJJJJJJHI@GI
@8019528/1
tttcaacacatgacaagcgatggtgaactgcctttcgtgtggtagtccct
+8019528/1
CCCFFFFFHHHHHJJJIGJJJJJHIJJJJIJJJJJJJJJIIJGIJIJJJJ
@7374734/1
tctagctgaagatccgacccatagtgtcggcatctgaggatatcttaatt
+7374734/1
CCCFFFFFHHHHHJJJJJJJJJJJHIIIJIIJJJJJIJJGIJIJJJIJJJ
@5332224/1
gaaaaccattatgttttactaatttttcaataaagtacactttatttaag
+5332224/1
CCCFFFFFHHHHHIJJJJJJJJJJJJJJJJJJIJIDHHIIIJJJJJJJJJ
@3308711/1
cgattttacctttgcgcgaaaagtgaccacaagcaatgtcaaagagaagg
+3308711/1
CC@FFFFFFHHHHIIIIIIJJJE?FHIJJJJJJJJIIGDFHIJJIECGGI
@6730793/1
gttagtgtagatttggagcttatatctacagatgtcgttcttagtgagag
+6730793/1
C@CFFFFFHHGHHJJJIJJJJJJJJJJJJJJJJJJJIIJJJJIIHIJJJJ
@4698595/1
cttacatccttgtttatttccctttttgtggagaggtactatgtgtgttt
+4698595/1
CCCFFFFFHHHGFHJGIIJIJJGIJJJIGHIGIGHGCHIJIGIFGHHHIG
@4698596/1
cttacatccttgtttatttccctttttgtggagaggtactatgtgtgttt
+4698596/1
CCCFFFFFHHHHHJJJJJJIJJIJJJJJGIJGIGHIDHHIIJJIIHIIJJ
@4698597/1
cttacatccttgtttatttccctttttgtggagaggtactatgtgtgttt
+4698597/1
CCCFFFFFHHHHHJJJJJJJJJJJJJJJHIJHIIIJFHIJJJJJJJIJJJ
@1202532/1
attaagctctatggtcagagagttactcattatgttttataagtcaacag
+1202532/1
CCCFFFFFHHGHGIFHJJGICGGIJJIJJGJGIJIIJIDABGBCFGGGF;
@5332848/1
gaaaaccttgtagtggattcctaatattttttagtgaacctctctaacgt
+5332848/1
CCCFFFFFHHHHHIJI?EHGIGGIEHGIJJJIIGFHHGIIIIJJJJJIJI
@5332852/1
gaaaacctttaaagatgcgaataatagagaaattaccatccaacggtatt
+5332852/1
CCCFFFFFHHHHHJJJJJJJJJJJJJIJJJJJJJJJJJJIJJJJJIBFHI
@5334011/1
gaaaactaaaggatttctcaacttgtttccgtgagttgctgaacaaattt
+5334011/1
CCCFFFFFDHDCDHIIDIJIJIIIGEGHGJJFEHCFGHIJIFIJJJJJIG
@534281/1
aatataataaatacatatcatatcatcggggcactatataaaaaattaca
+534281/1
CCCFFFFFHHHHHJJJJJJIJJJJJJJJJJJJJJJJJJJJJJJJJJJJJI
@5334608/1
gaaaactcaattggcgcacattcagcaggttttttaacagtttgaaaacc
+5334608/1
CCCFFFFFHHHHHJIJJIJJJJJJJIJJJGIIJJJJJJJJHHJJJJJJJJ
@534476/1
aatatacctgcacacacgcatttttaaatttaaaaatttattcaagtcaa
+534476/1
CCCFFFFFHHHHHJJJJJJIJJJJJJJJJJJJJJJJJJIJJIJIIJJJJJ
@7377332/1
tctatgactgtgtatcgatagctgttcactttttggtcatgattttgagg
+7377332/1
CCCFFFFFGDHHHJJJGHIIJIJJJJJJJJJJJJJGDHIJJGIIJJIGGI
@6735440/1
gttatccttgggggaagaagccaaattgctctactctcaagaaatggcct
+6735440/1
@@CFFDDFHHFHGIFHIGHIGJJJIIF@DHHHIHIGIGIGGHHGCCCHII
@1204754/1
attaataactagtgcctaataatagtgtattacctctaaagctatctact
+1204754/1
CCCFFFFFHHHHHIJJJJJJJJJJJHJIJJJJIJJJJJJJJJJIJJJIJJ
@538236/1
aatatttgaaaatttctaatattgcgatatttttttatcgatctggcttc
+538236/1
CCCFFFFFGHHHHJJJJIJJJJJJJJIJJJJJJJJJJJJIJJJJJJIJJJ
@1205723/1
attaatagaaaaatgacagaaggacagacaagaaacatgataagatatgc
+1205723/1
CCCFFFFFGHGHHJJJJJJJJJJIJJGIJJJJJJJJJJJJJJJJJJJJIE
@5339628/1
gaaaagcccagaagaacgttcgactttcacttcattctatcggcctttct
+5339628/1
CCCFFFFFHHHHHJJIHIIJJJIJJJJIIIJJIGIJJ4BFHIJJJJIJIJ
@8025341/1
tttcaatgcatcgataagacgaatggtaaagctgctaaaaaagcaggaaa
+8025341/1
CCCFFFFFHHHHHIJJJJJIJIJJJJHIJJJJIJJJIJJJJJJJJJJJJJ
@6050492/1
ggagaatcacaaaactcatgatacttttcaaattttcttttaaatttcat
+6050492/1
@@@FFFFFHHHHGJJJIIIJIIIJJJJJJJIJJJJJIIHIJJJ?DFHIJG
@2621298/1
ccagaacgtaagatatcctaaactcactttttttccgaaaaaatatcgca
+2621298/1
CCCFFFFFHHHHHJJJJJJJJJJJJJJJJJJJJJJJJJJJJJJJJJJJJJ
@540614/1
aatcaatcaatttgcctcgaaatctaaggttatattacttttatgaatcg
+540614/1
CC@FFFFFHHHGFIIJJJJIIJJJIJJCHHGHGIIJJJIJJJJJJB?DGH
@3314115/1
cgcaaaggtaaaatcgttctagacatactttatgctcttgacatttcgtt
+3314115/1
@?@DDDFF?C?BDHII@GFBD>@FE>H?FGFGDFHGHCBGCHEHGADEFG
@3314116/1
cgcaaaggtaaaatcgttctagacatactttatgctcttgacatttcgtt
+3314116/1
@CCFFFFACDFHHGE;FGEDHHHIIIIIIIIIIHICIGIGIGHIIIIEII
@3314117/1
cgcaaaggtaaaatcgttctagacatactttatgctcttgacatttcgtt
+3314117/1
CCCDFFDFDDHHHIGIGIGIIIHIJJIIIGIFGIGJGHJIHIJHJJHIIJ
@3314118/1
cgcaaaggtaaaatcgttctagacatactttatgctcttgacatttcgtt
+3314118/1
CCCFFFFFDFHHHGGIHJGGGFIHIJIJIJJJJGJIIJJIIIJIJJJJGG
@3314119/1
cgcaaaggtaaaatcgttctagacatactttatgctcttgacatttcgtt
+3314119/1
CCCFFFFFFHHHHJJJIJIJIJJJJJJJJJJJJJJJJJJJJJJJJJJIII
@3314120/1
cgcaaaggtaaaatcgttctagacatactttatgctcttgacatttcgtt
+3314120/1
CCCFFFFFFHHHHJJJIJJJJJJJJJJJJJJJJJJJJJJJJIJJJJJJJJ
@5342992/1
gaaaagtatcatgagttttgtgattctccgaagagtatgtctcgaaagac
+5342992/1
CCCFFFDEHHHHHHIGHIJJHIJJJJJJJJJJJJJGHIJJIIJJIJJIGI
@5343113/1
gaaaagtattatgagaatatgaaatttaaaagaaaatttgaaaagtatca
+5343113/1
C@CDFFDDHHHHHJJJJJIIJJJJIIIGEHGIBHIIGEEHIJEICHGDFC
@5343248/1
gaaaagtcacgagaatttgaaaagcgagcttcatgatcccctgaaaaata
+5343248/1
CCCFFFFFHHHFHHIIJJJIJJJJIJIJGIJIEGIHIJJJJJJJJJIIII
@5343544/1
gaaaagtctagtatgatgacgtttctgga
+5343544/1
@?@D?BADBHHH>DHCBEHII@EGH@BH@
@1986383/1
cacaaaaagggaaataaacaaggatgtaagaactatggaggaatattaca
+1986383/1
CC@DFFFFHHHHHJJJJJJJIJJIJJIHIJJJIIIGIHIJJJJJJJJJJJ
@541233/1
aatcaatttacatattatttttgacttgaataaatttttaaatttaaaaa
+541233/1
CCCFFFFFHHHHHJJJJJJJJJJJJJJJJJJJJJJJJJJJIJJJJJJJJJ
@541275/1
aatcaatttgcctcgaaatctaaggttatattacttttatgaatcgtgat
+541275/1
CCCFFFFFHHHHHJJJJJJJJJJJJHJJJJJJJJJJJJJJJDCFGHHIJJ
@542458/1
aatcagaccaacggaacgcccggagcgg
+542458/1
@?@DD;BBBF=C?E;F@8?C@FGE?<@F
@542459/1
aatcagaccaacggaacgcccggagcggc
+542459/1
CCCFFFFFHHHHGJJJJGIJJGIJGIIGF
@542460/1
aatcagaccaacggaacgcccggagcggctgatatcaccaatcaggtgg
+542460/1
CCCFFFFFHGBHHJJJJIIJJIJGIJJJJJJGEHIIGGGFHEHECD7?B
@8029411/1
tttcacttcattctatcggcctttcttctctttgccgtattttattttgt
+8029411/1
@@CFDDDFGDFHHJIIHGGGIJJIGGIGIGGIJEGHGCFEHJIEFHIG9?
@8029412/1
tttcacttcattctatcggcctttcttctctttgccgtattttattttgt
+8029412/1
CCCFFFFFHHHHHJIJJJJJJJJJJJJJJJJJIJJIJHJIJJJIJJJJJH
@8029639/1
tttcactttatatattttctctctattttgactgtcgtgaatagtaacct
+8029639/1
B@=DFFFFHHHHHIJJJJJJJJJJJJJJJJJIJJHIJGHBGFGFDHIGI?
@8029640/1
tttcactttatatattttctctctattttgactgtcgtgaatagtaacct
+8029640/1
CCCFFFFFHFHHHIJJJJJJJIIJIJIJJJIJJJHHGHHCFFHFCBGHIH
@5345150/1
gaaaagtttgggtacaacctctatactttgcatcaaataaatgctccctt
+5345150/1
CCCFFFFFHHHHFHIJJJJJJJJJJJJJJJJJJJIJHIJIJJJJIJJJJH
@3317352/1
cgcaaatgtagaaggcagattgttaccctccaccggtaaatcctgc
+3317352/1
?<?ADDD;2<C<DEIIIBD:CBA<BEEFDEEIEI<@D:@D<?DBD<
@3317353/1
cgcaaatgtagaaggcagattgttaccctccaccggtaaatcctgcaagg
+3317353/1
@C@FFFFFFHFFGHIJJIJFHHFAHHHGJIHIJIJJDGHIIHIEHIIGGI
@3317354/1
cgcaaatgtagaaggcagattgttaccctccaccggtaaatcctgcaagg
+3317354/1
CCCFFFFFHHHHHIIDHIFGIIHJJJJJJJJIJJJJHIGJIJJJJJJJIG
@3317355/1
cgcaaatgtagaaggcagattgttaccctccacgggtaaatcctgcaagg
+3317355/1
B@<DFFFFHHHHHJJIJJJJJJIJJJJJJJJJJJJJHIJIJIJJJJJIJH
@3317356/1
cgcaaatgtagaaggcagattgttaccctccacgggtaaatcctgcaagg
+3317356/1
CCCFFFFFFHHHGJJJGJIJIJIJIJJJJJJIJJJJFGGIIEHIJJIJJI
@3317357/1
cgcaaatgtagaaggcagattgttaccctccacgggtaaatcctgcaagg
+3317357/1
CCCFFFFFHHFHHJJIIIIIJIHHIJJJJJJJJJJJFGIJIJJIJIJJIJ
@3317358/1
cgcaaatgtagaaggcagattgttaccctccacgggtaaatcctgcaagg
+3317358/1
CCCFFFFFHHHHHIJBHJJJJIIIIJJJIJJJJJHI@GFHIGIJJIJJJI
@3317359/1
cgcaaatgtagaaggcagattgttaccctccacgggtaaatcctgcaagg
+3317359/1
CCCFFFFFHHHHHIJJJJJJJJJJJJJJJJJJJJJJGGGIJJJJJJJJJI
@3317360/1
cgcaaatgtagaaggcagattgttaccctccacgggtaaatcctgcaagg
+3317360/1
CCCFFFFFHHHHHJJIJJJJJJJJGJJJJJJIJJJJHGJJIJJJJJIGII
@3317361/1
cgcaaatgtagaaggcagattgttacctccacgggtaaatcctgcaagga
+3317361/1
?@<:DDEFFFFAFGIGIIIGIIHIIIIIIIIIIIIIHFGIIIBEHIHHIE
@2625500/1
ccagaatcttgccccctcccagattagg
+2625500/1
CC@FFFFFHHHDHIII@FHID>FHIIGI
@2625501/1
ccagaatcttgccccctcccagattaggctatgccggtaaagaagtgaat
+2625501/1
CCCFFFFFHHHHGJJJJJJJEGFIJJIJJJGIIIJIJFHJJJIIJHIHHI
@3317810/1
cgcaaattatgtcacataaatgtcaaaatgccacataatttgcaaaattt
+3317810/1
@@@BDDDDDFFCFGIADHGCHHGIHI?DHHCGHGGIIIIIIIIGDB?DGI
@3317811/1
cgcaaattatgtcacataaatgtcaaaatgccacataatttgcaaaattt
+3317811/1
C@@FFFFFHHHHHJJJJJJJIJHHIJIJJJIJJJIJJJJJJJIJJJIJIJ
@3939951/1
ctcaccttacaaaataaaatacggcaaagagaagaaaggccgatagaatg
+3939951/1
@B<DFFFFHHHHGJJJJJJJJIJJJJJJJJJIGIJJJIGIJJJJJJJJJI
@3941713/1
ctcacgtcttcttcttttacaaccttctttacgggtaacagatggtcatc
+3941713/1
CCCFFFFFHHHHHIGIJJIJJJJJJJJJJJJJJJJGHIJJIHIJJIIJJJ
@4713396/1
cttagagaagcacgcggaagcggtatgcagattggtgacgcagaacaacc
+4713396/1
CCCFFFFFHHHHHJJJJJJIIIJ@FHIJJJJJJJJBCGIJIJJHHHFFFD
@8031799/1
tttcagtcccgaataccgattctcagccgagctgcccagtttagtggcca
+8031799/1
CCCFFFFFHHGHHJJJJIHJIGIJJIJJIIGHIIJJJGIIJIJJJJIIJI
@8032143/1
tttcagttaaatttaagaggcttttaaaatttaacgtttagcagtcttct
+8032143/1
CCCFFFF?DHHHHJJJJJJJJJJJJJJJJJJIJJJGGHJJJJJIHI@GGJ
@2628759/1
ccagactgttagatggatacgataaatttgaaagacacattggttacaag
+2628759/1
CCCFFFFFHHHHHIJJJIJJJJJJJJJJJJJJJJJJJJJJJJJJJJJJJI
@2629262/1
ccagagacgattttgtcgaagatctctgtgagaagacagaagaatctcta
+2629262/1
CCCFFFFFHHHHGJGFGIJJJIIJIJJJIJIJJJJIJIJJIJJJJIJJJI
@3322106/1
cgcaaggggcacggaccacttcacggaaatctaccgacagagaggttatc
+3322106/1
CCCFFFFFHHHHHJJJJJJJJJJJJJJJJJJJJJJJIIIIIJGIH=AEEF
@3323283/1
cgcaataagtgatacaagaaaatatacagactaaagaaacgctcgtgggg
+3323283/1
CCCFFFFFFCFFFIJJJJIJIJJJJJJJJJJIJJIJJIIIGJJIJGGGGI
@3323500/1
cgcaatagctcaaaagggaacaatttttatcgagttattgatttcgagga
+3323500/1
CCCFFFFFHGHHHJIJIJIJIIGIJJIIJJJJJIHJJIJIGIIJJIIJIJ
@3323501/1
cgcaatagctcaaaagggaacaatttttatcgagttattgatttcgagga
+3323501/1
CCCFFFFFHHHHGJJJJJIJJIIIJJJJJIJJJIHIJJJJJIJJJIIGIH
@3323502/1
cgcaatagctcaaaagggaacaatttttatcgagttattgatttcgagga
+3323502/1
CCCFFFFFHHHHHJJJJJGIGAHHJJJJJJJJGIDGGIJFIJIJIJJIJJ
@3323503/1
cgcaatagctcaaaagggaacaatttttgtcgagttattgatttc
+3323503/1
:@8DD?:D:CC?FAF@GD=:AEGE>FEC?:?C3?CD49?FD?<DB
@3323664/1
cgcaatattagaaattttcaaatattcttcgcttttgactcgacaaaaat
+3323664/1
@<@;DDDDHDDADGIIIGGIIIHAHHHGHHHIIEIIIGGIIGIIIIIIII
@3323665/1
cgcaatattagaaattttcaaatattcttcgcttttgactcgacaaaaat
+3323665/1
CCCFFFFFHHHHHJJJJJIJJJJJJJGJGGGIJJJJJIJIJIIJJIJJII
@547432/1
aatccttcgaggtaacctacgtggacatcgaagaaaaaacattgaccaat
+547432/1
CCCFFFFFHHHHDHIJJJJJJGHJJJJJJJJJJJJJJJJJJJJJJJJJJI
@4718112/1
cttagatttcgaggcaaattgattg
+4718112/1
@@@DDDDDFFFF?E1:FG@F92<F<
@4718113/1
cttagatttcgaggcaaattgattgatttgcccagcacaaacttggagaa
+4718113/1
?@@FFFFFHHDDDHEGGIAHHDFHHGIIIBEGHEGBEG@GHGGGCGDHCG
@4718114/1
cttagatttcgaggcaaattgattgatttgcccagcacaaacttggagaa
+4718114/1
CCCFFFFFHGDFFHDEHIGHF>HHAEEHI@EIJ@FGIHIGJIFIDHCHCG
@4718115/1
cttagatttcgaggcaaattgattgatttgcccagcacaaacttggagaa
+4718115/1
CCCFFFFFHHGHFIIJJJIJJGIIJJJJJJJJJJJJJJJJJJJJJIJJJI
@4718116/1
cttagatttcgaggcaaattgattgatttgcccagcacaaacttggagaa
+4718116/1
CCCFFFFFHHHGFJJJJJJIJJJJJJJJJIJJJJJJIJJJJJJJJJJJIG
@4718117/1
cttagatttcgaggcaaattgattgatttgcccagcacaaacttggagaa
+4718117/1
CCCFFFFFHHHHDIIJJJIIGAHHIEIIIGEHIHHIIIIJJIIJIJFHGG
@4718118/1
cttagatttcgaggcaaattgattgatttgcccagcacaaacttggagaa
+4718118/1
CCCFFFFFHHHHHIGGJJIGGIEIIJIJJJJJJGHIJJIJJJJJJJHIGG
@4718119/1
cttagatttcgaggcaaattgattgatttgcccagcacaaacttggagaa
+4718119/1
CCCFFFFFHHHHHJJJJJJJIHIIJJJJJJJJJJJJJJJJJJJJJJJJJJ
@1994843/1
cacaaagtttcacagttccacaaaacgctgaaaaattccgtcggcaagaa
+1994843/1
@<@DDBD2CFB4AFDAFEEACGDGIE:?G@1?BC;FGIEFF3??DFFI>;
@2632710/1
ccagatcgttgttaaggaacacgcggtagcggaagattggctc
+2632710/1
CCCFFFFFHGHHHIJJJFJIJJJJJIDGIJJJGIJGJIIJIHI
@2632711/1
ccagatcgttgttaaggaacacgcggtagcggaagattggctcg
+2632711/1
CCCFFFFFHHHHHJJJJJJJJJJJJJDHIIJJIIJIJJJJJJJ8
@1995634/1
cacaaatacctaaaccttcccactaaagttaaccagacaaagcacctatc
+1995634/1
CCCFFFFFHHHHHJJJJJJJIIIJGJJJIGIJJIJJGIJJIJJJJJJEIF
@5353789/1
gaaaattcaagatccagtgtttaaggaactatcagatgttggtccgccac
+5353789/1
CCCFFFFFHHHHHJJIJHIGJJJJJJJJJIJIJIJIIJJJJIHJJJJJJI
@5353790/1
gaaaattcaagatccagtgtttaaggaactatcagatgttggtccgccac
+5353790/1
CCCFFFFFHHHHHJJJJHIJGIJJJJJJJIIJJJJJJJJJJJIJJJJJIJ
@7400704/1
tctgcccctttcttaatcggttctgcatgaatgccatctgggcccgggg
+7400704/1
CCCFFFFFDHHGHJGIJJIJBGGGIIGIJJJIJIJEGGHEHJIIJDHGB
@5355068/1
gaaaattgtaaatctacacaaaaatgtcaaatcatgtcaagaccccggcg
+5355068/1
CC@FFFFFHFHHHJIJJJJJJJJJJJHIIIJJIJJJHGIIJIJGIJJIJI
@5355069/1
gaaaattgtaaatctacacaaaaatgtcaaatcatgtcaagaccccggcg
+5355069/1
CCCFFFFFHHHHHJJJJJJJJJJJJJIIIJJJJJJJIGIJJJJJJJJJJJ
@5356019/1
gaaaatttctaatattgcgatatttttttatcgatctggcttcaatgttt
+5356019/1
CCCFFFFFHHHHHIIJEIJIJIJJJJJJJHIHJGIIIJJJJJJHGHIIIJ
@5356084/1
gaaaatttgaaaagtatcatgagttttgtgattctccgaagagtatgtct
+5356084/1
CCCFFFFFHHHHHJCGIJJJJIJJIIJJHIIIJJJJJIIIJIJHIJJJIJ
@5356238/1
gaaaatttgcaaggtttggaggagttgtactaatttgtgtaattgaagtt
+5356238/1
CCCFFFFFHHHHHJFGIIJIJJGGHIJJIIIIHIJJJGHGIIIJJIJJIJ
@1999253/1
cacaaattatgtcaaattttgacatttatgtaacatgtgtgcttaagtgg
+1999253/1
CC@DDFFFHHHHHJJJJJJJJJIJJJJJJIIIJJJIJHHEGHJJJJIFHG
@1999254/1
cacaaattatgtcaaattttgacatttatgtaacatgtgtgcttaagtgg
+1999254/1
CCCFFFFFHHGFHJJJJJJJJJJJJJJJJJIGIJIGIGHIJJJJJJJIJJ
@2638290/1
ccagcagtcccacaaagtttcacagttccacaaaacgctgaaaaattccg
+2638290/1
CCCFFFFEHHHHHJJIJEIIJJJJJIJJJJJJJJJJJJJIJIJJJJJIJJ
@6063854/1
ggaggagcagactgctgttgtctcgctcgaggttgttgctgtggcggaac
+6063854/1
CCCFFDFFGHGHHJJJJIJIIIJJIIIJJDHIFHIJJIIIIJJJJIJEHE
@3329112/1
cgcacattcagcaggttttttaacagtttgaaaaccttgataaatggaac
+3329112/1
@@@DFFFFHHHHGGG:CFHEGFGIJIBFHHGGJ@DHHGH<DDBBFABBDF
@3329113/1
cgcacattcagcaggttttttaacagtttgaaaaccttgataaatggaac
+3329113/1
CCCFFFFFHHHHGJJFHJJJJJJJJJIJJJIJJIJJJJIJJJJJJJJJJH
@3329114/1
cgcacattcagcaggttttttaacagtttgaaaaccttgataaatggaac
+3329114/1
CCCFFFFFHHHHHJJCHIJJJGHIJJGHIGIJJJJJJJIIJJJJJJJJJJ
@3329115/1
cgcacattcagcaggtttttttaacagtttgaaaaccttgataaatggaa
+3329115/1
CCCFFFFFFHHGHIJFII@GIJGHEHIIIJIGIJJIJIIIGIJJJJJJJJ
@7404528/1
tctggcaacatcgacagataccacaaatacctaaaccttcccactaaagt
+7404528/1
CCCFFFFFHHHHHJJJIJIJJJJJJJJJJJIJJIIJJJJJIJJJJIJJIF
@3330233/1
cgcaccttttggcttaataaaaatccaatttttggttaatccttt
+3330233/1
@@@DDFDFHHBHABHGIEDHIJJDFHGHIIJJJGIDHCGIGIJII
@8046846/1
tttcgagacatattcttcggagaatcacaaaactcatgatacttttcaaa
+8046846/1
@@@DDD;DDFBHHII>GGEBGGGIEGGEGGGHIIIIGIGEDGIGGHIGGG
@5361247/1
gaaacatgtcagttatatattcacctttatatatgtcacattttgtggtt
+5361247/1
CCCFFFFFHHHHHIIJJJIIJJIJJJJJIJJIJJJJJJJJJJJJIIJJHI
@5361248/1
gaaacatgtcagttatatattcacctttatatatgtcacattttgtggtt
+5361248/1
CCCFFFFFHHHHHJJJJJJJJJJJJJJJJJJJJJJIIJJIIJJJJIIJHI
@5361249/1
gaaacatgtcagttatatattcacctttatatgtcacattttgtggttct
+5361249/1
@@CFFDFFBFFHFHIGIGGFIIJGIJIIGHIJGHGIJJJIIJJHJJHIIH
@5361250/1
gaaacatgtcagttatatattcacctttatatgtcacattttgtggttct
+5361250/1
CCCFFFFFHHHHHIGHGHIJJJJHJGJJGJIJGIJJJJJJJJIIGIDGHJ
@553840/1
aatgaagtgaaagtcgaacgttcttctgggcttttcctgctttttt
+553840/1
@@@DDDDDHHHHHGHIGI9?:C?CD?CBFI@;GHI>D?49?DFHII
@553841/1
aatgaagtgaaagtcgaacgttcttctgggcttttcctgcttttttagca
+553841/1
CCCFFFFFHHHHGHIIJJIJGIGIJJJJJJJJJJJJJJIJJJJJJJJIJI
@6750787/1
gttcaagtagctgaagtaaaagtgtgctccattggtttatcctctactgt
+6750787/1
CBCFFFFDHHHGHJJJHHIJJIFHFHIJJJJJJJIJJJJJJJJJIJJJJH
@6750788/1
gttcaagtagctgaagtgaaagtgtgctccattggtttatcctctactgt
+6750788/1
=1:=BDBDFFFFFIIBGEHIEH4C:CFHFE@HHHEEFIGGG?FGIFBEF:
@7410311/1
tctgtcttctcacagagatcttcgacaaaatcgtctctggttttttcaaa
+7410311/1
@CCFDFFFHHHHHJJJJGIIJJJJJJJJJJJIJFHIJIJHBFHIJJJJJJ
@6069423/1
ggagtcacttttccgaccaagagatccagcaagttcttggctgccgaatg
+6069423/1
BCCFFFFFHHHHHIJIJIIJIJJJJJJJJJJIJGHJJJJJJJJIJGGHIJ
@5365480/1
gaaacgttgagacaaccgtaaaaacatagcgaccaaatcgatatggtgca
+5365480/1
C@@FFFFFFDHHHHGGHIAC@FHEHEHIBH?F??DHIBFGBHHHIH47@C
@6072396/1
ggataaaccaatggagcacacttttacttcagctacttgaaccgtacgtc
+6072396/1
CCCFFFFFHHHHHJIJIJJIJJJJJJJJJJJGIJIJJJJJJIIJIIIJII
@8050315/1
tttcggaaaaaagtgagtttaggatatcttacgttctggcaacatcgaca
+8050315/1
@CCFFFFFHHGGDFFGH<EHGHEIJJIIJIIJJJJIJIJJJEGIJIIHII
@8050316/1
tttcggaaaaaagtgagtttaggatatcttacgttctggcaacatcgaca
+8050316/1
CCCFFFFFHHHHHGIIJHIJJJJJJJJJJJJJJJJJJJIJIJJJIJJJJJ
@1220282/1
attacctctaaagctatctactcgttatataatcatcattcaaacattga
+1220282/1
BBCFFFFFHHHHHIJJJJJJJJJJIJJJJJJJJIIIIJJIJJJJJJIJII
@1220283/1
attacctctaaagctatctactcgttatataatcatcattcaaacattga
+1220283/1
CCCFFFFFHHHHHIJIJJIJJIJJIJIIGIGIIEHIGIIJJIIJIJJIEH
@1220284/1
attacctctaaagctatctactcgttatataatcatcattcaaacattga
+1220284/1
CCCFFFFFHHHHHJJJJJJJJJJJJJJJIJJJJJJJJJJJJJJJJJJJJJ
@2006532/1
cacaagatgtggcaatccttgcaggatttacccgtggagggtaacaatct
+2006532/1
CCCFFFFFHFHHHJJJJJIJIJJJJJJJJJJJJJGHIFHII?DFHGIIJI
@2642619/1
ccagccttcaccattcccagcgaact
+2642619/1
?;@D;BBDFFDB3AFFFIIF@EGG@;
@6755617/1
gttcaccaagagaagaaagctatacagtagtcaaatttgtatccattatc
+6755617/1
@@@DFDFFHBDHBGGEEFHGHHFDFCE?C4FDGE?9??DFD?HD4B?FDG
@6755746/1
gttcaccatcgcttgtcatgtgttgaaattccgcgaaattggcactggca
+6755746/1
CCCFFFFFHHHHHJIHHHJJGEHJIJIGIJJIGIJIJJIJIJIIJIJJJI
@7415515/1
tcttactctataatcgaatctattgttatgagttcccgtgacactatgag
+7415515/1
@@@FDDDFGFHGHJJIBGGEGCHIIJIJIGEHHFGIJGGIIIJGEGHIII
@5370158/1
gaaagaaaaaaatgtcaaaattttgcaaattatgtggcattttgacattt
+5370158/1
CCCFFFFFHHHHHJJJJJJJJJJJJJJJJJJJJJIIJIIJJJJJJJJJJJ
@5373041/1
gaaagacactaagattaccaagttgggcaaccagcagtcccacaaagttt
+5373041/1
CCCFFFFFHGHHGJJJJJJJJJHJJJJJJJJJJJJJJIHJJJJJJCHGHJ
@5373784/1
gaaagacgccaaacattcggcagccaagaacttgctggatctcttggtcg
+5373784/1
C@@FFFFFHHHHGJIJIJJJIJIIJJJIIJJJJIJJJJJJJIIIJIGDHI
@3335952/1
cgcagatggccaccaccattctatgaaatggaacacgaagagggactacc
+3335952/1
@@;BDDEFDHFHDEHIDEHGHIHICHGGIIGIIIIIIIGGIIIIIIEEII
@3335953/1
cgcagatggccaccaccattctatgaaatggaacacgaagagggactacc
+3335953/1
@@@BDDBDDAFHHGGIGGIHIECHIEHICHHCEGBFDGI?GBGIICDFGI
@3335954/1
cgcagatggccaccaccattctatgaaatggaacacgaagagggactacc
+3335954/1
@@@DDDDDHFHHHJJJJJIJJIIGIJGJIJDDHIJJGHEHIJ@FHIGIGI
@3335955/1
cgcagatggccaccaccattctatgaaatggaacacgaagagggactacc
+3335955/1
CCCFFFFFGGGFHIGGGGGHGHGIIIIJIIIJJJIIGIIFIDGGIDHIIG
@3335956/1
cgcagatggccaccaccattctatgaaatggaacacgaagagggactacc
+3335956/1
CCCFFFFFGGHHGIHGIIJJJIIJJFGGIJIJJJJIJJJJJIJJJIJJIG
@559238/1
aatggaacacgaagagggactaccacacgaaaggcagttcaccatcgctt
+559238/1
@BCFFFFFHHGHHIDIIIJJJJJJIJJIJJIJJJIIJGIJJIJIJJJJJG
@5374332/1
gaaagacttcgactttttactatttttgtatgcacaaaattcgttctaca
+5374332/1
@@@FFFFFHHHGHGIJIJIJIJIJJJJJIIIGIJJIJIJJJJDHIIJFIG
@5374333/1
gaaagacttcgactttttactatttttgtatgcacaaaattcgttctaca
+5374333/1
C@CFFFFFHHHHHJJJJJJJJJJJJJJJIIJJJJJJJJJJJJJIJIJJIF
@7420988/1
tcttctgtcttctcacagagatcttcgacaaaatcgtctctggttttttc
+7420988/1
CCCFFFFDHHHHGGDEHDGGEIGIIIIGIIIIGHIGGIEFHCGDFGGIJB
@7425243/1
tcttgctactaatattcgattcgataggtgctttgtctggttaactttag
+7425243/1
@@:DDFFFHHHHHJJJJJJJJJJJJJJJFHHJJIJIJIJJHIJJJJJJJJ
@7425856/1
tcttgctttactttgaatgtaactataaaatgtgtttggcaaatcaaatc
+7425856/1
=?BDDDDFHGHGHJJEHIIIJGJJJJJJIGIIIIJJJJIJJHGIJJJJJJ
@7426591/1
tcttggctagcttctttgacttgccagtgccaatttcgcggaatttcaac
+7426591/1
@CCFDFFFHDHAFGFHIBEHEH9AF?FFFAHHIIIIIIGGGAHDHH>BGB
@560167/1
aatggatacaaatttgactactgtatagctttcttctcttggtgaacaca
+560167/1
CCCFFFFFGHHHGJJJJJJJJJJIJJIJJJJJJJJJJIIJIIIIIIJJJJ
@560168/1
aatggatacaaatttgactactgtatagctttcttctcttggtgaacaca
+560168/1
CCCFFFFFHHHHHJIJIJIIIIGDFFJIIFIJIJJJJIJFIBFHIIJJIJ
@7427836/1
tcttgtatcacttattgcgtctttgctttggtcactttacgcgcgaaaac
+7427836/1
CCCFFDFFHHHHHIIJGGH@EBGIDGIJJJIHIIJJJJGHIJIJJIIJHH
@5379440/1
gaaagatttaaaatccaggacagtatccagaagggactgcctatgttctt
+5379440/1
@7?DDFFFGHGHAHDEFHIA@G@DCFIBBAD@GC>CFFCCGHFGEF?DGD
@561699/1
aatgggattgcccatcactttgtcatcgaacgatgtcaccacctgattgg
+561699/1
CCCFFFDEHHHGHIJJIJJJJJHJGIJIIIIIIJJIGIJJJJIIIDGIJG
@3963325/1
ctcagatgccgacactatgggtcggatcttcagctagatcggataatcct
+3963325/1
B1BDFFFFHHHHHIIJJJJJJGHIJIJJIJJJJJJJIIJJJJJJJJJJJI
@3963920/1
ctcagattaggaaaatcgaatttgtctgaagattttaaatggccttcctt
+3963920/1
CCCFDDFFHHHHHJJIGDIIGHJJIJIJIGICGIJJJJIJJGGGIIIIGG
@3965350/1
ctcagcaactcctggaggacgctgacggg
+3965350/1
C@CFFFDFHHHHHJJJIJGHIIGIIIGID
@3965355/1
ctcagcaactgttctgcgtatctgatcggccaggagcaacgcg
+3965355/1
CCCFFFFFHHHHHJJJJJJJJJIJJJJIJJJJIJIIIIJIJJA
@2010115/1
cacaagttgcgccaaagcttttattcttgttaagttattacaagaatttt
+2010115/1
CCCFFFDEHFHHHJJJIIIIJJIJJJJJIJIJJJJJJJJIJIIJIIIJJJ
@3344326/1
cgcatatctttgataataactgtggcagcataaggagttgctgcattttc
+3344326/1
CCCFFFFFHGHHFHIIJJIJJGDHBHGJIGEHICHCCCFBDFDGIAGIIA
@5384072/1
gaaaggggcagacaacttcatgtacaaatacctcaccttacaaaataaaa
+5384072/1
BB@FFFFFHHHHHJJJJJJJJJEHHIJJJJJJJJJJIJJIIJJJIJJJJJ
@1225571/1
attacttagaagatgttatagtctagagcccaataaaaatgaagaaatgg
+1225571/1
BCC1DEFFHHHHHJJIJJJJJHHJIJJJJJJJJJJIJJIJJJJJJJJIJJ
@566534/1
aattaaatcaatatggcgactgagaggcaaacaaatgttattttatcagt
+566534/1
=114ADFFHHHHHJJJJIJJIJGHGIJDIIIJJIIJIIIJJJJJJJJIJF
@1226963/1
attagaaattttcaaatattcttcgcttttgactcgacaaaaatttaaac
+1226963/1
@BCFFFFFHHHHHJJJJJJJJJJJJJJJJJJJIIJIIJJJJJJJJJJJJJ
@7434043/1
tgaaaaccttgataaatgaaagaaattaaacacgctgagaaagctatggt
+7434043/1
CCCFFFFFHHHHHJJJIJIJJGGIJJJJJJJJJIJEIHJIIJIJJJJJJD
@7434044/1
tgaaaaccttgataaatggaacgaaattaaacacgctgagaaagctatgg
+7434044/1
CCCFFFFFHHHHHIJJJJJJJJJJJJJJJJJJJJJJJJJJIJJJJJJJJJ
@7434048/1
tgaaaaccttgtagtggattcctaatattttttagtgaacctctctaacg
+7434048/1
CCCFFFFFGHHHHJIIJFHIHIGIJIEIJJJJJIIFHIJJJJJJJJJJJI
@7434049/1
tgaaaaccttgtagtggattcctaatattttttagtgaacctctctaacg
+7434049/1
CCCFFFFFHHGHHJGIJAHIGIIJIJJJJJJJJIICHIIJJJJJJJJIJI
@6767910/1
gttcatttcgacccgtttgctgttgttgggcacctttttgctgcccttgt
+6767910/1
@@@DDBDDHADFFIICGDHGHGFEGFEGEHGIIFGGIIIGHHGG@FEEE@
@6768333/1
gttcattttaaatgaaaaacgtatgttgttaacttcatttgaatctatgg
+6768333/1
@@@FFFFFHFHHFIIJGIJJIAFHIIIIIJ4EEHIJIJJJJJJJJJJJJI
@6768334/1
gttcattttaaatgaaaaacgtatgttgtttacttcatttgaatctatgg
+6768334/1
B@CFFFFFHHHHHIJJJJJJJEGIIIIIIJJJJJJJJJJJJJJJJJIJJJ
@6768335/1
gttcattttaaatgaaaaacgtatgttgtttacttcatttgaatctatgg
+6768335/1
C@CFFFFFHHHHHJJJJJJJJFHIJJJJJJJJJJJJJJJJJJJJJJJJJI
@7435361/1
tgaaaagcgagcttcatgatcccctgaagaatatatcttgaagaactatt
+7435361/1
CCCFFFFFHDHFHIJJIIFIJJJJIJIIJIJJJJJJJJJJIJJFHIJJJG
@7435548/1
tgaaaagggagcatttatttgatgcaaagtatagaggttgtacccaaact
+7435548/1
BC@FFFFFHDHHGJJJGHIJDEHIJJGGGBFIIHIJIFHIGIJJJJJJGJ
@6770075/1
gttccacaaaacgctgaaaaattccgtcggcaagaagttggccgatttgc
+6770075/1
CBCFFFFFHHHHHJJJJJJJJJJJJIIJJFGIIIJIJJJJJJIJJJIJJI
@7438257/1
tgaaaatttctaatattgcgatatttttttatcgatctggcttcaatgtt
+7438257/1
@@@DDDDDHDD?F?AAGCD@C@CFHHIIIICFFFBGBFBFBDHECE<CBF
@7438258/1
tgaaaatttctaatattgcgatatttttttatcgatctggcttcaatgtt
+7438258/1
@C@FFFFFHFHFFGEHIEEFDCDGIIJJJJGHHIGIIJFIJJJGHJIGCH
@7438274/1
tgaaaatttgcaaggtttggaggagttgtactaatttgtgtaattgaagt
+7438274/1
@C@FFFFFHHHFHGICGHHJCGIAFGGGGIJJJIIJJJHIGIJGIIIJJI
@7438517/1
tgaaacatgtcagttatatattcacctttatatgtcacattttgt
+7438517/1
CCCFFFFFHHHHHGJIIJJJJJIJJJJJJJJJIJJJJJJJJJIIH
@7438858/1
tgaaacgcaaactgacgtttacttttcgaatgtcaaacagaatctagcca
+7438858/1
CCCFFFFFHHHHHJIJJEHIJJJJJJJJJJJJGIJJJJJJJJJJJJJJJJ
@6079802/1
ggatatcttacgttctggcaacatcgacagataccacaaatacctaaacc
+6079802/1
CCCFFFFFHHHHHJJJJIJJJJJJJJJJJJJJJJJJJJJIJJJJJJJIJI
@6773506/1
gttccatttatcaaggttttcaaactgttaaaaaacctgctgaatgtgcg
+6773506/1
CCCFFFFFHHHHHJJJAFIGIJJJJJJJJJJJJJJJJIIIJJJJIJGIIJ
@6774741/1
gttcccttttgagctattgcgatattttttcggaaaaaagtgagtttag
+6774741/1
=@@DA;DDHD4?CCAE<CEGGBG>1ACF<F@?:D;FHIGGB8=FFHIF@
@6774742/1
gttcccttttgagctattgcgatattttttcggaaaaaagtgagtttagg
+6774742/1
C@@FFFFFHHGFFJIJIIJJJJIJJJJJJJJJJIJJIJJJGHHIGIIHJH
@6775466/1
gttccgtagcagacggccactggcaaagtggatagctgcaccaagcattg
+6775466/1
BBCFFFEFHHHHFIIIIIIJIJJIIGII?BGGGIIIIDH;FHHIJIGIJJ
@6775779/1
gttccgttggtctgattggcttgttc
+6775779/1
@@@DFFE>FHDHHJGGGIGGJJ6CF4
@6083116/1
ggatctatgactgtgtatcgatagctgttcactttttggtcatgattttg
+6083116/1
CCCFFFFFHHHHHGIIJJJHGGGIJJIGHIIJJJJJJIJFGHIIGJJJJI
@1228646/1
attagagtgtcctcgtgaggaagaggaatttgaacagttaccatctacta
+1228646/1
@C@FFFFDFHHHDHGDGGIIFII@GGHJJJJJJIJIJJIHIAGHIJJJJH
@1228647/1
attagagtgtcctcgtgaggaagaggaatttgaacagttaccatctacta
+1228647/1
CCCFFFFFHHHHHJJHIJJIIJJJIJIIJJFIJJJIJHGHIJJJJJJJJI
@2018896/1
cacacacgcatttttaaatttaaaaatttattcaagtcaaaaataatatg
+2018896/1
B@BFFFFDHHHGHJIJJJJIJJJJIIJIJJGIIJGIJJJIJIIHGIGIJJ
@2018897/1
cacacacgcatttttaaatttaaaaatttattcaagtcaaaaataatatg
+2018897/1
CCCFFFFFHHHHHJJJJJIJJJJJJIJJJJJJJJIJGHJJJIJJJJIIIJ
@2018898/1
cacacacgcatttttaaatttaaaaatttattcaagtcaaaaataatatg
+2018898/1
CCCFFFFFHHHHHJJJJJJJJJJJJIIJJJJJJJJJIIJJJJJJJJJJJJ
@2018899/1
cacacacgcatttttaaatttaaaaatttattcaagtcaaaaataatatg
+2018899/1
CCCFFFFFHHHHHJJJJJJJJJJJJJJJJJJJJJIIHIJJJJJJJJJJJJ
@2019756/1
cacacatacgattttccgttggggttcatgacccattcctttttagaatt
+2019756/1
CCCFFFFFHHHHHJJJJJIIJJJJEHIJJJJJJJJJIJJJJJJJJIIIII
@2019794/1
cacacatagtacctctccacaaaaagggaaataaacaaggatgtaagaac
+2019794/1
CCCFFFFFHFHHHIJJJIJJJJJJJIJIJJJJJJIJJIIIHJIHIIJJJJ
@7445075/1
tgaacaatttgaaatttttccaaacccgaaaaaagtttatttatcataca
+7445075/1
BC@FFFFFHHHHHJJJJJJIJJJJJJJJJJJJJJJHJJJJJJJJJJJJJJ
@2020480/1
cacacatgttacataaatgtcaaaatttgacataatttgtggacataaag
+2020480/1
CCCFFFFFHHHHHJJJJJIIIJJJIJJJJJJIJJIJJJJIIJJIIIJJJI
@570084/1
aattaatagaaaaatgacagaaggacagacaagaaacatgataagatatg
+570084/1
?@?DDDDEGHGHHGIE?DIEE@G>BEGIIIIIEGEBHGHIAGHIIIG4DF
@6087576/1
ggatggacaatttgaacaagttacaagtgccgaagtacgagctattcgag
+6087576/1
@@@FFFFFHGHHHJJJJJJJJJJIIJIFHIJIGIJDFHIJJJJIJJJJGH
@3967272/1
ctcagccgagctgcccagtttagtggccaactcttcgtcactcgcaaatg
+3967272/1
CCCFFFFFHHHHHJJJHIHIJJJJJJJJJJJJJJIJIJJJJJFFIJGIII
@3967273/1
ctcagccgagctgcccagtttagtggccaactcttcgtcactcgcaaatg
+3967273/1
CCCFFFFFHHHHHJJJJJIJJJJIJJJJJIJJJJJJJIIJJJJJIIIJJJ
@3967432/1
ctcagcctcgcgctaggtaaattaaa
+3967432/1
@@@DDDDDFFFF?:2@G1:CG<E?DF
@3967433/1
ctcagcctcgcgctaggtaaattaaacacggcttatcactatgatgttga
+3967433/1
@@@DDFFFHHGGHGGGH:CGHGIJJIJJJIJJIIGGGCHEHIIIIJJJJI
@4744909/1
cttatataccatcatcttctggagtcacccaacaacaacacttcgactac
+4744909/1
CCCFFFFFHHHHGIJJJJJIJJHJIJJJJJJJJJJJJJJJJJJJIIJJJJ
@3350247/1
cgcatttttaaatttaaaaatttattcaagtcaaaaataatatgtaaatt
+3350247/1
CCCFFFFFHDHHFIJIJJJJHJJIJJIJJJIIIIJJJIJJJJJJIJJJJJ
@3350774/1
cgccaaacattcggcagccaagaacttgctggatctcttggtcggaaaag
+3350774/1
CCCFFFFFHHHHHJJJGJIGIIIJJJJJJJJJJJJJIIJJJIJJJIJJJJ
@6781080/1
gttcgacttgatctggaccggttgcatatttgcaaaagcatggttgacct
+6781080/1
=B1=DDFFHHHHHJJJJIJJJDHIIJIJJJJJJJJJJJJJJJIFHIIIJJ
@6781127/1
gttcgactttcacttcattctatcggcctttcttctctttgccgtatttt
+6781127/1
?=?:A:=:DB4<<CE>F<CDH>H<CF6@FFIBEE@D<FGBAGEG06??DF
@6781128/1
gttcgactttcacttcattctatcggcctttcttctctttgccgtatttt
+6781128/1
@?@FFFAFHHHDFGIIIJIGGHHIJIJJFIIGGIGDDFDHGGIG??FHHJ
@6781129/1
gttcgactttcacttcattctatcggcctttcttctctttgccgtatttt
+6781129/1
@@BFFFFFHHHHHJJIIJJJJJJJJJJJJJJJJIJJJJJIJIIJFDHIJJ
@6781130/1
gttcgactttcacttcattctatcggcctttcttctctttgccgtatttt
+6781130/1
CCCFFDBDFHHHFHIDBFHIJJIGIIJIJJIIJJGHGGGIEGHD??DHGI
@3969824/1
ctcagcttcaacgccaaggacttcaacttcgttcagttcttgcagg
+3969824/1
@@;ADFFFHHHH@EHGIHGHIJJJJJJJJJIIIIJFGIJJJJJJFD
@3969825/1
ctcagcttcaacgccaaggacttcaacttcgttcagttcttgcagg
+3969825/1
CCCFFFFFHHHHFHHIJJJFIIJJJJJIIJJIIIJJIIIIJFIJJI
@3969826/1
ctcagcttcaacgccaaggacttcaactttgttcagttcttgcagg
+3969826/1
CCCFFFFFHHHGCGIGGGIGIGGIIJJJJJIJIJJIJJJJJJJJIJ
@3969827/1
ctcagcttcaacgccaaggacttcaactttgttcagttcttgcagg
+3969827/1
CCCFFFFFHHHGDGIJJJJJJJJJJJJJJJJJJJJJJJJJJIJJII
@3969828/1
ctcagcttcaacgccaaggacttcaactttgttcagttcttgcagg
+3969828/1
CCCFFFFFHHHHFIJJIJJIJIJIJIJJJJJJIJJJGIJIJJJJIG
@3969829/1
ctcagcttcaacgccaaggacttcaactttgttcagttcttgcagg
+3969829/1
CCCFFFFFHHHHHIJJJJJJJJJJJJJJJJJGGIJJIJJJJJIJII
@6782521/1
gttcgatgacaaagtgatgggcaatcccattggctggctccaagagatgt
+6782521/1
BC@FFFFFHHGHHJFGGIEHIJJIJGIIJIHGFIIJJBEHIEGGGDCCHD
@6782522/1
gttcgatgacaaagtgatgggcaatcccattggctggctccaagagatgt
+6782522/1
CBCFFFFFHHHHHJGHIJJJJJJJJJJJJJJJJIIJJJDIIFHIIIGCE?
@3356300/1
cgccaattgagttttcgagcattttccggaaaa
+3356300/1
=8;;=?AA:<CFD>BFF1A:8?E99AA?8DF?B
@3356301/1
cgccaattgagttttcgagcattttccggaaaagaagattgcaccccgaa
+3356301/1
@?@4BDFFHHHCHIIIIIEIIJJJJJJJJJJJFDHGGIGGIJJIGIIJ@G
@3356302/1
cgccaattgagttttcgagcattttccggaaaagaagattgcaccccgaa
+3356302/1
CCCFFFFFGFHCFIIFHHIIGGIJJIJJJJJJJJIJGHIJJJJJJJIJGI
@3356303/1
cgccaattgagttttcgagcattttccggaaaagaagattgcaccccgaa
+3356303/1
CCCFFFFFHHHFHIJIIIJJGJJJJJJJJJJJJJJJJJJJJJJJJJJJJJ
@3356304/1
cgccaattgagttttcgagcattttccggaaaagaagattgcaccccgaa
+3356304/1
CCCFFFFFHHHFHJJIIIIIGIJJJIJJJIJJJIIJIIJJIJJJJJJIJI
@3357341/1
cgccaccaatgcttggtgcagctatccactttgccagtggccgtctgcta
+3357341/1
@=@DDFF?FFFHFIGIAFHGGGAHGIIIIIIIIIICGCGHGIG:DE?GCA
@3357342/1
cgccaccaatgcttggtgcagctatccactttgccagtggccgtctgcta
+3357342/1
@@@FFFFDGBDFFIHFAFEGCGFHIIGIIIIIHIIIFHIIIIGEGIIHCG
@3357343/1
cgccaccaatgcttggtgcagctatccactttgccagtggccgtctgcta
+3357343/1
B=@DDFFFHHHHHJJJCGGEGGHJJIJGIIJJIJJJJGIIJJIDHGIGGH
@2025547/1
cacacttctacttcagctacttgaaccgtacgtcaaatgtcgcaaattat
+2025547/1
CCCFFFFFHHHHHJJJJJJJJJJJIJJIGIIJIIJIIJJIIJJGIJJJJJ
@6785135/1
gttcgctagcgatctcctgcaagaactgaacgaagttgaagtccttggcg
+6785135/1
BBCFFFFFHHHGHJJJJJJJIJJJJJJJJJJJIHJIGGIIJHGIJIJJJJ
@2026695/1
cacacttttacttcagctacttgaaccgtacgtcaaatgtcgcaaattat
+2026695/1
CCCFFFFFGGGHHIJGJIJJJJJIJIIIGIIICD?C?DHGHHIIJJJJJI
@4750439/1
cttatcgatgcattgaaacgcaaactgacgtttactcttctaatgtcaaa
+4750439/1
@?@DBD?D=<AC?FHIIG@B?EA@G@??>?1C@?4?DGEGBA?F>889??
@4750440/1
cttatcgatgcattgaaacgcaaactgacgtttacttttcgaatgtcaaa
+4750440/1
CCCFDFDFHDDHHIGIHIGCFHGHIHIGGIIGHIHIIIIGHGHIIIIIII
@2029961/1
cacagagccccgggcccagatggcattcatgcagaaccgattaagaaagg
+2029961/1
CCCFFFFFHGHFHIIHIEHHHIJJJJJJJJJJIJIIJJIJJJJIJJJJHG
@5394997/1
gaaatattacagaagctcaccagtttttaatcgacctagaatacttggtt
+5394997/1
C@CFFFFFHHHHHIIIEHIGIDGIIIIIIIIIIIHIIIFGIIIIIGEGDH
@5396834/1
gaaatcaaattctgtcggatgagtgatgccgacatcaacagtagttccgg
+5396834/1
CCCFFFFFHHHHHJIIJJJJIHJJJJIJJEIJJJJJJJJJJJIJJJJJJJ
@7450601/1
tgaagaactattattttttttttatttttcatcacagtgatgtttgtttc
+7450601/1
@@<DD?DDD?CD?CGHIIIIIIIEGIIIIIGGGEHII@DGGE8CF=8@G;
@7450602/1
tgaagaactattattttttttttatttttcatcacagtgatgtttgtttc
+7450602/1
@C@FFEFFGGFFHGGGGIIJJGGGIIIIEBBFIHHIIFHIIGHHGHIJI@
@6093656/1
ggattgttcgctagcgatctcctgcaagaactgaacaaagttgaagtcct
+6093656/1
@@@DFFDFDHFHGJJJBFGGHICGGEHI@DDFHIJIJJFHBGEIBHFHII
@7453741/1
tgaagatccgacccatagtgtcggcatctgaggatatcttaatttgcacc
+7453741/1
@C@FFFFFGFHHHGIGGGFEHHIIHGIEGE@GHI?FEAGHIJIIJCBGHG
@6093863/1
ggatttacccgtggagggtaacaatctgccttctacatttgcgagtgacg
+6093863/1
CCCFFFFFHHHDHIFIIIAGHIJJJJJIIJJJIJJJJIJJJJJJIAHIIJ
@6786629/1
gttcgggagtcacttttccgaccaagagatccagcaagttcttggctgcc
+6786629/1
BBCFFFFFHHHHHJJJJJJJJJJJJJJJJIJJJJJJIJIJJJJJJJJJJI
@6786630/1
gttcgggagtcacttttccgaccaagagatccagcaagttcttggctgcc
+6786630/1
CCCFFFFFHHHHHJJJJJJJJJJJJJJJJJJJJIJJIJIJIJJJIJJJJJ
@7459482/1
tgaagtgaaagtcgaacgttcttctgggcttttcctgcttttttagcagc
+7459482/1
B@<DFDEFHHHFHIJJJJEIGIJIJJJIJJJJJJJJIIIJJJIJJGIGJF
@6788748/1
gttcgtattattcctcgaaatcaataactcgataaaaattgttccctttt
+6788748/1
@@@FFFFDHHDFFIIIIIIIIAHGEHGEHIIGGGHIGIHIIIIGIIHGGH
@6788749/1
gttcgtattatttcctcgaaatcaataatgcaatgtgtttaaatttttgt
+6788749/1
@@@DDDDDHDHHHFBHIJGIIDEHEHIGHIG@CGG9CGGFGHJJJJIIIJ
@6788750/1
gttcgtattatttcctcgaaatcaataatgcaatgtgtttaaatttttgt
+6788750/1
@C@FFBDEHHHHGJFIJIGIJIJIJIJJIIIGIJIIIIIJIJJIGIGGHH
@6788751/1
gttcgtattatttcctcgaaatcaataatgcaatgtgtttaaatttttgt
+6788751/1
CCCFFFFFHHHHHJIJIJGJJJJJJJJJJJJJGIJFIIIIIGIJJJJJJJ
@6788880/1
gttcgtatttgggagtgatgccgcgacggctcagcaactcctggaggacg
+6788880/1
CBCFFDEFHHHHHHIAFHIJJJIJJGIJJJIJJIIJJJHHHHGGFFFDDD
@8071797/1
tttgaaaagcgagcttcatgatcccctgaaaaatatatcttgaagaacta
+8071797/1
CCCFFFFFHGHHHJJJJJJJJJIJJJJJIIJJJJJJJJJJJJJJJJIIJJ
@8072026/1
tttgaaaatttctaatattgcgatatttttttatcgatctggcttcaatg
+8072026/1
CCCFFFFFHHHHHJIJIJJIJJJJJJJJJIJJIJJJJJJJIJJIJIHIJJ
@6097191/1
ggcaaaactccgaaggaagccaagggctcggctgctcatcatgccctcga
+6097191/1
C@CFFFFFGHHHHIJJJJJJJJJJJIIJIJJJIJFIJBEGGGGEIJGGGB
@1238674/1
attataatcatcaatattatctatcgatactgaatgtaattttttatata
+1238674/1
CCCFFFFFHHHHHJJJJJJJJJJJJJJJJJJJJJJJIJJJJJJJJJJJJJ
@5401188/1
gaaatggaacacgaagagggactaccacacgaaaggcagttcaccatcgc
+5401188/1
CCCFFFFFHHHHHIJJIJJJJJJJIJJJIJJIJJJIIJIJJJJJIJJJJJ
@5401319/1
gaaatggataattataggattggatctatgactgtgtatcgatagctgtt
+5401319/1
CCCFFFFFHHHHHIJJJJIJJJJJJJJJJJJIJJIIIJJJJIJJIJJIHI
@6098552/1
ggcaaagagaagaaaggccgatagaatgaagtgaaagtcgaacgttcttc
+6098552/1
CCCFFFFFHHHHHJJJJJJJHIJIIJIJIJIHIJGIJIIIIJJJHIJIJG
@6098893/1
ggcaaagtggatagctgcaccaagcattggtggcgattggtcaatgtttt
+6098893/1
@CCFFFFDFHHHHJJIJJIJIJJJIJIJIJBGIFGDGGIIBGGHGHGCII
@7461725/1
tgaatatataactgacatgtttcatatgtagaacgaattttgtgcataca
+7461725/1
@C@FFFFFHHHHHEGJJJJIJJJJJJJJJIJJJJJJIJJJJJJJJJJJJJ
@7461726/1
tgaatatataactgacatgtttcatatgtagaacgaattttgtgcataca
+7461726/1
CCCFFFFFGHHHHIIJIIJHHIIJJJJJIGIJJJJIGIJJJIIGJJJJJJ
@7461727/1
tgaatatataactgacatgtttcatatgtagaacgaattttgtgcataca
+7461727/1
CCCFFFFFHHHHHJJJJJJIJJJJJJJJIJJJJJJJJJJJJJGIJJJJJJ
@6099603/1
ggcaaatcaatcaatttgcctcgaaatctaaggttatattacttttatga
+6099603/1
@@CFFFFFHHHHHJJJJJJIJJJJJJJJJJJJJJIIIJJJJJJIJJJJJB
@1241555/1
attatattgtgaaaagggagcatttatttgatgcaaagtatagaggttgt
+1241555/1
CCCFFFFFHHHHHJJHIIIJIIIJJJJJJJIIJJJJJJDHIIIJJJHIJI
@1241556/1
attatattgtgaaaagggagcatttatttgatgcaaagtatagaggttgt
+1241556/1
CCCFFFFFHHHHHJJJJJGHIJJJJJJJJJJJJJJJIIDGIJJJJJHHJG
@1241557/1
attatattgtgaaaagggagcatttatttgatgcaaagtatagaggttgt
+1241557/1
CCCFFFFFHHHHHJJJJJJJIJJJJJJJJJJIJJJJJJGHIJJJJJFHIH
@1241558/1
attatattgtgaaaagggagcatttatttgatgcaaagtatagaggttgt
+1241558/1
CCCFFFFFHHHHHJJJJJJJJJJJJJJJJJJJJJJJIJGHIJJJJJIJJI
@1241560/1
attatattgtgaggagggagcatttatttgatgcaaagtatagaggttgt
+1241560/1
@CCFFFFFHFHHHJGIJIGHGIJIJJIJJGGIIJJIIIFHGIJJJJGHGH
@578321/1
aattagtggtttttttctaaaatcaatttacatattatttttgacttgaa
+578321/1
@@CFFDDDHAFDFIJJIGIIIHHFHGIJHHGIJGIJIIJJJJJJIIJGGI
@578322/1
aattagtggtttttttctaaaatcaatttacatattatttttgacttgaa
+578322/1
CCCFFFDEHFHHHJJJJJJJIHIJJJJJJJJJJJJJJIJIJIJJGGJJJJ
@1242123/1
attatcactttttgttgccgtgtgcccttgagaaatttgctgcctcaaaa
+1242123/1
CCCFFFFFHHHHHIIJJJJJHI?FHHHFIECHDHIEIJFGHGGHIGGIJJ
@8073246/1
tttgaacaagttacaagtgccgaagtacgagctattcgagcagcatgcaa
+8073246/1
CCCFFFFFHHDHHJGIHFHIJGIGJFHHJJJJIIJJJJIJJIJJJJJJIG
@579214/1
aattatccatttcctgtaattctggtttgtctatagttttgtcatacgtt
+579214/1
CCCFFFFFHHHHHJJJIJJIJIJIJHIJJHIJIJJJIJJJJJJIJEGDDF
@8076056/1
tttgaatgatgattatataacgagtagatagctttagaggtaatacacta
+8076056/1
CCCFFFFFHHHHHJJJJJJJJJIIFGIJJJJJJJJJJIJJFHIJJJJJJJ
@3360513/1
cgccagtatacagggagtggcgaaaccaacaaagtattgtaccttgtggg
+3360513/1
CCCFFFDDHHHHGJJGIAFHGGIHIGIGIEHIJE9DFIIFGGIGIJEIII
@5402814/1
gaaatgttgactgttgtagctgattaaggggtgtattctatatttcagtt
+5402814/1
@<?DFFFFHHHHHHIIHIHIIIEHIIIIIII@FDGIIIIIIIIIIIIGGB
@5403229/1
gaaattaaacacgctgagaaagctatggttgagtgaaaaaggtgggaaat
+5403229/1
@@?D?DDDFHHFHIGGBCH>CF;HHIGEIGCDE9?F9BG88BFD1??=F<
@6792740/1
gttctacatatgaaacatgtcagttatatattcacctttatatgtcacat
+6792740/1
CCCFFFFFHHHGHJJJJJJHIIJIJIJJJJIJJIJJJJJIJJJJJIIIJJ
@6100884/1
ggcaacaaaaagtgataatggatacaaatttgactactgtatagctttct
+6100884/1
CCCFFFFFHHHHCGHGHJJJJJGIIJJJJJJJJJJJJIJGIJJJJJJJJJ
@5403635/1
gaaattactcatagtgtcacgggaactcataacaatagattcgattatag
+5403635/1
C@@DFFFFHHHHHJJJHJIEGIJJJJJJIJJJJJJJIJIJJJJGIJJIJJ
@4759092/1
cttattgcgtctttgctttggtcactttacgcgcgaaaaccattatgttt
+4759092/1
CCCFFFFFHDHHHJIJJJJJJEHIJJJJJJJIJIJJJJJJJJJJJHHEHH
@3362819/1
cgccatattgatttaattttgacatgttagaatgccctattgaaaacctt
+3362819/1
@CCFDDDEHDFHHIEIGIIIFGFHIIIGIIIIIIIIIIGIIGHIIIGIII
@3982283/1
ctcataacaatagattcgattatagagtaa
+3982283/1
???DDDDDDD>B:<CCEE::<F>B@<<32A
@3982633/1
ctcataatacttttcccggtttgttctgaaacaaacatcactgtgatgaa
+3982633/1
BC;DFFFFHGHHHJJJJJIIIJIIIIJIJJIJJIIJJJJJJIIIIIJJII
@3365126/1
cgccattctcttggctagcttctttgacttgccagtgccaatttcgcgga
+3365126/1
@<@DBDFDHHHHFJIGHGGGHEHIJGFHIHGHJEHAFGHGGEHJEGHIIB
@7463142/1
tgaatcgtgataacatgcataaaatataataaaaatttatagttttttgc
+7463142/1
=@?DDDFDHFHFHGHFGIJIGIJJIGGIJIGJJJJIJJHHJIHHIJJJEI
@2039725/1
cacagtcatagatccaatcctataattatccatttcctgta
+2039725/1
?;=?=DDDFHHHFBA<EB:A<ABEFEIIG@FHHIHIGB?9:
@2039726/1
cacagtcatagatccaatcctataattatccatttcctgtaattctggtt
+2039726/1
<?@BDDA:=AFHFGIBA<GBC9<BC<??FHGCHCCHGGEBH<EB?CDFCF
@2039727/1
cacagtcatagatccaatcctataattatccatttcctgtaattctggtt
+2039727/1
CCCFFFFFHHHGHJJJIJJJJJJJJJIJJJJJJJJJJIJHIIIJJJJJGI
@7463704/1
tgaatgccatctgggcccggggctctgtgatttcttagtgtcaatagtgc
+7463704/1
CCCFFFFFHGHDFGIIIJJIGIG@G;<0?B<FIH<??@?D=BBF=FB=AF
@1245223/1
attatgtcaaattttgacatttatgtaacatgtgtgcttaagtggcttac
+1245223/1
CCCFFFFFHHHHHJJJJJJIIJJIIHIJJJJJIJHIIJJIJIGIJJJJJJ
@6108294/1
ggcagcactattgacactaagaaatcacagagccccgggcccagatggca
+6108294/1
CCCFFFFFHHGHHJJJJJJJJJJJJJJJJJJJJJJIIIGIJJIJJJIJJJ
@7465212/1
tgaatgtgcgccaattgagttttcgagcattttccggaaaagaagattgc
+7465212/1
CC@FFFDEHHHHGIJJIIIEHHIHIIJIIJJJJJJJJIJJJJJJIHIJII
@1246949/1
attattaggcactagttattaattataatcatcaatattatctatcgata
+1246949/1
CCCFFFFEFFHHHIJIJIIJJIJJIJJJJJIIJJJJJJJJJJJIJJJJJJ
@6111963/1
ggcatcactcccaaatacgaactggtccaaatcgagggcgccatccacga
+6111963/1
CCCFFFFFHHHHHJJJJJJJJJJJJFHIIJJJIIIJJJJJJJIJJJJJJH
@6799517/1
gttctgctaagtggtaagtagaaggtaagccacttaagcacacatgttac
+6799517/1
CCCFFFFFHHHFHIGHJJHIIJJJIAFHHIJJJJIIJIIJJIJJIIIJIJ
@3373373/1
cgccgattgagttttcgagcattttccggaaaagaagattgcaccccgaa
+3373373/1
CCCFFDFDFDFBFCGGIFII8FHIIGGGIEHGGIGAFGIIDIIIIIIG@E
@3373374/1
cgccgattgagttttcgagcattttccggaaaagaagattgcaccccgaa
+3373374/1
CCCFFFADFHHAFEHEHIIIGHIJJIJJJJJGIIEH>GIIHIHGGIIGBH
@5408639/1
gaaatttgctgcctcaaaaacgtatgacaaaactatagagaaaccagaat
+5408639/1
@@@FDDDBFBDFHHIIGHCHFHCFC@HFHGGGGIHGIGIGIHIIDGIEEI
@6800919/1
gttctgtcaaaactgttgcgactagcacaacaaaaaagatggcgaaacaa
+6800919/1
@@@DBDFDFFHFHIECFHIBHHGBDGGIJEHJJJJIJIGGIIIIJGIJJH
@6800920/1
gttctgtcaaaactgttgcgactagcacaacaaaaaagatggcgaaacaa
+6800920/1
C@CFFFFFHHHHHJJIJJJJJJJJJJJJJIJJJJJJJJJJJJJJJIJJJH
@7471104/1
tgacaccaaattagaaacttatataagtgactctaataatgaaggcgaat
+7471104/1
CCCFFFFFHHHHHJJJJJIJIJJJJJJHGIHIJJJIJJJJJIJJGIIJEH
@5410264/1
gaaattttttccaaacccgaaaaaagtttatttatcatacacaggtaaac
+5410264/1
CCCFFFFFHHHHHJJJJJIJJJJJIJGHJIIJIJIIIJEIJJJJJFHHJJ
@6801993/1
gttcttaaataaagtgtactttattgaaaaattagtaaaacataatggtt
+6801993/1
@B@FFFFFHHHHHJFHJJJJJJJJJJJJJJJJJIIHHIJIJJJJJJJJHG
@5410693/1
gaacaaacaggggagaaaagtcacgagaatttgaaaagcgagcttcatga
+5410693/1
CC@FFFFFHHHHHIJIIJJJHIIIJJJJJJJJIJJJJJIIJJJIIJIJJH
@3990890/1
ctcatcatgccctcgagtacctcaaaatcatgaccaaaaagtgaacagct
+3990890/1
?@@DDDDDFHHFHGGHAF>?CHGGIIIDDFFGIIIIIIIIG3?BFHHEHD
@7471982/1
tgacagaaggacagacaagaaacatgataagatatgctgcaacctctact
+7471982/1
CCCFFFFFGHHHHJJIIJJJJIIJJJJJJJJJJJJJJJIJJJJJJJIJJI
@1249480/1
attatttcctcgaaatcaataatgcaatgtgtttaaatttttgtcgagtc
+1249480/1
@@@DDDD=A:=CFBFIEFIEDB:FE<CFACB?BFE?BFFFDDB@BDGBFB
@8080162/1
tttgactactgtatagctttcttctcttggtgaacacatactttattcgt
+8080162/1
CCCFFFFFHHHFDHGIIIJJIIJJJJIJIJIJJJIJJJJIJJJJJJJJJH
@8080553/1
tttgacttgaataaatttttaaatttaaaaatgcgtgtgtgcaggtatat
+8080553/1
CCCFFFFFHHHHHJJJJJJJIJJJJJJJJJJIJIJHIGHHIJIJJFHIJJ
@1251227/1
attatttttgacttgaataaatttttaaatttaaaaatgcgtgtgtgcag
+1251227/1
CCCFFFFFHHHHHIJIIIIIJJJJJJJJGIJJJJJJIJJJJJJHHHHIJJ
@7474473/1
tgacattcgaaaagtaaacgtcagtttgcgtttcaatgcatcgataag
+7474473/1
?;@DDBDDAHFFHIEGIIFD@G?FFDEHEHDG?GGHE>99BD>9BGFE
@7474540/1
tgacattctataaagacgttagagaggttcactaaaaaatattaggaatc
+7474540/1
@@@1BDEFHHHHHIJEIIFHIIEHGHJA?@FHIICGIIJJJJJIIIJIJJ
@7474541/1
tgacattctataaagacgttagagaggttcactaaaaaatattaggaatc
+7474541/1
CCCFFFFFGHHHHJJJJJIJIGIJJJIGHIJJJJJJJIJIJIJJIJJJIJ
@7474542/1
tgacattctataaagacgttagagaggttcactaaaaaatattaggaatc
+7474542/1
CCCFFFFFHHHHHJJIJIIIHJHIHHJEHIIJJJJJJJJJJJJJJJJJJI
@2660349/1
ccaggagttgctgagccgtcgcggcatcactcccaaatac
+2660349/1
CCCFFDFEHHHGHGGJJIGHHGGGFFGECH8BFGBGIAGG
@2660350/1
ccaggagttgctgagccgtcgcggcatcactcccaaatacgaactggtcc
+2660350/1
CC@FFDDDHHHHHJJIIJGGGHGGIIJJJJIJJJIJJJIIJGIHHHH?DE
@2660351/1
ccaggagttgctgagccgtcgcggcatcactcccaaatacgaactggtcc
+2660351/1
CCCFFFFDFHGHFGGIJJFGGHGIIBHJEGGGIJGIGGHHGEGHFHHEBD
@7474722/1
tgacattgcttgtggtcacttttcgcgcaaaggtaaaatcgttctagaca
+7474722/1
CCCFFFFFHHHHFHIGIIJJJJJJJJJG@GHHI9BFHJDFGDHEDG@GIG
@6803060/1
gttcttcaagagctggcaataaagaaaggctttcaatcaccacattatga
+6803060/1
@@?DFFFFGDFFHIIJIIIJIIJJJJJJEFHHIJIJJJIJIJJJIJJJGE
@6803061/1
gttcttcaagagctggcaataaagaaaggctttcaatcaccacattatga
+6803061/1
CBCFFFFFHHHHHJJJJJJJIIJJJJJIJJJJJJIJJIJJJJJJJJJJJJ
@2045247/1
cacatactttattcgtcatcgctccccacgagcgtttctttagtctgtat
+2045247/1
@C@FFFFFHHHHHJIFHIJJIIIIJJIJIIFHIJHIJJJEHIJCFHHHIG
@2045248/1
cacatactttattcgtcatcgctccccacgagcgtttctttagtctgtat
+2045248/1
CCCFFFFFHHGHHJJFHJJJJJJJJJJJJJHIJIHJJGIJJHHIIIJIJJ
@2045249/1
cacatactttattcgtcatcgctccccacgagcgtttctttagtctgtat
+2045249/1
CCCFFFFFHHHHHJJHIJJJJJJJJJJJJJJIJJIJJJIJJJJHIJJIJI
@2045495/1
cacatagttcgggcactagtatttgcttttgttccaagttttcgcgcttg
+2045495/1
@<?BDDBAF?DFH::E?GD<BBFHBEADHHGIGIIII>FECG<8:?ABED
@4768159/1
cttcaacaagaggaaggagcgcaactttcttccagttcacaatcagattc
+4768159/1
CCCFFFFFHGHHHJJJJGIIJJJJJJJJJJJJJJJJJJGJIJJJJJJJJJ
@2048223/1
cacatctcggatcttgctactaatattcgattcgata
+2048223/1
=@?A;ADDA7?F?F?@<EH>@FBHHB@?CHHA>?F<@
@2048224/1
cacatctcggatcttgctactaatattcgattcgataggtgctttgtctg
+2048224/1
CCCFFFFFHHHHHJIIIIIJIJJJJJJJJJJJJJIJJJJ@FHIJJJJIJI
@2048287/1
cacatctcttggagccagccaatgggattgcccatcactttgtcatcgaa
+2048287/1
CCCFFFFFHHHHHJIJJJIJJJIJIGGGIJJJJJIJIJJJJGHJJIIIJJ
@4771178/1
cttcaaccaattagcaaggaaaattttcgggctacagaagatgattgggt
+4771178/1
CCCFFFFFHHHHHJIJJGIIHIHJJJJJJIBHIJJJJJJJJJJJJJJJJ@
@2048618/1
cacatcttgtgagccgccattctcttggctagcttctttgacttgccagt
+2048618/1
@@@FFDEFBHHD<CDHEEHGHAH@EGEB?CFG>:?@DDGICDBDBB?489
@2048807/1
cacatgacaagcgatggtgaactgcctttcgtgtggtagtccctcttcgt
+2048807/1
@@@DDDDDDFDBAAG@G<AEBFCB@EFHEFDHI?D;:BD?DF?BBBDD@?
@4771921/1
cttcaacgccaaggacttcaactttgttcagttcttgcaggagatcgcta
+4771921/1
CCBFFFFFGGHHHHIJJJJJJJJJJJHIJIIHIJJIHJJIIIJJJJJJJI
@4773210/1
cttcaacttcgttcagttcttgcaggagatcgctagcgaacaatccttcg
+4773210/1
CCCFFFFFGHHHFGDHEHGJJJJJJJJIHIJIJJJJIJGJJJJJJJJJJJ
@2050726/1
cacatgttacataaatgtcaaaatttgacataatttgtggacataaagga
+2050726/1
BC;DFFFFHHGHHJJJIJJIJJJJJJJJJJJJIJJJJHHIIIIIJJJJJJ
@1256725/1
attcaatccagcttcatgccaacgattctaagtaggctttcgtttatgct
+1256725/1
CCCFFFFFHHHHHJJJJJJJJJJJJJJJJJJJHIJJJJJJJJHIJJJJJJ
@2050771/1
cacatgttcactcggtgcaacagatccgtaagctatccagctccgacgta
+2050771/1
CCCFFFFFHHHHHJIHIJJJJJJJJJJJHHJJJJJJJIJJJJJJJJJJIC
@4773461/1
cttcaactttgttcagttcttgcaggagatcgctagcgaacaatccttcg
+4773461/1
@=BDDFFFHHHHHJJJHJIJJJJJJIIJHGIJIHIIJJJJJJJJIIJJJJ
@4773462/1
cttcaactttgttcagttcttgcaggagatcgctagcgaacaatccttcg
+4773462/1
@@@DDDDDHHDFHGGCEHBCH@HHGIICEFHCHBGFIIGDIIIICIIIIG
@4773463/1
cttcaactttgttcagttcttgcaggagatcgctagcgaacaatccttcg
+4773463/1
CCCFFFFFHHHFHGGIIIIGIGGIIJJIIGHIIGIIJIIJIIJGIIJJJJ
@4773982/1
cttcaagagctggcaataaagaaaggctttcaatcaccacattatgaaat
+4773982/1
CCCFFFFFGHHHHIJJJJJJIJJIJIJJJJIJJJIJJJJJJJJJJJJJJJ
@4774180/1
cttcaagatatattcttcaggggatcatgaagctcgcttttcaaattctc
+4774180/1
@@@BDDDD?FDFHIBHGDDIGIEIDGHIIIIHCFGGGIIGGIIIGIIIEG
@4774181/1
cttcaagatatattcttcaggggatcatgaagctcgcttttcaaattctc
+4774181/1
@CCDFFFDHHHHHJJJJIJJIJJIGHGJGGHCHGIIBHGJGIBDBDDG@F
@4774182/1
cttcaagatatattcttcaggggatcatgaagctcgcttttcaaattctc
+4774182/1
CCCFFFFFHGHHHJJJJJJJJIJHHIJJJJJJJJJJGIJJJGHIJIIIJJ
@4774183/1
cttcaagatatatttttcaggggatcatgaagctcgcttttcaaattctc
+4774183/1
C@CDFFFFHHHHHJJJJGIJGIJJIIGGIIGIIJIGGEHIIJJIIJIJBE
@5412397/1
gaacaaatttgaaaaaaccagagacgattttgtc
+5412397/1
?:1BDBDDFBD?CG?:E8<?BG@G@G:8?::?00
@6804235/1
gttcttctgggcttttcctgcttttttagcagctttaccattcgtcttat
+6804235/1
CCCFFFFFHHHHHJJJJJJJIJJJJJJJJJIIJJJJJJJJJJJJIJJJJI
@6804948/1
gttcttgcaggagatcgctagcgaacaatccttcgaggtaacctacgtgg
+6804948/1
@@@FFFDFHBFBBHEHIIDHIGAHI:FHIGCGBBFIII@FHHIEHII@FI
@6804949/1
gttcttgcaggagatcgctagcgaacaatccttcgaggtaacctacgtgg
+6804949/1
@@BFFFEFHHHHHIIJJJIJJJIJJJJJIGIJIJJIJIFGHIIJIIJGGH
@1260036/1
attcacttatgaatgtggcataggttctgtcaaaactgttgcgactagca
+1260036/1
?@@DBDDFDHHHFJIGGIIIIJJJCHGHIIIGGHGFGHFHGDGIJIHJIJ
@3997079/1
ctcatgatacttttcaaattttcttttaaatttcatattctcataatact
+3997079/1
CCCFFFFFGHGHHJJJJJJJJJHGIJJJIHHIJJJIJIJJJJJJIJJJJJ
@1261226/1
attcagcaggttttttaacagtttgaaaaccttgataaatgaaagaaatt
+1261226/1
CCCFFFFFHGFHHJJJJIJJJHHJJJJJJJJJJJIJIIJJIJJJJJJIIG
@1261227/1
attcagcaggttttttaacagtttgaaaaccttgataaatggaacgaaat
+1261227/1
@CCFFFFFHHAFHJJJIJJJJHIJJJJJJJJJJJJJJJJIJIIIIJJJJJ
@1261357/1
attcagcccccaccaagggaagggggcggcccccatcccaacagaagggg
+1261357/1
@CCDFDFFHHHGHJJJGIJIIJJJJJIFFDDDDDDDDDDDDBDBCCC@BB
@1262346/1
attcagtatcgatagataatattgatgattataattaataactagtgcct
+1262346/1
@@B;DFDFHHHHHJJJJJJJJJJJJIJIJJJJJJJIJIJJIJJJJGIIJJ
@4775106/1
cttcaagcttcatagggaattgctgtaaatctgaataaacaaatgcatcg
+4775106/1
@CCFFFFFHHHHHIJJJIJIJJJJJJJIJJJJJJJJJJJJIJJJJJJJIJ
@5416021/1
gaacaatccttcgaggtaacctacgtggacatcgaagaaaaaacattgac
+5416021/1
CCCFFFFFHHHHHJJJGHIJJIIIJIJJIJJIJJJJJJJJJJJJJJIJIJ
@590069/1
aattgctctactctcaagaaatggcctccatgccgagcaagactcccgtc
+590069/1
@@CFFFFFGHHHHJJJICHIIEGEIJJJJEG>HGGBAGIGIGEIJJIFFD
@590773/1
aattggcgcacattcagcaggttttttaacagtttgaaaaccttgataaa
+590773/1
<@@FDFFDHFDAFHIIGG9FEEEEDHGHIIIIGHGG@EIGCGGHF9B8CG
@590774/1
aattggcgcacattcagcaggttttttaacagtttgaaaaccttgataaa
+590774/1
CCCFFFFFHGHFHJIGJIJIJAEGHJJJJHIJHGIJIJJJJIJJJIJJJJ
@5417949/1
gaacaatttttgtcgagttattgatttcgaggaataatacgaacttccat
+5417949/1
@@@DDBDDHFFFHGB?E:CDHH9<HEHDFFAF>GFDFDHG;DGIIGFHGI
@5417950/1
gaacaatttttgtcgagttattgatttcgaggaataatacgaacttccat
+5417950/1
@@@FFBFFHGHDDGE=G?AFGCHEGGAHEBG@???FGCDEEFFHFGGIGI
@8087418/1
tttgcatcaaataaatgctcccttttcacaatataataaatacatatcat
+8087418/1
CCCFFFFFHHHHHJJJJJJJJJJJJIJJJJJJJJJJJJJJJIIJJJJJJJ
@8087419/1
tttgcatcaaataaatgctcccttttcacaatataataaatacatatcat
+8087419/1
CCCFFFFFHHHHHJJJJJJJJJJJJJJJJJJJJJJIJJJJJJIJJJJJJJ
@5419625/1
gaacagctatcgatacacagtcatagatccaatcctataattatccattt
+5419625/1
?;;BD?BDBFBD=CGFHGGB?GH@9A9AC9?<?C9DHI<FFGHIEHGG9F
@5419626/1
gaacagctatcgatacacagtcatagatccaatcctataattatccattt
+5419626/1
CCCFFFFFHHHHHJJIJJJJHIJIIJJJJIJJJJJJJJJIIJJJJIJJJG
@5419822/1
gaacaggcaaaactccgaaggaagccaagggctcggctgctcatcatgcc
+5419822/1
CCCFFFFFHHHHHJJJJJJJIJJJJIJJJIJJJJIIIIIEEGGGIGGGGI
@5419823/1
gaacaggcaaaactccgaaggaagccaagggctcggctgctcatcatgcc
+5419823/1
CCCFFFFFHHHHHJJJJJJJJJJJJJJJJJJJJJJJJJJJIJIJGIIIIJ
@592954/1
aattgttcaggtaaaatcttgcttcatgattgaaaatttgcaaggtttgg
+592954/1
@@@DDDDDFBHCDGHHIC>HGIIIIIFIIGGIHEHEHGCH@@CFD:CGE=
@8088955/1
tttgcctcgaaatctaaggttatattacttttatgaatcgtgataacatg
+8088955/1
BCC1DDEFHHHGHIIJJJIHHIJJJJJJJJJIIJI???DGFEHIIIIJJI
@8089506/1
tttgcgcgaaaagtgaccacaagcaatgtcaaagagaaggatagcaacta
+8089506/1
CCCFFFFFHHHHH@FGIIGHIJJJJIJJHIJJJIGIIJGIIIJJ@HHJIG
@6128583/1
ggcgaaaccaacaaagtattgtaccttgtgggatgacaacgatatgtcaa
+6128583/1
CCCFFFFFHGHHHIJJGIJJJHJIJJJJIGJJJJJJIIJJJIJIJJIJJJ
@7480775/1
tgacgtcactcatcccagccctgattcgcaacatataccgagtgtggcgg
+7480775/1
CCCFFFFFHHGHHJJJJJIJJJJJJIJJJJJJJJJJJJJJJJGHHHIJJJ
@6130583/1
ggcgaccaccagtggtactatgacaacttaaactatcctccacctacaca
+6130583/1
CCCFFFDFHHDFHHICGIIJJIGHGJJJJGGIJGIJJIJJIJJJJJIJJJ
@7483726/1
tgactgtgtatcgatagctgttcactttttggtcatgattttgaggtact
+7483726/1
CCCFFFFFHHHHGDBFEEADCGDEHIIIIIGGCFHIGGGIIICAEHBDHI
@8091506/1
tttgctttggtcactttacgcgcgaaaaccattatgttttactaattttt
+8091506/1
7@@DD?ADFF2??ECFHACFHG>ACDAHGGH@BGAF=FHIGIIIII@GHE
@2669971/1
ccaggttgttgctgtgaaacttgcggtttaccccaagcttgaggttcctg
+2669971/1
@C;DFABDHGHHHIBGGIIGIIEEGIIIIIIGEGHBFEDBFGCAHGHGHI
@2669972/1
ccaggttgttgctgtgaaacttgcggtttaccccaagcttgaggttcctg
+2669972/1
CCCFFDEFFHHHHIIIIJJJJJJJJJIJJJJJIJIIJJJIJJJJIJJJII
@6814801/1
gttgaagctgagagtctcttcgtcactcgcaaatgtagaaggcagattgt
+6814801/1
@@@FFFFFHHFFGGEGHIIJIIGJJGGEHJJJIJJHGHIJ9DHGGGIJIG
@6814802/1
gttgaagctgagagtctcttcgtcactcgcaaatgtagaaggcagattgt
+6814802/1
CCCFFFFFHHGHHGCGHHHIJEHIJJJJJJIGHIIJJJIGIJJGHGGIIH
@6814803/1
gttgaagctgagagtctcttcgtcactcgcaaatgtagaaggcagattgt
+6814803/1
CCCFFFFFHHHHGJFGGIJJJJGIJIJJIJJJJJJIIJJIJJIJJIJIJJ
@6814804/1
gttgaagctgagagtctgcaaatcggccaacttcttgccgacggaatttt
+6814804/1
BBCFFFFFHHHHGJEGGJJJJJIJJIJJJIJJJJJJGJJJJJJJJIJJJJ
@6815864/1
gttgaagtccttggcgttgaagctgagagtctgcaaatcggccaacttct
+6815864/1
CCCFFFFDHHHHHJJJJJIIJJIJJJJJJEFHIJJJIIJIJIJIIJJIII
@6131228/1
ggcgagatttggaagttttcggcaagtacatgaagcagttaagagttgtt
+6131228/1
@@@DDD@BFH?F?FE<EHIAAHFEIECGGIIGGIIGGGFFFH?BD9BFBF
@6132431/1
ggcgattggtcaatgttttttcttcgatgtccacgtaggttacctcgaag
+6132431/1
CCCFFFFFHFHHHJJHIJJJJGJIJJIIGGIGGGGDHJ?FFIJIIJHIIJ
@7485440/1
tgagaaagctatggttgagtgaaaaaggtgggaaatgttgactgttgtag
+7485440/1
BC@FFFFFHHHHHJGHJHJEFFHJJJJJ?HGIIIJIJHIJJJJIHIIIGI
@600096/1
aatttgcaaggtttggaggagttgtactaatttgtgtaattgaagttcgt
+600096/1
CCCFFFFFHHHFHIJIIJIIIFGIHHJJJJJJJJGIHIIJIIIIIGGIIH
@600203/1
aatttgcctcgaaatctaaggttatattacttttatgaatcgtgataaca
+600203/1
CCCFFFFFHHHFHJIIIIJEHAHHHHJJJJJJJJGJG???DFGHDCBF<B
@6133806/1
ggcggaccaacatctgatagttccttaaacactggatcttgaattttctt
+6133806/1
CCCFFDFFHHHHHIGBGFHECGGHGIJJJIJJBHIFGFHIJHGIIJJIJJ
@3387717/1
cgcgaaattggcactggcaagtcaaagaagctagccaagagaatggcggc
+3387717/1
CCCFFFFFHHGGGJJJJJJIJGIJJJIJJJJIJJJJIJICGGGIJJIJI@
@2678079/1
ccagtctgttgtgggggaacagtttgatgttgctgttgtggagctgtttg
+2678079/1
CCCFFFFFHHHFHJJJJFHIIJFHIJJJJIIJGIJJIJIJEIIJIJHIII
@4011366/1
ctccaaaccttgcaaattttcaatcatgaagcaagattttacctgaacaa
+4011366/1
@?@DFEDBFBFFFIGEGIGIDBEDHGIHGGDHICHJIJJIJJIJFIGIJI
@601032/1
aatttgtgtaattgaagttcgtattatttcctcgaaatcaataatgcaat
+601032/1
@@@DFFDBFFHHHIGEHIIIIHIJJJJJJIIJIJIGJIHIIJIJIIJGGH
@601033/1
aatttgtgtaattgaagttcgtattatttcctcgaaatcaataatgcaat
+601033/1
BB@FFFDEFHHHHJJJJJJJIIJGIIJJIJJJJJJJIJJJJIJJJJIIHD
@601034/1
aatttgtgtaattgaagttcgtattatttcctcgaaatcaataatgcaat
+601034/1
CCCFFFDFHHHHHJIIJIJJJJJJJJJJJJJJJIIJJJJJJJJJJJJIHI
@601035/1
aatttgtgtaattgaagttcgtattatttcctcgaaatcaataatgcaat
+601035/1
CCCFFFFFHHGHHJJIJJJJJHJJIGJJJJJJJJJJJGIJIJJJJIGIEG
@5427640/1
gaacgattttacctttgcgcgaaaagtgaccacaagcaatgtcaaag
+5427640/1
CCCFFFFFHHHHHJJJJJJJJJJJJJHIIJJJJJJJIJJJJJJIIJI
@601534/1
aattttacaagctatactttgcatagaattagtggtttttttctaaaatc
+601534/1
CCCFFFFFHHHHHJJJJJJJJJHJIJIJJJJJHHIHIJJJJJJJJJJIIJ
@601535/1
aattttacaagctatactttgcatagaattagtggttttttttctaaaat
+601535/1
CCCFFFFFHHHHHJJJJJJJJJJJJJHJJJJJHHIGIJJJJJJJIJJJJI
@2681666/1
ccagttcgtatttgggagtgatgccgcgacggctcagcaactcctggagg
+2681666/1
@CCFFFFFDHHGHJJFHIAEHHIIIJIIIHGGGIJJJIGHHHHFFFDFED
@5429312/1
gaacgtctacagttatcctccagttccttcgtaccctcctcctccaattc
+5429312/1
CCCFFFFFHHHHHJJJJJJJJIJJJJJJJJJJJJJJJJJJJJJJJIIJJJ
@5429749/1
gaacgttcgactttcacttcattctatcggcctttcttctctttgccgta
+5429749/1
@@@DDDDDHFHDHII@GGHG@HHIIIIIIIIIHIIEBGBGGFHI9BGA6:
@5429750/1
gaacgttcgactttcacttcattctatcggcctttcttctctttgccgta
+5429750/1
CCCFFFFFHHHHHJIBGGGHEHIIIJIJJIJJJJIGIIGDGIJICHIB??
@5429785/1
gaacgttcttctgggcttttcctgcttttttagcagctttaccattcgtc
+5429785/1
CCCFFFFFHHHHHJJJJJJJJJIJJJJJJJJJIJJIJJJJJJJJJJJIIJ
@5429856/1
gaacgtttaaatttctgtcatgagaatctcttggattcaatgggaaaagt
+5429856/1
CCCFFDFFGHHHHJJJJIJJJJJJJJJJJJJJJJJJJJJJJJJJJJJJJF
@3390296/1
cgcgacggctcagcaactcctggaggacgctgacggg
+3390296/1
@CCDDDFFFHFBCGBHGECGFHECGBFC@EGGIIIII
@605405/1
aatttttgtcgagtcaaaagcgaagaatatttgaaaatttctaatattgc
+605405/1
CCCFFFFFFHHHHHIJJJJJJJJIJIJJJJJJJJIJIJJJJJIIJJJJIJ
@605406/1
aatttttgtcgagttattgatttcgaggaataatacgaacttccat
+605406/1
8:=BDBB:AFDHAHHGIIB?<FDFEHGF?EDH@CFD?DFBDGHGAB
@4013235/1
ctccaaatcttcgatgatctcctgtctgggtggttgcaatctccagc
+4013235/1
CCCFFFFFHHHHHIJJJJJJIJJJJJJJJGEGIHGGHIJJJJJJIJJ
@7492287/1
tgaggagtattataaccgaaaatatggtatacagattcaaaatttgaacc
+7492287/1
CCCFFFFAFFHGHJJJJJFIJJHIJJJCGHIJJIHIJJJJJJJJJJJJJJ
@3392762/1
cgcgcaaaggtaaaatcgttctagacatactttatgctcttgacatttcg
+3392762/1
CCCFFFFFHHFHHJJJJJHIJJJJJJJJJJJJJJJJJJJJJJIJJIJJJI
@3392763/1
cgcgcaaaggtaaaatcgttctagacatactttatgctcttgacatttcg
+3392763/1
CCCFFFFFHHHHFIJJIJJJJIJJJJJJIGJJJJJIJJJJJJIJJJJIJI
@6137261/1
ggcgttccgttggtctgattggcttgtt
+6137261/1
@@@DFFFFFDDDDAGGHHIGIGFGG1:1
@7494252/1
tgaggtactcgagggcatgatgagcagccgagcccttggcttccttcgga
+7494252/1
@@@DFABDDHHBFGGGIIECGEFGIGGHIADAEHGI>DFGGIGIJGIIB;
@5431426/1
gaactatcagatgttggtccgccacactgtagagaattcacttatgaatg
+5431426/1
CCCFFFFFHHHHHIGIJIIJIJJJIJJJJGIIIIJHIJJJIJJIJJJIJJ
@8099220/1
tttggcttcttcccccaaggataacctctctgtcggtagatttccgtgaa
+8099220/1
@@CDDBDFHDHDHIGIIGEHDGGI<EFIIIGIHIIIDDGAADG<DBD=FG
@607598/1
aattttttgattcagtgctgattctgcacacattcgatctctgatagtag
+607598/1
@@@FFFFFHHHHGIIHHIDIIJJJIGGIJJJJIIIIGGGIJJIEIJJHGH
@5433561/1
gaactcttggaactcgaaccagaaacagcaaaattcggcaaaccagaaaa
+5433561/1
CCCFFFFFHHHHHJJJJJJJJJJJJJJJJJJJJJJJJJJJJJJJJJJJJJ
@5433592/1
gaactctttaggcagcaacattacccaaaaagatatccagcctttgatgg
+5433592/1
@@@DDDFDHHB?FIIIJJIIJJJJFGIIIIIEGHJGIGGHIIIJJJJJII
@7496634/1
tgagtttaggatatcttacgttctggcaacatcgacagataccacaaata
+7496634/1
?@@=:ADB?F<CFEGIIIIGAAFHHEEGHII>>FHGIGF>DAFGHIIBDH
@7497346/1
tgataaataaacttttttcgggtttggaaaaatttcaaattgttcaggta
+7497346/1
CCCFFFFFGHHFHIJJJJJJJJFHIJJIJJJJJJJIJJJJJJJJJJIIIJ
@608858/1
acaaaaatagtaaaaagtcgaagtctttcgagacatactcttcggagaat
+608858/1
CCCFFFFFHHHHHJJJIGIIJJGHIJJJJIIJJJJJJIJJIJJJIJJJJJ
@3394742/1
cgcgcgtaaagtgaccaaagcaaagacgcaataagtgatacaagaaaata
+3394742/1
CCBFFFDFHHHDFHIJFJJJJJJJIJJIJIIIJJJFCHIIJJJJIJJJJJ
@3394743/1
cgcgcgtaaagtgaccaaagcaaagacgcaataagtgatacaagaaaata
+3394743/1
CCC@FFFFHHGFHIJJJJIJJJJJJJIIJJJIJJJDGIJJHIJJJJJJJI
@3394744/1
cgcgcgtaaagtgaccaaagcaaagacgcaataagtgatacaagaaaata
+3394744/1
CCCFFFFFHHHFHIJJJJJJIIJJJJJIJIJJJJJFHIIIIJJJJJJJJJ
@1271484/1
attcctaatattttttagtgaacctctctaacgtctttatagaatgtcaa
+1271484/1
CCCFFFFFHHHHHJJJJIHHIJIJJJJJJJHIJGIIJJJJJJGIJJGIJG
@1271856/1
attcctcgaaatcaataactcgacaaaaattgttcccttttgagctattg
+1271856/1
CCCFFFFFHHHHHJJJJJJJJIGIJJJJJJJJIIJJJJJJJJJIJJJJJJ
@1271857/1
attcctcgaaatcaataactcgataaaaattgttcccttttgagctattg
+1271857/1
CCCFFFFFHHHHHJJJJJJJJJIJJIJJIJJJIIJJJIJJJJIIJJIEII
@1271858/1
attcctcgaaatcaataactcgataaaaattgttcccttttgagctattg
+1271858/1
CCCFFFFFHHHHHJJJJJJJJJJJJJJJJJJJIJJJJJJJJJIIJJIJJJ
@1272311/1
attcctgtcgtccatacatctcttctactccttcccagacctcgaagaag
+1272311/1
CCCFFFFFHHHHHJIJJJJJJJIIJJJJJJJJIJJJJJJJJJJJGIIIJJ
@3396137/1
cgcggaatttcaacacatgacaagcgatggtgaactgcctttcgtgtggt
+3396137/1
CCCFFDFFHHHHHJJIJJJJIIIIIGIGIJFGGIJJJJIJJJJIHIBFIF
@5439435/1
gaagaaagctatacagtagtcaaatttgtatccattatcactttttgttg
+5439435/1
?<?DBDDDHFHFBEGEFHEFIIIIIIIEAFH@HHGIDEBECFGHIIIIIG
@5439436/1
gaagaaagctatacagtagtcaaatttgtatccattatcactttttgttg
+5439436/1
BC@:DFFFHHHHHJJJGIIHIJIJJJJJIIJJJJJIJJJJJJJJJJJIJJ
@5439437/1
gaagaaagctatacagtagtcaaatttgtatccattatcactttttgttg
+5439437/1
CCCFFFFFGHHHHJJIGIIJJJJJJJJJHIJJJIJJJIFGIIIIJJJIJI
@3397313/1
cgcggcatcactcccaaatacgaactggtccaaatcgagggcgccatcca
+3397313/1
@CCDFF>DHHGFHIIDHIIIIDAGGIGGHHFHGFIIIGIEGHIIFEAHB>
@3397314/1
cgcggcatcactcccaaatacgaactggtccaaatcgagggcgccatcca
+3397314/1
CCCFFFFFHGHGHJJJJJJJJGGIJJJJGHJJJJIJIIIJJJJJHEHHFF
@4018755/1
ctccaagagatgtgcatgtcccgcagatggccaccaccattctatgaaat
+4018755/1
CCCFFFFFHFHHDHIJIIHGIJIJIIJIJJIGGJJIIIJIIIIJIJJIJG
@4018756/1
ctccaagagatgtgcatgtcccgcagatggccaccaccattctatgaaat
+4018756/1
CCCFFFFFHHHHHGIJJJJJJJJJJJJJJJJJJJJJJJIJJJJJJJJJIF
@4018757/1
ctccaagagatgtgcatgtcccgcagatggccaccaccattctatgaaat
+4018757/1
CCCFFFFFHHHHHHIJJJJIJJJJJJJJJJIJJJJGJJIIJJJJJJJJIJ
@1275107/1
attcgagcagcatgcaagagagtccaaagagaaggttatgaaccggcaat
+1275107/1
CCCFFFFFHGHHHJJJJJJIIJIJJJJJJIIJJJJHIJJIJJJJJJJIJJ
@1275473/1
attcgataggtgctttgtctggttaactttagtgggaaggtttaggtatt
+1275473/1
CCCFFFFFHHFHHJJJJIGIJJHJJJJJJJJJHHJJIGIJDHHIJJBGIJ
@5442122/1
gaagaacgttcgactttcacttcattctatcggcctttcttctctttgcc
+5442122/1
@@@D?DD:ADAC;ABEFDGIGIIIIIIEDGFHE<AE@BFGHGGI>DFE<4
@5442123/1
gaagaacgttcgactttcacttcattctatcggcctttcttctctttgcc
+5442123/1
CCCFFFFFFHHHGJJJJJJJJJJJJJJIJIGIIIIJIIJJJJJJJJJJJJ
@5442124/1
gaagaacgttcgactttcacttcattctatcggcctttcttctctttgcc
+5442124/1
CCCFFFFFHHHHGJJJJJJJJJJJJJJJJJIIIJJJJJJJJJJJJJJJJI
@5442125/1
gaagaacgttcgactttcacttcattctatcggcctttcttctctttgcc
+5442125/1
CCCFFFFFHHHHHJJJJJIJJJJJJJJJJJJJJJJJJJJJJJJJJJJJJI
@5442402/1
gaagaactattattttttttttatttttcatcacagtgatgtttgtttca
+5442402/1
B@CFFFFFHHHFHJJJJJJJJJHJJJJJJJJJJJJIIIIHHIJJJHIJII
@1276805/1
attcgattcgataggtgctttgtctggttaactttagtgggaaggtttag
+1276805/1
CCCFFFFFHHGHHJICEHIIJGHHIIIFHIJJJJJIIEGDGGIJJ?FHGG
@1276806/1
attcgattcgataggtgctttgtctggttaactttagtgggaaggtttag
+1276806/1
CCCFFFFFHHHHHIIEHIJJIGFHIJIIIJJIJJGGIHJJJJJJJFGHIJ
@1276807/1
attcgattcgataggtgctttgtctggttaactttagtgggaaggtttag
+1276807/1
CCCFFFFFHHHHHJJAFHIJJJEHIJJEIJJJJJJJJGHIIJJJJ?GHIJ
@1277344/1
attcgcatctttaaaggttttcacggccggtggg
+1277344/1
CCCFFFFFHGHHHJJJJCHHJJJJIIIJJI8:FH
@8104935/1
tttgtacatgaagttgtctgcccctttcttaatcggttctgcatgaatgc
+8104935/1
@BBDDEFFHHHGHIIJJJJJJJJJJJJJJJJJJJJJIJJJJJJJIJJJJJ
@5444424/1
gaagaagatgaagaagatagttccttcaaactttacaacgatgatagtgt
+5444424/1
?1?1BDDDDDDDDIIEEIIICF:AFECFEICFEIEIIIIIDIIIIIIIIE
@5444773/1
gaagaagccaaattgctctactctcaagaaatggcctccatgccgagcaa
+5444773/1
@1=DFFFFHHGGHJJJJIJJJJJJJJJJJJIIIGIJJJJJJJJJJJJJJJ
@5444774/1
gaagaagccaaattgctctactctcaagaaatggcctccatgccgagcaa
+5444774/1
@@@FDDAED;CHHIHEGHHHHHGGHGIEHIJIBDG@FHGIIEGHIAHHGG
@614538/1
acaaatgtcttttaaaggagctacgaagttaacagatgaaggtatagctg
+614538/1
CCCFFFFDHHHHHJJIJJGIJJJJJIJJJJJJJJJIJJJJIJIJJIJJJJ
@8106566/1
tttgtatgcacaaaattcgttctacatatgaaacatgtcagttatatatt
+8106566/1
CCCFFFFFGHHHHJJJJJJJJJJJJGHJJJJJIJIJJHHIJHJJJJJJJJ
@615154/1
acaaatttgactactgtatagctttcttctcttggtgaacacatacttta
+615154/1
;@?;DDDDFABFHFGDFHHCHGIIIIEDGEHIEHG2?EGGGDHGGGIAFD
@2691987/1
ccatcactttgtcatcgaacgatgtcaccacctgattggtgatatcagcc
+2691987/1
CCCFFFFFHHHHHJJJJJJJJIIJJJJJIIJJJJHIJFGDGIIIJJJIII
@5446999/1
gaagaagttataaggttaacggtataaatgacccaccggccgtgaaaacc
+5446999/1
CCCFFFFEHHHHHJJGHIJJJJFIIJJJJJJJJJJJJJIJJJFHAGGIAH
@616610/1
acaacctcaagcttggggtcaaccacagg
+616610/1
@??DD?BBDBCFFEFGGGHHIIHHGGIIF
@5448007/1
gaagaatatagatatatcttctccttttcggagacatcctccatgcgttt
+5448007/1
CCCFFFFFHHHHFJJJJJJJJJJJJJJJJIJIJJJJJJJJJJJJJJJIDH
@5448350/1
gaagaatatttgaaaatttctaatattgcgatatttttttatcgatctgg
+5448350/1
CCCFFFFFHHHGHJJJJJJJJHIJJJJJJJJJEIIJJJJJJJJJHJJJJI
@5448351/1
gaagaatatttgaaaatttctaatattgcgatatttttttatcgatctgg
+5448351/1
CCCFFFFFHHHHHJJJJJJJJIJJJJJJJJJJJJJJJJJJJJJIIJJJIH
@2698999/1
ccatgatgcactcggccggaccgattcagcccccaccaagggaagggggc
+2698999/1
CCCFFFFFHHHHHJJIJIJJJJJIJJJJJJJJJJIJJJJHHHHFFFDCDD
@4026612/1
ctccacaaaaagggaaataaacaaggatgtaa
+4026612/1
@??DDDDDHHDD=;FDHH@BCHHEHE@CB::D
@4026613/1
ctccacaaaaagggaaataaacaaggatgtaagaactatcgaggaatatt
+4026613/1
CCCFFFFFHHHHHJIJJJJJJJJJJJJJJIJJJJJJIJJ>GHIIJJIJJJ
@4026614/1
ctccacaaaaagggaaataaacaaggatgtaagaactatggaggaatatt
+4026614/1
CCCFFFDFHHHHHJIJJJJIJJJGIIIIIHJIIEGIJJJJJHIIAHHJII
@4026733/1
ctccacaacagcaacatcaaactgttcccccacaacagactggtccccca
+4026733/1
@CCFFFFDFHBHHIJJGEHGJIJJGGGIEGIAHIJIJBDGDDDBBFHGGF
@5455901/1
gaagaggcccagatggcaaatgtacggatagaaacgttgagacaaccgta
+5455901/1
@@CFFFFFFHBDBGGGIJFIGGHGIJJFGGGIIJIGDHICGGCCEHGECG
@5456500/1
gaagagtatgtctcgaaagacttcgactttttactatttttgtatgcaca
+5456500/1
@@@DAADDA?A?CB;3<C:;EFHI=3A8C?EE=?B<?CDDGA?DH>@?FH
@619070/1
acaagatgtggcaatccttgcaggatttacccgtggagggtaacaatctg
+619070/1
@@@B?DFADFHDFHIIIGB:AFGGIIIIHIGHGC@DGEHEHEHIGIIIIE
@3412242/1
cgctagcgaacaatccttcgaggtaacctacgtggacatcgaagaaaaaa
+3412242/1
CCCFFFFFHHHHHJIJJJIJGHIGHIJJJIJJFHIJJJJJIIJIJJJJIG
@619526/1
acaagcaatgtcaaagagaaggatagcaactaattttacaagctatactt
+619526/1
CCCFFFFFHHHHHJJJIIIJJJJJJJJJJJJJGIJIJJJJJJJJIIJJJJ
@8108851/1
tttgtcatcgaacgatgtcaccacctgattggtgatatcagccgctccgg
+8108851/1
CCCFFFFFHHHHHJIJJIJJJJJJJJJIJJJJGIIJJJJJJJJJJJJJIJ
@4028513/1
ctccaccacaggaacctcaagcttgggg
+4028513/1
?@8=BBDBAFFF?G9C;?<FH?F9C;;F
@8111744/1
tttgtggaactgtgaaactttgtgggactgctggttgcccaacttggtaa
+8111744/1
CCCFFFFFHHHHDIJJJJJJJJHJJIJJJJJJJJJIJJJJJJJJJJIHIH
@622248/1
acaatctgccttctacatttgcgagtgacgaagagactctcagcttcaac
+622248/1
@@@DDDDDHHHHF@AB2<IHH>?CE<CFFE?G=@D3B3BG@9D>FHGHII
@625522/1
acaccccttaatcagctacaacagtcaacatttcccacctttttcactca
+625522/1
CCCFFFFFHHHHHJJJJJJJJIIJIJJJJIHJJJJJJJJJJJJJJIJJJI
@8119295/1
ttttaaaagcctcttaaatttaactgaaatatagaatacaccccttaatc
+8119295/1
CCCFFFFFHHHHHJJJJJJJJJJJJJJJJJJJJJJJJIJJJJJJJJJJJJ
@8120231/1
ttttaaaatttaacgtttagcagtcttctttttagaataacattgacatt
+8120231/1
CCCFFFDFHHHHHJJHIJJIJIHHJJJJIIJJJJJIIJJIJJJJIIJJIH
@2706321/1
ccattctatgaaatggaacacgaagagggactaccacacgaaaggcagtt
+2706321/1
CCCFFFFFHGHHHJJJJIJGIJJJIJJIJJJJJJJJJIJIIIIIJIJJAG
@2708610/1
ccatttagctgcggccagaggcaaagtctacatagaacccgaaaatgtgg
+2708610/1
CCCFFFFFHHGHHJJJGIGJIJJIJIHIIJJIJJIHIJIJJEIJJIJGHI
@4047084/1
ctccatagttcttacatccttgtttatttccctttttgtggag
+4047084/1
@<@DDBBDFFHFHGIIGI@FHHACFFEHE42AFHIIII?;D>A
@4047085/1
ctccatagttcttacatccttgtttatttccctttttgtggagaggtact
+4047085/1
CC@FFFFFHHGHHJJIJJJJJIDHJAHHJGJIGIJJJG8CG?FAGH?DGI
@4047086/1
ctccatagttcttacatccttgtttatttccctttttgtggagaggtact
+4047086/1
CCCFFFFFFHGHHJIJJJJIJIHHJGJJJIJJHIJJJGFHGFHFGI@DGH
@4047087/1
ctccatagttcttacatccttgtttatttccctttttgtggagaggtact
+4047087/1
CCCFFFFFHHHHHJJJJJJJJGEHICHIJGIJGIJJJGFGGBGGHI?DGH
@1284108/1
attcgggactgaaagacactaagattaccaagttgggcaaccagcagtcc
+1284108/1
?@@FDA?DFHHB?@GGBGHACG>HFHEGGHIIDAD@?BBG@DA8D@G=FF
@4050961/1
ctccatgccgagcaagactcccgtcagcgtcctccaggagttgctgagcc
+4050961/1
CCCFFFBDHGFHFJJFFIIJIJIEFFEHA?FHEIJEIG@GBCGHJF=FEE
@4050962/1
ctccatgccgagcaagactcccgtcagcgtcctccaggagttgctgagcc
+4050962/1
CCCFFFFFHHGHHIJJJJJJJJGHJIJJJHHIGJJIIJIGBFHJJJGHGI
@634901/1
acatcattcgtcgtgtaccacatctcggatcttgctactaatattcgatt
+634901/1
@CCFFFFFHHHHHHJIJJJJJIIJJJJJIJJJJJJJJJJJJJJJJJJJJJ
@1285780/1
attcgtcttatcgatgcattgaaacgcaaactgacgtttacttttcgaat
+1285780/1
CCCFFFFFHHHHHJJJJJJJJJJJJJJIJJJJJIIJJJJIJJJJJJJJJJ
@1288285/1
attctataaagacgttagagaggttcactaaaaaatattaggaatccact
+1288285/1
CCCFFFFFHHHFHIJJIGJEIJJCFHIGGJJJJGIIJJJJIJGJJJIJHG
@636935/1
acatttgacgtacggttcaagtagctgaagtaaaagtgtgctccattggt
+636935/1
CCCFFFFFHHHHHJJFHIJJJGIJJJJIIJIIJJJIFHIJJJJIJJJJJJ
@4055741/1
ctccattggtttatcctctactgtacaactgtttacctgtgtatgataaa
+4055741/1
CCCFFFFFHDHHGJJJJJJJJJIJJIJJJJJJJJJJJJJGIIJJJJIJII
@8123084/1
ttttaaatttaaaaatgcgtgtgtgcaggtatatttatcacatcattcgt
+8123084/1
CCCFFFFFHHHHHJJJJJJGIEHGHIJJJEFIJJJJJIGJJJJJIJJJJD
@8123085/1
ttttaaatttaaaaatgcgtgtgtgcaggtatatttatcacatcattcgt
+8123085/1
CCCFFFFFHHHHHJJJJJJGIGIIIJJJJFHJIIJJJJJJJJJJJJJJJH
@8123554/1
ttttaacagtttgaaaaccttgataaatgaaagaaattaaacacgctgag
+8123554/1
CCCFFFFFHHHHHJJJJJJJJJJJJJJJIJJJJJJJJJJJJJIJJJJIGI
@1298204/1
attgaaaaccttgtagtggattcctaatattttttagtgaacctctctaa
+1298204/1
CCCFFFFFHHHHHEHIGHGGCHIIJJHIHGGJJJJFIGIJIJJIIJIIII
@1298205/1
attgaaaaccttgtagtggattcctaatattttttagtgaacctctctaa
+1298205/1
CCCFFFFFHHHHHIJJHJJGIJIGIJJIGHIJJJJIJGIJJJJJJJIJII
@2716803/1
cccaaatacaacgaaggtctggcaaccgccttgaaaggcagattggtcag
+2716803/1
CCCFFFFFHHHHHJJJJCHHIIHIJJJIJJJJIJJJIGJFGIGHIB=FIG
@2716912/1
cccaaatacgaactggtccaaatcgagggcgccatccacgagccaatctt
+2716912/1
CCCFFFFFHHHHHJJIHIIJJJJJJJGIJGJIIJJIJJIIIJDIGFFHHG
@2720935/1
cccaacagaaggggtaaccgcaaggggcacggaccacttcacggaaatct
+2720935/1
CCCFFFFFHHHHHJGGHJJJJIJJJJJIIIJJIIJJIJJJIIIEHHDEFF
@1305497/1
attgacactaagaaatcacagagccccgggcccagatggcattcatgcag
+1305497/1
CCCFFFFFHHHHHJJJJJJJIJIJJJJJIHHIJHJIJJJJIJJJJJJJJJ
@4064976/1
ctccccacgagcgtttctttagtctgtatattttcttgtatcacttattg
+4064976/1
CCCFFFFFHHHGHGIJIIJJGGGHIIJIJJJJJJJJJIGHIJIIIJJJJJ
@4066434/1
ctcccctgttcttaaataaagtgtactttattgaaaaattagtaaaacat
+4066434/1
C@CFFFFFFHHHHJJJJJJJJEHHJGJJJJJJJJJJJJJJIIFIJIJIJH
@4066450/1
ctcccctgtttgttcttaaataaagtgtactttattgaaaaattagtaaa
+4066450/1
CCCFFFFFHHDHFHGGIGJJEIIIJHIJIIJJJJIJEIIIJJJEHGHIIE
@4066842/1
ctcccgaacaagccaatcagaccaacggaacgcccggagcggctgatatc
+4066842/1
CCCFFFFFHHHHHJIJJJJIIJJIGJJJIIJGJJJJIGGIHHFCD?>CCC
@4068766/1
ctcccgtcagcgtcctccaggagttgctgagccgtcgcggc
+4068766/1
CCCFFFFFHHHHHJJGGIGIJDGEHGHIJGIGIG@FEDAG8
@4068767/1
ctcccgtcagcgtcctccaggagttgctgagccgtcgcggcatcactccc
+4068767/1
C@@DFABDFFFHHIIGHGIAECE;EHGAGG@ECHHFBGIIIHE@DDCE;A
@1312129/1
attgcagattgtgtagaagcagttataggcgcttatttaatagagtgtgg
+1312129/1
CCCFFFFFHHHFFHHIGIIIJJIJJJGHIEGJHJDGIIHGED<FGDCDFH
@2725751/1
cccaaggataacctctctgtcggtagatttccgtgaagtggtccgtgccc
+2725751/1
CCCFFFFFHHHHHJJJJJJIIJJFHIIJJJJJJIJJJIEGIGIJJJIIJJ
@1315314/1
attgcgtctttgctttggtcactttacgcgcgaaaaccattatgttttac
+1315314/1
CCCFFFDFHHHHHJJJJJIJJJIJJIJJJJIJIGIJJJJJJJJJHHHHHG
@8137006/1
ttttactatttttgtatgcacaaaattcgttctacatatgaaacatgtca
+8137006/1
CCCFFFFFHHHHHIIJJJJJJJJJJJJJIIIIJJJJJJJIJJJJIJJIII
@650119/1
accatctactatcagagatcgaatgtgtgcagaatcagcactgaatcaaa
+650119/1
CCCFFFFFHHHHHJJJJIJJJGIJJHHIIJJIJJJJJJJJJIIJJJJJJJ
@1322364/1
attggatctatgactgtgtatcgatagctgttcactttttggtcatgatt
+1322364/1
CCCFFFFFHHHHHJJJIGIJJJIIIJJJIIIJJJIIJJJJIIGHIJJIJI
@652407/1
accccttctgttgggatgggggccg
+652407/1
@@@DD?DBC<AF?EE3ACGGII:F6
@4073469/1
ctcccttttcacaatataataaatacatatcatatcatcgggg
+4073469/1
???BD>DDD4:CDE3<ABE@:CF4??E?EE>?4C?BEEEC<6@
@4073470/1
ctcccttttcacaatataataaatacatatcatatcatcggggcactata
+4073470/1
CCCFFFFFHHHHHJJIJJJJJJJJJJJJJJJJJJJJJJJJIJJJJJJJJJ
@4074359/1
ctccgaaggaagccaagggctcggctgctcatcatgccctcgagtacctc
+4074359/1
CCCFFFFFHGHGHJJJJJJIJJIJJIJFEHHIIIIGIGHBH<FF8=CD;@
@4076402/1
ctccgatactccatctctaaaaaagataattctttggggtttttgacctt
+4076402/1
CCCFDDDDDDFHDFHAEBFHIIIIECFGIGIEGIIEIII7@GHIAEHIII
@4081501/1
ctccggatcgtgcacatgtcgtaaaagtggtgatctagg
+4081501/1
CCCFFFFFHHGGDGGE@FFA@AFHHIB:CD?D@DHHIII
@8144276/1
ttttatgttccgaaacaactggaggaggcgttaatagacgcacaataccc
+8144276/1
CCCFFDDDBBHDFHIIGIJJJIHIIFHG?GFHHIIIDEGIJIGGHHGJ;A
@655669/1
accgcgtgttccttaacaacgatctggtggccaccggaaccgga
+655669/1
CCCFFFDFHHHHGJJJJJJIIIIJJJJHFIIJJJJJIIIJJJII
@8146466/1
ttttattcggcttattgtaatattcctccatagttcttacatccttgttt
+8146466/1
BB@DFFFFHHHHHJJJJHIJIIJJJJJJJJJJJJJJJJJJJJJJJJJIJJ
@1340251/1
[truncated: 414,392 more chars]
