# Supplementary material for: Identification and comparison of key RNA interference machinery from western corn rootworm, fall armyworm, and southern green stink bug
Source: PLoS One. 2018 Sep 5;13(9):e0203160. doi: 10.1371/journal.pone.0203160 (PMC6124762; doi:10.1371/journal.pone.0203160)
Supplement: S2 File — (TGZ) [file pone.0203160.s012.tgz › data/fastq/wcrw/4_Neonates_N_Rep1_aligned.fq]

@5109734/1
cttcttttccggaaaatgctcgaaaactcaattggcgcacattcagcagg
+5109734/1
CCCFFFFFHHHHHJJJJJJJJJJJJIJJJJJJJJJJJJGIJJJIJJIJJI
@5110963/1
cttctttttagaataacattgacattctataaagacgttagagaggttca
+5110963/1
CCCFFFFFHHHHHJJJJJJJJJJJJJJJJJJJJJJIJHJIJJJJJJ?FHG
@7151175/1
gtgaaagtcgaacgttcttctgggcttttcctgcttttttagcagcttta
+7151175/1
@BCFFFFDHHHHHJFHGJJIIIJJIJJJJJJJIJJJJJJJJJIJJJJJJJ
@521552/1
aagacttcgactttttactatttttgtatgcacaaaattcgttctacata
+521552/1
CCCFFFFFHHHHHJJJIJJJJJJJJJHIJJIJJJJJJJJIGHGIJIIIJC
@7660701/1
taaaagtgtgctccattggtttatcctctactgtacaactgtttacctgt
+7660701/1
BCCFFFEFFHHHHJJJJJJIJJIJJJJJJJJJJIIJJJJJJJJJJJJJJF
@7660702/1
taaaagtgtgctccattggtttatcctctactgtacaactgtttacctgt
+7660702/1
CCCFFFFFHHHGGJIIJJGIHIIJJJJJIJJJJIIJIJJJJIJJJJJJIB
@2058610/1
caaaatgccacataatttgcaaaattttgacatttttttctttcctttat
+2058610/1
CCCFFFFFHHHHHJIJJJJJJJJJJJJJJJJJJJJJJJJJJJJJJJJJJJ
@3073285/1
ccagtgccaatttcgcggaatttcaacacatgacaagcgatggtgaactg
+3073285/1
CCCFFFFFHHHHHIJJJJJJJJJIJJJJJJJJJJJJJJJJJIJGIJJJJJ
@5621439/1
gaaagctatacagtagtcaaatttgtatccattatcactttttgttgccg
+5621439/1
CCCFFFFFHHHHHIIJIIJJJJJJJJJJJJJJJJJJIJJJJJJJJJJJJI
@524150/1
aagagatccagcaagttcttggctgccgaatgtttggcgtctttcttcga
+524150/1
<@@AADDDHF?DF>EAEEAA?E@CHGID8?1??@>1B9D?D@FGFDC8C=
@524151/1
aagagatccagcaagttcttggctgccgaatgtttggcgtctttcttcga
+524151/1
CCCFFFFFHHHHHIJHIJJJJJJJIJJJEHJJIJJJJIJDGIJJIJJIJB
@3075126/1
ccagttccttcgtaccctcctcctccaattcctgcatcttatataccatc
+3075126/1
CCCFFFFFHGHHHJJJJJJJJJJJJJJJJJJJJJJIJJJIJJJJJJJJJJ
@7664829/1
taaacacgctgagaaagctatggttgagtgaaaaaggtgggaaatgttga
+7664829/1
C@@FFFFFHHHHHJIIJJJEHIJJJJDI?EFIIJJJIDFHIGIJFIIJIG
@4100968/1
ctacaacagtcaacatttcccacctttttcactcaaccatagctttctca
+4100968/1
@@CFFFFFHFHFHIIGIJIJIJJIJJJJJGIJJJIIJJIJJJJJIIGIII
@4100969/1
ctacaacagtcaacatttcccacctttttcactcaaccatagctttctca
+4100969/1
CCCFFFFFHHHHHIJJJJJJJIJJJJJJJJJJJJJJJJJJJJIJJJJJJI
@3078089/1
ccagtttttaatcgacctagaatacttggtttaacaacaggtctattaag
+3078089/1
CCCFDFFFHHHHHJJJJJJJJIGIJJIJJIJJJJJJJJJJJ?GHJJJJJJ
@2571481/1
cacgattcataaaagtaatataaccttagatttcgaggcaaattgattga
+2571481/1
CCCFFFFFHHHHHJJEFHGIHJJJIIJJIJJIIIIEIIFIIIJIGIIIJG
@2571482/1
cacgattcataaaagtaatataaccttagatttcgaggcaaattgattga
+2571482/1
CCCFFFFFHHHHHJJEHIJJJJJJJJJJJJJJJJJJIIHIJJJJJJJJJI
@2571483/1
cacgattcataaaagtaatataaccttagatttcgaggcaaattgattga
+2571483/1
CCCFFFFFHHHHHJJHHIJIJJIIGGIJJJIJJJJJJJIJJJJJJJJJJG
@3588875/1
cgactttcacttcattctatcggcctttcttctctttgccgtattttatt
+3588875/1
@@CDDFFFHGHHGIJJJJJJJJGIIJJIJJJJJIAHIIJJJDGGIJJIJI
@5117288/1
cttgaaccgtacgtcaaatgttgcaaattatgtcacataaatgtcaaaat
+5117288/1
CCCFFFFFGHHHHJIJJJIIHIJJJJJIJJIGIIIIIJJJJJGBFIIIII
@5117544/1
cttgaacgaagttgtggagagatttataagactacaagaagagagtggac
+5117544/1
CCCFFFFFHHHHHJIIJGIHIIJJJIIJJJJJJJJJJJJJJJJJJBGIJF
@6645670/1
ggaatttttcagcgttttgtggaactgtgaaactttgtgggactgctggt
+6645670/1
CCCFFFFFHHHHHJIJJJIGIJIJIIJIIJJJJJJJJIIJJJJJJJJJJJ
@3081830/1
ccatataggagttagtctggtaaaagtgtcactaggtagcttggcacaat
+3081830/1
;@@DDD8BABFFDHIDHIGIGGHBADFEEDHEGI@C4@<?EHIIIIGB><
@2064207/1
caaaattcgttctacatatgaaacatgtcagttatatattcacctttata
+2064207/1
CCCFFFFFHHHHHJJIHJJJJJJJJIJIJJJHIJJJJJJJJJJJJJJIJG
@2064208/1
caaaattcgttctacatatgaaacatgtcagttatatattcacctttata
+2064208/1
CCCFFFFFHHHHHJJJIGIIIIIIICECHEGEHGIJIJJIJJIJIJJJJI
@2064209/1
caaaattcgttctacatatgaaacatgtcagttatatattcacctttata
+2064209/1
CCCFFFFFHHHHHJJJJJJJJJJJJJJIJJJJJJJJJJJJJJJJJJJIJI
@7162809/1
gtgaattctctacagtgtggcggaccaacatctgatagttccttaaacac
+7162809/1
CCCFFFFFHHHHHJJHIHIIJJJHIGIJIIIIJGHGGGDFHHHIHJJGGI
@1558140/1
atctatggaagttcgtattattcctcgaaatcaataactcgacaaaaatt
+1558140/1
CCCFFFFFHHGHHJJHIJJIJJJIIJJJJJJJJJJJJJJJJJJJJJIJJJ
@7167417/1
gtgacatcgttcgatgacaaagtgatgggcaatcccattggctggctcca
+7167417/1
@BCFFFFFHHHHHFHJJJJJJJHHJJGIJJHIIJJJJJIIJJJJJHCFHG
@7168077/1
gtgaccaaagcaaagacgcaataagtgatacaagaaaatatacagactaa
+7168077/1
@BBFFFFFGHHHHJJJJJIJJIJIJCGIJJJJJJJJJJJJJJJJJJJJJJ
@7669245/1
taaagaaacgctcgtggggagcgatgacgaataaagtatgtgttcaccaa
+7669245/1
CCCFFFFFHHHHHJGHJJJHIJJIJJIJJIJJIJJJHIJJGIIIJJJJJH
@2581609/1
cacggcatttctggtcatgggccactaataaaaataattaacagttttta
+2581609/1
CCCFFFFFHHHHHJHIJIJJJJJJJJJJJJJJJJJJJJJJJJJJHIJJJI
@5636148/1
gaaatatgttgccgagaagaccatatctgcaatttcaatttttccgtcca
+5636148/1
CCCFFFFFHHHHHJIJJJIJJJJJJJJJJJJJJJJJJIJJJJJJJJHJJJ
@2587525/1
cacggttcttaaaaactttttcggggtatctggtaccaaatcaacatcat
+2587525/1
CCCFFDFFHHHHHJJIJJJJJJIJJICFHIJJJFHIJJJJJJJJJJJJJI
@5135924/1
cttgacatttcgttaaagaaccacaaaatgtgacatataaaggtgaatat
+5135924/1
CCCFFFFFHHHHHJJJJIJJJJJIJJJJJJIIIJJJJJJJJJJBGIJJJJ
@5639150/1
gaaatcaataactcgacaaaaattgttcccttttgagctattgcgatatt
+5639150/1
C@@FFFFFHHHGHIIIIIIIIIIIEIIIIIIIIIIIIIIIIIEGIIIIII
@5639198/1
gaaatcacagagccccgggcccagatggcattcatgcagaaccgattaag
+5639198/1
CCCFFFFFHHHHHJJJJJJJIJJJIGJJJJJJJJJJJJJJJJJJFAGIHE
@7175061/1
gtgaggtatttgtacatgaagttgtctgcccctttcttaatcggttctgc
+7175061/1
@CCFFFFDFFHAHGHGIE@ADIED?EHGGEHDHIGIGHIEFGGHCDHIGH
@4116662/1
ctacatttgcgagtgacgaagagttggccactaaactgggcagctcggct
+4116662/1
CCCFFFFFHHHHHCGHIIIJIIJEHIJJJIJJJJJIGJGGGEGDHIJIG?
@6652310/1
ggacatcgaagaaaaaacattgaccaatcgccaccaatgcttggtgcagc
+6652310/1
CCCFFFFFHHHHHJJJJJJJJIIJJJJJJGGIJJJJJJJJJJJJFHIIJI
@3090290/1
ccatgccgagcaagactcccgtcagcgtcctccaggagttgctgagccgt
+3090290/1
CCCFFFFFHHHHHJJJJJJJJJJJJJJJJJIJJIJI=GCFHIJJJJJIJB
@1572663/1
atcttcgacaaaatcgtctctggttttttcaaatttgttcagcaactcac
+1572663/1
@CCFFFFFHHHHHIJJIIJIJJJFHIJJJIJJJIIJJJJJJJJJJJJJJB
@5644947/1
gaaatggcctccatgccgagcaagactcccgtcagcgtcctccaggagtt
+5644947/1
CCCFFFFFHHHHHJJJJJJJIJIJIJJJJJJJJJJIJIJIJJJJJJIJ@E
@542529/1
aagcacacatgttacataaatgtcaaaatttgacataatttgtggacata
+542529/1
CC@FFFFFHHGHHIJFHIJIIJJGIIGIJJJIJJJJIJJJJIHEGEGGII
@3606883/1
cgagcccttggcttccttcggagttttgcctgttccgtagcagacggcca
+3606883/1
CCCFFFFFGHHHHJJIJIIIJGIFHIIJJIIGDDHIJHGGIJIJJJIGI4
@3606884/1
cgagcccttggcttccttcggagttttgcctgttccgtagcagacggcca
+3606884/1
CCCFFFFFHHHHHJJJJJJJIGIFHIJJJJIJIJJJJIJIIJJJJJJIJ>
@2079898/1
caaacattgaagccagatcgataaaaaaatatcgcaatattagaaatttt
+2079898/1
C@CFFFFFHGHHHJJJJJJJIIJJJJJJJJJIJGJIJJJJJJJIJJJJJI
@2079899/1
caaacattgaagccagatcgataaaaaaatatcgcaatattagaaatttt
+2079899/1
CCCFFFFFHHHHHJJJJJJJIJJJJJJJIJJJHIJIJJJJJJJJJIIIII
@2079900/1
caaacattgaagccagatcgataaaaaaatatcgcaatattagaaatttt
+2079900/1
CCCFFFFFHHHHHJJJJJJJIJJJJJJJJIJJJJJJJJJJJJJJJJJJJJ
@2079901/1
caaacattgaagccagatcgataaaaaaatatcgcaatattagaaatttt
+2079901/1
CCCFFFFFHHHHHJJJJJJJJJJJJJJJJJJJIJJIJJJJJJJJJJIJJJ
@2079902/1
caaacattgaagccagatcgataaaaaaatatcgcaatattagaaatttt
+2079902/1
CCCFFFFFHHHHHJJJJJJJJJJJJJJJJJJJJJJJJJJJJJJIJJJJJJ
@22883/1
aaaaaacttctgcccacttgaagtagattttgtgaaggagcacaacgtaa
+22883/1
CCCFFFFFHHHHHJJIJJJJJJJHGJJJJJJJHIJJJJIJJJJJIIJHHH
@22884/1
aaaaaacttctgcccacttgaagtagattttgtgaaggagcacaacgtaa
+22884/1
CCCFFFFFHHHHHJJJJJJJJJJFHGGIGJJJHIJIJJIJJJJIJJJHHH
@2598577/1
cactaaaaaatattaggaatccactacaaggttttcaatagggcattcta
+2598577/1
CCCFFFFFHHHHHIIIIGHBFAAFDGCFHGG:CDGIIIGDC9?B6D?DHG
@7184484/1
gtgatttcttagtgtcaatagtgctgccgttacttcctcaagcgctggta
+7184484/1
CBCFFFFFHGHHHJHGDGGHHEHJIIJIJIIJJJJIIJJJJIGIIGGGFG
@7184485/1
gtgatttcttagtgtcaatagtgctgccgttacttcctcaagcgctggta
+7184485/1
CBCFFFFFHHHHHIJJIIJJJIHHIIJJJJJJJJJJJJJJJJIJJJJJDF
@5651435/1
gaaatttaaaagaaaatttgaaaagtatcatgagttttgtgattctccga
+5651435/1
CCCFFFFFHHHHHJJJJJJJJJJJIEHIIIJJIJGIIJJJJIJJJJJJJJ
@2083016/1
caaacccgaaaaaagtttatttatcatacacaggtaaacagttgtacagt
+2083016/1
CCCFFFFFHHHHHJJGHIJJJJJJJJJJJJJJJJFHIJJJJFHIHIIIJC
@4627568/1
ctgatatcaccaatcaggtggtgacatcgttcgatgacaaagtgatgggc
+4627568/1
@?@DFFFFHHHHGHGHIIIIJGE@GGIGGGHIJDCIGGGHGG9BGHEGEG
@4627569/1
ctgatatcaccaatcaggtggtgacatcgttcgatgacaaagtgatgggc
+4627569/1
CCCFFFFFHHHHHJIJJJHIJHIJJJJJJJJJJJJJJJJJJJFHJJJJJI
@4627570/1
ctgatatcaccaatcaggtggtgacatcgttcgatgacaaagtgatgggc
+4627570/1
CCCFFFFFHHHHHJJJIJHIIEIIJIJJJJJJJJIJJJIIFIBGIIIIJI
@1583679/1
atgaaattactcatagtgtcacgggaactcataacaatagattcgattat
+1583679/1
CCCFFFFFHHHHHJIJGGFEFHHIGIJJJIJJIJJJJJJJIJIJIHIJJI
@1584451/1
atgaaatttaaaagaaaatttgaaaagtatcatgagttttgtgattctcc
+1584451/1
CCCFFFFFHHHHHJJJJJJJJJIJJIIFGIIIJJJJGIIJJHIJJJJJJI
@1584452/1
atgaaatttaaaagaaaatttgaaaagtatcatgagttttgtgattctcc
+1584452/1
CCCFFFFFHHHHHJJJJJJJJJJJJIJFHIJJJJJJGIJJJHIJJJIJJI
@5654592/1
gaaattttcaaatattcttcgcttttgactcgacaaaaatttaaacacat
+5654592/1
CCCFFFFFHHHHHJJJJJJJJJJJJJJJJJJIJJJJIIJJJJJIJJJJJJ
@5654594/1
gaaattttcaaattcttcgcttttgactcgacaaaaatttaaacacattg
+5654594/1
CCCFFFFFHHHHHJJJJJJJJJJJJJJJJIJJJJJJJJJJJJJJJJIJJI
@25327/1
aaaaaagcaggaaaagcccagaagaacgttcgactttcacttcattctat
+25327/1
CCCFFFFFHHHHFGGGGIGIEHIGIJJJGIIJJIIJJJJJIIJHIIIIIG
@26090/1
aaaaaaggaaaactaaaggatttctcaacttgtttccgtgagttgctgaa
+26090/1
CCCFFFFFHHHFHIIIIEDHGGIII@HIIIIIGHIIIIGGEG?FEHIIIF
@5656331/1
gaacaaaccgggaaaagtattatgagaatatgaaatttaaaagaaaattt
+5656331/1
@@@FFFFFHHHHHIIGIAEHIGGHIEIIJJIIGGGIJIHGIJGGIJJJJJ
@3612495/1
cgaggatcctaggatgcattctcctggtgctttgacggatttgagatcag
+3612495/1
@CCFFDFFHGDHHIIIIEHIIJJIIJJBGIIJJJGJJJGIJJJGGHIIJA
@3612496/1
cgaggatcctaggatgcattctcctggtgctttgacggatttgagatcag
+3612496/1
CCCFFFFFHHHHHIIJJJJJJJJJJIJEEHIJJJJJJJHGJJJIJJIIII
@7187997/1
gtgcaatcttcttttccggaaaatgctcgaaaactcaattggcgcacatt
+7187997/1
CBBFFFFFGHHHHJJJJIJGJJJHIJJJJJJJJIJJJJJJIJIJJJJJJI
@7187998/1
gtgcaatcttcttttccggaaaatgctcgaaaactcaattggcgcacatt
+7187998/1
CCCFFFFFHHHHHJJJJJIJIJIIJJJJJJJIJJJJJJJJIJIIJJJJJJ
@7187999/1
gtgcaatcttcttttccggaaaatgctcgaaaactcaattggcgcacatt
+7187999/1
CCCFFFFFHHHHHJJJJJJJJJJIJJJJJJJJJJJJJJJJIJIJJJJJJI
@4130772/1
ctactacttcagttccatcggtatctaatacaccgatcggctgtatggcc
+4130772/1
CCCFFFFFHHHHHJJJJJJJJGHJJJJJJJJJJJJJJJJJJJJHIJJJJJ
@3104224/1
cccaaatacgaactggtccaaatcgagggcgccatccacgagccaatctt
+3104224/1
CCCFFFFFHHHHHJJJGHIJJJJJJIJJJIGIJJIJJFJJJIJJJHHHHH
@7684671/1
taaatttaaaaatttattgaagtcaaaaataatatgtaaattgattttag
+7684671/1
CCCFFFFFHHHHHJJJJJ:CHHJIIJJJJJJJJJJJIJJJJJJJJJJJJI
@550356/1
aagctatacagtagtcaaatttgtatccattatcactttttgttgccgtg
+550356/1
@;@1=BDBCFBAACAFGIIDGIGBIHGIGIHGHAHHCBBGHEFCBCDA@:
@550357/1
aagctatacagtagtcaaatttgtatccattatcactttttgttgccgtg
+550357/1
CCCFFFFFHHHHHJJIJIJJJJJEHJJJJJJJJJJJIJJJJJJJJJJIHH
@550532/1
aagctatctactcgttatataatcatcattcaaacattgaagcc
+550532/1
CCCFFFFFHHHHHJIJJJJJJJJJJJJJJJJJJJJJJJJJJIJJ
@550533/1
aagctatctactcgttatataatcatcattcaaacattgaagcc
+550533/1
CCCFFFFFHHHHHJJJJJJJJJJJJJJJJJJJJJJJJJIJJJJJ
@550601/1
aagctatggttgagtgaaaaaggtgggaaatgttgactgttgtagctgat
+550601/1
@CCFFFFFHFHHHJFHIJJJJJJ:CGGIIIJJJIJIHIIGGIDEGGIJHH
@4133162/1
ctactctcaagaaatggcctccatgccgagcaagactcccgtcagcgtcc
+4133162/1
CCCFFFFFHHHHHJIJIJJIJJJJJJJJJJJJJJJJIJJJJJIJJIJIJH
@28644/1
aaaaaagtgagtttaggatatcttacgttctggcaacatcgacagatacc
+28644/1
@CCFFFFDDHHHHJJJJIIIJIIJJIJGIJJJJIIJJJJIJJIJJIIJJJ
@4135027/1
ctactgtatagctttcttctcttggtgaacacatactttattcgtcatcg
+4135027/1
@@@FFFFDHFFHHIJJGJJGGIIGIEHGGGGHIJGIJIJGGHGHCGIJHB
@4135028/1
ctactgtatagctttcttctcttggtgaacacatactttattcgtcatcg
+4135028/1
CCCFFFEFHHHHHJJJJJJJJJJJJFHJJJJJJJJJJJJJJJJJHIJJJJ
@5661546/1
gaacaatccttcgaggtaacctacg
+5661546/1
1??DDDDAF??DFEEG@BH?<<FC@
@5661547/1
gaacaatccttcgaggtaacctacgtggacatcgaagaaaaaacattgac
+5661547/1
@@CFFFFFFHHHDHGH@AAHHGHIIFHIBECHICBHGGGIIIIIIFGGGI
@5661548/1
gaacaatccttcgaggtaacctacgtggacatcgaagaaaaaacattgac
+5661548/1
CCCFFFFFHHHHHJJJEHIJJJJJJHIJJJJJJJJJJJJJJJJJJJJJJJ
@6667825/1
ggagaggtactatgtgtgtttggctagattctgtttgacattcgaaaagt
+6667825/1
BC@FFFFBFHHHHJHIHIIGIIIJJJJIIJJJJJJJJJJJIJJJJJJJJF
@5663960/1
gaacaatttttgtcgagttattgatttcgaggaataatacgaacttccat
+5663960/1
CCCFFFFFHHHHHJJJJHIJJJJJJJJJJIJJIJJJJJJJJJJJJJJJJI
@4138197/1
ctagaaaactacagatatataaaatcaagagtaactgaaactgagactga
+4138197/1
CCCFFFFFHHHHHJIJHIJJJJJJJJJJJJJHHIJJJJJJJJJJJJJJJJ
@7688970/1
taacaatctgccttctacatttgcgagtgacgaagagactctcagcttca
+7688970/1
CCCFFFFFHHHHHJJJJJJJJJJJJIJFHHIJJJJJJJIJJJJJJIJJJI
@3619528/1
cgagtagatagctttagaggtaatacactattattaggcactagttatta
+3619528/1
B@BFDEFFHHHGHJJJJJJJCGHGJIJJJIJJJJJJJJJJJJJJIIJJJJ
@3112704/1
cccaaggataacctctctgtcggtagatttccgtgaagtggtccgtgccc
+3112704/1
CCCFFFFFHHHHHJJJJJJJJJJGHIHJJJJJJGIJJJHIJHIJIJJJJJ
@35002/1
aaaaaatatcgcaatattagaaattttcaaatattcttcgcttttgactc
+35002/1
CCCFFFFFHHHGHJIIJIJIIJIJJJJJJJJJJJJJJJJJJJJJJIIJJJ
@35611/1
aaaaaatattaggaatccactacaaggttttcaatagggcattctaacat
+35611/1
CCCFFFFFHHHHHJJJJJJJJJJJJJJHHIJJJJJJIJJJJJJJJJJJJJ
@5671444/1
gaaccgtacgtcaaatgttgcaaattatgtcacataaatgtcaaaatgcc
+5671444/1
C@@FFFFFHGHHHJJIJIIJCGIHJJIGIIJJJJJJIIJJIEHIIIJJJF
@4647740/1
ctgcaagaactgaacaaagttgaagtccttggcgttgaagctgagagtct
+4647740/1
@@@DDDEDFHHFHIIJJ>EEHFD>HH?FHIGHIIGHBCAGGIIIIGHEEB
@2616773/1
cactttttggtcatgattttgaggtactcgagggcatgatgagcagccga
+2616773/1
CCCFFFFFHHHHHJJIJJJJJIIICGHJJJJJJJJJIJJJIJJJJJJJJI
@5673697/1
gaacgatgtcaccacctgattggtgatatcagccgctccgggcgttccgt
+5673697/1
CCCFFFFFHHHHHJJJJJGIJJJFHIJJIJJJJJIJJJJJJJIJIIHHHG
@5673698/1
gaacgatgtcaccacctgattggtgatatcagccgctccgggcgttccgt
+5673698/1
CCCFFFFFHHHHHJJJJJGIJJJFHIJJJIJJJJJJEIJIJJJJGIHHHH
@2618722/1
cagaaaaggagttgctctgccaacaagcagtgaagaaaccaaacgcgcca
+2618722/1
CCCFFFFFHHHHHJJJJJJJJJJJJJJJJJHIJJJJJJJJJJJJJIJIJJ
@2099531/1
caaacttttcggggtgcaatcttcttttccggaaaatgctcgaaaactca
+2099531/1
CCCFFFFFHHHHHJCFGIJJJJJIJJJJJJIJJJJJJJJJJJJJJJJJJJ
@4142169/1
ctagaatacttggtttaacaacaggtctattaagttcagaattacagcca
+4142169/1
CC<DFFFFHHHHHJJJJJIJJJJJJHHJIJJJJJIIIIIJJJIJJJJJJI
@1602482/1
atgcactcggccggaccgattcagcccccaccaagggaagggggcggccc
+1602482/1
@C@DFFFFHHHHHGEGGGIJE>G>GEHJJIJIIJJJIHHEHFBDBBDBDB
@1602483/1
atgcactcggccggaccgattcagcccccaccaagggaagggggcggccc
+1602483/1
CCCFFFFFHHHHHIJJJJJJJJJJJJJJJJJJJJJIJHHHHFFDDDDDDB
@3122496/1
cccacctttttcactcaaccatagctttctcag
+3122496/1
???D:@;B:DDA<<<2CBBFDE@<9C9A9<?C?
@2630211/1
cagaaatatactgtaatacgatggatgattcattaatggacacatgtaaa
+2630211/1
CCCFFFFFHHHHHIIJJIJJJJJJJIJJJJJJJJJJJJJJJJJJJJIJJJ
@1604766/1
atgccctttacctgaggaacaaaatacaagaggcaggaagatttatcccc
+1604766/1
CCCFFFFFHHHHHJJJJJJJJJJJJJJJJJJJJJJJJIJIGGIJJJJJJJ
@5677078/1
gaacgttcgactttcacttcattctatcggcctttcttct
+5677078/1
?@CFDBDFFFCFHIHGEHIIIIGGGEGHIIGIBHIIIIIG
@5677079/1
gaacgttcgactttcacttcattctatcggcctttcttctctttgccgta
+5677079/1
@CCFFFFFHHHHHJJJJJJJJJJJJJJJJJIJJJJJJJJFJIJJJIIJGE
@5677080/1
gaacgttcgactttcacttcattctatcggcctttcttctctttgccgta
+5677080/1
BCCFFFFFHFHHHJIJJJJJJJJIJIJJJJJJJJJJJJJJJJJJIHIIDD
@5677081/1
gaacgttcgactttcacttcattctatcggcctttcttctctttgccgta
+5677081/1
CCCFFFFFHHHHHJJJJJJJIJJJJIJIJIJJJJJJJJJJJJJJIJJJGG
@5677117/1
gaacgttcttctgggcttttcctgcttttttagcagctttaccattcgtc
+5677117/1
@@@DDDDDHDHDDECFDHHGGBFBGEEGIIGEFGEEBFHIIIIIIIAHB?
@4146805/1
ctagagattcttctgtcttctcacagagatcttcgacaaaatcgtctctg
+4146805/1
CCCFFFFFHHHHHJIIIJJIJJIIIJJJJJJJJJJIJJJJJJJJGHJJJI
@4146806/1
ctagagattcttctgtcttctcacagagatcttcgacaaaatcgtctctg
+4146806/1
CCCFFFFFHHHHHJJIJJJJJJIJIJJJIJJJJJJIIIJJJJJJGIJJJI
@563703/1
aaggctttcaatcaccacattatgaaattactcatagtgtcacgggaact
+563703/1
CCCFFFFFHHHHFIIIIJIIJIJJIJJIJIJJJIJJJHIGJFGHIIIJJI
@5173441/1
cttgcggttaccccttctgttgggatgggggccgcccccttcccttggtg
+5173441/1
CBCFFFFFHHHHHJJJJJJIJJJJGGIJJJJJJIJJJHFFFEEEACCC5=
@44968/1
aaaaaatgtaaaaattttgcaaattatgtggcattttgacatttatgtga
+44968/1
CCCFFFFFHHHHHJJJJJJIJJJJJJJJIJJJJJJJJJJJJJIJJIJFII
@5679978/1
gaactcttggaactcgaaccagaaacagcaaaattcggcaaaccagaaaa
+5679978/1
CCCFFFFFHHHHHJJJIJJJJIJJIJJIGGIJJJJJIJIJJIIJJJGIJJ
@2106125/1
caaagacgcaataagtgatacaagaaaatatacagactaaagaaacgctc
+2106125/1
CCCFFFFFHHHHHJIFHIIJJJJJIJJJJJJJJJJJJJJJJJJJJJJIJI
@2106126/1
caaagacgcaataagtgatacaagaaaatatacagactaaagaaacgctc
+2106126/1
CCCFFFFFHHHHHJJHIJJJJJJJJJJJJJJJJJJJJIJJIIJJJJJJJI
@45367/1
aaaaaatgtcaaaattttgcaaattatgtggcattttgacatttatgtga
+45367/1
CCCFFFFFHHHHHJJJJJIJJJIJJIJJJJJJJJJJJIIJJJJJJIIHII
@45368/1
aaaaaatgtcaaaattttgcaaattatgtggcattttgacatttatgtga
+45368/1
CCCFFFFFHHHHHJJJJJJIJJIJJIJIIIJJJJJJJJJJIJJJJJJGIH
@45369/1
aaaaaatgtcaaaattttgcaaattatgtggcattttgacatttatgtga
+45369/1
CCCFFFFFHHHHHJJJJJJJJJJJJIJJIIJJJJJJJJJJJJJJJJJGIG
@2107460/1
caaagagaaggatagcaactaattttacaagctatactttgcatagaatt
+2107460/1
CCCFFFFFHHHHHJJJJJJJJJJJJJJJJJJJJJJJJJJJJJJJJJIJJI
@4149856/1
ctagattctgtttgacattcgaaaagtaaacgtcagtttgcgtttcaatg
+4149856/1
CCCFFFFFHHHHH:CGHJJJJJJJIJHIJJJJHIJJHIJJJJGGIJJJJI
@4149857/1
ctagattctgtttgacattcgaaaagtaaacgtcagtttgcgtttcaatg
+4149857/1
CCCFFFFFHHHHHJJJJJJJJJJJJJIIJJJJHIJJHIJIIIFHGJIJJJ
@4149858/1
ctagattctgtttgacattcgaaaagtaaacgtcagtttgcgtttcaatg
+4149858/1
CCCFFFFFHHHHHJJJJJJJJJJJJJIJJJJJJJJJIIJJJJGIJJJJIJ
@5174663/1
cttgctactaatattcgattcgataggtgctttgtctggttaactttagt
+5174663/1
CCCFFFFDHHHHFJJIIGGIGGICHIG<CEHIEECGEHIGHHIEGHGIID
@7206128/1
gtggacataaaggaaagaaaaaaatgtcaaaattttgcaaattatgtggc
+7206128/1
CC@FFFFEFHHHHEIIJDHIIGJJGIIJIJJJJJJJJHIJJJJIJJFHIJ
@47185/1
aaaaaattacattcagtatcgatagataatattgatgattataattaata
+47185/1
@@CFFDFFFDHFHJGGGGHEIFHCGIGHHGEHIJJIIIJIIJIGIIJJGG
@47186/1
aaaaaattacattcagtatcgatagataatattgatgattataattaata
+47186/1
CCCFFFFFHHHHHJJJIIJJJHJJJJJIJJJJJJJJIJJJJJJGIJJJJI
@7702910/1
taagaaatcacagagccccgggcccagatggcattcatgcagaaccgatt
+7702910/1
CCCFFFFFHHHHHJIIJJJIIIJJJHJJJJJJJJJJJJJJJJJJJJJEBE
@5177544/1
cttgcttcatgattcaaaatttgcaaggtttggaggagttgtactaattt
+5177544/1
CCCFFFFFHHHHHJJJJJJJJJJJJJJJAHHIJIJJGHGHJHHJJJJJJJ
@7210499/1
gtggattcctaatattttttagtgaacctctctaacgtctttatagaatg
+7210499/1
C@BFDFFFHHHHHJJJJJJJIJHIJIJJJJJJJJJJJJJJJJIJIJJJJI
@4154116/1
ctagcgaacaatccttcgaggtaacctacgtggacatcgaagaaaaaaca
+4154116/1
CCCFFFFFGHHHHIJJIIIIJCFEIJJJIJHIJIJJJJJJIIJJIJIIJJ
@2638961/1
cagaacccgataaagcgttaccagcgcttgaggaagtaacggcagcacta
+2638961/1
CCCFFFFFHGHHHJJJJHIJJJIJIIIJJJJJJJJJHHIJJJJJJGHE>@
@2638962/1
cagaacccgataaagcgttaccagcgcttgaggaagtaacggcagcacta
+2638962/1
CCCFFFFFHHHHGJIJJIJJJJJJGJJJJJJIJIJIEHIIJJIJJGEHEB
@1612863/1
atggagcacacttttacttcagctacttgaaccgtacgtcaaatgtcgca
+1612863/1
CCCFFFFFHHHHHJJJJJJJIJJJIJJIJJJJJJIJJJHIIJJIJGIHIJ
@568714/1
aaggttttcaatagggcattctaacatgtcaaaattaaatcaatatggcg
+568714/1
@@CFDDFFHHHHGGEGGGHGIJJJJGIJHI4FHIJJJIIJJJIJJJJJJJ
@3634510/1
cgatacttttgtttattcagatttacagcaattccctatgaagcttgaag
+3634510/1
CCCFFFFFHHHHHJJJJJJJIJJJJJJJJJJJJJJJJJJJJJJJJJJJJJ
@5189278/1
cttggagccagccaatgggattgcccatcactttgtcatcgaacgatgtc
+5189278/1
CCCFFFFFFHHHHGIJIJIJJJIIJJJJJIIIJJJEHIIIJJJGIGIGII
@1616412/1
atggcctccatgccgagcaagactcccgtcagcgtcctccaggagttgct
+1616412/1
CCCFFFFFHHHHHJJJJJJIJIJJJJJJJJJJJJIJJIJJJJJIJFGGII
@570047/1
aagtaatataaccttagatttcgaggcaaattgattgatttgcccagcac
+570047/1
@@@ADBDFHHHGFHGGHIJIIDGGGBGGG;EFD<CDBDFHIBCHI<DF@D
@5689731/1
gaagaagccaaattgctctactctcaagaaatggcctccatgccgagcaa
+5689731/1
CCCFFFFFHHHHHJJJJJJJJJJJJJJJJJJIIJJJJJJJJJJJJJIIII
@5689732/1
gaagaagccaaattgctctactctcaagaaatggcctccatgccgagcaa
+5689732/1
CCCFFFFFHHHHHJJJJJJJJJJJJJJJJJJJJJJJJJJJJJJJJJJJJI
@1618663/1
atgggattgcccatcactttgtcatcgaacgatgtcaccacctgattggt
+1618663/1
@C@FFBFFHGHHHGIIIIEEDHGCIGIIJJJFBHIIIEHIJGHIGIIGJ?
@7712857/1
taagtgatacaagaaaatatacagactaaagaaacgctcgtggggagcga
+7712857/1
@CCFBDDFHHHHHJJJJJGHJJIGGIJIGJHGIIIIJJIJGHIIE?GIJG
@7712858/1
taagtgatacaagaaaatatacagactaaagaaacgctcgtggggagcga
+7712858/1
CCCFDEFFHHHGHJJJIJJJJJIHIJJJJJJJJIGIJGGIHIJIJIIJJI
@6685100/1
ggagtcttgctcggcatggaggccatttcttgagagtagagcaatttggc
+6685100/1
BCCFDFFFHHHHHJJJJJJJJJJJIJJJJJJJHIJJGHIIJJJJJJJFII
@4163339/1
ctagtcgcaacagttttgacagaacctatgccacattcataag
+4163339/1
@@@D1:DA:FA3<ACCG@GEFFICDA;G>?DGF>FFGIBF?9?
@4163340/1
ctagtcgcaacagttttgacagaacctatgccacattcataagtgaattc
+4163340/1
@?@D4A@A?DFFFEACGBFGEE;@F??9D??CDDDAEF?DAEFGGH@DH<
@6687796/1
ggataaaccaatggagcacacttttacttcagctacttgaaccgtacgtc
+6687796/1
CCCFFFFFHHHHHJIJJJJJJJJJJJJJJJJJJJJJJJJJJJJJIJJJHI
@575534/1
aagtgatacaagaaaatatacagactaaagaaacgctcgtggggagcgat
+575534/1
CCCDFFFFHHHHHJJJIJIJJJJJJJJJJJJJJJJJJIJHIJJJIIJJHG
@7719977/1
taatattcctccatagttcttacatccttgtttatttccctttttgtgga
+7719977/1
CCCFFFFFHHGHGJIJGHIIJIJJJJJJJJGIIGHHGIIJIIJIIGBFG<
@7720815/1
taatcatcaatattatctatcgatactgaatgtaattttttatatagtgc
+7720815/1
@@@DDFEDDAHHHGIFIEEGGG=@GFBHCHIGEFEHIGIIIGGHIIHIDG
@7720816/1
taatcatcaatattatctatcgatactgaatgtaattttttatatagtgc
+7720816/1
CCCFFFFFHHHHHJJJJJJJJJJJJJJJIJJJHIIIJJJJJJJJJJJFII
@579282/1
aagttgtctgcccctttcttaatcggttctgcatgaatgccatctgggcc
+579282/1
CCCDFFFFHHHHHJJJJJJJJJIJJJIJJJJJJJJJJJJJJJJJJJIJJI
@3643146/1
cgatcttccggttccggtggccaccagatcgttgttaaggaacacgcgg
+3643146/1
@@@DDDDDHD?@DBFAD@CGG@GGIHIEIIGHHCEHDGGIBGGGGBEGE
@4168873/1
ctataatcgaatctattgttatgagttcccgtgacactatgagtaatttc
+4168873/1
CCCFFFFFHHHHHJJJJGJJDHIGIIIIJJIJJJJIIJJIIJJHIIIJII
@7224714/1
gtgtaattgaagttcgtattatttcctcgaaatcaataatgcaatgtgtt
+7224714/1
@BBDFFFFHHHHHJJJJJJJJJJJJIJJJJJJJJJJJJJJJJIJJJIJII
@7224718/1
gtgtaattgaggttcgtattatttcctcgaaatcaataatgcaatgtgtt
+7224718/1
@@BDFFFFHHHHHIJIJIIJJJJIJIJJJJJJJJJJJJJJJJIJIJGHIH
@4169743/1
ctatacagtagtcaaatttgtatccattatcactttttgttgccgtgtgc
+4169743/1
@<?BDDB;CFFACAEFAHCHEHGGG@F@CFCCCHHGGBFHDC>DFDFDG@
@7225059/1
gtgtaccacatctcggatcttgctactaatattcgattcgataggtgctt
+7225059/1
CBCFFFFFHHHHHJJJHHJIJIJJIIIIJJJJJJJJJJJJIJJJJFGHJI
@581964/1
aataaactccggagtagttgttaaattattgaatatcaaatctatgaaat
+581964/1
CCCFFFFFHHHHFJEHHIIJJJJJJJJJJJJJJJJJJJJJJJJJJJJJJI
@2651044/1
cagaatctaaaaatattgcacctgctacggattcaaagacatctcctaag
+2651044/1
CCCFFFFFHHHHHJJJIJJJJJJJJJJJJJIJJJJJJGJJJIJJJJJIJJ
@2651197/1
cagaatctagccaaacacacatagtacctctccacaaaaagggaaataaa
+2651197/1
CCCFFFFFHHHHHJJJIJJJJJJJHGIJIJJJJJJJJJJJJJJJJJGIJI
@4671789/1
ctgccttctacatttgcgagtgacgaagagactctcagcttcaacgccaa
+4671789/1
CCCFFFFFHHHHHJIJJJIJFHIJJJJJJJIJJJJJJJIJJJJJJIJJJI
@4671790/1
ctgccttctacatttgcgagtgacgaagagactctcagcttcaacgccaa
+4671790/1
CCCFFFFFHHHHHJJJJJIJCGGIIJIJJJIJJJJJJJIJJJJIJIJJJI
@4672611/1
ctgcctttcgtgtggtagtccctcttcgtgttccatttcatagaatggtg
+4672611/1
CCCFFFFFHGFHHJJHIJIJJJJJJJJJHIIIIJJJJJJIJJJJJJJJGH
@7226512/1
gtgtattacctctaaagctatctactcgttatataatcatcattcaaaca
+7226512/1
@@@DFFFFHHHHHJJIJJJJJJJJJJJJHJJIJJJJJJJJJJJJJJJJJI
@7226513/1
gtgtattacctctaaagctatctactcgttatataatcatcattcaaaca
+7226513/1
B@BDDFFFHHHHGJJJJJJJJJJJJJJJGHGIIIJJJJJJJIJJJJJJJI
@1627776/1
atgtgaattagatgctggtgcagctataccttcatctgttaacttcgtag
+1627776/1
@BBADDDFHHHHHJJJJIGGIJJJJJJJJJJJHHIJJJIJJJJJJJIJJI
@1628225/1
atgtgattatgtgtttgaaagctatgatgagcttgaaagaataaacaagt
+1628225/1
CCCDFFFFHHHHHIJJJIJJJJJJJJJJJJJJJJJJJJJJJJJJJJJJJJ
@5211117/1
cttggcttccttcggagttttgcctgttccgtagcagacggccactggca
+5211117/1
CCCFFFFFHHHHGJJGIGHIJIJJJIIJJJJJJJIIIJJIIIJGIGIJDI
@5701560/1
gaagatctagaactagaacgccatctagaggacattcgagatacaggagt
+5701560/1
CCCFFFFFHHHHHJJJJJJJJJJJJJGJJJJJJJJJJJJJJIJJJJJJJF
@5701561/1
gaagatctagaactagaacgccatctagaggacattcgagatacaggagt
+5701561/1
CCCFFFFFHHHHHJJJJJJJJJJJJJJJJJJIJJJJJJJJJIJJJJJJJD
@5703249/1
gaagattgcaccccgaaaagtttgggtacaacctctatactttgcatcaa
+5703249/1
CCCFFFFFHHHHHJJIJJJJIIJJJIGHIJJJJJJJJJJJJJJIIJJJJI
@3653355/1
cgatgtccacgtaggttacctcgaaggattgttcgctagcgatctcctgc
+3653355/1
C@CFFFFFHHHHHIIGIJJJIJIJDIIJJJJGIIJIJJJJJIIJJJJJIB
@4679339/1
ctgctaaacgttaaattttaaaagcctcttaaatttaaccgaaatat
+4679339/1
B@CFFFFFFHHHHIJJJJJJJIIIJIJJJIJJJJIJIJGEHIJJJII
@4679340/1
ctgctaaacgttaaattttaaaagcctcttaaatttaaccgaaatat
+4679340/1
BBCFFFFFHHFHHJJJJJJJJJJIJJJJJJJJJJJJJJJIIJJJJJJ
@7735266/1
tacaagctatactttgcatagaattagtggtttttttctaaaatcaattt
+7735266/1
C@CFFFFFHHGHHJJJJJJJJJIIJJJHHIGHIJJJJJJJJIJJJJJJJJ
@590290/1
aataactagtgcctaataatagtgtattacctctaaagctatctactcgt
+590290/1
?@@DDFFFDC?BHIIGIIIIIIIHFFEHGHICDGHGIEBDFGBFFHHIII
@590291/1
aataactagtgcctaataatagtgtattacctctaaagctatctactcgt
+590291/1
CCCFFFFFHHHHHJJJJJIJJJHHEHJJJJJJJJJJJJJJJJJJJJJJJJ
@590415/1
aataactcgataaaaattgttcccttttgagctattgcgatattttttcg
+590415/1
CCCFFFFFHHHGHJJJJJJJJIJJIJJJIIJJJIJJJJJGIJIJJJJJIJ
@3152292/1
ccccatcgagcaacaaatggatgatatattagaattagaatattttaacg
+3152292/1
CCCFFFFFHHHHHJJJJJJJGIJJIJJJJJJJJJJJJJJJJJJJJJJJJI
@3657306/1
cgattatagagtaagagtagccggagtggaagcaactggtactggttgct
+3657306/1
B@BDFFFFHHGFHIIIJEHIIJJJEGEGEIJIIJIJEDE?FHHGIDDHGE
@68192/1
aaaaacaccagtatatgctgaagtaaaaagagttggcgatactgtgttag
+68192/1
CCCFFFFFHHHFHIIIIJJIIJJHHJJJIJJI<FHIJJJIJJJIFFHJII
@7738813/1
tacaccccttaatcagctacaacagtcaacatttcccacctttttcactc
+7738813/1
@@CFFFFDHHFFFIIIJGHIJJJII?FHHIIIJJJIGIIJGGJJJGHJII
@3658895/1
cgattatttaataacaagacatctatacgaggatcctaggatgcattctc
+3658895/1
CCCFFFFFHHHHHJJJJJJJJJJJJJJJJJJJJJJJJJJJJJJIIJJJJJ
@5708733/1
gaagcttccggattgaataacattaaatatttctggagcctcaaaacgct
+5708733/1
CCCFFFFFHHHHHJJJJJJJJJJJJJJJJJJJJJJJJJIJJJJJIJJJJJ
@6703276/1
ggatggtaatttctctattattcgcatctttaaaggttttcacggccgg
+6703276/1
@CCFFFBDHHHHHIJJJJJIJJJJIJJJJJJJJJJJEHIJJJJJJIIGI
@3659311/1
cgattcataaaagtaatataaccttagatttcgaggcaaattgattgatt
+3659311/1
CCCFFFFFHHHHHGHIJJJJJJJJJJJIJJJJJJIIJIJ>GHHIJJIJJJ
@3158393/1
cccgaacaagccaatcagaccaacggaacgcccggagcggctgatatcac
+3158393/1
;?@DDDDDFABBF?:A?FHFDFH?B@D;?FG:DDHGGII8BDA9C@;AAC
@3158394/1
cccgaacaagccaatcagaccaacggaacgcccggagcggctgatatcac
+3158394/1
CCCFFFFFGHGHHJGGIEIJJJGJJIIJJJIIJIIIIIJGHFDEDCDADC
@3158395/1
cccgaacaagccaatcagaccaacggaacgcccggagcggctgatatcac
+3158395/1
CCCFFFFFGHGHHJJJIJIJJJJJJJJJJJIJJIJJJJJHHFDEEEDEDD
@2146810/1
caaatacctaaaccttcccactaaagttaaccagacaaagcacctatcga
+2146810/1
CCCFFFFFHHHHHJJJJJJJJJJJJJIIJJJJJJJJJJJIJJJJJJJJJJ
@7238489/1
gttaaacgatattctacaggatttattattagagtgtcctcgtgaggaag
+7238489/1
CB@FFFFFGHGHHJJJJJJJHIJJIJJJJJJJJJHHHIJJIJGJHIJIJH
@5236705/1
cttgtatcacttattgcgtctttgctttggtcactttacgcgcgaaaacc
+5236705/1
CCCFFFFFHHHHHJJJJJJJJJJJJJJJJJIJJJJJJJJJJJJJHJJJHH
@7745742/1
tacattaacaagtaatttgttgagtgatggtcctatggcaattccatata
+7745742/1
CCCFFFFFHHHHFHJJJJJJJJIJHHIJJJHIJJJJJJJJJJJJJJJJJJ
@601369/1
aatagattcgattatagagtaagagtagccggagtggaagcaactggtac
+601369/1
CCCFFFFFHHHHHIIFGEF:CIEAC<CAEGEEGG8DGGEBA;B?3BE0BG
@5711222/1
gaaggattgttcgctagcgatctcctgcaagaactgaacaaagttgaagt
+5711222/1
@@@FFFFFHHHGGJJJIFIIJGGJJGJIJJJIJJJJIJJIJJJFHCGGE=
@603373/1
aatagtgctgccgttacttcctcaagcgctggtaacgctttatcgggttc
+603373/1
@CCFFEFFHHHHHJJJJJJJJJJJJJJJJJJJHIJJJJJJJJJIJJJHIG
@3665096/1
cgattttacctttgcgcgaaaagtgaccacaagcaatgtcaaagagaagg
+3665096/1
CCCFFFFFHHHHHJJJJJJJJIJFHIJJJJJJJIJJJJJJJJJJJJIJII
@4695471/1
ctggaaatggatgaatggcacatagttcgggcactagtatttgcttttgt
+4695471/1
@@@DBDDDHFCFBFFGGE>EHIICE<<?GGGHHIIGIIIIIIG>DFIGGH
@1646622/1
attaactatgggatttaaaaacactgtaactccttccttatccctagaag
+1646622/1
CCCFFFFFHHHHGJJJJJJJJJJJJIIJJJJJJJJJJJJJJJJJJJJJJI
@7245530/1
gttaaatttaagaggcttttaaaatttaacgtttagcagtctt
+7245530/1
??@?DDDAFABDDABBGFBCBBH>HHHEFGGFGIGIIIE?D?<
@7245531/1
gttaaatttaagaggcttttaaaatttaacgtttagcagtcttcttttta
+7245531/1
CBBFFFFFHHHHHJJJJJJJJJJJJJIJJJJJJJJJJJJHIJJJJJJJJI
@7245949/1
gttaaatttgagaggcttttaaaatttaacgtttagcagtcttcttttta
+7245949/1
CB@DFFFFHHHHHIJJJJJJJJJJJJJJJJJIJJJJJJJJJJJJJJJJJI
@3670024/1
cgcaaactgacgtttacttttcgaatgtcaaacagaatctagccaaacac
+3670024/1
CCCFFFFFHHHHHIJJJJJJIIJJJIJHIJJJJJJJJJJJJJJJJJJJJI
@83956/1
aaaaagggaaataaacaaggatgtaagaactatggaggaatattacaata
+83956/1
@CCFFFFFHHHHHIGIJIIJIIIHIIIGHJJJJJJJJJJJJJJJJJJJJJ
@83957/1
aaaaagggaaataaacaaggatgtaagaactatggaggaatattacaata
+83957/1
CCCFFFFFHHHHHJJJJJJJJJJJIJJGIJJJJJJJJJJJJJJJIJJJJI
@84610/1
aaaaaggtgggaaatgttgactgttgtagctgattaaggggtgtattcta
+84610/1
@CCFFFFAFHHHHJJJJJJJJJJIJJDHIJJJGJIJJJJJJ?D?DHIGIE
@84611/1
aaaaaggtgggaaatgttgactgttgtagctgattaaggggtgtattcta
+84611/1
BBCFFFF=DHHHHJJJJJIJIJJJJIHIJJJJGIIIIIJJJ?DDEGIGJE
@3670995/1
cgcaaaggtaaaatcgttctagaca
+3670995/1
CCCFFFFFDHHHHJJJJJJJJJJJJ
@3670996/1
cgcaaaggtaaaatcgttctagacatactttatgctcttgacatttcgtt
+3670996/1
BCCFFFFFFHHHHJJJJJJJJJJJJJJJIJJJJJJJJJJJJJJJJJJJIH
@3670997/1
cgcaaaggtaaaatcgttctagacatactttatgctcttgacatttcgtt
+3670997/1
CCCFFFFFHHHHHJJJJJJJJJJJJJJJJJJJJJJJJJJJIJJJJJJJJJ
@5725413/1
gaatatataactgacatgtttcatatgtagaacgaattttgtgcatacaa
+5725413/1
@<?DFDDDHFHHDHGHGGIIHICIEH@ACHHGIIIIGIIGGIIIIIGIII
@3674384/1
cgcaaattatgtcacataaatgtcaaaatgccacataatttgcaaaattt
+3674384/1
@@@DDDDBFFDHHIII@FDCDG:CHHEGIGIIIIIIGHGIIGIGHIIIII
@3170843/1
cccgtcagcgtcctccaggagttgctgagccgtcgcggcatcactcccaa
+3170843/1
@CCFDFDFFHHHHJJJGGGCHFGFE>GDHIIH?FHJGI<GEEEEEFFFFE
@3675006/1
cgcaaattttgtttcatattttgaacgcgttgagtcaaaattatccccaa
+3675006/1
CCCFFFFFHHHHHJJJJJJJJJJJJJJJJJJJJJJJJJJJJJJJIJJJJI
@612492/1
aatcaataatgcaatgtgtttaaatttttgtcgagtcaaaagcgaagaat
+612492/1
CCCFFFFFHGHGHJJJHHJJJJJJJJJJJJJIJIJHIJJJJJJJJJJIJH
@5731442/1
gaatgatgtgataaatatacctgcacacacgcatttttaaatttaaaaat
+5731442/1
CCCFFFFFHHHHHJJJJIIJJJJJJIJJJJJIIJJJJJJJJJJJJJJJIJ
@4721162/1
ctggaggataactgtagacgttcgtagatgtctgttgcgattgagaccac
+4721162/1
CCCFFFFFHHHHHJIJJJJJJJJJIIJIJJJJJJJJJJJIJJIJJHIIJJ
@93039/1
aaaaatatcgcaatagctcaaaagggaacaatttttgtcgagttattgat
+93039/1
CCCFFFFFHHHHHJJJJJJJJJIJJJIJJJJJJJJJJIJJIJGIJJJIJJ
@616456/1
aatcatcaatattatctatcgatactgaatgtaattttttatatagtgcc
+616456/1
@CCFFFFFFHDHHGIIGGIFHG@EFHGIIII<FHIJJJJIECFFFGBGHH
@6240477/1
gatgggcaatcccattggctggctccaagagatgtgcatgtcccgc
+6240477/1
CCCFFFFFHHHHHJJJJJJIJIIIJGGIIGGHIJGHGGGIDHIJEH
@4218975/1
ctcaaccatagctttctcagcgtgtttaatttcgttccatttatcaaggt
+4218975/1
CCCFFFFFHHHHHJIJJJJEGIHHJJJIJJJJJIJJJJJJJJJJIJJJIB
@4218976/1
ctcaaccatagctttctcagcgtgtttaatttctttcatttatcaaggtt
+4218976/1
CCCFFFFFHHHHHJJJJJJJJJFHIJJJJJJJJJJJJJJJJJJJIJJIDG
@4218977/1
ctcaaccatagctttctcagcgtgtttaatttctttcatttatcaaggtt
+4218977/1
CCCFFFFFHHHHHJJJJJJJJJGHIJJJJJJJJJJJJJJJJJJJJIJJEH
@618367/1
aatccagggaggaagagctacggaaaaaacaagagaacttagcagctttg
+618367/1
CCCFFFFFHHHHHJJIJJJJJJJJJJJJJJJJJJJJJJJJJJJJJIJJJJ
@6722200/1
ggcaatcccattggctggctccaagagatgtgcatgtcccgcagatggcc
+6722200/1
CCCFFFFFHHHHHJJJJJJJJJJJIGIGIIHIJJJJJIJJJJGGIIJJIG
@3179442/1
ccctcttcgtgttccatttcatagaatggtggtggccatctgcgggacat
+3179442/1
@CCFFFFDDCFHHIJGGIEIJIGHIIJCEDFCGHHAHHIBHHGGIJAHIG
@3179443/1
ccctcttcgtgttccatttcatagaatggtggtggccatctgcgggacat
+3179443/1
BCCFFFFFHFHHHJJJJJJJIJJIJJJJJIIIHGIJIJJJJJJJJJFIJG
@7769561/1
tagaatgtcaatgttattctaaaaagaagactgctaaacgttaaatttta
+7769561/1
CCCFFFFFHHHHHJJJJJJJJJJIJIJJJJJJJJJJJJJJJJJJIIJJJJ
@99783/1
aaaaatgcaaaaaactataaatttttattatattttatgcatgttatcac
+99783/1
CCCFFFFFHHHHHJJJJJJJJJJJJIJJJJJJJJJJJJJJJJJJJJJJJJ
@99784/1
aaaaatgcaaaaaactataaatttttattatattttatgcatgttatcac
+99784/1
CCCFFFFFHHHHHJJJJJJJJJJJJJJJJJJJJIJJJJJJJJJIJJJJJI
@3686094/1
cgcacatttagcaggttttttaacagtttgaaaaccttgataaatggaac
+3686094/1
BCCFFFFF4DFHGJJFHIJJJJJJIJHIJJJJJJJIJJJIJJJJJJJIJH
@2169375/1
caaatctttatctttatcatttttttgtatttcttcaactggtgtaactt
+2169375/1
CCCFFFFFHHHHHJJJJJJJJJJJJJJIIJJJJJJJIJJJJJHIHIJIJJ
@2698452/1
cagatggcattcatgcagaaccgattaagaaaggggcagacaacttcatg
+2698452/1
@@@DFFFFDHHFHIHGGGEFHJIBHIIDHGAFHIGIFIJFIGIIIIJGHE
@6247979/1
gattcctaatattttttagtgaacctctctaacgtctttatagaatgtca
+6247979/1
C@CFFFFFHHHHHJJJJJJHIJJJJJJJJJJJJJJJJJJJJJJIJJJIJJ
@103997/1
aaaaattacattcagtatcgatagataatattgatgattataattaataa
+103997/1
@@?DADDBFFFF<42<EFBFFFFE9<FHEHE@FFEF@FGFI9DFDFIFDD
@7266363/1
gttacttcctcaagcgctggtaacgctttatcgggttctg
+7266363/1
CCCFFFFFHHHHHJJJJIJJGHIJIJJJJJJJJJJHIJJC
@7266364/1
gttacttcctcaagcgctggtaacgctttatcgggttctgctaagtggta
+7266364/1
CCCFFFFFHHHHHJJJJJJJFHIJJJJJJJJJJJJIJJJJJJJJJFHIGH
@6729215/1
ggcagctcggctgagaatcggtattcgggactgaaagacactaagattac
+6729215/1
CCCFFFFFHHHHHGIJJJJJJGIJJIJJJJIJJJJJJJJJJJJJJJIJJJ
@6729216/1
ggcagctcggctgagaatcggtattcgggactgaaagacactaagattac
+6729216/1
CCCFFFFFHHHHHJJJJIJIJEHIJJJJJIJGIJJJIJJJJJJIIIIJJJ
@5746042/1
gacaaaactatagagaaaccagaattacaggaaatggataattataggat
+5746042/1
CCCFFFFFHHHHHGIJJJJJJJJJJJJJJJJIJJJJJGJJJJJJIIJJJI
@2173797/1
caaatgtcttttaaaggagctacgaagttaacagatgaaggtatagctgc
+2173797/1
CCCFFFDFHHHHHJJJJIJJJJJJJJJJIIJJJJHJJJJJJBGIIJJJJJ
@107817/1
aaaaattctccatcgttacaataagttattcggacaagttataccgaata
+107817/1
CCCFFFFFHHHHHJJJJJJJJJJJJIJJJJJJJJJJJJIIIJJJJJJJII
@7270588/1
gttagatttaagaggcttttaaaatttaacgtttagcagtcttcttttta
+7270588/1
CCCFFFFFHHHHHJJJJJJJJJJJJJJJJJJIJJJJJJJIJJJJJJJJJI
@5752749/1
gacaacttcatgtacaaatacctcaccttacaaaataaaatacggcaaag
+5752749/1
CCCFFFFFHHHHHJIJJJJJJJJJJJJJJJJJJJJJJJJJJJJIJJJJJI
@5754827/1
gacaatcgtgtgcgctgataggaggccaccaagaccagatgacttacgga
+5754827/1
CCCFFFFFHHHHHJJJJIJJJJIJJJJJJJJJJJIJJJJJJJJJJIJJJI
@4236688/1
ctcaatcgcaacagacatctacgaacgtctacagttatcctccagttcct
+4236688/1
CCCFFFFFHHHHHJJJJJJJJJJJJJJIJJJJJJJJJJJJJJJJJHIJJJ
@5270019/1
ctttaacgaaatgtcaagagcataaagtatgtctagaacgattttacctt
+5270019/1
CCCFDFFFHHHHGIIIIJGHJJJJJJJHGIIIIJJJJIJJJJJJJJJJIJ
@6732550/1
ggcataggttctgtcaaaactgttgcgactagcacaacaaaaaagatggc
+6732550/1
CCCFFFFFFHHHHEIJJJJJJJIIJJIJJJJJJJJJJJJJJJJJJJIIIG
@112500/1
aaaaatttaaacacattgcattattgatttcgaggaaataatacgaactt
+112500/1
CCCFFFFFHHHHHJJJJJJJJJ4FHIJJJJJJJJJJJJJJJJJJJJJJJJ
@112501/1
aaaaatttaaacacattgcattattgatttcgaggaaataatacgaactt
+112501/1
CCCFFFFFHHHHHJJJJJJJJJJJJJIJJJJJJJJJJJJJJJJJJJJJJJ
@638265/1
aatgtcaatgttattctaaaaagaagactgctaaacgttaaattttaaaa
+638265/1
?@@ADEDFHAFDHHGIIFEIECEEGIAFHIIIIIDGIIIIIHHEDIFHHH
@638266/1
aatgtcaatgttattctaaaaagaagactgctaaacgttaaattttaaaa
+638266/1
CCCFFFFFHHHHHJJJJJJIJIIJJFIJJIJJJJGGIHIIJGGIIJJIJJ
@4735746/1
ctggcaaagtggatagctgcaccaagcattggtggcgattggtcaatgtt
+4735746/1
BCCFFFFFHHHHHJJJJJJIJJJJJIJJJJJJHIJEHFHJJJGHIIJJII
@2707143/1
cagcaaacgggtcgaaatgaacgtcaacaacaaagttccccaccaaagca
+2707143/1
CCCFFFFFHHHFHIJJJJJJJJJJJJJJJGHIJJJFHJJJJJJJJJJIJH
@7786250/1
tagctttagaggtaatacactattattaggcactagttattaattataat
+7786250/1
CCCFFFFFHHHHFHJJJJJJJJJJJJJJJJJJJJJJHIJJJJJJJJJJJJ
@6738662/1
ggccaggtaccaccaaacgtagacaatattattataaacggatatcagaa
+6738662/1
@CCFFFFDHHHHHJJJIJJGIIJJJJJJJJJJJJJIJJJJJJIJJJJJJJ
@4241929/1
ctcaattggcgcacattcagcaggttttttaacagtttgaaaaccttgat
+4241929/1
CCCFDFFFHGGHGJIJIJJIGIJJGIIJJJJJIIIBHIJJJIJJJJJJJI
@1671972/1
attataatcatcaatattatctatcgatactgaatgtaattttttatata
+1671972/1
CCCFFFFFHHHHHJJJJJJJJJJJJJJJJJJJIJJJIIJJJJJJIJJJJJ
@3200109/1
ccgaagagtatgtctcgaaagacttcgactttttactatttttgtatgca
+3200109/1
BCCFFFFFFHHHHJJJJIJIFGIHIIIGIJJJJJIGIIIJJJJIHGJIJG
@6268848/1
gcaaaactccgaaggaagccaagggctcggctgctcatcatgccctcgag
+6268848/1
CCCFFFFFHHHHHJJJIHIJJJJJIIJJGIJJIJJIGIGGGFGIJEHHHI
@4244011/1
ctcaatttttgacaaaatgttaagagcagctttatctgcaccccatggtc
+4244011/1
CCCFFFFFHHHHHJJJJJJJJJJJJJJJJJJJJJJJJJJJJJJJJJJJIH
@7279076/1
gttatcttcattttgaggtctgggaaataaaggccttcttggtcccttcc
+7279076/1
B@@FFFFFHHHHHJJJJIFHGIJJJIJJGJJJJJJJJJGIJIEIJJJJJJ
@5765171/1
gacatgtttcatatgtagaacgaattttgtgcatacaaaaatagtaaaaa
+5765171/1
CCCFFFFFHHGHHJJIIIJJJJJIJJJJJIJJJJIJJJIIJIIJHGIJJI
@3709406/1
cgcatttttaaatttaaaaatttattcaagtcaaaaataatatgtaaatt
+3709406/1
CCCFFFFFHHHHHJJJJJIJJJJJJJJJJJJJJJJJJJJJJJJJIJJJJJ
@3709407/1
cgcatttttaaatttaaaaatttattcaagtcaaaaataatatgtaaatt
+3709407/1
CCCFFFFFHHHHHJJJJJJIJJJJJJJJJJIJJJJJJJJJJJJJIJJJJJ
@6276077/1
gcaaaattggccttgcagttgcttttggagagaaaagacaagaaataatt
+6276077/1
C@CFFFFFHHHGHJJJJJGIJIJJJJJIGIJJJJJJJJJJJJJJIIJJII
@7283359/1
gttatttctcacagctaaagatgcaaaaattgtattattaactagagctg
+7283359/1
C@CFFFFFFHGHGJJJJIIIHIHHIJJJIJIIHIIJEIJIIJIIIIJJGH
@2718683/1
cagcactattgacactaagaaatcacagagccccgggcccagatggcatt
+2718683/1
@C@FFFFAHHHHHDHIEHHIJJGIHCHEHCFHIG@@F:FDHD8CG@GCG@
@2718684/1
cagcactattgacactaagaaatcacagagccccgggcccagatggcatt
+2718684/1
CCCFFFFFHHGHHJJJJJJJJJJJIJJJJJIJJJJJIIIJIJIJJJIIJJ
@648168/1
aattagtaaaacataatggttttcgcgcgtaaagtgaccaaagcaaagac
+648168/1
CCCFFFFFHHHHHJJIJJJFIIIJJJJJJHJJJJGIIJIJJJJJJJJJJI
@3716608/1
cgccaattgagttttcgagcattttccggaaaagaagattgcaccccgaa
+3716608/1
@?<BDDDDHD<FFGE@FG@::FDHGD>FF@DHIDFA;9DB@FH?8?@AF@
@3716609/1
cgccaattgagttttcgagcattttccggaaaagaagattgcaccccgaa
+3716609/1
@@@FFFDFHAF<DGIBHEEHGIIIGHHHIIGIICGIGIIIIIIIIIIIIH
@3716610/1
cgccaattgagttttcgagcattttccggaaaagaagattgcaccccgaa
+3716610/1
CCCFFFFFGHHCFIIGIIJHHIJJJJGJIIIJJJJJJIJJIJJJJJJJJI
@3716611/1
cgccaattgagttttcgagcattttccggaaaagaagattgcaccccgaa
+3716611/1
CCCFFFFFHHHFHIJJJJJJJJJJJJJJJIJJJJJJJJJJGIIIJJJJII
@3716612/1
cgccaattgagttttcgagcattttccggaaaagaagattgcaccccgaa
+3716612/1
CCCFFFFFHHHFHJJJJJIIJJJJJJJJJJJJJJJJJJJJJIJJJJJJJJ
@3717267/1
cgccaccaatgcttggtgcagctatccactttgccagtggccgtctgcta
+3717267/1
C@BFFFFFHHHHHJJDGGIIJJJJJJJJJJJJJJIIJHGIJJJHIJIIIJ
@3218128/1
ccgagatgtggtacacgacgaatgatgtgataaatatacctgcacacacg
+3218128/1
@@@FFFFFHHFHHJJJJGGGIIIIDHIIJIIJIJJGFHIGGIJJIJJJJI
@3218129/1
ccgagatgtggtacacgacgaatgatgtgataaatatacctgcacacacg
+3218129/1
CCCFFFFFHHHHHJJJJJJJJJJJIJIIIJJJJJJJJIJJJJJJJJJIJI
@6750791/1
ggcgattggtcaatgttttttcttcgatgtccacgtaggttacctcgaag
+6750791/1
@@BDFFFFHHHHGJIJJJJJJJJJJJJJIIJJJJJHIIIFHHIIJJIIGH
@649534/1
aattatgtcaaattttgacatttatgtaacatgtgtgcttaagtggctta
+649534/1
CCCFFFFFHHHHHJJJJIJIJJJJJEJJJJJJJJJHHJJJJJIIIJJJJI
@6752046/1
ggcggaacgggctgttgttgaccccaagcttgaggttgttgttgtggagg
+6752046/1
CCCFFFFFHHHHHJIIJJJJHJJJJJJJJJJJHHJFHIGIIIIIFHJDGH
@651835/1
aattcacattgtttttgtataatagatgccttaaattccctcatgggaat
+651835/1
CBCFFFFFHHHHHJJJJICCFFFHIHJJJJJJJJJJJJJJJJJJJJJJJJ
@651836/1
aattcacattgtttttgtataatagatgccttaaattccctcatgggaat
+651836/1
CCCFFFFFHHHHHJJJJGAACCCHGEIJJJJJJJJJJJJJJJJJJJJIJI
@3721965/1
cgccatattgatttaattttgacatgttagaatgccctattgaaaacctt
+3721965/1
CCCFFFFFHHHHHJJJJJJJJJJJIJJJJJJJJIJJJJJJJJJJJJJJJJ
@1686457/1
attcaagatccagtgtttaaggaactatcagatgttggtccgccacactg
+1686457/1
CCCFFFFFHHHHHIIIJJJJJJJJJJJJJJJJJJIIJJIIJJIJHIJJJJ
@1688251/1
attcaatccagcttcatgccaacgattctaagtaggctttcgtttatgct
+1688251/1
?@@DDDFFHHHGHIHJJJJJIIJJGIJIJJJJIIJIGIJJIJHIJJJJJI
@3218884/1
ccgagcccttggcttccctcggagttttgcctgttccgtagcagacggcc
+3218884/1
14:?A@ADDDDHFHIIG:FGGIAG?DHGFGGCH??FGIBFC7F9=@@FBE
@131336/1
aaaacattgaccaatcgccaccaatgcttggtgcagctatccactttgcc
+131336/1
@@<DFFFFHHHHHJJJGIJIJJIIJJIJIIJGHIIJJIJJJJJJJJJIII
@131337/1
aaaacattgaccaatcgccaccaatgcttggtgcagctatccactttgcc
+131337/1
CCCFFFFFHHHHHJIIDHIGIJJJJJJJJJIHIJJJJJJJJJJJIJJJJI
@2727053/1
cagcatttctcttgctgctaattgtttcgccatcttttttgttgtgctag
+2727053/1
@@@ADDDD?8D?><<GFF@H:?FCEH??ACFDG;EFFIDFAFII;FF>B?
@2727054/1
cagcatttctcttgctgctaattgtttcgccatcttttttgttgtgctag
+2727054/1
CCCFFFFFHHHHHJJJJJJJJJJJJJJJJJJJJJJJJJJJJIJJGIJJJJ
@7808248/1
tatactttgcatagaattagtggttttttttctaaaatcaatttacatat
+7808248/1
CC@FFFFFHHHHGJJJJJGHHHHHHJJIJJJJJJIJJJJJJJJJJJJJJI
@3728736/1
cgcccggagcggctgatatcaccaatcaggtggtgacatcgttcgatgac
+3728736/1
CCCFFFFFHHHHHJJJJJJJJJJJJIJGIJFGHHHHJIIJIIIJJJHHHH
@1693113/1
attcagcaggttttttaacagtttgaaaaccttgataaatggaacgaaat
+1693113/1
<??DDD4BDDDDDEAEII@EF<FDEEICEEIIAEBDEEEECD<DDDDDDD
@1693177/1
attcagcccccaccaagggaaggggggcggcccccatcccaacagaaggg
+1693177/1
@BBFFDFFHHHHHJJJJJJJIJJJJJDDDDCDDDDDDDDDDDDDDDDDDD
@5777210/1
gacgaataaagtatgtgttcaccaagagaagaaagctatacagtagtcaa
+5777210/1
CCCFFFFFHHHHHJJHIJJJJJJJJJJJJJJJJJJJJJJJJJJHIIIJJJ
@5777211/1
gacgaataaagtatgtgttcaccaagagaagaaagctatacagtagtcaa
+5777211/1
CCCFFFFFHHHHHJJIJJJJIJJJJJJJIJJJJJJIJJJJJJJHIGIIJJ
@7812264/1
tatataactgacatgtttcatatgtagaacgaattttgtgcatacaaaaa
+7812264/1
CCCFFFFFHHGHHJJHIIJJJJJJJIJJJJJJIJJJJJGGIIIIIJJJJJ
@660618/1
aattgctctactctcaagaaatggcctccatgccgagcaa
+660618/1
CCCFFFFFHHHHHJJJJJJJJJJIJJJJJJJJJJJJJIJJ
@660619/1
aattgctctactctcaagaaatggcctccatgccgagcaagactcccgtc
+660619/1
CCCFFFFFHHHHHJJJJJJJJJJJJJJJJJJJJJJJJJJJJJJJJJJIJJ
@661490/1
aattggcgcacattcagcaggttttttaacagtttgaaaaccttgataaa
+661490/1
CCCFFFFFGHFHHIJGJJIIJHIGHIIJJIJJEHHIHIIJJJIHGJIIJJ
@6289960/1
gcaaccagcagtcccacaaagtttcacagttccacaaaacgctgaaaaat
+6289960/1
@@CFFFFFHHHDHJJJJJGIJHHJJJJJJHGJJJJJJJJIJJJJJJJJJJ
@6289961/1
gcaaccagcagtcccacaaagtttcacagttccacaaaacgctgaaaaat
+6289961/1
CCCFFFFFHHHHHJJJJJJJJHIJJIJJJJJJJJJJJJJHIJJJJJJJJJ
@136354/1
aaaaccttgtagtggattcctaatattttttagtgaacctctctaacgtc
+136354/1
CCCFFFFFHHHHHIJIJGIIJJJJIJJJJJJJJGIJJJJJJJJJJJJJHH
@2739966/1
cagcgcttgaggaagtaacggcagcactattgacactaagaaatcac
+2739966/1
CCCFFFFFHHHHHJJHIIJJIIJJIGIHHIJIGIIJGGIGHIJGH<F
@6295348/1
gcaagagaaatgctggaaaagttaaacgatattctacaggatttattatt
+6295348/1
CCCFFFFFHHHHHJJJJJJIJJJJJJJJJJJJJJJIJJJJJJJJJJJJJI
@670070/1
aatttctttcatttatcaaggttttcaaactgttaaaaaacctgctgaat
+670070/1
CCCFFFFFHHHHHJJJJJJJJGIJJJJJJJJJJJJIJJJJJJJJJJIJJJ
@670122/1
aatttcttttcctttttctggaagttctcgaacgaatctcggcaggaaa
+670122/1
BCCFFAFFHFHHHJJJJJJJIJJJIIJJJIJJIIJJEIIJIJJJJJGGI
@670123/1
aatttcttttcctttttctggaagttctcgaacgaatctcggcaggaaat
+670123/1
CCCFFFFFHGHHHJJJJJJJJJJJIJIJJJJJJJJJJJJJIJJIJJGGIA
@6296490/1
gcaagatccgagatgtggtacacgacgaatgatgtgataaatatacctgc
+6296490/1
CCCFFFFFHHHHHJJIIJFHIJJIIIJJJJJJJJIJJJJJJJJJJJJJJF
@6296491/1
gcaagatccgagatgtggtacacgacgaatgatgtgataaatatacctgc
+6296491/1
CCCFFFFFHHHHHJJIIJFHIJJJGGIJJIJJJJEHGIIJJIIJGJJJII
@2213742/1
caacacatgacaagcgatggtgaactgcctttcgtgtggtagtccctctt
+2213742/1
CCCFFFFFHHHHHJIJJGIJHHJIJIJJJJJJJJIJHIJHHIHIJJJJII
@670893/1
aatttgctgcctcaaaaacgtatgacaaaactatagagaaaccagaatta
+670893/1
CCCFFFFFHHHHHJJJJJJJIJIJJJJJJJJJJJJJJJJJJJJJJJJJJH
@142798/1
aaaactgttaattatttttattagtggcccatgaccagaaatgccgtgga
+142798/1
CCCFFFFFHHHHHJJJJJJIJJJJHJJJJJJJJJJJJJJJJJJJJJIJJC
@2745365/1
cagctataccttcatctgttaacttcgtagctcctttaaaagacatttgt
+2745365/1
CCCFFFFFHHHHHJJJJJJJJJJJJIJJJJJJJJJJJJJJJJJJJJJJJF
@143055/1
aaaactgttgcgactagcacaacaaaaaagatggcgaaacaattagcagc
+143055/1
BCCFFFEDHHHHHJJJJIJJJJJJJJJIJJIIIJJJIJJJJJJJJJIJHH
@7301866/1
gttcaccatcgcttgtcatgtgttgaaattccgcgaaattggcactggca
+7301866/1
@@@FFFDEHFFHFIIGHIGIHHHIJJJJIJGGIJJJJJJJGIJJIIHIGI
@7303190/1
gttcactaaaaaatattaggaatccactacaaggttttcaatagggcatt
+7303190/1
C@CFFFFFHHHHHJJJJJJJJIJJJJJJJJJJJJDHIJJIJIJJJJJIJJ
@7303191/1
gttcactaaaaaatattaggaatccactacaaggttttcaatagggcatt
+7303191/1
CBCFFFFFHHHHHJJIJJJJJJJJJJJJJJJJJJDHIJJJJJJJJJIJJI
@7817356/1
tatcaacattcacttctttaccggcatagcctaatctgggagggggcaag
+7817356/1
CCCFFFFFHHHHHJJJJJIJJJJIJJJJJJJJJIIJJJJJGIJJJJJHHH
@7817357/1
tatcaacattcacttctttaccggcatagcctaatctgggagggggcaag
+7817357/1
CCCFFFFFHHHHHJJJJJJJJJJJIIJJJJJJJJJJJJJJHIJJJJIHHG
@5786859/1
gacgtcagcgcccatgatcatggttggtctattcaaaatgggcggacggg
+5786859/1
CCCFFFFFHHHHHJJJIJJJJJJJIJJHIJJJJJIJJJJHIJJJJFHDDD
@7818128/1
tatcaagctcctgttcattcccaaaaagaatataatgagcctcaggagct
+7818128/1
CCCFFFFFHHHHHIJJJJJJJJJJJJJJIJJJJJJJJJJJJJJJJJHIJG
@2746966/1
cagctatcgatacacagtcatagatccaatcctataattatccatttcct
+2746966/1
CCCFFFFFHGHHHIJIJIIIJJEHIGIIIJJJJJJJJJJJJJJIJJIJJG
@1714088/1
attctaaaaagaagactgctaaacgttaaattttaaaagcctcttaaatt
+1714088/1
CCCFFFFFHHHGHJJJJIJIIIIGGHJIJJJJJJJJJJJJJJJJJIJJJI
@675708/1
aatttttccaaacccgaaaaaagtttatttatcatacacaggtaaacagt
+675708/1
CCCFFFFFHHHGHJJJJJJJJJJJJJJJJJJJJJJJJJJJJJGHJJJJJJ
@6300528/1
gcaaggtttggaggagttgtactaatttgtgtaattgaagttcgtattat
+6300528/1
@CCFFFDDHHHHHJHGGHIIJIJJIJJJJIIIJJJJIIJJGIJJJJJJII
@7821443/1
tatcacttggcgttttttgtttcctactgtctttttaaatatgaattgtc
+7821443/1
CCCFFFFFHHHHHJJJJJJJJJJJJJJJJJJJJJJJJJIJJJJJJIJJIG
@677764/1
aattttttgattcagtgctgattctgcacacattcgatctctgatagtag
+677764/1
CCCFFFFFHHHGHIJIJJJJJJIJJJJJJJJJJJJJIJJJJJJIJJJJJI
@677765/1
aattttttgattcagtgctgattctgcacacattcgatctctgatagtag
+677765/1
CCCFFFFFHHHHHJJIJJJJJJIIJJJJJJJJJJJJJJJJJIJIJJJGHG
@6777957/1
gggagcgatgacgaataaagtatgtgttcaccaagagaagaaagctatac
+6777957/1
@@@FFFFFFHHHHIJJJGHI<FHI@FFIJIIIIJJJIJJJIJJJIIJJIC
@7824199/1
tatccatttcctgtaattctggtttgtctatagttttgtcatacgttttt
+7824199/1
CCCFFFFFHHHHHHJJHJIJJJIIIGGHJJJJIIJIJIIJJJIJIGIIJJ
@2222543/1
caacagtcaacatttcccacctttttcactcaaccatagctttctcagcg
+2222543/1
@@;DDFEFHHHGHJJJJJJJIIJJJJGIIJJIJJJIJJJJJJJJJIGIIH
@2222544/1
caacagtcaacatttcccacctttttcactcaaccatagctttctcagcg
+2222544/1
@@@ADBDEDHDFB>AC@E<F<GHIIIDBHHIIFGIIIE<FHIIICFCHID
@2222545/1
caacagtcaacatttcccacctttttcactcaaccatagctttctcagcg
+2222545/1
@@@FFFFFHHHHHIJJJJJJJJJJJJJJJJJJJJJJIIJIIJJJJJIHIJ
@2222546/1
caacagtcaacatttcccacctttttcactcaaccatagctttctcagcg
+2222546/1
@CCFFFDEHHHGHJJJJJIJJJJJJJJJJJHJJJJJGIIJJJJJJJJJII
@2222547/1
caacagtcaacatttcccacctttttcactcaaccatagctttctcagcg
+2222547/1
C@@FFFFFHHHHHJJIJJJJJJJJJJIJJJJJJIJJICHFGHIJIIJJJJ
@2222548/1
caacagtcaacatttcccacctttttcactcaaccatagctttctcagcg
+2222548/1
CCCFFFDFGHHHHJJJJJJJIJJJJJJJJJJJJJJJJJJIJJJJJJJJJI
@2222549/1
caacagtcaacatttcccacctttttcactcaaccatagctttctcagcg
+2222549/1
CCCFFFDFHHHDHJJJJJJJJJJJJJJJJJJJJJJJJJJJJJJJJJJJJI
@2222550/1
caacagtcaacatttcccacctttttcactcaaccatagctttctcagcg
+2222550/1
CCCFFFDFHHHHHJJJJJJJJJJJJJJJJJJJJJJJJJJJJJJJJJJJJJ
@2222551/1
caacagtcaacatttcccacctttttcactcaaccatagctttctcagcg
+2222551/1
CCCFFFEFHHHHHJJJJJJJJJJJJJJJJJJJJJJJJJJJJJJJJJGIJI
@2222552/1
caacagtcaacatttcccacctttttcactcaaccatagctttctcagcg
+2222552/1
CCCFFFEFHHHHHJJJJJJJJJJJJJJJJJJJJJJJJJJJJJJJJJJJJI
@2222553/1
caacagtcaacatttcccacctttttcactcaaccatagctttctcagcg
+2222553/1
CCCFFFFFHFHHHJJJJJJJJJJJJJJJJJJJJJJJJJJIIJJJJJIIJJ
@2222554/1
caacagtcaacatttcccacctttttcactcaaccatagctttctcagcg
+2222554/1
CCCFFFFFHHHHHJJJJJJJIJJJJJJJJJJJJJJJJJJJJJJJJJJJJJ
@2222555/1
caacagtcaacatttcccacctttttcactcaaccatagctttctcagcg
+2222555/1
CCCFFFFFHHHHHJJJJJJJJJJJJJJJJJJJJJJJJJIJJJJJJJJJJJ
@2222556/1
caacagtcaacatttcccacctttttcactcaaccatagctttctcagcg
+2222556/1
CCCFFFFFHHHHHJJJJJJJJJJJJJJJJJJJJJJJJJJJJJJJJJJJJJ
@6307775/1
gcaatcttcttttccggaaaatgctcgaaaactcaattggcgcacattca
+6307775/1
@CCFFFFFFHHHHJJIIGIGIHGIDHGHHIIJIIIIJJEGIIJIHEIIIG
@3746106/1
cgccttcctaaacgatataaattcaaattgctaacttgtttagacctcaa
+3746106/1
CCCFFFFFHHHHHJJJIHJJIJEFHJGIJIGIJJJJIIIIJIJIJIGIHH
@7315084/1
gttcattttaaatgaaaaacgtatgttgtttacttcatttgaatctatgg
+7315084/1
CBCFFFFFHHHGHJJJJJJJJGIJJJJIJJJJJJJJJJJJJJJIIJIIIJ
@7315085/1
gttcattttaaatgaaaaacgtatgttgtttacttcatttgaatctatgg
+7315085/1
CBCFFFFFHHHHHJJJJJJJJFHIJJJJJJJJJJJJJJJJJJJJJJJJJI
@1729196/1
attgaagttcgtattatttcctcgaaatcaataatgcaatgtgtttaaat
+1729196/1
CCCFFFFDHHHHHJJJJJJIJJFJJJJJJJJJIJIJJIJJJHIIIIGIJJ
@4767590/1
ctgggcttttcctgcttttttagcagctttaccattcgtcttatcgatgc
+4767590/1
@=<DDBDDHAADB?@FHGEID;AA??EGFHCHB<GG>D:BBDFHDAG@FG
@4767591/1
ctgggcttttcctgcttttttagcagctttaccattcgtcttatcgatgc
+4767591/1
@C@FDFFFHGHGFGIJJJJJJJJJJJJJIIJIJIJJGIIIIIIIEGJGII
@4767592/1
ctgggcttttcctgcttttttagcagctttaccattcgtcttatcgatgc
+4767592/1
CCCFFFFFHHHHHIJJJJJJJJJJJJJJJJJJJJJJJJGIJJJJJJJJJJ
@4767593/1
ctgggcttttcctgcttttttagcagctttaccattcgtcttatcgatgc
+4767593/1
CCCFFFFFHHHHHJJJJJJJJGIJGIJJJJJJJJJJIJHIJJIJJJJJJI
@4767594/1
ctgggcttttcctgcttttttagcagctttaccattcgtcttatcgatgc
+4767594/1
CCCFFFFFHHHHHJJJJJJJJJJJJIJJJJJJJJJJJJJJJJIJJJJJJJ
@7321619/1
gttcccccacaacagactggtcccccacaacagactggtcccacacaaca
+7321619/1
C@CFFFFFHHHHHJHIJJJJGIJJJJJJJJJJHIIIJJFHHJJJJJJJJJ
@7322544/1
gttcccttttgagctattgcgatattttttcggaaaaaaagtgagtttag
+7322544/1
CCCFFFFFHHHHHJJJJJJJJJIIJJJJJJJJJJJJJJJIJHJJJDHIHH
@5800127/1
gagaaatttgctgcctcaaaaacgtatgacaaaactatagagaaacc
+5800127/1
CCCFFFFFHHHHHJJJJIJJJJJJHEHIIJJIJJJIJJJJJGIJJJJ
@5800128/1
gagaaatttgctgcctcaaaaacgtatgacaaaactatagagaaacc
+5800128/1
CCCFFFFFHHHHHJJJJJJJJJJJGGIJJJJJJJJJJJJJJJJJJIJ
@7323576/1
gttccgttggtctgattggcttgttcgggagtcacttttccgaccaagag
+7323576/1
@@CFFFFFHHHHHJIJJJJJJJACHAEIJ?D:BGGGHIJAFD6FHGIGE;
@5800812/1
gagaacgttcatgaaggaaagttgagtcatttgaggtctaaacaagttag
+5800812/1
CCCFFFFFHHGHHGGGGDHGIFHHCFAEHIIIJGIJJIJJIGHGGHJIID
@5800937/1
gagaactcttggaactcgaaccagaaacagcaaaattcggcaaaccagaa
+5800937/1
CCCFFFFFHHHHGIGGIJIJIJIEHJJIJIJIGGGGD>GIIIGCDGHIJI
@5804209/1
gagaatttgaaaagcgagcttcatgatcccctgaaaaatatatcttgaag
+5804209/1
BCCDFFFFGHHHHJJJJJJJIJJJJIJJJJJJJGIIJJJJJJJJJJIIJG
@1739345/1
attgcattattgatttcgaggaaataatacgaacttcaattacacaaatt
+1739345/1
@@CDDDFEFFHF?FHIEECFEBHHHIFIEGHEHGGGIIGHGGIGIIIIIE
@6790036/1
gggcgccatccacgagccaatcttccgctaccgcgtgttccttaacaacg
+6790036/1
CCCFFFFFHHHHHJJIJJJJJJJJJJJJJJJJIJGBHGHIJIJJGHHHHF
@6316331/1
gcacacttttacttcagctacttgaaccgtacgtcaaatgtcgcaaatta
+6316331/1
CCCFFFFFHHHHHJJJJJJJJJJJJJJJJJJIIGHIIJJJHIJJJJJIJI
@6316332/1
gcacacttttacttcagctacttgaaccgtgcgtcaaatgtcgcaaatta
+6316332/1
CCCFFFFFHHHHHJJJIJJJIJJJIGJJJH@GIIIIJJJJFHIJJJGGJC
@3756552/1
cgcgcgtaaagtgaccaaagcaaagacgcaataagtgatacaagaaaata
+3756552/1
BBBFFFDFHHHFHJJJJJIIIJJJJJJIJJJJJJJFHIJJJJJJJJJJJG
@3756553/1
cgcgcgtaaagtgaccaaagcaaagacgcaataagtgatacaagaaaata
+3756553/1
CCCFFFFFHHHHHJJJJJIJJJJJJJIJJJJJJJJDHIJJJJJIIJJJJJ
@5807491/1
gagacttctaaaacagaaatatactgtaatacgatggatgattcattaat
+5807491/1
CCCFFFFFGHHHHJJJJJJGIJIJJIJJIIGIJJJJJGIIHGHIJIJJGC
@1268509/1
agattctgtttgacattcgaaaagtaaacgtcagtttgcgtttcaatgca
+1268509/1
CC@FFFFFHHHHHJJJJJJJJJJJHHJJJJIJJJCGIJJJHIJJJGBGHJ
@7837813/1
tatgtatttattatattgtgaaaagggagcatttatttgatgcaaagtat
+7837813/1
@@@DDDEFGFHFFIIIJIJJGJJJJIEGGIJIJJIJJJJDHIJJJJJIIH
@1741210/1
attgcgatattttttcggaaaaaagtgagtttaggatatcttacgttctg
+1741210/1
@@CFFDDFFFHHHJJGGHHJJJIJBFFEE9?FBCEICHIIIEGIICFFCD
@1741211/1
attgcgatattttttcggaaaaaagtgagtttaggatatcttacgttctg
+1741211/1
CCCFFFFFHHHHHJJJJJJJJJJJJDHGIHIJJJJJJJJJJJJJJIJJJJ
@695109/1
acacatagtacctctccacaaaaagggaaataaacaaggatgtaagaact
+695109/1
CCCFFFFFFHHHHJJJJJJJJJJJJJJHIJJJJJJJJJJJJJIJJJJJJI
@5809609/1
gagaggttcactaaaaaatattaggaatccactacaaggttttcaatagg
+5809609/1
B@CFFFEFHHHHGIJJJJJJIIIGIIIIJJJJJJJIJJJDHIIJJJJJJI
@1744695/1
attggacgcaattaccgtattgccaagtgtaccgcagctaaatgtgcatt
+1744695/1
CCCFFFFFHHHHHJJJJGIIJIJJJJJGIHIJJJJIJJJJJJJJHIHGII
@162723/1
aaaagcaggaaaagcccagaagaacgttcgactttcacttcattctatcg
+162723/1
CCCFFFFFHHHHHGGHIIGIJGIIJJGIGHIIIJJJJICGGGIIJIIJJJ
@162724/1
aaaagcaggaaaagcccagaagaacgttcgactttcacttcattctatcg
+162724/1
CCCFFFFFHHHHHIIIIJIJIJIJJIIJJIIIJIJJJJJJJJJJIIJJIJ
@696654/1
acacgcatttttaaatttaaaaatttattcaagtcaaaaataatatgtaa
+696654/1
CCCFFFFFHHHHHJJJJJJJJJJJJIJJJJJJJJJJJJJJJJJJJJJIII
@7332466/1
gttcgattcggtttcttgctgtttgccgaaacgagacattatattgataa
+7332466/1
C@BFFFFFHHHHHJJJJJJJIJJJJJJJJJJJJJJGIJIJJJJIJIJJJJ
@3762256/1
cgcgtaaagtgaccaaagcaaagacgcaataagtgatacaagaaaatata
+3762256/1
CCCFFFFFHHHHHJJJJJIJJJJJIIJJJJJJJDGIJJJJJJJJJJIJJJ
@699775/1
acagaacctatgccacattcataagtgaattctctacagtgtggcggacc
+699775/1
CCCFFFFFHHHHHJJJJJIJJJJJJGIIJJJJJJJJJJJHIHIJJJJBGH
@7334821/1
gttcgctagcgatctcctgcaagaactgaacgaagttgaagtccttggcg
+7334821/1
CCCFFFFFHHHGHJJJIGJIJGIGGHIJFIJJIIIFHIIJJFHIEHIJIG
@7337314/1
gttcgggagtcacttttccgaccaagagatccagcaagttcttggctgcc
+7337314/1
BBCFFFFFHBFFHJIJIJHGGIIJJJGHGIIJJJJIJIJIJIIIJJIGGG
@6324121/1
gcactatataaaaaattacattcagtatcgatagataatattgatgatta
+6324121/1
CCCFFFFFHHHHHJJJJJJJJJIJJHIJJJIJJJJJJJJJJJJJJJIIJG
@6324444/1
gcactattgacactaagaaatcacagagccccgggcccagatggcattca
+6324444/1
CCCFFFFFHHHHHJJJJJJJJJIJJJJJJJJJJJJJJJJJJJJJGJJJJJ
@164992/1
aaaagctcgacatggagtcccaaaacatgaccatgatgcactcggccgga
+164992/1
CCCFFFFFHHHHHJJJJHHIJJJJJJIJJJJJJJJJJJJJJJJJJJJJJE
@4784716/1
ctggtccaaatcgagggcgccatccacgagccaatcttccgctaccgcgt
+4784716/1
CCCFDFFFHGHHHJJJJJJJJJJJIJJJJJJJJJJJJJJJIJIIHHHFFA
@5300355/1
ctttaatgcattgtatgcagcatcatgtttactaatctgctttgagcaac
+5300355/1
CCCFFFDFHGHHHIIJJIFIJJJJIIEDJHHJIJIJIIIJIJJGHJIGIJ
@2762623/1
caggaaaagcccagaagaacgttcgactttcacttcattctatcggcctt
+2762623/1
@<@F?DDFFFFHDGIGFGCCAHCBE8:CBGCHDDFGGGIIDGGAGGBDHH
@1748804/1
attggatctatgactgtgtatcgatagctgttcactttttggtcatgatt
+1748804/1
?@<?DDDBD:DBF?G<GG<CEB;3:FAHCDACF<F@?FFE:00:DFE>DF
@6811486/1
ggtaagtagaaggtaagccacttaagcacacatgttacataaatgtcaaa
+6811486/1
BC@FFFFFHHHHHEEHIJJJJJJJJJJJJJJJJJJJJJJJJGIJJJJJJJ
@7342525/1
gttctacatatgaaacatgtcagttatatattcacctttatatatgtcac
+7342525/1
CBCFFFFFHHHHHJJJJIJJJJJJJJJJJJJJJIJJJJJJJJJJJJIJIG
@4788432/1
ctggtgcagctataccttcatctgttaacttcgtagctcctttaaaagac
+4788432/1
BCCFDFFFHHHHHJJJJJJJJIIIJJJJJJJJJIIIJIJJJJJJJJJIJJ
@7850130/1
tattgatttaattttgacatgttagaatgccctattgaaaaccttgtagt
+7850130/1
CCCFFFFFHHHHFHGIIJJJJIIJIJGHJIJJJJJIJIIJIJJJJGIJJ@
@7850131/1
tattgatttaattttgacatgttagaatgccctattgaaaaccttgtagt
+7850131/1
CCCFFFFFHHHHHJIJJJJJJJJJIJJJJJJJJJJJJJJJJJJJJJHIJD
@7850556/1
tattgcgatattttttcggaaaaaaagtgagtttaggatatcttacgttc
+7850556/1
CCCFFFFFHHHHHJJJJJJJIJJJJJJFHIJGIJIJJJJJJJJJJJJHIG
@7850557/1
tattgcgatattttttcggaaaaaagtgagtttaggatatcttacgttct
+7850557/1
BB14ADDFHHHHHJIJJJIJJJJJJJGHIJGIIIJJJJJJJJJJJJHIJJ
@7850558/1
tattgcgatattttttcggaaaaaagtgagtttaggatatcttacgttct
+7850558/1
CCCFFFFFGHHHHJJJJJJJJJJJJIGHIIGIIIIJJIIJIIIJJJGHJG
@7850559/1
tattgcgatattttttcggaaaaaagtgagtttaggatatcttacgttct
+7850559/1
CCCFFFFFHHHHHJJJJJJJIIJJJJGHHJFIIJJJJIJJJJJJJJHJJG
@7850560/1
tattgcgatattttttcggaaaaaagtgagtttaggatatcttacgttct
+7850560/1
CCCFFFFFHHHHHJJJJJJJJJJJJJHJJJGIIIJJJIJJJIJJJJHJJI
@6329175/1
gcagaatcagcactgaatcaaaaaattctccatcgttacaataagttatt
+6329175/1
CCCFFFFFHHHHHIJJJJJJJJJJJJJJJJJJJJIIGGIJJJIJJGIJJJ
@2771626/1
caggaattggaggaggagggtacgaaggaactggaggataactgtagacg
+2771626/1
@@@FDFFFHHFHHBGIAFGIAG>DEDFEB>GGHJCGG?FG?BGHGDF8@@
@704582/1
acagttaccatctactatcagagatcgaatgtgtgcagaatcagcactga
+704582/1
CCCFFFFFHHHHHJJJJJJJJJJJJJJIJJJHJIIJJJIIJJJJIJJJJI
@704999/1
acagttttgacagaacctatgccacattcataagtgaattctctacagtg
+704999/1
?BBFDFFFHHHHHJJJJJJJIJJIJJJJJJJJJJHHIIJJJJJJJJJJGD
@2248053/1
caacctcaagcttggggtcaaccacaggtttcacaacaacaacctggaac
+2248053/1
C@CFFFFFHHHHHFIJJHJJIJJIJJJIHHIJJJJJJJJJJJJJJJJJGI
@4791777/1
ctggttaactttagtgggaaggtttaggtatttgtggtatctgtcgatgt
+4791777/1
CCCFFFFFHHHHHIHIJJJJJIIHJIJJFHHJJJJJJHIIJJJJJJJJJJ
@3773517/1
cgctatttggtacgacgacaaagattacatcatatttgcctttaac
+3773517/1
@<@FFFFFHHDFHGJJG>GFHFGIGHIGAHFFHHIGIEIGGGGIJG
@3773518/1
cgctatttggtacgacgacaaagattacatcatatttgcctttaac
+3773518/1
CCCFFFFFHHHHHJJJJJJJJJJJJJJJJJJJJJJJJJJJJJJJJJ
@3774586/1
cgctccccacgagcgtttctttagtctgtatattttcttgtatcacttat
+3774586/1
CCCFFFFFHHHHHJJIJJJJJJJJGIJJJJJJJJJJJJJIGIIIJJJJJJ
@1293900/1
agccagccaatgggattgcccatcactttgtcatcgaacgatgtcaccac
+1293900/1
CCCFFFFFHHHHHJJJJJJJJJJJJJJJJJJJJJJJJIJJJJIGIJJJJI
@1755352/1
attggtttatcctctactgtacaactgtttacctgtgtatgataaataaa
+1755352/1
CCCFFDFFHHHHHJJJJJJ<IHIJJJJIJJJJJJJIIGIJJIJJJJJJJJ
@7349284/1
gttctgcatgaatgccatctgggcccggggctctgtgatttcttagtgtc
+7349284/1
B11=DDFFHHHHHJJJJJJJJJJJJJJJJJJJJJJHIIIIJJJJJJJJII
@7349517/1
gttctgctaagtggtaagtagaaggtaagccacttaagcacacatgttac
+7349517/1
CCCFFFFFHHHFHJIJJIHIJJIJJFHIJIJJJJJJJJJJJJJJGJJJJI
@3778090/1
cgctgagaaagctatggttgagtgaaaaaggtgggaaatgttgactgttg
+3778090/1
@CCFFFFFHHHHHIJJIIHIGIFHIIJJJJJBFHIIIJFHHIJJJJIIJG
@4796841/1
ctggtttctctatagttttgtcatacgtttttgaggcagcaaatttctca
+4796841/1
CCCFDFFFHHHHHJJJJJJJJJJJJIJJJJJJJJJJJJJJJJIJJJJJJJ
@5317343/1
ctttagaggtaatacactattattaggcactagttattaattataatcat
+5317343/1
B==BDFFFHDFHHJJJJJIJJJJJJJJJJJJJJGJJJJJJJJJJJJJJJJ
@1300109/1
agcgatctcctgcaagaactgaacaaagttgaagtccttggcgttgaagc
+1300109/1
@@CFFFFFHHHGGJJJJJJJJIJJJJJJIIIIJJIIJIIJJJJJJJJJJJ
@2255834/1
caacgatctggtggccaccggaaccgga
+2255834/1
@@CFFFFFFHHFHIJJJJJJJIJIIJIJ
@7856732/1
tattttttcggaaaaaagtgagtttaggatatcttacgttctggcaacat
+7856732/1
CCCFFFFFGHHHHJJJJJHGIIICHIJJIJJJJIJJJJHIGIJIJJJJJJ
@713205/1
accaatcaggtggtgacatcgttcgatgacaaagtgatgggcaatcccat
+713205/1
@CCFFFFFHGFHHGHIIJEIJHIHIIIIIJJJJICFHJJJIIIJHIJJGI
@7858716/1
tcaaaagcgaagaatatttgaaaatttctaatattgcgatatttttttat
+7858716/1
CCCFFFFFHHHHHJJJJJJJJJJJJJJJJIJJJJJJJJJJIIJJJJJJIJ
@5325845/1
ctttatatatgtcacattttgtggttctttaacgaaatgtcaagagcata
+5325845/1
CCCFFFFFHHFFHIIGGIIIJHHIEGHIIIIGIIJFIHIIJIJIIJJJJJ
@5325980/1
ctttatatgtcacattttgtggttctttaacgaaatgtcaagagcataaa
+5325980/1
CCCFFFFFHHHHHJJJJJJIIJIJJJJJJJJJEHIJJHJJJJJJJJJJJJ
@1764387/1
atttaaaagaaaatttgaaaagtatcatgagttttgtgattctccga
+1764387/1
CCCFFFFFHGHHGJJIIJ>HHIFHGIIJIHJEHGHIHHIIJIIJJIG
@187144/1
aaaatagtccagaattccattttccttggcatcaagagtatattccatga
+187144/1
CCCFFFFFHHHHHJJJJJJJJJJJJJJJJJJJJJJJJJFHIJJJJJJJJJ
@188319/1
aaaatatacagactaaagaaacgctcgtggggagcgatgacgaataaagt
+188319/1
CCCFFFFFHHHHHJJJJJJJJJJJIIJHIJJJIIIJIJJJIJHIJIJHH>
@7860889/1
tcaaaatttgacataatttgtggacataaaggaaagaaaaaaatgtcaaa
+7860889/1
@C@FFFFFHHHHHJJJJJJJIIJIJJJJJJJJIJJJJJJJJJJIJIJJJJ
@3265300/1
ccggaaaatgctcgaaaactcaattggcgcacattcagcaggttttttaa
+3265300/1
CCCFFFFFHHHHHJJJIHIJJIIJIJJJJJIJJJJJJJJJIJFHIJJJIJ
@7863102/1
tcaaatgtcgcaaattatgtcacataaatgtcaaaatgccacataatttg
+7863102/1
@@@DFFDDFDA?AHGHHHCHHEGCHIIIIFHIIIIIGGEHGHIIIIIIII
@7863103/1
tcaaatgtcgcaaattatgtcacataaatgtcaaaatgccacataatttg
+7863103/1
CCCFFFFFHHHHHJJJJJJJJIJJJJJJJJIJJJJJJJIJJJJJJIJJJI
@5328051/1
ctttatcgggttctgctaagtggtaagtagaaggtaagccacttaagcac
+5328051/1
C@CFFFFFGHHGHIJJJIJJHHIIIJJIIIJJIJCFHIJJJJJJJJJJJE
@3266504/1
ccggaaccggaagatcgaagaaagacgccaaacattcggcagccaagaac
+3266504/1
CCCFFFFFHHHHHJJJJJJIJJJIIIIJJJJJJJJJJJJIFIJJHHHHFF
@7363795/1
gttgaaattccgcgaaattggcactggcaagtcaaagaagctagcca
+7363795/1
CBCFFFFFHHHHHJIJJJJJIJJJJJJJJJJJJJIJJIJJJJJJBHJ
@717575/1
accagcgcttgaggaagtaacggcagcactattgacactaagaaatcaca
+717575/1
CCCFFFFFGHHHHJIJIEHIJIIJIJGGHCHIII>FFGGGH>FHI>=@FA
@6824957/1
ggtccacccctttgttgcccgtttgccgatttaggttgttgtgg
+6824957/1
CC@FFFFFHHHHHIIIIICHIIGHIIII0?DH9:F9D98?@87B
@7864770/1
tcaacatccagccggataagtgccctcgaaaggttaacagagaaatcatc
+7864770/1
CCCFFFFFHHHHHJJJJJIJFHJJJIJJJJJJJBFHJJIJIJIJJJJJIG
@7865886/1
tcaacatttcccacctttttcactcaaccatagctttctcagcgtgttta
+7865886/1
CCCFFFFFHGHHHJIIJJJJIJJJJJJJJJJJJIIJJJJIJJJJDGHIIJ
@7865887/1
tcaacatttcccacctttttcactcaaccatagctttctcagcgtgttta
+7865887/1
CCCFFFFFHHHHHJJJJJJJJJJJJJJJJJJIJJJJJJJEIIJJHIIIJI
@3793585/1
cggaaaatgctcgaaaactcaattggcgcacattcagcaggttttttaac
+3793585/1
CCCFFFFFHHHHHJJIGJGIIIIIGIGHIJJGHJIIIJJJIBGHIIJJIE
@3793586/1
cggaaaatgctcgaaaactcaattggcgcacattcagcaggttttttaac
+3793586/1
CCCFFFFFHHHHHJJJIIIJJIJJJIIJIJJJJJJJJJJJI?FHIJJIJG
@5334365/1
ctttattgccagctcttgaagaaccatcgccggggtcttgacatgatttg
+5334365/1
CCCFFFFFHHHHHJJJJJJJJJJJJJJJJIJJJJJ@FIJJJJJJJJJJJJ
@1771389/1
atttaagaggcttttaaaatttaacgtttagcagtcttctttttagaata
+1771389/1
CCCFFFFFHHHHHJJJJJJJJJJJJJHIJJJJJJIJJJJJJJJJJJJJJI
@1771390/1
atttaagaggcttttaaaatttaacgtttagcagtcttctttttagaata
+1771390/1
CCCFFFFFHHHHHJJJJJJJJJJJJJJJJJJJJJJJJJJJJJJJJJIJJI
@3799199/1
cggaaatctaccgacagagaggttatccttgggggaagaagccaaattgc
+3799199/1
C@CFFFFFHHHFHGIIJIJGGGCEGIIIIIJJJIJDGIIIGCHIJIIIGG
@3799200/1
cggaaatctaccgacagagaggttatccttgggggaagaagccaaattgc
+3799200/1
CCCFFFFFHHHHG@GGFHIGGG@C@GGBGHGIIIGIGDHII@CGIGIIII
@3799201/1
cggaaatctaccgacagagaggttatccttgggggaagaagccaaattgc
+3799201/1
CCCFFFFFHHHHHJJJJJJIIIHHIIJJJJJJIJIDGHIJJJIJJJIJJJ
@3799202/1
cggaaatctaccgacagagaggttatccttgggggaagaagccaaattgc
+3799202/1
CCCFFFFFHHHHHJJJJJJIJJHIJJJJJJJJJJJJJJJJJJJJJJJJJI
@6828970/1
ggtgaacacatactttattcgtcatcgctccccacgagcgtttctttagt
+6828970/1
CCBFFFFFHHHHHJJJJJJJJIJJJJJJJJJJJJJIJJJJIJJJJJJIJG
@7869392/1
tcaagatcagcctcagtatttttatgttgctgaaatttgtagcaacctga
+7869392/1
CCCFFFFFHHHHHJJJHIGJJJJJJJJJJJJJJJJJIJJIJJJJJJJJJJ
@7869393/1
tcaagatcagcctcagtatttttatgttgctgaaatttgtagcaacctga
+7869393/1
CCCFFFFFHHHHHJJJHIJJJJJJJJJJJJJJJJJJJJJJJJJJJJJJJJ
@5836488/1
gataaatatacctgcacacacgcatttttaaatttaaaaatttattcaag
+5836488/1
CCCFFFFFHHHGHIIEFHGEGEGDEFIIIEFFHHIIIIIEFDDDBHCFGG
@5839785/1
gataattataggattggatctatgactgtgtatcgatagctgttcacttt
+5839785/1
CBCFFFFFHHHHHJJJJIJJJJJJJJJJIJIJJJJGIIIJIIHIIGIIII
@4819171/1
ctgtgatttcttagtgtcaatagtgctgccgttacttcctcaagcgctgg
+4819171/1
@CCDFFFFHHGHHIHIHHHHHJGHIIJJJJJJJJJJJIIIJJJIIJIJIB
@4819172/1
ctgtgatttcttagtgtcaatagtgctgccgttacttcctcaagcgctgg
+4819172/1
CCCFFFFFHHHHHJHGHIHHHJIEIJIJIJJJJJJIJJJJJJJJJJJJJJ
@3276389/1
ccggagtggaagcaactggtactggttgctcaaagcagattagtaaacat
+3276389/1
@CCFFFDDHGHHHJJIIIJHCHJIIHIIIJBGGGGIJGGIGGIFFIIJJH
@3802253/1
cggaacgcccggagcggctgatatcaccaatcaggtggtgacatcgttcg
+3802253/1
C;@DFFFFHHHHHJJJJJJJIIIIJJJJJJJIIGIFHJBHIIGEHH?BDE
@724393/1
accgaataaaaaaggaaaactaaaggatttctcaacttgtttccgtgagt
+724393/1
CCCFFFFFHHHHHJIJIJJIJJJJJIIIJJJJJJJIJJJGIIJIIDGGII
@2801895/1
caggttgttgttgtgaaacctgtggttgaccccaagcttgaggttgttgt
+2801895/1
@@@D4AD@C?AD8AC@F@HBGF?EFHGA9:C??DHIC9?D?DGDBF?FHG
@4827159/1
ctgttcttaaataaagtgtactttattgaaaa
+4827159/1
?<?=A4AAFFF8FG<:ABAAFECF:C4CHII9
@4827160/1
ctgttcttaaataaagtgtactttattgaaaaattagtaaaacataatgg
+4827160/1
CCCFFFFFHHHHHJJIFBJJJJGGIJJJIIJIGIIJIJIJIIIJGIJIJI
@2280578/1
caactgtttacctgtgtatgataaataaacttttttcgggtttggaaaaa
+2280578/1
CCCFFFEFHHHHHJHIHIJJJJJJJJJJJJJJJJJJJJJJFHIJJJJJJJ
@2280579/1
caactgtttacctgtgtatgataaataaacttttttcgggtttggaaaaa
+2280579/1
CCCFFFFFHHHHHJIIHIIJIJJJJJJJJJJJJJJJJJJJHIJIJIIJJJ
@6361419/1
gccaaacattcggcagccaagaacttgctggatctcttggtcggaaaagt
+6361419/1
CC@FFFFFHHHHHJJJJJJJJJJJJJJJJJJJJJJJJJJJHJIJIIJIG=
@2282162/1
caacttcatgtacaaatacctcaccttacaaaataaaatacggcaaagag
+2282162/1
CCCFFFFFHHHGHJJJJJJJJJJIJJJJJJJJJJJJJJJJIJIIJIGIJE
@2282163/1
caacttcatgtacaaatacctcaccttacaaaataaaatacggcaaagag
+2282163/1
CCCFFFFFHHHHHJJJJJJJJJJJJJJJJJJJJJJJJJJJJJJJJJJJJI
@203579/1
aaaatattaggaatccactacaaggttttcaatagggcattctaacatgt
+203579/1
CCCFFFFFHHHHHJJJJJJJJJJJIGIIIJFIJJJJJJJJJJJJJJJJJJ
@203580/1
aaaatattaggaatccactacaaggttttcaatagggcattctaacatgt
+203580/1
CCCFFFFFHHHHHJJJJJJJJJJJJGJJJJIJJJIJJIJJJJJJJJJJJI
@3810138/1
cggaatttcaacacatgacaagcgatggtgaactgcctttcgtgtggtag
+3810138/1
??<DFFFFHHHHHIIIIIIIIIIIIIIIHIIIIIIIIIIIIIGHHHIHHI
@3810139/1
cggaatttcaacacatgacaagcgatggtgaactgcctttcgtgtggtag
+3810139/1
CCCFFFFFHHHHHJJJJIJJJIJIIJJJFHIJJJJJJJJJJJHIGIJHHG
@1319819/1
aggacttcaactttgttcagttcttgcaggagatcgctagcgaacaatcc
+1319819/1
CCCFFFFFHHHHHJJJJJJJJJJJJJJJJJJJJIJJJJJJJJJJJJJJJI
@729650/1
acctacacaagctcaatacaatccccacattccaccccaatctagccact
+729650/1
BCCFFFFFHDHHHJJIIJJJJJJJJJJJIJJJJJJJJJJIJJJJJIJIJI
@3811162/1
cggacaagttataccgaataaaaaaggaaaactaaaggatttctcaactt
+3811162/1
CCCFFFFFHGHHHJJJJJJJJJJIJJJJJJJJJIJJHGIJJJIJJJJIJI
@204473/1
aaaatattctaattctaatatatcatccatttgttgctcgatgggggtca
+204473/1
CCCFFFFFHHHGHIJJJJJJIJIJJGJJJJJJJGIJJJJJJJJJJJJ7AF
@7887307/1
tcagcccccaccaagggaagggggcggcccccatcccaacagaaggggta
+7887307/1
CCCFFFFFHHHHHIJJJJIJIJJGIJHDDDDDDDDDDDDDDDDDDDDD<@
@7888022/1
tcagcttcaacgccaaggacttcaacttcgttcagttcttgcagg
+7888022/1
B@CFFFFFHHHHHJJJJIGIJJJJIJJJJJJJJJJGIIIIJJJJJ
@2284490/1
caacttggtaatcttagtgtctttcagtcccgaataccgattctcagccg
+2284490/1
CCCFFFFFFHHHHJJJJIJJJIJJJJJIJJJJJJJJJJJJJJJIJJJJJJ
@5851450/1
gatcgaagaaagacgccaaacattcggcagccaagaacttgctggatctc
+5851450/1
CCCFFFFFGHHHHIJJJJJJJJJJIJJJIIFIIJJJIJJJIJJIJJIJJJ
@2814031/1
cagtgaagaaaccaaacgcgccaagcgcgaaaacttggaacaaaagcaaa
+2814031/1
CCCFFFFFHHHHHJJJIIJJJJJJJIJJJGIJJJJJIJIHHHHHFFFFEE
@5851778/1
gatcgataaaaaaatatcgcaatattagaaattttcaaatattcttcgct
+5851778/1
@@@DDDDDHHHHHIHBFGF?FGECGHGIIIIIEIIGEHGGEGGFHC4BFF
@5851779/1
gatcgataaaaaaatatcgcaatattagaaattttcaaatattcttcgct
+5851779/1
CCCFFFFFHHHHHJJJJIGIIJJJJJJJJJJIJJJJJJJJJJJIJIIJJJ
@1327107/1
aggcagttcaccatcgcttgtcatgtgttgaaattccgcgaaattggcac
+1327107/1
CCCFFFFFDFHHHIIIIJJJHHFGIHGIIIGGIIJGGIGIIJIIJIJGIG
@3822150/1
cggagatcgaacagtttagcaataaagtacccaaatcacccattagagaa
+3822150/1
CCCFFFFFHHHHHJIIIJJIJIGJJJJFHIJJGJJJJJJJJGIJJJJJJJ
@7895451/1
tcatgaagctcgcttttcaaattctcgtgacttttctcccctgttcttaa
+7895451/1
CCCFFFFFHHHHHJJJJJJJIJJJJJJHJJIIJBHIJJJJJJJJJJJJII
@739696/1
acgagcgtttctttagtctgtatattttcttgtatcacttattgcgtctt
+739696/1
CCCFFFFFHHHHHJJJIJJJHIJIJ<HIIJJJIJJJJJJJJJJJJJHHJJ
@3290896/1
ccgggcccagatggcattcatgcagaaccgattaagaaaggggcagacaa
+3290896/1
CCCFFFFFHHHHHJIJJJJJIJJJJJJJJJGHIJJJJJJJJJJJJJJJJJ
@1798640/1
atttatcaaggttttcaaactgttaaaaaacctgctga
+1798640/1
?@@FFDDEDHDACFGEGEE>FHIIIICEG@FHGII@GG
@3291255/1
ccgggcgttccgttggtctgattggcttgttcgggcgttacttttcc
+3291255/1
CCCFFFFFHHHHHJJJGGIJGIJIJJJI@BG@AGG0;5AA5=CHF;@
@1798834/1
atttatcatacacaggtaaacagttgtacagtagaggataaaccaatgga
+1798834/1
CCCFFFFFHHHHHJJJFFIIJJJJJIJHJJJIIIJJJJJJJJJJJJIJJI
@2819549/1
cagttatatattcacctttatatatgtcacattttgtggttctttaacga
+2819549/1
B@C=BDFFHHHHHIJJJJJJJJJJJJIJJJJJJJJJGIJHIIJJJJJJJJ
@6374734/1
gccaatcttccgctaccgcgtgttccttaacaacgatctggtggccaccg
+6374734/1
@@?DBDDDHFDDHHHAG:GE?D@BFGIIIIIIIHGAHG>>FB8BFGHIII
@6374735/1
gccaatcttccgctaccgcgtgttccttaacaacgatctggtggccaccg
+6374735/1
CCCFFFFFGHHHHJJJJJJJGHGIHJJJJJJJJIJIHJIJJHHJIJGJJJ
@216978/1
aaaatgcgtgtgtgcaggtatatttatcacatcattcgtcgtgtaccaca
+216978/1
B@CFFFFFHHHHHIJJJJFHJJIJIJJJJJIJJJJJJJGIIHIHIGIJJG
@6847658/1
ggtttaggtatttgtggtatctgtcgatgttgccagaacgtaagatatcc
+6847658/1
B@BDFFFFDFHHGJFGHEIHJJIHIJJIJJJJJJJJJJJIHIJJIGIJJI
@6376170/1
gccaattgagttttcgagcattttccggaaaagaagattgcaccccgaaa
+6376170/1
@@@DDFFDDD<?FHHHIJIGHIJJIJJIAGHIIIJIIJJIIIJJGGIEIE
@3291874/1
ccggggctctgtgatttcttagtgtcaatagtgctgccgttacttcctca
+3291874/1
CCCFFFFFHHHFHJIIJJIJJIEGIIIJIJJIJIJJJJJIJJJJJJJIIJ
@3291875/1
ccggggctctgtgatttcttagtgtcaatagtgctgccgttacttcctca
+3291875/1
CCCFFFFFHHHHHHJJJJJJJJHHGGEGGIIFIJJJJJJJJJJJJJJJJJ
@3291876/1
ccggggctctgtgatttcttagtgtcaatagtgctgccgttacttcctca
+3291876/1
CCCFFFFFHHHHHIJJIJJJJJDGFHEHGIIFIIJJJJJIJJJJJIJJJJ
@741474/1
acgattcataaaagtaatataaccttagatttcgaggcaaattga
+741474/1
CCCFFFFFHHHHHJGHGJJJJJJJJJJJIJJJJJJIJIIJJGH49
@3825775/1
cggagcggctgatatcaccaatcaggtggtgacatcgttcgatgacaaag
+3825775/1
CCCFFFFFHHHHHJJJJJJJJJJJJJHIIFGEHIIJIIIJIHIIIIJJJJ
@220782/1
aaaatgtcaaaattttgcaaattatgtggcattttgacatttatgtgaca
+220782/1
CCCFFFFFHHHHHJJJJJJIJJJJJJJJJJJJJJJJJJIIJJJJJIJJJJ
@7899357/1
tccaaaccttgcaaattttcaatcatgaagcaagattttacctgaacaat
+7899357/1
CCCFFFFFHHHHHJIJJJJJJJJJJJJJJJJJJJJJJJJJJJJJIJJJJI
@4845525/1
cttaaataaagtgtactttattgaaaaattagtaaaacataatggttttc
+4845525/1
@@CFFFFFHHFAFGHEIJJJJIJIJIGIJJGJJGIGIIJJBHIIIGHHI9
@7901297/1
tccaaatcgagggcgccattcacgagccaatcttccgctaccgcgtgttc
+7901297/1
CCCFFFFFHHHHHJJIJJIIJJJJIIJJJJJJJJJJIGHIJJIHHBFAEE
@4302744/1
ctcagcttcaacgccaaggacttcaacttcgttcagttcttgcagg
+4302744/1
CCCFFFFFHHHHFHJIIJIJJJIJJJJIJJJJJJJJIIJJJJJJIH
@4302745/1
ctcagcttcaacgccaaggacttcaactttgttcagttcttgcagg
+4302745/1
@@@FFFFFHHHHHIIIGGGEHJIJIJEHGJEDHIJJIIIIJJIGHE
@4302746/1
ctcagcttcaacgccaaggacttcaactttgttcagttcttgcagg
+4302746/1
CCCFFDFFGGHFDHIHGGGHGHJJIIIJJJHIIIGIHGFCHIIJIE
@4302747/1
ctcagcttcaacgccaaggacttcaactttgttcagttcttgcagg
+4302747/1
CCCFFFFFHHHHDGIJJJJIJJJJJJJJJJJJJJJJIIJJJJJJIG
@6379202/1
gccacattcataagtgaattctctacagtgtggcggaccaacatctgata
+6379202/1
CCCFFFFFHHHHGJFFIJJJJJIIJJJJJHFHJJJJGHICHGCGIIIGHI
@3300965/1
ccggtggccaccagatcgttgttaaggaacacgcggtagcggaagattgg
+3300965/1
CCCFFFFFHHHHHJIJJJJJIJIJFIHIJJJJJJJIFGIIJJDFGEHHFE
@1804146/1
atttattgcaagccatgacccatgcgtcgtatttccctaaccaccttaca
+1804146/1
CCCFFFFFHHHHHJJJJJJJJJJJJJIJJHIJIJJJJJIJJJJJJJJJJI
@2826043/1
cataaacaactcttaactgcttcatgtacttgccgaaaacttccaaatct
+2826043/1
CCCFFFFFGHGHHIJIIGGGIJJIHIFHGJIIJIJJJJGGJGIIIJIJJE
@7402038/1
gttggaccgaaacgtagatgaacagatcgaagggaattatacatttccag
+7402038/1
CCCFFFFFHHHHHJEHIJJJJJJJIJJJJJJJJJEIJJJJJJJJJJJJJF
@1806092/1
atttatttgatgcaaagtatagaggttgtacccaaacttttcggggtgca
+1806092/1
@=1ADDFFHHHHGJJJJEJJJJHIIGHJHIJJJJJIJJJJJJJIJJ@FGH
@1806093/1
atttatttgatgcaaagtatagaggttgtacccaaacttttcggggtgca
+1806093/1
CCCFFFFFHHHHHJJJJHIJJJIJJIJJGIJJJJJJIJJJJJJIIJDGII
@3832430/1
cggagttttgcctgttccgtagcagacggccactggcaaagtggatagct
+3832430/1
CCCFFDFFHHHHHJJJJJJJJJIJJJJJJJJJJJJJJJJJJFHIIJIJIG
@3832431/1
cggagttttgcctgttccgtagcagacggccactggcaaagtggatagct
+3832431/1
CCCFFDFFHHHHHJJJJJJJJJJJJJJJJIJJJJJIJJJJJFGIGIJIGG
@3832668/1
cggataatcctatacttgtacctattgaattgtgtacaatagaagataat
+3832668/1
CCCFFFFFHHHHHJJJJJIJJJJJJJJJJJJIHHHIJJJJJJJJGGIJJI
@3832777/1
cggatacagaacttggaccttttagaatcgagtttacaggtgatcatcag
+3832777/1
CCCFFFFFHHHHHIJJJJJJJJJGJJIIJJIIFHIJJJII?GHIJJJIJI
@1334755/1
aggtaatacactattattaggcactagttattaattataatcatcaatat
+1334755/1
CCCDFFFFHHHHHJJJJJJJJIJJJJJJJJJJJJJJJJJJJJJJJIJJJJ
@3302792/1
ccggttccggtggccaccagatcgttgttaaggaacacgcggtagcggaa
+3302792/1
CCCFFFFFHHHHHJJJJJJJJJJJJJJJJIJJJJJJJJJJJJ@BGGHHEA
@749372/1
acggttttggaacaaatacggccatggccaaaaaagcagcagcaaaattg
+749372/1
CCCFDFFFHHHHHJJJJJJJJJJJJJJJJJJJJJJJJJJJJJJJJJJJJJ
@6383886/1
gccagatcgataaaaaaatatcgcaatattagaaattttcaaatattctt
+6383886/1
CCCFFFFFHHHHHJJJJJJJJJJIJJJJJJJJJJJJJJJJJJJIJJJJJJ
@2828331/1
cataaatattttagacatctgtcaccaggcttgaacgaagttgtggagag
+2828331/1
CCCFFFFFHHHHHJJJGJJJJIIJJJIJJJJJJJJJIIIJIHIGHIFHFH
@2305010/1
caagaagttggccgatttgcagactctcagcttcaacgccaaggacttca
+2305010/1
@@@FFDFEHDFFF?GGHGHGEBHGGCGGGGGIIIIDG?DEGICHEIIHI>
@6860464/1
gtaaaagtgtgctcaattggtttatcctctactgtacaactgtttacctg
+6860464/1
@@@FFFFDH?FHHJJJJIIJJJJIIJJJJJJJJJHIGGJJJJJJJIIJJJ
@6860465/1
gtaaaagtgtgctccattggtttatcctctactgtacaactgtttacctg
+6860465/1
BCCFFFFDHFHHHJJJJJJIHJJJJJJJJJJJJJIJJJJJJJJJJJJJJJ
@1811706/1
atttcatagaatggtggtggccatctgcgggacatgcacatctcttggag
+1811706/1
CCCFFFFFGHHHHICGGCGHIJJJIJJJJJIDHIJIJJJJIJIJJJIJIJ
@4854060/1
cttaaatttaactgaaatatagaatacaccccttaatcagctacaacagt
+4854060/1
CCCFFFFFHHHHHJJJJJJJJIJJIJJJJJJJJBHIIIJIJIJJIJGIG9
@6391653/1
gccatattgatttaattttgacatgttagaatgccctattgaaaaccttg
+6391653/1
?@@DDDDDFACCFF<CFGD<FBHD?FGD@EBE?FBFHIAB<DHIFHAFE@
@6391654/1
gccatattgatttaattttgacatgttagaatgccctattgaaaaccttg
+6391654/1
@@@FFDFFHHDFHGEHIII>DHFDDHGEBFBGEHHHIEGI>FBCHGIIIA
@6391655/1
gccatattgatttaattttgacatgttagaatgccctattgaaaaccttg
+6391655/1
CCCFFFFFGHHHHJJJJJIJJJJJJIJJJJIJIJJJJIJJJJJJJJJJJG
@6391656/1
gccatattgatttaattttgacatgttagaatgccctattgaaaaccttg
+6391656/1
CCCFFFFFHHHHHIJJJJJJJJJJJJJJJJJJJJJJJJJJJJJJJJJJJI
@6391657/1
gccatattgatttaattttgacatgttagaatgccctattgaaaaccttg
+6391657/1
CCCFFFFFHHHHHJJJJJJJJJJJJJJJJJJJJJJJJJJJJJJJJJJJJJ
@1341611/1
agtaatataaccttagatttcgaggcaaattgattgatttgcccagcaca
+1341611/1
CCBFFFFFHHHHHJJJJJJJJJJJJJJJJJJJJJJJJJJJJJJJJJJJJJ
@6393580/1
gccatctgcgggacatgcacatctcttggagccagccaatgggattgccc
+6393580/1
@@<DDDFFHHHGFHIJGGIIIIIEHIJIIDE>GGIIJJJGIIIGGH@HGH
@6393581/1
gccatctgcgggacatgcacatctcttggagccagccaatgggattgccc
+6393581/1
@@@FFFFFHDHHDHIJIJJEFHEIIGJJJIJGIJGIHHDHEIJJJIIJII
@230892/1
aaaattgttcccttttgagctattgcgatattttttcggaaaaaagtgag
+230892/1
CCCFFFFFHHHHHJJJJJJJJJJJJJJJJJJJJJJJJJJJJJJJJJHIII
@231199/1
aaaatttaaacacattgcattattgatttcgaggaaataatacgaacttc
+231199/1
@@?DDDEB?FHHDIBGF>HHGHIIIIHIIIIDEHAHIGHHDHGCEGHGG@
@231200/1
aaaatttaaacacattgcattattgatttcgaggaaataatacgaacttc
+231200/1
CCCFFFFFHHHHHJJJJJJJJJJJJJJJJJJJJJJJJJJJJJJJIIJJJJ
@5369616/1
ctttcttcgatcttccggttccggtggccaccagatcgttgttaaggaac
+5369616/1
CCCFFFFFHHHHHIJJJJJIJJJJGHJIIJJJJIJJJJGIJIIJJJIJJI
@233052/1
aaaatttatagttttttgcatttttattcggcttattgtaatattcctcc
+233052/1
CCCFFFFFHHHHHJJJIJJJJJJJJJJJJIJJJ:HHJJJJJJJJJGIJJI
@233368/1
aaaatttcaaattgttcaggtaaaatcttgcttcatgattgaaaatttgc
+233368/1
CCCFFFFFHHHHHJIJJJJJIIJJJJJJJJJJJJJJJJGJIJJJJJJJJI
@234396/1
aaaatttctaatattgcgatatttttttatcgatctggcttcaatgtttg
+234396/1
@@@DFFFFHHHHGJIJJJJJIHJJJJGIJJIJIJJJJJJJJIGHIJHIJI
@1344537/1
agtagattttgtgaaggagcacaacgtaaaacaatatcgaccacttgtat
+1344537/1
CCBFFFFFHHHHHJJJJIJIJJJJJJGIJJJJJJJJJJJJJJJJJJJIIG
@2834654/1
cataatttgtttgtggacataaaggaaagaaaaaaaatgtcaaaattttg
+2834654/1
@<@FFFDDDCFFDAEHFE?FCHHGHIIGG>CEGGHII@G4BFFGHIIEEC
@1816470/1
atttccctttttgtggagaggtactatgtgtgtttggctagattctgttt
+1816470/1
CCCFFFFFHHHHHHIIHIHHICFHIHIJIIGHHIJJJJJJJIJJIJIIHI
@1816471/1
atttccctttttgtggagaggtactatgtgtgtttggctagattctgttt
+1816471/1
CCCFFFFFHHHHHHIJHIGHICGHJGIIHIEHFHIJJJJJIGIJJJJIII
@1816472/1
atttccctttttgtggagaggtactatgtgtgtttggctagattctgttt
+1816472/1
CCCFFFFFHHHHHIIJHIGIJCHHIIJJHIIHIJJJJJJJJJJJIJIHII
@7918493/1
tccaggagttgctgagccgtcgcggcatcactcccaaatacgaactggtc
+7918493/1
@C@FFFFFHHHHHJJJJJJJIJIJJIJJJJJJJJIIIJJJIIJGHHHF@B
@1817771/1
atttcctcgaaatcaataatgcaatgtgtttaaatttttgtcgagtcaaa
+1817771/1
@@@FDFFFHHGDFJIJJJIIEIHIJI@HHGGIJJJJJJIHGEEHIBGGGH
@1817772/1
atttcctcgaaatcaataatgcaatgtgtttaaatttttgtcgagtcaaa
+1817772/1
CCCFFFFFHHHHHJJJJJJIJJJJJJHIIIJJJJJJJJJJJJJJJHIJJJ
@3845067/1
cggcaaacgggcaacaaaggggtggaccacaacaacagcg
+3845067/1
@CCFFFFFHHGHGJIIGHIIII8DH9DHIEIJGIIGE>A@
@3845668/1
cggcaacaaaaagtgataatggatacaaatttgactactgtatagctttc
+3845668/1
@CCFADFFHHHHHFHIJJJJJJJIIJJJJJJJJJJJIJJJIIIIIJJJJE
@3845669/1
cggcaacaaaaagtgataatggatacaaatttgactactgtatagctttc
+3845669/1
CCCFFFFFHHHHHEHIJJJJJJJJJJIJIJJJJIJJIJIJIJIJIIIJJG
@235018/1
aaaatttgcaaggtttggaggagttgtactaatttgtgtaattgaagttc
+235018/1
@CCFFFFFHHGHHFHIJJIIIGIHHIHHIJJJJJJIIJHIJJJJIIJIIG
@2840248/1
catagattcaaatgaagtaaacaacatacgtttttcatttaaaatgaact
+2840248/1
CCCFFFFFHGHHHIJJJGJJJJJJIJJJJJIJJJJJJJJJJJJJJJJJJI
@2840249/1
catagattcaaatgaagtaaacaacatacgtttttcatttaaaatgaact
+2840249/1
CCCFFFFFHHHHHJJJJFJJJJJJJJJJJJHJJJJJJJJJJJJJJJJJJJ
@2840250/1
catagattcaaatgaagtaaacaacatacgtttttcatttaaaatgaact
+2840250/1
CCCFFFFFHHHHHJJJJFJJJJJJJJJJJJIJJJJJJJJJJJJJJJJJJI
@2840251/1
catagattcaaatgaagtaaacaacatacgtttttcatttaaaatgaact
+2840251/1
CCCFFFFFHHHHHJJJJHHIJIJJIJJJIJHJJJJJJJJJJJJJJIJJJI
@239226/1
aaaattttgcaaattatgtggcattttgacatttatgtgacataatttgc
+239226/1
@?@FFFFBFFDHBB@CGBAIEF?EHIHICGHIGIGIHDHDGGGHGHIIFA
@1347661/1
agtcaacatttcccacctttttcactcaaccatagctttctcagcgtgtt
+1347661/1
CC@FFFFFHHHHHJJJJIIJJIIIIIJJGJJJIIJFIIIJJIIIIJHIJH
@1820855/1
atttcgaggaaataatacgaacttcaattacacaaattagtacaactcct
+1820855/1
CCCFFFFFHHHHHJJJJJJJJJJJJJJJJJJJJJJJJJJJHIJJJJJJJI
@3309020/1
ccggtttgttctgaaacaaacatcactgtgatgaaaaataaaaaaaaaat
+3309020/1
CCCFDFFFHGHHHJJIIJJFHIJJIIJJHJJJJJJIJJJJJJIJJJJJHE
@2842041/1
catagtaccactggtggtcgcccataatttatgtatggcgatgaaaaacc
+2842041/1
CCCFFEFFHHHHHJEGIHIIJJIJJJJJJJJJJDHIJJIJIIJIJJJJJI
@2842333/1
catagtgtcacgggaactcataacaatagattcgattatagagtaagagt
+2842333/1
@B@FFEFFHDFHHJHIJJJJJJJJIJJJIIJJJJIIJJJJJJJDGIJIJ<
@1822006/1
atttcggttaaatttaagaggcttttaaaatttaacgtttagcagtcttc
+1822006/1
BBCFFFF=0<CFHJJJJJJJJJJJJJJJJJJIJJJJJJJJJJJIJIJJJI
@4862873/1
cttaagcacacatgttacataaatgtcaaaatttgacataatttgtggac
+4862873/1
@@@DDDDDFHHHHEFHGDHII<FB<FGHEHIGGGEAAEIIBHIGE?DGGI
@1350666/1
agtccctcttcgtgttccatttcatagaatggtggtggccatctgcggga
+1350666/1
<@@FADFFHDFHCCHEEDCIHHHFHGE<CHFFH@BG=FCH?DG@DAGE<:
@5381994/1
ctttgacattgcttgtggtcacttttcgc
+5381994/1
@<@ADDD8DA?BFHEFAGGIGIGHII@D@
@5381995/1
ctttgacattgcttgtggtcacttttcgcgcaaaggtaaaatcgttctag
+5381995/1
CCCFFDDEHHHHHJIHIJIIIJJJJIJJJJJIJGJJBGHJJJIJJJJJIJ
@5381996/1
ctttgacattgcttgtggtcacttttcgcgcaaaggtaaaatcgttctag
+5381996/1
CCCFFFFFHGHHHJJIIJHIJJJJJJJJJJJJJJJIGHJJJJJJGHIIJJ
@1353326/1
agtgaacctctctaacgtctttatagaatgtcaatgttattctaaaa
+1353326/1
CC@FFFFFHHHHHJJJJIJJJJJJIJIJJJIJJJJJIJJJJIJJJJJ
@6404329/1
gcccccaccaagggaagggggcggcccccatcccaacagaaggggtaacc
+6404329/1
CCCFFFFFHHHHHJJJJJJJJGJHFDDDDDDDDDDDDDDDDDDDD5<CDD
@6405597/1
gcccggggctctgtgatttcttagtgtcaatagtgctgccgttacttcct
+6405597/1
CCCFFFFFHHHHHJIIJJIGIJJJEGGHIIIJGFIHJJJJIHIIJJJJJJ
@6406561/1
gccctattgaaaaccttgtagtggattcctaatattttttagtgaacctc
+6406561/1
CCCFFFFFGGHHHJJJIJIIJHHGFHIJIJJJJJJJIJJJJJGGIJJJII
@6406562/1
gccctattgaaaaccttgtagtggattcctaatattttttagtgaacctc
+6406562/1
CCCFFFFFHHHHHJJJJJIJJHHJEHIJJJJJJIJJJJJJJJIIJJJJJI
@1826494/1
atttcttagtgtcaatagtgctgccgttacttcctcaagcgctggtaacg
+1826494/1
@@CFFFFFFDFHHCBGGFAEGHEHIIIIIIFHIEHCDDHGGHADHIICDC
@7424285/1
gttgtacccaaacttttcggggtgcaatcttcttttccggaaaatgctcg
+7424285/1
@@CDADEFHHHDDGGHGDGGIEGGD@DHGHGGHIIIEGIFAFGIGHIIIF
@7424286/1
gttgtacccaaacttttcggggtgcaatcttcttttccggaaaatgctcg
+7424286/1
B@@DFFFFHHHHHJJJJJJJJJ@FHIJJJJJJJJJJJJJJJJJJJJJJJG
@7424287/1
gttgtacccaaacttttcggggtgcaatcttcttttccggaaaatgctcg
+7424287/1
CCCFFFFFHHHHHJJJJJJJJJ@GHIJJJJJIJJJJJJJJJJJJIJJJJJ
@6408115/1
gcccttggcttccttcggagttttgcctgttccgtagcagacggccactg
+6408115/1
CCCFFFFFGHGHHJJJJJCF8FHIIIIGFGIJJJIJJJIIGHIIGHFIGG
@6410764/1
gccgaataaaaatgcaaaaaactataaatttttattatattttatgcatg
+6410764/1
CCCFFFFFHHHHHJJJJJJJJJJJIJIIJJJJJJJJJJJJJJJIJJJJJI
@6411711/1
gccgaatgtttggcgtctttcttcgatcttccggttccggtggccaccag
+6411711/1
CCCFFFFFHHHHHIJHJJJJJJJIJ<FHIJJJJJHIJIJJBHIIJJJJJE
@4869749/1
cttaatcagctacaacagtcaacatttcccacctttttcactcaaccata
+4869749/1
@??DDFFFHHHHDGIIGG<CHHIGIJJIJIGHJHHGGIGGGHIIIIJJBH
@4869750/1
cttaatcagctacaacagtcaacatttcccacctttttcactcaaccata
+4869750/1
@CCFFEFFHFHHHJIIFICFHIIIIGEGIJJJJJIIGIGIIJIJJJJIGC
@4869751/1
cttaatcagctacaacagtcaacatttcccacctttttcactcaaccata
+4869751/1
CCCFFFFFHHGHGJJJJJHIIJJJJJJJIJJJJJJJJJJJJGIIGIIIJI
@4869752/1
cttaatcagctacaacagtcaacatttcccacctttttcactcaaccata
+4869752/1
CCCFFFFFHHHHHJJJJJHIJJIJJJJJJJJJJJJJJJJJJJJJJJJIJJ
@4869753/1
cttaatcagctacaacagtcaacatttcccacctttttcactcaaccata
+4869753/1
CCCFFFFFHHHHHJJJJJJJJIJJJJJJJJJJJJJJJJJJJJJIJJJJJJ
@3323664/1
ccgttacttcctcaagcgctggtaacgctttatcgggttctgctaagtgg
+3323664/1
CCCFFFFFHHHHHJJJGJJIJJEHHIJJJJJJJJJIJGGIIJJJJJJFHI
@7935493/1
tccggagtagttgttaaattattgaatatcaaatctatgaaatcccag
+7935493/1
@@@FFFFBFFFHHEHJJIJJJJJEIIGIIGGIJFIIIIJJIIGEHIIG
@6413442/1
gccgagcaagactcccgtcagcgtcctccaggagttgctgagccgtcgcg
+6413442/1
CCCFFFFFGHHHGJJJIJJJJJJIJIJJJJJJGIGHIJJIIJJJJGGHFH
@6413465/1
gccgagcccttggcttccttcggagttttgcctgttccgtagcagacggc
+6413465/1
CCCFFFFFHGHHHJJJJJIJJJJGIGHJJJJJJJGIIJJHIJJIJGJIJJ
@6413496/1
gccgagctgcccagtttagtggccaactcttcgtcactcgcaaatgt
+6413496/1
@?@FFFFDDDDHAHHBFFCHIGIIIIGIIIIGGIIIIFGGGHG@BEF
@768391/1
acttcctcaagcgctggtaacgctttatcgggttctgctaagtggtaagt
+768391/1
CCCFFFFFHHHHHJJJJIIJJJJJJJJJJJJJHIJJJJIJJJGIJHJJJA
@1829775/1
atttctttcatttatcaaggttttcaaactgttaaaaaacctgctgaatg
+1829775/1
CCCFFFFFHHHHHJJJJJJJHIIJJJJJJJJJJJJJJJJJJJJJJJJJJJ
@255154/1
aaacacattgcattattgatttcgagga
+255154/1
<1?BD=?DA:4C?FG4:AEEHFBF?;:1
@2342053/1
caagcttggggtcaaccacaggtttcacaacaacaacctggaacgagaca
+2342053/1
CCCFFFFFHHHFHIJJJJJJJJHHJJJJJJJJJJJJJJJJJJJJJJJJJJ
@3328584/1
cctaaactcacttttttccgaaaaaatatcgcaatagctcaaaagggaac
+3328584/1
CCCFFFFFHHHHHJJJIJJJJJJJJJJJJJJJJJJIIIJJJJJJJJJJJJ
@3328585/1
cctaaactcactttttttccgaaaaaatatcgcaatagctcaaaagggaa
+3328585/1
CCCFFFFFHHHHHJJJJJJJJJJJJJJJJJJJJJJJJJJJJJJJJJJJHH
@6415898/1
gccgatttaggttgttgtggtacatctccatgtggacccatttgctttgg
+6415898/1
@CCFDDFFHHHHHJJJIGIIHGIJJJJJJJJJGJJJJJJIJIJJIJJIJI
@7941333/1
tcctcaagcgctggtaacgctttatcgggttctgctaagtggtaagt
+7941333/1
CCCFFFFFGHHHHJEHJJJJJJJJJJJIJIJJJJJJJJJDGIHIJJI
@7942020/1
tcctcctccaattcctgcatcttatataccatcatcttctggagtcaccc
+7942020/1
?@@B;D??CFHHHGEBHGDHHFBHIGHGIGIEHGEGDHGDCCHI?;DHHI
@2857766/1
catcattcaaacattgaagccagatcgataaaaaaatatcgcaatattag
+2857766/1
CCCFFFFFHHHHHJJJJJJJJJJJIJJIJJJJJIJJIJJIJJIJJJJJIG
@263011/1
aaacatgtcagttatatattcacctttatatatgtcacattttgtggttc
+263011/1
CCCFFFFFHHHHHJJJJIIJJJJJJJJJJJJJJJIJJJJJIJJJIJJHIE
@2859679/1
catccatcgtattacagtatatttctgttttagaagtctcctcattaacc
+2859679/1
CCCFFFFFHHHHHIIIIEFE>HII<F?AFHIHHGGHEECHG<@G@?DDDG
@265108/1
aaacattgaagccagatcgataaaaaaatatcgcaatattagaaattttc
+265108/1
BCCFFFFFHGHHHJJJJJJIJJJJJJJIIJIJJJJJJJJJJJIJJJJJJJ
@1370555/1
ataaaaattgttcccttttgagctattgcgatattttttcggaaaaaagt
+1370555/1
CCCFFFFFHHHHHJJJJJJJJJJIIJJJJJJIJJJJJJJJIJJJJJJJIE
@5404866/1
ctttgccagtggccgtctgctacggaacaggcaaaactccgaaggaagcc
+5404866/1
<@@DDDDDFDFFHGE@:F?>?F@EDGGA@?D7G;@DHHHBHFGGGFHICE
@5406486/1
ctttgccgtattttattttgtaaggtgaggtatttgtacatgaagttgtc
+5406486/1
B@CFFFFFFDFHHJJJJJIJFIIJJCEHHJ?FIIJIHIJJJJIHJIIIIG
@1373231/1
ataaaatacggcaaagagaagaaaggccgatagaatgaagtgaaagtcga
+1373231/1
CCCFFFFFHHHHHJJJJJJJIJJJJJJJJJJJIJJJJIJJHIJJJJHIJI
@773168/1
actttttggtcatgattttgcggtactcgagggcatgatgagcagccgag
+773168/1
@@?DDEFFGHFHHGGHIIIGEGH@EGHGIIIIIIIHGGHBGGGFGGHHIG
@7948298/1
tcgaaaactcaattggcgcacattcagcaggttttttaacagtttgaaaa
+7948298/1
CCCFFFFFHHHHHJJJJJIIIIJJJJJJJJJDHIJ@FHJJJJIJJJJJJJ
@7949738/1
tcgaaatcaataactcgacaaaaattgttcccttttgagctattgcgata
+7949738/1
CCCFFFFFHHHHHJJJIJJJJJJJJJJHIJJJJJJJGIJJJJJJJJJJJG
@4343884/1
ctccaagagatgtgcatgtcccgcagatggccaccaccattctatgaaat
+4343884/1
@CCFFFFFHHHHFHIJJIIJJJJJIIJJJJJJJJJJJJGIJJJJJIIJJI
@5412438/1
ctttgctttggtcactttacgcgcgaaaaccattatgttttactaatttt
+5412438/1
CCCFFFFFHHHFHJJJJJJJJJJJJJJJJJJJJJJJJFHIJIJJJJJJJJ
@3344897/1
cctatcgaatcgaatattagtagcaagatccgagatgtggtacacgacga
+3344897/1
CCCFFFFFHHHHFGIJIIDGFHIIGIIIGGIIGIIJEIHIDGIHGIIJJG
@778713/1
agaaaatatacagactaaagaaacgctcgtggggagcgatgacgaataaa
+778713/1
CCCFFFFFGHHFFIGEHIIIJIIGEHGIIIIIGE@FHBHBGGIIHIIHFE
@778714/1
agaaaatatacagactaaagaaacgctcgtggggagcgatgacgaataaa
+778714/1
CCCFFFFFHHHHHJJJJJJJJJJJJJJJIHIJJJHJJJJJJJJJIJJHHH
@6424572/1
gccgtattttattttgtaaggtgaggtatttgtacatgaagttgtctgcc
+6424572/1
BCCFDDFFHHHHHJJJGIJJIEHIIIEHIIJJIJJJJJJJJJJJJJJJJJ
@270968/1
aaaccgggaaaagtattatgagaatatgaaatttaaaagaaaatttgaaa
+270968/1
@CCFFFFFFHDAD<CFHGIGIIIICDHGGHIIIIGIIIG=DGEIIIIIII
@272819/1
aaaccttgtagtggattcctaatattttttagtgaacctctctaacgtct
+272819/1
CCCFFFFFHHHHHJGJJJJJIJIHIJJJJJIJGGIJJJJJJJJJJIJIJG
@782330/1
agaaaatttaatctggctgaagtatgatcgacatctagtagattctggtt
+782330/1
CCCFFFFFHHHHHJJJJJJJIJEHGJJJJJJJJJJJJJJJJJJJJJJJDF
@4887100/1
cttaccttctacttaccacttagcagaacccgataaagcgttaccagcgc
+4887100/1
@@@FFFFFDHFHHJJJJGJJJGIDHIFIIJIHJGIJJIJJJGIJJJJIHI
@4887101/1
cttaccttctacttaccacttagcagaacccgataaagcgttaccagcgc
+4887101/1
CCCFFFFFHHHHHJJJJJJJJJJJIJJJJJJJIJJJJJJJHIJJJJJJJJ
@7957103/1
tcgactttcacttcattctatcggcctttcttctctttgccgtattttat
+7957103/1
@@@DDBDFHHGFHGHGIBGCHHGIGFFHGGGEFEHGHJIJII:?FFGH<F
@7957104/1
tcgactttcacttcattctatcggcctttcttctctttgccgtattttat
+7957104/1
@CCFFFFFHHHHHJJJJJJJJJJJJIGJJJJJIJJJJJJJJJGIJJJJJJ
@7957105/1
tcgactttcacttcattctatcggcctttcttctctttgccgtattttat
+7957105/1
CCCFFFFFHHHHHJJJJIJJJHHIGJIJJJJJIJJJJJJJJJHHGIJJIH
@1843861/1
atttgatgcaaagtatagaggttgtacccaaacttttcggggtgcaatct
+1843861/1
@@@BBDDDADHDFHIIIIBB@AEHIEAHBAC;?FHHDF??DBDFBFE==B
@1843862/1
atttgatgcaaagtatagaggttgtacccaaacttttcggggtgcaatct
+1843862/1
CCCFFFFFHHHHHFGHJJJJJGIJIIJJJJJJJJJIIJJJJJ@FHJJFIJ
@1843863/1
atttgatgcaaagtatagaggttgtacccaaacttttcggggtgcaatct
+1843863/1
CCCFFFFFHHHHHFHIJJJJJHIJIJJJJJJJJJJJJJJJJJ@FHJJJJJ
@1843864/1
atttgatgcaaagtatagaggttgtacccaaacttttcggggtgcaatct
+1843864/1
CCCFFFFFHHHHHHIJJJJJJJJIIIJJJJJJJJJJJJJJJJFHIJJJJI
@2873293/1
catgaagctcgcttttcaaattctcgtgacttttctcccctgtttgttct
+2873293/1
CCCFFFFFHHHHHJJJJJJJJJIJJJJJJJJJJJJJJJJJIJGGIIHHHH
@784083/1
agaaacgctcgtggggagcgatgacgaataaagtatgtgttcaccaagag
+784083/1
@@@FDDDFHGHFDEA@;EGIIGIGDHFGGIIIGIGII@FFHHGGGEGGF>
@6429722/1
gcctaataatagtgtattacctctaaagctatctactcgttatataatca
+6429722/1
CCCFFFFFHHGHHHGHIIHIJJIJJJJJJIJJJJJJJJJHIJIIJJJJJI
@6429723/1
gcctaataatagtgtattacctctaaagctatctactcgttatataatca
+6429723/1
CCCFFFFFHHHGBGGHIJJJJJJJJJJJJIJJJJIJIJJIJIJJJIIJJG
@4353716/1
ctccaccacaggaacctcaagcttggggtaaaccgcaagtttcacagcaa
+4353716/1
<@<D?D?D=FH=DF?GGBCDH<<CAE8@0?CFGIGGIDE9BB=@AC@F@9
@1846302/1
atttgcaaaattttgacatttttttctttcctttatgtccacaaattatg
+1846302/1
=@@DDB=AC?DFBEHGG>IGGIIIIIIIIIIGIIGGGIGIEGGIIIIGIG
@2878387/1
catgattgaaaatttgcaaggtttggaggagttgtactaatttgtgtaat
+2878387/1
CCCFFDDDFFDHFHGGBGHIICFHIIFGGCG?FGHHIGIHIIGA:D:BFF
@2878388/1
catgattgaaaatttgcaaggtttggaggagttgtactaatttgtgtaat
+2878388/1
CCCFFFFFHHHHHJJJJJJIJHIIJJIJJHIHHJIHJJJJJJJJIIHIJI
@2878389/1
catgattgaaaatttgcaaggtttggaggagttgtactaatttgtgtaat
+2878389/1
CCCFFFFFHHHHHJJJJJJJJHIJJJIIJHIHIIJIJJJJJJJJHIHJJI
@6905385/1
gtaatctttcaagggggataaatcaaccgaatttgcaaatttgactttca
+6905385/1
@C@DDDBDHHHAHGGII@FHGGIIEIIII<?B8?@BHHGGGBD8=FHIIG
@1381462/1
ataaagtatgtgttcaccaagagaagaaagctatacagtagtcaaatttg
+1381462/1
CCCFFFDFHHFGHJJJJJJJJIIJJJJJJJJJJIJJJJHIJIIJJJJJJI
@7960721/1
tcgatacacagtcatagatccaatcctataattatccatttcctgtaatt
+7960721/1
CCCFFFFFHHHHHJJJJJJJJJJIJJJJJJJJJIJJJIJJJJJJJIHJJI
@7960964/1
tcgataggtgctttgtctggttaactttagtgggaaggtttaggtatttg
+7960964/1
@@@DFFFF:CFFHIIHGIDEFFGHHIIJHGEFGEGHCH?DFGDH0?DGGG
@2879151/1
catgcataaaatataataaaaatttatagttttttgcatttttattcggc
+2879151/1
CCCFFFFFHHHHHJJJJJJJJIJJJIJGJJIJJJJJJJJJJJJJJJJJJJ
@1849094/1
atttgcgagtgactaagagactctcagcttcaacgccaaggacttcaact
+1849094/1
BCCFFFFFHFHHHIJJJJJJJJJJJJJJJJJJJJHIIIJJJIJJJJJJJI
@1384421/1
ataaatgtcaaaatgccacataatttgcaaaattttgacattttttttct
+1384421/1
BBCFFFFDHHHHHJJJJJJIJJIJJJIJJJIJJJJJJJJJJJJJJIJJJI
@3354051/1
cctcaccttacaaaataaaatacggcaaagagaagaaaggccgatagaat
+3354051/1
CCCFFFFFHHHHHJJJJJJJJJJJJJJJJJIJJJJJJJJJJJJIJJJIJJ
@3354052/1
cctcaccttacaaaataaaatacggcaaagagaagaaaggccgatagaat
+3354052/1
CCCFFFFFHHHHHJJJJJJJJJJJJJJJJJJJJJJJJJJJJIJIJJIJJJ
@6433317/1
gcctcttaaatttaaccgaaatatagaatacaccccttaatcagctacaa
+6433317/1
;?@DFFFDHHHHGIBBAED@?EBFHCHEGIEHGFIAHBHGFECD@FGB>F
@6908248/1
gtaattgaagttcgtattatttcctcgaaatcaataatgcaatgtgttta
+6908248/1
CBCFFFFFHHHHHJIJJJJJJJJJGIIHIJGIIJGIIEIGHIGE:?BFFD
@5429003/1
ctttgtcatcgaacgatgtcaccacctgattggtgatatcagccgctccg
+5429003/1
CCCFFFFFHHHHHJJJJJJJIJJJJJJJHHIJJDHIJJJJJJJJJJIJJJ
@3358603/1
cctccacctacacaagctcaatacaatccccacattccaccccaatctag
+3358603/1
CCCFFFFFHHHHHJGHHHJJIHIJJGIJJJJJJJJJJJJJJJJIJJJJJJ
@2890093/1
catgtgtgcttaagtggcttaccttctacttaccacttagcagaacccga
+2890093/1
BCCFFFEFHHHHHJGIJJJJJJJJJJJJJJJJJJJJGJJJIJJIJJJJIJ
@283540/1
aaactataaatttttattatattttatgcatgttatcacgattcata
+283540/1
CCCFFFFFHHHHHJJJJJJJJJJJJJJJJJJJJJJJJJJJJJJJJJJ
@3359454/1
cctccaggagttgctgagccgtcgcggcatcactcccaaatacgaactgg
+3359454/1
@CCFFFFFHHHHHIJGJGIIIDEHDGEAFGGIJJJJJIJJJJIJHHHFFF
@1392885/1
ataacattgacattctataaagacgttagagaggttcactaaaaaatatt
+1392885/1
CCCFFFFFHHGDHGJIGGJJIIFIJJJIIJIEGGEDC@?FGGGGIEGHJJ
@1392886/1
ataacattgacattctataaagacgttagagaggttcactaaaaaatatt
+1392886/1
CCCFFFFFHHHGDIIGGJIIIGIIJIIJJJGIJJIHIIJJJJJJJIIIJG
@1392887/1
ataacattgacattctataaagacgttagagaggttcactaaaaaatatt
+1392887/1
CCCFFFFFHHHHHIIJIJJJJJJJJJJJJJJJJJFHJIJJJJJJJJIJJJ
@1394810/1
ataactagtgcctaataatagtgtattacctctaaagc
+1394810/1
1=?=AA;BADDFBGGGEHB>H4?:A<A:CDHIGGH<G9
@1394811/1
ataactagtgcctaataatagtgtattacctctaaagctatctactcgtt
+1394811/1
@=BDDFFFFHHHHJJJJJJJJHGJJGJJJJJJIJJJJJJJJJJJJJJJIJ
@7969303/1
tcgctagcgatctcctgcaagaactgaacaaagttgaagtccttggcgtt
+7969303/1
@@CFDDFDHHDFHIIEDHIIIIGIGGIIEHGIIHIIIIGDDGDHGECIII
@2893610/1
cattaatggacacatgtaaaattgaaattaaagaagaggttaagaaagaa
+2893610/1
CCCFFFFFHHHHHJJJIIJJJJJIJJJJJJJJJIJJIIJFHIIJJJJJJJ
@2893611/1
cattaatggacacatgtaaaattgaaattaaagcggaggttaagaaagaa
+2893611/1
C@CFFFFFHHHHHJIJHGIJJJJJIJJJJJJJJJIJGHIBHIIJIJJJJJ
@3364029/1
cctcgaaggattgttcgctagcgatctcctgcaagaactgaacaaagttg
+3364029/1
@@@DFFFFHDHHBHIJIJJJJJIJIJJJJJIHIIGIIIIJJGGBGHHGHH
@3364030/1
cctcgaaggattgttcgctagcgatctcctgcaagaactgaacaaagttg
+3364030/1
CCCFFFFFHHGHHJJIGJJIJJJIJGIJIJJGF>GDHIJJFIIJIJIFHI
@4375426/1
ctcccaaatacgaactggtccaaatcgagggcgccatccacgagccaatc
+4375426/1
CCCFFFFFHHHHHJJJJJDHIJJJIIJIJJJJJIJJJJJIJJJIJHGHHG
@3364674/1
cctcgagtacctcaaaatcatgaccaa
+3364674/1
@BCFFFFFHFHHHJJJJIHIJIIJGIJ
@1862989/1
atttgtggtatctgtcgatgttgccagaacgtaagatatcctaaactcac
+1862989/1
BC@FFFFFHFHHHIIJJJIIJIJJJJJJIJJHIJJJGIIJJJJJJJJJJJ
@289653/1
aaactgttaaaaaacctgctgaatgtgcgccaattgagttttcgagcatt
+289653/1
CCCFFFFFHHHHHJJJIJJIIJIIJAGHIJJJJJJJJJBGHJJIIJJJJI
@3875227/1
cggcatctgaggatatcttaatttgcaccttttttctgtttcaaaatacc
+3875227/1
CCCFFFFFHHHHHJJJJJJIJJJJJIJJJJJJJJJJJJIJJJJJJJJIJJ
@5452052/1
cttttacttcagctacttgaaccgtacgtcaaatgtcgcaaattatgtca
+5452052/1
?=;4=BDFFHHHGJJJJJIJJJJJCGHIIJJJIIIHGGEHIGHIGIIIHB
@5452053/1
cttttacttcagctacttgaaccgtacgtcaaatgtcgcaaattatgtca
+5452053/1
CCCFFFFFHHHHHJJJJJJJJJJJIIIJIJIJJJJIJJJJJJJJJJJIII
@1403133/1
ataatagatgccttaaactccctcatgggaatttcttttggatcataaat
+1403133/1
?B@DDEFFHHHHHIJJJJJJJJJJIJJJJJIJJJJJJJJJJJJJJJJJJJ
@6443456/1
gcgaaaaccattatgttttactaatttttcaataaagtacactttattta
+6443456/1
CCCFFFFFHHHHHJIIJJJJJJJJJJJJJJJJJJJJJGHJJJJJJJJJJJ
@1405480/1
ataatcatcattcaaacattgaagccagatcgataaaaaaatatcgcaat
+1405480/1
CCCFFFFFHHHHHJJJJJJJJJIJJJJJJJJJJJJJJJJJJIJJJJJIJG
@294308/1
aaacttttcggggtgcaatcttcttttccgggaaatgctcgaaaactcaa
+294308/1
CCCFFFFFHHHHH@GHJJJJJJJJJJJJJJJJIJJJJJJJJJJJIJJJJH
@7978179/1
tcggggtgcaatcttcttttccggaaaatgctcgaaaactcaattggcgc
+7978179/1
?@@DDA0<AFAACBF@FFEFEBHIIG?BDCFHGIIIIHGCGA@CF=FFHD
@7978622/1
tcgggttctgctaagtggtaagtagaaggtaagccacttaagcacacatg
+7978622/1
BCCFFDDDHHHHHJJFHIIGIJFGJIJJJGHGJIJJJJJJJJJJJJJJIJ
@2901985/1
cattgacattctataaagacgttagagaggttcactaaaaaatattagga
+2901985/1
CCCFFFFFHHHHGHJJJIJJIJJJIIJJJJFGIIJJJJJJJJJJIJJJJJ
@4380723/1
ctcccgtcagcgtcctccaggagttgctgagccgtcgcggcatcactccc
+4380723/1
CC@FFFFFHHGGDHIIIJJJJJIHIJJGGGEHJJFHIIJJIHFFFDDFCC
@295662/1
aaagaaacgctcgtggggagcgatgacgaataaagtatgtgttcaccaag
+295662/1
CCCFFFFFHHHHHFHIJJ:DFIIIJIJJIJJJJJJHIJIHIIJJJJJJHG
@2394885/1
caatcaggtggtgacatcgttcgatgacaaagtgatgggcaatcccattg
+2394885/1
CCCFFFFFHHHHHJJJJJJJJJJJJJJJJJJJFHIJJJJJJJJJJJJJJJ
@810579/1
agaatacaccccttaatcagctacaacagtcaacatttcccacctttttc
+810579/1
CCCFFFFFHHHHHJJJJJJJJJJJJJJJJIJJJJJJJJJJJJJJJJJJJJ
@1408476/1
ataattataggattggatctatgactgtgtatcgatagctgttcactttt
+1408476/1
CCCFFFFFHHHHHJJJJJJJJJJJJJJJIJJJJJIIJJJJIGIIIIJJJJ
@2396700/1
caatcccattggctggctccaagagatgtgcatgtcccgcagatggccac
+2396700/1
CCCFFFFFHGHHHJJJJJJJJIIDFFHHGHIIJIGJJJJJEGHIGIDIHI
@2397576/1
caatccttcgaggtaacctacgtggacatcgaagaaaaaacattgaccaa
+2397576/1
?@@FBDDDFHHHGIIIGGGEE@<?8?FHECBGIBHEHHGHGEHFGGFGHI
@3881781/1
cggccgtgaaaacctttaaagatgcgaataatagagaaattaccatccaa
+3881781/1
CCCFFFDFHHHHHJJJJJJJJIJJJJIJJIIJJJJJJJJJJJJJJJJJJJ
@6926919/1
gtactaatcattttctatctacccgtccgcccattttgaatagaccaacc
+6926919/1
CB@FFFFFHHHHHJJJJJJJJJJJJIJJJJJJIJJJJJIJIJIJJJJIJJ
@3883095/1
cggcctttcttctctttgccgtattttattttgtaaggtgaggtatttgt
+3883095/1
CCCFFFFFHHHHHJJJJJJIJHHIJJJIJIJJJJJJJJGH<FH?HIIJJG
@4384801/1
ctccgacgtactatgcccatttagctgcggccagaggcaaagtctacata
+4384801/1
B1=DDFFFHHHHHJJJJJIJJJIIJJJIJJJJIIIJJIJIJJFHIIJIJJ
@2910450/1
catttcccacctttttcactcaaccatagctttctcagcgtgtttaattt
+2910450/1
CCCFFFFFHHHHHJJJJJJJJJJJJJJJJJJJJJJJJJJJHIHIJJJJJJ
@6451029/1
gcgaatatctgtagtcgaagtgttgttgttgggtgactccagaagatgat
+6451029/1
CCCFFFFFHHHHHJJJJIIIFHHGIHIJJJJJJCGHIJJJIJGIIIIJI>
@2400060/1
caatctgccttctacatttgcgagtgacgaagagactctcagcttcaacg
+2400060/1
CCCFFFFFHHHHHJJJJJJJJJJJFHIJJJJJJJJJJJIJJJJJJJIJI@
@2400945/1
caatcttccgctaccgcgtgttccttaacaacgatctggtggccaccgga
+2400945/1
CCCFFFFFHHHHHJJGIJIIHGIIJJIJJJJIIJJJGGGHHJIJJJJGIG
@7463972/1
gtttaatttcgttccatttatcaaggttttcaaactgttaaaaaacctgc
+7463972/1
CCCFFFFFHHHHHJJJJJJJJJJJJJFHIJJJJJJJJJJJIJJJJJJIJI
@7463973/1
gtttaatttcgttccatttatcaaggttttcaaactgttaaaaaacctgc
+7463973/1
CCCFFFFFHHHHHJJJJJJJJJJJJJFHIJJJJJJJJJJJJJJJJJJJJJ
@7464000/1
gtttaatttctttcatttatcaaggttttcaaactgttaaaaaacctgct
+7464000/1
CCCFFFFFGHHHHJJJJHHIGIIIJHJJIIJJJJJJJJGGIIJJJJJGJG
@7464001/1
gtttaatttctttcatttatcaaggttttcaaactgttaaaaaacctgct
+7464001/1
CCCFFFFFHHHHHJJJJJJJIJJJJGJJJJJJJJJJJJJJJJJJJJJJJJ
@7464065/1
gtttaatttggtctgaagaatatagatatatcttctccttttcggagaca
+7464065/1
CBCFFFFFHHHHHJJJJJJJJJJIJJJJJJJJJJJJIIJJJIJJJJJJII
@300910/1
aaagaagctagccaagagaatggcggctcacaagatgtggcaatccttgc
+300910/1
CCCFFFFFHHHHHJJJJJJJJJJJJJGGGGIIJEHGHGHICGHGHIGIGE
@816026/1
agaattcatttttaacacagttcttactttaacacattgtgttaaacagc
+816026/1
CCBFFFFFHHHHHFIIJJJJIJJJJJJJJJJIJJJIIJJHIIIJIIJIII
@2911246/1
catttctcttgctgctaattgtttcgccatcttttttgttgtgctagtcg
+2911246/1
CCCFFFFFHHHHHJJJJJJJIJJJJIJJJJJJJJJJJJJJJIJJJJJIJI
@817025/1
agaatttgaaaagcgagcttcatgatcccctgaaaaatatatcttga
+817025/1
@CCDFFFFHHHHHJJJJJJIJIIJIIIJJJJJJJJJJIJJIJJJJII
@817185/1
agaatttgtcacctctccatattcctttatcaacattcacttctttaccg
+817185/1
@BBFFFFFHHHHHJJJJJJJJJJJJJJJJJJJJJGJJJJJIJJJJJJJJJ
@1414938/1
atacactattattaggcactagttattaattataatcatcaatattatct
+1414938/1
CCCFFFFFHHHHHJJJIJJJJJIJJJJJJJJJJJJJJJJJJJJIJJJJJI
@7467591/1
gtttacctgtgtatgataaataaacttttttcgggtttggaaaaaatttc
+7467591/1
@@CFFFFFHDHFHJIIIJJJJJJJJJJJJJJJJJIGII?HIJJJJJJJJJ
@5465457/1
cttttccagcatttctcttgctgctaattgtttcgccatcttttttgttg
+5465457/1
CCCFFFFFHHHHHJJJJIJJJJJJJJJJJJIJJJJJJJJJJJJJJJIIJI
@3891463/1
cggctactcttactctataatcgaatctattgttatgagttcccgtgaca
+3891463/1
CCCFFFFFHHHHHJJJJJJJJJJJJJJJIJJIHIIJIJJIIJJJJJJJJG
@7471045/1
gtttacttcatttgaatctatggaagttcgtattattcctcgaaatcaat
+7471045/1
@=@DDAEFFHHHDIIGEBI<IIIIEGFEHGDHIIBDCHGAHHBCG?FGD@
@7471046/1
gtttacttcatttgaatctatggaagttcgtattattcctcgaaatcaat
+7471046/1
CCCFFFFFHHGHHJJJIJJIIGICHHCHHIGIIJFGIIGIIJJJJIGIJA
@7471047/1
gtttacttcatttgaatctatggaagttcgtattattcctcgaaatcaat
+7471047/1
CCCFFFFFHHHHHJJJJJJJJJJJIJIJJIIJJJJJJJJJJJJJJJJJJG
@5467376/1
cttttccggaaaatgctcgaaaactcaattggcgcacattcagcaggttt
+5467376/1
@@@DDDDDFHHHHG>G4CA<EGHEBGEGGGAFGEEIGIIIII4CDEG@@F
@5468174/1
cttttcctgcttttttagcagctttaccattcgtcttatcgatgcattga
+5468174/1
@@@FDDDFGDFFDIGFBHFGIGIEEEGHGGEID?DABGGJIIGIIFCDEC
@1420152/1
atacgaacttcaattacacaaattagtacaactcctccaaaccttgcaaa
+1420152/1
CCCFFFFFHHHHHJJJIJJJJJJJJIIIJJJJJIJJIJJIIJJJJJJJJF
@7988424/1
tctaaagctatctactcgttatataatcatcattcaaacattgaagccag
+7988424/1
CCCFFFFFHHHHHJJJIJIJIJJIJJJIJJJIJJJJJJJJJJJJJJJJJI
@7988425/1
tctaaagctatctactcgttatataatcatcattcaaacattgaagccag
+7988425/1
CCCFFFFFHHHHHJJJJJHIEGGJIJJJJJJJJJJIJJJJJJJIJJJJJI
@1420911/1
atacgatggatgattcattaatggacacatgtaaaattgaaattaaagcg
+1420911/1
@CCFFDFFHHHHHIIJJGIEGIGGEHBGEHIEGIJIGEFFGIEEHEGHII
@3892604/1
cggctcacaagatgtggcaatccttgcaggatttacccgtggagggtaac
+3892604/1
CCCFFFFFHHHHHJGIIGIJJJIJIJJJJJIJJJIJJJJFGIDHIJ<FHC
@3892605/1
cggctcacaagatgtggcaatccttgcaggatttacccgtggagggtaac
+3892605/1
CCCFFFFFHHHHHJJJJIIJJJJJJIJJJJJJJJJJJJJHIJBGII<FHE
@7473188/1
gtttagcagtcttctttttagaataacattgacattctataaagacgtta
+7473188/1
CCCFFFFFHHHHHJJJJJJJJJJJJJGIJJJJJJJJJJJJJJJJJJJJJJ
@308395/1
aaagacactaagattaccaagttgggcaaccagcagtcccacaaagtttc
+308395/1
CCCFFFFFHHHHHJJJJJIIIIIJJJJJJJJJJJJJIIJJIJIJJJFHJI
@5472115/1
cttttctatccactttctgtcccccaggggttcttgctcttgcagaggat
+5472115/1
CCCFFFFFHHHHHJJJJJJIJJJJJIJJJJCHHIJJJJJJJJJJJJJJII
@4398212/1
ctcctatcagcgcacacgattgtccatttgttaatcgtgaccgcttggaa
+4398212/1
CCCFFFFFHHHHHJJJJJJJJJHJJJJJJJJJJJJJJIIJJJJIJJJJII
@6939580/1
gtagatttccgtgaagtggtccgtgccccttgcggttaccccttctgttg
+6939580/1
@@@FFFFFHHGHGIIEBGI>FHA;CFIIIIIIIIIHIIIIIIIIGGGHGH
@3897892/1
cgggaaaagtattatgagaatatgaaatttaaaagaaaatttgaaaagta
+3897892/1
BCCFFFFFHDHHHIJJIJJJJJJJJJJJJJJJJJJHJJJJJJIIJIJJBF
@4923831/1
cttagtgtcaatagtgctgccgtcacttcctcaagcgctggtaacgcttt
+4923831/1
B@@FFDFDFHHHHIFGIJGJIJFHAGIJJJJJJJJJJIJIJCHIJIJJJJ
@4923860/1
cttagtgtctttcagtcccgaataccgattctcagccgagctgcccagtt
+4923860/1
BCCFFDDDHHHHHJJJIIJJJJJIIJJJJJJJJJJJJJIJIJJJJJJJGH
@4924364/1
cttagttccccttctagtctatctggctgtaattctgaacttaatagacc
+4924364/1
CCCFFFFFHHHHHJJJJIIJJJJIJJJJJIJJJJJJIJJJJJJIJJIJJJ
@833466/1
agagaattcacttatgaatgtggcataggttctgtcaaaactgttgcgac
+833466/1
C@CFFFFFGHHHHJIJIIJIHJIJJIJJJDHIJJIGJIJIGGGHIJGJIG
@833467/1
agagaattcacttatgaatgtggcataggttctgtcaaaactgttgcgac
+833467/1
CCCFFFFFHHHHHJJJJJJJHJJJJJIJJHIIJJGIJJJJJJJIJJIJII
@2409775/1
caatggagcacacttttacttcagctacttgaaccgtacgtcaaatgtcg
+2409775/1
CCCFFFFFHHHHHJJJJJJJJIIIJJJJJJIJJJJJHIJJHIJJJIJIJE
@6942606/1
gtagctgattaaggggtgtattctatatttcggttaaatttaagaggctt
+6942606/1
CBCFFFFFHHHGHJJJCFFHGIJIIIIJJJJJJC:?DHIJJJJJJJJJJI
@8001037/1
tctagttacacagcatagtatccctgataaaagcattgcagattgtgtag
+8001037/1
CCCFFFFFHHHHHJJJJJHJJJJJJJJJJJJJJJJJJJJJJJJJJHGJJH
@8002545/1
tctatcgatactgaatgtaattttttatatagtgccccgatgatatgata
+8002545/1
CCCFFFFFHHHHHJJJJGIIJJJJJJJJJJJJIJJJJJJHIJJJJJJJJI
@5480606/1
cttttgactcgacaaaaatttaaacacattgcattattgatttcgaggaa
+5480606/1
CCCFFFFFHHHHHJJJJJJJIJJJIJIJIJJJJJJJIJJJJJIJJIJJJI
@3388658/1
cctggaaaagcaggtcgcaaaatacccgtagaaacgaatcatctcagcct
+3388658/1
CCCFFFFFHHHHHJFHIJJJJIJJJJJJJJJJJJJJJJJIJJJJJIJJJJ
@4933475/1
cttatcgatgcattgaaacgcaaactgacgtttactcttctaatgtcaaa
+4933475/1
@@@ADFFFHGHHGJJJJJGGGIJJJJIIJJHJJFIIJJJIJJJIIIJJJI
@4933476/1
cttatcgatgcattgaaacgcaaactgacgtttactcttctaatgtcaaa
+4933476/1
CCCFFFFFHHHHHJJJJJIJIJJJJJJJJJIJJJJJJJJJJJJJJIJJJJ
@8009007/1
tctcagcctcgcgctaggtaaattaaacacggcttatcactatgatgttg
+8009007/1
@CCFFFFFHHGHHJJIJJGIJJIJJJJJJJJJJJJJJJJJGIJJIJJHEH
@8009008/1
tctcagcctcgcgctaggtaaattaaacacggcttatcactatgatgttg
+8009008/1
CCCFFFFFHHHHHJJJJJEHIJIJJJJJJJJJJJJJJJIJJJJIGIJJII
@843122/1
agaggttatccttgggggaagaagccaaattgctctactctcaagaaatg
+843122/1
CCBFFDDFHHHHHJJJJJGIJIIIJJJJJJJJJIJJJJJJJJJJJJJHJI
@7487008/1
gtttatttccctttttgtggagaggtactatgtgtgtttggctagattct
+7487008/1
?:1=BBDDHHHHHIGHBHCG9C3AF2<CFHIIBE:DDFFHEDFBHGB>>@
@7487009/1
gtttatttccctttttgtggagaggtactatgtgtgtttggctagattct
+7487009/1
CB@DFFFFHHHGHJJJJHIJIIGIJCGHEFIJIHIGFGIJJJJJJHJIIE
@7487010/1
gtttatttccctttttgtggagaggtactatgtgtgtttggctagattct
+7487010/1
CBCFFFFFHHHHHJJJJGIJHJIIJCGHIIGJHIGHHIJJJJJJIIJJIG
@7487011/1
gtttatttccctttttgtggagaggtactatgtgtgtttggctagattct
+7487011/1
CC@DFFFFHHHHHJJIJIJJFHEGGFGHIIJJIIGHAGHJFFIIJIIIII
@3392797/1
cctggatttctcagaaattcgaataaattcagtctcagtttcagttactc
+3392797/1
CCCFFDFFGHGHHJJJJJJJIJIEHIHIIIIJIJGGGHIHIIIJGIGIJD
@3392798/1
cctggatttctcagaaattcgaataaattcagtctcagtttcagttactc
+3392798/1
CCCFFFFFHHHHHJJJJJJJJJJJJJJJJJJJJJJJJJIJJJJJIIJJJG
@7488183/1
gtttatttttatacaaaagaatctgaaaattgtaaatctacacaaaaatg
+7488183/1
C@BFFFFFHHHHHJJJJJIJJJJJIJJJIJJIJJJIIJJJJJJJJJJJJJ
@3909670/1
cgggcccagatggcattcatgcagaaccgattaagaaaggggcagacaac
+3909670/1
CCCFFFFFHHHHHIJJJJJJIJJJJJJJJIIJJJJJJJJJJJJJJJJJJJ
@3911114/1
cgggcgtcacttttccgaccaagagatccagcaagttcttggctgccgaa
+3911114/1
BCCFFFFFHHHHHJJJIIJJJIJIIIJJJJJJJJJHIJGJJIJIJJJJGH
@3911187/1
cgggcgttacttttccgaccaagagatccagcaagttcttggctgccgaa
+3911187/1
CCCFFFDFGGGHHIJJJIJJJFIIJIIJJJJJJIIGGIJJJJJIIGHHAB
@7490973/1
gtttcaatgcatcgataagacgaatggtaaagctgctaaaaaagcaggaa
+7490973/1
CBCFFFFFHHHHHJIJJJJJJJJJJJJHIJJJJJJJJJJJJJJJIJJJJJ
@1433845/1
ataggattggatctatgactgtgtatcgatagctgttcactttttggtca
+1433845/1
CCCFFFFFHHHHHJIJJJJJIHGEIJIIIIIJJIIGIGGGIIJJJEIFGH
@323501/1
aaagcctcttaaattcaactgaaatatagaatacaccccttaatcagcta
+323501/1
CCCFFFFFGDHHFJIJJJJJJIJDGIJJJJJIJGEFHIJGIJFIJIJFJB
@7491525/1
gtttcacagttccacaaaacgctgaaaaattccgtcggcaagaagttggc
+7491525/1
CBCFFFFFHHHHHJJJJJJJJJJJJJJJJJJJJJJJJJJJGIIJJHIJJI
@4414621/1
ctcgaaatcaataactcgacaaaaattgttcccttttgagctattgcgat
+4414621/1
CCCFFFFFHHHHHJJJJJIJJJJJJJJJHHIJJJJJJJJJJJJJJJJJJJ
@4414622/1
ctcgaaatcaataactcgacaaaaattgttcccttttgagctattgcgat
+4414622/1
CCCFFFFFHHHHHJJJJJIJJJJJJJJJIJJJJIJJJGHIIIIJJJJJIG
@4414623/1
ctcgaaatcaataactcgataaaaattgttcccttttgagctattgcgat
+4414623/1
CCCFFFFFHHHHHJJJJJIJJJJJJJJJHJJJJJJJJJJJJJJJIJIJJG
@4414624/1
ctcgaaatcaataactcgataaaaattgttcccttttgagctattgcgat
+4414624/1
CCCFFFFFHHHHHJJJJJJJJJJJIIJJIJJJJHJJJIJJJHIIJIJJJG
@4414625/1
ctcgaaatcaataactcgataaaaattgttcccttttgagctattgcgat
+4414625/1
CCCFFFFFHHHHHJJJJJJJJJJJJJJIHJJJJJJJJIIJJJJJJIJJJI
@4414626/1
ctcgaaatcaataactcgataaaaattgttcccttttgagctattgcgat
+4414626/1
CCCFFFFFHHHHHJJJJJJJJJJJJJJJHIJJJJJJJJJJJIJJJJJIJJ
@4414627/1
ctcgaaatcaataatgcaatgtgtttaaatttttgtcgagtcaaaagcga
+4414627/1
CCCFFFFFGHHGFGJJJJIIGIIGIIGIIJJJJJJHIIHIDEGIIIJJIJ
@4414628/1
ctcgaaatcaataatgcaatgtgtttaaatttttgtcgagtcaaaagcga
+4414628/1
CCCFFFFFHHHHHJJJJJJJJHHJIIJJJJJJJJJIJIJJIIJJJJJJJJ
@4414629/1
ctcgaaatcaataatgcaatgtgtttaaatttttgtcgagtcaaaagcga
+4414629/1
CCCFFFFFHHHHHJJJJJJJJHHJJJJJJJJJJJJHJJJJIIJJJJJJJJ
@6952907/1
gtatagctgcaccagcatctaattcacactgtttttgtataatagatgcc
+6952907/1
C@CFFFFFHHHHHJJJJJJJJIIJJIJJJJJIJJJJJJCDDHHHGHIIJI
@1436349/1
atagtgatttggctttatagcgattgtgaacaaagaccaagcagcataag
+1436349/1
@@@FBDDFHHHHHJJIIJDHIIGIIIIIFIIIJJJGJJJIIJJIIJIJJI
@2937661/1
ccaaagcaaagacgcaataagtgatacaagaaaatatacagactaaagaa
+2937661/1
@<@FDFFFBBHFFGGIIBHGDHHGB?GC>HBEGGEAGECDHEHIFIIGHH
@2937662/1
ccaaagcaaagacgcaataagtgatacaagaaaatatacagactaaagaa
+2937662/1
CCCFFFFFHHHGHJJJJJJJJEGHIJJIJJJJJJJJJJJJJJJJJJJJJJ
@2937663/1
ccaaagcaaagacgcaataagtgatacaagaaaatatacagactaaagaa
+2937663/1
CCCFFFFFHHHHHJJJJJJCHHHIJJJJJJJJJJIJJJJJJJJJJJJJIJ
@3915393/1
cggggctctgtgatttcttagtgtcaatagtgctgccgttacttcctcaa
+3915393/1
@@@FFFDFHHDFHIIIGHIIJFHDIHHGIGEGHGJCHGHEGIJIGIJIJB
@3915394/1
cggggctctgtgatttcttagtgtcaatagtgctgccgttacttcctcaa
+3915394/1
BCCFFFFFHHHHHIJJJJJJJHIHIEHHIIIJJJJJJJJJJJJJJJJJJI
@3915395/1
cggggctctgtgatttcttagtgtcaatagtgctgccgttacttcctcaa
+3915395/1
CCCFFFFFHHHHHJJJJJJJJHGIIFHHIIIIJJJJJJIIJJJJJIJJJI
@8016947/1
tctctaacgtctttatagaatgtcaatgttattctaaaaagaagactgct
+8016947/1
?@@BDDADB?DFHIHHB<EHHCBHIFGGFHFGIHHEEGCFHCGEHIIEDH
@6954552/1
gtatcacttattgcgtctttgctttggtcactttacgcgcgaaaaccatt
+6954552/1
CCCFFFFFHHHHHJJJJJJJJJJJJJJIJIJJJJJJJJJIJJJJJJHHHH
@6478895/1
gcggaatttcaacacatgacaagcgatggtgaactgcctttcgtgtggta
+6478895/1
@@@DDDDFGHHGHJIIJIHJJJDFIIJJIGGHIIIJGIIIJGHIGIIJHG
@3916788/1
cggggtgcaatcttcttttccggaaaatgctcgaaaactcaattggcgca
+3916788/1
BCCFFADFHHHHHJJJJJJJJJJJJJJJJJJJJJJJJJJJJJJIIJJJJD
@3916789/1
cggggtgcaatcttcttttccggaaaatgctcgaaaactcaattggcgca
+3916789/1
BCCFFDDFHHHHHJJJJJJJJIJJJJJJJJJJJJJJJJJIJJJJJJJJIE
@6956333/1
gtatctgtcgatgttgccagaacgtaagatatcctaaactcacttttttt
+6956333/1
CCCFFFFFHHHHHJIJJIJJJIJIIGGIJJJIJJJJJIJJJJJJJJJJJJ
@849165/1
agatagctttagaggtaatacactattattaggcactagttattaattat
+849165/1
CCCFFFFFHHHHHJJAGHJJJJJJJJJJJJJJJJJJJJJHJJJJJJJJJH
@849166/1
agatagctttagaggtaatacactattattaggcactagttattaattat
+849166/1
CCCFFFFFHHHHHJJFHIJJJJJJIJJJJJJIJJJJJJJJIJJJGIJJJG
@1439822/1
atataatcatcattcaaacattgaagccagatcgataaaaaaatatcgca
+1439822/1
CCCFFFFFHHHHHJJJJJJJJJJJJJJJJJJJJJJJJJJJIJJJJJJJJJ
@5496143/1
ctttttactatttttgtatgcacaaaattcgttctacatatgaaacatgt
+5496143/1
CCCFFFFFHHHHHJJJIIJJJJIJJJJJJJJJJJJJJJJJJIJJIIJJIH
@330350/1
aaaggcagttcaccatcgcttgtcatgtgttgaaattccgcgaaattggc
+330350/1
@@CDDAFFHHHHHIIIIGGIIECHHIIIIIIIIIIGIIIIIIIIEGIIIG
@3408720/1
ccttaatcagctacaacagtcaacatttcccacctttttcactcaaccat
+3408720/1
@@@DDEFFGA>BHBHIGIHEC@HHGFFIFCGIEIBHGIICHIIHGIE>D9
@3408721/1
ccttaatcagctacaacagtcaacatttcccacctttttcactcaaccat
+3408721/1
CCCFFFFFHHHHGJJJJJJHHJIJIJJJJJJJJJJJJJJJJJJJJJJJJG
@3408722/1
ccttaatcagctacaacagtcaacatttcccacctttttcactcaaccat
+3408722/1
CCCFFFFFHHHHHJJJJJJHIIJJIJJJJJJJJJJJJJJJIIIJJJJJJH
@3408723/1
ccttaatcagctacaacagtcaacatttcccacctttttcactcaaccat
+3408723/1
CCCFFFFFHHHHHJJJJJJIIJJJJJJJJJJJJJJJJJJJJJJJJJJJJH
@3408724/1
ccttaatcagctacaacagtcaacatttcccacctttttcactcaaccat
+3408724/1
CCCFFFFFHHHHHJJJJJJIIJJJJJJJJJJJJJJJJJJJJJJJJJJJJI
@5498496/1
ctttttcactcaaccatagctttctcagcgtgtttaatttcgttccattt
+5498496/1
CCCFFFFFHHHHHJJJJJJJJJJJJJJJIJHIHJJJJJJJJJJJJJJJJJ
@5498497/1
ctttttcactcaaccatagctttctcagcgtgtttaatttctttcattta
+5498497/1
CCCFFFFFHHHHHJJJJJJJJJJJJJJJJJIJGIJJJJJJJJJJIJJJJI
@330610/1
aaaggccgatagaatgaagtgaaaatcgaacgttcttctgggcttttcct
+330610/1
CCCFFFFFGHHHGIFIJJJEHGIG4CEFGGGGHGIIIJIGIIIIIJIGGG
@330611/1
aaaggccgatagaatgaagtgaaagtcgaacgttcttctgggcttttcct
+330611/1
CCCFFFFFGHGHHJJJJJIHHIJJJCGIJJJJHIJJJJJJJJJIJJJJJI
@331531/1
aaagggagcatttatttgatgcaaagtatagaggttgtacccaaactttt
+331531/1
CCCFFFFFHGHHHJJJJJIJJIJJIIFHIJJJJJHIIGIJJJJJIJJJJI
@2435827/1
caattttgatgtcatgattcatcattataatctgtaattgtgggatttac
+2435827/1
CCCFFFFFHHHHHJJJEHIIJJJIJJIJJJJJJJJJJJJJIIJJGIJJJH
@2947846/1
ccaacagaaggggtaaccgcaaggggcacggaccacttcacggaaatcta
+2947846/1
CCCFFFFFHHHHHEGHIJJJJJJJJJJIJJJJJJJJJJJJJJJHHHHFFF
@1898639/1
attttattttgtaaggtgaggtatttgtacatgaagttgtctgccccttt
+1898639/1
CCCFFFFFHHHFHJJJEGHIEFFHIIIHIIJJJIJJJIJIIIJIJJJJJJ
@1898640/1
attttattttgtaaggtgaggtatttgtacatgaagttgtctgccccttt
+1898640/1
CCCFFFFFHHHHHJJJCGHJJCGIJJJHIIJJJJJJJJJIJJJJJJJJJJ
@5505727/1
ctttttggtcatgattttgaggtactcgagggcatgatgagcagccgagc
+5505727/1
CCCFFFFFFHHHHJJJJJJJJJFGHIJJJJJJIJJJJJJJJJJJJJJJJI
@5505728/1
ctttttggtcatgattttgaggtactcgagggcatgatgagcagccgagc
+5505728/1
CCCFFFFFHHGHHJJJJJJJJJFFHIJJJJJJIJJJJJIJIIJJJJJDHH
@5505729/1
ctttttggtcatgattttgaggtactcgagggcatgatgagcagccgagc
+5505729/1
CCCFFFFFHHHHHJJJJJJJJJFHHIJJJJJJJJJJJJJJJJJJJJJIJJ
@7514841/1
gtttgaaaaccttgataaatggaacgaaattaaacacgctgagaaagcta
+7514841/1
CBCFFFFFHHHHHJJJJJJJJJJJJJJJJJJJJJJJJJJJJJJJJJJJJG
@5507860/1
ctttttgttgccgtgtgcccttgagaaatttgctgcctcaaaaacgtatg
+5507860/1
CCCFFFFFHHHHHJJHIJJJJJJJJJJJJJJJJJJJJJJJJJIJJJDHII
@6971236/1
gtcaaaatgccacataatttgcaaaattttgacatttttttctttccttt
+6971236/1
@@@DDDFFFHHFHGGGEHI@IIIHIIIGAHDG@FGHIIIII@GIIFGGHI
@6971237/1
gtcaaaatgccacataatttgcaaaattttgacatttttttctttccttt
+6971237/1
CCCFFFFFHHHHHJJJJJJJJJJJJJJJJJJJJJJJJJJJJJJJJJJJJI
@4437869/1
ctcgattctaaaaggtccaagttctgtatccgaatcttcatcatacatat
+4437869/1
CCCFFFFFHHHHHJJGHIIIJJJJJJJJJJJJJJJJJJJJJJJJJJJJJI
@7519028/1
gtttgacattagaagagtaaacgtcagtttgcgtttcaatgcatcgataa
+7519028/1
CB@FFFFFHHHGHJJJJHIIJJJHIIJHIJJJJHIJJJJJJJJJJJIJJI
@3937822/1
cggttccggtggccaccagatcgttgttaaggaacacgcggtagcggaag
+3937822/1
B@CDFFFFHHHHGJJJJJJJJIIJIJIJJJJIIJJJIJJJFAHIIIHFFD
@4438716/1
ctcgatttggaccagttcgtatttgggagtgatgccgcgacggctcagca
+4438716/1
CCCFFFFFHHHHHJJIJJJGHHJJJJJHJEGIJJJJJJJIJJHH6BFFEE
@2454343/1
cacaaattatgtcaaattttgacatttatgtaacatgtgtgcttaagtgg
+2454343/1
CCCFFFFFHHHHHJJJJJJJIIIJJJJJJJIJJJJJJHIGIJJJJJJHIG
@343777/1
aaataaaatacggcaaagagaagaaaggccgatagaatgaagtgaaagtc
+343777/1
@1=DFFFFHHHHHIIIII3CGGIII;FGHIIHIGIIIEIIIIFHIIIIC@
@5511628/1
cttttttcgggtttggaaaaaaatttcaaattgttcaggtaaaatcttgc
+5511628/1
CCC;DFFFHHHHFGHIGIJJJJIJJJIJJJJJJGHIIJJFHIGIIIIJJI
@6980234/1
gtcaaatgtcgcaaattatgtcacataaatgtcaaaatgccacataattt
+6980234/1
@@@FDDFDCFFHHIIIJIJIHHHGEEHGHIIGGIIIGGJIIGIJIJJGIJ
@6980235/1
gtcaaatgtcgcaaattatgtcacataaatgtcaaaatgccacataattt
+6980235/1
BBBFFFFFHHHHHJIJJJJJJJJJJJJJJJJJJJJIIJJJJJJJJJIJJJ
@6980318/1
gtcaaatgttgcaaattatgtcacataaatgtcaaaatgccacataattt
+6980318/1
@@@DDDDDHFDFFGI@BGHGFEH<EBBEHHGHGFGHGHG@@>FHBHGIHE
@6980319/1
gtcaaatgttgcaaattatgtcacataaatgtcaaaatgccacataattt
+6980319/1
@@@FD8DDFFHFHJJIIJJJJIIJJJJJIIIHIIIIJIJJJJJIIGIIIG
@6982709/1
gtcaaattttgacatttatgtaacatgtgtgcttaagtggcttaccttct
+6982709/1
C@CFFFFFHHHHHJJJJJJJHIJJJJJJJJJJJJJJJIJJJJJIJJJJJI
@6982710/1
gtcaaattttgacatttatgtaacatgtgtgcttaagtggcttaccttct
+6982710/1
CBCFFFFFHHHHHJJJJJJJJJJJJJIHJIIIJHJJJHIJJJJIJJJJII
@1457989/1
atattttttagtgaacctctctaacgtctttatagaatgtcaatgttatt
+1457989/1
CCCFFFFFHHHHHJJJIJJJJJJJIJJJJJJJJIJJJJJIJJJJJIJJJJ
@5522562/1
gaaaaaaatgtcaaaattttgcaaattatgtggcattttgacatttatgt
+5522562/1
@CCFFFFFHGHHHJJJJJJJJIJJJJJJJJIJJJJJJJJJGJJJJJJJJF
@4968685/1
cttcaatgtttgaatgatgattatataacgagtagatagctttagaggta
+4968685/1
CCCFFFFFHHHHHIJJIJJJJJJJJJJIJJHJEHGIJJJIJJJGIIJIDG
@4451046/1
ctcgctgttgctttgatcatcgtcgaagtctgcatgtccgttaacttctt
+4451046/1
@@CDDDADHHGFFIIEGIIFHIIIIIIEGGGHGHGIDGIG3?FHIGIIIE
@4456960/1
ctcggcatggaggccatttcttgagagtagagcaatttggcttcttcccc
+4456960/1
CCCFFFFFHHHHHJJIJJJJJJIIJFICGHIJJJJJJJIJJJJIJJJJJJ
@360620/1
aaatatacctgcacacacgcatttttaaatttaaaaatttattcaagtca
+360620/1
CCCFFFFFHHHHHJJJJJJJIJJJJJJJJJJJJJJJJJJJJJJJJJJIII
@7537386/1
gtttggaaaaatttcaaattgttcaggtaaaatcttgcttcatgattgaa
+7537386/1
CBCFFFFFHHHHHJJJJJJJJJJJIJJHIJJJJJJJJJJJJJJJGIJJJJ
@6995309/1
gtcaatgttattctaaaaagaagactgctaaacgttaaattttaaaagcc
+6995309/1
@C@FFFFFFHHHHIBHIG@FGGFGIHGIGHIGGG1CFHIIHIIGHGIEHG
@6995310/1
gtcaatgttattctaaaaagaagactgctaaacgttaaattttaaaagcc
+6995310/1
CCCFFFFFHHHHHJIJJJJJJJJJJJJJJIJJIJIJJJJJIJJIJJJJJJ
@6995371/1
gtcaatgttttttcttcgatgtccacgtaggttacctcgaaggattgttc
+6995371/1
@B@FFFFDHFHHHJJJJJIJGGGIGIIFHIIHIJJJJJJJJJJJIIJHIG
@6995372/1
gtcaatgttttttcttcgatgtccacgtaggttacctcgaaggattgttc
+6995372/1
CBCFFFFDHHHHHJJJJJJJJIJJJJJHJJJHIJJJJJJJJJJJJJJJJI
@3439903/1
cgaaaaccattatgttttactaatttttcaataaaatacactttatttaa
+3439903/1
CCCFFFFFHHHHHJJJJJJJJJJJJJJJJJJJJJJJJJJJJJJJJJJJJJ
@3442185/1
cgaaaactcaattggcgcacattcagcaggttttttaacagtttgaaaac
+3442185/1
@CCF;ADFHHHGGIJJJJJIJJJJJJJJJJGIJJJJJJJIJIIJGGIJJJ
@3442186/1
cgaaaactcaattggcgcacattcagcaggttttttaacagtttgaaaac
+3442186/1
C@BFFFFFHHHHHJIJIJJJJJJJJIIJJJDAGIIJIJJIJIIJJIJJJJ
@3442187/1
cgaaaactcaattggcgcacattcagcaggttttttaacagtttgaaaac
+3442187/1
CCCFFFFFHHGHGEHJIJJJIJJJJJIJJJCFGIJJJJJJJGIJJJJJJJ
@3442188/1
cgaaaactcaattggcgcacattcagcaggttttttaacagtttgaaaac
+3442188/1
CCCFFFFFHHHHHJJJJJGJJJJJJJJJJJFHIJJJJJJJJJJJJJJJJJ
@3442189/1
cgaaaactcaattggcgcacattcagcaggttttttaacagtttgaaaac
+3442189/1
CCCFFFFFHHHHHJJJJJIJJJJJJJIJJJFHJJJJIJJIJIIJJIJJJJ
@3442190/1
cgaaaactcaattggcgcacattcagcaggttttttaacagtttgaaaac
+3442190/1
CCCFFFFFHHHHHJJJJJJJJJJJJJJJJJDHIJJJJJJJJJJJJJJJJJ
@3442191/1
cgaaaactcaattggcgcacattcagcaggttttttaacagtttgaaaac
+3442191/1
CCCFFFFFHHHHHJJJJJJJJJJJJJJJJJGHIJJJJJJJJHIJJJJJJJ
@8058502/1
tcttgctcggcatggaggccatttcttgagagtagagcaatttggcttct
+8058502/1
CCCFFFFFGHGHHIJIJJIIJJIJJJJIIJIJGHIJJIJJJJJJJJJJJJ
@8059180/1
tcttgcttcatgattgaaaatttgcaaggtttggaggagttgtactaatt
+8059180/1
@CCFFFFFHGHHFHIHJIIJIIIIJJIJJBHIJJIJIGICGGIJJJJIJI
@4975147/1
cttcacggaaatctaccgacagagaggttatccttgggggaagaagccaa
+4975147/1
CCCFFFFFHHHHHJJJJJIJJIJJIJJFHIJJJJJJJJJJIJJJJJJHHH
@7541168/1
gtttggcgtctttcttcgatcttccggttccggtggccaccagatcgttg
+7541168/1
CCCFFFFFHHHHGIJIIJIIIIJJIIIGHHIGHDHIIIJJJGIIJJJJIG
@7541356/1
gtttggctagattctgtttgacattcgaaaagtaaacgtcagtttgcgtt
+7541356/1
CBCFFFFFHHHHHJJJJJJJGIJJJJJJJJJJIJJJJJIJIIHIJJJJGH
@7541357/1
gtttggctagattctgtttgacattcgaaaagtaaacgtcagtttgcgtt
+7541357/1
CCCFFFFFHHHHHJJJIJJIGIIJJJJIIJJJGHIJGIHIEIIJJJJJGH
@3966337/1
cgtattatttcctcgaaatcaataatgcaatgtgtttaaatttttgtcga
+3966337/1
@C=DDFDFHHHHGJJIJJJIJJFGJIJIHHIIGGHCGIJJJJJIJJDHIF
@7000678/1
gtcacattttgtggttctttaacgaaatgtcaagagcataaagtatgtct
+7000678/1
CCCFFFFFHHHHHJHHJJJJJJJJJJJJJJJJJJIJJJJJJJJGGIJIIJ
@7000852/1
gtcaccacctgattggtgatatcagccgctccgggcgttccgttggtctg
+7000852/1
CCCFFFFFHGHHHJJIGHIIJIJHIIIIJIJIIJJIJGIGIIGHJHHCHH
@3445648/1
cgaaaagtgaccacaagcaatgtcaaagagaaggatagcaactaatttta
+3445648/1
@CCFFFFEHHHHGIJJGJJJJIGIIFHIIIJJIIIIIJGIJJJJJJJJJJ
@3445649/1
cgaaaagtgaccacaagcaatgtcaaagagaaggatagcaactaatttta
+3445649/1
CCCFFFFDFHHHHJJJJJJJJJIJJJJJJJIJJJJIJJJJJJJJJJJJJG
@3445650/1
cgaaaagtgaccacaagcaatgtcaaagagaaggatagcaactaatttta
+3445650/1
CCCFFFFDHHHHHJJJJIJJJJHIJJJJJJIJJJIIJIJJJJJJJJJJJJ
@6513928/1
gctagattctgtttgacattcgaaaagtaaacgtcagtttgcgtttcaat
+6513928/1
CCCFFFFFHHHHHJJJJIIECGGJJJJJJIJIJIJJJHIJJHGHIJGJJJ
@7005846/1
gtcacttttccgaccaagagatccagcaagttcttggctgccgaatgttt
+7005846/1
@B@FFFFFHHHHHJJJIIGGEIIJJJJIIJHHIJJJJIJIIIJ@GICCHI
@7005847/1
gtcacttttccgaccaagagatccagcaagttcttggctgccgaatgttt
+7005847/1
CCCFFFFFHHHHHJJJJJJJJJJJJJJJJJHIJJJJJJJIJJGFHIJIJG
@1484502/1
atcactcccaaatacgaactggtccaaatcgagggcgccatccacgagcc
+1484502/1
CCCFFFFFHHHHHJJJJJJIIICFGIGIHIIIJJJFGIIJJJIJIIIIEE
@5539120/1
gaaaaaggtgggaaatgttgactgttgtagctgattaaggggtgta
+5539120/1
=8=DBDDD<ADDDIIB?EF9FA9A2A<1?9E?ED@D9D99:6??DD
@5539121/1
gaaaaaggtgggaaatgttgactgttgtagctgattaaggggtgtattct
+5539121/1
BBCFFFFFFFHHHJJJJJJIJJJJJJJHIJJJJGJJIJIJHI?F@DFHHI
@1486898/1
atcagaccaacggaacgcccggagcggctgatatcaccaatcaggtggtg
+1486898/1
CCCFFFFFHHHHHJJIJJJJJJJJJJJJJJIIIJJIJJJHFHHFFBEF9A
@6515636/1
gctatactttgcatagaattagtggtttttttctaaaatcaatttacata
+6515636/1
CCCFFFFFGHHHGJIJJIJJJIHIJBGIJJJJJJJIJJIJJJJJJIJJJI
@2979542/1
ccaagtttgtgctgggcaaatcaatcaatttgcctcgaaatctaaggtta
+2979542/1
CCCFFFFFHHHHGJJIJIJJIJJJJJJJJJJJJJJJIJJJJJJJJJJGHG
@5542086/1
gaaaaataaaaaaaaaaaaataatagttcttcaagatatattcttcaggg
+5542086/1
@@@DDDDDFHHHHIGIIIIG=BC;=;=F=EHGHCGEEA9=AECDEEEEEC
@1491378/1
atcagctacaacagtcaacatttcccacctttttcactcaaccatagctt
+1491378/1
CCCFFFFFHHGHGJHIIJIIJJJIJGJJJJJGIIHIIJJIGHJJIJIGII
@1491379/1
atcagctacaacagtcaacatttcccacctttttcactcaaccatagctt
+1491379/1
CCCFFFFFHHHHHJIJJJJJJJJJJJJJJJJJJJIJJJIJJJJJJIJJHI
@6519673/1
gctcaatacaatccccacattccaccccaatctagccactcttatacgca
+6519673/1
CCCFFFFFHHHHHJJJJJJJJJJJJJJJJJJJJJJJJJJJJJJJJJJJJI
@7551128/1
gtttgtgctgggcaaatcaatcaatttgcctcgaaatctaaggttatatt
+7551128/1
BBCFFFFFHHFHHIJJJJJJJIJJJJJJJJJJJJJJJJJJJJJIIIJIJJ
@2482503/1
cacacggcaacaaaaagtgataatggatacaaatttgactactgtatagc
+2482503/1
@@CFFFDFHHGHHIGJJEHEGIJFGIGGIIGGEHGIIGIJIIIGGHEGIG
@8068232/1
tgaaaaccttgtagtggattcctaatattttttagtgaacctctctaacg
+8068232/1
CCCFFFFFHHHHHJGIJGHIJJJJJJJJJJJJJJJGIIJJJJJJJJJJJJ
@8069767/1
tgaaaagcgagcttcatgatcccctgaagaatatatcttgaagaactatt
+8069767/1
CCCFFFFFHGHGHJJJJJJJJJIJIJJIJJJJJJJJJJJJIJJFEHGJIJ
@8070072/1
tgaaaagggagcatttatttgatgcaaagtatagaggttgtacccaaact
+8070072/1
CCCFFFFFHHHHHJJJJJJJJJJJIJJJJHHIJJJJJGHIIJJJJJIJJI
@3459346/1
cgaaagactttgactttttactatttttgtatgcacaaaattcgttctac
+3459346/1
CCCFFFFFHHHHHJJJJJJJJIJJJJJJJJJJIIIJJIIIJJJJIJJJII
@7555383/1
gtttgtttcagaacaaaccgggaaaagtattatgagaatatgaaatttaa
+7555383/1
@BBFFDEFHHHFHJJJJJJJJIHIJII?FHIJJIIIJJIIJJJJIJJJJJ
@1943835/1
atttttgtatgcacaaaattcgttctacatatgaaacatgtcagttatat
+1943835/1
CCCFFFFDHHHGHJJIJJJJJJJIJJJJJJJJJJJJJJJJIIJJJJJJJI
@1943836/1
atttttgtatgcacaaaattcgttctacatatgaaacatgtcagttatat
+1943836/1
CCCFFFFDHHHHHJJJJJJJJJJJIJJJJJJJIJJJJJJJJJJJHJJJJI
@2490310/1
cacactttctttcttaacctccgctttaatttcaattttacatgtgtcca
+2490310/1
?==AD?BDFDBAFBC<AA:ACB@FHIGAGBEIIBHI>FHB@GI@:90?:9
@2490311/1
cacactttctttcttaacctccgctttaatttcaattttacatgtgtcca
+2490311/1
???D;BDDDDADAEEE42AEEE<EFFEDEEEEBD>DFDEDEIIIEEC?BB
@2490581/1
cacacttttacttcagctacttgaaccgtacgtcaaatgtcgcaaattat
+2490581/1
CCCFFFFFHHHHHJJHJJJJJJJJJJJJGHHIIJJJJJJIIJJGJIIJJJ
@2490582/1
cacacttttacttcagctacttgaaccgtacgtcaaatgtcgcaaattat
+2490582/1
CCCFFFFFHHHHHJJJJJJJJJJJJJJJHIJJHIJJJJJJJJJJJJJJII
@2490583/1
cacacttttacttcagctacttgaaccgtacgtcaaatgtggcaaattat
+2490583/1
CCCFFFFFHHHHHJJJJJJJJJJIJJJIIIIJHIJIJJJJ0:DGIJIJII
@8073708/1
tgaaaattgtaaatctacacaaaaatgtcaaatcatgtcaaaaccccggc
+8073708/1
CCCFFFFFHHHHHJJJJJJJJJJJJJJIIJJJJJJJJIJJJJJJJJJJJG
@8073709/1
tgaaaattgtaaatctacacaaaaatgtcaaatcatgtcaagaccccggc
+8073709/1
?@@FFFFFHHFHHJJJJJJJJIJJJGIIIIIJIJJIJIIJJJJJJIIIII
@2494160/1
cacagagccccgggcccagatggcattcatgcagaaccgattaagaaagg
+2494160/1
CCCFFFFFHHHHHJJIJJJJJJJIIJJJJJJJJJIJJJJJJJIJJJJJHH
@5556842/1
gaaaaattccgtcggcaagaagttggccgatttgcagactctcagcttca
+5556842/1
CCCFFFFFHHHHHJIJJJJJJJJJJJJJJJJJJJJJJJJIJJJJJIJJJJ
@3465536/1
cgaaatcaataactcgacaaaaattgttcccttttgagctattgcgatat
+3465536/1
CCCFFFFFFHHHHJJJEHIJJJJJJJHHIJJJJJJJIJJJJJJJJJJJJJ
@4485107/1
ctcgtggatggcgccctcgatttggaccagttcgtatttgggagtgatgc
+4485107/1
BCCFFFFFGHHGFGIJDIIHIGHGIGIIGIFHHIBDHHIIJIFH1=F<FF
@3987987/1
cgtcttctctgacggtacgttgtggtgcaaaacaagcaatggcccaaact
+3987987/1
CCBFFFFFHHHHHJJHIJJJJJHIIAHIIJJJJJIJIIJJJJJJJJJIJI
@7022724/1
gtcatcgaacgatgtcaccacctgattggtgatatcagccgctccgggcg
+7022724/1
CCCFFFFFHHHHHJHIIJJJJJDIFHGIJCGHHIJJJJJJHIIJJIJJEE
@7022725/1
gtcatcgaacgatgtcaccacctgattggtgatatcagccgctccgggcg
+7022725/1
CCCFFFFFHHHHHJJJIJGJJJIIGIIJJCGHJJJJIJIIJJIJJJJJIG
@3468328/1
cgaaattaaacacgctgagaaagctatggttgagtgaaaaaggtgggaaa
+3468328/1
@@@FFFFFHHFHGEFGJE;FFHEGHGGHIIICDFFGIIJIIJJ9BGDFGH
@3468329/1
cgaaattaaacacgctgagaaagctatggttgagtgaaaaaggtgggaaa
+3468329/1
CCCFFFFFHHHHHJJJJIJJJJJJJJJJJHIIEIDGGIJJJJJ?FHIIJJ
@3468330/1
cgaaattaaacacgctgagaaagctatggttgagtgaaaaaggtgggaaa
+3468330/1
CCCFFFFFHHHHHJJJJJJJJJJJJJJIJGHIJJHHIJJJJJJ?FHIIJJ
@5562606/1
gaaaaccttgataaatggaacgaaattaaacacgctgagaaagctatggt
+5562606/1
@CCFFFFFHHFHHJJIJIJIGIIJJJJJJJJJJJJJJIJJJJIJJIJJJI
@7564485/1
gttttactaatttttcaataaagtacactttatttaa
+7564485/1
CCCFFFFFHHHHHJJJJJJJJJJFHJJJJJJJJJJII
@8082179/1
tgaacacatactttattcgtcatcgctccccacgagcgtttctttagtct
+8082179/1
CCCFFFFFHHHHHJJJJJJFGIIHABFHHJJJJIJJJJHHIJJIGGHFDE
@1950402/1
attttttccaaacccgaaaaaagtttatttatcatacacaggtaaacagt
+1950402/1
CCCFFFFFHHGHHJJJJJJJJJJJJIJJJJJJIIJJJJJJJJHHIIJJJJ
@1950403/1
attttttccaaacccgaaaaaagtttatttatcatacacaggtaaacagt
+1950403/1
CCCFFFFFHHHHHJJJJJJJJIJHIIJJJJIJIJJJJJJJJJHHJIJJJJ
@1951879/1
attttttcggaaaaaaagtgagtttaggatatcttacgttctggcaacat
+1951879/1
CCCFFFFFHHHHHJJJJJHIJJHIIJJJJJJJJJJJJJIJJJIJJJJJJI
@7024908/1
gtcatgattttgaggtactcgagggcatgatgagcagccgagcccttggc
+7024908/1
CBBFFFFFHHHHGJJFHHIJJIJJIIJJJJJJJJJJJIJIIJJJJIJJJI
@5563955/1
gaaaactaatgtatcacttggcgttttttgtttcctactgtctttttaaa
+5563955/1
CCCFFFFFHHHHHJJJJJJJJJJHJJJJJJIJJJJJJJJJIJJJJJJJJJ
@4490521/1
ctcgttgggccccaccagtaccgctatcgcacttcccaccgcagctggtg
+4490521/1
CCCFFFFFHHHHHJJJJJJJJJIJJJJJJJJJJJJJJJJJJJIJJHHHEE
@2501453/1
cacagcttgagttctattgttgaccagagagcttctcagcaaggataagt
+2501453/1
CCCFFFFFHHHDHIJJJJJJJIJJIJJJJJJJJJJJJJJJIJJIHIJJJH
@4494390/1
ctctaaagctatctactcgttatataatcatcattcaaacattgaagcca
+4494390/1
CCCFFFFFHHHHHJJJJJJJJIJIJJJJJJJJJJJGIJIJJJJIJIJJJI
@8085769/1
tgaacctggacctagaaaataaggcctagataatgaacaaaccctagaaa
+8085769/1
CCCFFFFFHHHHHJJJJJJJJJIIJIJJJJJJJIJJJJJJJJIJJIJJII
@389734/1
aaatgtcaaaattttgcaaattatgtggcattttgacatttatgtgacat
+389734/1
CCCFFDDFHHHHHJJJJIJJJJJIJHJJIJIJJJJIJJIJJJJJGIJJJD
@389964/1
aaatgtcgcaaattatgtcacataaatgtcaaaatgccacataatttgca
+389964/1
?@;DDBDDHFH<HICHFCDHGIGECHICHGHIGIIE@FHIGIIIIGGB<D
@389965/1
aaatgtcgcaaattatgtggcattttgacatttatgtgacataatttgcg
+389965/1
4:==422ADDDHFGGIJ?HHICHGGIIHGGIGIGGGBDDHEGGEHIDHDH
@5572266/1
gaaaagggagcatttatttgatgcaaagtatagaggttgtacccaaactt
+5572266/1
BCCFFFDFHHHHHJJIJJJIJJJJJJJJHIJJJJJJHHIIIJJJJJJIJI
@7031810/1
gtccaaatcgagggcgccatccacgagccaatcttccgctaccgcg
+7031810/1
@@@?BDDFGDDFHIIJIIIJJIJGB@DGHIGHIIIDE<FAHHCHEB
@7031811/1
gtccaaatcgagggcgccatccacgagccaatcttccgctaccgcgtgtt
+7031811/1
CCCFFFFFHHHHHJIIJJJJJJJJJIJIJIJJJJJJIJJGIIJHHFBCBB
@4500608/1
ctctactctcaagaaatggcctccatgccgagcaagactcccgtcagcgt
+4500608/1
CCCFFFFFHHHHHJJJHIJJJIJJJJJJJJIJIJJJJJJJJJJIJJJIJH
@3480134/1
cgaacgtctacagttatcctccagttccttcgtaccctcctcctccaatt
+3480134/1
CCCFFFFFHHHHHJJJJJIJJJIJEHHIIIGIIIJJIJJJJJJJJJIJJI
@3480457/1
cgaacgttcttctgggcttttcctgcttttttagcagctttaccattcgt
+3480457/1
CCCFFFFFHHHHHJJIJJIJJJJJIJIJJJJJJJJJJJJJJJJJIJJJJF
@3480458/1
cgaacgttcttctgggcttttcctgcttttttagcagctttaccattcgt
+3480458/1
CCCFFFFFHHHHHJJJJJJJJJIJIIJJJJJJIJJJJJJJJJJIJJJJJI
@1523557/1
atcctctactgtacaactgtttacctgtgtatgataaataaacttttttc
+1523557/1
@@@FFFDFFBHHFIIIBFFEEFHIGIAFCAF?EHCAGGDBHIIGII4?GE
@3482532/1
cgaacttccatagattcaaatgaagtaaacaacatacgtttttcatttaa
+3482532/1
CCCFFFFFHHHHHIIJJJJIHJJJJHHJJJJJJJJJJIFHGIJJIJJJJJ
@3482533/1
cgaacttccatagattcaaatgaagtaaacaacatacgtttttcatttaa
+3482533/1
CCCFFFFFHHHHHJHIIIJJJJJJJJJJJJJJJJJJJJ@DHHHIJJJJJJ
@3482534/1
cgaacttccatagattcaaatgaagtaaacaacatacgtttttcatttaa
+3482534/1
CCCFFFFFHHHHHJJJJJJJJJJJJFHIJJJJJJJJJJHJJJJJJJJJJJ
@7038039/1
gtccacatggagatgtaccacaacaacctaaatcggcaaacgggcaacaa
+7038039/1
CCCFFFFFHHHHHIJIIIJJJJJIJJJJJJJJJJJJJJJJIJJJJJJJJJ
@2513196/1
cacatctcggatcttgctactaatattcgattcgataggtgctttgtctg
+2513196/1
CCCFFFFFHHHHHJJJJJJJIJJEIJJJIIJJJJJJJJJDFHGHJJIJJI
@2513277/1
cacatctcttggagccagccaatgggattgcccatcactttgtcatcgaa
+2513277/1
CCCFFFFFHHHHHJJJJJJJIJJJJBHIIJIIJJJJJJJJJJIIJJJJJJ
@1525824/1
atccttgtttatttccctttttgtggagaggtactatgtgtgtttggcta
+1525824/1
CCCFFFFFHHHHHJJJJJJJJFIFGHHIHJJCGHIIJIHHGHHJJIIIJH
@1525825/1
atccttgtttatttccctttttgtggagaggtactatgtgtgtttggcta
+1525825/1
CCCFFFFFHHHHHJJJJJJJJJJEHIHIGIJEGHJIJJIIGHIIJJJJJC
@7577387/1
gttttcaatgcatcgataagacgaatggtaaagctgctaaaaaagcagga
+7577387/1
???DDDFFGHGHDIGIIIIIAFGIECGH:?FHIIHIIIDDGGIIJIJGBG
@3017684/1
ccactacaaggttttcaatagggca
+3017684/1
CCCFFFFFHHHFHIJJJJJJJJJJJ
@3489972/1
cgaagagggactaccacacgaaaggcagttcaccatcgcttgtcatgtgt
+3489972/1
@@@F?DDDHDHDHGGGEFGAFHEHGG;DHHGHIIIGGBFHIICGIE@8B@
@3489973/1
cgaagagggactaccacacgaaaggcagttcaccatcgcttgtcatgtgt
+3489973/1
@CCFFFFFDHHHDAFGIIJEHGFIGGIIJJIIJIGIIGIIG=GFFBGB=@
@7039072/1
gtccactctcttcttgtagtcttataaatctctccacaacttcgttcaag
+7039072/1
@@@FDBDEDFHGFHJGHGGHDIHGEHEE@EHEIHHJECGGHJIJGHGGFI
@6547939/1
gctgttcactttttggtcatgattttgaggtactcgagggcatgatgagc
+6547939/1
@@CDFFFFHHHFFIIGAEBHHHHIHEFHHIGAGEHGGGIIIGGEFHIEBA
@2513921/1
cacatcttgtgagccgccattctcttggctagcttctttgacttgccagt
+2513921/1
CCCFFFFFHHHHHJJJJIJJJIIJIJJJJIJJJIJIJJJHHJJJGHIIID
@1530726/1
atcgaatgtgtgcagaatcagcactgaatcaaaaaaattctccatcgtta
+1530726/1
BCCFFFFFHHFFHJJJJJJJJIJJJJJJJJJJJJJJJJJJJJJJJJJGII
@7584023/1
gttttcgagcattttccggaaaagaagattgcaccccgaaaagtttgggt
+7584023/1
<?@=DDDA?F@DFGEGGIHIIIGAFFIBB4CCDBBFIIIIHAHCHGIII@
@7586825/1
gttttctagatctttcgtataatcgttaacactgcctgtagtttgatatt
+7586825/1
CBCFFFFFHHHHHJJJJIIJJJJJGIJJJIHIJJJJJIJJJIJIIJJIIH
@8100907/1
tgaagttcgtattatttcctcgaaatcaataatgcaatgtgtttaaattt
+8100907/1
BCCFFDFFHHHHHJJJJJJJJJJJJJJJJJJJJJJJJIJFIIHJIJJJJJ
@3025448/1
ccagaacgtaagatatcctaaactcacttttttccgaaaaaatatcgcaa
+3025448/1
CCCFFFFFHHHHHJJJJJJIJIJIJEIJJJJJJJJJJJJJJIIJJJJJJJ
@2519968/1
cacattttgtggttctttaacgaaatgtcaagagcataaagtatgtctag
+2519968/1
CCCFFFFFHHHHHJJJJJJJJJJJJJJGJJJIIJJJJJJJJIJJJIJJJI
@8104534/1
tgaatcaaaaaattctccatcgttacaataagttattcggacaagttata
+8104534/1
CCCFFFFFHHHHHJJJJJJJJJJJJJJJJJJJGIJJJJJJJJJJJHJJJJ
@403436/1
aaattcggcaaaccagaaaaattggctgatggaaggagagttagagttac
+403436/1
CCCFFFFFHHHHHJJIJIIJJIIJIIJJBHHJHCHG@FDHGIIJBE?FGF
@403445/1
aaattcggccgtagttcgatacgcttcaccaacaagttggatggcagtag
+403445/1
CCCFFFFFGHHFHIJEIJJJJJJJJEHGIJJJJJJJIJJJJJJJJJJGIH
@6555705/1
gcttccactccggctactcttactctataatcgaatctattgttatgagt
+6555705/1
CC@FFFFFHHGHHJJJJJJJJJJIIJJJJJJJJIIJJIJJJJGIIJIIJJ
@7046794/1
gtcccacaaagtttcacagttccacaaaacgctgaaaaattccgtcggca
+7046794/1
CCCFFFFFHHHHHJJJJJJIIJJJJJJJJJJJJJJJJJJJJJJJBGHIJJ
@5588820/1
gaaaattcaagatccagtgtttaaggaactatcagatgttggt
+5588820/1
=@<DDBABCFB>FE@GEGCACFHEH@<F?AFBEFEFHIHGE;C
@5588821/1
gaaaattcaagatccagtgtttaaggaactatcagatgttggtccgccac
+5588821/1
CCCFFFFFHHHHHJIJJGHJJIJJJIH3HHIJJJJGGJIJJJHIJJJJJJ
@7593381/1
gttttgaactatagcagcccggtaagtcgccagtcctccttcttcgaggt
+7593381/1
C@BFFFFFHHHHHJJJJJJJIJHFHGEGIJJIJIJJJJJJJJJIJIJJJA
@2525192/1
caccaatcaggtggtgacatcgttcgatgacaaagtgatgggcaatccca
+2525192/1
CCCFFFFFHHHHHJFGGIIIJJIIIIJIIJJJJJI?GHJEIJJGIJJIJJ
@6559486/1
gcttgagcatttccacacatatttctgcagtagagg
+6559486/1
88??DDDDFDDFFEIFB=A>FHHI9FBHBDH9FC<F
@2526356/1
caccaatgcttggtgcagctatccactttgccagtggccgtctgctacgg
+2526356/1
CCCFFFFFHHHHHIJJJJJJJJJIJJJJJJJJJJHIJJJJIJJJJJIJJI
@5592600/1
gaaaatttgaaaagtatcatgagttttgtgattctccgaagaatatgtct
+5592600/1
C@CFFFFFHHHHHJCGHJJJJIHJJJJJIJIJJJJJJJJJJJJJJJIJJG
@5592601/1
gaaaatttgaaaagtatcatgagttttgtgattctccgaagagtatgtct
+5592601/1
@@@??DDFHHHHFBCFHIGCHFFHHIIIHHB>DCFBEGGHGGGFFG>?BF
@3029460/1
ccagaatctaaaaatattgcgcctgctacggattcaaagacatctcctaa
+3029460/1
CCCFFFFFHHHHHJJJJJJJJJJJJJJJJJJJJJJJJJJJIJJJJJJJJJ
@1536081/1
atcgatagctgttcactttttggtcatgattttgaggtactcgagggcat
+1536081/1
CCCFFFFFHHHHHJJJJJJJJJJFHIJJIJJJJJJJJCGHGJJIJJJJJJ
@4513088/1
ctctctgtcggtagatttccgtgaagtggtccgtgccccttgcggttacc
+4513088/1
CCCFFFFFHHHDFIHJJJJJJIJJIIGIJGIJIHIIJJJJJIJJIHJJJH
@7595992/1
gttttgataaacaaccaaacctagaggaacatcctggtccaagtcctaac
+7595992/1
@@BFFFFFHHHHHIJJJJJJJIJJIJIIJJJJJJJJJDHIJIJGHIJJJI
@4015442/1
cgttcttctgggcttttcctgcttttttagcagctttaccattcgtctta
+4015442/1
CCCFFFFFHHGHHJJJJJJJJJJJJJJJJJJJJJJJJJJJJJJJJIJJJH
@3035276/1
ccagagatgataagcagattccaatattttccatattttccaaaggaacg
+3035276/1
??@D1A3AAFFFFEFEDFGIIAE?A<AC@H9FHB<C?CGIIBGEF@;:00
@411098/1
aaatttatagttttttgcatttttattcggcttattgtaatattcctcca
+411098/1
CCCFFFFFHHHHHJJJJJJJJJJJJJJJJJJIJJJJJJJJJJJJJJJJJJ
@412915/1
aaatttgaaaaaaccagagacgattttgtcgaagatctctgtgagaagac
+412915/1
CCCFFFFFHHHHHJJIJJIIJJGIIJJJIJJJJJJJJJJJJJJIJIJJEG
@412916/1
aaatttgaaaaaaccagagacgattttgtcgaagatctctgtgagaagac
+412916/1
CCCFFFFFHHHHHJJJJJJJIJJJJJJJIJJJJJJJJJJJJJJJJGJJJG
@413306/1
aaatttgctgcctcaaaaacgtatgacaaaactatagagaaaccagaatt
+413306/1
CCCFFFFFHHHHHJJJJJJJJHJJJIJJIHIJJJIJJJJIIJJJIJJJJE
@413936/1
aaattttaaaagcctcttaaatttaactgaaatatagaatacacccctta
+413936/1
CCCFFFFFHHHHHJJJJJJJJJJJJJJJJIJJJJJJJJJJJJJJJJJJJJ
@413937/1
aaattttaaaagcctcttaaatttaactgaaatatagaatacacccctta
+413937/1
CCCFFFFFHHHHHJJJJJJJJJJJJJJJJJJJJJJJJJJJJJJJJJJJJJ
@416242/1
aaattttcaatcatgaagcaagattttacctgaacaatttgaaatttttc
+416242/1
CC@FFFFFHHHHHJJJJJIJIJJJJJJJJJJJJJJJJJJJJJJJJJJJJJ
@3512340/1
cgaataaatgccagagatgataagcagattccaatattttccatattttc
+3512340/1
CCCFFFFFHHHHHJHHHJJJJJJJIJJJJJJJJJJJJJJJJJJJJJJJJJ
@5018378/1
cttcatttgaatctatggaagttcgtattattcctcgaaatcaataactc
+5018378/1
@@@DDDDDF?CBFHD<?C?FBGGCE<:CCCH<C@@GA????CFDHIGFDH
@5018379/1
cttcatttgaatctatggaagttcgtattattcctcgaaatcaataactc
+5018379/1
CCCFFFFFHHHHHJJJJJJJJIIJJIJJJJJJJJJJJJJJJJJIJJIIJI
@5018380/1
cttcatttgaatctatggaagttcgtattattcctcgaaatcaataactc
+5018380/1
CCCFFFFFHHHHHJJJJJJJJJJIJJJJJJJJJJJJJJJJJIHIJJJIJJ
@5018381/1
cttcatttgaatctatggaagttcgtattattcctcgaaatcaataactc
+5018381/1
CCCFFFFFHHHHHJJJJJJJJJJJJIJJJJJJJJJJJJJJJIJJJJIJJI
@7057488/1
gtcctcgtgaggaagaggaatttgaacagttaccatctactatcag
+7057488/1
BBCFFFFDHHHGHJJJJJIIIJIIJJJJJJJJJJJJJJJJJJJJJJ
@6569080/1
gctttggtcactttacgcgcgaaaaccattatgttttactaatttttcaa
+6569080/1
CCCFFFFDHHHHGJJIJJJIIIIJIJJJJJJIJIIJJIJIJJJJIJJJJG
@6569081/1
gctttggtcactttacgcgcgaaaaccattatgttttactaatttttcaa
+6569081/1
CCCFFFFFHGHHHJJJJJJJJJJJJJJJJJJJJHIJJJJJJJJJJJJIJI
@3513766/1
cgaataccgattctcagccgagctgcccagtttagtggccaactcttcgt
+3513766/1
@@@FDFEFFFAFFDGHEGIBHBAHBCFHIIIGHGGDHIIBHGCB=FHI?G
@3513767/1
cgaataccgattctcagccgagctgcccagtttagtggccaactcttcgt
+3513767/1
CCCFFFFDFHFFHJGIHGIGIJJJJJJIJJFFFHE?GCGIJJIBGIIJIH
@417898/1
aaattttgtaaatccacattttcgggttctatgtagactttgcctctggc
+417898/1
CCCFFFFFHHHHHJJJJJJJJJJJJIFHIJJJJJJJGIJJIJJIJJJIJJ
@417899/1
aaattttgtaaatccacattttcgggttctatgtagactttgcctctggc
+417899/1
CCCFFFFFHHHHHJJJJJJJJJJJJIGIJJJJJGHIIJJJJJJJJJIJJJ
@418220/1
aaatttttaaatttaaaaatgcgtgtgtgcaggtatatttatcacatcat
+418220/1
CCCFFFFFHHHHHJJJJJJJJJJHIFHGIIJJJHFIIJJJJJJJJJJJJJ
@419030/1
aaatttttgtcgagtcaaaagcgaagaatatttgaaaatttctaatattg
+419030/1
BCCBDFFFHHHHHJGHGJJJJJJJJIIJJJJIIJJJJJJIJJJJIIJJIJ
@8121203/1
tgacatgttagaatgccctattgaaaaccttgtagtggattcctaatatt
+8121203/1
CCCFFFFDHHHHHJJJJGHGIGGIJGJGGIJJFHJFHGDHIIJJJJGJJI
@8121219/1
tgacatgtttcatatgtagaacgaattttgtgcatacaaaaatagtaaaa
+8121219/1
@CCFFFFDHFGFHGEGCGGGIIJIGIJIJJIGIGIJGIECEEGIJ?GGGG
@8121685/1
tgacattcgaaaagtaaacgtcagtttgcgtttcaatgcatcgataagac
+8121685/1
CCCFFFFFHHHHHJHIJJJJHIJJIJJJJJGIJJJJJJJJJJJJJJJJJE
@8121793/1
tgacattctataaagacgttagagaggttcactaaaaaatattaggaatc
+8121793/1
CCCFFFFFHHHHHJJJJJJJJJIJJJICGIJJJJJJJJJJJJJJJJJJJI
@8121794/1
tgacattctataaagacgttagagaggttcactaaaaaatattaggaatc
+8121794/1
CCCFFFFFHHHHHJJJJJJJJJJJIJJFHIJJJJJJJJJJJJJJJJJJJJ
@3520289/1
cgaatctaaatggatcgaaataggtacatggtgtaatgaaatggccggat
+3520289/1
CCCFFFFFHHHHHJJJJJJJJJJJFHIJJJJCFGGIJJJJJJJJJIJJII
@4028940/1
cgtttttgaggcagcaaatttctcaagggcacacggcaacaaaaagtgat
+4028940/1
CCCFFFFFHHHHHJJJJIJJJJJIJJJIJIJJJJJIJJJIJJIJJJCHGG
@5608864/1
gaaacttgcggtttaccccaagcttgaggttcctgtggtggagtttgttg
+5608864/1
CCCFFFFFHHHHHJJJJJJJJJJJJJIJJIIJJJJIJJDHIFHFHIJHIG
@4031955/1
ctaaaacagaaatatactgtaatacgatggatgattcattaatggacaca
+4031955/1
BCCFFFFFGHHFFGEIGIGJJGIGIIGGGGIJIIIIJJJJJJJIIJJJIJ
@3050073/1
ccagcttctacacatgaccaaagaattagatgattaccttcaaccaatta
+3050073/1
CCCFFFFFHHHHHJJJJJJJJJJJJJJJJJJJJJJJIJJJJJJJJJIJJJ
@7614903/1
gtttttaggaggaaagtgcagtacttcattgtgattctcgaataaatgcc
+7614903/1
@@@FFFFFDHHHHIIBHFHJIIJJJJJJJIIJJJIJJIJFEIEEFGIIII
@4539047/1
ctcttctagcagctttaatgcattgtatgcagcatcatgtttactaatct
+4539047/1
CC@FFFFFHHHHHJJJJJJJJJJJJEJJJJJJJJJJJJJIJJIJJJJIJJ
@8132259/1
tgactgtgtatcgatagctgttcactttttggtcatgattttgaggtact
+8132259/1
BCCFFFDFFHHHHJJJJJJIJJJJIJJJJJJJFHIIJHIJJJJFIJBGHH
@431527/1
aacaagccaatcagaccaacggaacgcccggagcggctgatatcaccaat
+431527/1
CCCFFFFFHHFGHIIJJIJIJJJIJGIJJIHIGHIJJEHHHFFFFFFFDE
@1987575/1
caaaaacgtatgacaaaactatagagaaaccagaattacaggaaatggat
+1987575/1
CCCFFFFFHHHHGJJJJJJJJJIJJJJJJJJJJIJJJIIJJIIJIJJJII
@433778/1
aacaatccttcgaggtaacctacgtggacatcgaagaaaaaacattgacc
+433778/1
@CCFFFFFHHHGGJJFHIJJJJJJFHIIIJJJJJJJIJIIIJJIJIJJJG
@6581587/1
ggaaaagtgactcccgaacaagccaatcagaccaacggaacgcccggagc
+6581587/1
BCCFFFFDHHHGHJIJIJJJJJJJGIJJJJIJJIJJJJIJJJJJJJJHHD
@7080680/1
gtcgatgttgccagaacgtaagatatcctaaactcacttttttccgaaaa
+7080680/1
@C@?DDFDFHHHHJJIJJIIIIGHGGIJJJJJJJJJJJJJJJJJIJIIIJ
@6586846/1
ggaaaatgctcgaaaactcaattggcgcacattcagcaggttttttaaca
+6586846/1
@@@DFDFBFB?FDGIIII@CDEHAG;EHEHICEGHGEHIIBGHIGEFGGF
@6586847/1
ggaaaatgctcgaaaactcaattggcgcacattcagcaggttttttaaca
+6586847/1
CCCFFFFFHHHHHJJJHJIIJJJJJJIJJJJJJJJJJJJJ?FHIIJIJJJ
@6586848/1
ggaaaatgctcgaaaactcaattggcgcacattcagcaggttttttaaca
+6586848/1
CCCFFFFFHHHHHJJJJIGGIJJHHIGDEHJJJJJJJJIJ?FHIJIGIII
@6586849/1
ggaaaatgctcgaaaactcaattggcgcacattcagcaggttttttaaca
+6586849/1
CCCFFFFFHHHHHJJJJJJJJJJJJJJJJJJJJJJJJJJJFHIJJJJJJJ
@6586850/1
ggaaaatgctcgaaaactcaattggcgcacattcagcaggtttttttaac
+6586850/1
CCCFFFFFHHHHHJJIJJJJJJIIJJJJJJJJJJJJJJJJBGIJJJJJJI
@6586851/1
ggaaaatgctcgaaaactcaattggcgcacattcagcaggtttttttaac
+6586851/1
CCCFFFFFHHHHHJJJJJJJJJJJJIJJJJJJJJJJJJJJFHIJJJJJ7C
@6586852/1
ggaaaatgctcgaaaactcaattggcgcacattcagcagtttttttaaca
+6586852/1
@<1;:DDDFBFH:ED8CF3EBH<AD9FHIGHGH<BDHG;FAAAD@GGIIH
@5048114/1
cttcgactacagatattcgcacttgcagtcccaatatcaaactacaggca
+5048114/1
CCCFFFFFHHFGHJJJIJJJJJJJJJJJFHGIJJJJJJJJJJJJJIFIJI
@8136186/1
tgagaatcttaagaaagaatttcatgcagcctgtgacaaaaataaaaagc
+8136186/1
C@CFFFFFHHGBHIHIFHGIGGIIIIIGIJIJJCCBHGCHIJJIJEFGIB
@4544128/1
ctcttggtgaacacatactttattcgtcatcgctccccacgagcgtttct
+4544128/1
CCCFFFFDHHHHHJJJJJJJJJJJJJHIJJJJJJJJJJJJIHIJIGHIJJ
@8138145/1
tgagagtctgcaaatcggccaacttcttgccgacggaatttttcagcgtt
+8138145/1
@=??DDDDDBFHHGCHHHGIIGIGCGBH>DAGBH?D:CFCFDGGEFAG5@
@1997538/1
caaaaagggaaataaacaaggatgtaagaactatggaggaatattacaat
+1997538/1
B@@FFFFFHHGHHJJJJJJIIIHIHIIJIIIHIJJ<9D;?@?<FCEDHC?
@1997539/1
caaaaagggaaataaacaaggatgtaagaactatggaggaatattacaat
+1997539/1
CCCFFFFFHHHHHJJJJJJJJJIJHIJJIJJJJJJJIJJJJJIJJJJJJI
@2552967/1
cacctatcgaatcgaatattagtagcaagatccg
+2552967/1
;??DD:DDDDADDA9AE:A?FEID9C<<22???;
@1999537/1
caaaaagtgaacagctatcgatacacagtcatagatccaatcctataatt
+1999537/1
@CCFFFFDFHHHHIJJJJJJIHIJJIJJIJJIJIIIJJJJIJJJJJIJJJ
@1999669/1
caaaaagtgataatggatacaaatttgactactgtatagctttcttctct
+1999669/1
@@CFFFFAFHHHHJGGJJ4CIIGIJIJJJJJJIIFIIEIIJJJJJJIIJJ
@1999670/1
caaaaagtgataatggatacaaatttgactactgtatagctttcttctct
+1999670/1
@CCFFFFAFFFHHJJIGIJIJJJJJJIIJJGIJJIJJIJJJJJJJJIJJI
@1999671/1
caaaaagtgataatggatacaaatttgactactgtatagctttcttctct
+1999671/1
BCCFFFFDFHHHGJIJJIGHIIIJJJJIIIIJJIIJIJIGIIJJIIIJJJ
@6596391/1
ggaaagtagaaaactaatgtatcacttggcgttttttgtttcctactgtc
+6596391/1
CCCFFFFFHHHHHJJJJJJHJJJJJJJJJJJIJJJJJJJJJJJJJJJJII
@8143523/1
tgaggcagcaaatttctcaagggcacacggcaacaaaaagtgataatgga
+8143523/1
CCCFFFFDHHHDFEIGGBIJIIJJFHJJJGIIBIIGJJED9?BGEGIIIG
@2558964/1
cacgaaaggcagttcaccatcgcttgtcatgtgttgaaattccgcgaaat
+2558964/1
CCCFFFFFHHHHHJJJJJJJJJJJJJGIJJJGHIIJJJJJJJJJJJJJJJ
@7631798/1
gttttttaacagtttgaaaaccttgataaatggaacgaaattaaacacgc
+7631798/1
@@CDDD?DHFBFHGIE@G@@GCHEFHDGDB?EFH@@:@GHICGHIGIIII
@7631799/1
gttttttaacagtttgaaaaccttgataaatggaacgaaattaaacacgc
+7631799/1
C@CFFFFFHHHHHIJJJJJJJJJJJHIJJIJJJJJJJJJJJJJJJIJJII
@7631800/1
gttttttaacagtttgaaaaccttgataaatggaacgaaattaaacacgc
+7631800/1
CBCFFFFFHHHHHIJJJJJJJJJJJIJIJJJJJJJJJJJJJJJJJJJIII
@7631801/1
gttttttaacagtttgaaaaccttgataaatggaacgaaattaaacacgc
+7631801/1
CCCFFFFFHHHHHJJJJJJJJJJJJJJJJJJJJJJJIIJJJJIJJJJJJI
@4052058/1
ctaaactcacttttttccgaaaaaatatcgcaatagctcaaaagggaaca
+4052058/1
?@<DD;ADFCAFDHEHHGD<CGHID?DB?DG@DHC>FBFB=CHIIFEECG
@4052059/1
ctaaactcacttttttccgaaaaaatatcgcaatagctcaaaagggaaca
+4052059/1
CCCFFFFDHHHHHJJJJJJJJJJJIJIJJIJJJJJJJJIJJJJJJJJJJJ
@4052060/1
ctaaactcacttttttccgaaaaaatatcgcaatagctcaaaagggaaca
+4052060/1
CCCFFFFFHHHHHJJJJJJJJJJJIGJJJJJJJJIIJJJJJJJJJJJIJI
@6600651/1
ggaaatctaccgacagagaggttatccttgggggaagaagccaaattgct
+6600651/1
CCCFFFFFHHHHHJJJJJIIJGIIJJJJJJJJJJJJJJJJJJJIJJJJJI
@6600652/1
ggaaatctaccgacagagaggttatgcttgggggaagaagccaaattgct
+6600652/1
CCCFFFFFHHHHHJJJJJIJJGHHJ?FIJJJJJJIJJJJJJJJJIIIIJG
@4054422/1
ctaaagctatctactcgttatataatcatcattcaaacattgaagcc
+4054422/1
CCCFFFFFHHGHHJJJJIJJJJJJJJJJJJJJJJIJJJJJJJJJJIJ
@7636539/1
gttttttcttcgatgtccacgtaggttacctcgaaggattgttcgctagc
+7636539/1
CBCFFFFFHHHHHJJJJJIJJHJJJJJJJJJJJJJJJIJJJJJJJIJJJG
@7637463/1
gttttttgcatttttattcggcttattgtaatattcctccatagttctta
+7637463/1
BBBFFFFFHHHHHJJJJJJJIIJJIIJJHIJJJJJJJJJJJJJJIIJIJJ
@7637464/1
gttttttgcatttttattcggcttattgtaatattcctccatagttctta
+7637464/1
BBBFFFFFHHHHHJJJJJJJJJJJIIJJIJJJJJJJJJJJIJJJIIJJJG
@7637465/1
gttttttgcatttttattcggcttattgtaatattcctccatagttctta
+7637465/1
BBBFFFFFHHHHHJJJJJJJJJJJJJJJGJJJJJJJJJJJJJJJIJJJJJ
@5060346/1
cttcgcttttgactcgacaaaaatttaaacacattgcattattgatttcg
+5060346/1
CCCFFFFFHGHHHJJJJJJJJJJJJJJJJJJJJJJJJJJJJJJIIJJJJJ
@5060347/1
cttcgcttttgactcgacaaaaatttaaacacattgcattattgatttcg
+5060347/1
CCCFFFFFHHHHHJJJIJJJJJJJJJJJJJJJIJJJJJJJJJJJJJJJJJ
@5060348/1
cttcgcttttgactcgacaaaaatttaaacacattgcattattgatttcg
+5060348/1
CCCFFFFFHHHHHJJJJJJJJJJJJJJJJJIIIJJJJJJJJJJIJJJJJI
@5061073/1
cttcggagttttgcctgttccgtagcagacggccactggcaaagtggata
+5061073/1
CCCFFFFFHHHHHJJJJJJJIIHGGCGGGJJJJJIJJJIIJJIJBFHIGH
@8154397/1
tgatatcagccgctccgggcgttccgttggtctgattggcttgttcggg
+8154397/1
CCCFFFFFFHFHHHIJJIJGGHBBCG?FCHHGIEHJJJJJIJ8@E;;?B
@3549406/1
cgacagtcaaaatagagagaaaatatataaagtgaaagtcaaatttgcaa
+3549406/1
CCCFFFFFHHHHHJJJJJJJJJJJJIJJJJJJGHIJJIIIJIJJJJIJJJ
@5065699/1
cttcgtagctcctttaaaagacatttgtgctgaaaagaaaattca
+5065699/1
BCCFDBDFHGHHGIIJJJGJJIIHIJJFECHHIIIGIFJJJJJJJ
@5067842/1
cttcgtgttccatttcatagaatggtggtggccatctgcgggacatgcac
+5067842/1
CCCFFFFFHHGHHJJJHIJJJIHJJCHGGGIIJIJIJJIIJJADHGGIHA
@4561181/1
ctgaaatatagaatacaccccttaatcagctacaacagtcaacatttccc
+4561181/1
CCCFFFFFHHHHHJJJJJJJJJJJJJJJJJJJJJJJJJHHIJJIJJJJJJ
@7106151/1
gtcgtgtaccacatctcggatcttgctactaatattcgattcgataggtg
+7106151/1
BBCFDFFFHHGHHJJJJJJIJJJJIJJJJJJJJJJJJIJJJIJIJIJJDF
@7106152/1
gtcgtgtaccacatctcggatcttgctactaatattcgattcgataggtg
+7106152/1
C@CFDFFFHGHHHIGIJJJGEHIIJIJIIIGIGFIIGGEIHIJJIIJIFH
@3554492/1
cgacatttgacgtacggttcaagtagctgaagtaaaagtgtgctccattg
+3554492/1
?@@D?@DDBFFD2<<<EGIABDH4F<F?FGI>1?:CCGG<00BG@?9?<<
@3554493/1
cgacatttgacgtacggttcaagtagctgaagtaaaagtgtgctccattg
+3554493/1
@@CFDFFFDDDFDBGFECFEGIIJIJEIGCHIGGCF@H9BFHEGHIG<FH
@7648791/1
taaaaaaatatcgcaatattagaaattttcaaatattcttcgcttttgac
+7648791/1
CCCFFFFFHHHHHJIJIGIIJJJJJJJJJJJJJJJJIJJJJJJJJJJJJJ
@7648792/1
taaaaaaatatcgcaatattagaaattttcaaatattcttcgcttttgac
+7648792/1
CCCFFFFFHHHHHJJJJJJJJJJJJJJJJJJJJJJJJJJJJJJIIJJJJI
@6621721/1
ggaagatcgaagaaagacgccaaacattcggcagccaagaacttgctgga
+6621721/1
@@@BDFFFHGGHGHIGFGHIIBFDGIGIIGIIIIIIIIIFIIIGEEIIIG
@6621722/1
ggaagatcgaagaaagacgccaaacattcggcagccaagaacttgctgga
+6621722/1
@CCFFFFFHHFHGGIGIIFIJIJJJIIJJIJJIGIIJIIJIJIJJGGGII
@6621723/1
ggaagatcgaagaaagacgccaaacattcggcagccaagaacttgctgga
+6621723/1
CCBFFFFFHHHHHJJJJIIIJJJIJJJJJJJJIJIJJJIIJJJJJJJJJJ
@6621724/1
ggaagatcgaagaaagacgccaaacattcggcagccaagaacttgctgga
+6621724/1
CCCFFFFFHHHHHJJJJJIJJJJJJJJJJJJJJJJJIJJJJJJJJJJJJI
@6621725/1
ggaagatcgaagaaagacgccaaacattcggcagccaagaacttgctgga
+6621725/1
CCCFFFFFHHHHHJJJJJJJJJJJJJJJJJJJJJJIJJJJJJJJJJIJJI
@2019490/1
caaaaatttaaacacattgcattattgatttcgaggaaataatacgaact
+2019490/1
CCCFFFFFHHHHHJJJIJJJJJJJJJJIJJJJJJJJJJJJJJJJJJJJJJ
@2019491/1
caaaaatttaaacacattgcattattgatttcgaggaaataatacgaact
+2019491/1
CCCFFFFFHHHHHJJJJJJJJJJJJJJJJJJJJJJJJJJJJJJJJJJJJJ
@2019492/1
caaaaatttaaacacattgcattattgatttcgaggaaataatacgaact
+2019492/1
CCCFFFFFHHHHHJJJJJJJJJJJJJJJJJJJJJJJJJJJJJJJJJJJJJ
@3563946/1
cgacgaatgatgtgataaatatacctgcacacacgcatttttaaatttaa
+3563946/1
CCCFFFFFHHHHHIJJJJJJIIJJJJJJJJJJJJJJJJJJJJJJJJJJIJ
@7655498/1
taaaaatgcgtgtgtgcaggtatatttatcacatcattcgtcgtgtacca
+7655498/1
CC@FFFFFHHHHHIGIIJJJEHHIGJJJJJJJJHIJJJJJHII?D?FIHG
@5074520/1
cttctacttaccacttagcagaacccgataaagcgttaccagcgcttgag
+5074520/1
@CCDDDDDDFFFFIIGAHEEHFHHGAGEGGIGB9FH@GHGDD?F@BFA@C
@5074521/1
cttctacttaccacttagcagaacccgataaagcgttaccagcgcttgag
+5074521/1
CCCFFFFFHHHHHJJJJJJJJJJJJJJJJJJJIJJHJJJJJIJIJJJJJJ
@5074522/1
cttctacttaccacttagcagaacccgataaagcgttaccagcgcttgag
+5074522/1
CCCFFFFFHHHHHJJJJJJJJJJJJJJJJJJJJIJHIJJJJJJJJJJJJI
@6623578/1
ggaagattggctcgtggatggcgccctcgatttggacc
+6623578/1
@@@DDDDDHHHHHG8EHDCGH9?CGH:B@??FH@G@BF
@464156/1
aacctctctaacgtctttatagaatgtcaatgttattctaaaaagaagac
+464156/1
CCCFFFFFHHHHHIJJJJJJJJJJJJHIJJJJJJIJJJJJJJJJJJJJJJ
@6628405/1
ggaaggtttaggtatttgtggtatctgtcgatgttgccagaacgta
+6628405/1
BCCFFFADHHHHDHGIJJIJJGGIIFIHJIIJJJJJJJJJJJJJHI
@465099/1
aaccttgcaaattttcaatcatgaagcaagattttacctgaacaatttga
+465099/1
CCCFFFFFHHHHHJJJJJJJJJJJJJJJJJJJJJJJJJJJJJJJJJJJJJ
@465131/1
aaccttgtagtggattcctaatattttttagtgaacctctctaacgtctt
+465131/1
CCCFFFFFHHHHHHIJJJJJJJIJJJJJJJIGIIJJJJJJJIIJIJJJIH
@2028620/1
caaaactcatgatacttttcaaattttcttttaaatttcatattctcata
+2028620/1
CCCFFFFFHHHHHJJJJJJJJJJJJJJJJJJJIJHIIJJJJJJJJJJJJJ
@471073/1
aacgatgtcaccacctgattggtgatatcagccgctccgggcgttccgtt
+471073/1
C@CFFFDEHHDHHIIBBGHIIG?EHEHDGHCHGHFEGIEHI@GAGEHHAC
@471916/1
aacgattttacctttgcgcgaaaagtgaccacaagcaatgtcaaagagaa
+471916/1
?@@DFDFDHHFBHIIIDGHGIJIIIGGGGGGICFHGIJ>FCCDGCFFEGH
@471917/1
aacgattttacctttgcgcgaaaagtgaccacaagcaatgtcaaagagaa
+471917/1
CCCFFFFFHHHFHIJGIIGIIJJJJFGGJIIIIGIIIGIJGHIGJGHGC@
@5089040/1
cttctctttgacattgcttgtggtcacttttcgcgcaaaggtaaaatcgt
+5089040/1
CCCFFFFFHHHHHJIJJJJJHGJHIEEHHGIIJJJJJJJJJBFHGIIIJJ
@5089041/1
cttctctttgacattgcttgtggtcacttttcgcgcaaaggtaaaatcgt
+5089041/1
CCCFFFFFHHHHHJJJJJJJGHIGIGIJJJJJIJJJJJJJJHIIJJJJJJ
@7137873/1
gtcttgtttagttataattgatatttttgagtattttaatgtaataaaca
+7137873/1
CBCFFFFFHHHHHJJJJJJJJJIJJJJJJJJEHIIJJIJJJIJJJJJJJI
@4597426/1
ctgacatgtttcatatgtagaacgaattttgtgcatacaaaaatagtaaa
+4597426/1
BCCFFFFFFHHHHJIJJJIIJJGIIIIJJJGFHIJJIGJJJJIJJIBFHH
@4597427/1
ctgacatgtttcatatgtagaacgaattttgtgcatacaaaaatagtaaa
+4597427/1
CCCFFFFFHHHHHJJJJHIJJJIJJJJJJJJHIJJJJJJJJJJJJJIIJJ
@496949/1
aagaaagctatacagtagtcaaatttgtatccattatcactttttgttgc
+496949/1
@C@FFFFFGHHHGJIFGIGJIJJJJJJHHGGJIJJJJIJJIJGHIIHJIA
@497128/1
aagaaaggccgatagaatgaagtgaaagtcgaacgttcttctgggctttt
+497128/1
CCCFFFFFGHHGHJJJJJJJIIFHGGJJDHHIJJJHGIIIIJIJJJIJJI
@510680/1
aagaagttggccgatttgcagactctcagcttcaacgccaaggacttcaa
+510680/1
CCCFFFFFHHHHHJJJJJIIJJJJJJJJJJJJJJJJHIJJJJJIJJJJJJ
@8231613/1
tggaaaagcaggtcgcaaaatacccgtagaaacgaatcatctcagcctcg
+8231613/1
CCCFFFFFHHHHCFHIJJJJJJJJJIGHJJJJJJJJJJJJJJJJIJJJJE
@8623205/1
ttgaatatcaaatctatgaaatcccagtggactctaacactttgagcatc
+8623205/1
CCCFFFFFHHHHHJJJJJJJJIJJJJJHJJJJJJJJJJJJJJJJJJJJJG
@8429268/1
ttagtgtcaatagtgctgccgttacttcctcaagcgctggtaacgcttta
+8429268/1
BCCFDFEFHHHHHHJIJJJJJJJJJJJJJJJJJJIIJJJJHGGJJJIJJJ
@9143859/1
tttttatatagtgccccgatgatatgatatgtatttattatattgtgaaa
+9143859/1
CCCFFFFFHHHHHIJJJIJIJJJJJJIJIJJIIJJJJJJJJJJJJHIIJJ
@9015250/1
ttttagaataacattgacattctataaagacgttagagaggttcactaaa
+9015250/1
CC@FFFFFHHHHHJJGGIJJIIJJIIJGJJJJJJJIIJJJJDHHGIJGHI
@9015251/1
ttttagaataacattgacattctataaagacgttagagaggttcactaaa
+9015251/1
CCCFFFFFHHHHHJJJJIJJJJJIIJJJJJJJJJJJJJIJJBGHIIJJJJ
@9015252/1
ttttagaataacattgacattctataaagacgttagagaggttcactaaa
+9015252/1
CCCFFFFFHHHHHJJJJJJJJIJJJJJJJJJJJJJJJJIJJ?FHIJJJJJ
@8433409/1
ttataatttatatttttgagtattttaatgtaataaacagaacatgtaag
+8433409/1
CCCFFFFFHHHHHJJJJJJJFHIJJJJJJJIIIJIJJJJJJJJJJJIEIH
@8433738/1
ttatacgcagtggtctcaatcgcaacagacatctacgaacgtctacagtt
+8433738/1
CCCFFFFFHHGHHGIGIJJIIIJJJJJJJJJJJJJJJJJJJIJIIJJJIG
@8169675/1
tgattatataacgagtagatagctttagaggtaatacactattattaggc
+8169675/1
CCCFFFFFHHHHHHIEGIJJJJJJJJHJJJJFHIJIJJJJJJJJJJJIJF
@8953642/1
tttgtaaggtgaggtatttgtacatgaagttgtctgcccctttcttaatc
+8953642/1
BCCFDFFFHDFHHJCGHJJJHJIJJJJJJJJJJJJJJJJJJJJJJJJJJI
@8694427/1
ttgtgctgggcaaatcaatcaatttgcctcgaaatctaaggttatattac
+8694427/1
@CCFFFFFHHHHHIJJJJJJJJJJJ<CHHJJJJJJJJJJJJGHIIIJJJI
@8695191/1
ttgtggtcacttttcgcgcaaaggtaaaatcgttctagacatactttatg
+8695191/1
@CCDFFFFHHHHHJJJJJJJJJJJHHJJJJIJHIIJJJJJJJJJJJJJJI
@8695192/1
ttgtggtcacttttcgcgcaaaggtaaaatcgttctagacatactttatg
+8695192/1
CCCFFFFFHHHHHJJJJJJJJJJIGIIJJIHIHJJJJJJJJIJJJJJJJI
@8566299/1
ttcgcttttgactcgacaaaaatttaaacacattgcattattgatttcga
+8566299/1
CCCFFFFFHHGHHJJJGJJJJIJJJIIGIHJJJJGIJJJJJJJJIJJIJB
@8759943/1
tttagaatcgagtttacaggtgatcatcaggcagaagctgtagacgatga
+8759943/1
CCCFFFFFHHHHFGIJJIJJCGHHJJJJJJJIIIIIJJJJJJJIIIHGGE
@8308558/1
tggtaaagctgctaaaaaagcaggaaaagcccagaagaacgttcgacttt
+8308558/1
CCCDFFFFHHHHHIJJJJJJGJJJJJJJIJJJJJJJJJJJJHIIJGHIHH
@8309095/1
tggtaacgctttatcgggttctgctaagtggtaagtagaaggtaagccac
+8309095/1
CCCDDFFFFHHHHJJIJIGHGIJIJJJJJIJHJJJIJJJJJJDGHHJJJJ
@9081406/1
ttttgactcgacaaaaatttaaacacattgcattattgatttcgaggaaa
+9081406/1
?11=BDDEFFFFFGGIIJIAAFBHIGGA@BFHGCFFIE<FHD??@FGEGC
@8761952/1
tttagaggtaatacactattattaggcactagttattaattataatcatc
+8761952/1
BCCFFFFFFHHHHJJJGIJJJJJJJJJJJJJJIJJJJIJJJJJJJJJJJJ
@9083807/1
ttttgagctattgcgatattttttcggaaaaaaagtgagtttaagatatc
+9083807/1
CCCFFFFFHHHHHJJIJGIJJJJJJJJHIJIJJJJGHJJGHIJJJIIJJF
@9083808/1
ttttgagctattgcgatattttttcggaaaaaaagtgagtttaagatatc
+9083808/1
CCCFFFFFHHHHHJJJJJJJJJJJJJJJJJJJJIIFGIIHHIJJJJJJJH
@9030216/1
ttttattcggcttattgtaatattcctccatagttcttacatccttgttt
+9030216/1
CCCFFFFFHHHHHJJJJIJJJJJJJJJJJJJJJJJJJJJJJJJJJJJIJI
@8826663/1
tttcactcaaccatagctttctcagcgtgtttaatttcgttccatttatc
+8826663/1
CCCFFFFDHHHHHJJJJJIJJJJJJJJFHHHIJJJJJJJJJIJJJJJJJJ
@8826664/1
tttcactcaaccatagctttctcagcgtgtttaatttctttcatttatca
+8826664/1
CCCFFFFFFHHGGJIGGHIIJIIFEGIFEECHGGGIJIIJJGEIIJJIGI
@8177276/1
tgcaaatcggccaacttcttgccgacggaatttttcagcgttttgtggaa
+8177276/1
@@CFFFFFHHHHHJJJJJJIGGIIIIIJGIJIJJJJJIIJJJIJIHIGGH
@8312142/1
tggtatataagatgcaggaattggaggaggagggtacgaaggaactggag
+8312142/1
BCCDDFFFHHHHHJJJJJIJIIJJBGIHIJHIJJ?FHIIJJIHIJIJJGG
@8508400/1
ttcatatggtatttttactttaagtttctcaatttttgacaaaatgttaa
+8508400/1
@CCFFFFFHFHHHJJJJJJJJJJIJIJJJJJJJJJJJJIJJJJJJJIIJI
@8313381/1
tggtcatccaattctcccacttggtgaagcaaaacgcaggttctgaatgc
+8313381/1
CCCFFFFFHHHHHJJJJJJJJJJJFHIJJJJJJJJJJJJJFHIJJJJJJI
@8244487/1
tggaatgtcattagatgctgtgtggaaagtgtactataaaatgatgaaac
+8244487/1
BCCFFFFFHHHGGIIJJJIJHIHGIJJJJCGHIJJIJIJJJJJJJJJJJJ
@8244488/1
tggaatgtcattagatgctgtgtggaaagtgtactataaaatgatgaaac
+8244488/1
CCCFFFFFHHGHHJIIJJJIFGAFHJJJJFHHIIJJIJJJIJJIJIJJJH
@8178574/1
tgcaaattttcaatcatgaagcaagattttacctgaacaatttgaaattt
+8178574/1
CCCFFFFFHHHHHJJJJJJJJJJJJJJJJJJJJJJIIJJJJJJJJJIJJJ
@8962190/1
tttgtcgagtcaaaagcgaagaatatttgaaaatttctaatattgcgata
+8962190/1
BCCFFFFFHDHHHJJJJJJJJJJJIJJJJIJJJJJJJJJJJJJJJJJJJI
@8962191/1
tttgtcgagtcaaaagcgaagaatatttgaaaatttctaatattgcgata
+8962191/1
BCCFFFFFHHHHHJJJIJJJIJJJJIJJIIJJJJJJJJIIJJIJJGJIJI
@8513475/1
ttcatgtacaaatacctcaccttacaaaataaaatacggcaaagaga
+8513475/1
@@@D:ADDDHDBBFFB@AGHHGGHII@<FEGHHIIIG?=<<DFDDFG
@8832150/1
tttcagtcccgaataccgattctcagccgagctgcccagtttagtggcca
+8832150/1
CCCFFFFFHHFHHGGIGHGEHAAFBEDFF>FDHGGEHIIIIIII<CHIII
@8315416/1
tggtgatatcagccgctccgggcgttccgttggtctgattggcttgttcg
+8315416/1
CCCDFFFFHHHHHJJJJJJJJJIJGIJJJHIJJHIGJFIJIJJJJ6=C;5
@8180450/1
tgcaaggtttggaggagttgtactaatttgtgtaattgaagttcgtatta
+8180450/1
@CCDFFFFFHHHDHG@GGGHHH@HEFHIJJFHGBGGGIGIIJIFFGIHHB
@8832439/1
tttcagtctttgtctatcggtattgctcgtagacaattcatatttaaaaa
+8832439/1
CCCFFFFFHHHHHJJJJJJIFHIJIJJIJGIJIJJJJJJJJJJJJJJJJI
@8515450/1
ttcattctatcggcctttcttctctttgccgtattttattttgtaaggtg
+8515450/1
CCCFFFFFHHHHHJJJJJJJJJJJJJJIJJJGHJJJJJJJJJIHIIIJBF
@8575420/1
ttcgtatttgggagtgatgccgcgacggctcagcaactcctggaggacgc
+8575420/1
CCCFDFFFHHHHHIEGHJEIIIEIGIIIJJJJJIJJJJJHHHHGFFFDDD
@8183847/1
tgcacatctcttggagccagccaatgggattgcccatcactttgtcatcg
+8183847/1
CCCFFFFFHHHHHJJJIJJJJJJJJJJJJJJJJJJJJJJJJIJJJJJJJI
@8578747/1
ttcgtgtggtagtccctcttcgtgttccatttcatagaatggtggtggcc
+8578747/1
BCCFDFDFHHHHHJJJJJJIIDFHHIIIJJJJJIIIIJJIJJDGG@GHGH
@8964018/1
tttgtctgccccaagtgggttgttgttgttgaggaggagcagactgctgt
+8964018/1
CCCFFFFFHHHHHIJGHIJGHGHIIHIJIIFIJJIJJHIJIIJJJGIIGH
@8964019/1
tttgtctgccccaagtgggttgttgttgttgaggaggagcagactgctgt
+8964019/1
CCCFFFFFHHHHHJJEGGJFHIHIIJIIIJJIIJHIJBHGIJGIIJIEGH
@8454733/1
ttcaaactgttaaaaaacctgctgaatgtgcgccaattgagttttcgagc
+8454733/1
BCCFFFFFHHHHHJJJJJJJJJJJIIJJIIGIJJJJIJJJJHIJJHGIIG
@8454734/1
ttcaaactgttaaaaaacctgctgaatgtgcgccaattgagttttcgagc
+8454734/1
CCCFFFFFHHGHHJJJJJJJJJJJJJIJHIJJJJJJJJJJJGIJJJJJJI
@8325291/1
tgtaattctgaacttaatagacctgttgttaaaccaagtattctaggtcg
+8325291/1
CCBFFFFFHHHHHJJJIJJIGIIJJJJJJJJJJIJJJJFHIJIJJJJIJJ
@8525499/1
ttccaccttgcgtcttacgttgtttgatttcgccagttccgacatttttt
+8525499/1
@CCFFFFDHFHH@FFFGIIJJIJJJJJJIJJJJJIIFGGIGIIGIIJIJJ
@8525500/1
ttccaccttgcgtcttacgttgtttgatttcgccagttccgacatttttt
+8525500/1
CCCFFFFFGHHHHJJJJJJIJJJJJJJJJJIJJJJJGHIIJIJJIJJJJI
@8325591/1
tgtaattttttatatagtgccccgatgatatgatatgtatttattatatt
+8325591/1
@@@DFDFFFHGHHGGIJAHHIIGHFHIJGEHIIGGIJIHIGIIGGCFGGI
@8326210/1
tgtacagtagaggataaaccaatggagcacacttttacttcagctacttg
+8326210/1
BCBFFFFEHHHHHJJJJJJJJJJJJJJJJJJJJJJJJJJJJJJJJJJJJJ
@8583502/1
ttctaatattgcgatatttttttatcgatctggcttcaatgtttgaatga
+8583502/1
CCCFFFFFHHHFHJJJIJJJJIJJJJJIJJJJIJDGIGIJJIIIJHIJJF
@9165691/1
tttttctcgaattgtgggtttttccattatctagtgcgctagaccatgat
+9165691/1
@CCFFFFFHHHHHJIHIJFHIJIFFHIJIJIIIJHHGIGIGHIIIAHIGH
@8907319/1
tttgactcgacaaaaatttaaacacattgcattattgatttcgaggaaat
+8907319/1
CCCFFFFFHHHHHJJJJJJJJJJJJJIJJJJJJJJJIIJJJJIIJJIIJG
@8783126/1
tttatattatacaaattttgaaagttacaaaaaaactttttcattcttcc
+8783126/1
CCCFFFFFHHHHHJJJJJJIJJGIJIIJJJJIJJJJJJJJJJJJJJJJJI
@8971546/1
tttgtttgtatttcttcaactggtgtaactttactttcttcgtgttttac
+8971546/1
BB@:ADEFHGHHHJJJJJJIJJJEHGIJJJJJIJJJJJJJJIHHFHIJJE
@8651134/1
ttgcgatattttttcggaaaaaagtgagtttaggatatcttacgttctgg
+8651134/1
CCCFFFFFHHHHHJJJIJJJJJIHFHII@GHIJJJJJJJJJJJJFHIIIG
@8651135/1
ttgcgatattttttcggaaaaaagtgagtttaggatatcttacgttctgg
+8651135/1
CCCFFFFFHHHHHJJJIJJJJJJJFGIJGIIJJIIJJJJJJIJJHJJJJJ
@8848215/1
tttccggaaaatgctcgaaaactcaattggcgcacattcagcaggttttt
+8848215/1
CCCFFFFFHHHHHJJJJJJJJJJJJJJJJJJJIJJJJJJJJJJJJFHJJJ
@8848678/1
tttccgtgaagtggtccgtgccccttgcggttaccccttctgttgggatg
+8848678/1
CCCFFFFFHHHFHIFHJGIFIIJGEHGIIIDGIIGHGCFHIGIJIIG6CF
@9171376/1
tttttgagtattttaatgtaataaacagaacatgtaagaagtgaataatg
+9171376/1
@BCFFFFFCFHHHJJJJJJIJIJJJJJJJJJJJIIJJJJJJGHIIIJJJJ
@9171377/1
tttttgagtattttaatgtaataaacagaacatgtaagaagtgaataatg
+9171377/1
@CCFFFFFDFFHHJJIJJJHIJJJJJJJJJJJJJGIJIJJIFGHIJJIJI
@9171378/1
tttttgagtattttaatgtaataaacagaacatgtaagaagtgaataatg
+9171378/1
CCCFFFFFFHHHHJJJJJJJJJJJJJJJJJJJJJJJJJJJJGHIJJJJJJ
@9172766/1
tttttgcatctttagctgtgagaaataactttcataaatattttagacat
+9172766/1
CCCFFFFFHHHHHJJJJIHIJJJJJJJJJJJJJJJJJJJJJJJJJIJJJJ
@8384698/1
ttaaatttaaaaatgcgtgtgtgcaggtatatttatcacatcattcgtcg
+8384698/1
CCCFFFFFHHHHGJIJJHJGIGGHIIIGGIIGJJIJIJJJJJJIJJIJJG
@8384699/1
ttaaatttaaaaatgcgtgtgtgcaggtatatttatcacatcattcgtcg
+8384699/1
CCCFFFFFHHHHHJJJJJIHIHIJIFG?CGIJJJIJJJJJJJJJJJIIJI
@8384700/1
ttaaatttaaaaatttattcaagtcaaaaataatatgtaaattgatttta
+8384700/1
@@@DDDDDFFDF?GBG<GI9AIAI4<<<EBEE@BEBG9EGEGEF<F@DDF
@8261269/1
tggaggagttgtactaatttgtgtaattgaagttcgtattatttcctcga
+8261269/1
CCCFFFFFHHHHHJJJIJJJJEGGJIJJJJJIHJJJGIIJJJJJIJJJJJ
@8336286/1
tgtcaaaatgccacataatttgcaaaattttgacatttttttctttcctt
+8336286/1
@C@FFDFDHHFDHGHIIJIGIIGHGIIIIGGGIHGIIIIJJJJJJIGGII
@9178869/1
tttttgtcgagtcaaaagcgaagaatatttgaaaatttctaatattgcga
+9178869/1
@CCFFFFFHHHHHJJJJJJJJJJIIJJJJJJIJJJJJJJIIIJJJJJJJJ
@9178870/1
tttttgtcgagttattgatttcgaggaataatacgaacttccatagattc
+9178870/1
=@;=ADDDFF?2AFDFFFHCA@@;FE:CGEBFFIEBFB?FGB<FEA<FC<
@9178871/1
tttttgtcgagttattgatttcgaggaataatacgaacttccatagattc
+9178871/1
CCCFFFFFHHHHHJJJJJJJJJJHIJIIIJJJJJJJJJJJJJJJJJJJJI
@9178872/1
tttttgtcgagttattgatttcgaggaataatacgaacttccatagattc
+9178872/1
CCCFFFFFHHHHHJJJJJJJJJJIIJIIJJIIIJJIJJJJJJJJIJGJJI
@8589389/1
ttctcataatacttttcccggtttgttctgaaacaaacatcactgtgatg
+8589389/1
C@CFFFFFGGFFHJJJJIIIJHHFCGHIJGIJJJIJFJJIIIIJIJJIJI
@8391735/1
ttaagaggcttttaaaatttaacgtttagcagtcttctttttagaataac
+8391735/1
CCCFFFFFHHHHHJJJJJJIJJIJJJJIJJJJIJJJJJJJJJIJIJJJJI
@8659519/1
ttggaatatcgttcctttggaaaatatggaaaatattggaatctgcttat
+8659519/1
CCCFFFFFHHHHHJJJJJJJIJJJJJJJJIJJJJJIJJJJJJJJJJJJJI
@8659520/1
ttggaatatcgttcctttggaaaatatggaaaatattggaatctgcttat
+8659520/1
CCCFFFFFHHHHHJJJJJJJJJJJIIJJJJJJJJJJJJJJJJJJJJJJJJ
@9182140/1
ttttttaacagtttgaaaaccttgataaatggaacgaaattaaacacgct
+9182140/1
CCCFFFFFHHHHHJJJJJJJJJJJIIJJJJJJJJJJIJJJJJJJJJJJJI
@8593842/1
ttctctttgccgtattttattttgtaaggtgaggtatttgtacatgaagt
+8593842/1
@CCDFDDFFGHHHBGGBE?FDHFEAFDGGFGGGG:EDHCHHIHDHIBHGH
@9184385/1
ttttttatcggtctggcttcaatgtttgaatgatgattatataacgagta
+9184385/1
CCCFFFFFHHGHHJJJJJJJJJJJJJJJJJJJJJJIJJJJJJJJJJGIFG
@8393580/1
ttaagcacacatgttacataaatgtcaaaatttgacataatttgtggaca
+8393580/1
CCCFFFFFHHHHHJJJJJJJIJIJIIIIJJJJJJIJJJJJJJJJIIJJII
@8393581/1
ttaagcacacatgttacataaatgtcaaaatttgacataatttgtggaca
+8393581/1
CCCFFFFFHHHHHJJJJJJJJJIJJJJJJJJJJJIJJJJJJJJJGIJJJG
@9187130/1
ttttttcgggtttggaaaaaatttcaaattgttcaggtaaaatcttgctt
+9187130/1
CCCFFFFFHHHHHGHHIJJJIJJJIJJJJJJIJJJJJHJJJJJJJJJIJG
@9187131/1
ttttttcgggtttggaaaaaatttcaaattgttcaggtaaaatcttgctt
+9187131/1
CCCFFFFFHHHHHJJIJJIJJJJJJBHIIJJHIIIJJHIJIJIJJJJJJJ
@9187293/1
ttttttctaaaatcaatttacatattatttttgacttgaataaattttta
+9187293/1
CCCFFFFFFFHFFIJJJJJJIGIGGIGIJIJJJGIIJJIIJJJJJJJJJF
@8983662/1
ttttaaatgaaaaacgtatgttgtttacttcatttgaatctatggaagtt
+8983662/1
CCCFFFFFHHHHHJJJGHJJJJIJJJJJJJJJJJJJJIJJJJJJJIJJIH
@8920475/1
tttgcatcaaataaatgctcccttttcacaatataataaatacatatcat
+8920475/1
CCCFFFFFHHHHHJJJJJJJJJJJJJJJJJJJJJJJJJJJJJJJJJJJJI
@8920476/1
tttgcatcaaataaatgctcccttttcacaatataataaatacatatcat
+8920476/1
CCCFFFFFHHHHHJJJJJJJJJJJJJJJJJJJJJJJJJJJJJJJJJJJJI
@8473259/1
ttcaactttgttcagttcttgcaggagatcgctagcgaacaatccttcga
+8473259/1
CCCFFFFFHHHHHJJJJJJJJJJJJJJJJJJJJJJJJIJJJIJJJJJJIG
@8800960/1
tttcaaatttgttcagcaactcacggaaacaagttgagaaatcctttagt
+8800960/1
CCCFFFFFHHHHHJJJIJJJIJJIJJJJJJJJJHIIJJJJJJJJJJJJJJ
@8985345/1
ttttaacagtttgaaaaccttgataaatgaaagaaattaaacacgctgag
+8985345/1
@CCFFFFFGHHHHJJJJJIJJIDHHJIIJHJIGIDHIJJJJJJJIJHIGG
@8985346/1
ttttaacagtttgaaaaccttgataaatggaacgaaattaaacacgctga
+8985346/1
@::BDFFFHHHHHJJJJJJJIJIJJJJJJJJJJJJJJJJJJJJJJJJJJG
@8860165/1
tttcgcagtacttcttcctgggttttgtgctcattttcagcctgtcttgc
+8860165/1
CCCFFFFFHHHHHJJJJJJJJJHIJJJHIJJJJJJJJJJJJJJJJJJJIG
@8924372/1
tttgcctcgaaatctaaggttatattacttttatgaatcgtgataacatg
+8924372/1
CCCFFFFFHHHHHJJJJJJHHIJIJJJJJJJJJJJFGGHIIJIJIJIIJI
@9103325/1
ttttgattcagtgctgattctgcacacattcgatctctgatagtagatgg
+9103325/1
CCCFFFFFHHHHHJJJJJJJJJIJJIJFGHHIFIIJJJJJJJJJJJIIJJ
@8270156/1
tggattcctaatattttttagtgaacctctctaacgtctttatagaatgt
+8270156/1
@@CDADEFHGFHFFIJJJEGGFHIGIJIJJJJJJJJJJJJJJJJIIJEID
@8270157/1
tggattcctaatattttttagtgaacctctctaacgtctttatagaatgt
+8270157/1
CCCDFFFFHHHHHJJJJJJJJGIIIJJIIJJJJJJJJJJJJJJJJJJJJH
@8270158/1
tggattcctaatattttttagtgaacctctctaacgtctttatagaatgt
+8270158/1
CCCDFFFFHHHHHJJJJJJJJHIJJJJJJJJJ<FHJJJJJJJJJJIJJJI
@8604242/1
ttctgttttagaagtctcctcattaacctctggttttatatccatatttt
+8604242/1
CCCFFFFFHHHHHJIJIJJJJJJJJJJJJJJJJFHIJJJJJJJJJIJJJI
@9197833/1
tttttttatttttcatcacagtgatgtttgtttcagaacaaaccgggaaa
+9197833/1
@@CDDFFDFFHHGGIGGIIIJCAGGGE?FG?FHIGJEHGEHIGGHIG4AG
@8273787/1
tggcaagtcaaagaagctagccaagagaatggcgg
+8273787/1
@@<DDADDFHHHA:CGEE@D@CCCGHI;?GF>9:?
@8273788/1
tggcaagtcaaagaagctagccaagagaatggcgg
+8273788/1
CCCFFFFFHHHHHJIJJJJJJJJIIHJIJJIIGII
@8724996/1
tttaacgtttagcagtcttctttttagaataacattgacattctataaag
+8724996/1
CCCFFFFFHHHHHJJIJJJJIJJJJJJJJJJJJIJJIJJJJJJJJ<GHJJ
@8354439/1
tgtggtatctgtcgatgttgccagaacgtaagatatcctaaactcacttt
+8354439/1
CC@FFDFFGHHHHJIIIIJIJJJJJJIJHIJJJJJJJJJJJJJJJGIJJG
@8727873/1
tttaacttttccagcatttctcttgctgctaattgtttcgccatcttttt
+8727873/1
@@@DDADDFFDDHIB;FC@CBEIBC9HDHFAHCF?GAHA;8::?:0?DG@
@8608094/1
ttcttctatgtataaaatagtgtactcaatgttaaaacggataaccttgc
+8608094/1
CCCFFFFFHHHHHJJJJJJJFHJJJIJJJJJIJJJJJJJIJJJJJJIJJI
@8409524/1
ttacatccttgtttatttccctttttgtggagaggtactatgtgtgtttg
+8409524/1
CCCFFFFFHHHHHJJJJJJJJJJJJJJHIJHIHIJCFGIHJJHHGHHIJJ
@8412383/1
ttacctgtgtatgataaataaacttttttcgggtttggaaaaatttcaaa
+8412383/1
@@CFFFFDFFFHHJJJJJIIJIHIIIJJJJIJJGGIJJGIJIIJJJJJGI
@8676249/1
ttgggccccaccagtaccgctatcgcacttcccaccgcagctggtgccat
+8676249/1
CCCFFFFFHHHHHJIJJJJJJJJJIJJJJJJJJJIJJJJJJJIJGIJHHE
@8676250/1
ttgggccccaccagtaccgctatcgcacttcccaccgcagctggtgccat
+8676250/1
CCCFFFFFHHHHHJJGJJJJIJJIIJIJJJJJJJIJJJJJJJJJHIIHHF
@9059058/1
ttttcggggtgcaatcttcttttccggaaaatgctcgaaaactcaattgg
+9059058/1
CCCFFFFFHDHHHJJJJJJJJJJJJJJIJJJJJIJJJIJJJJJJJJJJJJ
@8417840/1
ttacttcatttgaatctatggaagttcgtattattcctcgaaatcaataa
+8417840/1
CCCFFFFFHGHHHJIJJJJJJJJJJIJJHIJJJJJJJJIJJJJJJJJJJI
@8417841/1
ttacttcatttgaatctatggaagttcgtattattcctcgaaatcaataa
+8417841/1
CCCFFFFFHHHHHJJJJIJJJIIJJJJJHIIJJJJJJJJJJJJJJJJJJJ
@8281017/1
tggccaccagatcgttgttaaggaacacgcgg
+8281017/1
@?<DBDDDHDD<DFAEB2AFAHBFHGIGG:?@
@8490492/1
ttcactttttggtcatgattttgaggtactcgagggcatgatgagcagcc
+8490492/1
@CCFFFFFGHHGHIIIJGHIJJHAHHGGHGGIJJJJGIIJE@EBFGIIGG
@8490493/1
ttcactttttggtcatgattttgaggtactcgagggcatgatgagcagcc
+8490493/1
CCCFFFFFHHHGFHHIJGJJJJJCHF?FHIJJJJJJJJJJJJIJIFGIJE
@9065341/1
ttttcttcgatgtccacgtaggttacctcgaaggattgttcgctagcgat
+9065341/1
CCCFFFFFHHHHHJIGGIGHIJHJJJJJJJIJJJHIGHHHIIIIEHIIIE
@8943055/1
tttggctagattctgtttgacattcgaaaagtaaacgtcagtttgcgttt
+8943055/1
CCCFFFFFHHHHHJJJJJJJJJJJJJIJJJJHIJJJJHIJJHIJJIJFIH
@9067326/1
ttttcttgtatcacttattgcgtctttgctttggtcactttacgcgcgaa
+9067326/1
CCCFFFFFHHHHHJJJJJJJJJIJJJJJJJJJJJHIJJJJJJJJJJJJII
@8285911/1
tggctagattctgtttgacattagaagagtaaacgtcagtttgcgtttca
+8285911/1
CCCFFFFFHHHHHIJJJJJJJJIIJJJJJHIIJJJHIJJIIJJJJFIJJJ
@9075163/1
ttttgacatgttagaatgccctattgaaaaccttgtagtggattcctaat
+9075163/1
CCCFFFFFHGHHHJJGJGGJJJGJIIJJIJJJJIIIGHIIJDGGGIIGIF
@9075321/1
ttttgacatttatgtgacataatttgcgacatttgacgtacggttcaagt
+9075321/1
CCCFFFFFHHHHHJIJJJJJJJJJJJJJJJJJJJJJJJJJJJJJJIJJJH
@8617010/1
ttgaaagacacattggttacaagtt
+8617010/1
@@@FFFFFHGHHHJJJGGIJJJJII
@9009874/1
ttttacctgaacaatttgaaattttttccaaacccgaaaaaagtttattt
+9009874/1
@CCFFFFFHHHHGJJJJJJJJJJJIJJIJJJJJJJJGIIIJJIFHHIJJI
@8745823/1
tttacatattatttttgacttgaataaatttttaaatttaaaaatgcgtg
+8745823/1
CCCFFFFFHHHHHJJJJIIIJJJIJJIJIJJJJIJJJJJIJJIJJJJJJI
@8745824/1
tttacatattatttttgacttgaataaatttttaaatttaaaaatgcgtg
+8745824/1
CCCFFFFFHHHHHJJJJJJJJJJJJJJJJJJJJJJJJJJJJJJJJIJJIG
@9011377/1
ttttactaatttttcaataaagtacactttatttaagaacaaacagggga
+9011377/1
CCCFFFFFHHHHHJIJJJJJJJIJIJJJJJJJJJJJJIJJJJJJJJJJJG
@9122541/1
ttttggtcatgattttgaggtactcgagggcatgatgagcagccgagccc
+9122541/1
BCCFFDDDHHHHHJJJJJJJCFFHIJIJJJJJJJJJJJJJJJJJJJJIJI
@9122542/1
ttttggtcatgattttgaggtactcgagggcatgatgagcagccgagccc
+9122542/1
CCCFFFDFHHHHHJJJJJJJFHIIJJJJJJJJJJJJJJJJJJJJJJJJJJ
@8751797/1
tttacctgtgtatgataaataaacttttttcgggtttggaaaaatttcaa
+8751797/1
CCCFFFFFHHHHHJJJJIJJJJJIJJJJJJJJJJGIJJJJJJJJJJJIJJ
@8816640/1
tttcaatcaccacattatgaaatta
+8816640/1
CCCFFFFFGHHHHJIJIJDIIGGII
@9133000/1
ttttgttgtgctagtcgcaacagttttgacagaacctatgccacattcat
+9133000/1
CCCFFFFFHHHHHIJJJJJIJJJIGJJIJJJJJJJJJJJJJJJJJJJJJG
@9136412/1
tttttaacagtttgaaaaccttgataaatggaacgaaattaaacacgctg
+9136412/1
CCCFFFFFHHHHHIJJJJJJJJJJJJJJJJJJJJJJJJJJJJJJJIIJJJ
@9136413/1
tttttaacagtttgaaaaccttgataaatggaacgaaattaaacacgctg
+9136413/1
CCCFFFFFHHHHHJIJJJJJJJJGJJJJJJJIJJJIJJJJJJJJJJJJJJ
@9142344/1
tttttagtgaacctctctaacgtctttatagaatgtcaatgttattctaa
+9142344/1
BCCFFFFDHHHHHJJJJJJJJJJJJJJJJJJJJJJHIJJJJIJJJJJJJJ
