# Supplementary material for: Identification and comparison of key RNA interference machinery from western corn rootworm, fall armyworm, and southern green stink bug
Source: PLoS One. 2018 Sep 5;13(9):e0203160. doi: 10.1371/journal.pone.0203160 (PMC6124762; doi:10.1371/journal.pone.0203160)
Supplement: S2 File — (TGZ) [file pone.0203160.s012.tgz › data/fastq/wcrw/10_Mated-male_MM_Rep3_aligned.fq]

@519611/1
aatttgaaaaaaccagagacgattttgtcgaagatctctgtgagaagaca
+519611/1
CCCFFFFFHHGHHJJJJJJJJIJJJJIHIJIIJGIJIGJIIIEHIIJGGG
@1547720/1
caacagctcaatccatctgagattcagcctcaacctattccacaagaccc
+1547720/1
CCCFF3BDHHGGHJJJJJIIJHJJJJJJJJJJJJIIJJJJJJJIJJJJHI
@1549184/1
caacagtcaacatttcccacctttttcactcaaccatagctttctcagcg
+1549184/1
BC@DFFDDFHHHHJJJJJJJJIJJJJJJJJJJJJJJJJIJJJJJJIIIJJ
@5627894/1
gttcaccatcagattcacaagcaggatcaactcaacagctcaatccacct
+5627894/1
<?@DDDDBF>BF<BC?FFGI>3CCAHIEFG;@FH?DC3@FFCEHGBGG?2
@5627896/1
gttcaccatcgcttgtcatgtgttgaaattccgcgaaattggcactggca
+5627896/1
BBCFFFFFHHHHHJIGHJJJHIIJJIJJJJJJJJJJJJJJJJJJJJJJJJ
@5628566/1
gttcactaaaaaatattaggaatccactacaaggttttcaatagggcatt
+5628566/1
CCCFFFFFHHHHHIHIJJIJIJJJJJJJJJJJJJFHIJJJJJJJJJJJJJ
@1551180/1
caacatcaacatttaaaagtggcttccagcctcgaatggccgattgataa
+1551180/1
@@@DDDBDFHDHDAGHIH<<ADEGEIGD@GG3C<FEH>>?F<F:DD<BFH
@5629385/1
gttcactttttggtcatgattttgaggtactcgagggcatgatgagcagc
+5629385/1
@@CFFFFFHHHHHGHIJJIJJJJJJJJGHIJJJIJJJJJJJJIJJJJJJJ
@4611581/1
gacaaaaatttaaacacattgcattattgatttcgaggaaataatacgaa
+4611581/1
CCCFFFFFHHHHHJJJJJJJJJJJIJJJJJJJJJJIJJJIJJJJJJJJJJ
@525625/1
aatttttgtcgagtcaaaagcgaagaatatttgaaaatttctaatattgc
+525625/1
@@@DDDDDHHHHH<CAGHIB;<8C?8D?C?GHDBGIIEHIGB?GBBBF<?
@525626/1
aatttttgtcgagtcaaaagcgaagaatatttgaaaatttctaatattgc
+525626/1
CCCFFFFFHHHHHIIJIJJJJJIJJJJJIIIJIHIJIGJJJJJJJIIJJJ
@6647972/1
tttaaaaatgcgtgtgtgcaggtatatttatcacatcattcgtcgtgtac
+6647972/1
CCCFFFFFHHHHHJHGGIIJJJFHIJJJJJIJIJJIJJJIJJIJJHIIJJ
@2059759/1
catgaagctcgcttttcaaattctcgtgacttttctcccctgttcttaaa
+2059759/1
B@?DADFFHGHGHJJJJJIJJIJIJIIJIJJJJJJIJJJJJJJJJJJGII
@2060127/1
catgaagttgtctgcccctttcttaatcggttctgcatgaatgccatctg
+2060127/1
CCCFFFFFHHGHHJJJJJJJJIIJIJJJJJHIGGCIIIJJJJJJJJJJJJ
@528242/1
aattttttgattcagtgctgattctgcacacattcgatctctgatagtag
+528242/1
@CCFFFFFHHHHHJJIJJJJJJJJJJJJJJJGHIIJIJJJJJJJJJJIJJ
@2061565/1
catgaccaaaaagtgaacagctatcgatacacagtcatagatccaatcct
+2061565/1
@@@BBADEDHDFFHB>C9FFGEIIGIHGHICHGG:DABG>B?BBBB9BEB
@6139515/1
tcgcaatattagaaattttcaaatattcttcgcttttgactcgacaaaaa
+6139515/1
CCCFFFFFHHHHHJJJJJJJJJJJJJJIJJJJJJJJJIJJJJIHJJJJIJ
@7159917/1
aaagtatagaggttgtacccaaacttttcggggtgcaatcttcttttccg
+7159917/1
@BCFDFFFHHHHFHJIJJJJIIIJJJJJJJJHI@DHIIIJJJJJJJJJJJ
@1556178/1
caacatttcccacctttttcactcaaccatagctttctcagcgtgttt
+1556178/1
CCCFFFFFHHHHHJJJJJJGIIJJJGIJJJJIHHJIIIIHIIJFG?8B
@1556179/1
caacatttcccacctttttcactcaaccatagctttctcagcgtgtttaa
+1556179/1
=@@?DB?BFBDDBFGDGGEC@@HEGGGAFGHIGFCGGIDHEBG0?8DF@>
@2572369/1
cctgcacacacgcatttttaaatttaaaaatttattcaagtcaaaaataa
+2572369/1
B@@DFFDFHHHHHJIJIJJIJHJJIJJJIJIJIIJIIGIIIJJGGGHIJF
@3593711/1
ctcttacacaccaaatagaacgacgctatcatatcaaaaactggagttcc
+3593711/1
CCCFFFFFHGHHDHIJIDHIJIIGJIJIIIIIIHIIJGIJJIIIGHBFHI
@4103758/1
cttctatctagtttcccacgccagtatacagggagtggcgaaa
+4103758/1
@@@DDB;BFBD:<<2<<AE<FBFECBFEFFE@E=D:8DDF@:D
@2064430/1
catgattttgaggtactcgagggcatgatgagcagccgagcccttggctt
+2064430/1
BCCDFFFFHHGGGGHIIIIIJJJIJGIJGGICFDBGGGGBGIHGHJJJJB
@2064573/1
catgcacatctcttggagccagccaatgggattgcccatcactttgtcat
+2064573/1
CCCFFFFFHHHHGJJJIJJJGGIJJJJJIJJJJJJJJJJJJJJJJJJJJI
@8667/1
aaaaaaatgtcaaaattttgcaaattatgtggcattttgacatttatgtg
+8667/1
CCCFFFFFHHHHHJJJJJJJJJJJIJJJJIIJJIJJJJJJJJJJJJJJIJ
@6657698/1
tttaaatgaaaaacgtatgttgtttacttcatttgaatctatggaagttc
+6657698/1
CCCFFFFFGHHHHIJHIIJHHGGGGIGIIJJJJJIJIJJIJJJJIJJFHI
@534022/1
acaaattatgtcaaattttgacatttatgtaacatgtgtgcttaagtggc
+534022/1
CCCFFFFFHGHHHIJJJJJJJJJJJJJJJHHIJIJJJJIIIJJJJJJJJJ
@5642831/1
gttcccttttgagctattgcgatattttttcggaaaaaag
+5642831/1
?@@=DD>DHF>?FCB<EGBCEH;FGHIIIEFHBEGEAAB@
@5642832/1
gttcccttttgagctattgcgatattttttcggaaaaaagt
+5642832/1
@@@DDDADFDDD:E?GHGGHH>G@DCHHGH?F:BBFHHBA8
@5642833/1
gttcccttttgagctattgcgatattttttcggaaaaaagtgagtt
+5642833/1
1:14=?DDHD?;DBFFFHCCHEHIGGICEEH<D?GBHIIHBC9F=@
@7670925/1
agtcccacaaagtttcacagttccacaaaacgctgaaaaattccgtcggc
+7670925/1
CCCFFFFFHHHHHJJJJJJJIIJJJJJJJJJJJJJJJJJJJJJJJIJJJJ
@3088589/1
ctaaaaaagcaggaaaagcccagaagaacgttcgactttcacttcattct
+3088589/1
CCCFFFFFHHHGGJJJJFIIJJIJIIHIGIHIJJIIJJJJJJJJJIIIJJ
@3088590/1
ctaaaaaagcaggaaaagcccagaagaacgttcgactttcacttcattct
+3088590/1
CCCFFFFFHHHHHJJJJGIIJIIIJJJJJJJIJJJJJJJJJJJJJIJJJJ
@534871/1
acaacagcaagctcctccgcaacagcaacctgga
+534871/1
?@@D=DDAFH?FFHDEDFBGEGGHICD@G930:0
@7166973/1
aaataaaatacggcaaatagaagaaaggccgatagaatgaagtgaaagtc
+7166973/1
@<1ADDDDHDDHDIFIGDHIHGAFGHGCGGGHIIGCGIEIII<CFHIIBF
@535631/1
acaacctctatactttgcatcaaataaatgctcccttttcacaatataat
+535631/1
CCCFFFFFHHHHHIJJJJJJJJJIJJJJJIJJJJJJJJJJJIJJJJJJJJ
@5643364/1
gttccggtggccaccagatcgttgttaaggaacacgcggtagcgga
+5643364/1
@@@FFDDDHHFFHJJJFGJJIIJJJIIGHJIIIEHIHIJAHHJJJA
@5643752/1
gttccgttggtctgattggcttgttcgggcgtcacttttccgaccaagag
+5643752/1
CCCFFFFFHHHHHJIJJJJJJJ6AH<;GH:@0?DFGHII<C;@GH8C?E?
@6662379/1
tttaaattttgtaaatccacattttcgggttctatgtagactttgcctct
+6662379/1
CCCFFFFFHHHHHIJJJJJJIJJJJJJJJHHIJJJIHIJIIJEHGHIIJI
@7675432/1
agtgtcctcgtgaggaagaggaatttgaacagttaccatctactatc
+7675432/1
CCCFFFFFHHHHGJJIJJJIIGIJJIHJJJJJHHHJJIGIIJJIIII
@4115455/1
cttctctttgacattgcttgtggtcacttttcgcgcaaaggtaaaatcgt
+4115455/1
@@@DBDDDH?AFFHHGGAF<ACFCHCHIHHIEAFBFEHIII?DGHHB=BF
@4115456/1
cttctctttgacattgcttgtggtcacttttcgcgcaaaggtaaaatcgt
+4115456/1
@C@DFFFFGHHHHIHIGJJICGHFHJGIJJIIJIIJJIJIGGHIGEHEII
@542434/1
acaccccttaatcagctacaacagtcaacatttcccacctttttcactca
+542434/1
CCCFFFFFHHHHHJJJJJJJJJIJHHIJJJJJJJJJJIJJJJJJJJJJJJ
@5137225/1
ggcttttaaaatttaacgtttagcagtcttctttttagaataacattgac
+5137225/1
CCCFFFFFHHHHHJJJIJHIJIHIJJHJJJJJJJJJJIJJJJIJJJJJJJ
@6151581/1
tcgtcgtgtaccacatctcggatcttgctactaatattcgattcgatagg
+6151581/1
@CCFFFDFHHHHHIJJIIIGJ@GHJJIIJJJIJJJJJJIJJJJJJIJIJJ
@18916/1
aaaaaaggtgcaaattaagatatcctcagatgccgacactatgggtcgga
+18916/1
@@@DDDDD<CDHHFIIIIII@FHIIIGIIIIIGGGBHIIIIIIFFCFGD6
@3606057/1
ctcttggtgaacacatactttattcgtcatcgctccccacgagcgtttct
+3606057/1
CCCFFFFDHHHHHJJJJJJJJIJJJJFIIJJJJJJJIJJIJIIIIAHGGE
@5139860/1
gggaaataaacaaggatgtaagaactatggaggaatattacaataagccg
+5139860/1
CC@FFFFFHHHGHJJGIJGIBHHHGJGHIIJJJJJIHIIJJJJJJIIGFG
@4631040/1
gaccgattcagcccccaccaagggaagggggcggcccccatcccaac
+4631040/1
CCCFFFFFHHHHHJJJJJJJJGIJJJJJJIJIHDDDDDD6CDDD>CB
@2080313/1
cattattatataatatatcctcaaactagggaagacttatctcatccaac
+2080313/1
CCCFFFFFHHHHHJJJIJJJJJJJGJJJJJJJJJJJJJJJJJJIJJJJJJ
@5141554/1
gggaacaatttttgtcgagttattgatttcgaggaataatacgaacttcc
+5141554/1
@@CFFFFDHHGGHJEGGFFEEGHIIGIJJJJGGGIJIIJJIJJIGHJJJH
@5141555/1
gggaacaatttttgtcgagttattgatttcgaggaataatacgaacttcc
+5141555/1
CC@FFFFEHGHHHJHIJJJJIIJJJIJJJJIGHIJJJJIJJJJJJJJJJJ
@549536/1
acatactttattcgtcatcgctccccacgagcgtttctttagtctgtata
+549536/1
CCCFFDFFHHHGHJJJJJJJJIIJJJJJJIJIJHJGJJJJJJJIJJJJII
@4125766/1
cttcttcccccaaggataacctctctgtcggt
+4125766/1
@@@DDFDFHHH?FAGAEFHDHCEBGG@<DCH0
@25508/1
aaaaaatatcgcaatagctcaaaagggaacaatttttatcgagttattga
+25508/1
CCCFFFFFHHHHHJJJJJJJJJJJJJJJJJJHJJJJIJIJJJJHIIIJJF
@25900/1
aaaaaatattaggaatccactacaaggttttcaatagggcattctaacat
+25900/1
?@@DDFFFHHGHHJJJJIJJEHHHGJICGHIHGDIIJJFGJIGGIJGIIJ
@25901/1
aaaaaatattaggaatccactacaaggttttcaatagggcattctaacat
+25901/1
@@@DFFFDHGHHHJJIGHIJIIIIGIJFFHGIIIJJIFGIIJJJJJJIII
@25902/1
aaaaaatattaggaatccactacaaggttttcaatagggcattctaacat
+25902/1
C@@FFFFFHHHHHJJJJJJJJJJIHIJFIJJJJIJJIIJJJIJIJIJIJJ
@6155379/1
tctaaagctatctactcgttatataatcatcattcaaacattgaagccag
+6155379/1
1114422=CHBHFEGGIIFFGHGGFGIJJFJHGEIGAFHGD????BBFCF
@5662873/1
gttctgcatgaatgccatctgggcccggggctctgtg
+5662873/1
CCCFFFFFHHHHHJJJJJJJJJJJJJJJJJ<:@;89B
@5663313/1
gttctggcaacatcgacagataccacaaatacctaaaccttcccactaaa
+5663313/1
CCCFFFFFHHHHHJJIIIIJIJJJJJJJJJIJJJJJJJJJJJJJJJJJJJ
@7684754/1
ataaaaatttatagttttttgcatttttattcggcttattgtaatattcc
+7684754/1
CCCFFFFFHHHHHJGIJJJJJJIJJJJJJJJJJJJJJJJJJJJJJJJIJJ
@4635872/1
gacgaatgatgtgataaatatacctgcacacacgcatttttaaatttaaa
+4635872/1
CCCFFFFFHHHHHJIGIJJIIIJJJJJJJJJJJIIJJJJIIIJJJJJJIJ
@5665254/1
gttcttacatccttgtttatttccctttttgtggagagg
+5665254/1
?=@BDDBDF<CFFEBFGHEEHIC@BEGIIIEFGG9C;CF
@5665255/1
gttcttacatccttgtttatttccctttttgtggagaggtactatgtgtg
+5665255/1
CBCFFFFFHHHHHJJHIJIJJJJJJJJJJJJGHJFHDHICGGIJJJIIHI
@6161808/1
tctagaacgattttacctttgcgcgaaaagtgaccacaagcaatgtcaaa
+6161808/1
CCCFFFFFHHHHHJJJJJJJJJJJJIJIIIHIIJEIIJJJIJJFIHIJJH
@4134571/1
cttcttttccggaaaatgctcgaaaa
+4134571/1
?@@D=>:=2A?DFFIIEG>:A8@FB1
@4134572/1
cttcttttccggaaaatgctcgaaaactcaattggcgcacattcagcagg
+4134572/1
CCCFFFFFHHHHHJJJGIIJJJJJJJJIIJJJJJJJJJIJJJJJJIIJII
@4134927/1
cttcttttgcctcttcgaaatccggacctacacccattgcagtaaatgat
+4134927/1
BBBDFFFFHHHHHJJJJIJJJJJJJJIJJIJJJJJJIIGIIJGGGJJJJJ
@2090539/1
catttatcaaggttttcaaactgttaaaaaacctgctgaatgtgcgccaa
+2090539/1
CCCFFFFFHHGHFGIJJJJJJJIJJJIIJIIJJJJJJIJJJJIJIJJIII
@3109102/1
ctaaacgttaaattttaaaagcctcttaaatttaactgaaatatagaata
+3109102/1
CCBFFFFDHHHHHJJJJJJJJJJJJJJJJJJJJJJJJJJJJJJJJJIJJJ
@3109538/1
ctaaactcacttttttccgaaaaaatatcgcaatagctcaaaagggaaca
+3109538/1
CCCFFFFFHHHHHJJJJJJJJJJJIJJJJJJJJJJJJJJJJJJJJJJJJJ
@3109575/1
ctaaactcatgtttctagtagcagccatgtctgcaactgaccagcagttc
+3109575/1
CCCFFFFFHHGHHJJIIIHHGIIJIJJJIIICHIJIJJIIJJJIGIIIJJ
@2092106/1
catttcgttaaagaaccacaaaatgtgacatataaaggtgaatatataac
+2092106/1
CCCFFFFFHHHHDIGJJIJIJJJJJHIIJIJIJJJJJJGHIJIJIJJJJI
@3626418/1
ctgaaattgagaaaaaatgaacatggaatgtaagaacattttcggaatca
+3626418/1
@BCFFFFFHDHHHIJJIJIJIJHGIIJJJJHIIIJJJJIJJJJJIEIJII
@2596481/1
cctgttccgtagcagacggccactggcaaagtggatagctgcaccaagca
+2596481/1
CCCFFFFFHHHHHJJJJIIJJIJJJJJJJJJBGIIJIJJHIIJJJJJIII
@2596642/1
cctgttcttaaataaagtgtactttattgaaaaattagtaaaacataatg
+2596642/1
B@:BDDEFHHHHHJIJHFHIJJJJJJJJIJJJJJJIJJGIJJJJIJJIJJ
@3111867/1
ctaaagctatctactcgttatataatcatcattcaaacattgaagcc
+3111867/1
CCCFFFFFHHHHHJJIIEGHIIGJJJJJJJJJJJJJIIJJJJJJJJJ
@6684757/1
tttagcagtcttctttttagaataacattgacattctataaagacgttag
+6684757/1
CCCFFFFFHHHHHJJJJJJJJJJJIIJJJJJJJJJJIJJJIJJJJJIJJJ
@1579801/1
caacgctcccatgagagcttcaaagcaattagccatggcgtggcgcagct
+1579801/1
CCCFFFFFHHHHHJJJJIJJJJJJJJJJJJJJJJJJJJJJHIJJJJJJJJ
@7195241/1
aaatgaccttagcagacctcttgataggcgagatttggaagttttcggca
+7195241/1
CCCFFDFFHHHHHJJJJJJJIJIJJJJJJJJJHJJJJJJIJDHIIJJJJI
@1074481/1
attattatataatatatcctcaaactagtgaagacttatctcatccaact
+1074481/1
@@@FFFFFHHGHGJIIIIJIJJJJIJGJEHIIIIIIJJJJJJJJIHIJJI
@1075002/1
attattcctcgaaatcaataactcgataaaaattgttcccttttgagcta
+1075002/1
CCCFFFFFHHHHHJJIIJIJJJJJJJJJJJJJJJJIJJJJJJJJJGIJJI
@2600257/1
ccttaatcagctacaacagtcaacatttccc
+2600257/1
CCCFFFFFHHHHHJJJJJJIJJJJIJJJJJJ
@2600258/1
ccttaatcagctacaacagtcaacatttcccacctttttcactcaaccat
+2600258/1
CC@FFFBFFBFBDDHHEGGAFBDEGIIIIIIGGF?CGHIEEIIIIGIII@
@561849/1
accatcgcttgtcatgtgttgaaattccgcgaaattggcactggcaagtc
+561849/1
B@<DFFFFHHHHHJJJIJJIIIJJJJJJIJJJIJJJJHIJJJIJJJFIII
@3114476/1
ctaaagttaaccagacaaagcacctatcgaatcgaatattagtagca
+3114476/1
CCCFFFFFHHHHHJJJJJJIJJJJJJJJIGGIJJHIIGIIIIIIJIJ
@2101393/1
ccaaaacatgaccatgatgcactcggccggaccgattcagcccccaccaa
+2101393/1
CC@DFFFFHGGHHJIIIJIJJJJIJIJJIJIIIJHGGIJGAEHIHHFFEC
@2101394/1
ccaaaacatgaccatgatgcactcggccggaccgattcagcccccaccaa
+2101394/1
CCCFFFFFHHHGHIIJIJJJJJIJJIJJGJIIIIIIJJJHIHJJHEFFF?
@7695437/1
ataaagtacactttatttaagaacaaacaggggagaaaagtcacgagaat
+7695437/1
CCCFFFDEHHHHHJJJJJJJJIIJIJJJIJJJJIJJIJIJIJGIIHIGGJ
@7198898/1
aaatgctcccttttcacaatataataaatacatatcatatcatcggggca
+7198898/1
@@CFFFFFHDDFHGGHIBHIHIGHIJJIEIIIIJIIIIJIIGIIIGEGGI
@564717/1
accgaaacgtagatgaacagatcgaagggaattatacatttccagagatt
+564717/1
CCCFFFFFHHHHHJJJJJJIIJJJJIHJIHIJIJJJJJJJIIJIJJJJHD
@5673095/1
gttgaaattccgcgaaattggcactggcaagtcaaagaagctagcca
+5673095/1
CCCFFFFFHHHHHJIJJJJJJIIJJJJIJIJGHJJIIIJIIJJJIJJ
@6173528/1
tctccgaagagtatgtctcgaaagacttcgactttttactatttttgtat
+6173528/1
CCCFFFFFHHHHHIJJJJJGGIJEEHFIIIEIJHJJJGGGGJJJJJIIII
@4648741/1
gacttgaataaatttttaaatttaaaaatgcgtgtgtgcaggtatattta
+4648741/1
B@BFFFFFGGHHHJJJJJJJJJJJJJJJJIJJHIIIHIIIIJGHJJJJJI
@1086629/1
attcagcaggttttttaacagtttgaaaaccttgataaatggaacgaaat
+1086629/1
CCCFFFFFHHFHHJJJJJJJJHJJJJJJJJJJJJJJJJJJJJJJJJIJJJ
@5156878/1
gggcaaccagcagtcccacaaagtttcacagttccacaaaacgctgaaaa
+5156878/1
@@@FFFFFHHFHGIJJIIJJJIIGHIIIIIHFHIEHIJJGIIJGIIJIEG
@5157652/1
gggcaatcccattggctggctccaagagatgtgcatgtcccgcagatggc
+5157652/1
@<@FDDFFHHHHHIJJJIGG@FGGIGIIGCHGHIIIJDGGGBH<FBGHGI
@3636794/1
ctgaagtaaaagtgtgctccattggtttatcctctactgtacaactgttt
+3636794/1
CCCFFFFDHHHFHIFHIIJJJJJJJHJJJJJJJJJJJJJJJJJJJJJHII
@5158495/1
gggcagacaacttcatgtacaaatacctcaccttacaaattgaaatacgg
+5158495/1
CCCFFFFFHHHHHJJJJHGJJJJJJJJJJJJJJJIIJJIJJJJJJJJJIJ
@571538/1
acctaggaccatggggtgcagataaagctgctcttaacattttgtcaaaa
+571538/1
@@@DFFFFHHHHGJJIFHIIIHJJJJIJJIJJJJJIGHJJJJJJHIJJJJ
@3641137/1
ctgaatcaaaaaattctccatcgttacaataagttattcgggcaagttat
+3641137/1
CCCFFFFFHHHHHIJGIHJIIJGIJJJJJJJJJGIJJJJJJJIJJJHHJJ
@5160645/1
gggcgccatccacgagccaatcttccgctaccgcgtgttccttaacaacg
+5160645/1
CCCFFFFDHHHHHJJJIJIIJJJJJJIJGIJJHGG:FAGHIEHEHHHHEB
@1596904/1
caactgtttacctgtgtatgataaataaacttttttcgggtttggaaaaa
+1596904/1
CCCFFFEFHHHHHJEHEGGGIHGIIIJJJJJJJJJIJJJIHGIJJJJJIJ
@4652559/1
gagaaagctatggttgagtgaaaaaggtgggaaatgttgactgttgtagc
+4652559/1
CCCFFFFFHHHHHGHIHJFIIJJJIJJAFHIJJJJJJIIJJJJIJJIJII
@1598625/1
caacttcgttcagttcttgcaggagatcgctagcgaacaatccttcgagg
+1598625/1
CCCFFFFFHHHHHHHJJJIJJJJIJJJJJJJJJIJJJJJJJIJJJJJJJJ
@1095680/1
attcctccatagttcttacatccttgtttatttccctttttgtggagagg
+1095680/1
CCCFFFFFHGFFFGHIHEHJGIJJJIJIGIHHIGIIJGIGHGDDHBGBHG
@576010/1
acgaacttcaattacacaaattagtacaactcctccaaaccttgcaaatt
+576010/1
?@@DDDDBFHHFHIGBDDBAHECC3AHHIIGGGGIHGFAFDHGEGGHBGG
@4655843/1
gagaagaaagctatacagtagtcaaatttgtatccattatcactttttgt
+4655843/1
@@@FFFFFAHFHHAGGEE<I<EFF@HGGH>HHFHIGDHGHIEHGFIIIEI
@2113994/1
ccaaaccttgcaaattttcaatcatgaagcaagattttacctgaacaatt
+2113994/1
@C@FFFFFHGGHHIIJJJIGJHJJJJJJIJJJJJJJJJJJJJIJJJJJJJ
@2113995/1
ccaaaccttgcaaattttcaatcatgaagcaagattttacctgaacaatt
+2113995/1
C@CFFFFFHGHHHJJJJJJJJJJJJJIIJJJIJJJJJJJIJJJIIIJGHH
@2113996/1
ccaaaccttgcaaattttcaatcatgaagcaagattttacctgaacaatt
+2113996/1
CCCFFFFEHHGHHIJGJJJJIJJJJJJJJIJJJJJIEHGGGIJJIIIJJI
@2113997/1
ccaaaccttgcaaattttcaatcatgaagcaagattttacctgaacaatt
+2113997/1
CCCFFFFFHHGHGIJJJJHJJJJJJJJJJJJJJJJJJIJJJJIIJJIIJJ
@4656758/1
gagaaggttatgaaccggcaataactttccttgttgtccagaaacgtcat
+4656758/1
CBCFFFFDHHHHHJIJIJJJJJJJJJJJJJJJJJIJIIJJJJJJJJJJGH
@5171968/1
gggtaacaatctgccttctacatttgcgagtgacgaagagactctcagct
+5171968/1
=<@:BDDBCFC?A@AGGHGGGH<EHEH>::1:CFAHHE@9;BFC@B>8?C
@6700976/1
tttattgaaaaattagtaaaacataatggttttcgcgcgtaaagtgacca
+6700976/1
CCCFFFFFHHHHHJJIIJJJJJJJJJJJIHIJJJJJJJJFHIJICHIJJJ
@5685158/1
gttgagtgaaaaaggtgggaaatgttgactgttgtagctgatt
+5685158/1
;?@F;DDDAFFHFHE:EFHCGGIIII@CGGEGIIF<CCF>0:?
@2115777/1
ccaaacttttcggggtgcaatcttcttttccggaaaatgctcgaaaactc
+2115777/1
CCCFFFFFHHHHHJJ@EHHJIIJJJJJJJJJJJEHIJIJJJJJJJJJIJJ
@4657646/1
gagaatatgaaatttaaaagaaaatttgaaaagtatcatgagttttgtga
+4657646/1
CCCFFFFFGHHHHJJJJJJJJJJJJJJJJJJJJCGIIJJJJJHIJJJJJI
@4658027/1
gagaatggcggctcacaagatgtggcaatccttgcaggatttacccg
+4658027/1
@@@DDDDAFFFA?:9C<E3??B:DG;DF@BG9D??DFF=FFFBCFFA
@4159774/1
cttgaggaagtaacggcagcactattgacactaagaaatcacagagcccc
+4159774/1
@@@DDDDDHFFHHIGIIIIC<E?EEHEAHFGFFHEGHHEHDGHBDDDCGI
@2618389/1
ccttggcttccttcggagttttgcctgttccgtagcagacggccactggc
+2618389/1
CCCFFFFFHGHDHIBHBHCGHICHIGIGIJJJFHIIJIIIIIGIIJGIJI
@2618576/1
ccttgggggaagaagccaaattgctctactctcaagaaatggcctccatg
+2618576/1
CCCFFFFFHHHHHJJIJJJJJJJJJIJJJJJJJJJJIJJIJJJJJJJJJI
@4162425/1
cttgataaatggaacgaaattaaacacgctgagaaagct
+4162425/1
@@@DADBDDDF<FH<EGGEGHGEHGEGG8G@DGIIDEBF
@5180098/1
gggtttcttaacctcataggtacaagtggaccagcttgcagttcactcat
+5180098/1
BCCDDFFFHHHHHJGIJJJJEHIJJJHJJJJIJJJJJJJJJIJIJJJJJJ
@6203545/1
tcttcgtcactcgcaaatgtagaaggcagattgttaccctccacgggtaa
+6203545/1
@@@FDDDDDFFHDHGGBHGHIIEIIJBGFHGHIB@FIIIGJJJGDGDHGG
@1606633/1
caagaaatggcctccatgccgagcaagactcccgtcagcgtcctccagga
+1606633/1
CCCFFFFFHHHHGJJJIIJJJIIJJJJJJIJJJBHGGIJJJIJJJJJIJI
@1606634/1
caagaaatggcctccatgccgagcaagactcccgtcagcgtcctccagga
+1606634/1
CCCFFFFFHHHHHJJJJJJJJIIJJJJJJJJJJJGJIJGHHJJIJJGGHE
@1606635/1
caagaaatggcctccatgccgagcaagactcccgtcagcgtcctccagga
+1606635/1
CCCFFFFFHHHHHJJJJJJJJIJJJJJJJJJJJJIJIJIJHIJJJJJJIB
@7213696/1
aaattatgtcaaattttgacatttatgtaacatgtgtgcttaagtggctt
+7213696/1
CCCFFFFFHHHHHJJJJIIJJJJJJJJIJJJJIJIIIGJJJJJJIIJJJJ
@2623922/1
cctttcttaatcggttctgcatgaatgccatctgggcccggggctctgtg
+2623922/1
CC@FFFAEFHHHDIEHHIEGHHGIHGHIJGHIIEGIIIJGIJJIGIEG@E
@6207767/1
tcttgctactaatattcgattcgataggtgctttgtctggttaactttag
+6207767/1
CCCFFFFFHGHHHFIJGIEHHIIFIJJJFHIIIIGGGIIIHGCEHIIJJG
@7717495/1
ataagatgcagtgactgccgccacactcggtatatgttgcgaatcagggc
+7717495/1
@@CFFFDDHHFDDHIGHGG@FGGHHGGDFH:BFHIIFGGFIJIIGEG@GG
@590059/1
actaatttgtgtaattgaagttcgtattatttcctcgaaatcaataatgc
+590059/1
CCCFFFFFHHHHHJJJJJIJHJJJIIJJJJJJJIJJJJIJIJJJJJJJJJ
@4664834/1
gagagttgttgcttggttgagcagtagttcttgcgccatttcgaaaggag
+4664834/1
@@<1DDDDHFHHHIBF?CFAFADHFHIHIEHHIIIIGIIIIIIGEGHIGG
@3142416/1
ctaagtggtaagtagaaggtaagccacttaagcacacatgttacataaat
+3142416/1
CCCFFDEFHHHHHJJJJJJFIIIIJJJJIJIJJJJJJJJJIIJIJJJGJI
@1611550/1
caagaacttgctggatctcttggtcggaaaagtgacgcccgaacaagcca
+1611550/1
@CCFFFFFGHHHGJJJJIIIJJJCHIJIJIJJ?CGEHIJIJIJJJJJJII
@1611551/1
caagaacttgctggatctcttggtcggaaaagtgactcccgaacaagcca
+1611551/1
CCCFFFFFHHHHGIHIIJIJIGIEFHIJJJJJDHIIJJJIGHIIIIHCIJ
@593680/1
actcgacaaaaatttaaacacattgcattattgatttcgaggaaataata
+593680/1
C@BFDDFFFFHHHJJIIIGIGIIIGIGHGIJIGGIIIIIEGIEHGIIJIG
@3144369/1
ctaataactatcttattgttccaactattaaagatgatgctcaaagtgtt
+3144369/1
CCCFFFFFHHHHHJJJJJJJJJJJJJJJJJJJJJJJJJJJJJJJGJFHIJ
@595107/1
actgaatgtaattttttatatagtgccccgatgatatgatatgtatttat
+595107/1
@CCFDFFFDHHHHJJJJIJJJJJEHIIJJJHJJEIIIJDIJJIIIIIJJJ
@7722303/1
ataatacttttcccggtttgttctgaaacaaacatcactgtgatgaaaaa
+7722303/1
CCCFFFFFHHHHHIHIDGH??FBE@FGI9FHHGG@GIICCGEGHIGIIII
@6212219/1
tctttgacattgcttgtggtcacttttcgcgcaaaggtaaaatcgttcta
+6212219/1
CCCFFFFFDHHDHCHGFHIGIGEHHIJIJJIIIJIJJ0?FHIGEGBFEGI
@5185096/1
ggtacatctccatgtggacccatttgctttg
+5185096/1
@@@FFDFDFHDFAGFEDGHGGBD>EC42A4B
@56118/1
aaaaagaaggcgaggttactattcacgacagtcaaaatagagagaaaata
+56118/1
@@CFFFFFGHHHHGIFHGIIGFIEGIIGGGIDHAGGHCFGGGEHEHIJ@G
@4173081/1
cttgcagcttgttctctttggcttccagctttcgtttatcctcgtaggtg
+4173081/1
@CCDFFEFHHHHHCGGIGHHGEIGH<FGCEHIGIGIDHEGGGGGHI=DBD
@4670846/1
gagccaatcttccgctaccgcgtgttccttaacaacgatctggtggccac
+4670846/1
CCCFFFFFGHHBHGIIJIIGGGCDFHIIEHIJJJIGEIGIGEIFFGGIII
@5185937/1
ggtacttgcgtggacacgcatattacacatccatttatgcaggacttcta
+5185937/1
BBBDFFFFHHHHGIIGJIIJJIJJJJJJJJJJGIJIJJJJJJJJJJJJJJ
@2632985/1
cgaaaactcaattggcgcacattcagcaggttttttaacagtttgaaaac
+2632985/1
@@@DDDADBDHAFAHFFA1<8?C@@BCGGI:?GHII?D@FEBFF@<CGEF
@2632986/1
cgaaaactcaattggcgcacattcagcaggttttttaacagtttgaaaac
+2632986/1
@@@DDDDDFDHDHDHEFB:C?<FBGCGECH1CFHIICH@DD8BF=>FHI@
@2632987/1
cgaaaactcaattggcgcacattcagcaggttttttaacagtttgaaaac
+2632987/1
CC@FFFFFHHHHHJJIIIGIIJIJJJGIJJHIIJJJJIJJJIJIJJIJJJ
@2632988/1
cgaaaactcaattggcgcacattcagcaggttttttaacagtttgaaaac
+2632988/1
CCCFFFDEHHHDFBDBGGGI@HHHGIFGHJFFHIIJGGGGGHIJIIIJII
@2632989/1
cgaaaactcaattggcgcacattcagcaggttttttaacagtttgaaaac
+2632989/1
CCCFFFFFGGGHHEIGHIIJIJJJJJFIGIJJJIJJJJJJIIIJJJJJJJ
@2632990/1
cgaaaactcaattggcgcacattcagcaggttttttaacagtttgaaaac
+2632990/1
CCCFFFFFGHGHHJJIIIDGGIJJJIJIIJGIIJJIIIIIIHIJJJJJIJ
@2632991/1
cgaaaactcaattggcgcacattcagcaggttttttaacagtttgaaaac
+2632991/1
CCCFFFFFHHHHHJJJJJJJJIJJJJJJJJFHIIJJJJJJJHIJJJJJJJ
@3148699/1
ctaatattcgattcgataggtgctttgtctggttaactttagtgggaagg
+3148699/1
CCCFFFFFHHHHHJIGEGHI<ADHIGFEDCHGHHIGBHIIIGGGIGIIJI
@6214661/1
tgaaaaattagtaaaacataatggttttcgcgcgtaaagtgaccaaagca
+6214661/1
CCCFFFFEHHHHHJJJJJGIJIJJHGJJJJIJJJBGIGH?FGIJJIJIII
@6215287/1
tgaaaaccttgataaatggaacgaaattaaacacgctgagaaagctatgg
+6215287/1
@@@DDDDD>F:AAAEGB@G3F;:@BGEHDGIBGFAD@A?D<DFBBDDFCF
@6719176/1
tttcagtcccgaataccgattctcagccgagctgcccagtttagtggcca
+6719176/1
CCCFFFDEDBFHHJJJJIGGEGHEIJJJIJIJIHIGIIBHIIIJJIGIIJ
@2131600/1
ccaacatctgtcagtgctagcgaaaatactcaacctggatcaatatatgc
+2131600/1
CCCFFFFFGHHHHJIIJJJJJJJJJJJJJJJJJJJJJJJJIJJJJJJJJJ
@4673218/1
gagctgcccagtttagtggccaactcttcgtcactcgcaaatgtagaagg
+4673218/1
CCCFFFFFHHHHHJJJIJJIJIJJJJJJJJJJJJJJIJJJJJJIIIJJJI
@6216083/1
tgaaaagggagcatttatttgatgcaaagtatagaggttgtacccaaact
+6216083/1
@@@DDDFDFBFDBHHGFAHG@CHGHHH@ECEFHGHHGD@GHHHGIIADGI
@59933/1
aaaaaggtgggaaatgttgactgttgtagctgattaaggggtgtattcta
+59933/1
C@CFFFFBFHHHHJIJGGIIJJJJJJIIJJIJFHIIIJJJJ?DDEIIJJJ
@2635387/1
cgaaaagtaaacgtcagtttgcgtttcaatgcatcgataagacgaatggt
+2635387/1
<@@FFFDDFFHFFGHGGIGJIIIJIEIGIIEGIGIIGIIIIJIIHEGGG8
@2635661/1
cgaaaagtgaccacaagcaatgtcaaagagaaggatagcaactaatttta
+2635661/1
@@@FFFF?FFFFDIIIEIGIFCAFEGGHECE@GGHCBD>GHGHGIIIGAH
@2635662/1
cgaaaagtgaccacaagcaatgtcaaagagaaggatagcaactaatttta
+2635662/1
CCCFFFFBFFHHFIJJJJJJJJJJJJJJHHHIJJJJJJJJJJJJJJJJJJ
@2635663/1
cgaaaagtgaccacaagcaatgtcaaagagaaggatagcaactaatttta
+2635663/1
CCCFFFFDHGHHHJJJJJJJJJHIIJJJIJHIHIIJGJJJJJJJJJJJJJ
@5188460/1
ggtatatttatcacatcattcgtcgtgtaccacatctcggatcttgctac
+5188460/1
@C@FFFFFHHHHHIJIJJJJJJJJGFHGGIEHHIIIJJIIJJJJIJIIIJ
@5188461/1
ggtatatttatcacatcattcgtcgtgtaccacatctcggatcttgctac
+5188461/1
B@?DFFFFHHHHHIJJJJJJJJHIJHIEIIIEGGGIGHGIIHIGIEHIIJ
@1109865/1
attcgtcatcgctccccacgagcgtttctttagtctg
+1109865/1
??@FDDDFFHBBFGIIGGEHI@>GHCGCG>F<BB?<?
@1109866/1
attcgtcatcgctccccacgagcgtttctttagtctgtatattttcttgt
+1109866/1
CCCFFDFFGHGHHJJJJJJJJHGHFHGGIJJJIGGGJJGIIGIIJJJIII
@4179840/1
cttgcgtactgtagtagaggttgcagcatatcttatcatgtttcttgtct
+4179840/1
CCCFFFFFHHHHHJFHIIJJFGCGGHHHGIIIJJGHIEIIHGIIJJIJJF
@7226400/1
aaatttatacagcactactatgttaccttttggagaacaaaaagaaggcg
+7226400/1
CCCFFFFFHHHHGJJJJJJJJJJJJIJJJJJJJJJJJJJJJJJJJJJIJJ
@7226415/1
aaatttatagttttttgcatttttattcggcttattgtaatattcctcca
+7226415/1
CCCFFFFFHHHHHIJIIHGHIJIJJIJIJGIJJJIIJHGIIJJJJJJJFG
@601409/1
acttggtaatcttagtgtctttcagtcccgaataccgattctcagccgag
+601409/1
CCCFFFDFHHHHHJJGIGJIJJJJJIIIJJJJJJIJJJJJJJJJJJIJJI
@602127/1
actttatgctcttgacatttcgttaaagaaccacaaaatgtgacatatat
+602127/1
@CCFFFFFHHHHHJGHJJJJJJJJIJJJJJJJJJJJIJJJGIJJJJJJII
@7228387/1
aaatttgactactgtatagctttcttctcttggtgaacacatactttatt
+7228387/1
@@@DDFFDDHDFHI@DFBHCDJHJIJGIHIGIJHIIGIGIJJJIJJJIIJ
@7228479/1
aaatttgcaaggtttggaggagttgtactaatttgtgtaattgaagttcg
+7228479/1
@@@DFFFFAHGH<EHGIEHGIIGGHEFHIIIIIJJIIGIIIJIJIJIIEE
@7228936/1
aaattttaaaagcctcttaaatttaaccgaaatatagaatacacccctta
+7228936/1
CCCFFFFFHHHHGJJJJJJJJJJJJJJIJIIIHIJJJJJJJJJJJJJJJJ
@3663303/1
ctgagatggggtggttttaaaggcggcatcagaataatggaatggatagg
+3663303/1
CCCFFEFFHGH<DHCGHJIJJJJJJJGGEGD@GG=CHGGIHHGHHECHEF
@4182135/1
cttgctggatctcttggtcggaaaagtgactcccgaacaagccaatc
+4182135/1
CCCFFFFFHHGHHJJJJEIHIFHIJIHHIIIJJJIIIIJJJEIIJJI
@6727098/1
tttccctttttgtggagaggtactatgtgtgtttggctagattctgtttg
+6727098/1
@@@DDDDDHHHDCFH?F?GI<AFFHIIHHFHGHGHIIIIIIIIIIFGHIE
@3663960/1
ctgagattcagcctcaacctattccacaagacccccagccccaacaagga
+3663960/1
CCCFFDFFHHHHHJJIJJJJJJJJJJJJJJJJJJJJJJIIJFJJJIIJJH
@4183137/1
cttgcttcatgattgaaaatttgcaaggtttggaggagttgtactaattt
+4183137/1
@@@ADADD?F?8CE?DAGBCFH:B?EFEAEFHGC?;181:CDF?@9BB<G
@4183138/1
cttgcttcatgattgaaaatttgcaaggtttggaggagttgtactaattt
+4183138/1
CCCFFFFFHHHHGJIJJJJJJJJJJJIJFHIJJGHJHIGGIIJIJIIJJJ
@4679730/1
gaggtaatacactattattaggcactagttattaattataatcatcaata
+4679730/1
BBBFDFFFHHHHHJJJIJJJJJIJJJJJJJIIJJIJJJJJIIJJJJIIII
@7233571/1
aacaaaagcaacttcaacaagaggaaggagcgcaactttcttccagttca
+7233571/1
CCCFFFFFHHHHHJJJJJJJIIJJJJJJJJJJIJIJJJJJJJJJJJIJJI
@5195057/1
ggtcggaaaagtgactcccgaacaagccaatcagaccaacggaacgcccg
+5195057/1
@@?DDFFFHHGFH@EFGIIIIGGGGIIIIGIIIIIIIIIIIIIIIEGIHE
@5717076/1
gttgtacagtagaggataaaccaatggagcacacttttacttcagctact
+5717076/1
@@BFFFFFHFHHGIJGIJIJGGJJIJIIJJJJJJJJJJJIJJJJJJJIJJ
@4188393/1
cttggacaagtacaagatgaaattaagatacccccatttgccatgcctcc
+4188393/1
@@?DDDEFDHCFHJGIIJJJJGEHHIIGIIJJIJJJJIIGHIIDHIJIJJ
@5717847/1
gttgtagagaccgaatgtgaggaaatagaagatgtagaagttcccaaagc
+5717847/1
BBCFFFFFHHHHHIJJJGHGIJIIJJIJJIIIJJGIIJJJIGJIJIJIJJ
@4684043/1
gagttggccactaaactgggcagctcggctgagaatcggtattcgggact
+4684043/1
@@@DDB<DFHHGDHDFHEEBEEHCCFDGIEHICCCBFGH?DGBFFHG0;;
@5200680/1
ggtggccaccagatcgttgttaaggaacacgcggtagcggaagattggct
+5200680/1
@@@DDADEGHHFFBHBHIIGH<FEHIHGIIIEEE6?FGHBGI;CGEEHFH
@2645463/1
cgaaaggcagttcaccatcgcttgtcatgtgttgaaattccgcgaaattg
+2645463/1
@@<DFDBADBDBBHIIGIEG<FHDGHGIGCFHHGIGCGI@<BFDFGBGIB
@5201228/1
ggtggtggccatctgcgggacatgcacatctcttggagccagccaatggg
+5201228/1
BCBFFDFFGHHHHJJIJJJDGHIJJJJJJJJJJJJJJJJJJJJJJJJJJJ
@5201425/1
ggtggttgcaatctccagcagatattgtacttaaaggcttttggatcata
+5201425/1
CC@FFFFFHHHHHJJJJJJJJJJIJJJIJJJJJJJJIJJJJJJIIJJJJJ
@5721418/1
gttgtctcgctccaggttcctgttgtggaggagcgggctgctgttgtttc
+5721418/1
CCCFFFFFHHHHHJJJGHJIJJIIJHIIIJJDHGIJJIIJIJIGIJHHHE
@5721426/1
gttgtctcgttccaggttgttgttgtgaaacctgtggttgaccccaagct
+5721426/1
@@@DDDDDHHHFHGCH<CD@G;FFD@GGIEIIGCBFCBFC9DFEHCGEEH
@4192077/1
cttggagccagccaatgggattgcccatcactttgtcatcgaacgatgtc
+4192077/1
CCCFFFFFHHGHHJJJJJJJJJJIJJJJJIJIJIGHIIIJJIJJJJJIJI
@3159820/1
ctacaacagtcaacatttcccacctttttcactcaaccatagctttctca
+3159820/1
B==DDFFFHFFHHJIJJJJJJJJJJJJJJJJJJJJJJJJIJJJIIJIIJI
@1633565/1
caagcaatgtcaaagagaaggatagcaactaattttacaagctatacttt
+1633565/1
CCCFFFFFHHHHHJIIIGIIJIJJIJJJJJJJJJJJJJJIIJJIJIJJIJ
@1126023/1
attgacattctataaagacgttagagaggttcactaaaaaatattaggaa
+1126023/1
CCCFFFFFHHHHHJJJJJJJJJJJJJJJJGIIJJJIJJJJJJJJJJJJJJ
@2648975/1
cgaaatctaaggttatattacttttatgaatcgtgataacat
+2648975/1
@@@DDABDHHBHAEBGEHHEGGIIIGI@HIIEHFC919E3?@
@1126525/1
attgactaggtcttacagattgatgaaatccaaaccagacttctctacca
+1126525/1
CCCFFFFFHHBHHJJJJJIJJIIJIIJIIIJIJJJIIGGIJJJJJJJJII
@7745916/1
atactttgcatcaaataaatgctcccttttcacaatataataaatacata
+7745916/1
CCCFFFFFHHHHHJJJJJJJJJJJJJJJJJJJJJJJJJJIGIJJJJIIII
@5725451/1
gttgttgagaactttgtgttacaggatctcctttatgttttgcagcttgt
+5725451/1
@@@D;B;?CFHHHGEGFHCFH@@FBFHEEHGHIGDHHDCBB@D@@GEHGB
@5725707/1
gttgttgcggaggagcttgctgttgtggaggaccaggg
+5725707/1
@?@FFFFFHFDHHHGHGHG?HHFHGFIGIJJ;;FBDHI
@6751325/1
tttcttctcttggtgaacacatactttattcgtcatcgctccccacgagc
+6751325/1
CCCFFFFFHHHHHFHIJJJJJJJJJJJJJJJJIJJJIJJJJJJJJJJJJJ
@5726675/1
gttgtttatgaaattccaaatttgcccagttctagaagaagttataaggt
+5726675/1
@@@?ABD;FFFHBGEGGDHHHICGGGEHCFHHHH911?CFGHBHHIIE@?
@2649980/1
cgaaattaaacacgctgagaaagctatggttgagtgaaaaaggtgggaaa
+2649980/1
BB@FFFFFHHHHHHIEIHIGJJJJJIJJJFGIDH?FFIIJJIJ?FHJGGI
@6754814/1
tttgaaacagaaaaaaggtgcaaattaagatatcctcagatgccgacact
+6754814/1
@CBFFFFFHHHHHJJJJJFGIJJJJJJJJJJJJJJJJJJJJIIIJJJJJJ
@2653157/1
cgaacaatccttcgaggtaacctacgtggacatcgaagaaaaaacattga
+2653157/1
CC@FFFDDHFHHHEFFIEHHHIIJJJHIJJJJIIIHIIIGGIJJJJIGAC
@7748073/1
atagaatgaagtgaaagtcgaacgttcttctgggcttttcctgctttttt
+7748073/1
CCCFFFFFHHHFHJJJIEIHIJGIHHEHIIIJJJIJJJJJJJJJJJJJJJ
@7748074/1
atagaatgaagtgaaagtcgaacgttcttctgggcttttcctgctttttt
+7748074/1
CCCFFFFFHHHHHJJJJGIJJJIJIJJJJJJIJJJJJJJJJJIJIJJJJJ
@5206934/1
ggttcaagtagctgaagtaaaagtgtgctccattggtttatcctctactg
+5206934/1
?@?DDFDFHDHHFIGIDEHHIJ@<FAEHBHIHHJGIHIHFCHCIIJABGG
@1130059/1
attgatttaattttgacatgttagaatgccctattgaaaaccttgtagtg
+1130059/1
@CCFFFFFHHHHHJIJJIIJJJJJJJIIIJIJJJIIGIIIGGDGGGIGGI
@6234997/1
tgaatatataactgacatgtttcatatgtagaacgaattttgtgcataca
+6234997/1
@C@FBDDDFFHDHHGGGGHHIIGIIGIGHGGIII6FHIIIIIEFHIIIII
@7243100/1
aacaagtaatttgttgagtgatggtcctatggcaattccatataatctag
+7243100/1
CCCFFFDFHHHHHIJIJJHHIJJ3CHJJJJJJJJJJJJJIIIJJJJJJJJ
@5207949/1
ggttctgcatgaatgccatctgggcccggggctctgtgatttcttagtgt
+5207949/1
:B14=DDFHHHHHJJJJJJJJJJJJJJJJJJJJJJJIIIJIIJJIJJHIH
@1639768/1
caagctggtccacttgtacctatgaggttaagaaaccctgaacctggaaa
+1639768/1
CCCFFFFFHHHHHJJJJJJJJJJJJJJGHJJJJJJIJIJJIJJIJJJJJJ
@617709/1
agaacacaagcacacatacctaccattagaagtttgcaacattgttgcgg
+617709/1
CCCFFFFFHHHHHJJJJIJIJJJJJJJJJJJIHIJJJJIJJJJJFIJJJJ
@7751184/1
atagcatcgtaacgcaagcgccacctggtttagcaaaatatggaggaatt
+7751184/1
@B@FFFFFGHHFFGIIJGCHJHJIJIIJBFHJIJJGIJIIHHIIJGEGEI
@3677628/1
ctgatagtagatggtaactgttcaaattcctcttcctcacgaggacactc
+3677628/1
CCCFFFFDHDHHHJHIIJJJIJJJJJJJJJJJJJJIJJJJJJJJIJIJJJ
@7752295/1
atagctttaggaaacggtttatgagcaacatcaacatttaaaagtggctt
+7752295/1
CCCFFFFFHGHHHJJIIEGGHIIJIJIJJJJIJIJIIIJJIJIIHIJJJI
@1644113/1
caaggaggtaaaaagaagaaacaaaaacaacctgaacaacaagctgcaaa
+1644113/1
CCCFFFFFCFHHHJJIJJJJJJJJJJJJIJJJIIJJJJIJJJJJJIJJJJ
@1644457/1
caaggataacctctctgtcggtagatttccgtgaagtggtccgtgcccct
+1644457/1
CCCFFFFFHHHHHJJJJJJJIFGGIIJJJJIFFGHGBFH?DHD?FFGIJ?
@6237894/1
tgaatgtgcgccaattgagttttcgagcattttccggaaaagaagattgc
+6237894/1
@??AD>ADFHDFDGGHIEH<FHIBGGEHEGHIIGEGIGHIGIIIIICG<@
@4204332/1
cttggcgttgaagctgagagtctcttcgtcactcgcaaatgtagaaggca
+4204332/1
CCCFFFFFHHHHHJJJJJIIGHIJIJJJIJJJJJJJJJJJJHIJJJIJJJ
@4695254/1
gatcaactcaacagctcaatccatctgagattcagcctcaacctattcca
+4695254/1
CCCFFFFFHHHHHJJJJJJJJJJJJJJJJIJJJJJJJJJJJJJJJJJJJJ
@2659986/1
cgaacttccatagattcaaatgaagtaaacaacatacgtttttcatttaa
+2659986/1
@@@FADFDHDDDFFEHGIIICCHHGBFHIEIBGIBGGIIIIIIIIIIIII
@2659987/1
cgaacttccatagattcaaatgaagtaaacaacatacgtttttcatttaa
+2659987/1
CC@FFAEDFBAH?ACFEEIH>9EHGEFHIEHGIIGIGIHGGIIIIIIIDG
@4206487/1
cttggcttccttcggagttttgcctgttccgtagcagacggccactggca
+4206487/1
@?@FFFFFFHFHGII7FCFGI@>F@HGHIIGIGHGIGGIGIDGGIGIEGI
@4206488/1
cttggcttccttcggagttttgcctgttccgtagcagacggccactggca
+4206488/1
CCCFFFFFHHHHGIJDGCGHIFGIIFGIIJJIJJIJJIJIJIHIJIIJIH
@7754777/1
ataggttctgtcaaaactgttgcgactagcacaacaaaaaagatggcgaa
+7754777/1
CCCFFDEFHHHHHJJJJJJIIJJJJJJJJIJJJJIJJIJJJJJJIIJIII
@80274/1
aaaaatttatagttttttgcatttttattcggcttattgtaatattcctc
+80274/1
CCCFFFFFHHHHHIJJJJJJJJJJJJJJJJJJIJJJJJJIHIJJJJJJJJ
@2661017/1
cgaagaaactaagcaggagatcgccgaggaaaattatcctccttcgaaca
+2661017/1
CCCFFFFEFHHHHJJJJJJJJJJJJJJJJJJJJJJJIIJJJJJJJIGIIJ
@1652116/1
caaggttttcaatagggcattctaacatgtcaaaattaaatcaatatggc
+1652116/1
CCCFFBDFHHHHHJJJJJJJJJJJJJJJJJJJJJJJJJJJJJJJJIJJJJ
@3171569/1
ctacagtcatggtgaattcatgggactttgaagtatttccttgataacta
+3171569/1
?=??DDDD::DB2:C<EBCF>A>E;>FDEEIIA@?EE@EEFFB41CDB<D
@4210209/1
cttgggggaagaagccaaattgctctactctcaagaaatggcctccatgc
+4210209/1
CCCFFFFFFHHHHJJJJJJJJJJJJJJJJJJJJJJJJJJJJJJJJJJJJJ
@7756818/1
atagtgtattacctctaaagctatctactcgttatataatcatcattcaa
+7756818/1
@CC=DDDDHFHHGIFIIIGGCIIIIFIHIJJGDDHEIIAHIIJJJJJJHI
@7756819/1
atagtgtattacctctaaagctatctactcgttatataatcatcattcaa
+7756819/1
BCCFDFDFHGHHHJJJJJJJJJIJJJJJJJJIJIJIIJJJJJJJJJJJJJ
@7757280/1
atagtttacaaattctctcgttttctcgatctggctctcactaagaacga
+7757280/1
CCCFFFFFHHHHHJJJJJJJJJJJJIJJJJJJJJJJJJJJIJIJJIIJIJ
@4698786/1
gatcgataaaaaaatatcgcaatattagaaattttcaaatattcttcgct
+4698786/1
@@@BDFFFHHHHHJJJIHHIIIGIJIIIIJGIJJJJIJIJJJJJJJJIFI
@7759061/1
atataactgacatgtttcatatgtagaacgaattttgtgcatacaaaaat
+7759061/1
CCCFFFFFHHHHHJJJJJJJJJJJJJJJJJJHIJJJJHIJJJJIIIJJJJ
@7759415/1
atataataaaaatttatagttttttgcatttttattcggcttattgtaat
+7759415/1
B=BDFFFFHHHHHJJIJJJJJJJJJJJJJJJJJJJJIJJJJJIJJJIIJJ
@7759416/1
atataataaaaatttatagttttttgcatttttattcggcttattgtaat
+7759416/1
CCCFFFFFHHHHHJJJJJJJJJJJJJIJJJJJJJJJIJJJJJJIJJJIJJ
@7759944/1
atataatcatcattcaaacattgaagccagatcgataaaaaaatatcgca
+7759944/1
CCCFFFFFHHHHHJJJJJIJJJIJJJJJJJJJJJJJJJJJJJJJJJIIIJ
@1140355/1
attggatctatgactgtgtatcgatagctgttcactttttggtcatgatt
+1140355/1
CCCFFFFFHHHGHIJJCFHHGHGIJIJJJJJGGIJJJJJIIGFHIIIJJJ
@3175862/1
ctaccacacgaaaggcagttcaccatcgcttgtcatgtgttgaaattccg
+3175862/1
CCCFFFFFHHHHHJJJJJJJJJJJJJJJJJJJIIJIJIIJJJJJJJIIIJ
@2156128/1
ccaagggctcggctgctcatcatgccctcgag
+2156128/1
@@@DDDDDFFFFFFE;BC9?EF<DFEG9D608
@630724/1
agaaggggtaaccgcaaggggcacggaccacttcacggaaatctaccgac
+630724/1
@@@1B?@D@CFDFGHIIFIIIIIIA?DFHIIIIEHIIEHGIGHHHHHFFC
@2666234/1
cgaagagggactaccacacgaaaggcagttcaccatcgcttgtcatgtgt
+2666234/1
CCCFFFFFHHHHHJJJJJJJIJJIJJJJJJJJJJJJJJJJJJJJJJJJIJ
@1661803/1
caagtttcacagcaacaacctggagcgaaacaacagcagcccgctcctcc
+1661803/1
@CCFFFFFHGHHHIJJIJJJJGGIGIJIFHGH@HIGJJIIIJJIIJJJJI
@7761705/1
atatagttacgttaaaacagcagctgagattaatgtaggctgtttaacac
+7761705/1
@B@DDFDDDHFFHIIJJJJIIIIJJIFHGIGHIJIBDIIIIJ?@D?FB@<
@2667181/1
cgaagatattctagaaaacgagaaaaacatctggacgcgttcgacaccag
+2667181/1
@@@A=@?DFHDHHIIIIIIIDGHGIIIGGHIIII@GAGE6ADBFHGBHC=
@1141723/1
attggcgcacattcagcaggttttttaacagtttgaaaaccttgataaat
+1141723/1
<<@DDDDDDA?FDEHG<<?EEHHHGI=B?FF?DGG<?FHIIIIHDFBGED
@7256480/1
aacagtttgaaaaccttgataaatgaaagaaattaaacacgctgagaaag
+7256480/1
:?@DDBD:ADFDFFIIIFEHIIIIFFHFEFIIIIIIIIFFEIIIIIFIII
@7258447/1
aacatgcataaaatataataaaaatttatagttttttgcatttttattcg
+7258447/1
CCCFFFFFHHHHHJJJJJJJJJJJJJJJJJJHIJJJJJJJIJJJJJJJJI
@2161133/1
ccaagtttgtgctgggcaaatcaatcaatttg
+2161133/1
;?@A?BDDB:C<DC31:AE@H<BECE@<AF?1
@6769950/1
tttgcatcaaataaatgctcccttttcacaatataataaatacatatcat
+6769950/1
BB:BDFFFHHHHHJJJJJJJJJJJJJJJJJIJJJJJJJJIIJJJIJEIJJ
@5224760/1
gtaaaagtgtgctcaattggtttatcctctactgtacaactgtttacctg
+5224760/1
B@BFFFFDHFHHHIJJJJJJHIJJJJJIJJJJJJGHIJIJIIHIJJJJJJ
@5224761/1
gtaaaagtgtgctccattggtttatcctctactgtacaactgtttacctg
+5224761/1
CBBFFFFDHHHHGJJGJJJJHIJJJJJJJJJJJIHIJJJJJJJJJIJJJJ
@7259628/1
aacattgaagccagatcgataaaaaaatatcgcaatattagaaattttca
+7259628/1
CCCFFFFFHHHHGJJJJJJJJIJJJIJJJJIDIJJJJJJIIJIGJJJJJJ
@634495/1
agaatatgaaatttaaaagaaaatttgaaaagtatcatgagttttgtgat
+634495/1
CCCFFFFFHHHHHJJJJJJJJJJJJJJJJJJJEHGIIIJJJHIJJJJJJJ
@635447/1
agaatctcttggattcaatgggaaaagtctagtatgatgacgtttctgga
+635447/1
@@;DDDDDAHHDDEGE??E<EDECCEBHCDFBCFFHIDHGHG?;BFG@>G
@636172/1
agaatgtcaatgttattctaaaaagaagactgctaacgttaaattttaaa
+636172/1
@C@BDDEDHHHHDGEEGGGEHIIJJIGHGIFGGGGDFEC9CBHGGFHIJG
@2673637/1
cgaaggattgttcgctagcgatctcctgcaagaactgaacgaagttgaag
+2673637/1
CC@FFFDEHFHHGGIIIJFIIIIIJJEHIJIJIJJJJJJIJHJIHGIIHG
@6773686/1
tttgctttggtcactttacgcgcgaaaaccattatgttttactaattttt
+6773686/1
CCCFFFFFHHHHGJIJJJJJJIIJJJJJJJJJJJJJIJJJJJJIJJJJJJ
@6256287/1
tgagattaatgtaggctgtttaacacaatgtgttaaagtaagaactgtgt
+6256287/1
@@@DDDDDFFFFFIIFFFAFI<FA<AAED@ACAF<FFB1?D?BGBBF?BB
@7769293/1
atattatctatcgatactgaatgtaattttttatatagtgccccgatgat
+7769293/1
@@@DDEDDDDAFHFGAFGG@EHIAACFHGHIBGGDGIICDCGHCEGIGID
@2676307/1
cgaagtacgagctattcgagcagcatgcaagagagtccaaagagaagg
+2676307/1
@@?DDDBB:ACC@F?F<C<??D??FBB<F>CGBGIBBGDHGIBBHIIE
@7262060/1
aaccaatggagcacacttttacttcagctacttgaaccgtacgtcaaatg
+7262060/1
?@@DBBDBFCFFF>FHIIIIBHGIHGIIIIIIIIIEG@EFBFEDGFHBF>
@7262061/1
aaccaatggagcacacttttacttcagctacttgaaccgtacgtcaaatg
+7262061/1
CCCFFFFFHHHHHJIJJJJJJJJJJJJJJJJJJJIJIJJJHJJHJJJJJJ
@638055/1
agacaaagcacctatcgaatcgaatattagtagcaagatccgagatgtgg
+638055/1
CCCFFFFFHHHHHJJJIJJJJJEHGGGGGIFCGGGICGCHIIIIHGIDGG
@638204/1
agacaacaaactccaccacaggaacctcaagcttgggg
+638204/1
@@@DDDDDDDFFFDHIIIJGJEIIEHGFHIHCA?CFBB
@2165968/1
ccaatcgccaccaatgcttggtgcagctatccactttgccagtggccgtc
+2165968/1
CCCFFFBDHHHHGJJJJIJJJBGHIJJJJJJJJJJJIJJJJJHGJIIJIJ
@1669049/1
caataatgcaatgtgtttaaatttttgtcgagtcaaaagcgaagaatatt
+1669049/1
CCCFFFFFHHHHHHIJJJJJJJJJJJJJJJJJGHIJGIIIGHGHGHHJIJ
@5228060/1
gtaaaatcttgcttcatgattgaaaatttgcaaggtttggaggagttgta
+5228060/1
C@CFFFFFHGGHFGHIJJIGIIJJIHJIJJIJIJJEGHIGGIIIHDGHFH
@5228061/1
gtaaaatcttgcttcatgattgaaaatttgcaaggtttggaggagttgta
+5228061/1
CCCFFFFFGHHHHJJJJJIJJJJJJJIJJJJJJIJGHIJJJJJIIFIIII
@7770785/1
atattcgattcgataggtgctttgtctggttaactttagtgggaaggttt
+7770785/1
BBCDFFFFHHHHHIJJJCFHIJJJHHEHIHHIJJJJJJJGHJJIJJJFHI
@2680465/1
cgaataccgattctcagccgagctgcccagtttagtggccaactcttcgt
+2680465/1
@C@FDDFDHHFHBHIIIIIEA@GHGGGIIGIIIHGFHGIGIIIIIIIGIG
@7773398/1
atattttaaaaaagaatcaccaattgtttctaacctctctaaattaatac
+7773398/1
CCCFFFFFHHHHHJIJJJJJJIJJJJHJJJJJIJJJJJJJJJJJIJJJJJ
@5740836/1
gtttaaatttttgtcgagtcaaaagcgaagaatatttgaaaatttctaat
+5740836/1
@@@FFFFDHHHHFEGHBH@GHIIJGGIIJG@GDFCGIA<GHJEHIIEFI<
@95732/1
aaaacctttaaagatgcgaataatagagaaattaccatccaacgg
+95732/1
8=?;1BDDFHA??AEABHF?FBFHI@GE<CGEBF??FBG;DDHGG
@95733/1
aaaacctttaaagatgcgaataatagagaaattaccatccaacggtattt
+95733/1
CCCFFFFFGGHHHGJJIJCHIJIIIJJJJJIJJJJIIIJJIJIIJGIJJJ
@6262093/1
tgagttttgtgattctccgaagagtatgtctcgaaagacttcgacttttt
+6262093/1
@CCFFFFFHHHHHJJJJJJJJJIJHHIJJJJJIIJJEHIIJJJIIIIJJJ
@3699330/1
ctgcaagctggtccacttgtacctatgaggttaagaaaccctgaacctgg
+3699330/1
CCCFFFFFHHHFFIJJJIJIIIIJJIJJJJHHIJIJJJJIJJJJJJJJJJ
@643426/1
agaccagatgacttgcggaacttagcttcacaattacttagagaagcacg
+643426/1
CC@FFFFFGHHHHJJJJJIIJJIJJIGGGIJJJJJJIIJIIJJJJIJIJI
@1672907/1
caatactttgttggtttcgccactccctgtatactggcgtggg
+1672907/1
@?@DDFFFHFHHHGBGIEGHGAF?FHGGBFDFDFEFGGE:?FH
@5233880/1
gtaaacagttgtacagtagaggataaaccaatggagcacacttttacttc
+5233880/1
BB@FFFFFHHHHHJJJHHIIJJIJJJJJJJJJJJJJJJJIJJJJJJJJJJ
@1673956/1
caatagtgctgccgttacttcctcaagcgctggtaacgctttatcgggtt
+1673956/1
CCCFFFADHHHHHJIJJJJJIJIJJJJJJJJJJHHJJJJJJJJJJJIJHI
@2684876/1
cgaatgatgtgataaatatacctgcacacacgcatttttaaatttaaaaa
+2684876/1
@@@FFFFFHAFDDHJJGGIIJJGGIJJJJJJJIIIJJJJJJJIJJJIJJH
@2685693/1
cgaatggtaaagctgctaaaaaagcaggaaaagcccagaagaacgttcga
+2685693/1
CCCFFFFDDHHHHGJIIJJJIJJJJJGIJJJIGIJGIGJJJJJIJHIJJG
@98079/1
aaaactatagagaaaccagaattacaggaaatggataattataggattgg
+98079/1
@B@FFFFFHHHGHIJGGIIIJJJJIJJIEIIIJIGHIIIEHIIIJJJGHG
@646032/1
agacgccaaacattcggcagccaagaacttgctggatctcttggtcggaa
+646032/1
CCCFFFFFHHGHHJJJJJIJGIGJJJFJJJJJJJJJJJJJJJJJIIJJJJ
@5235492/1
gtaaacgtcagtttgcgtttcaatgcatcgataagacgaatggtaaagct
+5235492/1
CCCFFFFDHHHCFHGEHCGHIIIIIIIIIIIIIIIHIIIIIIIGHIIIII
@647240/1
agactacaagaagagagtggacattctttagtagaagaattgtacctggt
+647240/1
CCCFFFFFHHHHHJJJJFIIJJJJJJJJJJJHIJJJJJJJJJJJJJJJJH
@7271923/1
aacgatctggtggccaccggaaccggaagatcgaagaaagacgccaaaca
+7271923/1
@@CFFDFFHHHHHJJJJJIJHJJJJIJJJJIJJJIIIJJIJIIJIHGHFF
@3702531/1
ctgcacacattcgatctctgatagtagatggtaactgttcaaattcctct
+3702531/1
CCCFFFFFHHHHHHJJJJJJJJJJHJIJJJJHIIJJJJJJJJJJJJJIJJ
@649968/1
agagaagtctggtttggatttcatcaatctgtaagacctagtcaatggaa
+649968/1
@@@DDDDDHHFHAGHDGCHHIE@FCFGGGIIIIIHIIIIIIHHIIIIIII
@3189487/1
ctacggaacaggcaaaactccgaaggaagccaagggctcggctgctcatc
+3189487/1
CCCFFFFFHHHHHJJJJJJJJJJJJHIJIIJJJJJGJIJJIIIIIIJIHH
@651648/1
agagactctcagcttcaacgccaaggacttcaactttgttcagttcttgc
+651648/1
CCCFFFFFHHHHHJJJJJJHIJJJJJJJJJJJIJJJJJJJIJJJJJIJJJ
@4239577/1
cttgtggtcacttttcgcgcaaaggtaaaatcgttctagacatactttat
+4239577/1
@@@FDDDABDDBFIJEHEB@AHIGG3CHIGA?FFHGHICHGHEEGIIIIG
@4239578/1
cttgtggtcacttttcgcgcaaaggtaaaatcgttctagacatactttat
+4239578/1
@CCFDFFFHGHHHJJJIJIJJJJJJDFHIJJJIIIJIJIIIJJJJJIGIJ
@4239579/1
cttgtggtcacttttcgcgcaaaggtaaaatcgttctagacatactttat
+4239579/1
BCCFDEFFHHHHHJJJJJJJJJJJJGHIJJJEIIJJJIJJJIJIJGIJJI
@7787698/1
atcaaggttttcaaactgttaaaaaacctgctgaatgtgcgccaattgag
+7787698/1
CCCFFFFDHHHHHJJJJJJIJJJJJJJJJJJJJJIJJGHIIJJIIIJJJI
@1680577/1
caatccggaagcttcacctaataactatcttattgttccaactattaaag
+1680577/1
CCCFFFFFHHHHHJJJJJJJJJJJJJJJJJJIJJJJJJIJJJJJJJJGGI
@3194870/1
ctactatgttaccttttggagaacaaaaagaaggcgaggttactattcac
+3194870/1
CCCFFFFFHHHHHJJJJJJJJHIJJJJJJJJJJJFIIIJIIGIIJJJJIJ
@7792029/1
atcacagagccccgggcccagatggcattcatgcagaaccgattaagaaa
+7792029/1
CCCFFFFFHHHHHHHIIIJGHGGIIIGIJJJIJJJJJJJJJIGIJJJJHH
@1160149/1
atttaaccgaaatatagaatacaccccttaatcagctacaacagtcaaca
+1160149/1
=BBFDEEDHHHHHJJJJJJIGIJJJJJJIJJJJGIJIJJJJJJJHIIJIH
@1160150/1
atttaaccgaaatatagaatacaccccttaatcagctacaacagtcaaca
+1160150/1
CCCFFFFFHHHHHIJIJJIJIJIJJJJJJJJJJJJJJJJJJJJIJJJJJI
@4717268/1
gattgataaaatccgtgatacatttccatgccttctcctaagtcgataat
+4717268/1
CCCFFFFFHHHHHJJFHIIJJIJJJJIJJJJJJJJJJJJJIJHIJJJIJJ
@4717269/1
gattgataaaatctgtgatacatttccatgccttctcctaagtcgataat
+4717269/1
CCCFFFFFHHHHH:EFHHIJIIJJJJJJJJJJJJJJJJJJJJIIJJJJJJ
@7277237/1
aacgtctacagttatcctccagttccttcgtaccctcctcctcc
+7277237/1
@CCFFFFFGHHHHJJIIGJIGGHHGJJJIGIIIIJIJJGIICBG
@7792553/1
atcacatcattcgtcgtgtaccacatctcggatcttgctactaatattcg
+7792553/1
CCCFFFFFHHHHHHIJIIHIJJGIJJJJIJJHGGIJGIJIGIJJJJJJJJ
@3196277/1
ctactcgttatataatcatcattcaaacattgaagccagatcgataaaaa
+3196277/1
CCCFFFDDHHHHHGIJJJJIJJJJJJJJJJJIJJJJJJJJJJJJJJJIJI
@7277868/1
aacgttcttctgggcttttcctgcttttttagcagctttaccattcgtct
+7277868/1
BBBFDFFFHHHHHJJJJIJJJIIJJJJJJJJJJJJJJJJJJJIJJJJJJJ
@1682910/1
caatcttcttttccggaaaatgctcgaaaactcaattggcgcacattcag
+1682910/1
CCCFFFFFHHHHHJIJHJJJJJIJJJJJJIJJJJIJJJJJJJJJJJJJJF
@659283/1
agataatattgatgattataattaataactagtgcctaataatagtgtat
+659283/1
@@<ADDDDHH>?FGGHGIIG<HHH>>HHGGFBAEEBHI@GGHIIA:C?CF
@659284/1
agataatattgatgattataattaataactagtgcctaataatagtgtat
+659284/1
CCCFFFFFHHHHHJIJJJJJIJJJJJJJJIIJHHJJJJJJJJJJJIIHHI
@7794507/1
atcacgattcataaaagtaatataaccttagatttcgaggcaaattgatt
+7794507/1
CCCFFFFFHHHHHJJJJHIJJJJJJJJJJJJJJJJJIJGHHJJJJJJJJI
@7794599/1
atcacggattttatcaatcggccattcgaggctggaagccacttttaaat
+7794599/1
@C@DDDDDHFHHBFHHGIIGGHE@GBFHIFH839?B<D2??FDFHCCHDE
@5758213/1
gtttaatttcgttccatttatcaaggttttcaaactgttaaaaaacctgc
+5758213/1
@BBFFFFFHGHHHIIIJJJJJJIJJJCHHJJJJJIJJJJJJJJJJJJJJJ
@5758214/1
gtttaatttcgttccatttatcaaggttttcaaactgttaaaaaacctgc
+5758214/1
CCCFFFFFHHGHHJIIJJJIIJJGGJFHIIIIJJJHIJJJJIJJJJJIJJ
@4247339/1
cttgtttatttccctttttgtggagaggtactatgtgtgtttggct
+4247339/1
@@CFDEFDHHHFHJIJJJJGAFHDGEHI:EGGEIIDFDGFHIHIII
@4247340/1
cttgtttatttccctttttgtggagaggtactatgtgtgtttggct
+4247340/1
BB=4ADFFHHHHHJJJJJJJEGIHIFGG@FFHIIIGIFGIIJIIJJ
@4247341/1
cttgtttatttccctttttgtggagaggtactatgtgtgtttggct
+4247341/1
CCCDDFFDHHHCFIGIIIIDAEHAGAFG:CGGGGEFFDFFHIGHGI
@4247779/1
cttgtttccgtgagttgctgaacaaatttgaaaaaaccagagacgatttt
+4247779/1
CCCFFFFFHHHHHIGIGIIIGJJJJJJJJJJIJJJJIGGIIJJIJIIJJI
@6276351/1
tgattatataacgagtagatagctttagaggtaatacactattattaggc
+6276351/1
B@@FFFFFHHHHHJJFHJJIJJJJJJJJJJJHHIJJJJJIJIJJJJJJJJ
@7795646/1
atcacttattgcgtctttgctttggtcactttacgcgcgaaaaccattat
+7795646/1
CCCFFFFFHHHHGHIJJIJJJJJJIIIJJJJJIIJJJJJIGIJJJHHHHH
@3198617/1
ctactgtatagctttcttctcttggtgaacacatactttattcgtcatcg
+3198617/1
CCCFFFEFHHGHHJJJJJIHIIJJJHHJJJJJJJJJJJJJJJJJGIJJJJ
@7796268/1
atcactttttgttgccgtgtgcccttgagaaatttgctgcctcaaaaacg
+7796268/1
@@@DD>DDHDADD;FGF<FF@@HFGHACG=GHIIGAADGGDGDHIBHG@F
@7285626/1
aacttgctggatctcttggtcggaaaagtgactcccgaacaagccaatca
+7285626/1
CCCFFFFFHHHHHJJJJJJIJJJJJJJJGHJJJIJJIGGIJJJJJIJJII
@6280017/1
tgcaaagtatagaggttgtacccaaacttttcggggtgcaatcttctttt
+6280017/1
CCCFFFFDFHHHHJJHHJIHJJJJIJJJJJJJJIJJHHIJJJJIJIJJJI
@4251065/1
cttgtttttttcttcgaatggaatttcttcgtcgtctaacccggcatctg
+4251065/1
@@@DDDDDHHH?DHBCCGDBG?GEHI<CFBDBFHBEFEGCHI@FGAAEA;
@7800656/1
atcagccgctccgggcgttccgttggtctgattggctt
+7800656/1
CCCFFFFFHHHHGIJIIDGHJGDGHIFHGJJJJJJIJJ
@7801039/1
atcagctacaacagtcaacatttcccacctttttcactcaaccatagctt
+7801039/1
@@@;DEFDHHHHFGFHIIIIIIIIIIIIIIGIIIIIIGIIIIIIIIIIII
@115186/1
aaaagcgaagaatatttgaaaatttctaatattgcgatatttttttatcg
+115186/1
CCCFFFFFHFFHFJJIJGGHJJHIJIJJJJIJJJJJJIIIJIIJJJJJII
@5765845/1
gtttaggtatttgtggtatctgtcgatgttgccagaacgtaagatatcct
+5765845/1
@@@FFFFDHHHHHHIJHIJJJJJHJJJJJIJJJJJIJJJFHIJJJJJJJJ
@2186445/1
ccaccaccattctatgaaatggaacacgaagagggactaccacacgaaag
+2186445/1
CCCDFFFFHHHHHJJJJJJJJJJJJJJIIJJGJJIIIIIJJJJJJJJGEH
@4726609/1
gatttttcttgtatgggaataatatcatgctgtagttccatcttgtttaa
+4726609/1
CCCFFFFFHFDFHJJJJGHGHGEGIIIGIGHEIIJFHGGFEHIIJGIIGF
@3717055/1
ctgcccctttcttaatcggttctgcatgaatgccatctgggcccggggct
+3717055/1
@@@7DDDDBFHHHHGGHHIEHHBBHHC9C<GC@GD?FDHEIGGHHHHEHI
@1693057/1
caatgttttttcttcgatgtccacgtaggttacctcgaaggattgtt
+1693057/1
@@@DDDDDHHF??G?:2AA<AF<CC:EAG@FCEG<G;?F=DD9DBFG
@1693058/1
caatgttttttcttcgatgtccacgtaggttacctcgaaggattgttcgc
+1693058/1
@?@DDDEFHHHDFHGFDHIGIJJJIJIIBFHGJIIIIDGHIIHHIIJJIJ
@6810026/1
ttttaatgcacatttagctgcggtacacttggcaatacggtaattgcgtc
+6810026/1
CCCFFFFFHHHHHIJJIJIJJJJFHJJJJJIIJJIJJJJJFGIIJIJJIJ
@5769824/1
gtttatatggtccaagacagtcacttatagagataattatgaaatattac
+5769824/1
CCCFFFDEHHFHFHIGGIJICFGGGGIIJIJJJBFEADGIIJJIIJIIIH
@4261576/1
ctttaagtacaatatctgctggagattgcaaccacccagacaggagatca
+4261576/1
CCCFFFFFHHHHHJJJJJJJJJGJJJJJIIJJJJJJJIJJJJIJJJIJJJ
@7807615/1
atcatcaatattatctatcgatactgaatgtaattttttatatagtgccc
+7807615/1
@CCFFFDDHHHGHJJJFIJGEIDG><AHHICDFHIJIJJDHGIDHDGIJI
@6814694/1
ttttacctttgcgcgaaaagtgaccacaagcaatgtcaaagagaaggata
+6814694/1
@CCFFDDFHGFHGIIFHGII?DDGHJJIJJIIJHIFGIIIIDHCHHIJEI
@7810884/1
atcatggttggtctattcaaaatgggcggacgggtagatag
+7810884/1
:=?4:BD:CBA;DGABBFBCHCE993@FFDDABF;8CA=C9
@3721215/1
ctgccttctacatttgcgagtgacgaagagactctcagcttcaacgccaa
+3721215/1
CCCFFFFFHHHGHJJIJJFIFHGHIGIIIG@GDHHJFIIJJJJJIAHHGB
@3721216/1
ctgccttctacatttgcgagtgacgaagagactctcagcttcaacgccaa
+3721216/1
CCCFFFFFHHHHHJJJJJIJEHIHIIJJJJIJJJJJJJJJJJJJJHIJII
@7302337/1
aagaagttggccgatttgcagactctcagcttcaacgccaaggacttcaa
+7302337/1
CC@FFFDEHBHHFDGIIJJJJIIIJJJJJIJJIIJIEHIJIGGIJIJJJG
@6292544/1
tgcatacaaaaatagtaaaaagtcgaagtctttcgagacatactcttcgg
+6292544/1
CCCFFFFFHHGHHJJHIJJJJJHIIIJJIJIJJJJJJIJJJJJJIJJJJJ
@2194052/1
ccacctttttcactcaaccatagctttctcagcgtgtttaatttcgttcc
+2194052/1
CCCFFFFFHHHGHJJJJJJGHGIJJJJJJJJJJJFGAFHCHBHICDDHDH
@6817141/1
ttttagaataacattgacattctataaagacgttagagaggttcactaaa
+6817141/1
BCCFFFFFHHHHHJJJJJJJJJJJJJJJJJJIIJJJJJJJJHHIJJJJJJ
@7305619/1
aagacactaagattaccaagttgggcaaccagcagtcccacaaagtttca
+7305619/1
C@CFFFFFHHGHHJJJJJJJHIJIIIIJJIJJJIJGGIJIJIJGIGGGJJ
@4266931/1
ctttaatgcattgtatgcagcatcatgtttactaatctgctttgagcaac
+4266931/1
??@?;BD:DF<B>GEGF<BDF9IFBF<?CB>CHCF@DB?EDG>CCF990?
@2712629/1
cgacgaatgatgtgataaatatacctgcacacacgcatttttaaatttaa
+2712629/1
?@7;DDDDFHFHHIEHHGIIEGFH>BHEIIIIGEHIIIIIIGHGGIIGGG
@3215565/1
ctagattctgtttgacattcgaaaagtaaacgtcagtttgcgtttcaatg
+3215565/1
@@@=DBDDH>ADF@GCHEGA?BFGGCBDHG@C?CHHHGGH@A:?F<BDHG
@3215566/1
ctagattctgtttgacattcgaaaagtaaacgtcagtttgcgtttcaatg
+3215566/1
CCCFFDFFFHHHHJIIJJGIJIIIJJGIIIIJHGGHHIGBHIFHIIJJII
@4736843/1
gcaaagtatagaggttgtacccaaacttttcggggtgcaatcttcttttc
+4736843/1
CCCFFFDFHHHHHIGHIIJJJJJJJJJJJJJJJJJDGIJJJIJJJJJJJJ
@2197919/1
ccacgggtaaatcctgcaaggattgccacatcttgtgagccgccattctc
+2197919/1
??<;D?:0@D>D?BE:?EFFCBBB39?<E?DDDDFD?DD@C?DDABCDEE
@6295766/1
tgcatttttaaatttaaaaatttattcaagtcaaaaataatatgtaaatt
+6295766/1
@CCFFFFFHHHHHJJJJJJJJJJJJJJJJJIIJJJJJJJJJIJJHIIJIJ
@4739491/1
gcaaattatgtggcattttgacatttatgtgacataatttgcgacatttg
+4739491/1
@@@DD>DBDFCFHGIGHII<=IEHHG@HFBADEHGIIGHIGIIGIIIIIC
@4739728/1
gcaaattcggttgatttatcccccttgaaagattacgatttatctagagc
+4739728/1
CCCFFFFFHHHHHIJJJJJIJJJJJJJJJJJIJJJJJIJJJJJJJJJJJI
@7820357/1
atccaatcctataattatccatttcctgtaattctggtttctctatagtt
+7820357/1
;@@DFFFFHHHFHHIJJIGIEHIJGJGGHDDHGIEHHEFHGGIIIHIIGH
@2200193/1
ccactacaaggttttcaatagggcattctaacatgtcaaaattaaatcaa
+2200193/1
@@@DDAEDFFH<DHIEGGCH@DGIIGECCHGEGIG?<CDHAHHECHDHHA
@2200194/1
ccactacaaggttttcaatagggcattctaacatgtcaaaattaaatcaa
+2200194/1
CCCFFFFFHHHCFIJJJJJJJJJJJJJJJJJJJJIGIIIJJJJJJJIJJH
@685152/1
agatggcattcatgcagaaccgattaagaaaggggcagacaacttcatgt
+685152/1
CCCFFFFFHHHHHJJJJJJIJJJJJIJJIJJJJJJJJJDIJJJJJJJJ<F
@4273166/1
ctttaccattcgtcttatcgatgcattgaaacgcaaactgacgtttactt
+4273166/1
@CCFFBFFDBF>FEHIEGICEFCGBHGGEGHCC:FDHA3BG@DHII=DBF
@4273167/1
ctttaccattcgtcttatcgatgcattgaaacgcaaactgacgtttactt
+4273167/1
CCCFFFDFHHHHFHHIEHIGFGGIJJJJJJIGIIIJIJJIJJJJJJJJJJ
@5265896/1
gtaatattcctccatagttcttacatccttgtttatttccctttttgtgg
+5265896/1
CCCFFFFFHHHHHJJJJIJIJJIJJJJJJJJJJJJJJJJJJJJJJJIIIJ
@2717193/1
cgacgatgcagaaatgatgctgttagttcctgtggataaagaaagaaacg
+2717193/1
C@@FFFFFHHHGHIJIIIJJJGIIJJJHJJJJFHIIJJJJJJJJJJJIJJ
@6299345/1
tgccagtgccaatttcgcggaatttcaacacatgacaagcgatggtgaac
+6299345/1
CCCFFFDFHHHHHJJJIJJJBGHIIGIJIIGIHIJJIJIDHGIJJGHIII
@3219845/1
ctagcgatctcctgcaagaactgaacaaagttgaagt
+3219845/1
;;@;A:8DCAA?AAFHICG;F?BFFFDDG;:11C?91
@6824857/1
ttttattcggcttattgtaatattcctccatagttcttacatccttgttt
+6824857/1
CCCFFFFFHHHHHIJJJGHJJJJIJJJJJJJJIIJIJJJJJJJJJJJJJJ
@6824858/1
ttttattcggcttattgtaatattcctccatagtttcttacatccttgtt
+6824858/1
CCCFFFFFHHGHHIJJIHHIJJJJJJJJJJJJIIIJJJJJIJJJJJJJJJ
@6301526/1
tgccccgatgatatgatatgtatttattatattgtgaaaagggagcattt
+6301526/1
CCCFFFFDHHHHGJJGGHIIFHIJIIJJJJIJJJIIJJJJJJJJJJJJJJ
@6302075/1
tgcccttgagaaatttgctgcctcaaaaacgtatgacaaaactatag
+6302075/1
CC@FFFFFHHHHHJIIJIJJJJIJJJJJIJJIJJEHIJEHGIIJGII
@4274206/1
ctttacgcgcgaaaaccattatgttttactaatttttcaataaagtacac
+4274206/1
@@CDDDFFGHGHHIJJGIHIIGHHIJJIIDIBGIGJEBFCDHHGIHIIEE
@4275410/1
ctttactagcgttttgaggctccagaaatatttaatgttattcaatccgg
+4275410/1
CCCFFFFFHHHHHJJJJJJJJIJGJJJJJJJJJJJIJIJJJJJJJJJJJJ
@1180311/1
atttagctgcggccagaggcaaagtctacatagaacccgaaaatgtggat
+1180311/1
CCCFFFFFHGGHGJGIIJJGJJJJDHIGIJIJJJJJJIJGGHIJJJJIIJ
@4741884/1
gcaacatcgacagataccacaaatacctaaaccttcccactaaagttaac
+4741884/1
CCCFFFFFHHHHHJJJJJJJJJJJJJJJJJJJJJJJJJJJJJJJJHIJJJ
@5786986/1
gtttcgctccaggttgttgctgtgaaacttgcggtttaccccaagcttga
+5786986/1
@@@D?DDDDHDHHAFACFGH?F@EB9?EFGHIGEGHIGGGGGIG?ACCCC
@6303818/1
tgccgtgtgcccttgagaaatttgctgcctcaaaaacgtatgacaaaact
+6303818/1
CCCFFFFDHHHHGJJJJJJJJJJJJJJJJJJJJJJJJIHIJJJJJJJJJJ
@5268933/1
gtaatgccgagcttaataagtttcatattttggatgaaactgaaggaaac
+5268933/1
CCCFFFFF1DHHHJJJJJJJHJJJJJJJJJJJJJJJJJJJJJJJJJJJJI
@7316492/1
aagatatcctaaactcacttttttccgaaaaaatatcgcaatagctcaaa
+7316492/1
CCCFFFFFGHGHHJJJJJJJJJJJJJJJJJJJGIJJIJIJIJJJJIJJJI
@5789858/1
gtttctctatagttttgtcatacgtttttgaggcagcaaatttctcaagg
+5789858/1
@@@DBDADF>DHDGHI<ABH@@HF<CFHIBFGGGGBDGEGFCD<DF@DF@
@2720887/1
cgacggctcagcaactcctggaggacgctgacgggagtcttgctcggcat
+2720887/1
CCCFFFFFHGHHHJJJJJJJJIIIEGGIIJJJJJJ6F@DHIIIIJHHFED
@4280476/1
ctttaggaaacggtttatgagcaacatcaacatttaaaagtggcttccag
+4280476/1
@@@DDDD?FHFFH<EGDDBAC<CGDEEGHIGBGHIDGIIIBFGDFG;F49
@130363/1
aaaatagtaaaaagtcgaagtctttcgagacatactcttcggagaatcac
+130363/1
CCCFFFFDHFHHHJFHIIJJIJJJIJJJJJJJJJJJJJGJJJJIJJJJJI
@130364/1
aaaatagtaaaaagtcgaagtctttcgagacatactcttcggagaatcac
+130364/1
CCCFFFFEHHHHHJGHJJJJHIJIJIJJJJJJJJJJJJJJJIJJJJJJJJ
@3224752/1
ctaggattacacagctaaattatgcaaattagaagttgaagagaatggcg
+3224752/1
CCCFFFFFHHHHHIJJJJJJJIJJJJJJIIJJIJJJJGIIJJJIJIGHGI
@692012/1
agcaactaattttacaagctatactttgcatagaattagtggtttttttc
+692012/1
CC@FFFFFHHHHHJJJJJJJJJJJIJJJJIIJJIIHIJIFHHFHIJIJJJ
@4283773/1
ctttagttttccttttttattcagtataacttgtccgaataacttattgt
+4283773/1
==:A=AADHHBHFHIIII;EHCEHHHHFHIIICGGIHFIHFHEHIGHICD
@5794734/1
gtttgaaaaccttgataaatggaacgaaattaaacacgctgagaaagcta
+5794734/1
@@@FDDBEHHHGHIHGIIGGHIGHIGGIJIJJJIJJJGJIGIGHIJJIGG
@5794735/1
gtttgaaaaccttgataaatggaacgaaattaaacacgctgagaaagcta
+5794735/1
B@@FFFFFHGHHHJGIIJIIJJEHJJGGJJJJJJJJIIIJIIIGGGHJJF
@4286543/1
ctttatcgggttctgctaagtggtaagtagaaggtaagccacttaagcac
+4286543/1
CCCFFFFFHHHHHJJJJJJJEHIEHHIHIHIIJJCFHIJIIJIJGIIJJJ
@5797468/1
gtttgacatatcgttgtcatcccacaaggtacaatactttgttggtttcg
+5797468/1
B@@DFDFFHHHHHJJJIJJJJJJJJJJJI?EHGJJGIJJJJGHIIFGHII
@5797530/1
gtttgacattcgaaaagtaaacgtcagtttgcgtttcaatgcatcgataa
+5797530/1
@@@DADDDDF??AFEGBHIIGHGAEDEFHHG<D?FBFA@DD?FFHHAGEH
@6309638/1
tgcgcagcaaccttgctcctcaaaacgccccaatctatatcgtttctttc
+6309638/1
CCCFFFFFGHGHHJJIGHJJJJJJJJJJJJJJHJJIJJJJJJIJJJJJJJ
@1190252/1
atttatagttttttgcatttttattcggcttattgtaatattcctccata
+1190252/1
@BCFFAEFFHHHHJIIJJJJJJJJJJJJJJJJJJJIIJJJJJJJJJJJJJ
@4747008/1
gcaagactcccgtcagcgtcctccaggagttgctgagccgtcgcggcatc
+4747008/1
CCCFFFFFHHHHFIJJJIIJHGIJJJJJIGHJIJJGHIIJJJJIJJHFDE
@4747926/1
gcaagatccgagatgtggtacacgacgaatgatgtgataaatatacctgc
+4747926/1
CCCFFFFFHHGHGJIJIJJIJJJJJJIJJJJIGIIIJGGHGJJJJIJIIG
@2209753/1
ccagaagaacgttcgactttcacttcattctatcggcctttcttctcttt
+2209753/1
B@@DDFFFHGHHHJJJJJJJJHHHIJJJIJJJJJJJJJJJJJJJJJJJJJ
@4288025/1
ctttatgtccacaaattatgtcaaattttgacatttatgtaacgtgtgct
+4288025/1
BB:DDFFFHHHHHJJJJJJIJJJJJJJJJJJJJJJJJIJIHIIJHIHIJJ
@5803286/1
gtttgatgttgctgttgtggagctgtttgtctgccccaagtgggttgttg
+5803286/1
@?@DDDDFHHFFDGFHGDFH:CFEGFGIEGGGGGHIJ?CFBGEG0?D?DB
@5803287/1
gtttgatgttgctgttgtggagctgtttgtctgccccaagtgggttgttg
+5803287/1
CBCFFFFFHHHHHJJJIIJJHIJJJJJJJJIJJJJJJJGIGHIJHIIHIJ
@1191613/1
atttatcacatcattcgtcgtgtaccacatctc
+1191613/1
1=?D?B4DBFD?FFGIEBGFIIE9?<C2:9919
@3737501/1
ctgctgaatgtgcgccaattgagttttcgagcattttccggaaaaga
+3737501/1
BB@FFFFFHHFHHIJJJJJJIIIHIIIGGIIJIGJJJJIJIIJEHIJ
@4290789/1
ctttattcgtcatcgctccccacgagcgttt
+4290789/1
@@CFDFFDFCFDFIIIGIJIJFHGEEA?:BD
@4290790/1
ctttattcgtcatcgctccccacgagcgtttcttt
+4290790/1
@@@DDDDDFHFFFIIFGIIII;C8CE0?0BG9<DF
@4290791/1
ctttattcgtcatcgctccccacgagcgtttctttagtctgtatattttc
+4290791/1
???BDDDDADDDDADED:8B@EF1?8?6DA@BB?DDD8B8=BCCEECCC@
@4290792/1
ctttattcgtcatcgctccccacgagcgtttctttagtctgtatattttc
+4290792/1
CCCFFFFFHHHHHJJJJJJJJDHJJJIJIJJJJJJGIGHGIGIJJJJJJI
@7832797/1
atcctaaactcacttttttccgaaaaaatatcgcaatagctcaaaaggga
+7832797/1
@@@DFFFFHHHF?FHIIIIII?AFD@HICHEIGGGDHIDGAHIIIIIEB;
@7832798/1
atcctaaactcacttttttccgaaaaaatatcgcaatagctcaaaaggga
+7832798/1
CBCFFFFFHHHHHJJJJJJJJJJJJJJIJJJIJJJJJJJJIJIHIJJJIJ
@4291188/1
ctttattgaaaaattagtaaaacataatggttttcgcgcgtaaagtgacc
+4291188/1
BB@DDFFFGHHHHIJJJFHGJJIGJJJFIJIGIIHHIHIJJJDHIIIGIH
@2213188/1
ccagaattacaggaaatggataattataggattggatctatgactgtgta
+2213188/1
CCCFFFFFHGHHHGIJJJJCHHIJJGIJJIIJJJJJJJJJJIJJJGIGIJ
@5806503/1
gtttgcgtttcaatgcatcgataagacgaatggtaaagctgctaaaaaag
+5806503/1
@@CFFDFADHHGFHIJJGIIFHICGGEGBAFFEBDG>DGGHIGICGGGGI
@4750771/1
gcaaggggcacggatcacttcacggaaatctaccgacagagaggttatcc
+4750771/1
CCCFFFFFHHHHHIJJIJJJIGIJJIJJJJJJJJJGIJJIGHII=EHHHH
@2214143/1
ccagacaaagcacctatcgaatcgaatattagtagcaagatccgagatgt
+2214143/1
CCCFFFFFHGGHHJJJJJJIJJJJDIIEIIGGFEIEIHEHEGHGEGGGID
@7327601/1
aagcgaagaatatttgaaaatttctaatattgcgatatttttttatcgat
+7327601/1
C@@FFDDDDHFFHIIIIJJHIIIIJHIIIIHGIJIIEHGIJIJJJJJJJJ
@4292230/1
ctttatttaagaacaaacaggggagaaaagtcacgagaatttgaaaagcg
+4292230/1
CCCFFFFFGHHHHJJJJJJJJJJHHIJJJJIIJJJIIJJJJIJJJJJJII
@7328785/1
aagctagccaagagaatggcggctcacaagatgtggcaatccttgcagga
+7328785/1
@CCFFFFEHHHHFIJJJIJIJJBGFDGDHBG@GDFHBAGCHI@FFGGGGC
@701865/1
agcatttctcttgctgctaattgtttcgccatcttttttgttgtgctagt
+701865/1
@@@DFFDFHGHHGJIIIIGIJJIEFHIIJJJIJGEHIJJIIJJGGGIIGD
@4752378/1
gcaagttcttggctgccgaatgtttggcgtctttcttcgatcttccggtt
+4752378/1
CCCFFBEFHGHHHJJJJJDGHEAFHGICG@@DHH>?D<D8?B?F8B;A5A
@6312240/1
tgcgtctttgctttggtcactttacgcgcgaaaaccattatgttttacta
+6312240/1
@@@DDFFFGHHHHJIJGGDHJJJJJJJJJJJJJJJJJJJIIJIJJJJJHH
@6839361/1
ttttcggaaaaaagtgagtttaggatatcttacgttctggcaacatcgac
+6839361/1
@C@FFFFFGHHHGJAEGGEHHIJJIEHGIJIJIGEDFGHGGGJJJJJGGE
@7835294/1
atcctgtaacacaaagttctcaacaaccagctcctac
+7835294/1
8@@BDDA=?DFBFIID2ACF@BH?AF?8FCE:FB??3
@3744895/1
ctgcttgtgaatctgatggtgaactggaagaagcttgcgatccttcctct
+3744895/1
CCCFFFFDFFHHHJJIJIJEHHJJJJJGIJIJGGIJGDH00B??FGBHIE
@3744896/1
ctgcttgtgaatctgattgtgaactggaagaaagttgcgctccttcctct
+3744896/1
CCCFFFFDHHHHHJJIIJJFIIIJJJJJJJIJJJHHIHIJJJIIJJJJJI
@702166/1
agccaaacacacatagtacctctccacaaaaagggaaataaacaaggatg
+702166/1
CCCFFFFFHHHHHJJJIJJJJJJJJJJIJJJJJJJJJJJJJJJJJJIJJJ
@1196667/1
atttattatattgtgaaaagggagcatttatttgatgcaaagtatagagg
+1196667/1
CCCFFFFFHHHHHJJIJJJJJI?GEIJJJIJJJJGJJJJJIJGFIIJJJJ
@703031/1
agccaatcttccgctaccgcgtgttccttaacaacgatctggtggccacc
+703031/1
CCCFFFFFHHGHGIGJIJGGG?@DGIIHJJJJJIIGIIJGBGHHIJIJJJ
@703316/1
agccaattttttctggtttgccgaattttgctgtttctggttcgagttcc
+703316/1
CCCFFFFFHHHHHJJIGJJIIJIJJJJJJJJIJIJIJIJJIJJIFIHIJJ
@4754532/1
gcaatattagaaattttcaaatattcttcgcttttgactcgacaaaaatt
+4754532/1
CCCFFFFFHHHHHJJJJJJJJJIJJJJJJJJJJJJJJIJGJJIJJJJJJJ
@5280372/1
gtacaacgaagacgaaattcctccatattttgctaaaccaggtggcgctt
+5280372/1
CBCFFFFFHHGFHIJJJGIIJIJIGIIIJEIGAGDHBBFAFCF<?BFBFH
@5810744/1
gtttggattcaccattcctatggaggaacaaatttccggtgtcttaagcg
+5810744/1
@CCFDDFFHHHHHJJJJJJIGIJJJJJJJIJJJJIJJJJFIJJGIJJJJJ
@5811448/1
gtttggctagattctgtttgacattagaagagtaaacgtcagtttgcgtt
+5811448/1
CBCFFFFFHHHHHJJIIIJJJJJJJJJJJJJJHIJJJJHIJJIJJJJJHG
@3747692/1
ctgcttttttagcagctttaccattcgtcttatcgatgcattgaaacgca
+3747692/1
CCCFFFFFHHHHFIIJJJJJIIIIJJJIJJJIJJJJJJJJJJJJJIJJGI
@7841782/1
atcgacatctagtagattctggttcaaattttgaatctgtataccatatt
+7841782/1
CCCFFFFFHHHHHJJJJJJJFIEFIIIIJJJJJJIJJJJIJJJJJJJJJJ
@1201458/1
atttatttgatgcaaagtatagaggttgtacccaaacttttcggggtgca
+1201458/1
CCCFFFFFHHHHHJJJJHIJJIIJIGHJIJJJJIHGIJJIJJIGIJGGII
@7331888/1
aaggaaagaaaaaaatgtcaaaattttgcaaattatgtggcattttgaca
+7331888/1
@@@FDDDFDFHHHIJJGFHHIJJIJJIEGHGFHIIIJJJJJIJJIJFIJF
@2736958/1
cgagaatttgaaaagcgagcttcatgatcccctgaagaatatatcttgaa
+2736958/1
@C@FDFFFHGHHHJGDIGIJIJJJIJJJJJJJJJJJIIIIJJJJJJJJII
@5286710/1
gtaccacatctcggatcttgctactaatattcgattcgataggtgctttg
+5286710/1
CCCFFFFFHHHHHJFHIJJFIGHHIJGIJJJJJIJJJJIJJJJHHIGIJJ
@6843715/1
ttttcttgttttttattcctatatactgtacaatacttctgtattctaca
+6843715/1
:?@D1=D8AFFFDF;:?AA<C29<CCDHDF4CFBFA>D@GF94BF<>>FG
@708238/1
agcgagcttcatgatcccctgaagaatatatcttgaagaactattatttt
+708238/1
@@<DFFFFHHHHHJJJJJJJIIJJJJJJJJJJJIJIJJHIJJIJJJJJJJ
@6318656/1
tgctcaatgtcgtcgtttgacatatcgttgtcatcccacaaggtacaata
+6318656/1
CCCFFFFFHHHHHIIIIIJIJJJJGIJJJIJJJEIIJJJJFIGDGHIGIC
@2224888/1
ccagccaatgggattgcccatcactttgtcatcgaacgatgtcaccacct
+2224888/1
@CCDFDFFGHGHHIIIIIIIIIDIGGGHHGGIIIIII@HGHIIIIGIIII
@7845322/1
atcgataagacgaatggtaaagctgctaaaaaagcaggaaaagcccagaa
+7845322/1
CCCFFFFFHHHHHJJJJEHIIGIHIJJJJJIJJIJJJJJJJIIJIIJJGG
@2227981/1
ccagctccgacgtactatgcccatttagctgcggccagaggcaaagtcta
+2227981/1
@@CFFDDDDHHFHG@EGBHEHGIIGIEFG@BDHGBE62BHGGGII37=CH
@6320310/1
tgctgaatgtgcgccaattgagttttcgagcattttccggaaaaga
+6320310/1
@@CDDFFFHFHHFIJJJJJJCHEHIJIJJJFIJJIJJJJIJJIJJJ
@6321667/1
tgctgcctcaaaaacgtatgacaaaactatagagaaaccagaattacagg
+6321667/1
CCCFFFFFHHHHHJJJHIIJJJJJJJJJJJJJJJJJJJJJJJJJJJIJJJ
@4766196/1
gcacggaccacttcacggaaatctaccgacagagaggttatccttggggg
+4766196/1
CCCFFFFFHHHHHJJJJJJJJJJJJJJJJJJJIJJJJGGJIIJJJJIJJH
@4299237/1
ctttcacttcattctatcggcctttcttctctttgccgtattttattttg
+4299237/1
@BBFFBDEHGHHHIIIIJGIGJIIIIIJJJIGJJIIJIGHGHIJGIJIJC
@3239831/1
ctatactttgcatcaaataaatgctcccttttcacaatataataaataca
+3239831/1
CCCFFFFFHHHHHJJJJJJJJJJJJIJJJJJJJJJJJJJJHGIJJJJJJI
@2742915/1
cgagcagcatgcaagagagtccaaagagaaggttatgaaccggcaataac
+2742915/1
CCCFFFFFHHHHHJJIIIJHHJJJJJJJJJJJHIJJJJJJJJJJJJJJJJ
@1729332/1
cacaaattagtacaactcctccaaaccttgcaaattttcaatcatgaagc
+1729332/1
CCCFFFFFHHHHHJJJJJJJJJJJJJJJJIJJJJJJJJIJJIJJJJJJJJ
@1729377/1
cacaaattatgtcaaattttgacatttatgtaacatgtgtgcttaagtgg
+1729377/1
CCCFFFFFHHHHHJJJJJJJJJJIJJJJJJIJJJIJJFHHHIJJJJIHJH
@1729378/1
cacaaattatgtcaaattttgacatttatgtaacatgtgtgcttaagtgg
+1729378/1
CCCFFFFFHHHHHJJJJJJJJJJJJJJJJJIJJJJJJIIIIIJJJJJHII
@7849531/1
atcgcaacagacatctacgaacgtctacagttatcctccagttcct
+7849531/1
@@?DDDDDD?CFHBGGGGEHGB:1C?8:D?000B??BFBG<9?B@B
@2744904/1
cgagcgtttctttagtctgtatattttcttgtatcacttattgcgtcttt
+2744904/1
@C@FDF@DHDFHHAECGFEFHGGIIJJGHJEEFHJIJIJGGJGIJHGIJJ
@1732313/1
cacaaccttctcaattaataaaagacaaagaggaaacttcaccagttaaa
+1732313/1
???DDDDD?FBFDFGH>CHGIIIA=?GHIIIG;C3CAG?FFHGGIGDGHD
@1732624/1
cacaacgtaaaacaatatcgaccacttgtatagcttccgtc
+1732624/1
=@@DDDDDHHDDFHIIGHFFEE:CEFBCHIIGB@DHD9?GD
@6327860/1
tggaaaagcaggtcgcaaaatacccgtagaaacgaatcatctcagcctcg
+6327860/1
CCCFFFFFHHHGHIJJJJJJJJJJJJHGIJJJJIJJIJJJJJJIJIIIJI
@2746014/1
cgagcttcatgatcccctgaagaatatatcttgaagaactattatttttt
+2746014/1
CCCFFFFFHHHGHJJJJIJJJJHJJJJJJJJJJJIIIJJJJJJJJJJJJG
@1734600/1
cacaagacccccagccccaacaaggaggtaaaaagaagaaacaaaaacaa
+1734600/1
CCCFFFFFHHHHHJJJJJJJJJJJJJJJBGIJJJJJJJJJJJIIJJJJJJ
@3243050/1
ctatattgtggtccgctatttggtacgacgacaaagattacatcatattt
+3243050/1
CC@FFFFFFHHHHIGHGGEHJGHFHHIJIIJJJGGIJIIJJJJIJJJIIG
@1213130/1
atttcggttaaatttaagaggcttttaaaatttaacgtttagcagtcttc
+1213130/1
CCCFFFF200AFFIJIJJJJJIJJJJJJJIJJJJJJJIJJJIJJJJJJJJ
@5298789/1
gtagaaggtaagccacttaagcacacatgttacataaatgtcaaaatttg
+5298789/1
CCCFDFFFCFDHHIGHEHGEIIGIJGIJGIIEIGIIGAHDIGHGGFHIGG
@5299321/1
gtagaatatcgtttaacttttccagcatttctcttgctgctaattgtttc
+5299321/1
@CCFFFFFGHHHHJIIHIIJJCHJIJJJJJIGIJIJJJIJJGJIIIHIJJ
@7855876/1
atcggtccggccgagtgcatcatggtcatgttttgggactccatgtcgag
+7855876/1
CCCFFDFFHHHGHIJFHHIJJJJJJHIJJJIJJJJJIJIJJJJJJJJJJJ
@7338826/1
aaggagcgcaactttcttccagttcacaatcagattcacaagcaggatca
+7338826/1
CCCFFFFFHHHHHJJJJIJJEHHIIJJJJIJJJJJJJIJIGIJJJJIJJJ
@6330839/1
tggaaatgtatcacggattttatcaatcggccattcgaggctgg
+6330839/1
CCCFFFFFHHHHHJJJEHIJJIJJJIJJJJJJIJJJIJHI629@
@155738/1
aaaatgtcggaactggcgaaatcaaacaacgtaagacgcaagg
+155738/1
C@@DFFDDHHDHGJIIFGHIEFGEGIIHG?HBFFEGIIGIBFG
@719141/1
aggaaacaaaaaacgccaagtgatacattagttttctactttccttaaca
+719141/1
CCCFFFFFHHHHHJJJJJJJFHJJJJJJJJJHIJJJIJIIJJJJJJJJJJ
@722067/1
aggaagtaacggcagcactattgacactaagaaatcaca
+722067/1
@@@DDDDDHHHHHIIGFH@?FH<<EFHHGIFGIIEFBGG
@7856358/1
atcggttctgcatgaatgccatctgggcccggggctctgtgatttcttag
+7856358/1
CCCFFDFFGHHHHIJJIIJJJJJJJJJJJJJIJIIJIFGFHIJJJIJIII
@4774065/1
gcagacaacttcatgtacaaatacctcaccttacaaaataaaatacggca
+4774065/1
CCCFFFFFHHHGHJJIJJJJJJJJJJJJIJJJJJJJJJIIJJJJIJJIJJ
@6852247/1
ttttgaggcagcaaatttctcaagggcacacggcaacaaaaagtgataat
+6852247/1
CCCFFFFFHHHHHJJIIJEHHHGHGIIGIGIEGIGBAFHJGIG=BCCHIH
@2751242/1
cgaggtaacctacgtggacatcgaagaaaaaacattgaccaatcgccacc
+2751242/1
BCBFFDEFFHHHHJFHIGIIJIJJJIIJJJJJGIIJDIIIJJIJ;FHHIJ
@5826821/1
gttttactaatttttcaataaagtacactttatttaagaacaggggagaa
+5826821/1
CBBFFFFFHHHHHJJIJJJJJJJJJJIJJJJJJJJJJJJJJJJJJJJJJJ
@4308789/1
ctttcctttatgtccacaaattatgtcaaattttgacatttatgtaacat
+4308789/1
@@@FBDFFHFHHHJIIIIJJJJJJJJJJJIJJJJJIIDHIGIJJJIJJJI
@4308790/1
ctttcctttatgtccacaaattatgtcaaattttgacatttatgtaacat
+4308790/1
CCCFFFFFHHHHHJJJJJJJIJJJJJJJJJJJJJJJJJJJJJJJJJIJJI
@1220582/1
atttgaaaatttctaatattgcgatatttttttatcgatctggcttcaat
+1220582/1
CCCFFFFFHHHHHJIJJJJJJIJJGIJJIJJJJJJHIIIJIIGJIIIFID
@3250775/1
ctatggttgagtgaaaaaggtgggaaatgttgactgttgtagctgattaa
+3250775/1
CCCFFFDDFHHDHGIJIJIJ:FGIJJJIJIIJJJJIGIIGGIJJJ9DG?D
@3250776/1
ctatggttgagtgaaaaaggtgggaaatgttgactgttgtagctgattaa
+3250776/1
CCCFFFDDHHHHHJJJJJIJ<FHIJJJIJJIIJIJJIJJHJJJJJIJJIJ
@6338409/1
tggacatcgaagaaaaaacattgaccaatcgccaccaatgcttggtgcag
+6338409/1
CCCFFFFFHHHHHJJJJJJIJJJJJJJJJIFHIIJJJJJIJJJJJGIJIG
@7347106/1
aagtactgaaatatctgttgaacagctcagtacctctgatgaaagctgac
+7347106/1
BCCDDFFFHHHHHJJJJJJIJJIJJIIJJJIIJHJJJIJIIJJJJJIIJJ
@7864817/1
atctacactaacttctcctgatcgagtaaatattgggaaggcacttatct
+7864817/1
BB=DFFFFHHHHGJJJJJJJJJJJJJFHIJJJJJJJIIIJJJJJJJJJJJ
@1747396/1
cacacggcaacaaaaagtgataatggatacaaatttgactactgtatagc
+1747396/1
CCCFFFFFHHHHHJIJJGHIJJJJJIJJJJJJJJJJJJJJJJJJGIIJJJ
@7866416/1
atctagctgaagatccgacccatagtgtcggcatctgaggatatcttaat
+7866416/1
CCCFFFFFHHHFHHIJFHIGHGEHG@GGIJGIJEG@GFHGGGGIJIHIGI
@163451/1
aaaatttcaaattgttcaggtaaaatcttgcttcatgattgaaaatttgc
+163451/1
@@@DDFFFHHHGHGIIJGHEEEFHHIJFIIGIGHIJJ@FIIGDBBFIIII
@6863664/1
ttttgcatttttattcggcttattgtaatattcctccatagttcttacat
+6863664/1
CCCFFFFFHHHHHJJJGIJIJIIJJHIIJIGIJIGIJJJIJIIJJJIJJJ
@7349908/1
aagtgataatggatacaaatttgactactgtat
+7349908/1
:8?:BBDAHHD>?AEBFG@II><:<A:<<A2C9
@3254836/1
ctattattaggcactagttattaattataatcatcaatattatctatcga
+3254836/1
CCCFFFFFHHHHHJJJJGHIJJJJJJJJJJJJJJJJJJJJJJJJJIJJJI
@1749585/1
cacacttttacttcagctacttgaaccgtacgtcaaatgtcgcaaattat
+1749585/1
CCCFFFFFHHHHHJJHJJJJJJJIJJJJIIJJFHIJJIIFHIIJJJJJJI
@1749586/1
cacacttttacttcggctacttgaaccgtacgtcaaatgtcgcaaattat
+1749586/1
CCCFFFFFHHHHHJJJJIJJJJIIJJJJJJJJIJJJJJJFIIJJJIJJJJ
@730324/1
aggatttattattagagtgtcctcgtgaggaagaggaatttgaacagtta
+730324/1
CCCFFFFFHHHHHJJJJGIHJIHJJHHHJJJJJJJJJJJJJJJJJJJGII
@4781405/1
gcaggagatcgctagcgaacaatccttcgaggtaacctacgtggacatcg
+4781405/1
BCCDFFFFHHHHHJJJGIIIIGHIIJJJJJJJFFHHIGIIIGIJGGFGHC
@163843/1
aaaatttctaatattgcgatatttttttatcgatctggcttcaatgtttg
+163843/1
CCCFFFFFHHGHHJIJJJJJJJJJJJJJJJJJJIJIIIIJJJIJIJIIJJ
@7868794/1
atctcattcgctggagctagacatcgatgaagatcttttaaacctgcttc
+7868794/1
B?@FFFFFHHHHHJJJJIJJJIJIJJIJJJJJJJJIJJJJJIJJJJJJJJ
@733128/1
aggcgaggttactattcacgacagtcaaaatagagagaaaatatataaag
+733128/1
CC@FFFFFDHFHHIIJJJIGGHGIHHJJJJIJIIIGGGIJJIJJJJJJJG
@4782264/1
gcaggatttacccgtggagggtaacaatctgccttctacatttgcgagtg
+4782264/1
CCCFFFFFHHHHHJGIJGHJJ:EHIJJJJJJJJJJJJJJJIJJJJJJJIJ
@6868805/1
ttttggtcatgattttgaggtactcgagggcatgatgagcagccgagccc
+6868805/1
;?@D=A:D<<FD8DEF42AE3CDHCFAFEFEEEIIID?D9BFFIBFFBFF
@4783994/1
gcaggttttttaacagtttgaaaaccttgataaatgaaagaaattaaaca
+4783994/1
@<@DFDEFGHHFHIGIJIJIJJJJJJJJIGHIJJJJIIIGIJIIJIIECH
@6871942/1
ttttgtcatacgtttttgaggcagcaaatttctcaagggcacacggcaac
+6871942/1
CCCFFDFFHHHHFHIJJIIJJFIIIIJJGIIGGIJJIJJIIIJJJIJIJI
@6872110/1
ttttgtcgaagatctctgtgagaagacagaagaatctctagtcagaattt
+6872110/1
CCCFFDFFGHFGHJJJJJHIGHIGHIJJJJJIJJJIJJJJJIIJIJIJJI
@7869701/1
atctcggatcttgctactaatattcgattcgataggtgctttgtctggtt
+7869701/1
CCCFFFFFHHHHHJJJJJJJIIIJJJJJJJIHJJJJ?FHIIJJIIJJIHI
@1758321/1
cacaggtaaacagttgtacagtagaggataaaccaattgagcacactttt
+1758321/1
CCCFFFEFHHHHHJJJJJJJJIHJJJIJJJJJJJJJJJJJJIJJJJJJJJ
@7355035/1
aataaacttacgagaaatgaccttagcagacctcttgataggcgagattt
+7355035/1
CCCFFFFFHHHHHJJJJJJHIJJJJJJJIIIJJJJJJIIIIJJJIJJGGI
@3779975/1
ctggatatctttttgggtaatgttgctgcctaaagagttccatcacggtt
+3779975/1
@@8DDDDDFHHHHJIIJFEHICHIGGHGHGFHGHIHHHIJGIIEHGGGBG
@7356471/1
aataaagtatgtgttcaccaagagaagaaagctatacagtagtcaaattt
+7356471/1
CCCFFFFDHHHHHIJJJJJJJJJJJJJJJIJJJJJJJIJHIJIIJJJJJI
@6876466/1
tttttaaatttaaaaatgcgtgtgtgcaggtatatttatcacatcattcg
+6876466/1
1=?A==?BFFH?CFEHEBHG?F<AAEHGFG?EGIIIIGIIIGIGIIIIEG
@5325528/1
gtattattcctcgaaatcaataactcgacaaaaattgttcccttttgagc
+5325528/1
C@CFFFFFHHHHHJJJJJJJJJJJJJJJJJJJJJJJJIJJJJJJJJJIII
@5850080/1
gttttgcctgttccgtagcagacggccactggcaaagtggatagctgcac
+5850080/1
@@@FDFFFHHDFHHGGHIGIGFGIJGIJJJIIIICHIHIIEEIICH>CHF
@3782588/1
ctggatctcttggtcggaaaagtgacgcccgaacaagccaatcagaccaa
+3782588/1
@@@FDADFHGHHHAFHGEFHAEAFFGEDHIGIJJJIJJIJGJIJJJIJIJ
@4790950/1
gcatatcttatcatgtttcttgtctgtccttctgtcatttttctattaat
+4790950/1
BC@FFFFFHHHHHJJIIJIIJIHIJDHHHIJJJIIIIIIIIIIJJJJJJJ
@6881386/1
tttttatatagtgccccgatgatatgatatgtatttattatattgtgaaa
+6881386/1
@@@FFFFFHHHFHJJJJIADGAHGGIGIHIGGHIIJGIIGIIGJIIIHIJ
@1765759/1
cacatcattcgtcgtgtaccacatctcggatcttgctactaatattcgat
+1765759/1
@@@DDDDDFFFFFIFG<CEH<CEDFBHCF?DEFF<<D@GFCD@D@FDFDF
@1765760/1
cacatcattcgtcgtgtaccacatctcggatcttgctactaatattcgat
+1765760/1
CCCFFFFFHHHHHJIHEEHHAEFGHGGEHCGGHICCEAHGCHGIGI@ADI
@1766489/1
cacatctcggatcttgctactaatattcgattcgataggtgctttgtctg
+1766489/1
CCCFFFFFGHFHHIJJJJJJIJJJIJJJJIJJJIIJIJJGGIJJJJJJJJ
@1766535/1
cacatctcttggagccagccaatgggattgcccatcactttgtcatcgaa
+1766535/1
CCCFFFFFHHHHHJJJJJJJJJJJJJJIJJJJJJJJJJJJJJJJJIJJJJ
@1766828/1
cacatcttgtgagccgccattctcttggctagcttctttgacttgccagt
+1766828/1
C@CFFFFFGHGHGJGJIJIJJJJJJJJJJJJIIJIIIJJDGIIJGHI@HE
@5854800/1
gttttgtcatacgtttttgaggcagcaaatttctcaagggcacacggcaa
+5854800/1
CBCFFFFFHHHHHFHIJJJGIJJIJIJJJJJJGIIJJJJJJJJJJJJIJJ
@740022/1
agggtttccagacgttccagattaacgatgtcattggctttggcacacgt
+740022/1
@@CFDDFFHHHHHJJJJJGIIIIJJJJJIJIJJIJJIGIJJJJIIJIJJF
@5855335/1
gttttgtgattctccgaagagtatgtctcgaaagacttcgactttttact
+5855335/1
@BCFFFEFHHHHHJJJGJJIJHHIJJJJJJGIJDFHIJJIIIHIJJJIJJ
@4323732/1
ctttctcagcgtgtttaatttcgttccatttatcaaggttttcaaactgt
+4323732/1
?@:BDDFFGGFFHGHIGIHJJE@HHGIIJII?CDHGIIFHHJIIJIDHIJ
@5855482/1
gttttgtggaactgtgaaactttgtgggactgctggttgcccaacttggt
+5855482/1
CBCFFFDEHHHHHJJIJJJJJJJIHGJIJJJJJIJIJJIJJJJIJIIIJB
@5329188/1
gtatttgtggtatctgtcgatgttgccagaacgtaagatatcctaaactc
+5329188/1
B@@FFFFDHHHHHIIIHJJJJIIJJJJJJJIIJFHIJJIJJJJJJJJJJJ
@740388/1
aggtaagccacttaagcacacatgttacataaatgtcaaaatttgacata
+740388/1
BCCDDFFFHGHHHFJJJJJJJJJJJJJJJJJIJIIIGIIIIJJJJIJIII
@4328019/1
ctttcttccagttcacaatcagattcacaagcaggatcaactcaacagct
+4328019/1
@C@DBDDFHFFDBFHGIIGBHGIHEIIIIJGBFFHIEGGEFHGIGJGEGF
@4793641/1
gcatgatataattcccatacaagaaaaatctccaattattgtcactttat
+4793641/1
CCCFFFFFHHHHHJJJJJJJJJJJJJJJJJJJJJJJJJJJJJJJJJJJJI
@742172/1
aggtgaggtatttgtacatgaagttgtctgcccctttcttaatcggttct
+742172/1
@@CDDEFFDFFHHJHIJIJJIJJJIJJJJJJJJJJJJJJJJJJJJJGIJJ
@4328638/1
ctttcttctcttggtgaacacatactttattcgtcatcgctccccacgag
+4328638/1
CCCFFFFFFHHHHJFHIIGIIHIJJIJJHIJJJHIJJJIJJJJJIGIHHI
@4328712/1
ctttcttctgtttcttcatactcttggcaatgactcttttttggtggtcc
+4328712/1
@?@DDBDABDBFHDEHAE@@DFCBH<FCGH@>ECDEHIIIIIGIAFG?FH
@4794575/1
gcatgtcccgcagatggccaccaccattctatgaaatggaacacgaagag
+4794575/1
CCCFFDFDHFHFHGIIGGIGHI=GHGIIJFJJIJJIIIIJJJJJIIGIIC
@743138/1
aggttgttgctgtgaaacttgcggtttaccccaagcttgaggttcctgtg
+743138/1
CC@FFFFFHHHHHJJJJJJIJIJJIJJJJJJJJJJJJJIJIJHHJJJJJJ
@1771368/1
cacattttgtggttctttaacgaaatgtcaagagcataaagtatgtctag
+1771368/1
CCCFFFFFGDHHDHGGIJIJIGGIJIIIJJJIGIIJJJJJIHHIJIJJII
@6891330/1
tttttccgaaaaaatatcgcaatagctcaaaagggaacaatttttatcga
+6891330/1
CCCFFFFFGHHHHJIJIHIIJJJJJJJJJJJIJJIJIJJJJJIJJJIJJH
@4795817/1
gcattattgatttcgaggaaataatacgaacttcaattacacaaattagt
+4795817/1
CCCFFFFFGHHHGJFGJJJIJJIJJJJEHHHHIJJIIIIIJJJJIJGGI?
@179927/1
aaacacgctgagaaagctatggttgagtgaaaaaggtgggaaatgttgac
+179927/1
CCCFFFFFHHHHHJJIJJJJJJHHIIJCGGIJJJJJ?FHIIJJJJFHIJJ
@1235146/1
atttgacataatttgtggacataaaggaaagaaaaaaaatgtcaaatttg
+1235146/1
=@1=DDFFHHHHGJJGEGGEHIIJJIJGIIJJJJJJJJJIIGHGFHEHII
@1774165/1
caccaagagaagaaagctatacagtagtcaaatttgtatccattatcact
+1774165/1
?@<DDDDBBHHHBHGEBEH@<CH@HHI<AF<EECH<GHIGDHIIIB?<BF
@1235773/1
atttgacgtacggttcaagtagctgaagtaaaagtgtgctccattggttt
+1235773/1
@CCFFFFFDHFHHCGHJIIJJIIGIJJJIFHIIGCFGGHIIJJJIJIGIJ
@1235774/1
atttgacgtacggttcaagtagctgaagtaaaagtgtgctccattggttt
+1235774/1
CC@FFFFFHHHHHFGIIIEBHGHIIGGE?CGHHEFFFBGGFH@HIGF?FE
@1775438/1
caccaatcaggtggtgacatcgttcgatgacaaagtgatgggcaatccca
+1775438/1
@@?BDDDDHHH?FD@FEHIIIIGIGGEGHGHIICFCGGICEHGGHGGBBF
@1775908/1
caccaatgcctggtgcagctatccactttgccagtggccgtctgctacgg
+1775908/1
CCCFFFFFHHFHGHIIIIHIGJIJIGIJJIIJJJHHIJBFHHIJIJGIII
@1775974/1
caccaatgcttggtgcagctatccactttgccagtggccgtctgctacgg
+1775974/1
=@@DDDDDHDDD?A;FHIEIEI>G@9CC9FBEGC::;CFAFEBFEG??76
@2773806/1
cgatcatggtctagcgcactagataatggaaaaacccacaattcgagaaa
+2773806/1
CCCFFFFFHCFHHJIJIIJJJJJJJJJJJJJJJJJJJJJJJJJJJJJJJJ
@5334113/1
gtcaaaattaaatcaatatggcgactgagaggcaaacaaatgttatttta
+5334113/1
C@CFFFFFHHHHHJJJJJJJJIJIIJJJJIIJJJJIJJJJJJIJJJJJJJ
@5334114/1
gtcaaaattaaatcaatatggcgactgagaggcaaacaaatgttatttta
+5334114/1
CCCFFFFFHHHHHJJJJJJJJJJJJJJGIGHIJJJJIJJJJJIIJJJJJI
@6359740/1
tggccactaaactgggcagctcggctgagaatcggtattcgggactgaaa
+6359740/1
CCCFFFFFHHHHHJJJIJJIIJJIJJJJJJJIJJJBGHIJJJJGIJJJJJ
@6359957/1
tggccatctgcgggacatgcacatctcttggagccagccaatgggattgc
+6359957/1
BCCFFFFFHHHHHJJJJJJIJIIJJJJJJJJJJJJJIJJJJJJJJJJJJJ
@4335635/1
ctttgacaatgtcaaatgccaacgatggtattaatttagagaggttagaa
+4335635/1
CCCFFFFFHHHHHGJJJJJJJJJJGHJJFHHGJIJJJJJJJJIJGHGIHI
@4336578/1
ctttgacattgcttgtggtcactttt
+4336578/1
@@@DDDDDDFFB?EEA>G<3<<4AEF
@4336581/1
ctttgacattgcttgtggtcacttttcgcgcaaagg
+4336581/1
CCCFDEDFHHGHFJIEGGEHBHHIIJJGJGHGHJGI
@4336582/1
ctttgacattgcttgtggtcacttttcgcgcaaaggtaaaatcgttctag
+4336582/1
CCCFFFFFGHGHHJJHIJEHHIGIIIIGIGGDHIGJ9BFHJEFA=CFGC@
@4336583/1
ctttgacattgcttgtggtcacttttcgcgcaaaggtaaaatcgttctag
+4336583/1
CCCFFFFFHHHHHJJGEIAIIJIIJJJJJJJJJJJJFGHIJJJJIJIJJJ
@6361579/1
tggcgattggtcaatgttttttcttcgatgtccacgtaggttacctcgaa
+6361579/1
@@@DDDDDDD<CDHGG?GHIII;EH@DDHBHGIGIGGIIIEHGGHGFBAH
@1239483/1
atttgatgcaaagtatagaggttgtacccaaa
+1239483/1
;@?DB?D;AB<<A2<?C9DHGFEFGC<<<AFF
@1239484/1
atttgatgcaaagtatagaggttgtacccaaacttttcggggtgcaatct
+1239484/1
C@@FDEFFHHHHG<CGHEFEGACFHIIIIIIIHIIIEHIIIDGGHICDFB
@1239485/1
atttgatgcaaagtatagaggttgtacccaaacttttcggggtgcaatct
+1239485/1
CCCFFFFFHHHHHEHIJJJJJFHIJJJJJJJGIJJJJJIJHI?DFGIEII
@1239486/1
atttgatgcaaagtatagaggttgtacccaaacttttcggggtgcaatct
+1239486/1
CCCFFFFFHHHHHGIIJJJJJGHJHIJJJJJJJJJJJJJJJJGGHIIIJJ
@183077/1
aaacagttgtacagtagaggataaaccaatggagcacacttttacttcag
+183077/1
CCCFFFFFHHHHHJIIHJJJIIJJJJJJJJJIIJIIJJJJJJJJJJJJII
@7370305/1
aataatgcgaacttccatagattcaaatgaagtaaacaacatacgttttt
+7370305/1
@CCFFEFFHFHHHIEIIGIFIIJJJJJIIJIJFGIHGIJJJIHBGBBFHH
@2777283/1
cgatgacaaagtgatgggcaatcccattggctggctccaagagatgtgca
+2777283/1
CCCFFFFFHHHHHJJJJJIIJJJJJJJJJJJFIJIGHJCG@BFCFGBGEI
@5869616/1
gttttttaacagtttgaaaaccttgataaatggaacgaaattaaacacgc
+5869616/1
@@@FFFFDHFHGFHIGGIJJGIGIGIJJJJJJJIJJJIJJJJIJJJJJJI
@5869617/1
gttttttaacagtttgaaaaccttgataaatggaacgaaattaaacacgc
+5869617/1
BB@FFFFFHFGFCGIIIJJJJJJIJIJJJJJJJIJJJJJJIIJJIIJJJJ
@5869618/1
gttttttaacagtttgaaaaccttgataaatggaacgaaattaaacacgc
+5869618/1
BBCFFFFFHHFHHHIJJJJIIJJJJHIJJJJJIHJJJJJJJJJJJJJJJJ
@1241373/1
atttgcaaaattttgacatttttttctttcctttatgtccacaaattatg
+1241373/1
CCCFFFFFHHHHHJJJJJJJJJJJJJJJJJJJJJJJIIJIIGIIJJJJJJ
@7888753/1
atgaaatggaacacgaagagggactaccacacgaaaggcagttcaccatc
+7888753/1
CCCFFFFFHHHHHJJJJJJJJJIIJJJIJJIJIIJJJIGIIIJJJJJJJJ
@2251269/1
ccaggttggccaagaacacaagcacacatacctaccattagaagtttgca
+2251269/1
CC@FDDDFHGFHHEHIGHGIGCGGGHIIGGIJJJIGHIGIEHIIBFFHIH
@2779455/1
cgatgatatgatatgtatttattatattgtgaaaagggagcatttatttg
+2779455/1
@@@?DBBDD?AAFCEABEIHGBHHGGFGC?CHIFGCHG<F6BCFHIGIIE
@2779456/1
cgatgatatgatatgtatttattatattgtgaaaagggagcatttatttg
+2779456/1
@@@DDFFDHFADHGH@FGHIGGAIFFIIGGGIJIJEEFEGHJCGHGHGIG
@2779457/1
cgatgatatgatatgtatttattatattgtgaaaagggagcatttatttg
+2779457/1
@C@FFBEFFHADBGGEDHJJDHIHJIJJJGHIJJJIIIGGIJJIJIIJJC
@757218/1
agttaaccagacaaagcacctatcgaatcgaatattagtagcaagatccg
+757218/1
BCBDFFFFHHHGHGJJIJIIIIIJJJJJJIIJJIJJJJAFIJJJIJIJJG
@1243361/1
atttgcgacatttgacgtacggttcaagtagccgaagtaaaagtgtgctc
+1243361/1
CCCFFFFFHHHGHGIJJHIIJJEHIJJJIIIJJJJJJGFIIJIFGFGIGJ
@758570/1
agttagtctggtaaaagtgtcactaggtagcttggcacaatatttattaa
+758570/1
BC@DFFDFHHHFFIJJJAIFJIIJJJIHHIIGIJIJIJJJJIIIJJJJJJ
@1245670/1
atttgctttggtggggaactttgttgttgacgttcatttcgacccgtttg
+1245670/1
CCCFFFFFHHHFHJJJGIJJJJJJJJJJJIIIIJJIJJJJJIJJJJHIJJ
@191273/1
aaaccttgcaaattttcaatcatgaagcaagattttacctgaacaatttg
+191273/1
B@@BDDFFHHHHHIJJJJJJJJJJJJIJJJJIJJJJJIIIIGIJIIJJJJ
@6901185/1
tttttgttgccgtgtgcccttgagaaatttgctgcctcaaaaacgtatga
+6901185/1
?@@BDDEFHBFHHGIIIIJJIJCHJJJJJJGIJJIJJJIJGIJJIGHGHC
@7893802/1
atgaatgccatctgggcccggggctctgtgatttcttagtgtcaatagtg
+7893802/1
CCCFFFFFHHHHHJJJJJJIJJJJJJJIHIHJJJGIJIJHIIIJJJJJIJ
@2256910/1
ccagtctgcaacgtcagctcagtctccgctgacatggtttagatacgttt
+2256910/1
CCCFFFFFHHHHHJJJJJEIHIGHJJJJJJJJJJJJJHIJJJJJIJJHIJ
@6370548/1
tgggcaaccagcagtcccacaaagtttcacagttccacaaaacgctgaaa
+6370548/1
C@BDFFFFHHHHHJIJJJJJJJJJHIJJJJJJIJJJJJIIJJJJJJJIJJ
@6371761/1
tgggcccggggctctgtgatttcttagtgtcaatagtgctgccgttactt
+6371761/1
CCCFFFFDHHHFHGGG?CBFGIAFH@FBFDHIIGHGDEF>FGIGFGGIII
@761996/1
agttgtctgcccctttcttaatcggttctgcatgaatgccatctgggccc
+761996/1
?@:DDFFFHHHHHJIJJJJIJJJJJHIJIJJJJIJJIJJJJJJJIGIIJI
@2784946/1
cgatgtccacgtaggttacctcgaaggattgttcgctagcgatctcctgc
+2784946/1
CCCFFFFFGHDCFGIBGGHIGEGGIGIIIDCEIHGGIJJIIJJGHIJJJJ
@5348504/1
gtcaatgttttttcttcgatgtccacgtaggttacctcgaaggattgttc
+5348504/1
C@CFFFFDHHHHHGHIHHIJIGIJJJJHIIJHGIJJJIIJJJIJJJJIJI
@7897327/1
atgactgtgtatcgatagctgttcactttttggtcatgattttgaggtac
+7897327/1
@@@=DDDDFFFHHGGEA:<BECGHDFEHIGIHA8DHIIEHHIIG?GIDGH
@6905457/1
ttttttctttcctttatgtccacaaattatgtcaaattttgacatttatg
+6905457/1
@@@DDDDDHHDF?FHAEAFEHBCGIIGG@FCBGHIIFIII@=GHEHIDHH
@2259682/1
ccagttccttcgtaccctcctcctccaattcctgcatcttatataccatc
+2259682/1
BCCFFFFFGHHGHIJJJIIJIIJGIJIGGIJJICHIIIIIGJIJJIHIIJ
@765914/1
ataaaaatttatagttttttgcatttttattcggcttattgtaatattcc
+765914/1
CCCFFFFFHHHHHJGIJJJJJJIJJJJJJJJJJJJJJJJJJJJIJIJJJI
@3288935/1
ctcaagcgctggtaacgctttatcgggttctgctaagtggtaagtagaag
+3288935/1
CCCFFFFFHHHHDGIIIFIJJJIJJJIHHGIJJJJJJFHJIIIJIJJGJJ
@4808692/1
gccaagggctcggctgctcatcatgccctcgagtacctcaaaatcatgac
+4808692/1
CCCFFFFFGHHHHJJJGGGGGGGGIHIJGHIDE?DEHEHGHIIBDFECEH
@3289921/1
ctcaagggcacacggcaacaaaaagtgataatggatacaaatttgactac
+3289921/1
CCCFFFFFHHHHHJJJJJJJJJJJJGHHIIIJJJJJJIJJJJJJJJIJJJ
@5352681/1
gtcacattttgtggttctttaacgaaatgtcaagagcataaagtatgtct
+5352681/1
CCCFDEFFHHFCDGCGEGGIGIIIJJJGCGFGI>FDGIEIJJCGGIGFHI
@4811081/1
gccaatcttccgctaccgcgtgttccttaacaacgatctggtggccaccg
+4811081/1
CCCDFFFFHHHHHGGIJGEH::?GGHCEEEHIIJHIHEGEHHHHGGGGHB
@768830/1
ataaaatataataaaaatttatagttttttgcatttttattcggcttatt
+768830/1
@@CDDDFFDHDHFIGDBEGIIIIHAFDHD@D@GGHGHIIIIIFEHGGIAF
@2790219/1
cgattcgataggtgctttgtctggttaactttagtgggaaggtttaggta
+2790219/1
@@<DDD=ACDFF<AD@GG<AB<?EAFBHFFHI>B:EFIDFCF0?F@<F09
@4351726/1
ctttgccagtggccgtctgctacggaacaggcaaaactccgaaggaagcc
+4351726/1
CCCFFFFFHFHHGJIEHIJJIJJIIGJIJJIJIJJIIIJJJJJEIJJJII
@5354988/1
gtcacttttcgcgcaaaggtaaaatcgttctagacatactttatgctctt
+5354988/1
CCCFFFFFHHHHHGGIIDH:CGHIFFFFHIIIIHIIEHIIIIIIHIIIII
@4813055/1
gccaatttcgcggaatttcaacacatgacaagcgatggtgaactgccttt
+4813055/1
@CCFFFFFHGHHHDGEHIEHI@FGH>@GGIIGC=FBFG=FCFGHHGGGGG
@7384626/1
aatcaataatgcaatgtgtttaaatttttgtcgagtcaaaagcgaagaat
+7384626/1
CCCFFDFFGGHHFIIIGFHHIIHEEGGIIJHGIFE?FGIIJIJJGGIGII
@7384751/1
aatcaatattattaactatgggatttaaaaacactgtaactccttcctta
+7384751/1
=:=BDFFFHHHHHJJJJJJJJJJIJJJJJJJJJJJJIIJJJJJJJJJJJJ
@1788369/1
caccattctatgaaatggaacacgaagagggactaccacacgaaaggcag
+1788369/1
@<@FFFDDBDHH>FHIIIIGIIIIDHGGIBHGIIGGGGI;F<FHGHCBE@
@1788370/1
caccattctatgaagtggaacacgaagagggactaccacacgaaaggcag
+1788370/1
CCCFFFFFHHHHHJDGIIJIIIJJIGJJJIIJJJIJJJJJJJIJIIIJJJ
@6909230/1
tttttttaatttttcatcacagtgatgtttgtttcagaacaaaccgggaa
+6909230/1
CCCFFFFFGHHHHJJIIJIIIJEHIII@GHDGGIGIJEGG@HIIJGIJAE
@1790520/1
cacccattgcagtaaatgatacatcagtattgatacataaagtgacaata
+1790520/1
CCCFFFFFHHHHHJJJJJJJJJJJJJJIJJJJJJJJJJJJJJHIJJJJJJ
@4353102/1
ctttgcgcgaaaagtgaccacaagcaatgtcaaagagaaggatagcaact
+4353102/1
CCCFFFFFHHHHHJFHIJJJJJJJJJJJJJJJJIIIIIIIJJJJJJJJJI
@4353103/1
ctttgcgcgaaaagtgaccacaagcaatgtcaaagagaaggatagcaact
+4353103/1
CCCFFFFFHHHHHJGHJJJIJJJJJJJJJIJJJJJJJJJJJJJJJJJJJJ
@6910423/1
tttttttatcgatctggcttcaatgtttgaatgatgatt
+6910423/1
@@@DDDD?D<?A?DA4E<BF><C>C?DF;<BB<?B?4?B
@6910424/1
tttttttatcgatctggcttcaatgtttgaatgatgattatataacgagt
+6910424/1
CCCFFFFAFFFAFFGAEDCHCEHIGDFH;BGF@GHGGIIGIIGEHGGEB6
@4819450/1
gccagatcgataaaaaaatatcgcaatattagaaattttcaaatattctt
+4819450/1
CCCFFFFFHHHHHJJJJJJJIHGIIJJJJJIIJJIJJJJJIJJJJJJIJJ
@4819451/1
gccagatcgataaaaaaatatcgcaatattagaaattttcaaatattctt
+4819451/1
CCCFFFFFHHHHHJJJJJJJJJGIIJJJJJJJJJIJJJJJIJJJJJJJJI
@3295660/1
ctcaatcgcaacagacatctacgaacgtctacagttatcctccagttcct
+3295660/1
CCCFFFFFHHHGHJJJJJJJJJJJJJIIJJIJJJIJJJJJJJJGIHIJJJ
@5359445/1
gtcagcgtcctccaggagttgctgagccgtcgcggcatcactcccaaata
+5359445/1
CCCFFFFFHHHHHJJJHIFGHIJJHIIJIIJIIIJD>EHGHGHHH;;BCC
@7907917/1
atgcattgaaacgcaaactgacgtttactcttctaatgtcaaacagaatc
+7907917/1
@@;DFFFFHHHHHJJJJJJJJJJJJJIIJJJJJJJIJJGGIIJJIJJJJG
@4357732/1
ctttggactctcttgcatgctgctcgaatagctcgtacttcggcacttgt
+4357732/1
BB@DFFDFHHHHHJJJIJIJJJJJJJGIJJJIJJIHIJJJIJJJJJJJJJ
@2797601/1
cgcaaaggtaaaatcgttctagacatactttatgctcttgacatttcgtt
+2797601/1
CCCFFFFFFHHHHJJJIJJJJIIIJJIIJJJJJIJJJJIIJIJIJIJJJJ
@7908799/1
atgccggtaaagaagtgaatgttgataaaggaatatggagagg
+7908799/1
@@@DDDDDHHHHHIIFG>F<DACB9EEIIEE;D@CD>F@B?BF
@7908800/1
atgccggtaaagaagtgaatgttgataaaggaatatggagaggtgacaaa
+7908800/1
@@@DDDDDFFHGHII:EFGGIBHHIIGIIIIH@GDGG?D;BFG?FGHHII
@5890156/1
taaaagtgtgctcaattggtttatcctctactgtacaactgtttacctgt
+5890156/1
CCCFFFDFHHHHHJJJJJJIIJHIJJJJJJIJJJIJJJIJJJIIJIJJJH
@5890818/1
taaaatcaatttacatattatttttgacttgaataaatttttaaatttaa
+5890818/1
CCCFFFFFHHHHHJJJJJJIJJJJJJJJJJJJJJJJJJJJJJJJJJJJJJ
@3298784/1
ctcaattggcgcacattcagcaggttttttaacagtttgaaaaccttgat
+3298784/1
@@@BDDFFHHGFFGGHIBCD@FFECFHIIIGEDHGDGII@GIIIIIIIII
@4827069/1
gccatattgatttaattttgacatgttagaatgccctattgaaaaccttg
+4827069/1
CC@DFFFFHHHHHJJJJJJIJJJJJJJJJJIIJJJJJJIJJJJJJJJJIJ
@1263599/1
attttacaagctatactttgcatagaattagtggtttttttctaaaatca
+1263599/1
CCCFFFFFHHHHHJJJJJJJJJJJJJJJJJJHIJHIJJJJJJJJJJJJJJ
@1263600/1
attttacaagctatacttttcatagaattagtggtttttttctaaaatca
+1263600/1
CCCFFFFFHHHHHJJJJJJJJIJJJGJJJJIHHIHHIJJJJJJJJJJJJJ
@775703/1
ataaagcgttaccagcgcttgaggaagtaacggcagcactattgacacta
+775703/1
CCCFFFFFHHHHHJJJJJJJJJJJJJJIIIIJIJJJIGIHHGGAFHCHGI
@5364294/1
gtcagtttgtgttttcaatgcatcgataagacgaatggtaaagctgctaa
+5364294/1
B@CFDDFFHFHFDIJIIJJJJJJJJJJJJIIJJJJJJJGIJJJJIJIJJI
@2799977/1
cgcaaatgtagaaggcagattgttaccctccacgggtaaatcctgcaagg
+2799977/1
CCCFFFFFFHHHHJJJJJJJJIJJJJJJJJJJJJIIDGIJJJJJJJJJJI
@776684/1
ataaagtatgtctagaacgattttacctttgcgcgaaaagtgaccacaag
+776684/1
@CCFFFFFHHHFHJJJJIJIGIJJJJJJIIIJJIIJGIGJFEHIJJJJJD
@2800206/1
cgcaaattatgtcacataaatgtcaaaatgccacataatttgcaaaattt
+2800206/1
CCCFFFFFHHHHHJJJJJJJJJIJJJJJJJJJJJJJJJJJJJJJJJJJJJ
@2800864/1
cgcaacagcaacctggagcgagacaacatcacccttcacctccacaacaa
+2800864/1
CCCFFFFFHHHHHJJJJJJJJJBHICDHGHHIJJJJJJJJJJJJJJJJJI
@207051/1
aaacttttcggggtgcaatcttcttttccggaaaatgctcgaaaactcaa
+207051/1
CCCFFFFFHHHHHCGDEHEGGIEHHIIGICHFHIICHGIIIIIIIIIIII
@2272805/1
ccatgatgcactcggccggaccgattcagcccccaccaagggaagggggc
+2272805/1
CCCFFFFFHFFFHBHIJIIGIJGGGIIGGIGIIJGHI=@?AHBBBD@C:6
@2272806/1
ccatgatgcactcggccggaccgattcagcccccaccaagggaagggggc
+2272806/1
CCCFFFFFHHHHHJJIJGIGIJIJIJJJJIJJJJEIJJJEHFHFDFCDDB
@208529/1
aaagaaacgctcgtggggagcgatgac
+208529/1
@@@BDD:BAF=DF@AFFIEAF<0DFA<
@208530/1
aaagaaacgctcgtggggagcgatgacgaataaagtatgtgttcaccaag
+208530/1
CCCFFFFFHHHHHGIJIIGIIJHIJJIJJJJJJIJFHGIFGHJJJJJJHH
@6917795/1
aaaaaaaaataatagttcttcaagatatatttttcaggggatcatgaagc
+6917795/1
CCCFFFFFHFDHHJIFGHGIIIJFJJJJGIJJIIGGIJIG;FHGIGH@GI
@3809052/1
ctggcttcaatgtttgaatgatgattatataacgagtagatagcttt
+3809052/1
@@@FFFFF?FDFFGIIIJJJGGHEIGIJIHEIHGBG8?B@DGIBHII
@3809053/1
ctggcttcaatgtttgaatgatgattatataacgagtagatagcttt
+3809053/1
CCCFFFFFHHHHHJJIIJIJICGIJJJGIIIJJJIJEFHIIJJJIJJ
@2803781/1
cgcaaggggcacggaccacttcacggaaatctaccgacagagagg
+2803781/1
@@@DDDDDHFHHAG:?G;BBFD9D?F?FH@F?DFH?0;58;=7;C
@4365043/1
ctttggtcactttacgcgcgaaaaccattatgttttactaatttttcaat
+4365043/1
@@@DAADDFDAFDGEBB@AF6FGI;B?FF@B??=BFBBCFECA=@F@EII
@5369288/1
gtcatgattttgaggtactcgagggcatgatgagcagccgagcccttggc
+5369288/1
C@CFFFFFHHHFHIIEHHIJJHIJJJIJJJIIIJJJJJJJIJJJJJJJJI
@7913047/1
atggaacacgaagagggactaccacacgaaaggcagttcaccatcg
+7913047/1
CC@DFFFFHGHHHIIIJIIIIJIJJIJJJJIJGIIJGHIJIJJIJI
@2277167/1
ccattatcactttttgttgccgtgtgcccttgagaaatttgctgcctcaa
+2277167/1
CCCFFFFFGHHHHJJEHIGIJI@FFGGHJIIEHIIJJJJJJIJJIJJJJI
@2277319/1
ccattatctagtgcgctagaccatgatcggatatttatgttactattgga
+2277319/1
CCCFFFFFHHHFHIIJHIJJJJJJJIJJJJJIJJJJJIIFHIJIJJJJJJ
@5895273/1
taaacgttaaattttaaaagcctcttaaatttaactgaaatatagaatac
+5895273/1
<@@DDB=BFHFFHBFHGIE>BH<:A?FH@FE@F<DCD9?FGCDBDHFGGI
@2809201/1
cgcacattcagcaggttttttaacagtttgaaaaccttgataaatggaac
+2809201/1
CCCFFFFFHHHGGJJEHIJJJIJJIJHGJJJJJJJJJJJGIJJJJJJIII
@2809202/1
cgcacattcagcaggttttttaacagtttgaaaaccttgataaatggaac
+2809202/1
CCCFFFFFHHHHHJJEHIJJJJJIJJIIJJJJJJJJJJJIGJJJIJJJJJ
@1269594/1
attttatatatctgtagttttctagatctttcgtataatcgttaacactg
+1269594/1
@@@FFFFFHHHHHIHIJJJJJFJJJIJJJJJIIGIJIJJJIIIIHGIGJI
@7918914/1
atggcattcatgcagaaccgattaagaaaggggcagacaacttcatgtac
+7918914/1
@@CFDFFFFFAFDIEGHIIIGADHGGIIIIICHIIEGICEGGIGGIIHIG
@7918915/1
atggcattcatgcagaaccgattaagaaaggggcagacaacttcatgtac
+7918915/1
CCCFFFFFHHHHHJJJJJJJGHIJJJJJJJJJJJJJJJJJJJJJJJJJJJ
@7918916/1
atggcattcatgcagaaccgattaagaaaggggcagacaacttcatgtac
+7918916/1
CCCFFFFFHHHHHJJJJJJJIHIJJJIJJJJJIJGIIIJJJJJJJJJHJJ
@7399962/1
aatgctcgaaaactcaattggcgcacattcagcaggttttttaacagttt
+7399962/1
CCCFFFFFHHHHHJJJJJJIJJJJJJJJJJJIIJJJ9DGHJJGHIHIHII
@213436/1
aaagaagattgcaccccgaaaagtttgggtacaacctctatactttgcat
+213436/1
CCCFFFFFHHHHHJJJJJJJJJJGIJJJJGGIIJJJJJJJJJJIJJJJJJ
@213744/1
aaagaagctagccaagagaatggcggctcacaagatgtggcaatccttgc
+213744/1
CCCFFFFFHHHHHJJIIIJJJJJJJJB:DBDFH>F>D?CF=DE@FG=F=C
@5374889/1
gtccaaagagaaggttatgaaccggcaataactttccttgttgtccagaa
+5374889/1
CCCFFFFFGHGHFIEHIJIJJJIJJJJJJJIJJIJJJJJIIJIIJJGIJJ
@4838551/1
gccccgatgatatgatatgtatttattatattgtgaaaagggagcattta
+4838551/1
CCCFFFDFHFHFHIIJHHIIHGIIIIJIJIIIIIIJJJJJIFIIJJIJIH
@2285137/1
cccaaacttttcggggtgcaatcttcttttccggaaaatgctcg
+2285137/1
@??=ADD?F<AF?<F@F:@?::9C?::1::90:0@??D<FH@@B
@2285138/1
cccaaacttttcggggtgcaatcttcttttccggaaaatgctcgaaaact
+2285138/1
CCCFFFFFHGHHHJJG@EFGIHGIJIIJJJJJIIDIJGIJJJIJJIJGHI
@2285139/1
cccaaacttttcggggtgcaatcttcttttccggaaaatgctcgaaaact
+2285139/1
CCCFFFFFHHHHGIIJ@GGEHHIJJIIJJJJJJJGIJJJJJJJIIJJJJI
@7919651/1
atggcgccctcgatttggaccagttcgtatttgggagtgatgccgcgacg
+7919651/1
@@@FDFFFHFH<@EGHGIGGHEHHIIGDHHHIGGICHDGGICGGGIJBD>
@7919677/1
atggcggctcacaagatgtggcaatccttgcaggatttacccg
+7919677/1
@@@DDDD@@DBDBG??9C?9C:BF?BG<FBDHEHADHHEHII;
@4839860/1
gcccggggctctgtgatttcttagtgtcaatagtgctgccgttacttcct
+4839860/1
@@C:DDFFGHHHHGJIIIJIIJIJHIIIJJIIJIIIJJJIJHIJIJJJJJ
@4840174/1
gcccgttccgccacagcaacaacctcgagcgagacaaca
+4840174/1
;??BDDDBDA?DAE;EEEF;EFED91::DA:@DI>;BBC
@2814654/1
cgcagatggccaccaccattctatgaaatggaacacgaagagggactacc
+2814654/1
?<@DD6DAFBFHBH=FHB@HHHGIIHIIIIICGHDH?D6?6DB@AGCGII
@2814655/1
cgcagatggccaccaccattctgaaatggaacacgaagagggactaccac
+2814655/1
C@@FDFFDHHHHFGGGHIIIIBD<CHFHI<GHHIDCDGEGCBGGIIGHCG
@4374747/1
ctttgttgcccgtttgccgatttaggttgttgtggtacatctccatgtgg
+4374747/1
@C@FDEFDFHHD<EEGGHE@EHHHIICGGFHIDGIDHIIIIIIIGIIGGE
@4840703/1
gccctattgaaaaccttgtaatggattcctaatattttttagtgaacctc
+4840703/1
CCCFFFFFHHHHHJJJJJHJJIJJJJJJJJJJJJJJJJJJIJHJGJJJJJ
@4840704/1
gccctattgaaaaccttgtagtggattcctaatattttttagtgaacctc
+4840704/1
@CCFFFFFGHHGHIIGIBFHIGICEGHGIIIJIGIGIJJJGEDGGGGGEH
@3821081/1
ctgggcttttcctgcttttttagcagctttaccattcgtcttatcgatgc
+3821081/1
CCCFFFFFHHGHGJIIJJJJJGHIJIJJJJJJJIJJIJIJIIJJJJJIJI
@5904382/1
taaataaataatagtattttgctcaagacatattttcatcaaaagaactt
+5904382/1
CCCFFFFFHHHHHI?HHGIJHIJJIJJJJEHGIIIIIJJJEHCGI?FHDF
@6411903/1
tgtgcatgtcccgcagatggccaccaccattctatgaaatggaacacgaa
+6411903/1
@CBFFFFFHHHHHIIIIJIJGIIJJDGJIJJJJJJIHIJFIJJIJIJJJJ
@5907060/1
taaatattttagacatctgtcaccaggcttgaacgaagttgtggag
+5907060/1
CCCFFFFFHHGHGJJJJIIJIJJJJJJJJJJJJJIJJJFHIIIJFH
@4845674/1
gccgaatgtttggcgtctttcttcgatcttccggttccggtggccaccag
+4845674/1
BB8BDDFFHGHHHIJHGIJJIJJGIIJJJJJJJGJIJGIGIJJJJJJJJJ
@2821387/1
cgcatattacacatccatttatgcaggacttctatctagtttcccacgcc
+2821387/1
@@@FDFDFGHHFHJGJJIIJIJJIJJJJJJJJJJJJJJJIIJJJJJJJIJ
@6416285/1
tgtgtgtttggctagattctgtttgacattcgaaaagtaaacgtcagttt
+6416285/1
@@?DBDDDHFHFHHEBEHE@BAHHEFHIGIGIGHIICBFHIHGBFHGBGI
@221074/1
aaagacgccaaacattcggcagccaagaacttgctggatctcttggtcgg
+221074/1
@<<BFFFFHGDHBGGIFGGGBGHGHGEFGIIHGGIGCBHB<FHIG>GG@F
@7928277/1
atgtcaaattttgacatttatgtaacatgtgtgcttaagtggcttacctt
+7928277/1
CCCFFFFFHHHHHIJJJJJIJIJJHJIJJJJIIJJJIIIIIGIJJJJJJG
@792363/1
ataacattgacattctataaagacgttagagaggttcactaaaaaatatt
+792363/1
CCCFFFFFHHHHHJJJJJJJJIJJJIJJJJJJJJGIIJJJJJJJJJJJJH
@792364/1
ataacattgacattctataaagacgttagagaggttcactaaaaaatatt
+792364/1
CCCFFFFFHHHHHJJJJJJJJJJJJIJJJJJJJJGIGIJJJJJJIJJIJI
@2297913/1
cccaatctagccactcttatacgcagtggtctcaatcgcaacagacatct
+2297913/1
CCCDFFFFHHHHHJIJJJJJJIJIIJGHIEGGIJJJJIJJJJJIJJJJJJ
@4849539/1
gccgatttgcagactctcagcttcaacgccaaggacttcaactttgttca
+4849539/1
CCCFFFFFHHHHHJIJJJIJJJIJJJJGIJJJJJIJJIJJJJJJJIIJIJ
@6935128/1
aaaaaagcaggaaaagcccagaagaacgttcgactttcacttcattctat
+6935128/1
@@@DDDAADFHFDHGHGBGC=FHBBFEG:?FGBEFGCH8<BAFFHIGEH;
@6935129/1
aaaaaagcaggaaaagcccagaagaacgttcgactttcacttcattctat
+6935129/1
CCCFFFFFHHHGHJIGIJJJJIIJJJGIDCCD;BFHGIGDGIICFFGIGG
@6935130/1
aaaaaagcaggaaaagcccagaagaacgttcgactttcacttcattctat
+6935130/1
CCCFFFFFHHHHHJJIJJJJIJIJJJJJHIIJGGIJJIHGIJJIJJIJJE
@6935595/1
aaaaaaggaaaactaaaggatttctcaacttgtttccgtgagttgctgaa
+6935595/1
CCCFFFFFHHHHHJJJJJJJJJJJJJJJJJJJJJJJJIGIJJHIJJJJJH
@7410322/1
aattaataccatcgttggcatttgacattgtcaaagcttgtaataacacg
+7410322/1
CCCFFFFFHHHHHJHIJJJIIJJJIJJJJJIIJIIIJJIJIJJJJJIJJJ
@7930936/1
atgtgtccattaatgaatcatccatcgtattacagtatatttctgtttta
+7930936/1
BCCDFEFFHHHHHJJJJJJJJJJJJJJHHJJJJJJGHJJJJJJJJJJJJJ
@6424769/1
tgttgggatgggggccgcccccttcccttggtgggggctgaatcggtccg
+6424769/1
CCCFFFFFHHHHHIJIIIIIJJAEHJIHIIJ>DHFFDDDDDDCDDD<?@B
@2826276/1
cgcatttttaaatttaaaaatttattcaagtcaaaaataatatgtaaatt
+2826276/1
CC@FFFFFHDHHGJJIIJJJIJJIIJJJJJIJIJJJJJJJIIIIIJJJJJ
@4388311/1
cttttacaagcgttgacgcataactcttacacaccaaatagaacgacgct
+4388311/1
?@@DD=:BFHAD2CADF:C@CDEHIIIDDHHI3?DGBFGDHIFHIIIGGI
@6430504/1
ttaaaacatctgaaaagaaggggtttgttaaggaaagtagaaaactaatg
+6430504/1
CCCFFFFFHHHHHJJJJHIIJJJFHIJIJJJJJJJIJGHIJJJJJJJIJJ
@6431137/1
ttaaaagcctcttaaatttaaccgaaatatagaatacaccccttaatcag
+6431137/1
CCCFFFFAFFBHHGGGIIIIIBB@@GGIHCGICFHIIIDHIIIIIIIGI@
@796899/1
ataagacgaatggtaaagctgctaaaaaagcaggaaaagcccagaagaac
+796899/1
@B@FFFFFHHFHHGGIGIIJJJJJJIJIIJGIIJIJJJJJIJJGGIGJIF
@6432756/1
ttaaaatttaacgtttagcagtcttctttttagaataacattgacattct
+6432756/1
CCCFFFFFHHHHHHIJJJJJIIJJJJJJJJJJJJIJJJJJJJJJJIIJJJ
@2831060/1
cgccaattgagttttcgagcattttccggaaaagaagattgcaccccgaa
+2831060/1
@@@FDFFFD<F2CFHECBA@CDHHHDHGIGHIIGBGD;DGHFGBHIIA<G
@2831061/1
cgccaattgagttttcgagcattttccggaaaagaagattgcaccccgaa
+2831061/1
@@CFDDFFDDFCFHIEDBG6<EHHIEHGIGHIIDGHCGDGCGEGEGH@8F
@2831062/1
cgccaattgagttttcgagcattttccggaaaagaagattgcaccccgaa
+2831062/1
CC@FFFFFHHHFHJJIJJJIIJJJJJJIJJJIJJJJIJJJJJIJJJJJIJ
@2831063/1
cgccaattgagttttcgagcattttccggaaaagaagattgcaccccgaa
+2831063/1
CCCFFFFFHHGFHIJHJJIJJJJJJJJJJJJIJIJJJJJIJIJIJJIJIJ
@2307002/1
cccacctttttcactcaaccatagctttctcagcgtgtttaatttcgttc
+2307002/1
CCCFFFFFHHHHHJIJJJJJJJJJJJJJJJJJJJJGIHHJJJJIJJIJJI
@2307111/1
cccacgagcgtttctttagtctgtatattttcttgtatcacttattgcgt
+2307111/1
CCCFFFFFGHFHGIJJJJJGJJJGIIJJJJJJJJIGIIJJJJJJJJJJIG
@6436761/1
ttaacagtttgaaaaccttgataaatggaacgaaattaaacacgctg
+6436761/1
CCCFFFFFHHHHHJIIJJJJJJJJJJJJJJJIJJJJJJJIIIJJJJJ
@5919441/1
taacgagtagatagctttagaggtaatacactattattaggcactagtta
+5919441/1
CCCFFFFDHHHHHJJJJJJJJJJHHIJJJJJJJJJJJJJJJIJIJJJIJJ
@1811125/1
caccttacaaaataaaatacggcaaagagaagaaaggccgatagaatgaa
+1811125/1
CCBFFFFFHHHHHJJJJJJIJJIJJIJJJJJJJJJJJGJJJJJJJJJJJJ
@1811126/1
caccttacaaaataaaatacggcaaagagaagaaaggccgatagaatgaa
+1811126/1
CCCFFFFFHHHHHJJJJJJJJJJJJJJJJJJJJJJJJJJIJJIJJJJJJJ
@3314476/1
ctcaccttacaaaataaaatacggcaaagagaagaaaggccgatagaatg
+3314476/1
CCCFFFFFHHHHHJIIJJJGIHHJJJJJIIJJJJJJJJJIJIIJJJJJII
@3314477/1
ctcaccttacaaaataaaatacggcaaagagaagaaaggccgatagaatg
+3314477/1
CCCFFFFFHHHHHJJJJJJJJJJJIJJJJIJJJJJIJJJIJJJIIJJJJJ
@2831896/1
cgccaccaatgcttggtgcagctatccactttgccagtggccgtctgcta
+2831896/1
?:?DDFFDGFFHHICH<FFGGGDIGIJJJJJJGIIIIFIJIIIGHIJIEH
@4395160/1
cttttatgaatcgtgataacatgcataaaatataataaaaatttatagtt
+4395160/1
@@@DDDDDFFFFFEF?AAF:AACEDCEHII>CACG?EGIIIEFIEBDABG
@4395161/1
cttttatgaatcgtgataacatgcataaaatataataaaaatttatagtt
+4395161/1
@@@DDEFFFFHHHCGGBEHGEI@HIIDIJEHIBHIJIABDFGIJJIIJFB
@4395162/1
cttttatgaatcgtgataacatgcataaaatataataaaaatttatagtt
+4395162/1
CCCFFFFFHHHHHIIJIJJGHGJIJIJJIIJIJJJJJJJJJJJJJJJIIJ
@232137/1
aaagctatctactcgttatataatcatcattcaaacattgaagcc
+232137/1
CCCFFFFFHGGFFJJHIJIIIIIJIIJJJIJIIJJIJJIGCHGGI
@5920670/1
taacgtttagcagtcttctttttagaataacattgacattctataaagac
+5920670/1
CCCFFFFFHHHHHHJJJJJIJJJJIJJJJJJJJJJJJJJJHJJIJJJJJJ
@6942904/1
aaaaaatattaggaatccactacaaggttttcaatagggcattctaacat
+6942904/1
CCCFFFFFHHGHHJJJJJJJJJIJIJJEGIIIJIJJIJIIIJJIJJJIJI
@2313375/1
cccagatggcattcatgcagaaccgattaagaaaggggcagacaacttca
+2313375/1
CCCFFFFFHHGHHJJIJJJJJJJJJIJJJJIIIIJIJIJJJJJIIJGIIJ
@2836024/1
cgccatattgatttaattttgacatgttagaatgccctattgaaaacctt
+2836024/1
CCCFFFFFHHFHHJIJJJJJIIJJJJJJJJJJJJJIJJJJJJJIJJIJJI
@2836025/1
cgccatattgatttaattttgacatgttagaatgccctattgaaaacctt
+2836025/1
CCCFFFFFHHHHHJJJJJJJJJJJJJJJJJJJJJJJJJJJJJJJJJJJJJ
@5924592/1
taagaatatataatatataattgtgtccattattatataatatatcctca
+5924592/1
CCCFFFFFHHHHHJJJJJJJJJJIJIJJJIJIJJIJGJIJJJFIIHIIJJ
@4399049/1
cttttcagatgttttaatgcacatttagctgcggtacacttggcaatacg
+4399049/1
CCCFFFFFFHGFHJJGIJIIIJGIIIJIIJJJJJCFHGIIJIJIIJJJJJ
@3319495/1
ctcacttttttccgaaaaaatatcgcaatagctcaaaagggaacaatttt
+3319495/1
CCCFFFFFHHHHHJHIIJJJGHIJJJJJJJJJJJJJJIJJJJJJIJJJJJ
@804168/1
ataatatcatgctgtagttccatcttgtttaaaaatctgactagatattc
+804168/1
CCCFFFFFHHHHHJIJJJJJJJJJJJJJJJJIJJIJJIJGJJJJIJJJJJ
@1823516/1
cacgattcataaaagtaatataaccttagatttcgaggcaaattgattga
+1823516/1
CCCFFFFFHHHHHJJGHIJJJJJJJJJJJJJJJJJJIJI@HIJJJIJIII
@2837909/1
cgccattctcttggctagcttctttgacttgccagtgccaatttcgcgga
+2837909/1
@@@DDDFDFFHGHIICHAGFHBEHIAHIGIEEHBG<GDHEGGIIGGGBA;
@1825006/1
cacgcatattacacatccatttatgcaggacttctatctagtttcccacg
+1825006/1
CCCFFFFDHHHHHJGGGIIIHIJIGIIJJIJJIIIJIJIIFGIIIGIJJI
@1825382/1
cacgcatttttaaatttaaaaatttattcaagtcaaaaataatatgtaaa
+1825382/1
CCCFFFDFHHHHHJJJJJIJJJJIJIJIJHIJFHHJJJJJJJJJJJHHII
@4401464/1
cttttccgaccaagagatccagcaagttcttggctgccgaatgtttggcg
+4401464/1
CCCFFFFFHHGHHGIGJHIIJIIJJJGIIJJJIJJJJIJHIJJIJIIIIJ
@4401536/1
cttttccggaaaatgctcgaaaactcaattggcgc
+4401536/1
@@CFFFFFHFHDFIIFIJEGGGHFEFCBDADF3?F
@4401537/1
cttttccggaaaatgctcgaaaactcaattggcgcacattcagcaggttt
+4401537/1
@CCFFFFFHHGHHIJJJJIIIIDHHEIIIJJJJJIJJIJJJIIIJJJFHI
@4401538/1
cttttccggaaaatgctcgaaaactcaattggcgcacattcagcaggttt
+4401538/1
CCCFFFFFHFHHHIIIIJIJJIJJJJIJJJJJIJJGHIJJJJJJIJI@GI
@4401539/1
cttttccggaaaatgctcgaaaactcaattggcgcacattcagcaggttt
+4401539/1
CCCFFFFFHHHHHJJIJJJJJJJJJJJJJJIJIIIJJJJJJJJJJJICHI
@806704/1
ataatcatcattcaaacattgaagccagatcgataaaaaaatatcgcaat
+806704/1
CCCFFFFFHHHHHJJJJJJJIJJJJJJJJJJJIJJIJJJJJIJJIIJJJI
@6452026/1
ttacctctaaagctatcttctcgttatataatcatcattcaaacattgaa
+6452026/1
CCCFFFFFHHHHHJJJJJAHIJJJJJJJJJJJJJJJJJJJJJJJJJJIJJ
@6453489/1
ttacgcgcgaaaaccattatgttttactaatttttcaataaagtacactt
+6453489/1
CCCFFFFFHHHHHJJJJJJIIGIIJJJJJJJJJJJJJIIJJJIFHIIJIJ
@1831324/1
cacggcgactctgttaaacggcaattgtcaaccacatgaggtgttaccga
+1831324/1
BB@=DFFDHGHFFHJJJIJJIGIIJJJHHIIJJIJIGIGIJHEEHIGIH=
@6454615/1
ttactaatttttcaataaagtacactttatttaagaacaggggagaaaag
+6454615/1
CCCFFFF;FHHHHJJJJJJJIHIJJJJJJJJJJJJJJJJJJJIIIGIIJJ
@3849914/1
ctggttgttgagaactttgtgttacaggatctcctttatgttttgcagct
+3849914/1
BCCFDFFFHHHHHIJJJJJIIIJIJJJJGGJJJIJJJIIJJJJJJJIHII
@3851722/1
ctggtttctctatagttttgtcatacgtttttga
+3851722/1
@@@DBDDDFFF?BFACEFI;CHF9>FF<CFFIDF
@812778/1
ataatttgcaaaattttgacatttttttctttcctttatgtccacaaatt
+812778/1
=?8=AB?BDAF>F@EB?C<C<<F:CBCG?CCDF@FEGE?D0?BD<F;FF@
@812805/1
ataatttgcgacatttgacgtacggttcaagtagctgaagtaaaagtgtg
+812805/1
CCCFFFFFGHHHHJJJJJJJFHIJJHIIGIHIEHIGIIJIIHIJIIFHHI
@7952203/1
attaaggggtgtattctatatttcggttaaatttaagaggcttttaaaat
+7952203/1
CCCFFFFFG@DFHIIJJIJIJJJJJI:1:?FIJJJJJJJJJJJIJGIIII
@5932786/1
taataactagtgcctaataatagtgtattacctctaaagctatctactcg
+5932786/1
CCCFFFFFHHHHHJJJJIIJJJJJIIIJJJJJJJJJJJJJJIJJIJJIJJ
@4410607/1
cttttgagctattgcgatattttttcggaaaaaagtgagtttaggatatc
+4410607/1
BB@DFFFFHHHHHJJJJJJJJJJJJJJJJJJJJJJFHIJIIIJIJJJJJJ
@4410608/1
cttttgagctattgcgatattttttcggaaaaaagtgagtttaggatctt
+4410608/1
C@CFFDDDHHFHHGGGEGHHJJJJJJJJJJJJJJIDGHIGIIJIJIIJJJ
@1303710/1
attttgaatagaccaaccatgatcatgggcgctgacgtcactcatcccag
+1303710/1
CCCFFFDDHHHHHJJGJJJJIJJIJJJJJIJIIIJIJHJJJJJIJJJJJI
@242321/1
aaagtatagaggttgtacccaaacttttcggggtgcaatcttcttttccg
+242321/1
@@CFBDFFHGHGHIJHIJJJIIJJJJJJJJJJIFFHIIGGIIIJJJJJJG
@817799/1
atacacagtcatagatccaatcctataattatccatttcctgtaattctg
+817799/1
CCCFFFFFHHHHHJJJJJJJJJJJJJJJJJJJJJJJJJJJJJHIJJJIJJ
@1840573/1
cacgttaggacttggaccaggatgttcctctaggtttggttgtttatcaa
+1840573/1
CCCFFFFFHHHHHIJJJJJJJIJJJJJJJJJIJIHIJJJHJJIJJIJGIJ
@4414309/1
cttttggatcataagatgcagtgactgccgccacactcggtatatgttgc
+4414309/1
@@@DDDDAFFHFDIBDEHGGE:FHEGIEG@FGAEEICHEH0??DB??C88
@1843279/1
cactaaaaaatattaggaatccactacaaggttttcaatagggcattcta
+1843279/1
CCCFFFFFHHHHHJJJJJJJJJIJJJJJIJJEGIJJJJJIJJJJJJJJJJ
@3858818/1
ctgtaatttaaacatggtatggcattaacaggtatatggtgttttcttgc
+3858818/1
BCCDFFFFHHHHGJJJJEFJIJJIIJJJJJJGCFIJJJIFCDFHIJJJIJ
@1309044/1
attttgactgtcgtgaatagtaacctcgccttctttttgtt
+1309044/1
@@@DDDDDHHHHHGG@F??A<CHBHBE;EG@F99CGII09B
@7957568/1
attaattactctgtatggtatcatcagctttagtaactgtg
+7957568/1
1:14=B?BBDDD<<AAC:AFDD@IHCAGDHHIHCFHAFF9?
@248103/1
aaagtttatttatcatgcacaggtaaacagttgtacagtagaggataaac
+248103/1
CCCFFFFFHHHHHJJJIJJJJJJHHHJJJJIIIIIJGJBGIIJIJJJJJJ
@7957818/1
attaattataatcatcaatattatctatcgatactgaatgtaatttttta
+7957818/1
CCCFFFFFHHHHHJJJJJJJJJJJJJJJJIJJJJJJJIJJIIIIJJJJJJ
@249505/1
aaataaaatacggcaaagagaagaaaggccgatagaatgaagtgaaagtc
+249505/1
@CCDDDDFHDDDADA@GHB>GH>CEB?GGCDH:DHGID8??F8BF==B8@
@7432449/1
aatttaaaagaaaatttgaaaagtatcatgagttttgtgattctccgaag
+7432449/1
CCCFFFFFHGHHHJJJJJJJJJJBHGGIJJJJGIIIGGHIIGIJJIJIJJ
@2858139/1
cgcgaaattggcactggcaagtcaaagaagctagccaagagaatggcggc
+2858139/1
CCCFFFFFHHHHHJJJJJJJJGJJJJJJJJJJJJJJJJIGHIIIIIIJJ5
@821761/1
atacgaactggtccaaatcgagggcgccattcacgagccaatcttc
+821761/1
@@@DDD=DHCBF?BEDBBAAA?18:@FHADGGHEH77AHH3==@7D
@2860746/1
cgcgaggctgagatgattcgtttctacgggtattttgcgacctgcttttc
+2860746/1
@@@DDDDDDFADB<AFBEH=EHIGIIIEHG6?DHHI@DGFHG6FFHGIIG
@4875315/1
gcgaaaagtgaccacaagcaatgtcaaag
+4875315/1
=;;:;?@<2ACC<ACEEDAE;CB9C<FGF
@6472325/1
ttatcacatcattcgtcgtgtaccacatctcggatcttgctactaatatt
+6472325/1
@@CFDFFFHHHHHJJFHIHIIIIJGIIJIIIGIDHDCHGIIGIJGIJJFI
@1317141/1
attttgtggttctttaacgaaatgtcaagagcataaagtatgtctagaac
+1317141/1
CCCFFFDFHHHHHJJJJJJJIJJJJJJJJJJJIJJJJJFHIIIIIJJIII
@5944426/1
taattataggattggatctatgactgtgtatcgatagctgttcacttttt
+5944426/1
CCCFFFFFHHHHHIJIJJJJJJJJJIJIIJIJJFGGIJIGGHHIIIIJJJ
@7439942/1
aatttgtggacataaaggaaagaaaaaaatgtcaaaattttgcaaattat
+7439942/1
CCCFFFDFHHHHHJJJJJJJJJJJJJJJJJJIGIIJJJJJJIIJJJIJJJ
@7439956/1
aatttgtgtaattgaagttcgtattatttcctcgaaatcaataatgcaat
+7439956/1
CCCFFFDFFHHHHJIJJIJJJJJIJJJJJJJJIIGJGIIJJJGGIIJGFH
@7440459/1
aattttacaagctatactttgcatagaattagtggtttttttctaaaatc
+7440459/1
@@@DADD8BD?FDHGGIFHHEHIBHIAHGBHIBEF?E@GDHHIFHHAHI9
@7440460/1
aattttacaagctatactttgcatagaattagtggtttttttctaaaatc
+7440460/1
C@CFFFFFHHHHHJJJJIIIJJHJIJHIIJJJFHIFCHIJJJJJIJFIJI
@7440461/1
aattttacaagctatactttgcatagaattagtggtttttttctaaaatc
+7440461/1
CCCFFFFFHHHHHJJJJJJJJJJJJJJIJJIIFHIHIJJJJJJJIJJJIG
@2864105/1
cgcgcgtaaagtgaccaaagcaaagacgcaataagtgatacaagaaaata
+2864105/1
CCCFFFDFHGHFHIJJJJJJJIIJJJJJJJJJJJJBFHIIIJIJHJIJIJ
@2864106/1
cgcgcgtaaagtgaccaaagcaaagacgcaataagtgatacaagaaaata
+2864106/1
CCCFFFFFHHHFHJJJJJJIJJJJJJJJJJJJJJJFHIJJJJJJJJJJJJ
@3868310/1
ctgtccttctgtcatttttctattaattgtctgattatcttctattgtac
+3868310/1
@@@FDDEFBHDHHIDGFGIIJCGIIIIJJGIJJGIJEIGIJJJHIJGFDH
@826243/1
atactttgttggtttcgccactccctgtatactggcgtggg
+826243/1
CCCFFFFFHHHHFGIJJJJIGGHIJGIHIJJJJJJJI?@FG
@6474579/1
ttatgatccaaaagaaattcccatgagggagtttaaggcatctattatac
+6474579/1
CCCFFFFFHHHHHJJJJJJJJJJJJJJJJJJGIIJJJJJJJJJJJJJJIJ
@4425238/1
ctttttcactcaaccatagctttctcagcgtgtttta
+4425238/1
CCCFFFFFHDFDFBHH>FEEEIIIIEHIJJEF:CG9?
@2351014/1
ccccttaatcagctacaacagtcaacatttcccacctttttcactcaacc
+2351014/1
?@1DABDDFD<:<FDBCF@?FE<FH@3FHICH?CGEF@FFI@BDFDB@;D
@6476415/1
ttatgttaggtgtaccaggtccgtttcgatacctgcgccagcctattatg
+6476415/1
CCCFFFFFHHCFHHIIJIJHGJJJJJIJJGJIIIJJIJJIJJJJJJJJJJ
@828045/1
atagaatacaccccttaatcagctacaacagtcaacatttcccacctttt
+828045/1
CCCFFFFFHHHHHJIJJJIJJJJJIIJJJJJEHHHIJJJJJJJJJJJJJI
@828345/1
atagaatgaagtgaaagtcgaacgttcttctgggcttttcctg
+828345/1
CCCFFFFFHHHDHIIIHBFGFH3?AF>EH@F9GDB9??F@E@:
@828346/1
atagaatgaagtgaaagtcgaacgttcttctgggcttttcctgctttttt
+828346/1
CCCFFFFFHHHCFHIIICIHIJGGBHIJEEGGIJIIIJJJJJIDHIGIJI
@2353033/1
cccgaacaagccaatcagaccaacggaacgcccggagcggctgatatcac
+2353033/1
@8?DFFFFHHHGHJIJJJJJJGHIJIJIJIJIIIGIJJIHGFDCEEBCDD
@264764/1
aaatataataaaaatttatagttttttgcatttttattcggcttattgta
+264764/1
CCCFFFFFHHHHHJJJJJJJJJJJJJJJJJJJJJJJJJIJJIIJJJJJIJ
@3873810/1
ctgtgatttcttagtgtcaatagtgctgccgttacttcctcaagcgctgg
+3873810/1
CCCFFFFFHHFHHJBGCGCIIIIHHIIJGIJGIJIJJGIJJJJJGIIJJG
@4882542/1
gcgacggctcagcaactcctggaggacgctgacgggagtcttgctcggca
+4882542/1
@@@DDDA>DFFHFEHGGHICDGICGHIFIGIFGBGGFG5?EHEFFEEE?A
@6477832/1
ttattaggcactagttattaattataatcatcaatattatctatcgatac
+6477832/1
CCCFFFFFHHHHHJGHIJJJJJIJJJJJJJJJJIJJJJJJJJJJJJIJJI
@1859109/1
cactttgtcatcgaacgatgtcaccacctgattggtgatatcagccgctc
+1859109/1
CCCFFFFFHHHHHJJJJIJJJJGIJJJJJJIJJJJDGIJIJJJJJJJJJJ
@1859288/1
cacttttacttcagctacttgaaccgtacgtcaaatgtcgcaaattatgt
+1859288/1
CCCFFFFFHHGFFIJIJJJJJJJJIJIJJJHIGJJJJFGHIJJJJJJJJJ
@1328635/1
atttttctagtcttcttagttccccttctagtctatctggctgtaattct
+1328635/1
CCCFFFFFHHHHHJIJJGGIJIIJJJJIIGJGHIEIGIIJJJJIJJJJIJ
@3876761/1
ctgtggttgaccccaagcttgaggttgttgttgtggaggagcagcttgct
+3876761/1
@@@DDDBDFFFFBHIJIGIJJGFGCEGGGGGGHIHJFHI=B;BBH@H@FG
@2357986/1
cccgatgatatgatatgtatttattatattgtgaaaagggagcatttatt
+2357986/1
@<@DA@D4CADFHGI>DG?F@AA<F?H<F<@A<<FHIEB?G@:FHICFHI
@3340379/1
ctcagccgagctgcccagtttagtggccaactcttcgtcactcgcaaatg
+3340379/1
CCCFFFFFHHGHHJJJGIFGHHJGGIJJJJJIJJJJIIJIJJJIJGJJJJ
@3342505/1
ctcagcttcaacgccaaggacttcaactttgttcagttcttgcagg
+3342505/1
CCCFFFFFHHHHDHIJJIJIJJJJJIJJJJJJJJJIIJJJIJIGHH
@7967580/1
attacattcagtatcgatagataatattgatgattataattaataactag
+7967580/1
<?@DDDDD?DFCDBGDE?EGFFCGBHIIIGIHBCGHIGEHHIEIDI<GGI
@6977993/1
aaaaagtgataatggatacaaatttgactactgtatagctttcttctctt
+6977993/1
B@@FFFBDHHGHDHIGGGGIJGGIJJGHIHJJJCFIIJFIGHJJJJJJIH
@1333261/1
atttttgtcgagttattgatttcgaggaataatacgaacttccatagatt
+1333261/1
CCCFFFFEHHGHDHGHIIIGIJGGHHIIJGIJIIIHJJJJIJJJJJJIGH
@6978940/1
aaaaagtttatttatcatacacaggtaaacagttgtacagtagaggataa
+6978940/1
CCCFFFDDHGHHHJIIJJJJJJJJIHFHIJIJJJJEHIJJIIJJJIJJJI
@6978941/1
aaaaagtttatttatcatacacaggtaaacagttgtacagtagaggataa
+6978941/1
CCCFFFDFHHHHHJJJJJJJJJJJJHFHHIJJJJIIIJJJIGJIJJJJIJ
@6481663/1
ttatttcctcgaaatcaataatgcaatgtgtttaaatttttgtcgagtca
+6481663/1
CCCFFFFFHHHDHIIIGIEEIACHGIIIGHI@GHIIIIIIIIIIDHIBGI
@7968931/1
attacctctaaagctatctactcgttatataatcatcattcaaacattga
+7968931/1
CCCFFFFFHHHHHJJJJJJJJJJJJJJJJJJJJJIJJIJJJJJJJJJJIJ
@4434609/1
cttttttagagatggagtatcggatggacaatttgaacaagttacaagtg
+4434609/1
@@CFFFFFHFHHHJJIIAGHGJJIHGIBHEGDHI@DF>FE;?FFHGI>8B
@3881873/1
ctgttcactttttggtcatgattttgaggtactcgagg
+3881873/1
CCCDFFDFGHHHHIIFHHIIEHIJJIGIJGHIIJIGHI
@3881874/1
ctgttcactttttggtcatgattttgaggtactcgagggcatga
+3881874/1
BC@DDFFFHHHHHJJGHJJJHIJJJJIJJGHGIIIIJJF:69?9
@1335865/1
attttttagtgaacctctctaacgtctttatagaatgtcaatgttattct
+1335865/1
@BCFFFFFGHHHHJJJJJJJJJJIIJJJIJJIJIJJJGIJJJJIIJJJIJ
@4436077/1
cttttttcgggtttggaaaaatttcaaattgttcaggtaaaatcttgctt
+4436077/1
@@@DDDDDDHHAFHBGBFHIIDHIEGIIGIEGIGHIIDHIIIGIIIGHII
@3883055/1
ctgttcttaaataaagtgtactttattgaaaaattagtaaaacataatgg
+3883055/1
BCCDFFFFHHHHHJJJEHHIJJJJJJJIJJJJJIJJJHHIJJJJJJJJJJ
@3883056/1
ctgttcttaaataaagtgtactttattgaaaaattagtaaaacataatgg
+3883056/1
CC@FFFFFFHHHGJJGFGHHIIJJJIJIGIJIIIIJJHIJJJIIIIJGJI
@6983953/1
aaaaatatcgcaatattagaaattttcaaatattcttcgcttttgactcg
+6983953/1
CCCFFFFDHHHHHIJJJIIJJJJJJJJJJJJJJJJIJJJJJJJFJIJIJJ
@6984402/1
aaaaatattaggaatccactacaaggttttcaatagggcattctaacatg
+6984402/1
@@?DABDDABHHBED>FHC4CCEEF?AAFGBEFB>@BFCHGGHIGFIIIE
@1337413/1
attttttatatagtgccccgatgatatgatatgtatttattatattgtga
+1337413/1
CCCFFFFFHHHHHFHIIJJIFGHIJJJIGIJJJGIIJJJJJJIJIJJIJI
@1337414/1
attttttatatagtgccccgatgatatgatatgtatttattatattgtga
+1337414/1
CCCFFFFFHHHHHIJJJJJH@FGGHGJJEIIJGFGIIIFIIIIEIJIIIG
@2365885/1
cccgggcccagatggcattcatgcagaaccgattaagaaaggggcagaca
+2365885/1
@CCFFDDFHHADBGGGIGII@GCGGIIIIIIGHHIIGGHIIIGIGIIIIH
@2365886/1
cccgggcccagatggcattcatgcagaaccgattaagaaaggggcagaca
+2365886/1
@CCFFFFFH;DFHHHDDHHEFGIHIIIIIIIIGIIIGGHIGHIIEEHGGC
@2365887/1
cccgggcccagatggcattcatgcagaaccgattaagaaaggggcagaca
+2365887/1
BCCFFFFFHHHHHJIIJJJJJJJJJJJJJJJGGGIJIJJJJJJIJJJIIH
@2365888/1
cccgggcccagatggcattcatgcagaaccgattaagaaaggggcagaca
+2365888/1
CCCFFFFFHHHHHJJJJJJJJJIJJJJJJJJJJJJJJJJIJJJJHJJJJH
@277409/1
aaatgaattctcaaacggcgttaaaccttttacttaaggttaatgccaag
+277409/1
?@BDFFFFHHHHHJJJJIJJJJJIJJJJJJJJJJJJJJJHHJJJJIJJJJ
@1872013/1
cagaaatatggacatcaagaaatacttcacatctgttaaaggcaaatatg
+1872013/1
@@@BDEFFF>FFDIIGHGGGFGHHBGCHDCHHEGBFEHII<FD;CDEDH<
@2879521/1
cgctagcactgacagatgttggttttgaactatagcagcccggtaagtcg
+2879521/1
@??BBDDDFDBFFII3EBBE@F<AFAE=GGEGEF@B<GFEEE@FEFECFF
@7458227/1
acaatatcgaccacttgtatagcttccgtcggagttgctctagataaatc
+7458227/1
CCCFFFFFHGHHGJJJJIIIJJJJJJJJIIIJGIGGIIGGGHJIJIIJGI
@5960179/1
tacatatgaaacatgtcagttatatattcacctttatatgtcacattttg
+5960179/1
CCCFFFFFHHHHHJJHIJJIJJJJJJJJJJJJJJJJJJJJJJJIJJIJJJ
@281520/1
aaatgctcccttttcacaatataataaatacatatcatatcatcggggca
+281520/1
CCCFFFFFGHHHHJJJJJJIJIHIJJJJJJJIJJJIIJJJJIJJJIFGII
@839517/1
atataataaaaatttatagttttttgcatttttattcggcttattgtaat
+839517/1
CCCDFFFDFFFFHGIGIGGIJJJIIIJIJIJJJIJJJJJIIGIJIIIIIJ
@281965/1
aaatggaacacgaagagggactaccacacgaaaggcagttcaccatcgct
+281965/1
CCCFFFFFHHHHHJIJJIJIJJJJJJJJJJJJJJIEGIIJIJJJJJJJJJ
@839786/1
atataataataaacttacgagaaatgaccttagcagacctcttgataggc
+839786/1
CCCFFFFFHHHHHJJIJJJJJJIIIIHIHJJIEEGIIIJJJJJJIIIEIH
@6988098/1
aaaaatgtcaaaattttgcaaattatgtggcattttgacatttatgtgac
+6988098/1
CCCFFFFFHGHHHIJJJJJJJJJJJIJFIIJJIJJJJJJJJIJJJJHIJJ
@840978/1
atatactaatctaacgatgggatcaaaccagaggttggaatttttgggag
+840978/1
CCCFFFFFHHHHHJJJJIIJJEIIIJJJJJJIJJDEHIJIJJJJJJJIJJ
@1341404/1
attttttcggaaaaaaagtgagtttaggatatcttacgttctg
+1341404/1
CCCFFFFFHHHHHIJJJGFIIJIIJFJJJJJJJJJJJJJJJJJ
@284143/1
aaatgtcaaaatttgacataatttgtg
+284143/1
1:;A;B>BAFFBC?C?<<FH<A::CAC
@3352504/1
ctcataatacttttcccggtttgttctgaaacaaacatcactgtgatgaa
+3352504/1
CCCFFFFFHHGHHJJJJJJFGIGIIJJJJJJJJJJJJJJJJJJGIJJJJJ
@2369133/1
cccggtttgttctgaaacaaacatcactgtgatgaaaaataaaaaaaaaa
+2369133/1
CCCFFDFFFFHHHJIIJJJJJFGHIJJJJGHHIJJJJJIIIJJJJJJJJH
@7977283/1
attagagtgtcctcgtgaggaagaggaatttgaacagttaccatctacta
+7977283/1
CCCFFFFDFHHHHJJFIHJJHJJJJJJIJJJJJJJJJIJJJJJJJIJJJI
@7977980/1
attagatgctggtgcagctataccttcatctgttaacttcgtagctcctt
+7977980/1
CCCFFFFFHHHHFHIJJJJIJJJJJJJJJJIIJJJJJJJJIJJJJJJJJI
@7977982/1
attagatgctgtgtggaaagtgtactataaaatgatgaaaccgg
+7977982/1
@@?FDFFFHHDDFAEFDGHICHH>DEGIIIGIICEBEFEHI@GG
@6491359/1
ttcaaattgttcaggtaaaatcttgcttcatgattgaaaatttgcaaggt
+6491359/1
CCCFFFFFHHHHHJJHIJJJJJJJJJJJJJJJIJJIJJJIJJJJJIJJJF
@4444004/1
gaaaaaagtttatttatcatacacaggtaaacagttgtacagtagaggat
+4444004/1
CCCFFFFFHHHFHJJIJJJJJJJJJJJHGHIJJJJJJIIIJJHHIJJJJJ
@844711/1
atatcgcaatagctcaaaagggaacaatttttgtcgagttattgatttcg
+844711/1
CCCFFFFFHHHHGJJJJJJJJJJJJJGIJJJJJIJJIJJJIGIJJJJJJJ
@846244/1
atatgatatgtatttattatattgtgaaaagggagcatttatttgatgca
+846244/1
CCCFFFFFHHHHHJJJJJJJJJJJJJJJJJJJJJJJJJJJJJJJJJIJJJ
@1879513/1
cagaacttggaccttttagaatcgagtttacaggtgatcatcaggcagaa
+1879513/1
@C<DFFFFHHHHHJJJJJJJJJJJJJHIJJIIJJ@FHIJJJJJJJJJJGH
@6995031/1
aaaaattgttcccttttgagctattgcgatattttttcggaaaaaagtga
+6995031/1
CCCFFFFFFHHHHJJJJJIJJJJJJJJJJJJJIJJJJJJJJJJJIIHHJJ
@2888247/1
cgctgatgtggttgaaagtctcattggaacttacctgagatggggtggtt
+2888247/1
CCCFFFFFFHHFHIJIJJHIJJIJJJJJJJJJJJJJJGIHIIJJJ@FHGH
@6996958/1
aaaaatttatagttttttgcatttttattcggcttattgtaatattcctc
+6996958/1
CCCFFFFFHHHHHJJJJJJIJJJJJJJJJJJJJJJJJJJIIJJIJJJJJJ
@6996959/1
aaaaatttatagttttttgcatttttattcggcttattgtaatattcctc
+6996959/1
CCCFFFFFHHHHHJJJJJJJIJJJJJJJJJJIJJJJJJJIHIIJJJJJJJ
@3359747/1
ctcatccaactgtgggagctaccagttgaagtagcagaagtttgctatat
+3359747/1
CCCFFFFFHHHHFIJJIJIJJJJJJIJJJJJFHJJJJJJJFGIJIJIJIJ
@2891823/1
cgctgggaatggtgaaggctggtggtaaccattctttttgtggtgataat
+2891823/1
@@@DDDD3CD?D4C4FAH@<CF<AD?9EGI>FGGGIIIIEBFG;B?FCEE
@1887722/1
cagaattacaggaaatggataattataggattggatctatgactgtgtat
+1887722/1
CCCFFFFFHHHHHJJJJJJJJIJJJJJJJJJJJJJJJJJJJJJJJIIJIJ
@3899452/1
cttaaataaagtgtactttattgaaaaattagtaaaacataatggttttc
+3899452/1
CC@DDFFFGHFDFIGGHJIGHEGIIIIGIJIGHFHHIJIGHJIGC?DHIE
@852085/1
atattgtgaaaagggagcatttatttgatgcaaagtatagaggttgtacc
+852085/1
@@@DDDDDAAF4<2:;CBBADHFHEHFIBBHGII@?FG<DGEF?BBGGIF
@1890082/1
cagacaaacagctccacaacagcaacatcaaactgttcccccacaac
+1890082/1
CCCFFFFFHHHHGIJJJJJJJIIJJJJJJJJJJJJIIJJJJJJJJJJ
@5469638/1
gtctgcccctttcttaatcggttctgcatgaatgccatctgggcccgggg
+5469638/1
CCCFFFFFHHHHHGJIJIJFICGGIJJJJJJJIIIJGGIJDFIJIIJJII
@5972278/1
tactattcacgacagtcaaaatagagagaaaatatataaagtgaaagtca
+5972278/1
?;1DDDDDHHFFDGIFHGIIIIIIIIEHIIIIGHIIIIFIIHIIIHG?BF
@4454431/1
gaaaaaggtgggaaatgttgactgttgtagctgattaaggggtgtattct
+4454431/1
BBBFFFFFCFHHGJJJJIJIJJJJJJJIGJIJJFHIGHHIJI?DDGHIII
@3904352/1
cttaaatttaaccgaaatatagaatacaccccttaatcagctacaacagt
+3904352/1
@@?DDBDDFDHAHDHIG;?HHEAEFHH@FHIIGH@GEGIIHIIIIGIIH?
@3904353/1
cttaaatttaaccgaaatatagaatacaccccttaatcagctacaacagt
+3904353/1
CCCFFFFFFHHHHJJJJIJIJIJJJJJIJIJJJIJJIJJJJJJJJJJJJF
@3904354/1
cttaaatttaaccgaaatatagaatacaccccttaatcagctacaacagt
+3904354/1
CCCFFFFFHGHGHIJJJIJJIIIIJJJJJJJJJJJJJJJJJJJJJJJJIG
@3904358/1
cttaaatttaactgaaatatagaatacaccccttaatcagctacaacagt
+3904358/1
BB1ADDFFHHHDHIIJJJIGIIJIIJGIJJJJJJJJJIIGGIIJJJJJJI
@3904359/1
cttaaatttaactgaaatatagaatacaccccttaatcagctacaacagt
+3904359/1
CCCFFFFFHHHHHJJJJJJJJJJJJIJJJJJJJJJJJJJJJJJJJJJJJD
@2386332/1
ccctggcttccttcggagttttgcctgttccgtagcagacggccactggc
+2386332/1
?8==BDFFHHHGHIGJIJDHHJJJIIJGGIJJGIGGIJJJJJJJIIHJJJ
@4457163/1
gaaaaataaaaaaaaaataatagttcttcaagatatatttttcagggg
+4457163/1
@?@FFFFFGHHFHEHIEBHIBBB?FBDGHIEFIAGGHHIIIIIIG@@H
@2387959/1
ccctgttcttaaataaagtgtactttattgaaaaattagtaaaacataat
+2387959/1
@??DD?DDDFFFFFFFFB<<<?C:<3C3<:FCHEIIABGF>???FAGEAF
@2387960/1
ccctgttcttaaataaagtgtactttattgaaaaattagtaaaacataat
+2387960/1
CCCFFFFFHHHHHJJJJIJHJJJJJJIJJJJIJJIJJJJIHIJJJJJJJJ
@7473588/1
accaagaccagatgacttacggaacttagcttcacaattacttagagaag
+7473588/1
CCCFFFFFHHHGHJJJJJJJJJIJJJJJJJJJJJJJJJJJIJJJJJJJIJ
@6504018/1
ttcagaacaaaccgggaaaagtattatgagaatatgaaatttaaaagaaa
+6504018/1
CCCFFFFFHHHHHJJJIJJJJCGHIJJJJJJJJJJJJJJJJJJJJJIJJJ
@7994553/1
attattaggcactagttattaattataatcatcaatattatctatcgata
+7994553/1
8=?BD4BD>DDBDEA<E4CEFFI@EDFAB@9A9CF>9??CE@?BADIDDI
@1894635/1
cagaccaacggaacgcccggagcggctgatatcaccaatcaggtggtgac
+1894635/1
@@@DDDADDDFHHG<E?FBB:?0@?FFHCCH@=C=@CC7777=AC755>C
@2901134/1
cggaaaagaagattgcaccccgaaaagtttgggtacaacctctatacttt
+2901134/1
CCCFFFFFHHHHHJJJJJJJJJIJJJJIIJJJIFHIJJJJJJJJJJJJJI
@5473395/1
gtctgttgtgggggaccagtctgttgtgggggaacagtttgatgttgctg
+5473395/1
CBCFFFFFHFHHHJEIJJIGHHIHIJGGEIJIEIHGDCEGGECHEHEFD@
@6506934/1
ttcagatttatcatactcgttaaaatattctaattctaatatatcatcca
+6506934/1
@@@ABDDDBFFHDHAGIEHHIGIIGIHHIIIIEHIGIGHIIIIIIIIIIG
@860165/1
atcaaataaatgctcccttttcacaatataataaatacatatcatatcat
+860165/1
CCCFFFFFHGHHHJJJJIJJJJJJJJIJJIGIJJJJJJIJIJHIJJJIEC
@6508114/1
ttcagctagatcggataatcctatacttgtacctattgaattgtgtacaa
+6508114/1
:=?DDDDDBFDFFEBEGG<AF?EDEFHIEFFICGEEIIIEGE@FFEFFI4
@5976077/1
tagaaactgaaaaaccgaattctcgtacagtgggatggttgttaaaatta
+5976077/1
CCCFDFFFHHHHHJJIIGIIIJJJJIIIJEFHIIHEFGBFHHIIJJJJJI
@7477900/1
accagaattacaggaaatggataattataggattggatctatgactgtgt
+7477900/1
CCCFFFFFHHHHHJJJJJJJIJJJJJJJJJJJJIJJIJJJJJJJJIJHIH
@4464201/1
gaaaaattccgtcggcaagaagttggccgatttgcagactctcagcttca
+4464201/1
CCCFFFFFHHHHHJJIJJJJJJJJJJJIIIJJIIIJJJJJJJJJJJJJJJ
@7010187/1
aaaaccaacatctgtcagtgctagcgaaaatactcaacctggatcaatat
+7010187/1
CCCFFFFFHHHHHJJJJJHIIIJJJJJJJJJJJJIJJJJJJJJJJJJJJJ
@4465368/1
gaaaaatttcaaattgttcaggtaaaatcttgcttcatgattgaaaattt
+4465368/1
CCCFFFFFHHHHHJJJIJJJIJHHJIIJJJJJJJJJJJJGIJJJJJJJJJ
@2905868/1
cggaaatctaccgacagagaggttatccttgggggaagaagccaaattgc
+2905868/1
@@CDDFFDFFHHHGIBGGGEFH<EEGGHIIEGIIIGHGGGIIIIGIHIII
@6512646/1
ttcataaaagtaatataaccttagatttcgaggcaaattgattgatttgc
+6512646/1
@@@FDFFFAHAFFFHGIJJJJJJJJJJJIJJGIFJGGFH@GHJJEIIJII
@4468302/1
gaaaaccttgtagtggattcctaatattttttagtgaacctctctaacgt
+4468302/1
CCCFFFFFHHHHHHJJGGIEIHGJJJJJJJJJJIHIJJJJJJJJIJJJJH
@2907739/1
cggaaccggaagatcgaagaaagacgccaaacattcggcagccaagaact
+2907739/1
@@@DFFFFHHHGGIIJIJJJJJGGIJJJJJJIIJGIIGBEHDHGIFEGHF
@2907740/1
cggaaccggaagatcgaagaaagacgccaaacattcggcagccaagaact
+2907740/1
CCCFFFFFHHHHGJJIJJJIJJIJJIJJIJIIJIGJJJJJJIHIJEHHHF
@7014157/1
aaaactaatgtatcacttggcgtttttt
+7014157/1
1=@D?;DBBD?FBFFFD@HCID@@8A;0
@4919835/1
gctaaatgtgcattaaaacatctgaaaagaaggggtttgttaaggaaagt
+4919835/1
CCCFFFFFHGFHHIIIJGGJIIJIIJJIIGIGIGJFHGGGGIIJJJIJI8
@4471126/1
gaaaacttggaacaaaagcaaatactagtgcccgaactatgtgccattca
+4471126/1
CCCFFFFFHHHHHJJJJJIJJJJJJIIJIJJJJJJJIJJJIJIJJIIJJJ
@4471875/1
gaaaagaagattgcaccccgaaaagtttgggtacaacctctatactttgc
+4471875/1
CCCFFFFFHHHHGJJJJJJIIJJIHGIJJJJDHIJJJJJJJJJJJJJJJJ
@1905479/1
cagagccccgggcccagatggcattcatgcagaaccgattaagaaagggg
+1905479/1
BC@FFFFFHHGHHJJJJIIJJIGIJJJJJJJJJIJJJBFFHJIIJJJIEF
@8005088/1
attcacctttatatgtcacattttgtggttctttaacgaaatgtcaagag
+8005088/1
CCCFFFFFHHHHHJJJJJJIJJJJJIJIIJIJJJJJJIJJJJJJJJJJJJ
@2403443/1
ccgaaggaagccaagggctcggctg
+2403443/1
@@@DD@DBFFFDFEFGFFC@::180
@312624/1
aaattttcaatcatgaagcaagattttacctgaacaatttgaaatttttc
+312624/1
CCCFFFFFHHHHHJJJJJJJJJJJJJJJIJJJJJJJIJJJJJJHIIJJJJ
@6520897/1
ttcattttaaatgaaaaacgtatgttgtttacttcatttgaatctatgga
+6520897/1
CCCFFFFFHHHHHJJJJJJJFIJJJJJJJJIIJJJIJJJJJJJJJJJJIJ
@7016446/1
aaaacttctgcccacttgaagtagattttgtgaaggagcacaacgtaaaa
+7016446/1
CCCFFFFFHHHHHIJJJJIJJHHGJJJJJJIIJJJJIJJJJJIJJHIJJJ
@8006886/1
attcagcaggttttttaacagtttgaaaaccttgataaatggaacgaaat
+8006886/1
@@@B?4BBFBFH?GBEEH>?9<AFCHB<C?C?9DGIIIBFH<?BD667?F
@314491/1
aaatttttgtcgagtcaaaagcgaagaatatttgaaaatttctaatattg
+314491/1
CCCFFFFFHHHHHIGHIJJJJJJJJJJJJJJJJJJIJIJJJJJIJIJJJI
@5482591/1
gtcttgctcggcatggaggccatttcttgagagtagagcaatttggcttc
+5482591/1
CCCFFFFFGHHHHIGJGBHCH;CGHJJIEDGFGHGIJCHIIJIIJJJIGH
@2405256/1
ccgaataccgattctcagccgagctgcccagtttagtggccaactcttcg
+2405256/1
CCCFFFFFHHHHHJJJJJJJGIIJJJJJJJJHIJJJIJIIIJJJJJJJJJ
@318682/1
aacaaagttaatctgttggtttttgatgaatgccatcgaggcgtaaacga
+318682/1
@@CFDFFEHHHHHJJHIJJEHIIJJGIJIJGIIJJJJIJJJJJGHJIIJ<
@2922547/1
cggagaatcacaaaactcatgatacttttcaaattttcttttaaatttca
+2922547/1
CCCFFFFFHHHHHJJJJJJJJJJJJJJJJJJJIGJJJJJJJJJJDHIJJI
@5984929/1
tagatttccgtgaagtggtccgtgccccttgcggttaccccttctgttgg
+5984929/1
CCCFFFFFGHHHHJJGIJHIIIHHIIIJJIJJJJIJJJJJJJIJJIIJJJ
@3926883/1
cttacatccttgtttatttccctttttgtggagaggtactatgtgtgttt
+3926883/1
BBBADFFFHHHHHIJJJJJJJJJJJJJJGHJHJJJJFHGGIJJIJIIJJI
@4480071/1
gaaaatatataaagtgaaagtcaaatttgcaaattcggttgatttatccc
+4480071/1
CCCFFFFFHHHHHJHIJJJJIJHJJJJJJJJJIJJJJIFHHGIJJJJJJJ
@2927713/1
cggagctggatagcttacggatctgttgcaccgagtgaacatgtgacata
+2927713/1
@CCDFFFFHGDHHIIIIIGFDEIFGIICBCEHGIG1BFHI9BFDFHGIEC
@3388262/1
ctccacaaaaagggaaataaacaaggatgtaagaactatggaggaatatt
+3388262/1
CCCFFFFFHHHHHIEIJJJJJIJJJJIJJIIJJIJJJJJJJJJIJJJJJJ
@322475/1
aacaacatatctcttgatttttctcgaattgtgggtttttccattatcta
+322475/1
CC@FFFFFHHHHHJJJJJJJJJIJJIIHIJJGIJJIJJJJJJJJJJJJII
@8016236/1
attcctcgaaatcaataactcgataaaaattgttcccttttgagctattg
+8016236/1
@CCFFFFFHHHHGIIIIJJJJJIIJJJJJJIIIJJJJJJJJJJJJJJJJJ
@880965/1
atcagcctcagtatttttatgttgctgaaatttgtag
+880965/1
?@8BADBDDBB<C<EGGGHEIIIIIIGIIIC?FG1?<
@4933207/1
gctatctactcgttatataatcatcattcaaacattgaagccagatcgat
+4933207/1
CCCFFFFFHHHFFHIIJIIIJJJJJJJJJJJJJJJJJJJIJIIIJJJJII
@4483196/1
gaaaatgctcgaaaactcaattggcgcacattcagcaggttttttaacag
+4483196/1
CCCFFFFFHHHHHJJJJJJJJJJJJJIJJJJJIJJJJJJGHIJJJJJJJI
@7493741/1
acgaaaggcagttcaccatcgcttgtcatgtgttgaaattccgcgaaatt
+7493741/1
CCCFFFDFHHHHHJJJIGJJIJGIGHDHIGIIIIGECBHDAFHIGGHIGE
@7032530/1
aaaagctcgacatggagtcccaaaacatgaccatgatgcactcggccgga
+7032530/1
@@@FFFFFHGHHGJJII?EHIJJIJGHGIJJJJJIJGHGHIJJJIJJIEG
@7494501/1
acgaaattaaacacgctgagaaagctatggttgagtgaaaaaggtgggaa
+7494501/1
@CCFFFFFHHGHHJIJIIGIHHEGHGHIIIGGIHB?FGGIGAFD8BFHIJ
@5990861/1
tagctgttcactttttggtcatgattttgaggtactcgagggcatgatga
+5990861/1
C@CFFFFFHGHHHJJJJJHIJJIJIJJJJIIFGIJJJJJJJJJJJJJJJG
@5990862/1
tagctgttcactttttggtcatgattttgaggtactcgagggcatgatga
+5990862/1
CCCFFFFFHHHHHJJJJJHIJJJJJJJJJJJJGIIJJJJJJJJJJJJJJJ
@4485415/1
gaaaattcaagatccagtgtttaaggaactatcagatgttggtccgccac
+4485415/1
B@@DDFFFHHGHHJJIJFHHJJJJJIJJJJJJJJJJJJJJJJJIJJJJJJ
@4486321/1
gaaaattgtaaatctacacaaaaatgtcaaatcatgtcaagaccccggcg
+4486321/1
@@CDFFFFFFHFHJJIJJJIJJJGGIHIIJGIEIIIGGHHCHGDHIGIII
@325776/1
aacaagttagcaatttgaatttatatcgtttaggaaggcgaaaatattta
+325776/1
@;:DDDDDHHHHHIIIIIIIIIIIIIIIHIIIIIIIIIIIIIIIIIIIII
@4936280/1
gctcaatccacctgaggttcagcctcaacccattacacaagacccccaac
+4936280/1
CCCFFFFFHHHHHJJJJIIJJJJJJJIJJJJJJIJJJJJJJJJGGIIGHI
@6533689/1
ttccattgtacagtcttcttcgtcggttatatccgcgtccgaactatcgg
+6533689/1
CCCFFFFFFHHHHJJJJIHJIIFFGIFHGGHHGIGGBDGHD@FG@AAGDH
@5494757/1
gtgaaaaaggtgggaaatgttgactgttgtagctgattaaggggtgtatt
+5494757/1
BBBFFFFFHHFFHJIIJIJHIJGHIIIIJHHIJJJCHIIIIJJJDHDHGI
@7036882/1
aaaaggtgggaaatgttgactgttgtagctgattaaggggtgtattctat
+7036882/1
CCCFFDDFGHHHHBEBBHGHIJJGIFHHGIIDGIIEIHHG6??F@FFIJI
@2932724/1
cggagttttgcctgttccgtagcagacggccactggcaaagtggatagct
+2932724/1
@CCFFDFFHHGHHJGHJJIFHIIIIIJJGGGIIGEGIIJCGBDFHIIGIF
@2932725/1
cggagttttgcctgttccgtagcagacggccactggcaaagtggatagct
+2932725/1
CCCDFDFFHGHHHJJJJJJIJJJJJJJJJJJGIIJIIIIIIBFHEDHGIC
@4487941/1
gaaaattttggtaccaatccagatcacgcccggaacagtttgactaattg
+4487941/1
CCCFFFFFHGHHHJJJJJJJJIJJJJJJJJIIJJGIIJGIIJJIIJJJJJ
@1921308/1
cagattcacaagcaggatcaactcaacagctcaatccatctgagattcag
+1921308/1
@@@DFFFFHHHFGJIJGHIJJJJJJJJJIJJJGIJJIIGJJJIIHIJJJJ
@5495597/1
gtgaaaagggagcatttatttgatgcaaagtatagaggttgtacccaaac
+5495597/1
BBCFFFFFHHHHHHIJJIIJJIIJJJJJJJGIJJJJJJGHHIIJJJJIJJ
@1922503/1
cagattgttaccctccacgggtaaatcctgcaaggattgccacatcttgt
+1922503/1
@@@BDDDDFHHHHIGIIIIII:?EGHGIIIIGIIIIGIIIIIIGHIGHEF
@2417583/1
ccgagatgtggtacacgacgaatgatgtgataaatatacctgcacacacg
+2417583/1
CCCFFFFFHHHFHIJJIIJJJJJJJIJIIIJJJJJJJIJJJJIJJJJJJI
@891468/1
atcatgtcaagaccccggcgatggttcttcaagagctggcaataaagaaa
+891468/1
CCCFFFFFHHGHHJJJJJJJIJJJHJJJJJJGIJJJJJJJJJJJJJJJII
@6536922/1
ttccctatttaaattttgtaaatccacattttcgggttctatgtagactt
+6536922/1
B1=DDFFFHHGHHJJJJIJJJJJJJIJJJJJJJJJJFEHIJJJIJJJJJJ
@5996435/1
taggtatttgtggtatctgtcgatgttgccagaacgtaagatatcctaaa
+5996435/1
@@CFBDFDHFHHGFHIJIJHJJGIIHIGIJJGIJJJFHIHJJJJIJGI@G
@2935466/1
cggatctacagacccagaaaattcggccgtagttcgatacgcttcaccaa
+2935466/1
CCCFFFFFHHHHHJJJJJJJJJJJJJJJJHIJHJJJJJJJJJJIJJJJJF
@4491665/1
gaaacatgtcagttatatattcacctttatatatgtcacattttgtggtt
+4491665/1
CCCFFFFFFHHHHJJJJJJJJJJJJJJJIJJJJJJIJJJJJJJJJGIJIJ
@4491666/1
gaaacatgtcagttatatattcacctttatatgtcacattttgtggttct
+4491666/1
CCCFFFFFDHHHDHEHIIJJJGHHIIIIGGIJJIIGIJJJJJJGIIJGIJ
@4491667/1
gaaacatgtcagttatatattcacctttatatgtcacattttgtggttct
+4491667/1
CCCFFFFFHHHHDGGGGIGHIGFHIIJJIJJJIIJIJJJJJJJJJIFIJJ
@8022478/1
attcgcttttgactcgacaaaaatttaaacacattgcatttttgatttcg
+8022478/1
CCCFFFFFHHHHHJJJJJJJJJJJJJJJJJJJJJJJJJJJJJJJJJJJJI
@6537730/1
ttcccttttgagctattgcgatattttttcggaaaaaagtgagtttagga
+6537730/1
CCCFFFFFHHFHHJIJJJIJIJJIJJJJIJJJJJJJJJJHIIJHIIIJJI
@1380037/1
caaaaacaacctgaacaacaagctgcaaaacataaagg
+1380037/1
@@@DDD@DHFHBAEFBE@FHHBH@@;E?9??8D?9DB<
@6538575/1
ttccgattatgacctcgcatataaagtatctaacagatttaaattgtatt
+6538575/1
C@CFFFFFHHHGHJIJJJJIIJJJJJFGGIIJIJJJIIJJIJJJJIJJJI
@2937272/1
cggatggacaatttgaacaagttacaagtgccgaagtacgagctattcga
+2937272/1
@CCFFFFFHHHHHJGGJIJJGHHIJJJIFHIIJJIJGHIHIIIJJJJJJJ
@2937273/1
cggatggacaatttgaacaagttacaagtgccgaagtacgagctattcga
+2937273/1
CCCFFFFFHHHGHJIIJJJJJFHIJJJJHHJJJJJJFHIJJJJJJJJJJI
@2422002/1
ccgataaagcgttaccagcgcttgaggaagtaacg
+2422002/1
?@@DDDBDBB?<<CEEBEGA@8CFHB990:DF<<F
@2422003/1
ccgataaagcgttaccagcgcttgaggaagtaacggcagcactattgaca
+2422003/1
CCCFFFFFHHHFHJJJIJJJJIJJJJJJJJGHJJJJJJJDEAFGCGDDG;
@2422004/1
ccgataaagcgttaccagcgcttgaggaagtaacggcagcactattgaca
+2422004/1
CCCFFFFFHHHHHJJJIJJIJJJJJJJJJJFHIJJJJIIIIGHIIJIGHG
@2938476/1
cggattcaaagacatctcctaaggctttgggaacttctacatcttctatt
+2938476/1
CCCFFFFFHHFHHJJJJJJJJIJJJIJJIIJE@FHHIJJJJIIJJJJJJJ
@1926481/1
cagcaacaacctcgagcgagacaacagcagtctgctcctcctcaacaaca
+1926481/1
CCCFFFFFHHHHHJJIJJJJIJJJJIGHIIIJJJJJJJJJJJJJJJJJJJ
@1927486/1
cagcaacctggagcgagacaacagcagccagctccttcacaacaacaacc
+1927486/1
@?@DDDDD?ABB?FCEAHIEFBH@EHGGDHBHEBGHCGIGBG;FGGGIDH
@3942321/1
cttagatttcgaggcaaattgattgatttgcccagcacaaacttggagaa
+3942321/1
CCCFFFFFHHHHHJJJJJJJJIIJIHIJJIJJJJIJHIJIJJIJGIGHHI
@5503254/1
gtgaactgcctttcgtgtggtagtccctcttcgtgttcc
+5503254/1
CCCFFFFFGHGHHJJGGFHIFHGHIIIIJGIGGCEBDDH
@2424805/1
ccgatcggtgtattagataccgatggaactgaagtagtagcgccattctc
+2424805/1
CCCFFFFFHHFHHJJJGIJJJJGIIIIJJJJJJIDGIDEIJJJJBGIE>@
@4947942/1
gctgacgggagtcttgctcggcatgg
+4947942/1
C@CFFFFFHDFADBHBBAFFH@@GHI
@2940777/1
cggcaacaaaaagtgataatggatacaaatttgactactgtatagctttc
+2940777/1
CCCFFFFFHHHHHFHIJJJJJJJJJJJJJJJJJJJJJJJJGIJJIJJJJI
@2427120/1
ccgattaagaaaggggcagacaacttcatgtacaaatacctcaccttaca
+2427120/1
BBCDDDFFHHHHHJJJJJJJJJJJJJJJJJIIJJJJJJJJJJJJJHIJJJ
@2427121/1
ccgattaagaaaggggcagacaacttcatgtacaaatacctcaccttaca
+2427121/1
CCCFFFFFHHHGHJJIJJJJJJJJJJJJJJIIJJJJJJJJJJJJJJJJJJ
@4950193/1
gctgattctgcacacattcgatctctgatagtagatggtaactgttcaaa
+4950193/1
CCCFFFFFHHHHHJJIIJHIHIJJJJJJJJJHHHHIIJHIJJJJIJJIJJ
@7047054/1
aaaatagtaaaaagtcgaagtctttcgagacatactcttcggagaatcac
+7047054/1
CCCFFFFEHHHHHJHIJJJJIJJJJJJJJJJJJIJJJJJJJJJJJJJJJJ
@7508936/1
actaattttacaagctatactttgcatagaattagtggttttttttctaa
+7508936/1
CCCFFFFFHGHGHJJJJJJIIJJJJHJJJHIIJJJHGIHHJJJJJJJJJJ
@7508937/1
actaattttacaagctatactttgcatagaattagtggttttttttctaa
+7508937/1
CCCFFFFFHHHHHJJJJJJJJJJJJJJJJIIJJJJHHJHIJJJJJJJJJJ
@4951920/1
gctgccgttacttcctcaagcgctggtaacgctttatcgggttctgctaa
+4951920/1
CCCFFFFFHHHGHJJJJJJJIIIJJJGHJJJJJJJIJJJJJIJJIJJJJI
@7048227/1
aaaatataataaaaatttatagttttttgcatttttattcggcttattgt
+7048227/1
CCCFFFFFHHHHHJJJJJJJJJHHJJJJJFIJJJJJJJJJIJJJIJJJJF
@900328/1
atccaatcctataattatccatttcctgtaattctggtttctctatagtt
+900328/1
CCCFFFFFHGHHGJJJIJJJJJJJJJJJHGIJJJJJJIJJJJJJJJJJJJ
@2428232/1
ccgattgataaaatccgtgatacatttccatgccttctcctaagtcgata
+2428232/1
@CCDFFFFHGHHHGGIIFHEBHDEHIJIJJJJJJJJIIJJGIIJFIHHII
@7048925/1
aaaatatataaagtgaaagtcaaatttgcaaattcggttgatttatcccc
+7048925/1
CCCFFFFFHGHHHHHIIJJIHIJJJJJJJJJJJJJJJEHGIJJJIGIJJJ
@1388477/1
caaaaagaaggcgaggttactattcacgacagtcaaaatagagagaaaat
+1388477/1
CCCFFFFFGGHGHEIJEHGGIJJIIIIGHIJJHHIIJIJJJIJJJJJIJI
@902596/1
atccactacaaggttttcaatagggcattctaaaatgtcaaaattaaatc
+902596/1
@@@DDDDDFFFBF2<CFFBFFI<FFIIIEIIIIIFIIIIA@FGIIIIFII
@2430913/1
ccgcaacagcaacctggagcgagacaacatcacccttcacctccacaaca
+2430913/1
CCCFFFFFHHHHHJJJJIJIJIJIJJJJJJJJJIJJIJIJJJJJJIJJJJ
@5511324/1
gtgacactatgagtaatttcataatgtggtgattgaaagcctttctttat
+5511324/1
BBCFFFFFHHHHHGHHJIJJJJJJIJCHHFHIJJJJIJJJIIJJJJJJJJ
@906270/1
atccattatcactttttgttgccgtgtgcccttgagaaatttgctgcctc
+906270/1
BCCFFFFFHHHHHJJJJJJJJJJJHIIJJJIJJJHIIIJJJJJJJJJJJJ
@1393562/1
caaaaagtgaacagctatcgatacacagtcatagatccaatcctataatt
+1393562/1
CCCFFFFDHHHHHJJJJJJJJJJJJJJJIJJJJJJJJJJJJJJJJJJJJJ
@1936549/1
cagcaggttttttaacagtttgaaaaccttgataaatgaaagaaattaaa
+1936549/1
C@@FFFFDHHHHHIIJJJJJIIJJJJJJJJJIJJJJJJJIIIIIJJJJJI
@1936899/1
cagcagtcccacaaagtttcacagttccacaaaacgctgaaaaattccgt
+1936899/1
CCCFFFFFHHHHHJJJGIJJIIIJHIJJJJJJJIJJJJJJJJJJJJJJJG
@1395443/1
caaaaataatatgtaaattgattttagaaaaaaaccactaattctatgca
+1395443/1
CCCFFFFFHHHHHIIJJJJJJJJJJJJJJJJJJJJIIJIJJJJJIJJJJJ
@5514112/1
gtgactcccgaacaagccaatcagaccaacg
+5514112/1
@@@DFFFFHHGHFEIIGGGGIGEAHGHIIII
@8036965/1
attctgtttgacattcgaaaagtaaacgtcagtttgcgtttcaatgcatc
+8036965/1
CCCFFFFFHHHHHJJJJJJJIJIIGHIJGHIIJJJJJJIIJIJJJJJIJI
@4965103/1
gcttaagtggcttaccttctacttaccacttagcagaacccgataaagcg
+4965103/1
CCCFFFFDFHHHHIIIEHHGGIHIJJIIIJGHHIIIJIGIJJJIJJJHCH
@5518795/1
gtgaggtatttgtacatgaagttgtctgcccctttcttaatcggttctgc
+5518795/1
BBBFFFBDHHHGHHIJJJIJJHHJJJJJJJJJJJIJJJIHIIJJGHJJIJ
@350266/1
aacgaaattaaacacgctgagaaagctatggttgagtgaaaaaggtggga
+350266/1
CCCFFFFFHHGHHJIJJJIJJCHHIJJJIIIHIGIIBGGIJJJJJDDHIJ
@350267/1
aacgaaattaaacacgctgagaaagctatggttgagtgaaaaaggtggga
+350267/1
CCCFFFFFHHHHH@GIJJJJJJJJJJJJJJJHGIIIFHIIJJJIIBFHJJ
@350268/1
aacgaaattaaacacgctgagaaagctatggttgagtgaaaaaggtggga
+350268/1
CCCFFFFFHHHHHJIJJJJJJIJJJJJJJJJIIJJJHHIJJJJJJFGIGJ
@4969326/1
gcttcatatacttgccgaaaacttccaaatctcgcctatcaagaggtctg
+4969326/1
CCCFFFFFHHHHHJJJJGIIJJJJJJJJJJJJJJJJJJJJJIJJJJDFHI
@2438978/1
ccgccattctcttggctagcttctttgacttgccagtgccaatttcgcgg
+2438978/1
CCCFFFFFHFGHHDIGHHIE@HHHIJGHIHHAGIBFCBDGDFAHIGBGGI
@351514/1
aacgaatcatctcagcctcgcgctaggtaaattaaacacggcttatcact
+351514/1
CCCFFFFFHHHHHGIIJIJGIAAGEGIBGHIGIGIJIIIIIJIIJIIJII
@912065/1
atccgtcaaagcaccaggagaatgcatcctaggatcctcgtatagatgtc
+912065/1
@@@FDFFFHHFDDEFGEIGEIGCHJJJJJIIEGFGBHIIIIIGIEGIIJG
@6013575/1
tatataactgacatgtttcatatgtagaacgaattttgtgcatacaaaaa
+6013575/1
CCCFFFFFHHHHHJJIJJJJJJJJIIJJJJJJIIJJJJHIJJJJJJJJJJ
@4507403/1
gaaagctatggttgagtgaaaaaggtgggaaatgttgactgttgtagctg
+4507403/1
@@CFFFFFHHHCFHIIEFHHIJJJI<CGHHGJJGIGIGGIHDGGHIIJII
@6014392/1
tatatattcacctttatatgtcacattttgtggttctttaacgaaatgtc
+6014392/1
@BBDFFFFHHHHHJJJJJJJJJJJJJJJJJJJJIJJJJJJJJJJJJJJJJ
@6554787/1
ttcgatctctgatagtagatggtaactgttcaaattcctcttcctcacga
+6554787/1
CCCFFFFFHHHHHIJIIIJIJJHGIJJJHJJJJJJJJJJJJJIIJJJJJD
@6555388/1
ttcgattcgataggtgctttgtctggttaactttagtgggaaggtttagg
+6555388/1
CCCFFFFFHHHHHJFHIIJJIHIJJIHIJJJJJJJIFIJJJJJJFGIJJI
@1945127/1
cagcctttgatggaagaaaaaatttatacagcactactatgttacctttt
+1945127/1
CC?DFFFFHHHHHJJJJJJJJJJJJJJJJJJJJJJGIIJJJJJJJJJJJJ
@354418/1
aacgatgtcaccacctgattggtgatatcagccgctccgggcgttccgtt
+354418/1
CCCFFFFFHHHHHJJJJIJJJJEGIJJJJIIHIJJJJJJJJGHHGJHHGF
@355606/1
aacgcccggagcggctgatatcaccaatcaggtgg
+355606/1
@@CFFFFFHHGGFIIII@@DHGGEGCHHHBFH8BF
@355607/1
aacgcccggagcggctgatatcaccaatcaggtggtgacatcgttcgatg
+355607/1
@@CDFFFFHHGHHJJIJEHGHBFGGHIGGHHIDGGFHGHHIJEDHCECDF
@1405947/1
caaaaatttaaacacattgcattattgatttcgaggaaataatacgaact
+1405947/1
@@@DDADDDHFH:EAAEC?<FHCHIDHH@HCDHIIGIBHHIIGCB;DD6?
@1405948/1
caaaaatttaaacacattgcattattgatttcgaggaaataatacgaact
+1405948/1
CCCFFFFFHHHHHJJIJJJJJJJJJJJIJJJJJJJJJJJJJJJJJJJJJJ
@1405949/1
caaaaatttaaacacattgcattattgatttcgaggaaataatacgaact
+1405949/1
CCCFFFFFHHHHHJJJJJJJJJJJJJJJJJJJJIJIJJJJIJJJJIJJJI
@4509517/1
gaaaggctttcaatcaccacattatgaaattactcatagtgtcacgggaa
+4509517/1
@@@DD?AAFF<:ACEGBGIIC?BEH@FHIHEBBGAD?FGFDDBDDD@?FF
@4975752/1
gcttggtgcagctatccactttgccagtggccgtctgctacggaacaggc
+4975752/1
@C@FDFDFHHGHHJJJJJJJJJIJJJJGIJIJJIJHIJGIJIJIJJJGIJ
@1947971/1
cagcgcttgaggaagtaacggcagcactattgacactaagaaatcac
+1947971/1
CCCFFFFFHGHHGIJHHJJJJJJJIEHGGGIABGFHIJJCFHIEGHI
@5525732/1
gtgatgttgtctcgctccaggttgctgttgcggaggagcttgctgttgtg
+5525732/1
CCCFFFFFHHGGHIGEGH?EHCHHGGGDGB>EH:FH;B?BDFBEC@FG@F
@1950785/1
cagcgttttgtggaactgtgaaactttgtgggactgctggttgcccaact
+1950785/1
@@@FFFFFGDDFHIJJGGAHGIJGIJJJFGIIIJJIIGCGIIIIIIIJJJ
@1412312/1
caaaactatagagaaaccagaattacaggaaatggataattataggattg
+1412312/1
CCCFFFFFHHHHHIJJIJJJJJJJJJJJJJJJJJJJJJJJJJJJJJJJJJ
@6019948/1
tatcactttttgttgccgtgtgcccttgagaaatttgctgcctcaaaaac
+6019948/1
CCCFFFFFHHHHFJJJJJIJIIIJJJJJJJJJJJJJJJJJJJJJJJIJJJ
@8050694/1
attgatttcgaggaataatacgaacttccatagattcaaatgaagtaaac
+8050694/1
;<=DDADDFHADFAFHDHGCGAEHHDGF9FGHHGGIDHGGIEIIIFCDHA
@4982308/1
gcttttgactcgacaaaaatttaaacacattgcattattgatttcgagga
+4982308/1
@@CFFFFFHHHHHJJJJJJJJJJJJJJJJJJJJJJJ@HIJIJJJJIIJJJ
@1951925/1
cagctactgcttcgaaaatatcaccaagtaccttaggtacatctaccgat
+1951925/1
CCCFFFFFHHHHHJJJJJIJJJJJJJJJGIJJJJJJJGFIJJJJJJJJIJ
@5528146/1
gtgatttcttagtgtcaatagtgctgccgttacttcctcaagcgctggta
+5528146/1
CBBFFFFFHHHHHIIJJJJJJHJJJJJJJJJJJJJJJJJJJJJJJJJJHI
@368032/1
aacttgctggatctcttggtcggaaaagtgactcccgaacaagccaatca
+368032/1
CCCFFFFFHHHHHJJJJIJHIJIJJJJJGHGIJJJJJJIJJJJJJJJJJJ
@920195/1
atcgaatctattgttatgagttcccgtgacactatgagtaatttcataat
+920195/1
CCCFFFFFHHHHHHIJJJJJIJJJJJJJIJJJJJJJJIIIGIJJJJJIIJ
@6023138/1
tatcgatgcattgaaacgcaaactgacgtttactcttctaatgtcaaaca
+6023138/1
@@@DDDDDHAFB<FHHFBEFEF@C91@E?GHGFHEDBDCGDGGDF@@8B;
@1418668/1
caaaagcgaagaatatttgaaaatttctaatattgcgatatttttttatc
+1418668/1
@C@DDFFFHHHHHIJJJJJJJJJJJJJJJJJJJJJJIJJJJJJJJJJJJJ
@2954562/1
cggcaagaagttggccgatttgcagactctcagcttcaacgccaaggact
+2954562/1
CCCFFFFFHHHHHIJJJJJJJIJIJIJJJJJJIJJIJJJJJJJJJIJJIJ
@1954297/1
cagctatccactttgccagtggccgtctgctacggaacaggcaaaactcc
+1954297/1
CC@FFFFFHHHHHJJJJJJHJJJJJHIIJJJJJJIHIJIJJJIJJIJJJJ
@1954356/1
cagctatcgatacacagtcatagatccaatcctataattatccatttcct
+1954356/1
?;?B:==D?DDBDAA:AE@FF9AE4A9CFEECEDFEDB>DEDDDBDCAD?
@6024324/1
tatctacccgtccgcccattttgaatagaccaaccatgatcatgggcgct
+6024324/1
CCCFFFFFHHHHHIIJJGHJIJGGFHIHIJJJEIJJIJJIJJJJIGIJJJ
@2446017/1
ccgcggtccacactctattaaataagcgcctataactgcttctacacaat
+2446017/1
CCCFFFFFHHHGHJJJJJJJGHHIJIIJJJJJJJIJJJJJJJJJJIIJJJ
@6025370/1
tatctgtcgatgttgccagaacgtaagatatcctaaactcactttttttc
+6025370/1
CCCFFFFFGHHHHJIJJJJIIJJGHHIIJJJJJJJJJJIJJJJJJJJJJJ
@6025391/1
tatctgtctgcatttattacttcaagcaaagcttctataactggtatagc
+6025391/1
CCCFFFFFHHHHHJJJJJJJJJJJJJJJJJJJJJJJJJJJJJIJHIIJJJ
@923788/1
atcgagggcgccatccacgagccaatcttccgctaccgcgtgttccttaa
+923788/1
CCCFFFFFGHHHHJJJJJJJIJIIJJJJJJJJJHGIJGIGHFFDEEEEEE
@7081062/1
aaaatttgatcctcacgataattggttgccaccgtgcttttatgttccga
+7081062/1
CCCFFFFFHHHHHJJJJIJJJIJJJJJIJJGJJJFGGGIJJJIJIIGHGG
@5535262/1
gtgccccttgcggttaccccttctgttgggatgggggccgcccccttccc
+5535262/1
CCCFFFFFGHHHHHJIGIJIGIIJJJJJIJGIIJGIGIGHHHFDDDDDDD
@6029833/1
tatggaggaatattacaataagccgaataaaaatgcaaaaaactataaat
+6029833/1
CCCFFFFFHHGHHJJIJJJJJIIJJJJJJJJJIIIIJJJJJIJJIJJJJJ
@376092/1
aagaaatccagggaggaagagctacggaaaaaacaagagaacttagcagc
+376092/1
CCCFFFFFHHHHHGIJIJJJIJJJJJJJIJJJIIJJIJIJJJJJIJJJJI
@3432649/1
ctccgggcgttccgttggtctgattggcttgttc
+3432649/1
CCCFFFFFGHHHHJIIIJGGGEBIIJJJJJ6?B<
@3432650/1
ctccgggcgttccgttggtctgattggcttgttc
+3432650/1
CCCFFFFFHFHGHJHIJJDEHIFIIJJIJJ6?D4
@3432651/1
ctccgggcgttccgttggtctgattggcttgttcgggag
+3432651/1
CCCFFFFFGAHHHIFHIJGHGGGHGIIIII60?86AB4@
@6031778/1
tatgtcacattttgtggttctttaacgaaatgtcaagagcataaagtatg
+6031778/1
CCCFFFFFGHHHHIGGEGIJIJJJJIJJJJJJGHGIJJGIJJJJJIFHII
@2453947/1
ccggaaaatgctcgaaaactcaattggcgcacattcagcaggttttttaa
+2453947/1
CCCFFFFFHHHHHJJJJJJJJIJJJJJJJJIJJJJJJJJJJJGHJJJJJJ
@6031955/1
tatgtctcgaaagacttcgactttttactatttttgtatgcacaaaattc
+6031955/1
@@@DDDDDDFHFDAE4EH?FGEGHHG=GG@FGAGH@BBDABBDDH>DDGH
@4990692/1
ggaaaagcccagaagaacgttcgactttcacttcattctatcggcctttc
+4990692/1
@C@FFFFFHHHHHIIIIIIDFGEH?GIIICDHIIHDHIGIIIIIEIIIIG
@4990693/1
ggaaaagcccagaagaacgttcgactttcacttcattctatcggcctttc
+4990693/1
CCCFFFFFHHHHHJJJJGIHIJJGGHIJJHJHIJHJJJJJJIJIJJJJJJ
@1433664/1
caaaatgggcggacgggtagatagaaaatgattagtaccatttaacttgg
+1433664/1
CCCFFFFBFFHHDGBHI??BFGHIIIIGECGG;FHEHIIIIIHHHHGHCC
@4992044/1
ggaaaagtgactcccgaacaagccaatcagaccaacggaacgcccggagc
+4992044/1
CCCFFFFAFHHFHIIGIGGHIIIAGGIIEGGIGIIGHGGCGHIIII:BAB
@4992045/1
ggaaaagtgactcccgaacaagccaatcagaccaacggaacgcccggagc
+4992045/1
CCCFFFFBFHHHHJJJJIIJJIIJIJJJIIJJJJJIJIIJJJJJJJJGHF
@2455002/1
ccggaaccggaagatcgaagaaagacgccaaacattcggcagccaagaac
+2455002/1
BCCFDFFFHHHHHJJJJGJJJJIJIJIJJJJJJJJIJJJJJIJIHHHHFF
@2455003/1
ccggaaccggaagatcgaagaaagacgccaaacattcggcagccaagaac
+2455003/1
CCCFFFFFHHHHHJJJJGIIIIJIJIHIIIJJIJJJJJIIJJJJHHHHFF
@7536784/1
agaacaaccattctgtacaattggtgacagaaatatggacatcaagaaat
+7536784/1
CCCFFFFFHHHHHJJHJJJJJJJJHIIJJJJJJJJJJJJJJIJJJJJIJJ
@927364/1
atcgatctggcttcaatgtttgaatgatgattatataacgagtagatagc
+927364/1
CCCFFFFFHHHHHJJJJJIJJIIJJJJJJJJJJJIJJJJJJJBGHIJJIJ
@7088445/1
aaacaaccaaacctagaggaacatcctggtccaagtcctaacgtgttatt
+7088445/1
CCCFFFFFHHHHHJJJJJJJJJJJJJJJJGHIIGIHIJJJJJJHIHIJJJ
@1434639/1
caaaatgtgacatatataaaggtgaatatataactgacatgtttcatatg
+1434639/1
CCCFFFFDHHHHHJJJJJJJJJEGIIJJJJJJJIIJJJIJJIIJJJJJJJ
@5543793/1
gtggaaagtgtactataaaatgatgaaaccggagatcgaacagtttagca
+5543793/1
C@@FFFFFFHFFHJJJJJJJIHGJIJJIJIJJIIAGHIJJJJJFGHJIJJ
@929636/1
atcgcaatagctcaaaagggaacaatttttatcgagttattgatttcgag
+929636/1
CCCFFFFFHHHHHJJJJJJJIJJJHIJJJJJJJJIJJJJJJJJJJJJIJJ
@929637/1
atcgcaatagctcaaaagggaacaatttttgtcgagttattgatttcgag
+929637/1
CCCFFFDFHHHHGIEGIJJJGIGGHIIGIIEIII=BBFBFGECIIIIGGB
@7540287/1
agaacgtaagatatcctaaactcactttttttccgaaaaaatatcgcaat
+7540287/1
CCCFFFFFHHHHHJIJJIJIIJIIJIJIIJJIGHHIIJJIGIIJJJIJJH
@2461665/1
ccggagcggctgatatcaccaatcaggtggtgacatcgttcgatgacaaa
+2461665/1
CCCFFFFFHHHHDEFEGEGHCHBFHEHBGH:FGCHGGGHEGEGEHGIIII
@5546589/1
gtggaatatagcaaacttctactacttcaactggtagctcccacagttgg
+5546589/1
B@BFFFFFHHHHHJJJJJJJJJJJJJJJJJJJJJHHJJJJJJGHHIDHIJ
@1440233/1
caaaatttgatcctcacgataattggttgccaccgtgcttttatgttccg
+1440233/1
CCCFFFFFGFHHGJJJJJJIJJHJIJFGGIEHJJJIIJJGGJIJJFFGIJ
@1966088/1
caggaaaagcccagaagaacgttcgactttcacttcattctatcggcctt
+1966088/1
@@@FFFFFFGHHGJJIJJJEGHIJJIFHJJIHIIIJIJIIIIIHIGIJII
@6040701/1
tattcctcgaaatcaataactcgacaaaaattgttcccttttgagctatt
+6040701/1
CCCFFFFFGHDHHJJJJJJJHIJGIIIJGGHIGIEGIIIJGJIIEGGIGH
@3973787/1
cttatcgatgcattgaaacgcaaactgacgtttacttttcgaatgtcaaa
+3973787/1
CCCDFFFFHHGFHGGIIJICGGGGIJJIEGIIJJIJJJJIIGIIGFIIBC
@3973788/1
cttatcgatgcattgaaacgcaaactgacgtttacttttcgaatgtcaaa
+3973788/1
CCCFFFFFHHHHHJJIJJIGIIJJJJJJJJIJJJJJJJJJJJJJJHIIIJ
@2969509/1
cggccggaccgattcagcccccaccaagggaagggggcggcccccatccc
+2969509/1
CCCFFFFFHHGFGJIIGEGIJJGIJJIIHGIJJIIIFCDDBBDDD8ACDD
@391303/1
aagacgttagagaggttcactaaaaaatattaggaatccactacaagg
+391303/1
@@CDFFFFHGGHDHI@GHHIGEHIIIIIIIGHGA@GIGIIIGFGGHIG
@2970700/1
cggcctttcttctctttgccgtattttattttgtaaggtgaggtatttgt
+2970700/1
CCCFFFFFGFHFFIHIJEGIG@@FGIJIJJJJIFHIIJCGHII?FIIJIH
@7545209/1
agaagagtgtttactaaaagtactgtctcttttaattaatatgccacttg
+7545209/1
CCCFFFFDHHHHHJJJJJJJEHIJJJJJJJJJJJJJJIGGIIIIJJJJJJ
@8070947/1
attgtgaaaagggagcatttatttgatgcaaagtatagaggttgtaccca
+8070947/1
CCCFFFFFHHHHHIJJJJJIIJJJJJIJJJJJJEGIIJJJJGHIIIJJJJ
@7096856/1
aaacacggcttatcactatgatgttgatttggtaccagataccccgaaaa
+7096856/1
CCCFFFFFHHHHHJJJJJJJJJIIJJJJJJIFGHHIJJJJJJJJJJJJGJ
@7548240/1
agaagccaaattgctctactctcaagaaatggcctccatgccgagca
+7548240/1
CCCFFFFFHHHHHJJJJJJJJJJJJJJJJJJIJJJJJJJJJJJJJJJ
@8072523/1
attgttcgctagcgatctcctgcaagaactgaacaaagttgaagtccttg
+8072523/1
@@CFFFFFHHHHHIJJJJJJFHIIIJJJJJJJJJJJJJIJJJJJFHIJII
@1973138/1
caggaattggaggaggagggtacgaaggaactggaggataactgtagacg
+1973138/1
B@BFDFFFHHFHHFHIEHIJAFHHIIJJJJJJJJEHJGIJJJIJIIJHII
@4536748/1
gaacaatttttatcgagttattgatttcgaggaataatgcgaacttccat
+4536748/1
CCCFFFFFHHHHHJJGIGIIJJJJIJJJJGGIJJJIIIJIJJJIJJJJJJ
@4536758/1
gaacaatttttgtcgagttattgatttcgaggaataatacgaacttccat
+4536758/1
CCCFFFFFHHHHHHIIJHHHIJIIJJJJJIHIGEIIJIJJJJIJJJJJJJ
@1448734/1
caaacattcggcagccaagaacttgctggatctcttggtcggaaaagtga
+1448734/1
CCCFFFFFHHGHHJJJIJIIIJJJJJJJJJJJJJJJJJGGIJJJJJJFHI
@1448809/1
caaacattgaagccagatcgataaaaaaatatcgcaatattagaaatttt
+1448809/1
BBC;DEFFHHHHHJJJJJJJJJIJJJJJJJJJIIIJJJJJJJJJJJJJJJ
@1448810/1
caaacattgaagccagatcgataaaaaaatatcgcaatattagaaatttt
+1448810/1
CCCFFFFFHHHHHJJJJJJJIIIJJJJJJJJJJIIJJJJJJIHIJJJJJJ
@8075531/1
atttaaaagaaaatttgaaaagtatcatgagttttgtgattctccga
+8075531/1
@@CFFFFFFGFHHIIIGHIIIGEHHHHIGIEIIIIIGG>GIIIGHGD
@6048767/1
tatttttttttttttatttttcatcacagtgatgtttgtttcagaacaaa
+6048767/1
??@ABDEFHHGHHIG;CHIIG8@AD@AFHEGEEGGCEEHHFFFFFFEECB
@2975873/1
cggctcacaagatgtggcaatccttgcaggatttacccgtggaggg
+2975873/1
@@@FDDFDDFFHFHHADFHGIIGIIIIIIIIIIIIIIHIEHIGGIG
@3980974/1
cttattgtaacgatggagaattttttgattcagtgctgattctgcacaca
+3980974/1
@CCDDFFDHHHHDHIIIBHHGIJJJJFIIJIJI?FBGHGIIIJIEGGGII
@2977286/1
cggctgctcatcatgccctcgagtacctcaaaa
+2977286/1
@@@DDDDDFBCD?B@FHI@FFA?2<:C9:9CGI
@2977287/1
cggctgctcatcatgccctcgagtacctcaaaatcatgaccaaaaagtga
+2977287/1
CCCFFFFFHFHHGJIGIJEGGIIEGHHHHGHIJGGGDECCGFHJJJG?FH
@1452288/1
caaaccttgcaaattttcaatcatgaagcaagattttacctgaacaattt
+1452288/1
CCCFFFFFGHHGHJJJJJJIJJJJJJJJJJJJJJJJJJJJJJJJIJJIJJ
@1977658/1
caggagttgctgagccgtcgcggcatcactcccaaatacgaactggtcca
+1977658/1
CCCFFFDDHHHHFGIJJHIIIGGGGGIEHEEHJDGI@FECGGGHHHCEDD
@2474915/1
ccgggcgttccgttggtctgattggcttgttcggg
+2474915/1
CCCFFFFDHHHGHJEG?FHIHGIIIJJJ0?B<1@F
@2475452/1
ccggggcccagatggcattcatgcagaaccgattaagaaaggggcagaca
+2475452/1
CCCFFFFFHHHGHJJIIJJJJJIJJJJJJJJGIJIJJJIJJJJJJJJHHH
@1980410/1
caggatttacccgtggagggtaacaatctgccttctacatttgcgagtga
+1980410/1
CCCFFFFFHFHHHGGIBHIICGHIIIIIIIIIIIIIIIGHIIIIIHIHII
@1980485/1
caggatttattattagagtgtcctcgtgaggaagaggaatttgaacagtt
+1980485/1
CCCFFFFFHHHHHJJJJJHIIIJJJJHJIIJGIIJJJJJJJJJIJJJJHJ
@3462832/1
ctcgaaatcaataactcgataaaaattgttccctttgagctattgcgata
+3462832/1
CCCFFFFFHHHHHJJJJJJJJJJJJJIJIIJJJJJJIJIIJJJJJJJJJJ
@3462833/1
ctcgaaatcaataatgcaatgtgtttaaatttttgtcgagtcaaaagcga
+3462833/1
CCCFFFFFHHHGHJJJJJJJIHHIJJJJJJJJJJJIIJJJIJIJJJIJII
@3462834/1
ctcgaaatcaataatgcaatgtgtttaaatttttgtcgagtcaaaagcga
+3462834/1
CCCFFFFFHHHHHJJJJJJIJHHJJJIIJJJJJJJJIIIJIHIIJJJJJJ
@4543908/1
gaacgattttacctttgcgcgaaaagtgaccacaagcaatgtcaaag
+4543908/1
CC@FFFFFGHGHFHIJJGGIGIJFIIBGGIGGIJJIJJGE@GGIGGH
@947868/1
atctatttgccacacactatcatcgttgtaaagtttgaaggaactatctt
+947868/1
BB@ADDFFGHHHHJJJJJIJJIJJJJJJIHIIIIJJIJIJJGGHJJJIJI
@8082094/1
atttaacttggcattaaccttaagtaaaaggtttaacgccgtttgagaat
+8082094/1
CCCFFFFFHHGHHJJJJJJJJJJIJHIJIJJFHJJJJJJJJGIJJJJIIJ
@8082095/1
atttaacttggcattaaccttaagtaaaaggtttaacgccgtttgagaat
+8082095/1
CCCFFFFFHHHHHJJJJJIJJJJJIIIJJJJGIJIJIJJJJGIIJJJJIJ
@8082096/1
atttaacttggcattaaccttaagtaaaaggtttaacgccgttttagaat
+8082096/1
CCCFFFFFHFHHHJJJJJJJJJJJHHIJJJJHHJJJJJJJJFHJJJJJJJ
@6589638/1
ttcttaaataaagtgtactttattgaaaaattagtaaaacataatggttt
+6589638/1
CCCFFFFFHHHHHHIJJJJJJJJJJJJJJJJJJJGIHGJJJJJJJJIHHI
@5010836/1
ggaacaataagatagttattaggtgaagcttccggattgaataacattaa
+5010836/1
BBBFFFFFHHHHHJJHIIIJIJJHJJJJJJJJJJJIJJIJJJJIJJJJJJ
@4545006/1
gaacgtaagatatcctaaactcacttttttccgaaaaaatatcgcaatag
+4545006/1
CCCFFDFFHFHHHJJJJJJJJJJIJJJJJJJJJJJJJJIJJJJJJJJJII
@4545585/1
gaacgttcttctgggcttttcctgcttttttagcagctttaccattcgtc
+4545585/1
@CCFFFFFHHHHHJJJJJJJJJJJJJJJJJJJIJJIJJJJIIJJJJJJHJ
@5568624/1
gtgtaattgaagttcgtattatttcctcgaaatcaataatgcaatgtgtt
+5568624/1
BB@DFFFFGHHHHJJGGHIJJJJJJJJIJJIIIGIJGJJJJIJJJJEHIJ
@5011992/1
ggaacaggcaaaactccgaaggaagccaagggctcggc
+5011992/1
??<D:=ADDDDDD;:CEEE>FAEE31?D>DDDDD=DDC
@5011993/1
ggaacaggcaaaactccgaaggaagccaagggctcggctgctcatcatgc
+5011993/1
CC@FFFFFHHHHHJJJJJIJJJJJJJJJJJIHJJJGGIFJGGIIIJJJGI
@3466618/1
ctcgaaggattgttcgctggcgatctcctgcaagaactgaacaaagttga
+3466618/1
CCCFFFFFHGHGFHIBGBHIEAGEHIIIGIIIGEGIIGIIIGEGII>BFH
@408941/1
aagccacttaagcacacatgttacataaatgtcaaaatttgacataattt
+408941/1
@@11BDDDFFFFFIIIEGGIIIIIIIIIIIIIIFIIIIIFIFIIIIIIII
@7557454/1
agacaaagcacctatcgaatcgaatattagtagcaagatccgagatgtgg
+7557454/1
CCCFFFFFHHHHHJJJJJJJJJIJEGGIIEFHGFIIGIGIIGIIIJJFHI
@3467719/1
ctcgaagttcaaccagacgagaaaggtccagaattatgtgaattttacag
+3467719/1
CCCFFFFDHHHHHJJIJJIIIGHIIJCGGGIFIGIJJI?GIJGJJJIJJJ
@6059855/1
tcacaatataataaatacatatcatatcatcggggcactatataaaaaat
+6059855/1
CCCFFFFFHHHHHJJJJJJJJIJJJJJJJJJJGGIIJJJJJJJJJJIJJJ
@955081/1
atctgggcccggggctctgtgatttcttagtgtcaatagtgctgccgtta
+955081/1
CCCFFFFFHHHHHJIJGHGHGEHIIGIJIIHHIIGIGIGDEHEIIJGIJJ
@7108298/1
aaaccttgcaaattttcaatcatgaagcaagattttacctgaacaatttg
+7108298/1
@<@FFFFFHGGFHIGIBFGHEHIIHIICDHHIHIIIGHGGHHICCGFHIG
@7108304/1
aaaccttgctctgttagagtggaccagttggaccgaaacgtagacgaaca
+7108304/1
CCCFFFFFHHHHGHIJJJJIIJJJJJJJJJJIIIJJJJIJHGIIJJJBHH
@5572535/1
gtgtgcccttgagaaatttgctgcctcaaaaacgtatgacaaaactatag
+5572535/1
B@CFFFFFHHHHHJJJJJJJJJJJJJJJJJJJJJFHIJJJJJJJJJJJJJ
@1460529/1
caaacttttcggggtgcaatcttcttttccggaaaatgctcgaaaactca
+1460529/1
CCCFFFFFHHHHHJ@GHIJJJJJJJJJJJJJJJJJJJJJJJIJJJJJJJJ
@956373/1
atctgtctgcatttattacttcaagcaaagcttctataactggtatagct
+956373/1
@CCFFDDFHHHHGJJJJJJHHIIJFIIJIIIIGIJGIJAHIGGHHDGGIJ
@6061103/1
tcacagttccacaaaacgctgaaaaattccgtcggcaagaagttggccga
+6061103/1
CCCFFFFFHHHHHJJJJJJJJJIJJJJJJJJJJIJJIJJJJJGIIJIJJI
@411621/1
aagctatctactcgttatataatcatcattcaaacattgaagcc
+411621/1
CCCFFFFFHHHHHJIJJJJJJIJJJJJJJJJJJJJJJJIJJJJJ
@5573643/1
gtgtgtttggctagattctgtttgacattagaagagtaaacgtcagtttg
+5573643/1
@B@DDEFFGHHHHJGIJJIGHIJJJJIJJJJIIJJJFGHGIJCGHHDHIJ
@1992441/1
caggtaaacagttgtacagtagaggataaaccaatggagcacacttttac
+1992441/1
B@CFDDFFHGFHGJIIJJJGJGIJJJJJJJJJIIIJJIGIJJJJIJJJJI
@7110548/1
aaacgatattctacaggatttattattagagtgtcctcgtgaggaagagg
+7110548/1
CCCFFFFFHHHHHJJJIIIJJIJJJJJJJJICFGIJIIJHIIJJIJIIJJ
@3470944/1
ctcgacaaaaatttaaacacattgcattattgatttcgaggaaataatac
+3470944/1
CCCFFFFFHHHHHJJJJJJJIJIJIJJJIJJJIJJJIIHIJJJJJJJJJI
@1993678/1
caggtatatttatcacatcattcgtcgtgtaccacatctcggatcttgct
+1993678/1
B@CFDDFFHHHHGIJJJJJIIJJJJJJHJGIJIGGIJJJIJJIJIJJJJG
@3992859/1
cttcaactttgttcagttcttgcaggagatcgctagcgaacaatccttcg
+3992859/1
CCCDFFFDHHBDHGBHFHEHHEHIJJJIIIJJGHIJIIFIIJIIIIJJJI
@3993436/1
cttcaagatatattcttcaggggatcatgaagctcgcttttcaaattctc
+3993436/1
BCBDFFFFHHHHHJJJJIJJIIIGIGIJJIJJJJJJJJJJJJJGIJIJJI
@3993437/1
cttcaagatatattcttcaggggatcatgaagctcgcttttcaaattctc
+3993437/1
CCCFFFDDDHHHGIIJJIGIJJIGHIJJIJJIJJJGIEIJJEGIJIJGHI
@4552165/1
gaagaaaccaaacgcgccaagcgcgaaaacttggaacaaaagcaaatact
+4552165/1
CCCFFFFFHHHHGIJGIIJJIIJJIJGIGIJIJGJJIIHHHHHFFFFFEC
@414417/1
aaggaaagaaaaaaatgtcaaaattttgcaaattatgtggcattttgaca
+414417/1
@B@FFFFFHHHHHJJJJIIJJJJJJJJJIJJJJJJJJIJJIJJJJJJJJI
@2986050/1
cgggagtcacttttccgaccaagagatccagcaagttcttggctgccgaa
+2986050/1
@@@BDABDD:FHHIGGBHG@FH9E@DGHIIIII@:0?GFFBGFIC;CA8A
@2986107/1
cgggagtcttgctcggcatggaggccatttcttgagagtagagcaatttg
+2986107/1
CCCFDDBDHGDHHJIJIHIIICGIIIIJJJFGJDGEEHGHIIJIJIJIJH
@7561117/1
agacaggagatcatcgaagatttggagaatattgtggtagaccaattgaa
+7561117/1
@@@FDDDFHHFHHJIIJJJJJJJJGJIGIGIJJJGIIJIIIIIJIIJJGH
@4555193/1
gaagaacgttcgactttcacttcattctatcggcctttcttctctttgcc
+4555193/1
CCCFFFFFHHHHHHIHIIDHHIIJJIJJJJJJJJJJJJGGIIIIGIJEGG
@1466806/1
caaagacgcaataagtgatacaagaaaatatacagactaaagaaacgctc
+1466806/1
@@@7BBDDAFHDBHA<CEDBFFGGECF>CDEGIIIIGE>FHGCGDCGGCG
@4556478/1
gaagaagactgtacaatggaagaactacaaagaaagcagcagcatcctga
+4556478/1
@@@DFFFDHHGFHGIJJJJGAFHGIGIIHIJGIIGHEGCHHIGEH>DGAB
@968793/1
atgaaatggaacacgaagagggactaccacacgaaaggcagttcaccatc
+968793/1
CCCFFFFFHHHHHJJIJJJJIJJJJIIJJJJJIGGIIGGGJHJIJJJIJJ
@1467963/1
caaagagaagaaaggccgatagaatgaagtgaaagtcgaacgttcttctg
+1467963/1
CCCFFFFFHHHHHIJIJJIJIJJJJJJJIDGIJJJFEIIJJJGIJJJJJJ
@5022650/1
ggaagatcgaagaaagacgccaaacattcggcagccaagaacttgctgga
+5022650/1
B7<DFFFFHGHHGJJJIGGIJJJIIJJIIIGGHGIIJGFGIJIIHGHGII
@5022651/1
ggaagatcgaagaaagacgccaaacattcggcagccaagaacttgctgga
+5022651/1
BCBFFFFFHHHGGIJIJJJGIJJJIJJJJJIJIJIIJJIJJJJJJJJJJJ
@1468012/1
caaagagaaggttatgaaccggcaataactttccttgttgtccagaaacg
+1468012/1
CCCFFFFFHHHHHIJIJJIIJIIJJIJJJJJJJJJJIJJIIIHHIIJJJJ
@420938/1
aaggactcctgtatctcgaatgtcctctagatggcgttctagttct
+420938/1
CCCFFFFFHHHHHJJJIJJJIJHJJJJJJJJIJJJJHJGJJIHIJI
@7566464/1
agacgttagagaggttcactaaaaaatattaggaatccactacaaggttt
+7566464/1
CCCFFFFFHHHHHJEHIIIJJJJJJJJJJJJJIJJJJJJJJJJJJJJDHI
@421082/1
aaggacttcaactttgttcagttcttgcaggagatcgctagcgaacaatc
+421082/1
B@;=DEFFHHHHHJIJHJJJIHIJJJIEGIFEGEGGGIJIJJJJJIIGIJ
@7567245/1
agactctcagcttcaacgccaaggacttcaacttcgttcagttcttgcag
+7567245/1
CCCFFFFFHHHHHJJJJGIJJJIJIJJJJJJJJJJJJJJJIIJJJJJJII
@422577/1
aaggattgttcgctagcgatctcctgcaagaactgaacgaagttgaagtc
+422577/1
CCCFFFFFHHHHHJJJJJJJJIIJJJJJJJJIIIJJJJJIJJIJGIJJHJ
@3477678/1
ctcgagtacctcaaaatcatgaccaaaaagtgaacagctatcgatacaca
+3477678/1
C@CFDDBDFHDHHJIJJJIHGIIHIGGIIH?@FHEHBHFIJIIIJJJJJI
@4000672/1
cttcaattacacaaattagtacaactcctccaaaccttgcaaattttcaa
+4000672/1
BCCFDFFFHHHHHJJIIIJIIJHJJJJJIIIHJIJJJJJIJJDHIJJJIG
@5586160/1
gttaaatttaagaggcttttaaaatttaacgtttagcagtctt
+5586160/1
???BDD;DD4C:<AE;?EFI4AEF?EF<FABCED9?4<BD3?D
@6072794/1
tcatcattcaaacattgaagccagatcgataaaaaaatatcgcaatatta
+6072794/1
CCCFFFFFHHHHHJJJIJJJJJJJJJJJJJJJJJJJJJJJJJIJJJJJJJ
@5026168/1
ggaaggaataacacgggctaattttaacaaccatcccactgtacgagaat
+5026168/1
BC@FFFEFHHHHHJJJJJJJJIJJJJJJJJJJJJJJJJJJJIIJICHIII
@973195/1
atgaagttgtctgcccctttcttaatcggttctgcatgaatgccatct
+973195/1
=@?DDDDDFD?F<9CFH3<CC<EDH>FBBEE??EGGID9CD?DH>GAH
@973196/1
atgaagttgtctgcccctttcttaatcggttctgcatgaatgccatctgg
+973196/1
CCCFFDFFHHHGHIIJJJJJIIJIGGHJGHIIJJJJJEGHIJIFIJGIJE
@5589129/1
gttaagaaaccctgaacctggaaaagcaggtcgcaaaatacccgtagaaa
+5589129/1
@@CD=DAA?FHHH@GFGGEEGIGICGCFG=FH<FGH0?3BF?DHIBHHGE
@430573/1
aagtattatgagaatatgaaatttaaaagaaaatttgaaaagtatcatga
+430573/1
@BCDDFFFHHHHHJJJJJJJJJJJJJJJJJJJJJJJIJJJJJDHIIJJII
@4559912/1
gaagaatatttgaaaatttctaatattgcgatatttttttatcgatctgg
+4559912/1
CCCFDFFDHFDFHIIIGIJGGJJIJJIIJDIJEHGIIJIDHGFGHIIIIC
@5589722/1
gttaagagttgtttatgaaattccaaatttgcccagttctagaagaagtt
+5589722/1
B@BFFDFFFHHDHIIJIJJJJJJJJJJJJJJJJJJJHIJJJJJJJJJJIG
@5589723/1
gttaagagttgtttatgaaattccaaatttgcccagttctagaagaagtt
+5589723/1
C@@FFFFFBHHFHJGHHHHJJJGIHIJJJJIJJJIJGIIJJJIJJJJJII
@5027996/1
ggaaggtttaggtatttgtggtatctgtcgatgttgccagaacgta
+5027996/1
CCCFFF=DHHHHAFHIJJHGDBHHIJJEGIIGGHICHJJIJJJJIJ
@5027997/1
ggaaggtttaggtatttgtggtatctgtcgatgttgccagaacgta
+5027997/1
CCCFFFBDHFHHAFHIJJIHIFHGJJJIIJJJJJJJJJJJJJJJHI
@5027998/1
ggaaggtttaggtatttgtggtatctgtcgatgttgccagaacgta
+5027998/1
CCCFFFBDHHHHCFIIJGHIHEEJJJJHHIIGIGIHJJIJJJJJJJ
@2991641/1
cgggcgttccgttggtctgattggcttgttcgggcgtcacttttccgacc
+2991641/1
CCCFFFFFHHHHHJJGHJJJJJJJJJJ:BG<?FG:A4;@GEHHH;?;9>C
@7120948/1
aaactgttcgatctccggtttcatcattttatagtacactttccacacag
+7120948/1
@@@DFFFFGFFHFGEHIIGHICEHEGIIIIIIIGCFHGEHIIIFIIIIIG
@2991716/1
cgggctaattttaacaaccatcccactgtacgagaattcggtttttcagt
+2991716/1
CCCFFFFFHHHHHJJIJIJJJJJJJJJJHIIIIJIJJJJIJGHJIJJJJI
@5029676/1
ggaagttcgtattattcctcgaaatcaataactcgacaaaaattgttccc
+5029676/1
CCCFFDEFHHHHHJJJJJIJJHJJJIJJJJJIJJJJJJJJIJJJJGIJJJ
@5592590/1
gttaatcgtgaccgcttggaagaatttgtcacctctccatattcctttat
+5592590/1
CBCFFFFFHHHHHJJJJJJIJJJJJJJJJIJJJJJJJJJJJJJJJJJJJJ
@6077484/1
tccaaaccttgcaaattttcaatcatgaagcaagattttacctgaacaat
+6077484/1
@@@FDDFFHFHBFGBDEGIHIIIIIIEIIIIIIIIIIIIEGGII>FFEDF
@6077485/1
tccaaaccttgcaaattttcaatcatgaagcaagattttacctgaacaat
+6077485/1
@C?DDFFFHHFHHJJJJJJJJJIIJJJIJJGIJGHJJJIJJJJJIIJJJJ
@3485596/1
ctcgatttggaccagttcgtatttgggagtgatgccgcgacggctcagca
+3485596/1
CCCFFFFFGHHHHIJHIJJEHIIJJJJJJFHIJJJJJJJIJJHHFFFFEE
@8110932/1
atttatataaatacaacattctatgaaaattaattacactaaaatttaac
+8110932/1
CCCFFFFFHHHHHIIJJJJJIJJJIJJJIJJJIJJJJJIJJJJJJJJJJJ
@8112208/1
atttatcaaggttttcaaactgttaaaaaacctgctgaatgtgcgccaat
+8112208/1
CCCFFFFFHGHCFIIJJJJJJIIJJJJJJJJJIGIJIIJJIGGGJJJJJI
@8112285/1
atttatcacatcattcgtcgtgtaccacatctcggatcttgctactaata
+8112285/1
@@@FFFDDHGHHFGIIIEFGCC<CD@BCCG>CFDG?D<>>BHHECGHHH@
@7124128/1
aaacttttcggggtgcaatcttcttttccggaaaatgctcgaaaactcaa
+7124128/1
B@<DFFFFHHHHHCDHIJJJJJJJJJJJJJJIIJJJJJJJJJJJIJIIJJ
@7124129/1
aaacttttcggggtgcaatcttcttttccggaaaatgctcgaaaactcaa
+7124129/1
CC@FFFFFHHHHH@GGIJJJJJIIJIJJJIJHIJIJJJJIIIJIJJJJJI
@7124521/1
aaacttttttcgggtttggaaaaaatttcaaattgttcaggtaaaatctt
+7124521/1
@@@DFFFFDHHGFDAFBHIBGGGIGEGH>DHGHJIIJJIJFJIJFGJIIJ
@7124522/1
aaacttttttcgggtttggaaaaatttcaaattgttcaggtaaaatcttg
+7124522/1
CCCFFFFFHHHHHGEFHGIBGIJJGIJIJJJIJIGIIIJJGIJJJJGHHE
@7124523/1
aaacttttttcgggtttggaaaaatttcaaattgttcaggtaaaatcttg
+7124523/1
CCCFFFFFHHHHHHAGHEE?FHIICGH>BHIGICGGGHIIGHIIIGHIIG
@8114712/1
atttatgtgacataatttgcgacatttgacgtacggttcaagtagctgaa
+8114712/1
CCCFFFFDHHHHHJJJJJIJJJJIIJJJJJJIIIJIFEHIHIGIJJJIII
@2013741/1
cagttgtacagtagaggataaaccaatggagcacacttttacttcagcta
+2013741/1
CCCFFFFFHHHHHIJJJJJJJJJJJJJJJIIJJJJJJJJJJJJJJJJJJI
@1477139/1
caaagcaaagacgcaataagtgatacaagaaaatatacagactaaagaaa
+1477139/1
CCCFFFFFHHGHHJJJJJJIAHIJIJJIJJJJJJJJJJGIIJIJIJJJGF
@7576120/1
agagtagccggagtggaagcaactggtactggttgctcaaagcagattag
+7576120/1
BCCFDFFFHHHFHAFHIJIIJJJJIJ@EHJIJHIIIIJJIJJJJJJJJJJ
@2997268/1
cggggtatctggtaccaaatcaacatcatagtgataagccgtgtttaatt
+2997268/1
CCCFFDDFHHHHFHJJIJJJJJJJJJJJJJJIJJJJJJJJJIJGIIGIIJ
@1478953/1
caaagccttaggagatgtctttgaatccgtagcaggtgcaatatttttag
+1478953/1
CCCFFFFFHHHHFIHIJFIGIJIJIIJHGIJJJIIJ8CGHIIIJJJIJIJ
@981905/1
atgatatgtatttattatattgtgaaaagggagcatttatttgatgcaaa
+981905/1
CCCFFFFFDHHHHIJJJJIJJIIIJJJJJJJJJJJJJJJJJJJIJJJIII
@6088003/1
tccacgtaggttacctcgaaggattgttcgctagcgatctcctgcaagaa
+6088003/1
CCCFFFDFHHHHHJJJJJJJJJHIIJIJJJJJJJJJIJJJJJJJJJJJGI
@6088267/1
tccactacaaggttttcaatagggcattctaacatgtcaaaattaaatca
+6088267/1
@CCFFFFFHHHHDHIJJIJJJJJIIGIJJJJJJJJJHIIJIJJIJJIJJJ
@6088268/1
tccactacaaggttttcaatagggcattctaacatgtcaaaattaaatca
+6088268/1
CCCFFFFFHHHHBGIEIJJJJJJJJJJJJJJGIIJJIJJJJJJJJJJJJI
@2014894/1
cagtttgctgttgtctagctccaggttgttgttgtgaaggagctggctgc
+2014894/1
C@CFFFFFHHHHHJIJIJIJIJHJJCFHGHIGHIIIIIJJIIIJJJIGIG
@2016710/1
cataaaagtaatataaccttagatttcgaggcaaattgattgatttgccc
+2016710/1
CCCFFFFFDHHHHJJJJJJJJJIJIJJIJJJIJJJJJIJJJJJIJJJIIJ
@7578895/1
agataatattgatgattataattaataactagtgcctaataatag
+7578895/1
1?;D?A=AFD?=2AEFIIIFFH@?:FCCGH@?222<FBGICEG<?
@6091336/1
tccagcaagttcttggctgccgaatgtttggcgtctttcttcgatcttcc
+6091336/1
CCCFFFFFHHHHHJJJIJJIJIEGIHIJJIJIJDDGHI?GGFGBFHGIGI
@985300/1
atgattttgaggtactcgagggcatgatgagcagccgagcccttggcttc
+985300/1
@CCFFFFFHHHFCGHIIHIJIJJJFIIIJIIIIDHCHIIIJIIIGFIJIG
@6617865/1
ttgcgggattcgacaacctgaatatggagatcgacggatacattatatga
+6617865/1
CCCFFFFFHHHHHJJJJIDHEHIJJJJJJIJJJGIIJGGGIJJJJJIHHH
@2019587/1
cataaatgccgtcctcttctagcagctttaatgcattgtatgcagcatca
+2019587/1
C@CFFFDEHHGCF@FHIIIIIGIIIIIIGIICGB@<DHGHIIIIGIIIII
@2019656/1
cataaatggatgtgtaatatgcgtgtccacgcaagtacctgctggaacgt
+2019656/1
CCCFFFFFHHHHHJIIJJJIJIJGHHHIJJJIIIJDGHHJIIEGGHGJIG
@6622163/1
ttggaacttacctgagatggggtggttttaaaggcggc
+6622163/1
:?=D42A=C?BFBB<ACE?AB=3@F?CD=GI40?FF8F
@8124022/1
atttcaaattgttcaggtaaaatcttgcttcatgattgaaaatttgcaag
+8124022/1
CCCFFFFFHHHHHJJJJGIJJJJJJJJIJJJIIIEIJJIJJJJJJJIIIJ
@7134845/1
aaagaatgtccactctcttcttgtagtcttataaatctctccacaacttc
+7134845/1
CCCFFFFFDHHGHJJIIIJJJJIHJJIJJJIJJJJJJJJJJJJJIJJJJJ
@4018805/1
cttcatcgatgtctagctccagcgaatgagatatgaacgtaacagaagac
+4018805/1
@@@DDFFFGHHHHJJJJJIJJJJJIJIJIJJJJIJJJIJFHHIJJJIJJJ
@987706/1
atgcatgttatcacgattcataaaagtaatataaccttagatttcgaggc
+987706/1
CCCFFFFFHHHHGJJJJJJJJJJJJJFHGIJJJJJIJJJJJIJJJIIIIJ
@988369/1
atgccatctgggcccggggctctgtgatttcttag
+988369/1
@@@?DDDFHDBHGIIJGIEGIJJIIGGIGGCIJJF
@2025856/1
cataatttgtggacataaaggaaagaaaaaaatgtcaaaattttgcaaat
+2025856/1
CC@FFFFFHHHHHJIJJJJJJGHJJJJJJJJJJJIJJJIJJJIJJJJIJI
@3498034/1
ctcgcttttcaaattctcgtgactttt
+3498034/1
CC@FDFFFHHFFFCHEEGG@9:C>FHH
@3498035/1
ctcgcttttcaaattctcgtgacttttctcccctgttcttaaataaagtg
+3498035/1
@@@DFFFDHFHHHIGJIIIJJEGHGIJJIJIJIJIIIJJJIGJJIJJIDH
@3498036/1
ctcgcttttcaaattctcgtgacttttctcccctgttcttaaataaagtg
+3498036/1
CCCFFFFFHHHHHJJJJJJJJIJJJJJJJJJJJGEHGIIJIJJJJJJJDG
@452256/1
aataatagtgtattacctctaaagctatctactcgttatataatcatcat
+452256/1
CCCFFFFFFFFHHJJJGIJJIJJJJIGHJJIJJJIJIJJJJIJJIJJJJJ
@6100079/1
tccatgccgagcaagactcccgtcagcgtcctccaggagttgctgagccg
+6100079/1
CCCFFFFFHFHHGJJJJJIJJIGGJJIGEGHIGGBGGDCFFGHGJFEGIH
@6100080/1
tccatgccgagcaagactcccgtcagcgtcctccaggagttgctgagccg
+6100080/1
CCCFFFFFHHHHHJJJJJJJJGFHFHIJGCHGJJ8DHIJAFHIIJGJIIG
@8126420/1
atttcagttaaatttaagaggcttttaaaatttaacgtttagcagtcttc
+8126420/1
CCCFFFFFHHHHHJJJJJJJIJJJJJJJJJJJJJJIIJJJIJJJJJJIJJ
@2029824/1
catagatccaatcctataattatccatttcctgtaattctggtttctcta
+2029824/1
CCCFFDFFHHHHHJJJJJJJJJIJJJJJJJJJJJJIJJJJJJGIJJIJJI
@6626793/1
ttggattcaatgggaaaagtctagtatgatgacgtttctggacaacaagg
+6626793/1
BCCFFFFFHHHHHJHIJIJIHIJJJIJJJIJJJJHJJIJJJJJJJJJJJJ
@7138362/1
aaagacgccaaacattcggcagccaagaacttgctggatctcttggtcgg
+7138362/1
B@@ADFFFHHHHHJJJJJJIJIIJIIHJJJJIIJIJIGHIIJJJEIIIJI
@7138523/1
aaagacgttagagaggttcactaaaaaatattaggaatccactacaaggt
+7138523/1
CC@FFFFFHHHHHJJJEFHIJJJJJJJJIIJGGJIJIGGGIJGIJJIJJG
@5620606/1
gttcaaattcctcttcctcacgaggacactctaataataaatcctgt
+5620606/1
CCCFFFFFHHHHHJJJJJJIJIIJJJJJJJJJJJJJJJJJJJJJJJH
@2503783/1
ccgtcagcgtcctccaggagttgctgagccgtcgcggcatcactcccaaa
+2503783/1
CCCFFFFFHHHHHJJJJJGGEGIJJJHIJFIEGIIGIBABAAEEEFFDDF
@5621485/1
gttcaaccagacgagaaaggtccagaattatgtgaattttacagggcgtt
+5621485/1
CBCFFFFFHHHHHJJIJJJJBHHIIIJJIJJIIIJJJJJJJJJIJJJJJJ
@1491294/1
caaagtttcacagttccacaaaacgctgaaaaattccgtcggc
+1491294/1
?@?BDDDD>FH>>CEG@?DE;?F?CGIGE>BGH8??GHHC<DF
@8131344/1
atttcctcgaaatcaataatgcaatgtgtttaaatttttgtcgagtcaaa
+8131344/1
CCCFFFFFHHHHHIJJGIJGIJJJIJFIIIJJJJJJJJJIJIIIJIJJJJ
@8132763/1
atttcgaggaataatacggacttccatagattcaaatgaagtaaacaaca
+8132763/1
CCCFFFFFHHHHHJJJJJJIIJJJJJJJJJJJJJJJJJJJIHHIJJIJJI
@8132764/1
atttcgaggaataatacggacttccatagattcaaatgaagtaaacaaca
+8132764/1
CCCFFFFFHHHHHJJJJJJIJJJJJJJJJJJJJJJJJJJJJHGIJJJJJJ
@8134251/1
atttcgttaaagaaccacaaaatgtgacatataaaggtgaatatataact
+8134251/1
CCCFFFFFHHHHHIJJJJJJJJJJHGJJIIJJJJJJJDGHIIIJJJJJJI
@2032055/1
catagtttttttgttttccgtgggtaccgtttttcc
+2032055/1
@?@DD?DDHHHH?AGHIBH=CEFH?FHIE6BHII3B
@6104195/1
tcccacctttttcactcaaccatagctttctcagcgtgtttaatttc
+6104195/1
CCCFFFFFHHHHHJJJJJJJJJIJIJIIIJJJIIJJGG?DG4B4BG0
@3502902/1
ctcggccggaccgattcagcccccaccaagggaagggggcggcccccatc
+3502902/1
CCCFDFFFHAHHHJIJJIEGEIJJIJJEECGIBEGGFEDA@B559BD5<?
@5623800/1
gttcaagtagctgaagtaaaagtgtgctccattggtttatcctctactgt
+5623800/1
@@CFFFFEHHHHHJJGHEHIJHFHHHIJJJIJJJIIJJJIJJJJJIJJEH
@3503932/1
ctcggctgctcatcatgccctcgagtacctcaaaatcatgaccaaaaag
+3503932/1
@C@FFFFFHHHHGGGIIIIIAG:FGEGHIFIIIDIECHGEIGIGDHIID
@461290/1
aatataataaaaatttatagtttttttgcatttttattcggcttattgta
+461290/1
@CCFFFFFGHDFHIIIIIJJFHHIJJJJJJJIGJJIJJJJGGJIIJGGHI
@1495278/1
caaatacctaaaccttcccactaaagttaaccagacaaagcacctatcga
+1495278/1
CCCFFFFFHHHHHIJJJJIIIGJJJJIIIGIJIIIIIJGHGHECGBDFHD
@8137069/1
atttctgtcaccaattgtacagaatggttgttctgcttcaccaatctgca
+8137069/1
CCCFFFFFHHHHHJJJJHIJJJJJJJJCHIJJIIJJJJJJJJJJJEIJJJ
@6106641/1
tcccccctttttcactcaaccatagctttctcagcgtgtttaatttcgtt
+6106641/1
CC@DFFFDHHHHHIIJJJJJJIIJJJIJGGIJJIII;DGGIIIJIIJJEE
@4583636/1
gaataaaaatgcaaaaaactataaatttttattatattttatgcatgtta
+4583636/1
@?8DDDDDHDD?DHHHBHHICHIIAHIIIIIGHIIIEGIGHIIFIIIHII
@6638154/1
ttgtaacttaagaatatataatatataattgtgtccattattatataata
+6638154/1
BCCFFFFFHHHHHJJJJJJJJJJJIJJIJJJIIGHHJJJJJJJJJJJJJJ
@6638364/1
ttgtaaggtgaggtatttgtacatgaagttgtctgcccctttcttaatcg
+6638364/1
@@CDFFFF?DFHHAFHIJIJJJJJJIJJJJGIJJJJJIIGIJJJJJJIJJ
@466882/1
aatcaatcaatttgcctcgaaatctaaggttatattacttttatgaatcg
+466882/1
CCCFFFFFHHHHHJJJJJJIJJJJJJJJJHIJJJJJJJJJJJJJJJIJII
@2039035/1
catcaatattatctatcgatactgaatgtaattttttatatagtgccccg
+2039035/1
CCCFFFFDHHHHDHJJJGGIJJJJIJJJEHBHIJJJIIJIIJJGGIIJJJ
@5054652/1
ggactaccacacgaaaggcagttcaccatcgcttgtcatgtgttgaaatt
+5054652/1
CCCFFFFFHHHHHJJJIJGIJGCHGIJIJJJJJIJJJJJJJJJIIIJJJG
@468243/1
aatcagaccaacggaacgcccggagcggctgatatcaccaatcaggtggt
+468243/1
BB?DFFFFHHHHHJJJJIJJJGHIIJIJJJJGGGIJIIIHHCH;?B;BD3
@7147341/1
aaagcaggtcgcaaaatacccgtagaaacgaatcatctcagcctcgcg
+7147341/1
CCCFFFFFHHFHHJJJIJJJJIHGIJJJJJJIGGIIJJJGGCHGHIJ@
@7147971/1
aaagcattgcagattgtgtagaagcagttataggcgcttatttaatagag
+7147971/1
CCCFFFFFHHHFBGGHCFGIIIGHGHIHGIGIIIIGEAC6?BF4?FFHD>
@6115126/1
tccgggcgttccgttggtctgattggcttgttcgggag
+6115126/1
CCCFFFFFHHHHHHJJIFHIJJJJJJJJJ:?F4?FH0@
@6642837/1
ttgtgagccgccattctcttggctagcttctttgacttgccagtgccaat
+6642837/1
@@CDFDFDHHHHFIJJII@EEHGIGHEHGIHGI@CDHIEIJIIC@ADHC@
@5060598/1
ggagaatcacaaaactcatgatacttttcaaattttcttttaaatttcat
+5060598/1
CCCFFFFFHHGHHJJJJJJJIJJJJJJJJIJIJJJJJJJJJJJDHIJJIJ
@2517321/1
cctaaactcacttttttccgaaaaaatatcgcaatagctcaaaagggaac
+2517321/1
CCCFFFFFHHHHHJJJJIJJHIIJJJJJJJIJJJJJJJJJJJJJJIJJIJ
@1008221/1
atgtcgcaaattatgtcacataaatgtcaaaatgccacataatttgcaaa
+1008221/1
@CCDDFFFHHHHHJJJJJJJJJJJJJIIJJJJJJJJJJJJJJJJJJJJIJ
@7602715/1
agatgacttacggaacttagcttcacaattacttagagaagcacgcggaa
+7602715/1
CCCFFFFFHFHHHGIJJJJIJIJJJJJJJJJJEHIJJJJIJJJJIIJJGG
@474183/1
aatcggttctgcatgaatgccatctgggcccggggctctgtg
+474183/1
CCCFFFDFHHHHHJJJJIIJJIIJJJJJJJJGIJIB<BA>8=
@4589446/1
gaataatacgaacttccatagattcaaatgaagtaaacaacatacgtttt
+4589446/1
@C<DFFFFHHHHHJIJJJJJIEIIJJJJIIIFGEFGFEGGGGGIJIDFHG
@3024696/1
cgtaaagtgaccaaagcaaagacgcaataagtgatacaagaaaatataca
+3024696/1
@C?DFFF?FHGHFIJIFIIIIHIIJJJJJJJFIJIJJJJIIJJJJJIJJJ
@3024697/1
cgtaaagtgaccaaagcaaagacgcaataagtgatacaagaaaatataca
+3024697/1
CC@FFFFDHHHHHJJJJJJIGIJIJJJJJJJFGIIIJJIJJJJIJIJJJH
@2521961/1
cctaataatagtgtattacctctaaagctatctactcgttatataatcat
+2521961/1
?@=DDEDEDHFCDHHHIJJIJJIJJIJJJGIIIHGIIIJJGGHIJIIGJJ
@7604822/1
agatggcattcatgcagaaccgattaagaaaggggcagacaacttcatgt
+7604822/1
BCCDFFFFHHHHHJJJJIIJIJIJJJJJJJJJJIIHJJJJJJJIJJJJIF
@477744/1
aatgaagtgaaagtcgaacgttcttctgggcttttcctgcttttttagca
+477744/1
@CCFFFFDHHGHHGIIIJJIFHIIIJJGIIJFIJIJIIJJIJIIIJJJJJ
@480193/1
aatgatgtgataaatatacctgcacacacgcatttttaaatttaaaaatt
+480193/1
CCCFFFFFHHHHHJJJJJJJJJJJJJJJJJJIJJJJJJJJIJJJJJJJJJ
@4593398/1
gaatatttgaaaatttctaatattgcgatatttttttatcgatctggctt
+4593398/1
==@1ADDD>>FB<FDDHHIIIHFHGIG>GAFIIIGGIIEFGD?FCH<CC=
@4593399/1
gaatatttgaaaatttctaatattgcgatatttttttatcgatctggctt
+4593399/1
@@@FFFFFHHHHHJJJJJJJJIJIJJJJJJJJJJJJIIGGGGIIIJGIJG
@4593400/1
gaatatttgaaaatttctaatattgcgatatttttttatcgatctggctt
+4593400/1
CCCFFFFFHGHHHJJJJJJJJJJJJJJJIJJJJJJJJIGIIIFIJJJIJJ
@4599475/1
gaatgtttggcgtctttcttcgatcttccggttccggtggccacc
+4599475/1
CCCFFFFFGHHHHGHIJJJJJJGHJIJIJJJHIJJJGEIGIJJJJ
@2535028/1
cctatgctgttgttgtggtccacccctttgttgcccgtttgccgatttag
+2535028/1
??@DA>DDD4C?FGHDD<HHGIDAFHICG>G>;@CFB@G>B4D6@AFG9C
@8160267/1
atttgatgcaaagtatagaggttgtacccaaacttttcggggtgcaatct
+8160267/1
;@?BDDFFDFHHFEFEFHGAFCGGCHCGIGI@EEGHGIIIBF@DHIIGIH
@8160268/1
atttgatgcaaagtatagaggttgtacccaaacttttcggggtgcaatct
+8160268/1
CCCFFFFFGHHGHGIIJIJJJGHJJJJJJJJGIIJJJIJJIJ@FGHGJJJ
@2537578/1
cctcaacctattccacaagacccccagccccaacaaggaggtaaaaagaa
+2537578/1
CCCFFFFFHHHHHJJJJJIJJJJJJJJJJJJJJJJIJIHII?DGIJJJJI
@8161353/1
atttgattgaccctccgagagttattggactcacggcgactctgttaaac
+8161353/1
CCCFFFFFHHHHHJJJIJJBGFHHGIJIIJJJJJIJJJIJJJJJIJJIJH
@7614501/1
agcacctatcgaatcgaatattagtagcaagatccgagatgtggtacacg
+7614501/1
@BCFFFFFHHHHHJJJIJJJJJIJHIIIJIIJJJJJ1CGIJIJJGHIJJI
@7615822/1
agcagacctcttgataggcgagatttggaagttttcggcaagtacatgaa
+7615822/1
@@@DBDDDFFFFAEIFFB>GG:?1:CECFF>?DGGF6@:FF=98==FF>>
@1517433/1
caaattcctcttcctcacgaggacactctaataataaatcctgtagaata
+1517433/1
CCCFFFFFHHHHHJJJJJIIJJIIIJJIJJJJJJJIJJJJJJJJJJIJJJ
@7619102/1
agcagtcccacaaagtttcacagttccacaaaacgctgaaaaattccgtc
+7619102/1
CCCFFEFFHHHHHJJGIJJJJIJHIJJIJJJJJIJJJIIJJJJJJJIJHI
@7620787/1
agcatgcaagagagtccaaagagaaggttatgaaccggcaataactttcc
+7620787/1
CCCFFFFFHHHHHJHIJJJJJIJJIJJHHJJJJJJJJIJJJJJJJJJJJJ
@2550950/1
cctcctcctccaattcctgcatcttatataccatcatcttctggagtcac
+2550950/1
@;:BDFDDHGHHGJJJIJGIFIJIIJIIIGIIJJJIJIJIJIJIIGDGEG
@7623185/1
agccacttaagcacacatgttacataaatgtcaaaatttgacataatttg
+7623185/1
CCCFFFFFHHHHHJJJJJJJJJJJJJJJJJJJJIJJJJJJJIJJJJIJJJ
@5072973/1
ggaggccatttcttgagagtagagcaatttggcttcttcccccaaggata
+5072973/1
CC@FFFFFGHHHHJJIJJJHIJIJJJJJJJIIJIJJJJJJJJJGHIJIJJ
@3540898/1
ctcgtgaggaagaggaatttgaacagttaccatctactatcagagatcga
+3540898/1
CC@FFFFFHHHHHJJIJJJJIJJJJJJJJJJJJJJJJJJJJJJJJJIJJI
@3541912/1
ctcgtggatggcgccctcgatttggaccagttcgtatttgggagtgatgc
+3541912/1
@CCFDFFFHHHFFGHIBG>CGHIIIFHJHIHIFCBDGHIGIJFGBFHDHI
@3541913/1
ctcgtggatggcgccctcgatttggaccagttcgtatttgggagtgatgc
+3541913/1
@CCFFFFFHHHFFGII<EE@GHIEHEHI=GDHIGBDHHIIII=F;FGGGG
@1522003/1
caaatttctcaagggcacacggcaacaaaaagtgataatggatacaaatt
+1522003/1
CCCFFFFFHHHHGJJJJJJJJJIJJJJJJJJIDGHJJJJJJJJJJJJJJJ
@500670/1
aattataatcatcaatattatctatcgatactgaatgtaattttttatat
+500670/1
CCCFFFFFHHHHHJJJJJJJJJJJJJJIJJIJJIJIJGIGIIJJJJIJJI
@1522782/1
caaatttgtatccattatcactttttgttgccgtgtgcccttgagaaatt
+1522782/1
CCCFFFFFHHHHHJJJJJJJJJJJJJJJJJJJJHIHIIJJJJJJJJJIIJ
@1035921/1
attaatgtaggctgtttaacacaatgtgttaaagtaagaactgtgttaaa
+1035921/1
CCCFFFFDHHHHHJFHIGJIIGIIJJHGHIJJJJIHJIJJJJJIJJJJIJ
@3544437/1
ctcgttatataatcatcattcaaacattgaagccagatcgataaaaaaat
+3544437/1
BCCFDFFFGHHHHJJJJJJJJJJJJJJJIJJJJJJJJJIIJJIJJJIJJJ
@2560019/1
cctctatactttgcatcaaataaatgctcccttttcacaatataataaat
+2560019/1
CCCFFFFFHHHHHJJJJIJJIJJJJJJJJJJJJJJJJJJJJJJJJJJJJI
@1527745/1
caacaacaacccacttggggcagacaaacagctccacaacagcaacatca
+1527745/1
CCCFFFFFHHHHHJJJJJJJIJJJJJJJJJJJJJJJJJJJJJJJJJJJJJ
@1527751/1
caacaacaacctcaagcttggggtcaaccacaggtttcacaacaacaacc
+1527751/1
C@CFFFFFHHHGHJJJJJJJJJJGHIJJJJJJJJFHIIJJJJJJIJJJJJ
@5078343/1
ggagttttgcctgttccgtagcggacggccactggcaaagtggatagctg
+5078343/1
BBCFDFFFHHHHHIIJJJIJJJJJJJJJJIIJIJJIIJIJCEHGIJGCHH
@3044311/1
cgtcatcatactagacttttcccattgaatccaagagattctcatgacag
+3044311/1
???D=;DD??C?F?BGHIIIG>EDEEFBD>HHGDGC>GFD?BGHA?FHCH
@3044312/1
cgtcatcatactagacttttcccattgaatccaagagattctcatgacag
+3044312/1
@@@FFDDEHHHGGGGFHIJJIIIJJJIIJIJJJJEHEHCHIJJIJIGIIG
@7634205/1
agctgagagtctgcaaatcggccaacttcttgccgacagaatttttcagc
+7634205/1
=@B4ADDEHDHFHIIJIIJJJIJJIJJJJJIIJIJJJHHGIGIJJJIJJJ
@2563178/1
cctctgtttgccgtcccttttatttttacaagatacagtcgcagtatgtt
+2563178/1
???DDD:BDDDDA@EEEBFII<AEFII;?EEEEEIIIIBEADDDDDD<DD
@7634597/1
agctgcaccaagcattggtggcgattggtcaatgttttttcttcgatgtc
+7634597/1
CCCFFFFFHHHHHJJJJJFHIIIGIJJJGHIJJJIJJJJJJJJJIEIJIJ
@5080376/1
ggataacctctctgtcggtagatttccgtgaagtggtccgtgccccttgc
+5080376/1
CCCFFFFFGHHHGJIJJJ@FA?CHIGIGDFGHGDGIBGGGGGIIJG?>==
@7636884/1
agcttgtaaaattagttgctatccttctctttgacattgcttgtggtcac
+7636884/1
CCCFFFFFHHHHHJJHIJIJIJJJJJJJJJJJJJJJJJJJJJIHJJJJII
@7637081/1
agctttaggaaacggtttatgagcaacatcaacatttaaaagtggcttcc
+7637081/1
CCCFFFFFHHHHHIIEHIJIJIGJJJJJJJJJJJJJJJJIJJFHIIIJFI
@3552032/1
ctctaaagctatctactcgttatataatcatcattcaaacattgaagcca
+3552032/1
CCCFFFFFHHHHHJJJJJJHIIJJJJJJJJJJJJJJJJJJJJJJJJJJJJ
@3553076/1
ctctaacgtctttatagaatgtcaatgttattctaaaaagaagactgcta
+3553076/1
@C7DFFFFDFDFFDGDFCIGGIIIIIIIIIIGIIIIIGIGGEDHHIIIII
@3553077/1
ctctaacgtctttatagaatgtcaatgttattctaaaaagaagactgcta
+3553077/1
CCCFFFEDHFHHHIIIIJIJIFHHIJJFHIIIGIIIGGIIJIEHIJIIII
@3553078/1
ctctaacgtctttatagaatgtcaatgttattctaaaaagaagactgcta
+3553078/1
CCCFFFFFHHHHHJJIGIJIJHHJJJJHIJJIJJJJIIJIJJIJIIIJJJ
@1534927/1
caacaaggaggtaaaaagaagaaacaaaagcaacttcaacaagaggaagg
+1534927/1
@<@DDDDBFHHFFFGB<GFGHICIIGGHG3CF@HGIIIEFHIE@DBFHEG
@7639778/1
aggaaatgttgcttgtatgtttggaatgtataatacgtatatgaaattag
+7639778/1
@B@FFFFFFHHGHGIHEGHHJJJIIJJIDHIIJJJJJFHGGIGHHHEIJJ
@5086548/1
ggatctatgactgtgtatcgatagctgttcactttttggtcatgattttg
+5086548/1
CCCFFFFFHGHHGFHHIGHJBHEEIGIJJJJJGIJIJBGCGHIGBGGIJ@
@3047367/1
cgtcctccaggagttgctgagccgtcgcggc
+3047367/1
@@@DDDDDDHHFB<CBBEH>FDGG@GA>AF0
@3047368/1
cgtcctccaggagttgctgagccgtcgcggcatcactcccaaatacgaac
+3047368/1
@@@DDDDDHBHFH3CFEHHIDIG6FG:???<;A=@@=FDEA;CGCE;A;?
@3558989/1
ctctactgtacaactgtttacctgtgtatgataaataaacttttttcggg
+3558989/1
C@CFFFFFHGHHHICHFHIIIICHAEFHHGIIIIIIIHGFHIGHHIIIIE
@3561122/1
ctctaggtgaacacatactttattcgtcatcgctccccacgagcgtttct
+3561122/1
@BCFBEFDHHHHHJJJJJIJJGJJJJIJJJJJJIJJIJJJJIJJJHHGIJ
@7643854/1
aggaatttgaacagttaccatctactatcagagatcgaatgtgtgcagaa
+7643854/1
@CCFFFFFHGHHHJIJJJJJJJJJJJJJJJJJJJIIJJJJJJJIIJIFII
@3562345/1
ctctatactttgcatccaataaatgctcccttttcacaatataataaata
+3562345/1
@B@FDFDEHHGHHIJJGIIJFJJJGJIGGDGHIJJJIJIJJJJJJIIJFH
@7645464/1
aggacttcaactttgttcagttcttgcaggagatcgctagcgaacaatcc
+7645464/1
C@CFFFFFHHGGHJJGIJJJJJJIJJIJJJJJJJJJJJIBHIJJJJIJJI
@7648294/1
aggatatcttacgttctggcaacatcgacagataccacaaatacctaaac
+7648294/1
CCCFFFFFHHHHHHJJJJJJJJJJJJJJJJJJJIJJJJJJJJJJJJJJJJ
@5097591/1
ggcaaaactccgaaggaagccaagggctcggctgctcatcatgccctcga
+5097591/1
CCCFFFFFHHHHHJJJJJJJJJJJJJJJJJJJIJIGIIIFGBGHIIGE88
@3566992/1
ctctcagcttcaacgccaaggacttcaactttgttcagttcttgcaggag
+3566992/1
?@@DDDBD?FFHDE1CFGHGGD8CGGGEIGHIEBBFHGEA?BGE@GGIBD
@7651227/1
aggcagttcaccatcgcttgtcatgttttgaaattccgcgaaattggcac
+7651227/1
CCCFFFFFHHHHHJJJJJJIIJJJJIJJJJIIIJJJJJJJJJIJJJJJJI
@3060030/1
cgtgaagtggtccgtgccccttgcggttaccccttctgttgggatgggga
+3060030/1
:?14BDFDHHHHHJGIJJJJIIEIIJIJJJJJJJJJJJIJJIJHJJJJIG
@5101632/1
ggcaagtcaaagaagctagccaagagaatggcggctcacaagatgtggca
+5101632/1
BC?DFFEFGHHHHJIJJJIIIIJJJIJJJJFIIIHDFDB@C;C==7BD2;
@7655444/1
aggggatcatgaagctcgcttttcaaattctcgtgacttttctcccctgt
+7655444/1
@@7?DDDDHHHHHIIIIIIIIIIIIIIIIIIIIIIIIIIIIIIIIIIIIH
@3572511/1
ctctcgttttctcgatctggctctcactaagaacgacatctgtagatata
+3572511/1
@@@DD?DDDHHFBBBBFEE??BCGFHHIGGCAEE@GIEI@DD?FDH>FBF
@3572551/1
ctctctaacgtctttatagaatgtcaatgttattctaaaaagaagactgc
+3572551/1
CCCFFFFFHHHHHJJJJJJJJIIHIJJJJIJJJJIJJJJGIIJIHIJJJJ
@3574607/1
ctctcttcttgtagtcttataaatctctccacaacttcgttcaagcctgg
+3574607/1
@@@DDDDAFHDDDBCBEGDDBHIB@FEDFHCFFHFAGFEDGGGIGIIGFE
@5108691/1
ggcatgatgagcagccgagcccttggcttccttcggagttttgcctgttc
+5108691/1
@@@DDDDDHHHFHIIIIIHAFH?G>F@@FDH<F<BF?D?BFH2=F=B7C=
@5110763/1
ggccaactcttcgtcactcgcaaatgtagaaggcagattgttaccctcca
+5110763/1
@@@FFDFDHHFH?HIGIIHIJEEGHIGFGGIJJEGGIIIIIJIIJJJJJI
@5112191/1
ggccaccggaaccggaagatcgaagaaagacgccaaacattcggcagcca
+5112191/1
CCCFFFFFHHHHHJJIJIIIJJJJJJJIJIJIJJIIIGJJJJJJHHFFFE
@4051562/1
cttcatttgaatctatggaagttcgtattattcctcgaaatcaataactc
+4051562/1
CCCFFFFFDBHHGIIIIJGIIEIGIIIIIIJJJJGIJGIJGGHJJJJJIJ
@4052049/1
cttcattttgaggtctgggaaataaaggccttcttggtcccttccccct
+4052049/1
@@@FFFFFHD?FF:EFHGIGIIEEHIGGIIGIIIIGGFGIIIIIIIII?
@4056882/1
cttccataatcttattcttgcgtactgtagtagaggttgcagcatatctt
+4056882/1
CCCFFFFFGFFHHJJJJIJIHIGGIJJIJJJJJHHJHIIJJJJDHDBFDE
@4062715/1
cttccctgagcatcatgagggtcacttatccttgctgagaagctctctgg
+4062715/1
CCCFFFFFHHHHFIJJJJJJJFHIJJJJJJJJJJJIJIJJJJJJJJJJJJ
@4080116/1
cttcgatcttccggttccggtggccaccagatcgttgttaaggaacacgc
+4080116/1
CCCFFFFFHHHHHJFGIJGJGGJJJJJJJIJJJJJJJJJJIJJJIJJJJJ
@4086825/1
cttcgcttttgactcgacaaaaatttaaacacattgcattattgatttcg
+4086825/1
CCCFFFFFHHFHHEGEBGGIIIIIIIIIIIIIIIIIIIIIIIIIIIIIII
@4086826/1
cttcgcttttgactcgacaaaaatttaaacacattgcattattgatttcg
+4086826/1
CCCFFFFFHHHFHIJGGGEHIJJJJJIJJIIHJJJJJJJJJJJJIJJJJJ
@4088408/1
cttcggagttttgcctgttccgtagcagacggccactggcaaagtggata
+4088408/1
@@?DDDBDFHBHFGGEB?<FH8F?CFHEDGGE:@DHID>F>BFG=CF;@@
@4094050/1
cttcgtcactcgcaaatgtagaaggcagattgttaccctccacgggtaaa
+4094050/1
@@CFFFDDHHHHGIIJJJCHIGIJJJHGJIJJIJJIJIJJJIIIJJII@H
@10657734/1
ctggaacgtctggaaacccttggcgactccttcctcaaactcatttcatc
+10657734/1
CCCFFFFFHHHHHJIJFHJJJCGGIJIIJJJJIJIJIJJIIJIJJIGGIG
@10657753/1
ctggaacgtttaaatttctgtcatgagaatctcttggattcaatgggaaa
+10657753/1
CCCFFFFFHHHHHJJJJJIIJJJJJJJJJIJJJJJJJJJJJIJJJJJJJJ
@8177248/1
atttgttccaaaaccgtggaccaccgttggaattccattcaactgaaacc
+8177248/1
=BB4AADDHHHHHJIHFHGIHHJJHGD=GDGFHDHHIJIJIIJIEHHHGI
@8177249/1
atttgttccaaaaccgtggaccaccgttggaattccattcaactgaaacc
+8177249/1
@@CFD?DDBFHFDIDC:@FHGH=FHG;?CEDHGIGEEIEIEGIIGGGGDG
@9598642/1
cgaataacttattgtaacgatggagaattttttgattcagtgctgattct
+9598642/1
BC@FFFFFHHHHHJHIIJIHIIIIJIJJJJJJJIJJJJJIIIIJJJJIJI
@12058862/1
gggcagacaacttcatgtacaaatacctcaccttacaaaataaaatacgg
+12058862/1
CCCFFFFFGHHHHJJJJJJJJJJJJIJJJJJJJJJJJJJJJJJJJJJJJJ
@10310125/1
ctccatagttcttacatccttgtttatttccctttttgtggagaggtact
+10310125/1
CCCFFFFFHHHHHJJJJJJJJJIJJJJJJJJJJJJJJJHHIIIHIJDGGE
@12413093/1
gtgacatcgttcgatgacaaagtgatgggcaatcccattggctggctcca
+12413093/1
@B8BDFFFHHHHHJJJJJJJJJCHHIJJIJHGIJJJJJJJIJJJJGEIJG
@9599369/1
cgaataccgattctcagccgagctgcccagtttagtggccaactcttcgt
+9599369/1
B@@FFFDFHGHFFIIJGIIIGDGIJJIIIIHD>GD9BDGGC@@FH9FHF7
@11008901/1
cttctcacagagatcttcgacaaaatcgtctctggttttttcaaatttgt
+11008901/1
CCCFFFFFHHHHHJJJJJJJJJJJJJJJIJJJIJGDHIIJJEEHIHIJGG
@11711215/1
gccaatcagaccaacggaacgcccggagcggctgatatcaccaatcagg
+11711215/1
CCCFFFFFHGHHHJJJJJIJHIJJJGIJJJIJIJEGEHFEHHGFDFEDF
@9245662/1
cccagttctagaagaagttataaggttaacggtataaatgacccaccggc
+9245662/1
@@CFFDDFFHFGBI>GGHHHIIJJGCFHIEGD?CFFIEHHGHHDHCHEDG
@11712407/1
gccaattataggtcaaccatgcttttgcaaatatgcaaccggtcc
+11712407/1
CCCFFFFFHGHHHIIIJIJJJJJJJIIJJJJJJIIJJJJIJJIJJ
@8532725/1
caagaacttgctggatctcttggtcggaaaagtaacgcccgaacaagcca
+8532725/1
@@CDFFFFGFFHHGIIIGHGGGGHIIJIIJIJGHGJCDGGH@FGGIJGGG
@8535538/1
caagaagtacttttgtggaatatagcaaacttctactacttcaactggta
+8535538/1
@@@FDDA=CFFHHGGCEG>FHHGHIEHHIIIIIGIIIIFIIIIGIBGEII
@11712742/1
gccaattgagttttcgagcattttccggaaaagaagattgcaccccgaaa
+11712742/1
C@CFFFFFGHFFHJIIJIEGHIJEIJJJJJJIJJJJIJIAFHIJJJIEGI
@13112626/1
tgaaaaattagtaaaacataatggttttcgcgcgtaaagtgaccaaagca
+13112626/1
CC@FFFFDHGDFHIIIIIIHIIEICHIIIIIIII@GHII9BCHIIIIIII
@8184283/1
attttacaagctatactttgcatagaattagtggtttttttctaaaatca
+8184283/1
@CCFFFFFHHHHGIJJJJJJJJJJJJJJJJJHHIHIIJJJJJJJIJJJIJ
@12763034/1
gtttttctagaggatgatgcgaaaacatggaaaatccctcaaagatgaac
+12763034/1
CBCFFFFFHHHHHIIJIGJIJIJJJJJJJJJJJJJIJJJJJJJJJJJJJJ
@13114017/1
tgaaaagggagcatttatttgatgcaaagtatagaggttgtacccaaact
+13114017/1
@@@DDFD?DFHFFGIGGIIFFHHDHIIGGHGIIIIIIDGHDFCDDFAGGI
@13114018/1
tgaaaagggagcatttatttgatgcaaagtatagaggttgtacccaaact
+13114018/1
CCCFFFFFHHGGHJJJJJJJJJJJJJJJJFHIIJJJJIIJJIJJJJJJJJ
@11715526/1
gccaccaatgcctggtgcagctatccactttgccagtggccgtctgctac
+11715526/1
BCCFFFFFHHHHHJJFHIJJJJJJJJJJJJJJJJJJIJJJJJJIJJJIJJ
@11717456/1
gccacttttaaatgttgatgttgctcataaaccgtttcctaaagctatac
+11717456/1
B@CFFFFFHHHHGJIJIIJJJJJJJJJJJJJJJJHJJJJJJIJJJIJJJJ
@11366218/1
gaaaaccttgataaatgaaagaaattaaacacgctgagaaagctatggtt
+11366218/1
CCCFFFFFHHHHHJJJJJJJJJJJJJJJJJJJJJJIJJIJJJJIJJJJHI
@11366219/1
gaaaaccttgataaatggaacgaaattaaacacgctgagaaagctatggt
+11366219/1
C@CFFFFFHHHHGJJFIIJJIIJJIJJIJJJJJJJJIJIJIIHIIJIIII
@11366245/1
gaaaacctttaaagatgcgaataatagagaaattaccatccaacggtatt
+11366245/1
C@@FFDFDFHHHHJIJJIIJJIJJJIJJIJJJJIIIJJJIJHGICH?FGI
@9605167/1
cgaatgtttggcgtctttcttcgatcttccggttccggtggccacc
+9605167/1
@@<DBDBDHDHBDCGEFHAEG<88CCCG@F@D?FEIBG6?@BF@@C
@8895125/1
caggaattcaactacggcgtcaccaaggaattccagacgttcgttgtggg
+8895125/1
CCCFFFFFHGHHHJJIIIJJJJGIJJJIJJJIJIJJJIJHGHIHJIHIIH
@11719615/1
gccagatcgataaaaaaatatcgcaatattagaaattttcaaatattctt
+11719615/1
@<@DBBABCBDBDEHGAGDC9?FCDHHBGBFBDDDGDFHGDHAFD=FHII
@11719616/1
gccagatcgataaaaaaatatcgcaatattagaaattttcaaatattctt
+11719616/1
CCCFFFFFHHHHGJJJJJGIIHIIIJIJJJIIIJIJJJJIIJHIJJJJII
@11719617/1
gccagatcgataaaaaaatatcgcaatattagaaattttcaaatattctt
+11719617/1
CCCFFFFFHHHHHJJJJJJJJJIIJJIJJJIIIJIJJJJJIJJJIJJJJJ
@11719618/1
gccagatcgataaaaaaatatcgcaatattagaaattttcaattattctt
+11719618/1
:?=BDDD?CFHHDGGHGIIHEGB@?@@BGHG9?B?BBFHIII9BFC@BGF
@13464904/1
ttctaacagctttaatgcattgtatgcagcatcatgtttactaatctgct
+13464904/1
CCCFFFFFHHHHHJJJJJJJJJJJJIIJJIJJJJJJJJJJJJJJJJJJJJ
@8545724/1
caagacttgattcctaggaactatcaagttcttttgatgaaaatatgtct
+8545724/1
CCCFFFFFHHHHHJJJJIJIIIGIIJJJIIJJJJJJDIJJJJJJJIJGGI
@12767728/1
gtttttgtataatagatgccttaaactccctcatgggaatttcttttgga
+12767728/1
@?@DFFFDAACFBFGGIIJHIIIJGHEGIIHIJJIFGGHHIJJJJIIIGG
@11370085/1
gaaaagacaagaaataattttacaaaaatttaaaatacacttcttca
+11370085/1
CCCFFFFFHHHHHJJJJJJJJJJJJJJJJJJJJJJJIJJIJJJJJJJ
@12426673/1
gtgatgtttgtttcagaacaaaccgggaaaagtattatgagaatatgaaa
+12426673/1
CCCFFFFFHHHHHJJJJJJJJJJJJJJIJJJJGHIJJIJJJJJJJJJJJJ
@12428953/1
gtgatttcttagtgtcaatagtgctgccgttacttcctcaagcgctggta
+12428953/1
@@@DDFFBFFHHHHGHJJJJIFHHJJIJJGFFFHJIGGIGGGIIJJJJGH
@12428954/1
gtgatttcttagtgtcaatagtgctgccgttacttcctcaagcgctggta
+12428954/1
@BBFFFFFHHHHCGFHEGCIHFJJGIJJJIJJJJJJJJJJJJIIJJIIFI
@10324478/1
ctcccctgttcttaaataaagtgtactttattgaaaaattagtaaaacat
+10324478/1
CCCFFFFFHHHHHJJIHIJJC<EHIJJJJJJJIIJJJJJJJIHIJJJJJI
@10324798/1
ctcccgaacaagccaatcagaccaacggaacgcccggagcggctgatatc
+10324798/1
?=:ADFFFHHHHFIIIIIIGHIIIIIIIIIIGIIIIBFHIHGE?C?CC@A
@13119191/1
tgaaattccaaatttgcccagttctagaagaagttataaggttaacggta
+13119191/1
CC@FFFFDHFHHHJJGGHJDGEHHIIJJHHHIHHHIIIJJJFIIJJIJFH
@9970952/1
cgtggatggcgccctcgatttggaccagttcgtatttgggagtgatgccg
+9970952/1
?@:BDFFFHGDFFI@DFAHHI@FCGHAGFHEI?BGHGDIIDH;FFIIDGG
@11724556/1
gccagtgccaatttcgcggaatttcaaaacatgacaagcgatggtgaact
+11724556/1
CCCFFDFFHHHHHJJJJJJJJGIJJJJIJJJJJIJIJIIJJJIJFIIIJJ
@9972144/1
cgtgggtaccgtttttccgaatttaggatgagcggaagtccattcaaata
+9972144/1
B@@FFFDDHHFFHIIJJJGHIGIJJJIIIIIJIJJJJJGHIJJJJJJJIJ
@12770178/1
gttttttcaaatttgttcagcaactcacggaaacaagttgagaaatcctt
+12770178/1
@?@FFFFBFFHAHIB@GDHDA<FGEHEHGHFGIGGHGBFFDHGIIEHHEI
@11727242/1
gccatatcttgtgagccgccattctcttggctagcttctttgacttgcca
+11727242/1
@C<DDDFFHHGFHIJJJJJJJJJJJJJIJJJJJIJJJIJJIHIIJJJIJE
@11371582/1
gaaaagcaggtcgcaaaatacccgtagaaacgaatcatctcagcctcgcg
+11371582/1
?@@FFDEFHHCFHIIGGICHIGIGCDHDHIIIII2??DEGAB9=CGIIE5
@11371735/1
gaaaagcccagaagaacgttcgactttcacttcattctatcggcctttct
+11371735/1
CCCFFFFFGGHHHJJJHJJJGIIFEHIJHIIIJIIJJJJJJIJJJJJJJJ
@12432185/1
gtgcaatcttcttttccggaaaatgctcgaaaactcaattggcgcacatt
+12432185/1
@?@DDDDDBH?FFGFGIII>HIIIIDHIDGIGGGE?FFHG>?F0?F:@FG
@12432186/1
gtgcaatcttcttttccggaaaatgctcgaaaactcaattggcgcacatt
+12432186/1
@@@DFFDEFHFHHIIGGGGBEHJJIJIEGG?CGG<BFGGIIB@DGIJIJI
@11021218/1
cttctggatactgtcctggattttaaatctttcatattccctatttaaat
+11021218/1
???DDDDDDEDDEIIIIII:BFFI<EFE?EFIEEB<CEBEIEBCDFDDEI
@12771005/1
gttttttcttcgatgtccacgtaggttacctcgaaggattgttcgctagc
+12771005/1
B@BFFFFFHHHHGIJHIJJJJHIJJJJJJJJJJJJJJJJIJJGIGIHIFG
@12771006/1
gttttttcttcgatgtccacgtaggttacctcgaaggattgttcgctagc
+12771006/1
BBBFFFFDFHDHFIIHJJAHGFGIIEGGIJIJJGIJIGHIIHHGIIJJJG
@12771423/1
gttttttgcatttttattcggcttattgtaatattcctccatagttctta
+12771423/1
??B=DDFFGHHHHJJJIJJJJIJJJJJJIIJJJJJJJJJJJJJJIJJIJG
@11373396/1
gaaaagggagcatttatttgatgcaaagtatagaggttgtacccaaactt
+11373396/1
C@CFFFFFGGHHHJJIIJIIIGIIIIEGHHIJJIIIGHIGIJIJIIGJJJ
@9974818/1
cgtgtgcccttgagaaatttgctgcctcaaaaacgtatgacaaaactata
+9974818/1
?@=D?DDDFBFDHIGHGBHHCGIIBE@GEGIIIBC:?<FFHIEGGGIIGH
@11729683/1
gccatgcctccaggttggccaagaacacaagcacacatacctaccattag
+11729683/1
B@@FFFFFHHHHGJHHJJJJIJGIJJJJJJIGIIIIIIJIIJJJJJIJIJ
@9976147/1
cgttaaagaaccacaaaatgtgacatataaaggtgaatatataactgaca
+9976147/1
?;?DBDDBDFAFHG3EHI@HHIIGHBAAHC<EG1?GHIIGGDGCG@FFDH
@11374339/1
gaaaagtaaacgtcagtttgcgtttcaatgcatcgataagacgaatggta
+11374339/1
@@@FFFFFHHGDDEHIGJJJJJ@FGHIGIJGGJIJEHGHGII0DDEGH=F
@13474783/1
ttctctttgacattgcttgtggtcacttttcgcgcaaaggtaaaatcgtt
+13474783/1
@C@FFFFFFFHHHIIGIIIFHIDHFHHIIIIIIIGEIIIIGIGIIGGG=C
@12775573/1
gtttttttctaaaatcaatttacatattatttttgacttgaataaatttt
+12775573/1
@=?DDDDD>FCFHIBCBHFHIEDGGFFHEGIIIIGBGHIGGIIIIIAHII
@10330132/1
ctccgaaggaagccaagggctcggctgctcatcatgccctcgagtacctc
+10330132/1
CCCFFFFFHHHHHJJJJJJJJJJJIGJEEIIIIJJIIJJGGGHI@@EHCE
@11736268/1
gcccacgccctctgaaataccatccgaatccgaaagagaccaactccttt
+11736268/1
CCCFFFFFHHGHHJJJJJJJJJJJJJJJJJJJJJJJJIIJJJJJJIIIJJ
@12776419/1
gttttttttctaaaatcaatttacatattatttttgacttgaataaattt
+12776419/1
@@@FFFFFHFFFHJJGAFHIIJCHIHIIJFIJJJJGFHIIIIJJJJJJJJ
@12441777/1
gtgctgccgttacttcctcaagcgctggtaacgctttatcgggttctgct
+12441777/1
BB@FFFFFHGHGHJJJJJJJJJIJJIGG?FHJIIJFIJJJJJJGIIJJJJ
@12081402/1
ggtaaacagttgtacagtagaggataaaccaattgagcacacttttactt
+12081402/1
BCBFFFFFHHHHHJJJJHHHIJJJJJJJJJJJJJIJJJJJJJJJJJJJJJ
@11381232/1
gaaaatgctcgaaaactcaattggcgcacattcagcaggttttttaacag
+11381232/1
CCCFFFFFHHHGHJJJJJJJJJJJJJJIJJJJJJJJJJJDHHIJJJIJJJ
@8565103/1
caaggacttcaactttgttcagttcttgcaggagatcgccagcgaacaat
+8565103/1
CCCFFFFFHHHHHJJJJIJJJJJIJIJIGGIJJJJJIJJJJIJJJIJIII
@12779064/1
taaaaaagcaggaaaagcccagaagaacgttcgactttcacttcattcta
+12779064/1
CCCFFFFDDHHHGIJJGGIJJIHIIIJIJIJIIEGIGHHHIIIIJIJGGI
@8565623/1
caaggaggtaaaaagaagaaacaaaaacaacctgaacaacaagctgcaaa
+8565623/1
@?@BADDDAD?ADFFII3FFEGFFEIAFFEGEBGEFGICF@FDFBFEBFA
@12779079/1
taaaaaaggaaaactaaaggatttctcaacttgtttccgtgagttgctga
+12779079/1
@B@FFFDDFGGHHJJJIJHIJIJIIIIJEHIHIIJJIHIHIEHIIIJJJI
@8566006/1
caaggataacctctctgtcggtagatttccgtgaagtggtccgtgcccct
+8566006/1
CCCFFFFFHHHHHJJJJJJJJ@FHGIIJJJFGIIJIFHIGHIIGHGHIIC
@11741030/1
gccctattgaaaaccttgtagtggattcctaatattttttagtgaacctc
+11741030/1
@CCFFFFFHHHHHJJJJIIJJIJJJIJJIJJJJJJJJJJJJJIJJJJJJJ
@12083543/1
ggtaacgctttatcgggttctgctaagtggtaagtagaaggtaagccact
+12083543/1
BBBDFFFFHHHHHJJJJEHIJJJJJJJHIJJJJJJJJJJJJFHIIJJJJJ
@10337465/1
ctccgggcgttccgttggtctgattggcttgttcgggag
+10337465/1
CCCFFFFFHHHHHJIIJJGIJJJJJJJJJJ:?F4?BH4@
@13481625/1
ttctgttacttttgtttccaaagctgccaagttctcttgttttttccgta
+13481625/1
CCCFFFFFHHHHHJGHJJJJJJHJJJJJJIJIIJJJJJJJJJJGJJJIJI
@9624981/1
cgaccaccagtggtactatgacaacttaaactatcctccacctacacaag
+9624981/1
CCCFFFFFHHFHHEGIJJIIJJJJJJJJJJJJJJJJJIJJJJJJJJJJBF
@11385137/1
gaaaatttctaatattgcgatatttttttatcgatctggcttcaatgttt
+11385137/1
C@CFFFFFHHHHGJJJIIIIIIIJJJJJJIJJJIJJJIJJJJJIIJIHHI
@9991611/1
ctaaaaaagcaggaaaagcccagaagaa
+9991611/1
@@<DDDBDCFBFH<AFEBCHCEHHG9??
@9991674/1
ctaaaaaatattaggaatccactacaaggttttcaatagggcattctaac
+9991674/1
CCCFFFFFHHHHHJJJJJJJJJJJJJJJJGIJJJJJJJJJJJJJJJJJJJ
@9275360/1
ccccttaatcagctacaacagtcaacatttcccacctttttcactcaacc
+9275360/1
CCCFFFFFHHHHHJJJJJJJJFHIJJJJJJJJJJJJJJJJJJJJJJJJJI
@13131652/1
tgaagttgtctgcccctttcttaatcggttctgcatgaatgccatctggg
+13131652/1
CCCFFEFFHHHGHIJJIIJIGJGJJJJJIIIIJJJJJJJGGIJJJIJIHG
@9277029/1
cccgaaaaaagtttatttatcatacacaggtaaacagttgtacagtagag
+9277029/1
CCCFFFFFHHHDHIGIJJJJJJJJIJJIJJHHIIJJJGIJIIHIJGIIJJ
@9277030/1
cccgaaaaaagtttatttatcatgcacaggtaaacagttgtacagtagag
+9277030/1
CCCFFFFFHHGFHJIJJIGIIGGJJJJJJIHIJJJJJIIJHIJJJJIJJJ
@11745862/1
gccgaatgtttggcgtctttcttcgatcttccggttccggtggccaccag
+11745862/1
@CCFDFFFHHHDHIG?<CFHEAHE??GEGGGI<D@ADHAF@FFHHFIIE=
@9277336/1
cccgaacaagccaatcagaccaacggaacgcccggagcgg
+9277336/1
CCCFFFFFHHHHHJJJJJIJJJJJJJJIJIJJJJGJIIIF
@12450322/1
gtggacatcgaagaaaaaacattgaccaatcgccaccaatgcctggtgca
+12450322/1
CBCFFFFFHHHHHJJJJJJIJJJJIJIJJJJGIJJJIIJJIJJJIIHHJJ
@13132697/1
tgaatatataactgacatgtttcatatgtagaacgaattttgtgcataca
+13132697/1
@C@DFFFFGHHHHJJJJJJIIJJJJJJJIIIJJIJJIIJJJJJJIIJJJI
@13132698/1
tgaatatataactgacatgtttcatatgtagaacgaattttgtgcataca
+13132698/1
@C@FDDBDBFHBDEFGGGHEIIFEIHIGEGIGJJIGGIJJJGGHGGIIJG
@13132699/1
tgaatatataactgacatgtttcatatgtagaacgaattttgtgcataca
+13132699/1
CCCFFFFFHHHHHJJIIJJJJJIJJJJJHHJJJJJJJJJJJJIIJJIJJJ
@11037017/1
cttcttttccggaaaatgctcgaaaactcaattggcgcacattcagcagg
+11037017/1
@@CDDFFFDHFHAGII@FEAAFBGGIICHIIIIDIG::@F:CG@=CGGCH
@11037018/1
cttcttttccggaaaatgctcgaaaactcaattggcgcacattcagcagg
+11037018/1
CCCFFFFFHHHGHJJJJJJJJJJJJJJJJJJJJJJJJJIJJJJJJJJJII
@8573747/1
caaggtttggaggagttgtactaatttgtgtaattgaagttcgtattatt
+8573747/1
CCCFFDFFHHFHHFHFHEHGIIGJJJJIIGGIIJJIIJJIIJJIJJJJJJ
@8573878/1
caaggttttcaaactgttaaaaaacctgctgaatgtgcgccaattgagtt
+8573878/1
CCCFFBDFHHHHHJJJJJJJJJJJJJJJJJJJJJJHIJJJJIIJJJJJGI
@8573880/1
caaggttttcaatagggcattctaacatgt
+8573880/1
CCCFFADFHHHHHJJJJJJJJJJJ4<9<<2
@9278703/1
cccgaataccgattctcagccgagctgcccagtttagtggccaactcttc
+9278703/1
CCCFFFFFHGHGGJGHJJIIJII@GIHHJJC?BGIJJIIIII>GIIJJJI
@9278704/1
cccgaataccgattctcagccgagctgcccagtttagtggccaactcttc
+9278704/1
CCCFFFFFHHHHHJJJJJIJJJGIJJJGJJIJIGIJJEHJIJJIJJJJJJ
@11749769/1
gccgatttgcagactctcagcttcaacgccaaggacttcaactttgttca
+11749769/1
CCCFFFFFHHHHGJJJJJJJIJJJJJJJJJJJJJJJJJJJIJJJJJJJJJ
@8914672/1
caggtaaacagttgtacagtagaggataaaccaatggagcacacttttac
+8914672/1
B@CFDDFFHHHHHJIIJIJJJJJJJJIJJJJJJJJJJJIJJJJJJJJJIJ
@12456706/1
gtggccaccagatcgttgttaaggaacacgcggtagcggaagattggctc
+12456706/1
CBCFFFFFHHFHHIGCGIIIGIFIJIJIIJIJJGGHHIIGGGEHIFHHHH
@13490217/1
ttctttttagaataacattgacattctataaagacgttagagaggttcac
+13490217/1
CCCFFFFFGGHHHJJIJJJIJJJJJJJJJJJJJJJJJJJJJJJJJHGIJJ
@10693471/1
ctggcaaccgccttgaaaggcagattggtcagcaacaaaaatttgcttta
+10693471/1
@@@DDDDDHDADFHGBHH<FCEGHBG@EHIB>@GHIIIIIIIGIIIIIED
@11392491/1
gaaacgctcgtggggagcgatgacgaataaagtatgtgttcaccaag
+11392491/1
CCCFFFFFHHFHHJJGHIJGIJIIJJJIJJJJCHIJIGJJJJJJJJJ
@11392492/1
gaaacgctcgtggggagcgatgacgaataaagtatgtgttcaccaag
+11392492/1
CCCFFFFFHHHHHJIHIIJGIJJIJIJJJJJJFHIIGGIJJIJGIJJ
@10349205/1
ctcctcattaacctctggttttatatccatattttacagctaaattacta
+10349205/1
@@@DDDDDHFHHHGGGGIAFHI?FFHGIIIGIIIIEFHIIIIIIIIIIII
@10349442/1
ctcctccacaacaacaacctcaagcttggggtcaaccacaggtttcacaa
+10349442/1
CCCFFFFFHHHHHJJJJJJJJJJJJJJJJJJFHIJJJJJJIJDHIIJJJI
@12462697/1
gtggtactatgacaacttaaactatcctccacctacacaagctcaataca
+12462697/1
BBBFDDFFHHHHHJJJJJJJJJJJJJJJJJJIJJIJJJJDHIIJIIIJGI
@12093436/1
ggtcacttttcgcgcaaaggtaaaatcgttctagacatactttatgctct
+12093436/1
BB@DFFFFHHHHHIIHJJIJEHIIJIHIHJGIJIJJJIJJIIJGIJJJJJ
@13493041/1
ttgaaattccgcgaaattggcactggcaagtcaaagaagctagccaagag
+13493041/1
CCCFFFFFHHHHHJJJJJIIJJJJJJIJJJIIJJJJJJIJJJJJFIJJJI
@11400110/1
gaaagacttcgactttttactatttttgtatgcacaaa
+11400110/1
@<<?:BBDHACACEEHGBD?HHGEFHA@:?CCBCBDBC
@11400111/1
gaaagacttcgactttttactatttttgtatgcacaaaattcgttctaca
+11400111/1
CCCFFFFFHHHHHJJJJJIJJIJJJJJJIIJJJJJJJJJJJJJJJJJJJG
@11400112/1
gaaagacttcgactttttactatttttgtatgcacaaaattcgttctaca
+11400112/1
CCCFFFFFHHHHHJJJJJJJJJJJJJJJIJJJIJJJJJJJJIJJJJJJIG
@13142616/1
tgacatgttagaatgccctattgaaaaccttgtagtggattcctaatatt
+13142616/1
CCCFFFFDHHFDHIIGIJIGIJGJJJJIJJJIIIJGIJGIIIJGGHIIIJ
@11759478/1
gccgtgtgcccttgagaaatttgctgcctcaaaaacgtatgacaaaacta
+11759478/1
CCCFFFEDHHHFHIGHHIJIIJGHIJJJJJJJJJJIIGGIJIJJJJJJJJ
@11759545/1
gccgtgtttaatttacctagcgcgagg
+11759545/1
@@@DDDDDF4CBFF<:E?EA<C@:10?
@13143123/1
tgacatttcgttaaagaaccacaaaatgtgacatataaaggtgaatatat
+13143123/1
B@@FFDFFHFFHHIJJJJIJCHIIIJIJFGIJIJIGJGIHIBFHIIJIIJ
@12466313/1
gtggttctttaatgaaatgtcaagagcataaagtatgtctagaacgtttt
+12466313/1
@@@FBDDDHH?FHGEIIGGEFDIEGHIIIIFICCFHGHIIIIHIGHHIII
@12792910/1
taaacagttgtacagtagaggataaaccaatggagcacacttttacttca
+12792910/1
CCCFFFFFHGHHHJJGHGGJJIGGIJJJJJIJIGIJGHGHJJJJIIJIII
@12467863/1
gtggtttttttctaaaatcaatttacatattatttttgacttgaataaat
+12467863/1
??@D;BDFHHHDFEHHIGGCGIIIGIIIGGIGIIIIIGHIHIIIIIGIII
@11047362/1
cttgaagtaaaacacgaagaaagtaaagttacaccagttgaagaaataca
+11047362/1
CCCFFFFDHHHHHJJJJIJJJJICHHIJJJJJJJJJJIJJJJIJJJJJJJ
@11047493/1
cttgaagtagattttgtgaaggagcacaacgtaaaacaatatcgaccact
+11047493/1
CCCFFFFDHHHHHJJJEHIJJJDGGJJJJIJHIIJJJJJIIJJJJJJJJJ
@12469187/1
gtgtaattgaagttcgtattatttcctcgaaatcaataatgcaatgtgtt
+12469187/1
@CCFFFFFHHFHHGIIHIIJGIJJFGHIIIJJJJFIIIIIGJEDHGFHIJ
@12469188/1
gtgtaattgaagttcgtattatttcctcgaaatcaataatgcaatgtgtt
+12469188/1
BBBDDFFFHHHHHIJJHIIJJJIJJJJJJJJJJJJJJJJJIJIJJJHIII
@12469189/1
gtgtaattgaagttcgtattatttcctcgaaatcaataatgcaatgtgtt
+12469189/1
BBBDFFFFHHHHHJJJJIJJJJJJJJJJJJJJJJJJJJJJJJIJJJHIIJ
@12795554/1
taaacttttttcgggtttggaaaaaatttcaaattgttcaggtaaaatct
+12795554/1
@@@FFFFFHFHDAFEAFHGH<FHIJJDHHIIJGHIGBFHJJIFFHJG>FH
@12795555/1
taaactttttttcgggtttggaaaaatttcaaattgttcaggtaaaatct
+12795555/1
CCCFFFFFHHHHHIIIEHHBHBHIIIGIIIIIIIIIIIIIIIGGIIIIII
@13497632/1
ttgacttataaaacataatgagtaattctctgaccatagagcttaattct
+13497632/1
CCCFFFFFHHHHHJJJJJJJJJJJIJJJJJJJJJJJJJJHIJJJJJJJJJ
@8224398/1
attttgacatgttagaatgccctattgaaaaccttgtagtggattcctaa
+8224398/1
CCCFFFFFHHHHHJIJJJJJJJIJJJJIJJJJJJJJHJJIIJFHHHIEGI
@8598043/1
caatattagaaattttcaaatattcttcgcttttgactcgacaaaaattt
+8598043/1
CCCFFFFFHHHHHJJJJJJJJJJJJJJJJJJJJIJJIJJJJJJJJJJJJG
@12469518/1
gtgtaccacatctcggatcttgctactaatattcgattcgatagg
+12469518/1
@@@DFDDDHHFBHFGI@HEEF@EFHIEIIGGII9CDHFBBGBHH9
@12470855/1
gtgtattacctctaaagctatctactcgttatatcatcattcaaacattg
+12470855/1
@BBFFFFFHHHHHJJJJIJJJJJJIJJJHJJIJJJJIIJJJJJJJJJJAF
@12470962/1
gtgtattctatatttcggttaaatttaagaggcttttaaaatttaacgtt
+12470962/1
B@CDFFFFHHHHHJJIIJ<3BHHIJJJJIIIJJJJJJIJJJJJJIJIJJJ
@8603336/1
caatcgcaacagacatctacgaacgtctacagttatcctccagttccttc
+8603336/1
??@=BDDFFHHHGGGBHGGGIIJIIJGHGIJIBFFIEF>DECFHGIJIGI
@9293222/1
cccggtttgttctgaaacaaacatcactgtgatgaaaaataaaaaaaaaa
+9293222/1
@<@BDDDFDFHHFEHIIIGIIGGGGJJIIBHHIJIJJJJGIJJJJJJJJH
@9293223/1
cccggtttgttctgaaacaaacatcactgtgatgaaaaataaaaaaaaaa
+9293223/1
CCCFF@DFFHHHGIGHJJGIIGIIJIJIIIIIGIJJJJJIJJJJJJJJJF
@11054197/1
cttgaattttcttttcagcacaaatgtcttttaaaggagctacgaagtta
+11054197/1
?BBABDDFHHHHHJJJGHJIIJIJJJIJIGJJIJJJFGIIJJJJJJJHII
@13503273/1
ttgatttaattttgacatgttagaatgccctattgaaaaccttgtagtgg
+13503273/1
CCCFFFFFHHHHHJJJJJJIJJJJJJJJJJJJJJJJJJGIJJJJIIJGHH
@10005842/1
ctaaaatcaatttacatattatttttgacttgaataaatttttaaattta
+10005842/1
@@@BDDFBBAFDH>FBH<CFDCHGEHBEHF?E@GGIIGC?DBHIIIICCA
@11778039/1
gcgaagaatatttgaaaatttctaatattgcgatatttttttatcgatct
+11778039/1
BCCFFFFFHGHHHIHJJHIJJJJJJJJJJJJJIJJJJJJJJJJJJJIJJJ
@13151874/1
tgagaatcggtattcgggactgaaagacactaagattaccaagttgggca
+13151874/1
CCCFFFFFHGDHHIIIJIGIGIIJIJJJJJIIIIJJJJJJJIJHGIHGIJ
@11055368/1
cttgacatttcgttaaagaaccacaaaatgtgacatataaaggtgaatat
+11055368/1
CCCFFDBEHHGDHIDGHBIHHHGIIJJIJIHHIIGGIHIIIIJDFIJJJI
@9639142/1
cgacggctcagcaactcctggaggacgctgacggg
+9639142/1
CCCFFFFFHAFDHGEBHGB@GDHGDFBBAGHGGGI
@9639143/1
cgacggctcagcaactcctggaggacgctgacgggagtcttgctcggcat
+9639143/1
@C@FFDADHGHHFIJDHIFEECGHFH8FHB8BHIE0;5@ADEE@GEFEB9
@11410135/1
gaaagtcgaacgttcttctgggcttttcctgcttttttagcagctttacc
+11410135/1
CCCFFDFFHHDFAEFHIGECHIGGIIIGII@GIIIIIIIIIIIIIIIGHG
@12474258/1
gtgtgtttggctagattctgtttgacattcgaaaagtaaacgtcagtttg
+12474258/1
BB@BDDFFHGHHHJJIJJJJHIJJJJJJJJJJJJJIGHJJIJIIJJIJII
@13153872/1
tgagcaacatcaacatttaaaagtggcttccagcctcgaatggccg
+13153872/1
CCCFFFFFHHHHHJJJJJJJJJJFHJGIJEH@BGG?D:?HBFABG:
@12800825/1
taaaggtgaatatataactgacatgtttcatatgtagaacgaattttgtg
+12800825/1
CCCFFFDDHHHHHJJJJICEGIIJIIIIJJJIIJFHHIIJIIJJJJJJJI
@11787741/1
gcgatctcctgcaagaactgaacaaagttgaagtccttggcgttgaagct
+11787741/1
CC@FFFFFHGHHHJJJJJJJJJJJJJJHJGIJJEHIJJJJJJIIIIJJIH
@11787742/1
gcgatctcctgcaagaactgaacaaagttgaagtccttggcgttgaagct
+11787742/1
CCCFFFFFHHHHHJJJJJJJJJJJIIJJJJJJJHGIIJJJIIHIJJJJJJ
@10011697/1
ctaaaccttcccactaaagttaaccagacaaagcacctatcgaatcgaat
+10011697/1
CCCFFFFFHHHHHJJJJJJIJJJJJJJJJJJJJIJIJFIJIJJJJJJIJG
@10012167/1
ctaaacgttaaattttaaaagcctcttaaatttaaccgaaatatagaata
+10012167/1
CCCFFDDDHHHHHJJJJJJJHHJJJJJJJJJJJJJJIIJJJJJJIIJJJJ
@10012168/1
ctaaacgttaaattttaaaagcctcttaaatttaaccgaaatatagaata
+10012168/1
CCCFFEFFGHGHHJJJJJJJIIIJIJJJJJJJIJFIHGGGIJJJIIJJJJ
@10012169/1
ctaaacgttaaattttaaaagcctcttaaatttaactgaaatatagaata
+10012169/1
@??DD;==CCFBFFBGB??<FHFHFH>BHHIIBGH@EG???BCBBBB?DF
@8611969/1
caatgggattgcccatcactttgtcatcgaacgatgtcaccacctgattg
+8611969/1
@@@FFFFDBHHGHJJJGGIIJJGGFHIGGGIEAGEHCFHGIIJGIJIC@G
@11062166/1
cttgaggaagtaacggcagcactattgacactaagaaatcacagagcccc
+11062166/1
CCCFFFFFHHHHHJJJJJJIEGCGGIDFHGHGGIGHIJEGEHE<F?BHIJ
@11415710/1
gaaatatagaatacaccccttaatcagctacaacagtcaacatttcccac
+11415710/1
CCCFFFFFHHHHFIJJJJJJIJJJJJJIJJJIJJIJIJJIIIJJJIJJJI
@8613466/1
caatgtcaaagagaaggatagcaactaattttacaagctatactttgcat
+8613466/1
CCCFFDFFHHHFHHJJJJJJJIIJJJJJJJJJJJJIJIJJJJJJJJJJJJ
@11792252/1
gcgccatccacgagccaatcttccgctaccgcgtgttccttaacaacgat
+11792252/1
CCCFFFFFHHHHFHIJJJJIIJIIEHGHIJGIE6;;BAFCE@@@EGG@??
@13159616/1
tgataacatgcataaaatataataaaaatttatagttttttgcattttta
+13159616/1
CCCFFFFFHGHHHJJJJIJJJJIJJJJGIIJIIGIIIJJJIJJIIJJJJI
@11793112/1
gcgcgaaaaccattatgttttactaatttttcaataaagtacactttatt
+11793112/1
@@@DD:DDH?F;:F<C?<CHH4:CDFBGIII>BGBDHIC?BFFFEHIDHI
@12108591/1
ggttctgcatgaatgccatctgggcccggggctctgtgatttcttagtgt
+12108591/1
BCBFFFFFHHHHHJJJJJJJJJJJJJJIGJJAFGC99?4=BC<=C48==8
@8615131/1
caatgttttttcttcgatgtccacgtaggttacctcgaaggattgttcgc
+8615131/1
@??DFBDFGGHHDGIIDGGGHEHEE@DC=DDFHGHHGB@BFBBBBBFHBH
@9304049/1
ccctatttaaattttgtaaatccacattttcgggttctatgtagactttg
+9304049/1
@@@FADEFFHHFHIIEIGGIIGHHHHIIIIIDII8E;?DFGGGHGGEHIG
@11421968/1
gaaatggaacacgaagagggactaccacacgaaaggcagttcaccatcgc
+11421968/1
CCCFFFFFHHHHGJJIIIJJJJJJJJIJIJIJJIIIGIJHIIIJJJIJJJ
@11422240/1
gaaatggcctccatgccgagcaagactcccgtcagcgtcctccaggagtt
+11422240/1
CCCFFFFFHHHHHJJJJIIJIJJJJJJJJIIFHDGEIGIIJIJGJIIJ;D
@12109558/1
ggttgagtgaaaaaggtgggaaatgttgactgttgtagctgattaagggg
+12109558/1
?@=ADDFDFHDHFJJICFHIEHJJJHIIGGIJGIIIJIIIJHIGIIBIII
@10014072/1
ctaaagagttccatcacggttcttaaaaactttttcggggtatctggtac
+10014072/1
CCCFFFFFFHHHHJJJJJJGIIJJJJJJJJJJJJJJJJJJ@GHIJJJGHJ
@10014920/1
ctaaagctatctactcgttatataatcatcattcaaacattgaagcc
+10014920/1
@B@FFFFFHHHHHIJJJGIJJJJJJJJJIJJJJIJJIJIJJJJJJJJ
@10367716/1
ctcgaaatcaataactcgacaaaaattgttcccttttgagctattgcgat
+10367716/1
BCCFDFFFHGHHHJJJJJJJJJJJJIJJJJJJJJJIJJJJJIJJJJJJJJ
@10367717/1
ctcgaaatcaataatgcaatgtgtttaaatttttgtcgagtcaaaagcga
+10367717/1
CCCFFFFFHHHHHJJJJIJJJHIJJJJJIJJJJJJJJJJJIHIIJJJJJJ
@10017605/1
ctaaagttaaccagacaaagcacctatcgaatcgaatattagtagca
+10017605/1
CC@FFFDEDHHHHJJJJJJJJIIJFIIHJGJJJGHIBGBDFFDEHGE
@10017606/1
ctaaagttaaccagacaaagcacctatcgaatcgaatattagtagca
+10017606/1
CCCFFFFFHHHHGJJJGIJEDGHJGGIIJJJJJJGJEEDGGGBG?DG
@12486827/1
gttaaatttaagaggcttttaaaatttaa
+12486827/1
@C@FDFFFFDFDHAEFHHIGGIJGGI>HF
@12488143/1
gttaaccagacaaagcacctatcgaatcgaatattagtagcaagatccga
+12488143/1
CCCFFFFFHHHHHJJIJJJJIJJJJJJJJIJIIJJJJGIIIJJJJFHIJI
@11800400/1
gcggcatcagaataatggaatggataggaataattcccaaaagtgaacga
+11800400/1
CCCFFFFFHHHHHJJJJJIGHGIJJJJJIJJJJJJJJJJJJJIGGIJJJI
@11436327/1
gaacaggcaaaactccgaaggaagccaagggctcggctgctcatcatgcc
+11436327/1
CCCFFFFFHHHHHJJJJJJJGFIJIJJJJJIJIJJJIGGGCE;@FGGCEH
@11803145/1
gcggggagcacttctatttatggctt
+11803145/1
CCCFFFFFGHHHHJIGGIJEIGIJJJ
@10373857/1
ctcgaatagctcgtacttcggcacttgtaacttgttcaaattgtccatcc
+10373857/1
CCCFFFFFHHHHHIIJJJJIJIGIJJJJJJJJJJIJJJJJJJJJJJIJJJ
@10027033/1
ctaacataagtatgacataactgatatgtcaaacactgcagttcgtccga
+10027033/1
CCCFFFFFHHHHHJJJJJJJJIJJJJJJIJIJJJJJJJJJIIJIJJJJJF
@9648516/1
cgactttttactatttttgtatgcacaaaattcgttctacatatgaaaca
+9648516/1
@@?BDDDDH?BB?CGHII:A?A?CHHDGHIAHFEFHEGEGHEDHBFHIEG
@10375896/1
ctcgacaaaaatttaaacacattgcattattgatttcgaggaaataatac
+10375896/1
CCCFFFFFHHHHHJJJJJJJJJJJJJJJJJJJIJJJJJJJJJJJJJJJJJ
@11443825/1
gaacgttcgactttcacttcattctatcggcctttcttctctttgccgta
+11443825/1
CCCFFFFFHFFHHIIEHHIJIJJJJJJJJIJJJJJJJJJJJJJJJJJJHH
@11445297/1
gaactatggaggaatattacaataagccgaataaaaatgcaaaaaactat
+11445297/1
@<@DFFFFFHHGGIIJJIJJJJJJJJJIGHHIIIJJJJI@DHHJJJJJIJ
@13169656/1
tgatgattataattaataactagtgcctaataatagtgtattacctctaa
+13169656/1
CCCFFFFFHHFGHJIJHIIHIIIFFHJJJIIJJJJJHIIGHIJIIJIJJJ
@10712610/1
ctggctccaagagatgtgcatgtcccgcagatggccaccaccattctatg
+10712610/1
CCCFFFFFHHFFGJJIFHIJJJJIJJJJJJJJIJIJJJIGIJGIJJJJJI
@11079318/1
cttgccgacggaatttttcagcgttttgtggaactgtgaaactttgtggg
+11079318/1
CCCFFFFFHHHFHIJJJIGIGGGFHIJCDFHGJJJJBFGIJJJJJIGIII
@9316787/1
ccctttttgtggagaggtactatgtgtgtttggctagattctgtttgaca
+9316787/1
C@@FFFFFHHHHHJIJJCGHIIJJIIFHIIJJJJJJJJJJJJJJJJIIJI
@12125193/1
gtaaaagtgtgctcaattggtttatcctctactgtacaactgtttacctg
+12125193/1
@B@FFFFDHDFHHJJJJJJJFHIJJJJJJJIJJJGIJJJIJJGIJJJJJJ
@12125194/1
gtaaaagtgtgctcaattggtttatcctctactgtacaactgtttacctg
+12125194/1
C@CFFFFDHCFHFIEHIJIJCGHEHIIJJIJJJGIIIJJJIIJJJIIIGG
@11447273/1
gaactgtgttaaaaatgaattctcaaacggcgttaaaccttttacttaag
+11447273/1
CCCFFFFFHHHHHJJJJJIJJJJJJJJJJIGIIJJJIJIJEIIJJJJJJI
@8948327/1
cataatttgcgacatttgacgtacggttcaagtagccgaagtaaaag
+8948327/1
@?<BDDDDHHHAD@FHG?HHD<CEGDCGGGED??GD9FGIE?FFFI@
@8948395/1
cataatttgtggacataaaggaaagaaaaaaatgtcaaaattttgcaaat
+8948395/1
CCCFFFFFHFFFDHGJIJJJICGJJJJJJJJJJJHHGIIJJIGIJJJJJJ
@13173122/1
tgattatataacgagtagatagctttagaggtaatacactattattaggc
+13173122/1
@@?DBBDADFFFFAE1C4CHEHEHFIEEEHE?EF>EFDGEGAGIDBFFCE
@12503016/1
gttagagaggttcactaaaaaatattaggaatccactacaaggttttcaa
+12503016/1
@@@DFDEADH:DH@FEHIIIIGHEGHAFGGGHGIII<??@DGI9D<DHGE
@11815115/1
gcgttaccagcgcttgaggaagtaacggcagcactattgacactaagaaa
+11815115/1
BCCDDFFFHHHGHJJJIJJJIJEGHIJJIIIDBHHIIJDCHGIGEIGGHI
@9654786/1
cgagaatttgaaaagcgagcttcatgatcccctgaaaaatatatcttgaa
+9654786/1
@C@FDFEEH?FHHIDGHBGBGIBFHFEIGHHIGIIIIIIIIIIIIIIHII
@11815725/1
gcgttccgttggtctgattggcttgttcggg
+11815725/1
?7?DDDD?ADDDDEEIIIIIIIII1<??;DD
@11082460/1
cttgcgtggacacgcatattacacatccatttatgcaggacttctatcta
+11082460/1
BBBDDFDFHHHHHJJJJJJJJJJJJJJJJJJJJIIJJIJJJJJJJIJJII
@11449009/1
gaactttgtgttacaggatctcctttatgttttgcagcttgttgttcagg
+11449009/1
B@BFFFFFHHHHHJJJJIJJJJJJJJJJJJJJJIJIIJJIJHIJIJIIGI
@10382714/1
ctcgagtacctcaaaatcatgaccaaaaagtgaacagctatcgatacaca
+10382714/1
CCCFFFDFHHHHHJJJJJJJJJJJJJJJJJEGIIJJJJJJJJJJJJJJJJ
@8635460/1
caatttgaaatttttccaaacccgaaaaaagtttatttatcatacacagg
+8635460/1
CC@DFFFFHHHHGIJIJJJIJJJJJJJJJJJGHIIJJJJJJIJJJJJJJI
@12128662/1
gtaaaatcttgcttcatgattgaaaatttgcaaggtttggaggagttgta
+12128662/1
B@1DDFFFHHGGHJJJJIJIIIIJJIIJJJJJIGIFGIJIIIJIIIIJGH
@12128663/1
gtaaaatcttgcttcatgattgaaaatttgcaaggtttggaggagttgta
+12128663/1
C@CFFFFFHHGGFIHGGFFFJFDHIJIJJIIIJJJDGIGIFGHBF0?FBF
@11084384/1
cttgctggatctcttggtcggaaaagtgactcccgaacaagccaatc
+11084384/1
CCCFFFFFHHHHHJJIFEIIJJJJIJIJJIJJJJJJGIJIJIJJIJJ
@11084798/1
cttgctgttgtggaggaccagggtgctgttgtctcgttcc
+11084798/1
CCCFFFFEHHHHHGIJGII?GGJAFGHIHIIFGCEA@FDH
@10723262/1
ctgggcaaatcaatcaatttgcctcgaaatctaaggttatattactttta
+10723262/1
B@<DFFFFFHHHHJIJJJJJJJJJJIIJJJJJJJJJJJJJJJJIIJIJJJ
@12818503/1
taacgagtagatagctttagaggtaatacactattattaggcactagtta
+12818503/1
CCCFFFFDFDHFHJJJIIEIEHIHIFIIJJGIIJIJJGJFIGIIIJIIIJ
@11451196/1
gaagaaaggccgatagaatgaagtgaaagtcgaacgttcttctggg
+11451196/1
C@CFFFFFHHHHHJJIJJIJJJJHIHJJJDEGIJ9:0B;?D??8=F
@10724320/1
ctgggcccggggctctgtgatttcttagtgtcaatagtgctgccgttact
+10724320/1
@@@DDDDDFFFFAEE?<9:?BFF<?F4?:??DFGBG>?<<?4=CA4@5C@
@12509355/1
gttatatattcacctttatatgtcacattttgtggttctttaacgaaatg
+12509355/1
@?@DFFFFHHHFHJGIJBHEIBEFHHIIJJJGFGGHIEHJJIJJIIJJHH
@12509356/1
gttatatattcacctttatatgtcacattttgtggttctttaacgaaatg
+12509356/1
CBCFFFFFHHHHHJJJJJJIJIJJJJJJJJJJIIIIIJJJJJJJJIJJJJ
@8242430/1
atttttagattctggaatgtcattagatgctgtgtggaaagtgtactata
+8242430/1
@@CFFFFFFHHGHJJFHBHEFGIIIIIJIIJIFFEGIGIJICGDAHIJJJ
@12819196/1
taacgctttatcgggttctgctaagtggtaagtagaaggtaagccactta
+12819196/1
CCCFFFFFHHHHHJJHIJIGJJJJJHIJIJJJIIJIIJJFHHJJJJJJJJ
@12819544/1
taacgtctttatagaatgtcaatgttattctaaaaagaagactgctaaac
+12819544/1
CCCFFFFFHHDHGIGJGGFJIJJIIIIJJIJJJJJJGJJIIJJJJJIJJI
@8953980/1
catagtatccctgataaaagcattgcagattgtgtagaagcagttatagg
+8953980/1
CCCFFDFFHHHHHIJJJJJJJJJJJJJJJJJJHIIIJJJJJJJGIIIJJI
@12821614/1
taactttccttgttgtccagaaacgtcatcatactagacttttcccattg
+12821614/1
CCCFFFFFHHHHHJIIJJJJJJJJJJJJJJIJJIJJJJIIGJJJIJJJJJ
@11823316/1
gctaattttaacaaccatcccactgtacgagaattcggtttttcagtttc
+11823316/1
CCCFFFFFHGHHHJJJJJJJJJJJJHGIJIJIJJJJJJGHJJJJJJJJJJ
@13180549/1
tgcaatcttcttttccggaaaatgctcgaaaactcaattggcgcac
+13180549/1
@@?BDBB?FF<FHI@G?G:FHI<FHCCA@FHIB<BBGCGDHGGG:A
@8647962/1
cacaaagttctcaacaaccagctcctacatctcaacaacaagctgcatgg
+8647962/1
@;?BDDDDHFHGGIIHGIIGGIIIIIIGGGIIIIIIIIGHIIIIIIIIIG
@8648039/1
cacaaagtttcacagttccacaaaacgctgaaaaattccgtcggcaagaa
+8648039/1
CCCFFFFDHHHHHJJHGJJIJJJJJJJIJJJJJJJJJJJJIIIJIJJJIG
@9662133/1
cgagcgagacaacagcagtctgctcctcctcaacaacaacaacccacttg
+9662133/1
CCCFFFFFHHHHHJHIJJHIJJJJJJJJJJJJJJJJJJJJJJJJJJJJIJ
@9662488/1
cgagcgtttctttagtctgtatattttcttgtatcacttattgcgtcttt
+9662488/1
@@@BDD@DF?CFH>CAFED<CCDHIIIABFDB?GG?DFHCEH>AFFGFII
@9662662/1
cgagctattcgagcagcatgcaagagagtccaaagagaaggttatgaacc
+9662662/1
CCCFFFFFHHHHHJJJJJJJJIJJJJIJHHIJJJJIIJIIJFHIJJJJJI
@12136250/1
gtaaacgtcagtttgcgtttcaatgcatcgataagacgaatggtaaagct
+12136250/1
CCCFFFFFHHHFHIHHIFIIIGJJJJJJJJIJJJIIJJJJJJJHIJJJJJ
@11830249/1
gctagattctgtttgacattcgaaaagtaaacgtcagtttgcgtttcaat
+11830249/1
CCCFFFFFHGGHHJGGIJJJJJHJJJJGIJJJJHIJIIJIJIIIJJIJJI
@10390501/1
ctcgatttggaccagttcgtatttgggagtgatgccgcgacggctcagca
+10390501/1
CCCFFFFFFHFHHHIFHIJDHGGIJGJGIFEHIJJJJIIEHIHHFFFFEE
@11458223/1
gaagaatatttgaaaatttctaatattgcgatatttttttatcgatctgg
+11458223/1
CCCFFFFF<FHHHJJJJJJJJJIJGIJJJJJJJJJJJJJJJJJIJJJJJI
@13184077/1
tgcagaaccgattaagaaaggggcagacaacttcatgtacaaatacctca
+13184077/1
<?@D?BDDD>HAHG<?CFGDAFGGI:GAGEEH49?GC?BBGHGGHGGCGG
@13534620/1
ttgtcatcgaacgatgtcaccacctgattggtgatatcagccgctccggg
+13534620/1
CCCDFFFFHGGGHIJJGJJJJIJJJJHIJIJCDHIJIJJJIJJJJJJIGI
@13185765/1
tgcagattggtgaagcagaacaaccattctgtacaattggtgacagaaat
+13185765/1
CCCFFFFFHHHHHIJJJIJIJJJJJJJJJJJFHIJGIIJJHIHIFIJJJI
@8654507/1
cacaaccttctcaattaataaaagacaaagaggaaacttcaccagttaaa
+8654507/1
B8BDFFFFHHHHHJJJJJJJJJJJJJIJJJJJJJJJJJJJJJJJJJJJJJ
@11833099/1
gctatctactcgttatataatcatcattcaaacattgaagccagatcgat
+11833099/1
CCCFFFFFHHHHHIIJIJIJJJIJJIJJJJJJJJJJIJJJJIJIJJJJJJ
@11461163/1
gaagaatttgtcacctctccatattcctttatcaacattcacttctttac
+11461163/1
C@@FFFFFHHHHGIJGIGJJJJIIGJJJJJJJJJJJJIJJJJJJJJJJIJ
@8961613/1
catcaatattatctatcgatactgaatgtaattttttatatagtgccccg
+8961613/1
CCCFFFFFHHHHHJJJJJIJJIJJJJJJHIJIJJJJJJJJJJJGIJJJJF
@8657304/1
cacaagcaatgtcaaagagaaggatagcaactaattttacaagctatact
+8657304/1
C@@DFFFFHHHHHJJJJGIJJJJJJJJJJJJIJIIJJJJJIJJJJIJJJJ
@8657305/1
cacaagcaatgtcaaagagaaggatagcaactaattttacaagctatact
+8657305/1
CCCFFFFFGHHHHJJJJIJIJJJJJJJJJIJJJIJJJJJJJJJIJJJJJJ
@9668342/1
cgaggtaacctacgtggacatcgaagaaaaaacattgaccaatcgccacc
+9668342/1
CCCFFFFFHHHHHJIJJJJJJJJJJJJJJJJJJJJJIJJJJJJJBFHIJJ
@13539663/1
ttgttgttgagatgtaggagctggttgttgagaactttgtgttacaggat
+13539663/1
CCCFFFFFHHHHHJIIJJIJJIJJHIJIJJIJHJJJJJIGHIJJIJJJGI
@12144317/1
gtaaatcctgcaaggattgccacatcttgtgagccgccattctcttggct
+12144317/1
CCCFFFFFHHHHHJJIHJJIJJJJJJJJJIJJJJIIJJJJJJIJJIJIJI
@12144430/1
gtaaatctacacaaaaatgtcaaatcatgtcaaaaccccggcgatggttc
+12144430/1
@CCFFFFFHHHHHJJJJJJJIJIJIJJJJIIIJJJJJJJJJJJIJJJDHI
@9341579/1
ccgagcaagactcccgtcagcgtcctccaggagttgctgagccgtcgcgg
+9341579/1
CCCFFFFFHHHHHJJHHIIIFIHIIIJJJJJGIHGIIJJJJIJJHIJJHF
@9341580/1
ccgagcaagactcccgtcagcgtcctccaggagttgctgagccgtcgcgg
+9341580/1
CCCFFFFFHHHHHJJIGHGIGGCGHCHIGIIFHDHIIIIHIIIG@FGI<D
@13190473/1
tgcatgaatgccatctgggcccggggctctgtg
+13190473/1
@@@DA;;BFDFBAHC:<<;@?FF>DB?@FGG??
@12832445/1
taataatagtgtattacctctaaagctatctactcgttatataaccatca
+12832445/1
CCCFFFFFGHHHHJJJJJJJJJJJJJJJJJJJIJJIHIIJIJII<GHIJJ
@12832446/1
taataatagtgtattacctctaaagctatctactcgttatataatcatca
+12832446/1
@?@DFFFFHHHFHIJJJJJIIJJJJIIJJJJIIJJIIJJJJJJJJJJIJJ
@12527976/1
gttcaccatcgcttgtcatgtgttgaaattccgcgaaattggcactggca
+12527976/1
@BBFFFFFHHHHHJJJIJJIHHIJIIJJJJJJGGHBEHGEIIIJGGHIII
@8665787/1
cacacacgcatttttaaatttaaaaatttattcaagtcaaaaataatatg
+8665787/1
CCCFFFFFHHHHHJJJJJJJJJJJJJJJIJJJJJJJGIJJJJJJIJJJJJ
@8666500/1
cacacatagtacctctccacaaaaagggaaataaacaaggatgtaagaac
+8666500/1
CCCFFFFFHFHHHIJJIJJJJJJJIJIIJHJJIJIJJJJIJJIGHIJIJJ
@10060878/1
ctaatttgtgtaattgaagttcgtattatttcctcgaaatcaataatgca
+10060878/1
CCCFFFFFFFFHHJJIIJIIJIIIJJJJJJJJJJJJJJJJJJJJJJJJJJ
@10060971/1
ctaattttaacaaccatcccactgtacgagaattcggtttttcagtttct
+10060971/1
CCCFFFFDHH?FB=GH@FHIIGGGHGIEIGFGIIIIIGHIIIIIIGHAGH
@10061648/1
ctaatttttcaataaagtacactttatttaagaacaaacaggggagaaaa
+10061648/1
@@@DDFFFHACFDGGGG<CHHIIIICHGE>HGGIGGGFHG@C7<0DFFHD
@9675371/1
cgataaagcgttaccagcgcttgaggaagtaacggcagcactattgacac
+9675371/1
@@@DFFFBAHHHHJJIJIJGIJIFHJJJI?DHIIIIIGD<CFHGG48@;@
@9675372/1
cgataaagcgttaccagcgcttgaggaagtaacggcagcactattgacac
+9675372/1
CCCFFFFFHHHHHJJJJJJJJJJJJJJJJIJGHJIJJJF@FFHII@EHDG
@8669523/1
cacacggcaacaaaaagtgataatggatacaaatttgactactgtatagc
+8669523/1
CCCFFFFFHHHGHJJII<CBGHIIIJJJJIJJIEIJIIJJJJJJCIGIIE
@9349232/1
ccgatgatatgatatgtatttattatattgtgaagagggagcatttattt
+9349232/1
CCCFFFFFHHHGHJJJFHIJJGJJIJJJJJJJJJJJJJJIGIJIJJJJIJ
@11846173/1
gctgaagtaaaagtgtgctccattggtttatcctctactgtacaactgtt
+11846173/1
@CCFFFFDHHHHHEGGGIJJJJJJJIHHJJJJJIIJJIHIIIIJJJJIIJ
@11846778/1
gctgaatcggtccggccgagtgcatcatggtcatgttttgggactccatg
+11846778/1
CCCFFFFFHHFHHGIIJJFJFGGIJJJJJJHIJJJJJJJJIIJJGHIIJI
@11847087/1
gctgaatgtgcgccaattgagttttcgagcattttccggaaaagaagatt
+11847087/1
CCCFFFFFFHHHGIJJJJJIJHHIJJJJIJJJJIJJJJIJIJJJJJJJIG
@8671819/1
cacacttttacttcagctacttgaaccgtacgtcaaatgtcgcaaattat
+8671819/1
CBCFFFFFHHHHHJJJJIJJJJIIJJJJIJJJIJJJJJJJJJJJJJHIJJ
@10754712/1
ctggttgtagagaccgaatgtgaggaaatagaagatgtagaagttcccaa
+10754712/1
=1=D:AD@?F:D?GFA8EGE9:EFGDFAG?B<<D9BBFFF<?90?BD8?F
@12836098/1
taatattgatgattataattaataactagtgcctaataatagtgtattac
+12836098/1
CCCFFFFFHHHHHJJJJGJJJJJJJJJJJJJJJJJJJJJJJJIIHIIJJJ
@8674403/1
cacagagccccgggcccagatggcattcatgcagaaccgattaagaaagg
+8674403/1
CCCFFFFFHHHHHIJJJJJJJJIIIIJJJJJJJIJJJJJIJJJJIJIJHH
@11103954/1
cttggcattaaccttaagtaaaaggtttaacgccgtttgagaattcattt
+11103954/1
@@@7B=A2C?FDD<F<GB<CFHIEFBHHFIEDCF@:FF@BF;FFF@BFFF
@9351616/1
ccgattctcagccgagctgcccagtttagtggccaactcttcgtcactcg
+9351616/1
CCCFFFFFHHHHHJJJJJIJJJJJIJJJJJJJJJJIJJJJJJJJJJJJJJ
@10759426/1
ctggttttttcaaatttgttcagcaactcacggaaacaagttgagaaatc
+10759426/1
@CCFDDFFHHFHHJJIJGEHGFGHJJJJJJJIIIJJIJIIJJGIJIJIGI
@11474460/1
gaaggattgttcgctagcgatctcctgcaagaactgaacaaagttgaagt
+11474460/1
CCCFFFFFHHHHHJJJJJJJJJJJJIJJJJJJJIJJJJJJJJJHIGIJJF
@11474461/1
gaaggattgttcgctagcgatctcctgcaagaactgaacaaagttgaagt
+11474461/1
CCCFFFFFHHHHHJJJJJJJJJJJJJIJJJJIJIJIJJJJJJJGIGIIJF
@11107903/1
cttggctgccgaatgtttggcgtctttcttcgatcttccggttccggtgg
+11107903/1
@@@ADDDDHHHFHEGEHIII>G1?FHIEHGGHBHEFGGIAH:AFGBH4;E
@11107904/1
cttggctgccgaatgtttggcgtctttcttcgatcttccggttccggtgg
+11107904/1
CCCFFFFFHHH<FHGGIIGIGGCFIGIDGIEHEIEIIEGBG@GHH@FEGD
@10407532/1
ctcggccggaccgattcagcccccaccaagggaagggggcggccccc
+10407532/1
CCCFFFFFGHHGHIJJIIIDIIJJGIJIJEGIIGGE<BB8;@<B@BB
@12542293/1
gttccatttatcaaggttttcaaactgttaaaaaacctgctgaatgtgcg
+12542293/1
CCCFFFFFHGHGHJJJAGIIHIIJJJJJJJJJIIJJJJJJJIIJJJHHIJ
@12542311/1
gttccatttcctgccgagattcgttcgagaacttccagaaaaaggaaaag
+12542311/1
CBCFFFFFHHHHHJJJIJJJJJIJJJJJJJJJJJIJIJJJJJJJJJJJJI
@11108500/1
cttggcttccttcggagttttgcctgttccgtagcagacggccactggca
+11108500/1
@??DDFFFHHHHDHIDHCGGIDFHIIHIFH:?DGIIGGCGE<DHEGIIII
@11852367/1
gctgcctcaaaaacgtatgacaaaactatagagaaaccagaattacagga
+11852367/1
CCCFFFFFHHHHHJJGIJJJJJJJJJJJJJJJJJJJJJJJJJJJJJJJJJ
@10408556/1
ctcggctgctcatcatgccctcgagtacctcaaaatcatgaccaaaaa
+10408556/1
@@@DDDDDDBD<DFGGGHHH@F:CE:;EGBD3?DH?:B@?@@FEG@DG
@12548517/1
gttcgacttgatctggaccggttgcatatttgcaaaagcatggttgacct
+12548517/1
@@@FFDFFHHDHFJJJJJJJJEFHIIJHGJJJIJJJJJGIIIJIIIIIGI
@12548528/1
gttcgactttcacttcattctatcggcctttcttctctttgccgtatttt
+12548528/1
CCCFFFDFHHHHHJIJHIJIJJJJIJJJJJJJJJJIIIJIIJIJEHJJJJ
@11856225/1
gctggatattcttgtttcacaactaattcaggaggtaaatattcttccaa
+11856225/1
CCCFFFFFHHGHHIJJIJJJJJJJJJJJJIJJFHIGFGIJJJIIJJJIJJ
@11857169/1
gctggatctcttggtcggaaaagtaacgcccgaacaagccaatcagacca
+11857169/1
CCCFFFFFHHHHHJGHIJHJJJJHHIJJJJJJJGIJJJJJJJJJJJJJJJ
@11857170/1
gctggatctcttggtcggaaaagtgacgcccgaacaagccaatcagacca
+11857170/1
CCCFFFFFHHGHGJHIIJGIJJIHHJJIIIJIJIIJGIJIIJIJJJJJJJ
@10764159/1
ctgtacaactgtttacctgtgtatgataaataaacttttttc
+10764159/1
???BBDDADDDDDE@4C@F<CACEEAEFIEEIEEIIIIIDDD
@8682218/1
cacagtcatagatccaatcctataattatccatttcctgtaattctggtt
+8682218/1
C@CFFFFFHGHHHJIGGIIJIGIICIIJJJIGIECHIIH@FEFIIIGIDH
@11479454/1
gaagtctttcgagacatactcttcggagaatcacaaaactcatgatactt
+11479454/1
@CCFFFFFHHHHHIJJJJJJJIJJJJJJJJJJJJJJJFIIJJJJJJGJIJ
@9358878/1
ccgcataactgagctgtggaggtctaattccaaagtgaacaatctctgga
+9358878/1
@@@DDDDDBFBFBFFEA?GHFFF@@FBHIG<CFEE9C??H@GEHIIC@DB
@12158726/1
gtaagatatcctaaactcacttttttccgaaaaaatatcgcaatagctca
+12158726/1
B@BFFFFFHGHHHJJJJJIJJJJJJJIJJJJJJJGJJIJJJIJJJJIJJI
@12553208/1
gttcgggagtcacttttccgaccaagagatccagcaagttcttggctgcc
+12553208/1
=:1ADFFFHHHHHJJJJJJJIJJIJJJJJJJJIJJJJJIJIJJJIJJJJI
@12840382/1
taatgaatcatccatcgtattacagtatatttctgttttagaagtctcct
+12840382/1
CCCFFFFFHHGHHJIJJHGGIJJJJIJJJJJJJJJJJIJJIJIJIIJJJJ
@8688052/1
cacatcattcgtcgtgtaccacatctcggatctt
+8688052/1
@@@DDDDDHHHHHIGFACEF:<<A3<C3E8?0?G
@8688797/1
cacatctcggatcttgctactaatattcgattcgataggtgctttgtctg
+8688797/1
CCCFFFFFHHHHHJJGGIJJJJJJIJJJJJJJJIJJIJJDEHIIIIHJJJ
@8688865/1
cacatctcttggagccagccaatgggattgcccatcactttgtcatcgaa
+8688865/1
CCCFFFFFHHHHHJIIJIIJGIJJJJJJIJIJJJJJJJJJJJHIJIJJJI
@8688957/1
cacatctgttaaaggcaaatatgatgtaatctttgtcgtcgtaccaaata
+8688957/1
CCCFFFFFHHHHHJJJJJJJJJJJJJJIHIJJJIJJIJJJJHIIJJJJJF
@12166212/1
gtaatatgcgtgtccacgcaagtacctgctggaacgtttaaatttctgtc
+12166212/1
CB@FFFFFHHHHHHJIIIJJJIFHGJJJIIJJIJJJIIIGIJJIIGGABF
@8690984/1
cacattcataagtgaattctctacagtgtggcggaccaaca
+8690984/1
CCCFFFFFHHHHFHIJJJJJJJJJJJHIHHIJJJ??F;D;?
@8271841/1
atttttttatcgatctggcttcaatgtttgaatgatgattatataacgag
+8271841/1
@CCFFFFFHHHHHJJJJJIJJIFHJJIIIIIJIIHGJIIJJJJJJJJJJJ
@8271842/1
atttttttatcgatctggcttcaatgtttgaatgatgattatataacgag
+8271842/1
CCCFFFFFHGHHGJJJJJIJJJJJIJHIIJJJIIGIJJJJJJJJJJJJJJ
@10775665/1
ctgtctttcttataccactccggagctgcgtcactgtacacgtcgga
+10775665/1
CCCFFFFFHHHHHJJJGIJJJIJJJJIJJIIJJJIJHIHIJJJJJJI
@10074774/1
ctacagtacgcaagaataagattatggaaggaataacacgggctaatttt
+10074774/1
CCCFFFDDHHGHHJJJJGIIDHHJJJIJJJGDDGGH9BGGIIIBFIDHGI
@11865472/1
gcttaagtggcttaccttctacttaccacttagcagaacccgataaagcg
+11865472/1
BB:BDFFDHHGHHIIJJJJJIJJJJJJJJJJJJJIJJJJIIIIJIJJIJJ
@11865473/1
gcttaagtggcttaccttctacttaccacttagcagaacccgataaagcg
+11865473/1
CCCFFFFDHHHGHIJJIJJGIJIJJJJJJJJJJJJJIJJJJJIIJJJJJJ
@12166617/1
gtaatattcctccatagttcttacatccttgtttatttccctttttgtgg
+12166617/1
@@@DDFFFHHGHHJJJIHIIIJJJIJJJIGIJJIJJIIIGHIIJIIIHIF
@11118205/1
cttggtcggaaaagtaacgcccgaacaagccaatcagaccaacggaacgc
+11118205/1
CCCFFFEFHHHHHJGHIJIIIJIHIJJJJIGIJIIIIJJJJJJJGIGHFF
@11118206/1
cttggtcggaaaagtgactcccgaacaagccaatcagaccaacggaacgc
+11118206/1
CCCFFDDFGDHHDI2AEHHHIIBFGIIIGIIBG>FF>FHIAFGIG;C8@E
@8984350/1
catgaccaaaaagtgaacagctatcgatacacagtcatagatccaatcct
+8984350/1
BC@FFFFFHHHHHCGHHIJGIGIHHHIIHJJJJGFGIIIIJIIJJJHIJF
@10075985/1
ctacatatgaaacatgtcagttatatattcacctttatatatgtcacatt
+10075985/1
CCCFFDDFHHHFDGGFFGEHEHDIIIIJIFIJEHJJJJJJJJJJJJJJJJ
@9366073/1
ccgcgaaattggcactggcaagtcaaagaagctagccaagagaatggcgg
+9366073/1
CCCFFFFFGHHHHIJJJJJJJIFGHJJIIJIIJJJJJIJIJIGIGIJGII
@13208248/1
tgcgtctttgctttggtcactttacgcgcgaaaaccattatgttttacta
+13208248/1
?@@?=@@DFHHFHIHBHAE@DHIBEEHGDFIIIIG==FGHCGEEE@HHFF
@10781591/1
ctgtggtggagtttgttgtctaccccatgcagcttgttgttgagatgtag
+10781591/1
BCCFFFBDHFHHHJJIJJIJJJIJJJJJJJIJJJJJJJJIIJIIHJJIIJ
@8696498/1
caccaagagaagaaagctatacagtagtcaaatttgtatccataatcact
+8696498/1
CCCFFFFFHHHHHJJJJJJJJJJJGHHHIIJJJJJJGIJJJJJJJJJJJJ
@10421192/1
ctcgtcatttcttccgactaaatactgatttaacatgtcctcgatttttt
+10421192/1
CCCFFFFFHHHHHJJJIJJJJJJJJJJJJJJJJJJIJHHIJJJIJJJJJJ
@9686954/1
cgatagctgttcactttttggtcatgattttgaggtactcgagggcatga
+9686954/1
@@@DDDD>FCDB?GFHHII@H3AEHGBGHIIC?GI:CGFGGDGIIDFIG@
@10784292/1
ctgttaacttcgtagctcctttaaaagacatttgtgctgaaaagaaaatt
+10784292/1
@CCFFFFFHHHHHJJJJJJJJJJJJJJJJJJJJJIJIIJJIJJJJJJJJH
@8697817/1
caccaatcaggtggtgacatcgttcgatgacaaagtgatgggcaatccca
+8697817/1
CCCFFFFFHHHHHJEFHIGJJGJJIJGGIIIJJIICDGEIJJHIGJIJIH
@8698054/1
caccaatctgcataccgcttccgcg
+8698054/1
CCCFFFFFHHHHHJIJJJJJJJJJ?
@10079571/1
ctaccacacgaaaggcagttcaccatcgcttgtcatgtgttgaaattccg
+10079571/1
@@@DDADDD<FHD:CFGBCHEH>ECFGG?DBDFGGIGDBBF?DBHEHIGG
@9688444/1
cgatattctacaggatttattattagagtgtcctcgtgaggaagaggaat
+9688444/1
@CCFFFFFHGHHHJIHJJJJJJJJIJJJHHHHIJIIHGIJIJJJJIJJJJ
@12849217/1
tacaaaataaaatacggcaaagagaagaaaggccgatagaatgaagtgaa
+12849217/1
CCCFFFFFHHHHHJJJDIJJJJIIJJJJJJJIJJJJIJJJJJJJJJIIJJ
@12565916/1
gttcttacatccttgtttatttccctttttgtggagaggtactatgtgtg
+12565916/1
CBCFFFFFHHHHFIJHIJJJJJJJJJJIJJJFHIGIGGI?FHHIJJGIHH
@12566467/1
gttcttcaagatatattcttcaggggatcatgaagctcgcttttcaaatt
+12566467/1
CCCFFFFFHGFHHGGIJIJJJIIJIIFGIIIIIIJJIIJGIIJJGIGGIJ
@11872712/1
gcttctttgacttgccagtgccaatttcgcggaatttcaacacatgacaa
+11872712/1
@@@DFFFFHDHFHGGGGAGGHIGIIJJJJGIJIIGIJFIIJIIGIIGHEG
@11492083/1
gaatatttgaaaatttctaatattgcgatatttttttatcgatctggctt
+11492083/1
CCCFFFFFHHHHHJJJJJJJIHJJJJJIJJIJJJJJJJJJIGIJJJGIJJ
@10790076/1
ctgttgtctcgttccaggttgttgttgtgaaacctgtggttgaccccaag
+10790076/1
@C@FBDDDGHGHDHGFHGCHGHDGIIBGHGGCDBBFGBFGGHBGHIDGD=
@12181537/1
gtacaactgtttacctgtgtatgataaataaacttttttcgggtttggaa
+12181537/1
CCCFFFFFHHHHHJJJJHIIJJIJJJJJJJJIIJJJJJJJJJHFHIEHEI
@12852095/1
tacaactgtttacctgtgtatgataaataaacttttttcgg
+12852095/1
@@?DDDDDBDDBFEHIC@A<@ECHIIIIGEHDED@ED?D??
@13568081/1
tttacatattatttttgacttgaataaatttttaaatttaaaaatgcgtg
+13568081/1
BC@BDFFFGHHHHJJIGHGIJEHHJIIIIJJIIJJIIIJIJJIHIJGEII
@9695498/1
cgatgatatgatatgtatttattatattgtgaaaagggagcatttatttg
+9695498/1
@@1B=;DDFABBFAFCEGIIEEHGIEHHIHEIIHIHFGGHIIIIIIIIIG
@9695499/1
cgatgatatgatatgtatttattatattgtgaaaagggagcatttatttg
+9695499/1
@C@DFDDFHHDFDIEDHIIJGGJGIJJJJHGJJJJGGIGIIIIJJJJJII
@11497304/1
gaatggtaaagctgctaaaaaagcaggaaaagcccagaagaacgttcgac
+11497304/1
CCCFFFDDHHHHHJJJJJJJJJJJJJJJJJJJJJJJJJJJJJIJFHIIJE
@13570434/1
tttacctttgcgcgaaaagtgaccacaagcaatgtcaaagagaaggatag
+13570434/1
@B@FDFFFGHHHHJIJJIH?FHIIIJJJIJIIIIIIIIIJIGHIIJJJJJ
@13570435/1
tttacctttgcgcgaaaagtgaccacaagcaatgtcaaagagaaggatag
+13570435/1
CCCFFFFFHHHHGJGIJJJFHIJJJJJJJJJJJJIIJJJJJJIJIJJJJI
@13570436/1
tttacctttgcgcgaaaagtgaccacaagcaatgtcaaagagaaggatag
+13570436/1
CCCFFFFFHHHHHJGIIJJDHIIJIJJIIIJJJJIJJJJJJJIJIJJJII
@9372172/1
ccgctatttggtacgacgacaaagattacatcatatttgcctttaac
+9372172/1
CCCFFFFFHHHFHIJJJJJJJIJJJJJJJJJJJJJJJJJJJJJJJJI
@12190529/1
gtacgagaattcggtttttcagtttctagcgcatttgaaaaattagatgc
+12190529/1
CBCFFFFFHHHHHJHJJJJJJJIJJJJJJJJJJJJJJJJJJIJJJJIJJJ
@12192033/1
gtacggttcaagtagctgaagtaaaagtgtgctccattggtttatcctct
+12192033/1
CBCFFFEFHHHHHJJJJJJJJHHJJIJHIIIJJJJJJJJJGIJJJJJJJJ
@12192200/1
gtacgtcaaatgttgcaaattatgtcacataaatgtcaaaatgccacata
+12192200/1
@?@FFDDFFHABDGGIHJJJJIGJJIIJJJIIIIJJJIHJIIGGJJJJJJ
@13575234/1
tttagagatggagtatcggatggac
+13575234/1
=@?D?DDDA??FF<A?<<<F?F?32
@13575506/1
tttagaggtaatacactattattaggcactagttattaattataatcatc
+13575506/1
BCCFFFFFFHHHHIJJJJJJJJJJIJJJIJJJIJJJJJIJJIJJJJJIII
@13575507/1
tttagaggtaatacactattattaggcactagttattaattataatcatc
+13575507/1
CCCFFFFFAFHHHJJJJJJJJJJJJJJJJJJJIJJJJJJJJJJJJJIJJI
@11131089/1
cttgtatcacttattgcgtctttgctttggtcactttacgcgcgaaaacc
+11131089/1
CCCDDDFDDBHHDIDFHGCAHBF>BHHAFG8E>EHB??FCGGEFFGIIHE
@10088905/1
ctacgaacgtctacagttatcctccagttccttcgtaccctcctcctcca
+10088905/1
CCCFFFFFHHHHHJJJIIJJJJJJJJJJJJJJJJJJJIJJJIJJJJJJJJ
@8997405/1
catgttgtgacaggggtagtaataatggatctggagatggttgttgccac
+8997405/1
CCCFFFFFHHHHHJJJEGIGIJIJJJJJIJJJJICGCGHIGIJGGHHIIJ
@8710959/1
caccattctatgaaatggaacacgaagagggactaccacacgaaaggcag
+8710959/1
CCCFFFFFHHHHHJJJJJJJJJJJJJJJJJIIJIJJIJJJJJJGIIIGIJ
@10804349/1
cttaaataaagtgtactttattgaaaaattagtaaaacataatggttttc
+10804349/1
@@@FFFFFHHFDFGHHIJJJIIGGJJJIJJJIHIIJIHIGIIJIIHIJII
@8713795/1
caccccttaatcagctacaacagtcaacatttcccacctttttcactcaa
+8713795/1
C@CFFFFFHHHHHJJJJJJJJJJHHJJJJJJJJJJJJJJJJJJJJJJJJJ
@13220810/1
tgcttaagtggcttaccttctacttaccacttagcagaacccgataaagc
+13220810/1
C@CFFFFFDHHHHJJJJJJIIHIIJIJJJJJJJJJJJJIIIJJJJJIJJJ
@9703098/1
cgattaccaacaaaaaaagggcactgatgaaatatgctgcatagtgttta
+9703098/1
C@@FFDEFHHHFHIIGIIGHGG@FGIIJJJJHHIIGGJGGIJIGBCFHHJ
@10809136/1
cttaaatttaaccgaaatatagaatacaccccttaatcagctacaacagt
+10809136/1
@@@DDDDDHDHAF@FGH=??<?BHIGHCGIIIIIEHICGHGHCBAGGIHH
@10809137/1
cttaaatttaaccgaaatatagaatacaccccttaatcagctacaacagt
+10809137/1
CCCDFFFFHGHFHGEHIGGHGGHHHGIIJJJJGIGIIJJIGIJJGIIJID
@10809138/1
cttaaatttaaccgaaatatagaatacaccccttaatcagctacaacagt
+10809138/1
CCCFFFFFHHGHHIIJJJGIJEHIGIJJJGHJJIJIJIJHIJJJIJJJJ?
@12863682/1
taccccttctgttgggatgggggccg
+12863682/1
CCCFFFFFGHHGHIIJFGIJJJJJID
@12199824/1
gtagaaggcagattgttaccctccacgggtaaatcctgcaaggattgcca
+12199824/1
BBCFFFFFGHGHGJJIJIJJJJJJJJJGG?DFI@GGGHFGH@DFGGFGHF
@12590315/1
gttgatttatcccccttgaaagattacgatttatctagagcaacttcgac
+12590315/1
@@@DDFFFHHHHHJJGFEECHBGGHIIIIIIJGIEEDCGHIJJJJJEGGH
@12591527/1
gttgcaatctccagcagatattgtacttaaaggcttttggatcata
+12591527/1
C@CFFFFFGHFFFIJJJJJGGIGFIIIJIJJIIIIJIJJIIIIIJJ
@11505312/1
gaattctcaaacggcgttaaaccttttacttaaggttaatgccaagttaa
+11505312/1
@C;DFFFFHHHHGJJJJJJJJIJJJJJJIJJIJIJDFHIJJIJJJJIHHI
@10445209/1
ctcgtgacttttctcccctgtttgttcttaaataaagtgtactttattga
+10445209/1
@C@FFFAFHHHH?FGIJJGGHHHCFHGIJHIJIJJIGFHGIJIIJIJJFI
@11141299/1
cttgtggtcacttttcgcgcaaaggtaaaatcgttctagacatactttat
+11141299/1
BCCFDDFDHFHHHJJHIIGGHIGIJGHIIIIJJEHIJJJJJJJIJJJJJJ
@11141300/1
cttgtggtcacttttcgcgcaaaggtaaaatcgttctagacatactttat
+11141300/1
BCCFDFFDHHHHHJJIIIIGGIIJJDGHHJJIIHIGJJGGIIJJIIJJJI
@11141301/1
cttgtggtcacttttcgcgcaaaggtaaaatcgttctagacatactttat
+11141301/1
BCCFDFFDHHHHHJJJJJIGGIJIJDFHJJIGIIJJJJIIIIJJJJJJJJ
@10446284/1
ctcgtggatggcgccctcgatttggaccagttcgtatttgggagtgatgc
+10446284/1
@@CFDFFFHHHDHGHI@F@?EHIGIEIIEEFHGEDGIIIGIIAG7CFCHG
@10446528/1
ctcgtggggagcgatgacgaataaagtatgtgttcaccaagagaagaaag
+10446528/1
@CCFDFFFHHHGHIJFIIIIIJJJFGDFHIJGIJIDFGIEGHIJIIJIIE
@12205927/1
gtagatttccgtgaagtggtccgtgccccttgcggttaccccttctgttg
+12205927/1
@@@DDDDDDHAFAGIHEDD:CFGFB:EFGGHIFI>?@@DG?FEAEGDHG>
@11509718/1
gaatttttcagcgttttgtggaactgtgaaactttgtgggactgctggtt
+11509718/1
CCCFFFFFHHHHHHIIJIHIJFIGJJGIJJJJJIIGHIJJIIJIJIGJHG
@11144474/1
cttgttattaaataatcgagtacagcgtcgcccaggaattctagcctctg
+11144474/1
CCCFFFFFHGHGHJJJHIIIHIIGIJIJJIJJJJJGIJJIJJJGBHIIIH
@11510668/1
gacaaaaatttaaacacattgcattattgatttcgaggaaataatacgaa
+11510668/1
@@@FFFFFHHHHHIJJJIJIJJIIIGIJIIGIJBHGIHIIIJJJJIGIGI
@10448800/1
ctcgttatataatcatcattcaaacattgaagccagatcgataaaaaaat
+10448800/1
@@@DDD?DBHFHHEEI@<CI@FHEGHGGGFDFHGIC@GGGIGIHGGFHGF
@10448801/1
ctcgttatataatcatcattcaaacattgaagccagatcgataaaaaaat
+10448801/1
BBCFDFFFHHHHHJJJJJJJJJJJJJJJIJJJJIJJJIJJJIJJJJJJJJ
@10448802/1
ctcgttatataatcatcattcaaacattgaagccagatcgataaaaaaat
+10448802/1
BCCFDFFFHHHHHJJJJJJJJJJJJJJJIIJIJJJJJIIIJJJJIJJJJJ
@9002854/1
cattatcactttttgttgccgtgtgcccttgagaaatttgctgcctcaaa
+9002854/1
CCCFFFFFHHHHHJJHIGIIJEGEGHIJIJGIIGIGIJJJJIGEHHIEIJ
@10821665/1
cttaatcagctacaacagtcaacatttcccacctttttcactcaaccata
+10821665/1
CCCFFFFFHHHHHJJGJIIIIJJIJJIJJJJJJJJJJJJJJJJJJJJJJJ
@10821666/1
cttaatcagctacaacagtcaacatttcccacctttttcactcaaccata
+10821666/1
CCCFFFFFHHHHHJJIJJIIJJJJJJJJIJJJJJJJJIJJJJJIJJJIJI
@10098168/1
ctactatcagagatcgaatgtgtgcagaatcagcactgaatcaaaaaatt
+10098168/1
@@@DFFFFHHHGFEHGIIGIHCHCEHHHFHIIHGGGE@GIHHHIAHDHID
@11516153/1
gacaacttcatgtacaaatacctcaccttacaaaataaaatacggcaaag
+11516153/1
CCCFFFFFHHHGHJJJJJJJJJIJJJJJJJGIJIJJJJJJJJJJIJJIHJ
@11149081/1
cttgtttatttccctttttgtggagaggtactatgtgtgtttggct
+11149081/1
CCCFFFFFGHHGHJJJJJJIBFIHHGHICFHIJJJIIFHHIJJIII
@11149291/1
cttgtttcacaactaattcaggaggtaaatattcttccaattccgtattt
+11149291/1
CCCFDFFDHHGHFIIJIJGGHJ@GI<CHIGIJJIJJJJGIIJIJJGHIJJ
@11149497/1
cttgtttccgtgagttgctgaacaaatttgaaaaaaccagagacgatttt
+11149497/1
CC@FFFFFHHFFFHEHGIJIEIJIJIGGIIGGJGIJHIIGIJJIGFHIII
@10100031/1
ctactcgttatataatcatcattcaaacattgaagccagatcgataaaaa
+10100031/1
CC@FFFFDHHHHGJJJJJJJGIJJJJJJJJJJJIJJJIJJJJJIIJJJJI
@10100032/1
ctactcgttatataatcatcattcaaacattgaagccagatcgataaaaa
+10100032/1
CCCFFFFFHGHHHJJJJJJIJIJJJJJJJJJJJJJJJJJIJJJJJJJJJJ
@12211298/1
gtaggctgtttaacacaatgtgttaaag
+12211298/1
@@@DDDDDAFF<C:AA;B<C<CCF@HH4
@11518774/1
gacaatttgaacaagttacaagtgccgaagtacgagctattcgagcagca
+11518774/1
CCCFFFFDFHHGHIGEGEHIGE??FCG@@EEHEEIGIIIIGIEEHGIIGD
@9715281/1
cgcaaatgtagaaggcagattgttaccctccacgggtaaatcctgcaagg
+9715281/1
@@<DDDDDHHD?FHIHHHEEHGHGEHEHIFHIIIIB?FGHB>FHGFGGIG
@9715282/1
cgcaaatgtagaaggcagattgttaccctccacgggtaaatcctgcaagg
+9715282/1
CC@FFFFFFHHDHIJGHIDHIIIJIHBFHGHGGIGE@DFGGGIEGIGGIF
@11906685/1
ggaaatccggattatcaaaaagcttggagagactatgtcaaatttcgcca
+11906685/1
CCCFFFFFHHHHHJJJJJJJJJIJJJJJJJJJJJJJJJJJJJJJJJJJJJ
@11907653/1
ggaaatggataattataggattggatctatgactgtgtatcgatagctgt
+11907653/1
BC@FFFFFHHHHHJIJJJJHJJIJIJJJJJJJJIJIGIJJJJJJJJJGIG
@13237930/1
tggagaggtactatgtgtgtttggctagattctgtttgacattcgaaaag
+13237930/1
@@BDFDDFAFHHFJJGHGHHGIJIJJIJJJJIJIIJJJIJJJJJJJGJJJ
@9719964/1
cgcaatagctcaaaagggaacaatttttgtcgagttattgatttcgagga
+9719964/1
@?@BBADDFFFHFIGB7EBFHDGCFHDBEEFDHGCFHGG@GEADG3???F
@9719965/1
cgcaatagctcaaaagggaacaatttttgtcgagttattgatttcgagga
+9719965/1
CC@FFFFFHHHGHIJJJJJIIJJIIJJJIHJIJJJJIIJJIIJJIIIGB@
@9719966/1
cgcaatagctcaaaagggaacaatttttgtcgagttattgatttcgagga
+9719966/1
CCCFFFFFHHHHHJJJJJIJIGJJJJJJIIJJJJEGEIIGEHJJG@FHIF
@9720100/1
cgcaatattagaaattttcaaatattcttcgcttttgactcgacaaaaat
+9720100/1
CCCFFFFFHHHHHIJJJJJJJJJJJJJJJJJJJJJJJJIJJJJJJJJJJJ
@11524737/1
gacatctcgtatgagtgaactgcaagctggtccacttgtacctatgaggt
+11524737/1
C@CFFFFFHHHHHJIHIIJJJJJJJJJJJIHIIIIJJIIJJJJJJJJJJF
@10106160/1
ctagaaaactacagatatataaaatcaagagtaactgaaactgagactga
+10106160/1
C@@FFFFFHGHHHJJJJJJJJJJJJJJJJJJCFHIGIJJJJIJIJJIJJI
@10456411/1
ctctaaagctatctactcgttatataatcatcattcaaacattgaagcca
+10456411/1
CCCFFFFFGHHHHJGHIJJIICHIIJJJIIJJIJJJJJJJJJJIIIJIJJ
@10106557/1
ctagaaactgaaaaaccgaattctcgtacagtgggatggttgttaaaatt
+10106557/1
CCCFFFFFHHHHHJJJJJJJJJJJJJHIIJJFGIJIIHGHIIIJJJJJJJ
@8292724/1
attttttttttatttttcatcacagtgatgtttgtttcagaacaaaccgg
+8292724/1
@@@DDDDDHFA1CGFII@BAFE?FBB?FHDHGG;BCG@G<FH3C@DDAAE
@10457459/1
ctctaacgtctttatagaatgtcaatgttattctaaaaagaagactgcta
+10457459/1
CCCDFFFFFHFHHICGEHIIIEFEIIJHIIIIJJIJIEIGIJIJJJIJGH
@12614026/1
gttggtctattcaaaatgggcggacgggtagatagaaaatgattagtacc
+12614026/1
CBCFFDFFHHHHHJJJJJJJIJJJJJJJAHGHIJIIJJJIIHFHGHEFFF
@9013856/1
catttatcaaggttttcaaactgttaaaaaacctgctgaatgtgcgccaa
+9013856/1
CCCFFFFFHHHHDHIJJJJJJJJJJJJJJJJJIJJJIJJJJJGIIJJJJJ
@12881419/1
tagagaggttcactaaaaaatattaggaatccactacaaggttttcaata
+12881419/1
C@CFFFFFDFDFHIGGIGJJGJIIJFIIJJJIJIFHGJIJIGJJJJIGII
@12882308/1
tagaggataaaccaatggagcacacttttacttcagctacttgaaccgta
+12882308/1
CCCFFFFFHHHHHJJJJJHIJIJJJJJJJJJJJJJJJJJIIIIHIJJJJJ
@8733477/1
caccttacaaattgaaatacggcaaagagaagaaaggccgatagaatgaa
+8733477/1
CCCFFFFFHHHHHIJJJJJJJJJJJJJJJJJJJJJJJJJJJJJJJJJIJJ
@9399173/1
ccgggtgaagtcggtcaggatgctgctgctttctttgtagttcttccatt
+9399173/1
CCCFFDDFHHFHHJEFHHHDDGEIDGCHGGGICGIIBFGIHIGIIIIIJJ
@11917954/1
ggaacttgttttaattcttccaataaatcatcttcatatatttcacttgg
+11917954/1
@@@FFFFFHHHDHGIJEHIHIIGHJJJJJJIIJJJJJJJJJJJJJJJIJH
@9724232/1
cgcacattcagcaggttttttaacagtttgaaaaccttgataaatggaac
+9724232/1
CCCFFFFFHHHHGJJ@FGJJJIJJJIHIJJJJJJJJJJJIJJJJJJJJJJ
@9724233/1
cgcacattcagcaggttttttaacagtttgaaaaccttgataaatggaac
+9724233/1
CCCFFFFFHHHHHJIEGIJJJJJJJJHIIJJJJJJJJJJJJJJJJIJJJI
@11919505/1
ggaagaagccaaattgctctactctcaagaaatggcctccatgccgagca
+11919505/1
@@@FFFFFHHHHHJJJIIIIIIIIHJJIJJJJGIJJJJJIJIJJJJJIII
@12884739/1
tagatttccgtgaagtggtccgtgccccttgcggttaccccttctgttgg
+12884739/1
CCCFFFFFHHDHHJJGGIGHJGHGIJJIJJJJIJGIIJIJJJJJJIIIJJ
@9402124/1
ccggtagaattattttcttctgcacctacgaatattatattgtgaaaaaa
+9402124/1
?@@D=@DDD?ABHIGEAHIEHEB@FEHGGABHGCD@F<FB?<:?DHGIII
@12618058/1
gttgtacccaaacttttcggggtgcaatcttcttttccggaaaatgctcg
+12618058/1
?@@DDDFFFHFBBHIIHJEIGICFHHHIJGIIIDHEIIJJJIIJGDHIIH
@12618059/1
gttgtacccaaacttttcggggtgcaatcttcttttccggaaaatgctcg
+12618059/1
@CCFDFFFHHGHFIIJJJHIJJ@FHIJJIJJJJJJJJJIJJIIJIIIJJJ
@12618060/1
gttgtacccaaacttttcggggtgcaatcttcttttccggaaaatgctcg
+12618060/1
BBCFFFFFHHHHGIJJJIJJIJ:CGIGIJJJJJJIJJJJJIIJJJJJJJJ
@12618061/1
gttgtacccaaacttttcggggtgcaatcttcttttccggaaaatgctcg
+12618061/1
CCCFFFFFHHHHHJJJJJGJJJ1CDFHGJGIGIIJJGIHJHIJIEGHGHG
@12618706/1
gttgtagctgattaaggggtgtattctatatttcggttaaatttaagagg
+12618706/1
?1:DDFDFHHFHHGHIIJJ<C@EHIIJIJGIJJIIJ?0?FHIJJJIJIJJ
@9727389/1
cgcagaacagttgctgaggctctcagattaggaaaatcgaatttgtctga
+9727389/1
CCCFFFFFHHHHHJJJJJJJIIJJJJJJJJJJJJJJJJJJIIJJJJJJJJ
@8734693/1
cacctttatatgtcacattttgtggttctttaacgaaatgtcaagagcat
+8734693/1
@@;ADFFFHHHHHIIIIIIIIIHIIIIIIIIIIIIIIIIIIIIIIIIIII
@9019274/1
cattttgtggttctttaacgaaatgtcaagagcataaagtatgtctagaa
+9019274/1
@<<DADDD?AADF@AB@FHAGEGGEH@HFGCC@DGGGI@CFDDHGIIG>?
@11168541/1
ctttaatgcattgtatgcagcatcatgtttactaatctgctttgagcaac
+11168541/1
@@@DDBDDHHFH>ABGGIIGGGHHGGHFHGGGIIHIIIIIIIGGGGGGHD
@11168542/1
ctttaatgcattgtatgcagcatcatgtttactaatctgctttgagcaac
+11168542/1
CCCFFFFFHHHHHHIJJJJJJJJJJJJJJJJJJJJJJJJJJJJJJJJJJJ
@12620392/1
gttgtatttatataaatgaaaacgatgctttcatgtttttaaaggtttat
+12620392/1
BBCFFFFFHHHHHJJJJJJJJJJJJJJJJJJJJJJIIJJJIJJJJGIIJJ
@8300758/1
caaaaacaatgtgaattagatgctggtgcagctataccttcatctgttaa
+8300758/1
CCCFFFFFHHHHHJJJJJJJJJJJJJGIIJJJJJJJJJJJJJJJJJJJJF
@9729673/1
cgcagatggccaccaccattctatgaaatggaacacgaagagggactacc
+9729673/1
@@@BDD;BFDFHFGIGHBIIGGCHIIIIIIGGGIEI<FHIIDGHGHGHEB
@8738215/1
cacgaagagggactaccacacgaaaggcagttcaccatcgc
+8738215/1
???7DABDDA6?DH@GBBC9?E:::?89B@3??BG99BFG7
@11534299/1
gacgaataaagtatgtgttcaccaagagaagaaagctatacagtagtcaa
+11534299/1
CCCFFFFFGHHDHHIIIIIJJJJJJJJJJJIJJJJJJJJJJJJHIJIIJJ
@9407492/1
ccggttccggtggccaccagatcgttgttaaggaacacgcggtagcggaa
+9407492/1
BBCFDFFFGHHGHIIJJJIIIGJJEHIIJJIJIJJJJIIJJIHIJJHHED
@9024938/1
ccaaaacatgaccatgatgcactcgg
+9024938/1
CCCFFFFFHHHHHJJJJJJJJJJJJJ
@11928598/1
ggaaggtttaggtatttgtggtatctgtcgatgttgccagaacgta
+11928598/1
@@@FFFDDFFFHAEBHIE?DHFHGIGJGHIIJFIIIJIJGIIJJBF
@10115440/1
ctagacttctggccaaggactaaatggtttaacgagtttaaccaatatca
+10115440/1
CCCFFFFFHHHHHJJJJJIJIGJIJJJGIGGJJJJJJJJJJJJJJJJJJJ
@12890718/1
tagctgttcactttttggtcatgattttgaggtactcgagggcatgatga
+12890718/1
CCCFFFFFHHHHHJJJJJAHHJJIIJJJJGIJGGHJJJJJJJJJJJJFIJ
@12890719/1
tagctgttcactttttggtcatgattttgaggtactcgagggcatgatga
+12890719/1
CCCFFFFFHHHHHJJJJJGHIJJJJJJJJJJJHIIJIJIJJJJJJJJJJI
@13255123/1
tggccatctgcgggacatgcacatctcttggagccagccaatgggattgc
+13255123/1
CCCFFFFFHHHHHIGHDHGCCFGGHHGGGEGFGEGGEHIGIDHIIBCHHI
@13255124/1
tggccatctgcgggacatgcacatctcttggagccagccaatgggattgc
+13255124/1
CCCFFFFFHHHHHJFGIHIJJIBGIIIGIGGFHIJIGHJIIIIJJGGIFJ
@8745809/1
cacgattcataaaagtaatataaccttagatttcgaggcaaattgattga
+8745809/1
CCCFFFFDHHGHHJJAFHGIIJJJJJJJIJJJJJJJJGHIJJJIJJJJJJ
@8745810/1
cacgattcataaaagtaatataaccttagatttcgaggcaaattgattga
+8745810/1
CCCFFFFFGHHHHJJFHIJJJJJJJJJJJIJJJJJJJHHJJJJJJJJJJJ
@8745811/1
cacgattcataaaagtaatataaccttagatttcgaggcaaattgattga
+8745811/1
CCCFFFFFHHHHHJJHIJJJJJJJJJJJJIJJJJIIJIIJJJJJIJJJJI
@12894003/1
taggcactagttattaattataatcatcaatattatctatcgatactgaa
+12894003/1
CCCFFFFFHHHHHJJJJJJIJJJJIJJJJJIJJJJJJJJIJJJJIJJJJJ
@11175790/1
ctttacgcgcgaaaaccattatgttttactaatttttcaataaagtacac
+11175790/1
@CCFFFFFHHHHHJJJJJJJJJJIIJIJIJJJJJJJJIJIJJJJJCGGII
@12626905/1
gttgttgtggtccacccctttgttgcccgtttgccgatttaggttgttgt
+12626905/1
@@CFFFFFHHFHHEGJJJCHICHGHIJJIEGIGDGG?FHIFHHBFGFGEF
@13257330/1
tggcggctcacaagatgtggcaatccttgcaggatttacccgtggaggg
+13257330/1
@@@DDDDAD?FFF?EBGD@@;?DFEFDEFGGGGEGGIGIIIG;FHFHGH
@8748815/1
cacgcggtagcggaagattggctcg
+8748815/1
C@CFFFFAFHHGFEHJIJJJJJII:
@8750277/1
cacggaaatctaccgacagagaggttatccttgggggaagaagccaaatt
+8750277/1
@@CFFFFFGDFFFGBHGGHI@HIGFCFGHEHHGCAEHFHIJGCEEHJGHE
@10119533/1
ctagattctgtttgacattagaagagtaaacgtcagtttgcgtttcaatg
+10119533/1
CCCFFFFFHHHHHJJJIJJJJJJJJJHHIJJJHIJJIJJJJJHIJJJJJJ
@10119534/1
ctagattctgtttgacattcgaaaagtaaacgtcagtttgcgtttcaatg
+10119534/1
CCCFFDFFHHGHHHHJIIJIIIIJJEFHIJJJGHJJJJJJJJHIJJJJJJ
@10119535/1
ctagattctgtttgacattcgaaaagtaaacgtcagtttgcgtttcaatg
+10119535/1
CCCFFFFFHHHHHJJJJJJJJJJJJJHHGJJJFHIJIJJJIJHIJJJJIJ
@10468891/1
ctctattattcgcatctttaaaggttttcacggccgg
+10468891/1
CCCFFDFFGGHGGGBGHGJIIIGE?CFFHGGGHIGG@
@12628998/1
gttgtttttgtttcttctttttacctccttgttggggctgggggtcttgt
+12628998/1
BBCDDFFFHFFHHIJJGEIJJJJJJJIJIJEIJJJJIGEIIJJI4@AHG7
@11180106/1
ctttagaggtaatacactattattaggcactagttattaattataatcat
+11180106/1
@CCFDFEDFAFHFIIIIIGIJCGIIIIGIJIIJHIIJJJJJJIJJJJJJJ
@10122730/1
ctagccaaacacacatagtacctctccacaaaaagggaaataaacaagga
+10122730/1
CCCFFFFFHHHHHJJJJJIIJJJJJJJJJJJJJIJJJJJJJJJJJJJJJI
@9045638/1
ccaaatgcagcctagttataaaatatgactgcccgatggactacagatcc
+9045638/1
CCCFFFFFHHHHHIJIIJJJJJJJJJIJJJJJJJJJIJJJJJJJJJJJJJ
@11543460/1
gacgttagagaggttcactaaaaaatattaggaatccactacaaggtttt
+11543460/1
CCCFFFFFHHHHGGHIJJJJJJJJJJJJJJJIJJJJJJIIHIJJJI?FHI
@9740885/1
cgcatttttaaatttaaaaatttattcaagtcaaaaataatatgtaaatt
+9740885/1
@@@ADFDFHFFDHGIIIGIGHGHIJIFIIGHEIJEHFGHDFFIIDHIHH>
@13263791/1
tgggagcgttgtttttggacggaaaaattgaaattgcagatatggtcttc
+13263791/1
@@@DDDDD?FA?FGGIEIBGII8DHIIGICGHIBHHGGGEGIDFH7CFHC
@9048886/1
ccaacaatcattgcgatcagagctttccaaatgctaagatcgaaactgtt
+9048886/1
CCCFFFFFHHHHHJJJJJJJGIIJJJJJJJJJJJJJJJJIJJJJJJJJHI
@12235351/1
gtcaaaattaaatcaatatggcgactgagaggcaaacaaatgttatttta
+12235351/1
CBCFFFFFHHHHHJJJJJJJJJJIJJIGIJJJJJJJJJJJJJFHIJIJJI
@12235584/1
gtcaaaatttgacataatttgtggacataaaggaaagaaaaaaatgtcaa
+12235584/1
CCCFFFFFHHHHHJJJJJJJJHGIJJIJJJJJIJJJJJJJJJIJJIGIIJ
@9745565/1
cgccaattgagttttcgagcattttccggaaaagaagattgcaccccg
+9745565/1
@@@DDDDDDDFADHIFADEG?BHHIGIGFGHII>GG>BFGHIGGIIIE
@9745566/1
cgccaattgagttttcgagcattttccggaaaagaagattgcaccccgaa
+9745566/1
@??DDDBDDB<AFEG<F7;F<<FHGGHC@CDBHAHIF;?DADG<D?AFGI
@9746032/1
cgccacactgtagagaattcacttatgaatgtggcataggttctgtcaaa
+9746032/1
CCCFFFFFHHHHHJJIJJJIGIJJJJJJJJJHIJJJJJJJGHIJJJIJJJ
@13270380/1
tgggggtcttgtggaataggttgaggctgaatctcagatggattgagctg
+13270380/1
CCCFFF@DFHFDDHBGEHFHCFIGHJIIJIJJIJJIJJFIJGIJIIJIJG
@11186301/1
ctttatatatgtcacattttgtggttctttaacgaaatgtcaagagcata
+11186301/1
CCCFFFFFGHGHHJJJJJJJJGHIHJJJJJJJJJJJJJJIJJJJJJJJJI
@12236933/1
gtcaaagagaaggatagcaactaattttacaagctatactttgcatagaa
+12236933/1
CCCFFFFEHHHHHIJJJIJJJJJIJJJJJJJJJJJJJJJJJJJJJJJJIG
@12236934/1
gtcaaagagaaggatagcaactaattttacaagctatactttgcatagaa
+12236934/1
CCCFFFFFHFHHHIJJJJJJJJJJJJJJJJJJJJJJJJIIJJJJJJJJGH
@11548870/1
gactttttactatttttgtatgcacaaaattcgttctacatatgaaacat
+11548870/1
CCCFFFFFHHHHHJJJJJIJJJJJJJJJJJJJJJJJJJJGHJJIJJJJII
@11187782/1
ctttatcgggttctgctaagtggtaagtagaaggtaagccacttaagcac
+11187782/1
BB1ADFFFHHHHHJJJJJJJHHJHGJJIIJJJJJEDGIJJJJJJJJJJJJ
@9746343/1
cgccaccaatgcttggtgcagctatccactttgccagtggccgtctgcta
+9746343/1
BB@DFFFFGHHHHJIJCGHJJJJJJJIJJJJJJJJJJHIJJJJHHIJJIJ
@10476708/1
ctctctaacgtctttatagaatgtcaatgttattctaaaaagaagactgc
+10476708/1
@@@FDFFFHDFHHJJGGGI@HGHDHIIIHJJIJIIJIJJHIIIJJJIIIH
@13276000/1
tggtaaagctgctaaaaaagcaggaaaag
+13276000/1
BBCDFFFFHHHHHJJJJJJJJJIJJJJJI
@10477643/1
ctctctgtcggtagatttccgtgaagtggtccgtgccccttgcggttacc
+10477643/1
CCCFFFFFHHH@FHHIJJIJIBEGGHCGGHIIJDAGHJJIJGIIFHIJJI
@13620348/1
tttccgaccaagagatccagcaagttcttggctgccgaatgtttggcgtc
+13620348/1
CCCFFFFFHHHHHJJJJJJJJJIGGIIJIJFIJJJIIFF=@?FHHGGH@<
@13621069/1
tttccgtgaagtggtccgtgccccttgcggttaccccttctgttgggatg
+13621069/1
CCCFFFFFHHHDFIGHJGECHIJJGEIIJJGIGIJJIHIIJJEGIIIDGI
@11189241/1
ctttatgtccacaaattatgtcaaattttgacatttatgtaacatgtgtg
+11189241/1
CC@FFFFFHHGDFJJJIGIJJIIJJJJIIJJIJIJIGIJIIIJGJIBFII
@9752132/1
cgccattctcttggctagcttctttgacttgccagtgccaatttcgcgga
+9752132/1
@@@DDDDDFBFHDHIIG@??F?AHI?FEHH<DH9ECFGHAHFHIGEHDH6
@13623787/1
tttccttttttattcggtataacttgtccgaataacttattgtaacgatg
+13623787/1
CCCFFDFFHHHBFHEEHABFHIHIIBGHIGCG;?GGCH<BF???GDD?DF
@11191995/1
ctttattcgtcatcgctccccacgagcgtttctttagtctgtatattttc
+11191995/1
CCCFFFFFFHHHHJJJJJIJJGIJJJIIFGGGIJIGIFGCGHGIJJJJJC
@11191996/1
ctttattcgtcatcgctccccacgagcgtttctttagtctgtatattttc
+11191996/1
CCCFFFFFHHHHHJJJJJJJJIJJJIIJFHIJIJJIJIGIJIJJIJIJJH
@11192359/1
ctttattgaaaaattagtaaaacataatggttttcgcgcgtaaagtgacc
+11192359/1
CCCFFFFFFHHHHIJJIGIJJJIJIIJIJJFHJJJIIIIJFGIJJFHIJJ
@11193391/1
ctttatttaagaacaggggagaaaagtcacgagaatttgaaaagcgagct
+11193391/1
CCCFFFFFHHHGHJJJJJJIGIIIJJBGIIJJIDIJJIIGIGGFGGIIIA
@11949734/1
ggacataaaggaaagaaaaaaatgtcaaaattttgcaaattatgtggcat
+11949734/1
CCCFFFFFGHHFHJIIJJJJJJJJGIJJJJJJJJIJJJIIJJJJIIJJHI
@10137389/1
ctagttattaattataatcatcaatattatctatcgatactgaatgtaat
+10137389/1
@CCFFFDDHFHHGJJGGICFGIIIIGJJJJIJJIIGIJIJIJGHIIHIII
@11950310/1
ggacattctttagtagaagaattgtacctggttgtagagaccgaatgtga
+11950310/1
@@@DDDDDFFH??AB@FHHAGFHECHHHGGIEEGFF@EHECHEGGGGDFG
@13287707/1
tgtaactttactttcttcttgttttacttcaagcttcatagggaattgct
+13287707/1
@@?DFDEFHHHHHJGIJGIJIFIIJIJJIGIJIJJJJJJJJIJJJIJJJI
@8326386/1
caaaaatttaaacacattgcattattgatttcgaggaaataatacgaact
+8326386/1
B@@FFFFFHHHGHJJJJJJJIJIJJJIJJJJIIIIGIJJJIJJJJIGIGI
@8326387/1
caaaaatttaaacacattgcattattgatttcgaggaaataatacgaact
+8326387/1
CCCFFFFFHHHHHJJJJJJJJJJJJJJHGJJJJJIIJJIJJJJJIJJIJJ
@8328857/1
caaaacatgaccatgatgcactcgg
+8328857/1
CCCFFFFFHHHHHJJJJJJJJJJJJ
@8328858/1
caaaacatgaccatgatgcactcggccggaccgattcagcccccaccaag
+8328858/1
CCCFFFFFHHHHHJJJJJIJJJJJIJJJJIJJGIJJIJIIJJJHFHFFFA
@12913389/1
tatagtgccccgatgatatgatatgtatttattatattgtgaaaagggag
+12913389/1
CCCFFDFFHHHH@EG@FEHG>@DHIDHIIJBGIAFGGIGFHDGIJCGICH
@11556924/1
gagaatatgaaatttaaaagaaaatttgaaaagtatcatgagttttgtga
+11556924/1
@@<DFAADDBFBHGICBHCEDGGGIIGAHGHIH<<9:EEG@C?:CGHIGB
@11558019/1
gagaatttgaaaagcgagcttcatgatcccctgaagaatatatcttgaag
+11558019/1
8:??DBDDHFHHFDGIGGBDH@FCEEHIEEHCGHIIGGHEIIIIFIIHGI
@12916187/1
tatattgtgaaaagggagcattttatttgatgcaaagtatagaggttgta
+12916187/1
@@@DFFFDHHHHHIJJIJJIJIJJBHIJIIIGIIIFGCGIIIJJIGIJIJ
@9771445/1
cgcgaaattggcactggcaagtcaaagaagctagccaagagaatggcggc
+9771445/1
BCCFDFFFHGHGHJJIJJJIJHIIJJJJJJJJJJJJJJJIIHIJJJIJJ8
@10493967/1
ctctgtcggtagatttccgtgaagtggtccgtgccccttgcggttacccc
+10493967/1
CCCFFFFFHFHHFHJJJJJFHHIJEIJFHIIHIIIJJBHGHIJHIJJJJJ
@10494272/1
ctctgtgatttcttagtgtcaatagtgctgccgttacttcctcaagcgct
+10494272/1
?@@ADDDDDDFFDGGHADHACFIGEBEAEDEBGHICEGDBDGIE<DGHGI
@12918137/1
tatcaaggttttcaaactgttaaaaaacctgctgaatgtgcgccaattga
+12918137/1
CCCFFFFFCFHHHJJIJJIIJIJJJJIJJJJJJJIIJGGFHIJJJHIIIJ
@11955531/1
ggactaccacacgaaaggcagttcaccatcgcttgtcat
+11955531/1
=8?D;DBDDHHHAGAD@;FH;<?<CG><B;??F??BB??
@12254029/1
gtcacattttgtggttctttaacgaaatgtcaagagcataaagtatgtct
+12254029/1
CCCFFFFFHHHHHJEHIJJJIJJJJJJJJHIIJIIJJJJJJIJDGIJIII
@12919286/1
tatcacatcattcgtcgtgtaccacatctcggatcttgctactaatattc
+12919286/1
@@BDDFFFHHHHHJHIIHIHIJJJJJJJJJIJGIIGIGEGIIJJJJJJJJ
@12254316/1
gtcacccaacaacaacacttcgactacagatattcgcacttgcagtccca
+12254316/1
@?@DFFFFGHHHHJJJEHIJIGIGIIJJHGIJJIGJJJJJJIGIJHIGHI
@12256240/1
gtcacttttccgaccaagagatccagcaagttcttggctgccgaatgttt
+12256240/1
@?@DDFEFHGFHFIJBBG@F;FHIJIIJBHFHIIJIIICHDIGE:FCFGG
@10144176/1
ctatactttgcatagaattagtggtttttttctaaaatcaatttacatat
+10144176/1
@C;DDDFFHDHFHIIGFHIHHCHGHHGIIJJJJJJJIIHIJJEIJJJJIJ
@10144177/1
ctatactttgcatcaaataaatgctcccttttcacaatataataaataca
+10144177/1
CCCFFFFFHHHHGJJJJJIJJIIJJJJJJJJJJJJJJJJJIIJJJJJIJJ
@11568684/1
gagcaatttggcttcttcccccaaggataacctctctgtcggtagatttc
+11568684/1
CC@DFFFFHFHHHJIJJIJIJIGIJJJJJJIJIJIIIJJIIJFHIGFGGI
@8339057/1
caaaagcctttaagtacaatatctgctggagattgcaaccacccagacag
+8339057/1
CCCFFFFFHHHHHJIJJJJJJJJJJJJJJJJJJJJJJJJJIJJJJJJJJJ
@11569130/1
gagcagcatgcaagagagtccaaagagaaggttatgaaccggcaataact
+11569130/1
CCCFFFFFHHHHHJJJIIEHIIJJIJJJJJJHIIGIIJJIJJJIJIJJJJ
@11569144/1
gagcagccgagcccttggcttccttcggagttttgcctgttccgtagcag
+11569144/1
CCCFFFFFHHHGHJIJJJIIJIIIJIGJDHBGHIEGIIGFHEIGFHIIII
@9777241/1
cgcgcgtaaagtgaccaaagcaaagacgcaataagtgatacaagaaaata
+9777241/1
CCCFFFDFHHHHHJJIJJJJJJJJJJJJJJJJIJJFHIJGHJJJJJJJJJ
@13294690/1
tgtcaaagagaaggatagcaactaattttacaagctatactttgcat
+13294690/1
CC@FFFFFGHFGHJIIJIIGJJJJIJJJJJJJJJJJJJJJJJJJJIJ
@12265765/1
gtcagtttgtgttttcaatgcatcgataagacgaatggtaaagctgctaa
+12265765/1
BB@DFEFFGDHFHJJJJJJJJJJJJJIJJJJJJIGHIJGIIJIJJIJJJJ
@11201872/1
ctttcagtcccgaataccgattctcagccgagctgcccagtttagtggcc
+11201872/1
CCCFFFFFHHHHHJJJJJJJJJJJJJJJJJJJIJIJJJIJJJJJJIJJJJ
@11572733/1
gagctggttgttgagaactttgtgttacaggatctcctttatgttttgca
+11572733/1
B@@FFFFDHHHHHHIGJJIIJJHHHIJJJJIGIIIJJJJJJJJIJJIIIH
@12924838/1
tatctatcgatactgaatgtaattttttatatagtgccc
+12924838/1
:==A;DAB??CCD?EFFFH:<FB<AAEA@CB@FI?C?FA
@8780068/1
cacttctttaccggcatagcctaatctgggagggggcaagattctggcat
+8780068/1
CCCFFFFFGHHFHJJJJJIJJJJJJJJJJHDGGHIGGEGGGEDEEHEEHH
@8780611/1
cacttgtatagcttccgtcggagttgctctagataaatcgtaatctttca
+8780611/1
CCCFFFFFHHHHHJJJJGIJJFGFHIIGGIIEFGGHIGFGDGHGDGHJGG
@13295937/1
tgtcaatgttattctaaaaagaagactgctaaacgttaaattttaaaagc
+13295937/1
BCBFFFFFHHHHHJJIJJJJIIJIJJJJJJIJJIIIIJJJJJJJJJIJJJ
@8781381/1
cactttctgtcccccaggggttcttgctcttgcagaggatgcggcgg
+8781381/1
CCCFFFFFGHGHHJJFHIJJCFEGIIIIIIJIJIJGIJEGIIIIGIF
@8781633/1
cactttgtcatcgaacgatgtcaccacctgattggtgatatcagccgctc
+8781633/1
CCCFFFFDHHHHHJJJJJJJHIIJIJJJJJGIJJJDGGIJJJJJIJJJJJ
@8781971/1
cacttttcgcgcaaaggtaaaatcgttctagacatactttatgctcttga
+8781971/1
@CCFFFFFHHHHHJJJJCGHJJGIJHHIJJJJJJJJJJJJJIJJJJJJII
@8782514/1
cactttttgttgccgtgtgcccttgagaaatttgctgcctcaaaaacgta
+8782514/1
CCCFFFFFHHHHHJJIJIJJJJIJJJJJJJJJJJJJJJJIIJIJJJJJFI
@11574633/1
gaggaagtaacggcagcactattgacactaagaaatcacagagccccggg
+11574633/1
CCCFFFFDHHHHHIIID>FBEFHEEHDHCHIIIIIEGGIEEGGGHHI<@@
@12927578/1
tatgaatcgtgataacatgcataaaatataataaaaatttatagtttttt
+12927578/1
??@DDDDDH?F<?ABAFGBDGGEIIIEGCHFFHHGHEGIIHFFHHIHIII
@8346758/1
caaaatacccgtagaaacgaatcatctcagcctcgcgctaggtaaattaa
+8346758/1
CCCFFFFFHHHFHJJJIJ?HIJJJJJJJJJIJJJJJJJJIJJFGIJJJJJ
@11209910/1
ctttcctttatgtccacaaattatgtcaaattttgacatttatgtaacat
+11209910/1
=?1=ADDDHDD>C?@DEH?ACGGGGHGHIIGIIIHGIIEIGIIGIIIGII
@11209911/1
ctttcctttatgtccacaaattatgtcaaattttgacatttatgtaacat
+11209911/1
@@@DDDDDFDF>CFGFEFFI<C?C?CFHIIBHIICEEFFIIIIIFGGIIG
@11209912/1
ctttcctttatgtccacaaattatgtcaaattttgacatttatgtaacat
+11209912/1
CCCFDFFFHDHFFHJGIIIJEIFIEHIIJIJJJJFIJJJJJIJIIGJJJI
@11209913/1
ctttcctttatgtccacaaattatgtcaaattttgacatttatgtaacat
+11209913/1
CCCFFFFFHHHHHGGIJJJJGIIIJIIJJJJJJJJJIIJJJJJJIJIJII
@11578215/1
gaggcttttaaaatttaacgtttagcagtcttctttttagaataacattg
+11578215/1
?@<7::=ACDDFFGBFGBBEHGE?FHG?2<FGHGBEHIICGGHHGIIIHA
@10152102/1
ctatgactgtgtatcgatagctgttcactttttggtcatgattttgaggt
+10152102/1
@CCFFBDFDDFHGIII=GHIIEIEGHGEFHIIIIIGGEHGDHGIIIDHE?
@10152103/1
ctatgactgtgtatcgatagctgttcactttttggtcatgattttgaggt
+10152103/1
CCCFFFFFHHHHHJJJIJJIIIIJJJGIIJJJJGGFHHIJJJJJJIHGIF
@10878245/1
cttatcgatgcattgaaacgcaaactgacgtttacttttcgaatgtcaaa
+10878245/1
CCCFFFFFHHHHHIJJJJHGGEHIJJJIJJHIJJJJJJJIJJJJIEGIJJ
@9783776/1
cgcgtaaagtgaccaaagcaaagacgcaataagtgatacaagaaaatata
+9783776/1
BCCFDFFFHFHHHJJJJJJJJJJJJJJJJJIIJBGIHIIJIJIIJJJJJJ
@9422566/1
ccgtaagctatccagctccgacgtactatgcccatttagctgcggcc
+9422566/1
CCCFFFFFHHHHHJJJIJJJJIGIIJJJIJJJIJIJJJJJJJJJJJJ
@12932765/1
tatgtgttcaccaagagaagaaagctatacagtagtcaaatttgtatcca
+12932765/1
BCCFDDDFHHHHHJIIIGIJJJGIGJIJJJGGBGHFGGGGDEHGBFHGJI
@10155210/1
ctatggttgagtgaaaaaggtgggaaatgttgactgttgtagctgattaa
+10155210/1
CC@FFFDEGHHFHGIIJJJJ<FHIJJJIJIJJJJJJJJJHIIHJJHJJIJ
@10509689/1
ctcttggtgaacacatactttattcgtcatcgctccccacgagcgtttct
+10509689/1
CCCFFFFFHHHHHJJJJJJJJJJJJJIJJJJJJJJJJJJJJJJJJHJJJJ
@13647777/1
tttgaaaatttctaatattgcgatatttttttatcgatctggcttcaatg
+13647777/1
CCCFFFFFHHHHHIJJIJJJJJIJJJJJJJJJJJJJIJJJJJJJJJJIJJ
@11584590/1
gataaaataacatttgtttgcctctcagtcgccatattgatttaattttg
+11584590/1
CCCFFFFFHHHHHJJJJJJJJJJJJJJIJJJJJJJJJJJIJJJJJJIJJH
@10511522/1
ctcttgttgaagttgcttttgtttcttctttttacctccttgttggggtt
+10511522/1
@@@DFFFFGDHHFG@EGIIGCFEECHIEGGIJJGFH@GGCE@DG;A>G06
@10159212/1
ctattattaggcactagttattaattataatcatcaatattatctatcg
+10159212/1
@@@D?DDDF?BFAHIGGCI9BHCDE:FHGGIIIIBHEGGFGCFHGGG@@
@10159213/1
ctattattaggcactagttattaattataatcatcaatattatctatcga
+10159213/1
CCCFFFFFHHHGHJJJJJJJJJJJJJJJIGJJJJIJJJJJJJJJJJIIJH
@10159214/1
ctattattaggcactagttattaattataatcatcaatattatctatcga
+10159214/1
CCCFFFFFHHHHHJJJJHJJJJJJJJJJJJJJJJJJJJJJJJJIJIJJIH
@9790601/1
cgctaccgcgtgttccttaacaacgatctggtggccaccggaaccggaag
+9790601/1
?<?DDDD8C@8C8C@EBE@E?DEED7?D;@CBDDAD>DD>D<A@C6A689
@8357809/1
caaaattcgttctacatatgaaacatgtcagttatatattcacctttata
+8357809/1
CCCFFFFFHHHHGJJIJJJJJJJJJJJIIJJHIJJJJJJJJJJJJIJIII
@13651495/1
tttgaatggacttccgctcatcctaaattcggaaaaacggtacccacgga
+13651495/1
CCCFFFFFHHHHHJJJJJJIJJJJJJJJJJJIIJJJJIJIHFGHIJJJHI
@9430010/1
ccgtgatacatttccatgccttctcccaagtcgataatttctccgactgg
+9430010/1
B@CDDFFFHGHHDIJJFHIJJJJJJJIJGGEHGHHGI>FHIJIJIJJIGB
@13308294/1
tgtgtaattgaagttcgtattatttcctcgaaatcaataatgcaatgtgt
+13308294/1
@@?DDDDDHFHHHBHIICDFEIIIIIIIIIIIGEFHDDGHIEGIEDDBFF
@12283726/1
gtccacgtaggttacctcgaaggattgttcgctagcgatctcctgca
+12283726/1
CCCFFFFFHHHHHJJJJJJJJJJJJGJIJJIJIJIIJIIIJJJIHII
@11969775/1
ggagcagcttgctgttgtctcgctccaggttgttgttgtggaggagcagt
+11969775/1
@CB?DFFFHHHGFIIJIGGIGGIIIIJIGFGIJJJGIHFHIIJGBGGGH@
@11589062/1
gataattataggattggatctatgactgtgtatcgatagctgttcacttt
+11589062/1
CCCFFFFFHHHHHIJJJHIIJJGJJJJIHIHIIJJIIJJJJJGIJJJJJJ
@9795371/1
cgctccgggcgttccgttggtctgattggctt
+9795371/1
CCCDFFADAAF?DEHG<F=G6@@GDHIGIDEH
@8360638/1
caaaatttgacataatttgtggacataaaggaaagaaaaaaatgtcaaaa
+8360638/1
CCCFFFFFGHHHHJJJJJJJJJJJIJJJJJJIJJJJJJJJJJJJIJIIJI
@11590909/1
gatagaatgaagtgaaagtcgaacgttcttctgggcttttcctgcttttt
+11590909/1
C@CFFFFFHHHHDFHHJJAEGGGGIGIHHCAE9FECEIHE<D>9@GHIII
@8361708/1
caaaattttgcaaattatgtggcattttgacatttatgtgacataatttg
+8361708/1
CCCFFFFFHHHHHJJJJJJJJJJJJJJJJJJJJJJJIJJJJIJJJJJJJI
@12941760/1
tattgaaaaccttgtagtggattcctaatattttttagtgaacctctcta
+12941760/1
@@@DDDDDFB7;BA<CEAEE@FHIFEDHHGIIIIIGIFG@GGG=9BDGEI
@11592300/1
gatataattcccatacaagaaaaatctccaattattgtcactttatgtat
+11592300/1
B@@DFFFFHGGFHJJIIIIIJJJJEGHHIJJGIJJIGBFGHIGHJJIJIG
@12661597/1
gtttacctgtgtatgataaataaactttttcgggtttggaaaaatttcaa
+12661597/1
C@CFFFFFHFFFHIIFIGGIIJJJIIJJIJJJJG@FIBE9BHIJ@FHB<F
@11592687/1
gatatatttttcaggggatcatgaagctcgcttttcaaattctcgtgact
+11592687/1
CCCFFFFFHHHHHJJJJIGIJJJJJJJJJJJJJJIJJJJJJJJJJIJIIJ
@9436516/1
ccgtttcctaaagctataccagttatagaagctttgcttgaagtaataaa
+9436516/1
@@@ABBDDFFHFAEHEEGIHDFF?FEHE?E?CHEHGHGIIIGIDGHGIII
@9436895/1
ccgttttaacattgagtacactattttatacatagaagaaagaatacccg
+9436895/1
B@BDFFFFHHHHHJJIHGHIJJJIJJJJJJJJJJJJIIJJJECDGHICII
@11979200/1
ggagttttgcctgttccgtagcagacggccactggcaaagtggatagctg
+11979200/1
B@@FBEFFHHHHFGIGJIIJIFIJJIJJIJJJIIJIJJIIHHJJJIJJJJ
@9439284/1
cctaaactcacttttttccgaaaaaatatcgcaatagctcaaaagggaac
+9439284/1
BB?DDFFFHGHHHJJJJGIJIJJJJJJJJJJJJJJJIJJJJJJJJJJJIJ
@9439285/1
cctaaactcacttttttccgaaaaaatatcgcaatagctcaaaagggaac
+9439285/1
CCCFFFFFHHHHHJJJJJJJJJJJJJJJJJJJJJJJJJJJJJJJJJJIGI
@12663671/1
gtttacttcatttgaatctatggaagttcgtattattcctcgaaatcaat
+12663671/1
B@BFFFFFHHGHHGFIGHIGIIJIIJIJIIGGIJGIJJJJJJJIJJIJJJ
@12663672/1
gtttacttcatttgaatctatggaagttcgtattattcctcgaaatcaat
+12663672/1
BBCFFFFFHHGHHJIJJJJJJJJJJJIJJJJIIJJJJJJJJJJJJJJJII
@10168504/1
ctcaaaatgaagataacttatgctgcttggtctttgttcacaatcgctat
+10168504/1
CCCFFFFFHHHHHJJJJJJJJJJJJJJJJIHJJJIJJJIJJJJJJJJJJJ
@8798245/1
cagaaatttaaacgttccagcaggtacttgcgtggacacgcatattacac
+8798245/1
CCCFFFFFHHHHGJIJJJJJJJJJHHIJJJJJIJJIJJJJIJIJJJJJJJ
@11596809/1
gatccaatcctataattatccatttcctgtaattctggtttctctatagt
+11596809/1
CCCFFFFFHHHHHJJJJJJJJJJJJJJJJHIJJJJJJJIJJIJJJJJJIG
@12946313/1
tatttatcacatcattcgtcgtgtaccacatctcggatcttgctactaat
+12946313/1
B1BADFFFHHHHHJIJJJJJJGIHIJEHHJJJJJJJJGJIJJIJJJJIJG
@12946314/1
tatttatcacatcattcgtcgtgtaccacatctcggatcttgctactaat
+12946314/1
CC@DFFFFHFHHHJJJJGEGGIDIIGGHIJIJJIIEGIIGIHEHHGGIHG
@9443881/1
cctaataatagtgtattacctctaaagctatctactcgttatataatcat
+9443881/1
CCCFFFFFGHFACAEHGIIIGGIIIGHHGIIIGHIIIIFGGIEGGIIIII
@8369272/1
caaacattgaagccagatcgataaaaaaatatcgcaatattagaaatttt
+8369272/1
CCCFFFFFHGHHHJJJIJJJJJJJJJJJJJJJIIGIJJJJJJJJJIJJJJ
@11229163/1
ctttcttcgatcttccggttccggtggccaccagatcgttgttaaggaac
+11229163/1
BCCFFFFFHHHHHJJJJIHIJJJJIIJJJJIJIJJIIJHGHFHIJIIIII
@11229164/1
ctttcttcgatcttccggttccggtggccaccagatcgttgttaaggaac
+11229164/1
CCCFFFFFHHHHHJJJIJGIIJEHEHIGJEHJIIIJJIJIIIIHIJJJIJ
@9809743/1
cgcttgcgttacgatgctatcagcaatttctttgctgtgtcagtattgca
+9809743/1
CCCFFFFFHHGGHIJJIJIJJJJJJIJJIIJJJIGGJHIIJIIHIIJIJJ
@9810164/1
cgcttgtcatgtgttgaaattccgcgaaattggcactggcaagtcaa
+9810164/1
CCCFFDDFHHFFFHHGGIJGIGIIIJGIJJJIJJJJIIJJJJJGHIJ
@11987639/1
ggatctatgactgtgtatcgatagctgttcactttttggtcatgattttg
+11987639/1
@@?BDBDDDHHHHGGIIIIG9CGEEHGHA92C<EGHI00:BDBD9<GFH>
@9811468/1
cgcttttcaaattctcgtgacttttctcccctgttcttaaataaag
+9811468/1
@@@DDFFBBHHAHBEEB?CAEHHHH?A?HHI;1:EBDG9DHADHG?
@12299481/1
gtccgtgccccttgcggttaccccttctgttgggatgggggccg
+12299481/1
@@@DFDFFHHHHHIJJIFHGHIIIGIJGHDHGGGB>FHG<GGE8
@11237552/1
ctttgacattgcttgtggtcacttttcgcgcaaaggtaaaatcgttctag
+11237552/1
CCCFFFFFHHHHHJJGIIGIIIJJJJJJJJJJJJJJBGHJJJIJHJJJJJ
@10897943/1
cttcaagatatattcttcaggggatcatgaagctcgcttttcaaattctc
+10897943/1
BB?DDFFDHHHHHJJJJJJJJJJIIIIJJGIJIJJJJJJJJJIJJJJJJJ
@10897944/1
cttcaagatatattcttcaggggatcatgaagctcgcttttcaaattctc
+10897944/1
CCCFFFFFHHHHHJJJJIGIJJJFHIJJJJIJIJJIFHHIJGGHHGIGJI
@9812811/1
cggaaaagaagattgcaccccgaaaagtttgggtacaacctctatacttt
+9812811/1
CCCFFFFFGHGGHGEHIJGIHHGGIBHFGIJJJBGHIEIIIIJIEGIJHI
@9813122/1
cggaaaagtgactcccgaacaagccaatcagaccaacggaacgcccggag
+9813122/1
<@@DDA?DAD>FFEGHG@FGEGGCHIGICCFGIIIBEHGGGI<@@GH>6=
@8372699/1
caaaccttgcaaattttcaatcatgaagcaagattttacctgaacaattt
+8372699/1
CCCFFFFFHHHHHJJJJJJJJJJJJJJJJJIJIJJJJJJJJJIJIJGIJJ
@11242238/1
ctttgagtgaaacttcggtaggtccctacttcaaccatgacatagtaaag
+11242238/1
CCCFFFFDHHHHHJJJEGFGIJEHHIIJJIJJJJJJJJJJJJJIJGIHJG
@8373974/1
caaacgggtcgaaatgaacgtcaacaacaaagttccccaccaaagcaaat
+8373974/1
CCCFFFFFCFHGHJJIJIIHGIJJJIIIJJJJGJJJJJJJJJJIJJJJJH
@12677930/1
gtttatttccctttttgtggagaggtactatgtgtgtttggctagattct
+12677930/1
@@@FDFFFFHHFHIIIGEHI@F@FH9FHIIIIIIHGGIIGIIIIIIIIII
@13663007/1
tttgcatagaattagtggtttttttctaaaatcaatttacatattatttt
+13663007/1
@CCFFFFFFDFHHGIFGGHHIJJJJJJJJJJJIIIIJJIJGIJJJGIJJI
@13663008/1
tttgcatagaattagtggttttttttctaaaatcaatttacatattattt
+13663008/1
@CCFFDFFHHHHHJJGHIHIJJJJJJJJJJJJJJJJJJJJJIJJJJJJJJ
@11996625/1
ggatttctcaacttgtttccgtgagttgctgaacaaatttgaaaaaacca
+11996625/1
CCCFFFFFHHHHHJJIJJJJJIJJJIJJJJJJJJJJJJJJJJJJJJJJJJ
@12680656/1
gtttcaatgcatcgataagacgaatggtaaagctgctaaaaaagcaggaa
+12680656/1
BBCFFFFFHHHHHJHIJJJJIJIJJJJIJIJJJJJJJJJJJJIJJJJJJI
@8808999/1
cagaatctagccaaacacacatagtacctctccacaaaaagggaaataaa
+8808999/1
CCCFFFDFFDHFHICEFEHBGHHIEEHIIIIIIEGEHGGCFGEDHIIIID
@8809254/1
cagaatcttgccccctcccagattaggctatgccggtaaagaagtgaatg
+8809254/1
CCCFFFFFHFFHHJJGIJJIGGHHIIJIJJIIJIIJ@FHGJJJJ?DCEHG
@9091312/1
ccaatgcttggtgcagctatccactttgccagtggccgtctgctacggaa
+9091312/1
CCCFFFFFHHHHHJJJJJJJJJJJJJJJJJJJIJJJIJJHIJJJIJIJGI
@9457932/1
cctattgaaaaccttgtagtggattcctaatattttttagtgaacctctc
+9457932/1
@@@DDDDDHFHBFGHHDEG<EGB<FGG<ECAEEFIIIIC9??@@BGBFDB
@13324048/1
ttaaaagcctcttaaatttaaccgaaatatagaatacaccccttaatcag
+13324048/1
CC@FFFFFHHHHHJJJJJJJJJJJJHIJJJJJJJJJIJJJJJJJJIJJIG
@11607572/1
gatggcgccctcgatttggaccagttcgtatttgggagtgatgccgcgac
+11607572/1
CCCFFFFFHHHHHHIJJJJJJJGIJIJJGHHJJJJJHIFHIJJJJJIJHF
@8810035/1
cagaattacaggaaatggataattataggattggatctatgactgtgtat
+8810035/1
CCCFFFFFHHHHGJJJIJIJJJJJJJJJJJJJJJJJJJIJJJIJIIIGII
@10184246/1
ctcaacaacaacaacccacttggggcagacaaacagctccacaacagcaa
+10184246/1
BBBBDFFFHHHHHJJJJJJGIJJJJJJJJJIJIJJGIHIJJJJJJJFHIJ
@13325727/1
ttaaaatttaacgtttagcagtcttctttttagaataacattgacattct
+13325727/1
CCCFFFFFHHHHHGIJIJJJJIJJJJJJJJJIJJJJJJJJJJJJJJJJJJ
@8813255/1
cagacaattaatagaaaaatgacagaaggacagacaagaaacatgataag
+8813255/1
CC@FFFFFHHHHHJIJJJJJJJJJJJJJIIIJJJJJJIJJHJJJJIJJJJ
@10905270/1
cttcaattacacaaattagtacaactcctccaaaccttgcaaattttca
+10905270/1
?@@DDBDDFHHB?BBCDB@IHH>FI<A<ACGBF9CBGBFADGIIE@DEG
@9463092/1
cctcaccttacaaaataaaatacggcaaagagaagaaaggccgatagaat
+9463092/1
@C@DFFFFGHFHHIIGFHIIGIDHIGIIIEGGIGHIIIGFAHD@FHIGEF
@9463093/1
cctcaccttacaaaataaaatacggcaaagagaagaaaggccgatagaat
+9463093/1
CCCFFFFFHHHHHJJJJJJJJJJJJJJJGGIIJIJJIIJIJIJJJJJJJJ
@9463094/1
cctcaccttacaaattgaaatacggcaaagagaagaaaggccgatagaat
+9463094/1
CCCFFFFFHFHHHJJJJIJJJJJJJIJJJJIJIJJJJJJIIJJGIJJJJJ
@10536404/1
ctgaagacaagtcaaaagtatgtcgtacggagctggctcgg
+10536404/1
CCCFDFFFHHHHHJJJJIEHIFGIJIJJJJHIIIJIIGI8@
@8814257/1
cagacagatataataataaacttacgagaaatgaccttagcagacctctt
+8814257/1
CCCFFFFFHHHHHJJJJJJJJJJJJJJJJJJJIIIIJJJJJJJJJJJIJJ
@11251591/1
ctttgcatcaaataaatgctcccttttcacaatataataaatacatatca
+11251591/1
CCCFFFFFGHHFHJIJHHGIIGGIIGGHHIJIJIIIEHIJIIIIJEIEHI
@11251592/1
ctttgcatcaaataaatgctcccttttcacaatataataaatacatatca
+11251592/1
CCCFFFFFHHHHHJJJJJJJJJJJJJJJJJJJJJJJJJJJJJJJJJJJJJ
@13327221/1
ttaaaggttttcacggccggtgggtcatttataccgttaaccttataact
+13327221/1
CC?DFFFDHHHHHIIIIIII1?DG?BFHGICGGHIIGHIIIIIIIIIIII
@13328833/1
ttaaatttaagaggcttttaaaatttaacgtttagcagtcttctttttag
+13328833/1
CCCFFFFFHHHHHJJJJJJJJJJJJJJJJJJJJJJJJJHIJJJJJJJJJI
@13329187/1
ttaacaacgatctggtggccaccggaaccggaagatcgaagaaagacgcc
+13329187/1
CCCFFFFFHHHHHJJJIJJJIJJJJJIJJJJIGJJJIJIIJJJJJJJHHF
@12694386/1
gtttctttagtctgtatattttcttgtatcacttattgcgtctttgcttt
+12694386/1
@?@FDDEFFACDF@CEAF@IHI@FGBBDFH?HDHCGIBDFFFGIIDHGII
@11252278/1
ctttgccagtggccgtctgctacggaacaggcaaaactccgaaggaagcc
+11252278/1
CCCFFFFFHHHHHJJJJJJJIJJJJIJJJJIJJJJJJJJJJJJJJJJJJI
@11252915/1
ctttgccgtattttattttgtaaggtgaggtatttgtacatgaagttgtc
+11252915/1
CCCFFFFFDFHHHJGIJJJGGHIJJAFHIJ?FHIJJGIJJJJJJJGIJJJ
@11253654/1
ctttgcgcgaaaagtgaccacaagcaatgtcaaagagaaggatagcaact
+11253654/1
CCCFFFFFHHHHHJHIJJJIJJJJJJJJJIJJJJJJJHIIJJJJJJJJJI
@9826220/1
cggaattggaagaatatttacctcctgaattagttgtgaaacaagaatat
+9826220/1
CCCFFFFFHHHHGJJJIJJJJJGJJJJJJJJJJIJJGIJJJIJJJJJJJI
@9826368/1
cggaatttcaaaacatgacaagcgatggtgaactgcctttcgtgtggtag
+9826368/1
CCCFFFFFHHHHGGIHJGJIJG<GIIIJ:CGIIJJJJJJJJIGIHIIDDH
@9826374/1
cggaatttcaacacatgacaagcgatggtgaactgcctttcgtgtggtag
+9826374/1
@<1ADDDDHFFHHIIIDIIIICGGHEDFEHGHGIEHIDFBDGHIIIIGFG
@8383216/1
caaagaagctagccaagagaatggcggctcacaagatgtggcaatccttg
+8383216/1
CCCFFFFFHHHHHJJJJIGIIIJJGIJDGHHHII>FA>8=F@FGAEH;EA
@9099611/1
ccacaacagcaacatcaaactgttcccccacaacagactggtcccccaca
+9099611/1
CCCFFFFFHHHHHJJJJJJJJJHIJJJJJJJJJJJFHIJIJIJJJJJJJJ
@9470470/1
cctccatgccgagcaagactcccgtcagcgtcctccaggagttgctgagc
+9470470/1
@@@FFBDDFFHDFHJIJJJIIII>FHIIGBDHA@AH;BADHGGGGE@FIE
@12010805/1
ggcattttgacatttatgtgacataatttgcgacatttgacgtacggttc
+12010805/1
CCCFFFFFHHHHHJJJJJJIJJJJJJJJJJJJIJJJJJIIIJHJJJJFHI
@8384585/1
caaagaattatcttttttagagatggagtatcggatggacaatttgaaca
+8384585/1
@@CFFFFFHFH<FHIIIJCGGGIGDEGHCFHGCFHHGDHJDHGAG?<<BF
@8818886/1
cagacggccactggcaaagtggatagctgcaccaagcattggtggcg
+8818886/1
CCCFFFFFHGHFFHGBHII9CGB@DEFEGGAHG@G>AFFHGI?DGDB
@12698175/1
gtttgacattcgaaaagtaaacgtcagtttgcgtttcaatgcatcgataa
+12698175/1
CBCFFFFFHHHHHJJJJGHIIJJHIJJHIJJJJHIJJJJIJJJJJJJJJJ
@10540935/1
ctgaagtaaaagtgtgctccattggtttatcctctactgtacaactgttt
+10540935/1
CCCFFFEEHHHHDHEHGIJJJJJJJHJJJJJJJJJJJJJIJJJJJJJIJJ
@8388182/1
caaagactgaaattgagaaaaaatgaacatggaatgtaagaacattttcg
+8388182/1
CCCFFFFFHHHHHJIIJJJJJJJJJJJJJJJJIJJJFGIIGJJJJJJJJJ
@10194429/1
ctcaagggcacacggcaacaaaaagtgataatggatacaaatttgactac
+10194429/1
CCCFFFFFGHHH3EHIJJIJJJJJJDHIJJJJJJJJIJJJJJJJJJJJJJ
@10194430/1
ctcaagggcacacggcaacaaaaagtgataatggatacaaatttgactac
+10194430/1
CCCFFFFFHHHGHJJIIIJJJIJJJCFHJJJJJJIIIIJJJJJJJJJJJJ
@8388661/1
caaagagaaggttatgaaccggcaataactttccttgttgtccagaaacg
+8388661/1
CCCFFFFFHHHDHHJIGJJIJIJIDIGIIJJIJIGJJJJGIJJJJJIJJJ
@9475415/1
cctcgagtacctcaaaatcatgaccaaaaagtgaacagctatcgatacac
+9475415/1
CCCFFFFBFFHFHGJIJGFHHGGIJIJJJJICFHIEE@HGIJJJJJJGIJ
@10545290/1
ctgaatcaaaaaattctccatcgttacaataagttattcggacaagttat
+10545290/1
BC@FFFFFHHHHHJJJJJJJJJJJJJJJJJJIJHIJJIJIIIJJIIHIIJ
@9833622/1
cggagaatcacaaaactcatgatacttttcaaattttcttttaaatttca
+9833622/1
@@@DDD;DDDFDB;GHGIGGEGHD@BHHIIIIIIIGFDGFEHIE:BDFHC
@12977673/1
tccaaaccttgcaaattttcaatcatgaagcaagattttacctgaacaat
+12977673/1
;?;BD??DDCCBDBG4A?CFI<FFDBH>D@BAGFHIIG@GB?9?00?BF9
@12977674/1
tccaaaccttgcaaattttcaatcatgaagcaagattttacctgaacaat
+12977674/1
@@<BDDDDHHFFDHGHGIIHHEHHIGEHEHGHIIIIIIGGGGIIHCH>BD
@11270990/1
ctttgtcgtcgtaccaaatagcggaccacaatatagttacgttaaaacag
+11270990/1
@?@DDDDD?<C@FFHIGIH>HC@EFDF=F9GBHDHC??DCFFDHIIF;F;
@9481880/1
cctctatactttgcatcaaataaatgctcccttttcacaatataataaat
+9481880/1
CCCFFAEDHFHGHJJGGIJJJGHIIGIGIJIIIIEIIJJGGJJJIJJEFG
@11271300/1
ctttgtctggttaactttagtgggaaggtttaggtatttgtggtatctgt
+11271300/1
CCCFFFFFHHFHHJJJJJGIEHIJJJJIIHIIJJ?FIIJJJIJHIJJJJI
@11622092/1
gatttctcaacttgtttccgtgagttgctgaacaaatttgaaaaacc
+11622092/1
BBBDDFFFGHHHHJHIIJJJHIJJJJGGIJIIJJIIJJJIJJJJIJJ
@9482774/1
cctctccatattcctttatcaacattcacttctttaccg
+9482774/1
?8?D7::ADADF<<ACDE>9@FDFEH<HH>HHDF<CB98
@9483082/1
cctctctaacgtctttatagaatgtcaatgttattctaaaaagaagactg
+9483082/1
@C@FDDDDHHHFBGHIBGFFFIEECHGIGIIIIIIEHGIIIIFGIGIIII
@12016968/1
ggccgatttgcagactctcagcttcaacgccaaggacttcaactttgttc
+12016968/1
@CCFFADFGHHHGIIJJEIIJIIJHIJJGJJJFHHJJJIJJIJJJJIIJJ
@9838695/1
cggagctggatagcttacggatctgttgcaccgagtgaacatgtgacata
+9838695/1
CCCFFFFFHHHHHIJJJJJJHIIJJJJJIJJJJJJBFHIIIIIIHGHIII
@12978996/1
tccaaatcgagggcgccatccacgagccaatcttccgctaccgcgtgttc
+12978996/1
@CCFDFFFHDHHHJGGGGIJJJJGBHHIGIJICGHIIIJIGIGHFDA9@>
@8825666/1
cagagatcgaatgtgtgcagaatcagcactgaatcaaaaaattctccatc
+8825666/1
CCCFFFFFHHHHHGIHHEHJIIJIJJGIJJJJJIJJJJJJIJIJJIJJJI
@13683569/1
tttgtctggttaactttagtgggaaggtttaggtatttgtggtatctgtc
+13683569/1
BCCFDFFFGAFHHGIIJGJHIJJJJIJFHHIIJ:CFHII?CGBFHGEIGC
@9843424/1
cggagttttgcctgttccgtagcagacggccactggcaaagtggatagct
+9843424/1
@@@FFBDDHDFFDHHHIIDGHIGGCIG>FGHIIIGCGIIGGBDGGJEE4B
@13684568/1
tttgtgattctccgaagagtatgtctcgaaagacttcgactttttactat
+13684568/1
@CCFFFFFHGGHHJGHJIIHHIGIIJJEHIIADBBGGGGECEHHJJJIJJ
@13684751/1
tttgtggagaggtactatgtgtgtttggctagattctgtttgacattcga
+13684751/1
BCCFFFFFHHHHCGHIJJJHIHIIJJJJJJJJJJJJJJJJJJIJIJJIJJ
@13685224/1
tttgtgttacaggatctcctttatgttttgcagcttgttgttcaggttgt
+13685224/1
CCCFFFFFHHHHHHIIJJJJJJJIJHJJJJJJJJIJJIGIIIIIJJFIHG
@9845361/1
cggatatttaacgattaccaacaaaaaaagggcactgatgaaatatgctg
+9845361/1
CCCFFFFFHHHFHIJIJIIIJJJJJJJJJJJGGJIJG@GHJJIGGIJIGG
@12991769/1
tccagcaagttcttggctgccgaatgtttggcgtctttcttcgatcttcc
+12991769/1
CCCFFFFFHFHHHJJJJGJIIECGGGHIJJJJIFHIIJIIJIJIIJJJJJ
@9849122/1
cggattcaaagacatctcctaaggctttgggaacttctacatcttctatt
+9849122/1
BCCDFFFFHHHFFGGIGHIHGIGJJGJJIII8?GHGGHHIIIJCHIIIIJ
@11285577/1
cttttaaaggagctacgaagttaacagatgaaggtatagctgcaccagca
+11285577/1
@C@FFDFFFHBFHIHIGHIGDHEIHIGIIIJJGI9DDGGIJIIIIJIGIF
@8396936/1
caaagattgttcctgataatcaaacaggggattctacgaaaaaagacaaa
+8396936/1
CCCFFFFFHHHHHJJJJJJJJJJJJJJJJJIJJJJJJJJJJIJJJJJJJJ
@10203231/1
ctcaattggcgcacattcagcaggttttttaacagtttgaaaaccttgat
+10203231/1
CCCFFFFFHHHHHJJJJJJJIJJIBGHIJJIJJJIGGIBGIFIEGHJJIJ
@9493216/1
cctgattggtgatatcagccgctccgggcgttccgttggtctgattgg
+9493216/1
@@@FDDDDHAFDDHIGIIIIGE<GHIIE6D:DHGH<F7DGIIICGGAC
@9493918/1
cctgcacacacgcatttttaaatttaaaaatttattcaagtcaaaaataa
+9493918/1
@@@DDFFFHFHFHIIEGGGFEEEEDHIJIHIJJJIIGHEFGIIGEGFFIB
@9493919/1
cctgcacacacgcatttttaaatttaaaaatttattcaagtcaaaaataa
+9493919/1
CCCFFFFFHGGHHGIJJJJJJJJJJJIJJIJJIJJJJIIGJJIJIJJGII
@9493920/1
cctgcacacacgcatttttaaatttaaaaatttattcaagtcaaaaataa
+9493920/1
CCCFFFFFHGHHHJJJJJJJJJJJIIIJJIIJJIIIIIGIIJJJJJJJFG
@9493921/1
cctgcacacacgcatttttaaatttaaaaatttattcaagtcaaaaataa
+9493921/1
CCCFFFFFHHHHHJJJJJJJIIIIJJJJJIHJJJJJJJIJIJJJEHIHIH
@9851361/1
cggcaacaaaaagtgataatggatacaaatttgactactgtatagctttc
+9851361/1
CCCFFFFFGHHHHGIJJJJJJJJJIJJJJJJJJJIJIIJJIJIJJJJJJJ
@9851362/1
cggcaacaaaaagtgataatggatacaaatttgactactgtatagctttc
+9851362/1
CCCFFFFFHGHGHAFHGIJJJIJIJGIJJJIJJIJJIJFIHJJJJIJJJG
@11290895/1
cttttacttaaggttaatgccaagttaaatggtactaatcattttctatc
+11290895/1
CCCFFFFFHHHHHGIIIIIIIIJIHIJJFIJJ<CHDHIJIGHJJJJJJIJ
@11290943/1
cttttacttcagctacttgaaccgtacgtcaaatgtcgcaaattatgtca
+11290943/1
@@@FFFFFHDHHGEGGGGAHGHGIEGHEBB?CGD>CFIGAA@BBGGH8DH
@11290944/1
cttttacttcagctacttgaaccgtacgtcaaatgtcgcaaattatgtca
+11290944/1
BCCFFFFFHHHGGJJJIIEHIJJIHHJJIJJJJJJGIHIJIGIJJJJJJI
@10925137/1
cttcatgatcccctgaagaatatatcttgaagaactattatttttttttt
+10925137/1
@CCDDDDAFDHHHBF;FDCF9<?C@<CH4<C<CFGGDFF>DGIIIIIIII
@13000541/1
tccatgccgagcaagactcccgtcagcgtcctccaggagttgctgagccg
+13000541/1
C@CFFDFFHHHGHJJJJJIJJGBGEIDGFFGEIIEGIBFBFHGJJCGEGG
@11630599/1
gcaaaagggaaccccatgaagtaatgctaggatgtagtgcttgaagaatt
+11630599/1
CCCFFFFFHHHHHJJJJIIJJFHEHHJJGIIHIGDFIGGIJJIIIIHIIJ
@13002108/1
tccatttatcaaggttttcaaactgttaaaaaacctgctgaatgtgcgcc
+13002108/1
CCCFFFFFHHHHHJEHIJJJJJJJJJJJJJJJJJJJIJJIJJJJFIHIJJ
@9113436/1
ccaccattctatgaaatggaacacgaagagggactaccacacgaaaggca
+9113436/1
?;?DD=DDFFFD<4:<ABEFCEG@6EAF:EAFF@FEG;:BGEE<AEFECF
@13003017/1
tcccaaccaagccataaatagaagtgctccccgcggtccacactcta
+13003017/1
CCCFFFFFHHHHHJJJJJJJJJJJIJIJJJJJJJJIFFHGHIIIIIG
@10559040/1
ctgacgggagtcttgctcggcatggaggccatttcttgagagtagagcaa
+10559040/1
CCCFFFFFHHFFFJIIGJIJJEIIJFHIIJJJJJIIJJHIJI<CHGIIII
@12727229/1
gttttactaatttttcaataaagtacactttatttaagaacaaacagggg
+12727229/1
BB@FFFFFHHHHHJJIJJJJJJIJHJJJJJJJJJJJIJJJJJJJJJJJJJ
@13004764/1
tcccacctttttcactcaaccatagctttctcagcgt
+13004764/1
@@@DD?D?CDFFFGEEGFHIG7EHGGBHBCFHFB<?1
@13004847/1
tcccactaaagttaaccagacaaagcacctatcgaatcgaatattagtag
+13004847/1
CCCFFFFFDHHHHJIJJJIIJIJIJJJJJIJJJIJIJJJGHIEGIGDDDB
@8401986/1
caaagcttgtaataacacgttaggacttggaccaggatgttcctctaggt
+8401986/1
@@CFDFFFGHFHHGHJJJIIJJJIJHIJIJIJJJJJIIJJJJJJJJJJIB
@13694877/1
ttttaaatgaaaaacgtatgttgtttacttcatttgaatctatggaagtt
+13694877/1
CCCFFFFFHHHHHJJJGIJIHIJJJJIJJJIJJIJJJJIJJJJJJJJJIJ
@8837798/1
cagatattgtacttaaaggcttttggatcataagatgcagtgactgccgc
+8837798/1
CCCFFFFFHHHHHJJJJJJJJJJJJJJJJJJJJJJJJJIJIJJJJJIJJJ
@13695544/1
ttttaaatttaaaaatgcgtgtgtgcaggtatatttatcacatcattcgt
+13695544/1
CCCFFFFFHHHHHJJJJJJGHDGIHIJJJGHIJJJJJJJJJJJJJJJJJG
@9119533/1
ccacgagccaatcttccgctaccgcgtgttccttaacaacgatctggtgg
+9119533/1
CCCFFFFFHFHGHIIGI@FDA@GDFD?D@GEFDGCHDHHB8@AC;4C=CH
@9119534/1
ccacgagccaatcttccgctaccgcgtgttccttaacaacgatctggtgg
+9119534/1
CCCFFFFFHHHHHJJJJEEAGIJIJJAGFHHIEHEHHIJBFFDGEAHEHH
@11639940/1
gcaaatttggaatttcataaacaactcttaactgcttcatgtacttgccg
+11639940/1
CCCFFFFFHHHHHJJJJJJJJJJJJJJJJJJJJIJJJJJIIIJJJJJJJJ
@11639941/1
gcaaatttggaatttcataaacaactcttaactgcttcatgtacttgccg
+11639941/1
CCCFFFFFHHHHHJJJJJJJJJJJJJJJJJJJJIJJJJJJJJJJJJJJJJ
@11641285/1
gcaacatcaacatttaaaagtggcttccagcctcgaatggccgattgata
+11641285/1
CCCFFFFFHHHHHJJJJJJJIHJJJJGJHIFJIIIIJIIIGIIBHIIGII
@8839814/1
cagatcgataaaaaaatatcgcaatattagaaattttcaaatattcttcg
+8839814/1
CCCFFFFFHGFHGJJIIIJGIJJJJJJJIJGHDHGGIGIJJGGGIJIGGJ
@8839925/1
cagatcgtgacttcgaaacacttcttcctttcttctgtttcttcatactc
+8839925/1
@?@A?DDFHAF?FHGFGHDGGIAFHICAEGHIIIGIGGIIGIIIC>FEHH
@8842182/1
cagatggcattcatgcagaaccgattaagaaaggggcagacaacttcatg
+8842182/1
B@CFFFFFHHHHHJJJJJJJJIIEHHIIJJJIJJJJIIIIJJIJJJJJJJ
@8843304/1
cagatgttggtccgccacactgtagagaattcacttatgaatgtggcata
+8843304/1
B@@FFFFFHHFHHJJJIJIJJJHIJJJJIJJJJJJJJJJIIIJIJJJHHE
@11300954/1
cttttccggaaaatgctcgaaaactcaattggcgcacattcagcaggttt
+11300954/1
CCCFFFFFHHHHHJJJJJJJJJJJJJJJJJJJIJIJJJJJJJJJJJJBGI
@10568680/1
ctgagattcagcctcaacctattccacaagacccccagccccaacaagga
+10568680/1
CCCFFFFFHHHHHJJJJJJJJJJJJJJJJIJJJJJJJJJJJJJJJJJJJI
@11302667/1
cttttcggggtgcaatcttcttttccggaaaatgctcgaaaactcaattg
+11302667/1
CCCFFFFFHH:DFGIJJJIJIJJJJJIJGIJJJJJJJJJJJJJJIJJIJJ
@11302668/1
cttttcggggtgcaatcttcttttccggaaaatgctcgaaaactcaattg
+11302668/1
CCCFFFFFHH@DC<EEGGHCHIIIIIIGAHIIGIGIGIIIIIIGIIIGIC
@11643134/1
gcaacctctactacagtacgcaagaataagattatggaaggaataacacg
+11643134/1
@C@FFFFFDGHHHGIICFGIIIIIJJIGGGIJJGIGHHGIGCHIJGGGFH
@9123075/1
ccacgtaggttacctcgaaggattgttcgctagcgatctcctgcaagaac
+9123075/1
CCCFFDFFHFHGHJIJJJJJJIIJJJJJJIJJIJJJIJJJJJJJJJJJJI
@13011610/1
tcccttttgagctattgcgatattttttcggaaaaaaagtgagtttagga
+13011610/1
CCCFDFFFADDFHGGGBEHGDDFHIIIIGIIEHIIIIIA=CHGEIHGIHG
@13011611/1
tcccttttgagctattgcgatattttttcggaaaaaaagtgagtttagga
+13011611/1
CCCFFFFFHHHHHJJJJJJJJIJJJJJJJJIJJJJJJIIIJJJGIIJJHG
@12326277/1
gtcgaagtctttcgagacatactcttcggagaatcacaaaactcatgata
+12326277/1
C@CFFFFDHHHHGGIJJJJJJJIJJJJJJIIIJGIJIIJJJJJJIGIJJI
@13351756/1
ttagatgccagaatcttgccccctcccagattaggctatgccggtaa
+13351756/1
@BCFFFFFHHHHGJJJJJIIJJJIJJJJIGHIIGIIHHGEGHII?BG
@13351974/1
ttagatttcgaggcaaattgattgatttgcccagcacaaacttggagaag
+13351974/1
CCCFFFFFHHHHHIJJJJIIIJJJGJJJJIJJJJJJJJJJJJJJJJJJIJ
@8411039/1
caaagttgaagtccttggcgttgaagctgagagtctgcaaatcggccaac
+8411039/1
C@@FFFFFHHHFHHJJIJJIGIGIGJIIJJIIJIIJJIJJJIJIGIJJJH
@8411040/1
caaagttgaagtccttggcgttgaagctgagagtctgcaaatcggccaac
+8411040/1
CCCFFDFFHHHFHJJJJJJJHIJJIJJJJJJJJDHGIJIJJJJIJJJJJJ
@8849627/1
cagcaacatcaaactgttcccccacaacagactggtcccccacaacagac
+8849627/1
@@@FFFFFHHHHGIIJEIJJJJJJJIJJIEGHIJFFFGIIJJJIJIJCCH
@8411909/1
caaagtttcacagttccacaaaacgctgaaaaattccgtcggcaagaagt
+8411909/1
BC8BDDDFHHHHHIJJJJJJJJJJJJJIJJJJIJJJJJIIIGIJJJJJJG
@8411910/1
caaagtttcacagttccacaaaacgctgaaaaattccgtcggcaagaagt
+8411910/1
CCCFFDDFHHHGHIJJJJJJIJIIIGHIJJJJIJJJJJGHJJJJJJJJIG
@12036755/1
ggcttgttcgggcgttacttttccgaccaagagatccagcaagttcttgg
+12036755/1
CCCFFFDDDFHHADDGDDHHII@FGBGIIIGIGHGGGGIBGIIGHCDEEH
@12037441/1
ggcttttaaaatttaacgtttagcagtcttctttttagaataacattgac
+12037441/1
BCCFFFFFHHHHHJJJJJGIJIIJJIIJJJJJJJJJJJJJJJJJJJJJIJ
@12040111/1
gggaaataaaatcggatgaagaccctgagagtatagatgattgcagtaat
+12040111/1
CCCFFFFFHHHHHJJIIIIIGIIJJIJIGCHCGIJJJIJJJJJJJJHIII
@11646600/1
gcaagactcccgtcagcgtcctccaggagttgctgagccgtcgcggcatc
+11646600/1
CCCFFFFFHHHHHJJJIJJJJJJJJJJJJIIJJJJIJJJJIJJJJJHFDE
@12041191/1
gggaaatgttgactgttgtagctgattaaggggtgtattctatatttcag
+12041191/1
@@CFDFFEFHAHHIGGIIG@GHGIGIHIIGGGGFFHDGIGGHHIGGIE@G
@11309462/1
cttttgactcgacaaaaatttaaacacattgcattattgatttcgaggaa
+11309462/1
@@CFFDDDFFFAFAHIJJGIJCHIHIIIGJJJJJJIJJGHGJJIGEIIJJ
@11309463/1
cttttgactcgacaaaaatttaaacacattgcattattgatttcgaggaa
+11309463/1
CCCFFFFFHGHFGIIJJJAHFDHIGIGGIIJIIIGIIECHGIIJGFHIAH
@12042094/1
gggaaccttcaccgctgtcatgctctttttctaccaagtgataacgagcc
+12042094/1
CCCFFFFFHHHHHJJJJIJJJJJIJJJJJJJJJJJJJJHIHGIJJIJGIJ
@11310144/1
cttttgatcgttaccgtgtggagactaaacatcaaatttctataaatcaa
+11310144/1
@@@FFDDFHFDFHBHGGEFHHHEHIBGIJEHAHHIGHIJIGIGGIIIIJG
@8416173/1
caaatacgaactggtccaaatcgagggcgccatccacgagccaatcttcc
+8416173/1
CCCFFFFFHHHGHJFIIJJJJJJJJJJGJJJJJIJJJIJIIJJEIHHHHH
@12333780/1
gtcgatattgttttacgttgtgctccttcacaaaatctacttcaagtggg
+12333780/1
@@@DFDFDHFFDHEGGHIIBEFHIIJJGHEFGHGJGFHIEIGGAHHII@G
@12749495/1
gttttgcagcttgttgttcaggttgtttttgtttcttctttttacctcct
+12749495/1
C@CFFDADHHDHAEHHFGFIHICHGHHGGIGHIIGIIDHIIIIGDGIGII
@11650930/1
gcaaggtttggaggagttgtactaatttgtgtaattgaagttcgtattat
+11650930/1
CCCFFF=BFFBFHJIGEGHFHIJJJJJIJGHFFHIIJJDDDHIIIIJJJI
@11651165/1
gcaagtcaaagaagctagccaagagaatggcggctcacaa
+11651165/1
CCCFFBDDHFDDDEIIIIIIIIIIIIIIIGIGI<6@9BBB
@11651166/1
gcaagtcaaagaagctagccaagagaatggcggctcacaa
+11651166/1
CCCFFFFFGHGHHJFIIJIJJJGGGIJJGIIJJ:D6BDBC
@9514903/1
cctgtcacaacatgagcttaatgaaaaaattcgccatcatctaccgcttt
+9514903/1
CCCFFFFFHHFHHJIJJJJJJJIJJJJJJJJJJJJJJJJJJJJJJJJIJJ
@12754443/1
gttttgtcatacgtttttgaggcagcaaatttctcaagggcacacggcaa
+12754443/1
@?@FDFDFHHGFFHHIJJ@ADHHIJJIJJJIA??DGIGHJJJDFGEDGEH
@12754962/1
gttttgtgattctccgaagagtatgtctcgaaagacttcgactttttact
+12754962/1
CCCFFFFFHHHHHJJJJJJJJHHIIJJJJJIIJGGHIJIJGHIIJJJIJJ
@12755111/1
gttttgtggaactgtgaaactttgtgggactgctggttgcccaacttggt
+12755111/1
B@@FFFDDHHHHGIEHFHIIJJJIHIJJJJJJJJIJIIGGIGHIJGIEIF
@9516595/1
cctgtggttgaccccaagcttgaggttgttgttgtggaggagcagcttgc
+9516595/1
B@@DDFFEFHFHHJIJIJIIJJEGECGHBHIIIIDHIFHI?FHEHGGIJI
@9134331/1
ccagaagatgatggtatataagatgcaggaattggaggaggagggtacga
+9134331/1
CCCFFFFDHFHGHIAGHGJIJJIIJJJJJHIJJJIGIJBDHDGHI0?DHH
@12757272/1
gtttttaagaaccgtgatggaactctttaggcagcaacattacccaaaaa
+12757272/1
CCCFFFFFHHHHHJHIIIIJIJJJJJJIJIJIJJIIJJJJJJJJJJJJJJ
@9521325/1
ccttaatcagctacaacagtcaacatttcccacctttttcactcaaccat
+9521325/1
@@@FDFFFHDFHFIIICDGCGDHIEGIIGIIEGHIGHIIIIEHIIEGGI@
@9521326/1
ccttaatcagctacaacagtcaacatttcccacctttttcactcaaccat
+9521326/1
@@@FDFFFHGHHHEIIIIJIIGIIBHIIIJJIJJJJJJJIJJFIJIJJIH
@9521327/1
ccttaatcagctacaacagtcaacatttcccacctttttcactcaaccat
+9521327/1
CC@FFFDEHHHFFIEHGGGEHGHGHGIJJJJGIJIJJJJGIIJIGHIJJG
@9521328/1
ccttaatcagctacaacagtcaacatttcccacctttttcactcaaccat
+9521328/1
CC@FFFFFHHHFHIGIIIIHHEHIGGIJJJJGIJJJJJIJJJJJJJJJIG
@9521329/1
ccttaatcagctacaacagtcaacatttcccacctttttcactcaaccat
+9521329/1
CCCFFFFDHFFFFEIIIICHHGGGECHHIIIIIIGIIIIEGGIIIIGIIA
@9521330/1
ccttaatcagctacaacagtcaacatttcccacctttttcactcaaccat
+9521330/1
CCCFFFFFGHHHHJJJJJJIJJJJJJJJJJJJJJJJJJJJJJJJJIJJJI
@9521331/1
ccttaatcagctacaacagtcaacatttcccacctttttcactcaaccat
+9521331/1
CCCFFFFFHHHHFIIJJGIHHGIJJJJJJJJGIJJJJJJJJJJJJJJJJI
@8859062/1
cagcaggttttttaacagtttgaaaaccttgataaatgaaagaaattaaa
+8859062/1
CCCFFFFAFHHHHJJHIIHHIIIIJJJJJJJIJIJJJIJJJJIJJJJJII
@8859405/1
cagcagtcccacaaagtttcacagttccacaaaacgctgaaaaattccgt
+8859405/1
CCCFFFFFHHHHHJJJHIJIJJJJIJJJJJJJJJJIIJIJJJGIJJJIJI
@13714840/1
ttttatgagtctaataaaggtcaaaaaccccaaagaattatcttttttag
+13714840/1
CCCFFFFFHFFHHJJJJJIIEIHJJJJJIJJJJJJJJJJJJJJJJJJJJI
@11323446/1
ctttttcaactgaaaacaatgctgatatccaccataagtcatcatgtaca
+11323446/1
@CCFFFBDHDHDFHIJGGIEHGGIFHIIJJGIIGGIJJGIJJJJJJIGJI
@11323972/1
ctttttcactcaaccatagctttctcagcgtg
+11323972/1
@@@DDD3ACDDBH?G?:?A9CFH?ACCF@F81
@11323973/1
ctttttcactcaaccatagctttctcagcgtgttt
+11323973/1
@CCFFFDDHHHGHJJGCHGGIJJGIIHIIJFF8DE
@11323974/1
ctttttcactcaaccatagctttctcagcgtgttt
+11323974/1
CCCFFFFFHFHHHJJJFGGIIJJJIJJJJJFG8CG
@11323975/1
ctttttcactcaaccatagctttctcagcgtgtttaattt
+11323975/1
???DDABDD<CDDEEA@<333ACE?AFECEIA@BBD<D?D
@9871579/1
cggcatctgaggatatcttaatttgcaccttttttctgtttcaaaatacc
+9871579/1
CCCFFFFFHHHHHJJJJJJJJIJJJIJJJIJJJJJJIJJJJIIIJJJJIH
@11654304/1
gcaatattagaaattttcaaatattcttcgcttttgactcgacaaaaatt
+11654304/1
BCCFFFFFHHHHHJJJJJJJJJJJJJJJJJJJJJJJJIJJJJJJJJJJJJ
@13362175/1
ttataatcatcaatattatctatcgatactgaatgtaattttttatatag
+13362175/1
C@CFFFFFHAFHFDHIIJCGGGGHIFDHDDDFGADHIIGGIIIEHGGGDG
@12342887/1
gtcggagttgctctagataaatcgtaatctttcaagggggataaatcaac
+12342887/1
CCCFFFFDHFHGGJJIIJJJJIJJCGHIIJJJJJJIJJJIIIIJJIJJJJ
@9140388/1
ccagagatccccttcccatcggcaattcccgtgaagaactcgaagtcact
+9140388/1
CCCFFDFFHHHHHJJJJJIJGGIJJJJJJJIHIJJIJIJJJJJIJHICHG
@9533030/1
ccttcttcgaggtctgggaaggagtagaagagatgtatggacgacaggaa
+9533030/1
CCCFFFFFGHHH@GHHIIDHGIDGCGFGIIGGGGIEGIIIHIIIIIIIII
@11332936/1
cttttttagagatggagtatcggatggacaatttgaacaag
+11332936/1
@@@FFFFFHHGFHJJHJEHGIGECFEG3??F?BFEBF3BBB
@11334300/1
cttttttcgggtttggaaaaatttcaaattgttcaggtaaaatcttgctt
+11334300/1
CCCFFFFFGHHDHIGIEHJJIGIJIIJJGIFHIJJJJHIIJJJJJJIJJG
@9535363/1
ccttgataaatggaacgaaattaaacacgctgagaaagctatggttgagt
+9535363/1
?B?BDDFFHGHHHJJJJIJJJJJJJJJJJJJJJJIJIJJJJJIJGHIJJ=
@9537236/1
ccttgcaaattttcaatcatgaagcaagattttacctgaacaatttgaaa
+9537236/1
CCCFFFFFHHHHHJJJJJJJJJJJJJJJJJJJJJJJJJJJIGJJJJJJJG
@13365254/1
ttatattgtgaaaagggagcatttatttgatgcaaagtatagaggttgta
+13365254/1
CCCFFFFFHHGHHJJJJIJJJJJJJJJJJJJJIJJIIDHIJJIJJHIJJJ
@11338095/1
ctttttttgttgtgctagtcgcaacagttttgacagaacctatgccacat
+11338095/1
?@@DDDDDAHHFAEB9?E<EBFGGECGDGHG>BFBB;FHG;FFF4@DE;@
@9887473/1
cggcttattgtaatattcctccatagttcttacatccttgtttatttccc
+9887473/1
CCCFFFFFHHHHHJIJJHJIIJGJJJIJJIJHJJJJJJJGGHIDHIJ@GG
@11340096/1
gaaaaaaatgtcaaaattttgcaaattatgtggcattttgacatttatgt
+11340096/1
C@CFFFFFFHHHHJJJJJJJJIJJJJJJJJIJJJJJJJJIJJIJJJJJJG
@11342183/1
gaaaaaagtttatttatcatacacaggtaaacagttgtacagtagaggat
+11342183/1
CCCFFFFFDFFFBGHIJIIJJJJJJJICEHIGJJIIJIJJJFGIGIGIDD
@9543274/1
cctttatgtccacaaattatgtcaaattttgacatttatgtaacatgtgt
+9543274/1
C@CFFFFFGHGHHJIGGGI>FIJHIJGIIJJIJDAHFIIGIGCHICGDEB
@13367849/1
ttatgatccaaaagcctttaagtacaatatctgctggagattgcaaccac
+13367849/1
@<@DDD?DHHHFHIFIIIIIGF<CEGHEHCHIGHHHFIIGEDFDFFEHGI
@8866189/1
cagccgagcccttggcttccttcggagttttgcctgttccgtagcagacg
+8866189/1
CCCFFFFFGHHHGIJIIGHIGIIIJHIDHIJJJJIIJIJJJJJJJJIIJJ
@9895316/1
cgggagtcttgctcggcatggaggccatttcttgagagtagagcaatttg
+9895316/1
BCCFDFDEHHHHHJJIIJJJJIJJIJJJJJJJJJEIHIBBGGIIJJJJJG
@9146260/1
ccagcaagttcttggctgccgaatgtttggcgtctttcttcgatcttccg
+9146260/1
CCCFFFFFHHGHGJIJJJIJJFHIIHIJJJIJGIJJIIGJJJHIJJIJJG
@9899477/1
cgggcccagatggcattcatgcagaaccgattaagaaaggggcagacaac
+9899477/1
CCCFFFFFHHHHHIGJJJJJJJJJJJJJJEGHIJJIJJJJJJJJJJJJJJ
@13369244/1
ttatgggcgaccaccagtggtactatgacaacttaaactatcctccacct
+13369244/1
CCCFFFFFHHHHHJJGIFHICGIJJJJJJJJJJJJJJJJJJJJJJJJJJI
@11352716/1
gaaaaaggtgggaaatgttgactgttgtagctgattaaggggtgtattct
+11352716/1
@@CFFFFFADHHHJJIHCHGIJJJJJIIGGHII@HIIJJIJI6@?FHHIJ
@11352717/1
gaaaaaggtgggaaatgttgactgttgtagctgattaaggggtgtattct
+11352717/1
CCCFFFFFADHHHIJHGHIIJIJJIJJGHIHIJHIJJJJJJIFHFGHIJI
@9553325/1
cgaaaactcaattggcgcacattcagcaggttttttaacagtttgaaaac
+9553325/1
BB@FFFFFHHHHHFJGGHBFGGIJIJIIIICHIJJJIJBFHHHIJJJJJJ
@9553326/1
cgaaaactcaattggcgcacattcagcaggttttttaacagtttgaaaac
+9553326/1
CC@FFFFFHHHGHGIHIG>HGGIIJIJJJJGGIJIIIJGHIEHIDGJJJJ
@9555604/1
cgaaaagtaaacgtcagtttgcgtttcaatgcatcgataagacgaatggt
+9555604/1
CC@FFFEBFHHHHGHIIFHJJAHCGHGFHGIIJIJIEIJFGIJ0DFHIIG
@9555826/1
cgaaaagtgaccacaagcaatgtcaaagagaaggatagcaactaatttta
+9555826/1
@@@DDDB:DFFHDGGIEGEGHIFIJIJJCGFCHGIGGGIECHHGGIJIII
@9555827/1
cgaaaagtgaccacaagcaatgtcaaagagaaggatagcaactaatttta
+9555827/1
@C@FFFFDHHHHHJJJJJJJJJHIJJJJHIHIIJJJJJJJJJJIIJJJJJ
@13372138/1
ttattatattgtgaaaagggagcatttatttgatgcaaagtatagaggtt
+13372138/1
CCCFFFFFHHHFHIJJJJJJJJJJJJJJJJJJJIJIJJJJGHIJJJJJEG
@11661252/1
gcacacacgcatttttaaatttaaaaatttattcaagtcaaaaataatat
+11661252/1
@??BBDDDDAHFHIIIBFDHHCHHGGGFIIGGIICGGIIGDFEHGIIEHI
@8874758/1
cagctacttgaaccgtacgtcaaatgtcgcaaattatgtcacataaatgt
+8874758/1
C@CFFFFFHHHHHJJHIJJGHJJJJJCGIIJJJJJJJJJJJJJJJJGJII
@12353369/1
gtcgtgatgccctggtataggaatcaagatcagcctcagtatttttatgt
+12353369/1
@@@FDFFFGHHHGJJAFHFIHIJJGIIIIJJJJJIJIGG?HHIIJJIJJJ
@13373438/1
ttattgccggttcataaccttctctttggactctcttgcatgctgctcga
+13373438/1
CC@FFFFFHHHGHJJJJJJJJJIJJJIJJJGIJJJJJJJJJJJJJJJJJJ
@9149759/1
ccagccccaacaaggaggtaaaaagaagaaacaaaaacaacctgaacaac
+9149759/1
CCCFFFFFHHHHHJIIJJAFHIJJJJJJJIJJIJJJJJJJJJJIJJJJJI
@9916199/1
cggtaaagaagtgaatgttgataaaggaatatggagaggtgacaaattct
+9916199/1
@@CDDFFFHHHADGGIIFDHGHIJJGIFGGHJIJGGGII1?CFGEHEHIJ
@8436798/1
caaattcaagaaccgtgcccttctccagctagctctaacccatccgtcgt
+8436798/1
B@CDFFFFHFHHHGIBFHHIJIIIJJJFIJJIJJIJJJJJJIJJJF6?F;
@8876899/1
cagctatccactttgccagtggccgtctgctacggaacaggcaaaactcc
+8876899/1
CC@ADFFFHHFGHIGIIGJGIJJJJGIIIIJJJJJIHIIJJJJJJJJIJJ
@8876900/1
cagctatccactttgccagtggccgtctgctacggaacaggcaaaactcc
+8876900/1
CCCFFFFFHHHHHJJJJJJIJIJJJIJJIJJJJJJJJJIJJJJJJIJIJJ
@8876966/1
cagctatcgatacacagtcatagatccaatcctataattatccatttcct
+8876966/1
CCCFFFFFHHHHHJJJJJJJIJJJJJJJIJJJJJJIIJJJJJEIJJJJJI
@8438151/1
caaattcctcttcctcacgaggacactctaataataaatcctgtagaata
+8438151/1
CCCFFFFFHHHHHJJJJJJJJJIJJJJJJJJJJJJJJJJJJJIIJJJIJJ
@9578129/1
cgaacgtctacagttatcctccagttccttcgtaccctcctcctcc
+9578129/1
@@@DDDDDFDFFDCGDEAHFGH;CCHEHDHG?BGHHIAGHBDH99B
@11664535/1
gcacctgctacggattcaaagacatctcctaaggctttgggaacttctac
+11664535/1
CCCFFFFFHHHHHJJJJJJJJJJIIJJJJJJJJIJJJJJJJFGHIJJJJJ
@9579567/1
cgaacttcaattacacaaattagtacaactcctccaaaccttgcaaattt
+9579567/1
@@<DFDDDDH:DDECCEHIAHH@FHGIIGGHI@GGEGGHIHIGHGIIEII
@9579600/1
cgaacttccatagattcaaatgaagtaaacaacatacgtttttcatttaa
+9579600/1
@@@DDDDDHBBD?EEHGGIIEGAFF<BHH?CGFG@GBFBFHIIEEGIIEG
@9579601/1
cgaacttccatagattcaaatgaagtaaacaacatacgtttttcatttaa
+9579601/1
@C@FFFFFHHHGHGIHGFJIGEHIJHHJJIGIIJIJJJHJJJJJJJJJJI
@9928563/1
cggttctgcatgaatgccatctgggcccggggctctgtgatttcttagtg
+9928563/1
BC@DDFFFHHHGHJIJJJJIJGHJJJJJJJJJIIJIGFHIJJJJJJIJGH
@9586537/1
cgaagatattctagaaaacgagaaaaacatctggacgcgttcgacaccag
+9586537/1
@@@FADEFFHAFDABFGG@@<EEHGHEFHCHIIIGHAFFFIGIIIEHIEH
@13044252/1
tcggagttttgcctgttccgtagcagacggccactggcaaagtggatagc
+13044252/1
?@;?DDDAFBHBDG@AF9C@AFGBGHGGBHFIHG99BFHAGD4?=BCFED
@9932488/1
cgtaaagtgaccaaagcaaagacgcaataagtgatacaagaaaatataca
+9932488/1
??1ADFFDHHHHHJJJIJJJJIJJJJJJJJJGHIIJJIHJJJJJJJJJJJ
@9932489/1
cgtaaagtgaccaaagcaaagacgcaataagtgatacaagaaaatataca
+9932489/1
@@?DDFD4CDDHBHIEEGIIEEFAGDHAGIG?DEFHIIIFHIIIEGGIII
@8442761/1
caaatttctcaagggcacacggcaacaaaaagtgataatggatacaaatt
+8442761/1
CCCFFFFFHHHHHJJJJJIJJJJJJJJJJJIJBGIJJJJJJHGJIIJJJJ
@8442762/1
caaatttctcaagggcacacggcaacaaaaagtgataatggatacaaatt
+8442762/1
CCCFFFFFHHHHHJJJJJJJJIJIIJJJJJJJHHHJJJJIJIIIIIJJJJ
@8442996/1
caaatttgaaaaaaccagagacgattttgtcgaagatctctgtgaga
+8442996/1
CCCFFFFFHHHHHJJJJJJIJIJJJJJJJIJJJJJJJJJJJJJJJJJ
@8443505/1
caaatttgtatccattatcactttttgttgccgtgtgcccttgagaaatt
+8443505/1
CCCFFFFFHHHHHJJJJJJJJJJJJJJJJJJJJHJGGHIJJJIJJIJJJJ
@13732156/1
ttttcggggtgcaatcttcttttccggaaaatgctcgaaaactcaattgg
+13732156/1
CCCFFFFFHDHHHJJJJJJJJJJJJJJIJJJJJJJJJJIJJJJJJJIIJJ
@12366992/1
gtctctcttcatcttcccttgcgtacgcatttcttgcagcttgttctctt
+12366992/1
@@@FFFEDHHHHHIJJJJGI@GHFHJIJJJJJJIJEFGIJIJICHEGGAG
@11673033/1
gcagaatcagcactgaatcaaaaaattctccatcgttacaataagttatt
+11673033/1
@@@AFFFAHHHHHIIIIFIIIIIIIIIIIIIIGIGIIIIIIIIIIHIIII
@8448791/1
caacaacaagctgcatggggtagacaacaaactccaccacaggaacctca
+8448791/1
@;@D@D?DBF8<FEC9EB3AFF7FHFFF?=GCCGEIIF?FFED>BFCFFI
@8449761/1
caacaacagcgtaggcctcaggataggcagcagacagcttctgttaa
+8449761/1
CCCFFFFDHHDFHIJIJIJGHIIGJJJCGIIIIIGGIIGIIJJJJJJ
@8451375/1
caacaacccacttggggcagacaaacagctccacaacagcaacatcaaac
+8451375/1
B@@FFFFFHHHHHJJJJJJIIJJJJJJJJJJJIJJIJJFIJJJJJJJIJI
@12370564/1
gtctgcaactgaccagcagttcgccgggtattgtgcgtctattaacgcct
+12370564/1
CCCFFFDFHHHHHJIIJJJHHGIIIJIJDGIIGGHHGGGIIJJIIIIJHA
@13384713/1
ttcaaattgttcaggtaaaatcttgcttcatgattgaaaatttgcaaggt
+13384713/1
CCCFFFFFHHHHHJJHIJJJJJJJJJJJJJJJJJJJJJJJJJJJIJJJJH
@12372709/1
gtctggttaactttagtgggaaggtttaggtatttgtggtatctgtcgat
+12372709/1
C@BFFFDFFHHHHJIJDHIJIJJJHIJJJJFHGIJIIIJGHIJJJIJJJJ
@12372710/1
gtctggttaactttagtgggaaggtttaggtatttgtggtatctgtcgat
+12372710/1
CCCFFFDDHHHHHJJIGHJJIJIJFHIIIJEFIIIIGJJHGHIJJGIIJJ
@9949365/1
cgtcactcgcaaatgtagaaggcagattgttaccctccacgggtaaatcc
+9949365/1
@@@DDDDD?F?DFHIDBHGGGEHGGEGIGIIIIIIGIIIIIIIHGIHCFI
@9949967/1
cgtcagccgccatattgatttaattttgacatgttagaatgccctattga
+9949967/1
?@:BDD>D@DF:??CG@9EFH<FDGIIBEFEFFFGFFFIEBGII<?FF?B
@8455426/1
caacaagcagaaatgaatgctgccaagaatgctctagaaatatcgcacga
+8455426/1
CCCFFFFFHHHHHJJJJJJJJJJJJJJJJJJJJJJIJJJJJJJJIJJJJI
@11686625/1
gcagttcaccatcgcttgtcatgtgttgaaattccgcgaaattggcactg
+11686625/1
CCCFFFFFHHHHHJJJJJJJJJJJJJJJJJJJJJJJJJJJIIJJJJJJJJ
@13395797/1
ttcactaaaaaatattaggaatccactacaaggttttcaataggg
+13395797/1
8?<D??DB>FFDFBEBFE>CF:C<FG@FAFFE@1:D@BGDGEFB9
@13396324/1
ttcactgttttccgcggtactattcaattaatatttcaattctttgttcg
+13396324/1
CC@FFFFEHHFFHIIJIHEHIGGIIGEGIIGJJIJIJJIJIJJJJJIIJI
@10955874/1
cttcatttgaatctatggaagttcgtattattcctcgaaatcaataactc
+10955874/1
CCCFFFFFFDHFFGIGGIGHHBFGIGHJJGIJJIGIIJJJIIIJIJIIII
@12382881/1
gtcttcttttgcctcttcgaaatccggacctacacccattgcagtaaatg
+12382881/1
@?@DD?DDFFDBF<@>GEC?CFFFIBEGFFBDFADFEADFFEIEFFEFDF
@12384204/1
gtcttggtggcctcctatcagcgcacacgattgtccatttgttaatcgtg
+12384204/1
BC<DDDEDHHHHHJJIIJJIIIIJIHIJIIJJIGHHGHIJIIIIJJJJJG
@10621524/1
ctgccccaagcattggtggcgattggtcaatgttttttcttcgatgtcca
+10621524/1
?==BB?DDFFFBDHHG:CFEA:::C@?DFHHIIG<DFIICGE?BAF=CDH
@10961659/1
cttccatagattcaaatgaagtaaacaacatacgtttttcatttaaaatg
+10961659/1
CCCFFFFFHHHHHIIIJIJJD@HJJJJJIIJIJIGIJJJJJJJJJJJIJJ
@11691885/1
gcatcactcccaaatacgaactggtccaaatcgagggcgccattcacgag
+11691885/1
@@@DDFF?FFHFHIIIIIGIIIFEEFGGIIIIDCB@DGHHGEHGIIGEHB
@10962226/1
cttccatcagccaatttttctggtttgccgaattttgctgtttctggttc
+10962226/1
@@CDDFFFHGHGGJJJJJJIJHIHFHJJIIGEHIGIGIGCFGAFEG@HEG
@10623393/1
ctgccgctatggcaccagctgcggtgggaagtgcgatagcggtactggtg
+10623393/1
??==?DD:?DF>BDFFFFFG@A:DGGIIIIIEFFFIFBFFI>@<BECE7@
@8467231/1
caacagacatctacgaacgtctacagttatcctccagttccttcgtaccc
+8467231/1
CCCFFFFFHHHHHJJJJJIIJJJIIIIIJJIHGFCGIJIJJIIGGHIJJJ
@10624686/1
ctgcctcaaaaacgtatgacaaaactatagacaaaccagaattacaggaa
+10624686/1
CCCFFFFFHHHHHJHIIIJJJJJIJJJJJJJJJJJJJJJJJJJIJJJJII
@11693776/1
gcatgatataattcccatacaagaaaaatctccaattattgtcactttat
+11693776/1
?@@ADDFDHGHDFBFFGHGFHIEDGEGGIIHIGEGIIIIAFGGGGIIIGG
@11693984/1
gcatgatgagcagccgagcccttggcttccttcggagttttgcctgttcc
+11693984/1
CCCFFFFDDHFHGIIIIFEGGHJGJIIJGIIJGHIGJIGGGGHGDC=FFH
@10625321/1
ctgcctgtagtttgatattgggactgcaagtgcgaatatctgtagtcgaa
+10625321/1
CCCFFFFDHHHHHJHIJJJJJIJJJIIJII>FHIIJJJJIJJIJIIIJHG
@10965320/1
cttcccactaaagttaaccagacaaagcacctatcgaatcgaatattagt
+10965320/1
CCCFFFFFHFGHHHIGIGIJGGGIJJGGEHIJJIGIIJGIDIJGGIIGHB
@10965321/1
cttcccactaaagttaaccagacaaagcacctatcgaatcgaatattagt
+10965321/1
CCCFFFFFHHHHHIIJJJJJJJJJJJJJJJJJIJJJJJJJJJIIIIJJJD
@10626151/1
ctgccttctacatttgcgagtgacgaagagttggccactaaactgggcag
+10626151/1
CCCFFFFFHHHHHJJJJJIJFHIIJIJHIJIJJJJJIIJJJJJJJJIJJJ
@10626827/1
ctgcctttcgtgtggtagtccctcttcgtgttccatttcatagaatggtg
+10626827/1
CCCFFFFFHHHHHJJGHGFHIJIJJJJJGHHIGJFIJJJIJJJIJJJI9B
@12385918/1
gtctttcttcgatcttccggttccggtggccaccagatcgttgttaagga
+12385918/1
@?@DDDDDHDFBHIIIBHDGHIJGG8CDAF@BGEI@@<?FFGGIIHCIBC
@10248223/1
ctcaggagctctagctcttgctttactttgaatgtaactataaaatgtgt
+10248223/1
CCCDDFADHHHHFGGGFDEE@AHH@FHIJECHGGGIGIIGJDHEI>FBGG
@10971508/1
cttcctcaagcgctggtaacgctttatcgggttctgctaagtggtaagta
+10971508/1
CCCFFFFFHHHHHIIJEGIJJIGIJJJJIIJJJJJIJJJJJGHIGIJJHI
@10971509/1
cttcctcaagcgctggtaacgctttatcgggttctgctaagtggtaagta
+10971509/1
CCCFFFFFHHHHHIJJEGHIIIJJJJJJJJJIIIJJJJJJJHHIHJJJHI
@13744742/1
ttttgagctattgcgatattttttcggaaaaaagtgagtttaggatatct
+13744742/1
CCCFFADDFHGHDGIGHIEHJJIGIJJJJGIJIIFHGGHGIIJJIJIJJJ
@10975346/1
cttccttcggagttttgcctgttccgtagcagacggccactggcaaagtg
+10975346/1
CCCFFFFFHHHHFHIJJJJJJGIIJJHIJIJJIIIJGIBHHJJIGIJJDH
@10975459/1
cttccttctacatttgcgagtgacgaagagttggccactaaactgggcag
+10975459/1
@@8BDFFFHHHHHJJJJJIICFHIGIJIJJHFIIIJJJJJIJJJIBHEEF
@8474688/1
caacatgtcaaaacccacctacgaggataaacgaaagctggaagccaaag
+8474688/1
CCCFFFFDHHHHHJJJIJJJIJIJJJGIIGJJJJJJJIIJJJIJJJIJGI
@13410518/1
ttcatgatcccctgaagaatatatcttgaagaactattattttttttttt
+13410518/1
CCCFFFFFHHHHHJIJJIJJJJJJJJJJIJIIJJJJJJJJJJJJJJJJJH
@10631454/1
ctgcgggacatgcacatctcttggagccagccaatgggattgcccatcac
+10631454/1
@@@BDFDDFFHH<EGBHEHIGGIGEB?CDFEHGBGHDBHIICAHFGEIII
@10631455/1
ctgcgggacatgcacatctcttggagccagccaatgggattgcccatcac
+10631455/1
B@@=DFFFHHHHHJJJJJJJJIIJIJJJJEHJJJJJJJJIIIIJJIIJJJ
@10982075/1
cttcgaggtaacctacgtggacatcgaagaaaaaacattgaccaatcgcc
+10982075/1
CCCFFFFFFHHHHJJJJHJJIEGGHGEHGHHIIJGHIIIGHIJJJJGFCH
@12395793/1
gtgaaaaaggtgggaaatgttgactgttgtagctgattaaggggtgtatt
+12395793/1
BBBFFFFFHHCFHJJJJJJHIIIGIJIIGGHIIIJ@FIJIGIJI@FHIHH
@10984357/1
cttcgatcttccggttccggtggccaccagatcgttgttaaggaacacgc
+10984357/1
?@@DDDDDHHFFAFHFGG8??::>FDCBFDED>DBGGHGE>BBF>CB;@<
@10984358/1
cttcgatcttccggttccggtggccaccagatcgttgttaaggaacacgc
+10984358/1
@CCDDBDEHBFH>ACGGGHGEFBGIIIIGIIEHIBDGHAEHHIGIEGIGI
@10984359/1
cttcgatcttccggttccggtggccaccagatcgttgttaaggaacacgc
+10984359/1
CCCFFDEFHHHHHJIIHJEGFGFGIJJJIJJJIIGHGGHGHIJHIJEGIG
@10984360/1
cttcgatcttccggttccggtggccaccagatcgttgttaaggaacacgc
+10984360/1
CCCFFFFFHHHHHJIJJJJJJJJIJJJJJIJIJJJJJJJJJJJJJJJJJJ
@10984754/1
cttcgatgatctcctgtctgggtggttgcaatctccagcagatattgtac
+10984754/1
BBBDFDFFHHHHHJJJJJJJJJAFHHIJJJJJJJJJJJJJJJJJJJJIII
@10256763/1
ctcataatacttttcccggtttgttctgaaacaaacatcactgtgatgaa
+10256763/1
CCCFFFFFHHHHHIIIIFG@FH@EGGHGHIIIGIGGGEGDHEGDEGIHGI
@13414373/1
ttcattttaaatgaaaaacgtatgttgtttacttcatttgaatctatgga
+13414373/1
CCCFFFFFHHHHHIJJJJJJIIIJJJJJJJJJJJJJJJJJJJJJJJJIJJ
@10986506/1
cttcgatgtccacgtaggttacctcgaaggattgttcgctagcgatctcc
+10986506/1
?@@DDDFFFHHAHEAGHICBEHGHIGGGIIHIIIBFDGGGGIIAFCHIIG
@11701108/1
gccaaacattcggcagccaagaacttgctggatctcttggtcggaaaagt
+11701108/1
CCCFFFFFHHHGGJJJJJIIEHIJJJIJJJJJJJJJJJJGIIIJJIJJJF
@10990918/1
cttcgcttttgactcgacaaaaatttaaacacattgcattattgatttcg
+10990918/1
@@@F=DDFHHAFDBFHGGHIIIIGIIIIIEHFEGIIIGGIIIIIIIIIII
@10990919/1
cttcgcttttgactcgacaaaaatttaaacacattgcattattgatttcg
+10990919/1
BCBFFFFFHHHHHJJHIJJJJJJJJJJJJJJJJJJIIJJJJJJJJJJJJI
@10990920/1
cttcgcttttgactcgacaaaaatttaaacacattgcattattgatttcg
+10990920/1
CCCFDDDFHH<??CFDC@?EGIIBGIBGI@?DF@FDGFFHCBG>DDGIBF
@10990921/1
cttcgcttttgactcgacaaaaatttaaacacattgcattattgatttcg
+10990921/1
CCCFFFFFHHFHHJJIGGGIJJJJJJIJJJJJIIJIJJJIFHIGGIIIJJ
@10990922/1
cttcgcttttgactcgacaaaaatttaaacacattgcattattgatttcg
+10990922/1
CCCFFFFFHHGHHJJFHIJJJJJJJJIJJJJJJJJJJJJJJJJIGJJJJJ
@10990923/1
cttcgcttttgactcgacaaaaatttaaacacattgcattattgatttcg
+10990923/1
CCCFFFFFHHHHHIJJIJJJJJIJJJJJJJJJJJJIJJJJJJJIJJJJJJ
@10990924/1
cttcgcttttgactcgacaaaaatttaaacacattgcattattgatttcg
+10990924/1
CCCFFFFFHHHHHJJIBHGIJJJIIJJIJJJIIJJJJIIJIIIJIJJIJJ
@10990925/1
cttcgcttttgactcgacaaaaatttaaacacattgcattattgatttcg
+10990925/1
CCCFFFFFHHHHHJJJJIIIJJJJJJJJJJIJJJJJJJJIJJJJGIIJJJ
@13078189/1
tctctctattttgactgtcgtgaatagtaacctcgccttctttttgttct
+13078189/1
CC@FFFFEHHHHFHJGIGGIEH?GFEHCFHIIIIIIIGGBEHIHIGFGG>
@13755280/1
ttttgattttcgcagattccaataattcaactagatattctttaggagtg
+13755280/1
@@@DDDDDFF?C?E@?CF4CCH4FEHI@>EB<E>BBEGIABFG>?FFE?D
@10999361/1
cttcgtgttccatttcatagaatggtggtggccatctgcgggacatgcac
+10999361/1
CCBFFDFDHHHHGIIIIIGIHIGIJCHH@AGEHCEDDEG0BG<FCABFAD
@12402572/1
gtgaacaaagaccaagcagcataagttatcttcattttgaggtctgggaa
+12402572/1
C@CFFFFFHHHHHJJJJJJIJJJJJIIJJJJEIGIJJJJIJJGHIJJJIJ
@11001255/1
cttcgttgtacatcgcttggagatcttcttctgaaatctcttctctctcg
+11001255/1
CCCFFFFDHGHGHJJIIJHIGGGEGHIIJJGFHGHIGIJJJIJJJJJIIG
@11705309/1
gccaaattgctctactctcaagaaatggcctccatgccgagcaagactcc
+11705309/1
CCCFFFFFHHHHHJIJIIJJJJJJJJJIJJJJJJHIJJJIJJJIJJJIIJ
@11707839/1
gccaagaacttgctggatctcttggtcggaaaagtgactcccgaacaagc
+11707839/1
@@CFFFFFHHHGHJJIIJJEHIJIIJJJIIJJIJ<DFGHIJJJJJJIJCH
@13768994/1
tttttaaatttaaaaatgcgtgtgtgcaggtatatttatcacatcattcg
+13768994/1
CCCFFFFFHHHHHJJJJJJJGHEGGHHIJJ?EHIJJJIGIJJIIJIJJJI
@13093496/1
tctgtgatttcttagtgtcaatagtgctgccgttacttcctcaagcgctg
+13093496/1
@CCFDEFDHHGHHGHFGFIJJCJGIHIJJJJJHJJJJIJJIJIJJJJJJJ
@8490704/1
caaccgaatttgcaaatttgactttca
+8490704/1
1?@?ADD62A?F8?AADC<:32<<A9A
@8492184/1
caacctcaagcttggggtcaaccacaggtttcacaacaacaacctggaac
+8492184/1
CC@FFFFFHGHHHIIIICFGHIEGIJIJDFHJJJIJJJHIJIJGGHIIIG
@10279160/1
ctccaaaccttgcaaattttcaatcatgaagcaagattttacctgaacaa
+10279160/1
CCCFFFFFHHHHHJJIJJJJJIJIJJJJJJJJJJJIJJJIJJJJJHJIJI
@13100640/1
tcttccatcaaaggctggatatctttttgggtaatgttgctgcctaa
+13100640/1
CCCFFFFFHHHHHIJEHIEGGGCIGIJJGJJ@FDEGHIEHHGIGCGI
@8498234/1
caacgatctggtggccaccggaaccggaagatcgaagaaagacgccaaac
+8498234/1
@CCFFFFFFHGFHGIJGIJJIGIIJJIIJJIJJJIIIIIIIIIGIHHDFF
@9181560/1
ccagtctgttgtgtgggaccagtctgttgtgggggaccagtctgttgtgg
+9181560/1
@@CFDEFFDFHDBFBHIBIIGI>FHIIIIIIIIIIEHHGG>FHIIIIIGI
@13436537/1
ttcctcaagcgctggtaacgctttatcgggttctgctaagtggtaagtag
+13436537/1
CCCFFFFFDDHHFII?GHIII?FGIGIHIIGGIIIIIICIDEEFHIIGHG
@13783109/1
tttttcactcaaccatagctttctcagcgtgtttaatttcgttccattta
+13783109/1
@B?DDDFFHHHHHJJJJJJJJJJJJIJJJGIHIIHGHIJIJJJJJGIJJJ
@13786085/1
tttttctgtttcaaaataccgttggatggtaatttctctattattcgcat
+13786085/1
@BBBDDFFFHHHHJJJIJJJJFHGIFHHIGIIJJJJIIJJJJJIJJFIJE
@8512421/1
caactcaacagctcaatccacctgaggttcagcctcaacccattacacaa
+8512421/1
CCCFFFFFHGGHHJJJGJIJJJJBHGDDHIGEIIIIIGIJJJJIIIIJIJ
@8512422/1
caactcaacagctcaatccatctgagattcagcctcaacctattccacaa
+8512422/1
CCCFFFFFHHHHHJJJIJJJJJJJJJJJJJJJJJJJJJJJJJJJJJJIIG
@9192537/1
ccatcatcttctggagtcacccaacaacaacacttcgactacagatattc
+9192537/1
CCCFFDFFHHDHGIIJ@GIIJJIIJJJJJIJGIIGJJJJJJJJJJIGGIJ
@13792718/1
tttttgtcgagttattgatttcgaggaataatacgaacttccatagattc
+13792718/1
@@@DDDDDHFH<D?CG?<BHH@C8CG8E>FHGGHFCHIGIGIBFHDFGHE
@8518151/1
caactgtttacctgtgcatgataaataaacttttttcgggtttggaaaaa
+8518151/1
CCCFFFFFHHHHHIGGIIJJIJJJIJJJJIIJJJJJJJJJDHHGJFGIJJ
@13447368/1
ttcgaggtaacctacgtggacatcgaagaaaaaacattgaccaatcgcca
+13447368/1
CCCFFFFDHHHHHJJJGHJJJJJJJJJIJJJJJJJJJJJJJJJJJICHII
@9196896/1
ccatgatcggatatttatgttactattggaatatcgttcctttggaaaat
+9196896/1
CC@FFFFFHGFHHJJJIJJJJJJJJJJJJJJJJJJJIJJJJJJJIIJJJJ
@13451358/1
ttcgcttttgactcgacaaaaatttaaacacattgcattattgatttcga
+13451358/1
CCCFFFFFHHHHHJJGIIJIJJJJJJJJJJJJJJIJJJJJJJJEIJJJIH
@13452061/1
ttcggagttttgcctgttccgtagcagacggccactggcaaagtggatag
+13452061/1
CCCFFFFDHHHGGJJJJJIJJJHHHIIHJJJGJJJIIJIGIJGBFHGIII
@13452062/1
ttcggagttttgcctgttccgtagcagacggccactggcaaagtggatag
+13452062/1
CCCFFFFFHHHHHJJJJJJJJHJJJJJJJJJJJIJJJJJJJJJHIJJJJJ
@9201565/1
ccattatcactttttgttgccgtgtgcccttgagaaatttgctgcctcaa
+9201565/1
@@@DDDDDHDHHHECGFAHGGB@1<?<EHGGEFEHGGDGGEH>@DGGHGH
@9201566/1
ccattatcactttttgttgccgtgtgcccttgagaaatttgctgcctcaa
+9201566/1
CCCFFFFFHHHHHJJJIJIIJJJJHIJJJJJJJJJJJJJJJJJJJJJJJG
@13797989/1
ttttttcttcgatgtccacgtaggttacctcgaaggattgttcgctagcg
+13797989/1
CCCFFFFFHHHHHJJIJJJJHJJJHIIJJJJJJJJIJJIIJJJJJJJJJJ
@9203427/1
ccattggctggctccaagagatgtgcatgtcccgcagatggccaccacca
+9203427/1
@@@DDDDDHHHBFHHEG@EF:<C@EDCHEGGHIGG:AFFFHEH>FH=CG8
@9203534/1
ccattggtttatcctctactgtacaactgtttacctgtgtatgataaata
+9203534/1
CCCFFFFBHHFHHIIGGIIIECCHIIIIIIIIIIIIIGHEHIIEIGIIII
@9206418/1
cccaaaacatgaccatgatgcactcggccggaccgattcagcccccacca
+9206418/1
@@@DFFFFFHFFHIGGGHICGEHIIEIIIE<?FFAFHIDFD@DHHHFFFB
@9206419/1
cccaaaacatgaccatgatgcactcggccggaccgattcagcccccacca
+9206419/1
CCCFFFFFHHHHHJJJJJIFJIJJJJJJJJIJJIJJJJJJJIJJHHFFFD
@9206420/1
cccaaaacatgaccatgatgcactcggccggaccgattcagcccccacca
+9206420/1
CCCFFFFFHHHHHJJJJJJJJJJJJJJJJEH0DG@:AHGEGCEHHH4=B;
@13455442/1
ttcgggtttggaaaaatttcaaattgttcaggtaaaatcttgcttcatga
+13455442/1
@@@DDDADF1C:DGIIEHI@@HIGI>CHCDGHDEFHE>DHIEGEHEGDD<
@9215280/1
cccaaccccaacaaggaggtaaaaagaagaaacaaaagcaacttcaacaa
+9215280/1
CCCFFFFFHHHHHJJJJJJAFHIJJJJJIJJJJJJJJJGIJIJJJJJJJI
@13805506/1
tttttttctaaaatcaatttacatattatttttgacttgaataaattttt
+13805506/1
CCCFFFFEHDDFHGDGIJIJGHIFIIJJJIJJJIIHIJGJJJJJJJJJJJ
@9237679/1
cccagatggcattcatgcagaaccgattaagaaaggggcagacaacttca
+9237679/1
CCCFFFFFHGDHHJJJJJJJIJJJJIJIJJJJJJJIJJJJJJJJJJJJJJ
