# Supplementary material for: Identification and comparison of key RNA interference machinery from western corn rootworm, fall armyworm, and southern green stink bug
Source: PLoS One. 2018 Sep 5;13(9):e0203160. doi: 10.1371/journal.pone.0203160 (PMC6124762; doi:10.1371/journal.pone.0203160)
Supplement: S2 File — (TGZ) [file pone.0203160.s012.tgz › data/fastq/wcrw/13_Mated-female_MF_Rep3_aligned.fq]

@2080839/1
cggccactggcaaagtggatagctgcaccaagcattggtggcgattggtc
+2080839/1
@@@DFFFBDHGDHHGAFGBFHAHHGGIGIIIEEFGIGG@FGGH8?FHICF
@1394383/1
cagaaatttaaacgttccagcaggtacttgcgtggacacgcatattacac
+1394383/1
@C;BDFFFHHHHHIGIIJIJJIJJIJJJJGJJHII<@FDGIIIIIJJIJJ
@701200/1
atcactttttgttgccgtgtgcccttgagaaatttgctgcctcaaaaacg
+701200/1
CCCFFFFFHHGHHJJJJID@GGHIEHCCD@GGIIIGIIJIIIGGIIJJJJ
@701201/1
atcactttttgttgccgtgtgcccttgagaaatttgctgcctcaaaaacg
+701201/1
CCCFFFFFHHHHHIIIIIHEF@HIAH@AEEGG@DHBDECEGADBHIIIGD
@701202/1
atcactttttgttgccgtgtgcccttgagaaatttgctgcctcaaaaacg
+701202/1
CCCFFFFFHHHHHJJJJGIGHIIJJJIEGGIJJJJIJJJJJJJJJIJJJJ
@4148140/1
tgctatccttctctttgacattgcttgtggtcacttttcgcgcaaagg
+4148140/1
@@<DDDBFDHADFDGI@ACEEHCGGIE;CGDHBDFGIIGII>@0@G;F
@4149127/1
tgctcttgacatttcgttaaagaaccacaaaatgtgacatatataaaggt
+4149127/1
BBCADDFFGHHHHJJJJJJJJJJJJJJJJIJJIJGIIJJJJJIJJIIJJF
@4149218/1
tgctgaacaaatttgaaaaaaccagagacgattttgtcgaagatctctgt
+4149218/1
@@CFBDDFHHGHHJIFIJJJBHFGGIGGIJJJJJJG?FEDGIIJIDHGFF
@6895000/1
ctcagcttcaacgccaaggacttcaactttgttcagttcttgcagg
+6895000/1
BCCFFFFFHGHHDHIGGIIHIJJJIJJJIIJIIJIJJJJJJIJJJI
@2779523/1
cttgcttcatgattgaaaatttgcaaggtttggaggagttgtactaattt
+2779523/1
CCCFFFFFHHGHHIIIJJJJJJJJJJJJCFHGIGIJ;FFFHHGIJIIJJJ
@5520252/1
attttaaatggccttccttaaatttcggttggagcctctccgatgtcctc
+5520252/1
@BCFDFFDHHHHGJJJJJJJGHJJIIEGGHIJJGIIJJJJIJJDHHHIJJ
@704795/1
atcagctacaacagtcaacatttcccacctttttcactcaaccatagctt
+704795/1
CCCFFFFFHHHHGIGIIJJJJJJJJJJ;GHJJJJJJJJJJJJJJJJHIJJ
@704796/1
atcagctacaacagtcaacatttcccacctttttcactcaaccatagctt
+704796/1
CCCFFFFFHHHHHJGIIJJIJJJJJJJJJJJJJJJJIJJJIJJJJJJJJJ
@4836756/1
aacacacatagtacctctccacaaaaagggaaataaacaagg
+4836756/1
???ADDADBFDAD<:<:<CG<FG=;E;C?88:?F@FBEGAF8
@2089169/1
cggctcacaagatgtggcaatccttgcaggatttacccgtggagggtaac
+2089169/1
?@7:4A>D3C:<<<AFGGFIEFIFEIIIDFIDFFGIIIF:?FG=AFFFEF
@2089170/1
cggctcacaagatgtggcaatccttgcaggatttacccgtggagggtaac
+2089170/1
BC@FFFFFDFHGHIGGJGGGJJJJJJJJJIGIIJJJJJJEHEGHIICHII
@4838395/1
aacacgctgagaaagctatggttgagtgaaaaaggtgggaaatgttgact
+4838395/1
@CCDFFFFHGHHHIJJJJJJJHIJIJGHHJJJJJI?FHJJIIIJIIJJID
@4152593/1
tgcttgtgaatctgattgtgaactggaagaaagttgcgctccttcctctt
+4152593/1
?8?4ABDDDHFDHGGGGGCFHGIIIIHEGGEEGEFGFGDHHGIIIIIIII
@2091421/1
cgggaaaagtattatgagaatatgaaatttaaaagaaaatttgaaaagta
+2091421/1
B@CDDFFFHCDHHIIJHIGGIJJJJJJJJJJJJJJJJJIJJJJJJJJJGH
@6900109/1
ctcagtttcagttactcttgattttatatatctgtagttttctagatctt
+6900109/1
?@@DABADFFDHFD@GBHI3:IHGIIIIIIGCH>CBHGHEHHIIIHHIII
@5525430/1
attttatgcaaagtatagaggttgtacccaaacttttcgggg
+5525430/1
:?@A=ABBD??FFIIIIIIGG?EFHHGDEGGGGIIIGI@F0D
@6209134/1
ccagcaagttcttggctgccgaatgtttggcgtctttcttcgatcttccg
+6209134/1
CCCFFFFFHHGHHJJJJJIJJHIJJIJJJJIIGIIJIGIJII@GGADGIB
@3462350/1
gtaaccgcaaggggcacggaccacttcacggaaatctaccgacagagagg
+3462350/1
@?@7DD?AHHA;BCFHA??F@@D@?BDCFDG@;@=FGHC@AHGHE;;?;5
@709649/1
atcatattcacaagcaggatcaactcaacagctcaatccacctgaggttc
+709649/1
:11A4=DDHBHHHGIIEEHHHIIIIIIIGHIIIIIIIIIIIIIIGIEBGH
@10759/1
aaaaaacattgaccaatcgccaccaatgcttgg
+10759/1
;@@BDAADFDDFFHCIICAF<AFEEF?@FHGG7
@2790657/1
cttggctgccgaatgtttggcgtctttcttc
+2790657/1
@@@DBDADAFA?FEGDHIC=@D1EGFI@>G@
@2790935/1
cttggcttccttcggagttttgcctgttccgtagcagacggccactggca
+2790935/1
@CC;DEFFGGHHGIIBHAFHIGIIIIEHIIFEHIIIIGIIIGIIIGIIGH
@4161880/1
tggacatcgaagaaaaaacattgaccaatcgccaccaatgcctggtgcag
+4161880/1
@C<=DFFFHFHHHIIIIIIIIIIIIIIIIIHIIIIIIIIIIIIIIHIIII
@4161881/1
tggacatcgaagaaaaaacattgaccaatcgccaccaatgcctggtgcag
+4161881/1
@C<DFFFFHGHHHJJJIIJJJJJJJIJJIJJJJJJJJJIGJJJJJHHIJJ
@4161882/1
tggacatcgaagaaaaaacattgaccaatcgccaccaatgcttggtgcag
+4161882/1
CCCFFFFFHHHHHJJJJIJJJJJIIIJJIJDHIGIJJJJFIIJJIIIIJI
@15446/1
aaaaaagatggcgaaacaattagcagcaagagaaatgctggaaaagttaa
+15446/1
C@@FFADFHHHHHIJIJJIJJJIJIJJJIIIJJIHJJIIGIJJJGHCHGF
@15683/1
aaaaaagcaggaaaagcccagaagaacgttcgactttcacttcattctat
+15683/1
@@@?:@DDDHHHFIFGEHBGHHEIIIIEGFFHEEHGGGDHIHGHHIIIII
@1403661/1
cagaattacaggaaatggataattataggattggatctatgactgtgtat
+1403661/1
BCC=DDFFHHHHHJJJJJIIJJJJJJJJJHJIIJHIJJJJJJJJJJJJEI
@4845231/1
aacagtttgaaaaccttgataaatgaaagaaattaaacacgctgagaaag
+4845231/1
CCCFFFFFHHHHGIJIJIHIIJIJIIIIJJJJJJJJIJJJIJJJGIIGHI
@4846934/1
aacatgataagatatgctgcaacctctactacagtacgcaagaata
+4846934/1
?@?DDABD<DAFBE?DBG<:<C<EEGIIG9HDGGEHCED;GDB:DH
@2795733/1
cttggtgaacacatactttattcgtcatcgctccccacgagcg
+2795733/1
BB?BDDDFHGFFHIJJJJJHIJIIGIJJJDHJJJJJGII<@@;
@2795734/1
cttggtgaacacatactttattcgtcatcgctccccacgagcgtttcttt
+2795734/1
B@BDFFFFHHHHHJJJJJJJJJJJIJJJJJIIIIIIHGHFHIIBCFHHHJ
@2795892/1
cttggtgcagctatccactttgccagtggccgtctgctacggaacaggca
+2795892/1
CCCFFEFFHGHFHJJJJJJJJJJJJIGGIJJIGGIIGHIJJJIJJJJJJJ
@7593115/1
gaccaacggaacgcccggagcggctgatatcaccaatcaggtggtgacat
+7593115/1
CCCFFFFFHHHHFJJJHHGIDIIIEHGGGGGHGHGJGCG@H=CE9=;@CC
@3471653/1
gtaatattcctccatagttcttacatccttgtttatttccctttttgtgg
+3471653/1
@?BFFFFFHHHHHJIIJIHIIJIJJJJJJIGEHIGJJJIJJJIJJJIFGG
@3471654/1
gtaatattcctccatagttcttacatccttgtttatttccctttttgtgg
+3471654/1
B@@?DDEFHHHHHIGJJFJHJJJJJJJJIJIDHIEHGJDGIGIJJJADFH
@1410537/1
cagacggccactggcaaagtggatagctgcaccaagcattggtggcgatt
+1410537/1
@CC?DFFFHHHHFIIBGHGCHHGIJJJJJJGIIJIGGIIIJIFHHEIAAF
@1411629/1
cagactctcagcttcaacgccaaggacttcaactttgttcagttcttgca
+1411629/1
@@@FFFFFHHHHHIJJJJFHIJJJIIIJIJJIJJIJJJIIJJIJIIIJJJ
@2103537/1
cggggctctgtgatttcttagtgtcaatagtgctgccgttacttcctcaa
+2103537/1
C@CFFFDFHDFHDHGIGFHHHHIGIJJJJAGIIJJIJFHIJJJJJJJJJH
@22879/1
aaaaaatatcgcaatagctcaaaagggaacaatttttatcgagttattga
+22879/1
@@@D7DDDBFD718EFA@E@?9?3:;E988:0BF<@?;DFGC69DBB=@F
@22880/1
aaaaaatatcgcaatagctcaaaagggaacaatttttatcgagttattga
+22880/1
@C;BDDFFGHHHHJIJJJIIJJJIJJJJJJJJJJJJJJIJFGJGIHCHIG
@22881/1
aaaaaatatcgcaatattagaaattttcaaatattcttcgcttttgactc
+22881/1
CCCFFFFFHHGHHJJJJJJJJJJJJJJJJJJJJJJJJJIJJJJJJJJJII
@23217/1
aaaaaatattaggaatccactacaaggttttcaatagggcattctaacat
+23217/1
@@@FFFFDHDFHHGGGIIJJGHJJHJFFH@HGIIIICGGBGEHIGHIIJJ
@23218/1
aaaaaatattaggaatccactacaaggttttcaatagggcattctaacat
+23218/1
C@@FFFFFHHHHGIIJJJJJIIIJJJICFEHHIFHGGJGGGGJHGGIGHG
@23219/1
aaaaaatattaggaatccactacaaggttttcaatagggcattctaacat
+23219/1
CC?DFFFFHHHHHIJJJJJJJJJJJJJFHIJJIHHGHIJIIIJJJIJGIJ
@2802170/1
cttgtatcacttattgcgtctttgctttggtcactttacgcgcgaaaacc
+2802170/1
BBBDDFFFHHGHHJJJIJGHIJJJJJJIJIIJJJJJJGIJJJJJFGIJHH
@721616/1
atccactacaaggttttcaatagggcattctaacatgtcaaaattaaatc
+721616/1
CCCFFFFFGHHHGCGIJJJJJJIJJJJIJIJIJJJIJHIJJIJIJJIJII
@722011/1
atccactttgccagtggccgtctgctacggaacaggcaaaactccgaagg
+722011/1
CCCFFFFFHHFHDHFHIJJJHHGHHIJJJIJJJIJIIJIJIIIIIJIJII
@3475957/1
gtaattgaagttcgtattatttcctcgaaatcaataatgcaatgtgttta
+3475957/1
@B@FFFFFHHFHHJGHGJIIJJJIIJJHIJJJJJJJJJJIHGHIGGIIIJ
@724540/1
atccattatcactttttgttgccgtgtgcccttgagaaatttgctgcctc
+724540/1
?@@BDFFFHFHHGIJJGFBFAHGGCG@FHHIHIBDCHIJGDFGGGIFEH@
@4853789/1
aacctacgtggacatcgaagaaaaaacattgaccaatcgccaccaatgct
+4853789/1
@C@FFFFFHHHHHGIJIGIIJJJIIJJJJJIIJJJJGGBGIJJJJJJEII
@7599732/1
gacgaatggtaaagctgctaaaaaagcaggaaaagcccagaagaacgttc
+7599732/1
@@@FFFFFHFHHHGHIIJJJIJEIJGEIJJJIHJHIGGGIGIIIJJJCHG
@7603223/1
gacgcaataagtgatacaagaaaatatacagactaaagaaacgctcgtgg
+7603223/1
@B8BDFFFHHHFHHIJJJJJJJJJJJJIJJIIIJJIJJJIJJJIIIIFHI
@4175231/1
tggcaatccttgcaggatttacccgtgg
+4175231/1
@?<BDDBDF?F<D@@F;CFIDFHI61CG
@1424719/1
cagatattcgcacttgcagtcccaatatcaaactacaggcagtgttaacg
+1424719/1
CCCFFFFFHHHHHJJJJJJIHIJJJJJJJJJJJJJJJIIJJJDHGIIJJJ
@3480470/1
gtacaacctctatactttgcatcaaataaatgctcccttttcacaatata
+3480470/1
@=@BDFDFDHHHGIIHDGGHHIIIDHAHEHIIED@EHGGIIGCHDBGCIH
@4179101/1
tggccatctgcgggacatgcacatctcttggagccagccaatgggattgc
+4179101/1
??@DDDDDHFDFA@E<DF<<C@E<DEG>F>G@@B=ADHGIICGIBGFAD@
@4179102/1
tggccatctgcgggacatgcacatctcttggagccagccaatgggattgc
+4179102/1
?@1;DDDDFFFFFE6CA<B9???4C@DCG>FFF>CACDFFFABFF@FF@;
@4180472/1
tggcgattggtcaatgttttttcttcgatgtccacgtaggttacctcgaa
+4180472/1
CCCFFDFFHH?FHIJIFHIIJJJJJJIIJIIJJIIGDGIFGGIJJJJIGI
@4859355/1
aacgattttacctttgcgcgaaaagtgaccacaagcaatgtcaaagagaa
+4859355/1
BC@FDFFFHGFFHJJJJJJJJJJJJ?BFDHIJIJJIIGGHHIFBGHIJJJ
@1428217/1
cagatggccaccaccattctatgaaatggaacacgaagagggactaccac
+1428217/1
CCCFFFFFHHHHGJJJJJJJJJJJIHIJJJJJJIIJIIJJJJJJIIJJJJ
@1430559/1
cagattgttaccagaggctagaattcctgggcgacgctgtactcgattat
+1430559/1
CCCFFFFFHHHHHJIJJJJIHGJJJJJIIJJGIGGGGBH@@FHIG<FIII
@732577/1
atccttgataaaagcattgcagattgtgtagaagcagttataggcgctta
+732577/1
??@D4=DBFDHHGIIIIIIHHIIIIIIIIFGIIGGIIFHIIGID@GI<@?
@6931546/1
ctccatagttcttacatccttgtttatttccctttttgtggagaggtact
+6931546/1
CCCFFDFFFHHHHIJEIJJJJJFHICHIIGGIIJJJJBEDB<@?DF3BGH
@6936253/1
ctccattttcacaatataataaatacatatcatatcatcggggcactata
+6936253/1
@@@D;BDDHBFFDH?EBEIBEIIDHGIEGGGGGGHGIIIIIII@@FBFGG
@6936546/1
ctcccaaatacgaactggtccaaatcgagggcgccatccacgagccaatc
+6936546/1
@CCDFFFFFFHHDHGGHGCFHHGIIGIIIIEHDEBHIIIIIAFABHEFHG
@7612090/1
gagaaagctatggttgagtgaaaaaggtgggaaatgttgactgttgtagc
+7612090/1
CBCFFDDDDFHHHCGHGGCEHHIJIHJCFFHIIIJJIHIJGIJDGGGHHI
@7614015/1
gagaaatttgctgcctcaaaaacgtatgacaaaactatagagaaacc
+7614015/1
@C<BADFBFAHFDFGGGIIIIIGIHGIGJIHIJEEHGIIGGEGFIIG
@3489128/1
gtactaatttgtgtaattgaagttcgtattatttcctcgaaatcaataat
+3489128/1
@@8BDDFDHHFDHGGIJJEGIIJJJIHIJJJJJJIIIJJGIJEGHIIJIG
@739654/1
atcgagttattgatttcgaggaataatacggacttccatagattcaaatg
+739654/1
@CCABDDFFHHBBAEHHBEHGGGIEHIIIEHC@FGIIGIIIIGGHGGIII
@739655/1
atcgagttattgatttcgaggaataatgcgaacttccatagattca
+739655/1
<@@DDDDBFBD8?EFGHIF@HGIH>HG@4:8C:DDH@FFF9FFHCB
@4863292/1
aacgtctttatagaatgtcaatgttattctaaaaagaagactgctaaacg
+4863292/1
@CCFDFFFHDHFHGIIGEFJIJIIJJJJJJIJJJJJJJJJJJJJJJJIJI
@4187075/1
tgggagtgatgccgcgacggctcagcaactcctggaggacgctgacggga
+4187075/1
@=<DBD=D?FHFGGBAFGB@FGGGGGIIFIGGIGGCHGFEEB?CCCBBB8
@7616155/1
gagaatatgaaatttaaaagaaaatttgaaaag
+7616155/1
;@@1D?BBFDFAFHIGIGBEFE>?AFF:FHIIA
@7616156/1
gagaatatgaaatttaaaagaaaatttgaaaagtatcatgagttttgtga
+7616156/1
@@<BDEFFFHHHHJIIJJJIGHJIJIIGIIGHGEGGIEHGHI@FFGGHIC
@6939428/1
ctccccacgagcgtttctttagtct
+6939428/1
@@@DA?DDFFFDD<?F@FFE<ED?F
@3493560/1
gtagaaggtaagccacttaagcacacatgttacataaatgtcaaaatttg
+3493560/1
CCCFFFDFHHHFGIJJJJJJIIJIJJJJIHIGJIJIGGIIIEIJJJIIII
@4192350/1
tgggggaagaagccaaattgctctactctcaagaaatggcctccatgccg
+4192350/1
@@CFFFFDGHGGHEHGHIIJIIIJIJBHIGGGJJJJFG<GHGEHIHIGII
@5546019/1
attttgtggttctttaacgaaatgtcaagagcataaagtatgtctagaac
+5546019/1
@@@DDDDDDDF?A@FCGHIFGAGIIIIGIIIFIIHIGGCCDGFHBFHA<B
@5546026/1
attttgtgtaattgaagttcgtattatttcctcgaaatcaataatgcaat
+5546026/1
?:?BAD==ADFFFFGIFFII1AFFDHIIIIIIIIIIIIFEFDFIIIFFFC
@5547065/1
atttttaaatttaaaaatttattcaagtcaaaaataatatgtaaattgat
+5547065/1
?@?DDDBFHFGHDEIJJJIJIIGCIIIEHIGHGHHIEIIJFDFFFHHHHJ
@1440621/1
cagcagacagcttctgttaaagaattgacatctcgtatgagtgaactgca
+1440621/1
@@@@DF>DHHGHHGJIGHIIJJIJJJJGIIIIJJJIFEIJEGFGJIIJIJ
@1442002/1
cagcaggttttttaacagtttgaaaaccttgataaatgaaagaaattaaa
+1442002/1
@@C?DDFDFHHHHGGGHEGHHGIIJIGGHGGEBGHGGIJGIIHCFHJJIH
@1442241/1
cagcagtcccacaaagtttcacagttccacaaaacgctgaaaaattccgt
+1442241/1
<;11B?DDFDF?DEB9EBHCEHE9CCHCHGGHEHGGGHBGHEG>EII>DD
@4869945/1
aactttagtgggaaggtttaggtatttgtggtatctgtcgatgttgccag
+4869945/1
CCCFFFFFFHGGHJJJGIIIJJFFHIJIIIJGGIIIJIIIIJJJJJJJJJ
@748376/1
atcggttctgcatgaatgccatctgggcccgggg
+748376/1
?@@7D=DDDDFHDHDB9AEFBHGIGIGGGHC86?
@7620582/1
gagaggttcactaaaaaatattaggaatccactacaaggttttcaatagg
+7620582/1
@B@DDFDDHHHHHIJJJJIJJEIIIIJJJJJJJIJJJJIDHIIJJJJJJI
@5549470/1
atttttatcgagttattgatttcgaggaataatacgaacttccatagatt
+5549470/1
CCCFFFFFHHFHFHIJJIGJJJJJJJIIJJJJJJJJJJJJJJJJJJJGJJ
@2123745/1
cgtaaagtgaccaaagcaaagacgcaataagtgatacaagaaaatataca
+2123745/1
=;1=BDDAFFFHBHIEEIIIIIIIIIIIIIICFGGGIIIIIIIIIIIIII
@4872109/1
aagaaacaaaaacaacctgaacaacaagctgcaaaacataaaggagatcc
+4872109/1
@?<DDFFFGFHHHJIJJJJJIJJJJJJIIJGHJJJJJFIIJJEFHIIJII
@7622697/1
gagatccagcaagttcttggctgccgaatgtttggcg
+7622697/1
@C@ADEFFHGHGHHIJJJIJJJJJJJFGHGIGIDGC6
@4872953/1
aagaaacgctcgtggggagcgatgacgaataaagtatgtgttcacca
+4872953/1
@<@FDFFFHHHFFIIJIDHGGHIJIIJGJIJJJJFHIIIIHGIJJIJ
@4872954/1
aagaaacgctcgtggggagcgatgacgaataaagtatgtgttcacca
+4872954/1
@C@FFDEDFFFHCEGIIHHJGIGGIJIJHJDHIIGHEG=CFHJJGGI
@7623751/1
gagatttataagactacaagaagagagtggacattctttagtagaagaat
+7623751/1
BCCFFEFFHHHGHJJGIJJIIIIIJGIGHIIJIJJJJJJJIIIJJJJJJJ
@7624691/1
gagcaacttacgtattttctatgtcacatgttcactcggtgcaac
+7624691/1
B@<DFFFFHHHHGJJJJJJJJJJJJJJJJJJJJJJJJJJIIHIJJ
@4875833/1
aagaaatcacagagccccgggcccagatggcattcatgcagaaccgatta
+4875833/1
CCCFDFFFHHHHHIIJJJGHBGGIGGIJJJJIJJIJJIIJIJJIJGGGHG
@51483/1
aaaaaggtgggaaatgttgactgttgtagctgattaaggggtg
+51483/1
@@@DDDD2ADFFHIGEAFCFH@HIGBA??@FG>BGB>FHGI08
@51484/1
aaaaaggtgggaaatgttgactgttgtagctgattaaggggtgtattcta
+51484/1
@@@ADADADFHGGJIIHHIHJJJJJIHIIIJJIJGGIJJGFGAGIIJJIG
@52715/1
aaaaagtgataatggatacaaatttgactactgtatagctttcttctctt
+52715/1
@@@;DD2AFHFHBEBHGGHGIIIIEHHHHHIIIEHIIIIIIIIIIIGIII
@52716/1
aaaaagtgataatggatacaaatttgactactgtatagctttcttctctt
+52716/1
@C@=DDDDFFFHHJIGHGIJJIJJJJJIJJIIIHHIIIJJIIGGIIJJIJ
@1447819/1
cagccgagcccttggcttccttcggagttttgcctgttccgtagcagacg
+1447819/1
CCCFFFFFHHHHHJJJJJIJJIJJJDHFHIJIJJIJGIJJJGJJJJJIJJ
@53574/1
aaaaagtttatttatcatacacaggtaaacagttgtacagt
+53574/1
@@@;BA2ACDBFFIIIGFCFEEEEFAECCCAFEGEF9EFII
@53575/1
aaaaagtttatttatcatacacaggtaaacagttgtacagtagaggataa
+53575/1
CCCBDFDEHHHHHJJJJJJJJJJJJHHHJJJJIJJIJIIEHHGIIJJIJJ
@752686/1
atcgttgttaaggaacacgcggtagcggaagattg
+752686/1
=11ABB:2CBDDDEEAEEAAE11?DA:6D:?9=<8
@752730/1
atcgtttaacttttccagcatttctcttgctgctaattgtttcgcc
+752730/1
@B<DDFFFHHGHHJJJGGGIIJJJJIJJHIIEIJJJJIGHIGIEID
@1451421/1
cagcgcttgaggaagtaacggcagcactattgacactaagaaatcac
+1451421/1
CCCFFFFFHHHHGIJEHIJJJJGJBGGBFHIHBFEHIIIEGGIFHII
@4880335/1
aagaacttgctggatctcttggtcggaaaagtgactcccgaacaagccaa
+4880335/1
??@DDFFFFGFFFHJIIIJJJIHIGEEHGGJFGIEIJIGGGDEHIJFDHD
@5552144/1
atttttcttgttatttattcctatatactgtacaatacttctgtattcta
+5552144/1
=?==ADDFHHDHFIJJHIJIJJJJJJJJJJJJJJJJJJJJJJJIJJJJJJ
@5552554/1
atttttgacttgaataaatttttaaatttaaaaatgcgtgtgtgcaggta
+5552554/1
@CCFFFDDFHHDDI@EGIGGEGIGIBEFDHHIHGIEHGGHIIGEGGIGBF
@7630797/1
gaggaatttgaacagttaccatctactatcagagatcgaatgtgtgc
+7630797/1
@@@DDDDDF4CFBHEBEGDHAIIB:AE<AHGI3?EFI@CG@HHC?84
@57765/1
aaaaatatcgcaatagctcaaaagggaacaatttttgtcgagttattgat
+57765/1
@@@FADFFHHHHHJJFIIIGIJGGEGEHGGIIHJJGJGHJGGBDGHHIGA
@58165/1
aaaaatattaggaatccactacaaggttttcaatagggcattctaacatg
+58165/1
CC<DFFFFHHHGHJJJJJJJJJJJJJFHIJJJHJJJGGGGIJIJIIGIJJ
@7633260/1
gagggcatctcaagcaattcttcaagcactacatcctagcattacttcat
+7633260/1
@<@=DDADHHFHFGEEFHICFC@FFEBFBEHIICHGIIBHIIGG@DHIIG
@4888726/1
aagacgttagagaggttcactaaaaaatattaggaatccactacaaggtt
+4888726/1
@@CFFFFFHFHHHIIGHGIJJJJJJIJJIJJIJIIIHJGIJIIIJDIG?F
@4889022/1
aagactcccgtcagcgtcctccaggagttgctgagccgtcgcggcatcac
+4889022/1
B1;DDFFFHHHHGIEGGHIIJIIIJJJFGIIIGHHIJI@GGHGGH<8BEE
@756742/1
atctatctatactgaatgtaattttttatatagtgccccgatgatatgat
+756742/1
BCCDDFFDFFDHHJGHIGEGHIIJJHIIJJJGGGCHIJIGHGBEHIIHD<
@4889955/1
aagagaagaaaggccgatagaatgaagtgaaagtcgaacgttcttctggg
+4889955/1
@@@FFFFFFFHHBBHGHIDIJJBABEDHBGIGIGG7FHIB??DEHGGC<F
@757688/1
atctcagcctcgcgctaggtaaattaaacacggcttatcactatgatg
+757688/1
CC@FFFDFHGHHHIFE<BGC<DCAGBHIEIIEGI8FGHGBC8BB>DGG
@7634571/1
gaggttagaaacaattggtgattcttttttaaaatatgctataacaaatt
+7634571/1
@C@DDFFFHHHHHJJJJJEHGIJJIJJJJJJJJIJJJJJJJJJJJIHIII
@760902/1
atctgcgggacatgcacatctcttggagccagccaatgggatt
+760902/1
?:;DDDDDA@<BF93?@F>3BC>FBABG3?D>DGAFHIIG>CH
@1456885/1
cagctatccactttgccagtggccgt
+1456885/1
@?@?DDDBHA;FFH<AFFG<B?@DE<
@1456886/1
cagctatccactttgccagtggccgtctgctacggaacaggcaaaactcc
+1456886/1
CCCFFFFFHHHHHJIIJJJIJJJJJJIGCIIJJIJJJJJJJJJJIJJJJJ
@1456945/1
cagctatcgatacacagtcatagatccaatcctataattatccatttcct
+1456945/1
CCCADFFFHHHHHJJJJHIIJJJJJJIIJJJJJJJIIIIGGJIIIHIIJI
@5557859/1
attttttcggaaaaaagtgagtttaggatatcttacgttctggcaacatc
+5557859/1
:11BDDDFHHHHHJJJJIIJJIJJJIJJJJIJJJJJIIJJJJJJIIJIII
@5557860/1
attttttcggaaaaaagtgagtttaggatatcttacgttctggcaacatc
+5557860/1
=1:ADDFFHHHHHIIJEGEGIGHJJJJIJJIJJHIIJIIJIGHHIIIGII
@765161/1
atcttcttttccggaaaatgctcgaaaactcaattggcgcacattcagca
+765161/1
B==DFFFFHHHHHJIIJJJJJJJJJJIEHJJJIJJJJJJJJJJJJJJJJI
@6963060/1
ctcgaaaactcaattggcgcacattcagcaggttttttaacagtttgaaa
+6963060/1
BC@DFFFFHHGHHJJIIIIBHIJJJJJJJJJJDHGIJJIIGIJJJJJFGH
@3504067/1
gtagtggattcctaatattttttagtgaacctctctaacgtctttat
+3504067/1
=1=;BDD?DFCH?CGE@DIIIIIGFFCBGDH@F@C<DHIEHIGGHCH
@6238060/1
ccagtttttaatcgacctagaatacttggtttaacaacaggtctattaag
+6238060/1
@@@ABDDFHAF?DHBHIBHFEG<HIEIIIGGIEGIIHEHBGGGGIIIGIH
@4208662/1
tgtacaaatacctcaccttacaaaataaaatacggcaaagagaagaaagg
+4208662/1
?@:BDFFFHGHHHJEIJJJJJJJJJJJIIJJJJJJJJJJJJJJJJIJJJJ
@4209115/1
tgtacatgaagttgtctgcccctttcttaatcggttctgcatgaatgcca
+4209115/1
BBBDDEFFFHHHHJIJIJIHJJJJJJJJJJIJJJIGIJJIJJJJJJJJJI
@6964215/1
ctcgaaatcaataactcgacaaaaattgttcccttttgagctattgcgat
+6964215/1
BC@DFFFFHHHHHJJJJIGIJJJJJJJJIJJJJJJJJJJGJJJIJJIJJJ
@6964216/1
ctcgaaatcaataactcgacaaaaattgttcccttttgagctattgcgat
+6964216/1
CCCFFFFFHHHHHJJJJJIJJJJJJJJJIJIJJJJJJJJJJJJJJJJJJJ
@6964217/1
ctcgaaatcaataactcgataaaaattgttcccttttgagctattgcgat
+6964217/1
B==DDFFFHHHHHIGIJJHIJJJJJJJJJJJJJJJJJHIJJJJJJJJJJJ
@6964218/1
ctcgaaatcaataactcgataaaaattgttcccttttgagctattgcgat
+6964218/1
CCCFFFFFHHHHHJJJJJIIIJJJIJFHEHIJIJJJJJFJIIJJJJJIJJ
@6964219/1
ctcgaaatcaataatgcaatgtgtttaaatttttgtcgagtcaaaagcga
+6964219/1
:11=DDFFHHHHHJJJIIJJJFHJJJJJIJJJJJJIIIGIHIIIJJJIJJ
@6964220/1
ctcgaaatcaataatgcaatgtgtttaaatttttgtcgagtcaaaagcga
+6964220/1
@??D=;A=AFHHABEIGIEGHAFHGIGGFGIIIIDGEG=@BFFGGGGGDG
@3507132/1
gtatagaggttgtacccaaacttttcggggtgcaatcttcttttt
+3507132/1
??@:BDEFGFFFDBHHIIIIII@HIGIIII:FGIIEHII000?BB
@5561089/1
attttttgattcagtgctgattctgcacacattcgatctctgatagt
+5561089/1
=@1ADEFFFFFHGJFGIIIGHGHGGHHICHIJCDFGIGIIIIGIIGD
@2837265/1
ctttcttcgatcttccggttccggtggccaccagatcgttgttaaggaac
+2837265/1
@@@DDFFFGBHHFGJJHIBHIJIIGHGGJIIJIHIIIJJJIGIJIIJJJJ
@5562760/1
atttttttatcgatctggcttcaatgtttgaatgatgattatataacgag
+5562760/1
BBBBDFFFHHHHHJJJJJJJJJJIJJIJJIJJJJJJIJJJIIJJJJJJJI
@67257/1
aaaaatttaaacacattgcattattgatttcgaggaaataatacgaactt
+67257/1
@@8ADDBDFFFFFIIFIEHIADEH<<FHF<<FDFFIDFGFEFEG;DGEIE
@3511073/1
gtattacctctaaagctatctactcgttatataatcatcattcaaacatt
+3511073/1
CBCFFFFFHHHHHJJJJJJJJJIJJJJJJJJJJJJJJIIJJJJJJJIIJI
@7640207/1
gataaatggaacgaaattaaacacgctgagaaagctatggttgagtgaaa
+7640207/1
???DDFFFFHHHHDHIIGIJGIIHIJJIIIIIGIGJJFGIGHIGGDFGGG
@1461782/1
cagcttgttgttcaggttgtttttgtttcttctttttacctccttgttgg
+1461782/1
?=;A1BBDD?<C<2CDEE3@CEEB6CFEAEE<ECFIIDBDEBDDEB9?8B
@769385/1
atgaaacatgtcagttatatattcacctttatatatgtcacattttgtgg
+769385/1
CCCDDFFFHDFFDFCFAHACIEIGGGIIIIIEGHIGGIIIIGIIIIIIIB
@1461925/1
cagctttaccattcgtcttatcgatgcattgaaacgcaaactgacgttta
+1461925/1
BC@1BDFFHHHHHJJHIJJJJJJJIJJJJJJJJJIJIIJJJJJJJJGIJJ
@2839393/1
ctttgacattgcttgtggtcacttttcgcgcaaagg
+2839393/1
?@??DDDDHHHBDEE<EF:?ECCHHBCGG>GGHGII
@2839394/1
ctttgacattgcttgtggtcacttttcgcgcaaaggtaaaatcgttctag
+2839394/1
CCCFFFFFHHHHHJJHIJGIJJJJJJJJJJJJJJJJGHIJJJJJJJJJJJ
@2840147/1
ctttgacttgccagtgccaatttcgcggaatttcaacacatgacaagcga
+2840147/1
BCBDFFFFHHHHGIGIIJJJJJJJJJJJJJJJJJJJJIJJJJJJJJJIJJ
@771408/1
atgaaatggaacacgaagagggactaccacacgaaaggcagttcaccatc
+771408/1
?@@DDFFFHGHGHGEHIGIGGIIJCHH@FHIIG@GIGBFG@FEHIGEIEC
@6969488/1
ctcgacaaaaatttaaacacattgcattattgatttcgaggaaataatac
+6969488/1
BCC@FFFFHHHHHJJJJJJJJJIJJJJJJJIJJJIJJIJJJJIJJJIJJJ
@6969489/1
ctcgacaaaaatttaaacacattgcattattgatttcgaggaaataatac
+6969489/1
CC@DFFFFHHHHHJIJJIJIJIJJJJJJJJJIJJJJJJIJJJJJJJJJJJ
@6973263/1
ctcgagggcatgatgagcagccgagcccttggcttccttcggagttttgc
+6973263/1
CCCDFFFFHHHHGJIJJJIJIJJIHIJJJJIGJJIIIGEGIJHGFGGIFG
@6973447/1
ctcgaggttgttgctgtggcggaacgggc
+6973447/1
@CC?DDDDF>CDD@GEBFGBDB0@GGDA:
@6973448/1
ctcgaggttgttgctgtggcggaacgggctgttgttgaccccaagcttga
+6973448/1
@@CDDDD<DFHHHIGHFGGGHI@ADGAA<AFGEGDGDGHGHIEEHECF9;
@6973556/1
ctcgagtacctcaaaatcatgaccaaaaagtgaacagctatcgatacaca
+6973556/1
@BC<;DDEHHGHFIJJGIIIIFGJIHIJIICGGIJIEIIJJJGGEHIIEF
@4215595/1
tgtccatccgatactccatctctaaaaaagataattctttggggtttttg
+4215595/1
@@CDDFFFHGHHHJJJIJJJIJJJJIJIIIIJJJJJJJJIJJJJAGIIJJ
@2843506/1
ctttgcatcaaataaatgctcccttttcacaatataataaatacatatca
+2843506/1
=?B4=DDDHHHHHJGIFIJJIJIIIJIJJIGIHJJIHHGIJJIJJJGIJI
@3515062/1
gtcaaaactgttgcgactagcacaacaaaaaagatggcgaaacaattagc
+3515062/1
@@B?DFFFHHFHHJJJJJJJJJJJJJJJJJIIIJJJIJJJJJJJJJIIHF
@3516313/1
gtcaaaatttgacataatttgtggacataaaggaaagaaaaaaatgtcaa
+3516313/1
@@@BDFFBHHFBHGGGIGJJGCFHHIJIJJIJJGHIEGHIIIJJEGFIIJ
@3516466/1
gtcaaacagaatctagccaaacacacatagtacctctccacaaaaaggga
+3516466/1
CBCFFFFFHHHHHJJIJJJJJJJJJJJJIJIHIIJJJJJJIJEIJJJGIJ
@3516467/1
gtcaaacagaatctagccaaacacacatagtacctctccacaaaaaggga
+3516467/1
CC@FFFFFHHHHHJJIJJJJJJJJJJJJJJIHGJJJJJJJJIIIIIJJJJ
@774761/1
atgaagtgaaagtcgaacgttcttctgggcttttcctgcttttttagcag
+774761/1
CCCFFFDEGHHHHIJGIBGAFGIIGGGIIEGHIJGIGGHGIGIJJGHIJI
@3519703/1
gtcaaatgttgcaaattatgtcacataaatgtcaaaatgccacataattt
+3519703/1
@<@BDFFDDFHHHJGGGIGHHIJGGJJJIGEHEHIIIJCCGIDGIIHHII
@3519704/1
gtcaaatgttgcaaattatgtcacataaatgtcaaaatgccacataattt
+3519704/1
@C@F?DFFHHFHHIIIIIIIGHIIIIIIIIIIGHIGIIIIIIIIIIIIII
@6978592/1
ctcgcaaatgtagaaggcagattgttaccctccacgggtaaatcctgcaa
+6978592/1
?1==;DFFGHACFHIGIFFFGHIIHIIIIIIIFHIIHE@FGIGIEGIIIF
@6978593/1
ctcgcaaatgtagaaggcagattgttaccctccacgggtaaatcctgcaa
+6978593/1
CCCFFFFFHHFFFGJGFGHGJJIJJIJJJIIIHIIJIJFGHIJJJJJJII
@4901154/1
aagcaatgtcaaagagaaggatagcaactaattttacaagctatactttg
+4901154/1
CCCFFFFFHHHHHJHIGJJIIJIIJJIJJJJJJJJJJJJJJJJJJJIHIJ
@4901155/1
aagcaatgtcaaagagaaggatagcaactaattttacatgctatactttg
+4901155/1
B@@DFFFFHHHHHJJJJJJJJJJJJJJJJJJJJIIJJICFHIIJJIIIII
@2847587/1
ctttggtcactttacgcgcgaaaaccattatgttttactaatttttcaat
+2847587/1
@@@D;AADHDFHHA<1CF<:CGEHDDBBGEEBGHIIGGGGIEHIIIGIII
@7648716/1
gatcgataaaaaaatatcgcaatattagaaattttcaaatattcttcgct
+7648716/1
@@@DDDDDHHHHHJJIGFFECGEFDGIIIJIJJFGIIJIHJFIGIJJBHI
@7652916/1
gatgagcagccgagcccttggcttccttcggagttttgcctg
+7652916/1
;@:ABDDDDDB:@?@CDD?AEDB?DFFGH@@?F8?DHB@??8
@1465772/1
caggaaaagcccagaagaacgttcgactttcacttcattctatcggcctt
+1465772/1
@B<1BDEFHHHHHJIJIIJJIGIJIHGFHGGIJIJGGIIJJEIIJJI:@B
@82470/1
aaaacgctgaaaaattccgtcggcaagaagttggccgatttgcagactct
+82470/1
@@;;BDDFHHGHHFGFFGIEAHB@GHIDGIG>DDGIGGGGGIG>@GHGII
@84043/1
aaaactccgaaggaagccaagggctcggctgc
+84043/1
C@CFFFFFHHHDHJJJJJJGHGAGGGADHAFB
@6985989/1
ctcgcttttcaaattctcgtgacttttctcccctgtttgttctt
+6985989/1
CCCFFFFFHHHHHJGHIJIGIEEBHIJGGFHHI?19CF3BF9BF
@6985990/1
ctcgcttttcaaattctcgtgacttttctcccctgtttgttcttaaataa
+6985990/1
@CCFFFFFHHGHHIJJGGGFGCFFHHI@>AHHI@@?DG3:B<?D?DGE@B
@6988052/1
ctcggatcttgctactaatattcgattcgatagg
+6988052/1
?<?14A;1:?FF8E?BDF9<FHEA4CH9CC9E@3
@6989322/1
ctcggccggaccgattcagcccccaccaagggaagggggcggcccccatc
+6989322/1
:1:ADDDDFFHFDHHII>9DFGGIHIIIICEGICDC<:8<=@60:BB89?
@6989323/1
ctcggccggaccgattcagcccccaccaagggaagggggcggcccccatc
+6989323/1
CCCFFFFFHHHHGIIJIHIIJJJJIIJJJGIJIEIIGEEDDD@DDDD@DD
@785199/1
atgcaaagtatagaggttgtacccaaacttttcggggtgcaatcttcttt
+785199/1
@C@<DFFFFHHHHIIIEHIIGIIIIIIIIIIIIIIII?FGHIIIIIIIII
@2849096/1
ctttgtctggttaactttagtgggaaggtttaggtatttgtggtatctgt
+2849096/1
?==B:ABBFF4D?FDBGGDHEAEHIA7@CFCGFGHCHH@?19B0?BDACB
@2849745/1
ctttgttcagttcttgcaggagatcgctagcgaacaatccttcgagg
+2849745/1
@@@DBDD>BD<DBDH<?FEIGDDCGGGHIIIGGIEIGEGIDGEGBGI
@4905945/1
aagctatctactcgttatataatcatcattcaaacattgaagcc
+4905945/1
??@FDDFDDFHHHIGIIJGJHIIJJJIDECIGIGIGIGIGGGIJ
@3535196/1
gtcagttatatattcacctttatatatgtcacattttgtggttctttaac
+3535196/1
@@@DDDDDFFHFFIEHGIGHIGHHHIJIHIJJJJJJJEFGIEHIJJJHII
@3535668/1
gtcagtttgcgtttcaatgcatcgataagacgaatggtaaagctgctaaa
+3535668/1
@?BFFDDFFHHDHIIJJIGIIJJJIJJJEGHIIJIJJGIIJIFIJIIJJJ
@3535669/1
gtcagtttgcgtttcaatgcatcgataagacgaatggtaaagctgctaaa
+3535669/1
@@@?DDFFHGHFHJJJIIIJJIJJFHIJIIHIJJIJIGHHJJJJFIJJIJ
@4910142/1
aaggaataacacgggctaattttaacaaccatcccactgtacgagaattc
+4910142/1
@@@7BDFFHHHHHJJJIJJJJJJJJJJIJJIIIJJIJJIIIJJIJHJJJJ
@787845/1
atgccctcgagtacctcaaaatcatgac
+787845/1
@?@DDDDDHHHAD?F>F@FEHHAF<EHD
@3542283/1
gtccaaagagaaggttatgaaccggcaataactttccttgttgtccagaa
+3542283/1
@@<DFFFFFHHHHJIJJJJIIJJIJJJJJJJJJJIJJIIJJJIGBHIIJG
@5582093/1
caaaaacgtatgacaaaactatagacaaaccagaattacaggaaatggat
+5582093/1
?<1ADDDDDFHFHIIGGGIIGIG<FAFHCFGIGGIICGGBG;BFGHBGHH
@5582094/1
caaaaacgtatgacaaaactatagacaaaccagaattacaggaaatggat
+5582094/1
CCCFFFFFHHHHGJJJJJJJJJJJJJJJGHIJJJJJJIJJJJJJJIJJIJ
@5582095/1
caaaaacgtatgacaaaactatagagaaaccagaattacaggaaatggat
+5582095/1
@@@FFFFFHHHGHIJJJJJJJJJJJJJJIJJIJGEGIJIFIJGIJJJIJF
@92881/1
aaaagatatccagcctttgatggaagaaaaaatttatacagcactactat
+92881/1
@;1ADDDDHHHHHIIIIIIIIIIIIIIIIIIIIIIIIIIIIIIIIIIIII
@7659975/1
gattctgtttgacattagaagagtaaacgtcagtttgcgtttcaatgcat
+7659975/1
=<?BDDDDHGBAFFGI@<IGEEEAFHHGECF=FBGIGAAHI:DDB>FGII
@6995832/1
ctcgtatataaagtatctaacagatttaaattgtattagcatcatggaat
+6995832/1
:11A4ADDHHHHFFHIIIIIIIIHIIIIIIIIIIIIIIIIIIIIIIIIII
@6996991/1
ctcgtatttagaatataagtaatttgttatagcatattttaaaaaagaat
+6996991/1
@CCDFFFFGHGHHEHEHIIHIIJJJEIJJIIJJJIJJJIJJIJJIIJJJJ
@4233124/1
ttaaaatttaacgtttagcagtcttctttttagaataacattgacattct
+4233124/1
?@7=D>DDFDHDAA;F3<<<CD>FH@FHIII=?3BCEHFF9DHDGGHGII
@7663969/1
gattttattgcttggtatgggttttgcctttatccagcacgtttttggta
+7663969/1
=?BDBDFFHHHDHIJAEHHJJEGHGIIJJJIJJJJJJIIIJGHIJJIIHG
@3552692/1
gtcccacacaagggcagcaaaaaggtgcccaacaacagcaaacgggtcga
+3552692/1
CCCFFFFFHHHHGJIGJIEHIJHJJ?DGHJJGIIJJIJIIJIJGGG@FEB
@6268894/1
cccacctttttcactcaaccatagctttctcagcgtg
+6268894/1
@CCADFFFHHHHFGGHGIJJIGIGIJJJJJJHJJJG?
@3555870/1
gtccgccacactgtagagaattcacttatgaatgtggcataggttctgtc
+3555870/1
CCCFFFFFHHHHGHIJJJIJJJJJJJJJJJJJJJIIIIIJIJIFGGIJII
@794189/1
atggagaattttttgattcagtgctgattctgcacacattcgatctctga
+794189/1
CC@DFDDBFHHHHJJGIJJIIHIHGIEGIJIJJIJHIJHIIIFHJJIGHF
@3557637/1
gtccgtgccccttgcggttaccccttctgttgggatgggggc
+3557637/1
?@@;ADADHHGFHCHIJAHGGIJIIFHDGGIIJJ@AGGG?@F
@6273213/1
cccagatggcattcatgcagaaccgattaagaaaggggcagacaacttca
+6273213/1
@?@?AAAADF>FBFF@<EHGE@@HIGEHE>D>GCGB;FHGGGHGGIIFEH
@6273214/1
cccagatggcattcatgcagaaccgattaagaaaggggcagacaacttca
+6273214/1
@@@??DDDFF;DFGIFBCBEHG@GBGGIC<?C@FAFGEG@:BD@FGHG@;
@796500/1
atggcattcatgcagaaccgattaagaaaggggcagacaacttcatgtac
+796500/1
@@<?DEFFHGGHHJJIJJJJGGHGGIJJJJIE>FHIGIIGEEHGIIEFCF
@796819/1
atggcctccatgccgagcaagactcccgtcagcgtcctccaggagttgct
+796819/1
BCC<DFFFGHHHHJJIJIIIJJJJJJIFDHGIBGHIJGIJIJIIIFHIII
@2857347/1
cttttccgaccaagagatccagcaagttcttggctgccgaatgtttggcg
+2857347/1
@CCBDFEFFFHD?HIGHAHCEGIGEHCCFGHIJJJIJIJHIBE@4BGEHG
@2857364/1
cttttccggaaaatgctcgaaaactcaattggcgcacattcagcaggttt
+2857364/1
=@@?BBDDHFHHHAFGHIBGIIIIIICGGHEHIIIGIDIIIIIIIGFCGG
@2857710/1
cttttcgcgcaaaggtaaaatcgttctagacatactttatgctcttgaca
+2857710/1
CCCFFFFFHHGHHIJAFHIJIGIGIGGGGIJIIIIIJJGIIJJJJJGGIJ
@2859184/1
cttttgactcgacaaaaatttaaacacattgcattattgatttcgaggaa
+2859184/1
@@BDFDDFHGGFGGIJJJIJJIJJJJIJJIJIJJJIJJIJGIJJJJJJJI
@106910/1
aaaataataaaaatttatagttttttgcatttttattcggcttattgtaa
+106910/1
:?14ADEFHHHHFIIIEIJIJJJJJJIGFIIIJIIJJIFDGIGHIHIGII
@4241620/1
ttaataactagtgcctaataatagtgtattacctctaaa
+4241620/1
@@<D;ADDDHBH?@BCE?EEIC?HH?HHI<C?AACH<G4
@798438/1
atgggattgcccatcactttgtcatcgaacgatgtcaccacctgattggt
+798438/1
B1=DDFFFHHHHHJJIJJIJJJJJIJJJJJJIIJIIIJJJJJJIJFIJJD
@2168136/1
ctaaaccttcccactaaagttaaccagacaaagcacctatcgaatcgaat
+2168136/1
B:BDFFFFHHHHHJJJJJJJHJJJJJJJJJJJIJJJJIIJIJJIJJJIJG
@2168137/1
ctaaaccttcccactaaagttaaccagacaaagcacctatcgaatcgaat
+2168137/1
CCCFFFFFHHHHHJJJJJJJJJJJJJJJJJJJJIJJJJGIIJJJJIJGGD
@2861955/1
ctttttagaataacattgacattctataaagacgttagagaggttcacta
+2861955/1
=BBFDDDFHHHHHIIIJ@HIIJIIGIJIJJJJIJIFIHGGIIIGGIGJJJ
@2862400/1
ctttttcactcaaccatagctttctcagcgtgtttaatttctttcattta
+2862400/1
:@@4=DDEHHHHHIJEGJJJIJJIJJIIJJHH@@GABDGGBGHI49BGG?
@7672314/1
gcaaagtatagaggttgtacccaaacttttcggggtgcaatcttcttttc
+7672314/1
@;?DDDDDH?FFHGAE@GGEEHGGIIICHGHEGBAFDBGEHIIFIIIIII
@7672315/1
gcaaagtatagaggttgtacccaaacttttcggggtgcaatcttcttttc
+7672315/1
@@@DDDDDHHF?DGECF@IHGHHHEHIEIHIIIIG:@?FB<?<FFBFIGD
@4925484/1
aagtgaccaaagcaaagacgcaataagtgatacaagaaaatatacagact
+4925484/1
=B@4=BDDHHHGHJJJIIGIGIJJJJI?EHGIJIJIJIJJJJJJJIIJJI
@4925664/1
aagtgatacaagaaaatatacagactaaagaaacgctcgtggggagcgat
+4925664/1
@CCDFFFFHHGHHIIIHIIJJJJJIIIJJJJIIJJJJJJIIIIJIJIJHH
@7673346/1
gcaaatcaatcaatttgcctcgaaatctaaggttatattacttttatgaa
+7673346/1
CCCFFFFFHHHHHJJJJJJGIJJJJJJJJJJJHIJJJJJJJJJJJJJJJI
@5588667/1
caaaaagtgaacagctatcgatacacagtcatagatccaatcctataatt
+5588667/1
CCCFFFFDHHHHHJIIIIIJJIJJJJIJHIHJJJIIJJJJJJJJJJJJJI
@5588668/1
caaaaagtgaacagctatcgatacacagtcatagatccaatcctatatta
+5588668/1
@CCFFFFDDHHADHEHGGGGEHIIIJJJFEGGGIIIJIIICHCEHGIGIJ
@800059/1
atggtaaagctgctaaaaaagcaggaaaagcccagaagaacgttcgactt
+800059/1
@@CFDFFFHHHHHJJJJJJIJIJJIJJJJJJIGIIJIIJIJIHIJIGHJJ
@7011721/1
ctcgttatataatcatcattcaaacattgaagccagatcgataaaaaaat
+7011721/1
CCCFFFFFHHHHHJJJJJJJJJJJJJJJJJJJJJJJIIIIJJIJJJJJJJ
@3561957/1
gtccttctgtcatttttctattaattgtctgattatcttctattgtacac
+3561957/1
??@4ADBDDFHFHIJJJIJGHIJIJJJFHIJHGIHJIIGGGIJGIIJJJJ
@4929037/1
aataaaaatgcaaaaaactataaatttttattatattttatgcatgttat
+4929037/1
@C@FFDFAHFDHHGIGGH>@CFHCHHIIIIIIDDHGIGIIIIGDGD@BGH
@2168431/1
ctaaacgttaaattttaaaagcctcttaaatttaactgaaatatagaata
+2168431/1
@@?DDDDDFHDHHIIIIIIIFHIIIGGIIIIGIIEIIIIIGHIGIIIIII
@2168719/1
ctaaactcacttttttccgaaaaaatatcgcaatagctcaaaaggg
+2168719/1
=88=DDBDFBDFFFII?ED1CGFEF;<BBDEFGIIFIEFFCFI@EA
@1488135/1
caggtaaaatcttgcttcatgattgaaaatttgcaaggtttggaggagtt
+1488135/1
@@@DDDFFHGHHHJJJJJJJIEJJIJJJIIJJJJIHGIGGHIIEGHGIHG
@2170302/1
ctaaagctatctactcgttatataatcatcattcaaacattgaagcc
+2170302/1
@@CDDDDFHFHHHJEHIGHEHEIIJJJFIIIJJIJJJHHGIIIIJII
@5590110/1
caaaaataatatgtaaattgattttagaaaaaaaccactaattctatgca
+5590110/1
@8?DDDDDFHFFHGGGGEIIIJIIIFGIEHJIJJGCIGGHGIIGIIJIII
@7674241/1
gcaaattatgtcacataaatgtcaaaatgccacataatttgcaaaatttt
+7674241/1
@?8=BDDDF?F>FEHIGGIFICHHIIIGI>CFGEGCFGHDGGGGCGDFEH
@7674242/1
gcaaattatgtcacataaatgtcaaaatgccacataatttgcaaaatttt
+7674242/1
@@@:DEFFHHHHHIIIIIIIIIIIIIIIIIIIIIIIIIIIIIIIHIIIII
@805210/1
atgtcagttatatattcacctttatatgtcacattttgtggttctttaac
+805210/1
?@@:BDEFHHHHHIJJGGIGIJJJJJJJIJHJJJJIJIJIEBGHCHIEII
@7015856/1
ctctaaagctatctactcgttatataatcatcattcaaacattgaagcca
+7015856/1
=1B=BDFFHGGHHJJJJJJIJJJJJIJJIIJIJJJJJJJIJJJJIJIJJJ
@7015857/1
ctctaaagctatctactcgttatataatcatcattcaaacattgaagcca
+7015857/1
BC8DDFFFHHGHGIIJJJJHIJJJJJJJJJIJJJJJJJEHIGJFIIIJJJ
@7015858/1
ctctaaagctatctactcgttatataatcatcattcaaacattgaagcca
+7015858/1
CCCFFFFFHFHHHJJJJJJHIIJJJJJJJJJJIJJJJJJJJJJJJJJJJJ
@7015859/1
ctctaaagctatctactcgttatataatcatcattcaaacattgaagcca
+7015859/1
CCCFFFFFHHHHHJJJJJJGIJJJJJJJJJJJJJJJJJIJJJJJJJJJJJ
@2868094/1
gaaaaaaggaaaaggaaagaagcaagaggaaggatcgcaa
+2868094/1
@?@:ADA?F?FFFGEIIIIHGAFHIHIFGI@@BDEHG;FE
@2172031/1
ctaaagttaaccagacaaagcacctatcgaatcgaatattagtagca
+2172031/1
@C@DFFEEGHHHGGIIJJJIIJJJIIJJJJIJIIJHJJJJJJFFHEI
@4931148/1
aataaagtatgtgttcaccaagagaagaaagctatacagtagtcaaattt
+4931148/1
@@@BDEFAFHHFHJJJJJJIJIJEIEHGHIIJIJIJJIJFHIGHGHJIJJ
@6284335/1
cccattggctggctccaagagatgtgcatgtcccgcagatggccaccacc
+6284335/1
@C@?DFDFGHHHFBGHDHDEGEEGBHHGHIIIIIBGBEGIIIIIIHHBFH
@7678326/1
gcaactcacggaaacaagttgagaaatcctttagttttccttttttattc
+7678326/1
CCCBFFFFHHHHHIJJGJJIIJCCHHBHHHJJJIIIJJCFFIIJJJIJJJ
@7679746/1
gcaagaataagattatggaaggaataacacgggctaattttaacaaccat
+7679746/1
<??=?:???DHCA?4<<EHIFCHIAFCEDF6@GAFGHE?GHFEHHIDG6C
@7680169/1
gcaagactcccgtcagcgtcctccaggagttgctgagccgtcgcggcatc
+7680169/1
?@<?DEEDHHFHDBGBFEFGHIGHCFED=:?GEHG@??BF6?A;;@E<83
@7680957/1
gcaagatccgagatgtggtacacgacgaatgatgtgataaatatacctgc
+7680957/1
@C@DFFFFHHHHHJJJHJHIHHIIIIIJJJJJIJIHIJJJJJJJJGGIJI
@7680958/1
gcaagatccgagatgtggtacacgacgaatgatgtgataaatatacctgc
+7680958/1
CCCDDDEFHFFHHIIFHI?FHHIGGIGHHIIIGGFHIGGIHGIGGGHGGH
@7681830/1
gcaagattttacctgaacaatttgaaatttttccaaacccgaaaaaagtt
+7681830/1
@@<:ADDDHHHHHIIGHIIIIIIIIIIHIIIIIIIIIIIIIHIIIIGH=F
@7683100/1
gcaaggggcacggaccacttcacggaaatctaccgacagagagg
+7683100/1
@@@DDDDDHHHFHABHBFBGB<GDH:GHFGGEGIA@F@AGGDDH
@5598540/1
caaaaatttaaacacattgcattattgatttcgaggaaataatacgaact
+5598540/1
@?7DDDDDFHDBFAHIEDHCH<CHA:AF@BEBGGB??BB:BF<<?88D<2
@5598541/1
caaaaatttaaacacattgcattattgatttcgaggaaataatacgaact
+5598541/1
BCCADFFFHHHGHJJJJJJJJJJJJEHHJJJIIHIIJIIJJJIIJJJJII
@7684249/1
gcaagttcttggctgccgaatgtttggcgtctttcttcgatcttccggtt
+7684249/1
CCCFFFFFHHHHHJJIIBFGIEGHJIIIIIFEGIDDH>?BF@BF<F@@5A
@7016524/1
ctctaacgtctttatagaatgtcaatgttattctaaaaagaagactgcta
+7016524/1
=B14ADEFHHHGHJJJJIJJJIIJJJJIJJJJJJJJJJJJJJJIHGGJJJ
@7016525/1
ctctaacgtctttatagaatgtcaatgttattctaaaaagaagactgcta
+7016525/1
?@<DDDDDFHHHHEH@FHGCHFFIGGIGGIIIIIIIIIDIHGIIIGHDGH
@7019421/1
ctctactgtacaactgtttacctgtgtatgataaataaacttttttcggg
+7019421/1
CCCFFFFFHHHHHJIJHIJJJJJJHIHIIJJJJJJJJJJIJJJJJJIII@
@7687500/1
gcaatgtcaaagagaaggatagcaactaattttacaagctatactttgca
+7687500/1
CCCFFFFFHHHHGJJJIJJJJJIJHJJJHJJJJJJIGIIJJJJJDGHIIG
@7020976/1
ctctatactttgcatcaaataaatgctcccttttcacaatataataaata
+7020976/1
CCCFFFFFHHHFFGHIJJJJJIJIJJJJJJJJJJJJJJJJJJJJJIJIII
@4252364/1
ttacgcgcgaaaaccattatgttttactaatttttcaataaagtacactt
+4252364/1
CCCFFFFFHHHHHJJJJJJJJIIJJJJJJJJJJJJJJIJJJJIGGGIJII
@2876493/1
gaaaaaggtgggaaatgttgactgttgtagctg
+2876493/1
?1=?BDDA2ADHBHIFBGHGCEEF?FG?9CE<E
@2876494/1
gaaaaaggtgggaaatgttgactgttgtagctgattaaggggtgtattct
+2876494/1
@@<BDDDFDFHHHGJIGHGGIGGIDDECFGGCGIIIGGGIGF0?@FEFCF
@2876495/1
gaaaaaggtgggaaatgttgactgttgtagctgattaaggggtgtattct
+2876495/1
B@@FFFFFAFHHFIJEIFHHJJJJIJJIJJJJJGHIIHGIJJ@FFHIIIJ
@2878590/1
gaaaaataaaaaaaaaataatagttcttcaagatatatttttcaggggat
+2878590/1
@@8?DDFFHHGHHIIIIGIIIIIIIIIIIIIIIGIIGIIIIIIIIIIIIH
@6291981/1
ccccacattccaccccaatctagccactcttatacgcagtggtctcaatc
+6291981/1
@@8DDDFFGHHHHJJJGHHIJJJIJIGIIJJJJJJJIJIIECDHIIIIII
@6292198/1
ccccacgagcgtttctttagtctgtatattttcttgtatcacttattgcg
+6292198/1
@@<DDDDDFFFDFIDFGI4CG@F<BDFDGIII?FF@DDF@@GGIEIIAAB
@5603371/1
caaaactatagacaaaccagaattacaggaaatggataattataggattg
+5603371/1
C<@DFFFFHHHHHJJJJJJJJJJJJIGIHJJJJJIGJJIJIIIIJJIIJI
@5604416/1
caaaactgttgcgactagcacaacaaaaaagatggcgaaacaattagcag
+5604416/1
CCCFFFFFFHHHHIIIJGIIIJJJJIJJJJJIJJIJJIIIJJJJJJGGHF
@1500888/1
cagtcatagatccaatcctataattatccatttcccgtaattctggtttc
+1500888/1
=1?4=BA;:==:AA:CA?FIHH:AFA?EACFAHFH3:1CFGFEID>DGA4
@813183/1
attaaacacgctgagaaagctatggttgagtgaaaaaggtgggaaatgtt
+813183/1
@@8DDDDD?CAHAG@EGDGGGIHGGEHBFHCFBHHIGA@?DCG<??CGBC
@6297370/1
ccccgcggtccacactctattaaataagcgcctataactgcttctacaca
+6297370/1
@@<DDDDD<@C?CC=GCEF<GAB@1BF<B6@FDFEFFCFBCDCDFFFAAD
@5609451/1
caaaagggaacaatttttatcgagttattgatttcgaggaataatacgaa
+5609451/1
???BBDADDFHDDGIHHGEHEHDAHEEGIFEEGIGDCFDHII>?DFCFBD
@4264698/1
ttagtgaacctctctaacgtctttatagaatgtcaatgttattctaaaaa
+4264698/1
?@C?DADDHHGFAGHIIEGGGHHIIJGCEIIJHEDFICFGHGIGIIGGGI
@4947082/1
aatagctcaaaagggaacaatttttgtcgagttattgatttcgaggaata
+4947082/1
@<@FFADEHGHHBE7BEGHHIIIIGIFEHIIBHIIFGIGGHGEHC>ADFE
@7700451/1
gcagaatcagcactgaatcaaaaaattctccatcgttacaataagttatt
+7700451/1
CCC@DFFFHGHHHJJJJJJJJJJIJJJJJJJJJJIIJIJIJIIIJDHGIH
@7701500/1
gcagacggccactggcaaagtggatagctgcaccaagcattggtggcgat
+7701500/1
C@CFFFFFHHHHHJJJIJJIFGIJJJIJIJJAHIIGEGIIJJJ9DFHIEH
@2884785/1
gaaaaatttcaaattgttcaggtaaaatcttgcttcatgattgaaaattt
+2884785/1
C@@FFFFFHDHHGJJJCGIJJJHIIIGHIGIIJJGIHGIGIHGHGGEHGG
@5616161/1
caaaatcatgaccaaaaagtgaacagctatcgatacacagtcatagatcc
+5616161/1
CC@FFFDFGB>FFHEIIGHHGEEHI@HGHIIIIIIHIIIIIGIFGIFIHI
@5616162/1
caaaatcatgaccaaaagtgaacagctatcgatacacagtcatagatcca
+5616162/1
CCCDFFFFHHHHHJJJJJHHIJJJJJJJJJJJJJIJJIJJJJJJIJJJJJ
@5620719/1
caaaattaaatcaatatggcgactgagaggcaaacaaatgttattttatc
+5620719/1
@@@:ADDDBFDFHJGIGIGIHHIIJHIIJJIJIIJJJJJJFHHJIJJIIG
@822817/1
attaagaaaggggcagacaacttcatgtacaaatacctcaccttacaaaa
+822817/1
@CC1DDDDHGHDDGIJJIIJJIIIJJJIJJJJJJIJJJJJIJJJJJIBHI
@2190933/1
ctaagtggtaagtagaaggtaagccacttaagcacacatgttacataaat
+2190933/1
C@@FFBDDFHHHHJGIGJIHHGIGGHIIEHGIGIHIJJCFIGHIIJGGHI
@7705109/1
gcagccgagcccttggcttccttcgg
+7705109/1
@@<4ADDDFDHHFG>D@>G;F>FC9?
@2887119/1
gaaaaccttgtagtggattcctaatattttttagtgaacctctctaacgt
+2887119/1
@@1=DDDDHFF?DEEHIBFIIGIHI@EDHHGIIIFHCIHIIIIIIIIGIH
@6302156/1
cccgaacaagccaatcagaccaacggaacgcccggagcgg
+6302156/1
CCCFFFFFHHHHHJJJJGIIJJJJJJIJIIJJJJIHIJJH
@6302157/1
cccgaacaagccaatcagaccaacggaacgcccggagcggctgatat
+6302157/1
CCCFFFFFGHHHHJJJJEHIJJJJJGGJJEIJJJJJJIIGA?>;;@;
@6302158/1
cccgaacaagccaatcagaccaacggaacgcccggagcggctgatatcac
+6302158/1
BC@DFFFFGHGHHJJIJGIJJIEHIIJIJJJJIIHIJIIFGDD>CAC;AC
@2887855/1
gaaaactaaaggatttctcaacttgtttccgtgagttgctgaacaaattt
+2887855/1
@CCFFFFFHHFDFHHJJJGJGIJJIIJJJJJDHHEEIIIIJJIIJGGIGH
@123255/1
aaaatattaggaatccactacaaggttttcaatagggcattctaacatgt
+123255/1
C@@FFFFFHHHHHJJJJJJIJIIJJFHIIJIJJJJIJJJJJIIIJIJIIG
@4270738/1
ttatgatccaaaagaaattcccatgagggaatttaaggcatctattatac
+4270738/1
?:?D;BDDFFHHHFGGIIIIIIIIAFGGIGIGIIIHGGIIII@GGCGGGI
@7706519/1
gcagctttggaaacaaaagtaacagaaaaattgcaaacactaacgattcg
+7706519/1
CC@FFFFFHHHHHJJJJJJHHIIJJJIJJJJJIJJJJJJJIIJJJJJJIJ
@5622234/1
caaaattcgttctacatatgaaacatgtcagttatatattcacctttata
+5622234/1
:?@DDBDADDAFB<GG<AIIGGI@;B92CEHA?9CEF?BDFIIIH>?BCH
@5622235/1
caaaattcgttctacatatgaaacatgtcagttatatattcacctttata
+5622235/1
@@;DDDFFHHHGHJGIHFHHIIGIJIIHHHGHIJIJJJGIJJIJJJIJJG
@5622236/1
caaaattcgttctacatatgaaacatgtcagttatatattcacctttata
+5622236/1
@@@FDFFEHHHHGHEGGIIJJJJIJJJHIIIJIJJIIIIJIJJIJJJJJI
@7037114/1
ctcttgacatttcgttaaagaaccacaaaatgtgacatatataaagg
+7037114/1
???DDB4:CDADB;ECEDFCF>C:AC<E@E@EC4CDDIIFADDEDEE
@2891558/1
gaaaagctcgacatggagtcccaaaacatgaccatgatgcactcggccgg
+2891558/1
CCCFFEFFHGHHHJFHIIIIGIJJJJIIJJJJJJJJJIGIIJJJIGIJHH
@2892427/1
gaaaagggagcatttatttgatgcaaagtatagaggttgtacccaaactt
+2892427/1
B@CFFFFFFHFDFHIEHIJHHIJJIJJIEGGHGEHIGHIGGIJJJJJJJJ
@2892428/1
gaaaagggagcatttatttgatgcaaagtatagaggttgtacccaaactt
+2892428/1
C@CBDEFFFHGHHJJIJJJJIJJIJJIJFGIJJJJJHGIHIJJJIJIIJJ
@2893047/1
gaaaagtaaacgtcagtttgcgtttcaatgcatcgataagacgaatggta
+2893047/1
@@@ADDDDHGDHFBGEHIJGGGEFIIIJIJIIIJIGIJDIIGIGEIJJFF
@2893069/1
gaaaagtaacgcccgaacaagccaatcagaccaacggaacgcccggagcg
+2893069/1
@@@?BDDDHHDHHIIGIIIGIIIIIIIIIIIIIIIGFICGGBGHHG<BAB
@5624355/1
caaaatttgacataatttgtggacataaaggaaagaaaaaaatgtcaaaa
+5624355/1
?@@:DAEFHCFFHHEGGI@EEAADHIIFGCDHIIIIIIGAA@HGEEHHHG
@2893245/1
gaaaagtatcatgagttttgtgattctccgaagagtatgtctcgaaagac
+2893245/1
@1?BDFBDHHHHHIIHIIIIIIIIIIIIIIIIIIIGGGHHGGIIIIIIII
@2893324/1
gaaaagtattatgagaatatgaaatttaaaagaaaatttgaaaagtatca
+2893324/1
@@?DFFDEHGHHFIJIJJJJJJJJJJJJJJJIHGIIIJJEHIHEI?CGCA
@5625181/1
caaaattttgcaaattatgtggcattttgacatttatgtgacataatttg
+5625181/1
@@@=DDDDF??DC<EG@HGC<EG;BHGH>FHG@HGGI9:CE@A>CGH9?F
@1511958/1
cataaagtatgtctagaacgattttacctttgcgcgaaaagtgaccacaa
+1511958/1
CCCFFFFDHHHHHJIIIJJJIJJJJJJJJJJJJIJJJJJJJFHIJJJJJJ
@132251/1
aaaatgttgaaactgattttttagcattctagaaggcaatagtaccttag
+132251/1
@B1ADEDEHHGHHJJHIJJJJJJJJJJJJJJJGGHHIIIIJJFHIJJJJI
@3585255/1
gtcggcaagaagttggccgatttgcagactctcagcttcaacgccaagga
+3585255/1
?@@=DFFFDDFHGGEGHIBHIIG9CFFG?FHIICGGEEHIIFDHIGEFHC
@2200950/1
ctaatttgtgtaattgaagttcgtattatttcctcgaaatcaataatgca
+2200950/1
<@@DDAD>F;DAFBABEFAFHEE<CBGDHI@HFEGEBFFIIIEGFFIA@C
@2901247/1
gaaaatttctaatattgcgatatttttttatcgatctggcttcaatgttt
+2901247/1
C@CADFFFHGHHHIJJIJIJJIJJJJJJJJJJIHIHIJJJJJJHHIJGJJ
@6305530/1
cccgataaagcgttaccagcgcttgaggaagtaacggcagc
+6305530/1
@CCFFFFFHDFHFEGIJJHGIBHIIGCECHGDDBFGAGBG@
@2202322/1
ctacaacagtcaacatttcccacctttttcactcaaccatagctttctca
+2202322/1
@CCFADFFHFHDHHEFHHIHGGGEHIGHGCGHIGIJIIGGCBFFGGIIIG
@7711316/1
gcagttcaccatcgcttgtcatgtgttgaaattccgcgaaattggcactg
+7711316/1
@@<ADFFFHHGHHJJIJIIIJJJIGIJIJJJJJJJJJJIIFJIIJJJJJJ
@7711317/1
gcagttcaccatcgcttgtcatgtgttgaaattccgcgaaattggcactg
+7711317/1
CC@DFFFFHHHHHJJJJGGGHIIHHGIIIJGIJJJJJIIGIJJJJJJJJI
@4965552/1
aatggatacaaatttgactactgtatagctttcttctcttggtgaacaca
+4965552/1
?@;BDDFDFGHFHJJIIIHEDFDHEHAFAHHIGHIGHGGH@ECC@DBHGG
@4965553/1
aatggatacaaatttgactactgtatagctttcttctcttggtgaacaca
+4965553/1
@@@D?DADDHFHFGGH@EHEGGGHHIIIIHGHIG>EEHIHHIIGHIGIIC
@5633566/1
caaaccttgcaaattttcaatcatgaagcaagattttacctgaacaattt
+5633566/1
@;;DDBDDHFHHHIGG>HIII@HGHHCH>FC>3EGFHIEHGI9FGGHI<F
@5633567/1
caaaccttgcaaattttcaatcatgaagcaagattttacctgaacaattt
+5633567/1
@C8DDFFFHHGHHHIJJIJJJJJJJJJJIJJJJIIJJIIIGIIJGIIIHI
@7046552/1
ctgaaatatagaatacaccccttaatcagctacaacagtcaacatttccc
+7046552/1
@@;BDDFEHHFDHHGGIIIJIHIJJGIHIJJCHIJJJIGHIJIIIJJJIH
@1520278/1
catagaattagtggtttttttctaaaatcaatttacatattatttttgac
+1520278/1
???ADADBHHF?DB<CGIIIIIIGIIGGHG<BBGFGGGGGIIIGGGII?G
@1520832/1
catagatccaatcctataattatccatttcctgtaattctggt
+1520832/1
;<??A4BDFFFCDF4E<C@:<?<FEED?BFHED<CB@?CBC<:
@1520833/1
catagatccaatcctataattatccatttcctgtaattctggtttctcta
+1520833/1
??8BBDEFHHHHHIIIIBHHIIIIHGIIIIIEAFEHHIGIGGHIIIIIIG
@135608/1
aaaattcgttctacatatgaaacatgtcagttatatattcacctttatat
+135608/1
?@<BD;A:A8DAF<EDB@><<:<C:CFHIIDH?:EE9CBFBFGIII9D@B
@2903566/1
gaaacagcaaaattcggcaaaccagaaaaattggctgatggaaggagagt
+2903566/1
=@?7DD;:A?DA<EF@:EGGGIGEHAC9CGGGC?@BG>FHA;3BDDHBC=
@3590354/1
gtcgtcgtttgacatatcgttgtcatcccacaaggtacaatactttgttg
+3590354/1
@@@DDFFFHHABHHDFGGBCFBBHHGIIICHGIIIBFHIIIIIIIIIIII
@2904790/1
gaaacatgtcagttatatattcacctttatatatgtcacattttgtggtt
+2904790/1
C@CFFFFF>FHDDF@BFHBFHIGIIIIIIIIGGGHHGHIIIIIIGGHIII
@7716555/1
gcatgatattattcccatacaagaaaaatctccaattattgtcactttat
+7716555/1
:?;4=:BD>AFFH?CFBGHIIIEAE;EDDFHGDHGICHFDHIIIEIIIII
@2906927/1
gaaacgctcgtggggagcgatgacgaataaagtatgtgttcaccaag
+2906927/1
CC@FFFFFHHFHHJJDIGIJJIJIIGHIJIIIBFHIHG;F@CGGGIJ
@6312298/1
cccgggcccagatggcattcatgcagaaccgattaagaaaggggcagaca
+6312298/1
BC@FFFFFHHHHHJIJIJJIIJJJJJJJJJJJIJJJJJIIJJJJJJJJJG
@6312299/1
cccgggcccagatggcattcatgcagaaccgattaagaaaggggcagaca
+6312299/1
CCCDFDFFHHHGHJJIJJJJJJJJJJJJJJJJJJJJJJJJJIJJIJJJIF
@138197/1
aaaatttcaaattgttcaggtaaaatcttgcttcatgattgaaaatttgc
+138197/1
CCCFFFFFHHHHHJIJJJJJIJJIJJJJJJJJJJJJJCGIJJJJJJJJJI
@138517/1
aaaatttctaatattgcgatatttttttatcgatctggcttcaatgtttg
+138517/1
@@@FFFFFGHHHHJJJJJJJJJJJJJJJJIJIIJJIJJJIIIIHIJHGHI
@138518/1
aaaatttctaatattgcgatatttttttatcgatctggcttcaatgtttg
+138518/1
@@BFFFFFHHHHHJJJJJJJJJJJJJJJJJIJIIIJJHGIJIJIJJGIJJ
@138519/1
aaaatttctaatattgcgatatttttttatcgatctggcttcaatgtttg
+138519/1
@CCFFFFFHHHHGJJJIJJJJJJJIJJJJJJIIIJJJIJJJJIIIIIJJJ
@138735/1
aaaatttgcaaggtttggaggagttgtactaatttgtgtaattgaagttc
+138735/1
@CCFFFFFHHHHHFHIJJHIJFHFGIHHGIIIIJJJIIIJJJJJJJJIII
@5639784/1
caaacttttcggggtgcaatcttcttttccggaaaatgctcgaaaactca
+5639784/1
@@@D?DDDHHFADF1CGGGEHIIIIIIGIIIGGHIHIIIIIIEHGGIGHI
@5639785/1
caaacttttcggggtgcaatcttcttttccggaaaatgctcgaaaactca
+5639785/1
@CCADFFFHHHHHI@EGGIEHGIIIIIIGIIIFHIIIIIIIIDIEGHIIG
@5639953/1
caaactttttccactccaaagagatatttatcaaaatggcaagttatcat
+5639953/1
@?@DDDDDFFFF?:EAGEEFF;CF@HEHFHIFBBGFFE<?DBG@GGFIFI
@5643636/1
caaagaccaagcagcataagttatcttcattttgaggtctgggaaataaa
+5643636/1
CCCFFFFFHHHHHJJJJJJJJJJJJJIJJJJJJJIIIFHHJJJIJIIIJI
@5644659/1
caaagacgcaataagtgatacaagaaaatatacagactaaagaaacgctc
+5644659/1
@C@FFFFFGGFHGIIAEGIJJJJJIJJGIJIJJIJIJJJFJGIJJJIEAE
@5645636/1
caaagagaagaaaggccgatagaatgaagtgaaagtcgaacgttcttctg
+5645636/1
CC@DFFFFHGHHFGGIIIEHIJJJJIIHIFHGIIIBDFHGIDFHGGHIEI
@7720966/1
gccaaacacacatagtacctctccacaaaaagggaaataaacaagg
+7720966/1
?<@DFDFFDFFH?FBHEHGHGAFGHIGFGIIIIIIIIIIEEEI?BB
@7720967/1
gccaaacacacatagtacctctccacaaaaagggaaataaacaaggatgt
+7720967/1
CC@FFFFFGHHHHJJHIJJJJJJJJJJJJJJJIJIJJJJJIIIIJJJJJG
@835707/1
attacctctaaagctatctactcgttatataatcatcattcaaacattga
+835707/1
=1:ADDDEHFHHFIIIJJJJIJJJGIIIJIJGJIIIJIJJJIIIJIJJII
@7724068/1
gccaaattgctctactctcaagaaatggcctccatgccgagcaagactcc
+7724068/1
@@;BD?A;DDCFHG@@F>DHAHGEFIICFFHI?H>AG@D@@FBHHBHIHI
@5647160/1
caaagataagtgccttcccaatatttactcgatcaggagaagttagtgta
+5647160/1
BC<DDFFFHHFHHIJJJJJJJJJJJJJJJJJJJJFJJIIJJJIGIJIIFG
@1531208/1
catcattcgtcgtgtaccacatctcggatcttgctactaatattcgattc
+1531208/1
@CC;DEFFHFHHFHCFGHGIIGIIJGGEGHGGCECDHHGJIJJJJIIIJJ
@1531625/1
catcattttacccaaatcgtcagctttcatcagaggtactgagctgttca
+1531625/1
?@1=BDFFHHHHHIJJIJGHIGGDCHICAFHIGGDH:DGEEHEHHIHIGG
@2912355/1
gaaagacgccaaacattcggcagccaagaacttgctggatctcttggtcg
+2912355/1
@B@FFFFFHHHHGJIJJJIIJJDIHICHIJJJJGIJIJJJIIJICHEIHE
@2912648/1
gaaagacttcgactttttactatttttgtatgcacaaaattcgttctaca
+2912648/1
@CCFDDDFHHHHFIJJJJJGHIJJJJJJIIJJIJJJJJJIIJIJJJJJII
@7056121/1
ctgaagtaaaagtgtgctccattggtttatcctctactgtacaactgttt
+7056121/1
@@@=DEFDHHHHDGFBFGIIEIEIIHIIIGHIIIIEHIIHIIIIIIIIII
@7056122/1
ctgaagtaaaagtgtgctccattggtttatcctctactgtacaactgttt
+7056122/1
@@@DDDDDHHHDAFFEHIIJIIIJIIGJJIJJJJJJIJIFHEEIBGGFIG
@7059540/1
ctgaatctcagatggattgagctgttgagttgatcctgcttgtgaatctg
+7059540/1
CC@DFFDFH>FBHGGAGHIIHHGHIIHGG?F>EHDDHIGGEGIDFEIIIH
@6322632/1
ccctattgaaaaccttgtagtggattcctaatattttttagtgaacctct
+6322632/1
?@@DDBB?8BDFFBBBEIIIFCHHIIIIIAHGBFGGIIGG>GGIIIIIEH
@6322694/1
ccctatttaaattttgtaaatccacattttcgggttctatgtagactttg
+6322694/1
@?@;DDFFFHHHHIHGFGHIIIIIIIIIIIIBHIGHIIIIEIIIGIGHDH
@4285514/1
ttcaactttgttcagttcttgcaggagatcgccagcgaacaatccttcga
+4285514/1
@@@?DFFFHFFHFEEHGIGIDHICHIIDHIGEHIIIIHIBHIG@GEDFH?
@4285882/1
ttcaagatatatttttcaggggatcatgaagctcgcttttcaaattctcg
+4285882/1
?8?DDBBEGD>FHIIIGFHHIGHIIAHCHBEHIDGIIIIIIEIIIGIII=
@2912704/1
gaaagactttgactttttactatttttgtatgcacaaaattcgttctaca
+2912704/1
@@?DBDFFFHDHHGHIJIJGHFHIGHIIHICGHIIGIJGGIJGHIJJJJI
@2912705/1
gaaagactttgactttttactatttttgtatgcacaaaattcgttctaca
+2912705/1
CC@FDDFFHH?CCFHIIIDHHHIIIIIAECHGHIIIIIIIIIIIIIIIII
@4287906/1
ttcaatgcatcgataagacgaatggtaaagctgctaaaaaagcaggaaaa
+4287906/1
@C1BDFFFHHHHFIJIJIJJJJIJFFGIJJJJIGIJJJJIJJIJIIJIJI
@3605192/1
gtctttactatgtcatggttgaagtagggacctaccgaagtttcactcaa
+3605192/1
?@@?BDDFDDHFDHGIIJCHHJJJAFGGIIJIJJJJJJJJGHIJJJJJII
@2916709/1
gaaagctatggttgagtgaaaaaggtgggaaatgttgactgttgtagctg
+2916709/1
BC@ADFFFHHHDHIIJDGHIJIJIICFHIIIJIJIGIIIIIHIJIIIIGG
@7731120/1
gccacatcttgtgagccgccattctcttggctagcttctttgacttgcca
+7731120/1
@@CFFFFFHHHHHJJJJJJJJIIJJJIJIJIIJJIJIJIIIBIGGIAGIF
@7731121/1
gccacatcttgtgagccgccattctcttggctagcttctttgacttgcca
+7731121/1
@C@DFD?DD?DFBEG<GBGFHI@CGCFGG9?FF;DFH@GGHDDFHI?FDH
@4977414/1
aattatgtggcattttgacatttatgtgacataatttgcaacatttgacg
+4977414/1
??@DB?D==<FBCFHGGGGGIIIIGBHFGGHIABBFB??C?FHFIDF<D6
@839986/1
attacttttatgaatcgtgataacatgcataaaatataataaaaatttat
+839986/1
@CCADFFFHHHHHIIIIFHDGHIEHHGFIFHIIIGIIIIIIIIIIIIIIG
@6327082/1
cccttaatcagctacaacagtcaacatttcccacctttttcactcaacca
+6327082/1
CC@FFFFFHHHHHJJJJJJJIJJJJJJJJJJJJJJJJJJJJJJJJJJJJJ
@841710/1
attagatgctgtgtggaaagtgtactataaaatgatgaaaccgg
+841710/1
8=?;DDB?D<DHDGGE@FHDABE>F@@EHHHBFAEGG@4CC?C6
@6329037/1
cccttttcacaatataataaatacatatcatatcatcggggcactatata
+6329037/1
CCCFFFFFHHHHHIIJJJJJJJJJJJJJJJJJJJJJJJJJJJJJJJJJJJ
@6329162/1
cccttttgagctattgcgatattttttcggaaaaaagtgagtttaggata
+6329162/1
?@?:DDD??BD<DDH@B<@:@AGHIIIHAGDHGGII@84BFBFHICHGHE
@6329163/1
cccttttgagctattgcgatattttttcggaaaaaagtgagtttaggata
+6329163/1
@@@=DDD8:A?FFFI>>@8CEEHHIIICBGBGFGII@8=FD8CFEEF=CA
@2918298/1
gaaaggctttcaatcaccacattatgaaattactcatagtgtcacgggaa
+2918298/1
B@CBDDDFHHHHHJJJJJJJIIJIJJJJCHIIJJJDIICCFFHC?@?DHI
@2918299/1
gaaaggctttcaatcaccacattatgaaattactcatagtgtcacgggaa
+2918299/1
CC@FFDBFHHHHHJJJJIJJJGGJIIJJJJJJIJJIJIECGHIFFGHDGH
@5660544/1
caaagtgatgggcaatcccattggctggctccaagagatgtgcatgtccc
+5660544/1
BCCFFDFFGDHHDGIJJJJJJJHIHIJJICGHGGGGGG9D?DFHGIFDII
@6334442/1
ccgaacaagccaatcagaccaacggaacgcccggagcggctgatatcacc
+6334442/1
@?@?DFFFHHHHHIIIIIIIIIIIIIIIIIIIIHHIIIIH6?2;@BC@CE
@7734289/1
gccagatcgataaaaaaatatcgcaatattagaaattttcaaatattctt
+7734289/1
@@8ADEEFHHHHGJJJJIGIIIGJJJJJJJIJJJJJJJJJIJJJIJJJJE
@7734290/1
gccagatcgataaaaaaatatcgcaatattagaaattttcaaatattctt
+7734290/1
@@@FFDDDHFFHHHIJJJGIJHJJIGEHGIJIJEIJGGIFGHGGCHGGIG
@7065530/1
ctgacatgtttcatatgtagaacgaattttgtgcatacaaaaatagtaaa
+7065530/1
@@@BBDDDC?FFBD@FGIIEEHGGEBBGHG92@FHGA?CGGHEHED:BFG
@3609210/1
gtgaaaaaggtgggaaatgttgactgttgtagctgattaaggggtgtatt
+3609210/1
@@@BDEFFHHCFHIGJJJJGHGIIIIGIGGGIIIJFIGHGJJJJ?DDFGI
@7067611/1
ctgacgggagtcttgctcggcatggaggccatttcttgagagtagagcaa
+7067611/1
CC@FFFFFDHAFFHC@BB=FGGGGI<FHDGCHHJBHI>BF@F8BFCA>AG
@7070951/1
ctgagaatcggtattcgggactgaaagacactaagattaccaagttgggc
+7070951/1
CCCFFFFFHHHCFGIIIJIBHIJJJJIIJJJIJJJJIJJIJJJJGIJJJF
@7738035/1
gccagttccgacattttttctgattccgaaaatgttcttacattccatgt
+7738035/1
@CCFDFFFHHHDC<FHIII;F><FHGIGIIII9<BFAGG>EAGFGG9BAF
@848016/1
attataatcatcaatattatctatcgatactgaatgtaattttttatata
+848016/1
<@@DDDDDD>FHB@?DD<BHDGEHBF;C?CAGGGGB?F<FHIIGHIGIIF
@4987260/1
aatttctaatattgcgatatttttttatcgatctggcttcaatgtttgaa
+4987260/1
B@@DDFFFHGGHGJJIIJJIJJJJJJJJJIGGIGIIFIIJIIIJJJJGIH
@7072069/1
ctgagagtctcttcgtcactcgcaaatgtagaaggcagattgttaccctc
+7072069/1
@@;B;BBDDCFDFHGFGIIGIGIGGGHECGGFFFG@BD=GDGFHIGEGEH
@7072070/1
ctgagagtctcttcgtcactcgcaaatgtagaaggcagattgttaccctc
+7072070/1
CCCFFFFEHGHHHJJJJIIJJJJJJJJJIIIJJJIIIJJJJIIJJJIJJJ
@7072071/1
ctgagagtctgcaaatcggccaacttcttgccgacggaatttttcagcgt
+7072071/1
@@@1ADFDFHHHHJJGJHIIIIIJJJIJJIJIJGIIIGIIIJJJIHGIJG
@7072072/1
ctgagagtctgcaaatcggccaacttcttgccgacggaatttttcagcgt
+7072072/1
CCCFFFFDHHHHHJJJJIJIJGIJJJJJJFIIIGIJJGHGHIJJGIIIID
@5662562/1
caaagtttcacagttccacaaaacgctgaaaaattccgtcggcaagaagt
+5662562/1
B8;BDDFFHHHHHHIJJJJJJJJJIJHIIJJJJJJJIJHGGIIIJGGGGI
@2227127/1
ctactctcaagaaatggcctccatgccgagcaagactcccgtcagcgtcc
+2227127/1
CCCFFFFFHHHHHJIIIIJJJJJJJJJJJJJJJJJJJJJJGGGHIIIHIJ
@160499/1
aaaccattatgttttactaatttttcaataaagtacactttatttaagaa
+160499/1
CC@FFFFFHHHHHJJJJJJJJJJJJIJIJJJJIEFHIEIJJJIJJJIIJI
@160808/1
aaaccccggcgatggttcttcaagagctggcaataaagaaaggctttcaa
+160808/1
?@@?ADDDD?FHHFI3DFCHGCH@GGGHGG?GGBDHGGGIIHGGIIIIIH
@162119/1
aaaccttgcaaattttcaatcatgaagcaagattttacctgaacaatttg
+162119/1
:?@1?BD4?DFBFEFIFABHFIF>BA@@CFCGIFIEABFF>9BDFEFFFG
@162120/1
aaaccttgcaaattttcaatcatgaagcaagattttacctgaacaatttg
+162120/1
;?;DAD?DDFH4<CGB:AFAGE>FHC@@DBE;FBF?EBHGE;?:?GFHBD
@4988092/1
aatttgctgcctcaaaaacgtatgacaaaactatagagaaaccagaatta
+4988092/1
:@B44ADFHGHHHJJJJJJJIIJIJIIJJJJIJJIJJIJJJJJJJIHJII
@3616560/1
gtgaagggtgatgttgtctcgctccaggttgctgttgcggaggagcttgc
+3616560/1
@@@BFFFFADFFDGHGGIJIJIJJJGIICGCHGHIFGFIIGIICHGDHIG
@4988446/1
aatttgtgtaattgaagttcgtattatttcctcgaaatcaataatgcaat
+4988446/1
=81AADDDFHHHHJJJJJJJJIJJJJJJJJJJJJJJJIJJJJJJJJJIII
@4988759/1
aattttacaagctatactttgcatagaattagtggtttttttctaaaatc
+4988759/1
?<=DDDFFHHHHHJJJJJJJJJIIJJHHJIJJHIIFHJJJIJJJJJIIIG
@7740704/1
gccatctgcgggacatgcacatctcttggagccagccaatgggattgccc
+7740704/1
=@@F4=BDFHHHFJGIJIIJJIJJJJJJIJJJJJJJJJIJJJJJEIJJJJ
@2228809/1
ctacttaccacttagcagaacccgataaagcgttaccagcgcttgaggaa
+2228809/1
@@@DDFFFHHGHHGIIGEIIGHHIIIJJIIIJHEHGIGGEIFIIIJFHEC
@4991125/1
aattttttcttccatcaaaggctggatatctttttgggtaatgttgctgc
+4991125/1
?81=BDDDDFFFFFIIIIFABCGIIFIIEIGI@DA@@?0?FGD?BFFIEA
@4301260/1
ttcatagaatggtggtggccatctgcgggacatgcacatctcttggagcc
+4301260/1
=1:ADEFFHHGGAFGCFIGJJJJIJJJJJJJJIJIIJJIIIJIJJJFIJJ
@7076327/1
ctgaggcctacgctgttgttgtggtccacccctttgttgcccgtttgccg
+7076327/1
@?;DFFFFGHHHGHIFGGFGIEHIJJJIJJJJJIJIFHIGIJJHIJJJJH
@2926679/1
gaaatcacagagcaccgggcccagatggcattcatgcagaaccgattaag
+2926679/1
CCCFFFFFHFHFGJJJGIJJJJIJJIJJJJJJJJJJJIJJJJJJGBHGIJ
@3620595/1
gtgacactatgagtaatttcataatgtggtgattgaaagcctttctttat
+3620595/1
=1:ADFFFHGHHHGHIIJIJJJHJGIHHHHIGIJJHGGHIIJJJIJJJIJ
@3622036/1
gtgacgaagagttggccactaaactgggcagctcggctgagaatcggtat
+3622036/1
@@<DFDFFDFHBFGHGIBHIJGHIJIJJJJJJJJJJFIJIGGDEHII?CH
@1545340/1
catgcacatctcttggagccagccaatgggattgcccatcactttgtcat
+1545340/1
@@@=;DDDADHDHIEBBF;EGGIGGECGDGH?;DFGHBHEBGGCEEHGGE
@2236115/1
ctagacatactttatgctcttgacatttcgttaaagaaccacaaaatgtg
+2236115/1
BC@=DFFFHHHHHJJJJJJJJJJJJJJJJIJJJJJJJJJJJIJIJJJJDH
@4994560/1
acaaaatctacttcaagtgggcagaagttttttccataagccagtcggag
+4994560/1
@@?BDDEAHDDHHIIBHAIHGGHIGGHDGGHHIHGHGHGDGGDHDGH:@@
@4995599/1
acaaactccaccacaggaacctcaagcttggggtaaaccgcaagtttcac
+4995599/1
@<@DDDFDHHHFBEHHGGADEDFGHHGCH;FCHGFHGGFD@@FG=CHEGI
@4997096/1
acaaatttgaaaaaaccagagacgattttgtcgaagatctctgtgagaag
+4997096/1
CCCFFFFFHHHHHJIIJJGIIJJIIHIIJCDGHEG;@9DFFE@FGGGEGG
@7094340/1
ctgcaaacttgtaaccaatgtgtctttcaaatttatcgtatccatctaac
+7094340/1
BC@DFFFFHHHGHIJJJJIJFHHIHJIJJJJJIJJJJJJIJJJIJJJJJJ
@7094666/1
ctgcaaatcggccaacttcttgccgacggaatttttcagcgttttgtgga
+7094666/1
CCCFFFBDHFFAHGIIGGHDGHHCE8?@DB?;?FHGGGIJIJG8D=@?AE
@2239726/1
ctagattctgtttgacattagaagagtaaacgtcagtttgcgtttcaatg
+2239726/1
BCCDBFFFHGHHHEEIIJJJJJJJJIEEFHGIGGHHIIIJJJHGIJJIJH
@862610/1
attcagcatgttttttaacagtttgaaaaccttgataaatggaacgaaat
+862610/1
?B1=DDFFGHFHHJJJIJJJJHIJJIJIJJJJJJJJJJIIIJJJJIGHJJ
@863634/1
attcataagtgaattctctacagtgtggcggaccaaca
+863634/1
BCCFDEFFHDFHHJIJJIJFIGI?ICFGHII?6@?26?
@4307407/1
ttcattttaaatgaaaaacgtatgttgtttacttcatttgaatctatgga
+4307407/1
@=?=DDFFFBHDDHIJJIBA?FHIFHIJJIJIGIJ@FGIGGHGIIIGIIJ
@3628433/1
gtgatcatcaggcagaagctgtagacgatgaagaagatgaagaagatagt
+3628433/1
@?@DFFFFHHHHGJIJJJJJJIIIJIJIIIJIIIIJIJJJIJJGJIIJIF
@175652/1
aaacttttcggggtgcaatcttcttttccggaaaatgctcgaaaactcaa
+175652/1
=1:BBDDDHHHDH:@CFHGD>?:?DFGEHEHIIBEHIE@GIIBHIAEGGE
@176005/1
aaacttttttcgggtttggaaaaaatttcaaattgttcaggtaaaatctt
+176005/1
@CCDFFFFHHHHHG<EGEHBHIIIIHIIIIIIGIIFHIFGGDGIIIIIII
@176063/1
aaagaaaaaaggaaaaggaaagaagcaagaggaaggatcgcaagcttctt
+176063/1
;@8ADDDBFHF??FDBDHBEHIGHAGGAB@FBF;FGG9?FE?>BGGG@DA
@3630113/1
gtgatgtttgtttcagaacaaaccgggaaaagtattatgagaatatgaaa
+3630113/1
BB@FDFDDAHHHHJJIJIIJJJJJJJJJJJJJFHIJJIJJJJJIIJJIJI
@3630728/1
gtgattctccgaagagtatgtctcgaaa
+3630728/1
@@@1BDDDDHFDFBGGAFFGHIIF>3FF
@3631617/1
gtgatttcttagtgtcaatagtgctgccgttacttcctcaagcgctggta
+3631617/1
=:?1ADDDDHFH<ECGGIGIEACIGGIGHFHIIIIGDCHHIGGHIIGDHI
@6349726/1
ccgatagaatgaagtgaaagtcgaacgttcttctgggcttttcctgcttt
+6349726/1
@@8BDFFFHHGGHJEHIJJIHIJIIGB8EBDHFGCHIC;FGHBGG>D9FH
@7749763/1
gccctattgaaaaccttgtagtggattcctaatattttttagtgaacctc
+7749763/1
??7DDDDDDDDDDDEEE>CFIEEF3AFBE?<EE>>EFIII=?D9?BDDDB
@7749764/1
gccctattgaaaaccttgtagtggattcctaatattttttagtgaacctc
+7749764/1
CCCFFFFFGGHHHJJJIIIJJHIJGIIIIIIJIGIIIJJJIIHGGIJJJI
@7749765/1
gccctattgaaaaccttgtagtggattcctaatattttttagtgaacctc
+7749765/1
CCCFFFFFHHDHHGICHHHIHHIJCGIFHHIIGDFIJJJJCBH>BGDHIJ
@7750106/1
gccctcttaaattgccatccagttgctgggcaaccaacgttcttttataa
+7750106/1
C@CFFFFFHHHHHIJJJJJJJIIJJJGIJJIIJJJIJJFFHIIIJJJJJJ
@868552/1
attcctcgaaatcaataactcgataaaaattgttcccttttgagctattg
+868552/1
BB==DFFFHHHHHJJJJJJJJJJJJGJJJJJJJJIJJJJJJIIIIJJJJI
@7753427/1
gccgaatgtttggcgtctttcttcgatcttccggttccggtggccaccag
+7753427/1
@@@ADFFFHFHFDIIFFHGHBCHFHADE@FFEGHGGGIBE06AFGGIIHB
@5004730/1
acacgggctaattttaacaaccatcccactgtacgagaattcggtttttc
+5004730/1
@C@FFDFFGHHHHJIJGJJJJJIIIJJJJIIHJGIJJIFIGHHG@FHIIG
@7754667/1
gccgagcaagactcccgtcagcgtcctccaggagttgctgagccgtcgcg
+7754667/1
@C@;DDFFHHHHHJJJGCHHIGIGGIGGJAFGFH?FGGIIGHGIIEHJHB
@7754668/1
gccgagcaagactcccgtcagcgtcctccaggagttgctgagccgtcgcg
+7754668/1
@C@FDFFDHBFHHGIIIFEIGIGGIIIGIGGD=F3BFADABBFHGHI@HB
@7098198/1
ctgcaatttcaatttttccgtccaaaaacaacgctcccatgagagcttca
+7098198/1
CCCFFFFFHHHHHJJJJJJJHIJJJJJJJJJJIJJIJJJJJIJIJJIJIJ
@7098499/1
ctgcacacacgcatttttaaatttaaaaatttattcaagtcaaaaataat
+7098499/1
CC@FFFFFHHHHHIJJJJJJIJJJJJJJIIJJJIJJJJIJJIJJIJIJIJ
@7098899/1
ctgcaccaggcattggtggcgattggtcaatgtttttttctt
+7098899/1
1=?1DDD>BDD=DE@DE;FFE@:CED99?119::?DDII9B=
@7099003/1
ctgcaccccatggtcctaggtctttgagaatttctaaaaactcctctagt
+7099003/1
CCCFFFFFHHHHHGIIIJJJHHIJJJJJJJIJIIJIJJJJJIJJJJJJGF
@4311401/1
ttccacacagcatctaatgacattccagaatctaaaaatattgcacctgc
+4311401/1
@CCFFFFFHHHGHJIJJJJJJJIGGIIJIGHIJIIIIHJJJIJFGGGGGI
@2938388/1
gaacaatccttcgaggtaacctacgtggacatcgaagaaaaaacattgac
+2938388/1
@@8=BDDDHHHHHIIIEGIIIIIIIHHIIIIIIIIIIIIIIIIIIIIIII
@5679692/1
caaatgggtccacatggagatgtaccacaacaacctaaatcggcaaacgg
+5679692/1
CCCFFFFFHHHHHIJJIJJIJJHJGIIJJIJJJJJJJJJJJIGIIHHJJE
@1556863/1
cattcagcaggttttttaacagtttgaaaaccttgataaatggaacgaaa
+1556863/1
@@CFFFFFHHGFHHIIJEGIJJDHICGDHIJJJIJIIJJIIGHIHIJIIA
@1557042/1
cattcatgcagaaccgattaagaaaggggcagacaacttcatgtacaaat
+1557042/1
CCCFFFFFHHHHHJJJIIJJJJJJJJJIJJJJJJJIJJJIJJJIJJJIJJ
@5006178/1
acagaatctagccaaacacacatagtacctctccacaaaaagggaaataa
+5006178/1
<;@=DDDD?FHHHCGIFH@GGHEHHCBGEH<BC;FEDD;BAG==?DBGFB
@872535/1
attcgcttttgactcgacaaaaatttaaacacattgcattattgatttcg
+872535/1
?B@BDFFFGHGHHJIIIJJJJIIJJJJJJJIIJJIJGJJJJJJJGIJJJJ
@6361384/1
ccgccattctcttggctagcttctttgacttgccag
+6361384/1
@@@DDDDD8FDDHAHG<BCGHCGHGI>@HHI3?GGD
@5682037/1
caaattagtacaactcctccaaaccttgcaaattttcaatcatgaagcaa
+5682037/1
B@@FFFFFHHHHHIIJJGIJJJJJJIJIGGHIIJJJJJIJJIJIIIIGGF
@190332/1
aaagagttggcgatactgtgttaggaatggccacccaatgtgttcaagcg
+190332/1
BCCFFFFFHHHGHJIJJIHHIJJJJIJJJJJJJJJJIJJJFHDHHJIJJJ
@5684390/1
caaattcttccaagcggtcacgattaacaaatggacaatcgtgtgcgctg
+5684390/1
BC<DFFFFHHHHGIIJJHIJIJIJJJJJJJJJJJJJJJJJIIIDHIJJJJ
@1562296/1
catttcccacctttttcactcaaccatagctttctcagcgt
+1562296/1
:1==AAADF;DABCDEGEBD4CG;F8<9A9?GFCCBCFFEI
@2944880/1
gaacgatgtcaccacctgattggtgatatcagccgctccgggcgttccgt
+2944880/1
@@@BBDDDDFFHFGHIGGDHHIIBGGIIIIIIGEIIIIIIIIFGEHAEE;
@2944881/1
gaacgatgtcaccacctgattggtgatatcagccgctccgggcgttccgt
+2944881/1
CCCFFFFFHHHHHJJJJJIJJJGFGIJJJJJJIJJJJHIHHIJIGIHHG;
@2945094/1
gaacgatttcaccaacaaagacatcaacgtcttggtatcatctaacgttc
+2945094/1
CCCFFFFFHHHHHJJJGIJJJJJJJJJJJFHGIGJBFHIIGFHIJIGDHI
@2945124/1
gaacgattttacctttgcgcgaaaagtgaccacaagcaatgtcaaag
+2945124/1
CCCDFFFFHHHHHJJJJJJJJJJJJJHIIJJJJJJJIJJIJHIJIIJ
@2945125/1
gaacgattttacctttgcgcgaaaagtgaccacaagcaatgtcaaag
+2945125/1
CCCFFFFFHHHHHJIJJJJJJHJJJJBFGHGJJJJJJJIIJJIJIIH
@4320093/1
ttcccggaaaagaagattgcaccccgaaaagtttgggtac
+4320093/1
:?14A@6@?FHFAEEAGGHHEGIII>0@:FGIEHEDE;=B
@2946332/1
gaacgttcgactttcacttcattctatcggcctttcttctctttgccgta
+2946332/1
CCCFFDFFHHHHHIIGIIIIIJJJJJIJJJJJGIJGHIICEEHIGIIJ<D
@7108890/1
ctgccgaatgtttggcgtctttcttcgatcttccggttccggtggccacc
+7108890/1
CCCDFFFFFGHHHJJIIHIGIJIIJIHGIHHEIIIIHIIHIIIIIJJJJI
@7109746/1
ctgccgttacttcctcaagcgctggtaacgctttatcgggttctgctaag
+7109746/1
@@@DDDFFHHH?FDGGGGIFIGJEH?BCFGHG@FDFEGDGFBEDGHIJ4@
@1565935/1
ccaaaaactgctcgtagtgttccacatctaaaactgttgcattaaggtcc
+1565935/1
@@@:DDDDHFDHHHEFHCB:CHICHHGFDFFHA?DBFHG@FHIEHHG9DF
@3636632/1
gtgccccttgcggttaccccttctgttgggatgggggccg
+3636632/1
CC@FFFFFHHHHHHIIIJJJGIIIHFHDHIBHHIJJJII;
@1567194/1
ccaaaacatgaccatgatgcactcggccggaccgattcagcccccaccaa
+1567194/1
@@@DDFEFH>F?FFFHDH@FGIIGGDGGII6DD>GAHHG>@DHGHHDDF=
@1567195/1
ccaaaacatgaccatgatgcactcggccggaccgattcagcccccaccaa
+1567195/1
CCCFFFFFGHHHHJJJJIJJIJJJJIJJJIIIIIJJJJJJJJJJHHFFFD
@1567196/1
ccaaaacatgaccatgatgcactcggccggaccgattcagcccccaccaa
+1567196/1
CCCFFFFFGHHHHJJJJJIIGJJJIIGEGGIJIGHIIFFGHJJJHEFFDC
@5687103/1
caaatttgactactgtatagctttcttctcttggtgaacacatactttat
+5687103/1
@@@DDD?BCFFHHIEAEEIEIBEI?BHFFHGIECFFCG<EE@FCBFIEED
@5687104/1
caaatttgactactgtatagctttcttctcttggtgaacacatactttat
+5687104/1
B@CFFFFFHHHHHJJHIJJJJJJJJJJJJJJIJJHHJJIJJJJJJJIJIJ
@5687404/1
caaatttgtatccattatcactttttgttgccgtgtgcccttgagaaatt
+5687404/1
???=DDDDDHFHFAHHBBCIIIAEEH>CEFHHGBBCDCBDCCAGIDIGCD
@2254909/1
ctatactctcagggtcttcatccgattttatttcccgaatcgttaatgtt
+2254909/1
@C@DFFFFHH?CFHAFHIJJJJJJEHIJJIJJJJJIIJJJJJIIHGGGHI
@2255738/1
ctatataaaaaattacattcagtatcgatagataatattgatgattataa
+2255738/1
@@@DDDDBHHHH>?FFHBEEHIIBEFHIIBHD@DHIICDGGGIFGIIIEA
@7110971/1
ctgccttctacatttgcgagtgacgaagagactctcagcttcaacgccaa
+7110971/1
BC@FFFFFHHHHHIJIIIIJFFHIJJJJJJGJJJJIJIJJJJJJJBBHIG
@7110972/1
ctgccttctacatttgcgagtgacgaagagttggccactaaactgggcag
+7110972/1
CCCFFFFFGHHFHJJJJJGIFFHJJJIJIGHIIJJJIJJFIIJJJJJJJI
@194735/1
aaagcaacttcaacaagaggaaggagcgcaactttcttccagttcacaat
+194735/1
CCCFFFFFHHHHHJJJHGJJJJJJJJJJJJJJJJJJJJIJJIHIIIIIJI
@197423/1
aaagctgctaaaaaagcaggaaaagcccagaagaacgttcgactttcact
+197423/1
@@1ADDDFHFHHFIGEBGHIHGGEEGGGIGFHIIEGEGIIIIIGHIIIII
@197424/1
aaagctgctaaaaaagcaggaaaagcccagaagaacgttcgactttcact
+197424/1
@@CDFFBDHHHHHJIHEGGGIJGGIFCHJIGGGIJIID@FBF?HIJIIIH
@197425/1
aaagctgctaaaaaagcaggaaaagcccagaagaacgttcgactttcact
+197425/1
BBCDDFFFGDFFHIGGIIJIJJJJIIJIJIIJIJGJGDGGIHJGIJJIIJ
@197535/1
aaagctgttagaagaggacggcatttatgatccaaaagaaattcccatga
+197535/1
@@@FDFFDFBHHHIJJFIIEGIGGHGIIIIIEHJJJJHIIIIJEHIJJJJ
@4326501/1
ttcctccatagttcttacatccttg
+4326501/1
@@1BDDDDHDFHHGHIGHBHIIGI3
@5693722/1
caacaacctcaagcttggggtcaacaacagcccgttccgccacagcaaca
+5693722/1
CC@FFFFFHHHHFIIJIJIJIIGIJJJJJJJJIJJIJJJIIIGGIGGGII
@6371965/1
ccggaaccggaagatcgaagaaagacgccaaacattcggcagccaagaac
+6371965/1
@@@7DDDDFH@FAEHIIBDFDHGAFIGA?DFHCHEHGGGGGHGIEHFEEE
@2259212/1
ctatgactgtgtatcgatagctgttcactttttggtcatgattttgaggt
+2259212/1
@@@DDFFFHHFHHIJEEFHGIJJEHIGIIJJJJJJDHFHGGIIJJEFHID
@3643643/1
gtggaagcaactggtactggttgctcaaagcagattagtaaacatgatgc
+3643643/1
@@@F?DEFDFHDHIDFHGGGHIIFIHIIIIIIIGIIICGHIIIIIIIIII
@3646559/1
gtggacacgcatattacacatccatttatgcaggacttctatctagtttc
+3646559/1
@@@FFDFDHDFDCFFHHGHIIIEHIJEGIGEIGGGFGGGFGGIJJIDFHC
@5017036/1
accacatctcggatcttgctactaatattcgattcgataggtgctttgtc
+5017036/1
CCCDFFFFHGFHABHIJEGIJJIIGJGIJJGGIJJGIIJIGGGGIIDGHE
@879237/1
attctatgcaaagtatagcttgtaaaattagttgctatccttctctttga
+879237/1
@B?DDFFFHHHHHHJEHJJIIJIJJJIJIJJHIIJJJJJJJJJJIJJIJH
@879851/1
attctcataatacttttcccggtttgttctgaaacaaacatcagtgatga
+879851/1
@BB?DEFFHHHHHJJJJJJJJJFHGJGHFIIDIIIIIJJIGJIIDGHIIJ
@2262691/1
ctattattaggcactagttattaattataatcatcaatattatctatcga
+2262691/1
?<;;DDDDHDHFFH:CFBIHDGCHEHGIIGGHBHGHHIGEHCGACHGHI@
@7122900/1
ctgctgcctatcctgaggcctacgctgttgttgtggtccacccctttgtt
+7122900/1
@=@DBDDEGHHGHHGGIJJIGIJJIGGIIJJIAHHG?FHCIIEHEHEHFH
@882324/1
attctgtttgacattagaagagtaaacgtcagtttgcgtttcaatgcatc
+882324/1
?BBDBDDFHHHHHIJJJJJJIJIIJJIIHHIIHIJJJGHJJJJJJJFIII
@4334261/1
ttcgactacagatattcgcacttgcagtcccaatatcaaactacaggcag
+4334261/1
@C@ADFFFHHGFHJJJJEIIJJJIJHIGIJJIIJJJJIJJJIJJIIIEIJ
@4334794/1
ttcgagcagcatgcaagagagtccaaagagaaggttatgaaccggcaata
+4334794/1
BC<DDFDDHGHHHIJJJIIIJHIJIJIIIJIJIIHIIIIJJJJJJIGIJJ
@202875/1
aaagggaacaatttttatcgagttattgatttcgaggaataatacgaact
+202875/1
@B1BDFFFHGHHHJJIIJJIHIHGIJJIJJJJJJJIIJJIJJJJIIIJJI
@3649609/1
gtggattcctaatattttttagtgaacctctctaacgtctttatagaatg
+3649609/1
??@A1?D?FHAFFDDGIIIIB;<AEEBHEFHECGHIIIGIIICHGHGIGB
@3649610/1
gtggattcctaatattttttagtgaacctctctaacgtctttatagaatg
+3649610/1
?@@D;BDDFBFFA>FFFIIII33ADHHEGCFFFGIIFDEEGIFIIFFIII
@3650793/1
gtggcataggttctgtcaaaactgttgcgactagcacaacaaaaaagatg
+3650793/1
=:?;=DDDFFFHFEHEFHGGEEHCEGHGIFIHH>FGIGGGGGHIGAFA;@
@4335843/1
ttcgatgtccacgtaggttacctcgaaggattgttcgctggcgatctcct
+4335843/1
=11B?DFDDHFFHEGHIBHIIIIGIHGGIHGIIIIIDEGHGGGGHIIIIG
@4335957/1
ttcgattatagagtaagagtagccggagtggaagcaactggtactggttg
+4335957/1
@B?DDDFFHGHGGHIJJGIEIHIGIIGGEEGGGIIGIIEIGDGEHHJFHI
@5024016/1
accgattcagcccccaccaagggaagggggcgg
+5024016/1
?;@7DDDDFHFHHGGGGGEI91?FG;A:F8<E<
@3651997/1
gtgggaaccttcaccgctgtcatgctctttttctaccaagtgataacgag
+3651997/1
@@@FDDFFHHHHHIIBGEHIIGIIFAGGIIIEFHIIIIEGDGGCFG?FGD
@887752/1
attgaagttcgtattatttcctcgaaatcaataatgcaatgtgtttaaat
+887752/1
?;?:=DD=?CFA:<<AFEHDEEB8<;8FCGAEG@GEB<?D?9?9??BBBB
@887759/1
attgaagttcttttatgagtctaataaaggtcaaaaaccccaaagaatta
+887759/1
:8=BB?:2CC<CFF:<:A:<C<EIFFF>H?H4F?BEG<GB:?D;9;8?DB
@2964642/1
gaagattcggatacagaacttggaccttttagaatcgagtttacaggtga
+2964642/1
@@@DFFFFHGFHHIJIIIIIIIIGIJIJJJIIIJIIGIJDHGIHHIJGHI
@6384875/1
ccgggaaaagtattatgagaatatgaaatttaaaagaaaatttgaaaagt
+6384875/1
@@<DDDDDFF3C?FEEEG<?F<FFF@D?HADFGIEE@FCGB<FE<B?BD0
@3654887/1
gtgggttgttgttgacgttcatttcgacccgtttgctgttgttgggcacc
+3654887/1
@@1BDADDFHDFHGGEI@GGGIGIEAFHHIG@DFFGG>?<BD?F;;C;;C
@2965290/1
gaagatttggagaatattgtggtagaccaattgaagttcttttatgagtc
+2965290/1
@@CFFFFFHHGGFGHGHG@CEBCHCHHGJ<GHEHGIHGGIGGJIHJIJ>F
@3656057/1
gtggtatctgtcgatgttgccagaacgtaagatatcctaaactcactttt
+3656057/1
B@BFDFFFHHGHGGJGHIGIIHIJJIIFHGJJJIJIIJIIJJJJJIJJJJ
@205846/1
aaagtatagaggttgtacccaaacttttc
+205846/1
???D?22B<DD?2<<1<AAAA?3<3C?A?
@6387122/1
ccgggcgttccgttggtctgattggctt
+6387122/1
??<7DDD@DADDDE@E:CDEACDCDE9D
@6387123/1
ccgggcgttccgttggtctgattggcttgttcgggcgttacttttccgac
+6387123/1
CCCFFFFDHHHHHIJJFHIJJJJJJJJJA?D<;FH@F;E<CEAHF>B13>
@4338306/1
ttcgcttttgactcgacaaaaacttaaacacattgcattattgatttcga
+4338306/1
@C;DDDFFHDFHHIIEGGIJJJJJJIJIIGGEIJJJJIJIJJIJJJJIIG
@4338307/1
ttcgcttttgactcgacaaaaatttaaacac
+4338307/1
?@<=1@D?FAAFDEHHI>GE@FAEGGIG3??
@4338308/1
ttcgcttttgactcgacaaaaatttaaacacattgcattattgatttcga
+4338308/1
@@CFDDDBHFHHGIFDGHGGGGIJIJIIIIGCIGGIJJIGIJIGIGICGD
@6387607/1
ccggggctctgtgatttcttagtgtcaatagtgctgccgttacttcctca
+6387607/1
@@@DFFFDFFDADCHIIIGHIJHGIIHIIIJDHIGIJJEDGHIJJJJJJI
@3665208/1
gtgtgtttggctagattctgtttgacattcgaaaagtaaacgtcagtttg
+3665208/1
@@@DDDDFHHGGHJGGIIIJIIJFHJJIJJIJIJGGCGHIGIHHIJGGIJ
@5715851/1
caaccacccagacaggagatcatcgaagatttggagaatattgtggt
+5715851/1
@@7:B?DDHFHBFAF?EB?BFHIIIGGG@CGHHFEIGHIDABG?GBB
@1582836/1
ccaaattgctctactctcaagaaatggcctccatgccgagcaagactccc
+1582836/1
BC;DFFFFHHHHHJJJIIGIJJJJJJJJJIJJJJJJJJIIIIJJJJJJJJ
@7783903/1
gcgcaaaggtaaaatcgttctagacatactttatgctcttgacatttcgt
+7783903/1
CCCFFFFFHHHHHJIJJHJJJJJJJJJJJJJJJJJJJJJJJJJJJJJJJJ
@899731/1
attggatctatgactgtgtatcgatagctgttcactttttggtcatgatt
+899731/1
@BBBDDFFHHHHHJJJIJHJJJJIIJIIIIIIIGIJJJJJIIGIJJIGHI
@900076/1
attggattggatctatgactgtgtatcgatagctgttcactttttggtca
+900076/1
?@8DD3DD:DBDFFE@FFII<FH<CFFF3<CC9<E?:CDFFFGFI>G2B?
@2283501/1
ctcaagggcacacggcaacaaaaag
+2283501/1
@@@DDA?BAHFDFG<AGHC@EGHI<
@2283502/1
ctcaagggcacacggcaacaaaaagtgataatggatacaaatttgactac
+2283502/1
CCCFFFFFGGHGHIJJGIIIJJJJJCFHIJJJJGIJIJJJJJJJJJJJJJ
@2288654/1
ctcaattggcgcacattcagcaggttttttaacagtttgaaaaccttgat
+2288654/1
@?:;?DDFDFDHHIIIIIIIIIIIIIIIIIIIIIIHIIIIIIIIIIIIII
@2288655/1
ctcaattggcgcacattcagcaggttttttaacagtttgaaaaccttgat
+2288655/1
@@@BDFFDFHHDFEFHGDH@DHHH?FGFFGH@GFEGHGDGGGIIFEHIIG
@3673892/1
gttaaattttaaaagcctcttaaatttaactgaaatatagaatacacccc
+3673892/1
CCCFFFDFHHHHHJGGIDFGIIJJJJJJJJJJJJJJJJJEIIJJIJJJJJ
@3675221/1
gttaactttagtgggaaggtttagg
+3675221/1
???ADD;DD:A:CEEBE?B3AF:AF
@903270/1
attggttacaagtttgcagaccgttcatatttattgcaagccacgaccca
+903270/1
CCCFFFFFHHHHHIJJJJIJJIJHIIJJIIJIJJJIIJJGIGIIIGHGGJ
@3677506/1
gttaatgaggagacttctaaaacagaaatatactgtaatacgatggatga
+3677506/1
B@=DDFFFHHHHFIJJJJJJJJJIJJJJJJJJJJJIJJJIIIHJIIJJIJ
@5030110/1
accttgcaaattttcaatcatgaagcaagattttacctgaacaatttgaa
+5030110/1
B@@ABDDFHFHHHJJJJJJJJJJJIJIIIJJJJJJIIJIIJIJJHIJIGI
@5031017/1
acgaaaggcagttcaccatcgcttgtcatgtgttgaaattccgcgaaatt
+5031017/1
@C<DDDDFDBFFDIIJJJJJJJGIIGHIIIDHHIGGIJEGHICGEIIIGG
@5032050/1
acgaacttcaattacacaaattagtacaactcctccaaaccttgcaaatt
+5032050/1
@CCFDFFFHHHHHJJJJJJJJJIJIIJJJIJJJJJIJIJIJJJJJJJGHI
@7793908/1
gcgggacatgcacatctcttggagccagccaatgggattgcccatcactt
+7793908/1
@1?;DDDDHHHHHIIIIIIIIIIIIIIIIIGIIIIIIIIIIIIIIIIIII
@3679627/1
gttacataaatgtcaaaatttgacataatttgtggacataaaggaaagaa
+3679627/1
BB=DDFFFHHHGHJJJJJJJJJJJJJJJJJJJJJJJJJJJJJJJJIIJJJ
@3680388/1
gttaccaccagccttcaccattcccagcgaactatcacaaagaatagaag
+3680388/1
CC@DFFFFHHHGHJJJJJJJJJJJJIJJJJJJJJIIJJJJIJIGIIJEIJ
@7149998/1
ctggaggacgctgacgggagtcttgctcggcatggaggccatttcttgag
+7149998/1
@@@FF=DDHHHFGIIJJJBHGIIJJIJJJJJJIIJIJJIJIJIJIJJHEH
@235255/1
aaatgtagaaggcagattgttaccctccacgggtaaatcctgcaaggatt
+235255/1
CCCFFFFFGHHHGIIIJJIJJJIJJJJJJJJIIDGHIIJJJJJGIIIFHI
@914201/1
atttaacgtttagcagtcttctttttagaataacattgacattctataaa
+914201/1
=@1ADDFFDDHHHIIIFHIIJJJJJJIIIGIGGHIJJIGGJIGHGIJJIJ
@914202/1
atttaacgtttagcagtcttctttttagaataacattgacattctataaa
+914202/1
?B=DDEFFHHHHHJIIIJJJJJJIJJJJJIHHIIGIJIIIJJIJJJJJJH
@914326/1
atttaactgaaatatagaatacaccccttaatcagctacaacagtcaaca
+914326/1
:?@44A?DFHHHHIDG@FFIGHCG:?DBEEHHEHGE@HHIGIIIDB>BBD
@915161/1
atttaagaggcttttaaaatttaacgtttagcagtcttctttttagaata
+915161/1
B@@BDFFFHHHHHIJIJJJJJJJJJIHIJJIJIHHIJJJJJJJJJIIJJJ
@3685613/1
gttagttatatattcacctttatatatgtcacattttgtggttctttaac
+3685613/1
B?1ADDEFGHHHHJJJJJJJJJJJJJJJHIIJIJJJJJIJJIIJIJJJII
@5729689/1
caacgatctggtggccaccggaaccggaagatcgaagaaagacgccaaac
+5729689/1
@C@DDFFFGHHFHJJJIJJGHGIJJJJJJJJJFGIIEGIJIJJIIHHHFF
@3686814/1
gttatataatcatcattcaaacattgaagccagatcgataaaaaaatatc
+3686814/1
??=DBBBDHD?>DBDFG@BGHEHHICEGCFGEGEHGIIIGHIIIIIGHGF
@5038278/1
acggaacttagcttcacaattacttagagaagcacgcggaagcggtatgc
+5038278/1
@@<DDDF;FBFAFGIBHGGHIIIIDHCFFCGGIGIIIIIGGGGGG8BEAH
@5731141/1
caacgccaaggacttcaacttcgttcagttcttgcaggagatcgctagcg
+5731141/1
BCCFDFFFHGHGHJJJIJJJJJIJJJIJIJIJJJIIIGHIJIIGJJIJJJ
@7158879/1
ctggcaacatcgacagataccacaaatacctaaaccttcccactaaagtt
+7158879/1
@BCDDFFFGFHHHJGGJJJIJJJJJJIJJGHIJJJGGGIJJIJJJJJJFG
@7158880/1
ctggcaacatcgacagataccacaaatacctaaaccttcccactaaagtt
+7158880/1
BC@?DFFFHHHHHJJJJJJJJJJJJJJJJJGGJJJJGIJJJJJJIJJJII
@5039452/1
acggatttgagatcagctctagttaataatacaatttttgcatctttagc
+5039452/1
@B@;ADFFHGHHHJJJJGJJJJHJIJJJIIJJIIIJIJIGIIJJBHHGGE
@2979415/1
gaataacacgggctaattttaacaaccatcccactgtacgagaattcggt
+2979415/1
C@CFFFFFHHHHHJJIJJJJJJJJJJJJJJJJJIJJHJJJIIFGHIJJJF
@2979416/1
gaataacacgggctaattttaacaaccatcccactgtacgagaattcggt
+2979416/1
CCCFFFFFHHHHHJJIJJJJJJJJJJJJIJJJJIJJHIGIHIIIIJIJJH
@4361333/1
ttctgtttgacattagaagagtaaacgtcagtttgcgtttcaatgcatcg
+4361333/1
C@CFFDFFB?FFHIGHGGBFEBHIIIIDH@FCFGAAB:FHGGHEHICHGF
@2981952/1
gaatagagctagattatgtaaacacaaaactgaagctcagagcagctccg
+2981952/1
CCCFFFFFHHHHHJJJJJJJJIIIJJIIJIICHGGEIHIIJJIJJDIGJJ
@5042759/1
acgttagagaggttcactaaaaaatattaggaatccactacaaggttttc
+5042759/1
:1=DD=ADCHFBAEHIEEEGIIGIIGIHIIDIECGIGEGGIIGIEDBGGG
@7159721/1
ctggcacagtaaacaacaagcgatgccaaatcaaggtgtttgggatatgc
+7159721/1
:?:A12=?FAF?BGGFFII>BE@BAECFC??@FEB<:?BFBDDABDEEFF
@7162636/1
ctggccaacaaggaaagttattgccggttcataaccttctctttggactc
+7162636/1
@@@FFFFFGHHGGIIIIIHGIJJIJIIJJJGGIJHIJIIJJJIIIJCHHJ
@1600693/1
ccaagaacttgctggatctcttggtcggaaaagtaacgcccgaacaagcc
+1600693/1
CCCFFFFFHHHHHJJIIIJJJJJJHHIJIIJHJHHHJJJIJJJJIJIJIG
@2297620/1
ctcacattcggtctctacaaccaggtacaattcttctactaaagaatgtc
+2297620/1
@C@DF?DEFHHHFIIGIIHIGIJCGHHJJJJJJJJJJJJJJJIIJJJJIJ
@2987181/1
gaatgtttggcgtctttcttcgatcttccggttccggtggccacc
+2987181/1
@@8ADDFFHHHHFIIIIAEHFHGIGGIGHHIFIIIGI?@FCHGII
@1605772/1
ccaagccataaatagaagtgctccccgcggtccacactctattaaataag
+1605772/1
@<??BDFFHHHGHIGHIIIIIIIIIGGIIIHHBGIIIIIIIIIGIHHHIF
@1607806/1
ccaagggctcggctgctcatcatgccctcgagta
+1607806/1
@@@DDDDDFHAHFBFEGG9?C<DDHGHEHG>@98
@5045404/1
actatagacaaaccagaattacaggaaatggataattataggattggatc
+5045404/1
?@@AADBDDFHHHGJIIIIGIIJIHGGIGGIICIGGBHIIJEDHIIJGGI
@5046891/1
actcgataaaaattgttcccttttgagct
+5046891/1
?=:BD=D?FFFBHGHGGIFGHIBH4ABFI
@929564/1
atttatcaaggttttcaaactgttaaaaaacctgctgaatgtgcgccaat
+929564/1
BBBDDFFFHHHFHIJJJJJJJJJJJJJJJJJJJIIJJJJJJIIIIJJIGI
@929589/1
atttatcacatcattcgtcgtgtaccacatctcgga
+929589/1
@@@FFFFFHHGDBFFFDAFF@@FAEHCH9EEFE>E?
@7805691/1
gctaaacgttaaattttaaaagcctcttaaatctaactgaaatatagaat
+7805691/1
@BBFFFDFHHHHFJJJJJIIGJJIJJJJIIGIJJJJIFIGGIJIIIIJII
@4374613/1
ttgagttgatcctgcttgtgaatctgatggtgaactggaagaagcttgcg
+4374613/1
@CCFFEFFGHHHGIIGGEFGGJJJJJIJIIGIIJJJJJHIIJIJJJJGGJ
@934744/1
atttatttgatgcaaagtatagaggttgtacccaaacttttcggggtgca
+934744/1
?@:BDDDDDHHDFIIIG<CFGG@FGEGHIICDHGI@HIGGIIB<:?77;B
@6406140/1
ccgtaagctatccagctccgacgtactatgcccatttagctgcggcc
+6406140/1
:1=44BDFHHHHHJJIIIJIIIJIJIJGJEGIJJJJJJJIIIJJJJJ
@3698022/1
gttcactaaaaaatattaggaatccactacaaggttttcaatagggcatt
+3698022/1
@@?DDDFDFHFHHIJGIHJECHJJDGHFGGHIII?GHGGIGIJFEGGGIJ
@936801/1
atttcagttaaatttaagaggcttttaaaatttaacgtttagcagtcttc
+936801/1
=@@==222CFFFDDAFF>E>;;CCFIFDDCEGE??<FEGFCF40000::9
@5741112/1
caactcctccaaaccttgcaaattttcaatcatgaagcaagattttacct
+5741112/1
@@@?DADBAHAFHEDHIGBBFHHHIICHHI@@FHGI>GHGGIHDHIIGEC
@3699457/1
gttcaggtaaaatcttgcttcatgattgaaaatttgcaaggtttggagga
+3699457/1
@@@D;BDDHFFFHHGEFIGBFIIIIIIIIIIHGIIIIIIII:CGGEGHID
@3699458/1
gttcaggtaaaatcttgcttcatgattgaaaatttgcaaggtttggagga
+3699458/1
@B@FFFFDHHHHHJJJJIJJJJJJJJJIJJJJJJJJJJJJJHIJJJGGHD
@2993760/1
gaattttttgattcagtgctgattctgcacacattcgatctctgatagta
+2993760/1
B@1DDFFFHHDDHIJJGIIIJIJJJJIJJJIJJJJJJJJJIJJJJJJJIJ
@2994065/1
gacaaaaccacttcgacgttcttccagaagggtggattcaagtaacacac
+2994065/1
@@8DDDFFHHHHHJJHJHIGHIJJIJJIJJJJ?DG?DGHCFHIJJF@DHE
@254914/1
aaatttttgtcgagtcaaaagcgaagaatatttgaaaatttctaatattg
+254914/1
@;<DDBBDFAF>BG:AGEIICEAB8EED?C9?D<F<@FFBFBG?DB<DB?
@5744617/1
caactgtttacctgtgtatgataaataaacttttttcgggtttggaaaaa
+5744617/1
@=8AAADDDFFBHIEEHFHGGHFHEDHII?@HH>HHIAAD:?DBAHIIGA
@5748419/1
caactttgttcagttcttgcaggagatcgctagcgaacaatccttcgagg
+5748419/1
@BBFDFFFFHHHHFIJJJJJJIHIIGCGIIIIJJJJJJJJJIIJGGIJIG
@5052742/1
acttttcgcgcaaaggtaaaatcgttctagacatactttatgctcttgac
+5052742/1
@@=DDFFFHHFHHIGI2CFHIIIJFHIIIFEGGCEGIIJJJJIJJJJIHJ
@940148/1
atttcgcggaatttcaacacatgacaagcgatggtgaactgcctttcgtg
+940148/1
BC@FFFFFHGHHHJJJJJJJJJJJIIJJJJIJJJHIIJJJJJJJJJJJJJ
@5755628/1
caagaacttgctggatctcttggtcggaaaagtaacgcccgaacaagcca
+5755628/1
@@7ADDDDHFHHDGGIIGIAHCHHGBGIIIGCGFHDGGIGIGIGIGIGHH
@5755629/1
caagaacttgctggatctcttggtcggaaaagtaacgcccgaacaagcca
+5755629/1
BCC?DFFFHGHHHIGJJJIJJJIHJIJHIJIIDFEHHIJJJJJJJJGHII
@3703366/1
gttccacaaaacgctgaaaaattccgtcggcaagaagttggccgatttgc
+3703366/1
CCCFFFFFHHHHHJJJJJJJIJJJJIIJIIIIIJJIJJJIIIJIJJIJJI
@5757872/1
caagaagtccggcatacgtcacggcatctatccaggcgaacagcatttgc
+5757872/1
@<1ADDDDHHHFHIIIIIIIIIIIIIIIIIIIIIIIIIIIIIIIIIIHHH
@6414419/1
ccgttacttcctcaagcgctggtaacgctttatcgggttctgctaagtgg
+6414419/1
:?@4=BDFFHHHGIJJGJIIIJEHHIJJJJJJFIIGGIHJJJJIIFHFHH
@4380958/1
ttgccatctgcggtttcaccactctctaaacgtcctggaagagaagg
+4380958/1
@;?DBBDDF<FFFFFFABEC22AFHDFGE>CG?BB@AABGED03D>9
@4381625/1
ttgccgtgtgcccttgagaaatttgctgcctcaaaaacgtatgacaaaac
+4381625/1
CCCFFFDFFFHHHBGGHHFHIJJJIIJJIJJJJJJJJJJHIJJJJJJJJJ
@1615390/1
ccaatgcctggtgcagctatccactttgccagtggccgtctgctacggaa
+1615390/1
CCCFFFFFHHHFHJIJIJJJJJJJIJJJJJIJIJJJIJFHGIJJIJJJJI
@7815072/1
gctatcgatacacagtcatagatccaatcctataattatccatttcctgt
+7815072/1
@<@DFBDBFFAFHIIIIIIIIIIIGIGIIGIIIIIIGHIIGHGIIGHGID
@943856/1
atttgaaaaaaccagagacgattttgtcgaagatctctgtgagaagaca
+943856/1
=??4=BDFHGHHHJJJJIIIIIJJJ>?FDEHDFHG@FDABFGGDC@>FF
@4383432/1
ttgcgatattttttcggaaaaaagtgagtttaggatatcttacgttctgg
+4383432/1
?@@4==BDDFFFFIEEGBFFIII<9?FGDFGGFICFFEFIIFEFFFFICF
@4383433/1
ttgcgatatttttttatcgatctggcttcaatgtttgaatgatgattata
+4383433/1
@@@DD?BDFHHHHII;CB@EHGF>EBDHD<GF<BFH?@FFCDE>?CHBFB
@4383569/1
ttgcgattgagaccactgcgtataagagtggctagattggg
+4383569/1
@@<1B1DDFFFFFE@AFBCE1FGII@:C:CFCGE80:D>>A
@5775000/1
caagcattggtggcgattggtcaatgttttttcttcgatgtccacgtagg
+5775000/1
@CCBDFFFHHDHHIJFBGGIDHHIIIGIIJJJGHIGHGHIJIHFIIHIJJ
@4384349/1
ttgcgtttcaatgcatcgataagacgaatggtaaagctgctaaaaaagca
+4384349/1
BC@DFDDFHGHHGGIJJIIIIJIJJJIJGJJDGGHHIJIJIJJJJIJHFH
@5779041/1
caagctttgacaatgtcaaatgccaacgatggtattaatttagagaggtt
+5779041/1
@BCFFFFFHHHHDIIJIIJJJJJJJJIJEHIGGIHJIIIJJIGIJJJJHI
@3012379/1
gacgaataaagtatgtgttcaccaagagaagaaagctatacagtagtcaa
+3012379/1
CCCDFDFFHHGHHJIIIIGGGIJJGGEGGICDHHGGIIFIJJJDGHGGIJ
@5063129/1
agaaattaaaccacctagatcaccac
+5063129/1
?;?A;D;DFHBDHFBGB?FH>3CED?
@3012799/1
gacgaatggtaaagctgctaaaaaagcaggaaaagcccagaagaacgttc
+3012799/1
??1AADFFHDHHGJIJJJIIJIIJJJGIJJIJJJJJJJIJJJIJGJJFHG
@7817240/1
gctcaatgtcgtcgtttgacatatcgttgtcatcccacaaggtacaatac
+7817240/1
@@@FFFFFFHHBFBGHIIGGG@HFFB?BG;CCCGIDEBGGGH0?BFHGBH
@7817299/1
gctcaattggtttatcctctactgtacaactgtttacctgtgtatgataa
+7817299/1
B@?=DDFFHHDHGJJJJJJJJIIJIIJJJJJJIJIIJJJJIHHGIJIIJJ
@4386140/1
ttgctgtgaaacttgcggtttaccccaagcttgagg
+4386140/1
?@@ADDBDAFFHBHFEGF@@CBHF?:EF@B<C:393
@945064/1
atttgaatctatggaagtccgtattattcctcgaaatcaataactcgata
+945064/1
;??DDFFFHGFHBDCGHHIIIGBHGHIIIIIIBGIGIIIIIIGIIIIIII
@5781512/1
caaggaggtaaaaagaagaaacaaaagcaacttcaacaagaggaaggagc
+5781512/1
CC@FFFFFCFHHGJJJJJJJJJJJJJJIJIJJIJJJIIIJJJJIIJIJIJ
@5781779/1
caaggataacctctctgtcggtagatttccgtgaagtggtccgtgcccct
+5781779/1
@<@?DDDFHDFHHIIIIIIIICAF<AFGHGGEHCBG@DA?BD??GGFDD@
@5781780/1
caaggataacctctctgtcggtagatttccgtgaagtggtccgtgcccct
+5781780/1
@@@DFDFFHDHHHJIJJHGIICGHIJJJIIIIJGGIHIGFHGG?FBHIGJ
@5783073/1
caaggatgtaagaactatggaggaatattacaataagccgaataaaaatg
+5783073/1
B;?DDDFFHFHHHJJJJJJIIJJJIJJJJJJJIJJJJJJIJIJJJJIJJG
@5783624/1
caaggattgccacatcttgtgagccgcc
+5783624/1
@CC<DDDFHHHHHJGIJJJCHHGIIIBB
@6423210/1
cctacatctcaacaacaagctgcatggggtagacaacaaactccaccaca
+6423210/1
;@?=ADDDHDFFHIIEGIGEHIGDHIGGIHIG@DDGHEHGGIGIIIBHII
@269420/1
aacacgctgagaaagctatggttgagtgaaaaaggtgggaaatgttgact
+269420/1
@@@DDDD>HHHFHI<FEHHHHCFHB<?EH@GGGIFB@BB=D@BFBFHIIF
@270256/1
aacagaaaaattgcaaacactaacgattcgggaaataaaatcggatgaag
+270256/1
CCCFFFFFHHHHHJJJJJJJIJGIGIIIIJJG@EHGGJJJEGIIE?AGG<
@3713337/1
gttctagacatactttatgctcttgacatttcgttaaagaaccacaaaat
+3713337/1
@@?DDFDDDFDHFGJGGIIGIJIJECFGIHEB@GHGIEGCHGGHEADGGI
@1631311/1
ccaccattctatgaaatggaacacgaagagggactaccacacgaaaggca
+1631311/1
CC@FFDEFGHFHHIJJFIJJIIJIIEIIGIIJGIGIIIGIJJIHJBBGHG
@3715809/1
gttctgcatgaatgccatctgggcccggggctct
+3715809/1
==1=BDFFHHGHHIJIIJJIIGCHIGGDFH<028
@7823413/1
gctgaatgtgcgccaattgagttttcgagcattttccggaaaataagatt
+7823413/1
B@=DDFFFHHHGHJGIJJJIJFHIJJJJIJJJJJJJJJJJJJJJJJJIJJ
@3023901/1
gagaaaagtcacgagaatttgaaaagcgagcttcatgatcccctgaaaaa
+3023901/1
@;?DFFFFHHHHHJJIJJJJJJJJJJIJJJJJJJJJJJJJJJJJJJJJJJ
@1634637/1
ccacctttttcactcaaccatagctttctcagcgt
+1634637/1
@@@7DBDDHF?DDA@FI>FEFGHGCFHBDBF@@FB
@1634638/1
ccacctttttcactcaaccatagctttctcagcgt
+1634638/1
@@@DDDDDFHFFFEBAG?CGC?::FDE@ECHDH>?
@5787660/1
caaggttttcaatagggcattctaacatgtcaaaattaaatcaatatggc
+5787660/1
CCCFFDDFHHDHHIGHGGIJJJJJJJJJJJJJJJJJJJJJJJIJJJJJJJ
@3027121/1
gagaaatttgctgcctcaaaaacgtatgacaaaactatagacaaacc
+3027121/1
@@CFFFFFHHHHHJJJJJJJJJJJGIIIJJJJJJJJJJIHIJJJJJI
@3027122/1
gagaaatttgctgcctcaaaaacgtatgacaaaactatagacaaacc
+3027122/1
@CCFFFFFHGHHGJJIJGIJJIJJIJJJIJJJIJJIIJIIJJJJJJJ
@3027123/1
gagaaatttgctgcctcaaaaacgtatgacaaaactatagagaaacc
+3027123/1
@B71BDDEHHGHHHIGIGIJJJJJHIJJIJIGJJIIJJIJJJJJJJJ
@3027124/1
gagaaatttgctgcctcaaaaacgtatgacaaaactatagagaaacc
+3027124/1
BCC<DFFFHHHHGJJJJJJJJJJJIJIJJJIIJJJIJJIJJJJJJIJ
@1635448/1
ccacgagccaatcttccgctaccgcgtgttccttaacaacgatctggtgg
+1635448/1
CCCFFFFFHHHHHJJIJGIGHIJ:DFDGFEFGGGIHGIII>CFHAGIGEH
@5077309/1
agaatacaccccttaatcagctacaacagtcaacatttcccacctttttc
+5077309/1
??;DD?BDAFDAFEBAEDH9C@HHD>A8EEEGDI@DE@4?BDGG;GIIIG
@2317338/1
ctcagcttcaacgccaaggacttca
+2317338/1
=<1?BBBDDFFB@:CC?FC8AFGEA
@3029347/1
gagaatatgaaatttaaaagaaaatttgaaaagtatcatgagttttgtga
+3029347/1
@?@D?DDAFHFAFFEBG>DE7CF>FEHEAABBBCBBEDH@>3:DFDFGGC
@3029348/1
gagaatatgaaatttaaaagaaaatttgaaaagtatcatgagttttgtga
+3029348/1
@@@BDFFFHHGHHJJJJJJJJJJJJIJJJJJJJ?FIIJIJIJBHIIJIIE
@3029349/1
gagaatatgaaatttaaaagaaaatttgaaaagtatcatgagttttgtga
+3029349/1
@@@DFFFFHGFHHJJJJJJIJJJJJJJJJJJIJEHGGGIIIIFIIJJIJJ
@3029350/1
gagaatatgaaatttaaaagaaaatttgaaaagtatcatgagttttgtga
+3029350/1
BCC?DFFFHHHHHJJJJJJJJJJJJJJJJJJJJFIJIIIJIJIJJJJJJI
@3030246/1
gagaatttgaaaagcgagcttcatgatcccctgaaaaatatatcttgaag
+3030246/1
@@<DDDDDDFFFDEFEIE<@EH4FEBGE?EFFCFAD@GFIGFGAFDF<FD
@3030247/1
gagaatttgaaaagcgagcttcatgatcccctgaaaaatatatcttgaag
+3030247/1
@@@DDDFFHHHHHJJJIJIJJJJJJIJHJJJJJJJJJEHIJJJJJJJIJI
@3030248/1
gagaatttgaaaagcgagcttcatgatcccctgaaaaatatatcttgaag
+3030248/1
BB@FFFFFHHHHHJJJJJJJJJJJJJIJJJJJJJJJJJJJJIJJJJJIJI
@3030249/1
gagaatttgaaaagcgagcttcatgatcccctgaaaaatatatcttgaag
+3030249/1
CCCDFFFFHHHHHJIIIGEHIIHIJIJJJJJJJJJJJJJJJJJIJJJIGG
@7824785/1
gctgatatcaccaatcaggtggtgacatcgttcgatgacaaagtgatggg
+7824785/1
B@@DFFFFHGHGHGJGGIJGGGFGGHGIIJJIEBFFGIGHIIJB@GBGGG
@7825237/1
gctgattaaggggtgtattctatatttcggttaaatttaagaggctttta
+7825237/1
@<?DDDFFHHHHH@EGHJJJJJJJJJJJJI11:CGIJJJJIIJJJIJJJJ
@951467/1
atttgacgtacggttcaagtagccgaagtaaaagtgtgctc
+951467/1
1=1==2A@AFHGHGHIIIGHGHHHIJJJGFIIJ>?B?BCHD
@7825778/1
gctgcaccaggcattggtggcgattggtcaatgttttttcttcgatgtcc
+7825778/1
?@@DDDFFHGFHHGIJIAGGEIDGIGD@DCGGIDFHIIJGGIEEDGHHGG
@6429863/1
cctcaacccattacacaagacccccaaccccaacaaggaggtaaaaagaa
+6429863/1
@@:ADEFFHHHHHGIJJJIJJJJJJIIJJJIJJJIEGHIGJBFGIIIEIJ
@7180881/1
ctgggcccggggctctgtgatttcttagtgtcaatagtgctgccgttact
+7180881/1
@@<DDDDDHHHHDEGGB?B:BFH>FHCDDDDHBH?F?9DGHGHHGBGEGH
@7182002/1
ctgggcttttcctgcttttttagcagctttaccattcgtctcatcgatgc
+7182002/1
?@@=DDDDHHHHD<DHIGHIIIIIGGGIIG>DDGHIGI?DD@HIHAGGGG
@7182003/1
ctgggcttttcctgcttttttagcagctttaccattcgtcttatcgatgc
+7182003/1
@@@DFDDFGDFD??<:C>EDEEHEDFADGCAGHGIIGD?@BFEGHCHHD?
@7182004/1
ctgggcttttcctgcttttttagcagctttaccattcgtcttatcgatgc
+7182004/1
@@@FFFFFHGHHHFIIJJJJJIHIJJGIIIJJGGIIEGFFGI@FHI?FIH
@7182005/1
ctgggcttttcctgcttttttagcagctttaccattcgtcttatcgatgc
+7182005/1
@C@FFFADHHHHHGGEHIJJJGGIIIGIJIIJJIGIIF;DGGGICGHIGG
@7829594/1
gctggatctcttggtcggaaaagtaacgcccgaacaagccaatcagacca
+7829594/1
CC@FFFFFHHHHHJGHIIGJJJJHHGJJJJJJJIJJJJIJJJJJJIIJJJ
@7829595/1
gctggatctcttggtcggaaaagtgactcccgaacaagccaatcagacca
+7829595/1
=@1=BDFFHHHHHJEHHJGJIJJHGGIIJJJJIIIJJJJIJJJIJIJJJJ
@5079241/1
agaatgaagtgaaagtcgaacgttcttctgggcttttcctgcttttttag
+5079241/1
@B;DDDFFHFHHHJJGHJGIIIHIIGIIJIIIIIIJIJJJIIGIJJJJII
@5079680/1
agaatgtcaatgttattctaaaaagaagactgctaaacgttaaattttaa
+5079680/1
@@7?DDDAHGFFFIGHJIJIJIJIJJJIJJIIIIGIIG7CGHIIIIJBBG
@953157/1
atttgatgcaaagtatagaggttgtacccaaacttttcggggtgcaatct
+953157/1
?@:DDDBDGHGFD<CEHGIGGIIGHCGHGGIIIGIIGGIIEE@DGGGIGI
@953158/1
atttgatgcaaagtatagaggttgtacccaaacttttcggggtgcaatct
+953158/1
@@CFFFFFGHHHHBGIIJIGIHHJIIJIJJJIIJJJJIIJIJGHGICHGI
@1642813/1
ccactttgccagtggccgtctgctacggaacaggcaaaactccgaaggaa
+1642813/1
@@C?DFFFFDFHFHGIJJEGICHIJJJJIIJJJJDGIJGBFIIIGGGHIJ
@284388/1
aaccggaagatcgaagaaagacgccaaacattcggcagccaagaacttgc
+284388/1
@@@D=AD6D?F?DFFE1AC?CDF<@@GFEFFF@B;?@;;2@F=;DDAACE
@7831843/1
gctgtagttccatcttgtttaaaaatctgactagatattcttctgtcttc
+7831843/1
@@CFDFFDHHHGHJJJJIIIJJJJJJJJIHHIJIHGFGHBGGHIIIGIJJ
@6432400/1
cctcaggataggcagcagacagcttctgttaaagaattgacatctcgtat
+6432400/1
@C@DFFFFHHHHGIIIJGGHIIJJJJIIIIJJJIJJJJJJJJJJIJIGIJ
@3033791/1
gagaggttatccttgggggaagaagccaaattgctctactctcaagaaat
+3033791/1
@@@DFFBDHHFFFIJJJJJIIJJIIJIJJJJJIJJJIJIJJJIJHJIIGC
@6438271/1
cctcgatttggaccagttcgtatttgggagtgatgccgcgacggctcagc
+6438271/1
?@:ADDFFFFFHFIJGFGEEFHIIJJIGEEGHHGHIIGIIIJJEBDFEED
@3730742/1
gttgatgttgccagaacgtaagatatcctaaactcacttttttccgaaaa
+3730742/1
=?14=ADDDDFHFEHGII?@FFEEGDBHIIIIIIIIIIIIIEHFEHIEII
@6439574/1
cctctactgtacaactgtttacctgtgtatgataaataaacttttttcgg
+6439574/1
@@:BDDEDGDFHFHGHGCHICIIFHFGEFHGGIGIIGIIIIIIIIIIIII
@6440253/1
cctctctaacgtctttatagaatgtcaatgttattctaaaaagaagactg
+6440253/1
@?@DFFFFHFHHDEHGFFC@FGFGC?FHIIIIIIGGIIGGI@GHHHG@GH
@2334507/1
ctccaaaaggtaacatagtagtgctgtataaattttttcttccatcaaag
+2334507/1
@@@DFFFFHGDDDHHJJJFHIHEGIGCHHIJGIJJJIJJJJIHIIIIHIJ
@7837230/1
gcttcatgtacttgccgaaaacttccaaatctcgcctatcaagaggtctg
+7837230/1
CCCFFFFFFHHHHJJJIEHIJJJJJJJJJJJJJJIJJJJJJJJIJJBFIJ
@5804038/1
caatagctcaaaagggaacaatttttatcgagttattgatttcgaggaat
+5804038/1
???DDD4DDBDDDA1<3A<C3<AEFIIIC=EECD>CDEDEICDDDBAD@D
@3037956/1
gagcaactccgacggaagctatacaagtggtcgatattgttttacgttgt
+3037956/1
CC@FFFFFHHHHHJJJJJJJJJJJJJJHIJHHIIJJJIJIJJJJJJGIJH
@290246/1
aacgattatacgaaagatctagaaaactacagatatataaaatcaagagt
+290246/1
@@@F;DDDDFHFHIIIIIFICBC<EFGGBFEGA<DB?GHIIDFG<<FCC0
@4412044/1
tttaaaaatgcgtgtgtgcaggtatatttatcacatcattcgtcgtgtac
+4412044/1
B@@FFFFFGHHHHJHIEGHEHI@HEIIIJJIJJJIJIIIIIGGIGGGHII
@2339124/1
ctccaagagatgtgcatgtcccgcagatggccaccaccattctatgaaat
+2339124/1
CCCDFFFFHHHHHIJJJJIIJJIJIJJJJJIJJJJCHIJJJJJJJJIIIH
@6446764/1
cctgcatcttatataccatcatcttctggagtcacccaacaacaacactt
+6446764/1
@@?DDDDFFHFHFHIJJIIIGGGJJGGEIHHCGHIHJCHHEHGAGHADAG
@5088723/1
agacgttagagaggttcactaaaaaatattaggaatccactacaaggttt
+5088723/1
@<?;??AD?<C?A:CG?FBCHHII@GHGGGEG<FFGEHDH>DGEHHCHGH
@5806214/1
caatattctccaaatcttcgatgatctcctgtctgggtggttgcaatctc
+5806214/1
BC@DDFFFHHHHHJJJJJIJJJJJJJJJJJJHIJJJJEHGHIJJJJJJJJ
@5808578/1
caatccccacattccaccccaatctagccactcttatacgcagtggtctc
+5808578/1
B@@DFFFFHHHHHJJJJJJJJJIJJJIJIJJJJJJJJJJJJJIFGIGHGI
@5091099/1
agagaagaaagctatacagtagtcaaatttgtatccattatcactttttg
+5091099/1
BC@FFFFFHHHHHJJJJJJJJJJIIJJJJJJIJIJJJJJJJJJJJJJJJJ
@5091105/1
agagaagaaaggccgatagaatgaagtgaaagtcgaacgttcttctgggc
+5091105/1
BC@DFFFFHHHHGJJIJJJJJJIJJJHHJJJJFGHIIEFBHHGIGIIJJE
@3742709/1
gttggcatttgacattgtcaaagcttgtaataacacgttaggacttggac
+3742709/1
?@;;D?;DHHGGHIIIIIIIIIIIIIIGIIGIIIIIIFGEHHHIIIIIII
@4422859/1
tttaacgtttagcagtcttctttttagaataacattgacattctataaag
+4422859/1
@@@FDDDDFHDDBH>E@FHHIHIII=;EHHGGGFIEGGGCFHHHGIGHGH
@6449833/1
cctggaggacgctgacgggagtcttgctcggcatggaggccatttcttga
+6449833/1
@C@;DFFFAH?FHIGIIII<GFGIFAF@CHEHHICGHIIIIEIIIIIHB>
@3747925/1
gttgtacccaaacttttcggggtgcaatcttcttttccggaaaatgctcg
+3747925/1
@@@DDDDDFBBFACGHI@FEHFIE=FGD@DGGD@GBG?FAFBH;=@F@C?
@3747926/1
gttgtacccaaacttttcggggtgcaatcttcttttccggaaaatgctcg
+3747926/1
BBBADDFFHHHHHIJJJIJJFI?DDHGII>GFGGGIGIGHBHIIIIIHGG
@969046/1
attttattgaaaaattagtaaaacataatggttttcgcgcgtaaagtgac
+969046/1
:11=ADFFGHHHHJIJJJJICIGHIFIIIGEHIJGIEGIJJBHIGHHHII
@5810281/1
caatcttcttttccggaaaatgctcgaaaactcaattggcgcacattcag
+5810281/1
@;?D?DDBDFHHFHDHBHIIBEHIEGHIIICGI@HDH@HGIGEIEGGGEG
@7846878/1
ggaaaactaaaggatttctcaacttgtttccgtgagttgctgaacaaatt
+7846878/1
CC@DFFFFGHHHHHIJJIJJIJJJJJIJIJIJIGGG@FGHI<DHHHGIEH
@7847780/1
ggaaaagaagattgcaccccgaaaagtttgggtacaacctctatactttg
+7847780/1
BB:ADEEFHHHHHIJJJJJJJIJJJJHIJIJJFHIJIJJJJJJJJJJJJJ
@3046330/1
gaggcttttaaaatttaacgtttagcagtcttctttttagaataacattg
+3046330/1
B<;=DDFFHHHHHGIJGIIIHIJIJJJJJJJJHHIIJJBDDGDHHHIGIF
@1657437/1
ccagcgcttgaggaagtaacggcagcactattgacactaa
+1657437/1
?@1BDDDDFADD?HGIEHG@CEGAG=;DDFBFEB99B@DH
@2354677/1
ctccatctctaaaaaagataattctttggggtttttgacctttattagac
+2354677/1
@@@FFEDDHHBDDFEHEIIIEHHCHGIIGGI?GHGGIAGHGDHHIGGIIG
@3047206/1
gaggtactatgtgtgtttggctagattctgtttgacattcgaaaagtaaa
+3047206/1
@?<DBDFFHHHHHFGHIIJJJIJJIJJJJIIJJJIJJJJJIGIJJJHIII
@7850706/1
ggaaaatattggaatctgcttatcatctctggcatgtattcgagaatcac
+7850706/1
@C<BDFFAFDBF>EHEH9FCHHEIIIBHGHIIIIIII@GIGIIIIFGIHI
@7851827/1
ggaaaatgctcgaaaactcaattggcgcacattcagcagg
+7851827/1
@@@DADDD?DFF@FCAFGAH>H@9AD?ED@AG<B??B988
@3753701/1
gttgtttctgccatcgaatactggttttagg
+3753701/1
::14ADDDFDDHD>GE>E?CHECG3AEH<BF
@4435211/1
tttagaggtaatacactattattaggcactagttattaattataatcatc
+4435211/1
?@=BDDDDFDHFHGIJEEIIIGIIEDGIGIIJHIJIJJGEIHGGFHIJIG
@4435212/1
tttagaggtaatacactattattaggcactagttattaattataatcatc
+4435212/1
@@CBDDEFCFHHFJJJGIIJJJJJJJIIIIIJGIJIIJJJJIJIJJIJJG
@4435213/1
tttagaggtaatacactattattaggcactagttattaattataatcatc
+4435213/1
CCC?FFFFCFFHHJJJIJJJIJJJIJJJIJIIHIJIIJJIIGIIIIJIII
@5095633/1
agaggataaaccaatggagcacacttttacttcagctacttgaaccgtac
+5095633/1
@@1BDEFDHHHHHJJJJJJIIJJJJJJJJIJIJJJJJJJJJJJIJJGIIH
@5096649/1
agaggttgtacccaaacttttcggggtgcaatcttcttttccggaaaatg
+5096649/1
CCCFFDFFHHHHHIJIJJJJJJJJIJDGGIJJJIJJJJJJIJEIIIJJJJ
@6461169/1
ccttaatcagctacaacagtcaacatttcccacctttttcactcaaccat
+6461169/1
@@CFFFFFGHGHHJJJJJJCFHIIIGHHIJIJJHJIIIJJJJJJIIFIJI
@5100391/1
agatattcgcacttgcagtcccaatatcaaactacaggcagtgttaacga
+5100391/1
@B@DDDFFHGHHHIJIJIIGIJIHJJJIJJIJJJJJJIIIIGGHGIIJFC
@7227245/1
ctgttgtgtgggaccagtctgttgtgggggaccagtctgttgtgggggaa
+7227245/1
?=@BBDBDCFHHGJJJIGHIHHHIHGEIJIHGIJEGIGFHEDGHJIGFAD
@5825574/1
caattctttaacagaagctgtctgctgcctatcctgaggcctacgctgtt
+5825574/1
@@<BBDDBFFF<<EC<3AFFAFHC@AEHGFIFIBFF>BAAGIDIIIII:D
@3058120/1
gatagctgttcactttttggtcatgattttgaggtactcgagggcatgat
+3058120/1
B@@DDFFFHHHHHIIIJJIIFHIIJIJJJJJFIJHIGIIJJIJJIGIJIG
@7863981/1
ggaacacgaagagggactaccacacgaaaggcagttcaccatcgcttgtc
+7863981/1
CC@FFFFFFHHFHJGGIGIIGJJJJJJJJJJIIJJIFIJJJJJIJIIJJI
@4447700/1
tttattcgtcattgctccccacgagcgtttctttagtctgtatattttct
+4447700/1
=B1=DDFFHHHHHJJJJJJJJJIJIIIGHIGHIJCADDGHHGIJIJJJII
@2376024/1
ctcctccaaaccttgcaaattttcaatcatgaagcaagattttacctgaa
+2376024/1
@@?DDFEFDCFF8AE<EHIEGGGGGHHGHGBHICAFEHIEFFHHID@BFB
@2376025/1
ctcctccaaaccttgcaaattttcaatcatgaagcaagattttacctgaa
+2376025/1
CC@FFDFFHHHHFIIGIIIGHHIGIJGDHIIGJIJIJCHHIHIDIJIGGH
@5828438/1
caatttgcctcgaaatctaaggttatattacttttatgaatcgtg
+5828438/1
=?@4=BDDHHHHAGIB??BHGI<F@EA<CCEGHIIEH>FGGDFD?
@2379663/1
ctcctggaggacgctgacgggagtcttgctcggcatggaggccatttctt
+2379663/1
BB?DFFFFHHGGHJJJJJJJJIJHIJJJJIJJJJJJJJIJJJJIJJHHHH
@311744/1
aagaacttgctggatctcttggtcggaaaagtaacgcccgaacaagccaa
+311744/1
BC@DFFFFHHHGHJJJJJIJJJIHJJJJJIJGFHIIJJJJJJHIJJJJIH
@7235457/1
cttaaataaagtgtactttattgaaaaattagtaaaacataatggttttc
+7235457/1
:11ABDEFHHFHHFHGGIJIIEHIJIIIIGGGCHEIIJGIIIJIE?DFH9
@312729/1
aagaagccaaattgctctactctcaagaaatggcctccatgccgagcaag
+312729/1
@@<ADDFFHHHHHGGIJJIJJIJJIJJJIJIIHIJJJJIJIIJIIJJIJG
@314734/1
aagaagttggccgatttgcagactctcagcttcaacgccaaggacttcaa
+314734/1
CCCAFFEFHHHHHIJJJIIJJJJIJJJJIJJFJJJJGIJJJIJHIJJJJJ
@7237990/1
cttaaatttaaccgaaatatagaatacaccccttaatcagctacaacagt
+7237990/1
@CC7DEFFFHHGGIEGGGIGIIDHIJIIJJJGIIGIJFGGIIJJJJJJJB
@7237993/1
cttaaatttaactgaaatatagaatacaccccttaatcagctacaacagt
+7237993/1
1=14=ABDFFHHFGGGIGIIGGIEIIIIIIIIIIIIIIIIIIIIIIIIID
@7237994/1
cttaaatttaactgaaatatagaatacaccccttaatcagctacaacagt
+7237994/1
:??:ADDDHHF>CEBGB>HBHCFFEBAHFGEHAB:9?DDCHHIIIIIGF9
@7237995/1
cttaaatttaactgaaatatagaatacaccccttaatcagctacaacagt
+7237995/1
:??=BD;DHBH>CFBGIE>CEFBIEGGHGHII@FGCGBFDHGGIGIIADB
@7237996/1
cttaaatttaactgaaatatagaatacaccccttaatcagctacaacagt
+7237996/1
@CCDFFFFHGHHHGGIIBHHIGIJIJJJJJJJIIJJJJJJJIJJJJJIJF
@5107630/1
agatgatggtatataagatgcaggaattggaggaggagggtacgaaggaa
+5107630/1
B@@ADDFFGDHHHIJJJJJJIGIJHIIJJJGHH@EGBEHI?BGHIJJIJI
@3761001/1
gtttaaggaactatcagatgttggtccgccacactgtagagaattcactt
+3761001/1
@B@DDEFFFHHHDIJHGIGIJIJJIJJGGIIJIJJJIIJJIJIJIJJJJJ
@6465352/1
ccttctctttgacattgcttgtggtcacttttcgcgcaaagg
+6465352/1
1:==4222CFCCFBCGED@FAAFGCBDHGIIICDF?008@??
@6465774/1
ccttctttttcactcaaccatagctttctcagcgtgtttaatttcgttcc
+6465774/1
=@;=ADDFHGGFGGEGIEI=FHIIIIIIGIIIIIGF:DG4?4DF@3?G?D
@3062914/1
gatcgataaaaaaatatcgcaatattagaaattttcaaatattcttcgct
+3062914/1
@@@BD?DDHHHHHIIEH9FGGHIEIIIGIIGGGCHGEIIEGIIIIIIC>H
@3062915/1
gatcgataaaaaaatatcgcaatattagaaattttcaaatattcttcgct
+3062915/1
B<BDFFFFGHHHHJJJJJJIIJJJJJJJJIIJJJJJJJIJJJJJJJJFII
@5832933/1
cacaaaattcgttctacatatgaaacatgtcagttatatattcaccttta
+5832933/1
CC@FFFFFHHHHHJJJJGJJIIJJJJJJIFGIIGEHIIJJJIIJIJJJJG
@7240237/1
cttaactgcttcatgtacttgccgaaaacttccaaatctcgcctatcaag
+7240237/1
@@@BDEDDDHHHHJJEHIGIIJIIGIIJJIJIJJJIHJJJJJJJJJJIJI
@5836795/1
cacaaatacctaaaccttcccactaaagttaaccagacaaagcacctatc
+5836795/1
@@8ADDFDDHHHHJIGIJJJJJJJGJGGEFIHIGIGIJIJIGHJJFICHI
@5836796/1
cacaaatacctaaaccttcccactaaagttaaccagacaaagcacctatc
+5836796/1
@@@DADDDHFHFFBEHG>GIGIEGGGGIEGHCEHCCFHII9BFGIGIIBH
@317605/1
aagacactaagattaccaagttgggcaaccagcagtcccacaaagtttca
+317605/1
CC@FFFFFHHHHHJJJJJJJJJJJJJJIJJJJJJIFHIJJGGGGIEHIIJ
@7249219/1
cttacatccttgtttatttccctttttgtggagaggtactatgtgtgttt
+7249219/1
@@?DFDFFHHHHDHIEHHIEIJJJJJJIFHJEHEGICGHGIJIFGHHGIH
@5843799/1
cacaagcaatgtcaaagagaaggat
+5843799/1
??@B??;DDADFF4CFD<C<ECF?E
@2385631/1
ctcgaaatcaataactcgataaaaattgttcccttttgagctattgcgat
+2385631/1
CCCFFFFFHHHHHJJJJJJJJJJJJJIIHIIJJJJJJJJIIJIJJJJIIJ
@2385632/1
ctcgaaatcaataatgcaatgtgtttaaattttt
+2385632/1
=@@1ABDD?F?FA3<EG@<4A3AFFDCC@HDH@B
@2385633/1
ctcgaaatcaataatgcaatgtgtttaaatttttgtcgagtcaaaagcga
+2385633/1
?@@14=ABFFBFD?BFEF9CEACCCFHDEHIFHEFBADG8BDED>FFBD@
@2385634/1
ctcgaaatcaataatgcaatgtgtttaaatttttgtcgagtcaaaagcga
+2385634/1
B:?DFFFFHGHHHJJIIIJGGHHIJJJJIJJJJJJIJFGGHJIHIJJIII
@2385635/1
ctcgaaatcaataatgcaatgtgtttaaatttttgtcgagtcaaaagcga
+2385635/1
BC<BDFFFHHHHHJJJJJJJJHJJJJJIJJJJJJJIIFIGIIJJJJIIII
@7251357/1
cttacggatctgttgcaccgagtgaacatgtgacatagaaaatacgtaag
+7251357/1
@@?=BB0AD?FDHGI@HGI>C@HEIDCHD>F49CF?9B<BFBBGII3BD2
@7251791/1
cttacgttctggcaacatcgacagataccacaaatacctaaaccttccca
+7251791/1
CCCFFFFFGHHHGJJEIIGHIIGIIJJJJIJIJJJJJJJJJIIJJJJJJI
@3768877/1
gtttacttcatttgaatctatggaagttcgcattattcctcgaaatcaat
+3768877/1
1:=442=DB:DFF@DFEF:AFEGBFFEHDEBEFG@FF<CCDFFIIE>DFF
@5847211/1
cacaatcgctataaagccaaatcactatttgccttgctctgttctctgtc
+5847211/1
@<@DBDDFHGFFGIIFGGCAFHAHGEGGHHBGIIGEGHHG>:?DGHGAFH
@6470981/1
cgaaaaaagtttatttatcatacacaggtaaacagttgtacagtagagga
+6470981/1
BC7DFFFFHHHHGJIGGIJJHHIIJFGHEGHIIJGFHJJIAFIFFHIIGC
@3068271/1
gatgcactcggccggaccgattcagcccccaccaagggaagggggcggcc
+3068271/1
@@@FFDDEHAFDFGBGGG<@FHHIGDIGHIAFHIGG@;CEH<BDDB@BBD
@321543/1
aagagaagaaagctatacagtagtcaaatttgtatccattatcacttttt
+321543/1
B@@FFFFFHHHHGIIIJJIIHGHJEJGGHIGIIIGIHEHIHIIGGHFC@G
@3069018/1
gatggagaattttttgattcagtgctgattctgcacacattcgatctctg
+3069018/1
=@1=DEFDHHHHHJJJJJJJJJHIJJJIIJJJJJJJJJIJJJJIJJJJJJ
@7876432/1
ggaaggtttaggtatttgtggtatctgtcgatgttgccagaacgta
+7876432/1
@@<DDF=DFHGH<EHIJJIHGEHGHIIIJJIIIJIIJJJJJJJJHI
@2390818/1
ctcgacaaaaatttaaacacattgcattattgatttcgaggaaataatac
+2390818/1
@@8:ADDDHHHGHJGIJGEEHHICGHIEGGGHEEGGGICGIGEHGIJIIH
@2390819/1
ctcgacaaaaatttaaacacattgcattattgatttcgaggaaataatac
+2390819/1
@C@DFFFFHHHHHIJJJJJJJJIJJJIJIGJJGGIJJDFHDGIIIIHJJI
@4458298/1
tttcacttcattctatcggcctttcttctctttgccg
+4458298/1
???BDDDDFHHHFGGIDBHIJGII<CH?A??FG<<F:
@4459888/1
tttcagttaaatttgagaggcttttaaaatttaacgtttagcagtcttct
+4459888/1
<BBDFFDFGHFHHIJIIHIJIJJJJJJJIJJJJIJJHIJJIFHJIEIJJJ
@7879886/1
ggaatatactcttgatgccaaggaaaa
+7879886/1
CC@DFFFFHHHHHIIJGIJIJAF?FGH
@4461157/1
tttcattacaccatgtacctatttcgatccatttagattcgccttcatta
+4461157/1
B1=DDFFFHHHHHJJIJJJJJJJJJJJJIJJJJJIJJJJJIJGEHHBFIE
@3778627/1
gtttctacgggtattttgcgacctgcttttccaggttcaggg
+3778627/1
=?:=ADDFHHH<DGIJJBHIGIHGHIJJJJJJJJJFHGIJII
@4464936/1
tttccgaatgtcaaacagaatctagccaaacacacatagtacctctccac
+4464936/1
:B=44ADDHHFHHJJJJIJJJJJJIJJJJJJJJJJJJIIFGIGIJIIJII
@5851390/1
cacacatgttacataaatgtcaaaatttgacataatttgtggacataaag
+5851390/1
CCCFDDFFHDFHHIIDHGIJGHIICHIJGJJJJJGHJIIBGG<BAFHDFH
@988385/1
attttgtggttctttaacgaaatgtcaagagcataaagtatgtctagaac
+988385/1
B@@DDFDDHFHHFJJJJJJJJJJJHIJJJIJJJIJIJJBGIGGHIJIGII
@6475083/1
cgaaaactcaattggcgcacattcagcaggttttttaacagtttgaaaac
+6475083/1
@@<BDDA>FDHFH9EF<@@GEGIGGEGGGGCDHIHIEGGGCGHE@FHIII
@6475084/1
cgaaaactcaattggcgcacattcagcaggttttttaacagtttgaaaac
+6475084/1
@@@;DFDDHHHFHGID@6?@FFHIGCEHHIGGHIIIGIECGBGHFHIIII
@6475085/1
cgaaaactcaattggcgcacattcagcaggttttttaacagtttgaaaac
+6475085/1
@@@DDDDBFBHAHDHB@C1CEFHEGGEBDG:DGIII@FB?DBDHB=FHIG
@3780355/1
gtttctttagtctgtatattttcttgtatcacttattgcgtctttgcttt
+3780355/1
@@@DADDD<B<CD@A<B?AFHICFHECDEF<EFHEFG@EEEFDGH?BFHI
@5853384/1
cacacggcaacaaaaagtgataatggatacaaatttgactactgtatagc
+5853384/1
CCCFFFFFHHHHHJJJICHHIJJJJJJIGIJJIJJJIJJJIJIIGIIJJJ
@5115352/1
agcacacttttacttcagctacttgaaccgtacgtcaaatgtcgcaaatt
+5115352/1
CCCFFFFFGGHGHIJJJIGHIIIJJJIIIIJIGIHJJGJIJIIIHHGEIE
@2394778/1
ctcgagggcatgatgagcagccgagcccttggcttccttcggagttttgc
+2394778/1
?:14A?<D>DFFFIIIEGFFEFIFIFIIEFGII<FFIDF@CF;A@EFIII
@7886831/1
ggaatttcaacacatgacaagcgatggtgaactgcctttcgtgtggtagt
+7886831/1
@1?DDBDFHHHDFIEEGIIAGHHIIIACFCGHIEIGIIEEGFHIIIGGEB
@5855066/1
cacacttttacttcagctacttgaaccgtacgtcaaatgtcgcaaattat
+5855066/1
C@CFFFFFHHHHHJIJJJJJJJJJJJJJFHIJGHIJJJJGIIIJJIJJIJ
@5855067/1
cacacttttacttcagctacttgaaccgtacgtcaaatgtcgcaaattat
+5855067/1
CC@FFFFFHHHHHJIJJJIIIJ@HJJJJHIJIEGGGIIFGIIJJIJJJJI
@989407/1
atttttaaatttaaaaatttattcaagtcaaaaataatatgtaaattgat
+989407/1
1B=44ADEHHHHHJJJJJJJJJJIIIIIIJJJJIIJGJJJIEGIIIJFII
@6476505/1
cgaaaagtgaccacaagcaatgtcaaagagaaggatagcaactaatttta
+6476505/1
@@7DDDDAAFDBBACGHHHI3FCHFGIHCBFGGHI@GEEGGGGHGIII<D
@6476506/1
cgaaaagtgaccacaagcaatgtcaaagagaaggatagcaactaatttta
+6476506/1
@@<DDFFBDDHFGIGHBGIJIIJJJJJIGD?FHEHGGGCGGGJGIGGIIG
@6476507/1
cgaaaagtgaccacaagcaatgtcaaagagaaggatagcaactaatttta
+6476507/1
@@@DDDD=CDFH<CDHB;@GDFEHDHIEFACG>FDDGEGGHIIIIIIIIG
@328180/1
aagatgatgctcaaagtgttagagtccactgggatttcatagatttgata
+328180/1
CCCFFFFFHHHHHJJJCGJJJJJJJIJJJIJJJFGIIIJJJJIJJJJJIJ
@7262574/1
cttagcttcacaattacttagagaagcacgcggaagcggtatgcagattg
+7262574/1
=?14BDFFHHHHHJJJJIJJJJJJJJIIJJJJJJIJIJJHIJJJJJIJJI
@3786818/1
gtttggaggagttgtactaatttgtgtaattgaagttcgtattatttcct
+3786818/1
CC@FFFFFHCFHHIHHJJJJHIJJIGIGIIGJJIIIJJJIIGJDGIJJJJ
@5861523/1
cacaggtaaacagttgtacagtagaggataaaccaattgagcacactttt
+5861523/1
BCCFFFFEHHHGHFHJHIJJJHHIJIIIIIJJJHHIEH>FHGGIJJGIJJ
@5862137/1
cacaggtttcacaacaacaacctggaacgagacaacagcaccctggtcct
+5862137/1
@C@DDDADFHHHHJJJJJJJJJJJIJJJIJJJJJIJJHIJJJJJJGGGHH
@3081708/1
gcaaaactccgaaggaagccaagggctcggctgctcatcatgccctcgag
+3081708/1
CC@FFFFFHHHHHIIIIGDIIJJJJJJJJIIJIGDGBFHCCDCFHGG<@E
@2401477/1
ctcgcatataaagtatctaacagatttaaattgtattagcatcatggaat
+2401477/1
@@@?DFFFHGHHGIIIJJJJJGGIJIJJJJJGGEFIBHGHIIJJJJJIGI
@6484433/1
cgaaatgtcaagagcataaagtatgtctagaacgattttacctttgcgcg
+6484433/1
@@@FFFFDHFHBFGB@BGIIICHIIIGIIIIIGGHIIIIIIIIIIGGIGI
@6484434/1
cgaaatgtcaagagcataaagtatgtctagaacgattttacctttgcgcg
+6484434/1
@C@FFDDDHFHDFGEBFHHIG?FHHGGIIGEGFG>HHIIIGIIIIEHBGG
@6484435/1
cgaaatgtcaagagcataaagtatgtctagaacgattttacctttgcgcg
+6484435/1
CC@FFDFDHHHHFIDGHIIJJJHIIJJJJIIJEGHIJIIJJJJJJIFIIJ
@6484501/1
cgaaattaaacacgctgagaaagctatggttgagtgaaaaagg
+6484501/1
@<@?DDDDFFHHFGIG<EAB@@CFA@EHGECH@G:?BG<F>FG
@5119588/1
agcagttaagagttgtttatgaaattccaaatttgcccagttct
+5119588/1
?@;;=2BDB:CDFFG?<?BH@?FH@HHDHHEEFBEHCGE=CED<
@995786/1
atttttgtcgagttattgatttcgaggaataatacgaacttccatagatt
+995786/1
?<?BBD@==FD>HIBHG>>FEEHAHIFGHGIGCGDE?G?FHIGI@BD>DD
@5867810/1
cacatctcggatcttgctactaatattcgattcgataggtgctttgtctg
+5867810/1
?;?D?DADFDF?FFEBF:FHIECEHIAFDEFIEFBB;C9?DFFDBGFFEI
@5867811/1
cacatctcggatcttgctactaatattcgattcgataggtgctttgtctg
+5867811/1
@CCFFFFFFHAADFGIFIIGHAHHHGGDBBBDGHH@GIIGGICHHIJGHH
@6486012/1
cgaacaagccaatcagaccaacggaacgcccggagcggctgatatcacca
+6486012/1
BC@DFFFFGHFHHJIIJJJJJIJFJGGHIIGIIIGIIFGB>6;>CBDCC@
@332767/1
aagcaatgtcaaagagaaggatagcaactaattttacaagctatactttg
+332767/1
@@@1=2BBDCFFDIBC@BEF;:EE@EHI>EEFFIECGI@<D?GDFFIFGF
@332768/1
aagcaatgtcaaagagaaggatagcaactaattttacaagctatactttg
+332768/1
CCCDDFFFFHHGHIFHIJIJIIJIJJIJJJHIJJIJJJJJJJJJJJIIJJ
@3086367/1
gcaaagagaagaaaggccgatagaatgaagtgaaagtcgaa
+3086367/1
=?;BDDDEFHFFHJGGEGIGFHGJJCEGIIDHGGEA?FG@D
@6489385/1
cgaactcaaaactaaagaccgagcagatctgcttgaggcgtttataggag
+6489385/1
@CCFFFFFHHHHHIIIIJFIJHHIJJJJJIJJIJJHIGIIHIIJJJJIGI
@6489959/1
cgaacttccatagattcaaatgaagtaaacaacatacgtttttcatttaa
+6489959/1
@<<DDDFEHFHHBDHHEEHIIEHIGCHHIIIJIJIJJJHJIJJJIJJJJJ
@6490440/1
cgaagaaagacgccaaacattcggcagccaagaacttgctggatctcttg
+6490440/1
?@;DDDDDDHDH<EGIGGIFIIIIIIBE9DGHIIIGIDI@?B=8BFHIII
@6490441/1
cgaagaaagacgccaaacattcggcagccaagaacttgctggatctcttg
+6490441/1
CCCFFDFFFGGHGJGIJDGHHJJJJIJJIIFGGGIJJJIJJJGGIJJIJJ
@1695460/1
cccaaacttttcggggtgcaatcttcttttccggaaaatgctcgaaaact
+1695460/1
@;@?DDDDFFFFFIII8CFEFFIIFFFIIIFIIIFIIIFIIIIIIIIIFI
@1695461/1
cccaaacttttcggggtgcaatcttcttttccggaaaatgctcgaaaact
+1695461/1
@@@FDFFFHHHHHJII8CCDGFGIJIJJJJIJFJDHIJGIHIIGGHIJGE
@5871413/1
cacattttcgggttctatgtagactttgcctctggccgcagctaaatggg
+5871413/1
CCCFFFFFHHHH<EGGIIHHHGFIHJJJJJIIGIJIJJJIJJGGJJJIJJ
@6493607/1
cgaagagggactaccacacgaaaggcagttcaccatcgcttgtcatgtgt
+6493607/1
?<?DDDFFHFGGHJJJJIIGIJIEHGIIJGHIGIIIJJGJJJJJJJJIJJ
@6493608/1
cgaagagggactaccacacgaaaggcagttcaccatcgcttgtcatgtgt
+6493608/1
@@@DFFFFGHHHGIIJJIJBEGIGGIGHHIIGHJJGIIII;F=BFCFFHH
@6493609/1
cgaagagggactaccacacgaaaggcagttcaccatcgcttgtcatgtgt
+6493609/1
@@@FFFFFHGHHHJJGIJJGGIJIJIJJJJJJJJGIJJJHIIGGBFHHHG
@6493610/1
cgaagagggactaccacacgaaaggcagttcaccatcgcttgtcatgtgt
+6493610/1
B@@DFFFFHHHHHJJJJJJIJJJJIJJJJJJJJJJJJJJJIJJJJIJJJJ
@6493611/1
cgaagagggactaccacacgaaaggcagttcaccatcgcttgtcatgtgt
+6493611/1
BC@ADDDDGFHHHIJJJJIIJJJJIIIJHIJIJJIJJJJJHHEHIJJGFH
@5873642/1
caccaagagaagaaagctatacagtagtcaa
+5873642/1
?18A=D=2=?<DFGBEAFHE@HD<<<F9CHB
@5874677/1
caccaatcaggtggtgacatcgttcgatgacaaagtgatgggcaatccca
+5874677/1
B<?DFFFFHHHBDEFHHIJJJJJJJJJJJGJJJIJIIGIJGGGHHGGIII
@5874678/1
caccaatcaggtggtgacatcgttcgatgacaaagtgatgggcaatccca
+5874678/1
CCCFFFFFHHHDFIEHIJIJJJHJIJJIIJJJJIJDGIJJJJJJJJJJJJ
@337520/1
aagctagccaagagaatggcggctc
+337520/1
@@@DDDDD?FHHHBHHHDGGGI6::
@337715/1
aagctatctactcgttatataatcatcattcaaacattgaagcc
+337715/1
BCCFFFFFHHHHHJGIJJJJJJJJJJJJJJJJJJJIJJJJJJJJ
@4478435/1
tttctctatagttttgtcatacgtttttgaggcagcaaatttctcaaggg
+4478435/1
@CC;DDEFFHHHHJJGFHGGIIJHIJJJIFGIIJGEBGHGIJGIGCHBGH
@7907954/1
ggagcatttatttgatgcaaagtatagaggttgtacccaaacttttcggg
+7907954/1
C@@?DFFFHHHHHIJGIJJIIIIHHIJIIIGGEGHGIGIJJIJIGIJJJG
@7272655/1
cttatcgatgcattgaaacgcaaactgacgtttactcttctaatgtcaaa
+7272655/1
C@CFFFFFGHHHGJIFHJCEHIJJJIIIJJFIIIIGIGGIIJJJJIIIJJ
@3092970/1
gcaactaattttacaagctatactttgcatagaattagtgtttttttttc
+3092970/1
?1?DBDD>FH<FHGAFEGGGICHIHDEG9FGG<9CEDEHG?FFGHGIIGG
@6497435/1
cgaaggattgttcgctggcgatctcctgcaagaactgaacaaagttgaag
+6497435/1
@@@FFFDDHGDHHGHAFGGGGJIGGIGCHIJGGIJJJJIIIGIJGFGHID
@3094438/1
gcaagaagcaggaaccaagtttagaagatcttcgttgaagtctagctcca
+3094438/1
@@@DFDEDFHHHDHHGHIIH>HIHGEHGIGCHG?HEHG@@BGI9FGB<B@
@5129508/1
agcgtttctttagtctgtatattttcttgtatcacttattgcgtctttgc
+5129508/1
@C@DFFFFHHHHHIJJIHIJJJJJJJJIJJJJJJJIJJJJJJJHIJJJIJ
@1698877/1
cccaacaacaacacttcgactacagatattcgcacttgcagtcccaatat
+1698877/1
CCCFFFFFHHHHHJJJJIJGGIJJJJJJJIIJIJJJJGIIIGHIJIJJIG
@1699632/1
cccaaccccaacaaggaggtaaaaagaagaaacaaaagcaacttcaacaa
+1699632/1
@@@DDDDDHDHFDIGAGAG2ACG??C=FHHIDHIG>B?FG@GFHEIHGI=
@3807093/1
gttttttaacagtttgaaaaccttgataaatgaaagaaattaaacacgct
+3807093/1
@=@DFFFFHBFH<FGGIIIIIIIIIHIIIGHIIIIIIIIIIIIIIIIIII
@3807094/1
gttttttaacagtttgaaaaccttgataaatgaaagaaattaaacacgct
+3807094/1
B@?DDFFDHHFHDGHFGIJJIJJJJJJJJJJJJJJGIJJIIJJJJJJJJI
@1701833/1
cccaaggataacctctctgtcggtagatttcc
+1701833/1
CC@FFFFFBHHHGEHIIIGIIIB<A:1:EFFF
@7275971/1
cttattgcgtctttgctttggtcactttacgcgcgaaaaccattatgttt
+7275971/1
CCCFFFFFGFHHHJJIIIJGIDHGIJJJJJJJJJJFJJJIJJJJJHHHHH
@5879264/1
caccaattgtttctaacctctctaaattaataccatcgttggcatttgac
+5879264/1
??@DBBDDFDHHDHEEGBHCIHGHIBHHIIIGI>BDHIGIICFDDHGGII
@2411300/1
ctcggctgagaatcggtattcggga
+2411300/1
?@<D1BDD?;FH>BF<E;FHCFE8:
@3098287/1
gcaagtcaaagaagctagccaagagaatggcg
+3098287/1
@@@?DDBDBH<:2<A<C3?:ACFC@FCF@9E?
@6503635/1
cgaatggtaaagctgctaaaaaagcaggaaaagcccagaagaacgttcga
+6503635/1
@@7DDDEAFHHDFGEGIGHJJJJI<GHJJJJJD>G@FFDFDGII>;FHIH
@6503636/1
cgaatggtaaagctgctaaaaaagcaggaaaagcccagaagaacgttcga
+6503636/1
@@@?D?:AD<<DDGFFI@AHHCG6EF>;1CDFB9?F=;8;DBFA6?8C>;
@3099510/1
gcaataagtgatacaagaaaatatacagactaaagaaacgctcgtgggga
+3099510/1
CC@FFFFFFFHHHJJJJJJJJIJJJJIJJJJJJJJJJIIJIJJJDHHIJJ
@6505659/1
cgacaaaaatttaaacacattgcattattgatttcgaggaaataatacga
+6505659/1
C@@FFFFFHHHHHJJJJJIJJIJJJJJJJGIJJJIJIIGIJJJJJJJIIH
@5132551/1
agctggtccacttgtacctatgaggttaagaaaccctgaacctggaaaag
+5132551/1
=BB4=BDDHHHHHIHIJJJJJJJJJGIJIJJJJJJJJIJJJJJJJJIJIJ
@7281398/1
cttcaacttcgttcagttcttgcaggagatcgctagcgaacaatccttcg
+7281398/1
B@:BDDDDFFHFFGHIGIIGIIIJIJJJJGGEHIIIIJJEIIGGHJJJJI
@7285030/1
cttcaattacacaaattagtacaactcctccaaaccttgcaaattttcaa
+7285030/1
?@@BADBDDDFHAGHDE??<IEHGE@HH@HIGIIIIGGIIIIIIIIIIII
@7286261/1
cttcaccaacaagttggatggcagtagatacaaactacgaagatttttct
+7286261/1
CCCFFFFFHHHHHHIJJJJJJJJIHIJJJJJJJJJJJJJJJJJJJJIJJI
@2413649/1
ctcggtatatgttgcgaatcagggctgggatgagtgacgtcagcgcccat
+2413649/1
:11ADBDFHHHHHJJJIJIJJJJJJIJJJGIJIIDGHIJGHIJIJIJIED
@7914802/1
ggataaaccaatggagcacacttttacttcagctacttgaaccgtacgtc
+7914802/1
?@<BDFFFBHHHHIG@EHIGGIIIIIBHIHGEEGFHIIIGHIGIHIFHGG
@3102407/1
gcaatgtgtttaaatttttgtcgagtcaaaagcgaagaatatttgaaaat
+3102407/1
@B@BDEDDHHHHHJIJJJJJHGIIJHHIIIJIJIIJEEH9B<HG??GIJG
@1709622/1
cccacaacagactggtcccacacaacagactggtcccacacaacagactg
+1709622/1
?@@DDDDFF?FH?F=AEGGHI?HIBEG8;DD1?:?FGIIIGDHIICCBHI
@1712236/1
cccacctttttcactcaaccatagctttctcagcgtg
+1712236/1
?;?;BDADHHH;<BED;EGH@CHEGGHIBEEBBE<??
@5140482/1
aggacttcaactttgttcagttcttgcaggagatcgctagcgaacaatcc
+5140482/1
CC@DFFFFHHHHHIIIJJJJJIJJIIJJJIJIHIJJJJIJJJIJJIIJJI
@1716426/1
cccagatggcattcatgcagaaccgattaagaaaggggcagacaacttca
+1716426/1
@@?BDDFFHHHHHIIIBHHIIIIIIIHIIIIIIIIIIIIIIIIIIIIIII
@3820708/1
taaaatcttgcttcatgattgaaaatttgcaaggtttggaggagttgtac
+3820708/1
@@@:BDDDHFHGFIIGJIJJIGIIJGJIHGH<FHEGGIGIHGIGDGIFFG
@349324/1
aagggaacaatttttatcgagttattgatttcgaggaataatacgaactt
+349324/1
CCCFFDFFDFFHHJJIHHGBGEHEHIJJJJJIIGIJIJJJJJJJJJJJJJ
@349595/1
aagggagcatttatttgatgcaaagtatataggttgtacccaaacttttc
+349595/1
B@BDDFFFHHHHHJJJGHJJJJJIHEHIJJIJJHGIIIJJJJJJIGIJII
@3823097/1
taaacacgctgagaaagctatggttgagtgaaaaaggtgggaaatgttga
+3823097/1
BCCF:BDDHHHHHJJJJJJJJJJHHIIIHHHJIJJIJDGHIIIJJJJJJI
@5146761/1
aggctaccagatgatggttatggagaaattaaaccacctagatcaccact
+5146761/1
CCCFFFFFHHHHGIIJJFIIIJJJJJJJJJIJJJJJJJIIIIIJIJJJJJ
@4488592/1
tttgacataatttgtggacataaaggaaagaaaaaaatgtcaaaattttg
+4488592/1
@BC1ADFFHHHHHJHIJIIJJJJJJJJJJJJIJJJJJIIGIIIFIGHIJI
@4488636/1
tttgacattgcttgtggtcacttttcgcgcaaaggtaaaatcgttct
+4488636/1
@@@DDFDFDDFFHJIIGIIGIIJGBFEGGIGEGGGGHIIGIEID@HH
@4488640/1
tttgacatttatgtgacataatttgcaacatttgacgtacggttcaagta
+4488640/1
@@<DAD8DFH<D>GE@FHCAEHHICCEEICFHGCABFFGGII9DFHIIGI
@5147965/1
agggaatttaaggcatctattatacaaaaacaatgtgaattagatgctgg
+5147965/1
@@@@DFFFHHHFHJJIJJJJIJJJJIJJJJJJIJJHGIIIIIJJJIIJJI
@1012875/1
atttttttgtatttcttcaactggtgtaactttactttcttcttgtttta
+1012875/1
=@:DDDDF><CAFEC@BGFECECGH>HEHICGIBHIGGHHHHGGGIGIIG
@2433159/1
ctcgttatataatcatcattcaaacattgaagccagatcgataaaaaaat
+2433159/1
@BC1ADDFHHHHHJJJJJIJJJIJJIIJIJJJJJJJJIIJJJJJJJJJJJ
@4490050/1
tttgactactgtatagctttcttctcttggtgaacacatactttattcgt
+4490050/1
=:::DDDFFFDFFHIIJJIJIJJJJGJJJDHIJJJJIJJIIJJJEHJJJD
@6518887/1
cgacgaatgatgtgataaatatacctgcacacacgcatttttaaatttaa
+6518887/1
@@1BDFFDHDFACFFHIIIGGFGHIEII;CEFCHHH@EHIIIIIIIIIII
@6518888/1
cgacgaatgatgtgataaatatacctgcacacacgcatttttaaatttaa
+6518888/1
@@7?DDDDHHFF?FGIIII@HEIIHHIIIIIIIIEIIEIIIIIGIIGIII
@6518889/1
cgacgaatgatgtgataaatatacctgcacacacgcatttttaaatttaa
+6518889/1
@@BFFDDDFHGDHHGGFHIIIJIJIJFIJ@CECBAAGGGJEIIIFGIIHE
@6518969/1
cgacgacaaagattacatcatatttgcctttaacagatgtgaagtatttc
+6518969/1
B@@FDFFFHHHHHIJJIJJJJJJJJJIJJJJJJJJJIIIFHJJJJIJJIJ
@2437245/1
ctctaaagctatctactcgttatataatcatcattcaaacattgaagcca
+2437245/1
CC@FFFFFGHHHHIIJJIJIJJJJJJJJJJJJIJJJJJJIJJJIGIJGEH
@2437852/1
ctctaacgtctttatagaatgtcaatgttattctaaaaagaagactgcta
+2437852/1
BBCBDFFFHHHHHJJJFIJJJHIJJJJJJJJJJDIJJJJIJJJJJJJJIJ
@5152707/1
aggtacttgcgtggacacgcatattacacatccatttatgcaggacttct
+5152707/1
@@<DFFFFHHGFFJ=GEEGGHGIJJIJIIIJJJJJJJJIGIJIJIJGIJJ
@1023800/1
caaaaacgtatgacaaaactatagacaaaccagaattacaggaaatggat
+1023800/1
@@@7DDDFDHHHHIJJGJIGGGIGIJJGCGGEGHJEACEGGB;FGADHGG
@1023801/1
caaaaacgtatgacaaaactatagagaaaccagaattacaggaaatggat
+1023801/1
@@?:DDDDAFBFHIIIIBGCHIFHIIIG;FHHGFGGBDF>FEGGG<G>GD
@1023802/1
caaaaacgtatgacaaaactatagagaaaccagaattacaggaaatggat
+1023802/1
CCCFFFFFHHHHHJJJJJJJJJJJJJIJJJGIJJIJJJJIJJGIIJHHGI
@3114276/1
gcagaacccgataaagcgttaccagcgcttgaggaagtaacggcagcact
+3114276/1
BC8DDFFFGHHHHJJJJJIIIJJJJJJJJJJHJJIIJCGIIJJJJHHHGD
@1025028/1
caaaaactggagttccttggtgatgctgtgctcgattttcttattacgtg
+1025028/1
@CCF?DDFHFDDHIIG@DGICDHABH?FHEGGCHIIGBGIA<FE>DAHHF
@3829601/1
taaagctgctaaaaaagcaggaaaagcccagaagaacgttcgactttcac
+3829601/1
?@@F=BDFHHHGBGFBFGIIIIIIIGAFIIGIIIIIIIIIIGHIIIGIGB
@3829602/1
taaagctgctaaaaaagcaggaaaagcccagaagaacgttcgactttcac
+3829602/1
@C?=DFFFHHHGHIIIIIIIIIIIIIIIIIIIIIIEIGBGGGIIIIIIII
@357938/1
aagtgaccaaagcaaagacgcaataagtgatacaagaaaatatacagact
+357938/1
CCCFFFFFGHHHHJJJJIJIJJJJJJJFGIJIJJIJJJJJIJJJIJJIIF
@359263/1
aagttaaccagacaaagcacctatcgaatcgaatattagtagcaagatcc
+359263/1
@BBABDFFHHHHHIJJJJJJJJJJJJJIJIGHHIJIJJIGIIIIJJJICH
@3116507/1
gcagactctcagcttcaacgccaaggacttcaactttgttcagttcttgc
+3116507/1
CCCFFFFFHHHHHIJJJJJHJJIJJIIJJFIJIJJJJJJJJJJIIJIJIJ
@1028907/1
caaaaagggaaataaacaaggatgtaagaactatggaggaatattacaat
+1028907/1
B@<DFFFFGHHHHJJJIJIIGHGIJGHHJJJFIIJJIJGIJIJJJJJIII
@1029127/1
caaaaaggtgcccaacaacagcaaacgggtcgaaatgaacgtcaacaaca
+1029127/1
@@@D4ADDAFHHHGIIII<GFGIIIIIIBDFHIGIIGIIIIIIIGHIHHH
@1030361/1
caaaaagtgataatggatacaaatttgactactgtatagctttcttctct
+1030361/1
@@1:DDDDDF?FDGHGBEDFHGD@>CFACHCAHG?CEGHIGIIGIEAHGE
@360404/1
aagttgggcaaccagcagtcccacaaagtttcacagttccacaaaacgct
+360404/1
B@@ADDFFGHHHHJJJJJGHIJJJIJEHIJJIJJJJIJIJIIIHJJJIJI
@7935640/1
ggcattttgacatttatgtgacataatttgcaacatttgacgtacggttc
+7935640/1
@C<BDFFFHHHHHIIIIIIIIHIIIIIFHIIIIIIIIIIIIIFHIIIFHI
@7303369/1
cttcattctatcggcctttcttctctttgccgt
+7303369/1
=1:A:=BA?C?F;@E@?F><<F>9CHH<E@CF:
@6528904/1
cgactttttactatttttgtatgcacaaaattcgttctacatatgaaaca
+6528904/1
?@;;DDFFHFHBFGGIIIB@FGGHGEHGIIIIIIIIIGIIIIIIIIIIII
@5899955/1
cacctatcgaatcgaatattagtagcaagatccgagatgtggtacacgac
+5899955/1
CCCFFFFFHHHHHJIJIGIJJIAHGEHGIGJJJJJJJJIDHIGIIJJJJI
@7937362/1
ggccaccggaaccggaagatcgaagaaagacgccaaacattcggcagcca
+7937362/1
CC@FFFFFHFHHHIJGIJJJJJIJJJJJIJJJJIJJIIJJJIIJHHFFFC
@4496841/1
tttgcgatattttttcggaaaaaagtgagtttaggatatcttacgttctg
+4496841/1
BB@BDFFFHGHHHJJJJJJJJJJJJIJJJHIJIIJIJJJJJJJJJIJIJJ
@7939078/1
ggccatttcttgagagtagagcaatttggcttcttcccccaaggataacc
+7939078/1
@C@FFFFFGHHGFHGICGDHHGIFIIIIGBHIGEHIIIIIGHIGGGCGII
@7940066/1
ggccgatagaatgaagtgaaagtcgaacgttcttctgggcttttcctgct
+7940066/1
CCCFFFFFGHGHHGIIGIIJJIHJJJJDEFHCGHGEAHI<FGII@GACBE
@5902082/1
caccttacaaaataaaatacggcaaagagaagaaaggccgatagaatgaa
+5902082/1
C@@FFFFFHHHHHJJJJJJJJJJJJJJJJJIJJJIJJIJJHEIJJJJJJI
@6532626/1
cgagaatttgaaaagcgagcttcatgatcccctgaaaaatatatcttgaa
+6532626/1
@@@DDDFFHADHHFHIGIBEHGHIJJ@FHHHIJIJJJJJJJJGFIFIGHD
@6532693/1
cgagacaacagcagtctgctcctcctcaacaacaacaacccacttggggc
+6532693/1
C@@FFFFFHHHHHIHJJJJJJJJJJJJJJJJJJJIJJJJJJJJJJJIJJJ
@5903709/1
cacctttttcactcaaccatagctttctcagcgtgttt
+5903709/1
@<@=DDDDHHHHHIIIIIIIIIIIIIIIIIGIIHF:CF
@4504606/1
tttggtaccagataccccgaaaaagtttttaagaaccgtgatggaactct
+4504606/1
@CBDDDEFHHHHHIJJJJJJJJJJJ?FIIJJJJJIJGIHIGIIJJJJIJJ
@1037639/1
caaaaatgtcaaatcatgtcaaaaccccggcgatggttcttcaagagctg
+1037639/1
@C;DDFFFHHHHHIIJIJHHGIGIJHIJJGHIG<FGFHIGGHCHHIJJJJ
@1745752/1
cccgaataccgattctcagccgagctgcccagtttagtggccaactcttc
+1745752/1
BCCFFFFFHGGHHGIEGJIJJIGGJJIIIJIIGIJJF>FHIJJIJJJJJI
@1747937/1
cccgataaagcgttaccagcgcttgaggaagtaacggcagcactattgac
+1747937/1
CCCFFFFFGHHHHJJJJJJJJJJJIJJJJIJFFBGHHIJIC@GHGCGAEH
@3124180/1
gcaggttttttaacagtttgaaaaccttgataaatgaaagaaattaaaca
+3124180/1
?<@7DDDDHFADHBG?EFH@HDHGEGHIIIGIGHI9D>G4?@DCHHAF@F
@2456682/1
ctcttctaacagctttaatgcattgtatgcagcatcatgtttactaatct
+2456682/1
=<?B:BDDHF><?GEHGIB@:IHIICE<AAFEBEHD?B4CA?D?DD<FD9
@3125732/1
gcagtgactgccgccacactcggtatatgttgcgaatcagggc
+3125732/1
@@1DDDDDFHFHHIIEHBFHIGI1:?BDD?D9<?6D@FD>FH6
@3846098/1
taacattgacattctataaagacgttagagaggttcactaaaaaatatta
+3846098/1
CCCFFFFD?FF?HIJFIJIJJJJJIIIJFIIJJGHHIIEIGIJJJJIIGI
@4509997/1
tttgtcatacgtttttgaggcagcaaatttctcaagggcacacggcaaca
+4509997/1
CCCFFFFFHHHHFIIJIIJIIIGHGIGIIJJJJJJJJJGIJJJIIFIJJJ
@1040169/1
caaaaatttaaacacattgcattattgatttcgaggaaataatacgaact
+1040169/1
??14==DDFFFFFAEFDB@@3AFB<@A?HHA?EBF@DDGE4?DFGFEFFI
@1040170/1
caaaaatttaaacacattgcattattgatttcgaggaaataatacgaact
+1040170/1
@@<DD323=DHHFBF@G4AE?C<CHHBHGG@9BFGE?F@GGGIII@FH>@
@1040171/1
caaaaatttaaacacattgcattattgatttcgaggaaataatacgaact
+1040171/1
@@@DD?DFHHHHGIIIAHCCHHGGIHGGHEHFEEE8HHI@BDHDEGHIII
@1040172/1
caaaaatttaaacacattgcattattgatttcgaggaaataatacgaact
+1040172/1
@@CDFDEFHHHHGJJGGGGEHHIJIIGHIIEEHCHHIJGIGGICHIJJGI
@1040173/1
caaaaatttaaacacattgcattattgatttcgaggaaataatacgaact
+1040173/1
@CC7DDFFHGHHHJIJJJJIIIIJJJIJJJIJJJJJJJIJJJIJJIIJII
@1040174/1
caaaaatttaaacacattgcattattgatttcgaggaaataatacgaact
+1040174/1
CCCFFFFFHHHGHJJIJJIIJIIJJHEIJJIJJJIICFCDHGIJJJJJJJ
@1040175/1
caaaaatttaaacacattgcattattgatttcgaggaaataatacgaact
+1040175/1
CCCFFFFFHHHHHJJJJJJJJJJJJJJGJJIIJJIJJJJJIJJJJIIIJJ
@1040176/1
caaaaatttaaacacattgcattattgatttcgaggaaataatacgaact
+1040176/1
CCCFFFFFHHHHHJJJJJJJJJJJJJJGJJJJJJJJJJIJIJJJJJIJJJ
@1040177/1
caaaaatttaaacacattgcattattgatttcgaggaaataatacgaact
+1040177/1
CCCFFFFFHHHHHJJJJJJJJJJJJJJIJJJJJJIIJJJJJJJJJJIJJJ
@2458360/1
ctcttggctagcttctttgacttgccagtgccaatttcgcgg
+2458360/1
11:=4=ABD:ACCE:AEEBCEEEEEE:?AECEECCFIII:DD
@5166484/1
agtgaccacaagcaatgtcaaagagaaggatagcaactaattttacaagc
+5166484/1
=B1=BDFFHGHHHJJJJGHIIJJJIHFHIIJJJJJJJIJJJJJJJIJJJI
@3847887/1
taacgagtagatagctttagaggtaatacactattattaggcactagtta
+3847887/1
B@C?DDDDFHFFHJJJJJIIJJJHJJJJJJJJJJJJJJJJJJIJJJJJJJ
@1042168/1
caaaacatgaccatgatgcactcggccggaccgattcagcccccaccaag
+1042168/1
CCCFFFFFGDHHHHGIIJGIIJIIGGHJIGGEBHGHGHI>CHIHHFFFD@
@6537668/1
cgaggaaataatacgaacttcaattacacaaattagtacaactcctccaa
+6537668/1
@C@DFDEFGHHDHJJGIIIIIJJJJJIJJJIJJIJJCHIJJJJJJJJJJJ
@3129845/1
gcatattacacatccatttatgcaggacttctatctagtttcccacgcca
+3129845/1
@<?=DEFFHHHHHIIIIIIIIIIIIIIIIIIIIIIIIIIIIIIIIIIIII
@5909225/1
cacgagaatttgaaaagcgagcttcatgatcccctgaaaaatatatcttg
+5909225/1
@@@FDFFAHBDDDGGHIFHGGGBGGGGHFHGIIIE@FIHGIGHIGGGFIE
@5909556/1
cacgagccaatcttccgctaccgcgtgttccttaacaacgatctggtggc
+5909556/1
@@@DD@<@DDFCHGEIIHGHGHGDC:@?B?BBFHDAFDDF;FD@@;==CE
@2460922/1
ctgaaaaattccgtcggcaagaagttggccgatttgcagactctcagctt
+2460922/1
B@@DFFFFHHHHHIJJJIIJJJJJJIJJJJJIJJJJJJJIJJJJJJIJJH
@2460923/1
ctgaaaaattccgtcggcaagaagttggccgatttgcagactctcagctt
+2460923/1
CC@FFFFFHGHHFHIIJJJIJIJHHHDGHIJJJJJJJIJJIJJJJJIIJJ
@1045006/1
caaaactatagacaaaccagaattacaggaaatggataattataggattg
+1045006/1
CCCBFFFFHHHHHIJJJJJJHJJJIJJJJJJIIJIGIIIHIJJIJJGIJJ
@1045007/1
caaaactatagagaaaccagaattacaggaaatggataattataggattg
+1045007/1
@@@:DDFFHHHGHJIIJJJJJJJJIJIJJIIIJJJGIEHHIIIJIHIJJI
@1045008/1
caaaactatagagaaaccagaattacaggaaatggataattataggattg
+1045008/1
@C<DFFFFFHHGFGJIGIGGGCIFEFGGGGGGIJJG>FGHHGGI@FGBGH
@4511675/1
tttgtggagaggtactatgtgtgtttggctagattctgtttgacatt
+4511675/1
:?14ADDDHFHHAEHIIJGHIIJJJIJIJIJJIJJJJJJJJJJJJIG
@7314053/1
cttcgactttttactatttttgtatgcacaaaattcgttctacatatgaa
+7314053/1
=BBDB?DDHHHHHJJHIJJJJJFHIJIJHFHIJIJIIIJHJIJJIDGHII
@3850385/1
taactgttcaaattcctcttcctcacgaggacactctaataataaatcct
+3850385/1
CC<DFFFFHHHHHJJJJJJJJJJJJJJJJJJJJJJJJJHJIJIJGIJIJI
@7314309/1
cttcgaggtaacctacgtggacatcgaagaaaaaacattgaccaatcgcc
+7314309/1
?@=;DFFFFFHDHIGIIHGDGFBEGGHIGIIIIIHIIIIEHGHIIIEBDB
@7315128/1
cttcgatcttccggttccggtggccaccagatagttgttaaggaacacgc
+7315128/1
CCCFFDFFHHGHGJEHIIGIFHJIJJIIFGHGIJGHGHIIJJJJIJJJJI
@7315129/1
cttcgatcttccggttccggtggccaccagatcgttgttaaggaacacgc
+7315129/1
CCCFFFFFHHHHHJEHIIBHFGIIJJJJIJIGIIJIGDGHGJJJJJJJII
@7315894/1
cttcgatgtccacgtaggttacctcgaaggattgttcgctagcgatctcc
+7315894/1
@<@?=AD?FFHAF@<CFBAHF9<CFHIHHB9BF>?D:BGGG03?DCDFA@
@5911547/1
cacgattcataaaagtaatataaccttagatttcgaggcaaattgattga
+5911547/1
B@@DDDFFHHHHHJJHIJJJJJJJIJJJJJJJJJJIIJJJJJIJJJJJIF
@5911548/1
cacgattcataaaagtaatataaccttagatttcgaggcaaattgattga
+5911548/1
CCCFFFFFHHHHHJJHIJJJJJJJJJJJJGGJIIJJJIIFGIIJJJIJJE
@6542392/1
cgagtagatagctttagaggtaatacactattattaggcactagttatta
+6542392/1
=?=B4AB?FBFDAGGDECCG3AH>EBHFIFEHFIIFFIIIEIIFFIFIIF
@5913161/1
cacgcatttttaaatttaaaaatttattcaagtcaaaaataatatgtaaa
+5913161/1
@C@DFFFFHHHHHJJJJIJJJIJJJJJJIIJJGIIIGIJGIIIJJJGIII
@5914451/1
cacgctgagaaagctatggttgagtgaaaaaggtgggaaatgttgactgt
+5914451/1
@<?DDFFDGHHHFIHGJJIBFHFGHHIGIGHII9CGHIJGIGIGIJHHIF
@1754539/1
cccgggcccagatggcattcatgcagaaccgattaagaaaggggcagaca
+1754539/1
@@@ADD>DHHFFHIIDFEEGHIII<DFHGHII@BGHCHIIIIFGEG>ADH
@1754540/1
cccgggcccagatggcattcatgcagaaccgattaagaaaggggcagaca
+1754540/1
@@@ADDDFHFHHHJJJJIIIJGEIJIIJJIIFHIGJIIGIJBFGIIJJJH
@1754541/1
cccgggcccagatggcattcatgcagaaccgattaagaaaggggcagaca
+1754541/1
BC8BDFFFHDHHHJJIJJIJJJJJJJJJJJJIJJJIJIJJIIIIJJJJJH
@7950396/1
ggctcacaagatgtggcaatccttgcaggatttacccgtggagggtaaca
+7950396/1
CCCFFFFFHHDHHHIJIJJJJIIIJIJJJJIJIJJJJJGGIIJJJDCHGJ
@6544467/1
cgataaagcgttaccagcgcttgaggaag
+6544467/1
@@@?DDDDFHFHDGH>2;F>B@AFFE@D8
@3135996/1
gccaaacacacatagtacctctccacaaaaagggaaataaacaaggatgt
+3135996/1
@@CFDDDDFFFHBGG<EGCHIIHIIIIIGIIIIIIIIIIIIIIIID@DFF
@3135997/1
gccaaacacacatagtacctctccacaaaaagggaaataaacaaggatgt
+3135997/1
BC;DDFFFGFHHHJJHIJJJJJJJJJJJIJJJJIIIJJJJJJJJJJJJJF
@3852935/1
taagaatatataatatataattgtgtccattattatataatatatcctca
+3852935/1
BCCFFDFFHHHHHJJGIIIJJIJGHHHJJJJIJJJJJJIJIIIIJJJIJI
@7320266/1
cttcgtcactcgcaaatgtagaaggcagattgttaccctccacggg
+7320266/1
C@CFFDDDFFHFHAGHBFAFFGIIIGDGGGGGGHCCHIEFHCHAGH
@3139249/1
gccaaattgctctactctcaagaaatggcctccatgccgagcaagactcc
+3139249/1
C@@FFDFFFDHHHIIJJIJJJIIJJJIJIJJIGIIIGJI@FHIGGHGIGG
@4513845/1
tttgtttgtggacataaaggaaagaaaaaaatgtcaaaattttgcaaatt
+4513845/1
@?@DDDFFFFHDHIIJJJIJIIJJIJJIJJJIJIIJJIJJJJJHIJJJII
@5917537/1
cacggattttatcaatcggccattcgaggctggaagcc
+5917537/1
CCCFFFFFHHHHHJJJJJJJJJJJJJJIJGGHJ?D?;D
@3858505/1
taagtgtgaagctaagttccgtaagtcatctggtcttggtggcctcctat
+3858505/1
:;1=A2AADD:ABEA@EEIDAAEF;CB>FDE42:C???1?D?DDE@DII?
@7323296/1
cttctagcagctttaatgcattgtatgcagcatcatgtttactaatctgc
+7323296/1
CCCFFFFFHHHHHJJJIIIJJJJJJJJJJJJJJJJJJJJJJJIJJJJJJI
@7324102/1
cttctatctagtttcccacgccagtatacagggagtggcgaaaccaacaa
+7324102/1
@@CFFFDBHFFFHJHHIGG>GIGGFHHFIJJJJEHCGIBFGII>FCHHHI
@7325159/1
cttctccaagtttgtgctgggcaaatcaatcaatttgcctcgaaatctaa
+7325159/1
@@CDFEDFHFDHGGAEGHGII9CFEHHGBCEHIGGIGHIIIIGHIIGHEH
@378198/1
aatacgaacttccatagattcaaatgaagtaaacaacatacgtttttcat
+378198/1
@@@DBDDDAFHHHGFHHDHEEEHIIIGHFHHGEEGGGGGHIIGHEGIHII
@7327532/1
cttctcttggtgaacacatactttattcgtcatcgctccccacg
+7327532/1
@@@;;??D:?22?E@<;?DBDHIIEEIFFCDFGI@GFIIIICGA
@380468/1
aatagctcaaaagggaacaatttttatcgagttattgatttcgaggaata
+380468/1
@@@BAD:ADB?FDBGIIEIIIGCHGDH>;GG?FFHC?CGGIGH<GEH@GG
@5176916/1
ataaaagtaatataaccttagatttcgaggcaaattgattgatttgccca
+5176916/1
@B@BDDFDFHHGHJJJJJJJJJIJJIJJJIIIIIJJJJJJJIJJJJJJJI
@5176917/1
ataaaagtaatataaccttagatttcgaggcaaattgattgatttgccca
+5176917/1
@C?DFFFDHHHHHJJJJJJJJFIJJJIGIJJJJIIJIGIJJIJJJJJJJJ
@4518473/1
ttttaacagtttgaaaaccttgataaatgaaagaaattaaacacgctgag
+4518473/1
:B=4=BDFHFHHHJJJJJJJJJJJJJJIJJJIIIJJIJJJJJJJIJJJJJ
@5177578/1
ataaaatacggcaaagagaagaaaggccgatagaatgaagtgaaag
+5177578/1
@@CADFFFHHHH<FDBCD>EDEGGGIIIGEGHIC@DHIII<FGH@B
@3861256/1
taataatagtgtattacctctaaagctatctactcgttatataatcatca
+3861256/1
@@@DDDFFHFFHFJGHGEHHHGGIGIJJIGIGHGGHIGIAIHIJIEHIHG
@3146912/1
gccaccggaaccggaagatcgaagaaagacgccaaacattcggcagccaa
+3146912/1
CCCFFFFFFHHHHJHIJJJJJJJJIJJIJIJIIJJJIJIIIIJJHFFFFC
@3863226/1
taatagtgtattacctctaaagctatctactcgttatataatcatcattc
+3863226/1
?;@AA?=AFHFFHIIIIIIEGGIIIIIEHIIII8CDEAHEHIIG>>BFHA
@3149619/1
gccagatcgataaaaaaatatcgcaatattagaaattttcaaatattctt
+3149619/1
<@<DDFEDHHGDHIIIIGGIIABBGBECE@HGECDGGIIAGGGFHGIEHF
@3149620/1
gccagatcgataaaaaaatatcgcaatattagaaattttcaaatattctt
+3149620/1
CCCFFFFFGHHHHJJJJJJJJIJJJIJJJJIJJJJJJJIGIJJJGIIJJI
@7953771/1
ggcttttcctgcttttttagcagctttaccattcgtcttatcgatgcatt
+7953771/1
@@CBDEFFHGHHHJJJJJJJJJJJJJJJJJJJJJJHIJJJJJJJJJJJJJ
@1763044/1
ccctaatcagctacaacagtcaacatttcccacctttttcactcaaccat
+1763044/1
1=1==ADDDDFHAHHIHHEHHHHEHIHIIIIHHDFIJIIIJJJCFGGGGJ
@4524849/1
ttttacctttgcgcgaaaagtgaccacaagcaatgtcaaagagaaggata
+4524849/1
:?@442ADFH8B:<FE@GIG?DHIIBGHC@?@GGIHIGIIIHIIIGIGGG
@384753/1
aatattgcgatatttttttatcgatctggcttcaatgtttgaatgatgat
+384753/1
@@C1DDEFHHHGHJJJJJJJJIJIGGGIGGGJIIAGIEIIGIGIEDGIGG
@385098/1
aatatttgaaaatttctaatattgcgatatttttttatcgatctggcttc
+385098/1
?@1ADEFFHHHGHJJJJJJJJJJJJJJJJJJJJJJJJJJIJJJIJJIIJJ
@1058027/1
caaaatcatgaccaaaaagtgaacag
+1058027/1
<@?DDDBD?::AAA;CDHII@EEBF9
@1058028/1
caaaatcatgaccaaaaagtgaacagctatcgatacacagtcatagatcc
+1058028/1
@@@DFFFFHHHHHJJJJJJGGIGIJIIJJJJIJIIJJJJJIIIJDIIEF9
@7956335/1
gggaaatgttgactgttgtagctgattaagggg
+7956335/1
@@@ADDDD=DFHHII?CGFBHIIIGIIIIIIII
@7956336/1
gggaaatgttgactgttgtagctgattaaggggtgtattctatatttcag
+7956336/1
@C@DFDFFHHFHHJIIIHD>HHIHGHIJBGIEB1??<DDADGDGHGJJJB
@387089/1
aatcaatttgcctcgaaatctaaggttatattacttttatgaatcgtgat
+387089/1
CCCFFFFFHHHHGJJJJJIJJJJJJHIIJIIJJIJJJJJIJIHIIIGIJJ
@5927562/1
cactaaagttaaccagacaaagcacctatcgaatcgaatattagtagcaa
+5927562/1
@C@FFFDEHFADDFFHEE?CGG@EE?9CF<C?91811090:?D4D??>9F
@1765886/1
ccctcgagtacctcaaaatcatgaccaaaaagtgaacagctatcgataca
+1765886/1
=@@DDDDDAFHHHIGJJJIJJJIJJJJJJGIJDGIIIIIIJIJJIJIJJJ
@7334163/1
cttcttttccggaaaatgctcgaaaactcaattggcgcacattcagcagg
+7334163/1
BCCADFFFHHHHGJJJJJJJIJJJIIJJJJJJJJIIJJJIJJJJIJJJJJ
@7337271/1
cttgaacgaagttgtggagagatttataagactacaagaagagagtggac
+7337271/1
CCCFFFFFDHHHHIGHIFHEHGIIJJJIJJJJIJJJJJJJJJJIJFHHII
@7960658/1
gggacatgcacatctcttggagccagccaatgggattgcccatcactttg
+7960658/1
CC@FDFFFGGHHHIJJGICGIDHIIECHHIGIECIJICHHIIGIIJIIJE
@3163709/1
gcccctttcttaatcggttctgcatgaatgccatctgggcccggggctct
+3163709/1
@@8BDDDD<DHAHGBFHEGGIIIIIIEIIGIIIIIIIIIGHHGGEIE:CC
@5182958/1
ataaacttttttcgggtttggaaaaatttcaaattgttcaggtaaaatct
+5182958/1
CC@FFFFFGHHHHJJJ?GGGIJJJJJJIIIIJGIJJHGIIJJIJJJJJJI
@7961306/1
gggactaccacacgaaaggcagttcaccatcgcttgtcatgtgttgaaat
+7961306/1
CC@FFFFEHHHHHJJGHIIJJGEEHIJJJGIHGIGIJIJJJII?FGFBHG
@1064050/1
caaaattcgttctacatatgaaacatgtcagttatatattcacctttata
+1064050/1
@@C=DFFFHFHGHIIIGHJJJJJIJJJHHIIIIGGGGIIJJGIJIJJIJH
@1064051/1
caaaattcgttctacatatgaaacatgtcagttatatattcacctttata
+1064051/1
C@CFFFFFGHFHHJJIIIGJGJIJJIIJJJIHIIIIJJJJJJJJJJJJJJ
@6560417/1
cgcaaaggtaaaatcgttctagacatactttatgctcttgacatttcgtt
+6560417/1
@@@DDDEDDDFHHEABAFGGHHIGCHGIJJJIJFIGGIJIJIJJJJJJJI
@3165047/1
gccctattgaaaaccttgtagtggattcctaatattttttagtgaacc
+3165047/1
CCCFFDFFGHHHHIJDHHIGECGFECHGHDFGA<FHIJJIEABFGIBG
@3165048/1
gccctattgaaaaccttgtagtggattcctaatattttttagtgaacctc
+3165048/1
@@?:DDDDHFHHHIIIIGGIIHIIGGHHHHIIDAHIIIIIECB<FEGIEG
@3165242/1
gccctcctcgccaataaaccattcgtcattggtggactgctgatggtttt
+3165242/1
@CCFFFFFHHHGHJGIJJJJJJJJJHHIJJJJCGIFGHIJJJIJIJFHII
@1769025/1
cccttaatcagctacaacagtcaacatttcccacctttttcactcaacca
+1769025/1
;?@DDDDADFDFBG>@G?FFIG@EHDBCHHG<?;FCEGCHGGCDGGCDHH
@6562424/1
cgcaacagcaacctggagcgagacaacatcacccttcacctccacaacaa
+6562424/1
CCCFFFFFHHHHHJJJJJJJGG?DDC=?BG<FHIGHIIJJJJIJJJJJJI
@7340719/1
cttgaataaatttttaaatttaaaaatgcgtgtgtgcaggtatatttatc
+7340719/1
CCCFFFFFHGHHHJJIJJJJJJJJJJJJJIGIIJJJIGIJGIIIJJJIJC
@6564516/1
cgcaataagtgatacaagaaaatatacagactaaagaaacgctcgtgggg
+6564516/1
@;?DFFFFHFHHFIJJJJJJJJJJJJJJJJIJJJJJJJJJIJIJJFGHJI
@1771146/1
ccgaaaaaagtttatttatcatacacaggtaaacagttgtacagtagagg
+1771146/1
<@@FFDDDA>?DFGHHGHICHHIIGIIEEBDCCGGI??FHHIGEHGII@?
@2480752/1
ctgaatgtgcgccaattgagttttcgagcattttccggaaaagaagattg
+2480752/1
??<ADDDBFFHDHJDIAFIIIGGGGEGCGFGGGAGGFFHIIIIIDGEIIJ
@7344100/1
cttgacatttcgttaaagaaccacaaaatgtgacatatataaaggtgaat
+7344100/1
=1:BDFFFHHHGHIJJJFHIJJJJJJJJJJIJIJJJJJJJJJJJJGHIJJ
@3875673/1
tacaaatttgactactgtatagctttcttctcttggtgaacacatacttt
+3875673/1
@B@DFFFFHHHGHIJJGHGIJEHIIJJJJJJIJFIIGIIJJGJJJJJJJJ
@1068808/1
caaacacacatagtacctctccacaaaaagggaaataaacaaggatgtaa
+1068808/1
@B8DDBDFHHHHHGHIIJJJJJJJJJIJIHIJJIJJJJHIIIJJIJIGID
@3877128/1
tacaagtggaccagcttgcagttcactcatacgagatgtcaattctttaa
+3877128/1
CCCFFFDFHHHHHJJJJJJJJJJJJJJJJJIIJIJIIJIJJJJJJJJJJJ
@7970226/1
gggcactatataaaaaattacattcagtatcgatagataatattgatgat
+7970226/1
@@7DFFFFHHHHHIIIIJJJJJJJJJIIIGGIJJIJJJJJJJJJHIJJII
@7970352/1
gggcagacaacttcatgtacaaatacctcaccttacaaaataaaatacgg
+7970352/1
BCB=DDFFGHHHHIJJJIJJJJJJIIJJIJJIIIJJIHIJIIGIIJJJJJ
@2486263/1
ctgacatgtttcatatgtagaacgaattttgtgcatacaaaaatagtaaa
+2486263/1
@@@1ADFFHHHGHIJJJIIIJJIJIJIJJIGHGIIJIJIIIIIJJIHIJJ
@2486264/1
ctgacatgtttcatatgtagaacgaattttgtgcatacaaaaatagtaaa
+2486264/1
BB1ADFFFHHHHHJJJJGIIIIJJJJJJJJIGEIJJJJJJJJJJJGIIJJ
@2486265/1
ctgacatgtttcatatgtagaacgaattttgtgcatacaaaaatagtaaa
+2486265/1
CC@FFFFFHHHHHJJJJHHJJJJJIIIJJJJHIIIJJJJJJJJJIIGGIH
@3171677/1
gccgatttgcagactctcagcttcaacgccaaggacttcaactttgttca
+3171677/1
B@@FFFFFHHHHHJIJIGIGJIJJJIHIIGHGIGHIJJGJJIIGGIHHIJ
@7972064/1
gggcgccatccacgagccaatcttccgctaccgcgtgttccttaacaacg
+7972064/1
B7@DFFFFHHHHHJJIIIJJJJJJJJFIGIJJEHF@@4CEH>GHHEEH;4
@1072803/1
caaacattgaagccagatcgataaaaaaatatcgcaatattagaaatttt
+1072803/1
@C?DDFFFHHGHHJJJJIIJJJJJJIJJIIJJCHHHJJJJJJJJJJJJJJ
@1072804/1
caaacattgaagccagatcgataaaaaaatatcgcaatattagaaatttt
+1072804/1
CCCFFFFFHHHHHIJJJJJJJJJJJJJJIIJJIJIJJJIJJJJJJIJJJJ
@3883373/1
tacatattatttttgacttgaataaatttttaaatttaaaaatgcgtgtg
+3883373/1
B@@BDFFFFHHHHIHGHIJIJJGJHJIJJGIIJGIIJJJIJJJJJJIIAG
@4535555/1
ttttccgaaaaaatatcgcaatagctcaaaagggaacaatttttatcgag
+4535555/1
:B1=ABDDHHHHHIJJIIIIIJJIIJJJIJJIJIIJJJJIJJJJJJIIII
@3883808/1
tacatgaagttgtctgcccctttcttaatcggttctgcatgaatgccatc
+3883808/1
BBC:DDEFHHFHHIJIIJJJJJJIJJJJGIFEGGIJIJJJIIJIEEIIIJ
@1075558/1
caaaccttgcaaattttcaatcatgaagcaagattttacctgaacaattt
+1075558/1
@@81ADDDDBHHHIIIII@EGHGIGGEIGIIGGHIIGIGHGGHIGHHIII
@1075559/1
caaaccttgcaaattttcaatcatgaagcaagattttacctgaacaattt
+1075559/1
CC;DFFDFHGHHHIJJJJJJJJJJIJJJIJJIJJJJJJJJJJIJIIIJJJ
@1075560/1
caaaccttgcaaattttcaatcatgaagcaagattttacctgaacaattt
+1075560/1
CCCFFFFFHHHHHJJJJJJJJJJJJJJJJIIIIJJJJJJJIJJJIJIJJJ
@1076721/1
caaacgtagacaatattattataaacgg
+1076721/1
??;=B?D?3CDD>?EI@EDF>FB4CEE;
@4539836/1
ttttgaatagaccaaccatgatcatgggcgctgacgtcactcatcccagc
+4539836/1
@?@ADDDDH?FDFHHGCEHCGGGE4FFGB@DD0@ADG<67?<FE=BFHEE
@3174554/1
gccggatctacagacccagaaaattcggccgtagttcgatacgcttcacc
+3174554/1
?@@:DDDFHDGF?GGGG?EBHGICHHAEEHI@FHGGEGDHEHIIHIIGEG
@1778450/1
ccgaaggaagccaagggctcggctgctcatcatgccctcgagtacctcaa
+1778450/1
CCCDFFFFGHHHHJJJJIJJIJJIJGAFFGIJJJGHICGBBG8BFF@F;D
@395536/1
aatgaagtgaaagtcgaacgttcttctgggcttttcct
+395536/1
@@@DADDACFFFDCE?;:AC3:A;F@B?@D;?DF@4D<
@5197092/1
ataacattgacattctataaagacgttagagaggttcactaaaaaatatt
+5197092/1
CC@FFDFFHHHGHJJJJJJJJJJJJJJJJJJJJFFGHGHJJJJGIGIJJH
@5198128/1
ataacgagtagatagctttagaggtaatacactattattaggcactagtt
+5198128/1
CC@FFFDFDHHHHJJJJJJJJJJJDFHGJJJJJJJJJJIJIJFIIJJJHI
@2492901/1
ctgagagtctgcaaatcggccaacttcttgccgacggaatttttcagcgt
+2492901/1
BB@ADDFDHHHGHIJJHGIIIIIIIJJIJIIJIHJIJAHIIJJJGIIIIC
@1081723/1
caaacttttcggggtgcaatcttcttttccggaaaatg
+1081723/1
???1:BDD?DDD1C1@EDE9B@EEEC@DDDDAADDDE3
@1081724/1
caaacttttcggggtgcaatcttcttttccggaaaatgctcgaaaactca
+1081724/1
C@@FFFFFHHHHHJ@FGBHIJJJJJJJJJJJJGJJIGIIJJJJJJJJJJJ
@3178082/1
gccgtcctcttctagcagctttaatgcattgtatgcagcatcatgtttac
+3178082/1
CC@FFFFFFBHBD@CGGGGGIJGIHIJIGIEHGGGGIJIIIIGHIGIJGI
@1083478/1
caaagaagctagccaagagaatggcggctcacaagatg
+1083478/1
@@<DDFFDHHHHFIIIIJJJJJJJIIJGG<9?BF888B
@2495570/1
ctgagccgtcgcggcatcactcccaaatacgaactggtccaaatcgaggg
+2495570/1
@@@ADDDDFHHHDGD@AFDGBFHHEGIEGHD?BHGHICEIIGIEEE6?BC
@2495571/1
ctgagccgtcgcggcatcactcccaaatacgaactggtccaaatcgaggg
+2495571/1
@@@DDDDDFFFDFF6C6D<F?GFF;FEEEDFFFEFFF;DFFEI>>;ECBB
@7978061/1
gggggcaagattctggcatctaatttttcaaatgcgctagaaactgaaaa
+7978061/1
@@<DFADFFHHHBHBGHIEABHEHGIGIIICCFDHAGHIIIIHIIHIIII
@401731/1
aatgtcaagagcataaagtatgtctagaacgattttacctttgcgcgaaa
+401731/1
?@:DDFFFFFHHHJJJJIIFHHIIIIJJGIIIIJJIIIGGIJJIJJJJJJ
@6579514/1
cgccaattgagttttcgagcattttccggaaaagaagattgcaccccgaa
+6579514/1
??;B:D?D<4C2CEE4<<<?8ACEF4C;E:DDI3?D9?BD<49DDII05A
@6579515/1
cgccaattgagttttcgagcattttccggaaaagaagattgcaccccgaa
+6579515/1
???D?DDDDHH2CDHGG=F<CFHGIEI?HGHII9;F9?9DDHIIIIIA8F
@6579516/1
cgccaattgagttttcgagcattttccggaaaagaagattgcaccccgaa
+6579516/1
@<@DDFDFAFDFHHHAGBFGHIIGGHHIEIIGIIAGHBDFHIIEHEBEHG
@6579517/1
cgccaattgagttttcgagcattttccggaaaagaagattgcaccccgaa
+6579517/1
@C@FDFFFHFHFHJJJJEHGDHEGGIJIGGJIIHIJGIIJJJJJIIJJIG
@4542995/1
ttttgagctattgcgatattttttcggaaaaaagtgagtttaggatatct
+4542995/1
CCCFFFFFGGHHGJJJJJJIJJJJJJJJJJJJJIFFHJGIJIJJJJJJJJ
@1787809/1
ccgagatgtagtacacgacgaatgatgtgataaatatacctgcacacacg
+1787809/1
@@@1DDDDH<FFHIIIIIIIIIIIIIIIIIIIIIIIIIIIIIIIIIIIII
@1787818/1
ccgagatgtggtacacgacgaatgatgtg
+1787818/1
??<7;DBDHAB:<ED>G1FE@CGID9?1:
@1787819/1
ccgagatgtggtacacgacgaatgatgtgataaatatacctgcacacacg
+1787819/1
@<@B;DDDDFDAFFGIEEHBEFHIIIGCGDHGGDHIIGDB@GGHGGIHIB
@3180857/1
gcctaataatagtgtattacctctaaagctatctactcgttatataatca
+3180857/1
B@1ADEFFHHHHHHHIJJJHIJJJJJJJJJJJJJJJJIIJJJJJJJJJJI
@3183022/1
gcctcttaaatttaactgaaatatagaatacaccccttaatcagctacaa
+3183022/1
CCCFFFFFGHHHHIJJJJJJJJJJJJJJJJJJJJJJJJIJJJJJJJJIJI
@5204507/1
ataataaaaatttatagttttttgcatttttattcggcttattgtaatat
+5204507/1
@=@DFFFFHHHHHJJJJJJJJJJJJJJJJJJJJJJJJJJJJJJJIIJJJJ
@5204508/1
ataataaaaatttatagttttttgcatttttattcggcttattgtaatat
+5204508/1
@C@FFFFFHHHHHJJJJHIJJJJJJJJJJJJJJJJJJJJJJJJIIJJJJJ
@5204679/1
ataataaatacatatcatatcatcggggcactatataaaaaattacattc
+5204679/1
@@@DDFFFHHHHHJJJIJGIJFIJJEAHGGHGIJIIIJJJJJJJJJJIIJ
@1793173/1
ccgatgatatgatatgtatttattatattgtgaaaagggagcatttattt
+1793173/1
@;?ADDDFGHHHHIGIHBIIIHIIIIIFIIFHIIIIIGIFFHHIIIIIII
@5205585/1
ataatacgaacttccatagattcaaatgaagtaaacaacatacgtttttc
+5205585/1
CC@DFFFFHHHHHJJJIJJIIIJIJJJIJJJGGIJJIJJIEHHIEHIJJJ
@7367393/1
cttggatcttgctactaatattcgattcgataggtgctttgtctgg
+7367393/1
@@8=D;D?FHBBDF@EEGH<FIEDBHGD7@FFHICBBBGHG4CCD;
@7989462/1
ggtaaacagttgtacagtagaggataaaccaattgagcacacttttactt
+7989462/1
?B1ADEEFHHHHHIIJJIIIIJJJJJJIGGGHIGHJJJJJJJJJJJJJIH
@7989638/1
ggtaaacgctctagctaatagacgaatatgcttaaactccacgttgatgg
+7989638/1
BBBDDFFFHHHHHJJJIHIJJJJJIJJIFJIJJJJIIJIIHJJDHHIFII
@7371994/1
cttggcttccttcggagttttgcctgttccgtagcagacggccac
+7371994/1
CCCFFFFFHHBHDEIAFAEHIGIICG9FGGGCGGEC>FF:DDG6;
@7990051/1
ggtaaagctgctaaaaaagcaggaaaagcccagaagaacgttcgactttc
+7990051/1
?71ABDFDFFHHHEHIGGA>FHIGHICFGIGEGGIGIFGHDHEGGBBHHI
@7990052/1
ggtaaagctgctaaaaaagcaggaaaagcccagaagaacgttcgactttc
+7990052/1
B7BDFFFFHHHHHJJIJJJIJJJJJJJJJJJJJIIJIIJIHIJJJJIIJJ
@1794457/1
ccgattcagcccccaccaagggaagggggcggcccccatcccaa
+1794457/1
?;???DDDD>??AHFHIIIIIIGEEEHIA<GEBBBBB69CBB>A
@7991707/1
ggtaactgttcaaattcctcttcctcacgaggacactctaataataaatc
+7991707/1
@B?DFFFFFHHHHJJJIJJIIIIHJIJJJFHIIIIJJJJEIGIHIIJJIG
@1795392/1
ccgatttgcagactctcagcttcaacgccaaggacttcaactttgttcag
+1795392/1
@@<?BDDFDHDHFIIBFHIIIIIIGIGHIIIIIGIIIIIHGIIGGGGHIB
@3897689/1
tagaaaactacagatatataaaatcaagagtaactgaaactgagactgaa
+3897689/1
CC@FFFFFHHHHHJJHHIJJJJJJJIIJJJEHIIIIJJJJJIJIIJIIII
@2510418/1
ctgattaaggggtgtattctatatttcagttaaatttaagaggcttttaa
+2510418/1
=1=DDDEDBB?D0<EHIBF@EHGIICDGF??CE@FDGEHIGG?GCHIACB
@5208961/1
ataatcatcaatattatctatcgatactgaatgtaattttttatatagtg
+5208961/1
@@CDDEFFHDHHHJJJFIGIJJJIIJJJJJJIIIJ>FIIJJIJIGIEHIH
@7373773/1
cttgggggaagaagccaaattgctctactctcaagaaatggcctccatgc
+7373773/1
?BBBDDDFHHHHHJJJJJJJIGIJJJIIJJJJJIIJJJIGIIIJJJJIII
@7373774/1
cttgggggaagaagccaaattggtaagtctctactctcaagaaatggcct
+7373774/1
BB:DDFFFFHHDHGIIGIJIJJJFHJJHIIGIIJJJJJJJJJJJJGJJJJ
@7376559/1
cttggtcggaaaagtaacgcccgaacaagccaatcagaccaacggaacgc
+7376559/1
?@8ADBDDFDAFFB22CGFFFIFDGIIIFIIFIIIFF<CCFFIII?EF>B
@7377016/1
cttggtgcagctatccactttgccagtggccgtctgctacggaacaggca
+7377016/1
CCCFFDFFHHHHHJJJJJJJJJJJJJHIJJJJGJJJJJJJIJJJJJJIJJ
@4552585/1
ttttgtcgaagatctctgtgagaagacagaagaatcgctagtcagaattt
+4552585/1
B?@BDDEFHHHHHJJJIIIIJJJJJJIJIJJIJJJJJIJJJHHIGHIIJJ
@7996892/1
ggtatatttatcacatcattcgtcgtgtaccacatctcggatcttgctac
+7996892/1
@@@DA?D?FHDFD@EHIGCGHFAAEHAF;BF>>8EHDB?C6;D<G4B@?B
@1801529/1
ccgccacagcaacaacctcgagcgagacaacagcagtctgctcctcctca
+1801529/1
CCCFFFFFGHHHHJJJJGJJJJJJJJJJJJJJHJIJGIJJJJJJJJJJJJ
@3189861/1
gcgaacaatccttcgaggtaacctacgtggacatcgaagaaaaaacattg
+3189861/1
CCCFFFFFHHHHGJJIIJCFHIJIJJJFHHIJJJJIIJJIJJJJIJIGGA
@7382703/1
cttgtagtggattcctaatattttttagtgaacctctctaacgtctttat
+7382703/1
BB4ADEFDHHFHHIJGIJIGIJJJJJJJHIJJJJJIJIJJEIJJJJJJJJ
@7382995/1
cttgtatagcttccgtcggagttgctctagataaatcgtaatctttcaag
+7382995/1
@@C?DDFFHHHHGJJFGGGDGAEBFAGGIIIJIIEIJIDGDHIIJGJIEC
@3193970/1
gcgacggctcagcaactcctggaggacgctgacggg
+3193970/1
BCCAFDFFGHHHGIJJIJJJIJIJIFIFHGIIIIII
@1095958/1
caaagcgcaacctgtgatagagtttatgtgcgaagtcctggacattcgag
+1095958/1
CCCFFFFFFHHHHJIGHJIIIJFHHIJJIJJJIJGHIJIJIIIJIIIJIJ
@2515187/1
ctgcaaacttgtaaccaatgtgtctttcaaatttatcgtatccatctaac
+2515187/1
CCCFFFFFHHHHHIFIGIIJFGHJGJJJJJJJJJJJIIJGIJJJJJJJJJ
@6595068/1
cgcgaaaaccattatgttttactaatttttcaataaagtacactttattt
+6595068/1
?@?DBDFFBHBBHDFBCGHIGGGGIIIIIIDFHGFHIH?DHIGEHIIIII
@6595096/1
cgcgaaaagtgaccacaagcaatgtcaaagagaaggatagcaactaattt
+6595096/1
CCCAFFFFGDHHHIGIIIIGIIIIFHIGGHDHIIIIGIIGGIIIIIGGGI
@6595358/1
cgcgaaattggcactggcaagtcaaagaagctagccaagagaatggcggc
+6595358/1
@@CFDD?DFFHDDHGGGIGGFACHHGFGIIIHIBHIIFCHIEGHFFAFHA
@4556947/1
tttttatacaaaagaatctgaaaattgtaaatctacacaaaaatgtcaaa
+4556947/1
?@@ADDFFHHHHHEHIGIJJJJICHIIFHIJJFIJJJJJJJIJFIGIJJJ
@2519426/1
ctgcacacacgcatttttaaatttaaaaatttattcaagtcaaaaataat
+2519426/1
CC@FFFFFHHHHHJJJJJJJJJJJJJJJJJJJJJJIHIIGHJJIJJJJJJ
@4557909/1
tttttatcgagttattgatttcgaggaataatacgaacttccatagattc
+4557909/1
=1:=ADDDA?FDDEHHGEFEHHI@FBDHIIGIGIIIIEHIIIIGIIIIIH
@4557910/1
tttttatcgagttattgatttcgaggaataatacgaacttccatagattc
+4557910/1
==1AB2=?D3C<C<CE::?FF@;?FFCD<EEBED=DDADEEICEC<DEED
@2519795/1
ctgcaccaagcattggtggcgattggtcaatgttttttcttcgatgtcca
+2519795/1
@@1BDBDDFFF;FGFFFFIIIEEFIIFIIIICCFFFIIBFIIIIIIIIEF
@2519796/1
ctgcaccaagcattggtggcgattggtcaatgttttttcttcgatgtcca
+2519796/1
CC@DFFFFHHGHHJJIEGIIJGHHEH:CGIGCBGIJJJAGHF=@FD@CHC
@3195726/1
gcgagcttcatgatcccctgaagaata
+3195726/1
?@?DD<?DAFA>4CFFGEHIIIAEH<<
@7389253/1
cttgtggtcacttttcgcgcaaaggtaaaatcgttctagacatactttat
+7389253/1
?@@BADDAFDFDHIIBFED:1EGBF1?FHI<?BDH;D>DDGBCEDGIHGH
@7389254/1
cttgtggtcacttttcgcgcaaaggtaaaatcgttctagacatactttat
+7389254/1
@@@DFDDDFHHFHIIA@AD@:EF:F?@FGI49?BD=;<<FHID>FGHIBC
@3196329/1
gcgagtgacgaagagttggccactaaactgggcagctcggctgagaatcg
+3196329/1
BC@DFDDFGGGHHIJGHGJJJJJJJJJJJJIJGIJJJJJGIGIIJIJEHG
@8000265/1
ggtcaatgtttttttcttcgatgtccacgtaggttacctcgaaggattgt
+8000265/1
B@?DDFFFFHHHHJIIJJJJJJJJIJJJJHIIJGIIIIJJJ<GGIJIJJJ
@3197780/1
gcgatgacgaataaagtatgtgttcaccaagagaagaaagctatacagta
+3197780/1
@C@DFFFFGFHFDIJGAFFFHHHIJGIJIJJDGGIGIIIEFIJJJIIIGI
@3197781/1
gcgatgacgaataaagtatgtgttcaccaagagaagaaagctatacagta
+3197781/1
B@@FFFFFHFAHFGIJ@FHHFHHJFIIIJIIJIIIJJIEGIIJJGGIIDG
@5218454/1
atacactattattaggcactagttattaattataatcatcaatattatct
+5218454/1
=@=4ADBDDHFHHCHBHIGEG@CHHI>?:AC@BHF<?EFBHHIIEGIIII
@3199393/1
gcgcaacttgtgctggagcacattatggtgtttttgattttcgcagattc
+3199393/1
@@@;DDDDHH?BD>BH;FBEGDFHDHHG4CCFHIIBDGIIIDFGIIIIGE
@3200872/1
gcgccaattgagttttcgagcattttccggaaaagaagattgcaccccga
+3200872/1
@@@?D8AAF>?F?@FEHIIEFGGIEHEEG?FH0BHDCH9DBDBFDFHAGG
@5961969/1
cagacaacttcatgtacaaatacctcaccttacaaaataaaatacggcaa
+5961969/1
@@@7DEFDHHHHHJJIJJJJIJIJJJJJJJIJJJJJJJJJJJJJJJJJJJ
@5961970/1
cagacaacttcatgtacaaatacctcaccttacaaaataaaatacggcaa
+5961970/1
BC<DFFFFHHHHHJHIIJJIJJJJJIJJJJJIIIIJJJJJJJJIJGIJJJ
@5961971/1
cagacaacttcatgtacaaatacctcaccttacaaaataaaatacggcaa
+5961971/1
CC<DFFFFHFFHHJ@GIJJJJIJJIJJJJJJIGGGIAFEGGIIJJJIIJJ
@5962018/1
cagacaagaaacatgataagatatgctgcaacctctactacagtacgcaa
+5962018/1
B@C1DDFFHHHHHJIJJJJJJJIJJJIJJJJJJJJJIIIJIJJHIIJIJG
@3906185/1
tagatccaatcctataattatccatttcctgtaattctggtttctctata
+3906185/1
@CCDDDEFHHGHHJGGIGHHIJIIJJJJJJJHIFHIJFIJGIIJJIJIJI
@6598807/1
cgcgcgtaaagtgaccaaagcaaagacgcaataagtgatacaagaaaata
+6598807/1
CCCFFFDFHHHHHJJJJJIIJJJJIIIJJJJJIJJBGIJJIJJJJFFIJJ
@2523483/1
ctgcataaatggatgtgtaatatgcgtgtccacgcaagtacctgctggaa
+2523483/1
CCCFFFFFGHHHGJJHIFJJJJJJIJIHHIJJIJJJGIHGHJJJJJJIIJ
@1099446/1
caaaggggtggaccacaacaacagcgtaggcctcaggataggcagcagac
+1099446/1
CCCFFFFFDHHGHJJJJJIIJJJJJJHIJJJJJJJJJIIEIJIJJJJJJI
@3907093/1
tagatttcgaggcaaattgattgatttgcccagcacaaacttggaga
+3907093/1
@@<1DDDFDHFHHGIJJIGIJJIJJJJAGIIGIIEHIG@HIJJJFHA
@3907752/1
tagcaactaattttacaagctatactttgcatagaattagtggttttttt
+3907752/1
@C@FDDFFHHHHHJIIGIIJJJJJIJJIIHIIJJJJIIFEDFHDHHIIII
@1812901/1
ccggaagatcgaagaaagacgccaaacattcggcagccaagaacttgctg
+1812901/1
@?@DDDDFHHHHHIGIJIJJJJJJJJIJJJJJFHGHFJJIIJIJJJIJJG
@5966600/1
cagacggccactggcaaagtggatagctgcaccaagcattggtggcga
+5966600/1
@@@DB@DDFAFDHIIFIIG9CFFHIGEIEIGIGEEHIIIGIIBFHCG@
@3202985/1
gcgctggtaacgctttatcgggttctgctaagtggtaagtagagggtaag
+3202985/1
CCCDFFFDFHHHHIJJJJIJJJGHIJJJJJJJIIJIIIJHIJJJJJ?FHI
@5225377/1
atacttttcaaattttcttttaaatttcatattctcataatacttttccc
+5225377/1
CCCFFFFFHHHHHIJJGIJIIJI<CHHIIIIJJHIIGHIIHIIIJIJIII
@5226536/1
atagaagataatcagacaattaatagaaaaatgacagaaggacagacaag
+5226536/1
=11ABDFFHHHHHJJJJJJJJIIJJJJJJIIIJJJJJJJJJJJIJJJIJJ
@5971702/1
cagagatcgaatgtgtgcagaatcagcactgaatcaaaaaattctccatc
+5971702/1
BCCFFFFFHHHHHHIDAHHIJJIIJJIJJJIJJJIGGIJJJJJIJJJJJJ
@7397761/1
ctttaacgaaatgtcaagagcataaagtatgtctagaacgattttacctt
+7397761/1
@@?DDDADHHGHGIJJGFGBGGEIHHIHIIIIGGDGHIIJGGIJIIJJJJ
@1814035/1
ccggaatcaacatcgcatgctgaataatatcacacatgattcctgttctg
+1814035/1
??@DDDDD>FDFDHIIB;A?ABFDGEEG<EGEGGEII>9DG>GGIHIIG@
@3909631/1
tagcagaacccgataaagcgttaccagcgcttgaggaagtaacggcagca
+3909631/1
C@CFFFFFHHHHGJJJJJIJJJJJIIJIJJJIJIIJIJJFGGIIJIIHB9
@418868/1
aatttaaaaatgcgtgtgtgcaggtatatttatcacatcattcgtcgtgt
+418868/1
CCCFFFFFHHHHGJHIIJHHIIIJGHJJJJIJIJIJIJIJJJJGDHIDF@
@6602764/1
cgcgtaaagtgaccaaagcaaagacgcaataagtgatacaagaaaatata
+6602764/1
@<<DDDDDHFHFFIJJJFIIJJJIIJJIIIEHGDGIJJGJIIJJJIEIIJ
@2532161/1
ctgccttctacatttgcgagtgacgaagagactctcagcttcaacgccaa
+2532161/1
?@;ABDDDFHDDFBHG?GEHHGHIIIGDD8DGHHICGGGGHHIIB7;FGH
@2532162/1
ctgccttctacatttgcgagtgacgaagagttggccactaaactgggcag
+2532162/1
@@@FFBDFDBFHGIIBGGIGCFEH;BHGBHHGI@EFGGHIGIIG>DCDAH
@2532163/1
ctgccttctacatttgcgagtgacgaagagttggccactaaactgggcag
+2532163/1
@C7BDDFDFHHFDIJGGGBH:FFHGEIG>DFGGIIIEIAEIJJIIJJFII
@2532164/1
ctgccttctacatttgcgagtgacgaagagttggccactaaactgggcag
+2532164/1
CCCFFFFFFFHFHJIGIJIJFFHJIJJGHIJJGIIGJJJJJJJJIEFGIG
@1816349/1
ccggacctacacccattgcagtaaatgatacatcagtattgatacataaa
+1816349/1
CCCFFFFFHHHHHJJJJJJJJFHJJJIJJJJJJIJJGIIJJJJJJJJIJI
@3913125/1
tagctgttcactttttggtcatgattttgaggtactcgagggcatgatga
+3913125/1
B@7BDFEFHHHGHJJJIJFHIJJGJIJJIJIGGGFHIHIJIJJIIJIJJJ
@1107824/1
caaatacctaaaccttcccactaaagttaaccagacaaagcacctatcga
+1107824/1
CCCFFFFFHHHHHJJJJJJJJJJJJJIJIIIJJJJJJJHIIJJJJIJIGH
@1107862/1
caaatacctcaccttacaaaataaaatacggcaaagagaagaaaggccga
+1107862/1
@C<DFFFFHHHHHGIJJIJJJIJJJJIIJIIIIIIJJIJIIJIGGIIIGE
@2535730/1
ctgcgggacatgcacatctcttggagccagccaatgggattgcccatcac
+2535730/1
@@<B?DDDHFF?CEB?EGHIIIIACA@FBFDGE3DB?BB?DBHHGIGGAC
@3205374/1
gcggaatttcaacacatgacaagcgatggtgaactgcctttcgtgtggta
+3205374/1
@@@1;DDFHGHHHGHIGCGIIIIIIIIIIHGIIIIFGHIGIIIGIHGGFH
@5233988/1
atagtgtattacctctaaagctatctactcgttatataatcatcattcaa
+5233988/1
?@@A=A=AFBDFBFFFFFIEIIIEIIIIIII;CBGBFFFFFIDDAGFIII
@423160/1
aatttgtgtagttgaagttcgtattatttcctcga
+423160/1
=:1A4=2A=?DD<C@EFBE<1<CFFHFEHHII<C8
@5979935/1
cagatatcgacatgaggtacaaatgtagcatatttgttttgctttgttta
+5979935/1
@@7?:?BDFFF:DFGE;C:A??F@AA<AB@9CF?F@:CG@DCDGIEFFFF
@5236364/1
atataatcatcattcaaacattgaagccagatcgataaaaaaatatcgca
+5236364/1
@@@DFDFFHHHGHIJJIIJGIHHIHEHIJJ@HHHEHIJJHJJJJJJADGI
@3208608/1
gcggctcacaagatgtggcaatccttgcaggatttacccgtggaggg
+3208608/1
@@;DDFFBHHHDD@FBGHGGIIIIIIIGIIEIIIGIIIII?FGFHBA
@3916127/1
taggattggatctatgactgtgtatcgatagctgttcactttttggtcat
+3916127/1
@@@DDDFFHHHHHJJEGIIIIJJJJIGHJJIJIIHJJHGHIIJJDGHIGH
@3916128/1
taggattggatctatgactgtgtatcgatagctgttcactttttggtcat
+3916128/1
B@@@DDFFGHHGHJIJJJJIHHHIJJJHEHIIIIAGICHIJIJJBGBGHG
@4569662/1
tttttttctaaaatcaatttacatattatttttgacttgaataaattttt
+4569662/1
=@@=ADD?DDFFF:<:C<DH@EEBCEGAFFGII@?GFFAGIBEGFBFFII
@5982306/1
cagatcgataaaaaaatatcgcaatattagaaattttcaaatatcttcgc
+5982306/1
CCCADFFDHHHGHJIIGGGGIJJGHGJJJIEIGIIJGGGIIGCHGJIJII
@5982307/1
cagatcgataaaaaaatatcgcaatattagaaattttcaaatattcttcg
+5982307/1
?81==BD;CDDDDEIDIIEB?@DDADEEEDEA?DDEEDEIDDDAD>DCCD
@5982308/1
cagatcgataaaaaaatatcgcaatattagaaattttcaaatattcttcg
+5982308/1
B@@BDFFFHHGHHJJJDIGHJJJIJIJJJIIIIIJJJJIJJIGHIIIIJJ
@428841/1
acaaaataaaatacggcaaagagaagaaaggccgatagaatgaagtgaaa
+428841/1
@@;:BDDDDHHHFIIIIEHIIGDIGIIEGB>GHGGEGGIIIIIIIDHHGG
@7409926/1
ctttattcgtcatcgctccccacgagcg
+7409926/1
C@@FFFFFHDFHFIGHEGHII>F::@@?
@7409927/1
ctttattcgtcatcgctccccacgagcgtttcttt
+7409927/1
?BBA=DEFHHHGHJIJJIJJJJJIGHGGFGH>4DH
@8018241/1
ggttttttaacagtttgaaaaccttgataaatgaaagaaattaaacacgc
+8018241/1
?@@ADD?DDC?D>A??4EDEHGEHEECG?9?CGDHHEFH;BDBGIIIDAG
@8019536/1
gtaaaaagtcgaagtctttcgagacatactcttcggagaatcacaaaact
+8019536/1
=1:BDFFFHHHHHJHIJJJJJJJJJJJJJJJJJJJJHJIJJJJJJJJHII
@6615297/1
cgcttttcaaattctcgtgacttttctcccctgttcttaaataaagtgta
+6615297/1
=@14=DDDFFFDFFFFECB:CHHHI@CBFGI3:?B9?DCBFBDFIB?D?B
@6615364/1
cgcttttgactcgacaaaaatttaaacacattgcattattgatttcgagg
+6615364/1
?@<=BDFFHHHBFBHEIIIIBHIIIICIGGIIIIIIIIIIGGIIIIIGII
@6616266/1
cggaaaagtaacgcccgaacaagccaatcagaccaacggaacgcccggag
+6616266/1
@B1ADDFFFHHHHJJJJJIJJJJIIJJIJJJJJJJJJJJIJJIJJHHFFC
@6616526/1
cggaaaatgctcgaaaactcaattggcgcacattcagcaggttttttaac
+6616526/1
=?14BDDDFFF?FFFGFFEGHA?F@E9C:0DADCE>F<FGF28DFIEFF9
@6616527/1
cggaaaatgctcgaaaactcaattggcgcacattcagcaggttttttaac
+6616527/1
BC@7DFFFHHFHHIJJJIGIJJJJJJIJJJJJJJJJJIIIIFHIJJJIJG
@7411922/1
ctttcaatcaccacattatgaaattactcatagtgtcacgggaactcata
+7411922/1
@CCFFFFFHHHHHJJJJJIJJJIJJJJJJJJIJIIIIFEGHIIIJJJJII
@1827162/1
ccgggcgttccgttggtctgattggctt
+1827162/1
@@1DD>A@FDHACHEHBGGGGIIIIIII
@8024232/1
gtaaaagtgtgctcaattggtttatcctctactgtacaactgtttacctg
+8024232/1
@@@DDDDAFD?AFB@FAF3F<AGAF@HAFHH>?C<EAFHHEGHGHHGIGG
@431496/1
acaaattatgtcaaattttgacatttatgtaacatgtgtgcttaagtggc
+431496/1
CC@FFFFFHHHHHJJJJJIJJJJJJJJIJIIIIJJJIIJJIIJIIIGIJI
@3925743/1
tataaagccaaatcactatttgccttgctctgttctctgtcaaatgtaca
+3925743/1
?@8DDD?DBFD?B?EFHIHII><3<CF<BCEBEA>BE>BEB@BBFGHAGH
@8026712/1
gtaaaatcttgcttcatgattgaaaatttgcaaggtttggaggagttgta
+8026712/1
CCCFFFFFHHFFHJIGIGHGIGGJJJJJJJJJJIIFGHIJEIIGIFHHGI
@3214604/1
gcgtaaagtgaccaaagcaaagacgcaataagtgatacaagaaaatatac
+3214604/1
=BB4=BDEDFHHHJJJJJJJJJJJJJJJJJIJGFGIIJJGIJIJIFIJIJ
@3214605/1
gcgtaaagtgaccaaagcaaagacgcaataagtgatacaagaaaatatac
+3214605/1
???A?=A:=CF><EHI9<EFHBB@EBFB@?BF?@B@FGHGE;FHEHGGHF
@3214606/1
gcgtaaagtgaccaaagcaaagacgcaataagtgatacaagaaaatatac
+3214606/1
?@@A4BDFCFHFHIIEBEIGIJIIIJJJIIGICDGHIIJIJJIJJJJJJJ
@3214607/1
gcgtaaagtgaccaaagcaaagacgcaataagtgatacaagaaaatatac
+3214607/1
BB@ABDFACDDFHJJJJIIJJGGGHGIJIIIJCDHIJJIIGHGHJJJIIJ
@7415714/1
ctttcctttatgtccacaaattatgtcaaattttgacatttatgtaacat
+7415714/1
@CCFDFFFHFGHFIIGIIJJJJJJGIIJIJIJJJJIJJJJJJJJIGGIJG
@2553586/1
ctggaacgtttaaatttctgtcatgagaatctcttggattcaatgggaaa
+2553586/1
@CC@FFDDAFADFHIGG@EHIIIIBEGCHGGIIIHEBFHEGFHIHGAFGG
@2553958/1
ctggaactggtcgacttagacttcaaagccgctggtgacaaagagggttg
+2553958/1
CCCFFFFFFHFHHGIIIJGIIJJJJIJGIJJJJJJDFHIJJJJIJJJDA@
@6619267/1
cggaaatctaccgacagagaggttatccttgggggaagaagccaaattgc
+6619267/1
@@?=DD?DFAFF:@@AADFEAG9CEFFIFFIECFF?AFFFFIFIIE9CDE
@4581668/1
aaaaaacattgaccaatcgccaccaatgcttggtgcagctatccactttg
+4581668/1
CC@FFFFFHHHHGJJJIIDHIJJJJJIJJJJIIFFHIEHJJJJJJJJJJG
@6620254/1
cggaacaggcaaaactccgaaggaagccaagggctcggctgctcatcatg
+6620254/1
CCCFFFFFHHHHHJJJJJJJJJJJJJJIJJJJJJJIJJIIJIIJIIIIJG
@432314/1
acaacagtcaacatttcccacctttttcactcaaccatagctttctcagc
+432314/1
CCCBFFFDHHHHGJJJJJJJJHIJJJJJJJJJJJJJJJIJJJJIJJIJJJ
@1831761/1
ccggtccagatcaagtcgaacccatgttccgttatttgaagtccaccttc
+1831761/1
@@@<ADDFDBHHGIJHGGHEHJIIJJIJIIGFGIJIIIIIIHIEIJGJID
@4583028/1
aaaaaactataaatttttattatattttatgcatgttatcacgattcata
+4583028/1
???DDDAB>A?DD:EEIE3<C@C<AFII<???E>B?DBDDDB@BBDD>B@
@4586494/1
aaaaaagcaggaaaagcccagaagaacgttcgactttcacttcattctat
+4586494/1
B@;DDFFFHHHHHGJIJJJJJJJIJIIIHIIIIIIJIIGIJIJJIJJJGJ
@6624728/1
cggaatttcaacacatgacaagcgatggtgaactgcctttcgtgtggtag
+6624728/1
@@@AFDFFGHHDDFGGEHAEHGGEIIIJEGGIJIJJJJJJJJHGBFHBFG
@8032179/1
gtaaacgtcagtttgcgtttcaatgcatcgataagacgaatggtaaagct
+8032179/1
@@;BDDDDFBD?DGDDF2CGEFHEHFFIIIICFFFEEFFFFEI?FFFBCF
@1123907/1
caaattatgtcaaattttgacatttatgtaacatgtgtgcttaagtggct
+1123907/1
@;1BDDDDFFFFFIIIIIDGIIIIIIIIHFIIIIIIIIIIIIIIIFIIII
@3929429/1
tataattaataactagtgcctaataatagtgtattacctctaaagctatc
+3929429/1
BCBFFFFFHHHHHJJJGHJIJIJJJJJJIHIHHIJJJJJJJJJJJJJJIJ
@7421584/1
ctttcttcgatcttccggttccggtggccaccagatcgttgttaaggaac
+7421584/1
:11=BDFFGFHHHJJJIJEHIJJIHIIJJJJJJIJIIJIIJIIJIJJJJJ
@5991161/1
cagcaagctcctccgcaacagcaacctggagcgagaca
+5991161/1
@C?DDFFFAHHHHGIIIJJJJJJJGGIGGEHIIHI@DG
@5991175/1
cagcaagctgctcctccacaacaacaacctcaagcttggggtcaaccaca
+5991175/1
@?@DDDEFHHBH?GHJJIIJEAGIIIJIJCDGHDGGIG;F<G:DGEHGGI
@440136/1
acactttatttaagaacaaacaggggagaaaagtcacgagaatttgaaaa
+440136/1
@@CFFFFDHHHHHJIIJJJJJIJIIGHHHIIHIJGEFHIJJIFIJIJGJI
@5250315/1
atcaaataaatgctcccttttcacaatataataaatacatatcatatcat
+5250315/1
CCCFFFFFGGHGHJJIIIJJIJJJJJJJJIIIJJIIJJIJJJJIIGJIJH
@4588688/1
aaaaaagtttatttatcatacacaggtaaacagttgtacagtagaggata
+4588688/1
@@1::1@BFF?DFIII@EHDFEBDFFIFCF<C9CFFEFIFIFGFEEC>F9
@4588689/1
aaaaaagtttatttatcatacacaggtaaacagttgtacagtagaggata
+4588689/1
@C@DFFFDHFFHHIGIIJJJIJJIJIEFHIJJJIJIHGIHIIJIIGEIIJ
@4588690/1
aaaaaagtttatttatcatacacaggtaaacagttgtacagtagaggata
+4588690/1
BCC:BDFDHHHHHJJJJJJJJJJJJJHHIJJJJIJJHHJJJIIJIJJJJJ
@4588691/1
aaaaaagtttatttatcatacacaggtaaacagttgtacagtagaggata
+4588691/1
CCCFFFFBFHHHHJJIJJJJJJJJIHFEHHIJJJIIJGIJGDDDIGGHHI
@2565968/1
ctggacaacaaggaaagttattgccggttcataaccttctctt
+2565968/1
?;;DDBDD;<?FBEGEA2:AA<CE@@:CFC:CF9D<DAA9FDF
@7423997/1
ctttgacattgcttgtggtcacttttcgcgcaaaggtaaaatcgttctag
+7423997/1
?BB4BDFFHGHHHIIIIJEHIJJJJGIGIIIIIJIIBDFDHGFGIGHIJA
@7423998/1
ctttgacattgcttgtggtcacttttcgcgcaaaggtaaaatcgttctag
+7423998/1
@@@FFEDFHHHFHJJEGIGHHJJJJIGIIIGBGHHIDFGIJI@FFFFCHG
@3935935/1
tatatttatcacatcattcgtcgtgtaccacatctcggatcttgctacta
+3935935/1
@@?DFFFFHHHHHJJJJJJJJJJJJJJJJJJJJJJJIJHIIIJJIGIJJJ
@1130476/1
caacaaaaaagatggcgaaacaattagcagcaagagaaatgctggaaaag
+1130476/1
@<@DDDBBFAF;FEAFBBGHGCCF>FC@H>GGGIIDCHGGD<FECGGHGI
@1131625/1
caacaaactccaccacaggaacctcaagcttggggtaaaccgcaagtttc
+1131625/1
@;?DDFFDHHHHHIJGHGJHIIIJJJJJIJJJJIJHFGIJJBHHIJHIJJ
@3938519/1
tatcacgattcataaaagtaatataaccttagatttcgaggcaaattgat
+3938519/1
:?14BDFDHHHHHJJJIJ@HHIJJIJIIJJFJEIJIIJIIIIJJGIIJJJ
@3938520/1
tatcacgattcataaaagtaatataaccttagatttcgaggcaaattgat
+3938520/1
?@@:AABD;DFFFIEGIEFFGGHCHIIIIIIIIIGGII@:?@?D?4B<F9
@4593949/1
aaaaaatattaggaatccactacaaggttttcaatagggcattctaacat
+4593949/1
@@@:A@DDFDDFHIIGGJJIGHGEIJJ:?FHGGFIIAGFCGGIII<DCFE
@3941346/1
tatcgatacacagtcatagatccaatcctataattatccatttcctgtaa
+3941346/1
B@@:DDDFHHHHHFHIIIJJJJJJJJJJIJJJJJJJJJJIJJIJJIJHIB
@3942186/1
tatcgtttaacttttccagcatttctcttgctgctaattgtttcgcc
+3942186/1
@@@AD=DDBF?FFII4CCB@:CHH@FBHH<<DDBEEGIIE<DGD;?F
@4597628/1
aaaaaatgtcaaaattttgcaagttatgtggcattttgacatttatgtga
+4597628/1
@;?DDDDB<2CADGFIIIFIHI>AAFHH@4?B@BF>CB??DD@BBDBGC4
@3942534/1
tatctatcgatactgaatgtaattttttatatagtgccccgatgatatga
+3942534/1
@@@DFDFFHFFFHIGFGIHHHGIJJJJJJJJJJIIGHIIJI@B@?@>FE>
@5260135/1
atcacatcattcgtcgtgtaccaca
+5260135/1
@@@ADDFFFHHHGDDGHFFH<B>@E
@7428932/1
ctttgccgtattttattttgtaaggtgaggtatttgtacatgaagttgtc
+7428932/1
?@1ABDFDCDFHHJDGIJJGFHIJJCGGIICDHIJIGIJJIIIJJIIIIJ
@8043004/1
gtaacatgtgtgcttaagtggcttaccttctacttaccacttagcagaac
+8043004/1
;@<DDDAAFDAFFEFHGF<ADDFHGIEBBED9HF<CF@DCEFHIIIDEG;
@5263080/1
atcactttttgttgccgtgtgcccttgagaaatttgctgcctcaaaaacg
+5263080/1
CC@DFFFFHHHHHIJIIGIBGHIJGJJEEAGGIJJGIJFIJJIIJJJJFH
@3232882/1
gctcaatgtcgtcgtttgacatatcgttgtcatcccacaaggtacaatac
+3232882/1
=@@DDBDFFHHHDGGHIECDHBECHGEFGIDDFDHFGJ@G;D09BG@DGH
@8045249/1
gtaactgaaaccgagactgaatttattcgaatttctgagaaatccaggga
+8045249/1
@?@DDDDDF<:<<E1E@AG>FD@?E@FBGICDGCFIII>DGF>BDGFAFC
@6634966/1
cggaggttaagaaagaaagtgtgcac
+6634966/1
?@@::@BBFF?<DG>FFF<A<3224<
@5266471/1
atcagctacaacagtcaacatttcccacctttttcactcaaccatagctt
+5266471/1
CCCFFFFFHHHHHJHIJJJJJJIJJJJJJJJJJJJJJJIJJJJJIIIJJJ
@6636115/1
cggagttttgcctgttccgtagcagacggccactggcaaagtggatagct
+6636115/1
B@<DDFFFHGHHHIHIIJJHHGIIJJJJIJIIJIHIIIJGG9BFHIIJIJ
@6637464/1
cggatatttatgttactattggaatatcgttcctttggaaaatatggaaa
+6637464/1
@@<=B<DFH?DFFGEGEBBD@FIJJEIFGHGHHIIJFGJJJJJJJJJHGI
@4609978/1
aaaaaatttcaaattgttcaggtaaaatcttgcttcatgattgaaaattt
+4609978/1
@@@A:@DD<CBFDFFFEFHIE>CD<?99A9:CE@<9CGAEEBFFCD<FBF
@7441149/1
cttttacttaaggttaatgccaagttaaatggtactaatcattttctatc
+7441149/1
???DDDDDHGGDH@GGIFFGHEHGCFHIIGEI9CHHIIDHGCGGIIIIII
@7442450/1
cttttatgaatcgtgataacatgcataaaatataataaaaatttatagtt
+7442450/1
@@@DDDDDFHHHHGBGBFI@DHBGIGIIIIFIAHHIIIIIIGIGIGIIGI
@3948868/1
tatgtccacaaattatgtcaaattttgacatttatgtaacatgtgtgctt
+3948868/1
<@8DDDFFGGGHHJJGGFHIJIJJJJIED@FHFIIJCGIIIIGIIGHIF>
@3234826/1
gctccattggtttatcctctactgtacaactgtttacctgtgtatgataa
+3234826/1
CCCFFFFFHHHFHIIJIGGIIJJJIIJJJJJJIJJIJJJIHIHJIJJJJJ
@1148280/1
caacagactggtcccacacaacagactggtcccacacaacagactggtcc
+1148280/1
CC@FFBDFGDDHFIIIJIJJGJGCAFHHCGEEHHHGIHHIIGHHGIIJJJ
@3239315/1
gctgaatctcagatggattgagctgttgagttgatcctgcttgtgaatct
+3239315/1
@@?A;DDDHFFFDEHGFGGIIHHIIGHIEGGHGCGGIGCCHIGDCBFHIH
@3239450/1
gctgaatgtgcgccaattgagttttcgagcattttccggaaaagaagatt
+3239450/1
CCCFFFFFFDHHHJJJJJJJJHIJJJIJJJJJJJIJIJIJJJJJJJJJJJ
@2584662/1
ctggccgcagctaaatgggcatagtacgtcggagctggatagcttacgga
+2584662/1
BCBDFFFFHHGHHIJJJJIJJJJIFGIJHIJIAAGICG>FG@A@FHIIE5
@3240355/1
gctgagagtctgcaaatcggccaacttcttgccgacggaatttttcagcg
+3240355/1
BCBDFFFFDHHHHJJJJJJIJJJJJJJJJJJJJJJJJJJJIJJJJJJJIJ
@3241905/1
gctgcaccaagcattggtggcgattggtcaatgttttttcttcgatgtcc
+3241905/1
??14BDDFHHHHHJJJIFHGJJGHIIJGIJJJJIJJJJJIJJHIIJJJJJ
@1148976/1
caacagcagccagctccttcacaacaa
+1148976/1
;;?DABDB3AB?CB3AEBHCH>CH=FH
@1149354/1
caacagctcaatccatctgagattcagcctcaacctattccacaagaccc
+1149354/1
CC@FFFFFHHHHHJJJJIJIJHIJJJIJJJJIGJJJJJJJJJIJHIJJJJ
@7444284/1
cttttccggaaaatgctcgaaaactcaattggcgcacattcagcaggttt
+7444284/1
?B?DDFFFHHHHHGIJIJJIIIGIIJEHGIGIIIGHJJIJJJJGGGI8CG
@7444285/1
cttttccggaaaatgctcgaaaactcaattggcgcacattcagcaggttt
+7444285/1
@B@DFDDFHHHHHJIIDHIIIIGJGIIEGI>FCE:FHIIIIJGHIJJ;FH
@7444286/1
cttttccggaaaatgctcgaaaactcaattggcgcacattcagcaggttt
+7444286/1
CC@FFDFFHDFHB@BEGHGFGEEGGGE;F?<9BDGIA@GIIGIEHA@8@F
@7444287/1
cttttccggaaaatgctcgaaaactcaattggcgcacattcagcaggttt
+7444287/1
CCCFFFFFGHHAHIIIJJGIIIIJIJJJJJJIIGJJJJJJIJJJGIGGGH
@6008294/1
cagcgtcctccaggagttgctgagccgtcgcgg
+6008294/1
;@1BDDD8:C?>BDHFFGCEG<?BB<:1?CDA:
@1150387/1
caacagtcaacatttcccacctttttcactcaaccatagctttctcagcg
+1150387/1
CC@FFDBDDHHHHJJIIIEF@GEHHAFHGHIJGIHIGHGECBG@@B@?<@
@6009280/1
cagctacaacagtcaacatttcccacctttttcactcaaccatagctttc
+6009280/1
CCCDFFFFHHHHHIJJJJJJJJJJJJIJJJJJJJIJJJJJJJJJJJJJJJ
@3955749/1
tattgatttaattttgacatgttagaatgccctattgaaaaccttgtagt
+3955749/1
=B==ADEFHHHHHJJJJJJJJJJJJJJJJJJJJJJJJJJIJJJJJJJJJG
@6641050/1
cggcaacaaaaagtgataatggatacaaatttgactactgtatagctttc
+6641050/1
CCCDFFFFHHHHHCFHIGJJJJJJIJJJJJJJJJIJJIIJIIJIJJJJJJ
@7446554/1
cttttgagctattgcgatattttttcggaaaaaagtgagtttaggatatc
+7446554/1
=@=AA=ADAHBDAH@FBFGAEFHIIGEHIGGIGIIBFHHEHIHHH>FEHI
@7446555/1
cttttgagctattgcgatattttttcggaaaaaagtgagtttaggatatc
+7446555/1
@@@DFBBDDBDDFAEFGGIGHIJJJIJJGGIIJJI?BFHGIJGGHIEIJI
@4615227/1
aaaaacattgaccaatcgccaccaatgcttggtgcagctatccactttgc
+4615227/1
@;?4ADDBDFDFFIIIIFFIIIIIGCDGECFI@GFIIIBFFGIIIIFIII
@3242614/1
gctgccgttacttcctcaagcgctggtaacgctttatcgggttctgctaa
+3242614/1
?81ADFFFHGHHHGGIIEIJJJJIJIGHEHGJIJJJIJFGGG=FGEIIEF
@3242640/1
gctgcctcaaaaacgtatgacaaaactatagagaaaccagaattacagga
+3242640/1
@@=DDFFFGHHHHJJIIIJJJJJIJJJJJJJJJJJIJIJJJJJJJJJJIH
@8046761/1
gtaagaactatggaggaatattacaataagccgaataaaaatgcaaaaaa
+8046761/1
?@@DDFFFGHHFHGHIIJJJJIJJIGHIHJIGGJJFIIJJJIGDGIJJJJ
@8047757/1
gtaagatatcctaaactcacttttttccgaaaaaatatcgcaatagctca
+8047757/1
@@@FFFFFHHHHHJJJJJIJJJJJJJJJJJJJJJJJJJJIJJJJJJJJJJ
@3956932/1
tattgtgaaaagggagcatttatttgatgcaaagtatagaggttgtaccc
+3956932/1
?@=DD?DD>FH;?1EFBGGHIBGIGG@FHGHIII<EHIBG9DGHHIIIIG
@7452754/1
cttttttcgggtttggaaaaatttcaaattgttcaggtaaaatcttgctt
+7452754/1
=1=DADDDAFHDFI?FEGIIIIII<DHEDH>DHHIII@GHIIEDEHGHEH
@7455213/1
gaaaaaaatgtcaaaattttgcaaattatgtggcattttgacatttatgt
+7455213/1
CC@FFFFDFDCFFEGIJIGHC@EGCHGIEHIJIBBGGHIGIIIJGIJJJF
@7455214/1
gaaaaaaatgtcaaaattttgcaaattatgtggcattttgacatttatgt
+7455214/1
CC@FFFFFDHFFFIJIHGIJIDDHIIGGIJDGCGIJIGGGIIGIJGGHGG
@7456834/1
gaaaaaagtttatttatcatacacaggtaaacagttgtacagtagaggat
+7456834/1
@B@DFFFDCFHHGJJJJJJJJJIIIJJ?EEHGIIIIJIGHGJGIIIJIGE
@7456835/1
gaaaaaagtttatttatcatacacaggtaaacagttgtacagtagaggat
+7456835/1
BBCDFFFFHHHHHJJJJJJJIJJJJJJCFHHIIIIJJIHIIJIIJJIIJJ
@8053265/1
gtaatattcctccatagttcttacatccttgtttatttccctttttgtgg
+8053265/1
???AD4DD<ADDA?EE><:<ACFB:<B@E?CAFBEFFE?9?EEIIEA?9?
@3251007/1
gcttaagtggcttaccttctacttaccacttagcagaacccgataaagcg
+3251007/1
=@@:?DD?:?BFD9B>DFHCECGHDFHEEFBHDGI>FEHCFHIIECG<?@
@3252553/1
gcttattgtaatattcctccatagttcttacatccttgtttatttccctt
+3252553/1
:B:44ADFFHHHHJJJJJJJJJIJIIJJJJJJJJJJJJJJJJIJJJGHIJ
@5285708/1
atccattatcactttttgttgccgtgtgcccttgagaaatttgctgcctc
+5285708/1
@@@DFFFFFHFHHJJGGGIIGGGHEF8:?EEBDD9?;BAGFDB<G><DFH
@5286263/1
atccatttcctgtaattctggtttctctatagttttgtcatacgtttttg
+5286263/1
BCCFFFFFHGHHDHGHJJJIJHIJJJJIJJJJIJJJJJJIJJJJHIJJIJ
@6012368/1
cagctatccactttgccagtggccgtctgctacggaacaggcaaaactcc
+6012368/1
@@7DDFDFFDBFFHBBFGDAAFGHIGGGHIIIEGHIIG@GGHIIIIIFCA
@6012369/1
cagctatccactttgccagtggccgtctgctacggaacaggcaaaactcc
+6012369/1
@@@FDFFFHDHHHGGGIIHIIGIGGAGIJJIGII@FAHIJJJJJAFGHJJ
@4631441/1
aaaaatgtcaaaattttgcaaattatgtggcattttgacatttatgtgac
+4631441/1
CCCFFFFFHHHHHJJJJJJJJJJJJJIIJJJJIJJJJJJJJJJJJJIIIJ
@463692/1
acctctaaagctatctactcgttatataatcatcattcaaacattgaagc
+463692/1
BCCFFFFFHHHHHJIJIJJJJHIJJJJJJJJJJJJJIJIJJJJJJJIJII
@463790/1
acctgaacaacaagctgcaaaacataaaggagatcctgtaacacaaagtt
+463790/1
B@@BDFDEHHHHGJJJIIJGGIIIIIJJJHIJIJIJIJIGGIIJIIIJGD
@5292091/1
atcctctactgtacaactgtttacctgtgtatgataaataaacttttttc
+5292091/1
@C;DDFFFHHHHFJJJJJJIJJJJJJJHHHIIIIJJJJIJJIIIJJJJJJ
@3258325/1
gctttggtcactttacgcgcgaaaaccattatgttttactaatttttcaa
+3258325/1
CCCFFFFDHFFHHJIJIIJJJIJJJJJJJJJJJJJJJJJJJJJJJJJJJJ
@465059/1
acctttttcactcaaccatagctttctcagcgtg
+465059/1
@@<DDFFDHHHHHJGIJIGGECHIIFIJIJJJG?
@465745/1
acgaaaggcagttcaccatcgcttgtcatgtgttgaaattccgcgaaatt
+465745/1
@;?DDDFFGGHHHIIIIIIIIIIIIGGGIIIIIGIIIIIIIIIIIIIIII
@3259629/1
ggaaaaaacttctgcccacttgaagtagattttgtgaaggagcacaacgt
+3259629/1
@@@BDDDDH:FHHIIIIIIIIGIIIIIIIIIIIIGGIEHGIIIIIIIII=
@5293602/1
atccttctctttgacattgcttgtggtcacttttcgcgcaaaggtaaaat
+5293602/1
@@@AFAFFHHHHHIJJJJJJJIHFHIEHHGGIJJJJIBHJIGII?BFFGG
@466369/1
acgaaattaaacacgctgagaaagctatggttgagtgaaaaagg
+466369/1
@@;1DDDDFFFFFIIIIFIDHFFIII@EGCEFDDGBDDEIFIII
@5293865/1
atccttgtttatttccctttttgtggagaggtactatgtgtgtttggcta
+5293865/1
CC@FFFFDFHDHHIGIJEGHIJEFFGCFFAE:CEEGGIDFHGFFGFEHIE
@7464786/1
gaaaaaggtgggaaatgttgactgttgtagctgattaaggggtgtattct
+7464786/1
@<@DDFFFAFHGHJJJJGIIJJJJFHIHIJJJJHIIIIJJJJ8@?FHGEH
@7464787/1
gaaaaaggtgggaaatgttgactgttgtagctgattaaggggtgtattct
+7464787/1
CCCFFFFFDHHHHJJJJJIJJJJJIIJIJJIJJFHIIIJJJJ?DDFIHII
@1170796/1
caacgactgacacttccagatggtaccaaattaataacctttccaattag
+1170796/1
CC@FFFFFHHHHHJJJJJIJJJJHIGIJJJJJJIJJIJGJJJJJJJJJJI
@5295869/1
atcgaagatttggagaatattgtggtagaccaattgaagttcttttatga
+5295869/1
?@8BBDDAHHHDGIIIIIIIJIFIIJFGIIIJGGHIJJJHHEIGHIHIH<
@3973445/1
tcactcaaccatagctttctcagcgtg
+3973445/1
?@@1:D?DFH?D>CDGHGGDHBHGIA1
@7467942/1
gaaaaatatatcttgaagaactattattttttttttatttttcatcacag
+7467942/1
?@7:BBD>ADDFFII<<:CFCH:FHHHHIIIIIIII<FFF9488==;DE;
@7467943/1
gaaaaatatatcttgaagaactattattttttttttatttttcatcacag
+7467943/1
B@@:DDFFHHHHHJJIIJJJJJJJJJJJJIJJJJJIJGJJJJJJJJJJII
@3974403/1
tcagaacaaaccgggaaaagtattatgagaatatgaaatttaaaagaaaa
+3974403/1
@@<=DDDD?FFCFBH:FHIG<EC@BFHHFGDGEIEAB?BBFB<D<?B@?=
@466766/1
acgaacttccatagattcaaatgaagtaaacaacatacgtttttcattta
+466766/1
BC@DFFFFHHHHHJJIIJIJGJIJJJFIIJIJIIJJJJJDHIJJIFJJJJ
@7473019/1
gaaaaatttcaaattgttcaggtaaaatcttgcttcatgattgaaaattt
+7473019/1
B@@1BDFFHHGHHJIIHIIJJJHGJJJJJJIIJJJJJJJGHIIIJJJJJJ
@7475286/1
gaaaaccttgataaatggaacgaaattaaacacgctgagaaagctatggt
+7475286/1
CCCDFFFFHGFHHJJIIGGGIIGIJIIIIGIIIGIIIHGIECHGIGIFHG
@1171995/1
caacgatctggtggccaccggaaccggaagatcgaagaaagacgccaaac
+1171995/1
C@CFFDFFHFF?FIIIEGHIJGIJJJJBAFHHIJGIHJJJEHEGBHHGFB
@1172143/1
caacgatgacagtgtgtggcaaatagatgaagaaaacgagctgactg
+1172143/1
@@@DADDFDHFBFGHHEF=@F<ACHGFHGIIGIIEIHIIHHAHD@B>
@4635039/1
aaaaattctccatcgttacaataagttattcggacaagttataccgaata
+4635039/1
@@@DDDFDHHHDFIJEHIIGGIJJICHIIHHEHIGIIIDBFHIGIIGEIG
@1845821/1
ccgtacgtcaaatgttgcaaattatgtcacataaatgtcaaaatgccaca
+1845821/1
:?=4=B:=<?F>F>GH@GGHFBFH@>EE9C9:EAGDGICH9<DCB9?DD@
@3263091/1
ggaaaactaaaggatttctcaacttgtttccgtgagttgctgaacaaatt
+3263091/1
@CCFDFFEHHHFHEFHGJJGJJJIJJHHIIJJFGEHICCHHIHGHCDHGD
@8067265/1
gtaccacatctcggatcttgctactaatattcgattcgataggtgctttg
+8067265/1
@@@?DFFFHHHHHJJJJIJGIIIJJJJJJJJJJGIJJGEIIJFHIIJJII
@472536/1
acgctgaaaaattccgtcggcaagaagttggccgatttgcagactctcag
+472536/1
@C<DDFFFHHHHHJGGIIJJIGHGIIIDHGIGGHBGHJEHGIIJIJJGFG
@7479333/1
gaaaagcccagaagaacgttcgactttcacttcattctatcggcctttct
+7479333/1
CCCFFFFFHHHHHJJJIJJJJJJJJJJJHIJJJIIJJJJIIJJJJGIJC@
@7480534/1
gaaaagggagcatttatttgatgcaaagtatagaggttgtacccaaactt
+7480534/1
C@CFFFFFGGGFHJJGIJJEHIJIJJJJFHHIJIJIFGIJJJJJJIJJJJ
@474311/1
acggattttatcaatcggccattcga
+474311/1
@@<B;DDFHFGHHIGFBBHGHIGIID
@7481161/1
gaaaagtaaacgtcagtttgcgtttcaatgcatcgataagacgaatggta
+7481161/1
B@C?DFDFHHHHDGHJHIIIJJFGHGIIIJJJIIJIJIIIJJJIIIJJHI
@7481425/1
gaaaagtattatgagaatatgaaatttaaaagaaaatttgaaaagtatca
+7481425/1
?@1ADDEDDDFDAEDEABEH<IHIIIIGIG@CEFGHHIEIBCGHD??F@B
@3978420/1
tcagtatcgatagataatattgatgattataattaataactagtgcctaa
+3978420/1
@@1ADDFFHHDBHIGGHJIJIJGGHGHIJJJJJJJJJJJJGJJGIIGEGH
@6021449/1
caggaaaagcccagaagaacgttcgactttcacttcattctatcggcctt
+6021449/1
CCCFFFFFHHHHGJIIJJJIIIIJJJJIJIJHIGIJHIJJJJJJJJJJJF
@3264702/1
ggaaaagcccagaagaacgttcgactttcacttcattctatcggcctttc
+3264702/1
C@CFFFFFHHFHHIJJJGIJGIJJIJJIIJJJJJIJJIIJJJIJJJIJJG
@8071684/1
gtactatgtgtgtttggctagattctgtttgacattagaagagtaaacgt
+8071684/1
@CCFFFFFHHFHHJJJJJJIJIJJJJJJJJJJJIIJJJJJJJJIHIHIIG
@4637627/1
aaaaatttaaacacattgcattattgatttcgaggaaataatacgaactt
+4637627/1
@C@FFFFFHHHHHJJJIHIGJHJJIJJJJIIJJJJJJJIIJIJIJJJIIJ
@3983613/1
tccaaaccttgcaaattttcaatcatgaagcaagattttacctgaacaat
+3983613/1
@@@DDEFFHGHHHJHEHIGIGIJJIJJJIGGJIIGIJIJJJJIAHIIIIJ
@5304270/1
atcgcaatagctcaaaagggaacaatttttatcgagttattgatttcgag
+5304270/1
?@@ABDDDHFFAHIIGGIGGCGDHD@BDFHIGGAHEIHAGGDDDGHI@DA
@8074304/1
gtagaaacgaatcatctcagcctcgcgc
+8074304/1
@@@ADFFFHHHHGIDGEGEEIIGI<E::
@8076021/1
gtagaatatcgtttaacttttccagcatttctcttgctgctaattgtttc
+8076021/1
@@?BDDDDFFD?FG?G<CIII:F:AFGEHH@FBFF9?<?DC<FFGADFF@
@5308433/1
atcgggttctgctaagtggtaagtagaaggtaagccacttaagcacacat
+5308433/1
@C@F?DFFFHHGGIJIAEFHCGGFFHGIJJDGGIGHGEGHJJIIIJJJJI
@6027639/1
caggaattggaggaggagggtacgaaggaactggaggataactgtagacg
+6027639/1
?@@1:DDFHH?FFAEHFHII;EGHHGIIIIIIIIIIIIIIIIIIIIIIII
@1187086/1
caactgtttacctgtgtatgataaataaacttttttcgggtttggaaaaa
+1187086/1
CC@FFFFFGFHHGJGHCEIEEIIIJJJIIGHJFHHIFGIEFGHIIHGHIG
@1188032/1
caacttcatgtacaaatacctcaccttacaaaataaaatacggcaaagag
+1188032/1
CCCFFFFFHHHGHJJJJJJJJJJJJJJJJJJJJJJJJJJIJIIIJJJJJJ
@481225/1
actcacttttttccgaaaaaatatcgcaatagctcaaaagggaacaattt
+481225/1
CCBFFFFFHGHHHJJJJJJJJJJJIJJIJJJJIJJJHJJJJJJJJIHGIJ
@481429/1
actcatcccagccctgattcgcaacatataccgagtgtggcggc
+481429/1
BB:BDDFFHHHGHJJJGJJJIIJIJIJJIIJJIJGGHHIGGIJB
@4642537/1
aaaacacgaagaaagtaaagttacaccagttgaagaaatacaaacaaatg
+4642537/1
CC@FFFFFHHHHHJJGGIIJIIIJJJJJJJJIJJJJJIJJJJJJJJJIJG
@482121/1
actcgttatataatcatcattcaaacattgaagccagatcgataaaaaaa
+482121/1
CCCBDDFFHGHHHJJJJJJIJJJJJJJJJJJJJJJJJJJIJJJJJJJJJG
@5309088/1
atcggttctgcatgaatgccatctgggccc
+5309088/1
;@@DDDD?FABD>FF<C4EFDCFE@C>FDG
@6663401/1
cggctcacaagatgtggcaatccttgcaggatttacccgtggagggtaac
+6663401/1
CC@FFFFFHHHHGJGIJIJJJJJIJJJJJJJJJJIJJJJHIJIJJJCFGI
@6664098/1
cggctgagaatcggtattcgggactgaaagacactaagattaccaagttg
+6664098/1
@@@1DDDDHHHFHICFHIBFHIEIGIIIIIIIIIIIIIIIIIIIIIIHII
@2603678/1
ctgggcttttcctgcttttttagcagctttaccattcgtcttatcgatgc
+2603678/1
@:BDFFFFHHHHGCGHIIIJJGIIJJJIJJGIIIIGJFBDGGIIIEIIJI
@6664264/1
cggctgctcatcatgccctcgagtacctcaaaatcatgaccaaaaagtga
+6664264/1
CC@FFFFFHHHHHHHIHJGHIJJEHIIIIJIJJGGIGIJJJJJJJJI<DH
@6664777/1
cggcttatcactatgatgttgatttggtaccagataccccgaaaaagttt
+6664777/1
?1=A?D?DDBFF?FG@<FFHEHGEHGGGIHIECHEBEHHIGHHDGEGBFH
@6665238/1
cggctttcgggttgttgtaaatggcgtacttggccatatccaaatcatcg
+6665238/1
@@@DFFFFHHHACCC@BCDHHBFE?E:CGGH>D;D;DGHGHGGH=BDCFA
@6034108/1
caggatttacccgtggagggtaacaatctgccttctacatttgcgagtga
+6034108/1
CC@FFFFFHHHHHHIJGIJJFGGIJJJJJJJIJJJJJJJIJJJIIEIHII
@8082098/1
gtagctgattaaggggtgtattctgtatttcagttaaatttaagaggctt
+8082098/1
@@@AFDDDHHFHFIJJEFFGFHIJIIJIIJGGIIFFGHHGIIGHJGGCAH
@1194486/1
caagaaatggcctccatgccgagcaagactcccgtcagcgtcctccagga
+1194486/1
@@;BDDDDFBHF<FFFGGIII>DDDHGGEHDEGD?FH<BG;B@GGGA;;;
@1194487/1
caagaaatggcctccatgccgagcaagactcccgtcagcgtcctccagga
+1194487/1
@@C?;DFFHGHHHIIIIIIIIGIIIEGHIIIIIIHIIIIIIIIIIIIIII
@7487844/1
gaaaattcaagatccagtgtttaaggaactatcagatgttggtccgccac
+7487844/1
<@@DFFFDFGGHHIIIFGAEFGGICHHIEIIIIIIIIIHIDCDDGEGEHI
@8084498/1
gtaggttacctcgaaggattgttcgctagcgatctcctgcaagaactgaa
+8084498/1
?:1BDDFFGGHFHHGGIEDHCHHHGGHIEGH>CHHJJIJHIJJGIJJJIH
@2604687/1
ctgggggataaatcttcctgcctcttgtattttgttcctcaggtaaaggg
+2604687/1
@@@DDDDD<CHFBGIIGI@AFH@FEHI?CGHII@FHCEHDFDGDFFEFCG
@1856467/1
cctaaactcacttttttccgaaaaaatatcgcaatagctcaaaagggaac
+1856467/1
??;;DDBD?D<BFGIII>FFHHEHII@<??;FHGGG@FEEGIIICGGBG=
@1856468/1
cctaaactcacttttttccgaaaaaatatcgcaatagctcaaaagggaac
+1856468/1
@C@FFFFFHGHHHJJJJIJJIJJJJJJJJJIIJJGIGJJJJJJJGIIIJI
@1856469/1
cctaaactcacttttttccgaaaaaatatcgcaatagctcaaaagggaac
+1856469/1
CCCFFFFFHHHGHJJJGHJJJJJJJIJJIIJIIIIJJJJIIIJIJJJJJJ
@486055/1
acttatgctgcttggtctttgttcacaatcgctataaagccaaatcacta
+486055/1
1?1==BBDHAFHHEG<AGHIGBEHF@FCHHHGFHIFHI@CFDHDH@HIII
@7489205/1
gaaaatttgaaaagtatcatgagttttgtgattctccgaagaatatgtct
+7489205/1
B@@FFFFFHHHHHJCGHIFIIIJJJJJJIJJIIJJIIJJIJIIJJIJHGI
@487002/1
acttgctggatctcttggtcggaaaagtgactcccgaacaagccaatcag
+487002/1
@@@ADDDDB?DFFEGIHIE>GGGEHCG?EHGGIHED@GGHI>GHGHHIII
@487048/1
acttggaccaggatgttcctctaggtt
+487048/1
8=;;D8DDBC;1CE@2C?F?F93C32<
@5311492/1
atcgtctctggttttttcaaatttgttcagcaactcacggaaacaagttg
+5311492/1
@<?7D=DDF??2<::CG<<<9F@A@GEFB<EFF@DFFE;<A@FFD9BFF<
@487805/1
actttgttcagttcttgcaggagatcgccagcgaacaatccttcgagg
+487805/1
?<?ABDDEHFHBHGIJ@EEGHGGICHGIIJDC<DGIGGFIIHIHGEGG
@3274675/1
ggaaagttgagtcatttgaggtctaaacaagttagcaatttgaatttata
+3274675/1
@@@DDFDDHHHHHIJJJGHIIFHJJJJIJJJHIJFIIJIJJIHIIJJJJJ
@1197674/1
caagaactgaacaaagttgaagtccttggcgttgaagctgagagtctgca
+1197674/1
@@@DDBDDHHDHHJIJHGJHHIHHIIIG;EFEEHIIEIEDGBFHJJJEHG
@1198262/1
caagaacttgctggatctcttggtcggaaaagtaacgaccgaacaagcca
+1198262/1
BCCAFFFFHHHHHJGIJJJJJJJJIJJJJJIJDHEHIGIJJJGIJJJFHH
@1198263/1
caagaacttgctggatctcttggtcggaaaagtaacgcccgaacaagcca
+1198263/1
@@@FDFDDFFHHACEGEGHIGC@AE@CDFHICDDDGB@D6@DAAGD@CGH
@488165/1
agaaaaaacattgaccaatcgccaccaatgcttggtgcagctatccactt
+488165/1
@@@BDDEFGHFDBFEGHGIJ@F?CGGGGI@DGFHHBDGIGGHDIJJCHIJ
@6670972/1
cgggagtcttgctcggcatggaggccatttcttgagag
+6670972/1
@@@DD?=BBF?<AC;GEEEBDC3C8DCFHHF@F>9?8B
@3995357/1
tccagcaagttcttggctgccgaatgtttggcgtctttcttcgat
+3995357/1
@@<71ADDHFDHFIGGGICHE1@@FF1?E?F30@?68BFFBF2BD
@6047232/1
caggtggtgacatcgttcgatgacaaagtgatgggcaatcccattggctg
+6047232/1
B@CFDEFDHHHHHIJJJIJIIJJIIIIJGGGGJIGGGHGIJIIIJGIIIJ
@8094459/1
gtattctatatttcagttaaatttaagaggcttttaaaatttaacgttta
+8094459/1
B@@FFFFFHGHHHIIGGEFJIJJJJJJGJJJJJJJJJJJJJJJJJJIJJI
@6049494/1
caggttttttaacagtttgaaaaccttgataaatgaaagaaattaaacac
+6049494/1
@@@FADDFHHFHGBGDGIDDHHIIIIIIHGGIIIIIIIGHIIGIIIIIII
@7492617/1
gaaacatgtcagttatatattcacctttatatgtcacattttgtggttct
+7492617/1
CCCFFFFFHHHHHJGJJJJJJJJJJJJJJJJJJIIJJJJJJJJJJJIIIJ
@7495190/1
gaaacgttgtttccaaactcctaattttcggtaacacctcatgtggttga
+7495190/1
C@@FFFDFHFHHHJGIJGGIIHGIJJJJIJJGHJIIJJJJJJJHGIFGIJ
@1208152/1
caagactcctcaagttgcccattctttgggaaaaacttacaaaatggtaa
+1208152/1
CCCFFFFFHGHHHJIJJIJJIJDIJJFGIIIIJJIJJJJJJJJJJIIBEG
@3280967/1
ggaacaggcaaaactccgaaggaagccaagggctcggctgctcatcatgc
+3280967/1
?@?DDFFFHGHHHJIJJGIIIIJIJJJFDGHHHIGHGHC@FGHGIIIJJJ
@3280968/1
ggaacaggcaaaactccgaaggaagccaagggctcggctgctcatcatgc
+3280968/1
@@@ADDFFFHHGHJJJJBEEIEIJFGGHICHGHIGGDHC@AGGIIJJJBG
@3280969/1
ggaacaggcaaaactccgaaggaagccaagggctcggctgctcatcatgc
+3280969/1
CC@DFFFFFGHHHJJJIJJJIGGIIIJJJJCIJIIHIIIJ<CHAGGBEC4
@6674882/1
cgggcgttacttttccgaccaagagatccagcaagttcttggctgccgaa
+6674882/1
CCCFFFFFHFGHHJJJIIJJJJIJIGIJJJJJIEGIJJJJJIIJJJJJHH
@3283402/1
ggaacgggctgttgttgaccccaagcttgaggttgttgttgtggagg
+3283402/1
@C@DFFFFHFFHHFHHG?FHJJEHGHIJJGHJBFGHGGFHGDGHBFG
@5322771/1
atctgtcaccaggcttgaacgaagttgtggagagatttataagactacaa
+5322771/1
C@@FFFFFHGGGDGIIJDHIIGGGFHIEEG<GDED?FHJGIJIJJJIJD9
@7498280/1
gaaagaaattaaacacgctgagaaagctatggttgagtgaaaaaggtggg
+7498280/1
B@@FFDFFHHHHGJJJJJJJJJJJJJJIJJJJIIJJIBGHIIJIJJBFHI
@7500027/1
gaaagacgccaaacattcggcagccaagaacttgctggatctcttggtcg
+7500027/1
BB?DFFFFHHHHHJJJJJJJJJIJJJJIJJJJJJJJJJIJJJJJJJJHIJ
@498027/1
agaaatgatgctgttagttcctgtgg
+498027/1
=?=B?DBD<?CFAHICAH@EI<?AE;
@7500356/1
gaaagactttgactttttactatttttgtatgcacaaaattcgttctaca
+7500356/1
@CCFFFFFGHHHHJIJJJJJJJJJJJJJGIJJJJJJJJJJJJJHIGJJII
@6679398/1
cggggtgcaatcttcttttccggaaaatgctcgaaaactcaattggcgca
+6679398/1
BC@DFADFHHHGHJJIJJJJIJIIJJJIJJJJJJJJIJJJJJJIIJJJJH
@1209653/1
caagagcataaagtatgtctagaacgattttacctttgcgcgaaaagtga
+1209653/1
CCCFFFFFHHHHHGHJJJJJJJJJJJJJJJJJJIJJIJJJJJJJJJJFHG
@8102309/1
gtcaaatgttgcaaattatgtcacataaatgtcaaaatgccacataattt
+8102309/1
CC@FDFFFHHHBFGGGGGIJJJJJJJJIJIIGGIJIGIFEHGGIIIJJJI
@4006024/1
tcccactaaagttaaccagacaaagcacctatcgaatcgaatattagtag
+4006024/1
@@<?DDDDHHHHHDHIIIIIIIIGIIIIIIIIIIIIFIIFHIIIIIIGGB
@6056253/1
cagtcatagatccaatcctataattatccatttcctgtaattctggtttc
+6056253/1
BCCDDFFFHHHHHJJJJJJJJJJJJJJJIJJJJJIJJHHCEHIJJJHIJJ
@6056714/1
cagtcccacaaagtttcacagttccacaaaacgctgaaaaattccgtcgg
+6056714/1
BCCFFFFFHHGGHGIJJJJIIHIJJJJJJJJJIIIGJJJJJJJJJJGIJH
@4009373/1
tcccgctaaagttaaccagacaaagcacctatcgaatcgaatatta
+4009373/1
@C?DDDFFHHFHHGIFIGCHGIJGIGIJJIIJJIIIIIGCG3?8B?
@7503205/1
gaaagatttaaaatccaggacagtatccagaagggactgcctatgttctt
+7503205/1
B@@DFFFFHHHGHIHGIJJIIJJHJJJJIJJIJIGHGJJJJJJJJIGJIJ
@3289164/1
ggaagatcgaagaaagacgccaaacattcggcagccaagaacttgctgga
+3289164/1
BC@DFFFFHHHGGJJJJJJJJJJJJJJJIJJJIIIJJIIJJJJJJJJIII
@7504300/1
gaaagctatggttgagtgaaaaaggtgggaaatgttgactgttgtagctg
+7504300/1
<<?DDAB4ADFAF@EA2C?BEGHGECFE@@GF@B:CAH>BDDHGE<FEHE
@4655260/1
aaaactgttgcgactagcacaacaaaaaagatggcgaaacaattagcagc
+4655260/1
B8BDDFFFHHHHHJJIJIJIJJJJIIJJIIJJGHJJGIIJJJJJJJJJHH
@6680796/1
cgggtagatagaaaatgattagtaccatttaacttggcattaaccttaag
+6680796/1
B@CFDDFFHHHHHJJIJJIJIJIJJJJJJJJJJJJIJJJJJJJJJJJJJJ
@2625433/1
ctggtttgtctatagttttgtcatacgtttttg
+2625433/1
?@@A4AD?BFDFD<BAEFH@CFBC>@@<FGHI1
@3290609/1
ggaagccaagggctcggctgctcatcatgccc
+3290609/1
@@1ADDBDFHHF?9@@ECDHD?D<<?CFC?BF
@5329676/1
atgaaacatgtcagttatatattcacctttatatatgtcacattttgtgg
+5329676/1
C@@DFDFDHHAFHHFHIJGIEGIIJJJIIIJJJJHGIIJIGIJJJIGHII
@5329677/1
atgaaacatgtcagttatatattcacctttatatatgtcacattttgtgg
+5329677/1
CCCFFFFFHGHHHJHIIJIJJJJJJJJJJJJJJJJJJIJIJJIJJIJIJI
@8108339/1
gtcaatgttattctaaaaagaagactgctaaacgttaaattttaaaagcc
+8108339/1
@CCFFFDB?F?HDHBEEDFHEGIFHIIGIIIGHIGHHIGHHIIIIIIGHE
@8112349/1
gtcactttacgcgcgaaaaccattatgttttactaatttttcaataaagt
+8112349/1
CC<DFFFFFHHHFJJHJJJJGGIJJIIIIJJJIIIGIHIJIGIGHGJJI;
@1878100/1
cctctctgtcggtagatttccgtgaagtggtccgtgccccttgcggttac
+1878100/1
@@?ADDDDFHFF<AEFGIJGHGEGBHICGIBFHEDFBHIG?H<B<F6;@G
@1220366/1
caagctgctcctccacaacaacaacctcaagcttggggtcaaccacaggt
+1220366/1
@B;ADEFFHHHHHJIJJJJJJJIIJJJJJJJJJJJJJJHGHJJJJJJJG=
@3298174/1
ggaatccactacaaggttttcaatagggcattctaacatgtcaaaattaa
+3298174/1
@@@DFFFFHDHHHIJIAEHIJIHIJJCGEBHIIGIJJIJJJJGGIIJIII
@4668516/1
aaaagctcgacatggagtcccaaaacatgaccatgatgcactcggccgga
+4668516/1
@@C:AB?DD?FHGIIGIGFHIIIIIGIHEFHIIEDHGEHIIIIIIEGGGB
@4669979/1
aaaaggaggctctgtgccaagaagtacttttgtggaatatagcaaacttc
+4669979/1
=@@D==BDADDF?GA?EEH@DB;E2AFEH>GECEDGFHIGFGBHGCCEII
@8118316/1
gtcagtttgcgtttcaatgcatcgataagacgaatggtaaagctgctaaa
+8118316/1
@@CFDDDEFFDCHIHGJGGIIJJIGGGJGHGGEGGHH9BGGHEFHGGIIJ
@8119051/1
gtcatagatcaaatcctataattatccatttcctgtaattctggtttctc
+8119051/1
CCCFFFFFHHHHHJJJJJJJJJJJJJJJJJJJJJJJJJJJJJJJHIJJJJ
@8120633/1
gtcatcgctccccacgagcgtttctttagtctgtatattttc
+8120633/1
C@CFFFFFHHHDHIFIBHB@:CFFBFF<?0990?49?BFGI0
@5332434/1
atgaaatttaaaagaaaatttgaaaagtatcatgagttttgtgattctcc
+5332434/1
@=??DDDFHGHGHJGJJJJJJJJJJIICHIHIIJIIFIIJJGIFGIIGJJ
@5332435/1
atgaaatttaaaagaaaatttgaaaagtatcatgagttttgtgattctcc
+5332435/1
@@@FFD;DDHFHHJBFGIIIJJJJIJIAFCFIGIEDGHIIJHHJIJJEII
@5332436/1
atgaaatttaaaagaaaatttgaaaagtatcatgagttttgtgattctcc
+5332436/1
CCCFFFFFHHHHHJIJJJJJJJJJJJJCHHIIIJJJHIJJJIJJJJJIJI
@1883376/1
cctgattggtgatatcagccgctccgggcgttccgttggtctg
+1883376/1
@@@?D?BDHAFHDGHGGGCGBHEH@GID>DDFBH6B@FH;EG@
@1224011/1
caaggaggtaaaaagaagaaacaaaagcaacttcaacaagaggaaggagc
+1224011/1
@@@D?EFFDFHHGIIIIIIIIIIIIIIGGIIIICHEHIIIIIIIIIIIII
@1884440/1
cctgcatcttatataccatcatcttctggagtcacccaacaacaacactt
+1884440/1
B@:BDFFFHHHGGJJJJJJIJJJJJJIIIGIHHIIJJJJJJJJJJJJJJJ
@511289/1
agaagtcctgcataaatggatgtgtaatatgcgtgtccacgcaagtacct
+511289/1
C@@DFFFFHHHHHJIJJJJJJJIJIIJJJJJJJHHHIJJIJJJJFDGGIJ
@4027940/1
tcgaaatcaataactcgataaaaattgttcccttttgagctattgcgata
+4027940/1
@B1ADFFFHHHHHJJJJIJJJJJJJJJIJIJJJJJJJJJJIJJJJJJJJJ
@5335272/1
atgaagttgtctgcccctttcttaatcggttctgcatgaatgccatctgg
+5335272/1
@CCFFFDFHHGHHJJJJIIIJIJJIJJJJIJJJGJJJJJJJJJJJJJIIG
@1226107/1
caaggattgccacatcttgtgagccgccattctcttggctagcttctttg
+1226107/1
BC@DDFFFFHHHHIJJJIJIJJJJJJJJJJIJJJGGIIIIJEGIIIGIJG
@6066059/1
cataaaagtaatataaccttagatttcgaggcaaattgattgatttgccc
+6066059/1
B<BFDFFFFHHHHJJJJJJJJJIJJJIJIIJIJIJIJJIJJJJIJIEIIJ
@6066060/1
cataaaagtaatataaccttagatttcgaggcaaattgattgatttgccc
+6066060/1
B@1=DDFFFHHHHJJJJJJJJJJJJJJJJIJJJJJJJJJJJJJJJJJJJJ
@6696453/1
cggttctgcatgaatgccatctgggcccggggctctgtgatttcttagtg
+6696453/1
?;7BD=DDDHHB<AFDAGEE;E??ACFE@?:FGHEDA8<4==CHG7=;8@
@1227946/1
caaggggcacggaccacttcacggaaatctaccgacagagaggttatcct
+1227946/1
@@@FDFFFFFFHHGIGICGIIIJJIJGJJJJIFIJJIIIIIII@GHGEHH
@6067250/1
cataaagtatgtctagaacgattttacctttgcgcgaaaag
+6067250/1
@??DDDD2C?AFHGIF9GHIGE@FGGCFHII>AFD@?DA@?
@514663/1
agaatgtcaatgttattctaaaaagaagactgctaaacgttaaattttaa
+514663/1
BBCFDFEFHHHHHJIJJJJJJJJJJJJJJIHIIJJIJJIJJJJJIJJJJJ
@6068265/1
cataaatggatgtgtaatatgcgtgtccacgcaagtacctgctggaacgt
+6068265/1
?=@DBDFEDAF>D>HFGHEHJJBHIJIIJIIIIDGGGGGIIIJDIJIDIH
@516127/1
agacaaagcacctatcgaatcgaat
+516127/1
@@7DDDDDHDHFHIIIBAEHIDDE9
@516986/1
agacaacttcatgtacaaatacctcaccttacaaaataaaatacggcaaa
+516986/1
@@@7BDBDFFHDAGHIJGIIGIIIJJGGHIJIIGIJJFIJJJJIDGGIJH
@2640521/1
ctgtgatgaaaaataaaaaaaaaataatagttcttcaagatatatttttc
+2640521/1
@B@FFFFFDHDHFIJIIJJJFGGIIJJIIIIIHJJJJIIGIJJJJJIJII
@5342426/1
atgatatgtatttattatattgtgaaaagggagcatttatttgatgcaaa
+5342426/1
?@@;:DDDFFFFFIFI<A4I??3<I<CFE::FG8C@?9E????:9C?<?B
@5342427/1
atgatatgtatttattatattgtgaaaagggagcatttatttgatgcaaa
+5342427/1
@@?DFFFFHFHHGIIIJJHIIIEIHIGIHIIIGGGGHJIIIJJJJJHIIE
@5342428/1
atgatatgtatttattatattgtgaaaagggagcatttatttgatgcaaa
+5342428/1
CCCFFFFFHHHHHIJJJJJIJJJJIJJIIJIJJIJJJJIIJJIIIHIIHD
@4681602/1
aaaatataataaaaatttatagttttttgcatttttattcggcttattgt
+4681602/1
CCCFFFFFHHHHHJJJJJJJIJHJJJJJJJJJJJJJJJJJIJJJJIIJIG
@4681690/1
aaaatatacagactaaagaaacgctcgtggggagcgatgacgaataaagt
+4681690/1
?@<:AD>DFD?FFIIEHEHIGDBGH>GCFEA<1:AG:BBC=F;ACCHEEC
@5343245/1
atgatgagcagccgagcccttggcttccttcggagttttgcctgttccgt
+5343245/1
CCCFFFFFGGHHHJIJIIJCHIEHIGIJJJIEIFIGHGHHEHIIIHIIE=
@5344949/1
atgattttgaggtactcgagggcatgatgagcagccgagcccttggcttc
+5344949/1
BC@DFFFFHHHHFHIJJJIJJJJEIIJIIIJIIIJGJHIJJJJJJJJJJJ
@7527150/1
gaacaatttttgtcgagttattgatttcgaggaataatacgaacttccat
+7527150/1
@@<DFDFFHHHHHJIIJDHGHJJJJJJIIGHGHIJIJJIIIIIGIFIIIH
@7527151/1
gaacaatttttgtcgagttattgatttcgaggaataatacgaacttccat
+7527151/1
CCCFFFFFHHHGHIJIJBHGIJIJJJJJJIIHJIJIJFIJJJJJJJJJJJ
@7527357/1
gaacacgaagagggactaccacacgaaaggcagttcaccatcgcttgtca
+7527357/1
@@C;DDDDDDHDGFGHIIGGHJGGEFHEDBDBB?98BBH<8=@BBHF6@C
@4031597/1
tcgaggaataatacgaacttccatagattcaaatgaagtaaacaacatac
+4031597/1
@<@DFFDFDHHHDHEBHHIGIGGHIGGGIHGIIEGCEHHHIHIIIIIIII
@1230175/1
caaggtttggaggagttgtactaatttgtgtaattgaagttcgtattatt
+1230175/1
@;@?A=BD?F:CFDF:EEEHIIFIFIIFBD:CF<D9DG>CGFIFFCFICG
@7528602/1
gaacagttgctgaggctctcagattaggaaaatc
+7528602/1
?;@??AADHAHH?F@ABEEGGH:F?H<FHHII@9
@4032658/1
tcgatactgaatgtaattttttatatagtgccccgatgatatgatatgta
+4032658/1
@@C1DDFFHBHHHHIIIIJJJJJJJJIJGIJJJJIDHIIJJIJGIJIJFI
@518613/1
agacactaagattaccaagttgggcaaccagcagtcccacaaagtttcac
+518613/1
@C@DFFFFFDHHFIJJHGIHHIGIIJ@GHIGGCAFGGGGGIGBGBAFIGG
@4034483/1
tcgcaatattagaaattttcaaatattcttcgcttttgactcgacaaaaa
+4034483/1
CC@FFFFFGHGHHIJIJJJJIIIJIIIJJIJJJIIJJJGJJJIJJJJJJJ
@8135461/1
gtcccacaaagtttcacagttccacaaaacgctgaaaaattccgtcggca
+8135461/1
BB@FFFFFGHHFHJJIJJIGEHIJJJJJJJIIJIJJJJJJJJJJIHHHGI
@4036942/1
tcgctccaggttgctgttgcggaggagcttgctgttgtggaggaccaggg
+4036942/1
@@C1BDDDFFCFDGGGEGCHIJDHIDGGGIEGCEFGCDHIAGFCGHFGIJ
@4037611/1
tcgcttttcaaattctcgtgacttttctcccc
+4037611/1
?@<1DDDD??FFFGEG@1C;A3:BFE49?EGI
@4688349/1
aaaatatatcttgaagaactattattttttttttatttttcatcacagtg
+4688349/1
??84ADDDEEEEDIIIEIIIIIIIIIIIIIIIIIIIIIIIIIIIIIIIIE
@8144744/1
gtccttctgtcatttttctattaattgtctgattatcttctattgtacac
+8144744/1
@@@DDFFDHFFHHJJJJGGFHIGGIJIHIEIHIIIJIJJJJJJJIIJJJJ
@1243581/1
caataatgcaatgtgtttaaatttttgtcgagtcaaaagcgaagaatatt
+1243581/1
B@84BDFFGGHHGEHGIJIJJJJJJJJIIIJIIIGHIIIIIJIIJJJJJI
@3313210/1
ggactaccacacgaaaggcagttcaccatcgcttgtcatgtgttgaaatt
+3313210/1
@CCFFFFFHHHGHJJGEEHIJIIGIIJJJJIIIHIIIBIGFEGHGGIJJB
@7532558/1
gaacgatgtcaccacctgattggtgatatcagccgctccgggcgttccgt
+7532558/1
@@@7?DDAFDHHHIIGFGCHIIICEGHCHIIIFIIIIIIGIIIG;AHHF?
@7532559/1
gaacgatgtcaccacctgattggtgatatcagccgctccgggcgttccgt
+7532559/1
C@CFFFFFGHHHHJJJJJIJJJJHIIJJJJJJJJJJJJJJJIJIHEHHHH
@4038860/1
tcggatcttgctactaatattcgattcgatagg
+4038860/1
?<;D=A@:D44AA:A4C2<AF<A:CF<;A9?@E
@7532800/1
gaacgattttacctttgcgcgaaaagtgaccacaagcaatgtcaaag
+7532800/1
CC@FFFFFHHHHFIBF@EBHGGHIIJ?B9B?DHIBB?BBFHBCG=FG
@7533765/1
gaacgtctacagttatcctccagttccttcgtaccctcctcc
+7533765/1
@<@=DDDDFHHHBFBGGIGCHIGHIHHIIIBFHIIIIIIGHF
@4040990/1
tcgggcgttacttttccgaccaagagatccagcaagttcttggctgcc
+4040990/1
@@7=;@D@:@FBFII<G1CFADFD>8BFF>F@FFEFFIIFFEEFIE?E
@6077161/1
cataggttctgtcaaaactgttgcgactagcacaacaaaaaagatggcga
+6077161/1
@CCADFDDHHFDHHJJJJIJIJJJJGIGIGIIIJJJJJJJJGGGGGHHGB
@7533968/1
gaacgttcgactttcacttcattctatcggcctttc
+7533968/1
?@@D?23B:DBFBFFFGAGHAHGFHCF?A@AF6<?D
@7533969/1
gaacgttcgactttcacttcattctatcggcctttcttctctttgccgta
+7533969/1
CCCFFFFFHHHHGJJHHIJJJJJJJJJJIIJJJJIIJIJJJJJJJJJJJG
@7535135/1
gaactatggaggaatattacaataagccgaataaaaatgcaaaaaactat
+7535135/1
@@8:DDDDHHHHFIIIIIIIIIIIIIIIIIIIIIIIIIIIIIIIIIIIII
@7535136/1
gaactatggaggaatattacaataagccgaataaaaatgcaaaaaactat
+7535136/1
C@@FFFFFGHHHGJJIJJJJJJJJIIJIIJJJIJJJJIIIFGIJJJGICG
@7536442/1
gaactgcctttcgtgtggtagtccctattcgtgttccatttcatagaatg
+7536442/1
@@8BDDDDDHHHHIBBBDCBHHIIIIIIIIIFFGGGIIIIIIIIIIGGGG
@5355003/1
atggatgtgtaatatgcgtgtccacgcaagtacctgctggaacgtttaaa
+5355003/1
@@@?DDDDFHHDHGGG<EFFHGGHCHII<?1:?DBGFFHHIGG?8?BF=C
@5356215/1
atggcattcatgcagaaccgattaagaaaggg
+5356215/1
<?@DDDDDBDCFDFDBFEGAB88C@GIIIC9C
@5356216/1
atggcattcatgcagaaccgattaagaaaggggcagacaacttcatgtac
+5356216/1
=?11:DDDDHFFAHBHHGDB@CGEFGGFHHB7AGGBGFAEDBABGF@FBB
@5356217/1
atggcattcatgcagaaccgattaagaaaggggcagacaacttcatgtac
+5356217/1
@=@ADEFFDFHDFIGGHIJGGHGGIIIIJGGGGHGHIIIGIEGGIIJGHI
@5356218/1
atggcattcatgcagaaccgattaagaaaggggcagacaacttcatgtac
+5356218/1
CCCFFFFFHHHHHJJIJJJJIJJIJJJJJJJJJJJJJJJJJJJJJJJIGH
@5356219/1
atggcattcatgcagaaccgattaagaaaggggcagacaacttcatgtac
+5356219/1
CCCFFFFFHHHHHJJJJJJJJJJJJJJJJJJJJJIJJJJJJJJJJJJIJJ
@4043811/1
tcgtattattcctcgaaatcaataactcgataaaaattgttcccttttga
+4043811/1
@?8=D?AD<?AF<?F:FECEBEH<CEEBC?BEGIC<?FH9?FH?<<9?>6
@2656720/1
cttaaataaagtgtactttattgaaaaattagtaaaacataatggttttc
+2656720/1
@@@?DDFFHHD<FBFHHIHIGIJJJJGGIJJGHGGIIJIJJJJIIHIIIJ
@4046625/1
tctaaagctatctactcgttatataatcatcattcaaacattgaagccag
+4046625/1
=@1ADDBDHFHHHJJIIGGHIJJGHIJJJJJGIJIIJJGIJJJJJJJJJI
@4046626/1
tctaaagctatctactcgttatataatcatcattcaaacattgaagccag
+4046626/1
?;@DDBBBCADDFFGDFGA<CGDFDEH>HHGEHHIIIGFDHIAHGGGHGF
@4046627/1
tctaaagctatctactcgttatataatcatcattcaaacattgaagccag
+4046627/1
@@@DDD>;AFFHAFHGBA:A;A@FHGG@EHCHIBDFGHGCGEHGHDHIIC
@4046628/1
tctaaagctatctactcgttatataatcatcattcaaacattgaagccag
+4046628/1
BB?DDFFFGHHHHJJGJJGHIJJIJJJJJJIJJJJIJEHJJJIJJIIJJE
@544475/1
agattaccaagttgggcaaccagcagtcccacaaagtttcacagttccac
+544475/1
@@1BDDDFGHHFFIIIIIJJJJIJFGIJJJJJJJJJGHIDIIJJJIIGIJ
@6082587/1
catcaatattatctatcgatactgaatgtaattttttatatagtgccccg
+6082587/1
BBBBDFFFHHHHHJJJJJJJJJJJJJJJIJJJJJJJJJJJJJJJJJJJJD
@1248472/1
caatattagaaattttcaaatattcttcgcttttgactcgacaaaaattt
+1248472/1
@@<BBDFFHBFHHIIIIIIIIIIIIIIIIIIIIIIIIIIIDIIGHIIIII
@1248537/1
caatattatctatcgatactgaatgtaattttttatatagtgccccgatg
+1248537/1
@@@DFFFFGHHHHIIIIIIJJJJJJFHIJIJJJJIIIGHIIIJIIJG6?@
@1248615/1
caatattattataaacggatatcagaagccctcttaaattgccatccagt
+1248615/1
<@@DDDDBFAFFFIIIA@1<CC<FFHE9CFBEFF@EFCFIBCFFDGF<@F
@7538195/1
gaactttgttgttgacgttcatttcgacccgtttgctgttgttgggcacc
+7538195/1
@@@BDFFFHHHHGJJJGFHIJIJIJJIJJJJGIIIIJFFHIGIJGBHIIJ
@4692551/1
aaaatatcgcaatattagaaattttcaaatattcttcgcttttgactcga
+4692551/1
@@C:DDEACFFFHEGGGEIIHIIIIIIIIIIIIIGIIG<HGIIIGGIIID
@4693070/1
aaaatatggatataaaaccagaggttaatgaggagacttctaaaacagaa
+4693070/1
@@CFFFFDHHFHFJEIJJIIGHGICDHDBFGHGIJGIGGHGJBHIIIGII
@1898820/1
ccttaatcagctacaacagtcaacatttccc
+1898820/1
1114422222=D?EEID3<3AFEE3CFIIFI
@1898821/1
ccttaatcagctacaacagtcaacatttcccacctttttcactcaaccat
+1898821/1
BB?DDFFFHHHHHIIGIGHIHIJIGIJJJJJGJJJJJJJIJJJJJJJJJJ
@1898822/1
ccttaatcagctacaacagtcaacatttcccacctttttcactcaaccat
+1898822/1
CCCFDFFFFFFHHJJJGGHIIJJJIGJJJJJIJJIJJJJJJJJJJJJJJG
@7539722/1
gaagaaagctatacagtagtcaaatttgtatccattatcactttttgttg
+7539722/1
@7?=DEB>FFFBAHIIEGDCIHGIFGGI@@HCHA?FHC<FDBGHIEBGIH
@2659294/1
cttaaatttaactgaaatatagaatacaccccttaatcagctacaacagt
+2659294/1
:?14AD>BFDHDFFEDB9<IABHIH?C<FFHIIEB@FFGGHHIBFEG=D9
@2659295/1
cttaaatttaactgaaatatagaatacaccccttaatcagctacaacagt
+2659295/1
???BDDDDH>FD:C?GG@ECB<AF<F@HHIIIEHAGHIICGGFGIGCEG?
@2659296/1
cttaaatttaactgaaatatagaatacaccccttaatcagctacaacagt
+2659296/1
B@BDFFFFHGFDFHHJIGHIJIJJIIGHHIJJIJJJIJJJJJIJJJIGIF
@4053631/1
tctcaaacggcgttaaaccttttacttaaggttaatgccaagttaaatgg
+4053631/1
@@@FFFFEFHHHHJJJIGIIJJJJJJJJJJJGHIJJJIJJJJIHIIHJIJ
@3324613/1
ggagcatttatttgatgcaaagtatagaggttgtacccaaacttttcggg
+3324613/1
BC1BDFDEHHHHHFGHIJJGIIIJJIEHIDIIIAGHEICFHGGGIGGGG?
@3324614/1
ggagcatttatttgatgcaaagtatagaggttgtacccaaacttttcggg
+3324614/1
C<@FFFFFHHHHHJJJJJJJJJIHIJJIIJGGJHIJJJJIJJIJJJJJIJ
@3326956/1
ggaggatgtcgaacttttctatccactttctgtcccccaggggttcttgc
+3326956/1
@@@DFFDFFFGHGIIIIIEHGIGIEHGIIIIIGEGIIIDGGII@FGGGHI
@552219/1
agcagaacccgataaagcgttaccagcgcttgaggaagtaacggcagcac
+552219/1
@@@BDFDFDHHHHJFGBFEGGIDBE@FGIIGICGHIJI3BGHIGIIHA>B
@4699986/1
aaaatgcgtgtgtgcaggtatatttatcacatcattcgtcgtgtaccaca
+4699986/1
@@@1BDFDCFCFFHGHIIFECHIIIIEIIIIIICHHICHGIDHDACHCGC
@4701723/1
aaaatgtcaaaattttgcaaattatgtggcattttgacatttatgtgaca
+4701723/1
???DDDAB:D<?D:<222<C?AFCA?FBC@FEFCEDEFCCDDDBC?CD>D
@4701724/1
aaaatgtcaaaattttgcaaattatgtggcattttgacatttatgtgaca
+4701724/1
CCCFFFFFHHHHHJJJIJJJJJJJJJIJIJJJJJJJIJJJJJJJJIIJJI
@3331439/1
ggataaaccaatggagcacacttttacttcagctacttgaaccgtacgtc
+3331439/1
=??4=BDDFDDHFIGF@HAFFHIJIJJJIJJJGGCIIGDIGIGIJIGHGE
@4056962/1
tctccatgtggacccatttgctttggt
+4056962/1
?8=:;ADDD8DD?EEBEEIF@E>@<BA
@4057237/1
tctcccctgtttgttcttaaataaagtgtactttattgaaaaattagtaa
+4057237/1
@;?DDDD:ACDFBA;2A@H@BHHHH<2<A4<CHCC?@>?EF>B@FF?DF4
@553534/1
agcagcatgcaagagagtccaaagagaaggttatgaaccggcaataactt
+553534/1
CCCFFFFFHHHHHJIIJGJJJJJJIJJJJJHIJJJJJJJJJJJJJJJJJJ
@6710220/1
cgtcatcgctccccacgagcgtttctttagtctgtatattttcttgtatc
+6710220/1
B@1ADDEFHHGHHJJJJIJIIIJJJIIJIIGJG>DGIIIJJJJJJJHGIH
@4058929/1
tctcgctcgaggttgttgctgtggcggaacgggctg
+4058929/1
=B1=ADDFG<FHCGHHGEGHIGIIGIJ@FGEIG;;B
@7545661/1
gaagaatcggagtccaatgaaccagaaaccaacaatcattgcgatcagag
+7545661/1
B@C:BDFFHGFHDHHIJJIJJJJJIIJJJJJIIIJJIIJJGIJIJJIJGI
@1258114/1
caatgtcaaagagaaggatagcaactaattttacaagctatactttgcat
+1258114/1
@C@DDDDFHGHHHFHIJJIJIJJJJJIJJJJJIJJJFIIJJIIIGIJJJJ
@4705659/1
aaaattccgtcggcaagaagttggccgatttgcagactctcagcttcaac
+4705659/1
BC8BDFFFFFHHHIJJIJJJIJJIJJIIJJJJJIIIJJJJJJJIJJJJJJ
@4705867/1
aaaattcgttctacatatgaaacatgtcagttatatattcacctttatat
+4705867/1
==?B?DD72AB;A2AAE:FEIICA?:3<A<2AE>EB4??BED??C@D@@D
@4705868/1
aaaattcgttctacatatgaaacatgtcagttatatattcacctttatat
+4705868/1
CCCFFFFFHHHHHIIIJJGJJJJJIJBFEHIIIIIJIIGJJJJIJJJJJH
@4708393/1
aaaatttcaaattgttcaggtaaaatcttgcttcatgattgaaaatttgc
+4708393/1
@@@FDFFFHBFHHGHHGGEHEFHHHHJIJJFHIIEGDFHIHHIJGIGEHH
@1261898/1
caattaccgtattgccaagtgtaccgcagctaaatgtgcattaaaacatc
+1261898/1
B@@FFDFFFDHHHJIIJJJHHHHJIJGJJJJJJJJJHGIIIJJJJJJJJJ
@4708728/1
aaaatttctaatattgcgatatttttttatcgatctggcttcaatgtttg
+4708728/1
?==BDDEFHDHHHIJIIJIJGHIJJJJJJFIIFJIFGDECHIHGGIHHII
@7546015/1
gaagaatgaagtgaaagtcgaacgttcttctgggcttttcctgctttttt
+7546015/1
=1:BDFFFHGHDFIGGIGIIIGIHIGFIJIJEBGIHHIJIIIBHIIDIII
@5367240/1
atgtgtgtttggctagattctgtttgacattagaagagtaaacgtcagtt
+5367240/1
=B84=ADDHHHHHJJJIJJJJJJJJJJJJJJJJJJJJIHHIJJJHIJJHI
@1910540/1
cgaaaacatggaaaatccctcaaagatgaactcgtgctcatcgaaatgta
+1910540/1
@@<DDD?DHAF>DHG<CFGG@DH>AC<CFEG<EB:CCD>B@EHHAG@@88
@1911671/1
cgaaaactcaattggcgcacattcagcaggttttttaacagtttgaaaac
+1911671/1
@@@DDDDBFHHBHFIEDE3CEADFCFHGBB8CFCHHIHHIIGGGFGHIII
@1911672/1
cgaaaactcaattggcgcacattcagcaggttttttaacagtttgaaaac
+1911672/1
@C@FFFDDBFHAH@HGG@@DFHIGHGFCCH?FGHIIGI<BF?DF@BGIII
@1911673/1
cgaaaactcaattggcgcacattcagcaggtttttttaacagtttgaaaa
+1911673/1
@@1ADDDDFFHFHGG@?CCE@DHGIIIIII?FGHIIIII@FD=FHAAGHI
@3334662/1
ggatagcaactaattttacaagctatactttgcatagaattagtggtttt
+3334662/1
@@@ADFDBHGDHHJIJEEIIGGIGIIIFIIIJJDIFFIGIIJJIIIH=FH
@3334731/1
ggatagcttacggatctgttgcaccgagtgaacatgtgacatagaaaata
+3334731/1
@C@FFFFDHFDDHBDEG>HHHIIIIJIG8CFIIGFFFGEHEGIIHEHIHG
@4715228/1
aaacaacatacgtttttcatttaaaatga
+4715228/1
@@<BDBBD;BDFDFEFF;BCBE><<2C@@
@6711680/1
cgtccgcccattttgaatagaccaaccatgatcatgggcgctgacgtcac
+6711680/1
@@:DDDFFH?DHDIJJJIIGJIJJGIJIJJGGHIJJGIJJJIJJJJAHBH
@6096576/1
catgaagttgtctgcccctttcttaatcggttctgcatgaatgccatctg
+6096576/1
?<:=BDDDFFCFHBGCGGGIIGFHEGHIIIGIIIEEHHHII<BGHHFGDG
@5369244/1
atgtttcatatgtagaacgaattttgtgcatacaaaaatagtaaaaagtc
+5369244/1
BC@DDFFFHHHHHIJJJJJIJJJJJJGHIIJJJJJJJIJJIIIIIJJJFF
@4064424/1
tctgccttctacatttgcgagtgacgaagagactctcagcttcaac
+4064424/1
?@1;ADBDHDFHBFHIIGFHG?GCGECEC<FFH@BBFDFCEGC<FG
@4064425/1
tctgccttctacatttgcgagtgacgaagagactctcagcttcaacgcca
+4064425/1
@@@=DDEFHGHHFHGI<FHGAHIIJBHGGBDBBBC@FDDE@FFCD@DHII
@1912914/1
cgaaaagtaaacgtcagtttgcgtttcaatgcatcgataagacgaatggt
+1912914/1
@CCBFFEAFHHGHEHGHHIIIIJHHJJJJJIJGJGIGGJJJJJJIJEHIC
@6097655/1
catgaccaaaaagtgaacagctatcgatacacagtcatagatccaatcct
+6097655/1
B@:DDFFFGHHHHGHIJIIJJJJJJJJIIJJJJJGIIJJJJIGJIIJJJJ
@560018/1
agccgaataaaaatgcaaaaaactataaatttttattatattttatgcat
+560018/1
@@<7DDDDDHHFHIGIIIIIIIIIIIIIIIIIIIIIIIIIIIIIIIIGII
@6099004/1
catgatcccctgaaaaatatatcttgaagaactattattttttttttatt
+6099004/1
?@?DDDDDHGBFHG@D:E@EHHIIIEHHIEHGEGEHDFIIGGIGGFBDGC
@3341709/1
ggattgcccatcactttgtcatcgaacgatgtcaccacctgattggtgat
+3341709/1
@@CADFFFFDHDHGGFHGJIIJJJIJGGHIIGIIIJIIIJIHIIII?FDE
@3342030/1
ggattgttcgctagcgatctcctgcaagaactgaacgaagttgaagtcct
+3342030/1
BB@ADDDFHHGGHIIJJJIJJJIIJJIJJJJIGGIGIIHIHHIIIJJIJJ
@8159702/1
gtcgacgaaaaaagagtagactacgaatttaaagctgaggcatatagtga
+8159702/1
@@@DDFFDHHHHGGGG:EEGHJJIIJJGIIJJJJIJJJHIIJJJJJJCHG
@2670380/1
cttacatccttgtttatttccctttttg
+2670380/1
@@@DDDDDFBF?AGF?CGH:CFCHIII>
@2670381/1
cttacatccttgtttatttccctttttgtggagaggtactatgtgtgttt
+2670381/1
?@:BDDEFHHHFCGH@FHJGIJGIJJJGEGIBH@GH:CHHGIHIGDFHIH
@4723960/1
aaacagctccacaacagcaacatcaaactgttcccccacaacagactggt
+4723960/1
@@?DADFFHHHHHIIIFHEHCHIEHIGIHGFGEHIGHDIHG?AFEI@328
@4067526/1
tctggtgttcatataatgtatccgtcgatctccatattcaggttgtcgaa
+4067526/1
@@@AD?DBFHBFDHGIGGHEIIGGHGIBGHIIHIIHIFIIIF4?F@FFFB
@7557582/1
gaaggattgttcgctggcgatctcctgcaagaactgaacaaagttgaagt
+7557582/1
BBC1BDDFHHHHHJIIJJJIJJJJJJJJJIIIJJJIJJJJJJJGIJJJIC
@565494/1
agcgtttctttagtctgtatattttcttgtatcacttattgcgtctttgc
+565494/1
@@<BDDFFAHHFFFHIFEGHIIJJJIJJIGIJJIJJJJJJJJJIJJJJJJ
@4725054/1
aaacagttgtacagtagaggataaaccaatggagcacacttttacttcag
+4725054/1
@@@?DE?DDDFHFIGGGGFHIIIIEHIIIGC<@EGHIGCHGIIIIIIICG
@566562/1
agctagccaagagaatggcggctcacaagatgtggcaatccttgcaggat
+566562/1
@@<=DDDDHHHFHIIIIIIII<?@DDCGEC?D?BBBBF;CF@B>@FGGDG
@3344552/1
ggcaaagtggatagctgcaccaagcattggtggcgattggtcaatgtttt
+3344552/1
CCCFFFFFHHHHHIIIIJGGIJIIIGHJJJ@FGEH6FHIIDCGIIJGGHG
@3345060/1
ggcaaatcaatcaatttgcctcgaaatctaaggttatattacttttatga
+3345060/1
8?;=DDD?FHFDDGIII@HGHGIIIICBEGHAGHIIIGEHGEIIIIHHGH
@3345061/1
ggcaaatcaatcaatttgcctcgaaatctaaggttatattacttttatga
+3345061/1
@@<DFFADFHGGFIGIIIDIEFHGHGGGHIIIIEFHGBHHGIGGGIDHCD
@8163039/1
gtcgatgttgccagaacgtaagatatcctaaactcacttttttccgaaaa
+8163039/1
@BCFFFFFHGHHHIJJJJHHIIJJJJJJJJJJJJJJJJJJJJJJJJIJJJ
@3345793/1
ggcaaatttggaatttcataaacaactcttaactgcttcatgtacttgcc
+3345793/1
?<<DDFDFHFHDFGHIGIGFGGIIHCGHIIIFGGGGGIJJIGCGGGIEGI
@3346170/1
ggcaaccagcagtcccacaaagtttcacagttccacaaaacgctgaaaaa
+3346170/1
@@@B;DDD==FFCFFGHHCF@G?FDHFEEEFHIIIIIII9FBHIIICH@B
@1918351/1
cgaaaggcagttcaccatcgcttgtcatgtgttgaaattccgcgaaattg
+1918351/1
@C<DDDDFGHFFHJIJIIIJJJJJJJIJJIHHGHFHGGIIGGGGIIJIIG
@567904/1
agctgattaaggggtgtattctatatttcagttaaatttaagaggctttt
+567904/1
CC@FFFFFHHHHHJHIGIIJJJJJJJJJIJJJHGIIJJJJJIIIJIIJJJ
@567905/1
agctgattaaggggtgtattctatatttcggttaaatttaagaggctttt
+567905/1
=<@:ADDEHHHHFI1@EGHGIJDGHIJGIDG:0?DGGFGIJJGGIJJIJJ
@4727964/1
aaacattgaccaatcgccaccaatgcctggtgcagctatccactttgcca
+4727964/1
@C7DFFFFHHHHHJJAHHJJJJJIJJJJJIIIIIJJJJJIIIIJJIJJJJ
@5382217/1
attaagaaaggggcagacaacttcatgtacaaatacctcaccttacaaaa
+5382217/1
?;1ADBDDBFADAEDDHHIIICFHIIIBGGGEF4DDGHEE;DG>FEGH>F
@5382218/1
attaagaaaggggcagacaacttcatgtacaaatacctcaccttacaaaa
+5382218/1
?<?DA?;ADB>;FHGAG?GGGCB<CEE??EGD<FECABFFGAF<DGA?DF
@3353175/1
ggcattttgacatttatgtgacataatttgcaacatttgacgtacggttc
+3353175/1
?<@BDDDD>;B<AEFB<C<AAFHIGFGHIHEIH>@CBFE@<@GHGIAB?F
@6105138/1
catgtacttgccgaaaacttccaaatctcgcctatcaagaggtctgctaa
+6105138/1
B::BDEFFHHHHGJJJJIJJJJJJJJJJIIJJJIJJJJJJJJFFGIJJJG
@8176111/1
gtctaaactcatgtttctagtagcagccatgtctgcaactgaccagcagt
+8176111/1
?=;=BDFFGHHHHGJJJJJJIJJJJIJJJJJIHJIJJJJJJIJJJJJJJH
@1273538/1
caatttttatcgagttattgatttcgaggaataatgcgaacttccat
+1273538/1
@CCFFFFFHHHHDGEHGIJIJJJJJJJJJIIIIIJIJIJJJJJJJJJ
@1275324/1
cacaaaactcatgatacttttcaaattt
+1275324/1
??<;DD=DF<FD8<CGF<FH@:CAFE<:
@1275325/1
cacaaaactcatgatacttttcaaattttcttttaaatttcatattctca
+1275325/1
CCCFFFFFHHHHHJJJJJJJJIIJJJJJJJJJJJJJIJIJJJJIJJJIJI
@1276101/1
cacaaaattcgttctacatatgaaacatgtcagttatatattcaccttta
+1276101/1
@C@:DDDEFGGHHGHJJJGGIIIJJIIJJHIJIJJJJJJIJIJIJJJJII
@7563983/1
gaataaagtatgtgttcaccaagagaagaaagctatacagtagtcaaatt
+7563983/1
B@;DDFFFHHHHFHGHIJJJJJJJJJJJJJJJJIJJIJIJHIJIIIIJJJ
@4079256/1
tgaaaagcgagcttcatgatcccctgaaaaatatatcttgaagaactatt
+4079256/1
@@@DDFEDFHFHFIFEIEE@HHEHIIDGHIGHIIGGIIHIEHGBFHIGI@
@3354939/1
ggccaccagatcgttgttaaggaacacgcggtagcggaagattggctc
+3354939/1
C@@FFFFFHHHHHJIJGHIIJIJJJIJIJJJ@FHIJJIGBGHIIJHHH
@4732118/1
aaaccttgcaaattttcaatcatgaagcaagattttacctgaacaatttg
+4732118/1
@B@ADFFFHHGHHJJIIJJJJIIIJIIJJIJJJJJIGHIJJJJIJJGIJI
@4082895/1
tgaaattccgcgaaattggcactggcaagtcaaagaagctagccaag
+4082895/1
@@<DDBDDHDFF:FH;GFGCHGGGGCHIG@GEHIGGHGDHGG<FFIG
@573040/1
aggaatattacaataagccgaataaaaatgcaa
+573040/1
=:=1=D32A=AC?A@9<E3@F8F;?AF<E::?<
@4732844/1
aaacgaatcatctcagcctcgcgctaggtaaattaaacacggcttatcac
+4732844/1
@@@FFFDDHHFHDHIHHJIJGAEBHIAG::?BBF@GIJJJ@BEIIEGA;C
@4736517/1
aaacgtcagtttgcgtttcaatgcatcgataagacgaatgg
+4736517/1
@1=DDADDHHHB<@CCGHBEHE>@HCBGHHEECGID?FB?9
@4736769/1
aaacgttaaattttaaaagcctcttaaatttaactgaaatatagaataca
+4736769/1
@@BDDDDFHHHHFJJIIGDGGHHIGHIGIIJIJIJJHJJJJJJIJDHIII
@4737225/1
aaacgtttaataaatcttcttaaggatttgaagtatcatgttgaaaccat
+4737225/1
@@1BDDEFBHGFHJG>GHGGGIEHAFHGIGIHGE??CEGHBHGECGGGGI
@1279546/1
cacaaagtttcacagttccacaaaacgctgaaaaattccgtcggcaagaa
+1279546/1
CC?DFFFDHHHHHIJGIIJJJIJJIHIIIIIJJIJJIIGIGGEIIIJIJG
@1925465/1
cgaactggtccaaatcgagggcgccatccacgagccaatcttcc
+1925465/1
??1???DD2=C?DE4:A3;FEA?CDDDDDDECADAD9CADAD8A
@1925671/1
cgaacttccatagattcaaatgaagtaaacaa
+1925671/1
;@@D7DDDFFB>>D:CAFFCHDEHC<AEHBEF
@6728949/1
cgttgttaaggaacacgcggtagcggaagattggctc
+6728949/1
@@;DD?DBFFHFHGGE@A8?:CDGGBDDF?DF9=FBD
@6112104/1
cattcgttctgagtcatctccatcattttacccaaatcgtcagctttcat
+6112104/1
CCCFFFEFHGGDHGHIJIJJJJIJJJJJJJJJJJJJJJJJJJJGIJJIII
@5386915/1
attaattataatcatcaatattatctatcgatactg
+5386915/1
<??DD42ADD=DA4EBDABEFECEDCFIID@F@@E<
@4738938/1
aaactatagagaaaccagaattacaggaaatggataattataggattgga
+4738938/1
CC@FFFFFHHHGHJJJJJJIJJJJIJJJIIJJJJJIGGGGIIIJEGGIGH
@6117812/1
catttgtgctgaaaagaaaattcaagatccagtgtttaaggaactatcag
+6117812/1
@@@?D>DFFAHFFGIEGIIIIIIIIIIIIGIIDEGIGIIIIIIIIIIIII
@1928979/1
cgaagagggactaccacacgaaaggcagttcacc
+1928979/1
@@?DDDDDD>CFFBAC@@:?EGH6EF?C0?GHGG
@1929164/1
cgaagagttggccactaaactgggcagctcggctgagaatcggtattcgg
+1929164/1
BC@;BDDDHFHGHJJIJJJJJIJJIIJJGIJJJGJJIIIJJJJBFCHHGI
@578903/1
aggatatcttacgttctggcaacatcgacagataccacaaatacctaaac
+578903/1
@?<ADBDDFHFHFA<CHBBCGGIIIGCFGGFHIIIIIIGCGGCEHGIAHG
@7568143/1
gaataatgtgattaagtaaaagaacgatggtttttcatcgccatacataa
+7568143/1
BB@=BDDFHHHHHJJJIIJJJJJJJJJIIJIIGIIJIIIJJJIFJIJJII
@1930677/1
cgaagatttggagaatattgtggtagaccaattgaagttcttttatgagt
+1930677/1
@@?ADAADHDF?FGIDAFIGFHIEFCHGHIIGIDEIIIIGIGHIBF>GAD
@1283387/1
cacaacaaaaaaagatggcgaaacaattagcagcaagagaaatgctggaa
+1283387/1
CCCDFFFFHHHHHJJJIJIJJJJJJJJIIJGIIJJGIGIIJIJIIIIGHH
@1283739/1
cacaacagcaagctcctccgcaacagcaacctggagcgagacaacatcac
+1283739/1
@C@FFFDFGHGHHIIJIJIGIIEGHGEHIIFHGGJJGGDH<FG;FADGIG
@8183459/1
gtctgggtggttgcaatctccagcagatattgtacttaaaggcttttgga
+8183459/1
@:?DFFFDHHDHFGHEHHHJJEGGIJHIGIIJCGGHIIJIGGGIGIJJJG
@1933807/1
cgaagtacgagctattcgagcagcatgcaagagagtccaaagagaaggtt
+1933807/1
CCBFFDFFHHHHHJJJJJJJJIJJJJJJJIJJJJJIGGJJJJJJJJJJHG
@8185316/1
gtcttatcgatgcattgaaacgcaaactgacgtttactcttctaatgtca
+8185316/1
;??ADDEFHHHFDGGIG4FHGGIHGGGA>@DHFGEGGIII@FEHGGIIII
@8185317/1
gtcttatcgatgcattgaaacgcaaactgacgtttactcttctaatgtca
+8185317/1
BB@4ADFFHHHHHGIJJJHJIIJJJJJJJJJJIJJIGIIJJJJJJJJJJJ
@4089962/1
tgaaggcatacggcaaaatattcggcaacctaaaaccag
+4089962/1
?@7D;DDDAHFB?FGGGGIIIIIGDEGIBFHAFGGEGAB
@4091250/1
tgaagttcgtattatttcctcgaaatcaataatgcaatgtgtttaaattt
+4091250/1
@@<DD?DFFFHFHBHIIIIIIIIIIIIIIIIIFIHGGGCFHFGHIIIIII
@4745227/1
aaacttttcggggtgcaatcttcttttccggaaaatgctcgaaaactcaa
+4745227/1
@C@DDEFFHGHHH:FGGIE@FHIGIIIIIDGHIIIIIIIIIIIIIIIIII
@4749643/1
aaagaactctccgttagtgcagtgtttggattcaccattcctatggagga
+4749643/1
@@;ADFFFHHHHHIJJJIIJJJHIIJJJJJJJIJIGIJIJJGJIIIIIGI
@3363683/1
ggcgcacaagatgtggcaatccttgcaggatttacccgtggagggtaaca
+3363683/1
11;44=A@DFFFHGIGEGGHGIHGIGIDEHIIJJGIJIDGDGGDF1=FHH
@5393755/1
attacattcagtatcgatagataatattgatgattataattaataactag
+5393755/1
BC@FFFFFGHHHHJJJIJJJJIJJJJJJJIIIJIIIJJIJJJJJJJJJIG
@1293568/1
cacacacgcatttttaaatttaaaaatttattcaagtcaaaaataatatg
+1293568/1
CCCFFFFFHHGHHJJIJJJJJJJIJJJJJJJJJJJJIIJJJJJJJJJJJJ
@2693447/1
cttatcgatgcattgaaacgcaaactgacgtttactcttctaatgtcaaa
+2693447/1
@@@FFFDFHGHHGJIGHIGHIJJJIIIJJJJIGHJGJJGHIJIIHIIIJJ
@1935214/1
cgaataaaaatgcaaaaaactataaatttttattatattttatgcatgtt
+1935214/1
@@<DABDFHHDBFBGHJJJGGEEHIJGIJJJGGIGGGHIJJIGGGGHGFI
@1935251/1
cgaataaagtatgtgttcaccaagagaagaaagctatacagtagtcaaat
+1935251/1
BC@FFFFFHHHHHHHIJJJJJJIJJJJJJJIIIJJJJJJIIFHIGIGGIJ
@1936179/1
cgaatagctcgtacttcggcacttgtaacttgttcaaattgtccatccga
+1936179/1
B@@DFFDFGHGFHIJJJJIJJJJJJJJJJJJIIIJJJJJJJJJJJJJJJJ
@586237/1
aggggtgtattctatatttcagttaaatttaagaggcttttaaaatttaa
+586237/1
@C@DDADDDHHFHJJJJJJJJJIFFHHIJJJJJGIGGIJJJJJJJIJJJJ
@4750858/1
aaagaagattgcaccccgaaaagtttgggtacaacctatactttgcatca
+4750858/1
@CCDDFFFHHGHHJJJJIJJJJIHFIJIJGIIJJIJJJJJJJIJJJJJJJ
@6132793/1
ccaaagcaaagacgcaataagtgatacaagaaaatatacagactaaagaa
+6132793/1
BCCDFFFFHHHHHJJJJIJIJFHHJIIIIJJJJJJJIJJJIJIJIJIJJI
@4758184/1
aaagactttgactttttactatttttgtatgcacaaaattcgttctacat
+4758184/1
BC@;DFFFHHHHHJJJJJJJIJJJJJJIJJJJJJJJJJJJJJHIIJJIIG
@3366082/1
ggcgtctttcttcgatcttccggttccggtggccaccagatcgttgttaa
+3366082/1
@<<DDD@DH<DHF?EFHBDBF?E?FEH<F8?FBF;DE;?B9BCBBA;@AG
@8192457/1
gtgaaaaaggtgggaaatgttgactgttgtagctgattaaggggtgtatt
+8192457/1
@@@FDFFFHHDFHGIJJIIFHIIIIJJAHHDHGII@GGGIIIIIB@FHCB
@3367865/1
ggctatgccggtaaagaagtgaatgttgataaaggaatatggagaggtga
+3367865/1
@@@F1BDDDFHFFGIIJIIEHIGGIHGIHIJJFGHGGGGIIEGGGGF9?D
@8193051/1
gtgaaaagggagcatttatttgatgcaaagtatagaggttgtacccaaac
+8193051/1
@@@DFFFFHGGHHJJJJIJJJJGGHJJJIJ4CGIIIIGHGGHHIJJIJJJ
@3368120/1
ggctcacaagatgtggcaatccttgcaggatttacccgtggagggtaaca
+3368120/1
CCCFFFFFHHHHHGJJIIJJIJIIIJJJJIIJJJIJIJGIIJJJIGHIIJ
@6136070/1
ccaaatcgagggcgccatccacgagccaatcttccgctaccgcgtgttcc
+6136070/1
BCC?DFFFGHHHHIIJIGHIIJJJIJIJJGJJIIHGIFHIJGHEFD>ACC
@591900/1
agtaaacgtcagtttgcgtttcaatgcatcgataagacgaatggtaaagc
+591900/1
@@@1DDFFFHHGDHIGH<:FGGGHIGHIIGI@GGGGHGIIDIIIBGGGHH
@4099023/1
tgacattgcttgtggtcacttttcgcgcaaaggtaaaatcgttctagaca
+4099023/1
@CCFFFFFHHHHHIJGHIIJJJJJJJJJJJJJJDGHIJJIJJJIJJIJJJ
@4099120/1
tgacatttatgtgacataatttgcgacatttgacgtacggttcaagtagc
+4099120/1
@;@DDFFFGHFDFHIIIIJJJJJIJEHIJJJJJHICHIJJHIJJIJIHJI
@4099279/1
tgaccaaaaagtgaacagctatcgatacacagtcatagatccaatcctat
+4099279/1
@C7DDFFFHHHFHIJIJJIJJJJJJJJJJJJIIIJJIJJJJJJJJIJJJJ
@6137536/1
ccaaattgctctactctcaagaaatggcctccatgccgagcaagactccc
+6137536/1
CCCFFFFFHHHHHJJJJJJIJJJJJIGIGIJJIJJIJIAHIIJIIJEGGI
@3371496/1
ggcttttcctgcttttttagcagctttaccattcgtcttatcgatgcatt
+3371496/1
@@@FDFFFHHBFBHIJJJIIJJFIICHCFGHGGIEDHGIECDHBGHGGIG
@6741015/1
ctaaaatcaatttacatattatttttgacttgaataaatttttaaattta
+6741015/1
=??DBFFDFACFDBGABBFABBHIHCEBHEHIIG@FEFHCHIIEGIHIGI
@6741016/1
ctaaaatcaatttacatattatttttgacttgaataaatttttaaattta
+6741016/1
CC@FFFFFHGHHHEHGIGJJJJJJJIJGIIIIJJJJIIJJJJJIJIIJJJ
@1303180/1
cacagctcagttatgcgggaaatccggattatcaaaaagcttggagagac
+1303180/1
B@@DFFFFGHHHHJJJJJJIJJJJJJJJJJJJJJIGHIJIIJJIJEIIIJ
@1945835/1
cgacagataccacaaatacctaaaccttcccactaaagttaaccagacaa
+1945835/1
@<<AD:DDDFFAFA@GDBFGBGGEEEGIIIIEIIGIIIIHGEGH<8?GCB
@4766750/1
aaagctatacagtagtcaaatttgtatccattatcactttttgttgccgt
+4766750/1
CCCFFFFFHHHHFIIGHJJIJJJJHJIJJJJJJJJJJJJJJJJJJJJJJG
@1306099/1
cacagtcatagatccaatcctataattatccatttcctgtaattctggtt
+1306099/1
@@@;DDDBFA4:AFHEHBGIICHIIIFIIIIIIIIIIGHCHGGEBDGE9D
@4104031/1
tgactgttgtagctgattaaggggtgtattctatatttcagttaaattta
+4104031/1
@C<DDFEFHFHHHJJFHIGIIIJI8C?EGIIJJJJJJJJJJJIIJJJIJI
@4104874/1
tgagaaagctatggttgagtgaaaaaggtgggaaatgttgactgttgtag
+4104874/1
BC@ADFFFHHHHGJHHGEIIIHIJIIIJCFHIGGIJJGGIDHIIHIIFGI
@6746047/1
ctaaactgggcagctcggctgagaatcggtattcgggactgaaagacact
+6746047/1
CCCFFFFFHGHHHJJJIJJJJJJIJJJJJGHIIJJJJJJJJJJJIJJJIH
@3378302/1
gggacatgcacatctcttggagccagccaatgggattgcccatcactttg
+3378302/1
CC@DFFFFHGHHGJIIIJJJJJJJJJJJJJIIJIIJJJJJJJJJJJJJJJ
@4108635/1
tgaggatcaaattttgtagctatcataaactctcctaaatattttcgcct
+4108635/1
@@@DFDDDHFFFHJJEGHGEGGGGJJJJJJIGIJJJJIJHIJJJJJJJG@
@8205958/1
gtgactcccgaacaagccaatcagaccaacggaacgcccggagcgg
+8205958/1
@@@ADFFFHHFHGGIIGIIJIIIGJJJJJJIIIJJIJIJIJGHHHE
@4110996/1
tgataacatgcataaaatataataaaaatttatagttttttgcattttta
+4110996/1
?<?ABDBDGHFHAHJIJJIIIJJIJJJIIIJJJJJGIGGIJJIIIJJJIJ
@4110997/1
tgataacatgcataaaatataataaaaatttatagttttttgcattttta
+4110997/1
BC@DFFFFHGHHHJJJJJIJJIIJIJJJHIIIJJIIJJJJJJJJJJJJJJ
@601909/1
agtgaaaaaggtgggaaatgttgactgttgtagctgattaaggggtgtat
+601909/1
@BBFFFFFHHHCFHJIJJIJGIJIIJJGGJIIJJJJCHIJJJJIJ?DFGG
@1307325/1
cacagttcttactttaacacattgtgttaaacagcctacattaatctcag
+1307325/1
@@@DD?DDHHABFFHGHGEB;CCHCB?EB@<FHCGGI@GHEHGFDFFICA
@5408795/1
attatattgtgaaaagggagcatttatttgatgcaaagtatataggttgt
+5408795/1
:@1=BDFFHHHHHJJJJJIJJJJIJIJJJJIJJJJJJIDGIIJJIIHIJI
@5408796/1
attatattgtgagaagggagcatttatttgatgcaaagtatagaggttgt
+5408796/1
@CCFFFFFHFHHHJJJIIEGGBHIJGCHIFEIIJJJIJ?HGIIIIIDHGG
@2705398/1
cttcaatgtttgaatgatgattatataacgagtagatagctttagaggta
+2705398/1
@@@DDD?DDFHHHHEBHBHEIGIJJJJJIIIE2?GEICGHHIIJIJGGFG
@2705538/1
cttcaattacacaaattagtacaactcctccaaaccttgcaaattttcaa
+2705538/1
C@CFFFFFHGFHHJIGIIIHGJJJJJIJJJJJIIJJJJJJJJJJIIJJJI
@2705539/1
cttcaattacacaaattagtacaactcctccaaaccttgcaaattttcaa
+2705539/1
CCCFFFFFHHHHHJJJJJJIJJJJJJJJJJJJJJJJJJIJJJIJJJIJJG
@6749128/1
ctaaagttaaccagacaaagcacctatcgaatcg
+6749128/1
@@@ADA==CDFHF=:EHHIC>FHEEGB?GHIBFB
@3380852/1
gggagcgatgacgaataaagtatgtgttcaccaagagaagaaagctatac
+3380852/1
?@<DDADFFHAFB=FDGHDCAAEHFGFGGFHDDFFEGIGGED>AGBHG>@
@6752089/1
ctaaatggtttaacgagtttaaccaatatcaagtattgataatgacgtca
+6752089/1
@@@DDDBDCFFFGIIHBHIIIIIIBF<ECFHGGFHGIFADFHDADDFGF;
@604614/1
agtgtgctcaattggtttatcctctactgtacaactgtttacctgtgtat
+604614/1
BB?DDFFFHHHHHJJHIJJJJJJJJJIJJJJJIIJJJIJJJIIJJGHFHI
@8210599/1
gtgatacaagaaaatatacagactaaagaaacgctcgtggggagcg
+8210599/1
?@1=ADB;ADHFHB<FHEIIBHFHIGDAHIIHGIIIB:BGAFBA@A
@4775712/1
aaagtatctaacagatttaaattgtattagcatcatggaatatactcttg
+4775712/1
@<@ADDFFHHHHHJJEHIJJJJIIEHIJIJJJJIGGIGIIIIIJIEGIHG
@608575/1
agttgtactaatttgtgtaattgaagttcgtattatttcctcgaaatcaa
+608575/1
=@:=ADDFHHHHHJJGHGJJJJJJGJJJJJJJJJJIJJJIJJJJJJJIJJ
@4776664/1
aaagtcacgagaatttgaaaagcgagcttcatgatcccctgaagaatata
+4776664/1
@C@FDEFFGDFFHJJJIIIJJGGJFIJJJJIJJJJJJJJIJGHIIGHHII
@8215168/1
gtgatttcttagtgtcaatagtgctgccgttacttcctcaagcgctggta
+8215168/1
@@@7DDFFGHHBFHHEHIGGHGGDGGCHBFDGGHIDCHGAGHHGIE<<FF
@1310569/1
cacatcattcgtcgtgtaccacatctcggatcttgctactaatattcgat
+1310569/1
@CCFFFFFHHHHHJGH;F@FCGEEG@DBGF=FEH@CCHIJFIIJ>GFBHF
@8220320/1
gtgccccttgcggttaccccttctgttgggatgggggccg
+8220320/1
C@@FFFFFHHDHHIIIIIIICGHICGHGII;BFHGIIGE@
@8220321/1
gtgccccttgcggttaccccttctgttgggatgggggccgccccc
+8220321/1
@??DDFFDHHHHHJDGEHGGEGIJEIJIJIIHIIEFGEEI=BDDC
@8220461/1
gtgcccttgagaaatttgctgcctcaaaaacgtatgacaaaactatagag
+8220461/1
@B@DFFFFHHHFHJIJJIIJJJJJJIJJJJJJHIJJJJJJJJJJIJJJII
@610437/1
ataaaaaattacattcagtatcgatagataatattgatgattataattaa
+610437/1
BC<DFFFFHHHHHJJJGIHHJJJIJJIJJIIIJJJGIJIJJJIJFFIJIH
@3386071/1
gggattttacagaacaggaatcatgtgtgatattattcagcatgcgatgt
+3386071/1
@CCBFFFFHHHHHJJJJJJJJJJJJJJIIJJJJJJJJIIIJJJJJJHIJH
@8221241/1
gtgcgaatatctgtagtcgaagtgttgttgttgggtgactccagaagatg
+8221241/1
CCCFFFFFHHHGHHGIFHIGHICHFCHIIIIIIJG?FGGIIJIJIJIJJI
@1311185/1
cacatctcggatcttgctactaatattcgattcgataggtgctttgtctg
+1311185/1
@@@DD:=B>F<DFEHIIIEEGGIGHIGGGCEHIGFHHG<:BFBGGEHEEG
@1311186/1
cacatctcggatcttgctactaatattcgattcgataggtgctttgtctg
+1311186/1
@CC?DFFFHHHHHJJJJJJIIJIJJJJJJJJJIJIJJJIGHHIJIJIIIJ
@1311187/1
cacatctcggatcttgctactaatattcgattcgataggtgctttgtctg
+1311187/1
CCCFFFFFHGHHHIJJJJIJJJGIJJJIJFIJJGIJJIGDGGHGGIHIJJ
@1311456/1
cacatcttgtgagccgccattctcttggctagcttctttgacttgccagt
+1311456/1
C@CFFFFFHHHHHJJJIJIJIIIIHIHGHIHIIEGCEHJCGIJGBEH@FB
@1312351/1
cacatgttacataaatgtcaaaatttgacataatttgtggacataaagga
+1312351/1
@@@DFFFFHHHHGGIJIJIHEIHIJJJJJGIJIJJJJJIJJJIIJIJIJJ
@613719/1
ataaaatacggcaaagagaagaaaggccgatagaatgaagtgaaagtcga
+613719/1
BC@DFFFFHHHHHJJJIJJJJJJJJJIJJJJJIJJJIJJJIHIJIIGGGI
@4124082/1
tgcacactttctttcttaacctccgctttaatttcaattttacatgtgtc
+4124082/1
@1@DDDDDHHFHHIGII@IGHEGIIIAGH<?DCG>DCGFHIG<DAA:?BF
@8224848/1
gtgcttaagtggcttaccttctacttaccacttagcagaacccgataaag
+8224848/1
CC@FFFFFHFHHHJJIJJJJJJJJJIIJJJJJJJIJJJJJJJJJJJJJJG
@1952387/1
cgacgaatgatgtgataaatatacctgcacacacgcatttttaaatttaa
+1952387/1
?@1;BAD=:BFF??4:<AB<FCFHHEEFFIFDBFDFEDGECDEFIIEFFF
@1952388/1
cgacgaatgatgtgataaatatacctgcacacacgcatttttaaatttaa
+1952388/1
@@@DDDF?FDHADGBEIGIGIIIICHGG?FHGIIGIIIIIIIGDHGHIII
@6758315/1
ctaacgtctttatagaatgtcaatgttattctaaaaagaagactgctaaa
+6758315/1
@<@ADDFFDHFD>FAEHEHHEHHFDFH?EH>HEHGCFHIIGC>FHDGHIG
@1956864/1
cgacggaagctatacaagtggtcgatattgttttacgttgtgctccttca
+1956864/1
@C@DFFFFHHGHHJJJJJ@FHHHIGJJJJJHIJFIJGHJGIIJJJJJJJI
@5420531/1
attcagcaggttttttaacagtttgaaaaccttgataaatgaaagaaatt
+5420531/1
BCBFFFFFHHFHHJJJJJJJJJJJIJJJIJJJJJJJJIJJJJJJJJJIJJ
@4127879/1
tgcaggagatcgctagcgaacaatccttcgaggtaacctacgtggacatc
+4127879/1
@@CFDDFFHHHHFHIFGGIJJIJJJHJJJGFIGFGIIJJJIICHHGIIGI
@4128123/1
tgcaggtatatttatcacatcattcgtcgtgt
+4128123/1
?<7DBABDA4CFFBF>D>F<FDFH@<BBE:8C
@4128124/1
tgcaggtatatttatcacatcattcgtcgtgtacc
+4128124/1
CCCFFFBDFHHHHIGGGJIIIJJJJJIIJHD8:?G
@8231802/1
gtggagggtaacaatctgccttctacatttgcgagtgacgaagagttggc
+8231802/1
???BBDFF:CFHGIIIIGGIIIGGIEGGGIABFHH:?GFGHIIG@FHIEC
@6161885/1
ccaaggacttcaactttgttcagttcttgcaggagatcgccagcgaacaa
+6161885/1
CCCFFFFFHHGHHJIJJJIIIIJJIIJJJJJJIHGHJIJJJJJJJJJJJI
@6162515/1
ccaagggaagggggcggcccccatcccaacagaaggggtaaccgcaaggg
+6162515/1
CCCFFFFDFHHGHIJJJBHHHFBDEEDCEDBBACDDDD8=CCDDDBBDDD
@6164267/1
ccaagtcctaacgtgttattacaagctttgacaatgtcaaatgccaacga
+6164267/1
CCCDFDFFHHHHHGHHIIJJJJJGIEHJJJJJJJJJHIIJJJJJJJJJJH
@6165803/1
ccaagtttgtgctgggcaaatcaatcaatttgcctcgaaatctaaggtta
+6165803/1
@CCDDDFFBDFFHBGIGHIIIIIIIIIIIIIIIIFIIIIIIIIIIEIBFG
@6768127/1
ctaagtggtaagtagagggtaagccacttaagcacacatgttacataaat
+6768127/1
@@<DDEDFDHHDDEB@GHIACFGGHIIIIIDFGGGGFHGGIIIGGHGCHI
@3391670/1
ggggaagaagccaaattgctctactctcaagaaatggcctccatgccgag
+3391670/1
@@?D1ADFFB?FHGHEGGIGGHIIEHGHIIGHIIHE@HCCFHHIIIIIG?
@8233384/1
gtggattcctaatattttttagtgaacctctctaacgtctttatagaatg
+8233384/1
?=?A;DDDHDFHDEDGIIIIBEDCHIIIFGEEEEHIIHGGHIGIGIGIIG
@8234129/1
gtggatttttcccaacctaaatagtaaattgtattaacatgccacaagaa
+8234129/1
=1=DB;DDFFADFBF;E:CAF<AC3<ED@HFF@DFFF>C??BFGIIIFII
@624047/1
ataaatgctcccttttcacaatataataaatacatatcatatcatcgggg
+624047/1
CCCFFFFFHHHHHJJJJJJJJJJJJJJJJIJIJJJJIJIJGJJJJIIGGG
@4129169/1
tgcatacaaaaatagtaaaaagtcgaagtctttcgagacatactcttcgg
+4129169/1
@C1ADFFFHHHHHJJFHIJJJJEHGIIJGHGIJJJJJJJFIIJJIJJJJI
@4130413/1
tgcatgtcccgcagatggccaccaccattctatgaaatggaacacga
+4130413/1
BC<DFFFFHGHHHJJJIJIHHIJIJJGIJIJJIJIJJJJIIIJIIJJ
@8236312/1
gtgggactgctggttgcccaacttggtaatcttagtgtctttcagtcccg
+8236312/1
@B@FFFFFFFDHHEEHIGIAHIJJIIHGIJIJIIGFHFGHIGIEIIIJIJ
@1318030/1
caccaatcaggtggtgacatcgttcgatgacaaagtgatgggcaatccca
+1318030/1
@@??DFFFHFHDHHEHIIIIGGGIIIIIIIIGIGICCHEGGGIGIIIIII
@4796127/1
aaatcacagagccccgggcccagatggcattcatgcagaaccgatta
+4796127/1
CCCFFFFFHHHHHJIDGEGIIIIIJJJJJGIIICHIJJJIJIJJIGI
@635080/1
ataactcttatacaccaaatagaacgacgctatcatatcaaaaactggag
+635080/1
@@<DDFFFHHHHHJJJJJIJIJJJIBIIJJFIJJJIIIJIIJJJJIIIIG
@8239994/1
gtggtatctgtcgatgttgccagaacgtaagatatcctaaactcactttt
+8239994/1
B@@FDFFFHGHHHJJJIIJIJIJIJJJHHIJJJJJJJJJIIJJJJIJJIJ
@5427495/1
attcgaataaattcagtctcagtttcagttactcttgattttatatatct
+5427495/1
:?1==?:DB?2<ABGIFB>F@ECHEFD:FBHFHCHIC4CDEGIII9FGII
@8243426/1
gtggtttttttctaaaatcaatttacatattatttttgacttgaataaat
+8243426/1
?=?D:BDDHHFBFGHII@FFHGGIGIHGGGHGHIIIIBDFHIGHIEHIII
@5429328/1
attcgattcgataggtgctttgtctggttaactttagtgggaaggtttag
+5429328/1
@@B:DDEFHHHHHJJAHIJJJJJIJJJFHHIJJJJHIHIJJJJJJDFHGI
@8249410/1
gtgtgtttggctagattctgtttgacattagaagagtaaacgtcagtttg
+8249410/1
@=?BDDEFHHGHHIIIGIGIGIIJIJJIGGJIJJJJGHHJJJDGGIHIIH
@3398093/1
ggggtgcaatcttcttttccggaaaatgctcgaaaactcaattggcgcac
+3398093/1
?@7:4@DEBHFHFHIIIIIHIIIIIIIIIIIIIIIIIIIIIGIEIIIIII
@3398242/1
ggggtgtattctatatttcagttaaatttaagaggcttttaaaatttaac
+3398242/1
BB@FDDDFHHGHHJJJJJJJJJFFJIJJJJJJJJIJJJJJJIJJJJJIJI
@6778048/1
ctaatttgtgtaattgaagttcgtattatttcctcgaaatcaataatgca
+6778048/1
BCCFFFFFFHHHHJJJIJJIIJJIJJJJJJIJJJJJGIIJIJIJJJJJJI
@6778191/1
ctaattttacaagctatactttgcatagaattagtggttttttttctaaa
+6778191/1
CCCADFFFHHHHGJJIIIIIJJJJIJGJJJJJIJFGHGHIJIIJIJJJIJ
@4799298/1
aaatcttcgatgatctcctgtctgggtggttgcaatctccagcagatatt
+4799298/1
B@@ADEFFHHHHHJJIJJJJJJJJJJCFHHGJJJJJJJJJJJJJJHIIII
@2726187/1
cttccatagattcaaatgaagtaaacaacatacgtttttcatttaaaatg
+2726187/1
==?BDDDDHHHHFGGIIJIIEFIIIIIJJJJIIHHJJJIIGIJIIGGIJE
@2726383/1
cttccatcaaaggctggatatctttttgggtaatgttgctgcctaaagag
+2726383/1
CCCFFFFFHHHFHIIIJECHIIJJJJJIJJ?FHIGHIGHIFGHIJJIJIJ
@3407764/1
ggtaaagctgctaaaaaagcaggaaaagcccagaagaacgttcgactttc
+3407764/1
@@CFDDFFHDHGHJJIGIIGHIDEHIJIIJIGJGIIIIIGIGIJIJIJGI
@3407765/1
ggtaaagctgctaaaaaagcaggaaaagcccagaagaacgttcgactttc
+3407765/1
BB1BDFFFHHHGHJJJJJJGJJJJJJIJJJJJJJJJJJJIHIIIJGIJJI
@6178080/1
ccacaatatagttacgttaaaacagcagctgagattaatgtaggctgttt
+6178080/1
@@<DDDBFGHFDFEGHHJIGGGEGIIJJJJI@DFFFIIFBIDHEIIJ?FG
@640979/1
ataataaaaatttatagttttttgcatttttattcggcttattgtaatat
+640979/1
BC@;DDFFFHGHHIJJJIJIIJJIIIJJJJJJJJIJIIIIIJJIGIIIII
@4143873/1
tgcgtactgtagtagaggttgcagcatatcttatcatgtttcttgtctgt
+4143873/1
@@@DDDDDHFDH?GCGGIACD@>BGIGIACHBGEGHGHFGFFHEFHFGGD
@8259929/1
gttaaggaacacgcggtagcggaagattggctc
+8259929/1
@?=DDFFFHHGHHIJJEHHIJJHIIIGIIIJJJ
@1331078/1
caccccttaatcagctacaacagtcaacatttcccacctttttcactcaa
+1331078/1
@CCDFDDFHHGHHIIHGHIIIIGCFHGHIIEGHIIGCDHHIIIIIGIIIH
@2734328/1
cttcgaggtaacctacgtggacatcgaagaaaaaaacatt
+2734328/1
=;?ADAD<FAFFFGIIIEHG7ADHHEHII0?FGCGG>E=4
@6190542/1
ccacgagcgtttctttagtctgtatattttcttgtatcacttattgcgtc
+6190542/1
@@CDFDADH@FFHGGHGB?FFFCFF@EHIGGBF<GHIIEGGIGBIGGI@F
@2735118/1
cttcgatcttccggttccggtggccaccagatcgttgttaaggaacacgc
+2735118/1
@@@?B?DDHHFH<GEGHIDH<FHIIGHIGEHGGGHGGGIGIIIIIIIIII
@2735890/1
cttcgatgtccacgtaggttacctcgaaggattgttcgctagcgatctcc
+2735890/1
@@@;DDDDDHHHHGFGEH?FGGGIIIHIII@CH>GHGIGICGGIIG6BGC
@2737614/1
cttcgcttttgactcgacaaaaatttaaacacattgcattattgatttcg
+2737614/1
=@@DADDDHD8;BEDBGDAEBHGIIIIEI@FC;FA<DHGGIIICDGGG>D
@5434920/1
attcgtcatcgctccccacgagcgttt
+5434920/1
=??1ABDDDFDDDIIIIEEEAE6D0BD
@8267125/1
gttagaatgccctattgaaaaccttgtagtggattcctaatattttttag
+8267125/1
?@=D?BDF?HBHHGIE<GHIGIIIIHFHIHGEC?E??GHDH<9?D9DHEH
@8267126/1
gttagaatgccctattgaaaaccttgtagtggattcctaatattttttag
+8267126/1
@@<BDFDDDBHHGBHGGDHH<E@B>AFFDD>BFEFHFG<GDDHHGEFH=G
@8267127/1
gttagaatgccctattgaaaaccttgtagtggattcctaatattttttag
+8267127/1
CCCFFFDFFDFHHGIIIEGGHGIJJCEHHGGG?FHHIIEH9?DFIIIJ=?
@5435373/1
attcgttctacatatgaaacatgtcagttatatattcacctttatatatg
+5435373/1
<@@?==BBBF?BFCCDGEG??ACFAEDEEH>FHHEFFHGH@3?BDCHHII
@5435374/1
attcgttctacatatgaaacatgtcagttatatattcacctttatatatg
+5435374/1
CCCFFFFFHHHHHIJJJJJJJJJJHJJHIJJJJJJIJJJJJJJJJJJJJJ
@5435375/1
attcgttctacatatgaaacatgtcagttatatattcacctttatatgtc
+5435375/1
CCCDFFFFGHHHHIJJJJJJJJJHHIJHGIIIJJIJJJJJIJJIJJJJJJ
@8267425/1
gttagagaggttcactaaaaaatattaggaatccactacaaggttttcaa
+8267425/1
BBBFFFFEHHFHHGIJJJJJJJJIIJIIJIIJJJJJFIJJJJJHIIJJFB
@6788512/1
ctacatatgaaacatgtcagttatatattcacctttatatgtcacatttt
+6788512/1
@CCFFFFFHHHHHJJJFHIJIJJJJJJJJJJJJJJJJIJJIJJJJJJJJJ
@5436608/1
attctatcggcctttcttctctttgccgtattttattttgtaaggtgagg
+5436608/1
@@CFFFFFHHHHHJJGEIGHGIJJHEIICFHIIJIJJJJJIIIGIBDFHH
@6192323/1
ccacgggtaaatcctgcaaggattgccacatcttgtgagccgccattctc
+6192323/1
@=;=DDDDFFHHHIGIIIIIFGIGGIIIIIGIGGGDHGIIIIFIIIIIIG
@6193815/1
ccactacaaggttttcaatagggcattctaacatgtcaaaattaaatcaa
+6193815/1
=8=DDDDB?<;FDGHEHIGHA<<AA?CC9FHBGF3??DBGBGCDHBDEG?
@6193816/1
ccactacaaggttttcaatagggcattctaacatgtcaaaattaaatcaa
+6193816/1
@@@FFFDFFHHAFHIIGEHI>BFGGHGHHGHGEIJFFGIJDGHJIJIJID
@6193817/1
ccactacaaggttttcaatagggcattctaacatgtcaaaattaaatcaa
+6193817/1
BC@DDFDFGFFHHIIGIIJJJJIDEIGJIIEGIIGFGIIJIIHIHIIJIB
@6193818/1
ccactacaaggttttcaatagggcattctaacatgtcaaaattaaatcaa
+6193818/1
CCCFFFFFHHHCFIJJJJJJJJJJJJJJJIJJJJJJJJJIJJJJJJJJJJ
@3420867/1
ggtcggaaaagtaacgcccgaacaagccaatcagaccaacggaacgcccg
+3420867/1
@CC;DDDDHHGDFHIIIJJJJDGHHIGIJJJIJJII;FBGFGEIJEEFFD
@2743997/1
cttctatgcaaagtacattacttttttggtatcggcgtgg
+2743997/1
==1=BDEFGHHHHEHIIJJEIJJJJJJJJHHJIJJJJIFG
@664079/1
atagaatgaagtgaaagtcgaacgttcttctgggcttttcctgctttttt
+664079/1
@@<:BDDDFHFFFIIIIGIGIIIIIIIIIGIIIIIIIIIIIIIIIIIIII
@664080/1
atagaatgaagtgaaagtcgaacgttcttctgggcttttcctgctttttt
+664080/1
@@@FFFFFHHHFHIJJIDIIJJJJIJJJIIJJIIJIJJJJJJJJJJIJIJ
@3422904/1
ggtgaactgcctttcgtgtggtagtccctcttcgtgttccatttcat
+3422904/1
@B@DFFFFHHHHHJJJIJGHIGHIHIJJJJJJJJIEDGEH@FHIGEG
@6197318/1
ccacttagcagaacccgataaagcgttaccagcgcttgaggaagtaacgg
+6197318/1
CCC=DFFFHHHHHJJJJIIJIJGGIHIJJJJJJJJGGIHIIJJGCHGIJJ
@1986604/1
cgatgttgccagaacgtaagatatcctaaactcacttttttccgaaaaaa
+1986604/1
?@14ADDEHHHHGJJJGHGIIGIJIJJIJJJJJJIIJJJJJJJJJJJGJG
@1986605/1
cgatgttgccagaacgtaagatatcctaaactcacttttttccgaaaaaa
+1986605/1
@@7ABDDBFHBADGEDAFHGHGIIIIIIIIIIIIIEIIIIIGIIIIIIII
@2747167/1
cttctctttgacattgcttgtggtcacttttcgcgcaaaggtaaaatcgt
+2747167/1
@@@D?;B>?D<B<FG<?FHEAFCBHG>FDHGADAGA@<GGGHAGHIG<F;
@2747168/1
cttctctttgacattgcttgtggtcacttttcgcgcaaaggtaaaatcgt
+2747168/1
CCCFFFFFHHHHHJJJJJJJGIJHJIJJJJJJJIJIIJIJJFHHJJJJJG
@2749338/1
cttctgtcttctcacagagatcttcgacaaaatcgtctctgg
+2749338/1
CCCFDDBDBHDDFFHGGHEHIJIIJIIJJJJJGGIGHDBB<D
@6203859/1
ccagacaaagcacctatcgaatcgaatattagtagcaagatccgagatgt
+6203859/1
BC<DFFFFHHHHHJJJJJJJJJJJJJGGIIIJFGHIIIGIGIJJJJJJJD
@667207/1
atagctcaaaagggaacaatttttgtcgagttattgatttcgaggaataa
+667207/1
@C<BDFFFGHHHHIGIJIJJJJJJJJFIJIGIIJJJIJJJJJGIIIIIJI
@4815062/1
aaattatttaggagagtttatgatagctacagaatttgatcctcacgata
+4815062/1
?@;4=BDDFFDFFEEB2<CCBIFFFHFIIIDFFGCFFE>FGIEFFFCGFE
@1988476/1
cgattggtcaatgttttttcttcgatgtccacgtaggttacctcgaagga
+1988476/1
@@<=B=D;ABFAFBFIIIIAFGG=AB@FGHAHG?FFG<DFFHAFA0?BA=
@1989068/1
cgattttgtcgaagatctctgtgagaag
+1989068/1
=@7ABDDDABA3D=82ABA:E3A3A<C;
@1990689/1
cgcaaactgacgtttactcttctaatgtcaaacagaatctagccaaacac
+1990689/1
@@<BDDDD?DHFDGI=FDHHHCHGIIIDHIIIIIIIIGGIFGIIGIIIIG
@671208/1
atagtgtattacctctaaagctatctactcgttatataatcatcattcaa
+671208/1
@:??DDDFHHHHFIJIEHIJGGIIIGIHIJIJIGIGIIFIIIGJJJJJJI
@671209/1
atagtgtattacctctaaagctatctactcgttatataatcatcattcaa
+671209/1
@@@7DD=BFHHHHIJJJJIIIIIIIIJIJJIFGIIJJIIEHIJJJJIIHG
@1992681/1
cgcaaatgtagaaggcagattgttaccctccacgggt
+1992681/1
@;<;D@DDHHAFHBHHGGCE@HFBHHGH>GHGECGG?
@1992682/1
cgcaaatgtagaaggcagattgttaccctccacgggtaaa
+1992682/1
@@@DBAEDDHFHHBGBFHGEHDHE@H99A?FH;?80009D
@1992683/1
cgcaaatgtagaaggcagattgttaccctccacgggtaaatcctgcaagg
+1992683/1
@CCFFDFDHFF>FHFEGAECHGIIIEIEBHABFDDG??BGF9BGABFF?1
@1992684/1
cgcaaatgtagaaggcagattgttaccctccacgggtaaatcctgcaagg
+1992684/1
CCCFFFFFHHBHHJJIIGGIIIHHIIIJJJJJJJIJFFGGIJJJJJJJIG
@673016/1
atataactgacatgtttcatatgtagaacgaattttgtgcatacaaaaat
+673016/1
@B@BDFFFHHHHHJJJJJJJJJJGHIJJJJIJJJJJJJJJJIJJJIJJJJ
@4821515/1
aaatttgcaaggtttggaggagttgtactaatttgtgtaattgaagttcg
+4821515/1
@@;ADEFFHHHHDGIJJIJIJJHIIJJJJJIJJJJIIHHIJJJIJIHIII
@3431127/1
ggttcactaaaaaatattaggaatccactacaaggttttcaatagggcat
+3431127/1
CCCFFFFFHHHHHIJJJJJJIJIJJJJJJJJJGIJ?HIJJIFIJJJIJJJ
@1995340/1
cgcaatagctcaaaagggaacaatttttatcgagttattgatttcgagga
+1995340/1
B@BDFFFFHHHHHJJJJJIGJJJJJJJJIJJJHIIJIJJJJJJJJJJIJI
@1995341/1
cgcaatagctcaaaagggaacaatttttgtcgagttattgatttcgagga
+1995341/1
BCC;DFFFHHHHHJJIIJIIJJIJJJJJJIIJHJGIJJJJJJJJIJJJJJ
@5448268/1
attgagttttcgagcattttccggaaaagaagattgcaccccgaaaagtt
+5448268/1
CCCFFFDEHHHFHIJGIJJJJJJHJIGJJGJGGIIJIJJJJGIBHIJJDH
@678774/1
atatggtccaagacagtcacttatagagataattatgaaatattacagaa
+678774/1
:114=?BDDHFBHGEBHGIHIIGCEHGIGIHFF<BBHGGBFHDDGICDGG
@680254/1
atattatctatcgatactgaatgtaattttttatatagtgccccgatgat
+680254/1
CCCFFFFFHHHHHJJJJJJJJJIHGIJJJJJIJJJJJIGIJJJJFDHIEI
@5452661/1
attgctctactctcaagaaatggcctccatgccgagcaagactcccgtca
+5452661/1
BC?DFFFFHHHHHJJJJJJJIJHIIJJJJIJJJJIJJJJJJJIJJJJJJI
@4823206/1
aaattttgcaaattatgtggcattttgacatttatgtgacataatttgcg
+4823206/1
CC@FFFDDFHHHHJJIJEJIIGHHHIJIIEHIJJJJEFGIJIIFIIJJFG
@4823905/1
aaatttttgtcgagtcaaaagcgaagaatatttgaaaatttctaatattg
+4823905/1
BC@DFFFFHHHHHJBGHJJIJIIJFIGIAAFIJGGGEFHHJJJIIEHIJI
@681611/1
atattcttcaggggatcatgaagctcgcttttcaaattctcgt
+681611/1
@@@A:?DDFDDDHG<@FHICHGGEDHIGFHIGCBFFBGEHHEF
@6801195/1
ctacgtggacatcgaagaaaaaacattgaccaatcgccaccaatgcttgg
+6801195/1
@@@DDDDFHHHHHJJJJJIJJJJJIJICHGIJJGI?FHHIJJJJJJIIID
@3434337/1
ggtttaacgagtttaaccaatatcaagtattgataatgacgtcacaaatt
+3434337/1
=B=4ADDFHFHHHIJJJJJJJJJJJJJIJIJJJJJJJJJJJJJJJJJJJJ
@684334/1
atcaaaaaattctccatcgttacaataagttattcggacaagttataccg
+684334/1
@@@DFDDDDHHHGJJIJIIJGJGIJJJHIIGIIEFDFEIJGHDCHIHEHI
@2000496/1
cgcagatggccaccaccattctatgaaatggaacacgaagagggactacc
+2000496/1
@@@FDDDFFHHHGIDEGAHHIIIIJJJIJJJJJJJGIIEGGGGIHIGIJH
@6805576/1
ctactgtacaactgtttacctgtgtatgataaataaacttttttcgggtt
+6805576/1
CCCFFFEFHHHHHJIJJJJJIJIJHIJJIJJJJJJJIGHIJJJJJIJIBF
@688052/1
atcaaataaatgctccctcttcacaatataataaatacatatcatatcat
+688052/1
@@1ADDDBB8FDFBH@F;FEBEEHIIEHHGC@@HCA>DFFHGIHGGIGGI
@688053/1
atcaaataaatgctcccttttcacaatataataaatacatatcatatcat
+688053/1
CCCFFFFFHHHDHJJJJJIJJJJJJJJJJIIJJJJJIJJJIJJJJIJJJI
@4831334/1
aacaacctcaagcttggggtcaaccacaggtttcacaacaacaacctgga
+4831334/1
@<;DDDADHHHFHIIIIIICFGGIGIEIGF?CFGIIIGIIIIIIIIIIGI
@2763360/1
cttgacatttcgttaaagaaccacaaaatgtgacatatataaaggtgaat
+2763360/1
@@@BDFDDHHFFFIGIJBFHHIIIJJJJIIIJJJJJJIJIJJJJJDHIJI
@2763361/1
cttgacatttcgttaaagaaccacaaaatgtgacatatataaaggtgaat
+2763361/1
CCCFFFFDHHHHHIJJJHIJJJJJIJJJJIFIIIJJGIIJGGIIJGHIIH
@5456588/1
attggatctatgactgtgtatcgatagctgttcactttttggtcatg
+5456588/1
=??1ADD>FFFDFFG@:AAAFC:3CGF4<9AF?:?GIIFIEAB4BD<
@2005957/1
cgcatttgaaaaattagatgccagaatcttgccccctcccagattaggct
+2005957/1
@@@DDDFDDFHHGIJGGGHHHI@FEIHEIHHHIIJIEGII;BB9BD>FE>
@2009003/1
cgccaattgagttttcgagcattttccggaaaagaagattgcaccccgaa
+2009003/1
@<?DDDFFFDDADHHGHDDGGIIIFGIGGHGIHDHIDIFGHHEEIGIJIG
@2009004/1
cgccaattgagttttcgagcattttccggaaaagaagattgcaccccgaa
+2009004/1
@@@DBDDD8<<<CFIIGB@FEEDEIIIIIIIGGGH@GGIGIIIIIIIIIG
@2009005/1
cgccaattgagttttcgagcattttccggaaaagaagattgcaccccgaa
+2009005/1
@@@DD>DDFCAADGG@:BG@F@HDEC>@@FGIICBB>GGGB9B?FGGHII
@2009006/1
cgccaattgagttttcgagcattttccggaaaagaagattgcaccccgaa
+2009006/1
@C@F?DDEBBF:DGI@ACDBGGHIIGIAHAHGIEEG;B@FCHHGIIIE6A
@694045/1
atcaaggttttcaaactgttaaaaaacctgctgaatgtgcgccaattgag
+694045/1
BC<DFFFDFHHHHJJJIIJIJIIJIGIJJIJJIIGIIGEHEHIFGIIIGI
@695022/1
atcaatattatctatcgatactgaatgtaattttttatatagtgccccga
+695022/1
BBBFFFFFHHHHHJJJJJJJIIIJJJJHIIJJIJIJJJJJJJGIJJJJH?
@3442565/1
gtaaaagtgtgctcaattggtttatcctctactgtacaactgtttacctg
+3442565/1
=11BDEFBFFHHGJIJJJJJIIJJJIJJJIJIJIFIJJJJJJHIJJJJJI
@2011824/1
cgccatattgatttaattttgacatgttagaatgccctattgaaaacctt
+2011824/1
?@144ADDFADFFIEGEIIIAAHFFFCHIIIIFHIIIFIIIEIFIIIIII
@5463852/1
attgtgaaaagggagcatttatttgatgcaaagtatagaggttgtaccca
+5463852/1
B@BDDEFFHHHGG=GBEHIGGIIJIIIJIIJIJEFGIJIIIHHIIIIJJI
@3445197/1
gtaaaatcttgcttcatgattgaaaatttgcaaggtttggaggagttgta
+3445197/1
@?BDFFFFHHGHHJIIIJJJJJJJJJJGIIJJHHJEFHGIHIJGHHIIJJ
@3445198/1
gtaaaatcttgcttcatgattgaaaatttgcaaggtttggaggagttgta
+3445198/1
@@<?D4BBDF?FF<F:A9AB<B@D>FHIICBA9?BGCEA?DAF?GB?BBD
@3445199/1
gtaaaatcttgcttcatgattgaaaatttgcaaggtttggaggagttgta
+3445199/1
@@@DDDDDHFFHHI<:C?:ACIBHHFE?<AFBCEGEF>EDBGGBH?BBGI
@3445200/1
gtaaaatcttgcttcatgattgaaaatttgcaaggtttggaggagttgta
+3445200/1
CCCFFFFFHHHHHJJJJIGIHJIHIIJJJJIIJJJHHIJIGHIDGGHIJJ
@2013927/1
cgcccatgatcatggttggtctattcaaaatgggcggacggg
+2013927/1
@C@FFF?DFHHHHJJGHHGGGIIIJII>B>C?EDGHEAFB8:
@3449467/1
gtaaacagttgtacagtagaggataaaccaattgagcacacttttacttc
+3449467/1
@@@FFFDFHHHHHGGEAEFHHGDGIIGIIJJIJCGAEHBFGGGHGHGHHH
@3450165/1
gtaaaccgcaagtttcacagcaacaacctggagcgaaacaacagc
+3450165/1
@@@DFFFFHHHHFHIJJGGIIJJJJJJIJJJJJIJJJJJJJJJJJ
@3450708/1
gtaaacgtcagtttgcgtttcaatgcatcgataagacgaatggtaaagct
+3450708/1
@@@DDBDBC;CDFH<CD2AECHDHGBCCEDH@DHBBHDF8B;BBFIIDEH
@5471009/1
atttaactgaaatatagaatacaccccttaatcagctacaacagtcaaca
+5471009/1
@B@DDFFFHHHHHJJJJJJIJJJJJJJJJJJJGGGIIEHJJJJIDFHIGG
@5471771/1
atttaagaacaaacaggggagaaaagtcacgagaatttgaaaagcgagct
+5471771/1
CCCFFFFFHHGHHJIJJJJIJGJIIJGHIJJJJJJJJJJIJJJJJIHIJJ
@6822928/1
ctaggatgcattctcctggtgctttgacggatttgagatcagctctagtt
+6822928/1
CC@DFDDDFHHHHIIHDAHAFEGIJGGIIJ:CFDCFGGIIIGEGGHGHDF
@5477064/1
atttaattttgacatgttagaatgccctattgaaaaccttgtagtggatt
+5477064/1
BCCDFFFFHHHHHJJJJJJJJJJJJJJGIJJJJJJJJJJJJJIJGIJJJJ
@5477594/1
atttacagcaattccctatgaagcttgaagtaaaacacgaagaaagtaaa
+5477594/1
@CCFFFFFHHGHHJJJJJJJJJJJJJIJJJHIJJJJJJJJIJIJJJHIJI
@2027015/1
cgcgcgaaaaccattatgttttactaatttttcaataaagtacactttat
+2027015/1
CCCFFFDFHHGHHJJIJJIJIIJJJJJJJIJJJIIJJJJJFHHIIJIJJJ
@2027101/1
cgcgcgtaaagtgaccaaagcaaagacgcaataagtgatacaagaaaata
+2027101/1
@<@DFF@DHFFDFGGHGIJIJJIIIIIGIJHIGIE??FIGIJJIGIIJJJ
@2027102/1
cgcgcgtaaagtgaccaaagcaaagacgcaataagtgatacaagaaaata
+2027102/1
@@@ADFDFHHGBFHJJIJIJJJJJJIJJJJJIIGIDFIIIJIJGIJIJJJ
@2027103/1
cgcgcgtaaagtgaccaaagcaaagacgcaataagtgatacaagaaaata
+2027103/1
CCCFFFDDHHHDHIJJJJJJJJJJJJJJJJJJJHJDGIJJIIHIJIJIJJ
@2027760/1
cgcggaatttcaacacatgacaagcgatggtgaactgcctttcgtgtggt
+2027760/1
CCCFFDFFHHDHHIJEGEHIJIJGIIJIIJFHHJJJJJJJJJIJHIHIJF
@3453856/1
gtaaagtgaccaaagcaaagacgcaataagtgatacaagaaaatatacag
+3453856/1
BC@FFFDEHHHHHJJJIIIJJJJJJJJIJJGHJJIIJGGGIJIJIJJJIJ
@6832319/1
ctatactttgcatcaaataaatgctcccttttcacaatataataaataca
+6832319/1
?@8A;AB;CBDHH@CEGHGIGID9EHG;CHGH<F<DBHIGIIIIIGHBDD
@2028449/1
cgcggcatcactcccaaatacgaactggtccaaatcgagggcgccatcca
+2028449/1
@@@DDFFFHHHDHIIJIIJJJIJJJJIB?DHIJGHGIIIJJJJJHHHHFE
@3455901/1
gtaaatattcgaaaaaaatcagtcacaagacaaatacctaatttcatata
+3455901/1
C@@FFFFFHHHHHJJJJJHIJJHHJJJJJJJJJIJJJJJJJJJJJJJJJJ
@2030931/1
cgcgtaaagtgaccaaagcaaagacgcaataagtgatacaagaaaatata
+2030931/1
??<DDDDFGFDFHIJIIIJJIJJJGGIJIJGIHDDHIGHIGIGJJJCGGI
@1346853/1
cacctttatatatgtcacattttgtggttctttaac
+1346853/1
?8?DDDDDAD?D:2<CEDFEEFCFC;;ACCEE@E<?
@6839496/1
ctattatacaaaaacaatgtgaattagatgctggtgcagctataccttca
+6839496/1
@@C=DDDFHHHHHJEHJHGCHFHHIIJJJJJJJJ?GGGIIGIJJJJJJJI
@6840730/1
ctattgaaaaccttgtagtggattcctaatattttttagtgaacctctct
+6840730/1
CCCFFDFFHHGHGIIGGHCHH?BHDH@<FB<CHHIII@B@FCDBFCGDHB
@5494121/1
atttcagttaaatttaagaggcttttaaaatttaacgtttagcagtcttc
+5494121/1
@@@DDEFD<FFFHIGGIHHGEGGDHIJJJIIJJJIGGIJGIIJJGFGGGG
@6842419/1
ctatttttgtatgcacaaaattcgttctacatatgaaacatgtcagttat
+6842419/1
==8=BDDBFDDHHIIGIIIIIIIIIIIIII@FGGHIIIIIIIGIIGFGII
@5495785/1
atttccctttttgtggagaggtactatgtgtgtttggctagattctgttt
+5495785/1
BBBDDFFFHHHHHGHJIJHIJFHHIIJJHIIIJJJJJJIJJJJJJJJJJJ
@5495868/1
atttccgtgaagtggtccgtgccccttgcggttacccc
+5495868/1
1?:44ADDF?FB:CG<?F6:?CFHI3?3<:D0?09DGH
@5496466/1
atttcctcgaaatcaataatgcaatgtgtttaaatttttgtcgagtcaaa
+5496466/1
=@:=BDFFFAHGDG@HEGHDEGCHGG<CCGHEIJHIJJJEFGIADDGCHI
@5496467/1
atttcctcgaaatcaataatgcaatgtgtttaaatttttgtcgagtcaaa
+5496467/1
@@@DDDDDF@DF?FAG@BH::EBHI>CEAFFFFBFIIII:DC@AGGE>GG
@6844237/1
ctcaaaagggaacaatttttatcgagttattgatttcgaggaataatacg
+6844237/1
@@;ADFFFGHFHHJGIIJJJJJJJHGHHIIJIGGIIIIIJJJIGGIJJJJ
@5497968/1
atttcgttaaagaaccacaaaatgtgacatataaaggtgaatatataact
+5497968/1
?@?BBDDEHFHFHEHIIIJJJEICFIGHIJGGIGBFH?HGEGIIJJJDGH
@3457534/1
gtaaattaaacacggcttatcactatgatgttgatttggtaccagatacc
+3457534/1
?11ADEFFHGFHFBHIIIIIGHIEHGGHGGFHGGIIGIIDFHIIIIIIII
@1355409/1
cacgattcataaaagtaatataaccttagatttcgaggcaaattgattga
+1355409/1
@;;DDABD?H?FHIEAECC?FEFHEEHGIGHGEEEGG:@F@DF@GIABGH
@1355410/1
cacgattcataaaagtaatataaccttagatttcgaggcaaattgattga
+1355410/1
@?@=BDDFAF<?CAF<ECEHGIIIIIIIIIIIIIIIGHHHIIIHHBGGIH
@1355411/1
cacgattcataaaagtaatataaccttagatttcgaggcaaattgattga
+1355411/1
@B@DFFFFHHHHGJJGHJJJJJJJJJJJJJJJIIFIGIIJIJJJJIJJJI
@1355412/1
cacgattcataaaagtaatataaccttagatttcgaggcaaattgattga
+1355412/1
B@;?DDFFGHFDBGHEFHJJJJIJJJJIJJJJIIJGIIIHIHGIICHIID
@1355413/1
cacgattcataaaagtaatataaccttagatttcgaggcaaattgattga
+1355413/1
CC@FFFDDDHHHHGD<EFEIHIIGIIIIIIIIIGGIIIHGHIIIGIIIHG
@6847625/1
ctcaaacggcgttaaaccttttacttaaggttaatgccaagttaaatggt
+6847625/1
?=1BDFADB@DHHBDDFEGBG>CFGIBHGBDGGDGEHHGDHBFEFGFC<B
@5501060/1
atttgaaaaaaccagagacgattttgtcgaagatctctgtgagaagacag
+5501060/1
@@?ADDFFHHHHHJJJJIJJJIJJJGDGHJJEHIIIHIHGGFHGIJGIIG
@1356931/1
cacgcatttttaaatttaaaaatttattcaagtcaaaaataatatgtaaa
+1356931/1
BCCBDFFFHHHHHJJJJJJIJIJJJJJJIGIIHGIJJJJJIJJIJJGIJG
@1358269/1
cacgctgagaaagctatggttgagtgaaaaaggtgggaaatgttgactgt
+1358269/1
CCCDFFFFGFGHGJJIIJIHHIIIEEHIIIIIG?CGHIIGJIFFHGGHIF
@1362492/1
cacgggctaattttaacaaccatcccactgtacgagaattcggtttttca
+1362492/1
CCCFFFFFHHHHHJJJJJJJJJJJJJJJJJIJIJJJJIJJIIJGHJJJJJ
@1362688/1
cacgggtaaatcctgcaaggattgccacatcttgtgagccgccattctct
+1362688/1
@CCDFFDFHHHHHJJJJJJJJJJJJJJJIIIJJJIJJIJJJJJJJJJJJI
@2047397/1
cggaacaggcaaaactccgaaggaagccaagggctcggctgctcatcatg
+2047397/1
@@1?DFFFHHHHHJJIJJIJJJIGIJJJJJJJJJJIJIJJJIHIIGIGHH
@2047667/1
cggaaccggaagatcgaagaaagacgccaaacattcggcagccaagaact
+2047667/1
??@;DDDDGA@AFHIFBD=GGICEGBHHIGGGFIGHAFHIFGI>DCHHFF
@2047668/1
cggaaccggaagatcgaagaaagacgccaaacattcggcagccaagaact
+2047668/1
@@CDFFFFHHGHFIHHIIIJJJJJIIJIJJJIIIIJJIIJJIIJJHHHHF
@6861052/1
ctcaagggcacacggcaacaaaaagtgataatggatacaaatttgactac
+6861052/1
@C@?DFFFGHHGHIJJJJJJGGJIIFGGHGIJGIGHGHIIJJJJIIGGGI
@1366403/1
cacgtagagggactaccacacgaaaggcagttcaccatcgcttgtcatgt
+1366403/1
BBCA:ABDHHHHHIJJJIJJIIIJJJIGIGIIJJJIIJIIJJIJJIJJJG
@2052473/1
cggacaagttataccgaataaaaaaggaaaactaaaggatttctcaactt
+2052473/1
@;@DFFDFFHHHHJJJJJJJJJJJJJJJJJJJIIJJJJIJJJIIGIJIJI
@6866369/1
ctcaattggcgcacattcagcaggttttttaacagtttgaaaaccttgat
+6866369/1
??1:D:=A<=C?<C@AA<F@<A8AF<98C@BG9:90?B?9?D89?BF@8C
@2056656/1
cggagaatcacaaaactcatgatacttttcaaattttcttttaaatttca
+2056656/1
@@@=ADDD<FBFFI@GFGC@HHIGEEEAFEFDEBHHHCCDFDHB9?FIIC
@2062610/1
cggagttggatacgggaccagtaaaaagcaagccaaatctgacgcagcca
+2062610/1
BCCDDDFFHHGHHJJGFHHIJHIJJIJJDIJJJJJJGJJJJJJJIIJJIJ
@2062796/1
cggagttttgcctgttccgtagcagacggccactggcaaagtggatagct
+2062796/1
BCCDDDFFHHHHHJHJIJIJJJJJJJJJJJJIJIJJJJJGGDGIGIIJII
@5510404/1
atttgatgcaaagtatagaggttgtacccaaacttttcggggtgc
+5510404/1
@@CFDFFFHHGGHBHHIJHHIEGGCHIHIIIGIIHJIDEGGIFDD
@5510405/1
atttgatgcaaagtatagaggttgtacccaaacttttcggggtgcaatct
+5510405/1
1=?D:2=BDB<CD2CE4C4CCFEDEEFEEFCBB?EFEIIA@A?DBC<<C<
@5510406/1
atttgatgcaaagtatagaggttgtacccaaacttttcggggtgcaatct
+5510406/1
<@@BDEFDHGHDHDFGIIEIIHIJIGIIJJJEHIIGGGJBFE??FG4BBF
@5510407/1
atttgatgcaaagtatagaggttgtacccaaacttttcggggtgcaatct
+5510407/1
CCCFFFFFHHHHHHJJJJJJJIIJJJJJJJIJJJJJJJJJ@G0?68B=FC
@2065493/1
cggatggacaatttgaacaagttacaagtgccgaagtacgagctattcga
+2065493/1
@@CFFDDDBBFFHIECGBFHIHHGGHIG<CDHGBHI6FEEGGG>HGHHIE
@1380806/1
cacttggcaatacggtaattgcgtccaatccctttaaacaaacctttccc
+1380806/1
CCCFFFFFHHHHHJJFHIJJJJJIJJJIJJJJJJJJIGH?GHJJJJJJJJ
@2067627/1
cggcaacaaaaagtgataatggatacaaatttgactactgtatagctttc
+2067627/1
;@7ADDADHFFHHEEEAHIGIGGBHGIIDFHIDGIIIIIEFBDGIIIII9
@2067628/1
cggcaacaaaaagtgataatggatacaaatttgactactgtatagctttc
+2067628/1
@@@DFFFDGHHHH:AFHGIGGIIBEHIIIIIIGEGGHIGIFHIIEHIIIH
@2067629/1
cggcaacaaaaagtgataatggatacaaatttgactactgtatagctttc
+2067629/1
@C<DDFFFHHHHHAGGIGIJJJIIJIGJJJJJIIJJJJJJIJJJJJJJJJ
@2067630/1
cggcaacaaaaagtgataatggatacaaatttgactactgtatagctttc
+2067630/1
@CCDDFFFHHHHHEEAFHJJJFIGIIJJIIJJJJIIIIJJJJJGIFGIII
@5514957/1
atttgggagtgatgccgcgacggctcagcaactcctggaggacgctgacg
+5514957/1
=@@D;?<?;F?F?EFGB<F1CAAFFEEBAFF@7CECEEE?A;69>?@6;@
@1381473/1
cactttgtcatcgaacgatgtcaccacctgattggtgatatcagccgctc
+1381473/1
@@;AB:D=CFFFFE3:E<FFC9CCAFGIIDFCFFFCCB<B<FDA39@DFI
@5516742/1
atttgtacatgaagttgtctgcccctttcttaatcggttctgcatgaatg
+5516742/1
?B=DDDDFHHHHHIHIIIJGIJJJJGHGHIJIIGIGIHGIGGIIIIGIJI
@5519382/1
atttgtttgtggacataaaggaaagaaaaaaatgtcaattttgcaaatta
+5519382/1
CCCFFFFFHHHHHIIJJJJJJJJJJJJJJJJJIIECHIJJJJIGIJJJIJ
@6876875/1
ctcaccttacaaaataaaatacggcaaagagaagaaaggccgatagaatg
+6876875/1
B:BDFFFFHHHHHJJJIJJIJIIIIJJJJJJIIJJJJJJJJJIJJJGIJJ
@6879729/1
ctcacttttttccgaaaaaatatcgcaatagctcaaaagggaacaatttt
+6879729/1
@@@7A?DDFFF:D?8BGFFI;DDDFEEFAEFF4BBFFIEFI;CF;@;CEI
@2078300/1
cggcagcactattgacactaagaaatcacagagccccgggcccagatggc
+2078300/1
@@@DAD?DAHD<D<@AAG<EH@HHGHG@>CCECDDFG:DDG>FFC;=@D=
@2079397/1
cggcatcactcccaaatacgaactggtccaaatcgagggcgccatccacg
+2079397/1
?@@DDDFFGBFHFFGEHDDAEHGDEG:BGF@DFAFEC6::@GGIGGGDGE
@2080107/1
cggcatttatgatccaaaagaaattcccatgagggaatttaaggcatcta
+2080107/1
@C<DFFFFGHGGFIJJJJJJJJJJJJJJJJGHIJJIJJJJJJJJJJJIIJ
@8493478/1
tagatttcgaggcaaattgattgatttgcccagcacaaacttggaga
+8493478/1
@@@?DFFFFBCDFHIIIEC>EHH@HHI9BBDE9BGHIGGIIII9<GF
@8494196/1
tagcaactaattttacaagctatactttgcatagaattagtggttttttt
+8494196/1
@C@?DFFFHHHHHJJJJJJJJJJCIIJJJIHJIIIGHIIGDHHCGIIIJI
@8271135/1
gttatatattcacctttatatatgtcacattttgtggttctttaacgaaa
+8271135/1
@@?DDD?DFHDBFIIIIBFFHFHGHIIHIIIIIGCFGFHGHIIFGIGHII
@8496471/1
tagcagtcttctttttagaataacattgacattctataaagacgttagag
+8496471/1
@@@FFFFFHHFHHJJJGHGIGIJJIIJJJIIIGIGIIIJJIJIIIIIIIJ
@8867110/1
ttattatattgtgaaaagggagcatttatttgatgcaaagtatagaggtt
+8867110/1
CC@FFFFFHHHFHGIJJGIIIJIHIIJJJJJJEIJJGJJJHIIJJGIIFH
@8273601/1
gttattaattataatcatcaatattatctatcgatactgaatgtaatttt
+8273601/1
:114=BBDFHBDFHAE@BBHFCHHIBHHGEGGHCEHGGGEGGGGHIEIII
@8423507/1
taaatgctcccttttcacaatataataaatacatatcatatcatcgg
+8423507/1
?@1BDDFEHFHDFIIGEHEGCHHGIIE@CHIIGIIIBEGHIGCHIH0
@8274297/1
gttattgatttcgaggaataatacgaacttccatagattcaaatgaagta
+8274297/1
@C@DFFFFHHHHHHHIHIJJJIIIGJJJJGJJJIJIHGJGJJJJJJJGFG
@8499502/1
tagctttagaggtaatacactattattaggcactagttattaattataat
+8499502/1
C@@DFFFFGGHHCGHJIJJJJJJJJJJJIJJJJJJJIJJJJJJJJJJJJJ
@8500794/1
taggaatccactacaaggttttcaatagggcattctaacatgtcaaaatt
+8500794/1
@C@=DEFFHHHHHIIIIIGHHIIIHIIIIIGGHIIIIIIIIIHGIHIIII
@8643451/1
tctccacaaaaagggaaataaacaaggatgtaagaactatggaggaatat
+8643451/1
CCBFFFFFHHHHHJJGIJGIJJJJJJJJIJGHIJJJIJHJJJIJJIJJJJ
@8352355/1
gtttacctgtgtatgataaataaacttttttcgggtttggaaaaaatttc
+8352355/1
B??BDEFFHDFDFHGGGGIJJIJJHJJJJJJJIJH?FH@D?DFGIIEHIG
@8353015/1
gtttactcttctaatgtcaaacagaatctagccaaacacacatagtacct
+8353015/1
@=8BDDDDDDFHHIIGHHIIGEFFGICFHEEFHEBAGIEIGHCGI?DF<9
@8353218/1
gtttacttcatttgaatctatggaagttcgtattattcctcgaaatcaat
+8353218/1
???DDDDEFBFHHGGIHIGHIIIHHE@HHGGHHIGIIIGJJJJJJJJJID
@8353219/1
gtttacttcatttgaatctatggaagttcgtattattcctcgaaatcaat
+8353219/1
??@D?ADDFBFHHACHDDHAHHIGHEAHGGGHHIEHIGHGHGHIIIGGIG
@9093605/1
tttggctagattctgtttgacattcgaaaagtaaacgtcagtttgcgttt
+9093605/1
B=?ADEFFHDHHFIJIJJGHIJJJJJJJJJJHIJJJJHIJJHIIJJJGHI
@8279618/1
gttcaagtagctgaagtaaaagtgtgctccattggtttatcctctactgt
+8279618/1
BB?=DDFDHHHHHJJJIIJJJGHHIJJJJJJJJIJFHIJJJJJJJJJJJF
@8282177/1
gttcactaaaaaatattaggaatccactacaaggttttcaatagggcatt
+8282177/1
?@1AB:DDFHHHHADFHGAHGIIGIGICGFHIIIFEHIIIFGGIGHIIII
@8282178/1
gttcactaaaaaatattaggaatccactacaaggttttcaatagggcatt
+8282178/1
@@@;ADDDHHHHHEEHHGHIIIIIFIIEHGIIIICFHIIGGIIGIIIIII
@8282179/1
gttcactaaaaaatattaggaatccactacaaggttttcaatagggcatt
+8282179/1
@@@DDFFFHHHGHIGGHIGIIIIJJIJJJIJJGIGHIJJJJJJIGIIGII
@8801855/1
tgtacatgaagttgtctgcccctttcttaatcggttctgcatgaatgcca
+8801855/1
:;14=DDDFHHHHIIIIIIIIIIGGIIIIIIGEEFGIIIIFEHIIGGHII
@8583184/1
tccaggacgtttagagagtggtgaaaccgcagatggcaaactagtaccgg
+8583184/1
@CCDDFFFD:FHBBEHBG<EG@@HIIGIGGGEHEHGFIIIIIIIGIGIGB
@8583211/1
tccaggaggatgaataccaactggcagaatcggtagatgtacctaaggta
+8583211/1
@@@ADFFFHHFHFEIIFGIIJIJIIFIJHIJIJDBFG@HEGIJIIECH9D
@8429186/1
taacaatctgccttctacatttgcgagtgacgaagagttggccactaaac
+8429186/1
@@@ABDDBH?><FH?<EFFHGIIGI1E@GHECGBG<D@BDFEHIICFCFG
@8429187/1
taacaatctgccttctacatttgcgagtgacgaagagttggccactaaac
+8429187/1
@CC?DFFFHHHHHJJJJJIJJJJJJJIHIJJJJJJJJJJJJJJJJJJJJJ
@8430515/1
taacactttgagcatcatctttaatagttggaacaataagatagttatta
+8430515/1
C@CFFFFFHHHHHJJJJJJJJJJJJJIJJJJJJJIJJIIJJJIJDHIIIJ
@8286943/1
gttcattttaaatgaaaaacgtatgttgtttacttcatttgaatctatgg
+8286943/1
=:===BDDF4CFB<?FGII6@<AEBED?AEG<?EF<4CGG?:D@BDEFCF
@8727285/1
tgccgagcaagactcccgtcagcgtcctccaggagttgctgagccgtcgc
+8727285/1
CCCFFFFFHHHHHJJJJFHIJJIJHIJGJJJJJIJHIIIJJJJJJJEHIH
@8805744/1
tgtcaaacagaatctagccaaacacacatagtacctctccacaaaaaggg
+8805744/1
@C@DDFFFHHHHHJJJJJJJJJJJJGJJJJJFHIIJJJJJJIIGIJJJIJ
@8587719/1
tccatgccgagcaagactcccgtcagcgtcctccaggagttgctgagccg
+8587719/1
CC@DDFFFHHHGHJJGHJJJJHCHIIIJFHIIJJIHJCHCGIIJIIJIIJ
@9023827/1
tttacgcgcgaaaaccattatgttttactaatttttcaataaagtacact
+9023827/1
BCCDFFFFHHHHHJJJJJJJJJIJGIJGIJJJJJJIJIHHGGGE@FEHGI
@9024759/1
tttacttaaggttaatgccaagttaaatggtactaatcattttctatcta
+9024759/1
?@@DDDEFHADAFHHEGHHHII?AHGHHEHHHHJJJIJJGIFHGHHHIJG
@8729118/1
tgcctcaaaaacgtatgacaaaactatagagaaaccagaattacaggaaa
+8729118/1
@@CFFFFFHDHGFGHIIJJJJIJJIIIIIJJHJIJIJJJJJJJIJJJHII
@8290084/1
gttccggtggccaccagatcgttgttaaggaacacgcggtagcgga
+8290084/1
?B@DDDFDFFHHHIJJJJGIIHIIEDHGIIGHDCFHIIGHGIIIIA
@8436200/1
taacgttctggaagagggtgtagatgtacccaaatgcagcctagttataa
+8436200/1
CCCFFFFFHHHHHJJJJICGGHJIJJIGJJJJJJJJJJJJJJIJFIIJIJ
@8516085/1
tatacagtagtcaaatttgtatccattatcactttttgttg
+8516085/1
=@1ADDFDFFFHGJIJJJJBEHIJIJJJJJJIIJJJJJIII
@8517200/1
tatagaatacaccccttaatcagctacaacagtcaacatttcccaccttt
+8517200/1
@BB=DDFFHHHHHJJJJJJJJJJJJJJJJJJJGHIJJJJJJIJJJJJJJJ
@8292350/1
gttcgactttcacttcattctatcggcctttcttctctttgccgtatttt
+8292350/1
B?B?DDDDHDHHHJJIHIJIIIIJIJJJIJJJJIIIJJJIIIIJGIGJIJ
@8293139/1
gttcgatgacaaagtgatgggcaatcccattggctggctccaagagatg
+8293139/1
CCCF?DEFHHHHHJAEGHIGEIHIIJJJJJJIJIEGIG>GE>BDDHGGE
@8963736/1
ttgacattctataaagacgttagagaggttcactaaaaaatattaggaat
+8963736/1
???7:=BD4C<DC@?4:<8EF:AFC4E1FEED@EFIDDEADIII@?@@DE
@8963737/1
ttgacattctataaagacgttagagaggttcactaaaaaatattaggaat
+8963737/1
@CCDFFFFHHHHHIJJJJJIJJJJJJJJIJJIJJJJJJJJJJJJJJJJJJ
@8651429/1
tctgccttctacatttgcgagtgacgaagagactctcagcttcaacgcca
+8651429/1
@@@DFFFFGHFDDHIJJJGGHCGHIFHIIJIIJJJIJIJIJJJIJJGGII
@8366712/1
gtttgaatgatgattatataacgagtagatagctttagaggtaatacact
+8366712/1
??@?ADF?DHFDHEGGEIGJIHGDHFDHEEEHIGGIJIIIJDGHIIJIIG
@8367024/1
gtttgacattagaagagtaaacgtcagtttgcgtttcaatgcatcgataa
+8367024/1
=??4=BDDHH?HFIIIIAHHIIIEIGIHIGIIIHGIIIIIIIIIIIIIII
@8652641/1
tctggagtcacccaacaacaacacttcgactacagatattcgcacttgca
+8652641/1
?@1BDDFBFFFHHIIAFHCHIIIIIIIIIIIIIGGIGIIIIGIIIIIIII
@8734263/1
tgcgggggagcttgctgttgtggaggaccagggtgctgttgtctcgttcc
+8734263/1
@@@DFFFF<DFFHIJIIGHGIIICEGEHFFFDBABD@;@C9;@CCCDDDC
@8295786/1
gttcgtatttgggagtgatgccgcgacggctcagcaactcctggaggacg
+8295786/1
=?1ABADFHHHHHFICGIJJJJJJJFIJIIIJJJJJFJEHHHFHFFFCDC
@9102461/1
tttgtggtatctgtcgatgttgccagaacgtaagatatcctaaactcact
+9102461/1
@B@ADDFDHHHHHGGIIIJJJJJJJJJJIJEHHIIJIJGIIIHIIJIJIJ
@8522101/1
tatcaaactacaggcagtgttaacgattatacgaaagatctagaaaacta
+8522101/1
@@@ADDDDBD?FHG?CE<AHHHGIGAGCHEHGEG@GI;?GDGEEGAGGIG
@8973971/1
ttgccgacggaatttttcagcgttttgtggaactgtgaaactttgtggga
+8973971/1
@:?DDFFFHHFHHIIIIBGI<??FHID?FGCGHEGBFGGFHGCH@8@HII
@8659258/1
tcttagtgtcaatagtgctgccgttacttcctcaagcgctggtaacgctt
+8659258/1
:?:4=ABBDDFDBFA:CCAABGEFG@GIIHIIIIIEDDGEHGCFHIIIGI
@8301469/1
gttcttagtgagagccagatcgagaaaacgagagaatttgtaaactatac
+8301469/1
@@@DDFFFFHHFHGIJIIJJJJIGIIIJIIGIIGHJGGIJIIJIJJIJJI
@8526920/1
tatcgatgcattgaaacgcaaactgacgtttacttttcgaatgtcaaaca
+8526920/1
:=?AABDDHDDB?@EE?FGFGHGCHIGA1:CF<GGFIIEEHE>8DDCDEG
@8881233/1
ttcaatcatgaagcaagattttacctgaacaatttgaattttttccaaac
+8881233/1
@?@DDFFFHHHHHGJJIIJJJIIJJJJJJIJIJJJJIIJJJJJJIJIIJJ
@8372861/1
gtttggctagattctgtttgacattagaagagtaaacgtcagtttgcgtt
+8372861/1
1?=44=BDHAFDFEEBAEE@ADH@<H?CEE@@2@?EB;:?GE?BDB@@HD
@9109443/1
ttttaacagtttgaaaaccttgataaatgaaagaaattaaacacgctgag
+9109443/1
::B4=DDFHHHHHJJJJJJJJJJJJJJJJJJJJJJJJJJJJJGJIJJJII
@8816272/1
tgtgtttaaatttttgtcgagtcaaaagcgaagaatatttgaaaatttct
+8816272/1
?@?4=DDDFHFHHII@CEE;FAEGIIIIDGEGEGGGGGHIIEHIIIIIII
@8602287/1
tccggttccggtggccaccagatcgttgttaaggaacacgcggtagcgga
+8602287/1
@@@DDDFFHGHFAGBFGHIDGGBGHHIIGHIIIGHGGGGHGFGBHDEHFB
@8307682/1
gttgaagctgagagtctcttcgtcactcgcaaatgtagaaggcagattgt
+8307682/1
CCCFFFFDHHHDGIHHGGGIJGHIJJJJGIGIIIJFIIJJJJIJJJJJJJ
@8603505/1
tccgtcggcaagaagttggccgatttgcagactctcagcttcaacgccaa
+8603505/1
@@@DDFFFFHFDAHJJJIECGECHIHGEIIJGGGHJIIJJIIIGIGIIJF
@8882740/1
ttcacaaaatctacttcaagtgggcagaagttttttccataagccagtcg
+8882740/1
CCCFFFFFHHHGHJJJJJJJHIJJJJJIIJFIIJJJJIJIJDDDGHIHII
@8978899/1
ttgcttcatgattgaaaatttgcaaggtttggaggagttgtactaatttg
+8978899/1
BC<DFFFFHHHHHJIJJJJJJJJJIJJGHHJIGIJGHHIJIIJJJIIJJJ
@8384535/1
gttttcgagcattttccggaaaagaagattgcaccccgaaaagtttgggt
+8384535/1
?@?DDDADDH?FHGIEGGGGHIIIIIIGCHGIEGHIBFGGGII@FFH@E5
@8448251/1
taataatagtgtattacctctaaagctatctactcgttatataatcatca
+8448251/1
=@@4=BDFHFHHHJJJJJJIJJJJJJIJJJJJIJJIHIJIIJJJJJJJJJ
@8448252/1
taataatagtgtattacctctaaagctatctactcgttatataatcatca
+8448252/1
BC<DFEFFHFHFHIJJJJJJJJJHIJIJJJJIIIIGGIJIJJIJJJJJGI
@8885125/1
ttcacctttatatgtcacattttgtggttctttaacgaaatgtcaagagc
+8885125/1
@@1=?DDDBDFDFIFGFB?FHIIIFDFGFFIIIIIIIIBGCFFFGIEFIF
@8665550/1
tgaaaaacgtatgttgtttacttcatttgaatctatggaagttcgtatta
+8665550/1
@@@BDFFDHCFHBEGGEGIEIJJJIJJJGIJJJJJIJIJJJGHIJHIIJH
@8749600/1
tggaaggagagttagagttactgtggaagtatttgggaaaggtttgttta
+8749600/1
@@@BFFFDHHBFHHIIIEHHHHJCHIHHICFHIIJJJEIGJJBGHIHIIJ
@8389230/1
gttttgtgattctccgaagagtatgtctcgaaagacttcgactttttact
+8389230/1
?=?DDDDFHHHHHJJJJGIGIFFHHIIIJJGIJGIIIJJIIIEIIJJGJJ
@8317662/1
gttgccagaacgtaagatatcctaaactcacttttttccgaaaaaatatc
+8317662/1
=B14BDFFHHHHFHGIJJIJJJJJJIJJJJIJJJJJJJJJJJIJIIJGJJ
@8540761/1
tattgcgatatttttttatcgatctggcttcaatgtttgaatgatgatta
+8540761/1
:?@44?ADH:FDFHIIIFEDFH@GEFIGGHGA0BDHEE@DBF@=BGGFHG
@9116157/1
ttttacgttgtgctccttcacaaaatctacttcaagtgggcagaagtttt
+9116157/1
:::==DDDFHHGHIIJJJJGHJJJJJJJJIJJIIIGIHGIJHIIJJHHIJ
@8671832/1
tgaacacatactttattcgtcatcgctccccacgagcgtttctttagtct
+8671832/1
?@@F?DDDHDHHFIGGIGGFHIIIIIIIIIIGIFFHGGDHICFHI9@=@C
@8671833/1
tgaacacatactttattcgtcatcgctccccacgagcgtttctttagtct
+8671833/1
@7=ADEFFHHHFFBGIIIGFHHEHGGIIIGGIIIIEGA@@@FHIGGI@FH
@8671834/1
tgaacacatactttattcgtcatcgctccccacgagcgtttctttagtct
+8671834/1
CCCDFFFFHHHHHJJJJJJEHHIJJJJJJJJFJGIJIJAHGIIFJGGGGI
@8753141/1
tggacatcgaagaaaaaaacattgaccaatcgccaccaatgcttggtgca
+8753141/1
@@@7DDEFHHHDDHIIIIIIIIIFIGHHGHI:DFCGHHHGIJJJGI@FGI
@8753142/1
tggacatcgaagaaaaaacattgaccaatcgccaccaatgcttggtgcag
+8753142/1
CC@FFFFFHHDHHIJJJJGIGGEIJJJIJIDGGGJJJIJJIJGIGIIGIG
@8457876/1
taatttgtgtaattgaagttcgtattatttcctcgaaatcaataatgcaa
+8457876/1
?@1=BDD:CFFHHGEIHIIIEIBFHGAFFHGHGG<GGFHGAHGIHGBH>F
@8827075/1
ttaaaatttaacgtttagcagtcttctttttagaataacattgacattct
+8827075/1
@@@DDFDDHHDDHFFGIBFIEHGGGIIGHIHHGDH<FHDEH<49BGCFH<
@8987403/1
ttggctggctccaagagatgtgcatgtcccgcagatggccaccaccattc
+8987403/1
@@?1DDDDD?FF<CG9F9FE?EC@HHDF<@FFFF<DDDEFFBEFIFC=CF
@8392815/1
gtttttgaggcagcaaatttctcaagggcacacggcaacaaaaagtgata
+8392815/1
@BBFFFFDHHHHHIJJIIJJIIJJJJJJJIJJJJJJJJJJJJJJJCFHJJ
@8392881/1
gtttttgatgaatgccatcgaggcgtaaacga
+8392881/1
;=?DDD:D<<DFCCEFGEGHCGEFAGBGHI=0
@8753830/1
tggaccagttcgtatttgggagtgatgccgcgacggctc
+8753830/1
@@@DDDDFFDBFDAGGHBCG3<CCHHB>F@8@G0@A8A:
@8394270/1
gttttttaacagtttgaaaacattgataaatggaacgaaattaaacacgc
+8394270/1
@?@?DFFDHDDD?EHFFFHIICHIHIIIGIIGEHIFIBHII<FHIGHIII
@8394271/1
gttttttaacagtttgaaaaccttgataaatggaacgaaattaaacacgc
+8394271/1
@C@FFDDDBFFHDBFE@EHJIIJIJCGG@GIICHEHHHIJIJJJIIJJIJ
@8756433/1
tggagaggtactatgtgtgtttggctagattctgtttgacattcgaaaag
+8756433/1
@@<7DDDF<DHHFIIGHHHHIIIIIIIIIIIIIIIIIIIIIIIGGGIIIG
@8542534/1
tatttatcacatcattcgtcgtgtaccacatctcggatcttgctactaat
+8542534/1
=??4=DEFHHHHHJJJJIIIIIIEFHHGGFGHIIFIGHIIICG@HHGGJG
@8398180/1
taaaaaattacattcagtatcgata
+8398180/1
?@@D:BDDFF><BGFAGA<CEE9C<
@8613548/1
tcgaaatcaataatgcaatgtgtttaaatttttgtcgagtcaaaagcgaa
+8613548/1
@CCFFFDFFHHGHIIGHGIIIJIIIIGIJIIHIGDGEHIIHIGGIJAHIG
@8676512/1
tgaagatccgacccatagtgtcggcatctgaggatatcttaatttgcacc
+8676512/1
@CCFFBDFHGDHHIBGHICHCHHIIIIGIICHIFCCHDGHHHIIIIIIII
@8895486/1
ttcatatgtagaacgaattttgtgcatacaaaaatagtaaaaagtcaaag
+8895486/1
@C@BDFFFFHHHHJJJJJJJJJHIJJJIIJJIJJJJJDGHHIIJGGEHIH
@8680820/1
tgaatatataactgacatgtttcatatgtagaacgaattttgtgcataca
+8680820/1
@@@?DD;B?CFBFHGGGGE?IIG@DGAC?H>DHHBGICHII@???FBFGH
@8830085/1
ttaaattttaaaagcctcttaaatttaactgaaatatagaatacacccct
+8830085/1
;=??D:DDD<=:CE3<2<3A<C43<:F?2<<92<9:91:1?:::?90008
@8328383/1
gttggggttgggggtcttgtgtaatgggttgaggctgaacctcaggtgga
+8328383/1
@CCDDADDFFHFHI:CFGG:B?GHGHIGFGEIIGIIIIGGHIGCEFAEF?
@8331938/1
gttgtacccaaacttttcggggtgcaatcttcttttccggaaaatgctcg
+8331938/1
@@?DDDEFHHHHFJJJIIIJBH:CFHEHGGIICBGHGBAAFGGIICCAGG
@8331939/1
gttgtacccaaacttttcggggtgcaatcttcttttccggaaaatgctcg
+8331939/1
@B@DDFFFHHHGHJJJJJJIJJFGHJJJJJJJJIJJJJJJJJJJJJJIJJ
@8763215/1
tggatcttgaattttcttttcagcacaaatgtcttttaaaggagctacga
+8763215/1
@@@?DDEFFAHFHIJDFHIJGEEHGGGIJJHFIIIGJIIJIGIJIEIIIG
@8617867/1
tcgagttattgatttcgaggaataatacgaacttccatagattcaaatga
+8617867/1
<@@FBAD??FHFDHHBFDFGDGGEHIIIIIIIDEGGIHIAEEEHGDCHII
@9049727/1
tttcagaagaagatctccaagcgatgtacaacgaagacgaaattcctcca
+9049727/1
@=BFFFFFHHHHHJJJJJJIJJJJIJHIJJJJIIIIGIIJEHJJJIJJJI
@9051116/1
tttcagttaaatttaagaggcttttaaaatttaacgtttagcagtcttct
+9051116/1
CCCDDEEEHHHHHJJJJGIJJJJJJJJJJJJJJJJJHJIJJJJJJJJJIJ
@8900451/1
ttcatttcgacccgtttgctgttgttgggcacctttttgctgcccttgtg
+8900451/1
CC@FFFFFHHHHHJGIJIJJJIIGHIJJJJJJJJJIJJGIJIJJJJJJJJ
@8548144/1
tcaacatcaagaggttcttcgatatctttccacggatattgtgattctat
+8548144/1
@@;BDEDFHHGFHJFHIIIGIHJJIJJJJJJHJJJGHIJJIIJGJJJJJJ
@8684513/1
tgacaacttaaactatcctccacctacacaagctcaatacaatccccaca
+8684513/1
@@1ADDFFHDHHHIHIGIIIIIIIGGGIHGGGGGIIIBGHHIGIIIIIIE
@8407965/1
taaaatcttgcttcatgattgaaaatttgc
+8407965/1
?;1?DD3ABC:ADB4CEDEFICFIID?F@<
@8618860/1
tcgatgacaaagtgatgggcaatcccattggctggctccaagagatgtgc
+8618860/1
BB@ADFFFHHHHFGJJJJJIIJJJJJJJJJJIJJJGCHIGIGGJIIIDHG
@8686255/1
tgacactaagaaatcacagagccccgggcccagatggcattcatgcagaa
+8686255/1
@C<DFFFFHHHHHJJIJIIIJJJJJGGHIIJGIGIJJGJJIJJIJJIJII
@8688028/1
tgacattctataaagacgttagagaggttcactaaaaaatattaggaatc
+8688028/1
@@@D?BDDFDDFHIAF@EACE@BFAGHBCFCHGCFHIIIIIIII>BCHGF
@8770413/1
tggcattttgacatttatgtgacataatttgcaacatttgacgtacggtt
+8770413/1
@@<DDDDDHAHBDEBHG>E:C@FEHHHFIIIEGHIIIICHIHIBDHGHHE
@8688214/1
tgacatttcgttaaagaaccacaaaatgtgacatataaaggtgaatatat
+8688214/1
?=@ADADDHDCFFHI@FI>;F1CGGFHE9CF@HBFFAGGGIFHGGGEHGG
@8770753/1
tggccatctgcgggacatgcacatctcttggagccagccaatgggattgc
+8770753/1
B@@?DDFFHHHGGJJJJJJJJJJJJJJJJJIGIJJJJJJJJJJJJJJJJJ
@8837236/1
ttaatcagctacaacagtcaacatttcccacctttttcactcaaccatag
+8837236/1
@@?BDFFFHHGHGJJJEFHIIIGIJJJJJJJJJJJJIGJJIJJJJIIJJF
@8337326/1
gttgtttaccaaagcagaccttaaatctgtcagctgtccgggatctaagt
+8337326/1
BB@FFFFFHHHHHJJJJIIJJJJJJJJJJJJIJJJJIIJJJJIJHIJJII
@9127283/1
ttttccggaaaatgctcgaaaactcaattggcgcacattcagcaggtttt
+9127283/1
=?@=AB?DFFHGD@B<FBAFEHIIGGIIIIIGGIIIIGGIHIIGIIAG@C
@8408870/1
taaaatttaacgtttagcagtcttctttttagaataacattgacat
+8408870/1
1:?1B:DD>AFBAEAD<:CEE;<@CBHCEAF;FCFEG<DFF9D@G9
@8620233/1
tcgcaatagctcaaaagggaacaatttttatcgagttattgatttcgagg
+8620233/1
@@@@DDFF>FHFHIIIIGI=DGHF@FBD@GFEEGHBFI@>@H>GBGDDFE
@8550228/1
tcaagatatatttttcaggggatcatgaagctcgcttttcaaattctcgt
+8550228/1
CCCFFDFFFHGHHJJJIJJIIIJHHJJJIJIJIJJIJJJJJJJJJJIJJH
@8622403/1
tcgcgcgtaaagtgaccaaagcaaagacgcaataagtgatacaagaaaat
+8622403/1
CC<DFFFDHGDHFHIJJGIJIJIJJJJIIJJJJJIIBCHGIIJJIJJJJJ
@8903110/1
ttccaagttgtttacgactgtttaagcgtctcgtgttgtttaagcgaccc
+8903110/1
CC@DFFFDGHHHGJHGIJJGIJJIIJIJGGHGHGHFHCFEH4BDFGBEHI
@8904687/1
ttccacaaaagtacttcttggcacagagcctcatttttcttgttatttat
+8904687/1
CC@FFFFFHHHFHIJJJJJIIJJJIIHIJJJJEFIIJGAGF>?F9BFG<D
@8474383/1
taccccttctgttgggatgggggccg
+8474383/1
@1?DDDBDHDDDFGHG9?BECEB>@?
@9055897/1
tttcccggtttgttctgaaacaaacatcactgtgatgaaaaataaaaaaa
+9055897/1
@@@DFFDA@CF1?E<FEHHHCFGGDHEG@??F?CGGGGEHIIBGHGAGHI
@9057402/1
tttcctcgaaatcaataatgcaatgtgtttaaatttttgtcgagtcaaaa
+9057402/1
@@CDDFFFAHHHHJJJIIGAEHDHGHCFGHIJDIHIGIIIJIIJIJGIJH
@8412080/1
taaacgttaaattttaaaagcctcttaaatttaactgaaatacagaatac
+8412080/1
C@CFFFFFHDHHHIJJJIJHEHGHIIEIHJJIJJJJFGIIJJIGIEGEGH
@8412081/1
taaacgttaaattttaaaagcctcttaaatttaactgaaatatagaatac
+8412081/1
CCCFFFFFHHHHHJJJJJJJJJJJJJJJJJIJJJIJIJJJIJJIJJJJIJ
@9058842/1
tttcgaatgtcaaacagaatctagccaaacacacatagtacctctccaca
+9058842/1
CCCFFFFFHHHHHIJJJJJJJIJJJJJJIJJJJJJJJJFGIIJJJJJJJJ
@8692678/1
tgactcccgaacaagccaatcagaccaacggaacgcccggagcggctgat
+8692678/1
CCCFFFFFHFFHHJJGIIJJGIJIIIIJJIJJIJJJJJJIIGDEF@<?2;
@8416758/1
taaagctatctactcgttatataatcatcattcaaacattgaagcc
+8416758/1
@?@D=DDDDHFHHEHEEGBFACEH?<FCCCFHBEHGBFGD@>G>DF
@8416759/1
taaagctatctactcgttatataatcatcattcaaacattgaagcc
+8416759/1
@@@BDDDBDDFDHIB@AF;FHG<CFGEHEGHGEIGHEGHIGGGHFC
@8624842/1
tcggagttttgcctgttccgtagcagacggccactggcaaag
+8624842/1
@@@;AD?DHHDHHHGGIIIGCGIIIIIIIIFIADDDHG9DHG
@8626805/1
tcggcttattgtaatattcctccatagttcttacatccttgtttatttcc
+8626805/1
@@@AD=DD>FD:<ADBEFHIIEHEHHDEEEHI@FFHIG@F<?DE<FGG>B
@8627330/1
tcgggcgttacttttccgaccaagagatccagcaagttcttggctgccga
+8627330/1
???B1=8DDD1ADDECEE?<D@B88?DBDBD3BDD;8=BCECDCCA;@8A
@8694751/1
tgagaatatgaaatttaaaagaaaatttgaaaagtatcatgagttttgtg
+8694751/1
CCCFFFFFGGHHHGIIGIJJIJJJJJJJJJJIJICGIHGIIJJIJJJJJJ
@8561586/1
tcagcgttttgtggaactgtgaaactttgtgggactgctggttg
+8561586/1
@@7?DDBDFH8ABG@GEG@CFGIIIGHICE?FGEH<FE><F;B6
@8697096/1
tgagctattgcgatattttttcggaaaaaagtgagtttaggatatcttac
+8697096/1
BB?DFFFDHFFHHGGJIJJJJHGIIJJJJIH@FGGHIJIGIIJIJJJJII
@9059403/1
tttcgaggaaataatacgaacttcaattacacaaattagtacaactcctc
+9059403/1
@B@?DDFFGHHHGJJJJJJJJJJJIJJJGJJJJJJJIIJJJJJJJJIJJI
@8563293/1
tcagtatcgatagataatattgatgattataattaataactagtgcctaa
+8563293/1
::=D4=BDHHHHHIIIIIIIIIIIIIIIIIIIIIIIIIIIIIIFHIIIIH
@9060886/1
tttcgcgcaaaggtaaaatcgttctagacatactttatgctcttgacatt
+9060886/1
@CBDDFFFHHHHHGFHJJHIJJJJJIJJJJIJJJJIJJJJEIJJIJJJJJ
@8485098/1
tagaaactgaaaaaccgaattctcgtacagtgggatggttgttaaaatta
+8485098/1
@@7BDEFFHHGFHJJJJHIJIIIJIFHIIGIIJJJJGIHHJHIIEHJJJJ
@8565434/1
tcatcattcaaacattgaagccagatcgataaaaaaatatcgcaatatta
+8565434/1
@B<BDFFFHHHHHJIJIJJIJJJIJJJJJIJJJJJIJJIGCFIJIJJJJJ
@8566580/1
tcatgattgaaaatttgcaaggtttggaggagttgtactaatttgtgtaa
+8566580/1
CCCFFFFFHHHHHJJJJJJJJJGHIJJJJJJJHIJGHIJJIJJJJIJJJI
@8630320/1
tcgtatgagtgaactgcaagctggtccacttgtacctatgaggttaagaa
+8630320/1
:?@4=BDDF<FFHIGEIIJBHIEHFHI<FHG@EFGIGHIGIGIFEHIIJJ
@8486596/1
tagaacccgaaaatgtggatttacaaaatttaaataggga
+8486596/1
:1=ADA?D<D0CDEG?@E<3AFHFCG<8BFFIDE>D9DF>
@8486683/1
tagaacgattttacctttgcgcgaaaagtgaccacaagcaatgtcaa
+8486683/1
@@@DDDD>FDFDF??CCF4?FE8EGGED?DBDD@@FEFFFF=@4@FF
@8487713/1
tagaagttcccaaagccttaggagatgtctttgaatccgtagcaggtgca
+8487713/1
@@<BDEDDFDHHHGIIIGIIIEGEHGIFHEAFDHIIIGA?FGGGGE?BFH
@8782418/1
tgggcttttcctgcttttttagcagctttaccattcgtcttatcgatgca
+8782418/1
B?B@DDFFHGHHHIJJJJJJJJJJJJIJJJJJJJJJJJJJJJJIJJJJJI
@8847660/1
ttactattcacgacagtcaaaatagagagaaaatatataaagtgaaagtc
+8847660/1
C@@FFDFFFHDDHGEHEGIIGGJGIEHIGJJGGIIIIJJJJJGHIIIGIB
@9135019/1
ttttgagctattgcgatattttttcggaaaaaagtgagtttaggatatct
+9135019/1
@C@FFFFFHHGHFIJJIJJJJIJIJJJJIIJJGJHHIJHIEGGIJJIJIJ
@9010686/1
tttaaatgaaaaacgtatgttgtttacttcatttgaatctatggaagttc
+9010686/1
BB1ADFFFHHHHHJJGIJJIJJIJJIJJJJJJJJJJIIJJJJJJJJJIJI
@9011850/1
tttaaatttaaaaatgcgtgtgtgcagg
+9011850/1
??@=B:BDFFDFFF>FGF<@<C:AFC>E
@9011851/1
tttaaatttaaaaatgcgtgtgtgcaggtatatttatcacatcattcgtc
+9011851/1
?=:?D?DDBBHHDGHGB@A:@?CBFHE;:?EFDD9F411?DBDECICGGA
@8633484/1
tctaaagctatctactcgttatataatcatcattcaaacattgaagccag
+8633484/1
@@@DFFFFHHGHGIIIJGFHGHGGIJIGIIJIJJJJJJJJJJIJJJIIID
@8634570/1
tctaacgtctttatagaatgtcaatgttattctaaaaagaagactgctaa
+8634570/1
?@@?BBDDBBFDBBGAHIIIIIIIIIFHIIIGHGEGGGGCECHIDHDHHI
@8634571/1
tctaacgtctttatagaatgtcaatgttattctaaaaagaagactgctaa
+8634571/1
@@@DD??BFBFFFFF4CGC:AEHHCFB@E@HHEHFIIIBGFEFEC@FFII
@8919972/1
ttcctccatagttcttacatccttgtttatttccctttttgtggagaggt
+8919972/1
BC;DDFFFHHHHHIJJJJGJIJJJJFHJCGIJHIIECHJJACFG@GGHI9
@8850773/1
ttagaggtaatacactattattaggcactagttattaattataatcatca
+8850773/1
?@<D?DE=DFHDHIIIDHIIIIIIIIIIIIGBFHHIIGIIIIIGIBCGDI
@8640940/1
tctcaagggcacacggcaacaaaaagtgataatggatacaaattt
+8640940/1
@7?;DDBDDD=DFHGHIEIFIHG=@C?CG@DGIGEF9?GHHIIII
@8851218/1
ttagatttcgaggcaaattgattgatttgcccagcacaaacttggagaag
+8851218/1
CCCFFFFFHHHHHJJJJJJJJJJJJJJJJJJJJJJJJJJJJJJJJJJJJJ
@8852040/1
ttagcagtcttctttttagaataacattgacattctataaagacgtt
+8852040/1
BC8BDEFEHHHHHIJJJIIGIIJJJIJJIJJJJJIJJJJJJJJJJJJ
@8709956/1
tgcaaagtatagaggttgtacccaaacttttcggggtgcaatcttctttt
+8709956/1
BB<DDFFDHHGGHJJDHHHIJIJJIJJJJJJJIJJJ6@FGIJJJJJJJJJ
@8929025/1
ttcgatgacaaagtgatgggcaatcccattggctggctccaagagatgtg
+8929025/1
B1=BDFFFHHHHHEGHIJJJIIJJJJJJJJJJJJIJIGIGFGHEGFHIGH
@8859937/1
ttataagactacaagaagagagtggacattctttagtagaagaattgtac
+8859937/1
CCCFFFFFHHHHHJJIIJIGGJCFGIIJJJJJJJIJFEIIIIIIJJJIGI
@9139599/1
ttttgattcagtgctgattctgcacacattcgatctctgatagtagatgg
+9139599/1
=@:A12ADB?DADEABCFHBHCGHGIIIIIGIDEFGGIICHIIHHCHGBH
@8861974/1
ttatataacgagtagatagctttagaggtaatacactattattaggcact
+8861974/1
@@8BDEFFHHFHFEGIIJJJIIJHIGIIAFHHIJJJJGIJJIIIIEIIJJ
@8864421/1
ttatgatccaaaagaaattcccatgagggaatttaaggcatctattatac
+8864421/1
BBBDDDFFGHHHHJJJJIJIJJJFIJEHIGIGIIJJIIIGIIIGGIJIJI
@8710459/1
tgcaaatcggccaacttcttgccgacggaatttttcagcgttttgtggaa
+8710459/1
@<@DFDFFH@HHDGHIIIIHCHIIJIJFHGGGIJEDHE@FFGIDDEDEEE
@8710460/1
tgcaaatcggccaacttcttgccgacggaatttttcagcgttttgtggaa
+8710460/1
CC@FFFFFHHGHGJIIJFHJIIJJGIIJGIEHIJJACHCHCFHHDCDHAE
@8865788/1
ttatgttttactaatttttcaataaagtacactttatttaagaacagggg
+8865788/1
BB@ADDDFHFHHHJJJJJJIJJJJJJJIJJJJJJJIJJJJIJJJJJJJJJ
@8935129/1
ttcgggttctatgtagactttgcctctggccgcagctaaatgggcatagt
+8935129/1
?@@D;?AD>AF84AAF>CEHIE@HA>CC<3C6?@D:99?BC>FFFDBCDF
@8940543/1
ttcgtcttatcgatgcattgaaacgcaaactgacgtttacttttcgaatg
+8940543/1
BC@FFFFFHHHHGEGIJIJIJIIJJIJJJJJIGIJHIJJJJJJJJJJIJJ
@9148896/1
tttttagaataacattgacattctataaagacgttagagaggttcactaa
+9148896/1
BBBDDFFFHHHHHJJJJJJJJJJJIIJJJJJJIJJJJJJJJJFGFIIIJJ
@9149313/1
tttttagtgaacctctctaacgtctttatagaatgtcaatgttattctaa
+9149313/1
BBBDFFFDHHHHHJJJJJJJJJJJJJJJIJJIIJJJIJJJJIIIJJJIJI
@9157431/1
tttttggtcatgattttgaggtactcgagggcatgatgagcagccgagcc
+9157431/1
@@BDDFFBFHGGBIJJJGGIJFHIJJJIJJJIJJJJJJIJIJJJIJIIJJ
@9159204/1
ttttttaacagtttgaaaaccttgataaatggaacgaaattaaacacgct
+9159204/1
=B@=DDBEHHHFHJFIJJJJJJIIHEHJIIIICGGEIIIIIIEGGHFGGI
@9088789/1
tttgctttggtcactttacgcgcgaaaaccattatgttttactaattttt
+9088789/1
@CCFFFFFHHFHHJJJJJJJJJJIJJJJJJJJJJIJIJJIJJJJJJJJJJ
@9090308/1
tttggactctcttgcatgctgctcgaatagctcgtacttcggcacttgta
+9090308/1
@B@=DDFFHFHHHJJJJGIJJJJJIJIIGEGIIHGHJIJJIJIIJGJIHI
@9164717/1
ttttttttatttttcatcacagtgatgtttgtttcagaacaaaccgggaa
+9164717/1
@BCFDFFFGHHHHJHGGIIIFIGHGEIIIIIIGJJJJJIJJJJJJJJIIG
