# Supplementary material for: Identification and comparison of key RNA interference machinery from western corn rootworm, fall armyworm, and southern green stink bug
Source: PLoS One. 2018 Sep 5;13(9):e0203160. doi: 10.1371/journal.pone.0203160 (PMC6124762; doi:10.1371/journal.pone.0203160)
Supplement: S2 File — (TGZ) [file pone.0203160.s012.tgz › data/fastq/wcrw/9_Unmated-male_UM_Rep1_aligned.fq]

@5186809/1
tttgccagtggccgtctgctacggaacaggcaaaactccgaaggaagcca
+5186809/1
@@CFFFDDHHHHHIEHGGEHHJJJIJIIJJJJJJIEAHIIJJIJJIGGJE
@5187151/1
tttgcctcgaaatctaaggttatattacttttat
+5187151/1
:?14ADDDHFFHHIIGIIIGHB>?FAG@HHIGAD
@5187152/1
tttgcctcgaaatctaaggttatattacttttatgaatcgtgataacatg
+5187152/1
@BCFFFFFHHHHHJJJJJJJFIJJJJIJIJJJJJJF?EFHGHHIJIIIII
@525446/1
actaaattgtggagttaactggagataatgtagataaaccgtagaaggtc
+525446/1
@@CDDFFFHDFHHJJJJJJJJJHJIIJIJJHHJJJIHIJGIGHIIIIIGE
@6215365/1
attcctcgaaatcaataactcgataaaaattgttcccttttgagctattg
+6215365/1
BCBFFFFFHHHHBHIJJJJJJJIJJJJJGIJIIIIJJJJJIIIEGGIIJF
@3123462/1
cttcaccaatctgcataccgcttccgc
+3123462/1
@CCDFFFFHGDHGJJIIFHIJJJJJIJ
@7246214/1
ccctaatcagctacaacagtcaacatttcccacctttttcactcaaccat
+7246214/1
=?1=ADEDFDDDFHGBFGEACHHHEFHHIIIBHIIIIIIIIIIIIIIIII
@1571341/1
cagaatctagccaaacacacatagtacctctccacaaaaagggaaataaa
+1571341/1
C@@FFFFFHHHHHJJJIJJJJJJJIIJJJJJJJJJJIJJJJJJJJJJJJJ
@1572280/1
cagaatgttccgattatgacctcgcatataaag
+1572280/1
@@CDFFFFFHHHHGIIGIHGIGHIJGIJGIGGG
@1573217/1
cagaattccattttccttggcatcaagagtatattccatgatgctaatac
+1573217/1
@@@;ADDAHDHHHI<FAC@BFEGEDHEBEAFH@HIGHBD>F4?FFCGIEF
@527767/1
actatgacaacttaaactatcctccacctacacaagctcaatacaatccc
+527767/1
@BC;DDFFHHHHHJIJIJJJJJJJJJJJJIJJJJEGGIJJJJJJJIIJJJ
@5194090/1
tttggctagattctgtttgacattagaagagtaaacgtcagtttgcgttt
+5194090/1
@@@1BDDDFFDFHIB?CH<:<CHECHFHG@@HHIEGGCDDGHGGGFH:@F
@5194091/1
tttggctagattctgtttgacattcgaaaagtaaacgtcagtttgcgttt
+5194091/1
CCCDFFFFFFHHFIGGHHGIJGGJIJJJJJIGHIJJJFHGIGGIIIJHII
@1574807/1
cagacaaagcacctatcgaatcgaatattagtagcaagatccgagatgtg
+1574807/1
CCCFFFFFHHHHHJJJJIGJJJJGIGCGIGGBFGGG@BFHGIGGHEFHBF
@6732043/1
cacccagacaggagatcatcgaagatttggagaatattgtggtagaccaa
+6732043/1
?;?1BA;DDDB1DE;:<<AA<CFBFBEII>9:D8D>DD@???0??D9DDI
@1575504/1
cagacaattaatagaaaaatgacagaaggacagacaagaaacatgataag
+1575504/1
?;;B?BDDFFBFDGIIIEIIIIIIIIIIFIIIEIIICFIIIIIIIFIIII
@6732655/1
cacccattgcagtaaatgatacatcagtattgatacataaagtgacaata
+6732655/1
CC@FFFFFGHGHHJIJJJJIJIGIGIIJJJIJJIGHJIIJJJJIFEHGIG
@6218760/1
attcgattcgataggtgctttgtctggttaactttagtgggaaggtttag
+6218760/1
@@@DDDFFHFCFHGIAC@HIHGIIIIGHHIEGIJJIJIIFGIIIIDGHHI
@2610767/1
ctcaaatgtagcgtactctgagccaggaaatgctgacgtagggttcaggt
+2610767/1
@@@=DDDFHHHHHHHHIIIIIDCEGEGGIIIGBHDAHIDFFGAHIAEDAD
@7770011/1
ctaacgtctttatagaatgtcaatgttattctaaaaagaagactgctaaa
+7770011/1
@@C?ADDDHHHDDHGGHGHCIHHIGEHIIIIIIIIIIEHIGGIIIIIIIG
@8525/1
aaaaaaattgccatataaataacatacaaaaaatgttgaaactgattttt
+8525/1
CC@FFFFFHGGDHIBHGGIJIHGEIIIGIIGIIIJJJJJEHGIIJIGEHE
@4672856/1
tcgaaatcaataactcgataaaaattgttcccttttgagctattgcgata
+4672856/1
CCCDFFFFHHGHHJJJJJJJJJJJJJJIJJJJJJJJJJIJJIJJJJJJJI
@4672977/1
tcgaaatctaaggttatattacttttatgaatcgtgataacatgcataaa
+4672977/1
CCCFFFFFHHHHHHIIJJJJJJJJJJJJJCAFHIFHIJJJJJJJJJJJJJ
@530447/1
actgaatgtaattttttatatagtgccccg
+530447/1
:@14ADFFFHHHHJJJJIIJJJJHIJIJJE
@530814/1
actgatagaataacatttatgtttgcctc
+530814/1
::=?A8BDDHFD4ECFBFI:AIE@@<CDC
@532286/1
actggtactggttgctcaaagcagattagtaaacatgatgctgcatacaa
+532286/1
=@1ADBDDHHHHHJJIJIIIJJJJJJIHIHIIJJIJIIIGGIJJIIIIJJ
@3641659/1
gccaagttaaatggtactaatcattttctatctacccgtccgcccatttt
+3641659/1
@@CFFFFFGHHHHJBGGIIJJJJJIJJJIIJJJJJIIJIJIJGIJGGJII
@7250686/1
ccctgagaaatttgctgcctcaaaaacgtatgacaaaactatagacaaac
+7250686/1
:?144BD>FHBHDEBIG>FHGGHIIIHIHHCFHHIGGGGEEBH@GHII>?
@5202370/1
tttgtctgccccaagtgggttgttgttgttgaggagg
+5202370/1
@@C?DFDFG<AFHIE<CFGFGG<FEEGE?;CGEH3?0
@1053474/1
atttgatcctcacgataattggttgccaccgtgcttttatgttccgaaac
+1053474/1
BCCFFDFFHHHHGIHIJJJJJIGGGHGIJIJHDGCCHHDGEIGIJIIIJI
@1053815/1
atttgatgcaaagtatagaggttgtacccaaacttttcggggtgcaatct
+1053815/1
B@CFFFFFGGHHHGGGDFHHJFHHFHIHIJJJIJIIIJAH?G?FGIIDHI
@5706347/1
aattatccatttcctgtaattctggtttgtctatagttttgtcatacgtt
+5706347/1
CCCFFFFFHHHHHJIJFHJJJJJJJHIJJIJJJJJJJJJJJIJIIIJIFI
@2620388/1
ctcaagggcacacggcaacaaaaagtgataatggatacaaattt
+2620388/1
???DDDAD1;DCD1?C18?EEEII:1::?DD49@>?DDEII9??
@2620389/1
ctcaagggcacacggcaacaaaaagtgataatggatacaaatttgactac
+2620389/1
@C@FFFFFHDHHHIJIEHEGIIJIJ?FHIIEHIJJJJJJJIJJGJIJEIJ
@2620390/1
ctcaagggcacacggcaacaaaaagtgataatggatacaaatttgactac
+2620390/1
CCCFFFFFFDHDFEHGGHIIIJJJJ?DFGIJIJJGAGCHIJIIGIHIJIJ
@5203455/1
tttgtggtatctgtcgatgttgccagaacgtaagatatcctaaactcact
+5203455/1
B@B?DEFDHHHFFGIJGHHJJIJJIIIGJJIIJFJJJIIJJIHJIIJJII
@4678911/1
tcgattcgataggtgctttgtctggttaactttagtgggaaggtttaggt
+4678911/1
CCCFFFFFGHHHHBFGGIJIIJIJIHIJJIJJJJJGHJJJJJJDGCGIJ?
@5205555/1
tttgtttcttctttttacctccttgttggggttggggg
+5205555/1
@@@FDDFD?HBBFHII@<FEHGBD9<C3?FH1:8?GGG
@4679588/1
tcgcaatattagaaattttcaaatattcttcgcttttgactcgacaaaaa
+4679588/1
@;=BDDDDFHDHFIIEHIIIIIIIIIIGIIIIIEHII?1C?B::@?GHII
@13712/1
aaaaaacttctgcccacttgaagtagattttgtgaaggagcacaacgtaa
+13712/1
@CCDDFFFHHGHGIJJJJJJJJIHHIJJJJIJHIIIIJJIIGJGHIGHGH
@1584011/1
cagagaacgcgaaatcaacaacttggtccgtcgagccgacttcaacaacg
+1584011/1
@@?=DFFFDHHHHJIIJJIIGIDFCGFFGIIIJB@AGHGEB=CEHFFFF>
@7776372/1
ctaagattaccaagttgggcaaccagcagtcccacaaagtttcacagttc
+7776372/1
@@@ADDFFGHDHHGJJJHBGGGIIJIJDGGHJIIIJJGHBFIGGJJJHII
@536548/1
agaaaaaaggtgcaaattaagatatcctcagatgccgacactatgggtcg
+536548/1
8?:=B:BDD?A<BE?CE@FFI9EEFEDGEICCEEC<?@FFBFAFE@DFEB
@4164715/1
gtcgatgttgccagaacgtaagatatcctaaactcacttttttccgaaaa
+4164715/1
??;1AAAA?D?DF@H;ACAFFGAHIGII@HCHDH>FFGGHIC@@?BBGBB
@4164716/1
gtcgatgttgccagaacgtaagatatcctaaactcacttttttccgaaaa
+4164716/1
@@@BDDFFHHGHHIIJJJFGIIJJJJJJJJJJJJJJJJJJJJJJJJIIJJ
@4164717/1
gtcgatgttgccagaacgtaagatatcctaaactcacttttttccgaaaa
+4164717/1
@C<DDFFFHHHGGJJJJJGHIJIJJIJJIJGJJJIJJJJJJJJJJJJJJJ
@4680822/1
tcgccagcgaacaatccttcgaggtaacctacgtggacatcgaagaaaaa
+4680822/1
@@<?DDDFDDFHHIIGBFHGCGGGG@EGCCGHE?@;FCCH<7BFHIIIDG
@1057759/1
atttggaccagttcgtatttgggagtgatgccgcgacggctcagcaactc
+1057759/1
@C@FFFFFHHHDHIJFHIIJJJJIJHGHIJJJJJJJIJJIHHHFFFFFEE
@1059096/1
atttgggatcgttccagtcctggttcatgatgaaatcttgaagtcgcggg
+1059096/1
@BCDFFFFHHHHHJJJJIJJJJJGIJJJJJJJJJIJJJJJJJJJIIJJII
@1059312/1
atttggggaatttcaggtatatgtagacggatgaaatgaatttgaggaag
+1059312/1
B@@DDDFFHHHHHIJJI<CEHIJFHIJGIJJIJJJEIIJIIIIJIGHIJI
@2624568/1
ctcaatcgcaacagacatctacgaacgtctacagttatcctccagttcct
+2624568/1
@@@?DDBD1DF?BBAGIFEIHIIEFF<?@FGEGFBFDDDDD<@D>9DAFF
@6223193/1
attcggcttattgtaatattcctccatagttcttacatccttgtttattt
+6223193/1
?B=DDEFFHHGGFCFIIHJJGIIJGEDFEABFFFHGHCFGEGBFHIJGGC
@3645916/1
gccacatcttgtgagccgccattctcttggctagcttctttgacttgcca
+3645916/1
@CCADDEFHHD?FGGHIJJJIJJIJIIGF>>DFF9@F?FGICF@?F99D4
@7253428/1
ccctgttcttaaataaagtgtactttattgaaaaattagtaaaacataat
+7253428/1
CCCFFBDEHHHHGIJJJIIIIIIJJJIJJIJJJJJJIJJGGHIIJJHIIJ
@3646306/1
gccaccaatgcttggtgcagctatccactttgccagtggccgtctgctac
+3646306/1
?;;DDDDDFH>FHBGEF>BFB@HIIGHGHHI@EGB>GF@@G?DBDGEEBF
@6224626/1
attcgttctacatatgaaacatgtcagttatatattcacctttatatgtc
+6224626/1
CCCBDEFFHHHHHJJJJJJJIJJHHIJJJJJJJJJJIJIJJJJJJJIIJJ
@15690/1
aaaaaagcaggaaaagcccagaagaacgttcgactttcacttcattctat
+15690/1
@CC@FFDFHHHHHJIIJJGHGGHIIJJJHEEGHGBHHIHIIGIGIJIJII
@15691/1
aaaaaagcaggaaaagcccagaagaacgttcgactttcacttcattctat
+15691/1
@CCADFFFHHHHHJJJJJJJJIJJJJJJFHGIHHIJJIGGJGHHIFIJJJ
@5209570/1
ttttaaatggccttccttaaatttcggttggagcctctccgatgtcctca
+5209570/1
:=?B4ADDBFFFHIGIGGFGCHHHJF12@DDHGIGGIIJJIIC@?FHGHG
@4681601/1
tcgcgcgtaaagtgaccaaagcaaagacgcaataagtgatacaagaaaat
+4681601/1
@@@FFFFDHHHGCFEHIGGIJIIIJJIIIJIJJJII=FHIHHJJJJJJJI
@18224/1
aaaaaagtttatttatcatacacaggtaaacagttgtacagtagaggata
+18224/1
CCCFFFFDFHHGGJJJIJIGGGIIHIFCFGGHIFHGIIEEIFFHHIGIGF
@1587195/1
cagagatcgaatgtgtgcagaatcagcactgaatcaaaaaattctccatc
+1587195/1
@;?DDDDFHHHGGEHBFIIIIHIGIIIJIIJIGIFHJJIIIIJBEHGEIH
@1587196/1
cagagatcgaatgtgtgcagaatcagcactgaatcaaaaaattctccatc
+1587196/1
@C@BDFFFGHDFFIIHHIJJJJJIJIIJJGJJIGGIJJJJJIJJIJJJJI
@3648088/1
gccacttttaaatgttgatgttgctcataaaccgtttcctaaagctatac
+3648088/1
?@??DFFFHHHHHIIIIIIIIIIIIIIIIIIIIIGIIIIIIIIIIIIIII
@3648647/1
gccagaatcttgccccctcccagattaggctatgccggtaaagaagtgaa
+3648647/1
@@<=BBDDDFFFDBGIGIEG;F92<E?E9<@D3DEEGF0DEECCFI8C=<
@7256284/1
cccttttgagctattgcgatattttttcggaaaaaagtgagtttaggata
+7256284/1
@@@DDDDABFFHDHIGHG@FHIIIIIIIGIIIIIIIHCGHIGHIIIIIII
@7256285/1
cccttttgagctattgcgatattttttcggaaaaaagtgagtttaggata
+7256285/1
@@@DDDDFHHGGDHGHIIJGHGIJHHHGGIJJJJJGIEEABFGGIGGIJG
@7780649/1
ctaagtaattgtgaagctaagttccgtaagtcatctggtcttggtggcct
+7780649/1
@?1BDBBDHHFFHGIHIBHEFIHHIIHHIIEHHIIIGGEGDHGIGHIIII
@3650041/1
gccagatcgataaaaaaatatcgcaatattagaaattttcaaatattctt
+3650041/1
;?@DFD<DHDFAFHHGGDGHHIHGGIGEDGHGGGHIIIIIFIHHHIIIII
@4684119/1
tcggagttttgcctgttccgtagcagacggccactggcaaagtgga
+4684119/1
@CCFFFBDHHHHHGIEHIJJJFIJGHGIJJIJEIGGEGDHGG?DHF
@4684120/1
tcggagttttgcctgttccgtagcagacggccactggcaaagtggatagc
+4684120/1
?@?DADDEHHGGHFIDHJIIJJIGHDHIGAHGJJCHBEFGGH?BCHIJCE
@2628248/1
ctcacaagatgtggcaatccttgcaggatttacccgtggagggtaacaat
+2628248/1
CCCFFFFFHGHHHJJJJIJJJJIJJJJJJJJJJJJJHGIJJJJ?DHHIJI
@2628249/1
ctcacaagatgtggcaatccttgcaggatttacccgtggagggtaacaat
+2628249/1
CCCFFFFFHHHHHJIJJJJJJJJJJJJJJJJIJJJJHIJJJJJBFIJJJJ
@6229952/1
attcttccaagcggtcacgattaacaaatggacaatcgtgtgcgctgata
+6229952/1
BCBFFFFFHGHHHJFHGIIHJJJJJJJJJJJJJJJJJJFHDDFHGGIIII
@5216393/1
ttttacgttgtgctccttcacaaaatctacttcaagtgggcagaagtttt
+5216393/1
:11=ADDDHHHHGIJIJJJIJJJJJJJJIIJGGIGHHIIHHFGGHIDGIC
@22727/1
aaaaaatatcgcaatattagaaattttcaaatattcttcgcttttgactc
+22727/1
@<@DDFDEHFHHHIJJIIIJJJJJJIJJHIJIJJFIIIIJFJIJJJJIJI
@22728/1
aaaaaatatcgcaatattagaaattttcaaatattcttcgcttttgactc
+22728/1
@@@=DDDAHF;DDGIHIGGHIGDHGIG@GGIIIIIIIIIGIIIIIIIEFD
@22729/1
aaaaaatatcgcaatattagaaattttcaaatattcttcgcttttgactc
+22729/1
@@@DDFFFFHHDFGHJGJHIJJHIJIJIGIGIJJIJJIJJIFIJHJGGIJ
@5714061/1
aatttacatattatttttgacttgaataaatttttaaatttaaaaatgcg
+5714061/1
:@1=BDFFHHHHHJJJJJJJJJJJJJJJJJJJJJJIJIJJJJJJJJJJII
@1591349/1
cagagggccaccaccattctatgaaatggaacacgaagagggactaccac
+1591349/1
=<@142@DFFFF8EECGG?FEEEHGH@FHIIIAHGBHI8GB>F=BBC@FC
@4686609/1
tcggtagatgtacctaaggtacttgg
+4686609/1
@@<BBDDBDB??BFCEG;AAA3AC>C
@1065058/1
attttaacaaccatcccactgtacgagaattcggtttttcagtttctagc
+1065058/1
BBCDDFFFHHHHHJJJJIJJJHIJJHIFGHHIIJGIJJJJJIIIJJJJJJ
@545252/1
agaaacgctcgtggggagcgatgacgaataaagtatgtgttcaccaagag
+545252/1
;@@DDAB<FHAFFBE1CE6@6GBGIFC6FF>GG=<CFFCA>=F@@DGCHC
@1066646/1
attttacaagctatactttgcatagaattagtggt
+1066646/1
1==AA?D?C??FA4AEFFIIF9C:A:CFHC<2?A2
@1066647/1
attttacaagctatactttgcatagaattagtggtttttttctaaaatca
+1066647/1
?@@=BDFFHHHHHJJJJJJJJJJJJJIIJJJHHJHHJJJIJFIIJJJIJJ
@547132/1
agaaaggccgatagaatgaagtgaaagtcgaacgttcttctgggcttttc
+547132/1
C@@FFFFFHHDCHIIIEEGIIHBHIIIHIIDFB60008B??4DAC@FGGI
@27387/1
aaaaaatgtcaaaattttgcaaattatgtggcattttgacatttatgtga
+27387/1
??@DDDA;FDAFFGEGII<EFHH@?CHA9?C=FHHHF@GHEEBDGIIDF?
@27388/1
aaaaaatgtcaaaattttgcaaattatgtggcattttgacatttatgtga
+27388/1
@@@DFFFFHHHHHJJJJJJJIJJJJIJIHIJJJJJJJJJJJJJJJJJGIH
@4689689/1
tcgtcgtttgacatatcgttgtcatcccacaagg
+4689689/1
@??BD:DDF=FFA@CEFBC?E<C@EBBDEFC;?D
@4691281/1
tcgtttccacatctgtactagaacaaggctgtgatttaccaaagtgcaac
+4691281/1
@@;BDFDFHGHHHIIGIIIJJJJJJIJGGGGCGGIIJJJJJJJJGIIJJJ
@1598342/1
cagatattgtacttaaaggcttttggatcataagatgcagtgactgccgc
+1598342/1
@?1ADDFFHFHHHIIIGHEIIIIIIIIIIIIIIIIIIIIGHHIIIIIIII
@4175186/1
gtcgtaccaaatagcggaccacaatatagttacgttaaaacagcagctga
+4175186/1
@@@DDFFFHHHHHEGIIBHIJCF=GIFEGB?BBDBGHIJGGHIJIJIGIJ
@6237789/1
attgagaaggttgtggcttttctccaggaggcttaaattgttttaaaaca
+6237789/1
CCCFFFFFHHDFFEHFEBHIJIIIJHIJFIDGGJJHIGIGGHIJEIGIJJ
@3139614/1
cttcattctatcggcctttcttctctttgccgtatttta
+3139614/1
???AD>D:?DD:C6::@EFIE?CFI>F??@EEEDDEFD9
@5221392/1
ttttattcggcttattgtaatattcctccatagttcttacatccttgttt
+5221392/1
@@?DBDDBCF@BF<EG:C?EBFHFEFEEICFFEFGFDG<DFIFIFF?:BD
@5221393/1
ttttattcggcttattgtaatattcctccatagttcttacatccttgttt
+5221393/1
@CCDDEFDDHDDHBHHIEHGFGIIHIIJJIIIIGIIJIJIJJJJJJJIIJ
@3140235/1
cttcatttgaatctatggaagttcgtattattcctcgaaatcaataactc
+3140235/1
B?BDFFFFHHHHHJJJJJJJIIIJJHJIJJJIJJJJJJJJIJGIJIJIJI
@5721851/1
acaaaaacagtgtgaattagatgctggtgcagctataccttcatctgtta
+5721851/1
CCCFFFFFHHHHFHIJJJIJIJJJJJJGGHIIJJJJJJJJJJJJJJJJIJ
@1600056/1
cagatcgataaaaaaatatcgcaatattagaaattttcaaatattcttcg
+1600056/1
@@@F?BBDD??B<EFGIIICCF?F@FFHEIIIIGAHDHEHIECH<<C@CH
@1600057/1
cagatcgataaaaaaatatcgcaatattagaaattttcaaatattcttcg
+1600057/1
BCC7DFFFHHHHHJJJJJJJJJJJJJJJIIJJHJJJJIIIIJJJJJJJJJ
@1600161/1
cagatcgttgttaaggaacacgcggtagcggaagattggctc
+1600161/1
B@<ADFFDHFFHHJIJCHGIIIGJJCGGHGGBFHGHFGGGJI
@6239479/1
attgatgattataattaataactagtgcctaataatagtgtattacctct
+6239479/1
:11=DDFFHHHHHIIJJJJJJJJJJHJIJJJJJJJJJJIIIIIJJJJIJJ
@6239480/1
attgatgattataattaataactagtgcctaataatagtgtattacctct
+6239480/1
?@@FDDFFHHGDHGIBGIIIIIII><CDG@HEHHIIIHCCCFGABBFFHI
@1602069/1
cagatggattgagctgttgagttgatcctgcttgtgaatctgattgtgaa
+1602069/1
CC@DFFFFHHHHHJJJHIIIJHIJGJJJIJJJIJGJIIIIJJJJJJHIJJ
@3656979/1
gccatattgatttaattttgacatgttagaatgccctattgaaaaccttg
+3656979/1
<?@DD?DDBFFHHIGIIIIGIC@?BHIAEAE<F@CE<EFHB?<?F;BEHD
@7268049/1
ccgaatgtgaggaaatagaagatgtagaagttcccaaagccttagg
+7268049/1
BCC7DFFBFDHHGJJJJJIIJJIJHHGJJJJJJJJJJIIIJJJJGJ
@3143005/1
cttccagtctttgcagcttgttgtcgtcg
+3143005/1
@@CFFAD;DBFFBB<@EEHCAFHEHFFHG
@3658162/1
gccatctgcgggacatgcacatctcttggagccagccaatgggattgccc
+3658162/1
@@C1BDDFFHHHDGIIHGGIJIJJJJIIIIIIJIIJIJIJJJIIGIIJJJ
@3143676/1
cttccatcaaaggctggatatctttttgggtaatgttgctgcctaaagag
+3143676/1
@?@DDDDBDCDFDA@FE3C?F:CCAHHIF>B@?G@GFE<@?GAF>DAFE>
@7269789/1
ccgaatttgcaaatttgactttcactttatatattttctctctattttga
+7269789/1
@@@DDDDD<DDFHGII@4C?IHBEDHHEADCFDHIII>BFEHD9?DGIF=
@4696452/1
tctagaacgattttacctttgcgcgaaaagtgaccacaagcaatgtcaaa
+4696452/1
?@?BBDEDHHFHHJJEGHIIGGEDH8DGEEGIIJGGIIIBCHGIGCFGJG
@5224897/1
ttttcactcaaccatagctttctcagcgtg
+5224897/1
=@@4ADDFHHHHHHJGIEHHIJGHEIIIGE
@4697779/1
tctagctgaagatccgacccatagtgtcggcatctgaggatatcttaatt
+4697779/1
@C@FFFDBHHGGHJJGGIJJJJIJ?EEHGDD@G@BD9BFBCHGIGICGHI
@6241802/1
attgccacatcttgtgagccgccattctcttggctagcttctttgacttg
+6241802/1
@BCFFFFFHHHHGJJJIIEEHIIJJJJJJJIIIJJJIJJJJIJJGHGGGC
@7793615/1
ctaattttacaagctatactttgcatagaattagtggtttttttctaaaa
+7793615/1
CCCFFFFFHHHHHJJIJJJJJIJJJJIJJJIJIJHHIFHIIJJJJJIJJJ
@3145253/1
cttcccactaaagttaaccagacaaagcacctatcgaatcgaatattag
+3145253/1
CCCFFFFFGHHHHHIJJJJGIDHIIJJJJJJHGHIDGHIIH@GDGAGB@
@4698721/1
tctatactttgcatcaaataaatgctcccttttcacaatataataaatac
+4698721/1
@@?DDFDBHHDFB>FFHI<CFIHEHIIIIIIIIIEIIIGHIHIIIIIIII
@4699386/1
tctatgtagactttgcctctggccgcagctaaatgggcatagtacgtcgg
+4699386/1
?:1ADEEFHGHHHJJJJIJJJJJJJJIJJJIJJIJJIJJJJIJJIIHIJH
@1607439/1
cagcaaactgctcctccacaacaacaacctggagcgagacaacagcaagc
+1607439/1
@@@DDDFFHBFFHJIJJIIDIJGIJEIIAEHEHHIIIJJEIJGFHDFHIG
@4700442/1
tctcaagtttattgatgttttaaaacaatttaagcctcctggagaaaagc
+4700442/1
@@@BBDEDHH?FH@AEEGHHIHIIIIIIIIIIIFHIIIIIIIIIIIIIGI
@37580/1
aaaaaatttatacagcactactatgttaccttttggagaacaaaaagaag
+37580/1
CCCFFFFFHHHHHJJJJJJJJJJIJJJJIJJJJJJJJJJJIIIIIJJGJJ
@37672/1
aaaaaatttcaaattgttcaggtaaaatcttgcttcatgattgaaaattt
+37672/1
CCCDFFFFHHHHHJJJJJJJJJIJJJJJJJJJIJJIIIIIJJJJJJIIII
@7795181/1
ctacaacagtcaacatttcccacctttttcactcaaccatagctttctca
+7795181/1
8=@7BDBDDDFFFIIEIIBIEIEEFIEHIIIFIIIFIBDFEBBFCEGCDF
@3147362/1
cttccggttccggtggccaccagatcgttgttaaggaacacgcggtagcg
+3147362/1
CCCFFDDDHHHHHIJJJJJJJJJJJJJJGIJJJJJJJIJJJJJJJBHHHF
@3661535/1
gccatttcttgagagtagagcaatttggcttcttcccccaaggataacct
+3661535/1
?@@FBDBDFDDHHIGCEFHEII>HFDAFABE?ACEFEDH@GA;DHGGIEI
@3661536/1
gccatttcttgagagtagagcaatttggcttcttcccccaaggataacct
+3661536/1
@@<=?DD?CDDAFGHF@EHCHHGEEH@BCFEIEGCGIIIIIIIFGGI@HG
@3148022/1
cttccgtttttccaaggcctcttccaacattttttcaatttcatcatcag
+3148022/1
CCCFFDBDFHHHHHJBEBIIJJJJJJJJIJIJJJJJJIJJJJJJJJJJJJ
@3148398/1
cttcctcaagcgctggtaacgctttatcgggttctgctaagtggtaagta
+3148398/1
CCCDFFFDHHHGHEEIEHIIJJIJJJJJJJJIJJJJJIJJJGHIFHIIFH
@5727473/1
acaacagtcaacatttcccacctttttcactcaaccatagctttctcagc
+5727473/1
@B@FFFFBFFHHDIJJJJJIIHHIJJJJIJJJJJJJIIJIIJJJIIJIIJ
@2634979/1
ctcacattcggtctctacaaccaggtacaattcttctactaaagaatgtc
+2634979/1
==<D:ABDDFHBHHJJJJJIJIIJIIHHIGHHHGIGJIIII<FHIIGEHI
@1610308/1
cagcaagaaaccgaatcgaacattacccacaacgaacgtctggaattcct
+1610308/1
@<;DDD?DHGHHGIIIIIIIIIIIIIIFIGIBGIEEGHFHHGB>FEHGHI
@7797036/1
ctacaaggttttcaatagggcattctaacatgtcaaaattaaatcaatat
+7797036/1
CCCDFFFFAFHHHJJJIJJJIIIJIJJJJIIJIEIGIIJJJJJIJJJIFI
@5229189/1
ttttctgggtgcaatcttcttttccggaaaatgctcgaaaactcaattgg
+5229189/1
@<@BD?;BFAFFABFHEHFG<FHE@EH@D<CFHGFGFDHE@?DGEFGH@B
@3150141/1
cttccttcggagttttgcctgttccgtagcagacggccactggcaaagtg
+3150141/1
@@@7DDFFHHDHHIGJBGGHIHHHHIIIIBHJHHGHIIHIJJIFFHGG8@
@3150142/1
cttccttcggagttttgcctgttccgtagcagacggccactggcaaagtg
+3150142/1
BB@FFFFFHHHHHIJJJIJJJIJJJJIIJJGIIIJIJJGIJFGIJIJJDH
@2637882/1
ctcacggatcagatctttgccatgacttggagctgcgccacgccatggct
+2637882/1
CC@DFFFFHHHHHIIIIIBGHAHEDHHIBH@HGGIIGGIBGGEHGBDFHG
@5229724/1
ttttcttcgatgtccacgtaggttacctcgaaggattgttcgctagcgat
+5229724/1
1?1=:B?;DDDHBBEFEFHHGGIIIGGIIIFBFBFAGGGEEFHGDHFHGA
@5229725/1
ttttcttcgatgtccacgtaggttacctcgaaggattgttcgctagcgat
+5229725/1
@CCFAFFFHHHHHJJIJJIIIJIIIJJJJJJJJJJJJJJIIJJJIIJJJI
@5730784/1
acaagggcagcaaaaaggtgcccaacaacagcaaacgggtcgaaatgaac
+5730784/1
C@@DDFFFHHHHHJJJJJFGIJJJGJJJJIIJJJJJJIAGHIJIJJJIJJ
@6749094/1
caccttacaaaataaaatacggcaaagagaagaaaggccgatagaatgaa
+6749094/1
@@@?DDADHFH;<C:CE?IH?;DEEG>FGC3;:CFDDGHHIBFGC@G@AE
@563382/1
agaaggacagacaagaaacatgataagatatgctgcaacctctactacag
+563382/1
@C@FFFFFHHHHHJIJJJIJIIIJJJJJJJIIJBGHIJJJJJJJIJJIJI
@3664971/1
gcccacttgaagtagattttgtgaaggagcacaacgtaaaacaatatcga
+3664971/1
@<@FFFFFHHDHFA@FHAEHHHEHIIGGEDGGIGEHHIIIIGEGHIIGHI
@3665102/1
gcccagatggcattcatgcagaaccgattaagaaaggggcagacaacttc
+3665102/1
@@@FDDFDHGA?HHCDEDHIIIIIBHGIIIGGIIIIIHIIIIIGIEIIII
@6252545/1
attggtttatcctctactgtacaactgtttacctgtgtatgataaataaa
+6252545/1
?@@D?ADDHDDHGIBFE>HIGGHHIIEDEGGIIIIGHCHGFGIGHFDGII
@7277765/1
ccgagatgtggtacacgacgaatgatgtgataaatatacctgcacacacg
+7277765/1
@C@DFFFFFHHHHJIJIJJGIIIIIIIIIIIJIIJJJJJIIIIJJIIIJI
@3667485/1
gccccttgcggttaccccttctgttggg
+3667485/1
@@8DDDDDFFF?DGBFGF7E>D>?E9?@
@3667486/1
gccccttgcggttaccccttctgttgggatgggggccg
+3667486/1
C@CFFFFDHHHDHIGHHI?DFD>?EEGI=@?DHHIAFG
@4193264/1
gtcttatcgatgcattgaaacgcaaactgacgtttactcttctaatgtca
+4193264/1
?@@=ADDFAADFDHIG<CHHHHBG<DHC9DGGIIDIBIBHIIIIEHIE@E
@3153129/1
cttcgaggtaacctacgtggacatcgaagaaaaaacattgaccaatcgcc
+3153129/1
@@?DFFFFDFDDHIGII<FFCHIIJJCGIIIJIJJIIJJGGHIJJGGCHJ
@3153130/1
cttcgaggtaacctacgtggacatcgaagaaaaaacattgaccaatcgcc
+3153130/1
@@@DDBDD<DFDFG@BFA@FFGFEII>GFFGIIFFAG><FFIEFFDA1CA
@3153131/1
cttcgaggtaacctacgtggacatcgaagaaaaaacattgaccaatcgcc
+3153131/1
BCBDFFFFCFHFHHIJJDHHGIIFHIEIGGIJJJJIJIJGGHIIJIJ;FH
@42498/1
aaaaacattgaccaatcgccaccaatgcctggtgcagctatccactttgc
+42498/1
@@@ADDA?FDHFHIIBDFGIIHGGCGHHCHIGHGEE>DHHIGE@BCAEHG
@3669254/1
gccctattgaaaaccttgtagtggattcctaatattttttagtgaacctc
+3669254/1
8=@DBDBBF>FFFIIFEFHFHEEE3?EHIFEH<EFGFFIED>D?<GBB@3
@6256245/1
attgtgaaaagggagcatttatttgatgcaaagtatagaggttgtaccca
+6256245/1
CCCFFFFFHHHDDGIJFGHIIIJJIIJJIIIJGEHGIIIJJFHIEHGIIJ
@5737578/1
acagaatctagccaaacacacatagtacctctccacaaaaagggaaataa
+5737578/1
?@<;ADDD8A<?;AFF?FDEGI>HH@<CCF@FEE<FFFIFDF1?8D@F@F
@567266/1
agaatatctagtcagatttttaaacaagatggaactacagcatgatatta
+567266/1
?8;D?DDFFHHHDIGGGIGHHIIAHIIIIIIEGGHIIIIIIIIIHIIIII
@7803955/1
ctacagtacgcaagaataagattatggaaggaataacacgggctaatttt
+7803955/1
@@7DDDDDHHGDHGFG>GGEHCHGGG@HGIE>F9<D?BDFGF0@GEECCC
@3157021/1
cttcgcttttgactcgacaaaaatttaaacacattgcattattgatttcg
+3157021/1
@=?DFDDFHHFFH@GHBGGHIIIIIICHIIGCGGIGGIJJJJJGGIIJII
@3157559/1
cttcggagaatcacaaaactcatgatacttttcaaattttcttttaa
+3157559/1
?:=B??B0CFHDHBBAAF@GDC?AFBG<??CGDDHII<:D<B0:?DH
@3157560/1
cttcggagaatcacaaaactcatgatacttttcaaattttcttttaaatt
+3157560/1
?1=DDFFFHHHHHJJJJJJJJJJJJJJJIJJJJJGGHIIJIJJJJJJGHI
@3157561/1
cttcggagaatcacaaaactcatgatacttttcaaattttcttttaaatt
+3157561/1
BBB?BDFFHHHHHJJJJJJJJJJJJJJJJJJJIJJJIJJJJIJJJII9BG
@4196690/1
gtctttatagaatgtcaatgttattctaaaaagaagactgctaaacgtta
+4196690/1
B?@:BDEFHDFFHIHIGJJJIIJJJJJJJJJJGIJIJJJJJJIJIIGGGI
@7806907/1
ctacatttgcgagtgacgaagagactctcagcttcaacgccaaggacttc
+7806907/1
@::DDFFFGGGAF<CEBBAHEE@EGGGIIIIBHEHBGG?DF?FFGH<DHH
@3157710/1
cttcggagttttgcctgttccgtagcagacggccactggcaaagtgga
+3157710/1
@@@=DDB?AFFH;EG<CFHGHEDEABFEBADEGBFBB>FA9BCGB@D=
@3157711/1
cttcggagttttgcctgttccgtagcagacggccactggcaaagtggata
+3157711/1
@@@DFFDAFHHHGIJICHIIGIEGIGHII>GIEGBCGGGHGGIG=BGFEH
@3157712/1
cttcggagttttgcctgttccgtagcagacggccactggcaaagtggata
+3157712/1
@B=BDDDFHHHHHJJIDEHIIIIDGHIJ@EAGGG>DHHI?CHH<8=F<FH
@7808696/1
ctaccatacccttaatttcatcggcgtaactctgc
+7808696/1
@@@DADDBFDFFFE<GGIA:C:<8:??D8?G4:?3
@5245758/1
tttttaacagtttgaaaaccttgataaatgaaagaaattaaacacgctga
+5245758/1
@@CFFFFFFFDFHHGGGEIJJIG@HIJJJGGIEIEHIJJJDAEDEBGGGH
@1622886/1
cagccaatgggattgcccatcactttgtcatcgaacgatgtcaccacctg
+1622886/1
CC@DFFFFHHHGHJJIJJJJJIIJJJJJJIJIIJJJJJJJJJGIJJIJII
@1622887/1
cagccaatgggattgcccatcactttgtcatcgaacgatgtcaccacctg
+1622887/1
CCCFFFFFHHHHHJJJJJIJJJJJIJJJJIJJJIJJJJJJGHIJJJJJJI
@46430/1
aaaaactttttcggggtatctggtaccaaatcaacatcatagtgataagc
+46430/1
@C@FFFFFHHHHHJJJ@E@HHHJGHIIJJJGIIJJGIJJJJIDFGIJIJJ
@4717258/1
tctgtcatgagaatctcttggattcaatgggaaaagtctagtatgatgac
+4717258/1
?@@;ADDEFHGHHJIJIJJJGJAGHJGHGDGGIJIB@EGHHDDIJJIIIE
@4717372/1
tctgtccttctgtcatttttctattaattgtctgattatcttctattgta
+4717372/1
?@?DDDDAHFHHFGBHIIIIIIIIIIIIIIFHIIIIIIIGIIIIGIIEHI
@4200990/1
gtgaaaagggagcatttatttgatgcaaagtatagaggttgtacccaaac
+4200990/1
?=;?DDDDH?FH?EGDH4AFH>FGIGGHFH:FG@DFFG:CD@GFGCHFEH
@4200991/1
gtgaaaagggagcatttatttgatgcaaagtatagaggttgtacccaaac
+4200991/1
BB<DFFFFHHHHGJJJJJJJJJJJJJJJIIHHIIJHIJIJHGIIJJJIJI
@4200992/1
gtgaaaagggagcatttatttgatgcaaagtatagaggttgtacccaaac
+4200992/1
BB@DFFFFHHGHGJJJJJJJJJJJJJJJIJGHIJJIJJJIIJJJJJJJJJ
@7286250/1
ccgattaagaaaggggcagacaacttcatgtacaaatacctcaccttaca
+7286250/1
@@@?DDFDFHDHDGHIG<:;FHHIIIIIGIEGHIIGGGIIIIIIIGAGHI
@7286251/1
ccgattaagaaaggggcagacaacttcatgtacaaatacctcaccttaca
+7286251/1
CCCFFFFFHHGHHJJJJJJJJJJJJJJJJJJJJJJJJJIJJJJJJJJJIJ
@4718701/1
tctgtttgacattagaagagtaaacgtcagtttgcgtttcaatgcatcga
+4718701/1
=?1=ADFDDFDHHGGGHGGIHHIJII;GHIHIIIGGHIJJIJIIIJIJJF
@3165814/1
cttctccaagtttgtgctgggcaaatcaatcaatttgcctcgaaatctaa
+3165814/1
B@:=DDFFHHHHHIHIIHIJJJHIIJJJJJJJJJJJJJJJJJJJJJIJJJ
@3166447/1
cttctcctaagtcgataatttctccgactggcttatggaaaaaacttctg
+3166447/1
@CCFBDDBDH>FFB?AEEIJIHGHI@CGGAEHDAD<F<FHGIDH6=CBFE
@6760864/1
cacgattcataaaagtaatataaccttagatttcgaggcaaattgattga
+6760864/1
BCCFFFFFHHHHHJJEHIJJJJJJJIJJJIJJJIIIJJIJJJIJIJJJII
@2654946/1
ctcagcttcaacgccaaggacttcaactttgttcagttcttgcagg
+2654946/1
CCCFFFFFHHHHDGIIGIIIIJJJIJJJIJJHJJIJIIJJIJJJFG
@4203390/1
gtgaaagtcgaacgttcttctgggcttttcctgcttttttagcagcttta
+4203390/1
@B<DDFFDDDHHHIHIJJJGIIJGHBHICGIGIIEIIIIIEDEGIIGJIH
@2655956/1
ctcaggataggcagcagacagcttctgttaaagaattgacatctcgtatg
+2655956/1
@@@BABD;FHHB<FFBGGEGCHADFHHGGEAGGGIIIIIIIIIGIHEGHH
@1090103/1
attttgtaaggtgaggtatttgtacatgaagttgtctgcccctttcttaa
+1090103/1
:@14ADDFHHHDFHJJCFHJJJIJJJJJJIJJIJJJJJJJJJGIIA@G?D
@3168305/1
cttctctttgacattgcttgtggtcacttttcgcgcaaaggtaaaatcgt
+3168305/1
CC@FFFFFHHHHHJJJJJJJJJIJHJJJJJJJJJJJJJJJJIHIJJIIJI
@7288038/1
ccgatttgcagactctcagcttcaacgccaaggacttcaactttgttcag
+7288038/1
@@7DDFFFHHFFGIIBGIIIIIIIIIAHHIIIIIIGIIIIIIIIIFGHII
@3680697/1
gccggaccgattcagcccccaccaagggaagggggcggcccccatcccaa
+3680697/1
@1?DFFFFHHHGHJJJJJJJIGHHIGIIIDGIGAHBDB@DDDDDCDBDDA
@1092300/1
atttttaaacaagatggaactacagc
+1092300/1
@@CFFFFFGFHG?GEBGGIEHHIJII
@579897/1
agacgttagagaggttcactaaaaaatattaggaatccactacaaggttt
+579897/1
CCCFFDDFGHH?DB<CFGHIJIJJJIIIDDIJGGGHHHIIIJJIJJJEHI
@5256728/1
ttttttaccattcttaattcgcatttgccaggaaaattcttgtaataact
+5256728/1
1114ADDDHFHHGIJACCFHHIIJJJIJJJJJJJJJJJJJJJIIJJJJJJ
@6764221/1
cacgctgagaaagctatggttgagtgaaaaaggtgggaaatgttgactgt
+6764221/1
@C<DDDFFHHHHGJJIJJJEHGHIFFHHGIIIJ?DGIIGHIIHIGIIIJG
@7290303/1
ccgcaaggggcacggaccacttcacggaaatctaccgacagagaggttat
+7290303/1
CCCFFFFFHHHHHJJJJJJJJJJIJJJJJJJJJJJIJJJJJJJJHHABEF
@5257632/1
ttttttccgaaaaaatatcgcaatagctcaaaagggaacaatttttatcg
+5257632/1
?@@BDDDF?FHFHIGAEH>?FHIIB@ABBDHBDAHGHIGGGHIIHICGGA
@57557/1
aaaaatattaggaatccactacaaggttttcaatagggcattctaacatg
+57557/1
CCCFFFFFHHHHHJJJJJJJJJJJJJGGIJJIIJJJJJJJJJJJIJIIJJ
@1094872/1
atttttatcgagttattgatttcgaggaataatacgaacttccatagatt
+1094872/1
=B:ABBDDHHFHHIIJIJHGIJIJIHGIJIIJIIGIGIGIJIJJJJJGJH
@5258540/1
ttttttgcatttttattcggcttattgtaatattcctccatagttcttac
+5258540/1
BB@:BDADFFHHHJIIJHGIIJJIJJJGIIHIJJJJJJJJIIJGIIIGII
@2111840/1
cctaaactcacttttttccgaaaaaatatcgcaatagctcaaaagggaac
+2111840/1
@C@BDFBDFBDCFHIIIBHHHIIIIIAFGHGBHIGHEIIIIIIIGHIGHG
@4209336/1
gtgaagtggtccgtgccccttgcggttaccccttctgttgggatggggg
+4209336/1
@@;BDDBDFFBFHBF:BGHAC@3@F@FH<?F;?BGE4BGGC<8CAFHDH
@7817937/1
ctacggaacaggcaaaactccgaaggaagccaagggctcggct
+7817937/1
@@@DDDBDFHDDDEGBAEG<9AEGE@DFCGGGEIDEGGHEACF
@7817938/1
ctacggaacaggcaaaactccgaaggaagccaagggctcggctgctcatc
+7817938/1
B@1ADDFFHHHHHJJJIJIJJJJJJGGIIIJJIIIJJIIIIIIGEDE@CH
@1633164/1
cagctacaacagtcaacatttcccacctttttcactcaaccatagctttc
+1633164/1
@@@DFBDDHHHHFGIJIIGIJIIJJJJGIJJIJIIIJJJJIJJJJJJGIJ
@4728652/1
tgaaaaccttgtagtggattcctaatattttttagt
+4728652/1
@@@DDDDDAF<CD9G9>:ABBFEECF<ADGDAE=>9
@4728653/1
tgaaaaccttgtagtggattcctaatattttttagtgaacctctctaacg
+4728653/1
??1ADDDDFFF?CAEAF2CFCEC:ECD<FFHFI@?:4?DDG;FGEBFFED
@4729263/1
tgaaaagcgagcttcatgatcccctgaaaaatatatcttgaagaactatt
+4729263/1
@@<4BDDDFHHHHIIIIIGIIIIIIIIIIIHIIIIIIIIIIIIIIIIIII
@3176030/1
cttcttttccggaaaatgctcgaaaactcaattggcgcacattcagcagg
+3176030/1
:?14ADFFHHGGDHIJFHIJGJHIIJJJIIJJJIJIIIBGHIJJJJJJJJ
@2663317/1
ctcataggtacaagtggaccagcttgcagttcactcatacgagatgtcaa
+2663317/1
CCCFFFFFFFHHHJGHJJIJJJJJIJJJJJJJJJJJJJJJJIJJJIGGIH
@3684790/1
gccgtagttgaattcctgtcgtccatacatctcttctactccttccc
+3684790/1
?@;;=DDDHFHHHIGGHEDGIHGHECDGIGICB<CFHEDGCGHIIII
@3685046/1
gccgtatgtttggcgtctttcttcgatcttccggttccggtggccacc
+3685046/1
@@@;4ABDFDFF?FF?CGEHFEFDGDCG9G<D:?0?@DFD?0@DE3;F
@3685566/1
gccgtcctcttctagcagctttaatgcattgtatgcagcatcatgtttac
+3685566/1
@<?DB?@DD>FDF<ADFEE:CDHIA<DHFI>C<CA<GFGIFFFFIEGDFE
@3685810/1
gccgtctgctacggaacaggcaaaactccgaaggaagccaagggctcggc
+3685810/1
@@@DDDFFFDFF@GBH<EAGCHIIIEAHIHGIIIEHDCHGIGGIDFH@H;
@583756/1
agagaatggcggctcacaagatgtggcaatccttgcagga
+583756/1
@@;BDDDDFHFF6<:??:D;D<>CFE:3D3?B?F4<BB?6
@3686022/1
gccgtgaaaacctttaaagatgcgaataatagagaaattaccatccaacg
+3686022/1
CCCFFFFFHHDHDGIGIJGHIIIIIIJIIIIDGIJJJJIIIJJJJJGIIJ
@3686374/1
gccgtgtgcccttgagaaatttgctgcctcaaaaacgtatgacaaaacta
+3686374/1
?<?BAD2B8FFHFBGIBBFEC>@CHHGFEACFGBH6CFCHGEFGGGBFGG
@5754489/1
accattatgttttactaatttttcaataaagtacactttatttaagaaca
+5754489/1
CCCFFFFFHHHHHJJJIJJJJJJJJJIIHIIGGIJIJJJIJJJJJIIJJI
@3687686/1
gccgtttgagaattcatttttaacacagttcttactttaacacattgtgt
+3687686/1
@@CDDADAHDHFFIGGDGDD?EBHIEG>BFCHGDIIHEH@G@H;FHCGGH
@4732029/1
tgaaagacactaagattaccaagttgggcaaccagcagtcccacaaagtt
+4732029/1
CC@FF>DDDFHHHIHGIJJIIIIHDHJIGIIIJCHIFIGIJJJHGIAH?F
@1099317/1
atttttgtatgcacaaaattcgttctacatatgaaacatgtcagttatat
+1099317/1
?@=1AA?DFDFDFGGGHIIGIGEHIGGEEGIGEGFGHIGIHHEIHGIIIH
@6280798/1
atttattatattgtgaaaagggagcatttatttgatgcaaagtatagagg
+6280798/1
=B@DDEFFHFFHHGGHIIIJIGIJJJJJJCHIJIIIGEIGII?FGFIIII
@4214175/1
gtgacatcgttcgatgacaaagtgatgggcaatcccattggctggctcca
+4214175/1
@B@DFFFFHFHHHJJGIGIIIICHHIGHGHGHGIIJGIJJIIIJICCGI<
@4214770/1
gtgaccacaagcaatgtcaaagagaaggatagcaactaattttacaagct
+4214770/1
?@?DD8;;DFB?FEEFFEAEC:3CG9CGEG>>F<?DE>3?DFFI>DBDEG
@585284/1
agagagtccaaagagaaggttatgaaccggcaataactttccttgttgtc
+585284/1
CCCFFFFFHHHHHJJJJJJHIJJJJJJIJJIJJJJJJJJJJIJJJIJIJJ
@66890/1
aaaaatttaaacacattgcattattgatttcgaggaaataatacgaactt
+66890/1
<@@BBDEDHD<CDBGGGDHIHGGGDFHBFHIIAG:ED1?DGHGE=6?FHH
@66891/1
aaaaatttaaacacattgcattattgatttcgaggaaataatacgaactt
+66891/1
@B@1BDDFHGGHHGIGIJJJJJJJGGIJIIGGIJBGGHIJJJIJIGIIGG
@4734423/1
tgaaattttttccaaacccgaaaaaagtttatttatcatacacaggtaaa
+4734423/1
@@<DDDFFHHHBFAFHDGIIEHIIIEHBGGEGIIDGCGEGIIIIGHFIII
@1636324/1
cagctatccactttgccagtggccgtctgctacggaacaggcaaaactcc
+1636324/1
@@@;DFFFHHHGGIGIIHGIGGHGGFEGIIEGIIIIHIBGHFCHIIIIHG
@7821780/1
ctactatcagagatcgaatgtgtgcagaatcagcactgaatcaaaaaatt
+7821780/1
@?@DFFFFFHHFFEHEHII9CECFHIIIGGFHIIIIGCHHEEIIIIC<HG
@7822113/1
ctactatgttaccttttggagaacaaaaagaaggcgaggttactattcac
+7822113/1
CC<DFFFFHHHHHJJJJJJIIHIJJJJJIJJJIJJJIJJGHIIJJJJJJJ
@6772825/1
cacggttcttaaaaactttttcggggtatctggtaccaaatcaacatcat
+6772825/1
C@BDFDDFFHHHHJJIJJJJJJJJJJ@GHIIIJDHGIGGIIIIJJJJJJJ
@6773549/1
cacgtaataagaaaatcgagcacagcatcaccaaggaactccagtttttg
+6773549/1
?@@D=DDDHBF?CGFGGIIIHIIIFGE>FHGGI@D7?DFHEEGFFHGIIG
@6283270/1
atttatttgatgcaaagtatagaggttgtacccaaacttttcggggtgca
+6283270/1
?@B=BDFFHHHHHJIGJEJIHJJJJCGHHDHIJJJHJJJJJHGHBH6@FG
@3183577/1
cttgaataaatttttaaatttaaaaatgcgtgtgtgcaggtatatttatc
+3183577/1
BB1ADDFFHHHHHJJIJJIJJJJJJJJIJJIJHHGIIJIJBGIIJJJJII
@589699/1
agaggttgtacccaaacttttcggggtgcaatcttcttttccgg
+589699/1
@@1B?BDFFHHHHJJJJJJJJJJIIJFGGIJJJJIJJJJJJJJJ
@68067/1
aaaaatttatagttttttgcatttttattcggcttattgtaatattcctc
+68067/1
@@;DDFFFHHHHHIJIJIGGIIJFIEHGHGHHHGIJJJJJJIEGGGIHII
@5759182/1
accggaaccggaagatcgaagaaagacgccaaacattcggcagccaagaa
+5759182/1
C@CDFDFFHHHDHIIIIDEGGJJIIIIBEHIIJIJIJJIGHIIHHHHFFF
@1103382/1
attttttcggaaaaaagtgagtttaggatatcttacgttctggcaacatc
+1103382/1
@@@FFFFFHHFFGJJIF?C??CFGFFEADGGHJECGGIIIEHEHHGIJGE
@6285643/1
atttcagttaaatttaagaggcttttaaaatttaacgtttagcagtcttc
+6285643/1
=B14BDFFDHHHHJJJJJIIJJJJJJJJJJJJJJJJJJJJJIJJJJJJJJ
@6285644/1
atttcagttaaatttaagaggcttttaaaatttaacgtttagcagtcttc
+6285644/1
@CCDFDFFHHHHHJJJIJJIJJJJIJJJJIIJJJJJJIJJJJIJJJJJJJ
@6288517/1
atttcctgtaattctggtttctctatagttttgtcatacgtttttgaggc
+6288517/1
CCCFFFFFFHHHHIJIJEHIHJIJJJIJHJJJJIIIJIGIHGIIJJIJJJ
@7825122/1
ctactgtacaactgtttacctgtgtatgataaataaacttttttcgggtt
+7825122/1
BCCADEDFHHHHHJIJJHJJJJIIHIJJJJIJJJJJJJJJJJJJJIJHGI
@591313/1
agagtttgtacccaaacttttcggggtgcaatcttcttttccggaaaatg
+591313/1
?@<B4=BBFFHHGIIIGIIIIIIHGI?DGHEGHIGHGIIIICBFB@GHII
@2669360/1
ctcatgatacttttcaaattttcttttaaatttcatattctcataatact
+2669360/1
BCCFFFFFHHHHHJJJJJIIIIIGIJHGJFHIJJIJJJIJIJJIJIIJJJ
@7825687/1
ctacttaccacttagcagaacccgataaagcgttaccagcgcttgaggaa
+7825687/1
@@<BDDDDHHHHHIFIIEHIIGIIIFIIIIIEHIIIIIICHGIIIGHGGI
@3187641/1
cttgacatttcgttaaagaaccacaaaatgtgacatatataaaggtgaat
+3187641/1
=?1=DDDBHFDFHGGIIGHIJIGIIJGIJI?FFHICHIIJJJEGH<BBFI
@3187642/1
cttgacatttcgttaaagaaccacaaaatgtgacatatataaaggtgaat
+3187642/1
@CCDDDDDHHDFHHGJJIEHIIJEFGIIJJFEGIGGGJIHIJJIJFGIGI
@5268830/1
aaaaaaatgtcaaaattttgcaaattatgtggcattttgacatttatgtg
+5268830/1
CC@FFFFFBFHFHIJGIIIHGEHIGJIJICGDGIJJJJJJJJJJJJIJGI
@592621/1
agataatattgatgattataattaataactagtgcctaataatagtgtat
+592621/1
BCCFFFFFGHHHHIJJJIJJJJIJJGIJJJJGAFHHGIDHHIJIHDF?GI
@1106011/1
attttttgattcagtgctgattctgcacacattcgatctctgatagt
+1106011/1
:?144BDDDDFFHIHGGIJGHCGIIIGGIIBH??F>GHGIIJJIJI<
@1642702/1
cagcttgttgttgagatgtaggagctggttgttgagaactttgtgttaca
+1642702/1
C@CFFFFFHHHHHJJIJJJIIIFHIJJJHIJIIIIJIIIJJJJIIIJJIG
@2127506/1
cctcaccttacaaaataaaatacggcaaagagaagaaaggccgatagaat
+2127506/1
@C@DDFFDHFFDHJJGGIJJGHJIJIIIJGEGIIGIJIEEBHGBHJJJJJ
@5270820/1
aaaaaacaagatcctcttaattgaaaaaggacaaaaccacttcgacgttc
+5270820/1
@@@BDFFFHHHHHJJJJJJJJJJJJJJJJJJJJIJJJIJJJJIIJJJGHI
@7303970/1
ccgctatttggtacgacgacaaagattacatcatatttgcct
+7303970/1
;@@DD@DD:CBADA@GG:A<CCFG<FBB?G<FDHEHIIHHIG
@7303971/1
ccgctatttggtacgacgacaaagattacatcatatttgcctttaac
+7303971/1
@@BDFFFFHFHFFIJJJJJJJJJJJJJJJIIJJIIJJIJIJJIIIJJ
@4222462/1
gtgatatcagccgctccgggcgttcc
+4222462/1
@?@DDDDDHHFHHGAFHEHG::0?1D
@3698457/1
gcgaaaaccattatgttttactaatttttcaataaaatacactttattta
+3698457/1
CCCFFFFFHHHHHJJGIJJJJJJHJJJJJJJJJJJJIJJJJJIJJJJJIJ
@3698946/1
gcgaaaccaacaaagtattgtaccttgtgggatgacaacgatatgtcaaa
+3698946/1
CCCFFFFFGHHHHJJBGHJIIIJJJJJIIIJJJIIJJJIIJJJJIIIIIG
@7830311/1
ctagaagaagttataaggttaacggtataaatgacccaccggccg
+7830311/1
?<;1D??;?DFDD@FB>><CFG>@AH?CEH@BHECC?DC?0::FE
@7308355/1
ccggaaaatgctcgaaaactcaattggcgcacattcagcaggttttttaa
+7308355/1
@@77DDDDDDFHH?GHDEF>EHIGGHECHDDF@GDFCGG@BD?CCEHHH@
@4744908/1
tgaatatataactgacatgtttcatatgtagaacgaattttgtgcataca
+4744908/1
CCCFFFFFHGHHHJIIIIGHJJJJJJJJHHJJIIIIHIJJJJHHHIJJIJ
@6782763/1
cactagttattaattataatcatcaatattatctatcgatactgaatgta
+6782763/1
@@CFDDDDFGHHHJGIGEEFHIJGIHIHIIIEHEGEGGIGHIJJGCA@FG
@3700590/1
gcgaacaatccttcgaggtaacctac
+3700590/1
:?@=40AAF?FFFFA;AG@AB<<9??
@6294532/1
atttgaacaagttacaagtgccgaagtacgagctattcgagcagcatgca
+6294532/1
CCCFFFFFHHHHHJJJJJHIJJJJJJGHHIJIIIJJJJIIJJJJJJJIJJ
@599041/1
agatcgttgttaaggaacacgcggtagcggaagattggctc
+599041/1
:=@4=DBDFFBCBGHJCGIGGIHGHBEHHG8FG<FEF>F;C
@4227130/1
gtgatttcttagtgtcaatagtgctgccgttacttcctcaagcgctggta
+4227130/1
;=?7BDD:2=2<<EA<@F?CCDHIHEHI@EFIEE@9CFEEF<DGBF<F8?
@4227131/1
gtgatttcttagtgtcaatagtgctgccgttacttcctcaagcgctggta
+4227131/1
?8;;DDDDGHHHHEGGIIHGIJJIIJJIJJJJIJJJIJJIHGIJJJJJGH
@7309313/1
ccggaaccggaagatcgaagagagacgccaaacattcggcagccaagaac
+7309313/1
B@<DDDFFHHHHGJIJJIJJIIIIIJJJIJJIGIJJJJIJIJIHHHHFFF
@2674175/1
ctcatttggaaatggcgatctggcagacttattaaaacatacttctgtaa
+2674175/1
BC<DDFFFHHHHGIJIJJJJJJJIJJJJJJJJJJJJJJJJJJIJJJIIJJ
@5765167/1
acctttttcactcaaccatagctttctcagcgtg
+5765167/1
@@@ADDDEFBHDFIIBHBG>@FHIIE<FFEGE:1
@7309870/1
ccggaagatcgaagaaagacgccaaacattcggcagccaagaacttgctg
+7309870/1
@C<BDFFFHHFHGIGIJIJEHGHIDDCHIAGE?<G@HEHGIIGEHGHGGG
@3200228/1
cttgcaggagatcgctagcgaacaatccttcgaggtaacctacgtggaca
+3200228/1
CCCFFFFFHHHHHJJJJJJJJJJJJJIJJJJJJJJHGHIJJJJJFHIJII
@2676036/1
ctccaaaccttgcaaattttcaatcatgaagcaagattttacctgaacaa
+2676036/1
CCCDFFFFHGHHHJJJJJJJIJHJJIJIJJJJIJIJIJIJJJIIFGCGHG
@3702816/1
gcgaattaagaatggtaaaaaagctctgtttatcttagatccacagaatg
+3702816/1
@C@DFFFFHHHHHJJCFHIJJJEGIJJJIJJJIJJIIJGIIJJJJJJJII
@601631/1
agatggcaaatgtacggatagaaacgttgagacaaccgtaaaaacatagc
+601631/1
@@@FDDFFFHGGDHHII?GHIIIIIIGGFCHFHDFGGGGGHGCGIIIIII
@601632/1
agatggcaaatgtacggatagaaacgttgagacaaccgtaaaaacatagc
+601632/1
CCCFFFFFHHHHHIHIJHIIJJJJJJIJJJJJJJJJJJIIJJJJJJJJJJ
@2131282/1
cctccatgccgagcaagactcccgtcagcgtcctccaggagttgctgagc
+2131282/1
BBBBDDFFHHGFGJJJJJJJJJIGFHDGGEDHHGGICEG@D=FGGIGGIG
@4229582/1
gtgcaatcttcttttccggaaaatgctcgaaaactcaattg
+4229582/1
???@DDDDBBD?DEI:C<EF:FEC3??BCE@CDDA3BDAA9
@5766745/1
acgaaattaaacacgctgagaaagctatggttgagtgaaaaaggtgggaa
+5766745/1
BC@DFFFFHHHHHJIJJJHIJIIJJJJJJJIIGHI@GGIIJJJJDGHJJI
@3704265/1
gcgacatttgacgtacggttcaagtagctgaagtaaaagtgtgctccatt
+3704265/1
@CCFFFFFHGHHHFFGIJFHGGHHFHIJJJIJJHHGIIGFEHGHIIGGGG
@5277424/1
aaaaaaggaaaactaaaggatttctcaacttgtttccgtgagttgctgaa
+5277424/1
CCCFFFFFHHHHHIJIIIJJIIJIJJJIJJJJIJJIJIFHIIHIJJIIIC
@604646/1
agcaaaagtgttgttgtttaccaaagcagaccttaaatctgtcagctgtc
+604646/1
@C1DDFFDCFDHHFGIGIJIJHIJIJIGIIJJIHGIGBGHJIIJIIJJGI
@2133905/1
cctcgagtacctcaaaatcatgaccaaaaagtgaacagctatcgatacac
+2133905/1
@@@FDDDBFHHBFBHIJDFHIIIIIGIJJJG?EGI@FFHHGGIIIIIJJJ
@7315425/1
ccggagcggctgatatcaccaatcaggtggtgacatcgttcgatgacaaa
+7315425/1
@?@7BDFFHHHGFGBFFD@GDEDG@@F9BG?DCAFHGIGGGIIIIFIGII
@4233223/1
gtgccccttgcggttaccccttctgttgggatgggggcc
+4233223/1
=:?7:B;?CFHHAGB<@BCGCFD@@?BFDGGFH1?;07A
@3705646/1
gcgacttaccgggctgctatagttcaaaaccaacatctgtcagtgctagc
+3705646/1
@7;B7DD:CFAA<6EDGAEHI@?EHGHIIIGGEE19DAG9?99BFGGIGI
@5279488/1
aaaaaagtttatttatcatacacaggtaaacagttgtacagtagaggata
+5279488/1
@@<??DDBBFHHHJJJJJIIEGIGGEHHGABFHFHIHHGIHDGDG??BGH
@5279489/1
aaaaaagtttatttatcatacacaggtaaacagttgtacagtagaggata
+5279489/1
CCCFFFFAFHFHHIJJJJJIJEIHJIHHIJJJJJIJGHIJJIHGIGHIIJ
@5279490/1
aaaaaagtttatttatcatacacaggtaaacagttgtacagtagaggata
+5279490/1
CCCFFFFDHHHHHJJJJJJJJJJJJJHGGIIIJIIJJJJIGDGGHIJIJI
@607470/1
agcaacatcaacatttaaaagtggcttccagcctcg
+607470/1
@@@DDDDDFAFF>EEHIGIIG3:C=FE?FH>GB1??
@4752533/1
tgacatcgttcgatgacaaagtgatgggcaatcccattggctggctccaa
+4752533/1
@@1DDFEDHFDHDGEGGGIGICDHIEGIDHIIIIIIIIIIIIGIGHIEHE
@4753077/1
tgacatttatgtgacataatttgcaacatttgacgtacggttcaagtagc
+4753077/1
B<@FFFFFHGHFFIJIGIIJJJJJJJJJGIJJIGIGIIJJIIJIJJHHIJ
@4753078/1
tgacatttatgtgacataatttgcgacatttgacgtacggttcaagtagc
+4753078/1
BCBFDFFFFHGDDFHIJJJJJJIIIEHIJJJJDHIGIJJJBHIJJJIJIJ
@5772114/1
acgattcataaaagtaatataaccttagatttcgaggcaaatgattgatt
+5772114/1
@CCDFFFFHGHHHJGIJJJJIJJJJJJJJJJJJIJJIGIIJJJIJIIIFI
@2682668/1
ctccaagtttgtgctgggcaaatcaatcaatttgcctcgaaatctaaggt
+2682668/1
?@;ADDDDDDHCFGFGIFDGBC@CDHBEHGIIGIIGGIDHII@GGGFHGB
@3207504/1
cttgcttcatgattgaaaatttgcaaggtttggaggagttgtactaattt
+3207504/1
@@@DBFFFHHHFHJJGJJGIJJIJIJJIHHIJGEHHHIIIJJGGIJEHIJ
@7838776/1
ctagattctgtttgacattagaagagtaaacgtcagtttgcgtttcaatg
+7838776/1
@@8=BDFFGGHHHEBHGHIFGGIIGIEHIJJJHJIIGGJJIJFHHIJJJJ
@7838777/1
ctagattctgtttgacattagaagagtaaacgtcagtttgcgtttcaatg
+7838777/1
@@@ABDF?FBDDHCFGIGHHEHIGEE?FHGIIGHIIGHGGHGFHGIIIIG
@7838778/1
ctagattctgtttgacattcgaaaagtaaacgtcagtttgcgtttcaatg
+7838778/1
@@CFFFFFHDFDHFGIJJJGGIIJJIHHJJJJHHGJGHGHIHDDHHIJJJ
@82513/1
aaaacgctgaaaaattccgtcggcaagaagttggccgatttgcagactct
+82513/1
CCCFFFFFHHGHFHBGGJIIHHGIFJJJICDHGIIIIGIJJJIJJJJIJI
@2138093/1
cctctgtcggtagatttccgtgaagtggtcc
+2138093/1
@@@?D8D?;@@?C><<<<CEFHFH@AFH9EG
@6790324/1
cacttatgaatgtggcataggttctgtcaaaactgttgcgactagcacaa
+6790324/1
BB@DDFFFHGHHFGIIJJJJJIJJJJIGJJJJIJJGIIIJJJJJJJJJJJ
@6791134/1
cacttctttaccggcatagcctaatctgggagggggcaagattctggcat
+6791134/1
=B?4=BDFHFHHHIJIIJJJJJJJJJJJJIHIJIJJIIIJHHIIHHHHDE
@4754886/1
tgacgaataaagtatgtgttcaccaagagaagaaagctatacagtagtca
+4754886/1
@C@FFFFFHHHHDGIFFHHHIJJJJJIGIIJJIJJIJIJIJJJJGGGIIJ
@3710242/1
gcgatgtacaacgaagacgaaattcctccatattttgctaaaccaggtgg
+3710242/1
CC@FFFFFHHHHHIJJJJJIJHIJJIJJJJJJJJJIIIIIIIIIGGCBFF
@6792063/1
cactttgccagtggccgtctgctacggaacaggcaaaactccgaaggaag
+6792063/1
?@@BBDEDHFBH>FFHIIBEGGHIIII=DHIEGHGIIJJJJJIGIFGCFF
@6792394/1
cacttttcgcgcaaaggtaaaatcgttctagacatactttatgctcttga
+6792394/1
@@8DDFFFHHHFHIIII@GHIIGIIDHGIIIIIFIGIGIIIIIIIIGFGF
@6792395/1
cacttttcgcgcaaaggtaaaatcgttctagacatactttatgctcttga
+6792395/1
@@<DFFFFHHFDFIIGI1?FHIGFFCGDDHIHGIICHHIIGIGIGIGIGG
@2686032/1
ctccacaacaacaacctcaagcttggggtcaacaacagcccgttccgcca
+2686032/1
CCCFFFFFHHHHHJJJJJJIJJIJJJJJFFHHIJJJJCHGJJFFGGIIJJ
@2686057/1
ctccacaacagcaacctggagcgagacaacagcagccagctccttcacaa
+2686057/1
@C<DDFFFHHDHHJJJJJIJJJJIJJJJJJJJJJIJJIIJIJJJEIIJJI
@1122925/1
caaaaacaacctgaacaacaagctgcaaaacataaaggagatcctgtaac
+1122925/1
CCCFFFFFGGHHHJJJJJJJJJJJJJJJJJHIJIJIJGJJJJJJIJGIIJ
@4243187/1
gtggaataggttgaggctgaatctcagatggattgagctgttgagttgat
+4243187/1
@B@DDFFFHHHFHIJIJIJIJJJJJJJJJJJHIJJHHIIJJJJJJIIIIG
@7842331/1
ctagcgaacaatccttcgaggtaacctacgtggacatcgaagaaaaaaac
+7842331/1
@=?DDFFFHHHHHIJGIJDII@GGHHIJIFFHIIJJJFIEHGJJIIHIHH
@7842417/1
ctagcgattcttctgtcttctcacag
+7842417/1
?@1BD@ADF<FDFGIEBFIHFFDHFE
@5284004/1
aaaaaatatcgcaatattagaaattttcaaatattcttcgcttttgactc
+5284004/1
CCCFFFFFHHHHHJJJJIIJJJJJJJJJIJJJJJJJJJJJIIIJJJIJII
@3711538/1
gcgcaaaggtaaaatcgttctagacatactttatgctcttgacatttcgt
+3711538/1
@CC<DFFFHACFHIGIJEGIIGGEHIGGIIIEGHGIIGIIJJJJIIIJIH
@2140781/1
cctgaatatggagatcgacggatacattatatgaacaccagaaagagagg
+2140781/1
@B:DDDDFHHHGHIJJJJIJJJIJJJJJIJIJIJIJJJJJJJJJJJJIII
@5284411/1
aaaaaatattaggaatccactacaaggttttcaatagggcattctaacat
+5284411/1
?@@1;DD8FHDFFB@:<EHFHHIBEGEFECHCGGC9FE@9DB?DHG>FIG
@6302395/1
atttgatgcaaagtatagaggttgtacccaaacttttcggggtgcaatct
+6302395/1
::=4=BDFHHHHHEHIIIIJJGIJGIJJJJJJJJJJJJIGIJFFHGHIJJ
@6302396/1
atttgatgcaaagtatagaggttgtacccaaacttttcggggtgcaatct
+6302396/1
BB@DDDEFHHHHH?FHIIIJIHIGHIIJJJJIIJJIJJJDGHFHICEIJJ
@6302451/1
atttgatgctgactcggaacagtctgtccttgccttcgcccgggagagtg
+6302451/1
@CBFFFFFHHHHHJJJJJJJJJHIJJJJJFJIJJJJIIJJJGIIFHAH@F
@5779276/1
acgtaggttacctcgaaggattgttcgctagcgatctcctgcaagaactg
+5779276/1
?@?=BDBDFHHHHJJJJJIJJJJHGHIIIJEHIIEHIIJJIJJJJJJIJF
@7321160/1
ccggcatagcctaatctgggagggggcaagattctggcatctaatttttc
+7321160/1
@1;DFFDFHHHHHJJJJJJJGGIJJIIIIJJJJIJJJJIJJJJIJJJJJI
@2143859/1
cctgattggtgatatcagccgctccgggcgttccgttggtctgattggct
+2143859/1
BCCFDFFFGAFHHJIIJJJJJJJJJJIGJJIIIIGGHJI@GHGHIJHGHG
@2144353/1
cctgcacacacgcatttttaaatttaaaaatttattcaagtcaaaaataa
+2144353/1
B<?DFFFFHHHHHIJJJJJJIHIJJJJJJJJJJJJJJIIIJIJJJJJIJG
@2144354/1
cctgcacacacgcatttttaaatttaaaaatttattcaagtcaaaaataa
+2144354/1
B@B:DDFFHHHHHJJJJJJIJJIJJJJJJJJJIJJJIJJIGIIJIIJIJH
@2144355/1
cctgcacacacgcatttttaaatttaaaaatttattcaagtcaaaaataa
+2144355/1
BB1ADDFFHHHHHJJJJJJJJJJJJJIJJJJJJJJJJJJJJJJJJJJJJJ
@2144356/1
cctgcacacacgcatttttaaatttaaaaatttattcaagtcaaaaataa
+2144356/1
CCCFFFFFHHHHHJIJJJJJJJJJJJJJJJJIJJJJJJJJJIJIIJJJII
@3713741/1
gcgccatccacgagccaatcttccgctaccgcgt
+3713741/1
@@@?DDDDF<DFHBHD@AGGAGBECGDGHI@F?0
@2144896/1
cctgcataaatggatgtgtaatatgcgtgtccacgcaagtacctgctgga
+2144896/1
@?@A=BBDFBCDBGCBABFE@IHIIE8A?CBEE<F<GHBDGIEEGGIIHI
@1127365/1
caaaaacggtaaaatggaacgttttgatgtcttccagatctgcgtgg
+1127365/1
@<;DBBDDD:<<A?GI>HFBHHIIDB?BF?DHDD<CFHCGGEEDD@@
@1127483/1
caaaaacgtatgacaaaactatagagaaaccagaattacaggaaatggat
+1127483/1
BC;DDFFFHHHHHJJJJJJJJJJJJJJJIJJJJIJJJIJJJJJJJIJIGI
@1129177/1
caaaaactggagttccttggtgatgctgtgctcgattttcttattacgtg
+1129177/1
CCCFFFFFHHBHFIIJIJJJGIJJJJIJIIIJJJGIJJIJJIJIJJIIGI
@615341/1
agcagtccgacaaagtttcacagttccacaaaacgctgaaaaattccgtc
+615341/1
@@@FDFFFHHHHHIIFBHIJJJIHGGGJIJJJJJJJJFGIIIJJJJEHCA
@4761940/1
tgagagtagagcaatttggcttcttcccccaaggataacctctctgtcgg
+4761940/1
?@?=DDBDDHGHHJIIJ?IGIJIIIDHIIJGGFBF<FHDHGJJJGGGGEG
@1130915/1
caaaaagaaggcgaggttactattcacgacagtcaaaatagagagaaaat
+1130915/1
@@8;DDFDHFHHGIII@FHHGEIHIIIIIIGIEGDG@DHGHFHIIDGHGG
@1130916/1
caaaaagaaggcgaggttactattcacgacagtcaaaatagagagaaaat
+1130916/1
CC@FFFDFHGHHHIIJCGHHHIJJJIJJIIII?FGIGHGIHHIGGGHHGG
@4249300/1
gtggattcctaatattttttagtgaacctctctaacgtctttatagaatg
+4249300/1
@?<ADDFFHHGHHIJJJJJJGIGEIIIJCHCHIJFGEDDGGFIIIHCHHH
@4249301/1
gtggattcctaatattttttagtgaacctctctaacgtctttatagaatg
+4249301/1
@@@B=DDBFFBB?@?FDFHGBEHAHIIIIBHGHIIC@DFGGHGGIIIID<
@4249302/1
gtggattcctaatattttttagtgaacctctctaacgtctttatagaatg
+4249302/1
B:@DDFFFHGHHHIJJJJJJJIHJJJJJIJJJJJJIIIJJJJIJIIGIIJ
@6311083/1
atttgtgtaattgaagttcgtattatttcctcgaaatcaataatgcaatg
+6311083/1
:??44=BADHFHFG@GHIEFIGEFHIHCDGHEIIIFIGIIIIIIIIHIIG
@1658814/1
caggagttgctgagccgtcgcggcatcactcccaaatac
+1658814/1
@@1?BDDDFHHHFIIIIBHIIHIB@@@?@B@FH3=F7@=
@1658815/1
caggagttgctgagccgtcgcggcatcactcccaaatacgaactggtcca
+1658815/1
@@@4=DBDHHHHHIJJJEHIIIJIGGIIIEHIJBHICEDGGIIGHH=EDE
@3219488/1
cttggcacagagcctcatttttcttgttttttattcctatatactgtaca
+3219488/1
??1=BDEFHGFFHIIIADIIIIIIIIHIIIIIIIIIIIIIIIIIIIIIII
@7328485/1
ccgggcccagatggcattcatgcagaaccgattaagaaaggggcagacaa
+7328485/1
B@<=DDFFFDHFHJFGJJJJJJJJJJJIIJIIIJIIIJIGHIIJJIIIIC
@7328486/1
ccgggcccagatggcattcatgcagaaccgattaagaaaggggcagacaa
+7328486/1
BB@DFFFFHHHHHJJJJJJJJJJJJJJJJJJJJJJJJJJJIJJJIJJJJI
@7329199/1
ccggggctctgtgatttcttagtgtcaatagtgctgccgttacttcctca
+7329199/1
@@@;DDDDHFAFDBHIIGGGIGGHEHHHIGGFAAFGGGIGGEGGGIIIII
@5790069/1
acttattgtaacgatggagaattttttgattcagtgctgattctgcacac
+5790069/1
B@?BDDEFFHHHGDGGJJJIFFHJIGGIEHIGIJGIJIJGGJJJJJJIIH
@1133984/1
caaaaagggaaataaacaaggatgtaagaactatggaggaatattacaat
+1133984/1
@@1ADDA;:DFHDGG@BGBGB8FFFEHHIIIIIEGBGGB;DFHCGHHI@D
@6312003/1
atttgttgctcgatgggggtcatatatagtcctgataaatcaatattatt
+6312003/1
BBCFFFFFHHHHFHHIJJJEFHJGHIJJJIIJIGIJDB??BFFHIJJJJG
@4251237/1
gtggccatctgcgggacatgcacatctcttggagccagccaatgggattg
+4251237/1
C@@FFFFFHGDDHII<GHGIIJIIJJJJIJIJIJJIIGIJJJIIHIGGHI
@5792151/1
acttttcgcgcaaaggtaaaatcgttctagacatactttatgctctt
+5792151/1
@@@BDDDDFD?FFEAFCEGFIB3:1C?B<90?DBD@BFF4?8BBD<@
@1135452/1
caaaaagtgaacagctatcgatacacagtcatagatccaatcctataatt
+1135452/1
@8?D;DDBFFFFFIFIIIIIIIIIIIIIFFFIIIEIIFIFIIIIIIIIIF
@1135453/1
caaaaagtgaacagctatcgatacacagtcatagatccaatcctataatt
+1135453/1
CCCFFFFDFHHHHIJJJJJJJJJJJJJJJIJJJJJJJHIIIEIJJIJJJJ
@1135512/1
caaaaagtgataatggatacaaatttgactactgtatagctttcttctct
+1135512/1
@<@DD=D=AA?FAHIIBDFCFAHHHEEHEHCHII9CEEGCFGIIFHDGGH
@5792399/1
agaaaaaaaatgtcaaaattttgcaaattatgtggcattttgacatttat
+5792399/1
@C@DDFFFHHHHFHGIJJJJ<GHIIIJJIJJJDGIGIGGGIJJIJJJJJI
@3223059/1
cttggcttccttcggagttttgcctgttccgtagcagacggccactggca
+3223059/1
@=?DDDFFDHDFHIGGIAFEHGAHEIIIDEGIIGGIIHGIIFIIGEAHCG
@3223060/1
cttggcttccttcggagttttgcctgttccgtagcagacggccactggca
+3223060/1
CCCFFFFFHHFHHIJGICGHJGIJIIHIIJGGIJJIJIJIIIJGIEHJJI
@4252762/1
gtgggaccagtctgttgtgggggaccagtctgttgtgggggaacagtttg
+4252762/1
@?<=DDFFHGHHHJIJJHGIIJJHHIIGHEGHHGHDHIJGGAEEDFCDFF
@4254664/1
gtggggagcgatgacgaataaagtatgtgttcaccaagagaagaaagcta
+4254664/1
@BBADFDFHHGHHJJJHIJJJJJFHIJHIIIIJIIJIJJJJJJIIJJJJJ
@3723928/1
gcgggctgttgttgaccccaagcttgaggttgttgttgtggagg
+3723928/1
@@<=ADDDHFFBFH?BFGGFGBCGBD3B?0?BFAFFGGH=@8B@
@99870/1
aaaagcaggaaaagcccagaagaacgttcgactttcacttcattctatcg
+99870/1
@@CADDDDFBFBD?DGEDCC@@CFHFCFFGGHDECGGGG<D<BGCHIGHB
@5796863/1
agaaaagtcacgagaatttgaaaagcgagcttcatgatcccctga
+5796863/1
@@@DDDDD?CDHFA8EAEHCFHIIE<??@::B??B?4DBH@FHBG
@2698742/1
ctccatattcctttatcaacattcacttctttaccggcatagcctaatct
+2698742/1
?@@DDDDBAFDFDI:A@FIE:?B?FHIIEEFECCBG@GE6BDBFBG3??B
@3725452/1
gcggtatgcagattggtgaagcagaacaaccattctgtacaattggtgac
+3725452/1
B@CFDDFFGHHHHJJJFHHJJJGIJJIJIJJJJJJJIIIGDHHJJJFIJJ
@5298857/1
aaaaaatttatacagcactactatgttaccttttggagaacaaaaagaag
+5298857/1
@@@FFFFFHHFHDHGHGGIJIGGIJEGDBGHFIIGEHGGGIGIHCGHGII
@5797584/1
agaaaatatacagactaaagaaacgctcgtggggagcgatgacgaataaa
+5797584/1
@@CFFFFFHGGHGIIJJJJIIJJJJJIGIGHHIGJIJGIIJJIJIJJDHH
@1668416/1
cagggagtggcgaaaccaacaaagtattgtaccttgtgggatgacaacga
+1668416/1
@<@DD7D?D;F@DGA@FEGBE@HC:CCHHDHEHIIIIGE>FDFGGHIIII
@1668417/1
cagggagtggcgaaaccaacaaagtattgtaccttgtgggatgacaacga
+1668417/1
BCC7DDFDHHGHHJJJIIJJJIJJDGIJJ@DIICEIDGGEIJEGGGHGIG
@4257268/1
gtggtatctgtcgatgttgccagaacgtaagatatc
+4257268/1
??;A4ADDFBAFFI;:2<<CA?:CE:<22::91CFC
@4257269/1
gtggtatctgtcgatgttgccagaacgtaagatatcctaaactcactttt
+4257269/1
B?@DDEFFHHHHGIHIAGGHIGIJIIJFHIJJJJJJJJJJJJJJJJJJJJ
@7858524/1
ctatacttgtacctattgaattgtgtacaatagaagataatcagacaatt
+7858524/1
BCCDFFFFHHHHHJIJIJJJJJJJGFIJJJJJIJJIJIIIIJJJJJJJJI
@7858543/1
ctatactttgcatagaattagtggtttttttctaaaatcaatttacatat
+7858543/1
@@;DDDDDFDFFBHE@HFH>F?FG@GHIIIIHIIIIIGGHIIIIGHHIII
@7858544/1
ctatactttgcatcaaataaatgctcccttttcacaatataataaataca
+7858544/1
?@?=BD?AC<C:ACGGGEHHEI@BHHIFEFGFHIEDCFEFDF@FGIIIEE
@6317001/1
attttagaaaaaaaccactaattctatgcaaagtatagcttgtaaaatta
+6317001/1
=?8ABDDDDHDDDGEFHGH@9EHEFG@GHIEGCGGIIG>FADBFB<DDG@
@104068/1
aaaagggagcatttatttgatgcaaagtatagaggttgtacccaaacttt
+104068/1
C@CFFFFFHHHHHJHIJJIJJJJJJIJHHIIJJJJJJJIIJJJJJJJIJJ
@5801152/1
agaaacgctcgtggggagcgatgacgaataaagtatgtgttcaccaagag
+5801152/1
@CCFFFFFHHA@FHJJEGGIIJJJGIHGIJJJJ=FHIHG@GHIIJJJJHH
@3229525/1
cttggtgcagctatccactttgccagtggccgtctgctacggaacaggca
+3229525/1
??=DABB?DFFHHIIIEHIFGICHHIGGEGHGHIIIIGIIIFIIIIGCFH
@7861766/1
ctatccttctctttgacattgcttgtggtcacttttcgcgcaaaggtaaa
+7861766/1
=??4=BDFHHHHHIIEGFGHIJJJJHGIEEHHGIIIJJHJJIJJJIFHEH
@2155643/1
cctgtagtttgatattgggactgcaagtgcgaatatctgtagtcgaagtg
+2155643/1
@@@DDD>=CF?:?CEGCGIEHFHGEHG9CEFBHGCGEHGDGGBFGBFF?B
@6320920/1
attttattgaaaaattagtaaaacataatggttttcgcgcgtaaagtgac
+6320920/1
CC@FFFFFHHHHGJJJJJFHIJJIJJJHJJJHIJJIJJJJJIGIJJEGEH
@1673963/1
caggtaaacagttgtacagtagaggataaaccaattgagcacacttttac
+1673963/1
?8=DADDDHFHFDGAFFBAHDHIGGEHIIGIIGCIIH@GIII<FHGIIEI
@7863385/1
ctatgactgtgtatcgatagctgttcactttttggtcatgattttgaggt
+7863385/1
@@@DDDDDHFDFHGGG?BD@4AFFDHIHGHHII@<?@DG@B<FHG96?DB
@1674508/1
caggtaccaccaaacgtagacaatattattataaacggatatcagaagcc
+1674508/1
BB<?ADEFHHHHGIJJFHIIJJIJJJJIIJJJIJJJJJIJJJJJFIIBGG
@4774294/1
tgatgggcaatcccattggctggctccaagagatgtgcatgtcccgc
+4774294/1
?@14BDDDFHHHHGIIIIGGIIIF>FHFGCCF@@F?CBFHGHGIIG@
@2709916/1
ctcccgtcagcgtcctccaggagttgctgagccgtcgcggc
+2709916/1
@@@FFD?DD?DH;GG?EHDHIHGDFEGBF?DHIIDGG6:84
@7865333/1
ctatggttgagtgaaaaaggtgggaaatgttgactgttgtagctgattaa
+7865333/1
CCCFFFDDHHHBHCHIIIGJAFHIJJJEIHHIIGGIEHGGIJJGIEGIIG
@4263008/1
gtgtaattgaagttcgtattatttcctcgaaatcaataatgcaatgtgtt
+4263008/1
=@B4ADEFHHHHHJJJIJJJJJJJJJJJJJJJJJJJJJIIJIIIJJGHFG
@6811706/1
cagaagaacgttcgactttcacttcattctatcggcctttcttctctttg
+6811706/1
@@<DDDDFHHDFHIGGGHGHHDFHIFEFHIGIHIIIGGHIIIGIEIIIIG
@6811707/1
cagaagaacgttcgactttcacttcattctatcggcctttcttctctttg
+6811707/1
CCCFFFFFHHHGHJIHHIIJHIIJIJJJJJJJJJJJJJJJJJJJJJJJJI
@109216/1
aaaagtttatttatcatacacaggtaaacagttgtacagtagaggataaa
+109216/1
@@@DDDFFHHHHHJJJJJJJJJJIHGIIIIJGJIHIGEGHIJJGIFHIIF
@630885/1
agctgagattaatgtaggctgtttaacacaatgtgttaaagtaagaactg
+630885/1
@@@ADDDDHFHDHIGHIIIII<EH<EHHG;G<CECEH9FG>DDGGGEHCF
@5307293/1
aaaaacttctgcccacttgaagtagattttgtgaaggagcacaacgtaaa
+5307293/1
@<;DD?DD?4C?BCGG@FBE??<CHI@CHAH?CA?<?@;?CBHED@8D;F
@5307294/1
aaaaacttctgcccacttgaagtagattttgtgaaggagcacaacgtaaa
+5307294/1
CCCFFFFFHHHHHJIJJJIJJJIHJJJJJJJIJJGJJIJIDIJJJJHGGI
@4265380/1
gtgtcaatagtgctgccgttacttcctcaagcgctggtaacgctttatcg
+4265380/1
B@@DFFFFHHHHHJJGIJJJJJJIIIIIJGIJJJIIG??BGEHIIJDHII
@1144635/1
caaaaatgtcaaatcatgtcaaaaccccggcgatggttcttcaagagctg
+1144635/1
@@@FFFDFFFHHHJEIHDH@FIGEEECBGEGH<FAAG>GHIIE=@CFDEG
@7865723/1
ctatgtgtgtttggctagattctgtttgacattagaagagtaaacgtcag
+7865723/1
?@@?BDDDF?FH?GBAGGF@FC<<<FHEAFHHIEHBFAGC?DGHGIHEHI
@3236673/1
cttgtatcacttattgcgtctttgctttggtcactttacgcgcgaaaacc
+3236673/1
@@@D:BBDBHFFHIIGHB@@GIIEGHIGGGGDHGGGI<FFG>GGG6@@EA
@3730887/1
gcgtactctgagccaggaaatgctgacgtagggttcaggttgctacaaat
+3730887/1
:?@44@DDHFHHGIIJIBGIJEHIIJIJFHHHIGHIIGDBFAHGIJIJJI
@1147421/1
caaaaatttaaacacattgcattattgatttcgaggaaataatacgaact
+1147421/1
;?;B=DDABDDDD@DDE?3CEDFECEC>EFE@F?91?DDBD@4?D=;?DD
@1147422/1
caaaaatttaaacacattgcattattgatttcgaggaaataatacgaact
+1147422/1
@@CDFFFFGHHHHJJJJJJJJJJJJJJEIJJJIHIIIJJIJJJFIIJIJJ
@7867672/1
ctattattaggcactagttattaattataatcatcaatattatctatcga
+7867672/1
@C<DFFFFHBFHHJJJJHGIIJJIJJJJJJJJIIJJIJJJJJIIGIIJJI
@7867673/1
ctattattaggcactagttattaattataatcatcaatattatctatcga
+7867673/1
BB@BDDFFHHHGHIIHJJJGHJJJJJJJJIJJJJJIGIJJJJJIJJJJJH
@7867674/1
ctattattaggcactagttattaattataatcatcaatattatctatcga
+7867674/1
CCCFFFFFHHHHHJJJJJJJJJJIIJJJJIJIJJJJJJJJJIJIJJJJII
@633961/1
aggaaaatggaattctggactattttgaaccttatcaagtgattacctct
+633961/1
CCCFFFFFHHAHHHGGBHHHIIJJJJIJJJIJJJJIJJJIIJJJIJJJJJ
@2161033/1
ccttaatcagctacaacagtcaacatttcccac
+2161033/1
:?@D;=A=CDDB?AEEGG@C>HHCCFAECHEB8
@2161034/1
ccttaatcagctacaacagtcaacatttcccacctttttcactcaaccat
+2161034/1
?81ABDDDDFDADHEHEGECGHIIFHIIIIICGIGGIIIIEIIIIIIIIG
@5809953/1
agaacgaattttgtgcatacaaaaatagtaaaaagtcaaagtctttcgag
+5809953/1
CC@FFFFDFHHHBAGGHGIIIIIIIBBH:CGHIIIDFHIIGDHIIGI=GD
@6813226/1
cagaagccctcttaaattgccatccagttgctggg
+6813226/1
@@@;D?D?AAACD@FFEEDEBHIEBHEHGI>CEB=
@634491/1
aggaaagaaaaaaatgtcaaaattttgcaaattatgtggcattttgacat
+634491/1
@C@ADFFFHHHHHJJJJJJJJJJJJJIJJJJJJJJJIIJJJJJJJJJFJI
@2714794/1
ctccgatgtcctcaagaaatccagggaggaagagctacggaaaaaacaag
+2714794/1
CCCFFFFFHHHHHJJJJJJJJJJJJIHJJJJJJJJIJIJIIJJIJJJJJJ
@2715350/1
ctccgcaacagcaacctggagcgagacaacatcacccttcacctccacaa
+2715350/1
CCCFFFFFHHHHHJJJJJJJJJJII@GGGGHIEHGGJBFFEHJIJJIIIE
@113946/1
aaaatacggcaaagagaagaaaggccgatagaatgaagtgaaagtcgaac
+113946/1
CCCFFFFFHHHGHJGIJJJJJJIIJJJJJIJJJJIJJJFGIJJJHGIJIC
@113961/1
aaaatacgtaagttgctcaatgtcgtcgtttgacatatcgttgtcatccc
+113961/1
@@BFADDFHHHHHJJJJJJJJJJJJJJJIIJGHIIJGIJJIJJJIJIIJJ
@1149710/1
caaaacatgaccatgatgcactcggccggaccgattcagcccccaccaag
+1149710/1
CC@FFFFFHHHHHJJJJJIJJJJIJJJGIFHIJJDGJJIIJJIHHHFFFC
@1149711/1
caaaacatgaccatgatgcactcggccggaccgattcagcccccaccaag
+1149711/1
CCCFFFFFHGHHHJJJJJJJJHJIGIIJJBIJJIJJJIIEGHIHHGFFFB
@4267134/1
gtgtgatgcaattttgatgtcatgattcatcattataatctgtaattgtg
+4267134/1
??@BDDDFHHGHHJJJGGGHIGGIGIJJIIJIIGJJJJJJIIIIFIIJGI
@4783405/1
tgcacatttagctgcggtacacttggcaatacggtaattgcgtccaatcc
+4783405/1
@@@FFFFFHBFHHIIII@GHIIIIIEIIIIIIIIDHIIIIIIHIIFHHII
@116369/1
aaaatataataaaaatttatagttttttgcatttttattcggcttattg
+116369/1
;?@DDDDAF4<A<C<DAG<FHE<EFFFDAGECCAFE9GCF@3@FFEIIB
@116467/1
aaaatatacagactaaagaaacgctcgtggggagcgatgacgaataaagt
+116467/1
?@8ADDDD?A:<?EGFBEEG?CFGIIEGFE8?1DD:AFE<F55;=@=?7=
@4269573/1
gtgttccttaacaacgatctggtggccaccggaaccggaagatcgaagaa
+4269573/1
BB8=BDFFHHHHHJJJIIJJJJIIJJJIJJJJIIIJJJJJJIJJJIJJIJ
@4785080/1
tgcagactctcagcttcaacgccaaggacttcaactttgttcagttcttg
+4785080/1
BC<DFDFFGGHHHIGIIGJJHIJJJIJHIIJJJIIJJIJJIIIJHJJJJJ
@3243629/1
cttgtggtcacttttcgcgcaaagg
+3243629/1
@@@ADDF?FBFHHIIIEGF@:GHGI
@6818179/1
cagaatctagccaaacacacatagtacctctccacaaaaagggaaataaa
+6818179/1
?;?DADDDFBBAHHHH;@=AEAHCCEF@FHG?DCDDGHGEG;?BFG@FGB
@6818180/1
cagaatctagccaaacacacatagtacctctccacaaaaagggaaataaa
+6818180/1
C@@FFFFFHHHHHJJJJJJJJJIJHIIJJJJJJJIJJJJJJHIJJJIJJJ
@7872734/1
ctcaaaagggaacaatttttatcgagttatt
+7872734/1
8=:ADD?B;AFFBFI<BB?3AC<CGB<C@F<
@7873133/1
ctcaaaatcatgaccaaaaagtgaacagctatcgatacacagtcat
+7873133/1
CCCFFFFFHHHHHJJIJJJJJFHJJIJIJJJJJJJJJJJJJJJIJJ
@3736246/1
gctaaacgttaaattttaaaagcctcttaaatttaactgaaatatagaat
+3736246/1
CCCFFFDDHDHHFIIJJJJJIBFGHIJJJJJJIJJJJFIFIJJJJJIIJJ
@6819345/1
cagaattacaggaaatggataattataggattggatctatgactgtgtat
+6819345/1
@C@<DFFFHHHGHIIIIIEGIGIIIIIIIDHHIGFHIIIGBHIHCHGHII
@6819346/1
cagaattacaggaaatggataattataggattggatctatgactgtgtat
+6819346/1
C@<DDDFFHDHGHIIHGBEHGFHGIIIHGIHIJF@GBGGHIIGIGIJHIG
@1681415/1
caggttttttaacagtttgaaaaccttgataaatgaaagaaattaaacac
+1681415/1
=@?D1ADDHHDDFDDDFHEHAFFDFFGE@DGGIIDFA>FHAHGFDDHIIC
@6328253/1
attttattttgtaaggtgaggtatttgtacatgaagttgtctgccccttt
+6328253/1
=B==ADEFHHHFHJJJCGGHICGJJJJIJIJJJJJJIJIJJJJJJJJJJI
@6328254/1
attttattttgtaaggtgaggtatttgtacatgaagttgtctgccccttt
+6328254/1
?@@BDDFFHHGDHHGGAFHHH<CFHIIEBHHIJIIJFAGHICEGHIGJJG
@1153103/1
caaaactatagagaaaccagaattacaggaaatggataattataggattg
+1153103/1
@@?;ADDACFHHFIGGIGIGHHIIGHBFGHGDGFEE?DBFEGIIBGCHIH
@1153104/1
caaaactatagagaaaccagaattacaggaaatggataattataggattg
+1153104/1
@@@DDDDDFD>FHFAGBG?EFDF<FFHC>FA>FGEH<B4:9CFDHEBCBF
@1153105/1
caaaactatagagaaaccagaattacaggaaatggataattataggattg
+1153105/1
@CCDDFFFHG?DFGHIIIIIIIHIIEIIIIEGGII9FH@HIIIFGIIIIE
@1153106/1
caaaactatagagaaaccagaattacaggaaatggataattataggattg
+1153106/1
B@@ADFFFHHHHHIJJJJJJJIJIJIIJJJJJIIFIJJJJJJIJIJHIIJ
@7877180/1
ctcaaactagggaagacttatctcatccaactgtgggagctaccagttga
+7877180/1
CCCFFFFFHFGHFGHHJEHAEEGGCIIIGIIGIFHIJCHFEHIICGFHIF
@3248482/1
cttgtttatttccctttttgtggagaggtactatgtgtgtttggct
+3248482/1
=?14ADFBHHHDHJIIJJJI@FIBFEGG?GHIHGGIGDGGGIGEGI
@3248483/1
cttgtttatttccctttttgtggagaggtactatgtgtgtttggct
+3248483/1
@@CFFFFDDFDDHGGHIGIGCE@FBFHCFEFGGCEFHFGHIIGIII
@6823525/1
cagacaggagatcatcgaagatttggagaatattgtggtagaccaattga
+6823525/1
?=@7DDBAFBCFHIIBGAGH:HE>@E<<::CGCGGFHIDGHIIIIIGHII
@3743555/1
gctactaatattcgattcgataggtgctttgtctggttaactttagtggg
+3743555/1
CCCFFFFFHHHHHJJIJJJJJIIGFFHIIIJIJJIIHIJJJJJIGIHIII
@3745242/1
gctagattctgtttgacattagaagagtaaacgtcagtttgcgtttcaat
+3745242/1
@@@FDADBHHHHHEGGGEHJEAIHHGIIHGHIGCFHGEG@HEA@DGHGB<
@3745429/1
gctagcgatctcctgcaagaactgaacgaagttgaagtccttggcgttga
+3745429/1
@?@DFFFFHHHFHEHIGEIEHGIEEHHGBFGIHHGIBBDGGGIBGH<GG?
@2169639/1
cctttatatgtcacattttgtggttctttaacgaaatgtcaagagcataa
+2169639/1
B@@BDDDFHFHHHIIIIJJJHIJGIIJJJIJJJJJJIGIIIJJJJJJJJJ
@1159110/1
caaaagcgaagaatatttgaaaatttctaatattgcgatatttttttatc
+1159110/1
C@CFFFFFHHHHHIIIIIGIJJJJIJJJIJJJJJJJJJJJJJJJJJJJJJ
@5821430/1
agaagttataaggttaacggtataaatgacccaccggccgt
+5821430/1
<@<?DDEFHHGGHFHEGHIIIGIIIIGHCBFGHEHIEHGI?
@3746703/1
gctataccagttatagaagctttgcttgaagtaataaatgcagacagata
+3746703/1
CCCFFFFFHHHHHJJJJIJJJJJJJJJJJJJHHGJJJJJJJJIJJJJIJJ
@3746763/1
gctatactttgcatagaattagtggtttttttctaaaatcaatttacata
+3746763/1
BB@BDDFEHHDDHHGIGHIHGIHHHCFIIJJJIIJIJHIIIIJIJIJGHI
@2727027/1
ctcctccaaaccttgcaaattttcaatcatgaagcaagattttacctgaa
+2727027/1
BC@FFFFFGHHGHJJIIJIIJJJIIJJJJJJJJJJJJIJJJJJJJJIIIJ
@2727028/1
ctcctccaaaccttgcaaattttcaatcatgaagcaagattttacctgaa
+2727028/1
CCCDFFFFHHHHHJJJJJJJJJJJJJJJJJJJJJJJJJJJJJJJIJJJGI
@3747510/1
gctatcgatacacagtcatagatccaatcctataattatccatttcctgt
+3747510/1
=@1ADDFFHHGHHJIHIIHIIIJIGIGIJIIIIIIJIIIIJIIJIJJJJH
@1160766/1
caaaagggaacaatttttatcgagttattgatttcgaggaataatacgaa
+1160766/1
@8=DDDFFDBDDFIIGIJIJIJIJHJJJIIHGIIIJGJIJJIJIJIJJJJ
@5823492/1
agaatatgaaatttaaaagaaaatttgaaaagtatcatgagttttgtgat
+5823492/1
BCC;DFFFHHHHHJJJJJJJJJJJJJJIJJJJCHIIIIIIIGHJJJJJJJ
@5321218/1
aaaaatgaattctcaaacggcgttaaac
+5321218/1
@@@;DDDDF>FBF>FG@@GE1@FFF@DF
@7885494/1
ctcaacaacaacaacccacttggggcagacaaacagctccacaacagcaa
+7885494/1
?@?DDDDDHHFHFBHIG@G?HFE?@EFFGGGBHF@GCEHGGIHHIIHCHG
@7885495/1
ctcaacaacaacaacccacttggggcagacaaacagctccacaacagcaa
+7885495/1
@@@ADFFFHHHHHIJJIJIGIEFGGIHIGHJIIIIFGGEGIFIJIJCHGH
@7885496/1
ctcaacaacaacaacccacttggggcagacaaacagctccacaacagcaa
+7885496/1
CCCFFFFFGGHHHJJJJJJJIIIIIIGGJJIJJIIIHIIJJJJJIIGIJG
@4278028/1
gttaaattttaaaagcctcttaaatttaactgaaatatagaatacacccc
+4278028/1
@@CFFFEFHHHHHJGHIEHIJJJJJJJJJJJJJJJJIJJJJJJJJJJJJJ
@3255734/1
ctttaatcaatgcgatctctttacttaataaatattgtgccaagctacct
+3255734/1
1=14=BDDHGHHDGHHGIIJJJJJJJJJJJJJJJJJJIJJJJIJIJJJJJ
@4278310/1
gttaacactgcctgtagtttgatattgggactgcaagtgcgaatatctgt
+4278310/1
BB@BDFDDHHHHHJFGIHHIIIJJJJJJJJIJJJIJIGHIIJJIIIJJJI
@4279645/1
gttaactttagtgggaaggtttaggtatttgtggtatctgtcgatgttgc
+4279645/1
BB:BDFFFHGHFGJJJJIICCHIJJHHJJJJIJJIIJIIIJJJIJJHIJJ
@5322236/1
aaaaatgtcaaaattttgcaaattatgtagcattttgacatttatgtgac
+5322236/1
@<@DFFFDDFHFDIIGGEEHHJIIHCHFDHIIGFHJIGGGIIIJIHDGHI
@5322237/1
aaaaatgtcaaaattttgcaaattatgtggcattttgacatttatgtgac
+5322237/1
@BCFFFFFHGHGHJJJJGIJJJJJIJJIHIJJJJJJIJIJJJJJJJIIIJ
@2175753/1
cgaaaactcaattggcgcacattcagcaggttttttaacagtttgaaaac
+2175753/1
@@@DFFD>DFHFH<FGGBAGIIGEHBGGCD1CFFGEFHGGIBHIIGIIGE
@3256547/1
ctttaatgcattgtatgcagcatcatgtttactaatctgctttgagcaac
+3256547/1
@@@FFFDFHHHHFGGIHHGIIHGGEGHIJIIJJJIJJIJIIJJIHIHGIJ
@7347272/1
ccggtttgttctgaaacaaacatcactgtgatgaaaaataaaaaaaaaat
+7347272/1
@@@FDDFFFHHHFHHIDFHJJJGIJJIEGGEIIIJJJJIGIJIJJJJIGE
@6338979/1
attttgtaaggtgaggtatttgtacatgaagttgtctgcccctttcttaa
+6338979/1
=@?ADDADDFF<CAFG<AEIIIHHGID@CEFHEHIEGCGHFHGGGHIIII
@3753429/1
gctcgaatagctcgtacttcggcacttgtaacttgttcaaattgtccatc
+3753429/1
??@ADFFDHHFDHEEGGGHHGGGGGHIJFGEIJJIFHGHIJDHIIGGHJH
@3753430/1
gctcgaatagctcgtacttcggcacttgtaacttgttcaaattgtccatc
+3753430/1
@1?DFDEFHHHHHIHIIIII?HIIIIIIIIIIIIIHIIIFGIIIIIIIII
@3259120/1
ctttacgcgcgaaaaccattatgttttactaatttttcaataaagtacac
+3259120/1
=@@=4ADDDAAAHIIIIGHGGAHBGGGGGEIFGIIIIFFDFHIII@FGCH
@2177482/1
cgaaaagtgaccacaagcaatgtcaaagagaaggatagcaactaatttta
+2177482/1
CCCFFFFBFDHHDIGIGGIIJJIJJJJJIIIIIJIIJJFHJJIJJJJJJJ
@649976/1
agggaatttaaggcatctattatacaaaaacaatgtgaattagatgctgg
+649976/1
@@CFFDFFHHHFDBEHIIJJIJIGICGIFDFGHIIEC?:?FHGIECGIJC
@6836043/1
cagagccccgggcccagatggcattcatgcagaaccgattaagaaagggg
+6836043/1
BC<DDFFFHHHHGJJHIJJJJIJJJJJJJJJJJJJJJGHIJJJJJJJJGH
@5325348/1
aaaaattccgtcggcaagaagttggccgatttgcagactctcagcttcaa
+5325348/1
BC@BDFFFHHDHHJIIIJJJIHIJJJJJIJJJJJIJIIJJJJIIIIJJJG
@4802166/1
tgcgaatcagggctgggatgagtgacgtcagcgcccatg
+4802166/1
1?;1;ADD<DAFBBDEGG?@FE21CEGDAFDGDEIBA9;
@6837238/1
cagaggacaaaactaatgatggtaaatttatttgtcatcttcgacttcca
+6837238/1
CC@BDFFFHHHHHJJJJJJJJJHJJIJJJJJJJJIIJJJJIJJJIIJIII
@1168587/1
caaaatcatgaccaaaaagtgaacagctatcgatacacagtcatagatcc
+1168587/1
@@@DDDBDH>AFDHGIEI@<AD>BCBFBHDHD@DFFAGEH@FGHEEGADA
@3757045/1
gctgaactgtattaccagagagacctggaaaagccgacgg
+3757045/1
@@@?DADDH??ACHIGGB>FF?<?FH@;?9C?CE;D06@<
@3262292/1
ctttagtctgtatattttcttgtatcacttattgcgtctttgctttggtc
+3262292/1
CCCFDDDDDDDFDGGIJJCHIGFGIIGHHHHIJGIJGHJJJIIIJJEHFI
@3262404/1
ctttagtgggaaggtttaggtatttgtggtatctgtcgatgttgccagaa
+3262404/1
@@@DDDDADFFF;FCGG;>E<CFHICFEGFGIIIIFEIIIIFIIIFFFFI
@3263217/1
ctttatcaacattcacttctttaccggcatagcctaatctgggagggggc
+3263217/1
=@@44ADDHFBFHIAHGIEHHIGHIGEGGIIIIIHIIIIIIIICGIIIIE
@4804901/1
tgcggccagaggcaaagtctacatagaacccgaaaatgtggatttacaaa
+4804901/1
@C@;DDFDHDDDHEIGGDHHEIIIIDGFHIIIGHGIGIBFHFGHGIIIII
@4282187/1
gttaatctggaacgtctggaaacccttggcgactccttcctcaaactcat
+4282187/1
=?1=BDFFHHHHHJJJJIJGHJEIJDHEHEHAHDGI@D@GDDBFHGCCBF
@2737650/1
ctcgaaaactcaattggcgcacattcagcaggttttttaacag
+2737650/1
@@?BDDDDH??FFIADE;:FHAGHI<9:D?:::BDHAHB3?F<
@2737651/1
ctcgaaaactcaattggcgcacattcagcaggttttttaacagtttgaaa
+2737651/1
@@<=DDDDFFFFFIIIIIIIIIIIIIIIIIIIDGIIIIIIIIICFIIIII
@2737652/1
ctcgaaaactcaattggcgcacattcagcaggttttttaacagtttgaaa
+2737652/1
CCCDFEDFD>D?;EBGEGGHIIIDH>H@FHHEIGIBFHGIGGGF@AAGE@
@5328010/1
aaaaatttaaacacattgcattattgatttcgaggaaataatacgaactt
+5328010/1
@@@DDDDDFFHFDG;EA?FEHH<FHH>HHDA;FCEIIIFICD??DF9FDD
@5328011/1
aaaaatttaaacacattgcattattgatttcgaggaaataatacgaactt
+5328011/1
CCCFFFFFHHGHHJJJJJJJJJJJJJJJJJJJJJJJJJJJJJJJIJJJIJ
@3265382/1
ctttattcgtcatcgctccccacgagcgtttctttagtctgtatattttc
+3265382/1
BBCADDFFHHHHHJJJJJJJJJJIGGIIHIIJJIJJIJJIIGHIIIJJJJ
@3758407/1
gctgaatgtgcgccaattgagttttcgagcattttccggaaaagaagatt
+3758407/1
=81=DDFFHHHHHJJJIJJJIHIJJJIJJJJIIJJJJJIJJJJJJJJJJI
@2739168/1
ctcgaaatcaataactcgacaaaaattgttcccttttgagctattgcgat
+2739168/1
CCCFFFFFHHHHHJGJJJJJJJJJJJJJIJJIJJJJIIHHIJIJJJJJJJ
@2739169/1
ctcgaaatcaataactcgataaaaattgttcccttttgagctattgcgat
+2739169/1
@@<DDFDDHGBHFHIHGG@FD?FFHAEHBFEEGIGHIGGCGGG@F<DHIH
@2739170/1
ctcgaaatcaataactcgataaaaattgttcccttttgagctattgcgat
+2739170/1
@@@DBDDFAHBDDGHGEG@DEGI@CFHGIIIEFFDHGIAFFAHGGHIEHG
@2739171/1
ctcgaaatcaataactcgataaaaattgttcccttttgagctattgcgat
+2739171/1
@C?DDFFFHHHGHJJIJIIJJJJJJJJJHHJJJJJJJJJGHIJIJJJJIJ
@2739172/1
ctcgaaatcaataactcgataaaaattgttcccttttgagctattgcgat
+2739172/1
CCCDFFFFHHHHHJJIJGHIJJJJJJJIJJJJJJJIJJJJGGIIIJJJJJ
@2739173/1
ctcgaaatcaataactcgataaaaattgttcccttttgagctattgcgat
+2739173/1
CCCFFFFFHHHGHIJJJJJJJIJJJJJIFHIJJJJJJJJJJJJJJJJJJJ
@2739175/1
ctcgaaatcaataatgcaatgtgtttaaatttttgtcgagtcaaaagcga
+2739175/1
BCC7DDFFHHHHHJJIIGIIJEHHJJJJJJJJJJJHHIHIHHIJJJJJJJ
@5329222/1
aaaaatttatacagcactactatgttaccttttggagaacaaaaagaagg
+5329222/1
@@@DFFFFHHHHHJJGJJEHJJIJJJJIGHJJIJIIJGIJJJJJJIGII@
@5329226/1
aaaaatttatagttttttgcatttttattcggcttattgtaatattcctc
+5329226/1
?@8BBDDFHFHFFGHIJIJGHHIHIIIIJIIEGGGGGIIHGIIIJIICGG
@6840581/1
cagagttacgccgatgaaattaagggtatggtagtgacttatccaggaaa
+6840581/1
@B1DDBDEHFHGDFHGFGIGHGHIIJCGGGIHGGGFIIIJJJBFFGI?GH
@1174331/1
caaaattaaatcaatatggcgactgagagg
+1174331/1
1?@;DDDDBHFF::AFH@<F@8?F?3?<:1
@1174332/1
caaaattaaatcaatatggcgactgagaggcaaacaaatgttattttatc
+1174332/1
@CCFDDFFFDBFBEHBE>IEF<EE:?CGHCDEHIHEHF@F9?FFCBBDB@
@3267885/1
ctttcacttcattctatcggcctttcttctctttgccgtattttattttg
+3267885/1
1::=AD;BFH?FHDHGIHIIBGBFEHIIIIIIIIIIIIAFFEIIGIIIIG
@6842792/1
cagataccacaaatacctaaaccttcccactaaagttaaccagacaaa
+6842792/1
@C@ADFFFDHDHHEHGHHIJJIHH@FHEDEHCHGG??CGHGDAEDHIJ
@2740921/1
ctcgaactgttcctttagagttactagaggagtttttagaaattctcaaa
+2740921/1
?@@ADDDDHHDDDHGHGGHG:<CFEEGEGI@C?EFCDEHIGGIGCCFEHB
@3269918/1
ctttccacacagcatctaatgacattccagaatctaaaaatattgcacct
+3269918/1
=1===2BDDHH?FG@FGBFHIIIFDEHIIIHFHEGCGHIFFHIIIEIG@F
@135685/1
aaaatgtcaaaattttgcaaattatgtggcattttgacatttatgtgaca
+135685/1
@C;DDFFFHHHHHJJJJIJJJJJJJJJJJJJJJJJJIJJIJJJJJIIJII
@2185886/1
cgaaatcaataactcgataaaaattgttcccttttgagctattgcgatat
+2185886/1
@@<DDB>DH?AFBAEE?EBFHHIGIEHHEHIBFII4?CFHCEFDGGB?@@
@2186820/1
cgaaatgtcaagagcataaagtatgtctagaacgattttacctttgcgcg
+2186820/1
@@@FFDDDDFHFBBHEGIJJGCCCDCFEFCHIGGIGEHCIIJJJEHGBE<
@6347074/1
atttttgacttgaataaatttttaaatttaaaaatgcgtgtgtgcaggta
+6347074/1
BBBFDFFFHHHHGJIJJJIJJJJJJJJJJJJJJIJJJJIIIJIJJJJJGH
@2186904/1
cgaaattaaacacgctgagaaagctatggttgagtgaaaaaggtgggaaa
+2186904/1
C@@FFFFFHHHHHIJJIGIJJJJJJJJJGHHIHIFHIIJJJIJ?FHIJII
@6348191/1
atttttgtatgcacaaaattcgttctacatatgaaacatgtcagttatat
+6348191/1
?@?DDFD=DFFHHIIGGBIIEGHIIIIAFCGIEGIIIIIGHGIIIHIIIG
@5841364/1
agagagtccaaagagaaggttatgaaccggcaataactttccttgttgtc
+5841364/1
@@C<DFDFHHGGHGJIJJIBHHIIGHJCGDHEHIJIHIJJHGHGIIJIIJ
@1176305/1
caaaattcgttctacatatgaaacatgtcagttatatattcacctttata
+1176305/1
@??ADDDD;<C;CFFF<GI?EHHIIEEDEHEFFEFIGFGEFGIDF@ADBD
@3760912/1
gctgattaaggggtgtattctatatttcagttaaatttaagaggctttta
+3760912/1
@@C?DDFFHHHHH@FEHIJJJJJJJJJIJJJGGIJIJJJIIGIJIJJIJI
@1703803/1
cataaagtatgtctagaacgattttacctttgcgcgaaaagtgaccacaa
+1703803/1
B@BDFFFBDFHHHJJIJJJJIIIJIJIJJJJIIGHGDFGIICECHIJIJI
@2188619/1
cgaacaatccttcgaggtaacctacgtggacatcgaagaaaaaacattga
+2188619/1
@@@=B=ABCFDFHIGII?FHGIIGB?:?EHIG9DHCCGIICAGHI?GF9F
@1704993/1
cataaatggatgtgtaatatgcgtgtccacgcaagtacctgctggaacgt
+1704993/1
CC@FFFFFHHHHHIGIJJJJIJJIJGHIIIIJJIJFCHIJJJIIJIJIJI
@7896981/1
ctcaatcgcaacagacatctacgaacgtctacagttatcctccagttcct
+7896981/1
CC@FFFFFHHGHGIJJGJJJJJJIIIJFHHJJJJGIJJJJIJJGGFHHII
@1706818/1
cataagacttgcaagaagcaagaaccaagtttagaagatcttcgttgaag
+1706818/1
BCBDFFDFHHHGHJJJJJFIIIIJJJJIJIJJJJIJJIJJJIJJJJIJJI
@6350319/1
attttttatatagtgccccgatgatatgatatgtatttattatattgtga
+6350319/1
@@@DDDDDHHHHHGIIIII@11:99?C@4?99::BDGH4BG99?BF9??9
@2191496/1
cgaacgatgtcaccacctgattggtgatatcagccgctccgggcgttccg
+2191496/1
@CCBFFFFGHHHHJIJJJJIJIJJAGHJJJIJIJGIEBHIIJJJDBBEFE
@2191932/1
cgaacgtctacagttatcctccagttccttcgtaccctcctcctcc
+2191932/1
@@7DDDDDDDHDD<FDBGHFHGEBAFEHGHE;CEHII@DEDBF;?G
@140127/1
aaaattcgttctacatatgaaacatgtcagttatatattcacctttatat
+140127/1
@@;=DDDDHFFAFHIIIHIIGHIIIIIIIEHIIIIIIIGCCHIIIIIGII
@140128/1
aaaattcgttctacatatgaaacatgtcagttatatattcacctttatat
+140128/1
@@@FDDDDHFHHDDBAEFHGGHHGGIDHGIHIGIFEIIHDEHCHBGEGHG
@140129/1
aaaattcgttctacatatgaaacatgtcagttatatattcacctttatat
+140129/1
@@BDADEFHHHHHJIIIHJIJJIIIIJIJJIJJJJJJJJJJJJIJJJJJJ
@2192854/1
cgaacttccatagattcaaatgaagtaaacaacatacgtttttcatttaa
+2192854/1
??1DBDD?DD?CCEAEDEFEE9CE@<CFFDEIEECEEDEDIIIDDEIIAE
@2192855/1
cgaacttccatagattcaaatgaagtaaacaacatacgtttttcatttaa
+2192855/1
@@<D;BD?FCCC?CDGD@II><DHB3CHH@CGDC9EFGEHHIIEFGHIFI
@7899283/1
ctcaattggcgcacattcagcaggttttttaacagtttgaaaaccttgat
+7899283/1
?@=BDDFADHFHDGGEHHEIGIIB:EEGHIEHGIIHIIIIGEGIIIIIDG
@6352651/1
attttttcttccatcaaaggctggatatctttttgggtaatgttgctgcc
+6352651/1
1=@DBADBFADBHGCHIBH@GHGGHC4CE@AG>FB>?09B9<90?<BGIE
@4293718/1
gttatataatcatcattcaaacattgaagccagatcgataaaaaaatatc
+4293718/1
@?BDFFFFHHHHGIJJJJJJJJJJJJJIJJIJIJIJJFHJJJJJJJJJJI
@4293719/1
gttatataatcatcattcaaacattgaagccagatcgataaaaaaatatc
+4293719/1
@@@FDDDDHDBDHGHHHCHGIJIJJFIIIIJIHIEHIIGIIIJJJJIIGH
@5845737/1
agaggttatccttgggggaagaagccaaattgctctactctcaagaaatg
+5845737/1
?@?D1BDDBFDHFGIEIIIIGBGDGDDAD@GFDHIC9?FGAGGCDGGHIC
@6848777/1
cagatggccaccaccattctatgaaatggaacacgaagagggactaccac
+6848777/1
BB@?DFFFGHHHHJJGGIIJIIJHIJJJGJIJJJIJJJJJIIJJIIIHIJ
@6848778/1
cagatggccaccaccattctatgaaatggaacacgaagagggactaccac
+6848778/1
BC@DDFFFHGHHHJJJIIHIJJJJJJIJIIJJJJFJIIIJGIIIGIIIGI
@3766413/1
gctggatctcttggtcggaaaagtgactcccgaacaagccaatcagacca
+3766413/1
1=14ADDDFHFDD>CCFGE;@FGED?GH@BG8:DHGD327DF8;BDEFH9
@3766414/1
gctggatctcttggtcggaaaagtgactcccgaacaagccaatcagacca
+3766414/1
=@1=BDFFHHGHHJGIIIGIIHICGGHIIJIIIIIJGGIJIIJJJJJJII
@2193459/1
cgaagaaagacgccaaacattcggcagccaagaacttgctggatctcttg
+2193459/1
??7?1ADDHFF<FFEA;FHDAH>?FF:?FBB@GCHIGEHGEGCGGGG9CA
@2193460/1
cgaagaaagacgccaaacattcggcagccaagaacttgctggatctcttg
+2193460/1
@@@FAAFFHGFFFGHIJGEIJJIEIGHEHHFGHIGJIEGIJIIGIGIJJJ
@1181819/1
caaacacacatagtacctctccacaaaaagggaaataaacaaggatgtaa
+1181819/1
BC1BDFFFDHHHHIJJIJJIJJJIJJIJJJJIJJJJJJJJJIIJJJJBGD
@7364130/1
cctaaactcacttttttccgaaaaaatatcgcaatagctcaaaagggaac
+7364130/1
?@1=DDFFHFHFHJJJJJJJJJJJJJIJJJJJJJJJHIIJJJJJJIGJIJ
@7364131/1
cctaaactcacttttttccgaaaaaatatcgcaatagctcaaaagggaac
+7364131/1
@@=DDFFFGGHHHJJJJIIJJJJJJJJJJJJJJHIGGIJJIFHIIJIGIJ
@7364132/1
cctaaactcacttttttccgaaaaaatatcgcaatagctcaaaagggaac
+7364132/1
@@?BDDDDDDBFHGIII@HA?FHGIICA@FDEHIEDHIGCBCCHHIIDH5
@1183431/1
caaacagctccacaacagcaacatcaaactgttcccccacaacagactgg
+1183431/1
@@?DFFFFGHHHHJJJJIJJJJIJJJJJJJIFIIJJJJJJJJIJBGIIIE
@2746346/1
ctcgacaaaaatttaaacacattgcattattgatttcgaggaaataatac
+2746346/1
=11BDFFFHHHHHJJJJJJJJJJJJJJJJJJIGGJJIJJJJJIJJIJJGI
@2746347/1
ctcgacaaaaatttaaacacattgcattattgatttcgaggaaataatac
+2746347/1
@@<?DFFFHHHHHJJJJGJJJJGIIJJJJIIJIJJIIJJIJGGIIIHIII
@2746348/1
ctcgacaaaaatttaaacacattgcattattgatttcgaggaaataatac
+2746348/1
B=BDFFFFHHHHHJJJJJJJJJIIJJJJJJJJIJJJIIIJJIJJJJJJFH
@142493/1
aaaatttatagttttttgcatttttattcggcttattgtaatattcctcc
+142493/1
@@@ADFFFGHHHHJJIJIJJJJJIIJIIGIGHJIIIIJGIGIIJIIIJJJ
@7367076/1
cctaagtcgataatttctccgactggcttatggaaaaaacttctgcccac
+7367076/1
@??;DDADFFFHHIGIJIIIIIIGIJJJJGGIIGHGGIBFFHGGFHHHII
@142746/1
aaaatttcaaattgttcaggtaaaatcttgcttcatgattgaaaatttgc
+142746/1
CCCFFFFFHHHHHJIJJJJJJIJIJIJJJJIJJJJJJJJJJJIIHJIJJJ
@6850358/1
cagattcacaagcaggatcaactcaacagctcaatccacct
+6850358/1
@@@DDDFFHHHFDHH?GGFHGED9FFEH8?FGGG9?1??80
@6850359/1
cagattcacaagcaggatcaactcaacagctcaatccatctgagattcag
+6850359/1
CC@FFFFFHHHGHJJIHGIJJJJJIJIJJJJJIJJJIJJJJGIIIIJJIJ
@7367318/1
cctaataatagtgtattacctctaaagctatctactcgttatataatcat
+7367318/1
@@@BDDDFHDHFDCFHGGGIGGIGIJHGI?HHJCHIIG;?8CF@FH<BDH
@7367319/1
cctaataatagtgtattacctctaaagctatctactcgttatataatcat
+7367319/1
BB=ADEFFHHHHHHJJJJJJJJJJJJJJJJJJJJIJJJJJJJJJJJJJJJ
@7367320/1
cctaataatagtgtattacctctaaagctatctactcgttatataatcat
+7367320/1
BBBDFFFFHHHFHEHIIJJJJJJJJJJJJJJJJJJJJJJJJJJJJIJIJJ
@143441/1
aaaatttgcaaggtttggaggagttgtactaatttgtgtaattgaagttc
+143441/1
@C@BDFFFGHFGHIIJIJIGIHGHIJJIGIHGHJJJGGHJEHIJJGGEGE
@143760/1
aaaatttgtttgtttttcttatgtaaatataacagttccc
+143760/1
@@<DDFFFHHHGDFHIIJJJJJJGJIGHHIGHJIGGHGJJ
@2197118/1
cgaagagggactaccacacgaaaggcagttcaccatcgc
+2197118/1
=1?D:8=28DD?C@EEDB1<F@1??3C=0??4DBDD??D
@2197119/1
cgaagagggactaccacacgaaaggcagttcaccatcgcttgtcatgtgt
+2197119/1
@@1BDDEFHDHGHIJJJJJIIIGGCGHIFHIIJJJGJJJJJJHGHJJGGG
@2197120/1
cgaagagggactaccacacgaaaggcagttcaccatcgcttgtcatgtgt
+2197120/1
@@<DDDFFHHHHFIIJJJIIIGJIIJGIBGHBFFGHGGGEHIJGIIJJIH
@2197121/1
cgaagagggactaccacacgaaaggcagttcaccatcgcttgtcatgtgt
+2197121/1
@@@FFFFFHHHHHJJJJIJJIJJJHGIJJJJIJJIJJJJJJJJIJJJIIJ
@1186345/1
caaacattgaagccagatcgataaaaaaatatcgcaatattagaaatttt
+1186345/1
@@@FDDDFDDHDHHIGHHIHGIHIJJIIIJIGEEBGHIJIJIGGIIJIJG
@1186346/1
caaacattgaagccagatcgataaaaaaatatcgcaatattagaaatttt
+1186346/1
CCC?DFFFHHHHHJIGJJJJIJJJJIJJIJJIGIIJJJJIJJIJJHIJJJ
@1186347/1
caaacattgaagccagatcgataaaaaaatatcgcaatattagaaatttt
+1186347/1
CCCFFFFFHHHGHJJJJJJJJGGHJJJJIHIIJHIJJFIJJI@HHGIJJG
@2201181/1
cgaaggaagccaagggctcggctgct
+2201181/1
??1B;D8D;3C:B;FE7CF:EB1:??
@2201182/1
cgaaggaagccaagggctcggctgctcatca
+2201182/1
@@?DDADFAAFHHEBHGGIEBCGG<@9?D9D
@3276288/1
ctttcttctcttggtgaacacatactttattcgtcatcgctccccacgag
+3276288/1
:?@44ADDHFDHDH:C?GCHHHGHHHIIEHIGGEDGGGIIIIIIICHFAF
@2201591/1
cgaaggattgttcgctagcgatctcctgcaagaactgaacaaagttgaag
+2201591/1
B@1BDDDDHFFHHGGIJJGIIIIJJIICGIGIJJGIIIIJIJIIIJIIIJ
@2201592/1
cgaaggattgttcgctggcgatctcctgcaagaactgaacaaagttgaag
+2201592/1
@@;DADABFAAF???1@G;C:EEDGG4<?@FD@FBFGGGIIFG@8BDGG@
@5848697/1
agataatcagacaattaatagaaaaatgacagaaggacagacaagaaaca
+5848697/1
BB@BDEFFHHHHHJJJIJJJJJJJJJJJJJIJJJJJJJJJJJJJJJJIJI
@3278850/1
ctttgacattgcttgtggtcacttttcgcgcaaagg
+3278850/1
@@@D?ABDFFBDCGF?EG<C>F<FHHFFBFEFFI;B
@3278851/1
ctttgacattgcttgtggtcacttttcgcgcaaaggtaaaatcgttctag
+3278851/1
?@1BDFFFFHHGHIJFHJHGHIIGHCHIJBHBGHIG?GH<FGFHIIFGGI
@3278852/1
ctttgacattgcttgtggtcacttttcgcgcaaaggtaaaatcgttctag
+3278852/1
@@@FFFFFFGHGHJGHIGGHGIHIIJGIJIJIIIIGHHIIJIEGFGEHGG
@5849383/1
agatacgtgtgcaaccgcaacctcacacaaagactagcaaaagtgttgtt
+5849383/1
@@<DFFFDHFDHHIFGAHIIIGIIIHGGIIIIIIIEIEGGGG>9CCFGGH
@1188595/1
caaaccgggaaaagtattatgagaatatgaaatttaaaagaaaatttgaa
+1188595/1
@@@BDDDDAHHFFGBE??HHHECHGHIICH?BGGHIGIIEIIFIDGGGCH
@1188596/1
caaaccgggaaaagtattatgagaatatgaaatttaaaagaaaatttgaa
+1188596/1
CCCFFFFFHHHHHJEGHJJJJJJJJJJJJJJJJJJJJJJJJJJJJJJJJJ
@1189721/1
caaaccttgcaaattttcaatcatgaagcaagattttacctgaacaattt
+1189721/1
@@@FD?DDDFHFHI@GFHIHEFEHADHIIGHIEHIIIB@DAFHEHCBFHH
@1189722/1
caaaccttgcaaattttcaatcatgaagcaagattttacctgaacaattt
+1189722/1
C@@FFFFFHHHHHGIJJIJJJJJJIJIIIJJJJJJJJJJJJJJIJIIIJJ
@5345137/1
aaaactataaatttttattatattttatgcatgttatcacgattcataaa
+5345137/1
;1?D>DD>D:22ACEBEEFBC?C@E<EC?EE??CDFEEDE=;DDC<D9?0
@151246/1
aaacaacgtttcatagtaaagtcgccacagtagaagaacttaaagatgtt
+151246/1
BC8BDFFFHHHHHJJJIIJJJIJJJIIGGGHIGGGEEHIJJIJIIGIGGH
@3283932/1
ctttgcatcaaataaatgctcccttttcacaatataataaatacatatca
+3283932/1
@@@D?4=BFFHF<CGGGBBHGGHEGGIEHGHIIGGHIGAFGIIEGHIHII
@3284232/1
ctttgccagtggccgtctgctacggaacaggcaaaactccgaag
+3284232/1
?@@B1??B>F8?;<@2@FFHII>@1;FDADDCG;??B?0??DC@
@2751001/1
ctcgagggcatgatgagcagccgagcccttggcttccttcggagttttgc
+2751001/1
@@@DDFFDDFBHDGHGG@HGIIJBHIGGF@FEGGIJJJIJJI;A;DDEGI
@2751002/1
ctcgagggcatgatgagcagccgagcccttggcttccttcggagttttgc
+2751002/1
BCCDFFFFHHHHGJJJJJIJJJJJIJJJJIJJIIJJIJGJJJJJCCHJIJ
@2751410/1
ctcgagtacctcaaaatcatgaccaaaaagtgaacagctatcgatacaca
+2751410/1
@@@FFFDFAHHDBGIIGEGJIIGHGIJJJJFHHCHGIIIJIJIJJIJFJE
@4305894/1
gttcaccaagagaagaaagctatacagtagtcaaatttgtatccattatc
+4305894/1
::??AD?BBFHHDIAEGADG<FFAFHG9CHCGFHDGG>@BFEDD<DFCF<
@4305895/1
gttcaccaagagaagaaagctatacagtagtcaaatttgtatccattatc
+4305895/1
CCCFFFFFHHHGHJJIJJIJJIJJJJJIIJHGIJJJJJJHIIIJJIJJJJ
@4305969/1
gttcaccatcagattcacaagcaggatcaactcaacagctcaatccacct
+4305969/1
BB@FFFFFHFGHHJJIGIJJJIJJJJJJJJIJJJJIJJJJIJIJIIIIII
@4305970/1
gttcaccatcgcttgtcatgtgttgaaattccgcgaaattggcactggca
+4305970/1
?8?:DDDDFBBFFGIHBE<?FHDDCCHGGEHIEHGGGIIGICGFFH>ADH
@4306351/1
gttcactaaaaaatattaggaatccactacaaggttttcaatagggcatt
+4306351/1
@@@DDDDFGHHHG@EDDGHGIEIIEHGDGHGIII?DFBFGIGGEFCHCHI
@5851740/1
agatccgtaagctatccagctccgacgtactatgcccatttagctgcggc
+5851740/1
@@CFDDFDDHHGHJIDHFIIIFCEDAGAHHGIGFBHIGA<FFDGGJIIHI
@4306525/1
gttcactcggtgcaacagatccgtaagctatccagctccgacgtactatg
+4306525/1
=1:ABDFFDBFHFGDFDEGHGGEFGFGGFHIIFJJGIHI><GGHIIGJC;
@5347321/1
aaaacttgcttcatgattgaaaatttgcaaggtttggaggagttgtacta
+5347321/1
:?@4=ADBFDDFHIIFEHIDHIBHEGIGI@BDGEHJBHIIJJBDCGCGII
@2205599/1
cgaataccgattctcagccgagctgcccagtttagtggccaactcttcgt
+2205599/1
??;B:DDDD<FHFIAAE9FAGD:GEHIGGEIHHEG?DGGGFCIIIGGIIC
@6856572/1
cagcaactcacggaaacaagttgagaaatcctttagttttccttttttat
+6856572/1
@?<DAABDFHFFDGHHGIIGHII@DHIGGBFHDEDHIIIIGGHGHIIIG@
@1192395/1
caaactacaggcagtgttaacgattatacgaaagatctagaaaactacag
+1192395/1
@C@FFFFFHHGHGJEH<FHIJJGIEIJJJJIIGGIJGIIGJGGEGIIJJI
@6857462/1
cagcaagctgctcctccacaacaacaacctcaagcttggggtcaaccaca
+6857462/1
@C@=DFFFHHHHHIIIIIIIIIIIIIGIHIIIIIIIIIIIIHHIIIIIII
@6857809/1
cagcaagttcttggctgccgaatgtttggcgtctttcttcgatcttccgg
+6857809/1
@@<DDDDDFHFHFHIGEBH?CFCE?EH@EGBGEA6DDDGHEDCEGIFI>>
@1193326/1
caaactccaccacaggaacctcaagcttggggtaaaccgcaagtttcaca
+1193326/1
CCCFFFFFGHHHHJJJJJJJJJJCHIJIIIIJGGHIIHIJIIHCFIIJII
@7909551/1
ctcaccttacaaaataaaatacggcaaagagaagaaaggccgatagaatg
+7909551/1
@=?DDDFFHHHDHJJIJIHJJJIJGIIJIFGHIJJJJIGEHGJFJIJJJI
@7909552/1
ctcaccttacaaaataaaatacggcaaagagaagaaaggccgatagaatg
+7909552/1
@@@DFFFFHHHHHJJJJIJHIJJJJJIIIJJJJJJJIJCFGIGJIJJJJG
@3288704/1
ctttggtcactttacgcgcgaaaaccattatgttttactaatttttcaat
+3288704/1
CCCFFFDFHHHHHJJJJJJIFIIIJJJJJJJJHGIJJIIJJJJJJJIIIJ
@3777113/1
gcttctttgacttgccagtgccaatttcgcggaatttcaacacatgacaa
+3777113/1
?;?BA?DD8DFAD:C;E:AEEFHBGFEFCFFFI>=FC9909?72==>BF@
@1197013/1
caaacttttcggggtgcaatcttcttttccggaaaatgctcgaaaactca
+1197013/1
@@@FFFFFHHFFHI@EEFGIIJJIIIJIJJJIIJJICHCGHJGGIJJJJI
@156676/1
aaacaattagcagcaagagaaatgctggaaaagttaaacgatattctaca
+156676/1
@@7BDDDDABABDH>DG3<FGIIDHHIEBCH@@GIGIII?<BFHDE>FE@
@4825570/1
tggacacttcatcggaaatagtaacattgattagattatgttgtagacca
+4825570/1
@@@?DD?DF?:CFGHBFAEHHHHII@HBE4EGBFEGGGHBGHGDHBFGIH
@3290512/1
ctttgtcgtcgtaccaaatagcggaccacaatatagttacgttaaaacag
+3290512/1
@@@DDBDDHHHDFHHHIICHGIIIIGHFGFICEEGGIICCGCFHIIIGID
@5857731/1
agatgctggtgcagctataccttcatctgttaacttcgtagctcctttaa
+5857731/1
=?@4=BDFH?FHHIIJJJIIJJJJJJJJIJJJJJJIJJIIJIIJJJJIJI
@1199171/1
caaagaagctagccaagagaatggcggctcacaa
+1199171/1
@?1ADDDEFHHDDEFGGGGIEIGJDGIGFEEEHH
@7913527/1
ctcagaaattcgaataaattcagtctcagtttcagttactcttgatttta
+7913527/1
@@8ABADDHFA=FG?FF<CFHHHHHGF@DEEHH@HBFFGEGGHD?FIIIG
@3779448/1
gcttgtggtcacttttcgcgcaaaggtaaaatcgttctagacatacttta
+3779448/1
1?144ADDFFAHHJIJIBGIIJJJII:DGGIDDHDEHIIIIHGGIJJGIG
@2210684/1
cgacaaaaatttaaacacattgcattattgatttcgaggaaataatacga
+2210684/1
CCCFFFFFHHHHGJJJIGIJJJIJJJJJJJJJJJJJIJJJJJJJJJJJJJ
@6862513/1
cagcactattgacactaagaaatcacagagccccgggcccagatggcatt
+6862513/1
BC<DDFFFGGGHHIJJJJIIIIIIIIIHIGIJJJGHIGHHGDGGEGIIJG
@684466/1
ataaaatataataaaaatttatagttttttgcatttttattcggcttatt
+684466/1
@@@DDBDEHF?FHJIHGIGIJJCHHIIGIIJGGIEGGIJIJIGCHHGGHH
@1726059/1
catcattcaaacattgaagccagatcgataaaaaaatatcgcaatattag
+1726059/1
B@=BDFFFHHHHHJIJJJIIIJJJJIJJJIJIJJJJIJIGGGJJIHIJIG
@3291380/1
ctttgttcaaaaatcgaacaaatccttggatacaggttcaacaacaaggc
+3291380/1
@@@D=BDDHHHHHEBDCGEGIIGGIIIIIEGIIGGIDGIIIIIIIEFHIE
@3291444/1
ctttgttcagttcttgcaggagatcgccagcgaacaatccttcgaggtaa
+3291444/1
?@@==ADBAD?BF>FHEEGGGIIGGGGE?:EFGGGIG<FDG@BBCF@5==
@3782405/1
gcttttcctgcttttttagcagctttaccattcgtcttatcgatgcattg
+3782405/1
@@?DDD?BAF?AFFHHI@?@HEGFHHIIGEEHIIIIBH<F93??<BGHIG
@6864135/1
cagcagccagctccttcacaacaacaacctggagctagacaacagcaaac
+6864135/1
@C;DDDDDHDAFBBGIIIIEHIIIIIIIIIIGFCHIGGHGIIFGHHGHAH
@5863743/1
agcaacatcaacatttaaaagtggcttccagcctcgaatggccgattgat
+5863743/1
@@@:DEFFHHDHHIIIGIIIIEHHIIIII<FHIGIEEGFHIIGB>HH<F4
@4315520/1
gttcccttttgagctattgcgatattttttcggaaaaaagtgagtttagg
+4315520/1
=??DDD;DHHDFBGDDHHGDGIIGFHIIIIIIIIIIIIIHHGIIIIIGEC
@1203391/1
caaagactgaaattgagaaaaaatgaacatggaatgtaagaacattttcg
+1203391/1
@?@FFFFFHHHHHJJIJJIJJJIJIJJJJJIHHIJJFGHHHGGIJIIIIJ
@6865080/1
cagcaggttttttaacagtttgaaaaccttgataaatgaaagaaattaaa
+6865080/1
?@<7DDD=?FFHFIJGIEGHIIGIGIIIIEGIJIJIJIJIHIJIIEHIGJ
@6866605/1
cagcatcatgtttactaatctgctttgagcaaccagtaccagttgcttcc
+6866605/1
CCCFFFFFHHHHHJJJJJJJIJJJJJIJIIJJIIJJGHIJJJIJJJIJJJ
@2765083/1
ctcgcttttcaaattctcgtgacttttctcccc
+2765083/1
@C@ADDFFHHHHHIJIJIJHFCBHHHI4<2CFH
@2765084/1
ctcgcttttcaaattctcgtgacttttctcccctgttcttaaataaagtg
+2765084/1
@?@FBDFDHHFDHIIHBBGGGC?EECF?AFFFHCBDH4CH?BFHIII@99
@1729308/1
catccttgtttatttccctttttgtggagaggtactatgtgtgtttggct
+1729308/1
@@@?DDEFHHHGHIGGJJIGHIIIIIG@FIIGCE@<D<D9C?DDDCEHIC
@163463/1
aaacatgtcagttatatattcacctttatatatgtcacattttgtggttc
+163463/1
C@CDFFFEHHHFFHJJIJJJJJJJJJJJIJIJJJIIIJJJJJJJJJIHGI
@3785663/1
ggaaaaatttcaaattgttcaggtaaaatcttgcttcatgattgaaaatt
+3785663/1
@<<DDFFDHHHHHIIIIBIIEHB@FHHHHIHGIIFICEHHIIIIEIIGIG
@164996/1
aaacattgaagccagatcgataaaaaaatatcgcaatattagaaattttc
+164996/1
CCCFFEFDHHFBHGGGIIIIGIGIJJJJJJG>DAFEHGIGIGIIFHHHIJ
@7389516/1
cctctctaacgtctttatagaatgtcaatgttattctaaaaagaagactg
+7389516/1
?:1ADDDDFHHCFHIIIIIGIIIHCFHHIEIIIIIIIGGEHGBGGIIHII
@7389517/1
cctctctaacgtctttatagaatgtcaatgttattctaaaaagaagactg
+7389517/1
C@@FFFFFHHHHHJJJJIIJJJJIFJJJJJIJJJJIIJJJJJJJJJJJII
@6869497/1
cagccaatgggattgcccatcactttgtcatcgaacgatgtcaccacctg
+6869497/1
C@@FFFFFHHHHHIJJJJJJJJJJJJJJJJJJIJJJJJJJJJJJJJJJJJ
@7389685/1
cctctctgtcggtagatttccgtgaagtggtccgtgccccttgcggttac
+7389685/1
C?@FFFFFHHHHCGGGHIJGIEGHIJIFDGEGHIHIGIJJDIIIIEFHII
@3787745/1
ggaaaactaaaggatttctcaacttgtttccgtgagttgctgaacaaatt
+3787745/1
@@1BDDFEHHHHHGGGIGGHIJJGGIHGGHIIECGGFFHIIIIJIJGGII
@6871661/1
cagcccccaccaagggaagggggcggcccccatcccaacagaaggggtaa
+6871661/1
CC@FFFFFHHHHHJJJJGIJIIIIJHFDDDD69ADDA>@??CDDDBD07A
@1731296/1
catcgcttgtcatgtgttgaaattccgcgaaattggcactggcaagtcaa
+1731296/1
CCCFFFFFHHHHHIFHHHBHIJIJIJGIIIJIIJGIJJJJJJIJJIHIJJ
@2767702/1
ctcggatcttgctactaatattcgattcgatagg
+2767702/1
@@:AD?ADBF<?4?C?DGBHEHFFEHHEAAFEEF
@4319799/1
gttcgatgacaaagtgatgggcaatcccattggctggctccaagagatgt
+4319799/1
??==DDEDHDDHHJAGHGIIIJIHIIIJJHIJGGGIICGGIEHIGJGEHB
@6371638/1
caaaaacaacctgaacaacaagctgcaaaacataaaggagatcctg
+6371638/1
@@?DDA@ADDF??::AE:AB??FAACGE9CGICGI<:0??G@D@<?
@3299469/1
cttttccgaccaagagatccagcaagttcttggctgccg
+3299469/1
1=4=BAB;6@FHFG9;BEFHI@GC9BBDGGHCFHG?AGG
@3299485/1
cttttccggaaaatgctcgaaaactcaattggcgcacattcagcaggttt
+3299485/1
=;?4==DBFDHDHBBBD@EFGEIIBHBCGGAGGHG>DGAAC@BCFEGGHI
@3299486/1
cttttccggaaaatgctcgaaaactcaattggcgcacattcagcaggttt
+3299486/1
BCCDDFFFHFFDHGHIGGGIIGGIIJIIJIIJJIJFIEIIIIJFGIJFHI
@2220664/1
cgacatttgacgtacggttcaagtagctgaagtaaaagtgtgctccattg
+2220664/1
@@1BBDDDAADDBGIFG?EDFIHHIEFIIFFIDGFEIC<DBFE>FGAFCC
@167851/1
aaaccattatgttttactaatttttcaataaaatacactttatttaagaa
+167851/1
B@C;DDFFHHGHHJJIIIJJIJJJJJJIJJJJJJGJJJJJJJIJJJJIGJ
@2769481/1
ctcggccggaccgattcagcccccaccaagggaagggggcggcc
+2769481/1
@@<DDDDDHFHFHIIIII>FBHIGHGGIDHGIIIIEHFEC?B1:
@2770213/1
ctcggctgctcatcatgccctcgagtacctcaaaatca
+2770213/1
@@CD;DDFHBFDBGHGFGHIGGBFH<FGIEC@FHI<9?
@169729/1
aaaccttgcaaattttcaatcatgaagcaagattttacctgaacaatttg
+169729/1
CCCFFFFFHHHHHJJJJJJJJJJJJJIJJJJJJJJJJGHIIIJIFHIJJI
@4321158/1
gttcgctagcgatctcctgcaagaactgaacgaagttgaagtccttggcg
+4321158/1
B@@FFFFFGHGHHJJJJJJJJJJIJJJJIIJJIIIIJJJJJGIJJJJDGI
@3790839/1
ggaaaagtctagtatgatgacgtttctggacaacaaggaaagttattgcc
+3790839/1
@C@DFBDBFDDHHGIJIJEHHJCFHHIJJGGIJJJJJJFGGIBFGIIJIH
@3301390/1
cttttctttgacattgcttgtggtcacttttcgcgcaaaggtaaaatcgt
+3301390/1
1:1442=BHDFHHIICGGHGGGJCFGIJIIIJJIIGFGIIH?FHGHIIJH
@3301391/1
cttttctttgacattgcttgtggtcacttttcgcgcaaaggtaaaatcgt
+3301391/1
1:?BAADDFC<CFH@G>FCD?CE?EHGGH>HC>GDHHHGGIFGGIIGDHF
@3790906/1
ggaaaagtgactcccgaacaagccaatcagaccaacggaacgcccggagc
+3790906/1
@C<DFFFAFHHHHJJJEIJIJIIJJJJIJJJJJGIJJJJJJIJIJIIDHF
@691475/1
ataaagtatgtctagaacgattttacctttgcgcgaaaag
+691475/1
<@?DB>DDHDHBHIGGHF@?AFDHFIHGEIC@GAFH@GFC
@691479/1
ataaagtatgtgttcaccaagagaagaaagctatacagtagtcaaatttg
+691479/1
?@<DDEDDADDDHHJGGJHIIGIIJIIJJ@FHIIIHCEDGFFEHEIIIEH
@3301874/1
cttttgagctattgcgatattttttcggaaaaaaagtgagtttaggatat
+3301874/1
?@@;??DDABFDH<>FHAGFCFIGGI@DHEHCGGGE3@;C=@@EE@C@D?
@3301875/1
cttttgagctattgcgatattttttcggaaaaaagtgagtttaggatatc
+3301875/1
?@@DD4=?DFFHHIDEBAFGHHIIIIIBFGBFHI@?BGGECHHGGEHGFA
@693128/1
ataaagtgtactttattgaaaaattagtaaaacataatggttttcgcgcg
+693128/1
CCCFFDDDHHHHHGIJIICHIIJIGIJAHIIJIGGHHIGG:CFGIFIDII
@1211947/1
caaagcacctatcgaatcgaatattagtagcaagatccgagatgtggtac
+1211947/1
@;@?DDDDHFHDHEHIAEFHICHICIG9?9EGE>FBDGHI<@EGBFHDFH
@1211948/1
caaagcacctatcgaatcgaatattagtagcaagatccgagatgtggtac
+1211948/1
BCC;DDFFHHFHHIJIJIJIIHGIJAHEID@FGGEHGGIIGBGHDFG9DG
@4838097/1
tggatggcgccctcgatttggaccagttcgtatttgggagtgatgccgcg
+4838097/1
@1?DDDDDFFFF:F<@FFGEFGIIFIBGIIFGGFIFIIDFDCFFIIEIFE
@4839022/1
tggatttacaaaatttaaatagggaatatgaaagatttaaaatccaggac
+4839022/1
BC@DFFFFDFHGHIJIHGIJGHIIIHIGGGIHHIGIIIJJJIJJGIGHGI
@7396628/1
cctgcacacacgcatttttaaatttaaaaatttattcaagtcaaaaataa
+7396628/1
?1=A1DB;AFDHF<GIBEHDEIIGIGIHI<BG@B@GHI<BDDFB?@FH>G
@7396629/1
cctgcacacacgcatttttaaatttaaaaatttattcaagtcaaaaataa
+7396629/1
BB1=BDFFHHHGHJJJJJJJJJJJJJJJJGJJIJJIIJIIJJJJHJJGIE
@5370448/1
aaaagtttatttatcatacacaggtaaacagttgtacagtagaggataaa
+5370448/1
@@@DDDDEHBBDFIIIIIGGGF?BHGGIFBCHHGCFGIB@DBBF<;??GG
@6376279/1
caaaaacgtatgacaaaactatagagaaaccagaattacaggaaatggat
+6376279/1
CCCFFFFFHHHHHJJJJJJJJIIJJJJJJJJJJJJJJEIIIICFHGGHFH
@2225803/1
cgacgaatgatgtgataaatatacctgcacacacgcatttttaaatttaa
+2225803/1
@@CFFFFFGDABFGHGGIIIJIGHEBFHGIIJJJIIJJIIJIIFHHJJHI
@2225804/1
cgacgaatgatgtgataaatatacctgcacacacgcatttttaaatttaa
+2225804/1
CC@FFFFFHHGHFHIJJJJJJJJJJJJJJJJJJJJIJJJJJJJJJJJJJJ
@5371396/1
aaaataaaatacggcaaagagaagaaaggccgatagaatga
+5371396/1
@<<?DDDD<CBFDFIEFF:?CF>GGFEGIBEFFF<FFIEFB
@694942/1
ataaatggatgtgtaatatgcgtgtccacgcaagtacctgctggaacgtt
+694942/1
CCCFFFFFFHHFHIHJJJJIJJHIJIJJJJIJEIDGHIGCHIGH>FGIFH
@694943/1
ataaatggatgtgtaatatgcgtgtccacgcaagtacctgctggaacgtt
+694943/1
CCCFFFFFHHHDFEGHIIJJJJHIIHIJJJIJJIFGIIIIIJJGGIIJIJ
@4323285/1
gttcgtattattcctcgaaatcaataac
+4323285/1
@@@DDDBDBF<2<AEB@FGDG@HG<FH9
@4323286/1
gttcgtattattcctcgaaatcaataactcgataaaaattgttccctttt
+4323286/1
@@@DD;B?FCFF<E<FEEGIEDFFB@HEHEFFFEFFIGCD>GGDDFIIIF
@4323320/1
gttcgtatttgggagtgatgccgcgacggctcagcaactcctggaggacg
+4323320/1
?@@DDADDFDAHD@FACBHDHGEHG6@67@A@G>DGCEEHCEECBB??A<
@7397154/1
cctgcataaatggatgtgtaatatgcgtgtccacgcaagtacctgctgga
+7397154/1
CCCFFFFFHHHGGGHIHIHJIJJJJJIFHIHIJGJJIGJGGGIIJIJJJH
@5871836/1
agcagtcccacaaagtttcacagttccacaaaacgctgaaaaattccgtc
+5871836/1
CCCFFEFFHHHHHIJFHIJJJJJIJJJJJJIJIJJJIEIJIIJIGIIGDA
@173590/1
aaacgctcgtggggagcgatgacgaataaag
+173590/1
@@@DDA;DD<CF>FFD6?C;@<DBBHEB98B
@1738017/1
catgaacgttctcgtatttagaatataagtaatttgttatagcatatttt
+1738017/1
BC@DFFFFHHHFHJFGIIJIIGGHJJIIJGIJGIGIIJIJJIJJJGIJJJ
@1738648/1
catgaagctcgcttttcaaattctcgtgacttttctcccctgtttgttct
+1738648/1
B;:DDFFFHHHHHIIIJIJJIJJJJJJIIJIJJIIJJJIJJGIIIIGIJJ
@4843198/1
tggcagcattcatttctgcttgttgtatactgtgacccatggcgctggcg
+4843198/1
@@@?BB;ACF?<BFH@@<?BIBFHACDFFHFD<BEGHIHF@HDFEEBGCA
@1739041/1
catgaagttgtctgcccctttcttaatcggttctgcatgaatgccatctg
+1739041/1
B8BDDFFFHHHHHIJJJJGIJIGJGHIJJJIIIJIJJJJJJJIJGHIJII
@2775792/1
ctcgtaagtttattattatatctgtctgcatttattacttcaagcaaagc
+2775792/1
@@@DBB?BADFFDC>EEFD<CAEHHGIEC@HCHDGGHGGHGEE4CB9?FB
@1220491/1
caaagtatagaggttgtacccaaacttttcggggtgcaatcttcttttcc
+1220491/1
CCCFFDEFHHHHHFGHIJJJJJJJJJJJJJJJJJ?FEGIIJJJJJJIJJJ
@6883071/1
cagctatcgatacacagtcatagatccaatcctataattatccatttcct
+6883071/1
@C@=DFFFHHGHHJJJJHIJJIJIJJJJJJJJJJJJJJJJJJJJIIJJJJ
@6883072/1
cagctatcgatacacagtcatagatccaatcctataattatccatttcct
+6883072/1
C@@FFFFFHHHHHJJJJJJJJJJIJJJJJJJJJJJJ<FBBGIB@GIGICG
@2231224/1
cgacggaatttttcagcgttttgtggaactgtgaaactttgtgggactgc
+2231224/1
@C@DFFFFHHHHHJJFIIGHIJIHIJJIJJJHHJJJIJJIJHIJJJIJIJ
@2231693/1
cgacggctcagcaactcctggaggacgctgacgggagtcttgctcggcat
+2231693/1
@@?FDFFFHHHHFIBHHHHIGGHIGGHIIJDHGGIGG;@GHEGCHDEDDC
@5874730/1
agccaaattgctctactctcaagaaatggcctccatgccgagcaagactc
+5874730/1
CCCFFFFEHGFHHJIJIJIJJGDHIJJJIDGIJJIIJJIJFEHIIJIIJI
@7401334/1
cctggataggttatccaaaatttgtgacgtcattatcaatacttgatatt
+7401334/1
=@1=DDFFHHAHHJJJJJIJJJJJHGHHIFHIJJJIJJJJJJJJJJJJJI
@5874957/1
agccaagaacttgctggatctcttggtcggaaaagtgactcccgaacaag
+5874957/1
BB@FFFFFHHHHHJJJJJIJJJJJJJHHIJJJJJJFGIGIJJJJEIIIHI
@5875607/1
agccaatgggattgcccatcactttgtcatcgaacgatgtcaccacctga
+5875607/1
B@7DFFFFHHGHHJJJJIIJJJIJJJJIJIHIJIIJIIIGIGIJGGIIIG
@3798878/1
ggaaagaaaaaaatgtcaaaattttgcaaattatgtggcattttgacatt
+3798878/1
?@<DDDFFFHHGHIIGHEBHFHIIIIIIIIIIIIIDFHIIIIIIIIIIII
@175405/1
aaacgttaaattttaaaagcctcttaaattcaactgaaatatagaataca
+175405/1
@1BDDDDEHHHHHJIIJJDHIJIGHGHGIDHGGJJIJJJIDIEGIIJIIJ
@4329353/1
gttctgtcaaaactgttgcgactagcacaacaaaaaaagatggcgaaaca
+4329353/1
B=:=DDDDHHHHHJJFHIIJJIJJJIJJJJJJJJJJJJJJJIJJJJJHHF
@3802166/1
ggaaataatacgaacttcaattacacaaattagtacaactcctccaaacc
+3802166/1
BC<DFFFFHHHHGIJJIJJJJJJJJJJJJJJJJHIIIJJJJJJJJJJJII
@5377531/1
aaaatataataaaaatttatagttttttgcatttttattcggcttattgt
+5377531/1
@@?DDFFDFHHFDIJIJJIEIJHIJIIIIIGHGIIEHGDGHGHGGJJJID
@3310464/1
gaaaaaaatgtcaaaattttgcaaattatgtggcattttgacatttatgt
+3310464/1
@?@DDFFFFHBFHHIIBEHAF>>FGHA@@A:CB@0?FCECHIIIIIIII?
@3310911/1
gaaaaaacattgaccaatcgccaccaatgcttggtgcagctatccacttt
+3310911/1
CCCFFFFFHHHHHJJJJJJFHGIJJJJJJJJGIGHIIJJJJIIJJJJJJJ
@4845478/1
tggccatctgcgggacatgcacatctcttggagccagccaatgggattgc
+4845478/1
@@@<DFFFGGFHHI8FHBE>EDGAGHIIIIIBHBGIGGIIIIFIGIGIGH
@6888395/1
cagcttcatgccaacgattctaagtaggctttcgtttatgctacaattag
+6888395/1
CCCFFFFFHHHHHJJIIIJJJJJJHIJJJJJJJIIJJIJJJJJJJJJJJI
@177394/1
aaactacgaagatttttctgatagtgaatcagatatgtatgatgaagatt
+177394/1
@C?BDDFFHHHHHIIIIIGIIIIIFHIIIIHIIIIII<DHHIICEIIIII
@1224163/1
caaagtttcacagttccacaaaacgctgaaaaattccgtcggcaagaagt
+1224163/1
@@@FFABDHHHHDHBHFAF<EGDFFGGHIIGGDHIHGIGE<GGBBGCHI=
@1224164/1
caaagtttcacagttccacaaaacgctgaaaaattccgtcggcaagaagt
+1224164/1
CCCFFDFFHHHHHGIIJJJIJJJJJJJJJJJJGIJJIJGGIJJJJJGHHG
@1743986/1
catgccttctcctaagtcgataatttctccgactggcttatggaaaaaac
+1743986/1
@@@FFFFFHFFFFDHBCEHIHHCDGIHDHFAGGGEIA9D@9BD4?FDHIJ
@7927731/1
ctcagcttcaacgccaaggacttcaactttgttcagttcttgcagg
+7927731/1
@@@FDDDDFHDH8EDGGGEEHIGIGIHGEHIJJGIEBGHIIDECHG
@6384404/1
caaaaagtgaacagctatcgatacacagtcata
+6384404/1
@@7;BD:ADFFDFBFBD?C;CA3CCEFI@G@<E
@6384405/1
caaaaagtgaacagctatcgatacacagtcat
+6384405/1
@7@DBB:B:?FDFG3:<CFH;CE:FAEB9::F
@4846991/1
tggcgattggtcaatgttttttcttcgatgtccacgtaggttacctcgaa
+4846991/1
@@@DFDFDAHAFDGHEBFEGHIAFHEIGI<CDGC>G;FCG?F@<DGC@FI
@6384458/1
caaaaagtgataatggatacaaatttgactactgtatagctttcttctct
+6384458/1
???:DDD:AACCCEACEEA<CEFCEFCEEDDEEEE@EFBFEIIIIIDIED
@6384459/1
caaaaagtgataatggatacaaatttgactactgtatagctttcttctct
+6384459/1
@@<7B?:DDF>FDE9F92<AFE>HFFDHAHCDA31??E4?C?DGECGIE?
@6384460/1
caaaaagtgataatggatacaaatttgactactgtatagctttcttctct
+6384460/1
@CCDFFFDHHHHHJJIJHJIJJJJJJIJJJJJJJGIGJJIJJJJJJJJJJ
@6384461/1
caaaaagtgataatggatacaaatttgactactgtatagctttcttctct
+6384461/1
BCC;DDFBFHHHHJJJJJJJJJJJJJJJJJJJJJGIIJJIJJJJJJJJJJ
@4847167/1
tggcgccctcgatttggaccagttcgtatttgggag
+4847167/1
@@;DDDDDDD<CFGF<<AGFCFFEIFDCDFIFFF;D
@7927995/1
ctcagctttaaattcgtagtctactcttttttcgtcgacaataaactccg
+7927995/1
@@C<DDFFHFHHFHGEFHGFFHIIIIGIIJJJIDEGEDHIIIGJJJJJJI
@179844/1
aaactcacttttttccgaaaaaatatcgcaatagctcaaaagggaacaat
+179844/1
@@CDDDFFHHHGFJGIGHIIJIJ@HIJICGHGIIIJGGDGCHGEHIIGGH
@4847756/1
tggcgttgaagctgagagtctcttcgtcactcgcaa
+4847756/1
@@@=DDDDDDHHFGDBFDAA?F<AA?CCEGHE7FH:
@4847969/1
tggctacagagatagaaatcaaattctgtcggatgagtgatgccgacatc
+4847969/1
@@7?DADDHFDFFBBEGIIIIIIIIIIIIIII8CFEGFACFHFHIGHEII
@3807638/1
ggaaattttaccgagatttttaactttggataccagcgacgatgcagaaa
+3807638/1
@@<DDDDDHFHH<:C@BGHII?GGFHI<EFHEEGCCCG><:@B@GIICHG
@6386067/1
caaaaataatatgtaaattgattttagaaaaaaaccactaattctatgca
+6386067/1
CCCFFFFFHHGHHIGJJIJJJJJJJJJJJJJIJJJJJJIIIJJJIJIIJJ
@5882101/1
agcgctggtaacgctttatcgggttctgctaagtggtaagtagaaggtaa
+5882101/1
CC@FFFFFHHHHHIJJJIJJJJJJJJJJIJJJJIIJFHIIGIIHIJIFFF
@183074/1
aaacttacgagaaatgaccttagcagacctcttgataggcgagatttgga
+183074/1
B@@FDFFFFHHHHGIGGGDGIJIFGGIIGIJIHHEIGJFHIDGHHJIJIG
@705128/1
ataacgtatattattatgtatattccgttttcgttataaaatttatagtt
+705128/1
@=BDFFDDHHHHHIJJJJJJJGIJIJJEHGJJJIJJJIIJJJIJIIJJHH
@4335643/1
gttgaaattccgcgaaattggcactggcaagtcaaagaagctagcca
+4335643/1
?@?7?DDDHH>FHIIGIICFFH>FDDHCIGH?FHIIIIDHGHGHCCD
@3809325/1
ggaacaggcaaaactccgaaggaagccaagggctcggctgctcatcatgc
+3809325/1
BC@FFFFFHGHHHJJJJIIJJGJJIJIJJIIIJJJJJJJJIEIIIJIHHG
@1227820/1
caaatacctaaaccttcccactaaagttaaccagacaaagcacctatcga
+1227820/1
@@<DDDDDHHDDHEBBGHE?FBHIGGEHCDEBFEDFHIGGIIEGHEEHIG
@1227821/1
caaatacctaaaccttcccactaaagttaaccagacaaagcacctatcga
+1227821/1
B@@DFFFFGHHHHIJJJJIJJJIJJJHHIJJIIJIIJJJIIGIJIGIJJJ
@1227822/1
caaatacctaaaccttcccactaaagttaaccagacaaagcacctatcga
+1227822/1
CCCFFFFFHHHHHJJJJJJJJJJJJJIJIIJJJIIJJJJIIJJJJFIJGI
@7406034/1
cctggtagaactacgacaacaagctgcaaagactggaaggtggacttcaa
+7406034/1
?@:DDDDDHHFFGBEDHHIGIIIGIJEIGHGIJIIJJJIJ9DF@BFHJGG
@4849824/1
tggcttccttcggagttttgcctgttccgtagcagacggccactggcaaa
+4849824/1
@@C1BDFFHHGHHAGCGHJIJJIJHIIJJGIIIJJGIIFGJIHGHIGGGC
@2241776/1
cgagacaacatcacccttcacctccacaacaacaacctcaagcttggggt
+2241776/1
@B@AADDFGBFHDHIIGHGIIJIIJEGIIIGJIGGIIJJJJIJJJJIII@
@2241879/1
cgagacatattcttcggagaatcacaaaactcatgatacttttcaaattt
+2241879/1
@@;DDD;BF?FBCHBFH;ECGCHHHEGIIICFGGCHEGEHHIIGGIIBHI
@1751083/1
catgtgtgcttaagtggcttaccttctacttaccacttagcagaacccga
+1751083/1
CCCFFFFFHHHHHJIIJJJJJJJJJJJJJJJJJJIJJJJJJJJIJJJJIJ
@1751144/1
catgtgttgaaattccgcgaaattggcactggcaagtcaaagaagctagc
+1751144/1
@@CFDFFFHHHHHJJJJJJJJJJJJJJJJJJJJJJJJJJJJJJJJJIJJJ
@1751250/1
catgttatcacgattcataaaagtaatataaccttagatttcgaggcaaa
+1751250/1
@?@?DDEFFDFHHIGIIIGIIJIHHIHJIJIIIJJJJGHIIJIG3DDGIB
@187207/1
aaagaaacgctcgtggggagcgatgacgaataaagtatgtgttcaccaag
+187207/1
CC@DDFFFHHHHHHGIJICFDHFCHIGIGIIIJJI;FGIEGHIJJJJJHG
@2790694/1
ctcgtggatggcgccctcgatttggaccagttcgtatttgggagtgatgc
+2790694/1
@@@DDDDDHFHFDGGIA;11CGH<F9FH=GBG>D8?BGDAGEBFFGCD>C
@2792293/1
ctcgttatataatcatcattcaaacattgaagccagatcgataaaaaaat
+2792293/1
@@@ADDFFGHHHHJJJIJJJJIIIJJJJJIJJIJIJJIJIJJJIJJJJJJ
@2245620/1
cgagcagcatgcaagagagtccaaagagaaggttatgaaccggcaataac
+2245620/1
B@@FFFFFHHHHHJJJJJJJIJJIIIJJIIJJHIJIJJJJJIIJJJJIJJ
@2245621/1
cgagcagcatgcaagagagtccaaagagaaggttatgaaccggcaataac
+2245621/1
BB@BDFFFHHFHHJJJIGIJIIJJIJJJJIJIHIIJJJJIJIHIIJJIGH
@192599/1
aaagaagcaagaggaaggatcgcaagcttcttccagttcaccatcagatt
+192599/1
CC@FFFFFHHHHGIIIJJIJJJJJJJJJJJJJJJIJJJJJIJIIJJJIIJ
@192881/1
aaagaagctagccaagagaatggcggc
+192881/1
@@<DFDDEDHFHFIIFAD?FHBEGHBA
@192882/1
aaagaagctagccaagagaatggcggctcacaa
+192882/1
B@@FDFFFHHGGHJJJGGGIIGIJJIGE>FEE?
@2247489/1
cgagcttcatgatcccctgaaaaatatatcttgaagaactattatttttt
+2247489/1
@@1?DDFFHGFBHGIIIEGGIIIIIIIIIIGIIIIFEIIGGIIIIIIIII
@5889297/1
agcttgtaaaattagttgctatccttctctttgacattgcttgtggtcac
+5889297/1
B@CDDDBDHHFDFJIGIIJJJJJJJIIJJJIJJJJJJIJJJJJJJJIJIJ
@4347331/1
gttgattcctcccaacttaacattaatttttaggcataaattggacagtg
+4347331/1
@@@DDAFFHFFHHGIJJJGIJJJJJJJJJJJJJJJJJJJJJJJJIIJJFH
@2796567/1
ctcgttttctagaatatcttcgacagtcatggaagctagctcctccagtt
+2796567/1
B?@DDFFFHHHHHJJJJJJJJJHIIJIIIJJJJJIJJJJJJJJJJJGHGI
@1233429/1
caaatattcttcgcttttgactcgacaaaaatttaaacacattgcattat
+1233429/1
BC<DDFFFHHHHHJJJJJIJJJJJGIJJJJJJJIJJJJJJJIIJJIJJJJ
@7936592/1
ctcatagtgtcaccggaactcataacaatagattcgattatagagta
+7936592/1
=1:AA===DFFHFIGIGGHIIGGHGIIGGII@FHGGDBFH<GHGD9?
@2797350/1
ctctaaagctatctactcgttatataatcatcattcaaacattgaagcca
+2797350/1
:1:A=DDDHHHGGIIJIJIHGEGGIIIJJIJJGEIIGIJIHIJEIJGGI@
@2798115/1
ctctaacgtctttatagaatgtcaatgttattctaaaaagaagactgcta
+2798115/1
=11ADDFDHFHHHIIIGIHGHIIIGIGIIIIGIEGCHIIIEGGGIGDGHI
@2798116/1
ctctaacgtctttatagaatgtcaatgttattctaaaaagaagactgcta
+2798116/1
@C@FFFBDFHHHHJIIIFHEHFHEIJIIHGIHGIGIIJJJJJJGIJIIJJ
@3321890/1
gaaaaaggtgggaaatgttgactgttgtagctgattaaggggtgtattct
+3321890/1
@@?DADDFCFFHFIHIJIIIEBEEHIIJFHCHJFGIGCHJHJ?@DGIHIJ
@3321891/1
gaaaaaggtgggaaatgttgactgttgtagctgattaaggggtgtattct
+3321891/1
BBCBDFFFAFHGHJJJGIJJJIJJIIJIIGJJJDFHHEHJJI@FFGFHJI
@6396190/1
caaaaatttaaacacattgcattattgatttcgaggaaataatacgaact
+6396190/1
<@7=DD?DHFHBBEGHIBGEF4:FHEC<CEH4FEGG>HGGIB@GH;GBGG
@6396191/1
caaaaatttaaacacattgcattattgatttcgaggaaataatacgaact
+6396191/1
CC@FFFFFHHHHHJJJJJJJJJJJJJIJIIJJJJJJJIJJJJJIJIGJIJ
@6396192/1
caaaaatttaaacacattgcattattgatttcgaggaaataatacgaact
+6396192/1
CCCFFFFFHHHHHJJIJJJJJJJJJJJJJJJJJIJIJJJIIJIJJIIIJI
@6396193/1
caaaaatttaaacacattgcattattgatttcgaggaaataatacgaact
+6396193/1
CCCFFFFFHHHHHJJJJIJJJJIJJJJIIJJIJHIIIJJJJJJJJJJJJJ
@6396194/1
caaaaatttaaacacattgcattattgatttcgaggaaataatacgaact
+6396194/1
CCCFFFFFHHHHHJJJJJJJJJJJJJJIJJJJIJJJJJJJIJJIIIIIGI
@6396195/1
caaaaatttaaacacattgcattattgatttcgaggaaataatacgaact
+6396195/1
CCCFFFFFHHHHHJJJJJJJJJJJJJJIJJJJIJJJJJJJJJJJJJHIJI
@6396196/1
caaaaatttaaacacattgcattattgatttcgaggaaataatacgaact
+6396196/1
CCCFFFFFHHHHHJJJJJJJJJJJJJJJJJJIJIJJJJIJJIJJJIJIJJ
@197505/1
aaagaattatcttttttagagatggagtatcggatggacaatttgaacaa
+197505/1
@;?DDFFFHHHHHJJJJJJJJJJJJJJEGHIHGGGGJBFCD@HHADGBDH
@7413499/1
ccttaatcagctacaacagtcaacatttcccacctttttca
+7413499/1
@@?=:AAD??FF>G:EB?CHF@HFC?<CC<<FG:::ED@DD
@7413500/1
ccttaatcagctacaacagtcaacatttcccacctttttcactcaaccat
+7413500/1
=?@4ADDDBFHBDFFHG;EIGFHGIIHGIIIEIHIIIIIIIIIIIGIIIH
@7413501/1
ccttaatcagctacaacagtcaacatttcccacctttttcactcaaccat
+7413501/1
CCCFFFFFHHHHHJJJJJIIGIJJJJJJJJJJJJJJJJJJJJJJJJIJJJ
@3819361/1
ggaagatcgaagaaagacgccaaacattcggcagccaagaacttgctgga
+3819361/1
@@@FFFF;FHFFD@FEBD:FGHIHEHGIIHGBHBCCHFEGGIIIIIIIII
@3819362/1
ggaagatcgaagaaagacgccaaacattcggcagccaagaacttgctgga
+3819362/1
B7=DFFFFHHGHHJJGIIGGIJJJJJJJJIGJJIJJJDGGGGJJJJIIJJ
@3324174/1
gaaaaataaaaaaaaaaaaataatagttcttcaagatatattcttcaggg
+3324174/1
B@CFFFFFHHHHHJJJJJJIEHHGGGIGHIGHIEGECECCEEHFFDFFFE
@7940281/1
ctcatcccagccctgattcgcaacatataccgagtgtggcgg
+7940281/1
?@;;DDDDH?FHDEGBD@HEGGEHIGHGEGGFE<GC99BGGI
@6398460/1
caaaacatgaccatgatgcactcggccggaccgattcagcccccaccaag
+6398460/1
B@CFDFFFHHHHHJJJJJIIGHJJJJJII>GGIGGJJJJJJJJHHHFFFE
@6398461/1
caaaacatgaccatgatgcactcggccggaccgattcagcccccaccaag
+6398461/1
CCCFFFFDDHHHGGIJFIIIIIJIHJJJJGHIJIHIJJIIJIIHGFFEFB
@715950/1
ataatattgatgattataattaataactagtgcctaataatagtgtatta
+715950/1
@@@DFDFBHADHFGIIFIHIGHIIGHGGGGHGIEHICHIFGGIFIIGGII
@1760498/1
cattggtggcgattggtcaatgttttttcttcgatgtccacgtaggttac
+1760498/1
:1144A=BFFHFHIIIEGGIJJGIIJJJJJJJJIIIGHIIJJHIIJJJJJ
@5390348/1
aaaatcaatttacatattatttttgacttgaataaatttttaaatttaaa
+5390348/1
BC@FFFFDHHHHHIJHIJJJJJJIJJIJJIJJJIJJIJJJJJIJJJJJJI
@6900507/1
caggaattggaggaggagggtacgaaggaactggaggataactgtagacg
+6900507/1
?;?BBDDFFHBHHHIG@GHB<:BGHGEHIJJIJIGIJGCGHJIGHGIGGG
@2801425/1
ctctactctcaagaaatggcctccatgccgagcaagactcccgtcagcgt
+2801425/1
@@@F?;DDHB<CFF@EBEECHIFGIG>CGEBHEGHA;BFGECFHF@@GB;
@2255095/1
cgataaagcgttaccagcgcttgaggaagtaacggcagcactattgacac
+2255095/1
B@@DFFFFHHFHHJJJIIEHJJIHIJJJJCGIJJIIIJCCEFHHIE@HEH
@1238883/1
caaatctacactaacttctcctgatcgagtaaatattgggaaggcactta
+1238883/1
BC@AFFFFHHHHHJJIJJJJJJJJJJJHIHGIJJJJIJJIIIJJJJJJJJ
@716673/1
ataatcatcaatattatctatcgatactgaatgtaattttttatatagtg
+716673/1
CCCFFFFFGHHHHJIJIJJJJJICGIIJIJEHHGIGIJJJJJJJJJIDGG
@6401792/1
caaaactatagacaaaccagaattacaggaaatggataattataggattg
+6401792/1
=1?1BDD?CFDHB?GHGHEGEFHBHGGHGGEG?BGHIIHHIC><DG?FGH
@3328238/1
gaaaaatgacagaaggacagacaagaaacatgataagatatgctgcaacc
+3328238/1
@BCDFEFFGHHHHIJJIIIIEHIJGGIJIJJJEGGIJJJIIJJIJGJJIE
@200350/1
aaagacgccaaacattcggcagccaagaacttgctggatctcttggtcgg
+200350/1
CCCFFFFFHAHHHEGIGDHIJIGIIJGGIIGJIIIFGHGHBEGHIGCHGG
@200530/1
aaagacgttagagaggttcactaaaaaatattaggaatccactacaaggt
+200530/1
@C@DDFFDHGFHHIHIHHHIJJJJJJJJIJJFIJGIIIEGIGIJIIJJI?
@2802084/1
ctctagataaatcgtaatctttcaagggggataaatcaaccgaatttgca
+2802084/1
CCCFFFFFHHHGGIGHIIIIIJJIIIJJJJFHIJJJJIJJJIBHIJJIJJ
@5391976/1
aaaatctacttcaagtgggcagaagttttttccataagccagtcggagaa
+5391976/1
@:;DDDEFDHHHHEH<FGEHGIGIIFHIIJIIHHGIGEIHIJFEGGIGGI
@201409/1
aaagactttgactttttactatttttgtatgcacaaaattcgttctacat
+201409/1
@@<1DDDDHHDHHIFEGHHIIIBHGIG@HDCEHGGGICGGHEGIICGGGG
@3824232/1
ggaaggtttaggtatttgtggtatctgtcgatgttgccagaacgta
+3824232/1
CCCFFFBDHFHH<CGHIECGIHIIJJJJJJJJIJJIIJJIIJJIHI
@5392796/1
aaaatcttgcttcatgattgaaaatttgcaaggtttggaggagttgtact
+5392796/1
@@@DDDFFFHAFFIGIGGHEHIIHGDHEHIGHI?EGECG@GHGIHIGEEG
@1763882/1
catttgctttggtggggaactttgttgttgacgttcatttcgacccgttt
+1763882/1
@@@DFFFFHGGHCFHIJB@FGCHIHHJHIIJCHGIIDIJJJJIIJJI@2=
@719156/1
ataatgcaatgtgtttaaatttttgtcgagtcaaaagcgaagaatatttg
+719156/1
CCCFFFFFHHHFHIJJIJJJJJJJJHJJJJFHIJIIJJIJGGIICHIJJJ
@204306/1
aaagatcacaggtatgatccaagtgaaatatatgaagatgatttattgga
+204306/1
@CCFFFFFHHHHCGHJJJJJJJJHIJJJJJJJJJJIJIIGIJJJIJJIII
@3331301/1
gaaaaattgcaaacattaacgattcgggaaataaaatcggatgaagaccc
+3331301/1
B@@FFFFFHHGHHJGGJJIJJJJJIJJGDFHBHIJJIJJJGIJBHGAEHI
@4865163/1
tggtaaaacatttataactacaatggtcctaaagcaaaaaggagaagacc
+4865163/1
CCCFFFFFGHHHHJJJJJJJJJJJJJJJJJJJJJJJJJJJIJJGIJIJJJ
@2808412/1
ctctcgtcatttcttccgactaaatactgatttaac
+2808412/1
1==B==2=CCFHB?FCEDFGGAFE?DDFGEHGIGGC
@6406700/1
caaaagcaacttcaacaagaggaaggagcgcaactttcttccagttcaca
+6406700/1
@@@;DDEFHHHHFHIJJJEIIIGIJGGIJJJJIJIGGGIJJJGIJIJIIE
@5396623/1
aaaatgtcaaaattttgcaaattatgtggcattttgacatttatgtgaca
+5396623/1
?@1:=AADHHFHFIIIE<FHGEHCHGDHGHIGEHGIGGBBFGIIIDHIGG
@5396624/1
aaaatgtcaaaattttgcaaattatgtggcattttgacatttatgtgaca
+5396624/1
@@?BBDDDFHHHHIIIGDGG>DHIIEHHGBFHGIBGFGHCGHEIA?C@BE
@5397140/1
aaaatgtgacatatataaaggtgaatatataactgacatgtttcatatgt
+5397140/1
C@@FFFDDHHHHHJJIJJJJJFGJIJJJJJIJJIIJJIJJIJIGGIIJIH
@1242071/1
caaatggacaatcgtgtgcgctgataggaggccaccaagaccagatgact
+1242071/1
CCCFFFFFHHHHHJGGEHHIJJJJJJJJJJJIIJJJJJJIJJJJJJJJJJ
@7421923/1
ccttgtagtggattcctaatattttttagtgaacctctctaacgtcttta
+7421923/1
CCCFFDFFFDDBHIGIHGIIIIJJJJJIIGGIJJJJIJJIJJIJGIJJII
@7948738/1
ctccaaaaggtaacatagtagtgctgtataaattttttcttccatcaaag
+7948738/1
CCCFDFFFHGCFDHGIHGIJICGEHIFHIJIHHIIGIJJIIIIIEICG@D
@1769374/1
ccaaaaccgtggaccaccgttggaat
+1769374/1
???ADD?:<22@DEE9BC@<88?E4:
@3829460/1
ggaatattacaataagccgaataaaaatggaaaaaactataaatttttat
+3829460/1
@@@;DDDDHF?<FD>B@EAAHGHHHIIII<FEHIGIEGBGGHE?FEHGGG
@7949377/1
ctccaaaccttgcaaattttcaatcatgaagcaagattttacctgaacaa
+7949377/1
@@@:DDDDHHHBDIGIJJJJJJJIJJJJJIGIJJIJJJJJJIHIIJJIHG
@6407775/1
caaaagcctttaagtacaatatctgctggagattgcaaccacccagacag
+6407775/1
@@?DDDDFAFHBAB4CEGAG>HHICHGEBA8AC<CH@?GHG;FFFGEG@B
@3334799/1
gaaaaccttgataaatggaacgaaattaaacacgctgagaaagctatg
+3334799/1
@<@F<BDDHHG>8<CA<?EFDCFGHGIEHGIIC<DHBFF@@>BGDB?D
@3334812/1
gaaaaccttgtagtggattcctaatattttttagtgaacctctctaacgt
+3334812/1
CCCDFFFEHHHHHGII?EIGHEGJEHGIJJJJJGCFGIIIJJJIJIGHJF
@5399256/1
aaaattagttgctatccttctctttgacattgcttgtggtcacttttcgc
+5399256/1
<<?DADFFFFHGGGGEHGGIIJJICCEHCHHGIIJFFGIIIEEHGGGHGG
@211770/1
aaagctgctaaaaaagcaggaaaagcccagaagaacgttcgactttcact
+211770/1
@@@DDDDFHHFFHIJG@HGIIJIJJGBFD;DG@FF@@?BFGIIIGHIEGC
@211771/1
aaagctgctaaaaaagcaggaaaagcccagaagaacgttcgactttcact
+211771/1
CCCFFFFFHHHHHJJIJJJIJJJJJJGGIJJGIJJGGDHGIIIJIJJJJJ
@1247015/1
caaattcctcttcctcacgaggacactctaataataaatcctgtagaata
+1247015/1
@8?DDFFFHDHHHJIIJJIFJIJJJJIJIIGIIHIJJHGEIIGGHJJICI
@3339945/1
gaaaagcccagaagaacgttcgactttcacttcattctatcggcctttct
+3339945/1
@B@:DDDDGFHGHJJJIIFHIIHIJJJJIJJJJGIGGIIJJJIIIGJJA@
@212855/1
aaaggaaagaaaaaaatgtcaaaattttgcaaattatgtggcattttgac
+212855/1
CC?FFFFFHHHGHJJJJIGHIJJJJJJJJIJIJJJJJIGIJJIJJJJIIJ
@4366658/1
gttgtacccaaacttttcggggtgcaatcttcttttccggaaaatgctcg
+4366658/1
??:BDDBDHFHHFEHIIBDA:F1?=FHHIIGIIIBEDHIHHEBACGEGC@
@4366659/1
gttgtacccaaacttttcggggtgcaatcttcttttccggaaaatgctcg
+4366659/1
BB@ADEFFHHHHHJJJJIHDHIFGIJJIJJJJJJJJJIJJJJJJIGIIJI
@4367206/1
gttgtagctgattaaggggtgtattctatatttcagttaaatttaagagg
+4367206/1
@?@DDFFFHHDFHIJHIJJ@FGHIJIIGIIIIJJJGHGFIHIJJIJJIGI
@4870813/1
tggtgaactgcctttcgtgtggtagtccctcttcg
+4870813/1
@@@DDDDDHFDHFIIIIGG;CFACHABHH@E@EB?
@1250893/1
caaatttctcaagggcacacggcaacaaaaagtgataatggatacaaatt
+1250893/1
CCCFFFFFHHHHHJJIIIGIJJJJJIJIJJGIBGHIIJJJJJJIJJJIIJ
@2262947/1
cgatgacgaataaagtatgtgttcaccaagagaagaaagctatacagtag
+2262947/1
=@;4ADDDDH=<DHB??C<F>EH@DBHEIEHC@F>FHGCHHIGFGDGGDD
@2262948/1
cgatgacgaataaagtatgtgttcaccaagagaagaaagctatacagtag
+2262948/1
BB@ADDFFHHHHHJJFHIJHHHIJJJJJJJJJJJJJJJJIJJJIJJJIIH
@1251101/1
caaatttgaaaaaaccagagacgattttgtcgaagatctctgtgaga
+1251101/1
@@@?DDFFHHFFGGIIIBHIIDGI=@GEHG>D?FGICDGHHFDDE@C
@3342600/1
gaaaagtatcatgagttttgtgattctccgaagaatatgtctcgaaagac
+3342600/1
@@CFFFADHHHGHGIHIJJIJJIIJJJJIJJJJIJJJJJGIIJEBFH@AG
@3342714/1
gaaaagtattatgagaatatgaaatttaaaagaaaatttgaaaagtatca
+3342714/1
=@?D=BADFFHHG>EEBFGEIIIGGIEICHGIAGHI@HIIIFHII?CFHI
@7429599/1
cgaaaactcaattggcgcacattcagcaggttttttaacagtttgaaaac
+7429599/1
@@@DDDDDFHHFFGIBEE:G:BEFIG@EGH:CFHHIGH@@BDFH4=FHI>
@7429600/1
cgaaaactcaattggcgcacattcagcaggttttttaacagtttgaaaac
+7429600/1
@@@FDFFDHBHDHAHBGAA@@BGHIIFFGG8DGHIIEHE@49DHA>FHIE
@5402735/1
aaaatttaacgtttagcagtcttctttttagaataacattgacattctat
+5402735/1
CC@FFFFFHHHHHJJJJIJIIIJJJJJJJHIJJJJJJJJJJJJJJJJJJJ
@5403347/1
aaaatttatagttttttgcatttttattcggcttattgtaatattcctcc
+5403347/1
CC@FFFFFHHHHHJJIIIJIJJJIJJJJJJJJJJJJJIIIIJJJJJJJIJ
@5403579/1
aaaatttcaaattgttcaggtaaaatcttgcttcatgattgaaaatttgc
+5403579/1
@@@FFFFFHHHHHJJJJJIJIIJJJJJJJJJJJIFIIEHIJIJIIIIJIG
@5403977/1
aaaatttctaatattgcgatatttttttatcgatctggcttcaatgtttg
+5403977/1
@<@BDFBDDHAHFFHAECDBFGGGGG@CGDFCGIGHI@HIGGIIIIGGIG
@5403978/1
aaaatttctaatattgcgatatttttttatcgatctggcttcaatgtttg
+5403978/1
CCCFFFFFHHHHHJJJJIIJJJJJJIJJJJJIIIHIJGIIJJGIJJJJJJ
@5911120/1
aggtaatacactattattaggcactagttattaattataatcatcaatat
+5911120/1
=;B4=DDFHHHHHJIGJJJJIHIIJGGHJIIHJJJJJJJIJJJJJIJIII
@1252389/1
caaattttgacatttatgtaacatgtgtgcttaagtggcttaccttctac
+1252389/1
@1?DDDDDDH>CFGIGIIAFIHIDE<CHHGIIIIICBEBBGHIIIIIEGE
@6413548/1
caaaataaaatacggcaaagagaagaaaggccgatagaatgaagtgaaag
+6413548/1
@@<DDFFFGHHHHGGJJJJIIJJJDIJGGGGIIHIGIIJIEIIIHIJIIG
@6414198/1
caaaatacaagaggcaggaagatttatcccccagaagactcccttcaagg
+6414198/1
@@;DDDDDHHHHHIIIII=GEABFHCFFHIIIBCFHCE@DFIIEHG8FGI
@7431235/1
cgaaaagtaaacgtcagtttgcgtttcaatgcatcgataagacgaatggt
+7431235/1
@??DDDDDHHHHFGIII?FHIIIGHIIGIIDDDGGBDHIIIGIBEHHIB<
@7431236/1
cgaaaagtaaacgtcagtttgcgtttcaatgcatcgataagacgaatggt
+7431236/1
CCCDFFFFHHHHGDHHIHIIJIIFHIJJJIJIEIIJHIIJJGHIGIJJJB
@7431379/1
cgaaaagtgaccacaagcaatgtcaaagagaaggatagcaactaatttta
+7431379/1
@@<ADFFDHDHH<GGIIIBFHIFHHIIIFGHGHII@GGFGGIIIIIIIII
@7431380/1
cgaaaagtgaccacaagcaatgtcaaagagaaggatagcaactaatttta
+7431380/1
@@@DFFF?DADF>DHIGGGHIJFGHIJIGEBHGGGDGGFHIIJJJJJJJJ
@3344101/1
gaaaagtttgggtacaacctctatactttgcatcaaataaatgctccctt
+3344101/1
B@@?DDDDHHHHHHIIJJJJJIJJJJJIJJJJIJJJHJJJIJJIIIIJJI
@1257186/1
caacaacagcgtaggcctcaggataggcagcagacagcttctgttaa
+1257186/1
@@@DBFFFHFHFHEGBIEHGJGJJJIC<EDAAFFGGGIGGGGGIIHI
@7959226/1
ctccacaaaaagggaaataaacaaggatgtaagaactatggaggaatatt
+7959226/1
@@@DDFDFHHHGGIIJJJJJJJIIIEHIJJIIIIJJIJJJEGIJJJJIJI
@2266220/1
cgatggtgaactgcctttcgtgtggtagtccctcttcgtgttccatttca
+2266220/1
?@@ADDABFHHBFHIIJIIJJGIJIDCHHIJIHIBHIGHGHH@FFEDI><
@2821101/1
ctcttcctccctggatttcttgaggacatcggagaggctccaaccgaaat
+2821101/1
?@?4=AD>BD?;BB;EBHI??<EBFBABHGG>EA<DC;DA@9?BF6F;A=
@2821359/1
ctcttcgtcactcgcaaatgtagaaggcagattgttaccctccacgggta
+2821359/1
@CCDAEADHHHHHJIJIJJJIIIJIGJJJEIIIJIJGIJJIJJIJJJJHG
@6920596/1
caggtaaaatcttgcttcatgattgaaaatttgcaaggtttggaggagtt
+6920596/1
@CCDDDEDGFFFFIEBGIHHGGFJIIGEFGCGHIGHJIEHIIGIIJGIGI
@6920603/1
caggtaaacagttgtacagtagaggataaaccaattgagcacacttttac
+6920603/1
B@@?DDFFHHHFHGFGGGIEIGJJJJIIJJJHJIJIIHIIJGGIJGHJJJ
@1258883/1
caacaacctcaagcttggggtcaacaacagcccgttccgccacagcaaca
+1258883/1
CCCFFDFFFHHDFIEHGGGIEFHIIJGIJJJJJJFFHHGIJIIJEIJJJJ
@1259026/1
caacaacctcgagcgagacaacagcagtctgctcctcctcaacaacaaca
+1259026/1
C@CFFFFFHHHGGFIJJJJJJIJIJIIGIJIIJJJJJJJIIIIIIIJJIJ
@4876025/1
tgtaaaattagttgctatccttctctttgacattgcttgtggtcactttt
+4876025/1
@CCDFFFFHHGDFGIGGIIIJJIIJIJJJHIBHIDIIIIFHEHJJJJJJJ
@2268234/1
cgattcataaaagtaatataaccttagatttcgaggcaaattgattgatt
+2268234/1
@@<DDDBDHHHHA<CGBDCEHHIGIIHIIIIHHIGIGIIIIIEFFHGHGI
@218129/1
aaagggagcatttatttgatgcaaagtatagaggttgtacccaaactttt
+218129/1
@@CDFFFFGHHHHJJJJJIJJJIJJJFHIIJIJJHIIIJJJJJIJIJJJJ
@7434063/1
cgaaaatgtggatttacaaaatttaaatagggaatatgaaagatttaaaa
+7434063/1
?@1BDD;BBDHD<FHHBAIHG@GIGIIGCHHIBGFEAEGIHIFGGGIIHI
@6921909/1
caggtatatttatcacatcattcgtcgtgtaccacatctcggatcttgct
+6921909/1
BB<DDDFFHHHHHJJJIJJJJJJIHIIHGIIGJJJJJIIJGIGHHGIGFH
@6921910/1
caggtatatttatcacatcattcgtcgtgtaccacatctcggatcttgct
+6921910/1
BCCFDDFFHHHHHJJJJJJJJJJJIIIGGEHIIGJJIJHIGJHIJJJIIH
@6417270/1
caaaatcatgaccaaaaagtgaacagctatcgatacacagtcatagatcc
+6417270/1
@;:BDDDDHHHHHIIIIIIFHIIIIIIIIIIIIIIIIIIIGIIIGIIIII
@1779916/1
ccaaaccttgcaaattttcaatcat
+1779916/1
@@@DBBD??<DDFG<GHIGEGBEG<
@1779917/1
ccaaaccttgcaaattttcaatcatgaagcaagattttacctgaacaatt
+1779917/1
CC@AFFFFHGHHHJJJJJJJJJJJIJJJJJJJJHIJJJJJJJJJJJJJJJ
@1781337/1
ccaaacttttcggggtgcaatcttcttttccggaaaatgctcgaaaactc
+1781337/1
@?<;BBDDDF<?AFI<@1?C@CB::::?DADGDFEAF?9BD=;AEFFFIE
@2268675/1
cgattcgataggtgctttgtctggttaactttagtgggaaggtttagg
+2268675/1
@<<DDBA>DD8C2AFFGI<CHCB@CH?F<BFHF<:?CEFG8?BFG99?
@1782129/1
ccaaagcaaagacgcaataagtgatacaagaaaatatacagactaaagaa
+1782129/1
@@@ADABD>F?CDFBADHE<<2<CAEGF??FFHEDBF@DB>BBGCBBB48
@3348600/1
gaaaatgctcgaaaactcaattggcgcacattcagcaggttttttaacag
+3348600/1
CCCFFFFFHHHHHJJJJJJIJJJJIJIIJJJJJJGHIHIHIIIJJJIJIJ
@7965822/1
ctccagcagatattgtacttaaaggctttt
+7965822/1
CCC@DFFFHDFHHJJHIJIJIJJJI:3<FF
@1262866/1
caacaagctgcaaagactggaaggtggacttcaaataacggaacatgggt
+1262866/1
CCCFFFFFHHHHHJJIJJJJJJJJ9FHGGIJIHJJJJJJJJGGHIIJJJB
@1262868/1
caacaagctgcatggggtagacaacaaactccaccacaggaacctcaagc
+1262868/1
@@@ADDFDHBHHHIIIG8@FHIIIIIIIIIIIIIHIIIIGGFGIGGIIIH
@1262954/1
caacaaggaaagttattgccggttcataaccttctctttggactctcttg
+1262954/1
CCCFFFFFHHHHHHIJJJJJJJFHIJJJJJJJGJJJJIJGEGGIJIJJJF
@734900/1
atacttttcccggtttgttctgaaa
+734900/1
@@@;ADDDFFFFF:CF22A4AA@AH
@2272158/1
cgcaaaggtaaaatcgttctagacatactttatgctcttgacatttcgtt
+2272158/1
@@7BDFDFAFHHHGHGEHEHGGEGDDGHIIIIEGIIGIIGIIGGIIIGHI
@2273613/1
cgcaaatgtagaaggcagattgttaccctccacgggtaaatcct
+2273613/1
@@@:BDBB:ADFD4C:C=:?A3FE?CFFADFG>;@G0?BE@9BD
@2273614/1
cgcaaatgtagaaggcagattgttaccctccacgggtaaatcctgcaagg
+2273614/1
@@@DDFAD?FBBFEGIEIGGIIIIJGEEEGIJJJIE??B<??B<B<?FH=
@2273615/1
cgcaaatgtagaaggcagattgttaccctccacgggtaaatcctgcaagg
+2273615/1
BB@;DDDFDHFGHHIDIIGIIIGJJJJJJJJJIJIG?FGHB@FEGGHIGI
@7437520/1
cgaaagacttcgactttttactatttttgtatgcacaaaattcgttctac
+7437520/1
@?8=D@DDFHHFFIIIIIIGIIIIIIIIIHHGHIIIIIIIIIIIGHIIII
@736897/1
atagaatgtcaatgttattctaaaaagaagactgctaaacgttaaatttt
+736897/1
BCBDFFFFFFHFHIIJIJIJIJJJJJJJJJIIGGIEHIHGEHAFHHIIEG
@736898/1
atagaatgtcaatgttattctaaaaagaagactgctaaacgttaaatttt
+736898/1
CCCFFFFFHHHHHJJJJJIIJJJJJJJJJJJJIIJIJJIJIHIIJIJJJI
@736990/1
atagaattagtggtttttttctaaaatcaatttacatattatttttgact
+736990/1
@B@ADDFFHHHHHEGIJJIIJJJJJJJJJJIJJIJGIIJJIJJJJJJJIJ
@7438598/1
cgaaaggcagttcaccatcgcttgtcatgtgttgaaattccgcgaaattg
+7438598/1
CC@FFFFFHHHHHJJJIIIGJJJJGIJJJJJJIGIJJJJJIJJJIJJIJG
@3840911/1
ggacaatttgaacaagttacaagtgccgaagtacgagctattcgagcagc
+3840911/1
@@<BDD?DHF?FAGHICFHHHEDCHHHGJGIFGCCHIIJEHCBDIJJIJI
@739014/1
atagattcgattatagagtaagagtagccggagtggaagcaactggtact
+739014/1
BB@FFFFFGGHHFJJIGIIIIJIIFHGJIJJBECGHECDFGHIIIIGIHI
@6424918/1
caaaattcgttctacatatgaaacatgtcagttatatattcacctttata
+6424918/1
@@8DDFFFGHFHGIJJJIJJJJJJIJJGHIJHGIJJJJJJJJIJJIJIJJ
@222264/1
aaagtattatgagaatatgaaatttaaaagaaaatttgaaaagtatcatg
+222264/1
B@@DDEFFHHHHGJJJJJJJJIIIJJJJJJIJIIIJJIIHJJJBEGHGGH
@4883890/1
tgtcaaacagaatctagccaaacacacatagtacctctccacaaaaaggg
+4883890/1
@@BFFFFFHHHHHJIIIJJJJJJJJGIJJJJEGIIJJJJJJJJJJJJJIG
@7441582/1
cgaaatgtcaagagcataaagtatgtctagaacgattttacctttgcgcg
+7441582/1
@@1A=BDDHHHHHIIIIIIIIIHIIIIIIIIIIIHIIIIIIIIIIIIIII
@3842666/1
ggacataaaggaaagaaaaaaatgtcaaaattttgcaaattatgtggcat
+3842666/1
@@<DDFFFGHHHHJJJIIJJIIHHIIJJJJJJJJJJJJJIJIJJIIJJJJ
@3352075/1
gaaaatttgaaaagtatcatgagttttgtgattctccgaagaatatgtct
+3352075/1
@@@DDDFFHFHHHJCGHIJJJGHHIIJJJJIIJJJJJJJIHHIJEIGHII
@3352162/1
gaaaatttgcaaggtttggaggagttgtactaatttgtgtaattgaagtt
+3352162/1
@@@BDDDDHFBHFG3AFHDC?F:CCFBAECEGIIIGG?DFHDHGIEGIFG
@2276686/1
cgcaatagctcaaaagggaacaatttttatcgagttattgatttcgagga
+2276686/1
CC@FFFFFHHHHHJJJJIGIIGIJJJJJJJJJHGFHHJJIHIIJJIJJJF
@2276687/1
cgcaatagctcaaaagggaacaatttttgtcgagttattgatttcgagga
+2276687/1
CCCFFFFFHHHHHJJJJJIJJJJJJJJJJIHJIGIIJJJJJJJJJJJJJJ
@3843178/1
ggacattctattaaagtttcatgtggtctacaacataatctaatcaatgt
+3843178/1
B7?DFFFFHHHHHJJJGHIJJJJHJIJHIJJJJJJJJJIJJGIJIIJJJG
@2276806/1
cgcaatattagaaattttcaaatattcttcgcttttgactcgacaaaaat
+2276806/1
@@?ADADDFBCFHIGIIIEHIIIHIIIGIEGGBHII<DGDC?DF@GHIIG
@6426729/1
caaaatttaaatagggaatatgaaagatttaaaatccaggacagtatcca
+6426729/1
@8=?DDEDFHFHHIIIGGIIIIIGIIGIIIIIGGHHCCHIIGGIHHGCHC
@1786070/1
ccaaatcgagggcgccatccacgagccaatcttccgctaccgcgtgttcc
+1786070/1
CCCFFFFFHDHHGIIIIJJJJJGGGHJIJIJHIFG<G>HIJBB<5>3;@C
@1787980/1
ccaaattgctctactctcaagaaatggcctccatgccgagcaagactccc
+1787980/1
@@1DD>B:B<FHFGG>G>FE?EGIHE<EGGEH;E:@<:?6D:DDDAG??F
@1787981/1
ccaaattgctctactctcaagaaatggcctccatgccgagcaagactccc
+1787981/1
C@@FFDFFHBHHHIJIGIJGHJGIHHEHIJJIJJJIJJIIIHGEDGEHGH
@4380080/1
gtttaacttccgagtaataaacgaaagcgtggtctgcacagagtcaa
+4380080/1
?B1ADFFFHHHGHIFHIIJJJIJIJJHGIHGIGHIJIIIJIIJGHJG
@4380139/1
gtttaacttttccagcatttctcttgctgctaattgtttcgccatctttt
+4380139/1
11144=ADFHHBH4<:CAHEHIIIICGHGIGI<CHF?FDGGDHA?90BGH
@2826608/1
ctgaaaaattccgtcggcaagaagttggccgatttgcagactctcagctt
+2826608/1
CC@FFFFFHHHHHIJJIIIIJIJJHIIJJJJJIJJJJJJGIJJJJJIIJJ
@224545/1
aaagtgaccacaagcaatgtcaaagagaaggatagcaactaattttacaa
+224545/1
@@8BADDD?HHHHEBGEHIBF<?4<9CCDA;F>FF?GHICFF9@G>DFH4
@224564/1
aaagtgactcccgaacaagccaatcagaccaacggaacgcccggagcggc
+224564/1
@CCFDFFFHHHHGHIJJJJJJJJJJJJJJJJIJJJJIIGIIIGIJHHFDD
@6428338/1
caaaattttgcaaattatgtggcattttgacatttatgtgacataatttg
+6428338/1
@;@;DDDDFHDHFIIIIIIIIIIIIIIIIIIIIIIIIIIHIIIIIIIIII
@6428339/1
caaaattttgcaaattatgtggcattttgacatttatgtgacataatttg
+6428339/1
@@@;BDDDHDAFHIAGBHIHDHGGIIGIIIGCEHGIGGIFIIIGIGHIIE
@7973485/1
ctccatgccgagcaagactcccgtcagcgtcctccaggagttgctgagcc
+7973485/1
CCCFFFFFGGHHHJJJJJJJJJBBGGIGEBFHGGIIJJ;FCDFGGG@FDE
@3356242/1
gaaacatgtcagttatatattcacctttatatatgtcacattttgtggtt
+3356242/1
<@@DDFFFFHDHD:EAEGIIJJIIIGIHIIIGIJC?AFHHIHIGIDFHGI
@3356243/1
gaaacatgtcagttatatattcacctttatatatgtcacattttgtggtt
+3356243/1
@@<DFD?DCDFDFEIIIJJJGIJIJJG?HHCIGBHHGHIGIIJJJGIFGC
@3356244/1
gaaacatgtcagttatatattcacctttatatatgtcacattttgtggtt
+3356244/1
@@@?DDFFHHHHHIIIIIIIIIIIIIIIIIIIIIIIIIIIIIIIIIIIHI
@3356245/1
gaaacatgtcagttatatattcacctttatatatgtcacattttgtggtt
+3356245/1
@@@FDDFFHDHGDDHEDHDIEFHEHHEEHHIGIHH?EHGICGIJIFHGFH
@3356246/1
gaaacatgtcagttatatattcacctttatatgtcacattttgtggttct
+3356246/1
@@8DDFFDFFBHHIEGGBDIIGIIIIIIIIGIDHHHIIIIIIIIEGHHII
@3356247/1
gaaacatgtcagttatatattcacctttatatgtcacattttgtggttct
+3356247/1
CC@FFFFFHHHHHGIIJJJJJJJJJJJJJJJJJJJJJJJJJJIHIJIJJJ
@5422915/1
aaacataatggttttcgcgcgtaaagtgaccaaagcaaagacgcaataag
+5422915/1
B@C;DDFFGHHHDIJJIJIIIHIJJJFGGIJJJJJIJIJIGIIJJIIGEH
@5424041/1
aaacatgtcagttatatattcacctttatatatgtcacattttgtggttc
+5424041/1
?<@;BBADHFC:AG?:<E>@<<?CAE?FEH@HECHGGIEHGCBB:CD9?F
@744663/1
atagtgtattacctctaaagctatctactcgttatataatcatcattcaa
+744663/1
@B@?DDDEHHHHHJIIJJIJIIJJJJGIIJIEGGHGIIGHIJJHIJJIIJ
@2282983/1
cgcagatggccaccaccattctatgaaatggaacacgaagagggactacc
+2282983/1
@71DDDDDHHDFHIGEGEHEGIIIIGGCHIIHIIIIIHGIIIGGIHIIII
@2284009/1
cgcagctaaatgtgcattaaaacatctgaaaagaagggg
+2284009/1
@@<7;?BAFH?<AEB<AF<CIIBD@ED<BHHI@?FEFHI
@3358980/1
gaaacgctcgtggggagcgatgacgaataaagtatgtgttcaccaag
+3358980/1
@C<DDFFFHHDHHIJGGHIJGGHGJIIIFIIICFHJFHIJJIIJJCH
@7448230/1
cgaacttccatagattcaaatgaagtaaacaacatacgtttttcatttaa
+7448230/1
??;B?DD?FBBDBCCE:AFI>@EH?<EHHEHHBFDDFGEHHIIGGGIIEH
@7448714/1
cgaagaaaaaacattgaccaatcgccaccaatgcttggtgcagctatcca
+7448714/1
?@1=:ADFGDFHBCFHHCBFHGG@EGGHIIGHFHAFCG97DHII@DFGGG
@5926750/1
agtgaaagtcgaacgttcttctgggcttttcctgcttttttagcagcttt
+5926750/1
CCCFFFFFDHHHHIIGIJJJJIJJJJJJJJJJJJJJJJJJJIJJJIJIJI
@228323/1
aaataaacaaggatgtaagaactatggaggaatattacaataagccgaat
+228323/1
@CCFFFFFGFDFHIJIIJIIIIHHGJGIIJIGIIJGIJJHIJGIEGIJIJ
@1273696/1
caacagactggtcccacacaacagactggtcccacacaacagactggtcc
+1273696/1
@@?BD;DEHDFCDFGIGDEEGEH?FGGGH?DGHHGIIIIIDFHEHIGIII
@2287602/1
cgcatattacacatccatttatgcaggacttctatctagtttcccacg
+2287602/1
?@?7?DBDDDDDDDFH??IHBFFDHEHBFDGFFAGGHHCFGHHIIEHA
@749187/1
atatattcttaagttacaatatacaacaacatatctcttgatttttctcg
+749187/1
B@CDDFFFHHHHHIJJJJJJJJJJJJJJJJJJJIJJJJJJJIJJJJJIJG
@1275090/1
caacagctcaatccacctgaggttcagcctcaacccattacacaagaccc
+1275090/1
<;?1B;;=DDB?BFF?<AC:F:3AACHC@EFAFBGFEEFF?<DBDAGDFA
@1275091/1
caacagctcaatccatctgagattcagcctcaacctattccacaagaccc
+1275091/1
@@@ADDFFGHHHGGIJFIIE@DHGIJDHIJCHJJIIJJGIGGJEIIIIBG
@7452408/1
cgaagagactctcagcttcaacgccaaggacttcaacttcgttcagttct
+7452408/1
@@@BAADAHHFFHGIGGGJJIJAGGIJJIDIIJJGIIJJJIHJJJI8BHH
@7452878/1
cgaagagggactaccacacgaaaggcagttcaccatcgcttgtcatgtgt
+7452878/1
?@?:ADDFHFHFGIIGGBGAEIIEGD@EGHIIIIGGIGGGIIEH@FDFHC
@3362859/1
gaaagaaaaaaatgtcaaaattttgcaaattatgtggcattttgacattt
+3362859/1
@1?DDFFFGGGHHIBHDHIIJIJJD?FHIHIEIEF>GHIIGIIGHJJJJJ
@4388145/1
gtttactcttctaatgtcaaacagaatctagccaaacacacatagtacct
+4388145/1
?=?D?BBD<:AD<FBF4?CHGEGHCEHB>FDHIIIIGCHBHGIIIAFHI<
@4388364/1
gtttacttcatttgaatctatggaagttcgtattattcctcgaaatcaat
+4388364/1
@?@DA:ADB8DFH<:C@DF@FCHCHEAHCEDFGH@FH@FBB?CGH;BFHB
@1276304/1
caacagtcaacatttcccacctttttcactcaaccatagctttctcagcg
+1276304/1
B;@DFFFFHHHHHJJJJJJJJJJJJJJJJJJJIIJJJIJJJJGHJJIJII
@1276305/1
caacagtcaacatttcccacctttttcactcaaccatagctttctcagcg
+1276305/1
CCCFDEADHHHHFGBGGGGBEEHIEGHIEH?GIGIE3CFHGIGHEC?49?
@4389537/1
gtttaggatatcttacgttctggcaacatcgacagataccacaaatacct
+4389537/1
@??DB?D;C?FFHEBBEHHGECE?BAFFB>1:?DGD@DGEDFHGFDFHGD
@6441766/1
caaactccaccacaggaacctcaagcttggggtaaaccgcaagtttcaca
+6441766/1
CCCFFFFFHHHHHJGJJJIJJJJIJJJJJIIICFGHIGJJJJJGIJJJIJ
@5933940/1
agttgctatccttctctttgacattgcttgtgg
+5933940/1
??@DA?DDHHFHHIIIIIICAIGHGG4FEHGHG
@3859288/1
ggagatcctgtaacacaaagttctcaacaaccagctcctacatctcaaca
+3859288/1
CCCFFDFFHHHHHJJJJJIJHIIIJJJJJIJJJJJJJJJJJJIJIJIJIJ
@3365643/1
gaaagacgccaaacattcggcagccaagaacttgctggatctcttggtcg
+3365643/1
@C@FFFFDADAFHBD>CGHAAD:F=DGGIDHI@DDH@FIFDHE99BF=CF
@3366068/1
gaaagactttgactttttactatttttgtatgcacaaaattcgttctaca
+3366068/1
@@@?DDD;:BCC?F9AAEE<CCFCEHCCCHH@CCFEFFEFFIEEECAF>D
@3366069/1
gaaagactttgactttttactatttttgtatgcacaaaattcgttctaca
+3366069/1
CC@DFFFFHHHHHJJJJJJJJIJJJJJJHJIJJJJJIJJJJJJIIIIJFG
@7457334/1
cgaaggaagccaagggctcggctgctcatcatgccctc
+7457334/1
@<<BDFEFF@HFHIIIEFGAGGCHE?D9:9<B<9BG3D
@5433156/1
aaacgatggccaactttataaaatgccagtacatcggggataagtttatc
+5433156/1
@;?D<:BDADFHHIIIIIIIIIGHIGBH@FGGCGG?@DGEFGIBBAGHHI
@2293717/1
cgccaattgagttttcgagcattttccggaaaagaagattgcaccccg
+2293717/1
?@<DBDDD>DDAFHI<C@EB?CHIICH@FDGIICEHDBFHGGIGIII@
@2293718/1
cgccaattgagttttcgagcattttccggaaaagaagattgcaccccgaa
+2293718/1
??@ADD;A?BFDFGEACEF<DHGIIHHGAGGGGDBF;DGF@GGICGHGAB
@6445346/1
caaacttttcggggtgcaatcttcttttccggaaaatgctcgaaaactca
+6445346/1
@@@BDFFFHHGHHJCFHIJJJIJJJJJJJJJJJJJJJJIJJJJJGIJJIJ
@6445347/1
caaacttttcggggtgcaatcttcttttccggaaaatgctcgaaaactca
+6445347/1
@@@DDDDDHHFH?E8C82?<CEB?DGFG<@7??DFH49DEHEHHDI>D>C
@7985513/1
ctccgaaggaagccaagggctcggctgctcatcatgccctc
+7985513/1
BCCFFFFFHHHGGJJJJJJIIJGGHCGE3??DD@DBDFG<C
@3863644/1
ggaggagcacaacgtaaaacaatatcgaccacttgtatagcttccgtcgg
+3863644/1
@CC:DBDDHHHHHJHIJIJJJJJJJJJJJJJJJJJJJJJJJJIJJJJJJJ
@755025/1
atattcatcattcaaacattgaagccagatcgataaaaaaatatcgcaat
+755025/1
@BC:BDFFHHHHHJJJIJIJIJJIJJJJIIJJJJIJJJJJJJJJGBGIIJ
@5940132/1
ataaaatacggcaaagagaagaaaggccgatagaatgaagtgaaagtcga
+5940132/1
CCCFFFFFHHHHHJJJJJJJJJJJJJJJJJJIJJJJJJJJHIIHIJFHGI
@239631/1
aaatataataaaaatttatagtttttttgcatttttattcggcttat
+239631/1
=?8:DDAD?DDFF<EFGDAF>A<CHIBGIIIIFIEIDE<D@;DD?FA
@7461418/1
cgaataaagtatgtgttcaccaagagaagaaagctatacagtagtcaa
+7461418/1
??1;DDDBDCAFFEB?><IHICFFFHHIDB9CGCDF<DHGG:C<?BB?
@7461419/1
cgaataaagtatgtgttcaccaagagaagaaagctatacagtagtcaaat
+7461419/1
BC@DFFFFHDHHGGHGIIGIJJJIJIJJIJJJIJIJJJJJJGGHHIJJJJ
@4907226/1
ttaaacacattgcattattgatttcgaggaaataatacgaacttcaatta
+4907226/1
CCCFFFFFHHGHHJJJJJJJJJJJJJJJIJJJJJJJJJJIJJJJIJIIIJ
@1282457/1
caacatttcccacctttttcactcaaccatagctttctcagcgtg
+1282457/1
@=?DDBDD?DFFBEBBEHIGIGDHHGHIG@FHBDDEDFHEBDFI:
@7986442/1
ctccgactggcttatggaaaaaacttctgcccacttgaagtagattttgt
+7986442/1
@@1B;DDDFHFHHHHIIGIIIIIIIIIIIIIIIIIIIIIIIIIIIIIIIH
@2296096/1
cgccagtatacagggagtggcgaaaccaacaaagtattgtaccttgtggg
+2296096/1
CCCFFFDFFFHHHJJGHAFHIIIJJJJGIGDHIIDGIGIGHIJJIJAAGE
@2298241/1
cgccattctcttggctagcttctttgacttgccagtgccaatttcgcgga
+2298241/1
@@@DBDDDBDFH?FD<??CCFBBHI<ACEH<@G9?9E@H?F>GHGDF6D6
@3867715/1
ggagtatcggatggacaatttgaacaagttacaagtgccgaagtacgagc
+3867715/1
@@@ABDDDFF?DFI;@<E<FH<?HEEFE?F?CFG91CDFADFE6DE@B@A
@4398072/1
gtttccgtatagtcgcaaaagggaaccccatgaagta
+4398072/1
111==BD=DBFDAEG8FGF@DDFHDGGHI=FEDBB?D
@4398073/1
gtttccgtatagtcgcaaaagggaaccccatgaagtaatgctaggatgta
+4398073/1
BB@BDEFDHHHHHIJJJJJJJIIJIJJJJJJJJIJBFGGIJJJJJJJJIG
@3868206/1
ggagtcccaaaacatgaccatgatgcactcggccggaccgattcagcccc
+3868206/1
BB@DDFFFHHHHHJJFGIJJGIIIJGIJIIJGIJIIGIGGBGGIJHHHHF
@3868207/1
ggagtcccaaaacatgaccatgatgcactcggccggaccgattcagcccc
+3868207/1
BC@FDFFFHHHHHJJJIJJJIJJJIIJJJJIJJIJIJJJIIEIJIHHHHF
@7462205/1
cgaataccgattctcagccgagctgcccagtttagtggccaactcttcgt
+7462205/1
BCCFFFFFHHHHHIJJJIJIJJJJJJJJIJGIJIJGIIIIJJJJJJJJJH
@3373407/1
gaaaggggcagacaacttcatgtacaaatacctcaccttacaaaataaaa
+3373407/1
@B;DDEFFGHHHHJJJJJJJJJIJJJJJIGGIJJJIGIIGIJHGIJIJJI
@757554/1
atattttcggttataatactcctcaaatgtagcgtactctgagccaggaa
+757554/1
@=;DFFFFHHAF:CBGABEGHH@FBHIEAFECHIFHIIIECHIII@FHBG
@1284917/1
caaccacccagacaggagatcatcgaagatttggagaatattgtggt
+1284917/1
CC@FFFFFHHHHHJJIIJIGGIJJJJIJIJJIJJIJJJJIIIJJIIH
@758495/1
atcaaaaactggagttccttggtgatgctgtgctcgattttcttattacg
+758495/1
CCCFFFFFHHHHGJHIJJJJJJFHJIJJJJIJIJJIIJJJJJJJJIJJII
@1285521/1
caaccagcagtcccacaaagtttcacagttccacaaaacgctgaaaaatt
+1285521/1
@@@DFFFFHHDFHGIGGGIJIGHHIGIHIGIGIHJIEFGGGEHGIIGIJI
@6450001/1
caaagaccaagcagcataagttatcttcattttgagg
+6450001/1
@?@DB;BDDDDDF>DHIICCAD@FHBCH9FDHH@;?:
@6450897/1
caaagacgcaataagtgatacaagaaaatatacagactaaagaaacgctc
+6450897/1
@CCFDFDFHFHHGGGCGFHHIGIGJEHBHGIIJIJCBEGIHIIGHIIJIF
@6450898/1
caaagacgcaataagtgatacaagaaaatatacagactaaagaaacgctc
+6450898/1
C@@FFFFFHHHHHJJEHIJJJJJJJJJJJJJJJIJIIJJJJJIJJJIGII
@6450899/1
caaagacgcaataagtgatacaagaaaatatacagactaagaaacgctcg
+6450899/1
CCCFFFFFHHHHHJJFHIIJJJJJJJJJJJJIJIIJJJJJJJIJJJIJJJ
@2846697/1
ctgaagtaaaagtgtgctccattggtttatcctctactgtacaactgttt
+2846697/1
CC@FFFDDHHHGHIHHJJIJJJJJJJJJIJJGIJJIGJIIIJJJJJJGII
@7991149/1
ctccgggcgttccgttggtctgattggctt
+7991149/1
@C8DDFFDHDHHHE@FBHFGGIGIIIIICH
@3869972/1
ggagtttgttgtctaccccatgcagcttgttgttgagatgtaggagctgg
+3869972/1
@@@ADDFDHHHCHIGEGIIGGCFHGHEHFHBHIGAFFGIHHIEBDGGGII
@3870238/1
ggagttttgcctgttccgtagcagacggccactggcaaagtggatagctg
+3870238/1
@@@FDEFFHHHGFCGGIBGGHIIJJIIIJJJJGIIIIEGGBDEFHGHFIJ
@7464966/1
cgaatgatgtgataaatatacctgcacacacgcatttttaaatttaaaaa
+7464966/1
BB@FFFFDGCFHHGJJGHGIJJJJJJJJJJJIJIJJJJJJJJJJJIJJJI
@7465622/1
cgaatgtcaaacagaatctagccaaacacacatagtacctctccacaaaa
+7465622/1
@@<1DDDDHHHHHIIIIIIIIIIIIIIIIIIIIIIFFHIIIIIIIIIIIH
@7465623/1
cgaatgtcaaacagaatctagccaaacacacatagtacctctccacaaaa
+7465623/1
@@@?DADFGFFFFEHIIIJIJJGIJJJJGGGIJJEDDGBGIIIJJJJIJG
@6950812/1
cataaatgtcaaaatgccacataatttgcaaaattttgacatttttttct
+6950812/1
CCCFFFFFHHHHHJJJJJIJJJDIJJIJJJGIIIIJJJJIIIIJJJJIEI
@3871619/1
ggataacctctctgtcggtagatttccgtgaagtggtccgtgccccttgc
+3871619/1
B<@DFFFFHHHHHJGHIJ@FGHIJJJJJHIGIJFHIFHIGIIJIJJIJJI
@3871634/1
ggataaccttgcaatttggtagtttttctagaggatgatgcgaaaacatg
+3871634/1
B@@FDDDFFHHHGIIIGIIHIJEGIHIIIGHEHIIJIJIJFIJJJJGGIH
@7994071/1
ctccgtgttcgaaggaggataattttcctcggcgatctcctgcttagttt
+7994071/1
CC@FFBDEHHGHHJJIJJJIIJJJJJJJJJIIIJIIIJJJIJJJJJJGHG
@1813443/1
ccaagcttgaggttgttgttgtggagg
+1813443/1
@@@D?DDDBFHHFFH@BFCDFAEHEFC
@7468113/1
cgacaaaaatttaaacacattgcattattgatttcgaggaaataatacga
+7468113/1
??=1ADDDF?FF>FIAEEAAHDHCAHHEHC@EFGFEBFGAFI@GIFGIII
@2851546/1
ctgaatgtaattttttatatagtgccccg
+2851546/1
@CC?DDDFB??FDHIIIEFHEAFHGGE;?
@5947102/1
ataaagtatgtctagaacgattttacctttgcgcgaaaagtgaccacaag
+5947102/1
@CCFFFDFHHHF?GHGHIJIGJIIHIJJJJJJIHGGIJIBBF8CHIIJG;
@5947103/1
ataaagtatgtctagaacgattttacctttgcgcgaaaagtgaccacaag
+5947103/1
CC@FFFDFHHHHHJJJJJJIJJJJJJJJJJJJJJJJJJIJHIIIJJJJJJ
@3379001/1
gaaatacgagtagaagatcccagagtttttgaattttgtgccaaaactac
+3379001/1
@1;BDFFFHHFFDHIGIIIIIIGIIHHIIIIIHIIIIIIGHIIIIBDDDH
@5443242/1
aaactgttcccccacaacagactggtcccccacaacagactggtcccaca
+5443242/1
@CCFFFEFHHHHHJJJJJI@CGHGHHHJIIIGIJJJIFHIJJIHGHGJFI
@4916114/1
ttaataactagtgcctaataatagtgtattacctctaaagctatctactc
+4916114/1
CCCFFFFFHHHHHJJJJJIJJJJJIIHGJJIIJJJJJJJIJJIIIJJIII
@5950553/1
ataaatgtcaaaatttgacataatttgtggacataaaggaaagaaaaaaa
+5950553/1
CCCFFFFFHHFHHIIJIJJJJIJJJJJIJJIIJJJJJJIIJJJJJJJJJJ
@770609/1
atcaaggttttcaaactgttaaaaaacctgctgaatgtgcgccaattgag
+770609/1
CC@FFFFBFHHHHJJJJJJJJJJJJJJJJJJJJJJJJHJJJJJJJIJIII
@247551/1
aaatcttcgatgatctcctgtctgggtggttgca
+247551/1
@@@DFFFBFHHA?ADAAEHHIEIECGHDAGHEGI
@4408727/1
gtttgctgttgttgggcacctttttgctgcccttgtgtgggaccagtctg
+4408727/1
CCCFFFFFHHHHHJJIIIIJJIIJJIJJJJIIJJJIJGHIJIJJJJIIII
@6460109/1
caaagcaaagacgcaataagtgatacaagaaaatatacagactaaagaaa
+6460109/1
@B1BDFFFGHHHHIIJIJIJHHIJJIIJJGJJJJJJJJIJIJJIJJJJIH
@3875832/1
ggatcatgaagctcgcttttcaaattctcgtg
+3875832/1
@@=DDDDDFHFFHIEB@BFHCHGGEGGGE;F3
@8000445/1
ctcctcctcaacaacaacaacccacttggggcagacaaacagctccacaa
+8000445/1
BCCFFFFFHHHHHJIJJIJJJJJJJJJIJJIJJIIJJJJJJJJJJJJJJJ
@8000498/1
ctcctcctccaattcctgcatcttatataccatcatcttctggagtcacc
+8000498/1
CCCFFFFFDHBFFIBGEEFGHIGIGGGGGHIAGHIIEGIIIGGGG@GGGH
@2306117/1
cgccgtttgagaattcatttttaacacagttcttactttaacacattgtg
+2306117/1
?@7ADDDEADB?FGHGGGIIGHGIGGGHGEEBGGIHEGIIBFHHHGHGHG
@1817149/1
ccaagtcctaacgtgttattacaagctttgacaatgtcaaatgccaacga
+1817149/1
?;1ADDDDDDDDDEEEEIIIIIIIIIIIIIIIIEIIFEIIIIIIIIIIID
@3381275/1
gaaatatggacatcaagaaatacttcacatctgttaaaggcaaatatgat
+3381275/1
BB@DFFFFFHHHHJIIJIJGIGIJIHIJIIJJIIJIGHIEEAFGHGIIJJ
@771772/1
atcaatattatctatcgatactgaatgtaattttttatatagtgccccga
+771772/1
CCCFFFFFHHHHHJJJJJIJJJJJJJJIIGIJJJJJJJJJJIIJIJJJIF
@771875/1
atcaatcaatttgcctcgaaatctaaggttatattacttttatgaatcgt
+771875/1
@@@DFFEDFFDFFGIBGADGEEEHFGGGFEGIIIGGGICFEHIGB:?DDG
@5446483/1
aaacttttttcgggtttggaaaaaatttcaaattgttcaggtaaaatctt
+5446483/1
@@1BDFFFGHHHHE;FHFHAGIIIIIIIIIIIFIDDGGGII<FHIIGIII
@5446484/1
aaacttttttcgggtttggaaaaatttcaaattgttcaggtaaaatcttg
+5446484/1
@@CDFFFFHHHHHGCGHBHDHGJJJJJIGIJJJFEHGGHJFHHIJJJJJG
@3383085/1
gaaatcacagagccccgggcccagatggcattcatgcagaaccgattaag
+3383085/1
C@CFFFFFHHGFFGIIHIIIIJJJIGIJFJJJJIJJJGIJJJJJF@CEHH
@3384558/1
gaaatctcggattttcataatgtgttgtgttaaatgataatagatattaa
+3384558/1
@@@DFFFFHHGGHJJJJJJJJJIJIJJJJJJJJJJIJJJJJJJJJJJJJJ
@251786/1
aaatgctcgaaaactcaattggcgcacattcagcaggttttttaacagtt
+251786/1
?B@FFFFFHFHHHJJJGGIGJJJJJEIGIJIJJIIJIBGHIIIJJJJJ@F
@5447673/1
aaagaaacgctcgtggggagcgatgacgaataaag
+5447673/1
@@8BDDDDFHFAH@CED@GF8G??DGDF??BHGGE
@2311359/1
cgcgaaaaccattatgttttactaatttttcaataaagtacactttattt
+2311359/1
BC@FFFFFHHHHHJIIFHIJJJJJJJJJJJJJJJJJJIIIIIJJJJGJJJ
@7482810/1
cgaccttctacggtttatctacattatctccagttaactccacaatttag
+7482810/1
??1BD8D:C:??D<EEAA?BE@B@FC?E4AEEIE<>DD?4??;DD<D@D?
@254953/1
aaattaaacacgctgagaaagctatggttgagtgaaaaaggtgggaaatg
+254953/1
@@@DDFFFHHHHHJJJJJJJJJJJJJIIJIIJGHJJJJIGIBGIIJJJII
@8008641/1
ctccttgttggggttgggggtcttgtgtaatgggttgaggctgaacctca
+8008641/1
@@@DDDDDHFHFH<E@GIII0?;FA?B9BDDAGICH>;DHGHIGEEHFHE
@1822651/1
ccaatcaggtggtgacatcgttcgatgacaaagtgatgggcaatcccatt
+1822651/1
;;?DD?A;F=DF8EFEEEFFFIIF9B?DFFIFFFFFIIFFGGIGEDBCF@
@3386922/1
gaaatgtatcacggattttatcaatcggccattcgaggctggaagccact
+3386922/1
CCCFFFDDHHHHHIHIJJJJJJJJJJJJIJJDIIEGHGDGFB?FDFF9E3
@7484034/1
cgacgaatgatgtgataaatatacctgcacacacgcatttttaaatttaa
+7484034/1
CC@FFFFFHHHHFGHIJJJIHIJJJJJJJJJJJJIJJJIJJIJJJJJJJJ
@3387489/1
gaaatgttgactgttgtagctgattaaggggtgtattctatatttcagtt
+3387489/1
C@CFFFFFHHHHHHIGFHGHHIGIJJJJJJJ<EDGGGIIJJGIJJJJJIG
@1823371/1
ccaatcgccaccaatgcttggtgcagctatccactttgccagtggccgtc
+1823371/1
@@@?DD:DFHDHDHJGEGJJJIIGIIJEIJJJJIJJJJIJIGBFHGIJFA
@777871/1
atcactatatgcctcagctttaaattcgtagtctactcttttttcgtcga
+777871/1
@CCF;DDFHHGGHJIJJIIJJJJJJJJIFHIGHIIIJJJJIJJIJIJJIG
@3387800/1
gaaattaaacacgctgagaaagctatggttgagtgaaaaaggtgggaaa
+3387800/1
?8=DBBDBA?FHDEFB@D>B?EF<F@DD1?8FDGBB?F<;@GD9?:8CC
@8011664/1
ctcgaaagactttgactttttactatttttgtatgcacaaaattcgttct
+8011664/1
BB1ADEFFDHHHHJIJIJJJJIIJJJJJJJJJJJJIJJJJJJJIJIIJJI
@8012087/1
ctcgaaatcaataactcgacaaaaattgttcccttttgagctattgcgat
+8012087/1
@@@DFFFDFHDHHGIHCHG>HIIIIIEHIIIIIIGIIIHIIEHIIIIIII
@8012088/1
ctcgaaatcaataactcgacaaaaattgttcccttttgagctattgcgat
+8012088/1
CCCFFFFFHHHHHJJJJJIJIIJJJJJJHIIJIJJJIIIIGIJJJJJJJI
@8012089/1
ctcgaaatcaataactcgataaaaattgttcccttttgagctattgcgat
+8012089/1
=:1ABDFFHHHHHIJJGGIIGGFGIIJIDHIJFIIAHFHIGEIFICEHGI
@8012090/1
ctcgaaatcaataactcgataaaaattgttcccttttgagctattgcgat
+8012090/1
@?<;ADDD?DDF?FFBBC?DDHIIIEGA<FDHGDGIIBF?FC@GGGIFFG
@8012091/1
ctcgaaatcaataactcgataaaaattgttcccttttgagctattgcgat
+8012091/1
@@<4BDDDFHHBDFEIIIIFHGGHIGIGH?FBCE@FHHIIIIIIGGGH@B
@8012092/1
ctcgaaatcaataactcgataaaaattgttcccttttgagctattgcgat
+8012092/1
BCC;DDFFHHHHGJJJJJIJJJJJJJJJJJJJJJJJJJJJIJIGIJJIII
@8012093/1
ctcgaaatcaataatgcaatgtgtttaa
+8012093/1
?@<1=:ABB:DFD<GEE4AIA<?<AFB9
@8012094/1
ctcgaaatcaataatgcaatgtgtttaaatttttgtcgagtcaaaagcga
+8012094/1
@@@DDDFFFFHHHGHIIHIGBEHCFHHIHHIIIIIGIIBAFHGGGIG<FF
@8012095/1
ctcgaaatcaataatgcaatgtgtttaaatttttgtcgagtcaaaagcga
+8012095/1
CCCFFFFFHHHGGJJIIEIGGFHIHIJJJJJJJJIDHIGHHHIIJJJJIJ
@778372/1
atcacttattgcgtctttgctttggtcactttacgcgcgaaaaccattat
+778372/1
CCCFFFFFHHHHGHJJJJIGJIJIEHHIIJJJIIJJJJJIIIJGHHHHFH
@5450710/1
aaagaaccacaaaatgtgacatatataaaggtgaatatataactgacatg
+5450710/1
CCCFFFFFHHHHHJJJFHHJJJJIJJJJJJIHHHJJJJIGGGIJIIJJJI
@3885306/1
ggcaaagagaagaaaggccgatagaatgaagtgaaagtcgaacg
+3885306/1
?78=:DBDBFDABFGF@GCA:?EHICD>D9:0:BBBDBFHECB?
@5956026/1
ataaattttttcttccatcaaaggctggatatctttttgggtaatgttgc
+5956026/1
=1:ADEFFHHHHGJJJJJJJJJIIIJJJIJJJJJJJJJJIJHIJIIIJJJ
@778894/1
atcactttttgttgccgtgtgcccttgagaaatttgctgcctcaaaaacg
+778894/1
@@<DDDFFHGGDHIIIIHIFEEFGEFBDEEGHDGIGAGGE@F><DF<??6
@5451133/1
aaagaacgatggtttttcatcgccatacataaattatgggcgaccaccag
+5451133/1
@@<;:ADDFHHHACFGGGAHFHIIIJJIIIJHA>DFGI<?B@AGEEC@@@
@4927096/1
ttacgatttatctagagcaactccgacggaagctatacaagtggtcgata
+4927096/1
@@@DDABDH?BDD@FGDEEGGIIIAHGDHFGGGFGHEDGHH?CCFHHACH
@4927097/1
ttacgatttatctagagcaactccgacggaagctatacaagtggtcgata
+4927097/1
CCCFFFFFHHHHHJIIJJJJJJJJJIJJJGIIJIJJIJJJJFGHGGIJJJ
@6967203/1
catcaatattatctatcgatactgaatgtaattttttatatagtgccccg
+6967203/1
@@@AFFFDHHHFFIGGGHIGGGHGCEFFAFBHIIJJIJIIIGHBDFGGE@
@6967204/1
catcaatattatctatcgatactgaatgtaattttttatatagtgccccg
+6967204/1
B@==DDFFHHHHHJJJJJJJJJJJIJJJIIIJJJJJJJJJJJJHIIJJJH
@6967205/1
catcaatattatctatcgatactgaatgtaattttttatatagtgccccg
+6967205/1
CCCFFFFFHHHHHJJJJJJJJJJJJJJJHIJIJJJJJJJJJJJIIIJJJG
@3392058/1
gaaattttcaaatattcttcgcttttga
+3392058/1
@;@1ADDDDFFFFFGCFEDHEEICFI92
@6473878/1
caaataaatgctcccttttcacaatataataaatacatatcatatcatcg
+6473878/1
CCCFFFFFHHHHHJJJJJJJJJJJJJJJJJJJJJJJJJJJJJJJJJJJJI
@3888327/1
ggcaagtcaaagaagctagccaagagaatggcggctcacaagatgtggca
+3888327/1
CCCFFFDEGHHGHJJJJJJJJJJGJIJJJIHGHIG@@@BBD>FDE;CG@>
@8014466/1
ctcgaagaaggaggactggcgacttaccgggctgctatagttcaaaacca
+8014466/1
@CC@DFFFHFHDHICF@FGCHAHIIIIGIGIG<FGGCHGICGEFEEHIII
@1299484/1
caacgatatgtcaaacgacgacattgagcaacttacgtattttctatgtc
+1299484/1
CC@FFFFFHHHHHJJJIIIIJJJJJJJJIJJJJJJIJFIJJJJJJJJJJJ
@1299865/1
caacgatctggtggccaccggaaccggaagatcgaagaaagacgccaaac
+1299865/1
@<?DDDDDDDD<CBHIAGIG@1CEHGGEHBHDGGDGIIII<G@4@BHHED
@1299866/1
caacgatctggttgccaccggaaccggaagatcgaagaaagacgccaaac
+1299866/1
CCCFFFFFFFHHHJJJGIJIGHIIJJJIIHIIFIJIGIIFIIIIIJHHGF
@780037/1
atcagaccaacggaacgcccggagcggctgatatcaccaatcagg
+780037/1
@CCBDFFDHHHGGGHGHEIIGIIIJGG;@F28CH>=D@DA>?E?@
@780990/1
atcagatacgcagaacagttgctgaggctctcagattaggaaaatcgaat
+780990/1
@B1ADDFFGFHHGJJJJJEGIJBHHIJJIIJJJJIIJIJIJJIIIIJGJI
@5961397/1
ataacttattgtaacgatggagaattttttgattcagtgctgattctgca
+5961397/1
CCCFFFFFGGHDDEHIHJJJJJJFHHIJJIJDIIJJEGIFHGGIJIJIJI
@6476398/1
caaatacctaaaccttcccactaaagttaaccagacaaagcacctatcga
+6476398/1
CCCFFFFFHHGHHJJJJJJIJIJJJJGHIIJIIIIHIIGIIJJJJJJJIH
@8017676/1
ctcgaatagctcgtacttcggcacttgtaacttgttcaaattgtccatcc
+8017676/1
@@@DDDBD?FAD68CCBG@EGGAGEI@CFHGGIEDGEAHIGIGGGHEGGI
@6476661/1
caaatacgaactggtccaaatcgagggcgccatccacgagccaatcttcc
+6476661/1
@8=BDFFFDHHHHIFHIIGIIIIHEHGHIIIIDHGGIIIIIIGGGFHEEH
@5453441/1
aaagaagctagccaagagaatggcggctcacaagatg
+5453441/1
@CC;DEFFHHHGGIJJIJJGGJJJIJD?ADFEI?99?
@3396995/1
gaacaatccttcgaggtaacctacgtggacatcgaagaaaaaaacattga
+3396995/1
@CCDFFFFGHHHHIJJ<GHIIJGHJFDG=FGDHGGGFBEGGIJJEI9C=E
@3396996/1
gaacaatccttcgaggtaacctacgtggacatcgaagaaaaaacattgac
+3396996/1
CC@FFFFFHHHHGJJJCGHIJIIJJEHIIJIJJIJGIIJJJJJJJJIIIJ
@1830693/1
ccacaaattatgtcaaattttgacatttatgtaacatgtgtgcttaagtg
+1830693/1
@@@7DDDFGHGHHGGGEHIJJJJGJFIIIIEHGIGIIJIIEGIIJFEGDF
@6974437/1
catccttgtttatttccctttttgtggagaggtactatgtgtgtttggct
+6974437/1
?@?DDEFFHHHDHJIIIJGGIIIIEGGGIGFF?FGIIHJDFFGFGIGIIH
@1830938/1
ccacaacagactggtcccccacaacagactggtcccacacaacagactgg
+1830938/1
@@@?DDDDDAFH?BFFH@;?EHCHIIEGGIGFDFHIIIIEIIGHHGGICG
@2867121/1
ctgagagtctgcaaatcggccaacttcttgccgacggaatttttcagcgt
+2867121/1
@CC@DFFDHFHHHJJJJIJJJGHHDGGHI@EHGGGBG;F6CGII3===A;
@6975262/1
catcgataagacgaatggtaaagctgctaaaaaagcaggaaaagccc
+6975262/1
@@@DFFFFGGHHHIJIGE?FHHIGIFIGIGGIIIDBGFAGIJIIIGH
@6478085/1
caaatagcggaccacaatatagttacgttaaaacagcagctgagattaat
+6478085/1
CCCFFFFFHHHHHIIJJJJJIJIJJJJIIJJJJIJJIJJJIJHIGIJJJG
@260860/1
aaattatcgacttaggagaaggcatggaaatgtatcacggattttatcaa
+260860/1
CCCFFFFFHHHHHJJJIIEHHIJJJJJIIJJJFHIJJJJJIJJJJJJJJJ
@783376/1
atcagctacaacagtcaacatttcccacctttttcactcaaccatagctt
+783376/1
==?44=DDDDDDDIEEIIIIIIIIIIIIIIIIIIIIIIIIIIIIEEDEII
@783377/1
atcagctacaacagtcaacatttcccacctttttcactcaaccatagctt
+783377/1
C@CFFFFFGHHHHJEFIJIJIJJJJJIJJJJGIIJJIJJJJJJJJGJIIJ
@2868238/1
ctgagatgattcgtttctacgggtattttgcgacctgcttttccagg
+2868238/1
@@1ADDDDHADBFFHHBFIIIED<8C>CEGCGD?FHEGIIIHBFFDC
@5963807/1
ataagatatgctgcaacctctactacagtacgcaagaataagattatgga
+5963807/1
CCCBFFFFHHHHHJJJJJJJIIJJJJJJHIIJJIIJJJJIJJJIJJJIIJ
@8019256/1
ctcgacaaaaatttaaacacattgcattattgatttcgaggaaataatac
+8019256/1
@<8ADDDDFHFFHIGIIIIAGHHHGIGIIGGH@GHFGICFFFGEHIAGF@
@8019257/1
ctcgacaaaaatttaaacacattgcattattgatttcgaggaaataatac
+8019257/1
B1=DFFFFHHHHHJJJJJJJJJJJIIIJJJJJIJJJIJJJJJJIJIJIII
@3398273/1
gaacaatttgaaatttttccaaacccgaaaaaagtttatttatcatacac
+3398273/1
@@<DFFFFHHHHHIJJJJJJJIJIIJJIIJJGGGFIIIIJJIIIGIIIJJ
@8019864/1
ctcgacatggagtcccaaaacatgaccatgatgcactcggccggaccgat
+8019864/1
CC@DFFFFHHHHHIJJJJJJJJIJJJJJJJJGJJJJJJJJJJJJIIIJGF
@3894931/1
ggcatgatgagcagccgagcccttggcttccttcggagttttgcctgttc
+3894931/1
CCCFFFFFHHHHHJJJJJJJJJJJJJJJIJIIIJJJHIFHIJJJJJJIJJ
@2325128/1
cgctagcgatctcctgcaagaactgaacaaagttgaagtccttggcgttg
+2325128/1
@@@DDADDF?D:AFBA@GHHEFFFFIIIFFIFC<CFEIDGCBGDD;DFFF
@3895250/1
ggcattcatgcagaaccgattaagaaaggggcagacaacttcatgtacaa
+3895250/1
@@7DDFDFHGHHHBGBHG>A?EEHGGIADHHBHJIHIF?FH>DHEGECHG
@6976325/1
catcgcttgtcatgtgttgaaattccgcgaaattggcactggcaagtcaa
+6976325/1
?@@BDFFFHHHGHFGGGIBHBHHIIIIIIIIIIIIIIIIIIIIIIIIHGI
@7491109/1
cgacgtactatgcccatttagctgcggccagaggcaaagtctacatagaa
+7491109/1
CCC?DFFFHHHHGJJGHIJJJIJJJJJJJJJIJJJIJJJIJJJJJJJIJJ
@1832876/1
ccacaatattctccaaatcttcgatgatctcctgtctgggtggttgcaat
+1832876/1
?88?BBABDDF<BD9ABE:IHEF9F>BFAEDF>DCFGFII1?D6??;BGF
@5966636/1
ataagtgatacaagaaaatatacagactaaagaaacgctcgtggggagcg
+5966636/1
CCCFFDDFHHHHHJJJJJIJJJJIJIJIJJJJJJIJJJJJJIJJJJHIJJ
@1308908/1
caactaattttacaagctatactttgcatagaattagtggtttttttcta
+1308908/1
BCC:DEFFHHHHHJJIJJJJJIIIJFGJJIGEHHIJIIIGEGGEDGHIEI
@5970323/1
ataatatgtaaattgattttagaaaaaaaccactaattctatgcaaagta
+5970323/1
@CCFFFFFHHFHGIJIGHHIGGEEHIGGII=GFBFBHBGHGI@EH8?F?D
@6978701/1
catctatttgccacacactgtcatcgttgtaaagtttgaaggaactatct
+6978701/1
:?14ADFFHHHHHJJIJIJJJJJJJJIJJJIJIJIJJJJJJIFHGIFHIJ
@3899071/1
ggccatctgcgggacatgcacatctcttggagccagccaatgggattgcc
+3899071/1
@@CADADFHGFHH>HEGHEECGGCGGGGHE9DCHHCA6?FGGIIIHAFGI
@8024307/1
ctcgagtacctcaaaatcatgaccaaaaagtgaacagctatcgatacaca
+8024307/1
CCCAFDDDFHHHGJJJIIJJIIJJJJJJJJGGIIIIGJIIJIGEHIJJJJ
@5460825/1
aaagacgcaataagtgatacaagaaaatatacagactaaagaaacgctcg
+5460825/1
C@@DDFFFHHHHHJGIJJJJJIJJJJIIIJGIEHIIIJIIIJGIIDIJJF
@5971253/1
ataatattgatgattataattaataactagtgcctaataatagtgtatta
+5971253/1
C@CFFFFFHFHHHCIGGGIIJIJJJJJJJIJJGGIGHIGGIIIIHGIIIJ
@3404879/1
gaacgatgtcaccacctgattggtgatatcagccgctccgggcgttccgt
+3404879/1
@@C?BDFACDDHHHGHHIHIIIIDEHHIGHHIGGGGIEHHBBHHGGAHE?
@3404880/1
gaacgatgtcaccacctgattggtgatatcagccgctccgggcgttccgt
+3404880/1
CCCDFFFFHHHHHIJJIJHHIJJHHIIJIIJJJIJIJJJIIH@F4@AEB?
@5461801/1
aaagactttgactttttactatttttgtatgcacaaaattcgttctacat
+5461801/1
@@BFFEDFHHHHHJJJJJIEHIGIJJGIJGGAHGHJIGIIGGFHGIIJII
@3405104/1
gaacgattttacctttgcgcgaaaagtgaccacaagcaatgtcaaag
+3405104/1
C@CFFDDFHHHHHJJJJHIIJJJJJJDFDHIJJIHJJJIJIHIIEGH
@3405105/1
gaacgattttacctttgcgcgaaaagtgaccacaagcaatgtcaaag
+3405105/1
CCCFFDFFHHGFHIJJGGBGD@GHIC:?FGIEHDHCGEIBE@DDHJE
@3405106/1
gaacgattttacctttgcgcgaaaagtgaccacaagcaatgtcaaag
+3405106/1
CCCFFDFFHHHHHJJJFJJJJJJJIJHGIIJJJJJIIJJJJGHIJJJ
@3405107/1
gaacgattttacctttgcgcgaaaagtgaccacaagcaatgtcaaag
+3405107/1
CCCFFFFFHHHHHJJJJJIIIEIJIGGGHIIHICHEICHHG=FCGIJ
@267008/1
aaattgttcaggtaaaatcttgcttcatgattgaaaatttgcaaggtttg
+267008/1
B?@DDFDFHHHHFIJJIIJIGIJIJIJIJ>HIIJJJJIIJJJJIGIFHIG
@2872478/1
ctgaggcctacgctgttgttgtggtccacccctttgttgc
+2872478/1
CC@FFFFFHHHFGIJJIIHIJHIJIJJJJJIIG@FGBDDH
@1838576/1
ccacatcttgtgagccgccattctcttggct
+1838576/1
@?@7D:A?DCF?BEBGFIG@DBBHEE@EGII
@1838577/1
ccacatcttgtgagccgccattctcttggctagcttctttgacttgccag
+1838577/1
CCCFFFFFHHAFFIGGGEHAGIGEBFH9FBFFB@<D??FHB9B?D?<D<?
@3901558/1
ggccgatttgcagactctcagcttcaacgccaaggacttcaacttcgttc
+3901558/1
CCCBFFFFHHHHHJJJJJJJJJJJJJJJCGHJJJJJJJJJJJJJJJJJJJ
@3901559/1
ggccgatttgcagactctcagcttcaacgccaaggacttcaactttgttc
+3901559/1
?@@DDDFFHHGDBFBDFBGGGFHGIEGGEGIIEHADDG<GFHCEGIIHEF
@4431505/1
gtttttgaggcagcaaatttctcaagggcacacggcaacaaaaag
+4431505/1
?1=B?D<:DFFBFBFGB?FH>FH?C>BECB;DFFF8GF;28BCCA
@4431506/1
gtttttgaggcagcaaatttctcaagggcacacggcaacaaaaagtgata
+4431506/1
@@@DFFFDHHFHHGGHIJJJEGEHHGIJIIGEGGG>FH=DGBHGH8CGHI
@269488/1
aaatttctcaagggcacacggcaacaaaaagtgataatggatacaaattt
+269488/1
B@;=BDFFHHHHHJIJJJJJJIJJJJJJJJJBGHJJJJJIJJJIJJJIJF
@269489/1
aaatttctcaagggcacacggcaacaaaaagtgataatggatacaaattt
+269489/1
B@@ADDFFHHHGHIJJJJJJJJJJJIJJJJJGHIIJIJJIJJJHIJIJJJ
@4940427/1
ttataagataatgtggaaagaaattagtttattttctagtaatattccga
+4940427/1
B@@ADFFFGHHGGGHGEHIIHIGHHIIHHIGIJIJJIJJGGHIJJJJJII
@2874237/1
ctgaggttcagcctcaacccattacacaagacccccaaccccaacaagga
+2874237/1
@C@DDFDDDFHHHGGIJIJJJGIJIGJGJJJJJJIIIJJJIIJJJJJIJI
@791566/1
atcatgaagctcgcttttcaaattctcgtgacttttctcccctgtttgtt
+791566/1
@C@DDDFFGHGGGIHIGIGGGDHGIEHEGAE;FCFHFD<FHGE;BBF?BF
@791913/1
atcatgccctcgagtacctcaaaatcatgaccaaaaag
+791913/1
=?1AA?BDFDFFDIF@@EHC<<9AF?D????FFFCADD
@7498437/1
cgagaacttccagaaaaaggaaaagaaattttgtgcatgagccaagtact
+7498437/1
@@@F7DDDFFHHHIIJJIGIIJJJGIJJJJJJJIJIIJJJIIIIJJJIJJ
@3406596/1
gaacgttcgactttcacttcattctatcggcctttcttctctttgccgta
+3406596/1
@@@DDADDFDFHFIG?EG@FDHIHGDEHIJIJIGIIJEGHG@DB@GEI?@
@2334140/1
cgcttggaagaatttgtcacctctccatattcctttatcaacattcactt
+2334140/1
B@CFFFFFGHGHHJIGHIIJJJJJJJJIJIJIJJJJJJJJIJJIIIJJIJ
@2334764/1
cgcttttcaaattctcgtgacttttctcccctgttcttaaataaagtgta
+2334764/1
@@7DDDDABDF8CEEFFACEBEHFH?D?CGIE;?@B<G?DEBFE@<:B?F
@6983195/1
catgaagcaagattttacctgaacaatttgaaattttttccaaacccgaa
+6983195/1
@C@FDFFFHHGGHJJJJJJJIGFHIHGHGIJIHGIIDHIIIFBBHIIJGH
@6487401/1
caaatctaataactaagttgcactttggtaaatcacagccttgttctag
+6487401/1
@@@DD8D?FF4AAC@EFFIBDHDHBDH><CCHHEAGEEFGAD??DFBGD
@5976842/1
ataatttatagttttttgcatttttattcggcttattgtaatattcctcc
+5976842/1
?1:=DDDDHHHHHIIIIIIIIIIIIIIIIIIIIIIIIIHIIIIIIIIIII
@6984229/1
catgaatgccatctgggcccggggctctgtgatttcttagtgtcaatagt
+6984229/1
:=14ADFFHHHHHIJJJIJJJJJJJJIGIFHDGIIHGIHIFGHGIJJJIF
@4433673/1
gttttttcttcgatgtccacgtaggttacctcgaaggattgttcgctagc
+4433673/1
?@@=BDDFDBFBDD<AEHBGHEH9CF<CEGGICDHIIIGHGBCH=FIIG=
@8029464/1
ctcgatttggaccagttcgtatttgggagtgatgccgcgacggctcagca
+8029464/1
B@@DDDFFHHHFHGEHIJBFFHC@IIGFH?CG@FHEGHIGGIDHDFDFEE
@6984873/1
catgaccaaaaagtgaacagctatcgatacacagtcatagatccaatcct
+6984873/1
<?@;DDDDFHHFAF?BB@FHDEGIIC;GHGEDD@GHIICFG>FGC3D?BF
@5977976/1
ataattttgactcaacgcgttcaaaatatgaaacaaaatttgcgctgtag
+5977976/1
?@7?DDFDFDFGGIIGBHGAGBGHIBHGGIBGIIIEIGGCHECFGGGIID
@7500971/1
cgagaattcggtttttcagtttctagcgcatttgaaaaattagatgccag
+7500971/1
@;1BDDDFHHHADHIJGIJHHIIIJJJIIJJJJJIIJJJJJJJJJJIIII
@7501051/1
cgagaatttgaaaagcgagcttcatgatcccctgaagaatatatcttgaa
+7501051/1
?@7;AD?DF<:DFH;981@81FFCDFAFHIHI;1?B<?F@FGGDEGFB?D
@7501052/1
cgagaatttgaaaagcgagcttcatgatcccctgaagaatatatcttgaa
+7501052/1
B@@DDFFFHHHHHIGJJIIGJJJJJJJJIJJJJJJGIJIIIJJJJIJJII
@271390/1
aaattttgcaaattatgtggcattttgacatttatgtgacataatttgcg
+271390/1
BB@=DDFFGGHHGJJJJHJJIJJJJJJJJJJJJJIJIIIIJIJFHIJIJI
@272166/1
aaatttttgtcgagtcaaaagcgaagaatatttgaaaatttctaatattg
+272166/1
?B?=DDFFHHHHHJHIJJJJJJIJJIJJJJIJIIIJJJJIJJJJJJJJJI
@1842565/1
ccaccattctatgaaatggaacacgaagagggactaccacacgaaaggca
+1842565/1
CCCFFFFFHHHHHIHIJJJIJJJJJHJJIJJIJJJJJIJJJJJJJJJGGH
@2335849/1
cggaaaagtaacgcccgaacaagccaatcagaccaacggaacgcccggag
+2335849/1
@@@DFFFFFHHHHIJJJIIIJIJJJIJJIGIIJJIIJJHJJJGHIHHFFC
@2336158/1
cggaaaatgctcgaaaactcaattggcgcacattcagcaggttttttaac
+2336158/1
@B@DDFFDFFHHDIIJJHGJJJJIJEEIIGIJJJJIIIIIJDGHIJJEHH
@2336159/1
cggaaaatgctcgaaaactcaattggcgcacattcagcaggttttttaac
+2336159/1
BC@DDFFFHHHHHJJJJJJJJJJJIJJJIJJJJJJJJIJJJFHIJJJJJJ
@6986284/1
catgagttttgtgattctccgaagagtatgtctcgaaagacttcgacttt
+6986284/1
=B1=BDDDHHHHHIJIIIJJJIJJJJEHIIJJJJC<FHADHEGDHEGGII
@2880434/1
ctgatagtagatggtaactgttcaaattcctcttcctcacgaggacactc
+2880434/1
@@@ADDD2CFDFAG:EEGHFHHIIIIFICBA9@FC@<EGEEEFFG9DFEF
@5980181/1
atacaagaaaatatacagactaaagaaacgctcgtggggagcgatg
+5980181/1
@@@D;=D?=C?BDDFHHIIIIIIED@@GFDHGH:0?GHFHBAF6=@
@1319054/1
caactgtttacctgtgtatgataaataaacttttttcgggtttggaaaaa
+1319054/1
?@@?DFDFHHHHGGAF?CHFGGIDHGDHIEHGIIIGHGI6D;BAFDHIII
@1319055/1
caactgtttacctgtgtatgataaataaacttttttcgggtttggaaaaa
+1319055/1
B8?D=ADEHHHHGJGGGIJJJJJJJJJJIHJJJJJJJJJG?DG?HAGHIJ
@1319056/1
caactgtttacctgtgtatgataaataaacttttttcgggtttggaaaaa
+1319056/1
CC@FFFFFHHHHHJIHHIJJJJJJJJJJIIJJJJJJJIJGFHHIIIIJJJ
@1319057/1
caactgtttacctgtgtatgataaataaacttttttcgggtttggaaaaa
+1319057/1
CCCFFFABFDHHHIGCFHHHIJJJGIJIIJIJJJJJJIIHHHGIJGIHII
@276223/1
aacaaagttccccaccaaagcaaatgggtccacatggagatgtaccacaa
+276223/1
@@@DFFAAAFHFFIIEGGIGHGG@HD@DFCCHIIHE@BGD;DHI@FDFH?
@3908243/1
ggcgattggtcaatgttttttcttcgatgtccacgtagg
+3908243/1
@@7=D?DDBFB?FAD?@?FCHHAHHEE9FGFCHCG8?BB
@2881149/1
ctgatatcaccaatcaggtggtgacatcgttcgatgacaaagtgatgggc
+2881149/1
CC@FFFFFGHHHHIGGII@FGGHHIIJJJGIIGJJJJIJJJJGHIJGGIG
@6987108/1
catgattgaaaatttgcaaggtttggaggagttgtactaatttgtgtaat
+6987108/1
CCCDFFFFHHHHHJJJJJJIIHHIJJIIJGIHEHHIFIIIIJJJIIJJGI
@5981964/1
atacactattattaggcactagttattaattataatcatcaatattatct
+5981964/1
CCCFFFFFHHHHHJJJJJJJIJIJJJJJJJJJJJJJJJJJIHIIJJJJII
@5469247/1
aaagcacctatcgaatcgaatattagtag
+5469247/1
@?@ADDDDHHDDHGEHBE<CEF>FD>C<C
@6491611/1
caaatgtagaaggcagattgttaccctccacgggtaaatcctgcaaggat
+6491611/1
BB@DFFFFHGHHHJJIJJJJJJJIIJJJJIJIJH:D?G??FACFB88?@=
@5982272/1
atacagactaaagaaacgctcgtggggagcgatgacgaataaagtatgtg
+5982272/1
CC@FFFFFHHHHHJIHIGHGHGFGIJIIE<FFAGHFHIIJIHIF=DHH=C
@1846488/1
ccacctttttcactcaaccatagctttctcagcgtg
+1846488/1
@7?DFDDDDFBDFBFHFHEBDGE>CCFEDHGHGG8?
@1846489/1
ccacctttttcactcaaccatagctttctcagcgtg
+1846489/1
@@1BDEFFHHABFGGBHEGEGIHGIIIGIGHGGGF:
@1846490/1
ccacctttttcactcaaccatagctttctcagcgtgttt
+1846490/1
@C<DDFFFHHGHFIGIJJJGIHIEHBHHHJGIIIIHGGH
@1846491/1
ccacctttttcactcaaccatagctttctcagcgtgttt
+1846491/1
CCCFFFFFHHHGHJ:EGHJJJIJJJJJJJJJJJJHC8?F
@4947368/1
ttattaggcactagttattaattataatcatcaatattatctatcgatac
+4947368/1
?@?DDDD;CFHHHIFAFHGGFHGIHIGG@BFHGIGGHGIHIIEHHHGGII
@2339405/1
cggaaatctaccgacagagaggttatccttgggggaagaagccaaattgc
+2339405/1
@@@1DDDDHHHHGEGGGGGIIJFHIJJJJJEIJJJEHIIIJJJJJJIJJJ
@1847555/1
ccacgagcgtttctttagtctgtatattttcttgtatcacttattgcgtc
+1847555/1
@@@BDFFFGFHHAFHI4CHHHGHIIGHGIIEHH4DDHEHGIIIIGDHG@D
@6494178/1
caaattatgtggcattttgacatttatgtgacataatttgcgacatttga
+6494178/1
CCCFFFFFGHHHGJIIJJJJJJJJJJJJIIJJJJJJJJJJIJIIJJJJIE
@5471798/1
aaagcgttaccagcgcttgaggaagtaacggcagcactattgacactaag
+5471798/1
@C?FFFFFHHHHHIJJIJJGJJJJJDGIIIJJIIDCGGCGGCEHIIHIID
@5472023/1
aaagctatctactcgttatataatcatcattcaaacattgaagcc
+5472023/1
B@@DDFFFHHHHHJJIJJJJJJJJJJJJJJJJJJJJJJJJJJJJJ
@2340979/1
cggaaccggaagatcgaagaaagacgccaaacat
+2340979/1
@@71BDDDFDFAD<FFEB@8EGEGIIFIGFD9D?
@2340980/1
cggaaccggaagatcgaagaaagacgccaaacattcggcagccaagaact
+2340980/1
@;?BDDFFHHGFHIIIJJDGIGDEDEGEIIGIHHB4=BH@@@CGGEFHHC
@5984403/1
ataccatcatcttctggagtcacccaacaacaacacttcgactacagata
+5984403/1
@@1BDFFFGHHHHJJIJIJJJIJJJGIJJJIJJIJJIEHIJJJJIJJGIJ
@1848607/1
ccacgcaagtacctgctggaacgtttaaatttctgtcatgagaatctctt
+1848607/1
CCCFDFFFHFHHHJIIHJIJIIIFHICHIBFHFIBGEEG<FEGIGGJIGI
@7510711/1
cgagggcatgatgagcagccgagcccttggcttccttcggagttttgcct
+7510711/1
@@@?DFDFHGHHHIIIIGHB@FHHHIEHIIIEIIIIIIGIGIHIDHIIIG
@7510712/1
cgagggcatgatgagcagccgagcccttggcttccttcggagttttgcct
+7510712/1
CC@FFFFFHHHHHJJJJJIJJJJGJJJIGIJJJJJJJIIJHI@FHJIIJJ
@1849930/1
ccacgggtaaatcctggaaggattgccacatcttgtgagccgccattctc
+1849930/1
CCCFFFFDHHHHHJIJEGIIJJJJJJJJJJJJJJJIIIJJJIJJHGIJJJ
@8038031/1
ctcgcttttcaaattctcgtgacttttctcccctgtttgttcttaaataa
+8038031/1
:114BDFFHHHHHJJJJJJIJIJJJJJIBHIJJDEFGIGEHIIIJJJJJJ
@8038032/1
ctcgcttttcaaattctcgtgacttttctcccctgtttgttcttaaataa
+8038032/1
=1:BDFFFHGFFHJJGJGFHIGHHHIJGCFHJJGHGIJCDHHIH@GHIGH
@3417506/1
gaagaagatgaagaagatagttccttcaaactttacaacgatgatagtgt
+3417506/1
B@@DDFFFHGDHHGJIIJJJIJJIGIJJIIIJJJJJIJIJJJJHIGIFIH
@3914567/1
ggctcagcaactcctggaggacgctgacgg
+3914567/1
?<<DDDDDHFHHDHGIIHIF=FGEIIIIIB
@1327614/1
caagaaatggcctccatgccgagcaagactcccgtca
+1327614/1
@;?DDD?DBDB>F>BGF4;C?@1C:FFE>ACBCE?8?
@1327615/1
caagaaatggcctccatgccgagcaagactcccgtcagcgtcctccagga
+1327615/1
@@;DDFDFGFFFHBGGIGGIIIEGIIIIGGIIIG;F@?<F?F<7@F@CH9
@1327616/1
caagaaatggcctccatgccgagcaagactcccgtcagcgtcctccagga
+1327616/1
@@<DDDDD?>FHHGGBH<FGDGGIGGBDHGFGC6DGIGIBHIIGIGGC;=
@1327617/1
caagaaatggcctccatgccgagcaagactcccgtcagcgtcctccagga
+1327617/1
B@BFFFFFHHGHHIJIJIJJJIIIJGHIGJJJIIHIFIFIIIIIIJIIIE
@6499448/1
caaatttctcaagggcacacggcaacaaaaagtgataatggatacaaatt
+6499448/1
@@CFADADHHHHB<CFHHEB@CDF8?FGBAGE0B9DFGHHDIGHI<BB<F
@6499449/1
caaatttctcaagggcacacggcaacaaaaagtgataatggatacaaatt
+6499449/1
@C@DFFFDHHDHGFGIIGIGIGIE@FDHGIGGHEHGIGGCGHFGGCGH@H
@6499450/1
caaatttctcaagggcacacggcaacaaaaagtgataatggatacaaatt
+6499450/1
BC<DFFFFHHHHHJIJJJIJJIJJIJJJIJJJFHIJJIJJIJIIIIJIIJ
@6499665/1
caaatttgaaaaaaccagagacgattttgtcgaagatctctgtgaga
+6499665/1
@C@FFFFFHHHHGJJJJJGIEIJJIJJJGGIJHHIDEGEHEIGGEDC
@6993927/1
catgtacttgccgaaaacttccaaatctcgcctatcaagaggtctgctaa
+6993927/1
CCCFFFFFHHHHHJJJJJJIJJJJJJJJJJJJJJJJJIJJJJHHIJIJJH
@5476039/1
aaaggagctacgaagttaacagatgaaggtatagctgcaccagcatctaa
+5476039/1
C@@DFEFFHHHHFIJGHIJJJIGJJJGII?FIIIJJIJJJJJJJJJJIJG
@804643/1
atccatctgagattcagcctcaacctattccacaagacccccagccccaa
+804643/1
@B;BDDDFFFHFFGGGGHGGDEHGIIIIHIGIIIGIFIGEEIIGGIGIEH
@7513087/1
cgagtagatagctttagaggtaatacactattattaggcactagttatta
+7513087/1
????=DDDHHHHHIJGGGHICGHIJJGJJJJJJJJJJJJJJIJIIIJJJJ
@7513088/1
cgagtagatagctttagaggtaatacactattattaggcactagttatta
+7513088/1
?@??A??;A4CBCCEAC9FCG>H<HDHEIFGEAA9CBCAEFDHGDBFGEI
@5989541/1
atactttatgctcttgacatttcgttaaagaaccacaaaatgtgacatat
+5989541/1
:11=DDFFHFHFHGGHFIGIIJJIJJIIIIIIJIIJJJJIJGBGHEGICF
@5989558/1
atactttattcgtcatcgctccccacgagcgtttctttagtctgtatatt
+5989558/1
@C<DDFFFHHHHHIJGGGIIJJIGIJIE6C:@DH39DHF4==C9==BCEG
@804996/1
atccattatcactttttgttgccgtgtgcccttgagaaatttgctgcctc
+804996/1
CCC?DFFFHHHHHJJJJIIIJJJJJIFGEHIGGGGIGIJGIIGIIGIJJJ
@3420753/1
gaagaatatttgaaaatttctaatattgcgatatttttttatcgatctgg
+3420753/1
@C@FFFBDDHFHHEBHEGHHGD@IHIIEHIGHHHIIIIIIIEGIGIIIGG
@1331632/1
caagaactgaacaaagttgaagtccttggcgttgaagctgagagtctgca
+1331632/1
BC@FDFFFGBHHGIJJHIIJIJHGJJJIGIIGGBGGGGGGIIGIDDGGJJ
@6995680/1
catgttatcacgattcataaaagtaatataaccttagatttcgaggcaaa
+6995680/1
=@1=ADEFHHHHHJJJJJJJJJJHIIJJJJJIIJJJJGJJGHIDGIIJJI
@1332462/1
caagaacttgctggatctcttggtcggaaaagtaacgcccgaacaagcca
+1332462/1
???=BDDDHHBHBEGGGHI>FHHGIFHAFIIGCFABADGAH<@FHIE@CE
@1332463/1
caagaacttgctggatctcttggtcggaaaagtaacgcccgaacaagcca
+1332463/1
@CCFFDFDHGHGHIHIIJJIIJJHHIJIIJIJGHFG@DHGHGFGHHEHGI
@8042373/1
ctcggccggaccgattcagcccccaccaagggaagg
+8042373/1
@@?=DDFDAHHD:D@FG@D<DFIHDHIID@=@FH=1
@8042374/1
ctcggccggaccgattcagcccccaccaagggaagggggcggccccc
+8042374/1
CCCFFFFFHFGHGFFHGGHFHIJJGIJJJCHHJIGGHHDDDD6:BDD
@4952030/1
ttcaaacattgaagccagatcgataaaaaaatatcgcaatattagaaatt
+4952030/1
@C@DFFFFHHGHHJGJJGHIJJJIHGGHIIIJJFIGHIIHIJIIGIJGIJ
@5478945/1
aaaggggcagacaacttcatgtacaaatacctcaccttacaaaataaaat
+5478945/1
<?<D?;0@DD?D;BCBAGHIGI@EGEH@GHEFHII3?0B<?9BB?G99?F
@6504501/1
caacaacaacaacccacttggggcagacaaacagctccacaacagcaaca
+6504501/1
@<?DFDDAHHHHHIIIIIIIIFEDGIIIIIIIIIIIIIIIIIIIHIICII
@6504618/1
caacaacaacccacttggggcagacaaacagctccacaacagcaacatca
+6504618/1
BC1DDFFFHHHHHJJJJIJIJJJIJJJJJJIJJJJIJJJJJJJJJJIJGJ
@2889557/1
ctgattaaggggtgtattctatatttcagttaaatttaagaggcttttaa
+2889557/1
@@@DDDDBD>FH@FFBBFFHGGIIGGHIGGGEHGGHIIIIIGIIIGIIIH
@5991859/1
atagaatgtcaatgttattctaaaaagaagactgctaaacgttaaatttt
+5991859/1
B@CDAFFFDFHHHJIJJIIIIJJJIIJGJIIIJIJJJGEIEHGHIIJGJJ
@7515625/1
cgataaagcgttaccagcgcttgaggaagtaacggcagc
+7515625/1
@C@FFFFEHHAFHIJFEED>GGCGIJAEGCFGGDEG0@1
@1336159/1
caagaagttggccgatttgcagactctcagcttcaacgccaaggacttca
+1336159/1
@B8DDFFDHHHGHJIJJJFJJJIJJJJJJJJIJJJJJGJJJJIIGHJIJJ
@808779/1
atccgatactccatctctaaaaaagataattctttggggtttttgacctt
+808779/1
@C@BDDFDHHHGFEIEHGGIJJIJIHIIJJJJJJJIJJJDHHHIJJJJII
@808780/1
atccgatactccatctctaaaaaagataattctttggggtttttgacctt
+808780/1
CCCFFDDDHGHGHGIGGIICGDHAEFHIEGGHIGGIIFFFHGIIEGIEGG
@6507244/1
caacaacccacttggggcagacaaacagctccacaacagcaacatcaaac
+6507244/1
@@<?DDFDHHHHHIIIGIIDGIGIDHGGGGIIIIIIGIGIIIIFHIIIII
@6507245/1
caacaacccacttggggcagacaaacagctccacaacagcaacatcaaac
+6507245/1
CCCFFFFFHHHHHIJJJJJJJJJIJJJJJJJJJJJEHIIJIJJJJIIHIJ
@3918492/1
ggcttttcctgcttttttagcagctttaccattcgtcttatcgatgcatt
+3918492/1
?@<AD;DDH?FFAGIIII;CC@EGIIIAEHGCEHEDBFHCHF288?BDGH
@6507431/1
caacaacctcaagcttggggtcaacaacagcccgttccgccacagcaaca
+6507431/1
CC@DFFFFHHHHHJJJJJJJGGHIJJJJJIJJJJHGHJJJJJJJJJJIIJ
@6507432/1
caacaacctcaagcttggggtcaacaacagcccgttccgccacagcaaca
+6507432/1
CC@DFFFFHHHHHJJJJJJJHHIJJIJJJIJJJJIJIIJJJJIIIJJJJJ
@6507433/1
caacaacctcaagcttggggtcaaccacaggtttcacaacaacaacctgg
+6507433/1
CCCDFFFFHHHHHJJJJJJJFHIIJJJJJJIDHIIJIIGJJJJJIJJGED
@6507569/1
caacaacctcgagcgagacaacagcagtctgctcctcctcaacaacaaca
+6507569/1
CCCFFFFFHHHFFJJJJJJJIIGHGIJHIIEIIJJIJJHHGGIIIIGIJG
@2891082/1
ctgattcgcaacatataccgagtgtggcgg
+2891082/1
CC@DFFFFHHHHHJJJJJJJJJCFCGGIJJ
@5993022/1
atagaggttgtacccaaacttttcggggtgcaatcttcttttccggaaaa
+5993022/1
@??BFFFDHHHHHJJIJIJJJJJJJJJI?DGGIJIJJIIJJJGIII<GII
@4449150/1
taaacacggcttatcactatgatgttgatttggtaccagataccccgaaa
+4449150/1
@@<DDFFFHHGHDHJIJJBHIHIEIIGIJICCGHEHIGJIJEIJJIIHII
@8048653/1
ctcgtaagtttattattatatctgtctgcatttattacttcaagcaaagc
+8048653/1
@@1AADEFHHHHHJIJJJJIGJIJIIJJJIIIHIJJIJJJJJJIIJJJIJ
@1856546/1
ccactttgccagtggccgtctgctacggaacaggcaaaactccgaaggaa
+1856546/1
@@@FDDFDGHDFBHHIJJDGIJIJJJIIIIJHGHIIIJJJIIJJJJGJJJ
@6510940/1
caacaagaggaaggagcgcaactttcttccagttcacaatcagattcaca
+6510940/1
CCCFFFFFHHGHHIIIIIJJJJJJJIJJJJIJHJJJJJJJJJJGIJJJJJ
@8049797/1
ctcgtagacaattcatatttaaaaagacagtaggaaacaaaaaacgccaa
+8049797/1
B@;DBDDDGGHHHIIIFHJJJIJJJIJJJJHIGIJJIIJJJJJIDGGIJI
@6511376/1
caacaagctgcatggggtagacaacaaactccaccacaggaacctcaagc
+6511376/1
BBCFFFFFHHHHHJJJIGEHIIJJJIIJJJJIJIIIGIGGJGIIJIJIJG
@2891925/1
ctgattgtgaactggaagaaagttgcgctccttcctcttgtt
+2891925/1
CCCDFFFDFHHHHJJEGIGIIICHHIIE1:C3:CG4?9B<:D
@4450672/1
taaaccttcccactaaagttaaccagacaaagcacctatcgaatcgaata
+4450672/1
@CCADEDFGHHHFIIIGIIHHIJJIJJJIJIEGGGHGGIJJJGIGHGG@B
@7000665/1
cattcaaacattgaagccagatcgataaaaaaatatcgcaatattagaaa
+7000665/1
@@<BDDFFHFHHFHGIIJIHGHGGIIIJJJJJICHDBA;FHJJHIIIJJC
@811445/1
atcctaaactcacttttttccgaaaaaatatcgcaatagctcaaaaggga
+811445/1
@C@;DBDDHDHHACGGHIIEHGIGHIHI@??DGGGGGICGHIIG@DHHII
@3923382/1
gggaactttgttgttgacgttcatttcgacccgtttgctgttgttgggca
+3923382/1
@@1ABDDEHFFHDHJGIJJJJJIIJJJGIJDIB@GHHHIGGIFF;FE>CA
@2352422/1
cggagaatcacaaaactcatgatacttttcaaattttcttttaaatttca
+2352422/1
@?@1BDDFDFADHIIGHGIIIIIIGHIIIIIIIIIIIIIIIIGG?FHIHH
@2352423/1
cggagaatcacaaaactcatgatacttttcaaattttcttttaaatttca
+2352423/1
@@@FFFFFHHHHHJJJJJJJJJJJJJJJJJJIGJJJJJJJJJJJFHIJJI
@2352424/1
cggagaatcacaaaactcatgatacttttcaaattttcttttaaatttca
+2352424/1
@@CDD@DBDFDFHIIBCFDHGCGHHIIIIIIIIIIIIEHIIIGIDGIIHG
@2352425/1
cggagaatcacaaaactcatgatacttttcaaattttcttttaaatttca
+2352425/1
B@@?BADDHFHHHJJIGIGIIJIJJIJJJJIIIIJJJJJJJJJJIIJJJI
@5995842/1
atagctttcttctcttggtgaacacatactttattcgtcatcgctcccca
+5995842/1
@@@1?DFFHHHGFHIJIIFDEHHGGIJIGIJIJIGEIHGGGIJJGIJJJI
@290539/1
aacagaatctagccaaacacacatagtacctctccacaaaaagggaaata
+290539/1
CC?DFFFFGHHGGJJJJJIJGIEHIIBHIIIIGIJJJJJIJIJFIJJJII
@4451036/1
taaacgttaaattttaaaagcctcttaaatttaactgaaatatagaatac
+4451036/1
CC@FFDDFHHHHHJJJJJIHIJJJIJIJJJJJJJIIIJJIIJJJJJJIJJ
@4958123/1
ttcaaattgttcaggtaaaatcttgcttcatgattgaaaatttgcaaggt
+4958123/1
BB;DDFFFHHHHHJJFHIJJJHIGJJJGJJJJFIIIJJJJJJIIIJJIJG
@5485142/1
aaagtgatgggcaatcccattggctggctccaagagatgtgcatgtcccg
+5485142/1
@@CDDDFFGFBHHHIJJJJJJIDHIJIIGII>G@CF;DEEFD:BFAHGI:
@5485143/1
aaagtgatgggcaatcccattggctggctccaagagatgtgcatgtcccg
+5485143/1
BB@FDFFFGGHHHJJJJJJJJJJJJJJDDGHGIGBD?FEDHCIIIGHFIH
@4452157/1
taaacttttttcgggtttggaaaaatttcaaattgttcaggtaaaatctt
+4452157/1
@@@DDDDDHHFHH<F22AA:?EEGG@FE@4?B?BD<BDGD9B4BDDBB?B
@3431749/1
gaagccaaattgctctactctcaagaaatggcctccatgccgagcaagac
+3431749/1
@@@DDFFDFHDHHJJIIJIICGHIIBHGIGCGDDFEHEIIIBFFHIGGHI
@295033/1
aacaggcaaaactccgaaggaagccaagggctcggctgctc
+295033/1
C@CFFFFFFHHFFIJIJJJIIIJJJIGGGIIJIGEHHGIG@
@5999465/1
atagtgtattacctctaaagctatctactcgttatataatcatcattcaa
+5999465/1
BC@DDFDFHHHHHIJJJJJJJIJJJJIJJJJIJIIIIIJJJJJJJJJJJJ
@5999466/1
atagtgtattacctctaaagctatctactcgttatataatcatcattcaa
+5999466/1
BCCFDFDFHHHHHJJJJJJJJJJJJJJIJJJIJJJJJJJJJIJJJJJJJJ
@1345642/1
caagagagtccaaagagaaggttatgaaccggcaataactttccttgttg
+1345642/1
@C@FFFFDDFHHHIIGGGIIIAFCHIGGFHG@FBHIIIGIIIGIIIICCD
@5488351/1
aaagtttttaagaaccgtgatggaactctttaggcagcaacattacccaa
+5488351/1
BCCFDFFFHHHHGJIIJGHIJIIBHEHIIJJIJGGHIIIJIIHIJJJJJJ
@5488823/1
aaataaaatacggcaaagagaagaaaggccgatagaatgaagtgaaagtc
+5488823/1
BCCFFFFFHHHHHJJJJJJJJJJJJJJJJJJJJJJJJIIIJJHHJFGJII
@3927933/1
gggactaccacacgaaaggcagttcaccatcgcttgtcatgtgttgaaat
+3927933/1
CC@FFFFFHHHHHJIJJIIIIJGGJGIJJIJJJJJJHIGIGFHHHGDFGH
@1863017/1
ccagaattacaggaaatggataattataggattggatctatgactgtgta
+1863017/1
BC<DDFFFHHHHHGIJJIJIIJJJJIJJJJIJIGIHIJJJJJJJJJIJJJ
@4454593/1
taaagatgttattggctattccacaaaccctcaggaacgtaacgttggat
+4454593/1
CCCFFFFFHHHHHJJJJJJJJJJJJJJJJJJJJJJIJJIHIJJJGIJJIJ
@2897522/1
ctgcaagctggtccacttgtacctatgaggttaagaaaccctgaacctgg
+2897522/1
@@8:DDDDHHHHHIIIIIFHIIIIIIIGIIIIIIIIIIIIIIIIIIIIHE
@816892/1
atcgaacgatgtcaccacctgattggtgatatcagccgctccgggcgttc
+816892/1
@C@FFFFFDHHGHIGIJJJI@FHGEE?CEGFGHGGIJGGGGGIGIDBBE?
@817495/1
atcgaagatttggagaatattgtggtagaccaattgaagttcttttatga
+817495/1
BB@DDFFFHHHHHIJJJIJIJICHIHIIHHGIGHIIIIIHGIJJJIGIII
@4455945/1
taaagcgttaccagcgcttgaggaagtaacggcagcactattgacactaa
+4455945/1
BC@FFFFFHHHHHJJJJJJJIJJJJJHHIJJJIIJHGIGFCFFCFGHIIJ
@4963157/1
ttcaatgtttgaatgatgattatataacgagtagatagctttagaggtaa
+4963157/1
BCCFFFFDHHFFHJIIIGIJIJJJJJJJJJJCGIIJIJJIJJJJJIJBGI
@296507/1
aacagttgtacagtagaggataaaccaatggagcacacttttacttcagc
+296507/1
@@CADDDDFHHHFIIGIIIJGHGGHGI?FFEGGHHAHHIJIIIJIHGGDD
@296692/1
aacagtttgaaaaccttgataaatggaacgaaattaaacacgctgagaaa
+296692/1
?@11BADDHDHHHIGHGHDIIEHIICCFGEHCFGFFIGGGDGGIGGIDHE
@296721/1
aacagtttgatgttgctgttgtggagctgtttgtctgccccaagtgggtt
+296721/1
@<<ADDDDFB?FHIIG@FFDBAFGBEFHGIIFBBDGEHIIIGHG??DF8B
@6001539/1
atataataaaaatttatagttttttgcatttttattcggcttattgtaat
+6001539/1
CCCFFFFFHHHHHJJJJJJFJIJJJJJIJJJJJJJIJJIIIJJJJJHGIJ
@7006595/1
catttatcaaggttttcaaactgttaaaaaaacctgctgaatgtgcgcca
+7006595/1
@@CFFFFFHHHGAFHHIIIJJJJJJJJJGIIGIGIJIGGEFHI<BDFGGG
@2900221/1
ctgcacacacgcatttttaaatttaaaaatttattcaagtcaaaaataat
+2900221/1
@CCFFFEFHGDHHJJJJJGEHJIIGGIJEHHIJIJJJIDDGHGGIGIJIJ
@4964508/1
ttcacaacaacaacctggaacgagacaacagcaccttggtcctccacaac
+4964508/1
@@@DDAEFFHFFHHIBHIJIIIGDGGGIJGFHIJGID@D?DE@FHEIIII
@2900644/1
ctgcaccaagcattggtggcgattggtcaatgttt
+2900644/1
@@<DDDDDDDFDHGII:AEC@1<CFB9:DFHIG@H
@5491437/1
aaataacatacaaaaaatgttgaaactgattttttagcattctagaaggc
+5491437/1
==@4ADDFHHHHHJIJIJJJIJJJJEGIIFIIJJJIIEGEHJJHIGFH>8
@298940/1
aacatgtcagttatatattcacctttatatgtcacattttgtggttcttt
+298940/1
@@@D?DDEHGFBFGEEIIGCHEFHIIJGGIEAEHHHJIJEIIABDDHGBE
@821817/1
atcgagggcgccatccacgagccaatcttccgctaccgcg
+821817/1
:?1A=?AA<DHHHIIII@FHBAHHEGIIGF8DHGEGG4@4
@6522907/1
caacagcaacctggagcgagacaacatcacccttcacctccacaacaaca
+6522907/1
CCCFFFFFHHHHHJIIJJGICFFFGHGGGIIJDHIIJJIJJJJJJJJJIJ
@6522962/1
caacagcaagctcctccgcaacagcaacctggagcgagacaacatcaccc
+6522962/1
CCCFFFFFGHGGHJIGHGHIJJJIIJJJJJJIJJJJJFFHIEIGIJJJJJ
@1867248/1
ccagataccccgaaaaagtttttaagaaccgtgatggaactctttaggca
+1867248/1
CCCFFFFFHHHHHJJJJJHIIJIJJJJJJJJHJJJJJJJJJJJJJJIJIJ
@1867851/1
ccagatcgttgttaaggaacacgcggtagcggaagattggctc
+1867851/1
BC@DFFFFHHHHHIJIJIJIJJGIIGCDGHIIGHHGIIIIIGI
@1868134/1
ccagatggcattcatgcagaaccgattaagaaaggggcagacaacttcat
+1868134/1
@@@DFFFFGHDHHIIIFIEHIIJIJIJIGHHGGJIJJIBHJJJJJJJIII
@2360443/1
cggagttttgcctgttccgtagcagacggccactggcaaagtggatagct
+2360443/1
@@C?BDDFFFGHHGCHEGGHEIFGIIIGHIIDIHIIIIIEHGHGIEHIII
@3435318/1
gaaggatagcaactaattttacaagctatactttgcatagaattagtggt
+3435318/1
;?;;DDDDDBAFF3EDBGIIGHIFH<HIIEHHHH@<BGG<<BFCGH@FGD
@8063894/1
ctcgtggatggcgccctcgatttggaccagttcgtatttgggag
+8063894/1
@@@DDDDDHHFBAEGI<F8:CGI>FDGHDC?FC@6?FHG@FH=C
@823076/1
atcgataagacgaatggtaaagctgctaaaaaagcaggaaaagcccagaa
+823076/1
@@8:ABDDBHFAHHGB<<A:AHHHDF@GHIEII<AGI@AAGGE?CA;B2@
@6525023/1
caacagtcaacatttcccacctttttcactcaaccatagctttctcagcg
+6525023/1
@@@?DEFFHHHHHIJJJIIJIJJIIIJJIJJJJJGIJJJICHGGIJJJFI
@3936956/1
gggcaacaaaggggtggaccacaacaacagcgtaggcctcaggataggca
+3936956/1
@@@1ADFFHHHHHJCGHGIJJJIJJJJJJJJJHIJJJJJJJJIIIIJJJI
@3937097/1
gggcaaccagcagtcccacaaagtttcacagttccacaaaacgctgaaaa
+3937097/1
CCCFFFFFHHHHHIIJJIJJJIJHIIJJJJIIIIJJJIIIIJIJJIJIGI
@8065493/1
ctcgttatataatcatcattcaaacattgaagccagatcgataaaaaaat
+8065493/1
@@?DDFFFHHHHFIJIIIJJIJJJHJJJJIJIJJJIIJIJJJJJJJIJJI
@8065494/1
ctcgttatataatcatcattcaaacattgaagccagatcgataaaaaaat
+8065494/1
@@@7ADDDDHFHBGIDDHHIIGIIHGHIIIIGIIIGHGIDHIIIIIIIID
@8065495/1
ctcgttatataatcatcattcaaacattgaagccagatcgataaaaaaat
+8065495/1
BCCDDFFFHHHGHJJJJIJJJJJJJJIJIJJJJJJJJIJJJJJJJJJJJJ
@2361905/1
cggatattgtgattctatgattttatttgtgaattgtttgttgattcttg
+2361905/1
@@CBDDDFFBF?FHGIHIEHIIIIHGGJIHGGGJJIFHIGHHGHIHHJJD
@3438068/1
gaaggttatgaaccggcaataactttccttgttgtccagaaacgtcatca
+3438068/1
@C@DFDDFHHHHHJJGJGIIJJJIJJJJJIJJJIIJIJJJJJJIFGGIIJ
@7013180/1
ccaaaacatgaccatgatgcactcggccggaccgattcagcccccaccaa
+7013180/1
CC@FFFFFFHGHHJJJJHGIIIGJJEHIIGIGHGGGGHIJF>DHFGFFFC
@7013181/1
ccaaaacatgaccatgatgcactcggccggaccgattcagcccccaccaa
+7013181/1
CCCFFFFFHFHHHJJJJJJJJJJJJIIJJJIJJGBEHIJFJJJJHHFFFD
@7013182/1
ccaaaacatgaccatgatgcactcggccggaccgattcagcccccaccaa
+7013182/1
CCCFFFFFHGGHHJJJIJIJJJJIJIJJJIJJIIIJIJIJJJIIHHFFFD
@6008411/1
atattagaaattttcaaatattcttcgcttttgactcgacaaaaatttaa
+6008411/1
CCCFFEDFDDHHGIIIIEHCIHIBIIGAGHHCG@<CEBGGEHHD@FHFFG
@2364323/1
cggattatcaaaaagcttggagagactatgtcaaatttcgccatctactg
+2364323/1
@@@DDDDDFHHHHJBGGIGIIIJJIJIJJIIIGIJJGIHI0@FHGIEIIJ
@3938623/1
gggcagacaacttcatgtacaaatacctcaccttacaaaataaaatacgg
+3938623/1
CC@FFFFFHHHHHJJJJEHJIJJJIJJJJJIJJJJJJJJJIIJIJJIJII
@824336/1
atcgatactgaatgtaattttttatatagtgccccgatgatatgatatgt
+824336/1
BB@:DDFFHHHHGJGIJJJJJJIIIJJGIHIIJJJIDGHDGIIICIJJJJ
@1358745/1
caagctgcaaaacataaaggagatcctgtaacacaaagttctcaacaacc
+1358745/1
@@7DDFDDHHGHHIIJJJGGGIGDGIIJGHIJJJJJIIGHIJJIJIJIGG
@6010671/1
atattgtgaaaagggagcatttatttgatgcaaagtatagaggttgtacc
+6010671/1
BB@FFFDFHHHHHJJIJIJJJJJJJJJIJJJJJJJGIIJJJJJGHIJJJJ
@7533919/1
cgcaaaggtaaaatcgttctagacatactttatgctcttgacatttcgtt
+7533919/1
@C<DFFFFCFHHHIIIHGGEHIGGIHHIIIIIIIIIIIIIIIIIIIIIHI
@7533920/1
cgcaaaggtaaaatcgttctagacatactttatgctcttgacatttcgtt
+7533920/1
CC@FFFFFCFHHHJIIGIHHIJJJJJJJJJJIJIJJJJJGJJJJJJJJJJ
@3441309/1
gaagtggtccgtgccccttgcggttaccccttctgttgggatgggggccg
+3441309/1
B@CDDEFDHHHFHIJJJHGHIJJIJIJJJJIGHGIIJIJJGIJJJJIHHB
@7535473/1
cgcaaatgtagaaggcagattgttaccctccacgggtaaatcctgcaagg
+7535473/1
@@<DDFFFHHHHGJJIJJIJJJJJJIJJJJJJIJIIFHIIJIJIJJJIJI
@7535474/1
cgcaaatgtagaaggcagattgttaccctccacgggtaaatcctgcaagg
+7535474/1
CCCFFFFFDHHFHJJIJIGEIJHGIJJJJJIEHHIG:@FHIGIGGFEHGI
@3441684/1
gaagttataaggttaacggtataaatgacccaccggccgtgaaaa
+3441684/1
BB@ABDFFHHHHHIIJJJJGHJJJJJIJJJJJJJJJJJJ@;67BF
@5500197/1
aaatatacctgcacacacgcatttttaaatttaaaaatttattcaagtca
+5500197/1
C@@FFFFFFHHHHJJJJJIIJJJJJJIJJJJJIJJJJJIJJJJJIIJIJI
@2366059/1
cggcaacaaaaagtgataatggatacaaatttgactactgtatagctttc
+2366059/1
@@@DBFFFGHHHF<EBGGIIJJIHGIJJJGHJJIJIIJJJIJJJJIJIJI
@2366060/1
cggcaacaaaaagtgataatggatacaaatttgactactgtatagctttc
+2366060/1
CCCFFFFFHHHHGAFFEHJIIJIHJJJJJJIJJIJJGIJJIIJIIJJJJH
@3943171/1
ggggaagaagccaaattgctctactctcaagaaatggcctccatgccgag
+3943171/1
BCCFFFFFHHHHHJJJJIJJJJJJJJJJJJJJJIIJIJJJJJJIIIJJJJ
@5501550/1
aaatatcgcaatattagaaattttcaaatattcttcgcttttgactcgac
+5501550/1
CCCFFFFFHHHGHJJIJJJIJJJJJJJJJJJJJJJIJIJJJJJIJJJGIJ
@5503097/1
aaatatttcaaattgttcaggtaaaatcttgcttcatgattgaaaatttg
+5503097/1
:1=44ADDFFFFFIIEGFIIIIEHIIFEHEHFIIIICGFIIIIIIAGGII
@7538700/1
cgcaataagtgatacaagaaaatatacagactaaagaaacgctcgtgggg
+7538700/1
@CCADFFFH?AFDHHIIGJJIJIIIJJJJJJIIIGIGHIIGHIIDFHDBG
@7538851/1
cgcaatagctcaaaagggaacaatttttatcgagttattgatttcgagga
+7538851/1
CCCFFFFFHHHHHJJJJIJJJJGIJJJJJJJJJJJJJIJJJIJJJIGIJI
@827712/1
atcgccagcgaacaatccttcgaggtaacctacgtggacatcgaagaaaa
+827712/1
CCCDFFFFHHFFHIJJIJGIGHCHI?BCGIIHIJBGGGEHIHIFFCGHIG
@8071413/1
ctctaacgtctttatagaatgtcaatgttattctaaaaagaagactgcta
+8071413/1
@@CBDFDACCFFHGGHGGIIGEGIIIEHI>HGGIGIIJJIIJGGEGHCHG
@2912993/1
ctgccctctacatttgcgagtgacgaagagactctcagcttcaacgccaa
+2912993/1
@@<DFADF?DHHGIGIJIEFFHGGJJJIGGGH@FCHIBHGIIJJIJDFHG
@1363319/1
caaggaggtaaaaagaagaaacaaaaacaacct
+1363319/1
?@?7:D;@DFFB?GII@E:<A?ACGB8C;DFF;
@1363320/1
caaggaggtaaaaagaagaaacaaaaacaacctgaacaacaagctgcaaa
+1363320/1
CC@FABBDAFBHHJJJIIJJJJJJJJIJJIJJIEHIJJ@GGIJIIGIGDG
@1363631/1
caaggataacctctctgtcggtagatttccgtgaag
+1363631/1
CCCFFFFFHHHHHJJJIHIIJ<<@?EFHDIB?C1C?
@1365446/1
caaggatgtaagaactatggaggaatattacaataagccgaataaaaatg
+1365446/1
CC@DFFFFFHHFFIJJJJJJIJJJIJIJJIJJGIJJIIIIGIIIJJJJJJ
@1366119/1
caaggattgccacatcttgtgagcc
+1366119/1
@@@??DDDB<CFBBHG<GHBFC<CE
@1366120/1
caaggattgccacatcttgtgagccgccattctcttggctagcttctttg
+1366120/1
@@8DDFFFFHHGHJJJJJGIGHHIHJJIFGIJIJJJAEGGIDHDHGGHH<
@6533040/1
caaccaattatcgtgaggatcaaattttgtagctatcataaactctccta
+6533040/1
@@@ABDDDFHAHFGH>@F3F<:CH@FEHACG>F@99:CDADHHICC?GEG
@5504139/1
aaatcacccattagagaactcttggaactcgaaccagaaacagcaaaatt
+5504139/1
C@CFFFFFHHHHHJJJJJJJJJJJJJJIJJJJJJJIJJJJJJJJJIJJJJ
@2916016/1
ctgccttctacatttgcgagtgacgaagagactctcagcttcaacgccaa
+2916016/1
@@71BDDDFHDFDHGBAHIICECD7GGGI>HHGFB@GGEGIIIGGB:FHI
@2916017/1
ctgccttctacatttgcgagtgacgaagagttggccactaaactgggcag
+2916017/1
B@;DDFFFHHHHHJJIIIHIEDHHHJGGIGIJGEHIGIJJGIIJJGIIII
@3947453/1
gggggaccagtctgttgtgggggaacagtttgatgttgctgttgtggagc
+3947453/1
@C7DDDFFHHHHHIFHICFHJGIAEHIEGHGGFGCIIIEGGGIGIIIIEG
@1368336/1
caagggctcggctgctcatcatgccctcgagtacc
+1368336/1
?@@=ADDDHFHAC@GFG?CEEEBGHHCCD@:08?F
@3950815/1
ggggtgcaatcttcttttccggaaaatgctcgaaaactcaattggcgcac
+3950815/1
BB@?BDFFHHHHHJJJJIJJJJGJJJJJJJJJIJJGIFIJJJIJJJIJIJ
@3951892/1
ggggtttttgacctttattagactcataaaagaacttcaattggtctacc
+3951892/1
=@B14@DFHHHHHIIJJJIJJJJIJIJJJJJIIIJJJJJJJJJJJJJJJI
@4476190/1
taacgtctttatagaatgtcaatgttattctaaaaagaagactgctaaac
+4476190/1
?@@;;BDDAFD?DBEEHBHHHIDG:FHBFB?ADHDFGCHADHIICHGIGB
@4476191/1
taacgtctttatagaatgtcaatgttattctaaaaagaagactgctaaac
+4476191/1
CCCFFFFFHHFHFGEIGGFHHJJJIJGIJIIIJJJIIIIGJJIJIJJJJI
@1371240/1
caaggttttcaaactgttaaaaaacctgctgaatgtgcgccaattgagtt
+1371240/1
CC@DFDDDFHHHGGHEIIFIIJJGGGIIGIGGI@G?CFFIIGJJGJIIDH
@1371243/1
caaggttttcaatagggcattctaacatgtcaaaattaaatcaatatggc
+1371243/1
@<<AD2=BDAFHDGHGIBIIGIIHIGIIGIIIGHEGGIIGIGGHIGGGCE
@1371244/1
caaggttttcaatagggcattctaacatgtcaaaattaaatcaatatggc
+1371244/1
@C@=DADFHHHFDGGIJIJJJJIIIJJIJIGJJJJJIJJIJJGGHGIIJI
@7023521/1
ccaaacattcggcagccaagaacttgctggatctcttggtcggaaaagtg
+7023521/1
@@@DBFFDHH?FHIHIIIIGGGHIJIJIIIJFIEHIGIIHHIIIGGGBFG
@7023522/1
ccaaacattcggcagccaagaacttgctggatctcttggtcggaaaagtg
+7023522/1
@@C:DDDDFHHFFGGIIIIEIGIIIIIIIIIIIIIIIIIIIIGFGICG@A
@7543554/1
cgcacttgcagtcccaatatcaaactacaggcagtgttaacgattatacg
+7543554/1
@@<BDADDHHDHDGHGHHEFHHIIIIIIIIIC@GDEHGIIGIIIIIGII>
@4979926/1
ttcatatttattgcaagccacgacccatgcgtcgtatttccctaaccacc
+4979926/1
?@?7BDDDHHHFAE?CCGHHEDGGAD?G@CGHHI?DHIIG<FHGDGDAA@
@7024460/1
ccaaaccttgcaaattttcaatcatgaagcaagattttacctgaacaatt
+7024460/1
@@@?DDDBHFHHFGBFGGECHEHBHEEGCEGIGEGGGHIGGHEIGII@GG
@7024461/1
ccaaaccttgcaaattttcaatcatgaagcaagattttacctgaacaatt
+7024461/1
@@@FFFFFFDDDFGGJIJEIJGHIIJJFJEGBFHIIFIIJIIJFHGGGII
@7024462/1
ccaaaccttgcaaattttcaatcatgaagcaagattttacctgaacaatt
+7024462/1
BCCBDFFFHHGGHGIJJJIJJJJJJJIJJGJIIIJJJJJJJJIJIIGGIJ
@4477373/1
taactcttacacaccaaatagaacgacgctatcatatcaaaaactggagt
+4477373/1
BBCDFFFFHHHHHJJJJJJJJJJJJJJJJJJIJJJIIJIJJIJJIIHIJH
@5511753/1
aaatgctcgaaaactcaattggcgcacattcagcaggttttttaacagtt
+5511753/1
CCCFFFFFHHHHHJJJJJJJJJJJJJJJJJJIJIJJFGIIJJJIIGJJGG
@6024909/1
atcaagtcttggctactcattttgattctaataaatacaaagtttatcaa
+6024909/1
@@@DDD;DF>FDABGFGEHGGE@>?HBH@EHHHIICGHIIII9CHCHDGF
@5512106/1
aaatggaacacgaagagggactaccacacgaaaggcagttcaccatcgct
+5512106/1
<<:1BDDDFFFFFE?GFAEGFEII@@FFFDFG@DFBCFFIFIIIIIECBF
@4479328/1
taagaaagaaagtgtgcacgatgcatttgtttattcagatttacagcaat
+4479328/1
@?<DDDDDFHHFHEIGEBDC:F?GAHHHIGCHGFEHCD<DGGIE@?<@?F
@832365/1
atcgggttctgctaagtggtaagtagaaggtaagccacttaagcacacat
+832365/1
?@84=@BDBHGHDHIJGHJAEHIIEEDEBFIGGJGIJIECDBGHGIJJGG
@1372343/1
caagtacctgctggaacgtttaaatttctgtcatgagaatctcttggatt
+1372343/1
@@@FDEFFHHGHHIBGIIFGHGGIGIJIJECEGGBHECGFGHIGGG@GGI
@313433/1
aacgattttacctttgcgcgaaaagtgaccacaagcaatgtcaaagagaa
+313433/1
BC?DDFFFHHHHHJJJIJJJJJIJJFHGIJJJJIJJJJJJIHIJJIJJGH
@2920443/1
ctgcggtacacttggcaatacggtaattgcgtccaatccctttaaacaaa
+2920443/1
CCCFFFDDFHHGHJJIIJJJJJJGHIJJJJJIHIIGJIJJJJJJJJJJJI
@4982604/1
ttcatgtacaaatacctcaccttacaaaataaaatacggcaaagaga
+4982604/1
BC@;DDDFHHHHHIJJJJJJJJJIJJJIIJJJJIIIJJGGEHGHHIJ
@314915/1
aacgctttatcgggttctgctaagtggtaagtagaaggtaagccacttaa
+314915/1
CCCFFD?ADHHDDEIGGHGGEHIIEECCEFHHGHJIGGFFHIIIIJDHHJ
@6027667/1
atcaatttgcctcgaaatctaaggttatattacttttatgaatcgtgata
+6027667/1
@?@DDEFFHHHHGG@BHACEHGEAFHBHEEHCDFHIJGHE:C?9?D::BD
@6541777/1
caaccgaatttgcaaatttgactttcactttatatattttctctctattt
+6541777/1
@@@DDA88<?F84A?A<<C?<<CHHECBEHCAHHG<D>GFH@BGDFDFGI
@4486168/1
taagtagaaggtaagccacttaagcacacatgttacataaatgtcaa
+4486168/1
??<==D2?:C:2A<A3EEFC@FDA>DFEFECEEEICDFFIIIFD@A<
@3454452/1
gaatggcggctcacaagatgtggcaatccttgcaggatttacccgtggag
+3454452/1
@@@DDDDDFFF<C??G;:<B?DEAHHDCGGICGHGIIEFI@DHH<@FAGH
@6543678/1
caacctggaacgagacaacagcaccctggtcctccacaacagcaagctcc
+6543678/1
@@@FFFFFGHHHHHIJIJGIJJJJJJEIGGGHGGGIJIGIIJJJIJIJJJ
@6548120/1
caacgatatgtcaaacgacgacattgagcaacttacgtattttctatgtc
+6548120/1
C@@FFFFFHHHHHJJJIIJJJJIJJIJJIIJJJJJIJFHIJJJJJJJJJI
@5519262/1
aaattactcatagtgtcacgggaactcataacaatagattcgattat
+5519262/1
@C@FFFFFHHHHHGHGIFEHIJJIJJJJJJJJIJJJJIIJJIIJIJJ
@6548481/1
caacgatctggtggccaccggaaccggaagatcgaagaaagacgccaaac
+6548481/1
@@1BDBDDFDDAFGBH>GCHIHGGEGEFAGHIBBH@DGGGD>;GEHAEEE
@5519774/1
aaattagttgctatccttctctttgacattgcttgtggtcacttttcgcg
+5519774/1
@@@ADDEEHHGHFIIIJJIGIJJIJIJIIHJIJJIHHIHIGIIJJIJIFG
@7030658/1
ccaaatctacactaacttctcctgatcgagt
+7030658/1
?<??;;D4BDFDDG;<CFIH>E:<A4AE2<9
@7030872/1
ccaaatcttcgatgatctcctgtctgggtggttgcaatctccagcagata
+7030872/1
@@@DDB==DFH=<?<@GHIG@FHGGGI;CAG:?:DGFH<9B3DD;DDH<F
@319086/1
aacgttccagcaggtacttgcgtggacacgcatattacacatccatttat
+319086/1
@C@FFFFFHFAFHEFGFIGIIIIFIDEBCGHIIGDDFHIIIGGIIGGBHE
@3460081/1
gaattgtgtacaatagaagataatcagacaattaatagaaaaatgac
+3460081/1
:<?44ADDCFHHHJJJIJGHIJJJJJIIJJJJJJJJJJJJJJJJJIJ
@6031093/1
atcacgattcataaaagtaatataac
+6031093/1
;@<DD=D?F?BB<?C<EH@HGGABHH
@3962243/1
ggtaaagctgctaaaaaagcaggaaaagcccagaagaacgttcgactttc
+3962243/1
BB==DDFFHHHHHJJIJJJJIJJJJJJJJJJIJIJJJJJJHJIJJGHIIJ
@2389877/1
cggctttcgggttgttgtaaatggcgtacttggccatatccaaatcatcg
+2389877/1
@@@<DDFFFHFDDEGGBDHHIFDGHA8CAGHIJFHHIJJGIEHHGIEDFC
@3462524/1
gacaaaaatttaaacacattgcattattgatttcgaggaaataatacgaa
+3462524/1
CCCFFFFFHHHHHJJJJJJJIJJJJJJJJIIJJJJJJGJJJJIJJJIJJF
@7032498/1
ccaaattgctctactctcaagaaatggcctccatgccgagcaagactccc
+7032498/1
CCCAFFFFHHGHHJIIJJJJJJJJJJIIJJIJJJIJJJGJJJJIJJJJJI
@2926793/1
ctgctcacacgcatttttaaatttaaaaatttattcaa
+2926793/1
=??D42=ADDCD?<@EEIADFEIEIICDCECEEI@BD?
@3964638/1
ggtaagtagaaggtaagccacttaagcacacatgttacataaatgtcaaa
+3964638/1
@CBFFFEFHHHHHCFHHIJJJJJJJJIJJJJJIJIIIJJJJJJJIHGGGI
@4493071/1
taatcatcaatattatctatcgatactgaatgtaattttttatatagtgc
+4493071/1
@@@=DDFFHHHHHJJJJJEHHGHGIJIJJJIJEHIIIDIJIJJJIJIDGH
@6037051/1
atcagctacaacagtcaacatttcccacctttttcactcaaccatagctt
+6037051/1
@==BAEEFHGHHHIEGGHIGIJJJJJJJJJJJJJJJJJJJJJJJIJIJJI
@6037052/1
atcagctacaacagtcaacatttcccacctttttcactcaaccatagctt
+6037052/1
CBCFFFFFHHHHHIGHIJJIJJJJJJIJJJJJJJJJJJJJJJJJJJJIJJ
@6037053/1
atcagctacaacagtcaacatttcccacctttttcactcaaccatagctt
+6037053/1
CC@DFFFFHHHHHJHIJJJIJIJJJJJJJJJJJJJJJJJJIJJJIJJIIJ
@4988544/1
ttccaatgcccgaggagaccgaacctcggacgcgaaggccgacccatcgg
+4988544/1
CCCFFFFFGHHHHJJIJJJJJJJJJJJJJJJJJHHFDDDDDDDDDDDDDD
@4989725/1
ttccacagtaactctaactctccttccatcagccaatttttctggtttgc
+4989725/1
CCCDFFFFHHHHHJJJJHIJIJJJJJJJIJJIJIJEHIJJJJJJJIJJIJ
@3467460/1
gacaacttcatgtacaaatacctcaccttacaaaataaaatacggcaaag
+3467460/1
==:DBDDDD<F?DGHHGFHHHHGHIIIIIFIIGIEHGGIIHGGIDEHEIE
@3467461/1
gacaacttcatgtacaaatacctcaccttacaaaataaaatacggcaaag
+3467461/1
CCCDDFFFDHHHHIIJJJJFJJJIJJJJJJJJJJIJIIHIIIHGJEHJII
@2396739/1
cgggagtcacttttccgaccaagagatccagcaagttcttggctgccgaa
+2396739/1
@@@@AD;BFDFFHCGI:@DH:FF@>1CDGG9?DAB?D>D>DFG>DBH@;8
@2396776/1
cgggagtcttgctcggcatggaggccatttcttgagagtagagcaatttg
+2396776/1
@@CFFFDEFHFAHIJJDGIGIFHIIJJJJJJGIIFHGIDGFHIJJJJJJI
@2929754/1
ctgctgatggttttcttaactggagagttaattggaagtcgaagatgaca
+2929754/1
CC@DFFDDHH:DFIBHHFHIJJJGI?FCHIIIJIIGIJFHGIIIIGGIIJ
@2930399/1
ctgctgcctatcctgaggcctacgctgttgttgtgg
+2930399/1
@@1DDDDDHFHGDHEH@HIHHIIIIIIIIIIIIIGH
@325899/1
aacttcttctagaactgggcaaatttggaatttcataaacaactcttaac
+325899/1
1?=B=:BBBHDHDGGHEHFIGCFHIFGCEHGGGIGHEHIGCHICHIIIII
@7556985/1
cgccaattgagttttcgagcattttccggaaaagaagattgcaccccgaa
+7556985/1
??<?D@BD>A?<CEE?EE3@?BFDFCFEDDADBDDDECEAEDD@3BADAA
@7556986/1
cgccaattgagttttcgagcattttccggaaaagaagattgcaccccgaa
+7556986/1
@@7=ADDDD?FDHHIIIIIIGIIIIIIHIGIIIGIGEEHGGIGIGHHIBG
@7556987/1
cgccaattgagttttcgagcattttccggaaaagaagattgcaccccgaa
+7556987/1
@@CFFFFFHFHCFGEHIIIJJJJJJIGIJGIGIIJJJJJJJIJIJHHIGG
@7556988/1
cgccaattgagttttcgagcattttccggaaaagaagattgcaccccgaa
+7556988/1
B@7DDFFFHFHDHIJGJIIFIHIJJJJJJJJJJJJIIIJIJJJJJJJJJI
@7556989/1
cgccaattgagttttcgagcattttccggaaaataagattgcaccccgaa
+7556989/1
@C@FDFFFGDFCFHIIEB@EGHIIJIJIJIIJJGGIGIGHGIIJJJJIIJ
@7556990/1
cgccaattgagttttcgtgcattttccggaaaagaagattgcaccccgaa
+7556990/1
??<1BDBDDDDADEIB62<CE4CEIEE@?1DDD3BD3DDABDAB@@@A<A
@842851/1
atctagtcataacaaacacctcatcttcgtcaagactgtgtctatcaaat
+842851/1
@CCDFDEFGHHHGJJJJIJJJJIIJJJIJII;GFEGBFACHIIGIEBGIG
@2398746/1
cgggcaacaaaggggtggaccacaacaacagcgtaggcctcaggataggc
+2398746/1
CCCFFFFFHGHHHJJ@GHIIJJJJJJJIJJIJJGHJIIJIIJIJJJIJHG
@4991592/1
ttccagacgttccagattaacgatgtcattggctttggcacacgtgaacg
+4991592/1
CCCFFFFFHHHHHJJIIJIJJJIJJIIIJIJIJJIIHIJJGIJIHGIIJI
@3469856/1
gacaatttgaacaagttacaagtgccgaagtacgagctattcgagcagca
+3469856/1
CCCFFFFFGHHHHJJIJJJIIJHHJIJJJJHIIIJJJJJJJJJIIJIJJJ
@3469857/1
gacaatttgaacaagttacaagtgccgaagtacgagctattcgagcagca
+3469857/1
CCCFFFFFHHHHHIIIJJJHJJHJJJJJIJJJIJJIGIIJIIIGIJIJJI
@3469858/1
gacaatttgaacaagttacaagtgccgaagtacgagctattcgagcagca
+3469858/1
CCCFFFFFHHHHHJJHIJJJJJHJJJJJJJHIJJJJJJJJJJJJJJIEII
@1384997/1
caataagtgatacaagaaaatatacagactaaagaaacgctcg
+1384997/1
1?@44AA=:DAF?HIB?FDBBIBHA:CH9AHE?CFHDC;???@
@2400584/1
cgggcccagatggcattcatgcagaaccgattaagaaaggggcagacaac
+2400584/1
?=?7BDDFFFHGFIFCGGCIEHGHGEGEAEEGEGCCGCGEHEDGHIGGGJ
@2400585/1
cgggcccagatggcattcatgcagaaccgattaagaaaggggcagacaac
+2400585/1
BCCFFFFFHHGHHIJIJJJJJJJJJJIJJIIIJJJJJJJIIIJJJJJJII
@2401278/1
cgggcggacgggtagatagaaaatgattagtaccatttaacttggcatta
+2401278/1
?781ADDAFFFF6@DFFEFFFIEFCFIIIIFFIIIIIFFFFFFE@BDDDC
@5531351/1
aaatttttaaatttaaaaatgcgtgtgtgcaggtatatttatcacatcat
+5531351/1
BBCADDFFHGHHHIJJJJIHJIIEFFECBEIIIGHIJGJGGEFGCEHIGJ
@2401473/1
cgggcgttccgttggtctgattggctt
+2401473/1
??@D7DDAD??<?2AC<E?F?FCE;@G
@5531836/1
aaatttttgtcgagtcaaaagcgaagaatatttgaaaatttctaatattg
+5531836/1
???=BDFFHHHHFJHHIJJJJJGIIJIJJIJJJIIIJIIJJJJJIJIJIJ
@3971395/1
ggtatctgtcgatgttgccagaacgtaagatatcctaaactcactttttt
+3971395/1
@@BDDFFFHHGHGIHIGGIIGGIJJGHIJIGIGJIJJJJIJJJJJJJJIJ
@7560554/1
cgccatattgatttaattttgacatgttagaatgccctattgaaaacctt
+7560554/1
@@CFFF?DDFBFFGEGIIIJEE@FEGBHEHIGIBHFHIGIIDHHEHD6BB
@330409/1
aagaaacgctcgtggggagcgatgacgaataaagtatgtgttcacca
+330409/1
B@@1BDEFHHHGHIJIIJIJJGHIJIIGIHIIFH=FHIEHGHIIEGH
@2403838/1
cggggataagtttatcgctgatgtg
+2403838/1
?@<ADD??FFCFFBFFGFC@G@922
@2404738/1
cggggcactatataaaaaattacattcagtatcgatagataatattgatg
+2404738/1
@C7BDDFFHHBHHIJFGHIHJJJJJGIIGIJJJIGI?GAGIIIGCDFEEH
@331777/1
aagaaagacagttttgaagacggtaaagtttctgttgttatcctattacc
+331777/1
CC@FFFFFHHHHHJJJJJJIJIJHIIJJJJJJJJIJIJJJJJJJJJJJJJ
@331797/1
aagaaagacgccaaacattcggcagccaagaacttgctggatctcttggt
+331797/1
@<@ADDDDHHHHHIIDGIIEGB>EAGHIEGECDGGGEHEC><CDGEGGI@
@6043568/1
atcatcattcaaacattgaagccagatcgataaaaaaatatcgcaatatt
+6043568/1
CC@FFFFFHHHHHIJJJJJJJJIIJJJIJJJJJJJJJIJJJGIIJGJJJI
@2406846/1
cggggtgcaatcttcttttccggaaaatgctcgaaaactcaattggcgca
+2406846/1
CC@DFDDFHHHHHJJJJIJJJIIJIJJJJIJJJJJJJIJJJJJJIIJJJJ
@6567414/1
caactgtttacctgtgtatgataaataaacttttttcgggttt
+6567414/1
@@@DDDD?DFDHHIIEEFHIICGGGIIGGGIIIGGGIGGGB?F
@6567415/1
caactgtttacctgtgtatgataaataaacttttttcgggtttggaaaaa
+6567415/1
CCCFFFEFHHHHGIFHFHIJJJJJJJJJJJJJJJJJJJJI:DGEHEGIJH
@7563378/1
cgcccatgatcatggttggtctattcaaaatgggcggacggg
+7563378/1
B@@FDFFFHGHHHJJHHIJFGHJJJJGGIJIJJIGDG<@AGE
@6044056/1
atcatcggggcactatataaaaaattacattcagtatcgatagataatat
+6044056/1
@@@DDDDDHH?1BACEABEHHIIIGHHGGIGHIIFHIIIIIGGGIIIIII
@847652/1
atctgatgatgaaacctctgaagttcggccaggtaccaccaaacgtagac
+847652/1
::=4=BDFHHHHHJJJJJJJJIIHJJJJJJIJJFHGIJJJJIJJJFGIJI
@3475517/1
gacatgtttcatatgtagaacgaattttgtgcatacaaaaatagtaaaaa
+3475517/1
@<@DFFDFHHHHHJJHIJJJJJIIIJJJJJHJIJIIJJJIJIIJGGIHII
@8090389/1
ctctgtcggtagatttccgtgaagtg
+8090389/1
@@8BDDDDDFDFFEEFHA@H=GIE<<
@6571188/1
caactttcttccagttcacaatcagattcacaagcaggatcaactcaaca
+6571188/1
CC@FFFFFHHHHHJHHIGHJJJJJIJIIJJJIIJIJJJIIIJJIJJJJJJ
@1393930/1
caatcaggtggtgacatcgttcgatgacaaagtgatgggcaatcccattg
+1393930/1
:1:44ADDFFFFFFFIIIIFFFGIIIFIIFEE?DGIDDDDFGEFIIIIII
@1900138/1
ccagttcgtatttgggagtgatgccgcgacggctcagcaactcctggagg
+1900138/1
?@@DABDDHHHHHJJG@E?CDHGHIIGJIJJGIAHIGGGHHHHFFFFBEB
@1900139/1
ccagttcgtatttgggagtgatgccgcgacggctcagcaactcctggagg
+1900139/1
@@1;BDDDCFFFHFGIBFAFHIIIIIIIBFHGIGG@DGGCAEHFFFFFED
@1900140/1
ccagttcgtatttgggagtgatgccgcgacggctcagcaactcctggagg
+1900140/1
@@@?BDEFDFHHHJJJFHBFHGIIJJJJIJIIIJJIJIJHGHHFFFFFDD
@1900141/1
ccagttcgtatttgggagtgatgccgcgacggctcagcaactcctggagg
+1900141/1
B@@;BDEDCFDHHIJJEGAFGHIJJIGIBGHJJJJIIJIHHHHFFFFFED
@2942898/1
ctggaagaaagttgcgctccttcctcttgttgaagttgcttttgtttctt
+2942898/1
BB@DDFFFHHH<DGHGGIIJJIJJIGGJJIJJBHI<GIBGHIJBBGHEHI
@2943771/1
ctggaagccacttttaaatgttgatgttgctcataaaccgtttcctaaag
+2943771/1
BC?DFFFFHHHHHJJJJJJJJJJJJJJJJJJJJJJGIJJIIJJJJJDIIH
@335803/1
aagaaatggcctccatgccgagcaagactcccgtcagcgtcctccagg
+335803/1
@@7DDD??:ADFHBFB@BFHIGGGGEBCHDFD6?D;:D:BB@G=F;FC
@6047907/1
atcattcaaacattgaagccagatcgataaaaaaatatcgcaatatt
+6047907/1
BB@FFFFFHHHHHJIJIIJJJJIJIJJJIJJJJJJJJIFJJJJIJJJ
@3478369/1
gaccacttcacggaaatctaccgacagagaggttatccttgggggaagaa
+3478369/1
CC@FFDFDHGHHHJJJJIIIJJGGGGICGDGHHBBGIGHIJFDHF>AEEE
@1395304/1
caatcctataattatccatttcctgtaattctggtttctctatagttttg
+1395304/1
@@8ADDFFFHFGGIJJGIGIHHIIGHIEFEHGIGHGIJIJJIEIIIJIJG
@4505287/1
tacaactgtttacctgtgtatgataaataaacttttttcgggtttggaaa
+4505287/1
@@@FFFFFFFHBHIIIHEIDIH@HHHGIIIEDHHIIIIIGI??DGGG<?F
@4999595/1
ttcccggtttgttctgaaacaaacatcactgtgatgaaaaataaaaaaaa
+4999595/1
@C<DFADDDHABDFD@BHIGIIIICEEGHCH?@BDGGHIIIGIIIIIIII
@1395666/1
caatccttcgaggtaacctacgtggacatcgaagaaaaaacattgaccaa
+1395666/1
CC@FFFFFHHFHD@EHIIHIGGEEDHJJJJIJGEGJJIJJJGCFFEGGFG
@4505940/1
tacaaggttttcaatagggcattctaacatgtcaaaattaaatcaatatg
+4505940/1
@@C?=DDBFHHHHIJJJJJIIIIJJIIIJJJIIJIIJIJJIJIJIHIIIJ
@1396124/1
caatcgtgtgcgctgataggaggccaccaagaccagatgacttacggaac
+1396124/1
?8=ADDAB:<CDF@GEAGEDHGIIGCHGGI@FED;80?<FCFDFFHG7C;
@5540280/1
aacaacctcaagcttggggtcaacaacagcccgttccgccacagcaacaa
+5540280/1
???;DDDFHFHDHGIGIIIIGEF@FEG?B>:?F@;?B@@GGIGAGDECEH
@6575936/1
caagaaatggcctccatgccgagcaagactcccgtcagcgtcctccagga
+6575936/1
BC?DDFFDFHHHHJJIIJJJIGHJJJJJIJJJIEHIIJIJIIJJIJJJIG
@7570058/1
cgccgtttgagaattcatttttaacacagttcttactttaacacattgtg
+7570058/1
@@?DDDDEFDHBDGIEGHIIIIIIIIIIIIIIIIIGIIIIIIIIIIIIII
@5000771/1
ttcccttttgagctattgcgatattttttcggaaaaaagtgagtttagga
+5000771/1
CCCFFFFFHGHHHJJJJJJJJJJJJJJJJJJJJJJJJJJIJIJHIJJJIH
@7571289/1
cgcctattgagttttcgagcattttccggaaaagaagattgcaccccgaa
+7571289/1
@@@F1ADDHHHFHIJJGIHGGIJJJJIJJJJJJIIJIJIIIIIJJJJJIJ
@5002133/1
ttccgccacagcaacaacctcgagcgagacaacagcagtctgctcctcct
+5002133/1
CCCFFFFFHHHHHJJJJJJJJJJIJJJJJJJJJJIJJJHIJIIJJJIJJI
@1904731/1
ccatagttcttacatccttgtttatttccctttttgtggagagg
+1904731/1
@C@DDFDDHHHHHEHHIGIIHHIDHIIGIIGIJJJEEEHCFBHI
@6579831/1
caagaactgaacgaagttgaagtccttggcgttgaagctgagagtctgca
+6579831/1
@CCDBEDFHHGHDFFHHIGIEGIJJFIIIFGHIIJIIJIGIGHJGHIAFF
@6580580/1
caagaacttgctggatctcttggtcggaaaagtaacgcccgaacaagcca
+6580580/1
CCCFFFFFHHHHHJIJJJJJJJJHHJJJJJJJCGHIJJJJJJJIJJJIJJ
@6580581/1
caagaacttgctggatctcttggtcggaaaagtgactcccgaacaagcca
+6580581/1
@C@DDFEFHHHGHJCGGGIJJIIJIJIJJJJJIJJJJJIGIIGGI@GCGH
@5003379/1
ttccggttccggtggccaccagatcgttgttaaggaacacgcggtagcgg
+5003379/1
=@@?BA@DF>FFD@6CE@FEEF;DFAG<F@DHIAG@??DGBBHG@BECDE
@8096600/1
ctcttgacatttcgttaaagaaccacaaaatgtgacatatataaaggtga
+8096600/1
CCCFFFFFHHHHHIIJJJJHIJJJJJJJJJJJHIIIJJJJJJJJJJJ?EH
@2952617/1
ctggaatgtttccgcttttgccactttgttccttcttatccgaacagaag
+2952617/1
@C@<DDEFDHHBBGIDHIIIIIIEIIECHGC>EEGIIGIGGGIIGIEDB@
@1402212/1
caatgggattgcccatcactttgtcatcgaacgatgtcaccacctgattg
+1402212/1
C@CFFFFFFHHHHJJJJJJJJJIJJIJJJJJJJJJJHIJJJJJJJJHIJI
@6052975/1
atccaatcctataattatccatttcctgtaattctggtttctctatagtt
+6052975/1
=11ADDDDHDDBDGDHEF>@@FGIGHE9CEEHIEHHEFHGHIIGDFGIFI
@6052976/1
atccaatcctataattatccatttcctgtaattctggtttgtctatagtt
+6052976/1
BCC?DFFFHHHHHJJJJJJJJJJJJJJJJJJJJJJJJHJJJIIJJJJJHI
@1403231/1
caatgtcaaagagaaggatagcaactaattttacaagctatactttgcat
+1403231/1
CCCFFFFFHHHHHJJIJGGHIIJIJJJJJJJJJJIJIJIJJJJJJJJJIJ
@6055386/1
atccactttgccagtggccgtctgctacggaacaggcaaaactccgaagg
+6055386/1
CCCFFFFFHHHHHJHIJJJIJJJJJIJJJJDGHGGIJJJJJJJJJIHIJG
@7049366/1
ccaacttggtaatcttagtgtctttcagtcccgaataccgattctcagcc
+7049366/1
CCCFFFFFHFHHHJJJJJIIJJJJJJJIIJJJJJJJJJJJGJIJJJJJJI
@4512191/1
tacagttatcctccagttccttcgtaccctcctcctccaattcctgcatc
+4512191/1
?@<DF:BDBFHHHGGHHHCEFHEGIIGICHIE;GHGIGD3D@GCH@HGGG
@2955728/1
ctggacaacaaggaaagttattgccggttcataaccttctctttggactc
+2955728/1
CC@DFFFFHHHHHJJJJIHJJJJJIJJHIJJJJJJIJJJJJJIJJJJJJJ
@8099220/1
ctctttgacattgcttgtggtcacttttcgcgcaaaggtaaaatcgttct
+8099220/1
:?@4ADDDAFD?FFDH@GBEEDFFHIIIHGIGEHG>DH??BHIEBEBF?G
@5548825/1
aacactgcctgtagtttgatattgggactgcaagtgcgaatatctgtagt
+5548825/1
CC@FFFFFHHHFHIHIIJIJJIJJJJJIIJJJIJGHIIJJJIJJJJIIJF
@6058033/1
atccattatcactttttgttgccgtgtgcccttgagaaatttgctgcctc
+6058033/1
@@@FDFFFGHDHHJJIJIJJHEHIGGFGHIGEHEGIFGEGGIAHIIJIIG
@7575643/1
cgcgaaaaccattatgttttactaatttttcaataaagtacactttattt
+7575643/1
@@<B<DDDAHBDH>EBCGHIGEGHIIIIIIBFGGHIIG?BHIIGHIGHII
@7576013/1
cgcgaaattggcactggcaagtcaaagaagctagccaagagaatggcggc
+7576013/1
CCCFFFFDHHHGHJJJJIIIIHHIJIGIIIIIJIIIGIIIIGIGIIGIJ;
@1406398/1
caattacacaaattagtacaactcctccaaaccttgcaaattttcaatca
+1406398/1
BB@DDFFFHHGHHJIJHIJJJJJJJJJIJJJJJJJIJJJFHJJJJIIJJI
@5550216/1
aacagactggtcccacacaacagactggtcccacacaacagactggtccc
+5550216/1
@@CFDFFFHHFHHJJJJJJJIJCFIJJIHIIJJJJJJJIJGIJJJJHHIJ
@2417536/1
cggtagatttccgtgaagtggtccgtgccccttgcggtta
+2417536/1
???DDDDDEDDDB:A;E@3AE<<F82A6CED9D93?D0@?
@862121/1
atgaaccaggactggaacgatcccaaatcgaagctacaacaatgttgtct
+862121/1
CCCFFFFFHHHHHJJJJJIJJJJJJIIJJJIJJIJJJJJJJGJGEIIIJI
@6060189/1
atcccctgaagaatatatcttgaagaactattattttttttttttt
+6060189/1
CCCFFFFFGHHBFIHIIJJJJJJIGHIIIJJJIIJJJJJJJJJJH:
@4515325/1
taccaagttgggcaaccagcagtcccacaaagtttcacagttccacaaaa
+4515325/1
@@@BFDDDFFHHFEEHIBHGBEHHGJAGIGGI@FGGIGGIGHGIGGIIIB
@3994208/1
ggtttaggtatttgtggtatctgtcgatgttgccagaacgtaagatatcc
+3994208/1
::=DD?AD2AFFB?2<C2<A?CDEHGGGI?ACCHGHIIIIIFIIIIIIII
@1913205/1
ccattatgttttactaatttttcaataaagtacactttatttaagaacag
+1913205/1
:?;44BDAHHHHHJIJJJGIJJJJJJJJHHIIIJIIIIJIJIJJIJJJJI
@7577495/1
cgcgacggctcagcaactcctggaggacgctgacgggagtcttgctcggc
+7577495/1
@?<;DDDDFHHHFIIIGIIIIIIIIIIIGIIIIIIIH<E5?BDEEEC?CB
@863704/1
atgaagctcgcttttcaaattctcgtgacttttctcccctgttcttaaat
+863704/1
@@@DFFFFHHHGFIJJJJJJJJJJIIFGHIHIJAFGGIJ;@BFDDHBIH<
@2962869/1
ctggaggacgctgacgggagtcttgctcggcatggaggccatttcttgag
+2962869/1
@@@DDDDDDHFADFHGGG<:1:DF@HAF;:6?:=C3=CGCC3@DE;@>A>
@4517689/1
tacccaaacttttcggggtgcaatcttcttttccggaaaatgctcgaaaa
+4517689/1
@@7BDFDFHHGGHGGJIJHHGIIIIIJIIIJJJJJJJJIIGEGGHIIJJH
@3996507/1
ggttttttaacagtttgaaaaccttgataaatgaaagaaattaaacacgc
+3996507/1
=?14ADDFHHHDHFHIIGIIJJJJJIIJIJJJJJJJJIJJIJJJJJJJJJ
@6061788/1
atccgatactccatctctaaaaaagataattctttggggtttttgacctt
+6061788/1
CCCFFFFFHHHHHIIJJJIJIJJJJJIJGHIIJIIIGII:DGIJIIIJJJ
@7579123/1
cgcgcaaaggtaaaatcgttctagacatactttatgctcttgacatttcg
+7579123/1
B@@;DDFFHHFHHJJIIJIJIJJJJJJJIJJJJJJJJJJJJJJJJJJJII
@7580418/1
cgcgcgtaaagtgaccaaagcaaagacgcaataagtgatacaagaaaata
+7580418/1
B@@:DDDDHDFAFDHIJIJJIIGIJJIJIJJJICHFCHIGJIIIIGGIIJ
@6064416/1
atcctaaactcactttttttccgaaaaaatatcgcaatagctcaaaaggg
+6064416/1
?@@FFDDEDHHFHGGHIIJGGEGIIHJGA;BFA;?FFGGD@HGIHECDCC
@7581144/1
cgcggaagcggtatgcagattggtgaagcagaacaaccattctgtacaat
+7581144/1
CC@DFFFFHHHCFHGH@HHIHIJHIHIJJJIJJJJJIJIIIJIIIJJJJJ
@7582121/1
cgcggcatcactcccaaatacgaactggtccaaatcgagggcgccatcca
+7582121/1
@<@DFFFFHHHGHJJJJJGJJJJIJJJJHHJJJJJJGIJIJJJJHHHHFF
@7058472/1
ccaaggataacctctatgtcggtagatttccgtgaagtggtccgtgcccc
+7058472/1
CC@DFFFDHFHHFIGIIIFJHJ@FHHGGJJIIJIGHGHIGGHIJIIGIJG
@1919130/1
cccaaacttttcggggtgcaatcttcttttccggaaaatgctcgaaaact
+1919130/1
CCCDDFDFHHHHHGGGEGEHGIJJJHIIJJJIEIIIJJJJJJJJJJJJII
@8108932/1
ctgaaatatagaatacaccccttaatcagctacaacagtcaacatttccc
+8108932/1
@@@=DFFFHHHHHJJJJIJJJJJJJJJJJJJIJJJJJJHHIJJJJJJJJJ
@6593310/1
caagagaatggcggctcacaagatgtggcaatccttgcaggatttacccg
+6593310/1
@@@BDDDDFHHHFI>ED@:9CCDB<BFHDFG?DH<F4BCBBB<FF@;@F8
@868521/1
atgacgaataaagtatgtgttcaccaagagaagaaagctatacagtagtc
+868521/1
@CCFFFDFHHHFG<EGGFDHIIIJJJJJEHIGJIJIJJEGEGIJJFIIII
@358359/1
aagatatcgaagaacctcttgatgttgaaagggaccttaatgcaacagtt
+358359/1
BCBFFFFFHFDHHGIJJIIJJIIIIIHIJJJJGJJIGEE?FGGGHJIGGG
@6593688/1
caagagatccagcaagttcttggctgccgaatgtttggcgtctttcttcg
+6593688/1
BC@FFFFFHHHHHJJJIJJJJJJJJJJJJIIJIJJIJJJJGIJJJJJJJJ
@6593742/1
caagagatgtgcatgtcccgcagatggccaccaccattctatgaaatgga
+6593742/1
@@<4ABBDHHFDHIIIGIGEDGGEBEHIDHHI@GIGHIIIGIEGHGGEII
@2967084/1
ctggatactgtcctggattttaaatctttcatattccctatttaaatttt
+2967084/1
@=?ADFFFHFHHHJIJGGIHJJJIJJIJJGGJJJJJIJIIJJJJJ@EIJJ
@6593995/1
caagagcataaagtatgtctagaacgatttacctttgcgcgaaaagtgac
+6593995/1
B;?ADEDFHHHHHGGIIJIJIIJIJJIIIJJIJJJJJIJIIIIJJJHIJI
@6593996/1
caagagcataaagtatgtctagaacgattttacctttgcgcgaaaag
+6593996/1
@1;DDBDDF??CAG<EGG?B<IDHCFFFFGEFFEFDCD@GEE@@FFC
@1920813/1
cccaaatacttccacagtaactctaactctccttccatcagccaattttt
+1920813/1
@C@FFFFFHHHHHIJJIGJIIIJJIIJJIIJIJJJJJBHJJJJIHGJJJJ
@6069677/1
atcgaacgatgtcaccacctgattggtgatatcagccgctccgggcgttc
+6069677/1
CCCFFFFFGHHHHIJJJJJJJIJIJIEDGIJJJJIJJGIIIIEEGGGBEF
@870841/1
atgagcaacatcaacatttaaaagtggcttccagcctcgaatggccgatt
+870841/1
@C@DFFBEHFHHHJEIJIJJJJFIHGIJJJ>GGFHGEHHEGIIGEHGFDH
@6070273/1
atcgaagatttggagaatattgtggtagaccaattgaagttcttttatga
+6070273/1
BB8BDEFFHHHHHJJIJJJJJJHJJGHJJJIIHIJJJJJIIJJJJIJIJJ
@6070274/1
atcgaagatttggagaatattgtggtagaccaattgaagttcttttatga
+6070274/1
BB8BDFFFHHHHHJJJJJJJJJFHIFHIIJJJJJJIJIIGGIIJJJJJJI
@4003214/1
gtaaaagtgtgctcaattggtttatcctctactgtacaactgtttacctg
+4003214/1
@@@DFFFDHFHHFHGIJJJIIGIJJJJJJJIJJGIJIJJJJJGGIIGIIJ
@7584782/1
cgcgtaaaccattatgttttactaattttt
+7584782/1
=8?140B?BF;:DBG92?<FHFI@AH99A?
@5016616/1
ttcgagcagcatgcaagagagtccaaagagaaggttatgaaccggcaata
+5016616/1
B@@?DBFFHHHBFHJEGIJIIHIGIIIJJJJIJIJJGGIJJJIHIIJHGI
@5016850/1
ttcgaggtaacctacgtggacatcgaagaaaaaacattgaccaatcgcca
+5016850/1
@CCDFFFDHHHHHJIJEHIJIJIHIJJJJIJJJJJJJJAHIJJJJJ<CHI
@6598792/1
caagatgtggcaatccttgcaggatttacccgtggagggtaacaatctgc
+6598792/1
CCCFFFFDHHHHHJJJIJIJJJJJJJJJJJJJHIJIIJIFEHGIIIJIJJ
@5018199/1
ttcgattcgataggtgctttgtctggttaactttagtgggaaggtttagg
+5018199/1
@C@FFFFFGDFHGJFHIJJIJHIIJGHGIJJJJJJJGHIGHGIJDDFHII
@5018200/1
ttcgattcgataggtgctttgtctggttaactttagtgggaaggtttagg
+5018200/1
@CCFFFFFGBDCHI>EEHIIIHHGGICFHGIIIIIIFHHIIIIIBGHGII
@7587051/1
cgcgtgtaaagtgaccaaagcaaagacgcaataagtgatacaagaaaata
+7587051/1
@@@1ADDDHHFFHGIIGHI@GHIIIIIIIIIIIIIBGHGHIIIIIIIIII
@5018704/1
ttcgcaacatataccgagtgtggcgg
+5018704/1
@?@7DDDDF;FFDFB@E:2AFBGFEI
@6074606/1
atcgagggcgccatccacgagccaatcttccgctaccgcg
+6074606/1
@C@?DDFFHHHH?GIJGIEGIJJIJIJIIGIIGAHIHAGA
@1927533/1
cccaaggataacctctctgtcggtagatttccgtgaagtggtccgtgccc
+1927533/1
@@;BADFFAFDFHHIJJJJJJJI@FGGIHIIJICDGIE9BGHGHG;BECH
@4006091/1
gtaaaatcttgcttcatgattgaaaatttgcaaggtttggaggagttgta
+4006091/1
<@<DDDFFDBFFHIJCGGIHHHIIJHIIJAHHFHGGGIJIDHCHGF?DHI
@4006092/1
gtaaaatcttgcttcatgattgaaaatttgcaaggtttggaggagttgta
+4006092/1
@@CBDEFFHHGGHIJJJGIJJJJJJJIJIJJIJJJGHGJJHHJGHFHIHI
@4006093/1
gtaaaatcttgcttcatgattgaaaatttgcaaggtttggaggagttgta
+4006093/1
@C<?DEFFFHHHFGIGHGCIGDHEHGIJJIIJJIICGHGGIJI;DBFGFG
@2429408/1
cgtaaagtgaccaaagcaaagacgcaataag
+2429408/1
@@@BDDBACFBDADG@D:FHBCFGF@A?GHI
@2429409/1
cgtaaagtgaccaaagcaaagacgcaataagtgatacaagaaaatataca
+2429409/1
@C@DDFFDHHHHBGGJFGIJJJIIJJJIJII?FHIHIJJIJJIJIJJJJJ
@3501885/1
gagaaattaaaccacctagatcaccacttttacg
+3501885/1
@?@DDDDDHHHFBBHBDGGGHG>?9A;CFHGG98
@1420063/1
cacaaaaatgtcaaatcatgtcaagaccccggcgatgg
+1420063/1
C@BFFFFFGHHHHJJJJJJJJJJJJJJJJJJIJJG7:A
@3502621/1
gagaaatttgctgcctcaaaaacgtatgacaaaactatagagaaacc
+3502621/1
@@@DFFFFHHGDFGIGIFICHJJIGHHGIGIJJGIJJJEGGEEGGCH
@2973717/1
ctggattttaaatctttcatattccctatttaaattttgtaaatccacat
+2973717/1
?@@ADADDHAFHF<EHIBCHGHIFGIFGHHIDG@DHII@CBGHGGIIGII
@4007242/1
gtaaaattagttgctatccttctctttgacattgcttgtggtcacttttc
+4007242/1
@B?DDFFFHHHHHJJJJJJJJJJJJJJJJJJJJIJJJJIIJIIIJJJJJJ
@4007387/1
gtaaaattcacataattctggacctttctcgtctggttgaacttcgagta
+4007387/1
CBCFFFFFHHHHHJJJJJJJIJJJJJJJJJJGIGIJFHECHHIHIGDHDH
@5564825/1
aaccgattaagaaaggggcagacaacttcatgtacaaatacctcacctta
+5564825/1
CCCFFDDFHHHGHJJJJJIIJGIIJJJJIIJJHHIIJJJJIJJJJJJJJG
@2974901/1
ctggcaagtcaaagaagctagccaagagaatggcggctcacaa
+2974901/1
BC@=DFFFHHHHHJJJJJJJJIJJJIIIIGIIJIIJG@F3C==
@5019950/1
ttcgcgcgtaaagtgaccaaagcaaagacgcaataagtgatacaagaaaa
+5019950/1
@@<D@DDDFFHHHAEG>GEH?FGGGBDGGGGGGECG<8=@GCEHGHIIII
@5019951/1
ttcgcgcgtaaagtgaccaaagcaaagacgcaataagtgatacaagaaaa
+5019951/1
@@@=?@DDFFH?HAEGEHGGHIIIIEGIGEEHIIEEG8=D;CCH@@E3C@
@4530165/1
tagaaactgaaaaaccgaattctcgtacagtgggatggttgttaaaatta
+4530165/1
@@@DFFEFGHHFHGEHIIAGHHII?FGGIICFGIGCFD?DFHGIDGGGGI
@1421389/1
cacaaaatctacttcaagtgggcagaagttttttccataagccagtcgga
+1421389/1
CCCFFFFFHHHHHJJGIJJHHJJHIJJJHIJJIJJJFIIEEDFIIHIGHG
@1421390/1
cacaaaatctacttcaagtgggcagaagttttttccataagccagtcgga
+1421390/1
CCCFFFFFHHHHHJJJJJIIIIJIJJJJHIJJIJJJIJJJIJIJJJJJJB
@1421686/1
cacaaaattcgttctacatatgaaacatgtcagttatatattcaccttta
+1421686/1
@C<DFFFFHHHHHJJJJIIJJJJJJJIIJJIJJIJJJJJJJJJJIJJJJJ
@5021210/1
ttcggagaatcacaaaactcatgatacttttcaaattttcttttaaattt
+5021210/1
@@1AD?DDHHHHGGIGIIGGIHHIIGIIIGIHGHIIIIIFFGIIIGBFHI
@5021211/1
ttcggagaatcacaaaactcatgatacttttcaaattttcttttaaattt
+5021211/1
C@CFFFFDHHHHHJJJJJIJJJJJJJJJJJJJJJIJJJJJJJJJJJBGIJ
@5021350/1
ttcggagttttgcctgttccgtagcagacggccactggcaaagtggatag
+5021350/1
@CCFDFDFGFDA?DHBFGBB@GHGGEEEG?<:?08BFDFFHICF<C<F@@
@8116622/1
ctgaactttcgcagtacttcttcctgggttttgtgctcattttcagcctg
+8116622/1
@C@DFFFFHHHGDGBEHGHBHGHIGHJJ?FHIGCFGGEGGIJJGGIJIII
@7591074/1
cgctatttggtacgacgacaaagattacatcatatttgcctttaac
+7591074/1
B@@4ADDFHFFHHJIJIJJJIIIJIIHIJIIIIIJJJIJIIIJJJJ
@7593635/1
cgctgagaaagctatggttgagtgaaaaagg
+7593635/1
CCCFFDDDHHHHGFHGICIGGHCHGHIIIGI
@876886/1
atgattttgaggtactcgagggcatgatgagcagccgagcccttggcttc
+876886/1
?@@DDFFFHHHHAEFGGGGGJHGGGHICGGIGGHGCHIIFIIDIIIFIGG
@876887/1
atgattttgaggtactcgagggcatgatgagcagccgagcccttggcttc
+876887/1
@@@DFFFDGDHDHIEGGHHHIIG<FGGEGEHIIIGHBDBGGIHFCC>FGH
@6077097/1
atcgatagctgttcactttttggtcatgattttgaggtactcgagggcat
+6077097/1
@@;?BDDFFAFFBHIIIIIIIIIGHIIICHGIIGIGIHHH>FFADFEFHH
@2980244/1
ctggccgcagctaaatgggcatagtacgtcggagctggatagcttacgga
+2980244/1
@@@?DFFFHHHHHJIGIIIIIIGIIIIIFHIH@FGGHIIJJJJIJGH?HG
@4011742/1
gtaaacgtcagtttgcgtttcaatgcatcgataagacgaatggtaaagct
+4011742/1
@@8BDDFDHHFFHGGGB@FHGIIIIJJJGHGIJJJJJIGIIIJIIJJIIG
@4011743/1
gtaaacgtcagtttgcgtttcaatgcatcgataagacgaatggtaaagct
+4011743/1
@@@FFFFDHDAHDIIDHFHIJJJJIEHIJIGGJIJJJJIJIGGGHGHIII
@4533646/1
tagaatgtcaatgttattctaaaaagaagactgctaaacgttaaatttta
+4533646/1
CC@FFFFFHHHHHIJJJJJJJJJJJJJIJJJJIIIHJIJEGIIJGIJJII
@878609/1
atgcactcggccggaccgattcagcccccaccaagggaagggggcggccc
+878609/1
CC@FFFFFHHHHHIGJJJJJJJJJJJJJJJJJIJJJIHHHFEEDDDBDDD
@878985/1
atgcagcttgttgttgagatgtaggagctggttgttgagaactttgtgtt
+878985/1
BCCFFFFFHGHFHHHJIJGFIIIIJJJJJJJGGIHIJJJIJJJJJIJIJI
@878998/1
atgcaggacttctatctagtttcccacgccagtatacagggagtggcgaa
+878998/1
@@@D<DDDHHHFHGIHII@IB?<C:F@?@?GI?C?9CFF;0BD0?BDF@@
@2439298/1
cgtcaacaacaaagttccccaccaaagcaaatgggtccacatggagatgt
+2439298/1
@@@DDDDFHFHHHGGIIJJJEHIGIHIIJJJJIIJFGHIJJJJJIIGIID
@2439299/1
cgtcaacaacaaagttccccaccaaagcaaatgggtccacatggagatgt
+2439299/1
@@@FFFDFHFDHHDAFEHJJEHIGIJIIIIIFGHIFGGGHHHJJIIGIJG
@879614/1
atgcattctcctggtgctttgacggatttgagatcagctctagttaataa
+879614/1
CCCFFFFFHHHHHJBEHIJJJJJJJFHIIIIIJJJIJJIJJJIIGIJJJI
@881119/1
atgcgaggtcataatcggaacattctgtggatctaagataaacagagctt
+881119/1
CC@FFFFFFHHHHJJIJJJJJJJJJJJJJIHIIIIIJIJJJIJJJ@GIGI
@1428929/1
cacaaattatgtcaaattttgacatttatgtaacatgtgtgcttaagtgg
+1428929/1
@@@?DFFFHAHHHIIIIIIGIGHIIIIIFGDHIIIIIHIIEHGHIGIHII
@6079496/1
atcgcaagcttcttccagttcaccatcagattcacaagcaggatcaactc
+6079496/1
?@=DDDDDFFHFDIGIIB3AEHIIIIIIEHGIIG>EAD=FG9FBFHGDGC
@6081373/1
atcgctccccacgagcgtttctttagtctgtatattttcttgtatcactt
+6081373/1
??14ADDDDDDDDDEDDCED9?DE?<DDDC@BDADDIIEDD<DBDA<BCC
@371103/1
aagctacctagtgacacttttaccagactaactcctatatggtcagagga
+371103/1
C@CDDFFEFHHFHIJIJJJJJJIIIIEIHGIIHGIJJIGCGIIHIIIIIG
@371420/1
aagctatctactcgttatataatcatcattcaaacattgaagcc
+371420/1
@<71DDDDHFHHHIGHGIIIIIIHIIIIIIIIIIIIIEGIIIII
@371421/1
aagctatctactcgttatataatcatcattcaaacattgaagcc
+371421/1
@@<DFFDFFHDHHD:C@FHIIIIGJIJJJJGHHGGIIGIICGBG
@371473/1
aagctatggttgagtgaaaaaggtgggaaatgttgactgttgtagctgat
+371473/1
@@@ADDFFHDFHGIAEGGGGIII<CGGIJIJJIIIJIJJHGIDGHHIJII
@4535875/1
tagagaacctggaaatggatgaatggcacatagttcgggcactagtattt
+4535875/1
CCCFFDFFGHHHHGIGIIIGGBAACBEFGGGCHEIGEE>GAFH<FBFIIJ
@4536271/1
tagagaggttcactaaaaaatattaggaatccactacaaggttttcaata
+4536271/1
?@<1B=DB=DFFFIFIIIFDFHIHIIIIIIEFFFIIIIIIIGIEFFIFEF
@372404/1
aagctgctaaaaaagcaggaaaagcccagaagaacgttcgactttcactt
+372404/1
BC7BDFFFHHHHGJJJIJJJIJJIJJJJJJJJJJIIGHHIIIIJJJJJJI
@4014455/1
gtaaagctgctaaaaaagcaggaaaagcccagaagaacgttcgactttca
+4014455/1
@CCFFDDFHHHGHIIEHEEHIIGEHHFGGGHGHGIIGIIGGAHGHIHHIC
@4015709/1
gtaaagtgaccaaagcaaagacgcaataagtgatacaagaaaatatacag
+4015709/1
@C@DDEFFGHGHHGJJJGGGHGIIGEIIGI?GGHJJIGIIJJJJJIGIIJ
@6085038/1
atcgggttctgctaagtggtaagtagaaggtaagccacttaagcacacat
+6085038/1
@@@DDADDFHFDFIEEAFHFFHIAFHHGGGCFHGDGHHIIIJJJJIJJJI
@6611692/1
caaggataacctctctgtcggtagatttccg
+6611692/1
C?@FFFFFHHHHHJJJIIIIJCFGEHIJIJ@
@6611693/1
caaggataacctctctgtcggtagatttccgtgaagtggtccgtgcccct
+6611693/1
@C@FFFFFGHHHHIIGGIJIJFGHIIIJJIAEHGIG:BEGIIB?FGIIJ;
@8124194/1
ctgaatcaaaaaattctccatcgttacaataagttattcggacaagttat
+8124194/1
B:?DDFFFHHHHHHIJJJJJJJJHIJJJJJJJJIIJJJJJJJJJJJHIJJ
@1430063/1
cacaacaacagcgtaggcctcaggataggcagcagacagcttctgttaaa
+1430063/1
<;<BDDBDDFFHABGEDHG>FDEGGDHB@9DGB@EEHC>DGCFDB?BFG9
@4537394/1
tagaggttgtacccaaacttttcggggtgcaatcttcttttccggaaaat
+4537394/1
@@@7BDDEHFFDHIGGIJJJJJJII>ECFBHIICHIFGGIEHIH:<@FH>
@5572621/1
aacgattttacctttgcgcgaaaag
+5572621/1
@?@1BDDADFCFHBHG@GIB??:CC
@5572622/1
aacgattttacctttgcgcgaaaagtgaccacaagcaatgtcaaagagaa
+5572622/1
CCCFFFFFFHHHHJJJJGIIIJJJJ@GHIJGIIIJIJJIJJJJJJJGIFF
@1430411/1
cacaacagcaacctggagcgagacaacagcagccagctccttcacaacaa
+1430411/1
CCCFFFDDHHHHHJJIJIIJJJJJIJJJJJJJIJJJJJJJJJIJJJIJJJ
@1430418/1
cacaacagcaagctcctccgcaacagcaacctggagcgagaca
+1430418/1
CC@FFFFFGHHHHJJJJJJJJJIJJIIJJJJJIJIJJJEFAH>
@6085893/1
atcggttctgcatgaatgccatctgggcccggggctc
+6085893/1
@@7BD=DDHFF?D<?FFH<CFHH@>B9EGE?:GI??C
@1939000/1
cccacctttttcactcaaccatagctttctcagcgtg
+1939000/1
@@@1DDDDFFF;ABA>BGFGECFCEFIIAEE<FCEB?
@6086598/1
atcgtaatctttcaagggggataaatcaaccgaatttgcaaatttgactt
+6086598/1
CCCFFFFFHHHHHJJJJJJJGIJJJJJJJJIJHHIJJJJIJJIJJJGIII
@3513978/1
gagatgtgcatgtcccgcagatggccaccaccattctatgaaatggaaca
+3513978/1
@@7DDFFADHFHFGIJIJIIIJIJIJIIEGDG@GHII>FEEFBDGDGIGH
@1433906/1
cacaagacccccaaccccaacaaggaggtaaaaagaagaaacaaaagcaa
+1433906/1
@CCFFFDDDHFFFIIGIEGIIJII?BGH:?FHJJIJGIIIHIIFHCGEAH
@1434425/1
cacaagcaatgtcaaagagaaggatagcaactaattttacaagctatact
+1434425/1
CC@DFFFFHHHHHJJJJGJJJIJIJIIIJGIIJGIJJJIJJIIJIJIIIJ
@5029086/1
ttcgtcttatcgatgcattgaaacgcaaactgacgtttacttttcgaatg
+5029086/1
CC@FFFFFBFHFGEGEGIIIIIIIGGGGIGGCBFFBE;D?DHH@BFDCHB
@885074/1
atggaacgaaattaaacacgctgagaaagctatggttgagtgaaaaaggt
+885074/1
@@8ABDDD?F@AFGIIGGIIIIDIGGGIIHGHEIIIGEDE99BDHFHHH8
@7606383/1
cggaacaggcaaaactccgaaggaagccaagggctcggctgc
+7606383/1
@C7DDFFDFFHHHIIBEHGAHEGIIEBGGIBIBBAGG8DHHD
@7606714/1
cggaaccggaagatcgaagaaagacgccaaacattcggcagccaagaact
+7606714/1
@8<DDDFFGHHHHIEIDGIJBHGIJIGGIJJIJJIIIGJIGIGIIEHHHD
@7606715/1
cggaaccggaagatcgaagaaagacgccaaacattcggcagccaagaact
+7606715/1
BB<BDDFFHFHHGIJJJJJJJJJIJGIJJJIIJIIIIHIIIIGGGFHHHE
@4023147/1
gtaacaatctgccttctacatttgcgagtgacgaagagttggccactaaa
+4023147/1
@@CFBEFDHHHFFGIGGIJGHGJGEGFG1:EHBFHA<;GE@FHGGDGEH@
@7606900/1
cggaacgcccggagcggctgatatcaccaatcagg
+7606900/1
@@7?DDDFHHGHDIJFJJJFCHGHIJJEGGIEICH
@7608412/1
cggaagcggtatgcagattggtgaagcagaacaaccattctgtacaattg
+7608412/1
CCCFFFFFG@FHHIGGHIIIJHIIIJJJJJJJJJJJJJJJJJJJJJJJJJ
@1943996/1
cccagatggcattcatgcagaaccgattaagaaaggggcagacaacttca
+1943996/1
CCCDFFFFHHHGHJJJJJJJJJJJJIGHIHIIJJJIJIJIJJIIJJJJJI
@1943997/1
cccagatggcattcatgcagaaccgattaagaaaggggcagacaacttca
+1943997/1
CCCFFFFFHGHHHJJJJJJJJJJJJIJJIJJJJJJIJJJIJJJJJJIJFJ
@1944238/1
cccagattaggctatgccggtaaagaagtgaatgttgataaaggaatatg
+1944238/1
@@?;DFFDHHHHHIIGHIIIAGIIIIIIFHIIIIHHIIIIIEIIIIIIII
@7609735/1
cggaagttaaacaaacgcatggaggatgtctccgaaaaggagaagatata
+7609735/1
@C@DFD?DFHHFFGIBHIGHHDGIIGIIIGC>GIIAGHEGH;FGCHIGEI
@1442558/1
cacacacgcatttttaaatttaaaaatttattcaagtcaaaaataatatg
+1442558/1
B;@DFFFFHFHGHJJIJJJJJJJJJHJJJIIIJJJJGIJJJJHIIIJJJJ
@1442559/1
cacacacgcatttttaaatttaaaaatttattcaagtcaaaaataatatg
+1442559/1
CC?DFFFFHHHHHJJJJJJJJJIJJIIJIIJJJGHIGGIJIIJIJJJIIJ
@3517704/1
gagccaatcttccgctaccgcgtgttccttaacaacgatctggtggccac
+3517704/1
@@@DDDDBHDFHF<B@EGHBGB:?G>GHEGDHIIIEGG=FHGG=CCGHIH
@1945007/1
cccagccccaacaaggaggtaaaaagaagaaacaaaaacaacctgaacaa
+1945007/1
@@<DFFFFHHHGHIJJHIJEGHHIEGIIHGGIJIIHGIIIGJC;FHIIIG
@1945008/1
cccagccccaacaaggaggtaaaaagaagaaacaaaaacaacctgaacaa
+1945008/1
@@C1BDFFHHHFFIIIBHI<CHHIIGIIIIIIGIIIIIIIIDGHGIIGIG
@1945009/1
cccagccccaacaaggaggtaaaaagaagaaacaaaaacaacctgaacaa
+1945009/1
@CCDFFDFFHHFHD@@;BF<CEGEIIIIFIIIIIIIIIIIIIIGEIIIII
@7076620/1
ccacaagcaatgtcaaagagaaggatagcaactaattttacaagctatac
+7076620/1
C@@DFFFFHHHHHJJJJJGIIJIIJJJIIJJJJJIIJJJJDHIJIJJIJI
@7077485/1
ccacaatatagttacgttaaaacagcagctgagattaatgtaggctgttt
+7077485/1
@@@FDDDFHFFHHIEHGIIGIGHHG;F>?GEFHHHADBGF:CGGHGD0?F
@1445613/1
cacacgaaaggcagttcaccatcgct
+1445613/1
@@@DFFDFFHFFFEHHIHGDFHB1EE
@1445865/1
cacacgcatttttaaatttaaaaatttattcaagtcaaaaataatatgta
+1445865/1
@C@DFDFD;CDDHEGGGIIHCHIJJIHIIJIJGIJIIJIDHIEGGIGIIJ
@380927/1
aaggacttcaactttgttcagttcttgcaggagatcgccagcgaacaatc
+380927/1
@CCFFFFFHHHHHJJJIJJJJGIJJIJJJJJJJJIIJJIIJJGJIJJJIG
@1446104/1
cacacgtatctgctcatgatgaatatgcagctgcaaaaactaatagatag
+1446104/1
CCCFFFDFHHHHHJJIJIJJJJJJIIJJJJJJIJIIJIIIIJHJJJJJJJ
@6619451/1
caaggttttcaatagggcattctaacatgtcaaaattaaatcaatatggc
+6619451/1
@@CDD=DDHFHHHGIJJGIJJJJJJJJJJJJJJJJJJJJJJJJIJIJJJJ
@381823/1
aaggataacctctctgtcggtagatttccgtgaagtggtccgtgcccc
+381823/1
@C@DFFFFHHHHHIIHHHIIGDHAHGGHGCBGBCAFGI@DB<D;FDGI
@4546235/1
tagctgttcactttttggtcatgattttgaggtactcgagggcatgatga
+4546235/1
CCCFFFFFHHHHHJJJJJCHHIJJJJIJJIJJGHIIJGIJIJIIDHIGJI
@382151/1
aaggatcgcaagcttcttccagttcaccatcagattcacaagcaggatca
+382151/1
B@C@DFFFHHHHHIJIJJJJJJHGIJJJIJIJJJJJIJJJIIIJJJJJJJ
@1447939/1
cacacttttacttcagctacttgaaccgtacgtcaaatgtcgcaaattat
+1447939/1
@?@?DDDDF?FHHB@E>ECEGI>EADE@CFGGHIGECGEBFHGBBGGGGG
@1447940/1
cacacttttacttcagctacttgaaccgtacgtcaaatgtcgcaaattat
+1447940/1
CC@FFDFFHHHHHGGGIJGIIJEGHIIGGHIJJIIIJHIHIIGGGIEHII
@890972/1
atggcattcatgcagaaccgattaagaaaggggcagacaacttcatgtac
+890972/1
B=@AAEFFHHHHHJJJJJJJIJHIGJJIJJJJJIJJJJJIJJIIJJJJJJ
@7612119/1
cggaatttcaacacatgacaagcgatggtgaactgcctttcgtgtggtag
+7612119/1
@@@FFFDFHHDDHEHGBGGHGDGBCHIG@FGCHIGIGGAGIEHE?DEDFG
@8132997/1
ctgacatgtttcatatgtagaacgaattttgtgcatacaaaaatagtaaa
+8132997/1
@C@FDDFFHHHHGJGIJHIIJGIJJGIJIJJJIIJIJJFHGJJJIIGHII
@8132998/1
ctgacatgtttcatatgtagaacgaattttgtgcatacaaaaatagtaaa
+8132998/1
CCCFFFFFDHHHHJJJJGJJJJJJJIIJJJJHIGIJJJJJJJJJJJHGHI
@382666/1
aaggattgttcgctggcgatctcctgcaagaactgaacaaagttgaagtc
+382666/1
CCCFFFFFFHHHHJIJIIJJJJJJIJJJJJJJJJJJJJJJJIHHIJJJIJ
@3522486/1
gaggaataatacgaacttccatagattcaaatgaagtaaacaacatacgt
+3522486/1
@<@FFFFFHDHFFBIGIIJIJJIJIIIEHFHIDGIBCFHIIIJJGJJIGF
@6094459/1
atctactcgttatataatcatcattcaaacattgaagccagatcgataaa
+6094459/1
CCCFFFFFGCFHHGIGIIEHJJIIGIIIEGHJJIGHGIJJJIIEIJIIHI
@6094611/1
atctacttcaagtgggcagaagttttttccataagccagtcggagaaatt
+6094611/1
@@?DD?DDDFFFA@@FHHIEGBHIIIIIIEIII@?CBBGDGEEGH62=CF
@6094612/1
atctacttcaagtgggcagaagttttttccataagccagtcggagaaatt
+6094612/1
BB@ADEFFHHHHHIJJJJJIJJHJJJJIJJJJJDCFGIJHIIGF@:FH=C
@1457452/1
cacagtcatagatccaatcctataattatccatttcctgtaattctggtt
+1457452/1
@@@DBA?DBHBF8EDE?<<;FB>H?FFFG@9FB@<FHC?1:1?1?F@?99
@1457453/1
cacagtcatagatccaatcctataattatccatttcctgtaattctggtt
+1457453/1
CCCFFFFFHHGGHJJIIJJJIJIJHJIIIJIHEIIJJJJIF?CDIIIJBH
@2461248/1
cgttctcgtaccattaaacaaatatcgtctaaactcatgtttctagtagc
+2461248/1
BB1BDDDDFHHHFHJJGIIJJJJJJJJEGIJJJJJJJJJIIJJJJHHIII
@7612820/1
cggacaagttataccgaataaaaaaggaaaactaaaggatttctcaactt
+7612820/1
@@@;BDFFFHFHFGIJEGGHIJJIIIJJJJJIGJJJIIIIJJIIJJHCII
@1950305/1
cccagttccatttcctgccgagattcgttcgagaacttccagaaaaagga
+1950305/1
CC@DDDFFHFHHH9FGBEGHGIGIHCABHGEDHGGIIJJJJIGIJGIIJG
@6100535/1
atctgcgggacatgcacatctcttggagccagccaatgggattgcccatc
+6100535/1
CCCFFFFFHHFFHIIIJJJIIIIJIJJIIIIGIJIJIJJJIIJJJIJJJJ
@893132/1
atgggattgcccatcactttgtcattgaacgatgtcaccacctgattgg
+893132/1
@@@DBDFFHHGGHIGGIJGIGHGGI4FHIGCHG7CGEHEHGJJEHI9BD
@1458812/1
cacagttcttactttaacacattgtgttaaacagcctacattaatctcag
+1458812/1
C@CFFFFFGHGGHJJIJJJIJJJJJIHJIJIIJHIJIIJJJJJJJIIJJJ
@3523975/1
gaggagacttctaaaacagaaatctattgtaatacgatggatgattcatt
+3523975/1
B@@FDFDFHHHHHJJJJJJJJJJJJJJJJIIJJIIIGHIJJJIIIIIJIG
@5583265/1
aactggtatagctttaggaaacggtttatgagcaacatcaacatttaaaa
+5583265/1
@BCFFFDEHHHHHJJJJGIIJIJJEGIIIIIIJIJJJIIIHIJJJJJJJJ
@7083380/1
ccacatcttgtgagccgccattctcttggctagcttctttgacttgccag
+7083380/1
@?@FFDEDH?DFFGGIIIIIGIIIGEIGGHFIEIIGGH@GIGGBGCDD<<
@7083381/1
ccacatcttgtgagccgccattctcttggctagcttctttgacttgccag
+7083381/1
@@<BDADDHHHDHGIIIII:FH@>CDEAHGFI>B9D9BBE?DFFG<9B?9
@7615404/1
cggaccacttcacggaaatctaccgacag
+7615404/1
@?7DDDDFHHDDHIB@DGBFBCEH<A<:?
@6103760/1
atcttatcatgtttcttgtctgtccttctgtcatttttctattaattgtc
+6103760/1
:BBDDDFFHHHHHJJJJEHHIIHHIIJJJGIJIIIJJJIJFIJJJJJIFI
@2465863/1
ctaaaaaatattaggaatccactacaaggttttcaatagggcattctaac
+2465863/1
@@@DDDDDFF?FBGG9CEFGHCFDGIIIE?<EHGAHEHEEGEDDEDEHIF
@1461095/1
cacatactttattcgtcatcgctccccacgagcgtttcttt
+1461095/1
@C<DDFFFHHHHHJJHIJJJJJJJJJJJJHGFEH?DH<?FF
@7085735/1
ccaccagatcgttgttaaggaacacgcggtagcggaagattggctc
+7085735/1
1?@DDA;BF?AF=?A<CEFGGDEDF8EFH:?DEHHAAGIII@===@
@7618356/1
cggagaaattatcgacttaggagaaggcatggaaatgtatcacggatttt
+7618356/1
@CCDB<DFDHFFDIDBBFDHIGGGGGIDBGHIDHIGICGGHIIEGDGIII
@5042496/1
ttctggccaaggactaaatggtttaacgagtttaaccaatatcaagtatt
+5042496/1
@@;DDDDFHGFHHJJIJJIEGIJJIJGIGIHGIJJIIJJJJJJGHHDFHI
@1953748/1
cccatcccaacagaaggggtaaccgcaaggggcacggaccacttcacgga
+1953748/1
@C@?DFFFHHHGHJJJJIGCEGHEBHGGJJJJJIGAG>GGIGGIC?CHFD
@1463495/1
cacatctcggatcttgctactaatattcgattcgataggtgctttgtctg
+1463495/1
CCCDFFFFHHHHHIJJIGIIJJJJIJJJJJJJJJIJJJJCGHIJJJIIJJ
@6626026/1
caagtgggttgttgttgttgaggaggagcagactgctgttgtctcgctcg
+6626026/1
@@@DDDFFDHHHHIFGHIIIGIIIIIGHHHIGGGGGGGIICIIIIIIIII
@901122/1
atgtcagttatatattcacctttat
+901122/1
?;?B?D?D:D:2<EEI?233A<<FC
@7618805/1
cggagaatcacaaaactcatgatacttttcaaattttcttttaaatttca
+7618805/1
??<<B?DDBA:ADBC;CBECAA:AADFEAFEEDE9EACDDIEIEDCDDDD
@7618806/1
cggagaatcacaaaactcatgatacttttcaaattttcttttaaatttca
+7618806/1
@@@1AADEHHHHHJIJIJJGIJHJGJIIIJJJIIIJIGIIIIJH:BFGHI
@4037137/1
gtaatatgcgtgtccacgcaagtacctgctggaacgtttaaatttctgtc
+4037137/1
@@CFFFFFGGDHFHIIIIJJJJFDHIIIIIJIGJGJHJJJJJJJJJJJHJ
@5589222/1
aagaaacgctcgtggggagcgatgacgaataaagtatgtgttcacca
+5589222/1
C@@BDEFFHHFDCFHGIGIJJGHIIHIIJGGIJIDGGHFGFHGGJII
@6108896/1
atctttttgggtaatgttgctgcctaaagagttccatcacggttcttaaa
+6108896/1
@@<DDDDAAAH2<E<?EGBDHHIIICFHIGICGIBBHBBCFABGDFGEAA
@6109529/1
atgaaaacgatgctttcatgtttttaaaggtttatgccctaggaataggg
+6109529/1
=@?1?DDFFDHH@HIGGIFEIIGEGGCFD<:?EGHIEEEHIEE39B<FE@
@7091608/1
ccacctttttcactcaaccatagctttctcagcgtgttta
+7091608/1
:11AD?A:FFFB?:EG>AAAF>G>H>HHC>HEG8:C18?F
@6110250/1
atgaaacatgtcagttatatattcacctttatatgtcacattttgtggtt
+6110250/1
@B?DFFFFGHFHHJHIJJJIJJJJIJJJIIJJIJJGGIIJJJJIJHGG?G
@1957369/1
cccatttagctgcggccagaggcaaagtctacatagaacccgaaaatgtg
+1957369/1
@;?1DDDDFFFFFIIFFFFFIIFFIIIFGFFIFFIIIIEGIFBFIIEFEI
@2999792/1
ctgggcttttcctgcttttttagcagctttaccattcgtcttatcgatgc
+2999792/1
@@@AFDDFHHDHFA?<EGIII=AFCF>DFH@DH>FHEEDCDF9B<;??8?
@2999793/1
ctgggcttttcctgcttttttagcagctttaccattcgtcttatcgatgc
+2999793/1
B1=DDFFFHHHHHJIJJJJJJJJJJJIJJJJIJJJJJJIIJJJJJJJIJI
@2999794/1
ctgggcttttcctgcttttttagcagctttaccattcgtcttatcgatgc
+2999794/1
C?@DFFFFHHGHHBBHHIIJJFEHIGIIIIIIGIIIJIIJJIIIIBHGIJ
@2999795/1
ctgggcttttcctgcttttttagcagctttaccattcgtcttatcgatgc
+2999795/1
CB@DFFFFHHHHHIJJJJJJJJJJJJJJJJJJJJJIJIGIJIJJJJFJJJ
@4557509/1
tagttctgccttcgagagcttcttcgagaccgtacaaggagacttgag
+4557509/1
=@@4=DEFHHHHHIGH;CBHGEHI@EEDGBFA:DCHGGGBF?;@FGEC
@906581/1
atgttttgcagcttgttgttcaggttgtttttgtttcttctttttacctc
+906581/1
BB@4ADFFGHHHHJJIIIGIJIIJHIJIIIJJGGIIGIGCGHJIJGHIJJ
@7092587/1
ccacgagccaatcttccgctaccgcgtgttcc
+7092587/1
@@@DDDDDHFHHHIIHI:C:CFHGGG6@0B?B
@1470344/1
caccaagaccagatgacttacggaacttagcttcacaattacttagagaa
+1470344/1
CCCFFFFFHHGHHJJIJIJJIIIIJIGIIIJJJIJJJJJJJIIJJFIJJI
@1471762/1
caccaatctgcataccgcttccgcgtgcttctc
+1471762/1
@@@BDFFAFDFDFBCGEGGBGC@F::?0?DD4?
@5048041/1
ttcttgtatcacttattgcgtctttgctttggtcactttacgcgcgaaaa
+5048041/1
???DA;=:2=DBDBEB:4<@@E<CFDE>EDBC1:C9DF?DDDIADDADIA
@3534399/1
gataaatatacctgcacacacgcatttttaaatttaaaaatttattcaag
+3534399/1
@@@?FFFFDHHHGJJJJJIJIIJJIJJJJJJGGJJJJJIGHJJJJGIIHI
@7096933/1
ccactacaaggttttcaatagggcattctaacatgtcaaaattaaatcaa
+7096933/1
CC@DDFFFHHHCFIJJJJJIIJJJJJJIIJJJJJJGGIHIJJJJJJJJIF
@8154813/1
ctgataggaggccaccaagaccagatgacttacggaacttagcttcacaa
+8154813/1
@@CFDFFFGFHGGIJJJIHGIJJGGIIHIGIIJIBHJIHHFDHHGHGGII
@6113539/1
atgaaatttaaaagaaaatttgaaaagtatcatgagttttgtgattctcc
+6113539/1
@@@DDDDDHHHHH>??CABFICEDEH>CHHCAHB<E?EFAD?H@CFGHIB
@5049405/1
ttcttttgcctcttcgaaatccggacctacacccattgcagtaaatgata
+5049405/1
BBBDDFFFHHHHHJJJJJJJIJJJJIJJJJJJJJJJIJJJJGHHJJIIGI
@5597573/1
aagaacgttcgactttcacttcattctatcggcctttcttctctttgccg
+5597573/1
@<@?DDDDF?DD?CGGG<?FDGEHIHGII>G<GGIIIIIIIIIIGIIIII
@7627273/1
cggagttttgcctgttccgtagcagacggcc
+7627273/1
@@@BDADFHGGHFID@GHEADEGCB3F?@AF
@7627274/1
cggagttttgcctgttccgtagcagacggccactggcaaagtggatagct
+7627274/1
@@@7DADDHDFHDEAFHIBFHIIIHGGIIEI:DBFHCDHGG9DG<BBBC>
@1964066/1
ccccaccaagggaagggggcgtccccc
+1964066/1
CC@FFFFFHFHHHJIIIJJJJGIJJJJ
@7099991/1
ccactggttctcacattctagatgaaattcagggggactatatgggaaat
+7099991/1
@@<DFFFDFHFFHIGIEHHHGBHB>HDEEGCCFHFHGHIEIGGHEDB>=F
@5052137/1
ttgaaattccgcgaaattggcactggcaagtcaaagaagctagccaagag
+5052137/1
CC@FFFFFHHHHHIIJGIIIJJJGIJJJFIGIJJEGGGHHIJJJJJJIJD
@911335/1
attaaagcggaggttaagaaagaaagtgtgcacgatgcatttgtttattc
+911335/1
CCBFFFFFHHFHHEHIIJJJJEHJJIGHGHIJJIIGIJIJJJIIGJJJJI
@7629690/1
cggatctgttgcaccgagtgaacatgtgacatagaaaatacgtaagttgc
+7629690/1
BC@BFFFFFHHGHIJIIJCGHIHJIJIJJJJJIJJJJJJIJJH<FHIJJJ
@7629712/1
cggatcttcagctagatcggataatcctatacttgtacctattgaattgt
+7629712/1
@@7ADFDFHFDDDHGGFHIHGHGIGHIEIDHHIGBEHIIEHIIHGIGIA9
@402383/1
aataaatcctgtagaatatcgtttaacttttccagcatttctcttgctgc
+402383/1
CCCFFFFFHHHGHJIJJJJJJIJJHIIJJJJJJJIJIJJJJJJJJJJJJI
@402694/1
aataaatgctcccttttcacaatataataaatacatatcatatcatcggg
+402694/1
@@;BDDDFD?FFHEGHHHJGHGGEHIHIIIIIIIIGGI@FGIIIJJIIG@
@3539592/1
gatagctgttcactttttggtcatgattttgaggtactcgagggcatgat
+3539592/1
=@1=DDDFHHHHHJJJJJIJGIJJJHIJJJJHIJHIGIIJJJJIIJJJJI
@3541177/1
gatattatcatcctttaggcggtggtagagaagtctggtttggattt
+3541177/1
?@:BDDDEHHHGHJJJGGCHIG8CF?DHCDBFHI@<990?F?;88B<
@3542308/1
gatcaactcaacagctcaatccacctgaggttcagcctcaacccattaca
+3542308/1
B@=DDFFFHHHHHJJIIJJJIJJJJHCEHHHHIIIJJJIIIIIGJGEEHH
@7632889/1
cggcaaagagaagaaaggccgatagaatgaagtgaaagtcgaacgttctt
+7632889/1
@@@DFDBADFFDFGIIGBAHEHIIGDHIIEHIFHGHIIBGHGIIIBCGGI
@7633289/1
cggcaacaaaaagtgataatggatacaaatttgactactgtatagctttc
+7633289/1
@@<DDFFFGGHHG?FHGHIGHGGIJJJIJIIGIJJHGIFI@DIIGJGIJJ
@7633290/1
cggcaacaaaaagtgataatggatacaaatttgactactgtatagctttc
+7633290/1
@@@DFFFFHHHHH<B@GHJJIGIJJGIGGHIGFBFHJJJIIIIIGGIIHI
@7633291/1
cggcaacaaaaagtgataatggatacaaatttgactactgtatagctttc
+7633291/1
@@C??DDDHHHHHAFCFEHCEHEAHEHHIGIIGFHEHIGIHGGBDDBGID
@7633292/1
cggcaacaaaaagtgataatggatacaaatttgactactgtatagctttc
+7633292/1
C@@FFDFFHHHGGCEGIJJJJIIHCGHIJJIJIIHIEHIJJJIIIJJJII
@7101967/1
ccactttgccagtggccgtctgctacggaacaggcaaaactccgaaggaa
+7101967/1
@C@FFFFFHHHGFIJIJJEGIIJGFHIFIJJIJIJJJJJIIIIIJIGIJF
@4047092/1
gtacaacctctatactttgcatcaaataaatgctcccttttcacaatata
+4047092/1
C@CFFFFFHHHHHJJJJJIJJJJJJJJJJJJJJJJJJJJJJJJJJIJJJJ
@5055325/1
ttgacatatcgttgtcatcccacaaggtacaatactttgttggtttcgcc
+5055325/1
@@;BDDDDHHF?FGFBGGCEGHGBEGHEHIIBGHGHIICHGGCI=FHEG@
@5055620/1
ttgacattgcttgtggtcacttttcgcgcaaaggtaaaatcgttctagac
+5055620/1
BB<DDEFFHHHHHGIJGHIGIIJIIJJJJJIJIJDHIJJJJIHHIJIJJJ
@5055700/1
ttgacatttcgttaaagaaccacaaaatgtgacatataaaggtgaatata
+5055700/1
:11=DDFFHHHHHJJJEHIJJIIJIIIIGHGGGIIJJIIIJIFHIIIIJJ
@5055701/1
ttgacatttcgttaaagaaccacaaaatgtgacatataaaggtgaatata
+5055701/1
@CCBFFFFHHHHHJJJEIIJJJJJJJIJIEIGHJJJJIJIIJDFGIJJJJ
@5055702/1
ttgacatttcgttaaagaaccacaaaatgtgacatatataaaggtgaata
+5055702/1
BC@?DFFFHHHGHIIJGGIIIJJJJJHJGCGIIIJJJIIJJJJJGGIIJJ
@6120264/1
atgaccttagcagacctcttgataggcgagatttggaagttttcggcaag
+6120264/1
@@?DD?BDDDHHGAHHIIIIIEAGE:CC@F08B4DBFFG?F@GGE0?AA;
@4568000/1
tatataatcatcattcaaacattgaagccagatcgataaaaaaatatcgc
+4568000/1
?@?DDDFFGHHHHIJJJJIJJJHEGIGIIGGHHIIGGGIIGJGJGJJIGG
@7104592/1
ccagaacgtaagatatcctaaactcacttttttccgaaaaaatatcgcaa
+7104592/1
@1?DDDDDCDHFBGEGIGGHIIIIIICHIEGIIIIFBHBFFHIIIIIIII
@7104593/1
ccagaacgtaagatatcctaaactcacttttttccgaaaaaatatcgcaa
+7104593/1
BC<DDFFFFHHHGJJJJJJJJJJJJJJJJJJJJJJJIJJJJIJIJJJJJH
@7104594/1
ccagaacgtaagatatcctaaactcacttttttccgaaaaaatatcgcaa
+7104594/1
CCCFFFFFHHHHHJJJJJJJJJJJJJJJJJJJJJJJJJJJJJJJJJJJIJ
@5058925/1
ttgaggtactcgagggcatgatgagcagccgagcccttggcttccttcgg
+5058925/1
@@<ADD=BFHHFFHGI@E@FHGGIIIIIIIIGHIIIIGHHIIIDHFHGIE
@408730/1
aataacatttatgtttgcctcccggctgccatattgatttaattttgaca
+408730/1
CCCFFFFFHHGHHJJJJJJJJJJJJJJJJJJJJJJJJJJJJJJJJJJIJJ
@2481974/1
ctaaacgttaaattttaaaagcctcttaaatttaaccgaaatatagaata
+2481974/1
CCCFFDDAFHFBFHIGGHI<BGECBBCEFBHH@FFGCGGHDHDGHHGIIG
@2481975/1
ctaaacgttaaattttaaaagcctcttaaatttaactgaaatatagaata
+2481975/1
@@@FFDDBFHHBDFHIIGGIEIIGEHGIBHGEHHCGC?CFHGJIJIBHII
@2481976/1
ctaaacgttaaattttaaaagcctcttaaatttaactgaaatatagaata
+2481976/1
CC@FFFFDHHHHHJJJJJJJJJJJJJJJJJJJIJJJJJJJJJJJJJJJJJ
@2482377/1
ctaaactcacttttttccgaaaaaatatcgcaatagctcaaaagggaaca
+2482377/1
B@@;DEDFGGGHHJJJGIGIIJJJJJJIJIIJJJJIJJJJJJIJJJJGII
@2482378/1
ctaaactcacttttttccgaaaaaatatcgcaatagctcaaaagggaaca
+2482378/1
CC@FFFFFHGHHHJJJJIIJJIJJICHIGJIJIIJJJJJJJJJIIIJJJJ
@1477211/1
caccactctctaaacgtcctggaagagaaggttaaatacaaattcaagaa
+1477211/1
@@;B?DEFHFHHGGIIIIIGHGFHIGHIIIIFGHIIIIIIIIIGGIHGHG
@5060449/1
ttgatattgggactgcaagtgcgaatatctgtagtcgaagtgttgttgtt
+5060449/1
?@@BDDDDFADFF;EGGBHBFEEHGIGGHEG@?<GEHFFF0?FDHICH@B
@2484473/1
ctaaagctatctactcgttatataatcatcattcaaacattgaagcc
+2484473/1
@=?DD?BDB>BFHHGI@CGBEGHIICGIIIIIEAGGGIAGHCFBEEG
@2484474/1
ctaaagctatctactcgttatataatcatcattcaaacattgaagcc
+2484474/1
CC@FFFFFHHBHFIIII?GHGGIIIIIIIIIIIIIIH<EHIGGIGII
@2484475/1
ctaaagctatctactcgttatataatcatcattcaaacattgaagcc
+2484475/1
CCC?DDFFHHHHHJJIIFGHHGIHIIEGIIGHHEIIIJJJ@CHDDGI
@4571810/1
tatcaatcggccattcgaggctggaagcc
+4571810/1
@<@:DDFFFHHHHIIIBHIIE=FI@E;8?
@4053880/1
gtacctctccacaaaaagggaaataaacaaggatgtaagaactatggagg
+4053880/1
@@8=ADDDHHDHHIIIIIIIIIDIIIIIIIIIIIIIHIIIIIIIIIFEHI
@4057303/1
gtactaatttgtgtaattgaagttcgtattatttcctcgaaatcaataat
+4057303/1
@@@DFFEFHHHDFBHIIIIJJJIIJJHIJJJJJGHIJJJJJJJJJJJJJI
@411827/1
aataattggagatttttcttgtatgggaattatatcatgctgta
+411827/1
:?@:BBDB<ACFFIIBG>IE<AFHDEFBFCEHHIEFF9?<CF<:
@2486514/1
ctaaagttaaccagacaaagcacctatcgaatcgaatattagtagca
+2486514/1
CCCFFFFFHHHHHJIJJJJJJJJJJJJJIJJIJIGGHGHIIJJJJJJ
@6644255/1
caatccttcgaggtaacctacgtggacatcgaagaaaa
+6644255/1
=@@D;:DB:A;FFF?CBE4AA8FF;F??3C?3110???
@6644453/1
caatcgccaccaatgcctggtgcagctatccactttgccagtggccgtct
+6644453/1
?@@=B=DDHFHFGICGGIIGFGGHHIDHHIEIIIIGBHEGIB<FGGGHIG
@412936/1
aatacactattattaggcactagttattaattataatcatcaatattatc
+412936/1
@@@DDDDD;ADFFIII<FGIIFE?EFEHHIFHHHIIDEDGEIIFIIEGFF
@1974307/1
ccccttaatcagctacaacagtcaacatttcccacctttttcactcaacc
+1974307/1
CCCFFFFFHGHHHJJJJJJJJCGHJJFIGIJJJGIIJJJJJJJJJJJJIJ
@1481618/1
caccatcgcttgtcatgtgttgaaattccgcgaaattggcactggcaagt
+1481618/1
@@CF?DDFHHFFHB>BECFHHGJJIEIIJJJIIHIGIJGIIIIGIJIII8
@4058216/1
gtactcgagggcatgatgagcagccgagcccttggcttccttcggagttt
+4058216/1
@@;DFFFAHHHGHJIJJJJIJJIJJJIJIJJGJJJJJJJJIIJJJGIEHI
@1482715/1
caccattctatgaaatggaacacgaagagggactaccacacgaaaggcag
+1482715/1
C@<DFFFFHGHHHJIJJJJJJJJJJIJJJJJJJIJIIJIJJJJFJIIJIJ
@7113293/1
ccagatcgttgttaaggaacacgcggtagcggaagattggctc
+7113293/1
@@<?DFFFDHHHGHIJJJJJIGHIIG:@HIIGFHIIJIIEHII
@7113294/1
ccagatcgttgttaaggaacacgcggtagcggaagattggctc
+7113294/1
@@@DDDFFBHGHHIJJJIIJJJJJJJFHIIJJIEHHFHIGIHI
@1975830/1
cccgaacaagccaatcagaccaacggaacgcccggagcggc
+1975830/1
@@@FFFFFHBBHDIIJJIIGIIIJJJIHIBHIIGI;F<BHA
@1975831/1
cccgaacaagccaatcagaccaacggaacgcccgtagcggctgatatcac
+1975831/1
CCCFFFFFHHHHHJJJJIJJIJJJJJIJIIJJJJFGHIJJJHHBBCB@@C
@5066151/1
ttgccacatcttgtgagccgccattctctt
+5066151/1
@@@<?D8DHHHFAFEB<;A?@DH?E@CBG@
@4575940/1
tatcgatctggcttcaatgtttgaatgatgattatataacgagtagatag
+4575940/1
=@1ADBDDHHGHHJJEHIG@FGHIJJJIJDCIGIJFIIGGFFHBGGFGEF
@3550340/1
gatgacttacggaacttagcttcacaattacttagagaagcacgcggaag
+3550340/1
@@@?DFDFFHHDFHIJJJJIIIJJJJJJJIIJJJJJJJIIJJJIJJIIII
@5609193/1
aagactcccgtcagcgtcctccaggagttgctgagccgtcgcggcatcac
+5609193/1
CC@DFFFFHFFHDGCGCGG1CGCHJCHDGGGCHGGJJIFHJIJJB<=C@C
@921814/1
attaatagaaaaatgacagaaggacagacaagaaacatgataagatatgc
+921814/1
@@=ADDDFHFHHHJJIJJJJGIIIJJJJJJIJIJIIIIIIIJIJJJIJII
@3551349/1
gatgattcgtttctacgggtattttgcgacctgcttttccaggttcaggg
+3551349/1
@@BADFFFFHFHHBHIIJI@EHIIIJJGHIJGJIJJIJJJJJJJIJJJIJ
@5067103/1
ttgccgtgtgcccttgagaaatttgctgcctcaaaaacgtatgacaaaac
+5067103/1
@@@DDD@DCFDHH@FDD@FFDHHIBBEDGHIIIIIIIGIBFHIIIIIIII
@7639673/1
cggcaagtacatgaagcagttaagagttgtttatgaaattccaaatttgc
+7639673/1
@@;BDFFDFFFFHHIBGHIHHHIDGHBECFHIGIHIIIGIHIGIIIIIAG
@4062654/1
gtagaaggtaagccacttaagcacacatgttacataaatgtcaaaatttg
+4062654/1
CCCDFFFFFHHHHJJJJJJJJJJJJJJJJJJJJJJIJJJJJIIJIJJJJJ
@6131075/1
atgcatgttatcacgattcataaaagtaatataaccttagatttcgaggc
+6131075/1
@CCFFFF?FFFHHIGEHIGIIJJJIG<CAHIIJJJIGBGCGICHEGFGFF
@3022405/1
ctggttaactttagtgggaaggtttagg
+3022405/1
@@<BDFFFHGHHHIAEHIIIIIDHIHB@
@3022406/1
ctggttaactttagtgggaaggtttaggtatttgtggtatctgtcgatgt
+3022406/1
@@@<ADDDHFFHHGFGHIIIII?FHGHIAHHIIIIIIIGHIIIHIICEIH
@3022407/1
ctggttaactttagtgggaaggtttaggtatttgtggtatctgtcgatgt
+3022407/1
BC@ADDDFHHHHHJEHIJIEIJFHIIJICFHIJJDGIHJJIJJJJIJJJJ
@3553093/1
gatggcgccctcgatttggaccagttcgtatttgggagtgatgccgcgac
+3553093/1
:?14=BDDDHDHHDHGHCICIFCE?CGI;??GGDGI@F79D@@>FHBGBD
@3553124/1
gatggcgttctagttctagatcttcgtcgtcgtttgtattcataactgcg
+3553124/1
@@@DDFFDHHHFFCG@FGHIIIIIIIIIGDGGDGH;94BG?BD?DB<=BF
@5068681/1
ttgcgatattttttcggaaaaaagtgagtttaggatatcttacgttctgg
+5068681/1
@@@?DDDAFDHFHII6F1EGGIGD?B@GBDFFHIHIIIIIIIIIIIIIIG
@5611574/1
aagagagtccaaagagaaggttatgaaccggcaataactttccttgttgt
+5611574/1
CCCFFFFFHHHHHJIJJJJJIIJJJJJJJJJJJJJIIJJJJJJJIJHIDH
@6652844/1
caatgttttttcttcgatgtccacgtaggttacctcgaaggattgttcgc
+6652844/1
@@<DDDDDDHGHHJJEAEBCFFHGECFB1:?GHHEGIIIBA>GIIGGGCH
@5612740/1
aagagatttcagaagaagatctccaagcgatgtacaacgaagacgaaatt
+5612740/1
@1?DDDDDFHHHHJJJJIIJIJIJIJIJJIIJIIJIJIJJGIIJIHE?CB
@7643889/1
cggcagccaagaacttgctggatctcttggtcggaaaagtgactcccgaa
+7643889/1
@<<DBFDFFHHHHIJJIEHGGIIJIIIIIJIIJJJJJIJHIJIJJJJJIB
@1980547/1
cccgatgatatgatatgtatttattatattgtgaaaagggagcatttatt
+1980547/1
@CCD?DDBFFFGFGGGCCDIHJHIJJJIIJIFHHIJJIIIJJIJIJJJIJ
@8181224/1
ctgcatcttatgatccaaaagcctttaagtacaatatctgctggagattg
+8181224/1
@=@BFFFFHHDHHJJJIJJJIIJJJJJIIFHIJIJJJIJIIIJJIJIIIJ
@4583380/1
tatggttgagtgaaaaaggtgggaaatgttgactgttgtagctgattaag
+4583380/1
?@=BDBDFDHBFAGFFHHI:CGHEHHEH<EH@DDEHHDGDEGGI@FHEHG
@4583965/1
tatgtattcattatattgtgaaaagggagcatttatttgatgcaaagtat
+4583965/1
?<=DDEFFHHHHHJJJJJHHJJJJIIJIJGJJJJJJJJJDHJIHIHIGHI
@7644861/1
cggcatagcctaatctgggagggggcaagattctggcatctaatttttca
+7644861/1
CCCFFFFDDHFHHGHFGIIBHIJJJJGGJHIJJIIIIIJJIJJJJJJJJJ
@6134777/1
atgctcttgacatttcgttaaagaaccacaaaatgtgacatataaaggtg
+6134777/1
@B@FFFFFHHGGGJJJIIIIJJGIJJIJJIJJJJJGHGIGHGIJJGIJBD
@6134778/1
atgctcttgacatttcgttaaagaaccacaaaatgtgacatataaaggtg
+6134778/1
@C?DDFFFGHHGHJJJJGIJJJJJJJIJJIJGIJIDECHGIIJIIIJIDD
@5613870/1
aagaggaatttgaacagttaccatctactatcagagatcgaatgtgtgca
+5613870/1
CCCFFFFFHHHHHJIJJIJJJJJIJJJJJJJJJJIJIJIJIIIJIIIIJH
@421194/1
aatattagaaattttcaaatattcttcgcttttgactcgacaaaaattta
+421194/1
CCCFFFFFGHGHHJIJJJJJIJJJJJJJJIJJJJJIJJJJIJJJFJJJIJ
@6135524/1
atgctttcgaaacaaggaccaaagtttctgttacgttcagatctcaatcg
+6135524/1
@CCBDFFFHHHHHJJIIIIJJJIJHIJJJJIJJIJJJJJJJJIJIJJJII
@6136379/1
atggaacacgaagagggactaccacacgaaaggcagttcaccatcgcttg
+6136379/1
@?@?DEFFHFDHDIFGBEEHIG@GHIIIIGEBHB@FHIGEHGEHIGHGH@
@3558400/1
gattcataaaagtaatataaccttagatttcgaggcaaattgattgattt
+3558400/1
:=B4=BDFFHHHFHJJJJJJJJJJJIEGJJJJIHJIJJJIJJJJJJJJJI
@421912/1
aatatttctaatattgcgatatttttttatcgatctggcttcaatgtt
+421912/1
??14ABDDHHDHHIIIHIAD:DHGGHGIIGIGD=G@DCGE?F<?<=FH
@3558711/1
gattcctaatattttttagtgaacctctctaacgtctttatagaatgtca
+3558711/1
:1=DBDEDHH4AFHGIIGGGHIIJJFGEGIIIIDIGHJJDDDGEGGGGHC
@5615033/1
aagagtagccggagtggaagcaactggtactggttgctcaaagcagatta
+5615033/1
CCCFFDDF?FHHHICFIIJIIJJJJJICGHIIJFGIGGGGJIGJIIIIJJ
@3027800/1
ctggtttgtctatagttttgtcatacgtttttgaggcagcaaatttctca
+3027800/1
@@@DDDDAFHH<FGHFHHIIHGHGEIIIHIIII:DHIIGIIIIIIIFHGI
@6655371/1
caattacttagagaagcacgcggaagcggtatgca
+6655371/1
@<<=DADDHHBFFI@;@A;@AGHGIGIID7??@G4
@6655515/1
caattagcagcaagagaaatgctggaaaagttaaacgatattctacagga
+6655515/1
=814ADDDHHHFHGIIIIGIGIIGIGIH@GFHIIGIIIIGIHICCBEBB@
@4070316/1
gtagctgattaaggggtgtattctatatttcagttaaatttaagaggctt
+4070316/1
=B==DDFFGHFFHIJIEHFFHIJJJJJJJJJJJJFGHIJJJIIIIJIIIJ
@4070317/1
gtagctgattaaggggtgtattctatatttcagttaaatttaagaggctt
+4070317/1
CCCFFFFFHHHHHJJJCGGHIJJIJJJJJJJJJJGGIJJJJJJJJJJJJJ
@423571/1
aatcaataatgcaatgtgtttaaatttttgtcgagtcaaaagcgaagaat
+423571/1
CCCADFFFHHHHHIJJEGIHIIIIJJJJJJIIJJIFGGIJJJIJJJJJJJ
@928356/1
attacacatccatttatgcaggacttctatctagtttcccacgccagtat
+928356/1
BCC:DDFFHGHHGJJJJJIJJJIJJIJJJIJIJIGIJJJJJIJJIJGGEG
@424293/1
aatcaatttgcctcgaaatctaaggttatattacttttatgaatcgtgat
+424293/1
CCCBDFFFHHHHHJJIHIIJIJJJJHJJJJJJJJJJJJJJJ?:?FGGGHE
@2497535/1
ctaacgtctttatagaatgtcaatgttattctaaaaagaagactgctaaa
+2497535/1
CCCFFFFFHHHHHIHIJIIIIJJJJJIJJJJJJJJJJJJJJJJJJJJJJH
@3033482/1
ctgtaattctggtttctctatagttttgtcatacgtttttg
+3033482/1
?@@D===DDFDF<CGEDE<CHIECHIIGDHHBAFDAGGIG0
@3033811/1
ctgtacaactgtttacctgtgtatgataaataaactttttttcgggtttg
+3033811/1
CC@FFFFFHHHFHIIIJJJGHHGIJGIJJIJIJIIJJJJJJJJJJJHIII
@931123/1
attacctctaaagctatctactcgttatataatcatcattcaaacattga
+931123/1
1===AADFHHHHAEHEGGGIHHGA<FDFHDECH@G>EDGEBDDHGGIGBH
@6140044/1
atggagtcccaaaacatgaccatgatgcactcggccggaccgattcagcc
+6140044/1
111ABDBDFHHHHIJHFHIIGIJJJJEH>HGCDDCHGHBHIJAGGEEAHG
@8187372/1
ctgcccctttcttaatcggttctgcatgaatgccatctgggcccggggct
+8187372/1
@@@DFFFDHHHDHJIIIJJGHICHIJJJJICFGIJJJIJJJJGHGGBHGG
@6142315/1
atggcattcatgcagaaccgattaagaaaggggcagacaacttcatgtac
+6142315/1
@B@FDDFFHHHGHIGGIIJJJGGIGIJIIIJGIIGIJJJIIJJJJJJGJJ
@6142316/1
atggcattcatgcagaaccgattaagaaaggggcagacaacttcatgtac
+6142316/1
@BCFFFFFHHHHHJJJJJJJHHJJJJJJJJJJJIJJJJJJJJJJJIJJJJ
@4079780/1
gtatagcttccgtcggagttgctctagataaatcgtaatctttcaagggg
+4079780/1
?@;4BDDDFFFFFFFF8@2A?<?9C4??<?DG<?B0?F;9?FG@>F?FFI
@5081199/1
ttggcttccttcggagttttgcctgttccgtagcagacggccactggcaa
+5081199/1
CC@DFFFFHHHFHJDHCGHIGIIIIHIJJIGIJJIIIIIIIIEIHGIG9F
@5081200/1
ttggcttccttcggagttttgcctgttccgtagcagacggccactggcaa
+5081200/1
CC@FFFFFHHHHGJGIEGHIIIJIIJIJJJJIJJIJIGJJJJJJJJJJII
@8187965/1
ctgccgaatgtttggcgtctttcttcgatcttccggttccggt
+8187965/1
@=<BDADDHHFFDEBHI?FH@GGGHEG=?BFDHGHGAABF<AB
@7656087/1
cggctcagcaactcctggaggacgctgacggga
+7656087/1
::84A=BDDF;<:EEFIBFGI;G1:1?F3:@G0
@1990464/1
cccggtttgttctgaaacaaacatcactgtgatgaaaaataaaaaaaaaa
+1990464/1
@CCFD?DDDFFBAEEHIGIIIGGGJIIGIFGGEHIJJJJGGIHGIGHJJH
@5083673/1
ttgggctagattctgtttgacattcgaaaagtaaacgtcagtttgcgttt
+5083673/1
:?14BDFFFHDHHIFHIJIJJIJJJJIJJJGHHIJJIFHGIHIJJJJHII
@1992690/1
cccgtccgcccattttgaatagaccaaccatgatcatgggcgctgacgtc
+1992690/1
@@@DDDFFFHHFDHIIBAEFGFGIIIIGIHIIIIIIIIIIIIGIIGIIGH
@3574064/1
gcaaagtatagaggttgtacccaaacttttcggggtgcaatcttcttttc
+3574064/1
BC@FFFBDHHHHHJGHIGHIJJIGJIJJJJJJJGH@F1DFFFG@8=CGIE
@5627217/1
aagccacttaagcacacatgttacataaatgtcaaaatttgacataattt
+5627217/1
@C@FFFFFHHHHGJJJJJJJJJJJJJJJJJJJIIJJJJJJJIJIJJGIII
@8190613/1
ctgccttctacatttgcgagtgacgaagagactctcagcttcaacgccaa
+8190613/1
@CCFDFFFHHHFFIIJIIGIIIJJJJJIJ<?@DBGFGG>FDCFGIG;;FA
@8190614/1
ctgccttctacatttgcgagtgacgaagagttggccactaaactgggcag
+8190614/1
@B@DFFFFHHHHHJJIGIIJGHIIJIIJIJJJJJIJJJJJJJHJIIJIJJ
@937711/1
attagcatcatggaatatactcttgatgccaaggaaaatggaattctgga
+937711/1
CCCFFFFFHHHGHIJJIJJJJJJJJJJJJJJJIIJJJJJIJJJJJJJJJG
@4084361/1
gtattacctctaaagctatctactcgttatataatcatcattcaaacatt
+4084361/1
@?@?BDBDFB>BDFD9:EHFA@FHGGFGGEEHCE@FBECDGAFIFGFHHG
@4596690/1
tcaaaatcatgaccaaaaagtgaacagctatcgatacacagtcat
+4596690/1
??@<;DDFHHDDHH@FBBHIHHGGID?EAF@EGCDDFGG@>9?FE
@4597347/1
tcaaaatttgacataatttgtggacataaaggaaagaaaaaaatg
+4597347/1
@@@DBDADH?AD8?EBACHD?:<FEHGGIGEBEEHAH>BDBF<8B
@8194922/1
ctgcgggacatgcacatctcttggagccagccaatgggattgcccatcac
+8194922/1
@@@DDDDDHDFD3CEGBBH@?GIGH>;FFBEGBHEIIIFGHG9FCGGGA@
@433417/1
aatgaagtgaaagtcgaacgttcttctgggcttttcctgcttttttagca
+433417/1
@@@ADDDDFFFFFFGIFI;@<F8AF<C<EG8CDGI<D@49?BGIII898=
@3576320/1
gcaaattaagatatcctcagatgccgacactatgggtcggatcttcagct
+3576320/1
@C<?DEFFHHFDHJJIJJJJJIHIIIJIJJJGHGGGBGGF07<=BBD@C7
@1995891/1
cccgtttgccgatttaggttgttgtggtacatctcc
+1995891/1
<@@;DDA=>:DDF?E?BFEHFIIF;?11??<FDGF>
@2509148/1
ctaagtggtaagtagagggtaagccacttaagcacacatgttacataaat
+2509148/1
@@@;DDDFCFHHDGGHIJJHGGGIGEIGGEHJJJJJJIJJIJIJIJIJJJ
@4086364/1
gtatttattatattgtgaaaagggagcatttatttgatgcaaag
+4086364/1
@@@BDDBBFH?FFH@EEBCIFH=7C:DCGGE>FBG91?GCF@4:
@4600301/1
tcaaccatagctttctcagcgtgtttta
+4600301/1
CCCFBFFDFHHHGIIIIIGIIH<1AC99
@4087725/1
gtatttttatgttgctgaaatttgtagcaacctgaaccctacg
+4087725/1
:1:=BDDDFA?FH@<G<:EHIIIIHIGIIGHHHEHIIHI@FHG
@6152410/1
atgtccacaaattatgtcaaattttgacatttatgtaacatgtgtgctta
+6152410/1
B@@DFFFFHHHHGJJJIIJJJJJJJJIJJIJJJJIHIJJJJJIIJJJJIJ
@6664649/1
caatttcgcggaatttcaacacatgacaagcgatggtgaactgcctttcg
+6664649/1
@@@FFFFFHHHDHEGIHFGCHGIGGCCGHGHJDEGG<FCGAH@EC=FHIH
@1501151/1
caccttacaaaataaaatacggcaaagagaagaaaggccgatagaatgaa
+1501151/1
@;@DDBDDHHHF>G>EEAEHEFHGGCDHBHCEEIFCB@;67@EB>B@CC>
@436902/1
aatgccatctgggcccggggctctgtgatttcttagtgtcaatagtgctg
+436902/1
C@CFFFFFHGGHHJIJJJJJJIIIIFGIIJIJIJJJHGIIIIJIIGIFII
@7663287/1
cgggacatgcacatctcttggagccagccaatgggattgcccatcacttt
+7663287/1
CCCFFFFFHGFHFIIJJJJJJIJIIIJJJJIJJJJJJJJJJJIJJJJJJJ
@5629771/1
aagctatacagtagtcaaatttgtatccattatcactttttgttgccgtg
+5629771/1
;@@DDFEDF?FDHEHEGIFJIIJFIGIIEGHHIICEHIJJIGJJCFHGH6
@4600676/1
tcaacgccaaggacttcaacttcgttcagttcttgcaggagatcgctagc
+4600676/1
C@CFFAADHHGGGIGJJIJJJIJFHJIJIIIJJBGHJIGHIJJJJIIJIJ
@4089147/1
gtcaaaagcgaagaatatttgaaaatttctaatattgcgatattttttta
+4089147/1
@@@BDB8DB8;F?:FHGGGEGIICHGBHIIGHIGGGGBHGGIHGEH>FEF
@7663806/1
cgggactgaaagacactaagattaccaagttgggcaaccagcagtcccac
+7663806/1
@@@=DDDDDHHBHIBGHHIEHIBHIGGIIEHC>:FHEEHIIIGCBFHIEC
@7663807/1
cgggactgaaagacactaagattaccaagttgggcaaccagcagtcccac
+7663807/1
B<<DDFFFHHHHHJJJJJJJJIIJJJJIJIIJJJJIJJJJJJIGIHIJJJ
@6667445/1
caatttttatcgagttattgatttcgaggaataatacgaacttccat
+6667445/1
@@@DD?DEDHBDFHFGBHGGEGHIGCHIGGEHIIGHGB?GABFHGI>
@6667446/1
caatttttatcgagttattgatttcgaggaataatacgagcttccat
+6667446/1
B@@BDDFFGHHHBHFHGGIEIJJJJJJJJJIJJJJJJJJJJIJJJJI
@3578767/1
gcaacatcaaactgttcccccacaacagactggtcccccacaacagactg
+3578767/1
@@@DDFFFHHGFHJFHJJJJIJJJJJJGGIJDFHHIJJJJJJIJJGIIIE
@3578772/1
gcaacatcaacatttaaaagtggcttccagcctcgaatgg
+3578772/1
@@@FDFDEHFHDFHIIIIEHCHGBFHG@FB@H9F::B<3D
@4090256/1
gtcaaaattaaatcaatatggcgactgagaggcaaacaaatgttatttta
+4090256/1
:1=?;==BBFDBFIIII:AE<EFBBF:GGIB=;@B@@FEFFFIEBFFEFD
@945424/1
attatattgtgaaaagggagcatttatttgatgcaa
+945424/1
@@@;?DDDFDFFFGBEH=@GBH@FDEGGBEC?FGI?
@1505587/1
cacgaactgtagcagcatacctcgatggatgggcgtccatggaacctacc
+1505587/1
CCCFFFFFHFHFHJJJJJJJJJJIGIGIJIIGG<GHHIIIJIIJJJJJIJ
@8198777/1
ctgctacggaacaggcaaaactccgaaggaagccaagggctcggctgctc
+8198777/1
BB<DFFFFHHHHHJJJJJJJJJJJJBHJIGGIIJJHIIGIJJIJJJJGHH
@8198778/1
ctgctacggaacaggcaaaactccgaaggaagccaagggctcggctgctc
+8198778/1
BC;DFFFFHGHHHJJJJJJJJJJJJJJJIJJJIIJJJJJJJJIJGIJEFH
@4604551/1
tcaatattatctatcgatactgaatgtaattttttatatagtgccccgat
+4604551/1
@C@BDDFFHHHFHJJIHHGHIJIJIIHIIHIJJJJ=FGIIJIIJJJJH06
@5634622/1
aaggaagccaagggctcggctgctcatcatgccctcgagt
+5634622/1
@@@7DDDDFF?ADHGGH?<=GHE@<9CF9:9DDHCDE<:?
@3581559/1
gcaactggtactggttgctcaaagcagattagtaaacatgatgctgcata
+3581559/1
CCCFFFFFFHHHHJHIIIGJJJJJJJJJJJIJIJJJJJJJIIJJJJJJJJ
@946903/1
attatcttttttagagatggagtatcggatggacaatttgaacaagttac
+946903/1
@@@1ADDDHFFHFGHIIGEDABAGH>@@C?DH>GGHIIF<FGFHII?<DF
@947975/1
attatgtggcattttgacatttatgtgacataatttgcgacatttgacgt
+947975/1
=1:4BDDDHHBHHIIIIIHHI>HHGIIGHGIIGHIEGGIEGIGIGHIGGD
@6156581/1
atgttgtctcgctccaggttgctgttgcggaggagcttgctgttgtgg
+6156581/1
=@@ADDDFBFD=A@F<?DAFGHGCHIIHBE0?D7?;DDACFCF9CCEC
@3584128/1
gcaagaggaaggatcgcaagcttcttccagttcaccatcagattcacaag
+3584128/1
BC@:BDEFHHHHHJIIGIIGIJJIIJGGIGGFGIIIIGHIIJGIIGIIJE
@7670274/1
cgggcgttccgttggtctgattggctt
+7670274/1
@@@FFFDDFHDFHEI2?BEEHGGIIFH
@4607806/1
tcaccaacaagttggatggcagtagatacaaactacgaagatttttctga
+4607806/1
@C@FFFFFDHGHHGIEEHIGEGFHIGHJIIJJIIJIJJEGEFIGJJJJJI
@6674607/1
cacaaatacctaaaccttcccactaaagttaaccagacaaagcacctatc
+6674607/1
CCCFFFFFHHHHHJJJJJJJJJJJJJJJIHIJJJIHIJJJJJJJJJIIJJ
@7670876/1
cgggctgttgttgaccccaagcttgaggttgttgttgtggaggtgaaggg
+7670876/1
@C@DFFFDHDHHHGHIIJHJJJJJI>FHGHIHIJIJJBFHHGG7BCFHGJ
@2520996/1
ctaatttgtgtaattgaagttcgtattatttcctcgaaatcaataatgca
+2520996/1
?=@?DDFFDFFHHGIIJIIJIIJFGHIJJJJIJGIIGGIIJJIIIJIGHI
@2520997/1
ctaatttgtgtaattgaagttcgtattatttcctcgaaatcaataatgca
+2520997/1
?@@?DDEDA?F>FHGIHIGEFHGHIIIIGIIEEHEHGIEIGGGIIIEGHI
@2520998/1
ctaatttgtgtaattgaagttcgtattatttcctcgaaatcaataatgca
+2520998/1
@<?D?DDDCD?DFEGD?FDEHF1<CFGBDHH>HEFCCFIBFFFACG?99?
@5093701/1
ttgtctggttaactttagtgggaaggtttaggtatttgtggtatctgtcg
+5093701/1
@=;DDFFFFFFHGGIJGIFIIJIIJJ;FHHIJ?EHIIICFH?FHIIJFHJ
@3050237/1
ctgtggttgaccccaagcttgaggttgttgttgtggaggagcagcttgct
+3050237/1
CC@FFFDFHHHHHJJJJJJIJEHICGHHIIIIIGIJCHIBD?GHGIJGGI
@6158756/1
attaaaaattacattcagtatcgatagataatattgatgattataattaa
+6158756/1
@B8=DDFFHHHHHJJJJJJJGJIFHIJHJGIIJJJIIJIJJJJJIHIJJG
@8204679/1
ctgctgcctatcctgaggcctacgctgttgttgtggtccacccctttgtt
+8204679/1
@B@FFFFFHHHHHJJIJJJJJJIIJGIFGIJJJJJJFGHIJJJJGGGGHF
@4609125/1
tcaccttacaaaataaaatacggcaaagagaagaaaggccgatagaatga
+4609125/1
@8?B;DDDFFFFFFFFIIIIIIBFIIIIIIIIIIBFIEFFIEFFFIIICE
@3585843/1
gcaagattttacctgaacaatttgaaatttttccaaacccgaaaaaagtt
+3585843/1
CC@FFFFFHHHHHJJGIIJJGJIJJJHJIIJJJJJEIHIJIIJJJIGHBF
@4095806/1
gtcaacaacagcccgttccgccacagcaacaacctcgagcgagacaacag
+4095806/1
@@@=DFFFHHFGHJJGIJJJJJJJJJJJJJJJJJJJJJJJJIJJJJHHHF
@2006026/1
cccttctgttgggatgggggccgcccccctccc
+2006026/1
?@@:BDDFHHHHHIIIIIIIIBG0DGII4AAEH
@6677521/1
cacaaattatgtcaaattttgacatttatgtaacatgtgtgcttaagtgg
+6677521/1
C@@FDDEFHHFHHGJJJJJJJIHGGJJJJIJIJJHIJJIBFHIIGHGDHE
@1511857/1
cacgataattggttgccaccgtgcttttatgttccg
+1511857/1
CCCBDFFFHHHHHIGIIIIIIIBFFGIIII>GGHI?
@4609714/1
tcacgattcataaaagtaatataaccttagatttcgaggcaaattgattg
+4609714/1
CC@FFDFFHGHGHJJJCFHJJJJJJJEIJJJJIJJJJIJIJJJJJJJJJJ
@3587014/1
gcaaggattgccacatcttgtgagccgcc
+3587014/1
?@?DD;?DFFF<FFEEAFFDDAAEFIIFF
@4610812/1
tcactcccaaatacgaactggtccaaatcgagggcgccatccacgag
+4610812/1
B@@FFFFFHHHHHGGIJJGIIHGIJIJJJFGHIJFGIIIGGJJJIJJ
@2522752/1
ctacaacagtcaacatttcccacctttttcactcaaccatagctttctca
+2522752/1
@@@DFFFFHHHFFGGHIIIFIIHGHFEHHHIGHCHGHGGG>HBEGHIJIE
@1513063/1
cacgattcataaaagtaatataaccttagatttcgaggcaaattgattga
+1513063/1
B@BABDFFHHHGGIGEGIJJJJJJJJJJJJJJJJJJGIJJJJJGHGIHHH
@1513064/1
cacgattcataaaagtaatataaccttagatttcgaggcaaattgattga
+1513064/1
BCCFDFFFHFHHFII<CFHJIJJJIIJIJJJJJJGJDGIJJJJJGIJJJF
@1513065/1
cacgattcataaaagtaatataaccttagatttcgaggcaaattgattga
+1513065/1
CCCFFFFFHGGHHJJCGGJJIJJIJJJIJIIJJIIJHIIJJJJJJJIJJI
@1513066/1
cacgattcataaaagtaatataaccttagatttcgaggcaaattgattga
+1513066/1
CCCFFFFFHGHHHJJCFHJJJJJJJIJIJIJJJIJJIFFHIIHGJJJJJI
@1513067/1
cacgattcataaaagtaatataaccttagatttcgaggcaaattgattga
+1513067/1
CCCFFFFFHHHHHJJ?GHIIJJJJJJIJJIIJJJFJIIIJHJIIJJJJJG
@1513068/1
cacgattcataaaagtaatataaccttagatttcgaggcaaattgattga
+1513068/1
CCCFFFFFHHHHHJJGHJJJJJJJJJJJJGJJJJIIGIIJJJJJJJJJJI
@3587861/1
gcaagtcaaagaagctagccaagagaatggcggctc
+3587861/1
@C@FFDDFHHHDHHIGIICFHGI9FFHHGIIGG?07
@2523072/1
ctacaaccaggtacaattcttctactaaagaatgtccactctcttcttgt
+2523072/1
CCCFFFFFHHHHHJJJJJJJJJJJJIJJIJJJJIIJJJJJJJJJJJJJJI
@4611261/1
tcactgtgatgaaaaataaaaaaaaaataatagttcttcaagatatattt
+4611261/1
@@?DFFDDBHHHHIIIBGHIGIIIGIGEEECGIGGCBCGHDDG;CF@FGC
@6678896/1
cacaacagactggtcccacacaacagactggtcccacacaagggcagcaa
+6678896/1
@@@FFFFBDFFFHEFHGHHIHGIJJCBFDHIDHIGIJJJGIFHEGIIIJI
@5094453/1
ttgtgagccgccattctcttggctagcttctttgacttgccagtgccaat
+5094453/1
B@BADEFFHHGHGJJJIJJJJIJJJJIJJIJJJIHIGIEIIIJFHGHIGI
@2007260/1
cccttttgagctattgcgatattttttcggaaaaaagtgagtttaggata
+2007260/1
@@@DDFFDDDFFFFHBBEFGIIIJJJJIJJJJJJJJHCFGIGHIIEIHII
@2007445/1
ccgaaaaaagtttatttatcatacacaggtaaacagttgtacagtagagg
+2007445/1
@C@7DFFFHHFHHIJJJJJJJJJJJJIIIGGHIJJJJJJHHJJJIIJJII
@2007684/1
ccgaaaaatgcgataagaaggctatttgaatggacttccgctcatcctaa
+2007684/1
@@@DFFFDFFDHHDDGHGEHGEEFFGGGIIGGIFHECGDBHGGGGGGGC=
@8208443/1
ctgcttcatgtacttgccgaaaacttccaaatctcgcctatcaagaggtc
+8208443/1
CC@DFFDDHHFDFIIIBG?FEGDBCFGHIIIGG@FGCHHGGHIIGGCHBF
@1514695/1
cacgcatattacacatccatttatgcaggacttctatctagtttcccacg
+1514695/1
@@1ADDFFFHHHHIIIIIIIIIIIBGGCEFHHIGIIIIIFIFGIIHIGII
@7673831/1
cggggcactatataaaaaattacattcagtatcgatagataatattgatg
+7673831/1
@@C1DDFFHHGGHIJJJJJJJJJJJJIIJIJJJJHIJJJJJJJJJJJJJJ
@7674406/1
cggggctctgtgatttcttagtgtcaatagtgctgccgttacttcctcaa
+7674406/1
???DDA<D:AAD:AEEDBF<<3A<CEFEBE:C?CEBDA8@BDEEBDDD?D
@4611855/1
tcagaacaaaccgggaaaagtattatgagaatatgaaatttaaaagaaaa
+4611855/1
<?@1BA?D?FFFAGG<GAB@EAGCHGCAC9?@BBDAHFHDCDBBFGGEGI
@6682325/1
cacaagacccccagccccaacaaggaggtaaaaagaagaaacaaaaacaa
+6682325/1
CCCFFFFFHGHHHIJJJIIJJJJJJJJJBGHIJJJJJIJJJIIIJIJJJJ
@449962/1
aattatgtcaaattttgacatttatgtaacatgtgtgcttaagtggctta
+449962/1
?@=DDDDEFHBFHIJFFDEHEHGIIGIJIJDIIFHHCCHIAHGGFGGDHI
@449963/1
aattatgtcaaattttgacatttatgtaacatgtgtgcttaagtggctta
+449963/1
@B=DDFFFHHHHHJJJJJJJJJJJJJHIJJJJJGJIIIIJIJIIJJJJJI
@8209000/1
ctgcttctacacaatctgcaatgcttttatcagggatactatgctgtgta
+8209000/1
@CCFFFFFHHHHHJJJJJJIJJJJJJJJJJJJJJJJJJJJJJJJJJJJIJ
@6682739/1
cacaagatgtggcaatccttgcaggatttacccgtggagggtaacaatct
+6682739/1
@C<DFFFFHHHHGIJJJJIJJJJJJJJJIJJJJJGIJJIJJ?BFHJJJJG
@8209605/1
ctgcttgtgaatctgatggtgaactggaagaagcttgcgatccttcctct
+8209605/1
@@7DDDDDH?FHHIIBGFHAIHGHHHGEHBGHGGHI>D::;B7DGGGGHD
@8209669/1
ctgcttgttgcccaacttggtaatcttagtgtctttcagtcccgaatacc
+8209669/1
@@@1ADDDHFHFHGIIGHEHAFHGIJJIICBEEGIIGIJCHHJJGJIIEE
@5639325/1
aaggacttcaactttgttcagttcttgcaggagatcgccagcgaacaatc
+5639325/1
@CCFFFFFHHHHHJJJIJJJJIJJJJJJJJJJIJIIJJIJIIJJJIJJII
@5639326/1
aaggacttcaactttgttcagttcttgcaggagatcgccagcgaacaatc
+5639326/1
C@CFFFFFHHHHGJJJIIJJJJJJJJJJIJJJJIGIIJJJJJJJJJJIJI
@5097970/1
ttgttgttgagatgtaggagctggttg
+5097970/1
@@1BDDBD>HF?F@G><<CFGHICGHC
@5097971/1
ttgttgttgagatgtaggagctggttgttgagaactttgtgttacaggat
+5097971/1
@@@BDDDFHFHFGJIJJJIIIJJIEHHHGGGGIJIJJJJIIIIJIJJJII
@6682860/1
cacaagcaatgtcaaagagaaggatagcaactaattttacaagctatact
+6682860/1
@8?BDFFFHHHHHIIIIGIGIIIIIIIIIIIIIGIIIIIIGHGIIIIGII
@6682861/1
cacaagcaatgtcaaagagaaggatagcaactaattttacaagctatact
+6682861/1
@@@FFAFFGHHHFGIJFIJFGHGGJJIIGIIJEBFEGGGJIGGIJJIJIJ
@8211399/1
ctgcttttttagcagctttaccattcgtcttatcgatgcattgaaacgca
+8211399/1
??1?BDDDDD;<?BA;?EE<DFEDE?9:CBE9CABDDD?DAE<DDD@??A
@5640229/1
aaggataacctctctgtcggtagatttccgtgaagtggtcc
+5640229/1
@@CDDFFFHHDHFIGHFHIGGCABHHEGI@?CGIEBFHGAF
@5640553/1
aaggatcgcaagcttcttccagttcaccatcagattcacaagcaggatca
+5640553/1
@B@FFFFFHHGGFJIJIJIJGHHIJJJJJJJJIIJCHHJJIIJIGGHGGH
@3592063/1
gcaatgattgttggtttctggttcattggactccgattcttccttttcta
+3592063/1
BC@DFFFFHHHFHGDEHIJJIHHJCHEHIIJIIIIIIDHIHGIIGGEGIH
@956838/1
attcacataattctggacctttctcgtctggttgaacttcgagtaagttg
+956838/1
CCCFFFFFHHHGGJJJJJJJJJJJJHCFGIIEFHFGIIJJIHGFHJIHHE
@4618488/1
tcatcattcaaacattgaagccagatcgataaaaaaatatcgcaatatta
+4618488/1
?@@4ABDDHHHHGIIJIJIJJJJJIJJJJJJJJJJJJGJHIIJJJJIJJJ
@2531093/1
ctacaggcagtgttaacgattatacgaaagatctagaaaactacagatat
+2531093/1
@=@DFFFDHDHGHIGIHHIIJIJJIJJJJJJIIIIJIIJIGEIJIJFIHF
@958487/1
attcagcaggttttttaacagtttgaaaaccttgataaatggaacgaaat
+958487/1
=11=BDDFHHFHHIJJJJJJIHIJJJJJJIJJJIIJJJJJIIGIJJGIEI
@1520893/1
cacggattttatcaatcggccattcgaggctggaagccacttttaaatgt
+1520893/1
CC@FFDFFHHHHHJIIIIIIJJJJJJJJJGCHJ@G@=G>D@DGHCHI<BB
@4621915/1
tccaaaccttgcaaattttcaatcatgaagcaagattttacctgaacaat
+4621915/1
?;1=DDDDFF?ADGIBFEH:<F@FGHD@HD>@F;;@EGFFBGF>9BFCGI
@4621916/1
tccaaaccttgcaaattttcaatcatgaagcaagattttacctgaacaat
+4621916/1
??8ADDFDHFDAFGFHGGGGHBHHCB<FHHGIIGEIEGBFCDHGGGIE>D
@4621917/1
tccaaaccttgcaaattttcaatcatgaagcaagattttacctgaacaat
+4621917/1
CCCFFFFFHHHHFJEHJIJGIIJJIJJJJIIGIJJJJJJJIIHIIJIGIJ
@4105252/1
gtcaccacctgattggtgatatcagccgctccgggcgttccgttggtctg
+4105252/1
@=@DDFFFHHGHHJIJAGIIJJIIIGIGIIJJIIAAAAGHII>CHHEEEH
@5643071/1
aagggaacaatttttatcgagttattgatttcgaggaataatacgaactt
+5643071/1
CC@FFFFFD?FHHIJJGIIIICFHIGIIJJJJGGGHHIIIIGIIJIIJJJ
@4623311/1
tccaaatcgagggcgccatccacgagccaatcttccgctaccgcgtgttc
+4623311/1
@CC;DDFFHFHGHIJJJGHIIIJJGIJIJJJJJGHI@GHIJIHHD=BAED
@1522545/1
cacgggtaaatcctgcaaggattgccacatcttgtgagccgccattctct
+1522545/1
CCCFFFFFHFHHHJJJIJJIJJIJIJJJJIJJJJIJJIJGIIJFJIJJIE
@960442/1
attcatgcagaaccgattaagaaaggggcagacaacttcatgtacaaata
+960442/1
@?@BABDFHHGDHIIGHIIIIIIIIIGIHGIIIIIIIIGIIIGHHGFHHI
@2535100/1
ctaccacaatattctccaaatcttcgatgatctcctgtctgggtggttgc
+2535100/1
@@@DDDD?FFHFHEHEBFGGIGHHBFCHGEHIIIBGH?HDGGGDFG?FHG
@2535101/1
ctaccacaatattctccaaatcttcgatgatctcctgtctgggtggttgc
+2535101/1
BCCBFFFFGHHHHJJJJJIJJJIJJJIGIIEIJJJJIEGGGIJDFHHHJJ
@6691030/1
cacacacgcatttttaaatttaaaaatttattcaagtcaaaaataatatg
+6691030/1
B@@FFFFFHHHHGJJJJIJJIIIJJJJIIJJJJIDGGEEHHIGIJJIIHI
@6691031/1
cacacacgcatttttaaatttaaaaatttattcaagtcaaaaataatatg
+6691031/1
CCCFFFFFHHGHHJJJJIIIJJIJJIJJIJJIGGIIGHIIJGIIIGHIJJ
@5103432/1
tttaaagatgcgaataatagagaaattaccatccaacggtattttgaaac
+5103432/1
CCCFFFFFHHHHHJIJIJJJJJJJJJJJJIJGJJJJIJI?BFGGIJJJJJ
@961774/1
attccaacggtggtccacggttttggaacaaatacggccatggccaaaaa
+961774/1
CCCBFFFFHHHFHFHIJJIJFHIJJJJJJJJJJJJJJJJJJJJJJJIIJJ
@4107156/1
gtcacttttcgcgcaaaggtaaaatcgttctagacatactttatgctctt
+4107156/1
@@;DDDDDFFFFF<:CF;F1CGEIA<D?GEFCE@<BBFFFEFDFC@FIFI
@4107157/1
gtcacttttcgcgcaaaggtaaaatcgttctagacatactttatgctctt
+4107157/1
CCCFFFFFHHHGGEGIJGG?EHIJIGIGIGGGEHIIIIIJJJJJIIJJJJ
@5644031/1
aagggctcggctgctcatcatgccctcgagtacctcaaaatca
+5644031/1
@@@?DDDDFHDBF@FGBA<<?CGGHBD<?@0??F<G39DF3??
@458265/1
aatttagtagacatagtttggacattaatcaatcaactcttcatgatatg
+458265/1
::=4=DDDFFDHHJIJFHIJJJJJJJJIIJJIJJJFJFIIJJIIHHHGIG
@7150754/1
ccatagattcaaatgaagtaaacaacatacgt
+7150754/1
8?1A?DDDDBFFB<?F:233<:3C3A?F?<82
@6696471/1
cacacttttacttcagctacttgaaccgtacgtcaaatgtcgcaaattat
+6696471/1
CCCFDFFFHHHHHJJIHIJJIJGIIJJIIIJIIIIGIIJIIJJJIEIJJJ
@6696472/1
cacacttttacttcagctacttgaaccgtacgtcaaatgtcgcaaattat
+6696472/1
CCCFFFFFHHHHHJJJIJJJJJJJJJIJIIIJIJJJJJJIJJJJJJJJJI
@5646782/1
aaggttttcaatagggcattctaacatgtcaaaattaaatcaatatggcg
+5646782/1
=@<==BDDHHBHH?@DFHBHHGIGHIIGGFG@H?CGGIHGHGCGHBGHFG
@7152289/1
ccatcaccattctatgaaatggaacacgaagagggactaccacacgaaag
+7152289/1
@@<4=DDDFFFFHIIGGIGIECHHGIHEDGHIICFGEGIGBFGIIIIIG@
@1525967/1
cacggttttggaacaaatacggccatggccaaaaaagcagcagcaaaatt
+1525967/1
@C@FFFFFHD<FHIIIIIIIG;GGGIGIIIIAEDGEECHI>=FEHDHDHE
@965532/1
attcctcgaaatcaataactcgataaaaattgttcccttttgagctattg
+965532/1
BCCDFFFFHHHHHIJJJJJJJJJJJJJJJJJJIJIJJJJJJJIIJJJJJG
@2018034/1
ccgaataaaaaaggaaaactaaaggatttctcaacttgtttccgtgagtt
+2018034/1
B@@=DDFFHHHHHIIIJJJJJJJJIIJJJJJJIJIJJJJJJJJJGIIIFH
@1527018/1
cacgtaggttacctcgaaggattgttcgctagcgatctcctgcaagaact
+1527018/1
@@=DBDD?CFHHHGGHGGIICFHEHHIGIIGGGGGHIIIIIGGIGBHGIF
@6701157/1
cacagcaacaacctcgagcgagacaacagcagtctgctcctcctcaacaa
+6701157/1
@@@D7BDEHHHHGIIIGIGAFHEGGFDHEHGFHIIIIIGIIGIIIIIIIH
@967632/1
attcgagcagcatgcaagagagtccaaagagaaggttatgaaccggcaat
+967632/1
CCCFFFFFGHHHHJJJJJIJJJIJJJIJJIJIJJIGHIJJIJJJIGIIGJ
@967868/1
attcgataggtgctttgtctggttaactttagtgggaaggtttaggtatt
+967868/1
@C@DDADDHH<DFIJIJGHIHIHIFGGIIJEHEHIIJIJGFH@DHIFHIH
@461926/1
aattttaacaaccatcccactgtacgagaattcggtttttcagtttctag
+461926/1
?;BD=DDEHHHFHIGHGGGIIGFHGG;EADH@FHIFHHIIIJIGEIIGEH
@4110986/1
gtcagcgtcctccaggagttgctgagccgtcgcggcatc
+4110986/1
??84=DDDDDDDDIIIDIFFIIIIIIIIIDDIIDD<8;@
@3067621/1
cttaaataaagtgtattttattgaaaaattagtaaaacataatggttttc
+3067621/1
@@@DDDDDHHB<CABEGIIGEIECHHII@GGEFHHIIIIGIIGGIHGIII
@6704232/1
cacaggtaaacagttgtacagtagaggataaaccaattgagcacactttt
+6704232/1
CCCFFFDEHHHHHHIJIJIIJHHHJIIJJIJJJJJJJJJIJJJIJJJJJJ
@5653056/1
aagtgaccaaagcaaagacgcaataagtgatacaagaaaatatacagact
+5653056/1
??@DDDDDHHHHGJJIIIDAGIGIJJIIJGIIJJIJIJFHHGIIJJIIJG
@5653057/1
aagtgaccaaagcaaagacgcaataagtgatacaagaaaatatacagact
+5653057/1
@@<=BDFFHHHHHJJJIJIJJJJJIJJCFHJJJIJJJIJJJIJIJIGIIG
@5653058/1
aagtgaccaaagcaaagacgcaataagtgatacaagaaaatatacagact
+5653058/1
BB@DDFFFGHHHHJJJJJJIJJJJIIJHIJJJJJJJJJJJJJJIJIJJIG
@5653072/1
aagtgaccacaagcaatgtcaaagagaaggatagcaactaattttacaag
+5653072/1
:8?4==AD:=?AF@GIEEHHED?CFEGHEHGIIGGGGFGEIGGIGIIIII
@5653303/1
aagtgatacaagaaaatatacagactaaagaaacgctcgtggggagcgat
+5653303/1
CC@FFFDFHHHHFIJIJGIGGHGIIIJIJJJIIGGADGHGGIEGEHIIII
@3603862/1
gcactatataaaaaattacattcagtatcgatagataatattgatgatta
+3603862/1
@@C?DEFFHHHHGIJJJJIIIIJIJHIJJIGHIIGHGGIJJIJGIHIIJJ
@3070350/1
cttaaatttaactgaaatatagaatacaccccttaatcagctacaacagt
+3070350/1
@B@DDDFFDFHBFHGIIGIHJIIIJJJJIIJJJIIIJEHHIIIIJJIIIG
@463654/1
aatttttcagcgttttgtggaactgtgaaactttgtgggactgctggttg
+463654/1
B@B=DDFFHHHHHJJJIDHIIJJJJGJJIJJJJJJJJJJJIJJJJJJGJJ
@5655632/1
aagttcttggctgccgaatgtttggcgtctttcttcg
+5655632/1
C@@FFFFDFGHHFGGG1EFGHGEGD>F?FA?DDBG@B
@4114712/1
gtcagtttgcgtttcaatgcatcgataagacgaatggtaaagctgctaaa
+4114712/1
@@@FDDDFHFDCFDEFGICGDHHGCBCHIHG@HI=GHDDDCAH@FDD>?F
@465373/1
aattttttgtcgagtcaaaagcgaagaatatttgaaaatttctaatattg
+465373/1
?@1=BDEFFCFA?FAGHIIJEGDGIGEIIEHIIEHIICFGHIJGIGFHGG
@7162322/1
cccaaaacatgaccatgatgcactcggccggaccgattcagcccccacca
+7162322/1
CCCFFFFFHHHHHJJJJJJJJJJJJJJJJJIJIIJIIJIJIJJJHHEFFD
@3609423/1
gcagactgctgttgtctcgctcgaggttgttgctgtggcggaacgggctg
+3609423/1
CCCFFFFFHHGHHIJJJJIIJJJHJJAGIHIIIIIFHIIJJFHGEHGDBA
@3610345/1
gcagatacgtgtgcaaccgcaacctcacacaaagactagcaaaagtgttg
+3610345/1
C@@ADFFFGDHBDFHIJIIIIIIJJJIJIIJJIIIJJJIGIJJJJCHHIJ
@5660021/1
aataaatattaggaatccactacaaggttttcaatagggcattctaacat
+5660021/1
BC<DFFFFGHHHFJJIJJIJIIJJJJICFHIIJJIIIIJJIJJIGEGGHI
@973668/1
attcggcttattgtaatattcctccatagttcttacat
+973668/1
==14??=DDDA:2CE<E@F<<CF4?<FE92C9:?1:E4
@2551004/1
ctactcgttatataatcatcattcaaacattgaagccagatcgataaaaa
+2551004/1
@@@DAEDDHHHGGIIGEGIGIIJJJIJGIJJFIJJJJJJJJIJHGGIJJI
@974606/1
attcgtcatcgctccccacgagcgtt
+974606/1
=@1:=BBDA<CFFFIFIEFEAFEE:?
@4638178/1
tccaggagttgctgagccgtcgcggcatcactcccaaatacgaactggtc
+4638178/1
?1:BDFBBCFHGHIIIGIIHGEIIGEGGIIIIGHHCACHIIIIGHHGF@D
@975121/1
attcgttctacatatgaaacatgtcagttatatattcacctttatatatg
+975121/1
B?:=BDEFHHHHHIJJIIJJIJIIIIIHJJJJJJJJCGIJJJJIIIIIJJ
@4638900/1
tccaggttgttgctgtgaaacttgcggtttaccccaagcttgaggttcct
+4638900/1
@CCBFFDDFFHHFIIHGDHIIIIIIIFFIIIIIIIIIIIIIIIIIFGIIB
@3611287/1
gcagattagtaaacatgatgctgcatacaatgcattaaagctgttagaag
+3611287/1
CCCFFFFFHHHHHJJJJJJJJJJJJJIJJJJJJJJJJJIIIJJJJIJGIJ
@6181870/1
attacctctaaagctatctactcgttatataatcatcattcaaacattga
+6181870/1
CCCFFFFFFHHHFIJJIIIIGHIJAGHIJIGGIJJJJJJJJJGIIJJJJI
@4122972/1
gtccaaatcgagggcgccatccacgagccaatcttcc
+4122972/1
?@@FDDABFH;?D@@F>GGEHGEDB@GEEFGI@F<8C
@8228533/1
ctggaattccttggtgacgccgtagttgaattcctgtcgtccatacatct
+8228533/1
@@@?DDDD?CFFF;<CGGDHGE?GFBAHDHHGBAHAHH=FHGHIIIIGGG
@3077549/1
cttaatcagctacaacagtcaacatttcccacctttttcactcaaccata
+3077549/1
@B@DDDFFFHGHHIIFGGFHIJJJJJIJJJJJJIJJJJJIJJIIJJJJJG
@5123036/1
tttagaggtaatacactattattaggcactagttattaattataatcatc
+5123036/1
@CCFDFFDCFFHHJIHGHHIJGGIB@FHCCFIIIIIJJJJIIIIJJIIGI
@5123037/1
tttagaggtaatacactattattaggcactagttattaattataatcatc
+5123037/1
@CCFFFFFFHFHHJJJGGHIHHJJGFHGIJGIFIHIJJEIIGEIGIIJJG
@470897/1
acaaatttgactactgtatagctttcttctcttggtgaacacatacttta
+470897/1
CCCFFFFFHHHHHJJIGIJJJJJJJJJJJJJJJIJJJJJJIIJIJJJJJJ
@975770/1
attctaatcgttcacttttgggaattattcctatccattccattattctg
+975770/1
CCCFFFFFFHHHHIJIJJJJJJIIJJIJJJIJJJIJJJJJJIJJJJJJJJ
@2552724/1
ctactgtacaactgtttacctgtgtatgataaataaacttttttcgggtt
+2552724/1
CCCFFFFFHHHHHJHJJJIJJIHJHIJJJJJJIJJJJIJJJJJJIIJJHI
@976453/1
attctataaagacgttagagaggttcactaaaaaatattaggaatccact
+976453/1
@@@DDDDDFFFFFBGBGDAHH?C2<CF@FGFFIEB@FFACBB@BF@?DA<
@976562/1
attctatatttcagttaaatttaagaggcttttaaaatttaacgtttagc
+976562/1
=??;BADDHDHHFGH<BEH>FGICACGGHGEHIIIIBFGBFFIIIGHI@<
@976563/1
attctatatttcggttaaatttaagaggcttttaaaatttaacgtttagc
+976563/1
:11=BDFFHHHHHI23<CHHIJHGJHIIIJJJJJJJJIJJJJIJIIIIJJ
@6711892/1
cacatcttgtgagccgccattctcttggcta
+6711892/1
?==ADDDDHHA>DGEHDGB7?<<4?EE9E?D
@6711893/1
cacatcttgtgagccgccattctcttggctagcttctttgacttgccagt
+6711893/1
@CCADFFFGHHHHJJIIJJIJIJJIGGGIJIJIIJIDHIE@EHIHBH?DB
@8230140/1
ctggacaacaaggaaagttattgccggttcataaccttctctttggactc
+8230140/1
B1=DDFFFHGHHHFIJJIIIJJIJGJJGGJJJIJJJJIJJJJJIIJJJIJ
@4643340/1
tccatgccgagcaagactcccgtcagcgtcctccaggagttgctgagccg
+4643340/1
CCCFFFFFHDHGGJJIJJJJJJGIJJJJIIIJJJHJJIIDHIIIJHIIJG
@7699361/1
cgtaaagtgaccaaagcaaagacgcaataag
+7699361/1
@@@DDDA2CACF:EG@F@GICFF<FFGFIGB
@7699362/1
cgtaaagtgaccaaagcaaagacgcaataagtgatacaagaaaatataca
+7699362/1
@@CDD=DAAFHFGGIGIEGG<FGEHIIIIGGHIGGIHIIGGIIIIIIIGH
@7167949/1
cccaaatcgaagctacaacaatgttgtcttactttgcgaactatggacgg
+7167949/1
@@8BDFFFFHHHHHJGIIIIGJJJJIHIIIJJJJJJGGIJGGJIJGGIIE
@4644942/1
tccatttcctgtaattctggtttctctatagttttgtcatacgtttttga
+4644942/1
@@@BDDDDHBDDDH<EDFCEBEGFH@@CE?FAFGGGEGBH@?F1:C?F?1
@2032253/1
ccgataaagcgttaccagcgcttgaggaagtaacggcagcactattgaca
+2032253/1
?@@BDDFDFDHDFHGHGGGIJGDDHIGG;D9BBFHIIJDHCE=@@E>@DE
@476063/1
acaatattctccaaatcttcgatgatctcctgtctgggtggttgcaatct
+476063/1
CCCDFFFFHHHHHJJJJJJJJJIJJIJJJJJJJIIJIJ?FHHIJJJJJJJ
@1544533/1
cactttatttaagaacaaacaggggagaaaagtcacgagaatttgaaaag
+1544533/1
11:=BDADHHBHDGIIEHIJJIIJIEGHIIJIFHIIHFGGIIHIEFIII>
@477171/1
acaatttttatcgagttattgatttcgaggaataatacgaacttccatag
+477171/1
@@@FDFFFHHGFHGHHIGGGIDHIIGIGHIGIFICIGGEHGIFIJIIGII
@1545012/1
cacttttacttcagctacttgaaccgtacgtcaaatgtcgcaaattatgt
+1545012/1
CC@FFFFFHHHHHJJJJJJJJJJJJJIIJJJJCFDFHGIJIJJJJJJJJH
@3617461/1
gcaggatttacccgtggagggtaacaatctgccttctacatttgcgagtg
+3617461/1
BC@DDFFFHHHHHJIIJDGIJ@EFGIJJJIIJJJJJJJJJJJIJIJJJ;F
@5672007/1
aatacgaacttccatagattcaaatgaagtaaacaacatacgtttttcat
+5672007/1
@@@FDFFFHHHHHIJJJJJJIJJIJFIIGHGIJJJGJIJJJJDGHJJIEE
@6716408/1
caccaaagcaaatgggtccacatggagatgtaccacaacaacctaaatcg
+6716408/1
CCCFFFFFHHHFHJIJIJJJJJJJIJJIJIEIGJIJJIJJJIJJFGIJJI
@4647861/1
tcccacctttttcactcaaccatagctttctcagcgtgtttaatttcgtt
+4647861/1
CCCFFFFFHHHHHGGGHGIJJJIJJIJJJJJJJIJJCC:BF49?DD49?D
@4647945/1
tcccactaaagttaaccagacaaagcacctatcgaatcgaatattagtag
+4647945/1
CC@FFFFFHHHHHJJJJJJJJJJJJJJJJJJJJJJIJJIJJJJJJJFDFG
@7704218/1
cgtacttcggcacttgtaacttgttcaaattgtccatccgatactccatc
+7704218/1
CCCFFFFFHHHHHGIIHIIIJJIIJJJJJJIIIJJJJJJJHJJJJJJJJJ
@5131636/1
tttatatagtgccccgatgatatgatacgtatttattatattgtgaaaag
+5131636/1
@@@FFFFFGDFFFEIEEF<HDHECGCFHEFHIIIEHIIIDGHGGBFHHIG
@2562169/1
ctagacatactttatgctcttgacatttcgttaaagaaccacaaaatgtg
+2562169/1
=11=?DEDHHHGHJJJJJJJJJJJJJJJJJJJJJIHJJJJJJJJJJJIGG
@481605/1
acagaatctagccaaacacacatagtacctctccacaaaaagggaaataa
+481605/1
CCCFFFFFHHHHHJIBHEHGIJJIJFHGHJIJJJJJJJGHIIGHJJJJJJ
@2562917/1
ctagactataacatcttctaagtaatgtattttctacttcattatattca
+2562917/1
CCCFFFFFHHHHHJIJJIJJJJIIJIJIIIJJJGIIJJJJJJJJJJJJJJ
@6718383/1
caccaagagaagaaagctatacagtagtcaaatttgtatccattatcact
+6718383/1
@@@:BDFBHAHD>BFHIEHHGGIIBDHAFEHGIGIHHIEGGDHIIIGIII
@6719551/1
caccaatcaggtggtgacatcgttcgatgacaaagtgatgggcaatccca
+6719551/1
@@@AFFFFGHBDHIFGBGGIIIHIIJGJIIIIJJIDEGGE@FFHHIIHIJ
@6719755/1
caccaatctgcataccgcttccgcg
+6719755/1
CCCFFFFFHHHHHJJJJJJJJJJJF
@8241618/1
ctggatagcttacggatctgttgcaccgagtgaacatgtgacatagaaaa
+8241618/1
CC@FFFFFGHHHHJJGIJJIJJJJJJJJJJHIIJJJJJGIJIIJJJJJJJ
@4134732/1
gtccatttgttaatcgtgaccgcttggaagaatttgtcacctctccatat
+4134732/1
??84A:DDB=DDDE?A::CF@EDFEEEEE?BDEIEIDEADDEDIDBB>DA
@986046/1
attgaagttcgtattatttcctcgaaatcaataatgcaatgtgtttaaat
+986046/1
CCCFFFFFHHHHHJJIJJJJJJJJGJJJIIJJIJJJJIIIJHIIJJJIJJ
@6720036/1
caccaatgcttggtgcagctatccactttgccagtggccgtctgctacgg
+6720036/1
@@@?DDDD?F?FAD=A@GHHEEG@@BFDGFGFHI@GCGC@?D2?A@?D<H
@5674408/1
aatagctcaaaagggaacaatttttatcgagttattgatttcgaggaata
+5674408/1
@?@DDDFFDHHGHJJJJIGCGFGHGGHIGG?:EFGID?DFHHABFD@GII
@5675271/1
aataggttgaggctgaatctcagatggattgagctgttgagttgatcctg
+5675271/1
CCCFFFDDHFFHFIIGIGHGIIIHJJIIIJJJJIIIJIIGCBGIGIJJJI
@2566274/1
ctagattctgtttgacattagaagagtaaacgtcagtttgcgtttcaatg
+2566274/1
?@=DADD??:A?B:2A?BFFDHADAAEHHIEFAGGBFFD>BC06@FGI>F
@2566275/1
ctagattctgtttgacattcgaaaagtaaacgtcagtttgcgtttcaatg
+2566275/1
@@;BA?DDFACFH;?CD?IDHBGGHB<FHICE?FCGDFHB?@0?D?D@BF
@4653010/1
tccctatttaaattttgtaaatccacattttcgggttctatgtagacttt
+4653010/1
@??DDDFFHHHHGJJIGGGHGHIJGIJJJJFJJIBCFGIHIJIIIIJJJJ
@3092648/1
cttagatttcgaggcaaattgattgatttgcccagcacaaacttggagaa
+3092648/1
@@@BDDEFHHHHDHIIIEHHGGCHGHGHIGGHIJG>FEFHHJHIIIIGJF
@3092649/1
cttagatttcgaggcaaattgattgatttgcccagcacaaacttggagaa
+3092649/1
@@@DDDDDHGBBBHHEGB>FGEHCGGIIJIJAEG=FGEHJDCGGGGGGEC
@487167/1
acatgaggtcttaccgaaaattaggagtttggaaacaacgtttcatagta
+487167/1
?@@=BDADHAFHHIGI8CFFFHHGGCDCDCGGII<DHBCHBD@FCFEF8C
@8244005/1
ctggatctcttggtcggaaaagtgactcccgaacaagccaatcagaccaa
+8244005/1
BC1BDFFFHHHHHIJJJIJJIJHHJJIJJJJJBGIJIIGHIJJJIJIGJ@
@990169/1
attgagttttcgagcattttccggaaaagaagattgcaccccgaaaagtt
+990169/1
BBB?DFDDHHHHHJJIJJJJJJJJJIIGJJJJIJIJJIJJJJJIIJIICH
@2040988/1
ccgcaaggggcacggaccacttcacggaaatctaccgacagagaggttat
+2040988/1
@@<ADFADHDHHGEHGIIBGGII>HHIGGIGIIGIIFBGGGGIIHHHFFD
@990899/1
attgatgattataattaataactagtgcctaataatagtgtattacctct
+990899/1
CCCFFFFFHHHHHIJJJJJJJIJJJJIIJIIHJJIJIIGIGIIIGIJIJI
@991729/1
attgatttaattttgacatgttagaatgccctattgaaaaccttgtagtg
+991729/1
?@@DFDFFFHHGHJGGHIJGFAHCHEH>EFEGEHDEHEHJIGGIIBDF:B
@2569880/1
ctagcgaacaatccttcgaggtaacctacgtggacatcgaagaaaaaaca
+2569880/1
@@@?1@DFHGGHHIIIIIIIICGHIGHHII?FHIIGIIIGIIIIIIIEHI
@2043190/1
ccgcagatggccaccaccattctatgaaatggaacacgaagagggactac
+2043190/1
CCCFFFFFGHHHHJJJJJJJJJJIJJJIIJJJJIJJJJIIJJJJJIIIJJ
@5137841/1
tttatttgatgcaaagtatagaggttgtacccaaacttttcggggtgcaa
+5137841/1
=@@ABDEAB>FFHIGG@FHHC@HGAFGFFGEGGIEEEGHIHIGGH0@EC8
@4140009/1
gtccgctatttggtacgacgacaaagattacatcatatttgcctttaaca
+4140009/1
C@@FFFADGHHFHCGHHIIJIJJJJJIJJJIGGIJIJJJJJJJJJJJJJJ
@491166/1
accaagttgggcaaccagcagtcccacaaagtttcacagttccacaaaac
+491166/1
CC<DFFFFHHHGHIJJJIIJJJIJJJJIIIJFHIIJJJGGGIIGGIJIGI
@491167/1
accaagttgggcaaccagcagtcccacaaagtttcacagttccacaaaac
+491167/1
CCCFFFFFHHHHHJIJIGIJJIGIJJJJIGIGHJIJJJJIJJJIIJJJJJ
@993368/1
attgccacatcttgtgagccgccattctcttggctagcttctttgacttg
+993368/1
?@1=DDFFFHHHHJHJFIJIGIIEHIJJJIJIIJGGGHGGIJJJHGIJJ<
@7182334/1
cccacaacagactggtcccacacaacagactggtcccacacaacagactg
+7182334/1
@@@DFFFFHDDHHGGHIIJJIHJJJJJ@EEHIG?BHCHIIIJIICBFHE=
@5139497/1
tttcaaactgttaaaaaacctgctgaatgtgcgccaattgagttttcgag
+5139497/1
@@@FAD>DBFDHDGGIIIGGAHCHEAFCA9?>C@@F@D4BFHGHIIGEHB
@5140146/1
tttcaaattgttcaggtaaaatcttgcttcatgattgaaaatttgcaagg
+5140146/1
@CCFFFFFFDBFHGHJEHIJJHJJIJJJJJJIJJJJHIJJJFIJJJJJII
@5681457/1
aatcaatttgcctcgaaatctaaggttatattacttttatgaatcgtgat
+5681457/1
@C@FFFFFHHHHHJJJJJJJIHFIGFHGIJJJJHIJIGIIJIIJJIGHGI
@7712243/1
cgtcactcgcaaatgtagaaggcagattgttaccctccacgggtaaatcc
+7712243/1
@B@FFFFFHHHHHJJGIJJJIJIIJIJJIJJJJJJIJJGIHIJFHIJJJJ
@5682415/1
aatcagctacaacagtcaacatttcccacctttttcactcaaccatagct
+5682415/1
CCCFFFFFHHHHHJJIIJJJJJJJJJJJJJJJJJJJJJJJJJIJJJJJJJ
@5682509/1
aatcaggtggtgacatcgttcgatgacaaagtgatgggcaatcccattgg
+5682509/1
@@?BDDFEHHDBHIJGGHHIJGIIIGIIIHI:DH@F>GDGGIIIIIEHGF
@994745/1
attgcgatatttttttatcgatctggcttcaatgtttgaatgatgattat
+994745/1
CCCFFFFFHHHHGJJJJIGGIJJJIHIGHIIIIJIIJIGEHGIIIJJJJJ
@7712729/1
cgtcagccgccatattgatttaattttgacatgttagaatgccctattga
+7712729/1
@BBDDDDE?FHDFHIJEEHIHIIIJJJIIIJIIGIJJJIIIJJIIIJJFG
@5683030/1
aatcatcattcaaacattgaagccagatcgataaaaaaatatcgcaatat
+5683030/1
CCCFFFFFHHHHHJIJJJJJJJJJJIJGIJIJJJJJJJIIJFGIJJJJJI
@8248351/1
ctggattttaaatctttcatattccctatttaaattt
+8248351/1
@@@DDBDBFHHFHIIIIGBG@IHDHIHBFBHHIIDH?
@8249068/1
ctggcaacatcgacagataccacaaatacctaaaccttcccactaaagtt
+8249068/1
B@@DDFDDHDFDDGGGIGIIJJIJGHCFIIGIG@G9DBGEHGHGCHGEHG
@3098166/1
cttaggagaaggcatggaaatgtatcacggattttatcaatcggccattc
+3098166/1
=@1=BDDFHHHHGJEHJGIIJIEFIJJIJJGJJJJJGGIJJJGHJIGHIG
@4659327/1
tccggctactcttactctataatcgaatctattgttatga
+4659327/1
?@1:;@DBDAD?CF@@?FD3AHH@?2<<;D<FF9?:DF>F
@6198257/1
attatgtcaaattttgacatttatgtaacatgtgtgcttaagtggcttac
+6198257/1
CCCFFFFFHHHHHJJIJJJJJJIIJDGIHJJJIIIIIJIJHGIIJIJIJJ
@493708/1
accacatctcggatcttgctactaatattcgattcgataggtgctttgtc
+493708/1
CC@FFFFFHHHHHIJIJJIJJIJJJJJJJJJJJJJJIJJJJGGHGJJIHI
@4660110/1
tccggttcccctccgtccatagttcgcaaagtaagacaacattgttgtag
+4660110/1
CCCFFD:BFHHHHJECFHEGIGIIJIJJIJIFFHGDHHJJJGHIHIIHIH
@494435/1
accagaaacagcaaaattcggcaaaccagaaa
+494435/1
??8ADDDDHFAFHE?G?FDG@CEGHGHB;891
@4661316/1
tccgtcggcaagaagttggccgatttgcagactctcagcttcaacgccaa
+4661316/1
@@?=DBDDFHHDBGDH>?EGHIGGGHCHEBGIEGF>FHEFDHFE@:;@E5
@5688085/1
aatctgccttctacatttgcgagtgacgaagagttggccactaaactggg
+5688085/1
B@B?DDFFHHHHHJIJJJJJJIJIJIJGIJIHIIIJJJJJJIIJGJJIJJ
@3630225/1
gcatttatgatccaaaagaaattcccatgagggaatttaaggcatctatt
+3630225/1
@@@DDDFFFDFHHIJJJIIJJIGHIJIJIJJJJIGHIGEGG<DHEG@CGB
@4661785/1
tccgtgccccttgcggttaccccttctgttgggatggggg
+4661785/1
@@@DDDD;;FFFFIIF@FGDH;CGIFIIFCFGFFFIIEFF
@999796/1
attggatctatgactgtgtatcgatagctgttcactttttggtcatgatt
+999796/1
CCCFFFFFHHHHGJJIFHGGJJIHIIJJJGEEGIJIJIJIJJDGHIIHII
@496990/1
accagttcgtatttgggagtgatgccgcgacggctcagcaactcctggag
+496990/1
@?1BDDDBHA?FHIHBH;GHG>@HFEAHEDHBGBGGGG=CCEEACE9BDA
@2059569/1
ccggaaccggaagatcgaagaaagacgccaaacattcggcagccaagaac
+2059569/1
@@?BDDDDFHHGFIGEDCBFFHI<CF6F?@FCHGC8CBFHHEHEEEEEDD
@2059570/1
ccggaaccggaagatcgaagaaagacgccaaacattcggcagccaagaac
+2059570/1
@CCFDDFFADCFDGDH@FHIHEGHCGGGIBD@@FHHIGFHEHGHHHEFFC
@2059571/1
ccggaaccggaagatcgaagaaagacgccaaacattcggcagccaagaac
+2059571/1
@CCFFFFFFHAFAFEHIEIDIGIIIIGHIGJIIJIGIJJFIIGIHHHHFF
@5693856/1
aatgcgtgtgtgcaggtatatttatcacatcattcgtcgtgtaccacatc
+5693856/1
=?1=BDDDDFFFDGIJCFHIJGIJIJIIJIIJJIIIFGHHHGGHGHGGEF
@2060064/1
ccggaagatcgaagaaagacgccaaacattcggcagccaagaacttgctg
+2060064/1
B@CFDDFFGFHHGIJJIJJIGGIIJJIGEAADDAFGEFHIIJJGHHCEHG
@2581541/1
ctagttataaaatatgactgcccgatggactacagatcctatgttcaatc
+2581541/1
=@??ADDDBHBHDE?AEFHFEEE:FHDEEF>CDGA<?DFHDG@09BDHBF
@2583041/1
ctagttttatatttcccatatagtccccct
+2583041/1
??;D==DDD<:?DE:<:CE:<<CAF:A::F
@2068330/1
ccggatggcattcatgcagaaccgattaagaaaggggcagacaacttcat
+2068330/1
@@C;BDDFHHHGHJJGHGHBFHJIGGIJGIIIJDAFGGIGGGHHIIJJII
@2068832/1
ccggattgaataacattaaatatttctggagcctcaaaacgctagtaaag
+2068832/1
@C@FFFFFHHGHHJJJJJJJJJIJJJJJJJJJJJJJJJJJJJJJJIIJJJ
@5147136/1
tttcagaacaaaccgggaaaagtattatgagaatatgaaatttaaaagaa
+5147136/1
<@@DDD?ACFHDBH<FHGIGGCGGGIIGCHA?DDHID@G?F>BFBH>47?
@1007943/1
attgtctacgagcaataccgatagacaaagactgaaattgagaaaaaatg
+1007943/1
@B=DDFFFHHHGHJJJJJJJJJJJJJJJIJIIJJIJJJJJJJJJJJJJJI
@3108171/1
cttatcgatgcattgaaacgcaaactgacgtttactcttctaatgtcaaa
+3108171/1
1?14=BBDHBDHDIEAGHA=FHGIIA4?FE?GFGIGGIIHIDHGIICGGH
@3108172/1
cttatcgatgcattgaaacgcaaactgacgtttactcttctaatgtcaaa
+3108172/1
=B14ADDFHGGHHJGIIJJJJJJJJJIJJIIIJJJJJJJJJJJIIIIJII
@3108173/1
cttatcgatgcattgaaacgcaaactgacgtttactcttctaatgtcaaa
+3108173/1
BB==DDFFHHGHHJJJJJJIJJJJJJJJJJIJIJJJJJJJJJIJGHIJJJ
@3108174/1
cttatcgatgcattgaaacgcaaactgacgtttacttttcgaatgtcaaa
+3108174/1
@@?DBEDFHGFHGIJGIJEGIGEHIJIJIJIJJGIJJJJIIJIIJHIGHI
@5148432/1
tttcagtcccgaataccgattctcagccgagctgcccagtttagtggcca
+5148432/1
@@@B;DDDHHHHHIEHIIHIIEHHECEEDHIIIIIGI>BC@FFE88@GHI
@5148651/1
tttcagttaaatttaagaggcttttaaaatttaacgtttagcagtcttct
+5148651/1
CCCFFFFFHHHFHJJJJIJIJJJJJJJJIJJJJJJJIJJJJJJJIJJJJJ
@7190604/1
cccagatggcattcatgcagaaccgattaagaaaggggcagacaacttca
+7190604/1
BC@DDFFFHGHHHIIEHGIIJJJJJIIJJJJJJJJJJIJJJIJJJJJJJJ
@7190605/1
cccagatggcattcatgcagaaccgattaagaaaggggcagacaacttca
+7190605/1
CCCFFFFFHFHHHJJJJJJIJJJJIIJJJIIJJJJJIJIIJJJJJJIJJI
@6208527/1
attcagcaggttttttaacagtttgaaaaccttgataaatggaacgaaat
+6208527/1
=@@:DDDDDD;FHHIIIHIIHIIIGIIDGHHIIGIIIIIGHCIHIGIIII
@6209259/1
attcagtatcgatagataatattgatgattataattaataactagtgcct
+6209259/1
=@:ADFDDFDHFFIGIIEGGHIIEEEGIGJGGHHIGIGGIJJGIDFEGII
@7193640/1
cccaggaattctagcctctggtaacaatctgtaaggtggttagggaaata
+7193640/1
C@@FFFFFHHHHHJJJJJJJJIJJJJJJJJJIIJJJCHHHHJIJJIJJJJ
@7197781/1
cccagtttagtggccaactcttcgtcactcgcaaatgtagaaggcagatt
+7197781/1
@@@1BBDEHHHHHIJGHHEHJGIJIJIJIIGIHIGEIIFIIGIIJIGHII
@7729114/1
cgtgtgttccttaacaacgatctggtggccaccggaaccggaagatcgaa
+7729114/1
??1?BDDDHHHHGHIJJJIEHEHHIHHIJJGIJJJBHGIIJHIJIIGIGE
@503402/1
accggcaataactttccttgttgtccagaaacgtcatcatactagacttt
+503402/1
?@<BDFFFFFFBDHIEEHGHCHIII@HCEHIBIFEH@@FDGGHH<B?FGI
@2592901/1
ctatggttgagtgaaaaaggtgggaaatgttgactgttgtagctgattaa
+2592901/1
?@?DDB=?CCBAFHGICHGI3ABEGIIJIJFIEHJG<BFEIIIJJFIBHH
@2594551/1
ctattatacaaaaacagtgtgaattagatgctggtgcagctataccttca
+2594551/1
B@@ADDFFHHHGGIJJIFHJJHHIIIJIIJIIJGEGGHIJJJJJJJJJJI
@5153294/1
tttccatgccttctcctaagtcgataatttttccgactggc
+5153294/1
:?1=BBDDGHGHGGIIG@HF?ICFG;A9CH4??E;?C@?F?
@5154286/1
tttccctggatttctcagaaattcgaataaattcagtctcagtttcagtt
+5154286/1
:11=?D;DHH<FFGEGHHGBHIIIFGHIHGHGGAGGCBAFEHGGHGHGHH
@1012662/1
atttaaaagaaaatttgaaaagtatcatgagttttgtgattctccga
+1012662/1
=?1=BDDDF?HB?FHGGGCH@GEGHGBHGHI@HHIG;?GDDGIGGDB
@6214859/1
attccgtcggcaagaagttggccgatttgcagactctcagcttcaacgcc
+6214859/1
=B14ADDFHGHHGIIJIFHIIJJIHIJJJJJJIJJJJIJIJJJJJJJAHI
@7206325/1
ccccaaccccaacaaggaggtaaaaagaagaaacaaaagcaacttcaaca
+7206325/1
CCCFFFFFHHHHHJJIJEIJCGHIJJJIJJJJJJJJJJIIJJJJJJJJJJ
@2595922/1
ctattgaaaaccttgtagtggattcctaatattttttagtgaacctctct
+2595922/1
@@@DFFFFHHHHHJJGIIGHIDGHGHGHJIIIJJJIJJIGIJJJJJJJJJ
@7213272/1
ccccatcccaacagaaggggtaaccgcaaggggcacggaccacttcacgg
+7213272/1
CCCFFDFFFHBDDIIIJJJJFEHHG:GHEGDD@AD@FEHIIAC@ACHEH>
@2598291/1
ctcaaaaacgtatgacaaaactatagagaaaccagaattacaggaaatgg
+2598291/1
CC?DFFFFHHHHHJJJIJJJIHGIIJJJJJIJJIIIJIJJGIGHIJIIJH
@7215980/1
cccccgggcccagatggcattcatgcagaaccgattaagaaaggggc
+7215980/1
BCCBDDDFGHHFHGIJJFGIJJJJJJJJJJJJJHFHIJJJJJJJJJH
@8262803/1
ctggctccaagagatgtgcatgtcccgcagatggccaccaccattctatg
+8262803/1
?1=;BDFFHHDFH@HDHEB?FEHGIIGI?GADGIIGGIIIGGCAEHGGHF
@7216557/1
cccccttctagtctatctggctgtaattctgaacttaatagacctgttgt
+7216557/1
CCCFFDDFDHGDBHBGGHHIIBHEHIIJIJJIJJJJGGIIIIJJJJIJJJ
@2078481/1
ccgggcgttccgttggtctgattggc
+2078481/1
@@@DDD?A@BF<FHBB1?BGGCG48:
@5158069/1
tttcgagacatattcttcggagaatcacaaaactcatgatacttttcaaa
+5158069/1
@@@DDDA;1AF<FAGFII;C:C<?EFFFEEC??DCFFE?GFIIFFIAFFB
@2079039/1
ccggggctctgtgatttcttagtgtcaatagtgctgccgttacttcctca
+2079039/1
@@<:BD<DBB<:?A<BG9CH9<<EBDEG<@4:CAF@AF68?BFBF8BBF@
@510709/1
acgaaattaaacacgctgagaaagctatggttgagtgaaaaaggtgggaa
+510709/1
@@;BDFFFHHHHHIGIIIGGIIJIHJJJIJFHJJJBFHIGIJGCFGHBGE
@7221961/1
cccctgttcttaaataaagtgtactttattgaaaaattagtaaaacataa
+7221961/1
CC@FFFFFHHHHHJJJJJICFIHIJJJJJJIIIJJIJJJJGIIIJJJJII
@7223403/1
cccgaaaaaagtttatttatcatacacaggtaaacagttgtacagtagag
+7223403/1
???>DD@DDD<2CEEEEB>@D9<EE<C<CDDEEDDDC?DD??0?DDBBBE
@7223799/1
cccgaacaagccaatcagaccaacggaacgcccggagcggc
+7223799/1
CCCFFFFFHHFGHJJJJJJJJJJJJJJIJIIJJIIEGIGHE
@7223800/1
cccgaacaagccaatcagaccaacggaacgcccggagcggctgatatcac
+7223800/1
@@@;DDDDHHHHHJJJJJJJJJJIJJJJJIIIIJJJIIGEFFCE@CECDC
@7225126/1
cccgaataccgattctcagccgagctgcccagtttagtggccaactcttc
+7225126/1
C@@FFFFFHGHHHIJIJJGEHGGHGIGIGGAHFDIEIFDGIHIJGJHEGG
@7225127/1
cccgaataccgattctcagccgagctgcccagtttagtggccaactcttc
+7225127/1
CCCFFFFFHHHHHJJIJJJJJJJIJIJIJJJIIIIJIHHGIIJJJJJJJI
@7742449/1
ctaaaactgttgcattaaggtccctttcaacatcaagaggttcttcgata
+7742449/1
CC@DFFFFHHHHHIJJIJIJEHHJJJJJJJJJJJJJJIJJDGIJJJJGIJ
@8274369/1
ctgggcttttcctgcttttttagcagctttaccattcgtcttatcgatgc
+8274369/1
CCCFFFFFHHHHGGIJIJJJJJJJJJJJJJJJJJJJIJGIIJJJJIIJJI
@8274370/1
ctgggcttttcctgcttttttagcagctttaccattcgtcttatcgatgc
+8274370/1
CCCFFFFFHHHHHFIJJJJJJJIJJJJJJJJJJJJIJIHJIJJJJJJJJJ
@7227900/1
cccgataaagcgttaccagcgcttgaggaagtaacggcagcactattgac
+7227900/1
CCCFFFFFHHGHFIJJJJJIJJJJJJJJJJJFHIJIJJJJCCCCEGHCHH
@8275794/1
ctgggggtcttgtggaataggttgaggctgaatctcagatggattgagct
+8275794/1
CCCFFFFDHHHHFHJGGIHHGGHHIJJJJJJJIJIJJIIJJJHIIIFHIE
@1035135/1
atttatttgatgcaaagtatagaggttgtacccaaacttttcggggtgca
+1035135/1
=B@4=BDFHHHGHJJIJFJJJIJJIIIJIJIIIJIJIIJJJJIIHHHHIJ
@1037410/1
atttcagttaaatttaagaggcttttaaaatttaacgtttagcagtcttc
+1037410/1
CCCFFFFDHHHHHJJGGIGIIJJJJIJJJJIIIJJJGIIIIJIIIJIHII
@516103/1
acgattcataaaagtaatataaccttagatttcgaggcaaattgattgat
+516103/1
@B@ADDFFHHHHHICGHJJJIHHGJJIJJJIIJJ=FGGIGIJIGGIIIHI
@516104/1
acgattcataaaagtaatataaccttagatttcgaggcaaattgattgat
+516104/1
BCCFFFFFHHHHHJAFHIJJJJJJJJJJJJJJJJJJHIIJJJJJJJJJIJ
@1040104/1
atttcctcgaaatcaataatgcaatgtgtttaaatttttgtcgagtcaaa
+1040104/1
=@1ADDDDF?FH?B@G?EHB>D?H:<<ECFE@GHBHIII<CGGGG?DHII
@1040105/1
atttcctcgaaatcaataatgcaatgtgtttaaatttttgtcgagtcaaa
+1040105/1
@@CDFFFFFAHHDHBHBFIIIIIIIIDGHHHIIIIIIIIAHGGGHHIIII
@1040247/1
atttcctggctcagagtacgctacatttgaggagtattataaccgaaaat
+1040247/1
CCCFFFFFGHHGHIJJEFHIJJJJFIIJJIJJJJHGIIJJJJIJIHGIJJ
@7236218/1
cccgggcccagatggcattcatgcagaaccgattaagaaaggggcagaca
+7236218/1
@C@ADDDDHAH?FIIBAEHHHBHG@ECHEHIIHGGGHGEGGGBEHEICGE
@5174211/1
tttgaaaatttctaatattgcgatatttttttatcgatctggcttcaatg
+5174211/1
?@@1ADDD<FFDFGHBFGIAEGGFEDHHIIIIGFBDDHHGGIIIIHAHHG
@1041418/1
atttcggttaaatttaagaggcttttaaaatttaacgtttagcagtcttc
+1041418/1
CCCFFFF200AFHIJIJIFIGIJJIJIJJJJJJJJJGFHIJJJJJJJJJG
@518724/1
acggaacttagcttcacaattacttagagaagcacgcggaagcggtatgc
+518724/1
@@@DDFFFFFFHDIIJJJJJJEIJJFJJJIEGHJJIJJGIIIJFBEGEFF
@1041733/1
atttcgtggaagagaaattcggtgaacaattccagctcacgcacggtaaa
+1041733/1
=1:BDEDFHDHHHHHJJIJJJIGIJJJJJJJJIJJJJJJJJJJJJJGGII
@519546/1
acggaatttttcagcgttttgtggaactgtgaaactttgtgggactgctg
+519546/1
@B7?DDDFHHHHHJIIFHIJJIIJJIJIJHHIGIHIGIGGHGIIIGIJJI
@5176797/1
tttgaatagaccaaccatgatcatgggcgctgacgtcactcatcccagcc
+5176797/1
=?=;ADDEFHHHGJJJGG@HHGIJGGHGJJJJJGIJFCHBHHGHGIGAGI
@7240868/1
cccgtcagcgtcctccaggagttgctgagccgtcgcgg
+7240868/1
@@@?DDFFGDDHHBHIIGGGGAFHICHICGIGFDDEE@
@7754498/1
ctaaacgttaaattttaaaagcctcttaaatttaactgaaatatagaata
+7754498/1
@C<DBDFFHHHFHIIIGIIIEHIIIIIIGEGIIIIGAGIGIIGFGFDBDG
@7756900/1
ctaaagctatctactcgttatataatcatcattcaaacattgaagcc
+7756900/1
@@@FDBDFHDHDDHIGGIIGIHHJJGEFHEBBEBGGGIHIE?GDDHH
@7756901/1
ctaaagctatctactcgttatataatcatcattcaaacattgaagcc
+7756901/1
CCCFFFDFFDHHHIGGGBGGGICEEHGIDHHIIIGIIIIIIIGHEHG
@7759505/1
ctaaataatgtattacctctaaagctatctactcgttatataatcatcat
+7759505/1
@@@F;DEFDHFHHGIGIJGIJIHHGIIJJJJJEHGFHBFIIJIIJIJIJI
@8995564/1
gcgcgaaaaccattatgttttactaatttttcaataaagtacactttatt
+8995564/1
CC@FFFFFHHHAFHIGJGHIIIJJJIJJJJJJJJJJIIIIIJJJJJJJJJ
@8423600/1
cttcctcaagcgctggtaacgctttatcgggttctgctaagtggtaagta
+8423600/1
?@=DDDDDFFHFHHBGCFHHIJIJJGIIIJJBFE@CGEHIIDGHDCGIBG
@8423662/1
cttcctcacgaggacactctaataataaatcctgtagaatatcgtttaac
+8423662/1
CCCFFDFFHFDDFGGIIGIEIGEIGEGGIJJJJJIIJIJJJJIH?DEHIF
@9425006/1
gtcctaggtctttgagaatttctaaaaactcctctagtaactctaaagga
+9425006/1
@@@DFFFFCFFHHIEHEHGIJIJFIGIJGGGII@GIIGIIJJJJJIJJJI
@8997107/1
gcgctggtaacgctttatcgggttctgctaagtggtaagtagaaggtaag
+8997107/1
@@@BDDDDFHFHGGGJJJJJJIIIGGJJJIJIBGGHIGHIGIIJJGFDFH
@10418947/1
tttagaggtaatacactattattaggcactagttattaattataatcatc
+10418947/1
@@@DFFFFCFHFHJJJJGJJJJJIIGJIIFGGHIJJJJIHJIJJJIJJIJ
@10418948/1
tttagaggtaatacactattattaggcactagttattaattataatcatc
+10418948/1
BBBDFFFFDFHHHJJJJJJJJJJJIJJIIIIJGJJJJJJJJIIJJIJJJI
@8856096/1
gcaaagtaagacaacattgttgtagcttcgatttgggatcgttccagtcc
+8856096/1
CCCFFFFFHHHHGJJJJJJJJJGIIJJJJJIJJIJJJJIJJGIJJJJJIJ
@8281788/1
ctggtaacgctttatcgggttctgctaagtggtaagtagaaggtaagcca
+8281788/1
@C@FDFFFGHHHHIJJJJJEIIGEGJJIJCGGGIIJGIJJJIIDGHIIIJ
@8425336/1
cttccttcggagttttgcctgttccgtagcagacggccactggcaaagtg
+8425336/1
@BBDFFFFHHHHHIJJJIJIIIJJJJIJJJJJJJJJJJIJJJJJJJJJCG
@9283826/1
gtaaaagtgtgctcaattggtttatcctctactgtacaactgtttacctg
+9283826/1
@@@DFFBBFBHHHIGIGGEFCFGIJJJJJJJJIJIGIJJJJJHHJJIJJI
@10140675/1
tggcattttgacatttatgtgacataatttgcgacatttgacgtacggtt
+10140675/1
@@@DDDDDF<<CBFGI<CAAEAHIFIFFHIEEFEFAGFICBGGFDFIIFF
@10000751/1
tctgcatgaatgccatctgggcccggggctctgtgatttcttagtgtcaa
+10000751/1
@@CFFFFDHAHDFIIIIGEGBGIGIGHGIICEGGHDFHIJGICHHIIIGG
@9856322/1
tatattgtgaaaagggagcatttatttgatgcaaagtatagaggttgtac
+9856322/1
@@@D?DEDFHHHGIJJGJJDGIIIIJJIIJIIJIJJFHGIJIJJHIJJJI
@9856462/1
tatatttatcacatcattcgtcgtgtaccacatctcggatcttgctacta
+9856462/1
@;@FFFFFHGHHGJGIGHGGHHGHDGGHIGDHGBFBDAGDHIGGIIJJIJ
@9856463/1
tatatttatcacatcattcgtcgtgtaccacatctcggatcttgctacta
+9856463/1
CCCFFFFFHHHHHJJJJJJJIJJGIGJJJJJJJIJJJJFHIJJIJJJJJJ
@9713931/1
gttttgtcatacgtttttgaggcagcaaatttctcaagggcacacggcaa
+9713931/1
@@@BD?:BFBHDHBBGIIGEDHGHIGICFHIIIDHIIIIIEGEGGGIGIG
@9142731/1
ggagcggctgatatcaccaatcaggtggtgacatcgttcgatgacaaag
+9142731/1
@@@DDDDDFFABFFGFEHBG?FFGI1CG?FBEDBGG8DEAFCHGIGGIG
@9143257/1
ggagctgtttgtctgccccaagtgggttgttgttgttgaggaggagc
+9143257/1
??1BDDDDFBFHHGGIIIIIII?FGG1EACBHDFFFGG9FG@FH1FC
@9570310/1
gttactattcacgacagtcaaaatagagagaaaatatataaagtgaaagt
+9570310/1
=B1=BDFFHHGHHFHGIEFHIJIJJJIJIIIJJIJJJJIJJJJFHJJJJD
@8859297/1
gcaaatttctcaagggcacacggcaacaaaaagtgataatggatacaaat
+8859297/1
B@@1ADFFHHHGHIIJIJGIHIIIIGGIJJJGGFHGIGIIIGIJJJIIJJ
@9144131/1
ggaggacgctgacgggagtcttgctcggcatggaggccatttcttgagag
+9144131/1
@C;?DDFFHGGHHIIFAF?GGHGIIIGB?@DDDFEGEHGGIGGHIEDEEH
@9144366/1
ggaggagcagactgctgttgtctcgctcgaggttgttgctgtggcggaac
+9144366/1
@C@FFDFDDHFHGFHIIIIGHIGHHHIIGGIFDFIHHIGGHCGGGGG8BB
@10422993/1
tttaggtatttgtggtatctgtcgatgttgccagaacgtaagatatccta
+10422993/1
1?14=B2=CFDFCEGGFGDDAIEF@?EG>F@A?CEF?@:C8B@GFI<DGF
@10424116/1
tttagtgggaaggtttaggtatttgtggtatctgtcgatgttgccagaac
+10424116/1
@@?DFBDFGFHFH?FHEGI3AFHIF<FH?FHIIIIIIGIIIIHIHBGGII
@9720044/1
gttttttaacagtttgaaaaccttgataaatgaaagaaattaaacacgct
+9720044/1
::1=BBDFHFDHCFGFFGJIJJJJIGIEIJIFHIIFHIJIIIEFIGIGGJ
@9720045/1
gttttttaacagtttgaaaaccttgataaatgaaagaaattaaacacgct
+9720045/1
B@BADDFFHHHHFIIIIIJJJJJJJJJIIJJJJIJJJJJJJJIIIGIGJI
@9720046/1
gttttttaacagtttgaaaaccttgataaatggaacgaaattaaacacgc
+9720046/1
CCCFFFFFHHHHHIJFIJJJJJJJJIJJJJJJJJIJJJJJJJJJJIJJJJ
@8716830/1
gaagctgagagtctcttcgtcactcgcaaatgtagaaggcagattgttac
+8716830/1
BC@FDFFFHHHHHJJIJJJIJJIJJJJJIJJJGIIJIJIJJJIJJJJJJJ
@8429436/1
cttcgatcttccggttccggtggccaccagatcgttgttaaggaacacgc
+8429436/1
@CCFFDFFHHHHHIHGJJJJIJJJGJIIJIJJIJJIJHJEIIIJJIJIIJ
@9003302/1
gcggcccccatcccaacagaaggggtaaccgcaaggggcacggaccactt
+9003302/1
@CCFBDFFHHHHHI<FBHGHIFIIIFFHHIIIIIIIIIGGGEDEDCCCEC
@8572567/1
ctttgtcatcgaacgatgtcaccacctgattggtgatatcagccgctccg
+8572567/1
BCBFFFFFHHHGHFIJJJHIJJJIJJJJGIIIJFGIJJJJIJJJIJIIJJ
@9286718/1
gtaaaatcttgcttcatgattgaaaatttgcaaggtttggaggagttgta
+9286718/1
@@;DDDD?FFB?FFB9CAHCH:F@EBHFBE@EHED?EBF<9?;B:B?<FG
@9286719/1
gtaaaatcttgcttcatgattgaaaatttgcaaggtttggaggagttgta
+9286719/1
@C@DFFFDDFFBFH<@EBHHIEHIIIIIIHGIIII?FHEIGGIGHBEHHG
@9003785/1
gcggctcacaagatgtggcaatccttgcaggatttaccagtgga
+9003785/1
=:=D:=<D<FF?DE<F@@;F@GGFIIHEAFBD@GFCFF9:?BFB
@8862410/1
gcaacctctactacagtacgcaagaataagattatggaaggaataacacg
+8862410/1
CCCFFFFFHGHHHJJIEHIJJJJJJJJJIJJJJJJJIJ3DHIJIGIIIGJ
@8432886/1
cttcggagaatcacaaaactcatgatacttttcaaattttcttttaaatt
+8432886/1
8?@DB<BAFF?CF@AF?GCHGIDCHBAEGHGGHGIECCB9D?BDG@B9FA
@8433005/1
cttcggagttttgcctgttccgtagcagacggccactggcaaagtggata
+8433005/1
:?14BDDFDFHHHGJGGEHHHIHIJIJIJGIJIJAGCHIGGIJI=FHEEG
@8433006/1
cttcggagttttgcctgttccgtagcagacggccactggcaaagtggata
+8433006/1
@@?DDFDFDFDHFIJIJGIGGHIGIDBEGEDDEGHHEHHIHHIG8=FCFG
@9287833/1
gtaaaattagttgctatccttctctttgacattgcttgtggtcacttttc
+9287833/1
@@@DFFFFHHFFFHEGGIJGHGIIJJJIGIJJJIJJJIFHHGIIIJJJJJ
@9287967/1
gtaaaattcacataattctggacctttctcgtct
+9287967/1
@CCBDFFFHFHHFIJIJIHEIIJJJJJJJJB2:1
@10288595/1
ttccagaacgttagatgataccaagacgttgatgtctttgttggtgaaat
+10288595/1
B=@DDFFFHHHFDIGGIJJJJIIJIJJIIIJJJJGIIJJJJJIJGGGIJI
@9151020/1
ggagttttgcctgttccgtagcagacggccactggcaaag
+9151020/1
@7;1BDD>BCFDDHIIGEFHIIII;F?@FHGGE<GCHBGC
@8290173/1
ctggtcccccacaacagactggtcccacacaacagactggtcccacacaa
+8290173/1
B@C7BDFFHHHHHJJJFHHIIJHHIJJJIJJJJJ?BGHIIIGIJJJJJIG
@8866514/1
gcaagatccgagatgtggtacacgacgaatgatgtgataaatatacctgc
+8866514/1
CCCFFFFFHHHHGJJFHIGHIJIJHGIJIJJJIJIIGIJJJJIJJJHIIJ
@8435513/1
cttcgtcactcgcaaatgtagaaggcagattgttaccctccacgggtaaa
+8435513/1
@CCDDDFFHHHHGEIJJJFHHGIIJIIGIJJIJIJJJJIJIJJGIIAHGI
@10427238/1
tttatatagtgccccgatgatatgatatgtatttattatattgtgaaaag
+10427238/1
CCCFFFFFHHFHHIJIGEABGIIICHGI@CFIIJCHGFFGIGGIGIEIIF
@10012012/1
tcttctcttggtgaacacatactttattcgtca
+10012012/1
=?;B1A:AF<D?:4E?BEEAH:AAHEHIHFFFF
@10149706/1
tgggagggggcaagattctggcatctaatttttcaaatgcgctagaaact
+10149706/1
B@<DDDFFHHAFHGFHJGGGIGIJJJIJIJJJJIHIIIIJJIHJIIJJHG
@10012379/1
tcttcttttccggaaaatgctcgaaaactcaattggcgcacattc
+10012379/1
???D;=DDD?D;D1CEIACE:C;@EIIC9BDE@DDED@A0@:4=<
@8867423/1
gcaagattctggcatctaatttttcaaatgcgctagaaactgaaaaaccg
+8867423/1
CCCFFEFFHHHHHJJJJJJJJJJJJJJJJIJJIJJJIJJJJJJJJJJIIJ
@8436100/1
cttcgtgttccatttcatagaatggtggtggccatctgcgggacatgc
+8436100/1
?@?;DBD:C?FC<FH@AABACHFHI3AF<AE;E93C<BB@FH0@;=<B
@8868174/1
gcaagctggtccacttgtacctatgaggttaagaaaccctgaacct
+8868174/1
???:=B??D<ADDDDC4ECAEDF<FA39C?BFC?:1::DD?D?DDD
@10429171/1
tttatcgggttctgctaagtggtaagtagaaggtaagccacttaagcaca
+10429171/1
??@;BBDDFFB;F::E>GDECGEHHCEH?FGEIFGGAEFDG<BFBBFEII
@8437693/1
cttctaagtaatgtattttctacttcattatattcagctaaattgtctac
+8437693/1
?@<?BDD;=CFF?AFBEHI<CHHIIEHD<EHE<C@A4AABGI>GH@BGEG
@10430600/1
tttatgtccacaaattatgtcaaattttgacatttatgtaacatgtgtgc
+10430600/1
=@1=BBDDHGHHHJIIGFHGIIIIIJJJIIJJJJJGJJGHGIJIJIIHFI
@8438388/1
cttctacatacggtttatagtctagaaggtactcatccaattcgagaggt
+8438388/1
@@?DD?DAF:CDA?EHEBA<FHFFAGHAGAHEHD9FGGGH>D9BG9D@F9
@9862009/1
tatcgatacacagtcatagatccaatcctataattatccatttcctgtaa
+9862009/1
CCBFFFFFHHHHHIJJJJJJJJJJJJJJJJJIJJJJJJJJJJJJJJJIII
@9862019/1
tatcgatactgaatgtaattttttatatagtgccccgatgatatgatatg
+9862019/1
BCC:BDFFHHHHHJJGIJJJJJJJJJJJJJJJJJJJG:@DDCIGIGIGGC
@9438814/1
gtcgaacgttcttctgggcttttcctgc
+9438814/1
=11A:B=8C32AFF<4AF9;CBH?CAFC
@9862150/1
tatcgatctggcttcaatgtttgaatgatgattatataacgagtagatag
+9862150/1
CCCFFFDEHHHHHJJFIIJIHIIJEGHCHIIIJJJJIJJJJIJDGGIAHI
@10151707/1
tgggcagctcggctgagaatcggtattcgggactgaaagacactaagatt
+10151707/1
C@@FDFFFGHDDDHIDDEHIIIIEHCFDDCGDIGCFDGHGEHGIIIEGGG
@8870432/1
gcaagttcttggctgccgaatgtttggcgtctttcttcgatcttccggtt
+8870432/1
@C@=DADDDHHHGIIGII<FGGCHIDEHIDHGHICGIGHCGGGGFGBE8F
@9154708/1
ggataggcagcagacagcttctgttaaagaattgacatctcgtatgagtg
+9154708/1
@@@DDAAD<:?D;EG;AB<DFHIHGGIIIDIGGEHCGIICGEFH@BGEDG
@9155288/1
ggatatcttaatttgcaccttttttctgtttcaaaataccgttggatggt
+9155288/1
B@?DDFFFHHHGHJJJJJJIJJJJJJJJJJJJJJJJJJJJIIJIJGIIJF
@9864614/1
tatgaaacaaatacggaattggaagaatatttacctcctgaattagttgt
+9864614/1
B@B1BDEFHHHHGJIGGHIJIIGIJGG@GIIIIJHIJJIIJJJJJJHHJG
@9580680/1
gttattgccggttcataaccttctc
+9580680/1
@@@ABDDDDAF<@DB:CGFIEH;F<
@8725952/1
gaagttgtctgcccctttcttaatcggttctgcatgaatgccatctgggc
+8725952/1
CCCFFFFFHHHHHJJJIJIJJJJIIGEFHHJIJJJJJJJJIIIIJJJBGI
@8580523/1
cttttatgaatcgtgataacatgcataaaatataataaaaatttatagtt
+8580523/1
?@@DDDDFAACDDEEGHDD>BHFGHGIGCHGGEGIIIJJJIGBFHIIFFF
@10295177/1
ttcccacctttttcactcaaccatagctttctcagcgtgtttaatttcgt
+10295177/1
CCCFFFFFHHHHHIJIIJIIJJJIJGJJJJJJJGIIJHHGHHHHGII<3B
@8442010/1
cttctcctaagtcgataatttctccgactggcttatggaaaaaacttctg
+8442010/1
@@@DDDDDBFDACCA;EFAFH<A3C@1E?@G8?F9B?F?BBFII;3C<=7
@8874187/1
gcaatgtcaaagagaaggatagcaactaattttacaagctatactttgca
+8874187/1
@@84ADADFFFFFFFEIFF@CFHFIFIIIIIEFIFEGEE@FFIEIIEIE@
@9865610/1
tatgaatcgtgataacatgcataaaatataataaaaatttatagtttttt
+9865610/1
@@@FBDDDDDFADHG<F@FHIIIIIIGIGHIIIIIIEGHIIIEGIIIIII
@8581676/1
cttttcacaatataataaatacatatcatatcatcggggcactatataaa
+8581676/1
@CCDFDFDDHFDFGIGEHIJIDHGIIIIJJIJJJJIFIHDHIJCEFGGII
@8581815/1
cttttcagatgttttaatgcacatttagctgcggtacacttggcaatacg
+8581815/1
@@@FFDDD?DDCFGIBHBEEEHIGHIGAHGHIGI?FHHHCDDEGIIIGGI
@10017981/1
tgaaaaattagtaaaacataatggttttc
+10017981/1
?<?DDDDDBFA?DG<CGH3?CHBCD>@G4
@9736256/1
taaacaaccaaacctagaggaacatcctggtccaagtcctaacgtgttat
+9736256/1
@@;=BDDDHHHHHIIIIIHIIIEIGGICGEHEGIIGCFGCCFHGIGBFFI
@8582790/1
cttttccggaaaatgctcgaaaactcaattggcgcacattcagcaggttt
+8582790/1
B@=DDFFFHHHHHJJJJJJJJJJJJJJGIJIJJJJIIGIJIIEIIJJ@FH
@8583280/1
cttttcgcgaaaagtgaccacaagcaatgtcaaagagaaggatagcaact
+8583280/1
==BD4ADDHHHHGJHIJJJIJJIJJJJJJIFIJHHHIGGIJJJHIJJJJI
@9868053/1
tatggacatcaagaaatacttcacatctgttaaaggcaaatatgatgtaa
+9868053/1
1?1?=BD;<AFFD4:?2ACHFIIDEEFHC@FHFEGFAECFGF@@G>D?FF
@9012550/1
gcgtagagcatatattgatccaggttgagtattttcgctagcactgacag
+9012550/1
B@@DDFFFHHHHHIJJJJJJJJJJGGIJJFHIJJJJJJJJJIJJJJJIJJ
@9446355/1
gtcgatgttgccagaacgtaagatatcctaaactcacttttttccgaaaa
+9446355/1
@@<DFFFFGHHHDGGIIJIIJIIJJJJJGIJJJJGBFHGIJJJJJJJIJJ
@9446356/1
gtcgatgttgccagaacgtaagatatcctaaactcacttttttccgaaaa
+9446356/1
B@@FFFFFHHHHHIIJJJHIGIIGJJJJJJJJIJEIIGJI@GEGIIHIJJ
@8878898/1
gcacacttttacttcagctacttgaaccgtacgtcaaatgtcgcaaatta
+8878898/1
@@@FDFFFHHHGHJEIGHJIIJGIIJJHIGHIJFFFGIJJ@GHIIIHGGI
@8585464/1
cttttgactcgacaaaaattaaaacacattgcattattgatttcgaggaa
+8585464/1
:?@4BB?AD?HHDIBDGBGGCHEEHHEHJA@?CBBFFDHIECIBBHGIJG
@8585465/1
cttttgactcgacaaaaatttaaacacattgcattattgatttcgaggaa
+8585465/1
@@@DDDDBDBB;DEHIIIBFFFHIGHEDHHGGGIIIIIIGGIIIIIII@F
@9586485/1
gttcaagtagctgaagtaaaagtgtgctccattggtttatcctctactgt
+9586485/1
:=14ADFEHHHHHJJJHHJJIJDHJIJIJJJJIJJHIJJJJJJJJJIJJG
@9586486/1
gttcaagtagctgaagtaaaagtgtgctccattggtttatcctctactgt
+9586486/1
B@B1DEFFHHHHHIJIHFJJJHHHEHIJJJJJJIJCHJJJJJJJJJJJJG
@9741183/1
taaagagttccatcacggttcttaaaaactttttcggggtatctggtacc
+9741183/1
C@@DFDFDHHHHHJJJJEGIHIJJIJJJIJJJIIIIIDH8@FGDAHDB=F
@9870912/1
tatgttttgcagcttgttgttcaggttgtttttgtttcttctttttacct
+9870912/1
BC@ADFFFHHHHHJJIIJJJJJIIIEHHHIJJJEFIJIJIIJIJJJIIJI
@10440063/1
tttcaatgcatcgataagacgaatggtaaagctgctaaaaaagcaggaaa
+10440063/1
??1ADEEFHFFGHEHIIIEGHHHGGIHFHIJFIIIGHIJJIIGGGIIGGJ
@9169014/1
ggcaagtcaaagaagctagccaagagaatggcggctcacaagatgtggca
+9169014/1
CCCFFFFFGHHHHJJJJJJIJJIJJJIIIJJJJJDFGGI9FADFH@FG@A
@8590045/1
ctttttcactcaaccatagctttctcagcgtg
+8590045/1
1=?DDD:A<ABBHEH?FE@B@HHDHDCHGBG:
@10167660/1
tggtgatatcagccgctccgggcgttccgttgg
+10167660/1
:?@44ADDF<FFDGFFFBGBGIA?8??D@?D6=
@10441235/1
tttcacaatataataaatacatatcatatcatcggggcactatataaaaa
+10441235/1
@@BFFFFFHHHHHJJJIJJJJJIJJJJIJJGIIIJHIIJIJIJJIGIJJJ
@10167858/1
tggtgatctggaaatggttcgctttgagaccgatgggtcggccttcgcgt
+10167858/1
@C7DFFDFDFGDHIGGDCFHIGJJIDIHIJJJFGHE?DFHEGHG9@CHBB
@8591267/1
ctttttgacattgcttgtggtcacttttcgcgcaaaggtaaaatcgttct
+8591267/1
@@8BDEABFFFHDGGJGDCHGIIIIIJJJJHDGGHJEH<@DGIECGFGGG
@9746441/1
taaagttaaccagacaaagcacctatcgaatcgaatattagtagca
+9746441/1
@@@FFFFDHHHHHIJIJJIIIIJIJJJCHGGIC@GAGEH<<B>@F?
@9589049/1
gttcaccatcgcttgtcatgtgttgaaattccgcgaaattggcactggca
+9589049/1
:1=1DDDBFF?DDB1AE@HIHHCHGHIGIBFHIIIIIGGIE<FEFFEGHI
@9017854/1
gctaaacgttaaattttaaaagcctcttaaatttaactgaaatatagaat
+9017854/1
=@14ADDAAFHHHIJIJJJJJJIJIIIIJIGIIJJGGIEEDEHHIIGJIJ
@9017855/1
gctaaacgttaaattttaaaagcctcttaaatttaactgaaatatagaat
+9017855/1
BC@FFFFFHHHHHGGIJGIJIIGIGIIJIIIIJJJJJJJJIJJIJJJJJJ
@9451726/1
gtcggacgttcttctgggcttttcctgcttttttagcagctttaccattc
+9451726/1
@CC@FFFF?FFFHGHBHJEGGIJJJIGGJJJJJJHIIGIJIGIJIJJIJI
@9589484/1
gttcactaaaaaatattaggaatccactacaaggttttcaatagggcatt
+9589484/1
BB@FFFFFHHHGHJJIJJJJJJIJJJJIIJJJJJGIIJJJJIJIJJIJJJ
@9589592/1
gttcactcatacgagatgtcaattctttaacagaagctgtctgctgccta
+9589592/1
??=4ADDFHHFHHEHGIIHIJJJIIIJJJJJGGIJJJIIFGIJJJJJIHG
@9873163/1
tattaattataatcatcaatattatctatcgatactgaatgtaatttttt
+9873163/1
?@@BDEFDHHFHFEHHGIIJJGIJIEHIIJIGGIEFEHGGIEFDFIGGHI
@9591212/1
gttcaggtaaaatcttgcttcatgattgaaaatttgcaaggtttggagga
+9591212/1
?=?7DDDBFHFFHGIGIGICHEIIFCFDHHFEHIHGEGEE7?CFHC?DE?
@9748663/1
taaatatacctgcacacacgcatttttaaatttaaaaatttattcaagtc
+9748663/1
@CCFFFFFH?DFHIIJJGIIJJFGIGIJIGIJJJJJJJJGIJIIGI@GAG
@8885202/1
gcacgtttttggtacagctgctgtagttgaactatttgaatattgttcag
+8885202/1
@@CFFDEFHFHHFIJIJJJJIJJFHHJJIGIJGIIJJJIIIJJJJJIIIH
@10442497/1
tttcacttcattctatcggcctttcttctctttgccgtattttattttgt
+10442497/1
?@?;DDDFHHGDFIIJJJJJIJJJIIIJJJJIGHGGECDDHIIJJJJGI?
@8885480/1
gcactatataaaaaattacattcagtatcgatagataatattgatgatta
+8885480/1
CCCFFFFFHHHHHJJJJJJJJJJJJIIJIJHIIJJJJJJJJJJJJJIJJJ
@8307858/1
ctgtaattctggtttctctatagttttgtcatacgtttttg
+8307858/1
@@@FBDDDFD?A2AGFEEB>EFGHHHI@F@EAADH@FGHI0
@8733746/1
gaatattacaataagccgaataaaaatgcaaaaaactataaatttttatt
+8733746/1
CC@FFFFFHHHHHJJJJJJJJJJJJJJJIJJIJIJJJJJJJJJGIIIJJH
@9591986/1
gttcagttcttgcaggagatcgccagcgaacaatccttcgaggtaaccta
+9591986/1
B@@DFFFFHHHHHJJIIJJIJJJJJJJJJJJJJIJJJJJJJJJHHIJJJJ
@9175745/1
ggcattcatgcagaaccgattaagaaaggggcagacaacttcatgtacaa
+9175745/1
BC@FFDFFFHFHHJIGIIGIJIJIIJJJGJJIIFIIGGIBGHEIGBGIIJ
@9751764/1
taaatttaaaaatgcgtgtgtgcaggtatatttatcacatcattcgtcgt
+9751764/1
CCCFFFFFHGHBFHII?GHGHIGGIGHGGGEGIGIJGIIJJJJI>>BFG@
@10444219/1
tttcagttaaatttaagaggcttttaaaatttaacgtttagcagtcttct
+10444219/1
@CCBDDAADDFFBHGFGGHGIJJIIJJJJJIGIIJGGIJJIIJGFGHIJJ
@10444222/1
tttcagttaagtttaagaggcttttaaaatttaacgtttagcagtcttct
+10444222/1
B@BDFFFFHHHFHIJJIGIJJJJJJJJJJJJJJJJJIJJJJJJJJJJJJI
@9875846/1
tattcctcgaaatcaataactcgacaaaaattgttcccttttgagctatt
+9875846/1
B@@DFFFFHHHHHJJJJJJJJJJFJJIJJJJJJIJJJJIJJJJIIJJIII
@8452079/1
cttcttttccggaaaatgctcgaaaactcaattggcgcacattcagcagg
+8452079/1
==?BBDDDFHFF:EGGFGEH?;FGGEHGGIIIICHGGHGGIIIGIIIIIG
@9594853/1
gttcattttaaatgaaaaacgtatgttgtttacttcatttgaatctatgg
+9594853/1
@?@DDEFFHDFHHGFIGGAFGGGCDHGFHGGIAEGHFEFICEFHGGIGII
@9021668/1
gctaattgttttgccatcttttttgttgtgctagtcgcaacagtt
+9021668/1
@@@?D:B;ADAFFGGG@DAFE?FGDFH@HHGIECCBFGA??D@9B
@10175738/1
tgtacatgaagttgtctgcccctttcttaatcggttctgcatgaatgcca
+10175738/1
BC@FFFFFFHHFHGGHIIGGIJJJJIGJGHGGHJGHGGBHIIGHIHBHIC
@10175918/1
tgtacccaaacttttcggggtgcaatcttcttttccggaaaatgctcgaa
+10175918/1
@BBDFFFFHHHHHJJJJJJJFHIIJJJJJJIJJJJJJJIJJIIJJJJJJJ
@9178720/1
ggccaccaagaccagatgacttacggaacttagcttcacaattactt
+9178720/1
@CBDFFFFHHGHHJIJJJJIJJJIJIGHIJIFGJJJIJJIHIJJIIG
@8595867/1
gaaaaaacattgaccaatcgccaccaatgcctggtgcagctatccacttt
+8595867/1
@@CFFFFFFHGHHJJJJJJIJIJJIGIHCGGGIEGHGIHIJIIIGHIIJB
@10314256/1
ttcgatgacaaagtgatgggcaatcccattggctggctccaagagatgtg
+10314256/1
@@@FDFFDHHHHHHIJJIJIIJIGIJJIJIIGHIGGFDGGCGGBH;FDDD
@9179678/1
ggccatctgcgggacatgcacatctcttggagccagccaatgggattgcc
+9179678/1
@;8ADDDDHHHHHIIIIIFIIIIIIIIIIIIIIIIGIIIIIIIIIIIIII
@9878289/1
tattgtacttaaaggcttttggatcataagatgcagtgactgccgccaca
+9878289/1
BBCFFDFFHHHHHJIIJJJJJJJJJIJJJJJJJJJJGHIIJJIJJIJJJI
@9756278/1
taacaatctgccttctacatttgcgagtgacgaagagactctcagcttca
+9756278/1
BBC;DEFFGHHHHJJJJJJJJJJJIJJFHIIIIJJJJGIIIJJIJGIIII
@9756279/1
taacaatctgccttctacatttgcgagtgacgaagagttggccactaaac
+9756279/1
CCCFFFFFHHHHHJJJJJJJJJIJJJJFGGHHJIJIIFGCHHIJJIIGGI
@9181852/1
ggccgatagaatgaagtgaaagtcgaacgttcttctgggcttttcctgct
+9181852/1
@<@FFFFFHHHHGJJIFGHJJJFHIJJJJHGIJJJJJIJJJJIIJIJIJJ
@8736933/1
gaatgatgattatataacgagtagatagctttagaggtaatacactatta
+8736933/1
B?@DDFFFHHHHFJIJIIIIIFHGJGCHEIIGIJJGJCDHIIIJJIIJJI
@8736975/1
gaatgatgtgataaatatacctgcacacacgcatttttaaatttaaaaat
+8736975/1
B@@BDFFFFHHHHJJJJIJJJJJJJJJJJJJJJJJJJJJIJIJJJJJJJI
@8596602/1
gaaaaaacttctgcccacttgaagtagattttgtgaaggagcacaacgta
+8596602/1
CCCFFFFFHFHHFIGHHGGIIDGHFEGIGFIJIHAHEGGGHIEGGHJGFH
@9306724/1
gtaacctacgtggacatcgaagaaaaaacattgaccaatcgccaccaatg
+9306724/1
@CC;DFFFHHDHHJJJJJIGIJJJJJJIJJJJGGJJJJJIGGIJIJJJJI
@8597254/1
gaaaaaagtttatttatcatacacaggtaaacagttgtacagtagaggat
+8597254/1
@@@FFDADDFHDGJIIDHIJIJJJEGDGFGGHHIJJJHGIJGFFFGIHIG
@8597527/1
gaaaaaatatcgcaatagctcaaaagggaacaatttttatcgagttattg
+8597527/1
@<8DDFFFHHHHHIIIIIIIHGIIIIIIIIIIIIIIIIIIIIIIIIIIII
@10315675/1
ttcgcatctttaaaggttttcacggccgg
+10315675/1
CCCFFFDDFHGFFIGIAEFHHGIJGJJIA
@10180517/1
tgtcaaagagaaggatagcaactaattttacaagctatactttgcat
+10180517/1
@C@DDFFF?FHHDHABEHCEGHIJJJJJJJJJIJJJJGIGIIJFIJG
@9026269/1
gctagatcggataatcctatacttgtacctattgaattgtgtacaat
+9026269/1
??:DDFDFHH?BAH?CFGHCHGIIGIIGFIJJJGH<FH<?CFDDHIE
@10181701/1
tgtcaatttaaaacccaaaaactgctcgtagtgttccacatctaaaactg
+10181701/1
@;@DDDFFHHHDHGIIIIIHHGH<FHFGFC?FGIFIBFDHGIGEHIII@B
@9188668/1
ggcgattggtcaatgttttttcttcgatg
+9188668/1
:?;B:=DD;<<CD:CCDDEFEEC?FE;?9
@10183763/1
tgtccacgtaggttacctcgaaggattgttcgctagcgatctcctgcaag
+10183763/1
@C@FFFFDDFDHBGHIJEIGIIIJIIJIGIJIIIJIIJJJJJJJGIJEIJ
@8598792/1
gaaaaaatttcaaattgttcaggtaaaatcttgcttcatgattgaaaatt
+8598792/1
B@@FFFFFHHHHHJJJJJJJIJJHHIJJJIJIIJJJIIJJGJJJJJFIJI
@8740850/1
gaattcctgggcgacgctgtactcgattatttaataacaagacatctata
+8740850/1
B??=BDFFHHHGHJJJJJJHJGJJJGJJJIJJJIJJJJJJJIIJJIJJJI
@9026638/1
gctagccaagagaatggcggctcac
+9026638/1
:?14ADDFGHFHFIIIIIIIG:@9B
@8317486/1
ctgtcggtagatttccgtgaagtggtccgtgccccttgcggttacccc
+8317486/1
@@;=BDD<A?<AFG@G=AC<FE?CGAGGECD6DFF3?9<?F6@@3BCF
@9026848/1
gctagcttctttgacttgccagtgccaatttcgcggaatttc
+9026848/1
@@@DDDDDFFHFFEDHBFCF>BAEGHHGGHEHBE<F<FCFH8
@10451194/1
tttcctcgaaatcaataatgcaatgtgtttaaatatttgtcgagtcaaaa
+10451194/1
CCCFFFFFHHGHHJJJJIJJJJGHJHIIJJJIHIJJJJJJJGHIHIIHII
@10451195/1
tttcctcgaaatcaataatgcaatgtgtttaaatttttgtcgagtcaaaa
+10451195/1
CCCFFFFFHHHHHJJJJJIJIIIJJIIIIJIIJJJJJJJJIFIIIIIIJJ
@9765846/1
taacttcttctagaactgggcaaatttggaatttcataaacaactcttaa
+9765846/1
CC@FFFFFHHHHGJJJJJJJIJJIGIJJJJJIJIJJJIJIIIJJIFEIIH
@8897330/1
gcaggaaaagcccagaagaacgttcgactttcacttcattctatcggcct
+8897330/1
CCCFFFFFHFHFHJIJIIJHGIGIIIJGHIIHHEGGIEHIJJJJJJJIJJ
@8898226/1
gcaggatcaactcaacagctcaatccatctgagattcagcctcaacctat
+8898226/1
@CCFFFFFHHHHHJJIIIIIIIJJJIJIIJIIJGHHIJFIIJJIJIJJII
@10036310/1
tgaatatataactgacatgtttcatatgtagaacgaattttgtgcataca
+10036310/1
@@7D?DDBFFB?BEEAB<ECEIEECDH?FHCHHA>GIEFHI@C?<FG@<B
@9887783/1
tcaagagctggcaataaagaaaggctttcaatcaccacattatgaaatta
+9887783/1
@@;:BDDDFFFFFGIEFIIIFFEAEFFEGIIIIIEFGIIIIIAFEFIIEF
@9887911/1
tcaagatatattcttcaggggatcatgaagctcgcttttcaaattctcgt
+9887911/1
@C@FFFFFHGHHHIJIBGHJJIJIJJIJJJJIJJJJJIJJJJIJJJJJIG
@9194556/1
ggctattccacaaaccctcaggaacgtaacgttggatttgatagacacag
+9194556/1
=@?4=BDDBHFHHGGIIBGBHHHGIDHIIIIDGG?@FCHIII@BHGIIEI
@8742496/1
gaattctcaaacggcgttaaaccttttacttaaggttaatgccaagttaa
+8742496/1
CCCFFFFFHHHGHJJJHIIJJJJIJJJJJJJHIJIFHJJIJJJJJJIGIJ
@9029090/1
gctatggttgagtgaaaaaggtgggaaatgttgactgttgtagctgatta
+9029090/1
@CCDFFFDHHDHFGEGIJJJJAFHIIIJIIIIJIIIJIIJGIIJIJGIJJ
@8898803/1
gcaggatttaccggtggagggtaacaatctgccttctacatttgcgagtg
+8898803/1
?@<DDDDDFF?A@E@EEGCGG8?FGIGHIIGIIGGGCHIIGIEHIIIGAA
@8463697/1
cttgacatttcgttaaagaaccacaaaatgtgacatataaaggtgaatat
+8463697/1
@@@BBEFFFHHFHJGGJ9FHGGJIJJJJJJIGGHIJJJIHIII:BGHEII
@8743185/1
gaattggagaatattgtggtagaccaattgaagttcttttatgagtctaa
+8743185/1
=?1=BDDFHHHFHGJIGGIEHHEHFHHIJFDGFFHGBHHIGIE<D?D@GF
@10189281/1
tgtgcatgtcccgcagatggccaccaccattctatgaaatggaacacgaa
+10189281/1
@?@;DDDD?FHHFGIH6CHGGHGIIGGGIEGEIIIGICHHIIIIIGIGE@
@10190096/1
tgtggacataaaggaaagaaaaaaatgtcaaaattttgcaaattatgtgg
+10190096/1
@@BDFFFFHHHHHJIJJJJJJJJJJIJJJIJJJJJJJJIJIJJJJJJIJI
@10190270/1
tgtggaggagcagtttgctgttgtctagctccaggttgttgttgtgaagg
+10190270/1
?@:DDBDFFHFHGEGHHJJIGGEHGGGIGEGIEHH:D@CGB:DBBFEHII
@9031166/1
gctcaatccacctgaggttcagcctcaacccattacacaagacccccaac
+9031166/1
BB:DDDFFHGHGHJJJJFHIIJJJJIJJJJIIJGIJJIIJIHIIJJGHGI
@8900534/1
gcaggttttttaacagtttgaaaaccttgataaatgaaagaaattaaaca
+8900534/1
CC@FF;DEHHHFHGGGDHHHHJJIGIJJJIFIJJIJGGIIGGIIJJIIJJ
@8900535/1
gcaggttttttaacagtttgaaaaccttgataaatgaaagaaattaaaca
+8900535/1
CCCAFADEHHHHHIGIHHJIJJIJJJJJJJJJJIIJJIJJIIJIIIJJIJ
@9031355/1
gctcaattggtttatcctctactgtacaactgtttacctgtgtatgataa
+9031355/1
?;1=ADFFHGFHHIIJJGGIJJJJIJJJJJJJHGIJJJJJHHFIIIIJIJ
@9031356/1
gctcaattggtttatcctctactgtacaactgtttacctgtgtatgataa
+9031356/1
??:=BDFFHHFDHJJJJJJJJIIGHIIIJJIJGIIJJJDIIIIIJJJJJJ
@8321362/1
ctgtgatgaaaaataaaaaaaaaaaaataatagtt
+8321362/1
B@@FFDFEDHHHHFIIJJJGGIJGGIG@GG4B>DH
@9031961/1
gctcagagcagctccgatagttcggacgcggatataaccgacgaaga
+9031961/1
@CCDDFFFFHGHHJIGEFHFFHHGGIGIGJIEEHIJGIHHFFDDDDD
@10321281/1
ttcggtttttcagtttctagcgcatttgaaaaattagatgccagaatctt
+10321281/1
@@@7BADAHFBHHDFGBH@EHBGIIIIGFHGIBAEGEGG<BFFGIGGEHG
@9197068/1
ggcttatggaaaaaacttctgcccacttgaagtagattttgtgaaggagc
+9197068/1
@@@BDDFDHHHGHIJJJJIIJEIJJJIIIIJJHIIGGIIJJIJIJJJGHG
@8746061/1
gacaaaaatttaaacacattgcattattgatttcgaggaaataatacgaa
+8746061/1
CCCDFFFFHHHHHJJJHIJIIJIIJJJIIHIJJJJGGHIJJHIJJJIJHG
@9197994/1
ggcttgttcgggcgttacttttccgaccaagagatccagcaagttcttgg
+9197994/1
@7<DDDDDD;DF@:8E??DGHIGIDDGH<G>28;CFGGEIGGE@EHIHEE
@9893382/1
tcacagttccacaaaacgctgaaaaattccgtcggcaagaagttggccga
+9893382/1
CCCFFFDFHHHHHJJGHHIJJJJJJJJJJJJHIJJGJJJJJJHHIJJJFG
@8467931/1
cttgaggaagtaacggcagcactattgacactaagaaatcacagagcccc
+8467931/1
@C@DFFFFHHDHHHJJJJII@EEGIIGHGCCCGHGHIJBGGHG<B8BEHI
@8469532/1
cttgataaatgaaagaaattaaacacgctgagaaagctatggttgagtga
+8469532/1
=@1:BDEFHHGFHJJJJJJIIGIJJJHGIJJIJJIJIGHHHIHHIGIDFI
@8469533/1
cttgataaatgaaagaaattaaacacgctgagaaagctatggttgagtga
+8469533/1
@@;DBEFFHHHFFGGGHIIEHEHJJHJIJIIJJJIGJJHIIJGGGIJ?FB
@9200776/1
gggaaataaacaaggatgtaagaactatggaggaatattacaataagccg
+9200776/1
@C@DFFFFHHHHHJJJJJIIJJJJJJJJJJJJJIJJJJJJJJIJJJJJJI
@9895353/1
tcacctttatatatgtcacattttgtggttctttaacgaaatgtcaagag
+9895353/1
@C@DDDFFHHFDHIJGHEGGIHIJJGGGGGHGIJJJIIIJIIJGIEIEFE
@8606753/1
gaaaaaggtgggaaatgttgactgttgtagctgattaaggggtgtattct
+8606753/1
@1=:DDDDDDHHBHGIIIIBGHIICHGIGGGIG<GIEED@>D0?FDHCCG
@8324736/1
ctgtgtatgataaataaacttttttcgggtttggaaaaaatttcaaattg
+8324736/1
@@@FDDADFDFHHD@FGGHHHHIIIIIIIHGIFIEEIDGIIIEIIIDHII
@9201895/1
gggaaatgttgactgttgtagctgattaaggggtgtattctatatttcag
+9201895/1
@<@A;DDDCFHDGGGEGGHIIIIIEHIGIIIII:DDHEHIIIIIIIIIIE
@9201896/1
gggaaatgttgactgttgtagctgattaaggggtgtattctatatttcag
+9201896/1
@<@DFFFFHHHHHJIGIIHIIJJJIJJJJIJJJ?C?DHIIJJIJJJJJIH
@10324312/1
ttcgtcactcgcaaatgtagaaggcag
+10324312/1
@@@DDDDDFH1C188CCEFHCH@E3??
@9202592/1
gggaacaatttttatcgagttattgatttcgaggaataatacgaacttcc
+9202592/1
@BBDDFFDGHHHHJJIIEGFGHIJJEHJJIIIJJIGIIJIIJIIJGJJJG
@9037874/1
gctgaacctcaggtggattgagctgttgagttgatcctgcttgtgaatct
+9037874/1
B@@=DFFFHGHGHEGHFIJIIIGHIIJIGIGHIGIJIIEHJJGGFGEEHG
@9777379/1
taataatagtgtattacctctaaagctatctactcgttatataatcatca
+9777379/1
C@@DFFFFHFHHHJJJJJJJJIJJJJIJJJJJJJJJIJIIIJJIJIIIII
@8608917/1
gaaaaagtttttaagaaccgtgatggaactctttaggcagcaacattacc
+8608917/1
@@?DFDFBFHHHHEIIJJJJFGEHIJIJJJJJJJIJIIIJIJIJFHIJJI
@9472275/1
gtctggttaactttagtgggaaggtttaggtatttgtggtatctgtcgat
+9472275/1
@@@DADADBDDBFG>FCEEGGIIIFEHEFI?CFIHHCFGA>CFECBBDDB
@9618387/1
gttgaaattccgcgaaattggcactggcaagtcaaagaagctagcca
+9618387/1
B@@1ADEFHHHHGIJIJJIJJJJJJJJJJJJIIJJJIGIJIIJIGII
@10044819/1
tgacattcgaaaagtaaacgtcagtttgcgtttcaatgcatcgataagac
+10044819/1
@1:BDDDEHHHHHIGGIIIIFHHIEGIIIIGHIIGIIGIIIIIIIIBHII
@10044878/1
tgacattctataaagacgttagagaggttcactaaaaaatattaggaatc
+10044878/1
@<<DDFFFGGHHHJJIJJIJIJJJIJJHIIIJJJJJJJJJIIIHIIJJJJ
@10045100/1
tgacatttcgttaaagaaccacaaaatgtgacatatataaaggtgaatat
+10045100/1
@@@DDDFFGFDHHIJ<EHEHGIGIJJJICFEGIGHIIJIJJEHDHGIJJI
@8750345/1
gacaacagcaaactgctcatccacaacaacaacctggagcgagacaacag
+8750345/1
B@B7DFFFHHHHHJJJJJIJIJJJJIIIIJIGJJIGHHIHGEHIIJIIJI
@8750348/1
gacaacagcagtctgctcctcctcaacaacaacaacccacttggggc
+8750348/1
@@<DDDD>FHF?CBFBHIGDHHHIIIIIIII;EHHHII@FFGH<?AD
@10045408/1
tgaccacaagcaatgtcaaagagaaggatagcaactaattttacaagcta
+10045408/1
@@@;DDDFHFF?HBHFHIIIIIGFE@EFFCHGHEHIGGIIGIIGFIIFII
@9897723/1
tcacttttcgcgcaaaggtaaaatcgttcta
+9897723/1
@@@?DDDDFDDD<F@C9?:9?EF>?8::000
@9620226/1
gttgaagctgagagtctcttcgtcactcgcaaatgtagaaggcagattgt
+9620226/1
@@@?DDFFHHHFHIGGHIJJJIGIIGIJGIJJJJJFIIJJIIFIJEHGIH
@10463132/1
tttctctatagttttgtcatacgtttttgaggcagcaaatttctc
+10463132/1
CCCFDDFDHGGFHIIHHHECBABBGGHJ61CFC=FBDHGDHI4?B
@9779412/1
taatagtgtattacctctaaagctatctactcgttatataatcatcattc
+9779412/1
CCCFFFFFHHHHHJJJJJIJJJJJIJJJJJJJJJJIJJJJJJJJJJJJJJ
@10046883/1
tgacgaataaagtatgtgttcaccaagagaagaaagctatacagtagtca
+10046883/1
@C@FFFFFFGHFAFHG?FFGIIIIIIIGGGHGGHIGHIIFIIIIDGGGHI
@9205360/1
gggaattatatcatgctgtagttccatcttgtttaaaaatctgactagag
+9205360/1
@@<BDBDDHHBFD:BGGEHIBIIGI4FH?HFH@EEGGIIGGHIDHIHEHC
@8752874/1
gacaattcatatttaaaaagacagtaggaaacaaaaaacgccaagtgata
+8752874/1
C@@DFFFFHGHGHJJJJJJJJJJJHIJIJJJJJJJJJJIJIJJIJFHJJI
@8753541/1
gacaatttgaacaagttacaagtgccgaagtacgagctattcgagcagca
+8753541/1
CCCFFFFFHHHHHJJIJIJJJJHHIIJJIJHCHIIJJJJJJIIIGJJJIJ
@10049694/1
tgacgtttctggacaacaaggaaagttattgccggttcataaccttctct
+10049694/1
@@@AB=BBFFFHHGGGIGHGIGGHICC9CFGIGFGFGECFFIG>>FHGII
@8911154/1
gcattggtggcgattggtcaatgttttttcttcgatgtccacgtaggtta
+8911154/1
BC@DFFFBFFFH?GHIJ?FHIJGEIIIJJCHJIGIICHIJDIGHIIIGGH
@10205002/1
ttaaacacggcttatcactatgatgttgatttggtaccagataccccgaa
+10205002/1
CC@FFFFFGHHHHIJIJJIIJJJJIJIGGIJJJIFHGIIJJJIJJJIJJJ
@9207557/1
gggaccagtctgttgtgggggaccagtctgttgtgggggaacagtttgat
+9207557/1
@@CBDDD8FHHDCDGEFDBHIFGHHHGGHIGGEFGHIII5B;=A?BCEBD
@9207672/1
gggaccgctatggtagaaaacgaagtgtagataaaaagagacgatattcc
+9207672/1
@@;DDFDDHHFHHAFHEIJJIIJIIHGDHI<FIJFIJIGHGHGIIIJJGI
@8755161/1
gacagaaatttaaacgttccagcaggtacttgcgtggacacgcatattac
+8755161/1
@@8ADDFFHHHHHIIIHIIIIIIIGGHHIIIIIIDHG@BF>:DDABFGHE
@10051243/1
tgacttacggaacttagcttcacaattacttagagaagcacgcggaagcg
+10051243/1
=??DDD?DFFHFFGEHIIGCHHHIIBHHGHCGGIGCGEC?BDGGGBAHHI
@8755792/1
gacagataccacaaatacctaaaccttcccactaaagttaaccagacaaa
+8755792/1
CCCFFFFFHHHHHJJJJJJJJJJJIJJJJJJJJIJJJIIIIJJJJJIJII
@10469041/1
tttgaaaatttctaatattgcgatatttttttatcgatctggcttcaatg
+10469041/1
@BBADDFFHHHHHIIJJJJJJJJJIJJJJJJJJIJIIGIJIGIIJJJIJJ
@10469042/1
tttgaaaatttctaatattgcgatatttttttatcgatctggcttcaatg
+10469042/1
@BBDFFFFHHHHHJJJJJJJJJGJIJJJJJJJJJJIAHIGIHIIJIJIJJ
@10052391/1
tgagaaatttgctgcctcaaaaacgtatgacaaaactatagacaaaccag
+10052391/1
=;@1:DDDHH8D<ACG<G@FHGG<DCGIFIIGIIIIIGIIIIGGGIGHIG
@10207634/1
ttaaatttaaaaatgcgtgtgtgcaggtatatttatcacatcattcgtcg
+10207634/1
?@<DDBDDBHHFFIH>H<C<C?CHDHECFADHGEHGGIIHEHHCHHGGGG
@9042453/1
gctgcaccaggcattggtggcgattggtcaatgttttttcttcgatgtcc
+9042453/1
@@@DDDDDHHF=FHIIG:CAEGFFHDGFHGGIBGHIIGIGGGEC@BDBCF
@10053190/1
tgagaatcggtattcgggactgaaagacactaagattaccaagttgggca
+10053190/1
@@7ADDDDHAC?DG@DEFA?CGIDD@G@HEGHDGII<FFHIGIFF@9AFE
@9904938/1
tcatcattcaaacattgaagccagatcgataaaaaaatatcgcaatatta
+9904938/1
@@@DD?DDHHHHDIEIGHIGIIGCHIIIIIJIJJIJJIJJIEFGIHIGGI
@10055176/1
tgagcagccgagcccttggcttccttcggagttttgcctgttccgtagca
+10055176/1
@@@;DDDDFHHHFIIDIBGGCHGI<D@9@?D?DHHECH@<9BCG:B@GIG
@9212176/1
gggataaatcaaccgaatttgcaaatttgactttcactttatatattttc
+9212176/1
@B@7DEFFGHHHHJIIJGIIJJJJJJJJIIIJJJJIGGIIIIIJDIIIJJ
@9624434/1
gttgaccccaagcttgaggttgttg
+9624434/1
??8BDDDDDAD?D<AACBE<:92C;
@10330335/1
ttctagaataacattgacattctataaagacgttagagaggttcactaaa
+10330335/1
=@1=D?DDADFAFHHGIHHIIJJGIIGGEHGGGEEECFCGI9?DGGHC;B
@9625596/1
gttgactgttgtagctgattaaggggtgtattctatatttcagttaaatt
+9625596/1
BBBFDFFFFHHHHJIIFBHIIJJJJI<C?BHIGIGJIIJJJJJIHIIJIJ
@8615439/1
gaaaaattccgtcggcaagaagttggccgatttgcagactctcagcttca
+8615439/1
<?@BDDDDDB?<A@GGEHEHIC?GF>GDE8D1?F9@FHIHGICC>F=;FG
@8615440/1
gaaaaattccgtcggcaagaagttggccgatttgcagactctcagcttca
+8615440/1
CCCFFFFFHGHHHIIJIJIIJCGHGIIGHJIJIGCGIIJJJIJJJEHEHI
@9626326/1
gttgagatgtaggagctggttgttgagaactttgtgttacaggatctcct
+9626326/1
B@BFFFFFHHHHHGHIIJJFGHIJJIJIJJJJJJHGIJJJJJJHJJJJJJ
@10056446/1
tgaggaagtaacggcagcactattgacactaagaaatcacagagcccc
+10056446/1
@@@DDDDDCFFFDFFI:@8?@ABG4:EGBFEE@@GDEE@D09B?8?FF
@9213328/1
gggatactatgctgtgtaactagattatatggaattgccataggaccatc
+9213328/1
@@@DDDDD?HBHFHCF4AAAEDHIEHGDF@HHHIIIIIIIIIIEIIIGIE
@8914277/1
gccaaacacacatagtacctctccacaaaaagggaaataaacaaggatgt
+8914277/1
C@CFFFFFHBDFBGDHHJJHJGHHIJIEHICHIIJJIIGIIGEHGHIID?
@8914278/1
gccaaacacacatagtacctctccacaaaaagggaaataaacaaggatgt
+8914278/1
CCCFFFFFHGHFHJIEHGJJIJJJJJJGGGHJIJJJJIHIIJJJJJJJID
@9328254/1
gtacaacctctatactttgcatcaaataaatgctcccttttcacaatata
+9328254/1
BB@DFFFFHHHHHJJJJJJJJJJGJJJJJJJJIJJJJJJJJJIIJJJIJI
@8759537/1
gacattctataaagacgttagagaggttcactaaaaaatattaggaatcc
+8759537/1
@C<DFFFFHHHHHIJJJJJJJJJJJJFHIIJJJJJJJJJIJJJJJJJJJJ
@10332009/1
ttctcaagggcacacggcaacaaaaagtgataatggatacaaatttgact
+10332009/1
@C?DFFFFFGHHHJJJIJJJJJJJJJJFGIJJJJIJIHGHIJIJJJJIII
@9787399/1
taattttacaagctatactttgcatagaattagtggttttttttctaaaa
+9787399/1
@@BFFFFFHHHHHJJJJJJJJJJIJJJJJIJJIHIJGIJJIIJIIIJJJH
@9630734/1
gttgatttggtaccagataccccgaaaaagtttttaagaaccgtgatgga
+9630734/1
@@?DBBDDDBHHHIIBGGHIIIIIIIIIIIDHHIIIIIIIIIIIGGHGII
@10334968/1
ttctctttgacattgcttgtggtcacttttcgcgcaaaggtaaaatcgtt
+10334968/1
CCCFFFFFHHHFHIDBHIGEGIFIIIJJJJJHJJIEHIIE9?DHICAG8B
@9909774/1
tccaaatcgagggcgccatccacgagccaatctt
+9909774/1
1:1D=DDBB:AFAFI:C@?DGFFFEGFEDFE?FF
@9909775/1
tccaaatcgagggcgccatccacgagccaatcttccgctaccgcg
+9909775/1
<<@AADDAH>DADE6??FGGHG;B66@@;DD@GGI@:@FGE>B=>
@9909776/1
tccaaatcgagggcgccattcacgagccaatcttccgctaccgc
+9909776/1
@CC7DDFFHHHHHJJGJGIIJJJJGIJJJGJJJIHIGGHIHIEH
@8619298/1
gaaaaccttgataaatgaaagaaattaaacacgctgagaaagctatggtt
+8619298/1
CCCFFFFFHHFHHJJJJIJIJJJJJJIJJJJJJJJIIJJJJJJJIJJIFG
@8619299/1
gaaaaccttgataaatgaaagaaattaaacacgctgagaaagctatggtt
+8619299/1
CCCFFFFFHHHHHJJJJJJJJIHJJJJJJJJJJJJJIIJIJIIIEIJJDG
@8619300/1
gaaaaccttgataaatggaacgaaattaaacacgctgagaaagctatggt
+8619300/1
CCCFFFFFHHFHHJJJIJJJJJJJJJJJJJJJJJJJIIJJJJJJJJJJIG
@9633444/1
gttgccgtttgcccttgagaaatttgctgcctcaaaaacgtatgacaaaa
+9633444/1
BBBDDFDDHHHHHJGIHFHGIJJJJJJJJJJJJGIJJJJJIJJJJIJJJJ
@9217477/1
gggcaacaaaggggtggaccacaacaacagcgtaggcctcaggataggca
+9217477/1
BC@BDFFFHHHHGJCGGGIJJJJJJJHJJJJJIIIJJJJHIJIJJIJJGI
@10065029/1
tgatgagcagccgagcccttggcttccttcggagttttgcctgttccgta
+10065029/1
B@@DDEFFGHHHHGIGIJEHGIIJIIIEGGGI;F?FHG@@FDGBFGGG38
@10065030/1
tgatgagcagccgagcccttggcttccttcggagttttgcctgttccgta
+10065030/1
BB@4ADDFFHHHHIIDIIAGGIJIIGHDCE=G;F?FHIB@HCCCE@GE>C
@8481162/1
cttgcggttaccccttctgttgggatgggggccgccccc
+8481162/1
BBBDDFFFHHHHHJIJJJJIJJJJHGHJJJJJIIAEHHF
@8763640/1
gacccccaaccccaacaaggaggtaaaaagaagaaacaaaagcaacttca
+8763640/1
@@@FFFFFHHHHHGIJIJIIJIICDGGGIIJIHGIJJJJJIJIIGHJIIJ
@8763641/1
gacccccaaccccaacaaggaggtaaaaagaagaaacaaaagcaacttca
+8763641/1
@@CFFFFFGAHHHJJJJIJDIGHFHIIIJGIEIIHIJIIIIIFIIJJFII
@8481270/1
cttgcgtactgtagtagaggttgcagcatatcttatcatgtttcttgtct
+8481270/1
@@BDFF@DHFHHHIGGGHHIFHIHEHIEGAGGIGHFHGGIHIIJJIHHIG
@8763767/1
gacccgtttgctgttgttgggcacctttttgctgcccttgtgtgggacca
+8763767/1
CCCDFFDDHHFHGFHIGIIJJIIIJJJJJJIIGIIJJGIIHIFHIIGGGC
@8922885/1
gccaagttaaatggtactaatcattttctatctacccgtccgcccatttt
+8922885/1
???BDFBDFHHHDCAEGGCHIIIGEIDGIIJJGJB@F<FGGHIGGIECGD
@8923696/1
gccaatcagaccaacggaacgcccggagcggctgatat
+8923696/1
CCCFFFFFGHHHGJJIIJJJIIJIJIIJIJIGFH>;7@
@9484768/1
gtgaaagtcgaacgttcttctgggcttttcctgcttttttagcagcttta
+9484768/1
@?@1ADFDHHDH>BFHAFHDAFDHEEHIICGHI>CFHIII@@BFEFHHGB
@8483700/1
cttgcttcatgattgaaaatttgcaaggtttggaggagttgtactaattt
+8483700/1
@@BFFFFFHHGFHIEGGJIIIJJJJIGIFHHIIEGH;FGGHJIIJIIJJJ
@9220937/1
gggcgaggaaggtgaacgcaaagaaaccgaagtatgtgcctcctccaagg
+9220937/1
CC@FFFFFGHHHAFHIIIJIIJJJJJJJJJJIGIGJHIIJJJJJJJIIJH
@8927199/1
gccacatcttgtgagccgccattctcttggctagcttctttgacttgcca
+8927199/1
C@@FFFFFHHHDHIJJJJJJJJIJJJJJJJJJBHIHIIJJJGGIJJIJJJ
@9222340/1
gggctctgtgatttcttagtgtcaatagtgctgccgttacttcctcaagc
+9222340/1
CC@FFFFDBFFHHIGGIGGEHIHGIGHIFHHGIJJJJJJJJJHIIIGIJI
@8339105/1
cttaaactatcctccacctacacaagctcaatacaatccccacattccac
+8339105/1
@@@BDFA??FDHHEHIIIAGIIIIGIIGIIEGIIIGDHIGGGICHIEEHI
@8339106/1
cttaaactatcctccacctacacaagctcaatacaatccccacattccac
+8339106/1
CCCFFFFFHHHHHJJJJJJJJJJJHHJJJJJJJJJJJJJJJJJJJJJJJJ
@8625876/1
gaaaagggagcatttatttgatgcaaagtatagaggttgtacccaaactt
+8625876/1
@<1DDDDDFDFDHGGIIIIIEEEEHICE<CFCGGCCDFFIGGDDHHEFGD
@8340080/1
cttaaagatcacaggtatgatccaagtgaaatatatgaagatgatttatt
+8340080/1
CCCFFFFFHHHHHJIFHIIGJJIIIIHHIJJJJJJJJJJJJJJJIJJJJJ
@8626907/1
gaaaagtatcatgagttttgtgattctccgaagaatatgtctcgaaagac
+8626907/1
@<@FFDBDFFBADEHAFFHGIGGFICGIIIGIGIIEIJBGECHAGGC6??
@8626908/1
gaaaagtatcatgagttttgtgattctccgaagagtatgtctcgaaagac
+8626908/1
C@@DFFBDHHHHGEIFHIJJHIIJIJJJIJJJJJJFGIJJIIIJIJJFII
@8768356/1
gacgaataaagtatgtgttcaccaagagaagaaagctatacagtagtc
+8768356/1
??1D:ABDDDBD?EBEI4CFII>?AC?AFB?EEI<DB>B@DE?:B00?
@8485302/1
cttggaaattttaccgagatttttaactttggataccagcgacgatgcag
+8485302/1
@@@DDDDEHHHHHIIG@GB=FGHIEGCHHHEBBDEHHGG=FHIIIIGGGH
@8931283/1
gccagatcgttgttaaggaacacgcggtagcggaagattggctc
+8931283/1
CC@FFFFFHHHHHIIJJJJJJJJJJJJDHIJJJJJJJJJJJJJJ
@8485809/1
cttggaactcgaaccagaaacagcaaaattcggcaaaccagaaaaattgg
+8485809/1
=?1=BBDFHHHBHIJFHIJJIJJJGIJJJJJJIJJIIJJJJDIIJJIJIH
@10480434/1
tttgcatcaaataaatgctcccttttcacaatataataaatacatatcat
+10480434/1
CCCFFFFFGHHHHJJJJJJJJJJIIIJJJJJJJJIIJJIJIJIGIJIJII
@10221840/1
ttacatccttgtttatttccctttttgtgg
+10221840/1
@@@DDDDDFF82AC4:CFBHI>HFII1<AE
@9918384/1
tccaccttgcgtcttacgttgtttgatttcgccagttccgac
+9918384/1
@@@DDDDDHHFHFAH<CD?F@BGHA9?FHG9DHDHEH>G@0?
@8343028/1
cttaaatctaactgaaatatagaatacaccccttaatcagctacaacag
+8343028/1
@@@DBB>BFBHB<CGEH4<?FABHFH@EBC@FH;???DGID?G@F@GII
@10481630/1
tttgcctcgaaatctaaggttatattacttttatgaatcgtgataacatg
+10481630/1
@CCFDDFDDDFFHIIJJJFFGGIIGECGHIFGIGG:1:?CCFHHIIJJB?
@9918783/1
tccacgtaggttacctcgaaggattgttcgctggcgatctcctgcaagaa
+9918783/1
CCCFFFBDHHFHHJIGIIIIJJJJIIHIEIGGGGIJGDGGIJJJIIJJII
@10342015/1
ttcttccaagcggtcacgattaacaaatggacaatcgtgtgcgctgatag
+10342015/1
@@@FDDDFGDDFDGEHIGJJJJICGIHGGHGIIHIGFIGBBDDEHJJJEH
@9489096/1
gtgaagacatgaagctttccatgatctttgactctgtgcagaccacgctt
+9489096/1
@@@@FFFFBHHHDGIJIGIIDEHIJIJGIJIJJIDIIGGCIJJIIIHGGC
@8768923/1
gacgaatgatgtgataaatatacctgcacacacgcatttttaaatttaaa
+8768923/1
CCCADFFFGHHHHIJJJJJJJJJJJJJJJJJJJIIJJJJJJJJJJJJIII
@9489796/1
gtgaagcttccggattgaataacattaaatatttctggagcctcaaaacg
+9489796/1
CC@DFFFFHHHGHGIJIIJIJJJJJJJJJJJJJJJJJIJJIJJJJJJJJJ
@10482321/1
tttgcgtttcaatgcatcgataagacgaatggtaaagctgctaaaaaagc
+10482321/1
=B1=DDDFHHHHHJIJJJJJIJJJJJJJJJJHHIIJJJJJJJJJJGIJJG
@9791887/1
tacaaatttgactactgtatagctttcttctcttggtgaacacatacttt
+9791887/1
@@@DDFDFHHDHHBECFBIEF>HEHIBFIDFDBC@AG;?CFDEEGHGI@G
@9791888/1
tacaaatttgactactgtatagctttcttctcttggtgaacacatacttt
+9791888/1
CCCFFFFFHHFHHIIJJGHIJJJJJJIJJHIGIJIIHIJJJJJJJJJJJJ
@9919074/1
tccactacaaggttttcaatagggcattctaacatgtcaaaattaaatca
+9919074/1
CCCBFFFFHHHHAFHIJJJJJJJJJJJJJJJJJJJJHIHIJJJJJJJJJJ
@8344443/1
cttaaatttaaccgaaatatagaatacaccccttaatcagctacaacagt
+8344443/1
@@?DDFDDHDFDDFGHIGHEIGGGEGIJJJIJGJJJJJJFIGIGIJJJJF
@8344444/1
cttaaatttaaccgaaatatagaatacaccccttaatcagctacaacagt
+8344444/1
@BCDDFFFHHHGHJIJJIIGIIIJJJJJJJIJJJJJJIIJJJIJJJIJJF
@8344449/1
cttaaatttaactgaaatacagaatacaccccttaatcagctacaacagt
+8344449/1
@@@DDDFFGHFFHIHGGHIIHHHGEGIJJJJIIIIJJIJIIEHJJJJCC?
@8344450/1
cttaaatttaactgaaatatagaatacaccccttaatcagctacaacagt
+8344450/1
:==4=BDDHFHBDFGIIEEGHGEHGECHGDHGGIIGIIIDGGGIIGIGGF
@8344451/1
cttaaatttaactgaaatatagaatacaccccttaatcagctacaacagt
+8344451/1
@@?;DFDFFFHDHIGGJIIIJIJIJJIIJJJJIIJFHGGIJJJIJJJJEG
@8344452/1
cttaaatttaactgaaatatagaatacaccccttaatcagctacaacagt
+8344452/1
@@@=DDDAFBFHHEFHIGG>IF4AF>?FBEDA?DBAEDBFGIGBCD?B80
@8344453/1
cttaaatttaactgaaatatagaatacaccccttaatcagctacaacagt
+8344453/1
@BCFFFFFHHHHHJEIJJIIIJJJJJJJJJJJJJJJJIJJJIJJJJJJJG
@9642967/1
gttggccactaaactgggcagctcggctgagaatcggtattcgggactga
+9642967/1
CCCDFFFFHHHHHJJHJJIIJJJJIIJJJJJJJJJJJ;FHIJJJJIIIII
@9644867/1
gttggggttgggggtcttgtgtaatgggttgaggctgaacctcaggtgga
+9644867/1
@@@FFFFDHHHFHI0?DHC?F?FGGHIIDGHFHIGIGEHGGGC;CE7???
@10344553/1
ttctttacgggtaacagatggtcatccaattctcccacttggtgaagcaa
+10344553/1
?BB=BDFFHHHFHJJJIIJJJJJIJJJJIJJJJJJJGIJJJJHIGIJJJI
@10485506/1
tttggaggagttgtactaatttgtgtaattgaagttcgtattatttcctc
+10485506/1
::=4A=DDAHCFHHFHGHIIJJJJIGFBDHGHGGHIIHFFDDDIIJIJJJ
@10486131/1
tttggatcataagatgcagtgactgccgccacactcggtatatgttgcga
+10486131/1
=?1ADEFDHFHGDGFG>BHIHIIGIBHHBHIB8?FGHB0?B9BFGHGGHE
@10486132/1
tttggatcataagatgcagtgactgccgccacactcggtatatgttgcga
+10486132/1
CCCFFFFFGGGGGJDGGIJGJJIJJJJIIIGGIJIIGH?DGIHIFIGHGE
@10229033/1
ttagaataacattgacattctataaagacgttagagaggttcactaaaaa
+10229033/1
CCCFFDFFHHHHHJJJJJJJJJJJJJJJJJIIJJJJIJJIJIIJJJJJJJ
@9925666/1
tccaggttgctgttgtggaggagcgggctgctgttgtttcgctcc
+9925666/1
@@@ADDADFFAFFHDEGHDGIFHGIIJI6D=<<=CBBCG9@@A=A
@8633805/1
gaaaatgtggatttacaaaatttaaatagggaatatgaaagatttaaaat
+8633805/1
@@C:DDFDHHFHHJJJIJJJIJJJJJIJJJIJJJJJJJJJJJJJJJIJJJ
@8938041/1
gccatattgatttaattttgacatgttagaatgccctattgaaaaccttg
+8938041/1
BC<DDFFFHHHHHIJJJJJIJJIJJJJJJJJJJJJJJJJJJJJJJJJJJJ
@8494472/1
cttggattcaatgggaaaagtctagtatgatgacgtttctggacaacaag
+8494472/1
:?14AADDHFHGHIDFHIEAACHFHHGGGEHGHHIHEEHDHEFHIHIGHI
@9649489/1
gttgtacccaaacttttcggggtgcaatcttcttttccggaaaatgctcg
+9649489/1
@@@DDFFFHGHHHJJJJJJJJI:FHIHJJJJJIJJJJIIIHIIJJJIJJJ
@9649490/1
gttgtacccaaacttttcggggtgcaatcttcttttccggaaaatgctcg
+9649490/1
@B?=DEFFHHGHHJJJJJJJFICGHGJGIJJJGIJJII?FEHJJIIIJJJ
@9338597/1
gtactaatttgtgtaattgaagttcgtattatttcctcgaaatcaataat
+9338597/1
B@?DFFFFHHHDFCFIJJJJGJHIJJJIJJJJJJJJJJJHJJJJJJJJJI
@10076300/1
tgcacatctcttggagccagccaatgggattgcccatcactttgtcatcg
+10076300/1
CCCFFFFFHHHHHJJJJJIJJJIJJJJJJIIJJJJJJJGIJJJJIJJJJI
@10230011/1
ttagaggtaatacactattattaggcactagttattaattataatcatca
+10230011/1
@?@F=DDDHHHDHJJIGJJIIIIIIIIIJIJHIJIIJIJJFIJGJJIIII
@9495361/1
gtgacatataaaggtgaatatataactgacatgtttcatatgtagaacga
+9495361/1
@B@FFFFFHHHHHJEGHIJJIIJJJJJJJJJIJIIJIJJJJJJIIJJJII
@8939232/1
gccatctgcgggacatgcacatctcttggagccagccaatgggattgccc
+8939232/1
CCCFFFDFHHHHDGIIIJIGGHIIJJJJIJJJJJJFIJJIJJJJHIGIJJ
@8939255/1
gccatctgggcccggggctctgtgatttcttagtgtcaatagtgctgccg
+8939255/1
@@@BDEDDFHHHHGHIIG:DHE?D?DGHCHIGICFGIDHGIIBFGECGHG
@8495751/1
cttggcaatacccttattcccaaccaagccataaatagaagtgctccccg
+8495751/1
?@@D;DDFHHHHGJFIJJIEIHIGEHIGEHCHGGGIGGCGGBFFGIICHE
@10078108/1
tgcagacagatataataataaacttacgagaaatgaccttagcagacctc
+10078108/1
C@@FFDFFHHHHHIJJJIJJJJJJJJJJJJJJIIJHIHJJJJGJJJJJJJ
@9928931/1
tccatcatgttgttgctgatggtcagaccgaattcttgtacgtactcgtc
+9928931/1
@@CDFFFFFDHBFIEGEBFEFHCHHHIIIGEIIIIII@DHHIFGHIIIHG
@10493638/1
tttgtatccattatcactttttgttg
+10493638/1
=::1BBDDBFFHHGF??C?CE<@?FC
@8940659/1
gccatgttgatttaattttgacatgttagaatgccctattgaaaaccttg
+8940659/1
@C;ADDDEHFGHHIJIJJJEIJIGIHIIJJJJJJJJJIJJGIIIGBHDHH
@9652600/1
gttgtctcgctccaggttgctgttgcggagg
+9652600/1
@@@DDDDDBA=FFCAF:C?@CD?EHGBEDGF
@10233115/1
ttaggctatgccggtaaagaagtgaatgttgataaaggaatatggagagg
+10233115/1
@BBADDFFHHGHHJGHJIIGHIHHIIIJIJIIJJIIJEGHIIIIJJJIJJ
@8498164/1
cttggcgttgaagctgagagtctcttcgtcactcgcaaatgtagaaggca
+8498164/1
@@@DDDF@HDFHAEBBDFHGDDHIECEGHEBHGI;FEHIGDDHIIF>GII
@8638317/1
gaaacaattagcagcaagagaaatgctggaaaagttaaacgatattctac
+8638317/1
B@@:DEFFHGHHHJJJJJIIIIJIIJJJIJJJIJHGIJIJJJJJJJJIIJ
@8351795/1
cttaatcagctacaacagtcaacatttcccacctttttcactcaaccata
+8351795/1
@@@FFFFFHGHHHJJJJJHHIIJJJJJJJJJJIJJIJJJJJJIJIJJJJI
@8351796/1
cttaatcagctacaacagtcaacatttcccacctttttcactcaaccata
+8351796/1
BB:BDFFFHHHHHJJGIIFGGGHIJJJJJJIIGIJIJGHJJJIJJFHIJI
@9656133/1
gttgttgttgaggaggagcagactgctgttgtctcgctcgagg
+9656133/1
?@@BDDDDFDFFHGGGDECGGFFGGIJJIH9CGE@C;D@FB06
@9501197/1
gtgaggtatttgtacatgaagttgtctgcccctttcttaatcggttctgc
+9501197/1
B@@DDFBDHHHHFIJJJJJJJJIJJJJIJJJJJIJIIJJJJJJJEHIJJJ
@10080781/1
tgcaggtatatttatcacatcattcgtcgtgtaccacatctcggatcttg
+10080781/1
CCCFFFBDHHHHHJJJJJJJJJJJJJJJJIIGHJJIJIJJJJIIHIIIIC
@9501949/1
gtgagttcattttaaatgaaaaacgtatgttgtttacttcatttgaatct
+9501949/1
?=?1BDDDBFHGHGGGGIIIGHHGICFHHIIIIIGIEHHGHIIIIGIIII
@8944435/1
gcccaacttggtaatcttagtgtctttcagtcccgaataccgattctcag
+8944435/1
@@<DDFDFHHHCHIIJIJIJGHAHHIJIGGBHIJJGHIIJJIEHIGGEHE
@8640734/1
gaaacatgtcagttatatattcacctttatatatgtcacattttgtggtt
+8640734/1
CC@FFFFFFHHHHJJJJJJJJJJJJJJJIJJJJJJJJIJJJJJJJJJJII
@10499821/1
tttgtttgtggacataaaggaaagaaaaaaatgtcaaaattttgcaaatt
+10499821/1
=:=4ADDD:CFDFEBFIIIIEFFFIIIIIIIFGBFEFIIIIIIFIIIIFI
@8501762/1
cttggggtcaacaacagcccgttccgccacagcaacaacctcgagcg
+8501762/1
@@@1DDF@DHDFHIGIIIJJJFGIJGIJJIJJIGGIJGHIGIJGGBH
@8946015/1
gcccacttgaagtagattttgtgaaggagcacaacgtaaaacaatatcga
+8946015/1
CCCFFFFFHHHGBGIIJJJJJHIJGHGGIIJJIJIJGIJJJJJJJJIJJH
@8946063/1
gcccagaagaacgttcgactttcacttcattctatcggcctttcttctct
+8946063/1
@C@FFFFFGHHHHFHHIIIIHIIJIGIIGGHIIJJJJGGJJJJJIJJJJI
@9934655/1
tcccacctttttcactcaaccatagctttctcagcgtgtttaa
+9934655/1
CCCFFFFFHHGHGFIGGIGIIJJJGIIGIHHIIHJJF??FGBC
@9934656/1
tcccacctttttcactcaaccatagctttctcagcgtgtttaatttcgtt
+9934656/1
C@@FFFFFHGGHHJJIJJIJJJIJJJJJJJJJJGJIGHDFHBGHGJDHIJ
@9934752/1
tcccactaaagttaaccagacaaagcacctatcgaatcgaatattagtag
+9934752/1
@C<DDEFFGFHHHHIJIJIGHGJJGIJJIJBHIJJGGHGHEA@DG<FFGE
@8643396/1
gaaacgctcgtggggagcgatgacgaataaagtatgtgttcaccaag
+8643396/1
?<71DDD?FF<CFBGC:FB?FF@DGEFIEEFIDCFEB@FAFIFFI=E
@8643397/1
gaaacgctcgtggggagcgatgacgaataaagtatgtgttcaccaag
+8643397/1
@C<DDFFFHHDFHIIBGIIGJIJJIJJJJJJJHHII<CFHIIJJJJJ
@8643398/1
gaaacgctcgtggggagcgatgacgaataaagtatgtgttcaccaag
+8643398/1
CCCFFFFFHHDHHJJFHEIHIJJIJIJJJJJIBFHJHIIIJJJJJJI
@9807024/1
tacctctaaagctatctactcgttatataatcatcattcaaacattgaag
+9807024/1
CC@FFFFFHHHHHJJJJIJJJJIJJJJIJJJJJJJJJJJJJJJJJJJJJJ
@10502393/1
ttttaaaatttaacgtttagcagtcttctttttagaataacattgacatt
+10502393/1
?@C=DBDD>FFDBDG?EEFIEHEEHGFEDHGHIEECBGEHIIICDHBH>B
@8357731/1
cttacatccttgtttatttccctttttgtggagagg
+8357731/1
@CCBDFFFHHHD<DH>DHIAIIGIIIIDCBG?FFGG
@8357732/1
cttacatccttgtttatttccctttttgtggagaggtactatgtgtgttt
+8357732/1
=@1=BDEFHHHDDGIAFIIFHIDHIIIEEGIBDCGH:CGFGGIHGFHGII
@8357733/1
cttacatccttgtttatttccctttttgtggagaggtactatgtgtgttt
+8357733/1
@@CFDADFHFHAFGGGBHIICFIGGIEBEGGDGGHG<FHIAFEBGDGHHG
@8948573/1
gccccttgcggttaccccttctgttgggatgggggccg
+8948573/1
CCCFFFFFGHHDFHEHIICHIIIGHIIIDHGIIIIGG@
@8647006/1
gaaactttgtgggactgctggttgcccaacttggtaatcttagtgtcttt
+8647006/1
CCCFFFFFHGGHHJJJJJJJIJJJJJJJJIJJJJGHJIJJJJIGIIJIJG
@9808452/1
tacgaacttccatagattcaaatgaagtaaacaacatacgtttttcattt
+9808452/1
@@@DDFFFHHHHHJJJIJIIJIIIJJJEHHGGHIJJGHIGFGIJIJFGII
@8785811/1
gagaaattaccatccaacggtattttgaaacagaaaaaaggtgcaaatta
+8785811/1
@?@<DFFFHHHHHIIIIIIIFHIIIIIHHIIIIIGIIIIIIFGIIIIIII
@8785855/1
gagaaattatcgacttaggagaaggcatggaaatgtatcacggattttat
+8785855/1
C@@FFFFFHHHGFIIGIEGHIJJIIIJJJJIIGGEDCHFHIGEGIICHJJ
@8950352/1
gccctattgaaaaccttgtagtggattcctaatattttttagtgaacctc
+8950352/1
B@?DFFFFHHHHHJJJJIHIIHIIIJIIIIJIJJJJJJJJJJJIJIJJIJ
@9508939/1
gtgatttcttagtgtcaatagtgctgccgttacttcctcaagcgctggta
+9508939/1
@=?DDFFFHHHHHIJJIJJJJIJJJJJJJJJJJJJJIJJJGIJJJJJJHI
@9508940/1
gtgatttcttagtgtcaatagtgctgccgttacttcctcaagcgctggta
+9508940/1
@??DDFFDHHFFAFCFFHFHHCIHIIIIGGIIJJJGIAGEHGGGHGIJ;F
@9243158/1
ggtaaagctgctaaaaaagcaggaaaagcccagaagaacgttcgactttc
+9243158/1
BB?=DDEFHHHHHJIJJJJJIJJJJJJJJJIIIJJIJJGIFIJJHIJIJI
@9069297/1
ggaaaagaagattgcaccccgaaaagtttgggtacaacctctatactttg
+9069297/1
CCCFFFFFHHHHHJJJJJJJJJJJJIHIIIJJGHIJJJJJJIJJJJJJJI
@10504528/1
ttttaacgagtatgataaatctgaacctctgtcatttagttttgataaac
+10504528/1
??:ABDA;FHCCF9FFHGHHIIGG@F@FH9?:<??FGHB?CC1?FFEEGI
@8509822/1
cttgtaacttgttcaaattgtccatccgatactccatctctaaaaa
+8509822/1
@;@DDDDD?F><?C<DGDH4<FHF@CD6?E<ADCG@@ACBD<B?FE
@8647639/1
gaaagaaattaaacacgctgagaaagctatggttgagtgaaaaaggtggg
+8647639/1
CCCBDDFFGHHHGJJJJJJJJJJIEIJJIJIHIIJJIBFHIGIIHI9DGG
@8512528/1
cttgtagtggattcctaatattttttag
+8512528/1
@@?DDDDDHFBDH?GCBE>:AIHHG@C3
@8950821/1
gccctctgtttgccgtcccttttatttttacaagatacagtcgcagtatg
+8950821/1
CC@FFFFFFHHFHJJBFHGHHIJCHHIJJIGIJEEIIJIJBFHHIGB@B@
@8648239/1
gaaagaagcaagaggaaggatcgcaagcttcttccagttcaccatc
+8648239/1
@C@DDFFFGHHHHIJJJJIJJJJJJJIJIGIJJIGIIGGHJIGHGH
@10358313/1
ttgatttcgaggaaataatacgaacttcaattacacaaattagtacaact
+10358313/1
@@@?DDDDDADHDDFHIEEHDB88@FGII@GEHDGIEHIIGIG9?DGGHG
@10240180/1
ttatagtctagaaggtactcatccaattcgagaggtttcctagtattatg
+10240180/1
C@@FFFFFHHHGHJJHGGIGGIIJJIIJJIJFGIJCEHIGGCG?DFIIJE
@9942657/1
tcccttttgagctattgcgatattttttcggaaaaaagtgagtttaggat
+9942657/1
C@@ADAFFFHHHHJJIIJIJIJJIJIJIIJJGIJIIHIFBHI7=FGGIIH
@10240874/1
ttatattgtgaaaagggagcatttatttgatgcaaagtatagaggttgta
+10240874/1
=@;4=DDFHHHHHJIHJIIJJJJJIJJJJGIIJJJHJDGGEGEHDDFHIJ
@9942954/1
tccgaagagtatgtctcgaaagacttcgactttttactatttttgtatgc
+9942954/1
???DDDDDDCBDDEIEID3EF89CAF?;?E?DEII;<?<?DEII6?BD<B
@8513213/1
cttgtatcacttattgcgtctttgctttggtcactttacgcgcgaaaacc
+8513213/1
==:BADDE<FDFHHHBGBFEGHGEHHIGGDHGGIIIGIHGIIIIGHIGFF
@8513214/1
cttgtatcacttattgcgtctttgctttggtcactttacgcgcgaaaacc
+8513214/1
@<@D?ADBFDDHHEC?:?3@GHE>HEGIGGF9:EFDH<BFGGIHIIGIHE
@8789053/1
gagaatatgaaatttaaaagaaaatttgaaaagtatcatgagttttgtga
+8789053/1
B@@DFFFFHHHHHJJJJJJJIJJJIJJJIIJGI?FHIIIJJIFIIIJGIH
@8789054/1
gagaatatgaaatttaaaagaaaatttgaaaagtatcatgagttttgtga
+8789054/1
B@CDFFFFHHHHHJJJJJJJJJJJJJJIJJJJICFHHIGJJIBGEHIIII
@9511358/1
gtgcaatcttcttttccggaaaatgctcgaaaactcaattggcgcacatt
+9511358/1
@@<DFFFF<FHGHJIIJGIGIIJEIFIIIGHHICFHGHGFBD;DEHGHCG
@8789812/1
gagaattcggtttttcagtttctagcgcat
+8789812/1
@@@DD?DDFAFFF;EFE@F9FHII<C?@:C
@9662375/1
gtttaaatttttgtcgagtcaaaagcgaagaatatttgaaaatttctaat
+9662375/1
=B@4=BDFHHHHHDGIFHHHIIJJJIJJIJJJJJJJJJJJJIIIJIIIJJ
@10090689/1
tgccccttgcggttaccccttctgttgggatgggggccg
+10090689/1
CC@FFFFFFHFHFHIIJJJBHHGBEGHJI;DGIFGJGG@
@9358929/1
gtagttttctagatctttcgtataatcgttaacactgcctgtagtttgat
+9358929/1
@@@7BDDDHHGFHIHJJIIGGHIJIHJGIJIHIFGBFHIIGHGHDDHBDH
@10362787/1
ttgcccatcactttgtcatcgaacgatgtcaccacctgattggtgatatc
+10362787/1
CCCFFFFFHHHHHJJJJJJJJJJJJJIIHEIJJJJJJJIGJJIFHIFGJG
@8650391/1
gaaagacttcgactttttactatttttgtatgcacaaaattcgttctaca
+8650391/1
@@;ADDDDHDF<FGHIIIDFHEIHIIIIFEHHHIIIIIIIIIIGIIIIII
@8650392/1
gaaagacttcgactttttactatttttgtatgcacaaaattcgttctaca
+8650392/1
@@@DDDDFHHHHFHIJIJGGIJIJJJIJGIGGHICGGDHIEGGGHGHHEG
@8650474/1
gaaagactttgactttttactatttttgtatgcacaaaattcgttctaca
+8650474/1
B@1BDDFFHHHHHJJJJJIJJJJJJJJJIIJJJJJJJJJJJJJJJJJJJI
@8650475/1
gaaagactttgactttttactatttttgtatgcacaaaattcgttctaca
+8650475/1
CCCFFFFFHHHHHJJJJJJJJIIJJJIIEIIGIJJJJJJJJEGHIJJIII
@9947674/1
tccggttccggtggccaccagatcgttgttaaggaacacgcggtagcg
+9947674/1
@@@DDAD?F<H::@CFHHG;8C3????FFFGBHI>D2BFA::FAH<>B
@8363891/1
cttagaatcgttggcatgaagctggattgaatccacagagaggctgg
+8363891/1
??:BDADDDHDFFDGIDCHHDBEEF;AHHGIEB>FGIIC;FF?=?DE
@8652112/1
gaaagatatcgaagaacctcttgatgttgaaagggacct
+8652112/1
@@@D=D;DD?;AD78:AEC@A??9F<2A<CBFE91??::
@10364799/1
ttgcgatattttttcggaaaaaagtgagtttaggatatcttacgttctgg
+10364799/1
@C@ADDDFHHHHHJGBHBHIJJJGBFGHDGHFHIGGGIGIJIJIGIIEGE
@10364800/1
ttgcgatattttttcgggaaaaagtgagtttaggatatcttacgttctgg
+10364800/1
@@@ADDDFDFHFHGIEI8EGGIII??BFFHGHIIIIIIIIGBHIFGHIIG
@10365115/1
ttgcgcgaaaagtgaccacaagcaatgtcaaagagaaggatagcaactaa
+10365115/1
@@<DFFFFHHHHAGGHJBGIJJJJJJJGIJJJJJIGGIIIIHIIIJJJJJ
@8654112/1
gaaagatttaaaatccaggacagtatccagaagggac
+8654112/1
?@@DDEFDHHDBHCC?ECBAF>?HHIIFH<HCEG8?D
@8654113/1
gaaagatttaaaatccaggacagtatccagaagggactgcctatgttctt
+8654113/1
@@CFFDFFHHHGHGIJIIJIIJJHIIJJJJJJJIGFHGHIIIJJJJIJJJ
@8654114/1
gaaagatttaaaatccaggacagtatccagaagggactgcctatgttctt
+8654114/1
@C@DFFDFHGHHHJGGEHJEHGHFHHIGGIJBHGIIGIGGIJGGIGGHIF
@8654115/1
gaaagatttaaaatccaggacagtatccagaagggactgcctatgttctt
+8654115/1
CC@DFFFFHHHHHIIIJIIJIFJHIGIIIJIIIJHIIIJJJJIJIGIGHI
@8654116/1
gaaagatttaaaatccaggacagtatccagaagggactgcctatgttctt
+8654116/1
CCCFFFFFHHHFHIIJJJJGIIJHIJJJJJJJJIIGHIJJJJIHJIIJJJ
@8794390/1
gagaggttatccttgggggaagaagccaaattgctctactctcaagaaat
+8794390/1
CCCFFFDFHHHHHJJJIJJHIJJJJJJJJJJJJJJJJJJJIJJJJJIJJJ
@10247383/1
ttatttgatgcaaagtatagaggttgtacccaaacttttcggggtgcaat
+10247383/1
@@@DDFFEHHDHHIIDFHJJJJJGHGHHHIGIGIIJJJJJIGEH?DEHII
@8366226/1
cttagatccacagaatgttccgattatgacctcgcatataaagtatctaa
+8366226/1
BBBDFFFFHFHHHIJIJDHHIIJJJJJIJJJIJJJJJJJJIJIHFGIJIJ
@8655590/1
gaaagctatggttgagtgaaaaaggtgggaaatgttgactgttgtagctg
+8655590/1
@@@DFFDFHHGCFHGH?FGJIJJIIACHGHIHEIFCC@EGEBDEBGGGIB
@10512203/1
ttttagaataacattgacattctataaagacgttagagaggttcactaaa
+10512203/1
?B:BBDEDFHHHHJJIIJJJJJJJJIJJJJIJJJJJJJIJJHIJJJJJJJ
@8797503/1
gagatgtgcatgtcccgcagatggccaccaccattctatgaaatggaaca
+8797503/1
@<?DDFDDHGHHHIIIFBEEEIIFHIIIIHIIIIEIIIIICFFHIIIIGI
@9079218/1
ggaaagaaaaaaatgtcaaaattttgcaagttatgtggcattttgacatt
+9079218/1
CCCFFFFFHHHHHIJJJJJJJJJJJJJJJIIJJIJIIGIJIJJJJJJJJJ
@9255528/1
ggtcaatgttttttcttcgatgtccacgtaggttacctcgaaggattgtt
+9255528/1
@C@DDFFFFHHHHJIJJIIGIJIJJGGIEGIJIJJJJIJIGIIJIIIJII
@9515090/1
gtgccccttgcggttaccccttctgttgggatggg
+9515090/1
<@@<DBDDAFDAF@GHGAEFGFHGCGGC@FGG@D2
@8657744/1
gaaaggggcagacaacttcatgtacaaatacctcaccttacaaaataaaa
+8657744/1
@@@DFFFFGGHFHJIJGIIJJJHHIGGHJJIJJIIIGIIJIIJIIIIJJJ
@10098316/1
tgcgcgaaaagtgaccacaagcaatgtcaaagagaaggatagcaactaat
+10098316/1
BCCDFFFFHHHFHIJJJJJJJJJJJJIIJJJJIJJJJJJJJJIJJJIIJJ
@10099053/1
tgcggccagaggcaaagtctacatagaacccgaaaatgtggatttacaaa
+10099053/1
CCCFFFFFGFHHGIJJJFHIJJJJJJJJJJJJGJJJJJHIIIIIJIJJJJ
@9367943/1
gtatttattatattgtgaaaagggagcatttatttgatgcaaagtat
+9367943/1
??@DDFDDHFDBHIIBE>FIIEGCBEGEEHIBGGI@>FA9BDGH?DH
@9669302/1
gtttaatttacctagcgcgaggctgagatgattcgtttctacggg
+9669302/1
:?:ABDEDHHDHDBHIEIIGGGIHGGIBHC>BECHHGGGIICGII
@9670710/1
gtttacctgtgtatgataaataaacttttttcgggtttggaaaaaatttc
+9670710/1
=?@4=DDDHFBH?F@CGGDIHGGIHHFGIHGDGBBD;FFCDCBGE@FEGE
@8370467/1
cttagcagacctcttgataggcgagatttggaagttttcggcaagtacat
+8370467/1
:B14BDFFHHHHHIIJJIJJJJJGIIJJJJJJIJHHJJJJJIJIJIJJJJ
@9257965/1
ggtcgatattgttttacgttgtgctccttcacaaaatctacttcaagtgg
+9257965/1
CC@FFDFFHHHHHJJIJJJJJIGIHJIIGIJJJJJJJJJJJJJJJIIIII
@10099544/1
tgcggttaccccttctgttgggatgggggccgccccc
+10099544/1
@<?1DDDDHHHHDHIAECHGHEEEFFHIIGHAAGHEH
@10099624/1
tgcggtttcagttgaatggaattccaacggtggtccacggttttggaaca
+10099624/1
CCCFFDDFHGHFFGIJIJJIJIJJJJJJJJEGIFHIHHJIBFHIIIGGII
@8800330/1
gagcagccgagcccttggcttccttcggag
+8800330/1
@@@DDDDDHHFDHIBHAGACHEHAGAFH@D
@10100926/1
tgcgtttcaatgcatcgataagacgaatggtaaagctgctaaaaaagcag
+10100926/1
@@BFDFFFHHHHGJJJJIJJJJJIJJJIJJGFIIJJJJJJIJJJJJJJJJ
@10101152/1
tgctaaaaaagcaggaaaagcccagaagaacgttcgactttcacttcatt
+10101152/1
CCCFFFFFHHHGHJJJJJIGIJIJJJJJJJJJHIIJIJIJJJJJJJJIJJ
@9673262/1
gtttaggtatttgtggtatctgtcgatgttgccagaacgtaagatatcct
+9673262/1
=1:BABDD<?DDF<EH<EF>CH<C:CAA<FHHGHHEIGHIIEIIEFHIIC
@9820342/1
tagaaggtaagccacttaagcacacatgttacataaatgtcaaaatttga
+9820342/1
@@CFDAFBFHHHHJJJJJIIHIIJJJCHIIJJIJJJIIIEGIGIGIJJJF
@9821060/1
tagaatgtcaatgttattctaaaaagaagactgctaaacgttaaatttta
+9821060/1
BCCDFFFFHHHHHIJJJJJJJJJJJJJJJJJJIJJJJJJIHIGHJJIJJJ
@9089988/1
ggaacaggcaaaactccgaaggaagccaagggctcggctgctcatcatgc
+9089988/1
@B@:BDFFHHHHHJJJJJJJJIJJJIIIJIJHIFIJJJIIIEIIJHFGIJ
@9371926/1
gtcaaaattaaatcaatatggcgactgagaggcaaacaaatgttatttta
+9371926/1
CCCFFFFFHHHHHJJJIIJJJJJJJJJIJIIJBGIJGJJJJJJJJJJJJI
@9823671/1
tagagaggttagaaacaattggtgattcttttttaaaatatgctataacg
+9823671/1
?@7?DDDDFHHBHGIIIEHIIECAFH?CEHGIIIIGIGGIIGGEGHIIG1
@9373236/1
gtcaaagagaaggatagcaactaattttacaagctatactttgcatagaa
+9373236/1
CCCFFFFEHDHHHHIIIJGIJJIIJJJJJJJJJJJIJIJJJIJIIIIJGG
@10376792/1
ttggcgttgaagctgagagtctgcaaatcggccaacttcttgccgacgga
+10376792/1
CC<DFDDDHHHFHIIIIIIACFEHHGHGIIGDGE;FHGHIIIGGDGIIGG
@10519768/1
ttttcacaatataataaatacatatcatatcatcggggcactatataaaa
+10519768/1
@@CFBFDABDDHABHHHIBHGEGGGEHBEHEHIGJEECGFFBFGHGGEII
@10521352/1
ttttcatcgagttattgatttcgaggaataatacgaacttccatagattc
+10521352/1
11:B42BDHHHHHIJJJJIIJJJJIJJJJJJJJJJJJJJJJJJIIIIJJI
@9826378/1
tagatctttcgtataatcgttaacactgcctgtagtttgatattgggact
+9826378/1
CC@FFFFFHHHHHJJJJJJJIJIJJJJIJJJJHHIIJJJJJJGIJJJIIG
@9094291/1
ggaactgtgaaactttgtgggactgctggttgcccaacttggtaatctta
+9094291/1
@C7DDFFDHHFHFIJJGGIJEIFHFGIJGIIIJIJIBFIIGGBFHJIICI
@9960737/1
tcgaaatcaataactcgataaaaattgttcccttttgagctattgcgata
+9960737/1
@@?DDDADFBBFFEEH?BCGHEGCHIDCBFHHFHDHIBGFCHIGGHIIB@
@9960738/1
tcgaaatcaataatgcaatgtgtttaaatttttgtcgagtcaaaagcgaa
+9960738/1
@@<DDDDFHHHHGIGIJJIIDHHIIJIJIJJJJJJJJJJIIGHJJHIJJB
@8805684/1
gaggaagtaacggcagcactattgacactaagaaatcacagagccccggg
+8805684/1
CCCFFFFDFHHHHIIIG@FB@FICFFDFDFHEEHIFHGIG>DBGHII6@G
@10256611/1
ttcaacatgatacttcaaatccttaagaagatttattaaacgtttttgtc
+10256611/1
BCC1DEFFHHHHHJJJIJJJJJJJJIJJJJJJJJJJJJIJJJIJJJJJJJ
@9376284/1
gtcaaatgttgcaaattatgtcacataaatgtcaaaatgccacataattt
+9376284/1
CC@FFFFFDFHHHJJJJGJJIIJJJJJJJIJHIHJJJJIIIJJJJIJJJJ
@9376285/1
gtcaaatgttgcaaattatgtcacataaatgtcaaaatgccacataattt
+9376285/1
CCCDFDDDHGDHBGGGEHHCIA:CFEHGIIIHHHIIAFC<CBG;DG<FG@
@10258198/1
ttcaagatatattcttcaggggatcatgaagctcgcttttcaaattctcg
+10258198/1
@@@DAABDFDHHHIIIEBDFGH:GHHHCDFDGHIGGFHGIIIB?FGGI@?
@10380452/1
ttgggggaagaagccaaattgctctactctcaagaaatggcctccatgcc
+10380452/1
BB@FFFFFGFHHHIIIJIJJIJJJJJJJJJJJJJJJJJJJJJJJJJJIJI
@10380552/1
ttggggtcaaccacaggtttcacaacaacaacctggaacgagacaacagc
+10380552/1
CCCFFFDDHHHFHJJJJFHIJJJJJJJJJJJJJJJIJJJIIJJJJJJJJI
@9377559/1
gtcaacaacaaagttccccaccaaagcaaatgggtccacatggagatgta
+9377559/1
7@@ADDADBDD;CCFGIIH@BHG9FCGIIII998:C@AGHIH9DDGEDFG
@10382694/1
ttggtcaatgtttttttcttcgatgtccacgtaggttacctcgaaggatt
+10382694/1
@B@FDDFFHHFHHJJJJIJJIJJJJHIJGHGDHIJIJJJJIJIGIJIGIJ
@8967661/1
gccgtgtgcccttgagaaatttgctgcctcaaaaacgcatgacaaaacta
+8967661/1
CCCFFF?DFHHDHBEHDGFHGIGIIIIIIIIIIIIIIADHE3BHHIIIII
@8967865/1
gccgttacttcctcaagcgctggtaacgctttatcgggttctgctaagtg
+8967865/1
B@@DDFFFHHHHHJJJJIIGIJJAEHGIIIJIGFIJIGIIGJGGIIFHBF
@9264575/1
ggtggattgagctgttgagttgatcctgcttgtgaatctgatggtgaact
+9264575/1
CCCFFDFFHHHHHIHHGGGHJIGHJJJFIJJGDHHJJIJGHJIIGIGIIJ
@9679232/1
gtttcaatgcatcgataagacgaatggtaaagctgctaaaaaagcaggaa
+9679232/1
B@BDDFFFHHHHHJGHGIJIHGIHIIJGGGIJIJJJJJJIJJJJJJJGIJ
@9679460/1
gtttcacagttccacaaaacgctgaaaaattccgtcggcaagaagttggc
+9679460/1
@?@FDFFBBHHGBGIJIIJEHHIGGGHGJIJIGIEHJGEE@GHHIGHCHI
@10260140/1
ttcaatcatgaagcaagattttacctgaacaatttgaaattttttccaaa
+10260140/1
@@7BDFFFHHFHHJJJIJIJJJGEHICDGICIIJJJJIIIIJJJJIIIFH
@10260425/1
ttcaatgcatcgataagacgaatggtaaagctgctaaaaaagcaggaaaa
+10260425/1
CCCFFFFFHGHHHJJJIIJJIJEAHDGGHIGC?DGHIEHIIGIHJJGIIJ
@8530860/1
ctttaactttgttcagttcttgcaggagatcgctagcgaacaatccttcg
+8530860/1
:?@:ADDDFFFDFF@GFIIIIIIIICFFFDEFIIIIIIIIFIIFCFIIII
@8970405/1
gcctaataatagtgtattacctctaaagctatctactcgttatataatca
+8970405/1
@@@FFFFFHHHHFHFIEHIHIIJJJJJJIJJIIJJJJIJHHIJIJJJJJI
@9680337/1
gtttcatatgtagaacgaattttgt
+9680337/1
???DD4BBDDBC4AEEEIIIIIIIF
@9829058/1
tagcacaacaaaaaagatggcgaaacaattagcagcaagagaaatgctgg
+9829058/1
C@@FFFFFHHHHHJJIIJIJIJGIJJJJJJJJIJJIJIIJJIJJJJJJJJ
@9380418/1
gtcaagagcataaagtatgtctagaacgattttacctttgcgcgaaaagt
+9380418/1
@CCFFFFFGHHHHJJFHGJJJJIJIJJJGIIJJJIHIJJIJJJJIJIJJC
@9380419/1
gtcaagagcataaagtatgtctagaacgattttacctttgcgcgaaaagt
+9380419/1
CCCFFFFFHHHHHJJHIJJJJJJJJJJJJJJJJJJJJJJJJJJJJJJIJ@
@9266760/1
ggtgtgcaatcttcttttccggaaaatgctcgaaaactcaattggcgcac
+9266760/1
=@1A=BBDDHGHHJIJIIJJJJJJIJIJIIIIJJEIIJJJJJJFIH>HHJ
@9267500/1
ggtgtttgttgtctaccccatgcagcttgttgttgagatgtaggagctgg
+9267500/1
??14=BDAHFHDHIIIIIIIIGIEIIIFICEGHIIFHGGH@GIGGGIIIG
@9529531/1
gtggaggtctaattccaaagtgcacaatctctggaaatgtataattccct
+9529531/1
@<@DDDD=CFBC?EFBHGIEE@BFAFEHHIIGFG>FFEIGHHHIIIGGGH
@8810286/1
gaggtactatgtgtgtttggctagattctgtttgacattcgaaaagtaaa
+8810286/1
B?<DDDEFGHHHHGHGIJIJJJJJJJIJIJJJJJCIIIJIIGIJJIFGHG
@8670782/1
gaaatgtatcacggattttatcaatcggccattcgaggctgg
+8670782/1
BCCBDFDDHHHHHJHJJJJJJJJJJJJIJJJJJJJJAHDBHI
@8671350/1
gaaatgttgactgttgtagctgattaaggggtgtattctatatttcagtt
+8671350/1
?@@DDEFDDHDHBHGD<FHHGGFHIIBBFGHC?DGHIIIIG@FHIFGGFH
@8671351/1
gaaatgttgactgttgtagctgattaaggggtgtattctatatttcagtt
+8671351/1
@@CFFFFFHHHGHGIIFGIGIJGJJGIIJJG<H?FFIIJJJJIJIJIJJI
@9965652/1
tcgatacacagtcatagatccaatcctataattatccatttcctgtaatt
+9965652/1
@@@DFFFFHHHHHJJJJJJJJJJJJJJJJJJJJJJJJJJJJJJJJIJJJJ
@10110637/1
tggaaaagcaggtcgcaaaatacccgtagaaacgaatcatctcagcctcg
+10110637/1
@@C1DDED>HFBCFGIIIIGIIIIIIIIIIGIIIIIABGHGIIIIIIIII
@9832006/1
tagcgatctcctgcaagaactgaacgaagttgaagtccttggcgttgaag
+9832006/1
@CCFFFFFHHHHHJJJJJJJJJJJJJHGIHIJJJIGGIIJIJJJJJJJIF
@8536306/1
ctttaccattcgtcttatcgatgcattgaaacgcaaactgacgtttactt
+8536306/1
@@@DADDDFHFA?@@F4CE9?E@BEHH>BFHB=<DEHBDG>DB1BFDHAF
@9100205/1
ggaagatcgaagaaagacgccaaacattcggcagccaagaacttgctgga
+9100205/1
@@<BDFFDFDHHFIGCGBHIGGIHGIHIIGGGI:?FGGIECG@FHGIGGI
@8674617/1
gaaatttaaaagaaaatttgaaaagtatcatgagttttgtgattctccga
+8674617/1
@@@DADF?FFFBHIJJJJJGGHHCHIHHGGGDHIHCGGGFFDHGHGGGEG
@9533388/1
gtggccaccggaaccggaagatcgaagaaagacgacaaacattcggcagc
+9533388/1
@@@DDD;DFDHAHGIII@@@GDBDBD=?FDDGCHBHIIGHIEIA;EBD8=
@9833500/1
tagctgttcactttttggtcatgattttgaggtactcgagggcatgatga
+9833500/1
@@8DDFFFHHHHHJJJIJFHIJJJJJJJJJJJFHIJJJJJJJJJIJJJJJ
@8812973/1
gagtagatagctttagaggtaatacactattattaggcactagttattaa
+8812973/1
??;DDDBDHHHGHJGIIIJCEIIJIJJJDIJJIIJIGGGHIIJHI@HIII
@9835189/1
taggaatccactacaaggttttcaatagggcattctaacatgtcaaaatt
+9835189/1
BC<DFFFFHHHHHJJIJJFIIJJIJJIJJJJJJJJIJIJJJJJJJJIJJJ
@9386527/1
gtcacatgttcactcggtgcaacagatccgtaagctatccagctccgacg
+9386527/1
@@@DFFFDDFHFHJJIIGHIGIGJJIGIIJJIJIIGIIJJIIJIHIIJJG
@9386528/1
gtcacatgttcactcggtgcaacagatccgtaagctatccagctccgacg
+9386528/1
@C;BDFFFHHFHFIIII<CGGHIIIIIIIIIIIIIIFEIIIIIIIIIGEG
@10389107/1
ttgtcatacgtttttgaggcagcaaatttctcaagggcacacggcaacaa
+10389107/1
@@@DDDDFFHHFHJIIEHIIJGGGGFEGHIEGDC?DG=DHHI<FHGGIEI
@9968632/1
tcgcatctttaaaggttttcacggccgg
+9968632/1
@?@@D?DEHDHHHGB<AFAHCGBAEEG>
@9968633/1
tcgcatctttaaaggttttcacggccggtgggtcatttataccgttaacc
+9968633/1
CCCFFFFFHHHHHJJEHIIJJIJJJJJJ?DHI7DEHHIGIIIIJIHIJGI
@9969003/1
tcgccagcgaacaatccttcgaggtaacctacgtggacatcgaagaaaaa
+9969003/1
@@@FFFFFFGHHHJJJIEHJGIGG:DFFIIHIIHIIHGJIIGEHHFHIJI
@10115238/1
tggaacgtttaaatttctgtcatgagaatctcttggattcaatgggaaaa
+10115238/1
@@@DDDDDHHHHHGIIGI@??FHHG@FH<EGDGGE<FFGGHGIHIE9DFD
@9271948/1
ggttgagtgaaaaaggtgggaaatgttgactgttgtagctgattaagggg
+9271948/1
:B14=BDBDFHHGJJJ<CGHHIIIJIIJFHIJGGIGGHIJJGHHGHIIJJ
@9272546/1
ggttgccagaccttcgttgtatttggggaatttcaggtatatgtagacgg
+9272546/1
=;:4ADDDFHGHHIIIGII@HHHIIIIIGIEHHIHGE?DGHGIHIHIHII
@9388712/1
gtcacttttcgcgcaaaggtaaaatcgttctagacatactttatgctctt
+9388712/1
@@@FFFFFHGFHDAEGIDH?EHIIFFGFHIIIIIIIGIIIIIIICGIIGI
@9388713/1
gtcacttttcgcgcaaaggtaaaatcgttctagacatactttatgctctt
+9388713/1
@@@FFFFFHHHHFGHIJII?FGIJGHIFEIJIJIIIJIJJJJJJIJIJJG
@9273469/1
ggttgtacccaaacttttcggggtgcaatcttcttttccggaaaatgctc
+9273469/1
B@BDDFFFHHHGHJJJJJJJJJIFHIJJJJJJJJJJJJJJJIIIJIJIJJ
@10117617/1
tggaagttttcggcaagtacatgaagc
+10117617/1
@@<DDDDDDD???<F??FA2C?A<F?E
@9836521/1
taggagtcgttccagatcaagtaccaggtccagatcacgtggccgatcta
+9836521/1
@@@DFFDEHHGGHJEGIEHIIFHHIJIICFHIIJIJJIJIJJIJIHGGGI
@10267208/1
ttcagaacaaaccgggaaaagtattatgagaatatgaaatttaaaagaaa
+10267208/1
CCCFFFFFHHHHHJJJEIJIJEGIIJJJJIJJJJJJJJJJJIJJIJJJJJ
@9104998/1
ggaaggtttaggtatttgtggtatctgtcgatgttgccagaacgta
+9104998/1
CC@BDF=DFFHH:CGHIHIHIFHIGIIHIIIIGEGHIGIGHIIIGH
@9104999/1
ggaaggtttaggtatttgtggtatctgtcgatgttgccagaacgta
+9104999/1
CCCFFFADHHHHAGHIJJGGGFHGIJJEIIHIIIJIJJIJJJJJHI
@9105093/1
ggaagtaacggcagcactattgacactaagaaatcacagagccccgggcc
+9105093/1
@@@;DDDDHFHHHIB9EEFDHDGGGIIII@HHI>DBGH4B?AFHI:AFEE
@9971108/1
tcgcttttcaaattctcgtgacttttctcccctgtttgttcttaaataaa
+9971108/1
CC@FFFFFHHHHHJJJIIGEEBFHHJ>EFHIJ;B?GHADHGHIDGIGGIJ
@10530525/1
ttttgaggcagcaaatttctcaagggcacacggcaacaaaaagtgataat
+10530525/1
?@@D?ADBHHGFHBGGGIGEHHIHIDHIIHHGIIHIIGIGHIGHDCGFGE
@10530547/1
ttttgaggtactcgagggcatgatgagcagccgagcccttggcttccttc
+10530547/1
:??=1ADAAFHFHEDEGIIIEIIICGGGGIIGIIIDGIIGIIIGHGGGGI
@9392394/1
gtcagcgtcctccaggagttgctgagccgtcgcggcatcactcccaaata
+9392394/1
CB?DFFFDHHHHHJJJIJGHIJJJIJJJIFHIJGI@@@EDGGHHH;?B@C
@9276957/1
ggttttttaacagtttgaaaaccttgataaatggaacgaaattaaacacg
+9276957/1
BB@DDFFFHHHHHFHIJIJJJJJJJJJJJJJJJJJJJJJJIJJJJIJJJJ
@9107049/1
ggaagttttcggcaagtacatgaagcagttaagagttgtttatgaaattc
+9107049/1
B@@;DBDFHHHHHJJJEFHIIJJIJIJJJJIJFHJHIIIIJJJJIJIJJI
@10394526/1
ttgtttatcaaaactaaatgacagaggttcagatttatcatactcgttaa
+10394526/1
@CCFFFFFHHGHHJJJJJJJIJJJIJJCHHIJIGIJJJIJJJJJJJIJJG
@10119961/1
tggacaatttgaacaagttacaagtgccgaagtacgagctattcgagcag
+10119961/1
@@;BDDDAHAC>DEGDECFIIIIIC:FHGEHBHGGIHI6DBFHBE<F0FE
@8544017/1
ctttattcgtcatcgctccccacgagcgttt
+8544017/1
?@@D:ADBFACBDEGGBHHGGEAE?EE@:BA
@8544018/1
ctttattcgtcatcgctccccacgagcgtttctttagtctgtatattttc
+8544018/1
B@@DDDEFFHFHHIIIJJJJJJIIGIGGDDAGCHIDGHGIIGIJJJIJJF
@8544019/1
ctttattcgtcatcgctccccacgagcgtttctttagtctgtatattttc
+8544019/1
BCCFFFFFHHHFHJJIJJJJJJJIHIJJGIJJJJJGGGGIEGHJJJJJJI
@8680928/1
gaacaatccttcgaggtaacctacgtggacatcgaagaaaaaacattgac
+8680928/1
@@C:DDFFHHHHHIJJEGHIJJJIJFGHHEIIGGHJJGIIIIIIJIJIJJ
@9539136/1
gtggtagtccctcttcgtgttccatttcata
+9539136/1
=@<14=BDCBD?CFH>GH?FH@HHEDHEHGA
@9539409/1
gtggtatctgtcgatgttgccagaacgtaagatatcctaaactcactttt
+9539409/1
@B@DDEFFHHHHGIJJIJJIJJJIJIIHHHJIJJJIJIJIIJIIJJJJIJ
@10272242/1
ttcaggagatcatgaagctcgcttttcaaattctcgtgacttttctcccc
+10272242/1
@@<D;D>=DFFFHG>C?FECE@FHHIIIEGIGGHDACDHGCECFD@GGIG
@10395329/1
tttaaaaacacgcagattacataaaaagatggttccggacgcacttaaag
+10395329/1
@@?DDFFDDHFHFGIIHIHIJJIJJFGIJGIGDGIIJJIGHJEHIJJJHH
@10396305/1
tttaaaagacatttgtgctgaaaagaaaattcaagatccagtgtttaagg
+10396305/1
BCCDFFFFHHHHHJJHIJJJJJJJJJJJIJJIJJJIJJJJIHHGIIIJJH
@10397153/1
tttaaaatttaacgtttagcagtcttctttttagaataacattgacattc
+10397153/1
CCBFFFFFHHHHHJIJJJJJJJIJJJJIJJJJJJIJJJJJJJJIIJJJJJ
@9543554/1
gtggtttttttctaaaatcaatttacatattatttttgacttgaataaat
+9543554/1
??8D=DDDHHHBFFGIIGEHIIIIIGGGGIIIIIIIIGHIIIGIIIIIII
@8983399/1
gcgaatatctgtagtcgaagtgttgttgttgggtgactccagaagatgat
+8983399/1
CC@DFFFFHHHHHIHHIGEHFHHHGHHHHGGGI:@FH>FHFFFHHHIEGH
@10275561/1
ttcataattaaggtaatccacggcatttctggtcatgggccactaataaa
+10275561/1
CCCFFFFFHHHHHHHJJJJJJJJJJJJJJJJIHIJJJIJJJJJIJJJIJI
@10277063/1
ttcatattctcataatacttttcccggtttgttctgaaacaaacatcact
+10277063/1
@<;DDDDDHHHHHIIIIIIIGCIFG>8@FF;8EA?:CD@FHGIBH<BFFB
@8823552/1
gatatcctcagatgccgacactatgggtcggatcttcagctagatcggat
+8823552/1
CCCFFFFFHGGHDGIJIIJJJJJJJIIHHIIDHHGCHIIIJJIIIEGGFG
@9974803/1
tcggggcactatataaaaaattacattcagtatcgatagataatattgat
+9974803/1
?@<?BDAAFHAFDFEHGIIIIIGG<FHEEEHIHIGC=;8DFAEHGIG><F
@9396145/1
gtcagtttgcgtttcaatgcatcgataagacgaatggtaaagctgctaaa
+9396145/1
@@?DDBDEFFHFHIIIIIGIIIIIIIIIIIIIIIIIIFGHIGIIIIIIII
@9975423/1
tcggtattcgggactgaaagacactaagattaccaagttgggcaaccagc
+9975423/1
@@<=ADDFFHHGHIIIIIIGGIIGGGIIIIIIIII<DGIFIIIIIGHIIC
@9844075/1
tagtggtttttttctaaaatcaatttacatattatttttgacttgaataa
+9844075/1
@@@DBDADFHHHHGGEHIIIIJJIIJIIIHIJJJJJJJJJGIIGIGHIJI
@8551037/1
ctttcctttatgtccacaaattatgtcaaattttgacatttatgtaacat
+8551037/1
??@DADBDFBD<A@FBFFGIEHDE4AEHIIHIIIEBFFEIICEDFFGFFF
@8551289/1
ctttcgagacatactcttcggagaatcacaaaactcatgatacttttcaa
+8551289/1
:??==ABDAAFDFIIEFGHCEDGGGCBFEHIGIGIICFGHHIIIIICFDF
@8551290/1
ctttcgagacatattcttcggagaatcacaaaactcatgatacttttcaa
+8551290/1
@@@DFFADDFDFDGHBFHEFHEFHIGIIGCHIIHGGIDGGIIIIIIIIII
@8391755/1
cttcaaccaattagcaaggaaaattttcgggctacagaagatgattgggt
+8391755/1
BB:4ADEFFHHHHIIGIGIGHIIJJJJJJIIIIIHGGIIJIJJIJJJIJB
@9844383/1
tagttataattgatatttttgagtattttaatg
+9844383/1
@;??D?D8DDFBFGGIGEGG<=BFDEHID49F@
@10538391/1
ttttggtcatgattttgaggtactcgagggcatgatgagcagccgagccc
+10538391/1
=@@4=A=DDFDFFHIIE@GHCFHGGEGGIIIFEHHIGAEE>DHIIIIHBH
@8987928/1
gcgagatttggaagttttcggcaagtacatgaagcagttaagagttgttt
+8987928/1
@1?DDFFFHHHGHJCGIJJIJJJJIEFHJJJJJGGIIHJIJJJJBFEDDG
@10540015/1
ttttgtcatacgtttttgaggcagcaaatttctcaagggcacacggcaac
+10540015/1
=1:ABDDFHHHHHIJJJJGJIJJJJJJIJJJIJJJJJJIJIJJJJJIJJJ
@10540425/1
ttttgtggttctttaacgaaatgtcaagagcataaagtatgtctagaacg
+10540425/1
@CBFFDDFFHHHHJJJJJJIJJJIJJJJJIJJJJJJIHGIIIJJJJJJJI
@8686896/1
gaaccgattaagaaaggggcagacaacttcatgtacaaatacctcacctt
+8686896/1
<@@FF?@@FHFBDEBBH?AHGIGGEHBGHI>FG<DG>FFCGIII@FFGGI
@8686953/1
gaaccggaagatcgaagaaagacgccaaacattcggcag
+8686953/1
?@@D7DD<A@F>BABA;?CF3:CG>8@GE;D<F@?F075
@10403293/1
tttaaatttaaaaatgcgtgtgtgcaggtatatttatcacatcattcgtc
+10403293/1
?@@:BDBDHHHHFIIIGGGGGDCFHIIIEFGHIIIIGIIIIFIIIIIIII
@10403294/1
tttaaatttaaaaatttattcaagtcaaaaataatatgtaaattgatttt
+10403294/1
@@@;DE?DHBHDHIBHIAFIEHIGEHFHIIIDHIEHIGHGIICHIIIIII
@8990582/1
gcgatctcctgcaagaactgaacgaagttgaagtccttggcgttgaagct
+8990582/1
CCCFFFFFHHHHHJJJJJJJJJJJJIIIJIJJIHIIJIJJJIJJIJIJJJ
@8829715/1
gatctggtggccaccggaaccggaagatcgaagaaagacgccaaacattc
+8829715/1
:?14ADDDHFHHHJJIIIJJJJJGIIIGGIEIIJJJJCHIJIJJHHHHHF
@10541915/1
ttttgttttccttttttattcggtataacttgtccgaataacttattgta
+10541915/1
11:442ADHDHFHIIIIB@HEFH8FGGIDHICGFIGGGEHIIIIFIIGHI
@9116527/1
ggaattgctgtaaatctgaataaacaaatgcatcgtgcacactttctttc
+9116527/1
@C@FFFFFHHHHHIJIGIJJJJEGJJJJJJIIJIIHGIJJJIIGJJJJJJ
@9117485/1
ggaatttgaacagttaccatctactatcag
+9117485/1
=<=?DDDDCFHDBFFIEHGEHBIBHIIGEC
@9117486/1
ggaatttgaacagttaccatctactatcagagatcgaatgtgtgcagaat
+9117486/1
CC@FFFFFHHHHHIJJJJJJJJJJJJJJJJJJIJJJIJJJIJJJJJJJJI
@9702518/1
gttttactaatttttcaataaagtacactttatttaagaacaggggagaa
+9702518/1
?=?BD;DDFDFHHGED?ACHHIIA@EEHHIIGGGIIDFAEFFGGEIIEAB
@8990778/1
gcgatgacgaataaagtatgtgttcaccaagagaagaaagctatacagta
+8990778/1
@<??DDDDHHHFDIGG2<CFABHHGEHAHIGIGDDHIGGEBHIIFGIIBH
@8990779/1
gcgatgacgaataaagtatgtgttcaccaagagaagaaagctatacagta
+8990779/1
@@@DDFFFHHHHHJJIFIIJHIIIJJJJJJJJJJJIJJJJJIIHIJJJII
@10544200/1
tttttacttgaataaatttttaaatttaaaaatgcgtgtgtgcaggtata
+10544200/1
@@@F:=BDHDFHBGHIAHIIIGIIGIIGIIIIIHHIEGFHDGHIIIBFII
@10130045/1
tggagtcccaaaacatgaccatgatgcactcggccggaccgattcagccc
+10130045/1
@@1BBADDHHHHHJJIIJIIIGIJJIJIJJJJGEIJBHJIJIIIGHHEHH
@8992488/1
gcgcaaaggtaaaatcgttctagacatactttatgctcttgacatttcgt
+8992488/1
@C@FFFFFHCFHHJJJJIIJIJIIIJJJIJIIGIGIJJJJJJIJJJJIII
@10545937/1
tttttatcgagttattgatttcgaggaataatacgaacttccatagattc
+10545937/1
?@=DDDDDFAFDFHIIGGCHGE?CEF?EFGHBGGGHIBHCGHICGCFHGH
@8992725/1
gcgcaactttcttccagttcacaatcagattcacaagcaggatcaactca
+8992725/1
@C@?DFFFHHHHHJJJJIJJJJJJJJJJIJJJJJJJJJJJJJJJJJJJJJ
@8556228/1
ctttcttaatcggttctgcatgaatgccatctgggcccgggg
+8556228/1
@@@FFDDEHDHFHGIB@<HEHIIIIIIIFAEEHIIIIIBAHI
@9979875/1
tcgttccaggttgttgttgtgaaacctgtggttgaccccaagcttgaggt
+9979875/1
?@@=DDFFFHFHHGHGHE@FHIJJJJJJIJIFHIDHIIJGGIGGIJIIGB
@8688650/1
gaacgatgtcaccacctgattggtgatatcagccgctccg
+8688650/1
?<14===AACADF?CFBAG@FAAFC>4C<FFA3E0C@GI6
@8688651/1
gaacgatgtcaccacctgattggtgatatcagccgctccgggcgttccgt
+8688651/1
@@<4B@DDDHHHHGIIIIHIGIIDGHIIIGIIIIBGHHGGGIGGBGHHH>
@8688652/1
gaacgatgtcaccacctgattggtgatatcagccgctccgggcgttccgt
+8688652/1
@@@D?DFFHHFHDGGEGHBFEAEFEHHCGADFHEIHGGIDEEIG<AEEHH
@8689034/1
gaacgcccggagcggctgatatcaccaatcaggtggtgacatcg
+8689034/1
@@@;BDDDHHHHDEGGHIA3BGCCDGCG@DEHG8=@8;;D7=@;
@8689035/1
gaacgcccggagcggctgatatcaccaatcaggtggtgacatcgttcgat
+8689035/1
@@<DDDDDFFFFFIIFEF;BFFFFIIIIFFEEF8BF5;=CEFEE=?=<=;
@8690436/1
gaacgttcgactttcacttcattctatcggcctttcttctctttgccgta
+8690436/1
@@@D;BDDFFDDFGHEGGHGIJGIJIJHIGGFGGIGIIHIJGIJIJIGDF
@8691971/1
gaactattattttttttttatttttcatcacagtgatgtttgtttcagaa
+8691971/1
C@CFFFFFGHHHHJJJJJJEIJJJJIHGIIIIIDGHIGHIJ@CGGGEGAH
@9556122/1
gttaaaattagcccgtgttattccttccataatcttattcttgcgtactg
+9556122/1
@@@1DDFFHHHFHIICECG<FHGHIIIIGHHIIGIIGIIIIIGIIDHGHE
@8559635/1
ctttgacattgcttgtggtcacttttcgcgcaaaggtaaaatcgttctag
+8559635/1
==:ADDEFHHGHGJIGGIFHGIJJJJJIJJJJJGGI?DGIJGEICECHCC
@8559636/1
ctttgacattgcttgtggtcacttttcgcgcaaaggtaaaatcgttctag
+8559636/1
=@=BDDADDHFDHGIGGGBEEBHDEHEBEGB@@D??DFDH<?FG=CBCCC
@8559637/1
ctttgacattgcttgtggtcacttttcgcgcaaaggtaaaatcgttctag
+8559637/1
=@?4AADEHHHHHIIIIIIIIHIIIIIIIIIIIIGGGFHGIIIGHGIIII
@9851430/1
tatacctgcacacacgcatttttaaatttaaaaatttattcaagtcaaaa
+9851430/1
@@@FFFFDHHHHHIJJIJJJIJIJJJJJJJJJIJJJIJIJIIEHHIJJIJ
@9851908/1
tatacttgtacctattgaattgtgtacaatagaagataatcagacaatta
+9851908/1
:?14ADDDDHHHHIIIIGHIGIEHIGIIIIIIGGHGHIEHIIIIIIIDGI
@9852362/1
tatagaggttgtacccaaacttttcggggtgcaatcttcttttccggaaa
+9852362/1
:?14BBDDCFHFHJJJJJJJJJJJJHHIJ?@FHGGHIFGGIGGHIGJIJJ
@9852526/1
tatagatatatcttctccttttcggagacatcctccatgcgtttgtttaa
+9852526/1
@@=?DDFFDHHHHJIIJJIJJJJJJAHBHIGGGGGGHHEHIDFAH;FHG9
@9980898/1
tctaaacttggttcttgcttcttgcaagtcttatgttacgttcatatctc
+9980898/1
@C<DFFFFHHGDHGGIGHIIJJIGIHIIHHGEIIIHHIJIIJIGJJIGIJ
@9124594/1
ggaccacttcacggaaatctaccgacagagaggttatccttggggga
+9124594/1
@@@BDFFFHHHHGIHJIJJIEHJGGJJEGIJJIGIGIIGIIJJIGIE
@10411705/1
tttacaacgatgacagtgtgtggcaaatagatgaagaaaacgagctgact
+10411705/1
B=@DFFFFHHHHHIJJGICHGGIJGGGIJJIJJJJJJJJJJGIJJIJJII
@8840459/1
gattcacaagcaggatcaactcaacagctcaatccacctgaggttcagcc
+8840459/1
@@;DDEFDHHHHGIGGIIIIIIIIIIIIIIIIIIIIIIIIIIIHGIIIII
@9130750/1
ggacttccgctcatcctaaattcggaaaaacggtacccacggaaaacaaa
+9130750/1
@1;DDDDDFFFAAEFHBFHHGIGGI1EHIIBBGDFHGIEHGF:FII9CGI
@9410218/1
gtccacgtaggttacctcgaaggattgttcgctagcgatctcctgca
+9410218/1
@;??DDFFDAF<CEHEGGEIGIIGHEIEHGE>HI8BGEHGHEHGIEG
@8844454/1
gatttccgtgaagtggtccgtgccccttgcggttaccccttctgttggg
+8844454/1
@<?DDDDDHBHHFFGI<FFHCFHGGIBFFHDD?@DGGIH@FADBCDFHI
@10414493/1
tttacccgtggagggtaacaatctgccttctacatttgcgagtgacgaag
+10414493/1
B=BDDFFFHHHHGIJEGHIJIJJJIJJJIIJJJJJJJIJJJJDFIIJIII
@8694799/1
gaacttgctggatctcttggtcggaaaagtaacgcccgaacaagccaatc
+8694799/1
@@CFFFFFHHHHHJJJJIFJGIIJIJHIJFGIIJJJJJJIIJJIIJJIJJ
@8694800/1
gaacttgctggatctcttggtcggaaaagtgactcccgaacaagccaatc
+8694800/1
@@@DDDDDFDHAHGHIGI:EAFHGHIIIC:DDHHHIIDAGGIIE<FGGEG
@8563663/1
ctttgatggaagaaaaaatttatacagcactactatgttaccttttggag
+8563663/1
BCCDDEFFHGHHHJJJJJIJIJIJJJJJJJJJJJJJJJJJJIJJJJJJJJ
@9985342/1
tctagaacgattttacctttgcgcgaaaagtgaccacaagcaatgtcaaa
+9985342/1
@@@DDDDD?FBDHHHIIEH@EEGDC8@FHI9?BFGDGIECG@E@H=FAEH
@9985454/1
tctagacatactttatgctcttgacatttcgttaaagaaccacaaaatgt
+9985454/1
?@14ADDDHHHDHIBHHGHGIIIHHIIIIIIIIIIIIIIIIIIIHHHIIG
@9988060/1
tctatcgatactgaatgtaatttttt
+9988060/1
?=?DD>D;DFHFF@GGHABH>9EHHG
@9134670/1
ggagaatcacaaaactcattatacttttcaaattttcttttaaatttcat
+9134670/1
@@@;DEFFGHHHHJJJJJJJJJJIJJJJJJIFIIJJJJJJJIFFIIIIJJ
@9560473/1
gttaaatttaagaggcttttaaaatttaacgtttagcagtcttcttttta
+9560473/1
?==ADDDFHDHHHHIBGHJJIJIJIJJGJJJIJJJIJJIHIJHIJJJJII
@9413172/1
gtccagttgaggaaagaggtcgtgcgatatttctagagcattcttggcag
+9413172/1
@@1BD?DDBDDAFIE9EBFFGF@CEFGEFFIIIIEECGIIFFIIIEFIEF
@10554545/1
ttttttagcagctttaccattcgtcttatcgatgcattgaaacgcaaact
+10554545/1
@@@FFFB;DHFHAHG@EBHCHHIFHIIIE<?FH<@BGH>>?B3?:77ABC
@8695460/1
gaactttgttgttgacgttcatttctacccgtttgctgttgttgggcacc
+8695460/1
@?;DDDFFFDDHBFGBHE?FHIEIHIIIGIGFHGIIIIIGI?DD?:FHII
@8699983/1
gaagaacgttcgactttcacttcattctatcggcctttcttctctttgcc
+8699983/1
@<=DDDDFADHAFGIHIGHHHGFIIGHBGIHG:DCFGDDDGGEHBDFDEH
@9988507/1
tctattcaaaatgggcggacgggtagatagaaaatgattagtaccattta
+9988507/1
@CC?DFFFHHHHHJIJIJGIIJJ6AHHJIIJJJIEGIGJIJHHHHHHHHF
@9989217/1
tctcaacttgtttccgtgagttgctgaacaaatttgaaaaaaccagagac
+9989217/1
??=1BD?DHFFDHCHG3EFHEE>H@CE@FHHHGHGGGCIIGIHIIEIGIG
@9416115/1
gtccatttgttaatcgtgaccgcttggaagaatttgtcacctctccatat
+9416115/1
@=?DFFFFHHHGHJJJGIIJJJIIJJJJIJJJIJJJGHIJJIIJJIIJJI
@9991418/1
tctcataatacttttcccggtttgttctgaaacaaacatcactgtgatga
+9991418/1
B@C=DFFFHHGHHJJJJJJJFGGIEHEHHIGIJJJJIFHIJJJJIIIIJJ
@9992197/1
tctccacaaaaagggaaataaacaaggatgtaagaactatggaggaatat
+9992197/1
<?@=DDDDAFHDHDG=;E?CH>HIAF@?<@CFDDADDHIIGIEIIGBF<F
@9418861/1
gtcccttctggatactgtcctggattttaaatctttcatattccctattt
+9418861/1
CC@FFFFFHGHHHJJJEBIIEHJHIJJGJJJJJJIJIJJIJJJJJJJJJJ
@8415443/1
cttcatttgaatctatggaagttcgtattattcctcgaaatcaataactc
+8415443/1
@@@FFDEDD?BDDEGDGIEFGBGEHAFHGEIIGJGGFHHGEHJIIGIJJI
@8420489/1
cttcccactaaagttaaccagacaaagcacctatcgaatcgaat
+8420489/1
@@@7BBDDFDHHDHH@G:AFCFGIIIIC>ECCDGDHIEE@G89B
@8420490/1
cttcccactaaagttaaccagacaaagcacctatcgaatcgaatattagt
+8420490/1
@B@DFFFFHHHHGCEHGIJJIJJJJJIIIJJIGGIJJIJIJGIJJIIGGE
