# Supplementary material for: Identification and comparison of key RNA interference machinery from western corn rootworm, fall armyworm, and southern green stink bug
Source: PLoS One. 2018 Sep 5;13(9):e0203160. doi: 10.1371/journal.pone.0203160 (PMC6124762; doi:10.1371/journal.pone.0203160)
Supplement: S2 File — (TGZ) [file pone.0203160.s012.tgz › data/fastq/wcrw/10_Mated-male_MM_Rep2_aligned.fq]

@1563771/1
ccacatcttgtgagccgccattctcttggctagcttctttgacttgccag
+1563771/1
CCCFFFFFHHHHHIIJGGHDFHI>DEHGIFEGEGEHEGGGEFGGH<BG<F
@5694366/1
cacgctgagaaagctatggttgagtgaaaaaggtgggaaatgttgactgt
+5694366/1
@C@=DFDDHHHHGIIIIIJCDFFFFHIIGIIGG:CGDFHIDI?BFGEEGG
@5694367/1
cacgctgagaaagctatggttgagtgaaaaaggtgggaaatgttgactgt
+5694367/1
CC@DFFFFHHHHHIJIIJJHHIGHFHHIIJJIICDDHIJJJIJJJIGIJG
@5694368/1
cacgctgagaaagctatggttgagtgaaaaaggtgggaaatgttgactgt
+5694368/1
CCCFDFFDHGHBHIJJIJJHHIFHEHHHIJIID:?DBEEGGGGGCFFHGF
@4152755/1
ttccaccccaatctagccactcttatacgcagtggtctcaatcgcaacag
+4152755/1
=@@DDDDDAF=DFAFGEEEC<DF>DH?FGI=FDFADDHHIIEHCGCGIIF
@4154188/1
ttccagatcaagtaccagatccagatcacgtggccgatctagatacagcc
+4154188/1
CCCFFFFFHHHHHIJJJJJJJJIJJJIJJJJJJJJJJIIJJJJJJJJJJJ
@4665926/1
aacgaaattaaacacgctgagaaagctatggttgagtgaaaaaggtggga
+4665926/1
@8@DDFFFHHHHHJJIJJJJJJJIJJIJJJJHGHHIGHJJJJJJJ?FHJJ
@527371/1
agcaactaattttacaagctatactttgcatagaattagtggtttttttc
+527371/1
@@@FFFFFGGHHHIJGGGIIIGGGIIIEHBHHIEHGJJJGHGCFBGHGGI
@527555/1
agcaactcctggaggacgctgacgggagtcttgctcggcatgga
+527555/1
@@<DDBDDFHFAHGI@;GEDCF@FIB0009BD?4B9?@1A8;CC
@6729677/1
ctcgagggcatgatgagcagccgagcccttggcttccttcggagttttgc
+6729677/1
??@;BA:DF;F?:A?<FFEEFIFIIIIIIEEFGIIICFEIIIIEFEFIII
@6729925/1
ctcgagtacctcaaaatcatgaccaaaaagtgaacagctatcgatacaca
+6729925/1
@<?=;DADF:AF<GGII@EBC>BAEH9DFGEBF9?9C@F@F3DC?D:DFD
@6729926/1
ctcgagtacctcaaaatcatgaccaaaaagtgaacagctatcgatacaca
+6729926/1
@?@DDFEFHGGFDGHIGHGIJGIJJIJJJJGHJIGIIGFHGGHFGGHHDF
@2084256/1
ctaaaccttcccactaaagttaaccagacaaagcacctatcgaatcgaat
+2084256/1
CCCFFFFFHHHHHJIGIJIIHIJJJJJJJJJJIIJJJJIJJIIIJJGGH<
@2085150/1
ctaaactgggcagctcggctgagaatcggtattcgggactgaaagacact
+2085150/1
CCCFFFFFHHHHHJGIJJIJJGIIJJJJJ?FGIJIJJAHGIIJJJJIFIG
@5182076/1
attaatattatctatcgatactgaatgtaattttttatatagtgccccga
+5182076/1
==1=BDDDHFHHHIIJGGIIGGHJJGIEGIHIIIJJIHIJJJIEEGGII:
@2086509/1
ctaaagctatctactcgttatataatcatcattcaaacattgaagcc
+2086509/1
@@1DDDDDFGGHGJJIGGHGIIJGHCFHIGCHIJIJJGGIJJIJGII
@2603139/1
cttcaactttgttcagttcttgcaggagatcgctagcgaacaatccttcg
+2603139/1
@@@DD?DDHHDHHIDGCFF<AB>DF@HII9EHH9?@F?FEHIEIGIIIII
@2603412/1
cttcaagatatattcttcaggggatcatgaagctcgcttttcaaattctc
+2603412/1
@@@;BDDDBFHHFGIIIGGEGGH?@F@@HGIGHHEEGEHIIGGGGGGIIG
@2088231/1
ctaaagttaaccagacaaagcacctatcgaatcgaatattagtagca
+2088231/1
@@@BDADDHA?CFH;FHIDE:ACDEFBG@H?CGFHA3B<?FDHGDH@
@4669923/1
aacgattttacctttgcgcgaaaagtgaccacaagcaatgtcaaagagaa
+4669923/1
@?;DADDDHHHHHIIIIIIIIIIIIGIIIIEHIIIIIIIIIIIIIIIIGI
@4669924/1
aacgattttacctttgcgcgaaaagtgaccacaagcaatgtcaaagagaa
+4669924/1
CCCFFFFFHHHHHJJJJJIJIJIJJFGHIJIIJIJJJJIIHIJJIJIJGH
@7247175/1
gaaagacttcgactttttactatttttgtatgcacaaaattcgttctaca
+7247175/1
@<@DFFFFHHFFHGIJJJIIJIJJJJJIHGIIIIIJJJJJJIIIJJJJJJ
@7247176/1
gaaagacttcgactttttactatttttgtatgcacaaaattcgttctaca
+7247176/1
@C@DFF?BF?DB??FED<ECFBEBFHHEHDEECGGDGC;FA>?FHHIHE>
@7249566/1
gaaagattacgatttatctagagcaactccgacggaagctatacaagtgg
+7249566/1
@CC?DEFFHHHHHJJJJJJJJJIIIHIJJJJJIIIJJJJIIJJJJIGHII
@1571099/1
ccacgagcgtttctttagtctgtatattttcttgtatcacttattgcgtc
+1571099/1
@@@DDAD?D@DHDDHH99ABHGHGIHHGIIEHG<D:DBBFHGGIGB?FA<
@4158959/1
ttcccaacctaaatagtaaattgtattaacatgccacaagaaaatagctt
+4158959/1
CCCFFFFFHHHBCCGHFHJJJJJHJJJJJJIIIJJJJJJJJJJJJIJIII
@1059043/1
caaagtgatgggcaatcccattggctggctccaagagatgtgcatgtccc
+1059043/1
B@CFFDDFHGHHHJGIIJJJJJIIIIJIEGHJGIJGICCGFFEHIIHIIJ
@1061849/1
caaataaatgctcccttttcacaatataataaatacatatcatatcatcg
+1061849/1
BCC;DFFFHHHHHJJIJJJJJJJJJJJJJJIJJJJJIJJJJJIJIJIIJI
@3125773/1
gctgaatgtgcgccaattgagttttcgagcattttccggaaaagaagatt
+3125773/1
=@14ADEFFHHHGJIHJJJGIFGIJIJIIJGIJJJIJJIIIGHJIIJIJI
@3125774/1
gctgaatgtgcgccaattgagttttcgagcattttccggaaaagaagatt
+3125774/1
@@CDDEDDCFHDDHGAHGGGBHFHDHIGIIG@BDGIGIGHGII>CHHGC@
@4675634/1
aactaattttacaagctatactttgcatagaattagtggtttttttctaa
+4675634/1
@;:DDDDDHHFHHIIGGIIIIIIIIIGI>HHHIIID?CFHHIIIGEFGII
@1574322/1
ccactacaaggttttcaatagggcattcta
+1574322/1
@@@?A?DDFHH:CEHGBHHICHGIGIGGGI
@4161506/1
ttcccttttgagctattgcgatattttttcggaaaaaag
+4161506/1
@@;DBBA;BD?<DG9FHI>G@@F:C<HHHBFHFBFII<0
@7772358/1
gtaaacagttgtacagtagaggataaaccaatggagcacacttttacttc
+7772358/1
@<@DDDDDFHA?CDGGAF@BHGEEHIGHIGGHHGEGIIICDFGIIIIFGH
@535412/1
agcatttccacacatatttctgcagtagaggtaatcacttgataaggttc
+535412/1
=?;DDDDDHFF<DH>FGHIIIIIII<FE4FHCGDGBFEHGICHF>FHBFG
@7773472/1
gtaaacgtcagtttgcgtttcaatgcatcgataagacgaatggtaaagct
+7773472/1
CCCFFFFFHGHDHIIGICGIIJJJJJJJJJJJJJJIIIIJJJJDHIJIIH
@536343/1
agccaatcagaccaacggaacgcccggagctgctgatatcaccaatcagg
+536343/1
@@1:DDDDFFFFFIIIIIIIIIIIIIIIIIIIIFFIIIIIIIIIIDEIIF
@3128844/1
gctgccgttacttcctcaagcgctggtaacgctttatcgggttctgctaa
+3128844/1
@@@BDFFDHHHHHGHIGIIIJIJIGJGHGIIJHIIJJIGHIGHIJIIIIF
@9275/1
aaaaaacaagagaacttagcagctttggaaacaaaa
+9275/1
@@;D;D?DF?F?3E?FEA2992C?GG@;:CFCGI?;
@9276/1
aaaaaacaagagaacttagcagctttggaaacaaaagtaacagaaaaatt
+9276/1
@@C:BDDDHGHBHGICHGIIIIIIIIGIIIIIIIICGBGGGIEHIIIIII
@2097486/1
ctaacgtctttatagaatgtcaatgttattctaaaaagaagactgctaaa
+2097486/1
CCCFFFDFHHHAFGBDHAEEIGIDGGIHIJJJ>HIJJJJJJJGIIJJJJI
@3129683/1
gctgctgttgtctcgctccaggttgctgttgtggagg
+3129683/1
@@;ADBDDHHHHBHGG?FGBEECFEC@HEGC@=A3CG
@3640438/1
gtttacctgtgtatgataaataaacttttttcgggtttggaaaaaatttc
+3640438/1
114=42B??CBDBGEBEFIIEHII@FHIIIIGGII8BF;B3?GHII=FH9
@10267/1
aaaaaacattgaccaatcgccaccaatgcttggtgcagctatccactttg
+10267/1
@C@?DFFFHHHHHIIIIIEGHIIIIIIIIIIGIGIIIIIIIIIIIIIIIG
@3641232/1
gtttacttcatttgaatctatggaag
+3641232/1
=1=44BDDADFHHBFHGBBBCCD<FC
@5188157/1
attacactattattaggcactagttattaattataatcatcaatattatc
+5188157/1
?1::DDFFHGHHHIIIIIIIIIIIIIIIIIIIIIIIIIIIIIIIIIIIII
@6220745/1
cctgtattttttcgtcccaagattactgctccatggcgacagttaatctc
+6220745/1
:=1A4=BDHHHHHJEHJIHIJFIJIJIJJJJJDHIJJIEHGGIIIHGIII
@538582/1
agccgctccgggcgttccgttggtctgattggctt
+538582/1
@@@DDDDDDADH6::C:D?BGHIBBBGIIIGGAAG
@6224279/1
ccttaatcagctacaacagtcaacatttcccacctttttcactcaaccat
+6224279/1
:B14=DDFHHHHHJJJJJJHHIEJJJJJJJJJJJJJJJJJJJIJJJJJJI
@6224280/1
ccttaatcagctacaacagtcaacatttcccacctttttcactcaaccat
+6224280/1
BCBFFFFFHHGHHJIJIJJFHIJJJJJJJJJIJJJJJJJJJJJJJJJJJI
@3642172/1
gtttaggatatcttacgttctggcaacatcgacagataccacaaatacct
+3642172/1
1=?D422A=C<2<C::CAC?ECFD@F=>@A?E???DBEBDCE=DDDEEEI
@3132534/1
gctggctccaagagatgtgcatgtcccgcagatggccaccaccattctat
+3132534/1
@@@DDFFFGDHHHIGGIBHHJJFHHJJIIBGGIIJIJEHIIJJGGGHIII
@1580265/1
ccagaacgtaagatatcctaaactcacttttttccgaaaaaatatcgcaa
+1580265/1
@@@DDFFDHFFFFGIIIIIIIIGC>HGGHGHII>DBDHGIGIEIIEDDAH
@6743968/1
ctcggatcttgctactaatattcgattcgataggt
+6743968/1
@@@BDDDD>FF<<E::<<C:<ACB?FDABH@GIF9
@2102360/1
ctaagatgcacaatcgttcaagaaacaggaatgggttcagttattcataa
+2102360/1
?@=BD;DDFAHHHEGGHEGBHGGIFBDEAGG@DCFF?CF@:DFCF@<FG@
@5190629/1
attacctctaaagctatctactcgtt
+5190629/1
@@@D=BBBFFFFF@2<43A<?BF?<C
@5190630/1
attacctctaaagctatctactcgttatataatcatcattcaaacattga
+5190630/1
=B1ADDFFHHHHGJJIIIJJIIIGFHHIIJIIJIJJIJJJJJJJJJJJIJ
@539160/1
agcctcttaagcacacatgttacataaatgtcaa
+539160/1
:=?14===CC?FFFG>CGFHHHEFBH>9CAF>@<
@6744325/1
ctcggcaaaaatttaaacacattgcattattgatttcgaggaaataatac
+6744325/1
@B@ADDFFHGHHHJJJJIJJJJJIJJJJJJJGIJIIJJIIJJJEIIIJJI
@6745277/1
ctcggccggaccgattcagcccccaccaagggaagg
+6745277/1
?@@DDDDDHF6FAH@D@B?BDGDE6FHIE25;6=;;
@6745278/1
ctcggccggaccgattcagcccccaccaagggaagggggcgg
+6745278/1
?@<D7ADDFDDFHDGHIFGGHCDGGIIGIHAAADGIEADBBB
@15662/1
aaaaaaggaaaactaaaggatttctcaact
+15662/1
??8;:A81CDF?FDAE?C9899CEHBBGC?
@16830/1
aaaaaagtgagtttaggatatcttacgttctggcaacatcgacagatacc
+16830/1
CC@FFFFDHHGFFIIJJIEIIJJJJJJEHIJIIJIJJJJJJJJJJJJJJG
@7779084/1
gtaaatctacacaaaaatgtcaaatcatgtcaagaccccggcgatgg
+7779084/1
C@@FFFFFHDHDHJJIJJFEHHFGEEEHGHIIIJJJIJIGIGF@;4@
@17465/1
aaaaaagtttatttatcatacacaggtaaacagttgtacagtagaggata
+17465/1
@C@DFFDACFHHHEGIGIHIJJJJGI9?BFEBB?FG?DFIHIIGGG9DGI
@1583213/1
ccagaattacaggaaatggataattataggattggatctatgactgtgta
+1583213/1
@<@BDDDDHDDDDHIIIG@AEHIEHIGCFHFGE@H?GFFGIIIGI@HBFF
@6748502/1
ctcggtgcaacagatccgtaagctatccagctccgacgtactatgcccat
+6748502/1
CCCFFDFFHHFHHIJJJIGIIIJJJIJJIIIJJJJIJIIIJJJGIJGIJJ
@4166450/1
ttcctccatagttcttacatccttgtttatttccctttttgtggagaggt
+4166450/1
@CCDDFFFHHHHHIJJJJJJJJJJJFHICHIJIIJHJIJJBFEGDHGIJ9
@7263617/1
gaaatggcctccatgccgagcaagactcccgtcagcgtcctccaggagtt
+7263617/1
@@<DFFD?HFHGDIJJIIFHGIIJIIIIIJ>GHGGFHDHGCHGHIIIGD@
@7264038/1
gaaatgtcaagagcataaagtatgtctagaacgattttacctttgcgcga
+7264038/1
CCCFFFFFGGHFHJJJJJJJHHJJIIJJJJIIIIJJJIJIJJJJIJIJJH
@7783078/1
gtaacaatctgccttctacatttgcgagtgacgaagagactctcagcttc
+7783078/1
C@CFFFFFGFFHFIJIJJGIIGHGHJJD:EGFHIBEBH>FED<GEGIC@B
@7783079/1
gtaacaatctgccttctacatttgcgagtgacgaagagttggccactaaa
+7783079/1
CB@FFFFFHHHHHJJJJJJIJJJJJJJJEHIHIJIIJJJJIJJJJJJJJI
@21814/1
aaaaaatattaggaatccactacaaggttttcaatagggcattctaacat
+21814/1
CCCFFFFFHHHGHJJJJJJJJJJJJJJGHJJJIIJJJJJJIIJJIIJIJJ
@7785438/1
gtaaccgcaaggggcacggaccacttcacggaaatctaccgacagagagg
+7785438/1
CBCFFFFFHHHGAGIIIGDGIJIJJJJJIJIJJJIJIFIIGGIFHBDFFC
@5194597/1
attacttttatgaatcgtgataacatgcataaaatataataaaaatttat
+5194597/1
@@@DFFFFHHHHHGDGGCC;CEE3A?DFEEHIIIBGFCHGAHIIIGII>?
@5194598/1
attacttttatgaatcgtgataacatgcataaaatataataaaaatttat
+5194598/1
CCCFFFFFHHHHFEGHIGHGHJIIJJIJJJJJJJJIIIJIJJJJJJJJJH
@4168358/1
ttcctgcttttttagcagctttaccattcgtcttatcgatgcattgaaac
+4168358/1
@??DFFFFHHHHHJIJJIIJJJJJJJJJJJIJIJIJIIHIJIJJJIJJII
@4169765/1
ttccttcggagttttgcctgttccgtagcagacggccactggcaaagtgg
+4169765/1
@C@DFFFFHHHFHJJJJJIJIJIJJGIGIIJJJIJIJGIGIIIGIJJ@FG
@6753023/1
ctcgtatttagaatataagtaatttgttatagcatattttaaaaaagaat
+6753023/1
@C@DFDDFHB>BFGEHEGG@IHIIIGGIGIGIIIGGHIIFHIIIIIIIIG
@4691892/1
aagaagattgcaccccgaaaagtttgggtacaacctctatactttgcatc
+4691892/1
C@CFFFFFHHHHHJJJJJJJJJHIJJJJHHIJJJJJJIJIJJIIJJJJJJ
@3139385/1
gcttcatgatcccctgaagaatatatcttgaagaactattattttttttt
+3139385/1
@@@DDADD?FFHDHIGBFBIH>HEHGGHICHE@4:?DGDBDEGEAF@E:@
@7267237/1
gaaatttaaaagaaaatttgaaaagtatcatgagttttgtgattctccga
+7267237/1
CCCFFFFFHHHHHJJJJJJJJJJIIFHIIEHIIGHIIIJGGGGIIJGEEH
@6230932/1
ccttggtgggggctgaatcggtccggccgagtgcatcatggtcatgtttt
+6230932/1
CCCFFFADHGHHGDEGIBHEHHGIHIIJIGI5ACHEFHHFF>CDDEEDED
@6231846/1
cctttatatgtcacattttgtggttctttaacgaaatgtcaagagcataa
+6231846/1
?;1ADDFFHHBFFGIGIIIIIIIIIIIIIIIHDHIIGIIIIIIGEHIIIG
@25605/1
aaaaaatgtcaaaattttgcaaattatgtggcattttgacatttatgtga
+25605/1
CCCFFFFFHFDHGIJJJIIJJJJJJJJJFFHIJJJJIJJJJJJJJIJHHE
@4170635/1
ttcctttatcaacattcacttctttaccggcatagcctaatctgggaggg
+4170635/1
@C@DDFFFDFFHHJJJJGIIHFHIIGFGHBEEGHGIGIEGHHIIEH<B:@
@3652192/1
gtttctttagtctgtatattttcttgtatcacttattgcgtctttgcttt
+3652192/1
111==BDFFFC?HGBFHEAHIIGEH@CHGB>HGIAHHFHGHIGHIEGGIC
@3141958/1
gcttggtgcagctatccactttgccagtggccgtctgctacggaacaggc
+3141958/1
:?@4=B=BFHFHFGGIIIIIDDHIIGIIGGCCB?GDCHGHIIIGIIIDEH
@3141959/1
gcttggtgcagctatccactttgccagtggccgtctgctacggaacaggc
+3141959/1
?@;:ADDDFFHHHDHHIGIEGHIGIIGDFHIGGDHG6DFGIIIGHGGHGI
@4171501/1
ttcgaaaagtaaacgtcagtttgcgtttcaatgcatcgataagacgaatg
+4171501/1
B@?DFFFFHHHHHJJIJJJHIJJJJHIJJJJJJJJIJJGJGIIIHIIIIJ
@7268454/1
gaaattttcaaatattcttcgcttttgactcgacaaaaatttaaacacat
+7268454/1
1=@1BBDDDDFFFBFFI<EHFGEGIICFE>HDA:DFII@?BFE@BFFFIE
@3142921/1
gctttactttgcagagaagtaatctcttgctcttctaatttcttctcctt
+3142921/1
:?1=BDDDFA>C<AABBF@IEIIICDFIIFEDHBDE@FFFCCGEEDEFGD
@7789535/1
gtaagatatcctaaactcacttttttccgaaaaaatatcgcaatagctca
+7789535/1
?@?AD?DBFFHHHJJJJJIJJJIJJJJIFGIJJJJGGIIIIFGIJGIGGI
@26698/1
aaaaaattacattcagtatcgatagataatattgatgattataattaata
+26698/1
CCCFFFFFHHHHHJJJHIJIJGGIJJJJJJJJJIJJJJJJJJJGIJJJJJ
@6233337/1
cgaaaaaagtttatttatcatacacaggtaaacagttgtacagtagagga
+6233337/1
BC@DFFFFHFHHHJJJJJJJJJJJJJJJGGIJJJJHJJGHIIJIIIJIJI
@6233398/1
cgaaaaaatatcgcaatagctcaaaagggaacaatttttgtcgagttatt
+6233398/1
@@@FFFFFHHHHHJJJIJIJIIJJJJJJJIIJJJJJJJJJJJJJJHIIJJ
@4173800/1
ttcgactttcacttcattctatcggcctttcttctctttgccgtatttta
+4173800/1
@C@?DDFDHFCDHHIGGIIJJJJJJIJJJJGGICGBDHI>>GF?@FGIIB
@2623229/1
cttcatttgaatctatggaagttcgtattattcctcgaaatcaataactc
+2623229/1
@@@A?DDFFFDFHGHIBGHFHCFHG@GHHHIIDHHGHIIIIIHGIHGIHI
@27801/1
aaaaaattctccatcgttacaataagttattcggacaagttataccgaat
+27801/1
@C@DFFFFHHGFHIIJHIIHGHIJJJGHIIJJIHHJJJIIJGIIGGIGGG
@1080000/1
caaattatgtggcattttgacatttatgtgacataatttgcgacatttga
+1080000/1
@C;DDFFFHFHHGJJJJIGIJIJJIIJICFFGIGD?EHAFHIGGGGEFII
@3657687/1
gtttgctggtgttctttttctgcaacatacctaaataacgtatattatta
+3657687/1
11=DBADDF=D3DE>GHGHDHHGIIEIIIIIFIIIGIGGGHHIIIIIIIG
@2116872/1
ctaatttgtgtaattgaagttcgtattatttcctcgaaatcaataatgca
+2116872/1
@@@FDFFDDFFDGGI@FIGHIIGHGIJCHIJGIHIJIJJIJJIHIGJGCH
@6237314/1
cgaaaactcaattggcgcacattcagcagg
+6237314/1
??1DDDD:ACBDDEE:?EE?<FIBEC<EDI
@6237315/1
cgaaaactcaattggcgcacattcagcagg
+6237315/1
?@;DDD8=AFAFF<G>@E@EFH?9?E?E8?
@6237316/1
cgaaaactcaattggcgcacattcagcaggttttttaacagtttgaaaac
+6237316/1
@@<BDFEFFFHFBHIGHEEHJGJJJJIIJIGIIIJJGHIIJGIIIJGGGI
@6237317/1
cgaaaactcaattggcgcacattcagcaggttttttaacagtttgaaaac
+6237317/1
@@@DDDDDFHFHHBHGBGG<C<BFGGGEIIGIGGIIEGIGGBDEBBFFHI
@6237318/1
cgaaaactcaattggcgcacattcagcaggttttttaacagtttgaaaac
+6237318/1
@@@FFFF?FHHGGIIIBECHHIIIIIIIIIGIIIIIIIHIIDEHGGIGIG
@6237319/1
cgaaaactcaattggcgcacattcagcaggttttttaacagtttgaaaac
+6237319/1
C@@FFFFFHHGHHJJJIIIIIJJJJJIJJJDHIJJJJIJJJHHJIIJJIJ
@3145326/1
gctttttttggccatggccgtatttgttccaaaaccgtggaccaccgttg
+3145326/1
@B=BDDDDHDFFHJFIIIJIFFIIJJHGJJIIJGIIJHIIIIIIJIIEHE
@5204544/1
attatcactttttgttgccgtgtgcccttgagaaatttgctgcctcaaaa
+5204544/1
=B14BDEFHHHHHJJJIJJJJJIJJJJJJJJJJJJJJJJJIJJJJJIIJJ
@1592105/1
ccagcctcgaatggccgattgataaaatccgtgatacatttccatgcctt
+1592105/1
@@1=DDDFDDFHFIGHEB@FAHIIIIIGGGADHEDFHIIIIGHGIIIIIF
@4177187/1
ttcgcttttgactcgacaaaaatttaaacacattgcattattg
+4177187/1
@@@DA1BDFB:<:<;3CEGCFEEFFBGFFF38CFB9DDFEEF@
@7273669/1
gaacaatttgaaatttttccaaacccgaaaaaagtttatttatcatacac
+7273669/1
@?@FFFFFHGHHHJIJJJJJJJJJJJJJIJJJJJHIJJJJJJJJJJJJIJ
@7273757/1
gaacaatttttgtcgagttattgatttcgaggaataatacgaacttccat
+7273757/1
@<@DFDDFHHHHDHGDG<E@HHIHHIJEHHIIBHGIJCIIIFGIJJIJGG
@7273758/1
gaacaatttttgtcgagttattgatttcgaggaataatacgaacttccat
+7273758/1
@@@?DDDDHHHDFHGEHEGGFHAHIIII@FHIGIGHIIIIIIIIIIIIIG
@554745/1
aggagatcatcgaagatttggagaatattgtggtagaccaattgaagttc
+554745/1
B@1ADDFFHHHHHIJJJJJJJJJIIIJJIJHIIGHGIIJJJJJJJJIFHI
@6238674/1
cgaaaagtaaacgtcagtttgcgtttcaatgcatcgataagacgaatgg
+6238674/1
@@<BDDAADHHH@DGAH:FHG9E@EHECEHGIGIIBDBGG>FGBFHGID
@6238813/1
cgaaaagtgaccacaagcaatgtcaaagagaaggatagca
+6238813/1
@@@DDDDADFDCFGHGE?EG>@HCECHHF;EAEF>BDEAH
@6238814/1
cgaaaagtgaccacaagcaatgtcaaagagaaggatagcaactaatttta
+6238814/1
BC<DFFFDHHHHHJJJJIJJJJHIIJJJJJJIJJJJIJIJJJJJGJJJJH
@7795021/1
gtaatattcctccatagttcttacatccttgtttatttccctttttgtgg
+7795021/1
CC@FFDEFHHGFFIEHGEIHIJIJIJJJJIGDHIGIJGIJJJIJGIGHCH
@5206248/1
attatgtcaaattttgacatttatgtaacatgtgtgcttaagtggcttac
+5206248/1
@B=DDFDEHHHHHJJJIJJJJJJJJFHHGJJJHHIGIIIJJJEFGIJIIJ
@7796410/1
gtaatctttgtcgtcgtaccaaatagcggaccacaatatagttacgttaa
+7796410/1
@@@?DDFFHFFDFHAHGGEHGIAHCHIGGGGGIIIGGBHIIIHHBHCCHF
@1084400/1
caaatttctcaagggcacacggcaacaaaaagtgataatggatacaaatt
+1084400/1
CCCFFFFFHHHHHJGIIJEHJJJJJJIJIJJJBFHIJJJJIJJJJJIJJJ
@4699458/1
aagacgccaaacattcggcagccaagaacttgctgga
+4699458/1
@C@FDDDDFHHHFGGIGGEGECHGJIJJGGIB909?2
@4700520/1
aagacttcgactttttactatttttgtatgcacaaaattcgttctacata
+4700520/1
@@CADDFFHHHHHJIJJJJEHIJJJIHIJJJJJJJJJIIJJJJIJJIIJI
@4700521/1
aagacttcgactttttactatttttgtatgcacaaaattcgttctacata
+4700521/1
CCCFFFDEHHFHHJJIIEHAFHHIJHIIJEG<?EEHEFGHEIJJHIIGIB
@4700745/1
aagactttgactttttactatttttgtatgcacaaaattcgttctacata
+4700745/1
=?<=BDABC<F<BGB<<CEE<B@BC83A<EDHEH>BGB?F?DFGHGIIGG
@3148771/1
ggaaaactaaaggatttctcaacttgtttccgtgagttgctgaacaaatt
+3148771/1
CCCDFFFFHHHHHIJIJJJIJJJJJJJJJJJJHIGGHIJJJJJIJJJJIJ
@1084679/1
caaatttgactactgtatagctttcttctcttggtgaacacatactttat
+1084679/1
B@@DFFFAHHHGFIIGIGGIIJIJIJJJJJJIIJHHIIJIJJJJIIIIJJ
@1084834/1
caaatttggaatttcataaacaactcttaactgcttcatgtacttgccga
+1084834/1
CCCFFFFDHHHHHJIJJJJJJJIIJJJJJJJIJJJJJIJJJJJIJJJJIG
@559072/1
aggcagttcaccatcgcttgtcatgtgttgaaattccgcgaaattggcac
+559072/1
@@<BDDFFGHBFBHDIIECGCHEIGFHHHCFAFHFED@F<@F>HHCB;FC
@2629613/1
cttcctcaagcgctggtaacgctttatcgggttctgctaagtggtaagta
+2629613/1
B@BFFFFDHHHHHHIJCFHIJJJJJJJJIIGHIGIIIJIJJGFGGIIIGE
@6246138/1
cgaaatcaataactcgataaaaattgttcccttttgagctattgcgatat
+6246138/1
BB7DFFFFHHFHGHHIGIIIJJJJJIHIJJJJJIJIHIIIJJJIIIJIJJ
@6246139/1
cgaaatcaataatgcaatgtgtttaaatttttgtcgagtcaaaagcgaag
+6246139/1
B@@FFFFFHGHHDHIGIGGEIJIJJJJJJJJJGHIJHIGFHIJJJJIJJG
@5731072/1
cagaacccgataaagcgttaccagcgcttgaggaagtaacggcagc
+5731072/1
@@@FDDBDDHHDHG<<82<?:E?BF@DFDHGIGFGCFFHGIEHBGH
@6246982/1
cgaaatgtcaagagcataaagtatgtctagaacgattttacctttgcgcg
+6246982/1
@@@=DDDBD<F??BBGBFHH@3CBBEDHDDEHGIGCFHIG?DBDHAHGFI
@6246983/1
cgaaatgtcaagagcataaagtatgtctagaacgattttacctttgcgcg
+6246983/1
@@@DFDDBHDHDDDEGIGGIG<CFGIHIJDFIFHGGHJJIIIIIJBGHGG
@6246984/1
cgaaatgtcaagagcataaagtatgtctagaacgattttacctttgcgcg
+6246984/1
@C<DFFFDHHHGHIGIIIJJJIIIJIGJJJIIJJGIJJJJJJIJJIJIIJ
@6247069/1
cgaaattaaacacgctgagaaagctatggttgagtgaaaaaggtgggaaa
+6247069/1
@@;DDBDDHHFFFBE@F@CCHHHHEGECHCGB?D:C?DHIIBH0?DH=CH
@4702704/1
aagagatgtgcatgtcccgcagatggccaccaccat
+4702704/1
;?1BDADDAD?C4E?D<FDAG8F3?EDDAF@?:60?
@6765854/1
ctcgttatataatcatcattcaaacattgaagccagatcgataaaaaaat
+6765854/1
???D:A:DFAHFHCDGBHHIGDDHHBHGEIEGG@>C3C?D8FD?<DD?AH
@6765855/1
ctcgttatataatcatcattcaaacattgaagccagatcgataaaaaaat
+6765855/1
@C@ADDDDHFHHHIJIIEHJIJJJJJJJJJIIJJIIJIIIIJJJJJJJJE
@7277753/1
gaaccggcaataactttccttgttgtccagaaacgtcatcatactagact
+7277753/1
CCCFFFFFHHHHHIJJJJJJJJIIIIJJJJJJJJIFHGHIIJJIJJJJIJ
@6248496/1
cgaacaagccaatcagaccaacggaacgcccggagcggctgatatcacca
+6248496/1
CCCFFFFFGHHHHJJJJJJIJJJIIJJJJJJJIIIIJIIFF<?CDDC@CC
@5210155/1
attatttttgacttgaataaatttttaaatttaaaaatgcgtgtgtgcag
+5210155/1
@@<?DEDFHHFHHJBEHGIIIIJIJHGIGIIJFGJJGGGGIDHIG@GG@H
@7279154/1
gaacgatgtcaccacctgattggtgatatcagccgctccgggcgttccgt
+7279154/1
CCCFFFFFHHHHHJJJJJGIJJJHHIJJJJJIJGGIJJJJJJIJHHHHG?
@3151267/1
ggaaaagtctagtatgatgacgtttctggacaacaaggaaagttattgcc
+3151267/1
@@@D=DD=A?FD2<ACCGEFCGFGHIIIIIIIE;EAC@EGHF?DGI@FHI
@3151268/1
ggaaaagtctagtatgatgacgtttctggacaacaaggaaagttattgcc
+3151268/1
CC@FFFFDHHHHFIIJIJJJJJIJJIJJJIJJJJJJIJJJJJHIIJJIJI
@5732969/1
cagaagaacgttcgactttcacttcattctatcggcctttcttctctttg
+5732969/1
C@CDDFFFHHHHHJGGHGIJHICHIJJJJJIJJJIJJJJJJJBHIJJJJI
@7280608/1
gaacgttcgactttcacttcattctatcggcctttcttctctttgccgta
+7280608/1
@@@DDBDD@FB?DHBAEEHHIIIIIIIIGIIIIIIIGIIIIIIIGEIIFH
@7280633/1
gaacgttcttctgggcttttcctgcttttttagcagctttaccattcgtc
+7280633/1
@<@DADFFFHHHHIIIGIIIIIJIJJJGFGGIGIGIJIHGGHGIIIIIDA
@3671723/1
gttttgcagcttgttgttcaggttgtttttgtttcttctttttacctcct
+3671723/1
@?BDDDFFHHFHDCGEEHGJIJIIIGIJJIIEGJIJJGIJJIJJJJJJJI
@3153639/1
ggaaaatgctcgaaaactcaattggcgcacattcagcaggttttttaaca
+3153639/1
@@7ADDDDHHHHHIIIIIIIIIIIIIIIIIGGIIIIIIIIBFHIIIIIIC
@4705357/1
aagagttggccactaaactgggcagctcggctgagaatcggtattcggga
+4705357/1
?<@<DDDEHFHDFGIGGHIIIF?CDFAHHGDGICGGHG>DHGDHCGIGIA
@1088781/1
caacaacaacaacccacttggggcagacaaacagctccacaacagcaaca
+1088781/1
?;1D1BD;D:C?FEE<DGE@>FB<@GFFIEFFIDDEGFFFFFFIF>B=@C
@7282032/1
gaactattattttttttttatttttcatcacagtgatgtttgtttcagaa
+7282032/1
=;@?;DDD?DBDHGHIEGIEIIIIIG@FD9BG4BBFD4FEH@GGAEF@EG
@1090493/1
caacaacatatctcttgatttttctcgaattgtgggtttttccattatct
+1090493/1
CCCDDFFFHHHHHJJJJIIIJJJJJJJHHIJJHGII?DHGIGIIJJHHGI
@6252529/1
cgaacttccatagattcaaatgaagtaaacaacatacgtttttcatttaa
+6252529/1
CC@FDDFFHBDHDEDHGGHIFIHHCAFHHHIIGIEHGGDHHGIIGIIIII
@2633348/1
cttcgaggtaacctacgtggacatcgaagaaaaaacattgaccaatcgcc
+2633348/1
BCCBDDFFCFHHHJJJJFHGGIJJJJJJJJIJJJJJJIJIIJJJJIJ7FE
@6254552/1
cgaagaatatttgaaaatttctaatattgcgatatttttttatcgatctg
+6254552/1
B@<:BDEDHHHHHHIJJJJJIJJIJJJJIJJIJJJJJJJJJJJJJIJJJJ
@5214632/1
attcacctttatatgtcacattttgtggttctttaacgaaatgtcaagag
+5214632/1
CCCDFFFFHHGHHJJJJJJJJJJJJJJJJJIJJJJJJJIJJJJIIJJIJJ
@1092229/1
caacaactctccgacaaactggaggagctagcttccatgactgtcga
+1092229/1
CC@DFFFFHHHHHJJJIGJJJJJJJIJJJIJJIIJJJJIJIJJJJJI
@3160410/1
ggaaatacgacgcatgggtcgtggcttgcaataaatat
+3160410/1
@@@D?DDDHFHHF@GHII?FHGGIGGH0?9FDFHI?=8
@3160742/1
ggaaatataaaactagcaaagagagcagctgcattcagaacctgcgtttt
+3160742/1
B@@FFFFFHHHHHJJJJJJJJJIJICHGGJJJJJJJJJIIGJIIJJIGIF
@6770028/1
ctctaaagctatctactcgttatataatcatcattcaaacattgaagcca
+6770028/1
CCCFFFFDHHHGGIHIIJICGICCHIGIGIJGHGHIJJJIJIGIEIIEHI
@6256162/1
cgaagagggactaccacacgaaaggcagttcaccatcgcttgtcatgtgt
+6256162/1
@@<DDDFFFFDDHIIEG;FFEHAHI?HIDGEECHGIHGGIEEHHIIIBFF
@6256163/1
cgaagagggactaccacacgaaaggcagttcaccatcgcttgtcatgtgt
+6256163/1
@@@DBABDHFHHGJJGIDGAGHJIJFIJGIJIIJGHIGHIIJHGCHCHHG
@6256350/1
cgaagagttggccactaaactgggcagctcggctgagaatcggtattcgg
+6256350/1
CC@FFFFDHHHHHGJGIJJJJIJJJIJJGIIIIGIIIJJJJJJBFHHGIJ
@6770648/1
ctctaacgtctttatagaatgtcaatgttattctaaaaagaagactgcta
+6770648/1
@@@BDEADDHHFGJIJIGJIJDHIIGJEGIGEIIJIGHIJJJJJJGFHGG
@3162896/1
ggaaatgttgactgttgtagctgattaaggggtgtattctatatttcagt
+3162896/1
B@@:DDFDHHHHHJGHJFHHIHJEHIJJJJJDCDGHIJJIJJJJJJJJJG
@5215724/1
attcagcaggttttttaacagtttgaaaaccttgataaatggaacgaaat
+5215724/1
@@@DDEFFHH3D<FHIGHEHIJIJIGGIIGIIJJAGHGAFFHAEGGIIJJ
@4184010/1
ttcgtatttgggagtgatgccgcgacggctcagcaactcctggaggacgc
+4184010/1
B@@ADEFFHHHHHJFFGGIIIJJJIJJIGJJJJJJJJJIHHHHHFFFDCD
@2636448/1
cttcgcttttgactcgacaaaaatttaaacacattgcattattgatttcg
+2636448/1
=@:4=AADHHGHGIIBDGBHIIIGIIIIIEHIIIIIIIIIIIIIIIIIII
@2636449/1
cttcgcttttgactcgacaaaaatttaaacacattgcattattgatttcg
+2636449/1
@@@DDA@DFF4?F>B12@:FFIIAFFFIIEDBDBEFGEFFCFFDFECFBA
@3163593/1
ggaaattcgagacaccaaaaatggccaattttcaaggtggagcgttaatt
+3163593/1
??1=BABBDFBFDFEF;FGIACH@@BEGFFDBB?:?B9?68??G7?0BFD
@1094553/1
caacaagctgcaaaacataaaggagatcctgtaacacaaagttctcaaca
+1094553/1
@@<DDFFFHGHHGGIJIIIGGGHIJGIGBGGAEFGHIIGCEBFEIIG<FG
@1094658/1
caacaaggaggtaaaaagaagaaacaaa
+1094658/1
@@<DB3A?;B8ADBE@?:F@?FCGGB3?
@4185581/1
ttcgtgttccatttcatagaatggtggtggccatctgcgggacatgcaca
+4185581/1
:1:D=DDDFHFFHIJIGJGIJCHGBHGGDGDGGIIIGGIJJGGIJJIJII
@5218235/1
attcatttttaacacagttcttactttaacacattgtgttaaacagccta
+5218235/1
1=14=DDFHFHDDHHIEIGEFFEGHGDHIIGGIIGBCBFH@@DGCA@BGG
@5218857/1
attccactattgtgtgttacttgaatccacccttctggaagaacgtcgaa
+5218857/1
CCCFFFFFHHHHFIHHIIIIJJJJJJJJJJJJJJJIIJJJIJJJJGIJJG
@3677859/1
gttttttaacagtttgaaaaccttgataaatgaaagaaattaaacacgct
+3677859/1
=:?=ADD?F?DACFGB?GIIEIGIGAGIIGGGHIIGGIIGGGIIGIGIIG
@6773447/1
ctctactgtacaactgtttacctgtgtatgataaataaacttttttcggg
+6773447/1
=?;=ADD?2==2AAAEAEFA:<AC3A:CE>@FDC@CCDFB9E???@DD:?
@7809291/1
gtacctctccacaaaaagggaaataaacaaggatgtaagaactatggagg
+7809291/1
@@;DBFDFHHHHFGJIIDIGIGIJJJJJIJIIIJJJJIJIJIJIJJJIJI
@7291960/1
gaagaatatttgaaaatttctaatattgcgatatttttttatcgatctgg
+7291960/1
CCCFFFFFHHHHHJJJJJJJJJJJIJJJJJIJJJJJJJJJJJJJJJJJJG
@2636904/1
cttcggagaatcacaaaactcatgatacttttcaaattttcttttaaatt
+2636904/1
CCCFFFFFHFAFHGJJJGIIIJJFHGGGIJEHEIJGHIJJIJCGIGI4BB
@2636992/1
cttcggagttttgcctgttccgtagcagacggccactggcaaagtggata
+2636992/1
@@=DDFDFDHHHHHIGHHIIJDGIIIJJIJGIHI6FD@DD?FHG8BG@CH
@2636993/1
cttcggagttttgcctgttccgtagcagacggccactggcaaagtggata
+2636993/1
@@@1=@BDFDFFFGHGEDGHIIGCECGGECGBADAGGDHIIE;C8B8=@@
@7293984/1
gaagaattgtacctggttgtagagaccgaatgtgaggaaatagaagatgt
+7293984/1
@@@?DFFFHHHHDIIIGGHFHIIIIIIIIGIIDFIIIIIIIIIIIIIIIB
@4187893/1
ttctaatattgcgatatttttttatcgatctggcttcaatgtttgaatga
+4187893/1
@C@FFFFFHHGHHGJJJJJJJJIIJJIIJJJJHFGGIGIGGGIIJJIIJE
@3678154/1
gttttttcaaatttgttcagcaactcacggaaacaagttgagaaatcctt
+3678154/1
?:?=BDD?BFHDHI<<E?AFEHHIGHEGCGBGGEFIGFG@DCAFHEDGBF
@3678443/1
gttttttcttcgatgtccacgtaggttacctcgaaggattgttcgctagc
+3678443/1
=?:ABDFDFHHHHGGHIJGHIGAGGE>FHIJIIGIIIIEGJHGIGGJIJJ
@4712736/1
aagcacacatgttacataaatgtcaaaatttgacataatttgtggacata
+4712736/1
@@@DFFFFDHHHHGIJJJIJJHHHGFHJIJJIJIIGIHGHIGIGCHECEH
@2639941/1
cttcgttgtacatcgcttggagatcttcatctgaaatctcttctctctcg
+2639941/1
C@CFFEFFFDHDHIGGHIEGDFDHIIII4CFHIGIIIIIIIIIIIIIIII
@7811306/1
gtacgtcaaatgtcgcaaattatgtcacataaatgtcaaaatgccacata
+7811306/1
@CC?BDFFFHHHFGIIIIIIEIIAFHHGGHIICHHHHIIIIIEGGHGIII
@6774971/1
ctctatagttttgtcatacgtttttgaggcagcaaatttctcaagggcac
+6774971/1
=@<4=DEFFHGHGIJIJJJGHGIJJJDIIJIIIIJJJJJJJJJIJIIJIJ
@5743406/1
cagacatctacgaacgtctacagttatcctccagttccttcgtaccctcc
+5743406/1
?@<DDFFFHHGGHIIIF;BD9DFHHEGIH@HD;D9CBFHIGG;DBFEAEH
@5743407/1
cagacatctacgaacgtctacagttatcctccagttccttcgtaccctcc
+5743407/1
CCCFFFFFHHHHGJJJIJIIIIJIIJJJJGJJAHGIIJEGIGIIJJJFIJ
@3680436/1
taaaaaagcaggaaaagcccagaagaacgttcgactttcacttcattcta
+3680436/1
CCCFFFFFHHHHHJJJGGGIJJIJJJJJJIEHIJGIJJJJJIJIJJIJJJ
@6263788/1
cgaataccgattctcagccgagctgcccagtttagtggccaactcttcgt
+6263788/1
@@@DDDDFFHDDDFGGGEC<E@FECFFD<GHICHCHGFIGGGEGGIIGAH
@6263789/1
cgaataccgattctcagccgagctgcccagtttagtggccaactcttcgt
+6263789/1
@@@FFF?DF@FHDHGE>AA<EGEGEEGIIDBDGEH?DGBF@BAFGBFHF8
@5221413/1
attcctcgaaatcaataactcgacaaaaattgttcccttttgagctattg
+5221413/1
@@??DDEFGHHHHIJIJIJJJGGHIJGGIJJGDFEDBDHIJE6BAAFFDH
@2643401/1
cttctccaagtttgtgctgggcaaatcaatcaatttgcctcgaaatctaa
+2643401/1
B@:ADDEDFHHFHGCEDEHGGHIJJJJJJIIIIJJIJIJIJJGHJIIJJJ
@573207/1
agtagatggtaactgttcaaattcctcttcctcacgaggacactctaata
+573207/1
?@1=DDDDDACFHIIHIIIIIFIIIIIIIIHIIIIGGIGGDFIGIIIIII
@4193035/1
ttctctttgacattgcttgtggtcacttttcgcgcaaagg
+4193035/1
@@CFFFFFGGHFHJJJIJIHHIGIGIIJJJJJIHGGGB@F
@2645479/1
cttctcttggtgaacacatactttattcgtcatcgctccccacgagcgtt
+2645479/1
B@?DDFFFGGFHHJJIJIIJJJJIJJJJJGIIIIIJJJIJIJIGHEGIFF
@6266445/1
cgaatggtaaagctgctaaaaaagcaggaaaagcccagaagaacgttcga
+6266445/1
BC@FDDFAFHFDHHGGHGHJJJJIFGEGIIJIDFGGGEIIGIJ9FFHDHG
@2645524/1
cttctctttgccgtattttattttgtaaggtgaggtatttgtacatgaag
+2645524/1
?@@B?DBDH?HHACEHHIJJIJJJJGIJJI<CGHI9CGHJJIJJJIIHIJ
@6266563/1
cgaatgtcaaacagaatctagccaaacacacatagtacctctccacaaaa
+6266563/1
@CCADFDFHHHHHEIIJJJJJJIJJIJJJJJJIJJDGIIJJJJJIJJJJJ
@6266731/1
cgaatgtgtgcagaatcagcactgaatcaaaaaattctccatcgttacaa
+6266731/1
?@8:4:=BAFD?CBG>BABBHG>DEHCGEGHIIIGIGGGGGBFFFGGGGH
@5224316/1
attcgattcgataggtgctttgtctggttaactttagtgggaaggtttag
+5224316/1
@CC?DDEFHDFFFHIIGIIIII@FHIIHIIADGIGHIHIIGIIIIFHIII
@1103555/1
caacagactggtcccacacaacagactggtcccacacaagggcagcaaaa
+1103555/1
C<BFFBDFHHHHHJJJJJJJJJJGHIJJJIHIJJJIJJJJIJJJJJJJIJ
@4717210/1
aagctataccagttatagaagctttgcttgaagtaataaatgcagac
+4717210/1
B@8DDFFFHHHHHJJJJJIJJJJJJJIJJJJJJFGIJJJJJJJJJJI
@3177009/1
ggaaggaataacacgggctaattttaacaaccatcccactgtacgagaat
+3177009/1
CCCFFFFFHHHHHJIJJJJIIJJJJJJJJIJJJIJJJJJIJGGHJIJHIJ
@2142044/1
ctactcgttatataatcatcattcaaacattgaagccagatcgataaaaa
+2142044/1
?<@DDD?BFHFDD?F<EDHDHIC@HBH<EHI9<EGHIF8:??D68?B?DF
@4197196/1
ttctgtttgacattcgaaaagtaaacgtcagtttgcgtttcaatgcatcg
+4197196/1
@CCFFDFFBFHHHIIGIJJJGFHHAHIIJJJBIIECHIIIII@IIFIEHB
@2143442/1
ctactgtacaactgtttacctgtgtatgataaataaacttttttcgggtt
+2143442/1
@@8DDDDEHHHHHIHIJGIIJIIJGIIIHIJJIIJIJGIJJJJJJJG?8B
@2143443/1
ctactgtacaactgtttacctgtgtatgataaataaacttttttcgggtt
+2143443/1
@@@D?DD?DHHDH><ED@ECHDAC<<AFAEG<9AFHIBDEHIBDHB@8BG
@4720342/1
aaggaacacgcggtagcggaagattggctc
+4720342/1
BCC7DFFFHHHHHGHJIJJJIJJJJJJJJI
@7304302/1
gaaggattgttcgctagcgatctcctgcaagaactgaacaaagttgaagt
+7304302/1
@C@ADDFDFFHFHJJJICHIJIJJIGGEHIJJJJIIIIJJJJJGGGHIJB
@2651676/1
cttcttttccggaaaatgctcgaaaactcaattggcgcacattcagcagg
+2651676/1
??:=BDDDAF=FDGGGDF9EEHBGHIIIIIIIIIIEHGEIEGHGIGHIII
@3687678/1
taaaaatttattcaagtcaaaaataatatgtaaattgattttagaaaaaa
+3687678/1
CCCFFFFFHHGHHJJJGHIIJJJJJJJJIJHJJJJJBGIJJJJIJJJJJJ
@581083/1
agtgggaaggtttaggtatttgtggtatctgtcgatgttgccagaacgta
+581083/1
@@@DFDDFHDAFFBGIBDGHHGHGIHHGEIIGIHGG@CDHGIGJEEHBDF
@4201467/1
ttgaaaaccttgataaatgaaagaaattaaacacgctgagaaagctatgg
+4201467/1
CC<DFFFFHHHHHJJJJJJJJJJJJJJJJIJJIJJJJJIIJJIIHGGJJI
@4201468/1
ttgaaaaccttgataaatggaacgaaattaaacacgctgagaaagctatg
+4201468/1
?@<DDDDDHFHGDEHIAHIIGGGGHIDHIJGGIIHIGIBHGGIIJJJJJJ
@3179400/1
ggaagttcgtattattcctcgaaatcaataactcgataaaaattgttccc
+3179400/1
CC@FFFFFHDFFHEIIGIEHGHJJIIIJJJJHIIJIGIIJJJJJIDHIII
@2654461/1
cttgaaccgtacgtcaaatgtcgcaaattatgtcacataaatgtcaaaat
+2654461/1
@@@?DBDB@CDFAG@FBECFACGIIIFIIIIGCFIICDEEIFIDFFF@FF
@2654462/1
cttgaaccgtacgtcaaatgttgcaaattatgtcacataaatgtcaaaat
+2654462/1
?@@D;=B?CAAB<AEGDD<C<9EF@G4:??GFF<FGBGHGC?:DGFHED?
@2654463/1
cttgaaccgtacgtcaaatgttgcaaattatgtcacataaatgtcaaaat
+2654463/1
@@CF7ADDDFHHHGIIIGIGIIIIIIIIIIIHIIIIIIIIIIGFHGHIII
@4202059/1
ttgaaacgcaaactgacgtttacttttcgaatgtcaaacagaatctagcc
+4202059/1
BC1BDFFFGHGHGJJIIIIJIJJGJJJIJIIJJHIIJGIGGIIJJJJJJI
@4206464/1
ttgacatttcgttaaagaaccacaaaatgtgacatatataaaggtgaata
+4206464/1
CCBFFFFFHHHHHJJJIJJJJJJJJJJJIGGHIIIJJJJJJJJJFGIGII
@7821076/1
gtagatttccgtgaagtggtccgtgccccttgcggttaccccttctg
+7821076/1
???ADDDDDFFBFFH@2<FBEFAAFCFHIGHBGHBEBHGHII=GDC>
@7821077/1
gtagatttccgtgaagtggtccgtgccccttgcggttaccccttctgttg
+7821077/1
@@@DDFFFFFHHFIIECDHFHGIGGHIHIIIIJGJIIJIIIJEIJJAFHE
@3183523/1
ggaatccaagggctcggctgctcatcatgccctcgagtacc
+3183523/1
?@@D:BDDFDFF?GDG<G1C;B@4D9DDHEGGBF??8?DDC
@583348/1
agttattcggacaagttataccgaataaaaaaggaaaactaaaggatttc
+583348/1
B@CDDFFFHHHHHJJHIJJJJJJJJJJJJIJJJIJJJJJIJJIJJJJJJJ
@54806/1
aaaaatattaggaatccactacaaggttttcaatagggcattctaacatg
+54806/1
CCCFFFFFHHHHHJJJJIJJJJJJIJEHIJIIHIIJJJGIJJEIJIIJII
@5230836/1
attctagatgaaattcagggggactatatgggaaatataaa
+5230836/1
BBBDFFFFHHHHHIJJJJJJIJJJJJIJIJJJJJIJJJJJI
@5231090/1
attctatatttcggttaaatttaagaggcttttaaaatttaacgtttagc
+5231090/1
?@=DDDEFHHHHFEA<@BBHIIJFEEGCHIJIIJJIIIIFGHIJDHIEHC
@4212646/1
ttgcaaggtttggaggagttgtactaatttgtgtaattgaagttcgtatt
+4212646/1
@C@BDFDF=CFHHEEB;ECEHFEHCHDHGGA:?FF?DGGGAG?BDGBGHI
@7309314/1
gaagttcttttatgagtctaataaaggtcaaaaaccccaaagaattatct
+7309314/1
?@<BABD?CFBAF@CF<CCHBAIHE?H3AFHHEFGEFEFF8D?DF@GFII
@7309315/1
gaagttcttttatgagtctaataaaggtcaaaaaccccaaagaattatct
+7309315/1
@@<BDFDFHHDDFGFIHIGAIEHJEGIFFHHIIGIIJDGHIJJFGIJJGI
@2661351/1
cttgacatttcgttaaagaaccacaaaatgtgacatatataaaggtgaat
+2661351/1
:?144ADDHHBBHHGHIGHIIIIIIIIIIIHIIIIIIIIIIIIIIBGHII
@57877/1
aaaaatgtcaaaattttgcaaattatgtggcattttgacatttatgtgac
+57877/1
@;@DDDFDFHFFHIIIIIIGIIIIIIIIIIIIIIGIIGGIIIIIIICFHI
@57878/1
aaaaatgtcaaaattttgcaaattatgtggcattttgacatttatgtgac
+57878/1
CC@DFDFDHHHHDGIJJEFEHHIIJJGFGHIIJJJJJIJJJJJIIJIGGI
@4731832/1
aaggttttcaaactgttaaaaaacctgctgaatgtgcgccaattgagttt
+4731832/1
@@@FDEFFHHHHHJJJJJJJJJIJJIIJIJJIJJIIJJJJIJJJIIJBFI
@6281606/1
cgacgaatgatgtgataaatatacctgcacacacgcatttttaaatttaa
+6281606/1
CC@FFFFFHGHHDHHJJJJJJJIJGIJJJJIJJJHHIGJJGIIJJIIJHI
@6789333/1
ctcttcgtcactcgcaaatgtagaaggcagattgttaccctccacgggta
+6789333/1
:11ADEFFHHHHHIJJJJJJIIJJJJJJJJIJJJJJJJJJJJJJJJJJFG
@6281694/1
cgacgacaaagattacatcatatttgcctttaacagatgtgaagtatttc
+6281694/1
@@?DDDDDHF:A<CBGGDFHBEHIGACH@HI>DCC?@D@FFBFB?@DFIE
@3188963/1
ggaatttgaacagttaccatctactatcagagatcgaatgtgtgcagaat
+3188963/1
@@@1BD?D>BC??AB@FFG<FHG@HHHA>>HH92?GH?CDF?FEEH>D>F
@3699337/1
taaagctatctactcgttatataatcatcattcaaacattgaagcc
+3699337/1
B@@FFFFFGGFAFIIJIJJJJJFJIJIIJIFIJIJIGGIIIIJIJJ
@3699452/1
taaagctgctagaagaggacggcatttatgatccaaaagaaattcccatg
+3699452/1
BC@ADFFFHHHHHJIIJJGHIIIIJJJJJJIJJJJJIJJJJJJJJJJIJJ
@590446/1
ataaaatacggcaaagagaagaaaggccgatagaatgaagtgaaagtcga
+590446/1
CCCDFFFDHBDDDGGIGEEHIIIGHIGGFBGGGCBEGGHIJIE<FIBFEE
@590681/1
ataaaatataataaaaatttatagttttttgcatttttattcggcttatt
+590681/1
CCCFFFFFHHHHHJJJJJJJJJJJHIJJJJJJJJJJJJJJJJIJJIJIII
@4732557/1
aagtaacgcccgaacaagccaatcagaccaacggaacgcccggagcgg
+4732557/1
CC@FFFFFHHHHHJJJJJGHJJJJJJJJJJJJJJJJJJJHHGHGFFDB
@4732564/1
aagtaacggcagcactattgacactaagaaatcacagagccccgggccc
+4732564/1
@@1BDDDDFHHHDA;:CEF>FEHEBHH@FGHC<DG>9B;?GIG0:;@BE
@4217640/1
ttgcgatatttttttatcgatctggcttcaatgtttgaatgatgattata
+4217640/1
CCCFFDDDFHHHHJIHFEHIIJJJJGGGHGIIIGIGFHIGEIJJFIIEII
@60876/1
aaaaattccaacctctggtttgatcccatcgttagattagtatatcctac
+60876/1
CCCFFFFFHHHHHJJJJJFHIIJJJJJJJJJJIJJJJIJIHIJJJIJJJJ
@2664921/1
cttgaggaagtaacggcagcactattgacactaagaaatcacagagcccc
+2664921/1
@@@DDDDDHHHHHIIIIIII;FB@GICFHGHIII>FHIEGGGGEH8@GII
@5761872/1
cagatcgttgttaaggaacacgcggtagcggaagattggc
+5761872/1
BB@FFFFDHHHHHJIJIIIJIJJJICHIIIIIIIFGHJJ@
@2157442/1
ctagcgaacaatccttcgaggtaacctacgtggacatcgaagaaaaaaca
+2157442/1
:?1;DDADAFHFFEGEE;?C@FHGGHICFE8B76?GEG1BB6;CC8=@8=
@5763427/1
cagatggccaccaccattctatgaaatggaacacgaagagggactaccac
+5763427/1
CCCFFFFFHHHHGJJGIJIJJJJJJIJJIIIJJIJJIJJJIIJIGIIJIJ
@3702985/1
taaataatgcctttcatatggtatttttactttaagtttctcaatttttg
+3702985/1
@@@ABDDBBFFHHGHBF<AFFACFHIIEF>FHCH@@HHGFHIIDFHIIG@
@1620694/1
ccatctgggcccggggctctgtgatttcttagtgtcaatagtgctgccgt
+1620694/1
@@CDDDFFHGHHFGHIBCBGGFG<GAGH@FEG@FHGIIHIIIEC<FEGGG
@4738036/1
aagtggcttaccttctacttaccacttagcagaacccgataaagcgttac
+4738036/1
BCCFFFFFHGHHFIGIGIJJJJJJJIJIIJJIJJJJJJJJJJIGIGFHIJ
@1126264/1
caacgatatgtcaaacgacgacattgagcaacttacgtattttctatgtc
+1126264/1
@C8ADDFFHHHHHIIIHIIIIIIIIIIIIIIIIIIIIIIIIIIIIIIIII
@1622085/1
ccatgatcatggttggtctattcaaaatgggcggacggg
+1622085/1
CCCFFFDFHHHHCGGIADEBHIJJJJJJIJIIJIGIBHI
@5243014/1
attgatgattataattaataactagtgcctaataatagtgtattacctct
+5243014/1
:??D=DDDDAF?CBEEF<IHIIEGECEE?@C?EH@BHEBFHHGIIIIIEC
@596348/1
ataaagcgttaccagcgcttgaggaagtaacggcagcactattgacacta
+596348/1
?@;;BDD?FDFGHIIHIIIEGHGGIGGBFAHIHGGBGH@9=BF>C>A@F@
@7835255/1
gtattatttcctcgaaatcaataatgcaatgtgtttaaatttttgtcgag
+7835255/1
=?8BD?BDHDHHFH:FHGGCHGGIBFIIIIIFHFGHIIIGHIIIIFHIGI
@3705840/1
taaatgtcaaaatttgacataatttgtggacataaaggaaagaaaaaaat
+3705840/1
CCCFFFFFHHHHHJJJJJJJJJJJJJIJJJJIJJJIIIJJJJJJJJJJIE
@597069/1
ataaagtatgtgttcaccaagagaagaaagctatacagtagtcaa
+597069/1
@@@DBD2AFBFD<CCFDBEFDAAF:3<CGCBHF<?EGE41:1??C
@1128814/1
caacggaacgcccggagcggctgatatc
+1128814/1
?@@FFFFFHFFFHHHIDEAFI<FAF@F8
@5243173/1
attgatgtgtctgcaacggcattttacaaagcgcaacctgtgatagagtt
+5243173/1
?B:BDDDDHHHHHJJJJIGDGIIJJFJJJJJGJIJJIJBFHIIJHC@HBF
@7316118/1
gaatatcgtttaacttttccagcatttctcttgctgctaattgtttcgcc
+7316118/1
@@@DFFFFHHGHHIJJJJJJJJJIJJJJJJIGIIJJJIIEHIDDHGGGID
@4228186/1
ttggcgttgaagctgagagtctcttcgtcactcgcaaatgtagaaggcag
+4228186/1
@@<=BDDFHHBFBGHIJCGFEHGGEHIEHFHHGHIJGACEDFDAHIJGHI
@65490/1
aaaaatttgacataatttgtggacataaaggaaagaaaaaaatgtcaaaa
+65490/1
@@@F=DFFHHHHGIJJJJJHHIIJIJJJJJJJJJJIJJJJJJJJJIIGJG
@2675201/1
cttgcggttaccccttctgttgggatgggggccgccccc
+2675201/1
@@@?ADADFHDBBHEGIIGIIEEEGGCGEEAG6;AEHG<
@2675210/1
cttgcggtttaccccaagcttgaggttcctgtggtggagtttgttgtcta
+2675210/1
BB@FFFFDFHHHHHJJJJIJJJIJIGHIJJJBDHFGGBFDFGIIIIJJJI
@2675644/1
cttgctactaatattcgattcgataggtgctttgtctggttaactttagt
+2675644/1
B@B?DFFFHHHGHIGIIHGIIJJIJGICGHIJJJHGIIGGEGIJIJJGIB
@6800109/1
ctgaaatatagaatacaccccttaatcagctacaacagtcaacatttccc
+6800109/1
@?<BBDD>CCFFF?CFA@GHIIBHDFH>HDBFHGHDFHCFGGG?FGHIGI
@7839897/1
gtcaaaattaaatcaatatggcgactgagaggcaaacaaatgttatttta
+7839897/1
BC@FFFFFHGHHHJJJJJJJJJJIJJJEGFGIEGIIIJJJJJGHIJJJJG
@5774632/1
cagcactattgacactaagaaatcacagagccccgggcccagatggcatt
+5774632/1
B@C;DEFFHHHGHJJJJJIJIJJJJJJHIJJJJJIIFDGH1BBCFH@@FG
@5774633/1
cagcactattgacactaagaaatcacagagccccgggcccagatggcatt
+5774633/1
CCCFFFFFHHFHHJJIIJJJJJJIJJJGHGGIJJEHAHIJIJJJIIJIJJ
@68312/1
aaaacacgcagattacataaaaagatggttccggacgcactta
+68312/1
@@@?DDDDHHA:DBGEGHGE<FHGICB91:CGH>HBG>FBFHE
@3202749/1
ggagaatattgtggtagaccaattgaagttcttttatgagtctaataaag
+3202749/1
CC<DFFFFHHHFHJFHIIJJJJJJJJJJHJJJJJIIJJJJJIJIJJJJJJ
@3202797/1
ggagaatcacaaaactcatgatacttttcaaattttcttttaaatttcat
+3202797/1
=?@ADEFAHHGHHIGFEGHIHEIJIJJJCHGHIJJCGGIIIJDHIIJGHI
@3203740/1
ggagaattttttgattcagtgctgattctgcacacattcgatctctgata
+3203740/1
@@@=DDEFHHHHDFFHDDEHEHIIIIJJJJJJIIGEGIIJJIJIIGI@HI
@7842769/1
gtcaaatcatgtcaagaccccggcgatggttcttcaagagctggcaataa
+7842769/1
@@8BDFFFGHHHHJJIIJJJJIEHIHIII?DFHIHBHEGABFCF;7DE@@
@6295266/1
cgagaatttgaaaagcgagcttcat
+6295266/1
@@<=DDDDH>ADBGFGG@A8FGHBG
@6295267/1
cgagaatttgaaaagcgagcttcatgatcccctgaagaatatatcttgaa
+6295267/1
?@@;BDDEHFHHHJIEGBGGGIIJJJIIJJJJJJJJGGGIIJJJJIJJCH
@7844390/1
gtcaaatttgtatccattatcactttttgttgccgtgtgcccttgagaaa
+7844390/1
@@<:DDDDFDAFH@HHIII@HFHIIHIIBHHHIIFGHBDHHH9B;DA@GF
@5776991/1
cagcagtcccacaaagtttcacagttccacaaaacgctgaaaaattccgt
+5776991/1
@@<ADDADFDHHHIIJEHGFDHIGHIGAHIGIJJGIIJGIEGB>FHIEH8
@5776992/1
cagcagtcccacaaagtttcacagttccacaaaacgctgaaaaattccgt
+5776992/1
@C?BDFDFHHGFHIJJEHIJJJJIJJJJJJIJIIIJJJJIIJFCGIJCHF
@2682004/1
cttggagccagccaatgggattgcccatcactttgtcatcgaacgatgtc
+2682004/1
@C@DFFFFGHHHHIIIGBHGE@FGGGGCEHGGGGHICHGGI;GGEHC?FG
@6297571/1
cgagatgtggtacacgacgaatgatgtgataaatatacctgcacacacgc
+6297571/1
?@1:ADDDFFDFFIIIIIIFIIFGFF@FFGIIIIIFIIFIIIIIIIIIEF
@1633473/1
cccaaccccaacaaggaggtaaaaagaagaaacaaaagcaacttcaacaa
+1633473/1
@@;?DDDDHHHHHIIIIIIGHHIGIIIIIIIIIIIIIIIIIIBGGIIIII
@5250646/1
attggatctatgactgtgtatcgatagctgttcactttttggtcatgatt
+5250646/1
@@CDFDEFHAFFHIIIIIHHHIIIBGIIIIGIIEEHIIIIGGEDEHG<DG
@7849570/1
gtcaatgttattctaaaaagaagactgctaaacgttaaattttaaaagcc
+7849570/1
@@@ADDB=DCCFDGBBHGG@DH<@GHGGHGII@::ECHI9CDHGEHG<BG
@7849619/1
gtcaatgttttttcttcgatgtccacgtaggttacctcgaaggattgttc
+7849619/1
CCCFFFFFHHHHHJJJJJJJJJJJJJJIJJJIJIIIJJJJJJJJJJJJJI
@5782361/1
cagccgagctgcccagtttagtggccaactcttcgtcactcgcaaatgta
+5782361/1
@C<DFFF?DFHFHJDFGFHIIEHGGBF;FEHIJEFFHFDHGIGGIICE@F
@2685019/1
cttggattcaatgggaaaagtctagtatgatgacgtttctggacaacaag
+2685019/1
?1=BDDEFHHHHHJJIJJIJFHIBHHGIJHIJJJJCHIJJJIJIIJJJIJ
@3208189/1
ggagattgcaaccacccagacaggagatcatcgaagatttggagaatatt
+3208189/1
BC@FFFFFGHHHHJJJJJJIIJJIJJJJIJJJIJJIIIJIJJJJJJJIJJ
@4237345/1
ttgtagctgattaaggggtgtattctatatttcagttaaatttgagaggc
+4237345/1
=1;=BDEFGFHGHIJJJIFFGHGIIGIJJJJJJJHICGIJJJJJGHGIGG
@2688690/1
cttggcttccttcggagttttgcctgttccgtagcagacggccactggca
+2688690/1
?@8DDDDDFFBFB?G:C2AFHDAHBF@GAG<:DFEFEEC@F<FFC<BF=@
@3717583/1
taacgtctttatagaatgtcaatgttattctaaaaagaagactgctaaac
+3717583/1
@CCFFEFFHHHHHJJJJJHGGHJJHJIJJJJJIJJJJJJJJJIJJIJJJJ
@3210865/1
ggaggacgctgacgggagtcttgctcggcatggaggccatttcttgagag
+3210865/1
@@@DDDDDHHHHHIII:C1?DH@G@G@DFBDEH3=FBG=@GHEEHA7C=E
@1142531/1
caacttcatgtacaaatacctcaccttacaaaataaaatacggcaaagag
+1142531/1
B@@:DEDFHHHGHJIJJGHIJJJJGIJJJJJIIJJJJJJIIIJIJJIIJJ
@6304940/1
cgagtagatagctttagaggtaatacactattattaggcactagttatta
+6304940/1
B@?DADDFHHFHFIIGIIJJCFHIJJJIJJJIJIIJIJJJIIJJFIIIJJ
@608732/1
ataacattgacattctataaagacgttagagaggttcactaaaaaatatt
+608732/1
C@@FFFFFHHHFHJJJIIJJJJJJJHIHJJIIJJGHIIIIIJJJJJJIJI
@7326968/1
gacaaaactatagagaaaccagaattacaggaaatggataattataggat
+7326968/1
CCCFFFFFHHHHHJIJJJJJJJJJJJJJIJJJJGIIIIJJIGIIJJIJJJ
@4240934/1
ttgtggtatctgtcgatgttgccagaacgtaagatatcctaaactcactt
+4240934/1
@BCDFFDFHHHGDIJJJJJJJJJIJJJJJGIIJJJJJJJIJJJJJJJIJJ
@5785865/1
cagcgcttgaggaagtaacggcagcactattgacactaagaaatcac
+5785865/1
CCCADFFFHGHHHJJHIJJIIIJJE>GDHDGGEHHHCGHDFHIDHDE
@5785866/1
cagcgcttgaggaagtaacggcagcactattgacactaagaaatcac
+5785866/1
CCCFFFDFHDFHHJIHIJIDHIJJJCHGAGHGCDFHEGHBGHJ@CGG
@7328385/1
gacaaagcacctatcgaatcgaatattagtagcaagatccgagatgtgg
+7328385/1
C@CDFFFFHHHHHIIIIIIIIEF@@CH<?1??>EF9;9CG86?@;B?DH
@3720243/1
taagaaaggggcagacaacttcatgtacaaatacctcaccttacaaaata
+3720243/1
@@@F?DFFHHHHHIIIEHIIIJIJJFHIJIIIJJJJJJJJJIJGGGIJJI
@1144960/1
caactttcttccagttcacaatcagattcacaagcaggatcaactcaaca
+1144960/1
BCC7DEFFHHHHDGEHIGIJJJJJJJJIJJJJJGJJJJHJJJJJJJJJJI
@75317/1
aaaacattgaccaatcgccaccaatgcttggtgcagctatccactttgcc
+75317/1
@@@;DDFDHHGFHIGG:EFHGGHICHGIIIIHIGGIGIIIIIIIIGIHGH
@4244644/1
tttaaaagaaaatttgaaaagtatcatgagttttgtgattctccgaagag
+4244644/1
CCCFFFFFHHHHHJJJJJJJJEHJJJIJJJIJJJJIJJJJJJJJIIIJJI
@5787977/1
cagcgttttgtggaactgtgaaactttgtgggactgctggttgcccaact
+5787977/1
?@1ABDDAHFCFFIIAHIBHEHE@HHIIII7CHICHIIIIGCHEHIDBF@
@1645250/1
cccacctttttcactcaaccatagctttctcagcgtg
+1645250/1
@C<ADF?DHHHDFHEFDHHIIEHGHIIIIIIHGHHF?
@2173139/1
ctatctactcgttatataatcatcattcaaacattgaagccagatcgata
+2173139/1
@@@D?D=B4CFA;C;FGIIIII<FHB@EHHFFGBF@FAEDFGDGDF@FF@
@1146902/1
caagaaacatgataagatatgctgcaacctctactacagtacgcaagaat
+1146902/1
BC@?DFFFHHHHHJJJIIJJJJJJJJJJJIJJIIIJJJJFHIEIIIJGIJ
@7330745/1
gacaacttcatgtacaaatacctcaccttacaaaataaaatacggcaaag
+7330745/1
CCCFFFFFHHGHHIJJJJJJIJJJJJJJJJJJJJJJJJJJJJJIIIJJJJ
@6819074/1
ctgacatgtttcatatgtagaacgaattttgtgcatacaaaaatagtaaa
+6819074/1
@@?:BDDDHHHFAHIIIHHIGHECG1FHIIIFHIIGHHEECECGGH9BGB
@6819075/1
ctgacatgtttcatatgtagaacgaattttgtgcatacaaaaatagtaaa
+6819075/1
@@@DDFFFFHHHHIIJIFHIIJJJGHIJJJGGHIGIJJJJJIJIIJJIIJ
@2697622/1
cttgtacctatgaggttaagaaaccctgaacctggaaaagcaggtcgcaa
+2697622/1
CCCFFFFFHHHHGJJGHJJJJJJJJJJJIIJJJJIJJJJJJJJIGHIJJJ
@2175164/1
ctatggaagttcgtattattcctcgaaat
+2175164/1
;@?DBBADA=??CG;FG?<EAACE@<GB8
@2175211/1
ctatggaggaatattacaataagccgaataaaaatgcaaaaaactataaa
+2175211/1
@@1BDDD?AFHBHHBH4EICHIIIGGIIG@DHGHB<9B?DFFHE<DFHII
@2699614/1
cttgtatcacttattgcgtctttgctttggtcactttacgcgcgaaaacc
+2699614/1
=?@=BDDDBHFFFHEHIBGHHIIIHHIIIGEEGGIIIIDGEHGHAFB@AA
@2175727/1
ctatgtagactttgcctctggccgcagctaaatgggcatagtacgtc
+2175727/1
@:BDFEFFGHGHHJIJJJJIJJJJIJJJJJJJJJIFIJJIJJJJIJJ
@79795/1
aaaactcaattggcgcacattcagcaggttttttaacagtttgaaaacct
+79795/1
;@@D?DABFDHDDBFHIEEEFGGIICHG?FHHGIGB?FHFGIGFGEECFH
@1148742/1
caagaaatggcctccatgccgagcaagactcccgtcagcgtcctccagga
+1148742/1
BC<DFFFFHHHHHJJJJJIJJGIIJIJHIJJJJJGJEGJIIJIIJJIIJC
@614876/1
ataaggttaacggtataaatgacccaccggccgtg
+614876/1
CCCFFFFDHHHHHHJIIJJJIJJJIJJIJIIJJ67
@615057/1
ataagtacttccctgagcatcatgagggtcacttatctttgctgagaagc
+615057/1
CC@FFFFFHHHHHJJJJJJJJJJJJJJIFGIIJJJJJJJJJJIJEIGIJJ
@5265247/1
atttaagaggcttttaaaatttaacgtttagcagtcttctttttagaata
+5265247/1
B@<BDFFEHHHHHJJJJJJJJJJJJJJJJJIJGIHIIIIJIJIIJJHCHI
@5265248/1
atttaagaggcttttaaaatttaacgtttagcagtcttctttttagaata
+5265248/1
CC@FFDDBDHDDHHGIG@<EHHDFEHIIBE>DFCEDHI>?GIIEBFIE>A
@4248610/1
tttaaaggcggcatcagaataatggaatggataggaataattcccaaaag
+4248610/1
=@1ABDDBDFDHHGDFHGIECHGGIGIGJGGHIBG@F<FGHIHHIGGHIH
@3219688/1
ggatagcttacggatctgttgcaccgagtgaacatgtgacatagaaaata
+3219688/1
@1=BDDFFHHHGFIIJJIHHIJIJJJIJFHJJJJJIDACHIJJIJJJJJJ
@3220149/1
ggatatcttaatttgcaccttttttctgtttcaaaataccgttggatggt
+3220149/1
?@7BDEFA?FHHHFGGIGGHIIIIIIIIIGIGIIIGIEHIGDEEGDCGI9
@83415/1
aaaagaacgatggtttttcatcgccatacataaattatgggcgaccacca
+83415/1
@@CFFFFFHFFHGHIIJIBCHGF<GEGIJCGIGAFGHCGHI@HHIG@FCD
@7335302/1
gacagcatcactatatgcctcagctttaaattcgtagtctactctttttt
+7335302/1
@C@FFFFFGHHHHJGFGIJJJIJJJJJJJJJIIJIGEFIHIJJIJJJIII
@1649347/1
cccagatggcattcatgcagaaccgattaagaaaggggcagacaacttca
+1649347/1
@@@=B?DDBDFDHGGAEHIEHGIGIIIIGIIIIGIIGGIIIBHHGGGFGI
@1649348/1
cccagatggcattcatgcagaaccgattaagaaaggggcagacaacttca
+1649348/1
@@C?DDFFHD?FHBGGGEGIGIIIBFCGHJEGGJHHJJGGGGGGIGCGIJ
@6824652/1
ctgagaatcggtattcgggactgaaagacactaagattaccaagttgggc
+6824652/1
CC@FFFFFHHHFHIJJJJJIJJIJJJJJIJJJIJJJJIGJIJJJFHJJII
@7338506/1
gaccaaagcaaagacgcaataagtgatacaagaaaatatacagactaaag
+7338506/1
CC@DFFFFGHHHHIGEGEHDGGGID<:CGHHIEGIGGHGCCHGIIEGIIF
@5269926/1
atttaattttgacatgttagaatgccctattgaaaaccttgtagtggatt
+5269926/1
1=@DDDBD>FDFAFB3CGH<FHIIIFGFEIIEHC9?EA@C<DEG??FEFE
@619727/1
ataatattgatgattataattaataactagtgcctaataatagtgtatta
+619727/1
CCCFFFFFHHHHHJJJJIIJJIIJJJJJIJJJJJJJJJIIJJJGIHIIJF
@2181939/1
ctcaaaatcatgaccaaaaagtgaacagctatcgatacacagtcat
+2181939/1
@CC?DFFFHHHHHJJJJJJJJFHJJJJJJJJJJJIJJJJJJJIIJJ
@2181940/1
ctcaaaatcatgaccaaaaagtgaacagctatcgatacacagtcat
+2181940/1
CCCFFFFFHGHHGJJJJJJJJFHIJIJIJJJJIJJJJJJJJJIIJJ
@3729255/1
taataatagtgtattacctctaaagctatctactcgttatataatcatca
+3729255/1
@@@DDEFFDHHHHJJJJJIJJJJJIJIJJJJJGGIHGIJIGIJJJJJJJI
@6828474/1
ctgagccgtcgcggcatcactcccaaatacgaactggtccaaatcgaggg
+6828474/1
@@@DDFFFHHHFFGEEHGBGIIJIGGH@FGIIGIGHIFGHAHICHHHFDD
@2705189/1
cttgtggtcacttttcgcgcaaaggtaaaatcgttctagacatactttat
+2705189/1
@@@FDDFDHFFHHJJGEFED:FHCH?DHII4?B?FBDF@BDGGED@GICF
@4767042/1
aatcgagtacagcgtcgcccaggaattctagcctctggtaacaatctgta
+4767042/1
@CCFFFFBFHHFHGFHDHIIIGIGIJJIJGEEHCE>FGHGGHGIIIGIII
@2185337/1
ctcaaactagggaagacttatctcatccaactgtgggagctaccagttga
+2185337/1
CCCFFFFFHHHHHJJJJIJJJJJJGIJGJJJJIJJIIIIJJJJJJIGHJI
@3732263/1
taatcatcaatattatctatcgatactgaatgtaattttttatatagtgc
+3732263/1
@@CDFFFDHHGHFIJIIJJJJJIJJJJJJJJJCFEIIIJIJGIJJIIIHI
@7867062/1
gtccaaatcgagggcgccatccacgagccaatcttcc
+7867062/1
@@@DDDDB<DBDFBGGEIG?CFEGADB<FGEI@GGGE
@4255829/1
tttaagtgcgtccggaaccatctttttatgtaatctgcgtg
+4255829/1
@CCDFFDFFHHHHJIGJGIFHIJJJJJEIGIIJJJJJJJG@
@2707322/1
cttgttcgggcgttacttttccgaccaagagatccagcaagttcttggct
+2707322/1
=@@DADD=@ADHDFGGHGICGC?:@DFHDHCEIHHIIIIEG8@EACE;AE
@3226698/1
ggattgttcgctagcgatctcctgcaagaactgaacaaagttgaagtcct
+3226698/1
@@CDDDDFGHHHHIIGIJIJIJEEGHIGADFHGGHIIGBHFDFEFF?8?8
@3227072/1
ggatttctcaacttgtttccgtgagttgctgaacaaatttgaaaaaacca
+3227072/1
BC7DDFFFHHHHHJIHIJJJJIJJJHJIJJJJIIJGIJJJJJJIJJJJJI
@1655727/1
cccatatagtccccctgaatttcatctagaatgtgagaaccagtgggtaa
+1655727/1
@<@FFDFFHHBDHHEGGEHIGHHGIGIIGHHEHIIFEFBGHIIIIIDDHH
@6322692/1
cgcaaaggtaaaatcgttctagacatactttatgctcttgacatttcgtt
+6322692/1
@CCDFADBFDHFF4AFC9FGGCDHEHDDFFHEH<?CF>DBDFIIIFCE@B
@6324255/1
cgcaaatgtagaaggcagattgttaccctccacgggtaaatcctgcaagg
+6324255/1
@<@DFFFDHHDHHGJIJGGGHGJJIJJJIIJJJJIJFGHIIIIJJJJJII
@6324256/1
cgcaaatgtagaaggcagattgttaccctccacgggtaaatcctgcaagg
+6324256/1
@@@FFFFFFHHFHIIIJJJJIIJJJJJJJJJJJJIHHEHIJJIHIIJIJI
@3228936/1
ggcaaagagaagaaaggccgatagaatgaagtgaaagtcgaacgttcttc
+3228936/1
@;8DDDDDFHHHHGIIIIIIIIIIIIGEHGIIIIIIIBFFIEEBGIIFIG
@5277768/1
atttatacagcactactatgttaccttttggagaacaaaaagaaggcgag
+5277768/1
<@@FFDDDFDFHFIJGIGIIGIGHEFHCHIIGGFHGIIJGEDFHGDBAGI
@6326328/1
cgcaagcttcttccagttcaccatcagattcacaagcaggatcaactcaa
+6326328/1
@;?1BDDDFFFFFIIIFIHHHIIIIIIIIIIIIIIIFIIIIIIIIIIIII
@7345046/1
gacgaatgatgtgataaatatacctgcacacacgcatttttaaatttaaa
+7345046/1
C@CFFFFFHHHHHIJJJJJJJJJJJJJJJJIJIJIJJJJJJJJJJJJJJJ
@6327041/1
cgcaatagctcaaaagggaacaatttttatcgagttattgatttcgagga
+6327041/1
CCCFFFFFHHHHHJJJIJJJJJJJJJJJJJJIHIHIJJJJIIJJJIIJJG
@92848/1
aaaagcaggaaaagcccagaagaacgttcga
+92848/1
?8??DD>BDDDDDE@:2A;3F;DAED:?ED9
@3230379/1
ggcaaatttggaatttcataaacaactcttaactgcttcatgtacttgcc
+3230379/1
@?@BDEDEHHHDHGGIIIJJJIIIGGIIEGIHGJIJJJJIIIGIJJIGHG
@5799765/1
caggaaaagcccagaagaacgttcgactttcacttcattctatcggcctt
+5799765/1
@;=DDFFFHFFHHIIIIIIIEIIIGGHDHIIHIIEHIIIIICHIIIIGHG
@5799766/1
caggaaaagcccagaagaacgttcgactttcacttcattctatcggcctt
+5799766/1
CCCDFFFFHGHHHIJIJJJIJIJJJGIJJIJHGIJJJJJJJJIJJJJJJI
@5800528/1
caggaaatggataattataggattggatctatgactgtgtatcgatagct
+5800528/1
@@CFFFFFFAFFFIHIIGIIJBEHACF4?FFIGGDHDHGHIIHBF8?:?@
@630045/1
atacagactaaagaaacgctcgtggggagcgatgacgaataaagtatgtg
+630045/1
CCCFFFFFHHHHGIJJJIJJJIGHIIJGIIIGGIHIIIGGEIIJCEHHHH
@6331259/1
cgcagaacagttgctgaggctctcagattaggaaaatcgaatttgtctga
+6331259/1
@@@BDFFFHGHFFIIEEHIIIIIIIIIGIIIIIIIICHGIGHII4DGDBF
@6837028/1
ctgatatcaccaatcaggtggtgacatcgttcgatgacaaagtgatgggc
+6837028/1
@@@FFFFFGHHHHJJJIIIHIFHGHIIJJIJIJIJJJJJJJJFEIJGGIG
@3236700/1
ggcatctaatttttcaaatgcgctagaaactgaaaaaccgaattctcgta
+3236700/1
@C@FFDFFDBHHHIJJJIIJJJIIEIJJJIIJHHIIGIGGGGGHGIJJGG
@3236958/1
ggcatggaggccatttcttgagagtagagcaatttggcttcttcccccaa
+3236958/1
CC@DFFFFHHHHHJJJJJJJJJIJFHIIJJJJJJJIJJJJJJJIJJJJJI
@1166115/1
caagatccgagatgtggtacacgacgaatgatgtgataaatatacctgca
+1166115/1
@@@D=DEFFGDHFIFGIFHHGIIGIIGHIIIJJ>DCGIIIIIIGJJIJJH
@2718257/1
ctttacgcgcgaaaaccattatgttttactaatttttcaataaagtacac
+2718257/1
?@@AADADADDFFHI;D;:BFGEGHIIHGGGIIIIIIIIHIIIIG=CGGG
@100634/1
aaaagtttatttatcatacacaggtaaacagttgtacagtagaggataaa
+100634/1
CCCDFEFFHHHHHJJJJJJJJJJGHHHIJIIHJJHHJJJGGIHIIIJJJI
@4263515/1
tttacttcagctacttgaaccgtacgtcaaatgtcgcaaattatgtcaca
+4263515/1
?B1ADDFFHFHHHJJJJIIHJJJJJJIJJJJJJFGHJJJIJIJJJHIIJJ
@1169102/1
caagattttacctgaacaatttgaaattttttccaaacccgaaaaaagtt
+1169102/1
C@@DFFFFHHHHGGIJIHJJJJJJJJJJIJJJIJJJJJJJJJJJJJJJEH
@2198230/1
ctcaagggcacacggcaacaaaaagtgataatggatacaaatttgactac
+2198230/1
??@DDDADHHFHHGBGBHGHGCEHE<CHIGGHDGGIBHC>DGGGEGFGHI
@4264814/1
tttagaataacattgacattctataaagacgttagagaggttcactaaaa
+4264814/1
@BBBDFFFHHHHHJIJJJJIIJJIJJJJJJJJJJJJJJIJHIHIIJJJJJ
@7354018/1
gactggtcccacacaagggcagcaaaaaggtgcccaacaacagcaaacgg
+7354018/1
@@@DDF:DFHDHHIGIIJIJJIJJJIIIIEGIGIIJJJIJJJIIIGJIGD
@5287650/1
atttcctcgaaatcaataatgcaatgtgtttaaatttttgtcgagtcaaa
+5287650/1
?BBFADEFHHDDHGJJIIIGGIHGIJH<FGHHHGGIJJIGHIIGGGGIJJ
@2720625/1
ctttagtctgtatattttcttgtatcacttattgcgtctttgctttggtc
+2720625/1
@@@F?ADDFFF?BCFHII@HGHFBIGGHHIGHI<FHAFHIIEEHIIACGG
@5811124/1
caggattacccgtggagggtaacaatctgccttctacatttgcgagtgac
+5811124/1
CCCFFFFFHHHHDHIIJJJCGIJJJJJJJJJJIJJJJJJJJJJJGIFGIG
@3741051/1
tacaaacgacgacgaagatctagaactagaacgccatctagaggacattc
+3741051/1
BC;DFFFFHHHHHIIIIIJHIIJJIJJIIJJJJIIJJJJIJJJJJIIGHG
@5289775/1
atttctcaagggcacacggcaacaaaaagtgataatggatacaaatttga
+5289775/1
?B@DDFFFHDFHHJIJJJJBGGIIJJJJJ?DGGGHIFGJIIJJGJJFGGI
@637678/1
atagaacccgaaaatgtggatttacaaaatttaaatagggaatatgaaag
+637678/1
?@;BDDDDHHFHHAHIEFDEHIH9@FHI?GI<DD9?9DF3B2BBF4BGG<
@4267972/1
tttagctgcggccagaggcaaagtctacatagaacccgaaaatgtggatt
+4267972/1
@C@;DEFFGHGFHDGGBGCHIIJDGHIIIJJIJJIJJJIJFHEIHGJGIJ
@4268395/1
tttaggaaacggtttatgagcaacatcaacatttaaaagtggcttccagc
+4268395/1
@@@FFFDFHHFFAEGIGG?BFGHHGIJGGIJJJJJJJGG:?D=;DBF?<B
@3742839/1
tacaacctctatactttgcatcaaataaatgctcccttttcacaatataa
+3742839/1
C@CFFFFFHHHHHJJJJIJJJJJJJJJIJJJJJJJJJJJJJIJJIIIJII
@105986/1
aaaatagtaaaaagtcgaagtctttcgagacatactcttcggagaatcac
+105986/1
@C@;DFFDHHHHHJHIJJJJEHIJJJJIJJJJIJJJIJJJJIJJIJJJJI
@6341752/1
cgccaattgagttttcgagcattttccggaaaagaagattgcaccccgaa
+6341752/1
@?@FBDFFHHH?FHHHGGIGIIJIJJJIIIHGIFFIGGIJEHIJJJJIBA
@6341753/1
cgccaattgagttttcgagcattttccggaaaagaagattgcaccccgaa
+6341753/1
@@<DDFFFHFHCFHIHGGGGGGGIIIIIIIIIIGGIBFHIGIIIIIIIBH
@2723332/1
ctttattcgtcatcgctccccacgagcg
+2723332/1
?@@DADDDH?D?FGAFIBHEEHGDA:@D
@2723333/1
ctttattcgtcatcgctccccacgagcgtttctttagtctgtatattttc
+2723333/1
@@@FBDFFGDFHFGEGGIIIIIJHB@AG?FG@GIIG98BFCB=FFHGGIG
@2203643/1
ctcaattggcgcacattcagcaggttttttaacagtttgaaaaccttgat
+2203643/1
?@?DFDFAHFHHGECFFGGHJIGIFHIJJIIHGIIIJJJJIJIGJJJJJJ
@2203644/1
ctcaattggcgcacattcagcaggttttttaacagtttgaaaaccttgat
+2203644/1
@C@FDFFADFHFFH@GHICBEHEB?FGHIBHIDBB?BDFFCGGGIIIEDH
@2723397/1
ctttattgaaaaattagtaaaacataatggttttcgcgcgtaaagtgacc
+2723397/1
?@?ADDDFDFHHFIJJF<EFHIJIJJJGGCHHG@@@GHGGGHIGGB=FG4
@3243984/1
ggcctccagatcgttgttaaggaacacgcggtagcggaagattggctc
+3243984/1
:=?A4=ADDFBFDEB>CFCDFF39C89?AAE:@A@6@0@@;CC;9@=C
@3244005/1
ggcctccatgccgagcaagactcccgtcagcgtcctccaggagttgctga
+3244005/1
;@1ADBDDFBDFHIFIIGCECGIIGFFBFGEID?@BFCFA3CH8;@CF>7
@6848710/1
ctgcaaatcggccaacttcttgccgacggaatttttcagcgttttgtgga
+6848710/1
@C<DDFFFHHGHHJJJJJIJJJJJJIIJJJIIHJIIJIIIHIIJJGGAHA
@3245531/1
ggcgaaaccaacaaagtattgtaccttg
+3245531/1
@@@FFAFFDHAFHGGGFGF9A2CHHIDG
@640044/1
atagatccaatcctataattatccatttcctgtaat
+640044/1
@@@DDEFAFHHHHGIFHIGIIIIEEHEGIIIII@CF
@4269178/1
tttaggtatttgtggtatctgtcgatgttgccagaacgtaagatatccta
+4269178/1
@@@DBDBD:CFF<EFCFGBBIGGBGBBFHHEHHGIEB?CGEGGHHIEGII
@7359196/1
gagaaatttgctgcctcaaaaacgtatgacaaaactatagacaaacc
+7359196/1
@@@FFFFFHHHHHJJJJJIJJJJJHHIJJIJGIJJIJJIIJJJJJJJ
@7359197/1
gagaaatttgctgcctcaaaaacgtatgacaaaactatagagaaacc
+7359197/1
@@@DBDDDHHD?BGGGG@GHHDDHHC@HCDGFCGHGHGICGD9?DHH
@7359198/1
gagaaatttgctgcctcaaaaacgtatgacaaaactatagagaaacc
+7359198/1
B@@ADFFFHHHGFGJIJIJJJJJJJJJJJJJJJJJJJJJJJJJJJJJ
@640694/1
atagcaactaattttacaagctatactttgcatagaattagtggtttttt
+640694/1
@C<BDDFFHHHHHJJJJIIIIJJJIJJJJJJBIIIFHIGGIEHIGIJJJJ
@7360104/1
gagaagacagaagaatctctagtcagatttttaaacaagatggaactaca
+7360104/1
@<<DFFDDHHHHFGFFHIIJIJEGIJJIJJJJJJJIJIIGIJJIGIIGJE
@2204899/1
ctcacaagatgtggcaatccttgcaggatttacccgtggaggg
+2204899/1
?=?DDEFFDHHAFHFEGHIIGGAFHHIIJJJIJJJIIGG@FIF
@6343794/1
cgccagtatacagggagtggcgaaaccaacaaagtat
+6343794/1
@;@DBDDDDFDFF9EFE:AFBEEGA?:DEEEFFD09?
@6851204/1
ctgcaatcatctatactctcagggtcttcatccgattttatttcccgaat
+6851204/1
@C@DFFDFFHHHGJJIIJIJIJJIFHIJJJJJJJIIJJIJJJJJJJJIJJ
@113010/1
aaaatatatcttgaagaactattattttttttttatttttcatcacagtg
+113010/1
@@1BDDEFHHGGFGDCGEGIGHIDHHIIIIIIIGAHIIIGIGGGIIIIE<
@6852980/1
ctgcaccaagcattggtggcgattggtcaatgttttttcttcgatgtcca
+6852980/1
@@;?DDEFHHHFFFHGCFGGI@FHIC?DFBGEDHIGIIFHIIBD<FGIJE
@7361936/1
gagaattcggtttttcagtttctagcgcatttgaaaaattagatgcc
+7361936/1
@@@;DDEDHHFHHJJEGIJJJJJJGJJJJIIHJIGJJGHIJIJJIII
@7362168/1
gagaatttgaaaagcgagcttcatgatcccctgaagaatatatcttgaag
+7362168/1
B;<DDEFFHHHHHJJIGIIJJJJJJJIJJJJJIJJJJJJJJJJJIJJIJJ
@7362418/1
gagacaacagcaagctgctcctccacaacaacaacctcaagcttggggtc
+7362418/1
<@<DDDFDDDFDHIIGIIIGIIIIIIGIIIIIIEGIIDIEGIGIGIDIAF
@3250859/1
ggcgtttataggagctttatacgtggatcagggcatggaattctgtgaag
+3250859/1
?1;:ADDDFFHHHFBBHGIIIIIEGGGIIIIGIIFGIHIEHIGIGHIIIG
@1183796/1
caaggtttggaggagttgtactaatttgtgtaattgaagttcgtattatt
+1183796/1
@C@FFDFFHHBHFFGGGHBEHIIIIIIIIIABDHIIGGGHIIIIIIICHI
@1183910/1
caaggttttcaatagggcattctaacatgtcaaaattaaatcaatatggc
+1183910/1
@7@A;2ADHF<FDFCGIEFHHGGEIIIIIIIGIIIIIIIIIIIIIIIIIE
@1183911/1
caaggttttcaatagggcattctaacatgtcaaaattaaatcaatatggc
+1183911/1
CCCDF:DEHHHGHJJGJFJIIIJJJGGIGIIIJIJJJIJIIJJJJIGIFH
@6349308/1
cgccgaggaaaattatcctccttcgaacacggaggaatctgcctaccaaa
+6349308/1
??=?==DDFBDFFIGH?EHHGIIGHHIGGC:0?@FIGIGHI@AFHEC@C6
@645343/1
atagtgtattacctctaaagctatctactcgttatataatcatcattcaa
+645343/1
??@DADDDGHGHGJJJJJJJIIIJJIIIIIIHIJIIJJJJIIIGIIIJJJ
@7365706/1
gagaggtactatgtgtgtttggctagattctgtttgacattcgaaaagta
+7365706/1
BBCADF=BFHHHHIJHHHJIIIIJIJIJJJJJIIIJJJJJJJJJJJJJII
@6349824/1
cgccgattgagttttcgagcattttccggaaaagaagattgcaccccgaa
+6349824/1
@CC?DDDDFHHFHIIIIJJJJJJJJJJJBGIIIJJJJIIJIIIIJJJJIJ
@1672503/1
cccctcccagattaggctatgccggtaaagaag
+1672503/1
CC@FFFFFHDBFF>EGGB@FCEHBH:CDG@BG@
@5821393/1
caggtaaacagttgtacagtagaggataaaccaatggagcacacttttac
+5821393/1
@<<ADDDFFHFCFGIHIIGAIHHIHCHIGHIIIIIIIIIG?GHIIFIGIG
@646984/1
atataactgacatgtttcatatgtagaacgaattttg
+646984/1
<@@DDD>D?DCDHECF?ADE@EHCFHGGB1CCHG>EH
@1184650/1
caagtacatgaagcagttaagagttgtttatgaaattccaaatttgccca
+1184650/1
BBCFDEFFHGHHHJJJHIJJJIJJIIIGIJJJJJJIJJIJJJJJJJJJJJ
@4795721/1
aatttgcctcgaaatctaaggttatattacttttatgaatcgtgataaca
+4795721/1
==:=ADDFHHHHHJIJJJJJJHHJJJJJJJIJJJJIIFCGHIGIJJJJJJ
@4796053/1
aatttgtgtaattgaagttcgtattatttcctcgaaatcaataatgcaat
+4796053/1
:B@4=BBDFHHHHIIIJJJJJHIJJJJJJJJJJJIJJJJIIJJJJJJJJJ
@4797215/1
aattttgtatccattatcactttttgttgccgtgtgcccttgagaaattt
+4797215/1
:=14=BDAFHHHHIIIIGICIGHHIGIIIIIIEIGIIIIIIIIIIIIGHI
@2732652/1
ctttcttcgatcttccggttccggtggccaccagatcgttgttaaggaac
+2732652/1
CCCFDFFFDFHFHIGIAHDFGI@ECFHEG@GHGFGGIGDEGEGGIIFGII
@4798217/1
aatttttgtcgagttattgatttcgaggaataatacgaacttccat
+4798217/1
CCCFFFFFFHHHHCGGGIE>HHJGHGHIEHHIICIJGGIIJIIIIJ
@1674839/1
cccgaacaagccaatcagaccaacggaacgcccggagcggc
+1674839/1
@@@1BD@D?FDHHIF@HIIIIIII?DGG<HGGEEEBHBEEE
@1674840/1
cccgaacaagccaatcagaccaacggaacgcccggagcggc
+1674840/1
@@@?;DDDHHHHHIIIIIGIIIIIIIIIIEIIIIDDEIIFH
@1674841/1
cccgaacaagccaatcagaccaacggaacgcccggagcggctga
+1674841/1
CCCFFFFFHHHHGGIJJIIHGIJIIEIJJIIIJJIJIIIDE>B@
@1675891/1
cccgaataccgattctcagccgagctgcccagtttagtggccaactcttc
+1675891/1
?@@7AD;BFFDFFHDHHG>GHGI@GIEFHGHD9?DFG?BD@@CF638==;
@5826188/1
caggtttcacaacaacaacctggaacgagacaacagcaccctggtcctcc
+5826188/1
?@@?ABDEHFDDBBHGIIGGHICCHHIGBDHHFHEBGHIIJJIG@BGIIJ
@3258394/1
gggaaatgttgactgttgtagctgattaaggggtgtattctatatttcag
+3258394/1
@@<BDDDDDB<<FGH?CFEGCG>ECA9EHBFHI:CCDHIGIGIBHIIIBD
@3258395/1
gggaaatgttgactgttgtagctgattaaggggtgtattctatatttcag
+3258395/1
BB@ADFFFFHFDHGIIIECIHHIJFHJGIIJJJ?D?BGIFIGJJJJJHII
@2734710/1
ctttgacattgcttgtggtcacttttcgcgc
+2734710/1
:==BA:ADDF?FDGE<EG?FFBHHHH>FF::
@2734711/1
ctttgacattgcttgtggtcacttttcgcgcaaaggtaaaat
+2734711/1
?1?B;BBD<4<FFGFAC@<AB:C<?9C<G?6?DFBAGDFF<B
@4800137/1
acaaaaatttaaacacattgcattattgatttcgaggaaataatacgaac
+4800137/1
CCCFFFFFHHHHHJJJJJJJJJJJJJJJJJJJJJJJIJJJJJJJJJIJJI
@6356856/1
cgcgaaaaccattatgttttactaatttttcaataaagtacactttattt
+6356856/1
CC@FDFFFHHFHHJJJHIJJJJJJJJJJJJJIJJJJJJGIIJJJJJJJJJ
@1677966/1
cccgataaagcgttaccagcgcttgaggaagtaacggcagcactattgac
+1677966/1
CC@DFFFFHHGHHJJJJJJJJJJJJJJIJIIGGIIJJIJJGIJCHIIIHH
@5298487/1
atttgacataatttgtggacataaaggaaagaaaaaaatgtcaaaatttt
+5298487/1
@BCFDEFFHHGHHJJFHIJJJJJJJJIJJJJJJJJJJJJJJIIJJIJIJJ
@2735458/1
ctttgacttgccagtgccaatttcgcggaatttcaacacatgacaagcga
+2735458/1
@CBFFFFFHHHHFEFGHHGGIEIJIIGJ<GGEHEHIG@DFCGHGEGFEEF
@3260176/1
gggaaggtttaggtatttgtggtatctgtcgatgttgccagaacgta
+3260176/1
@@@ADDDAFHDHH<CFGI?CEHCHIIIGHGGGIGGGGIIIIIIEHFH
@7372978/1
gagctattgcgatattttttcggaaaaaagtgagtttaggatatcttacg
+7372978/1
C@@FFFFFHHGFHJJJJJIJJJJJJJJJJJHIIJIIJJJJJJJJJJJJJJ
@5300535/1
atttgatgcaaagtatagaggttgtacccaaacttttcgggg
+5300535/1
=??D;DDDFHHFHCGBBBFIGHGIHHGIIIIIIIIIIIII:?
@6865134/1
ctgccttctacatttgcgagtgacgaagagactctcagcttcaacgccaa
+6865134/1
CCCFFDFFHHHHHJJJJJJJFFHJIJIIIJJJJJIIIJIJJJGIIDGHIJ
@6865135/1
ctgccttctacatttgcgagtggcgaagagttggccactaaactgggcag
+6865135/1
@C@FFFFFHHHHHJJJJJJJIJGIJJJJJJJIJJJJIJJJJJJJJJJJJJ
@4284498/1
tttcaatcatgaagcaagattttacctgaacaatttgaaattttttccaa
+4284498/1
?:BDDFFFHGHHHIJJJIIIJJJJJJIIJJIIHHIIIIJHIIIJJIJIGD
@1194959/1
caataactcgacaaaaattgttcccttttgagctattgcgatattttttc
+1194959/1
@<@DBDDDFH;FFIJIGIIIGGHGIIIIJIE7GEFFFF<@DHIJEGEAFC
@123437/1
aaaatgatgaaaccggagatcgaacagtttagcaataaagtacccaaatc
+123437/1
BC<DDFFFHGHHHJJJJIJJJJJIJIJJJJJIJIJJJJJJGFHIJIJJJI
@7375309/1
gaggaataatacgaacttccatagattcaaatgaagtaaacaacatacgt
+7375309/1
@1?DFFFFHHHHHIIJJJJJJJIJIJJIJJJJJJJIFGIJJJJJJIIJJG
@5302413/1
atttgcgacatttgacgtacggttcaagtagctgaagtaaaagtgtgctc
+5302413/1
?@C=BDFFHHFHHJGGJDFHIJJJIIIIDCHIGIJGGFHIGIGIJHFHIJ
@2738632/1
ctttgcatagaattagtggtttttttctaaaatcaatttacatattattt
+2738632/1
@B=DDDFFHHDFHIIJFGGHIGIJJJIIJGJGIJJJIJJJIIIIJJJIJJ
@4287131/1
tttcagaacaaaccgggaaaagtattatgagaatatgaaatttaaaagaa
+4287131/1
BCB?DFFFHHHHHJJJJIJJJJFHIJJJJJJJJJJJJJJJJJJJJJIJJJ
@655844/1
atattgtagtagtccaatgtagagttgg
+655844/1
@@@BD?A=C:DHFGIGEGGAEBHBFEAH
@3265248/1
gggagcatttatttgatgcaaagtatagaggttgtacccaaacttttcgg
+3265248/1
@@@DDDDDHHFDHIJJIIJIIGGCHIGGDHIDHGIJHIGIJJJIJIIIIG
@2739083/1
ctttgcctctggccgcagctaaatgggcatagtacgtcggagctggatag
+2739083/1
CCCFFFFFHHHHGJJJIJIIJJJJJGIFIJJDGGIIHGJHGIJG@HGHIF
@656385/1
atatttatcacatcattcgtcgtgtaccacatctcggatcttgctactaa
+656385/1
?:?DDFFFHHGGHJJJJJIIGIHGEGHIEGBHHHIDHDBFHHIIGHIGHI
@4288407/1
tttcagttaaatttaagaggcttttaaaatttaacgtttagcagtcttct
+4288407/1
@B=DDFFEHHHHHJJJJIJJJJJJJJJJJJJJJJJJIJJJJJJJHIIJJJ
@6360652/1
cgcgcgtaaagtgaccaaagcaaagacgcaataagtgatacaagaaaata
+6360652/1
@@@?DD@DHFF:CEBGBDHBDGHIEGGGF<FGIID9DGIGIIIGHIIICF
@128153/1
aaaattagttgctatccttctctttgacattgcttgtggtcacttttcgc
+128153/1
CCCFFFFFHHHHHJJJJJJJJJJJJJJJIGIJJJJJJJJJIJJJJJJJIJ
@4807666/1
acaagttccagatcctcgaactgttcctttagagttactagaggagtttt
+4807666/1
@@<?DDDDFFFFFIIIIE@G@:CEH9C?EH441??F9?B>:<DG>B:BGF
@5834997/1
cagtcttctttttagaataacattgacattctataaagacgttagagagg
+5834997/1
@@?=DDFFHHHHHJJJJJJJJJJJJJJJJJJJIJJJJJIHIHIJJGJIIJ
@7378145/1
gaggcttttaaaatttaacgtttagcagtcttctttttagaataacattg
+7378145/1
@?@DFFFFHHHHGJJIJJJJJJJJIJIIIJJIJJJJJJJJGHIJJIJJJH
@5836283/1
cagtgatgtttgtttcagaacaaaccgggaaaagtattatgagaatatga
+5836283/1
BCCDFFFFHHHHHJJJJJIJJJJJJJJJJJJJJJDGIJJJJJJJJJJJJJ
@129823/1
aaaattcgttctacatatgaaacatgtcagttatatattcacctttatat
+129823/1
@@<DDDFFFFBHHIIG>GIFCEGEGIHICHHGHIIGIGFHICHGIIIEHG
@129951/1
aaaattctgactagagattcttctgtcttctcacagagatcttcgacaaa
+129951/1
@@@?DFFFFHDFHGIGEGIJIIIGH:ACDHHG<BEECG>BE@HGGFGEIF
@1202968/1
caatcaggtggtgacatcgttcgatgacaaagtgattggcaatcccattg
+1202968/1
@@CFFFFFDHGFFIIIIIJCGIIGJGEHIJJJCDHEIJJIHIGIIJJJHG
@4293618/1
tttccggaaaatgctcgaaaactcaattggcgcacattcagcaggttttt
+4293618/1
C@@FFFFDHFHFHIJJJIIEGJJJJJJJGIJJJIJIJGIJIJJJIHIJJI
@5307897/1
atttgtggtatctgtcgatgttgccagaacgtaagatatcctaaactcac
+5307897/1
@BCDDDDFHHGHHJIIGHJJIIJJGJIGIJJHGIJJJJEIIIJHIHIJJJ
@2743774/1
ctttgtcatcgaacgatgtcaccacctgattggtgatatcagccgctccg
+2743774/1
@@@DDBDFHHGHHJIHGJHGGIJIGIGGIJJJJDBFGIIIIIJHAFEGGI
@3763015/1
tacttttatgaatcgtgataacatgcataaaatataataaaaatttatag
+3763015/1
@B@ADEFFHGCACFHGGHGIJJJIJIJGJJJJIJIJJFIJJJIIJIJJJJ
@7381193/1
gagtagatagctttagaggtaatacactattattaggcactagttattaa
+7381193/1
@@@FFFFFBDHHGJGGHIJAFHHIJJJIIIJJJIJGGIGHHIIHJJJJJJ
@6875460/1
ctgctgaatgtgcgccaattgagttttcgagcattttccggaaaaga
+6875460/1
@@??DDDDHHHHHIIIHHIIIIIFHIIIIIIIIIIIIIIIIIIIIII
@5311162/1
attttaatatattttaaattgtataaatgaaataaggttcaaaagaaatc
+5311162/1
@@BFFFFFHHFHHIIIJJJJJGHJIGJJJIJIIJGGCEGCEIEHIIIJIH
@5311600/1
attttacaaaactttaaaatacacttcttcaagaaattaacgctccacct
+5311600/1
=B?4=BDFFHHGHIJJJJFJIJJJJGHIJJJJEGGEGIIGJJIEGHHIJI
@132958/1
aaaatttgcaaggtttggaggagttgtactaatttgtgtaattgaagttc
+132958/1
@@<DDFFFHHFHGFHHIIJIJJJIGAEHFIIDHGHIF@FHFF<BG@DHII
@7384470/1
gataaaccaatggagcacacttttacttcagctacttgaaccgtacgtca
+7384470/1
@B@DDFFFHHHHHJJJJJJJJJJJJJJJJJIJJJIJJJJJIJJIIJJJIB
@7385171/1
gataaatcaaccgaatttgcaaatttgactttcactttatatattttctc
+7385171/1
@@@=DFFFHHHHGGIJJJHIJGEIIIGGGGHGIIGIGIJIJJIIIJJJJJ
@1688114/1
cccgtcagcgtcctccaggagttgctgagccgtcgcggcatcactcccaa
+1688114/1
@C@FFFFFGHFFHJJJGIHEHFGIIIJDGIJIFBHGEG6;:=AA>CDD@C
@1688115/1
cccgtcagcgtcctccaggagttgctgagccgtcgcggcatcactcccaa
+1688115/1
BC@FFFFFHHHHHJJJGIJJJHHJJIJJJJIJHHIIGIAAEHGEEECE?A
@7904918/1
gtcgcccataatttatgtatggcgatgaaaaaccatcgttcttttactta
+7904918/1
???DDDD:?AD?DE4C@<AEEFBECE8?EEIIDD@BDBBD?BDEI?BDE>
@2750301/1
cttttatgaatcgtgataacatgcataaaatataataaaaatttatagtt
+2750301/1
@@@DDDDDDFDFHEF;@BHBFEHIIIIIIIDHFHHCGGIIIGIIGGIIBH
@668666/1
atcaatattatctatcgatactgaatgtaattttttatatagtgccccga
+668666/1
@CCFFDDBHGDHFDDGGFFG<FGIIIIEFHHIGIIIEGIIIEHEEFDD@0
@3767387/1
tagaattagtggttttttttctaaaatcaatttacatattatttttgact
+3767387/1
B@;ADDFFHFHHFHIJJJJJJJJIIIJJJJIJJJJIJJJIJJJJJJJJIJ
@1211458/1
caatgttttttcttcgatgtccacgtaggttacctcgaaggattgttcgc
+1211458/1
=?@:A=BDFDHFFHEH;<?:?<FGC8FGH<DECGG@DAHHIE@FC?FHEH
@1211459/1
caatgttttttcttcgatgtccacgtaggttacctcgaaggattgttcgc
+1211459/1
@?@ADDDDHHHDBGDB;C<?EHBFF?;EG:DFGIGIIIIIH9?FDFGCHE
@4818845/1
accaaagcaaagacgcaataagtgatacaagaaaatatacagactaa
+4818845/1
BB@FFFFFGHHHHJIFIJJJJJHHIJIJJJJJJJJJIJIJJJJIIII
@2227205/1
ctcagatgccgacactatgggtcggat
+2227205/1
@;;B;DDD8D?DFBHGGGHC?C?DEDF
@2227206/1
ctcagatgccgacactatgggtcggatcttcagctagatcggataa
+2227206/1
@C@FFFFFHGFDDBGIIBHIIBFHIDF:BDD499?DDB@@BFC;;@
@1693764/1
ccctattgaaaaccttgtagtggattcctaatattttttagtgaacctct
+1693764/1
@@<DDDDDBHHFHIIIIHIHHGC3CHGHIIIICDGHIIIE@BCHIHIDDB
@2751887/1
cttttccggaaaatgctcgaaaactcaattggcgcacattcagcaggttt
+2751887/1
CCCFFFFFHGHHHJJJIJJJJJIJJIJJJJIIIIIJJJJJJJJIJJJHII
@6374759/1
cgctgttgttgtggtccacccctttgttgcccgtttgccgatttaggttg
+6374759/1
1:=B:ADDCFDHDIGIFGHIIIGICHHIIIFEHHIIIGIIDIGEIIIIII
@6885568/1
ctggaacgtttaaatttctgtcatgagaatctcttggattcaatgggaaa
+6885568/1
@CCFFFFFHHHBDIIJIGICHIHJIIIJJIJIIIGHIEHIGGIJIGGDGI
@6885569/1
ctggaacgtttaaatttctgtcatgagaatctcttggattcaatgggaaa
+6885569/1
B@@DFFFFHGHHHJIJJGGGIJJJIJIJJJJGIJJJJJJJJJJJJJJGJJ
@671790/1
atcacatcattcgtcgtgtaccacatctcgg
+671790/1
@@@DDDDDFHHHHIGG@F?:@FDBGBGEHC=
@671791/1
atcacatcattcgtcgtgtaccacatctcggatcttgctactaatattcg
+671791/1
??1DDDDDDDEEEEEE<1AA<E9<FFIIDCB8?DDIDAD9BDD9BDCEDI
@7391063/1
gatatttttttatcgatctggcttcaatgtttgaatgatgattatataac
+7391063/1
?;=;ADDDDFF?FB?82<CAD<BDFHIIGCCH?BGD@?9?<DH<F??8F<
@6886982/1
ctggaagccacttttaaatgttgatgttgctcataaaccgtttcctaaag
+6886982/1
CC@DFFFFHGHHHJJJJJJJJJJJJJJJJJJJJIJJJJJJHIJJJJJIII
@6377494/1
cggaaaagtgactcccgaacaagccaatcagaccaacggaacgcccggag
+6377494/1
CC@FF?BD2<?FFGGHIFGGIGHIGGIIIIIIIGIEHIIIGGABHIIEH8
@146707/1
aaacacgctgagaaagctatggttgagtgaaaaaggtgggaaatgttgac
+146707/1
@@@BFDDFDDFABGFBHIC@HEFHI9<E?CFHIIEH9BAAFFEE<?FG=8
@149345/1
aaacagttgtacagtagaggataaaccaatggagcacacttttacttcag
+149345/1
CCCFFFDFHHHHGJIIJJJJJJJJJJJJJJJIIIIJJJIJJJJJIJJJJG
@2235759/1
ctcataatacttttcccggtttgttctgaaacaaacatcactgtgatgaa
+2235759/1
CC@FFFFFHHGHHJJJJIJHIJIFHHIGHIIJJJIJGIJJJJJGHIIIIJ
@2756410/1
ctttttactatttttgtatgcacaaaattcgttctacatatgaaacatgt
+2756410/1
:?@44ADEHBHHHJIGHIIIGHIJJJGIIJGJIGIIJJHGGIJGHIIGIH
@2756411/1
ctttttactatttttgtatgcacaaaattcgttctacatatgaaacatgt
+2756411/1
@@B=BDDEHHHHHJJIHIIJJJJJJJJJJJJJJJJJJIIJJJIJJJJJJI
@6380422/1
cggaaatctaccgacagagaggttatccttgggggaagaagccaaattgc
+6380422/1
B@@DFFFFHHHGGJJJJFIIIFFGIJIGIIIJJJJIIJGGJIGJEIJIIJ
@2756440/1
ctttttagaataacattgacattctataaagacgttagagaggttcacta
+2756440/1
B@;BDFFFFHHHHJGIJIGIJJJJJJJJJJIJJJJJJIIIJJIBGHIJJJ
@1699820/1
cccttttgagctattgcgatattttttcggaaaaaagtgagtttaggata
+1699820/1
???DDDD4AADD:EEEEDDFEFIIIIIDDDIIIIIDD=8@B8;ACDEEIE
@1700077/1
ccgaaaaagtttttaagaaccgtgatggaactctttaggcagcaacatta
+1700077/1
@@8ADDDEH<DFHIEIIBHIIIEHAEGGEGIIIGIIIIIIIHIIGIIGII
@5852395/1
catagatccaatcctataattatccatttcctgtaattctggtttgtcta
+5852395/1
B@BADFFFHHHGHJJJJJJJJJIJJJGIIJIJIHHIIJJJIIIJJJIIJJ
@5852634/1
catagattcaaatgaagtaaacaacatacgtttttcatttaaaatgaact
+5852634/1
BB:ADDFFHHHHHJJIJGJJJJJJJIJJJIIJJJJJIJJJJJJJJJIJJJ
@4823048/1
accacatctcggatcttgctactaatattcgattcgataggtgctttgtc
+4823048/1
CCCFFFFFGHHHFGIIJGHGJJIJJIIJIJIIIJJIGIIIJ?DHIJJIII
@7916304/1
gtctaataaaggtcaaaaaccccaaagaattatcttttttagagatggag
+7916304/1
=11=DDDFHHHHFHJJJJJJJJJIJGJJJIJJJJJJJIJJIHIIGIJHII
@4310413/1
tttgaaaatttctaatattgcgatatttttttatcgatctggcttcaatg
+4310413/1
@B=DDFFFHHHHHHIJIJJJJJJJJJJJJJJJJJJIIJJJJJJJJJJJJJ
@2758096/1
ctttttggtcatgattttgaggtactcgagggcatgatgagcagccgagc
+2758096/1
CC@FFFFFFFHHHIJJJJJJJICGHIIJJJJJJIIJJJJJJJJJJJJIJJ
@5853667/1
catagtatccctgataaaagcattgcagattgtgtagaagcagttatagg
+5853667/1
@@?4AADDHHHFHIJJJJJIIJJIIJJJJJJIHIJJJJJJJJJGIJJJJJ
@3778451/1
tagctttagaggtaatacactattattaggcactagttattaattataat
+3778451/1
BB<DFFFFHHHHFHJJJJIIJIJIJJJIJJJJIJIJHGJJJJJJIIIJJJ
@7397986/1
gatgatatgatatgtatttattatattgtgaaaagggagcatttatttga
+7397986/1
=?1=ADDFHHHHHFGIIJJIJIIJJJJJJJJJJIJJIIJJJIJJJJJJJH
@678889/1
atcagctttagtaactgtgagagcagtatgtgattatgtgtttgaaagct
+678889/1
@@@F?DDDHFHFGIJCHFGHHIGFII<FBHIICEEHGGI@FEHF>DHHH3
@153785/1
aaaccagaaaaattggctgatggaaggagagttagagttactgtggaagt
+153785/1
@@1:BDDDHHHFHIIIIIIIIIIGIIIEGAGFGIGIEFHHGGIFHCCHHB
@7921967/1
gtctgctgcctatcctgaggcctacgctgttgttgtg
+7921967/1
;@@DDDD??:?DDGFHIBHHIIGCGEGIGCF<FDBB1
@5855878/1
catatgtagaacgaattttgtgcatacaaaaatagtaaaaagtcgaagtc
+5855878/1
CCCFFFDDHHHHHJJJJJJJJJJJJJJJJJJJJJJIIJHIJJGHIGHIHI
@1705109/1
ccgaacaagccaatcagaccaacggaacgcccggagcggctgat
+1705109/1
@@@?DDDDFD?HFHGHGGGEHIIIDIGBDGEHGHHDBHEH49?@
@156098/1
aaaccttcccactaaagttaaccagacaaagcacctatcgaatcgaatat
+156098/1
8?@BDDFDHGFFHGGGDEIFBHDHIEDEFHIBIIGIGGI?GGCHIIIIIG
@156172/1
aaaccttgcaaattttcaatcatgaagcaagattttacctgaacaatttg
+156172/1
CCCFFFFFHHHHHJJJJJJIGJJJGIJJJJJGJJJJIIIIJEIGHHIIIF
@7925992/1
gtcttcttcgtcggttatatccgcgtccgaactatcggagctgctctgag
+7925992/1
@CCFFDFFHDDFHIFHEHDEHGGEIHIIB@FHIE>FGGGGGCCEHHE3?;
@3781479/1
taggcactagttattaattataatcatcaatattatctatcgatactgaa
+3781479/1
@@;=DFFFGHHHHJJJJIJJJJIJJJJJJGIJJIGIJJJJJIJIJJJJIE
@2760810/1
gaaaaaaatgtcaaaattttgcaaattatgtggcattttgacatttatgt
+2760810/1
@BC1ADFFHHHHGJJJJJJJJJJJJJJJJJIJJJJJJJJJJJJJJJJJJG
@6386201/1
cggaatttcaacacatgacaagcgatggtgaactgcctttcgtgtggtag
+6386201/1
@@@DDDDDBFHB:C@GFGCHIGIIIGIIFGIIFHIIIIIIIIEGGGDFGH
@156895/1
aaacgaatcatctcagcctcgcgctagg
+156895/1
<<<?DDDDHHFFHIEDGGHHIDGDEGBG
@7401316/1
gatgtttgtttcagaacaaaccgggaaaagtattatgagaatatgaaatt
+7401316/1
=@:ABDEFHHHHHIHIJJJIJJJJIHIJII?FIGIJJIJJJJJJJIGGIJ
@1707407/1
ccgaaggaagccaagggctcggctgctcatcatgccctcgag
+1707407/1
@B@7DDFFHHHGHJJJJJIJJJIGIEBDGBD9BGDHI<FAA@
@157974/1
aaacgatattctacaggatttattattagagtgtcctcgt
+157974/1
@@CDFFFFHHHHHJJJJHIIJIIJJJIIIIJHHIIIHIIH
@5860157/1
catcactatatgcctcagctttaaattcgtagtctactcttttttcgtcg
+5860157/1
@C@DDBEFHHFBFGFGEHCHHGGBHHEIEAFG?EDHCCBCGHJ@@DFFFB
@3296685/1
ggtagatttccgtgaagtggtccgtgccccttgcggttaccccttctgtt
+3296685/1
@<@:::D?<FHFFHEGEAFAHCE@GCBEGCFD?CA:FGHGI@D=C=BDHF
@160228/1
aaacggtttatgagcaacatcaacatttaaaagtggcttccagcctcgaa
+160228/1
=;?D4A=BFHHHGJJJJJJJJIIJJJIJIGIJIIIJJIJJJEHIIJIIHI
@685638/1
atcatgggcgctgacgtcactcatcccagccctgattcgcaacatatacc
+685638/1
@@;ADDFFDHGFDGIIIIIIIIIIIIIIIIGIIIIIIIIIIIIIIIIIIE
@5862171/1
catcattcaaacattgaagccagatcgataaaaaaatatcgcaatattag
+5862171/1
CCCFFFFFHHHHHJJJJJJJJJJIJJJJJIJJJJJJJJJJJJIJJJJJIF
@2766220/1
gaaaaacgtatgttgtttacttcatttgaatctatggaagttcgtattat
+2766220/1
@@@DBADDFF<C<CCGEEG>FGHIEBFIIECF@EGEG?CD<<DGGGGHGC
@7932839/1
gtgaaacttgcggtttaccccaagcttgaggttcctgtggtggagtttgt
+7932839/1
<@@B?BDDH4AFHGGICA@AFG@EHIGBBG9GGG9DE??F?BF;8088==
@3787536/1
tagtgctgccgttacttcctcaagcgctggtaacgctttatcgggttctg
+3787536/1
@<?DDFFFHHHHHIIGIIIGGGGCGIIFGGDGHIIGIIIIIIGGIHHHIF
@3301719/1
ggtcaatgttttttcttcgatgtccacgtaggttacctcgaaggattgtt
+3301719/1
??14BDFFFHHGHIGHIGGIIIFHIGIIHIIIIIIIIIIIGIIIIIGIGI
@1232851/1
cacaaattatgtcaaattttgacatttatgtaacatgtgtgcttaagtgg
+1232851/1
B@CFFFFFHHHFHIIJJIIIGHGHIJJJJJJJJJJIJIGHEHIHIJI?CB
@1716872/1
ccgagatgtggtacacgacgaatgatgtgataaatatacctgcacacacg
+1716872/1
@C@DFDDFHDGHHIIJIGIIJEGIGIHHIDGGJIIC?BGHIJIIGGIJGG
@1716873/1
ccgagatgtggtacacgacgaatgatgtgataaatatacctgcacacacg
+1716873/1
CC@FFFFFHHFDFGIJIIJJJJJIJJJEFIIJJJJJJIIDGGHIJJJIJG
@1716874/1
ccgagatgtggtacacgacgaatgatgtgataaatatacctgcacacacg
+1716874/1
CCCFFFFFHHHFHIJIIIJJJJJJJJJGHIJJJJJJJJJJJJJJJIJJIH
@5865500/1
catcgataagacgaatggtaaagctgctaaaaaagcaggaaaagccc
+5865500/1
@?:DDFFFHHHHHIJGII?FHIJJJJJJJJJJJJJIJIJJJJJJIGG
@4836832/1
acgaaattaaacacgctgagaaagctatggttgagtgaaaaaggtgggaa
+4836832/1
@8@DDFFFHHHHHJJJIJIJIJHIIJGGGHGHGGIHHIGHHIFHBFHIIG
@2772634/1
gaaaaataaaaaaaaaaaaataatagttcttcaagatatattcttcaggg
+2772634/1
@@@FFFFFHHGHHJJJJIJ8CHGDGCC@CGGGGGAEEF>=ACEED;@DEE
@6397926/1
cggagttttgcctgttccgtagcagacggccactggcaaagtggatagct
+6397926/1
@B@?DDDFHHHHHJGJJJJJJJJIIIGIIJEGHIJJJIJJJHHJJIJIID
@4321942/1
tttgcctcgaaatctaaggttatattacttttatgaatcgtgataacatg
+4321942/1
B@:?DEFFHFHHHJJIJJJJIJJJJJJIJIJJIJJC@EFHHIIJIJHE?B
@1237925/1
cacaagggcagcaaaaaggtgcccaacaacagcaaacgggtcgaaatgaa
+1237925/1
C@@FDDDDBFFHHJJJIIHEFGIIJIJIJJJGIIJIJGCGFFGIJIIIII
@1723713/1
ccgattcagcccccaccaagggaagggggcgg
+1723713/1
?@@?BDDDB??FDIHGBEGEAHII=;@AFG8=
@3794726/1
tatacctgcacacacgcatttttaaatttaaaaatttattcaagtcaaaa
+3794726/1
=@1=BDEFGHHHHIIIIGIHIIIIIIIIIIIIIIIIIIIIIIGGGIIIII
@3795554/1
tatagaggttgtacccaaacttttcggggtgcaatcttcttttccggaaa
+3795554/1
@@CFDBEFFFHHDGBHIJIJJJIIJBAEH0DEGGGGHIFGHIJBBGG6@A
@694753/1
atccactttgccagtggccgtctgctacggaacaggcaaaactccgaagg
+694753/1
@@CFDFFFHHGHGJJJIIIIIIIIIGIIIBFHHGGIGGHHIGGHIJGFGB
@4323410/1
tttgctttggtcactttacgcgcgaaaaccattatgttttactaattttt
+4323410/1
?@@D;;DAHADF?A>DH<FCGEHI>GIEHGGGECGHGGIIH@FH@DGCHE
@7415602/1
gcaaactgacgtttacttttcgaatgtcaaacagaatctagccaaacaca
+7415602/1
CC@DFFFFGHHHHJJJJJJJJJJJJJHIJIJJHIJJJJJJJJJJJJJJJI
@3307801/1
ggtgattggtcaatgttttttcttcgatgtccacgtaggttacctcgaag
+3307801/1
@@8BDDDDHDFHHCGFHHIGJFHJDGFGEGGGECDCHF;DGBBBFGGGAD
@1241583/1
cacaattcaataggtacaagtataggattatccgatctagctgaagatcc
+1241583/1
@@CDDFFFHHHHHIAFGIIIHHIIIIIIIIIIIIHIIIIIIIIIIIGIII
@4841211/1
acgattcataaaagtaatataaccttagatttcgaggcaaattgattgat
+4841211/1
BCCDDFFFHHHHHJFGIIJJJJIIIJJJJJJJIIIICDEGGGHGJJJIIJ
@4841212/1
acgattcataaaagtaatataaccttagatttcgaggcaaattgattgat
+4841212/1
BCCDFFFFHHHGHJCFFHJIJJIIJIIJJIIIGGGIEHJJJJJJGJJIHI
@6403000/1
cggcaacaaaaagtgataatggatacaaatttgactactgtatagctttc
+6403000/1
@C7DDFFFHHHHHCGDGGIJJJJJJJJIJJIJIIJIJJJIIIIIIGIGHI
@6403001/1
cggcaacaaaaagtgataatggatacaaatttgactactgtatagctttc
+6403001/1
@CC<DFDFHHHGHAGDGEHEHIHIIIIIIIIIIGIIIIIIGIGGIGGGIE
@170818/1
aaagaaacgctcgtggggagcgatgacgaataaagtatgtgttcaccaag
+170818/1
@@C@DFFADHDHF?EHII@FGHHHIBDHHIIIEGG=FHG@CHIIIGEHEH
@7943252/1
gtgaccacaagcaatgtcaaagagaaggatagcaactaattttacaagct
+7943252/1
@@@BDFFFHHHHHJJJGHGJIIIJJIJIJJIJJJIIIIIJIIHIJIJJJJ
@7943253/1
gtgaccacaagcaatgtcaaagagaaggatagcaactaattttacaagct
+7943253/1
@C<DFDFFFFHHHJJJEHIJJIIGGIGJCGHIGHHFCGHGFIHIHIIJDA
@4324647/1
tttggacatttatgtgacataatttgcgacatttgacgtacggttcaagt
+4324647/1
=BB4ADDFHHHHHIIJJJJJIJJJJIJIGIIJJJJIIJGHHIJJJIIIJE
@4325722/1
tttggatcataaatgccgtcctcttctaacagctttaatgcattgtatgc
+4325722/1
@@@FFFDFHFDHDGIEGG@FHBHIEGHIIGDEEHIIEHJJGGHGICGIIC
@7418319/1
gcaaatctttatctttatcatttttttgtatttcttcaactggtgtaact
+7418319/1
@C@=DFDFHHFHBHIIEGIHIIIIIIIIGHHIIIIIIIIIIIIIIHIIII
@7418861/1
gcaaattatgtcacataaatgtcaaaatgccacataatttgcaaaatttt
+7418861/1
?@<DDDDFHDHHHIAGIIIIIIIIIGIGIIIIIIGIIIGIIIIIFHHIII
@7418862/1
gcaaattatgtcacataaatgtcaaaatgccacataatttgcaaaatttt
+7418862/1
@@@DDDBEFFDBDFFEIIIHFIEEHIIIIEHIIICHGGFFFGDAB@DCHE
@5871967/1
catgaagttgtctgcccctttcttaatcggttctgcatgaatgccatctg
+5871967/1
B@=DDFFDHGHHHJJJJJGGHEEIGJGICHDEGGBHFGEGIICFH@DGGG
@3314481/1
ggttctgctaagtggtaagtagaaggtaagccacttaagcacacatgtta
+3314481/1
B1:=BDFFHHHHDGIFHIIIHIJJJJFCFGGIJJJIJJJJJJJIJJJGIJ
@3798782/1
tatatctactaggcgatggagacctatattttctttccctggatttctca
+3798782/1
@@@DDDFFHHBB;>??F<:FH@FCEGIFHGGGIIHIID@DFADFGEIHEF
@3799746/1
tatatttatcacatcattcgtcgtg
+3799746/1
?8?DABDFHHHHHIIGIIIIFIIGE
@7419657/1
gcaaattttcaatcatgaagcaagattttacctgaacaatttgaaatttt
+7419657/1
CCCFFFFFHHHHHJJJJJJJIJJJJJIJJJJJJIIJJIIIIJJGJHJJJJ
@5341452/1
atttttgacttgaataaatttttaaatttaaaaatgcgtgtgtgcaggta
+5341452/1
@BBDFFFDHHGHGJJIJJJJJJIJJIJJJIJJJJJJJJHHFGGHIJIJGH
@698585/1
atcccattggctggctccaagagatgtgcatgtcccgcagatggccacca
+698585/1
CCCFFFFFHHHHHJGAFICHGGHHCHBFHIJIBDIIAFF?:DDFBHGGIG
@176600/1
aaagaagtgaatgttgataaaggaatatggagaggtgac
+176600/1
CC@FFFFDH?HHFBGGCGHIIEIBFEHHGIIIIIF:??9
@7424499/1
gcaagaataagattatggaaggaataacacgggctaattttaacaaccat
+7424499/1
CCCFFFFFHGHHHIJJJJJJJJIJEIJIJJJJJJJIIJJJJJJJ4DFHGH
@7424960/1
gcaagactcccgtcagcgtcctccaggagttgctgagccgtcgcggcatc
+7424960/1
CCCFFFFFHHHHHIJIIGFIHIJJJJJIJGHIJJJGIIJIFGIJFH<89>
@5344340/1
attttttatatagtgccccgatgatatgatatgtatttattatattgtga
+5344340/1
11:44AADHHHFHGHIIIIA@FHGIGHHHIDGGCFHGIGBHGIGIIEIII
@5344341/1
attttttatatagtgccccgatgatatgatatgtatttattatattgtga
+5344341/1
@@@DDFFDHGHHHHIJJIIIGHIIEGJJEIIIJHGGGGIIJJJJIJJIJI
@3319091/1
ggttttttcaaatttgttcagcaactcacggaaacaagttgagaaatcct
+3319091/1
@C@FFFFFGFHHFIJICGFHIJIJGHIIIIJGJJJIIGHJJJIJHIHJJI
@1248134/1
cacacttttacttcagctacttgaaccgtacgtcaaatgtcgcaaattat
+1248134/1
@@@BBDFFHHFFHEGBEGGIIIIHGHEHFGGEEHIGIIIDGG?FBGGJAC
@7425725/1
gcaagatccgagatgtggtacacgacgaatgatgtgataaatatacctgc
+7425725/1
CCCFFFFFHHHHHJIHIJEIHIJCIIJJJIIIJIIIGIGGGIIJJIIIII
@702250/1
atcctaaactcacttttttccgaaaaaatatcgcaatagctcaaaaggga
+702250/1
CCCFFFFFHFHHHJIIJJJJJJJJJJGIJJJJJGIHHEIIGGIIJJJIJJ
@7428261/1
gcaaggtttggaggagttgtactaatttgtgtaattgaagttcgtattat
+7428261/1
CC<DFFDDHHHHGIABCFHHGIEEHIIIIGFCHIIIIGHIHHIIEHHIEH
@3320202/1
gtaaaaagcaagccaaatctgacgcagccaaggctaccctagaaatcctt
+3320202/1
@=;DDFFD?FHHHIIJGIHEHGHIEBEGIIGIIGHGEGIJIJAHIJGEHE
@2265136/1
ctccatagttcttacatccttgtttatttccctttttgtgg
+2265136/1
CC@FDEDDFHFHHIJGIIJIJECHH<FHJ<CHBHHJJ???D
@7431583/1
gcaatcttcttttccggaaaatgctcgaaaactcaattggcgcacattca
+7431583/1
@@@BDB:?=DFAFGHBGGHHHAHI@HIIHGICHHHGIIIIH?@GGBC@GG
@2266867/1
ctccatgccgagcaagactcccgtcagc
+2266867/1
;@@=?DAB?FFDAGFFF>C@FE:1CC0:
@1252138/1
cacagcatcaccaaggaactccagtttttgatatgatagcgtcgttctat
+1252138/1
CCCFFFFFHHHHGJJJJJJJJJIIFHIJJJJJJJIJJIJJJHIJHHIJGI
@5880565/1
catgtcagttatatattcacctttatatgtcacattttgtggttctttaa
+5880565/1
@8@DDEFFFHHHGIIJJJJIJJJIJJJJIJIIIGJJIIJIIJHHGJJJJG
@3806115/1
tatctatcgatactgaatgtaattttttatatagtgccccgatgatatga
+3806115/1
@@CFFFFFGHHHHIIJJJJJJGHHIJIIJJIGIIGIHJJIA8?6BD4?84
@2787659/1
gaaaagtatcatgagttttgtgattctccgaagagtatgtctcgaaagac
+2787659/1
CC@FFFADHHHHHIJDHIJJGIIJIJIJJJJJJJJDGGGHHIJGGIJJIJ
@2787748/1
gaaaagtattatgagaatatgaaatttaaaagaaaatttgaaaag
+2787748/1
??@1:BAABFFFFEFDGGCHEDFHIIIIIIIGGHIIII@GGCGGE
@2787749/1
gaaaagtattatgagaatatgaaatttaaaagaaaatttgaaaagtatca
+2787749/1
@@;DDFADFHHHHIJJJJIJJIIIIIEIIIIJJIJJIHIIJJJIIBFCGG
@3322456/1
gtaaaacataatggttttcgcgcgtaaagtgaccaaagcaaagacgcaat
+3322456/1
CCCFFFFFHHHHHJFHJGJJJJJJHIJJJFHIJJJJIJIIJIJJJIJJHH
@2787846/1
gaaaagtcacgagaatttgaaaagcgagcttcatgatcccctgaagaata
+2787846/1
CCCFFFDFHHHHHGJJJJJJJJJJJJJJJIJJJJJIJJJJJJJJIIJIJI
@7952600/1
gtgattgaaagcctttctttattgccagctcttgaagaaccatcgccggg
+7952600/1
@==BDFFFHHGHFIIJJIJJIGGGGIJJJJJJIIJJJIJJJJJIJJIJIG
@7952601/1
gtgattgaaagcctttctttattgccagctcttgaagaaccatcgccggg
+7952601/1
@CCFFFDFHAH8DBHIIIIIGIJGHGEEGIHGIIJJFGGGGCCG7;FF:6
@4849966/1
actagatagaagtcctgcataaatggatgtgtaatatgcgtgtccacgca
+4849966/1
@CCDDBDDDHHD:CCGGGIHJIGIG@<FFEHIIJGIFGFEBCFHIIEFGG
@706471/1
atcgaacgatgtcaccacctgattggtgatatcagccgctccggg
+706471/1
?:?A?DD?@FADFFHIDDEGICCBEF9:EFEGBBCDHIIB@?FFH
@7436364/1
gcacacttttacttcagctacttgaaccgtacgtcaaatgtcgcaaatta
+7436364/1
@@<DFFFFHHHHHIJIGGGJHHIGJJIJIJHHGFFHIGII?D9DFEBGCF
@7436365/1
gcacacttttacttcagctacttgaaccgtacgtcaaatgtcgcaaatta
+7436365/1
CC@BDFFDHHGHHJJJJJJJIJJJJJJIJGHIJIJJJIJJIJIJGGIJII
@180264/1
aaagaatttcatgcagcctgtgacaaaaataaaaaacatatactttcaag
+180264/1
@@CDDEFFHBHGHGIEGIGGHEGHIGGGGIJIGIJJJIIJIIJIHIIF>B
@4850299/1
actaggttttcaatagggcattctaacatgtcaaaattaaatcaatatgg
+4850299/1
:?1=AD=BFFH?FHIIGIEGGIGIIIIIIIHGIGIIIIIIDEHIFHIIII
@3324840/1
gtaaaagtgtgctcaattggtttatcctctactgtacaactgtttacctg
+3324840/1
@@@FFFFBFFHHHJJJJJIJJJJJJJJIJIJIIGIIJJIJIIIJJJJJIJ
@3324841/1
gtaaaagtgtgctccattggtttatcctctactgtacaactgtttacctg
+3324841/1
CC@FFFDDFFHFHIJHIJJGHIJJJJJJJIJJJJIJJJJJJGCHIJJJJI
@6929043/1
ctgggagggggcaagattctggcatctaatttttcaaatgcgctagaaac
+6929043/1
B@C?DDFFHHHHHJJIJJJJJJJJJJJJJJJJJJJIJJJJJJJJJJJJHH
@6929044/1
ctgggagggggcaagattctggcatctaatttttcaaatgcgctagaaac
+6929044/1
BCCFFFFFHGHHHIJHIJIJJJJJIJJJHIJJJJJJJIJJJJJIJJJJHG
@7439619/1
gcacgcggaagcggtatgcagattggtgaagcagaacaaccattctgtac
+7439619/1
@<?DFFFFHHFHHI:FGGBAGGGHIFFHGIIEIIIIGGGEHIIIIIIIGH
@707839/1
atcgaatcgaatattagtagcaagatccgagatgtggtacacgacgaatg
+707839/1
CCCFFFFFGDHFHGIBB<IH>DHEHHIIFCGGIGDGH:DFIIGIIFIGGE
@182358/1
aaagacttcgactttttactatttttgtatgcacaaaattcgttctacat
+182358/1
@@@DDFFDHFDHHIJJJJHIJIIIIGIFIIGGGEHGJGHGIIHIIIJFIJ
@182528/1
aaagactttgactttttactatttttgtatgcacaaaattcgttctacat
+182528/1
@CCDDDFFHHFHFIJJJJHIJJJJJIJJJJGGGIGHHGIGIJHGIJIEGG
@1740784/1
ccggaaaatgctcgaaaactcaattggcgcacattcagcaggttttttaa
+1740784/1
@@@BDDDDFAHH?EFGHGH<ACCC?CFHB8:G?DHICDC<?;FH@GIIG>
@7441654/1
gcactatataaaaaattacattcagtatcgat
+7441654/1
8;=BDDB;FD?DDGIIIGA:FEGCGHH>H@::
@7441805/1
gcactattgacactaagaaatcacagagccccgggcccagatggcattca
+7441805/1
@@@DDFFFHGHHHJIJIIJIJJIJIGJGGIIJJGGHHIEHJJIIJIJJJJ
@7441806/1
gcactattgacactaagaaatcacagagccccgggcccagatggcattca
+7441806/1
C<?DFFFFHHHHHIIIIIIIIIIIIHIIIIIIHHIIIIGHIIIIIIIIII
@2271118/1
ctcccagattaggctatgccggtaaagaagtgaatgttgataaagga
+2271118/1
@@@DDFFF>ADCDBDHBDEIDD<CEHGIHCDBA?DH?FC9DGGEBBG
@6932406/1
ctgggcagctcggctgagaatcggtattcgggactgaaagacacta
+6932406/1
BB@@FFFFHHHHHJJJIIIJJJJJCGIIJJJJJJDIEGIIJJJJJJ
@3327486/1
gtaaaatcttgcttcatgattgaaaatttgcaaggtttggaggagttgta
+3327486/1
@@<DDDDFDHDBFFEEFBFEFDHEGB<FHIHABAEFHIIIHICBF?D@GD
@3327487/1
gtaaaatcttgcttcatgattgaaaatttgcaaggtttggaggagttgta
+3327487/1
@C@BDFFFHHHHFIJGIFHIIGHIIJJJJJJJJJJGFHJJJJJHHDHIGH
@3327488/1
gtaaaatcttgcttcatgattgaaaatttgcaaggtttggaggagttgta
+3327488/1
BB8BDFEFHGHGGIIGIFEHJJIJJJJJJJJJIJJFHIJJHGJEHDFHFH
@7957861/1
gtgccaatttcgcggaatttcaacacatgacaagcgatggtgaa
+7957861/1
@C@DDDEFDHHHGDI6:EGDC<FAB1CFFGFHIGFHB9?F@><B
@3810613/1
tatggatataaaacaagaggttaatgaggagacttctaaaacagaaatat
+3810613/1
B@CDDDDFHHHHHJIIJAHIHIIJJJIIJJJFHIIJJJIJJJJJIJIJJJ
@6413507/1
cggcagccaagaacttgctggatctcttggtcggaaaagtaacgcccgaa
+6413507/1
@@@AD<DDFHHFHGII<@HA@>H@HCEF@H?EGGGGGEEFDGG;:;;AHG
@6934009/1
ctgggcttttcctgcttttttagcagctttaccattcgtcttatcgatgc
+6934009/1
@@@?DDFFHHHHHJJIJJJJI@GGIJJJJJIJJJJIJJHGIJJIJIIIGI
@6934010/1
ctgggcttttcctgcttttttagcagctttaccattcgtcttatcgatgc
+6934010/1
@@CFFFDFDHHHFIGHGJIJJJIJJJJJJJJJJIIIJJFGIJIJJIIJJI
@1257887/1
cacataatttgcaaaattttgacatttttttctttcctttatgtccacaa
+1257887/1
C@CDFFFFHHHGHJJJJJJJJJJJJJJJJJJJJJJJJJJJJIIIJIIGHH
@3812827/1
tatgttttactaatttttcaataaagtacactttatttaagaacagggga
+3812827/1
?114ADDDFFFFFIIIIIIIIIIIIIEHIIIIIIIIIIIIIIIIIIIIIF
@1258391/1
cacatactttattcgtcatcgctccccacgagcg
+1258391/1
CCCFFFFFHHGHHJJGIJJJJJJJJJJGJIIG:?
@3331456/1
gtaaacagttgtacagtagaggataaaccaatggagcacacttttacttc
+3331456/1
<=@DFFFFHGFADFGBAEFGHDFCHIHIIJIGBEEEHGIIIDDFGIJIJJ
@5360940/1
caaaaaacgccaagtgatacattagttttctactttccttaacaaacccc
+5360940/1
@<;;D?D?C?@FD;EEB??<CEG<C?D9D9<BDGGD??BGE@E9DE;6<F
@1260291/1
cacatctcggatcttgctactaatattcgattcgataggtgctttgtctg
+1260291/1
CC@DFFFFGHFHHIJGFIIJIJIIIJJJJFIJJJJJJIJDGHJJJIJJJI
@1260292/1
cacatctcggatcttgctactaatattcgattcgataggtgctttgtctg
+1260292/1
CCCDFFFFDHHHHGIJFJJIIGEGGHGHIFIDHEGIIIG?BFGG>FDDGI
@6416422/1
cggccatggccaaaaaagcagcagcaaaattggccttgcagttgcttttg
+6416422/1
@@CDD?;BHAH?FGIIG@BBCBGB>>FHIAHGIGIEIGG@BBDFGHIIII
@4340583/1
ttttaaagcctcttaaatttaaccgaaatatagaatacaccccttaatca
+4340583/1
?@@1ADBDAHBHFIED@GFHEHIHEGGDGEGH@GHEHIIE>FHGGGHIIG
@712952/1
atcgatagctgttcactttttggtcatgattttgaggtactcgagggcat
+712952/1
@C@ADDFFHHHHHJJJJIIIJIJGHIIIGJJJJJJJJCGHGIIJIIIJJE
@713236/1
atcgatctggcttcaatgtttgaatgatgattatataacgagtagatagc
+713236/1
B@;DDFFFHHHHHJJJJIIIHIJIIIJJJJJJJJJJJJJIJJGHIJIJJJ
@3332565/1
gtaaacgtcagtttgcgtttcaatgcatcgataagacgaatggtaaagct
+3332565/1
@CCFFFFDHHHDHGHIJEHHIJJJJIJJJJJIIJGHHGIGDHH?FGCHGB
@3332566/1
gtaaacgtcagtttgcgtttcaatgcatcgataagacgaatggtaaagct
+3332566/1
B@@FFFFFHGGHHIHEHCGFHIJIJJJJJJGIIGGGIJIJJGIHGGHGGG
@2798975/1
gaaacatgtcagttatatattcacctttatatatgtcacatttgtggttc
+2798975/1
CCCFFFFFHHGHHIJJIJIJJJJIJJJJIJJJIJJJJIIJIJJJGIJHHJ
@2798976/1
gaaacatgtcagttatatattcacctttatatgtcacattttgtggttct
+2798976/1
@@<:DDD<4CFB<CGBFFIIIIID:CFHBHCBB<AFEH>GFFFDDFDAFF
@2798977/1
gaaacatgtcagttatatattcacctttatatgtcacattttgtggttct
+2798977/1
@@@BDDFFFHHHFHGGGJGJHIIJJIIGIHIJIJIIIJIJJJJDGIGGGH
@2798978/1
gaaacatgtcagttatatattcacctttatatgtcacattttgtggttct
+2798978/1
CC<DFFFFHHHHGIIJGIGIJIJJJJJJJJIJIIIGIJJJJJIFHIJJII
@2798979/1
gaaacatgtcagttatatattcacctttatatgtcacattttgtggttct
+2798979/1
CCCFFFFFHHGHHIIIJGJJJJIJJJJJJJJJJJJJIJJJJJJIJJJJJJ
@5365986/1
caaaaacagtgtgaattagatgctggtgcagctataccttcatctgttaa
+5365986/1
CCCFFFFFHHHHHJJJJJJIJJIJJIFGIGIJJJJJJJJJJIJJJJJIII
@2801313/1
gaaacggtttatgagcaacatcaacatttaaaagtggcttccagcctcga
+2801313/1
@@@DDDFFHHDHGEHIGIGIIHIJIJJJJJJJIJDHIFHGFHIGCHGI:D
@5368709/1
caaaaacgtatgacaaaactatagagaaaccagaattacaggaaatggat
+5368709/1
CC@FFFFFFHHHHJJIJJJJJJJJIJJJJJJJJJJJJJJJJJIJJJJJGI
@188269/1
aaagcaaagacgcaataagtgatacaagaaaatatacagactaaagaaac
+188269/1
BCC;DEFFFFHHGIJJJIIHHIIJJJIJJJJJIJJIIFIJJJJJJJIJEG
@7455086/1
gcagtgactgccgccacactcggtatatgttgcgaatcagggctgggatg
+7455086/1
@@C@DDFEDHFHABGGGBHGHGC1?DCFEFGGHHGIECGH@H?GEIDCCE
@5895850/1
ccaaaacatgaccatgatgcactcggccggaccgattcagcccccaccaa
+5895850/1
@@7DDDFFHGHHHIJIJJJJIJIJJGGIIIGGHIEIGIJIJJJIHHFEFA
@5895851/1
ccaaaacatgaccatgatgcactcggccggaccgattcagcccccaccaa
+5895851/1
@CCFFFFFHHHHHJHIJJIJJJJJIJJIJJJJIJJJJJJJJIJJHHFFFC
@2804430/1
gaaagaaaaaaatgtcaaaattttgcaaattatgtggcattttgacattt
+2804430/1
@@@FFFFFHHGFHGIIJJEEHGIJIIJJGIJJFH<?BEGEIJJJJJJIII
@3817520/1
tattcctccatagttcttacatccttgtttatttccctttttgtggagag
+3817520/1
BBCBDFFFHHHHHHIIJJJJIJJJJJHEHI<FHIBFHEHIIJ@C?F9D@F
@1266760/1
caccaatcaggtggtgacatcgttcgatgacaaagtgatgggcaatccca
+1266760/1
@;?DDDDDHFDHDBDCFB<@GDF?EFHIGIBGHGI:DAG4BFCFCHIGH<
@1266761/1
caccaatcaggtggtgacatcgttcgatgacaaagtgatgggcaatccca
+1266761/1
@@@DDDDAF??<CD@CBFGCHGHIIGGCAGFB?FH:?FFHGGGFDHBBGG
@1266762/1
caccaatcaggtggtgacatcgttcgatgacaaagtgatgggcaatccca
+1266762/1
B8?DFFFFHHHFHJHIJJJJJJJJJJJJIJIJJIJFFIGIJJIIIIJJJI
@1266763/1
caccaatcaggtggtgacatcgttcgatgacaaagtgatgggcaatccca
+1266763/1
CC?FFFFFGHHDHIEHIIJIJIJJJJGHIIIJIIIDHIIJHHGHJGGJJE
@6424009/1
cggctcacaagatgtggcaatccttgcaggatttacccgtggagggtaac
+6424009/1
@<<DDDDDHH>CFHAFGBDGHGIGIIIIIIIFGIIIIIIIIDDCEBHIHH
@6942957/1
ctggtataggaatcaagatcagcctcagtatttttatgttgctgaaattt
+6942957/1
B@CFDEFFHHGHHJJJJJJJJJJJJJJJFIIJJJJJIJJJJIJJJJHIII
@6424093/1
cggctcagcaactcctggaggacgctgacgggag
+6424093/1
@7<BDDFAHDFFFIIIGGCGGIGEHGIEIIGIDF
@2809942/1
gaaagatttaaaatccaggacagtatccagaagggactgcctatgttctt
+2809942/1
B@@DFFFFHHGDHHIHIIJIJGIDFHFGCHIGHGGEHEEHIJGJIEGCGI
@4347906/1
ttttactatttttgtatgcacaaaattcgttctacatatgaaacatgtca
+4347906/1
?@1A?BBDFHFFHA<EFBHGGIIIIIIIDGGIGGHEGGHGGHGIGGEGIC
@4348500/1
ttttagaataacattgacattctataaagacgttagagaggttcactaaa
+4348500/1
1=B44ABDHHHHHIJJJIIIIJGIJJJJJJJJJIJJJJJIIIGJJJJJJJ
@5905090/1
ccaaaccttgcaaattttcaatcatgaagcaagattttacctgaacaatt
+5905090/1
??1ADAD3:4C<?<EDE?B:AFF:A<:92AABEIEDE>DEDFE3BBD@DE
@5905091/1
ccaaaccttgcaaattttcaatcatgaagcaagattttacctgaacaatt
+5905091/1
@?@DDDDDHDHDDFBEFHG?HBDHCBFHEHIGGFFGEEHIDDH@GHIIIG
@5905092/1
ccaaaccttgcaaattttcaatcatgaagcaagattttacctgaacaatt
+5905092/1
CCCFFFFFHGHHHIJJJJJJJJJJJJJJJJJJJJJJJJIIJJJIJJJJJJ
@5374251/1
caaaaaggtgcccaacaacagcaaacgggtcgaaatgaacgtcaacaaca
+5374251/1
CCCFFFFFDFHHHIGIIJIIIGGJJIJGICFAHIIIIGIJJIHIIGIGIJ
@5375357/1
caaaaagtgaacagctatcgatacacagtcatagatccaatcctataatt
+5375357/1
@<@DFFF=:CHFGIBHGDCCHGHEHHGEIDGGGEIG@DGHGG>GIEHAHB
@5375358/1
caaaaagtgaacagctatcgatacacagtcatagatccaatcctataatt
+5375358/1
@C<DDFDDDDHHHJJJIEIGIJJIIHHHFAHGIJFGIIJJJIIIGIJIII
@5375359/1
caaaaagtgaacagctatcgatacacagtcatagatccaatcctataatt
+5375359/1
CCCDFFFDFHGHGJIJJJJJIJJJJJIIAFGIJJIIGDGIIJIIIGGGII
@5375400/1
caaaaagtgataatggatacaaatttgactactgtatagctttcttctct
+5375400/1
@CCDFFFAFHHHHIJJGCIHIIIJJJJIGJIJJJGIIJJIJJJEIJJJIJ
@7461905/1
gcattattgatttcgaggaaataatacgaacttcaaccacacaaattagt
+7461905/1
CCCFFFFFHHHHHJJGJIGJJJIJJJJJJJIJIJJJJJJIJJJJJJJIJF
@723979/1
atcgtttaacttttccagcatttctcttgctgctaattgtttcgccatct
+723979/1
@CCFDFFFHFHGHIIJGBHIGIEHGGGGIIJFIICCHGGHCHIJI:FCFH
@5906375/1
ccaaacttttcggggtgcaatcttcttttccggaaaatgctcgaaaactc
+5906375/1
CCCFFFFFHHHFFIJ@EGGIIJJJJJJJJJJIJFIJJJJJJJJJJJIJJJ
@6949645/1
ctggtggccaccggaaccggaagatcgaagaaagacgccaaacattcggc
+6949645/1
=?1=4ABDHAFDF@8@FG:C??@;<F81916BB3?C:@8;@@C=?EHC;<
@5906962/1
ccaaagcaaagacgcaataagtgatacaagaaaatatacagactaaagaa
+5906962/1
CCCFFFFFHHHHHIJJJJJJJHHHIIJJJJJJJJJJJIJIIJJIJJJIJI
@5906974/1
ccaaagcaaatgggtccacatggagatgtaccacaacaacctaaatcggc
+5906974/1
@@@DDDDD?F<?:<2<<CC@FFAEE?D?FGHB@EFDGIDHD;BGIIICEB
@6430323/1
cgggactgaaagacactaagattaccaagttgggcaaccagcagtcccac
+6430323/1
@@7D;:D?CFHDF>BGGEHDFEHIIIIGADFEEICFHGGCGIIFDHGHGI
@5380432/1
caaaaatcgaacaaatccttggatacaggttcaacaacaaggcctatctt
+5380432/1
CCCFFFFDHHGHHIJIIJIIJIIIIJIJGEGGIIJJJJJIIJGIIJJGII
@7464880/1
gccaaacacacatagtacctctccacaaaaagggaaataaacaaggatgt
+7464880/1
@@@ADFFDHGHHDGHAFGIDHGHIHIIJIJEIJJIGHIHHHGHGIEHCDB
@6431520/1
cgggagtcacttttccgaccaagagatccagcaagttcttggctgccgaa
+6431520/1
@@@??DADBFFFHIEHACDHGIEHGGGIIIHGIIIIIGIIFIIIIIIG4@
@7465034/1
gccaaacattcggcagccaagaacttgctggatctcttggtcggaaaagt
+7465034/1
CCCFFFFFHHHHHIJJJJJJIGGJIJJJJJJHIJJJJJJJHHIJIJJJJ@
@7970507/1
gtggatcagggcatggagttctgtgaagttttctgtcaagtgaccctatt
+7970507/1
?@@?DBDEDHF;FHJICEHIIIJFHD?FHIHIJJJHGIEHIGGCHIGGHI
@7971149/1
gtggattcctaatattttttagtgaacctctctaacgtctttatagaatg
+7971149/1
?:1=A?DEHHDFFEEHIIIIIEHHGIHGFHIIIIGIGCFHIIGIIIAGGE
@7971150/1
gtggattcctaatattttttagtgaacctctctaacgtctttatagaatg
+7971150/1
?@@<=DDDAHHHFCBBBBFGHEH@HHH@FBBCGHHIIEHIBDAGGD>DGF
@3347272/1
gtaagaactatggaggaatattacaataagccgaataaaaatgcaaaaaa
+3347272/1
B@CFFFFFHHHHHIJJIJJIJJJJJJJIJJJJJJJJJJJJJJIJJJJJJJ
@1271401/1
caccacctgattggtgatatcagccgctccgggcgttccgttggtctgat
+1271401/1
CCCFFFFFHHBHHJAEHGIIJIHGHIIJJJJJJIJGGIIIDHHGCHEEAH
@6956695/1
ctggttttttcaaatttgttcagcaactcacggaaacaagttgagaaatc
+6956695/1
?@?D4ADDHHHDHIIIIE<FEGGGIIGGBFHIIFIGGGEHHGIGIGHIGH
@6956696/1
ctggttttttcaaatttgttcagcaactcacggaaacaagttgagaaatc
+6956696/1
@@CFDEFFHHDHHIGIJBCGHIIJJJJJJIJIJJJJJJJJGHGIJJIIGJ
@730080/1
atctcttggagccagccaatgggattgcccatcactttgtcatcgaacga
+730080/1
:B=44ADFHHHGHJJJJJJJJJJJJJJJJJJIJJJJJJJJJIJJJJJJJJ
@5385546/1
caaaaatttaaacacattgcattattgatttcgaggaaataatacgaact
+5385546/1
?;;?ADDDHFFHDE;EE@9AEHHHII@DFHGIIBFGDGEGHECGDFGIII
@5385547/1
caaaaatttaaacacattgcattattgatttcgaggaaataatacgaact
+5385547/1
BC;DDFFFHHHHHJJJJJJJJJJJJJJJJJJJJJJJJJJJIJJJJJIJIJ
@5385548/1
caaaaatttaaacacattgcattattgatttcgaggaaataatacgaact
+5385548/1
C@@DFFDFHHHHDGIGGIHGHIIJJJJIJJJJIJJJJJJJIJJIIJIJJI
@4867726/1
agaaatcacagagccccgggcccagatggcattcatgcagaaccgattaa
+4867726/1
@<1BDDDBHHHF8CFGGA1CD@DFFHCAGEHEIDGEEGIEG@GGE@;CAA
@732005/1
atctgctggagattgcaaccacccagacaggagatcatcgaagatttgga
+732005/1
@C@FFFFFHHGFGJJIJJJIIJJJJJIIIJJEIIHGIIJJJJJIJJJJJG
@6434774/1
cgggcccagatggcattcatgcagaaccgattaagaaaggggcagacaac
+6434774/1
@@@D=DDFHHHHHDIIJJJFIJIJJJJJIHHFIJJJJJJJJIIJJJJJHI
@2817672/1
gaaatacttcacatctgttaaaggcaaatatgatgtaatctttgtcgtcg
+2817672/1
@@@FDDFFHHGHGIIIJIJJJGHGIJIHIIIJJIIIIGIGIJIEHIJJJG
@6435547/1
cgggcgttacttttccgaccaagagatccagcaagttcttggctgcc
+6435547/1
@@<DDDDDF:DFFIAGD@FGFEFB3B?DGGFFA>FFFIIIEEFCFEF
@6435642/1
cgggctaattttaacaaccatcccactgtacgagaattcggtttttcagt
+6435642/1
CC@DDDDFDHHGDIGHJHIIIJJJIJGIGIIGGGIJJJIGI?FHGIIIJH
@5387623/1
caaaacatgaccatgatgcactcggcc
+5387623/1
?1;BDDDD::D8222<E<EEF>E;7@1
@5387624/1
caaaacatgaccatgatgcactcggccggaccgattcagcccccacc
+5387624/1
@@@7DDBDFHHFBF@GIE?FHFEBHIBD:?F@@;;F@CC@D;;=EE8
@5387625/1
caaaacatgaccatgatgcactcggccggaccgattcagcccccaccaag
+5387625/1
@C@;DFFFHHHHHJJJJJJJJJJJJJJIJJJJJJJJJJJIJJIHHGFFFC
@2290434/1
ctcctgcaagaactgaacgaagttgaagtccttggcgttgaagctgagag
+2290434/1
@C@DDFFFGFHHGJJJIGHEFHFGJII>FCFGGHIDIIIFJDIIGIJJJE
@7468216/1
gccaaattgctctactctcaagaaatggcctccatgccgagcaagactcc
+7468216/1
@@@1BDDFDHHFFGHJEIGIIIIJJJG@GGIJIJJIIJJFIIIJJDGGEG
@735646/1
atcttctctgcgtaaacactatgcagcatatttcatcagtgccctttttt
+735646/1
@@CBDDFFFHHHFHIJJJJJJJJJGIJJJJJJJJIIIJIDEHJIJIGIIJ
@2820679/1
gaaatcaataatgcaatgtgtttaaatttttgtcgagtcaaaagcga
+2820679/1
@@8BDFFFHHHGGIIIJJGJJJJJIIIJJJJJJJFFGGGIJJJIHIJ
@3350390/1
gtaagtagaaggtaagccacttaggcacacatgttacataaatgtcaaaa
+3350390/1
CCCFFDDDDHBFAEGBHGIIIIJIHHIIIJIIIJIEGGIJJIJIGIEIJE
@736423/1
atcttgcttcatgattgaaaatttgcaaggtttggaggagttgtactaat
+736423/1
=B14=DDFHHHHHIJJJJJJJJJJJJJJJIHIJJJEHIFHHIJIHGGIHI
@1763589/1
ccggttccggtggccaccagatcgttgttaaggaacacgcgg
+1763589/1
?@<DADDDFHC@FEGAFH8ADEGDCGGDHFGGICG;BDAA@A
@1276164/1
caccattctatgaaatggaacacgaagagggactaccacacgaaaggcag
+1276164/1
@@?B?DEFHHHHGGIIJDIHIJJGEGGHGDHIIDHIGIIIJIJIIB>FHG
@202896/1
aaagtgttagagtccactgggatttcatagatttgatattcaataattta
+202896/1
@@CFDFFFFDHHFGGGICHIIAGGIIJJC@HHHHGFIGGGIJJJIJGIII
@7470826/1
gccaagggctcggctgctcatcatgccctcgaggacctcaaaatcatgac
+7470826/1
CCCFFFFFHHHHHIIGBAFDHHDEHIIIGHHHG0?DF@F9CFH=7====@
@5390850/1
caaaactccgaaggaagccaagggctcggctgctcatcatgccctc
+5390850/1
CCCFFFFFHHHHHJIJIJJJJJJIJJJJJIIJB>FDEGGABBHHFG
@7472484/1
gccaatcttccgctaccgcgtgttccttaacaacgatctggtggccaccg
+7472484/1
@@@?DDDDHCCF@EGEHEAFCG?BHHGFAFHGG?@GBFAGGFHCGGCHGI
@206086/1
aaataaacttttttcgggtttggaaaaaatttcaaattgttcaggtaaaa
+206086/1
@<<DDDDDFBHFFGIIGG;CEFGGIEHHIIEEHGBBFEEFBBHHGGGIG7
@206656/1
aaataaagtgtactttattgaaaaattagtaaaacataatggttttcgcg
+206656/1
@B@BDDFFFFHHHJJIJJJJJJIJJJJIJHHIJJJJJIJIJIGHGGIGGI
@7473883/1
gccaatttcgcggaatttcaacacatgacaagcgat
+7473883/1
:==ADBDD?CF??EGFDG<GC<FFGF3D9DG?8BE;
@7473884/1
gccaatttcgcggaatttcaacacatgacaagcgatggtgaactgccttt
+7473884/1
CCCFFFFFHHHHHGIIJJ@FHGIIJJJJJIJJJJJIIIFHIJJJJJJIII
@7474471/1
gccacacactgtcatcgttgtaaagtttgaaggaactatcttcttcatct
+7474471/1
@@@?DEFFHHHHHIIIIIIIIIIIIIIIIIIIIIIIIIIIIIIIIIIIII
@2295839/1
ctcgaaaactcaattggcgcacattcagcaggttttttaacagtttgaaa
+2295839/1
@CC7DFFFHHHGHJJJJGGIEGIJJIJJIIII:BFGIJAFDBFBGIGGJI
@7975511/1
gtggggagcgatgacgaataaagtatgtgttcaccaagagaagaaagcta
+7975511/1
@B@FFFFFHHHHHJJJIIJJJJJGHIJIIJJIIJJJJJFIIJJIJJJIJJ
@4874159/1
agaagaacgttcgactttcacttcattctatcggcctttcttctctttgc
+4874159/1
@@@DDFDBFFFBD@EBGHAAHGHIEHHFHIGGGIIEEII9DGD<@B<B<F
@7475212/1
gccacatcttgtgagccgccattctcttggctagcttctttg
+7475212/1
@<@DA?DDHHFHHGIIIIIGDGIIIGIGE>BDDEHDFAGII4
@7475213/1
gccacatcttgtgagccgccattctcttggctagcttctttgacttgcca
+7475213/1
CC@FADEDHHFHHHIGIBFHIAHEIIHIJIGGGEHDEFGHI9?DFEFHG>
@7475541/1
gccaccaatgcttggtgcagctatccactttgccagtggccgtctgctac
+7475541/1
B@@DFFFFHHHHHIJFGIIIJJJJJJJJJJIGHJJGHIIJJJHHIJJIJJ
@739988/1
atgaaacatgtcagttatatattcacctttatatatgtcacattttgtgg
+739988/1
CCCADFFFHHHHHGEGEHIIJJJJJJJJJGIJIJJJIIJJIJJJJJJJJI
@2296982/1
ctcgaaatcaataactcgacaaaaattgttcccttttgagctattgcgat
+2296982/1
@C<DDDFDHFFHGIIGEGGHIGHIIIIIIFGIGIIEIGIIIIGIIGIGHI
@2296983/1
ctcgaaatcaataatgcaatgtgtttaaatttttgtcgagtcaaaagcga
+2296983/1
@CCFFFDFHHHHHJJJJJJIJHHFHJIIJJJJJJJGHJJIJIIGIIIJII
@7477242/1
gccagaacgtaagatatcctaaactcacttttttccgaaaaaatatcgca
+7477242/1
?@;BADDD>FDHD@D<<EHCHCGHHHGGHD>FHII<@GHIIIIDEHIBCH
@4360064/1
ttttcttgtatcacttattgcgtctttgctttggtcactttacgcgcgaa
+4360064/1
@@@FBDFDDBDDFIBHEEIEEIEGHIIECHHI@FFHIIEHHIIGIIIIDG
@4360065/1
ttttcttgtatcacttattgcgtctttgctttggtcactttacgcgcgaa
+4360065/1
@CCDDDDADFFHFGGHDGIIJIFGGHI@GEGIAGBFFHGGHHIHHGGJG>
@3835829/1
tcactttatatattttctctctattttgactgtcgtgaa
+3835829/1
@@@ADFFAHFDFBHEGF<EFHIHIIIIIIIIIHGD@C?E
@2826998/1
gaaatttaaaagaaaatttgaaaagtatcatgagttttgtgattctccga
+2826998/1
@@@DDDDDFGHHFIGIIIIE@>CBH?FHIGHIEGEDDG3CFCFA@GCGII
@2826999/1
gaaatttaaaagaaaatttgaaaagtatcatgagttttgtgattctccga
+2826999/1
@@CADFFFFHHHHGHJJJJIIIJHI?CHAFEHIIIIIIEDDGHIIIIIII
@7981846/1
gtgtaatatgcgtgtccacgcaagtacctgctggaacgtttaaatttctg
+7981846/1
??;4BDEFHHHHFHHIIIIIIIIICGHHIIIIIIIIIIGGIIIIIIIIIE
@7982172/1
gtgtaattgaagttcgtattatttcctcgaaatcaataatgcaatgtgtt
+7982172/1
@@@DDFDFDHGHFHIB<EEHIIIIIIIIIIIIIIIIIIIIIGGIGIDCGH
@7982173/1
gtgtaattgaagttcgtattatttcctcgaaatcaataatgcaatgtgtt
+7982173/1
CCCFFFFFHGHHHJJJIIIJJJJJJJJIJJGGGIJJJJJIIJIIIJBGHI
@212714/1
aaataatttcaaattgttcaggtaaaatcttgcttcatgattg
+212714/1
?@@1AAADFB?FDHEIFHIABHCFC>CHHGIEGEBHBGDEHII
@213564/1
aaatacctcaccttacaaaataaaatacggcaaagagaagaaaggccgat
+213564/1
C@@FFFFFHHHHHJJJIIIGIJJJJJJJJJIIGHGIIIEHIIJIEDHIII
@4360535/1
ttttgaaacagaaaaaaggtgcaaattaagatatcctcagatgccgacac
+4360535/1
B@CDDDFFHHHHHJJJJJJHIIIHIJJJJJIJJIJIJIJJIJJJIIJIIJ
@7478507/1
gccagatcgataaaaaaatatcgcaatattagaaattttcaaatattctt
+7478507/1
@@@D;B;?DFHHAEGGGHD9EC?FEGG@@BG<9B<B?BAF@@FHCEFAEH
@4878848/1
agaagccaaattgctctactctcaagaaatggcctccatgccgagca
+4878848/1
C@@FFFFFHHHGHIJJJIJJJJJJJJJJIGGHHIJIJJIIJIJJIII
@2301120/1
ctcgaatagctcgtacttcggcacttgtaacttgttcaaattgtccatcc
+2301120/1
B@C@DFFFHHFGHHIIGHHIIIJJIIIHIJIJJIIJJJJIJJGGIIJJJJ
@4879741/1
agaagctttgcttgaagtaataaatgcagacagatataataataaactta
+4879741/1
@C@DFFFFHHHHHJIJJHJJJJJJJJJJJJIIJGIJJIJJIJIJIJJIJI
@4880434/1
agaaggtaagccacttaagcacacatgttacataaatgtcaaaatttgac
+4880434/1
C@@DFFBDHHHHHJJJJJJIIJJJJJJIJJIJJJIIJJGIJJJJJIJJJJ
@3362071/1
gtacaactgtttacctgtgtatgataaataaacttttttcggg
+3362071/1
??8=DDDDHBHHHIIHHEHIIIIGIEHIIIIIIIIIIIIIII@
@7985735/1
gtgtgcaggtatatttatcacatcattcgtcgtgtaccacatctcggatc
+7985735/1
CCCFFFFFHFHHHJJJJBIIJJJIJJJIJIJIIJIIIHJIJJJJJJIJJJ
@5403758/1
caaaatcatgaccaaaaagtgaacagctatcgatacacagtcat
+5403758/1
@@;DDD;;F?C::CGE?;1<FFHEED;??CGAB?80?BFE<DDB
@2302521/1
ctcgacaaaaattgttcccttttgagctattgcgatattttttcggaaaa
+2302521/1
??8BDDDDD?AFF>AD4?FCEGFF=FEFCAGEFEFIDGFFFIFFIBFEII
@2302522/1
ctcgacaaaaatttaaacacattgcattattgatttcgaggaaataatac
+2302522/1
CC@DFFFFHHHHHJJJJJJJJJJJJIJJJJJJEIIJJJJJJJJIJJJJJJ
@2302969/1
ctcgacatggagtcccaaaacatgaccatgatgcactcggccggaccgat
+2302969/1
BCCDDFFFHHFHDIIJJJJJJJJIJJJJJJJIJIIJJIJIJFJJJIIGHF
@6970797/1
ctgtgatgaaaaataaaaaaaaaataatagttcttcaagatatatttttc
+6970797/1
CCCFFFFFHHHHHJJJJJJIJJJGDHFBBDIEDIAFH@BDFGIJHIJJIC
@4882426/1
agaatacaccccttaatcagctacaacagtcaacatttcccacctttttc
+4882426/1
CCCDDDFFHFDFFGIIIGI>CHIJIIIJJFHIIIIIJEGIJJIGIGGDHE
@748121/1
atgaccaaaaagtgaacagctatcgatacacagtcatagatccaatccta
+748121/1
@B@FFFFFHHHHDHHJJIIJJJJJJJJJJJJIJIIJJJJJJJJJIJIJJJ
@4363707/1
ttttgacttgaataaatttttaaatttaaaaatgcgtgtgtgcaggtata
+4363707/1
@@CFDBDFHDFFBGHIGIJGIGIIEIIIIJJIEFHIEFDFFFHIJG?FGG
@4363708/1
ttttgacttgaataaatttttaaatttaaaaatgcgtgtgtgcaggtata
+4363708/1
BBBD?ADDHDHGFGIJIIJJIJJJJJJJIIJIGIJJGIACFFHIIJBGHJ
@3841152/1
tcatagaatggtggtggccatctgcgggacatgcacatctcttggagcca
+3841152/1
@@<DDEFFHHGBHIFEHIIGJJJIIHJI@AGHIIJJEHHHGIJ>BFGHGG
@4364125/1
ttttgaggcagcaaatttctcaagggcacacggcaacaaaaagtgataat
+4364125/1
@;@DDADD<7C<CCA<A?FEHHGHFHEFFDHG<GGHIIEHHIIBBFFHHG
@2306448/1
ctcgagggcatgatgagcagccgagcccttggcttccttcggagttttgc
+2306448/1
CCCFFFFFGHGGGJJIJJIJIIIIIIIJEHIJJJJJJ>FEHG=F5CGEGI
@7484824/1
gccatctgcgggacatgcacatctcttggagccagccaatgggattgccc
+7484824/1
C@@DFDEEHHHD?@CFEDDCEGGIGHG>CDHCE>FEC8?8?<>B=DCGHG
@4883886/1
agaatcagcactgaatcaaaaaattctccatcgttacaataagttattcg
+4883886/1
CCCFFFFFFHHHHJJJJJJJIJJIIJIJJJJJIFHJJIIIIJJGGIJJJJ
@752698/1
atgatatgtatttattatattgtgaaaagggagcatttatttgatgcaaa
+752698/1
?@@?=BDDDHHHHIIIIIJJJJHIIJJJIJFHJJJJJJJJJJIIJJJJJJ
@3365046/1
gtacagtagaggataaaccaatggagcacacttttacttcagctacttga
+3365046/1
@=@BDDDDAHABHEHIIBHCEHFEHD@BGBFEHG@D?C?CDDB@FBFHCG
@7988870/1
gtgtttggctagattctgtttgacattagaagagtaaacgtcagtttgcg
+7988870/1
?:;DDFDDFHHGGJIJJFHHIJIIGGHJGIIEGGBGIIIC?GEHJJJJJD
@5409938/1
caaaattcgttctacatatgaaacatgtcagttatatattcacctttata
+5409938/1
@@7DFBEDAHHDHG@GID@C@HIIECC?EHGIIIGIFGIHIIIDFIGFDE
@5409939/1
caaaattcgttctacatatgaaacatgtcagttatatattcacctttata
+5409939/1
@@@DDDD??CCDFF>E<<CH<FHEFIFEHD>FEFFEAFFDEGFA@GCEGI
@5409940/1
caaaattcgttctacatatgaaacatgtcagttatatattcacctttata
+5409940/1
CCCFFFFDBHHHHJGIJGEEHGHJIJJJJIHHIIJJJJJJJJJJJIIJJI
@5412172/1
caaaatttgacataatttgtggatataaaggaaagaaaaaaatgtcaaaa
+5412172/1
CCCFFFFFHHHHHJJJJJIFHIIJJJJJJIIIJJJJJJJJJIIJGEGGHD
@219764/1
aaatcacagagccccgggcccagatggcattcatgcagaaccgatta
+219764/1
=@14ABDBDFB?AE@:EGDGG?DH<?G9?BFCHHCCCGGGCGIH;;C
@3843708/1
tcattcgtcgtgtaccacatctcggatcttgctactaatattcgattcga
+3843708/1
@@@DDDDDHHFH;EBGBEECHGICHAGGEIGGIHGAGIGEFHGGGGGGGH
@4887120/1
agacaacttcatgtacaaatacctcaccttacaaaataaaatacggcaaa
+4887120/1
@@<DAFFFHGHHDFHIIIJIJJJJIJIJJJIIJGIJJJJJJFGGCGGHGE
@3844676/1
tccaaaccttgcaaattttcaatcatgaagcaagattttacctgaacaat
+3844676/1
@@CFFFFFHHHGHJIGIJJJEHIIIHDHFFDHHHIIJJJJIGJIICCGAH
@3844677/1
tccaaaccttgcaaattttcaatcatgaagcaagattttacctgaacaat
+3844677/1
@C@FFDFFHGHGHIIJJJJJGIJJJIJJIDHIIIIJJJJJJIIIGIIIGG
@3844678/1
tccaaaccttgcaaattttcaatcatgaagcaagattttacctgaacaat
+3844678/1
@CCFFFFFHHHHHJJJJJJJJJJJJIJJJJIJJJIJJJJJIJJJIJIIIJ
@3844679/1
tccaaaccttgcaaattttcaatcatgaagcaagattttacctgaacaat
+3844679/1
CCCFFFFFHHHHHJJJJJJJJJJJJJJJJIJJJJIJJJJIIJIJIJIJJI
@5930025/1
ccaagagaagaaagctatacagtagtcaaatttgtatccattatcacttt
+5930025/1
@?:ADEFFHHGHHIIIIIIIIIHIIHHIIIIIIIIIIIIIIIIIIIIIII
@2837641/1
gaaccgtacgtcaaatgtcgcaaattatgtcacataaatgtcaaaatgcc
+2837641/1
@@@FFFFFHHFHHGIJJFGHJJJIJIJJJIIGIIJJJGGIIJJJJEHIII
@6977500/1
ctgttcttaaataaagtgtactttattgaaaaattagtaaaacataatgg
+6977500/1
@@@=BDFFFHHHHIJGEHHJHJJJIJJJIJIJGIGIHGDCGIIJJJJJHI
@3369372/1
gtacggttcaagtagctgaagtaaaagtgtgctccattggtttatcctct
+3369372/1
@@@;D:BDHHHHHIIIIIIIIFHIIIIEHHHHGIIIIIIIHIIIIIIIIH
@2838353/1
gaacgaattttgtgcatacaaaaatagtaaaaagtcaaagtctttcg
+2838353/1
CCCFFFFFHHHHFGGIIJJJJJJJJJJFHGJJJJGHIJEIHGIJJJI
@7992594/1
gttaaagtaagaactgtgttaaaaatgaattctcaaacggcgttaaacct
+7992594/1
@@8DDFFDFFDDFDHDF@FD@@BCF;?FCHGGIHHIIIIGGBHIGIGGGG
@3370348/1
gtactaatttgtgtaattgaagttcgtattatttcctcgaaatcaataat
+3370348/1
;:1ADDFDFHHDFHIJJIIIJJHIGGFGHIJJJJGJJIIGIIIJJJIJJJ
@3370349/1
gtactaatttgtgtaattgaagttcgtattatttcctcgaaatcaataat
+3370349/1
C@@FFFFFHHFFHHIIIJIJJJGJJJIJJJJJJIJIJIJIJJJJJJJJJJ
@2839001/1
gaacgatgtcaccacctgattggtgatatcagccgctccgggcgttcc
+2839001/1
CCCFFFFFHHHHHJJJJJJJJJJHGIIJJJJGIIGIHIJJGIG@;@AE
@2839002/1
gaacgatgtcaccacctgattggtgatatcagccgctccgggcgttccgt
+2839002/1
CCCFFFFFFHHHHJJJJJJJJJJHHIIJJIIJJIJJIJJJIJIGBHHHGF
@3371468/1
gtactgcactttcctactaaaaactgttaattatttttattagtggccca
+3371468/1
@BCFFFFFHHHHHJJJJJJJJJJJJJIJJJJJJJJJJJJJJJJIJJJJJJ
@758015/1
atgccatctgggcccggggctctgtgatttcttagtgtcaatagtgctgc
+758015/1
=1:BDFFFHHGHHJJIIJJJIJJDGGIIJIIJJIIIIHIIIJGHGHJJII
@2311180/1
ctcgatttggaccagttcgtatttgggagtgatgccgcgacggctcagca
+2311180/1
@@<ADDDDAHDHHDBFHGECEGIIIII@F?FGGIEGIIIEIIHFFFFDC>
@2311181/1
ctcgatttggaccagttcgtatttgggagtgatgccgcgacggctcagca
+2311181/1
@@@AADFFHF<DF@DCEHEHIIIJIIGEG?C@BEEID>FBFGEEEFFECE
@2840500/1
gaacgttcttctgggcttttcctgcttttttagcagctttaccattcgtc
+2840500/1
BC;DDDFFHHHHGJJJIJJJJJJIHIJJJJJJJJJGJJJJJIJJJJJJII
@7995002/1
gttaaattttaaaagcctcttaaatttaaccgaaatatagaatacacccc
+7995002/1
@@@FFFDFHHFHHJGEHAHIIIJJJJJJJGIIJIJIJIJIIIIJJJJJJJ
@2841870/1
gaactattattttttttttatttttcatcacagtgatgtttgtttcagaa
+2841870/1
B@<DFFFFHHHHHJJJJJJIJJJJJJJJIIIIIIJICHGHIEFHIIGHGI
@5418557/1
caaacattcggcagccaagaacttgctggatctcttggtcggaaaagtga
+5418557/1
CCCFFFFFHHHHHJGIJJIJJJJJJJJJJJJJJJJIJJIIJJIJJIJFHJ
@3374738/1
gtagaaggtaagccacttaagcacacatgttacataaatgtcaaaatttg
+3374738/1
@@@D<DA?AAFDHEGFGGHC:<CEEBGFGFAG<F9EHIDDDGED?FDCGE
@5418624/1
caaacattgaagccagatcgataaaaaaatatcgcaatattagaaatttt
+5418624/1
CCCFFFFFHHHGHIJFIIJJJJIIJJJJJHIGEFGGGGIIIIIJJJIG>C
@5935242/1
ccaagggctcggctgctcatcatgccct
+5935242/1
@@@ADB=DAF@AFABB>FE<?@D4?DD<
@760544/1
atgctcttgacatttcgttaaagaaccacaaaatgtgacatataaaggtg
+760544/1
CC@FFFFFHHHGHJJJIGHIJJHJIIJJJJJJIGJCFIGIIIIIJJIJFD
@226479/1
aaatgctcgaaaactcaattggcgcacattcagcaggttttttaacagtt
+226479/1
=@@4ADDFHGGHHHIEIJCEHBGGDGIHDF?F?DEGGBGHIJJJCAHIFH
@5420472/1
caaaccgggaaaagtattatgagaatatgaaatttaaaagaaaatttgaa
+5420472/1
CCCFFFFFH>HHHJEGIIJJJIJJJJIJJJJJJJJJJJJJJJJJJJJJIJ
@5421384/1
caaaccttgcaaattttcaatcatgaagcaagattttacctgaacaattt
+5421384/1
@@;BDFFFHGHHDHIJJGIJHGIJIJJJJJGIIJJJGIIIGIIJJJJJJG
@5421385/1
caaaccttgcaaattttcaatcatgaagcaagattttacctgaacaattt
+5421385/1
BC;DDFFFGHHHHIJJJJJJJJJJJJJIJJJJJJJJJJIJJJIJJIJIII
@228084/1
aaatgtcaaaatttgacataatttgtggacataaaggaaagaaaaaaatg
+228084/1
BB@BDFFFGHHHHJJJJJJJJJJJJJIJJIJJIIIJIJJIJIJJJJJIJI
@228094/1
aaatgtcaagagcataaagtatgtctagaacgattttacctttgcgcgaa
+228094/1
@@8D?DDDHHHFHGDDHEHHIIIIIIIIIGIIIGIIIIIIIIIIIIIIDI
@228095/1
aaatgtcaagagcataaagtatgtctagaacgattttacctttgcgcgaa
+228095/1
B@CDDDFFHHHHHJJJJJJHJIJJJJIJJJJJJJJJJIJJJJJJJJIJJI
@2843836/1
gaacttccatagattcaaatgaagtaaacaacatacgtttttcatttaaa
+2843836/1
@@@FFDFFHBDFFGIGGIIIIGBHIIGEHGDIGGGGE@EDHGHGIGGGEG
@2845529/1
gaagaaacaaaaacaacctgaacaacaagctgcaaaacataaagg
+2845529/1
?@8=ADDDHHHFDHIIIIIIIIIIIIIIEEE<DGHCAHHIIGDDB
@764561/1
atggagcacacttttacttcagctacttgaaccgtacgtcaaatgtcgca
+764561/1
;?@?DDDADHFHGIIIIA?CHHEGIHIGIEHHGED?EF:B@DGIIDFHIE
@3378822/1
gtagatttccgtgaagtggtccgtgccccttgcggttaccccttctgttg
+3378822/1
@@@FFFFFHHHHHGGJGHIIJIJIJJIIJJIJJJJJJIJJJJGIIGIGII
@1775890/1
ccgtcagcgtcctccaggagttgctgagccgtcgcggcatcactccc
+1775890/1
BBB=BDDDFHGHHJJIJJDHHHJIJJHIJJIEGGHGG<@BEECEHFD
@1290358/1
cacctccacaacaacaacctcaagcttgggatcaacaacagcccgttccg
+1290358/1
@@@DDDFDFFFHGJJGFEHIFGIHEHIJJIJGICBGGIGGFGIEHFBG@G
@4374446/1
tttttaaatttaaaaatgcgtgtgtgcaggtatatttatcacatcattcg
+4374446/1
@CCFFFFFDHHDHJJJEGEGAFHH?ECIHGGHIIJJIIIJJGIIJJJIIG
@5427533/1
caaacttttcggggtgcaatcttcttttccggaaaatgctcgaaaactca
+5427533/1
@<?DDDFFHHHAAH<CGHIFIIJIIIIGHIFGIIG@HE?FGGIGIIGJII
@5427534/1
caaacttttcggggtgcaatcttcttttccggaaaatgctcgaaaactca
+5427534/1
C@@DFFFFHHHHHI<CFBHHIIIIIIIIIIIIIIIIIIIIIIIIIIIIII
@5427535/1
caaacttttcggggtgcaatcttcttttccggaaaatgctcgaaaactca
+5427535/1
C@@DFFFFHHHHHJ@FGIJJJJJJIJJJIJJJJIJJJJJIIJJJIJJJJJ
@5427536/1
caaacttttcggggtgcaatcttcttttccggaaaatgctcgaaaactca
+5427536/1
CCCFFFFFHHHHHJ@FEHIGGIIJGIJJIJIIHJJIGIJIIJIJJJJJJJ
@3853161/1
tccacgtaggttacctcgaaggattgttcgctagcgatctcctgcaagaa
+3853161/1
CC@FFFDFHHFHHJJIJJJJJJJJJIIJIJIJIJJJJJJJJJIJJJJIII
@1292000/1
caccttacaaaataaaatacggcaaagagaagaaaggccgatagaatgaa
+1292000/1
C@@FFFFFHHHHHJJJJJJJJJJJJJJIJJJJJJJJJIJJIJJJJJJIJJ
@4897527/1
agagactctcagcttcaacgccaaggacttcaacttcgttcagttcttgc
+4897527/1
@@<BDFFFHGHHFIJIIIIGHIJIJIJIIJIJIIJIJJHEHIIDGHGGIJ
@4897528/1
agagactctcagcttcaacgccaaggacttcaactttgttcagttcttgc
+4897528/1
;@;D?DD?DAFH3CBCCFCHGGGB?DDFHG@GF9BHIHDDFG>GGIGIA?
@4897529/1
agagactctcagcttcaacgccaaggacttcaactttgttcagttcttgc
+4897529/1
@@<=DDDFGHGDBEFGIGE@EHIIEGHICGIEIGIGIEICHIIHGGIIHH
@766706/1
atggcattcatgcagaaccgattaagaaaggggcagacaacttcatgtac
+766706/1
?:?DFFFFHHHHHJJIJJJJJHHIJJJJIJJIJHIIIJJJJIIJJJJIHI
@767002/1
atggcctccatgccgagcaagactcccgtcagcgtcctccaggagttgct
+767002/1
BC@FFFFFHHHHHJGGGIJIGIJJJJJIIJIGIIHJICHIHIICH=FEIF
@3380898/1
gtagctgattaaggggtgtattctatatttcggttaaatttaagaggctt
+3380898/1
@@@FFFFFHHGHGJJI@EFHEHJJJJJIJJIJH:1:DHIIJJJIIGGIIJ
@2848282/1
gaagaacgttcgactttcacttcattctatcggcctttcttctctttgcc
+2848282/1
@?@DFFDF;CFHDAFG>CCFEDG>HAHGGGCF6@DDHIGGGH<?BBCGH>
@2848508/1
gaagaactcgaagtcactctcccgggcgaaggcaaggacagactgttccg
+2848508/1
@@@FFFFFHFHGFHJIJJJIIJJJIIJJJBEBGIGGIIAHIIGIIHEEHF
@6470168/1
cgtcatattgatttaattttgacatgttagaatgccctattgaaaacctt
+6470168/1
B@1AADDFHGFHHJJJIJJJIGIJJJGJJJIJIJJJJJGIJIIJJIIIJI
@8003227/1
gttactgtggaagtatttgggaaaggtttgtttaaagggattggacgcaa
+8003227/1
B:BDFFFFHHHHHFHIJJJJJJJJJJHHIIIJJJJIJJJIJJJIJJJJJJ
@6986901/1
cttaaataaagtgtactttattgaaaaattagtaaaacataatggttttc
+6986901/1
B?B4BDDFHHHCFHHIJJJIIJJJJJIIJIIGHIJJJJJJIJJJIDHIIE
@1292877/1
cacctttatatatgtcacattttgtggttctttaacgaaatgtcaagagc
+1292877/1
CCCFFFFFHHHHHJIJJJJJJJJJJJJHIIJJJJIJJJJJJIIJJJIJJI
@5942080/1
ccaatcctataattatccatttcctgtaattctggtttctctatagtttt
+5942080/1
@C8ADFFFGGGDHJJGIIGIIGIIJJHIHIIJJJIHHIIIIJJJJIDGIJ
@5429255/1
caaagaagctagccaagagaatggcgg
+5429255/1
@@?DDDEFGDHD>FEIIEFHIHGGIGH
@3383337/1
gtaggttacctcgaaggattgttcgctagcgatctcctgcaagaactgaa
+3383337/1
@@1=DDDDHFHHHIIIIDGHHIIIIIIIIIIHGIIICGGIIIIIIIIIEH
@8004187/1
gttagaatgccctattgaaaaccttgtagtggattcctaatattttttag
+8004187/1
@@@DDDDD??C?FBEH?CDFIEC?F<CHC<A;@FE@@FC@?<BDAEFH20
@6989330/1
cttaaattgccatccagttgctgggcaa
+6989330/1
?8:BDDDAAC<:<CFEAAFAB<<@7@A<
@6989426/1
cttaaatttaaccgaaatatagaatacaccccttaatcagctacaacagt
+6989426/1
=?1=BDDDHDHFHEEIIBBEH9CHBHGHIBGIGIIIIGGGGIIFIIHIID
@6989427/1
cttaaatttaaccgaaatatagaatacaccccttaatcagctacaacagt
+6989427/1
@@@DDDDDHFHHF8:EDA?FHDHDHHGHGGIIEGIIIIIEGIAHHIIGH?
@235103/1
aaattatgggcgaccaccagtggtactatgacaacttaaactatcctcca
+235103/1
:=1=ADDDAB>?6EGHJECEBFE?DBGFD?DGAH@AGGHICEAGGIFF=B
@4901697/1
agaggttgtacccaaacttttcggggtgcaatcttcttttccggaaaatg
+4901697/1
BCCFFDFFHHHHHIIIJJJJJJIIHG8BFHIGGCFFDHIJGGDGFHJIDD
@4902138/1
agagtatgtctcgaaagacttcgactttttactatttttgtatgcacaaa
+4902138/1
@@@DDDDDHHHHFGHI8>:AC>BAFHIIIIAEI<DGHII:?DCEAHGDCH
@1298996/1
cacgagaatttgaaaagcgagcttcatgatcccctgaaaaatatatcttg
+1298996/1
@@?DDDFFHHHDHJJIJIIJIJJJJFIGCEGIJJIJGIJHGIJJJIIJJD
@1299400/1
cacgagcgtttctttagtctgtatattttcttgtatcacttattgcgtct
+1299400/1
@@CDFDFFHFFDBHIIGIIGACHGHGIIIJJICC<DHDF@GHJG>GADF@
@6479949/1
cgtggatcagggcatggagttctgtgaagttttctgtcaagtgaccctat
+6479949/1
@<=DDDDFHHHHGHEGIGGBFHIIHIJJJIJJJJIBGHIJGGHIJJJJJJ
@776528/1
atgtgacataatttgcgacatttgacgtacggttcaagtagctgaagtaa
+776528/1
BB@4ADDFHHHHHJJJJIIIJJJJJIIGHIIIIJJJJIFHIIJJJJJHIJ
@6992787/1
cttaagcacacatgttacataaatgtcaaaatttgacataatttgtggac
+6992787/1
B@=4ADDFHHHHHIIJIIIIJJJJJJIIJIEIJJJIJJJJJJJJIIIGIJ
@238110/1
aaattccctcatgggaatttcttttggatcataaatgccgtcctcttcta
+238110/1
BCCFFFFFHHHHHJJGIIJJJJJJJJJJJJIJJJJJJJJJJJJJIJJJJJ
@4903785/1
agataagtgccttcccaatatttactcgatcaggagaagttagtgt
+4903785/1
@?@BDAB:=:A<A<ACGHGE?C@FEHFGEHGIGB3?GIG?BGGIG?
@1301210/1
cacgattcataaaagtaatataaccttagatttcgaggcaaattgattga
+1301210/1
@@@=BDDDFHHBD?<2ACDHHGEHIIGEH@HHBE>GB8:FHBGE?DGGEI
@1301211/1
cacgattcataaaagtaatataaccttagatttcgaggcaaattgattga
+1301211/1
@@CDDFFFGHHHHJIGHIGIJJJJJJIJJJJJJJFIDGIJJIIIGHIIIG
@1301212/1
cacgattcataaaagtaatataaccttagatttcgaggcaaattgattga
+1301212/1
BB@1BDFFHHHHHIJCGIIJJJJJJJJJJIJJJIIJGHIJJJIJIJGIIG
@1301213/1
cacgattcataaaagtaatataaccttagatttcgaggcaaattgattga
+1301213/1
BCCFDFFFGHHGGJJAFHIGIEJJJJJIJIIJJIIGIIIJEHIIIIIIJE
@1301214/1
cacgattcataaaagtaatataaccttagatttcgaggcaaattgattga
+1301214/1
BCCFFFFFHHHHHJJEHIIJJJJJJJJJJJJJJJJJIJJJJJJJJJJJJG
@4388100/1
tttttttcgggtttggaaaaatttcaaattgttcaggtaaaatcttgctt
+4388100/1
?:?DDDDDHHGAFGIJIIJIJJJ@DH@DFHCBFGGFFDB@<FFGGIIIGA
@4388125/1
tttttttctaaaatcaatttacatattatttttgacttgaataaattttt
+4388125/1
=@1ADDFBHDHHHGHGIHIIIIJGHIIHIJJJJIIIJJJJJJJJJIJJJJ
@2325112/1
ctcggtgcaacagatccgtaagctatccagctccgacgtactatgcccat
+2325112/1
CCCFFDFFHHHHHJJJJJIIJIIJJJJJJIJJJJJJJJJFHJJJJJJJJI
@6995656/1
cttaatcagctacaacagtcaacatttcccacctttttcactcaaccata
+6995656/1
1:?:BB?DDBFHHIBEFHIIHIGEGGIGGHIIGHCHEFHCHGHICDHIBH
@1784304/1
cctaaactcacttttttccgaaaaaatatcgcaatagctcaaaagggaac
+1784304/1
?@8:DD;=AACBFGIII;FD@GGIIIBDFFE@BE@?D<BCBFFI;CF;C;
@3391762/1
gtatgtgttcaccaagagaagaaagctatacagtagtcaaatttgtatcc
+3391762/1
@B@DD=BDFHHHGJJIIGIJJJIIJJJJIIJIIGHIHIIIIIJJJIJJJJ
@4905301/1
agatatcctaaactcacttttttccgaaaaaatatcgcaatagctcaaaa
+4905301/1
@@<DDDFFHHHHHIJGJJJJJJJJJFJIIJJJJJIIIIIGIIGGIGJGII
@782879/1
attaaacacggcttatcactatgatgttgatttggtaccagataccccga
+782879/1
CCCFFFFFHDAHFFFEFHH>HHIGIHFGE>?GGI@:CCGGECEGDFHGGH
@4392260/1
aaaaaaaccactaattctatgcaaagtatagcttgtaaaattagttgcta
+4392260/1
@@C7DDDDFHHHGJJJJJJIJIGGHG?GIJJJJJJGIIIJIJIJIGGEIJ
@3862314/1
tccatgccgagcaagactcccgtcagcgtcctccaggagttgctgagccg
+3862314/1
?@@DBBDDD8<CCDBAEHEBE:?CC?FG?GE=B@FHGIGFBFGI>@=D;A
@6484405/1
cgttagagaggttcactaaaaaatattaggaatccactacaaggttttca
+6484405/1
@C@DFFFDHFH?FB@GGEHIIIIIIGGHEIDGGIIIIGEHIIIIDGFHHH
@3394020/1
gtatttattatattgtgaaaagggagcatttatttgatgcaaagtat
+3394020/1
@@@DDFDFHDHFHIGBFEHIIIJJCHIJJJJGIJJGGGIJIJJJFHI
@1787003/1
cctaataatagtgtattacctctaaagctatctactcgttatataatcat
+1787003/1
@?=DDDFFHHGCFEHIJJIGHJJHJJJJIJJIIGEIEIGIIJJJIIGIGH
@3863560/1
tccatttcctgtaattctggtttctctatagttttgtcatacgtttttga
+3863560/1
;@@BDDD>FDHAC?CF<@FIGC3AFGHFGCBFHBBBFGGHHGGIIGHIEH
@7510682/1
gcctcaagcagatctgctcggtctttagttttgagttcggctttcgggtt
+7510682/1
@@@B?DFFHHHHHIIGGIJJJCFFHIJJJJIJIGIHJIGIIGGHIJIG=@
@3395694/1
gtcaaaaataatatgtaaattgattttagaaaaaaaccactaattctatg
+3395694/1
??1A4BDDDDDEDIEEEIIIIIIIIIIIIIIIIIIIIIIIIIIIIIIIII
@2861862/1
gaagctagccaagagaatggcggctc
+2861862/1
@@<BADDDFFFFFFEF?EAF@FG::0
@244259/1
aaattttcaaatattcttcgcttttgactcgacaaaaatttaaacacatt
+244259/1
?81B:2BBDD:ACBEIAEEE<:EED:C9?CEDE@::D?DADDEIED2BD?
@2863601/1
gaaggagagttagagttactgtggaagtatttgggaaaggtttgt
+2863601/1
@?<DDA?:AAAD:A<:CA??F<AE:C?FHGGEIG>;C8C3?<96?
@1307286/1
cacggcaacaaaaagtgataatggatacaaatttgactactgtatagctt
+1307286/1
B@1BDFDFGHHHHJIFHIJHIJJIJJIIJJJJJJJIIJIIJIHIJJJJJJ
@2863853/1
gaaggatagcaactaattttacaagctatactttgcatagaattagtggt
+2863853/1
B@@FFFFFHHGHHJJJJJJJJJJIJJIJJJIJJJIJGIGJGIHJJJDHIH
@3396380/1
gtcaaaagcgaagaatatttgaaaatttctaatattgcgatattttttta
+3396380/1
CCCFFFFFGHGFFGIEGHIJJIJJJJJJJJJJJIJJJIGJJGJJJJJJJJ
@3396381/1
gtcaaaagcgaagaatatttgaaaatttctaatattgcgatatttttttt
+3396381/1
CCCFFFFFHHHHGIJGHIIJJDHIJJJJJJIIJGIJJJJJIJJJJJJJJJ
@3397234/1
gtcaaaatgccacataatttgcaaaattttgacatttttttctttccttt
+3397234/1
@@@AADAF>FHFHGDHGIIGGC@CFGIIGIBHCGGCGIIIIICBGGHIIG
@3397325/1
gtcaaaattaaatcaatatggcgactgagaggcaaacaaatgttatttta
+3397325/1
?@@=DDDDHDHHHIIGDGHEEEEEHIHBAFDE@DFGGIGGGG9BGIIGII
@3865789/1
tcccacctttttcactcaaccatagctttctcagcgtg
+3865789/1
CCCFFDFFHHHHD<EDHGHEIEGGHIIJJIIJJIIJF:
@3865790/1
tcccacctttttcactcaaccatagctttctcagcgtgttt
+3865790/1
@@@;DDDDH?FFFGIIEHGIIBDGAGGHGHIIGIIG?::?B
@3865854/1
tcccactaaagttaaccagacaaagcacctatcgaatcgaatattagtag
+3865854/1
CCCDFFFFGHHHHIJJJJIJJJJIIFGJJJIIJJJJJJJIHGHJJJIDGH
@244976/1
aaatttttaaatttaaaaatgcgtgtgtgcaggtatatttatcacatcat
+244976/1
CCCDDDDFDFFHHDGIJJEGHIGCEGGEGEGBECGIIJGA<DDIIIEIEE
@794700/1
attaatattatctatcgatactgaatgtaattttttatatagtgccccga
+794700/1
?@:ADDFFHHFHHIJJGIHIGIIJIDCCHEHEGIIHDFHIJFIIIIJJBG
@1311513/1
cacgtaataagaaaatcgagcacagcatcaccaaggaactcc
+1311513/1
?@;D4ADDHHBFHGEEHIIIIFECCCHIGGGGIIG?HGGIG9
@2870685/1
gaataaagtatgtgttcaccaagagaagaaagctatacagtagtcaaatt
+2870685/1
B@CDFFFFFHGHFHHIJJJJJIJJIJJJJIJJJIJJIJIJIJJJJJJIHI
@796325/1
attaattataatcatcaatattatctatcgatactgaatgtaatttttta
+796325/1
@@B@BEFFFFFHHGIJIIIIIGJIJJJJJJCHGGGGGHGGFIHEFHGHIJ
@3400796/1
gtcaaatgtcgcaaattatgtcacataaatgtcaaaatgccacataattt
+3400796/1
?=14BDDDHHHHHIIIIIIIIIIIIIIIIIIHGIIIIIIIIIIIIIIIII
@3400797/1
gtcaaatgtcgcaaattatgtcacataaatgtcaaaatgccacataattt
+3400797/1
BB@DFFFFFHHHHIJJJIIJJJJJJJJJJJJIIIJIJIJJJJJJJJJJJJ
@5446757/1
caaagtatagaggttgtacccaaacttttcggggtgcaatcttcttttcc
+5446757/1
B<@DDEFFGGHHHFHGHGIJJJIIIIIJIJJJDIDFHIIJIJJJJJJJJJ
@7003160/1
cttacgttctggcaacatcgacagataccacaaatacctaaaccttccca
+7003160/1
?@@:BDDDHHGHGEGIGIIIIIIIIIGHIIIIIIIGIIIEH>GHIIIIIG
@7003161/1
cttacgttctggcaacatcgacagataccacaaatacctaaaccttccca
+7003161/1
@C@FFFDDFHFGFGJGIGGGIIJIIGIJIJJDIJIJJIJJJJGIGJIJJJ
@3870003/1
tccctatttaaattttgtaaatccacattttcgggttctat
+3870003/1
CCCFFFFFHGHHHJJIGHIIJIJJJJJJJJJJJJG1?:?9?
@7517733/1
gcgaaattggcactggcaagtcaaagaagctagccaagagaatggcggct
+7517733/1
B<@DDFFFHHHHHJJJJIIJHIJJIJIJJJJIJIJIIJJJJJJJJJJJE6
@7517909/1
gcgaacaatccttcgaggtaacctacgtggacatcgaagaaaaaacattg
+7517909/1
CCCFFFFFHHHHHJJIJJCGIJJJJJJFIJIJJJJJJJJJJJJJIJJJJI
@1312212/1
cacgtaggttacctcgaaggattgttcgctagcgatctcctgcaagaact
+1312212/1
@8?BDDDD=DFHFIIIDHIIIDIIIIIIIIIIIIBGHIIIIIIIIIIIII
@1312213/1
cacgtaggttacctcgaaggattgttcgctagcgatctcctgcaagaact
+1312213/1
@C@DFFFF?DFDFFHIIIIFIGIEGIGHEB=DEGGHBHGIIIIIGGIGGG
@8018450/1
gttcaccaagagaagaaagctatacagtagtcaaatttgtatccattatc
+8018450/1
@@@1ADDFHHGHHG>GGIIIIIGIIIE?EHHGHH@GHGIIIIIIGIIIII
@8018876/1
gttcactaaaaaatattaggaatccactacaaggttttcaatagggcatt
+8018876/1
@BB1DDEDHHHHHIIIGIHGDIIJIEHFEIHEHG?FHEIAHHIJGGDIHG
@8018877/1
gttcactaaaaaatattaggaatccactacaaggttttcaatagggcatt
+8018877/1
C@CBFFFFHHHHHJIJIJJIJJJJJJJJJJJIJJDHIJJIJJIJJJJJJI
@2873297/1
gaataacgccaacaggttgtttcattaccgcatcacgatatctcccccga
+2873297/1
B@8ADFFFHHHGHIJIFIIIIIJJIJJJIJJJJJJJJJJIIIJIJJJJJH
@8019323/1
gttcactttttggtcatgattttgaggtactcgagggcatgatgagcagc
+8019323/1
:==AB:DDAFFFFEFGI4<FHEHEF?9CFFBFAE8CD@FBBGEF@FII>C
@3405187/1
gtcaagtgaccctattcccgcgacttcaagatttcatcatgaaccaggac
+3405187/1
=1:DDDDDFFHHFGGIGHIII>18?F<DGEHHHIGDGDGIECIGI@CHFH
@3405874/1
gtcaatagtgctgccgttacttcctcaagcgctggtaacgctttatcggg
+3405874/1
=:?ADBDDADFFHCG@CFHDEHBEE>FFHHGGGGH:BD?GHIIIIEC@@8
@252734/1
aacaacctcgagcgagacaacagcagtctgctcctcctcaacaacaacaa
+252734/1
@CCFFFFFGGHFHIIEIJJJIIHHIF?FHIIGIJIIJIIJJIJIJJGIGG
@252764/1
aacaacctggagcgaaacaacagcagcccgctcctccacaacagcaacct
+252764/1
CC@FFFFFHHGGHIJJJJJIIJJFIJJJJJGJJJJIJIJJJJJHIJJJHG
@800760/1
attacacaagacccccaaccccaacaaggaggtaaaaagaagaaacaaaa
+800760/1
B@?DDFFFHHHHHJJJIGIJJJIGHHGBBGAD?FGH@FHBGGCFGGGIII
@7522701/1
gcgagacaacagcagccagctccttcacaacaacaacctggagctagaca
+7522701/1
CCCFFFFFHHHHHJIJJJJJJJJJJJIJJJJJJJJJJJJJIJJJJJIHII
@2876701/1
gaatatttgaaaatttctaatattgcgatatttttttatcgatctggctt
+2876701/1
@@<DDDDDFFHFF<<:??F<IFGIGCEHIHGGEHIIIIIIIEGIII@AHG
@2876702/1
gaatatttgaaaatttctaatattgcgatatttttttatcgatctggctt
+2876702/1
@@@DD?DD??FHH<EG@G9FCA9E<EF1E?FHGGIIIEGGG9DHGCGEDH
@3871824/1
tcccttttcacaatataataaatacat
+3871824/1
??@=A?DDFF8?3?BE>:CDB4<<A:F
@803297/1
attacctctaaagctatctactcgttatataatcatcattcaaacattga
+803297/1
CCCFFFFFGHHHHIJJJJJGIJJIHJJIIHIJJJJJJJJJIIJJIJJJJI
@3872636/1
tccgaccaagagatccagcaagttcttggctgccgaatgtttggcgtctt
+3872636/1
CCCFFFFFHGHHHJJIJJIJJJHIJJJJJIGIJJJGDHGGGIJIHIFAFE
@5450876/1
caaataaatgctcccttttcacaatataataaatacatatcatatcatcg
+5450876/1
@CCDDFFDHHHDHGIIIJIJIGIJEGGGIJIJCGGIJGJJEIGIIIJEG@
@5450877/1
caaataaatgctcccttttcacaatataataaatacatatcatatcatcg
+5450877/1
CC@FFFFFHHHHHJJJJJJJJJJJJJJJJJIJJJIJJJJJIJJIJIIIJI
@7525392/1
gcgatattttttcggaaaaaagtgagtttaggatatcttacgttctggca
+7525392/1
@<8=DDDDHHHHHIIIIIIIIIGHIIIIIIIIIIIIIIIIIIIIIIIIII
@1318893/1
cactatataaaaaattacattcagtatcgatagataatattgatgattat
+1318893/1
CCCFFFFFHHGHHJIIJJJJJIJIIIGJJHIGIJJJJJJIGJJJIIJJIJ
@2342182/1
ctcgttatataatcatcattcaaacattgaagccagatcgataaaaaaat
+2342182/1
CCCFFFFFGHHHHJJJ9FHJGIIIJIJJIIIJIEBGHGGIGEIIIJGIJI
@8023006/1
gttcatttcgacccgtttgctgttgttgggcacctttttgctgcccttgt
+8023006/1
?=?BDDDFFDFHHIA<EG79?@AGDCBAGGDEHIEIIII@>BFAHI>F>=
@5453154/1
caaatacctaaaccttcccactaaagttaaccagacaaagcacctatcga
+5453154/1
@@@=DDDDHAHHDF@DFEEGEGHCHI?CH<F9CB:DCFFCFIID99<?@B
@5453174/1
caaatacctaatttcatatacgtattatacattccaaacatacaagcaac
+5453174/1
@@@FFFFFHHHGHJHGIJJJIJEHJIIJJIJJJJFHIIJIJJJJIJIIJJ
@8023186/1
gttcattttaaatgaaaaacgtatgttgtttacttcatttgaatctatgg
+8023186/1
?@1ABBDDF?FF<4AEGFIA<AFE@EHDCFFBFFFCFEFGDAFFIIFEFI
@7527222/1
gcgcaaaggtaaaatcgttctagacatactttatgctcttgacatttcgt
+7527222/1
CCCFFFFFHHHHHJJJJGIIJJJJJJJJJJJJJJJJJJJJJJJJJJJJJH
@257629/1
aacaatttttgtcgagttattgatttcgaggaataatacgaact
+257629/1
@@<D?DDDHFHCDGGFHECGIGIIJCGG@G>FH>DGHI?FHGII
@1320075/1
cactcccaaatacgaactggtccaaatcgagggcgccatccacgagccaa
+1320075/1
=?@4=DDDHHHHHJIIJJJJHHIJJHIJIIJJJJGJJJIIIJJJJIHHHF
@4404555/1
aaaaaagcaggaaaagcccagaagaacgttcgactttcacttcattctat
+4404555/1
::8=BDDDFDBFFEGGGIIIIE>ECE9DHIFEH;DF@<BBFGIEHEEHII
@259540/1
aacacgaagaaagtaaagttacaccagttgaagaaatacaaacaaatgat
+259540/1
B@<DFFFFHHGHGGGIJJHHIJJJJIIIJIIIIJJJIJGGIJJJJJJIJI
@5965787/1
ccactacaaggttttcaatagggcattctaacatgtcaaaattaaatcaa
+5965787/1
@@@DFFFFHFDFHGIGIFJBFIHIII>HDHHGEGIHHDFIIGGIGFIIJF
@4406124/1
aaaaaagtgagtttaggatatcttacgttctggcaacatcgacagatacc
+4406124/1
CC<DFFFDHHHFHIIJJHIJIJJJJJJGIJJJJJJIJJJJJJJJJJJJJJ
@6504066/1
ctaaaccttcccactaaagttaaccagacaaagcacctatcgaatcgaa
+6504066/1
CC@FFFFFHFHHDHGGIJGAEHIIJIGIIEHJGGIIJIIIJJIIIJG2E
@6504365/1
ctaaacgttaaattttaaaagcctcttaaatttaaccgaaatata
+6504365/1
@@@DD3=AFDDFFGE>?FCGGGDGGC>EGHIIGGCGGDHIDI>FF
@3416801/1
gtcagttatatattcacctttatatgtcacattttgtggttctttaacga
+3416801/1
??<1ABDFHHHHHJIJIJIJJGJJGIGIJIIJJJJHIJJIJJJIGIJIII
@806834/1
attacttcctcgaaatcaataatgcaatgtgtttaaatttttgtcgagtc
+806834/1
:=?D42=BFFDH:;FHGICBCEGGGICH@HGIIGIIEABHIGBGB<2@?D
@2349454/1
ctctactctcaagaaatggcctccatgccgagcaagactcccgtcagcgt
+2349454/1
=1:=DDEFHHDHFIIIGEHIIIIIIIIIII>GGEGGIIIIII??BCAGE;
@261224/1
aacagactggtcccccacaacagactggtcccacacaacagactggtccc
+261224/1
@@@FDDFDFFHGHGEGHIIIIJ;CFGEE?CCEHIIIIIIEDFHDAFHGHI
@2886898/1
gacaaaaatttaaacacattgcattattgatttcgaggaaataatacgaa
+2886898/1
BCC=DFFFGHHGHJJIJJJJJJJJJJJJJJJJJIJIIIIJJJJJIIJJJI
@6505373/1
ctaaagaaacgctcgtggggagcgatgacgaataaagtatgtgttcacca
+6505373/1
CCCDFFFFHGHHFII@FHIJBHGIGIJIJJGIJIJID@FGGGGDGHIIIH
@6505693/1
ctaaagagttccatcacggttcttaaaaactttttcggggtatctggtac
+6505693/1
BCC;DFEECFHHHJJJJJJGHIGJEIJJGJHIJJJIJJJG@FHHJHIIJJ
@3419679/1
gtcatcgctccccacgagcgtttctttagtctgtatattttcttgtatca
+3419679/1
??1ADDFFHGHHHIIFHGBFDBFBBFH>BD<F@BFHGIGHIADHEB>FB=
@810880/1
attaggcactagttattaattataatcatcaatattatctatcgatactg
+810880/1
=B1=DDFFHHHHHIJJJJJIJJJJJJJJJJJJJJJJJJJIJJJJJJJIII
@5969992/1
ccactttgccagtggccgtctgctacggaacagg
+5969992/1
@?<?D?DBFFHDFD>B?@@@C8<FHG@E:???3:
@8029027/1
gttcgatacgcttcaccaacaagttggatggcagtagatacaaactacga
+8029027/1
?=B?ADDDHHHHHIEIGIIIHGHFEGIIJJIIIIHGGGGHIJJJIGEHEI
@8029284/1
gttcgatgacaaagtgatgggcaatcccattggctggctccaagagatgt
+8029284/1
@@@;DDDDFFHHHIAFHIIIIIIIIGIIIIIIIGEHIFHIIIIF>DGGI?
@6507965/1
ctaaagttaaccagacaaagcacctatcgaatcgaatattagtagca
+6507965/1
?@8:BDDDHHHHFIIIIIIGGIIIGIIIIIIIIICH@DDGGEDGGHE
@6507966/1
ctaaagttaaccagacaaagcacctatcgaatcgaatattagtagca
+6507966/1
@C@DFFDDHHFHHJJJJJJJIJJGGIIIGIJIJJIJDCIIEF?DHIH
@264244/1
aacagctatcgatacacagtcatagatccaatcctataattatccatttc
+264244/1
@@7DBDFDHHADBDHIGBH@BHHIDHIEAG??ECGHGGIIIG@CBBG<9<
@1804764/1
cctctccacaaaaagggaaataaacaaggatgtaagaactatggaggaat
+1804764/1
@BBDDFFFHGHHHJJJJGIIJJJJJJJJJJJJJJJJJJIIEIJIIJJJJJ
@4411056/1
aaaaaatattaggaatccactacaaggttttcaatagggcattctaacat
+4411056/1
@@C7DFFFHHHDFGIBFHCHIIGIIEE??FFBGCDGGEHGDHGEH@HIEB
@4411057/1
aaaaaatattaggaatccactacaaggttttcaatagggcattctaacat
+4411057/1
@C;DFFFFHHHHHIJJJJJJJJJJIJJFHIJJJJJJHIIJJJJIIIIIJJ
@3882374/1
tcctggaggacgctgacgggagtcttgctcggcatggaggccatttcttg
+3882374/1
:?@44BDDHHHHHGJIJJJJBHBEHIIFGHFIGEGGG9FHDGGHGIGHHH
@1805442/1
cctctgtactttgcatcaaataaatgctcccttttcacaatataataaat
+1805442/1
@8??DDDDHHHFHIIIIIIIIIIIIIIIIIIIIIIIIIIIIIIIIIIIII
@5461120/1
caaatcgagggcgccatccacgagccaatcttccgctaccgcgtgttcct
+5461120/1
@C;DDFFFHHHGHGJJJJJIJIIIIJJIJJJJIJGIJGJJIHH?B=BCEC
@5972083/1
ccagaacgtaagatatcctaaactcacttttttccgaaaaaatatcgcaa
+5972083/1
@@BFFFFFHHHGGJJJIJJGHIJJJJJJJJJIJJIIGGIIJDGEIIIIIG
@7536477/1
gcggctcacaagatgtggcaatccttgcaggatttacccgtggagggtaa
+7536477/1
@CCFFFFFHHHFDGHHGGHGIIIJJJJJJJJJIJJIIHHI@GEGHHIBFG
@7537107/1
gcgggacatgcacatctcttggagccagccaatgggattgcccatcactt
+7537107/1
@@7DDDDDDBD??FHIIICHHHGB9FEFEHGD?GGDFA;DGHHGGHII@C
@3885263/1
tcgaaaactcaattggcgcacattcagcaggttttttaacagtttgaaaa
+3885263/1
@?@=DDADFHDDHG9@BHHIIGIIIIIIIIIFEHHEGIIIIC=FHDCHF@
@814767/1
attataatcatcaatattatctatcgatactgaatgtaattttttatata
+814767/1
@@@FDD?DFHHHFHEHIGG@FB??FDB=<CCFG9EHCD?EGDHHGGIIIE
@3885907/1
tcgaaatcaataactcgataaaaattgttcccttttgagctattgcgata
+3885907/1
CCCFFFFFHHHHHJIJJIJJJJJJJJJIIJJJJJJJIGIIJJJJJJIIII
@268297/1
aacatgtcagttatatattcacctttatatgtcacattttgtggttcttt
+268297/1
@@@DDD?DFFHHHIJEHJJJJJJJJIGGGIIHGIIJIHHIIIGJGHGGIJ
@3886728/1
tcgaaggattgttcgctagcgatctcctgcaagaactgaacaaagttgaa
+3886728/1
@@<=DADDHHF?FGG@GGBEHHIIIIICHI>FFFGHIIIGHEHHHBD>GF
@5974967/1
ccagaattacaggaaatggataattataggattggatctatgactgtgta
+5974967/1
CC@DFFFFHHGHGFHIJJJGIIJJJAJHIJIJJJJIJJJJJJJJJJHIJJ
@4415018/1
aaaaaatgtcaaaattttgcaggttatgtggcattttgacatttatgtga
+4415018/1
CCCFFFFFHHHHHJJJJJJJJJIFHIIJIIJJJJJJJJJJJJJJJJJHII
@817037/1
attatattgtgaaaagggagcatttatttgatgcaaagtatagaggttgt
+817037/1
CCCFFFFFHHHHHJJJIJJJJJJJJJJJJIJJJJJJIIDHIIJJJJHIIG
@271157/1
aaccaattatcgtgaggatcaaattttgtagctatcataaactctcctaa
+271157/1
@<8DDDDDFFFDBFAGEEFEDGHFIIFDECGGEIGIICFFIIIFIIIBBF
@3889265/1
tcgaggaataatacgaacttccatagattcaaatgaagtaaacaacatac
+3889265/1
@@@B?D@DDAFDFFBBHAEHHIIAH9EFHGIIIG<FHC:CFIGHIIIGGH
@1810377/1
cctgcacacacgcatttttaaatttaaaaatttattcaagtcaaaaataa
+1810377/1
:?14BDFFHHHGGJHIJJJJJIIIJJJJGGHIJJJJJJIIIJJJJIJJJJ
@8036199/1
gttctgctaagtggtaagtagaaggtaagccacttaagcacacatgttac
+8036199/1
@;@DDBDDFBFADBHDHBACCHIGB3AEGIIGGGIEIGDCHHIIIEBBGI
@8036200/1
gttctgctaagtggtaagtagaaggtaagccacttaagcacacatgttac
+8036200/1
@@@BDBDDHDB?CG?FHGFCHGIGGFHHDEEHGGBHIFHHIIIIIIDHIG
@271892/1
aaccagacaaagcacctatcgaatcgaatattagtagcaagatccg
+271892/1
BC8BDFFFHHHHHJJJJIIJJJJJIGFGECFGDACFFGIJDGAFGG
@5978840/1
ccagatcgttgttaaggaacacgcggtagcggaagattggctc
+5978840/1
@@@DDDFDHHHHHJJJJIJJGIIJIHDFGIIJFGIIGGHIJJJ
@5978841/1
ccagatcgttgttaaggaacacgcggtagcggaagattggctc
+5978841/1
@CCDD?DDFH?FF@GGEEGHIGIGIIFBHGIGGEGCCGHIIAC
@1336050/1
cagaaatatactgtaatacgatggatgattcattaatggacacatgtaaa
+1336050/1
??@7DDDDDBBDBHIIIBCHEFCDF>DDHHF>CEHIIE@BFAG?D?FFII
@8038376/1
gttcttgcaggagatcgctagcgaacaatccttcgaggtaacctacgtgg
+8038376/1
=?14ADFFHHHHHGIIJGIIIJJIJJJIJJHIJJIJJJFGIJJJJJJFHG
@6517353/1
ctaacgtctttatagaatgtcaatgttattctaaaaagaagactgctaaa
+6517353/1
@:?DFFFFHHHHHJJIHHIHJJIIJJJJJJIJJJJJJJJJJIIJIJJJJJ
@820648/1
attattcctcgaaatcaataactcgacaaaaattgttcccttttgagcta
+820648/1
BB@?DDFFHHHHGJJJHJJJJJJJJIJJJJJJJJJIJJJJJJEIJFHIDD
@5471384/1
caaattcttccaagcggtcacgattaacaaatggacaatcgtgtgcgctg
+5471384/1
;?@DDDDDH>?DCDBE>@EGHEF3EHC>FEHEE@:BBGG;BFG8?DGGII
@3895747/1
tcggagttttgcctgttccgtagcagacggccactggcaaagtggatagc
+3895747/1
@C@FFFBDHHHHHIIHIIIIGIJJJJJJJIJJIJIGGIJJJJBFIGHGGG
@2362186/1
ctcttaaatttaaccgaaatatagaatacaccccttaatcagctacaaca
+2362186/1
@@@DDDFFGHFHHGGHIGGIHIIJJIIEHJJIGHIGIGIGGFEEGIJJJJ
@821793/1
attatttcctcgaaatcaataatgca
+821793/1
@@??DDDBDAFD:AF@F<A?AHHIGE
@1336216/1
cagaaatatggacatcaagaaatacttcacatctgttaaaggcaaatatg
+1336216/1
BBCFFFFFHHHHHJJJJJJIJJJIJJJIJJHIIJJJJJJJJJJJJIIIJI
@3896889/1
tcggcatggaggccatttcttgagagtagagcaatttggcttcttccccc
+3896889/1
CCCDFFFFHHFHDHBHIJHIICBF@D?FEBGFAGGGIFHCHIIGJGIIIJ
@4427307/1
aaaaacagtgtgaattagatgctggtgcagctataccttcatctgttaac
+4427307/1
@@@FFFFDDDDFHJJJFFGHIIJIEEFDBBDHHGIFJEBHIIGIGIFHGI
@279625/1
aacgatgtcaccacctgattggtgatatcagccgctccgggcgttccgtt
+279625/1
@@?DDFFDDHHHHJJIIJIJIJCGHIJJJIIJJJJGIIJIJJIEHIHHHH
@5474144/1
caaatttgactactgtatagctttcttctcttggtgaacacatactttat
+5474144/1
@814BDDDFFFFFFF@FGIIIIIIEDHIIIIIIBBFFGIIIIIIIIIIII
@5474145/1
caaatttgactactgtatagctttcttctcttggtgaacacatactttat
+5474145/1
CCCFFFFFDHHFHIJDHHGGHIJJJJJJJJJEHJFFIJIJJJJJIGGHIJ
@823345/1
attcaaaatgggcggacgggtagatagaaaatgattagtaccatttaact
+823345/1
@@@DDDDDHHHHFIF?CDHI7DAH@F<GGGG@DFHIFCGHGDHHHHFEE@
@2364856/1
ctcttcgtcactcgcaaatgtagaaggcagattgttaccctccacgggta
+2364856/1
=@@4ADDFHHHHHIIEHBHIJJJJJIJJJGIIJJJIJJJGIIIIIJJJ;F
@3900469/1
tcgtattatttcctcgaaatcaataatgcaatgtgtttaaatttttgtcg
+3900469/1
BB@ADDFFDHHFHGGIGIJJJGGIJJJJIIIJJEGGHJIJJJJJJJIIJJ
@2904968/1
gacgaataaagtatgtgttcaccaagagaagaaagctatacagtagtcaa
+2904968/1
@@?DDFFFHGHHHIIGIJJIJJJJJIJJJJJJJJIIGIJJJIIIJIIIIJ
@2905392/1
gacgaatgatgtgataaatatacctgcacacacgcatttttaaatttaaa
+2905392/1
@1?DFDFFFHDFHHBHIGIIHIH>HIIIIIIIIIDGEHIIIIIIIIIIII
@2905448/1
gacgaatggtaaagctgctaaaaaagcaggaaaagcccagaagaacgttc
+2905448/1
B@CDDDDEHFHHHIJJJJJIIJJJJJIJJIIJJIJJIIIIJJIJJJJCGG
@2364972/1
ctcttctagggataaggaaggagttacagtgtttttaaatcccatagtta
+2364972/1
?=??DDDDBDB>FGHFIIIG?<;<AFCCFECBGHIAGIG@G?D<FHG?DD
@8043433/1
gttgaagctgagagtctcttcgtcactcgcaaatgtagaaggcagattgt
+8043433/1
BB1ADDFFHHHGGJEGIIJJJJIJJIJJJJIJJJJIIIJJJJIGIIIJIH
@2366149/1
ctcttgcatgctgctcgaatagctcgtacttcggcacttgtaacttgttc
+2366149/1
@@?DDD?DFDDFAGBF?GGIGEEH?F<EFEGBEEAGHGIEHIGBHGGFHE
@2366558/1
ctcttggtcggaaaagtgactcccgaacaagccaatcagaccaacggaac
+2366558/1
?@@4ABBDBHHDHJIIBFGGEIGJJEFHGGHIGIIIIJIG3BCFHIIJJJ
@3903039/1
tctaaagctatctactcgttatataatcatcattcaaacattgaagccag
+3903039/1
=?14ADDAFFDDDHHGB=<E;;:ACHEED?A<CG?EHIGD@G?FH9BG@?
@283721/1
aacgtatgttgtttacttcatttgaatctatggaagttcgcattattcct
+283721/1
@CCFFFFFHHHHHJJJJJJIJJJJJIJJJJJJJJJJJJJJJJJJIJJJJJ
@4430862/1
aaaaacattgaccaatcgccaccaatgcttggtgcagctatccactttgc
+4430862/1
@<@1BDDDB?<?DFGBBCFFHIIIGGHA?GFC?DGBFGGIGIEGGIIAFE
@4432193/1
aaaaacgtttaataaatcttcttaaggatttgaagtatcatgttgaaacc
+4432193/1
@CCFFFFDHHHHHJJIJJJJJJJJJJJIJJJJJJIGIIIJJJIJIJJGII
@3906316/1
tctactcgttatataatcatcattcaaacattgaagccagatcgataaaa
+3906316/1
@@@DDDDB:D?FBGDHDGHHGEHIIIHIEFHIIIIIIIIIIIIIGGIIII
@7547601/1
gcgttttgtggaactgtgaaactttgtgggactgctggttgcccaacttg
+7547601/1
CCCFFFFFFHHHHJJJIJJJJJJJJIIJJJJJJJIJJJJJJJJJJJJJJJ
@828618/1
attcagcaggttttttaacagtttgaaaaccttgataaatggaacgaaat
+828618/1
@BCDFFFFHHFHHJJJGIIJIHIIJJJJJJJJJJJJJHIGGIGIGHFEHI
@7548373/1
gctaaacgttaaattttaaaagcctcttaaatttaactgaaatatagaat
+7548373/1
B;:BDFFFHHHGHJJJJJJJIJJJJJJJJJJJJIFGIGGGGJIJJJJJJH
@2911851/1
gacgtggtagtgtgatggtcttgaagtaccctggattccttgatggctac
+2911851/1
@CCFDDFAFHFF?FGGIIEIHIJIGGHFHHHIJEEG@CFEHIJDHGIJEH
@829199/1
attcagtatcgatagataatattgatgattataattaataactagtgcct
+829199/1
==1=BDDDHHHFHGGCHGHJIIJGIJJJJGGIJJJJJJJJJFIJGIIGHI
@2370165/1
ctgaaaatgagcacaaaacccaggaagaagtactgcgaaagttcaggtgc
+2370165/1
?1:DDFFFHHHHHJJJJJIJJJJGIJJJJJIIGIIJJJJJJGIIIJJGGI
@5480845/1
caacaacctggaacgagacaacagcaccctggtcctccacaacagcaagc
+5480845/1
==;4::ADFDD8?BF>HFAEBA8?@EGCD;?;F<DEBFE;B?B?=@FCHG
@1823640/1
ccttaacaacgatctggtggccaccggaaccggaagatcgaagaaagacg
+1823640/1
B@CFFFFFHHHGDGIIIGIIHJEHIIIFIHIHIHHIGJIJIIJFJIIIFF
@4942573/1
aggaatttgaacagttaccatctactatcagagatcgaatgtgtgcagaa
+4942573/1
B<<BDEEFHHFHHGEHIJGIHJIGIGGHGIIIIIGIJCGGHHGDGIIIDD
@3908815/1
tctatcgatactgaatgtaattttttatatagtgccccgat
+3908815/1
??1BDD=B;;D?A<EE:<FFBFIIIICB>EEECDCIII000
@6528155/1
ctaataatagtgtattacctctaaagctatctactcgttatataatcatc
+6528155/1
BB@FDFFFHHFHFHIJJJJJJJJJJJJJJJJJIIJJJIJJJIJJJJJJJI
@4440104/1
aaaaagtttatttatcatacacaggtaaacagttgtacagtagaggataa
+4440104/1
CCCFFFDEHHHHHJJJJJJJJJIGHFHIJIJIJJJIIJGJHGGIJIJJII
@2375070/1
ctgaaatatagaatacaccccttaatcagctacaacagtcaacatttccc
+2375070/1
BB@FFFFFHHGHHIJJJJJJJJJJJJJJJJIJJJJJJJIGIJJJJJJJJJ
@7031848/1
cttcaactttgttcagttcttgcaggagatcgctagcgaacaatccttcg
+7031848/1
?@:BBD;BFH?FHEBBAFFBIBFEAEABE>E@DFHECFDHGGIGGIIIGC
@7032155/1
cttcaagatatattcttcaggggatcatgaagctcgcttttcaaattctc
+7032155/1
@CCDFFFFHFHGHIGHJIGGIIJEHIIJIJJJJIID@;DHI<9DHEH@DB
@7032156/1
cttcaagatatattcttcaggggatcatgaagctcgcttttcaaattctc
+7032156/1
CCCFFFFFFHGHHJIGIIJJJJJGGHIIJJJJJJIJJJJJJJJJJJJJIJ
@291391/1
aagaaaaaaatgtcaaaattttgcaaattatgtggcattttgacatttat
+291391/1
@@@DDFBDFH?DDFGGIGGGIGEHIICGCFFHHHECHIIIIIIIIIIIIG
@4944604/1
aggagatcctgtaacacaaagttctcaacaaccagctcctacatctcaac
+4944604/1
@<;DDDFDFFGHDEGGHEHGGHHGIIGEFBEHEICHGGFHEGIIIIIIII
@4944617/1
aggagatcgctagcgaacaatccttcgaggtaacctacgtggacatcgaa
+4944617/1
CCCFFBBBFHDFAECEEGIGHG;CHBH=DH:?DGHGHGA9DF=GGG@@F@
@6531132/1
ctaatattcgattcgataggtgctttg
+6531132/1
@@?BDFFEHHFHBHHB@EFCBFGCFBB
@6531133/1
ctaatattcgattcgataggtgctttgtctggttaactttagtgggaagg
+6531133/1
CC@DFFFFHHHHHJJIJJJJFHIJJJJIJJJJHJJJJJJJJJHJIJJJJJ
@1824324/1
ccttaatcagctacaacagtcaacatttcccacctttttcactcaaccat
+1824324/1
?;@DABD;<<DDBHDHGDCIFGII@FHGGIIHGGGGIIGFEBFDHDDHIE
@1824325/1
ccttaatcagctacaacagtcaacatttcccacctttttcactcaaccat
+1824325/1
?@@DDDDAFFDHFIJJJGGIIIGIJJIGIIIJGGGHJJJG@BBHEGGGGI
@6531481/1
ctaatattttttagtgaacctctctaacgtctttatagaatgtcaatgtt
+6531481/1
@@<?DADEDHHH?FEECAHIIGFGIIGIIIIGIIIIAGFGGHDFHIHIFH
@292561/1
aagaaaatagcttctgaacaatattcaaatagttcaactacagcagctgt
+292561/1
BC@AFFFFHHHGHJJJJJJJGIJJJJJJJJJJHIJJIJIGIIIJJJIJJH
@7037148/1
cttcacggaaatctaccgacagagaggttatccttgggggaagaagccaa
+7037148/1
BBBDDFFFFHGHHJJJJJIIJJJJJJJHIJJIJJJIIJJJGIJIJJJHHH
@2919480/1
gagaaatttgctgcctcaaaaacgtatgacaaaactatagagaaacc
+2919480/1
B7BDFFFFHHHHHIJIJJJJJJJJGIJJJJJJJJIGIJIJJJIJIJG
@2919481/1
gagaaatttgctgcctcaaaaacgtatgacaaaactatagagaaacc
+2919481/1
B@CDFFFFHHHHHJJJJJIJJJJJIJJJJJJJJIJJJJIJJJJJJJJ
@2920352/1
gagaacttttggagaagaaaacttgtttattctttcaagctcatcatagc
+2920352/1
C@@DFFFFHGHHHGBHGIJJJJJJJJIJIIJFGIIIJIIIHIJJJJJJJI
@1354963/1
cagacctcttgataggcgagatttggaagttttcggcaagtacatgaagc
+1354963/1
@@@<DDEFGHDFHJJIJBGEBHIIIBHII9DFGCHIEHGGDFHIIIEAHE
@1828718/1
ccttgataaatgaaagaaattaaacacgctgagaaagctatggttgag
+1828718/1
?@:BB;BDHH??BHI<CGICHGIIFCGIIEIGGHIIFIGGIIIBFGGH
@7557519/1
gctatctactcgttatataatcatcattcaaacattgaagccagatcgat
+7557519/1
CCCDFFFFHHHHFIIJIIJJJJJJJIJJJJJJJIJJIJJJJJJJJJJJII
@2921619/1
gagaatatgaaatttaaaagaaaatttgaaaagtatcatgagttttgtga
+2921619/1
@;@BFFFFFHFDFGGHGGIIIIIIIIIIIIGGI?FHHGHGGEHIIIIGI@
@2921620/1
gagaatatgaaatttaaaagaaaatttgaaaagtatcatgagttttgtga
+2921620/1
@@@FFFFFHHHHHJJJIIJJIJJJIJJJJIJIJ?FIGGGIIJFIIGHGIH
@2921621/1
gagaatatgaaatttaaaagaaaatttgaaaagtatcatgagttttgtga
+2921621/1
B7@DFFFFHGHHHJJIJJJIJJJJJJJJJJJJJFHIIIJIIJGIIJJIJI
@2921701/1
gagaatcacaaaactcatgatacttttcaaattttcttttaaatttcata
+2921701/1
CC@DFFFFHHHHHJJJJJJJJJJJJJJJIIIJJJJJIJJJJJFIJJJJJJ
@7558408/1
gctatttggtacgacgacaaagattacatcatatttgcctttaacagatg
+7558408/1
@CCFDFFEH=CFFHIGHIIJJGIIIJJGIJJJIIIIIIIIJJGIGHIGIJ
@4444189/1
aaaaatattaggaatccactacaaggttttcaatagggcattctaacatg
+4444189/1
?8?DDDDEHHGDHIHIGIJIIJJGIJEHHIIGFI@HIIJJJJJIEIIIII
@2922625/1
gagaattttttgattcagtgctgattctgcacacattcgatctctgatag
+2922625/1
@@@FDEFFGHGHFHA@EEF:CHGIIEBFCGGAGHHFGEGIIIIGGGEECF
@6535439/1
ctaattctatgcaaagtatagcttgtaaaattagttgctatccttctctt
+6535439/1
CCCFFFDFHHHFFIJJHHIJIJJJIFHHJGGJIEHHIFIIJJJJIJIGHI
@7559624/1
gctcaatgtcgtcgtttgacatatcgttgtcatcccacaaggtacaatac
+7559624/1
@@?BDFDFFDDHGIGEGBEEHGEIIGHGGHIIIJIHIJJJCE?FGBDFHJ
@3914846/1
tctcgtgacttttctcccctgtttgttcttaaataaagtgtactttattg
+3914846/1
@@?DDDDB;ADHH9AAGHI>=AFH;AF<AG<FHBBHI<1?1?DDHIA@G<
@4950535/1
agggaacaatttttgtcgagttattgatttcgaggaataatacgaacttc
+4950535/1
@C@DFFFFHHHHHJJIIJJJHJJJJJIJJJJIIIJJJJJJJIIIIJJJJI
@4445877/1
aaaaatctgaaataatactttgcttgagcatttccacacatatttctgca
+4445877/1
C@@FFFFFHHFHHIJJGJJJJGIJJJJJIJJIJIHIJJJJIIJIJJJFGH
@6539951/1
ctacaaggttttcaatagggcattctaacatgtcaaaattaaatcaatat
+6539951/1
@B8DDFFFDHFHHJJJJGGIJJJJJJJJJJJJHIIIJJJJJIIIJIFGGI
@5493102/1
caacagactggtcccacacaacagactg
+5493102/1
???DD?:AD?A<:2:<<E1<C8F2<811
@7562270/1
gctcgatgggggtcatatatagtcctgataaatcaatattattaactatg
+7562270/1
?@:4A@DDHHHHCGHIIIGGIIHIIJJIJD?:::BDFIIIIIJJJIIIII
@8067338/1
gttgtacccaaacttttcggggtgcaatcttcttttccggaaaatgctcg
+8067338/1
@@?ADEFFHHHHDGIIJJIJII?FGGJIIIJGIGJIHIJGIJJJGCH9CH
@1836180/1
cgaaaactcaattggcgcacattcagcaggttttttaacagtttgaaaac
+1836180/1
@<@DDFFDHHHHHCIGGEEGIIJGHIJIJIFHIGJJIIIGGHHHGIIJJJ
@1836181/1
cgaaaactcaattggcgcacattcagcaggttttttaacagtttgaaaac
+1836181/1
@<@DFFFB<FFFGIJFEGBFHIIJIIEIIJFCGHJJIJJGIFGI@FHGIJ
@1836182/1
cgaaaactcaattggcgcacattcagcaggttttttaacagtttgaaaac
+1836182/1
@@1ADD;B??DFF3A@?@:E<FHIEHGHHI8DGIIIGIBFCFHHBFHIII
@1836183/1
cgaaaactcaattggcgcacattcagcaggttttttaacagtttgaaaac
+1836183/1
@@@DDFFFHGHHHJIEGGEIIJIJJIFIJJFHGHJJIJHGHHIIJJJIJJ
@1836184/1
cgaaaactcaattggcgcacattcagcaggttttttaacagtttgaaaac
+1836184/1
@@@DFFFFHGHBHIIEGGEHIIJIIJJIII?FGIJJJJJJJFGIGGIIJJ
@1836185/1
cgaaaactcaattggcgcacattcagcaggttttttaacagtttgaaaac
+1836185/1
@C@FDFFFHHHHHIJBGGAFHIJJIIJJJJFHIJJJIJIIIGHIIIJIJJ
@1836186/1
cgaaaactcaattggcgcacattcagcaggttttttaacagtttgaaaac
+1836186/1
@C@FFFFFFFHHHFIEEBGIGHIJJJIIJI:FGIJJHJJJIGIJGIJJIJ
@5495236/1
caacagtcaacatttcccacctttttcactcaaccatagctttctcagcg
+5495236/1
@CCFDDFFHHHHHJJJJJGIJJJJJJJJIJJJJJJJJGGGIJJJJJJIIG
@2387272/1
ctgaatcaaaaaattctccatcgttacaataagttattcggacaagttat
+2387272/1
CCCFFFFFHHHHHJJJJJJJJJJIJJJJJJJJJHIIJJJJJJJJJJHIII
@1837412/1
cgaaaagtaaacgtcagtttgcgtttcaatgcatcgataagacgaatggt
+1837412/1
?@=BDA>?DBFHB2AFHHFHIGECHG@GGGIGICGEEGIGFAFH:FGG>8
@1837521/1
cgaaaagtgaccacaagcaatgtcaaagagaagga
+1837521/1
??<=?DAA?F<DFFFDEFGFGIIGHGGGE9CGBC3
@7565692/1
gctgaatgtgcgccaattgagttttcgagcattttccggaaaagaagatt
+7565692/1
?@?DDDDD?FFHAHGHIII<FC?FHDGGIGHG<FHHGGIEEHBDDHIIII
@6546895/1
ctacatatgaaacatgtcagttatatattcacctttatatgtcacatttt
+6546895/1
@@<BDDEFGGHDDHIH@DHG@IEIIGIIJEGIIGGIIEGEIGIJJGCHIJ
@6546896/1
ctacatatgaaacatgtcagttatatattcacctttatatgtcacatttt
+6546896/1
BCCFFFFFHHGHGIJJGGJJJIIGIJIJJJJJJJJJIIJJIGIIJGIJJI
@3459603/1
gtcgatgttgccagaacgtaagatatcctaaactcacttttttccgaaaa
+3459603/1
BCCFFFFFHHHHGJJJJIHHIJJJJJJJJJJJIIJJJIJJJIJJJJJJIJ
@4955136/1
aggtaacctacgtggacatcgaagaaaaaacattgaccaatcgccaccaa
+4955136/1
CCCFFFFFHHHHDHGGIGIIIJJJJIIIJIIIJJGHIAGIIJ?BHIGGDF
@4955213/1
aggtaagccacttaagcacacatgttacataaatgtcaaaatttgacata
+4955213/1
=BB4ADDFHHHHHJJJIJJJJJJJJJJJJJGHIIJIFIJJJJJJJIIFII
@5996501/1
ccaggagttgctgagccgtcgcggcatcactcccaaatacgaactggtcc
+5996501/1
@?@BDDFDFFHHHIIIIIGIHIGIEGGIGIEHIIEGIGEHGAGHHCH=BF
@4452846/1
aaaaattgttcccttttgagctattgcgatattttttcggaaaaaagtga
+4452846/1
@CC?DFFDFHHHHIJJJIFIJJJJJJJJGIIIJJJJJIIJIIIIJJICC@
@4452847/1
aaaaattgttcccttttgagctattgcgatattttttcggaaaaaagtga
+4452847/1
CC@FFFFFFHHHHIHJJHIIHIJJJJJJJIIJJJJIJJJDIJJJGJICGH
@4452996/1
aaaaatttaaacacattgcattattgatttcgaggaaataatacgaactt
+4452996/1
@?@ABDB?FHDFHIGBBFEBCHGGECEBA?C<FGB<FHIIGIIIIGHBH@
@310577/1
aagactggaaggtggacttcaaataacggaacatgggttcgacttgatct
+310577/1
@@@DDDFFHGHG:CGBHGHIIGICHHIIIGIIIGIII?DGIGGIIBGEEH
@310897/1
aagacttcgactttttactatttttgtatgcacaaaattcgttctacata
+310897/1
@@<DDFFFHDHDDGIGGGIGGIIIJIIJBFGGHHIJGGGJJIIIIIJHGI
@4454423/1
aaaaatttatagttttttgcatttttattcggcttattgtaatattcctc
+4454423/1
@@BFFFFFHHHHHJJJJJJIJJJJJJJJJIJIIIIHIJJIIIIIJJIJJI
@4454424/1
aaaaatttatagttttttgcatttttattcggcttattgtaatattcctc
+4454424/1
CCCFFFFFGHDDHJJGIJIJJJJJJJJJJIIIJJJJIJJHIIJJJJIJJH
@7568708/1
gctgcctcaaaaacgtatgacaaaactatagagaaaccagaattacagga
+7568708/1
@@CFDDFDHFFHHIIHIJJIJEEHIIIIHIIIJIJIJDIHGFGIGIGIGI
@2393896/1
ctgacatgtttcatatgtagaacgaattttgtgcatacaaaaatagtaaa
+2393896/1
CCCFFFFFFHHHHJJJJHHIIJJJJIJJJJJGHJIJJJJIJJJIJJFFII
@3464167/1
gtcggagttgctctagataaatcgtaatctttcaagggggataaatcaac
+3464167/1
@?@FB8ADFFDHGGIGEDEFHGECAGGFEIIICEHBHIIIGEHGEGEGI>
@5497853/1
caacatctgatagttccttaaacactggatcttgaattttcttttcagca
+5497853/1
CCCBDFFFHHHHHGIJJJJJJJJJJJJJGGJJJJJHIJJJJJJJJJJJIJ
@1842684/1
cgaaaggcagttcaccatcgcttgtcatgtgttgaaattccgcgaaattg
+1842684/1
@@7DDDD@FHFHHGGHGGFDBDFGBHGIIIHIJGGGGGGHGIJFHIJIJJ
@844082/1
attctataaagacgttagagaggttcactaaaaaatattaggaatccact
+844082/1
CCCFFFFFHHHHHJJJIJGIHIJHIJJJJIJJJJJJJJIIJIJIIIIIJJ
@7573134/1
gctggttgcccaacttggtaatcttagtgtctttcagtcccgaataccga
+7573134/1
@@@DBBD;?DFFHGHIIGGDGHGIHHHJE?EFFEHIJCAHHIBHEHIFH<
@3923625/1
tctgtcatgagaatctcttggattcaatgggaaaagtctagtatgatgac
+3923625/1
@@?DDDDD>AC<F@A:A<IEGBCFCBF?4FECHGH;?@<:911?D?9B>9
@4964775/1
agtatgtgttcaccaagagaagaaagctatacagtagtcaaatttgtatc
+4964775/1
CCCFFFEFHHHHHJJJJIJJJJJJJJIJJJJJJJIGJIIIJJJJJJIJJJ
@6006851/1
ccagttcgtatttgggagtgatgccgcgacggctcagcaactcctggagg
+6006851/1
:;?D4ADDADHHHGIIFI1CHHHIHBEGHIIGGEHGGIGCHEEDDEB>AC
@3926842/1
tcttcaagatatattattcaggggatcatgaagctcgcttttcaaattct
+3926842/1
=B@4=BDFHHHHHJJ4EHJEHHHIJIHIJJJJIJJJJJJJJIIJIJJJJA
@847028/1
attctgtgcaaagtatagcttgtaaaattagttgctatccttctctttga
+847028/1
@C@DDDADDHHHHJIJJJIIJJJIJJFCHFHHIGIJJEIJGGIJDHIIGH
@3927709/1
tcttcggagaatcacaaaactcatgatacttttcaaattttcttttaaat
+3927709/1
BB@DDDFDFFHHHJJGIJJJIJJJIJIIIJJJJJJJJJJJJJJJJJJJEE
@3929547/1
tcttgcttttgaagttgcttttgtttcttctttttacctccttgttgggg
+3929547/1
:?@44:=DHH>2CAAE?ACIII@AEHCBH>CHIII=FHBFH?D9:D?DGI
@3929781/1
tcttggctgccgaatgtttggcgtcttt
+3929781/1
@@?DDDDDFDF?0@?:2CH?GBD???DG
@1846273/1
cgaacaatccttcgaggtaacctacgtggacatcgaagaaaaaacattga
+1846273/1
CCCFFFFFHHHHGIEIJ?FHIIIJJJCGIGJJJJJIIIHIIJJJJIIIIJ
@322773/1
aagcaatgtcaaagagaaggatagcaactaattttacaagctatactttg
+322773/1
@??DFFFFFHGGBIEGEHIJJJJIEHJJIEGHJJJIIGDEEGHIIIJIIH
@852246/1
attgaagttcgtattatttcctcgaaatcaataatgcaatgtgtttaaat
+852246/1
?@::BDFDHFHHHIIGIIIICHHGIICHHIIIIIAHGIIIG?DHIHHGII
@852247/1
attgaagttcgtattatttcctcgaaatcaataatgcaatgtgtttaaat
+852247/1
@B:BDFFFHHHHHIJJJJJJJJJJGIJJJIJJJJJJJJJIHGIDFHHHHI
@6012079/1
ccatcatcttctggagtcacccaacaacaacacttcgactacagatattc
+6012079/1
???B;>BBFF<?DEDE:ACCEFIII?FEBEE?DCDFFDFGIAEGIEFCFE
@2400597/1
ctgagagtctcttcgtcactcgcaaatgtagaaggcagattgttaccctc
+2400597/1
@@8ADDDDFHHFFHBCFHIGIIIHGGBDFGHIG>HEDDHGIGFECHEHEG
@3932796/1
tgaaaaccttgataaatggaacgaaattaaacacgctgagaaagttatgg
+3932796/1
@@<DDFDFFHHHDGIJJIIIJIIHGIIIIJJJJJIIIJIJIIGJHGIJJJ
@3932798/1
tgaaaaccttgtagtggattcctaatattttttagtgaacctctctaacg
+3932798/1
@?7DBBDBHFHCBF@?EEDDFHIGGHAFFAHCGE9?9:?BBDF>GGB?FH
@2935290/1
gaggaagtaacggcagcactattgacactaagaaatcacagagccccggg
+2935290/1
@@<DDFFDHHHHHIJJGBGGIGIIIIIIIIIEGHJEHDFEDGGDIJJGGE
@3933275/1
tgaaaagcgagcttcatgatcccctgaagaatatatcttg
+3933275/1
@@?DDB?DA:@?1E<?9EA<DFEHEEGGIBAE>FCBBCG<
@3933276/1
tgaaaagcgagcttcatgatcccctgaagaatatatcttgaagaactatt
+3933276/1
B@@DFFFFHGGGHJJJJJJJIJJJJJJJJJJJJJJJJJJIJJJIJJIJIG
@4464662/1
aaaacattgaccaatcgccaccaatgcttggtgcagctatccactttgcc
+4464662/1
@@<F?DD>FDF<DG@G<EFDGBFHG@DHC@HD;CF??DHHDBBBD?DC<F
@1849550/1
cgaactggtccaaatcgagggcgccatccacgagccaatcttccgctacc
+1849550/1
@@@DFFDF?FFFHIBGG@GHHGIIJGHIIIJGEGEGGGIIJI@EEEA=DF
@1849737/1
cgaacttccatagattcaaatgaagtaaacaacatacgtttttcatttaa
+1849737/1
@@@D1DDFHBHFFEGHIIIIIIIIICHIIIIIIIIIIIHIIIIIIIIIII
@1849738/1
cgaacttccatagattcaaatgaagtaaacaacatacgtttttcatttaa
+1849738/1
@@@FFFFFHHHHGGGIGGHIJJJJJGIJIJJJIIIJJJIJJIJJJJJJII
@327603/1
aagctatctactcgttatataatcatcattcaaacattgaagcc
+327603/1
@BCFFFFFHHHHHFDHEGGGIJJIJJHGIJJJIGGHIIEIJJIJ
@327604/1
aagctatctactcgttatataatcatcattcaaacattgaagcc
+327604/1
BC@DFFFFHHHHHJGIIJIIJJJJJJJJJJJJJJJJJJJJJJJJ
@327605/1
aagctatctactcgttatataatcatcattcaaacattgaagcc
+327605/1
CCCFFFFFHHHHHJGIIJJJJJJJJJJJJJJJJJJJJJIJJIJJ
@3474958/1
gtctagttctgccttcgagagcttcttcgagaccgtacaagg
+3474958/1
@@?DFFDFHHHHHIIGGGCEEEGIBHGAGEGEHIIFHIGIGF
@331428/1
aaggaagccaagggctcggctgctcatcatg
+331428/1
@@<DFDBDHHHHFGEDBEFCCHG<G9FCF>?
@2939982/1
gaggttgtacccaaacttttcggggt
+2939982/1
@@@FBDDDFFADFGEFFGIIGIICE1
@1853117/1
cgaagagggactaccacacgaaaggcagttcaccatcgcttgtcatgtgt
+1853117/1
@@@DDFFDHHDHHIIIJEHHIEAGH=FGHIGE@GBFFGEHJCHGHH=8B8
@6019499/1
cccaaaacatgaccatgatgcactcggccggaccgattcagcccccacca
+6019499/1
@@CFFFFFHHHHHJJIJJJJIJIJJIEIIIB>GGI<FGHIH>HAEH8BE=
@3479801/1
gtctggttaactttagtgggaaggtttaggtatttgtggtatctgtcgat
+3479801/1
??@ADDADDHHFHIBF<EGIIIEI<FHBHH1:BGHECDH?FHHIGFGI=D
@1853866/1
cgaagatctagaactagaacgccatctagaggacattcgagatacaggag
+1853866/1
?@?ADADBAFF?FCE9@CHGBEGIBG@EGCEE>DGHGGGGGG?GBHECHD
@335748/1
aaggacttcaactttgttcagttcttgcaggagatcgctagcgaacaatc
+335748/1
@@@?DFDDHFDHFIJDHIJJJJJJIIIJJFCHGGEFGIGGIIIJJJJFGG
@6563718/1
ctactgtacaactgtttacctgtgtatgataaataaacttttttcgggtt
+6563718/1
:?@AADA;FFFDBBGEFBADDIA:<<F<CHEBA>HAGII<???@DFBEBF
@6563719/1
ctactgtacaactgtttacctgtgtatgataaataaacttttttcgggtt
+6563719/1
=B?D4ABDHHHHHJIJJJJJJJHHHIIIJIJJJJIJIIJJJJJJJJJJII
@6563720/1
ctactgtacaactgtttacctgtgtatgataaataaacttttttcgggtt
+6563720/1
@@7BDDDDD>HFA;EAFBHEFHI<AFHCHHCHGIGE<GDHEHHIIAHD?;
@6563721/1
ctactgtacaactgtttacctgtgtatgataaataaacttttttcgggtt
+6563721/1
@@;DBDDDFFHHBHFGIGGBHGCE<FHDEEFGCHFGCAGHHHHIIIGIBG
@6563774/1
ctactgtatagctttcttctcttggtgaacacatactttattcgtcatcg
+6563774/1
CCCFFFDFHHHGGIJEHIFHGIIIIHHJJIJJJIJJJJJJJJJJIJJJJI
@7053018/1
cttcatttgaatctatggaagctcgtattatt
+7053018/1
CCCFFFFFD>FFDGBGDHCHHEGG132<C9AE
@338633/1
aaggctttcaatcaccacattatgaaattactcatagtgtcaccggaact
+338633/1
B@CDBDDFHHFHFIGGIIIGIJJIIIIJIIJGIGGIJBGHIIFHIHIJIF
@338752/1
aagggaacaatttttgtcgagttattgatttcgaggaataatacgaactt
+338752/1
C@@DFFFFHFHFHJJGBD@FBHGHHIEFGGGHIHEAEHHIIIJG?GGD@B
@3481446/1
gtcttatcgatgcattgaaacgcaaactgacgtttacttttcgaatgtca
+3481446/1
B@BFFFFFHHHHGAGIIJIIJJJJJJJJIIJJGIJIJJJJJJJIJIJIIJ
@340203/1
aaggtaatcatctaattctttggtcatgtgtagaagctggcagatcataa
+340203/1
@?@DD?DDHHDHHG@FH<EHDFFCBHHHIIGGGHFGIIDEGHGIIEEEII
@6023133/1
cccaaatacgaactggtccaaatcgagggcgccatccacgagccaatctt
+6023133/1
@@;?DDDDHHFHHIIIGIIIIIIIIIGDGGIIGIIFIIIIIIIIIFHHHF
@7588357/1
ggaaaactaaaggatttctcaacttgtttccgtgagttgctgaacaaatt
+7588357/1
?8?DDFB>DFHDHBGEGFH4AFGIGDA?G@CA1:1:?99BB49BFBF8?G
@1856884/1
cgaaggattgttcgctagcgatctcctgcaagaactgaacaaagttgaag
+1856884/1
@@<DDFDDHDHFFEGGGIGIIIIEHIIJJJIEGHIGHIIIJJJIFGIIID
@4472458/1
aaaagaaattcccatgagggaatttaaggcatctattatacaaaaacaat
+4472458/1
@@CFDFFDHFFFGJIGHIJDGHIGHIJJJGIHIICIGGIJJJIIJEEHEH
@1382635/1
cagcaattccctatgaagcttgaagtaaaacaagaagaaagtaaagttac
+1382635/1
CC@FFFFFHHHHHJGEHGIIJJIFGCFHIIJJGIJIJJJIJ?DGFHHGGI
@2943563/1
gagttgctctagataaatcgtaatctttcaagggggataaatcaaccgaa
+2943563/1
=@@4=DDFHHHGGJJJIJJJIIIJIJJJJJJJJJJIGHIJJIIJJIJFF@
@2943564/1
gagttgctctgccaacaagcagtgaagaaaccaaacgcgccaagcgcg
+2943564/1
@B<DDDFFHHHHHJJJJJJJJJHHJJJIFJIHIIGIIIJJJJJJIJJE
@1384382/1
cagcactattgacactaagaaatcaca
+1384382/1
?<<D?DDDHB<FDG<FEDDI@?<<BEA
@1384383/1
cagcactattgacactaagaaatcacagagccccgggcccagatggcatt
+1384383/1
;;?DDFDEAHF>BBF>EHIEEGH@EHEHH?FEGHADD?DGC@=FGCCHDH
@5511560/1
caacctcacacaaagactagcaaaagtgttgttgtttaccaaagcagacc
+5511560/1
;?1BDD3:A3CB?BCEEFFE9EH;CF<AGGIEFG;FFFEFE>ADFIEFE2
@1386771/1
cagcagtctgctcctcctcaacaacaacaacccacttggggcagacaaac
+1386771/1
CCCFFFFFHHGHGJIJJGIJJJJJJJJJJJJJJJJJJIJJJJJIGHJJJJ
@7590187/1
ggaaaaggaaagaagcaagaggaaggatcgcaagcttcttccagttcacc
+7590187/1
@7@DDDA;CCFADGAHIG@FECFFGCAHCHAGH@;?BFHHEGHHHIIGIC
@7057320/1
cttcccccaaggataacctctctgtcggtagatttccgtgaagtggtccg
+7057320/1
@@?DDFFFHHHHGIJJIJJJJIJJIHJJHHJEIIGGGGGGCHEGGIBFHD
@7057970/1
cttcccttggtgggggctgaatcggtccggccgagtgcatc
+7057970/1
11144ADDAFCFHGGI8GHIIDGCHHIIJIJIBGA5?ADDE
@7058181/1
cttccgactaaatactgatttaacatgtcctcgatttttttatagccatt
+7058181/1
BCBDDADFDHHHHFJJIGIGJJJJIIIGIGIJJIIGIIIJJGIJFGHIJJ
@4979727/1
ataaaagtaatataaccttagatttcgaggcaaattgattgatttgccca
+4979727/1
CC@FFFFDHHHGHJJJJJJJJJJJJJIJJJJJJJJJIJJJJJJJJJIJJI
@4980575/1
ataaaatataataaaaatttatagttttttgcatttttattcggcttatt
+4980575/1
@@@?A;;DFHHGHIIEGHIGIIIIIIIIIIBHHIBEHIGIGBHGIIIIII
@4980576/1
ataaaatataataaaaatttatagttttttgcatttttattcggcttatt
+4980576/1
B@;DDFFFHGHGHJJIIIJJJJJJGJJJJIJIJJJJJJJIIIEIJIJIII
@6027543/1
cccaacttggtaatcttagtgtctttcagtcccgaataccgattctcagc
+6027543/1
@@<BDFFFGHFHHJJJJJJEIHIJJJJJJJJJJJJJIGIJJIJIIJJJIJ
@2945301/1
gataaatatacctgcacacacgcatttttaaatttaaaaatttattcaag
+2945301/1
@@:DDFFFHHHHHJJGIJJJJJJJIJJJJJGIIJJJJIIGIJJJJJJJID
@2945302/1
gataaatatacctgcacacacgcatttttaaatttaaaaatttattcaag
+2945302/1
@@@:ADDFHHHHHIIFIJJJJJIJIIJJJIIIIJJJJJJHIHJJJJJIGG
@6571599/1
ctagacatactttatgctcttgacatttcgttaaagaaccacaaaatgtg
+6571599/1
@<<BDFDDHHGHHBGGDHHIJJIIGIJIJIJJJJJGGGHCGGGHJGII@?
@347508/1
aagtgatacaagaaaatatacagactaaagaaacgctcgtggggagcgat
+347508/1
CC@FFFFFHHHHGJJJJIJJJJJJJJJJJJJJJJJIIIJFGIIJIIIIJF
@4478462/1
aaaagatatccagcctttgatggaagaaaaaatttatacagcactactat
+4478462/1
CCCFFFFFHHHHHJIJJJJJGIIJJIIIJIJJIJJJJJJJJIIJJJIJII
@7059664/1
cttcctcaagcgctggtaacgctttatcgggttctgctaagtggtaagta
+7059664/1
@@@?DD;DHHHFHGIGFGIBEIIIIIGIGIBDDDFGGHIIGDFFDHGIHI
@348644/1
aagttaaccagacaaagcacctatcgaatcgaatattagtagcaagatcc
+348644/1
B@@DDFFFHHHHHJJJJJJJIJIIJJJJJGIHHBBGHIC?BDHIIDIIJI
@5515667/1
caacgatatgtcaaacgacgacattgagcaacttacgtattttctatgtc
+5515667/1
@@@DDD;DAFHHHG<FHDGBBGBHIC<D<FHBDGGBF9BDDFHIIIIIID
@5515997/1
caacgatctggtggccaccggaaccggaagatcgaagaaagacgccaaac
+5515997/1
@<7DDD;BCF:22CAAFFGEFDFFGF<@GFFD<FFIIIA@3@F88A=E@B
@8085655/1
gtttaatttcgttccatttatcaaggttttcaaactgttaaaaaacctgc
+8085655/1
@=@DDDDDHDHAFHI>FHICIG<HGIAHHGHIIGIIIIIIIIIIIIIIGI
@8085672/1
gtttaatttctttcatttatcaaggttttcaaactgttaaaaaacctgct
+8085672/1
?@:??DDDFBHFH@D?EFH@D@??EHBHHEIGE@C<EGAG>H<DDBH>D@
@1864210/1
cgaattttgtgcatacaaaaatagtaaaaagtcgaagtctttcgagacat
+1864210/1
@@@D?DDD>ADADDF@EHHII@FB<EHIIIBCGFHI81?GHIGHGEGBG@
@1864298/1
cgacaaaaatttaaacacattgcattattgatttcg
+1864298/1
?@7A?DDBDDFFFEEB>FIIIGGBBHGHIAFBGG@;
@6577359/1
ctagccaaacacacatagtacctctccacaaaaagggaaataaacaagga
+6577359/1
@B<DFFFFHHHHGJJJJJHHIIJJJJJJJIJJJJJIJJJJJJJJIJHIII
@6577479/1
ctagccactcttatacgcagtggtctcaatcgcaacagacatctacgaac
+6577479/1
@B@:DDFFHHHHHJJJJJJJJJJHIJJJJJIJIJJJJJJJJJJJJJJGJJ
@1396862/1
cagcgtaggcctcaggataggcagcagacagcttctgttaaagaattgac
+1396862/1
?11A=2AA;?DDDE:?<AEEDADEEE;;E39DE<DBDDEDE>DDDEED>D
@6037995/1
cccacctttttcactcaaccatagctttctca
+6037995/1
:11=DD?BFDFAFDG4EG;AAFC:?AA@FBB?
@6037996/1
cccacctttttcactcaaccatagctttctcagcgtg
+6037996/1
@@@ADDBDHHH?8CBDEGDGEEEB>HHHBBEC@G?:0
@6037997/1
cccacctttttcactcaaccatagctttctcagcgtgttt
+6037997/1
@C?BDDBEHHHDDFFEFHGHIGHGIIIIIEHEHIICD0?D
@1400767/1
cagctatcgatacacagtcatagatccaatcct
+1400767/1
?;8:A:DD;CD?8<CEEIIBAEC>492<AE??:
@1400768/1
cagctatcgatacacagtcatagatccaatcctataattatccatttcct
+1400768/1
@@<=DEFFFHHA?FGHHHEHHHHIIEIIFGEEFGIGIIDHIIBAG9DDEH
@6043114/1
cccagccccaacaaggaggtaaaaagaagaaacaaaaacaacctgaacaa
+6043114/1
@@@FFF?DHHGGGIIIIIIACEHHIIIGGJJJJJJJEIIGIIGIDIJJJJ
@6043115/1
cccagccccaacaaggaggtaaaaagaagaaacaaaaacaacctgaacaa
+6043115/1
@@C?DFFFHHHGDGIJBEECGHIJJJIJIJJJJJJJIIIJIJJJIJHIJH
@6043116/1
cccagccccaacaatgaggtaaaaagaagaaacaaaaacaacctgaacaa
+6043116/1
CCCFFFFFHHHHHJJJIIJBGIJJJJJJJJJJJJJJJJJIJJIJJGJJJG
@7596247/1
ggaaactagatagaagtcctgcataaatggatgtgtaatatgcgtgtcca
+7596247/1
CC@FFFFFHHHHGIIJAGHEACHHIJGIGDH@GHIBEDFFEGEGHIHHGG
@7597317/1
ggaaagaaaaaaatgtcaaaattttgcaaattatgtggcattttgacatt
+7597317/1
@@<=DDDDHHHHHIIIIIIIIIIIIIIIIIIIIIIHHIIIIIIIIIIIII
@353894/1
aataaatcctgtagaatatcgtttaacttttccagcatttctcttgctgc
+353894/1
@<?DDFFFHHHHHJGIJJJJIHIJJJHHIJJIJJGJJJJIJJJIJJJJJI
@2426857/1
ctgcacacacgcatttttaaatttaaaaatttattcaagtcaaaaataat
+2426857/1
B@C?DFFFHHHHGJJJJJJJJIJJJJJJJJJJIJIIIIJGIIIIJJIJIJ
@877700/1
atttaaccgaaatatagaatacaccccttaatcagctacaacagtcaaca
+877700/1
?B@=BDFFGHHHFIIJHIJJIGGGGIIGJJJIAFECHJJJJJJGGGJJGJ
@7063525/1
cttcgaggtaacctacgtggacatcgaagaaaaaacattgaccaatcgcc
+7063525/1
BBBFDDFFDFHHHJJJJEHHGIJJIJJIJIJJJJJJJJIIJIIIJGIBFG
@3947729/1
tgaatgtggcataggttctgtcaaaactgttgcgactagcacaacaaaaa
+3947729/1
?;;D4BBBBHFFFGIFFHIJJIIJJJIJIJJJJIGIJJIIIJJGIJJJJI
@6590996/1
ctatactttgcatcaaataaatgctcccttttcacaatataataaataca
+6590996/1
BB?ADEEFHGHHHJJJJIJJJJJJJJJJJIIJJGIJIIIJJGHIGIJJIE
@7067142/1
cttcggagaatcacaaaactcatgatacttttcaaattttcttttaaatt
+7067142/1
@@@1AD7@@DDH<EDHGGGHICGHHGGGEHIGGIGHIGIACHGIEII>9B
@7067143/1
cttcggagaatcacaaaactcatgatacttttcaaattttcttttaaatt
+7067143/1
CCCFFFBAAHHHDEHIJIGIIIGIJIJJJJJIJJIJIJIIIJHIJJJBFI
@2431878/1
ctgcatgaatgccatctgggcccgg
+2431878/1
@??BD?B?BC:B:C:C?@F>AFBFD
@6047186/1
cccagttccatttcctgccgagattcgttcgagaacttccagaaaaagga
+6047186/1
???BDADDHHGAFHJJIJJGJIIJB@GEFFGIGGGGCCHFH>DFGHIIBG
@6047257/1
cccagttctagaagaagttataaggttaacggtataaatgacccaccggc
+6047257/1
BB@1DDFFHGHGHJJJJHHJJJJJJHHJJJJJGHIJJIJIJIJIIJIIII
@6049737/1
cccatcactttgtcatcgaacgatgtcaccacctgattggtgatatcagc
+6049737/1
CC<DFFFFHHHHHJJJJJJJJJJJJJJJJJJJJIJGJIIJHIJJJJJJJI
@7071734/1
cttctacatttgcgagtgacgaagagttggcc
+7071734/1
@@?B?DDBFHD8CFFG1CDBFDF;@CEG9C@G
@6050242/1
cccatcgagcaacaaatggatgatatattagaattagaatattttaacga
+6050242/1
=?@FFDDDF?HDHEHFCFHIICGIIIIIIIIIIHIIIGGHIIIIGHGGIG
@883596/1
atttaattttgacatgttagaatgccctattgaaaaccttgtagtggatt
+883596/1
:?@D==ADFHDHGJJJJJIGGGJCEGHJJICHDFHHIGIIBCFGCDHCFG
@3951174/1
tgacactaagaaatcacagagccccgggcccagatggcattcatgcagaa
+3951174/1
@<@DDFFFGGFHGGIIJIHHGIGGHF1@DHHBBFGGGHEHIJIGIJJFCG
@7073077/1
cttctatctagtttcccacgccagtatacagggagtggcgaaaccaacaa
+7073077/1
@CCFFFFFFHHFHIGIIEEHIIBDAHHIIIIIHGICGHGIIIIGGGIIII
@361839/1
aataatagtgtattacctctaaagctatctactcgttatataatcatcat
+361839/1
:?14BDDDBFDHHIFHIJIJJJJJDHDGHGGGGHGCFIJIJJEHIJJIEG
@6594838/1
ctatgacaacttaaactatcctccacctacacaagctcaatacaatcccc
+6594838/1
@@@DD?DDHHHGGIIJJGHIIIHJJIJIIIIII:CGGIIIIJIHGHJJJJ
@3498920/1
gtgacatcgttcgatgacaaagtgatgg
+3498920/1
@<@DDDDDAFDF1?4<AEH>?F:A4<2<
@4488770/1
aaaagtgactcccgaacaagccaatcagaccaacggaacgcccggagcgg
+4488770/1
CCCFFBDFHHHHHJIIJIJIJJJJJJJJJJJJJJJJJJJIJJJJJJHHFD
@1872557/1
cgacatttgacgtacggttcaagtagctgaagtaaaagtgtgctccattg
+1872557/1
@?@BDDFFHFFHFHIGIGIIJJJJJJJJJFJJDFHHFFBFBGHEIIEEIG
@1872875/1
cgaccaagagatccagcaagttcttggctgccgaatgtttggcgtctttc
+1872875/1
@@C7DDFFFHHHGJJJJJJIBHIIIJFGIJJJJIIEIJIJJJJIGIGEGE
@4990469/1
ataaatgtcaaaatttgacataatttgtggacataaaggaaagaaaaaaa
+4990469/1
CCCFFFFFHHHHGJJJIJJIJJJJJJIHHGIIJJJJIJJJJJJJJJGIII
@3501799/1
gtgagagccagatcgagaaaacgagagaatttgtaaactatacctttact
+3501799/1
@BCFFFFFHHHHHJJJJIJJJJJJJJJJJIJJJGHIJJIJJJJJJJJIII
@4490167/1
aaaagtttatttatcatacacaggtaaacagttgtacagtagaggataaa
+4490167/1
@CCFFEFFGHHHGJIIGIIIJJJJEFHIIIIGIGIIJJIIGGIIGIEHGH
@7076345/1
cttctcttggtgaacacatactttattcgtcatcgctccccacgagcgtt
+7076345/1
@C@7DDFFDDDFBHGIIGEGHJIJIJJIJGGIIJJGJJJJJGIGIHGG4@
@7076376/1
cttctctttgacattgcttgtggtcacttttcgcgc
+7076376/1
@@@DDBDDH>:A?AE>>@D?:<F?C>?CHHI4?C0:
@887146/1
atttagctgtgtaatcctagatattgtagtagtccaatgtagagttggta
+887146/1
:?14=DDFHHHHHJJJJJJJJJJJJJIJIHIIIIIJHIJFIIJJIJIJGH
@1410147/1
caggaaatggataattataggattggatctatgactgtgtatcgatagct
+1410147/1
BBCFFFFFHHHHHJJJJJJJJIJIJJHIJJJJJJJIIHIHHIIJGIJBH@
@5528201/1
caactctccgacaaactggaggagctagcttccatgactgtcgaag
+5528201/1
@?@DDD?BF?FFFEEHBFH>FHFFDDGHDHGIHEH@GFIIGHGGBC
@6599643/1
ctattgtacacaattcaataggtacaagtataggattatccgatctagct
+6599643/1
=?@D4ADD?FFHHIIIIIIGGI<CFHGGIIIIIGEEHICEHIGIIIIIIH
@7077899/1
cttctgggcttttcctgcttttttagcagctttaccattcgtcttatcga
+7077899/1
@@<DDDFFDFHHHHGGHEIGIJIJGIIEIJIJGJJJJJJIGHJIFIJEGI
@6055736/1
ccccaatatagttatatcaaagccaattttatagttgggcataacagtaa
+6055736/1
@CCFDFFFHHHDHGHGJJIJJIJJJJJJJJJJIJIIJJJJJJJJJJJHIJ
@6055963/1
ccccaatctagccactcttatacgcagtggtctcaatcgcaacagacatc
+6055963/1
CCCFFFFFHHHGHIJJJIJJJJJIJJJEFHGIJJJJJIJJJJJJJJJIIJ
@5530047/1
caactgtaaaaattgtccttcggaaactccatccctatataagataattc
+5530047/1
@1?DDDFFFHHHHI@EFFIIGHGGIIIIGGGHHCBDECHHG@>DFGGCDH
@2438465/1
ctgcctcaaaaacgtatgacaaaactatagagaaaccagaattacaggaa
+2438465/1
@C@BDFFFHHHHHJHIJIJJIJJJJJJJJIJJJJGIIJJIJIJIHHJIGI
@892057/1
atttatcacatcattcgtcgtataccacatctcggatcttgctactaata
+892057/1
CCCFFFFFHHHGHIJIIHGHHIJIJIGIIJGIIJIF=DHI>HC>DCDFHI
@1876758/1
cgacgaatgatgtgataaatatacctgcacacacgcatttttaaatttaa
+1876758/1
CC@FFFFDHHHFDGIGIIJJJIJIIIIHJJJIJJJGIEIIIJJJIGIIJJ
@3958567/1
tgagaaagctatggttgagtgaaaaaggtgggaaatgttgactgttgtag
+3958567/1
@@@FFFFFGHHHHJEGGFGCHHIGJIGCACGGFGGGGHIEGGJGGHIIIE
@8101054/1
gtttgaatgatgattatataacgagtagatagctttagaggtaatacact
+8101054/1
=?1ABDDFHHHGHJJIIIIJJJJHIGHGIJJJJJJJIGGIJCFHJJJJJJ
@8101055/1
gtttgaatgatgattatataacgagtagatagctttagaggtaatacact
+8101055/1
@=@DDDEFHGGFHJJIJJJJJJJFHAFHIIIJEGIHIIGGIGHIJIIFGG
@3959265/1
tgagaatatgaaatttaaaagaaaatttgaaaagtatcatgagttttgtg
+3959265/1
@@<DDFFFGHGHHJJJIJJJJJJJJJJIIJJIJICFIIJJJJJIJJJJIJ
@369039/1
aatatacctgcacacacgcatttttaaatttaaaaatttattcaagtcaa
+369039/1
@@?DFDDDHHDHHIIIIIB@GDHGHIGFIIIIJJFJIJJIIGGIIGDGIG
@8101367/1
gtttgacattcgaaaagtaaacgtcagtttgcgtttcaatgcatcgataa
+8101367/1
=@1ABBDEHHGHFIJJBAFHGIGDFHGBGGEC@CFGHIHGIIIJJIGHIG
@5531368/1
caactgtttacctgtgtatgataaataaacttttttcgggtttggaaaaa
+5531368/1
CCCFFFDFHHHHHJDHFHIJJJJJJJJJIJIJJJJJJJJJBGIHGBHIJJ
@3508490/1
gtgattctccgaagagtatgtctcgaaagacttcgactttttactatttt
+3508490/1
@B@7DEEFHHHHHGGIEGGIHIIJG@HH8?EFHGDEEBFGEH;?F@?DHH
@896494/1
atttatttgatgcaaagtatagaggttgtacccaaacttttcgg
+896494/1
:B:44ADFFHHHHJJJJGJJIJJJJGIJJJJJJJGIJJJIJJGJ
@896495/1
atttatttgatgcaaagtatagaggttgtacccaaacttttcggggtgca
+896495/1
CCCFFFFFHHHHHJJJJGHJJJJJJHIJJJJJJIIGHIJJIJIJIIFFHI
@5533447/1
caacttggtaatcttagtgtctttcagtcccgaataccgattctcagc
+5533447/1
@@@AADDD=DDHFIEIG<CAAEEGGEGCEGIBFA@DFCBHHIIIGI4D
@1417715/1
caggagatcgctagcgaacaatccttcgaggtaacctacgtggacatcga
+1417715/1
@@@DDDFFHFHHHBHHIJJIJJJJJGEIJDI8BFCHIGGIGHIJIJIJIH
@1417716/1
caggagatcgctagcgaacaatccttcgaggtaacctacgtggacatcga
+1417716/1
CCCFFFADHHHHHJJJJJJJJJJJJJJJIJIDHIJJJJJJHIJEGGHHIB
@7083106/1
cttctttttacctccttgttggggttgggggtcttgtgtaatgggttgag
+7083106/1
@@@=DFFFHFHHHJJJGIFEGIIJEGGHIII?AFGGCG=@GHIIJ@GBCH
@2965116/1
gattcctaatattttttagtgaacctctctaacgtctttatagaatgtca
+2965116/1
:=B4=BDFHHHHHJJJJJJHIJJJJJJJJJJJJJJJJJJJJJJJJJJJJJ
@4995571/1
ataaatttgtagacaatttagctgaatataatgaagtagaaaatacatta
+4995571/1
CCCDFFFFHHHHHJJJJJJHEHIJJJJJJJIJIIIIDFHIJJJJJJJJJJ
@2444190/1
ctgctaaacgttaaattttaaaagcctcttaaatttaaccgaaatat
+2444190/1
@@;DDEFFB1ADDHIEBGIGHGGEGGIGIIIIIIIGIIIIHHIIIII
@5536245/1
caagaaaatatacagactaaagaaacgctcgtggggagcgatgacgaata
+5536245/1
BC8DDFFFHHHHHJJIJJJJJJJJIJJJJJJDHIJIIIJJJJIJIJHHGG
@1419768/1
caggatcaactcaacagctcaatccacctgaggttcagcctcaacccatt
+1419768/1
B8?DDFFFHHHHHJJIJIJJJJJJJJJJJJJJJJIIIIJJJJIJJJJIJI
@7614403/1
ggaagatcgaagaaagacgccaaacattcggcagccaagaacttgctgga
+7614403/1
BC<DFFFFHHHHHJJIJJIIJJJIJJJIJJIJJJJIJJIJJJIJJJJJII
@2966669/1
gattggtcaatgttttttcttcgatgtccacgtaggttacctcgaaggat
+2966669/1
???DDEDDHHGHHIJJJJJIJJJIIJIIHIJJGGIIHGGJJJJIGJJJGI
@4998604/1
ataacattgacattctataaagacgttagagaggttaactaaaaaatatt
+4998604/1
@@@FDDFFHHHDDHIJIGJJIIJIJJIGGEHIIE?BGEGIIGCHEGGEIE
@4502720/1
aaaatatatcttgaagaactattattttttttttatttttcatcacagtg
+4502720/1
@7?DD>BDH?FFBCEAGEE>DHCEHIIIIDHIFEGEFFEI>FHAAGEHIG
@7085808/1
cttgaaccgtacgtcaaatgtcgcaaattatgtcacataaatgtcaaaat
+7085808/1
BBC;DDFFHHHHHJJJJJJJJJJJJJJJJJJIIIJJJJJJJJJJJJJJJJ
@4999292/1
ataacctctctgtcggtagatttccgtgaagtggtccgtgccccttgcgg
+4999292/1
CCCFFFFFHHHHHJJJ@EEAFHIGIECGDGCCFH>FFD?B@GGH;D;B@B
@903442/1
atttctgtcaccaattgtacagaatggttgttctgcttcaccaatctgca
+903442/1
=@B4ADFFHHGHHIJIJGJJIJIJJIGEHHJJJEGIIIIIJIJJIDGIJI
@3512953/1
gtgcatacaaaaatagtaaaaagtcgaagtctttcgagacatactcttcg
+3512953/1
B@@1BDFFHHHHHJJJHHJJJIJHHJIIJHIIJJJIJJJJJJIJJIJJJJ
@8105976/1
gtttggaaaaaatttcaaattgttcaggtaaaatcttgcttcatgattga
+8105976/1
1=144AADHHFHBHIEGIGGHFDHHFHCBDFGIIIIIIGHGGEGHIIGID
@2968366/1
gatttctcaacttgtttccgtgagttgctgaacaaatttgaaaaaaccag
+2968366/1
??@DBBDFHHHHHIFHIJJJHEFHEHEGHEGIJJJIIJJJJJGIIJHGIG
@3514409/1
gtgccccttgcggttaccccttctgttgggatgggggccgccccc
+3514409/1
B@@?DFFFGFDHHIIJJJJJJIJJIIIIIIBEGHGIJIG>4:BBC
@8106654/1
gtttggaggagttgtactaatttgtgtaattgaagttcgtattatttcct
+8106654/1
@@?DDABD?AF:3C<AAADHIIEG:C<CFHE>FE>FHGDGGBFFGIE<F@
@2449586/1
ctgctctttaaaatccaagaagtccggcatacgtcacggtatctatccag
+2449586/1
@C;?DDFFHDHHHIIIGIGGIHEHHIIIGIIIIIIIIIIBGGIIIIIIII
@5542152/1
caagaacttgctggatctcttggtcggaaaagtgactcccgaacaagcca
+5542152/1
@@@;DDDFHGFHFIJJJIGIJIJIEGHGIE@>GDHGGGIIGBGGHDEGGH
@5542153/1
caagaacttgctggatctcttggtcggaaaagtgactcccgaacaagcca
+5542153/1
@@@=DDEFHHHBAEEHGGIGGH<AAFFGEHII1??FGIEGDGIBEH@FDH
@8107179/1
gtttggctagattctgtttgacattcgaaaagtaaacgtcagtttgcgtt
+8107179/1
?@=B:ADDFAFFHDHAGGIBEGHHGEHGIIII<FHIIGGGIGDHHGIGDG
@905760/1
atttgaacaagttacaagtgccgaagtacgagctattcgagcagcatgca
+905760/1
1=@B==BDFF;ADDGHHE<ABEGAAA?CEBE<DGGHGBG?BFFAFGD@BF
@905761/1
atttgaacaagttacaagtgccgaagtacgagctattcgagcagcatgca
+905761/1
=@1=BDBEHDFHHJJJJICFHIIJIIEGGIIGIJJJIJJFIIIJJJIIJJ
@3964180/1
tgagttttgtgattctccgaagagtatgtctcgaaagacttcgacttttt
+3964180/1
??=BADEDFDDFHJIIDHGIEBHGHHEDHFFBEEDH8;???<?BD8BFHH
@6068093/1
ccccttgcggttaccccttctgttgggatgggggccg
+6068093/1
@=;BDDD;DF:CF>GGGHIDAFFDFFE39CFGGG8@;
@3964501/1
tgataacatgcataaaatataataaaaatttatagttttttgcattttta
+3964501/1
@@@DDDBDF<CF?HGIGG@DHGIIIIIIIIIIIIIIIIIIIIGGGIIIIE
@7092809/1
cttgacatttcgttaaagaaccacaaaatgtgacatatataaaggtgaat
+7092809/1
@C@FDFAEHHHGHIIIIEC@EFHHII;CGHEHGHCHGIIGGIGIGBFGHG
@7618171/1
ggaaggtttaggtatttgtggtatctgtcgatgttgccagaacgta
+7618171/1
@<;DDFADHHHH<EHIIIHHIHIIIIIIIIIIIIIIIIIIIIIIHH
@7618172/1
ggaaggtttaggtatttgtggtatctgtcgatgttgccagaacgta
+7618172/1
C@CFFFDFFFHHACFHIGEHHHHIGIGHGF?GIGGHIIHHJIJIGH
@2454551/1
ctgcttgtgaatctgattgtgaactggaagaaagttgcgctccttcctct
+2454551/1
B1:DDFFDHGHHHIJIJJJJJJJJJIJGIIIJJIGHGGIJJIJIJJIJJG
@1428469/1
cagggcatggagttctgtgaagttttctgtcaagtgaccctattcccgcg
+1428469/1
@@8DDFFFHHFHFHGGIEHIIJHHHIIJIIJJIJFHGHIJIJIJJJIIJF
@380401/1
aatcttagtgtctttcagtcccgaataccgattctcagccgagctgccca
+380401/1
CCCFFFEEFHHHHJJIHEEDFIIIIIIHEHEIIGIFIIJIIIJGGIIHIG
@6619132/1
ctcaagcgctggtaacgctttatcgggttctgctaagtggtaagtagaag
+6619132/1
BCCADFFFHGHGDGHIJIJJJJJJJJJHIIJJJIIIJIJIHEIJIIJIJJ
@5009550/1
ataatattgatgattataattaataactagtgcctaataatagtgtatta
+5009550/1
@@@?B?BD:DD?D@BE4CDICHIEHECHIH<<F9?EFEF>@G?:?FDFGD
@7621803/1
ggaatatactcttgatgccaaggaaaatggaattctggactattttgaac
+7621803/1
C@@FFFFFHGHHHIJJJJJJJJJJJJIJJIIJIJJJJJIGIJJJJJJJJI
@3971889/1
tgatttcgaggaataatacgggcttccatagattcaaatgaagtaaacaa
+3971889/1
?@1BDFFDBHHHHGIIIGIIIIIEIIIIIIIHIHGIIIIIIIIHIIIIII
@6619630/1
ctcaagggcacacggcaacaaaaagtgataatggatacaaatttgactac
+6619630/1
@@@DDB8==??A?11<@FF?EFEHA1?D:??FC<F<BFHBGGHAHCB=BF
@6619631/1
ctcaagggcacacggcaacaaaaagtgataatggatacaaatttgactac
+6619631/1
@@@FDFFFHHDHHJGIIJIGIGGGGCDFIGGHIHCHJIJJJJIJIIIJEI
@7103209/1
cttgcaggagatcgctagcgaacaatccttcgaggtaacctacgtagaca
+7103209/1
BBBBDDEFHHHHHIJJHIJGIJJJGIJJJJJJGIJFHJJJJJJIF=FDHI
@8113091/1
gttttactaatttttcaataaagtacactttatttaagaacaggggagaa
+8113091/1
BBBDDDFFHHHHHJJIJJIJJJJJHJJJJJJJJJJJJJJJJJJJJJJJJJ
@2459851/1
ctggaacgtctggaaacccttggcg
+2459851/1
??1BDDDDDDDAD4EE@EI@FCEE:
@3974473/1
tgcaaattttcaatcatgaagcaagattttacctgaacaatttgaaattt
+3974473/1
BC@DFFEFHHDDHEIEGIIIIIIJIIIJJJGIJJJGIJJJJJJJIIJJJJ
@6076526/1
cccggacccagatggcattcatgcagaaccgattaagaaaggggcagaca
+6076526/1
@@<DDFFFHHHHHJJIBHIJJJIJJJGIIJIGDGIJJJIJJJJJJJJIJI
@6076759/1
cccggagcggctgatatcaccaatcaggtgg
+6076759/1
@@@DDDDDFFFFF;9@C49?F>G?D?9D0?F
@7104053/1
cttgcatgctgctcgaatagctcgtacttcggcacttgtaacttgttcaa
+7104053/1
@@=BDDFFHHHHFIGIIGIJJJJGIIJJIIIJIJJJIIJJIIEIIFGHGI
@386807/1
aatggccttccttaaatttcggttggagcctctccgatgtcctcaagaaa
+386807/1
@B;?DFFFHHHHHJJJJJJJJJIIJIIJJJGIIHIHIIJFFIIIJJIIHJ
@6078750/1
cccgggcccagatggcattcatgcagaaccgattaagaaaggggcagaca
+6078750/1
@@@7;@:DDFD=?DHDGIGBBFCHGG>GHIEBGGIEI@DFFGEHE@@GGF
@1436661/1
caggttttttaacagtttgaaaaccttgataaatgaaagaaattaaacac
+1436661/1
@@@DBDFFHHDHFGGFHICGIJJJJJIJFIJJJJIJIGIJJIIJJJJJJJ
@914286/1
atttgcaaggtttggaggagttgtactaatttgtgtaattgaagttcgta
+914286/1
BB:DDEFFHHDFHJJIJJHGHIJHHIJIHIJJJHIIJJIIIIHIIGIIII
@3526929/1
gtggattcctaatattttttagtgaacctctctaacgtctttatagaatg
+3526929/1
?=8B=BDFHDFFDDHHIIIIIGFHHIHIGGGIGIIIIHIIIIIIIIIIII
@3526930/1
gtggattcctaatattttttagtgaacctctctaacgtctttatagaatg
+3526930/1
@@@FDFFFHFHHHGJJJJJJGIEHIJJJFIIJIJJJIGIJJIJJJJIJJJ
@2979333/1
gcaaatgtagaaggcagattgttaccctccacgggtaaa
+2979333/1
@C@DFFFDHDHHHJJIJJIIIHJJJJJJJJJJIG:0:?B
@3977345/1
tgcacatctcttggagccagccaatgggattgcccatcactttgtcatcg
+3977345/1
@@7=DDDDHHHFHIGGGIIIIIIIIIIIIIIIIIIIIIBGIHIIGHGIGG
@3528389/1
gtggcattttgacatttatgtgacataatttgcaacatttgacgtacggt
+3528389/1
@@@?DDFFHHAFHGIIIGHIGHIGIIIGIIIIFIGIIIIIIIIGFHIIGH
@3528390/1
gtggcattttgacatttatgtgacataatttgcgacatttgacgtacggt
+3528390/1
B@8=DFFFHHGHHJJJJJIJJJJJJJJEIJJJJIJJJJJJJJJIHIIIII
@3528440/1
gtggccaccagatcgttgttaaggaacacgcggtagcggaagattggctc
+3528440/1
@=?DDFFFHHGHFIIHIGGHIIIIIIIGHGHIIFGIIIIIIIIIIHFHGH
@2980323/1
gcaaatttctcaagggcacacggcaacaaaaagtgataatggatacaaat
+2980323/1
B@BFFFFFHHHGHJJIIJJJJJJJJJJJJJJIJ?DEIGJJJIIIJIIJJJ
@1894480/1
cgaggaagaagactcgccagcgccatgggtcacagtatacaacaagc
+1894480/1
BC@DFFFFHHHGHJJJIJIJJJJJJJJJJDFGIJJHFGIIJJJJJJJ
@6625013/1
ctcaattggcgcacattcagcaggttttttaacagtttgaaaaccttgat
+6625013/1
@@@DDDDDHFFAAF@GH@FHGIIIFGIIIIIEEHI?DDCCHCGIIIIIII
@6625014/1
ctcaattggcgcacattcagcaggttttttaacagtttgaaaaccttgat
+6625014/1
@@@FFFFFHHGFFEGGGHGIIJFF:EGIIGGHIJJJIJGGIEHGGHGEEH
@6625015/1
ctcaattggcgcacattcagcaggttttttaacagtttgaaaaccttgat
+6625015/1
CCCFFFFFHGF>CGBGHEFGGGHIEHIIJJIIGEHHIJGEHJJIIJIIDG
@389375/1
aattaaaccacctagatcaccacttttacgacatgtgcacgatcctgagg
+389375/1
BB=BDDFFHHHHHJJJJJJJJJJJJJJJJJIIJHJIIJJJJJJJJJJGGI
@7106955/1
cttgcggttaccccttctgttgggatgggggccg
+7106955/1
@@@ADFFFHFFFHIGHHGIHIIJE3:DHIIJ@?A
@5552879/1
caagagatccagcaagttcttggctgccgaatgtttggcgtctttcttcg
+5552879/1
@C@FFFFFHHHHHJJIEEIJJIJJJJJJJAEFIFFGHJJJDFFEHGGIA@
@6080839/1
cccggtttgttctgaaacaaacatcactgtgatgaaaaataaaaaaaaaa
+6080839/1
@@<DD8@D::ADAC2EF@B:A?@CFHEED9?C?D@CDFFFGADGGIIIIE
@6080840/1
cccggtttgttctgaaacaaacatcactgtgatgaaaaataaaaaaaaaa
+6080840/1
@CCFD?DDB?DBC?AFHD@GHCAAAFGDE?CBGHGHIIIGGIIIIIIIIG
@5553120/1
caagagcataaagtatgtctagaacgattttacctttgcgcgaaaagtga
+5553120/1
CCCFFFFFHHHHHFHIJIJJJJJJJJIJJJJJJJJJJJJJJJJJJJJFHI
@3529276/1
gtggcttttctccaggaggcttaaattgttttaaaacatcaataaacttg
+3529276/1
BB@FFFFFHHHHHIJJFIJJJJJJIJJJJIJJJJJJJJJJIJJIJIJJJG
@7628412/1
ggaatttaaatagcttctcacaatactcccgaacctgttcaggaggg
+7628412/1
C@@DFFFDHDFFHJJJIJJFIIIJJJJIJG>GGHBBDG9DDGC3BFE
@1896589/1
cgagggcgccatccacgagccaatcttccgctaccgcgtgttacttaaca
+1896589/1
@@7:BD?DDFFFFIIIIBGIICFFFIIEGIIEIIIIFEEEEDDBBDDC>A
@1441131/1
cagtagtcaaatttgtatccattatcactttttgttgccgtgtgcccttg
+1441131/1
@<7ADDBDDHHB?C><<<AAEDBBECHHIDHGHIGGE>E?CDDFEDGIII
@7109132/1
cttgcttcatgattgaaaatttgcaaggtttggaggagttgtactaattt
+7109132/1
@@@?DDDDFD?BFG@:EHIEHHE3AHEI?FH@F<FH1C:CC?DFGGGHHI
@7629089/1
ggaatttgaacagttaccatctactatcagagatcgaatgtgtgcagaat
+7629089/1
?<@DDDDD<FBAAEGGIECHB:BHHIEHEAHIIA>?EHCGHHDFHEGGHG
@5020227/1
atacagtagtcaaatttgtatccattatcactttttgttgccgtgtgccc
+5020227/1
CCCFFFFFHHHHHJJJJJHIJJJJJJJJJJJJJJJJIJIIJJJJJIJJJJ
@5022759/1
atacgaactggtccaaatcgagggcgccatccacgagccaatcttccgct
+5022759/1
@CCFFFFFHFFFHIJJJGGHIIIJIJJIJJIIIJGIHIIJJJGJHGGGHF
@6089842/1
ccctcttcgtgttccatttcatagaatggtggtggccatctgcgggacat
+6089842/1
@@CDDFFFHHHBHEHGDHIEHIGGGIIIJAHICEGBHHJGGBFGGI;FHF
@3537785/1
gtgtaattgaagttcgtattatttcctcgaaatcaataatgcaatgtgtt
+3537785/1
B@@DFFFFHHHHHJJJHIIJJJJJJJJJJJJJJJJIJJJJJJJJJJHIJJ
@2984131/1
gcaacttcaacaagaggaaggagcgcaactttcttccagttcacaatcag
+2984131/1
CCCFFFFFHHHHHIIJJJJJJIIJJJIJJJJJJJJIJIIIIJJJJIGHIG
@1898328/1
cgagtacctcaaaatcatgaccaaaaagtgaacagctatcgatacacagt
+1898328/1
@@@AADBDBDFHFIE@FAHGGIIIIIIECGHIECAGHIGIIIIIIIIIIF
@922766/1
attttaaatgaaaaacgtatgttgtttacttcatttgaatctatggaagt
+922766/1
@B@DDFFFHHHHHJIIJHIIJIJJJJJJJJIJIIJJJJJIIJJJIIIJJH
@4518065/1
aaaattagttgctatccttctctttgacattgcttgtggtcacttttcgc
+4518065/1
@@?DFFFFHHHHHHIIIJJJJJIJJJIJIIIJJJIJHHHHGIIJJGJJJJ
@1445908/1
cagtgatgtttgtttcagaacaaaccgggaaaagtattatgagaatatga
+1445908/1
BCCDFFFFHHHHHIJJJJJJJJJJJJJJJJJJJJGHIIJIJIJJJJIIJJ
@6094436/1
cccttttgagctattgcgatattttttcggaaaaaaagtgagtttaggat
+6094436/1
=@<4=DDDFHBDDGIGFHEFGEHHIIIIIIHIIIIIIA=CGHCHHIIIHF
@7115424/1
cttggatacaggttcaacaacaaggcctatcttttacaagcgttgacgca
+7115424/1
CCCDFFFFHHHHDHIGIJJJJIIJJJJIJJJJJJJIJJIJJJGIJJJJJI
@3984579/1
tgccaagaatgctctagaaatatcgcacgacctctttcctcaactggacc
+3984579/1
CCCFFFFFHHHHHJIJIJJJJJJJJJJIJIJJJJJJIJIJIIIJIJJJIJ
@399916/1
aattcgttctacatatgaaacatgtcagttatatattcacctttatatgt
+399916/1
?B@DDFFFHHHHHIIJJJJJJIIJHIGGIJJJJJJJIIJJJJJJJIJJJG
@5026260/1
atactttattcgtcatcgctccccacgagcgtttctttagtctgtatatt
+5026260/1
CCCFFFFFHHHHHJJJJJJJJJJJJJJJJGGAFH<DGI49=BB488CDCG
@3541372/1
gtgtgctccattggtttatcctctactgtacaactgtttacctgtgtatg
+3541372/1
CCCFFFFFHHHHGJGHJGJJJJJJJJJJIJJJJJJJHIJJJJJJIJIJIJ
@4519864/1
aaaattcgttctacatatgaaacatgtcagttatatattcacctttatat
+4519864/1
@?@BDDDDFHDHFGIIGIFGGFHEHGBEECHGIIEGFGIEGEHIIIGEGI
@4519865/1
aaaattcgttctacatatgaaacatgtcagttatatattcacctttatat
+4519865/1
BC@FFFFFFHHGHJGGHEHJJIIGGJFHHHHHHIJJJFIJJJJJJJIIJG
@6100628/1
ccgaactcaaaactaaagaccgagcagatctgcttgaggcgt
+6100628/1
?@@AD?BDHDHHDGHGEFBEFH?:?GIIIGGIGGAHIG@HI@
@6101591/1
ccgaagagtatgtctcgaaagacttcgactttttactatttttgtatgca
+6101591/1
@C@DDFFFHHHHHJIJGFGI:CGHIGGEGGGIJJE?@B@FIII0?DDCGB
@3987115/1
tgccatctgggcccggggctctgtg
+3987115/1
CCCFFFFFHHHHHJHHGHFGGE>:?
@2990507/1
gcaatactgacacagcaaagaaattgctgatagcatcgtaacgcaagcgc
+2990507/1
@C<DFFFFHHHHHJJJJJJJJJJHHIIJIJJIJJIJIJHGHIJJJJIIJJ
@5028181/1
atagaatgaagtgaaagtcgaacgttcttctgggcttttcctgctttttt
+5028181/1
CCCFFFFFHHHHHJJJJCHGIJIJHIJJIJJIEIIGIIJJJJJJIJJIFI
@6632256/1
ctcacagagatcttcgacaaaatcgtctctggttttttcaaatttgttca
+6632256/1
CC@FFFFFHHHHHIIIFHGIJJIIIEG?CCDE99DGHJ;?BFBBH<DF88
@3543318/1
gtgttcttggccaacctggaggcatggcaaatgggggtatcttaatttca
+3543318/1
::?4ABDDHDFBFHGIGDBFHIIGIGIGFFGHHEE=G00=FDGGGGIIFI
@4522141/1
aaaatttatagttttttgcatttttattcggcttattgtaatattcctcc
+4522141/1
@8:BDDDDHFFHHIIIIIGGHHGIIIIHIIIIIHIIII@FDHIIIIIIFH
@4522379/1
aaaatttcaaattgttcaggtaaaatcttgcttcatgattgaaaatttgc
+4522379/1
@;?DDFFDHFHHHJFHIGHIGGGIJJJIJJJJJJEIIGIIIJDFHFHIII
@4522380/1
aaaatttcaaattgttcaggtaaaatcttgcttcatgattgaaaatttgc
+4522380/1
@@<=DFFDHHFDHG<CFGHIIHGGI<:CHH<ABAHDGGGFGDHGICHIG4
@5564745/1
caagcttcttccagttcaccatcagattcacaagcagga
+5564745/1
@@@?D?DD<=BDB?CFFEHIAHFG:AFHF<EHEF?FG?7
@5564768/1
caagcttgaggttgttgttgtggaggagcagcttgctgttgtctcgctcc
+5564768/1
C@@DDFFFFFGHDIFHGGHGFHIGIGEH9?F>GGGIGHGHJHCHIEGHFG
@7119729/1
cttggcgttgaagctgagagtctcttcgtcactcgcaaatgtagaaggca
+7119729/1
@@@DDEFDHGFGAFHDFGHIIIIIIIIGIIIIIIIIEAFAFHGIIIIICH
@7637294/1
ggacgctgacgggagtcttgctcggcatggaggccatttcttgagagtag
+7637294/1
@@@FADFFGHHHHEG?EGIIIGIGGB<HIGEHIGIFHJJJIJCFEGGCHG
@408321/1
aattttgcaaattatgtggcattttgacatttatg
+408321/1
1?<44=ADBDFFF<F:ACBFGIIE@EGFBF4<EHH
@408776/1
aatttttatcgagttattgatttcgaggaataatacgaacttccat
+408776/1
@@@FFFDDHHABF:EGGHGIJIIJJGGBGCFHDGEGGIGBHIIJJJ
@3990656/1
tgcctcaaaaacgtatgacaaaactatagagaaaccagaattacaggaaa
+3990656/1
??<D?D::2A?D8<CEEEEFEFIEAFIIIIIIAEI@ADCDDCIIIE??DD
@7638581/1
ggactatatatgacccccatcgagcaacaaatggatgatatattagaatt
+7638581/1
CCCFFFFFHHHGFIJJJJJJJJIJJJJJHHHGIIIJIJJJJIJJJJJIII
@2991221/1
gcaatattagaaattttcaaatattcttcgcttttgactcgacaaaaatt
+2991221/1
@C@FFFFFHHHHHJJJJJIJJJJJJJJJJJIJJJJJJIIIJJJJJJIJIJ
@7639072/1
ggactctaacactttgagcatcatctttaatagttggaacaataagatag
+7639072/1
@@<:BDFFHHHHHJJIGGJJIIIJJJJJJJJIIJIIIIIGEHIJIIJIJI
@2991581/1
gcaatatttttagattctggaatgtcattagatgctgtgtggaaagtgta
+2991581/1
@@;DDFDFGHHGHJJIJIJJGIJIGIJIJJJJGJJGIGIHFHIJJIHHGG
@5030383/1
atagcaactaattttacaagctatactttgcatagaattagtggtttttt
+5030383/1
CCCFFFFFHHHHHJJJJJJJJJJJIIJJJJJIJGIIIGIJJGIJHIJJJJ
@2992011/1
gcaatcttcttttccggaaaatgctcgaaaactcaattggcgcacattca
+2992011/1
@CCADFDFHHHHGIIEHBHIIIIIIIIIIIIIGIIIIHGIIIIGGIIIII
@5567162/1
caaggacttcaactttgttcagttcttgcaggagatcgctagcgaacaat
+5567162/1
@@@1ADBDBHG?FEGIIHIIIIHIGHDHIIIHGIEHCHIEEGIIIIGIEG
@412429/1
acaaaataaaatacggcaaagagaagaaaggccgatagaatgaagtgaaa
+412429/1
@@@DFFFDHHHHHIIIDHJE@EHFHIIIGIJIJIGHGIIGIIIJJGIJI@
@8127676/1
gttttttaacagtttgaaaaccttgataaatggaacgaaattaaacacgc
+8127676/1
???DDFFFHGFHDHHGGIJJJJIJJJIJJJJJJJJJJJJJJJJJIJJJJJ
@8127677/1
gttttttaacagtttgaaaaccttgataaatggaacgaaattaaacacgc
+8127677/1
@=?DFFFDHBADAGH@<GHIGIEHCDFGHIGFIHIIEGIIGIIIIIIGGI
@1455121/1
cataaatgtcaaaatttgacataatttgtggacataaaggaaagaaaaaa
+1455121/1
=@1=DDFAHHHHHJIIIBGIJIJJJJJJEHIIHJJJJJIIIIHIJJJJJJ
@2992719/1
gcaatgtcaaagagaaggatagcaactaattttacaagctatactttgca
+2992719/1
@<@B?DADFFFHHFBFGHHIGIJJJJIIFHIGIIGHJEGGHIHCIBFGEG
@3549962/1
gttaaatttaagaggcttttaaaatttaacgtttagcagtcttctttttt
+3549962/1
=1==BDDDH?FB<CG?AFGIDHIIAHICHHEFHIBGCHEFGHH9?DHIII
@3550188/1
gttaaattttaaaagcctcttaaatttaaccgaaatatagaatacacccc
+3550188/1
@@@?DDDDFFAHHI4?BEGFD<???FFHIE<C:EHIEHCFFHGGHADBAG
@8128395/1
gttttttcttcgatgtccacgtaggttacctcgaaggattgttcgctagc
+8128395/1
CCCFFFFFHGGHHIIGHJIIIHIIEHIIJIIFGJIJIIIIJJJIIGIJB@
@415086/1
acaaattatgtcaaattttgacatttatgtaacatgtgtgcttaagtggc
+415086/1
CCCFFDDFHHAFHGEECEHDHIEHIIICCECHFC@><?FCGCHGGIIGHF
@5569748/1
caaggattgccacatcttgtgagccgccattctcttggctagcttctttg
+5569748/1
@@<DDDBDBFFHHIIIIIGHHGIGGDBA?FAFBE@BBEBB<B?9?DDGHA
@6112110/1
ccgagatgtggtacacgacgaatgatgtgataaatatacctgcacacacg
+6112110/1
CCCDFDFFFHHFHIJJJHIJIJIJJJIFFIJJJIJJJJJJIIJIJJIJJJ
@3550994/1
gttaacggtataaatgacccaccggccgtg
+3550994/1
@@?DDFFFADFHHHDFHIGGIIIHGGII?8
@416581/1
acaacctctatactttgcatcaaataaatgct
+416581/1
@;?DDBD?B:D?<?AE<F>F@HI<BHHIFB49
@3993864/1
tgcgattgagaccactgcgtataagagtggctagattgggg
+3993864/1
CCCFFFFFHHHHHIJJJIGHIJJJJJJEGHIIIA:9D9DGG
@5034679/1
atagtctagaaggtactcatccaattcgagaggtttcctagtattatgaa
+5034679/1
CCCFFFFFHGGHHEGIIIGIJJJJJJJJJIEGH9CGGIGHGGGIIIIGGG
@5034942/1
atagtgtattacctctaaagctatctactcgttatataatcatcattcaa
+5034942/1
CC@FFFDFHHHHHJJJJJJIIIIGJJJIJJJHJJJJJJIJJFIJJIJJGH
@418236/1
acaagccaatcagaccaacggaacgcccggagcggctg
+418236/1
@@@=BBD?DHDHD@GIIIIIGGIIGBIIE<@<G@4@5=
@5035535/1
atagttttagaggtaatacactattattaggcactagttattaattataa
+5035535/1
??8=4ADDDDDDD<EEDEIIIIIEEIIIDFIIIIIIIEEIIIIEIIIEED
@8130801/1
taaaaaagcaggaaaagcccagaagaacgttcgacttt
+8130801/1
@@@=DD>DHHF;CBFEFB>@@FHIAHHIGGHHAG08?D
@8130816/1
taaaaaaggaaaactaaaggatttctcaacttgtttccgtgagttgctga
+8130816/1
@@;?DDFDDHHHHJJIJJJJJJJJJIJJJJJJJIIIGJJGIGHHIGJIJG
@1462705/1
catagattcaaatgaagtaaacaacatacgtttttcatttaaaatgaact
+1462705/1
@@@A=ADDHHFFHIGHIAFH?EHHGICFGHIGGIIIGGHIIGGIIIIGII
@5036466/1
atataaccttagatttcgaggcaaattgattgatttgcccagcacaaact
+5036466/1
@BBDDFFFHHHGHIJJJJJIIJJJJIGGGIIIHIIJJIJJIIJJIIJJJJ
@1907576/1
cgatgatatgatatgtatttattatattgtgaaaagggagcatttatttg
+1907576/1
??14ADDDFHBDHIGIIIIIIIIIIIIIIIIIHIGIIIEIGIIIIIGIII
@1907577/1
cgatgatatgatatgtatttattatattgtgaaaagggagcatttatttg
+1907577/1
B@1ADEFFGGFHGIJFEHJIIJIJJJJJFGIGIJJJJIIJJJJJJIJJII
@5036802/1
atataataaaaatttatagtttttttgcatttttattcggcttattgtaa
+5036802/1
?=?:ADDDAFHHHIIIGIE<AIGIIIICAGHIIIGDHAGIIIIIBGGFHG
@5573818/1
caaggtttggaggagttgtactaatttgtgtaattgaagttcgtattatt
+5573818/1
@@@DD?DDHHFDF=FCH@B<EHBDFHIIDFFHIGG@>@?FHBGGFCGHGG
@5039850/1
atatcatcggggcactatataaaaaattacattcagtatcgatagataat
+5039850/1
BCCDFFFFHGFHGIIJJJIJJJJJJJJJJJJJJJJJIJJJJIJJJJJJJI
@428596/1
acatgataagatatgctgcaacctctactacagtacgcaagaataagatt
+428596/1
=8:4BDFFHHHHHJJJJJJJJJJJJJIIIJJJIHHIJJJIHEHIGIIDHI
@5040229/1
atatcgcaatagctcaaaagggaacaatttttatcgagttattgatttcg
+5040229/1
:?;BABDDHH?FDGIGEGIIIEHIGHFHIIIGHHHGIGBFHIIIIIIIIB
@5040672/1
atatgaaagatttaaaatccaggacagtatccagaagggactgcctatgt
+5040672/1
CC@FFFFFGHHHHJJJJIJGJJJJJIJGIIIIJJJJJIJJIJIJJJJJJI
@5575475/1
caagtagctgaagtaaaagtgtgctccattggtttatcctctactgtaca
+5575475/1
@@<;DDDDHHHHFEGHIIIIHHHIIIIIIIIIHIIIIIIIIIIIIIGGII
@6120302/1
ccgatttgcagactctcagcttcaacgccaaggacttcaactttgttcag
+6120302/1
@@@ABD1DFFHGHJJIGICHHJJIIIHGIIHF@?;DHIIECDHHEIHHGE
@6122267/1
ccgcaaggggcacggaccacttcacggaaatctaccgacagagaggttat
+6122267/1
CCCFFFFFHGHHHIJJJIIJJJJJJJJJJJJJIJJIGJJJJJJJHHHBEE
@6122268/1
ccgcaaggggcacggaccacttcacggaaatctaccgacagagaggttat
+6122268/1
CCCFFFFFHHHHDHIIJJGIJJJJJJIJIIJJJJJJJJIJJJJIHG?BED
@3002369/1
gcactattgacactaagaaatcacagagccccgggcccagatggcattca
+3002369/1
@@CFFDFFGHHDHJIGIJJIEHIJJHEHIIIJEGBHIJIGGIIIIEGJII
@3002370/1
gcactattgacactaagaaatcacagagccccgggcccagatggcattca
+3002370/1
@C@FDDFFFHGHHGIJGGIJIIIIJFHHHJIJCDEGGIBFHG>FEEHIGG
@434319/1
accacatctcggatcttgctactaatattcgattcgatagg
+434319/1
??8D?ABDFF;?02@FE:<ECBCB@HHIIICGEBC@?FBF@
@434320/1
accacatctcggatcttgctactaatattcgattcgataggtgctttgtc
+434320/1
CC@FFFFDDFBAH?DHGHIIIIIIIIIIIIIIIIIGIFHEB?FGHGGGEB
@4000947/1
tgctgcctcaaaaacgtatgacaaaactatagagaaaccagaattacagg
+4000947/1
@@<DDFFFHHHHHJIIEHHIJJJJJJJJJJJIJIJJJJJJJJJIJJJJJI
@1914429/1
cgcaaaggtaaaatcgttctagacatactttatgctcttgacatttcgtt
+1914429/1
@@<;DDDDDFHHHIGGGHGIIIIIIEIIIIIIIIIIIIIIIIIIIIIIII
@5043038/1
atattaggaatccactacaaggttttcaatagggcattctaacatgtcaa
+5043038/1
@@1ABDDDDDHFHIIIIIIIII?EDGHHHEDFCHIHIHHGIHGGIGHGGG
@2486013/1
ctggcaacatcgacagataccacaaatacctaaaccttcccactaaagtt
+2486013/1
C@CFFFFFHGHFHGHEFHIHGIJGEHIJJIJJJJIII@GHGIJJIJJJGI
@1916007/1
cgcaaattatgtcacataaatgtcaaaatgccacataatttgcaaaattt
+1916007/1
CCCFFFFFHGHHHIJIIIJIGHIGHJJIJJJIJJJJJJJIHHJIJGIIJJ
@3566409/1
gttattccttccataatcttattcttgcgtactgtagtagaggttgcagc
+3566409/1
?B@ABDFFFGDHBHGJJIJIHJJJJJIJJIHJIJGIJHHJGGIGGIJHIH
@1472346/1
catcattcaaacattgaagccagatcgataaaaaaatatcgcaatattag
+1472346/1
@@7BDDDEDFHFFGGDGIIIIIIFHGHIIHGIIIIIIIICHEGHEGGHGI
@1472347/1
catcattcaaacattgaagccagatcgataaaaaaatatcgcaatattag
+1472347/1
B@?DDDFFHHHHHJJIJJIIJIJJIJJJIIJJJJJJJJJIGIHIJIIIIH
@7652815/1
ggagggtaacaatctgccttctacatttgcgagtgacgaagagttggcca
+7652815/1
BC@DFFDDHHHHHJJJIJJJJJIJIIJJJJJIJGGHHHGIIJIHIJJJJI
@4539177/1
aaacagttgtacagtagaggataaaccaatggagcacacttttacttcag
+4539177/1
CCCFFFFFHHHHHJFHIJJJIJJJJJJJJJJJJJJJJJJJJJJJJIJJJF
@7136479/1
cttgtgaatctgattgtgaactggaagaaagttgcgctccttcctcttgt
+7136479/1
=@1:4ABDDFHHFIIEHG@FHEIEHHGHGGE@HHIIIDGGIIIIGICGHE
@6131709/1
ccgcggtccacactctattaaataagcgcctataactgcttctacacaat
+6131709/1
CCCFFFDFHHGHHJJJJJJJGHIJJIIJJJJJJJJJJIJJJJJIIJJJJI
@4540412/1
aaacatgtcagttatatattcacctttatatgtcacattttgtggttctt
+4540412/1
@@@?DDDBFFFHHJIIGIGIGIGHJIJJJIIJICHIGHHJJGHIIIJJJJ
@4540413/1
aaacatgtcagttatatattcacctttatatgtcacattttgtggttctt
+4540413/1
CC@FDFDEFHHHHGIBGEFIGJIGJJJJJJJGIGGEBHIJJIBGCGHDHI
@939140/1
attttcgctagcactgacagatgttggttttgaactatagcagcccggta
+939140/1
=B1ADDDFHHFHGIJIIIIIEIIIHIIGHHIIBHGIGHJJIJIFIIIJ@F
@1918333/1
cgcaataagtgatacaagaaaatatacagactaaagaaacgctcgtgggg
+1918333/1
@;@=DDDA?2ADBF@FEGGHIIIIIIGIIIIIIIICHHIIIIIIIFBHIE
@1918466/1
cgcaatagctcaaaagggaacaatttttatcgagttattgatttcgagga
+1918466/1
CCCFFFFFHGGHHJJJJJIIJJJJJJJJJJJJHIHHJIJIJJJJJJJIJJ
@6133701/1
ccgctatttggtacgacgacaaagattacatcatatttgcctttaac
+6133701/1
CCC?DDFFHDHFFIJIJJIGHIJIJJJJJJGIJGIJJIGIJJJJJIJ
@7656862/1
ggataaaccaatggagcacacttttacttcagctacttgaaccgtacgtc
+7656862/1
CCCFFFFFHHHHHFGIJGIJJIIJJJJIJJJGIIIJJJJIJIHIJIIJJF
@4006373/1
tggaaatggttcgctttgagaccgatgggtcggccttcgcgtccgaggtt
+4006373/1
@@CFDDFDAACFAHGFEGIIIIIBH<DHHDFGHHIE>GHGA5ABB?C;9;
@4543165/1
aaaccaatggagcacacacttacttcagctacttgaaccgtacgtcaaat
+4543165/1
CCCFFFFFHHHHHJJIJGGJIJJJJIJJJJIIJJJJ<FHJDHIJHHGHIF
@7141475/1
cttgtttccgtgagttgctgaacaaatttgaaaaaaccagagacgatttt
+7141475/1
?@@ADBDFGHDCAEEGGEI@GHGHGIGIIIFIIJIJIJIJGHJJJIGIEF
@4544408/1
aaaccattatgttttactaatttttcaataaagtacactttatttaagaa
+4544408/1
@CCFBDFFHHHHHJJJJJJJJJJJJJJJJJJJJDHIJIJJJIJJJIJIIH
@3573919/1
gttcaccatcgcttgtcatgtgttgaaattccgcgaaattggcactggca
+3573919/1
CCCFFFFFHHHGGJIHHGIJHGIIJJJJJJJJJJJJJJJJJJJJIJIIJJ
@1920651/1
cgcacattcagcaggttttttaacagtttgaaaaccttgataaatggaac
+1920651/1
?@1=DD?D:DCDBFI3AFFFGFFDBF9CGB9CGGFCFGFGIEEFFCEFFF
@1920652/1
cgcacattcagcaggttttttaacagtttgaaaaccttgataaatggaac
+1920652/1
@@@A;DDDFH>?F;G?FHIGG;EH<F9?EFDFCH@HHGBBFEGH@GGCFG
@1920653/1
cgcacattcagcaggttttttaacagtttgaaaaccttgataaatggaac
+1920653/1
C@@FFFFFHGFFHJICFHIJJIIJJJDHIJJIJJJJIJJIIIJJJJJIJI
@6651202/1
ctcagcctcgcgctaggtaaattaaacacggcttatcactatgatgttga
+6651202/1
@CCFFFFFHHHFD@EHG1@GHIHCHIICB<DEGI<BFAGGGGBAF;=FC;
@1923578/1
cgcagatggccaccaccattctatgaaatggaacacgaagagggactacc
+1923578/1
?@7BBADDFFF;DG;CF?CHHHHFHEIICFIEIFFEGFFIEEFIIFIIII
@4545427/1
aaaccgtttcctaaagctataccagttatagaagctttgcttgaagtaat
+4545427/1
B@8BDDDFHHHGHJJIJJJIJJJIIIIIJJJJJIIIJIIIJJIGHIHIJJ
@4546013/1
aaaccttgcaaattttcaatcatgaagcaagattttacctgaacaatttg
+4546013/1
@@?DDBFFHHGGHJJIJFHIIJJJJHIIJIJIIJJJEGIIIGHFDGGGH@
@4546014/1
aaaccttgcaaattttcaatcatgaagcaagattttacctgaacaatttg
+4546014/1
@C@:DDFFHHHHHJJJFIIJJJJJJJIIGHIIJJJJJJJJIJJIFGIIIG
@1482114/1
catgaagctcgcttttcaaattctcgtgacttttctcccc
+1482114/1
@B@FFFFFHHHHHJJJJJJJJJJJJIA;1??EHH9?1CFI
@7143793/1
ctttaaaggttttcacggccggtggg
+7143793/1
?@@FDFBFHFHHHGGGIIIIGE0??F
@6654077/1
ctcaggtaaagggcatgttaatgtcatcattattttataaaagaacgttg
+6654077/1
BCC?DFBDHHHHHJIIJHHIJJJJJJJJJJJJJJJJJJJIJJJJIJIHII
@4012211/1
tggacatcgaagaaaaaacattgaccaatcgccaccaatgcttggtgcag
+4012211/1
@C@ADFFFHDHDDHCHHGGGJGGIJJJIHBDG@DHEIIIFFGIIIBFGIG
@7663301/1
ggatgagtaccttctagactataaaccgtatgtagaagaaatacctcatg
+7663301/1
BC@FFFFFHHHHHJJIJIIJJJJJJJJJHIJJIIJJIJJJJJIJJIJIIG
@7663796/1
ggatgattcattaatggacacatgtaaaattgaaattaaagcggaggtta
+7663796/1
=<@4ADDFHHGHHJJJJJJJJJJJIJJJJJJJJJJJIJJJJJJJJJJHHI
@947159/1
attttgtgaaggagcacaacgtaaaacaatatcgaccacttgtatagctt
+947159/1
B@CADDDFHHHHFJJJJJJJJGGJJJJJJJJIJFIJJJIJIIFHIJJIIH
@1483043/1
catgaatgccatctgggcccggggctctgt
+1483043/1
?@?BBDD>?>F>AACFHDIIFBDC?0BGHE
@1483570/1
catgaccaaaaagtgaacagctatcgatacacagtcatagatccaatcct
+1483570/1
BCCDFFFFHHHHHFHEHIGIIGJJJJIJJJJJJJGHIJJJIJIJJJIJJJ
@6147354/1
ccggcatagcctaatctgggagggggcaagattctggcatctaatttttc
+6147354/1
CCCDFFFFGHHDFHHGGEIJFFGGIJJDGIGIIIFIGHJGIIJIJIIJJJ
@5593087/1
caatcaggtggtgacatcgttcgatgacaaag
+5593087/1
@?@DD?DDDFACFBHIH>DFFEEHIIIFFF3?
@5593088/1
caatcaggtggtgacatcgttcgatgacaaagtgatgggcaatcccattg
+5593088/1
CCCFFFFFHHHHHIJJIJJIIIJJJJJJJJJJGHIJJIJJIJJJJJJJJI
@3578555/1
gttcattttaaatgaaaaacgtatgttgtttacttcatttgaatctatgg
+3578555/1
?@@:BBDDHDDHD@<BGDGH>CFG@AECCFECECFBECFEGGHGIIHFGH
@448142/1
acgaaattaaacacgctgagaaagctatggttgagtgaaaaaggtgggaa
+448142/1
@@@DFFFFHHHHHIGGID@FBG@DFFHIGHGEH@D?DHIIGBF@9?FFBG
@448143/1
acgaaattaaacacgctgagaaagctatggttgagtgaaaaaggtgggaa
+448143/1
@C@BDFFFHHHHHJJJJJJJIIIJJIJJIJHIIHJFHIJJIHHGBDHGHI
@448935/1
acgaagttaacagatgaaggtatagctgcaccagcatctaattcacattg
+448935/1
@@@DABDD<BBD?B42A:?B3<<CF@HEEIEBB@DGDEEFFEDGIFF@FE
@7665716/1
ggattatcaaaaagcttggagagactatgtcaaatttcgtcatctactgg
+7665716/1
@@?DFFFFFDHHHIIIIIIIIIIIIIIIIIIIIIIIIIIIIIIIIIIIEF
@3580819/1
gttccatttcatagaatggtggtggccatctgcgggacatgcacatctct
+3580819/1
@?@=DDDDFHDHDGFHIII?FH3CFB?FEECHCHIG:GHIIIGIIIIIIE
@8149679/1
taaagctatctactcgttatataatcatcattcaaacattgaagcc
+8149679/1
@1?ADDDDHHHHHIIIEFBHHIIIIIIIIIIIIIIIEIIIIIIIII
@8150412/1
taaaggcaaagcctggacagcatccacttgatcgatgtccataggggtgt
+8150412/1
@@@DFDADHFBDDFBGIJJJGHGGHIIC<@><@@??C?:BAGDH9DEFBG
@954275/1
atttttgtatgcacaaaattcgttctacatatgaaacatgtcagttatat
+954275/1
BCCDFFFFHHHHHJJJJJJJJJJJJJJJIJJJIIJJJIJJIJJJGHIIIJ
@1929518/1
cgccaaacattcggcagccaagaacttgctggatctcttggtcggaaaag
+1929518/1
@@@:ADDADBHF8FA@@DFGIEEDFEHGEIEIGIGGDGIEHDEDE;FHIC
@956219/1
attttttatatagtgccccgatgatatgatatgtatttattatattgtga
+956219/1
B@BDDFFFHHHHHFHIJJJJHIJIIJIJIJJJJHIIIJIJJJJJJJJJJJ
@3584530/1
gttcgatgacaaagtgatgggcaatcccattggctggctccaagagatgt
+3584530/1
CCBFFDFFGHHHGIFHIJJJIIIJJIJIJJJJJIIJJIGIIFFHGGGGI?
@5599719/1
caatgggattgcccatcactttgtcatcgaacgatgtcaccacctgattg
+5599719/1
BBCDDFFFHHHHHJJJJJJJJIIJJJJJJJJJJJJJIIJJJJJJJJJJJJ
@454389/1
acggaaacaagttgagaaatcctttagttttccttttttattcggtataa
+454389/1
@C@FFFFFHHHHHJJJIJJJJJJJJJJIIIJJIJJJJJJJJJJIJHIIIJ
@6152997/1
ccgggcccagatggcattcatgcagaaccgattaagaaaggggcagacaa
+6152997/1
@@@FFADFCDDFHHADHIIIIIIIGIIIIFHGIIIGGIIIIIIIIIGIEI
@8156178/1
taaatgtcaaaatttgacataatttgtggacataaaggaaagaaaaaaat
+8156178/1
@@@ADDEAHHHDHIIIIJJJJCHGJJJJIJJEHIIIGHIIIIJIIICHGG
@1932068/1
cgccaattgagttttcgagcattttccggaaaagaagattgcaccccgaa
+1932068/1
@@@DDDDDAAFADGI@<@D8?FHHEAHDG<@FF9:;9?<FBFFFFIF68F
@6662325/1
ctcatcatgccctcgagtacctcaaaatcatgaccaaaaagtgaacagct
+6662325/1
:11=BDDFHHHHHIIIIEGGIIIIIIIIIIIIIIIIIIIIIFGIIIIIIH
@7669474/1
ggcaaagtctacatagaacccgaaaatgtggatttacaaaatttaaatag
+7669474/1
CC@DFFFDHHHHHJJJJJJJJJJJJJJJHIIIIJJJJJJJJJJJJJJJJJ
@1932485/1
cgccaccaatgcttggtgcagctatccactttgccagtggccgtctgcta
+1932485/1
@7;;DDFDFHAFFHIICBAFCHGGGIII@HGIHGGEGCCFGHG?DGDGEB
@5060680/1
atcacatcattcgtcgtgtaccacatctcggatcttgctactaatattcg
+5060680/1
=11BDFFFHHHHHIJJIIFGIJJJIJJJJIJGHIJJCHIJJJJJJIGIJI
@7670739/1
ggcaaatttggaatttcataaacaactcttaactgcttcatgtacttgcc
+7670739/1
@CCDD>DFHHHF>DGGEGFEHEHIIIIIEHEEHCHIIEGGGCC?G<FFBF
@3019154/1
gcatagtatccctgataaaagcattgcagattgtgtagaagcagttatag
+3019154/1
B@BDBDDDHHHGHIHIJJJIGGIIJEHHIHIJJDHIIGGIIIIJDDGCII
@958001/1
attttttcggaaaaaagtgagtttaggatatcttacgttctggcaacatc
+958001/1
B@C=DDFFGGHHHJJJHGGHHHIHGIIGIIJJJJFGIHIGIIIGIGIJII
@958391/1
attttttcttccatcaaaggctggatatctttttgggtaatgttgctgcc
+958391/1
B@B=DDFFHHHHHJJJJIJJIJJJJIJIJJJJIJJJIGHIIIIIIJJJJI
@457490/1
acggtttatgagcaacatcaacatttaaaagtggcttccagcctcgaatg
+457490/1
@@@@BDFFHHFHHJJJJJJJJJIIJJJIIJIEHIJJJGHGGGDGHEEHEG
@7154491/1
ctttagtctgtatattttcttgtatcacttattgcgtctttgctttggtc
+7154491/1
=??B===BF<A?ACAFGI<?I?AACC@H<F<EH<?C?CAGI<DDFI>F?D
@4023419/1
tggatttctcagaaattcgaataaattcagtctcggtttcag
+4023419/1
@@C@FFFFHBH??EDGIEBHIHCFHGIGIIFHIGGE1CF4:C
@4559430/1
aaacttttcggggtgcaatcttcttttccggaaaatgctcgaaaactcaa
+4559430/1
@<@DDDDDHHHHHFHIGIAHIIHIIIIIIIIIIIIIIIIIIGIIIIIIII
@4559738/1
aaacttttttcgggtttggaaaaaatttcaaattgttcaggtaaaatctt
+4559738/1
@@@DDFFFHGHFHIFHIBHFIIJJIJDIHJIJJJGFHIIIIHIIHGHDGI
@4559739/1
aaacttttttcgggtttggaaaaaatttcaaattgttcaggtaaaatctt
+4559739/1
CC@FFFFFHHHHHEAEDBGAGGIIIJIJGIJJJJIHIJGJJGGIJGIIJI
@4559740/1
aaacttttttcgggtttggaaaaatttcaaattgttcaggtaaaatcttg
+4559740/1
B<@DFFFFHHHGHJHIJIJHIJJJJJJJIJIJJJJJJJJJHGIJIJJJII
@1495668/1
cattatcactttttgttgccgtgtgcccttgagaaatttgctgcctcaaa
+1495668/1
:?1=BDDFHGGFHJHIIAIIJGHDEHHHGGGHDHHGGHI?DGIIHGGGBG
@5064467/1
atcagaccaacggaacgcccggagcggctg
+5064467/1
@@?4AADDHHHHHIJJIIJJJFEGHGGB7A
@7155426/1
ctttatcaacattcacttctttaccggcatagcctaatctgggagggggc
+7155426/1
1=?DAD=DD2A?CA<:<C:CDFFCIAA<E8DDDEIDIE@BDD@2BDDA<6
@4024146/1
tggcaacatcgacagataccacaaatacctaaaccttcccactaaagtta
+4024146/1
@@7;DBDDHHDFFHHGHHIIIGIIJJJJIJJJIIGGD@GDGIHBHIGDFH
@7675831/1
ggcagttcaccatcgcttgtcatgtgttgaaattccgcgaaattggcact
+7675831/1
@@@DDDDDDFDFFFBGFFCF:FH<<2ABCHEFEF4CF806DFCFB3B=@D
@2502859/1
ctgggagggggcaagattctggcatctaatttttcaaatgcg
+2502859/1
?@?A??DDHDA8?GD:?FBHC@<?F@BFHIIIIIGE8=CB>7
@2502860/1
ctgggagggggcaagattctggcatctaatttttcaaatgcgctagaaac
+2502860/1
?<?;D;DDH<???FGHGGH9BDBGHAGGIIIIIIGIE>FGGGIGGGDHHF
@5066017/1
atcagattcacaagcaggatcaactcaacagctcaatccacctgaggttc
+5066017/1
@C@ADDDDDDHHHIGGGGIGHIIIGEHDGGD@GGEGBFCFHBDHEGG?DG
@5066018/1
atcagattcacaagcaggatcaactcaacagctcaatccatctgagattc
+5066018/1
@@@DDADDFFHGHBHFHHGEHIIIIIIIIIIIIIIIIGIIIIIIIIBFHG
@3592462/1
gttcttacatccttgtttatttcccttttt
+3592462/1
@@@DDBDDDFFFFI>:?ED<:<<3<<AFHI
@5067022/1
atcagctacaacagtcaacatttcccacctttttcactcaaccatagctt
+5067022/1
CCC?DEFFHHHGFIHIIJJJJJJJJJJJJJJJJJJJJIJJJJJJJJJJJJ
@7157752/1
ctttattgaaaaattagtaaaacataatg
+7157752/1
@??BDB::?CF?;3:E3:IB<E?<EH:CB
@3025413/1
gccaaacacacatagtacctatccacaaaaagggaaataaacaaggatgt
+3025413/1
B@@DFFFFHHHHHJJIIIIJJJJJJJIIJJJJJIJJJIGJIJIHGIIJIB
@3025414/1
gccaaacacacatagtacctctccacaaaaagggaaataaacaaggatgt
+3025414/1
@CCFFDFFHHHHHJJJJJIIIJJJJJIJJJIIJIJIJJIIJGJJIGIGIF
@1500841/1
catttataccgttaaccttataacttcttctagaactgggcaaatttgga
+1500841/1
88?DDBDDDFFHHBAHGIEHGGDEFIIEDHHG>EBHGEH8CDD;DDGGA9
@7678172/1
ggcattttgacatttatgtgacataatttgcaacatttgacgtacggttc
+7678172/1
B@@FDFFFHHHHHJJGIJHJJJJJJJJJJJJJJJJJJJJJJJIIJJJIJI
@7679915/1
ggccaccagatcgttgttaaggaacacgcggtagcggaagattggctc
+7679915/1
@7?DDDDDBDH?FHIAGEHBHGHDFAFBGEA?68<DE<;46@CC@C>E
@3028802/1
gccaaattgctctactctcaagaaatggcctccatgccgagcaagactcc
+3028802/1
@C@:BDFFHHFFHJJJJIIJIIJJJJJIJJIJJGGHJJJIIIJJJGJIJI
@3028803/1
gccaaattgctctactctcaagaaatggcctccatgccgagcaagactcc
+3028803/1
CCCFFFFFHHHHHJJJJJIJJJJJJJJJJJJJJJJJJJJJJJJJJJJIJJ
@2505896/1
ctgggcaaccaacgttcttttataaaataatgatgacattaacatgccct
+2505896/1
@C@D?DEFDHFHHJ;FHJJJJJJIJJJJIJJJIJJIJJJIGHIIIJIJII
@3597036/1
gttgaaattccgcgaaattggcactggcaagtcaaagaagctagcca
+3597036/1
=1:?DDFDHHHFHJDIIIJJJIGIIIJIGIJGHIIJJIIHIIJJJJI
@6675507/1
ctccaagtttgtgctgggcaaatcaatcaatttgcctcgaaatctaaggt
+6675507/1
@C@BDFFFHHHHHJJJIIFHIJJJHIJJJJIJJJJJJJIGHJJJIJIJJF
@4028101/1
tggcattcatgcagaaccgattaagaaaggggcagacaacttcatgtaca
+4028101/1
B@@=DEFFHHHHHJJJJJJEFHIJJJJJJIJIJFIIIIHIJGIIIIGIGG
@4028495/1
tggcattttgacatttatgtgacataatttgcgacatttgacgtacggtt
+4028495/1
@@CFDEFFHFFHHIIIEHICEGIIIIIIIIIIIFHHIIIIIIIHIIIIII
@4028845/1
tggccatctgcgggacatgcacatctcttggagccagccaatgggattgc
+4028845/1
@@@@FFFFFHHHGG<FGGIEHHGGGGHIIIJIIIIJJIGJJJGEHI@HGG
@7160698/1
ctttcataaatattttagacatctgtcaccaggcttgaactaagttg
+7160698/1
414B422ADH?CFHJIGD>EHIJJCEHIFI>GEGEGG@HCBGHG9BF
@3032319/1
gccaagttaaatggtactaatcattttctatctacccgtccgcccatttt
+3032319/1
;?@?DAD?FFFHHBAFBCEHIHHFCFHIII@HFHGFH:GHGBG?FHIBFB
@3032953/1
gccaatcagaccaacggaacgcccggagcggctg
+3032953/1
<?;DDBDFFHDDFDEHHIIGDG>HH<FDHB<FGG
@3032954/1
gccaatcagaccaacggaacgcccggagcggctgatatcacc
+3032954/1
BC1DDFFFHHHHHJJJJJJJJJJJIIIIJJJFE>63==3=AC
@3032955/1
gccaatcagaccaacggaacgcccggagcggctgatatcaccaatcaggt
+3032955/1
CCCFFFFFHHHGHJJJJJIIIIJIJIIIJJIIJIIGICH>CHHFEEF9>6
@466638/1
acttaagcacacatgttacataaatgtcaaaatttgacataatttgtgga
+466638/1
B@:BDDFFHHHHGJJJJJJJJJIJJJJIJJJJJJJJJJIJJIIIJJGGIH
@2507633/1
ctgggcttttcctgcttttttagcagctttaccattcgtcttatcgatgc
+2507633/1
@CC?DDDDHHGHGIEIJJJJJJIIIEIJJJJJJJJGIEGHIIGIJIIJJJ
@3034087/1
gccaattgagttttcgagcattttccggaaaagaagattgcaccccgaaa
+3034087/1
@@@DDDDDAFCFFHEH=FE<EHCCC9C@>AGIIID>FEG@CDGFFF;AEH
@3034578/1
gccaatttcgcggaatttcaacacatgacaagcgatggtgaactgccttt
+3034578/1
CCCFFFFFHGHHHGHGIICHIGIGIGIGHIJGDIIIIJHIJJIIEIJIJJ
@2508636/1
ctgggggataaatcttcctgcctcttgtattttgttcctcaggtaaaggg
+2508636/1
?:81?DDDHHFFHGGIIIGGIIIIIIIGGHIIIGHIIIEIIIIBHHIGGG
@7682634/1
ggccgatagaatgaagtgaaagtcgaacg
+7682634/1
@@<DDADDFHHHFIGIEDGGIBH??FFC0
@4030187/1
tggcgattggtcaatgttttttcttcgatgtccacgtaggttacctcgaa
+4030187/1
CC@FFDDFGHHHDHIIHIIIJJGIJIIIJIGIIGIJGIIJIIJJJJJJJI
@3035675/1
gccacatatattctaatcgttcacttttgggaatt
+3035675/1
@@<DDFFFHFHHDHFHGBCDHIJJJJJCCDGBA3C
@3035889/1
gccacatcttgtgagccgccattctcttggctagcttctttgacttgcca
+3035889/1
@C@ADDDFHHHHGIIGIIIJEGIACFFC@GHGFCEEG@DHIED@GGGIIA
@469056/1
agaaaaaaaatgtcaaaattttgcaaattatgtggcattttgacatttat
+469056/1
CC@FFFFFHHHHHJIJJJJJJJJJJJJJJJJJIJJJJJJJJJJJJJJJJJ
@8167963/1
taacgtctttatagaatgtcaatgttattctaaaaagaagactgctaaac
+8167963/1
@1==DDDDHHHHHIIIIIHIIIIIIIIIFIIIIIIIIIIIIIIIHIGIGG
@8168117/1
taacgtttagcagtcttctttttagaataacattgacattctataaagac
+8168117/1
C@@FFEFFHHHHHIJJJJJJJJJJJIIIJJJJJJGIJJIJIIJJIIJJJI
@3603879/1
gttgagtgaaaaaggtgggaaatgttgactgttgtagctgattaagggg
+3603879/1
CCCFFFDFFHHHHJJ<CGIIJJJIIIIIJIIHHHBFHGGG?FGFGHIJJ
@6680102/1
ctccacctacacaagctcaatacaatccccacattccaccccaatctagc
+6680102/1
@C@FFFDFHHFFGIJIJGDDCHHHEHHIIIIGEHJHI@GGIIGHGIJIIC
@472701/1
agaaaagtcacgagaatttgaaaagcgagcttcatgatcccctgaaaaat
+472701/1
@@;DDDDDHHHHHIIGHHHHIFGGACBBF<@:BGGEHHGGIIIDGEABBF
@472702/1
agaaaagtcacgagaatttgaaaagcgagcttcatgatcccctgaaaaat
+472702/1
CC@FFFFFGHHHGJIJJJJJJJJJJJJIJJJJJIIJIJIJJJJJIIIJJJ
@1515603/1
ccaaaccttgcaaattttcaatcatgaagcaagattttacctgaacaatt
+1515603/1
?81ADDDDDDDDDIEIIIIIIIIIEIEIIIIIIIIEIDDEIIIIEIIIII
@1515604/1
ccaaaccttgcaaattttcaatcatgaagcaagattttacctgaacaatt
+1515604/1
CCCFFFFFHGHHHJJJJIJJGJIJIJJHIIIIGEIIJJJIJJJJJIGJJJ
@7684410/1
ggcctccatgccgagcaagactcccgtcagcgtcctccaggagttgctga
+7684410/1
@1=DDFFFHHHHHIJIJG@AHHGIGD8C=A>F?FE6FH@EGAH@C;@>D4
@7684411/1
ggcctccatgccgagcaagactcccgtcagcgtcctccaggagttgctga
+7684411/1
@@@DDDDDHHHHD<EHIJJDIIGHHIJJIDEEHGIAHHGGIFHFHEGIJ@
@5074343/1
atcatggtcatgttttgggactccatgtcgagctttt
+5074343/1
@C?DFFFDHHHHHJJJIIJJIJJJJJJJJIJG8?FGI
@1516850/1
ccaaacttttcggggtgcaatcttcttttccggaaaatgctcgaaaactc
+1516850/1
?;;DD;DDFFF?FFEEFDEB?:C<:?C>GFFEFIIIIBFFFFIBFFEBDE
@3037969/1
gccagaacgtaagatatcctaaactcacttttttccgaaaaaatatcgca
+3037969/1
CC@FFFFFHDFFHIIHGJIIIGCDDEHHHGHIGBGHEEDHIJGGIIIFII
@1517157/1
ccaaagagaaggttatgaaccggcaataactttccttgttgtccagaaac
+1517157/1
@C?DFFFFHFHHAFHGIGJJJIIJJJJJJJJJJJJJJFJJFGIJJJIJJJ
@4571427/1
aaagacgccaaacattcggcagccaagaacttgctggatctcttggtcgg
+4571427/1
@@71:DDDHHFHHIIIBFGGGHGGHEHEHHGIIIIIIDGCGGGEEGFEGI
@4571559/1
aaagacgttagagaggttcactaaaaaatattaggaatccactacaaggt
+4571559/1
CCCFFFFFHHHHGGIJFHIHHIJIJJJJIJJIGIJJIGIIIJGHJJIJI?
@1517496/1
ccaaagcaaagacgcaataagtgatacaagaaaatatacagactaaagaa
+1517496/1
CCCFFFFFHHHHGJIJJIJJJFHIJJJJJJJJJJJJJJJJJIJJJJJJJJ
@8170582/1
taagaaaggggcagacaacttcatgtacaaatacctcaccttacaaaata
+8170582/1
@@@DFDEFFH?FAHHHGIGHGEGIJGIGJFCGIJADGGI3?DHIGGIJFJ
@1519841/1
ccaaatacgaactggtccaaatcgagggcgccatccacgagccaatcttc
+1519841/1
CCCFFFFFGHHHHJJHIIJJJJJJJJIJJJJJIIJJJIJIJJIIIHGHHH
@477755/1
agaaaggccgatagaatgaagtgaaagtcgaacgttcttctgggcttttc
+477755/1
@@7DDFFFHHHHHJJJIJJJJHGJJJJIIIJJJJGGIIJIIGIIJIJJJI
@5612022/1
caatttgaaatttttccaaacccgaaaaaagtttatttatcatacacagg
+5612022/1
@CCFFFFFHGHHHJJJJJJJJJJJIJJJJIJHIEIIIJJJJIJJJIIJGH
@2515540/1
ctggtactggttgctcaaagcagattagtaaacatgatgctgcatacaat
+2515540/1
BB@FBDFFHHHHHIJJIJJJJJJJJIIIHHHGJJJIJIIIIIJJJJJJJI
@1522904/1
ccaacaacagcaaacgggtcgaaatgaacgtcaacaacaaagttccccac
+1522904/1
@@;4BDDDFFFFFIIIII@FGFFIIFIIIIGIIIIIIIIFEEBFCFIIII
@7688427/1
ggcgcacattcagcaggttttttaacagtttgaaaaccttgataaatgga
+7688427/1
?@<BDDFDDHHHHIGGGC@EGGGHEGHIIIICIEGHIIIIIGIIIIIIEE
@3608616/1
gttgccgtgtgcccttgagaaatttgctgcctcaaaaacgtatgacaaaa
+3608616/1
?=??DDFDHFHGHHEHEGGGIJIIJIJJJJIGGGIIJJJJJIJJJJJJJI
@7166483/1
ctttcgtataatcgttaacactgcctgtagtttgatattgggactgcaag
+7166483/1
1=:A4B2=CFHHHJJJIIIHIEIJIIIHGIIIII>BGIJDHHHIIGIJJH
@1949840/1
cgcgcgtaaagtgaccaaagcaaagacgcaataagtgatacaagaaaata
+1949840/1
CC@FFFDFHHHFHIJJIJJJJJJJJJJJJJJIIJJFGIJIIJJJJJJJJJ
@1950447/1
cgcggaatttcaacacatgacaagcgatggtgaactgcctttcgtgtggt
+1950447/1
@<@FDDDFHHAAHEHDB>@<EAHEEGFFDFB:BGGEGECGGEGGCH=FFH
@5613858/1
caatttttatcgagttattgatttcgaggaataatacgaacttccat
+5613858/1
@@?DDDDDDHAD;ACGC<FDHHIIGH@CH>EEHG9DG96DFGGAF<D
@6685404/1
ctccaggttgctgttgtggaggagcgggctgctgttgtttcgctccaggt
+6685404/1
CC@FFFFBFHHHFGHIGHIHEHGJFIJJGBGGGEBFCCHIGEHIIHAHH=
@5615498/1
cacaaaacgctgaaaaattccgtcggcaagaagttggccgatttgcagac
+5615498/1
??1=?DAD1DDF6C@CD;ACD><FEFIEFB@FC9D>8BAFFAE@AEEFEF
@5615586/1
cacaaaactcatgatacttttcaaattttcttttaa
+5615586/1
?1:4=DADB?AACGDCEGCCCHEE@FHGFFC@F@HF
@6688129/1
ctccatattcctttatcaacattcacttctttaccggcatagcctaatct
+6688129/1
C@@FFFFFHGHHHJHGHJJHDHIIIJIJIIJJJJJJIIJJJFCHIIJJJJ
@3044706/1
gccatattgatttaattttgacatgttagaatgccctattgaaaaccttg
+3044706/1
B@1AADFFHHHHHJJJJIIJIJIJJIJJIIIJIIJJIJJIJJJJJJJIHI
@5081165/1
atccaatcctataattatccatttcctgtaattctggtttctctatagtt
+5081165/1
CCCDFFFFHHHHGJIJIIJJJJJJJJJJJJIIJJJJIGHJJJJIGIIJFI
@3622064/1
gttgtacccaaacttttcggggtgcaatcttcttttccggaaaatgctcg
+3622064/1
?@@AADDEDHBHBGIIIIIIGE8?DDGGGGBFGEHGHEFAA@GIGIAFIE
@3622165/1
gttgtactaatttgtgtaattgaagttcgtattatttcctcgaaatcaat
+3622165/1
B?@DDFFFFFHHHJHIHGDJJJJIHJJIFIJEEIIJIIGEHIIJGAGAFH
@1954959/1
cgcgtgttccttaacaacgatctggtggccaccggaaccggaa
+1954959/1
=:=DAA0BDD:DDE4AE?<:F=@?<AEDEI9DD?@DADDADAD
@5082896/1
atccactacaaggttttcaatagggcattctaacatgtcaaaattaaatc
+5082896/1
@???BDADDHDBD<<C<AAFHH@CEGEH<?EBB?BFH?DDHGC>FHCGHG
@5082897/1
atccactacaaggttttcaatagggcattctaacatgtcaaaattaaatc
+5082897/1
BC8BDFFFHHHHHAGHIJJJJIJJJJJJJJIJJJIIJIIJIJJJJIIHHH
@4040418/1
tggggagcgatgacgaataaagtatgtgttcaccaagagaagaaagctat
+4040418/1
B@@FFDFFHHHHDHIGIJJJIJFGIJJJJJJJJJJGIIJIJJJJJJJJIJ
@4579721/1
aaagcccagaagaacgttcgactttcac
+4579721/1
?@@11BDDHDFBDIIGEDGHIBHIG><?
@4580567/1
aaagcgttaccagcgcttgaggaagtaacggcagcact
+4580567/1
@C<BDDFDFHBFDEHIHIHHIBHAGCCGEGGGBI788C
@8179129/1
taataagaaaatcgagcacagcatcaccaaggaactccagtttttgatat
+8179129/1
BBCFFFFFHHHHHJJJIJJIJJJJJJJJIIIGIIIIIIGGGEHIJJIJIF
@980153/1
caaaaacgtatgacaaaactatagacaaaccagaattacaggaaatggat
+980153/1
CC@FFFFFHHHHHJJJJJJJJJJJJJJJJJJJJIJJJIIGGJIJJJJHIJ
@4580775/1
aaagctatctactcgttatataatcatcattcaaacattgaagcc
+4580775/1
@@@?DDBFHGHHHEBGGGH@HHGGCHGECGIJJJIGIJECIIIII
@4041407/1
tggggctgggggtcttgtggaataggttgaggctgaatctcagatggatt
+4041407/1
@@@DDDDDHHHF0?GGE?CG?FGHIIBFHFGGGIIIIIIII<CHIIICHI
@7695980/1
ggcttttcctgcttttttagcagctttaccattcgtcttatcgatgcatt
+7695980/1
?B@4ADFFHFHFHJJJJJIJJJJJJJJJJJJJJJJIJJJJJJIIJJJJJJ
@7695981/1
ggcttttcctgcttttttagcagctttaccattcgtcttatcgatgcatt
+7695981/1
@@@?ADDBFFAFDFEHA@:<B?BB;C?BEFHGII<9CD?FFGDDFHFIII
@7696597/1
gggaaaagtattatgagaatatgaaatttaaaagaaaatttgaaaagtat
+7696597/1
?1;:?DBEABDFHIIIH>FEHIGGAHHIIIGGIGIIIBGGIIIEIIIHCH
@4042450/1
tggggttgggggtcttgtgtaatgggttgaggctgaacctcaggtggatt
+4042450/1
@@@DD<DDHHHH8?FHC?C??FFGIEHHICHIDIIIIIIGIIIF=CA2?C
@7175446/1
ctttgcatagaattagtggtttttttctaaaatcaatttacatattattt
+7175446/1
@@@DBDADBFFHBG?B<AF3AFHIII;D@DHI??FGGHIACHDF@FABHI
@7175447/1
ctttgcatagaattagtggttttttttctaaaatcaatttacatattatt
+7175447/1
@?@FFFFFHGAFHHIICGI:CGHIIJJJJJJJJIJJIIIJJJIIIJJJJJ
@7175681/1
ctttgccagtggccgtctgctacggaacaggcaaaactccgaaggaagcc
+7175681/1
1=?DADDDHHDFHIA:CFB>HIIIIIIFIGIIIIIIIIIIGIGGHIGGAE
@8179541/1
taataatagtgtattacctctaaagctatctactcgttatataatcatca
+8179541/1
BCCDFFFFHFHHFIJJJJJJJJJJJJJJJJJGIJJIIIJJIJJIJIIIIJ
@490950/1
agaaggatagcaactaattttacaagctatactttgcatagaattagtgg
+490950/1
??@DADDFHHHHHJJJJJJJJJJJJIJJJJIIJJJJJIIIGHIIJIJHIJ
@6170250/1
ccggtttgttctgaaacaaacatcactgtgatgaaaaataaaaaaaaata
+6170250/1
@@CFBDDDDFFHDCGHGIGIGCEGHIIIFGIGCHGHIIIJJJJJJJJJ;=
@8181487/1
taatagtgtattacctctaaagctatctactcgttatataatcatcattc
+8181487/1
::?A=BA;=DFH>@HIGHHIEHHGCDGEFEGIIAF=GDGHDHCHIIIIIG
@5623569/1
cacaacaacaacctggagctagacaacagcaaactgctcctccacaacaa
+5623569/1
BCC1DDFFHHHHHJJJIJJJJJJJIHIJJJJJJIIGJJJJJIJJIIIIJJ
@7177183/1
ctttgcttttgactcgacaaaaatttaaacacattgcattattgatttcg
+7177183/1
:::4422BFD<AA<2?:8CEFGI;GFFGI3?CFDGFF?DFF4:<DFGF<B
@7177184/1
ctttgcttttgactcgacaaaaatttaaacacattgcattattgatttcg
+7177184/1
?@B:=BDDHGFHHIIGGIJJIJJFGGGIJGGHIJJIIJJJIJFIDGGGII
@6696307/1
ctcccgaacaagccaatcagaccaacggaacgcccggagcggctgatatc
+6696307/1
CCCFFFFFHHHGGJJJJJIJGJJJIJJIJJJHJJJJIGHIHGF>>95>;;
@493347/1
agaatacagaagtattgtacagtatataggaataaataacaagaaaaatg
+493347/1
@C@DFFFFHGHHDHIJJGJJJJJJJIJJJJJJJJIIJJJJIJJJIJIIJI
@5086958/1
atcccattggctggctccaagagatgtgcatgtcccgcagatggccacca
+5086958/1
CC@FFFFFFDHHHJG@GHDHGEHHHGBHGEIGEFHIBBAHEHAEFGHJJB
@985555/1
caaaaagggaaataaacaaggatgtaagaactatggaggaatattacaat
+985555/1
BB@DFFFFHHHHHJJJJJJJJHIJHIIJJJIJJJJJJJJJJIJJJIJJJJ
@985567/1
caaaaagggaataaaacaaggatgtaagaactatggaggaatattacaat
+985567/1
B@@:DDFFHHHHHJJJJJJIJJJJHIJJJJIJJJJIJIJJJJJJJIJJJJ
@1959911/1
cgctgagaaagctatggttgagtgaaaaaggtgggaaatgttgactgttg
+1959911/1
CCCFDFFDHHHGGIHIJFHG@FCCBEIIIJI1?DBHIJEGFIADHHIGH<
@6697177/1
ctcccgtcagcgtcctccaggagttgctgagccgtcgcggcatcactccc
+6697177/1
???D1D:D?DD:ABEEIE;EB?C?EECCDDDE3?@DDD:@AAAADAADA@
@5626885/1
cacaagcaatgtcaaagagaaggatagcaactaattttacaagctatact
+5626885/1
@@CBFDFFHHFFHIJIIIJIJHIIIJJHJJIJIEHIIJIJJEHGIIIEII
@7702843/1
gggacatgcacatctcttggagccagccaatgggattgcccatcactttg
+7702843/1
@@@;DDDFHHHHHJJJJJJJJJJJJIJIJJIJJJJIGHIJIJJJJJIGHI
@7702844/1
gggacatgcacatctcttggagccagccaatgggattgcccatcactttg
+7702844/1
@C@DADDDAD?FDFGEAGFEIBGGIIIHHGHDHCBHCHGEGGGIGGCEHE
@985798/1
caaaaaggtgcccaacaacagcaaacgggtcgaaatgaacgtcaacaaca
+985798/1
@@CAFFFFDHFFHGBIEIEGGGIGEHIJIC@FEHGHEHEGHFHCAGGGGI
@496340/1
agaatttagtaatttttctagtcttcttagttccccttctagtctatctg
+496340/1
CCCFFFFFHFHHHJJJJJJJJJJJJJJJJIJJJJJJJJJJJJIHJJJJJJ
@986937/1
caaaaagtgaacagctatcgatacacagtcatagatccaatcctataatt
+986937/1
CC<DFFFDHHHHHJJJJJJJJJJJJJJJHIJJJJIJJJJIIIJJIJGJJI
@986938/1
caaaaagtgaacagctatcgatacacagtcatagatccaatcctataatt
+986938/1
CCCFFFFDHHHHGJIJJJJJJJJJJJJJIIJJJIJJIIJJJJJJJJJJJJ
@497905/1
agacaacttcatgtacaaatacctcaccttacaaaataaaatacggcaaa
+497905/1
?@@DFFFFHFHHHHGIIIIIIIIJFIHAFEEHF??GHIJJIJIJIGIJFF
@6699291/1
ctccgaaggaagccaagggctcggctgctcatcatgccctcgagtacctc
+6699291/1
CCCFFFFFGHGHHJJJJJIIJJJJJJJIGIJJICHEIHJEIGHG8@=EAG
@1963883/1
cgcttgaggaagtaacggcagcactattgacactaagaaatcacagagcc
+1963883/1
CCCFFFFFGHHHDGHJIIIJGCDHGG?F9:DFHJEG>BHIBF?DHDGCEH
@3057629/1
gccgaataaaaatgcaaaaaactataaatttttattatattttatgcatg
+3057629/1
@CCDFFFFHHHHHHIJIJJJJIIJJJJIIJJJGJIHIJHIIIIJIJIIGJ
@3059163/1
gccgagcaagactcccgtcagcgtcctccag
+3059163/1
<@<DDAAD>:A;?G9?:F7EHB:EA@FG@EE
@1965622/1
cggaaaatgctcgaaaactcaattggcgcacattcagcaggttttttaac
+1965622/1
B@@1DDFDHHHHHJJJIJJJJJJJJJJJJJIJJJJJJJJJJBFGGJJJGI
@7181413/1
ctttgtcatcgaacgatgtcaccacctgattggtgatatcagccgctccg
+7181413/1
@CCFFDDFHFHFGIJIJJJGIJIIIICGHIIJIGHDHJIIGE9DGGIGGI
@6177357/1
ccgtgccccttgcggttaccccttctgttgggatgggggccgccccc
+6177357/1
BCCDFFFFHHGHHIJIIIIIJJJJJJGIJJJJGHIJIJIJJI6<?AB
@1547693/1
ccaagttgggcaaccagcagtcccacaaagtttcacagttccacaaaacg
+1547693/1
@@@FDBDDDHHDDHIGDBEHHFGIIIIEIIF>AGFIIGDFGGIADGIGIG
@3061272/1
gccgcagctaaatgggcatagtacgtcggagctggatagcttacggatct
+3061272/1
CCCFFFFFHHHHHJJJJJJJJIJJIIIJJHIIIJJGGGGEGIGIIJAFHG
@4050495/1
tggtgaactgcctttcgtgtggtagtccctcttc
+4050495/1
@@@ABDEDHGHHHIIIGFGCEGAFHEDHG>FBEA
@3633017/1
gtttaaattacagaaaagccttagaaaaggaagaatc
+3633017/1
::?44=?BF?FFCFGIIG<BAEFFCHGICGIEGIII9
@1968175/1
cggaaatctaccgacagagaggttatccttgggggaagaagccaaattgc
+1968175/1
BCC?DFFFHHHHHIJJJIIJJJHIJJJJJJJJJGJHGGIIJJJJJJJJIJ
@1551524/1
ccaatcctataattatccatttcctgtaattctggtttctctatagtttt
+1551524/1
CC@DFFFFHHHHHJIJIJEIIJHIIJHFFHIJJJGHGGIIJJIJGJFFFI
@1969109/1
cggaacaggcaaaactccgaaggaagccaagggctcggctgctcatcatg
+1969109/1
@C@ADFDDHGHHGJIIIJIJJIJIIIFIIJGGGHIJIAH=FG387=CGG9
@6179344/1
ccgttacttcctcaagcgctggtaacgctttatcgggttctgctaagtgg
+6179344/1
=B<BABDEHHHHFIJIJJJIJFHHGIJIIIJJJIBGGHGEGHIJJIIBFB
@1969354/1
cggaaccggaagatcgaagaaagacgccaaacattcggcagccaagaact
+1969354/1
@@@1BDFFGFHFFHGIGIIIIJGIDGIJJIIIIJJJIGIDGFHGGGEHHF
@503790/1
agacgccaaacattcggcagccaagaacttgctggatctcttggtcgga
+503790/1
@??BBAD?CFFFF@G>DFF??ED??DFFFFCFFE9?BDFE<B?BFF6@@
@1970664/1
cggaagcggtatgcagattggtgaagcagaacaaccattctgtacaattg
+1970664/1
@@7ADDDDF@DFDGIGBGHIICFDGGIIIIIGIIIIGIIIIIGGGIIIII
@505242/1
agactgctgttgtctcgctcgaggttgttgctgtggcggaacgggctgtt
+505242/1
@@@DDDDDHHHFHIID?F;C?@FH8C>:CFH@HFIGGII;FEEHH><B>@
@5095089/1
atcgaagaaaaaacattgaccaatcgc
+5095089/1
@@?DDDBAFF?AA?;CE<C9<CG@?1?
@996902/1
caaaaatttaaacacattgcattattgatttcgaggaaataatacgaact
+996902/1
@@?DDDFDHDFHHIIFIIGHHIIJIHIJIIIJIEFHHGGJIJJJIIIIJJ
@996903/1
caaaaatttaaacacattgcattattgatttcgaggaaataatacgaact
+996903/1
B@BFFFFFHHHHHJIJJJJIJJJIIIIGIIJJIIJIJJIJIJJJJFHIJJ
@996904/1
caaaaatttaaacacattgcattattgatttcgaggaaataatacgaact
+996904/1
CCCFFFFFHGHHHJJJJJJIJJJJJJJIJJJJJIJJJJJJJJIIJJJJJI
@5633746/1
cacacatagtacctctccacaaaaagggaaataaacaaggatgtaagaac
+5633746/1
CCCFFFFFHHHHHJJJJJJJJJJJJJJJJJJJJJGIJJJIJIJHIJJGII
@8190799/1
tacaaaataaaatacggcaaagagaagaaaggccgatagaatgaagtgaa
+8190799/1
BCC1DEFFHHHHHJIIJJIJIJJJJJIJJJJJIIJIIIJJJJIJJJGHIJ
@8190800/1
tacaaaataaaatacggcaaagagaagaaaggccgatagaatgaagtgaa
+8190800/1
CCCFFFFFHHHHHJJJJJJIJJJJJJJJJJJJJJJ@FHIGJJJIJJHIJH
@506662/1
agagaagaaaggccgatagaatgaagtgaaag
+506662/1
;?<?A?22AA:<C;F8E?@FBG9EF@??D9?9
@7712420/1
gggcacggaccacttcacggaaatctaccgacagagaggttatccttggg
+7712420/1
B7?DDFFFHHHHHJJJGIJJJIIJJJJJIIIJJJJJIJJDGEHGHIJIIG
@7712475/1
gggcactatataaaaaattacattcagtatcgatagataatattgatgat
+7712475/1
C@CFFFFFHHHGHJJJJJJJJJJJJJJHGIJJIJJJJJIJIIIIJIJJJJ
@7712476/1
gggcactatataaaaaattacattcagtatcgatagataatattgatgat
+7712476/1
CC@FFFFFHHHGHJJJJJJJJJJJJJJHIJJJJJJJGJIJJIJJJJFIIJ
@7186504/1
cttttacaagcgttgacgcataactcttacacaccaaat
+7186504/1
?@@FBDFFDFBDHIG<FEIFGIG>FCH<FHIIIJDG@2B
@508204/1
agagactctcagcttcaacgccaaggacttcaactttgttcagttcttgc
+508204/1
BC@DDFFFHHGHGGIJJJJGGIJIJIFIEIJJJJJJJJIIJJJIJJJJJJ
@6183245/1
cctaaactcacttttttccgaaaaaatatcgcaatagctcaaaagggaac
+6183245/1
?@:ADFFDFFHHHJJJJHJJJJJJIIGHIJJJJJJJIIIJIJJJIIJIIH
@6183246/1
cctaaactcacttttttccgaaaaaatatcgcaatagctcaaaagggaac
+6183246/1
@@@DDFDDHBHDHIJJJEIGEGHJJJGIIGGJJJIIHJIIIJJJJJJIJG
@5636846/1
cacactgtcatcgttgtaaagtttgaaggaactatcttcttcatcttctt
+5636846/1
@@??DDDDHHHHHIIIIIIIIIIIIIIIIIIIIIIIIIIIIIIIIIIIII
@7714356/1
gggcgccatccacgagccaatcttccgctaccgcgtgttccttaacaacg
+7714356/1
C@@FDFFFGHHGHJJGGIJGHIIIIIDGIJIIGIG@GFHHIJICHHHEEF
@5098841/1
atcgagggcgccatccacgagccaatcttccgctaccgcgtgttccttaa
+5098841/1
BB@DFFFFGGHHHJJJJJJIJJJJJJJJIJJEHGGHIGEA:B9?>C>C>C
@1002056/1
caaaactccgaaggaagccaagggctcggctgc
+1002056/1
@C<DBFDFHHGHHIIIHIIIIE@GHGGGGIIII
@5099910/1
atcgataaaaaaatatcgcaatattagaaattttcaaatattcttcgctt
+5099910/1
?=@;ADDDDFDHFBGEDGHIEIEICHIIICDHGGGHHDDHGGGII@FHGG
@4595403/1
aaataaaatacggcaaagagaagaaaggccgatagaatgaagtgaaagtc
+4595403/1
CCCFFFFFHHHHFJJIIIGIIIGGIJJDIJGAHHJIIIIGGIJEGGIGHI
@512226/1
agaggttgtacccaaacttttcggggtgcaatcttcttttccggaaaa
+512226/1
@@7D?DDADFB:DFFF@2<FHIAD:?CGBFAFFFGAGGADFF6;@EEF
@512227/1
agaggttgtacccaaacttttcggggtgcaatcttcttttccggaaaatg
+512227/1
B@@DFDDFHHHGHIJIJJJJJJJIGI?DCGIIIGGGIIJJGIIDGIGIGI
@4056436/1
tgtaagaagtgaataatgtgattaagtaaaagaacgatggtttttcatcg
+4056436/1
?@@?B?=A;2A?FFH>GE??AB>HBHH@EACHA<C@:EHGDCGHEE<BGG
@1557604/1
ccacaaatacctaaaccttcccactaaagttaaccagacaaagcacctat
+1557604/1
@@@DDFDDDFFHFIGH;CHHEDHGCG@FHFFGHGAFGGIIICD@GGHGH4
@1557873/1
ccacaacagactggtcccccacaacagactggtcccacacaacagactgg
+1557873/1
CC@FF@DBADFHDD<<CCFHIIGIII?3C>FH?BFGHGIICHGI2BDBEG
@5101307/1
atcgatagctgttcactttttggtcatgattttgaggtactcgagggcat
+5101307/1
CCCDDFFFHGHGHJJJJJJJJJJEHIJJIJJJJJIJIDHHIJIIJFIJII
@3068012/1
gccgttacttcctcaagcgctggtaacgctttatcgggttctgctaag
+3068012/1
@@@7AADDHHFHFIIGEAGGIEBEEEFHDHIEGIHE<F?D;DFGHCCF
@5103169/1
atcgcaatagctcaaaagggaacaatttttgtcgagttattgatttcgag
+5103169/1
@@@FDDFFHFFHHIIIIIGIHGIIIIFIGIEEDGGGDDGGHBDGHICCFH
@7719987/1
gggggatcatgaagctcgcttttcaaattctcgtgacttttctcccc
+7719987/1
CCCFFFFFHHHGGJJJJIEGHJJIIJJJJGIIGGF9??DGH<B9?FH
@7190484/1
cttttccggaaaatgctcgaaaactcaattggcgcacattcagcaggttt
+7190484/1
?@8BDDFFHHHHHGHIAHGGHIIICHIIIIIIIFGIIIIFIIGIIII2@F
@4058408/1
tgtagaacgaattttgtgcatacaaaaatagtaaaaagtcaaagtctttc
+4058408/1
1:=442BDHFFHFHIG?BFGIJIJJJHIJIJHIJJIIIFCGHIJFIIJJI
@7190865/1
cttttcgcgcaaaggtaaaatcgttctagacatactttatgctcttgaca
+7190865/1
@@@FFFDDHFFHHIBAEGIGGHIIIIIIFGGIIIIIIIIIIIIIIIIHGI
@7191539/1
cttttctccaggaggcttaaattgttttaaaacatcaataaacttgagaa
+7191539/1
@@@DD8DDF<DD3;EE;E@FH:C@CDGFHIFIFGI>FC9DFGCCFDDABG
@1978414/1
cggagaatcacaaaactcatgatacttttcaaattttcttttaaatttca
+1978414/1
@@CABDDDFAFHHIIIIGGGIIIBDHIIGIIIIGGIIEHIIIGIIIIIIG
@7722725/1
ggggtgtattctatatttcagttaaatttaagaggcttttaaaatttaac
+7722725/1
BB@FDDDEGHHHHJIIJJJIJJHHIJJJJJJJJJJJJJJIJJJJJJJJJJ
@3071042/1
gcctatcctgaggcctacgctgttgttgtggtccacccctttgttgcccg
+3071042/1
:;?BBAADHDF?H=FDDHHG@C<CD?ECEFFGHGE9BFBAGEGII=<887
@7192737/1
cttttgagctattgcgatattttttcggaaaaaagtgagtttaggatatc
+7192737/1
1=?4A;ABBF?FHBGHFHHHIIIGGGGIIIIIIIGHIGCBC>F@=@4@CE
@7192738/1
cttttgagctattgcgatattttttcggaaaaaagtgagtttaggatatc
+7192738/1
@C?DFDFFHHFHHGEAGFGGHIJGGIJGJIGGJIGFFCHIIIIBGIGHCH
@3071733/1
gcctccatgccgagcaagactcccgtcagcgtcctccaggagttgctgag
+3071733/1
BC1BDFFFHHHHDIIIIIDIJJJJB3?C@>@6DF;FHCF9=B=@ACGGDC
@7726690/1
gggtccacatggagatgtaccacaacaacctaaatcggcaaacgggcaac
+7726690/1
@@@DDBFFHDBDFHFIJEIIGIJIJIJJIIHGHGGCHGIIJJJ>=FGGII
@5649736/1
cacatcattcgtcgtgtaccacatctcgg
+5649736/1
@@@BDDDDFFFBFIGFACHH<A?3ABF>@
@3072772/1
gcctgatgatcacctgtaaactcgattctaaaaggtccaagttctgtatc
+3072772/1
@C@BFFFFHHHHHJJJIIJJJJIJJJJJJJJJJJIFHJJGHHIIJJHGIJ
@5650336/1
cacatctcggatcttgctactaatattcgattcgataggtgctttgtctg
+5650336/1
;@@DDDDDFF?DA?FHBHHHGIIIIHGGG@GHGIEGHII?BFIIIIGGGG
@5650337/1
cacatctcggatcttgctactaatattcgattcgataggtgctttgtctg
+5650337/1
B@C;DFFFHHHHGJJGIIJJJJJJJJJJJIJJJJJJJIIHHHIJJJJJJI
@5650338/1
cacatctcggatcttgctactaatattcgattcgataggtgctttgtctg
+5650338/1
CCCFFFFFHHHHHIJJIIIJJJJJJJJJJJIJJJIJJJJFHHIJJJJJJJ
@1014844/1
caaaatcatgaccaaaaagtgaacagctatcgatacacagtcatagatcc
+1014844/1
CCCFFFFFHHHHHJJJJJIHHHIJJGJIIIIJIJJJJJFIGFHIJIJJII
@4063187/1
tgtcatacgtttttgaggcagcaaatttctcaagggcacacggcaacaaa
+4063187/1
@?=ADFFFGDHHHJJHIJIIJIJJIJJJIGHIIIIEHIJGGIIJEHIIIJ
@5651467/1
cacatgttacataaatgtcaaaatttgacataatttgtggacataaagga
+5651467/1
BC8BDFFFFHHHHJJJJJJJJJJJJJIJJFJJJJJJJIIJJJGIIJJIGG
@5111988/1
atcgttgttaaggaacacgcggtagcggaagattggctcg
+5111988/1
@@@DDFFDHHHGHIJIJJJEIG?FHIIIFGIGG>FEHII;
@2546336/1
ctgtgtatgataaataaacttttttcgggttt
+2546336/1
@@@DDB;D?><:AFBAGGEHHCHGHGEB81?F
@4065439/1
tgtctacgagcaataccgatagacaaagactgaaattgagaaaaaatgaa
+4065439/1
@@@DDDDDFDFDF<EFIEF?F8CCDGIDFIEFCFGFF99?FEFICFF@FC
@5114643/1
atctactatcagagatcgaatgtgtgcagaatcagcactgaatcaaaaaa
+5114643/1
@BCBDDFFHHHHHIIJIIHIJJHIHHHHIJEGGIJJJJIIJJJIJJJJJJ
@6717408/1
ctccttgttggggctgggggtcttgtggaataggttgaggctgaatctca
+6717408/1
B=@DDFFDHFHHHJIJJJIJ0?DHGDCHGIIIJI@DHHJJGGIGHIHIJI
@7197292/1
ctttttgacattgcttgtggtcacttttcgcgcaaagg
+7197292/1
?@@=BDDDFHGHHG@HGCFHFH@EHHIIIGIFA?DHGI
@1020926/1
caaaattcgttctacatatgaaacatgtcagt
+1020926/1
:8?;DAD?FHBB;:ECH???<EHGIHIAAF@A
@5653959/1
cacattttgtggttctttaacgaaatgtcaagagcataaagtatgtctag
+5653959/1
@@7DDFFFHHHHHJGHIJJJJIJJJJIGIIJJJIIIJIIJJHFIIGIIJJ
@1983566/1
cggagtaccggttttgataaactttgtatttattagaatcaaaatgagta
+1983566/1
@C@FF?DDHHH:FGGGGHGIIHHHHIHIIIGGGHGGIGIGGIGGIGEHII
@5117347/1
atctcggatcttgctactaatattcgattcgataggtgctttgtctggtt
+5117347/1
@B@DDEFAHHHFHIJJIEGIIIGJJIJJJIJGGGGIDAGIJGIBGHGEBF
@4068849/1
tgtggagtttactggagataatgtagataaaccgtagaaggtcgtatttg
+4068849/1
@@@DDDDDF<FFFBHCG;FIHIFHIII>HIGIHIIIGIIII9DHDHGIIE
@1984473/1
cggagttttgcctgttccgtagcagacggccactggcaaag
+1984473/1
@C@BD;DEFBFHDG<F@GD@GEHICGIEHEIBHBGGBBBGE
@6720176/1
ctcgaaatcaataactcgacaaaaattgttcccttttgagctattgcgat
+6720176/1
@@@DFFF=CFHBDFGFHIIIGGGIGIIIFHFHIIIIIEGIIIFIIIIIIC
@6720177/1
ctcgaaatcaataactcgacaaaaattgttcccttttgagctattgcgat
+6720177/1
@CCBFDFDFHHHHIJIJDGGHHIHIJIIHJIGIJIIGGFHIJJJJJJJJJ
@6720178/1
ctcgaaatcaataactcgacaaaaattgttcccttttgagctattgcgat
+6720178/1
BBCFDFFFHHHHHJJJJJJJJJJJJJJJJJJJJJJJJJIIIJIJJJIGJJ
@6720179/1
ctcgaaatcaataactcgacaaaaattgttcccttttgagctattgcgat
+6720179/1
CCCAFFFFHHGHGJIIIIGGGIIJHIIIFHGGGJJJJIIGIJIGIIJIJG
@6720180/1
ctcgaaatcaataactcgacaaaaattgttcccttttgagctattgcgat
+6720180/1
CCCFFFFFHHGHHJJJJJIJJIJJJJJJHJJJJJJJJIGIHIIJJJJIIJ
@6720181/1
ctcgaaatcaataactcgataaaaattgttcccttttgagctattgcgat
+6720181/1
@=@DFFFFHHBFHIIGE=CAFHCEAGGGAFHIGDDEGFEGCGIIGHGEIG
@6720182/1
ctcgaaatcaataactcgataaaaattgttcccttttgagctattgcgat
+6720182/1
B=BBDFFFHDFHHJIJJIGJJJIJJJGEHJIJFHIIJJBFCIIII@EEGG
@6720183/1
ctcgaaatcaataatgcaatgtgtttaaatttttgtcgagtcaaaagcga
+6720183/1
BB@DDFFFHHHHHJJJJJJJJHIIJJIHJJJJJJJHIJIJHIIHJJIIJJ
@1023165/1
caaaatttgacataatttgtggacataaaggaaagaaaaaaatgtcaaaa
+1023165/1
@?:BDDDDDBFFDIIFIIBF;1AFGFIFFIIFC>FGIIIIIFFFDFFFEF
@1023166/1
caaaatttgacataatttgtggacataaaggaaagaaaaaaatgtcaaaa
+1023166/1
@@CFFFFFGHHHHJJJJJJIHGJJIIJJJJJIJJJJJJJIJJJJGIJJII
@4604805/1
aaatagcggaccacaatatagttacgttaaaacagcagctgagattaatg
+4604805/1
BB@4ADFFHHHHGJJJJJJJJHIIIJIJJJIJJIJIJJJJJJJIIIJJJI
@5656088/1
caccaagagaagaaagctatacagtagtcaaatttgtatccattatcact
+5656088/1
????DB;D?DDBDD@:<AEEAFF>3AACCFDDEIIA1?ECDAFFDBDIDC
@521698/1
agatgattaccttcaaccaattagcaaggaaaattttcgggctacagaag
+521698/1
@@BFFFFFHHGGGJJJIGJJJIJIIJIIJIJJIJJIGGGIIHGEHIIJIG
@5656355/1
caccaagggaagggggcggcccccatcccaacagaagggg
+5656355/1
CCCFFFDFHHHHGIJJJFIJHHFFDEEEDCC@B=ACCBD@
@4070545/1
tgtgtgcccttgagaaatttgctgcctcaaaaacgtatgacaaaactata
+4070545/1
@@@D;DDDHBF3:AAFH@II@DEGGHGGEIIIIEGFHIIGHGHHGDDFHG
@4070680/1
tgtgtgtttggctagattctgtttgacattcgaaaagtaaacgtcagttt
+4070680/1
=@:D?B?DFBFBDF;<CF?E:<FH3:ACCHBECGII>?CGGBB?FBFBGF
@6203688/1
cctctatactttgcatcaaataaatgctcccttttcacaatataataaat
+6203688/1
@CCFFBDFBDHHFEFGGHIIHGEDHHEHGIHHIEHIEHEGHGBEDHBDBF
@1025721/1
caaacacacatagtacctctccacaaaaagggaaataaacaaggatgtaa
+1025721/1
@C??DDDFDHHHGIIIGHIGGIGGIHIIGGEHIIGGGIGHCHIIIEG8BF
@1025722/1
caaacacacatagtacctctccacaaaaagggaaataaacaaggatgtaa
+1025722/1
CCCDFFFFHHHHHEHIJIJJJJJJJJIIJJJJIJJJJJIJJJJIIJIHII
@1025723/1
caaacacacatagtacctctccacaaaaagggaaataaacaaggatgtaa
+1025723/1
CCCFFFFFHHHHHHHIJJJJJJJJJJJJIIJIJJJJJJJJIJJJJJIGGI
@5657055/1
caccaatcaggtggtgacatcgttcgatgacaaagtgatgggcaatccca
+5657055/1
CCCFFFFFGHGFHIGGIJJJJJIJIJJIJJJJJJJ?FHGIJJIIJJIJJJ
@8202428/1
taccacaatattctccaaatcttcgatgatctcctgtctgggtggttgca
+8202428/1
??@=DDFDFHHHDHEGAG4FCHE>EB4FGGIIFIEHCGHIIGFHIFHIII
@7200923/1
gaaaaaaatgtcaaaattttgcaaattatgtggcattttgacatttatgt
+7200923/1
@<?BDEFFFHFH<FGIGIGIGE@EFHGHIIGHIIEIIIIIIIBGIIIIII
@7200924/1
gaaaaaaatgtcaaaattttgcaaattatgtggcattttgacatttatgt
+7200924/1
CCCFFFFFHHHHHJJJJJJJJJJJJJJJJJIJIJJJJJJJJJJJJIJJJH
@7201187/1
gaaaaaacaagagaacttagcagctttggaaacaaaagtaacagaaaaat
+7201187/1
CCCFFFFFHHHHHJJJJJJJJJJJJJIJIJJJJJJJJIBGGIIJJJJJJJ
@6725829/1
ctcgacaaaaatttaaacacattgcattattgatttcg
+6725829/1
@@@118@DBHDHHIGBBF@DCHGGIAHIIGGCEHGGI<
@6725830/1
ctcgacaaaaatttaaacacattgcattattgatttcgaggaaataatac
+6725830/1
CCCDFFDFHHHHHJJJJJJJJJJIJJIJJJJJIGIJJJIJJGIJIGJJGI
@6725831/1
ctcgacaaaaatttaaacacattgcattattgatttcgaggaaataatac
+6725831/1
CCCFFFFFFHHHHJJJJIIJJGGIJJHIJGIJHIJJJJJEEFG?DAFHII
@4072601/1
tgttattctaaaaagaagactgctaaacgttaaattttaaaagcctctta
+4072601/1
?@:DDDFDFFHHHIEGHDFGGIHIIIIGIEHHIIIIIIIIIIIIIGIIII
@6206202/1
cctgaacctggaaaagcaggtcgcaaaatacccgtagaaacgaatcatct
+6206202/1
C@@DDFFFHGHGHJJIIIIGGGIIGIGJJEIJGJJIJJIJJIJIIJJIJI
@7202561/1
gaaaaaagtttatttatcatacacaggtaaacagttgtacagtagaggat
+7202561/1
@@@;4A@DFFFDFFIIFFIIIEIIFII?FGFFIIFIEDGFIFFFGFEIIF
@5124253/1
atcttgcttcatgattgaaaatttgcaaggtttggaggag
+5124253/1
???BDD?BFFFFF>ECDFH<IH<E>AEA<;EF9E7FD;?D
@3079156/1
gcgaagaatatttgaaaatttctaatattgcgatatttttttatcgatct
+3079156/1
@@1=BDDFHGHHGJGIJGIIJJJJIIJJJJJJJJJJJJJJJJJJIJGJJF
@1029761/1
caaacattcggcagccaagaacttgctggatctcttggtcggaaaagtga
+1029761/1
@@@BBBDE<BDHADBGGIIHEHI<EDHG@FFHGIEHG9DB@0?FFEHEGG
@1029821/1
caaacattgaagccagatcgataaaaaaatatcgcaatattagaaatttt
+1029821/1
==??DDDD8FAC<CBGF<<CBECFFBFF?;FGDACB??DDDF@F<=<CAF
@1029822/1
caaacattgaagccagatcgataaaaaaatatcgcaatattagaaatttt
+1029822/1
@@@FFFFFGHGHHJJJJJJIJIIJJGJJJIIFGHIJJJJJJGEGHIJJJJ
@7742403/1
ggtcaatgttttttcttcgatgtccacgtaggttacctcgaaggattgtt
+7742403/1
@<?DDDDD=?AF?EFGHGGGGFFHGDBH8?DDFADFHDFIEFGGABFGF@
@7742404/1
ggtcaatgttttttcttcgatgtccacgtaggttacctcgaaggattgtt
+7742404/1
@CBDFFFFFHHHHJJJJJJJJJIIJJIJHIJJHIJJJJJJJJJJIJJJJJ
@1989152/1
cggcaacaaaaagtgataatggatacaaatttgactactgtatagctttc
+1989152/1
@@7DDDFFHHHHHAFHIGJJJIJJIJIIIIJJJJJJJJIIFIIIJIJIJI
@5126712/1
atcttttttagagatggagtatcggatggacaatttgaacaacttacaag
+5126712/1
BBBDDEFFHHGHHJJIIIIHHIJJJIIIJBGGGHJJBFHDHIGAGEHDG=
@5660851/1
caccaattgtttctaacctctctaaattaataccatcgttggcatttgac
+5660851/1
CCCFFFFFGHHHHJJJJJJJJJJJJJJJJJJJJJJJJJJJJIJJJJJJJJ
@1031715/1
caaaccgggaaaagtattatgagaatatgaaatttaaaagaaaatttgaa
+1031715/1
CCCFFFFFHFHHHJCGHJJIJJJJJJJJIJIJJJJJJJJIJIJIJJJJIJ
@5127608/1
atgaaaatgtatacacacatacattcactcctaaagaatatcaagttgaa
+5127608/1
@C@F7DDEHFHHHJIJGIIJIJJIJJJJIGJGIJIJDIIJJJJGHBDFGG
@5127879/1
atgaaacatgtcagttatatattcacctttatatgtcacattttgtggtt
+5127879/1
CCCFFFFFHHFFFIIIIJIJJJJIJJJJJJIJJIJIIJGHIIJJIGIIIJ
@1033627/1
caaacgggtcgaaatgaacgtcaacaacaaagttccccaccaaagcaaat
+1033627/1
CCCFFFFFFFHHGJJIIJJJIIJJJJJIJJJJIJIJJJJJJJIJJJJJJI
@5130615/1
atgaaatttaaaagaaaatttgaaaagtatcatgagttttgtgattctcc
+5130615/1
@C@ADDFFHHHHHJJIIJEIIIIJJJJAFHCIGGJIIIJJIIIGIIJJJE
@4083244/1
ttaaattttaaaagcctcttaaatttaaccgaaatatagaatacacccct
+4083244/1
@@@1DBDFHFFHHIGIAEEHGFIIIIIIGGEGIIGGGIIIIIIIIIIIII
@7210774/1
gaaaaaggtgggaaatgttgactgttgtagctgattaaggggtgtattct
+7210774/1
?@<DDDDDDFFDDEF>CEEE@D>ECEEFEEEEHDGHEGGGEGG>HCHHDC
@7210775/1
gaaaaaggtgggaaatgttgactgttgtagctgattaaggggtgtattct
+7210775/1
@@@BDDDD2<DACGHHHCFHB9F?<CC?F>GHCGEGGHGII88?F<DFEI
@7210776/1
gaaaaaggtgggaaatgttgactgttgtagctgattaaggggtgtattct
+7210776/1
@@@FFFFF<DHGHIJJJJIIJJIJHIJIIIIJJGIIIIJJJJ@FDGIHJJ
@7210777/1
gaaaaaggtgggaaatgttgactgttgtagctgattaaggggtgtattct
+7210777/1
@B@DFFFFADFHHJJJGBHHJJJJIIJ@GHIIICGHGBFEGI6?@FEGGI
@7210778/1
gaaaaaggtgggaaatgttgactgttgtagctgattaaggggtgtattct
+7210778/1
CCCFFFFFDFHFFHJGHHI@@HGCHDH?EFDCGBEHGIIIIG8@?BFHIJ
@2559624/1
cttaaataaagtgtactttattgaaaaattagtaaaacataatggttttc
+2559624/1
@@@DDFAEHHFCDHDGBGHGIIGGGGIGGGIG4CCHIGHDGHGGDGGIII
@1038638/1
caaacttttcggggtgcaatcttcttttccggaaaatgctcgaaaactca
+1038638/1
CC@FFFFFHHHHHJ@FHHIIIJJIIIJIIJIJJJIIJIJEGIJJJIJIIJ
@2561038/1
cttaaatctgtcagctgtccgggatctaagttttcacaagtttcgtatat
+2561038/1
?@@DDDDDF?D?DEDGIIIHGII6EEFGIIDGHIGGEHIG?DGDGECGGG
@7212740/1
gaaaaataaaaaaaaaataatagttcttcaagatatatttttcaggggat
+7212740/1
@@??DFFFGHHHHJJJJDIIIHGIDGICHIEGIEHGGJEGIEGCDEGBHH
@4086360/1
ttaagatatcctcagatgccgacactatgggtcggatcttcagct
+4086360/1
@@@FDFDEHFH?FEHIGGEGEAEGFBBFGHCHEDG0BFBGEHAGF
@1995878/1
cggcaataactttccttgttgtccagaaacgtcatc
+1995878/1
???1BD;DFDFFFFEBGEHI;<?F?DHGI>E:CBE<
@3085818/1
gcgatattttttcggaaaaaagtgagtttaggatatcttacgttctggca
+3085818/1
BC@DFFFFHHHHHJJJIJJJJJHGIJJJJJJJIIJJJJJJJJIJJJHGJJ
@3086046/1
gcgatctcctgcaagaactgaacaaagttgaagtccttggcgttgaagct
+3086046/1
@@<;DDDDHHHHFIIIIIIIIIIIIIIIIHIIIHIIIIIIIIIIIIIEIE
@3086224/1
gcgatgacgaataaagtatgtgttcaccaagagaagaaagctatacagta
+3086224/1
BB@?DFFFHGHHHJJJCGEHIIJJJJJIJJJJIIIHIJIIGGHHGIJIGG
@4091654/1
ttaatttcgttccatttatcaaggttttcaaactgttaaaaaacctgctg
+4091654/1
;?@DDDB??=DH?:ACGBIHBH<?3<CBFHIIIID:ED@C::006929?F
@2561927/1
cttaaattgccatccagttgctgggcaaccaacgttcttttataaaataa
+2561927/1
CCCFFFFFHHHHHJJGHFHIIIGJJGIJGIEIJIFHGIIJJGIGIIJJJJ
@2562004/1
cttaaatttaaccgaaatatagaatacaccccttaatcagctacaacagt
+2562004/1
@=@BDDFFHHHHDHGGGIIGIIGDIGIIIGIIIDGFIEICHIIIIIIEG8
@2562005/1
cttaaatttaaccgaaatatagaatacaccccttaatcagctacaacagt
+2562005/1
@@?DDDDDHFHBF?8CG;EC@FHHCGGIIIIIAHFHA@GAFEGHHIGFGB
@2562006/1
cttaaatttaaccgaaatatagaatacaccccttaatcagctacaacagt
+2562006/1
@@@BDDDDHFHBFHDII@DBFDDDFHIIIDHGCDGIIGIIFGHIIIIIFF
@2562010/1
cttaaatttaactgaaatatagaatacaccccttaatcagctacaacagt
+2562010/1
@@@1BDFFHFFDHGHIJJJJJFIJGIJJJJIIIIIIIFJIIGIJIJJJJH
@4093194/1
ttacaagctatactttgcatagaattagtggtttttttctaaaatcaatt
+4093194/1
CCCFFFFFHHHHHJJJJJJJJJJJGJJJHHIHGIJJJJJJIGIJJJFFHI
@1044351/1
caaagagaagaaaggccgatagaatgaagtgaaagtcgaacgttcttctg
+1044351/1
CCCFFFFFHHHHHJJIJJHIJJJJJJJJJHIIIIJHGIIGGG=DHIIJIC
@2000993/1
cggccaacttcttgccgacggaatttttcagcgttttgtggaactgtgaa
+2000993/1
?;1BDDADFHFHDHBF6E<FHI1BDGFHGG<<??;FFCFAE=@CAEII@=
@7221634/1
gaaaaccttgataaatggaacgaaattaaacacgctgagaaagctatggt
+7221634/1
C@@FFFFFHHHHHJJJJJJJJJJJJJJJJJJJJJJJJJJIJJJJJJJJJH
@8214826/1
tagaaactgaaaaaccgaattctcgtacagtgggatggttgttaaaatta
+8214826/1
@@@?DFFFGHDHHIIIIIIIIIIIIDEGFGHGGIEIEHDFGDGGGGBFGD
@7224264/1
gaaaagaagattgcaccccgaaaagtttgggtacaacctctatactttgc
+7224264/1
@7?DDDDDBHHFDE>GDBEF?FHIG?FAGEA0?DDBGBHGCHEHGICCGC
@4618236/1
aaatgttaaattttaaaagcctcttaaatttaactgaaatatagaataca
+4618236/1
=?@=4=BDHFHGHJJJJIIIJIJJJIJIIIJHIJCHGGIIJJJGCIJIII
@8215470/1
tagaaatatcgcacgacctctttcctcaactggaccaccaaaaaagagtc
+8215470/1
CCCFFFFFHHHHHJJJJJJJJJGJJGJJIJJJIGHHBHIIGIJJJJJJ@E
@4098215/1
ttacgcgcgaaaaccattatgttttactatttttcaataaagtacacttt
+4098215/1
CC@FFFFFHGFGFHJHIJJJJHJJJJJJJJJJJJIJJJIIJIGGGHIIII
@3091619/1
gcgctttgtaaaatgccgttgcagacacatcaatattgagcatcattttc
+3091619/1
CC@FFFFDFDHHBHGBH>EFFGGADHIIJJIE@FGHHGIGIIGI>FIHCH
@7227790/1
gaaaagtatcatgagttttgtgattctccgaag
+7227790/1
@<@DF>BDDDFFBHCFGHGGHBCGGICFHBFFH
@7227893/1
gaaaagtattatgagaatatgaaatttaaaagaaaatttgaaaagtatca
+7227893/1
BCCFFFBDHHHGGJJIJJJJJJJJIJJJJJJJJJJJJJJIIJJIJGHIII
@2568186/1
cttaatcagctacaacagtcaacatttcccaccttttt
+2568186/1
@@@DBDFFDHFGGGIAGGCG?ACGGGIIIIIGHCGGII
@2568187/1
cttaatcagctacaacagtcaacatttcccacctttttcactcaaccata
+2568187/1
@@@DD?ADFBD<?BGGBFD@AHGGIIIIGIIH<GBGGCIGFHEH@HIEDG
@7230403/1
gaaaatatacagactaaagaaacgctcgtggggagcgatgacgaataaag
+7230403/1
CCCFFFFFHHHHGIHJJIGJJJJIJJIJGHJIJGIIJIJIJJIJIIIHGF
@4099475/1
ttactattcacgacagtcaaaatagagagaaaatatataaagtgaaagtc
+4099475/1
@@@1ADDFFFH@DHGHIEIIJJJJGIG9FFHIIEHHIDHIJIBGIIIH<?
@2008916/1
cggctcacaagatgtggcaatccttgcaggatttacccgtg
+2008916/1
@;@7AD>D>FDF<B<<?DFCG>GH?<CHHEDGHDGEHGH6:
@2008917/1
cggctcacaagatgtggcaatccttgcaggatttacccgtggagggtaac
+2008917/1
?@7ADDDBFAHFAH<C@BGHGEHHCHIFGIIIIIGGDGG6@FGGFGFHCC
@2008918/1
cggctcacaagatgtggcaatccttgcaggatttacccgtggagggtaac
+2008918/1
@@@DDDFFHFBHBHFHIIGIHEHIIIIIGIIIIJJJEHIIIJIIII<FGF
@5143093/1
atgattttgaggtactcgagggcatgatgagcagccgagcccttggcttc
+5143093/1
<@@?DDDDDHADAEEHDFHIGBHAGCGGFHIBGHEGGIEIHIICDGIGGG
@3097086/1
gcgggacatgcacatctcttggagccagccaatgggattgcccatcactt
+3097086/1
CCCFFFFFHHHHHIJJJIJJIJJIJJJJJJJJJJJIJJJIJJIIJJJJJI
@2014365/1
cgggacatgcacatctcttggagccagccaatgggattgcccatcacttt
+2014365/1
BC@FDFFFHHHHHHGFGFHIJJJJJGIJJJJJJJJJJIJJJJJJJJJJJI
@2015909/1
cgggagtcacttttccgaccaagagatccagcaagttcttggctgccgaa
+2015909/1
?@<?:@DDF<FFFIE<BCFFFIE8BBFGEGFIFCFBGFBG>@@@D?C@AF
@2015950/1
cgggagtcttgctcggcatggaggcc
+2015950/1
@@CDA@BDDHAFBFBABFFEG<FHEH
@5145232/1
atgcatgttatcacgattcataaaagtaatataaccttagatttcgaggc
+5145232/1
CCCFFFFFHHHHHJJIJJJJJJIJJJHHIJJJJJJJJIIIIIIJJGIDFH
@4623955/1
aaattagttgctatccttctctttgacattgcttgtggtcacttttcgcg
+4623955/1
CC@FFFFBFHGHGGIJJJJGIJJJGIJIJIJIJJGFHGEHGGIGIJJJII
@2019019/1
cgggcccagatggcattcatgcagaaccgattaagaaaggggcagacaac
+2019019/1
BC<DDFFFHHHHHIGIJJJJJJJJJJJJJGHIJJJJJJIIIIIJJJJJIJ
@2019020/1
cgggcccagatggcattcatgcagaaccgattaagaaaggggcagacaac
+2019020/1
CCCFFFFFHHHHHJJIJJJIJJIJJJIJJFBGIJJJJJJIIJJJJJIIII
@2019695/1
cgggcgttccgttggtctgattggctt
+2019695/1
@@@@?@@DFHA:DFB;F??:?F9DCFF
@2575360/1
cttacgttctggcaacatcgacagataccacaaatacctaaaccttccca
+2575360/1
CCCFFFDFHHGHGIJIJJJIJJIJIIJJJIJJJIIJJJIJJJJJJIJJJJ
@4627745/1
aaattcaagatccagtgtttaaggaactatcagatgt
+4627745/1
?8?A?BA=?AC?FD?FHAHDG>DH<::9F>HB?DBF:
@7239213/1
gaaacatgtcagttatatattcacctttatatgtcacattttgtggttct
+7239213/1
CCCFFFFFHHHHHIJJJJIJJJJIJJJJJJJIJIIJJIJJJJIHIJJIJJ
@5683874/1
cacctttttcactcaaccatagctttctcagcgtg
+5683874/1
CCCFFFFFHHHHHJJJJJJIJJJJJJJJJIJJIE:
@5683875/1
cacctttttcactcaaccatagctttctcagcgtgttt
+5683875/1
==;D4ADDHHHHHJJJIJJJJIGGIJJJJJJIHHD?GG
@2027339/1
cgggtgaagtcggtcaggatgctgctgctttctttgtagttcttccattg
+2027339/1
BB@DBDDFHDHHHFHIJJGIJJIJJIJIJJJGIJJGFIIGIJJJJJHIIH
@2580470/1
cttagatttcgaggcaaattgattgatttgcccagcacaaacttggagaa
+2580470/1
=?1ABDDDFFF?DG@GGIFHHHHI92?FGIDDGAGF@DG3?@FFDCDC?B
@2580471/1
cttagatttcgaggcaaattgattgatttgcccagcacaaacttggagaa
+2580471/1
@C@?DDDDHHHHAEGIJJJJJGHGI<<FIF>CCBAEHIIIJJIJIJGI@D
@5689695/1
cacgagccaatcttccgctaacgcgtgttccttaacaacgatctggtggc
+5689695/1
@@@?DDDDHHHHHIII<G>GHIIIIGHFHIIIIIIIIEGIIIIGIIGHCH
@2029356/1
cgggtttggaaaaatttcaaattgttcaggtaaaatcttgcttca
+2029356/1
BB@DADFFHHHHHJEGIIIIGHGI@HHGIJCGIJIHIIJEHHJIJ
@5691548/1
cacgattcataaaagtaatataaccttagatttcgaggcaaattgattga
+5691548/1
@7?D7BDBHFHHHIGC@@FDIICHIIIEIIIIIIEIIIIIGEEGIIIIGA
@5691549/1
cacgattcataaaagtaatataaccttagatttcgaggcaaattgattga
+5691549/1
@<@DFDFFHHHHHGHFGGJJJIJIJIIJJGIIIIGIIEGGGIIJEHIIDD
@5691550/1
cacgattcataaaagtaatataaccttagatttcgaggcaaattgattga
+5691550/1
@CCFFFFFHHHHHJJFHIJJIJJJJJJJJJJJJJIJIIIIIJHIJIJJII
@4634052/1
aaattttcaaatattcttcgcttttgactcgacaaaaatttaaacacatt
+4634052/1
@@<DFFFFGGHHHJJJJJJJJJJJJIEHIIFDHHIGIGIIJJJJIIJJJJ
@8227588/1
tagcgatctcctgcaagaactgaacgaagttgaagtccttggcgttga
+8227588/1
8?;1A8D;FCCFFBDA>AC9?CHGBF<BBHD4?GE91?D9<3?88DA2
@8228925/1
tagctgttcactttttggtcatgattttgaggtactcgagggcatgatga
+8228925/1
?@7=DDDDHFFHHIEIIG3AFHH?H>HHBEDH:?CDGGGEEHGGGICIGI
@2585638/1
cttaggagaaggcatggaaatgtatcacggattttatcaatcggccattc
+2585638/1
=?1ADDADFFBF?GIEFFFFHIAFEFHIEFEEEIFIIIIIIFFEFIFIDF
@5153221/1
atggatgaatggcacatagttcgggcactagtatttgcttttgttccaag
+5153221/1
?@@DDDD?A:<<CEGGGG>HHIIEGHIIIBH??CFDGIDIHGIIIHGA@B
@5154532/1
atggcattcatgcagaaccgattaagaaaggggcagacaact
+5154532/1
11:DBDDDFHD?FHGIGIIFFF@GCHIIEIGFAAAGDDFDDG
@5154533/1
atggcattcatgcagaaccgattaagaaaggggcagacaacttcatgtac
+5154533/1
=4:BB>DDFH?CDGB9<CDFDFBBD@GIGHHE<@GGGHGDGIIIIHCCHF
@8232166/1
taggcactagttattaattataatcatcaatattatctatcgatactgaa
+8232166/1
@@@FFFFFGHHHHJJIJIIIJJJJJJJJJJJJJJJJJJJJJICGIIJJIG
@2039312/1
cggttctgcatgaatgccatctgggcccggggctctgtgatttcttagtg
+2039312/1
CCCFFFFFHFHGHIJJIJJIIJJIIDHIJJIIG@FD<?FA<FHEHGC>8C
@3105719/1
gcgttaatagacgcacaatacccggcgaactgctggtcagttgcagacat
+3105719/1
@@CDDDFFHHFHGIIJJJJJJJJJIJJIIIJJJJJJHIJJJJJJHHHGHD
@4647704/1
aacacacatagtacctctccacaaaaagggaaataaacaaggatgta
+4647704/1
@@CFFFFFGHHFHIJJJJJJJJJJIJJJJJJJJJIJJJJJJJJJIHI
@4133385/1
ttcacctccacaacaacaacctcaagcttggggtcaacaacagcccgttc
+4133385/1
BCB:BDFFHHHHHJJJJIJJJJJJJJJJJJJJJFGIJJJJIJJJJJJHII
@8238524/1
tagtgtattacctctaaagctatctactcgttatataatcatcattcaaa
+8238524/1
?:=4=DDDHBFDHBHEAFBEEIIICHHFHCHIEHEH??FHG@FCHGGI@<
@4133818/1
ttcacgacagtcaaaatagagagaaaatatataaagtgaaagtcaaattt
+4133818/1
1?1BA:?@F>:CFFGFFEHBA4?E;?FEFIEIIFFC?DFFI@FGGB9BEB
@2049501/1
cgtcaacaacaaagttccccaccaaagcaaatgggtccacatggagatgt
+2049501/1
BB=DDDFFFHHFFGCGIJJJJJJJIJIIJJIGGIIGFHIJJJIIIIIIGD
@2594780/1
cttatcgatgcattgaaacgcaaactgacgtttactcttctaatgtcaaa
+2594780/1
@@@DDDAADFAFBEB<FHBDGIIIIIIEHEHGI9BB:BF?BFEGEIIIGE
@4138255/1
ttcagcaggttttttaacagtttgaaaaccttgataaatggaacgaaatt
+4138255/1
CCCDFFFFH;FHHJIFIJIJHIJJJJJJJJJJJJJJJJJJ<GHIJIJJJJ
@3110942/1
gctaattttaacaaccatcccactgtacgagaattcggtttttcagtttc
+3110942/1
?@@1BDDDFDFDFBFFEFFIFD3C?FB<??EC@?CAADB:0BF38D9BBF
@4140212/1
ttcaggggatcatgaagctcgcttttcaaattctcgtgacttttctcccc
+4140212/1
@BB:DDFFFFHHHIJJJJJJIJIJJJJJJIJJIJJGIJIJIJIHIFIJHH
@4140888/1
ttcagtatcgatagataatattgatgattataattaataactagtgccta
+4140888/1
@@@:DDDDHHAFFHEHIJIIIJGHIJIJIIIJIIIIIIJHIGGIHIJJIE
@4142181/1
ttcataaaagtaatataaccttagatttcgaggcaaattgattgatttgc
+4142181/1
CCCFFFFFHHHHGIJJJJJJJJIJJJJJJJIHIIJJIJJGIJJJIJIJIJ
@5160292/1
atgtaacatgtcagttatatattcacctttatatgtcacattttgtggtt
+5160292/1
?@@4=DBDHHFHFICGGIIIIIHIGIGIIIGHDHGHDFGHGIIIIGCGGG
@2055356/1
cgtcggagctggatagcttacggatctgttgcaccgag
+2055356/1
:@1=BDADFBFHDFHBBBHGHGIEGGAD<D>FHIJG8A
@4657765/1
aacatgcataaaatataataaaaatttatagttttttgcatttttattcg
+4657765/1
BC@FDFFFHHHHHJJJJJJJJJJJJJJJJIJHIJJJJJIJIJJJJHIHJJ
@5165672/1
atgttatgtatttattatattgtgaaaagggagcatttatttgatgcaaa
+5165672/1
@@@4AABDFFHGHBHIGIIIIGHHHFEGIIEEGGGCHIGHIIEAGGECHG
@4150400/1
ttccaagcggtcacgattaacaaatg
+4150400/1
CCCFFFF?HHFHHJJJIIIGGGGIIG
@4661729/1
aaccagcagtcccacaaagtttcacagttccacaaaacgctgaaaaattc
+4661729/1
@C@DFFFFHHGFHJJJJJGAFHGGHJIIGHEIIJJJGGGHCGIGGIIEDF
@4662426/1
aaccattctgtacaattggtgacagaaatatggacatcaagaaatacttc
+4662426/1
?@<DBDEFHGHDBHIG?FG<CDDECDHAHGGIHHCEGBBFHCHEIJC>FB
@5170335/1
attaaacacggcttatcactatgatgttgatttggtaccagataccccga
+5170335/1
@CBFFFFFHGHHHIJJJIJJJJIIIIFHEEHJJHIDFHHIJJJJIEFHII
@5170336/1
attaaacacggcttatcactatgatgttgatttggtaccagataccccga
+5170336/1
CCCFFFFFHHHHHJIJJGIJJJJJJIJJJJJJIJJGHJJJJJJJJJJJJJ
@4663793/1
aaccggaagatcgaagaaagacgccaaacattcggca
+4663793/1
;??DDAA<?BFHDIAE<GHE@HGIBGEDHI9?DD2?:
@8255034/1
tatcgatagctgttcactttttggtcatgattttgaggtactcgagggca
+8255034/1
@@@DBDDDHDF?:CGHIIGHIIB:FHHIIGHEGG>1?9?BBFGD=@GHIH
@8256578/1
tatctgctggagattgcaaccacccagacaggagatcatcgaagatttgg
+8256578/1
=B1ADDFFHHHHGJJJJJJJJJJJJIIEHIJIGGEIJJJJJIJJJJJIJI
@2070232/1
ctaaaaaagcaggaaaagcccagaagaacgttcgactttcacttcattct
+2070232/1
@@<ADDDFFDHHHD9C;?FECCCGGEGEAADHCHCB;FGHAGGGGDGGEA
@2070883/1
ctaaaaagaagactgctaaacgttaaattttaaaagcctcttaaatttaa
+2070883/1
@@7=DDD6FH?BDDEBEGICDA<CCCF49CCGHG>CF?CFBABDFBDGF?
@2072093/1
ctaaaacagaaatatactgtaatacgatggatgattcattaatggacaca
+2072093/1
B@?DFDFFFHHFFIJJJIJJJJJIIGHGIJIIJIIIGHIGIHIIJIIFJE
@5178519/1
attaactagagctgatctcaaatccgtcaaagcaccaggagaatgcatcc
+5178519/1
@@BDFFFFHHHGHJJJJJJJJJJJJJIJJJJGHBDFBCGDD@G@DDCGHJ
@8262208/1
tatgtgtgtttggctagattctgtttgacattagaagagtaaacgtcagt
+8262208/1
=@=DDDDDDHHHFHIJJHIIGHGIIJJBGIIIIIJJJJIGIJIJIEICGG
@8270638/1
tatttccctttttgtggagaggtactatgtgtgtttggctagattctgtt
+8270638/1
=?:BDDFFHHHHHJHGH>FCGHCFFHHIIGGBFFGHIIFIIJJIGJJIGI
@8274164/1
tcaaagagaaggatagcaactaattttacaagctatactttgcatagaat
+8274164/1
@@1:DDDDHFHHFEHHEGEGIGIGGGIIIIIGIIGIIEIIIIIGIIEFHH
@8275050/1
tcaaattgttcaggtaaaatcttgcttcatgattgaaaatttgcaaggtt
+8275050/1
@@C=DEFFHHHHGJFHIJIHIJIJJJJJJIIFHIJJJJJJJJIJIIJIBG
@8784580/1
tttgcatagaattagtggtttttttctaaaatcaatttacatattatttt
+8784580/1
@@@DDADBF:DFHHEAEEHG>GG?F;DDB@BDG>DDDHICHIGIIEGGGI
@8676307/1
ttgcaaggtttggaggagttgtactaatttgtgtaattgaagttcgtatt
+8676307/1
@B1ADEFFFFHHHDHJEHFHIJIJJJGIJJJHHFGIIJJIIJJJIIGIJI
@8822295/1
ttttccggaaaatgctcgaaaactcaattggcgcacattcagcaggtttt
+8822295/1
?=:DDEFFHHHHHJJJJIIIJIJGGIIJIIJJJJIJIJIJGGIIIG8CGI
@8713509/1
tttaaatcccatagttaataatattgatttatcaggactatatatgaccc
+8713509/1
??@DDDD?DD3DBE2AEFFBHDHEHFIIIIIEHFIIGEFFIIIIICGFEF
@8640790/1
ttcgcttttgactcgacaaaaatttaaacacattgcattattgatttcga
+8640790/1
@@CFFFFFHBHFHEDGIHDGIGGIIGIGICFHIJJGGIJIJJG@FHJI@B
@8641332/1
ttcggagttttgcctgttccgtagcagacggccactggcaaagtggatag
+8641332/1
CCCFFFFDHHHHHJJJJJJJJHIJJJJGIJJJJJJJIJJJJJJHIIIJIJ
@8604091/1
ttcaggtaaaatcttgcttcatgattgaatttgcaaggtttggaggagtt
+8604091/1
=?1=DDBDHDHHHGIFIIGHHGHEIIIGIGGIIIIIIDFHIIIEHGHHBB
@8458603/1
tgctatccttctctttgacattgcttgtggtcacttttcgcgcaaaggta
+8458603/1
?<<DADFFFHFAB>HBD?C:?FHIIG<FEG2AEEGHIDHI<GG<HB=@8B
@8532295/1
tgtggttgcggttgcacacgtatctgctcatgatgaatatgcagctgcaa
+8532295/1
?@:=BADFHHHFHIGIIGGGGIIIII4DGIIIIIIIIGGIIIIIIIIIII
@8785722/1
tttgcctcgaaatctaaggttatattacttttatgaatcgtgataacatg
+8785722/1
BB=DDFFFHHHHHJJJJJJIHJJIJJIJJJJJJJJC:CFHHIIJJJIIII
@8714791/1
tttaaatttaaaaatgcgtgtgtgcaggtatatttatcacatcattcgtc
+8714791/1
@BBDBDFFHHHHHJGIJJFHIJHIIJJJCFIIJJJJJJJJJJJIJJJJII
@8714793/1
tttaaatttaaaaatttattcaagtcaaaaataatatgtaaattgatttt
+8714793/1
=@@BDDDDHFHHHIBFG9IHIIIIHEHHIGGGHGGCGFGEHIIIIIIEHE
@8750466/1
tttcactcaaccatagctttctcagcgt
+8750466/1
=??:=BDDDBDDDIIIIE>CEEE:CF:<
@8752078/1
tttcagtcccgaataccgattctcagccgagctgcccagtttagtggcca
+8752078/1
BB8BDFFFHHHHHJJHJIIIJJIJJGJGGIHGHIJJJIECFHIJJJBHIJ
@8496884/1
tgggactgcaagtgcgaatatctgtagtcgaagtgttgttgttgggtgac
+8496884/1
BCBFDEEFHHHHDGHIIJJIIJJJIJJIIJJIJDF<FDDGGBFHIJBFCG
@8679386/1
ttgcccatcactttgtcatcgaacgatgtcaccacctgattggtgatatc
+8679386/1
CCCFFFFFHFHHHJJIJIJJJJJJJGIJJJJJJGGIFIGGIJJGGHGIJI
@8387750/1
tgaaaaccttgtagtggattcctaatattttttagtgaacctctctaacg
+8387750/1
@C@BDDFFHDHH?BGGIGGGIIGEHIIIIIJJJJJGGIJJJJGIIGHIJJ
@8387751/1
tgaaaaccttgtagtggattcctaatattttttagtgaacctctctaacg
+8387751/1
@C@DFFFFHHGFFIGGICGIIIIJJIIGIJJJJGICEGIIIIIJJIIJJJ
@8679771/1
ttgccgtgtgcccttgagaaatttgctgcctcaaaaacgtatgacaaaac
+8679771/1
@@<BDDDDDFHFHEF9D>EFHHIIIIIEHGEHGIIIGIIHIEEGGGCHII
@8717837/1
tttaacttggcattaaccttaagtaaaaggtttaacgccgtttgagaatt
+8717837/1
CCCDFFFFHGHHHJJIJJJJJIJHHJIJJJHIJIHIJJJJFHIIGJGJJJ
@8428406/1
tgatgtttctggacaacaaggaaagttattgccggttcataaccttctct
+8428406/1
?@@4ADEFBFBHAEGIDGI@EFHIGHHCHIGGIIICGFGFEHBG>GGGC@
@8428830/1
tgattatataacgagtagatagctttagaggtaatacactattattaggc
+8428830/1
@@7DDDDDDDHDDEF2C?FDHGEDHGHGEHG:CCFGIBHGCGGGGHGIIB
@8643519/1
ttcgggagtcacttttccgaccaagagatccagcaagttcttggctgccg
+8643519/1
?:?DFFDDAFHHHJIJGIADHJJJIIIGIJIGJJIEIHHIJJJJJJJIIE
@8317445/1
tcccacctttttcactcaaccatagctttctcagcgtgttt
+8317445/1
BB<DFFFFHHHHHJJJJJJJJJJJJJJJJJJJJIJJGD?DG
@8317518/1
tcccactaaagttaaccagacaaagcacctatcgaatcgaatattagtag
+8317518/1
C@@FFFFFHHHHHJJIIJIJIJJJJIJJJJJJJJJJJJIHIIIIICD?FB
@8286023/1
tcactttatatattttctctctattttgactgtcg
+8286023/1
@<=ADBDDA??ABGGIDB@>GG4CHHIA=FAHGCH
@8718435/1
tttaagaggcttttaaaatttaacgtttagcagtcttctttttagaataa
+8718435/1
@@CFDFBDDHHHHIGJIJJIHHGFHFHGGIIEIFHIJJIJJJJICHHIC?
@8574421/1
ttataatcatcaatattatctatcgatactgaatgtaattttttatatag
+8574421/1
@CCFFFFFGHGHHGGHGIGGGJJJGIJJJJEHHJJDGHIGGHHIJIGIJH
@8757475/1
tttccggaaaatgctcgaaaactcaattggcgcacattcagcaggttttt
+8757475/1
:11=BDFFHHHHHJJJJJJJJJJJJJJIJJJJJJJJJIJJJJJJJFIJJJ
@8576191/1
ttatattcggcttattgtaatattcctccatagttcttacatccttgttt
+8576191/1
1=14=AB:ADDAF9EF4<CHFEIIIFBFGBHIEDGFGF>FGEFG>G??DG
@8576531/1
ttatcacatcattcgtcgtgtaccacatctcggatcttgctactaatatt
+8576531/1
==84=DDFHHHHHIIHIIIFCGHHCCHECEHAH:DDEH>@CFHGCHDGBD
@8609546/1
ttcatgcagaaccgattaagaaaggggcagacaacttcatgtacaaatac
+8609546/1
CCCFFFFFHHHHHJGGHJJJJJJJJJJJJJJJJJJIJIJJJIJIIIJIJJ
@8392590/1
tgaaatttaaaagaaaatttgaaaagtatcatgagttttgtgattctccg
+8392590/1
@C@DFDDFFHFHD=GIIGHHGGIJJGFHIIJIIIJDFHIGFGGFHIJEII
@8392759/1
tgaaatttttccaaacccgaaaaaag
+8392759/1
?@=1=4BBFFBDAFHGII11CCFAH<
@8288075/1
tcagcactgaatcaaaaaattctccatcgttacaataagttattcggaca
+8288075/1
CCCDFFFFHHHHHJJJJJJJJJJJJJJJIJJJJJIJJJJJJJIIJJJJJJ
@8684147/1
ttgcttcatgattgaaaatttgcaaggtttggaggagttgtactaatttg
+8684147/1
@@??DDB;ADHFDHEFEEHIIIEIIII>FHHGGGGFGGDGIGII<BF9BF
@8393730/1
tgaacagttaccatctactatcagagatcgaatgtgtgcagaatcagcac
+8393730/1
@@<DFFFDHHHHGGHGGIIEJIJJJJIJJIGIIJFIEHIIJJIJJJJIJJ
@8467001/1
tggaacacgaagagggactaccacacgaaaggcagttcaccatcgcttgt
+8467001/1
B@@DFFFFGHHHHIJJJJIHJIIJJJJJJIJIJJJGGGIJIJIJIIJJGG
@8828959/1
ttttgacttgaataaatttttaaatttaaaaatgcgtgtgtgcaggtata
+8828959/1
:??442A:C::C<AEE:EFFI;FF@FFDFIIIBBEA:81?8B?DED0?BD
@8579031/1
ttatgtcacataaatgtcaaaatgccacataatttgcaaaattttgacat
+8579031/1
CCCFFFFFHHHHHJJJJJJJJJJIJIJJJJJJJJJJJJJJJIJJJJIIJI
@8829357/1
ttttgaggcagcaaatttctcaagggcacacggcaacaaaaag
+8829357/1
@@?DDFDDDHFDHGHCIIGGHHJGHGHGCFFHHJBHHGIIG@F
@8323835/1
tcccttttgagctattgcgatattttttcggaaaaaagtgagtttaggat
+8323835/1
@@@DDDFFFHFHHJJJIGIICHIJJJIGIGIIGIJJIJHGIGGIIIJIII
@8433441/1
tgcaagctggtccacttgtacctatgaggttaagaaaccctgaacctgga
+8433441/1
@@<?DDDDHHBHHGIFIIHIIIGHIDIIIBFGIDHIIIIIIIIIIIIIII
@8291129/1
tcataaaagtaatataaccttagatttcgaggcaaattgattgatttgcc
+8291129/1
CCCFFFFFHFHHHJJIJJJJJJJIJJJFJJJIIEHGIIIJJJJIICGIJJ
@8433563/1
tgcaaggtttggaggagttgtactaatttgtgtaattgaagttcgtatta
+8433563/1
@?1BD>?BDFFF<FEF;<C:CFBHIFHFIF?E:?E@FGEFE0?B=DFFFB
@8472202/1
tggacagttatcgccctggccatcgctccaggagttctgtcttccgagga
+8472202/1
@@@?DDDBFHHBCFHI<9;EFGGGEHHIIG@GFGDGH>4BAGIHA:@@AA
@8472219/1
tggacataaaggaaagaaaaaaatgtcaaaattttgcaaattatgtggca
+8472219/1
@CCFFFFFHHHHHJJIJJJJJJJJJJJJJJJJJJJIIJJJIJJJJIJJJJ
@8472420/1
tggacatcgaagaaaaaacattgaccaatcgccaccaatgcttggtgcag
+8472420/1
BC@DFFFFHHHHHJJJJJJIJJJJJJJJIJGHIJJJJJJIJJJJIHHIJG
@8433957/1
tgcaatatttttagattctggaatgtcattagatgctgtgtggaaagtgt
+8433957/1
@@@=DDDEHHHHAECCGFEAHCGECEHFHHEFFHGH@E?ECCFFHIGDFB
@8435139/1
tgcacactttctttcttaacctccgctttaatttcaa
+8435139/1
@@@DDABAFHFBFIGGIAIDIEEH@D:FG@A4EH@4D
@8510781/1
tggtcaatgttttttcttcgatgtccacgtaggttacctcgaaggattgt
+8510781/1
?@@4ADFFHCFHHJJJFHJGHHIEIIIIJHJIJHIFIIIIIJIJGIIIBG
@8436002/1
tgcaccttttttctgtttcaaaataccgttggatggtaatttctctatta
+8436002/1
CC@FFFFFHHHHFIIFHJIGIJJJJJJJGGIJCGGI?FHIJJIJJJIIJI
@8360660/1
tctagaacgattttacctttgcgcgaaaagtgaccacaagcaatgtcaaa
+8360660/1
B@=DDFFFFFDHHJJJIGJJIIJJJHGGJJBFHIJIJJJJIIJJIGIJII
@8360675/1
tctagaactgggcaaatttggaatttcataaacaactcttaactgcttca
+8360675/1
@@@DDFFFHHF?DHIIIJIIGIIJIJIFIJJEGHGGIJJJIEAHGIJJII
@8360757/1
tctagacatactttatgctcttgacatttcgttaaagaaccacaaaatgt
+8360757/1
@@<ADDDDDHFDHIBB?FEGCG<AGFHHIIGGHIIIDGHHHIGAGIIII?
@8402238/1
tgaatatataacgagtagatagctttagaggtaatacactattattaggc
+8402238/1
:?@44ADDDFHDBBF:AFGDCEHCHIHCEABCFCFIIHIGIIII@@GGAD
@8692316/1
ttggcttcttcccccaaggataacctctctgtcggtagatttcc
+8692316/1
?@?7DDFADH?FHGEBHECCFAEHGIII@FFGHIBD8D>?FGE>
@8692317/1
ttggcttcttcccccaaggataacctctctgtcggtagatttccgtgaag
+8692317/1
?@@7ADDD<CBFBFD6F;E3CEH>GHFIEF<?DCF@GFGIIICGBFAFEI
@8805013/1
ttttaaatgaaaaacgtatgttgtttacttcatttgaatctatggaagtt
+8805013/1
CCCFFFFFHHHHGJJJEHIJJJIJIJJJJIJGJJJJIGIJJIJIJGGIGG
@8805325/1
ttttaaatttaaaaatttattcaagtcaaaaata
+8805325/1
1=?DAAADHAF?<EHGGI9FGHG@>CAECFH;CH
@8295410/1
tccaaaccttgcaaattttcaatcatgaagcaagattttacctgaacaat
+8295410/1
;?@DDDDBBFFDHIGGHIFIE@HH@FBFHEHIEGGGIIGHIDFEBBFEDF
@8295411/1
tccaaaccttgcaaattttcaatcatgaagcaagattttacctgaacaat
+8295411/1
@@<DFFFFHGHHHIGHIIIHIGIGIJGEGIGIJEGIIGGIEIGGIEHGHI
@8295412/1
tccaaaccttgcaaattttcaatcatgaagcaagattttacctgaacaat
+8295412/1
C@@AFDFFFHHHHJIJJFJGIHIIJJJJIIIJIIGIIJJJJJJIGIJIIJ
@8439621/1
tgcagtcccaatatcaaactacaggcagtgttaacgattatacgaa
+8439621/1
@CCAFDFFHHHHHJJJJJJJJJJJJJJJHIJIIJJJJJJJJIJJJJ
@8402750/1
tgaatattgttcagaagctattttcttgtggcatg
+8402750/1
?@@?;?B=D?F>D>FE3:C<:IHE@HI<F?A;FH3
@8363933/1
tctcaagggcacacggcaacaaaaagtgataatggatacaaatttgacta
+8363933/1
BC@FFFFFHHHHHJJJJJJJIIJJJJDFGIIHHHGIGCHGJIIIJJJIEH
@8332706/1
tcctcctccaattcctgcatcttatataccatcatcttctggagtcaccc
+8332706/1
=?;BDDDDFB??FBEEFEGFECEFEFF<FFAHF9FFFIAFECGI9BDEFD
@8696854/1
ttggtcatgattttgaggtactcgagggcatgatgagcagccgagccctt
+8696854/1
?@;;ADDFHFFHHIJIIIGHHIJGEHIJIIGICHHIJIIIJJIIIGBHHI
@8482674/1
tggatcttgaattttcttttcagcacaaatgtcttttaaaggagctacga
+8482674/1
@@@DDDEFFFHFHJJFHGIJEEJGEHGJJIJIIJJJJIJJIIJJJJIIII
@8301062/1
tccaatcctataattatccatttcctgtaattctggtttctctatagttt
+8301062/1
@@@DFFFFHHHHDHGIJGIHHGEJIGIEHIHGIJJFHIIIIJGIIJJIIJ
@8658019/1
ttctgcatgaatgccatctgggcccggggctct
+8658019/1
=@@4=DDEHHHHHJJIIJHIIJJJJJJJJG<?9
@8336223/1
tccttctctttgacattgcttgtggtcacttttcgcgcaaaggtaaaatc
+8336223/1
@@@DD>DDHHHH4EGIIIIHGGBGHHIIIIIIIIIIIIIIIIIHIIIIIF
@8553301/1
ttaatcagctacaacagtcaacatttcccacctttttcactcaaccatag
+8553301/1
CCCFFFFFHHHHHJJJJDHJJJJJJJJJJJJJJJJJJJJJJJJJJJJIJG
@8659339/1
ttctgggcttttcctgcttttttagcagctttaccattcgtcttatcgat
+8659339/1
@C<DDFFDHHHGFGG>@BFHIIIEFGIGIDHIDDHDGIGC;FDGBDA90?
@8660709/1
ttctgtttcttcatactcttggcaatgactcttttttggtggtccagttg
+8660709/1
@CCFFFFFHHHHFIGIEGFIGIIJJJJIJJIJJJJJJGI?DHGGIIIFFH
@8447497/1
tgcccttgagaaatttgctgcctcaaaaacgtatgacaaaactatag
+8447497/1
@<@DFFFDHAFHHJIJIGEGHIIIHJJJJJJHHJJIIJJJIJJJJJJ
@8699992/1
ttgtaatattcctccatagttcttacatccttgtttatttccctttttgt
+8699992/1
BB?=DDFFHHHHHJJIJHJIIJJIJJJIJJJJJIIIIIIJJJJJJJJJJI
@8337762/1
tcgaaaactcaattggcgcacattcagcaggttttttaacag
+8337762/1
@@@DDDDD?FDADGGCGBGGGHCC9CFDDGGCDFGIGC38?B
@8338547/1
tcgaaatctaaggttatattacttttatgaatcgtgataacatgcataaa
+8338547/1
B@;DDDDFHHHHHEGBHGIJGIIJJCHIIFCFFDCFAHIIIJIGIIIEHI
@8304523/1
tccactacaaggttttcaatagggcattctaacatgtcaaaattaaatca
+8304523/1
@@<ADDDDFDBAC@FAA:<CHHCHGDHCGGEGBHII1?F9<9DHADDGGH
@8729044/1
tttagaggtaatacactattattaggcactagttattaattataatcatc
+8729044/1
1;8=D3?DFFHBHGIEG??AFHFB4FBF@EGHHHGB9E?<FHHFBHDDH@
@8591696/1
ttcaactttgttcagttcttgcaggagatcgctagcgaacaatccttcga
+8591696/1
@@@FFFFFHHDFHJJGIJJIJJJJJIJGIGGIEGIJJJGHIJJIJIJJIG
@8592625/1
ttcaagtcaaaaataatatgtaaattgattttagaaaaaaaccactaatt
+8592625/1
CC@DFFDDHHHHHJJJJJIJIJJIIJIIJJJJJJJJJJIJJJIJJJIJJI
@8662637/1
ttcttctgggcttttcctgcttttttagcagctttaccattcgtcttatc
+8662637/1
@@CDDFFFHHHHHJJJJIIJJJJJJJJJIJJJJJJJJJJJJJJJJIIJJJ
@8409318/1
tgacattcgaaaagtaaacgtcagtttgcgtttcaatgcatcgataagac
+8409318/1
@@1:DDDDFDFFF@FEFIIIIIDFHFIDEGGDGIIFIIEAGBGEEFBFIE
@8409566/1
tgacatttcgttaaagaaccacaaaatgtgacatataaaggtgaatatat
+8409566/1
?@7B4BDD?FAAF=ED>@FEE@CFGEIDGFFFFCFEFIBF@0?FFFEGI<
@8340559/1
tcgacatggagtcccaaaacatgaccatgatgcactcggccggaccgatt
+8340559/1
@@<=DDDDHB;FDHIGGGHEH@DHGGIGCGIIICGIIIB=FEHBGF@ABE
@8487234/1
tggcactggcaagtcaaagaagctagccaagagaatggcggctcac
+8487234/1
@@1BDFFFHHHHHHIJJJJJIIJJJJIJIIJIIJJJJIEIJ@0;=F
@8341401/1
tcgactttcacttcattctatcggcctttcttctctttgccgtattttat
+8341401/1
@@@DD=DD?<A?DB?<C:<4A?CG8F8EGBBG9::??F<?F000?FGI4?
@8450791/1
tgccttcccaatatttactcgatcaggagaagttagtgtagatt
+8450791/1
?;;BDDDAFDHF>@GG>?<E;<3A:BC<DB>EFEF>94?@@D<G
@8629928/1
ttcctccatagttcttacatccttgtttatttccctttttgtggagaggt
+8629928/1
@@;4BDDDFFFBFIIIIIIICFIFCAEFEDHHFAFEFIIIE;;F@F>FF<
@8558606/1
ttacagtcttgtttagttataatttatatttttgagtattttaatgtaat
+8558606/1
@@@DDDDDFFDAFG<<AE:?ADHHI<EBFHIII61E9C@FGIAF?BFFFC
@8523324/1
tgtcaaacagaatctagccaaacacacatagtacctctccacaaaaaggg
+8523324/1
@CCFFFFFHGHHHJJJIJIIJJJJJJJJJIJCDIGIJJJJJJJJIJJJJJ
@8665108/1
ttgaaaaccttgtagtggattcctaatattttttagtgaacctctctaac
+8665108/1
;?1:?DDDB?FF<AA2AG>?A<DFC:F4CAEHCGB91:CGB8?FG@BB<G
@8665109/1
ttgaaaaccttgtagtggattcctaatattttttagtgaacctctctaac
+8665109/1
@@1:DDDDDAHHAEGFFGE@FHIIFHGEHIIFHGHIIGIGIGGIIIIIIH
@8343162/1
tcgataggtgctttgtctggttaactttagtgggaaggtttaggtatttg
+8343162/1
@@@DFFFF?FHHHJDEGHIJGHFHIIIIEHHIJJIIGI;DHCGH?BFFHB
@8843652/1
tttttatcgagttattgatttcgaggaataatacgaacttccatagattc
+8843652/1
@@@DDDDDHHD?FGHIEAHFHH>FCHFHIIGCHEEII8FHIIGGIII@GE
@8373796/1
tctgccttctacatttgcgagtgacgaagagttggccactaaactgggca
+8373796/1
????;D?DFFDHBAFHA<CCE<CEG1?GFFC?DDGCE9D@DGHCB9FF?@
@8561200/1
ttacgagaaatgaccttagcagacctcttgataggcgagatttggaagtt
+8561200/1
CC@FFFFFHHGGHJJJJJJJJJJJJJJJJJJJJJJJJJJJJJJJIJJJBF
@8733713/1
tttagtctgtatattttcttgtatcacttattgcgtctttgctttggtca
+8733713/1
@@CADDEDFFHDHHHIIBDHB?FHIAHGIEHIGEGAGGIIEHGIIGIHGE
@8344832/1
tcgcaatagctcaaaagggaacaatttttatcgagttattgatttcgagg
+8344832/1
C@CFFFFFHHHHHJJJJJJJIJJJJJJJJJJJJJJIJIJJJJJJJJJJJJ
@8637364/1
ttcgactttcacttcattctatcggcctttcttctctttgccgtatttta
+8637364/1
?=???DDDHHDHHIJIJJGJJJJJJJJJJJIJJIIJIIIJIJJ@GGIJIG
@8345630/1
tcgcagtacttcttcctgggttttgtgctcattttcagcctgtcttgctt
+8345630/1
=:?7=82=AD<?FIDF<GBF?EE@CAGHDEGEGIIIIF@DGFEGIIFFII
@8637603/1
ttcgaggaataatacgaacttccatagattcaaatgaagtaaacaacata
+8637603/1
CCCFFFFFHHHHHJJJIJJJJJJJJJJJJJJJIJJJJJJIIJJJJJJJJI
@8528833/1
tgtgaaatttgctgcctcaaaaacgtatgacaaaactatagagaaaccag
+8528833/1
@@8ADDFFHHHHHJIJJJGIJJJJJHIIJJJJJJIJJJJIJJJIIJJJJJ
@8597502/1
ttcacctttatatgtcacattttgtggttctttaacgaaatgtcaagagc
+8597502/1
@CCFFFFFHGHHGIIJJIHIIJJJHGJGGGIIJJJJJJJJJJJJJJJJJJ
@8597728/1
ttcacgattcataaaagtaatataaccttagatttcgaggcaaattgatt
+8597728/1
=1?DDDBDFFFHHJGEFFJGJGJGGCFHCGCBF>B?C?9?@BBGGHCEII
@8597889/1
ttcacgggtagacggtgtcaatttaaaacccaaaaactgctcgtagtgtt
+8597889/1
@CC1DDFFFHHHHJJ@GFGHIJJJJIJJJIJJJJIIJGGHJJJJJJHIAH
@8489826/1
tggccatctgcgggacatgcacatctcttggagccagccaatgggattgc
+8489826/1
CCCFFFFFHHHGHJHIGHIGCEHEGGEBHAGDHGHGHII>GGIJJEHCAF
@8707972/1
tttaaaagaaaatttgaaaagtatcatgagttttgtgattctccgaagag
+8707972/1
@=?DFFFFGDBFFGIGGGGHJ:AFFAFGHIDHIIIIJGIIIIJIJIJJIJ
@8708007/1
tttaaaagacatttgtgctgaaaagaaaatt
+8708007/1
@@@D;BDDFH?FHE:EHGHH?BHGE;F>9C?
@8669855/1
ttgacattagaagagtaaacgtcagtttgcgtttcaatgcatcgata
+8669855/1
@@@DDBDD?BFHFIIHHIIIIFHHGIIIIFGFHBHIHIIIIIIHEH?
@8669981/1
ttgacatttatgtaacatgtgtgcttaagtggcttaccttctacttacca
+8669981/1
CCCFFFFFHHHHHIIJJIJIIIIIJJJJJHJIJIJJJJJJJJJJJJJJJJ
@8708786/1
tttaaaatttaacgtttagcagtcttctttttagaa
+8708786/1
@@@DDDDBFD?FDHBGEG9<@<3CBHAEEEHI319C
@8380735/1
tcttactttaacacattgtgttaaacagcctacattaatctcagctgctg
+8380735/1
@@@DD?DDHHHHDIGHIFH<FEHHIHGEGIJJJJJJGFHHGHIJJGIGIJ
@8382831/1
tcttcttttccggaaaatgctcgaaaactcaattggcgcacattcagcag
+8382831/1
?@:DDDEFHGHFHBHIJ@HGGIIIHJIGHIIGIJIJIIIBHDGHJEHIFI
@8739067/1
tttatgaatcgtgataacatgcataaaatataataaaaatttatagtttt
+8739067/1
?@:ABDABADDFFC3ABAA<AFHDFEHI@EEHC<CF@ECBFGGECH4DBF
@8741466/1
tttatttaagaacaaacaggggagaaaagtcacgagaatttgaaaagcga
+8741466/1
=@1:BDDDHFHHGIIIGGGCGGFG@GHGBCGGIDI>@GGFGGIIFGHBGH
