# Supplementary material for: Identification and comparison of key RNA interference machinery from western corn rootworm, fall armyworm, and southern green stink bug
Source: PLoS One. 2018 Sep 5;13(9):e0203160. doi: 10.1371/journal.pone.0203160 (PMC6124762; doi:10.1371/journal.pone.0203160)
Supplement: S2 File — (TGZ) [file pone.0203160.s012.tgz › data/fastq/wcrw/2_Mid-egg_ME_Rep2_aligned.fq]

@4096235/1
cgctagcgaacaatccttcgaggtaacctacgtggacatcgaagaaaaaa
+4096235/1
CCCFFFFFGHHHHJJJJJJJJJJFHIJJJJJJGIJGJJJJJJJJJJJJJI
@4096414/1
cgctaggtaaattaaacacggcttatcactatgatgttgatttggtacca
+4096414/1
@CCDADFAFHHHHIJJJJGEGEAHGIIEHIIIGHIGGIGBGIJJJGGIJJ
@4096473/1
cgctagtaaaggtatagtttacaaattctctcgttttctcgatctggctc
+4096473/1
?@?DDFDDHHHHD@EFEEIHBHEGIIIGIIIIIGIHIEGGI@DFHGIIIE
@3587655/1
cctcaccttacaaaataaaatacggcaaagagaagaaaggccgatagaat
+3587655/1
@@@DDDD?FDFHFEGEFHI@AEEGIIEHICGD9C?D?BHCD;@DEHEHEH
@3587656/1
cctcaccttacaaaataaaatacggcaaagagaagaaaggccgatagaat
+3587656/1
C@CFDFADHHHHGIIIIIIIEHIGIHIIIIEHGFHIIIIIDHGFGGGHGG
@3587657/1
cctcaccttacaaattgaaatacggcaaagagaagaaaggccgatagaat
+3587657/1
@C@FFFFDGFHHHJJJJJIJIJJJJJJJJGGGGIJIJJJJJJIIJJJIJJ
@2567028/1
cacgcatttttaaatttaaaaatttattcaagtcaaaaataatatgtaaa
+2567028/1
@?@AB@B@ACBHDBGGHEHEAECGBF9FFC2C??CGHIDEDHGGEGFHDD
@4100867/1
cgctccgggcgttccgttggtctgattggcttgttcggg
+4100867/1
CCCFFFFFHHHHHJJJHIIJFGGJIJJJJJJJ:?F4BFG
@4101033/1
cgctcctccacaacagcaacctggagcgagacaacagcagccagctcctt
+4101033/1
CCCFFFFFHHHHHJJIJJJJJIJJJJJJJJJJJJJJJIJJJJJJJJJJJJ
@3591059/1
cctcagtatttttatgttgctgaaatttgtagcaacctgaaccctacgtc
+3591059/1
@?8ADBBDFFHHH?EFFGB>B>BGIHIIGHEHIIIIIIFIIIIIIIID?F
@1039561/1
agggtaacaatctgccttctacatttgcgagtgacgaagagttggccact
+1039561/1
BBCFDEFFHHHHHJJJJJJJJJJJIJJIJJJDGIJJJIJIJJJJJIJJJJ
@5629178/1
cttaatcagctacaacagtcaacatttcccacctttttcactcaaccata
+5629178/1
@CCBD?D:DDBCFHIGB>FGIIIIIIIIIIFGIGIIIIGGHHIBFHHGIH
@5629179/1
cttaatcagctacaacagtcaacatttcccacctttttcactcaaccata
+5629179/1
CCCFFFFFGHHHGJIHJJAHIIIJIJJJJJIJIJJJJIIJGHIIIJJJJJ
@5629180/1
cttaatcagctacaacagtcaacatttcccacctttttcactcaaccata
+5629180/1
CCCFFFFFGHHHHJJJJJHHHJJIJJJJJJJJJJJJJJJJJIJJIJJJIJ
@5629181/1
cttaatcagctacaacagtcaacatttcccacctttttcactcaaccata
+5629181/1
CCCFFFFFHHGHGIJJJJHIIJJJJJJJJJJIJJJJJJGIJJJJJJJJJI
@5629182/1
cttaatcagctacaacagtcaacatttcccacctttttcactcaaccata
+5629182/1
CCCFFFFFHHHFHJJJIIHIIJJIJJJJJJJIJJJJJJGIJJJJJJJJIG
@5629183/1
cttaatcagctacaacagtcaacatttcccacctttttcactcaaccata
+5629183/1
CCCFFFFFHHHGHJJJJJIIIJJGHIIJJJIJFGIGIGAEGGGHHGGGFF
@5629184/1
cttaatcagctacaacagtcaacatttcccacctttttcactcaaccata
+5629184/1
CCCFFFFFHHHHHIJJIGEHGIGJJJJJJJIJJJJJJJIJJJJJJJJIII
@5629185/1
cttaatcagctacaacagtcaacatttcccacctttttcactcaaccata
+5629185/1
CCCFFFFFHHHHHJJJIJFHIJIJJJJJJJJJJJJJJJJJJJJJJJJJII
@5629186/1
cttaatcagctacaacagtcaacatttcccacctttttcactcaaccata
+5629186/1
CCCFFFFFHHHHHJJJJJHJJJJJJJJJJJJJJJJJJJJJJJJJJJJJIJ
@2899/1
aaaaaaaatgtcaaaattttgcaaattatgtggcattttgacatttatgt
+2899/1
@@<BDDFD><ACDDFBHEDFDFFGHGFGGIBDDAHGIIG@;F<??DGHG8
@2058649/1
caaagcaaagacgcaataagtgatacaagaaaatatacagactaaagaaa
+2058649/1
B@@FFFFFHGFHDIJGIJJJFGGGIIJGHJJIGGHJIJJJJJIJJGEEB?
@2058650/1
caaagcaaagacgcaataagtgatacaagaaaatatacagactaaagaaa
+2058650/1
CCCFFFFFGHHHHJJJJJJIHJIJJGJIJJJJJJJJJJIJIJJJIIIJJI
@2058651/1
caaagcaaagacgcaataagtgatacaagaaaatatacagactaaagaaa
+2058651/1
CCCFFFFFHHHHHJJJJJIJCHIJIJJJJJJJIJJJGJJJJJJJJJJJIH
@2058652/1
caaagcaaagacgcaataagtgatacaagaaaatatacagactaaagaaa
+2058652/1
CCCFFFFFHHHHHJJJJJJJAFEIJJJJIJJJJJJIJIJIIIJJIGIJJI
@2058653/1
caaagcaaagacgcaataagtgatacaagaaaatatacagactaaagaaa
+2058653/1
CCCFFFFFHHHHHJJJJJJJHHGJIJIJJJJJJJGIJJFHIJJJJIJJJI
@2568680/1
cacgcggaagcggtatgcagattggtgaagcagaacaaccattctgtaca
+2568680/1
CCCFFFFFHHHHHEHIJJJJHJJJJHIIIJJJJJIJJIJJJJJJJJJIJJ
@2568803/1
cacgcggtagcggaagattggctcg
+2568803/1
CCCFFFFDFFHHHFIJIIIGJIGG6
@2569720/1
cacgctgagaaagctatggttgagtgaaaaaggtgggaaatgttgactgt
+2569720/1
@@?DDADDHDDDFBH@GHFIIHFCHIIGICFGEHEHDIHIGDBFHGHEGG
@2569721/1
cacgctgagaaagctatggttgagtgaaaaaggtgggaaatgttgactgt
+2569721/1
CCCFFFFFHHHHHJJIJJJFHJGIHHIJJGIJJCHHJIIIJJIJJIIJJI
@2569722/1
cacgctgagaaagctatggttgagtgaaaaaggtgggaaatgttgactgt
+2569722/1
CCCFFFFFHHHHHJJJIJJFHIGIFHHIIJJJJFHHIJJJJJIJJJJJJI
@4608310/1
ctaggtttggttgtttatcaaaactaaatgacagaggttcagatttatca
+4608310/1
CC@FFDFFHHFHHGIJJJJJJJJJJJIJJJJJJJJJJHJJJJJJJJJJJI
@4608311/1
ctaggtttggttgtttatcaaaactaaatgacagaggttcagatttatca
+4608311/1
CCCFFDDFFH?FFFGICH@GIJJHIJIJJIIJJJIIIEHIJJGGHIIIJI
@1549891/1
attcgatctctgatagtagatggtaactgttcaaattcctcttcctcacg
+1549891/1
@@BDFFFFHHHHHIIJJIIIJIFCHHGIJJJJIGEIGHIJJJJIJIIJHH
@1550777/1
attcgattcgataggtgctttgtctggttaactttagtgggaaggtttag
+1550777/1
@BBFFFFFHHHHHJJCFHIJJJGHIJJHIJJJJJJJJHIJJJJJJFIHIJ
@1550778/1
attcgattcgataggtgctttgtctggttaactttagtgggaaggtttag
+1550778/1
CCCFFFFFHHHHHJJCHHJJJJIIJJJHIIJJJJJJIHIJJJJJJFHIJJ
@1551524/1
attcgcacttgcagtcccaatatcaaactacaggcagtgttaacgattat
+1551524/1
?@@FBDDAFDFBHDHGDHIIIGGDHEEGCDGACD;3D?BBDDDBDDD@BG
@6650793/1
gacaggttatccttgggggaagaagccaaattgctctactctcaagaaat
+6650793/1
CCCFFFDFHHHHHJJJJJJHIJIIJJJJJIJJJJJJJJJJJJJJJJJJII
@6141557/1
ctttatagaatgtcaatgttattctaaaaagaagactgctaaacgttaaa
+6141557/1
CCCFFFFFFHHHFHJJGIHIGIJJJJJJJJJJJIJJJJJJJJJJGHIIII
@6142192/1
ctttatatatgtcacattttgtggttctttaacgaaatgtcaagagcata
+6142192/1
CCCFFFFFHHHHHJJJJJJJIFHGHGIJJJJJIIIJJJJJJJJJIJIIJJ
@523644/1
aactcatgatacttttcaaattttcttttaaatttcatattctcataata
+523644/1
@CCFFFFFFHHGHJJIJIJJJJJJJFIIJJH@HDHIHIIIIIIJIIIJIJ
@7669315/1
gtcaaatttgtatccattatcactttttgttgccgtgtgcccttgagaaa
+7669315/1
;?@DDFFFHAFAHIIFIIIJGGGIHIJGI>GFEG:CFD@FHHDGGDGCGG
@7669316/1
gtcaaatttgtatccattatcactttttgttgccgtgtgcccttgagaaa
+7669316/1
@BBFFFFFHGHHGJJJJJIJJJJJIJIJJJIJJJJHIAGHJJJJIJJIIJ
@7669317/1
gtcaaatttgtatccattatcactttttgttgccgtgtgcccttgagaaa
+7669317/1
CCCFFFFFHHFHHJJGIJJIJJJJJJJJJJJJIJIGHGGIJJJJJIJJJI
@7669318/1
gtcaaatttgtatccattatcactttttgttgccgtgtgcccttgagaaa
+7669318/1
CCCFFFFFHHHHHJJIJJJJJIJJJJJJJJJJJJJJJHIHIJJJJJJHII
@7669519/1
gtcaaattttgacatttatgtaacatgtgtgcttaagtggcttaccttct
+7669519/1
<?@DFFFFHHDFHGIIJHIJGEIJJJJHHEFIGJJJJIJJJJJIIIJJJI
@524912/1
aactgaacaaagttgaagtccttggcgttgaagctgagagtctgcaaatc
+524912/1
B@BFFDFFGHHHHHGIIJIIIJJJIIIDHGICHIJIICGHHHGICGGGHH
@1041838/1
aggtaagccacttaagcacacatgttacataaatgtcaaaatttgacata
+1041838/1
@@<ADFFFBHHHHIIIIIIIIIIIIIIIIIIGIIIIIIIIIGHIIIIIII
@1041839/1
aggtaagccacttaagcacacatgttacataaatgtcaaaatttgacata
+1041839/1
@BCDDFFFGHHHHJIJIJJJIJJJJJJJIJJJJJJIIIIIJJJJJJJJII
@1041840/1
aggtaagccacttaagcacacatgttacataaatgtcaaaatttgacata
+1041840/1
@CCDFFFFHHHHHJJJJJJJJJJJJJJJJJJIJJJJIJJJJJJJJJIJIJ
@1041841/1
aggtaagccacttaagcacacatgttacataaatgtcaaaatttgacata
+1041841/1
B@@DDFFFHHHHHJJJJJJJJJJJJJJJJJJJJJJJJIJJJJJJJIIJJJ
@1041842/1
aggtaagccacttaagcacacatgttacataaatgtcaaaatttgacata
+1041842/1
BC@DDFFFHHHHHJJIIJJJIJIIJJJJJIIIIJHFIJJIJJJJJJIJJJ
@1041843/1
aggtaagccacttaagcacacatgttacataaatgtcaaaatttgacata
+1041843/1
BCCDDFFFHHHHHJJJJJJIIJJJJJJJJJJJJIIJEIGIJJIJIIJJJJ
@1041962/1
aggtaatacactattattaggcactagttattaattataatcatcaatat
+1041962/1
BBCBDFFFHHHHHJJJJJJJJJJJJJJJJJJJJJJJJJJJJJJJJIJIJJ
@525237/1
aactgacatgtttcatatgtagaacgaattttgtgcatacaaaaatagta
+525237/1
@@=DDDFFFHDHFFBFGIC?IAIICDC;BFEGIFC9EFD?9??BDBGE0?
@6144895/1
ctttatcgggttctgctaagtggtaag
+6144895/1
???=D;D=DDDDDED<E>D@FEE<FFE
@6144896/1
ctttatcgggttctgctaagtggtaagtagaaggtaagccacttaagcac
+6144896/1
CCCFFFFFHHFHHIJJJIJJ<FHHIJJIIJIIJJ;DFHIJJJJJJJJJJJ
@6144897/1
ctttatcgggttctgctaagtggtaagtagaaggtaagccacttaagcac
+6144897/1
CCCFFFFFHHHHHGIIJJJJFHIHIJIIJIIJJJHHIJJJJJJJJJJJJJ
@1042391/1
aggtacaatactttgttggtttcgccactccctgtatactggcgtgggaa
+1042391/1
BBCBDEFFHHHHHJJJJJJFHIIJJJIJJJJJHIHIJJJIJJIJH?FH@F
@1042593/1
aggtactatgtgtgtttggctagattctgtttgacattcgaaaagtaaac
+1042593/1
BBBBDDFDHFFFFHHIIIJIIIJIJIIJJJJJIHJIJJIIIIJJJIJJJJ
@5122644/1
ctctggtgtagaggttgtttctgccatcgaatactggttttaggttgccg
+5122644/1
CCCFFFEFFHHHHJEHIHIJIJIJJJIJIIJJJJJJJFHIIIJJHGJIJI
@2058915/1
caaagcacctatcgaatcgaatattagtagcaagatccgag
+2058915/1
@@<D?ADDDHDHBBHBDH@FGHCFDDGA?CFGH;BBCDBF?
@2058916/1
caaagcacctatcgaatcgaatattagtagcaagatccgagatgtggtac
+2058916/1
C@CFFFFFHHFHHIIJJJIGIBFHIGCCFGHIGGGIJJJGIGHIGIIBDH
@2058917/1
caaagcacctatcgaatcgaatattagtagcaagatccgagatgtggtac
+2058917/1
CCCFFFFFHHHHHJJJJJIIJJIIJJJHGIIJJJJJJJJJJJJJGHIHHI
@2059122/1
caaagcagaccttaaatctgtcagctgtccgggatctaagttttcacaag
+2059122/1
CCCFFFFFHHHHHJJJJIJJIIIGJIJHHIJJJIIJIJJJGIIJJJIJGI
@7161477/1
ggaaaatcgaatttgtctgaagattttaaatggccttccttaaatttcgg
+7161477/1
CCCFFFFFHHHHHJJGHGGIGGGHGIIJJJIJJJJJJJIJJJIGHJJJJI
@3078939/1
ccaattcctgcatcttatataccatcatcttctggagtcacccaacaaca
+3078939/1
CCCFFFFFHHHHGJIJGIIIJJJJJJJJJJJJJGIGHGHIIJIJJJJJJJ
@7163032/1
ggaaaatgctcgaaaactcaattggcgcacattcagcaggttttttaaca
+7163032/1
@CCFDDFFBDHHFHIJJIIIIJICHGGGGIJJJJJJJIJIGGGIIJJJJJ
@7163033/1
ggaaaatgctcgaaaactcaattggcgcacattcagcaggttttttaaca
+7163033/1
CCCFFFFFHHHHHJJJJJJJJJIJIJJJIJJJJJJIJJIJDGHJJJJJII
@7163034/1
ggaaaatgctcgaaaactcaattggcgcacattcagcaggttttttaaca
+7163034/1
CCCFFFFFHHHHHJJJJJJJJJJIJIIIHJJIJJIJJIJJFHIJJJIIJJ
@7163035/1
ggaaaatgctcgaaaactcaattggcgcacattcagcaggttttttaaca
+7163035/1
CCCFFFFFHHHHHJJJJJJJJJJJJJJIGGIJJJJJJJJJDGIIJJIJIJ
@2571254/1
cacggaaatctaccgacagagaggttatccttgggggaagaagccaaatt
+2571254/1
@@@DDDDDFDFFBFFGIIGIDCFE1?FHIGIIIEEIGGBHIIGEHIF>AE
@2571255/1
cacggaaatctaccgacagagaggttatccttgggggaagaagccaaatt
+2571255/1
CC?DFFFFHHHHHJJHIIJHJEHIDHIJIJJJJJIIJGEHIJJJJJJJHF
@2571256/1
cacggaaatctaccgacagagaggttatccttgggggaagaagccaaatt
+2571256/1
CC@FFFFFHHHHGJJJJIJIJCHIFHIJJJJJJJIIJIIJJJJJGIJJHE
@6652256/1
gacagtttgtatgatgaaataaaaaatattattaagatggcaatagaatt
+6652256/1
CBCFFDFFHHHHHJIJJJJJJJJJJJIJJJJJJIJJJJJJJGHIJJIJJI
@4105285/1
cgctgacgggagtcttgctcggcatggaggccatttcttgagagtagagc
+4105285/1
CCCFFFFFHHFFFHIJGGEHIIGIJJJGHJGIEIIJJJJEFHFH<FHIGG
@6652567/1
gacataaaggaaagaaaaaaatgtcaaaattttgcaaattatgtggcatt
+6652567/1
BC<DDFFFHHGHHJIJJJJJJGGGIIJJHIJJJJJJJIJIIJJHJJJJJJ
@4105548/1
cgctgagaaagctatggttgagtgaaaaaggtgggaaatgttgactgttg
+4105548/1
C@CDDFFFHHGHHJJIIFHIHIFHEIJJJIJ?GGIIJJIIJGIJJJJHJD
@4105549/1
cgctgagaaagctatggttgagtgaaaaaggtgggaaatgttgactgttg
+4105549/1
C@CFFFFFHHHGHHIGJEIGHIHHIJJJJIJFGGIEHHIJIJJBFGHFFB
@4105550/1
cgctgagaaagctatggttgagtgaaaaaggtgggaaatgttgactgttg
+4105550/1
CCCFFFFFHHHHHJJJJCHIGIBHHIJJJIJCGHIIJJJJIJIJJIJGII
@4105551/1
cgctgagaaagctatggttgagtgaaaaaggtgggaaatgttgactgttg
+4105551/1
CCCFFFFFHHHHHJJJJIIIIGEHIJJJEHIGHIJJJJIIIIGGGHGFHH
@1044372/1
aggtgaggtatttgtacatgaagttgtctgcccctttcttaatcggttct
+1044372/1
?@@=DDDD2CDADFAFFFHFHIIIIIIEIGIEHIIIEGGHIIIIG>:@@G
@1044373/1
aggtgaggtatttgtacatgaagttgtctgcccctttcttaatcggttct
+1044373/1
BBBBDEFFCFHHHHHIIIJJJIIJIIJJGIJJJJJJEIJIGGGIIGGHIH
@3596960/1
cctccatagttcttacatccttgtttatttccctttttgtggagaggtac
+3596960/1
B@CFFFFFHFHHHGFHGIGIIGGGHGGHJIIGHIIJJJGDHIHI9DGDGE
@526351/1
aactgcctttcgtgtggtagtccctcttcgtgttccatttcatagaatgg
+526351/1
CCCFFFFFHHHHHJIJJHHIIJJJJJJJJJHGGHIJGIIJGIIIGIJIIJ
@3597109/1
cctccatattgatttaattttgacatgttagaatgccctattgaaaacct
+3597109/1
:=1=A=BBFBHFFHIIIGHJJJGJJIJIIJJJJJIJGIEGIJJEHHIJJJ
@5125557/1
ctctgtcggtagatttccgtgaagtggtccgtgccccttgcggttacccc
+5125557/1
CCCFFFFFHFFHDHJJIIG<CAGCCHHFGGEDHGIJIBGEGGHAGHIJJJ
@5126203/1
ctctgtgatttcttagtgtcaatagtgctgccgttacttcctcaagcgct
+5126203/1
CCCFFDFEHHHHHJJJHHIJCIIHIEJGHIIJJHIIJJIJJJJJJJJJJI
@5127411/1
ctctgttagagtggaccagttggaccgaaacgtagacgaac
+5127411/1
CCCFFFFFFHHFHJJJJJJHHIJIJJJJJJJJGHIJIIIIJ
@2061311/1
caaagccttaggagatgtctttgaatccgtagcaggtgcaatatttttag
+2061311/1
CCCFFFFFHHHHHIIJJIHIJJIIJJJJJIJJJJJJ:DFHIJGJJJJJJJ
@2061312/1
caaagccttaggagatgtctttgaatccgtagcaggtgcaatatttttag
+2061312/1
CCCFFFFFHHHHHJIIJHIIJJIJJJJJJJJIJJJJCGHIJJJJJJJJJI
@2061458/1
caaagcgaaccatttccagatcaccatgcccaggggtttcgtacatcact
+2061458/1
CCCFFFFFHHHFHJJJJJJIJJIJIJJIJIJIIHIJDFGIIHIEG8CEEG
@3080914/1
ccaatttcgcggaatttcaacacatgacaagcgatggtgaactgcctttc
+3080914/1
CCCFFFFFGHGHHJIJJIIJGGGIJIJJJJJGIJJJJBHIJIJJJJIJIJ
@8010/1
aaaaaaagcaggaaaagcccagaagaacgttcgactttcacttcattcta
+8010/1
CCCFFFFFHHHHGJJJGGIIIJJJJJJJJIJIJJJIJJJ=FHHIIIJJJJ
@4616374/1
ctagttattaattataatcatcaatattatctatcgatactgaatgtaat
+4616374/1
BCCFFFFFHHHHHJJJJJJJJJJJJJJJJJJIJJJJIJJIIJIJJJJJJJ
@6653578/1
gacatcgaagaaaaaacattgaccaatcgccaccaatgcttggtgcagct
+6653578/1
@@CFDDFFHHHHHJJJJJJJJJJJJJIEBGHGJJJJJJJIIJGGGIIJJJ
@3082707/1
ccacaaaaagggaaataaacaaggatgtaagaactatggaggaatattac
+3082707/1
CCCFFFFFHHHHGJJIJJJJIJJJJJJIJJJJJJIJJJJIJJJJJJJJJJ
@3082749/1
ccacaaaacgctgaaaaattccgtcggcaagaagttggccgatttgc
+3082749/1
CCCFFFFFHHHHHJJJJJJJJJJJJJJJJJJJJJIIJJJIIJJJJJJ
@6654107/1
gacatggagtcccaaaacatgaccatgatgcactcggccggaccgattca
+6654107/1
CCCFFFFFHHHHHJJJJJJJJIJJJJJJJJJJJJJJIJJJJJJJJJHHHH
@531764/1
aacttttcggggtgcaatcttcttttccggaaaatgctcgaaaactcaat
+531764/1
@@@DDDDDFFFF1<8CFFCFG<@FFFDF=G?GFFF?<>BDAFFI@FEEI@
@6654383/1
gacatgtttcatatgtagaacgaattttgtgcatacaaaaatagtaaaaa
+6654383/1
C@CFFFFFHHHHHJJIHIIJJJJIIJJJIIIIJJJJIJJJJJJJIIJJIJ
@532279/1
aacttttttcgggtttggaaaaatttcaaattgttcaggtaaaatcttgc
+532279/1
CCCFFFFFHHHHHEHHFGBGIJJGIJGIJJJJIGIGIIIDHHJJIIJJIH
@532552/1
aagaaaaaaatgtcaaaattttgcaaattatgtggcattttgacatttat
+532552/1
CCCFFFFFHHHHHJJJJJJJJJJJIIJJJJJJIIIJJJJJJJJJJJJJJI
@5128786/1
ctctgttggaaaatatactggtgagatgaatctagacttctggccaagga
+5128786/1
CC@FFFFFHHHHHJJIJIJJJFHGJJIJJJJJJJJJJJJJJJGIIJIIJI
@1046955/1
agtaaacgtcagtttgtgttttcaatgcatcgataagacgaatggtaaag
+1046955/1
@@BFFFFFHHHHHJIJGGFGIJJJJJIIJIJIIJJJJIGIJJIJJEGIJI
@6655880/1
gaccaaaaagtgaacagctatcgatacacagtcatagatccaatcctata
+6655880/1
@CCFFFFFHHCFHIGJIIJJJJJJJIJJJJIHHGGIIIJIJJJJJJJGIG
@1048866/1
agtaactgaaactgagactgaatttattcgaatttctgagaaatccaggg
+1048866/1
BC@DFFFFHHHHHIJJJJJJJJJJJJJJJJJJJJJJJJJJIJJJJJJJJJ
@5636923/1
cttaatttgcaccttttttctgtttcaaaataccgttggatggtaatttc
+5636923/1
BB@BDDFFHGHHHJJJJJJIJIHJJJIJJJJJJJJJIJJIJJJGGIJJJI
@10350/1
aaaaaaatatcgcaatattagaaattttcaaatattcttcgcttttgact
+10350/1
CCCFFFFFHHHHHJJJJJJJGJJGJJJJJJJIJJJJJJJIJJJJJJJJII
@12083/1
aaaaaaatgtcaaaattttgcaaattatgtggcattttgacatttatgtg
+12083/1
C@@FFDDDFFDFHIJGHIEIIFGIIGGIIDHGIEIJIIJJIJJJJIJJJJ
@12084/1
aaaaaaatgtcaaaattttgcaaattatgtggcattttgacatttatgtg
+12084/1
C@CFFFFFHCFHHIIJIJJIGIJJJIGIJBGIJJJIIIEIIIJIGGIGBD
@12085/1
aaaaaaatgtcaaaattttgcaaattatgtggcattttgacatttatgtg
+12085/1
CCCFFFFDDHHFFGCHGHG><DHIGIIIIBGGHGIGFEGEGIIIIIIIB?
@6657464/1
gaccaatcgccaccaatgcttggtgcagctatccactttgccagtggccg
+6657464/1
CCCFFFFFDFHHGGGIJJJIIGICEHGIJJJIJJJJJJJIJIJIBFCHHI
@7171087/1
ggaaacttcaccagttaaaataaaatgtagggggaagggaccaagaaggc
+7171087/1
CCCFFFFFHHHHHJHIJJJJJJJJJJJHGIJJJJIJJJJJIIJIIJJJJJ
@6657778/1
gaccaattgaagttcttttatgagtctaataaaggtcaaaaaccccaaag
+6657778/1
CCCFFFFFHHHGHIJJJJJGIIIJIIJJJJJJJJJHHGIIJJJJJJJJJJ
@534240/1
aagaaaagaaaatcatctattcctaagatctaagagatcactaaggtact
+534240/1
CCCFFFFFHHHHHJJJJJJJJJJJJJJIJJJJJJJJJJIIJJIHJIDGHH
@3083626/1
ccacaaatacctaaaccttcccactaaagttaaccagacaaagcacctat
+3083626/1
CCCFFFFFHHHHHJJJJJJJJJJJJJJJJIIIJJIJJJJJJJJIJJJJIJ
@1049683/1
agtaatataaccttagatttcgaggcaaattgattgatttgcccagcaca
+1049683/1
@CBDFFFFHHHHHJJJJJJJJJIJJIJJJJIJJJJJIIJJJJJJJJJJIJ
@1049908/1
agtaatgctaggatgtagtgcttgaagaattgcttgagatgccctctg
+1049908/1
BCBFFFFFHHHHHJJHIJIHIIJJJJJJJJJIJJJJJJJJIJJJJJ@?
@3084106/1
ccacaacaacagcgtaggcctcaggataggcagcagacagcttctgttaa
+3084106/1
CCCFFFFFHHHHHJIIJIIJJJJJJJJJIFIJIJGIFIJIIJIIIJIJJJ
@3084370/1
ccacaacagactggtcccacacaacagactggtcccacacaacagactgg
+3084370/1
CCCFFFFFFHHHHIGHHJJJJIJJJJEHHGGFFDHIIJJJJIJJDHIIGG
@3085470/1
ccacaaccttctcaattaataaaagacaaagaggaaacttcaccagttaa
+3085470/1
CCCFFFFFHHHHHJJJJJJJJJJJJJJJJJIJJIJIJJJJJJJJJJJJJI
@3086518/1
ccacaagcaatgtcaaagagaaggatagcaactaattttacaagctatac
+3086518/1
CCCFFFFFGHHHHHJJJJJIGJJJIJIJJJJJJIHIJJJJIJGIJJIJJJ
@3086519/1
ccacaagcaatgtcaaagagaaggatagcaactaattttacaagctatac
+3086519/1
CCCFFFFFHHHHHIJJJJIIHIIJJJJJIJJJJJJJJJJJJJIJJJIJJI
@3601242/1
cctcctcaaactcatcacacagctgtttgagcttctgcgtagcattcact
+3601242/1
CCCFFFFFHHHHHJJJJJJJJJJJJJJJJJJJJJJJJJJIJJJJJJJJIJ
@7679251/1
gtcaatagtgctgccgttacttcctcaagcgctgg
+7679251/1
@@@DDDB:2ABCA<CG@?BA:A:CEHF<<@FEBCF
@7679252/1
gtcaatagtgctgccgttacttcctcaagcgctggtaacgctttatcggg
+7679252/1
@?@DDADFFFHDHGGIGIIHDHEGIEGIJEIJFIGBBDEDHIJJIIJJ>H
@7679253/1
gtcaatagtgctgccgttacttcctcaagcgctggtaacgctttatcggg
+7679253/1
B@CDDEFFFHHHHJIJJJJJJJJJJJJJJJJJJJJDGHIIIJJJJJJIJI
@7679254/1
gtcaatagtgctgccgttacttcctcaagcgctggtaacgctttatcggg
+7679254/1
BBCDFFFFFHHHHJJIHIJJJJJJIJJIIJJJJJIBGHIJJIJJJJJIII
@6151861/1
ctttattcgtcatcgctccccacgagcg
+6151861/1
@@@D7AD??=AD>AFEEFIII3C?E1:?
@6151862/1
ctttattcgtcatcgctccccacgagcgtttcttt
+6151862/1
CCCFFFFFGFHHHJGIGIIJJHIIGIGG0DH<BFH
@6151863/1
ctttattcgtcatcgctccccacgagcgtttcttta
+6151863/1
@@@DDDDDF?FF?B;BEGHII;CHGEHBGII@DGF@
@6151864/1
ctttattcgtcatcgctccccacgagcgtttctttagtctgtatattttc
+6151864/1
BBBDDDFFHHHHHJGJJJJJJIJJJJIIJJJJJJJIIGHIJGIIGHIIJH
@6151865/1
ctttattcgtcatcgctccccacgagcgtttctttagtctgtatattttc
+6151865/1
CCCFFFFFHDHHHJJJHJJJJEHIGHGIHIJJJJJIJHGIIIJJJJJJJI
@6151866/1
ctttattcgtcatcgctccccacgagcgtttctttagtctgtatattttc
+6151866/1
CCCFFFFFHFHFHJIJIJJJJGJIGIIJGIIGGGJFHGGIJJBHHHIJJG
@6151867/1
ctttattcgtcatcgctccccacgagcgtttctttagtctgtatattttc
+6151867/1
CCCFFFFFHFHHHJJJJJJJJGIJHJIJFHIIJJJIIIIJJJIJJJJJII
@6151868/1
ctttattcgtcatcgctccccacgagcgtttctttagtctgtatattttc
+6151868/1
CCCFFFFFHHHGHJJJJJJJJIJJGIJIDHGIJJJHIIIIJHJJJJJJJJ
@6151869/1
ctttattcgtcatcgctccccacgagcgtttctttagtctgtatattttc
+6151869/1
CCCFFFFFHHHHHJJIJJJJJIJIGIJJGIIGIJJJJHIJJJJJJJJJIH
@6151870/1
ctttattcgtcatcgctccccacgagcgtttctttagtctgtatattttc
+6151870/1
CCCFFFFFHHHHHJJJJJJJJIJJIIJJHIJIJJJFHGGIIJJJJJJJJH
@6151871/1
ctttattcgtcatcgctccccacgagcgtttctttagtctgtatattttc
+6151871/1
CCCFFFFFHHHHHJJJJJJJJIJJJJJJIJJJJJJHIIIIJIJJJJJJJJ
@6151872/1
ctttattcgtcatggctccccacgagcgtttctttagtctgtatattttc
+6151872/1
CCCFFFFFGHHHHIJJJJJJJEGE@HDF@GGEHIJCEDGHIGIIGIJJJE
@6152441/1
ctttattgaaaaattagtaaaacataatggttttcgcgcgtaaagtgacc
+6152441/1
@@@DDDDDFHH<F?AF<<FIHIHGGEIGHICBBFGHIGGEIIBFD8=FF@
@6152442/1
ctttattgaaaaattagtaaaacataatggttttcgcgcgtaaagtgacc
+6152442/1
CCCFFDDFHFHHHGJJIEHJJJJJJJJJGGGIHJHHIGGEDHIIIFGHJJ
@6152443/1
ctttattgaaaaattagtaaaacataatggttttcgcgcgtaaagtgacc
+6152443/1
CCCFFFABDHHHHEIIGDHIIIIIGHIIGHHHIIIIIIIIHIIGG=FGGF
@6152444/1
ctttattgaaaaattagtaaaacataatggttttcgcgcgtaaagtgacc
+6152444/1
CCCFFFFDFHHHHGJJFEHJJJJIIJJIJJEHJJJJGGGIIJJJJFHIIJ
@6152445/1
ctttattgaaaaattagtaaaacataatggttttcgcgcgtaaagtgacc
+6152445/1
CCCFFFFFGHHHHGIIIGHIJJJJJJJJIJHIJJJJIIIJIJJJJFHIJJ
@6152446/1
ctttattgaaaaattagtaaaacataatggttttcgcgcgtaaagtgacc
+6152446/1
CCCFFFFFHHHHHEHIJGHIJJJJJJJJJJHIJJJJIJJJIJJJJGIIJI
@6152447/1
ctttattgaaaaattagtaaaacataatggttttcgcgcgtaaagtgacc
+6152447/1
CCCFFFFFHHHHHIJIIGJJJJJJJJJJJJFFHIJJJIJJGGIJJFHIJI
@6152448/1
ctttattgaaaaattagtaaaacataatggttttcgcgcgtaaagtgacc
+6152448/1
CCCFFFFFHHHHHJJJJGIJJJJJJJJJJJHIJJJJJJJJGJJJJFHIII
@6152449/1
ctttattgaaaaattagtaaaacataatggttttcgcgcgtaaagtgacc
+6152449/1
CCCFFFFFHHHHHJJJJHIJJJJJJJJJJJHIJJIIJJJJIJJIJFHIIG
@4111713/1
cgctggtaacgctttatcgggttctgctaag
+4111713/1
@@@;?D=???DDFGF<?:CDDCG3C9<@9D3
@4111714/1
cgctggtaacgctttatcgggttctgctaagtggtaagtagaaggtaagc
+4111714/1
CCCFFFDDHHHHGIIGIIEIIFGCGEEGIIIBFGDGHEBFHGIIIBGHCG
@4111715/1
cgctggtaacgctttatcgggttctgctaagtggtaagtagaaggtaagc
+4111715/1
CCCFFFDDHHHHHJJJJJJJJGHIJJIJJJJFHIHIIJFGHJJJJFHIJJ
@3603790/1
cctcgaaatcaataactcgacaaaaattgttcccttttgagctattgcga
+3603790/1
@?@DA?BAF:AAFAFGGED:<8EFGFF@?C<<4DEF?FFFF@>BD?9BF0
@3603791/1
cctcgaaatcaataactcgacaaaaattgttcccttttgagctattgcga
+3603791/1
CCCFFDFFHHHHFHJJIJJIIJJJJJJJIIJJJJJJJJHJJIIJJJIJJJ
@3603792/1
cctcgaaatcaataactcgacaaaaattgttcccttttgagctattgcga
+3603792/1
CCCFFFFFGHGHGJJJJJJJJJJJJJJJJJJJJJJJJJJJIJJJJJJJJI
@3603793/1
cctcgaaatcaataactcgacaaaaattgttcccttttgagctattgcga
+3603793/1
CCCFFFFFHHHHHJJJJJJJJJJJJJIJJJJJJJJJJJJJIIJJIJJJIE
@3603794/1
cctcgaaatcaataactcgataaaaattgttcccttttgagctattgcga
+3603794/1
CCCFFFFFHHHHHIJJJJJJJJJJJJJJIJJJJJJJIIIIIIJJJJIJIJ
@6658386/1
gaccacttcacggaaatctaccgacagagaggttatccttgggggaagaa
+6658386/1
CCCFFFFFHHHHHJJJJJJIJJJJJJJJIIJJGGHIJJJJIIJJIIJHHG
@3603995/1
cctcgaaggattgttcgctggcgatctcctgcaagaactgaacaaagttg
+3603995/1
CCCFFFFFHHHHGJJJIIJJIJIJJJJJJJIJJJJJJJJJIJJIJGGFHH
@6658568/1
gaccagatgacttgcggaacttagcttcacaattacttagagaagcacgc
+6658568/1
CCCFFFFFHHHHHJJJJIJJJIJIJJJJJJJJJJJJJJJJJJJJJJGIIJ
@6658799/1
gaccagggtgctgttgtctcgttccaggttgttgttgtgaaacctgtggt
+6658799/1
CCCFFFFD?DFHDHHGFHIIGFHIJAHECGDFFCHI>BDFGEDHHGFHIF
@537547/1
aagaaacgctcgtggggagcgatgacgaataaag
+537547/1
@@@D<DDFHHHGHHIHGF<FB6DFBGDG6BGHAH
@537548/1
aagaaacgctcgtggggagcgatgacgaataaagtatgtgttcacca
+537548/1
CCCFFFFFHHHHFHJJJIIJJIIJJJJJJJJJJJDHJJHIIJJJJJJ
@3088205/1
ccacaatattctccaaatcttcgatgatctcctgtctgggtggttgcaat
+3088205/1
CCCFFFFFHHHHHJJIBGIIJJGCFIIIJJJIIIHIJGII?CD:DHFGGI
@539472/1
aagaaagacgccaaacattcggcagccaagaacttgctggatctcttggt
+539472/1
@@@DFFFFHHHHGJJIIEIIIIGGG@FHIDEHJJJJJIJJIIIIGGIEIF
@539473/1
aagaaagacgccaaacattcggcagccaagaacttgctggatctcttggt
+539473/1
CCCFFFFFHHGHGHIIIIJJJJJIJIJJJJJJIJJJJJJJJIJJIJIIJJ
@539474/1
aagaaagacgccaaacattcggcagccaagaacttgctggatctcttggt
+539474/1
CCCFFFFFHHHHHJJJJJJJJJJJJJJJIJIJJJJJJJJJJJJJJJJJJG
@1557429/1
attcggcttattgtaatattcctccatagttcttacatccttgtttattt
+1557429/1
@CCFFFFFHHHHHIIJJJJJJJJJJJJJJJJJJJJJJJJJIJJJIIIJJJ
@540350/1
aagaaagctatacagtagtcaaatttgtatccattatcactttttgttgc
+540350/1
CCCFFFFFHHHHHJJGIIHIJJJJJJIJJJJJIJIJIJJJJJJJJJIJJJ
@6154565/1
ctttatttaagaacaaacaggggagaaaagtcacgagaatttgaaaagcg
+6154565/1
@?@DD?DD?FADFF;EF;;CGII:FDFFIFGEFFEFD<GFCFBDFIFCFF
@6154566/1
ctttatttaagaacaaacaggggagaaaagtcacgagaatttgaaaagcg
+6154566/1
@@@FDDDDBBHBHIGIIGGIGII@G@FHGIIGGIIEFDFGFHIIIGGH@F
@6154567/1
ctttatttaagaacaaacaggggagaaaagtcacgagaatttgaaaagcg
+6154567/1
@CCFDFFFDFFDHEHJJEDDHIJ@GFGHIJGIGGIEEGIIIJIGIIJIGI
@6154568/1
ctttatttaagaacaaacaggggagaaaagtcacgagaatttgaaaagcg
+6154568/1
CCCFFFFFGHGFHIJJJIIIJJJFHIIJJJFHIIIGIIJJJJJJJJJIII
@6154569/1
ctttatttaagaacaggggagaaaagtcacgagaatttgaaaagcgagct
+6154569/1
@@@DBDDDAHBCF3CFHII8C@FHIGFIIIIAF<GCGI@DFGIC;A@FBH
@6154570/1
ctttatttaagaacaggggagaaaagtcacgagaatttgaaaagcgagct
+6154570/1
@@@DBDDDFHDHHIIIIII?F?FHIIEHHGICHFHGIIIIIIIIFGIIII
@6154571/1
ctttatttaagaacaggggagaaaagtcacgagaatttgaaaagcgagct
+6154571/1
CCCFDFFFFHBFHHIGIII@F@HIII?GGIIIGDIIIIIIIIIIIIIIII
@6154572/1
ctttatttaagaacaggggagaaaagtcacgagaatttgaaaagcgagct
+6154572/1
CCCFFFFFHHHGHJJJJJJEGGHIIIGHIIJIJIIJJJJJJJJJIJJJJJ
@540650/1
aagaaaggccgatagaatgaagtgaaagtcgaacgttcttctgggctttt
+540650/1
CCCFFFFFHHHHHJJJJJJIJJCGHJJJFGHIJGIBGHGGHIGJJJJJJI
@1053085/1
agtagatggtaactgttcaaattcctcttcctcacgaggacactctaata
+1053085/1
<BBDDDFFHDFHHJJHIJJJJJJJJJJJJJJJJJIHHJJJIIJJJJIJJJ
@7175095/1
ggaaaggttattaatttggtaccatctggaagtgtcagtcgttgtaattg
+7175095/1
BC@FFFFBFFHHHJJJJJJFIJJIJJJJJIIJFH?FBHHGGGIGBGCHHE
@4621011/1
ctataaagacgttagagaggttcactaaaaaatattaggaatccactaca
+4621011/1
@@?DDDDB8FFD?@;CA:?=GHBHEHC2:EFFHCEAD<GIE@BDADG@DB
@7175430/1
ggaaagtagaaaactaatgtatcacttggcgttttttgtttcctactgtc
+7175430/1
CCCFFFDEHFHHHIJJJJJBIHJJJIJIJJIHGHIIJEGHJJJJJJIIFG
@7175431/1
ggaaagtagaaaactaatgtatcacttggcgttttttgtttcctactgtc
+7175431/1
CCCFFFDEHHHHGJJJJIIHHIJJJJIJJJIHHIIJJIIIJGIFGIJIHH
@4114717/1
cgctgttgttgtggtccacccctttgttgcccgtttgccgatttaggttg
+4114717/1
CCCFFFFFHHDFHIGIIJJJJJ=GHGIJIIJIIHIJGJGIFHIIIIJGHH
@3605088/1
cctcgagtacctcaaaatcatgaccaaaaagtgaacagctatcgatacac
+3605088/1
CCCFFFFDFHHFHJJIJGIJJJIJIIIJJIJEFIGJJIJJIJJIIJJJJJ
@1054313/1
agtagtcaaatttgtatccattatcactttttgttgccgtgtgcccttga
+1054313/1
1===?DDDDFFFFICD?<:ACFAHFEI@CCFCFBFG<BGDGBBF>3B?GC
@1054861/1
agtatagaggttgtacccaaacttttcggggtgcaatcttcttttccgga
+1054861/1
BCBFFFFFHHHHHHIJJJJJJIJJJJJJJJJDGIJJJJJJJJJJJJJJII
@4622521/1
ctataactgcttctacacaatctgcaatgcttttatcagggatactatgc
+4622521/1
@@@ADD;BA?>?F<<EDFHEHEHHGH>?AF@FDFHGBBB<3?DFFGE<?F
@1055716/1
agtatgtctagaacgattttacctttgcgcgaaaagtgaccacaagcaat
+1055716/1
BBBFFFDDHHHHHJJHJJJJJJJIJIJJJIJDFIEGBGEHJJJFIGJJII
@4623265/1
ctataagtgactgtcttggaccatataaacaatcatcaataacaaataaa
+4623265/1
CCCFFFFDFHHHHJJJJEGIGJJJIGGJJIJIJIJIIJJIJJJJJJJJJJ
@1055752/1
agtatgtgttcaccaagagaagaaagctatacagtagtcaaatttgtatc
+1055752/1
CC@FFFDFFHHHHIJJJJJJJJJJJJJIJJJJJJGIHIGIJIJJJJJJJJ
@1056356/1
agtcaaaaataatatgtaaattgattttagaaaaaaaccactaattctat
+1056356/1
CCBFFFFFHHHHHJJJHAFIJIHJJJJJJJJJJIJJIJIJJJJJJJJIII
@1056465/1
agtcaaagaagctagccaagagaatggcggctcacaagatgtgg
+1056465/1
CCBFFFFFHGHHHJJIJJJJJJHIJJIIJJ@??9B8D8=3BCGC
@3091281/1
ccacacactgtcatcgttgtaaagtttgaaggaactatcttcttcatctt
+3091281/1
CCCFFFFFHHHHHJJJGIIIJJIIIIJJJIJJJJIJJJIJJJJIJJIJJJ
@4625909/1
ctataattatccatttcctgtaattctggtttctctatagttttgtcata
+4625909/1
@@@DDDDD?FFFDFEGCGEH43AEFFHIIAEFFHIECDGIFFIIIF??FF
@4625910/1
ctataattatccatttcctgtaattctggtttctctatagttttgtcata
+4625910/1
CCCFFFFFGHHHHJJJIJGEFHHHJIJJJHIJIIIJIIJJJJJJJJJJJF
@3092236/1
ccacacgaaaggcagttcaccatcgcttgtcatgtgttgaaattccgcga
+3092236/1
CCCFFFFFHDFFHEIGHGGHJJGJGJIJJIJJIIIJJGIJIJH@HIHJGI
@2582196/1
cacggttcataaaagtaatataaccttagatttcgaggcaaattgattga
+2582196/1
CCCFFFFFHHHHHJJFHIJJJJJJJJJJJJJJJJIJJJJJJJJJJJJJJG
@17186/1
aaaaaacattgaccaatcgccaccaatgcctggtgcagctatccactttg
+17186/1
CCCFFFFFHHHHHJJJJJFHIJJJJJIIIJJJJEHIJJJJJJJIJJJJJJ
@17187/1
aaaaaacattgaccaatcgccaccaatgcttggtgcagctatccactttg
+17187/1
CC<DFFFFHHHHHJJJJJHJJIJJJJJJJJJJJHHIJJJJJJJJJJIJJI
@17188/1
aaaaaacattgaccaatcgccaccaatgcttggtgcagctatccactttg
+17188/1
CCCFFFFFGHHHHJJJIIGIJIJJJJJJIJJJIGHIIGGJJJJJJJJJJB
@17189/1
aaaaaacattgaccaatcgccaccaatgcttggtgcagctatccactttg
+17189/1
CCCFFFFFHHHGHJIJJIFHIGIIJDIGJJJGGHGJJIIIIIJJIHGIJG
@17190/1
aaaaaacattgaccaatcgccaccaatgcttggtgcagctatccactttg
+17190/1
CCCFFFFFHHHGHJJJJJGHJJJIJJJJJJJJJHHIIJJJJJJJJJJJJI
@1559280/1
attcgtcatcgctccccacgagcgtttctttagtctgtatattttcttgt
+1559280/1
@@CFFFFFHHHHHJJJIGIJHGBHIJIJJJJ?FDGIJHGIIIJJIGIJJH
@1559281/1
attcgtcatcgctccccacgagcgtttctttagtctgtatattttcttgt
+1559281/1
@CCBDFDFFFHHHGHIIIJHGIJJJGGIJJIHIHGIIGGIIJIJIJJJJA
@1559282/1
attcgtcatcgctccccacgagcgtttctttagtctgtatattttcttgt
+1559282/1
CCCFFDFFHHHHHJJJJIIGIGGH@FHIIJIEHFGIHIEIIJJIIGIJJE
@1559283/1
attcgtcatcgctccccacgagcgtttctttagtctgtatattttcttgt
+1559283/1
CCCFFFFFHHHHGJJJJJJJFHGIAGIJJIJGIHGIJIJJIJJJJJJJIJ
@7177106/1
ggaaagttgagtcatttgaggtctaaacaagttagcaatttgaatttata
+7177106/1
BCBFFFFFHHHFHHJJJJJJJIIIJJJJJJJIJJJJJJJJJJJJJJJGJJ
@1560263/1
attcgttctacatatgaaacatgtcagttatatattcacctttatatatg
+1560263/1
CCCFFFFFHHHHHIJJJJJJJJJJJJJGJJJJJJJJJJJJIJJJJJJJJI
@1560264/1
attcgttctacatatgaaacatgtcagttatatattcacctttatatgtc
+1560264/1
CCCFFFFFHHHHHIJJJJJJJJJIJJJJJJJJJJJJJJJJJJJJJJJJJJ
@7177752/1
ggaaataatacgaacttcaattacacaaattagtacaactcctccaaacc
+7177752/1
CCCFFFFFHHHHHJJJJJJJJJJJJJJJJJJJJHIJJIIJJJJJJJJJJJ
@2584683/1
cacgtaggttacctcgaaggattgttcgctagcgatctcctgcaagaact
+2584683/1
BCCFDFFFFHHHHJJJJJJJJJJJJJIJJJJJJIIJJJJJJJJIJJJJJJ
@5645658/1
cttacatccttgtttatttccctttttgtggag
+5645658/1
@@@DDDDDFBBAAEG@AEH<CEEBC@H@<ACE@
@5645659/1
cttacatccttgtttatttccctttttgtggagagg
+5645659/1
@@@DDDDDFFFACFG?AFI4CG@FGII:ACG3C?FF
@5645660/1
cttacatccttgtttatttccctttttgtggagagg
+5645660/1
@@@DDDDDHFHADFHBHIIAHI<EHII@CEC3E?FG
@5645661/1
cttacatccttgtttatttccctttttgtggagagg
+5645661/1
@@@DDDDDHFHDAFE9AEI<CG@HHII<FFG3CDDG
@5645662/1
cttacatccttgtttatttccctttttgtggagaggtactatgtgtgttt
+5645662/1
@@@DDDDDHFHDCGHBFII@HIDHIIIEAEH?E?EH1?GGHGGFGDFDFH
@5645663/1
cttacatccttgtttatttccctttttgtggagaggtactatgtgtgttt
+5645663/1
@@@FFFFFHFHF?GHEGHGGIIDHIIIGAFHFHGIG<FGIIGIHHFHIII
@5645664/1
cttacatccttgtttatttccctttttgtggagaggtactatgtgtgttt
+5645664/1
CCCFFFFFHHHGFHIGIJJGIIIJJJJIGFIFHFHI?FFHIIJFFDGHII
@5645665/1
cttacatccttgtttatttccctttttgtggagaggtactatgtgtgttt
+5645665/1
CCCFFFFFHHHHHJJIJJJJJIJJJJJJHIJFGGIICDFHIJJIIJIHHG
@7681812/1
gtcaatgttttttcttcgatgtccacgtaggttacctcgaaggattgttc
+7681812/1
C@CFFFFBFHHHHGGIJJJJIHHIGHIFHIIFFHGIIIJJJJIIFHIJJJ
@7681813/1
gtcaatgttttttcttcgatgtccacgtaggttacctcgaaggattgttc
+7681813/1
CBCFFFFFHHHHHHJJJJJJJJJJJJJGIJJHIIJJJJJIJJJJJJJHJI
@7681814/1
gtcaatgttttttcttcgatgtccacgtaggttacctcgaaggattgttc
+7681814/1
CCCFFFFEHHHHHIIJIIIHJHIJJJJHIIJIJJJJJIJJJJJJIIJJJJ
@7682671/1
gtcaattctttaacagaagctgtctgctgcctatcctgaggcctacgctg
+7682671/1
CCCFFFFFHHHHHJJIJJIJJJGHGJJJJJJJJJJGEHIJJJJJJJJJJJ
@4627103/1
ctataccttcatctgttaacttcgtagctcctttaaaagacatttgtgct
+4627103/1
CCCFFFFFHFHHHJGHIGIIJIIJIJIIIIIJJJJJJJGIIJIJJIDFII
@4628111/1
ctatactttgcatcaaataaatgctcccttttcacaatataataaataca
+4628111/1
@@CFFFFFHGGHHJJIIIJJHJGGHHIDGIIJJHJJIJJJJJJIHIIJJF
@4628112/1
ctatactttgcatcaaataaatgctcccttttcacaatataataaataca
+4628112/1
CCCFFFFFHHHHHJJJJJJJJIJJJJJJJJJJJJJJIJJJIIJIJJJJJH
@4628113/1
ctatactttgcatcaaataaatgctcccttttcacaatataataaataca
+4628113/1
CCCFFFFFHHHHHJJJJJJJJJJIJJJJJJJJJJJJJJIJIJJJJJJJJJ
@4628114/1
ctatactttgcatcaaataaatgctcccttttcacaatataataaataca
+4628114/1
CCCFFFFFHHHHHJJJJJJJJJJJJJJJJJJJJJJJJJIJJJJIHIIJJJ
@4628295/1
ctatagagaaaccagaattacaggaaatggataattataggattggatct
+4628295/1
CCCFFFFFGHHHHJJJJJJJJIJJIJJJIJIJJJJJJJIJJJJJJJIJJJ
@4628296/1
ctatagagaaaccagaattacaggaaatggataattataggattggatct
+4628296/1
CCCFFFFFHHGHFIJJJJJJJJJJIJJJJIIJIJJJJJIJJJJJJJJIJI
@6155436/1
ctttatttcccagacctcaaaatgaagataacttatgctgcttggtcttt
+6155436/1
CCCFFFFFHHHFHGIJGIEHJJGGJJIIJJJJJJJJJIJJJJJIJGHIJI
@3094512/1
ccacagcaacaacctcgagcgagacaacagcagtctgctcctcctcaaca
+3094512/1
CCCFFFFFHHHHHJJJJJJJJJIJJJJJJJIJIIIJIJJJJJJJJJIIII
@1562217/1
attctaccggagtaccggttttgataaactttgtatttattagaatcaaa
+1562217/1
CCCFFFFFHHHHDGHIJJFHIJGIIJJJJJJJJHJJJJJJJJJJJIJJJJ
@543214/1
aagaaatcacagagccccgggcccagatggcattcatgcagaaccgatta
+543214/1
C@CFFFFFHHHHGIJJJGIJGIIIIIIIIIJIIIJJDGIJIGGIJIHHHH
@543215/1
aagaaatcacagagccccgggcccagatggcattcatgcagaaccgatta
+543215/1
CCCFFFFFHHHHHJJJJJIJIGHIIIJIJJIJJJJJJJJJJJJJJJFBEH
@1563024/1
attctataaagacgttagagaggttcactaaaaaatattaggaatccact
+1563024/1
@CCFFFFFDHFHHIFHHGHGIGIEFDHGIIIIJJFIIIGIIGIJJIJFII
@1563025/1
attctataaagacgttagagaggttcactaaaaaatattaggaatccact
+1563025/1
CCCFFFFFHHHHHJJJJJJJIIJHIIJJJJJJJJJJJJGGJJJJJJJIJH
@4119727/1
cgcttgaggaagtaacggcagcactattgacactaagaaa
+4119727/1
@@@DDDDDDFAF<AGFFFBBBB3?9?CF94:DFEBF?FFF
@4119728/1
cgcttgaggaagtaacggcagcactattgacactaagaaatcacagagcc
+4119728/1
C@CFFFFFHHHHHIJIJJJJIA@GCDFH>CGBHGCGBFHIBDFHG>FAEH
@4629760/1
ctatagttttgtcatacgtttttgaggcagcaaatttctcaagggcacac
+4629760/1
C@@FFFDEHHDFFEIGGG<FHIJEEEHGGGIAEHEHI@FGIIEHHHIIJ@
@4629761/1
ctatagttttgtcatacgtttttgaggcagcaaatttctcaagggcacac
+4629761/1
CCCFFFDEHFDHHGIGIGBGHIJJGGIJJJJIJGIJJ@BFEHDHIGGIEH
@4629769/1
ctatataaaaaattacattcagtatcgatagataatattgatgattataa
+4629769/1
CCCFFFFFHHHHHJJJJJJJJJHJIIJHIJJJJJJJJJIIJJJJJJJJJJ
@3612960/1
cctctatactttgcatcaaataaatgctcccttttcacaatataataaat
+3612960/1
C@CFFDFEFGHHFGHGDFIIIGGBBHGIIEGEGGGIGGEIIHIH?CDGIH
@1563498/1
attctatcggcctttcttctctttgccgtattttattttgtaaggtgagg
+1563498/1
BCCFFFFFHHHGHJJIJJJJIIJJJJIJFHIJJJJJJJJJJJJJJFGIJI
@3095694/1
ccacagtaactctaactctccttccatcagccaatttttctggtttgccg
+3095694/1
CCCFFFFFHHHHHJJJJIJJJIIIIIIIJJJJJJJJJJIJJJJHIJJJJJ
@1563499/1
attctatcggcctttcttctctttgccgtattttattttgtaaggtgagg
+1563499/1
BCCFFFFFHHHHHJJJJIIIJGIJIIJJHHHJJJIJJJJJIJJJJGGIJJ
@1563639/1
attctatgaaatggaacacgaagagggactaccacacgaaaggcagttca
+1563639/1
@BCFFFFFHHHHHJJJJJJJJJIIIJJJJJJJJJJJJJJJIGFGIIIIII
@1563665/1
attctatgcaaagtatagcttgtaaaattaattgctatccttctctttga
+1563665/1
CCCFFFFFHHHHHHIJJJJJJJHIJJJJJJJJJJJJJJJJJJJJJJJJJJ
@2073409/1
caaagtatagaggttgtacccaaacttttcggggtgcaatcttcttttcc
+2073409/1
@@@DDEDDFHFFDEFHFHGGIGGHEEHEEGHAG@FAFGDGCDFFBGHCH@
@6667378/1
gacgaatgatgtgataaatatacctgcacacacgcatttttaaatttaaa
+6667378/1
CCCFFFFFHHHHHIJIJJJIJJJJJJJJJJJJJJJJJJJJJJJJJJJJJJ
@6667448/1
gacgaatggtaaagctgctaaaaaagcaggaaaagcccagaagaacgttc
+6667448/1
B@1ADFFFHFHHHJJJJJJJJJJJJIHIJJJJJJJIJIJIJJJIJJJHIE
@6667449/1
gacgaatggtaaagctgctaaaaaagcaggaaaagcccagaagaacgttc
+6667449/1
CCCFFFFFHFHHHIIJJJJJJJJJJJIJJJIJIJIIGIIIIIJJJJIFHG
@546746/1
aagaaattcccatgagggaatttaaggcatctattatacaaaaacaatgt
+546746/1
@@@FBEFBDFHDFHGIIE@FGEHGHHCGICHIIIIIGIII@GGIIC;FH?
@1062455/1
agtgaacatgtgacatagaaaatacgtaagttgctcaatgtcgtcgtttg
+1062455/1
CCCFFFFFHGDHDGGIJJJJJIIJJGHGHIGIGGIIIHJJDCGHIGHIJC
@2076099/1
caaagtgatgggcaatcccattggctggctccaagagatgtgcatgtccc
+2076099/1
CCCFFDEFHGHHHIJJJJJJJJJIJIJJFIIJGIGGFHEHHGGIIGHIJJ
@22816/1
aaaaaacttctgcccacttgaagtagattttgtgaaggagcacaacgtaa
+22816/1
CCCFFFFFHHHHGJJIJJJJJJIHHGIJJJJJJJJJJJIJJJJJJJIHIG
@4632460/1
ctatattgtggtccgctatttggtacgacgacaaagattacatcatattt
+4632460/1
CCCFFFFFHHHHHJJJJJJJJIJHIJJJJJJJJJJJJJJJJJJJJJJJJJ
@3614339/1
cctctccacaaaaagggaaataaacaaggatgtaagaactatggaggaat
+3614339/1
CCCFFFFFHHHHHJJJJIJIIJJJJJIJJJJJHIJJJJIIJJJJJJJJJJ
@3614340/1
cctctccacaaaaagggaaataaacaaggatgtaagaactatggaggaat
+3614340/1
CCCFFFFFHHHHHJJJJJJIHJJJJJJJJJJJIIJJJJJJJJJJIJJJJJ
@3615018/1
cctctctaacgtctttatagaatgtcaatgttattctaaaaagaagactg
+3615018/1
CCCFFFFFHHHHHIJJJJIIJJIJHGIJIJJJJJJJJJJJJJJJJIJJJJ
@5651172/1
cttaccttctacttaccacttagcagaacccgataaagcgttaccagcgc
+5651172/1
@@@DDDAEDFFHHIIIIIIGH@CEHHIIIGHDDHIIIEEGDBEHD<FAB>
@5651763/1
cttacgagaaatgaccttagcagacctcttgataggcgagatttggaagt
+5651763/1
CCCFFFFFHHGHHHBHIGIIJJEHHIGIJJJJJJJJJIGGGGGIJIIJJF
@1063258/1
agtgaatgttgataaaggaatatggagaggtgacaaattcttccaagcgg
+1063258/1
@CBFFFFFHHHHHJJJJJJJJJJIIHJHIJAFHIJJJJJIIJJIJJIJJI
@1063435/1
agtgaccaaagcaaagacgcaataagtgatacaagaaaatatacagacta
+1063435/1
@B@DFFFFHGHHHJJJIJJIJJJJJJHHJJJJJJJJJJJJJJJJJJJJII
@4632640/1
ctatatttcagttaaatttaagaggcttttaaaatttaacgtttagcagt
+4632640/1
?@@D;ADDF8DAFEBADFHDI<:CFG@?FEFGIFFIIIIIFIIIFCFFFB
@4632641/1
ctatatttcagttaaatttaagaggcttttaaaatttaacgtttagcagt
+4632641/1
@@@DDDDD?<C2AFGGBGH<E:AAGCADGI@FHI@GICFFEDGGF>DFFD
@4121039/1
cgcttgtcatgtgttgaaattccgcgaaattggcactggcaagtcaa
+4121039/1
@@@DDDDDHFFFDGI@GHGGH>H?D>ADFAHGIGIBHIHHHIEBBHG
@4121040/1
cgcttgtcatgtgttgaaattccgcgaaattggcactggcaagtcaa
+4121040/1
B@@DDFDFHHHHHHIIIIJJJGIJJJJJJJJJIIJIIJIIJJJIJJJ
@3615910/1
cctctctgtcggtagatttccgtgaagtggtccgtgccccttgcggttac
+3615910/1
@@@DFFFFFHHFCFEHHIIIII<EAGGFIIEFHGGFHIIIFHEII>;BHG
@4634197/1
ctatcagatgttggtccgccacactgtagagaattcacttatgaatgtgg
+4634197/1
CC@FFFFFHHDFFIIIIFIIIIEIIIGGGGIIIIIIIGIIIII@HIIGII
@4634198/1
ctatcagatgttggtccgccacactgtagagaattcacttatgaatgtgg
+4634198/1
CCCFFFFFHHHHHJIJJJJJJJJJJJGHJIIJJJJJJJJGIJJGIJIGIJ
@549107/1
aagaaccacaaaatgtgacatataaaggtgaatatataactgacatgttt
+549107/1
CCCFFFFFHHHHHJJGIJJJJIJJJJJJDFHIJJJIJJJJJIJJIJIHII
@7688610/1
gtcacattttgtggttctttaacgaaatgtcaagagcataaagtatgtct
+7688610/1
B@@FFFFFHHHDHIEHHGIJIJIIJJJBGEGHIEIJJJJJJJJ?FGGGIG
@5142028/1
ctcttcgtcactcgcaaatgtagaaggcagattgttaccctccacgggta
+5142028/1
C@CFFFFFHHHHHIJIIHIJFGGGJJJIFGIJJJJJIJJIJJJGJIIIFG
@5142029/1
ctcttcgtcactcgcaaatgtagaaggcagattgttaccctccacgggta
+5142029/1
CCCFFFFDHFHHHHIGGI@EDHEGGGIJIJJJJJJJJJJIIJJJJJIIGI
@3099234/1
ccacattccaccccaatctagccactcttatacgcagtggtctcaatcgc
+3099234/1
CCCFFFFFHHHHHJIIJJJJJJJJJJJJJJIJJJJIIGHGHHIJJJJJJJ
@3099235/1
ccacattccaccccaatctagccactcttatacgcagtggtctcaatcgc
+3099235/1
CCCFFFFFHHHHHJIJJJJJJJJJJJJJJJJJJJJJJHIJHHJJJJJJJJ
@5653248/1
cttacgtattttctatgtcacatgttcactcggtgcaacagatccgtaag
+5653248/1
CCCFDFDDFHHHFFFGFBHFEEGHHIIIIGJJJEHGEIGIGGIIIIFHII
@5653837/1
cttacgttctggcaacatcgacagataccacaaatacctaaaccttccca
+5653837/1
@@@?DDDDDDFDF;BB>AC7CAF8EGEAA<DD;8:DFGF@<BDB@D??BB
@5653838/1
cttacgttctggcaacatcgacagataccacaaatacctaaaccttccca
+5653838/1
CCCFFFDDHFHHHJJIIJJJJJIIJIJJJGIGIJIHIJGIIJJIIJJGIG
@5653839/1
cttacgttctggcaacatcgacagataccacaaatacctaaaccttccca
+5653839/1
CCCFFFFFHHHHHJJJJJJJIJJIJJJJJJJJJJJJJJJJJJJJJJJJJJ
@4123300/1
cgcttttcaaattctcgtgacttttctcccctgttcttaaataaagtgta
+4123300/1
?@?BDDDDFHHHHIEBGIJIGDHIDBHH@BGBBHIIIJJJJJIJHEIIJI
@4123301/1
cgcttttcaaattctcgtgacttttctcccctgttcttaaataaagtgta
+4123301/1
CC@FFFFDHHHHHHIIJGGAEDHIJ<CAHHI>=?F@FG?FDF?DHD:?D?
@4123302/1
cgcttttcaaattctcgtgacttttctcccctgttcttaaataaagtgta
+4123302/1
CC@FFFFFHHHHHJJJJGIJJJJJJJJJJJJIEGGIJJJJJJJJJIFGIH
@4123303/1
cgcttttcaaattctcgtgacttttctcccctgttcttaaataaagtgta
+4123303/1
CCCFFFFFHHHGHJJIIIIIJIIIJIIIJJJFIGIIJJJJJJJJJJIIJI
@4123304/1
cgcttttcaaattctcgtgacttttctcccctgtttgttcttaaataaag
+4123304/1
CCCFFFFFHHHGHJJJJFGGGIIJJJIJIIHEGHIJIIJIIJDGIJGIHI
@4123418/1
cgcttttcccttaatttacctagttctatattcaatttcgataaaatggc
+4123418/1
B@@FFFFFHHGGFIIIJJIJJAGFHJJGIIIJJJJJJJHCCIIJJIJIBG
@4123732/1
cgcttttgactcgacaaaaatttaaacacattgcattattgatttcgagg
+4123732/1
@@<DFFFFHHHGFGGGIJJJIJJIJJJIIGJJJJJJIIGHIJJJJJJIHI
@4123733/1
cgcttttgactcgacaaaaatttaaacacattgcattattgatttcgagg
+4123733/1
@@@DDDD?AFCD=@FGGIII>GHAEH@FDBFIAEGGHDGIBDGHIBEFGH
@4123734/1
cgcttttgactcgacaaaaatttaaacacattgcattattgatttcgagg
+4123734/1
CCCFFFFFHHHHHIJJJJJJJJJJJJJJIIIJJIJJJJJJIJJJJJJJJJ
@3619064/1
cctcttcgtgttccatttcatagaatggtggtggccatctgcgggacatg
+3619064/1
CCCFFFFFDHFHFIEGHJG@ECHGJGGICBC@FHGGEGGG>AFHG:FBCC
@26781/1
aaaaaagcaggaaaagcccagaagaacgttcgactttcacttcattctat
+26781/1
?@@BDDDDDDDHHGE?FHEHGFGECF9CCFHE@1?FFH@GABCBFCEHCG
@26782/1
aaaaaagcaggaaaagcccagaagaacgttcgactttcacttcattctat
+26782/1
CCCFFFFFHGHHHJJIJJJIJIIJJJJJIJIIICHGIJFHHHIIJJJJIJ
@26783/1
aaaaaagcaggaaaagcccagaagaacgttcgactttcacttcattctat
+26783/1
CCCFFFFFHHHHHJJHIJJJIIIJJJIIGJJJJIJJJJIIJJJJJJJJII
@26784/1
aaaaaagcaggaaaagcccagaagaacgttcgactttcacttcattctat
+26784/1
CCCFFFFFHHHHHJJJJJJJJJJJJJJJIJJJJJJJJJIGIJJIJJJJJJ
@7690942/1
gtcactaggtagcttggcacaatatttattaagtaaagagatcgcattga
+7690942/1
@BCFFFFFGCFHHJJJIJJJJJJJJJJIJIJJJIGCGJIJJJIIJJJIJF
@1569971/1
attctgtttgacattcgaaaagtaaacgtcagtttgcgtttcaatgcatc
+1569971/1
CCCFFFEFHHGHHJJJJJJJJJIJJJJJDHGJHIJJJJHGGJJIJJJJJJ
@1569972/1
attctgtttgacattcgaaaagtaaacgtcagtttgcgtttcaatgcatc
+1569972/1
CCCFFFFFHHHHHJJJIJJJJJHJJJIJFHIJIJJJJJHJJJJJIJIJII
@3100863/1
ccaccaaacgtagacaatattattataaacggatatcagaagccctctta
+3100863/1
@??DDDBDDDAD?FDHIIDFH@HFBH9FE@FDEGGEHHDHI9DB@GGICG
@1571134/1
attcttccaattccgtatttgtttcatatgctctttttcctttagacgca
+1571134/1
CCCFFFFFHHHHHJJHIJJJIIIJJJJJJJIJJJJJJJJJJJJJJIIIJJ
@4636927/1
ctatccttctctttgacattgcttgtggtcacttttcgcgcaaaggtaaa
+4636927/1
@@@DAFEFHFHHHIHIJIGGHGGIIGGI?CEHIGIJI>GDEHEHIICHEG
@4636928/1
ctatccttctctttgacattgcttgtggtcacttttcgcgcaaaggtaaa
+4636928/1
C@@FFFDFFHHDFGBHGBHGHGIIGHHEIIJIIIJJIJJIJFHIIICFGH
@1066739/1
agtgtattacctctaaagctatctactcgttatataatcatcattcaaac
+1066739/1
B@BDDFFFHHHHHJJJJIJJJJIIJJJJJEHJJJJJJJJJJJJJJJJIJJ
@1066740/1
agtgtattacctctaaagctatctactcgttatataatcatcattcaaac
+1066740/1
BBCBBDFFHHHHHJJJJJIIJJIJJIJJJIJJJJJJIJJ@GIJJJJJJJJ
@2079691/1
caaagttgaagtccttggcgttgaagctgagagtctcttcgtcactcgca
+2079691/1
CCCFFDFFHHHFHJJJJJJJJJJIIJJJIIIIIGHIJJJJJGIJJJJIJI
@4125563/1
cggaaaagaagattgcaccccgaaaagt
+4125563/1
@?<BDDDDF?B;D>DBF@@FGGGGFHG?
@4125564/1
cggaaaagaagattgcaccccgaaaagtttgggtacaacctctatacttt
+4125564/1
CCCFFFFFGHFHHJGIJJJJJIGHJJJFHIJJJDEGIGIJJJJJJIJJJJ
@4125565/1
cggaaaagaagattgcaccccgaaaagtttgggtacaacctctatacttt
+4125565/1
CCCFFFFFHHHHHIIIIJJJJJJIJHGFHIJID8BGGIJGIIJJIJJJJI
@553052/1
aagaagatgaagaagatagttccttcaaactttacaacgatgacagtgtg
+553052/1
CCCFFFFFHHHHHJJJJJJGIJJJJJJJJJJJJJJJJJIJJJJJJJHHHI
@4125961/1
cggaaaagtaacgcccgaacaagccaatcagaccaacggaacgcccggag
+4125961/1
BCCDFFFFFHHHHJJJIIJJJJIJIJJJJIJJJIIJJJJIJJJJJHHFFD
@4125962/1
cggaaaagtaacgcccgaacaagccaatcagaccaacggaacgcccggag
+4125962/1
CCCDFFFFDFHHHIJJJFIJJGGIIIIJIJIIGIJIJIGHIJJIJHGFF>
@4125963/1
cggaaaagtaacgcccgaacaagccaatcagaccaacggaacgcccggag
+4125963/1
CCCFFFFFFHHHHIJJJIJIGHFHJJIJJGIJJJJJJJIIJJJJJHHFFD
@4126146/1
cggaaaagtgactcccgaacaagccaatcagaccaacggaacgcccggag
+4126146/1
CCCFFFFFDHHHHJJJJJJIIJIIJJJJJIIIJJJGIIIJIJJIIJJHFF
@4126147/1
cggaaaagtgactcccgaacaagccaatcagaccaacggaacgcccggag
+4126147/1
CCCFFFFFFHHHHJJJJIIIGGFIEHIIIJJJJJJJIJGJJIIIIJGHHF
@553463/1
aagaagccaaattgctctactctcaagaaatggcctccatgccgagcaag
+553463/1
@CCDFFFFHHFHHIJIJIIIIJIHIJIJIJJGHDHGIJIJIGIJIJIJEG
@553464/1
aagaagccaaattgctctactctcaagaaatggcctccatgccgagcaag
+553464/1
CCCFFFFFHHHHHIJJJJJJJJJJJJJJJJJJJJJJJJJIJIJJJJJJJJ
@553564/1
aagaagcccacgccctctgaaataccatccgaatccgaaagagaccaact
+553564/1
@@<DDB;BFFA@ACHFGGEG>D@C1:BEBDFIIIIH>BDF08=B9;7C==
@29092/1
aaaaaaggtgcaaattaagatatcctcagatgccgacactatgggtcgga
+29092/1
CCCFFFFFCFHHHJJJJJJJJJJJJJJJJJIJJJJIJIIIIJJIJHHJJA
@3101449/1
ccaccaatgcttggtgcagctatccactttgccagtggccgtctgctacg
+3101449/1
@@1BDDDFHFHAHECEGHGGIIIIIGGIIIIIGGGDGIIGGDDDHIGGII
@553781/1
aagaagctagccaagagaatggcgg
+553781/1
@@@DDDDDFF83CGGIBGFHE@9C@
@2081155/1
caaagtttcacagttccacaaaacgctgaaaaattccgtcggcaagaagt
+2081155/1
@@;BDDEFHHHHHHJJJJJJJJJJJJJIJJJJJJIJJJHGJJJJJJJIJF
@2081156/1
caaagtttcacagttccacaaaacgctgaaaaattccgtcggcaagaagt
+2081156/1
@@@DDEFFDHD?DCGGGHHIIGHHGHIGGGGIIIIIIBDFG0DFG7FFCC
@2081157/1
caaagtttcacagttccacaaaacgctgaaaaattccgtcggcaagaagt
+2081157/1
CCCFFDDFHHHHGHIIJJJIIJJJIJIIJIEIHIJIIJ?DEIIIJJJICG
@2081158/1
caaagtttcacagttccacaaaacgctgaaaaattccgtcggcaagaagt
+2081158/1
CCCFFDFFHHHHHFHIJJJJJJJIIJJJIJJJIJIJJIBFGIGIJJIJGF
@2081159/1
caaagtttcacagttccacaaaacgctgaaaaattccgtcggcaagaagt
+2081159/1
CCCFFEFFHHHHHIJJJJJJJJJJJJJIJJJJJJJJJJHIJJJJJJJJJG
@7692711/1
gtcacttttccgaccaagagatccagcaagttcttggctgccgaatgttt
+7692711/1
@C<DFFFFHHHGHIJJIHIJIEHHIJIJJIGIIIJJIJIGIIIGHGG=CF
@7692712/1
gtcacttttccgaccaagagatccagcaagttcttggctgccgaatgttt
+7692712/1
CCCFFFFFHGHGGJJGJIIIJIJJJIIIIJHHJJJIJJJJJJJBHIIGII
@7692723/1
gtcacttttcgcgcaaaggtaaaatcgttctagacatactttatgctctt
+7692723/1
:11B=DFFHHHHGEHGEIICGGIIIIIFFHHIIGIIIIEGIIIIGFGIII
@7692724/1
gtcacttttcgcgcaaaggtaaaatcgttctagacatactttatgctctt
+7692724/1
???DDDDDFDDDDD@EE@E1?EEI9?CCD;BB?@BD<DB@DE<?8=BBBC
@7692725/1
gtcacttttcgcgcaaaggtaaaatcgttctagacatactttatgctctt
+7692725/1
@@@DDDDDHHHHFGEHI@G:CGHIDFF?GBDFDEGDFGIGIIIGDEGHGI
@7692726/1
gtcacttttcgcgcaaaggtaaaatcgttctagacatactttatgctctt
+7692726/1
@@@DFFFFHDHHHFJJJJIHJIIJJEHHIJJJJJJIJGIJJIIJIGIIJG
@7692727/1
gtcacttttcgcgcaaaggtaaaatcgttctagacatactttatgctctt
+7692727/1
@@@FFFFFHHHGGGIIIBH1?FCGBGDHEGGHIADHGGIIGGIGECEIII
@7692728/1
gtcacttttcgcgcaaaggtaaaatcgttctagacatactttatgctctt
+7692728/1
@@CFFFFFGGGHGJGJJIJEHIJJJIIEHIJJJGIIIIJJIJJJJJJJJI
@7692729/1
gtcacttttcgcgcaaaggtaaaatcgttctagacatactttatgctctt
+7692729/1
B@BFFFFFHHHHHJJJJJJIIJJJJJJHIJIJJJJJJJIJJJJJJIJJJJ
@7692730/1
gtcacttttcgcgcaaaggtaaaatcgttctagacatactttatgctctt
+7692730/1
BBBFFFFFGHHGHJJIJGH@GHIJHGHGIIHJCHHIDGIIGIGGIIIIII
@7692731/1
gtcacttttcgcgcaaaggtaaaatcgttctagacatactttatgctctt
+7692731/1
BBBFFFFFHHHHHIJJJJJAGHJJIIJGIHJJJJJJJJJJJJJJJJJJJJ
@7692732/1
gtcacttttcgcgcaaaggtaaaatcgttctagacatactttatgctctt
+7692732/1
C@@FFFFFHHHHFIEHIEHEGHJJIJIFHHGIGIIIGBHIIJIIIIJJII
@7692733/1
gtcacttttcgcgcaaaggtaaaatcgttctagacatactttatgctctt
+7692733/1
CCCFFFFFHHHHHGEHJCH?DGHIGDGFHBDGGGIJFHIIJIJJCGIIIJ
@7692734/1
gtcacttttcgcgcaaaggtaaaatcgttctagacatactttatgctctt
+7692734/1
CCCFFFFFHHHHHIIJJJJGHIJJJJJIJJIJJJJJJJJJJJJJJJIJJH
@7692735/1
gtcacttttcgcgcaaaggtaaaatcgttctagacatactttatgctctt
+7692735/1
CCCFFFFFHHHHHJIJJJJEGIJJJJJIJJJJJJJJJIJJJJJJJJJJJJ
@7692736/1
gtcacttttcgcgcaaaggtaaaatcgttctagacatactttatgctctt
+7692736/1
CCCFFFFFHHHHHJJJJJJEGIJJJJJIJJJJJJJJJIIJIJJJJIJJJJ
@2595703/1
cactaaagttaaccagacaaagcacctatcgaatcgaata
+2595703/1
?@<:?DD?2:DFHGBDB;ED@CDHIIGFF?FHICHA@FB;
@2595704/1
cactaaagttaaccagacaaagcacctatcgaatcgaatattagtagcaa
+2595704/1
@@@DDFFFDHHFFIEIEGHIGIHGHGEGGEHEGIJIGGIJIHJI?<BF@G
@2595705/1
cactaaagttaaccagacaaagcacctatcgaatcgaatattagtagcaa
+2595705/1
CCCFFFFFHHHHHJJJJJJJJJJIJJJIJJIIJJJJHJGEIIGE?GGFHI
@29746/1
aaaaaagtaatgtactttgcatagaagaggcccagatggcaaatgtacgg
+29746/1
CCCFDFF?FFHHFEFHIGIJJIJIJJJGGEHHGIJGGGGGIIFIGDGIGG
@4126815/1
cggaaaatgctcgaaaactcaattggcgcac
+4126815/1
;@@DDDADBA??D?AGF@B>BFEEFBC:??0
@4126816/1
cggaaaatgctcgaaaactcaattggcgcacattcagcaggttttttaac
+4126816/1
CCCFFFFFHHHHHGIIJJJIJJIIIJJIIIJIIJIIJFIJG?FHIIIJFI
@4126817/1
cggaaaatgctcgaaaactcaattggcgcacattcagcaggttttttaac
+4126817/1
CCCFFFFFHHHHHJJJJJJJJJJJJJJJJJJJJJJJJIJIJFHJJJJJJJ
@4127314/1
cggaaacaagttgagaaatcctttagttttccttttttattcggtataac
+4127314/1
CCCFFFFFHHHHHFIHGIJJJGHIJJJJJJJJIJJJJIJJJIJJHGBHJI
@31249/1
aaaaaagtgagtttaggatatcttacgttctggcaacatcgacagatacc
+31249/1
CCCFFDFDHDDFHIJJHJJJIIIIJIJGHHIJJJJCEHIIJEDHIIGIJJ
@5147527/1
ctcttgacatttcgttaaagaaccacaaaatgtgacatatataaaggtga
+5147527/1
BB@DDDFFFHHHHIGIGIJIJJIIJJIIGIGGEFIJIIIHIJIJEGG?FH
@5147528/1
ctcttgacatttcgttaaagaaccacaaaatgtgacatatataaaggtga
+5147528/1
BCCFFFFFHHHHHJJJJJJJJJIIJIJJIIJIIGIIJJJJJJJJIIJGHJ
@7188744/1
ggaacacgaagagggactaccacacgaaaggcagttcaccatcgc
+7188744/1
<@?BBDDDFDDHDGDGEGGGCAE8??DBFECH9B?D?89B<48CA
@7188745/1
ggaacacgaagagggactaccacacgaaaggcagttcaccatcgcttgtc
+7188745/1
CCCFFFFFHHHGHJJIJJJIJJJJJJJJJIIJIJIIJJJJJJJJJIJJJI
@556752/1
aagaagttggccgatttgcagactctcagcttcaacgccaaggacttcaa
+556752/1
CCCFFFEFHHHHHIJJJJJJJIJJJJJJJJJJIJIJ@HGIIIJJJJJJJI
@4641554/1
ctatgactgtgtatcgatagctgttcactttttggtcatgattttgaggt
+4641554/1
@@@DDDDDBHHHHIIBBBBFHB:CGEDECFHIIEHC<DHE@HGHI@=FE?
@4641555/1
ctatgactgtgtatcgatagctgttcactttttggtcatgattttgaggt
+4641555/1
@C@FFFFFHHFHHJIJGIEHGCEHGHIGEHIJIB@?DHIIDGIIJEGHEB
@4641556/1
ctatgactgtgtatcgatagctgttcactttttggtcatgattttgaggt
+4641556/1
CCCFFFFFHHHHHJJJEGIIFEGIJJJJIJIJJIJGHIIJJJJJJIIIID
@4641557/1
ctatgactgtgtatcgatagctgttcactttttggtcatgattttgaggt
+4641557/1
CCCFFFFFHHHHHJJJGHGIJJGHHHHIIIJJJIJDGHIGGIIJJIEIJD
@557457/1
aagaatatcaagttgaattattggaatctgcgaaaatcaaaaacaccata
+557457/1
C@@DFFFFHHHDAFGEEGHIIIG@FHIIGEEBHIIIIGGGIIIADGIIII
@7189703/1
ggaacaggcaaaactccgaaggaagccaagggctcggctgctcatcatgc
+7189703/1
@@@DDDDFHHHFHIGGIIJJJIGGIFGHHGGGGIJJIIEH;=FAFHC;@D
@7189704/1
ggaacaggcaaaactccgaaggaagccaagggctcggctgctcatcatgc
+7189704/1
@C@FFFFFHHHHHJJJJJIJJJIIJJJJJJJJJIIGIIGIGEHGEGDDEH
@7189705/1
ggaacaggcaaaactccgaaggaagccaagggctcggctgctcatcatgc
+7189705/1
BB@FFFFFHHHHHJJJJJJJJJIJIIJIIIGGIIIIIIIIGIIDHIEEHG
@7189706/1
ggaacaggcaaaactccgaaggaagccaagggctcggctgctcatcatgc
+7189706/1
BC@FFFFFHHHHHJJJJJJJJJIGIJIJJJIIIGIGGGDIIGICHGIJII
@7189707/1
ggaacaggcaaaactccgaaggaagccaagggctcggctgctcatcatgc
+7189707/1
CC@FFFFFHHGGHJJJJJJJJIIJJIJJJJJIJJJJJIIIIIHIIIIIII
@7189708/1
ggaacaggcaaaactccgaaggaagccaagggctcggctgctcatcatgc
+7189708/1
CCCFFFFFHHHHHJJJJJIJJIJJIJJJGJIIJIIJJJIJDHGIEHIIIE
@2597936/1
cactaattctatgcaaagtatagcttgtaaaattagttgctatccttctc
+2597936/1
CCCFFFFFHHHHHJJJJJHJJJJJJJJIJJJJJJJJIJJIJJJJJJJJJJ
@2597937/1
cactaattctatgcaaagtatagcttgtaaaattagttgctatccttctc
+2597937/1
CCCFFFFFHHHHHJJJJJIJIJJJJJJJJJJJJJJJIJJJJJJJJJJJJI
@1071111/1
agttcaccatcgcttgtcatgtgttgaaattccgcgaaattggcactggc
+1071111/1
CC@FFFFFGHHGHIJDFGHIGBCEFGHHIGJIJCFGDGIJJGIEGIIJIC
@6163763/1
ctttcacttcattctatcggcctttcttctctttgccgtattttattttg
+6163763/1
CCCFFDDEHFFFHIIGJGIIHHGGICHJGIGIJJIIJBCDFHIGDGIIIC
@1575098/1
attctttttgggaatgaacaggagcttgataaatttgtagacaatttagc
+1575098/1
CCCFFFFFHHHHHJJJJJJJJJGIJJJJHIJJJIJJIGEIGJJJJJJIII
@1071406/1
agttcattttaaatgaaaaacgtatgttgtttacttcatttgaatctatg
+1071406/1
?@=DDFFDFHHDFGHIEHGIIGJFIIJJGIIJJJJJJIJJJJEGHGGIBI
@7699017/1
gtcagatttggcttgctttttactggtcccgtatccaactccgtaccgca
+7699017/1
CCCFFFFFHHHGGIBBEHIIIBEFDHCEHH<:CFGHCHH@FH;?GHI:DA
@3105467/1
ccaccattctatgaaatggaacacgaagagggactaccacacgaaagg
+3105467/1
@@@FADDDFFHGBA>GIGGGGGH@@@GBHDCGHGHIIGGCHG?FH:A@
@3105468/1
ccaccattctatgaaatggaacacgaagagggactaccacacgaaaggca
+3105468/1
@@@FFFFFDHHHFIJDHIEGIIGGIGAFHGEFIIJJFGIGIGIHJIIIJF
@3105469/1
ccaccattctatgaaatggaacacgaagagggactaccacacgaaaggca
+3105469/1
CC@FFFFFHHFHGJJJJIGIJJJJJGHIJJJJIIJIIJJJJJDIJHEDHI
@3105470/1
ccaccattctatgaaatggaacacgaagagggactaccacacgaaaggca
+3105470/1
CC@FFFFFHHHHHIJJJJJIJJJJJJJIJJIJJJIJJJJJJJJJIJJIGI
@4643602/1
ctatgatgttgatttggtaccagataccccgaaaaagtttttaagaaccg
+4643602/1
CCCFFDFFHHHFHJJIIHIJJJJJJJJJJJJJJJJIJIIJJJHHIJJJJJ
@4643603/1
ctatgatgttgatttggtaccagataccccgaaaaagtttttaagaaccg
+4643603/1
CCCFFFFFHHHHHJJJJHGIJJJJJIJJJJJJJJJJJFHIJJJJJJJJJJ
@7699888/1
gtcagcatttcctggctcagagtacgctacatttgaggagtattataacc
+7699888/1
CCCFFFFFHHHHGJJJJJJEIIHFHJJJIJJJIJIJJJJJGFHJJJIJJJ
@1575398/1
attgaaaaccttgtagtggattcctaatattttttagtgaacctctctaa
+1575398/1
@CCFFFFFHHHHHIJJIJJIIJGJIJJJIJJJJJJIGFHJJJJJJJJIJJ
@1575399/1
attgaaaaccttgtagtggattcctaatattttttagtgaacctctctaa
+1575399/1
CCCFFFFFHHHHHGIJEHJHHJIJJJJJJJJJJJJJJHIJJJJJJJJJJJ
@1575400/1
attgaaaaccttgtagtggattcctaatattttttagtgaacctctctaa
+1575400/1
CCCFFFFFHHHHHIIJHIJFJJJJJJJJJJJJJJJJIGIJGJJJJJJJJJ
@33166/1
aaaaaagtttatttatcatacacaggtaaacagttgtacagtagaggata
+33166/1
C@@FFFFDHHHHHJIJJIJJJJJJJICEFHIJJIJJHHJIJIIIIJJJJJ
@33167/1
aaaaaagtttatttatcatacacaggtaaacagttgtacagtagaggata
+33167/1
CCCFFFDDHHHHHJJJJJJJJJJJJJFHIJJJJIJJIIJIIIIIJJJJJI
@33168/1
aaaaaagtttatttatcatacacaggtaaacagttgtacagtagaggata
+33168/1
CCCFFFFDHHHHHJJJJIJJJJJJJJHFHIJJJFHJJJJJJIIJJIIJJJ
@33169/1
aaaaaagtttatttatcatacacaggtaaacagttgtacagtagaggata
+33169/1
CCCFFFFDHHHHHJJJJJJJJJJJJIHHHIJIIHIIJIIJJIIJJJIIIJ
@33170/1
aaaaaagtttatttatcatacacaggtaaacagttgtacagtagaggata
+33170/1
CCCFFFFDHHHHHJJJJJJJJJJJJJFGIJJJJJJJHJJJJIGHJJJJJI
@33171/1
aaaaaagtttatttatcatacacaggtaaacagttgtacagtagaggata
+33171/1
CCCFFFFDHHHHHJJJJJJJJJJJJJHGIJJIJIJJJJJJJJJJJJJJIJ
@33172/1
aaaaaagtttatttatcatacacaggtaaacagttgtacagtagaggata
+33172/1
CCCFFFFDHHHHHJJJJJJJJJJJJJHIIJJJJIJJIJJJJIIJJJJJJJ
@33173/1
aaaaaagtttatttatcatacacaggtaaacagttgtacagtagaggata
+33173/1
CCCFFFFEHHHHHJJJJJJJJJJJIIHHIJJJJIIJIJJIJIHIJJJJJI
@33174/1
aaaaaagtttatttatcatacacaggtaaacagttgtacagtagaggata
+33174/1
CCCFFFFFHHHHHJGIIJJJJIIJJJHHIGJJJIJJIJJJJGIJJJJJIH
@33175/1
aaaaaagtttatttatcatacacaggtaaacagttgtacagtagaggata
+33175/1
CCCFFFFFHHHHHJIJIIJJJJJJJJHHHJJJJGHHHGIJJJJJJJIGIJ
@1073231/1
agttgatcctgcttgtgaatctgatggtgaactggaagaagcttgcgatc
+1073231/1
CCCFFFFFHHHHHJJHJHIJJJJJJJJHHJJJJJJJJIJIJIIIIGI?DF
@2088148/1
caaatacgaactggtccaaatcgagggcgccatccacgagccaatcttcc
+2088148/1
CC@FFFFFHHHHHJGIJJJJJJJJJJDIIIJJGIJJJIIIJJJGIGHHHH
@2088149/1
caaatacgaactggtccaaatcgagggcgccatccacgagccaatcttcc
+2088149/1
CCCFFFFFHHHHHJGHIJJJJJJJJJJJJJJJJJJJJJJJJJIIJHHHHH
@2602217/1
cactcaaccatagctttctcagcgtgtttaattt
+2602217/1
CCCFFFFFHHHHHJJJJJJJIIJJGHEFH<CBGI
@5150284/1
ctcttggctagcttctttgacttgccagtgccaatttcgcggaatttcaa
+5150284/1
CCCFFFFFHHHFHJGIIJEEGGIEGICHCGHIGIIJJIGGIIGIJJJIJJ
@6165712/1
ctttcagtcccgaataccgattctcagccgagctgcccag
+6165712/1
@@@BDDDDDHB?:G@FBC@8C?CGEHAGDHIIIG@BFFEB
@562111/1
aagacactaagattaccaagttgggcaaccagcagtcccacaaagtttca
+562111/1
CCCFFFFFHHHHHJJJJJJJIIJJIIJGIJJJJJJGHIJJJJJIIBFIIJ
@562112/1
aagacactaagattaccaagttgggcaaccagcagtcccacaaagtttca
+562112/1
CCCFFFFFHHHHHJJJJJJJJJJJJJJJJJJJIJJGIJJJIJJJJDHIJJ
@5150850/1
ctcttggtgaacacatactttattcgtcatcgctccccacgagcgtttct
+5150850/1
@@@D?DD:CFDFD?CGIIIBEFHBHH@FGGIGGGHIIIGEIE<DH@FGGG
@5150851/1
ctcttggtgaacacatactttattcgtcatcgctccccacgagcgtttct
+5150851/1
CCCFFFFEGHHHGJIJJJIJJIJJJJIJJJJJJJJIJIJJJGIJJBGHGG
@3108333/1
ccaccggaaccggaagatcgaagaaagacgccaaacattcggcagccaag
+3108333/1
CC@DFFFDHHHHHIJJJJJJJJJJJJJJJJJJJJJIJIIJIJJHHFFFFD
@2603530/1
cactcccaaatacgaactggtccaaatcgagggcgccatccacga
+2603530/1
?;@?;DD<BF<:DEGIE9BG<9AEH>CD18::DGGF<B@GGIIII
@7700299/1
gtcagcgccaaggaaaattacgggttcattaaatatctttggtctaattg
+7700299/1
B@@FFFFFHGGHHJJJJJJJJJJJDGHIJJJJJJJJJJJJJJHGIJIJIG
@7700448/1
gtcagcgtcctccaggagttgctgagccgtcgcggcatcactcccaaata
+7700448/1
CCCFFFFDHHHHHJJJIJFHIIIJIJJJJIJJGJIDGHJIIIHHHGDFFE
@7700449/1
gtcagcgtcctccaggagttgctgagccgtcgcggcatcactcccaaata
+7700449/1
CCCFFFFFHHHHHJIJGIFHIIIJIJJJJJJIJJJIJJJJIJHHHGDFFF
@4645519/1
ctatggaggaatattacaataagccgaataaaaatgcaaaaaactataaa
+4645519/1
@C@FFFFFH@HHHJJJJJJJJJIJJJJJGIJIJHIIGIIIJGGHIIJJJG
@1580089/1
attgaagttcgtattatttcctcgaaatcaataatgcaatgtgtttaaat
+1580089/1
BBBDFFFFHHHHHJJJJJJJJJJJIJJJJJJJJJJJJIIIJHIIJJIIIJ
@1074847/1
agttgtactaatttgtgtaattgaagttcgtattatttcctcgaaatcaa
+1074847/1
BC@FFEFFHHHHHJIGHHJJJJJJJJJJJJIJJJJJJJJIJJJJJJJIII
@7193529/1
ggaaccggaagatcgaagaaagacgccaaacattcggcagccaagaactt
+7193529/1
@1=DDFFFHFHGFGHBHBGHIIEIGGIIEIIHGGEHGIIIIHIAHDHHHG
@6684462/1
gactgtgtatcgatagctgttcactttttggtcatgattttgaggtactc
+6684462/1
C@CFFDEEHHHGDEHIIJGGHFGIIJJJJDEDGDHGDGIIJEGIIHEGII
@7193807/1
ggaacctcaagcttggggtaaaccgcaagtttcacagcaacaacctggag
+7193807/1
CCCFFFFFHHHHHJJJJJEGIIJJJJJJJGIJIJIJJJJJJJJJIJJJII
@4134204/1
cggaaatctaccgacagagaggttatccttgggggaagaagccaaattgc
+4134204/1
@@1BDFFFHHHHHJJJJJIGHI?EHIIJJJJJJJJJJJIIJIIJJIJIJJ
@4134205/1
cggaaatctaccgacagagaggttatccttgggggaagaagccaaattgc
+4134205/1
@@@?DFFFHHHHHGIIDGGEFHFHEGIGIIGCCHD6@DHEGEHGIGDHIC
@4134206/1
cggaaatctaccgacagagaggttatccttgggggaagaagccaaattgc
+4134206/1
@@@ADFFFGHDHA>@C@EGCHI?E@GHGCDFGIIIDHIEGEHICEGCCHI
@4134207/1
cggaaatctaccgacagagaggttatccttgggggaagaagccaaattgc
+4134207/1
@@@DDDDDHFBC?1@FABAEGGFHIIGIIHGF@DD@@FGGCGA;EIIIII
@4134208/1
cggaaatctaccgacagagaggttatccttgggggaagaagccaaattgc
+4134208/1
@@@DDDDDHHDDFHGGGIJBFGEFGGCGGEHGGBHGGGIHHGHIIJDGIJ
@4134209/1
cggaaatctaccgacagagaggttatccttgggggaagaagccaaattgc
+4134209/1
CC@FFFDFGHHHCGGIGEGGIIGGIIIIJIJIFGIGHIIIIGIIIGAEHG
@4134210/1
cggaaatctaccgacagagaggttatccttgggggaagaagccaaattgc
+4134210/1
CCCFFFFFHGHHGHIHIIIIIJEGIJJJJIJJGJJ<GHGIJJHIGEHIJJ
@4134211/1
cggaaatctaccgacagagaggttatccttgggggaagaagccaaattgc
+4134211/1
CCCFFFFFHHHHHHIGHIJCGGCGHIIJJJIJJJJBGHGIIJJIJIIJJJ
@4134212/1
cggaaatctaccgacagagaggttatccttgggggaagaagccaaattgc
+4134212/1
CCCFFFFFHHHHHJJIIJIIIJFHIJJJJJJJIJJJIJIJJJJJJIJJJI
@39084/1
aaaaaatatcgcaatagctcaaaagggaacaatttttatcgagttattga
+39084/1
CCCFFFFFHHHHHJJJJJJJJJJJJJGJJJIIJJJJJJJJJJJGIIJJJI
@39085/1
aaaaaatatcgcaatagctcaaaagggaacaatttttgtcgagttattga
+39085/1
C@@FFFFFHHHHHJJJJJJJJJJJJJIJJJJJJIJJJJGIIIJGIJJJIG
@39086/1
aaaaaatatcgcaatattagaaattttcaaatattcttcgcttttgactc
+39086/1
CCCFFFFFHHHHHJJJJJIJIJJJJJJJJJJJJJJJJJJJJIJJJJJJJJ
@39087/1
aaaaaatatcgcaatattagaaattttcaaatattcttcgcttttgactc
+39087/1
CCCFFFFFHHHHHJJJJJJJJJJJJJJJJJJJJJJJJJJJJIJJJJJJJJ
@39890/1
aaaaaatattaggaatccactacaaggttttcaatagggcattctaacat
+39890/1
@@@DFDDDFFFHGGEG@GIIIGHGIEG?CFHHIGIGDGCHGGIIIIIEGC
@39891/1
aaaaaatattaggaatccactacaaggttttcaatagggcattctaacat
+39891/1
@@CFFFFFHGHHHIJJJJJJJJJJJJJHIJIIIJJJJJJJJJJIJJIJJI
@39892/1
aaaaaatattaggaatccactacaaggttttcaatagggcattctaacat
+39892/1
C@CFFFFFHHHGHJJJJJJJJJJJJJJEHIJJIJJJJJJJJJJJJJJJJI
@39893/1
aaaaaatattaggaatccactacaaggttttcaatagggcattctaacat
+39893/1
CCCFFFFFFHHHHJIJIJJJIJJJJIJEGHGIHIJJJJJJGJJIIJJEHE
@39894/1
aaaaaatattaggaatccactacaaggttttcaatagggcattctaacat
+39894/1
CCCFFFFFHHGHHJJJJJJJJJJIJJJHIJJJJIJJJJJJJJIJJJIJJJ
@39895/1
aaaaaatattaggaatccactacaaggttttcaatagggcattctaacat
+39895/1
CCCFFFFFHHGHHJJJJJJJJJJJJJJCGIJJJJJJJJJJJIJJJIJIJI
@39896/1
aaaaaatattaggaatccactacaaggttttcaatagggcattctaacat
+39896/1
CCCFFFFFHHHFHGHIJJJJJJJJJJJFHHGJIIJIIJGIIJJJJJJIJI
@39897/1
aaaaaatattaggaatccactacaaggttttcaatagggcattctaacat
+39897/1
CCCFFFFFHHHHHEHHJIJJIJJJJJJEHHJJIIGJJJJIJJJJJJJIJJ
@39898/1
aaaaaatattaggaatccactacaaggttttcaatagggcattctaacat
+39898/1
CCCFFFFFHHHHHJJJJJJJJJJJJJJCGIJJJJJJJJJJJIJIJJJJJJ
@39899/1
aaaaaatattaggaatccactacaaggttttcaatagggcattctaacat
+39899/1
CCCFFFFFHHHHHJJJJJJJJJJJJJJFHJJIJJJIJJJIJIJIJIJJJJ
@39900/1
aaaaaatattaggaatccactacaaggttttcaatagggcattctaacat
+39900/1
CCCFFFFFHHHHHJJJJJJJJJJJJJJFHJJJIIJJJJJJJJJJJJJIJI
@39901/1
aaaaaatattaggaatccactacaaggttttcaatagggcattctaacat
+39901/1
CCCFFFFFHHHHHJJJJJJJJJJJJJJGIIJJIJJJJJJIJJJIJJJJJI
@4647010/1
ctatggttgagtgaaaaaggtgggaaatgttgactgttgtagctgatt
+4647010/1
@@@DDDBDH:B<AEHGBGEGAFHGEGCHIEGGGHIIIIAF@FDHG3DG
@4647011/1
ctatggttgagtgaaaaaggtgggaaatgttgactgttgtagctgattaa
+4647011/1
@@@DDFADDHGDFBBGIGHIAEGBBCBGHIGEHIIEBGIDFFHGH?BG@D
@4647012/1
ctatggttgagtgaaaaaggtgggaaatgttgactgttgtagctgattaa
+4647012/1
CCCFFFDDHDHCFGGJJJIJ<FHIJJJJJJIIJIJJIIJHIIJJJIJIIJ
@4647013/1
ctatggttgagtgaaaaaggtgggaaatgttgactgttgtagctgattaa
+4647013/1
CCCFFFDFGBHFFGIIIIEH3CGGGIICGGHGBGHGHIGGCGHGIBGG@E
@4647014/1
ctatggttgagtgaaaaaggtgggaaatgttgactgttgtagctgattaa
+4647014/1
CCCFFFDFHHHFHIJJJJJJAFHJIJJJJJJIIJJJIIGFHGIJJHIGHH
@566096/1
aagacgccaaacattcggcagccaagaacttgctggatctcttggtcgga
+566096/1
@@@FFFFFHHHHGCHIJJIDIIIHIJJIIJJJJJJJIIHJJJJJJGGFFG
@566097/1
aagacgccaaacattcggcagccaagaacttgctggatctcttggtcgga
+566097/1
CCCFFFFFHHHHGIJJJJJIIJIJJJJJJJJJJJIJJJIJJJJJIHHJJE
@566098/1
aagacgccaaacattcggcagccaagaacttgctggatctcttggtcgga
+566098/1
CCCFFFFFHHHHHJJJJJJJJIJJJJJJJJJJJJJJIJJJJJJJJGHIJI
@6684597/1
gactgttgtagctgattaaggggtgtattctatatttcagttaaatttaa
+6684597/1
CBCFFDFFFHHHGJJJJJJIJJJFGHIJJIJIIIJJIJJJJGGIJJJJJJ
@6684598/1
gactgttgtagctgattaaggggtgtattctatatttcggttaaatttaa
+6684598/1
CCCFFFFFHHHHHJIJJIJJJJJFGGIIJJJJJJJJJJJJ?08BGIIJJI
@1076569/1
agtttgaaaaccttgataaatggaacgaaattaaacacgctgagaaagct
+1076569/1
BCBFFFFFHHHHHJJJJJJJJJJJJJJJJJJJJJJJJJJJJJJJJ4DHII
@6685378/1
gacttcaactttgttcagttcttgcaggagatcgctagcgaacaatcctt
+6685378/1
C@CFFFFFHGFHHGGHIIDHGIIIJEHEGHJHGJJJIIFIIJJJIIIHIE
@7703852/1
gtcaggttcatttttaggacattctattaaagtttcatgtggtctacaac
+7703852/1
@@@FFFBDFDHHHJJIHJGGIGIIJIJJIJJIHIGJJJIIIJHIJJJJJJ
@7703853/1
gtcaggttcatttttaggacattctattaaagtttcatgtggtctacaac
+7703853/1
CBCFFFDFHFHHHJJJJJJJJJJJJJJJJJJJIJJJJJJIJJJJJJJJJJ
@1582515/1
attgaattgtgtacaatagaagataatcagacaattaatagaaaaatgac
+1582515/1
=B1=DDFFGFHFHHIJJIIIIGGIIJJJJJFIJJJJJJJJJJJJJJIJJI
@1582516/1
attgaattgtgtacaatagaagataatcagacaattaatagaaaaatgac
+1582516/1
CCCFFFFFGDBCFHIJIJGHIEGHIJHHIIJJJJJIJJIJIIIJJJFFHH
@1583276/1
attgacactaagaaatcacagagccccgggcccagatggcattcatgcag
+1583276/1
@?@ADDFFDFHGGHIBHGEHEEAADGG?A:@DEGGIIDIIIHEHGIGECG
@1583277/1
attgacactaagaaatcacagagccccgggcccagatggcattcatgcag
+1583277/1
CCCFFFFFHHHHHJJIJJJJIIIJJJJJJIJJJJJJFIIIIJJJJJJJJJ
@4648067/1
ctatgtgtgtttggctagattctgtttgacattcgaaaagtaaacgtcag
+4648067/1
BC@FFFFDHFHHHJJJJIJJJIJJJJIJJJJJIJIJJJJJJIIJJIGHJI
@1583663/1
attgacattctataaagacgttagagaggttcactaaaaaatattaggaa
+1583663/1
CCCFDFFFHHHGHJJIJJJJHGIIIIIIJFHGIJJJJJJJJJJJJJIIIH
@3633137/1
cctgcacacacgcatttttaaatttaaaaatttattcaagtcaaaaataa
+3633137/1
@@@DADEEADHHHGIEDBHGGBHIEHIJJJJJJIFIGIGIJJJJJIJJIH
@3633138/1
cctgcacacacgcatttttaaatttaaaaatttattcaagtcaaaaataa
+3633138/1
@@@DFFFFGHDH6EFHIIIGICHGIDGCGHHIIGIIIGGIGGHIGGAAFF
@3633139/1
cctgcacacacgcatttttaaatttaaaaatttattcaagtcaaaaataa
+3633139/1
CCCFFFFFHHHGGJJJJJJIJJJJJJJJJJJJJJJJJJJJJJJJIJIJJI
@3633140/1
cctgcacacacgcatttttaaatttaaaaatttattcaagtcaaaaataa
+3633140/1
CCCFFFFFHHHHHJJJJJJJJJJJJIJJJJJJJJJJJJJJJJJJJJJJJJ
@3633141/1
cctgcacacacgcatttttaaatttaaaaatttattcaagtcaaaaataa
+3633141/1
CCCFFFFFHHHHHJJJJJJJJJJJJJJJJJJJJJJJJJJJJJJIJJJJJI
@5157749/1
ctctttgacattgcttgtggtcacttttcgcgcaaaggtaaaatcgttct
+5157749/1
CCCFFFFFHHHHHJJJJFHIGIIJJJJJJJJJJJJJJJHIJJJJIJHIJI
@4137587/1
cggaaccggaagatcgaagaaagacgccaaacattcggcagccaagaact
+4137587/1
@@@DDDDDHHFFFHBEECB?EGAGEGGIIIIIGDEE==AGAGHBCH2?C;
@4137588/1
cggaaccggaagatcgaagaaagacgccaaacattcggcagccaagaact
+4137588/1
CCCDFFFFHDHHHGGIIIGHJJCGIIHIJJIGIJJJJJJJIJJJIHHHHF
@567932/1
aagacttcgactttttactatttttgtatgcacaaaattcgttctacata
+567932/1
BCCFFFFFHHHHHJJJJJJJJJJJJJIIJJJJJJJJJJJIJIJJJJJJJI
@567933/1
aagacttcgactttttactatttttgtatgcacaaaattcgttctacata
+567933/1
CCCFFFFFHHHHHJJJJJJJJJJJJJIIJJJJJJJJJJJIJIJJJJGGGH
@567934/1
aagacttcgactttttactatttttgtatgcacaaaattcgttctacata
+567934/1
CCCFFFFFHHHHHJJJJJJJJJJJJJIJJJIJJJJIJJJIJGHIIIIJJJ
@4137964/1
cggaacgcccggagcggctgatatcaccaatcagg
+4137964/1
@@@DDDDDHHHHHGIGIGBF;9?BBBBFCHCB==F
@4137965/1
cggaacgcccggagcggctgatatcaccaatcaggtggtgacatcgttcg
+4137965/1
@?@DDFDDGHADDHIBGGBGG@DGE<FGGGEG@@A7@G@C@GEHHGEFB8
@6686991/1
gacttttctcccctgttcttaaataaagtgtactttattgaaaaattagt
+6686991/1
CCCFFFFFHHHHHJJHJJJJIJIJJJJHHHGIGIJJJJJJIIJJJJIJJF
@6686992/1
gacttttctcccctgtttgttcttaaataaagtgtactttattgaaaaat
+6686992/1
@@@DDDDDHHHHHB;?FH@AF@BH<FHDFHIE?CEHIIIIGIGEEHIIIG
@569084/1
aagagaagaaaggccgatagaatgaagtgaaagtcgaacgttcttctggg
+569084/1
B?@DFFFFHHHHGJJJHIJGIJJJJJJHGIIJGDFHJJJIGIJJJJJJJG
@3112197/1
ccaccttgcgtcttacgttgtttgatttcgccagttccgacattttttct
+3112197/1
CCCFFFFFHGHHHJJJJHIGFHIGGIIJJJJJIJHIJJJIJIGIJJJIGI
@5668372/1
cttagatccacagaatgttccgattatgacctcgcatataaagtatctaa
+5668372/1
CCCFFFFFHHHHHGIJJHHIJIHIJJJJJJJJJJJJJJJJJJIGHIJJJJ
@1078376/1
ataaaaaaatatcgcaatattagaaattttcaaatattcttcgcttttga
+1078376/1
CCCFFFFFHHGHHGGHIJJJJJJJJIJJJJJGIGIJJJJIJIJJFIIJIE
@3634057/1
cctgcataaatggatgtgtaatatgcgtgtccacgcaagtacctgctgga
+3634057/1
CCCFFFFFHHHHHJJJJIHJJJJJJJJJIIJJJIJJJJJFHIJJJJJJFH
@4140380/1
cggaagatcgaagaaagacgccaaacattcggcagccaagaacttgctgg
+4140380/1
CCCFFFFFHHHHHJJJJJIJJJIJJJJJJJJIJJIJJJIIJIJJJJJJJJ
@3113099/1
ccacctttttcactcaaccatagctttctcagcgtg
+3113099/1
@CCDFBDFHHBFFGGEHEHGCGEGIIIGCHFHGEC?
@3113100/1
ccacctttttcactcaaccatagctttctcagcgtg
+3113100/1
CC@FFFFFHHDFHIEGHHIGGIGGGIIGHIGIJIED
@3113101/1
ccacctttttcactcaaccatagctttctcagcgtgttt
+3113101/1
CCCFFFFFHHFHHJIJJJJJIHIJJJJHIJIJJIGF8CG
@3113102/1
ccacctttttcactcaaccatagctttctcagcgtgtttaatttcgttcc
+3113102/1
@@@DFFFFHHHGHIJJJJIIJJJJJJJJJJIIJJEGGGGGJJJGIJIJJJ
@3113103/1
ccacctttttcactcaaccatagctttctcagcgtgtttaatttcgttcc
+3113103/1
@@@FFFFFHGDBFGGIJJJIIIIIJJJIJIIIII?DDGHCG>GHFD?B8D
@3113104/1
ccacctttttcactcaaccatagctttctcagcgtgtttaatttcgttcc
+3113104/1
BCCFFFFFHHHGHJJJJJJJCHIJJJJIJJJJJJHGBHIGJIIJIJGIIJ
@3113105/1
ccacctttttcactcaaccatagctttctcagcgtgtttaatttcgttcc
+3113105/1
CC<DFFFFHHHHHJJJJJJJJJJJJJJJJJJJJIGIJIJJIIJIIJHHIJ
@3113106/1
ccacctttttcactcaaccatagctttctcagcgtgtttaatttcgttcc
+3113106/1
CCCFFFFFHHGHGJJJJJJGIIIJJJJJJJJJJJEG8DF9??FH998DBF
@3113107/1
ccacctttttcactcaaccatagctttctcagcgtgtttaatttcgttcc
+3113107/1
CCCFFFFFHHHFHIJJJJJIIIIJJIJJJJJJJJFHDFHBFDGI<BBF@B
@3113108/1
ccacctttttcactcaaccatagctttctcagcgtgtttaatttcgttcc
+3113108/1
CCCFFFFFHHHHHJIJJJJJJIJJJJJJJJJIJJGIJIJJJJJJJIJJIJ
@3113110/1
ccacctttttcactcaaccatagctttctcagcgtgtttta
+3113110/1
@CCFFFFFHHFBFGEIIIIIGIIEEFHAECHIGGF:?CG3?
@7195399/1
ggaacgtttaaatttctgtcatgagaatctcttggattcaatgggaaaag
+7195399/1
CCCDFFDFHHHHHJJIIJHJIJIJIJJJJJJJJIJIJJJJJJJJJJJJJI
@569433/1
aagagaatggcggctcacaagatgtggcaa
+569433/1
???DDDDDDDDDAD@8C?9?1?100:?B?D
@6688145/1
gagaaaacgagagaatttgtaaactatacctttactagcgttttgaggct
+6688145/1
CCCFFFFFHHHHHJJJJJJGIJJJIJJJJJJJJJJJIJJJJJJIJJJJJJ
@570064/1
aagagactctcagcttcaacgccaaggacttcaactttgttcagttcttg
+570064/1
@@@FFFFFHHHHHJJJJJJJDHIJJJJJJJJJJIJJJJJJJJJJHJJJJJ
@570065/1
aagagactctcagcttcaacgccaaggacttcaactttgttcagttcttg
+570065/1
C@CFFFFFHHHHHIJIJJJIGGJJJJJIJJJJJJJJIJJJJJJJIJIHJH
@5671466/1
cttagatttcgaggcaaattgattgatttgcccagcacaaacttggagaa
+5671466/1
@?@DDBDDFDFABHH7;GHEF<CF>H>BFGGHIIGGHGAFGEGIGE@DBC
@5671467/1
cttagatttcgaggcaaattgattgatttgcccagcacaaacttggagaa
+5671467/1
@@@DDEFFHGDHHJJGHIJJIEHGIHIGGGGGGIIJJIEHDHIIGI@FB?
@5671468/1
cttagatttcgaggcaaattgattgatttgcccagcacaaacttggagaa
+5671468/1
CCCFFFFFHHGHHJJIJJIIIHGIIIIJJJIJJIIIGIJJJJJIJIIJIJ
@5671469/1
cttagatttcgaggcaaattgattgatttgcccagcacaaacttggagaa
+5671469/1
CCCFFFFFHHHHHJIJJJJJJJJJJJJJJIJJJJJJIIJJJJJJJJIJJH
@5671470/1
cttagatttcgaggcaaattgattgatttgcccagcacaaacttggagaa
+5671470/1
CCCFFFFFHHHHHJJJJJJJJJJIJHJJJIIIJIIJJJJJJJJJJJHIIH
@4651704/1
ctattatacaaaaacagtgtgaattagatgctggtgcagctataccttca
+4651704/1
CCCFFFFFHHHHHJJJIFHHHIJJJJJJJJJJJJFHGGIJJJJIJJJJJI
@3114595/1
ccacgagccaatcttccgctaccgcgtgttccttaacaacga
+3114595/1
@@@DDD<AHFHFHGIDFAEBEHIA@FAG?D@DFHHGIIIIFG
@3114596/1
ccacgagccaatcttccgctaccgcgtgttccttaacaacgatct
+3114596/1
@@@DDDDDFFFAFIB4<1C6EFF6D:@@DAFF@FFFEFI;;;;C@
@3114597/1
ccacgagccaatcttccgctaccgcgtgttccttaacaacgatctggtgg
+3114597/1
CC@FFDDFGFHAHGHBFFGEHHI@AH?D@DGHIIIIBFCFEG@C6CG=CE
@3114598/1
ccacgagccaatcttccgctaccgcgtgttccttaacaacgatctggtgg
+3114598/1
CCCFFFFDHHHHHJJIJGGHGIJGIGFHFGHIJJJJJJJIJJJJGGIHIH
@3114599/1
ccacgagccaatcttccgctaccgcgtgttccttaacaacgatctggtgg
+3114599/1
CCCFFFFFHHHHGIJIJIIGIGIJJGGGGIGIIJJIIIJJIIIIC@GEHH
@3114600/1
ccacgagccaatcttccgctaccgcgtgttccttaacaacgatctggtgg
+3114600/1
CCCFFFFFHHHHHIJJJEHHIJJJJJHJHIIJIJJJJJJGIJJIHHJIIH
@1081246/1
ataaaacaagaggttaatgaggagacttctaaaacagaaatatactgtaa
+1081246/1
CCCFFFFFHHHHHFHIJIJJJJJJJJIJJJJJJJJJJJJJJJJJJIIIIH
@47314/1
aaaaaatgtcggaactggcgaaatcaaacaacgtaagacgcaaggtggaa
+47314/1
CCCFFFFFHHHHHJJJJJJJJJJJJJJJJJJJIGHIIJIJJJJJHAEHFF
@7707001/1
gtcagttgcagacatggctgctactagaaacatgagtttagacgatattt
+7707001/1
BB@DFDFFHHHHHJJJJIJJFFHJIIIDGJGGIJFGCFHIIGIJGIJJJJ
@6691380/1
gagaaagctatggttgagtgaaaaaggtgggaaatgttgactgttgtagc
+6691380/1
@@CFFFFFHHHHGIIIHIIIJJJJJIJHHIIJIFIIHHGIIJJIIGGHII
@7707652/1
gtcagtttgcgtttcaatgcatcgataagacgaatggtaaagctgctaaa
+7707652/1
<@???DDDD8D@?HGIIGIIIICEG=GGHGHIIIIEHGHGIG>DAEGIII
@7707653/1
gtcagtttgcgtttcaatgcatcgataagacgaatggtaaagctgctaaa
+7707653/1
@@@DDDDDFFHCDHFII@BDHIIIIEGIGECGHIEGC:BFBDCGADDHID
@7707654/1
gtcagtttgcgtttcaatgcatcgataagacgaatggtaaagctgctaaa
+7707654/1
B@CDFDEFHHHFHIIIJIGIIIJJJJJJJJJJJJGIJDGHIGIJJJJJJJ
@7707655/1
gtcagtttgcgtttcaatgcatcgataagacgaatggtaaagctgctaaa
+7707655/1
BB<DFEFFHHHFHIJJJJJIJJJJJJJJIJIJJJIIIGIJJJJJJJJJJJ
@7707656/1
gtcagtttgcgtttcaatgcatcgataagacgaatggtaaagctgctaaa
+7707656/1
BBBFFEFFHHHFHJJJJJJJJJJJIJJJJJJJJJIJJDFHIIIJJIIJJJ
@7707657/1
gtcagtttgcgtttcaatgcatcgataagacgaatggtaaagctgctaaa
+7707657/1
CB@FFDFFHHHHHJJJJIJIJJJJIJJJJJJJJJGIJFGIJJJJJJJIJJ
@6180480/1
ctttcctttatgtccacaaattatgtcaaattttgacatttatgtaacat
+6180480/1
@@@DDDDDFHDDD9:@FHIIGGGGGEHIIGGIIIIIIIHGIBBHHIIIII
@6180481/1
ctttcctttatgtccacaaattatgtcaaattttgacatttatgtaacat
+6180481/1
@@@FDFBFHFFFFGHDHEHIBHGHDEHGIIIIIIEGIEHIIHICDHHIIG
@6180482/1
ctttcctttatgtccacaaattatgtcaaattttgacatttatgtaacat
+6180482/1
BCCFFFFFHHHHHJJJIJJJJJIIIIJGJJJJJJJJJJJJJIJJJJJJJI
@6180483/1
ctttcctttatgtccacaaattatgtcaaattttgacatttatgtaacat
+6180483/1
CCCFFFFFHHHHHJJJJJJJJJJJJIJJJJJJIJJIJJJJJIJJIJJIJG
@7200501/1
ggaagaagccaaattgctctactctcaagaaatggcctccatgccgagca
+7200501/1
CCCFFFFFGHHHHJJJJJJJJIJJJJJJJJJJJJJJJJJJJJJJJJGJJJ
@4653270/1
ctattattaggcactagttattaattataatcatcaatattatctatcga
+4653270/1
:11ADEFFHHGHHJIJJHJIIIJJJJJJJJJIJIJJJJJJJJIJJJJJIH
@4653271/1
ctattattaggcactagttattaattataatcatcaatattatctatcga
+4653271/1
@<8:AAD??FFF<CFBECIF<CFAFFEHCFFFFECHEGCEFIICEFGBFD
@4653272/1
ctattattaggcactagttattaattataatcatcaatattatctatcga
+4653272/1
@@@DDDDFFDFFHIJGIGJCHIGIIJIJJJJIIJIIIIJJIJIJJGJJJJ
@4653273/1
ctattattaggcactagttattaattataatcatcaatattatctatcga
+4653273/1
CCCFFFFFHHHGGJJJJGJIJJJJJJJJJJJJJJIJJJJJJJJIJJJJJI
@4653411/1
ctattattcgcatctttaaaggttttcacggccggtggg
+4653411/1
CCCFFFFFGHHDHIGIJIJJJJCHIJJJJJJJJJI0?FH
@4653412/1
ctattattcgcatctttaaaggttttcacggccggtggg
+4653412/1
CCCFFFFFHHHHHJJJJIJJJJAFHJJJJJJJJJI8DHG
@4653413/1
ctattattcgcatctttaaaggttttcacggccggtgggtcatttatacc
+4653413/1
B=BDDEFFHHHHGJIJJJJJJJFHIJJJJJIJJJJ6@GI6@GHIJIJIGI
@5164379/1
ctgaaaaattccgtcggcaagaagttggccgatttgcagactctcag
+5164379/1
@@@DDDD?DF8<DEE6F@E:CBEBDC9?DDAEFFE?BFF<CF@FEIE
@5164380/1
ctgaaaaattccgtcggcaagaagttggccgatttgcagactctcagctt
+5164380/1
CCCFFFFFGHGHHGIJJJGGIGIIGGHEHGIIIGIIJFGIIIJJJJJDIG
@5164381/1
ctgaaaaattccgtcggcaagaagttggccgatttgcagactctcagctt
+5164381/1
CCCFFFFFHHHHHHIIJJIJJJIJHGIJJJJIJJJJJIJJJJJIJJJJJJ
@7707921/1
gtcagtttgtgttttcaatgcatcgataagacgaatggtaaagctgctaa
+7707921/1
@@@FFDFFHDHDHIJJJJIIJIIJJIIGIJIIGJDEGD0?DGAGIGGEHH
@49077/1
aaaaaattacattcagtatcgatagataatattgatgattataattaata
+49077/1
CCCFFFFFHHHGHJJJIJIIJGIHJJJJJJIJIIJJIIJIJJJJJJJJJJ
@49078/1
aaaaaattacattcagtatcgatagataatattgatgattataattaata
+49078/1
CCCFFFFFHHHHHJJJHIJJJIJJJJJJIJJJJIJJJIJJJJJGJJJIJJ
@49079/1
aaaaaattacattcagtatcgatagataatattgatgattataattaata
+49079/1
CCCFFFFFHHHHHJJJHJJJJHIJJJJJJJJJJJJJJJJJJJJGIJJGIJ
@3117885/1
ccacgctttcgtttattactcggaagttaaacaaacgcatggaggatgtc
+3117885/1
??=D;:A;FFDFHIIGH@DHIHIBFF?CD<9:?FBFFGGBB?BDGCC@84
@575022/1
aagaggcttttaaaatttaacgtttagcagtcttctttttagaataacat
+575022/1
CCCFFFFFHHHHHJJJJJJJJJHJJJJJJJJJJJJJJJJJJJIJJJJJJJ
@575043/1
aagagggactaccacacgaaaggcagttcaccatcgcttgtcatgtgttg
+575043/1
CCCFFFFFHHHHHJJJJJJIIIIIIJJJJJJJJJIJJJJIJIJJFGHGGI
@6181601/1
ctttcgagacatactcttcggagaatcacaaaactcatgatacttttcaa
+6181601/1
BCCFDFFFHHHHHJIJJIIIJJIGIIJJIIJJIJIJJJJJJJJIJGJJJJ
@6181602/1
ctttcgagacatattcttcggagaatcacaaaactcatgatacttttcaa
+6181602/1
CCCFFFFFHHHHHJJIIJIIJHHIJJJJJIJJJJJJJJJJJJJJJJJJIJ
@577754/1
aagataattctttggggtttttgacctttattagactcataaaagaactt
+577754/1
@@@FFFFFHHHHHJJIJFIIJJEGIJJJJJJJIIJJJJIJJIJJGIIJJH
@3118993/1
ccacgggtaaatcctgcaaggattgccacatcttgtgagccgccattctc
+3118993/1
CCCFFFFFHHHHHJJJJJJJJIJJJJJJJJJJJJIJJJJJJJJJHIJJJJ
@6695416/1
gagaaatttgctgcctcaaaaacgtatgacaaaactacagagaaacc
+6695416/1
CCCFFFFFHHHHHJJJJIJJJJJJJJJJJJIJIJIIG9BGGIJJJJJ
@6695417/1
gagaaatttgctgcctcaaaaacgtatgacaaaactatagacaaacc
+6695417/1
CC@FFFFFHHHHHJJJJJJJJJJIHIJIJJJJJJJJJJIJJJJJJJJ
@6695418/1
gagaaatttgctgcctcaaaaacgtatgacaaaactatagacaaacc
+6695418/1
CCCFFFFFGHGFDGIJJJJIJJJJJJIIJJIJJIIJJGGIJJIJJJI
@6695419/1
gagaaatttgctgcctcaaaaacgtatgacaaaactatagagaaacc
+6695419/1
B<@FFFFFHHHHHJJJJIJJJJJJGIJJJJJJIIJJJJJJIJJIJJJ
@6695420/1
gagaaatttgctgcctcaaaaacgtatgacaaaactatagagaaacc
+6695420/1
B@@FFFFFHHHHHJJJJJJJJJJJIJJJJJJJJJJIIJIJJJJJIJJ
@6695421/1
gagaaatttgctgcctcaaaaacgtatgacaaaactatagagaaacc
+6695421/1
B@BFFFFFHGGHHIJIJIIJIJJJFIJJIIJJJJJJJJJJJJJJJJJ
@1086378/1
ataaaatacggcaaagagaagaaaggccgatagaatgaagtgaaagtcga
+1086378/1
CCCFFFFFHHGHHJJJGGIJIIJJJGIJIIJIJJJJJJJJHIJJJIFEGG
@1086379/1
ataaaatacggcaaagagaagaaaggccgatagaatgaagtgaaagtcga
+1086379/1
CCCFFFFFHHHGHJJJHIJJJIJJJIIJJJJIJJJJJJIIIIJJJJJJJJ
@1086380/1
ataaaatacggcaaagagaagaaagtccgatagaatgaagtgaaagtcga
+1086380/1
@CCDFBDDHHAHHIIEH;AFAGHGH:?EGGBFGIICBH@GDGGGIGIIHI
@1086760/1
ataaaatataataaaaatttatagttttttgcatttttattcggcttatt
+1086760/1
CCCFFFFFHHHHHIJJIJJJJIJGJJJJJJHGFIIIJJGHJDHHIGIGGI
@2619275/1
cactttatatattttctctctattttgactgtcgtgaatagtaacctcgc
+2619275/1
CCCFFFFFHHGHHJJJJJJJJJJJJJJJIJJIJJIIBEBDF?FFDHEHII
@6697355/1
gagaactttgtgttacaggatctcctttatgttttgcagcttgttgttca
+6697355/1
CCCFFFFFHHHHHJJJJIJIJJGIJGIJHIIHIJIGIDFEFHHFIIEHEH
@2620218/1
cactttgccagtggccgtctgctacggaacaggcaaaactccgaaggaag
+2620218/1
CCCFFFFFHHHHHJJJJGIJJJJJJJJIIJIJJJJJJJJJJJJIJJJJJJ
@2620394/1
cactttgtcatcgaacgatgtcaccacctgattggtgatatcagccgctc
+2620394/1
CCCFFFFFHHHHHJJIJIIIIJIJJJJJJJGIJJJDGGHIJJIIJJJIJJ
@2620395/1
cactttgtcatcgaacgatgtcaccacctgattggtgatatcagccgctc
+2620395/1
CCCFFFFFHHHHHJJJJJJJJIJJJJJJJJGIJJJGHIJJJJJJIIJJJJ
@2621233/1
cacttttcgcgcaaaggtaaaatcgttctagacatactttatgctcttga
+2621233/1
@@@DDDDDHFAFFGIAD:EGIGCB??FGHHGGIIIGIGIIIIGHIIIIHB
@2621234/1
cacttttcgcgcaaaggtaaaatcgttctagacatactttatgctcttga
+2621234/1
@@@FFFFFGAFDFIIGIDGGHIAFHHGADBDFEEGGEIIIIIIGEGHIHC
@2621235/1
cacttttcgcgcaaaggtaaaatcgttctagacatactttatgctcttga
+2621235/1
CCCFFFFFHHGHHJJJIIJJJJIJJIJJJJJIJJJJJJJJJJJJJJJJJI
@3640749/1
cctggaacgagacaacagcaccctggtcctccacaacagcaagctcctcc
+3640749/1
CC@FFFFFGFFHHJFFHAH@GHIIIGFGHIJIJJJEHIJIJFHIIJJJII
@4656266/1
ctattgaaaaccttgtagtggattcctaatattttttagtgaacctctct
+4656266/1
CC@FFFFFHHHHGJGHJJIGJFGHIIJIJGDHIJJJJGHIIJJJJGIJJI
@4656454/1
ctattgacactaagaaatcacagagccccgggcccagatggcattcatgc
+4656454/1
BC@FFFDFHHGHGJJIJGIGIIBHIIJJJHIDHIJDEFHIJIBGHIIIGG
@4147689/1
cggaatttcaacacatgacaagcgatggtgaactgcctttcgtg
+4147689/1
CCC@FDFFFDHDFEHGEFEEH@@FCHIICFGIGHGIIGIIIIGC
@4147690/1
cggaatttcaacacatgacaagcgatggtgaactgcctttcgtgtggtag
+4147690/1
CCCFFFFFHHHHHIJJJJIIJGCHJIJJFHIJJJJJJJJJJJJJJJJIII
@578699/1
aagatatattcttcaggggatcatgaagctcgcttttcaaattctcgtga
+578699/1
@@@FFFFFBHHHHGIIIIGJJJJIIJJJDHIGIGIIIJGIGGIJIJJJJI
@578892/1
aagatatcctaaactcacttttttccgaaaaaatatcgcaatagctcaaa
+578892/1
@@@FFFFEFHHHGIJBHEIIJJIGCE=GHJJIDBDIAG?HIIJEEGIC;F
@578893/1
aagatatcctaaactcacttttttccgaaaaaatatcgcaatagctcaaa
+578893/1
CCCFFFFFHHHHHJJJJJJJJJJJJJJIJJJJJJJJJJIIHJIIIJJIJI
@578894/1
aagatatcctaaactcacttttttccgaaaaaatatcgcaatagctcaaa
+578894/1
CCCFFFFFHHHHHJJJJJJJJJJJJJJJJJJJJJJJGJJJJJIJJIJIHH
@578895/1
aagatatcctaaactcacttttttccgaaaaaatatcgcaatagctcaaa
+578895/1
CCCFFFFFHHHHHJJJJJJJJJJJJJJJJJJJJJJJJJJJJJJJJJJJJJ
@7204296/1
ggaagagctacggaaaaaacaagagaacttggcagctttggaaacaaaag
+7204296/1
CC@FFFFFHHHHHJIJJJJJJJJJIJJJJJIJJIIIJJJJJJJJJJJJJJ
@5675428/1
cttagcagaacccgataaagcgttaccagcgcttgaggaagtaacggcag
+5675428/1
CCCFFFFFHHHHHJJJJJJJJJIJIJJJJJJJJJJJJFIJJFGIIJH>EE
@5675441/1
cttagcagacctcttgataggcgagatttggaagttttcggcaagtacat
+5675441/1
CCCFFFFFHHHHHJJJJJJIJIJJJHIJIJJJJJHIJJJJJJJJJGHIJH
@4148274/1
cggaatttttcagcgttttgtggaactgtgaaactttgtgggactgctgg
+4148274/1
@@@1DDFFHHGHHGHFHIIDFFGEHIIG?F>GHIIIICFHEGHGEIIIHI
@2622233/1
cactttttggtcatgattttgaggtactcgagggcatgatgagcagccga
+2622233/1
CCCFFFFFHGHHHEHGIIIJJJIJCFHHHIJJJJJIJIJIIIJJJJIJJG
@1590859/1
attgattttagaaaaaaaccactaattctatgcaaagtatagcttgtaaa
+1590859/1
CCCFFFFFHHHHGJJJIIIIJJJIEHIIJJJIJJJJJEHIJIJJJJJIIJ
@2623441/1
cagaaaaattgcaaacactaacgattcgggaaataaaatcggatgaagac
+2623441/1
CCCFFFFFHHHHHJJJJJJJJJIJJJJJJJIJJJJJJJJJJJJJJJJJJJ
@2623450/1
cagaaaaattggctgatggaaggagagttagagttactgtggaagtattt
+2623450/1
@@@=DEFFHHHGHJJFGIJGEIICHCGFGEIGHHIJIIIBFGDGGFHIIJ
@6700109/1
gagaatatgaaatttaaaagaaaatttgaaaagtatcatgagttttgtga
+6700109/1
@CCFFFFFHGHHHJJJJJJJJJJJJJJJJJJJJCGIGIIGIJGIJJJIIH
@6700110/1
gagaatatgaaatttaaaagaaaatttgaaaagtatcatgagttttgtga
+6700110/1
BBBFFFFFHHHHHJJJJJJJJJJJJJJJJJJJJFHIIJJJJJHIJJJIJJ
@6700111/1
gagaatatgaaatttaaaagaaaatttgaaaagtatcatgagttttgtga
+6700111/1
CCCFFFFFHHHHHJJIJJJJJJJJJJJJJJJIJEHIIEIIGIFIIJJIJG
@6700112/1
gagaatatgaaatttaaaagaaaatttgaaaagtatcatgagttttgtga
+6700112/1
CCCFFFFFHHHHHJJJJJJJJJJJJJJJJIJJJ?FHGGIIJJHIJJJJJJ
@6700113/1
gagaatatgaaatttaaaagaaaatttgaaaagtatcatgagttttgtga
+6700113/1
CCCFFFFFHHHHHJJJJJJJJJJJJJJJJJJIJCFHGIIJIJFIJJJJJI
@6700476/1
gagaatctcttggattcaatgggaaaagtctagtatgatgacgtttctgg
+6700476/1
CCCFFFFFHHHHHIJJJIJJJJJJJJJJHHJIJIJJJJJIJJJHIJJJJJ
@6700523/1
gagaatcttaagaaagaatttcatgcagcctgtgacaaaaataaaaagca
+6700523/1
CCCFFFFFHHHHHJGGGHIJJJJJJJJJJJJJHJJJJIJJJJIJIJJJII
@7206881/1
ggaagatcgaagaaagacgccaaacattcggcagccaagaacttgctgga
+7206881/1
@CCFDDFDFHBD:GHGIGG>GGHIGGGEGGGGIBEHDGDHGIEDGGIHDH
@7206882/1
ggaagatcgaagaaagacgccaaacattcggcagccaagaacttgctgga
+7206882/1
CCBFFFFFHHHHHJJJJJIJJJJJJJJJIJIJJIIIJIIJJJJJJJJJJJ
@7206883/1
ggaagatcgaagaaagacgccaaacattcggcagccaagaacttgctgga
+7206883/1
CCCFFFFFHHHHHJJIIJJIJJJJIJJJIJJIJJJJJIIJJJJJJJJJJI
@7714574/1
gtcatcgctccccacgagcgtttctttagt
+7714574/1
@@?DDD:B;?@DDFIDCFAHE=?B?4B9?F
@7714575/1
gtcatcgctccccacgagcgtttctttagtctgtatattttcttgtatca
+7714575/1
@@BFFFFFHHHHHIJGGGIHDGIIJJJIJHIJIHGIIJJJJJJJIIJJJI
@7714576/1
gtcatcgctccccacgagcgtttctttagtctgtatattttcttgtatca
+7714576/1
BB@FFFFFHHHHHJJIGHIJGIJIJJJJJHIFIIJJJJJJJJJJJJJJJI
@1092496/1
ataaaccaatggagcacacttttacttcagctacttgaaccgtacgtcaa
+1092496/1
CCCFFFFFFDHFDHHEHIJIIJJIJJIIJJJJGGJJJIJIJIJIJGGIIJ
@4153237/1
cggaccacttcacggaaatctaccgacagagaggttatccttgggggaag
+4153237/1
CCCFFFFFHHHHHJJHIJJJJJJJIIIIJJJIIJGHJJJJJJJJJJJHHH
@3123035/1
ccactacaaggttttcaatagggcattctaacatgtcaaaattaaatcaa
+3123035/1
@@@DDDDDFFFCCFFB?EFF<@3BFFCDH<9CFFFBGE9DFGBFDFIFIF
@5175008/1
ctgaaagacactaagattaccaagttgggcaaccagcagtcccacaaagt
+5175008/1
CCCFFFFFGHHHHJJJJJJJJJIIIJJJJIJJJJJJJIIGGIJJJJJEIB
@1595797/1
attgcgtctttgctttggtcactttacgcgcgaaaaccattatgttttac
+1595797/1
CCCFFFFFHHHGHJJJJJGGIGIHIIIJJIJJJIJIJJIJJJIJHHHHHH
@6701402/1
gagaattcggtttttcagattctagcgcatttgaaaaattagatgcc
+6701402/1
CCCFFFFFHHFHHJJJJJ4FHIJJJJJIJJJJJJJJJJJJIJJJIJJ
@1596638/1
attgctgtaaatctgaataaacaaatgcatcgtgcacactttctttctta
+1596638/1
CCCFFFFFHHHHHJJJJJJJJJJJJJJJJJJJJJJJJJJJJJJJJJJJJJ
@57392/1
aaaaaatttatacagcactactatgttaccttttggagaacaaaaagaag
+57392/1
CCCFFFFFHHHHHJJJJJJJIJJGJIJIJIIIJJJIHIJJIJIJJJJIJJ
@57508/1
aaaaaatttcaaattgttcaggtaaaatc
+57508/1
CCCFFFFFHHHHHJJJIJJJJJHHGJJJJ
@6189330/1
ctttcgtataatcgttaacactgcctgtagtttgatattgggactgcaag
+6189330/1
CCCFFFDDHHHHGJJJJJIHGGHIJJJHIIIGJJIJJJJJJIJJIJIJJJ
@6189331/1
ctttcgtataatcgttaacactgcctgtagtttgatattgggactgcaag
+6189331/1
CCCFFFDFHHGHHJIJIJGHHFEHIJJHHHHIJIIIJJJJJJJJJJJJJJ
@4159615/1
cggagaatcacaaaactcatgatacttttcaaattttcttttaaatttca
+4159615/1
BCCFFDFFHFHDHIIGGIIHGIIJJJJJJJJIIJJJJIJJJJJJHIJJJJ
@4159616/1
cggagaatcacaaaactcatgatacttttcaaattttcttttaaatttca
+4159616/1
CCCFFFFFHHHHHJJJJJJJJIJJJJJJJJJJIJJJJJJJJJJJDHIJJJ
@4159617/1
cggagaatcacaaaactcatgatacttttcaaattttcttttaaatttca
+4159617/1
CCCFFFFFHHHHHJJJJJJJJJJJJJJJJJJJHHJJIIIJJJJJ?DGIJJ
@4159618/1
cggagaatcacaaaactcatgatacttttcaaattttcttttaaatttca
+4159618/1
CCCFFFFFHHHHHJJJJJJJJJJJJJJJJJJJHIJJJIJJJJJJBHIJJJ
@6190510/1
ctttcgtgtggtagtccctcttcgtg
+6190510/1
@@@DDDBD?CF<AECEGH<DBFB=A;
@6190511/1
ctttcgtgtggtagtccctcttcgtgttccatttcatagaatggtggtgg
+6190511/1
CCBFFFFDFHHHHHHIJJJJIIGGGHHHGCCFGI@DFA9FHCCG<DG@@F
@6190512/1
ctttcgtgtggtagtccctcttcgtgttccatttcatagaatggtggtgg
+6190512/1
CCCFFFDFFHHHHJIJJJGIGIJJGGEH<GFDIIEDFDBDHEAH9DF0BF
@6701946/1
gagaatttgaaaagcgagcttcatgatcccctgaaaaatatatcttg
+6701946/1
=?=BDDDDHDHBBA:@?@@GFHEABFBFFHGIIEHGA?:9DGBBGGB
@6701947/1
gagaatttgaaaagcgagcttcatgatcccctgaagaatatatcttgaag
+6701947/1
::?==BBAAFHDHI>@?@:GHC@?AH??C?CGAB?:DHECGEDEA>@??D
@6701948/1
gagaatttgaaaagcgagcttcatgatcccctgaagaatatatcttgaag
+6701948/1
???DDDDDHFHHH@F?B:8FHFCBAFHGGHGG@DHDHIG?FHEHGHC9??
@6701949/1
gagaatttgaaaagcgagcttcatgatcccctgaagaatatatcttgaag
+6701949/1
@@@FBDFFFDFHDIGIBHIGDHIIGGHIGIEGIJGIGHIGEGIJJCHIDH
@6701950/1
gagaatttgaaaagcgagcttcatgatcccctgaagaatatatcttgaag
+6701950/1
B@@FFFFFHFHHHIJJIJDGGJJJJJJIJIJIIJGJIJIJIJJJJJIJJJ
@7210567/1
ggaagccaagggctcggctgctcatcatgccctcgagtacctcaaaatca
+7210567/1
CCCFFFFFHHHHHJJIJIEEF<DFGIGGGIHJAFFBF?FBFDFCGIJCAG
@2627514/1
cagaaaattcggccgtagttcgatacgcttcaccaacaagttggatggca
+2627514/1
CCCFFFFFHHHHGJJHIJIIJJIJJIJJJJIIJJJJJJJJGHIIJJJJJI
@1095260/1
ataaacttttttcgggtttggaaaaatttcaaattgttcaggtaaaatct
+1095260/1
CCCFFFFFHHHHHJJJFHJJJGJJJJJJJJJIJJJJJJJJJJIJJJIIIJ
@7212808/1
ggaaggaataacacgggctaattttaacaaccatcccactgtacgagaat
+7212808/1
CCCFFFFFHHHHHJJJJIJJIJJJJJJJJJJJJJJJJJJJJJJIJIJJJI
@2106223/1
caaatctacactaacttctcctgatcgagtaattattgggaaggcactta
+2106223/1
CCCFFFFFHHHHHJJJJJJJJJJJJJJGICGHIIIJJJJIJJJJJJJJJJ
@1096461/1
ataaagcgttaccagcgcttgaggaagtaacggcagcactattgacacta
+1096461/1
CC@FFFFFHHHGHJJJGGIJJIJJIGIHIJJJJJJJBBGHIIJGGGIJII
@1096462/1
ataaagcgttaccagcgcttgaggaagtaacggcagcactattgacacta
+1096462/1
CCCFFFFFFHHHHJJJJIJJIIJJGIJHIJJIIJIJGEG@FHHA@F@FHI
@1096463/1
ataaagcgttaccagcgcttgaggaagtaacggcagcactattgacacta
+1096463/1
CCCFFFFFHHHHHJJJJIJJJJJJJJIGFHIIIJJJCBECGGIGGIIHHI
@5679272/1
cttagcttcacaattacttagagaagcacgcggaagcggtatgcagattg
+5679272/1
CCCFFFFFHHHHHJJJJJJJJGIJJJJJJJJJJJJJJJJHIJJJIJJJJJ
@3128768/1
ccactggcaaagtggatagctgcaccaagcattggtggcgattggtcaat
+3128768/1
CCCFFFFFHHHHAFHEEGHIGHDGIIIIIEIGIIIFHHHIGFFHI<BGIG
@3128769/1
ccactggcaaagtggatagctgcaccaagcattggtggcgattggtcaat
+3128769/1
CCCFFFFFHHHHFHIHGIJJJJIIIIIGIJJJIJJCFIGGFGHIJFHIJI
@4668124/1
ctcaaaagggaacaatttttatcgagttattgatttcgaggaataatacg
+4668124/1
CCCFFFFFHHHHHJIJJJJJIHHJIJHIJJJJJJJJJJJIJIJJJJJJJI
@4668125/1
ctcaaaagggaacaatttttgtcgagttattgatttcgaggaataatacg
+4668125/1
@=?DFFFFHFHFBFIEGIIIIEHEFHEHIIIIIIICDFHEGHHIIIIIGG
@4668126/1
ctcaaaagggaacaatttttgtcgagttattgatttcgaggaataatacg
+4668126/1
@@@DDDDDF?HDHIIGGGHGE?AC@GHGIDG<GGIG@GGEG6FGGFH@E;
@62952/1
aaaaacattgaccaatcgccaccaatgcctggtgcagctatccactttgc
+62952/1
CCCFFFFFHGHHHJJIJHIHIIIIIGEHIJJICFHIGJCHIIJJJJJGIJ
@1097171/1
ataaaggtgaatatataactgacatgtttcatatgtagaacgaattttgt
+1097171/1
CCCFFFFAFHHGHJJJIJJJJJJJIJJJJJIJJJJGHIJJJIEHIIJJJH
@1097172/1
ataaaggtgaatatataactgacatgtttcatatgtagaacgaattttgt
+1097172/1
CCCFFFFBFHHHHJJJJJJJJJJJIJIJJJJJJJJJJIJJJJIIJJJJJI
@7214227/1
ggaagggggcggcccccatcccaacag
+7214227/1
@@@DDDDDF@FF:FBAE67?A?;>?@B
@7214228/1
ggaagggggcggcccccatcccaacagaaggggtaaccgcaaggggcacg
+7214228/1
@CCFFFFDHHHHGJJJJEEHHF;?D=@CEEDDD8?CDD@BBD@BDD@<BB
@1097601/1
ataaagtatgtctagaacgattttacctttgcgcgaaaagtgaccacaag
+1097601/1
CCCFFFDFHHHHHJJJJJJJJJJIGJJJJJJJJJJIJJJJFHHJJJJJJJ
@1097603/1
ataaagtatgtgttcaccaagagaagaaagctatacagtagtcaaatttg
+1097603/1
?@?DD?DDFHDDFGEFFEHHHIGFIIGIGGJHGGFIJG?CB?DHIBGHIJ
@1097604/1
ataaagtatgtgttcaccaagagaagaaagctatacagtagtcaaatttg
+1097604/1
CCCFFFEFGHFHFIJJJJJJJIJJJJJJIJJJJJIJJIHHJGGIIJJJJJ
@1097605/1
ataaagtatgtgttcaccaagagaagaaagctatacagtagtcaaatttg
+1097605/1
CCCFFFEFHHHHHJJJJJJJJIJJJJJJJJJJJJJJIJIJIJJJJJJJJJ
@6705202/1
gagactctcagcttcaacgccaaggacttcaactttgttcagttcttgca
+6705202/1
CCCFFFFFGGGGHIIJJJ8FHIJFGIIIJJJJIGIJJIJJIJGGHGIJII
@589043/1
aagcaatgtcaaagagaaggatagcaactaattttacaagctatactttg
+589043/1
@@@DDDDDBBD?FHI@3B@FGCH@DHEB;AFHHIEHIGBDHGGHIIGECC
@589044/1
aagcaatgtcaaagagaaggatagcaactaattttacaagctatactttg
+589044/1
CCCFFFFFHGHGGJIJHIJJIJIJJJJJJJJJJJJJJJIIJJJJJJJJJI
@589045/1
aagcaatgtcaaagagaaggatagcaactaattttacaagctatactttg
+589045/1
CCCFFFFFHHHHHIHIHHHIGIJJJJJJIIJIJJJJJJJJJJJJIGIIJJ
@589046/1
aagcaatgtcaaagagaaggatagcaactaattttacaagctatactttg
+589046/1
CCCFFFFFHHHHHJHIHJJJIJJJJJJJIJJJJJJJJJJJJJJIJJJJJI
@589047/1
aagcaatgtcaaagagaaggatagcaactaattttacaagctatactttg
+589047/1
CCCFFFFFHHHHHJHJIJJJIIIJJJJJJJGJJJJJJJIIIJJJJJJJJJ
@1602631/1
attggatctatgactgtgtatcgatagctgttcactttttggtcatgatt
+1602631/1
@;=BDEFFHGHHHJJIJGIJJJIGIHGFIGHGGGGHIJJJEGHIIJIHGI
@4669188/1
ctcaaaatcatgaccaaaaagtgaacagctatcgatacacagtcat
+4669188/1
CCCFFFFFHHHHHJJJJJJIIEHJJIIJJJJJJJJJIJJJJGHIJJ
@3131730/1
ccacttgaagtagattttgtgaaggagcacaacgtaaaacaatatcgacc
+3131730/1
CCCFFFFFHHFHHIJIJJJCGHIJJGJJJJIJJJHIJJJJIJJIJJJIJH
@5180502/1
ctgaaatatagaatacaccccttaatcagctacaacagtcaacatttccc
+5180502/1
@@CFFFFFHGHGHJJJIJJJJJIIJIIJJJGIIGIJJGGGIHJJJGJGII
@5181181/1
ctgaaatattctacaaaactactgaagctctcatttggaaatggcgatct
+5181181/1
CCCFFFFFHHHHHJJJJJJJJJJJJJIJJJJJJJJJJIHJJJJJJJJJJI
@7216059/1
ggaaggtttaggtatttgtggtatctgtcgatgttgccagaacgta
+7216059/1
CCCFDDDEHFGHDGHIIBFEIFFHIJIIJJIIJJIDHIJIFGJIJG
@7216060/1
ggaaggtttaggtatttgtggtatctgtcgatgttgccagaacgta
+7216060/1
CCCFFFBDFFHH<CEHIGEFIFHHGIIHGIGIIHIEIIJIIJIGDG
@7216061/1
ggaaggtttaggtatttgtggtatctgtcgatgttgccagaacgta
+7216061/1
CCCFFFBDHFHHCFHIJIGIIFHIIJJJJJJIIJJJJJJJIJJJGI
@7216062/1
ggaaggtttaggtatttgtggtatctgtcgatgttgccagaacgta
+7216062/1
CCCFFFDDHHHHDGHIJIFHIGHJJJIJJJIJJGIJJIJGGIIJHH
@4165807/1
cggagcggctgatatcaccaatcaggtggtgacatcgttcgatgacaaag
+4165807/1
@@@DDAFFHHGDAHGHIBEEHGCCFG:BG@DCGIIIIIJJIGIJBHGGIG
@4165808/1
cggagcggctgatatcaccaatcaggtggtgacatcgttcgatgacaaag
+4165808/1
@@CFFFFFHHGDDGEA<EHEGDFCFH<DF?D@DHIIIEGGGGHIGGGIGG
@4166412/1
cggagctggatagcttacggatctgttgcaccgagtgaacatgtgacata
+4166412/1
CCCFFFFFHHHHHJIJIJJJIIGIIJJIJIJJJIJDHHIHJJJJIIJJJJ
@1100798/1
ataaatatacctgcacacacgcatttttaaatttaaaaatttattcaagt
+1100798/1
@@@;BDDDHHHHDEGGHIIJHIIJJIIIIIDHIGGIGIHHHGHIIGGIID
@3133130/1
ccactttgccagtggccgtctgctacggaacaggcaaaactccgaaggaa
+3133130/1
C@@FFFFDFHHHHJIIGIHHGIJIIIGIHHFHIGHJJIJIIIIIIJIGJI
@3133131/1
ccactttgccagtggccgtctgctacggaacaggcaaaactccgaaggaa
+3133131/1
CCCFFFFFHHHHHJJJJJHIJJIJJJJJIJIIIJJJJJJJJJJJJJJJJI
@6708175/1
gagagatttataagactacaagaagagag
+6708175/1
?8;DADDDDFFFDGEF:CG::?CCCFC?E
@7220743/1
ggaataatacgaacttccatagattcaaatgaagtaaacaacatacgttt
+7220743/1
@<<DBDEFHHHHHIEHGEBEHIIIIHIIIJIFIECGGBDEHIIJJJIF?F
@65749/1
aaaaacgtatgacaaaactatagagaaaccagaattacaggaaatggata
+65749/1
CCCFFFFFHHHHHJJJJJJJJJJJJJJJJJJJJJJJJJIJJJJJIIJIJJ
@1102443/1
ataaatgctcccttttcacaatataataaatacatatcatatcatcgggg
+1102443/1
CCCFFFFFHGHHHJJIIJJIJJJIJIJJJJJJJIJJJIIIIJIJJJIGIG
@1102444/1
ataaatgctcccttttcacaatataataaatacatatcatatcatcgggg
+1102444/1
CCCFFFFFHHHHHJJJJJJJJJJJJJJJJIJJJJJJJIJJJJJJJIIHIG
@1102575/1
ataaatgtcaaaatttgacataatttgtggacataaaggaaagaaaaaaa
+1102575/1
@CCFFDDDHHGHHJIIIGIGHHIIJIIJJJIIIHJJHIHIIJIIJJJJJI
@1102576/1
ataaatgtcaaaatttgacataatttgtggacataaaggaaagaaaaaaa
+1102576/1
@CCFFFFDHFHHGIJJIDIGEGGGIJJJJICHEEHGHGEHIIHGGIJJJI
@1102577/1
ataaatgtcaaaatttgacataatttgtggacataaaggaaagaaaaaaa
+1102577/1
B=@DFFFFHHHHHJJJJJJJJJJJJJJJJJJJJJJJHIIJJIJJJJJJJJ
@1102578/1
ataaatgtcaaaatttgacataatttgtggacataaaggaaagaaaaaaa
+1102578/1
CCCFFFFFHHGHHJJJJJIJJJJJJJJJJIIJIJJJIJIJJJJIJJJJJJ
@1102579/1
ataaatgtcaaaatttgacataatttgtggacataaaggaaagaaaaaaa
+1102579/1
CCCFFFFFHHHHHJIJJJJJJJJJJJJJJJJJJJJJJJJJJJJJJJJJJJ
@1102580/1
ataaatgtcaaaatttgacataatttgtggacataaaggaaagaaaaaaa
+1102580/1
CCCFFFFFHHHHHJJJJJIJJJJJJJJJJJJJIJJJIJIJJJJJJJJJJJ
@1102581/1
ataaatgtcaaaatttgacataatttgtggacataaaggaaagaaaaaaa
+1102581/1
CCCFFFFFHHHHHJJJJJJJJIJJJJJJJJJJJJJJIJJJJJJJJJJJJJ
@3654668/1
cctggttcatgatgaaatcttgaagtcgcgggaataggg
+3654668/1
CCCFFBDFHFHGHIIJJIGIIGGHIHHIJJJJ?DHIJIJ
@6709621/1
gagaggttatccttgggggaagaagccaaattgctctactctcaagaaat
+6709621/1
B@CFFFDFHHHHGJJJJJIGIJJJIJIJJJJJJJJIJJJJJJJJJIIJJH
@6709635/1
gagaggttcactaaaaaatattaggaatccactacaaggttttcaatagg
+6709635/1
BC@=DFDDHHHHHJJJJJJJJIJJJJJJJJJJJJJJJJJFHIJJIJJJJJ
@6709898/1
gagagtccaaagagaaggttatgaaccggcaataactttccttgttgtcc
+6709898/1
C@@FFFFFHHHHHJJJJJFIJJJJJJJJJJJJJJJJJJJJJJJJIJJJJJ
@594027/1
aagccacttaagcacacatgttacataaatgtcaaaatttgacataattt
+594027/1
@@@DDFFFHHHHDCHGIIGGEFHJIJIIIIGIJGGHEIGJJJJJIJJJJJ
@594028/1
aagccacttaagcacacatgttacataaatgtcaaaatttgacataattt
+594028/1
CCCFFFFFHHGHHJJJJJIJJJJJJJJGIIJIIJJJJIIGHIIJIIJJII
@594029/1
aagccacttaagcacacatgttacataaatgtcaaaatttgacataattt
+594029/1
CCCFFFFFHHHHHIIJIJIJJJJJJJJJJJJJIJIJIIJJJJJJIJIJJJ
@6709932/1
gagagtctgcaaatcggccaacttcttgccgacggaatttttcagcgttt
+6709932/1
CCCFFDFFHHHHHJJJJJJJJJJJJJJIJJJJJJJJJJJJJJJJJIJEHH
@1608239/1
attggtcaatgttttttcttcgatgtccacgtaggttacctcgaaggatt
+1608239/1
CCCFFDFFHHHHHJJJJJJJIJJJJJJJJIIHIJJIIJJJJJJIJJIJJJ
@7224720/1
ggaatatggagaggtgacaaattcttccaagcggtcacgattaacaaatg
+7224720/1
@@@FFFFFHGDHFHAFHGHIJJJJJJIJIGJJIJEGBFHIGIIJEGIJJI
@7224721/1
ggaatatggagaggtgacaaattcttccaagcggtcacgattaacaaatg
+7224721/1
@C@FFFFFHHHFHIAFHIIJJIJIJIJJIJJJJIFEHIJIGIJJJJGJJJ
@7225075/1
ggaatattacaataagccgaataaaaatgcaaaaaactataaatttttat
+7225075/1
@@?DFFFFFDHHHJJGDHIIIJIIJIJDHIIJJJIGIJJJCHEIIJJIIJ
@7225076/1
ggaatattacaataagccgaataaaaatgcaaaaaactataaatttttat
+7225076/1
@@@FFFDFBHFHHBHEGEHHIJJJJJJGIDHGGGEHGIIJJJJJJJCHIJ
@7225077/1
ggaatattacaataagccgaataaaaatgcaaaaaactataaatttttat
+7225077/1
CCCFFFFFHHHHHJJJJJJJJIJIJJJGHIIIJJJJIIJJIIIJIJJJJJ
@1610157/1
attggtttatcctctactgtacaactgtttacctgtgtatgataaataaa
+1610157/1
CCCFFDFFHHHHHJJJJJJIJJJJJJJGJJJJJJJHIHIHJJJJJJJJJJ
@1610158/1
attggtttatcctctactgtacaactgtttacctgtgtatgataaataaa
+1610158/1
CCCFFEFFGHHHHJJJJJJJJIJJJJJJJJJJJJJHIHIJJJJJJIJJIJ
@6711799/1
gagatatcgtgatgcggtaatgaaacaacctgttggcgttattcgagtcc
+6711799/1
C@CFFFFFHFHHHJJJJEFHIJJJJJJJJJJJJJJJIJIJJJJJJJJJJJ
@3137204/1
ccagaacgtaagatatcctaaactcacttttttccgaaaaaatatcgcaa
+3137204/1
@@@1DDFFADFHHEHHGIGIIIIIIIIIIIIIIIIGIIIIIIIHIIHGII
@3137205/1
ccagaacgtaagatatcctaaactcacttttttccgaaaaaatatcgcaa
+3137205/1
@@@DDDDDHHFAFGBBGHGIEIIICGGIGIIGGGGIIGIHGHGGBHEGHB
@2113767/1
caaatgtagaaggcagattgttaccctccacgggtaaatcctgcaaggat
+2113767/1
CCCFFFDFGHHHHJIJJGIJHIJJJJJJJJJJJJGGHIIJJJIJJJJIJJ
@2113768/1
caaatgtagaaggcagattgttaccctccacgggtaaatcctgcaaggat
+2113768/1
CCCFFFDFHHHHHJJJJJJJJJIJJJJJJJJIJGHHIJJJJJJJJJJJJJ
@4172602/1
cggagttttgcctgttccgtagcagacggccactggcaaagtggatagct
+4172602/1
@@@AFDDDHHHHHJGIIJIFGG<HIJJJJIGIICHIJJIIG8BFHEHGED
@4172603/1
cggagttttgcctgttccgtagcagacggccactggcaaagtggatagct
+4172603/1
@CC?DBDFHFHHF@C@FGGFHGCHIEGGGBH@F>ADFFGIGGHHBFI>B4
@4172604/1
cggagttttgcctgttccgtagcagacggccactggcaaagtggatagct
+4172604/1
@CCDFDDFHGHHGIIIJJJIIIIIJGIIJIJIJIJIJIJIIBFHGJIIJI
@4172605/1
cggagttttgcctgttccgtagcagacggccactggcaaagtggatagct
+4172605/1
@CCFFADEHFFHHIEHEHIIIGGIEGHJIGHHGGIIIGGIIDFHGGGG@@
@4172606/1
cggagttttgcctgttccgtagcagacggccactggcaaagtggatagct
+4172606/1
B@@DFFFFHHHHHIIJEIIIIIHIHIIJIIJJJGJDIGFGFBFGGIIIGJ
@4172607/1
cggagttttgcctgttccgtagcagacggccactggcaaagtggatagct
+4172607/1
BBCFFDFFHHHHHIGIJJIIJJJJJIJJJJJIJJJJIIJJJFHIIJJIII
@4172608/1
cggagttttgcctgttccgtagcagacggccactggcaaagtggatagct
+4172608/1
BCCDFBDFHHHHGJGIIJJHIJIJJIJJJIJEIHJJIJJJIDGGGIIIJG
@4172609/1
cggagttttgcctgttccgtagcagacggccactggcaaagtggatagct
+4172609/1
C@CFFDFFHHHHHJHJIJJJJJIJJIIJJJJJJJJJJJJIIBFHIIJJJJ
@4172610/1
cggagttttgcctgttccgtagcagacggccactggcaaagtggatagct
+4172610/1
CCCFDDEFHGHHGICFGIGHIGEHIIJJJIJIIFHIJIIHIIHGJIJIII
@4172611/1
cggagttttgcctgttccgtagcagacggccactggcaaagtggatagct
+4172611/1
CCCFFDFFHHHHHJHJJJJJJJIJJJJJJJJIJJJJJJJIIDHIIJJJJG
@4172612/1
cggagttttgcctgttccgtagcagacggccactggcaaagtggatagct
+4172612/1
CCCFFDFFHHHHHJIJJJJJJJIJJJJJJJJJJJJJJJJIIBFHHIJJJH
@4172613/1
cggagttttgcctgttccgtagcagacggccactggcaaagtggatagct
+4172613/1
CCCFFDFFHHHHHJJJJJJJJJIJJJJJJJJJJIJJJJJIIFHHHIJIIH
@5690164/1
cttagtgtcaatagtgctgccgttacttcctcaagcgctggtaacgcttt
+5690164/1
B:BBDDEBFFHFHHCHIIJJIIHJJJJJJJJJJJJJIJJJJIHIJJJHII
@5690165/1
cttagtgtcaatagtgctgccgttacttcctcaagcgctggtaacgcttt
+5690165/1
CCCFFDEEHCDHFHHHIJJIJJIJJJJJJJJJJJJJIJIJJHHJJJJJJJ
@5690166/1
cttagtgtcaatagtgctgccgttacttcctcaagcgctggtaacgcttt
+5690166/1
CCCFFDFFHFHFHIFHIJJJJJGIJJJJJJJJJJJJJJIJJHIJJJJJJJ
@5690194/1
cttagtgtctttcagtcccgaataccgattctcagccgagctgcccagtt
+5690194/1
CCCFFDFEHHHHHJJJJJJIIJJIJJJJJJJJJJIJJJIIIJIJJJJIII
@6712995/1
gagatcgctagcgaacaatccttcgaggtaacctacgtggacatcga
+6712995/1
@@CFDFFFHFHHDFHIJGHGIIGGHFEH?DHGHCDFEHFHIIIGGFA
@6199024/1
ctttcttaatcggttctgcatgaatgccatctgggcccggggctctgtga
+6199024/1
CCCFFFDDFDBHHCEEBEFEHGGHGJIJGIJGEGGHIJGIJIEEGGEED=
@71055/1
aaaaactttttcattcttcctgtattttttcgtcccaagattactgctcc
+71055/1
CCCFFFFFHHHHHJJJJJJJJJHHHIJIJIIJJJJJJJJJJJJJJJJJJJ
@2114705/1
caaatgtcgcaaattatgtcacataaatgtcaaaatgccacataatttgc
+2114705/1
CCCFFFEFHHGHHJJJJJJJIJJJJJJIJHHIJJJIJJJIHHJJJIIJJI
@2114706/1
caaatgtcgcaaattatgtcacataaatgtcaaaatgccacataatttgc
+2114706/1
CCCFFFEFHHHHHJJJJIJIAFHIJJJJJJJIJJJJIJJJJJJJJJJJJI
@1611313/1
attgtaatattcctccatagttcttacatccttgtttatttccctttttg
+1611313/1
CCCFFFFFHHHHHJJJJJJJGJGIJJJJJJGJJJIJJIJJJJJJJJJJJJ
@7728942/1
gtccaagaaatatttcgccactgtacactcgacagtttggccgttttcta
+7728942/1
@BBDFFFFHHHHHJJJJJJGIJJHJJJJJJJHIGJHIIJJJJJ@FHIJJG
@2640526/1
cagaaatatactgtaatacgatggatgattcattaatggacacatgtaaa
+2640526/1
B;?BDFFFHHHHHJJJJGIJHJJJJJJJJJJIIGJIJJIIJJJJJIIIII
@2640993/1
cagaaatatggacatcaagaaatacttcacatctgttaaaggcaaatatg
+2640993/1
@@@DDFFFHHHHHJJJJJJJJJJJIJJJJJJJJJJJJJJJJJJIIJJIJI
@7729962/1
gtccaagtcctaacgtgttattacaagctttgacaatgtcaaatgccaac
+7729962/1
CCCFFFFDHHHHHJJHIGHHIJJIJJJJJJJJJJJJJJJJIJJJIJJJJJ
@596841/1
aagcgctggtaacgctttatcgggttctgctaagtggtaagtagaaggta
+596841/1
CCCFFFFFHCFHHJJJJJJJIDHIIIJIJJJJIIGHIJJIJIJJIJJJHH
@596842/1
aagcgctggtaacgctttatcgggttctgctaagtggtaagtagaaggta
+596842/1
CCCFFFFFHFHHHJIJJIJJJIIGGIGIJCGIIIGHGFHGHIIGGIJJFH
@597308/1
aagcgttaccagcgcttgaggaagtaacggcagcactattgacacta
+597308/1
@@CFFDDFFHHHBHIGHJGIIJHFHHGGIGIID?2??BGH<4BBC3C
@597309/1
aagcgttaccagcgcttgaggaagtaacggcagcactattgacacta
+597309/1
C@CFFFFFHHHHHJJJJJIJJJJJHIIJJJJIJE>DFDHICBHCHGH
@6715186/1
gagatttggaagttttcggcaagtacatgaagcagttaagagttgtttat
+6715186/1
BBBFFFFFHHHHHIJJJJJJJJJHHJJJJJJJJJIIJJJJJJHIIIJJJI
@3141894/1
ccagaatctaaaaatattgcacctgctacggattcaaagacatctcctaa
+3141894/1
CCCFFFFFHHHHHJJJJJJJJJJJIJIJJJJJJJJJJJIJJJJJJJJJJJ
@597936/1
aagctagccaagagaatggcggctcacaagatg
+597936/1
@@@FFFFFHHFFDIDGGIIIIG@0?BD<D9B9?
@598042/1
aagctatacaagtggtcgatattgttttacgttgtgctccttcacaaaat
+598042/1
CCCFFFFFHHHHFHIGIIIJJJJJJJJIJJJHIJHHJJJJJJJIIIJIIJ
@598050/1
aagctatacagtagtcaaatttgtatccattatcactttttgttgccgtg
+598050/1
CCCFFFFFHHHHHJHIIJJJJJJGIIJJJJJJJJJIJJJJJJIIIIJJIJ
@598271/1
aagctatctactcgttatataatcatcattcaaacattgaagcc
+598271/1
@@@FFFFFGFHHFHHIEHIIJJJJJIJJIIIJJJJIJJIIIIJJ
@598272/1
aagctatctactcgttatataatcatcattcaaacattgaagcc
+598272/1
CCCFFFFFHHHHHJFIIJJJJJJJJJJJJJJJJJJJJJJJJJJJ
@598337/1
aagctatggttgagtgaaaaaggtgggaaatgttgactgttgtagctgat
+598337/1
CCCFFFFFHFHHHJFHIJJJJJJCGIJJJJJJJIIIJJJJJJHIJJJJIJ
@6201261/1
ctttcttcgatcttccggttccggtggccaccagatcgttgttaaggaac
+6201261/1
CCCFDDFFHFDHHIIIEGCGHI:F@FGAGDEH;BFGIGFHGDHBGGHDHA
@6201262/1
ctttcttcgatcttccggttccggtggccaccagatcgttgttaaggaac
+6201262/1
CCCFFFFFHDDFHGIIJGGIEIIEHHHGDIGEHICFGGDGHGICHFJIGG
@6201263/1
ctttcttcgatcttccggttccggtggccaccagatcgttgttaaggaac
+6201263/1
CCCFFFFFHFHHHJIJGJFIJIBHEHIJJJJJIIJJJJGGHFGHIJJIJG
@6201264/1
ctttcttcgatcttccggttccggtggccaccagatcgttgttaaggaac
+6201264/1
CCCFFFFFHHHHHJJJGJHIJJEHGIJJJJJJIFIJJJIJJIGGIJJJJI
@6201265/1
ctttcttcgatcttccggttccggtggccaccagatcgttgttaaggaac
+6201265/1
CCCFFFFFHHHHHJJJIJGHIJIIFHIJJJJJJIJJJIGIJHIIIJJJJJ
@6201266/1
ctttcttcgatcttccggttccggtggccaccagatcgttgttaaggaac
+6201266/1
CCCFFFFFHHHHHJJJJIGGIIIIEHIIGEGGIIIHJIIIJJJIJIIJJJ
@6201267/1
ctttcttcgatcttccggttccggtggccaccagatcgttgttaaggaac
+6201267/1
CCCFFFFFHHHHHJJJJIGHIJGJIJIJJJJJJJJIIJIJJJIJJJJJJJ
@6201268/1
ctttcttcgatcttccggttccggtggccaccagatcgttgttaaggaac
+6201268/1
CCCFFFFFHHHHHJJJJIHIJJIGHIJJJIJJJIJJJJJJJJJIJJJJJJ
@6201269/1
ctttcttcgatcttccggttccggtggccaccagatcgttgttaaggaac
+6201269/1
CCCFFFFFHHHHHJJJJJIIJJJJJJJJJJJJJJJJJJJJJJJJJJJJJI
@6201871/1
ctttcttctcttggtgaacacatactttattcgtcatcgctccccacgag
+6201871/1
:??DABDDHHHFGIFH:EHHIJIIJJIJFIJJJFIJJIIGIJJJJIJJEF
@6201872/1
ctttcttctcttggtgaacacatactttattcgtcatcgctccccacgag
+6201872/1
=?:==DDFHHHHHJGIIJJIIJJJJJJJJJJJJFHIJJJJJJJJJJJJHJ
@6201873/1
ctttcttctcttggtgaacacatactttattcgtcatcgctccccacgag
+6201873/1
@@@D;BD;BCCF<B<EBG9CC?:CECHI9CHBC?FF@D@B@BFIIAFD@@
@6201874/1
ctttcttctcttggtgaacacatactttattcgtcatcgctccccacgag
+6201874/1
@@@D?DDBFFHHDG2C?BFHEHEHIIIIBHIHIFHHIIGGIIIIIIIEGI
@6201875/1
ctttcttctcttggtgaacacatactttattcgtcatcgctccccacgag
+6201875/1
@@@DADDBBB<FBG2AEG@B@?CHHGIIEHIHGAGEEGGGIIIIIFHDDF
@6201876/1
ctttcttctcttggtgaacacatactttattcgtcatcgctccccacgag
+6201876/1
@@@DDDDDFFDHDG<EFHBHFECGHIIIGGIGGFHIGGGGIIIIIIIEDB
@6201877/1
ctttcttctcttggtgaacacatactttattcgtcatcgctccccacgag
+6201877/1
@CCFFFFFHFFHBHCBFHFHHGIJJJJJGIJJJFHIJHIJJIJJJJJGJJ
@6201878/1
ctttcttctcttggtgaacacatactttattcgtcatcgctccccacgag
+6201878/1
CCCFFFFFHGFHDIAFFHGAGEGIIIIIIIIIIHIGIIIIIIIIIGIIGI
@599541/1
aagctgagagtctgcaaatcggccaacttcttgccgacggaatttttcag
+599541/1
CCCFFFFFHHHHHJJJJJJJJJJJJJJJJJJJJJJJJJJJIJJJIJJJJJ
@3142491/1
ccagaatcttgccccctcccagattaggctatgccggtaaagaagtgaat
+3142491/1
@@CFFFFFHHFHFIIJJJJJIGFHFIJJIJJJJIIIG?FHIJJJIGIGII
@3143400/1
ccagaattacaggaaatggataattataggattggatctatgactgtgta
+3143400/1
CCCFFFFFGHHHHGIJIJJCGGIJJJIJJJIJJJJGIJJJJJIJJJIJIG
@1616040/1
attgtgaaaagggagcatttatttgatgcaaagtatagaggttgtaccca
+1616040/1
CCCFFFFFHHHHHJJJJJJJGIJJJJJJJIJIIEHIJJJJJHGIIIJJJJ
@7231188/1
ggaatgtggggattgtattgagcttgtgtaggtggaggatagtttaagtt
+7231188/1
BCBFFFDDHHHDHIJEGHIIGJIJJIIIIJJJDGGDHIBGIIGHIIIJHG
@7231189/1
ggaatgtggggattgtattgagcttgtgtaggtggaggatagtttaagtt
+7231189/1
CCCFFFDDHHHFHIIHIJJJHHHIJIGHGGIJCFHGHIGGIJFHIIIJGH
@1112740/1
ataacatgcataaaatataataaaaatttatagttttttgcatttttatt
+1112740/1
CCCFFFFFHHHHHJJJJJJJJJJJJJJIJJJJJIJJJJJJJJJIJJJJJG
@1112986/1
ataacattaaatatttctggagcctcaaaacgctagtaaaggtatagttt
+1112986/1
CCCFFFFFHHHHHJJJJJJJJJJJJJJJJJJJIJIJIJJJJJDGIIJGII
@75173/1
aaaaagcaggaaaagcccagaagaacgttcgactttcacttcattctatc
+75173/1
CCCFFFFFHHHHHJIJJJJIIIIIJJJIJJJJIJJJJHJJJJJJJJJJIJ
@75174/1
aaaaagcaggaaaagcccagaagaacgttcgactttcacttcattctatc
+75174/1
CCCFFFFFHHHHHJJJJJIJJIJJJJJIJIIGGHIJJIGIJJJJJJJJJI
@2118002/1
caaattagaaacttatataagtgactctaataatgaaggcgaatctaaat
+2118002/1
CCCFFFFFHGHGHJJJJJJIJIJHHJJJJJJJJJGIIJJJJJJJIJJJJI
@5696140/1
cttatacgcagtggtctcaatcgcaacagacatctacgaacgtctacagt
+5696140/1
CCCFFFFFHHHFHJEHIJJJJJJJJJJJJJJJJJJJJJJJJJIIJJJJIG
@4178729/1
cggatgaagaccctgagagtatagatgattgcagtaatgatgacaccaaa
+4178729/1
@@<DFFFFHHHHHJJIJIIGHIJIJIJGJJJIIG@GIJJJJJJIJJIIGF
@2120439/1
caaattcctcttcctcacgaggacactctaataataaatcctgtagaata
+2120439/1
CCCFFFFFHHHHHJJJJJJJJJJJJJJJJJJJIIJJJIJJJJJIJJJJJJ
@1113397/1
ataacattgacattctataaagacgttagagaggttcactaaaaaatatt
+1113397/1
BCCFFFFFHGHHHJJJIJJJJJJJJJJJJJIJJJEHIJIJJJJJIJJJJG
@601986/1
aaggaaacgatgacactgataactcagcagacttcgactctgatattcct
+601986/1
@CC?DFFFGGFHHJJJGHIIIIJEEICGIIJJJBHIEGGGHIJIJJJJJJ
@4179589/1
cggatggacaatttgaacaagttacaagtgccgaagtacgagctattcga
+4179589/1
CCCFFFFFGHHHHJJJJIJIJHIJJJJJAHIJJJJJHIIJJJJJJJJJJI
@4179590/1
cggatggacaatttgaacaagttacaagtgccgaagtacgagctattcga
+4179590/1
CCCFFFFFHHHGHJGHJIIJJHHHJJJIHHJJIGIIDHIJJJJIJJJJJJ
@7734898/1
gtccacccctttgttgcccgtttgccg
+7734898/1
@@@DDDDDFF;CAGGBCA:82<C8@@E
@3144534/1
ccagacaaagcacctatcgaatcgaatattagtagcaagatccgagatgt
+3144534/1
CCCFFFFFHGHHHJJJJJJJJJJIHIHIJIJJDFGIJJIJGJIJIJJJJF
@2647182/1
cagaaatttaaacgttccagcaggtacttgcgtggacacgcatattacac
+2647182/1
CCCFFFFFHHHHHJHJJJJJJJJJHHIJJJJJHIJJJJJJIJJJJJJJJJ
@7233061/1
ggaattccagacgttcgttgtgggtaatgttcgattcggtttcttgctgt
+7233061/1
CCCFFFFFHHHHHHIJJGIGGHIJEGGJIIJJJJJJJJJDHIABG@AG@@
@2648213/1
cagaacaaaccgggaaaagtattatgagaatatgaaatttaaaagaaaat
+2648213/1
CCCFFFFFHHHHHJHIJIICEGIJJJJJJJJJJJJJJJJJJIJJJJJJJI
@3148263/1
ccagaggctagaattcctgggcgacgctgtactcgattatttaataacaa
+3148263/1
CCCFFFFFHHHHHIIIJJJIJGIHGGGBE?FHIJJIJJJJJJJJJJJJJJ
@7735452/1
gtccacgtaggttacctcgaaggattgttcgctagcgatctcctgca
+7735452/1
@@<:DDFDFFHHHIIIGIIIIGIIIIIFHIIIIGIIIIIIIIIEEGI
@2121633/1
caaattctcgtgacttttctcccctgttcttaaataaagtgtactttatt
+2121633/1
@@@DDDDDHHHHHIGIIIGHDCFIAHGHEHH>DBGGIIEHIIIIIIIGHI
@79202/1
aaaaaggtgggaaatgttgactgttgtagctgattaaggggtgtattcta
+79202/1
CCCFFFFDFHHGHJJJGIIJJJJJIJGGIJJJIJJJJJJJI?DAGIGIIG
@2123282/1
caaattgctctactctcaagaaatggcctccatgccgagcaagactcccg
+2123282/1
CCCFFFFFHHHHHJJJJJJJJJJJJJJJJJJJJJJJJJJJJJJJJJJJJJ
@602935/1
aaggaacacgcggtagcggaagattggctcg
+602935/1
CCCFFFFFHHHHHCHIIJJGIJIJJJJJJH0
@4687215/1
ctcaaatgactcaactttccttcatgaacgttctcgtatttagaatataa
+4687215/1
CC?DFFFFFHHHAHHGIIIIEAHEGHGHIIIIIFHIHHHIIEG@DADEGI
@2651246/1
cagaacgtaagatatcctaaactcacttttttccgaaaaaatatcgcaat
+2651246/1
CCCFFFFDHHHHHIJJJJJJJJJJJJJJJJJJJJJJJJJJJJIJJJJJJJ
@3664292/1
cctgtgtatgataaataaacttttttcgggtttggaaaaaatttcaaatt
+3664292/1
CCCFFFDFHHGHHJJJJJJJJJJJJJJJJJJJJJJJJJJJJJJJJJIJJJ
@3664293/1
cctgtgtatgataaataaacttttttcgggtttggaaaaatttcaaattg
+3664293/1
CCCFFFDFHHHHHJJJJJJIJJJJJJJJJJIIIJJIJJJIJJJHIIJJJJ
@4688635/1
ctcaaatgtagcgtactctgagccaggaaatgctgacgtagggttcaggt
+4688635/1
CCCFFFFFHHHHHHIJIIJJJJJJJJJJJEIHIJJJIJGHIIJDGIJJJF
@6719813/1
gagccccgggcccagatggcattcatgcagaaccgattaagaaaggggca
+6719813/1
@@@FFFFDFFHHHHIJJJJIIJJJIJJJIJJJJJIHGIIIJJJJJJJHHF
@6719889/1
gagcccttggcttccttcggagttttgcctgttccgtagcagacggccac
+6719889/1
?@;DDDBDHHH?DAG<GGAFHIFACFAFBFGHE@F@GHGGHGIC:@@FFA
@6720019/1
gagccgtcgcggcatcactcccaaatacgaactggtccaaatcgagggcg
+6720019/1
@CCFFFFFHHFHHGIGIGCDHJ@HIEHGIIJHGIJ;CGDHIDHHDHGF>3
@6721406/1
gagcgtttctttagtctgtatattttcttgtatcacttattgcgtctttg
+6721406/1
C@CFFFFFHHHHHJGIJJIJJJJJJJJJJJJJIJJJJJJJJJIJHIJJJJ
@6721407/1
gagcgtttctttagtctgtatattttcttgtatcacttattgcgtctttg
+6721407/1
CCCFFFFFHHHHHJGIJJIJJJJJJJJJJJIJJJJIJJJIJJJJJIJJJI
@1620756/1
attgttttaaaacatcaataaacttgagaacttttggagaagaaaacttg
+1620756/1
BCCFDFFFHHHHHJJJIIIIJJJJJJJJJJJJJJJJIJJIIJJJJIIIJJ
@4183751/1
cggattttatcaatcggccattcgaggctggaagccacttttaaatgttg
+4183751/1
BCCDFFFFGHGHHIHJJIIIIJIJJJIJFGJBD@BFDHEHJJCFH@BBF=
@4183752/1
cggattttatcaatcggccattcgaggctggaagccacttttaaatgttg
+4183752/1
CCCFFFFFHHHHHJJJJIJJJJJJJJJJIJJHIHIJGJJJJJIJJGIGHG
@2123921/1
caaattgtccatccgatactccatctctaaaaaagataattctttggggt
+2123921/1
CCCFFFFDHHGHHIJHIJJJJJJJJIJJJJJJIJIJIHJIJJJJJIJDIH
@2124204/1
caaattgttcaggtaaaatcttgcttcatgattgaaaatttgcaaggttt
+2124204/1
B;?DDFFFHHHHHIJJJJJJJJJJJJJJJJHIJJJJJJJJJJIJJJJGHH
@2124205/1
caaattgttcaggtaaaatcttgcttcatgattgaaaatttgcaaggttt
+2124205/1
CCCFFFFEHHHHHHIJJJJJJJIJJJJJJJJJJJJJJJJJJJJIJJIGHI
@1622655/1
atttaaaagaaaatttgaaaagtatcatgagttttgtgattctccga
+1622655/1
=BBFBDDFHFHHGIJJJIIJIJ<CFIJIIIIHIIIJHIEHIJJJIJI
@1622656/1
atttaaaagaaaatttgaaaagtatcatgagttttgtgattctccga
+1622656/1
CCCFFFFFHHDHHJJJJJJJJJ<FHHIIIJJHIIIJJIJJIJIIIJJ
@1622657/1
atttaaaagaaaatttgaaaagtatcatgagttttgtgattctccga
+1622657/1
CCCFFFFFHHHHHJJJJJJJJJFHIIJJJJIHIJJJJIJJJJJJJJI
@1116866/1
ataactgacatgtttcatatgtagaacgaattttgtgcatacaaaaatag
+1116866/1
@C@ADDDFHHHHHIIDHGGIIFGHHIGGGIHIGCAHIIEHHEAFIBGHIB
@4185083/1
cggcaaacgggcaacaaaggggtggaccacaacaacagcgtaggcctcag
+4185083/1
@CCFFFFDHDHGHJJJIJIGGHDFEGE@G=FGHICEFEAADGHHHHGFDF
@1117428/1
ataacttatgctgcttggtctttgttcacaatcgctataaagccaaatca
+1117428/1
CCCFFFFFHHHHHJJJJIFIIJJJJJJJJJIJIJJJJJJJJJJIJJJIJJ
@4185922/1
cggcaacaaaaagtgataatggatacaaatctgactactgtatagctttc
+4185922/1
CCCFFFFFHGHHHEHIJJJJJJJJIJJJJJJJJJJJJJJJIJIGJJJJJJ
@4185923/1
cggcaacaaaaagtgataatggatacaaatttgactactgtatagctttc
+4185923/1
BC7DFFFFHHHHHEGIJJIJJJIJJIJJJJJIJIJJIJIJIIJJJJJIJJ
@4185924/1
cggcaacaaaaagtgataatggatacaaatttgactactgtatagctttc
+4185924/1
CCCFFFFFGHHHF:CEFEIEDHEFIGHIJGJJEGIIIIIGGIIIGIGIJE
@4185925/1
cggcaacaaaaagtgataatggatacaaatttgactactgtatagctttc
+4185925/1
CCCFFFFFHGHHHFHIJJJJJJJJIJJJJJJJJIJJJJJIIJJIIJJJJH
@4185926/1
cggcaacaaaaagtgataatggatacaaatttgactactgtatagctttc
+4185926/1
CCCFFFFFHHHHHBGHGIJJIIIIJIJJJJJJIGIJJJJIIJIJJJJJJI
@4185927/1
cggcaacaaaaagtgataatggatacaaatttgactactgtatagctttc
+4185927/1
CCCFFFFFHHHHHCGHIJJIJJJJIJJJJJJJJJJJIJJJJIJIJJJJJI
@4185928/1
cggcaacaaaaagtgataatggatacaaatttgactactgtatagctttc
+4185928/1
CCCFFFFFHHHHHCGHIJJJJJJIJIJJJJJJJIJJJJJJHIIIJJJJJJ
@4185929/1
cggcaacaaaaagtgataatggatacaaatttgactactgtatagctttc
+4185929/1
CCCFFFFFHHHHHEGHIJJJJJJJIIJJJJJJJJJJIJJJJJJJJJJJJJ
@81921/1
aaaaagtgaacagctatcgatacacagtcatagatccaatcctataatta
+81921/1
CCCFFFDFHHHHHJJJJJJJJJJJJJJJJJJJJJJJJIJJJJJJJJJJJJ
@81985/1
aaaaagtgagtttaggatatcttacgttctggcaacatcgacagatacca
+81985/1
CCCFFFDDFHHHHJJJIJJJJJJJIJJJJIJIJJJJJJJIJJJJJJIJJI
@3665999/1
cctgttcttaaataaagtgtactttattgaaaaattagtaaaacataatg
+3665999/1
=B14BDFFHHHHHJJJJHIJJJJJJJJJJJJJJJJJJIHHIJJJJJIJJI
@3666000/1
cctgttcttaaataaagtgtactttattgaaaaattagtaaaacataatg
+3666000/1
CCCFFFFFHHGHHJJJIGHHJJJJJJJJJJJJJIIIJJFIJJJJJJIJJJ
@6723042/1
gagctgtttgtctgccccaagtgggttgttgttgttgaggaggagcagac
+6723042/1
CB@FFFFFHHFHHIIJJJHHIBHHIBDFEHGHIIEGGDGIFHIBHFHG@G
@5703996/1
cttatcatgtttcttgtctgtccttctgtcatttttctattaattgtctg
+5703996/1
@CCDFFFFGHHHGJJGGGHIDJIGJIJIHHIIIJJJJJIJJIJGJIIJII
@2127300/1
caaatttctcaagggcacacggcaacaaaa
+2127300/1
CCCFFFFFHHHHHJJIJJJJJJIJIJJJJJ
@2127301/1
caaatttctcaagggcacacggcaacaaaaagtgataatggatacaaatt
+2127301/1
CCCFFFFFHHHHGJJIJJJJIIIIJJJJJJJJDHIIJJJJJJIIJJJJIJ
@2127302/1
caaatttctcaagggcacacggcaacaaaaagtgataatggatacaaatt
+2127302/1
CCCFFFFFHHHHHJJJJJJJJJJJJJJJIJJJGHIJJJJJJIJJJJJJJJ
@2127760/1
caaatttgaaaaaaccagagacgattttgtcgaagatctctgtgaga
+2127760/1
CCCFFFFFHHHHHIJJIIJIIJJJIIJIJHGHIIEHHJJIJIIIIJJ
@2127761/1
caaatttgaaaaaaccagagacgattttgtcgaagatctctgtgaga
+2127761/1
CCCFFFFFHHHHHJJJJIIJJGJJJJJJJHIJJJIJIJJJJJGHJJJ
@2127954/1
caaatttgactactgtatagctttcttctcttggtgaacacatactttat
+2127954/1
CCCFFFFFGHHHHJJGHEIIIJJJJJJJJJJJJJHIJJJJIJJJJJJJJJ
@2127955/1
caaatttgactactgtatagctttcttctcttggtgaacacatactttat
+2127955/1
CCCFFFFFHHHHHJJGIIJJJJJJJJJJJJJJJJHIJJJJJJJJJJJJJJ
@2128309/1
caaatttggaatttcataaacaactcttaactgcttcatgtacttgccga
+2128309/1
CCCFFFFFGHHHHJJJJJJIJJJJJJJJJJJIJJJJJJGIJJJJJJJJJG
@2128310/1
caaatttggaatttcataaacaactcttaactgcttcatgtacttgccga
+2128310/1
CCCFFFFFHHHHHJJJJJJJJJJJJJJJJIJJJJJJJJJJJJJJJJJJJG
@3155130/1
ccagcaagttcttggctgccgaatgtttggcgtc
+3155130/1
@CCFFFFFFHHGHJGIEIIJG@GGC?FGGHDA06
@3155131/1
ccagcaagttcttggctgccgaatgtttggcgtctttcttcgatcttccg
+3155131/1
CCCFFFFFDHHHHJJJIJIJGFHIIJJIJJIJEHIIJGGIGIHIGIJJJE
@2128710/1
caaatttgtatccattatcactttttgttgccgtgtgcccttgagaaatt
+2128710/1
@@@FFDFFHHFHFHHIGGCEHEEFIDHHGFHGFEE?BCCFE;9?FG@9BB
@2128711/1
caaatttgtatccattatcactttttgttgccgtgtgcccttgagaaatt
+2128711/1
CCCFFFFFFHHHHJJJIJJIIJJJJIGJJJIJGGGIIIJIGIJJJJIIIJ
@2128712/1
caaatttgtatccattatcactttttgttgccgtgtgcccttgagaaatt
+2128712/1
CCCFFFFFHHHHHJJJJJJIJJJJJJJJJJJJJJJHHJJIJJJHJHGIIJ
@1626590/1
atttaaatagcttctcacaatactcccgaacctgttcaggagggagattc
+1626590/1
CCCFFFFFHHHHHJJJJJJJJJJJJJJJJJJJJJJJJJJJJJJJJJIJJJ
@84214/1
aaaaagtttatttatcatgcacaggtaaacagttgtacagtagaggataa
+84214/1
@@@FFDFFHGGHHJJJJJJJIIIJJHHHHIJJIIIFHGGGCDGHIGGIIJ
@2130533/1
caaattttgacatttatgtaacatgtgtgcttaagtggcttaccttctac
+2130533/1
CCCFFFFFHHHHGIJGHJJGHGIIIJJHHJIIJJJIHIJJJJIJIIIJHI
@2654563/1
cagaagaacgttcgactttcacttcattctatcggcctttcttctctttg
+2654563/1
C@<DD<DFDDBFDGGB=EHHEHHGGGHGI@FFGGGGIHIIIIIIIIIIEF
@2654564/1
cagaagaacgttcgactttcacttcattctatcggcctttcttctctttg
+2654564/1
CC@DFFFFGGHHHJHIIIIJDHHIJIJJJJJIIIIJJIJJJJJJJIGIJE
@2654565/1
cagaagaacgttcgactttcacttcattctatcggcctttcttctctttg
+2654565/1
CCCFFFFFHHHHHJIIJJJJIIJJIJJJJJJJJJJJJJJJJJJJJJJJJG
@7241556/1
ggacaatcgtgtgcgctgataggaggccaccaagaccagatgacttacgg
+7241556/1
CC<DFFFFHHHFHHIIIJIIIJJGGGGJJJJJJJIIIJJIJJJJJJJJJI
@6213144/1
ctttgaatccgtagcaggtgcaatatttttagattctggaatgtcattag
+6213144/1
@BCDDFFFHHHFHIJJJI;EGGIJIIJJJGIIIJJJJIJJJIDFGGEIII
@5705661/1
cttatcgatgcattgaaacgcaaactgacgtttactcttctaatgtcaaa
+5705661/1
@CCFFFFFHHHHHJJJIJIIGIJJJIJJJJJJJJJJIJEIIIIIJFIIJD
@5705662/1
cttatcgatgcattgaaacgcaaactgacgtttactcttctaatgtcaaa
+5705662/1
CCCFFFFFHHHHGJIJJJEGHIJJJJJJJJHJJJJJJJJJJJIJFGHIJI
@5705663/1
cttatcgatgcattgaaacgcaaactgacgtttacttttcgaatgtcaaa
+5705663/1
@@CFFFFFGGFHGGIIGHHGE@FGIEDGIGIJJIJGIJJIGEHGCHGECC
@5705664/1
cttatcgatgcattgaaacgcaaactgacgtttacttttcgaatgtcaaa
+5705664/1
CCCFFFFFHHHHHJJJJIIIIJJJJJJIJJIJJIIJJJIJJJJJJIJJJG
@6213620/1
ctttgaatgtaactataaaatgtgtttggcaaatcaaatctaataactaa
+6213620/1
CCCFFFFFHHHHHJJJJJJJJJFHJJJJJJJJJJJJJJJJJJJJJJJJJJ
@3156491/1
ccagcagatattgtacttaaaggcttttggatcataagatgcagtgactg
+3156491/1
CC@FFDDDHHFHHFHIIIHIIIIIHIIJJJHIJJJJIJJJJJJJIJIIJJ
@3669059/1
ccttaacaacgatctggtggccaccggaaccggaagatcgaagaaagacg
+3669059/1
CCCFFFFFHHGDHIIGIFGHIJ@HIIJGHIIJIIJIJJIJJJJJIJJJHH
@3156965/1
ccagcagtcccacaaagtttcacagttccacaaaacgctgaaaaattccg
+3156965/1
CCCFFFFFHHHHHJJJJGIJJJJJJIIJJJJJJJJJJJJJJJJJJJJJIJ
@609094/1
aaggacttcaactttgttcagttcttgcagg
+609094/1
CC@FFFFFFFD4DHBHCB:EHCBFHECGIGC
@609095/1
aaggacttcaactttgttcagttcttgcaggagatcgccagcgaacaatc
+609095/1
CCCFFFFFHHHHHJJJIJJJJJJJJJJJIJHJJJJJJJJJIJJJJJJJJI
@609096/1
aaggacttcaactttgttcagttcttgcaggagatcgctagcgaacaatc
+609096/1
@@@DFFFFHHHFHIJIJJGIIJJIGGGHHGAHIIFHIHIGICHIGHIGBC
@609097/1
aaggacttcaactttgttcagttcttgcaggagatcgctagcgaacaatc
+609097/1
BC@DFFFFHHHHHJJJIJJJJFGJIJJJJJIJJJJGJIJJJIJJJJJGJI
@609098/1
aaggacttcaactttgttcagttcttgcaggagatcgctagcgaacaatc
+609098/1
CCCFFFFFGHHHHJJJHIJJJGIJJJJJIIIJJJGIJJJIJIJIJJJJJI
@610541/1
aaggataacctctctgtcggtagatttccgtgaagtggtccgtgcccctt
+610541/1
CCCFFFFFHHHHHJJIIJJJCGHIJJJIJJHJJJJHIJHHIIIJJJJJJI
@610542/1
aaggataacctctctgtcggtagatttccgtgaagtggtccgtgcccctt
+610542/1
CCCFFFFFHHHHHJJJHIJJCGHIJJJJJJIJJJJFHIGHIJHJJJJIG>
@87707/1
aaaaatacttctcctattaaaaggaaagaactattggccttaacttacga
+87707/1
?@@FFEFBHHBHDGEEBGEFEHC1CGGHGHGGGG><?DBFFEBDGBHAFF
@1629898/1
atttaaccgaaatatagaatacaccccttaatcagctacaacagtcaaca
+1629898/1
CCCFFFDEHGHHDHGIJGIGIJIIJGHGGHHIIIGGEHIIJGCHFHGGHE
@1629899/1
atttaaccgaaatatagaatacaccccttaatcagctacaacagtcaaca
+1629899/1
CCCFFFFFHHHGHJJJJJJJJJJJJJJJJJJJJJIJJJJJJJJJHHIJIG
@1629900/1
atttaaccgaaatatagaatacaccccttaatcagctacaacagtcaaca
+1629900/1
CCCFFFFFHHHHHJJJJJJJJJJJJJJJJJJJJJJJJJJJJJJJIJJJJJ
@7741490/1
gtccatcaacgtggagtttaagcatattcgtctattagctagagcgttta
+7741490/1
@@@DDDDDFFFFFI1C<CH?CB<FFHHIFIEFIECG>CGFEBG<BF8DFD
@87990/1
aaaaatagtaaaaagtcgaagtctttcgagacatactcttcggagaatca
+87990/1
CCCFFFFFHHHHHJJGIJJJJHIGJJIJJJJJIJJJJJJJJJJIJIJIJJ
@87991/1
aaaaatagtaaaaagtcgaagtctttcgagacatactcttcggagaatca
+87991/1
CCCFFFFFHHHHHJJIJJIJIGIJJJJJJJIJIJEIJJJJJJIJJJJJJJ
@1630660/1
atttaacgtttagcagtcttctttttagaataacattgacattctataaa
+1630660/1
B?BDFFFFHHHHHJJJJJJJJIJJJJJJJJJIIIIIIIIJJJJJJJJJIJ
@6215487/1
ctttgacattgcttgtggtcacttttcgcgcaa
+6215487/1
@@@??BD?FBFDFIE?>G:?BEH:AAE8CGGF:
@6215488/1
ctttgacattgcttgtggtcacttttcgcgcaaa
+6215488/1
=?@D;BBBDH?DFG>CFHFEH@FEHHDGD@D0DH
@6215489/1
ctttgacattgcttgtggtcacttttcgcgcaaaggtaaaatcgttctag
+6215489/1
=@1=DDFFHHHHHJIHIJHIJJJIJJJJJJJJJJJJFDFIIIIJFHJJJJ
@6215490/1
ctttgacattgcttgtggtcacttttcgcgcaaaggtaaaatcgttctag
+6215490/1
@@@DDDDDBADDHBG2ABEEBHI@FHGIIAHHB@FC?9BDEGECBFGIGH
@6215491/1
ctttgacattgcttgtggtcacttttcgcgcaaaggtaaaatcgttctag
+6215491/1
@@@DFDDDHFB?HD>FBDHIIEBHBFHG@DECHFBGIIGABFHIBFHHA@
@6215492/1
ctttgacattgcttgtggtcacttttcgcgcaaaggtaaaatcgttctag
+6215492/1
@@CFDDFFHHGGBHHFHIFEHFHIIJGIIIGBGIIJ9DGIJJ9FFHGGHG
@6215493/1
ctttgacattgcttgtggtcacttttcgcgcaaaggtaaaatcgttctag
+6215493/1
@CCFD>DEFHGHFIBCFH@BE@EHHIIGIII@GIIGGGGIIBEBGHDGGG
@6215494/1
ctttgacattgcttgtggtcacttttcgcgcaaaggtaaaatcgttctag
+6215494/1
CCCFDDFFHHFHHJGEGIBFFGHHIJGHGEGBFHCH0?GHI<?D=FDFEA
@6215495/1
ctttgacattgcttgtggtcacttttcgcgcaaaggtaaaatcgttctag
+6215495/1
CCCFFDEFHHGHGJJGIH@HHHHIIIIGIJJJJHHH?DFHIIGGIJJJJF
@6215496/1
ctttgacattgcttgtggtcacttttcgcgcaaaggtaaaatcgttctag
+6215496/1
CCCFFFFFHGHHHJJGGGHHGHIHJJJJJJJIJJJIHGEFHIGIBHIJIG
@6215497/1
ctttgacattgcttgtggtcacttttcgcgcaaaggtaaaatcgttctag
+6215497/1
CCCFFFFFHHFHHJJFHIEIEHHIJJJIJJJGJJJJ?DHIJIIJIGIJJI
@6215498/1
ctttgacattgcttgtggtcacttttcgcgcaaaggtaaaatcgttctag
+6215498/1
CCCFFFFFHHGHHJJHGIGIJJJJJJJJJJJJJJJJIJIJJJJJIJJJJJ
@6215499/1
ctttgacattgcttgtggtcacttttcgcgcaaaggtaaaatcgttctag
+6215499/1
CCCFFFFFHHGHHJJHHIEIIIIIJJJJJIIGIJGIFGIJIEBHGIGEGH
@6215500/1
ctttgacattgcttgtggtcacttttcgcgcaaaggtaaaatcgttctag
+6215500/1
CCCFFFFFHHGHHJJHIICIBGGIJJIIHIJJJIGI?FDHHIJIHIIJJG
@6215501/1
ctttgacattgcttgtggtcacttttcgcgcaaaggtaaaatcgttctag
+6215501/1
CCCFFFFFHHHHGJIGGIHIIIIJJJJJIFIIJJJJBFHIJCHJFHIIII
@6215502/1
ctttgacattgcttgtggtcacttttcgcgcaaaggtaaaatcgttctag
+6215502/1
CCCFFFFFHHHHGJJGHJFIIIIJIJHJGIBHHIGH?BGHJECGFHHGHH
@6215503/1
ctttgacattgcttgtggtcacttttcgcgcaaaggtaaaatcgttctag
+6215503/1
CCCFFFFFHHHHHJIGHIAHHIIJJJIIIJIIJJIJBGHIJIIJHIIIII
@6215504/1
ctttgacattgcttgtggtcacttttcgcgcaaaggtaaaatcgttctag
+6215504/1
CCCFFFFFHHHHHJJGIIEIGGHIJJJJJIGGIIIJBGHIJCEGCHHIIG
@6215505/1
ctttgacattgcttgtggtcacttttcgcgcaaaggtaaaatcgttctag
+6215505/1
CCCFFFFFHHHHHJJHIJGIJJJJJJJJJGGHGIIJ?FHGIICGBFHGGG
@6215506/1
ctttgacattgcttgtggtcacttttcgcgcaaaggtaaaatcgttctag
+6215506/1
CCCFFFFFHHHHHJJHIJHIIJJIJJJJJJIJJJJJDGGIJJJIHIJJJJ
@6215507/1
ctttgacattgcttgtggtcacttttcgcgcaaaggtaaaatcgttctag
+6215507/1
CCCFFFFFHHHHHJJIIGHIJJJIJJIJJJJIJJIIIIIIJJJJHIIJJJ
@1632329/1
atttaagaacaggggagaaaagtcacgagaatttgaaaagcgagcttcat
+1632329/1
CCCFFFFFHHHHHJJGIIJJIJEFIIIIGEHIAGIJJJIJIIJJJGIIJH
@1632330/1
atttaagaacaggggagaaaagtcacgagaatttgaaaagcgagcttcat
+1632330/1
CCCFFFFFHHHHHJJIJIJJJJHHJJJJJJJJJJIJJJJJIIJJJGIJJJ
@1632331/1
atttaagaacaggggagaaaagtcacgagaatttgaaaagcgagcttcat
+1632331/1
CCCFFFFFHHHHHJJIJJJJJJHIJJJIJIJJJJJJJJJJIIJJJIJJJJ
@3671571/1
ccttaatcagctacaacagtcaacatttcccacctttttcactcaaccat
+3671571/1
8=<D?DD?DD:C<<EEADA<AADAEFIIIIIII<BEEEE9<DDDDED2?B
@3671572/1
ccttaatcagctacaacagtcaacatttcccacctttttcactcaaccat
+3671572/1
:?14ADFFHHHHHJIJJJJHHJJJJJJJJJJJJJJJJJJJJJJJJJJJJH
@3671573/1
ccttaatcagctacaacagtcaacatttcccacctttttcactcaaccat
+3671573/1
=;@DDF?DHFFHHGGGHGIHBEBHBEBDBFGACFHDEHIGIGIIGGGEGE
@3671574/1
ccttaatcagctacaacagtcaacatttcccacctttttcactcaaccat
+3671574/1
@<@D?AAADDHADGIGEA@EGBHGCHIHHHHECGEDDGIIGGIGHIICAB
@3671575/1
ccttaatcagctacaacagtcaacatttcccacctttttcactcaaccat
+3671575/1
@@?DFFFFHHHHHJJJJIJFHGIJJJJIJJJJJIJJJJJGIJJJJJJJJI
@3671576/1
ccttaatcagctacaacagtcaacatttcccacctttttcactcaaccat
+3671576/1
@@@DDD;=DBAADD<GFGGIDBHEIEGHEFFHB?FBBCB;?FHBBGDDG?
@3671577/1
ccttaatcagctacaacagtcaacatttcccacctttttcactcaaccat
+3671577/1
@@@DDD?AFDHB?GGFHFA<ABHIAEFHGHGBGGEGIGIIBHIGEGHHGA
@3671578/1
ccttaatcagctacaacagtcaacatttcccacctttttcactcaaccat
+3671578/1
@@@FFFFDDGFGDGGHIIJEGHIIGHIJJJIIJGGJIJJIIGIIGGJIJG
@3671579/1
ccttaatcagctacaacagtcaacatttcccacctttttcactcaaccat
+3671579/1
@C@FBEDBHDDFBGEHBFAAEDHDEFHIGIICGICHIIIDBGGBEHIIG@
@3671580/1
ccttaatcagctacaacagtcaacatttcccacctttttcactcaaccat
+3671580/1
@CCFFFFFHHFHHJJIJEHFHIIJJJIIJJJJJJJJJJIJJJJIJJGIJJ
@3671581/1
ccttaatcagctacaacagtcaacatttcccacctttttcactcaaccat
+3671581/1
BCCFFFFFHHHHHJJJJJJIHJJJJJJJJJJJJJIIJIJJJJJJJJJJJI
@3671582/1
ccttaatcagctacaacagtcaacatttcccacctttttcactcaaccat
+3671582/1
C@CFFFFFHHHHGJJJJGGHGIGIJJJJJIJJJIJJJJJJJJEIIIGHJJ
@3671583/1
ccttaatcagctacaacagtcaacatttcccacctttttcactcaaccat
+3671583/1
CC@FDFFDDHHDFGIJIIJAGHJIDIIIJJJIIIIIIIJEIIJIGIIJGD
@3671584/1
ccttaatcagctacaacagtcaacatttcccacctttttcactcaaccat
+3671584/1
CC@FFFFFHGHGHIIJIJIIJJJJJJJJJJJIJJJIJIJJJIJJJIJJJJ
@3671585/1
ccttaatcagctacaacagtcaacatttcccacctttttcactcaaccat
+3671585/1
CC@FFFFFHHHHHIJJJIJHHHIJIJJJJJJIJJJIIJJJJJJJJJJJJJ
@3671586/1
ccttaatcagctacaacagtcaacatttcccacctttttcactcaaccat
+3671586/1
CCCFFDFFHGHHHJJJIIIIIJIJJIIEIIJJJBHHGIJGIJJJJIJIII
@3671587/1
ccttaatcagctacaacagtcaacatttcccacctttttcactcaaccat
+3671587/1
CCCFFFFFHDHHHJGIEFDCGIIJIIJJJJJIJJIJJJJEIJJJJJIJJG
@3671588/1
ccttaatcagctacaacagtcaacatttcccacctttttcactcaaccat
+3671588/1
CCCFFFFFHFGHHGIJDGDBGEIJJJJIIIJGGHJJJJIIGIGIGJIJHE
@3671589/1
ccttaatcagctacaacagtcaacatttcccacctttttcactcaaccat
+3671589/1
CCCFFFFFHFHHHIJJIHIHHIIIGJJJJJJIJJIJJJJIJJJJJJJJJH
@3671590/1
ccttaatcagctacaacagtcaacatttcccacctttttcactcaaccat
+3671590/1
CCCFFFFFHHHGHJJJIJJHIIJIJJIJJJGIIJJJJGJJJIJJJIIJJJ
@1632786/1
atttaagaggcttttaaaatttaacgtttagcagtcttctttttagaata
+1632786/1
CCCFFFFFHHHHHJJJIIJJJJHIJJHIJJJJJJJJJIIJJJJJJIFJJJ
@3671591/1
ccttaatcagctacaacagtcaacatttcccacctttttcactcaaccat
+3671591/1
CCCFFFFFHHHGHJJJJJJIIJJJJJJJJJJJJJJJJJJJJJJJJJJJJI
@3671592/1
ccttaatcagctacaacagtcaacatttcccacctttttcactcaaccat
+3671592/1
CCCFFFFFHHHH?GIJJJJIJJJJJJJJJJJJJJJJJJJIJJJJJJJJJJ
@3671593/1
ccttaatcagctacaacagtcaacatttcccacctttttcactcaaccat
+3671593/1
CCCFFFFFHHHHGJJJJJJHIJJJJJJJJJJJJJJJJJJJIJJJJJJJJH
@3671594/1
ccttaatcagctacaacagtcaacatttcccacctttttcactcaaccat
+3671594/1
CCCFFFFFHHHHGJJJJJJIIHIJJJJIJJJJJIJJJJJJJJJJJJJJJI
@3671595/1
ccttaatcagctacaacagtcaacatttcccacctttttcactcaaccat
+3671595/1
CCCFFFFFHHHHHIGIIGGFHGHIGHIJJJJGIJJJJJJJIJJJIJJJIG
@3671596/1
ccttaatcagctacaacagtcaacatttcccacctttttcactcaaccat
+3671596/1
CCCFFFFFHHHHHJIJGIJFHIIJJJJJJJJJJJJJJJJJJJJJJJJJJI
@3671597/1
ccttaatcagctacaacagtcaacatttcccacctttttcactcaaccat
+3671597/1
CCCFFFFFHHHHHJJJIJJHIJJJJJJJJJJJJJJJJJJJJJJJJJJJJJ
@3671598/1
ccttaatcagctacaacagtcaacatttcccacctttttcactcaaccat
+3671598/1
CCCFFFFFHHHHHJJJIJJIIJJJJJJJJJJJJGIJIJJJIJJJJJJJJI
@3671599/1
ccttaatcagctacaacagtcaacatttcccacctttttcactcaaccat
+3671599/1
CCCFFFFFHHHHHJJJJ3FFGHJJIJJJJJJJJJJJJJJJJJJJJJJJJI
@3671600/1
ccttaatcagctacaacagtcaacatttcccacctttttcactcaaccat
+3671600/1
CCCFFFFFHHHHHJJJJIIHHIJJJJJJJJJJJJJJJJJJJJJJJJJJJI
@3671601/1
ccttaatcagctacaacagtcaacatttcccacctttttcactcaaccat
+3671601/1
CCCFFFFFHHHHHJJJJIJHIJJJJJJIJJJJJJJJIJIJJJJJJJIJJH
@3671602/1
ccttaatcagctacaacagtcaacatttcccacctttttcactcaaccat
+3671602/1
CCCFFFFFHHHHHJJJJIJIIJJJJJJJJJJJJJJJJJJJJJJJJJJJJJ
@3671603/1
ccttaatcagctacaacagtcaacatttcccacctttttcactcaaccat
+3671603/1
CCCFFFFFHHHHHJJJJJJHIJJJJJJJJJJIJJJJJJJIJJJJJJJJJJ
@3671604/1
ccttaatcagctacaacagtcaacatttcccacctttttcactcaaccat
+3671604/1
CCCFFFFFHHHHHJJJJJJIJJJJJJJJJJJJIJJJJJJJJJJJJJJJJJ
@3671605/1
ccttaatcagctacaacagtcaacatttcccacctttttcactcaaccat
+3671605/1
CCCFFFFFHHHHHJJJJJJIJJJJJJJJJJJJJJJJJJJJJJJJJJJJJI
@3671606/1
ccttaatcagctacaacagtcaacatttcccacctttttcactcaaccat
+3671606/1
CCCFFFFFHHHHHJJJJJJJJJJJJJJJJJJIJJJJJJJJJJJJJJJJJI
@4696267/1
ctcaaccatagctttctcagcgtgttt
+4696267/1
CCCFFFFFHHHHHGJIJIHJJJGF8CG
@4696268/1
ctcaaccatagctttctcagcgtgtttaatttctttcatttatcaaggtt
+4696268/1
@@8=DDFFHHHHHIIIIIIIIIFHHIIIIIIIIIIIIIIIIIIIIIIIFH
@89992/1
aaaaatatcgcaatagctcaaaagggaacaatttttatcgagttattgat
+89992/1
CCCFFFFFHHHHHJJJIIJJJJJJJJJJJJIIJJJIJJIJJJGIJJJJJJ
@89993/1
aaaaatatcgcaatattagaaattttcaaatattcttcgcttttgactcg
+89993/1
CCCFFFFFHHHHHIIIJJIJJIIIJIIIJJIIJJJIIJJJIJIJCHIIIH
@613443/1
aaggccgatagaatgaagtgaaagtcgaacgttcttctgggcttttcctg
+613443/1
CCCFFFFFHHHHHJJJJJHHJJJJGGIJJJJIIIJJIIJJJIJJJJJJJE
@7244176/1
ggacagactgttcctagtcagcatcaaatgggtagctcaagtctccttgt
+7244176/1
CCCFFFFFHHHHHJJJJHIJJJJJJJJJJJJJHHJJJJJJJIJIJJJJJJ
@6725684/1
gaggaagtaacggcagcactattgacactaagaaatcacagagccccggg
+6725684/1
@@CFDFFBFDHFFGIIB>BC<FHEGG>CF@FBBGHEH3B@4?;9BFD0;<
@5204554/1
ctgaagtaaaagtgtgctccattggtttatcctctactgtacaactgttt
+5204554/1
@@@DDDDDHHHHCFHIIIIIIGGIEBFEHHHGGDGGCH@9EAGIIIIFGE
@5204555/1
ctgaagtaaaagtgtgctccattggtttatcctctactgtacaactgttt
+5204555/1
@C@DFDBDHHFHCFGHGIJIIIHJJEGIGGIJGIIGEIJEGHIHHGGFHJ
@5204556/1
ctgaagtaaaagtgtgctccattggtttatcctctactgtacaactgttt
+5204556/1
C@CFFDDDHHHFFHGGHFHHEHHIIIJJICHIGGIJJIJFIIIIIJIIIJ
@5204557/1
ctgaagtaaaagtgtgctccattggtttatcctctactgtacaactgttt
+5204557/1
CCCFFFEEHHHHFIGHJJJJJJJJJIJJJJJJJJJJJJJIJJIJJJJHIJ
@5204558/1
ctgaagtaaaagtgtgctccattggtttatcctctactgtacaactgttt
+5204558/1
CCCFFFFEHHHHFHFHIJIJJJJJJIJIJJJJJJJIIIJEGIIIIJJJIH
@6726069/1
gaggaatattacaataagccgaataaaaatgcaaaaaactataaattttt
+6726069/1
@@@FFFFFHHHGGJJJJJJJIJJJJJJJJJBGHJJJGHIGIIJJIIIIJJ
@6726070/1
gaggaatattacaataagccgaataaaaatgcaaaaaactataaattttt
+6726070/1
CCCFFFFFHHHHHJJJJJJJJJJJJJJJJJJIJJJJJJJIIJJJIIJJJI
@6726071/1
gaggaatattacaataagccgaataaaaatgcaaaaaactataaattttt
+6726071/1
CCCFFFFFHHHHHJJJJJJJJJJJJJJJJJJIJJJJJJJJJJIJJJJJJJ
@6218496/1
ctttgacttgccagtgccaatttcgcggaatttcaaaacatgacaagcga
+6218496/1
CCCFFFFFHGFHHGGHFHEGAHIFHGGIDHHJIB>GGI8D8?@?CB@C;;
@6218497/1
ctttgacttgccagtgccaatttcgcggaatttcaacacatgacaagcga
+6218497/1
CCCFFFFFHHHHGIEHHIIJJJJJJJJJJIJJJJJJJIIIJJJJIJJIJJ
@3672916/1
ccttacaaaataaaatacggcaaagagaagaaaggccgatagaatgaagt
+3672916/1
@@BDFDFFFHHGHJIJJJJJIJJIJJGEHIJJJJIJIHGGHGIIIJJJGC
@1126631/1
ataagtgatacaagaaaatatacagactaaagaaacgctcgtggggagcg
+1126631/1
@BBFFDDFHHHHHJIJJJJJJJJGJIIJJJJJJJJJJIIJIHIIJJJJII
@2134993/1
caacaaagttccccaccaaagcaaatgggtccacatggagatgtaccaca
+2134993/1
CCCFFFFFHGHHHJJJJJJIIJJIGGGGGFGHIGIIJJJJJIGFIIJIJJ
@1127092/1
ataagttattcggacaagttataccgaataaaaaaggaaaactaaaggat
+1127092/1
CCCFD=ADHHHHGIGIIIEHGIIIIGHIIIIIIIHGHGIIIIIIIIHGII
@614636/1
aagggaacaatttttgtcgagttattgatttcgaggaataatacgaactt
+614636/1
CCCFFFFFHHHHHJJJHIJGJHIGIJIIIIJJJGGJIJJJJJJJJEIJIJ
@3160615/1
ccagcctcgaatggccgattgataaaatccgtgatacatttccatgcctt
+3160615/1
CCCFFFFFHGHHHJJJJJJJJIIIJJJIIIIHHGFHHIJJJJJJIJJJJG
@3161037/1
ccagccttcaccattcccagcgaactatcacaaagaatagaagataa
+3161037/1
CCCFFFFFHHHHHJJJJJJJJJIJJJJJJJJJJJJJJJJJJJJJJJJ
@615176/1
aagggagcatttatttgatgcaaagtatagaggttgtacccaaacttttc
+615176/1
@CCFFFFFHHHGHJJJJGJJJJJJJCHHIJJJIHHIGIJJJJJJJJIJJJ
@6728775/1
gaggagttgtactaatttgtgtgattgaagttcgtattatttcctcgaaa
+6728775/1
@@@FDFADHDHHFIJGIJJHGDDGGHIJIIGGGIJJIIIJIIJJJJIIJJ
@616066/1
aagggctcggctgctcatcatgccctcgagtacctcaaaatcatgaccaa
+616066/1
CCCFFFFFGHGHHFIJGGG@EGGIIAEEDH0BDG>FGHIIGCGECECCDH
@6730955/1
gaggcttttaaaatttaacgtttagcagtcttctttttagaataacattg
+6730955/1
@@@F?BDDFHHDHIIGJJIIIIGIGIIGEEEHGIJIJJJIE@FHEIIGHH
@6730956/1
gaggcttttaaaatttaacgtttagcagtcttctttttagaataacattg
+6730956/1
CCCFFFFFHHHHHJJIJJJJIJJJJJJJJJJJJJJJJJJJJJJJJJIJJG
@7746094/1
gtcccaaaacatgaccatgatgcactcggccggaccgattcagcccccac
+7746094/1
CBCFFFFFHHHHHJJJJJJJJJJJJJJJIJJJJJJJJIJJJJJJJHHHFF
@7746095/1
gtcccaaaacatgaccatgatgcactcggccggaccgattcagcccccac
+7746095/1
CCCFFFFFHHHHHJJJJJJIJJJJJJJJJJIJJIJJJJJJJJJJJHHHFF
@7746436/1
gtcccaatatcaaactacaggcagtgttaacgattatacgaaagatctag
+7746436/1
B@@FFFFFHFHHHIIIJJJIJHJJGIIIJIJIGIJJIJJJIIIJJJJJJI
@7247749/1
ggaccagtctgttgtgggggaccagtctgttgtgggggaacagtttgatg
+7247749/1
@CCFFFFDHHHDHJHGJJIJ@GHIIGHEHEHHHIIIJDEGHHGCEHFFFF
@7247750/1
ggaccagtctgttgtgtgggaccagtctgttgtgggggaccagtctgttg
+7247750/1
CCCFFFFDHHGHHJFHGHIJGHJJJJJJJIIIHIJJJJ@FHIIGIJJHIJ
@7247751/1
ggaccagtctgttgtgtgggaccagtctgttgtgggggaccagtctgttg
+7247751/1
CCCFFFFDHHHDHIEGEGHIHIJJJIHIJGEIGIIJIJAGHGGGGGIEGG
@7247752/1
ggaccagtctgttgtgtgggaccagtctgttgtgggggaccagtctgttg
+7247752/1
CCCFFFFFHGHFHJEHEGIJJIJJJIIJJJJJHIJJJJEHIIIHIIIHID
@7247753/1
ggaccagtctgttgtgtgggaccagtctgttgtgtgggaccagtctgttg
+7247753/1
@CCFFFFFHHGFFGDFFHIJGEHJJEGHHEHGDH;DHIGGIHHDGCGFGG
@7746654/1
gtcccacacaagggcagcaaaaaggtgcccaacaacagcaaacgggtcga
+7746654/1
CCCFFFFFHHHHHJIJIGJJJJJJJCGHIIJIJJIIJIIIJJJJHIAFHH
@1633908/1
atttaaggcatctattatacaaaaacaatgtgaattagatgctggtgcag
+1633908/1
CCCFFFFFHHHHHJJJJJJJJJJJJJJJJJIIJJJJJJJJIIJJJHIJJI
@2135939/1
caacaaatggatgatatattagaattagaatattttaacgagtatgataa
+2135939/1
CCCFFFFFHHHHHJIJJIJIJIIJJJJJJJJJJJJJJJJIIJGHJJJJIJ
@1129940/1
ataatacgagcttccatagattcaaatgaagtaaacaacatacgtttttc
+1129940/1
CCCFFFFFHHHHHJJJJJJJJJJJJJJJJJJHIJJJJJJJIJJIFHIJJJ
@97266/1
aaaaatgtcaaaattttccaaattatgtggcattttgacatttatgtgac
+97266/1
CCCFFFFFHHHHHJJJJJJJJJJJJJJJJJJJJJJJJJJJJJJIJJIJJJ
@1130886/1
ataatagtgtattacctctaaagctatctactcgttatataatcatcatt
+1130886/1
@@@DDDBACA?FHGIIIIIIIIIIIIIIGIIHGEFFCHHIIIIIIIFIIF
@1130887/1
ataatagtgtattacctctaaagctatctactcgttatataatcatcatt
+1130887/1
CCCFFFFDFAFHHJJJJIJIIGHIIIIJJJJJJIJJJJGIIJJIJJIGII
@1130888/1
ataatagtgtattacctctaaagctatctactcgttatataatcatcatt
+1130888/1
CCCFFFFEHHHHHJJJJJJJJJIJJJJJJIJJJJJJIJJJJIJJIJJJJJ
@6731181/1
gagggaatttaaggcatctattatacaaaaacaatgtgaattagatgctg
+6731181/1
?@@D?DDD???CF<GDHHC<CABHIEGGG@CCF=FHIGIIGGIDGHEHGE
@6731223/1
gagggactaccacacgaaaggcagttcaccatcgcttgtcatgtgttgaa
+6731223/1
CCCFFFFFHHHHHJJJJJJIIIJJJJJJJJJJJJJJJJIJJJJJJJIJJJ
@5210835/1
ctgaatatcacccacgcagatctggaagacatcaaaacgttccattttac
+5210835/1
@@@BDBDBDHFCHBFAGGBH@G9DGE<BFHIDDGIICCHGDEFHI>FGIG
@5210836/1
ctgaatatcacccacgcagatctggaagacatcaaaacgttccattttac
+5210836/1
@@@DDDDDFD?DHI?@GHHIIGIAGHGGIGGDDFGIGGG?DDHIIIIHIA
@6731718/1
gagggcgccatccacgagccaatcttccgctaccgcgtgttccttaacaa
+6731718/1
CBCFFFFFHHHHHJJJJJJJIIIJJJJJJIIJJJGHHBEBHFHHHFFFFF
@7748493/1
gtcccccacaacagactggtcccacacaacagactggtcccacacaacag
+7748493/1
CBCFFFFFHHHHHGIJJJJHGIJJJJJJJJJDHIIIJIIJJJJJJIJJJI
@2665766/1
cagaatctagccaaacacacatagtacctctccacaaaaagggaaataaa
+2665766/1
B@CFFFFFHHHHHJJJJIIJJJJJFHHJJJJJJJJJIIJIJJJJIJJHJI
@2665767/1
cagaatctagccaaacacacatagtacctctccacaaaaagggaaataaa
+2665767/1
C?BFFFFFHHHHHJJJJJJJJJJJIIJJJJJJJJJIJJJJJJJJJJJJII
@2665768/1
cagaatctagccaaacacacatagtacctctccacaaaaagggaaataaa
+2665768/1
CCCFFFFFGHHHHJJJIJDHGIJJHHIJJJJJJJJJJJJJJIIIJIHIJJ
@2665769/1
cagaatctagccaaacacacatagtacctctccacaaaaagggaaataaa
+2665769/1
CCCFFFFFHHHGHJIIJJIJJGIJHIIGIJJJJIIHJJJJJJIIJIJJJG
@2665770/1
cagaatctagccaaacacacatagtacctctccacaaaaagggaaataaa
+2665770/1
CCCFFFFFHHHHHJJJGIIIJJJJHIIJJJJJJJJJJJJJIIJJJIIJJJ
@2665771/1
cagaatctagccaaacacacatagtacctctccacaaaaagggaaataaa
+2665771/1
CCCFFFFFHHHHHJJJJJIJJJJJIIIIJJJJJJJJJJJJJJIJJJJJJI
@2665772/1
cagaatctagccaaacacacatagtacctctccacaaaaagggaaataaa
+2665772/1
CCCFFFFFHHHHHJJJJJJJJIJJHIJJJJJJJJJJJJJJJJJJJJJIIH
@2137107/1
caacaacaacacttcgactacagatattcgcacttgcagtcccaatatca
+2137107/1
@C@FFFDDHHFGHJBEFGHIHGIJJJJGDHGHGJJIJJCGHGIIGIIIJJ
@1131672/1
ataatatatcctcaaactagggaagacttatctcatccaactgtgggagc
+1131672/1
CCCFFFFFHHHHHJJJJJJJJJJJJJIJJJJJJJIJJJJJJJJHIJJJJI
@4705163/1
ctcaagcaattcttcaagcactacatcctagcattacttcatggggttcc
+4705163/1
CCCFFFFFHHHHHIJJJGIIJJJJJJJJIJIJJJJJJJJJJJJJJJHHIJ
@620334/1
aagtaaacgtcagtttgcgtttcaatgcatcgataagacgaatggtaaag
+620334/1
CCCFFFFFHHHHHHIJJGGGIIHJJIJIJJIJGIJHIIJIIJJJJFHIJJ
@4705694/1
ctcaagcgctggtaacgctttatcgggttctgctaagtggtaagtagaag
+4705694/1
BC@FFFFFHHHHDGIJJJJJJJJJJJJIIJJJJJJJJGHJHIJIIIJJJJ
@4705695/1
ctcaagcgctggtaacgctttatcgggttctgctaagtggtaagtagaag
+4705695/1
CCCFFFFFHHHHFHJJJJJJJJJJIJJJJJIIJJJIJFHIHIJJIIJJJJ
@2667903/1
cagaattacaggaaatggataattataggattggatctatgactgtgtat
+2667903/1
CC@FFADDFHHGHGGGIIGCHHFFGHIIEGIBFHEHGGJIJJJJFG>BFG
@2667904/1
cagaattacaggaaatggataattataggattggatctatgactgtgtat
+2667904/1
CCCFFFFFHHHHFIJJJJJJJIJJJJJJJIJJJJIJIJJJJJIJJHHEII
@620948/1
aagtaacgcccgaacaagccaatcagaccaacggaacgcccggagcggct
+620948/1
BCCDFFFFGHHHHJJJJJIJJJJJJJJJJJJJJJIIJJJJJJHHFFDDDB
@4706241/1
ctcaagcttggggtaaaccgcaagtttcacagcaacaacctggagcgaaa
+4706241/1
CC@FFEFFHHGHHEGIIIJJJJJJHJJJJJJIJJGJJJIJJJJJJIJJII
@4706242/1
ctcaagcttggggtcaacaacagcccgttccgccacagcaacaacctcga
+4706242/1
CCCFFFFFHHHHHFHIJJJJJJJJJJIIGIJJJJJJJEIIIJJJJJJIJH
@621754/1
aagtaatataaccttagatttcgaggcaaattgattgatttgcccagcac
+621754/1
BCCDFFFFHHHHHJJJJJJJJJJJJJIJJJJJJJJJJIJJJJJJJJJJJJ
@621755/1
aagtaatataaccttagatttcgaggcaaattgattgatttgcccagcac
+621755/1
BCCDFFFFHHHHHJJJJJJJJJJJJJJJJJIJJGIJJJJIJJJIJJJJII
@621756/1
aagtaatataaccttagatttcgaggcaaattgattgatttgcccagcac
+621756/1
CCCFFFFFHHHHHJJJJJJJJJJJIJJJJIHIJJJJJGIJJJIIJJJJJJ
@1133865/1
ataatattgatgattataattaataactagtgcctaataatagtgtatta
+1133865/1
<?@D:BDD>DC:?EFDFFHFIIEHEH>HBHFHEIIE?EEEFEEFFFFGIF
@1133866/1
ataatattgatgattataattaataactagtgcctaataatagtgtatta
+1133866/1
?@@;BD?==AFFF@?ABG4:<IIDHB?E?:33<2AFF@C???C1@?B?B:
@1133867/1
ataatattgatgattataattaataactagtgcctaataatagtgtatta
+1133867/1
CCCFFFFFHHHHHJJIIJJJJJJJJJJJJJHJJJJJIJJIJJJFIHIJJJ
@1133868/1
ataatattgatgattataattaataactagtgcctaataatagtgtatta
+1133868/1
CCCFFFFFHHHHHJJJJJIJJJJJJJJJJJJIJJJJJJJJJJJIJIIJIJ
@5212855/1
ctgaatcggtccggccgagtgcatcatggtcatgttttgggactccatgt
+5212855/1
BC@FFFFFHDHHHJIJIEHDGGGIJJJJJHIJJJIJJJJJJJIJIJIJIH
@7749066/1
gtcccgcagatggccaccaccattctatgaaatggaacacgaagagggac
+7749066/1
CCCFFFFFHHHHHJJJJJJJJIJJJJJJJJJIJJJJJJJJJJIJJJJIJJ
@100094/1
aaaaattagtaaaacataatggttttcgcgcgtaaagtgaccaaagcaaa
+100094/1
CCCFFFFFFFDHHJJJJJJJJJCHHJIHJJJJGIHGIHDGHIJJIJIIJJ
@7749744/1
gtccctcttcgtgttccatttcatagaatggtggtggccatctgcgggac
+7749744/1
CCCFFFFFHHHFHEHHIGIIJG>FGIJJIJJEHHCEHGIEHIJIGHII<F
@6734522/1
gagtaactgaaaccgagactgaatttattcgaatttctgagaaatccagg
+6734522/1
BBCDFFFFHHHHHJJJJGIJJJJJJJJJJJJJJJJJJJIJJJJJJJJJJJ
@6734523/1
gagtaactgaaactgagactgaatttattcgaatttctgagaaatccagg
+6734523/1
BBCDFFFFHHHHHJJJJIIJJIJJJJJJJJJJJIJJJJJJJJJIJJJIJJ
@2140741/1
caacaacccacttggggcagacaaacag
+2140741/1
=??;AD:=8C<:<<:318C8F;EE3DD;
@2140742/1
caacaacccacttggggcagacaaacagctccacaacagcaacatcaaac
+2140742/1
@<<?DFFFHDHHHHEGIGHE7CGGGGH;D@DHHBGEE=DCHFEE=CFCEH
@2140743/1
caacaacccacttggggcagacaaacagctccacaacagcaacatcaaac
+2140743/1
CCCFFFFFHHFHGIIGAHIEIIIIIJJHGEGEGIIIIGDAGGIGIJJEII
@1134846/1
ataatcatcattcaaacattgaagccagatcgataaaaaaatatcgcaat
+1134846/1
CC@FFFFFGHGHGIGJIIGIIIIJGIGIEHJJJIEHIHJJIIJJGHIJJJ
@1134847/1
ataatcatcattcaaacattgaagccagatcgataaaaaaatatcgcaat
+1134847/1
CCCFFFFFHHHHHJJJJJJJJJJJJJJJIIJJJJJJJJJJJJJJIJIJJJ
@4707106/1
ctcaagggcacacggcaacaaaaagtgataatggatacaaatttgactac
+4707106/1
:??DFBDD=FFHDIFGGIIIIIIIH?BHGHGGIIGGCHGHGHIGGGHIIG
@4707107/1
ctcaagggcacacggcaacaaaaagtgataatggatacaaatttgactac
+4707107/1
@C@FFEFFGGHGG@HGIIIIJJIIIFFIIGGGIFHIIJJIIJJIDFHIIJ
@4707108/1
ctcaagggcacacggcaacaaaaagtgataatggatacaaatttgactac
+4707108/1
CBCFFFFFHHHHHIJJIJJJJJJJJGHIJJJJJIJFDHIIJJJJJJJJIJ
@4707109/1
ctcaagggcacacggcaacaaaaagtgataatggatacaaatttgactac
+4707109/1
CCCFDDDDHHHGHIIGIGGGGJIIG:DEDFGHGEBHGIJJJJJIEEHCCF
@4707110/1
ctcaagggcacacggcaacaaaaagtgataatggatacaaatttgactac
+4707110/1
CCCFFFFFGHGHHJJJIJJIJJJIJCFGFHIJJGIGFHIJJIIJJIIIJJ
@4707111/1
ctcaagggcacacggcaacaaaaagtgataatggatacaaatttgactac
+4707111/1
CCCFFFFFGHHHGJJFGHIGIIJJJCGGIJJJJJJHJIIJJJJJJIJJIJ
@4707112/1
ctcaagggcacacggcaacaaaaagtgataatggatacaaatttgactac
+4707112/1
CCCFFFFFHHGHHJJIJJJJJJJJJDHHIJJJJJJJIJJJJJJJJJJJJJ
@4707113/1
ctcaagggcacacggcaacaaaaagtgataatggatacaaatttgactac
+4707113/1
CCCFFFFFHHHFHJJIJJJJJIJJJDGGIJJJJIIIJIJIJJJJJIJJII
@4707114/1
ctcaagggcacacggcaacaaaaagtgataatggatacaaatttgactac
+4707114/1
CCCFFFFFHHHHHIIJJJJIIJJJJDGHIHIIJIIIIIJJJIJJJJIIJJ
@5717430/1
cttattcttgcgtactgtagtagaggttgcagcatatcttatcatgtttc
+5717430/1
@@@?DDDDH?BD@BE@BB<??<?A<F9FD;?F@CF@FFHH<FDFDFDGH<
@623371/1
aagtactgcactttcctcctaaaaactgttaattatttttattagtggcc
+623371/1
CCCDFFFFHHHHHJJJIJJJJJJJJJJJJJJIJJJJJJJJJIJJIGIJGI
@6736200/1
gagtcacttttccgaccaagagatccagcaagttcttggctgccgaatgt
+6736200/1
BCCDFFFFHHHHHJJJJJJJJGJJJJJJJJJJIJJJJJJJJJJJJEFGIG
@5213086/1
ctgaatctcagatggattgagctgttgagttgatcctgcttgtgaatctg
+5213086/1
:B@AAAADHHHFGJIFHIGGIIIIGIIFGHGHHIIGIIIIJJIIGIGJJJ
@5213087/1
ctgaatctcagatggattgagctgttgagttgatcctgcttgtgaatctg
+5213087/1
@:=DFFFFHHHHHJJHIIJFIIHIJJJIJJJIIJHIGIIJJJIJJIIIII
@102294/1
aaaaattccgtcggcaagaagttggccgatttgcagactctcagcttcaa
+102294/1
CCCFFFFFHHHGHIJJJJJJJHJIIJJJJJJJJJJJIJJJJJJIIIIJJI
@2141085/1
caacaacctaaatcggcaaacgggcaacaaaggggtggaccacaacaaca
+2141085/1
CCCFFFFFHHHHHJJJIJIIJJJJIJJJJJIJJJJDFHGHIIJIHHHHFF
@2141180/1
caacaacctcaagcttggggtcaacaacagcccgttccgccacagcaaca
+2141180/1
CCCFFFFFHHHHHJJJJJJFCHHJJJJJJGJJJJHIJJJJJJJJJJJJJJ
@2141181/1
caacaacctcaagcttggggtcaaccacaggtttcacaacaacaacctgg
+2141181/1
@C@DFFDFHHHHAGGGIGIIFFEHGGGHGDHDGHIJGHIGGIGHGGIGEF
@2141496/1
caacaacctggagcgagacaacagcaagctgctcctccacaacaacaacc
+2141496/1
CCCFFFFFHGGHHJJJJJJIIIIJJJJGIJJIHIJJJJFIJJJIJIGIH@
@2141497/1
caacaacctggagcgagacaacagcaagctgctcctccacaacaacaacc
+2141497/1
CCCFFFFFHHHHHJJJJIJJJJJJIIIIJIJJJJJJJJIJIJJJJJJJJJ
@5214608/1
ctgaatgtaatttttttatatagtaccccgatgatatgatatgtatttat
+5214608/1
@;<DDDDBFHHHDHHIIEIEIB@A9CFGHEAFGHIGAB?DFGE?FBGHGG
@5214609/1
ctgaatgtaatttttttatatagtgccccgatgatatgatatgtatttat
+5214609/1
BCCDFFFDHHHHHJJJJJJJJJJHGIJJJI<@F<FDDF@GEIGFDFGHFH
@7256179/1
ggactctcttgcatgctgctcgaatagctcgtacttcggcacttgtaact
+7256179/1
@@@DDFFFHDHGDGGHGIIIIGIIJJIGEGE@GHHGIC<FGHIIJHCFIG
@1644777/1
atttaattttgacatgttagaatgccctattgaaaaccttgtagtggatt
+1644777/1
:B1=BDFFHHHHHJJJJJJJJJJJJJJJIIJJJJJJJJIJJJIIIJJHIJ
@4194537/1
cggcaagaagttggccgatttgcagactctcagcttcaacgccaaggact
+4194537/1
CCCFFFFFGHHHHJJJJJJJJJJJJIJJJJJJJJJJJJJJJJJJJJIJJJ
@7752402/1
gtccgagtctaaatgtgaatcgtcccacaagacgtgg
+7752402/1
CCCFFFFDHHHHHJIFHIJJJIAGII<FFHEAAF:DE
@6736526/1
gagtctgcaaatcggccaacttcttgccgacggaatttttcagcgttttg
+6736526/1
BBCDDFFFHHHHHJJIJJJJJIJJJIJJJIJJJIIJJJJJJJJJJHIJIG
@103026/1
aaaaattctccatcgttacaataagttattcggacaagttataccgaata
+103026/1
CCCFFFFFHHHHHJJGIJJJJIJIIIIJJJJIIJJJJJJJIIIJJJJJII
@5718887/1
cttattgtaacgatggagaattttttgattcagtgctgattctgcacaca
+5718887/1
@CCFFFFDHHHHHIJJIIIJJJJJJJGHJJIIIDDHIJJJJJIIIJIJJJ
@1137623/1
ataatgcgaacttccatagattcaaatgaagtaaacaacatacgtttttc
+1137623/1
CCCFFFFFHHHHHJJJJJJJJJGJJJJIJJJGHHHIJJJJJJJHFGHIJJ
@1137824/1
ataatggatacaaatttgactactgtatagctttcttctcttggtgaaca
+1137824/1
@@@BFDFBHHGHHJEEHFEFEHIGHH@HDHIIHJIJIGIGIJIJHEIIJI
@2673169/1
cagacaacttcatgtacaaatacctcaccttacaaaataaaatacggcaa
+2673169/1
@@@BDEBDDFHDHIFGHIIIHIIIIIGIIGIIIIIGIIIGIIIIIIGGII
@2673170/1
cagacaacttcatgtacaaatacctcaccttacaaaataaaatacggcaa
+2673170/1
CCCFFFFFHHHHHJHJJJJJJJJJJJJJIJJJJJJIJJJJJJJJJIJJJH
@6738533/1
gagttgtactaatttgtgtaattgaagttcgtattatttcctcgaaatca
+6738533/1
B@@FFFFFHHHHHJJJFFDJIJJJIJJHGJJHIIIJJJJJIJJJJJJJJI
@105475/1
aaaaattgttcccttttgagctattgcgatattttttcggaaaaaagtga
+105475/1
C@CFFFDFHHFDHJJJGDFHIGIIHIJJIIIIJJIJGIG<BGHGGIICGG
@7257630/1
ggacttcaactttgttcagttcttgcaggagatcgctagcgaacaatcct
+7257630/1
@@@FFFFFHHHHHIGIIGHJIGIGGHHE@FHIGGIIGGIGGIGIIJJIIJ
@6740474/1
gataaaccaatggagcacacttttacttcagctacttgaaccgtacgtca
+6740474/1
B@BFDFFFHHHGHGIJJJJJJJJJJIJJJJIJJJJJJJJJIIJJJJJJIJ
@4712421/1
ctcaatacaatccccacattccaccccaatctagccactcttatacgcag
+4712421/1
@B@FFFFFHHHHHJJJJJJJJJJJJJJJJJJJJJJJJJJJJJJJJJIJJI
@7259297/1
ggagaaaagtcacgagaatttgaaaagcgagcttcatgatcccctga
+7259297/1
CCCFFFFFHHHHHJJJHJJJJJHHJJJJJJJJIJJIIJJ4DHIJJJJ
@6741820/1
gataaatcaaccgaatttgcaaatttgactttcactttatatattttctc
+6741820/1
@@CFFFFFHHHHHFEFFHIIJJJJJJGIJIJHHIGIJGGGGIJJJIJIJG
@2146644/1
caacaaggaaagttattgccggttcataaccttctctttggactctcttg
+2146644/1
@CCFFFFFHHHHFHIJJIJJJJGHIJJJJJIJJIIIIJJIJJJJJJJIJH
@2146645/1
caacaaggaaagttattgccggttcataaccttctctttggactctcttg
+2146645/1
CCCFFFFFHHHHFIJJJJJJIJFHIJJJIJJJIJIJJJJJJJJJIJIFIH
@4197957/1
cggcaattcccgtgaagaactcgaagtcactctcccgggcgaaggcaagg
+4197957/1
CCCFFFFFHHHHHIIJJIHIJJJJJJJJJJJJJJJJJIJJJJJJHHGHFF
@4198033/1
cggcaattgaaggtttcttgttatcgccggcagggggatgggtcacgtca
+4198033/1
@@@DDFFFDHHFH<FHEHIDHIGIGGGHGIFIJJGHG<@E=E=BDEDAC?
@105767/1
aaaaatttaaacacattgcattattgatttcgaggaaataatacgaactt
+105767/1
CCCFFFFFHHFHHJJJJJJJJJJJJJJJJJJJIJJJJIJJJJJJJJIJJJ
@105768/1
aaaaatttaaacacattgcattattgatttcgaggaaataatacgaactt
+105768/1
CCCFFFFFHHHHHJIJJJJJJJJJJJJJJJJJJJIJJJJJJJJJJHJJJJ
@105769/1
aaaaatttaaacacattgcattattgatttcgaggaaataatacgaactt
+105769/1
CCCFFFFFHHHHHJJJJJJJJJJJJJGJJJJJIIIGGIJIJJIJGHJJJJ
@105770/1
aaaaatttaaacacattgcattattgatttcgaggaaataatacgaactt
+105770/1
CCCFFFFFHHHHHJJJJJJJJJJJJJJJJJJJJJJJIJJJJJJJJJJJJI
@105771/1
aaaaatttaaacacattgcattattgatttcgaggaaataatacgaactt
+105771/1
CCCFFFFFHHHHHJJJJJJJJJJJJJJJJJJJJJJJJJJJJJJIIJJJJJ
@106743/1
aaaaatttatagttttttgcatttttattcggcttattgtaatattcctc
+106743/1
CCCFFFFFGHHHHJJJJJJJIJJJJJJJJJJJJJJJJJJHIJJJJJJJJJ
@106744/1
aaaaatttatagttttttgcatttttattcggcttattgtaatattcctc
+106744/1
CCCFFFFFHHHHHIJJJJJJIJJJJJIJJJJJJJJJJJJIIJIJJJJJJJ
@2148013/1
caacaagttggatggcagtagatacaaactacgaagatttttctgatagt
+2148013/1
CCCFFFFDHGHGHJJJJJIIJIIIJJJIJGJJJJJJIJJJJIJJJJJJJH
@7757802/1
gtccgtgccccttgcggttaccccttctgttgggatgggggccgc
+7757802/1
;@<D;2:@FBBDB@FE@EGFBFFFICCGFIDEFBG9D?E@BFBBB
@2675319/1
cagacagatataataataaacttacgagaaatgaccttagcagacctctt
+2675319/1
@B@DFFFFHFHFHIJIIIJJJJJIJGGIJJJJJHIGIJIJFIJGIJIJJJ
@6742296/1
gataaatggaacgaaattaaacacgctgagaaagctatggttgagtgaaa
+6742296/1
C@CFFFFFFHHFHGEGGIJJIJIJJIJIGIIHGGIGGIIIDHIEHFGEEG
@6742297/1
gataaatggaacgaaattaaacacgctgagaaagctatggttgagtgaaa
+6742297/1
C@CFFFFFHHHHHJJJJJJJJJJJJJJJGIJIHIJJJIIJHHJGIFHIJH
@3684871/1
ccttctctttgacattgcttgtggtcacttttcgcgcaaaggtaaaatcg
+3684871/1
@@@DDDDBHHDFFDEH@BDHDAEGCHFHHIIIIEFFBFHIGI?DHIIEEH
@627008/1
aagtgaacagctatcgatacacagtcatagatccaatcctataattatcc
+627008/1
?@@?BBDDHHBHHEFEAADEFDDEHBBHGICDGGG@<CGHIGIIIIIIII
@627009/1
aagtgaacagctatcgatacacagtcatagatccaatcctataattatcc
+627009/1
@@@DDFFDFBHDHJIIIJJGIGEHHGIJJJJGIIJGIIGJJJJJJJIJJG
@6743455/1
gataacctctctgtcggtagatttccgtgaagtggtccgtgccccttgcg
+6743455/1
@C?DDFFFHHHHHHIJJEBGHIJJJJJIIGGJGHJIIIIHIJJIJIJJJF
@6743456/1
gataacctctctgtcggtagatttccgtgaagtggtccgtgccccttgcg
+6743456/1
C@CFFFFFHFHHHGIEIGGHIJJIIIJIIIJBFHIGIGA?DHIIGIGGIJ
@627350/1
aagtgactcccgaacaagccaatcagaccaacggaacgcccggagcggct
+627350/1
@BCDFFFFHHHHHJJJJJIJJJIJJJJJJJJJJJJJJIJJJJJIHHFFD@
@4718040/1
ctcaatgtcgtcgtttgacatatcgttgtcatcccacaaggtacaatact
+4718040/1
@@@FFFFDHD=FDHDHGFHHGCHHJDE>GGCGHDGIIIGGHGHJJJIGHJ
@4718041/1
ctcaatgtcgtcgtttgacatatcgttgtcatcccacaaggtacaatact
+4718041/1
CBCFFFFFHHHHHIIJIIJJJJIIJIIJIIJJJJJJJJJJJFHIJJJJJI
@4718042/1
ctcaatgtcgtcgtttgacatatcgttgtcatcccacaaggtacaatact
+4718042/1
CCCFFFFEHHHHHJJJIJJJJJJJJJIJIIHGIJJJJJJJIFGHIJJJJJ
@1142710/1
ataatttgcgacatttgacgtacggttcaagtagctgaagtaaaag
+1142710/1
@@@DDDDDAA:CFI@GHDADAEF@C:CDBG?:??D>DEBHH?BF<F
@6744117/1
gataagacgaatggtaaagctgctaaaaaagcaggaaaagcccagaagaa
+6744117/1
?;;DB?;B?FH?BF2A@CB>E?A?CFHB?:?FH@FHDHG@;;288;38=@
@6234665/1
ctttgcatagaattagtggtttttttctaaaatcaatttacatattattt
+6234665/1
CCCFFFFFHHFHFIJJEGHCFIJJJJJJJJIIJJJIJJJJJIJJJJJJJJ
@628893/1
aagtggtccgtgccccttgcggttaccccttctgttgggatgggggccgc
+628893/1
@@CDFFFFHHHHHJJJIJJJIIGIIJJJJJJJJJJIJIJGJJJJJJHHFD
@6234710/1
ctttgcatcaaataaatgctcccttttcacaatataataaatacatatca
+6234710/1
@CCFDFFFHHHGDIIIABHHIIIIIIIGIIIIGGGIIIIIIIIIIIIIIG
@6234711/1
ctttgcatcaaataaatgctcccttttcacaatataataaatacatatca
+6234711/1
@CCFFFFFHGHHDFHIIIJGIJJIIJJJJJJIJIIIJJJJJJJJJJIIJJ
@6234712/1
ctttgcatcaaataaatgctcccttttcacaatataataaatacatatca
+6234712/1
C@@FFDDDHHHHHEHIGBHEHHGGHIIGIIGBHHIIIIGIGHGEFIIIHI
@6234713/1
ctttgcatcaaataaatgctcccttttcacaatataataaatacatatca
+6234713/1
CCCFFFFDHHHHHJJGGICJJIIGHHGGHIGIIJGGFIIJJJGIJJJIEI
@6234714/1
ctttgcatcaaataaatgctcccttttcacaatataataaatacatatca
+6234714/1
CCCFFFFFHHHHGJJJJJJJJJJJJJJJJJGJIJIIJJJJJJJJIHIIIJ
@6234715/1
ctttgcatcaaataaatgctcccttttcacaatataataaatacatatca
+6234715/1
CCCFFFFFHHHHHJJJGGIJJJIGIJIJJIIJIIIGCHIJJJIJJJJJIJ
@6234820/1
ctttgcatgaaataaatgctcccttttcacaatataataaatacatatca
+6234820/1
CCCFFFFFHHHHHJJJJJJJJJJJJJJJJJJJJJJJJJJJJJJJIJJJJJ
@7263781/1
ggagaatcacaaaactcatgatacttttcaaattttcttttaaatttcat
+7263781/1
CCCFFFFFHHHHHJJJJJJJJJJJJJJJJJJIIJJJJJJJJJJFHIJJJJ
@6745446/1
gataatattgatgattataattaataactagtgcctaataatagtgtatt
+6745446/1
CCCFFFFFHHHGHJJJJJJJJJJJJJJJJJIJHIJIJJJJJJJIFHIIJJ
@6745447/1
gataatattgatgattataattaataactagtgcctaataatagtgtatt
+6745447/1
CCCFFFFFHHHHHJJJJJJIJJJJJJJJJJJJJJJJJJIJJJJJIIFGII
@4721204/1
ctcaattggcgcacattcagcaggttttttaacagtttgaaaaccttgat
+4721204/1
C@@FFFFFHGHHGJJIJJJJJJGIGIGIJJJJJJJDGIGGIIJJJIJJJJ
@4721205/1
ctcaattggcgcacattcagcaggttttttaacagtttgaaaaccttgat
+4721205/1
CCCFFFFFHFFDFHIIIGIIIIGG:EGHIIGEBDGHIIECGIJGGIIIII
@4721206/1
ctcaattggcgcacattcagcaggttttttaacagtttgaaaaccttgat
+4721206/1
CCCFFFFFHHHHDIBDHE?F@<EG?FGIIIDFEEHHHIEDGIIIIGHG@C
@4721207/1
ctcaattggcgcacattcagcaggttttttaacagtttgaaaaccttgat
+4721207/1
CCCFFFFFHHHHGJIJJJJJJJJJFHIJJJJJJJJJJJJJJJJJJJJJJJ
@4721208/1
ctcaattggcgcacattcagcaggttttttaacagtttgaaaaccttgat
+4721208/1
CCCFFFFFHHHHHJJJJJJJJJJJGHIJJJJJJJJHJJJJIJJJJJJJJJ
@4721209/1
ctcaattggcgcacattcagcaggttttttaacagtttgaaaaccttgat
+4721209/1
CCCFFFFFHHHHHJJJJJJJJJJJHIIJJJJJJJJHIJJJJJJJJJJJJJ
@630831/1
aagttcttggctgccgaatgtttggcgtctttcttcgatcttccggttcc
+630831/1
@CCFFFFFHHGHHIJIEGIIGIJIIBHGHHGIIJJIJBFGHIHG>HGGGI
@3688465/1
ccttgagaaatttgctgcctcaaaaacgtatgacaaaactatagacaaac
+3688465/1
??<BDD?DDAHBHCBEGGH@B:ACEGFEHEHEFFCCGHHIGBF<FFHHIG
@3688466/1
ccttgagaaatttgctgcctcaaaaacgtatgacaaaactatagagaaac
+3688466/1
@@@D?BBDHHDHH@?D<@F<E:FHIIBFAFFGGIIIIIIFIIGIIIIIIG
@3688467/1
ccttgagaaatttgctgcctcaaaaacgtatgacaaaactatagagaaac
+3688467/1
CCCFFFFFHHHHHGHGFGIEHEHJJJJJHIIJJJJJJIJJJJGIJJJJJI
@3688468/1
ccttgagaaatttgctgcctcaaaaacgtatgacaaaactatagagaaac
+3688468/1
CCCFFFFFHHHHHJJJIIJIJJJJJIJJHIJJJJJJJIJJJJJJJJJIJJ
@6235988/1
ctttgccagtggccgtctgctacggaacaggcaaaactccgaaggaagcc
+6235988/1
CCCFDFFFHFHGGJIGIBGGGIIJJGHHIIJDJJIJJJJIGIJIIIIIFG
@6235989/1
ctttgccagtggccgtctgctacggaacaggcaaaactccgaaggaagcc
+6235989/1
CCCFFFFFHHHHHJIIJIJJJJJJJCHIJJJJJJIJJJJJJJJIJJIJJJ
@6236984/1
ctttgccgtattttattttgtaaggtgaggtatttgtacatgaagttgtc
+6236984/1
:B14ADEFFFHHHJHIJJJJHIJJJHIIIJCGHIJJJJJIJJHIIIJJJJ
@6236985/1
ctttgccgtattttattttgtaaggtgaggtatttgtacatgaagttgtc
+6236985/1
@@@DD?DD<CFFHI@GIGHECHHHIHEAEGCFHIGGFHIIHEIEEDFDHI
@6236986/1
ctttgccgtattttattttgtaaggtgaggtatttgtacatgaagttgtc
+6236986/1
@@@DDDFFHHFHFIIGIJJJHGJEIAFHGG?GHHJIGIIIIIJGGDGIHG
@6236987/1
ctttgccgtattttattttgtaaggtgaggtatttgtacatgaagttgtc
+6236987/1
CCCFFFFFFHHHHJIIIJJIGHJJJHIIJI:CHHJIDHIIJJIJJIHIHG
@5228397/1
ctgacatgtttcatatgtagaacgaattttgtgcatacaaaaatagtaaa
+5228397/1
?@@FDDEFHDDDHCBFGHCGHGIIIEEDHDDAE9?CDGIG@DBGIIIEHG
@5228398/1
ctgacatgtttcatatgtagaacgaattttgtgcatacaaaaatagtaaa
+5228398/1
CCCFFFFFFHGHHJJJJHJJJJJJIIJJJJJIJJIJJJJJJJJJJJHIIJ
@5228399/1
ctgacatgtttcatatgtagaacgaattttgtgcatacaaaaatagtaaa
+5228399/1
CCCFFFFFHHHHHJJJIHHJIJJJIJJJJJJHHIJJIJJJJJJJJJIIJJ
@6238469/1
ctttgcgcgaaaagtgaccacaagcaatgtcaaagagaaggatagcaact
+6238469/1
BC@DFFFFHHHHHIHIJJJIJIJIIGHIIDDGGEHGIG@FDGIGIJJGII
@6238470/1
ctttgcgcgaaaagtgaccacaagcaatgtcaaagagaaggatagcaact
+6238470/1
CC@FFFDFFHHHHIHIJIIJEHIIIIJJJIJJJIIHHIIJJJIIIIJJJI
@6238471/1
ctttgcgcgaaaagtgaccacaagcaatgtcaaagagaaggatagcaact
+6238471/1
CCCFFFFFHHHHHICGIJJIJJJJJJJJJHIJJJJIHIIJJJJJJJJJJJ
@6238472/1
ctttgcgcgaaaagtgaccacaagcaatgtcaaagagaaggatagcaact
+6238472/1
CCCFFFFFHHHHHJIIJJJEIIJJJJJJJJJJJIIGIIJJJJJJJIJJIJ
@1145272/1
atacaaactacgaagatttttctgatagtgaatcagatatgtatgatgaa
+1145272/1
<8?;DDDBHFD?ABAEGGEHICFHI@AH94CCFEGD<FGED1:B4?FE@G
@7761661/1
gtcctccaggagttgctgagccgtcgcggca
+7761661/1
<??DDBDDDDDB<CCBEE<3AEA888C0?0@
@7761662/1
gtcctccaggagttgctgagccgtcgcggcatcactcccaaatacgaact
+7761662/1
CCCFFFFFHHHHFIIJJJJJIJIHIIJIIEGGGGIHHGI@GIHIGEFHBE
@3689096/1
ccttgataaatggaacgaaattaaacacgctgagaaagctatggttgagt
+3689096/1
CC@FFFFFHHHGHGIJIHIJJJJJJJJJJIIJEGCHIIJIJJIJ?FGGI8
@2679301/1
cagaccaacggaacgcccggagcggctg
+2679301/1
CCCFFFFFHHHHHIJJJJIJFIIJJIBG
@2679302/1
cagaccaacggaacgcccggagcggctgatatcaccaatcagg
+2679302/1
CCCFFFFFHHHHHJJJJJGIIIIIJGHI=9@FCCEG@E;;=3=
@1146570/1
atacaagaaaatatacagactaaagaaacgctcgtggggagcgatgacga
+1146570/1
CCCFFFFFHHHHHJJJJJJJJJJJJJJIJIJJJJFIJJJJJJJJJJJJJH
@4202146/1
cggcagcactattgacactaagaaatcacagagccccgggcccagatggc
+4202146/1
C@CFFFFFHGHHGJIIIJJJJGGIJGGJJJGGEHIJJHHGEHIGIFHIJI
@4202147/1
cggcagcactattgacactaagaaatcacagagccccgggcccagatggc
+4202147/1
CCCFFFFFHGHGHJIJIJIIJGJJJJJJJJIIIIIJJIIIBHIGHJJJJI
@4202148/1
cggcagcactattgacactaagaaatcacagagccccgggcccagatggc
+4202148/1
CCCFFFFFHHHHHIHGGIIJJGHIJIJGIGEGHIJJJIIEGIIIIGGJJI
@4202320/1
cggcagccaagaacttgctggatctcttggtcggaaaagtaacgcccgaa
+4202320/1
CCCFFFFFGHHHHJJIJJJJJGHIJJJJJJIJIJIJJIJDGHIJJJJJJE
@2154615/1
caacaatgttgcaaacttctaatggtaggtatgtgtgcttgtgttcttgg
+2154615/1
CC@FFFFFDHHGHJIJJJIJJIJJJIIJJHGIGIGBGGGGIFGCFGIHIC
@3692841/1
ccttgcggttaccccttctgttgggatgggggccgccccc
+3692841/1
CCCFFFFFHHHHHJJIIIIIGIIHJHIIJJJJIIGAGHHF
@4725756/1
ctcacacaaagactagcaaaagtgttgttgtttaccaaagcagaccttaa
+4725756/1
CCCFFFFFHHHHGIJJJGIIJIEFHIIHIIIIJJIJJJIIIJJIIIJJJJ
@6748600/1
gatacttttcaaattttcttttaaatttcatattctcataatacttttcc
+6748600/1
CCCFFFFFHHHHHJJJJJIJJJJJAHJIIGJJJJJJIIJJJIJIJJIJII
@6748821/1
gatagaatgaagtgaaagtcgaacgttcttctgggcttttcctgcttttt
+6748821/1
B@1ADDFFHHHHHHIJJJHIIJJJJJJIJJJIIIJJJJJJJJJJJJJJIJ
@6748822/1
gatagaatgaagtgaaagtcgaacgttcttctgggcttttcctgcttttt
+6748822/1
B@@FFFFFHHGHDHIJJIFIGJJJIIJJJJJJJIJJJJJJJJIIJIIGIJ
@6748823/1
gatagaatgaagtgaaagtcgaacgttcttctgggcttttcctgcttttt
+6748823/1
CCCFFFFFHHHHFHJJJJCHIHIIIGGGIJJIIJJFJIJIIIIFHGJJJJ
@6748824/1
gatagaatgaagtgaaagtcgaacgttcttctgggcttttcctgcttttt
+6748824/1
CCCFFFFFHHHHHIJJJJIIJGGIIEGGIJJJJJIIJJJJIJJIGEIIJJ
@6748825/1
gatagaatgaagtgaaagtcgaacgttcttctgggcttttcctgcttttt
+6748825/1
CCCFFFFFHHHHHJJJJJFHIJJJJIJJJJJJJJJJJJJJJJJJJJIJJJ
@3174649/1
ccaggagttgctgagccgtcgcggcatcactcccaaatacgaactggtcc
+3174649/1
CCCFFDFDHHHHHGJIJJBGGGEIADDG3B=CHH;CG@HGEAEEEEG=@D
@3174650/1
ccaggagttgctgagccgtcgcggcatcactcccaaatacgaactggtcc
+3174650/1
CCCFFFFDFHHHHIGIIIGGHIBHEHGGCDFGHIHIG@GC=EHFCEH;@C
@3174651/1
ccaggagttgctgagccgtcgcggcatcactcccaaatacgaactggtcc
+3174651/1
CCCFFFFDHHHGHJJJJJHIIJIJIIIJGIIJJJJJIHJJJJJHHHHEDF
@3174652/1
ccaggagttgctgagccgtcgcggcatcactcccaaatacgaactggtcc
+3174652/1
CCCFFFFDHHHHHIJIJJHIIGGIIIJJJJGJJJHJJGIJIGGHFHH?CE
@3174653/1
ccaggagttgctgagccgtcgcggcatcactcccaaatacgaactggtcc
+3174653/1
CCCFFFFDHHHHHIJJJJHIJGGJJJIJJJJIJJJJIEIJJJIHFHHEFF
@3174654/1
ccaggagttgctgagccgtcgcggcatcactcccaaatacgaactggtcc
+3174654/1
CCCFFFFDHHHHHJJIIIGHGHGHEGJIIJIJJJHIICHGGEGEEHHAEF
@6749868/1
gatagctgcaccaagcattggtggcgattggt
+6749868/1
<<@D?D>;B?F>CAAAAA<?@3:8?CC?FCFG
@7766496/1
gtccttctgtcatttttctattaattgtctgattatcttctattgtacac
+7766496/1
@@@DDDDBF?=AFFHIIIIEFGCIHIIIGIEAHHGCGIIBBGIICFHAHB
@6750230/1
gataggtgctttgtctggttaactttagtgggaaggtttaggtatttgtg
+6750230/1
B<BDDFBDHGHHGGIIJJIIJJJJJJJJFHIJJJJJFGHIJJDGGIJJHH
@2683511/1
cagactaaagaaacgctcgtggggagcgatgacgaataaagtatgtgttc
+2683511/1
CCCFFFFFHGHHHJGJJJJEHIIIIIJJGIJJJJIIJJIJJGHIJIIIFF
@6243366/1
ctttgcttgaagtaataaatgcagacagatataataataaacttacg
+6243366/1
@BCDDFFFFHHFDFHIJJIIIIGGIIJIIJJGGGIIGJJJGJJIIGI
@6243367/1
ctttgcttgaagtaataaatgcagacagatataataataaacttacg
+6243367/1
CCCFFFFFHGGHFIJIIJJIJIJJJJJJJJJJJJJJJJJIJJJJJJJ
@6243368/1
ctttgcttgaagtaataaatgcagacagatataataataaacttacg
+6243368/1
CCCFFFFFHHHHFHIJJJJJJJJJJJJJHIJJJJJJJJJJJJJJJJJ
@6244005/1
ctttgctttggtcactttacgcgcgaaaaccattatgttttactaatttt
+6244005/1
@@@D=ABDF<DAACF<FGDCAC???:FDFBFFEIBCABFFICFFFICFII
@6244006/1
ctttgctttggtcactttacgcgcgaaaaccattatgttttactaatttt
+6244006/1
@@@D?BBDH?FADCFBHICHEGEAF@GIIIIGGIGGHHIIIGGIIIIIII
@6244007/1
ctttgctttggtcactttacgcgcgaaaaccattatgttttactaatttt
+6244007/1
BBCFFFFFHHHFHJIJJJJJJJIJJJJJJJJJJJJJJJJJIJJJJJJJJJ
@6244008/1
ctttgctttggtcactttacgcgcgaaaaccattatgttttactaatttt
+6244008/1
CCCFFFFFHHHHHGIIJJJJJJIJJJJJIJJJJJJJJIIJJJJJJJJJJJ
@2161881/1
caacactcttatcaatataatgtctcgtttcggcaaacagcaagaaaccg
+2161881/1
CCCFFFFFHHHHHJJJJJJJJIJGJJJFIJIIJIEHIEG@FEHGGHJGIG
@1149153/1
atacaatttaaatctgttagatactttatatgcgaggtcataatcggaac
+1149153/1
CCCFFFFFHHHHHJJJHIJJJJJJJJJJJJIJJJIJJFGHIIJJJJJJJJ
@3695176/1
ccttggcttccttcggagttttgcctgttccgtagcagacggccactggc
+3695176/1
CCCFFFFFHGHFHJIJGGDFHIGIJIJIIIJFHIJJJJJJJJIJIJJJJI
@1656246/1
atttagctgaatataatgaagtagaaaatacattacttagaagatgttat
+1656246/1
CCCFFFFFHHHHGJJJJJJJIIJJJJJJJJJIJJJIJJJIIJJJJJIEIJ
@1656675/1
atttaggagagtttatgatagctacaaaatttgatcctcacgataattgg
+1656675/1
CCCFFFFFHFHFHIJJJJJJJJJJJJJJJJJJJIJJJJJJJJJJJIJJJJ
@638495/1
aataaatcctgtagaatatcgtttaacttttccagcatttctcttgctgc
+638495/1
CCCFFFFFHHHFHJHIJJJIJCHIJJHJJJJIJJJIJJJJJJJJJJJJJI
@639159/1
aataaatgctcccttttcacaatataataaatacatatcatatcatcggg
+639159/1
@@CFFFDEDHDFHIJGJJJICEHGIIHIGGECDEHGFIIEHEHHEIG>@G
@639160/1
aataaatgctcccttttcacaatataataaatacatatcatatcatcggg
+639160/1
CCCFFFFFHHHHHJJJJIJJIJJJJJJJJJJJJJJJJJIIJJJIJJJJII
@2164090/1
caacagactggtcccccacaacagactggtcccacacaacagactgg
+2164090/1
@??DD;:ACFHCFHIIGIGIGGHIIBCG;9:DHIGCGIIGH?F9@BB
@2684440/1
cagactctcagcttcaacgccaaggacttcaactttgttcagttcttgca
+2684440/1
CCCFFFF?FHHHHJJJJJHIJGIJJJJIJJJIJJJJJJJJJJFIIJJJJJ
@2684921/1
cagactggtcccacacaagggcagcaaaaaggtgcccaacaacagcaaac
+2684921/1
CCCFFFFFGHHHHJJJJJJJJJJJJJJJJJJJFGIJJJIJJIJJJJJJJJ
@2684922/1
cagactggtcccccacaacagactggtcccacacaacagactggtcccac
+2684922/1
@@<DDFDDHBHFBCHAFBHI>C?EHGCGIBDHIGIHID@CHHGGFBHC@G
@2684923/1
cagactggtcccccacaacagactggtcccacacaacagactggtcccac
+2684923/1
@B@FFFFFHHHHHJIIJJJJHCGIJJGHIJJJIIJJJIBGGIIJFHIIIJ
@2166139/1
caacagctcaatccacctgaggttcagcctcaacccattacacaagaccc
+2166139/1
CCCFFFDFGHAHHJJJJIBEGGFEEHGIIBHBGHGIJIGHIJIJHIIIGI
@1151545/1
atacagtagtcaaatttgtatccattatcactttttgttgccgtgtgccc
+1151545/1
CCCFFFEFHHHHHJJJJGHIIIJJJJJJJJJJJJJJIJJIIJIIIIGGIJ
@5730972/1
cttcaacaagaggaaggagcgcaactttcttccagttcacaatcagattc
+5730972/1
CCCFDFFFHHHHFGIJIEFGIBHHFHIJJJJJJGIHIIJJIJIJJJJJIH
@2168358/1
caacagtcaacatttcccacctttttcactcaaccatagctttctcagcg
+2168358/1
BB1BDFDEHHHHHJJJJJJJJJJJJJJJIJJJJJIJIGIJJIJJJJIIII
@2168359/1
caacagtcaacatttcccacctttttcactcaaccatagctttctcagcg
+2168359/1
CCCFFFBDHGGHGIIIIIIJIIJJGIJGIJJJJJGHEGCHHJIJIJGIII
@2168360/1
caacagtcaacatttcccacctttttcactcaaccatagctttctcagcg
+2168360/1
CCCFFFEFHHHFHGJJJJJJJJJJJJIJJJJJJJJJJIJJJJJJJJGIJJ
@2168361/1
caacagtcaacatttcccacctttttcactcaaccatagctttctcagcg
+2168361/1
CCCFFFFFHHHHHJJJJJIJJJJIJJJJIJJJJJJJJIJIJIJJJJJJJJ
@2168362/1
caacagtcaacatttcccacctttttcactcaaccatagctttctcagcg
+2168362/1
CCCFFFFFHHHHHJJJJJJJJJJJJJJJJJJJJJJJJJFIJJJJJJJIIJ
@5235378/1
ctgacgtttacttttcgaatgtcaaacagaatctagccaaacacacatag
+5235378/1
@CCFFFFFHHHHHJJJIIJIGFHIJJJJJJJJJJJJJJJJJIJJJJIJJJ
@1156679/1
atacgaacttccatagattcaaatgaagtaaacaacatacgtttttcatt
+1156679/1
@B?DFFFFHHHHHJJJIJJJJJJIJJJJHHIJJJGIIJIJIFHIJJJJJJ
@1156680/1
atacgaacttccatagattcaaatgaagtaaacaacatacgtttttcatt
+1156680/1
@CCFFFFFHHHHHJIJJJJJJJJJJJJJHIJJJJJJJIJIIHHIJJJJJJ
@1156681/1
atacgaacttccatagattcaaatgaagtaaacaacatacgtttttcatt
+1156681/1
CCCFFFFFHHHHHJJJIJJJJJJJJJIIEHIJJJJJJJJJIIIJJJJJJJ
@6759711/1
gatcgataaaaaaatatcgcaatattagaaattttcaaatattcttcgct
+6759711/1
CCCFFFFFHHHHHJJJJIIIIJJJGJJJJJJJJJJJJJJJJJJIIJIJJJ
@6759712/1
gatcgataaaaaaatatcgcaatattagaaattttcaaatattcttcgct
+6759712/1
CCCFFFFFHHHHHJJJJIJIJJJJJJJIJJIJJJJJJJJJIJJJJJJIIJ
@6760352/1
gatcgctagcgaacaatccttcgaggtaacctacgtggacatcgaagaaa
+6760352/1
@CCFFFFFHHHGHJJJJIJJJJJJJJGHIJIJJJJHIJJJJJJJJJJJJJ
@3704466/1
ccttttcacaatataataaatacatatcatatcatcggggcactatataa
+3704466/1
@@@FFFDDFBFBCFGHAEIIGEFHHGGFGEHGGCHIFIIIBFGHIGGIHI
@6761227/1
gatcgttgttaaggaacacgcggtagcggaagattggctcg
+6761227/1
CCCFFFFFHHHHHJJJJJJJJJJFHIJJJJIJJJJJJJII;
@3704899/1
ccttttgagctattgcgatattttttcggaaaaaagtgagtttaggatat
+3704899/1
B?BDDFFFGHHGHJJIIJJJJJJIJJJJIIIIJJGE8=@F@FGGGGIIJG
@3705331/1
cctttttcactcaaccatagctttctcagcgtg
+3705331/1
@@@DDDDDBHFFFHFHE<EFHHIIAHHGHII@8
@3705333/1
cctttttcactcaaccatagctttctcagcgtgtttaatttctttcattt
+3705333/1
@8?DDDDDDABDHGHIFBI?AH?FBHCB<EC?@CDDFBD?B:9DD?BGAG
@644092/1
aataacacgggctaattttaacaaccatcccactgtacgagaattcggtt
+644092/1
CCCFFFFFHGHHHIIJJJJJJIIJJJJJIJIJJJJGHIIJJJIJJIJJFI
@3706538/1
cgaaaaaatacaggaagaatgaaaaagtttttttgtaactttcaaaattt
+3706538/1
CCCFFFFFHHHHHJJJJIJJJIJIJGIHIJJJJJJJJHHIJJJJJJJJJI
@3180424/1
ccagggtgctgttgtctcgttccaggttgttgttgtgaaacctgtggttg
+3180424/1
CCCFFF=DFHHHHJHIJJEGGFHHHICHHGIGEHCFHEHIJJJJGGIFFE
@3180425/1
ccagggtgctgttgtctcgttccaggttgttgttgtgaaacctgtggttg
+3180425/1
CCCFFFDFHHHHHIEHIIJIIIJJJIDGIGHIIIIGIIJHIJJIFGGGIJ
@6251822/1
ctttgggaacttctacatcttctatttcctcacattcggtctctacaacc
+6251822/1
CCCFFFFDHHGHHJJJJJJJJIIIJJJJJJJJJJJJJJJIJJJJJJJJJJ
@3184026/1
ccaggttgttgttgtgaaacctgtggttgaccccaagcttgagg
+3184026/1
@@@DD=DD?FAHHBDEBEHDHG@HHGCH;?GGGIIIDGIIIFDG
@4212071/1
cggccatttcattacaccatgtacctatttcgatccatttagattcgcct
+4212071/1
@@@FFFFFHHHHGJGIIIEHIHHGCHIIGGGJCGGHIBHAFFEHGFGHEG
@5236830/1
ctgactcggaacagtctgtccttgccttcgcccgggagagtgacttcgag
+5236830/1
CCCFFFFFHGHHGJHIJJIIIHJIJJJJJJJJJJJJJJIIHIJJJJJJII
@2173214/1
caacatcgacagataccacaaatacctaaaccttcccactaaagttaacc
+2173214/1
@CCFDDDDHDHFBFHGIGIIIIGGIIGIIIEIIIIGIIIIIIIIHHGIHI
@2173215/1
caacatcgacagataccacaaatacctaaaccttcccactaaagttaacc
+2173215/1
C@CFFFFFHHFDFIIJJIJJJJJJJIIGJJGHJGHHIIIJJJJIFGIJJH
@648260/1
aataatattttttatttcatcatacaaactgtcaggttcatttttaggac
+648260/1
CCCFFFFFHHHHHJJJJJJJJJJJJJJJJJJHIIJIFHJJJJJJJJIJJJ
@2692102/1
cagagaggttatccttgggggaagaagccaaattgctctactctcaagaa
+2692102/1
CC@FFEFFCFHFHJJJJJJJIEHGIJJJGIGIJJJJJJJIJJJJJIJFIJ
@2693880/1
cagagatcgaatgtgtgcagaatcagcactgaatcaaaaaattctccatc
+2693880/1
@@@DFFFFHHHHHGGEHIGIIJIDHHIIJJIJIJJJJJIJJJIGIJJJJI
@3187762/1
ccagtatacagggagtggcgaaaccaacaaagtattgtaccttgtgggat
+3187762/1
CCCFFFFFHHHHHHJCGIJIIJIIJIJIJJJI?FHIIGIJIHJIHJJIFI
@4216296/1
cggcgaactgctggtcagttgcagacatggctgctactagaaacatgagt
+4216296/1
CCCFFFFFHGHHFJGIIJIJIIJJGIIJIJIIJG9BFGDHGIJIJEE>DF
@2695540/1
cagagattaactgtcgccatggagcagtaatcttgggacgaaaaaataca
+2695540/1
@C@DFDFFFHHHGIJJIJJJJGAHIJJEHEIIJIJIGCHHGGIGD@FHGI
@2695541/1
cagagattaactgtcgccatggagcagtaatcttgggacgaaaaaataca
+2695541/1
C@@FFFFFHHHHHIJJJJJJJJEIIJJHIJJJJJJJJJIJJJJJJJJIJJ
@5736100/1
cttcaacttcgttcagttcttgcaggagatcgctagcgaacaatccttcg
+5736100/1
CCCFFFFFHHHHHJJJHIIJJGIJJIJJJJJJJJJJIJJJJJJJJJJJIJ
@5736432/1
cttcaactttgttcagttcttgcagg
+5736432/1
;@@DDDD>DB?<CG??G@E?ACBF?<
@5736433/1
cttcaactttgttcagttcttgcaggagatcgccagcgaacaatccttcg
+5736433/1
CCCFFFFFHHFHHIHJIIIJJIIJJJJJJJJJJJIIIJJIJIIJJJJJJJ
@5736434/1
cttcaactttgttcagttcttgcaggagatcgctagcgaacaatccttcg
+5736434/1
@@CDDFFFHHGDBFFHEGHHHHHIGCHE;CFEEHGHHGIJGIJJIGGGII
@5736435/1
cttcaactttgttcagttcttgcaggagatcgctagcgaacaatccttcg
+5736435/1
@BCFFFFFHHHHHJJJGIJIIJJGJJJJIDHIIIEHJJJJJIIGGHIIJJ
@5736436/1
cttcaactttgttcagttcttgcaggagatcgctagcgaacaatccttcg
+5736436/1
CCCFFFFFHHFHHJIJHIIIJHIJJJJJGIJJJJJJJJIJJIGHGJIJJJ
@5736437/1
cttcaactttgttcagttcttgcaggagatcgctagcgaacaatccttcg
+5736437/1
CCCFFFFFHHGHHHHIGIHGIEHJJJJJIIIJJJJGGHIIJJIJGIJJJJ
@5736438/1
cttcaactttgttcagttcttgcaggagatcgctagcgaacaatccttcg
+5736438/1
CCCFFFFFHHHHHJJIFHIIJJJJJJIJJIJHIIJJJJJJJJJJGIJJJJ
@5736439/1
cttcaactttgttcagttcttgcaggagatcgctagcgaacaatccttcg
+5736439/1
CCCFFFFFHHHHHJJJGIGJJJJJJJJJHIIJJJJJJJJIJJJJJJJJJJ
@7273084/1
ggagcacacttttacttcagctacttgaaccgtacgtcaaatgtcgcaaa
+7273084/1
@CCFFFFFHHHHHJJJJJJJJJJJJJJJJJJJIIJJIIJJJJJGIJJJJI
@1664808/1
atttatagttttttgcatttttattcggcttattgtaatattcctccata
+1664808/1
@@@BAABD:=AAA@?22:<<AAE<AC9:8EG@??90BGB??G9099?FD8
@7274136/1
ggagcatttatttgatgcaaagtatagaggttgtacccaaacttttcggg
+7274136/1
CCCFFFFFHHHHHJIJJJJJJJDJJJJJJJHIJIJJJJJIJJIJJJJIHI
@3714193/1
cgaaaaccattatgttttactaatttttcaataaagtacactttatttaa
+3714193/1
@@?DDDDD;CFDDDAFHIBHDBHEHIIIGHIGIIIGCFHDHGIIEEHIGI
@1666242/1
atttatcaaggttttcaaactgttaaaaaacctgctgaatgtgcgccaat
+1666242/1
CCCFFFFFGHHDHIJJJJJJJJJJJJJJJIJJJJJJIGIGGBGHIIIGHG
@1666243/1
atttatcaaggttttcaaactgttaaaaaacctgctgaatgtgcgccaat
+1666243/1
CCCFFFFFHHHCFHIJJJJJJJIJJJJJJJIJJJJIJJJJJJJIIJJIIJ
@1666244/1
atttatcaaggttttcaaactgttaaaaaacctgctgaatgtgcgccaat
+1666244/1
CCCFFFFFHHHDHIJJJJJJJJJIJJJJJJJJJJJIJJJIIIIGJJJIIJ
@123365/1
aaaacattgaccaatcgccaccaatgcttggtgcagctatccactttgcc
+123365/1
CCCFFFFFHHHHHJJJEHIGIJJJJJJIJJJHIJJJJJJJJJJJJJJJJJ
@123366/1
aaaacattgaccaatcgccaccaatgcttggtgcagctatccactttgcc
+123366/1
CCCFFFFFHHHHHJJJEHIGIJJJJJJJJJJHIJJJJIJJJJJJJJJJJJ
@123367/1
aaaacattgaccaatcgccaccaatgcttggtgcagctatccactttgcc
+123367/1
CCCFFFFFHHHHHJJJGIJJJJJJJJJJJJJFGIJJIJJFJJJJJJJJJJ
@7777517/1
gtcgaaatgaacgtcaacaacaaagttccccaccaaagcaaatgggtcca
+7777517/1
@@CFFFAFHBHHHIJJJIJFHIJJIIJJJIJIJIGIJGGGIJIGFGFGHF
@4734927/1
ctcacattcggtctctacaaccaggtacaattcttctactaaagaatgtc
+4734927/1
@@@DD?DDF??FAHGGE?EHI?AEDHHIGEHIHEHGIGIIIE?BHCHIGE
@3716629/1
cgaaaactcaattggcgcacattcagcagg
+3716629/1
@@@DDDDAFFHDHAG@E?:C89EEDGGGGG
@3716630/1
cgaaaactcaattggcgcacattcagcaggttttttaacagtctgaaaac
+3716630/1
CCCFFFDFHGHHHHIGGGGGHIJIJIJJJJDHHIJJHIGGGBGHIFJJJJ
@3716631/1
cgaaaactcaattggcgcacattcagcaggttttttaacagtttgaaaac
+3716631/1
?8::BDDDBFFFFFEDF<FAGDEEEGBFFI:FFFIDFFFFFFECAFFFI@
@3716632/1
cgaaaactcaattggcgcacattcagcaggttttttaacagtttgaaaac
+3716632/1
?@@FFFDDHDHBDCFGHIIIIIEFIHIIGICGIIIIIIGEFIIGGIGHEC
@3716633/1
cgaaaactcaattggcgcacattcagcaggttttttaacagtttgaaaac
+3716633/1
@@7DDFFFHHGFGGIAGEBFHHIIIFCIIIFGHIIIIIIIIGGHIGGGGF
@3716634/1
cgaaaactcaattggcgcacattcagcaggttttttaacagtttgaaaac
+3716634/1
@@<DDDDD?FFAFFE<FGDDF@BCEGDEEG??FFGAEHHGGDFHHFHFH;
@3716635/1
cgaaaactcaattggcgcacattcagcaggttttttaacagtttgaaaac
+3716635/1
@@?DDDBDDAF?DBG3CC1:8<ECEFF>@G1?DGII9B?B?8BF48=FFC
@3716636/1
cgaaaactcaattggcgcacattcagcaggttttttaacagtttgaaaac
+3716636/1
@@?DDDDDB:DDF<F;C?8:19CDFECCEF:?GGIIEEFF@BFFB<BFFF
@3716637/1
cgaaaactcaattggcgcacattcagcaggttttttaacagtttgaaaac
+3716637/1
@@?DDDDDFFFDH>GGIFFGGGIGGIIIGG?BDDFBDHIII<8=BG@HC@
@3716638/1
cgaaaactcaattggcgcacattcagcaggttttttaacagtttgaaaac
+3716638/1
@@@DDD?DDAF?FAG@AA:@1AC?CDCBBG:CGIII;FBGD8BGB>FHGD
@3716639/1
cgaaaactcaattggcgcacattcagcaggttttttaacagtttgaaaac
+3716639/1
@@@DDDBBCBHDF>EBG@:F?CFDECGEEH1CGGII@FDFGBDGCCHIIG
@3716640/1
cgaaaactcaattggcgcacattcagcaggttttttaacagtttgaaaac
+3716640/1
@@@DDDDDBFFFF3C<CA?EF9?9EFCFII8CGGIIDFBF>9BF8<BFF>
@3716641/1
cgaaaactcaattggcgcacattcagcaggttttttaacagtttgaaaac
+3716641/1
@@@DDDDDHHHFH>F?@C8F?EGGFHGGEH?DGHIICEAD@8DH9=FHIG
@3716642/1
cgaaaactcaattggcgcacattcagcaggttttttaacagtttgaaaac
+3716642/1
@@@DDDDDHHHFHGGHIG@@@?E<GCGIII?CGHIIBDDHEBBG8=FHII
@3716643/1
cgaaaactcaattggcgcacattcagcaggttttttaacagtttgaaaac
+3716643/1
@@@DFFFFHFHHHIJJIIEHHIJJIJJJJIHJJJJJJIJJIJJJJJIIJJ
@3716644/1
cgaaaactcaattggcgcacattcagcaggttttttaacagtttgaaaac
+3716644/1
C@<DFFFFHHGHHIJJIIIIJJJJJJJJJJDDHHIIIJJJJFHIJGIJJJ
@3716645/1
cgaaaactcaattggcgcacattcagcaggttttttaacagtttgaaaac
+3716645/1
C@CFFFFFHGHHHJJFIGGIIIJJJJJJJJGIJJIJIIJIJDGGGHIJJE
@3716646/1
cgaaaactcaattggcgcacattcagcaggttttttaacagtttgaaaac
+3716646/1
CC@FFFDFFDHDHAH@FA@GAAGFHIIIII?FHIIICH>DDBGHCCHIIA
@3716647/1
cgaaaactcaattggcgcacattcagcaggttttttaacagtttgaaaac
+3716647/1
CC@FFFDFFHHHHIIEFD:@@BFFFE@BGI:DHHIICGHGCBFHGEHIIG
@3716648/1
cgaaaactcaattggcgcacattcagcaggttttttaacagtttgaaaac
+3716648/1
CCCBDFFFHHHHHJJJJJIIJIJJJJJJJJFHIJJJJEIJJHJJJJJIJJ
@3716649/1
cgaaaactcaattggcgcacattcagcaggttttttaacagtttgaaaac
+3716649/1
CCCFFFFFFHHGHHJHIGGGGGHIJIEGIJGHIJJJJJGIJIHIJJJJJI
@3716650/1
cgaaaactcaattggcgcacattcagcaggttttttaacagtttgaaaac
+3716650/1
CCCFFFFFHFHHHDIGGGEB?AGGFHGGII?FHIIIEHGGHFGHGEIIII
@3716651/1
cgaaaactcaattggcgcacattcagcaggttttttaacagtttgaaaac
+3716651/1
CCCFFFFFHGHHHGIEH>FBHIHIJIIFIJDGHIJJIJIIJIHIIGIJJI
@3716652/1
cgaaaactcaattggcgcacattcagcaggttttttaacagtttgaaaac
+3716652/1
CCCFFFFFHGHHHIJIEB?FGHIJJIJJJJGGIIJJIJIIJDHICHJJJI
@3716653/1
cgaaaactcaattggcgcacattcagcaggttttttaacagtttgaaaac
+3716653/1
CCCFFFFFHHHFHGJIIIHIIIJJJJJJJJEHIJJJIIIIJIIJJJJJGJ
@3716654/1
cgaaaactcaattggcgcacattcagcaggttttttaacagtttgaaaac
+3716654/1
CCCFFFFFHHHGHJJIGG<FHGIIJIIJIJ?FHIJJIJJIIGHIGIJJJI
@3716655/1
cgaaaactcaattggcgcacattcagcaggttttttaacagtttgaaaac
+3716655/1
CCCFFFFFHHHHHGICGGBGDHHGIIFIIIDHHJJJEGGIIEHIIGIIJG
@3716656/1
cgaaaactcaattggcgcacattcagcaggttttttaacagtttgaaaac
+3716656/1
CCCFFFFFHHHHHIIBEF8EFHHIIIIEIICFGIJJEIFDFBFHIGIIGG
@3716657/1
cgaaaactcaattggcgcacattcagcaggttttttaacagtttgaaaac
+3716657/1
CCCFFFFFHHHHHIICGHEHGIJIIJJJIJBEHIJJGIHGGDHHIIIIJI
@3716658/1
cgaaaactcaattggcgcacattcagcaggttttttaacagtttgaaaac
+3716658/1
CCCFFFFFHHHHHIJIJJIJJIJJJJJJJJGGGIJJJJIJJHIIJIIJIJ
@3716659/1
cgaaaactcaattggcgcacattcagcaggttttttaacagtttgaaaac
+3716659/1
CCCFFFFFHHHHHJJGHDGHHIJJJJJJJJDHIJJJIJHJJIJJGHIJIG
@3716660/1
cgaaaactcaattggcgcacattcagcaggttttttaacagtttgaaaac
+3716660/1
CCCFFFFFHHHHHJJIIGHIGGJJJJJJJJGHHIJJJJJIJHHJJJJJJJ
@3716661/1
cgaaaactcaattggcgcacattcagcaggttttttaacagtttgaaaac
+3716661/1
CCCFFFFFHHHHHJJIJJIIGIJJJJJJJJHIJJJJJIJJJJJJJJJJJJ
@3716662/1
cgaaaactcaattggcgcacattcagcaggttttttaacagtttgaaaac
+3716662/1
CCCFFFFFHHHHHJJJJJIIGJJIJJJJJJHJJJJJJJJJJJJJJJJJJJ
@3716663/1
cgaaaactcaattggcgcacattcagcaggttttttaacagtttgaaaac
+3716663/1
CCCFFFFFHHHHHJJJJJIJJJJJJJJJJJGIIJJJJJJJJHIJJJJJJJ
@3716664/1
cgaaaactcaattggcgcacattcagcaggtttttttaacagtttgaaaa
+3716664/1
CCCFFFFFHGHHHIJGGGEGIJJJJJJJJJCGHIJJJJJJGGGHHIGIIJ
@3191518/1
ccagtctgttgtgtgggaccagtctgttgtgggggaccagtctgttgtgg
+3191518/1
CCCFFFFFHHHHGHIJIJIJJIIJJJJIJIJJJJIHIJJIIIJJJJEIJJ
@6768475/1
gatgatatgatatgtatttattatattgtgaaaagggagcatttatttga
+6768475/1
B@CFFFFFHHHHHJHJIJJJJJJJJJJJJJIJJJJJJJJIJJJJJJJJJI
@1163994/1
atactttgcatcaaataaatgctcccttttcacaatataataaatacata
+1163994/1
CC@FFFFFHHHGHJJJJJJJJJJJJJJJJJIJJJIJJJIJJJJJJJIJJJ
@1163995/1
atactttgcatcaaataaatgctcccttttcacaatataataaatacata
+1163995/1
CC@FFFFFHHHHHJJJJJJJJJIJJJJJJJJJJJJJJJIJJIJJIJJJIJ
@1163996/1
atactttgcatcaaataaatgctcccttttcacaatataataaatacata
+1163996/1
CCCFDFFFHGHHHJIIGJJJIJJJIIIJIJJJJJJIIIHIHJGHIJJJJJ
@2700042/1
cagagcttttttaccattcttaattcgcatttgccaggaaaattcttg
+2700042/1
@@@DDDDD>FHH=CBEBGGCEAAAFF@CFG:GGDEGEBG?BBDFADBB
@1666356/1
atttatcacatcattcgtcgtgtaccacatctcggatcttgctactaata
+1666356/1
:1:44BDFHHHHHJJJIHIJHJGHIJJJJJJJJJJJJJJIIJJJJJFIIJ
@1666357/1
atttatcacatcattcgtcgtgtaccacatctcggatcttgctactaata
+1666357/1
@@@DDDDDFHF?FHIHGEFFCF;CHAHDEHGGGII@FGGEEHGIGGHGIG
@1666358/1
atttatcacatcattcgtcgtgtaccacatctcggatcttgctactaata
+1666358/1
BCBFFFFFHHHHHJJJJIJJIJFHIJIIJJJJJJJGIJIJIJJIJJJJJG
@1666359/1
atttatcacatcattcgtcgtgtaccacatctcggatcttgctactaata
+1666359/1
CCCFFFFFHHHHHJIJJHIJHHFGIIIIGGIGI>GFHHGIGGGGIIJJGC
@1666360/1
atttatcacatcattcgtcgtgtaccacatctcggatcttgctactaata
+1666360/1
CCCFFFFFHHHHHJJJJGIJGHGIJJJJJJJGIJJFHGIIGIIGGHHIJI
@5241930/1
ctgagaaagctatggttgagtgaaaaaggtgggaaatgttgactgttgta
+5241930/1
??@DDDD>DHCFHFDGED3A3<<FHAHEI:?;08?F9DDFG@FBFHGD88
@5737423/1
cttcaagatatattcttcaggggatcatgaagctcgcttttcaaattctc
+5737423/1
@@@FFFFFGHG>FHIIIIIIJEIBHHEHIGIJ<FHGAGGHIJIGGIJBGI
@5737424/1
cttcaagatatattcttcaggggatcatgaagctcgcttttcaaattctc
+5737424/1
@@BDDFFFHHHHHJJJJJJJJJJIJIJJJGJJJJJJJJJJJJJIJJJJJI
@5737425/1
cttcaagatatattcttcaggggatcatgaagctcgcttttcaaattctc
+5737425/1
BB==DDFFHHHHHJJJJJIJJJJIIGIJJIJJJJJJJIJJJJJJJJJJJJ
@5737426/1
cttcaagatatattcttcaggggatcatgaagctcgcttttcaaattctc
+5737426/1
CCCFFFFFHHHHHJJIJJJJJJJJJJJJJJJJJJIJJJJJJIJJJJJJJI
@5737427/1
cttcaagatatattcttcaggggatcatgaagctcgcttttcaaattctc
+5737427/1
CCCFFFFFHHHHHJJJJIJJJJJIJJIJJJJJJJJJJJJJJJJJJJJJIJ
@5737428/1
cttcaagatatatttttcaggggatcatgaagctcgcttttcaaattctc
+5737428/1
CCCFFFFFGHGHHJJJJIHJJJJJJIJJJJJJJJJJIJIJJJJJJJIJJJ
@7778421/1
gtcgaacgttcttctgggcttttcctgcttttttagcag
+7778421/1
@@@DDDDAFFFFF>FFF>:?CDE<?EG<FGFFFE?D@?D
@7778422/1
gtcgaacgttcttctgggcttttcctgcttttttagcagctttaccattc
+7778422/1
@@@ADDFFHDFHHIGGBEDB=G@H@F?@FHIAFDC;BDGHIEGIHHIICD
@2701032/1
cagaggcaaagtctacatagaacccgaaaatgtggatttacaaaatttaa
+2701032/1
?@@FFFDDDHACFBHBHHEAHBFHIIIIGHAGGBBHEEGCFGIBAGHHGH
@5738847/1
cttcaagcttcatagggaattgctgtaaatctgaataaacaaaagtatcg
+5738847/1
@@@BDDAABDDDABFHIBHGIEHGCEFHHEIIIIIEIIIIEGGICBGGIC
@7780072/1
gtcgaagtctttcgagacatactcttcggagaatcacaaaactcatgata
+7780072/1
?@@DDDAAFFFFF=?F;CFGIIIIGGHIHGB@GGI@EGHEIH<FHIG<DG
@7275678/1
ggagcttgctgttgtggaggaccagggtgctgttgtctcgttccaggttg
+7275678/1
CC@FFFFFHHHHHJHIJIJJIGIGIJJ?FGGGHIGHIIGCFH@HGGI?BB
@6256716/1
ctttggtcactttacgcgcgaaaaccattatgttttactaatttttcaat
+6256716/1
@@?DAEFF8AFHFGGGEHIEHIIEGGHIIIGIGGIGIBGE@FHIEIIIEI
@6256717/1
ctttggtcactttacgcgcgaaaaccattatgttttactaatttttcaat
+6256717/1
@CCFDDFDDDA?FEGEHEBEAFGHGDGI<FFH@FIGCCFG4@@FGH@=CG
@6256718/1
ctttggtcactttacgcgcgaaaaccattatgttttactaatttttcaat
+6256718/1
CCCFFFBBDFFHHHGGGEBFFHIIIIGGIIIIIIIIIIIIIIIGIIIIHI
@6256719/1
ctttggtcactttacgcgcgaaaaccattatgttttactaatttttcaat
+6256719/1
CCCFFFDFHHFHHJJJJJIJFIJJJJJJJJJJIJJJJJJJJJJJJJJJJJ
@6256720/1
ctttggtcactttacgcgcgaaaaccattatgttttactaatttttcaat
+6256720/1
CCCFFFDFHHHHHJJJJIJIGIJJJJJJJJJJJJJJIJJJIJJJJJJJJJ
@6772079/1
gatggcattcatgcagaaccgattaagaaaggggcagacaacttcatgta
+6772079/1
@BCFFFFFHHHGGJJJJJJJJIHJJJJJJJJIJIIIJIJJJIJJJJJIII
@6772080/1
gatggcattcatgcagaaccgattaagaaaggggcagacaacttcatgta
+6772080/1
CCCFFFFFHHHHHJJJIJJJJGGGIJJJJJJJJJJIJJJJJJJJJJJJHJ
@2183208/1
caaccacccagacaggagatcatcgaagatttggagaatattgtggt
+2183208/1
CCCFFFFFHHHGHJJJGIIJJJJJJJJJJJJJJJJJJJJJJJJIJJH
@2183209/1
caaccacccagacaggagatcatcgaagatttggagaatattgtggt
+2183209/1
CCCFFFFFHHHHHIJJIJIIJJJJJJJJHIJJJJIJJJJJJJJIIJG
@6773181/1
gatggttccggacgcacttaaagaacaaatacgaccttctacggtttatc
+6773181/1
?@@DB=DDHHHHHJJJJJHJGIGGGBGGA???BDDFHGIFHIGH7CBHHH
@2184139/1
caaccagcagtcccacaaagtttcacagttccacaaaacgctgaaaaatt
+2184139/1
@@@FDFDDHHHB>FHIG?EGFHIHIIIIGGEHGHFIIFHIIIIIFIEFGG
@2184140/1
caaccagcagtcccacaaagtttcacagttccacaaaacgctgaaaaatt
+2184140/1
CCCFFFFFHHHHHJJJJJJJHIJJJJJJJJJJJJJJJGIJJJJIJJJJJJ
@2184470/1
caaccagtaccagttgcttccactccggctactcttactctataatcgaa
+2184470/1
CCCFFFFDHHHHHHIJJJJJJJJJJJJJJJGJJJJJJJJJJJJJJJJJJH
@6774095/1
gatgtcaccacctgattggtgatatcagccgctccgggcgttccgttggt
+6774095/1
CCCFFFFFHHHHHJHJJJJHHIIIJJJJJJJJJJJJJIIIHIJJIEHHHA
@3720923/1
cgaaaagtaaacgtcagtttgcgtttcaatgcatcgataagacgaatggt
+3720923/1
@@7BDFADHBHHAAEDGAEFHGGFGDBECDA;DGI8GIGBBBE@F@G;8=
@3720924/1
cgaaaagtaaacgtcagtttgcgtttcaatgcatcgataagacgaatggt
+3720924/1
@@@DDD;=:CFAB?ED<2CH<:@@DF<<FDGD>?<D@9?DBDGADABCF<
@3720925/1
cgaaaagtaaacgtcagtttgcgtttcaatgcatcgataagacgaatggt
+3720925/1
@@@FFFDDFFHGHEGGGFFIIGIHGHGGGIGIGGIJIGCHIFIGBHGHGF
@3720926/1
cgaaaagtaaacgtcagtttgcgtttcaatgcatcgataagacgaatggt
+3720926/1
@@CFFFFFHHHHHFHGHEHIIGIEGIIJCGGIIJJIJDGIIJIEHGHJJC
@3720927/1
cgaaaagtaaacgtcagtttgcgtttcaatgcatcgataagacgaatggt
+3720927/1
C@@FFFFFHHGHHHHIJJIIIGGHJJJJJJIBGIHIGJJJJJJJJIHII<
@3720928/1
cgaaaagtaaacgtcagtttgcgtttcaatgcatcgataagacgaatggt
+3720928/1
CC@FFFDAFHHGFCGHGCHHFEHFHIJJJJJJJGIIJJJIIIJIJJIII=
@3720929/1
cgaaaagtaaacgtcagtttgcgtttcaatgcatcgataagacgaatggt
+3720929/1
CC@FFFFDHHHGGHIIIHIJGHHGIJJJJJJJJJJJHIJJJJJJIJIJIC
@3720930/1
cgaaaagtaaacgtcagtttgcgtttcaatgcatcgataagacgaatggt
+3720930/1
CC@FFFFDHHHHHHHIJFHIJIIGIJJJJIJJJJJJJJJJJIJIJJJJJF
@3720931/1
cgaaaagtaaacgtcagtttgcgtttcaatgcatcgataagacgaatggt
+3720931/1
CCCFFFFFGGHGFGIJIGHIHEGGHIIIJIJJJJJJGIJIIIJIJJJJJ<
@3721424/1
cgaaaagtgaccacaagcaatgtcaaag
+3721424/1
?<?BDD?B4<ADHB;CC=AGEEHDCFIE
@3721425/1
cgaaaagtgaccacaagcaatgtcaaagagaaggatagcaactaatttta
+3721425/1
?@1DDDDDCDDFFIEI<@EF<FFFEAHCCFEEEF<C@DGFFFEFE@FGEE
@3721426/1
cgaaaagtgaccacaagcaatgtcaaagagaaggatagcaactaatttta
+3721426/1
@C<DFFDDHDDDDGEHGGEHCBCHEIJICCEHEGBCFHGGIHGIJDIIJJ
@3721427/1
cgaaaagtgaccacaagcaatgtcaaagagaaggatagcaactaatttta
+3721427/1
@C@FFFDBDCHFAGGHHIIIEGHHIIIGHHDHHIEHIIFDIIIIIIIIIG
@3721428/1
cgaaaagtgaccacaagcaatgtcaaagagaaggatagcaactaatttta
+3721428/1
@CCFFDDBFHHHFIGEEFGGIGDHHGHHICGIIFJ?DGCGGIJJIIHGGG
@3721429/1
cgaaaagtgaccacaagcaatgtcaaagagaaggatagcaactaatttta
+3721429/1
C@@FFFFADD<?DFHIGEGIGDCFEHIIIIIGHCHIIGIIIIIICCHIIH
@3721430/1
cgaaaagtgaccacaagcaatgtcaaagagaaggatagcaactaatttta
+3721430/1
CC@FFFFBFHHHHIJIJIJJJJIGJJJJJJIIJJJJIJIJJJJJJJJJJJ
@3721431/1
cgaaaagtgaccacaagcaatgtcaaagagaaggatagcaactaatttta
+3721431/1
CCCFFFFBFFHHDGIJIIIJJJGIGIEHIHHGHIIGGJGHIIEHGHIJED
@3721432/1
cgaaaagtgaccacaagcaatgtcaaagagaaggatagcaactaatttta
+3721432/1
CCCFFFFBFHHHHJJJJJJJJJIIJJJJIJIIJJJJJJJIJJJJIJJJJH
@3721433/1
cgaaaagtgaccacaagcaatgtcaaagagaaggatagcaactaatttta
+3721433/1
CCCFFFFDHFHHHJJJJJJJJJIJJJJJCFHIIJIJIJFIIJJJJJJJJJ
@3722474/1
cgaaaagtttgggtacaacctctatactttgcatcaaataaatgctccct
+3722474/1
CCCFFFFDHHFHHAFHHJGIGGGHIIJJJJJJJJJJJJJJJJJIJJJJJJ
@7276603/1
ggaggacgctgacgggagtcttgctcggcatggaggccatttcttgagag
+7276603/1
CC@FFFFFHHHHHJJJEGBFHIGGIIJIJJJJJJJJJIIIJJIIJGGIHH
@3195482/1
ccagttccgacattttttctgattccgaaaatgttcttacattccatgtt
+3195482/1
CCCFFFFFHHHAFGIIIICEGCEHGHIIIIIIIHIGIIIIIIIIIFHIII
@3195652/1
ccagttcgtatttgggagtgatgccgcgacggctcagcaactcctggagg
+3195652/1
@@@FBDDFCFFHFJJIEHAEH@FGEHGIGIJAFGHAC@DHHGHFFFFFED
@3195653/1
ccagttcgtatttgggagtgatgccgcgacggctcagcaactcctggagg
+3195653/1
BCBFDFFFFFHHHJJJGIHIJHIJJJJJGIJIIIJIIIJHHHHFCEFFED
@7277207/1
ggaggagggtacgaaggaactggaggataactgtagacgttcgtagatgt
+7277207/1
@CBFFDFFHCFHHHIIJHJJJJJHIJGIJJJJJJJJJJJIIJJGHIJJJH
@5243275/1
ctgagaatcggtattcgggactgaaagacactaagattaccaagttgggc
+5243275/1
BCCFDFFFHHHAFFGIDIIIIIEHIIIJIJJJJJGIJIIJIJJI9BFCGH
@5243276/1
ctgagaatcggtattcgggactgaaagacactaagattaccaagttgggc
+5243276/1
CCCFFFFFHHHDFHIJJJJIJJJJJJJJJJJIJJJJJJJJJJJJFHJJJI
@1165764/1
atagaacccgaaaatgtggatttacaaaatttaaatagggaatatgaaag
+1165764/1
CCCFFFDDHDCFDAGGEHIJJJJIGEHIE?CDGIDGIEHBBHIIIIIDHG
@1166303/1
atagaagataatcagacaattaatagaaaaatgacagaaggacagacaag
+1166303/1
CCCFFFFFHGHHHJJIIJIJJJJJJJJJJJJJIJJIJIJJIJJJJHIJJI
@1166961/1
atagaatacaccccttaatcagctacaacagtcaacatttcccacctttt
+1166961/1
CCCFFFFFHHFHHJIJJJIHHGJJIJJJJJJHGIJJJJJJJJJJJJGIJJ
@1166962/1
atagaatacaccccttaatcagctacaacagtcaacatttcccacctttt
+1166962/1
CCCFFFFFHHHHHJJJJJJJGIJJJJJJJJJIJJJJJJJJJJJJJJJJJJ
@1166963/1
atagaatacaccccttaatcagctacaacagtcaacatttcccacctttt
+1166963/1
CCCFFFFFHHHHHJJJJJJJJJIJJJJJJJJGHIJJJJJJJJJIJJJJIJ
@128468/1
aaaaccttgtagtggattcctaatattttttagtgaacctctctaacgtc
+128468/1
CC@DFFFFHHHHFHJGIJJJJJJJIJJJJJJJJDHIJJJJJJJJJJIJJJ
@5246776/1
ctgagagtctcttcgtcactcgcaaatgtagaaggcagattgttaccctc
+5246776/1
CCCFFAEBFFHHGIIGGGHIJBADFIJJJIIEHEIDHIGGGJHIIJGIIG
@5246777/1
ctgagagtctcttcgtcactcgcaaatgtagaaggcagattgttaccctc
+5246777/1
CCCFFFFDFHHGHJIHIGIIIGGIJIJJHIIJIIJGGIJJJJIIJJJJJJ
@5246778/1
ctgagagtctgcaaatcggccaacttcttgccgacggaatttttcagcgt
+5246778/1
@@?DDDD=CFHGFHHFBBGHGIIFGG?GDFHHIIIIIIAFHGHIHACHHI
@5246779/1
ctgagagtctgcaaatcggccaacttcttgccgacggaatttttcagcgt
+5246779/1
BCCFFFFDHHHHHJJHHIIJJJJJJJJJJJJJIJJJIJJJIJJJIGIJII
@5246780/1
ctgagagtctgcaaatcggccaacttcttgccgacggaatttttcagcgt
+5246780/1
CCCFFFFDHHHHHJJJJJJJJJJJJJJJJJJJJJJJJJJJJJJJJJJJJH
@4224094/1
cggctcacaagatgtggcaatccttgcaggatttacccgtggagggtaac
+4224094/1
@CCFFFFFHHHHHJAGGIIJJIJJJJJJJIJJJIJJJJJAHIGHJIFHHH
@4224095/1
cggctcacaagatgtggcaatccttgcaggatttacccgtggagggtaac
+4224095/1
CCCFFFFFGHHHHJHIIIIJJJIJJJJJJIJJJJJJJJJFGIIJIJBCGI
@4224096/1
cggctcacaagatgtggcaatccttgcaggatttacccgtggagggtaac
+4224096/1
CCCFFFFFHHGHHJGIJJJJJJJJJJJJJJJJJJJJJJJGHIIJJJ;FHI
@4224097/1
cggctcacaagatgtggcaatccttgcaggatttactcgtggagggtaac
+4224097/1
CCCFFFDFHHHFGJBHIFIIIJJJJIJJJJGJJJJJJJIGHIIJIJ?FGE
@4224209/1
cggctcagcaactcctggaggacgctgacgggagtcttgctcggcatgga
+4224209/1
CCCFFFBDHHHHHIIIJJIJJGJGIIJJIHIJDHFGHGIEGGJIGIGEFA
@654133/1
aatacgaacttccatagattcaaatgaagtaaacaacatacgtttttcat
+654133/1
CCCFFFFFHGGHHJJJJJIJJJJJJIJJIHHJIJJGJIJIIIIHIJJJIJ
@4225605/1
cggctgagaatcggtattcgggactgaaagacactaagattaccaagttg
+4225605/1
CCCFFFFFFHHHGJAEHIHHIJGHIJJJJIJFJJJJJFIIJIJJJJJHII
@4225675/1
cggctgatatcaccaatcaggtggtgacatcgttcgatgacaaagtgatg
+4225675/1
CCCFFDADHADDFHIJGIIEHAFHAEHHEHGHIGJJIJIGGIJJJFGIGG
@4225676/1
cggctgatatcaccaatcaggtggtgacatcgttcgatgacaaagtgatg
+4225676/1
CCCFFFFFHGHHHJJJIJIGJCGHFHIJIIJDIJIFHIJJIJJJIBFHJI
@4226060/1
cggctgctcatcatgccctcgagtacctcaaaatcatgaccaaaaagtga
+4226060/1
@@@DDDD;C?CDBBBFHICC::C<CCG?CBGIICDCFGGEHBFHII@9BD
@655764/1
aatacttttcccggtttgttctgaaacaaacatcactgtgatgaaaaata
+655764/1
@@=DDFFFHHHHHJFHIIHHGIIJJJJJJGJJJJJJJJHJJJIJJGGIJJ
@4739140/1
ctcaccttacaaaataaaatacggcaaagagaagaaaggccgatagaatg
+4739140/1
CCCFDFFFHHHHHJJJJJJIJGGGGIJJIJGIIJIJJIIIJIIJJJJJJG
@4739141/1
ctcaccttacaaaataaaatacggcaaagagaagaaaggccgatagaatg
+4739141/1
CCCFFFFFDFHHHJIIJJJGJDGEEHIJIIGIIGHICHGDGHEHIJCCGG
@4739142/1
ctcaccttacaaaataaaatacggcaaagagaagaaaggccgatagaatg
+4739142/1
CCCFFFFFHHHHFIJJJJJJJJIJIJJJJJJJJIJJGIJJJJJJJJIJJI
@4739143/1
ctcaccttacaaaataaaatacggcaaagagaagaaaggccgatagaatg
+4739143/1
CCCFFFFFHHHHHJJJJJJIIHIJJJJJJJJJIJIJIJGIIJJJGIJJJI
@4739144/1
ctcaccttacaaaataaaatacggcaaagagaagaaaggccgatagaatg
+4739144/1
CCCFFFFFHHHHHJJJJJJJJJJJJIJIJIJJJJJJJJJIJJHJIJJJJJ
@4739145/1
ctcaccttacaaaataaaatacggcaaagagaagaaaggccgatagaatg
+4739145/1
CCCFFFFFHHHHHJJJJJJJJJJJJJJJJJJJIJJJJJJJJJJJJJJJJI
@3199247/1
ccagtttttaatcgacctagaatacttggtttaacaacaggtctattaag
+3199247/1
1:=D?DDDDDDD4<A:EEFCDIDEDEEIEECEEIEIEDIDI@DDEIIEEI
@1167679/1
atagaatgaagtgaaagtcgaacgttcttctgggcttttcctgctttttt
+1167679/1
@@@DDDDDHHHHHIIIIFIIII>D<FABGEC9FGB;DHI@GDD@@HGGHI
@1167817/1
atagaatgtcaatgttattctaaaaagaagactgctaaacgttaaatttt
+1167817/1
C@@FFFFDDFFHHJGIJJIIJJIJJJJJIJIJJJIIIJJIJGHIIIJJJJ
@1167818/1
atagaatgtcaatgttattctaaaaagaagactgctaaacgttaaatttt
+1167818/1
CCCFFFFFHHHHHJIJJJJJJJJJJJJJJJJJIIJJJJIJJIJIJJJJJJ
@1168003/1
atagaattagtggtttttttctaaaatcaatttacatattatttttgact
+1168003/1
BB@FDFFFHHHHHCHIJJJIIJIJJJJIJIIJGIIGHIJJJJJJJJIIIJ
@1169944/1
atagaggttgtacccaaacttttcggggtgcaatcttcttttccggaaaa
+1169944/1
CCCFFFFDHHHHHIJJJJHIJJJJJIII?DGIJIJJJJIJJIIIEGHIJI
@1669357/1
atttatgtgacataatttgcgacatttgacgtacggttcaagtagctgaa
+1669357/1
CCCFFFFDHHHHHJJJJJJJJHIJJIJIJJJGIIJJGIJJJJIJJJJJJJ
@1669474/1
atttatgttactattggaatatcgttcctttggaaaatatggaaaatatt
+1669474/1
=@1=DDEFHHHHHJJJJJJJJJJJJJJJJJJJJJJJJJIJJJJJJJJIJI
@1171981/1
atagcaactaattttacaagctatactttgcatagaattagtggtttttt
+1171981/1
@;@FFFADHDBBDFAFGBEBGIGDHIEEHE<9F?C???E<???CCDFBFF
@1171982/1
atagcaactaattttacaagctatactttgcatagaattagtggtttttt
+1171982/1
CCCFFFFFHHHHHJJJJJJJJJJJJIJJIJJIJJJIIJJJJHHIGHJJJJ
@1171983/1
atagcaactaattttacaagctatactttgcatagaattagtggtttttt
+1171983/1
CCCFFFFFHHHHHJJJJJJJJJJJJJJJJJJIJIJJJJJIJFIIHHIJJI
@4227544/1
cggcttatcactatgatgttgatttggtaccagataccccgaaaaagttt
+4227544/1
@@@DFFBDHHFHFEHJIIJIIGIJIGDBCFBHGGEHIEIJJGDDGGGHG>
@129917/1
aaaacgctgaaaaattccgtcggcaagaagttggccgatttgcagactct
+129917/1
CCCFFFFFHHHHGJJJJJJHIJJJJJJJGIHIJIJJJJJIJJJIGIJJGI
@1670584/1
atttattacttcaagcaaagcttctataactggt
+1670584/1
@@@DDDDDDFHHF@DA;AFB>FEAHEF?CBFE3<
@130939/1
aaaacgtatgacaaaactatagagaaaccagaattacaggaaatggataa
+130939/1
CC@FFFDDHHHHHJJIJJJJJIJJJGIJJJJJJIJJIIJIIJIJJJGJII
@6264672/1
ctttgtcatcgaacgatgtcaccacctgattggtgatatcagccgct
+6264672/1
?@@D?DDBA?=DHFHI@AG:F@9FD;:?G<FE;GBHB?:<B<99076
@6264673/1
ctttgtcatcgaacgatgtcaccacctgattggtgatatcagccgctccg
+6264673/1
@@?=D=B;A?DF?GF?FEF@4AEFCGGF9?FGF:?CF<4DGEEFEFDAA<
@6264674/1
ctttgtcatcgaacgatgtcaccacctgattggtgatatcagccgctccg
+6264674/1
CCCFFFFFHGHHHEGBGHHIIEHEHIIIGGHFGDGIJJJJIJJIGIIJJI
@6264675/1
ctttgtcatcgaacgatgtcaccacctgattggtgatatcagccgctccg
+6264675/1
CCCFFFFFHHGHHJJJJJIJIJJIJJJJHJJJJDGIJJJJJJJJJJJJJJ
@6264676/1
ctttgtcatcgaacgatgtcaccacctgattggtgatatcagccgctccg
+6264676/1
CCCFFFFFHHHGHJJIJJIJJJJJJJJJIJJJIHHIJJJJIJIJIJJJJJ
@5747150/1
cttcaatgtttgaatgatgattatataacgagtagatagctttagaggta
+5747150/1
CCCFDFFDHHHHDHJGGIFHJJIIJGIJHCFGAEGGGHIGCFHGH@DF3?
@5747151/1
cttcaatgtttgaatgatgattatataacgagtagatagctttagaggta
+5747151/1
CCCFFFFFDHHFHIJIGGIIIIGIGIIJJGEGCFHCIIIGIIIJJHIJFF
@5747505/1
cttcaattacacaaattagtacaactcctccaaaccttgcaaattttcaa
+5747505/1
@B@DFFFFHHHHHJJJJJJHJJJJIJJJJJJJJJJJJJJJJJFGHIJJJG
@5747506/1
cttcaattacacaaattagtacaactcctccaaaccttgcaaattttcaa
+5747506/1
CCCFFFFFHHHHHJJIJIIEJHJJJJJJJJJJJJJJJJJJJJJJJJJJJI
@2709304/1
cagataccccgaaaaagtttttaagaaccgtgatggaactctttaggcag
+2709304/1
CCCFFFFFHHHHHJJJJHIJJJJJIJIJJJIIJJJJJJJJJJJJIGHJJJ
@658643/1
aatagctcaaaagggaacaatttttgtcgagttattgatttcgaggaata
+658643/1
@BBDFFFFHHHHHJIJJJJJJJJJIJJJJJJHIJJJJIJIJJJJJJJJJJ
@658644/1
aatagctcaaaagggaacaatttttgtcgagttattgatttcgaggaata
+658644/1
CCCFFFFFHHHHHJIIIJJJJJJJJJIJIHHHJJJJJGJJJJJIIJJJJJ
@5251107/1
ctgagattcagcctcaacctattccacaagacccccagccccaacaagga
+5251107/1
B=?DFBDFHHHHHJJJJJJJJJJJJJJJJJJJJJJJJJJJJJJJJJIJJG
@5251108/1
ctgagattcagcctcaacctattccacaagacccccagccccaacaagga
+5251108/1
CCCFF=DDHHHHHJJJJJJJIJJJJJJJJJJJJJJJIIJJJJJJJJIJIJ
@7283531/1
ggagtcccaaaacatgaccatgatgcactcggccggaccgattcagcccc
+7283531/1
BCCFDEFFHHHHHJJJJJJJJJJIJJJJJJJJJJJJIJIIIHJJJHGHHF
@1174024/1
atagcttacggatctgttgcaccgagtgaacatgtgacatagaaaatacg
+1174024/1
CCCFFFFFHHHHHJJIIIJIJJJJIJFHIJIJIJIIJJJJJJJJJJJJJJ
@1671668/1
atttattatattgtgaaaagggagcatttatttgatgcaaag
+1671668/1
:?@D=ADDDHFHH<A<EHIGHEHBHFFFEHC>B<FHEGGIII
@1671669/1
atttattatattgtgaaaagggagcatttatttgatgcaaagtatagagg
+1671669/1
8=@B?DDDBHADDGEHEFFC;??FDCFBBCEEHCEGIECHCE9CGIBG@?
@1671670/1
atttattatattgtgaaaagggagcatttatttgatgcaaagtatagagg
+1671670/1
=@@DDDDDDD>?CGHIGEEHI@;?<2AF@BHFHC9CFFGIGGCFGIHIEF
@1671671/1
atttattatattgtgaaaagggagcatttatttgatgcaaagtatagagg
+1671671/1
CCCFFFFFHHHHHHJJJJJJJJJIJJIJJJIJJJJJJJJJJJFGIIJIJJ
@132800/1
aaaactatagagaaaccagaattacaggaaatggataattataggattgg
+132800/1
@@@DDDDDAHBFDEBCBF?EB?HHHFE9FHCHC9::?4DDFGHCDH@BD2
@3725224/1
cgaaaatcaaaaacaccataatgtgctccagcacaagttgcgccaaagct
+3725224/1
CCCFFFFFHHHHHJJJJJJJJIJHIJJJJJIIJJJIJHIIIJJJJBHJJJ
@133691/1
aaaactccgaaggaagccaagggctcggctgctcatcatgccctcgagta
+133691/1
CCCFFFFFHHHHHJJJJJJJJJJJJJJJJIJIGIIIIIJJIIIFHGHH=B
@660454/1
aatagtgctgccgttacttcctcaagcgctggtaacgctttatcgggttc
+660454/1
?BBDFDFFHHHHHGJJJJJJJJJJJJJJJJJJHHIIIJJJJIJIIIJGII
@7790794/1
gtcgatcatacttcagccagattaaattttcttacccctagatatgtgaa
+7790794/1
@??DDDDDHGHHHIIIGHGGIEHHIIIIIIIIIIIIIIIIIIIIIIIIII
@661402/1
aatataataaaaatttatagttttttgcatttttattcggcttattgtaa
+661402/1
CCCFFFFFHHHHHJJJJJJJJJJJJJJIJJJJJJJJJJJIJJJIJJIIII
@661693/1
aatatacctgcacacacgcatttttaaatttaaaaatttattcaagtcaa
+661693/1
B@=DDFFFHHHHHJJJJJJIJJJJJJJJJJJJJJJIJJJJJJJJJJIIJJ
@661897/1
aatatagaatacaccccttaatcagctacaacagtcaacatttcccacct
+661897/1
CCCFFFFFHHHHHJJJJJJJJJJJJJJJJJJJJJFHJJJJIJJJJJJJJJ
@5748514/1
cttcaattggtctaccacaatattctccaaatcttcgatgatctcctgtc
+5748514/1
CCCFFFFFGGFFHJJJIJJJGJJJJJJJJJJJJJJJJJJJJJJIJJJJJJ
@1175779/1
ataggattggatctatgactgtgtatcgatagctgttcactttttggtca
+1175779/1
@@@FFDFFDH?DFIEB>>EGGBEFHHCBHGG@AGF@DHGHGHIIIBHDGG
@1175780/1
ataggattggatctatgactgtgtatcgatagctgttcactttttggtca
+1175780/1
CCCFFEFFHHFHHJJIJIJJJHHJIJJGEDCGGEEGHGCGHIJJJ<D?DF
@6781387/1
gattcacaagcaggatcaactcaacagctcaatccatctgagattcagcc
+6781387/1
CCCFFFFFHHHHHJIJJJJJJJJJJJJJJJIJJJJJIJJIIIAHIIJGIJ
@6781576/1
gattcagcccccaccaagggaagggggcggcccccatcccaacagaaggg
+6781576/1
CCCFFFFFHHHHHJJJJIJJJJJJJJIIIFDDDDD69CBD>ABD@CCCBD
@3208925/1
ccatccacgagccaatcttccgctaccgcgtgttccttaacaacgatctg
+3208925/1
CCCFFFFFHHHHHIIIIIIHIBEAFHIGHH@D:FEHGIDGHGIGGIIIEE
@6266102/1
ctttgtctggttaactttagtgggaaggtttaggtatttgtggtatctgt
+6266102/1
C@CFFDFFGHFHHJJJJJIJCCHIJJJJGHHIIJ?FHIJJIIJHIIJJJG
@6266103/1
ctttgtctggttaactttagtgggaaggtttaggtatttgtggtatctgt
+6266103/1
CCCFFFFFGGHHHIJJJJIICHIJJJIJFHHIIJCFGIJFGHIHIIJIIG
@6266104/1
ctttgtctggttaactttagtgggaaggtttaggtatttgtggtatctgt
+6266104/1
CCCFFFFFGHDHHIIJJJEHCHIJJJJJEHIIJJCGHIJIIJJHIJJJII
@6266105/1
ctttgtctggttaactttagtgggaaggtttaggtatttttggtatctgt
+6266105/1
@@@DABDD>F:F?EFBEG:C:AEGEGFF;EHC<F1:?GFII0@?BFDG<B
@2713279/1
cagatattcgcacttgcagtcccaatatcaaactacaggcagtgttaacg
+2713279/1
CCCFFFFFHHGHHIJJJJJHIIJJJJJJJJJJJJJJJJJJJJHIIIJJJJ
@2713657/1
cagatattgtacttaaaggcttttggatcataagatgcagtgactgccgc
+2713657/1
CCCFFFFFGHHHHJJJJJJJJJJJJJJJJJJJJJJIJJJJJJJIJJJJJJ
@5253585/1
ctgagccgtcgcggcatcactcccaaatacgaactgg
+5253585/1
@@@DDDDDFFFFFI:0?D9?9?FG?DF<DB2;F8=@F
@5253586/1
ctgagccgtcgcggcatcactcccaaatacgaactggtccaaatcgaggg
+5253586/1
@@?=ADEAFHHHHIIGIIIIIIIIIIIHIIIGGBHIECEIDHGGEAAE<<
@5253587/1
ctgagccgtcgcggcatcactcccaaatacgaactggtccaaatcgaggg
+5253587/1
B@<DFFFFHHHHHIIJJJJJJGJJJJIJJJJJJJJJJGIJJJIIEHHHFD
@4748094/1
ctcacttttttccgaaaaaatatcgcaatagctcaaaagggaacaatttt
+4748094/1
CC@FDFFFHHHGHJIIIJJJIIJJJJJJJJJJJJJJJJJJJJJJJJJJJJ
@4748095/1
ctcacttttttccgaaaaaatatcgcaatagctcaaaagggaacaatttt
+4748095/1
CC@FFFFFHHHHHJJJJJJJIJJIIIGHJIJIJJIJJJJJJJGIIHJJJJ
@4748096/1
ctcacttttttccgaaaaaatatcgcaatagctcaaaagggaacaatttt
+4748096/1
CCCFFFFFHHHHHIEHIJJJGGHIGIJJIJIJIJIJJJIJJIJJEIJJJJ
@3728963/1
cgaaaatgtggatttacaaaatttaaatagggaatatgaaagatttaaaa
+3728963/1
@C@FFFDDHHHDHIJGHGHIJGIJJIJIJIJJIJGIIIIJIIJJJJIJIE
@7287085/1
ggataaaccaatggagcacacttttacttcagctacttgaaccgtacgtc
+7287085/1
CCCFFFFFHHHHHJIJIJJIJJJJJJJJJJJIJJJJJJJJJJJJHIJJHI
@1178390/1
atagtacctctccacaaaaagggaaataaacaaggatgtaagaactatgg
+1178390/1
??==BDDDDFFHHIIIIIFIGGDHGGGIIGGII@CB3BFGG@GEIIDGGG
@2716194/1
cagatcgaagggaattatacatttccagagattgttcactttggaattag
+2716194/1
CCCFFFFFHHGHGJJJJIJIIJJJJJJJJJGIGIHIJJJJJJJJJJJJJG
@2716208/1
cagatcgataaaaaaatatcgcaatattagaaattttcaaatattcttcg
+2716208/1
=?@D??=B:<DFHBFIIEHFD;FF<F@GGIIIIIED?D@??FHFBDHIGI
@2716209/1
cagatcgataaaaaaatatcgcaatattagaaattttcaaatattcttcg
+2716209/1
CC@FFFFFHGHHHJJJJJJJIIIIIJJJJIJJIIJJJJJJJJJJJGIIJJ
@2716210/1
cagatcgataaaaaaatatcgcaatattagaaattttcaaatattcttcg
+2716210/1
CCCFFFFFHGHHHJJJJJJJIIIJJJJJJJJJHIJJJJJJIJJJJJJJJI
@2716211/1
cagatcgataaaaaaatatcgcaatattagaaattttcaaatattcttcg
+2716211/1
CCCFFFFFHHHHHIJIIJIJIIJJJJJJJJJJIJJJJIHIJJJJJJIJJJ
@2716212/1
cagatcgataaaaaaatatcgcaatattagaaattttcaaatattcttcg
+2716212/1
CCCFFFFFHHHHHJJJJIJIJIGIJIJJIIJIJJJJJJGIJJJJJGIGHI
@2716428/1
cagatcgttgttaaggaacacgcggtagcggaagattggctc
+2716428/1
CCCFFFFFHHHHHJJJIGICHGGIGGGGIJJHIJIJJJJJJJ
@1180204/1
atagtgtattacctctaaagctatctactcgttatataatcatcattcaa
+1180204/1
@@@DDDBDHFFHHJEHIIJJIJGCGEHHGIF?CFGIGGCHIICCHIJIFI
@1180205/1
atagtgtattacctctaaagctatctactcgttatataatcatcattcaa
+1180205/1
@@@FDFFFGFFFHGGIIJJIJGEGGIJIJIJJIIJGIIJGIIJJHJIIJJ
@1180206/1
atagtgtattacctctaaagctatctactcgttatataatcatcattcaa
+1180206/1
BCCFDFEFHHHHHJJGIJJJJJJIJJJJGHJHIJJJJJJJJJJJJJJJJJ
@1180207/1
atagtgtattacctctaaagctatctactcgttatataatcatcattcaa
+1180207/1
BCCFFFFFHHHHHJIJJJJJIJJJJJJJJJJIJIJJJJJJJJJJJJJJJJ
@7792806/1
gtcgatgttgccagaacgtaagatatcctaaactcacttttttccgaaaa
+7792806/1
<????DDDFFDDDADGF6<CFDHFICEB9CCG@FAEDG<@<B6B4D@FFA
@7792807/1
gtcgatgttgccagaacgtaagatatcctaaactcacttttttccgaaaa
+7792807/1
@@@DDBBBB<FHHIIEHIFFHIIIII9CBHHGHGBHDGEEHHIHII@BAH
@7792808/1
gtcgatgttgccagaacgtaagatatcctaaactcacttttttccgaaaa
+7792808/1
@@@DFDDDHHDHHHGIB@EDGHGEDHEEHHIIGGAHGEHGIEEHGIIIGG
@7792809/1
gtcgatgttgccagaacgtaagatatcctaaactcacttttttccgaaaa
+7792809/1
@@CFDFFDFHHHGJIIHEAFEHIHGGGEIJGGGIIJIIJJIIGIJGHGII
@7792810/1
gtcgatgttgccagaacgtaagatatcctaaactcacttttttccgaaaa
+7792810/1
@@CFDFFFHBHBHIIGHJIIJDBEHIJJJJIIJIGIEHIJIJJJJJJJIF
@7792811/1
gtcgatgttgccagaacgtaagatatcctaaactcacttttttccgaaaa
+7792811/1
@BBFFFFFHHHHHJJIJJHIJIIJJJJIJJIJJJIJJJJJJJJJJJBHJJ
@7792812/1
gtcgatgttgccagaacgtaagatatcctaaactcacttttttccgaaaa
+7792812/1
BBBFFFFFHHHHHJJJIJGHIJIJJJJJIJJJJJJJJJJJJJJJIJJIJJ
@7792813/1
gtcgatgttgccagaacgtaagatatcctaaactcacttttttccgaaaa
+7792813/1
BBCFFFFEHHHHFJIJJJIJJIIJJJJJJJJJJJJJJJJJJJJJJJJJJJ
@7792814/1
gtcgatgttgccagaacgtaagatatcctaaactcacttttttccgaaaa
+7792814/1
BBCFFFFFHGHHHJJJJJIIJIHGJJJJJJJJJJIJIJJJJJJJJJJJJJ
@7792815/1
gtcgatgttgccagaacgtaagatatcctaaactcacttttttccgaaaa
+7792815/1
C@CFFFFFHGHHGIJJJJJJJIJJJJJJJJGIJJJJIJJJJJJJIGIJJJ
@7792816/1
gtcgatgttgccagaacgtaagatatcctaaactcacttttttccgaaaa
+7792816/1
CCCFFFFFHHGHHIJJJJJJJJJIJJJJJJJJJJJJJJJIIJJJJIIJJJ
@7792817/1
gtcgatgttgccagaacgtaagatatcctaaactcacttttttccgaaaa
+7792817/1
CCCFFFFFHHHHHJIJJJ@GGHGIJJJJIIIJJIJGHGHIIJJJJJJJJJ
@7792818/1
gtcgatgttgccagaacgtaagatatcctaaactcacttttttccgaaaa
+7792818/1
CCCFFFFFHHHHHJIJJJHIJJIJJJJJIJJJJJJJJJJJJJJJJJIJJJ
@7792819/1
gtcgatgttgccagaacgtaagatatcctaaactcacttttttccgaaaa
+7792819/1
CCCFFFFFHHHHHJIJJJIIJJIJJJJJIJJIJJIJJJJJJJJJJJJJJJ
@7792820/1
gtcgatgttgccagaacgtaagatatcctaaactcacttttttccgaaaa
+7792820/1
CCCFFFFFHHHHHJJJJJHJIJIJIIJJJIJIJJIJJJJJJJJJJJIJJJ
@7792821/1
gtcgatgttgccagaacgtaagatatcctaaactcacttttttccgaaaa
+7792821/1
CCCFFFFFHHHHHJJJJJIHJJJIJJJJJJJJJJJJJJJJJJJJJJJJJJ
@7792822/1
gtcgatgttgccagaacgtaagatatcctaaactcactttttttccgaaa
+7792822/1
BBBFFFFFHHHHHJJIJJGHIIIJJJJJJJJJJJJJJJJJJJIJJJIIJJ
@5750219/1
cttcacaacaacaacctggagctagacaacagcaaactgctcctccacaa
+5750219/1
CCCFFFFFHGHHHJJJIIJEGIJJJJJJJJJJJJIIIIJIJJJJJJJIJI
@5750755/1
cttcacaattacttagagaagcacgcggaagcggtatgcagattggtgaa
+5750755/1
CCCFFFFFHHFHHJIIIHIIGGGJJJJJIIIJIJ6@FGHGH>FHHI@GEE
@1677562/1
atttatttgatgcaaagtatagaggttgtacccaaacttttcggggtgca
+1677562/1
@CCFFFFFHHHHHJJJJGJIJIHIIIJJJJJJJJGGHHJJJJJIJIGHJJ
@1677563/1
atttatttgatgcaaagtatagaggttgtacccaaacttttcggggtgca
+1677563/1
CCCFFFFFHHHHHJJJJGHIJJJJJJGJHHJJJJJJJIJIJIJIJFDAFH
@6783125/1
gattctcagccgagctgcccagtttagtggccaactcttcgtcactcgca
+6783125/1
CCCFFFFFGHHHHJJJJJJJIJHIJIJHIJJJJIJIJJJJJJJJIJJJJJ
@137243/1
aaaacttgtttattctttcaagctcatcatagctttcaaacacataatca
+137243/1
CCCFFFFFHHHHHJJJJJJJJJJJJJJJJJJJIJJJJJJJJJJJJJJJJJ
@7795942/1
gtcgcaaattatgtcacataaatgtcaaaatgccacataatttgcaaaat
+7795942/1
CBCFFFFFHHHHHIJJJJJJJJJJHIJJJJJGIJJJJJJJJJJJJJHIJJ
@7795943/1
gtcgcaaattatgtcacataaatgtcaaaatgccacataatttgcaaaat
+7795943/1
CCCFFFFFHHHHFHJJJJIIJJGIIIJJIJJJIJJJJJJJJJJJJJJJJJ
@665648/1
aatattcctccatagttcttacatccttgtttatttccctttttgtggag
+665648/1
CCCFFFFFHHHHHJJIJJJJJJJJJJJJJIIJIJJJJIJJJJJJJHIJHI
@665742/1
aatattcttcgctttgactcgacaaaaatttaaacacattgcattattga
+665742/1
CCCFFFFFHHHHHJJIIJIGGHIJJJIJJJJIJJJJJJJJJJJJJJJJJJ
@666159/1
aatatttattaagtaaagagatcgcattgattaaagtaatactgggtgca
+666159/1
CCCFFFFFHHHHHGHJJJIJJJIJIJJJJIJJIIII?EHGHHGIIJGHHI
@666452/1
aatatttgaaaatttctaatattgcgatatttttttatcgatctggcttc
+666452/1
@BCDDFFFHHHHFIJJJIGJBJJJJJJJJJJJJJJJIJGJIIJIIEHJJJ
@4236878/1
cgggacatgcacatctcttggagccagccaatgggattgcccatcacttt
+4236878/1
B@@FFFFFHGHHHJIJJIJJIIJJJJJIJJJIJJIJIJJJIJJJJIJIJI
@7288493/1
ggataacctctctgtcggtagatttccgtgaagtggtccgtgccccttgc
+7288493/1
CCCFFFDFHHHHHJJJJJGHHDBHIIJD>FHHGFEHDHIIGIIIJJGGEC
@7288494/1
ggataacctctctgtcggtagatttccgtgaagtggtccgtgccccttgc
+7288494/1
CCCFFFFFHHHHHJIJJJFGGCHIJIJIFHIIIDHIFHIGHIIJJJCHGG
@4238157/1
cgggactgaaagacactaagattaccaagttgggcaaccagcagtcccac
+4238157/1
CCCFFFFFGHHHGJJJJJJIIIJJJJJJJHIJJJJJJJIJJJJIFHJJJJ
@1181803/1
atagttttttgcatttttattcggcttattgtaatattcctccatagttc
+1181803/1
BCCFDFFFHHHHHJJJJJJJJJJJJJJJJJJIJJJJJJJJJJJJJJJHII
@6786376/1
gattggatctatgactgtgtatcgatagctgttcactttttggtcatgat
+6786376/1
CCCFFFFFHHHHHJIJIGHIJJIJJJJJJJJJJJJJJJJJJGIGHJJIIJ
@6786760/1
gattggtcaatgttttttcttcgatgtccacgtaggttacctcgaaggat
+6786760/1
B@@FFFDFFFHHFIJJJJHIIHGHJJIJJJJJGIIJGGIIJIJBGIIIDH
@6786761/1
gattggtcaatgttttttcttcgatgtccacgtaggttacctcgaaggat
+6786761/1
BBCFFFDFHHHGFIJJJIJJJJJJJJIJJJJIHIJJIJJIJJJIIIJJJJ
@6270812/1
ctttgttcagttcttgcaggagatcgctagcgaacaatccttcgagg
+6270812/1
@@CFDDFDDFCHDFHBEFGIGEFGIIGCGHHIIIIIIGIIGIIEGHI
@2719953/1
cagatggcattcatgcagaaccgattaagaaaggggcagacaacttcatg
+2719953/1
@@@FFFFFHGFHH<FFHGHHCHFAGEGHEBHHGGHEEBHGHIGGCC9BB@
@2719954/1
cagatggcattcatgcagaaccgattaagaaaggggcagacaacttcatg
+2719954/1
CCCFFFFFHHHHHJJJJJJJJJJJJJJIJJJJJJJJJJJJJJJJJJJJJG
@2719965/1
cagatggccaccaccattctatgaaatggaacacgaagagggactaccac
+2719965/1
CCCFFFFFHHHHDIJJJJIJJJJJJJJJJJJJIIJJFIIJHIJJJJJJJJ
@2719966/1
cagatggccaccaccattctatgaaatggaacacgaagagggactaccac
+2719966/1
CCCFFFFFHHHHHJJIJJJJJJJJIIJJJJJJIJJJIJIJIIIIJJJIJJ
@2719967/1
cagatggccaccaccattctatgaaatggaacacgaagagggactaccac
+2719967/1
CCCFFFFFHHHHHJJJJJJJIJJJIJJJJJJJJJJJJJIJJJJJIIJJJJ
@2719968/1
cagatggccaccaccattctatgaaatggaacacgaagagggactaccac
+2719968/1
CCCFFFFFHHHHHJJJJJJJJJGIJJJJJJJJJJIHIJJJJJIJJJJJJJ
@6273523/1
ctttgttgttgacgttcatttcgacccgtttgctgttgttgggcaccttt
+6273523/1
C@@FFFFFHHHHFIHIJJJJJJIIIJJGFHICHIJIGJIIIFIIJJJIGI
@6273524/1
ctttgttgttgacgttcatttcgacccgtttgctgttgttgggcaccttt
+6273524/1
CCCFFFFFHHHHHIHIGGIIJIIJJJIJHIJJJJJJIJIIIJJJIIJIIJ
@5754700/1
cttcacggaaatctaccgacagagaggttatccttgggggaagaagccaa
+5754700/1
CCCFFFFFHHHHHJJJJJJJJJJJJJIHHIIJJJJJJIJJGGIJJJJHHH
@1183186/1
atataaccttagatttcgaggcaaattgattgatttgcccagcacaaact
+1183186/1
CCCFFFFFHHHHHJJJJJJJJJJJJJIJIJJJJJJJJJJJJJJJJJJJJJ
@7799814/1
gtcgcggcatcactcccaaatacgaactggtccaaatcgagggcgccatc
+7799814/1
@@CFFDFFHFHGGGIIJGHICHIIJJJJJIFHIIJIIJIGGIGIHFFDDE
@7799815/1
gtcgcggcatcactcccaaatacgaactggtccaaatcgagggcgccatc
+7799815/1
CCCFFFFFHHHDHHJJJGJJJJJJJIJJJJFHIIJJJJJGGGJJHFFCDE
@1183338/1
atataactgacatgtttcatatgtagaacgaattttgtgcatacaaaaat
+1183338/1
CCCFFFFFHHHHHJJJJJJJJJJJJJJJJIIJJJJJJIJJJJJJJJJJJJ
@7290936/1
ggataattataggattggatctatgactgtgtatcgatagctgttcactt
+7290936/1
BCBFFFFFHHHHHGIJIJHIIJJJJIJJJHGHIJJIIGIIIJJHIIIIJJ
@7290937/1
ggataattataggattggatctatgactgtgtatcgatagctgttcactt
+7290937/1
BCBFFFFFHHHHHIJJIJGIIIJJJJJJJIIHJJJJIJIJIJIHJJJJJJ
@1183853/1
atataataaaaatttatagttttttgcatttttattcggcttattgtaat
+1183853/1
B:BDFFFFHHHHHJJJJJJJHIJJJJJJJJJJJJJJJJIJJJIJJJGJJJ
@1183854/1
atataataaaaatttatagttttttgcatttttattcggcttattgtaat
+1183854/1
B=BDFFFFHHHHHJJIJIIJJJJJJIJJJJJJJJJJIIGIIJJIIIIIJJ
@1183855/1
atataataaaaatttatagttttttgcatttttattcggcttattgtaat
+1183855/1
CCCFFFFFHHHHHJJJJJJJJJJJJJJJJJJJJJIJJJIJJJIIJJJJJJ
@1183856/1
atataataaaaatttatagttttttgcatttttattcggcttattgtaat
+1183856/1
CCCFFFFFHHHHHJJJJJJJJJJJJJJJJJJJJJJIJIGJJJIJJJIJJJ
@3213975/1
ccatgacttggagctgcgccacgccatggctaattgctttgaagctctca
+3213975/1
CCCFFFFFHHHDFHGHHGHJ>FBHIJJIJJJIJJJJIJJJGIIJJJJJIG
@4240675/1
cgggagtcttgctcggcatggaggccatttcttgagagtagagcaatttg
+4240675/1
@@@D?DBDHHFDFGEGE@ECG3CE?FBDHIGDHE?G?F9BD@FB>@BGG8
@4240676/1
cgggagtcttgctcggcatggaggccatttcttgagagtagagcaatttg
+4240676/1
@CCFFFDFHHHHGJJJJJJJJFHIIIIJJGGIJJFHEHGIJIIEIJJJJF
@4240677/1
cgggagtcttgctcggcatggaggccatttcttgagagtagagcaatttg
+4240677/1
BCCFFFDDHHGGHJGIIEGIJHIJIJGIJJJJJIEHGIDEFGEGIJJJJF
@4240678/1
cgggagtcttgctcggcatggaggccatttcttgagagtagagcaatttg
+4240678/1
CCCFFFDFHHGHHJJJJJJJJJJJJJIJJ4BGHIIJJJDGIJJJJJJJJH
@4240679/1
cgggagtcttgctcggcatggaggccatttcttgagagtagagcaatttg
+4240679/1
CCCFFFDFHHHHHJIIJJIJJGIJIJIJJJJJJJIJIJFGHIIGIJJJJE
@4240680/1
cgggagtcttgctcggcatggaggccatttcttgagagtagagcaatttg
+4240680/1
CCCFFFFFHHHHHJIJJJJJJIIJJJJJJJJJJJHIIJBGHIJJJIJJJD
@1184363/1
atataatatatcctcaaactagggaagacttatctcatccaactgtggga
+1184363/1
CCCFFFFFHHHHHIJJJJJIJJJJIIJEHIJIJJJIJJIHIIJJIIJIHG
@669711/1
aatcaatcaatttgcctcgaaatctaaggttatattacttttatgaatcg
+669711/1
BBBFFFFFHHHHHJJJJJIIJIJJJJJJIJJIIEIJJGJJJJIJIB?BDG
@2200705/1
caacgactgacacttccagatggtaccaaattaataacctttccaattag
+2200705/1
CCCFFFFFHHHHHJJJJIIJJJJHIIJJJJJJJJJJJJJJJJJJJJJJJJ
@2722012/1
cagatgttggttttgaactatagcagcccggtaagtcgccagtcctcctt
+2722012/1
CCCFFFFFHHFHHJIHIJJJJIJJJIJJJJJHIJJIIJJJGGGIJJIIGG
@7293168/1
ggatagcaactaattttacaagctatactttgcatagaattagtggtttt
+7293168/1
BCBFFFFFGHGHHIJJJIGGIIJIJJIIHJJJJCIJJIEIJJJHIIGHHI
@7293169/1
ggatagcaactaattttacaagctatactttgcatagaattagtggtttt
+7293169/1
CCCFFFFFHHHHHJJJJJJJJJIJJJJIJJJJJJJIJIIIJIIEIIHIIJ
@670739/1
aatcaatttgcctcgaaatctaaggttatattacttttatgaatcgtgat
+670739/1
CC@FFFFFHHGHHJJIJJIIIJJJGFEHJJIIIGIJGJJJJ???FHFGII
@670740/1
aatcaatttgcctcgaaatctaaggttatattacttttatgaatcgtgat
+670740/1
CCCFFFFFHHHHHJIJJJJJJJJJJHIJJJJJJJJJJJJJJDDGGHGHJI
@1184602/1
atataatcatcattcaaacattgaa
+1184602/1
@CCFFFFFHHFFDH@CGIBGCH<?<
@1184603/1
atataatcatcattcaaacattgaagccagatcgataaaaaaatatcgca
+1184603/1
@@@DFFFFGHGFHJIJIGIHGFEHIIJJJIHJIGIJEGIIIJGGGG@CGG
@3215040/1
ccatgatgcactcggccggaccgattcagcccccaccaagggaagggggc
+3215040/1
@@CFDFFB?FFHHGIBFBDGEHG<GEGHHCHEBBG@GIJA=C=BFD<<?@
@3215041/1
ccatgatgcactcggccggaccgattcagcccccaccaagggaagggggc
+3215041/1
CCCFFFFFHHHDHIEIJJIIJJGHIJJIIJHIJJGIJGACEHFFFFCCDB
@3215042/1
ccatgatgcactcggccggaccgattcagcccccaccaagggaagggggc
+3215042/1
CCCFFFFFHHHGHEIIJGGGIJIIIGIEGGIIJJHJGIIFCHFFFFDDDD
@3215043/1
ccatgatgcactcggccggaccgattcagcccccaccaagggaagggggc
+3215043/1
CCCFFFFFHHHHHJJFJJJJJJIJJIGIJIJJJJIJIIJHHGHFFFDDDD
@3737932/1
cgaaagacttcgactttttactatttttgtatgcacaaaattcgttctac
+3737932/1
?@7DDFDDFHFHHEIIIIIICH9FHHHIIIIIG@GDFGEHIDHGHGIIII
@3737933/1
cgaaagacttcgactttttactatttttgtatgcacaaaattcgttctac
+3737933/1
@@<DDD;DCF<CCCGFHIIAEECEHIIIACFHEGEFDHIIGICHGHEBFA
@3737934/1
cgaaagacttcgactttttactatttttgtatgcacaaaattcgttctac
+3737934/1
@@@DDADDFHFBFHDGHIIACFEHIIIIGEFGGIGIIIIIIIIIGHIIII
@3737935/1
cgaaagacttcgactttttactatttttgtatgcacaaaattcgttctac
+3737935/1
@@@DDDDD?FAB;EEGHIICEH9CHIIIBCDFGFEGHIHIGIGIGIGIIG
@3737936/1
cgaaagacttcgactttttactatttttgtatgcacaaaattcgttctac
+3737936/1
@CCFDF?DHHAFCGGHIIIIICBEFHGIGGGHGGGHIIIIIIBHFHGGIB
@3737937/1
cgaaagacttcgactttttactatttttgtatgcacaaaattcgttctac
+3737937/1
BCBFFDDFFHHFDHGIJJJIJGEIIJJJGFIIJJGJIIJJJJJJIIJJJJ
@3737938/1
cgaaagacttcgactttttactatttttgtatgcacaaaattcgttctac
+3737938/1
CC@FFFFFHHHHGIIJJJJJIIFGJJJJJHJJJJJJJJJJJJJJGIJJJJ
@3737948/1
cgaaagactttgactttttactatttttgtatgcacaaaattcgttctac
+3737948/1
@@;DDAD?CFHF>:EFGIGCEGBG>HIIAG@GHGGFEGGGEGCHGHGIIE
@3215873/1
ccatgccgagcaagactcccgtcagcgtcctccaggagttgctgagccgt
+3215873/1
@CCFFFFDHHGHHGHIJJJJGGIIIJJHJJIJIIIIGHHIJJJJJHJFIH
@6792636/1
gatttgcagactctcagcttcaacgccaaggacttcaactttgttcagtt
+6792636/1
C@CFFFFFHHHHHJJJJJJJJJJJJJJJJJIIJJIJJJJJJJJIJJJJII
@1185929/1
atataccatcatcttctggagtcacccaacaacaacacttcgactac
+1185929/1
CCCFFFFFHHHHHJJIIIJIICGHJJJJJJJJJJJJJJJIJJJJJJJ
@2202577/1
caacgatatgtcaaacgacgacattgagcaacttacgtattttctatgtc
+2202577/1
CCCFFFFFHHHHHIJIJJJJJJJJJGJJIJJJJJJJIJJIJJJJIJJJIJ
@2202578/1
caacgatatgtcaaacgacgacattgagcaacttacgtattttctatgtc
+2202578/1
CCCFFFFFHHHHHJIIJJIJJIJJJJJJGIJJJIGIGDGHJJJJJIJJJI
@2202579/1
caacgatatgtcaaacgacgacattgagcaacttacgtattttctatgtc
+2202579/1
CCCFFFFFHHHHHJJIJIIJIJJIIJJJJJGIJIIIJGIJJJJJIJJJJJ
@2203226/1
caacgatctggtggccaccggaaccggaagatcgaagaaagacgccaaac
+2203226/1
BC@DDFFFHHHDHGIJJ=FHEAFIGJIEFHIIGIIGIIIIJIIIHEEECD
@2203227/1
caacgatctggtggccaccggaaccggaagatcgaagaaagacgccaaac
+2203227/1
CCCFDFFFHDHDFGHGGGIIIEGHIIGGGIIJHGGGBBEHEEGGBEHGFF
@2203228/1
caacgatctggtggccaccggaaccggaagatcgaagaaagacgccaaac
+2203228/1
CCCFFFFFHHHFHJJJJJJJIGIIIIIIIGIJBHIIBHCHIEIGGHGEDE
@2203229/1
caacgatctggtggccaccggaaccggaagatcgaagaaagacgccaaac
+2203229/1
CCCFFFFFHHHHHIJJIJJJJGIJJIJJJJJIFGIGIIJJIJJJIHHHFF
@2203230/1
caacgatctggtggccaccggaaccggaagatcgaagaaagacgccaaac
+2203230/1
CCCFFFFFHHHHHJJJIJJJJGIIJJJJJJJJIJJJJJJJJJJJJHHHFF
@3740978/1
cgaaaggcagttcaccatcgcttgtcatgtgttgaaattccgcgaaattg
+3740978/1
@;=DFDFFHAFBFGGIGJJJIHJIFHIIIHIJJJJJJJJJJJIIJIJGEG
@3740979/1
cgaaaggcagttcaccatcgcttgtcatgtgttgaaattccgcgaaattg
+3740979/1
@<<BD@DDBDFFFIHIIFGGE>EGHIGIIE@C;FHBDEBGHIGIIIGGCH
@3740980/1
cgaaaggcagttcaccatcgcttgtcatgtgttgaaattccgcgaaattg
+3740980/1
@@@DDADDHFHDHIIIGI@?FFEFEHFH@?EHGG@DEHGBFGHGEHHHEG
@3740981/1
cgaaaggcagttcaccatcgcttgtcatgtgttgaaattccgcgaaattg
+3740981/1
@C@FF?DAFFFHFGHIEEFFGBGEGHIIGGEFHEGIIGIIIIIIGIIHIH
@3740982/1
cgaaaggcagttcaccatcgcttgtcatgtgttgaaattccgcgaaattg
+3740982/1
CC@FFFFFHHHHHJJJJJJJJJJJJJJJIIIJJJJJJJIIIJJJJJJJJJ
@3740983/1
cgaaaggcagttcaccatcgcttgtcatgtgttgaaattccgcgaaattg
+3740983/1
CCCFFFFFGFHHHJIIGIIJIIJIGIJJJIIIGHIJJIJJJJJIGIJIIJ
@3740984/1
cgaaaggcagttcaccatcgcttgtcatgtgttgaaattccgcgaaattg
+3740984/1
CCCFFFFFGHFHFGIJIIHGGGIGEHIIJIIIHGIJJJJGIJJIIIJJJJ
@3740985/1
cgaaaggcagttcaccatcgcttgtcatgtgttgaaattccgcgaaattg
+3740985/1
CCCFFFFFHHHHGJJIJGJJJIJIGIJGJHHIJIDGHIIJGGIIIGJJIJ
@3740986/1
cgaaaggcagttcaccatcgcttgtcatgtgttgaaattccgcgaaattg
+3740986/1
CCCFFFFFHHHHHIIJIIJJIIIJIJJJIIHGIIIJJJJJIIJJGIJJJJ
@7294676/1
ggatatcttacgttctggcaacatcgacagataccacaaatacctaaacc
+7294676/1
CCCFFFFFHHHHHJJJJIIIJJJJJJJJIIIJJJJJJJJIJJJJJJJIJG
@7294677/1
ggatatcttacgttctggcaacatcgacagataccacaaatacctaaacc
+7294677/1
CCCFFFFFHHHHHJJJJJJJIJJJJJJJJJJJJJJJJJJJJJJJJIJJJJ
@7804332/1
gtcggagttgctctagataaatcgtaatctttcaagggggataaatcaac
+7804332/1
@@@DDDAAFFH<?FF@EG>DH<@@AFH@CFHIEIHGCGG>0DHII@BCG@
@1684465/1
atttcagttaaatttaagaggcttttaaaatttaacgtttagcagtcttc
+1684465/1
@CCFFFFBDFBFHHHGGIIIIBHIGGIIIIIIIIIGBFHHIGGGGGGEIG
@1684466/1
atttcagttaaatttaagaggcttttaaaatttaacgtttagcagtcttc
+1684466/1
CCCFFFFFHFHHHJJJJJJJJJJJJJJJJJJJJJJJIHIJJJJJJHJIJI
@1685019/1
atttcatagaatggtggtggccatctgcgggacatgcacatctcttggag
+1685019/1
CCCFFFFFHGHHHJCGHCGIJJJJJJJJJJJIJJJJJJJJJJJJJJJIJI
@1685020/1
atttcatagaatggtggtggccatctgcgggacatgcacatctcttggag
+1685020/1
CCCFFFFFHHHHHJCHIEHIGIIJJJJJIJJFGGJJIJFIJJJJIJIIJJ
@7805602/1
gtcggcaagaagttggccgatttgcagactctcagcttcaacgccaagga
+7805602/1
B@BDFDFFHHHHHIGHGIGBHJJIIIJIIJJJJIIJIJIIJJ@FHGGGGC
@7805603/1
gtcggcaagaagttggccgatttgcagactctcagcttcaacgccaagga
+7805603/1
CBCFFFFFHHHHHHJJJJJIJJJJJJJJJJJJJJJJJJJJJJGIJJJIJG
@7805604/1
gtcggcaagaagttggccgatttgcagactctcagcttcaacgccaagga
+7805604/1
CCCFFFFFHHHHFIJJGIIIIIJJJJJJJIIJJJJJJIJJJIHIJJJIIJ
@5758869/1
cttcacttctactatctgctactttttcaactgaaaacaatgctgatatc
+5758869/1
@@@DDDDDDB<BBFGGEAECB@BHHIICEHGHHIIIIAEH@GGHGBHIEH
@672270/1
aatcagaccaacggaacgcccggagcggctgatatcaccaatcaggtggt
+672270/1
CC@FFFFFHHHFFIGIIHEIIEHIDBBEHA@=A@@@=@GEAEH;@C7?B3
@2724748/1
cagattgttaccctccacgggtaaatcctgcaaggattgccacatcttgt
+2724748/1
CCCFFFFDHHHHHJJJJJJJJAGHJJJJJIJJJIJIJJJJJJJIJJIJIH
@3221089/1
ccattatcactttttgttgccgtgtgcccttgagaaatttgctgcctcaa
+3221089/1
?<<ADBDDFBFHFIIDAGCEGA@DGFEFGGEGGIIGI4BFGHGBECEGCH
@3221090/1
ccattatcactttttgttgccgtgtgcccttgagaaatttgctgcctcaa
+3221090/1
@@@DDFFAHFDCBFGGEHGGHG@EAFCHIIGI@DCFCGIEIGEGEHIIGH
@3221595/1
ccattatgttttactaatttttcaataaagtacactttatttaagaacag
+3221595/1
?@@=BDDB?DFHAHIGBDEHEGGIEGGF>F<FEEFEDHDG>BGFAE<DFH
@5761110/1
cttcagacaaattcgattttcctaatctgagagcctcagcaactgttctg
+5761110/1
??=1=B>DDFB<2<EF>GGHIIFHEAHE<<@<9CEFFFIIEFCFF0?DFC
@4245672/1
cgggcactatataaaaaattacattcagtatcgatagataatat
+4245672/1
CCCFF<DDHHHHHIIIBHIAFHI<EFAGCEFGIF98@@FGGIII
@1188977/1
atatattcttcaggggatcatgaagctcgcttttcaaattctcgtgactt
+1188977/1
CCCFFFDFHGHHHJJJGGIJJJJJIIIIJJJJIJGHIHIIIIJJIJIIIJ
@2206061/1
caacgccaaggacttcaacttcgttcagttcttgcaggagatcgctagcg
+2206061/1
@@CFBDFFHHHHHJIJJJJJJJJJJJIIIJJJJJJJJEGIIIIIIIIIJJ
@2206062/1
caacgccaaggacttcaactttgttcagttcttgcaggagatcgccagcg
+2206062/1
CCCFFFFFHHHHHJJJJJIJJJJJJJJIIJJJJJIJJJJJIJJJJJJJJJ
@2206063/1
caacgccaaggacttcaactttgttcagttcttgcaggagatcgctagcg
+2206063/1
@@@DDDDDHHHHFGGGIGHGHIHHGIGGFGHGIFGIICHI=DBDAHHGEH
@1190255/1
atatcagccgctccgggcgttccgttggtctgattagcttgttcgggagt
+1190255/1
@@@DDFDEHHFHHIBHI@GDHGDFCHHE?CGGGEGFF>FHH@DEGHH6?;
@4248094/1
cgggcccagatggcattcatgcagaaccgattaagaaaggggcagacaac
+4248094/1
@@<=DDFFGHHHGIJJJJGHHJDIJJJJIIJGIJJJIGIJIIJJFHIJII
@4248095/1
cgggcccagatggcattcatgcagaaccgattaagaaaggggcagacaac
+4248095/1
BBCFFFFDHHHHHJIJJJJJJJJJJJJJJFGHIIJJJJJJIJJJJJJJJJ
@4248096/1
cgggcccagatggcattcatgcagaaccgattaagaaaggggcagacaac
+4248096/1
CCCFFFFFHHHHHJJJJJJIJJJJJJJJJFHFHIIJJJJJGJIJJJJJJJ
@4248097/1
cgggcccagatggcattcatgcagaaccgattaagaaaggggcagacaac
+4248097/1
CCCFFFFFHHHHHJJJJJJJJJIJJJJJJGHHIIJJJJJJJJJJJJJJJJ
@4248098/1
cgggcccagatggcattcatgcagaaccgattaagaaaggggcagacaac
+4248098/1
CCCFFFFFHHHHHJJJJJJJJJJJJJJJJADGIJJJJJJJIJJIJJJJJJ
@7299091/1
ggatcttgctactaatattcgattcgataggtgctttgtctggttaactt
+7299091/1
?@1BDDFFHHAHDHIGHHGGIIIIHIGGIG9<CGHGGIHHHIJHGGIGIG
@3222835/1
ccattctatgaaatggaacacgaagagggactaccacacgaaaggcagtt
+3222835/1
CCCFFFFFHHHHHJJJIIJJJIJJJJJJIJJJIJIJJJJJJJJJIJJJIJ
@7300504/1
ggatgaccatctgttacccgtaaagaaggttgtaaaagaagaagacgtga
+7300504/1
@@@FFFDDHGFHHEHJIJJIIEHIEJJJJJJJHJGIEGCEGIAFIFDD@F
@3746357/1
cgaaatcaataactcgacaaaaattgttcccttttgagctattgcgatat
+3746357/1
@@@DDB>DH?CFDBFB;?@FHII@GBCFBHIDHII>:BDBBGH@B@@GHF
@3746358/1
cgaaatcaataactcgataaaaattgttcccttttgagctattgcgatat
+3746358/1
CC@FFFFFHGFHHJIGGIJGIJIJJJIIJJJJIJIJJIJJJJJJJJJJJJ
@3746359/1
cgaaatcaataatgcaatgtgtttaaatttttgtcgagtcaaaagcgaag
+3746359/1
@C@FFFFFHGFFDGGIJIG?CCFHGJJJJJJJGHGIGIHJJJJJIIIIIJ
@3746360/1
cgaaatcaataatgcaatgtgtttaaatttttgtcgagtcaaaagcgaag
+3746360/1
CC@FFDDFHDHHDGIGIIGEIEHIGIJGIJJJEGGIIJHIIIJJCHGGIB
@152463/1
aaaagatatccagcctttgatggaagaaaaaatttatacagcactactat
+152463/1
CCCFFFFFHHHHHJJJJJJJJJJJIJJJJJJJJJIJJJJJJJJJJJIJJJ
@2729437/1
cagcaaacgggtcgaaatgaacgtcaacaacaaagttccccaccaaagca
+2729437/1
@?<DDDDDFHADFHBGBG9<BG?1::@@GGIEDDDBBGHIIIIIIIIIII
@1190256/1
atatcagccgctccgggcgttccgttggtctgattggcttgttcggg
+1190256/1
CCCFFFFFHHHHHJJJJGIGHIJJIJJJFHIJIJJJJJIJ8=D7;AB
@4249782/1
cgggcgttccgttggtctgattggctt
+4249782/1
@@<DDADFGHHHHJIGHIJFGGAGGII
@4249783/1
cgggcgttccgttggtctgattggctt
+4249783/1
CCCFDFDFHHFCFGHCFGGHGIGIIIJ
@4249784/1
cgggcgttccgttggtctgattggcttgtt
+4249784/1
B@CFFFDFHHHHHIJAFHIIGIJJIII60?
@4249785/1
cgggcgttccgttggtctgattggcttgtt
+4249785/1
CCCFFFFFHHGFHIJFHGJHIJIJJJJ0?D
@4249786/1
cgggcgttccgttggtctgattggcttgttc
+4249786/1
CCCFFFFFHHGHHJJFHIJIJJJJJJI6:D4
@4249787/1
cgggcgttccgttggtctgattggcttgttcggg
+4249787/1
CCCFFFFFHHHFHJIFHIJJJJIJJJJ:?D41DH
@7304096/1
ggatggcgccctcgatttggaccagttcgtatttgggagtgatgccgcga
+7304096/1
@CCFFFFFHHHHHJGIJJGJIGIHHHIIJHIJJJJIJGI?FGIIJIJJJE
@3747682/1
cgaaatctaaggttatattacttttatgaatc
+3747682/1
?<?DDDD?4ADAACE@ABE@:<ACF@FEIEEC
@3747683/1
cgaaatctaaggttatattacttttatgaatcgtg
+3747683/1
@@?DD?BDFF<D<BBF>FIB?FHIIAHEEG@HABF
@6803477/1
gcaaaactccgaaggaagccaagggctcggctgctcatcatgccctcgag
+6803477/1
@C@FDBDEHFHGHJJJIIJIIGIIGEHIDIJIIEEDADCEH8CEF@FA84
@6803478/1
gcaaaactccgaaggaagccaagggctcggctgctcatcatgccctcgag
+6803478/1
CCCFDFFFFHHGHJGGHB?GGGGFGIIIIEIHG7@FHIJEHG@FH;FG8B
@3225064/1
ccatttatcaaggttttcaaactgttaaaaaacctgctgaatgtgcgcca
+3225064/1
@C@FFFFFFFHHHDGIJIJIJJJJJIJJJJJIIJJIJJJJJJJGIJIJII
@3749037/1
cgaaatgtcaagagcataaagtatgtctagaacgattttacctttgcgcg
+3749037/1
CC@FFFFBHFHGBGGIHGEICA@FIIJIIIIGEGBDHIJIJJJJICEHIE
@3749038/1
cgaaatgtcaagagcataaagtatgtctagaacgattttacctttgcgcg
+3749038/1
CCCFFFFDHHHHGIJJJJJJJHHIIIIJJIJJJJJJJJIJJJJJJGGJJJ
@3749039/1
cgaaatgtcaagagcataaagtatgtctagaacgattttacctttgcgcg
+3749039/1
CCCFFFFDHHHHHJJIGIIJJCHIJIJJJIJJIJIJJJJJJJJJJJJIJJ
@3749040/1
cgaaatgtcaagagcataaagtatgtctagaacgattttacctttgcgcg
+3749040/1
CCCFFFFFHHHHGJJJJJJJICHIJIIJJJJJIJGIJJJJJJJJJIJJJJ
@6804603/1
gcaaaagcggaaacattccagccggaactactgttgatgtcggcatcact
+6804603/1
C@@FFFFDHF@AHBGGGICHHCHIDGGEIIIGIGIGIGGH<BFBHGGCHI
@3749554/1
cgaaattaaacacgctgagaaagctatggttgagtgaaaaaggtgggaaa
+3749554/1
CC@FFDF?FHHFFGHGGEGGIJGIIGIIJFGGCHCFHIJJJJJ?FHJFGI
@2731441/1
cagcaacattacccaaaaagatatccagcctttgatggaagaaaaaattt
+2731441/1
CCCFFFFFHHHHHJJJJJJJJJJJJJJJJJJJJJJJJJJJJJJIIJIJJJ
@676998/1
aatccttcgaggtaacctacgtggacatcgaagaaaaaacattgaccaat
+676998/1
@@@DDDDDHHHFFF<EGGHIEFG;FGHIGEDFHGGGCG:?@DF>FGCGIA
@2732028/1
cagcaacctggagcgagacaacagcagccagctccttcacaacaacaacc
+2732028/1
CCCFFFFFGHGHHJJJJIJJJJJJIJJIIJJJJJJJJJJIJJJIJJJJJJ
@2732451/1
cagcaactcacggaaacaagttgagaaatcctttagttttccttttttat
+2732451/1
?<@D?BADDFBH>EHHGAFFE<<4A=?FCFHG@BFDDHII@GEGEHGIII
@2733563/1
cagcaagctgctcctccacaacaacaacctcaagcttggggtcaaccaca
+2733563/1
CCCFFFFFHHHHGJJJJJJJJJJJJJJJIJJJIGIJJJJIJGGIJJ@GIJ
@1691217/1
atttccgtgaagtggtccgtgccccttgcggttaccccttctgttgggat
+1691217/1
@@@FFFFDHHFHHIIJIGGHIGHHIGIIGGGIJIIJIIIIIIJHIIJE=;
@1691218/1
atttccgtgaagtggtccgtgccccttgcggttaccccttctgttgggat
+1691218/1
CCCFFFFDHHHHHJJGIJJJJJJJJGJIJJIIIJJJJJJJIIIIIJIJGG
@1692219/1
atttcctcgaaatcaataatgcaatgtgtttaaatttttgtcgagtcaaa
+1692219/1
=:1ABDFFHGHHHJJJJJJJJIJJJJIIIHJJJJJJJJJJJJIIIHIJIJ
@1692220/1
atttcctcgaaatcaataatgcaatgtgtttaaatttttgtcgagtcaaa
+1692220/1
CCCFDDFFHHHHHJJJIJJJJIJJGIFHII>GIIJJJJJJIJJJJHIGHI
@1194526/1
atatgatatgtatttattatattgtgaaaagggagcatttatttgatgca
+1194526/1
@@@FFFFFHHCFHIJIJJJJIJJJJJJJJIIIIIGIIJJJIGJJJJJJJJ
@1194527/1
atatgatatgtatttattatattgtgaaaagggagcatttatttgatgca
+1194527/1
CCCFFFFFHHHHHJJJJJJJJJIJJJJJJJJJJJIJJJJJJJJJIIJIIJ
@155399/1
aaaagatggcgaaacaattagcagcaagagaaatgctggaaaagttaaac
+155399/1
CCCFFFFFHHHHHJJIJHIIHGJJIJJJIGGIJHJJJJJIJJJJHEIJJJ
@7818808/1
gtcgtgaatagtaacctcgccttctttttgttctccaaaaggtaacatag
+7818808/1
@B;DDDADFHFDFHGIHIIIJGIIJJJJJIGIGGIJIIJJJJBGIJJJJI
@7307174/1
ggattaccttaattatgaaatgcaagtcggtcctataataatcattgtct
+7307174/1
CCCFFFFFHGHHHJJIJIJJIJIHHHFHIJGIIIIIIJGIJJJJJJIIII
@7819930/1
gtcgtgtaccacatctcggatcttgctactaatattcgattcgataggtg
+7819930/1
B@CFFFDFFHHHHIIIIJJGHHIJIJJJJIJJIIJJJJHJIJJJJJJJDH
@6806693/1
gcaaaatattcggcaacctaaaaccagtattcgatggcagaaacaacctc
+6806693/1
CCCFFFFFHHHGGJJJJJJJJJJJJIJEHGIJJJJJIJIJJJJJJIJJJJ
@6287012/1
cttttaccagactaactcctatatggtcagaggacaaaactaatgatggt
+6287012/1
CCCFFFFFHHHHHJJJJJJIIGHJJJHIJJJJJJJJJJJJJJJJJJJJJF
@3228436/1
cccaaaacatgaccatgatgcactcggccggaccgattcagcccccacca
+3228436/1
CCCFFFFDHFHHHJJIJIJ<HHGGHGGIJFJJJJJJIJIJGIIHHHFFFD
@3228437/1
cccaaaacatgaccatgatgcactcggccggaccgattcagcccccacca
+3228437/1
CCCFFFFFHHHHHJJJJJIJIJJIJIJIIIJJJIJJJJJJJIIJHHFFFD
@678840/1
aatcgccaccaatgcttggtgcagctatcc
+678840/1
@@@BAB@=CFDFDGDFEBH<FAGHIIEEGE
@2211689/1
caacgtaccgtcagagaagacgctctaaggaactttactcaacaactcca
+2211689/1
CCCFFFFFHHHHHIIJIGGGJJIIJJIJJIGIJJJIJJJJIIJIJIJJJG
@679589/1
aatcggtccggccgagtgcatcatggtcatgttttgggactccatgtcga
+679589/1
CCCFFFDFHHHHHJIJDHGEHIGGJJHJJJJIJJJIJIGHIIJIJIHJIG
@4255955/1
cggggcactatataaaaaattacattcagtatcgatagataatattgatg
+4255955/1
CC@DFFFFHHHHHJJJJJIJJJJJJJJJJIJJIICHHIGIIJJJJIIJII
@7309437/1
ggattcctaatattttttagtgaacctctctaacgtctttatagaatgtc
+7309437/1
@@<DFFDDHGHAHIIJGGJIHHEIHIJJJJGIJIGGGIJJIIGBFGGGHB
@4257058/1
cggggctctgtgatttcttagtgtcaatagtgctgccgttacttcctcaa
+4257058/1
CCCFFFFFHFDFDGHIGGIGECFFICHEHFEGGIIIJJIJJJJJJJJJHJ
@4257059/1
cggggctctgtgatttcttagtgtcaatagtgctgccgttacttcctcaa
+4257059/1
CCCFFFFFHFHHHJJJJJJJJFGIGHJIJJHIIJJJJJJJJJJJJJJJJI
@160488/1
aaaagcccagaagaacgttcgactttcacttcattctatcggcctttctt
+160488/1
CCCFFFFFHHHHHJJJJHJJJHIJJJJJJJJJJJJJJJJJJJJJIJIJGI
@3232423/1
cccaaacttttcggggtgcaatcttcttttccggaaaatgctcgaaaact
+3232423/1
CCCFFFFFHHGHHJJJ?FFDHIJJJIJJJJIJJJJJJJIIJIJIIJJJII
@6289379/1
cttttacttaaggttaatgccaagttaaatggtactaatcattttctatc
+6289379/1
CCCFFFFFHHHHHAFHIIIIJIJJJJIJJJJJCHHIGJJIJJJJJJJJJJ
@6289380/1
cttttacttaaggttaatgccaagttaaatggtactaatcattttctatc
+6289380/1
CCCFFFFFHHHHHGHIJJJJJJJJJJJJJJJJFHHIJIJIJJJJJJIIJJ
@6289479/1
cttttacttcagctacttgaaccgtacgtcaaatgtcgcaaattatgtca
+6289479/1
@C@BDBBDHGDBH@>BGHCEGHI@<FFG;EGHI>CCFBCEDHBHIE<?DG
@6289480/1
cttttacttcagctacttgaaccgtacgtcaaatgtcgcaaattatgtca
+6289480/1
CCCFFDDDHFBDDFEHGHEGHAHEEGFG?FCGHDFCGGHJJJGIIIGGGI
@6289481/1
cttttacttcagctacttgaaccgtacgtcaaatgtcgcaaattatgtca
+6289481/1
CCCFFFFFHHGGGJJJGIGIHHJJFHGGFG?FGHGCGEHHJJJJJIIGGH
@6289482/1
cttttacttcagctacttgaaccgtacgtcaaatgtcgcaaattatgtca
+6289482/1
CCCFFFFFHHHHHJJJJJJJJJGGGHIJFHHHGIJHIJIIJJIJJIJIJI
@7310636/1
ggattgcccatcactttgtcatcgaacgatgtcaccacctgattggtgat
+7310636/1
CCCFFFFFHHHHGJJJJIHIJJIJJJJJJIJGJJJJIJJIJHJIJIGHII
@7310766/1
ggattggatctatgactgtgtatcgatagctgttcactttttggtcatga
+7310766/1
CC@FFFFFHHHHHJJJJJIIIEIJIJIJIIJJJJJJJJJJJJIIHIJJJB
@680627/1
aatctaccgacagagaggttatccttgggggaagaagccaaattgctcta
+680627/1
@@CFFFFFGHFHDHGG1EFHEIEHIJGGEEEHAFFEEGBFGFHGFHEHCH
@680798/1
aatctagccaaacacacatagtacctctccacaaaaagggaaataaacaa
+680798/1
CCCFFFFFHHHHHIJIJJJJJHIJJJJJJJJJJIJJJJJIJJJIIJJJJI
@1694674/1
atttcgaggaataatacgaacttccatagattcaaatgaagtaaacaaca
+1694674/1
BB@FFFFFHHHHHJJJJJJJJJJJJJJJJJJIJJJJJIJJJIHIJJIJJJ
@1694675/1
atttcgaggaataatacgaacttccatagattcaaatgaagtaaacaaca
+1694675/1
BC@FFFFFHHHHHJIJJJJJJJJJJJJJJIJIJJJJJIIIJHIJJJJJJJ
@1694676/1
atttcgaggaataatacgaacttccatagattcaaatgaagtaaacaaca
+1694676/1
CCCFFFFFHHHHHJJJIJJJJJJJJJJIJJJJJJJIIIJIIFGGIJJJJJ
@1197263/1
atatgtatttattatattgtgaaaagggagcatttatttgatgcaaagta
+1197263/1
CCCFFDFFHHHHHJJJJJIHIJJJJJJJJJJJJIJIJJJJJJJJJJJIFH
@3234697/1
cccaaatacgaactggtccaaatcgagggcgccatccacgagccaatctt
+3234697/1
@<:DDDDDHFFHHIIIEGHIIIGEGIGGIIIIIGIIIIIIIBGGHHFFHC
@5273329/1
ctgatatcaccaatcaggtggtgacatcgttcgatgacaaag
+5273329/1
@@<BDBDDDF?CFHD<CFACAEDHHB<FFEFGDGI>?<FDDF
@5273330/1
ctgatatcaccaatcaggtggtgacatcgttcgatgacaaagtgatgggc
+5273330/1
CCCFFFFFFHHHHJJJGGFGHEGIIJIJIGIIJJIIJJJFCH?DFGEGJI
@5273331/1
ctgatatcaccaatcaggtggtgacatcgttcgatgacaaagtgatgggc
+5273331/1
CCCFFFFFGHHHHJJJIJHHIGGJJIJIIJJJJIIJJJJJJJGIJJIHIH
@5273332/1
ctgatatcaccaatcaggtggtgacatcgttcgatgacaaagtgatgggc
+5273332/1
CCCFFFFFHGHHHJJJIJHIJFHIIJJJJJJJJJJJJJJJJIDGIJJIHI
@5273333/1
ctgatatcaccaatcaggtggtgacatcgttcgatgacaaagtgatgggc
+5273333/1
CCCFFFFFHHHHHIJJIJHIIGHJJJJJJIJIIJJJJJJJJJDGIJJJII
@5273334/1
ctgatatcaccaatcaggtggtgacatcgttcgatgacaaagtgatgggc
+5273334/1
CCCFFFFFHHHHHJJJJJHGHFHGJJJJJIIJJJJJJJJGJJGIJJJIJJ
@1696133/1
atttcggttaaatttaagaggcttttaaaatttaacgtttagcagtcttc
+1696133/1
CCCFFFF20<CFHJJIJIIJJJJJJJJIJJJJJIJJJJJJJJJJJIIJJJ
@1696134/1
atttcggttaaatttaagaggcttttaaaatttaacgtttagcagtcttc
+1696134/1
CCCFFFF=4>CFHJJJJIIJJJJJJJJJJJJJJJJIIIJJJJJJJJIJJJ
@1697057/1
atttcgttaaagaaccacaaaatgtgacatataaaggtgaatatataact
+1697057/1
CCCFFFFFHHHHHJJJJJJJJJJJHIJJJJJJJJJJJDFHIIJJJJJJJJ
@1697901/1
atttctaatattgcgatatttttttatcgatctggcttcaatgtttgaat
+1697901/1
@@@BDDBDHHBBABFBHIB@FDHEDHF<FH@BFB9?BDF??BDHGICHF>
@681851/1
aatctcttggattcaatgggaaaagtctagtatgatgacgtttctggaca
+681851/1
CCCFFFFFHHHHHJJJJJJJJJJJJHIIJJJJJJJJJJJIIJJJJJJJJJ
@7826433/1
gtctaaactcatgtttctagtagcagccatgtctgcaactgaccagcagt
+7826433/1
BBCFFFFFHHHHHIJIIJJJHHHIJGJJJJJJIJJJJIIIIJIJJIJJJG
@7826434/1
gtctaaactcatgtttctagtagcagccatgtctgcaactgaccagcagt
+7826434/1
CBCFFFFFHHHHHIJJJJJJHIJJJJJJJJJIJJJJJJJJJJJJJJJJJH
@7312201/1
ggatttctcaacttgtttccgtgagttgctgaacaaatttgaaaaaacca
+7312201/1
@C@FFFFFFHHHFIGFHIJJJGIGIHIIJJJJ>GIIJJJJJIGHHIJJJJ
@4259940/1
cggggtgcaatcttcttttccggaaaatgctcgaaaactcaattggcgca
+4259940/1
CCCADDDDHHHHHJJJJJJJJJIJJJJJJJJJIJJEIIJIJJJJIIJJJI
@162365/1
aaaagctcgacatggagtcccaaaacatgaccatgatgcactcggccgga
+162365/1
CCCFFDFFHHHHHJIEIFHIIIIJIIIIJIIIJJJIEIJIJJJJJJJJJ>
@2740640/1
cagcactattgacactaagaaatcacagagccccgggcccagatggcatt
+2740640/1
@@@FFFFFHHHBFGBHEGIIJJJFHIJGGIJIGIJGGIJJIFHIJI@>GI
@2740641/1
cagcactattgacactaagaaatcacagagccccgggcccagatggcatt
+2740641/1
CCCFFFFFGHHHHJJJJJJIJJIIIJJHGIIJJIIHFHIJJJJJJIIJJJ
@2740642/1
cagcactattgacactaagaaatcacagagccccgggcccagatggcatt
+2740642/1
CCCFFFFFHHHHHJJJJJIJJJJJJJJIIIIJJJIJIIIJJJIIJJJIJI
@2740931/1
cagcactgaatcaaaaaattctccatcgttacaataagttattcggacaa
+2740931/1
@<;D?DDDFDDBADHGIG@@AHICEHEGCDHGEADDDDH4??FHGC;@GH
@2740932/1
cagcactgaatcaaaaaattctccatcgttacaataagttattcggacaa
+2740932/1
@<@DDDBBDFHHHJGIEGCCHBHEIIGAHGGHIJJJIG<?DEIGI@FGII
@6292324/1
cttttagtaaacactcttctagggataaggaaggagttacagtgttttta
+6292324/1
CCCFFFFFHHHHHJJJJJJJJJJJJJJJJJJJJJIJFHIJIJHHGIGJJJ
@5777024/1
cttcatctatttgccacacactatcatcgttgtaaagtttgaaggaacta
+5777024/1
CCCFFFFFHHHHHJJIJHGIJEGIJJJJIHJJJJJIJIJJJIIGHIJGIJ
@1699338/1
atttctcaagggcacacggcaacaaaaagtgataatggatacaaatttga
+1699338/1
CCCFFFFFHHFHHGIJIGEIIJIJIJIJJDFHIIJJGGIGIIIIIJIHGI
@1699339/1
atttctcaagggcacacggcaacaaaaagtgataatggatacaaatttga
+1699339/1
CCCFFFFFHHHHHJJJJIJJJJJIJJJJJBFHJJJJJIJJIIJIJJJ8FF
@1699340/1
atttctcaagggcacacggcaacaaaaagtgataatggatacaaatttga
+1699340/1
CCCFFFFFHHHHHJJJJJJJJJIJJJJJJGHHIJJJJJJJJJJJJJJJJH
@5778175/1
cttcatgaacgttctcgtatttagaatataagtaatttgttatagcatat
+5778175/1
CCCFFFFFHHGDHIJJIFHJJJIJJJJJJJJJGIGJJIJIHJJJJIIJIJ
@5778496/1
cttcatgattgaaaatttgcaaggtttggaggagttgtactaatttgtgt
+5778496/1
???DDDD>DDDADII9EE>@EEBE3CE=F<CE8C9C??DDCEIEEIEDDD
@5778497/1
cttcatgattgaaaatttgcaaggtttggaggagttgtactaatttgtgt
+5778497/1
@CCF?DDDFFB?FII>FHBGHIGGCFHBG<FH8E:CCDHHGFHEGIDDFB
@5778498/1
cttcatgattgaaaatttgcaaggtttggaggagttgtactaatttgtgt
+5778498/1
CCCFFFFFGHGHHJJGIJEHIIHIFHHGIEHGCGFHGGIJJJIJIJIIIG
@5778499/1
cttcatgattgaaaatttgcaaggtttggaggagttgtactaatttgtgt
+5778499/1
CCCFFFFFHHHHHJJIJJJIFHJJGHHIIEGICGFHIIJIIJIJJJIIIF
@4261403/1
cgggtaaatcctgcaaggattgccacatcttgtgagccgccattctcttg
+4261403/1
BB@<DDFFHHHHGIJIJJJIJJJJJJIJJJJHIIGGIJJJIJJJJIJJJJ
@4261404/1
cgggtaaatcctgcaaggattgccacatcttgtgagccgccattctcttg
+4261404/1
BCCFFFFFHHHHHJJJJJIJJIJJJJJJJJJJIJJJJJJIJFHJJJJJJJ
@685590/1
aatgaagtgaaagtcgaacgttcttctgggcttttcctgcttttttagca
+685590/1
@@CFDDFFBHHGFIIJIGHEGHIG<FHGDGHGIEGE@GA>F@BDGGGIIG
@6813982/1
gcaaaggtaaaatcgttctagacatactttatgctcttgacatttcgtta
+6813982/1
<<@???:ACAFHFGB<CGGCAFHIIGIIGIG<GCFGEBG9941CD9;:BF
@6813983/1
gcaaaggtaaaatcgttctagacatactttatgctcttgacatttcgtta
+6813983/1
CCCFFFFFHHHHHIIHIIIIGJJHJIJIIGJIGGIIIGIIIIJIJIIJJJ
@6814200/1
gcaaagtaagacaacattgttgtagcttcgatttgggatcgttccagtcc
+6814200/1
CCCFFFFFHHHHHJJJJJJJJJIJJJJIJJJJIIJIJJJJJJJJIJJGII
@4262399/1
cgggtagatagaaaatgattagtaccatttaacttggcattaaccttaag
+4262399/1
B@@FADDDFHGFHJJIIGIHHHFHHIIJJJIJJHHEIDHIIJJJJJJJJG
@1201619/1
atattcgattcgataggtgctttgtctggttaactttagtgggaaggttt
+1201619/1
CC@FFFFFHHHHHJJJJDHIJJJJJJIGIHIJJJJJJIJFHIAGBHGFHE
@7315648/1
ggcaaaactccgaaggaagccaagggctcggctgctcatcatgccctcga
+7315648/1
@CCFFFDFHHHHHJIIJJIIGIHJGEGHGIIJIIG<?C>BGGECCHGHHG
@7315649/1
ggcaaaactccgaaggaagccaagggctcggctgctcatcatgccctcga
+7315649/1
B7?DFFFFHHHHHJJJJJJJIJJJIJJJJJJJJJIEHGIIJIIJJJIJGE
@1202240/1
atattcttcaggggatcatgaagctcgcttttcaaattctcgtgactttt
+1202240/1
CCCFFFFFHHHHHJJJIIJJJJIJJJJJIJJJJJJJJJJJIJJH;?DFHI
@7316328/1
ggcaaacagagggcatctcaagcaattcttcaagcactacatcctagcat
+7316328/1
CCCFFFFFHHHHHJJJJIIIHHHHIIJJIIJJJJIJJIJJJJIJJJIJIJ
@1203398/1
atattgtgaaaagggagcatttatttgatgcaaagtatagaggttgtacc
+1203398/1
BCBFFFDFGHHHHJJIIJHIIJHIIJJHIJIJJIIHIIIJJJJDGHJJJJ
@1203399/1
atattgtgaaaagggagcatttatttgatgcaaagtatagaggttgtacc
+1203399/1
CCCFFFDFHHHHHJJJJJJJJJJJJJJJIJJJJIJFHIIJJJJHIJIJJJ
@1203400/1
atattgtgaaaagggagcatttatttgatgcaaagtatagaggttgtacc
+1203400/1
CCCFFFEFHHHHHJIJJJGJJJJJJJJJJJJIJIJFHIIJJJIFGIIIII
@1203408/1
atattgtgaagagggagcatttatttgatgcaaagtatagaggttgtacc
+1203408/1
CC@FFFFFGHHHGIIIIIBHIIJJJJGIJJCHIGJFGHEDFHG?FHHIGI
@2743091/1
cagcagccgagcccttggcttccttc
+2743091/1
??1;DDDDAH<CFAH@@GCEEAF<CC
@1701850/1
atttctgtcaccaattgtacagaatggttgttctgcttcaccaatctgca
+1701850/1
CCCFFFFFHHHHHJJJJHIJIJIJJJIHIIIJIJJJJJJJJJJJJJJJJI
@5779216/1
cttcatgtacttgccgaaaacttccaaatctcgcctatcaagaggtctgc
+5779216/1
CCCFFFFFHHHHHJJJJJJJJJJJJJJJJJJJIJIGGIJJJJJJJHIIJJ
@4763264/1
ctcagatgccgacactatgggtcggatcttcagctagatcggataatcct
+4763264/1
@CCDDFFFHH:D@EHGEHIGIFGGGF@DGGGE4?8?BFHDCECHII97=7
@4763265/1
ctcagatgccgacactatgggtcggatcttcagctagatcggataatcct
+4763265/1
CCCFFFFFHHHHHJJJJJIJJHIJJIJIJJJJJJJJJIIIJJIJJJIIJI
@2744233/1
cagcaggttttttaacagtttgaaaaccttgataaatgaaagaaattaaa
+2744233/1
CCCFFFFDHFHHHJJJJJHHIIIJJJJJJJIJJJJJJIJJJJJJJJIJJJ
@1702823/1
atttcttagtgtcaatagtgctgccgttacttcctcaagcgctggtaacg
+1702823/1
CCCFFFFFHFHHHGIHIJJHHHJJJJIJJJJJJJJJJJJJJJJJJHGIJJ
@1702824/1
atttcttagtgtcaatagtgctgccgttacttcctcaagcgctggtaacg
+1702824/1
CCCFFFFFHHDHHGIIIGEGGIIJJJJJJEIJJJJJJEHJIJJIJBFHII
@1702825/1
atttcttagtgtcaatagtgctgccgttacttcctcaagcgctggtaacg
+1702825/1
CCCFFFFFHHHHGCCHHIJJJJJJJJIJJIJJJJJJJJJJJJIJJFHJJJ
@3239414/1
cccaacaaggaggtaaaaagaagaaacaaaagcaacttcaacaagaggaa
+3239414/1
CC@FFFFFHHHHGEGHIJJGJIJIJIJJJJJJEIJJJIGGIJIJIIIIJG
@6814353/1
gcaaagtatagaggttgtacccaaacttttcggggtgcaatcttcttttc
+6814353/1
CCCFFFDDHHHHHJIIJIJJJJIJJJJJJJIJJGI@@FHIJJJJJJIIJH
@6814354/1
gcaaagtatagaggttgtacccaaacttttcggggtgcaatcttcttttc
+6814354/1
CCCFFFDEHHHHHJFHIIJJJJJIJJJJJJJJJJJ@GIIJJJJJJJJJJJ
@6814355/1
gcaaagtatagaggttgtacccaaacttttcggggtgcaatcttcttttc
+6814355/1
CCCFFFDFHHHGHJGHJJJJJJJJJJJJJJJJJJJDHIJJJJIJJJJJJJ
@6814356/1
gcaaagtatagaggttgtacccaaacttttcggggtgcaatcttcttttc
+6814356/1
CCCFFFDFHHHHHJHHIHIIJJIIGIGJJJIIJJJFHIJHJJJJJJIJJJ
@6814364/1
gcaaagtatagcttgtaaaattagttgctatccttctctttgacattgct
+6814364/1
@@@DDDBDFHFFHIFFHIIFGHEGCCFHGIIIIIIGIIIIIIFIIIIIIH
@167208/1
aaaagggagcatttatttgatgcaaagtata
+167208/1
@@@D=:D?:CBCFFGEB@HII@F9F<;CA@<
@167209/1
aaaagggagcatttatttgatgcaaagtatagaggttgtacccaaacttt
+167209/1
@@@AD?DDHDFHHJIJJJJGIIJJJHIHIIJJGIIJIJGHIIJJJJIJEH
@3239686/1
cccaacagaaggggtaaccgcaaggggcacggaccacttcacggaaatct
+3239686/1
CCCFFFFFHHHHHJCFHIIIIIJIIIJIJJJIIJJJJJIJJJJIHHFFFF
@2744810/1
cagcagtcccacaaagtttcacagttccacaaaacgctgaaaaattccgt
+2744810/1
CCCFFFDFHHHHHJJJGIIJIJJJHIIJJJJJJJIJJIIJJJJIJJJIJB
@2744811/1
cagcagtcccacaaagtttcacagttccacaaaacgctgaaaaattccgt
+2744811/1
CCCFFFFFHHHHHJJJHIIIJFHIHHIJJJJJJGGIJIIJJJJJJJIJJF
@7831555/1
gtctagaacgattttacctttgcgcgaaaagtgaccacaagcaatgtcaa
+7831555/1
BB@FFFFFHHDHHJJJJJJJJIJJJJJJJJJFHGHIJJJJJJJIJIIIJJ
@7831684/1
gtctagagcccaataaaaatgaagaaatggttgctgatatgtacaataat
+7831684/1
BBCFFFFFHHHHHJIJJJJJJJJJJJJIJJHIIJJJJJJJJHFIJJJJJJ
@7831934/1
gtctagcgcactagataatggaaaaaacccacaattcgagaaaaatcaag
+7831934/1
CCCFFFFFHHHHHJIJJJJJJJJJJJJJJJJJJJJJJIJJJIJJJJJJJJ
@3764826/1
cgaactggtccaaatcgagggcgccatccacgagccaatcttccgctacc
+3764826/1
@@@DFFFFCFHFFIHIJDFGIG@HIHEHHIDGGGHEDFHJJJCGBGHHEF
@3764827/1
cgaactggtccaaatcgagggcgccatccacgagccaatcttccgctacc
+3764827/1
B@@FFFFFDHHDHJJJJIJIIGGIJJJJJIIGGHJIJJJIJJGIGHFHFF
@7318216/1
ggcaaatcaatcaatttgcctcgaaatctaaggttatattacttttatga
+7318216/1
@C@FFFDDHHBBFHDHIEEHBD:EHIHIIIIIICDGGEHHFHIIIIGH@D
@7318217/1
ggcaaatcaatcaatttgcctcgaaatctaaggttatattacttttatga
+7318217/1
BB@DFFDFHHGHHJJJJIIJJIIIJJIJJIIGGHIGGIIJJJJJJJJJJD
@7318218/1
ggcaaatcaatcaatttgcctcgaaatctaaggttatattacttttatga
+7318218/1
BB@DFFFFHHHHHJJJJGFIJGHIJJGIIIJIJIIJJJGIIJJJJJIJID
@7319745/1
ggcaacaaaaagtgataatggatacaaatttgactactgtatagctttct
+7319745/1
@@1ADDFDHHGHFGIJJIJJJGHIHGHHHJJGEHGGIJDFGIGF?BDH9?
@4764204/1
ctcagattaggaaaatcgaatttgtctgaagattttaaatggccttcctt
+4764204/1
CCCFFFFFGHHFHJJJIJJIGIJIJJJJIJJJJJJIJJJJJJJJJEHGJG
@4764205/1
ctcagattaggaaaatcgaatttgtctgaagattttaaatggccttcctt
+4764205/1
CCCFFFFFHHHHHJJJJJJJJJJJJJIJJJJJJJJJJJJIGIIIIJJJJJ
@3241646/1
cccaactataaaattggctttgatataactatattggggataattttgac
+3241646/1
CCCFFFFFHHHHHJJIIIGJJIHJIJIJJJJJIIJJJJJIIIJJJJJIII
@169326/1
aaaaggtgcaaattaagatatcctcagatgccgacactatgggtcggatc
+169326/1
CCCFFFDDHHGHHJJJJJIJJJJJJJJIJJJJJJJJJJJIIIJHIJJHII
@169482/1
aaaaggtgggaaatgttgactgttgtagctgattaaggggtgtattctat
+169482/1
BC@DDFDDHHHHHJJHIIIJJJHIJHIJIIJHIGIIJJJJ?@@HIJJIJI
@3765428/1
cgaacttcaattacacaaattagtacaactcctccaaaccttgcaaattt
+3765428/1
CCCFFFFFHHHHHJJJJJJJJJJJJJJJJJJJJJJJJJJJJJJJJGHJJJ
@3765505/1
cgaacttccatagattcaaatgaagtaaacaacatacgtttttcatttaa
+3765505/1
@@@FDDFFHHGHDGHIGEHIIGHHCAHHIGHIGIIJJJIJJJJJJJJJIJ
@3765506/1
cgaacttccatagattcaaatgaagtaaacaacatacgtttttcatttaa
+3765506/1
@CCFFFFFHHGGHIIIGIJJJJIJJHJJJJJJIJIIIJJJJJJJJJJJJJ
@3765507/1
cgaacttccatagattcaaatgaagtaaacaacatacgtttttcatttaa
+3765507/1
BC@FFFFFHGGFHHJJIEJIHGIIIFHIJIIJIIGJGIHJJJJJJJJJJJ
@3765508/1
cgaacttccatagattcaaatgaagtaaacaacatatgtttttcatttaa
+3765508/1
CCCFFFFFHHHHHIJJJJJJJGJJJFHIIJJJJJJJJJIJJJJJJJJJJJ
@4766357/1
ctcagcaactcctggaggacgctgacgggagtcttgctcggcatggaggc
+4766357/1
CCCFFFFFHHHHHJJJJJIHHIIJJJJJJAH@DGIIE@F7FDEHHICDEC
@3767458/1
cgaagaaagacgccaaacattcggcagccaagaacttgctggatctcttg
+3767458/1
CCCFFFFFGHHHHJJJJJJJJJIJJJIJJJJIJJJJJJJEHJIJIJIJJF
@6298151/1
cttttatgaatcgtgataacatgcataaaatataataaaaatttatagtt
+6298151/1
@@@DDDDDACCDFFFBEGG<F9AEGHIIII>HFHG<FHIIIDFHDHGGDF
@6298152/1
cttttatgaatcgtgataacatgcataaaatataataaaaatttatagtt
+6298152/1
@@@DDDDDDHFHDEFABEI<AABFCDDHIIGCDFIEGIIIICHIGEFGFH
@6298153/1
cttttatgaatcgtgataacatgcataaaatataataaaaatttatagtt
+6298153/1
@@CFFFFFBFDFFCFEGGH>ECEFHGGIJJGCBFIHIJJJJIJIIIIIDI
@6298154/1
cttttatgaatcgtgataacatgcataaaatataataaaaatttatagtt
+6298154/1
CCCFFFFFCCDFHFHFBEHGGGGIGIJJIJIIJJIGIJJJJIIJJJJIGI
@6298155/1
cttttatgaatcgtgataacatgcataaaatataataaaaatttatagtt
+6298155/1
CCCFFFFFFCDFHHIJJJJIJJJJJJJJJJJJJJJJJJJJJJJJJJIJHI
@6298262/1
cttttatgagtctaataaaggtcaaaaaccccaaagaattatctttttta
+6298262/1
@@;BDDD>FAAFFGIIIIGCG?<BFGHHBFEHIIIGGHAFHH??GBFGBE
@6298263/1
cttttatgagtctaataaaggtcaaaaaccccaaagaattatctttttta
+6298263/1
@@@DBDDDHBHDD?ABAFDB<3AFBEHBAFGDHDHGIAGGGBHEDFADDB
@6298264/1
cttttatgagtctaataaaggtcaaaaaccccaaagaattatctttttta
+6298264/1
@@@DDD;DDA?D?EGCDHHGGACGHEEFFGGGIDHGHIGIFHFGGCEIGE
@6298265/1
cttttatgagtctaataaaggtcaaaaaccccaaagaattatctttttta
+6298265/1
CCCFFDFFGGDFFGIEGHJGJAFHIJJJJJJJCHIGGIJJJIJJJJJJJI
@6298266/1
cttttatgagtctaataaaggtcaaaaaccccaaagaattatctttttta
+6298266/1
CCCFFFDDHFDDFHGIJJJEG<FHIJJJJJJJIIJGIJIIJJJIJJJJJH
@6818211/1
gcaaattatgtcacataaatgtcaaaatgccacataatttgcaaaatttt
+6818211/1
@B@DDEFFHHHGHJJJJJJJJIJJJJJIGIJJJJJJJJJJJJJJIJIJJJ
@6818212/1
gcaaattatgtcacataaatgtcaaaatgccacataatttgcaaaatttt
+6818212/1
CCCFFFFFHHHHHIJCHJJJJHIJJIFJGIGIJIJJIJGJJFIGIGGEHI
@7322632/1
ggcaatccttgcaggatttacccgtggagggtaacaatctgccttctaca
+7322632/1
CCCFFFFFHHHHHJJJJJJJJJJJGIJIJJJCFHJJJJJJJJJJJJJJJI
@4269019/1
cgggttctgctaagtggtaagtagaaggtaagccacttaagcacacatgt
+4269019/1
BCCFDFFFHHHHHJHIJIJIJHIJJJJJGHIJJJIJJIJJJJJJJIIJJI
@6819493/1
gcaaatttctcaagggcacacggcaacaaaaagtgataatggatacaaat
+6819493/1
@@@FDFFFDHHHHJJJIJIDDGGEIGHIJIJIIFDGIJJJJJIEIIJIII
@6819494/1
gcaaatttctcaagggcacacggcaacaaaaagtgataatggatacaaat
+6819494/1
CCCFFFFFHHHHHIIJIJJJJIIIIIJJJIJJJGDHIIIIIJJIIJJIIJ
@3242923/1
cccaacttaacattaatttttaggcataaattggacagtgtttgagg
+3242923/1
@BCFFFFFGHHGHJJJJJJJJJJJIIJJJJJJJJJJJJGHIIJJJJJ
@2222205/1
caactattaaagatgatgctcaaagtgttagagtccactgggatttcata
+2222205/1
@@<???4AFFF?F<?:ABI<E??B?H@HICHF<<FFCII@@GC9C?FBGF
@2749361/1
cagcattgttttcagttgaaaaagtagcagatagtagaagtgaagca
+2749361/1
CCCFFFFFHHHHHJJIJIIJJJJJFHJIIJIJJJGIJJJIHGHIJJJ
@4768722/1
ctcagccgagctgcccagtttagtggccaactcttcgtcactcgcaaatg
+4768722/1
CCCFFFFFHHGHHJJJIJHIJJJGHIIJJJJJJJJJJJJJJJJJJJJIJJ
@4768723/1
ctcagccgagctgcccagtttagtggccaactcttcgtcactcgcaaatg
+4768723/1
CCCFFFFFHHHHGJJJGIHIIIJIIIJJJJIJJJJJJJJJJJJJJHGJJI
@3769630/1
cgaagaagctctcgaaggcagaactagacagattccgttcgaagctatct
+3769630/1
CC@FFFFFGDDHHJIIIJGIGGGIIGIIIIJIJJJJJIJJJJIJJJJJII
@7837873/1
gtctcgaaagacttcgactttttactatttttgtatgcacaaaattcgtt
+7837873/1
CCCFFFDFHGGGFIIJGIIJJJJIIJJJJJJJBDHIJJJJJIJIJJIJJJ
@6823361/1
gcaaccagcagtcccacaaagtttcacagttccacaaaacgctgaaaaat
+6823361/1
CCCFFFFFHHHHHJJJJJJJJFHJJJJJIJJJJJIJJJJJIJJJJJJJIJ
@7838597/1
gtctcgctccaggttgctgttgcggagg
+7838597/1
@@@BBDDBFF?DD:A;FEHAEHHFFFID
@6823815/1
gcaacctggagcgagacaacagcagccagctccttcacaacaacaacctg
+6823815/1
CCCFFFFFGHGHHJJJJJJJIHIJIIJJJJIJJJHJJJJIJJJJJJJJJG
@692426/1
aatggaacgaaattaaacacgctgagaaagctatggttgagtgaaaaagg
+692426/1
@@@DDFFFHFFHGJJJJIHJJGJJIGGIGIIGGABBDFFBFDF>HIGGGA
@6824677/1
gcaactaattttacaagctatactttgcatagaattagtggtttttttct
+6824677/1
CCCFFFFFGGHGHJJJIHGHHHIJJJJIEI@EFHHGHGHGIGDHIJIJII
@6824678/1
gcaactaattttacaagctatactttgcatagaattagtggttttttttc
+6824678/1
CCCFFFFFHHHHHJJJJJJJJJJJJJJJJJJJJJJJJJGHJHHJJJIJJJ
@1708586/1
atttgaaaagtatcatgagttttgtgattctccgaagagtatgtctcgaa
+1708586/1
CCCFFFFFHHDHHIJJJIJIJIJJIJJJJJIIJJJJJJJCBDGIGIIEHG
@172309/1
aaaagtattatgagaatatgaaatttaaaagaaaatttgaaaagtatcat
+172309/1
CCCFDBDDFFBDDGIIIBBIIIGGGIGIIIICDHIIGH@BDEEHIGH>AF
@172310/1
aaaagtattatgagaatatgaaatttaaaagaaaatttgaaaagtatcat
+172310/1
CCCFFBDDHFBFFGFGIIJIJJIIJGHJJAHGIJIJJGIJJEHIBGIJJJ
@4771871/1
ctcagcttcaacgccaaggacttcaacttcgttcagttcttgcagg
+4771871/1
CC<DFFFFHHHHFIJIJJJJJJJJJJJJJJJIJJIJIIJIJJJJJJ
@4771872/1
ctcagcttcaacgccaaggacttcaacttcgttcagttcttgcagg
+4771872/1
CCCFFFFFHHHHDBHIIII>FHIIIIJJJJJHIJJJIJGIIIJIGF
@4771873/1
ctcagcttcaacgccaaggacttcaacttcgttcagttcttgcagg
+4771873/1
CCCFFFFFHHHHFIJJJJJJJJJJJJJJJJJJJJJJJJJJJJJJJJ
@4771874/1
ctcagcttcaacgccaaggacttcaactttgttcagttcttgcagg
+4771874/1
@@@B7DDDAFDDAG:EGFH>EEC@FHHEEGCBEGGIFDGGHIEGGB
@4771875/1
ctcagcttcaacgccaaggacttcaactttgttcagttcttgcagg
+4771875/1
@B@FFFFFHHHH>HIGIIHGIJJIJJJIIJJIJJJIIJJJJJJJIH
@4771876/1
ctcagcttcaacgccaaggacttcaactttgttcagttcttgcagg
+4771876/1
@C@FFFFFHHGHAHIIIICHBHIGIIEHIIIIIIIIIIIIEHIIIA
@4771877/1
ctcagcttcaacgccaaggacttcaactttgttcagttcttgcagg
+4771877/1
CC@DFFFFHHHHHIJJJJJJJJJJJJJJJJJIGHIJFGIJJIIIIH
@4771878/1
ctcagcttcaacgccaaggacttcaactttgttcagttcttgcagg
+4771878/1
CC@FFFFFHGHF?AHIJIJIJIIJJIGJJGIIIJBGFIGGIIJJCD
@4771879/1
ctcagcttcaacgccaaggacttcaactttgttcagttcttgcagg
+4771879/1
CCCFFDDFHHGF?EHIJGIGJJJIIIJJIJJHJJJIHIIIJIIIGI
@4771880/1
ctcagcttcaacgccaaggacttcaactttgttcagttcttgcagg
+4771880/1
CCCFFFFFHGHHHJJIGEIIEIJJIIJJJJIIJJJJIJJJJJIJII
@4771881/1
ctcagcttcaacgccaaggacttcaactttgttcagttcttgcagg
+4771881/1
CCCFFFFFHHHHDGIGIGIIJIJJJJIJJJIIIJIIJJJJJJJJII
@6825317/1
gcaactggtactggttgctcaaagcagattagtaaacatgatgctgcata
+6825317/1
CCCFFFFFDHHHHJFIJJIJJJJGJJJJJJJJEHIJJIJJJJIJJJJJJJ
@693374/1
aatggatacaaatttgactactgtatagctttcttctcttggtgaacaca
+693374/1
CCCFFFFFHHHHHJJIIJJJJJJIJJIJJJJJJJJGIIIJIJHIJIJJJI
@3245640/1
cccaaggataacctctctgtcggtagatttcc
+3245640/1
CCCFFFFFHHHHHIJIJIGEIIJ1<<?<EH<E
@7327716/1
ggcagctcggctgagaatcggtattcgggactgaaagacactaagattac
+7327716/1
CCCFFFFFFHHHHDGEIGIGI:CBGHIIJIJGIGIJIGIIGIJJJGIGII
@694529/1
aatggcgctactacttcagttccatcggtatctaatacaccgatcggctg
+694529/1
CC@FFFFFDFHFB@DGFFHDHHIIIIIICGHGGGCHGHH@FHGIGIIIII
@3775325/1
cgaagagggactaccacacgaaaggcagttcaccatcgcttgtcatgtgt
+3775325/1
@@@FDFDDHHHHHIGIGHJJJJIJGIEHDEHIJJJJIGIIIJGEHGGFGI
@3775326/1
cgaagagggactaccacacgaaaggcagttcaccatcgcttgtcatgtgt
+3775326/1
B@@DFFFFHHHHHJJJJJJJIJIJJIIJIJJJIJJJJJJJJJIIJJJIIJ
@3775327/1
cgaagagggactaccacacgaaaggcagttcaccatcgcttgtcatgtgt
+3775327/1
BCBDFFFFHHHHHJJJJJJJJJJJIJIJJIJIJJJGIIIJJJIHJJJHGF
@3775328/1
cgaagagggactaccacacgaaaggcagttcaccatcgcttgtcatgtgt
+3775328/1
CCBFFFFFGHHH;GIIJJJIGGGIJIJJHIJJJJJJJJJJJJJJJJJIHJ
@3775329/1
cgaagagggactaccacacgaaaggcagttcaccatcgcttgtcatgtgt
+3775329/1
CCCFFFFFHHHHHJIIIGIIJJJJJIIJJJJJJJIJJJJJJJHIIJJIJJ
@3775330/1
cgaagagggactaccacacgaaaggcagttcaccatcgcttgtcatgtgt
+3775330/1
CCCFFFFFHHHHHJJJJJJIIJJJJJJJJJJJJJIJJJJJJJIJJJJHIJ
@3775331/1
cgaagagggactaccacacgaaaggcagttcaccatcgcttgtcatgtgt
+3775331/1
CCCFFFFFHHHHHJJJJJJIJJJIIIJJIJJJJIJJJJJJJJJJJJJJJJ
@3775332/1
cgaagagggactaccacacgaaaggcagttcaccatcgcttgtcatgtgt
+3775332/1
CCCFFFFFHHHHHJJJJJJJJJJJIJJJIJIIJJJIJIJJJIJJJJJIJI
@3775333/1
cgaagagggactaccacacgaaaggcagttcaccatcgcttgtcatgtgt
+3775333/1
CCCFFFFFHHHHHJJJJJJJJJJJJJJJJJJJJJJJJJJJJJJHIJJJJJ
@2750953/1
cagccaatgggattgcccatcactttgtcatcgaacgatgtcaccacctg
+2750953/1
CCCFFFFFHHHHHJJJJJJJJJIJJJJJJJJJJJJIJJIIJJJJJJJJJJ
@1709852/1
atttgaaattttttccaaacccgaaaaaagtttatttatcatacacaggt
+1709852/1
CCCFFFFFHHHHHJGHHIJJJJIJJJJJJIIJJJJJIJJJJJJIJJJJJE
@1709916/1
atttgaacaagttacaagtgccgaagtacgagctattcgagcagcatgca
+1709916/1
CCCFFFFFHHHHHJJJJJHIJJJJIJGHJIJIJJJJJJJJIJJJIJJJJI
@174180/1
aaaagtgtgctcaattggtttatcctctactgtacaactgtttacctgtg
+174180/1
CCCFFDDDHHHHHJJJIJGIJJJJJJJJJJJJJJJJJJJJIJJJIJJJHI
@1215374/1
atcaaataaatgctcccttttcacaatataataaatacatatcatatcat
+1215374/1
CCCFFFFFHHHHHJJJJJJJJJJJJJJGIJJJJJJJJJJJJJIJJJJJIG
@3775631/1
cgaagagtatgtctcgaaagacttcgactttttactatttttgtatgcac
+3775631/1
@@@DDDDDFHDHHIIGBHH@E@EFAEDEHGIIIEFGBGHIII@DAD?DGD
@3775632/1
cgaagagtatgtctcgaaagacttcgactttttactatttttgtatgcac
+3775632/1
@C@FFFFBFHHHHJJEBEHDFHCGHGCHGHHJJIGGGIJJJJFHIJJIII
@3775633/1
cgaagagtatgtctcgaaagacttcgactttttactatttttgtatgcac
+3775633/1
@C@FFFFDHHHHGIIGAGH<BDEHGGDHGIIIIEEHCHIIII:DEHCGGI
@3775634/1
cgaagagtatgtctcgaaagacttcgactttttactatttttgtatgcac
+3775634/1
CCCFFFFBFHFFHGGGBGI:CFDHE=@GGHIJJGIGGIIJJJBGGIGEIG
@3776086/1
cgaagagttggccactaaactgggcagctcggctgagaatcggtattcgg
+3776086/1
CCCFFDFDFHHGHJJGIIJIHIJJJIIICHIFIDIEGCHHIJI?CCHIIJ
@3776087/1
cgaagagttggccactaaactgggcagctcggctgagaatcggtattcgg
+3776087/1
CCCFFFFDHHHGHIJIJIJJIJJIIGIJIJIGIIJIIJIJJJGFHIJJJJ
@3776088/1
cgaagagttggccactaaactgggcagctcggctgagaatcggtattcgg
+3776088/1
CCCFFFFFHGHHHJJJJJJJJIJJIJJJJJJJJJJEHGIIIII?CBHGIJ
@6304040/1
cttttcacaatataataaatacatatcatatcatcggggcactatataaa
+6304040/1
?@@DDDDAFFD>FGG<CGHACFEAGHGHIGIEIIIII:?6:?FHFDCGII
@6304041/1
cttttcacaatataataaatacatatcatatcatcggggcactatataaa
+6304041/1
CCCFFFFFHHHHHJJJJJJJJJJJJJJJJJJJJJJJJJJJJJJJJJJJJJ
@3778046/1
cgaagatctagaactagaacgccatctagaggacattcgagatacaggag
+3778046/1
CCCFFFFFHHGHHJJJJIJJGIIJIJJIIIJIIJJJJJIJJIIJJJJIJJ
@7331512/1
ggcatcactcccaaatacgaactggtccaaatcgagggcgccatccacga
+7331512/1
CCCFFFFFHHHHHJJIIJJJJJIIJHHIIJJJIIHIJJIIJJJJJJJJJG
@2226721/1
caactcttcgtcactcgcaaatgtagaaggcagattgttaccctccacgg
+2226721/1
B@CFFFFFHHHHHJIJJIJJIJGGHIJJJJIGHIJJIIJIIJJJGGDGII
@2226722/1
caactcttcgtcactcgcaaatgtagaaggcagattgttaccctccacgg
+2226722/1
CCCFFFFFHHHHHJJJJIJJJJJIJJJJJJGGIJJJJJJJIJJJJJJJJJ
@4774137/1
ctcaggataggcagcagacagcttctgttaaagaattgacatctcgtatg
+4774137/1
C@CFFBDDHHGHHIIBGDHIC@HDHFEHHGIICFIGGCHGHIIIGIHIIG
@5288985/1
ctgattaaggggtgtattctatatttcagttggatttaagaggcttttaa
+5288985/1
CCCFFFFFHHHHCFHGHIIIJJJJJJJJJIJJJGIIJJJJJJJJJJJJJJ
@6828099/1
gcaagactcccgtcagcgtcctccaggagttgctgagccgtcgcggcatc
+6828099/1
CCCFFFFFHGHGHIJJJJHIIIJJJIJHIHIIJJJIIJJJHHIJJJGDDE
@6828100/1
gcaagactcccgtcagcgtcctccaggagttgctgagccgtcgcggcatc
+6828100/1
CCCFFFFFHHHHHJJJIJHIIIJJIJJHIGHIIIIGEIIJJHJJGIB8AE
@4275412/1
cggtagatttccgtgaagtggtccgtgccccttgcggttaccccttctgt
+4275412/1
BB@BDDFFHHHHHIJJJJJJJFHHGGIJJJIJIFIJIIGHIJJIFHIHIH
@6828794/1
gcaagaggaaggatcgcaagcttcttccagttcaccatcagattcacaag
+6828794/1
CC@FFFFFHHHHHJJJJJJJJJJJJJJJJJJJJJIJJJJJJJJJJJJJII
@6829548/1
gcaagatccgagatgtggtacacgacgaatgatgtgataaatatacctgc
+6829548/1
CCCFFFFFHHHHHJJFHIFHIJJJFGIJIJIIIJIGGIIJJJJJIIJJJI
@6829549/1
gcaagatccgagatgtggtacacgacgaatgatgtgataaatatacctgc
+6829549/1
CCCFFFFFHHHHHJJHIJGHIJJJJJJJJJJJJJIIIJJIJJIIJIGIJJ
@696982/1
aatgtatccgtcgatctccatattcaggttgtcgaatccc
+696982/1
@@@FDDFFFFCFD@BD?@BEHIHIIGIIIIGHGGCGDHGH
@7332345/1
ggcatggaggccatttcttgagagtagagcaatttggcttcttcccccaa
+7332345/1
CCCFFFFFHHHHHJJJJJJJ4FFHFHHGIIIIJJJIIJJIIJJJIJJJJG
@6304743/1
cttttcagatgttttaatgcacatttagctgcggtacacttggcaatacg
+6304743/1
CCCFFFFFGHHHHJJJJJJJJJJJJJJJJJIJJJHHIJJJJJJJJJJJJJ
@3254855/1
cccacacaacagactggtcccacacaagggcagcaaaaagg
+3254855/1
CCCFFFFFHGHDHIIJGDHHIBHGIJJIGEGGGEHJDHGG;
@7333555/1
ggcatttgccttcgatgagctacacgcccgtaggaagaagttttttcagc
+7333555/1
CCCFFFFFHHHHHJJJJIJJJJJJJJJJJJGHIJJJIGIJGGIJJJJJJJ
@7333989/1
ggcattttgacatttatgtgacataatttgcaacatttgacgtacggttc
+7333989/1
@7;D?DEFDHFHDGFIJIJFEHIIGIGC>CHCEHIHDGCCBGDHIJJ??@
@7333990/1
ggcattttgacatttatgtgacataatttgcgacatttgacgtacggttc
+7333990/1
CCCFFFFFHHHHHJJJJJIIJJJJJJJJJJJJIJJJIJJJIJIIJJJGII
@7844680/1
gtctgccagatcgccatttccaaatgagagcttcagtagttttgtagaat
+7844680/1
CCCFFFFFGHHHHJJJJJJJJJJJJJJJJJJJJIIIIIJGIIJJJJIJJJ
@7844733/1
gtctgccccaagtgggttgttgttgttgaggaggagcagactgctgttgt
+7844733/1
@CCFFFFFHHHHCGIJEGGFHGGHIJJJIIJGJJBGIGHGIJIGIIIJGG
@7844734/1
gtctgccccaagtgggttgttgttgttgaggaggagcagactgctgttgt
+7844734/1
CCCFFDFFHFFHCGHJ?FGFGEFGGHGIHJIFGJ7DFEHEDHGH@@=FDG
@7844747/1
gtctgcccctttcttaatcggttctgcatgaatgccatctgggcccgggg
+7844747/1
CCCFFFFFHHHHHJJJJJJIJGHJJJJIJJJIIJJJJJJJJIJJJJJIJI
@1712661/1
atttgaatctatggaagttcgcattattcctcgaaatcaataactcgata
+1712661/1
CCCFFFFFHHHHGJJJJJJJJJJJJJJJJIJJJJJJJIGDFHHJIIJJJI
@4277153/1
cggtattcgggactgaaagacactaagattaccaagttgggcaaccagca
+4277153/1
@CCBDFFDHGFFHIJIJJEIJJIGHJIIJJJGDHHIFGGIIJJJJIGIII
@3781608/1
cgaagatttggagaatattgtggtagaccaattgaagttcttttatgagt
+3781608/1
@C@FD@DDHBHBFDHGGGGAAEG?DEHGHGIGGFGGHDHDHHIIAGECH?
@3781609/1
cgaagatttggagaatattgtggtagaccaattgaagttcttttatgagt
+3781609/1
CC@FFFFFGHGDHIJIJJJIEHGFHJJIJIIJJJJGIGGHIIIIIIGHJE
@3258384/1
cccaccaagggaagggggcggcccccatcccaacagaaggggtaaccgca
+3258384/1
CCCFFFFFHGHHHJJJJIIJJGGFFDDCDDDCCDDBCCDBDD5:CACBBD
@6832530/1
gcaaggattgccacatcttgtgagccgccattctcttggctagcttcttt
+6832530/1
CCCFFFFFHGHHHJJJGHIIIGGJJJJIJIJJIJIIJIJJIIIIJHGIJJ
@2231467/1
caactgtttacctgtgcatgataaataaacttttttcgggtttggaaaaa
+2231467/1
CCCFFFFFHHHHHJHIJJJJJJJJJJJJJJIJJJJJJIJFEHIJJIJJJJ
@2231469/1
caactgtttacctgtgtatgataaataaacttttttcgggtttggaaaaa
+2231469/1
???BDBDBF?FHHBAFCBIG>BHBCFFF@HHIEDHGHIEBHEGG6?DD?2
@2231470/1
caactgtttacctgtgtatgataaataaacttttttcgggtttggaaaaa
+2231470/1
CCCFFFFFHHHHGJHIHIIJIIJJJJIGJJJJJJJJJJIHGHHHIHGIIJ
@2231471/1
caactgtttacctgtgtatgataaataaacttttttcgggtttggaaaaa
+2231471/1
CCCFFFFFHHHHHFGHIJJJJJHIHJJJJHIJJJJJJJIJBGHIIGJJJJ
@2231472/1
caactgtttacctgtgtatgataaataaacttttttcgggtttggaaaaa
+2231472/1
CCCFFFFFHHHHHIHIHIIJIJJJJIJJJJJJJJJJJJJJIJJJJJJJJI
@2231473/1
caactgtttacctgtgtatgataaataaacttttttcgggtttggaaaaa
+2231473/1
CCCFFFFFHHHHHJFHHIJJJIIJGJIJIIIJJJJJJJJIGIIGHGIJJJ
@2231474/1
caactgtttacctgtgtatgataaataaacttttttcgggtttggaaaaa
+2231474/1
CCCFFFFFHHHHHJHIHIJJFGCIGJJJJIIJJJJJJJIFDHHIIHIIJJ
@2231475/1
caactgtttacctgtgtatgataaataaacttttttcgggtttggaaaaa
+2231475/1
CCCFFFFFHHHHHJHIIJJJIJJJJJJJJJJJJJJJJJJIGHIJJJJJJJ
@2231476/1
caactgtttacctgtgtatgataaataaactttttttcgggtttggaaaa
+2231476/1
C@CFFFFFHHHFFHGIJGGHHIGIIGFGI@FHGHHIIHJJBBBDHACB@@
@1225140/1
atcaagactcccaccatcatacatttcgatgagcacgagttcatctttga
+1225140/1
@@@FFBEFGGBADHHHCGH>FHDGFEEGIIEIGCEHJJJFHEEDGHJI>F
@699771/1
aattaaacacgctgagaaagctatggttgagtgaaaaaggtgggaaatgt
+699771/1
CCCFFFFFHHHHHJIIJJJJJIHIJJHHJIJFGIJJJJJJDGGIIJJIJG
@699772/1
aattaaacacgctgagaaagctatggttgagtgaaaaaggtgggaaatgt
+699772/1
CCCFFFFFHHHHHJJJJJJJJJJJJJIIJIIGHIJJJJJJBFHJJJJJJI
@699773/1
aattaaacacgctgagaaagctatggttgagtgaaaaaggtgggaaatgt
+699773/1
CCCFFFFFHHHHHJJJJJJJJJJJJJIJJJJHHJJJJJJIGHJJJJJIJG
@7337295/1
ggccaccggaaccggaagatcgaagaaagacgccaaacattcggcagcca
+7337295/1
CC@FFFFFHHHHHIIJJJIIHEIJIGGHEIIIIJJJIIIIIGIJGHFDFE
@2233234/1
caacttcatgtacaaatacctcaccttacaaaataaaatacggcaa
+2233234/1
@=@?DDDDBFBBHHIHEBHDHHG;3CC?CF>DDHCGIIIII9??:F
@2233235/1
caacttcatgtacaaatacctcaccttacaaaataaaatacggcaaagag
+2233235/1
CCCFFFFFHHHHHJJJJJJJJJJJJJJJJJJJJJJJJJJJJJJJJJJJJJ
@700787/1
aattaaatcaatatggcgactgagaggcaaacaaatgttattttatcagt
+700787/1
@@@FFFDDFHHHGJIFBFEHIEHEIIGIIIIIIJGAGFEHIGEGIIGIJG
@7847652/1
gtctggttaactttagtgggaaggtttaggtatttgtggtatctgtcgat
+7847652/1
CCCFFFDFHHHHHJJJCGIJJJIJHIIJJJEHIGJIHHIDGIJJJJJJJJ
@2234099/1
caacttcgttcagttcttgcaggagatcgctagcgaacaatccttcgagg
+2234099/1
CCCFFFFFHHGHHHHGIJJJJGIJJIIJJJJJIJJIIJIJJIJJJJIJJJ
@2754513/1
cagccctgattcgcaacatataccgagtgtggcggcagtcactgcatctt
+2754513/1
CCCFFFFFHHHHHJJJJJJJJJJJJJJHHHHIIJJBAE=CAAACEAEEBE
@6308269/1
cttttcccattgaatccaagagattctcatgacagaaatttaaacgttcc
+6308269/1
@@CFFDFFFHHFHJGIJIJGGEDHIIIIIJJJJJJJJJGJJIJJEHDHHI
@6308471/1
cttttcccggtttgttctgaaacaaacatcagtgatgaaaaattaaaaaa
+6308471/1
@@@DDDDDA8@CF:<EFEC4CE?EGGEEAF9?:C>>>FFGIIBFADFIFF
@2234909/1
caacttcttgccgacggaatttttcagcgttttgtggaactgtgaaactt
+2234909/1
CCCFFFFFHHHHHIJJJIJJJJJJJIJJJHIJJJFGIJJJJJHJJJIJJI
@2755012/1
cagccgagcccttggcttccttcggagttttgcctgttccgtagcagacg
+2755012/1
CC@FFFFA@FHHHJJJIJJJIJJJIGI?FCGIHJIGFFFGA9B;CHFHD8
@2755013/1
cagccgagcccttggcttccttcggagttttgcctgttccgtagcagacg
+2755013/1
CCCFFFFFHHHHHJJJIJIGGGIIJHHFGIJJJIFGFHIJJIJEHIGHIJ
@6309082/1
cttttccggaaaatgctcgaaaactcaat
+6309082/1
::=DDDBDAHHAHI@4EDGEEHGIIC<9C
@6309083/1
cttttccggaaaatgctcgaaaactcaattggcgcacattcagcaggttt
+6309083/1
:B1ADDFFHHFHHJJJJJJJJIIJJJJIJJJJJJJIJJJJJJJJJJJ@FH
@6309084/1
cttttccggaaaatgctcgaaaactcaattggcgcacattcagcaggttt
+6309084/1
@@@DDADB@HDDDGGAEGHHJIGIGGHEGGGIIIFIGIHEGHGGGHJCCD
@6309085/1
cttttccggaaaatgctcgaaaactcaattggcgcacattcagcaggttt
+6309085/1
@@@DDDFFGHHFHEHGGIGGHIIJJJJIJFGJJJJEHGIGIGJJJIB@FH
@6309086/1
cttttccggaaaatgctcgaaaactcaattggcgcacattcagcaggttt
+6309086/1
@CCFFEFD@FFDHJGDDEAGHIJIIGIIJJIEIIIJJJJCHHGGGIE=FH
@6309087/1
cttttccggaaaatgctcgaaaactcaattggcgcacattcagcaggttt
+6309087/1
C@CFFFFFHHHHHJJJJJJIJJIJJJJIIIIGIIJJJJJJJJJJJJJCFI
@6309088/1
cttttccggaaaatgctcgaaaactcaattggcgcacattcagcaggttt
+6309088/1
CC@FFFFFHFHHHJJJJJJJJJJJJJJJJJJJJJIIJJJIJJJJJIJ@FI
@6309089/1
cttttccggaaaatgctcgaaaactcaattggcgcacattcagcaggttt
+6309089/1
CCCFFFFDHDHHHIGIEGEHIJJIIJIJGIHIGGIGGGIJJJIGJIJ=CG
@6309090/1
cttttccggaaaatgctcgaaaactcaattggcgcacattcagcaggttt
+6309090/1
CCCFFFFFHDHHHHHIHGGEHIJJFIJJJJIJEFGGHEGGCHIIIII6BF
@6309091/1
cttttccggaaaatgctcgaaaactcaattggcgcacattcagcaggttt
+6309091/1
CCCFFFFFHGHHHJJJJIIJJJJJJJJJJJIIFIJDDIIIJIJJJJJ=CG
@6309092/1
cttttccggaaaatgctcgaaaactcaattggcgcacattcagcaggttt
+6309092/1
CCCFFFFFHHHHHJJJJJIJJJJJJIJJJJJJJJJIJJJJJIJJJJIFGI
@6309093/1
cttttccggaaaatgctcgaaaactcaattggcgcacattcagcaggttt
+6309093/1
CCCFFFFFHHHHHJJJJJJIIIIJJIJJJJJJIIIIJJJJJJJJJJI@GI
@6309094/1
cttttccggaaaatgctcgaaaactcaattggcgcacattcagcaggttt
+6309094/1
CCCFFFFFHHHHHJJJJJJIJJJJHJIJJJJJIJJIJJJJJJJJJJI8CH
@6309095/1
cttttccggaaaatgctcgaaaactcaattggcgcacattcagcaggttt
+6309095/1
CCCFFFFFHHHHHJJJJJJJJIHJJJJJJJJJJJIJJJJJJJJJJJJFHJ
@6309096/1
cttttccggaaaatgctcgaaaactcaattggcgcacattcagcaggttt
+6309096/1
CCCFFFFFHHHHHJJJJJJJJJJJJJIIJJIJJJHIJJJJJJJGIIJ@FH
@6309097/1
cttttccggaaaatgctcgaaaactcaattggcgcacattcagcaggttt
+6309097/1
CCCFFFFFHHHHHJJJJJJJJJJJJJJJJJJJIJJIJJJJJJJJJJJCGH
@6309098/1
cttttccggaaaatgctcgaaaactcaattggcgcacattcagcaggttt
+6309098/1
CCCFFFFFHHHHHJJJJJJJJJJJJJJJJJJJJJJJJJJJJJJJJJJ@GI
@6309099/1
cttttccggaaaatgctcgaaaactcaattggcgcacattcagcaggttt
+6309099/1
CCCFFFFFHHHHHJJJJJJJJJJJJJJJJJJJJJJJJJJJJJJJJJJFCH
@2755314/1
cagccgctccgggcgttccgttggtctgattggctt
+2755314/1
BC@FFFFFHHHGHFHIIIJGGHIJFGGJJIJGIJJJ
@2755315/1
cagccgctccgggcgttccgttggtctgattggcttgttc
+2755315/1
CCCFFFFFHHHHHJIGGGIIAGIJGGIJGIIJIHIG8=C7
@6309958/1
cttttcctgcttttttagcagctttaccattcgtcttatcgatgcattga
+6309958/1
CCCFFFFFHHGHHJJJIIIJJJJJJJJJIJJJJIJJJJJJIJIJJJJJJJ
@6311925/1
cttttcggggggcaatcttcttttccggaaaatgctcgaaaactcaattg
+6311925/1
@@@DDD6@C<1631?8A8A>8A@A8CB:B3:CCA>CA@@CBB>>@CCCC@
@6311930/1
cttttcggggtgcaatcttcttttccggaaaatgctcgaaaactcaattg
+6311930/1
CCCFFFFFHHCFFGIIJJJHIIJJJJJJGIJJGIJJJJJJJJIJJIIJJI
@6311931/1
cttttcggggtgcaatcttcttttccggaaaatgctcgaaaactcaattg
+6311931/1
CCCFFFFFHHCFFIJJJJIJJJJJJJJJIJJJJJJIJJJJJJJJJJJJIJ
@2238946/1
caactttgttcagttcttgcaggagatcgctagcgaacaatccttcgagg
+2238946/1
CCCFFFFFHHHGHIIJIJJJIGGGIJEIJGIIJJJJIJIHJJJJJJJGIG
@2238947/1
caactttgttcagttcttgcaggagatcgctagcgaacaatccttcgagg
+2238947/1
CCCFFFFFHHHHHIIIJJJJJJJJJJJJJJJJJJJJJIJJJJJJIIJIJJ
@2241381/1
caagaaaagaaaatcatctattcctaagatctaagagatcactaaggtac
+2241381/1
CCCFFFFFHHHHHJJJJJJJJJJJJJJJIJJJJJJJJIJIIIJJHIIDGG
@6833595/1
gcaaggtttggaggagttgtactaatttgtgtaattgaagttcgtattat
+6833595/1
@@CFFFDBFFHFHGFHCGCBHHIGIJJIFHIEEIJJJJJBBFIGDGIIGI
@6833596/1
gcaaggtttggaggagttgtactaatttgtgtaattgaagttcgtattat
+6833596/1
CCCFFFDEHHHHHJFIGHJHHIJJJJJJJIJIGIIJJIIJJIJJHIJJJJ
@1228739/1
atcaatattatctatcgatactgaatgtaattttttatatagtgccccga
+1228739/1
CCCFFFFFHHGFGIIGIHIGGJJFIIICHGHEIEIICGHGIHJCDIIGD7
@1228740/1
atcaatattatctatcgatactgaatgtaattttttatatagtgccccga
+1228740/1
CCCFFFFFHHHHHJJJJHJJJJJJJJJJIIJJJJJJIJJJJJHIJJJJID
@1228741/1
atcaatattatctatcgatactgaatgtaattttttatatagtgccccga
+1228741/1
CCCFFFFFHHHHHJJJJIJJJJJJJJJHIJJJJJJJJJJJJJIJJJJJJG
@6834008/1
gcaagtcaaagaagctagccaagagaatggcggctcacaagatgtggcaa
+6834008/1
B@8BDFFFHHHHHJJJJJIIJJIJJJJJJJIJJ@0@<B?==;8B=@G2=D
@3786051/1
cgaaggaagccaagggctcggctgctc
+3786051/1
@@?DDDDDAAHAHEHI:<C?C;8@?99
@3260866/1
cccacctttttcactcaaccatagctttctcagcgtg
+3260866/1
@CCFFFFFHHHHDIIIJJJJJGIJJJJJIJJIJIID?
@3260868/1
cccacctttttcactcaaccatagctttctcagcgtgttt
+3260868/1
@@@DDDADFFF;??EEFGBG;DCE3CFH@CG<FFEFF?BF
@3260869/1
cccacctttttcactcaaccatagctttctcagcgtgttt
+3260869/1
@@CFFFFFHHHBHIGIGIGIGDCEHGIJIIJJIJJGGDFF
@3260870/1
cccacctttttcactcaaccatagctttctcagcgtgtttaatttc
+3260870/1
CCCFFFFFHHHFHJJIJJJJIGIJJJJJJJJGIIJHG@FH4?BGH9
@3260871/1
cccacctttttcactcaaccatagctttctcagcgtgtttaatttcg
+3260871/1
?8?DB8BDDDDBDAE4B@E;FE>32C222A:CE9C8?CDDEEEC4<B
@3260872/1
cccacctttttcactcaaccatagctttctcagcgtgtttaatttcgttc
+3260872/1
@@@DDD>DHHFFDBGGHGDCFHD?9CDEBFEA@FG8??@G@F@FC?30??
@3260873/1
cccacctttttcactcaaccatagctttctcagcgtgtttaatttcgttc
+3260873/1
@CCFFFFFHHHHHIJGIJJJGGIJJJJJIJJIJJIFHGHG@GDGI?DBEB
@3260874/1
cccacctttttcactcaaccatagctttctcagcgtgtttaatttcgttc
+3260874/1
B@?DFFFFHHHHHIIIJJIIHHIJJJGGIHHGGIIFHEGIGGGGIHCGGF
@3260875/1
cccacctttttcactcaaccatagctttctcagcgtgtttaatttcgttc
+3260875/1
CC@FFFFFHHHHHEGGJIJJJIJJJJJJJJJIJJJIIIJGGJGIJIJJJH
@3260876/1
cccacctttttcactcaaccatagctttctcagcgtgtttaatttcgttc
+3260876/1
CCCFFFFFHGHHHJJJJIJJJIIJJJJJJJJIIJJHGDFH>GDFI<BBG@
@3260877/1
cccacctttttcactcaaccatagctttctcagcgtgtttaatttctttc
+3260877/1
CCCFFFFFHHHHHJIIJJJJJJJJJJJJJJJIIIJHIEIJJJJIIJJGJJ
@7339781/1
ggccatttcttgagagtagagcaatttggcttcttcccccaaggataacc
+7339781/1
CCCFFFFFHHHHHIIJEFHHIIIJJJIJJJJJBGIIIJJIIJJJJJIIGI
@7340201/1
ggcccagatggcattcatgcagaaccgattaagaaaggggcagacaactt
+7340201/1
CCCFFFFFHHHGHJJJIJIIJGIJJJIEHHJJGJJIJIJIIIJGIJIIJJ
@6835316/1
gcaagttcttggctgccgaatgtttggcgtctttcttcgatcttccggtt
+6835316/1
CCCFFFFFHHHHHJJIJGFGGGCHIFIEHFBEGI<BF<?8BDDF?F0A4A
@7849264/1
gtctgttagaggtttcctctgttcgtttatgtctcgaatgtccaggactt
+7849264/1
CCCFFFFFHHHHHIJIJJJJIHIJJJJJJJJIJJJJFIGCFFGHHIDDBH
@703027/1
aattaataactagtgcctaataatagtgtattacctctaaagctatctac
+703027/1
C@CFFFFFHHHHHHJJJJJJJJJJJJJIJJJJJJJJJJJJJJJJJIJJJJ
@2242627/1
caagaaacatgataagatatgctgcaacctctactacagtacgcaagaat
+2242627/1
@@<DDDFEDFHD?FGDGBIDCGGEBE@AGGIIIEGIIIGFDEBFGHGAHG
@2246235/1
caagaaatggcctccatgccgagcaagactcccgtcagcgtcctccagga
+2246235/1
CCCDDFFFHHGHHJJJIJJJJGIIGIIIIJJJJJIJJIFIGIIIJJIJIH
@2246236/1
caagaaatggcctccatgccgagcaagactcccgtcagcgtcctccagga
+2246236/1
CCCFFFFFHGHHHJJJJJJJJIIIJJIIJJJJJJJJJJJJJJJJIJJJJG
@2246237/1
caagaaatggcctccatgccgagcaagactcccgtcagcgtcctccagga
+2246237/1
CCCFFFFFHHHHHJIIHGEHIGGIIIJIJIIIIGHIIIGGEHIJJIJJIJ
@2246238/1
caagaaatggcctccatgccgagcaagactcccgtcagcgtcctccagga
+2246238/1
CCCFFFFFHHHHHJJJJJJJIIIIJIIHIJJJJJDHIDGIIJJIJJGII=
@2246239/1
caagaaatggcctccatgccgagcaagactcccgtcagcgtcctccagga
+2246239/1
CCCFFFFFHHHHHJJJJJJJJIIIJIJJJJJJJHHGGIEHIIIIJJJJIC
@2247960/1
caagaacacaagcacacatacctaccattagaagtttgcaacattgttgc
+2247960/1
CCCFFFFFHHHHHJJJJJJJJJJJJJJJJJJJJJIJJIJJJJJIJJIJJJ
@2762493/1
cagcgcttgaggaagtaacggcagcactattgacactaagaaatcac
+2762493/1
@@@FBDFDFBHDFGAFEHIAA@DHBFDGGBGBDHIDGEADCBF>=<B
@2762494/1
cagcgcttgaggaagtaacggcagcactattgacactaagaaatcac
+2762494/1
CCCFFFFFGHHHHJJFHIJJJJIIGHIGGIIGFHGIHJJCGHIAHII
@2762495/1
cagcgcttgaggaagtaacggcagcactattgacactaagaaatcac
+2762495/1
CCCFFFFFHHHHHJJCGHIJJIFGG>GGEGIAGHFHFGIGEHIGGIG
@7341681/1
ggccgatagaatgaagtgaaagtcgaacgttcttctgggc
+7341681/1
CCCFFFFFHGHHHGIJIJJJJIFHHGIBG?C@DHB<?FG?
@7341682/1
ggccgatagaatgaagtgaaagtcgaacgttcttctgggcttttcctgct
+7341682/1
CCCFFFFFHHHHHJJJGIJJJJCHHHIIIFHIIJIIIJJIEIIJIJJIII
@7341683/1
ggccgatagaatgaagtgaaagtcgaacgttcttctgggcttttcctgct
+7341683/1
CCCFFFFFHHHHHJJJGIJJJJHGIJJIJJJJJJJBHIJJIJJJJJIJJJ
@6836633/1
gcaataagtgatacaagaaaatatacagactaaagaaacgctcgtgggga
+6836633/1
CCCFFFFFFHHHHJJJJJJJJJJJJJJJJJJJJJJJJJJJJJJJIIIJJI
@7342234/1
ggccgatttgcagactctcagcttcaacgccaaggacttcaacttcgttc
+7342234/1
CCCFFFFFHGHGBHIIJIJJIJJJIJJJHJJIIHGGIJJJIJJJJJJBCG
@7342235/1
ggccgatttgcagactctcagcttcaacgccaaggacttcaactttgttc
+7342235/1
CCCFFFFFHHHHHIJJJJJJJJIIJJIIBHIJFJIIJJJJJJJJJJJIJJ
@7342368/1
ggccgcccccttcccttggtgggggctgaatcgg
+7342368/1
CCCFDFFFHHDHFIIGI@H:CGIIIGEGCHH@FG
@5301104/1
ctgcaaatcggccaacttcttgccgacggaatttttcagcgttttgtgga
+5301104/1
CCCFFFFFHHHHHJJJJJJJJJIJJJIJJJJJJJJJJJJJJGIJJJJHHH
@185371/1
aaaatacggcaaagagaagaaaggccgatagaatgaagtgaaagtcgaac
+185371/1
CCCFFFFFHGHHHIJJJJJJJJJJJJJJJIJJJJJJJJGGJIIIDHGIJG
@6837721/1
gcaatagctcaaaagggaacaatttttatcgagttattgatttcgaggaa
+6837721/1
CC@FFFDFFHFHHIGEEBHHIJIIEHEIDDE@GCDFIGIGGGIJGGCADB
@707095/1
aattacacaaattagtacaactcctccaaaccttgcaaattttcaatcat
+707095/1
CCCFFFFFHHHHHJIIJJJJJJJJJJJJJJJJJJJIIIIJJJJJJJJJII
@6838964/1
gcaatattctcgtttccacatctgtactagaacaaggctgtgatttacca
+6838964/1
CCCFFFFFHHHHHJJJJJJGJJIJJJJJJJJJJJJJJJIJHHIJJJJJJJ
@7852832/1
gtcttatcgatgcattgaaacgcaaactgacgttta
+7852832/1
:?@BDBD?FHHAD<AAFHIB3<@FEGHDE3?FDD33
@7852833/1
gtcttatcgatgcattgaaacgcaaactgacgtttacttttcgaatgtca
+7852833/1
CBCFFFFFHHHHGJJJJJJJJIIJJJJJIIIJJJJJJJJJJJJIJJJIJJ
@7852834/1
gtcttatcgatgcattgaaacgcaaactgacgtttacttttcgaatgtca
+7852834/1
CBCFFFFFHHHHHJJJJJJJJIIIJJJJJJJJIJJIIJJJJJJIIIJIJJ
@7852835/1
gtcttatcgatgcattgaaacgcaaactgacgtttacttttcgaatgtca
+7852835/1
CCCFFFFFHHHHHJJJJJIJJIIIJIJJJIIJIJJJJJJJJJIJGIJHIJ
@6839467/1
gcaatatttttagattctggaatgtcattagatgctgtgtggaaagtgta
+6839467/1
CCCFFFFFHHHHHJJJJJJJIJJJJJJJJJJJJJJIJIJIJJJJJJIJGI
@4783910/1
ctcagttatgcgggaaatccagattatcaaaaagcttggagagactatgt
+4783910/1
BCCFFFFFHHFGFGGIIJJGJJFJJJIJIJJJJIIJIJJJIFIHIGIIIC
@4783911/1
ctcagttatgcgggaaatccagattatcaaaaagcttggagagactatgt
+4783911/1
CCCFFFFFHHHHHJIJJJIJJIJJJJIJJJIJJJJJJJJJJJJIJJJJJF
@6840291/1
gcaatcttcttttccggaaaatgctcgaaaactcaattggcgcacattca
+6840291/1
CCCFFFFFHHHHHIJIJIJJJJJJJJJJJJJJJJJJJJJJIIIHIJJJJJ
@2765550/1
cagcgttttgtggaactgtgaaactttgtgggactgctggttgcccaact
+2765550/1
CCCFFDFFHHFFHIIJJIGIIBHHIIJJGIJJJJGIJJGIIIIDFDFDGI
@3265301/1
cccagaaaattcggccgtagttcgatacgcttcaccaacaagttggatgg
+3265301/1
CCCFFFFFHHHHHIJJIGIJHHIIIJJJJJJJJIJJJFIJIIIIJJJJII
@6841335/1
gcaatgtcaaagagaaggatagcaactaattttacaagctatactttgca
+6841335/1
CCCFFFFFHHHHGIHJJJIJJJIJIJJJIIJJJJJJJJIIIJJIJJJJJE
@6841336/1
gcaatgtcaaagagaaggatagcaactaattttacaagctatactttgca
+6841336/1
CCCFFFFFHHHHGIIJJJIIJJIJIJJJIIJJJJJJIIJIJJIJJJJIJG
@2767417/1
cagctacttgaaccgtacgtcaaatgtcgcaaattatgtcacataaatgt
+2767417/1
B@<DFFFFHHHHGJIHIIIFGHGJJJ@GHIJGIJJJJJFIIJIIIGIJIH
@2767418/1
cagctacttgaaccgtacgtcaaatgtcgcaaattatgtcacataaatgt
+2767418/1
CCCFFFFFHHHHHJIIJJJFHJIIJJFIBGHJIJIIGIIEGGGIJIIJJF
@2767419/1
cagctacttgaaccgtacgtcaaatgtcgcaaattatgtcacataaatgt
+2767419/1
CCCFFFFFHHHHHJJFHJJGHJJJJJIIJIIJIJJJJJGIJJJJJJJJJG
@5302650/1
ctgcaacctctactacagtacgcaagaataagattatggaaggaataaca
+5302650/1
CCCFFFFFHHHHHJJJJJJJJJJJJJIJJJJJIJJJJJJJJJJEHJJJJJ
@4786342/1
ctcagtttcagttactcttgattttatatatctgtagttttctagatctt
+4786342/1
C@CFFDFFFFHFFFHFFHJJHIJHHJJJJGIJJGFFHCHHHIJJJICHGI
@4786343/1
ctcagtttcagttactcttgattttatatatctgtagttttctagatctt
+4786343/1
CCCFFEFFGHHHHIJJIIIICIJJJIJGIGGJJJHIJIJJJJJJJJJIJJ
@4786344/1
ctcagtttcagttactcttgattttatatatctgtagttttctagatctt
+4786344/1
CCCFFFFFHHHHHIJGIIJIIJJJJIJJJJJJJJIJJIIJJJJJIJJJJJ
@1232240/1
atcaatttgcctcgaaatctaaggttatattacttttatgaatcgtgata
+1232240/1
@@CFFFFFGHHGHJJJJJJJIJJIHIJJJIJJIIJJJIJIDCDGHIGCFG
@1232241/1
atcaatttgcctcgaaatctaaggttatattacttttatgaatcgtgata
+1232241/1
CC@FFFFFHHHHHIJIJJJIJJJJIIJJJJJJIJJJJJJJFFGHIHIJJJ
@4287076/1
cggttcaagtagctgaagtaaaagtgtgctccattggtttatcctctact
+4287076/1
BCCDDFFFHFHHHJJJJJHJJJJIHJIJJJJJJJJJJIJJJJJJJJJJJJ
@4287370/1
cggttccggtggccaccagatcgttgttaaggaacacgcggtagcggaag
+4287370/1
@CCDDFFFGHGHGIGIJGHIHJIIDIIIIIIJIJJIJIIIJGHGIIHDFD
@2252202/1
caagaactgaacaaagttgaagtccttggcgttgaagctgagagtctctt
+2252202/1
CCCFFFFFGHHHHJJJHHJJJJHHIGGIIJJIIGIDDHIBHGHIHGIHHI
@2252203/1
caagaactgaacaaagttgaagtccttggcgttgaagctgagagtctgca
+2252203/1
@@@BDFDDFHFHFD@ECEDFHDAAFH<EGHIGIIGIGHGII8BD9?D>?D
@2252204/1
caagaactgaacaaagttgaagtccttggcgttgaagctgagagtctgca
+2252204/1
C@@FFFFFHHHHHIIJHIIJJJHHJJJJJJIJJJJJJJJIIHIJHHJJJJ
@2252210/1
caagaactgaacgaagttgaagtccttggcgttgaagct
+2252210/1
;@@DBEFFHBHHHIGG@BHHIFCHHBEEDHFGG@;BAG@
@2252211/1
caagaactgaacgaagttgaagtccttggcgttgaagctgagagtctgca
+2252211/1
@C@FFFFFHHHHHHIGEHIJIJHHHGIIIIIIIGGIHJJFGBEHIIGGGG
@2252212/1
caagaactgaacgaagttgaagtccttggcgttgaagctgagagtctgca
+2252212/1
CCCFFFFFHGDFFIIGEGH@CFCCHEGHGIGIIA??DFHF@8??9BFFHI
@2252213/1
caagaactgaacgaagttgaagtccttggcgttgaagctgagagtctgca
+2252213/1
CCCFFFFFHHGHHGIJHJJJJJEHIJIJJIJJJJJGIJIIJJJJBFGIJI
@2253355/1
caagaacttgctggatctcttggtcagaaaagtgactcccgaacaagcca
+2253355/1
CCCFFFFFHHHHHJJJJJJJJJJGIJJJJJJJFGIIJJJJJIJIJJJIJJ
@2253356/1
caagaacttgctggatctcttggtcggaaaagtaacgcccgaacaagc
+2253356/1
?@@D?DBDDFAFBHG<EFHE?<<:A@8EE<FDC?:?@<AHEG<;AH=@
@2253357/1
caagaacttgctggatctcttggtcggaaaagtaacgcccgaacaagcca
+2253357/1
?@@?DDDDDFBHDGBHIAFIIIG<CCGIGGFEHIIE;A?DDGHHIGHIGI
@2253358/1
caagaacttgctggatctcttggtcggaaaagtaacgcccgaacaagcca
+2253358/1
@@;BDFFFHHHHHJJJJIIJJJJGHIJHIJIICFHIJJJJJIJJJJIGGJ
@2253359/1
caagaacttgctggatctcttggtcggaaaagtaacgcccgaacaagcca
+2253359/1
CCCFFFFFHHHHGJJJJIJJJJJCEFHHIIIJDDGIGIJJJJFHJIJGGH
@2253360/1
caagaacttgctggatctcttggtcggaaaagtaacgcccgaacaagcca
+2253360/1
CCCFFFFFHHHHGJJJJJJIJIJFHHJGGIIJDEGGGIJIIJBGIJG@CE
@2253361/1
caagaacttgctggatctcttggtcggaaaagtgactcccgaaca
+2253361/1
@@?DDDD?FHFHHF9EFCBFHEHEDFHIIIIG??DGGHHIB::DF
@2253362/1
caagaacttgctggatctcttggtcggaaaagtgactcccgaacaagcca
+2253362/1
BBCFDFFFHHHHHJJJJJJJJJEHIIJJJJJIFHIIIIJJJJJJJJJJIJ
@2253363/1
caagaacttgctggatctcttggtcggaaaagtgactcccgaacaagcca
+2253363/1
BCCFFFFFHHHGHJJJIHIJJFJHIHIJJJJJFHJIJJJJIIJJJJJEHJ
@2253364/1
caagaacttgctggatctcttggtcggaaaagtgactcccgaacaagcca
+2253364/1
C@CFFFFFGHHHHBFHJJIJJ@GEGIJIIIJJCFF<DGEFHGHIIJGGHD
@2253365/1
caagaacttgctggatctcttggtcggaaaagtgactcccgaacaagcca
+2253365/1
CCCFFFFFHGHHHIJJJIJIJJCFHIJJJJJJFHIGIIIIGIJIJJIIHI
@2253366/1
caagaacttgctggatctcttggtcggaaaagtgactcccgaacaagcca
+2253366/1
CCCFFFFFHHHGHJHIJJJJJJIJJJJJJJJJFHGDGHJJJGHIJJJJJJ
@2253367/1
caagaacttgctggatctcttggtcggaaaagtgactcccgaacaagcca
+2253367/1
CCCFFFFFHHHHHIJJJJIIFGJDHIIJJJIJFHJIJIJJJJIJIIJIJJ
@2253368/1
caagaacttgctggatctcttggtcggaaaagtgactcccgaacaagcca
+2253368/1
CCCFFFFFHHHHHJHJJJJJJIJHIJJIIIJJDHIIJIJJIHIJJIJ@FH
@2253369/1
caagaacttgctggatctcttggtcggaaaagtgactcccgaacaagcca
+2253369/1
CCCFFFFFHHHHHJIJJJJJJJJFHIJIJJJJHIJJIJJJJEHIJIJEHJ
@2768950/1
cagctatccactttgccagtggccgtctgctacggaacaggcaaaa
+2768950/1
??1::D;DHHFFH@FFBG3ACF;B?<?CEFHDFBAFG@99?BB9DC
@2768951/1
cagctatccactttgccagtggccgtctgctacggaacaggcaaaactcc
+2768951/1
@CB=DFFFHGHHHJJJJJIGJJIJJGIIJJJJJJJHHHJJJIJJJJJJJI
@2768952/1
cagctatccactttgccagtggccgtctgctacggaacaggcaaaactcc
+2768952/1
CCCFFFFFHHHHHJJJJJJGIJJJJJJJJJJJJJJJJJJJJJJJJJJJJJ
@2768953/1
cagctatccactttgccagtggccgtctgctacggaacaggcaaaactcc
+2768953/1
CCCFFFFFHHHHHJJJJJJHIJIJJIIJJJJJJJJIHIJJJJIJJJIJIJ
@2768954/1
cagctatccactttgccagtggccgtctgctacggaacaggcaaaactcc
+2768954/1
CCCFFFFFHHHHHJJJJJJHJJJJJJIJJJJJJJJIIJJJJJJJIJJJJJ
@2769034/1
cagctatcgatacacagtcatagatccaatcctataattatccatttcct
+2769034/1
@@@DDDDDHAHFHIIG?GAHGIIIIIDEBHIIGGGIIGGBGHGFHC?FHG
@2769035/1
cagctatcgatacacagtcatagatccaatcctataattatccatttcct
+2769035/1
CCCFFFFFHHHGHJJIIHIJJJJJJJJJJJJJJJJJJJJJJJJJJJJJJJ
@2769036/1
cagctatcgatacacagtcatagatccaatcctataattatccatttcct
+2769036/1
CCCFFFFFHHHGHJJJJHJJJJJJJJJJJIJJJJJJIJJJJJJJJIJJJJ
@3271197/1
cccagatggcattcatgcagaaccgattaagaaaggggcagacaacttca
+3271197/1
@;=BDDFFHHHHHIIIIIIIIIIIIGFHIIIIIIIIIIIIGGIIIIIIII
@3271198/1
cccagatggcattcatgcagaaccgattaagaaaggggcagacaacttca
+3271198/1
@@@DDDDDFD3DHGIIGHBHHHHGIHDEGIBDHGC@<GHIBFEIIIBHHI
@3271575/1
cccagattaggctatgccggtaaagaagt
+3271575/1
;?<DDDFDF??FFFAHGGGEHGHECBGG:
@3271576/1
cccagattaggctatgccggtaaagaagtgaatgttgataaaggaatatg
+3271576/1
CCCFFFDFHHHHHJJJJIJJDHIJIJJIEFHIIJHIJIJJJIJJIJJIJJ
@3271577/1
cccagattaggctatgccggtaaagaagtgaatgttgataaaggaatatg
+3271577/1
CCCFFFFFHHGGGJIIJJIJGHIJJJJJFGHIJEHIGCGHIIGBFFGGII
@3272971/1
cccagccccaacaaggaggtaaaaagaagaaacaaaaacaacctgaacaa
+3272971/1
CCCFFFFFHHHHHJJJJJJ;FGIJJJJJJJIJJIJJJGGIIIHIIJJJJI
@6845042/1
gcacaaaattcgttctacatatgaaacatgtcagttatatattcaccttt
+6845042/1
CCCFFFFFHHHHHJJJJJJJJJJJJJJJJJIIIIGIIJJJJJJJJJJJJJ
@4287713/1
cggttctgcatgaatgccatctgggcccggggctctgtgatttcttagtg
+4287713/1
BCCDFFFFHHHHHJJJJJJJJJIJJJJJJJJJJIJIJHIHIIJJJJIJJJ
@6845462/1
gcacaacaaaaaagatggcgaaacaattagcagcaagagaaatgctggaa
+6845462/1
C@@FFFFFHGHHGGICGICFHIJGHHEHIGIIGEGGHIJJJJDHHGAEHI
@6845883/1
gcacaacgtaaaacaatatcgaccacttgtatagcttccgtcggagttgc
+6845883/1
CCCFFFFFHHHHHJIJJJJJJJJJJJJJJIJJJJJJJJJJJJJJIJHHJJ
@7857289/1
gtcttctctgacggtacgttgtggtgcaaaacaagcaatggc
+7857289/1
@@@DFFFFDDHHHJEHIJGIGAFHCGHIJJIIJJJGGIHBB0
@6323457/1
cttttgactcgacaaaaatttaaacacattgcattattgatttcgaggaa
+6323457/1
?@@DDDDDDHDCD1CGIICHH>HIGECFGHIIIGIFGIGGGII@HHIIDH
@6323838/1
cttttgagctattgcgatattttttcggaaaaaaagtgagtttaggatat
+6323838/1
CCCFFFFFHHHHHJJJJJJJJJJJJJJJJJJJJJJJFGIJHHIJJIJIJH
@6323839/1
cttttgagctattgcgatattttttcggaaaaaaatgag
+6323839/1
@@CBADBD?:DABCDGDBECEFEFC9CD;?FDHFG;=4=
@6323840/1
cttttgagctattgcgatattttttcggaaaaaagtgagtttaggatatc
+6323840/1
@;@?DDDDFFAFFFIFFFB@?CH@C>DF?FDFBDFF>FFB==B=@@FAF;
@6323841/1
cttttgagctattgcgatattttttcggaaaaaagtgagtttaggatatc
+6323841/1
@@<DD;;DHCDD?CAE>HIGIIIEEDDHEGGDB:FFBBCHHEG@CCHEAA
@6323842/1
cttttgagctattgcgatattttttcggaaaaaagtgagtttaggatatc
+6323842/1
BC@DFFFFHHHHHJIJJIJJJJJJJJIJJJJJJJJGIJJIHIIJJIJJJJ
@6323843/1
cttttgagctattgcgatattttttcggaaaaaagtgagtttaggatatc
+6323843/1
C@CFFBDDFDFHHEEFEEHHIJJJJGBHEIJJJJGFDGGGHHHGIIIJIE
@6323844/1
cttttgagctattgcgatattttttcggaaaaaagtgagtttaggatatc
+6323844/1
CCCFFFFFHHGHHJIJJJJJJJJJJJJJJJJJJJJHHGIHIJIJJJJJJJ
@6323845/1
cttttgagctattgcgatattttttcggaaaaaagtgagtttaggatatc
+6323845/1
CCCFFFFFHHHGHJIIIIIIIJJJJJJJJJJJJJIBFGIGGIGGJJJJJJ
@6323846/1
cttttgagctattgcgatattttttcggaaaaaagtgagtttaggatatc
+6323846/1
CCCFFFFFHHHHHJJIIJJJJJJJJJJJIJJJJJJBHIJGIIJJJJJJJI
@711050/1
aattagatgattaccttcaaccaattagcaaggaaaattttcgggctaca
+711050/1
CCCFFFFFHHHHHJJJJJJJJJIJJJJJJJJJJJJJJJJJJJIJJJJJII
@711942/1
aattagtggtttttttctaaaatcaatttacatattatttttgacttgaa
+711942/1
CCCFFFEFHHGHHJJJJJJIJJJJJJJJJJJIJIJJJJJJJJJJJJJJJH
@4293715/1
cgtaaagtgaccaaagcaaagacgcaataagtgatacaagaaaatataca
+4293715/1
?=?DDD;2AD?B?FHBEGBG>AA@FBEADH>:?GIIGGIG9;FCGEHGGH
@4293716/1
cgtaaagtgaccaaagcaaagacgcaataagtgatacaagaaaatataca
+4293716/1
??:ADDDADDHF>GFGCDGH9EF@FGIIFIECFEGHGHICHIIIHEGGIE
@4293717/1
cgtaaagtgaccaaagcaaagacgcaataagtgatacaagaaaatataca
+4293717/1
@@=DDDB:AAAF?HFEGEFGGGGIIIIGIIICGGIIIIIGIIIIIIIIII
@4293718/1
cgtaaagtgaccaaagcaaagacgcaataagtgatacaagaaaatataca
+4293718/1
@@?DDFD=CDDHDIIBAEHIGCGGGGIIIIG?FFHIIIIGGHIIHIIIII
@4293719/1
cgtaaagtgaccaaagcaaagacgcaataagtgatacaagaaaatataca
+4293719/1
@@?DDFE=DHHFBGGGGIIGDGEGBDGGHGIFGHHIIIIIGGIIIIIIHG
@4293720/1
cgtaaagtgaccaaagcaaagacgcaataagtgatacaagaaaatataca
+4293720/1
@C@DFFFAFFHHHGIGGIIJIIIGGIIIHII?CFDGHIIGIIIIIJJJJJ
@4293721/1
cgtaaagtgaccaaagcaaagacgcaataagtgatacaagaaaatataca
+4293721/1
BCBDFFFDFHHHFJJIJIIJIGJJIIIJJJJDHHHIJIIIIJIJJIJJII
@4293722/1
cgtaaagtgaccaaagcaaagacgcaataagtgatacaagaaaatataca
+4293722/1
BCBFFFFDFHHHHJJJIIJJJIJIJJIJJJJFHIEGIIGIJJJJJJJJJJ
@2258360/1
caagaagttaacggacatgcagacttcgacgatgatcaaagcaacagcga
+2258360/1
CCCFFFFDFHHHHJIJJJJJJJIJJJJJIIJJJJJJJJJJIIGIJJJJJJ
@2770704/1
cagctccacaacagcaacatcaaactgttcccccacaacagactggtccc
+2770704/1
CC@FFFFFHHHHHGIJJJJJJJJIJJJIJJJJJJJJIGII@FHIGIHHIJ
@189849/1
aaaatatacagactaaagaaacgctcgtggggagcgatgacgaataaagt
+189849/1
CCCFFFFFHHHHHJJJJJJJJIJJIJJGHJJJIIIJIIJIIJHIJJJHH=
@6848497/1
gcacacttttacttcagctacttgaaccgtacgtcaaatgtcgcaaatta
+6848497/1
@@@DDDDEHFFHHJIGHBHGJJJJGHIHIEHIIFGIIDHIIHFGAGAFGE
@6848498/1
gcacacttttacttcagctacttgaaccgtacgtcaaatgtcgcaaatta
+6848498/1
CCCFFFFFHHHHHJJJHJIJJJJJJJJJJJIJJIJJJJJJJJJJJIJJJJ
@6848499/1
gcacacttttacttcagctacttgaaccgtacgtcaaatgtcgcaaatta
+6848499/1
CCCFFFFFHHHHHJJJJJJJJJJJJJJIIIIJJHIJJJJJHIJJJJJJJJ
@6848500/1
gcacacttttacttcggctacttgaaccgtacgtcaaatgtcgcaaatta
+6848500/1
B1@DFFFFHHHHHJJJJJJJJJJJIJJJJJJJJJJJJIJJJJJJIJJJJJ
@1234682/1
atcacagtgatgtttgtttcagaacaaaccgggaaaagtattatgagaat
+1234682/1
@CCDDFDAAFF>:CFG:CBCE9FB@GFHCBGBA0?DHA09<BF@>4B?D8
@1234683/1
atcacagtgatgtttgtttcagaacaaaccgggaaaagtattatgagaat
+1234683/1
CC@FFFFDHHHHHIJJHIJJJJJJJJJJJJJJJJJJIIBGIJJJJJIJJI
@5306903/1
ctgcaatcatctatactctcagggtcttcatccgattttatttcccgaat
+5306903/1
CCCFFFFFHHHHHJJJJJJJJJJJHJJJJJJJJJGIJJJIJJJJJJJIIJ
@7858545/1
gtcttctttttagaataacattgacattctataaagacgttagagaggtt
+7858545/1
CCCFFFFFHHHHHJJJIJJJJJJJJJJJJJJJJJJJJJJJJJJJJJJJHI
@7859615/1
gtcttgctcggcatggaggccatttcttgagagtagagcaatttggcttc
+7859615/1
BB<DFFFFHHHHHJJJGIJIIGGIJJJJJGHEHEHIGIIJIJJJAHHIIG
@1236525/1
atcaccaatcaggtggtgacatcgttcgatgacaaagtgatgggcaatcc
+1236525/1
CCCFFFFFHHHHHHIJFHIJJJJIHIJJIGICFIIHGBGEE@CCHHGHGH
@1237021/1
atcacccattagagaactcttggaactcgaaccagaaacagcaaaattcg
+1237021/1
CCCFFFFFHHHHHJJJJJJJJJJIJJJJJIJJJIJJJJJJJJJJJJJJJJ
@4799255/1
ctcatccaactgtgggagctaccagttgaagtagcagaagtttgctatat
+4799255/1
CCCFFFFFHHHHHIJJIJIIIIJEIIIJJIJEHIJJIJJJGIIJJJJJJJ
@2261231/1
caagaatcaacaaacaattcacaaataaaatcatagaatcacaatatccg
+2261231/1
CCCFFFFFHHHHHJJJJJJJJJJJJJJJJJJJIJIJJJJJJJJJJJJJJI
@6329269/1
cttttggagaagaaaacttgtttattctttcaagctcatcatagctttca
+6329269/1
CCCFFFFFHHHHHJJJJJJJIJJJJIIIJJIJIJJJJJJJIIIIJJJJJJ
@4800950/1
ctcatcgctccacaatgcgttatttctattttgagacccttgatttcctt
+4800950/1
CCCFFFFFHHHFHGJJJIIHIIJJJJJJJJJIIJJJJJJJJJJJJJJJJJ
@6329665/1
cttttggatcataagatgcagtgactgccgccacactcggtatatgttgc
+6329665/1
CCCFFFFFHHHHHJIIGIIIJFGHJJIIIGIJFIIJIJJJBFHJJJHHII
@1238413/1
atcacgattcataaaagtaatataaccttagatttcgaggcaaattg
+1238413/1
@@@FDD?DHBCCDGGBHC<@HAGHGHAFHGIAEDHGIG?:FBB?DD4
@1238414/1
atcacgattcataaaagtaatataaccttagatttcgaggcaaattgatt
+1238414/1
CCCFFFFFGHHHGJJJIFHHIGIJJJJJJJJJJJJJIIJGHIJJJIJJJI
@1238415/1
atcacgattcataaaagtaatataaccttagatttcgaggcaaattgatt
+1238415/1
CCCFFFFFHHHHHJJJJHIJJIJJJJJJJIJJIJJJIJJIIJJJJJJJJJ
@1718651/1
atttgacataatttgtggacataaaggaaagaaaaaaatgtcaaaatttt
+1718651/1
C@CFFFFFHHAFHJJHGGGIIIGHEHGHIIHJJIIJJJJIIGIIIGIJJJ
@1718652/1
atttgacataatttgtggacataaaggaaagaaaaaaatgtcaaaatttt
+1718652/1
CCCFFFFFHHHHHJIGIJJJJJJJJJJ?GHJJJJJJJJIJGGIJJJJJJJ
@1239476/1
atcactcccaaatacgaactggtccaaatcgagggcgccatccacgagcc
+1239476/1
CCCFFFFEHHHGHGIEEHJGGGACFDHHIGECBDBD?DHIJGIGIIIBHE
@1239477/1
atcactcccaaatacgaactggtccaaatcgagggcgccatccacgagcc
+1239477/1
CCCFFFFFHHHHHIJJIJJJIJFHHIJJFIJJIIIIJJJJIIJJJJJJHH
@1719915/1
atttgactactgtatagctttcttctcttggtgaacacatactttattcg
+1719915/1
CCCFFFFFHHHHFIJJJJJJJIIJIJJJJJJHIJIJJJJJJJJJJJJJIJ
@1240159/1
atcacttattgcgtctttgctttggtcactttacgcgcgaaaaccattat
+1240159/1
C@@FFFFFHHHGHIIJJJIJJJIJIJJJJJJJJJIJJIIHJIJJJHHHHH
@2776212/1
cagcttcaacgccaaggacttcaactttgttcagttcttgcagg
+2776212/1
@?@?DDDDDHHHD@GB?FHGDHHGHHDFHIEHIIHGIBG?DGBD
@2776213/1
cagcttcaacgccaaggacttcaactttgttcggttcttgcagg
+2776213/1
CCCFFFFFFHAHFIIIJIJJIIGIJJJIJHIGGIHIIJJJIJJG
@1241004/1
atcactttgtcatcgaacgatgtcaccacctgattggtgatatcagccgc
+1241004/1
CCCFFFFFHHHHHJJJJJJJJJJJJJJJJJJJFIJJIDGHIJJJJIGJJJ
@1241196/1
atcactttttgttcccgtgtgcccttgagaaatttgctgcctcaaaaacg
+1241196/1
?@?DDDDDFBABF>EGH:@E=EHHIIIEBGGHIDGIIAB>GFHGGBHGII
@1241197/1
atcactttttgttgccgtgtgcccttgagaaatttgct
+1241197/1
?@@B=BDBHDHDFI>EE<?CF4?EBCC<>FGHEGG449
@1241198/1
atcactttttgttgccgtgtgcccttgagaaatttgctgcctcaaaaacg
+1241198/1
@@@DDDDDHHFHHIIGGD1AA<FG9CC9CFAGCFGAG@GDG?F3DGFGIH
@1241199/1
atcactttttgttgccgtgtgcccttgagaaatttgctgcctcaaaaacg
+1241199/1
@@@DDDDDHHHHHIIIIHH;CBFH<F??EFHI>HI@@FDFHBFAHIIIGE
@1241200/1
atcactttttgttgccgtgtgcccttgagaaatttgctgcctcaaaaacg
+1241200/1
CCCFFFFFHHHHHJJJJGHCDGHIIIIHJIJJJJJGIJIJJIJJJJJJJJ
@3797081/1
cgaataccgattctcagccgagctgcccagtttagtggccaactcttcgt
+3797081/1
@@@DDDDDDFFF<EFEFFII:A@DEGIIBGIII@BDEGEFFIIIFEFFEF
@3797082/1
cgaataccgattctcagccgagctgcccagtttagtggccaactcttcgt
+3797082/1
CC@FFFFFHHHHHIJJJJJDGHGJIJJJFIIIJJIHIIIJJIIIJGJJJI
@6850926/1
gcaccaagcattggtggcgattggtcaatgttttttcttcgatgtccacg
+6850926/1
C@CFFFFFHHHHHJCFHGIEGIIJGIJJJJIJJJJJIIIIJIJJJJJJJJ
@1243006/1
atcagaccaacggaacgcccggagcggctg
+1243006/1
CCCFFFFFHHHHHJJIJJJJJJGGGIJH6A
@1243007/1
atcagaccaacggaacgcccggagcggctgatatcaccaatcagg
+1243007/1
CCCFFDFFHGHHHGIIIFIIIIGIIIJFHIC3=CH<CHAH=?>;?
@1243008/1
atcagaccaacggaacgcccggagcggctgatatcaccaatcaggtggtg
+1243008/1
CCCFFFFFGGHGHJJJIJJJJJHIIIFIIJEGCDHGIIIHCEH@D?BD9=
@1243009/1
atcagaccaacggaacgcccggagcggctgatatcaccaatcaggtggtg
+1243009/1
CCCFFFFFHHHHHJJJIJJIIIIIJJIJJJBEHGCGIJJHHHGDFBDDAC
@1243010/1
atcagaccaacggaacgcccggagcggctgatatcaccaatcaggtggtg
+1243010/1
CCCFFFFFHHHHHJJJJJJJGHIIJJJJJJIIIJJGIIGHFHFDF;CDAD
@1244524/1
atcagagtttgggccattgcttgttttgcaccacaacgtaccgtcag
+1244524/1
CCCFFFFDHHGGHJJJJJJIIJIJJJJJJJIJJJJJJJGGIJJHIJJ
@1725881/1
atttgatgcaaagtatagaggttgtacccaaacttttcgggg
+1725881/1
?@@FFFFFHHDFFCBHHGGGHFGHFHHHGJIEHGIIJJIIDG
@1725882/1
atttgatgcaaagtatagaggttgtacccaaacttttcggggtgca
+1725882/1
;@@D=DDAC:CFB<EFGGBBF:FDDB<<CCFD?GGIFFEGEF?@1B
@1725883/1
atttgatgcaaagtatagaggttgtacccaaacttttcggggtgcaatct
+1725883/1
?;?BDD?D?BF??GEGEGAHD<CEEEHICDC;?EGGG>D6:A?@DEGIGG
@1725884/1
atttgatgcaaagtatagaggttgtacccaaacttttcggggtgcaatct
+1725884/1
??<DBDDD<C:A?22CDE>EF<CFFEEC?EFE;CEDEEDDDDDDDAEEBD
@1725885/1
atttgatgcaaagtatagaggttgtacccaaacttttcggggtgcaatct
+1725885/1
?@@FDDDFHHHFFGHHGEHHIEGIIIJJJIJDGIIJJJIH@@86?@FDFE
@1725886/1
atttgatgcaaagtatagaggttgtacccaaacttttcggggtgcaatct
+1725886/1
@@@FFFDFFHGHHBCGIIIIJ?FHIIJJJIHGHGIGIIJGII?@FGGGEG
@1725887/1
atttgatgcaaagtatagaggttgtacccaaacttttcggggtgcaatct
+1725887/1
@BCFFFFFHHBHGCGGIGIIIIIJIHJJIIJGGGIIGGGGGG?DHIJIJI
@1725888/1
atttgatgcaaagtatagaggttgtacccaaacttttcggggtgcaatct
+1725888/1
@CCFFFFFHHHHHGIIIJIJJHIJIJJJJJJJJJJJJJJIIIGHIJIJJJ
@1725889/1
atttgatgcaaagtatagaggttgtacccaaacttttcggggtgcaatct
+1725889/1
BBCFFFFFHGHGHEHIJJHHJFHJHJJJJJJIJJJJJIJJIJFHIJJJJJ
@1725890/1
atttgatgcaaagtatagaggttgtacccaaacttttcggggtgcaatct
+1725890/1
C@@FFFFFHFHFHFFHHIJJIHGHGGIGJJIEGIIJIGGIIE?@FHGHIJ
@1725891/1
atttgatgcaaagtatagaggttgtacccaaacttttcggggtgcaatct
+1725891/1
CCCFFFFDHHHGFHIIGHIHI?FB@CBFHGIGE<EGB:DFGIDDEIAGGG
@1725892/1
atttgatgcaaagtatagaggttgtacccaaacttttcggggtgcaatct
+1725892/1
CCCFFFFFGHHHHFHGIJJJJGHJIJJJJJJJJJJJJJJJIJDGHGIJJG
@1725893/1
atttgatgcaaagtatagaggttgtacccaaacttttcggggtgcaatct
+1725893/1
CCCFFFFFGHHHHHIIJJJJJGHJJJJJJJJJJJJJJJJJJJHHIJJJJJ
@1725894/1
atttgatgcaaagtatagaggttgtacccaaacttttcggggtgcaatct
+1725894/1
CCCFFFFFHHGHFGGHJIJJJHIIIIJIJJJJIJJJJJIGJIDFHIGGHJ
@1725895/1
atttgatgcaaagtatagaggttgtacccaaacttttcggggtgcaatct
+1725895/1
CCCFFFFFHHGHHEHIJJJJJHHJJJJJJJJJJJJJJJJJJJGHIJJJJJ
@1725896/1
atttgatgcaaagtatagaggttgtacccaaacttttcggggtgcaatct
+1725896/1
CCCFFFFFHHHGHCGHIJIIJGHJIJJJJJJIGHIJJJJJJJGHIJJJIJ
@1725897/1
atttgatgcaaagtatagaggttgtacccaaacttttcggggtgcaatct
+1725897/1
CCCFFFFFHHHHHAGHJJJJJHIJIIJJJJJGIJJJJJJJJJFGIIJJJJ
@1725898/1
atttgatgcaaagtatagaggttgtacccaaacttttcggggtgcaatct
+1725898/1
CCCFFFFFHHHHHEEHIJIJJGHJHJJJJJJJJJJJJJJJJJDFHJJJIJ
@1725899/1
atttgatgcaaagtatagaggttgtacccaaacttttcggggtgcaatct
+1725899/1
CCCFFFFFHHHHHFHGIJJJJFHIIJJJJJJJJJJJJJJJJI?DGGIIJJ
@1725900/1
atttgatgcaaagtatagaggttgtacccaaacttttcggggtgcaatct
+1725900/1
CCCFFFFFHHHHHFHIJJJJJFHJJJJJJJJJJJJJJJJJJIDHIJJJJJ
@1725901/1
atttgatgcaaagtatagaggttgtacccaaacttttcggggtgcaatct
+1725901/1
CCCFFFFFHHHHHFHIJJJJJGHJJJJJJJJJJJJJJJJJIIDFIIIJJJ
@1725902/1
atttgatgcaaagtatagaggttgtacccaaacttttcggggtgcaatct
+1725902/1
CCCFFFFFHHHHHFHIJJJJJHIJIIJJJJIJJJJJJJJJIJGHIIJJJJ
@1725903/1
atttgatgcaaagtatagaggttgtacccaaacttttcggggtgcaatct
+1725903/1
CCCFFFFFHHHHHGHIIIIJJHIJJJJJJJJJJJJJJJJJJJGHIJIJJJ
@1725904/1
atttgatgcaaagtatagaggttgtacccaaacttttcggggtgcaatct
+1725904/1
CCCFFFFFHHHHHGIIJJJJJEHIJJJJJJIJIJJJJIJJIJGHGJJJIJ
@1725905/1
atttgatgcaaagtatagaggttgtacccaaacttttcggggtgcaatct
+1725905/1
CCCFFFFFHHHHHHHIJJJJJHIJJJIJJJJJJJJJJJIJIIDGHIIJJJ
@1725906/1
atttgatgcaaagtatagaggttgtactcaaacttttcggggtgcaatct
+1725906/1
@@CFFFFFHFHHHGEIIIGHIGHJHHJJJJJJJJIJIIJJIJ?FHIJJJI
@1725957/1
atttgatgcatagtatagaggttgtacccaaacttttcggggtgcaatct
+1725957/1
@@@FDFFFDHAFFGGIGIGHBFHHGFFHJJEGIIIEGGIFIJ8@D@<<FD
@1726061/1
atttgatgctgactcggaacagtctgtccttgccttcgcccgggagagtg
+1726061/1
CCCFFFFFHHHHHJJJJEHIJJIIJJJJJJJJJJJJJJJJJJJJHJHICG
@1246379/1
atcagatgttggtccaccacactgtagagaattcacttatgaatgtggca
+1246379/1
CCCFFFFFFHHHFHIGIJJJGJIJHIJIIJJIJJJJJJJJJJJJJGIJJJ
@4298403/1
cgtaagttgctcaatgtcgtcgtttgacatatcgttgtcatcccacaagg
+4298403/1
BBBDFFFFGHHHHJJIFHIGIGFHIIHIIGGIJJJJGIJJJIJJIJIJJJ
@4298428/1
cgtaagtttattattatatctgtctgcatttattacttcaagcaaagctt
+4298428/1
?@:BDDBDHBFH?CG>FDEGECBFHGGCHHIHHIGGIIGHIIEGHIGIII
@7861929/1
gtctttatagaatgtcaatgttattctaaaaagaagactgctaaacgtta
+7861929/1
@@CFFFFFFHHGHJFHJJJIHJIJJJJJJJJIJJJJJIIJJJIJJJJJJJ
@7861930/1
gtctttatagaatgtcaatgttattctaaaaagaagactgctaaacgtta
+7861930/1
CCCFFFFFHGHHHIHHJJIIGIJJJEHJJJJJJIJJJJJJJIJJIJIIJJ
@5310104/1
ctgcacacacgcatttttaaatttaaaaatttattcaagtcaaaaataat
+5310104/1
@@@FFFFFDHHHHDEGHGBFEHGGHHIIIHIIIIHGHIGIGIIGHGGGII
@5310105/1
ctgcacacacgcatttttaaatttaaaaatttattcaagtcaaaaataat
+5310105/1
@C@FFFFFHHHGHGHJJJCHIGHIIIJJIJJJIJJJJJIJJJJJJJJJJJ
@5310106/1
ctgcacacacgcatttttaaatttaaaaatttattcaagtcaaaaataat
+5310106/1
CCCFFFFFHHGHHJJJJJJJJJIIJJJJJJJJJJJJIIIHGIIIJJJJJJ
@5310107/1
ctgcacacacgcatttttaaatttaaaaatttattcaagtcaaaaataat
+5310107/1
CCCFFFFFHHHHHJJJJJJJJJJJJJJJIJJJJJIIJIJIIIJJIJJJJJ
@5310968/1
ctgcaccaagcattggtggcgattggtcaatgttttttcttcgatgtcca
+5310968/1
@@@DDDDDHFHHHIIIDE7BGH:EGECFGHIIIIIIIIGIIIIIIGIGHE
@5310969/1
ctgcaccaagcattggtggcgattggtcaatgttttttcttcgatgtcca
+5310969/1
@@CFFFFFGFGHGIIJFDFHIDGGGICGHIJGDHIIIJGIJGGHIHAGII
@5310970/1
ctgcaccaagcattggtggcgattggtcaatgttttttcttcgatgtcca
+5310970/1
CCCFFFFFHHHHHJJI@GHEHCFHIJEFHIJIGGIJIIGCGF?FHEHIGH
@5310971/1
ctgcaccaagcattggtggcgattggtcaatgttttttcttcgatgtcca
+5310971/1
CCCFFFFFHHHHHJJJEGIGI@FGIJCGHIIJIJIJJJGIJGIIIGIJJG
@5311092/1
ctgcaccaggcattggtggcgattggtcaatgttttttcttcgatgtcca
+5311092/1
CCCFFFFFHHHHHJJJFHIGIEGIIJCHIJJJIJJJJJIJJJIJJJJJJJ
@7352211/1
ggcgattggtcaatgttttttcttcgatgtccacgtaggttacctcgaag
+7352211/1
BC@FDFFFGFHHHJJGIJJJJJJJJJJJJJIJJIJEHJIIJJJIJJJIJJ
@7352212/1
ggcgattggtcaatgttttttcttcgatgtccacgtaggttacctcgaag
+7352212/1
CCCFFFFFHHHHHJJHIJJJJIJJJJJJJJJJJIJGHIJJIJJJJJIGHJ
@7352736/1
ggcgcacattcagcaggttttttaacagtttgaaaaccttgataaatgga
+7352736/1
CCCFFFFFHHHHHIJJJCHHJJJIJJJJJJJJIJJJJJJJJJJJJJJJJJ
@7352737/1
ggcgcacattcagcaggttttttaacagtttgaaaaccttgataaatgga
+7352737/1
CCCFFFFFHHHHHIJJJEHIJJJJJJJJIJIJJJJJJJJJJJIJJJJIII
@4806327/1
ctcatgatacttttcaaattttcttttaaatttcatattctcataatact
+4806327/1
CCCFFFFDHHFHHJIJIHEHIIJJJIJJG:CHHIJJJIEGFHIIJHGJIJ
@4806328/1
ctcatgatacttttcaaattttcttttaaatttcatattctcataatact
+4806328/1
CCCFFFFFHHHHHJJJJIJJJJHIJJJJJHIIJJJJJJJJJJJJJJJJJJ
@2778019/1
cagctttaatgcattgtatgcagcatcatgtttactaatctgctttgagc
+2778019/1
@@<BDDDFFDDHFIGICFGGHHGGGGGGIIFFFHIIGIIIIIIIGIH@B@
@3276816/1
cccaggcccagatggcattcatgcagaaccgattaagaaaggggcagaca
+3276816/1
CCCFFFFFHHHHHJJJIJJJJIJJJJJJJJJIHIJJJJJJJJJJJJJJJJ
@2778135/1
cagctttaccattcgtcttatcgatgcattgaaacgcaaactgacgttta
+2778135/1
CCCFFFFFHHGHHJJFGIJIJJJJJIJJJJJJIJFIGJJJIIJJIJDGGI
@2778136/1
cagctttaccattcgtcttatcgatgcattgaaacgcaaactgacgttta
+2778136/1
CCCFFFFFHHHHHJJJJJJEHHGIJJIJJIIJIIGGGIJJJJJHIIFGHC
@2778259/1
cagctttagtaactgtgagagcagtatgtgattatgtgtttgaaagctat
+2778259/1
CCCFFFFFHHHHHJJGIJIIJJJJJJJJIIIJJIJJIIJJJJJJJJJIIJ
@3801472/1
cgaatatttaccaactctacattggactactacaatatctaggattacac
+3801472/1
@@@FADDEHDFHDIGAE?CEECHHIGIGGGGGHIIGGEFDFDHGAEGGGA
@1248187/1
atcagccgctccgggcgttccgttggtctgattggctt
+1248187/1
CCCFFFFFHGHHHJJGJGHIIIGIII@DHIGJJIEHHI
@1248638/1
atcagctacaacagtcaacatttcccacctttttcactcaaccatagctt
+1248638/1
8=?D;3D8CF?DFEEFFGFECHF@FFHG<A@DGIIEFIIIFIFAFEBF@D
@1248639/1
atcagctacaacagtcaacatttcccacctttttcactcaaccatagctt
+1248639/1
CCCFFFFFHHHHHJHIJIJJJJJJJJJJJJJJJJIIJJJJIJJJJJIIJJ
@3803037/1
cgaatcgaatattagtagcaagatccgagatgtggtacacgacgaatgat
+3803037/1
CC@FFFDDHHDHHHI:CHHIIIIGIIEEHIII@BG?DGIGEBGGIIGHIG
@3803494/1
cgaatctattgttatgagttcccgtgacactatgagtaatttcataatgt
+3803494/1
@@?DBBDDHF>DHBE>F@CIEHI:AEFFCHCCFCGHFHIEFGGHHIGFBB
@4302016/1
cgtacatttgccatctgggcctcttctatgcaaagtacattacttttttg
+4302016/1
@@?DDBDFHBFHFEHEFHIFHEGGIGHHIIIEIIIFHGHIIIIIIIIIII
@1252010/1
atcaggtggtgacatcgttcgatgacaaagtgatgggcaatcccattggc
+1252010/1
??@DBBD?B@CAAEHIIEGHB@?HEBFH;CHAEGG<3CB?F@DDB?G?9?
@4303060/1
cgtacgtcaaatgtcgcaaattatgtcacataaatgtcaaaatgccacat
+4303060/1
CCBFFFFFHHHGGGHIICFGEHHIIIIJJJJJJJJGHIIIJJJJJJIJJI
@4303061/1
cgtacgtcaaatgtcgcaaattatgtcacataaatgtcaaaatgccacat
+4303061/1
CCCFDFDEFHHHHIJIJIJIJJIJJIJIJJJJJJJJIJJJJJJJJJJJJI
@4303062/1
cgtacgtcaaatgttgcaaattatgtcacataaatgtcaaaatgccacat
+4303062/1
@@=DDFDEGHHGHHIIEHHJGIIJJIHEIJJIJJIJFGGIJGIFHHIJJI
@4303063/1
cgtacgtcaaatgttgcaaattatgtcacataaatgtcaaaatgccacat
+4303063/1
@@@DDDDEDHHFFBFDDHIJGIGGDEHIIIHGJJGGIIIIJJGIGGGJ>?
@7866209/1
gtcttttaaaggagctacgaagttaacagatgaaggtatagctgcaccag
+7866209/1
CCCFFFFFHHHHHJJJJJJJJJJJJJJJJIJJJIJJFHIIJJIIJJJJJI
@4307010/1
cgtagcagacggccactggcaaagtggatagctgcaccaagcattggtgg
+4307010/1
B@=DDDDFGHHGFIGIGHIIIGIIFGGGGGGGGCHFHIFJIIIJJJJCHI
@1730893/1
atttgccaccgtgcgagatggactcgaataacgccaacaggttgtttcat
+1730893/1
=;=DDDDDHHFDF:GA@FGHGEGHHIGHGGIHIIFIIFGIIHHHHHCGHH
@4307557/1
cgtagctcttcctccctggatttcttgaggacatcggagaggctccaacc
+4307557/1
B@1=DDFFHHHGGJJJJIJIJJJIIGIIIGIJIGEGFGGIJJIFIGIJJJ
@1731514/1
atttgcctcgaaatctaaggttatattacttttatgaatcgtgataacat
+1731514/1
CCCFFFFFHHHHHJJJJJJJFHIJJJJJIJJJJJJIC?CFHHIJIJJGII
@1731900/1
atttgcgacatttgacgtacggttcaagtagctgaagtaaaagtgtgctc
+1731900/1
CCCFFFFDHHGGHJHIIFHIGG:EHHIGGG@GHIIIGDFHGIH?FFHICH
@1731901/1
atttgcgacatttgacgtacggttcaagtagctgaagtaaaagtgtgctc
+1731901/1
CCCFFFFFHHHHHJJJJGIJJJFIJJJJGIJJJJJJJHHJJJJFHIIJJJ
@1731942/1
atttgcgagtgacgaagagttggccactaaactgggcagctcggctg
+1731942/1
@@CFFFFFGDFHHEHJIGGFHFHHIJJIJIJJJIIIJJJIJIJBFHG
@1731943/1
atttgcgagtgacgaagagttggccactaaactgggcagctcggctg
+1731943/1
CCCFFFFFHDHHHIJJJIHHHHJJJJJJJJIJJJJJIJJIIJJJGIE
@4308660/1
cgtaggttacctcgaaggattgttcgctagcgatctcctgcaagaactga
+4308660/1
@@?DFF?DHHHBFGFHEH@CH9AHGGGGHHGGBGHIIIGGGDHGHHIGII
@4308661/1
cgtaggttacctcgaaggattgttcgctagcgatctcctgcaagaactga
+4308661/1
@@BDFFDDHHHFHFGIIJGGIGHHHIIJJJJIIJJJJJJIJIJJIJJJJJ
@3804975/1
cgaatgatgtgataaatatacctgcacacacgcatttttaaatttaaaaa
+3804975/1
@@@D??;B>CBFFBFFCFHHHICDHGHDHHIHGGGHIIIDIIIIIGGIII
@3804976/1
cgaatgatgtgataaatatacctgcacacacgcatttttaaatttaaaaa
+3804976/1
@C@FFFFDHFHHHJJJIJJIJIJIJJJJJJJJJIJJJJJJIIJJIJIIJH
@3804977/1
cgaatgatgtgataaatatacctgcacacacgcatttttaaatttaaaaa
+3804977/1
CCCFFDFBBHHH?EFGGHFGEDFHGFGHICHEHIIIGIGIGGIIIIIIIA
@3804978/1
cgaatgatgtgataaatatacctgcacacacgcatttttaaatttaaaaa
+3804978/1
CCCFFFFFGHHHHJJJJJJJJJGIIIIJJJJJJJJJJJJJJJJJJJJJJG
@3804979/1
cgaatgatgtgataaatatacctgcacacacgcatttttaaatttaaaaa
+3804979/1
CCCFFFFFHFHHHJJJJJJIJJIIJIJJJJJGIIEIIJJIIIHIIGGIJG
@5316457/1
ctgcagcgtttatgatctgccagcttctacacatgaccaaagaatt
+5316457/1
CCCFFFFFFHHHHJIIJJIIJJJJJJJJJJJJJJIJJJJJJJJJJJ
@7358380/1
ggcgttccgttggtctgattggcttgttcgggag
+7358380/1
@@CFDFFFHHHGG;EHIHJIGIIJJ:CG>;DG6D
@7358517/1
ggcgttgaagctgagagtctcttcgtcactcgcaaatgtagaaggc
+7358517/1
CCCFFFFFHHHHHJJIIFHIIJJJJJJJJIJIJJIIJJHGIJJJJJ
@7358518/1
ggcgttgaagctgagagtctgcaaatcggccaacttcttgccgacggaat
+7358518/1
:??DDDDDFDFFFF?CFEHHIIIIIIB=:FFGFFGIIICFIFID@8ABE;
@3806205/1
cgaatggtaaagctgctaaaaaagcaggaaaagcccagaagaacgttcga
+3806205/1
?@?D:;?2A?F<DFIFFFHHFFF6BG;;EFECGF>BFGFG9FFB68=B;=
@3806206/1
cgaatggtaaagctgctaaaaaagcaggaaaagcccagaagaacgttcga
+3806206/1
@C@FFFFDHHHHFIJJJJJJIJJJIGIIJIJJIJIIJIJIJJJJJHIJJJ
@197292/1
aaaatatcgcaatattagaaattttcaaatattcttcgcttttgactcga
+197292/1
CCCFFFFFHHHHHJJJIJJJJJJJJJJJGJJJIGIJIJJJJJJIGGIJJI
@5317502/1
ctgcagggtatcattaaataccatgaattatcaccacaaaaagaatggtt
+5317502/1
CCCFFFFFAFHFHJJIJJGGHGJJGJJIJIIJJJIJJJJJJJJJJJJJJI
@5317849/1
ctgcaggtttttcctcatcgctagataaagcaaatttttgttgctgacca
+5317849/1
CCCFFFFBHHHHHJJJJJJJIHIJJJJJIJJJJIIJJJJIIJIJJIJJJJ
@5319467/1
ctgcagttcgtccgagtctaaatgtgaatcgtcccacaagacg
+5319467/1
@@@DDDBDDH?FFH@EHFEEHIIIIIIGGGG?FHGIIG=?BD<
@5320000/1
ctgcataaatggatgtgtaatatgcgtgtccacgcaagtacctgctggaa
+5320000/1
CCCFFFFFHHHHHJJIIHHJJJIJIJHIHIJJJJJJJJGHIIJJJJJJJJ
@4312719/1
cgtattattcctcgaaatcaataactcgacaaaaattgttcccttttgag
+4312719/1
?@=BDFDDHBFDBACGHD<EG<FHH@HDBFFHIIIGIGDCGGICGHIBBF
@4313551/1
cgtatttgggagtgatgccgcgacggctcagcaactcctggaggacgctg
+4313551/1
@@=DDFFFHHDF<EFBGGHG<C6FGEHIIIGGIIIIJIEEH@HHBEDCBB
@4314529/1
cgtcaaatgtcgcaaattatgtcacataaatgtcaaaatgccacataatt
+4314529/1
@@?DBDDDFCFFD:GHBG<E?ABAECACGGEB?EEGIIABGHGI@FGIGI
@3806636/1
cgaatgtcaaacagaatctagccaaacacacatagtacctctccacaaaa
+3806636/1
CC@FDFDEHHHGHGGIGHGGHGIJJJIDGEGHGIIFIIJIJJJJHIHJJJ
@3806637/1
cgaatgtcaaacagaatctagccaaacacacatagtacctctccacaaaa
+3806637/1
CCCFFFDFHHHHHGHJGCHIGIJIJJIGHGIJIJIFIIIIIIJIHIIJJJ
@7869861/1
gtgaaaaaggtgggaaatgttgactgttgtagctgattaaggggtgtatt
+7869861/1
CCCFFFFFHHFHHJJJJJIGHHHIJJJJIHIJIJJDHGHJEIJJDFDGEI
@3807747/1
cgaatgtttggcgtctttcttcgatcttccggttcc
+3807747/1
@@@FDDDEHFFFD8C@GHBHHDGGBGFEGHEB?DBG
@3807748/1
cgaatgtttggcgtctttcttcgatcttccggttccgg
+3807748/1
@@7D??DDFFF?D?<CDE>:F?3<CF?CDG<D?F;D0?
@3807749/1
cgaatgtttggcgtctttcttcgatcttccggttccggtggccacc
+3807749/1
@@@DDADDHAHBD<C@GIAEHB3AFECHHIBHDGHI<F?@FBHDHI
@199883/1
aaaatattaggaatccactacaaggttttcaatagggcattctaacatgt
+199883/1
@@@FDDFD?HHBDBGGHIJJIIJIDEHHEEIHIHGIGDIJFIIFEGGIGF
@199884/1
aaaatattaggaatccactacaaggttttcaatagggcattctaacatgt
+199884/1
CCCFFFFFHHGHGIJJIJJJJJJIJGHJJJJJJJJIIGIIIJJIIJJJJI
@6857403/1
gcactagataatggaaaaacccacaattcgagaaaaatcaagagatatgt
+6857403/1
CCCFFFFFHHHHHJJJJJJJJJJJJJJJJJJJJJJJJJIIIJIIJJJJJI
@6857515/1
gcactatataaaaaattacattcagtatcgatagataatattgatgatta
+6857515/1
@@CFFFFFHHHHHJJIJJJJIJJIHHGIJGIIJJIIIIJJJIIGGGGGGG
@6857516/1
gcactatataaaaaattacattcagtatcgatagataatattgatgatta
+6857516/1
CCCFFFFFHHHHHJJJJJJJJJJJJIJJIJIJJJJJJJJJJJJJJJJJJJ
@6857517/1
gcactatataaaaaattacattcagtatcgatagataatattgatgatta
+6857517/1
CCCFFFFFHHHHHJJJJJJJJJJJJIJJJJGIJJJJJJJJJJJJJJJJJJ
@6857780/1
gcactattgacactaagaaatcacagagccccgggcccagatggcattca
+6857780/1
CCCFFFFFHHHHHJJJJJJJJJIJJJJGJJJJHJIIIJGIIJJJJIJJJJ
@2784460/1
caggaaatggataattataggattggatctatgactgtgtatcgatagct
+2784460/1
B@@FFFFFHHFHHJJJIJJJJIHJJJJJJJJJJIJJJGGHIIIIIJJJJJ
@2784461/1
caggaaatggataattataggattggatctatgactgtgtatcgatagct
+2784461/1
BCCFFFFFHHFHHJJJIJIIJHIJJJHIJJJIJIGIFHEHIJJG;:8?@9
@2784462/1
caggaaatggataattataggattggatctatgactgtgtatcgatagct
+2784462/1
C@CFFFFFHHHHHJJJJJJJIGIJJJJIJJIJJJJIJIIHIJJIIIGIII
@2784463/1
caggaaatggataattataggattggatctatgactgtgtatcgatagct
+2784463/1
CCCFFFFFHHHHHIJJIJIJJIJIJJJJJJJJJIJJJJGIJJJJEGIIAD
@2270850/1
caagactcccgtcagcgtcctccaggagttgctgagccgtcgcggcatca
+2270850/1
@CCFDEFFHGFHHJJIJIIIIJJJJJGI;FHICHBFGHIFGIIIJF:>C@
@2270851/1
caagactcccgtcagcgtcctccaggagttgctgagccgtcgcggcatca
+2270851/1
CCCDDFFFGHGHHJIIIHIIIJJJIJIJGHGIIGHIIIGDGIIGGEFFEE
@2270852/1
caagactcccgtcagcgtcctccaggagttgctgagccgtcgcggcatca
+2270852/1
CCCFFFFFGHHBHIIIIHIHHIIGGEDGIHGIGGDHHIGHIFIGB89BC>
@2270853/1
caagactcccgtcagcgtcctccaggagttgctgagccgtcgcggcatca
+2270853/1
CCCFFFFFHHHHHJJJIGIIHIJGIJGIGIJJJJIJIJIDHGIGIE<@C@
@2273049/1
caagagaagaaagctatacagtagtcaaatttgtatccattatcactttt
+2273049/1
CCCFFFFFHHHHHJJJJJJJJHHIIJJJJJJJJJJIJJJJJJJJIJJJIJ
@2273050/1
caagagaagaaagctatacagtagtcaaatttgtatccattatcactttt
+2273050/1
CCCFFFFFHHHHHJJJJJJJJHIJHIIJJJJJJIIJJIJJJJJJJJJJIG
@7363651/1
ggctgaagtatgatcgacatctagtagattctggttcaaattttgaatct
+7363651/1
?@@DDDDA:CABBEH?<8@CA<HC?FA?FEFEFIGCDHIHCHIIE7DHGI
@5795489/1
cttcattctatcggcctttcttctctttgccgtattttattttgtaaggt
+5795489/1
?@@ADDDDHHFBDGGIIIIIIIBHC?FHEEFGCFHEHG@HHEG?GHCHGB
@5795490/1
cttcattctatcggcctttcttctctttgccgtattttattttgtaaggt
+5795490/1
?B?DDFFFHHHHHJJJJJJGIJGIGJJJ@HIIGEIGIIHIJIIEFGGEHD
@5795491/1
cttcattctatcggcctttcttctctttgccgtattttattttgtaaggt
+5795491/1
@BBFFFFFHHGHHJJJJJJFHJGHGIJJIIJJFGHJJJEIJJJIIIGGJ?
@724221/1
aattgctctactctcaagaaatggcctccatgccgagcaagactcccgtc
+724221/1
@CCFFFFFHHHHHIJJJJJJJIIIJJJJJJJJJJJIJJJIJJJJJJJJJJ
@2273919/1
caagagatgtgcatgtcccgcagatggccaccaccattctatgaaatgga
+2273919/1
BBCFFFFFHFHHHJJJJJJJJJJJJJJJJJJJJJJJJJIJJJJJJJJJJJ
@2273920/1
caagagatgtgcatgtcccgcagatggccaccaccattctatgaaatgga
+2273920/1
CC@FFFFFHHHHHJJJJJJGIJJJIJJJJJJIIJJJJJJJIJJJJJJJIJ
@2273921/1
caagagatgtgcatgtcccgcagatggccaccaccattctatgaaatgga
+2273921/1
CCCFFFFFHHHHHJJJJJJJIIJJJJJJJJJJGJJJJJIJIJJJJIJJJI
@2273948/1
caagagattacttctctgcaaagtaaagcggctgtaaatcaaccaaacta
+2273948/1
CCCFFFFFHHHHHIJJJJJJJJIFHHHIJJJJJJJJJJJJJJJJJJJJIJ
@2274234/1
caagagcataaagtatgtctagaacgattttacctttgcgcgaaaagtga
+2274234/1
CCCFFFFFHHHHGCGHIIIGJEGJJJIJJJJIJJJHIIJJJJGIJJJFHG
@7364877/1
ggctgctcatcatgccctcgagtacctcaaaatcatgaccaaaaagtgaa
+7364877/1
CCCFFFFFHHGHHGIJJIIIIIAGHIIJJJJJIIJJJIJIIJJJJIDGHH
@7364878/1
ggctgctcatcatgccctcgagtacctcaaaatcatgaccaaaaagtgaa
+7364878/1
CCCFFFFFHHHGHJJJJIJIGHEGEHIIJJIJIGIJIGIIIJJIJGBFGG
@5322196/1
ctgcatcttatataccatcatcttctggagtcacccaacaacaacacttc
+5322196/1
CCCFFFFFHHHHHJJJJJJJJJJJJJJJJJIIJJJJJJJJJJJJJJJJJJ
@5322198/1
ctgcatcttatgatccaaaagcctttaagtacaatatctgctggagattg
+5322198/1
CCCFFFFFHGHHHJJJJJJJIJJJJJIJJJJJJJJJJJJJJJJJJJJIJJ
@6858602/1
gcactggcaagtcaaagaagctagccaagagaatggcggc
+6858602/1
CCCFFFFFHHHHHJJJIIIGIJIIIJJIIHIGIIJJGII7
@6858603/1
gcactggcaagtcaaagaagctagccaagagaatggcggctcacaagatg
+6858603/1
CCCFFFFFHHHHHJJJJJJIJJJJJJJJJJJJJJJJIJJ<;;37=C@@=C
@5322548/1
ctgcatgaatgccatctgggcccggggctctgtgatttcttagtgtcaat
+5322548/1
CCCFFFFFHHHHHJJJJIJJJJJJJJIIBHIIEHGHJJIJGJJHIIIFGF
@4822074/1
ctcattttgattctaataaatacaaagtttatcaaaaccggtagaattat
+4822074/1
@@@FDEFFDDFFDEGHDGEG<?AEHIGHGHGEHIIIIGGIIDAGBGD><D
@4822075/1
ctcattttgattctaataaatacaaagtttatcaaaaccggtagaattat
+4822075/1
CCCFFFFFHDHHDHGJGGHJCHHIJJIEHJGIIGIGJJJIJ6@@DFAHGH
@3295305/1
cccattggctggctccaagagatgtgcatgtcccgcagatggccaccacc
+3295305/1
CCCFFFFFHGHHFHIJFHGEGBHHHHIJJIGJIJEHEEGGEIEGHGIEGI
@4319824/1
cgtcactcgcaaatgtagaaggcagattgttaccctccacgggtaaatcc
+4319824/1
CCCFFFFFGHHHHJJGGIIIIJGHIJJJJJJIJJJJJJIJJJJGIIJIJJ
@3809327/1
cgaattctcgtacagtgggatggttgttaaaattagcccgtgttattcct
+3809327/1
C@@FDFDDHB:CFEHCGHI@@BGCH?DHGHIIIIIGGIIIFHAGB?FFH@
@4823515/1
ctccaaaaggtaacatagtagtgctgtataaattttttcttccatcaaag
+4823515/1
CCCFFFFFHHDFHJJJJJJIJHBHIIHHIGIIJJJJJJIJICGCIIHIIH
@6862017/1
gcagaacccgataaagcgttaccagcgcttgaggaagtaacggcagcact
+6862017/1
C@CFFFFFHHHHHJJJIJHIJJJJJJJJJIJJBHJDIFHIJJJJJHCEHD
@6862027/1
gcagaaccgattaagaaaggggcagacaacttcatgtacaaatacctcac
+6862027/1
@@<ADFFFHGHHHIIIIIIIIIIIIIIIIIIIIIIIDHIIIIIIIIIIII
@4320869/1
cgtcagccgccatattgatttaattttgacatgttagaatgccctattga
+4320869/1
?@;DDADD:DF?;A<F44?FH<EEGII<B?D??CGBDFIEDFGIDFEFAA
@4320870/1
cgtcagccgccatattgatttaattttgacatgttagaatgccctattga
+4320870/1
CCCFFFFFHHHFHHIJIEHIJIIJJJJJJJJJJJJJJJJJJIJJJJJJJJ
@4320871/1
cgtcagccgccatattgatttaattttgacatgttagaatgccctattga
+4320871/1
CCCFFFFFHHHHHIJJJIJJJJJJIJJJJJJGGIIGJJIIIJJIIIJIII
@4320922/1
cgtcagcgtcctccaggagttgctgagccgtcgcgg
+4320922/1
??8ADADDAFFBFGHIGEG@CFGADAG@HB?FEBA;
@4320923/1
cgtcagcgtcctccaggagttgctgagccgtcgcgg
+4320923/1
@@@DDDDDFHFFDH?CH;E<CH@EBCGGIBDBD@0@
@4320924/1
cgtcagcgtcctccaggagttgctgagccgtcgcggcatcactccc
+4320924/1
@C@FFFFFHHHFHIGHJFHDGGHJJGGIJIFG>FAG845@AA=?CE
@4824312/1
ctccaaaccttgcaaattttcaatcatgaagcaagattttacctgaacaa
+4824312/1
CCCFFFFFHDHHHIJIIJIIGIIJJGHGHIGEIJIJCEHGIJGIGCEIIJ
@4824313/1
ctccaaaccttgcaaattttcaatcatgaagcaagattttacctgaacaa
+4824313/1
CCCFFFFFHHHHHJJJJJJJJJJJJJJJJJJJJJJIJJJJJJJJJJJIJJ
@7871412/1
gtgaaaagggagcatttatttgatgcaaagtatagaggttgtacccaaac
+7871412/1
BB@FFFFFHGFHHIJJJHIJJJHIIIJJJIHIIHJJJJJJJJJIJJJJJI
@7871413/1
gtgaaaagggagcatttatttgatgcaaagtatagaggttgtacccaaac
+7871413/1
CCCFFFFFHHHHHJIIJEIIJGGEHJJJJHFGHGIJIIHGHIJIIJJJDE
@6342979/1
ctttttacctccttgttggggttgggggtcttgtgtaatgggttgaggct
+6342979/1
CCCFFFFFHHHHHIEBGHEBG1@CGIJJ6?FHG=F=CGCHIJ=CGAEHAA
@6343319/1
ctttttactatttttgtatgcacaaaattcgttctacatatgaaacatgt
+6343319/1
C@CFFFFEHGHHHJJGFHIIJHHGIJJGIIJIJJIIJIJJJJJJJJJJJG
@6343320/1
ctttttactatttttgtatgcacaaaattcgttctacatatgaaacatgt
+6343320/1
CCCFFFFFHHHHHJJJJJJJJJJJJJJJJJJJGJIJJIJJJJIJJIIGIH
@1258989/1
atcatcaatattatctatcgatactgaatgtaattttttatatagtgccc
+1258989/1
CCCFFFFFHHHHHJJJJJJJJJJIJJJJJJIJIIJJJJJJIJJJJHIJJJ
@5798044/1
cttcatttgaatctatggaagttcatattattcctcgaaatcaataactc
+5798044/1
:?@==ADDDDDFFIADGI>FGFHG4FGGGCHGFFHIE@AHG>FHGGGEII
@5798045/1
cttcatttgaatctatggaagttcgtattattcctcgaaatcaataactc
+5798045/1
@@@DDDDDF?FDFHEIHI9F@FHBHII@CHHIF@GCDGDCFBD9::?DFB
@5798046/1
cttcatttgaatctatggaagttcgtattattcctcgaaatcaataactc
+5798046/1
CCCDDDFFDAHAFEAGEHAFFAIHGFHHIEHIGHGGEHIIIIIIGIIIHI
@5798047/1
cttcatttgaatctatggaagttcgtattattcctcgaaatcaataactc
+5798047/1
CCCFFFFFGFHDDGHGGIGHGBHGGFGHIGIJJJIIIJJJIIHIGIIJIJ
@5798048/1
cttcatttgaatctatggaagttcgtattattcctcgaaatcaataactc
+5798048/1
CCCFFFFFGHHGHJJIJJGHIEIHJHIJJJJJJJIJIIJJJJHHIIJJJJ
@5798049/1
cttcatttgaatctatggaagttcgtattattcctcgaaatcaataactc
+5798049/1
CCCFFFFFHGHHHIGIGIDHHEHGIHIIIIIJIJIIJJJJJJIJIGIIJJ
@5798050/1
cttcatttgaatctatggaagttcgtattattcctcgaaatcaataactc
+5798050/1
CCCFFFFFHHHHHJJJJJGJJIIJJIJJJJJJJJJJJJJJJJJJJJJJJI
@7366542/1
ggcttaccttctacttaccacttagcagaacccgataaagcgttaccagc
+7366542/1
CCCFFFFFHHHHHJJJJJJIJJJJJJIIJJJJJJJJIJJGIJHIIJJJJJ
@2278301/1
caagatatatttttcaggggatcatgaagctcgcttttcaaattctcgtg
+2278301/1
@???BDFFHHHHGIDHIIIIEGIIIIIGIIHIIGHIIIIIIIHHIIIIII
@3812602/1
cgaattttgtgcatacaaaaatagtaaaaagtcgaagtctttcgagacat
+3812602/1
@@@FDFFF>AFFFIIGHHIJJGHGDHHGJJE?GHGIGCGIIJIJJIIIGH
@3812603/1
cgaattttgtgcatacaaaaatagtaaaaagtcgaagtctttcgagacat
+3812603/1
CCCFFFFFDFFHHJJJIJJJJIJJIJIJJJJEFHGIIHIJJJJJJJGJJJ
@3812604/1
cgaattttgtgcatacaaaaatagtaaaaagtcgaagtctttcgagacat
+3812604/1
CCCFFFFFDFHHHIIGGIJJJIGHHHIJJJJFHIIJIFHIJJJJJJJIJI
@3813049/1
cgacaaaaatttaaacacattgcattattgatttcgaggaaataatacga
+3813049/1
B@CFFFFFHHHHHJJJJJJJJJIIJJJJIJIJJJIJJIJJJJJJJJJJJJ
@7368318/1
ggcttcttcccccaaggataacctctctgtcggtagatttccgtgaagtg
+7368318/1
@@BFFFFFHHHHHIJJJJJJJIJJJJJJJIIJJDHIEIJIIJGHGJGGBH
@7369150/1
ggcttgttcgggcgtcacttttccgaccaagagatccagcaagttcttgg
+7369150/1
CCCFFDDDDFFHFI@GEGEHIIDHHGHIIIGIEHGIIJGGIJIDHIGHFH
@1739650/1
atttggcttcttcccccaaggataacctctctgtcggtagatttccgtga
+1739650/1
CCCFFFFFHHGHHJJJJIJJJIIJJJJJJJJJJIHII@GGIJJJJIIGHI
@2786090/1
caggaacctcaagcttggggtaaaccgcaagtttcacagcaacaacctgg
+2786090/1
@@@BDDDDHFDDFHIBHE9F@CFHCHI>GHGHIGFGEFHIGDGHGIHII@
@2786091/1
caggaacctcaagcttggggtaaaccgcaagtttcacagcaacaacctgg
+2786091/1
@@@D=DDDFFFHGHIIEGEIEFGEAF>8DEFHHGGCF>G98?DHHIGCEG
@1740052/1
atttgggagtgatgccgcgacggctcagcaactcctggaggacgctgacg
+1740052/1
CCCFFFFDHFHHHJJJJIJGHIHIJJJJJJIJJJJJJJGHHEFFDDDDDD
@1740053/1
atttgggagtgatgccgcgacggctcagcaactcctggaggacgctgacg
+1740053/1
CCCFFFFFHCHHHJIJJIJIIIGHIJJJJJIJJJJJJJJHHHFFDDDDDD
@2788266/1
caggaagatttatcccccagaagactcccttcaaggttttggaattctaa
+2788266/1
BC?DFFFDHHHHHJJJJJJJIJJJJJJJJJJJJJJJHJJJJJJJJJJIIH
@205544/1
aaaatcatgaccaaaaaagtgaacagctatcgatacacagtcatagatcc
+205544/1
CCCFFFFFHGHHHJJJJJJFHIIJJIJJJJJJJJJJJJJIHIJJJJJJJI
@205545/1
aaaatcatgaccaaaaagtgaacagctatcgatacacagtcatagatcca
+205545/1
CCCFFFFFHHHHHJIJJJHIIIJJJJJJJJJJJJJJJJIEHIJJJJJIIJ
@205546/1
aaaatcatgaccaaaaagtgaacagctatcgatacacagtcatagatcca
+205546/1
CCCFFFFFHHHHHJJJJJAHHJIJIJJJJJIJJIJJJJJGIIJJIJIIJJ
@205547/1
aaaatcatgaccaaaaagtgaacagctatcgatacacagtcatagatcca
+205547/1
CCCFFFFFHHHHHJJJJJHIJJJJIJJJJJJJJIJJJJJJJJJJJJJJJJ
@6865922/1
gcagacaacttcatgtacaaatacctcaccttacaaaataaaatacggca
+6865922/1
CCCFFFFFHHHHHJJIIIJJJJJJJIJJJIJJJJJJJJJJJJJJJJIIJJ
@6866013/1
gcagacagatataataataaacttacgagaaatgaccttagcagacctct
+6866013/1
CCCFFFFFHHHHHJJJJJJJJJJJJIJHIJJJJGGGHIIIJGIJJJIJIJ
@206536/1
aaaatccgtgatacatttccatgccttctcctaagtcgataatttctccg
+206536/1
CCCFFDFFDHFHHJIIJJJJJJAGHIJGGHHIJJIGFHHGIIIGCGGGGH
@209308/1
aaaatcttgcttcatgattgaaaatttgcaaggtttggaggagttgtact
+209308/1
CCCFFFFFGHHHHJJJGIIIJJJIJJJIJJJJJHIJJJJJJHIFHIIIJI
@209309/1
aaaatcttgcttcatgattgaaaatttgcaaggtttggaggagttgtact
+209309/1
CCCFFFFFHHHHFJGGCHJJIJJJEHIIIJIIIDHGIBFGGHIFGIJJEG
@2279601/1
caagatccgagatgtggtacacgacgaatgatgtgataaatatacctgca
+2279601/1
CCCFFFFFHHHAHIHIJGIIJJJIJJJJIIJIJIIJJJIJJJJJJJJJJJ
@727938/1
aatttaaaagaaaatttgaaaagtatcatgagttttgtgattctccgaag
+727938/1
CCCFFFFFHHHHHJJJJJIIJJJFJJJJJJJJHIJJJJJIIIJJJJJJJJ
@7874572/1
gtgaaacttgcggtttaccccaagctt
+7874572/1
@C@DDFDFHGHHHCGIIFHHDBGG;EF
@7874573/1
gtgaaacttgcggtttaccccaagcttgaggttcctgtggtggagtttgt
+7874573/1
@B@DFFFFHHHHHJJJJJJJJJJJJJJJJJJHJJJJJHIJFHIFHFHJJH
@7874662/1
gtgaaactttgtgggactgctggttgcccaacttggtaatcttagtgtct
+7874662/1
CCCFFFFFHHHHHJJJJJJJJJJJIJJJJJJJJJJJHIJIIJJJIHIIIJ
@728970/1
aatttacatattatttttgacttgaataaatttttaaatttaaaaatgcg
+728970/1
@@CFDFFDHFFHHJJIJJHGHJIJFCHIGDHIHGGIGBHFEHEGHGHIEG
@728971/1
aatttacatattatttttgacttgaataaatttttaaatttaaaaatgcg
+728971/1
@B?DDFFFGHHHHJJJJJIJJJJJJJJJJIJJEIJJJEGHIIJJIJJIIE
@2281605/1
caagatgtggcaatccttgcaggatttacccgtggagggtaacaatctgc
+2281605/1
CCCFFFFFHHHHHJJJJJJJIJJJJJJJJJJJGHIGHJJ?FHIIJJJJJJ
@6343600/1
ctttttagaataacattgacattctataaagacgttagagaggttcacta
+6343600/1
CCCFFFFFFHDHHGHGHIJJJJJIJJJJJIIJJJIHIIJGIII?FFHJJJ
@6343601/1
ctttttagaataacattgacattctataaagacgttagagaggttcacta
+6343601/1
CCCFFFFFGHHHHIGIJIIIIJIJJJJJJJJJJJIJJIJHJIJFHIJJJJ
@6343602/1
ctttttagaataacattgacattctataaagacgttagagaggttcacta
+6343602/1
CCCFFFFFHHHGHJJJJJJJJJJJJJJJJJJIJJJJJJJJJJJGHIJJJJ
@2283384/1
caagattctggcatctaatttttcaaatgcgctagaaactgaaaaaccga
+2283384/1
CCCFFFFFHHGHHJJJJIIJJJJJJJIJJIJJJIJJJJJJIJGJJIJJII
@4830842/1
ctccaagagatgtgcatgtcccgcagatggccaccaccattctatgaaat
+4830842/1
CCCFFFFFHHGHHJJJJJIHJJIIJJJJIJIJJJJGIJHIIIJGIGIJJJ
@3304254/1
ccccaccaagggaagggggcggcccccatcccaacagaaggggtaaccgc
+3304254/1
CCCFFFFFHHHHHJJJGIJIJIFFFDDDCDDDDDDDBCCCBDD07C@AB@
@6347563/1
ctttttcactcaaccatagctttctcagcgtg
+6347563/1
@@@DDD;AC?A<DAF?::33<FHDBF?EF@:1
@6347564/1
ctttttcactcaaccatagctttctcagcgtg
+6347564/1
@@CFFFD?FDDDHBHDBFFFEHIGIGBHIE;:
@6347565/1
ctttttcactcaaccatagctttctcagcgtgtttaatttcgttccattt
+6347565/1
:?84=B:A?DFACDFHBG@HICHIGHICCGC:?CFDBB@?D?F???FHGE
@6347566/1
ctttttcactcaaccatagctttctcagcgtgtttaatttcgttccattt
+6347566/1
BCCFFFDDHHHHHHJJGIGHIJJIJJIJJJGGCFH<?CHI@;?F;F9?FI
@6347567/1
ctttttcactcaaccatagctttctcagcgtgtttaatttcgttccattt
+6347567/1
BCCFFFFDHHHHHJJJGIJIIJJIJJJJJJFHFGI@DCGIA@FG@G4BGI
@6347568/1
ctttttcactcaaccatagctttctcagcgtgtttaatttcgttccattt
+6347568/1
CCCFFFFFHHHHHJJJIJJJJJJJJJJJJJGI@FHDGHHJEEGIEHAGIJ
@6347569/1
ctttttcactcaaccatagctttctcagcgtgtttaatttctttcattta
+6347569/1
CCCFFFFFHGHHHIJIGIJJJJJJJJJJJJHGEFH<DCGI<:DH<9BGH<
@6347570/1
ctttttcactcaaccatagctttctcagcgtgttttattt
+6347570/1
@@CFFFBDHDHHHHIECFHEGIIGIGHHGIEC1:C9::CG
@4832683/1
ctccaagtttgtgctgggcaaatcaatcaatttgcctcgaaatctaaggt
+4832683/1
CCBFFFFDHHGFFHIJJJJIJJJJJJJJJJJJJJJJJJJJJJJJJJJJJI
@7369542/1
ggctttcaatcaccacattatgaaattactcatagtgtcacgggaactca
+7369542/1
CCCFFFFFHHHHFIJJJJJJJJJJGJJJJJJJIJJHIIJHGHHGIIJJJI
@7370217/1
ggcttttaaaatttaacgtttagcagtcttctttttagaataacattgac
+7370217/1
:?B4=BDFHHHHHJJJJJJJJJIGJIIJJJJJJJJJJJJJJJJJIJJJJJ
@7370528/1
ggcttttcctgcttttttagcagctttaccattcgtcttatcgatgcatt
+7370528/1
@@@DFEFDHACCFGGGIIIGICE@DBGIIGIIIDDHGGICFGF?GGGGGI
@4322908/1
cgtcatcgctccccacgagcgtttcttt
+4322908/1
???DDDDDDDDDDI;E?8@:C:CD9?DE
@4322909/1
cgtcatcgctccccacgagcgtttctttagtctgtatattttcttgtatc
+4322909/1
=:1=DDFFHGHHHJJJJIJJJGIIJJJJIIIJJJIJJIIJJJJJJJJJJJ
@4322910/1
cgtcatcgctccccacgagcgtttctttagtctgtatattttcttgtatc
+4322910/1
@@=DDDDDFDFHHI:E@CC?F?DG>DHIECB@>@BBG@FGIIEHI<CEHG
@1261068/1
atcatctcagcctcgcgctaggtaaattaaacacggcttatcactatgat
+1261068/1
CCCFFFFFHHHHHJJJGGBHGJ?GHJIJIJJJJGGGJJJIIJJIJJJIII
@1262396/1
atcatgaccaaaaagtgaacagctatcgat
+1262396/1
:=?D??:=?AFFDFE2?AI@BG@FCBCF=?
@1262397/1
atcatgaccaaaaagtgaacagctatcgatacacagtcatagatccaatc
+1262397/1
CCCFFFFFHHHHHJJFHIJJJIIJJJJJJJJIJJJJIJJJJJJJJJJIII
@2794170/1
caggaattcaactacggcgtcaccaaggaattccagacgttcgttgtggg
+2794170/1
CCCFFFFFHHHHHJJJIJJJJIJIIFIIJJJJJJJJGIJIJJJGIJGHJJ
@733639/1
aatttctcaagggcacacggcaacaaaaagtgataatggatacaaatttg
+733639/1
:8?DDBDDDDBBFF?HGGHGHEHHHIIEC@?DEGGIID>GEHIIIIIIEG
@733640/1
aatttctcaagggcacacggcaacaaaaagtgataatggatacaaatttg
+733640/1
CCCFFFFFHGHFF=FHIJFGEGGGIEGGGGCHIIJHIJBHHIGHGIGIIC
@2794762/1
caggaattggaggaggagggtacgaaggaactggaggataactgtagacg
+2794762/1
BBCFFFFFHHHHGGHIEHIJAFHIIJJJIJGIJGGHJIJJJIJJIIJJJI
@2794763/1
caggaattggaggaggagggtacgaaggaactggaggataactgtagacg
+2794763/1
BCCFFFFFHHHHGDHIFHII<CFHGIJJHIIIJIGIGHIIIJIIHIJIJJ
@2286753/1
caagcaatgtcaaagagaaggatagcaactaattttacaagctatacttt
+2286753/1
CCCFFFFFHHHHHJJHJIJIJIIJJIIJJJJIJJJJJJJJJJJJJJJIJI
@6351238/1
ctttttcggggtatctggtaccaaatcaacatcatagtgataagccg
+6351238/1
@@@DDD??ADDDDGIIDF2AHGCGIIIIIFICFEAHG0?FAHGHCBD
@1265876/1
atcattcgtcgtgtaccacatctcggatcttgctactaatattcga
+1265876/1
?@@BDBB?C?C<?<A<CE<A9E<A8<1:D?CFC?@G>FA>BFG@99
@1265877/1
atcattcgtcgtgtaccacatctcggatcttgctactaatattcgattcg
+1265877/1
@@1ADBDDHFHFFGHIIIIIIIIIIIEGGHIIIIIIIIGHGIIIIIGHIH
@5331244/1
ctgccatccaacttgttggtgaagcgtatcgaactacggccgaattttct
+5331244/1
CCCFFFFFHHHHGJIGIJJIIJJJIJHHJJJJJJJJJJIJJJGIIGJJII
@1267390/1
atcatttccacttcaattagaaaacggccaaactgtcgagtgtacagtgg
+1267390/1
CCCFFFFFHHHHHJJIJJJJIIJJJIIJJJIIJJJHJJJIGHGHIJJHHI
@5333506/1
ctgcccacttgaagtagattttgtgaaggagaacaacgtaaaacaatatc
+5333506/1
CC@FFFFFFHFBHJGIJHJJJJIJJJJJJJJJJJJIJJBFGGIIJJJJJI
@6869968/1
gcagattgttaccctccacgggtaaatcctgcaaggattgccacatcttg
+6869968/1
CCCFFFFFHHHHHJJJJJJJJJFGHJJJJIJJJJJIJJJJJIJJJJJJJH
@3308014/1
ccccatcccaacagaaggggtaaccgcaaggggcacggaccacttcacgg
+3308014/1
CCCFFFFFHHDHHJIJJIJJ@FGIFIJJJJIIJIHIIIEIJIIIHHGHHF
@3308015/1
ccccatcccaacagaaggggtaaccgcaaggggcacggaccacttcacgg
+3308015/1
CCCFFFFFHHGHHJJJIJJJ@FHIJJJJJJIGIIHIJHIJJJJJHHHHHE
@3308016/1
ccccatcccaacagaaggggtaaccgcaaggggcacggaccacttcacgg
+3308016/1
CCCFFFFFHHHGHJJJJJJJCFHIIJJJGIIIIIJJJJFIIIJJHHHHHF
@3308017/1
ccccatcccaacagaaggggtaaccgcaaggggcacggaccacttcacgg
+3308017/1
CCCFFFFFHHHHHJJJJIJJCGHIJJIJIJIJGHIIGHDIGIJGHHFHHE
@5334115/1
ctgcccctttcttaatcggttctgcatgaatgccatctgggcccggggct
+5334115/1
@@@FFFFFFHDHHGGGBHIGHECHGG@FHIGCHHGHJIJDGGGIGIGHBA
@5334955/1
ctgcccttgtgtgggaccagtctgttgtgtgggaccagtctgttgtgtgg
+5334955/1
CCCFFFFFGFHFHJJJFIJJGHIJJJJIJIIJJJIJIJIHIJGIJFHFHI
@215949/1
aaaatgtcaaatcatgtcaaaaccccggcgatggttcttcaagagctggc
+215949/1
CCCFFDBDFHHGHJIJIGHIIIGIIJGFEBH<FBFG>FHCFHBHIIEGG?
@6872823/1
gcagccgagcccttggcttccttcggagttttgcctgttccgtagcagac
+6872823/1
CCCFFFFFHFHHBGEHCGIEIAFEEH?GBGGE>BFE>?DAGABBFHGIGI
@5806792/1
cttccataatcttattcttgcgtactgtagtagaggttgcagcatatctt
+5806792/1
CCCFFFFFHHHHHJJJIJJJJIFHIJJHIIIIJJJJGHJIHGIBFFGIJJ
@5807350/1
cttccatagattcaaatgaagtaaacaacatacgtttttcatttaaaatg
+5807350/1
@@@DFFFFGDHHHIJJIIIJJJIGEHGIJIJIEIIGIJJGGGIIGIIJIF
@5807351/1
cttccatagattcaaatgaagtaaacaacatacgtttttcatttaaaatg
+5807351/1
@@CDFDFFHDHHHGIIIIIEIHAHGHGGGIIDHIDHIIIEAGHIG<F4BD
@5808351/1
cttccatcagccaatttttctggtttgccgaattttgctgtttctggttc
+5808351/1
CCCFFFFFGHHHGJJJJJJJJJJJJJIJJJJIJJJJJJJJJJJJJIJGII
@1745691/1
atttgtacatgaagttgtctgcccctttcttaatcggttctgcatgaatg
+1745691/1
@@@FDDDDFDHFFG:CBGIEHIIGGIGIJIIIJIHIHGGIIIJJEEEGHB
@1745692/1
atttgtacatgaagttgtctgcccctttcttaatcggttctgcatgaatg
+1745692/1
CCCFFDEFHHHHHIEFHHDG>DHIIICHHGGIGCHIGHGIIEECIIIHHG
@1745693/1
atttgtacatgaagttgtctgcccctttcttaatcggttctgcatgaatg
+1745693/1
CCCFFFFFHHHHHJHIJIJJJJJJJJJJJJJJJJJJJJJJJJJIJJJJII
@220634/1
aaaattagttgctatccttctctttgacattgcttgtggtcacttttcgc
+220634/1
CCCFFFFFHHHHHIJJJJJJJJJJJJJJIJJJJJJJIIJIIJJJJJJJJJ
@4839675/1
ctccacaaaaagggaaataaacaaggatgtaagaactatggaggaatatt
+4839675/1
@BCFDFFFHHHHHJIJJGIJJIJIJJIIJHHIJJJJJJJJJJIJJJJJJJ
@4839798/1
ctccacaacaacaacctggagcgagacaacagcaagctgctcctccacaa
+4839798/1
CCCFFFFFHHHHHJJJJIIGIJIJJIJJIIHDFEGEHJJIIIJIJJJJJJ
@7376511/1
gggaaatgttgactgttgtagctgattaagggg
+7376511/1
CCCFFFFFHHHHHIIFHGCHIGGIDHHIHIJJJ
@7376512/1
gggaaatgttgactgttgtagctgattaaggggtgtattctatatttcag
+7376512/1
CC@FFFFFHHHFHIJFFHFGGGCGHHIHIJJJI:CFEIIIJJJEIIIGFH
@7376513/1
gggaaatgttgactgttgtagctgattaaggggtgtattctatatttcag
+7376513/1
CCCFFFFFHHHFHIJFHIEGIIGIFHIGIJJJJ:D?DGIGIGJGJJJIII
@7376516/1
gggaaatgttgactgttgtagctgattaaggggtgtattctgtatttcag
+7376516/1
CCCFFFFFHHHHHJJHIIHGIGIJIJJJJJJJJ?FCDGIGIIGIJJJIJJ
@2290072/1
caagcattggtggcgattggtcaatgttttttcttcgatgtccacgtagg
+2290072/1
@C@DDFFDGFADFGGIGIGIDHHCGGFHGIIIIJJIGD?>@FIJJIBBD=
@2290073/1
caagcattggtggcgattggtcaatgttttttcttcgatgtccacgtagg
+2290073/1
C@CFFFFFHGHFGJJDHHGGAHHGIHGHIJIJFHJIHBICIJIHIIFIII
@2290074/1
caagcattggtggcgattggtcaatgttttttcttcgatgtccacgtagg
+2290074/1
CCCFFFFFHHCFHIJFHIGICHIJJJFIGIJJBGIGHDHIGIIIGICFHG
@2290075/1
caagcattggtggcgattggtcaatgttttttcttcgatgtccacgtagg
+2290075/1
CCCFFFFFHHCFHIJGIIIJEHIJJJHIJJJJIJJJJIIJJJJJJJIJJJ
@2290076/1
caagcattggtggcgattggtcaatgttttttcttcgatgtccacgtagg
+2290076/1
CCCFFFFFHHCFHJJIIJJJDHIJJJFIJJJJIJIIIJJJJJJJJJJJJJ
@2290077/1
caagcattggtggcgattggtcaatgtttttttcttcgatgtccacgtag
+2290077/1
CCCFFFFFHHCFHIIFHIIJEHHIIIIJJJJJJGJJIJJJJJJJJJJHIJ
@5337332/1
ctgccgttacttcctcaagcgctggtaacgctttatcgggttctgctaag
+5337332/1
CCCFFDDFHHGHHIJIGIJJGIGIDHIJJJJIIJJCHGGIFGGGIIJIGI
@5337333/1
ctgccgttacttcctcaagcgctggtaacgctttatcgggttctgctaag
+5337333/1
CCCFFFFFHHHHHJIJGIIJGGHIJFHIIIJJJJIJJJJIJHJJGIIJJJ
@5338357/1
ctgcctcaaaaacgtatgacaaaactatagagaaaccagaattacaggaa
+5338357/1
@@@DFFDDHFFHFECFGIJJIHGHHIGIIGIGDGHJGGIIIJGGJIFGGI
@5338358/1
ctgcctcaaaaacgtatgacaaaactatagagaaaccagaattacaggaa
+5338358/1
CCCFFFFFHHHHHJGIJJJJJJJIJJJJJJJJJJJJJJJJJJJJJJJJIJ
@5338359/1
ctgcctcaaaaacgtatgacaaaactatagagaaaccagaattacaggaa
+5338359/1
CCCFFFFFHHHHHJHIJJJJJJJJJJJJJJJJJJIJJJJJJJJJJJJJIJ
@5338360/1
ctgcctcaaaaacgtatgacaaaactatagagaaaccagaattacaggaa
+5338360/1
CCCFFFFFHHHHHJIIJJJJJJJJJJJJIJJJJJJJJJJIJJJJJJJJJJ
@734895/1
aatttgactactgtatagctttcttctcttggtgaacacatactttattc
+734895/1
CCCFFFFFHHHHHHJJJJJJJJJJJJJJJJJIHIJJJJJJJJJJJJJIJJ
@7379302/1
gggaactttgttgttgacgttcatttcgacccgtttgctgttgttgggca
+7379302/1
CCCDFFFFHHHHHHJJJJIGIJJJJJJJGHJJJJJIJIJJJJJHIJJJJJ
@735272/1
aatttgcctcgaaatctaaggttatattacttttatgaatcgtgataaca
+735272/1
CCCFFFFFHHHHHJJJJJJJJFHHIJJJJIJJJJJJJJJJJJJJJJJJJJ
@2799570/1
caggagatcgctagcgaacaatccttcgaggtaacctacgtggacatcga
+2799570/1
CCCFFFFFHHHHHJIJJJIJJJJJJJJJJJJFGIJJIGIJFHIJJIIIJJ
@3310462/1
cccccacaacagactggtcccccacaacagactggtcccacacaacagac
+3310462/1
B@BFFFFFHHHBHIJIIHHIJJJIJJJJJDGIGJJBFHGIJJJIJJJGJG
@3310558/1
cccccaccaagggaagggggcggcccccatcccaacagaagggg
+3310558/1
CCCFFFFFHHHHHJJHIJJJIJJHFDDD6?ADD:>??@CDCDDD
@6877403/1
gcaggatttacccgtggagggtaacaatctgccttctacatttgcgagtg
+6877403/1
8?@DDDDDHHHBAC<EEAFEI:CEFGGEIGGIIEGFHIB?FHHIGGHGFF
@6877404/1
gcaggatttacccgtggagggtaacaatctgccttctacatttgcgagtg
+6877404/1
CCCFFFFFHHHHHJFIJGIIJCGGIJJJJJIIJJJJJJJJJJJIJIGIFH
@6877405/1
gcaggatttacccgtggagggtaacaatctgccttctacatttgcgagtg
+6877405/1
CCCFFFFFHHHHHJGIJEHII8CFIIJIJJIJJJIJJJJIJJJJJJJI@G
@3827723/1
cgacactatgggtcggatcttcagctagatcggataat
+3827723/1
@@@DADDDDDC?FGIE121?CDFBDBC?G?GGF;BGC<
@4334222/1
cgtcgtttgacatatcgttgtcatcccacaaggtacaatactttgttgg
+4334222/1
@@?DDADD;ACFFBEDD<F?CB<CFHIGG@GBG1?DFG@DGGHI@DH;B
@1273165/1
atccaatcctataattatccatttcctgtaattctggtttctctatagtt
+1273165/1
CCCFFFFFHHFHFIHIGIHJGHJJJJGIHJIIIIIJJHIJJJJJJJJJIJ
@1273166/1
atccaatcctataattatccatttcctgtaattctggtttctctatagtt
+1273166/1
CCCFFFFFHHHHHJJJIJJJJJIJJJJJJJIJJJJIJHIIJJJJJJJJII
@1273167/1
atccaatcctataattatccatttcctgtaattctggtttctctatagtt
+1273167/1
CCCFFFFFHHHHHJJJJJJJIJJJJJJJHJIJJJJJJHIJJJJJJJJJII
@5813294/1
cttcccactaaagttaaccagacaa
+5813294/1
@@@DDAD?F?FD<E:EG<I9F:<:9
@5813295/1
cttcccactaaagttaaccagacaaagcacctatcgaatcgaa
+5813295/1
@@@=BDD?FF:CAG<FGIII;EAA;F99A;B?CGI1DF>F@;F
@5813296/1
cttcccactaaagttaaccagacaaagcacctatcgaatcgaatattagt
+5813296/1
BB@?DFFFHHHHHIIJJJJJIJIJJGGCHJJJIIIIJJJIJIIJIJJJJH
@5813297/1
cttcccactaaagttaaccagacaaagcacctatcgaatcgaatattagt
+5813297/1
CCCFFFFFHHHHHHIJJJJJJJJJJJJIJJJJJJJJJJJJJIJJJJIGID
@5813298/1
cttcccactaaagttaaccagacaaagcacctatcgaatcgaatattagt
+5813298/1
CCCFFFFFHHHHHHIJJJJJJJJJJJJJJJJJJIIIHIJJJIGEGGIEG?
@3829793/1
cgacagataccacaaatacctaaaccttcccactaaagttaaccagacaa
+3829793/1
CCCFFFDFGHHHHJJJJJJJJJJJJJJJJJJJJJJJGIIJJJJJJJJJJJ
@736303/1
aatttgtggacataaaggaaagaaaaaaatgtcaaaattttgcaaattat
+736303/1
CCCFFFDFHHHHHJJJJJJJJJJJJJJJIIJIIJJJJJJJJJJJJJJJJJ
@736334/1
aatttgtgtaattgaagttcgtattatttcctcgaaatcaataatgcaat
+736334/1
CCCFFFDEHHHHHJJIJJJJJGGJJJJJJJJGJJJJJIIJJJJJJIJGHG
@736335/1
aatttgtgtaattgaagttcgtattatttcctcgaaatcaataatgcaat
+736335/1
CCCFFFDFHHHHHJJJJIJJJGHJJJJJJJJJJJJJJJJJJJJJJJJJJI
@736336/1
aatttgtgtaattgaagttcgtattatttcctcgaaatcaataatgcaat
+736336/1
CCCFFFFFFHHHHJJJJJJJJHIJJJJJJJJJJJJJJJJIJJJJJJJIJJ
@223048/1
aaaattcgttctacatatgaaacatgtcagttatatattcacctttatat
+223048/1
@@@FFFDDFHHHGGHJGIIGJIJHIJJJJGJIJIGGIIJJJJIJJJJJJJ
@223049/1
aaaattcgttctacatatgaaacatgtcagttatatattcacctttatat
+223049/1
B8@DFFFFFHHHHJJJJJJJIJJJJJIIIGHIJJJJJJJJJJJJJJJJJJ
@223050/1
aaaattcgttctacatatgaaacatgtcagttatatattcacctttatat
+223050/1
CCCFFFFFHHHHHIIIIIIIJJJJJIHHIIIJJJJJIIJJJIJJJIJJJJ
@7882630/1
gtgaacagctatcgatacacagtcatagatccaatcctataattatccat
+7882630/1
CBCFFFFFHHHHHJJJJJJJJIHHIJJIJJJJJJJJJJJJIJJJJJJJJJ
@1275831/1
atccactacaaggttttcaatagggcattctaacatgtcaaaattaaatc
+1275831/1
CCCFFFFFHHHHHBHIJJJJJJJJJJJJJJJJJJJJJJJJJJJJJJJJJJ
@7882952/1
gtgaacatgtgacatagaaaatacgtaagttgctcaatgtcgtcgtttga
+7882952/1
@BCFFFFFHHHHHJJJJIJJIIJJIHGIJIIJIJJJJJIGIIGIJJJIJI
@7882953/1
gtgaacatgtgacatagaaaatacgtaagttgctcaatgtcgtcgtttga
+7882953/1
CCCFFFFFHHHHHJJJJJJJJJJJJHIJJJJJJJJJJJJIJJIJIJJIJJ
@7883385/1
gtgaacctctctaacgtctttatagaatgtcaatgttattctaaaaagaa
+7883385/1
CBCFFFFFHGHHHJJJHJJJJJJJJJJJJIJJJJJJIJJJJJJJJJJJJJ
@6359199/1
ctttttggtcatgattttgaggtactcgagggcatgatgagcagccgagc
+6359199/1
CCCFFFAFDFHHGEHHIJGHIJBGIIJJIJJJIIJJJIJJJJJJJJJIJI
@6359200/1
ctttttggtcatgattttgaggtactcgagggcatgatgagcagccgagc
+6359200/1
CCCFFFFFDHFHGGJIJJIGIJFGIJJJIIJJIJJJIIIIJJIIIJJIJI
@6359201/1
ctttttggtcatgattttgaggtactcgagggcatgatgagcagccgagc
+6359201/1
CCCFFFFFFHHHHIGIIJIJJJAGHJJJGJJIIIGIJJIIJ@FHJJJJIJ
@1749165/1
atttgtggacataaaggaaagaaaaaaatgtcaaaattttgcaaattatg
+1749165/1
CCCFFFFFHHHHHJJJJJJJJJJJJJJJIGIGIJJJJJJJJIIJJJIJJJ
@1749344/1
atttgtggtatctgtcgatgttgccagaacgtaagatatcctaaactcac
+1749344/1
CCCFFDFFFHHHHIHIJHJJJIIJJJIIIJJHIGIIJJJJJJJJJJJJJI
@7884422/1
gtgaactgcctttcgtgtggtagtccctcttcgtgttcc
+7884422/1
CCCFFFFFHHHHHJJHIFHIEHGHIIICFGHIIH?8C<D
@7884423/1
gtgaactgcctttcgtgtggtagtccctcttcgtgttccatttcatagaa
+7884423/1
??@FDDFD?FFGHGFGDGGCAF>BFFHHIIJC=?CD;DD9:?DGGDGGI@
@7884424/1
gtgaactgcctttcgtgtggtagtccctcttcgtgttccatttcatagaa
+7884424/1
@BCFFFFFHHHHHGJHIFGIHIJHIJIIIJJIIGHCG9???GI@4?9B>F
@5814262/1
cttcccccaaggataacctctctgtcggtagatttccgtgaagtggtccg
+5814262/1
CCCFFFFFHHHHFJEIJJJIJJJJHHIIFFGFEHGGIGHGGGGBFDDHHI
@5814263/1
cttcccccaaggataacctctctgtcggtagatttccgtgaagtggtccg
+5814263/1
CCCFFFFFHHHHGJJJIJJJJJIJIIJJCGHGIJJJIDDGEHJGHIEHJJ
@1749455/1
atttgtgtaattgaagttcgtattatttcctcgaaatcaataatgcaatg
+1749455/1
@CCFFDEEHHHHGJJJIJJJIJJJJJJJJJJJJJGHIIJIJJJJIJHHJI
@1749456/1
atttgtgtaattgaagttcgtattatttcctcgaaatcaataatgcaatg
+1749456/1
CCCFFEFFHHHHHJIJHJJJHIJJJJJJJJJJJJJIJJJJJJJJJJIIIJ
@6360910/1
ctttttgtggagaggtactatgtgtgtttggctagattctgtttgacatt
+6360910/1
??1ADDDADH?F?FH<EHIFIIDHCGGGHJIIIGIHJGIGIFGGIIGIJJ
@225780/1
aaaatttaaacacattgcattattgatttcgaggaaataatacgaacttc
+225780/1
CCCFFFFFGHHHHJJJJJJJJJJJJJJJJIJJJJJJJJJJJIJJGIHIII
@225888/1
aaaatttaacgtttagcagtcttctttttagaataacattgacattctat
+225888/1
@@7DDFFFHHHHHJJJJJJJJJJIJJJJGHJJJJIJJJJJJJJJJJJJJJ
@6361278/1
ctttttgttctccaaaaggtaacatagtagtgctgtataaattttttctt
+6361278/1
@@@DDDDBFDDDHEHIIGI<FH>HGEHBBHFHGC@EFHIIIIIIIIIGHI
@6361326/1
ctttttgttgccgtgtgcccttgagaaatttgctgcctcaaaaacgtatg
+6361326/1
@@@DDDDDHDDHFEFAEBHH@FBCDEHIEHIGGGFGIGHDFHIIIGBGGG
@6361327/1
ctttttgttgccgtgtgcccttgagaaatttgctgcctcaaaaacgtatg
+6361327/1
@CCFFFFDHDFHFBHFFEHIGICEHGIJJJJIHIIIJIIJJJJJJIGIJI
@6361699/1
cttttttaaaatatgctataacaaattacttatattctaaatacgagaac
+6361699/1
@@@DDDD;FFF<:<:CB>AAF<EHIBF<@>F?C?CG?DBGI>FFA=D@EC
@6361700/1
cttttttaaaatatgctataacaaattacttatattctaaatacgagaac
+6361700/1
@@@DDDD?FFF:AA:?:AA<F:<CGCHDCCFBCEFGB?CFG?DBD=D?FB
@737841/1
aattttcaatcatgaagcaagattttacctgaacaatttgaaattttttc
+737841/1
@?@DBA?DBABFDEHGE9EGEBFGEIIGIICHIEG@FHI@CDDEHGIGII
@2296617/1
caagcttggggtaaaccgcaagtttcacagcaacaacctggagcgaaaca
+2296617/1
?18=DDDDFHFCFHIIHGIIIICGFIHIIIIIIAGGIFIIGGIHGGFBHE
@7380487/1
gggaaggtttaggtatttgtggtatctgtcgatgttgccagaacgta
+7380487/1
CCCFFFFBFHHHHCGIJJGIHJFHJJJJIJJJJJJJJJJJJJJJJJI
@3832405/1
cgacagtcaaaatagagagaaaatatataaagtgaaagtcaaatttgcaa
+3832405/1
@CCFFFFFHFHHHJGEIGFFHHIGHIJJJJIJHHIJJJIIGIIJJJJJJJ
@3832406/1
cgacagtcaaaatagagagaaaatatataaagtgaaagtcaaatttgcaa
+3832406/1
CCCFFFFFHHHHHJJIJIIIJJJJJJJJJJIJEGIIIJIIJJGIIJIJIJ
@739703/1
aatttttacagttgctgcagcatgaacttactgctatcagagaggcttgt
+739703/1
CCCFFFFFHHHHHJJJJJJJJJJJJJJJJJJJJJJIJJJJJJJJJJJJ<B
@3833063/1
cgacagttaatctctggaccggcaaatctttatctttatcatttttttgt
+3833063/1
CCCFFFFFHHGHHIIGJIIJGJIIIJIIIJJCHHGIJFHGCHIJJJJJGE
@740068/1
aatttttatcgagttattgatttcgaggaataatacgaacttccat
+740068/1
CBCFFFFFHHHHHHIIJJJJJJJJJJJJJJJJJJJJJJJJJJIJJJ
@740069/1
aatttttatcgagttattgatttcgaggaataatacgaacttccat
+740069/1
CCCFFFFFHHHHHFHIJJJJJJJJIJJJJJJJIJJJJIJJJJJJJI
@2299665/1
caaggacagactgttccgagtcagcatcaaatgggtagctcaagtctcct
+2299665/1
CCCFFFFFGGHGFHIIJIIJGHIJIJIIIIIEGGICGGIJJJIJIJJJJJ
@741100/1
aatttttctggtttgccgaattttgctgtttctggttcgagttccaagag
+741100/1
???DDDDDD:DD:EEEII63AF@FEII>@EEE@?C?DDDIIIIIIIIIII
@7888397/1
gtgaagtggtccgtgccccttgcggttaccccttctgttgggatgggggc
+7888397/1
C@CFFFDDHBHHHHH>HHIEHEEHGGIJJJJJIGGIGHIGIIDFHGJJJF
@741776/1
aatttttgtcgagtcaaaagcgaagaatatttgaaaatttctaatattgc
+741776/1
CCCFFFFFFFHDHHHIIJJIIJIGIJJJJJJIJJJJGIIJJJJIIJIJJJ
@741777/1
aatttttgtcgagtcaaaagcgaagaatatttgaaaatttctaatattgc
+741777/1
CCCFFFFFHHHHGFHIJJJJJJJIIJJJJJJJIJJJGGIIJIIIJIJIJJ
@2300762/1
caaggacttcaacttcgttcagttcttgcaggagatcgctagcgaacaat
+2300762/1
@CCDFFFFHHHHHJJJJHIJJJHJJJJJJJJIJJGIIJJJJJJJJJIJGH
@2300763/1
caaggacttcaacttcgttcagttcttgcaggagatcgctagcgaacaat
+2300763/1
CCCFFDFFHHHHHJJHIFGCEFHFHJGIEHI@HGFIGIIIAFHGFHHGGI
@742200/1
aattttttatatagtgccccgatgatatgatatgtatttattatattgtg
+742200/1
C@CFFFFFAACDFHGHIJJJH@EF@FCHGGIGIIFIIIJCHHIJIJJGGG
@2301602/1
caaggaggtaaaaagaagaaacaaaaacaacctgaacaacaagctgcaaa
+2301602/1
CCCFFFFFDFHHGJIHIIIJJJJJJJJJJJJJJIJJJJGJJJJJIJJJJJ
@1755882/1
attttaaaagcctcttaaatttaaccgaaatatagaatacaccccttaat
+1755882/1
BCBFFFFFHHHHHJJJJIJJJJJJJJIJJJJJJJJJJJJJJIJJJJJJII
@2302151/1
caaggataacctctctgtcggtagatttccgtgaagtggtccgtgcccct
+2302151/1
CCCFFFFFHHHHHJJJJIJIJ<CEFIIJIJCGHGHIFGI>FHGDHEHIJC
@7890176/1
gtgaatatataactgacatgtttcatatgtagaacgaattttgtgcatac
+7890176/1
BBBFFFFFHHHHHJIIJJJJJJJJJJJJJHIHIJJJIJIJJJIHIIJJJJ
@7890177/1
gtgaatatataactgacatgtttcatatgtagaacgaattttgtgcatac
+7890177/1
C@CFFFFFHHHHHJJJJJJJIIJJIJJJJIIJJJJJJJJJJJJIJJJJJJ
@743381/1
aattttttgattcagtgctgattctgcacacattcgatctctgatagtag
+743381/1
@@@FFFFFHHHHHJJIHGHGJJJIEIHIIIIEFF@HEGIIIGIGIIIDDH
@743382/1
aattttttgattcagtgctgattctgcacacattcgatctctgatagtag
+743382/1
B@CFFFFFHHHHHJJHIJJJJJJJJJJJJJJGIIIJGJJJJJJJJJJJII
@5340467/1
ctgccttctacatttgcgagtgacgaagagactctcagcttcaacgccaa
+5340467/1
@<?DADDDHHHFHHIGBH:F8AFE?G@GHE@;BFGGB???BBDHGH<F:@
@5340468/1
ctgccttctacatttgcgagtgacgaagagactctcagcttcaacgccaa
+5340468/1
CCCFFFFFHHHHHJJJIJJJ@GIJJJJJJJJJJJJJJFIJJJJJJGIIJJ
@6880233/1
gcaggttttttaacagtttgaaaaccttgataaatggaacgaaattaaac
+6880233/1
CCCFFADEHHHHHEEHCGHCHHIIIIIIIGIIIIIIIIIIIHIIIIIIII
@226727/1
aaaatttatagttttttgcatttttattcggcttattgtaatattcctcc
+226727/1
CCCFFFFFHHHHHJJJJIIJIJJJJJJIIIIJJJIIIIHIJIJJJJJJJJ
@226728/1
aaaatttatagttttttgcatttttattcggcttattgtaatattcctcc
+226728/1
CCCFFFFFHHHHHJJJJIJJJJJJJJJJJJJJIJJJJJIJJJJJJJJJJJ
@226729/1
aaaatttatagttttttgcatttttattcggcttattgtaatattcctcc
+226729/1
CCCFFFFFHHHHHJJJJJIJJJJJJJJJJJJJJJJJJJIIIJJJJJJJJJ
@227187/1
aaaatttcaaattgttcaggtaaaatcttgcttcatgattgaaaatttgc
+227187/1
CCCFFFFFHHHHHJGHIIIIJJJJIJJJJJIJJJIIJHIJJJJJIJIIJI
@227188/1
aaaatttcaaattgttcaggtaaaatcttgcttcatgattgaaaatttgc
+227188/1
CCCFFFFFHHHHHJIJJJJJHJJJJJJJJIJJIJJJJIJJIJJJJJJJJJ
@227189/1
aaaatttcaaattgttcaggtaaaatcttgcttcatgattgaaaatttgc
+227189/1
CCCFFFFFHHHHHJJJJJJJIIIJIIJJJJJJJJIJJGIJJIJJJJJJIJ
@227880/1
aaaatttctaatattgcgatatttttttatcgatctggcttcaatgtttg
+227880/1
CCCFFFFFHHHHHIJIJJJJJJJJJJJIJJJJEGJJJJJIJJJJJIHIJJ
@227881/1
aaaatttctaatattgcgatatttttttatcgatctggcttcaatgtttg
+227881/1
CCCFFFFFHHHHHJJJJJJJJJJJJJJJJJJIGJJJJJJJJJHIJJIJJJ
@227882/1
aaaatttctaatattgcgatatttttttatcgatctggcttcaatgtttg
+227882/1
CCCFFFFFHHHHHJJJJJJJJJJJJJJJJJJJGIJIJJIJJJJJIJHIJJ
@228487/1
aaaatttgcaaggtttggaggagttgtactaatttgtgtaattgaagttc
+228487/1
CCCFFFFFHFDHHFGHIJJJJGIGDHHHIIJJJIJIIGGIJJJJIGIGGG
@228488/1
aaaatttgcaaggtttggaggagttgtactaatttgtgtaattgaagttc
+228488/1
CCCFFFFFHHHHHEGIJJHIJFHGHJHHGJJJJJJJIHHIJIJJIIJJJJ
@228489/1
aaaatttgcaaggtttggaggagttgtactaatttgtgtaattgaagttc
+228489/1
CCCFFFFFHHHHHFHIJJGHJHIGHJHIIJJIJJJJIIHIJJJJJGIHII
@6883279/1
gcagttaagagttgtttatgaaattccaaatttgcccagttctagaagaa
+6883279/1
@CCFDFFFHHHDHEFHJGHCHIIIJJIIJJJJJIJJJIJHIJIJJGIJJJ
@6883578/1
gcagttcaccatcgcttgtcatgtgttgaaattccgcgaaattggcactg
+6883578/1
CCCFFFFFHHHHHJJJJJIIIJJJJJJJJJJJJJJJJJJIJJJJJJJJJJ
@3835679/1
cgacatggagtcccaaaacatgaccatgatgcactcggccggaccgattc
+3835679/1
@;@FFFFFGHFHHJJJJJGIGIJJIJIIJIIJJJJIJIIIIJIIGIFFHF
@7383451/1
gggaattgctgtaaatctgaataaacaaatgcatcgtgcacactttcttt
+7383451/1
C@@FFFFFFHHHHIJJJGHEIIIIJIIJIGFGH@EF?DGHGHGEIIGHDB
@4854872/1
ctccaggagttgctgagccgtcgcggcatcactcccaaatacgaactggt
+4854872/1
CC@FFFFFHFHHHJJJIJJJGIIJJJJJJJJJJJJJIJJJJJJJHHHFFB
@4336920/1
cgtctgctacggaacaggcaaaactccgaaggaagccaagggctcggctg
+4336920/1
@@@DDDDDHHFHDIAGEIGGIIIIGHIIGIIICHGGHGHHIIGGHBHBAB
@4336921/1
cgtctgctacggaacaggcaaaactccgaaggaagccaagggctcggctg
+4336921/1
CC@FFFFFHGGHFIJIIJIJJJJJJJJJJJIJJJIIIJJJJJIJJIJJJH
@7385557/1
gggacatgcacatctcttggagccagccaatgggattgcccatcactttg
+7385557/1
BCCFFFFFHHHHHJJJJJJJIJJJIJIJJJJIJJIJJJJJJJJJJJJJJI
@3838204/1
cgaccaagagatccagcaagttcttggctgccgaatgtttggcgtctttc
+3838204/1
BC@DFFFFHFHHHIJJJJIJJJJFIJIIIGGIJFGIIHIJJJIIFHHIIG
@4338462/1
cgtctttatagaatgtcaatgttattctaaaaagaagactgctaaacgtt
+4338462/1
@@@DDDFDHBDBFGGABBHEFAIFHIEDGIIIIFBH?EFFHGGIIIFGGI
@4338733/1
cgtctttcttcgatcttccggttccggtggccaccagatcgttgttaagg
+4338733/1
@@?DDDFDDHFD?FGGGEHEH@FEIGICFHGIGHICFGGGIIIIFHCHIG
@4338734/1
cgtctttcttcgatcttccggttccggtggccaccagatcgttgttaagg
+4338734/1
@C@DDFFFHGHHAGIGIHIGIDFIJIIGJIIJGJJGGHIJGFHIFGHIIJ
@4338735/1
cgtctttcttcgatcttccggttccggtggccaccagatcgttgttaagg
+4338735/1
BBB;DFFFGHHHGJJJJJJJJHIJJGIGJGIIJJJJGJJJJJJJIIJJJJ
@4338823/1
cgtctttgctttggtcactttacgcgcgaaaaccattatgttttactaat
+4338823/1
CC@FFFFFHHHHHJFIGIJIJJJJJJJJIIJIJJJJJJJJIIJJJJJJJJ
@7386455/1
gggacctaccgaagtttcactcaaagggtaaatggctataagaaaatcga
+7386455/1
CCCFFFFFHHHHGJFIJJIJJJGIIHJJCGHJJJJJJJJJJJIJJJIJJI
@3317217/1
ccccgggcccagatggcattcatgcagaaccgattaagaaaggggcagac
+3317217/1
CCCFFFFFHHHHHJJJJGGIJIIJJJJJJJJJIJIJJJJJJJJGHIIHHG
@7387092/1
gggactgcaagtgcgaatatctgtagtcgaagtgttgttgttgggtgact
+7387092/1
CCCFFFFFHHHFHIIJJJJJJJGIIJIIJGGIFGIIIGIJIIGJI?FGGJ
@7387121/1
gggactgctggttgcccaacttggtaatcttagtgtctttcagtcccgaa
+7387121/1
@@@FDFFFHHGHHGIJJIJJIJJJHIJJJJJJJGGGHIJJJJJHIJIGGI
@5819055/1
cttccgctaccgcgtgttccttaacaacgatctggtggccaccggaaccg
+5819055/1
@@@FDDFFHHHHGGEGFGGICDGHIIGGHCHIGGGBDBDGGIIGGA<AHD
@5819056/1
cttccgctaccgcgtgttccttaacaacgatctggtggccaccggaaccg
+5819056/1
@CCDDDFFGHHFHI8C?FEHHIGIGIIJIHIIJIIFHDDHHGGIDEHHEB
@3318391/1
ccccgttcttaaataaagtgtactttattgaaaaattagtaaaacataat
+3318391/1
CCCFFDFFGHGHHJJJJHEHJJIJJJJJJJJJJJJJIJJHIJJJJJIJJI
@7389268/1
gggagatatcgtgatgcggtaatgaaacaacctgttggcgttattcgagt
+7389268/1
CCCFFFFFHHGAFGIJIJJHGIJJIIJIIIJJ;FGHIIJJHIIJJJJIIH
@7390774/1
gggagcgatgacgaataaagtatgtgttcaccaagagaagaaagctatac
+7390774/1
BC<DFFFFHHHHHJJJJJJJHIJJIIIIJJJIIJJJJJJJJJJJJJGJJJ
@5348960/1
ctgcgggacatgcacatctcttggagccagccaatgggattgcccatcac
+5348960/1
@C@FFFFFHHGFGJJJJJIIIJIJJJJJIIJJJJJJJIGJJJJIIGJJJJ
@5348961/1
ctgcgggacatgcacatctcttggagccagccaatgggattgcccatcac
+5348961/1
CCCFFFFFGHHHGIIIHIJJJJJJJJJJJJJJJJIJJJJJJIJJJJJJJJ
@5348962/1
ctgcgggacatgcacatctcttggagccagccaatgggattgcccatcac
+5348962/1
CCCFFFFFHHHHHJJJJJJIIJJJJJJJIJJJJJJJJJJIJJJIJJJJJJ
@5348963/1
ctgcgggacatgcacatctcttggagccagccaatgggattgcccatcac
+5348963/1
CCCFFFFFHHHHHJJJJJJJIJFFHJJJIJJJJJIJJJJJJJJJJJJJJJ
@1280358/1
atccatcgtattacagtatatttctgttttagaagtctcctcattaacct
+1280358/1
@CCFFFEFDFFHHIIJGEGGHIJIJIHHIGIJIIIBFHGIIIIGIIGIIH
@1281005/1
atccattatcactttttgttgccgtgtgcccttgagaaatttgctgcctc
+1281005/1
???BBDDDFBDH>?CGBGFEFHGIFGCGCFHECAF9CFHDHGHGGFG@GI
@1281006/1
atccattatcactttttgttgccgtgtgcccttgagaaatttgctgcctc
+1281006/1
CC@FFFFFHHHHHJJJIJIIJJJJIJIIJJJJJJJJJJJJJJJIJJIJJJ
@1281007/1
atccattatcactttttgttgccgtgtgcccttgagaaatttgctgcctc
+1281007/1
CCCFFFFFHHHHHJJJJJJJJJJJJJJJIJJJJJIJJJJJJJJJJJJJJJ
@1282025/1
atccatttcctgtaattctggtttctctatagttttgtcatacgtttttg
+1282025/1
CCCFFFFFHHGHFHGHIIJJJHHGJJJJJJIJIJJJJJJJJIJJHIJJJJ
@1282026/1
atccatttcctgtaattctggtttctctatagttttgtcatacgtttttg
+1282026/1
CCCFFFFFHHHHHIIGIJJJJHHIJJJIJJJJJJJJJIJIJJJJIJJJJI
@4856263/1
ctccaggttgctgttgtggaggagcgggctgctgttgtttcgctccaggt
+4856263/1
@@CFDFFDFDHHHHIEBHIAHIAFGGGIGGGA9F@DBBFGDHG>AE=CE7
@4856275/1
ctccaggttgttgctgtgaaacttgcggtttaccccaagcttgaggttcc
+4856275/1
CCCFFFFDHHHHHJJJIJJJJJJJJJJJIJJJJJJJJJJJJJJJJJJJJJ
@6367126/1
cttttttcgggtttggaaaaatttcaaattgttcaggtaaaatcttgctt
+6367126/1
::1=ADFFDHHCFHDGEHIIIGHIGGGIIIIHIIIIHBGHIIIIIIIGHG
@6367127/1
cttttttcgggtttggaaaaatttcaaattgttcaggtaaaatcttgctt
+6367127/1
=?1ABDDDAFD2AF;ECGIIIAFC9C@GEG@FFFIIFFCDGIB>FFDFFI
@6367128/1
cttttttcgggtttggaaaaatttcaaattgttcaggtaaaatcttgctt
+6367128/1
??BDDFFFHHHFHIIJGIIJJHJJJJJJJJIHIIIJIDGGIJJJJJJIJJ
@6367129/1
cttttttcgggtttggaaaaatttcaaattgttcaggtaaaatcttgctt
+6367129/1
@@@DDDDDA8DAFE;F<CHII;EGDCGFBFABDB@FG@GGIIBAFFEEIF
@6367130/1
cttttttcgggtttggaaaaatttcaaattgttcaggtaaaatcttgctt
+6367130/1
@@@DDDDDDHHAFHEH?FHIIDHIEHIIIIIFHGGHIFGHIICEHIEGII
@6367131/1
cttttttcgggtttggaaaaatttcaaattgttcaggtaaaatcttgctt
+6367131/1
@@@DDDDDFHH;FG;DAFHII@GIBFGIGEDBGGHIIDHHIIGCGIGEGH
@6367132/1
cttttttcgggtttggaaaaatttcaaattgttcaggtaaaatcttgctt
+6367132/1
@@@DDDDDFHHBDHBGACHHIBHIFGGIGIIEHBDGIBFGIIEEGICH@H
@6367133/1
cttttttcgggtttggaaaaatttcaaattgttcaggtaaaatcttgctt
+6367133/1
CCCFFFFFGHH<DHDHDHIIIDHIEHIIIIIHIIIIIFHIIIGGIIGIII
@6367134/1
cttttttcgggtttggaaaaatttcaaattgttcaggtaaaatcttgctt
+6367134/1
CCCFFFFFHHHCFHDHCGIIIEHIGFIIIIGHIIIIIGIIIIGGIIGHHI
@6367135/1
cttttttcgggtttggaaaaatttcaaattgttcaggtaaaatcttgctt
+6367135/1
CCCFFFFFHHHFHIIJBHJJJIJJJJJJIJIHIJJJJGIIJIJJJJIIJI
@5819623/1
cttccggattgaataacattaaatatttctggagcctcaaaacgctagta
+5819623/1
BB:BDFFFHHHHGIJJJIIJJJJJJJJJJIJJJIJJJJJJJJJIJJJJIJ
@5820094/1
cttccggttccggtggccaccagatcgttgttaaggaacacgcggtagcg
+5820094/1
?@:BDDFDDHHFHEHGIIJIJG?GFHHIEGIIGGCHGIJCGHIIG8BEEB
@5820095/1
cttccggttccggtggccaccagatcgttgttaaggaacacgcggtagcg
+5820095/1
CCCFFFFDHHHHHGJJIJJJJGGJJJJJJJJJJJJJJJJIJJJJJ:BHHF
@5820096/1
cttccggttccggtggccaccagatcgttgttaaggaacacgcggtagcg
+5820096/1
CCCFFFFDHHHHHHIJIJIJJIHJJJJJJJJJJJJJJJJIIIJJJAHFHF
@5820097/1
cttccggttccggtggccaccagatcgttgttaaggaacacgcggtagcg
+5820097/1
CCCFFFFFHHHGHIJJIJIIJJIJJJJJJJJJJIJIJJJJJJJJJBHHHF
@2304690/1
caaggatgtaagaactatggaggaatattacaataagccgaataaaaatg
+2304690/1
@@@FFFFFDHFFFIIJCHGIHHIGIJJJIJJJGIIIHIJJIJJJJJJIJI
@2304691/1
caaggatgtaagaactatggaggaatattacaataagccgaataaaaatg
+2304691/1
CC@FFDFFHHHGGGIIJJJIBHGIJIJJJJJJJJJJIIJJJJGIJJJJJG
@7392932/1
gggagtcttgctcggcatggaggccatttcttgagagtagagcaatttgg
+7392932/1
CCCFFDFFHHHHHJJJJJIJHIIJJIJJIJJJJGIGIDHHIIJFIIIJJJ
@7392952/1
gggagtgatgccgcgacggctcagcaactcctggaggacgctgacgggag
+7392952/1
BCCFFDEFHHHHGJJIJIIJJJIJJJIJJIJJIJIJJGGHFFDDEDDDBD
@2305808/1
caaggattgccacatcttgtgagccgccattctcttggctagcttctttg
+2305808/1
CCCFFFFFHHHHHJJJJJIIIHIJJJJJHJJJIIIJIJIJJIJIJJIJJ>
@1757502/1
attttaaatctttcatattccctatttaaattttgtaaatccacattttc
+1757502/1
CCCFFFFFHHHHHJJJJJJJJJJJJJJJJJJJJJJIIGIJJJJJJJJJJJ
@1757507/1
attttaaatgaaaaacgtatgttgtttacttcatttgaatctatggaag
+1757507/1
;@@?DDDDH?FHHIBCHAC?AAFD<AC@ACHF@HAB?FCDDFHID?GIA
@1757508/1
attttaaatgaaaaacgtatgttgtttacttcatttgaatctatggaagt
+1757508/1
;@@BDDD?DBFBBBG@@GBCAH<?GCHB<A??CE??<??DHHIGHBBGH9
@1757509/1
attttaaatgaaaaacgtatgttgtttacttcatttgaatctatggaagt
+1757509/1
CCCFFFFFHHHHHJJIJFHIIIIJJJJIIIJJIJJJJIJGJIJJJJJJIH
@1757510/1
attttaaatgaaaaacgtatgttgtttacttcatttgaatctatggaagt
+1757510/1
CCCFFFFFHHHHHJJJJHIJJIJJJJJJJJJJJJJJJJJJJJJJJJJJJI
@1757588/1
attttaaatggccttccttaaatttcggttggagcctctccgatgtcctc
+1757588/1
CCCFFFFFHHHHHJJJJJJJJJJJJJJJJJJJJJJJJJJJJJIJJJJJJJ
@4342234/1
cgtgaagtggtccgtgccccttgcggttaccccttctgttggg
+4342234/1
@@@DDFFDHHFHHIGGGIIHFGCGAGEIHJJJJ;DGECGGEHJ
@4342235/1
cgtgaagtggtccgtgccccttgcggttaccccttctgttgggatggggg
+4342235/1
@@?DDFFBFFBHHE@EHHHIAHEGGIFHIIIII?EE@@BDDHH@GCGIII
@4342236/1
cgtgaagtggtccgtgccccttgcggttaccccttctgttgggatggggg
+4342236/1
BCBFFFFDHFFHHJGIIJJJIIGIJJJJJIJJJFGJIIGIJJIGHEIIJJ
@5350351/1
ctgcgtatctgatcggccaggagcaacgcgttgattctgtaaagaatgca
+5350351/1
CCCFFFFFHHHHHJJJJJIGGEHIHIIIIJHIJJJJJIJIJJJJJJJJJJ
@1758016/1
attttaacaaccatcccactgtacgagaattcggtttttcagtttctagc
+1758016/1
CCCFFFFFHHHGHJJJJJJJJJJJJJJJGIJJJJFHIJJJIIIIJJJJJJ
@3848348/1
cgacgaatgatgtgataaatatacctgcacacacgcatttttaaatttaa
+3848348/1
@;;DDDDDHFHHFIIIIIIIIIIIIIIIIIIIIIIIIIIIIIIIIIIIII
@3848349/1
cgacgaatgatgtgataaatatacctgcacacacgcatttttaaatttaa
+3848349/1
@@@FFFFFFDHHFIGIIIJGIDHIJJJJIIJJJJFEGIJIIJJJJIJJJJ
@3848350/1
cgacgaatgatgtgataaatatacctgcacacacgcatttttaaatttaa
+3848350/1
@@@FFFFFHFAFCFGIIIIIIIIIIIFEIGIIIGGHGIEGGGGGIIIIIH
@3848351/1
cgacgaatgatgtgataaatatacctgcacacacgcatttttaaatttaa
+3848351/1
CCCFFFFDDAFFDGCBEGIFHFGGHGEIIIIEIIIGIDHHIIHIIIIIEI
@3848352/1
cgacgaatgatgtgataaatatacctgcacacacgcatttttaaatttaa
+3848352/1
CCCFFFFFHHHHFIJJIJJJJIJJJJIJJJJJJJJJJGIJJJJIJJJJJJ
@3848353/1
cgacgaatgatgtgataaatatacctgcacacacgcatttttaaatttaa
+3848353/1
CCCFFFFFHHHHHIJJJJJIIJJJJJIIJJJJJJJIJJJJJJJJJJJJJJ
@3849061/1
cgacgacattgagcaacttacgtattttctatgtcacatgttcactcggt
+3849061/1
CCCFFFFFHHHHHFIJJJJJJJIJJJJJJJJJIIJJJJJIIIJJJJJJJF
@5352815/1
ctgcgttttgcttcaccaagtgggagaattggatgaccatctgttacccg
+5352815/1
@CCBDDFFHHHHHEHBEGFGHEHGIC?E@DFGHCHIIEIIIFGIGIIIII
@5352888/1
ctgctaaaaaagcaggaaaagcccagaagaacgttcgactttcacttcat
+5352888/1
@@CFDFFFDFFAAEGEHIIHGEGHIBG@FHIGIHI@BFHIEBHIBFHCHH
@5352889/1
ctgctaaaaaagcaggaaaagcccagaagaacgttcgactttcacttcat
+5352889/1
CCCFFFFFFHHHFGGGGIJJGGHHIIGIGIGHF?FFEHEGFFFFEGEHCG
@5352989/1
ctgctaaacgttaaattttaaaagcctcttaaatttaaccgaaatat
+5352989/1
@@@?DDABFF?AFD<FBCI>EHIE;?ACGBGIIEIEGIIIGGEGGGH
@5352990/1
ctgctaaacgttaaattttaaaagcctcttaaatttaactgaaatat
+5352990/1
CCCFFFFFHHGHHJJJJJJIJJJJJJJJJJJJJJJJJJIJJGIJJIJ
@6372012/1
cttttttgttgtgctagtcgcaacagttttgacagaacctatgccacatt
+6372012/1
@@@FFFFDDDAF?CEHGFHG<EGHGGHIIHBGGHGGIIHDFHHHHIGEGE
@6372013/1
cttttttgttgtgctagtcgcaacagttttgacagaacctatgccacatt
+6372013/1
CCCFFFFFHHHHHJIJIFHIIGIJIJHJJJJJJJJJJIJJJJJJJJIJJI
@5823916/1
cttcctcaagcgctggtaacgctttatcgggttctgctaagtggtaagta
+5823916/1
@BCFFFFFHGHGHIJJAGHIIGIJJJJJIJJGIIIIIJJJJHHIFGIIHE
@5823917/1
cttcctcaagcgctggtaacgctttatcgggttctgctaagtggtaagta
+5823917/1
CCCFFFFFHGHHGHIGFFHGHIGJJJJJGGIHIIIEHIGIJ?DHIIGIFH
@5823918/1
cttcctcaagcgctggtaacgctttatcgggttctgctaagtggtaagta
+5823918/1
CCCFFFFFHHGHHIJJCFHIJJIJJJJJJJJIIIIIJJJJJFHIHIJJII
@5823919/1
cttcctcaagcgctggtaacgctttatcgggttctgctaagtggtaagta
+5823919/1
CCCFFFFFHHHHHJJJEGHIIJJGIJGIJJJHIJIJIIIIJFHIHHIIHI
@5823920/1
cttcctcaagcgctggtaacgctttatcgggttctgctaagtggtaagta
+5823920/1
CCCFFFFFHHHHHJJJEGIIJJJJJJJJJIIHJJJIJJIIIFHIJJJJHI
@5823921/1
cttcctcaagcgctggtaacgctttatcgggttctgctaagtggtaagta
+5823921/1
CCCFFFFFHHHHHJJJFHHJJIJJJJJJJIJGHJJJJJJJJJJJIJJJJJ
@5823922/1
cttcctcaagcgctggtaacgctttatcgggttctgctaagtggtaagta
+5823922/1
CCCFFFFFHHHHHJJJGHIJJJJJJJJJJJIIIJJJJJJJIHIJJIIJJG
@2308046/1
caaggctcttctgttcggataagaaggaacaaagtggcaaaagcggaaac
+2308046/1
CCCFFFFFHHGHHIIJJJGIIIIJJJJJJJIJJJ?DGIIIGIJJJEHIII
@3851265/1
cgacgagtacgtacaagaattcggtctgaccatcagcaacaacatgatgg
+3851265/1
@<8BD1@DFFD<AGHIBGCHHBGAFGEAEHA@BA@>BGIE@BGBFE<CF<
@3323020/1
cccctgttcttaaataaagtgtactttattgaaaaattagtaaaacataa
+3323020/1
CCCFFFFFHHHHHJJJJJIHHJJJJJJJJJJJJJIJJJJJIIIJJIJJJJ
@3323249/1
ccccttaatcagctacaacagtcaacatttcccacctttttcactcaacc
+3323249/1
CCCFFFFFHHHHHCGGIIGGH<CHHIIFHCFIJJJJFFHIIHIJHIJJJI
@3324207/1
ccccttgcggttaccccttctgttgggatgggggccgcccccttcccttg
+3324207/1
C@CFFFFFHGGHHIJGIBHIIIHIIJJHGIIIGJJFIGIHFF6ACEDDD9
@5355358/1
ctgctacggaacaggcaaaactccgaaggaagccaagggctcggctgctc
+5355358/1
CCCFFFFFHHGGGJJIJJJJJJJJJJIJIFGGJJIIJJIJIJIJJIIDHG
@3325347/1
cccctttgttgcccgtttgccgatttaggttgttgtggtacatctccatg
+3325347/1
CCCFFFFFHHHHHJIHIJJJJJGIIJIJJFHHHIJFHIFHIIJJJJJJJI
@3325700/1
cccgaaaaaagtttatttatcatacacaggtaaacagttgtacagtagag
+3325700/1
BCC?DFFFHHHHHJJJIJIJJJJJJJJJJJFFHJJJIIJJIHIJIGHHJJ
@3325701/1
cccgaaaaaagtttatttatcatacacaggtaaacagttgtacagtagag
+3325701/1
CCCFFFFFHHHHHJJIJJJJJJJJJJJIJJDFHHIJJHIJJHIJGFHGII
@3325702/1
cccgaaaaaagtttatttatcatgcacaggtaaacagttgtacagtagag
+3325702/1
CCCFFFFFHHHBHIJJJJJJJJJJIJJJJJFHHIJJJJJJIJIIJIIIJJ
@1286941/1
atccgatctagctgaagatccgacccatagtgtcggcatctgaggatatc
+1286941/1
CCCFFFFFHHHHHJJJJJJJJJIJJJJJJJIIHIJIIIJIIIHIJGIHHG
@6890097/1
gcatcaaataaatgctcccttttcacaatataataaatacatatcatatc
+6890097/1
CCCFFFFFHHHHHJJJJJJJJJJIIJJIJJJJJJJJJJIJJJJJIJIJJH
@3328530/1
cccgaataccgattctcagccgagctgcccagtttag
+3328530/1
?@@D?DDFDDHDHEEF@FCGIGIIGI>FBAG@00BF@
@3328531/1
cccgaataccgattctcagccgagctgcccagtttagtggccaactcttc
+3328531/1
C@?DFFFFHDDHGJIIJJIIJJIIIIJJJJGIIJJIEFEGIIIIJJJIII
@3328532/1
cccgaataccgattctcagccgagctgcccagtttagtggccaactcttc
+3328532/1
CCCFFFFFHHHHHJJJJJJJJHIIJJIIJJJJGIJIJHIJJJJJJJJJJJ
@3329137/1
cccgaatcgttagtgtttgcaatttttctgttacttttgtttcca
+3329137/1
@@@DDFFFFHFADFBFBGDCHEEH@FHAH@HGI<CGH?D?9F:D?
@6891340/1
gcatcgataagacgaatggtaaagctgctaaaaaagcaggaaaagcccag
+6891340/1
=B?4=ADDFHHHHIJJHIIHFHGGHIICHHIJJIJG@HIIJJJJIIIJJI
@7898779/1
gtgacatcgttcgatgacaaagtgatgggcaatcccattggctggctcca
+7898779/1
CCCFFFFFHHHHHJJJJJJJJJFHIJJJJJHIJJJJJJJJJJJJJIGGIG
@1762717/1
attttacaagctatactttgcatagaattagtggtttttttctaaaatca
+1762717/1
@CCFFDEFHHHHFJIJGIJIIHGEGADHEEHHHIHIJJJJJJIGGIJJIJ
@1762718/1
attttacaagctatactttgcatagaattagtggtttttttctaaaatca
+1762718/1
CCCFFFFFHHHHHJJJJJJIJIJJJHJJJJJHHIHIJJJJJIIJJJJJIJ
@7899896/1
gtgaccacaagcaatgtcaaagagaaggatagcaactaattttacaagct
+7899896/1
CCCFFFFFHHHHHJJJIJJJJJIJHIJJIJIJJJJJIJJJJJJJJJJJII
@1765075/1
attttacctttgcgcgaaaagtgaccacaagcaatgtcaaagagaaggat
+1765075/1
CCCFFFFFHGHHHJJJJJJJIGHHIIJJJJJJJIIJHIIJJJJI@FGGJJ
@1765076/1
attttacctttgcgcgaaaagtgaccacaagcaatgtcaaagagaaggat
+1765076/1
CCCFFFFFHHHGGJIJIJJJIHIIJIJJJJJJJJJJGIJJJJGIIIIJJG
@1765077/1
attttacctttgcgcgaaaagtgaccacaagcaatgtcaaagagaaggat
+1765077/1
CCCFFFFFHHHHHJJJEHIJI:DHHIHHIJJIIJJJIJJJJJIHHIHIFF
@2309562/1
caagggctcggctgctcatcatgccctcgag
+2309562/1
@;=?BDDDFHAFHIIIBBHC?CF>FHEHEGI
@2309563/1
caagggctcggctgctcatcatgccctcgagtacctcaaaatcatgacca
+2309563/1
CCCFFFFFHHHGGIIGIEHH?C<EGI@GFGG?D?GBF<DHH@BDB>FGII
@2309564/1
caagggctcggctgctcatcatgccctcgagtacctcaaaatcatgacca
+2309564/1
CCCFFFFFHHHHHIIGGGGEHA>GHI@FEDHBDFG<FDFHI<?=<8BCF=
@2309709/1
caaggggcacggaccacttcacggaaatctaccgacagagaggttatcct
+2309709/1
@@@??DDFHHFHHJJJJJJJJIJJJJJJJJJIJJJJEIECFDHGIGEFHH
@2309710/1
caaggggcacggaccacttcacggaaatctaccgacagagaggttatcct
+2309710/1
CCCFFFFFHHHHHJIFIIJIIIJJJJJJJJJJJJJJJJGIHIJDEHHHHH
@2309711/1
caaggggcacggaccacttcacggaaatctaccgacagagaggttatcct
+2309711/1
CCCFFFFFHHHHHJJJJJJJIJJJJJJJJJJJIJIJJJJJJJJCGIHHHH
@4863064/1
ctccatagttcttacatccttgttt
+4863064/1
@CCFFFFDFFFFHIIGGGIEHA3AF
@4863065/1
ctccatagttcttacatccttgtttatttccctttttgtggagagg
+4863065/1
CCCFFFFFHHHHHIJJJIJIJH3AF9CHI@HG@HHJJ@?BF<B9BF
@4863066/1
ctccatagttcttacatccttgtttatttccctttttgtggagaggtact
+4863066/1
@@@DFFFDHFHHHIJGGIJJJJIIGGHIIJIJJGHIJIEHEGHGGGBGGG
@4863067/1
ctccatagttcttacatccttgtttatttccctttttgtggagaggtact
+4863067/1
CCCFFFFFHHHHHJJJJJJJJJGHJIJJJJJJJJJJJGGGIGJIJJFHIJ
@2314085/1
caaggtttggaggagttgtactaatttgtgtaattgaagttcgtattatt
+2314085/1
?@?BDBDDHHDHHEGAEHHEHIEGGJIIIIEGCEFGGFFGIEHGGIIJJH
@2314086/1
caaggtttggaggagttgtactaatttgtgtaattgaagttcgtattatt
+2314086/1
BC@FFDFFHHHHHGIHIJHIJJJIJJJJIIHJIIJJJJJJJJJJJIJJJJ
@2314342/1
caaggttttcaaactgttaaaaaacctgctgaatgtgcgccaattgagtt
+2314342/1
@@CDDDEFHDBHHJIEFHIIIIGIIGGGIIJFFGGHIJIIJJGIEA@C8C
@2314343/1
caaggttttcaaactgttaaaaaacctgctgaatgtgcgccaattgagtt
+2314343/1
CCCFFBDFHHHHHJHJGIJJJJJJJJJIJJJJJJJHIJIJJJJJJJIJGI
@2314344/1
caaggttttcaaactgttaaaaaacctgctgaatgtgcgccaattgagtt
+2314344/1
CCCFFBDFHHHHHJJJJJJJJJJJJJJJJIJIIJJHIIJJJJJJJJJJGH
@2314346/1
caaggttttcaatagggcattctaacatgtcaaaattaaatcaatatggc
+2314346/1
CCCFFDFFHHHHGJJJJGJJJIJJJJJJJJIJJGIJJJJIJJJJJJJJJI
@6894628/1
gcatgtcccgcagatggccaccaccattctatgaaatggaacacgaagag
+6894628/1
CCCFFFFFHGHDFIJJJIJGGI=FGCGIGIJJJIIIIIIJIJJIJIJIJI
@6894866/1
gcatgttatcacgattcataaaagtaatataaccttagatttcgaggcaa
+6894866/1
?@@DDBDDDHHHGJIIGGGHIJICFHDCAAHCGEGEDAEF??DDHD@GGG
@7401069/1
gggcaaatcaatcaatttgcctcgaaatctaaggttatattacttttatg
+7401069/1
B@BFFFFFHHHHHJJJJJJIJGHIIJJJJJJJJJJJJIJJJJIJJJJJJI
@7402524/1
gggcaatcccattggctggctccaagagatgtgcatgtcccgcagatggc
+7402524/1
CCCFFFFFHHHHHJJIJJJCEGHEHGEEBGG?BDEIEHIIJGGIGEGGIG
@6896662/1
gcattattgatttcgaggaaataatacgaacttcaattacacaaattagt
+6896662/1
CCCFFFFFGHHHHIIIJIIJJGIIIJJJJJGIIJJJJIJJJJIJJJJJHD
@752570/1
acaaatttgactactgtatagctttcttctcttggtgaacacatacttta
+752570/1
1:?DD>DD8F:?A:??<:3C:A?IH?AH<A<FAAGACGGC??1:?9B?GG
@752571/1
acaaatttgactactgtatagctttcttctcttggtgaacacatacttta
+752571/1
@@CFDEFFF?HFC@EEGFHEE@FEGFHIBHGIIEGIGGH9?CDFDHHIIF
@5358089/1
ctgctatgtgagttgtctgagtacgatgaccgataagactgagagcagtc
+5358089/1
CCCFFFFFFHFHHIGFGHIIE@JHIIJJJIHIGIIJIGIIGJJGIJIJHH
@5359774/1
ctgctcatcatgccctcgagtacctcaaaatcatgaccaaaaagtgaaca
+5359774/1
CCCFFFFFHHHGHIIHGIID<FHH<EDHIIEEHHIIIIGIIIID9BFHI@
@4348747/1
cgtgccccttgcggttaccccttctgttgggatgggggccgcccccttcc
+4348747/1
CCCFFFFFHHHHHJIJJJJJJJJJJIIJJIJJJJJJJJJGHHFFDD8??C
@3854215/1
cgacgatgatcaaagcaacagcgagatcggcgccggacagagaacgcgaa
+3854215/1
CCCFFFFFHHHHHJJJJJJIJGGIIJJJJJGJJIJJAEDDEFCEEDDDDD
@3333213/1
cccgataaagcgttaccagcgcttgaggaagtaacggcagcacta
+3333213/1
@@CFDFFFHGHHHJIIJIJEHIBHGFFAGIGBDGHIEEHHGG6=C
@3333214/1
cccgataaagcgttaccagcgcttgaggaagtaacggcagcactattgac
+3333214/1
@@<DFFFFFHHHHJJIJIJJFGEGIIJIIIIFEGGGIIGJIIIGGCDE@C
@3333215/1
cccgataaagcgttaccagcgcttgaggaagtaacggcagcactattgac
+3333215/1
CCCFDFFFHGHHHIJJJIJJJJIIJJJJJIJFGHGIJIIJCCHCGGHGDH
@3333216/1
cccgataaagcgttaccagcgcttgaggaagtaacggcagcactattgac
+3333216/1
CCCFFFFFHFHHHIJJJJJJJJJIJIIJJJJHIJJJIJJIDGHEEGG9CH
@3333217/1
cccgataaagcgttaccagcgcttgaggaagtaacggcagcactattgac
+3333217/1
CCCFFFFFHHFHFIJJJJIIIJIIJJJJJJJFHIIJJIIJIJFGIIIGDH
@3333218/1
cccgataaagcgttaccagcgcttgaggaagtaacggcagcactattgac
+3333218/1
CCCFFFFFHHGHHJJJIIIJGIJJJJJJIGIDGIIIIIGICGHDGDE@DH
@3333219/1
cccgataaagcgttaccagcgcttgaggaagtaacggcagcactattgac
+3333219/1
CCCFFFFFHHHHHJIJJJJIJJJJJJJJJJJGHGIJJIJJBHIEIGIGCH
@3334151/1
cccgatgatatgatatgtatttattatattgtgaaaagggagcatttatt
+3334151/1
@@CDDDFDDHHDBHEGEG@IGI@HIBHHIICHGDIIFCFHHIIIIFIGII
@4350955/1
cgtggacacgcatattacacatccatttatgcaggacttctatctagttt
+4350955/1
@@@DFDFFFAFFFGGIGIIGEGGIIIJJIIJJJJJEHIJIIJJIJJIIIJ
@7403594/1
gggcactatataaaaaattacattcagtatcgatagataatattgatgat
+7403594/1
B@@FFFFFHGHHHJJJJJGIIIJJIJJGIJIIIJJJJJJIJJJJJJJJJJ
@7403948/1
gggcagacaacttcatgtacaaatacctcaccttacaaattgaaatacgg
+7403948/1
CCCFFFFFHFHHHJJJJHIIIJJJJJJJJIJJJJJJJJJJJJFIJIGJIJ
@5362725/1
ctgctcttaacattttgtcaaaaattgagaaacttaaagtaaaaatacca
+5362725/1
CCCFFFFFHGHFHJJJGHIGHIIJIJGEHJJIJIIIGHIHHHJIJJJJIG
@3336828/1
cccgcataactgagctgtggaggtctaattccaaagtgaacaatctctgg
+3336828/1
CCCFFFFFHHHGHIJJJIJICHIGHIJJJJJJJJIIFGGIIJJJJIJJJG
@5363789/1
ctgctgaatgtgcgccaattgagttttcgagcattttccggaaaaga
+5363789/1
CCCFFFFFHGFFHGIHFHHIIHHHHIIJIIJJJJJJJGIJIJJJJJJ
@5363790/1
ctgctgaatgtgcgccaattgagttttcgagcattttccggaaaaga
+5363790/1
CCCFFFFFHHHHHJJJGJIJJIJHIJIIJJJJJJJJJJJJIJJJJJJ
@2821837/1
caggggatcatgaagctcgcttttcaaattctcgtgacttttctcccctg
+2821837/1
CCCFFFFFGHFFHIHIEGEBDGHEHIHIIGICGGHHGHIIIG>GGIIJH@
@2821838/1
caggggatcatgaagctcgcttttcaaattctcgtgacttttctcccctg
+2821838/1
CCCFFFFFHHHHGIJJJJJJJJJJJJJJJJJJJJJJJJJJJJJJJJJJJJ
@5365277/1
ctgctgcctatcctgaggcctacgctgttgttgtggtccacccctttgtt
+5365277/1
@@CFDDFFHHFHH@FGGIGIGGIGIIGFHIIJFGIEDGIIIGHIIJIGHI
@5365278/1
ctgctgcctatcctgaggcctacgctgttgttgtggtccacccctttgtt
+5365278/1
CCCFFFFFHHHHHJIIJJJJJJJIJJJIJIJIIHHIJIJJIJJJIJJJJI
@2822943/1
caggggtttcgtacatcactatgacgtcaacatccagccggataagtgcc
+2822943/1
CCCFFF@DHHHHHJJJJJJJJJJJJJIIJJJJJJJJJJJJJIJIJJHIJJ
@5366148/1
ctgctggaacgtttaaatttctgtcatgagaatctcttggattcaatggg
+5366148/1
CCCFFFFFHHHHHJJJJJJJIJIJJIJJJJJJJJJJJJJIIJJJJJJJJI
@2823694/1
cagggtcttcatccgattttatttcccgaatcgttaatgtttgcaatttt
+2823694/1
CCCFFADDHHHHHJIIJJJJJIJJJJJJIIJJJIJGHIACFIFGHIIIIJ
@5366863/1
ctgctggttgcccaacttggtaatcttagtgtctttcagtcccgaatacc
+5366863/1
CCCFFFFDHHHHHJJJJJIJHHJJJJJJJJIIIIJJIIIHIJJIJIIJJI
@5366864/1
ctgctggttgcccaacttggtaatcttagtgtctttcagtcccgaatacc
+5366864/1
CCCFFFFDHHHHHJJJJJJJAHHJJJJJJIIIIIJJJJJIHIJJJJJJJI
@7409025/1
gggctctgtgatttcttagtgtcaatagtgctgccgttacttcctcaagc
+7409025/1
CCCFFFFFFFHHHIJJJJG4IIJAFFHHHHHJJJJJJIGIIIIJJJJIJJ
@4352206/1
cgtggatggcgccctcgatttggaccagttcgtatttgggagtgatgccg
+4352206/1
@@@DDDDDFBFFFI:C:2?EF<FCGIDFGDDBBDFGIFFI;B7CCDAEF@
@1290825/1
atcctaaactcacttttttccgaaaaaatatcgcaatagc
+1290825/1
?;8AA:2A?:<A:2222<F?<F@?E:?6D?:980B76BD4
@1290826/1
atcctaaactcacttttttccgaaaaaatatcgcaatagctcaaaaggga
+1290826/1
CC@FFFFFGHHHHIJJJIIJJJJJJJJIJJIIJJJIJJJJJJIJJJJJIJ
@1291554/1
atcctatacttgtacctattgaattgtgtacaatagaagataatcagaca
+1291554/1
CCCFFFFFDHHGHIJIJGIJIHJJJJFHFGIHEHEFGHGFHEHJEGHGIH
@754429/1
acaacctggagcgagacaacagcaagctgctcctccacaacaacaacctc
+754429/1
CCCFFFFFHHHGHJJJJJJJJJIJJIJJJJJJJJJJJJIIJJJJJJJJJJ
@2315991/1
caagtaccaggtccagatcacgtggccgatctagatacagccaaagacgt
+2315991/1
BBCFDEFFHHHHHJJJJJJJJJGHIJJJIJIIIJJIIJJIEHIIJJJJJF
@5829747/1
cttccttcggagttttgcctgttccgtagcagacggccactggcaaagtg
+5829747/1
@@@DBDDDHFHHDGII>GGI@:EHHE@GHGHHIIIIIIIIIEBCHFGCGH
@5829748/1
cttccttcggagttttgcctgttccgtagcagacggccactggcaaagtg
+5829748/1
CCCFFFFFHHHHFIJJJJJJJIIJJIHJJJJJGIJJIJIJJIJJGIJJCF
@757459/1
acaagccaatcagaccaacggaacgcccg
+757459/1
;??DDAB?FD;F<GFEF?3<1ACGGFFG0
@1770458/1
attttataaagttggccatcgtttggtaggcagattcctccgtgttcgaa
+1770458/1
CCCFFFFFHHHHHJJJJJJJJHIIJIFIJJJJJJJIJJJJJJFHHJJJJG
@7902084/1
gtgactccagaagatgatggtatataagatgcaggaattggaggaggagg
+7902084/1
@BBFFFFFHHHHHJJJJJJJEHIJIJJJJJIJJJJJJJIJJHHIGIJGHJ
@6377252/1
gaaaaaaatgtcaaaattttgcaaattatgtggcattttgacatttatgt
+6377252/1
CCCFFFDFHHHHHIIJJJJGIGIJGIJJJJJIIJGIJJIIIGJJJJIJJF
@6377253/1
gaaaaaaatgtcaaaattttgcaaattatgtggcattttgacatttatgt
+6377253/1
CCCFFFFFHGHGHIIJIJJJGGIJJJJJJIIIGIIJJJEEGHGIGIIJJI
@6377254/1
gaaaaaaatgtcaaaattttgcaaattatgtggcattttgacatttatgt
+6377254/1
CCCFFFFFHHHHHJIIJJJJJGHGIJJJJIIJJJIJJJJJJJJJJJJJJH
@6377255/1
gaaaaaaatgtcaaaattttgcaaattatgtggcattttgacatttatgt
+6377255/1
CCCFFFFFHHHHHJJJJJJJJHIJJJJJJJIJJJJJJJJJJJJJHJIIIF
@6898618/1
gcatttatttgatgcaaagtatagaggttgtacccaaacttttcggggtg
+6898618/1
CCCFFFFFHHHFHJIIJJJHJIJJIJJGHJJJJJJJJIJHJJJJJJJJFH
@6899079/1
gcatttcttgcagcttgttctctttggcttccagctttcgtttatcctcg
+6899079/1
CC@FFFFFHHHGHJIJGFIHGHGHJIEGGJGIFHIIJJGIGIIDHGHFFG
@3858688/1
cgacggaatttttcagcgttttgtggaactgtgaaactttgtgggactgc
+3858688/1
@C@DFFFFHHHGHJJGHHIIJJBCFHCGIGEHIJJJGIJJGEGHHIGCA=
@3858689/1
cgacggaatttttcagcgttttgtggaactgtgaaactttgtgggactgc
+3858689/1
CCCFFFFFHHHHHIFFBD?EHIB?BFFHIEHBFGIIIGIIEFEHIGIIID
@6378221/1
gaaaaaacattgaccaatcgccaccaatgcttggtgcagctatccacttt
+6378221/1
CCCFFFFFHHHHHJIHIIICGGIIJJJJJJJJJJFHIJJJJJJJIJJJIJ
@6378222/1
gaaaaaacattgaccaatcgccaccaatgcttggtgcagctatccacttt
+6378222/1
CCCFFFFFHHHHHJJJJJJGHIJJJJJJJJJJJJGHIIJJJJJJJJJJJJ
@7903901/1
gtgacttttctcccctgttcttaaataaagtgtactttattgaaaaatta
+7903901/1
CCCFFFFFHGHHHJJIJIJIIJJJJJJJJJIIJJIJJJJJJJIJJIJJJJ
@3859576/1
cgacggctcaacaactcctggaggacgctgacgggagtcttgctcggcat
+3859576/1
CCCFFFFFHHHHHJJJJJJJIGIJIJGIJJIIIJJBH;DHIIJJHHHFDC
@3859581/1
cgacggctcagcaactcctggaggacgctgacgggagtcttgct
+3859581/1
CC@FFDDDHHFDHIIGHHGGHAHGAF:FHD@FGGBAFF;=E@@@
@3859582/1
cgacggctcagcaactcctggaggacgctgacgggagtcttgctcggcat
+3859582/1
@C@FFAFFHHHHHJJJJIIII@HIJJHHIIIJIIIGECDGGHGJJGFFFC
@3859583/1
cgacggctcagcaactcctggaggacgctgacgggagtcttgctcggcat
+3859583/1
CCCFFDDDHFDHHJGIIJIIJGIGIG>AHGBHHIG<F;CCGHGGH=EE?A
@2320173/1
caagtcaaagaagctagccaagagaatggcggctc
+2320173/1
CCCFFFFFHHHGHJJIIIIJJJIJIIIIJJIG@6@
@6379939/1
gaaaaaacttctgcccacttgaagtagattttgtgaaggagcacaacgta
+6379939/1
CCCFFFFFGHHHHJJJJJJJIIJJHHJIJJJJJIJIJIJIIIIIJJJGGH
@6900637/1
gcatttttaaatttaaaaatttattcaagtcaaaaataatatgtaaattg
+6900637/1
@@<DDFFFHHHHHJJJIJJJJJJJJJJIJGHIIJJJJJJJJIJIIIIJJI
@6900638/1
gcatttttaaatttaaaaatttattcaagtcaaaaataatatgtaaattg
+6900638/1
B1BDDFFFHHHHHJJJJJIJJJJJJJJJIJJJJJJJJJIJJJIH?D?CFE
@6381508/1
gaaaaaagtttatttatcatacacaggtaaacagttgtacagtagaggat
+6381508/1
C@CFFFFFFHHHHJJJJJJJJJJJJJJFGHHJJJJJJIJJJJJIJJIIHJ
@1294425/1
atcctgtagaatatcgtttaacttttccagcatttctcttgctgctaatt
+1294425/1
@@<DDDDDFDHFBBFGBFH@D<DHIGGHIDGEHIIIGGEHHGFEHIIGGG
@1295620/1
atccttctctttgacattgcttgtggtcacttttcgcgcaaaggtaaaat
+1295620/1
CCCFFFFFHHHHHJJJJJJJJIIIJJHIJJJJJJJJJJJJJJJIGHJJJH
@6903682/1
gccaaacacacatagtacctctccacaaaaagggaaataaacaaggatgt
+6903682/1
CCCFFFFFGHGDHIJGHIIJJIIJIIJJJJJJJIEGHHHHIJJJIJGHG?
@6903683/1
gccaaacacacatagtacctctccacaaaaagggaaataaacaaggatgt
+6903683/1
CCCFFFFFGHHHHJJGHJJJJJJJJJJGJJJJJIJJJJIJJJIIJJJJIG
@6903684/1
gccaaacacacatagtacctctccacaaaaagggaaataaacaaggatgt
+6903684/1
CCCFFFFFHHHHHJIFHIJJJGIIJJJIJJGIIDHIIJHHJJIIJIJJJD
@1295855/1
atccttgcaggatttacccgtggagggtaacaatctgccttctacatttg
+1295855/1
CCCFFFFFHHHHHJJJJJJJHIJIJJJDGHIJJJJJJJJJJJJJJJJJJJ
@1296033/1
atccttgtttatttccctttttgtggagaggtactatgtgtgtttggcta
+1296033/1
CCCFFFFFFHHHHIGJJJIIJJGFHDEF>FE?EHHFCGCFFFDGHG=GHD
@1296152/1
atcctttaggcggtggtagagaagtctggtttggatttcatcaatctgta
+1296152/1
@@@DDFFDDDHGG@FG?EA@D@FGGIIIIGFG;FGEHI@F?DHIGGIGAF
@4871278/1
ctccattggtttatcctctactgtacaactgtttacctgtgtatgataaa
+4871278/1
@C@FFEFFHADDHHIBFHIDHIEEHHGIGHGAHHGIIIGHGFGHFCHGII
@4871279/1
ctccattggtttatcctctactgtacaactgtttacctgtgtatgataaa
+4871279/1
@CCFFFFFGCDFDGHIGEHHIIHGEHAHHIGJJIJIJJJJIFHIIBIGBB
@4871280/1
ctccattggtttatcctctactgtacaactgtttacctgtgtatgataaa
+4871280/1
CCCDFFFFH<FFHGIIGGGHIGIIIIIIIIIDHIIIIIEFFHHIIIIIII
@4871281/1
ctccattggtttatcctctactgtacaactgtttacctgtgtatgataaa
+4871281/1
CCCFFFFFHAFHBHIIGGHHIHGFIIJJJIJIHJGIJIGGHDHIJIJIJJ
@249053/1
aaacaattagcagcaagagaaatgctggaaaagttaaacgatattctaca
+249053/1
CCCFFFFFHHHHHIJJJJJJJJJJJJJJJJJJJJJJJJIJJJIJJJJJII
@758646/1
acaagtggtcgatattgttttacgttgtgctccttcacaaaatctacttc
+758646/1
CCCFFDFFDHHHHJJJJHIIJJJJIJIGHIJJJJIJJJIJJIJJJJJJJJ
@1773285/1
attttatcaatcggccattcgaggctggaagccacttttaaatgttgatg
+1773285/1
CCCFFFFFHHHHHJJJJJJJJJJJGJJJCGCEG@GDHIJJIJBGDGGGEF
@4357896/1
cgtgtccacgcaagtacctgctggaacgtttaaatttctgtcatgagaat
+4357896/1
@C@FDFFFHFHFHICGHIGGGGGJGHJIGHIIJJJIJIIGGIIJIJJJJJ
@761602/1
acaatttgaaattttttccaaacccgaaaaaagtttatttatcatgcaca
+761602/1
CC@FFFFFHHHHHJJJIJJJIJJJJJJJJJJJJIIJJJJJIJJJJJIIII
@762151/1
acacaacagactggtcccacacaacagactggtcccacacaagggcagca
+762151/1
CCCFFFFFDHGHHJFHIIJJGJJJJIGIIJJJIIJJJJJJJJIGIIGIJJ
@5838162/1
cttcgacttccaattaactctccagttaagaaaaccatcagcagtccacc
+5838162/1
CCCFFFFFHHHHHJJJJJIIJJJIJJJJJJJJJJJJJJJJJJJJJIJJJJ
@5838312/1
cttcgactttttactatttttgtatgcacaaaattcgttctacatatgaa
+5838312/1
C@CFFFFFHHGHHJJJJJJJJJIIJJIJJJJJJJJJJJIJJJJJIJJJJJ
@5838505/1
cttcgagaccgtacaaggagacttgagctacccatttgatgctgactcgg
+5838505/1
CCCFFFFFHHHHHIJJJJHIIIJJJIJJJJJJJIJJJJIJJJJJJJJJJJ
@5839317/1
cttcgaggtaacctacgtggacatcgaagaaaaaacattgaccaatc
+5839317/1
@@@DDDDDHHHHFEIIICFG1<<CD;9E1:CFHGEEFBFD><FFG3B
@5839318/1
cttcgaggtaacctacgtggacatcgaagaaaaaacattgaccaatcgcc
+5839318/1
BB=DDFFFFFHHHJJJIHIGIJJIJIJGGIJJHGGIIIGIGEHHIJJIIG
@5839319/1
cttcgaggtaacctacgtggacatcgaagaaaaaacattgaccaatcgcc
+5839319/1
CCCFFFFF@FHHHJJIIGHIGHIIIJJJIIJJJJGGIJIIJIIJJEH1@F
@5839320/1
cttcgaggtaacctacgtggacatcgaagaaaaaacattgaccaatcgcc
+5839320/1
CCCFFFFFCFHHHHJJJDGIIIJJJJJJJJJJJJJJIJIGGIJJJIIFGI
@5839321/1
cttcgaggtaacctacgtggacatcgaagaaaaaacattgaccaatcgcc
+5839321/1
CCCFFFFFFHHHHJJJJGHIIJJJJJJIJJJJIIJJJJJGJJJJJJIHGG
@5839322/1
cttcgaggtaacctacgtggacatcgaagaaaaaacattgaccaatcgcc
+5839322/1
CCCFFFFFHHHHHJJBFFHIIJJJJJJIIJJJJJJJJJJGJJJJJJJGHG
@5839323/1
cttcgaggtaacctacgtggacatcgaagaaaaaacattgaccaatcgcc
+5839323/1
CCCFFFFFHHHHHJJJJHIJIJJIJJJJJJJJJJJJJJIIJJJJJJJGII
@6382069/1
gaaaaaatatcgcaatagctcaaaagggaacaatttttatcgagttattg
+6382069/1
@B@FFFFFHHHGHJIIHIIIJIGGIGGHIJJJGIIJGIGGIJIHDGIFJI
@6382070/1
gaaaaaatatcgcaatagctcaaaagggaacaatttttgtcgagttattg
+6382070/1
B@;DDFFFGHHGGJJIIIJJJIJFIJJIJJJJFGIIJJIHGIIIFHJIGI
@2825873/1
caggtaaacagttgtacagtagaggataaaccaattgagcacacttttac
+2825873/1
BCCFDDFFGHHHHJGHJJJHHHGIJJJIJJJJJJJIIIIGIJJJIIJIJI
@6382720/1
gaaaaaatgaacatggaatgtaagaacattttcggaatcagaaaaaatgt
+6382720/1
CCCFFFFFHHHHHJJJIJJJHHJJJIIJJJJJJIIIIIJIJIJJJJJJJG
@2827891/1
caggtatatttatcacatcattcgtcgtgtaccacatctcggatcttgct
+2827891/1
@@@FDDFFHHHHHJJIJIJIJJJJJIJJJIIJIIIJJIJJIJIIGJJJJI
@2827892/1
caggtatatttatcacatcattcgtcgtgtaccacatctcggatcttgct
+2827892/1
B@CFDDFFHHHHHJJJJJJJJJJJIJJIJFIJIEHEGIGICHFHIGHDGH
@2827934/1
caggtatcacatttatcgtggtccagaagaggcatcacacaaggctcttc
+2827934/1
BCCFDDFFHHHHHJJJJIIJIHIJIJIIJJJJJIIIJJJJJJJJJIJJJJ
@6904008/1
gccaaacattcggcagccaagaacttgctggatctcttggtcggaaaagt
+6904008/1
C@@FFFFDDHHDDIG@BGFGGIJIJGGIBCEED9BFEHIIDBFAFGHJI=
@6904009/1
gccaaacattcggcagccaagaacttgctggatctcttggtcggaaaagt
+6904009/1
CCCFFFFFHGGHFIJJIJJJJGHIGGGGIIIGHGDIIFIJFGHIJIGIJI
@6904010/1
gccaaacattcggcagccaagaacttgctggatctcttggtcggaaaagt
+6904010/1
CCCFFFFFHHHHHJIHIGCFGGGIGIJIJJJGGGIGGGIIDGGGAF>@F=
@6904011/1
gccaaacattcggcagccaagaacttgctggatctcttggtcggaaaagt
+6904011/1
CCCFFFFFHHHHHJJIIJJJIIJJJJIJJJJJJJJJJJJIHIJJJJJJJ=
@5372017/1
ctgcttctacacaatctgcaatgcttttatcagggatactatgctgtgta
+5372017/1
BCCFFFFFHHHHHJJJIGIIGHGIGJJIJIJJJJIIJIJJJIGIIJIJGI
@3343431/1
cccggagcggctgatatcaccaatcagg
+3343431/1
@@@DDDDDFHH<<8???C?CG?D@@:3D
@3343432/1
cccggagcggctgatatcaccaatcaggtggtgacatcgttcgatgacaa
+3343432/1
@@@DDDDDHHFFHACCE@CDG9D?D?DH9BF7B<FB@HIAFDBFGHEIGI
@3343433/1
cccggagcggctgatatcaccaatcaggtggtgacatcgttcgatgacaa
+3343433/1
CCCFFFFFHHHHHBEFHHDFHHJGGGGIDGI7DDGIHIIGHGG@DEHHGJ
@1299682/1
atcgaagaaaaaacattgaccaatcgccaccaatgcttggtgcagctatc
+1299682/1
BCCFFFFFHHHHHJJJJIJIJJIJJHGIIJJJJIJJJJJJHHJIJJJIJJ
@1299699/1
atcgaagaaagacgccaaacattcggcagccaagaacttgctggatctct
+1299699/1
@@<DDDFFDBD>?@GDAGCAAEC?GFE<HGECF??D;?F88<B=277===
@1300032/1
atcgaagatttggagaatattgtggtagaccaattgaagttcttttatga
+1300032/1
@?@DFFFFHGFHFBGGHEFHIGACEBEDHGHIIJEIIIG?FIGIJJEHFH
@251807/1
aaacacacatagtacctctccacaaaaagggaaataaacaaggatgtaag
+251807/1
CBCFFFFFHHGGFIJJJJJJJJJJIJHIIGJIJIJJJJJJJIIJJJGIJI
@1301626/1
atcgaatcgaatattagtagcaagatccgagatgtggtacacgacgaatg
+1301626/1
CCCFFFFFHFHHGIIGG?IHIJJGJJJJIIJJJJGHIGHJJJJIJJIJJI
@6908093/1
gccaaatcactatttgccttgctctgttctctgtcaaatgtacatgatga
+6908093/1
CCCFFFFFHHHHHJJJJICIGGGGGIJIJJJJIIIIGIIJHIGIJIIJJI
@7410195/1
gggcttttcctgcttttttagcagctttaccattcgtcttatcgatgcat
+7410195/1
CCCFFFFFHHHHGJJJJJJJIIJJJJJJJJJIJJIJIIJJJJJJJJIJJJ
@4359239/1
cgtgtgtgcaggtatatttatcacatcattcgtcgtgtaccacatctcgg
+4359239/1
B@@DDFDDDFFHFGIJJJJIIIGIJJGHIJJJHGIGIGHJJJJIJJJJIJ
@7411168/1
ggggaagaagccaaattgctctactctcaagaaatggcctccatgccgag
+7411168/1
CCCFFFFFHHGHGJJJJJJJJJJJJJJJJJJJJJJJJIJIJJJIJJJJGI
@3344445/1
cccggatggcattcatgcagaaccgattaagaaaggggcagacaacttca
+3344445/1
CCCFFFFFHHHHHJJJJJJJJJJJJDFGIIJJJJJJJJJIJJJJJJJJJJ
@255514/1
aaacagaatctagccaaacacacatagtacctctccacaaaaagggaaat
+255514/1
@BCFFFFFHHHHHJJJJJJJJIJJJJJHIIIJJJJJJJJIJJJJIJJJJI
@6910738/1
gccaaattgctctactctcaagaaatggcctccatgccgagcaagactcc
+6910738/1
CCCFFFFFHHGHHJJJJJJJJJJJJIJJJJJJJJJIJIJJJJJIJJJJJJ
@6910739/1
gccaaattgctctactctcaagaaatggcctccatgccgagcaagactcc
+6910739/1
CCCFFFFFHHHHHJIIJJJJJJJJJJJIJJJIJJJJJJJIIJJJIJJJJJ
@6910740/1
gccaaattgctctactctcaagaaatggcctccatgccgagcaagactcc
+6910740/1
CCCFFFFFHHHHHJJJJJJJJJJJJJIJJJJJJIJIJIJJJJJIJJJIJJ
@3346635/1
cccgggcccagatggcattcatgcagaaccgattaagaaaggggcagaca
+3346635/1
?@@;?DDFHHDHDHIHIJJJJHHGIIGJIIGEGHIJJJCHHIIGIIGIIH
@3346636/1
cccgggcccagatggcattcatgcagaaccgattaagaaaggggcagaca
+3346636/1
@@CDDFFFHHHHHJJIJJJJJIJJIJJJJJJGHGIJJIJJJJJJJJJJJH
@3346637/1
cccgggcccagatggcattcatgcagaaccgattaagaaaggggcagaca
+3346637/1
@B@DDFFDHHGDHGGIGGHGIJFIJGIIJJG@DGHGIHHGIFIBGIGIJH
@3346638/1
cccgggcccagatggcattcatgcagaaccgattaagaaaggggcagaca
+3346638/1
BCCDFFFFHHHHHJJJIJJIIIIJJJIJJJJEFHIIIJIGGIGIJJJJJH
@3346850/1
cccggggctctgtgatttcttagtgtcaatagtgctgccgttacttcctc
+3346850/1
CCCFFFFFHHHFAFBGHICGIBGFHGHFHHIIGHGIIIIFGGGIIIIIIG
@256946/1
aaacagctccacaacagcaacatcaaactgttcccccacaacagactggt
+256946/1
@@<DBDDEHHHGHIIGBHIIIIFIHIGGIIHEIIIIIFBHIIIGIIICG=
@256947/1
aaacagctccacaacagcaacatcaaactgttcccccacaacagactggt
+256947/1
CCCFFFFFHHHHHJJJJJJJJJJJJJJJJJJJJJJJJJJJJJJDHIJIGF
@7911865/1
gtgagttcattttaaatgaaaaacgtatgttgtttacttcatttgaatct
+7911865/1
@B@FFFFFHHHHHJJJJIIJJJJJJHIJJIJJIJJJIIJJJJJJJJJIJI
@7911866/1
gtgagttcattttaaatgaaaaacgtatgttgtttacttcatttgaatct
+7911866/1
C@CFFDFFHHHHHJJJJJJJJJJJJHIJJIIJIJJJJJJJIJJJJIIJJJ
@7911867/1
gtgagttcattttaaatgaaaaacgtatgttgtttacttcatttgaatct
+7911867/1
CBCFFFFFHHHHHJJJJJJJJJJJJIJJJJJJJJJJJJJJJJJJJIJJJJ
@7911868/1
gtgagttcattttaaatgaaaaacgtatgttgtttacttcatttgaatct
+7911868/1
CCCFFEFFHHHHHIJJIJJJJJJJJEHIJJJJJJJJJJIIJJJJJJJJII
@7416428/1
ggggcacggaccacttcacggaaatctaccgacagagaggttatccttgg
+7416428/1
CCCFFFFFHGHHDIFIIJJIGAHIJJJJJJJJJJJGIGGJCCHIHIJJJJ
@4361726/1
cgttaaattttaaaagcctcttaaatttaaccgaaatatagaatacaccc
+4361726/1
@@:DBDDBHHHDHIIBCGBECHEHIIIIGHHIGBGIDBDFHIIIIIIGII
@4361880/1
cgttaacactgcctgtagtttgatattgggactgcaagtgcgaatatctg
+4361880/1
BB=DDDFDHHHHHIIGIIHJIGHGIIJJJIIJIJIJJIHGGHIIIJJIII
@7913402/1
gtgataaatatacctgcacacacgcatttttaaatttaaaaatttattca
+7913402/1
CCCFFEFFHHGHFIIJJIIGHGIIIJJJJJJGGIIJIJJJIGHIIIJJJI
@7913527/1
gtgataacgagccctaaaggccaccaaatgagcataataggctggcgcag
+7913527/1
@@CFFFFFGHHGHJIIJJGIFIJJJJJJJJJJGJJIIJJJJJJJJ=FBHB
@7914025/1
gtgataatggatacaaatttgactactgtatagctttcttctcttggtga
+7914025/1
BBBFFFFFHHHHHJJJJJJJHGIJJJJJIJJJJIJJJIIJJJJJJJJIJJ
@7914159/1
gtgatacaagaaaatatacagactaaagaaacgctcgtggggagcgatga
+7914159/1
C@CFFFFFFGHHHJJJIJJJJJJJJJJJJJJJIJJIIHIIJJJJJIHIJE
@5842449/1
cttcgatcttccggttccggtggccaccagatcgttgttaag
+5842449/1
???DDAD?DDBDDDII;?3@2::?:9?D;:B??D??978D@?
@5842450/1
cttcgatcttccggttccggtggccaccagatcgttgttaaggaacacgc
+5842450/1
7?@FF;DDBHHGF@<CFHIIEE@FEEEGGGAFDDBFGIGIFEIGGGHGIG
@5842451/1
cttcgatcttccggttccggtggccaccagatcgttgttaaggaacacgc
+5842451/1
BC@FFFFFHHHHHJHIJJJJHIIIJIJJJJJIIJIIIIJIJIIJJJJJJJ
@5842452/1
cttcgatcttccggttccggtggccaccagatcgttgttaaggaacacgc
+5842452/1
CCCFFFFFHHHHFIEGIIGHCFHGHGIJBEGIJJHHHIJJJJJGIIJJIG
@5842453/1
cttcgatcttccggttccggtggccaccagatcgttgttaaggaacacgc
+5842453/1
CCCFFFFFHHHHGGFHIJGJEGIIJIJJJIJJJJJJJHIJJJJJJJIJJI
@5842454/1
cttcgatcttccggttccggtggccaccagatcgttgttaaggaacacgc
+5842454/1
CCCFFFFFHHHHHJGIJJJJHIJJJJJJJJJJJJJJJJJJIIJJIJJJJJ
@5842455/1
cttcgatcttccggttccggtggccaccagatcgttgttaaggaacacgc
+5842455/1
CCCFFFFFHHHHHJHIJJJJHIIJJJJJJJJJJJJIJIJIJJJJIJJJJJ
@5842456/1
cttcgatcttccggttccggtggccaccagatcgttgttaaggaacacgc
+5842456/1
CCCFFFFFHHHHHJHIJJJJJJJJJIJJJIJJJJJJJJIJJJJJJJJJJJ
@5842457/1
cttcgatcttccggttccggtggccaccagatcgttgttaaggaacacgc
+5842457/1
CCCFFFFFHHHHHJHJJJJJJJJJJJJJJJJJJJJJJJJJJJJJJIJJJJ
@5843413/1
cttcgatgtccacgtaggttacctcgaaggattgttcgctagcgatctcc
+5843413/1
??@DDDEFHHHFHEFHHJCEEFHIHEHIJJIIIEFHGIGEGIIIGGGHGG
@5843414/1
cttcgatgtccacgtaggttacctcgaaggattgttcgctagcgatctcc
+5843414/1
@@CFDDFFHHHGHJGIJJEHHGIJIHIIJIIJIIIJJJIJJIGIJJJGHI
@5843415/1
cttcgatgtccacgtaggttacctcgaaggattgttcgctagcgatctcc
+5843415/1
CCCFFFFFHHHHHGFHGICHHIJJJIGIIIGHIIJIJGGGIIIJIJJFIJ
@765096/1
acacgaaaggcagttcaccatcgcttgtcatgtgttgaaattccgcgaaa
+765096/1
CCCFFFFFHHHHHHIJJJJIJJIJJJJJJJJJIIJJJIJJJJJECHJIJG
@765293/1
acacgacgaatgatgtgataaatatacctgcacacacgcatttttaaatt
+765293/1
CCCFFFFFHHHHHIIII>FIIEBFFGIGGGG>DFGGED@@FHIIGGIGHI
@2329445/1
caagtttgtgctgggcaaatcaatcaatttgcctcgaaatctaaggttat
+2329445/1
B@CFDDFFHHHHHJJIIJGJJJJJJJJJJJJJJJJJJJJJJJIJJJIIIJ
@765668/1
acacgcatttttaaatttaaaaatttattcaagtcaaaaataatatgtaa
+765668/1
CCCFFFFFHHHHHJJJJJIJJJJJJJJJJIJIIIIJJJJJJIJJIJIHIJ
@765747/1
acacgctgagaaagctatggttgagtgaaaaagg
+765747/1
@CCDDDFDDHHBHIIIJGIIHHGFHDFDCHGGII
@3872475/1
cgacttaggagaaggcatggaaatgtatcacggattttatcaatcggcca
+3872475/1
CCCFFFDEDDAFFIIIIIGGIIIDF<CE?HCDGDHGHIIIIIGDHDBHGI
@7915550/1
gtgatatcagccgctccgggcgttccgttgg
+7915550/1
@@@DDEADFHBHAFFGHIFB@G?@DFAHCFG
@7915551/1
gtgatatcagccgctccgggcgttccgttggtctgattggctt
+7915551/1
BBBFFFFFHHGHHIJJJJJJGIGIJJJIIJJGGIJJIJJJJJJ
@7915552/1
gtgatatcagccgctccgggcgttccgttggtctgattggctt
+7915552/1
C@CFFFFFGHGHHIGJJJIJBHAHIJJGGGCBFCFFHGIJJII
@1303371/1
atcgaatttgtctgaagattttaaatggccttccttaaatttcggttgga
+1303371/1
@@@FFDBDHBHDHIGGICIIIJEIHIJGEEHIJJJIIEEHJJJIHHIIIJ
@2831829/1
caggtggtgacatcgttcgatgacaaagtgatgggcaatcccattggctg
+2831829/1
@@@DDDFDHHFFHAHEDB?ABHIGIH>A?CGAGD8;C?BFH@D>BH9DDB
@2831830/1
caggtggtgacatcgttcgatgacaaagtgatgggcaatcccattggctg
+2831830/1
@C@FFFFDADHHHIJGHEIGGJGIFIEH@EHCGEIJIHIFHIJJGHJIJH
@2831831/1
caggtggtgacatcgttcgatgacaaagtgatgggcaatcccattggctg
+2831831/1
B@CFDFFDHHHHHJJIJJJIJJJJJJJJCGHIIIGIIIJJJJJJJJJJJJ
@2831832/1
caggtggtgacatcgttcgatgacaaagtgatgggcaatcccattggctg
+2831832/1
BBBFDFFDHHHHHJJIJJJIJJJJJJJJHIJJJJJJJJJIJJJIJJJJJJ
@2833815/1
caggttgttgctgtgaaacttgcggtttaccccaagcttgaggttcctgt
+2833815/1
@CCFBEFDFDHHFHIJJJJJJJJJJIJJJIJJJIIJIIIIJJIHIJJJJH
@5373333/1
ctgcttgtgaatctgatggtgaactggaagaagcttgcg
+5373333/1
CCCFFFFDHGHHHJJJJJIGIGJJIJJIJJJIIIIICGG
@7417381/1
ggggcggcccccatcccaacagaagggg
+7417381/1
@@@DDDDDHHHH?BFGIBCCE@CGGIHH
@7417506/1
ggggctgaatcggtccggccgagtgcatcatggtcatgttttgggactcc
+7417506/1
@@@FFFFFHHHHGIGIIJJIGFG?DFHGEGIIJIGGHCHGEHGII?EDHH
@7419266/1
gggggcggcccccatcccaacagaaggggtaaccgcaaggggcacggacc
+7419266/1
@@@DDDDDHHHHFBFGIIAH;5=CEEHEE9>CACBB6??BBBBBBBBBBB
@5845488/1
cttcgcacataaactctatcacaggttgcgctttgtaaaatgccgttgca
+5845488/1
CCCFFFDDHGHHHJJJJJJJJJJJIHHGIJJJJJGIIJJGJIJGJ@GHIJ
@6398328/1
gaaaaaggtgggaaatgttgactgttgtagctgattaaggggtgtattct
+6398328/1
@@@FFFFFCFHHHIJJJIIJIJJJJJIGIIIJJGIJJJJJJJ@DFHIJIJ
@6398329/1
gaaaaaggtgggaaatgttgactgttgtagctgattaaggggtgtattct
+6398329/1
CBCFFFFFCFHHHJJIIGIJJJJJJJJIIJJJJIJJIIJJJJGGHIJJJJ
@6398330/1
gaaaaaggtgggaaatgttgactgttgtagctgattaaggggtgtattct
+6398330/1
CCCFFFFFCFHHHJJIJHJIJJIJJJJHIIJJJIJJJJIJJJ@DDGGIJJ
@6398331/1
gaaaaaggtgggaaatgttgactgttgtagctgattaaggggtgtattct
+6398331/1
CCCFFFFFFHHHHJJIJHJGHIGGFHDGGIHIJFHHGHIIJJ8D@DGHGI
@6398332/1
gaaaaaggtgggaaatgttgactgttgtagctgattaaggggtgtattct
+6398332/1
CCCFFFFFFHHHHJJJJIIJIJJJIJJHIJIJJEIIIIJJJJ?FDHIIJJ
@6398333/1
gaaaaaggtgggaaatgttgacttttgtagctgattaaggggtgtattct
+6398333/1
CCCFFFFFDFHHHJJJJFHHHJJJJJGGGIIGIGIJIIEHJJ?D?FHGGJ
@3875339/1
cgactttttactatttttgtatgcacaaaattcgttctacatatgaaaca
+3875339/1
??;?BDDDF8?AAAGGII:<A?AE?AFGIIAGBDCDBDFEGIFEFCGIEF
@3875340/1
cgactttttactatttttgtatgcacaaaattcgttctacatatgaaaca
+3875340/1
@CCFFFFFHFFHFHIIJJDFHHIIJIEHIJIJIJJIGJJJJJJGJJJJHI
@3875341/1
cgactttttactatttttgtatgcacaaaattcgttctacatatgaaaca
+3875341/1
BC@FFFFFHHHHHJJJJJGGGHIJJJJJJJJJJJJJJJJJJJJJJJJJJJ
@261583/1
aaacatctgaaaagaaggggtttgttaaggaaagtagaaaactaatgtat
+261583/1
CCCFFFFFHHHHHJIJJJJJFHIJJJJIJJJJJJFHHJJJJJJJJJJHIJ
@6913560/1
gccaactcttcgtcactcgcaaatgtagaaggcagattgttaccctccac
+6913560/1
@@@?BBDFDDD;AEHI@F=AFHIAE?E@CFB3DFABDFIBGFAHGIIGGI
@1307072/1
atcgagggcgccatccacgagccaatcttccgctaccgcg
+1307072/1
@CCFFFFFHGHHFGIIIIIGGIIIHIJHIGGGIGGGHG65
@1307073/1
atcgagggcgccatccacgagccaatcttccgctaccgcgtgttccttaa
+1307073/1
CCCFFFFFFHHHGIJJIJDBGGIJJIIJIJJAH:@GHEGE:=?BACCC>A
@1307074/1
atcgagggcgccatccacgagccaatcttccgctaccgcgtgttccttaa
+1307074/1
CCCFFFFFHFHHHJJJJJJJJIJJJJJJJJJIJIJJJ>HEBEBDCECECE
@6915428/1
gccaaggacttcaacttcgttcagttcttgcaggagatcgctagcgaaca
+6915428/1
B@BFFFFFHHHHHJJJJJJJJJJIHIJJJJJJFHJJJJJJJJJJJJJJJJ
@5851003/1
cttcgcttttgactcgacaaaaatttaaacacattgcattattgatttcg
+5851003/1
???>DD<DDD?:2:2<CE8CFIIEIE@EI<CDCDEBDEEEDDE9B9DD<;
@5851004/1
cttcgcttttgactcgacaaaaatttaaacacattgcattattgatttcg
+5851004/1
@@@??DADFHFFHBHGEHJIIJJIJJIJJJJHGIGGEIJIIJJJJIIJJJ
@5851005/1
cttcgcttttgactcgacaaaaatttaaacacattgcattattgatttcg
+5851005/1
@@@BDDDDHH<CFBCBCCAFHII>EHEGHAFBDDGGEEGHGGICDFHI<D
@5851006/1
cttcgcttttgactcgacaaaaatttaaacacattgcattattgatttcg
+5851006/1
@@@DD?DDDFFB>BDA3E1@CDCEGFADF<FFF@FGFEBBFFDGBDDEII
@5851007/1
cttcgcttttgactcgacaaaaatttaaacacattgcattattgatttcg
+5851007/1
@@@DDDDDFF<;DBA<A8@FGFIEGI>GF3?88?FBBDBG@DFB<@FF8?
@5851008/1
cttcgcttttgactcgacaaaaatttaaacacattgcattattgatttcg
+5851008/1
@@@DDDDDFF<?BFB:C:EFIIIBGIEIIEFD;BEFAGFIEEFEDCFIAD
@5851009/1
cttcgcttttgactcgacaaaaatttaaacacattgcattattgatttcg
+5851009/1
@@@DDDDDHHBCFGHA@DEGHIIGIIEIIDDFGFIIIIIIGHICFHIIGF
@5851010/1
cttcgcttttgactcgacaaaaatttaaacacattgcattattgatttcg
+5851010/1
@CCFFFDFHHFFHIIHIIGIJJJJJJIIGGIEIGIIIJJIJJJJIIJJII
@5851011/1
cttcgcttttgactcgacaaaaatttaaacacattgcattattgatttcg
+5851011/1
B@@DFFFFHHGHHJJIEIHIJJJJIJGIJIJJGIJJJJIIJIIEIIJJGH
@5851012/1
cttcgcttttgactcgacaaaaatttaaacacattgcattattgatttcg
+5851012/1
BCBFFFFFHHHHHJJJJJJJJJJJJJJJJJJJJJJJJJJJJJJJGJIJJJ
@5851013/1
cttcgcttttgactcgacaaaaatttaaacacattgcattattgatttcg
+5851013/1
CCCFFFFFGHBBFGGFGHGHIIJIIIGGGBFFGEIGGIIJJIIGGCGI>G
@5851014/1
cttcgcttttgactcgacaaaaatttaaacacattgcattattgatttcg
+5851014/1
CCCFFFFFHHFHHIIJIIJJJJJIJJIIJIIIIIJFHJJJJIJIJJJJIJ
@5851015/1
cttcgcttttgactcgacaaaaatttaaacacattgcattattgatttcg
+5851015/1
CCCFFFFFHHGHHIIGHHIJJJJJJJJJJJJJGIJIIIJJJJJIJJJJIJ
@5851016/1
cttcgcttttgactcgacaaaaatttaaacacattgcattattgatttcg
+5851016/1
CCCFFFFFHHGHHIJGGGHIJJJJGIJJJJJJJJJJJJJJJIIJH@HIIJ
@5851017/1
cttcgcttttgactcgacaaaaatttaaacacattgcattattgatttcg
+5851017/1
CCCFFFFFHHHHFIJIIJGIJJJJJJIIJIIGGIJIJIIJJJJJJJJJJI
@5851018/1
cttcgcttttgactcgacaaaaatttaaacacattgcattattgatttcg
+5851018/1
CCCFFFFFHHHHHIJIJJIJJJJJJJJJJJJIJJJJIJJJJJJJJJJJJJ
@5851019/1
cttcgcttttgactcgacaaaaatttaaacacattgcattattgatttcg
+5851019/1
CCCFFFFFHHHHHIJIJJJJJJJJJJJJJJJJIIJIJJJJJJJJJJJJJH
@5851020/1
cttcgcttttgactcgacaaaaatttaaacacattgcattattgatttcg
+5851020/1
CCCFFFFFHHHHHJJIIJJJJIIJIJJJJJJIJJIJIJJJIJIIIJJIJH
@5851021/1
cttcgcttttgactcgacaaaaatttaaacacattgcattattgatttcg
+5851021/1
CCCFFFFFHHHHHJJIIJJJJJJJJJJJJIJJJJJJJJJJJJJJIJJJJJ
@6915819/1
gccaagggctcggctgctcatcatgccctcgag
+6915819/1
CCCFFFFFHHHHHJIGBGGGHEBHEGHIEG@:D
@1308274/1
atcgataaaaaaatatcgcaatattagaaattttcaaatattcttcgctt
+1308274/1
CCCFFFFFHHHHHJJGHHIJJJIIJJJJJJJJIJJIJJJJJJJJJJJIJJ
@769461/1
acagactaaagaaacgctcgtggggagcgatgacgaataaagtatgtgtt
+769461/1
CCCFFFFFHGHGHJJJJIJIHIJJJFIIIIIIIJJIIJJIJICGIGGHHH
@1308362/1
atcgataagacgaatggtaaagctgctaaaaa
+1308362/1
:==B?2B;D8?DDDBED2:<ABEACC9<EB9?
@3350045/1
cccggtttgttctgaaacaaacatcactgtgatgaaaaataaaaaaaaaa
+3350045/1
CCCFFDDFGHHGHIIJIGIJJJGIJJJJJFHIJJJJJJJJJJJJJJJJIH
@3350046/1
cccggtttgttctgaaacaaacatcactgtgatgaaaataaaaaaaaaa
+3350046/1
CCCFFDFFDCFDFBEHIGHIIGEFGHIIIGHCGHIIIIEGIIIIIIIIH
@7918785/1
gtgatctttaagaaattctattgccatcttaataatattttttatttcat
+7918785/1
CB@FFFFFHGHHGGHIJJJGIJJJJJJJJJJJJJIJGIJJJIJJIJJJJH
@1309134/1
atcgatacacagtcatagatccaatcctataattatccatttcctgtaat
+1309134/1
?1=DDFFFHHHHHIIIJJJJJJJJJJJJJJJJJJJJJIIJJJJJJJHJII
@1309135/1
atcgatacacagtcatagatccaatcctataattatccatttcctgtaat
+1309135/1
CCCDFFFFHHHHHJJJJJJJJJJJJJJJIJJJJJJJJJJJJJJIJJHHHB
@1309136/1
atcgatacacagtcatagatccaatcctataattatccatttcctgtaat
+1309136/1
CCCFFFFFGHHHHIJJJIJJJI>GIJJJJIJJJIIJJIHJJJJJJJFHII
@1309216/1
atcgatactgaatgtaattttttatatagtgccccgatgatatgatatgt
+1309216/1
CCCFFFFFHHHHHJHIIIJJJJJJJIJIFGIJJIJJIJJDGHIIGIGGII
@1309315/1
atcgatagctgttcactttttggtcatgattttgaggtactcgagggcat
+1309315/1
CCCFFFFDFBHFDHCIIJJJJJGHIIIG@EFIIECHE:BFGEHIIEGDEG
@1309316/1
atcgatagctgttcactttttggtcatgattttgaggtactcgagggcat
+1309316/1
CCCFFFFFHHGHHJGIIIJJJIJHIHIJGIJJJJIJIHJIJJJIJJJJJJ
@1309317/1
atcgatagctgttcactttttggtcatgattttgaggtactcgagggcat
+1309317/1
CCCFFFFFHHHHHJIJJJJJJGGHIIJJEHIJJIIJIIGGIJJJJJJIII
@1309674/1
atcgatcaagtggatgctgtccaggctttgcctttaaacgccgtatcaag
+1309674/1
?==DDDFFHHDFHJFIIGIGHHHHGHFHJDGIEIJJJEFDGHG@?FGGD=
@2836507/1
caggttttttaacagtttgaaaaccttgataaatggaacgaaattaaaca
+2836507/1
@@;?DEFFHHHHHIIFHIIIIIIIIIIIIIIIFIIGIIGGIIHIIIIIII
@2836508/1
caggttttttaacagtttgaaaaccttgataaatggaacgaaattaaaca
+2836508/1
B@BFDDFFHHFHFIIFHIIIJJJJJIJIGHJJIGIEGIGJJJIJIJJJJJ
@7920181/1
gtgatgggcaatcccattggctggctccaagagatgtgcatgtcccgcag
+7920181/1
==?DDDDDFFHFHIIEGIGHIGGG;AEHIIB;3C9B1B><?FFFFG0?7@
@7920182/1
gtgatgggcaatcccattggctggctccaagagatgtgcatgtcccgcag
+7920182/1
C@@FFFFFHHHHHJJIJJGIJJJJGGGICHGGHGDGFGFEIIHGJIGHDF
@7920183/1
gtgatgggcaatcccattggctggctccaagagatgtgcatgtcccgcag
+7920183/1
CBCFFFFFGHHHHJJIJJJJIJJJBAHIEHDDFDEGBGEHGGGGIIEGGB
@5377942/1
ctgcttttttagcagctttaccattcgtcttatcgatgcattgaaacgca
+5377942/1
@C@DFFFFGHBBFIEBGHICHI4EHGFBFGGHIGIE?BHGIIIIIIEAHG
@2335930/1
caataactcgacaaaaattgttcccttttgagctattgcgatattttttc
+2335930/1
B@BFFFFFHHHHHJJJJJJJJJJJJJJJJJIJJJJJJJJJJJJIJJJJII
@6401373/1
gaaaaataaaaaaaaaaaaataatagttcttcaagatatattcttcaggg
+6401373/1
@@@DDDDDFFFFFIIIIIIE8B@7=CFFFFACECC;=?=7?AEDDDDDDC
@6401374/1
gaaaaataaaaaaaaaaataatagttcttcaagatatattcttcagggga
+6401374/1
CCCFFFFFHHHHHJJJIG@GDDDCIGAGCBGFDDDFGEGDAHGEGIJIHE
@7922625/1
gtgattctccgaagagtatgtctcgaaagacttcgactttttactatttt
+7922625/1
BBBFFFFFHHHHHJIJGHIIIJIJJEGHEEHIIIEAHGHIJJBFGIIIJJ
@7922626/1
gtgattctccgaagagtatgtctcgaaagacttcgactttttactatttt
+7922626/1
C@CFFFFFH>FFHHHJEHIJIJIJE>GH?;??F???DDGHJJ@?D??FII
@7922627/1
gtgattctccgaagagtatgtctcgaaagacttcgactttttactatttt
+7922627/1
CCCFFFFFHHHFHIIIGIIJGIJJGEGIBBGHGGGCGCHIJJCFECHIIJ
@4883401/1
ctcccctgttcttaaataaagtgtactttattgaaaaattagtaaaacat
+4883401/1
@@@DFFFFFHHDHGFFGIIIEHH@FHIIJIIJEHGGGEHHGIHIGGIIGH
@4883402/1
ctcccctgttcttaaataaagtgtactttattgaaaaattagtaaaacat
+4883402/1
CCCFFFFFHHHHHHIJGIIJICHAHEHJJFIJEIIJIGIFIJIJIJIIIJ
@4883410/1
ctcccctgtttgttcttaaataaagtgtactttattgaaaaattagtaaa
+4883410/1
CCCFFFFFDHHGHIIJJJJIJJJJJCHHIIJJJJJJJJJJJJJJJJFIIJ
@770951/1
acagcatctaatgacattccagaatctaaaaatattgcacctgctacgga
+770951/1
@C@FFFFFHHHGHJJJJJJJJIJJJJJJJJJJJJJJJJJIIIIJJJJIJI
@6918171/1
gccaatcagaccaacggaacgcccggagcggctg
+6918171/1
CCCFFFFFHHHHHJJJJIJJJJJJGIHIGGIE8@
@6918172/1
gccaatcagaccaacggaacgcccggagcggctgatatcaccaatcagg
+6918172/1
@@@FFFFFHHHHGJIJJJIJEGHJJJJIJIIIIJEGG@?CCEED?CD9?
@6918173/1
gccaatcagaccaacggaacgcccggagcggctgatatcaccaatcagg
+6918173/1
CCCFFFFFHHHHHJJIJJJJGIJJGIIIIJJIHI@DEGECCA=B>BB;B
@6918174/1
gccaatcagaccaacggaacgcccggagcggctgatatcaccaatcagg
+6918174/1
CCCFFFFFHHHHHJJJJIJJIIJJJJJJJIIGHI>@CEFECE>?>7?>@
@6918175/1
gccaatcagaccaacggaacgcccggagcggctgatatcaccaatcaggt
+6918175/1
CCCFFFFFHHHHHJJJIJIJJJJJJIJJIJJJBH;CEHHEFGEFFDEDE3
@6918501/1
gccaatcttccgctaccgcgtgttccttaacaacgatctggtggccaccg
+6918501/1
;<=BD;ABBDFAA6EFD6@::D?FGEHIGGHEG?FHGGEHG>9;FH3@=B
@6918502/1
gccaatcttccgctaccgcgtgttccttaacaacgatctggtggccaccg
+6918502/1
?@@DFFFFFFHDHIIIIIIIBHHFFHIIIIIIIH>FBDF>>=CCGIIIGG
@6918503/1
gccaatcttccgctaccgcgtgttccttaacaacgatctggtggccaccg
+6918503/1
@CCFFFFFHHHGHIJJJIII@GCGHIIJIJJJJIIJGIIIJFHHHJCHII
@6918504/1
gccaatcttccgctaccgcgtgttccttaacaacgatctggtggccaccg
+6918504/1
CCCFFFFFHHHHHIJJJIGGCGDFHJIJIJJJIIHHHJFHJIIIIIJIJJ
@6918828/1
gccaatgggattgcccatcactttgtcatcgaacgatgtcaccacctgat
+6918828/1
CCCFFFFFHHHHHIJJJJJGJJJJIIJJJJJJJJJIJJJJJJJIJJEIGI
@5852255/1
cttcggagaatcacaaaactcatgatacttttcaaattttcttttaaatt
+5852255/1
@@@DD@DDHD<<C?FFGGIBEAHHIIIIGIIIEHGECGGCDHGGIIIGII
@5852256/1
cttcggagaatcacaaaactcatgatacttttcaaattttcttttaaatt
+5852256/1
CCCFFFF>:FDHHICHGGIIIC<FGIGGIIIEHGGHGIIIIF4DGHH??G
@5852257/1
cttcggagaatcacaaaactcatgatacttttcaaattttcttttaaatt
+5852257/1
CCCFFFFFHHHHHJJIJJJJJJJJJJJJJJJJJJJIJJJJJJJJJJJHJJ
@5852258/1
cttcggagaatcacaaaactcatgatacttttcaaattttcttttaaatt
+5852258/1
CCCFFFFFHHHHHJJIJJJJJJJJJJJJJJJJJJJJJJJJJJJJJJJHIJ
@5852259/1
cttcggagaatcacaaaactcatgattcttttcaaattttcttttaaatt
+5852259/1
11:4402<??DB<AFGGGIEHIIIII<EFHHIIIGCHDBCHGIIIIIFIG
@4366890/1
cgttatataatcatcattcaaacattgaagccagatcgataaaaaaatat
+4366890/1
@CBFFFFFHHHHHJJJJJJJJJJJJJJJJIJJJJJJIIIJIJJJJJJJJI
@4366891/1
cgttatataatcatcattcaaacattgaagccagatcgataaaaaaatat
+4366891/1
B@@DBDDFFHHHHJIJIIJJJJIJJIJIIGIGJIIIJICHHGGIJIJJJH
@7924721/1
gtgatttcttagtgtcaatagtgctgccgttacttcctcaagcgctggta
+7924721/1
:11A?DDD?FHBFFEFAC:FB33?E@FEEHHEHH>??FHHIEH;FGHIGC
@7924722/1
gtgatttcttagtgtcaatagtgctgccgttacttcctcaagcgctggta
+7924722/1
=:?D;BDDHHFFFHHGAACIAEHHGIGIIIGIIIIIIIGIIFGGGGEH?F
@7924723/1
gtgatttcttagtgtcaatagtgctgccgttacttcctcaagcgctggta
+7924723/1
@=@A1DDBBHB8ACAFFH@EA<CE@AEHB:FFHHIGG@CFGAGFGCDH?F
@7924724/1
gtgatttcttagtgtcaatagtgctgccgttacttcctcaagcgctggta
+7924724/1
@?@DBDFFHHDFFFEGHHFCF3ABEHGIDGGGI>FFHGHEHEIIGBGI3B
@7924725/1
gtgatttcttagtgtcaatagtgctgccgttacttcctcaagcgctggta
+7924725/1
@?@DFFFFHHHHDHHIEFCIHCIIIJJJIIJJJJJJJJJJIJJIJJJJII
@7924726/1
gtgatttcttagtgtcaatagtgctgccgttacttcctcaagcgctggta
+7924726/1
@?@FFFFFHHGHFGFGCFIHECIHIIJJIIGHIGHJJJJGJJGIJIIIEF
@7924727/1
gtgatttcttagtgtcaatagtgctgccgttacttcctcaagcgctggta
+7924727/1
@@<BDDFFHHHHFGIIEHHJHICIHGHIJJJJJJJIJIIJEEIIJJIIFD
@7924728/1
gtgatttcttagtgtcaatagtgctgccgttacttcctcaagcgctggta
+7924728/1
@@@FFFFFHHHGFHGGHJGJGAJHEHIIIGIJJJIJIIIEHJIGIIJJBD
@7924729/1
gtgatttcttagtgtcaatagtgctgccgttacttcctcaagcgctggta
+7924729/1
B@BDFFFFHHHH?FGICGEHFAJIJIJJJJJJJJJIJIJIIJJJJJJIFG
@7924730/1
gtgatttcttagtgtcaatagtgctgccgttacttcctcaagcgctggta
+7924730/1
BBBFFFFFHHHHHIHIFHHJHIHJJJJJIJJJJJJJJJJJIJJJJJJIF?
@771885/1
acaggaaatggataattataggattggatctatgactgtgtatcgatagc
+771885/1
CCCFFFFFGHHHHJJJJJJJJJHJJJJIJJJJJIIJJIHIJJJJJGJJIJ
@7422711/1
ggggtcttgtggaataggttgaggctgaatctcagatggattgagctgtt
+7422711/1
@@@FBDDFFDBHAEEFECAE@AAGGHIFEG?DEEDB>DE9DFH@FEGHFG
@7925066/1
gtgatttgggtactttattgctaaactgttcgatctccggtttcatcatt
+7925066/1
B?@?DFFFHHFHHIJJIJJJJJJJJJJJIJJJIIJJJJIJHIJJJJJJJJ
@7422902/1
ggggtgcaatcttcttttccggaaaatgctcgaaaactcaattggcgcac
+7422902/1
=11;4@BDDFHGHIIIIFHHGBGGEGH>AFHGEIIIGGGIIFH8BBGF>B
@6920172/1
gccaattgagttttcgagcattttccggaaaagaagattgcaccccgaaa
+6920172/1
CCCFFFFFHHFHHJJJJJJJJJJJJJJJJJJIJJJJJJIJJIJJJJJIJJ
@262282/1
aaacatgtcagttatatattcacctttatatatgtcacattttgtggttc
+262282/1
@@CFFFFFHHHHFIJJJIJJIJJIIIIJJIJJJJIJIJIJJJJJGIJGGI
@262283/1
aaacatgtcagttatatattcacctttatatatgtcacattttgtggttc
+262283/1
CCCFFFFFHHHHHJJJJJJJJJJJJJJJJJJJJJIJJJJJJJJJIJJIJJ
@262284/1
aaacatgtcagttatatattcacctttatatgtcacattttgtggttctt
+262284/1
@C??DFFDHHHHHIIIIIIIIIIIIIIIIIIIIIIIIIIIIIIIIIIIII
@5852609/1
cttcggagttttgcctgttccgtagcagacggccactggcaaag
+5852609/1
@@@DDD=DFHHHFGBDEHGIIIIIIGIIIIIIIIGIEIIIIII>
@5852610/1
cttcggagttttgcctgttccgtagcagacggccactggcaaagtggata
+5852610/1
@@CFFDAD?CFHBGGIIEHGHBCFGEEGFGDG6FHEGHAGBF@BBFHGCD
@5852611/1
cttcggagttttgcctgttccgtagcagacggccactggcaaagtggata
+5852611/1
CCCFFFDFCFHHHJJJIFIJJJHIJJJJIIIIJJJJJJIIIJJJBGIIII
@5852612/1
cttcggagttttgcctgttccgtagcagacggccactggcaaagtggata
+5852612/1
CCCFFFDFDHHHFHIIGDGDHACDGCGGIIGGBG:BB@BF>GIG=@F9@F
@5852613/1
cttcggagttttgcctgttccgtagcagacggccactggcaaagtggata
+5852613/1
CCCFFFDFFHHHHJJJJJJJJJIIJJJJIJJJIJIJJJIJIJJIFHIJIJ
@5852614/1
cttcggagttttgcctgttccgtagcagacggccactggcaaagtggata
+5852614/1
CCCFFFFFDHHHHJJJJGJJJJJJJIJIJJJJJJJIIJIJJGJIFHIIIJ
@5852615/1
cttcggagttttgcctgttccgtagcagacggccactggcaaagtggata
+5852615/1
CCCFFFFFFHFHHJJJJIJJJIGHJJJJJJIJJJIJIJIJIJIICGIIII
@3353414/1
cccgtcagcgtcctccaggagttgctgagccgtcgcgg
+3353414/1
CCCFFFDFHHHHHIIIFHIEHFHIFGGEHIJI@GII<F
@1309994/1
atcgatctggcttcaatgtttgaatgatgattatataacgagtagatagc
+1309994/1
@@@DDDEDFHFHHIAFHDIEHA@BHHDHH@HHFGBGFBBFDGDFIIGGCH
@1309995/1
atcgatctggcttcaatgtttgaatgatgattatataacgagtagatagc
+1309995/1
@CCFFDFFHGHGHIEIJGBIHEEGHEHGHGGIGIGIIIHIDG?DFHIIJI
@3355022/1
cccgtctgtaccatggattaacaattttgttcaggtgagtctcttgtgtt
+3355022/1
BCCFDFFFFHHHDIIJIJIJJJJIJJJJJJJIJJJHIIJHGHJJJJGGIJ
@2340167/1
caataatctatgcaaaccataccaacccttatcagaggaaggtgcaccca
+2340167/1
CCCFFFFFHHHHHJJJJJIJJJJJIJJJIIJJJJJJIIIJIIDGHIJJJJ
@2340733/1
caataatgcaatgtgtttaaatttttgtcgagtca
+2340733/1
??<DDD4;?4CBD2<<2<CCFBBB:A:<C?<C1CD
@2340734/1
caataatgcaatgtgtttaaatttttgtcgagtcaaaagcga
+2340734/1
@@@??B:D?=?CF2<EGEFHIIIAH<8F@?2C11::11????
@2340735/1
caataatgcaatgtgtttaaatttttgtcgagtcaaaagcgaagaatatt
+2340735/1
BB?=DEFFHHHHGGHGHIIJIIJIJJJHIGIJEGGGIIIIGJIJJJIGGG
@2340736/1
caataatgcaatgtgtttaaatttttgtcgagtcaaaagcgaagaatatt
+2340736/1
CCCFFFFFHHCFHGHGGIIJJJJJJJIIHJIIFHIJJJIJIJIIIJJJJJ
@2340737/1
caataatgcaatgtgtttaaatttttgtcgagtcaaaagcgaagaatatt
+2340737/1
CCCFFFFFHHHHHFHIIJJJJJJJJJJJJJIJHHIJJJJJJIJJJIJJJJ
@3356160/1
cccgtggagggtaacaatctgccttctacatttgcgagtgacgaagagac
+3356160/1
@@CFDDDFHHGFFIG@EFGHIEGGEHJGICHIJIEDHGHEEGG?GGGHGG
@3356161/1
cccgtggagggtaacaatctgccttctacatttgcgagtgacgaagagac
+3356161/1
@@CFDFFDHHHAFHGGIGGIJJIIJJJJJJJJJJJJGJFHIIJIJJIIJJ
@6920820/1
gccaatttcgcggaatttcaacacatgacaagcgatggtgaactgccttt
+6920820/1
@@@DDDDDHFHDD>GBHHEEH<F?FAAEHFG?BFGFHI<FCGBBHIIGIE
@264449/1
aaacattgaccaatcgccaccaatgcctggtgcagctatccactttgcca
+264449/1
CCCFFFFFHHHHHJJJJJJJJJJJJJJJJJHIJJJJJJIJJJJJJJJJJI
@264450/1
aaacattgaccaatcgccaccaatgcttggtgcagctatccactttgcca
+264450/1
CCCFFFFFGHHHHJJEGIIIJIJJJJJIJGIIIJIIJJJJIGIJJJJIII
@264451/1
aaacattgaccaatcgccaccaatgcttggtgcagctatccactttgcca
+264451/1
CCCFFFFFHHHHHJJFHIIJJJJJJJJJIIGGIIJJJJJJJJIJJJJJJI
@4886431/1
ctcccgtcagcgtcctccaggagttgctgagccgtcgcggcatcactccc
+4886431/1
B@BFFFFFHHHHHJJGIJJJJHJHHIJJJIGJJJIJJJJJIGGFFFFFED
@6921444/1
gccaattttgcggaatttcaacacatgacaagcgatggtgaactgccttt
+6921444/1
CCCFFFFF4CFHHJJJJJIJIIJJJJJJJJJIGIIJJJGIIJJJJJJJJJ
@265027/1
aaacatttataactacaatggtcctaaagcaaaaaggagaagacctttta
+265027/1
@@@FFFFFHHHHHJJJJJIJJHIJJJIJIIJJJJIJIJGIIIJJIIJJIJ
@2838944/1
cagtaagttcatgctgcagcaactgtaaaaattgtccttcggaaactcca
+2838944/1
@CCBFFFFHHHHD@EDGIIGIJJIJJIJJIJJJJIJIJEIGIIGGIJIJJ
@4369833/1
cgttccagcaggtacttgcgtggacacgcatattacacatccatttatgc
+4369833/1
?@=ABDFDDHFHCEGGHGEIFGIIJGIIFGHGIJIGIGHHIJIJJJGIIG
@6923491/1
gccacatcttgtgagccgccattctcttggctagcttctttgacttgcca
+6923491/1
CCCFFFFFGGHHHJJIJJJJIJJJIIIJIJIJJIFIIGIIJDHHIJGGJG
@6923492/1
gccacatcttgtgagccgccattctcttggctagcttctttgacttgcca
+6923492/1
CCCFFFFFHHGFHJJJJJJJJIJJIJJJIJIGHGFDHGFHIDDGCHCCF<
@6923493/1
gccacatcttgtgagccgccattctcttggctagcttctttgacttgcca
+6923493/1
CCCFFFFFHHGHHIJJJJJJGIJIGJIFHIIIHIJGIGGHICGIIIEGIE
@6923494/1
gccacatcttgtgagccgccattctcttggctagcttctttgacttgcca
+6923494/1
CCCFFFFFHHGHHJJJJJJJHIIIJJIIJFIGJHGGHGHIIDGHJJBGIE
@6923495/1
gccacatcttgtgagccgccattctcttggctagcttctttgacttgcca
+6923495/1
CCCFFFFFHHHGHIJJJJJJJJJJJJJJJIJJGJJJJJJJJHIJJJJJJI
@6923496/1
gccacatcttgtgagccgccattctcttggctagcttctttgacttgcca
+6923496/1
CCCFFFFFHHHHHJJJJJJJJJJJJJJJJIJJJJJJIIIIIGHIEHGGII
@3880955/1
cgagaagcaggtttaaaagatcttcatcgatgtctagctccagcgaatga
+3880955/1
CCCFFFFFHHHFHIJJJJJIIJJJJJJJJJJJIIJJJIJJJJJJJJJJJG
@1789280/1
attttattttgtaaggtgaggtatttgtacatgaagttgtctgccccttt
+1789280/1
@@@FFFFFHHHFHJJJFHIHJAGHIJJIJJJJJJJIJJJJJJIJJJJGIJ
@2342731/1
caataatttaacaactactccggagtttattgtcgacgaaaaaagag
+2342731/1
@<7BD???AFAHDB;AF:<<AC?EE8?FHB?G1C?FF::@D@GBBG@
@2342732/1
caataatttaacaactactccggagtttattgtcgacgaaaaaagagtag
+2342732/1
CCCFFFFFHHHHHJJJIJJIJJJIJIJJJJJJJJJJJJJJJJJJJJJEGH
@5856275/1
cttcggtcttccggttccggtggccaccagatcgttgttaaggaacacgc
+5856275/1
CCCFFFDFHHHHHJHIJJJJHIJJJIJJIJJJJJJJJJJJJJJJJJJJJI
@3359800/1
cccgtttgctgttgttgggcacctttttgctgcccttgtgtgggaccagt
+3359800/1
BCCFDFFFHHHHHIGHJJJIIIJIJJJJJIJIJIIIJCFHIGIDHGG?HC
@7426578/1
gggtaatgttgctgcctaaagagttccatcacggttcttaaaaacttttt
+7426578/1
@@CDDFFFFHHHHJJJJJJJIIIIGJJJJJJJJIHIJJJJJJJJIIJJJJ
@2344905/1
caatacgcgcagaagatggacaaaaacgtttaataaatcttcttaaggat
+2344905/1
CCCFFFFFHGHHHJJIIJJIJGIJJJJJIJJJIJJJJJIJJJJJJJJJGI
@7930260/1
gtgcaatcttcttttccggaaaatgctcgaaaactcaattggcgcacatt
+7930260/1
@@@FFFFFHHHHHJJJJJJIJJJJJJJJIJJJJJJJJJJJJJJJJJJJJJ
@7930261/1
gtgcaatcttcttttccggaaaatgctcgaaaactcaattggcgcacatt
+7930261/1
B=@DFFFFHHHHHIJJJJJIJJIJJJIIJJJJIJJGGIJHJJJJJIJJJI
@7930262/1
gtgcaatcttcttttccggaaaatgctcgaaaactcaattggcgcacatt
+7930262/1
CC@FFFFFHHHHHIJIJIIEIJJGHHIIIGGIIJJJIJIGJIFIIGIIIG
@7930263/1
gtgcaatcttcttttccggaaaatgctcgaaaactcaattggcgcacatt
+7930263/1
CCCFFFFFHHHHHJJIJJJIJJJJJJJJJJJJIJJJJIJJIIJJJJJJJJ
@1314777/1
atcgccaccaatgcttggtgcagctatccactttgccagtggccgtctgc
+1314777/1
?@@ABDDDFHHHGFHIIGGEHJIGIJIGIGHHIGGIIGIHHGIGGGHJEG
@7931418/1
gtgcacgatgcatttgtttattcagatttacagcaattccctatgaagct
+7931418/1
@BBFFFFFHHHHHJJJGIJJJJJJJJJJJJJIJJJIIJJJJJJJJJJIJJ
@4371833/1
cgttcttctgggcttttcctgcttttttagcagctttaccattcgtctta
+4371833/1
@@@FDDFBFFFHFIJJJEHDABEHIJJJBEHHHABHIFIJIIJIJBFFH@
@4372636/1
cgttgaagctgagagtctgcaaatcggccaacttcttgccgacggaattt
+4372636/1
CCBFFFFFHHHHHJJCGHJJJJJJJJJJJJJJJJJJJIJJJEIJJJEIJJ
@3885633/1
cgagaatttgaaaagcgagcttcatgatcccctgaaaaatatatcttgaa
+3885633/1
@@@D=DDDH>FHHIGGH=GFGIADGHCGHIGIIIHIIIIIIIIBCHGEII
@3885634/1
cgagaatttgaaaagcgagcttcatgatcccctgaaaaatatattttgaa
+3885634/1
?@?DBDDEHDFHHI;:?ADFHGCHD@DGFHHIICFHIIIAGBHGGIIDBF
@3885635/1
cgagaatttgaaaagcgagcttcatgatcccctgaagaatatatcttgaa
+3885635/1
?@;DBDDDHBFDFHEHIGG:FHGG@D?GHIH@HGFBFD@D?FBBBFHIDH
@3885636/1
cgagaatttgaaaagcgagcttcatgatcccctgaagaatatatcttgaa
+3885636/1
@B@FDFFFHHHHHJIGHGHIFIIIJJJIIIJJIJJIIIJJJJIJJJJIIH
@7429791/1
gggtcatttataccgttaaccttataacttcttctagaactgggcaaatt
+7429791/1
BCCDDFFFHHHHHJJHIJJJJJJJJJJJJJJJJIJIJJJIJJGIIGHGIJ
@6412643/1
gaaaaattccgtcggcaagaagttggccgatttgcagactctcagcttca
+6412643/1
C@@DFBDDHDDH?:@FGIIIFGHGGAEHGGG@DHGGDDGACFDCDCGGII
@6412644/1
gaaaaattccgtcggcaagaagttggccgatttgcagactctcagcttca
+6412644/1
CCCFFFFFHGHHHJJD@GHGGIGHGIJJJGGIIJJGHGGIJJIIGGIIGG
@1794934/1
attttccggaaaagaagattgcaccccgaaaagtttgggtacaacctcta
+1794934/1
CCCFFFFFHHHHHJJJJIJIIJJJJJJJJJJJJGIIIJJCFHJJJGIJJJ
@5859615/1
cttcgtcactcgcaaatgtagaaggcagattgttaccctccacggg
+5859615/1
@@@FDFFDHFHHDIGIGHHHGIGIJJIIFJGGIDHGIIJIIHJIEE
@5859616/1
cttcgtcactcgcaaatgtagaaggcagattgttaccctccacgggtaaa
+5859616/1
CCCFFFFDHHGGGIJJJIGGIIJJJIIJJJJIJJJJJJJJJJJIJIHIIJ
@1316704/1
atcgctccccacgagcgtttctttagtctgtatattttcttgtatcactt
+1316704/1
@@@DDDDDFFFFFFFFFEGI?CGG49:????@?9BGGI<DF4?BFA>FEF
@1317574/1
atcgcttgtcatgtgttgaaattccgcgaaattggcactggcaagtcaaa
+1317574/1
CCCFFFFFHGFHHGFIGIGHIJGJJJIJJJIJJJJJIJIJIJFJJHHIGI
@1317575/1
atcgcttgtcatgtgttgaaattccgcgaaattggcactggcaagtcaaa
+1317575/1
CCCFFFFFHHHHGHGHIIJJJJJJJJJJIIJJJJJJIJIJJJJIJHIJJJ
@6414377/1
gaaaaatttcaaattgttcaggtaaaatcttgcttcatgattgaaaattt
+6414377/1
CCCFFFFFHHHHHJJJIJJJJJHIJJJJJJJIJJJJJJJGHJJJJJJJII
@267149/1
aaaccaatggagcacacttttacttcagctacttgaaccgtacgtcaaat
+267149/1
CCCFFFFFHGHGHJIIJJJJJJJJJJJHJJJJJFJJJIJIIHJJHIJIJI
@3886200/1
cgagacatattcttcggagaatcacaaaactcatgatacttttcaaattt
+3886200/1
BCBFFFFFHHHHHJJJJIJIJJJJIJJJJJJJJJJIJJJJJJJJJJIJJJ
@7934112/1
gtgcatgtcccgcagatggccaccaccattctatgaaatggaacacgaag
+7934112/1
@?@DDDDBFFDAD>8@<EACFHGDEFEDFHIGIIIGHIGGEBDHIIIIEC
@2845561/1
cagtcaacatttcccacctttttcactcaaccatagctttctcagcgtgt
+2845561/1
B<?BDEFFHHHHHJJJJJJJJJJJJJJJIJJIJHGHHJJIIGIIGHHFHF
@2846227/1
cagtcatagatccaatcctataattatccatttcctgtaattctggtttc
+2846227/1
BCCFFFFFHHHHHJJJJJJJJJJJJJJJJJJJJJJJJIJJIJJJJJHIJJ
@776647/1
acatcattcgtcgtgtaccacatctcggatcttgctactaatatt
+776647/1
@@@DDDDDHHHHHIG;EFH4<A<3?CEH:?@CH?>DBDDBD?DAE
@776648/1
acatcattcgtcgtgtaccacatctcggatcttgctactaatattcgatt
+776648/1
@<=?ABBADFFHD@GEE@HHI?HIGGGEAFBBFGDECGGGGHIIIGDCFE
@776649/1
acatcattcgtcgtgtaccacatctcggatcttgctactaatattcgatt
+776649/1
B@BADDFFHHHHHEIBHIJJGJIJGIEIHIIIJJGGHIIIJJJIJIJIJJ
@6928098/1
gccagaacgtaagatatcctaaactcacttttttccgaaaaaatatcgca
+6928098/1
CCCFFFFFHHHHHJJJJJJJJJJJJJJIJJJJJJJJJJJJJJJJIJGIII
@6928099/1
gccagaacgtaagatatcctaaactcacttttttccgaaaaaatatcgca
+6928099/1
CCCFFFFFHHHHHJJJJJJJJJJJJJJJJJJJJJJJJIJJJJJJJJJJIJ
@2351635/1
caatattagaaattttcaaatattcttcgcttttgactcgacaaaaattt
+2351635/1
CCCFFFFFHHHGFIJJJJJJIJJJJIJJJJIJJIJJJJJJJJIIJGIJJI
@777079/1
acatgaagttgtctgcccctttcttaatcggttctgcatgaatgccatct
+777079/1
CCCFFFFFHHHHHEGGIJJEHJGGIEGIIIEEHHEEHIJIIJGDGIGHII
@4892465/1
ctcccttttcacaatataataaatacatatcatatcatcggggcactata
+4892465/1
C@CFFBEFHDFFHIEGBFIBFHIBHHHGGGGGIIIHIIIIIII::B?BBB
@4892466/1
ctcccttttcacaatataataaatacatatcatatcatcggggcactata
+4892466/1
CCCFFFFFHFHHHJGGGHIGHIJIJIJIJJIJJJJIJJJJJJJIJIIJJI
@4892467/1
ctcccttttcacaatataataaatacatatcatatcatcggggcactata
+4892467/1
CCCFFFFFHHGHGJJJJGIIGIIIJJJJJJIJJJJJJJJJJJJIIJJJJJ
@4892468/1
ctcccttttcacaatataataaatacatatcatatcatcggggcactata
+4892468/1
CCCFFFFFHHHHHJJJJJJIJJJJJJJJJJJJJJJJJJJJIHJJJIIJJJ
@1797089/1
attttcgggttctatgtagactttgcctctggccgcagctaaatgggcat
+1797089/1
CCCFFFFFHFHFHIJIFGGHIIJJIJJIIJJIJJDHGJGJJJJGGIJJJJ
@6930890/1
gccagatcgataaaaaaatatcgcaatattagaaattttcaaatattctt
+6930890/1
@CCFFFFFHHGHHJJJJJJIIFGIIIJJJJJIJJIJIIIGGIGIIGHEGI
@6930891/1
gccagatcgataaaaaaatatcgcaatattagaaattttcaaatattctt
+6930891/1
CCCFFFFFHGHHHJJJJJJJJJHIJJJJJJJJJJJJJJJJIJJJIJJJJJ
@6930892/1
gccagatcgataaaaaaatatcgcaatattagaaattttcaaatattctt
+6930892/1
CCCFFFFFHHGGHJJJJJIJJJIJJJJJIJHIJJIJJJJJIJJJIJJIJJ
@6930893/1
gccagatcgataaaaaaatatcgcaatattagaaattttcaaatattctt
+6930893/1
CCCFFFFFHHHGHJJJJJJIIIHIIJJJJJIIJJIJJJJJJJJJJJJJJJ
@6930894/1
gccagatcgataaaaaaatatcgcaatattagaaattttcaaatattctt
+6930894/1
CCCFFFFFHHHHHJJJJJGIIJIIJJJJJIJJJJJJJJJJIJJJJJJJJJ
@6930895/1
gccagatcgataaaaaaatatcgcaatattagaaattttcaaatattctt
+6930895/1
CCCFFFFFHHHHHJJJJJIIHHHIIJJJJJHGIJIJJJJIIJJJIJJIJJ
@6930896/1
gccagatcgataaaaaaatatcgcaatattagaaattttcaaatattctt
+6930896/1
CCCFFFFFHHHHHJJJJJIJIIJIJJJJJJJJJJJJJJJJIIJJIJJJII
@6930897/1
gccagatcgataaaaaaatatcgcaatattagaaattttcaaatattctt
+6930897/1
CCCFFFFFHHHHHJJJJJIJJIJJJJJJJJJJJJIJJJJJGIJJJJJJJI
@6930898/1
gccagatcgataaaaaaatatcgcaatattagaaattttcaaatattctt
+6930898/1
CCCFFFFFHHHHHJJJJJJJIIIJJJJJJJJJJJHIJJJJIJJJJJJJJJ
@6930899/1
gccagatcgataaaaaaatatcgcaatattagaaattttcaaatattctt
+6930899/1
CCCFFFFFHHHHHJJJJJJJJJJJJJJJJJJJJJJJJJJJIJJJJJJJJJ
@6930900/1
gccagatcgataaaaaaatatcgcaattttagaaattttcaaatattctt
+6930900/1
CCCFFFFFHHHHHJJJJJJJJIJJJIJJJJJJJJJJJJJJJJJJJJJJJI
@6930957/1
gccagatcgttgttaaggaacacgcggtagcggaagattggctc
+6930957/1
CCCFFFFFHHHHHJJJJJJJJIJJJJJHGIJJJJJJIJJJJJJJ
@7432606/1
gggtggaccacaacaacagcgtaggcctcaggataggcagcagacagctt
+7432606/1
:1<D;6;BF?CFHIIGFFBCBIGGGEHGHEGGGIGE>@ADD?@FGD>@;8
@4893673/1
ctccgaaggaagccaagggctcggctgctcatcatgccctcg
+4893673/1
@@@DDFFFGHGHA;GGHFGHAG>HEIIIGC4B>BF48?FGGI
@1319633/1
atcggataatcctatacttgtacctattgaattgtgtacaatagaagata
+1319633/1
CCCFFDFFGGHGGJGJJJHGHIGIIJJJDHHIJGHGEGHEHHEGHJIJJJ
@2846904/1
cagtcccacaaagtttcacagttccacaaaacgctgaaaaattccgtcgg
+2846904/1
@@@FFDFFDHHBDEBFFHFHIBFEHHIEHIGIEEEHIIIIIIECHIBHIB
@1320895/1
atcggccaacttcttgccgacggaatttttcagcgttttgtggaactgtg
+1320895/1
@@@FFFFFHHGHHEGGEHHIJIGHHIJIEGIGFII@CHEI=FE@DHIHEF
@1320963/1
atcggccattcgaggctggaagccacttttaaatgttgatgttgctcata
+1320963/1
@@@DDDDDFHHHHIIGGII;F@BGBFEHIIGGIBFFHCE>BBFBDHGGGI
@778474/1
acattcagcaggttttttaacagtttgaaaaccttgataaatggaacgaa
+778474/1
CCCFFFFFHHHHCGHJJJJJJHIHIJJJJJJJJJJJJJJJJJJJIJJJJJ
@5862072/1
cttcgtgttccatttcatagaatggtg
+5862072/1
@@?DDDDDFFFBAFGFEF<C9HF::C9
@5862073/1
cttcgtgttccatttcatagaatggtggtggccatc
+5862073/1
@@@DDDD:C?FADHG@FG9?<HE>H3AF<CG>EEDF
@5862074/1
cttcgtgttccatttcatagaatggtggtggccatctgcgggacatgcac
+5862074/1
@@@DDDD?F>FDDHHB?CCBFI?CH<FG1AF8E3?DD@@:GG6@78CB@@
@5862075/1
cttcgtgttccatttcatagaatggtggtggccatctgcgggacatgcac
+5862075/1
@@@DDDDBFFHBDHIE@FB@CH@AG3AF<AG@FBDFDCCGII6@B@CBCC
@5862076/1
cttcgtgttccatttcatagaatggtggtggccatctgcgggacatgcac
+5862076/1
@@@DFDFFHHHGGJIGGHGGHIIIEAEFAGEHHIFHGEHDHHEGIIJID@
@5862077/1
cttcgtgttccatttcatagaatggtggtggccatctgcgggacatgcac
+5862077/1
BCCFFFFFHHHHHJJIHIIIJJIJJGHIFHIIJJJIIFHJJJHIJJJIJG
@5862078/1
cttcgtgttccatttcatagaatggtggtggccatctgcgggacatgcac
+5862078/1
CCCFFDFDHFHHFJJJJJJJGJIJJBHI@FHGGGIIJIGIDHHHEHIIFG
@5862079/1
cttcgtgttccatttcatagaatggtggtggccatctgcgggacatgcac
+5862079/1
CCCFFDFDHFHHHJJJJJIIJJIJJFHI@FHHIJIJJJIJJJGIJIJJIG
@5862080/1
cttcgtgttccatttcatagaatggtggtggccatctgcgggacatgcac
+5862080/1
CCCFFDFFHGHDHJJJJGIGIJIJJAFHCFHGIGIIJIFIJJBHEHEHGG
@5862081/1
cttcgtgttccatttcatagaatggtggtggccatctgcgggacatgcac
+5862081/1
CCCFFFFDHFHDHIJGEGEGGIBFI?EH8CFCGBDDFCEEHJ?F@FBGHG
@5862082/1
cttcgtgttccatttcatagaatggtggtggccatctgcgggacatgcac
+5862082/1
CCCFFFFFHFHGHJJJIJIJJIFIJFHGFCHIIIEHCFGIII6DHGGDHG
@7437606/1
ggtaaagctgctaaaaaagcaggaaaagcccagaagaacgttcgactttc
+7437606/1
@@?DDFDFHHHFHJIJJIGCEHFIJIJIBHJJJJGIJJCHIJ@DHHIGIJ
@7437607/1
ggtaaagctgctaaaaaagcaggaaaagcccagaagaacgttcgactttc
+7437607/1
BBBDFFFFHHHHHJJJJJJIJJJJJJJGHIGIIJJIJIIJGGIJJJJJJI
@7437608/1
ggtaaagctgctaaaaaagcaggaaaagcccagaagaacgttcgactttc
+7437608/1
BC@FFFFFHGFHGIJJJJIIJIJJJJIHJJJJJIIJJJGIIIIJJFIIJJ
@7437609/1
ggtaaagctgctaaaaaagcaggaaaagcccagaagaacgttcgactttc
+7437609/1
BCBFFFFFHHHHHJJJJJJJJJJJJJIJJJJJJJJJJJJJJJJJJJJJJJ
@7437610/1
ggtaaagctgctaaaaaagcaggaaaagcccagaagaacgttcgactttc
+7437610/1
CCBFFFFFHHHHHJJJJJJIJJJJJJJJJJJJJJJJJJIJGIIIJHJIJJ
@6419076/1
gaaaaccttgataaatgaaagaaattaaacacgctgagaaagctatggtt
+6419076/1
CCCFFFFFHHHGGJJJJIIJIIJJJIGJIJIJJIJIJJJJJIHGJJJIGH
@6419077/1
gaaaaccttgataaatggaacgaaattaaacacgctgagaaagctatggt
+6419077/1
C@@FFFFFHDHGHIIIFHCHIIAFGHIIIIIIIIIIIIIIIGHIIIIHGF
@6419105/1
gaaaaccttgtagtggattcctaatattttttagtgaacctctctaacgt
+6419105/1
@@<=DDDDFFFFHAAG<FHIGIIIIGHIIIIIFHFHGEIIIIIIIHGGEF
@4382854/1
cgtttctttagtctgtatattttcttgtatcacttattgcgtctttgctt
+4382854/1
@@?DDBDDHB<ACEBAFHDHHIIBHICCFGEDHEHEGIEEHGEGIHFGGH
@269260/1
aaaccattatgttttactaatttttcaataaagtacactttatttaagaa
+269260/1
CCCFFFFFHHHHHJJJJJJJJJJJJJJJJJJJJFHIJJJJJIJJJJJIII
@6936308/1
gccagtacatcggggataagtttatcgctgatgtggttgaaagtctcatt
+6936308/1
@C@DDEDFHGHFHIJDHIJJJJJJJJJJJJJIJFHIHDHJIJIGIJJJII
@5384993/1
ctggaacgagacaacagcaccctggtcctccacaacagcaagctcctccg
+5384993/1
CCCFFFFFHHHHGJJIIIJJJJJJIHHHHHIIJJJJJJIJIIIJJJHIJB
@5385262/1
ctggaacgtttaaatttctgtcatgagaatctcttggattcaatgggaaa
+5385262/1
@@@FBDDDHHHHHIIIIGICGGIIHGGDFGIIGIIIIHIIGEHIIIIHGI
@5385263/1
ctggaacgtttaaatttctgtcatgagaatctcttggattcaatgggaaa
+5385263/1
CCCFFFFFHHHHHJJJJJJJJJJJJJJJJJJJJJJJJGIJJJIJJJJJJJ
@6420724/1
gaaaactacagatatataaaatcaagagtaactgaaactgagactgaatt
+6420724/1
CCCFFFFFHHHHHIHJJJJJJJJIJJJJFHIIJIJJJJJIJJJJJIJHJJ
@4895040/1
ctccgacgtactatgcccatttagctgcggccagaggcaaagtctacata
+4895040/1
;?@D=DDAFHFBDB>DGI>DHGGGEGGIIGIIGI<FBHHIIIIIIIEGHH
@4895041/1
ctccgacgtactatgcccatttagctgcggccagaggcaaagtctacata
+4895041/1
@C<DDFFFFHGHHJJJJIIJJJIIJJJJIHIJIGGIIIIGGICEIGJJIJ
@7936812/1
gtgccccttgcggttaccccttctgttgggatgggggcc
+7936812/1
CCCFFFFDHHHHHCGGGGIG@FGHGBFFGI;<FHFGG:@
@7936813/1
gtgccccttgcggttaccccttctgttgggatgggggccg
+7936813/1
CCCFFFFFFHHFF:FFHIIIAFCC99CDHG3??FHGIBGA
@7936814/1
gtgccccttgcggttaccccttctgttgggatgggggccgcccccttccc
+7936814/1
CCCFFFFFHHHHHIJJJJJJJJJJJIJJJJGGHIJJJJIIHHFDD>ACCD
@6421449/1
gaaaactcaattggcgcacattcagcaggttttttaacagtttgaaaacc
+6421449/1
CCCFFDFFHGHHGIIIJBEGIIIJIJIJJCGHHIJJGIIFIJJIIJJJGI
@6421450/1
gaaaactcaattggcgcacattcagcaggttttttaacagtttgaaaacc
+6421450/1
CCCFFFFFHGHHGIJEIJJJJIJJIJJJJFHIIJJJJJJIIIIIJJIJIJ
@6421451/1
gaaaactcaattggcgcacattcagcaggttttttaacagtttgaaaacc
+6421451/1
CCCFFFFFHHHHGJJJJIIJJJIIJIJIJFHJJJJJIIJIJJJJJIJJJJ
@7937582/1
gtgcctaataatagtgtattacctctaaagctatctactcgttatataat
+7937582/1
C@CFFFFFHHHHHJGIHIIJJJJJJJJJJJJJJJJJJIJJIHJJJJJJJJ
@7439182/1
ggtaaattaagggaaaagcgtaaggccatacagccgatcggtgtatt
+7439182/1
BB?DFFFFHHHHHJJJJJJJIIJJJJJJJIJJJJJJEIJJJFHGHIJ
@1322337/1
atcggggcactatataaaaaattacattcagtatcgatagataatattga
+1322337/1
CCCFFFFFHHHHHJJJJJJJJJJJJJJJJJJHJJJGHJIJJJJJJJJJJI
@270875/1
aaaccgggaaaagtattatgagaatatgaaatttaaaagaaaatttgaaa
+270875/1
CCCFFFFFHHHHHFHIJJJIIJJIIIJJJJJJJJJIJIJJIJJJIJJJIJ
@1322770/1
atcgggttctgctaagtggtaagtagaaggtaagccacttaagcacacat
+1322770/1
@@@DDADDHHDDHEGGAFE4CHBHCHCHDH<?F9CDCGCBFFDEDGEHGB
@1322771/1
atcgggttctgctaagtggtaagtagaaggtaagccacttaagcacacat
+1322771/1
@@@DFFDDDHFHHIJEEFDCHHJEFGIJJGFDBFGHAHHHIJEIJJIIIF
@1322772/1
atcgggttctgctaagtggtaagtagaaggtaagccacttaagcacacat
+1322772/1
CCCFFFDDFHBHHJIJCGHEHHD@HDGHIICEHGEGEGGIIIIJJIJGIH
@1322773/1
atcgggttctgctaagtggtaagtagaaggtaagccacttaagcacacat
+1322773/1
CCCFFFDFHFGHFGJJAEHFHIJIJGGIIJAGIGJJIJJIJJJFIJJJJI
@1322774/1
atcgggttctgctaagtggtaagtagaaggtaagccacttaagcacacat
+1322774/1
CCCFFFFFHGHHHJJJGGIGIJJIIJJJJJFGHIIIJJJJJIJJIJJJII
@1322775/1
atcgggttctgctaagtggtaagtagaaggtaagccacttaagcacacat
+1322775/1
CCCFFFFFHHGHHJJIFHIEHIJIIGIJJJ@GHJJJJJJJJJJJJJJJJJ
@1322776/1
atcgggttctgctaagtggtaagtagaaggtaagccacttaagcacacat
+1322776/1
CCCFFFFFHHHHHJJJEGIHIJJIJJJJJJHGIJJIJJJJJIJJJJJJJJ
@3892487/1
cgagatgtggtacacgacgaatgatgtgataaatatacctgcacacacgc
+3892487/1
@C?DFFDFDAACFIIGHGAAAE@BGGCFHIIIIIIIGGHGGGIEHHIGID
@3892488/1
cgagatgtggtacacgacgaatgatgtgataaatatacctgcacacacgc
+3892488/1
CC@FFDFBFHDFHIGGIIIJJJJJJEFHIJIIIGIGGJGAGGEHIJIIJI
@3892489/1
cgagatgtggtacacgacgaatgatgtgataaatatacctgcacacacgc
+3892489/1
CCCFFFFDHHFHHIJJJJIJJJJJJJGGGIJJJIIIJJIJIJJJJJJJJF
@271351/1
aaaccgtttcctaaagctataccagttatagaagctttgcttgaagtaat
+271351/1
CCCFFFFFHHHHHJJJJJJJIJGHJHHHIJJJJJFIIIIGIIJGIIIHII
@3366680/1
ccctattgaaaaccttgtagtggattcctaatattttttagtgaacctct
+3366680/1
@?@BDDDBFHHBHGGGICFGEHGGEGEG@HE@HHDHGIFGA0?DFHG?BD
@3366681/1
ccctattgaaaaccttgtagtggattcctaatattttttagtgaacctct
+3366681/1
@@@DDDDBDHHHFGGGEBHI4FG<3CHCHDGDEFHEGCGGCHEGIIFH@G
@3366682/1
ccctattgaaaaccttgtagtggattcctaatattttttagtgaacctct
+3366682/1
CCCFFFFFHHHHHJJJIHIJJIJIJJJJJJIJJJJJJJJIJIJJIJJJJJ
@3366683/1
ccctattgaaaaccttgtagtggattcctaatattttttagtgaacctct
+3366683/1
CCCFFFFFHHHHHJJJJIJJGIJHIJJJJJJJJJJJJJJHIJJIGIJJJJ
@3366912/1
ccctatttaaattttgtaaatccacattttcgggttctatgtagactttg
+3366912/1
CCCFFFFFHHHGHJJJIIJJJJJJIJIJJJJJJG?EFAFFFBFGGIGHID
@1324384/1
atcggttctgcatgaatgccatctgggcccgggg
+1324384/1
@@@DD=DD?FHHDBFBFG<FHHEC<FGGHDGGGE
@1324385/1
atcggttctgcatgaatgccatctgggcccggggctctgtgatttcttag
+1324385/1
@@@FDDDBHFFHFEGIHFGEIIGIG@GGGIGB:F??CFGB84=FFFGHGE
@1324386/1
atcggttctgcatgaatgccatctgggcccggggctctgtgatttcttag
+1324386/1
CCCFFDDFHFHHHJIIGIIIJHGIIGJHJJJJJIJIIIJBGHIIJJJJJJ
@1324387/1
atcggttctgcatgaatgccatctgggcccggggctctgtgatttcttag
+1324387/1
CCCFFDFFHHHHHIIJJIIJJIJIJJJJJIIJJJIIIIIHEGHHIIJJGI
@3894619/1
cgagcacagcatcaccaaggaactccagtttttgatatgatagcgtcgtt
+3894619/1
CCCFFFFFGHHHHJIJJJJJJJJJJJJJHHJJJJGIIJJJJJJJJIHJHI
@6938078/1
gccagttccgacattttttctgattccgaaaatgttcttacattccatgt
+6938078/1
@@8ADDEFHHHHFHIJJJJJJJIIJJIJJJJJJJJJIIJJGJJJJJIIJJ
@2357749/1
caatcattgcgatcagagctttccaaatgctaagatcgaaactgttcagg
+2357749/1
CCCFFFFFHHHGHJJJJJIJJJHIJJJJJIJJJJEIIIIIEIIIHJJJJD
@2358369/1
caatcccattggctggctccaagagatgtgcatgtcccgcagatggccac
+2358369/1
CCCFFFFFHHFHHJJJGEFH?CFHHCBFCFFDHGDBGI@FGHBHIIDFHI
@4388064/1
ctaaaaagaagactgctaaacgttaaattttaaaagcctcttaaatttaa
+4388064/1
CCCFFBDFHGHGFIJIJIJDGIJJJCEHIJIJHIGGCGEGIJJGGIJJII
@4388065/1
ctaaaaagaagactgctaaacgttaaattttaaaagcctcttaaatttaa
+4388065/1
CCCFFFFFGHHHHJIJJIJJIGGHHIIIJJJJIJJGIJJJJJJJJJJJJJ
@2358722/1
caatcctataattatccatttcctgtaattctggtttctctatagttttg
+2358722/1
CCCFFFFFHHHHHJJJJJJJJJJJJJJHHIGIJJFHGIJJJJIJJGHJJJ
@2359071/1
caatccttcgaggtaacctacgtggacatcgaagaaaaaacattgaccaa
+2359071/1
CCCFFFFFHHHHHGHIJJJJJIFGHGIIIJJGIIJJJJJJIJJJIJJJJJ
@5869687/1
cttctacatttgcgagtgacgaagagttggccactaaactgggcagctcg
+5869687/1
CCCFFFFFHHHHHJGI<EHIIIJJIJGIIIJJIIJIJIJJJJIJJJIJJG
@2359431/1
caatcgcaacagacatctacgaacgtctacagttatcctccagttccttc
+2359431/1
CCCFFFFFHHHGHJJJJJJJJJJJJHIJJJIJIJHIIIIJJJIHHGIIJJ
@272342/1
aaaccttcccactaaagttaaccagacaaagcacctatcgaatcgaatat
+272342/1
<@@FDFDEHHHFHIJGGDHHIIJDHIEGEIGGIJII>GGGHIIIIEGGIG
@272343/1
aaaccttcccactaaagttaaccagacaaagcacctatcgaatcgaatat
+272343/1
CCCFFFFFHHHHHJJJJJJJJJJJJJJJJJJJJJJJIJJJJIJJJJJJJJ
@272513/1
aaaccttgcaaattttcaatcatgaagcaagattttacctgaacaatttg
+272513/1
@;=DDFFFHHHGHIIIIIIIIIIIIIIIIIIIIIIIIIIIIIIIIIIIII
@272514/1
aaaccttgcaaattttcaatcatgaagcaagattttacctgaacaatttg
+272514/1
@;?BDDDAF8C4AEFG<GBH<BIHIHIGE;@F9??9<C<GD3?DHGGG<?
@272515/1
aaaccttgcaaattttcaatcatgaagcaagattttacctgaacaatttg
+272515/1
CCCFFFFFHHHHHJJJJJJJJJJJJJJIJJJIJJJJJJGIJJJIIHGJJJ
@272516/1
aaaccttgcaaattttcaatcatgaagcaagattttacctgaacaatttg
+272516/1
CCCFFFFFHHHHHJJJJJJJJJJJJJJJJJJIJJJJJIJJJJIIJIJJJJ
@272517/1
aaaccttgcaaattttcaatcatgaagcaagattttacctgaacaatttg
+272517/1
CCCFFFFFHHHHHJJJJJJJJJJJJJJJJJJJJJJJJJIJJIJJJJJJJJ
@272575/1
aaaccttgtagtggattcctaatattttttagtgaacctctctaacgtct
+272575/1
@;@FFFFFFHHHFJJJJJJJJJGIJJJJJJJIFHIIJJJJJJJJJJJIJJ
@1803949/1
attttcttgtatcacttattgcgtctttgctttggtcactttacgcgcga
+1803949/1
CCCFFFFFHDFHHIICGHGJCHIIJJJJGIJJIGGEHDGGIJJJJJIJBF
@1803950/1
attttcttgtatcacttattgcgtctttgctttggtcactttacgcgcga
+1803950/1
CCCFFFFFHHHHHIJJJJJJJJJIIJJJJJJJJJIIJJIJJJJIIJJJJJ
@1803951/1
attttcttgtatcacttattgcgtctttgctttggtcactttacgcgcga
+1803951/1
CCCFFFFFHHHHHJJJJIJJJJJJHJJJGIJJJJIHIJIJIJIJJJIJJI
@5387893/1
ctggaagaaagttgcgctccttcctcttgttgaagttgcttttgtttctt
+5387893/1
CCCFFFFFHHHFFIIIJJGJJJJJJJJJJJJJJIJIJJJJJJJJHJJJJI
@5387894/1
ctggaagaaagttgcgctccttcctcttgttgaagttgcttttgtttctt
+5387894/1
CCCFFFFFHHHFFIIJIJJJHHIIIIIJJIIIHIIJJIJJJJJIIGIJJJ
@4898149/1
ctccgatgtcctcaagaaatccagggaggaagagctacggaaaaaacaag
+4898149/1
CCCFFFFFHHHHHJJJJJIIJJJJIJHIIIGIIJJJJIJJJFIJJIJIJG
@5871174/1
cttctacttaccacttagcagaacccgataaagcgttaccagcgcttgag
+5871174/1
CCCFFFFFHHHHHJJJJJIJIJJJJJJJJJJJJJJIJIJJJJJJJJIJJI
@781173/1
accaaatcaacatcatagtgataagccgtgtttaatttacctagcgcgag
+781173/1
CC@FFFFFHHHGHIIIJJIJIJJIJJJJHHIJJJGIJJJJJJJIIJJIII
@7445576/1
ggtagatttccgtgaagtagtccgtgccccttgcggttaccccttctgtt
+7445576/1
@@;DDDDDHHFF?F?HECFHFFHIGHIIGEHICEGBGGGEHGFCFHAHBF
@7445577/1
ggtagatttccgtgaagtggtccgtgccccttgcggttaccccttctgtt
+7445577/1
@@?DFDDDHHHHCFGIB:IDHHEHIIIGGGBB>AD>?DHHIIIEHICCGH
@7445578/1
ggtagatttccgtgaagtggtccgtgccccttgcggttaccccttctgtt
+7445578/1
B@BDFFFFHHHHHJJJJGIJGIJJHIJJJJJIIJJJJJJJJJJIIJIIII
@5871980/1
cttctagcagctttaatgcattgtatgcagcatcatgtttactaatctgc
+5871980/1
@CCFFFFFHHHHHJJJJJJJJJJJJJJJJJJJIIJIJJJJJJJJIJJJJI
@3896952/1
cgagcccttggcttccttcggagttttgcctgttccgtagcagacggcca
+3896952/1
BCCFFFFFHHHHHJIJIJIIJCHHGIJJIIJJJJIJIIJIIIIIIIJJJJ
@3896953/1
cgagcccttggcttccttcggagttttgcctgttccgtagcagacggcca
+3896953/1
CCCFFFFFHHHHHJIJIJJFJ?HGHIJJIJJJGJJJJJJIJJJJJJJIJI
@2852891/1
cagtggtactatgacaacttaaactatcctccacctacacaagctcaata
+2852891/1
CCCFFFDFHHHHHHIJJJJJJJJJJJJJJJJJIJJJJJJJJFHIFIJJII
@4899305/1
ctccgcaacaacaacctcaagcttggggtcaacaacagcccgttccgcca
+4899305/1
CCCFFFFFHHHHHJJJJJJJHJJJJJJIFHIIJJJJJIIJJJIJJJJJJH
@6942237/1
gccatattgatttaattttgacatgttagaatgccctattgaaaaccttg
+6942237/1
CCCFFFFFHHHHHIJIJJJJJJJJJJJJJJIJIIJGIJJJJIJJJJIJJJ
@6942238/1
gccatattgatttaattttgacatgttagaatgccctattgaaaaccttg
+6942238/1
CCCFFFFFHHHHHJJJJJJIIJJJJJJJJJJJJJJIJJJJJJJJJJJJJJ
@6942239/1
gccatattgatttaattttgacatgttagaatgccctattgaaaaccttg
+6942239/1
CCCFFFFFHHHHHJJJJJJJJJJJJJJJJJJJJJJJJJJJJJJJJJJJJJ
@3899640/1
cgagcttcatgatcccctgaagaatatatcttgaagaactattatttttt
+3899640/1
BCBFFFFFHHHHGJJJJIIHJIIJJJJJJJJJJJJJJJJJJJJFIIJJJJ
@3899641/1
cgagcttcatgatcccctgaagaatatatcttgaagaactattatttttt
+3899641/1
CCCFFFFFHHGHHIJJJIJIJIGIJJJJJJJJJGHJIJJJJJJJJJJJJJ
@6944314/1
gccatctgcgggacatgcacatctcttggagccagccaatgggattgccc
+6944314/1
CCCFFFFFHHHHHJIEHIIGIGGGIIIJIJJIJJIJJJJJJIIJJJIIIG
@6944315/1
gccatctgcgggacatgcacatctcttggagccagccaatgggattgccc
+6944315/1
CCCFFFFFHHHHHJJJJJJIJGIJJJJJJJJJJJJJJJJJIJIIIJIJII
@6944346/1
gccatctgggcccggggctctgtgatttcttagtgtcaatagtgctgccg
+6944346/1
CCCFFFFFGHHHHIIIIG@DDE:BBBFHGEIGIBFBGFHGHECHGHIGIG
@6944347/1
gccatctgggcccggggctctgtgatttcttagtgtcaatagtgctgccg
+6944347/1
CCCFFFFFHHHHHIJJIGAHFGBGGIIIJGIJIFGHIFGGIIHIIGIIII
@2361732/1
caatcttccgctaccgcgtgttccttaacaacgatctggtggccaccgga
+2361732/1
@@@DDDDDH>FAFHIBEG8C8?CGDHIIEHEDAHFHGIIBFG=F>AGBEE
@2361733/1
caatcttccgctaccgcgtgttccttaacaacgatctggtggccaccgga
+2361733/1
CC@FFFFFGHHGHJJHIE8C?GDGIIGJIJIGIJIIIGEIIGIGHGGIJG
@2361734/1
caatcttccgctaccgcgtgttccttaacaacgatctggtggccaccgga
+2361734/1
CCCFFFFFHGHHHJJGGIFGFHGHJJGIGIJIGGGIHHHDAGIJIIGIIE
@2361735/1
caatcttccgctaccgcgtgttccttaacaacgatctggtggccaccgga
+2361735/1
CCCFFFFFHGHHHJJIJIGGFIIJGHIJJJJJIHFHGGIFFGEHIIIJFD
@2361736/1
caatcttccgctaccgcgtgttccttaacaacgatctggtggccaccgga
+2361736/1
CCCFFFFFHHGHHJJGGIGHEHGGHJJJJJJIIIIJIJJGHIJJEHIIJ>
@2362142/1
caatcttcttttccggaaaatgctcgaaaactcaattggcgcacattcag
+2362142/1
B@@DDFFFHHHHHJJJIJJJJJJJJJIJJGJJJJJJJJIJJJJJJJJJJI
@2362143/1
caatcttcttttccggaaaatgctcgaaaactcaattggcgcacattcag
+2362143/1
CCCFFFFFHHHHFIJJGIJJJJJJJJJJJJJJJJJJJJJJJJIJIJJJIJ
@2362144/1
caatcttcttttccggaaaatgctcgaaaactcaattggcgcacattcag
+2362144/1
CCCFFFFFHHHHHJJJIJJJJJJJJJJJJJJJJJJJJJJJHIIJIJJJJJ
@6946386/1
gccatgtctgcaactgaccagcagttcgccgggtattgtgcgtctattaa
+6946386/1
CCCFFDFEAHHHFCHGGECGGGGFHEGGGIIIE8DGCGFGE?BFHGHGIG
@6427414/1
gaaaagcccagaagaacgttcgactttcacttcattctatcggcctttct
+6427414/1
@?@DDBBDHDFD?CFDHG;FEEGBFAC?G<FBD<DEHGGEEDF0?FFCCB
@6427415/1
gaaaagcccagaagaacgttcgactttcacttcattctatcggcctttct
+6427415/1
C@CFFFFFHHHGGIJIEHFHJJIIIJJJIJJJIGIJJJJIJJJJJJJJIJ
@6427893/1
gaaaagcgagcttcatgatcccctgaagaatatatcttgaagaactatta
+6427893/1
CCCFFFFFGHHHHJJJJJJJJJIJJJJJJJJJJJJJJJJIJIHGGGJIII
@6427967/1
gaaaagcgtaaggccatacagccgatcggtgtattagataccgatggaac
+6427967/1
CCCFFFFFHGHHHIJJJJJJJGHHIJJJIHHHIIJJJIJJJHHHIJJJJI
@2363904/1
caatgaagtactgcactttcctcctaaaaactgttaattatttttattag
+2363904/1
CCCFFFFFHHHHHJIJJJJJJJJJJJJJIJJJJGIIHJJEIJJJJJIIJI
@274810/1
aaacgacgacattgagcaacttacgtattttctatgtcacatgttcactc
+274810/1
CCCFFFFFHHHGHJJIGIIIIJJJJJIJJJJJJJJJIIIJJJJIJJJJJJ
@274811/1
aaacgacgacattgagcaacttacgtattttctatgtcacatgttcactc
+274811/1
CCCFFFFFHHHHHJIJIJJJJJJJJGIJJJJJIJJIIJJJJJJIGJJJJJ
@4905121/1
ctccgggcgttccgttggtctgattggcttgtt
+4905121/1
:?8BDD68?@FAFEED?F?FGD4DBF<;FF0?D
@4905122/1
ctccgggcgttccgttggtctgattggcttgttcggg
+4905122/1
CCCFFFFFHHHHHJGIGIFGGIIJJJJJIJ6?F<@BH
@5389277/1
ctggaagccacttttaaatgttgatgttgctcataaaccgtttcctaaag
+5389277/1
@@??DED?FDHADGGIIIIGIHGIIGHIIFEHIGGIIGGEDEEEHGIIIC
@5389278/1
ctggaagccacttttaaatgttgatgttgctcataaaccgtttcctaaag
+5389278/1
CCCFFFFFHHHGHIIJJJJJHIIJJIIIIJJJJJJJJJJJHIIJJJJJJJ
@5389279/1
ctggaagccacttttaaatgttgatgttgctcataaaccgtttcctaaag
+5389279/1
CCCFFFFFHHHHHJJJJJIIIJJHFIGJJJJJIJJJIIJJHGIJJJIJJJ
@5389280/1
ctggaagccacttttaaatgttgatgttgctcataaaccgtttcctaaag
+5389280/1
CCCFFFFFHHHHHJJJJJJJIJJJJJJJJIJJJJJJJJJJHIJJJJJJJI
@6430234/1
gaaaagggagcatttatttgatgcaaagtatagaggttgtacccaaactt
+6430234/1
@@@FFFFFFHHDFIIGIJJGGHGIJJIJHGIIGHIIGHIGHJJJJJJJJJ
@3371480/1
ccctcttcgtgttccatttcatagaatgg
+3371480/1
@@@DDDDDFDA:D@G?DFH?ABCB>HF@G
@3371481/1
ccctcttcgtgttccatttcatagaatggtgg
+3371481/1
@@@DDDDDHFFAFCGEGHIGGBACFGHAHAFG
@3371482/1
ccctcttcgtgttccatttcatagaatggtggtggccatctgcgggacat
+3371482/1
@@@DDDDDHHHBFAH@@GI@?BACFH@BH2AF1CG;D?FDF>DAGI:@;@
@1807548/1
attttgacatgttagaatgccctattgaaaaccttgtagtggattcctaa
+1807548/1
?B=DFFFFHHHHHJJJJJJJJJJJJJJJJJJJJJJIJJJIIJIJJJJJJG
@1807549/1
attttgacatgttagaatgccctattgaaaaccttgtagtggattcctaa
+1807549/1
@??DDFFFHHHHHJJJJIJJJJJJJJJJJJJJJJJJIJJFGIFHIJJJJJ
@1807565/1
attttgacatttatgtgacataatttgcgacatttgacgtacggttcaag
+1807565/1
:1:ADDFFHHHHGJJFHIIIJJJJJJJJJGIJJIIIGFHDGHIJDGHJII
@7448732/1
ggtatctgtcgatgttgccagaacgtaagatatcctaaactcactttttt
+7448732/1
@@=DDDDDAFFBDGCBBEFFAEHIIGCEHCBDFE?FHGEHDHIBGIGGII
@7448733/1
ggtatctgtcgatgttgccagaacgtaagatatcctaaactcactttttt
+7448733/1
BCBFFFFFHHHHHIIIIJJJJJJJJHIJJJJJJIJJJIJJJJJJJJJJJJ
@1329430/1
atcgtgataacatgcataaaatataataaaaatttatagttttttgcatt
+1329430/1
@@CFFDBFDFDHFIIGGIGGIFHIGGIGIGHDGHIJJJIIJIIJJIJJIJ
@5873929/1
cttctatatctactaggcgatggagacctatattttctttccctggattt
+5873929/1
CCCFFFFFGGGHHJGIJFGFHIJ<FAFHIIIGIIJJDGGJFGIGGGHIII
@6948463/1
gccatttacaacaacccgaaagccgaactcaaaactaaagaccgagc
+6948463/1
CCCFFFFFHGHHFEHIIGGIJIIGJJIJJEIJJJJIJIGHEHIGAHG
@1332044/1
atcgttgttaaggaacacgcggtagcggaagattggctcg
+1332044/1
=11BDFFFHHHHHJJJIJJJJJFHIJJJIJJIJJJJIJI4
@6432347/1
gaaaagtatcatgagttttgtgattctccgaagagtatgtctcgaaagac
+6432347/1
CCCFFFBDHHHHHIJGIIJJIIIIJJJJJJJIIJJFGIJIGGGGFIIGEG
@6432518/1
gaaaagtattatgagaatatgaaatttaaaagaaaatttgaaaagtatca
+6432518/1
@@@DFF:DFHFFGIIJJGIJGGHIJJJJJJJJJIIIIIJFIJJJIHIJJG
@6432519/1
gaaaagtattatgagaatatgaaatttaaaagaaaatttgaaaagtatca
+6432519/1
CCCFFFDFHHHHGGIIIJJJIJJIIJJJJJJJJJJJJJJIJJJIJDGIII
@6432520/1
gaaaagtattatgagaatatgaaatttaaaagaaaatttgaaaagtatca
+6432520/1
CCCFFFDFHHHHHJJJJJJJJJJJJJJJJJJJJJJJJJJJIIJIJBHIJI
@6432808/1
gaaaagtcacgagaatttgaaaagcgagcttcatgatcccctgaaaaata
+6432808/1
BBCFFFFFHHHFHIJJIJHIJJJJIJFIJJIJIJJJJJJJJJJIJJIJIJ
@6432809/1
gaaaagtcacgagaatttgaaaagcgagcttcatgatcccctgaagaata
+6432809/1
@C@DFFFFHHHFHJJJJJJJJJJIIJIJIIJJJJJGIJJJJJJIEHGIIH
@6432810/1
gaaaagtcacgagaatttgaaaagcgagcttcatgatcccctgaagaata
+6432810/1
CCCFFFFFHHHHHIJJJJJJJJIIJJJJJJJJJJIJJJJJJIJJJJJJJJ
@2859120/1
cagttgtacagtagaggataaaccaatggagcacacttttacttcagcta
+2859120/1
@@@BDD:ADFFCDEFEFI;EAIDBCAGFFFIIEBFIIIIIDEGEFGIF>B
@2859121/1
cagttgtacagtagaggataaaccaatggagcacacttttacttcagcta
+2859121/1
B@CFFFEFHHHFHIJJJHGIJJIJJJJJJIJIJJJJJJJJJJJJJJJJJI
@6433510/1
gaaaagtgaccacaagcaatgtcaaagagaaggatagcaactaattttac
+6433510/1
CCCFFFDDHHHHHJJJJJJJJHHIGIJGGGIHIIJIJIJIIJIIIEHIJJ
@6952365/1
gcccaacttggtaatcttagtgtctttcagtcccgaataccgattctcag
+6952365/1
@@@FFFFFGGFCFHGHIIIJHHHIIIJJIIFHIGIJJJIJIIGIJJIJIG
@1335476/1
atctaaggttatattacttttatgaatcgtgataacatgcataaaatata
+1335476/1
CCCFFFFFFHHHHJJJJJJJJIJJECFHIGH@@FHBFFEHFGEIJJGGEC
@2860682/1
cagtttgaaaaccttgataaatggaacgaaattaaacacgctgagaaagc
+2860682/1
BB@DDFFFHHHHHJJJJJJJJJJJJJJJJJJJJJJJJJJJJJJJJIIJJJ
@3900596/1
cgaggaaataatacgaacttcaattacacaaattagtacaactcctccaa
+3900596/1
CCCFFFFFGHHGHJJGJJJJJJJJJJJJJJJIHHIIGHIJJIJJJJJJJJ
@3373598/1
ccctgatccacgtataaagctcctataaacgcctcaagcagatctgctcg
+3373598/1
CCCDFFFFHGHFFHHHIJEEHHIGGIJIJGGGI;D9?<9@BFFHDDEGHB
@7450093/1
ggtatttgtggtatctgtcgatgttgccagaacgtaagatatcctaaact
+7450093/1
=@1=DDFFHHHHHJIJJHJIJJIJIFIJIJJJGHHGEIGIJJJJIIIIJJ
@7450094/1
ggtatttgtggtatctgtcgatgttgccagaacgtaagatatcctaaact
+7450094/1
?@@DDFEFHBFDFHHBFGGHGBDHGCCHICCHIIGHGIEIIEBFGIGGGC
@7450095/1
ggtatttgtggtatctgtcgatgttgccagaacgtaagatatcctaaact
+7450095/1
BCBFFFFFHHHHHJJJJIJJGIJJJJJJIJJJIJHIIJJJJJJJJJJJJJ
@3901341/1
cgaggaataatacgaacttccatagattcaaatgaagtaaacaacatacg
+3901341/1
B@<ADDFFHHHHHJJJJJJJJJJJJJJJJJIJJJJJJFGIJIJJJJJJII
@3901342/1
cgaggaataatacgaacttccatagattcaaatgaagtaaacaacatacg
+3901342/1
CCCFFFFFHHHHHJIJJJJJJIIJJJJJJJJJJJJJJGHHGIJIJJJJIJ
@7944037/1
gtgctccattggtttatcctctactgtacaactgtttacctgtgtatgat
+7944037/1
CBCFFFFFHHHHFHIJJJJJIJJJJJJJJJJJJJJJJJJJJJIJJJJJIJ
@785051/1
accaattatcgtgaggatcaaattttgtagctatcataaactctcctaaa
+785051/1
CCCFFFFFHHHHHJJJEIJHJJJJIJJIIIJJIJJIJJIIJJFJIJJIGI
@785052/1
accaattatcgtgaggatcaaattttgtagctatcataaactctcctaaa
+785052/1
CCCFFFFFHHHHHJJJJJJJJJJJJJJIJJJJJJJIJJJJJJJJJJJJJJ
@7945510/1
gtgctggtctcctcgtcacattacagactctgtactttctcctcatcgct
+7945510/1
CCCFFFFFHHHHHJJHIIHIIJGIIIFGIGIIJGJIJJGIIIIIIHECHI
@7452642/1
ggtcaatgttttttcttcgatgtccacgtaggttacctcgaaggattgtt
+7452642/1
@C@FFFFFHHHHHJJJJJJIJJIIJJJJGIJJIIIJJJJJIJIJJJJJJJ
@7452643/1
ggtcaatgttttttcttcgatgtccacgtaggttacctcgaaggattgtt
+7452643/1
BC?DFFFFFHHHHJJJJJJJJIIJJJJJGHIJIJJJJIJJIIJJJJJJJJ
@7452644/1
ggtcaatgttttttcttcgatgtccacgtaggttacctcgaaggattgtt
+7452644/1
BCBDFFFFHHGHHJJJJIIJJJHIJIGJGIIIHEHJJICHIIJJJJIJJI
@7452645/1
ggtcaatgttttttcttcgatgtccacgtaggttacctcgaaggattgtt
+7452645/1
BCBDFFFFHHHHGJJJJJJJJJJJIJJIGHIJEGGGIIJGGIIJIJIGHG
@7452646/1
ggtcaatgttttttcttcgatgtccacgtaggttacctcgaaggattgtt
+7452646/1
CCBFFFFFHHHHHJJJJIJJJJHIJJJIEEHIIJJJJJJJIJJJIJJIIJ
@6954607/1
gcccagatggcattcatgcagaaccgattaagaaaggggcagacaacttc
+6954607/1
@@@FFFF?FFHHGJGIHIFIGIIGGIGGGHJJJIGHCCBE@HDGHIIG=C
@6954608/1
gcccagatggcattcatgcagaaccgattaagaaaggggcagacaacttc
+6954608/1
CCCFFFFFHHHHHJJJJJJJJJJJJJBCFHIJIJJJJIJIJJJJJJJIJE
@1338377/1
atctactcgttatataatcatcattcaaacattgaagccagatcgataaa
+1338377/1
@@@DDDDDH<D?CACCGDABAB@DHGIIIEGDH@EHEEHC@FHHG?DEHI
@1338378/1
atctactcgttatataatcatcattcaaacattgaagccagatcgataaa
+1338378/1
@CCFDFFFHHHHFDHGIIGHGGIHIIJJJIJJJGJJIJJJJJJJIJJJJJ
@1338379/1
atctactcgttatataatcatcattcaaacattgaagccagatcgataaa
+1338379/1
CC@FFFFFHFHHHEHIJIJJJGHHJGIJJIJJJJIJJJIJJIJJIJJJII
@1338380/1
atctactcgttatataatcatcattcaaacattgaagccagatcgataaa
+1338380/1
CCCFFFFFHFHFHGHGIIIIJJIJJJJJJIJJJIJJIJJGIJIJJJJJIJ
@282419/1
aaacgttaaattttaaaagcctcttaaatttaaccgaaatatagaataca
+282419/1
BCCFFFFFHHHHHJJJJJJJJJJJJJJJJJJJJJJJJJJJJJJJJJJJJJ
@282420/1
aaacgttaaattttaaaagcctcttaaatttaactgaaatatagaataca
+282420/1
C@CFFDFFHHHHHJJJJJJJJJJJJJJJJJIJJJJJJJJJJIJJJJJIJJ
@282421/1
aaacgttaaattttaaaagcctcttaaatttaactgaaatatagaataca
+282421/1
CCCFFDEFGGHHHJIJJJJJJJIJJJIJIIIJIJIJJIJJIJJIIIIIJJ
@1338681/1
atctacttcaagtgggcagaagttttttccataagccagtcgga
+1338681/1
1??D??BD?F?DC9EA=FFEBEAFFHHBHECGHC<D?BD9?@<?
@2371436/1
caatgcttggtgcagctatccactttgccagtggccgtctgctacggaac
+2371436/1
CCCFFFFFGHDHHJJJJJJJJJJJJJJJJJJHJIJIIHIJJIJJJJJJJJ
@2371868/1
caatggagcacacttttacttcagctacttgaaccgtacgtcaaatgtcg
+2371868/1
CCCFFFFFGHHGHJJIJJJJJJJIJJIGIJJJIJJJFGIIIIIIJJJFHG
@2372818/1
caatgggattgcccatcactttgtcatcgaacgatgtcaccacctgattg
+2372818/1
@@;DDA;DFDHHDBHIEGIFHIEFGGGEEHHGHEHI?DFFGHCGDHEGIE
@2372819/1
caatgggattgcccatcactttgtcatcgaacgatgtcaccacctgattg
+2372819/1
CCCFFFFFHHHHHJJJJJJIJJJJJJJJJJIJJJIIIGIJJJJJJIGGGI
@2372820/1
caatgggattgcccatcactttgtcatcgaacgatgtcaccacctgattg
+2372820/1
CCCFFFFFHHHHHJJJJJJJJJIJJJJJJIIJJIJJJJJJJJJJJJJJJJ
@6957815/1
gccccgatgatatgatatgtatttattatattgtgaaaagggagcattta
+6957815/1
CC?DFFFFHHHGHJIGHIIFHIJJIJJJJJIJJHIIJJJJJIJJIIIJJI
@7453350/1
ggtcactttacgcgcgaaaaccattatgttttactaatttttcaataaag
+7453350/1
CC@FFFFFHHHHHJIJGIJJJJJJJJJJIJIJJJJJJIJJJJJJIIJJII
@6958385/1
gcccctttcttaatcggttctgcatgaatgccatctgggcccggggctct
+6958385/1
CCCFFFFFHHFHHDIII;AFH>CFC@HHHIIEHCHEGEHIGGGG:A;@ED
@7453374/1
ggtcacttttcgcgcaaaggtaaaatcgttctagacatactttatgctct
+7453374/1
CC@FFFFFHHHGHJJJJJJJFIIJJJJJJJJJJJJJJJJJJJJJJJJJJJ
@2374894/1
caatgtcaaagagaaggatagcaactaattttacaagctatactttgcat
+2374894/1
CCCFFFFFHHHHHGIIIEGIJFIJJJIGIJJJIIJGIIJJIJJJJJJIIJ
@6959478/1
gcccggagcggctgatatcaccaatcaggtggtgacatcgttcgatgaca
+6959478/1
@@@DDDDDHHHFHE>DDD>D?DDGB>FGH0?F7?=CGBFGGHCE;DH9?E
@2863641/1
cataaaagtaatataaccttagatttcgaggcaaattgattgatttgccc
+2863641/1
CC@FFFFFFDHHHJIIGJIJIIJJJIIIIFBEIGIGHGIIJJGIJJJIJJ
@2863642/1
cataaaagtaatataaccttagatttcgaggcaaattgattgatttgccc
+2863642/1
CCCFFFFFFHHHHJJJJJJJJJJJJJJJJJIIJIJJJJJJJJIJJJIJJI
@6438456/1
gaaaatatacagactaaagaaacgctcgtggggagcgatgacgaataaag
+6438456/1
@@@DFFFFHHHHHJJJJJIJJJJJIJJJFHIJJIJJIIIGJJJIIJIHHH
@6438581/1
gaaaatatataaagtgaaagtcaaatttgcaaattcggttgatttatccc
+6438581/1
CCCFFFFFHHHHHJHGIJJIHIIJJJJJJJJJJJJIJJHIJJJJJIJIJJ
@286593/1
aaactatacctttactagcgttttgaggctccagaaatatttaatgttat
+286593/1
CCCFFFFFHHHHHJJJJJJJEFHIJIJIIJJJAEHIJJJJIJJJJJHIJJ
@287092/1
aaactatcctccacctacacaagctcaatacaatccccacattccacccc
+287092/1
CCCFFFFFHHHHHJJJJJJJICGJHJJIJJJJIIJJJJJJJJJJJJJJJJ
@1810592/1
attttgaggtactcgagggcatgatgagcagccgagcccttggcttcctt
+1810592/1
:B14ADDFHHHHGJJJJJJJIIJJIJJJIJJJIJIIIJJJJIJJJIJJJI
@1810593/1
attttgaggtactcgagggcatgatgagcagccgagcccttggcttcctt
+1810593/1
CCCFFFFFHFFHHIIJJJJIJJJJJJJJJIJJJJJJJIJJJJJJJJIJGI
@7455807/1
ggtcgatattgttttacgttgtgctccttcacaaaatctacttcaagtgg
+7455807/1
CCCFFFFFHGHHHJJJJIIJIEGIIIGJJJJJIJJJJJIIJIJJIHIGGI
@1811609/1
attttgatccaataagaggatattgtataaaggagttagcgcatattgta
+1811609/1
CCCFFFFFHHHHHJJJJJIHGHJGIIIJJJJJHHIHIIIJJJJJJJJJJJ
@4914190/1
ctcctaagtcgataatttctccgactggcttatggaaaaaacttctgccc
+4914190/1
CCCFFFFFHHHHHJJJJJJJJIHIHHIJIICFHIFHIIGIIJIIJIGIJJ
@7457426/1
ggtctattcaaaatgggcggacgggtagatagaaaatgattagtaccatt
+7457426/1
BC@FFFFFHHHHHJJJJJJJGIJJJ@FHHIJIJJJJJIIJJJHHHHHHHF
@3903482/1
cgaggataaacgaaagctggaagccaaagagaacaagctgcaagaaatgc
+3903482/1
CCCFFFFFHHHHGJJIJJJJGIIJJJJIJJJJJIIJIJJIIJJJJJJHII
@787256/1
accacttcacggaaatctaccgacagagaggttatccttgggggaagaag
+787256/1
CCCFFFFFHHHHHJJJJJJJJJJJJJIJJJJHIIJJJJJJJJJJIIJJHH
@289379/1
aaactccaccacaggaacctcaagcttggggtaaaccgcaagttt
+289379/1
CCCFFFFFHHHHHJIJJIJJJJJJJJJJJJJGDHIJJJJJJJHIJ
@7949297/1
gtggaaacgagaatattgcattcatggcacctgaactttcgcagtacttc
+7949297/1
CCCFFFFFHHHHHJJJJJJJJJJJJIJJJJJIJJJJJJJJJJJJGHIIJJ
@5879364/1
cttctccaagtttgtgctgggcaaatcaatcaatttgcctcgaaatctaa
+5879364/1
CCCFFBEDHHFHHGHGIGGIFGFHIJJIIJJJJJIJJIJJJJJJJJJJJI
@5879365/1
cttctccaagtttgtgctgggcaaatcaatcaatttgcctcgaaatctaa
+5879365/1
CCCFFFFFHHFHHJFHIIJJJJJJJJJJJJIJJJJJJIHJJJGIJJIIJI
@5879366/1
cttctccaagtttgtgctgggcaaatcaatcaatttgcctcgaaatctaa
+5879366/1
CCCFFFFFHHHHHJHIJJJJJJJJIJIJIJJJJJJJIJJJJJIJJJJJJI
@2377277/1
caatgtttgaatgatgattatataacgagtagatagctttagaggtaata
+2377277/1
CC@FFFFFHGHHHEHJIIIEGIHIHJIDH?FFEGEGIGIGGIEII9DFHI
@2377278/1
caatgtttgaatgatgattatataacgagtagatagctttagaggtaata
+2377278/1
CCCFFFFFHHHHHJJJIJJIIJJJJJJJJGHIJJJJJJIJJJIJJGHIJJ
@2377676/1
caatgttttttcttcgatgtccacgtaggttacctcgaaggattgttcgc
+2377676/1
CCCDFBDEHHHGHIIGHGGGHIIIGHIJDHGGIGIIJIJJIJJJJGGGGH
@2377677/1
caatgttttttcttcgatgtccacgtaggttacctcgaaggattgttcgc
+2377677/1
CCCFFDFFHHHHHJJJJJJIIJHHJFHIJIIJJJJJJJIJJJJJJJJJJI
@2377678/1
caatgttttttcttcgatgtccacgtaggttacctcgaaggattgttcgc
+2377678/1
CCCFFEFFHHHHHIJJJJJJJJJJJHIJJIJJJJJJJGIIIJJJJIJJJI
@6449114/1
gaaaattcttgtaataacttaacaagaataaaagctttggcgcaacttgt
+6449114/1
CC?DFFFFHHHHHJJJJJJJJJJJJIJJJJJJJJIJJJIJJJJIJJJJIG
@2379297/1
caattaatagaaaaatgacagaaggacagacaagaaacatgataagatat
+2379297/1
CCCFFFFFHHHHHJJJJJJJJJJJJJJJJJJJJJJJIJIJJJJJIJJJJI
@2866488/1
cataaagtatgtctagaacgattttacctttgcgcgaaaagtgacc
+2866488/1
@@@?DDD=AC?=C:<CFD@CFGFGII<HEHI<4C:FF?F??FFFI8
@2866489/1
cataaagtatgtctagaacgattttacctttgcgcgaaaagtgaccacaa
+2866489/1
CCBFFFF?FHHFHGJIGGHIJJJIJJJIJJGIJIJGIJIJJ=FHJJJJIJ
@2866490/1
cataaagtatgtctagaacgattttacctttgcgcgaaaagtgaccacaa
+2866490/1
CCCFFFFDHHHHHJJJIJIIIJJJJJJJJJJJJJJJJJJJJHHJJJJJJJ
@2866491/1
cataaagtatgtctagaacgattttacctttgcgcgaaaagtgaccacaa
+2866491/1
CCCFFFFDHHHHHJJJJJJJJJJJJJJJJJJIJJJJJIJIJFHIJJJJJJ
@2866492/1
cataaagtatgtctagaacgattttacctttgcgcgaaaagtgaccacaa
+2866492/1
CCCFFFFEHHHHHJJIJJIJHIJJJJJJIJJJJJIIJJJJJFHIIJIJJI
@6961031/1
gccctattgaaaaccttgtagtggattcctaatattttttagtgaacctc
+6961031/1
?@@DDDDDHHHHFGII<CHFEAEDHHHFG@FFFABEFDFH@B?@FGGHA?
@6961032/1
gccctattgaaaaccttgtagtggattcctaatattttttagtgaacctc
+6961032/1
@CCFFFFFHHHHHJJJJJHIIHHJFHIIJIJJJGIGJJJJJJHIJJIJIJ
@6961033/1
gccctattgaaaaccttgtagtggattcctaatattttttagtgaacctc
+6961033/1
C@CFFFFFHDHHHIJGGEHH<ACGEHGGGHDBGFIJJJJJCGGC@GGGII
@6961034/1
gccctattgaaaaccttgtagtggattcctaatattttttagtgaacctc
+6961034/1
CCCFFFFFHHHHHJIIJJJJJIIJIJJJIJJIIJJJJJJJGIHEGHIIJJ
@6961035/1
gccctattgaaaaccttgtagtggattcctaatattttttagtgaacctc
+6961035/1
CCCFFFFFHHHHHJJIJIHIJHGC:CHHIGHJ@FGIJJJJGDGHIHGIII
@6961036/1
gccctattgaaaaccttgtagtggattcctaatattttttagtgaacctc
+6961036/1
CCCFFFFFHHHHHJJJJIIIJFHIHJJJJJJJJGGJJJJJIJHGIJJJJI
@6961037/1
gccctattgaaaaccttgtagtggattcctaatattttttagtgaacctc
+6961037/1
CCCFFFFFHHHHHJJJJIJJJHIJHJJJJJJJJJJJJJJJJJIJJJJJJJ
@6961369/1
gccctcgatttggaccagttcgtatttgggagtgatgccgcgacggctca
+6961369/1
@?@FADA@DFFHBHCHIICCHC;FBFGDFHIG?GHIDGHEGHBGIFFACE
@7461571/1
ggtgatatcagccgctccgggcgttccgttggtctgattggcttgttcgg
+7461571/1
BCBDFFFFHHHHHJJIJJJJJJJJJJJJIIIGFHIJJJIJJJJJ6=CC=B
@6962438/1
gccctgttgaaaaccttgtagtggattcctaatattttttagtgaacctc
+6962438/1
?@?DFFEEHHHHFIIFGHIIIGII<EHHHIIIGIIIGIIIGGHGGHIIII
@2869036/1
cataaatggatgtgtaatatgcgtgtccacgcaagtacctgctggaacgt
+2869036/1
CCCFFFFFHHHHHHGHJJJJJJJJJJJJJJJJJGIGHIJJJJJJJIIJJH
@2869199/1
cataaatgtcaaaatttgacataatttgtggacataaaggaaagaaaaaa
+2869199/1
CCCFFFFFHHHHHJJJJJJIIJJJJJJJJJJJJJJJJJJJJJJJJJJJJJ
@6962997/1
gcccttgagaaatttgctgcctcaaaaacgtatgacaaaactatagagaa
+6962997/1
CCCFFFFDHHHHHJJIHJJHJJIIIJJJJIHIJJJJJJJJJJJJIIGIIJ
@2870036/1
cataaattggacagtgtttgaggagaagtcttattgacatttttcgcttg
+2870036/1
CCCFFFFFHHHHHJGHHIJJIJJJJJJJFHIJJJJJJJIJJJJJJJJJJJ
@3379467/1
cccttaatcagctacaacagtcaacatttcccacctttttcactcaacca
+3379467/1
C@@FDFFEHHHGHIIIIIEAAFHGEEDHICEDCHIIIIIIIIIIIIIIIE
@6450356/1
gaaaatttacgaaacgattaaaacaaaaaaagcaattacaacgactgaca
+6450356/1
CCCFFFFFHHHHHJJJJJJJJJJJJJJJJJJJIJJJJJJJJJJJJJJJJG
@3906791/1
cgagggcatgatgagcagccgagcccttggcttccttcggagttttgcct
+3906791/1
BCCFFFFFHGHHGJIIJJIJIIIIJJJIIJJJJIJIIIIJGICHGICGIE
@3906867/1
cgagggcgccatccacgagccaatcttccgctaccgcgtgttccttaaca
+3906867/1
CCCFFFFFHHGHHJJJIIIGIGJJJJJGIAG@FHHBG@5:5?BF;B?CCE
@790849/1
accagttcgtatttgggagtgatgccgcgacggctcagcaactcctggag
+790849/1
CCCFFFFFHHHHHJJJJIJEHIIJJJJJIIIJIJIJJJJHHHHHFFFFFD
@7952692/1
gtggaagtatttgggaaaggtttgtttaaagggattggacgcaattaccg
+7952692/1
@?@FDDDDAHHHHJJGGEHIAFEGHGIIJJJJJIGHIIJIIJJGIJJJJJ
@7953566/1
gtggaataggttgaggctgaatctcagatggattgagctgttgagttgat
+7953566/1
BBBFDEFFHHFHHEIJJJIACAAFHIJIJJJGGIECHIJJJJIGICGHEI
@3385002/1
ccctttcttaatcggttctgcatgaatgccatctgggcccggggctctgt
+3385002/1
CCCFFFDFHFHGGIIBGHBHCHIIIJIIJJIIIEHIJJJJIJIJD<GHJ7
@1819542/1
attttgtaaggtgaggtatttgtacatgaagttgtctgcccctttcttaa
+1819542/1
:?<DDBBDF?FA<F@>2AICF?:AC<AH<22<CAHBFFIBCDBAFEIFF<
@1819543/1
attttgtaaggtgaggtatttgtacatgaagttgtctgcccctttcttaa
+1819543/1
@@@D??ABBFAHDGIIAFB:CBCFEHHGEHHHHGIIIEEH@DCGHIIIGF
@1819544/1
attttgtaaggtgaggtatttgtacatgaagttgtctgcccctttcttaa
+1819544/1
CCCFFFEFHHHCFHJIAEJHIIHJJIJJIIJJIIJIIJJJJJIJIJIJJE
@1819545/1
attttgtaaggtgaggtatttgtacatgaagttgtctgcccctttcttaa
+1819545/1
CCCFFFFFHFFADEHICFIHJJCHIIJGJJGHIEHGHIGGJGJIIIIHG@
@3385443/1
cccttttcacaatataataaatacatatcatatcatcggggcactatata
+3385443/1
CCCFFFFFFHFHHJFGIGGJJEJJJIJJJJJJJJJJJJJJJIJJJJJIJJ
@3385861/1
cccttttgagctattgcgatattttttcggaaaaaag
+3385861/1
@?8BDDD?AAFH?CGDH>H@:FBBHBFDD?GB@D?F:
@3385862/1
cccttttgagctattgcgatattttttcggaaaaaagtgagtttaggata
+3385862/1
@@@DDDDD1DAFBEFEFII@FFHIEEEDFFEGBFGIBCFFF=FFIEEACA
@3385863/1
cccttttgagctattgcgatattttttcggaaaaaagtgagtttaggata
+3385863/1
CCCFFFFDFHHHGJJIJJIJIJJJJJJJJJJJJJJJIFEGIHJIIJJJJI
@3385864/1
cccttttgagctattgcgatattttttcggaaaaaagtgagtttaggata
+3385864/1
CCCFFFFDHFHHGJJJIIJJIIIJJJJHIIJIJJIIIHGHIHIJIJJHII
@3385865/1
cccttttgagctattgcgatattttttcggaaaaaagtgagtttaggata
+3385865/1
CCCFFFFFHHGFDGIEHIIIIIJJJJJIIIHJJJIHGGHCGFFHIJJGIG
@3385866/1
cccttttgagctattgcgatattttttcggaaaaaagtgagtttaggata
+3385866/1
CCCFFFFFHHHHHJJJJJJJJJJJJJJJJJJJJJJJJHIJJIJJJJJJJJ
@7956820/1
gtggacacgcatattacacatccatttatgcaggacttctatctagtttc
+7956820/1
C@CFFFFFHHHHHJJJJJJJJJJJJJJJJJJJJJIJJJJJJJIJJJIJJI
@7956951/1
gtggacataaaggaaagaaaaaaatgtcaaaattttgcaaattatgtggc
+7956951/1
CCCDFFFFHHHHHJJJJJJJJJJJJJIGIIJJJIJIJJJJJJJJJJIIJJ
@5400008/1
ctggaatgtttccgcttttgccactttgttccttcttatccgaacagaag
+5400008/1
CCCFFFFFFHHHGIGEFHID@H4ABFHCC@?FEHEHI9GFGCDGGIIIIE
@4921063/1
ctcctcaaatgtagcgtactctgagccaggaaatgctgacgtagggttca
+4921063/1
?:BDFFFFHHHFHJIIFHIJJJJJJJJJJIIIJIJIJJJGIDGHIJFHII
@3908272/1
cgaggtcataatcggaacattctgtggatctaagataaacagagcttttt
+3908272/1
CCCFFDEFHHHHHJJJJJJIJJJJJJJIJIJJIJJJJJJJJJJJJJJJJJ
@6450915/1
gaaaatttctaatattgcgatatttttttatcgatctggcttc
+6450915/1
?7?DDDDDBD:DBEDEBAEDE8CEFIIIIC@9?3DDD>D9DD8
@6450916/1
gaaaatttctaatattgcgatatttttttatcgatctggcttcaatgttt
+6450916/1
CCCDDFFFHHHHHJJJJJJIIJIJJJJJJJJIIIIJIJJIIJJIGJJJHH
@6450999/1
gaaaatttgaaaagtatcatgagttttgtgattctccgaagaatatgtct
+6450999/1
C@CFFFFFHHHHGJCGHIJJJGIHJJJJGIJJJJJJJJJJIIJJIJII>H
@6451000/1
gaaaatttgaaaagtatcatgagttttgtgattctccgaagaatatgtct
+6451000/1
C@CFFFFFHHHHHJCGHIJJJHIIJJJJJJJJJJJJJJJIJJJJJJJIGI
@6451256/1
gaaaatttgcaaggtttggaggagttgtactaatttgtgtaattgaagtt
+6451256/1
B@CFFFFFGHHHHJCGHJJHIJFHGHIHIIJIIJJJJGHGIIJJIGGIIJ
@6451257/1
gaaaatttgcaaggtttggaggagttgtactaatttgtgtaattgaagtt
+6451257/1
C@CFFFFFHHHHHJFHIJJHIJGHHIJIIJJIIJJJJIIHJIJJJJJJHI
@6451258/1
gaaaatttgcaaggtttggaggagttgtactaatttgtgtaattgaagtt
+6451258/1
CCCFFFFFHHHHHJCGHIJIJJCGGIGIIJIJGJJJJGHGIIIIIIJJJJ
@6451259/1
gaaaatttgcaaggtttggaggagttgtactaatttgtgtaattgaagtt
+6451259/1
CCCFFFFFHHHHHJGHIJJFIJBHAHIIJJJJJJJJJIIIJJJJJIJJHI
@6966236/1
gccgaagtacgagctattcgagcagcatgcaagagagtccaaagagaagg
+6966236/1
CCCFFFFDHHHHHJJJJJJJIJJJJJJIJJJJJJJJJHIJJJJJJJJJJJ
@6966596/1
gccgaataaaaatgcaaaaaactataaatttttattatattttatgcatg
+6966596/1
CC@FFFFFHHHHHJJJJJJJJJJJJJIJJJJJJJJIJJIJJJJJIJJIJJ
@6966597/1
gccgaataaaaatgcaaaaaactataaatttttattatattttatgcatg
+6966597/1
CCCFFFFFHHHHHJJJJJJJJJJJJJJJJJJJJJJJJJIJJJJIJJIIJJ
@6966598/1
gccgaataaaaatgcaaaaaactataaatttttattatattttatgcatg
+6966598/1
CCCFFFFFHHHHHJJJJJJJJJJJJJJJJJJJJJJJJJJJJJJJJJJJJJ
@1351582/1
atctgcgggacatgcacatctcttggagccagccaatgggattgcccatc
+1351582/1
?@@BBDDDDHHDHD?GFGDCHBFGG>CFHHIEGBGDFF@8B=BFGGDEDC
@3909230/1
cgaggtgtcaattctttaacagaagctgtctgctgcctatcctgaggcct
+3909230/1
@C@FF?DDHFHHHIJJJIIIGDDHFHCGGFEHIIJJJIGIIJGEHIJIJJ
@7958436/1
gtggactctaacactttgagcatcatctttaatagttggaacaata
+7958436/1
@=<DDDDDHBADDBHGHGD7?FD<FHHEEBEDH@E:?FE<DGHGGH
@4404722/1
ctaaaatatttatgaaagttatttctcacagctaaagatgcaaaaattgt
+4404722/1
BCCFDFFDHHHHHJJJJJHIIJJJJIJJIJJJJJJIJGIIIIJJIIJJJE
@4404723/1
ctaaaatatttatgaaagttatttctcacagctaaagatgcaaaaattgt
+4404723/1
CCCFFFFFHHHHHJJJJJHJJJJJJJJJJJIJJJJIJGJJJJIJJGJJIF
@4405226/1
ctaaaatcaatttacatattatttttgacttgaataaatttttaaattta
+4405226/1
@@@DDDDDD?ACFFGH@A?CHIIIGG?FAFHEHEHGGBECFHGGHIHGEI
@4405227/1
ctaaaatcaatttacatattatttttgacttgaataaatttttaaattta
+4405227/1
@CCFFFFFFHGHHIJIJJJJIIJJJJIJIJJIIJJJJJJJJJJJJIJJJJ
@4405228/1
ctaaaatcaatttacatattatttttgacttgaataaatttttaaattta
+4405228/1
CCCFFFFFGHHHHJJJJIJJJJJJJIJIGIJJJJJIIJJJJJJJJJIJJJ
@4405229/1
ctaaaatcaatttacatattatttttgacttgaataaatttttaaattta
+4405229/1
CCCFFFFFHGHHHJJJJJJJJJJJJJJIIJJJJJJJIJJJJJJJJIJJJJ
@7959366/1
gtggagaggtactatgtgtgtttggctagattctgtttgacattcgaaaa
+7959366/1
B@@FFFFDGDFFHIJJHHEGHIJIIIJIHGIJGIIHJJJGIIIJJJIJJJ
@7960196/1
gtggagggtaacaatctgccttctacatttgcgagtgacgaagagttggc
+7960196/1
@@@DFFFFCFHFDHGIIIJIGHEHIICHGGGHIGI?BEHGJIFGIGIIHJ
@297588/1
aaacttttcggggtgcaatcttcttttccggaaaatgctcgaaaactcaa
+297588/1
@<@?DDDDHHFHH@EHIIIIIIIIGIIIIIIIIIIIIIIIIIGIIIIIII
@3911363/1
cgagtacctcaaaatcatgaccaaaaagtgaacagctatcgatacacagt
+3911363/1
@@@DDEDFFHHHHJJIEHGIJJJJJJEEHEHIEGHEGHGGHIIIIJJJCB
@3911748/1
cgagtagatagctttagaggtaatacactattattaggcactagttatta
+3911748/1
@@@FBDFFHHGHHJJGGGGJCGHJJJJJIJJIIJJJIGIJJJJJIIIJJI
@298444/1
aaacttttttcgggtttggaaaaaatttcaaattgttcaggtaaaatctt
+298444/1
@CCFDFFFHHHHHJFHIGIIJJJIIJJJIGIJJJIJIJJJGHEHJIIJJG
@298445/1
aaacttttttcgggtttggaaaaatttcaaattgttcaggtaaaatcttg
+298445/1
@@@FFFFFHHFHDB<AFFGBGEGGDGGGGICEFAGDHIIIHHGEHIGGIG
@298446/1
aaacttttttcgggtttggaaaaatttcaaattgttcaggtaaaatcttg
+298446/1
BC@DDFFFHHHHGJGIJJIJJJJJJJJJJJJJJJJJJIIJIIIIJIIIIJ
@298447/1
aaacttttttcgggtttggaaaaatttcaaattgttcaggtaaaatcttg
+298447/1
CCCFFFFFHHHHHI;FHBC<FHIIGIIGFIIGHEFHGGEGHIIIIIIIIG
@5888411/1
cttctcttggtgaacacatactttattcgtcatcgctccccacgagcgtt
+5888411/1
@@@DDBDDDH?DFH@FGIFHEHHIIIIIIHIIIIIIIIIIIIEHGBBG;C
@5888412/1
cttctcttggtgaacacatactttattcgtcatcgctccccacgagcgtt
+5888412/1
@CCFFFFFHHDHHJJJJJJIJJJJJJJJJHIJJJJJIJJJJJIIHJJJBF
@5888413/1
cttctcttggtgaacacatactttattcgtcatcgctccccacgagcgtt
+5888413/1
CCCFFFFFHHFHHJJJJJJJJJJJJJJJJHIJJJJJIJJJJJJJGIJIHI
@298628/1
aaagaaaaaaatgtcaaaattttgcaaattatgtggcattttgacattta
+298628/1
CCCFFFFFHHHHHHIJJJJJJJJJJJJJJJJJJIIJJJJJJJJJJJJJJJ
@5888730/1
cttctctttgacattgcttgtggtcacttttcgcgcaaagg
+5888730/1
@@<DDDDDHHHHHGBD@FH><3;<ACF?F?EHGA<FE>6BA
@5888731/1
cttctctttgacattgcttgtggtcacttttcgcgcaaaggtaaaatcgt
+5888731/1
?=?D;BAAFFFFFFHEFCECAEH;CEFFHIJH<F0CDHIDG0?BGI8CB8
@5888732/1
cttctctttgacattgcttgtggtcacttttcgcgcaaaggtaaaatcgt
+5888732/1
@@@DDDDDFBAFHIIB@<HE:AD3ACFHIIIBFHGE:@??F@D?DD>FB=
@5888733/1
cttctctttgacattgcttgtggtcacttttcgcgcaaaggtaaaatcgt
+5888733/1
@@CDDDDFHBDFDIIEEBHA?FHEFHHIIIJIEHGG@GIII?FHIJG>FF
@5888734/1
cttctctttgacattgcttgtggtcacttttcgcgcaaaggtaaaatcgt
+5888734/1
@@CFFFFFHGDFHJJCHEHHHJGHIIIIJJJJJIIGIJJJIFHHIJHGID
@5888735/1
cttctctttgacattgcttgtggtcacttttcgcgcaaaggtaaaatcgt
+5888735/1
CCCFFFFFHDFHHIJGGGHCEGIFHHHIIJJGGGGGGGGGH?DFFH==CC
@7962997/1
gtggatggcgccctcgatttggaccagttcgtatttgggagtgatgccgc
+7962997/1
@@@DDDDDBHFHH@FFCGHIBHCFHFHFGGI?;DGHCII9D7B=<CBG@;
@7963769/1
gtggattcctaatattttttagtgaacctctctaacgtctttatagaatg
+7963769/1
@?@F?DDDHGHHFGIHJJJJGFCHHIJJGIIIJJJJJJIJJJF<GHGIJF
@7963770/1
gtggattcctaatattttttagtgaacctctctaacgtctttatagaatg
+7963770/1
@B@FFFFFHHHHGJJJIJJJIJHHJIJJJJJJJJJJJJJJJJJJJIJJJJ
@4922272/1
ctcctccaaaccttgcaaattttcaatcatgaagcaagattttacctgaa
+4922272/1
CC@FFFFFGHHHHJJJJJIJJJJJJJJJJJJJJJIJJIJJJJJJIJIJIJ
@4922273/1
ctcctccaaaccttgcaaattttcaatcatgaagcaagattttacctgaa
+4922273/1
CCCFFFFFHHHHHJJJIJJJJJJJJJJJJJJJHIJIJIJJJJJJIJJJHH
@4922274/1
ctcctccaaaccttgcaaattttcaatcatgaagcaagattttacctgaa
+4922274/1
CCCFFFFFHHHHHJJJJJJJJJJJJJJJJJJJJJJJJIJJJIJJJJJJIJ
@4922645/1
ctcctccacaacaacaacctggagcgagacaacagcaagctgctcctcca
+4922645/1
CCCFFFFFHHHHHJJJJJJJJIJIIJJJJJJJJJJJJIJJJJJJJJIJJI
@1353454/1
atctggcttcaatgtttgaatgatgattatataacgagtagatagcttta
+1353454/1
CCCFFFFFHHHHHJIIJJJJJJHIIJJJJJJJIJJJIJDHIIJJJJIJJJ
@4923871/1
ctcctccgcaacagcaacctggagcgagacaacatcacccttcacctcca
+4923871/1
CCCFFFFFHHHHHJIJJJJIJJIIIJGIDEEDGEFHIJJJIJJJJJJJJI
@1353620/1
atctgggcccggggctctgtgatttcttagtgtcaatagtgctgccgtta
+1353620/1
@@@DDADDFFFFDFEEF;4??4BFGBGI<BDBBFBF@BFFEFBAFFEFII
@1353621/1
atctgggcccggggctctgtgatttcttagtgtcaatagtgctgccgtta
+1353621/1
CCCFFFFFHHHHHJJIJJIHGFHIJJJJJJHIIJFGGIGDHIJJJIJIJI
@1823615/1
attttgtggttctttaacgaaatgtcaagagcataaagtatgtctagaac
+1823615/1
CC@FFAFD<CFHDHGGGIIIIBGBHEHHGGHEIFGIGI4CFGGGHHIDHH
@1823616/1
attttgtggttctttaacgaaatgtcaagagcataaagtatgtctagaac
+1823616/1
CCCFFFDFHFFHHJJJJJJJJJJJHIIJJJJJIJJJJJDGIIGHGJJJJJ
@1823617/1
attttgtggttctttaacgaaatgtcaagagcataaagtatgtctagaac
+1823617/1
CCCFFFDFHHHHHJJIJJIJJJJJJJJJJJJJJJJJJJIIJIJJJJJJJH
@1823618/1
attttgtggttctttaacgaaatgtcaagagcataaagtatgtctagaac
+1823618/1
CCCFFFDFHHHHHJJJIHIIJIJJHJJJJJGHJIJJIJFHIIIJJIJJJH
@1823619/1
attttgtggttctttaacgaaatgtcaagagcataaagtatgtctagaac
+1823619/1
CCCFFFFFHHHHGJJJJJJJJJJJJJJJJJJJJJJJJJHIJJIIJJJJIG
@5403733/1
ctggacaacaaggaaagttattgccggttcataaccttctctttggactc
+5403733/1
@@@DFFFFHFFHHIIJJCFGIIJIIIGCFFHEIJIJIJJGGGG@CGGIHI
@7468864/1
ggttaacggtataaatgacccaccggccgtgaaaacctttaaagatgcga
+7468864/1
@B@DDFFFHFHHHJJIGIIJJJJJJJJJJGHIJJIIJGIJIJJIGGIIIJ
@6967522/1
gccgaatgtttggcgtctttcttcgatcttccgg
+6967522/1
@@@DADDAHFHFHGA2<<CHC?H>CE9?8C@D@<
@6967523/1
gccgaatgtttggcgtctttcttcgatcttccggttccggtggccaccag
+6967523/1
@B;DDDFFHHHHHFGHJEGIHIJJJJIIIIIIJEGBIIFGJJJJIJJIJG
@6967524/1
gccgaatgtttggcgtctttcttcgatcttccggttccggtggccaccag
+6967524/1
B@@FDDDFHHGDHIJFHGGIJJIIIGIJJJJIIGGIGHGGIJJJJJJIII
@6967525/1
gccgaatgtttggcgtctttcttcgatcttccggttccggtggccaccag
+6967525/1
CCCFDFFFFHHHHIIGFEHHB?F>@?FD?GBD@F:GGG>G:;A>F;CE==
@6967526/1
gccgaatgtttggcgtctttcttcgatcttccggttccggtggccaccag
+6967526/1
CCCFFFFFHHHHHIJGGIIJGJJJJIJIJJJJJIIJJIIIHGIIIJJJJI
@6967527/1
gccgaatgtttggcgtctttcttcgatcttccggttccggtggccaccag
+6967527/1
CCCFFFFFHHHHHIJIIJJIIJJJIHIJJJJJJIIIJJJIIJIIJJJJII
@6967528/1
gccgaatgtttggcgtctttcttcgatcttccggttccggtggccaccag
+6967528/1
CCCFFFFFHHHHHJJJJJJIFJJJJHJGIIJIIIJIIJJJIEIJJJJJJJ
@2877661/1
cataatttgcgacatttgacgtacggttcaagtagctgaagtaaaagtgt
+2877661/1
@@@DDDDDFAA88CFGFF?>FAG@F@CBBG?B00?B<@FFFIIEFEFDF9
@6968101/1
gccgaattttgctgtttctggttcgagttccaagagttctctaatgggtg
+6968101/1
@@@DDFFFHHHGHIFHIIJIIHIIJCGHHIIJJJCHHIIIJJG?FHHI?F
@2877736/1
cataatttgtggacataaaggaaagaaaaaaatgtcaaaattttgcaaat
+2877736/1
BB@DDEFFHHDHHGIJJJIGGBGJGGGIEHEIEDBFEGIGGAFHIJJGIJ
@7470182/1
ggttaatgaggagacttctaaaacagaaatatactgtaatacgatggatg
+7470182/1
BBBDFFFFGHHHHHIJJJJJJJJJJJJJJJJJJJJJIJJJJJJIJJIJJI
@300698/1
aaagaaacgctcgtggggagcgatgacgaataaagtatgtgttcaccaag
+300698/1
@@@DDDDDHHHHA@FHII@D@A@GHGGGEIGIIII=FAF=CCHHGIIIHE
@300699/1
aaagaaacgctcgtggggagcgatgacgaataaagtatgtgttcaccaag
+300699/1
CCCFFFFFHHHHHGHJJJJJJJJIJJJGJJJJJJJFIHIFHIIJJJGIHH
@5892296/1
cttctgcgcgtattggtaccaacccctttagacttaaagtaattggcatc
+5892296/1
CCCFFFFFHHHHHJIJFHIIJJIJJJJGJIIIJJJJIJIGHIJJIJJIJJ
@5893562/1
cttctggagtcacccaacaacaacacttcgactacagatattcgcacttg
+5893562/1
CCCFFFFFHFHHHJJJJJJJIJJJJJJJJIJJJJJJJJJJJJJJJJIJJJ
@5894502/1
cttctgggcttttcctgcttttttagcagct
+5894502/1
CCCFFFFFDHFDHIIGEC:ACHGAHGHEA;?
@5894503/1
cttctgggcttttcctgcttttttagcagctttaccattcgtcttatcga
+5894503/1
@??DDDD??<CFBFGA<AFDHEGIICEFHHGIGEBDGGCDGIIIEHCG=F
@5894504/1
cttctgggcttttcctgcttttttagcagctttaccattcgtcttatcga
+5894504/1
@@@DDDDDDHFHH<EDHIIIIIII=DEED@CFGCH@DDDGGDHIIDEHCG
@5894505/1
cttctgggcttttcctgcttttttagcagctttaccattcgtcttatcga
+5894505/1
CCCFFFFFGHHHHIJJGHIIJJJJJIIJJIJJJGJJJJJJJIJEIIJJJF
@5894506/1
cttctgggcttttcctgcttttttagcagctttaccattcgtcttatcga
+5894506/1
CCCFFFFFHHHHHJJJJIJJJJJJJJJIJJJJJJIIJJHGHIJJIJIJJG
@1354251/1
atctggtcttggtggcctcctatcagcgcacacgattgtccatttgttaa
+1354251/1
@@CFFFDFHHHHHIJJJGGIGIJJJJJJJIIIIJHIJJHIIIJJJJIGJI
@1354252/1
atctggtcttggtggcctcctatcagcgcacacgattgtccatttgttaa
+1354252/1
CCCFFFDFHHHHHIJJIJJJJJJJJJJJJJJJJJJJIJIIIIJIIJIIJG
@6969544/1
gccgagcaagactcccgtcagcgtcctccaggagttgctgagccgtcgcg
+6969544/1
CCCFFFFFHHHHHJJJIGIGGIIIJJIJJIIJHIFHIHIJIJJJJGIJHH
@1354402/1
atctggtggccaccggaaccggaagatcgaagaaagacgccaaacattcg
+1354402/1
@CCDFFDFHHHHHJIJJJJJIJDHJJIIIJJIJJJJJGIEBHIJGGHGHF
@6969583/1
gccgagcccttggcttccttcggagttttgcctgttccgtagcagacggc
+6969583/1
CCCFFFFFHFHFHGIJEIEGCAGEHDGHJGGIHEHIGIDHHFIIIIJGHB
@3390537/1
ccgaaacgtagacgaacagatcgaagggaattatacatttccagagattg
+3390537/1
CCCFFFFFFHHHHJJJJIJJJJJIJJIGGHJJJJJJJJJJJJJJJJGIJI
@799015/1
accggaaccggaagatcgaagaaagacg
+799015/1
?@@BD:8AF@CAFBHGGB1E??DB<F@0
@799016/1
accggaaccggaagatcgaagaaagacgccaaacattcggcagccaagaa
+799016/1
CCCFFFFFHGHGHJIGHGIIGBHIIIJJJIJGHEIIJJJEGIACHHFFFF
@3916030/1
cgagttattgatttcgaggaataatacgaacttccatagattcaaatgaa
+3916030/1
BCBFFFFFHHHHHJIIHJJHIIIJIJJJJJJJJJJJJJJIJJJJJIJJJJ
@2883294/1
catagaacccgaaaatgtggatttacaaaatttaaatagggaatatgaaa
+2883294/1
CCCFFDEFHFHDCEHCHIIICFHIAFGCFGIIIIGGGIIIFCHGIII@HG
@1828070/1
atttttaaatttaaaaatgcgtgtgtgcaggtatatttatcacatcattc
+1828070/1
<@@DDDDFFHHHFIIIEFHGIIJJG@FH@EG:CDFHCGGHIIGCHA<GBD
@1357987/1
atcttacgttctggcaacatcgacagataccacaaatacctaaaccttcc
+1357987/1
CCCFFFFFHHHHHJIJJJJJJJGIIJJJJJJJJJJJJJJJJJJJJJJJJJ
@7474066/1
ggttcccctccgtccatagttcgcaaagtaagacaacattgttgtagctt
+7474066/1
@@@DDDDDHHHFFII@BFD:FA@FGGIA:DG>BBGHBFGHADFDDGHHGI
@5896038/1
cttctgtaatatttcataattatctctataagtgactgtcttggaccata
+5896038/1
CCCFFFFFHHHHHJJJJJJIJGIJJJJJJJJJIJJJJJIJJJIIJJJJJJ
@7474839/1
ggttctgcatgaatgccatctgggcccggggctctgtgatttcttagtgt
+7474839/1
BC@FFFFFHHHHHJJJJJJJJJJJJJJJJJJJIIJJGIGHIIIJJIJHHG
@7967266/1
gtggccaccagatcgttgttaaggaacacgcggtagcggaagattggctc
+7967266/1
CCCFFFFFHHHHHJJIJJIIJJJJJJJJJJJJJ@GHIJJIJJGIJHHHHH
@7967284/1
gtggccaccggaaccggaagatcgaagaaagacgccaaacattcggcagc
+7967284/1
@@@FDDDDHDHD?FHHIAHEEDEEGIIDGHDHFGIGIGGGE>@@=AE?B=
@7967354/1
gtggccatctgcgggacatgcacatctcttggagccagccaatgggattg
+7967354/1
@B@DDDFFHHHHGJJHGHIIJGIIJJJJJJJHIJJIIGIJIJJJJJIIJI
@7476165/1
ggttgagcagtagttcttgcgccattttgaaaggagttggtctctttcgg
+7476165/1
CCBFFEFFHHHHHGHIJJIJJIJJJJJ<GHJJJJIIGGGIHIIJJJJJJI
@7476397/1
ggttgagtgaaaaaggtgggaaatgttgactgttgtagctgattaagggg
+7476397/1
?@1BDDDDDFFHHIJI<EHGGHIGIICHHIIIHCGCGHIGJHEFFDGGEG
@7476398/1
ggttgagtgaaaaaggtgggaaatgttgactgttgtagctgattaagggg
+7476398/1
B@BD:DDBFFHHHJJJGHIJGIJJJIIJGIJJJJJIHGIIJGHIHGJJJJ
@2884732/1
catagatccaatcctataattatccatttcctgtaattctggtttctcta
+2884732/1
CCCFFFDBFF?FHFEHIEHFGAHGGIIEGFEEF@BCFEEFFHGHCDFH>F
@2884733/1
catagatccaatcctataattatccatttcctgtaattctggtttctcta
+2884733/1
CCCFFFFFGHHHHJJIJIJJJIHJIEIJGJJJJGHIIJJIIIIJIHIGIG
@2884734/1
catagatccaatcctataattatccatttcctgtaattctggtttctcta
+2884734/1
CCCFFFFFHHHHHJJIIJJIJIIJJJJJJJJJGHIIIIJJIJFHIJJIJG
@2884735/1
catagatccaatcctataattatccatttcctgtaattctggtttctcta
+2884735/1
CCCFFFFFHHHHHJJIJJJJJJJJJJJJJJJJJIJIIJJJJJFGIJJJJH
@3918139/1
cgataaaaaaatatcgcaatattagaaattttcaaatattcttcgctttt
+3918139/1
@@@DDDDDHHHAFECCF@G@FDH@?GHIBHII@GIIGFGI<DHE@GIIII
@3918140/1
cgataaaaaaatatcgcaatattagaaattttcaaatattcttcgctttt
+3918140/1
@C@FFFFFGHHHGIIEGEHIGGGGCHIIIIIIIIIIEHIIIIIIIIIIII
@3918772/1
cgataaagcgttaccagcgcttgaggaag
+3918772/1
??;=DDD??DHDAHEG?@?EGGDDHA@@?
@3918773/1
cgataaagcgttaccagcgcttgaggaagtaacggcagcactattgacac
+3918773/1
CC@FFFFDDFCFHGGGGGIJIIJJJIJJJDGGEGHEFH?HCBGHG<@FEG
@3918774/1
cgataaagcgttaccagcgcttgaggaagtaacggcagcactattgacac
+3918774/1
CCCFFFFFGHHHHJJJJIJJJJJJJIJJIGGIJJIJIJFGGGGIIDDHGH
@3918775/1
cgataaagcgttaccagcgcttgaggaagtaacggcagcactattgacac
+3918775/1
CCCFFFFFHHHHHJJIJIJJJIJJJJJIJFGHHIIIIJC@GGEGGCHEGG
@3918776/1
cgataaagcgttaccagcgcttgaggaagtaacggcagcactattgacac
+3918776/1
CCCFFFFFHHHHHJJJJIJJIJJJJIJIJGHJJIIJIJG@GGGIJEGIIJ
@3918777/1
cgataaagcgttaccagcgcttgaggaagtaacggcagcactattgacac
+3918777/1
CCCFFFFFHHHHHJJJJJJJJJJJIJIJJGHIJJIJIJIGGEGIHGGGIJ
@3920515/1
cgataactgtccacgccgataccaaaaaagtaatgtactttgcatagaag
+3920515/1
@@@DDFFEHFDHFHEHIE<FGHIGIGHIIG?DHGIDHIJJJJJIJJJJI>
@3920750/1
cgataagacgaatggtaaagctgctaaaaaagcaggaaaagcccaga
+3920750/1
CCCFFFFFHHFHHIJGHIJJIIIJJJJJJJJIIJJJJIJJGIIJJJI
@309195/1
aaagaagattgcaccccgaaaagtttgggtacaacctctatactttgcat
+309195/1
CCCFFFFFHHHHHJJJJJJJJJJHHJJJJGHIJJJJJJJJJJJJJJJJJJ
@309196/1
aaagaagattgcaccccgaaaagtttgggtacaacctctatactttgcat
+309196/1
CCCFFFFFHHHHHJJJJJJJJJJHIJJJJFHIJIJJJJJJJJIJJJJIJJ
@2389279/1
caattccctatgaagcttgaagtaaaacaagaagaaagtaaagttacacc
+2389279/1
CCCFFFFFHHHHHJJJJJJJJJGJHJJJJJJJIJJJJJDFHIIIIIJIJJ
@309831/1
aaagaagctagccaagagaatggcggctcaca
+309831/1
CCCFFFFFHHHHHJJIJJIIIIJIJJ:?@B??
@309832/1
aaagaagctagccaagagaatggcggctcacaagatgtgg
+309832/1
CCCFFFFFHHHHHJJJIIIJIJGIJJBDG@D9B9D?D0BD
@7478019/1
ggttgctacaaatttcagcaacataaaaatactgaggctgatcttgattc
+7478019/1
BCBFFFFFHHHHHJJJIJIJHFFHJJJIJIJJJIJJIJIIJJJIJGIIJI
@6462758/1
gaaacgaatcatctcagcctcgcgctaggtaaattaaacacggcttatca
+6462758/1
CCCFFFFFHHHHHJIIGGIIIJJGGDGEI?@FHGIIJIGIGHEBEG@DD;
@6972411/1
gccgatttaggttgttgtggtacatctccatgtggacccatttgctttgg
+6972411/1
@CCFDFFFHHGFHIHJJGHJHIIJIIJJJIJIGHJIJJJFCHIJJJJJJI
@6972412/1
gccgatttaggttgttgtggtacatctccatgtggacccatttgctttgg
+6972412/1
BBCFDFFFHHHDHIHIIFHIIJJJJJIJJIGGHIJJJJJIJJJJJJJIJD
@6972413/1
gccgatttaggttgttgtggtacatctccatgtggacccatttgctttgg
+6972413/1
BCCFDFFFHHHHHIIJJGHJHIJJJJJJJJIJIIIJJIJIIJJJJJJIJG
@3398416/1
ccgaacaagccaatcagaccaacggaacgcccggagcggc
+3398416/1
CCCFFFFFHHHHHJJJJJJJJJJIJJJJJJJJGDG@BGBH
@7970176/1
[truncated: 1,182,542 more chars]
