# Supplementary material for: Identification and comparison of key RNA interference machinery from western corn rootworm, fall armyworm, and southern green stink bug
Source: PLoS One. 2018 Sep 5;13(9):e0203160. doi: 10.1371/journal.pone.0203160 (PMC6124762; doi:10.1371/journal.pone.0203160)
Supplement: S2 File — (TGZ) [file pone.0203160.s012.tgz › data/fastq/wcrw/5_First-second-instar_FSI_Rep1_aligned.fq]

@7646997/1
taaccagacaaagcacctatcgaatcgaatattagtagcaagatccg
+7646997/1
CCCFFFFFHHHHHJJJIJJJJIJJFCDHIIJJJJJGGHIJJGJ@FHG
@7646998/1
taaccagacaaagcacctatcgaatcgaatattagtagcaagatccg
+7646998/1
CCCFFFFFHHHHHJJJJJJJJJJJJJJHIJJJJJJHIIJJJJJIJJJ
@5102948/1
cttatacgcagtggtctcaatcgcaacagacatctacgaacgtctacagt
+5102948/1
@C@FDFFDDHHFFFAFHIJJJJJIIIJJIIJJHGIHGGIJGGFGHGGGIG
@2561258/1
cagagatcgaatgtgtgcagaatcagcactgaatcaaaaaaattctccat
+2561258/1
CCCFFFFFHHHHHEGHBHIGIGIIJIJIIIJEIIIJIGJJJIIJJJJIGJ
@2561259/1
cagagatcgaatgtgtgcagaatcagcactgaatcaaaaaattctccatc
+2561259/1
BCCFFFFFHHHHHGIGHJJJJJIJIIJJJJJJJJJJIJJJJJJJJJJJJJ
@2561260/1
cagagatcgaatgtgtgcagaatcagcactgaatcaaaaaattctccatc
+2561260/1
CCCFFFFFHHHHHHIHHJJJJJJJJIJJJJJIIJJJIJJJJJJIJJJJJI
@2561261/1
cagagatcgaatgtgtgcagaatcagcactgaatcaaaaaattctccatc
+2561261/1
CCCFFFFFHHHHHHIHHJJJJJJJJJJJJJJJJJJJJJJJJJJJJJJJJJ
@2561262/1
cagagatcgaatgtgtgcagaatcagcactgaatcaaaaaattctccatc
+2561262/1
CCCFFFFFHHHHHIIGIIIJJJJJJJJJJJJJJJJJIJJJJJJJJJJJJI
@2053384/1
caacatatctcttgatttttctcgaattgtgggtttttccattatctagt
+2053384/1
CCCFFFFFHHHHHJJJJJJJJJJJIJJJJHIJJGHIJJJJJJJJJJJJJB
@2053604/1
caacatcaaactgttcccccacaacagactggtcccccacaaca
+2053604/1
@@<BDDDBHACADCCG?CBG@<@GIE8CG?<8:D>FHE@GBBDD
@2053658/1
caacatcaacatttaaaagtggcttccagcctcgaatggccgattgataa
+2053658/1
CCCFFFFFHHHHHJJJJJIHHGIJIGIIGIHEHAGIGCHIGIA@GGIFIH
@5104417/1
cttatatagggatggagtttccgaaggacaatttttacagttgctgcagc
+5104417/1
CCCFFFFFHHGHHJJJJHIJJJJJJJJJJJJJJJJJJJJJIJIJJJJJJI
@3578125/1
cgacccatagtgtcggcatctgaggatatcttaatttgcaccttttttct
+3578125/1
@CCFFFFFHHHHHJJIJJJJJJIJJGHIJIJJJJJJJIJJJJJJJIJJJG
@7648304/1
taaccttagatttcgaggcaaattgattgatttgcccagcacaaacttgg
+7648304/1
@@@DDDDDHHABFGHIG>CFIBHDH>FEB<CGH?BGEHCGICA;BFGHGC
@4596431/1
ctcggtagttttggcacaaaattcaaaaactctgggatcttctactcgta
+4596431/1
BCCFFFFFFHHHHJJJJJJJIJJJJJJJJJJJJJJJIJJJJJJJJJJJHH
@521090/1
aacacacatagtacctctccacaaaaagggaaataaacaaggatgta
+521090/1
CCCFFFFFHHHHHJJIJJJJJJJJJJJJJJJJJJJJJJJJJJJJIII
@7140673/1
gtggaataggttgaggctgaatctcagatggattgagctgttgagttgat
+7140673/1
@=BFDFFFHHHHHJJJJJJJJGIIJJJIJJJIJJJJJJJJJJJIJHIJIH
@7650021/1
taacgatggagaattttttgattcagtgctgattctgcacacattcgatc
+7650021/1
CCCFFFFFHGHHFHIJJJJJJJJJJIGIJIJJJJJJJJJJJIHHIIJJJG
@6633618/1
ggactttgaagtatttccttgataactaatttgaaggtcgtctaagccga
+6633618/1
CCCFFFFFHHHFHJIJJJIIJFHIIGIJJJJJJIJJJFHJIJJJJIEIIJ
@3074693/1
cccagatggcattcatgcagaaccgattaagaaaggggcagacaacttca
+3074693/1
CCCFFFFFHGHHHJJJJIJJIJJIIEGIIIJIJJIJJJJJJIJIJJIJJJ
@3074694/1
cccagatggcattcatgcagaaccgattaagaaaggggcagacaacttca
+3074694/1
CCCFFFFFHGHHHJJJJJIJJJJJJGGHIJJJJJJJJJJJJJJJJJJJJJ
@3074695/1
cccagatggcattcatgcagaaccgattaagaaaggggcagacaacttca
+3074695/1
CCCFFFFFHHGHHJJJJJJJJJJJJGIJJJJJJJJJJJJJJIJJIJJJJJ
@3074696/1
cccagatggcattcatgcagaaccgattaagaaaggggcagacaacttca
+3074696/1
CCCFFFFFHHHHHJJJJJIJJJJJJIHJJJJIJJJJJJIJJIIJJJJJJJ
@3075266/1
cccagattaggctatgccggtaaagaagtgaatgttgataaaggaatatg
+3075266/1
CCCFFFFFHHHHHJJJJJJJGIJJJJJJFHIJJJIJJIJJJJJJIJJJJJ
@1551364/1
atttaattttgacatgttagaatgccctattgaaaaccttgtagtggatt
+1551364/1
CCCFFFFFHHHHHJJJJJJJJJJJJJJJJJJJJJJJJJJJJJJJIIJGHI
@1039870/1
agcaggaaaagcccagaagaacgttcgactttcacttcattctatcggcc
+1039870/1
CCCFFFFFHHFGHGIIJJJJIGGIJIIIHJJJJJJJJJIIJJJJIIIIJG
@1039871/1
agcaggaaaagcccagaagaacgttcgactttcacttcattctatcggcc
+1039871/1
CCCFFFFFHHHHHJJJJJJJJIJJJJJJJJJJJJJJJJJJJJJJJJJJJJ
@5110086/1
cttatcgatgcattgaaacgcaaactgacgtttactcttctaatgtcaaa
+5110086/1
CCCFFFFFHHHGHJJJJJJJIJJJJJJJJJIJJIJJJJJJJJJJJIJIJJ
@5110087/1
cttatcgatgcattgaaacgcaaactgacgtttactcttctaatgtcaaa
+5110087/1
CCCFFFFFHHHHHJJJJJJIIJJJJJJJJJHIJJJJJJJJJJJJJGIJJH
@6636510/1
ggagaatattgtggtagaccaattgaagttcttttatgagtctaataaag
+6636510/1
@1?=DDDDFFFFFIFFIFIIIIIIIIIIFEIIIIIIIIIIFGGIIIIIII
@2571608/1
cagagtcaaagatcatggaaagcttcatgtcttcacaatgtttctttaac
+2571608/1
CCCFFFFFHHHHHJJJJJJIJJJJJJJJJIJJJJJJJJJJHIJJJJJJJJ
@7652488/1
taactagtgcctaataatagtgtattacctctaaagctatctactcgtta
+7652488/1
CCCFFFFEHHHHHJJJJJJJGHHIJJJJJJJJJJJJJJJJJJJJJJJGIG
@7147387/1
gtggattcctaatattttttagtgaacctctctaacgtctttatagaatg
+7147387/1
CBBFDFFFHHGGHIJJJJJJJJIJJJJJJJIIIJJJJGIGIJJJJJJJJJ
@7655185/1
taactttagtgggaaggtttaggtatttgtggtatctgtcgatgttgcca
+7655185/1
CCCFFFFFHFHHHJJJJHHJJJJFJHIJJJJJIJJJJJIJJIJIJJIJIG
@1044286/1
agccaaattgctctactctcaagaaatggcctccatgccgagcaagactc
+1044286/1
CCCFFFFFHGGGHJJJJJJJJJJJJJIJJJJJJJJJJJJJJJJJJJJJJJ
@3584969/1
cgacgaatgatgtgataaatatacctgcacacacgcatttttaaatttaa
+3584969/1
@CCFFFFFHHFHFHGIJJJJIJJJJJIJJIJJJJJJJIJJJJJJJJJJJI
@3584970/1
cgacgaatgatgtgataaatatacctgcacacacgcatttttaaatttaa
+3584970/1
CCCFFFFFHHHHFHIJJJJIIIJJJIJJJJJJJJJJJJJJJJGGIJIJJI
@3584971/1
cgacgaatgatgtgataaatatacctgcacacacgcatttttaaatttaa
+3584971/1
CCCFFFFFHHHHHHIIIJJJIIJJJJJJJJJJJJJJJJJJJJJJJJJJIJ
@2061261/1
caacattgttgtagcttcgatttgggatcgttccagtcctgg
+2061261/1
CCCFFFFFHHHHFIJJJJJIHIJHIJCHHIIIIJJIFFHIBF
@4093298/1
cgtctttcttcgatcttccggttccggtggccaccagatcgttgttaagg
+4093298/1
@?=DDADBFDHDHIBDFDIGBGGGI@A?CDAD>FHBCGIGBGICHIE4=8
@4093299/1
cgtctttcttcgatcttccggttccggtggccaccagatcgttgttaagg
+4093299/1
C@CFFFFFHHGHHGJJJJJJHG@GHGIHIIIGEHIHIGIJIHGEHIGGIJ
@4093300/1
cgtctttcttcgatcttccggttccggtggccaccagatcgttgttaagg
+4093300/1
CCCFFFFFHHHHHJJJJJJJJHIJJJJHJJJJJJJIJJJJ;BGIGJJJJJ
@7149966/1
gtggccatctgcgggacatgcacatctcttggagccagccaatgggattg
+7149966/1
CCCFFFFFGGHHHIJGII<GGIIIIIJJJJJJJIJJJJJJJJIJIJIII=
@7149967/1
gtggccatctgcgggacatgcacatctcttggagccagccaatgggattg
+7149967/1
CCCFFFFFHHHHHJJGIJJJIJJJJJJJJJJJJJIJJJIIJJJIJJJJJI
@527174/1
aacagacatctacgaacgtctacagttatcctccagttccttcgtaccct
+527174/1
CCCFFFFFHHHHHJJJJJGIJJJJJJJJJJJJJJJJJJJJJJJJIJJJJG
@2061941/1
caacatttcccacctttttcactcaaccatagctttctcagcgtgtttaa
+2061941/1
CCCFDDFFHHHHHIIIJIIGGIJJJJJJJIJJJJJJHHIGJJJ?FGHIII
@2061942/1
caacatttcccacctttttcactcaaccatagctttctcagcgtgtttaa
+2061942/1
CCCFFFFFHHHGHJJJJJJIJJIGIIJJJJJJJJJJIJJIIGIBGGFHGE
@2061943/1
caacatttcccacctttttcactcaaccatagctttctcagcgtgtttaa
+2061943/1
CCCFFFFFHHHHHJJJJJJJJJJJJJIJJJIJJJIJJJJJJIJFFGHGHG
@2061944/1
caacatttcccacctttttcactcaaccatagctttctcagcgtgtttaa
+2061944/1
CCCFFFFFHHHHHJJJJJJJJJJJJJJJJJJJJJJJJJJJJJJFHIIJJI
@1045023/1
agccaatcagaccaacggaacgcccggagcggctgatatcaccaatcagg
+1045023/1
@;@DFFFFHHHHHJIJJJEHJIJJJJHHIIJJJIIEIHHHHGHFFFFFEE
@1045024/1
agccaatcagaccaacggaacgcccggagcggctgatatcaccaatcagg
+1045024/1
CCCFFFFFHHGHHJJJJJJIIIJIJJJJJJIIIJJDIHHHHHHHFFFFDE
@5623565/1
ctttggtcactttacgcgcgaaaaccattatgttttactaatttttcaat
+5623565/1
BCCFFFFFHHHHHJJJIJIJJJJJJJJJJJJJJJJJJIJJIJJJJJGIJI
@5623566/1
ctttggtcactttacgcgcgaaaaccattatgttttactaatttttcaat
+5623566/1
CCCFFFDFHHHHHJIJJJIJIJJJJJJJJJJJJJJJIJJJJJJJJJJJJI
@5623567/1
ctttggtcactttacgcgcgaaaaccattatgttttactaatttttcaat
+5623567/1
CCCFFFFFHGHHHJJJIJIIIIIIJJGIGIIJIIJJHJJJJJJJJJJJJI
@5623568/1
ctttggtcactttacgcgcgaaaaccattatgttttactaatttttcaat
+5623568/1
CCCFFFFFHHHHHJJJJJJJJJJJJJJJJJJJIIJJJJJJJJJJJJIIJI
@1045577/1
agccaatttttctggtttgccgaattttgctgtttctggttcgagttcca
+1045577/1
@@@DDBDDFHHHFIEAACCHHIDBFIIIGIIGIIGFDCGIIGBHIFFDHA
@1046008/1
agccactcttatacgcagtggtctcaatcgcaacagacatctacgaacgt
+1046008/1
CCCFFFFFHHHHHJJJIJHHJHHIIJJJJJJJJJJJJJJJJJJJJJJJJH
@1048653/1
agccgctccgggcgttccgttggtctgattggcttgtt
+1048653/1
@@@DDDAAFDAADFHIBHGGIIG?????FGEGHIG<@@
@1048654/1
agccgctccgggcgttccgttggtctgattggcttgttcggg
+1048654/1
CCCFFFFFHHHHHJJJJJJIJJJDGIJJJJJJJIJ@@F;;@E
@1049670/1
agcctcttaaatttaaccgaaatatagaatacaccccttaatcagctaca
+1049670/1
CCCFFFFFHHGHHJIJJJIIJIIIJJJJJJIJJJJJJJJJJJJJIJJJJJ
@1049671/1
agcctcttaaatttaactgaaatatagaatacaccccttaatcagctaca
+1049671/1
CCCFFFFFHHHHHJJJJJJJJJJJJJJJJJJJJJIJJIJJIJJJJJJIJJ
@4098224/1
cgtgaagtggtccgtgccccttgcggttaccccttctgttgggatggggg
+4098224/1
CCBFFFFFHHHHHJIJJJJJJJJJJIJJJJJJJIJJJJIJJJJEIIJJJJ
@4101276/1
cgtgataacatgcataaaatataataaaaatttatagttttttgcatttt
+4101276/1
CC@FFFFFHHHHHJJJJJIIIJJJJJJJJJJJJJJJJHJJJJJJJJJJJJ
@14200/1
aaaaaaatgtcaaaattttgcaaattatgtggcattttgacatttatgtg
+14200/1
CCCFFFFFHFHHHIIJJJJIGHIGIEHIIIIJJIJJJJGGIJJJJIJIFF
@14201/1
aaaaaaatgtcaaaattttgcaaattatgtggcattttgacatttatgtg
+14201/1
CCCFFFFFHHHHHJJJJJJJIJJJJJJJJIJJJJJJJJJJJJJJJJJJII
@1053756/1
agcgcttgaggaagtaacggcagcactattgacactaagaaatcacagag
+1053756/1
CCCFFFFFHHHHHJIIJIJIIJJGEGHIIIIIJIIJGIEHIJGG@FBBD;
@1053757/1
agcgcttgaggaagtaacggcagcagtattgacactaagaaatcacagag
+1053757/1
CCCFFFFFGHHHGJGHJJJJJJJIGHJJIJGGIGHGHIGHHIGIDHEBEC
@1054503/1
agcggctgatatcaccaatcaggtggtgacatcgttcgatgacaaagtga
+1054503/1
CCCFFFFFGHHHHJJJJJIIJIJDGHEHEGHGIIGIIJFIJIJJJJF=FG
@1054504/1
agcggctgatatcaccaatcaggtggtgacatcgttcgatgacaaagtga
+1054504/1
CCCFFFFFHHGHGJJJJJJJJJJ?FHCFGIIIJJIIIGGGIEHJJJJ=FA
@530130/1
aacagatttaaattgtattagcatcatggaatatactcttgatgccaagg
+530130/1
CCCFFFFFHHHHHJIHIJJJJIJIJIJJJJJJIJIIJJJJJJJJJIJJJI
@530501/1
aacagcagcccgctcctccacaacagcaacctggagcgagacaacagcag
+530501/1
CCCFFFFFHHHGHJJJGJJJJEGGGCHIJJJJJJJJIJJJIJJJJJGIIG
@1567311/1
atttatcaaggttttcaaactgttaaaaaacctgctgaatgtgcgccaat
+1567311/1
CCCFFFFFHHHDHIIJJJJJJJJJJJJJJJJJJJJJJJJJJHIJJJJJJJ
@1567562/1
atttatcatacacaggtaaacagttgtacagtagaggataaaccaatgga
+1567562/1
CCCFFFFFHHHHHJJJGHIJJJJJJJIJJJJIIHJJJJJJJJJJIJJJJF
@1057105/1
agctaagttccgtaagtcatctggtcttggtggcctcctatcagcgcaca
+1057105/1
CCCFFFFDHHHHHIJJHIJJIJIJHHIJJJIJJJJJJJJJJJJJJIJJJI
@17448/1
aaaaaacaagagaacttggcagctttggaaacaaaagtaacagaaaaatt
+17448/1
CCCFFFFFGHGHHJJJJJJJIJIJJJJJJJJJJJJJIDGIIJJJJJJJJJ
@2067986/1
caaccagcagtcccacaaagtttcacagttccacaaaacgctgaaaaatt
+2067986/1
CCCFFFFFHHHHHJJJJJJJHIGIJJJJIJJJJJJJJJIJJJIJJIJJJI
@3083011/1
cccagttccatttcctgccgagattcgttcgagaacttccagaaaaagga
+3083011/1
CCCFFDFFHHHHHJJJJIJJJJIIHJIHGJIEIHIJJJIIJJJJIJJJJI
@3083012/1
cccagttccatttcctgccgagattcgttcgagaacttccagaaaaagga
+3083012/1
CCCFFFFFHHHHHJJJIJJJJJJIJIJIJJIIJJIIJJJJJJHIJJJJJJ
@1569480/1
atttatgtgacataatttgcgacatttgacgtacggttcaagtagctgaa
+1569480/1
CCCFFFFDHHHHHJJJJJJJJIJIJJJJJJJIIJJJIJJJJJIIJJJJJI
@5118483/1
cttattgcgtctttgctttggtcactttacgcgcgaaaaccattatgttt
+5118483/1
=114BDFFHFHHHJJJJJJJIGIIJJJJJJJJJJJGIJJJJJJJJHHHHH
@5118484/1
cttattgcgtctttgctttggtcactttacgcgcgaaaaccattatgttt
+5118484/1
CCCFFFFFHHHGHJIJJJJJGHJJJJJJJJJJJJJJJJJJJJJJJHHHHH
@2581256/1
cagatattcgcacttgcagtcccaatatcaaactacaggcagtgttaacg
+2581256/1
CCCFFFFFHHHHHJJJJIJHHIJJJJJJJJJJJJJJJJJJIIHIIIJJJJ
@2581257/1
cagatattcgcacttgcagtcccaatatcaaactacaggcagtgttaacg
+2581257/1
CCCFFFFFHHHHHJJJJJJJJJJJJJJJJJJJJJJJJJJJJJHIIIJJJJ
@7155796/1
gtggtatctgtcgatgttgccagaacgtaagatatcctaaactcactttt
+7155796/1
BB@FDFFFHHHHHIJJJJJJJJJJJJIHIJJJJJJJJJJJJJJJIJJJJJ
@5631076/1
ctttgtcatcgaacgatgtcaccac
+5631076/1
@@@DADDDFFFH>FG@GDH@>FH<G
@5631077/1
ctttgtcatcgaacgatgtcaccacctgattggtgatatcagccgctccg
+5631077/1
?@@FFBBDDCAFHBBHGEHEHB@HG@EE@GH?BFFHAHH>BDBDA?:@E@
@5631078/1
ctttgtcatcgaacgatgtcaccacctgattggtgatatcagccgctccg
+5631078/1
@?1ADDFFHHHHHJJIIIGHGIJGIJJJIJJJIFGHIJJJJJJIJJJJII
@5631079/1
ctttgtcatcgaacgatgtcaccacctgattggtgatatcagccgctccg
+5631079/1
C@CFFFFFHHHHHJGJJIEIIJIIIIIGGIIIJDHIJJJJIJJJGGFHGG
@5631080/1
ctttgtcatcgaacgatgtcaccacctgattggtgatatcagccgctccg
+5631080/1
CCCFFFFFGHHHHJJIJJJJJJJJJIJJIJIJJFGIJJJJJJJJIJJJJJ
@5631081/1
ctttgtcatcgaacgatgtcaccacctgattggtgatatcagccgctccg
+5631081/1
CCCFFFFFHHHHHJJJJJHJJJIIJJJJJJJJJFHGHJJGIJJJJJIIJI
@20099/1
aaaaaacattgaccaatcgccaccaatgcctggtgcagctatccactttg
+20099/1
CCCFFFFFHHHHHJJJJHIIJJJJJIJIJJJJJDGIIJJJJJJICDFHIE
@20100/1
aaaaaacattgaccaatcgccaccaatgcttggtgcagctatccactttg
+20100/1
CCCFFFFFHHHHHJJJJJFHIGJJJJJJJJJJJHIJJJJJJJJJJJJJJI
@2070275/1
caaccatgatcatgggcgctgacgtcactcatcccagccctgattcgcaa
+2070275/1
CCCFFFFFHHHHHJGIIJJJJJJJIJJJJJJJJJJJJJJJJJJJJJJJJI
@2071415/1
caaccattctgtacaattggtgacagaaatatggacatcaagaaatactt
+2071415/1
CCCFFFFFHHHHHJJJJJJJDGIJJJJJJJJJJJJJJJJJJJJJJIIJJJ
@6644788/1
ggagatcctgtaacacaaagttctcaacaaccagctcctacatctcaaca
+6644788/1
CCCFFFFFHHHHHJJJJJIJIIJJJJJJJJJJJJIJJJJJJJJJJJJJJI
@4106073/1
cgtggatcagggcatggagttctgtgaagttttctgtcaagtgaccctat
+4106073/1
BBCFFFFFHHHHGJIJJJJHIIIJHIJJIHIJJIJJJJJJJHIJJJJJJJ
@1576080/1
atttatttgatgcaaagtatagaggttgtacccaaacttttcggggtgca
+1576080/1
;@@DDDDDFFAF<CF4A<C<C<<@BAE><CDHFCFEFEFEGD?DFFDFFE
@1576081/1
atttatttgatgcaaagtatagaggttgtacccaaacttttcggggtgca
+1576081/1
CCCFFFFFHHHHHJJJJGJJIJIJJHJJIJJJJJJJJJJJJJJJJJFHIJ
@5633545/1
ctttgtgggactgctggttgcccaacttggtaatcttagtgtctttcagt
+5633545/1
CCCFFDFFHGGHHJJJJGIGIJJJJJIJIJEHIJJJJJJHHDHHIJJJJA
@1061392/1
agctgctaaaaaagcaggaaaagcccagaagaacgttcgactttcacttc
+1061392/1
CCCFFFFFHHHHHJJJJJJJJJHIIJJJJIJJJJJFHJJJJJJJIGI9FG
@534868/1
aacagttgtacagtagaggataaaccaatggagcacacttttacttcagc
+534868/1
CCCFFFFFHHHHHHHJJJJJJJJJJJJJJJJJJJJJJJJJJJJJJJJJJJ
@535128/1
aacagtttgaaaaccttgataaatggaacgaaattaaacacgctgagaaa
+535128/1
CCCFFFFFHHHHHJJJJJJJJJJJJJJJJJJJJJJJJJJJJJJJJIJIJG
@1577569/1
atttcaaattgttcaggtaaaatcttgcttcatgattgaaaatttgcaag
+1577569/1
CCCFFFFFHHHHHJJJJGIIJIJJJJJJJJJJJJJJJJJJJJJJIJJJJJ
@1577570/1
atttcaaattgttcaggtaaaatcttgcttcatgattgaaaatttgcaag
+1577570/1
CCCFFFFFHHHHHJJJJHIJJJJJJJJJJJJJJJJJJJIJJJJJJJJJJJ
@6647445/1
ggagcatttatttgatgcaaagtatagaggttgtacccaaacttttcggg
+6647445/1
<?@DDDDDBFHHHGGGIFDEAF3AC>HHGIIIIHHIIIIIIBDGGIIFII
@6647446/1
ggagcatttatttgatgcaaagtatagaggttgtacccaaacttttcggg
+6647446/1
CCCFFFFFGHHHHJIJJJJJJJBHHGIIJJGGIGHIJJJIJJJJJJJJJJ
@2584863/1
cagatcgataaaaaaatatcgcaatattagaaattttcaaatattcttcg
+2584863/1
CCCFFFFFHHHHHJJJJJJJIJJJJIJJJJJJJJJJJJJJJJJJJJJJJI
@535814/1
aacatacttctgtaacaacatatgtagctgtatcccgtctgtaccatgga
+535814/1
CCCFFFFFHHHGHJJJJJJJJJIJIJJJIJJIJGIJJHIJC?DFHDHGGH
@5635881/1
ctttgttcagttcttgcaggagatcgccagcgaacaatccttcgaggtaa
+5635881/1
BCCDFFDDHHHHHIJJJJJJJJIJGIJJJJJJIJIJJJIJJJJJIJIGII
@5635882/1
ctttgttcagttcttgcaggagatcgccagcgaacaatccttcgaggtaa
+5635882/1
CCCFFFFFHHHHHJJJJJJJJJJJJJJJJJJJJJJJJJJJJJJJJJJAGH
@5635883/1
ctttgttcagttcttgcaggagatcgctagcgaacaatccttcgaggtaa
+5635883/1
@@@FFFFFGHHHHJJJIJIGIHAHGEHIIIIIGIGIGEGGGIGEFGIAAC
@5635884/1
ctttgttcagttcttgcaggagatcgctagcgaacaatccttcgaggtaa
+5635884/1
CCCFFFFFHHHHHJJJJJJGIIGGGIJIJJIJJJJJJJJJJJJJJJJFHI
@2585147/1
cagatcgttgttaaggaacacgcggtagcggaagattggctcgtgg
+2585147/1
@@CFFDDDHGHHHEHIGIIAHBGGG?@FCGIEHIIFHIIHII8:AE
@7160833/1
gtgtaatatgcgtgtccacgcaagtacctgctggaacgtttaaatttctg
+7160833/1
C@BFFFFFHHHHHIIIJJJJJJJJFHIJJJJJJJJJJJHIJJJJJJJJJI
@6649294/1
ggaggaccagggtgctgttgtctcgttccaggttgttgttgtgaaacctg
+6649294/1
CCCFFFFFGHHHFHIJJJJJHIJJIJJJJJJJHHIIIJJJIJJHJIJJJG
@7161218/1
gtgtaattgaagttcgtattatttcctcgaaatcaataatgcaatgtgtt
+7161218/1
@@BDFFFFHHGHHJJJIIJIIJJJJIJJJJJJJJJJJJJJIIJJGJIJJH
@7161219/1
gtgtaattgaagttcgtattatttcctcgaaatcaataatgcaatgtgtt
+7161219/1
@@CADDEFHHDHHGGGIIIICHIGHFGHHIHIIIIIGGFIIIFIIIEGIF
@7161220/1
gtgtaattgaagttcgtattatttcctcgaaatcaataatgcaatgtgtt
+7161220/1
CBCDFFFFHHHHHJJJIIJJJJJJGIJIIJJIJIJJJJJJJJJJIJIIIH
@7161221/1
gtgtaattgaagttcgtattatttcctcgaaatcaataatgcaatgtgtt
+7161221/1
CBCDFFFFHHHHHJJJIIJJJJJJJIGIJJIJJJJJJJJJJJIJJJGIIH
@7165112/1
gtgtgctccattggtttatcctctactgtacaactgtttacctgtgtatg
+7165112/1
CB@DFFFFHHHHHJGIIIJJJIJJJJJJHIJJJJJJFHJJJJJIHIIIJI
@1581400/1
atttcagttaaatttaagaggcttttaaaatttaacgtttagcagtcttc
+1581400/1
CCCFFFFFHHHHHJJJJJJJJJJJJJJJJJJJJJJJJJJJJJJJJJJJJH
@3089891/1
cccatgcgtcgtatttccctaaccaccttacagattgttaccagaggcta
+3089891/1
@<@DDDADHHDHH?FBEAEFHGIBFHDBBFGCHGIFGIE@HEGFE9FA=F
@4109660/1
cgtgtaccacatctcggatcttgctactaatattcgattcgataggtgct
+4109660/1
CCBFDFFFHHHHHJJJJIJJJJJJJJJJJJJIIJIIIJJJJJJJJJ?DFH
@7165483/1
gtgtggtagtccctcttcgtgttccatttcatagaatggtggcggccatc
+7165483/1
CCCFFFFFHHHHHJJJJJJIIJJJJIJJJJJJJJJJJJJCHI3HHGIIJG
@2588344/1
cagatgccgacactatgggtcggatcttcagctagatcggataatcctat
+2588344/1
CCCFFFFFHHHHHJIJJJJIGIFFHIJJJJJJIIJJJJIJGJJJIJJIJG
@2588345/1
cagatgccgacactatgggtcggatcttcggctagatcggataatcctat
+2588345/1
CCCFFFFFGHHHGIII<CBAAFHIIEDHGHGEHCFGBBDHG;BH;D@@C>
@3092004/1
cccattggctggctccaagagatgtgcatgtcccgcagatggccaccacc
+3092004/1
CCCFFFFFHHHHHJJJJJJGIIJIHHIJJJJJJJJJJFGIJJIIGJJGII
@7166060/1
gtgtgtttggctagattctgtttgacattagaagagtaaacgtcagtttg
+7166060/1
BBBFFFFFHHHHHJJJJJJJJJJJIJJJJJJJJJJJHGJJJJHHIJIJII
@7166061/1
gtgtgtttggctagattctgtttgacattcgaaaagtaaacgtcagtttg
+7166061/1
=1:4=BDFHHHHHJJJJJJJJJJJJJJJJJJJJJJJHGIIJJIIJJIJJI
@1065859/1
aggaaaagcccagaagaacgttcgactttcacttcattctatcggccttt
+1065859/1
CCCFFFFFGHHHHJJIJJJIIJJJJIJJJJGIJJJJJJJIIIIIIJJJJJ
@1581770/1
atttcatagaatggtggtggccatctgcgggacatgcacatctcttggag
+1581770/1
CCCFFFFFHHHHHJFHIFHGIIJIJJJJJIJIIJJIJJHIIJJIJJJJJI
@7166254/1
gtgttacaggatctcctttatgttttgcagcttgttgttcaggttgtttt
+7166254/1
CBCFFFFFHHHHHJJJJJJIJJJJJJJJIJJJJIHIJHIJJJJHIIHJJJ
@5639589/1
ctttgttgttgacgttcatttcgacccgtttgctgttgttgggcaccttt
+5639589/1
BCCFFFFFHHGHHIJJJIJIJJJJIJJIHHJIJIIHIIJJGIJIGGGIJI
@7166962/1
gtgttccatttcatagaatggtggtggccatctgcgggacatgcacatct
+7166962/1
CB@FFFFFHHHHHJJJJJJJJCHH?FHIJIJJJJIJJJEIIIJEIIIJJG
@2589180/1
cagatggccaccaccattctatgaaa
+2589180/1
@@@DADDDHHFDHGEHGBAACAC@C9
@2589181/1
cagatggccaccaccattctatgaaatggaacacgaagagggactaccac
+2589181/1
@@@FFEDFHGHHGJJIJIJFGHGHJIGJGIIJJIJJJJIIJIICHIIIDE
@2589182/1
cagatggccaccaccattctatgaaatggaacacgaagagggactaccac
+2589182/1
@C@FFFFFHHGH@HIIJIGIFHIIGJJGIGIGIGIFIGGIJIGGIJEGGI
@2589183/1
cagatggccaccaccattctatgaaatggaacacgaagagggactaccac
+2589183/1
CCCFFFFFHHGHHJJJJJJJJJJJIJJJIJJJJJIJJGIJJIJJJJJJJE
@2589184/1
cagatggccaccaccattctatgaaatggaacacgaagagggactaccac
+2589184/1
CCCFFFFFHHHHHJJJJJJJIJJJJIJJJJJJJJJJJJJJJJJJJJJJJG
@4112113/1
cgtgtgcccttgagaaatttgctgcctcaaaaacgtatgacaaaactata
+4112113/1
@@@DFFDFHHHHGIJJJJIJJGIEGIGIGIJGIJIDGEEGGIJJIJIIHI
@539833/1
aacattgacattctataaagacgttagagaggttcactaaaaaatattag
+539833/1
CCCFFFFFHHHHHJJJJJJJJIJJJJJJJHIJGHIIJJIJJJJJJJJJJJ
@539834/1
aacattgacattctataaagacgttagagaggttcactaaaaaatattag
+539834/1
CCCFFFFFHHHHHJJJJJJJJJJJJJJJJJJJFHIJJJJJJJJJGIJJJI
@5135640/1
cttcaagatatattcttcaggggatcatgaagctcgcttttcaaattctc
+5135640/1
@C@FFFDBHFDDFHGEHHGHGGAADGHIEHIGIJIJIICAFEHIJJJGIE
@5135641/1
cttcaagatatattcttcaggggatcatgaagctcgcttttcaaattctc
+5135641/1
CCCFFFFFHHHHHJJJJJJJJJJHIJJJJJJJJJJJJJJJIJJJJJJJJI
@5135643/1
cttcaagatatatttttcaggggatcatgaagctcgcttttcaaattctc
+5135643/1
C@CFFFFFHHHHHJJJJJJJJJJGGHIJJJIJJJJIJJJJJJJJJJJJJI
@5135644/1
cttcaagatatatttttcaggggatcatgaagctcgcttttcaaattctc
+5135644/1
CCCFFFFFHHHGGJJJJJJJJJJHGHIJJJJJJJJJJJJJJJJJJIIIIG
@7679846/1
taatattcctccatagttcttacatccttgtttatttccctttttgtgga
+7679846/1
CCCFFFFFHHHHHJJJIJJJJJJJJJJJIJIJJJJJJJJJJJJJJJGHJG
@5135939/1
cttcaagcaaagcttctataactggtatagctttaggaaacggtttatga
+5135939/1
@CCFFFFFDHDHHIJIJGIHGIIIJHIHIJJIJJJJJJIJIIIDHIIJJA
@5135940/1
cttcaagcaaagcttctataactggtatagctttaggaaacggtttatga
+5135940/1
CCCFFFFFHHGHHJJJJIJJJJJJJFHIJJIJIJJJJIJJJJJHHIIIIG
@4112779/1
cgtgttccatttcatagaatggtggtggccatctgcgggacatgcacatc
+4112779/1
?@1=ADDEFHHHDIJIJIHEHGFIGGHHBHEGGGHGIIG@DHIJEGIJI@
@4112780/1
cgtgttccatttcatagaatggtggtggccatctgcgggacatgcacatc
+4112780/1
CCBFFFFFHHHHHJJJIIIJJJ<EGCGIIIIJJJIGEIIGIDHHIIGIIG
@4112781/1
cgtgttccatttcatagaatggtggtggccatctgcgggacatgcacatc
+4112781/1
CCBFFFFFHHHHHJJJIJJJJIHHIDGIJJJJJ@GGIJJGIIJJJIIJJG
@4112782/1
cgtgttccatttcatagaatggtggtggccatctgcgggacatgcacatc
+4112782/1
CCBFFFFFHHHHHJJJJJJJJJFHIGHJJJIJJJJJJJJGIIJJJIJJJG
@2591698/1
cagatgttggtccgccacactgtagagaattcacttatgaatgtggcata
+2591698/1
@@@BDFEDHHHHHJJJJJJJIGHIIEHHIJJIIIIIJIJIICHGGEHJGI
@2591699/1
cagatgttggtccgccacactgtagagaattcacttatgaatgtggcata
+2591699/1
BCCFFFFFHHHHHJJJJJJJJJGHIGHIJJJJJJJJJJJJJJJFIIIJJJ
@6655232/1
ggagtcttgctcggcatggaggccatttcttgagagtagagcaatttggc
+6655232/1
BCCFDFFFHHHHHJJJJJJJJJJJJJJJJJJJJIJJFHGIJJIJJJJEIH
@6655233/1
ggagtcttgctcggcatggaggccatttcttgagagtagagcaatttggc
+6655233/1
CCCFDFFFHHHHHJIJJJIHHGJJJJJJJIIJGIIJFHIIJJJJJJJBGH
@29993/1
aaaaaacttctgcccacttgaagtagattttgtgaaggagcacaacgtaa
+29993/1
CCCFFFFFHHHHHJJIJJIJIHIEGHIIJJIJIJJJJJIJIJJJJJJIJI
@3096370/1
ccccaatctagccactcttatacgcagtggtctcaatcgcaacagacatc
+3096370/1
CCCFFFFFHHHHHJJJJJJJIJJJJJJHIJEHIJJJJJJJJJJJJJJJJI
@7681106/1
taatcatcaatattatctatcgatactgaatgtaattttttatatagtgc
+7681106/1
C@@FFFFFHHFHHIFJIIIJJJJGGGHDGIJJHEIJGIIJJAG@DFC?BG
@1587086/1
atttccgtgaagtggtccgtgccccttgcggttaccccttctgttgggat
+1587086/1
CCCFFFFEHHHGDGJJHIIIIJJJJGJJJJJBIJJJIJIJJIIGIJJJHG
@4623064/1
ctcgtgaggaagaggaatttgaacagttaccatctactatcagagatcga
+4623064/1
CCCFDFFFHHHHHJJJJJJJIIJJJJIJJJJJJJJJJJJJJJJIJIJJJJ
@3097768/1
ccccaccaagggaagggggcggcccccatcccaacagaaggggtaaccgc
+3097768/1
CCCFFFFFGHHHHJJIIIGIJJHFFDDDDDDDDDDDBDDDDBD7<CDDDB
@1588099/1
atttcctcgaaatcaataatgcaatgtgtttaaatttttgtcgagtcaaa
+1588099/1
@@BFFFFFHHGHHJJJJJJJIIHIJ92AAFGHIIJIJJJGIJIJJGHIJJ
@1588100/1
atttcctcgaaatcaataatgcaatgtgtttaaatttttgtcgagtcaaa
+1588100/1
CCCFFFFFHHHGHJJJIIJJJJIJJJHHIIJJJJJJJJJJHIJJJHIJJJ
@1588101/1
atttcctcgaaatcaataatgcaatgtgtttaaatttttgtcgagtcaaa
+1588101/1
CCCFFFFFHHHHHIJJJJJJJJJJJJHIJIJJJJJJJJJJJJJIJFGIJJ
@1588102/1
atttcctcgaaatcaataatgcaatgtgtttaaatttttgtcgagtcaaa
+1588102/1
CCCFFFFFHHHHHJJJIJJJJJJJJJIIIJJJJJJJJJJJJJJIIGHJJJ
@1588103/1
atttcctcgaaatcaataatgcaatgtgtttaaatttttgtcgagtcaaa
+1588103/1
CCCFFFFFHHHHHJJJJJJIIIIHJIHHHHIJJJIJJJJIFHJJJIJJJJ
@4624011/1
ctcgtggatggcgccctcgatttggaccagttcgtatttgggag
+4624011/1
@@@FDDDFHHHGDIJJJJIGFHIGI@GIJI@GIIBFHIIIJI@E
@4624012/1
ctcgtggatggcgccctcgatttggaccagttcgtatttgggagtgatgc
+4624012/1
@@@F?DDBBBHBABAF<DEAFHFGC>DDG@GG>;8DGHI@BA=;BDHIDG
@32212/1
aaaaaagataattctttggggtttttgacctttattagactcataaa
+32212/1
CCCFFFFFHHHHHJJJJJJJJFHIJJJJJJJJJJJJJJJJJJJJJJJ
@4114331/1
cgttaaagaaccacaaaatgtgacatataaaggtgaatatataactgaca
+4114331/1
CCBFFFFDHHHHHJJJJJJJHIIIJJJJJJJJJ@FHJJJJIJJJJJIJJI
@33054/1
aaaaaagcaggaaaagcccagaagaacgttcgactttcacttcattctat
+33054/1
@@@FFFFFGFHDHFGIIJGGIJIJIJGIGIGIJJJIIJGGIIIGGIIIGG
@33055/1
aaaaaagcaggaaaagcccagaagaacgttcgactttcacttcattctat
+33055/1
@@CFDDD?DFFDHGHD;FADFDGEEHIB?BFBB=FDEGHDHGEIIGIGIC
@33056/1
aaaaaagcaggaaaagcccagaagaacgttcgactttcacttcattctat
+33056/1
CCCFFFFFHHHHHJJIJJJJIJJJJIIIFHIJJJJJJJIIJJJJIJJJJJ
@33057/1
aaaaaagcaggaaaagcccagaagaacgttcgactttcacttcattctat
+33057/1
CCCFFFFFHHHHHJJIJJJJJJJIJ?CHGIJJIJJJJJHJJJJJJJJJJJ
@33058/1
aaaaaagcaggaaaagcccagaagaacgttcgactttcacttcattctat
+33058/1
CCCFFFFFHHHHHJJJIJJJJIJJJJJJHIJJJJJJJJJIJJJJJJJJJJ
@33059/1
aaaaaagcaggaaaagcccagaagaacgttcgactttcacttcattctat
+33059/1
CCCFFFFFHHHHHJJJJJJJJJJJJJJJHIJJJJJJJJJJJJJIJJJJJJ
@543906/1
aaccaatggagcacacttttacttcagctacttgaaccgtacgtcaaatg
+543906/1
<@@??DFAFFHFDDHDHGGIIIEHGHGHECHIIIAGIFHDFGGIICHGH<
@2079575/1
caacctaaatcggcaaacgggcaacaaagggg
+2079575/1
@@@DDDDDDBFFA@GGIIGE:@CF@DBH>B@A
@4624186/1
ctcgtggggagcgatgacgaataaagtatgtgttcaccaagagaagaaag
+4624186/1
BCCFDDFFHHHHHJJJJJJJIIJJJJDHIJIIIIJJJJJJJGIJIJJJJJ
@1073603/1
aggacttcaacttcgttcagttcttgcaggagatcgctagcgaacaatcc
+1073603/1
CCCFFFFFHHHHHJJIJJJJJJJJIIJJIIIIJHIIIJJJIIIJJJJJJI
@1073604/1
aggacttcaactttgttcagttcttgcaggagatcgctagcgaacaatcc
+1073604/1
CCCFFFFFHHHHHIJJJJJJIJJJJJJJJGJIIIJJJJJJJJJJJJIJII
@1073786/1
aggacttggaccaggatgttcctctaggtttggttgtttatcaaaactaa
+1073786/1
CCCFFFFFHHHHHJJGIJJJJJJIIIJJHHIJJHIJIJJIJJJJJJJJJJ
@2595302/1
cagatttatcatactcgttaaaatattctaattctaatatatcatccatt
+2595302/1
CCCFFFFFHHHHHJJJJJJJJJJJJJJJJJJJJJJJJJIJJJJJJJJJJJ
@6163065/1
gatctcttggtcggaaaagtaacgcccgaacaagccaatcagaccaacgg
+6163065/1
=<@DD?BBBC2<CE8<@:FA9FH@DGFA@DFFEFEEFBCFFFIFFCEIFB
@6163066/1
gatctcttggtcggaaaagtaacgcccgaacaagccaatcagaccaacgg
+6163066/1
CCCFFFFFHHHHHJJJJIJEHIJJJJJJIJJJIJJJJJJJJJJIJJJJJG
@6657819/1
ggagttttgcctgttccgtagcagacggccactggcaaagtggatagctg
+6657819/1
CC@FDFFFHHGHGHIJJJIJJJJJGCIIIJGJIIJJGHIIFHIGIJIJJJ
@6658105/1
ggataaaccaatggagcacacttttacttcagctacttgaaccgtacgtc
+6658105/1
CCCFFFFFHHHHHJJJJJJJJJJJJJJJJJJJJJJJJJJIJJJJIJJJHH
@4117611/1
cgttaccagcgcttgaggaagtaacggcagcactattgacactaagaaat
+4117611/1
CCBFFFFFHHHHHJJIIJJJJHHHJJJJJJEGIGIIICCHGGIGICFHIC
@4117612/1
cgttaccagcgcttgaggaagtaacggcagcactattgacactaagaaat
+4117612/1
CCCFFFFFHHHHHJJJJJJJJHHIJJJJJJGGIIHGIGCHGIGGHGEIJG
@1596734/1
atttcttagtgtcaatagtgctgccgttacttcctcaagcgctggtaacg
+1596734/1
CCCFFFFFHFHHHDGFGHAJHIJJJIIJJJJJJJJJJJJJGIJJJCHIJJ
@1596735/1
atttcttagtgtcaatagtgctgccgttacttcctcaagcgctggtaacg
+1596735/1
CCCFFFFFHFHHHHIJJJHIJJJJIJJJJJJJJJJJJJJIJJJJJGHJJI
@1596736/1
atttcttagtgtcaatagtgctgccgttacttcctcaagcgctggtaacg
+1596736/1
CCCFFFFFHHHHHFHGIJIIJJJJJJJJJJJJJJJJJJJJJJJJJHIJJH
@1596737/1
atttcttagtgtcaatagtgctgccgttacttcctcaagcgctggtaacg
+1596737/1
CCCFFFFFHHHHHGIHIJHJJJJJJJJJJJJJJJJJJJJJJJJJJHIJJJ
@1596738/1
atttcttagtgtcaatagtgctgccgttacttcctcaagcgctggtaacg
+1596738/1
CCCFFFFFHHHHHIJJJJJIJJJJJJJJJJJJJJJJIJJJJJJJJGGIJJ
@7687706/1
taattaacagtttttaggaggaaagtgcagtacttcattgtgattctcga
+7687706/1
CCCFFFFFHHHHHJJIJJIJJJJJJEHIJJHJJJJJJJJJJJJJJJJJJJ
@1598907/1
atttcttgcagcttgttctctttggcttccagctttcgtttatcctcgta
+1598907/1
CCCFFFFFHHHHHJJJJJJJJJJJJJJJJJIJJJJJJJIJJJJJIIJIHG
@1600090/1
atttctttcatttatcaaggttttcaaactgttaaaaaacctgctgaatg
+1600090/1
CCCFFFFFHHHHHJJJJJJJGHIJJJJJJJJJIJJJJJJJJJJJJJJJJI
@5652677/1
cttttacaagcgttgacgcataactcttacacaccaaatagaacgacgct
+5652677/1
CCCFFFFFHHHHHJJJJJJJJJJJJJJJJJJJJJJJJJJJJJJJJIJJJJ
@3100343/1
ccccatcccaacagaaggggtaaccgcaaggggcacggaccacttcacgg
+3100343/1
CCCFFFFFHHHHGIJIHJJJBFHIJIIJJJIIIJGFBHIJJJJJHHHHFF
@7688474/1
taattatccatttcctgtaattctggtttctctatagttttgtcatacgt
+7688474/1
CCCFFFFFHHHHHJIJJHJJJJIJJJHIJJIJJJJJJHIJJJJJJJJJIJ
@7688475/1
taattatccatttcctgtaattctggtttctctatagttttgtcatacgt
+7688475/1
CCCFFFFFHHHHHJJIJJJJJJJJJJFHIJJJJJJJIHIJJJJJJJJJJJ
@4626791/1
ctcgttatataatcatcattcaaacattgaagccagatcgataaaaaaat
+4626791/1
@@CFFFDFFHDHGJJJJIIIIIJIGIIIIJJIJJIIIEIGJJIIJJJIJG
@4626792/1
ctcgttatataatcatcattcaaacattgaagccagatcgataaaaaaat
+4626792/1
CCCFFFFFHHHHHJJJJJJJJIJIJJJJJJJJJJJJJJJJJJJIJJJJJG
@1601470/1
atttgaaaagcgagcttcatgatcccctgaagaatatatcttgaagaact
+1601470/1
@BCFFFFFHHHHHJJHIJJJJJJJJJJJJJJJJJJJJJJJJJIIJJIJJJ
@1601471/1
atttgaaaagcgagcttcatgatcccctgaagaatatatcttgaagaact
+1601471/1
CCCFFFFFHHGHHJJIIIIJIIGGGHIJJIIIIIIGIGGGIJGDHHGHII
@1601472/1
atttgaaaagcgagcttcatgatcccctgaagaatatatcttgaagaact
+1601472/1
CCCFFFFFHHHHGJJJJJJJGHJJJJJJJJJJJJJJJJJJJJJIJJHIJI
@4119752/1
cgttatataatcatcattcaaacat
+4119752/1
CCBFFFFFHHHHHJJJJJJJJJJJJ
@1601596/1
atttgaaaatttctaatattgcgatatttttttatcgatctggcttcaat
+1601596/1
CCCFFFFFHHGHHJJJJJJJJJJJJIJJJJJJJJJJJIJJJJJJJJJIII
@3101495/1
cccccaccaagggaagggggcggcccccatcccaacagaaggggtaaccg
+3101495/1
CCCFFFFFHGHHGJJJJJIJHEGHFDDDDDDDDDDDDDDDDDDD07ACDD
@3101807/1
cccccatcccaacagaaggggtaaccgcaaggggcacggaccacttcacg
+3101807/1
CCCFFFFFHHHHHJJJJIJJICEHIJJIJJJJJJJJJIJIJJJHHHHHFF
@37199/1
aaaaaagtgagtttaggatatctta
+37199/1
@CCFFFFFHHHHHJJJJIJJJJJJJ
@37200/1
aaaaaagtgagtttaggatatcttacgttctggcaacatcgacagatacc
+37200/1
BC@FFFFDHHHHHIIJIJJIJJJJJJJEHIJIJJJJJJJJJJJJJJJIJI
@37201/1
aaaaaagtgagtttaggatatcttacgttctggcaacatcgacagatacc
+37201/1
CCCFFFFFHHHHHJJJJJJJJJJJJHIHIJJJJJJJJJJJJJJJJJIJJJ
@546788/1
aaccatagctttctcagcgtgtttaatttcgttccatttatcaaggtttt
+546788/1
CCCFFFFFHGHHHJJIIJIIJIJJJGIIJIJIIJJIIIIJIJJIJJ?GHI
@3611703/1
cgacttaggagaaggcatggaaatgtatcacggattttatcaatcggcca
+3611703/1
CCCFFFFFHHHHHJJJIJJJJJJJJHHIJJJJJGGJJJIJJJJJJJJJJJ
@1602356/1
atttgaaatttttccaaacccgaaaaaagtttatttatcatacacaggta
+1602356/1
BBCFFDFFHHHHHJJJJIIJJIIIJJJJGHGIIJJJIGHIIJIJJJJJ@F
@6659982/1
ggataacctctctgtcggtagatttccgtgaagtggtccgtgccccttgc
+6659982/1
CCCFFFFFHHGHHJHIJJCGHIJJJJJJGGIJJIIIHIIGHGHIJJIJJE
@6167798/1
gatgcaaagtatagaggttgtacccaaacttttcggggtgcaatcttctt
+6167798/1
CCCFFFFFHFHHGJJJJHIJJJJJJJJJJJIJJJJJJJEHIJJJJJJJJI
@6167895/1
gatgcactcggccggaccgattcagcccccaccaagggaagggggcggcc
+6167895/1
CCCFFFFFHHH?HIIGIJIFGHHJGIJJIJIIJJJJJHHHHFFFDDDD@<
@7691536/1
taatttgcaaaattttgacatttttttctttcctttatgtccacaaatta
+7691536/1
BCCFFFFFHHHHHJJJJJJGIJJJJJJJJJJJJJJJJJIJJJJJJJJJJJ
@3614417/1
cgactttcacttcattctatcggcctttcttctctttgccgtattttatt
+3614417/1
@;@??DDDDFHHFGFGGGHAFGIIGBAEF@EFBFHGEGIHGIGGGGH?FH
@3614418/1
cgactttcacttcattctatcggcctttcttctctttgccgtattttatt
+3614418/1
BC@DFFFFHHHHHIJJJJJJJJJJJJJJJJJJJJJJJJJJJGIJJJJGII
@549504/1
aaccgattaagaaaggggcagacaacttcatgtacaaatacctcacctta
+549504/1
@@CFFDDDHHHHHJJJJJIJJJIJJJJJJJJJIJJJJJJJJJJJJIJIJJ
@549505/1
aaccgattaagaaaggggcagacaacttcatgtacaaatacctcacctta
+549505/1
BCCFFDDDHHHHHJJIJIJGIJJJJJJIJJJJFIIIJJJJJJJJJJJIJG
@549506/1
aaccgattaagaaaggggcagacaacttcatgtacaaatacctcacctta
+549506/1
BCCFFDDDHHHHHJJJJJJIJIJJJJJJJIJJJIJIJJIJJJJJJJJJJJ
@549507/1
aaccgattaagaaaggggcagacaacttcatgtacaaatacctcacctta
+549507/1
CCCFFFFFHHGDHJJFEIJJGIBHIIJJIJEGHIIGEFHFHIJIIIGIII
@549508/1
aaccgattaagaaaggggcagacaacttcatgtacaaatacctcacctta
+549508/1
CCCFFFFFHHHHHJJJJJJJJJJJJJJJJJJJIJJJJJJJJJJJJJJJJI
@6168428/1
gatgctcaatattgatgtgtctgcaacggcattttacaaagcgcaacctg
+6168428/1
@@CFFFFFFGHHHGGIJFHFFHHGGHHGIGGIIJJJIJEHFHHHJIJGIG
@1081675/1
aggcagcaacattacccaaaaagatatccagcctttgatggaagaaaaaa
+1081675/1
CCCFFFFFHGHHHJJJJJJJJIGIJJJJIGIJJIIJJHGIIGIIJHJJII
@6169699/1
gatggccaccaccattctatgaaatggaacacgaagagggactaccacac
+6169699/1
@CCADFFFHHHHGIJJJJJJJJJHIJJJJJJJJJJJIGGIJJJJIJJJIH
@1081949/1
aggcagttcaccatcgcttgtcatgtgttgaaattccgcgaaattggcac
+1081949/1
?@<BDDFEFHHGDGGEEHDHFBEHEAAA@FGHG???FGGHIGI@FGC@FE
@1081950/1
aggcagttcaccatcgcttgtcatgtgttgaaattccgcgaaattggcac
+1081950/1
CCCFFFFFGHHGHJJJJJJJIJJJJIIIIJJJJJJJJJJIJJJJJJJJJJ
@1081951/1
aggcagttcaccatcgcttgtcatgtgttgaaattccgcgaaattggcac
+1081951/1
CCCFFFFFHHHHHJJJJJJJIJIJIIJJJJIJJJJJJJJJJJJJJJJJJI
@1081952/1
aggcagttcaccatcgcttgtcatgtgttgaaattccgcgaaattggcac
+1081952/1
CCCFFFFFHHHHHJJJJJJJIJJJJIJJJJJJJJJJJJJJJJJJJJJJJJ
@2600768/1
cagcaaatttctcaagggcacacggcaacaaaaagtgataatggatacaa
+2600768/1
CCCFFFFFHHHHHJJJJJJJJJJJIJJJJJJJJJJFHIJJJJJJJJJJJJ
@7179404/1
gttaaatttaagaggcttttaaaatttaacgtttagcagtcttcttttta
+7179404/1
@B@DDFFFHHHHHJIGIIJJIJJJJJIJIIJHHHGIJJIIJJJJJJIJJD
@7179405/1
gttaaatttaagaggcttttaaaatttaacgtttagcagtcttcttttta
+7179405/1
CB@FFFFFHHHHHJJJJJJJJJJJJJJJJJJJJJJJJJJJJJJJJJJJJJ
@7179406/1
gttaaatttaagaggcttttaaaatttaacgtttagcagtcttcttttta
+7179406/1
CBBFFFFFHHHHHJJJJJJJJJJJJJJJJJJIIIJJJJJIJJJJJJJJJI
@7179407/1
gttaaatttaagaggcttttaaaatttaacgtttagcagtcttcttttta
+7179407/1
CBCFFFFFHHHHHJJJJJJJJJJJJJJJJJJIJJJJJJJJJJJJJJJJJI
@7179408/1
gttaaatttaagaggcttttaaaatttaacgtttagcagtcttcttttta
+7179408/1
CCCFFFFFHHHHHIIJJIJJJJJIJJJJIJJHIIJJJJIJJJJJJIJJIG
@7179409/1
gttaaatttaagaggcttttaaaatttaacgtttagcggtcttcttttta
+7179409/1
CCCFFFFFHHHHHJJJJJJJJJJJJJJJJJJJJJJJJ1?DHHJJJJJJJI
@2088511/1
caacgatctggtggccaccggaaccggaagatcgaagaaagacgccaaac
+2088511/1
B@CDDDFFBHHFHIJJIIJJIIIIGJJDHIHIJJJGEGIJIJIIIHHGFB
@2088512/1
caacgatctggtggccaccggaaccggaagatcgaagaaagacgccaaac
+2088512/1
BCCFFFFFHGHHHJJJGIJJJIIJJJIGIJJHIJIIJJJIIJIIGHGHFD
@2088513/1
caacgatctggtggccaccggaaccggaagatcgaagaaagacgccaaac
+2088513/1
CCCFFFFFHHHDFIJJIJJJJJJJJJJHIIIIGJJJJIJJJJJJIHHHFB
@2088514/1
caacgatctggtggccaccggaaccggaagatcgaagaaagacgccaaac
+2088514/1
CCCFFFFFHHHFHJJJIJJJJGJJJJJHJJJJJJIJJJJJJIJIJHAHEF
@2088515/1
caacgatctggtggccaccggaaccggaagatcgaagaaagacgccaaac
+2088515/1
CCCFFFFFHHHHHJJHGIJJJIJJJJJIJJJJJJJJJJIJIIGIIHHHFD
@2088516/1
caacgatctggtggccaccggaaccggaagatcgaagaaagacgccaaac
+2088516/1
CCCFFFFFHHHHHJJJEIJJJHIIIJJIJJJJJJJJJJJJJJJJJHHHFF
@7182521/1
gttaactttagtgggaaggtttaggtatttgtggtatctgtcgatgttgc
+7182521/1
CBCFFFFFHHHHHEHIJJJGHIIJJCHIIJJHIJHHIJJJIJJJIJJIJJ
@2089462/1
caacgatggtattaatttagagaggttagaaacaattggtgattcttttt
+2089462/1
BCCFFFFFHFHHHJJJJJJJIJIIJHJJJIJJJJJJJJJHIIIJIJJJJJ
@7692965/1
taatttttcaataaagtacactttatttaagaacaaacaggggagaaaag
+7692965/1
@@CDFFFFHGHHFGGH<EHHIIJGIIIJJIIJJIIGGICEGIIIIHGGIG
@551292/1
aacctctctgtcggtagatttccgtgaagtggtccgtgccccttgcggtt
+551292/1
@CCFFFFFHHFFHFGGGIEIIIIGCGGIJCFHIHJGDFHIJJJIIGHJ@B
@551293/1
aacctctctgtcggtagatttccgtgaagtggtccgtgccccttgcggtt
+551293/1
CCCFFFFFHHHHHJHIIJJJJJJJGJJJJGIIHIJIHGIJJJJJIJJJJI
@3616327/1
cgactttttactatttttgtatgcacaaaattcgttctacatatgaaaca
+3616327/1
@@<?DDDFHHHGDIIIIIGHII@:FEFHIIIIGGFFCGFHGIIGGEIEIG
@3616328/1
cgactttttactatttttgtatgcacaaaattcgttctacatatgaaaca
+3616328/1
@@?DDFEFHHHFHIIIG@GBHCHIGG<FFGIGIIEGGHGIIIEHCGHIII
@3616329/1
cgactttttactatttttgtatgcacaaaattcgttctacatatgaaaca
+3616329/1
@C@FFFFFHHHHHJJJIIJGIIAHIJGGHIIJIIIJJJIJGIIGIGIGIG
@3616330/1
cgactttttactatttttgtatgcacaaaattcgttctacatatgaaaca
+3616330/1
C@@DFFFFHHHHHIIIII>FHIIIIIIIIIIIIIIIIIIIIIIIIIIIII
@3616331/1
cgactttttactatttttgtatgcacaaaattcgttctacatatgaaaca
+3616331/1
CCCFFFFFHHHHHJJJJJJHIJIJJJJJJJJJJJJJJJJJJJJJJJJJJJ
@4125040/1
cgttcttctgggcttttcctgcttttttagcagctttaccattcgtctta
+4125040/1
CCCFFFFFHHHHHJJJJJJIJGJJJJJJJIJJJJJJIJJIJIJJJIJJJH
@3616332/1
cgactttttactatttttgtatgcacaaaattcgttctacatatgaaaca
+3616332/1
CCCFFFFFHHHHHJJJJJJJJIJJJJJJIJJJIJHJJJJJJJJJJJJJJI
@3106509/1
cccctgtttgttcttaaataaagtgtactttattgaaaaattagtaaaac
+3106509/1
CCCFFFFFHHHHHJJJJJJJJJJIJHJJJJJJJJJJJJJIJJJIHIJIJJ
@3106771/1
ccccttgcggttaccccttctgttgggatgggggccgcccccttcccttg
+3106771/1
CCCFFFFFHGHHHJJJJIJIIIHIIIJHIIJJIJJJJJJGFFDEDCDCDD
@4635037/1
ctctaaagctatctactcgttatataatcatcattcaaacattgaagcca
+4635037/1
CCCFFFFFHHGHGJJIJJIHIIIJJJJJJJJJIJJJJJJJJJJJJJJJJI
@4635038/1
ctctaaagctatctactcgttatataatcatcattcaaacattgaagcca
+4635038/1
CCCFFFFFHHHHHJJJJJJHIJJIJJJJJJIJIJJJJJJJJIJJJJJJJJ
@4635039/1
ctctaaagctatctactcgttatataatcatcattcaaacattgaagcca
+4635039/1
CCCFFFFFHHHHHJJJJJJIJJIJJJJJJJJJJJJJIJJJJJJJJJJJJI
@4635040/1
ctctaaagctatctactcgttatataatcatcattcaaacattgaagcca
+4635040/1
CCCFFFFFHHHHHJJJJJJJJIJJJJJJJJJJJJJJJJJJJJJJJJIJJI
@4635041/1
ctctaaagctatctactcgttatataatcatcattcaaacattgaagcca
+4635041/1
CCCFFFFFHHHHHJJJJJJJJJJJJJJJJJJJJJJJJJJJJJJJJJJJJJ
@4635042/1
ctctaaagctatctactcgttatatgatcatcattcaaacattgaagcca
+4635042/1
CCCFFFFFHHHHHJJJJJJIJJJJJ4HIJJJJJJJJJJJIJJJJJJIJII
@3107203/1
cccctttcttaatcggttctgcatgaatgccatctgggcccggggctctg
+3107203/1
CCCFFFFFHHHHHJJJHJJJJJJJIJJJJJJJJJJJJJJJJJJJJJJJJI
@3107204/1
cccctttcttaatcggttctgcatgaatgccatctgggcccggggctctg
+3107204/1
CCCFFFFFHHHHHJJJHJJJJJJJJJJJJJJJJJJJJJJJJJJJJJJJJI
@1084880/1
agggaacaatttttgtcgagttattgatttcgaggaataatacgaacttc
+1084880/1
CCCFFFFFHHHHHIJJJJJJIJJJIJIJJJJJIJJJJJJJJJJIJJHHII
@1084881/1
agggaacaatttttgtcgagttattgatttcgaggaataatacgaacttc
+1084881/1
CCCFFFFFHHHHHJJHJJJJGGGIJJJJJJJJEIJGIJJJJJJJJJJJJJ
@1084882/1
agggaacaatttttgtcgagttattgatttcgaggaataatacgaacttc
+1084882/1
CCCFFFFFHHHHHJJJJJGIHIEIIJJJJJJJIJIGIJJIJJJIJJJJJJ
@6173190/1
gattaagaaaggggcagacaacttcatgtacaaatacctcaccttacaaa
+6173190/1
B@@FFFFFHHHHHJJJJJJJJJJJJJJJJJJJJJJIJJJJJJJJJJJJJJ
@6173191/1
gattaagaaaggggcagacaacttcatgtacaaatacctcaccttacaaa
+6173191/1
C@BFFFFFHGHGHJJJJIJJJJJJJJJJIJJIJJJJJJIJIIJJJJJJJJ
@7694151/1
tacaaaataaaatacggcaaagagaagaaaggccgatagaatgaagtgaa
+7694151/1
CCCFFFFFHHHHHJJJJJJJJJGHJIJJJJJJJJJJJJJJJJJIJJGGII
@3107784/1
cccgaacaagccaatcagaccaacggaacgcccggagcggctgatatcac
+3107784/1
C@CFFFFFHHHHHJIIGHIJIIIJJJJJJGIIJIJEIJJHH<BAACCECC
@3107785/1
cccgaacaagccaatcagaccaacggaacgcccggagcggctgatatcac
+3107785/1
CCCFFFFFHHHHHJJJJIJJJJJIIIJJJJJJJJJJJJJHHFDBEDEEED
@3107786/1
cccgaacaagccaatcagaccaacggaacgcccggagcggctgatatcac
+3107786/1
CCCFFFFFHHHHHJJJJJJJJJIIJIIJJIJJJJJJJJJHHFDEEEEEDC
@1608115/1
atttgacataatttgtggacataaaggaaagaaaaaaatgtcaaaatttt
+1608115/1
CCCFFFFFHHHHHIJGHJIIJIJJJIIIJJJIJJJJJJIJIJIJJJJIJG
@1608116/1
atttgacataatttgtggacataaaggaaagaaaaaaatgtcaaaatttt
+1608116/1
CCCFFFFFHHHHHJJGHJJJJJJJJJJIJJJJJJJJJJHJIJJJIJJJJI
@1608117/1
atttgacataatttgtggacataaaggaaagaaaaaaatgtcaaaatttt
+1608117/1
CCCFFFFFHHHHHJJGIJJJIJJJIJJJJJJJJJJJJJIJIJJJJJJJJJ
@4636263/1
ctctaacgtctttatagaatgtcaatgttattctaaaaagaagactgcta
+4636263/1
CCCFFFFFHHHHHJJIJJJJJHIJJJJIIJIJIJJJJIJJGJJJJJJJJG
@1609322/1
atttgacgtacggttcaagtagctgaagtaaaagtgtgctccattggttt
+1609322/1
CCCFFFFFHHHHHGIIJJJHIIJJJJJJHHIJJIDHGHIIJJJJJJJFHI
@2093151/1
caacggaacgcccggagcggctgatatcaccaatcaggtggtgacatcgt
+2093151/1
CCCFFFFFGGHHGJJJGIJIIIJIEHIJJJJJJIIJIJDHH:CEFFFFFC
@6175551/1
gattatataacgagtagatagctttagaggtaatacactattattaggca
+6175551/1
CCCFFFFFHHHHHIEHIJJJJJJJJIJJJJFHIJJJJJJHIJJJJJIIJH
@45445/1
aaaaaatatcgcaatagctcaaaagggaacaatttttgtcgagttattga
+45445/1
CCCFFFFFGHHHHJJJJJJJJJJIJJJJJJJJJJJJJJIJJJJCGIJJJJ
@45446/1
aaaaaatatcgcaatagctcaaaagggaacaatttttgtcgagttattga
+45446/1
CCCFFFFFHHHHHJJJJJJJJJJJJJJJIJJIJJJJJJJJJHIFGIJJJG
@45447/1
aaaaaatatcgcaatagctcaaaagggaacaatttttgtcgagttattga
+45447/1
CCCFFFFFHHHHHJJJJJJJJJJJJJJJJJJJJJJJJJIIJJJFHIJJJJ
@45448/1
aaaaaatatcgcaatattagaaattttcaaatattcttcgcttttgactc
+45448/1
@CCFFFFFHFGHHJJJJJIIJJGIJJJJJJJJIJJJIJJIJJJJJJFHIH
@45449/1
aaaaaatatcgcaatattagaaattttcaaatattcttcgcttttgactc
+45449/1
@CCFFFFFHHHHHJJJJJJJJJIJJJJJJJJJJJJJJJJJIIIJJIJJJJ
@45450/1
aaaaaatatcgcaatattagaaattttcaaatattcttcgcttttgactc
+45450/1
CCCFFFFFHHHHHJJJJJJJJJJBGIJJJJJJJJJJJJJJJJJJJJJJJJ
@45451/1
aaaaaatatcgcaatattagaaattttcaaatattcttcgcttttgactc
+45451/1
CCCFFFFFHHHHHJJJJJJJJJJJJJJJJJJJJJJJJJJJJJJJJJJJJJ
@45452/1
aaaaaatatcgcaatattagaaattttcaaatattcttcgcttttgactc
+45452/1
CCCFFFFFHHHHHJJJJJJJJJJJJJJJJJJJJJJJJJJJJJJJJJJJJJ
@3109184/1
cccgaataccgattctcagccgagctgcccagtttagtggccaactcttc
+3109184/1
CCCFFFFFHHHHHJJJJJJJJJIIJJJJJJJJHIJJJJJJJJJJJJJIJJ
@3109185/1
cccgaataccgattctcagccgagctgcccagtttagtggccaactcttc
+3109185/1
CCCFFFFFHHHHHJJJJJJJJJIJJIJIJJJJHJJIJGIJJJJJJJJJJJ
@3109655/1
cccgaatcgttagtgtttgcaatttttctgttacttttgtttccaaagct
+3109655/1
CCCFFFFFHHHHHGHHIJJJJJJJJJJJJJIJJJJJJJJHIJJJJJJJJJ
@46328/1
aaaaaatattaggaatccactacaaggttttcaatagggcattctaacat
+46328/1
@@@DDDDDHFHHHIEHIGAGICDEHGG:CGGGEHGIIIGHIIGGGHIIIF
@46329/1
aaaaaatattaggaatccactacaaggttttcaatagggcattctaacat
+46329/1
CC@FFFFFHHHHHJJJJJJJJIJJJJJCFIJJJIJJJJJJJJJJJJJJJJ
@46330/1
aaaaaatattaggaatccactacaaggttttcaatagggcattctaacat
+46330/1
CCCFFFFFGGHHGJJJJIJJIJJJJJJCGGHJJIIJJIIJJJJJJJJJJJ
@46331/1
aaaaaatattaggaatccactacaaggttttcaatagggcattctaacat
+46331/1
CCCFFFFFHHHHHJIJJJIJJJJJJJJCGIIJIJJJIJJJJJJIJJJJJI
@7696432/1
tacaaatacctcaccttacaaaataaaatacggcaaagagaagaaaggcc
+7696432/1
CCCFFFFFHHHHHJJJJJJJJJIIJJJJJJJJJJJJJJJJJIJIJJJJJJ
@1087630/1
aggggatcatgaagctcgcttttcaaattctcgtgacttttctcccctgt
+1087630/1
BCCFFFFFHHHHGJJJIIJJJJJJJJJJJIJJJIJJJJJJJIJJJJJIII
@1088225/1
agggtaacaatctgccttctacatttgcgagtgacgaagagactctcagc
+1088225/1
CCCFDDFFHHHHHJJJJJJJJJJJJJJJJJJGHJJJJIJIJIJJJJJJJJ
@4642077/1
ctctactctcaagaaatggcctccatgccgagcaagactcccgtcagcgt
+4642077/1
CCCFFFFFHHHHHJJJJJJJJJJJJJJJJJJJJJJJJJJJJJJJJJJJJG
@4642284/1
ctctactgtacaactgtttacctgtgtatgataaataaacttttttcggg
+4642284/1
@@@FFEFFHFHGHIIIIIEGI@IED?FHIIIIFDHGHIIIGIB<<?;@GE
@4642285/1
ctctactgtacaactgtttacctgtgtatgataaataaacttttttcggg
+4642285/1
@CCFFFFFHHHHHJJJJJJJJJIJHGCHHJIJJJJJJJJJJJJIJJJJJI
@4642286/1
ctctactgtacaactgtttacctgtgtatgataaataaacttttttcggg
+4642286/1
CCCFFFFFHHHHHJJJJJJJJJJJHIIJJJJJJJJJJJJHJJJJJJJJJJ
@1614753/1
atttgatgcaaagtatagaggttgtacccaaacttttcggggtgcaatct
+1614753/1
@@CFFFFFHHHHHHHIJJJJIFHDHHJJJJJJJIJJJJJJGIDFGIGEHI
@1614754/1
atttgatgcaaagtatagaggttgtacccaaacttttcggggtgcaatct
+1614754/1
CCCFFDDFHHHHHGIIIJIIJIIIIGJIJJJJJJJJJJJJJIFHIJJJJI
@1614755/1
atttgatgcaaagtatagaggttgtacccaaacttttcggggtgcaatct
+1614755/1
CCCFFFFFHHHHHEGIIIJJJAAGGHIIIJJJJJJJIIIIJJHIIJJJJI
@1614756/1
atttgatgcaaagtatagaggttgtacccaaacttttcggggtgcaatct
+1614756/1
CCCFFFFFHHHHHEHIIIIIJHIJHIJJJJJJJJJJJJJJJJDFIJIIJJ
@1614757/1
atttgatgcaaagtatagaggttgtacccaaacttttcggggtgcaatct
+1614757/1
CCCFFFFFHHHHHFHIJIIJJHIJIIJJJJJJJJJJJJIJJJFHIIJJJJ
@7698462/1
tacaaatttgactactgtatagctttcttctcttggtgaacacatacttt
+7698462/1
CC@FFFFFHHHHHJJIJIJJJJJJJJJJJJJJIJJJHIJJJJJJJJJJJJ
@7698463/1
tacaaatttgactactgtatagctttcttctcttggtgaacacatacttt
+7698463/1
CCCFFFFFHHHHHJJJJHJJIJJJJJJJJJJJJJJJHIJJJJJIJJJJJJ
@5664216/1
cttttatgaatcgtgataacatgcataaaatataataaaaatttatagtt
+5664216/1
BBCFFFFFFFFHHIIJJJJHIJIJJIIJJJJJJJJJJJJJJJJJJJJIII
@7699227/1
tacaacctctatactttgcatcaaataaatgctcccttttcacaatataa
+7699227/1
CCCFFFFFHHHHHJJJJJJJIJJJJHIJJJJJJJJJJJJJJJJJJJJIIG
@1090304/1
aggtaatccacggcatttctggtcgtgggccactaataaaaataattaac
+1090304/1
BCCBDFFFHHHHHJIJJJJIJJFHIFHIIJJJJJJJIJJJJJJIIJIHIJ
@6178300/1
gattctccgaagagtatgtctcgaaagacttcgactttttactatttttg
+6178300/1
CCCFFFFFHHHHHJFHIIJJJJJGIJHGIJGGIGIIIJJJGHIIIJJJJG
@6178301/1
gattctccgaagagtatgtctcgaaagacttcgactttttactatttttg
+6178301/1
CCCFFFFFHHHHHJGHJJJJJJJGIIIGIIJIIIJJJJJJIJJIJJJJJG
@1619896/1
atttgcgagtgacgaagagactctcagcttcaacgccaaggacttcaact
+1619896/1
CCCFFFFFGHHHHJGJJGIJJGGIJIJIJJJJJH@GIIICGGGIJEIJFH
@1090966/1
aggtactcgagggcatgatgagcagccgagcccttggcttccttcggagt
+1090966/1
BCCDDEFFGHHHGJJIJIJJJIIIIIJJIIJJGHHIIJJIIIIJJJJGHE
@6672885/1
ggatggcgccctcgatttggaccagttcgtatttgggagtgatgccgcga
+6672885/1
CCCFFFFFHHHHHJGIJJJJGIJGIIIIIGGIJJJIIFHDFGGIJJJJJB
@5668181/1
cttttcaaattttcttttaaatttcatattctcataatacttttcccggt
+5668181/1
CCCFFFFFHHHHHJJJJJIJCFJIJJJJJJJJJJJJAFBCGIJEHJBH<G
@4132112/1
cgttggtctgattggcttgttcgggagtcacttttccgaccaagagatcc
+4132112/1
@@@FFFDDDFFHHGIJJIGFAAFHI????9:?DGG<F@@6D;FCCCA>8=
@4132113/1
cgttggtctgattggcttgttcgggagtcacttttccgaccaagagatcc
+4132113/1
CCCFFFFFHHHHHIIIII@AHCAHI:C1CBDHIIIBHGAHIGIDCCF@EF
@4132114/1
cgttggtctgattggcttgttcgggagtcacttttccgaccaagagatcc
+4132114/1
CCCFFFFFHHHHHJJJJJAEHCEHJ8C:CDFFHIJEHDDDFBH@CDDAGG
@6180425/1
gattgcaccccgaaaagtttgggtacaacctctatactttgcatcaaata
+6180425/1
CCCFFFFFHHHHHJJJJHIJJJJEGIJJJJJJJJJJJJJJJJJJJJJJJJ
@6180535/1
gattgccgcggttgtaggttccatggacgcccatccatcgaggtatgctg
+6180535/1
CCCFFFFFHHHHHJIIJJHIJJJJJJJJJJJJJJJJJJJJJJJAGHHHHH
@559398/1
aacgatgtcaccacctgattggtgatatcagccgctccgggcgttccgtt
+559398/1
CCCFFFFFHHHHHJJJJHGJJJCGHIJJJJJJJJJIJJJJJGIHIIHHEE
@5668963/1
cttttcacaatataataaatacatatcatatcatcggggcacta
+5668963/1
@@@DDAEFHHDHHJIGHIGGIFFHGHGGIJGICEGEHIBG<G@B
@1621794/1
atttgctgcctcaaaaacgtatgacaaaactatagacaaaccagaattac
+1621794/1
CCCFFFFFHHHHHJJJJJJIJJJIIJJJJJJJJJJJJJJJJJJIIJJJJJ
@1621795/1
atttgctgcctcaaaaacgtatgacaaaactatagagaaaccagaattac
+1621795/1
CCCFFFFFHHHHHIJJJJJFEGIGIHJJJJIJJJJJJJJJJJIJJJIIJI
@2614116/1
cagcactattgacactaagaaatcacagagccccgggcccagatggcatt
+2614116/1
@C@1BDFFHGHFHIEHJJJIIIIIJJJHIIIGHIIJJIIJIIIJJIEIJI
@2614117/1
cagcactattgacactaagaaatcacagagccccgggcccagatggcatt
+2614117/1
BCCFFFFFHHHHHJJJJJJJJJHJHIJIJGJJJJHHIJJJJJIIJJJJJJ
@2614118/1
cagcactattgacactaagaaatcacagagccccgggcccagatggcatt
+2614118/1
CCCFFFFFGHHHHJJJJJIJJJIJJJJIJJJJJJJJJJJJJJJJIJJJJI
@2614119/1
cagcactattgacactaagaaatcacagagccccgggcccagatggcatt
+2614119/1
CCCFFFFFGHHHHJJJJJJJJJJJJJJIJJJJJJIJJIIJJJJJJJIIJE
@2614120/1
cagcactattgacactaagaaatcacagagccccgggcccagatggcatt
+2614120/1
CCCFFFFFHHHGHIIJJJJJJJJJGJJIIIJJJJJJIIHJCHHIJJGIJI
@2614121/1
cagcactattgacactaagaaatcacagagccccgggcccagatggcatt
+2614121/1
CCCFFFFFHHHHHJJJIJIJJJJJJJJHGJJJJJBBGHIIIIIIIIJJJJ
@2614122/1
cagcactattgacactaagaaatcacagagccccgggcccagatggcatt
+2614122/1
CCCFFFFFHHHHHJJJJJJJJJJJJJJJJJJJJJJJJJJJJJJJJJJIJJ
@6181927/1
gattggtcaatgttttttcttcgatgtccacgtaggttacctcgaaggat
+6181927/1
@BCFFFDEHHHHHJJJJJJJJJJJJJIJJIJJFHIIIJJJJJJJJJJJII
@6182054/1
gattggtgatatcagccgctccgggcgttccgttggtctgattggcttgt
+6182054/1
B@C;DEDDHHHHHJJJJIJIJJIJJGIFGIJJIJJIHIJJIJIJIJHE<;
@6182771/1
gattgttcgctagcgatctcctgcaagaactgaacaaagttgaagtcctt
+6182771/1
CCCFFFFFHHHHHJJJJJJJJJJJJJJJJJJJJJJJJJJIIIHIJHIJJI
@2615524/1
cagcagacagcttctgttaaagaattgacatctcgtatg
+2615524/1
CCCFFFFFHHHHHJJJJJJJJJIJJJJJJJJJJJJIJJJ
@560545/1
aacgattttacctttgcgcgaaaagtgaccacaagcaatgtcaaagagaa
+560545/1
CCCFFFFFGHHHHJJJJIJJIJJIIDFHIJIJJIJIJJJJIHIJJJHIHD
@560546/1
aacgattttacctttgcgcgaaaagtgaccacaagcaatgtcaaagagaa
+560546/1
CCCFFFFFHHHHHJJJJIJJIJJIJBGIJJJJJJJIJJJJIJJJJIHIHG
@560547/1
aacgattttacctttgcgcgaaaagtgaccacaagcaatgtcaaagagaa
+560547/1
CCCFFFFFHHHHHJJJJJJJIJJJJIIHJJJJJJJIJJJJGIJJJJGIGH
@7705562/1
tacaccccttaatcagctacaacagtcaacatttcccacctttttcactc
+7705562/1
CCCFFFFFHHHHHJJJJJJJJJJJJHHIJJIJJJJJJJJJJJJJJJIJJJ
@561390/1
aacgcccggagcggctgatatcaccaatcaggtggtgacatcgttcgatg
+561390/1
CCCFFFFFHHHHHJJIJJJJJIIJJIJJJJJJDHJHIIIHIIIIHHHHFF
@7193166/1
gttaccccttctgttgggatgggggccgcccccttcccttggtgggggct
+7193166/1
CCCFFFFFHHHHHHIJJJHJJJJJJ1?FGIJJJJJJJHHHHHBEFDDDDD
@561449/1
aacgccgtatcaagaatcaacaaacaattcacaaataaaatcatagaatc
+561449/1
CCCFFFFFHHHHHIIIJJJJIJJJIJIJJJJJJJJJJJJJJJJJJJJJII
@1095475/1
aggttttttaacagtttgaaaaccttgataaatggaacgaaattaaacac
+1095475/1
@CCDDEFFHHHHHJIIJJJJJJIJJJJIJIJJIJJHIIIIAFIGIIJJJC
@1623821/1
atttggaccagttcgtatttgggagtgatgccgcgacggctcagcaactc
+1623821/1
;@@DDD3BAC;FFGGHDGFGHHGED2A:EFEHIDGD@FHA:5=;B?C2>A
@7193679/1
gttacctcgaaggattgttcgctagcgatctcctgcaagaactgaacaaa
+7193679/1
CCCFFFFFHHHHHJJJJJJJJJJJJGJJJJJJJJJJJJJJJJJJJJJJJI
@5672026/1
cttttccagcatttctcttgctgctaattgtttcgccatcttttttgttg
+5672026/1
CCCFFFFFHHHHHJJJJJJJJJJJJJJJJJIJJJJJJJJJJJJJJJJJIH
@1097284/1
agtaacggcagcactattgacactaagaaatcacagagccccgggcccag
+1097284/1
CCBFFFFFHHHHHJJJJJIIIIIIJJJIJJIJIJIGIIJJJJIIJIIHFF
@2618242/1
cagcagtcccacaaagtttcacagttccacaaaacgctgaaaaattccgt
+2618242/1
CCCFFFDFHHHHHJJJGHIJJFIIHIJJIIJJJJGIJIJJJJJHIJJIJG
@2618243/1
cagcagtcccacaaagtttcacagttccacaaaacgctgaaaaattccgt
+2618243/1
CCCFFFFFGHHFHJJJHIJJIJJIIHIJJJJJJJIJJIIJJJJJJJJJJE
@2618544/1
cagcagtctgctcctcctcaacaacaacaacccacttggggcagacaaac
+2618544/1
CCCFFFEFGGHHGJJJIIJJJJJJJJJJJJIJJJIJIIJJIJIIFIIIJE
@6188050/1
gatttggagaatattgtggtagaccaattgaagttcttttatgagtctaa
+6188050/1
CCCFFFFFHHHHHJJJHJJFHIHIJJJJJJJJJHIJIJJJGJIIJHHIJH
@4134986/1
cgtttagcagtcttctttttagaataacattgacattctataaagacgtt
+4134986/1
CCBFFFFFHHHHHJJJJJJJJJJJJJJJJJJJIJJJJJJIJJJJIJJJII
@3629523/1
cgagataggagtcgttccagatcaagtaccaggtccagatcacgtggccg
+3629523/1
BC@FDFFFHGHFFHHHIJJJJJJJIJHIJJJJJHIJJJJJIJJJHIJJJJ
@3629524/1
cgagataggagtcgttccagatcaagtaccaggtccagatcacgtggccg
+3629524/1
CCCFFFFFHHHHHJJJJJJJJJJJJ3CFHIJJJHIJJJJJJGIJIJJJJJ
@4136257/1
cgtttcaatgcatcgataagacgaatggtaaagctgctaaaaaagcagga
+4136257/1
?@=DDDFFHFHFHIJGHJJJIEGEHGIIEEHGHGGIEHGGGIGHGGGIII
@5673458/1
cttttcccggtttgttctgaaacaaacatcagtgatgaaaaattaaaaaa
+5673458/1
BCCFFFFFHHHHHJJJJJJJJJIIJJIJJJIJHIJJJJJJJJJJJJIJJJ
@3630998/1
cgagatgtcaattctttaacagaagctgtctgctgcctatcctgaggcct
+3630998/1
@C@FFFFFHHHHHJJJJJIGIIIIGJJJHIJJIIIIJJGGHIJJFIIFIE
@3119371/1
cccgggcccagatggcattcatgcagaaccgattaagaaaggggcagaca
+3119371/1
CCCFFFFFHHHHHJJIJJJJJJJJJJJJJJJHHHJJJJJJJJJIIJJJJH
@5673792/1
cttttccgaccaagagatccagcaagttcttggctgccgaatgtttggcg
+5673792/1
CCCFFFFFHHHHHJJJJJJJJJJJJJGIJJJJJJJJJJJDHJJHIJIJJI
@5673951/1
cttttccggaaaatgctcgaaaactcaattggcgcacatt
+5673951/1
@@@DDDDDFFHHH@GBHGF@FGDBDFFBHHCHIFEIGHB>
@5673952/1
cttttccggaaaatgctcgaaaactcaattggcgcacattcagcagg
+5673952/1
CCCFFFFFHHHHHIGGGHGGHIJJFEDHIDBGGHE@@FIGBAFBGGC
@5673953/1
cttttccggaaaatgctcgaaaactcaattggcgcacattcagcaggttt
+5673953/1
CCCFFFFFHHHHHJJJJJJJJJJJJJJJJJJJJJJJJIJJJJJJJJJ@GG
@1626787/1
atttgggagtgatgccgcgacggctcagcaactcctggaggacgctgacg
+1626787/1
BCCFFFFDHFHHHJJJJIJIJJEIIIJJJJJJJJJJJJIHHGFFDDDBDB
@6681312/1
ggattttaaatctttcatattccctatttaaattttgtaaatccacattt
+6681312/1
@@CFFFDFHFHGDBFEEDAEIFHEEEB4?:ACDEEF91:EHIIGFEGGII
@6681544/1
ggattttatcaatcggccattcgaggctggaagccacttttaaatgttga
+6681544/1
CC@FFFFFHHHHHJJJJJIJJIJJJGJJJJIJIIJIJJJJJIJJIJGGHJ
@4652005/1
ctctccacaaaaagggaaataaacaaggatgtaagaactatggaggaata
+4652005/1
CCCFFFFFGHHHHJJJIGICHIIJJJJIGGIGIJJJJJJJJJJHJJIJJG
@59130/1
aaaaaatgtcaaaattttgcaaattatgtggcattttgacatttatgtga
+59130/1
CC@FFFFFHHFHHIJJJJIIIIJJJGJJIJJJJIIJJJJJJJIJJJJFDH
@59131/1
aaaaaatgtcaaaattttgcaaattatgtggcattttgacatttatgtga
+59131/1
CCCFFFFFHHHHHJJJJJJJIJIJGJGHHIJJJJJJJJJJJJJJJJIIJJ
@6683834/1
ggcaaaactccgaaggaagccaagggctcggctgctcatcatgccctcga
+6683834/1
CCCFFFFFHHHGHJIIJJJJJJJJJJJJJJJIIJIHIICGHGGGIJEGEA
@6683835/1
ggcaaaactccgaaggaagccaagggctcggctgctcatcatgccctcga
+6683835/1
CCCFFFFFHHHHHJJJIJJJJJJJJJJJJJJJJJIJJGIIGJGGIJGGG@
@5674806/1
cttttcctgcttttttagcagctttaccattcgtcttatcgatgcattga
+5674806/1
CCCFFADFHHHHHJJJJJIJJGHHIJGIJJJJJGIIIGIIJJIJJIJJII
@5674807/1
cttttcctgcttttttagcagctttaccattcgtcttatcgatgcattga
+5674807/1
CCCFFFFFHHHHHJJJJJJJJJJJJJJJJJJJJIJJJJJJJJJJJJJJJJ
@5676660/1
cttttcggggtgcaatcttcttttccggaaaatgctcgaaaactcaattg
+5676660/1
@@CFFFFFGHDDFHGIGGIIJIJJJIJJJJJJJIJIIIJIIJJIHIIGGI
@5676661/1
cttttcggggtgcaatcttcttttccggaaaatgctcgaaaactcaattg
+5676661/1
BCCFFFFFHHDFHJJJJJJJJJJJJJJJJJJJJJJJJJJJJJJJJJJJJJ
@3121090/1
cccggtttgttctgaaacaaacatcactgtgatgaaaaataaaaaaaaaa
+3121090/1
CCCFFDFFHHHHHJJJJJJJJJIJJJJJJHIJJJJJJJJJJJJJJJJJJH
@61535/1
aaaaaattacattcagtatcgatagataatattgatgattataattaata
+61535/1
@@<DDDDBFAHB>9AA<<CH;C@F14?DCGHI@>CDDG@BBHHIGGEGHG
@61536/1
aaaaaattacattcagtatcgatagataatattgatgattataattaata
+61536/1
@@@FFDFFDHADFCHEFGHHIGGIEIIEHEHEIAFIHIIHGGHIGCCHEG
@61537/1
aaaaaattacattcagtatcgatagataatattgatgattataattaata
+61537/1
C@@FFFFFHDHFHJGIGHIGI=GHHIIIGGGHGGIIIJIJJJCGGIGIII
@61538/1
aaaaaattacattcagtatcgatagataatattgatgattataattaata
+61538/1
CCCFFFFFHHHHHJJJGIIJJHHIJJJJJJJJJIJJIJJJIJJJJJJJJJ
@61539/1
aaaaaattacattcagtatcgatagataatattgatgattataattaata
+61539/1
CCCFFFFFHHHHHJJJIJJJJIJJJIJJJJJJJJJJIJJJJJJJJJJJJJ
@3635654/1
cgagcccttggcttccttcggagttttgcctgttccgtag
+3635654/1
CCCFFFFFHHHHGJJJJJJJJGIHIIJJJJJJIIIJIGIG
@3635655/1
cgagcccttggcttccttcggagttttgcctgttccgtagcagacggcca
+3635655/1
@CCFFFFFFHGGHIBFHHHGIGH8EGGEGEGGIIGII<DBHHB?FAGII>
@3635656/1
cgagcccttggcttccttcggagttttgcctgttccgtagcagacggcca
+3635656/1
C@CFFFFDHFGHHJJGIJIJJGJFHGIGBHGIGGAGGIFGIGGGB?AGGE
@3635657/1
cgagcccttggcttccttcggagttttgcctgttccgtagcagacggcca
+3635657/1
CCCFFFFFHHHHHJJJJJIJJGIGHIJIJJJJIJJJIHIJJJJJJJJIJ@
@3635658/1
cgagcccttggcttccttcggagttttgcctgttccgtagcagacggcca
+3635658/1
CCCFFFFFHHHHHJJJJJJJJEIFHIJIJJJJFHJJJIJJJIIJJJJFIA
@7198206/1
gttagagaggttcactaaaaaatattaggaatccactacaaggttttcaa
+7198206/1
BBBFFFFFHHFFHJJJJJJJJJJJJJJJJJIJJIJJJJJJJIJHIIJJJG
@1631785/1
atttgtaaactatacctttactagcgttttgaggctccagaaatatttaa
+1631785/1
CCCFFFFFHHHHHJJJJJJJJJJJJJHJJJJIIJJJJJJJIJJJJJJJII
@6687174/1
ggcaaatgcgaattaagaatggtaaaaaagctctgtttatcttagatcca
+6687174/1
CCCFFFFFHHHHHJJJJJIJJJFHIIIJJJJJIGIHIJJJJJJIJJJJJA
@1634561/1
atttgtggtatctgtcgatgttgccagaacgtaagatatcctaaactcac
+1634561/1
BCCFFDFFHHHGHJJJJJIJJJIJJGIIIJJHGIJJJJJJJJJIJJJJJI
@4655779/1
ctctctgtcggtagatttccgtgaagtggtccgtgccccttgcggttacc
+4655779/1
CCCFFFFFHHHDHHHIJIGIGHGHJGEHIFHIDC=GGGIIJGDBBFHAHE
@5680131/1
cttttctcccctgttcttaaataaagtgtactttattgaaaaattagtaa
+5680131/1
CCCFFFFFHHHHHJJIJIJJJJGJHHCHHGHHJJJJIJJJJJJGIIHDHG
@5680132/1
cttttctcccctgtttgttcttaaataaagtgtactttattgaaaaatta
+5680132/1
CCCFFFFFHHHHHJJJJIJJJJJJJJJJJJIIJIJJJJJJJJJJJJJIJJ
@4141686/1
cgtttttgaggcagcaaatttctcaagggcacacggcaacaaaaagtgat
+4141686/1
@BBFFFFFHHHHHJJJJJJJJGGIJJJJJJJJJJJJJJJJJJJJJIFHFG
@4141687/1
cgtttttgaggcagcaaatttctcaagggcacacggcaacaaaaagtgat
+4141687/1
CC@FFFFFHHHHHJJJJJJJJJIJJJJJJJJJJJJJJJJJJJJJJJ@FGH
@4141688/1
cgtttttgaggcagcaaatttctcaagggcacacggcaacaaaaagtgat
+4141688/1
CCBFFFFFHHHHHJJJJJJJJJJJIJIJJIJJJJJJIJJJJJJJJJ@FHD
@1104716/1
agtcaaatttgtatccattatcactttttgttgccgtgtgcccttgagaa
+1104716/1
<?@DDDADFBD<CBEF>BIFHEC:CFFIIECG>E>FC8:?@FF>?DFC0?
@2623703/1
cagcattgttttcagttgaaaaagtagcagatagtag
+2623703/1
===?BDDDABDHFA?GH<<ACAC@H<?<F<3<<:F<:
@2623704/1
cagcattgttttcagttgaaaaagtagcagatagtagaagtgaagca
+2623704/1
CCCFFFFFHHHHHIJJIIJJJJJJHGIJJJIJJICFGIJJHGGIIJJ
@7723457/1
tacctcgaaggattgttcgctagcgatctcctgcaagaactgaacaaagt
+7723457/1
@@CDFDFFHHHH:EGGHEBEHIIGIIIGHGGGGHGIIGGGIGIIGGIGGG
@3638208/1
cgagcttcatgatcccctgaagaatatatcttgaagaactattatttttt
+3638208/1
CCCFFFFFFHHHHJJJJJIJJJJJJGIIJGIIJIIIGHIJIHGGFGGIJJ
@63753/1
aaaaaattctccatcgttacaataagttattcggacaagttataccgaat
+63753/1
CCCFFFFFHHGHHJJJJJJJJJJJJJGIJJJJJIJIIJJFHHJIJJIIJI
@572795/1
aactcataacaatagattcgattatagagtaagagtagccggagtggaag
+572795/1
C@@FFFFFHHHHHIJJJJJJJIJJJIIJJIHIJJJFHIJJJJHJFHJJJI
@5174945/1
cttcatgatcccctgaagaatatatcttgaagaactattatttttttttt
+5174945/1
CCCFFFFFGHHHHJJJJJJJJJJIJJJJJIJJHHIJIJJJJJJJJJJJJJ
@5175011/1
cttcatgattgaaaatttgcaaggtttggaggagttgtactaatttgtgt
+5175011/1
@CCFD?DFHBDHDHEGDDEDHHHECFHFDHGE8?1?C:C?CFGHIIG:EG
@5175012/1
cttcatgattgaaaatttgcaaggtttggaggagttgtactaatttgtgt
+5175012/1
CCCFFFFFHHHHHJJJJJJJJIJIFHJJJIJJGHGIJIGIIJJJJJJGHD
@7724981/1
tacgaacttcaattacacaaattagtacaactcctccaaaccttgcaaat
+7724981/1
@;8DDDDDFFFFFIIIIIIIIIIIIBFHHIGFIIIIIIIIIIIIIIIIII
@7724990/1
tacgaacttccatagattcaaatgaagtaaacaacatacgtttttcattt
+7724990/1
@@@DFFDDHFFFDE@GHIIGGIGCHHIFGGIHIIIIGIEGGDHIIGIIII
@7724991/1
tacgaacttccatagattcaaatgaagtaaacaacatacgtttttcattt
+7724991/1
CCCFFFFFHHHHHJJJJJJJJJIIJ@HFHIJIJJJJJJIJHIJIJJJJJJ
@7724992/1
tacgaacttccatagattcaaatgaagtaaacaacatacgtttttcattt
+7724992/1
CCCFFFFFHHHHHJJJJJJJJJJJJJJHIJJJJJJJJJJJHIJJJJJJJJ
@1107848/1
agtccctcttcgtgttccatttcatagaatggtggtggccatctgcggga
+1107848/1
CCCFFFFFHHHGFJJIIJJJJFHGIIJJJIJJHIJGIIIJIJJIJIIIJB
@2626477/1
cagccagctccttcacaacaacaacctggagctagacaacagcaaactgc
+2626477/1
CCCFFFFFHHHHHJJJJJJJJJJIJJJJJJJJJJJJIJJJJJJJJJJJJJ
@1640007/1
attttaaatctttcatattccctatttaaattttgtaaatccacattttc
+1640007/1
CCCFFFFFHHHHHJJJIJJJJJJIJJJJJJJJJJJIJJJJJJJJJJJJJJ
@1640010/1
attttaaatgaaaaacgtatgttgtttacttcatttgaatctatggaagt
+1640010/1
CCCFFFFF?FHHHJJJJGHIIIJJJJJIJJJJJJJJJJJJJJJJJJIIJJ
@1640011/1
attttaaatgaaaaacgtatgttgtttacttcatttgaatctatggaagt
+1640011/1
CCCFFFFFHGGHHJJJJGGJJJIJJJJJJJJJJJJJIIJJJJJJJJJCGI
@1640012/1
attttaaatgaaaaacgtatgttgtttacttcatttgaatctatggaagt
+1640012/1
CCCFFFFFHHHHHJJJJGIIIJJJJJJJJJJJJJJJJIJJJJJJJJJJJJ
@1640013/1
attttaaatgaaaaacgtatgttgtttacttcatttgaatctatggaagt
+1640013/1
CCCFFFFFHHHHHJJJJHIJJJJJJJJJJJJJEHIJIJJJJJJJJIJJJJ
@6690794/1
ggcaatcccattggctggctccaagagatgtgcatgtcccgcagatggcc
+6690794/1
CCCFFFFFHHHHHJIJIJIHJJIJJGIGIIGHEIIIGGIJIGIGIGEHGG
@6690809/1
ggcaatccttgcaggatttacccgtggagggtaacaatctgccttctaca
+6690809/1
CCCFFFFFHGHHHIJJJJJIIJJJFGIGGIICGHIIJIJJJIJJJIIJJG
@3639231/1
cgaggaaataatacgaacttcaattacacaaattagtacaactcctccaa
+3639231/1
CCCFFFFFHHHHHJJJJJJJJJJJJJJJJJIJJJJJJJJJJIJJJJJJJJ
@6196962/1
gcaaaacataaaggagatcctgtaacacaaagttctcaacaaccagctcc
+6196962/1
CCCFFFFFHHHHHJJIJJJJJJHIJJJJJJJJGHIJJJIJJJJJJJJJJJ
@5683697/1
cttttctgttcacatatctaggggtaagaaaatttaatctggctgaagta
+5683697/1
CCCFFFFFHHHHHJJJJJJJJJJJBFHGIJJJJJJJJJIJIJJJJJJIGH
@6198536/1
gcaaaactccgaaggaagccaagggctcggctgctcatcatgccctcgag
+6198536/1
CCCFFFFFHHHHHJJIJJJJJJJJJJJJJJJJJFGGEGGGGGGIIAGGBG
@6198537/1
gcaaaactccgaaggaagccaagggctcggctgctcatcatgccctcgag
+6198537/1
CCCFFFFFHHHHHJJJIJJJJJJJJIJJJIIGGCGGGHCGGGGIIGGHBB
@6198538/1
gcaaaactccgaaggaagccaagggctcggctgctcatcatgccctcgag
+6198538/1
CCCFFFFFHHHHHJJJJJIJJJJJJJJJIJJJJIEHEHIIIJIJJGHGBH
@2629551/1
cagcccccaccaagggaagggggcggcccccatcccaacagaaggggtaa
+2629551/1
CCCFFFFFHHHHHHJJJJIJJJJIJHFDDDDDDDDDDDDDDDDCDDD7@C
@2629552/1
cagcccccaccaagggaagggggcggcccccatcccaacagaaggggtaa
+2629552/1
CCCFFFFFHHHHHJJJJJJJJJJIIHFDDDDDDDDDDDDDDDDDDDD5<C
@6695316/1
ggcagcaaatttctcaagggcacacggcaacaaaaagtgataatggatac
+6695316/1
@@CFFFFFHGHHHJJJJJJJCGGGHIIIIJJIIIJJJGHGIGHIJIIIJI
@6695317/1
ggcagcaaatttctcaagggcacacggcaacaaaaagtgataatggatac
+6695317/1
CCCFFFFFHHHHHJJJJJJJIIJJJJJJJJJJJJJJIDHIJJJJJIJGIF
@2630028/1
cagccctcctcgccaataaaccattcgtcattggtggactgctgatggtt
+2630028/1
CCCFFFFFHHHHHJJJJJJJJJJJJJJIJJJJJJFHIIJJJJJJJJJJFG
@2108327/1
caactcaacagctcaatccatctgagattcagcctcaacctattccacaa
+2108327/1
CCCFFFFFHHHHHJJJJJJJJJJJJJIJJJJJJJJJJJJJJJJJJJJJII
@4145396/1
ctaaaacagaaatatactgtaatacgatggatgattcattaatggacaca
+4145396/1
@@@DFBEFGHGGHHGIGGJJIIJJHHIGIJIJEGG<FFIIJJIHIJIIJ>
@6699398/1
ggcatgatgagcagccgagcccttggcttccttcggagttttgcctgttc
+6699398/1
CCCFFFFFHGHHHJJJJJJJJJJIJJJJJJJJJJJJGIDGHIIIJJJIJJ
@5688429/1
cttttgactcgacaaaaatttaaacacattgcattattgatttcgaggaa
+5688429/1
CCCFFFFFHHHGHJJJJJIJJJJJJJJJJJJJJJJJJJJJJJJJJJJJJJ
@5688430/1
cttttgactcgacaaaaatttaaacacattgcattattgatttcgaggaa
+5688430/1
CCCFFFFFHHHHHIJJJJJJJIJJJJJIJJJJJJJJJJJJJJJJJJJJJJ
@5688431/1
cttttgactcgacaaaaatttaaacacattgcattattgatttcgaggaa
+5688431/1
CCCFFFFFHHHHHJIIJJIHJJJJJIJIJJIJIJJIIJJHIGIGHGHIII
@5688432/1
cttttgactcgacaaaaatttaaacacattgcattattgatttcgaggaa
+5688432/1
CCCFFFFFHHHHHJJJJIIJIJJIIIIJJJJJJJJJJJJJJJJJJJJJJJ
@5688433/1
cttttgactcgacaaaaatttaaacacattgcattattgatttcgaggaa
+5688433/1
CCCFFFFFHHHHHJJJJJJJJJJJJJJJIJIIJJJJJJIIJJJJJJJIFH
@5688434/1
cttttgactcgacaaaaatttaaacacattgcattattgatttcgaggaa
+5688434/1
CCCFFFFFHHHHHJJJJJJJJJJJJJJJJJJJJJJJJJJIJJJJJJJJJJ
@5688435/1
cttttgactcgacaaaaatttaaacacattgcattattgatttcgaggaa
+5688435/1
CCCFFFFFHHHHHJJJJJJJJJJJJJJJJJJJJJJJJJJJIJJJJJJJJI
@5688635/1
cttttgagctattgcgatattttttcggaaaaaagtgagtttaggatatc
+5688635/1
@@CFDFFDHHHHHIGAFGGHHJJJBCGDGIJIIGBBFHIHGIJIIIHIJJ
@6700653/1
ggcattttgacatttatgtgacataatttgcgacatttgacgtacggttc
+6700653/1
CCCFFFFFHHHHHJJJJJHJJJIIJIJJJJJJJJJJJJJJJJHIJJIFHG
@2109867/1
caactcctggaggacgctgacgggagtcttgctcggcatggaggccattt
+2109867/1
CCCFFFFFHHHHHJJIIIJJJJJG<FBFHIIJJIJIIIJIIHGICHEFHE
@6701504/1
ggccaacttcttgccgacggaatttttcagcgttttgtggaactgtgaaa
+6701504/1
CCCFFFFFHHHHHJJJJJJJJJJJIJJJJJJJHJJJIHIIIJJJJFHHJJ
@6701505/1
ggccaacttcttgccgacggaatttttcagcgttttgtggaactgtgaaa
+6701505/1
CCCFFFFFHHHHHJJJJJJJJJJJJJJJJJJJFHIJIGIJJCHJJGGGIJ
@7206794/1
gttatcctccagttccttcgtaccctcctcctccaattcctgcatcttat
+7206794/1
CBCFFFFFHHHHHJJJJJJJJJJJJJJJJJJJJJJJJJJJJJJHIJJJJJ
@1119623/1
agttcgtattattcctcgaaatcaataactcgataaaaattgttcccttt
+1119623/1
CCBFFFFFHHHHHJJJJJJIJJGHIIJJJJJJJJJJJJJJJJIJJJJJJJ
@1121396/1
agttgatcctgcttgtgaatctgattgtgaactggaagaaagttgcgctc
+1121396/1
CCCFFFFFHGHGHJJJJIIJIJJHIIIEHAHHHGIGGIJJJIGHGDGGGH
@581653/1
aactttgttcagttcttgcaggagatcgctagcgaacaatccttcgaggt
+581653/1
CCCFFFFFHHHHHIJJJJJIJIIIHGIIJJJJJJJJJJJJJJJJJJJIJB
@6705954/1
ggccgatagaatgaagtgaaagtcgaacgttcttctgggcttttcctgct
+6705954/1
CCCFFFFFHHHHGJIJFHIJJJFHGGJJJHIIJJJJJJJIJIJJIIGIJI
@6705955/1
ggccgatagaatgaagtgaaagtcgaacgttcttctgggcttttcctgct
+6705955/1
CCCFFFFFHHHHHJJJGIJJJIFGEHIJJHJJJJJJJJJIJJJJJJJIJJ
@3646136/1
cgaggtcataatcggaacattctgtggatctaagataaacagagcttttt
+3646136/1
BCCFFDFFHHHHHJJJJJJJJJJJHJJJJJJJJJJJJIJJJJJJJJJJJJ
@3130735/1
ccctattgaaaaccttgtagtggattcctaatattttttagtgaacctct
+3130735/1
@@@BDDDAFFHHFIIIIIFHCCF<FHEEHIGCFHGHIIIHEB@BFDFDD?
@3130736/1
ccctattgaaaaccttgtagtggattcctaatattttttagtgaacctct
+3130736/1
@@@DDDDDBFHFHIIIIII@AFC<ABHHHEG<HFHIEIIGEDGEGIIICG
@2114679/1
caactggtgtaactttactttcttcgtgttttacttcaagcttcataggg
+2114679/1
CCCFFFFDHHHHHJJJJJJJJJJJJJJIIJJJJJJJJJJIJJJJIJJJJI
@3132346/1
ccctcgagtacctctaaatcatgaccaaaaagtgaacagctatcgataca
+3132346/1
@@@DDAD<:C>FAH3AEGAEHEGGIIIIFGGH@>FBGH@GFECGCEGHGD
@2114824/1
caactgtaaaaattgtccttcggaaactccatccctatataagataattc
+2114824/1
@@@FFFFFHHGFHIIFBFFHIIGIIJIJIGIJIIGGIJJIIJIEIIIGIJ
@2639708/1
cagcgcttgaggaagtaacggcagcactattgacactaa
+2639708/1
@C@DFDDFHFFDFBBACGHGG<GH@DG9DDC@@9DFBDH
@2639709/1
cagcgcttgaggaagtaacggcagcactattgacactaagaaatcac
+2639709/1
CC@FFFFFHHHHHIJGIIGIIHGIDDHBFGFHHGDFHHHACGIGCBG
@2639710/1
cagcgcttgaggaagtaacggcagcactattgacactaagaaatcac
+2639710/1
CCCDFFFFHGGHGIJFGGIJJJIGECHGEHJECHIEHHHHGII?BFH
@2639711/1
cagcgcttgaggaagtaacggcagcactattgacactaagaaatcac
+2639711/1
CCCFFFFFHHHGHJJHGIIJJJJJFAHGDHHEDGGIIJIGGIIADCG
@2639712/1
cagcgcttgaggaagtaacggcagcactattgacactaagaaatcac
+2639712/1
CCCFFFFFHHHGHJJHHJJJGIJJFGIHGIIGHGGJIGIIIIJGDGI
@2639713/1
cagcgcttgaggaagtaacggcagcactattgacactaagaaatcac
+2639713/1
CCCFFFFFHHHHGIJHHHGHIIJJDGIIIIIIHIGIEHHGHJIEGGG
@2639714/1
cagcgcttgaggaagtaacggcagcactattgacactaagaaatcac
+2639714/1
CCCFFFFFHHHHHJIGIJJJJIJJD;DGGGIECGIIJIJEEGIDFEH
@2639715/1
cagcgcttgaggaagtaacggcagcactattgacactaagaaatcac
+2639715/1
CCCFFFFFHHHHHJJFHIJJJIJJIIJJIJJFHIIJGGIGGIJHHEH
@2639716/1
cagcgcttgaggaagtaacggcagcactattgacactaagaaatcac
+2639716/1
CCCFFFFFHHHHHJJGHIJJJJJJGEHIIIJJGIGJIIJIJJJGG=F
@2639717/1
cagcgcttgaggaagtaacggcagcactattgacactaagaaatcac
+2639717/1
CCCFFFFFHHHHHJJHIJIIJJJIJJJGGIJIIIHJGIJJIIJFH=C
@2639718/1
cagcgcttgaggaagtaacggcagcactattgacactaagaaatcac
+2639718/1
CCCFFFFFHHHHHJJIHGIJJJJJJJJJJJJGGIJJIJJJIIJGGGH
@2639719/1
cagcgcttgaggaagtaacggcagcactattgacactaagaaatcac
+2639719/1
CCCFFFFFHHHHHJJIIJJJIJGIFCHHGIIIGIIJJIIIGIJCHDH
@2116980/1
caactgtttacctgtgtatgataaataaacttttttcgggtttggaaaaa
+2116980/1
?@@DBDBBFDDDDBGFABI:::IEFBDEHBHBD?HFIEFI8?DDCFFDDF
@2116981/1
caactgtttacctgtgtatgataaataaacttttttcgggtttggaaaaa
+2116981/1
CCCFFFFFHHHHGJJJGIJJIJJIJJJJJJJJJJJJJIJJFHHIJHIIII
@2116982/1
caactgtttacctgtgtatgataaataaacttttttcgggtttggaaaaa
+2116982/1
CCCFFFFFHHHHHJHIHIJJJJJJJJJJJIJJJJJJJIJJGHIIJJJJJJ
@2116983/1
caactgtttacctgtgtatgataaataaacttttttcgggtttggaaaaa
+2116983/1
CCCFFFFFHHHHHJIJIJJJIIJJIJJJJJJJJJJJJJJJHJJJJJJJJJ
@1124971/1
agtttatttatcatacacaggtaaacagttgtacagtagagg
+1124971/1
@;=DDD;B<FFFF@GEB>GC=3<AH@HGB<9CF9A91:?EC8
@2118738/1
caacttcatgtacaaatacctcaccttacaaaataaaatacggcaaagag
+2118738/1
B@@FFFFFHHHHGIJJJJJIJJJJJJJJJJJJJJJJJJIIJIJJIJJIHH
@2118739/1
caacttcatgtacaaatacctcaccttacaaaataaaatacggcaaagag
+2118739/1
CCCFFFFFHHHHHJJJJGIJGJJJIJJJJJGGJJIJJJJJJIJJIIIJJJ
@2118740/1
caacttcatgtacaaatacctcaccttacaaaataaaatacggcaaagag
+2118740/1
CCCFFFFFHHHHHJJJJJJIIJJIJJJIJJJJJJJIGJJIJIIGGIJJJG
@2118741/1
caacttcatgtacaaatacctcaccttacaaaataaaatacggcaaagag
+2118741/1
CCCFFFFFHHHHHJJJJJJJJJJJJJJJJJJJJJJJJJJJJJJJJJJJJJ
@6207058/1
gcaaaattttgacatttttttctttcctttatgtccacaaattatgtcaa
+6207058/1
BCCFFFFFHHHHHIIIJJJJJJJJJJJJJJJJIJJJJJJJJJJJJJIIJJ
@6207059/1
gcaaaattttgacatttttttctttcctttatgtccacaaattatgtcaa
+6207059/1
CCCFFFFFHHHHHJJJJJJJJJJJJJJJJJJJJJJJJJJJJJJJJIIIIJ
@7736325/1
tactgtatagctttcttctcttggtgaacacatactttattcgtcatcgc
+7736325/1
CCCFFFFFHHHHHJJJJIJJJJJIEGJJJJJJJJJJJJJJJJJGIJJJJJ
@3647466/1
cgaggttactattcacgacagtcaaaatagagagaaaatatataaagtga
+3647466/1
CCCFFDFFHHHHHJJJJJJJJHHIIJJJJJJJJJIJJJJJJJIJJJJBGH
@6707481/1
ggccggaccgattcagcccccaccaagggaagggggcggcccccatccca
+6707481/1
BCCFFFFFHHFDFHIIJJJJJJJJJJIJJHJIGIJGFDDDDDDDDDDDDD
@3648611/1
cgaggttgttgctgtggcggaacgggctgttgttgaccccaagcttgagg
+3648611/1
=@@DFDEDFGHHFIHIGGIIGGGIIGG6F?FGFGEFHGIIJGGHHEH;@B
@7738875/1
tagaaaatacgtaagttgctcaatgtcgtcgtttgacatatcgttgtcat
+7738875/1
@@@DFFFFHHHFHIGJJIIIIHIIGFHGGHIJIIIIJIIGIIJIGIIIIG
@2121590/1
caacttggtaatcttagtgtctttcagtcccgaataccgattctcagccg
+2121590/1
=@@DB??:222C?FCA:ECA<CIECHFACFB?:CGGD???FDD??4?BD@
@3135976/1
ccctggtcctccacaacagcaagctcctccgcaacagcaacctggagcga
+3135976/1
BCCFFFDFHHHHHJJJIIJFHIIJIJJJJJJIJJJJJJJJJJJJJIJJJG
@2643324/1
cagcgttttgtggaactgtgaaactttgtgggactgctggttgcccaact
+2643324/1
CCCFFFFFHHHHHJJJJJIJJJJJJJJJIIJJJJJJJJJJJJJJJJJJJJ
@2124975/1
caactttcttccagttcacaatcagattcacaagcaggatcaactcaaca
+2124975/1
CCCFFFFFHHGHHJJJJJJJJJJJJJJJJJJJJIJJJJIIJJJJJJIJJF
@2124976/1
caactttcttccagttcacaatcagattcacaagcaggatcaactcaaca
+2124976/1
CCCFFFFFHHHHGJIJJJIJJJJJJJJJJJJJJJJJJJIJJJJJJJJJJI
@2643971/1
cagctacaacagtcaacatttcccacctttttcactcaaccatagctttc
+2643971/1
CCCFFFFFHHHHHJJJJJJJJJJJJJJIJJJJJJJJJJJJJJIJIJJJJI
@2643972/1
cagctacaacagtcaacatttcccagctttttcactcaaccatagctttc
+2643972/1
@CCFDFDDDHDDAFHIGBFHABFCHCFHGDDHDEHGIABCGFF@GGIGC<
@3136874/1
ccctgttcttaaataaagtgtactttattgaaaaattagtaaaacataat
+3136874/1
CCCFFFFFHHHHHJJIJIJHJJJJJJJJJJJJJJJJJJJIJJJJJJJIJJ
@3136875/1
ccctgttcttaaataaagtgtactttattgaaaaattagtaaaacataat
+3136875/1
CCCFFFFFHHHHHJJJJJHIHJJJJJJJJJJJJJJIJJJIIJJJJJJJJI
@6209931/1
gcaaacttgtaaccaatgtgtctttcaaatttatcgtatccatctaacag
+6209931/1
CCCFFFFFHHHHHJJJJJHJJIIIJJJJJJIJJJJJJJJJJJJJJJJJJJ
@6209932/1
gcaaacttgtaaccaatgtgtctttcaaatttatcgtatccatctaacag
+6209932/1
CCCFFFFFHHHHHJJJJJIIHIHJJJJJJJJJJJJJJIJJJJJJJJJJJJ
@3649796/1
cgagtacctcaaaatcatgaccaaaaagtgaacagctatcgatacacagt
+3649796/1
@@@F?DDDFHHDHGDH<CHHIIIIIIIBHHDFCEHHGGIGHHGCGFGHGD
@3650148/1
cgagtagatagctttagaggtaatacactattattaggcactagttatta
+3650148/1
@CCFFFFFGHHHHJJJJJJJHHIIIJJJJJJJJJJJGIIJIIJJHIFIJJ
@3650149/1
cgagtagatagctttagaggtaatacactattattaggcactagttatta
+3650149/1
BC7DDEFFHHHHHJJJJJJJHGIJJJJJJJJJJJJJJJJJJJJJJJJJJJ
@3650150/1
cgagtagatagctttagaggtaatacactattattaggcactagttatta
+3650150/1
BCBFBDFFHHHHHJJJJJJJFGIIJJJJJJJJJJJJJJJJJJJJHIJJJJ
@589112/1
aagaaagctatacagtagtcaaatttgtatccattatcactttttgttgc
+589112/1
CCCFFFFFHHHHHJJHJJJHJJJJJJJHIJJJJJJJJJJJJJJJJJJJIJ
@1129462/1
ataaaaatttatagttttttgcatttttattcggcttattgtaatattcc
+1129462/1
CCCFFFFFHHHHHJHIJJJJJJIJJJJJJJJIJIJJJJJJJ?FIIJJJJI
@6211698/1
gcaaagtatagaggttgtacccaaacttttcggggtgcaatcttcttttc
+6211698/1
@CCFFFDEHHHHHIFHIJJJJJJJJIJJJJJJJJJFHHIJJJJJJJJJJJ
@6211699/1
gcaaagtatagaggttgtacccaaacttttcggggtgcaatcttcttttc
+6211699/1
BCCFFFDEHHHHHJIJJJJJJJJJJJJJJJJJJJJGGIJIJJJJJJJJJJ
@3651611/1
cgagtcaaaagcgaagaatatttgaaaatttctaatattgcgatattttt
+3651611/1
CCCFDFFFHHHHHJJJJJJIJJJJJJJJJJJJJJJJJJJJJJJJJJJJJJ
@6212176/1
gcaaagtggatagctgcaccaagcattggtggcgattggtcaatgttttt
+6212176/1
CCCFFFDEHHHHHJJJJJJJJJJJIJJJJFHIIJHIIJJFHIJJJIJJJJ
@3137348/1
cccttaatcagctacaacagtcaacatttcccacctttttcactcaacca
+3137348/1
CCCFFFFFHHFHHJJJJIIIIJJJIJJJJJJIJJJJJJJJIGIJJJGHII
@3137349/1
cccttaatcagctacaacagtcaacatttcccacctttttcactcaacca
+3137349/1
CCCFFFFFHHHHHJJJJJJJIHJJJJJJIJJJJIIJJJJJJJJJJJJJJJ
@2645568/1
cagctacttgaaccgtacgtcaaatgtcgcaaattatgtcacataaatgt
+2645568/1
CCCFFFFFHHHHHJJGIJJEHAFEG@CGHJJJJJJJJJIJJJJJJJJJJH
@2645569/1
cagctacttgaaccgtacgtcaaatgtcgcaaattatgtcacataaatgt
+2645569/1
CCCFFFFFHHHHHJJJJJJIIAEAHHCGHGIIIJJJJIJIIJIJJIJJJE
@5704705/1
ctttttactatttttgtatgcacaaaattcgttctacatatgaaacatgt
+5704705/1
CCCFFFFFHHHHHJJJIIJJJJIJJJJJJIJJJJJJJIJJJJJJJJJJJG
@5704706/1
ctttttactatttttgtatgcacaaaattcgttctacatatgaaacatgt
+5704706/1
CCCFFFFFHHHHHJJJIJJJJJJJJJJJJIJJJJAHIIJIJJJJJJJJJG
@1131958/1
ataaaagtaatataaccttagatttcgaggcaaattgattgatttgccca
+1131958/1
B@BFFFDDHFHFHGIIJIJIGIHJIJDIFGHJIIGGIJJJIEIJJJJJJJ
@1131959/1
ataaaagtaatataaccttagatttcgaggcaaattgattgatttgccca
+1131959/1
CCCFFFFDHHHGHJJJJJJJJIJJJJJJIIJJJJJJJJJJJGIJJJJJJI
@2129557/1
caagaaacatgataagatatgctgcaacctctactacagtacgcaagaat
+2129557/1
CCCFFFFFHHHHHJIJJJJJGIIEHHHIJJJIJJJJJIJHIJJJJJIIJE
@3139460/1
cccttcccttggtgggggctgaatcggtccggccgagtgcatcatggtca
+3139460/1
CC@FFFFFHHHHHIIIJJIFIJIIIIJFHHIJFIIGEAD@DFFDEEE@AC
@3140337/1
cccttgcggttaccccttctgttgggatgggggccgcccccttcccttgg
+3140337/1
CCCFFFFFHHHHHJJJJJJJIJJJJJHHIJJJJJJJJHHFFDDEEEDDDD
@3140478/1
cccttggcttccttcggagttttgcctgttccgtagcagacggccactgg
+3140478/1
CCCFFFFFHHHHHJJJJIJHHJJJJJJIIJJJJIJJIJJIJJJJJJJJJG
@3141261/1
ccctttcttaatcggttctgcatgaatgccatctgggcccggggctctgt
+3141261/1
@@@DDDDDBHFHDFF21AFHHIIBD@@B@E?CFFE?;:CD@?FFGIGEG;
@3141262/1
ccctttcttaatcggttctgcatgaatgccatctgggcccggggctctgt
+3141262/1
CCCFFFFFHHHHHJJIJJJJJJJJJJJJJJJJJJJJJJJJJJJJIJJJJE
@3141484/1
cccttttcacaatataataaatacatatcatatcatcggggcactatata
+3141484/1
@@CFFFFFHHHHGIJIIJJJJGHIIJIJIJJJJIIJJJIHIIJIJJJIJI
@3142014/1
ccctttttgtggagaggtactatgtgtgtttggctagattctgtttgaca
+3142014/1
@<;ABADDHC:DCFCEGCGEEE@HAEABCFGEBHIEHBCBHGGFHGDGHC
@3142015/1
ccctttttgtggagaggtactatgtgtgtttggctagattctgtttgaca
+3142015/1
CCCFFFFFHHHHFIIIJCGHIIJJHIHHIIJJJJJJJIJJJIJJJJJIJI
@2647755/1
cagctatccactttgccagtggccgtctgctacggaacaggcaaaactcc
+2647755/1
@@@BDDDDD?ADDHI>EF@ED<GHG?CECGCGHGGHHEF9;F8D;D8=8=
@2647756/1
cagctatccactttgccagtggccgtctgctacggaacaggcaaaactcc
+2647756/1
@@@FDFFFFHHHGGIIIIJGHIGDHIIIIIIJJIIHHGEEGFGJIIIGII
@2647757/1
cagctatccactttgccagtggccgtctgctacggaacaggcaaaactcc
+2647757/1
@@@FFFFFHHHGHIGIIHGBEGHGGEFGGEFIEIIIIGCDBDGDDF>=FB
@2647758/1
cagctatccactttgccagtggccgtctgctacggaacaggcaaaactcc
+2647758/1
@CCDDFDABFBFHB?EFBFHGEGGIFG>GHGGHGBGGBDBBBGHEHEHCB
@2647759/1
cagctatccactttgccagtggccgtctgctacggaacaggcaaaactcc
+2647759/1
CCCFFFFFHHHHHJIJJJJIJJIJJIJJJJJJJJJGIIIJJGIJJIJJJJ
@2647760/1
cagctatccactttgccagtggccgtctgctacggaacaggcaaaactcc
+2647760/1
CCCFFFFFHHHHHJJJJIJIJJJJJIJJJJJJJJJGIIJJJJJJJJIJJH
@2647761/1
cagctatccactttgccagtggccgtctgctacggaacaggcaaaactcc
+2647761/1
CCCFFFFFHHHHHJJJJJJHJIJJJIJJJJJJJJIIJIJIJJJJJJJJJI
@2647762/1
cagctatccactttgccagtggccgtctgctacggaacaggcaaaactcc
+2647762/1
CCCFFFFFHHHHHJJJJJJJJJJJJIJJJJIJJJJHJJJJJJJJJJJJJJ
@2647899/1
cagctatcgatacacactcatagatccaatcctataattatccatttcct
+2647899/1
CCCFFFFFHHHHHJJJJJJJJJJJJJJJJJJJJJJJJJJJJJJJJJJIJJ
@2647900/1
cagctatcgatacacagtcatagatccaatcctataattatccatttcct
+2647900/1
C8?DFFFFHHHHGJJJJHIJIIJIJJJIJJJJJJJJJJJJJJJJIJJIJJ
@1132666/1
ataaaatacggcaaagagaagaaaggccgatagaatgaagtgaaagtcga
+1132666/1
@@CFFFDFHFFFHGIIGIIIIIJIGHIJJJGIIIJICDHGFGHIJ@BFHC
@1132667/1
ataaaatacggcaaagagaagaaaggccgatagaatgaagtgaaagtcga
+1132667/1
@CCFFFFFHHHHHJIGGIIJJJGHGIJJJIIJIJIJIIICFGGIJG=CFH
@1132668/1
ataaaatacggcaaagagaagaaaggccgatagaatgaagtgaaagtcga
+1132668/1
CCCFFFFFFHHHHJJJIJIJJIIGIJBHIGIJIIJJIIIIDHIJJIHGIG
@3655673/1
cgagtttacaggtgatcatcaggcagaagctgtagacgat
+3655673/1
@CCFDDFFHHHHDGIJJJJJIJJIJJJJJJJJJJJJJJJJ
@3655674/1
cgagtttacaggtgatcatcaggcagaagctgtagacgatgaagaagatg
+3655674/1
CCCFDFFFHHHHFHIJIJIIJIJJJJJJJJJJIIJIJJJJJJJJIJJJJD
@591293/1
aagaaatcacagagccccgggcccagatggcattcatgcagaaccgatta
+591293/1
@@@FFFDFHFDDBGGGHI?CFHIJIIGHIFEHJICGGGGJJIJGIIGBHH
@591294/1
aagaaatcacagagccccgggcccagatggcattcatgcagaaccgatta
+591294/1
@C@FFFFFGHGHHIGHHJHGHJEIGGGIIIGGGHIGGHGIGIIIJJJJHH
@591295/1
aagaaatcacagagccccgggcccagatggcattcatgcagaaccgatta
+591295/1
CCCFFFFFHHHHHJJJJJJJJJJJJJIJJJJJJJJJJJJIJIJJJJIJHH
@2132454/1
caagaaatggcctccatgccgagcaagactcccgtcagcgtcctccagg
+2132454/1
@?@B;DDBC<BFHBHGG?E@FFEHGGIIGGGHGG8D=?BDDDEBFA@CH
@2132455/1
caagaaatggcctccatgccgagcaagactcccgtcagcgtcctccagga
+2132455/1
CCCFFFFFFHGHFJIIIJJJIJGGHIIGIIGGIEGHCGEGFGHEHIGHGC
@2132456/1
caagaaatggcctccatgccgagcaagactcccgtcagcgtcctccagga
+2132456/1
CCCFFFFFHHHHGJJJJJIJJIJIIJJJJJJJJIJJJJIJGIIJJJJJJI
@2132457/1
caagaaatggcctccatgccgagcaagactcccgtcagcgtcctccagga
+2132457/1
CCCFFFFFHHHHHJJJJGIJJIJJJJJJJJJJJJIJJJJJGIIJJJIJJC
@2132458/1
caagaaatggcctccatgccgagcaagactcccgtcagcgtcctggagga
+2132458/1
CCCFFFFDHGHHGJJJJJJJJIJIJJJJJJJJJJGHIJJJ@GHHDHHGID
@7744433/1
tagaacgaattttgtgcatacaaaaatagtaaaaagtcgaagtctttcga
+7744433/1
CCCFFFFFHHHHHJHIJJJJJJJJJJJJJHIJJJIJFGIJJIGIIIJJJG
@6215116/1
gcaaatgctgttcgcctggatagatgccgtgacgtatgccg
+6215116/1
CCCFFFFFHHHHHJJJJJJJJJIIJJJJJHIHIJHJJJIJJ
@6215117/1
gcaaatgctgttcgcctggatagatgccgtgacgtatgccggacttcttg
+6215117/1
CCCFFFFFHHHHHJJJJJJIIJJIJJJJJHIJJJGIJJJJIJFHIJJJJJ
@6215789/1
gcaaattatgtcacataaatgtcaaaatgccacataacttgcaaaatttt
+6215789/1
CCCFFFFFHHHHHJJJJJJJJJJJJJJJJJIJJJJJJJJJJIIJJIJJJJ
@6215790/1
gcaaattatgtcacataaatgtcaaaatgccacataatttgcaaaatttt
+6215790/1
CCCFFFFFHHHHHJJJJJJJJHIJJJJJJJJJJJJJJJJJJJJJJJJJJJ
@6217754/1
gcaaattttcaatcatgaagcaagattttacctgaacaatttgaaatttt
+6217754/1
@CCFFFFFHHGHHJGHIIIGIJIIJJJIJIIJJJIJIGGGHJHIIJJJJI
@6217755/1
gcaaattttcaatcatgaagcaagattttacctgaacaatttgaaatttt
+6217755/1
CCCFFFFFHHHHHJJIJJJJIJIJJJJJJJJJJIIJJJJJJJJJIJIJJJ
@6217756/1
gcaaattttcaatcatgaagcaagattttacctgaacaatttgaaatttt
+6217756/1
CCCFFFFFHHHHHJJJJJJJJJJJJJJJJJJJJJIJJJJJJJJJJJJJJJ
@2134042/1
caagaacacaagcacacatacctaccattagaagtttgca
+2134042/1
@@@FFFDBDHDFHIIIIIFEEFHGIGIIIFIGG@DDGG>B
@5707639/1
ctttttcactcaaccatagctttctcagcgtgtttaatttcgttccattt
+5707639/1
CCCFFFFFHHHGHJJJJJJJJJJIJIJJJJGIIJIIIIJIIGGGIJIIJI
@5707640/1
ctttttcactcaaccatagctttctcagcgtgtttaatttcgttccattt
+5707640/1
CCCFFFFFHHHHHJJJJJJJJJJJIJIJIJHGFHIJJJJJJJJJJJIJJJ
@5707641/1
ctttttcactcaaccatagctttctcagcgtgtttaatttcgttccattt
+5707641/1
CCCFFFFFHHHHHJJJJJJJJJJJJJIJJJHIHJJJJJIJJJJJJJJJJJ
@5707642/1
ctttttcactcaaccatagctttctcagcgtgtttaatttcgttccattt
+5707642/1
CCCFFFFFHHHHHJJJJJJJJJJJJJJJJJFHHIJJJJJJJJIJJJJJJJ
@5707643/1
ctttttcactcaaccatagctttctcagcgtgtttaatttcgttccattt
+5707643/1
CCCFFFFFHHHHHJJJJJJJJJJJJJJJJJJJHIJJJJJJJJJJIJIJJI
@5707644/1
ctttttcactcaaccatagctttctcagcgtgtttaatttctttcattta
+5707644/1
CCCFFFFFHHHHHJJJJJJJJJIJJJJJJJHIJJJJJJJJJJJJJJJJJI
@6715488/1
ggcgccctcgatttggaccagttcgtatttgggagtgatgccgcgacggc
+6715488/1
CCCFFFFFHHHHHJJJHIJGIIIJJGHHIJIIJFHDGGIJJJJJJIHFDD
@93175/1
aaaaacgtatgacaaaactatagacaaaccagaattacaggaaatggata
+93175/1
@CCFFDFDHHHHHJJIIIIGIJIGIIIGIIGIEHICGIIJDGCHHIJIJJ
@93177/1
aaaaacgtatgttgtttacttcatttgaatctatggaagttcgtattatt
+93177/1
@@@FFFFDHFHHHGIJJIJJJIGGJJIHJJJJGJJIIJIHHIIGHIIGII
@595220/1
aagaaattcccatgagggaatttaaggcatctattatacaaaaacaatgt
+595220/1
CCCFFFFFHHHHHJIJJJJJJJJJJJJJJJJJJJJJJJJJJJJJJJJJJB
@7746740/1
tagaagtcctgcataaatggatgtgtaatatgcgtgtccacgcaagtacc
+7746740/1
BCCFFFDFHHHHHJJJJJJJJJJGIHJJJJJJIJJJIJJIJJJJJJHIJI
@7747815/1
tagaatgtcaatgttattctaaaaag
+7747815/1
:???BBD=AAFAA<4::?@CC<C@A@
@7747816/1
tagaatgtcaatgttattctaaaaagaagactgctaaacgttaaatttta
+7747816/1
?@@DBBDB?FHHDFHGIIGFHIIIGEGHIICHGDCEHDBG?FDGHIIEDG
@7747817/1
tagaatgtcaatgttattctaaaaagaagactgctaaacgttaaatttta
+7747817/1
CCCFFFFDHHHHHIJJJJJJJJJIJJJJJJJJJJJJIJJIHJJJJJJJJI
@6219814/1
gcaacatcaaactgttcccccacaacagactggtcccccacaacagactg
+6219814/1
CCCFFFFFHHHHHJJJJJJJJJJJJJJHJJJJJIJJJJJJJIJJIFHIJJ
@6220285/1
gcaacatcgacagataccacaaatacctaaaccttcccactaaagttaac
+6220285/1
C@@DFFFFHHGHGGIJJIGGIJJGIIJJJJJHHIJJJJJIIIIIIGGIJJ
@6220286/1
gcaacatcgacagataccacaaatacctaaaccttcccactaaagttaac
+6220286/1
CCCFFFFFHHHGHJIJJIJJIJJJJJJIIIIJJIJJJJJJJJJJJHHIJJ
@6220287/1
gcaacatcgacagataccacaaatacctaaaccttcccactaaagttaac
+6220287/1
CCCFFFFFHHHHHJJJJIJJJIJIJJJJIJJJJJJJJJJJJJJJJJJJJJ
@94722/1
aaaaactataaatttttattatattttatgcatgttatcacgattcataa
+94722/1
CCCFFFFFHHHHHJJJJJJJJJJJJJJJJJJJJJJJJJJJJJJJJJJJJJ
@4683114/1
ctcttcgtcactcgcaaatgtagaaggcagattgttaccctccaccggta
+4683114/1
BCCFFFDEHHHGHJJJJJJJGIJJJJJIJJJJJJJJIJJJJIJJJJJJII
@4683115/1
ctcttcgtcactcgcaaatgtagaaggcagattgttaccctccacgggta
+4683115/1
CCCFFFFFHHHHHJJJJJJJHIJJIJIJJJJIJIJJJJJJJJJJJJJDBF
@4683116/1
ctcttcgtcactcgcaaatgtagaaggcagattgttaccctccacgggta
+4683116/1
CCCFFFFFHHHHHJJJJJJJIJJJJJJIGIJJJJJJJJIJJJJJJIJJFF
@2656570/1
cagcttcaacgccaaggacttcaacttcgttcagttcttgcagg
+2656570/1
BCCFFFFFHHFHHJJJJIIJJGIJIJJJJHJJJJIIJJJJJJJI
@2139512/1
caagaactgaacaaagttgaagtccttggcgttgaagctgagag
+2139512/1
@@@DDDDDFHHGBHEHEGFHHJHIGE@BFEGGHGC@@GHII=EB
@2139513/1
caagaactgaacaaagttgaagtccttggcgttgaagctgagagtctctt
+2139513/1
@CCFFDDFHHHDHGEHJIJJIIEHIIIIGGGIJIGFHGHEGIGGHDFFGH
@2139514/1
caagaactgaacaaagttgaagtccttggcgttgaagctgagagtctctt
+2139514/1
CCCFFFFFHHHHHJIJIJIJIJHHIJJJJJJJJJJJJJGIIIJJDHIJJI
@2139572/1
caagaactgaacgaagttgaagtccttggcgttgaagctg
+2139572/1
CCCFFFFFHHHHHJJJJJJJJJHIGJJJJJJJJIJJJJII
@2139573/1
caagaactgaacgaagttgaagtccttggcgttgaagctgagagtctctt
+2139573/1
CCCFFFFFHHHHHIJJJJJJJJHIJJJJJIJJJJIJJJGJJIIJFHIIJI
@2139574/1
caagaactgaacgaagttgaagtccttggcgttgaagctgagagtctctt
+2139574/1
CCCFFFFFHHHHHJJJJJIIJJHIJJJJJIJJIIJIJJJIJJJJHHIJJI
@2139575/1
caagaactgaacgaagttgaagtccttggcgttgaagctgagagtctgca
+2139575/1
CCCFFFFFHHHHHHIJJIJJJJHIIJJJJIIJJJJJIJIJJFGGDGHJJH
@6719473/1
ggcgtctttcttcgatcttccggttccggtggccaccagatcgttgttaa
+6719473/1
CCCFDFFFHHHHHJJJIJJJJJJHIJJJJGIJIJIJJJJJJJJGGIHIJG
@6719474/1
ggcgtctttcttcgatcttccggttccggtggccaccagatcgttgttaa
+6719474/1
CCCFFFFFHHHHHJJJJJJJJJJGIIJJJHIJJJJJJJJJJJJHIJJJII
@6222635/1
gcaacctctactacagtacgcaagaataagattatggaaggaataacacg
+6222635/1
@<@DDBDBHHHFHIGBFGGCGBG:EHICFGGBFFGGGIEGICGFHG<@<D
@2658880/1
cagctttaatgcattgtatgcagcatcatgtttactaatctgctttgagc
+2658880/1
@@@DFDEFDHDHBGGBFGHIBHHEEBEIIHEHHIGHBHGCGHEFGGIIG9
@2140650/1
caagaacttgctggatctcttggtcggaaaagtaacgcccgaacaagcca
+2140650/1
CCCFFFFFHHHHHJJJJJJJJJJHHJJIJJJJGHIJJJJJJJJJJJJJJJ
@2140651/1
caagaacttgctggatctcttggtcggaaaagtaacgcccgaacaagcca
+2140651/1
CCCFFFFFHHHHHJJJJJJJJJJHIJJIJJJJGHIJJJJJJJJJJJJJJJ
@2140652/1
caagaacttgctggatctcttggtcggaaaagtgactcccgaacaagcca
+2140652/1
CCCFFFFFHHHHHJJJJJJJJJJHHIJJJJJJDHIIJJJJJIJJIJIIJI
@2140653/1
caagaacttgctggatctcttggtcggaaaagtgactcccgaacaagcca
+2140653/1
CCCFFFFFHHHHHJJJJJJJJJJHHIJJJJJJHIJJ4BHIJIJJJJJIJI
@2141437/1
caagaagagagtggacattctttagtagaagaattgtacctggttgt
+2141437/1
CCCFFFFFHHHFHIJJJJJIJJJHIHIIJJJIJJJJJJIJJIJGIIH
@598718/1
aagaacgttcgactttcacttcattctatcggcctttcttctctttgccg
+598718/1
@CCFFFFFHHHHHJJJJJJJJJJJJJJJJJJJJJJJJJJJJJJJJJJJJJ
@1138120/1
ataaactctatcacaggttgcgctttgtaaaatgccgttgcagacacatc
+1138120/1
CCCFFFFFHHHHHJJJJIJJFIIJJJJIIJIJIIIGJHHIIIIIGIGHIH
@599490/1
aagaactgaacgaagttgaagtccttggcgttgaagctgagagtctgcaa
+599490/1
CCCFFFFFHHHHHJJJJIJJJHIJJJJJJJJJJJJJJJJJJJJFHIJIJJ
@2144811/1
caagaagttaacggacatgcagacttcgacgatgatcaaagcaacagcga
+2144811/1
CCCFFFFFHGHGHJIJJJJJJJIJJJJJIIJIIJIGJIJIIDIJJJJJJI
@4686949/1
ctcttgacatttcgttaaagaaccacaaaatgtgacatataaaggtgaat
+4686949/1
CCCFFFFFGHHHHJJJJJIIIJJJJJJJJJJJIJJJJJJJJJJIJDHIJJ
@2145222/1
caagaagttcgtcgggggagatatcgtgatgcggtaatgaaacaacctgt
+2145222/1
@@CFDFFFHHGHHJJJJIIJIFI@CH=CGHIIBHAEEFFFFFE9=BDCBC
@2145648/1
caagaataagattatggaaggaataacacgggctaattttaacaaccatc
+2145648/1
CCCFFFDFHHDHFGIHIICHBCH:FH@H@EGGEHIDGHIIIH>FF?BFDG
@601559/1
aagaagcaagaaccaagtttagaagatcttcgttgaagtctagctccagc
+601559/1
BCCFFFFFHGHHHJJJJIJJJJJJJJJJJJJIIJJJJJJJJJJJJJJJJI
@4688495/1
ctcttggagccagccaatgggattgcccatcactttgtcatcgaacgatg
+4688495/1
CCCFFFFFHGHHHJJJJJJIJJJIJIJJJJJIIJJJJGIJIIIIJJJJJI
@4688496/1
ctcttggagccagccaatgggattgcccatcactttgtcatcgaacgatg
+4688496/1
CCCFFFFFHHHHHJJJJJJJJIJJJIJJJJJJJJJJJIJJJJJJJJJIJJ
@601700/1
aagaagccaaattgctctactctcaagaaatggcctccatgccgagcaag
+601700/1
CCCFFFFFHHHHHJJJIJJJJJJJJJJJJJJJJJJJJJJJJJJIJJJJJI
@601701/1
aagaagccaaattgctctactctcaagaaatggcctccatgccgagcaag
+601701/1
CCCFFFFFHHHHHJJJJJJJJJJJJJJJJJJJJJJJJJJJJIJJIJJJII
@4688796/1
ctcttggctagcttctttgacttgccagtgccaatttcgcggaatttcaa
+4688796/1
CCCFFFFFHHHHHJJJJJJJJJJJJJJJGHIJJJIJJJJJGJJJIJJGGI
@4688797/1
ctcttggctagcttctttgacttgccagtgccaatttcgcggaatttcaa
+4688797/1
CCCFFFFFHHHHHJJJJJJJJJJJJJJJHIJJIJJJJJJJJJJJIJJJJJ
@4689235/1
ctcttggtgaacacatactttattcgtcatcgctccccacgagcgtttct
+4689235/1
@C@FFFFFHHHHHIJIJJJIIGHIBFCEHIIGHJIIIJIG<@GEBFFGJG
@4689236/1
ctcttggtgaacacatactttattcgtcatcgctccccacgagcgtttct
+4689236/1
CCCFFFFDHHHGHJJJJJJJJJJJJIIJJJJJJJJJJJJIJIIJJHIGII
@4689237/1
ctcttggtgaacacatactttattcgtcatcgctccccacgagcgtttct
+4689237/1
CCCFFFFFHHHHHJJJJJJJJJJJJJIJJJJJJJJJJJJJIJJIJFIJJJ
@6722686/1
ggctcacaagatgtggcaatccttgcaggatttacccgtggagggtaaca
+6722686/1
CCCFFFFFGHHHHFHIEGCIJIJJGJJJJJJJJIIHJIGHIEGGG7BFHH
@6722687/1
ggctcacaagatgtggcaatccttgcaggatttacccgtggagggtaaca
+6722687/1
CCCFFFFFHHGGGHIJIEHIJJIFIGIJIJJJJJJJJJFHIEIJJBDFGH
@1141045/1
ataaaggtcaaaaaccccaaagaattatcttttttagagatggagtatcg
+1141045/1
BCCFFFFDHHHHHJJJJJJJIJJJJJJJJJJJJJJJJJJJJJJJJFBHIJ
@1141381/1
ataaagtatgagttcaccaagagaagaaagctatacagtagtcaaatttg
+1141381/1
BCCFFFDFHHHHHIJJJJJJJJJJJIJJJJJJJIJJJJHIIIIJJJJJJI
@1141386/1
ataaagtatgtgttcaccaagagaagaaagctatacagtagtcaaatttg
+1141386/1
C@CFFFFDFHHFHIHHIIJJIIIJIIDIIGCBGHDGIA?GB?DFHGHEFH
@1141387/1
ataaagtatgtgttcaccaagagaagaaagctatacagtagtcaaatttg
+1141387/1
CCCFFFFFHHHHHJJJJJJJJIIJIJJIJIIJIJJJJJHHIIIJJJJJJG
@6723018/1
ggctcatgcacaaaatttcttttcctttttctg
+6723018/1
@77DD?DBDF8FFI9<<C3ACDHHC4AAFHB94
@5716229/1
ctttttggtcatgattttgaggtactcgagg
+5716229/1
?@;DADDD<CFFA>@>EF@A;;<AFHHEFF:
@5716230/1
ctttttggtcatgattttgaggtactcgagggcatgatgagcagccgagc
+5716230/1
@BCFFFFFDFFHFFHIJJIGIFBEH@@GAHHJ8FHECBGF>FGGIGA;;4
@5716231/1
ctttttggtcatgattttgaggtactcgagggcatgatgagcagccgagc
+5716231/1
CCCFFFFFFHHHHHIJJJJFIIAHHJJJJJJJJJJJJJJJJJJJJJJEIG
@5716232/1
ctttttggtcatgattttgaggtactcgagggcatgatgagcagccgagc
+5716232/1
CCCFFFFFFHHHHIJJJJJJJIEHHHIJJJJJJJJJJJJJJJIJJJJJJJ
@5716233/1
ctttttggtcatgattttgaggtactcgagggcatgatgagcagccgagc
+5716233/1
CCCFFFFFHHHHHJIJJIJJJJCGHIJJJJJJJJJJJJJJIIJJJJJIJI
@7755121/1
tagaggtaatacactattattaggcactagttattaattataatcatcaa
+7755121/1
BCCFFFBDHGHHHJJIJJJJJJJIIJJJIJHIIJJJJJJGJJJJJIJIJI
@7755389/1
tagaggttgtacccaaacttttcggggtgcaatcttcttttccggaaaat
+7755389/1
CCCFFFDFHHHHHJJJJJJJJJJJJJJFHIJJJJJJJJJJJJJIIIJJJJ
@1668815/1
attttatttcccgaatcgttaatgtttgcaatttttctgttacttttgtt
+1668815/1
@@<BDDDDFB>F<A8?BF<FA;FA<FHB>GF9BD>@ABDDAGCFFECCGE
@3665266/1
cgatacacagtcatagatccaatcctataattatccatttcctgtaattc
+3665266/1
CCCFFFFFHHHHGJIJJJJJJIJJJJJJJJJJJJJJIJJJJJJJHIJIJG
@3153823/1
ccgaacaagccaatcagaccaacggaacgcccggagcggct
+3153823/1
@@@DDD:B>;BFHIB@GGIIGIBF:CGI:68?FD6;F6B<B
@1143240/1
ataaatatacctgcacacacgcatttttaaaattaaatttattcaagtca
+1143240/1
@@@DDDDDFH>FD?FEIIIGGAGHIIGGGFHIEGIDGHIIIIIIIIIHGG
@6723317/1
ggctcgacggaccaagttgttgatttcgcgttctctgtccggcgccgatc
+6723317/1
CCCFFFFFHHHHHJJJJJIIIIIJJJJJJJGIJIIJJGJJJJJFDDDBDB
@6724776/1
ggctgctgttgtctcgctccaggttgctgttgtggaggagcggg
+6724776/1
@C@DDFFFHHGHFHGHJGIIGHGCHHIJJEGI?GIFHGBEHBGH
@104049/1
aaaaagcaggaaaagcccagaagaacgttcgactttcacttcattctatc
+104049/1
@CCFFFFFHHGHHIJJJJJJJIJIJGJHJJJJIJJJJJJIJJIJJJJJJI
@104050/1
aaaaagcaggaaaagcccagaagaacgttcgactttcacttcattctatc
+104050/1
CCCFFFFFHHHHHJJIJJJJJJIJJJJIIIIIJJJJIIJGIJIJJJJJJJ
@104051/1
aaaaagcaggaaaagcccagaagaacgttcgactttcacttcattctatc
+104051/1
CCCFFFFFHHHHHJJJJJJIJJJJJJJHIJJIJJJJJJIJJJJJJJJJJG
@6725787/1
ggcttaccttctacttaccacttagcagaacccgataaagcgttaccagc
+6725787/1
CCCFFFFFHHHHHJJJJJJJJJJJJIJJJJJJJJIJJJJJJJIIJJJJJI
@4167197/1
ctaaactcacttttttccgaaaaaatatcgcaatagctcaaaagggaaca
+4167197/1
CCCFFFFFHHHHHJJJJJJJJJJJJIJJJJJJJJIJIJJJIJJJJJJIJJ
@4167198/1
ctaaactcacttttttccgaaaaaatatcgcaatagctcaaaagggaaca
+4167198/1
CCCFFFFFHHHHHJJJJJJJJJJJJIJJJJJJJJJIJJJJJJJJJJIIJJ
@4167199/1
ctaaactcacttttttccgaaaaaatatcgcaatagctcaaaagggaaca
+4167199/1
CCCFFFFFHHHHHJJJJJJJJJJJJJJJJJJJJJJJJJJJJJJJJJJJJJ
@6726327/1
ggcttattgtaatattcctccatagttcttacatccttgtttatttccct
+6726327/1
CCCFFFFFHHHHHJJJJJIJJJJJJJJJJJJJIJJJJJJJJJIJJJJJJJ
@6726809/1
ggcttccttcggagttttgcctgttccgtagcagacggccactggcaaag
+6726809/1
CCCFFFFFHHHHHJ@GHIIIJJJIGIJJIEGGIJJJJJDHGJJJIJHIII
@3666477/1
cgatactgaatgtaattttttatatagtgccccgatgatatgatatgtat
+3666477/1
CC@FFFFFHHHHHHIIJJJJJJJJJJJIJJJJJJHIJIJJJJIJJJJDHI
@3666478/1
cgatactgaatgtaattttttatatagtgccccgatgatatgatatgtat
+3666478/1
CCCFFFFFHHHHHIJJJJJJJGHIIGHHIJJJJJIJJJJJJJJJJJJGII
@6232760/1
gcaaggggcacggaccacttcacggaaatctaccgacagagaggttatcc
+6232760/1
CCCFFFFFHHHHHIJJJJJJIIJJJJJJJJJJJJJIJJJIJIIJCHHHHG
@6232761/1
gcaaggggcacggaccacttcacggaaatctaccgacagagaggttatcc
+6232761/1
CCCFFFFFHHHHHJJJJJJJJJIJJJJJJJJJJJJIIJJJJIJI@CHHHH
@5718353/1
ctttttgtggagaggtactatgtgtgtttggctagattctgtttgacatt
+5718353/1
BCCFFFFDHHHHHIJCFGIHIJHIEGHIIJJJJJJJJJJJJIJJHIJJJJ
@6233366/1
gcaaggtttggaggagttgtactaatttgtgtaattgaagttcgtattat
+6233366/1
CCCFFFDDHHHHHJGHGHIHHJJJJJJJJHIGGIJJJJJJIJJJHIIJJJ
@6233367/1
gcaaggtttggaggagttgtactaatttgtgtaattgaagttcgtattat
+6233367/1
CCCFFFDEHGHHHJHIHHIGHIIIIIJJJIGGIJIIJJJJJJIJJJJJIJ
@6233368/1
gcaaggtttggaggagttgtactaatttgtgtaattgaagttcgtattat
+6233368/1
CCCFFFDFHHHHHJIJHIJIHJJJIJJJJHIGIJIJJJJJIJJJIJJJII
@5718654/1
ctttttgttgccgtgtgcccttgagaaatttgctgcctcaaaaacgtatg
+5718654/1
@C@FFFFFFGGHFCFCEGHDFHECGGHGIIJIJIFDGDGEIBFDGHDHHI
@5718655/1
ctttttgttgccgtgtgcccttgagaaatttgctgcctcaaaaacgtatg
+5718655/1
BBBDDFFFHHHHHDHHIIIJJJJJJJJJIIJJJJJGIIJJJIIJIJIJIG
@5718656/1
ctttttgttgccgtgtgcccttgagaaatttgctgcctcaaaaacgtatg
+5718656/1
CCCFFFFDHHHHHHIEGIIJJJJJJJJJIJJJJJJJJJJIJJJIJJGIJI
@5718657/1
ctttttgttgccgtgtgcccttgagaaatttgctgcctcaaaaacgtatg
+5718657/1
CCCFFFFFHHHHHIIHIJJJJJJIJJJJJJJJJJJJJJJJIIJJJJGIJI
@5718658/1
ctttttgttgccgtgtgcccttgagaaatttgctgcctcaaaaacgtatg
+5718658/1
CCCFFFFFHHHHHIJHIJJJJJIJJJJJJJJJJJJJJJJJJJJJIJHIJJ
@5718659/1
ctttttgttgccgtgtgcccttgagaaatttgctgcctcaaaaacgtatg
+5718659/1
CCCFFFFFHHHHHJJIIIJIGIJIGJJIJJJJJJJJJJJIIIJJEHDHII
@3667698/1
cgataggtgctttgtctggttaactttagtgggaaggtttaggtatttgt
+3667698/1
BCBFFFFDHHHHHJJJJJJIIJJJJJJJJHIJJJJJJFHIIJJ?FIGIID
@3156740/1
ccgaagagtatgtctcgaaagacttcgactttttactatttttgtatgca
+3156740/1
?@@DAD?A2ACFF<EGF@EEFBGHAFDCFFGEGIG@F?DFFIEDB<FC9B
@5196293/1
cttcattctatcggcctttcttctct
+5196293/1
@@@FFFFFHHHHHJJJIJJHIJIIGI
@5196294/1
cttcattctatcggcctttcttctctttgccgtattttattttgtaaggt
+5196294/1
?1:B?DDDHHHHHIIIII:CHGIEHHGHIIIICFHIIIIIIIIIBGIII9
@5196295/1
cttcattctatcggcctttcttctctttgccgtattttattttgtaaggt
+5196295/1
?BBFFFFFHHHHHIJJJJJJJJIIJJJJJJJJFGHIJJGJJJJIIJJJJB
@6234995/1
gcaagttcttggctgccgaatgtttggcgtctttcttcgatcttccggtt
+6234995/1
@CCFFDEFHHFHGIIEHGGIGEFHIIIHIGHEIIGGIEACFFHCHIH>FE
@6234996/1
gcaagttcttggctgccgaatgtttggcgtctttcttcgatcttccggtt
+6234996/1
CCCFFFFFHHHHGIJBHIHIJJIIJGIEHDDDHGGGGIHGIJJJJJBHAA
@4169746/1
ctaaagctatctactcgttatataatcatcattcaaacattgaagcc
+4169746/1
@CCFFDDFFHHHFIJJJFFGIGCIGDHIEDHEHIIGIICF@FGIIGI
@4169747/1
ctaaagctatctactcgttatataatcatcattcaaacattgaagcc
+4169747/1
CCCFFFFFHHHHHJJJJHJJJJJJJJJJJJJJJJJJJJJJJJJJJJJ
@4169748/1
ctaaagctatctactcgttatataatcatcattcaaacattgaagcc
+4169748/1
CCCFFFFFHHHHHJJJJJJJJJJJJJJJJJIJJJJJJJJJJIJJJJJ
@7229230/1
gttcacaatcgctataaagccaaatcactatttgccttgctctgttctct
+7229230/1
C@@FFFFFHHHHHJJJJJJJJJJJJJJJJJJJJJJJJJJJJJJJIJJJJG
@7229231/1
gttcacaatcgctataaagccaaatcactatttgccttgctctgttctct
+7229231/1
CCCFFFFFHHHHHJJJJJJJJIJJJJJJJJJJJJIJJJJJJJJJJJJJJI
@110640/1
aaaaagtgaacagctatcgatacacagtcatagatccaatcctataatta
+110640/1
???DDDA=DHAFFGGHGIIIIGGFI>DCFHGHIEIGGHGIEHIIIIIHD9
@110641/1
aaaaagtgaacagctatcgatacacagtcatagatccaatcctataatta
+110641/1
@CCFFFDEHHHHHJJJJJJJJJJJJJJHIJJJJJJJJJJJJJJJJJJJJI
@110642/1
aaaaagtgaacagctatcgatacacagtcatagatccaatcctataatta
+110642/1
BCCFFFDEHHHHHJJJJJJJJJJJJJIIJJIJJIJIJJJJJJJJJJJIJI
@110643/1
aaaaagtgaacagctatcgatacacagtcatagatccaatcctataatta
+110643/1
CCCFFFDFHHHHHJJJIJJJJJJJJJJHJJJJJJJJJJJJJJJJJJJJII
@110644/1
aaaaagtgaacagctatcgatacacagtcatagatccaatcctataatta
+110644/1
CCCFFFDFHHHHHJJJJJJJJJJJJJJIJJJJJJJJJJJJJJJJJJJJJI
@5198832/1
cttcatttgaatctatgcaagttcgtattattcctcgaaatcaataactc
+5198832/1
CCCFFFFFHHHHHJJJJIGIIJJJJJJJJJJJJJJJJJJJJJJJJJJIJJ
@5198833/1
cttcatttgaatctatggaagttcgtattattcctcgaaatcaataactc
+5198833/1
@@@FFFFFHHHFHIJJJGHIJGHGGBEFHIIIJJJJIJJJJJJJJJIJJG
@5198834/1
cttcatttgaatctatggaagttcgtattattcctcgaaatcaataactc
+5198834/1
CCCFFFFFHHHHGJIGJJIJJJIIJJJJJJJJJIJIJJJJJJJJJJJJJJ
@5198835/1
cttcatttgaatctatggaagttcgtattattcctcgaaatcaataactc
+5198835/1
CCCFFFFFHHHHHJJJJJIJJIIIJHJJJJJJJJJJJIJJIJJJJJIIII
@5198836/1
cttcatttgaatctatggaagttcgtattattcctcgaaatcaataactc
+5198836/1
CCCFFFFFHHHHHJJJJJJIJHIJJHJJJJJJJJJIIJJJJJJJJJJJIJ
@113570/1
aaaaagtttatttatcatacacaggtaaacagttgtacagtagaggataa
+113570/1
CCCFFFDFHHHHHJJJIJJJJJIJIDHGJJJJIJJIJJJJIIJJJJJJJJ
@113571/1
aaaaagtttatttatcatacacaggtaaacagttgtacagtagaggataa
+113571/1
CCCFFFEFHHHHHJJJJJJJJJJJJFHIJJJJIJJGJJJJHIIIJJHIII
@113904/1
aaaaataaaaaaaaaataatagttcttcaagatatatttttcaggggatc
+113904/1
CCCFFFFFHHHHHJJIJJJGIJJIIJJJJJJJJJJJJJJJJIJJJJJIJH
@6240533/1
gcaatcccattggctggctccaagagatgtgcatgtcccgcagatggcca
+6240533/1
CCCFFFFFHHHHGIJJJIGIJIIIEHGHHFHCGIIGIJJGIGGHIIJGIC
@6240534/1
gcaatcccattggctggctccaagagatgtgcatgtcccgcagatggcca
+6240534/1
CCCFFFFFHHHHHJIJJJIJJIGGCGGGG<EGIGGFHIJI8FFDCGHIJ@
@6240976/1
gcaatctccagcagatattgtacttaaaggcttttggatcataagatgca
+6240976/1
CCCFFFFFHHHGGJIIJJIJIHGIIJIJIJIJJJJIJGIJJIJJIIJJJI
@6241448/1
gcaatcttcttttccggaaaatgctcgaaaactcaattggcgcacattca
+6241448/1
CCCFFFFFHHHHHJJJJJJJIJJJJJJJJJJJJJJJJJIJJIIGIIJJJJ
@7229910/1
gttcaccaagagaagaaagctatacagtagtcaaatttgtatccattatc
+7229910/1
BBCFFFFFGHHHHJJJJJJJJJJJJJJIIJIJJJJJJJJIIJJJJJJJJJ
@7229911/1
gttcaccaagagaagaaagctatacagtagtcaaatttgtatccattatc
+7229911/1
CCCFFFFFHHHHHJJJJJJJJJJJJJJIJJJJJJJJJJJHIJJJJJJJJI
@5720565/1
cttttttagaataacattgacattctataaagacgttagagaggttcact
+5720565/1
CCCFFFFFHHHBHIJJJJJJJJJJJJJJJJJIJJJJJJJJJJJIFHIJJI
@7230113/1
gttcaccatcgcttgtcatgtgttgaaattccgcgaaattggcactggca
+7230113/1
CCCFFFFFHHHGGIIIIG@BHIHHFEGGHDHIIHGIIIIEIIIGIGGGGG
@7230114/1
gttcaccatcgcttgtcatgtgttgaaattccgcgaaattggcactggca
+7230114/1
CCCFFFFFHHHHHJJIHIJJJIIIIJJJJJJJJJJJJJJJJJJJJJIJIJ
@5720666/1
cttttttagagatggagtatcggatggacaa
+5720666/1
@@@DDBDD?FDFDHG9CAC@BGB@?:?@F3;
@5720667/1
cttttttagagatggagtatcggatggacaatttgaacaagttacaagtg
+5720667/1
CCCFFFFFHGHHHJJJJGHIJJJJJJJJJGIIJJGIJJJJJEHIJJJIBG
@5720668/1
cttttttagagatggagtatcggatggacaatttgaacaagttacaagtg
+5720668/1
CCCFFFFFHHHHHJJJJEHIJJJIIJJGIIJGJJGIIHIIIGIGIGIG@F
@5720727/1
cttttttagcagctttaccattcgtcttatcgatgcattgaaacgcaaac
+5720727/1
CCCFFFFFHHGHHJJJJJJJJJJJJJJJGJJJJJJJJJJJJJJJJFIJJJ
@5720728/1
cttttttagcagctttaccattcgtcttatcgatgcattgaaacgcaaac
+5720728/1
CCCFFFFFHHHHHJJJJJJJJJJJGHJJJJJJJJIJJJJJIJJIGJJJJJ
@7759079/1
tagatgtggaacactatgagcagtttttgggttttaaattgacaccgtct
+7759079/1
CCCFFFDFHHHHHJJJJJIIIJJJJJJJJJJHIIJJJJJJJJIJJJJJJJ
@4172701/1
ctaaagttaaccagacaaagcacctatcgaatcgaatattagtagca
+4172701/1
CCCFFFFFHHHHHJJJJJJJIJJJJIJJJJJJJJJJJJJJJIGIIJJ
@5721967/1
cttttttattcggtataacttgtccgaataacttattgtaacgatgg
+5721967/1
CCCFFFFFHHHHHEHIJJJIJIIIJJIIJIJJJJJJJJHHGIJHIJJ
@3670395/1
cgatattctacaggatttattattagagtgtcctcgtgaggaagaggaat
+3670395/1
CCCFFFFFHHHHHJHJJJIJJIJJJJJJEHHJJJJJFHIJJIIIJJJIJJ
@3670396/1
cgatattctacaggatttattattagagtgtcctcgtgaggaagaggaat
+3670396/1
CCCFFFFFHHHHHJIJJJIJJIJJJJJJFHHIJJJJHIIJJIGIIIGFHH
@3160281/1
ccgaataacttattgtaacgatggagaattttttgattcagtgctgattc
+3160281/1
CCCFFFFFHHHHHJJJJJJJIJJJJJHIJJJJJJJIJJJJJIJJJJJJJI
@6733276/1
gggaaatgttgactgttgtagctgattaaggggtgtattctatatttcag
+6733276/1
CCCFFFFFHHHHHJJIJJHJJIGIHIJJJJJJI?HCFHIIIJJJIJJGFI
@7231044/1
gttcactaaaaaatattaggaatccactacaaggttttcaatagggcatt
+7231044/1
?=?DDDDD;DBFH@GB:F@C@FHE<HFABE<9?BHIDHHDB?DBHGCE3D
@7231045/1
gttcactaaaaaatattaggaatccactacaaggttttcaatagggcatt
+7231045/1
C@CFFFFFHHHHHJJJJJJJIJJIJJJJJJJJJJGIIJJJJJJGIJJJJI
@7231046/1
gttcactaaaaaatattaggaatccactacaaggttttcaatagggcatt
+7231046/1
CCCFFFFFHHHHHJJJJJJJJJJJJJJJJJJJJJCHIJJJJJJJJJIJJI
@7231047/1
gttcactaaaaaatattaggaatccactacaaggttttcaatagggcatt
+7231047/1
CCCFFFFFHHHHHJJJJJJJJJJJJJJJJJJJJJFHIJJJJJIJJJJJJH
@116911/1
aaaaatagtaaaaagtcgaagtctttcgagacatactcttcggagaatca
+116911/1
@?@DDDDDHGHHHIIIFEHGBFHEHHEB@GHIIGIIIIIEGGBFDFGGGG
@116912/1
aaaaatagtaaaaagtcgaagtctttcgagacatactcttcggagaatca
+116912/1
CCCFFFFFHHHHHJJFHIJJJHIIJJIJJJJJJJJJJJJJJJJGIIJIIG
@5723935/1
cttttttcgggtttggaaaaatttcaaattgttcaggtaaaatcttgctt
+5723935/1
CCCFFFFFHHHHHJJJJJJJJJJJJJJJJJIIJJJJJHIJJJJJJJJJJI
@5723936/1
cttttttcgggtttggaaaaatttcaaattgttcaggtaaaatcttgctt
+5723936/1
CCCFFFFFHHHHHJJJJJJJJJJJJJJJJJJIIJJJJFHIHIJJJJJJJJ
@5723937/1
cttttttcgggtttggaaaaatttcaaattgttcaggtaaaatcttgctt
+5723937/1
CCCFFFFFHHHHHJJJJJJJJJJJJJJJJJJIJJJJJIJJJJJJJJJJJJ
@6242975/1
gcaatgtcaaagagaaggatagcaactaattttacaagctatactttgca
+6242975/1
@@@FDFBDHHHFBFIJHJCHIIDGHGGIIJJIJJJJIJIIIIGGHIIJGB
@5724971/1
cttttttctgtttcaaaataccgttggatggtaatttctctattattcgc
+5724971/1
CCCFFFFFHHHHHJJJJJJJJJJJJJJIJJJHIJJJJJJJJJJJJJJJJJ
@7232646/1
gttcactttttggtcatgattttgaggtactcgagggcatgatgagcagc
+7232646/1
CCCFFFFFHHHGHHIGIJGIIJJIGIICGIIJJIIJGGIIIIIIJJIJJF
@7232647/1
gttcactttttggtcatgattttgaggtactcgagggcatgatgagcagc
+7232647/1
CCCFFFFFHHHHHFGHJJHJJJJIIJJGHJJIIIIJJJJJJIJJJJIJJI
@7232882/1
gttcagaattacagccagatagactagaaggggaactaagaagactagaa
+7232882/1
CCCFFFFFHHHHHIJJIJIIGGIIJJJIJJJJIGIJIJJJJIGGIJIIJI
@118432/1
aaaaatatcgcaatagctcaaaagggaacaatttttgtcgagttattgat
+118432/1
CCCFFFFFHHHHHJJJJIHJJJJJJJJJJIJJJJJJJJJJIJHIIJJJJJ
@118433/1
aaaaatatcgcaatattagaaattttcaaatattcttcgcttttgactcg
+118433/1
CCCFFFFFHHHHHJJJJIJJJJJJJJJJJJJJJJJJJJJJJJJJJJJJJJ
@119455/1
aaaaatattaggaatccactacaaggttttcaatagggcattctaacatg
+119455/1
CCCFFFFFHHHHHJJJJIJJJJJJJJFHIJJJJJJJJJIJJJJJJJJJJI
@1675256/1
attttccttggcgctgacgtgacccatccccctgccggcgataacaagaa
+1675256/1
CCCFFFFFHHHHHJJJJJJIJJJJJJJJJJJJJJJJJJJJHHFFFFFEEE
@119456/1
aaaaatattaggaatccactacaaggttttcaatagggcattctaacatg
+119456/1
CCCFFFFFHHHHHJJJJJJJJJJJJJCHHIJJJJJJJJJJJJJJJJJJJJ
@7765012/1
tagcagtcttctttttagaataacattgacattctataaagacgttagag
+7765012/1
CCCFFFEFHHHHGJJJJJJJJJJJJJJJJJJJJJJJJJJJJJIJIJJJIJ
@7765013/1
tagcagtcttctttttagaataacattgacattctataaagacgttagag
+7765013/1
CCCFFFFFHHHHHJJJJJJJJJJIIJJIIJJJJJJJJJJJJJJJIJJJJJ
@7234877/1
gttcaggtaaaatcttgcttcatgattgaaaatttgcaaggtttggagga
+7234877/1
CBCFFFFEHHHHHJJJJJJJJJJJJJJJJJJJJJJJJJJJJDHHJJGJJB
@2665964/1
caggaaaagcccagaagaacgttcgactttcacttcattctatcggcctt
+2665964/1
CCCFFFFFHHHHHJJJJJJIJIJJJHJJJJJJJJJJJJJJJJJJJJIJIH
@6735257/1
gggaagggggcggcccccatcccaacagaaggggtaaccgcaaggggcac
+6735257/1
@CCFFFFFHHGGFIJJJHHHHFFF@ADECCDDDD?BDDDDDDDDDDDBBB
@6735258/1
gggaagggggcggcccccatcccaacagaaggggtaaccgcaaggggcac
+6735258/1
CCCFFFFFHHHHHJJJJHHGHFFFDCDEEDDDDD8?CDDDDDDDDDDBD@
@2160961/1
caagactcccgtcagcgtcctccaggagttgctgagccgtcgcggcatca
+2160961/1
CCCFFFFFHHHHHJJIJIJJJJJIJJHIGHIJJJIJJJJHIIGIIGFFEC
@2160962/1
caagactcccgtcagcgtcctccaggagttgctgagccgtcgcggcatca
+2160962/1
CCCFFFFFHHHHHJJIJIJJJJJJJJGIGHJJJJIJJJJHIJGIGFFFEC
@615428/1
aagacgcaataagtgatacaagaaaatatacagactaaagaaacgctcgt
+615428/1
CCCFFFFFHHHHHFHJJJJJJJJJJJJJJJJJJJJJJJJJJJJJJJJJJE
@7768012/1
tagcgatctcctgcaagaactgaacgaagttgaagtccttggcgttgaag
+7768012/1
@@<DDDFFDHGFFEHGIGGGIJIJJIIGIJIEGIJFHHGBEHEGHEGICF
@3676120/1
cgatctcctgcaagaactgaacaaagttgaagtccttggcgttgaagctg
+3676120/1
;;?DDDDDHHFDH@>FHBFHGIIGEG<EFHC@?CEFGHCGHHHFAHHEED
@3676121/1
cgatctcctgcaagaactgaacaaagttgaagtccttggcgttgaagctg
+3676121/1
CCCFFFFFHHHHHJJJJJJIJJJJJJHGIJJJHIJJJJJJJJJJJJJJJJ
@3676122/1
cgatctcctgcaagaactgaacaaagttgaagtccttggcgttgaagctg
+3676122/1
CCCFFFFFHHHHHJJJJJJJJJJJJJIGJJJJGIJJJJJJJJJJJJJJJJ
@1153990/1
ataacattgacattctataaagacgttagagaggttcactaaaaaatatt
+1153990/1
CCCFFFFFHHHHHJJJJJJJJIJJJJIJJJJJJJHIJJJJJJJJJJJJJJ
@3676364/1
cgatctggtggccaccggaaccggaagatcgaagaaagacgccaaacatt
+3676364/1
BC@FFFFFFHFHHGIIIIIIJJJIIIIJJHIJJJJIJIJIIJJJHHHHFF
@5206881/1
cttccatagattcaaatgaagtaaacaacatacgtttttcatttaaaatg
+5206881/1
CCCFFFFFHHHHDHGIJJJIIEHHIJIJJJJJJJCHHIJGIIIJJJJJJI
@5206882/1
cttccatagattcaaatgaagtaaacaacatacgtttttcatttaaaatg
+5206882/1
CCCFFFFFHHHHHJJJJIJJJHJIIJJJJJJJJJHIJJJJJJIJJIJJJJ
@5206883/1
cttccatagattcaaatgaagtaaacaacatacgtttttcatttaaaatg
+5206883/1
CCCFFFFFHHHHHJJJJJJIJHHJJJJJJJJJJJHIIJJJJJJJJJJJJJ
@5206884/1
cttccatagattcaaatgaagtaaacaacatacgtttttcatttaaaatg
+5206884/1
CCCFFFFFHHHHHJJJJJJJJHJJJJIJJJJJJJHIJJJJIJJJJJJJJI
@5206885/1
cttccatagattcaaatgaagtaaacaacatacgtttttcatttaaaatg
+5206885/1
CCCFFFFFHHHHHJJJJJJJJJJJJJJJJJJJJIHIIJJJJJJJJIJJJJ
@5206886/1
cttccatagattcaaatgaagtaaacaacatacgtttttcatttaaaatg
+5206886/1
CCCFFFFFHHHHHJJJJJJJJJJJJJJJJJJJJJGIJJJJJJJJIJJJJG
@3166393/1
ccgacactatgggtcggatcttcagctagatcggataatcctatacttgt
+3166393/1
CCCFFFFFHHHHHHIJJJJJJJJJJJJJJJJJJJJJIJIJJJJJJJJJIG
@3676860/1
cgatcttccggttccggtggccaccagatcgttgttaaggaacacgcggt
+3676860/1
CCCFFFFFHHHHGJJJJJJJJJJJJJJJJJJJJJIIIJJJIJJIJIIJH=
@2163034/1
caagagaagaaagctatacagtagtcaaatttgtatccattatcactttt
+2163034/1
@@@FDDBDFHHFGIIIIIFHHFH>ACCHGBHHDFEHGGIF@DGECHIIIH
@6738052/1
gggacatgcacatctcttggagccagccaatgggattgcccatcactttg
+6738052/1
@CCFDDBDHHDHHIIIIGEGFHGI@D?EHFEFHGI>GGGGGIGGIGIGHH
@6738053/1
gggacatgcacatctcttggagccagccaatgggattgcccatcactttg
+6738053/1
CCCFFFFFGHHHHJJJJJJJIFJJJJJJJJJJJJJJJJJJJJJJIJJJJJ
@6738054/1
gggacatgcacatctcttggagccagccaatgggattgcccatcactttg
+6738054/1
CCCFFFFFHHGHHJJJJJJJJJJJIJJJJJJJJJJJJJJJJJJJJJJJJI
@6738055/1
gggacatgcacatctcttggagccagccaatgggattgcccatcactttg
+6738055/1
CCCFFFFFHHHHHJJJJJJJIJJJJIJJJJJJJJJJJJJJJJJJJJJJJI
@6738056/1
gggacatgcacatctcttggagccagccaatgggattgcccatcactttg
+6738056/1
CCCFFFFFHHHHHJJJJJJJJJIJJJIJJJJJJJJJJJJJJJJJJJJJJI
@6738057/1
gggacatgcacatctcttggagccagccaatgggattgcccatcactttg
+6738057/1
CCCFFFFFHHHHHJJJJJJJJJJJIIJJJJJJJJJJJJJJJJJJJJJJJI
@6738058/1
gggacatgcacatctcttggagccagccaatgggattgcccatcactttg
+6738058/1
CCCFFFFFHHHHHJJJJJJJJJJJJJJJJJJJJJJJJJJJJJJJJJJJJJ
@1155262/1
ataaccttagatttcgaggcaaattgattgatttgcccagcacaaacttg
+1155262/1
CCCFFFFFHGHHHIJJJJJJJJJJJ9FHIIJJJJJIJJJJJJJJJJJJJJ
@4704329/1
ctgaaagacactaagattaccaagttgggcaaccagcagtcccacaaagt
+4704329/1
CCCFFFFEHHHHHJJJJJJJJJJJJIJJJJJJJJJJJJJJJJJJJJJJJJ
@4704330/1
ctgaaagacactaagattaccaagttgggcaaccagcagtcccacaaagt
+4704330/1
CCCFFFFFGHHGHJIIJJJJJJJIIHJJJJJIJIJIJIIHHIIIJJIDII
@3678501/1
cgatgacaaagtgatgggcaatcccattggctggctccaagagatgtgca
+3678501/1
CCCFFFFFHHHFHJJJJJJIJJJJJJJJJJJJJJIIIJHIGGIBFHFHGI
@616776/1
aagactcccgtcagcgtcctccaggagttgctgagccgtcgcggcatcac
+616776/1
@@<:DDDDHAC;?@?@:EF@HG>F?;D:?DCDDAG@DGIGBGGGFE>@;;
@7770482/1
tagctgttcactttttggtcatgattttgaggtactcgagggcatgatga
+7770482/1
@CCFFFFFHGHHHIJJIJFHJJJEHGIJJJJJFHIGIJIJGIJJJJJIIC
@7770483/1
tagctgttcactttttggtcatgattttgaggtactcgagggcatgatga
+7770483/1
CCCFFFFFHHHHHJJJJJGIHIJHJJJJJJJJGIJJJJJJJJJJJJJJJG
@7770484/1
tagctgttcactttttggtcatgattttgaggtactcgagggcatgatga
+7770484/1
CCCFFFFFHHHHHJJJJJGIIJJIJJJJJIJJDHIJJJJJJJJJJJJJII
@7770485/1
tagctgttcactttttggtcatgattttgaggtactcgagggcatgatga
+7770485/1
CCCFFFFFHHHHHJJJJJGIJJJIJJJJJIJJHIJJJJJJJJJJJJJJJC
@7770486/1
tagctgttcactttttggtcatgattttgaggtactcgagggcatgatga
+7770486/1
CCCFFFFFHHHHHJJJJJHHIJJIJJJJJJJJBGHHIJIJJJIJJJJJJG
@617637/1
aagacttcgactttttactatttttgtatgcacaaaattcgttctacata
+617637/1
CCCFFFFFHHHHHJJJJJJJJJJJJJIJJJJJJIJJJJJJJJJJJJJJJI
@7237189/1
gttcagttcttgcaggagatcgccagcgaacaatccttcgaggtaaccta
+7237189/1
CBCFFFDFHHHHHJJJIJIIJJJJJJIJJJJIJJIJJJJJIIJAFGGHIG
@3678909/1
cgatgacgaataaagtatgtgttcaccaagagaagaaagctatacagtag
+3678909/1
CCCFDFFFHHHHHJD?BEHHHJJJJJJJJIIJIIIEHIIIJJIJJJJHIE
@617830/1
aagacttgcaagaagcaagaaccaagtttagaagatcttcgttgaagtct
+617830/1
CCCFFFFFHHHHHJJJJJJJJJJJJJHIGJJJJJJJJJJJJJJJJJJIJJ
@6247492/1
gcacaaatgtcttttaaaggagctacgaagttaacagatgaaggtatagc
+6247492/1
CCCFFFFFHHHHHJJJJJJJGIJJIJJJJJJJJJJJJJJJJJJJDGIJJJ
@618301/1
aagactttgactttttactatttttgtatgcacaaaattcgttctacata
+618301/1
@@@DABDAFHDDFGIIIIIECHII>EEHCCEHIGCHIGGII>;D?DDGB@
@618796/1
aagagaagaaagctatacagtagtcaaatttgtatccattatcacttttt
+618796/1
?1=;DDBD>DFBAFCBBFHIFHEHCEHGHHI?FGI@GEDEGH<D@BFHIG
@7771508/1
taggaaacggtttatgagcaacatcaacatttaaaagtggcttccagcct
+7771508/1
CCCFFFFFHHHHHJJJJJJJJJJJJJJJJJJJJJIIJFHIJJJIJJIFI9
@7242932/1
gttcattttaaatgaaaaacgtatgttgtttacttcatttgaatctatgg
+7242932/1
CBCFFFFFHHHHGJJJJJJJJIIJJJJJJJJJJJJJJIIJJJJJJJIJJJ
@7242933/1
gttcattttaaatgaaaaacgtatgttgtttacttcatttgaatctatgg
+7242933/1
CC@FFFFFHHHHHJJJJJJGIGGIGGIJIJIJJIIJIIIJJJJJJJEIJJ
@7242934/1
gttcattttaaatgaaaaacgtatgttgtttacttcatttgaatctatgg
+7242934/1
CCCFFFFFHHHHHJJJJJJJJHHJIIIJIJJJJJJJIJJJJJIJJJJJJJ
@7242935/1
gttcattttaaatgaaaaacgtatgttgtttacttcatttgaatctatgg
+7242935/1
CCCFFFFFHHHHHJJJJJJJJJJJJJJJJJJJJJJIJJJJJJJJJJIJJJ
@621202/1
aagagatgtgcatgtcccgcagatggccaccaccattctatgaaatggaa
+621202/1
CCCFFFFFHHHHHJIJJJJJJJJJJJJJJJJIJIJJJJJJJJJJJJJJJJ
@7244685/1
gttccacaaaacgctgaaaaattccgtcggcaagaagttggccgatttgc
+7244685/1
C@CFFFFFHHHHHJJJJJJJJJJJJJJJJJJJJJJIJIJJJJIJJJJJII
@4187012/1
ctaactctccttccatcagccaatttttctggtttgccgaattttgctgt
+4187012/1
@@@?DDDEDFFHHIIIIIIIIHIIIIICGHHGHGIAFHIEIGHIIGIIIH
@4708350/1
ctgaaatatagaatacaccccttaatcagctacaacagtcaacatttccc
+4708350/1
CCCFFFFFHHHHHJJJJJJJJJJJJIJJJJJJJJJJJJHIJJIIJJJJJJ
@4708351/1
ctgaaatatagaatacaccccttaatcagctacaacagtcaacatttccc
+4708351/1
CCCFFFFFHHHHHJJJJJJJJJJJJJJJJJJJJJJJJJHHIJJJJJJJJJ
@7245923/1
gttccagcaggtacttgcgtggacacgcatattacacatccatttatgca
+7245923/1
?@?BBDDFHFDDFHIIIH<FG@FGG>AAF?DGGGGIBHIIGGIIIAEBG@
@7775462/1
taggattggatctatgactgtgtatcgatagctgttcactttttggtcat
+7775462/1
CCCFFFFFHHHHHJJJJJJJEHHHJIIJJJJJJJEIJIJJJJJJEHGHFG
@128737/1
aaaaatgtcaaaattttgcaaattatgtggcattttgacatttatg
+128737/1
???DD?A=C??C?EE<AA<AA3<A3<CF@989FC?:1C?:DDDBD>
@128738/1
aaaaatgtcaaaattttgcaaattatgtggcattttgacatttatgtgac
+128738/1
@@@DBBA=ADFB<AGI>AFG>C>?FD@<AE?FCHGIIGHCHGD<BF?BB?
@128739/1
aaaaatgtcaaaattttgcaaattatgtggcattttgacatttatgtgac
+128739/1
@CCFFFFFHHHGHJJJJJIJJJJJIJJIJJJJJJJJJJJJJJJJJIHIJJ
@128740/1
aaaaatgtcaaaattttgcaaattatgtggcattttgacatttatgtgac
+128740/1
CCCFFFFFHHGHHJJJJJIJJJJJJJJJJJJJJJJJJJJJJJJJJJIIJI
@128741/1
aaaaatgtcaaaattttgcaaattatgtggcattttgacatttatgtgac
+128741/1
CCCFFFFFHHHHHJJJJJIJJIJJJJJHIIIJJJJJJJJIJJJJJJHIJI
@128742/1
aaaaatgtcaaaattttgcaaattatgtggcattttgacatttatgtgac
+128742/1
CCCFFFFFHHHHHJJJJJJJJJJJJJJIJJJJJJJJJJJJJJJJJJIIJI
@128743/1
aaaaatgtcaaaattttgcaaattatgtggcattttgacatttatgtgac
+128743/1
CCCFFFFFHHHHHJJJJJJJJJJJJJJIJJJJJJJJJJJJJJJJJJIJJJ
@128744/1
aaaaatgtcaaaattttgcaaattatgtggcattttgacatttatgtgac
+128744/1
CCCFFFFFHHHHHJJJJJJJJJJJJJJIJJJJJJJJJJJJJJJJJJIJJJ
@6250927/1
gcacatctcttggagccagccaatgggattgcccatcactttgtcatcga
+6250927/1
CCCFFFFFHHHHHJJJJJJJJJJJJJJIJJJJJJJJJJJJJJJIJJJJJJ
@5736798/1
gaaaaaaacaagatcctcttaattgaaaaaggacaaaaccacttcgacgt
+5736798/1
CCCFFFFFHHHHHJJJJJJJJIJJJJJJJJJJJJJJJJJJJJJJJJJJJJ
@1683272/1
attttcttctgcacctacgaatattatattgtgaaaaaaattaaattggc
+1683272/1
CCCFFFFFHHHHHJJJJJJJJJJJJJJJJJJFHGJJJJJJJJIJJJJJJI
@7248940/1
gttccatttcatagaatggtggtggccatctgcgggacatgcacatctct
+7248940/1
@CCFDFFFGGHHGGIEBHIEHGEGIEHIFIIGGEHI6?DGGFF>F@GDGH
@7248941/1
gttccatttcatagaatggtggtggccatctgcgggacatgcacatctct
+7248941/1
CBCFFFFFHHHHHJJJJJJFHIFHIIJJJIEIJIJJFHIJJJJJIJIIJI
@7248942/1
gttccatttcatagaatggtggtggccatctgcgggacatgcacatctct
+7248942/1
CCCFFFFFHHHHHJJJJJJ<AGCGHHIGJJJJJJJJJJJJJIGHJJIIII
@2171709/1
caagatgtggcaatccttgcaggatttacccgtggagggtaacaatctgc
+2171709/1
@CCBFFFBFHFHHIIIIIIIIIIIIIIIIIIIHIIDHIIBGHGGIIIIII
@2171710/1
caagatgtggcaatccttgcaggatttacccgtggagggtaacaatctgc
+2171710/1
@CCFFFFFHHHHHJJJJJJJJJIJJJJIJJJJIIJHIJI8DHIJJJIJJJ
@7250706/1
gttcccttttgagctattgcgatattttttcggaaaaaagtgagtttagg
+7250706/1
C@CFFFFFHHHGHJJJJJIJJJIJIIJJJJGHIGHJIJIICAFHCGHIJJ
@7250707/1
gttcccttttgagctattgcgatattttttcggaaaaaagtgagtttagg
+7250707/1
CCCFFFFFHHHHHJJIJJJIJJJJJJJJJJJJJIJIJJJIEHHIFHIIJI
@5217313/1
cttccggttccggtggccaccagatcgttgttaaggaacacgcggtagcg
+5217313/1
BCCFFFFDHHHGGGGIJJIIIIIJJ:CFGHIIJJJJJJJIJJIIJEHHGF
@7251298/1
gttccggtggccaccagatcgttgttaaggaacacgcggtagcgga
+7251298/1
@B@FFFFDHGHHHJJJJJJIJHIEHGIIIJJJJIIIIJI@GIIIJH
@5738475/1
gaaaaaacattgaccaatcgccaccaatgcttggtgcagctatccacttt
+5738475/1
CCCFFFFFHHHHHJJJJJJFHIIJJJJJJJJJIJGIJJJJJJJJJJJJJJ
@7251732/1
gttccgttggtctgattggcttgttcgggag
+7251732/1
B@@FFFEFHHHFFJGIJJJJJJBFH@;FH6F
@7251733/1
gttccgttggtctgattggcttgttcgggagtcacttttccgaccaagag
+7251733/1
CCCFFFFFHHHHHJIJJJJJJJ@FHCDHI:D6BFFGHHI?F@@FH;FADC
@7251735/1
gttccgttggtctgattggcttgttcgggcgttacttttccgaccaagag
+7251735/1
@@@FFFFFHGFHHGIIIIIHIIB;E98EH<?8DAGGGGI=CC;;BAE>=;
@7251736/1
gttccgttggtctgattggcttgttcgggcgttacttttccgaccaagag
+7251736/1
C@CFFFFFHHHHHJJJJJJJJJ>EHAFHI@F?F@BFGIJ@F@8AH8E==6
@7251737/1
gttccgttggtctgattggcttgttcgggcgttacttttccgaccaagag
+7251737/1
CCCFFFFFHHHHHJJJJJJJJJEEHCGHJDG@GEGHGIJBGC@GHEHEE@
@1684217/1
attttcttgtatcacttattgcgtctttgctttggtcactttacgcgcga
+1684217/1
CCCFFFFFHFHHHJJJJIJJJJJFHIJJIJJJJIJGIJJJJJJJJJJJJJ
@1684218/1
attttcttgtatcacttattgcgtctttgctttggtcactttacgcgcga
+1684218/1
CCCFFFFFHHHHHJJJJJJJJJJHIJJJJJJIJJJHJJJJJJJJJJJJJI
@6254242/1
gcaccttcctctgataagggttggtatggtttgcatagattattgtacat
+6254242/1
@@@DFDF?AACFFGHBHGGIA9EEFHA<E:EEGGGGHHEHIIFID?GFH9
@7252741/1
gttcctctaggtttggttgtttatcaaaactaaatgacagaggttc
+7252741/1
@BBFFFFFHHHFHIJJHIJHIJIJJJJJJJJJIJHIJJJJIJJDGH
@5219432/1
cttcctcaagcgctggtaacgctttatcgggttctgctaagtggtaagta
+5219432/1
CCCFFFFFHHHGHJJJFHIJJJJJJJJJJJJIIJJJIGIJJGHIGIJJHI
@4194300/1
ctaagattaccaagttgggcaaccagcagtcccacaaagtttcacagttc
+4194300/1
CCCFFFFFHHHHHJJJJJJIJIJJJJJJJIIIIJJJJIJFHIJJJJJHIJ
@7253699/1
gttccttaaacactggatcttgaattttcttttcagcacaaatgtctttt
+7253699/1
CCCFFFFFHHHHHJJJIJJJJJJJJJJJJJJJJJIJIIJJIJJJGIIJJJ
@5741186/1
gaaaaaagtgagtttaggatatcttacgttctggcaacatcgacagatac
+5741186/1
@@@DDDD?CFFB2A?E>FHGGHDEHHHI?GHIEIEIIIIFIGHIIIGFGH
@5741187/1
gaaaaaagtgagtttaggatatcttacgttctggcaacatcgacagatac
+5741187/1
BCCFFFFFHHHHFHIJJJIIJJJJJJJJIJJJJJJJJJJJJJJJJIJIJJ
@627808/1
aagatatattcttcaggggatcatgaagctcgcttttcaaattctcgtga
+627808/1
CCCFFFFFHHHHHJJJJJJFHIJJJJJJJJJJIJJJJJJJJJJJJJJJJJ
@627963/1
aagatatccagcctttgatggaagaaaaaatttatacagcactactatgt
+627963/1
CCCFFFFFHHHHHJJJJIJJJJIJJJJJJJJJJJJJJJJIJJJJJJJJJJ
@627996/1
aagatatcctaaactcacttttttccgaaaaaatatcgcaatagctcaaa
+627996/1
CCCFFFFFHHGGHJGIIFIGJGGHIJGIGIJIJGIJIJIIIGGIJJGGGG
@627997/1
aagatatcctaaactcacttttttccgaaaaaatatcgcaatagctcaaa
+627997/1
CCCFFFFFHHHHHJJJJJJJJJJJJJJJJJJJJIJJJJJJJIJJJJJJJJ
@6254533/1
gcacctttttgctgcccttgtgtgggaccagtctgttgtgtgggaccagt
+6254533/1
CCCFFFFFHHHGHJJJIJJJBGFGIJGHIJJGHGIDHHGIHI=FGHIIJ>
@1167624/1
ataatattttttatttcatcatacaaactgtcaggttcatttttaggaca
+1167624/1
CCCFFFFFHHHHHJJJJJJJJJJJJJJJJJJJJJJGHJIJJJJJIIJHII
@3688702/1
cgatgttgccagaacgtaagatatcctaaactcacttttttccgaaaaaa
+3688702/1
CCCFFFFFHHGHHJJJHJIJJIJJJJJJJJJJJJJJJJJJJJJJIJJJJJ
@1167863/1
ataatcatcattcaaacattgaagccagatcgataaaaaaatatcgcaat
+1167863/1
?::DDFFFHHGHHJJIIJJJJJJGHIIGGHIIGGGIJJJJIIIIFGGIIG
@1167864/1
ataatcatcattcaaacattgaagccagatcgataaaaaaatatcgcaat
+1167864/1
CCCFFFFFHHHHHJJJJJJJIJJIJJJJJJJJJJJJJJJJJIJJGIJJJG
@6748689/1
gggcaaccagcagtcccacaaagtttcacagttccacaaaacgctgaaaa
+6748689/1
CCCFFFFFGHHHHJJJJJJJJIJIIJIJJJJEHGJJJJJJJHJJJJJJJJ
@6749386/1
gggcaatcccattggctggctccaagagatgtgcatgtcccgcagatggc
+6749386/1
BCCFFFFFHHHHHJIJJJIJIIIJJIJIGGIEGHGGIIGIJGHEGGGIII
@6749387/1
gggcaatcccattggctggctccaagagatgtgcatgtcccgcagatggc
+6749387/1
C@CFFDFFHHHHHJJJJJJIIJJJJGEGGGGBGGJJIHJJJIIGEGGGID
@6749388/1
gggcaatcccattggctggctccaagagatgtgcatgtcccgcagatggc
+6749388/1
CCCFFFFFHHHHHJJJJJJJIJJGIIGIGGIEGGIIJIJIJGIHGGGHHG
@6750040/1
gggcacggaccacttcacggaaatctaccgacagagaggttatccttggg
+6750040/1
CCCFFFFFHHHHHJJJJJJJIJJJJJJJJIIJGJIJIJJBFHIIJJJGJJ
@6750113/1
gggcactatataaaaaattacattcagtatcgatagataatattgatgat
+6750113/1
B@@FFFFFGGGHHJJJJIJGHEHJIGGDGGIJIJJEGIIII@HGGCHGCH
@6750114/1
gggcactatataaaaaattacattcagtatcgatagataatattgatgat
+6750114/1
CCCFFFFFHHHHHIJJJJJJJJJJJJJIIJJJIJJJIJJJJJJJJIJJJI
@6750115/1
gggcactatataaaaaattacattcagtatcgatagataatattgatgat
+6750115/1
CCCFFFFFHHHHHJJJIJJJIJJJIJJHIJJJIJJJJJJJGIDIIGIIII
@1172821/1
ataatttctccgactggcttatggaaaaaacttctgcccacttgaagtag
+1172821/1
CCCFFFFFHHHHHIIJJJJJGIJJJIJJJJJJJJJJJJJJJJJJIIJGHG
@6751321/1
gggcattctaacatgtcaaaattaaa
+6751321/1
C@CFFFDFGHHHHJIIIIJJIJJJJ>
@3178495/1
ccgagatgtggtacacgacgaatgatgtgataaatatacctgcacacacg
+3178495/1
?@<D=ADAFDFACGEFF<18CF8C<@DG<<FB9FF<9D??BDEFE<BDFB
@3178496/1
ccgagatgtggtacacgacgaatgatgtgataaatatacctgcacacacg
+3178496/1
@CCFFFFFDHHFFIGIIIIIJIJJHIJFHIJJJJJJJJJJFIJIJJJJJE
@3178497/1
ccgagatgtggtacacgacgaatgatgtgataaatatacctgcacacacg
+3178497/1
CCCFFFFFFHGFHIJJJJJJIIJIFGIBHGGJJIJJJJJIJIIJIIIIJE
@3178498/1
ccgagatgtggtacacgacgaatgatgtgataaatatacctgcacacacg
+3178498/1
CCCFFFFFHFHHHIJJJJJIJIIIIIJIIIIJJJJJJJJJJJJJJJJIJG
@1686733/1
attttgacatttatgtaacatgtgtgcttaagtggcttaccttctactta
+1686733/1
@@@FFFFFHDFFHJJJGIIIJIIDI;FHIGIGEFGHIGF@FEHIHEFGHG
@1686734/1
attttgacatttatgtaacatgtgtgcttaagtggcttaccttctactta
+1686734/1
CCCFFFFFHHHHGJJJIJJJJHHGHIJJJIJJFIIJJJJJJIJJJGIJJI
@1686735/1
attttgacatttatgtaacatgtgtgcttaagtggcttaccttctactta
+1686735/1
CCCFFFFFHHHHHIJFHIJIIICAEHJIJJJJGHIJJJJJJJJJJJJJJI
@1686736/1
attttgacatttatgtaacatgtgtgcttaagtggcttaccttctactta
+1686736/1
CCCFFFFFHHHHHJJIJJIJJJJJHGIJJJJJHIJJJJJJJJJIIJJJJI
@1686737/1
attttgacatttatgtgacataatttgcgacatttgacgtacggttcaag
+1686737/1
CCCFFFFFHHHHHJJHIJJJJJJJJJJJJIJJJJJIJJJIIJJJFHIJJJ
@629706/1
aagatcgaagaaagacgccaaacattcggcagccaagaacttgctggatc
+629706/1
@@@DDDDDDFHFHGAHIGHGIIIIIICGEEBEDD>GIIGIIIGGIIIBHE
@3179096/1
ccgagcaagactcccgtcagcgtcctccaggagttgctgagccgtcgcgg
+3179096/1
CCCFFFFFHHHHHJJJIJJJJJGHJJJJJJJHIFHIIJJJJJJJIJJIGF
@3179097/1
ccgagcaagactcccgtcagcgtcctccaggagttgctgagccgtcgcgg
+3179097/1
CCCFFFFFHHHHHJJJJHIIJIHGIGIJJIIGIHGJJJIGIIIJFHGJG>
@3179098/1
ccgagcaagactcccgtcagcgtcctccaggagttgctgagccgtcgcgg
+3179098/1
CCCFFFFFHHHHHJJJJJJJIJJJJGJJJJJIJGHJJJJIJIJJHIJJHF
@3690192/1
cgattaagaaaggggcagacaacttcatgtacaaatacctcaccttacaa
+3690192/1
CC@DDFFFHHHHHJJJJJIJJJJIJJJJJJJJJJJJIJIIJJJJIJJJJJ
@6258456/1
gcactatataaaaaattacattcagtatcgatagataatattgatgatta
+6258456/1
@@@FFFFFHHGGGJJJJIHGJIJJJHIIIHBHCHGIGGIGJJCHJIEIJC
@3691613/1
cgattatagagtaagagtagccggagtggaagcaactggtactggttgct
+3691613/1
CC@FFFFFHHHAFGGJJEHFIIJIFH:EHGIJJIJJIIIBGIIEHDHGIC
@6258872/1
gcactattgacactaagaaatcacagagccccgggcccagatggcattca
+6258872/1
CCCFFFFFHFHGHJIJJJIJIJDHGGIGIIJJEGGIIGHIIJJJIIJIIG
@3179346/1
ccgagcccttggcttccttcggagt
+3179346/1
CCCFFFFFHHHHHJJJJJJJJJGJG
@3179347/1
ccgagcccttggcttccttcggagttttgcctgttccgtagcagacggcc
+3179347/1
@@@DDDDDF>F?AFBHHE<:CG7::?DCD??GGBG?DGB?D?B<FD;@A@
@3179348/1
ccgagcccttggcttccttcggagttttgcctgttccgtagcagacggcc
+3179348/1
CC@FFFFFHHDHHIJIGIIJIIIJCGHJGIJJJGHGHEFGGIIIIEIIIH
@3179349/1
ccgagcccttggcttccttcggagttttgcctgttccgtagcagacggcc
+3179349/1
CCCFFFFFHGHHHJJJJJJIJJHIHIJJJJJJJIJJJJIIIJJIIJJJGI
@3179350/1
ccgagcccttggcttccttcggagttttgcctgttccgtagcagacggcc
+3179350/1
CCCFFFFFHHHGHJJJJJJIIIFGGHJJGGIGCDHIJJIJJCGEGIIJGH
@5224439/1
cttccttcggagttttgcctgttccgtagcagacggccactggcaaagtg
+5224439/1
CCCFFFFFHHFGHIJJJJJJJJJJJJJJJJJJIJJJIJJJJJJJJJJJ@C
@7785403/1
tagtgctgccgttacttcctcaagcgctggtaacgctttatcgggttctg
+7785403/1
CCCDFFFFHHHHHJJJJJJJJJIIFIJJJJHIJJJJJJJJJJJJJJJJJG
@134804/1
aaaaattccaacctctggtttgatcccatcgttagattagtatatcctac
+134804/1
CCCFFFFFHHHHHJJJJIJJJJJIJJJJJJJJJJJJJJJJIJJJJJJJJJ
@134805/1
aaaaattccaacctctggtttgatcccatcgttagattagtatatcctac
+134805/1
CCCFFFFFHHHHHJJJJJHIJJJJJJJJJJJIJJJJJJJJGIJJJJJJJI
@3179960/1
ccgagctgcccagtttagtggccaactcttcgtcactcgcaaatgtagaa
+3179960/1
CCCFFFFFHHHHHIJJIJHHJJJJIJJJJJJJJJJJJJJJJJIJJHIJJI
@135251/1
aaaaattccgtcggcaagaagttggccgatttgcagactctcagcttcaa
+135251/1
@CCFFFFFHGHHHJIFIIJJIJJJIJJJJJJJJJJIJIIJJJJIJIJJJJ
@7257699/1
gttcgactttcacttcattctatcggcctttcttctctttgccgtatttt
+7257699/1
@?@FFFFFHHDDDGHIIIICHGIIIGIGIGIEHIIIGHIIIIIII<FIIH
@7257700/1
gttcgactttcacttcattctatcggcctttcttctctttgccgtatttt
+7257700/1
BCCFFFDDHHHHHIIJIIJJJJJJJJJJJJJIJJJJIJJJJJJJGHIIJJ
@7257701/1
gttcgactttcacttcattctatcggcctttcttctctttgccgtatttt
+7257701/1
CBCFFFFFHHHHHJJJJJJJJJJJJJJJJJJJJJJJJJJJJJJJFGHIJJ
@7257702/1
gttcgactttcacttcattctatcggcctttcttctctttgccgtatttt
+7257702/1
CCCFFFFFHHHHHJJJIJJJJJJJJJIJJJJJJJJJJJJJJIJJFGIJJJ
@2181053/1
caagcattggtggcgattggtcaatgttttttcttcgatgtccacgtagg
+2181053/1
BCCFFFFFHHFHHJJHIJJJHJJJJJHIJJJJIJJJJJJJIIJEIJHIIG
@2181054/1
caagcattggtggcgattggtcaatgttttttcttcgatgtccacgtagg
+2181054/1
BCCFFFFFHHFHHJJIJJJJHHIJJJIJJJJJJJJJJJJJJJJJJJHIJI
@2181055/1
caagcattggtggcgattggtcaatgttttttcttcgatgtccacgtagg
+2181055/1
CCCFFFFFHGFHHJJIJJJJFHIJIIGIIJJJGIJJJJJJIJJJJJGHIJ
@2181056/1
caagcattggtggcgattggtcaatgttttttcttcgatgtccacgtagg
+2181056/1
CCCFFFFFHHFHGJJGIIJJFHIJJJHIJJJJIJJIJJJJJJJJJJHIJI
@2181057/1
caagcattggtggcgattggtcaatgttttttcttcgatgtccacgtagg
+2181057/1
CCCFFFFFHHFHHJJIJJJJFHIIIJHIJJJIHJJJJJJJJJJJJJIJJJ
@634543/1
aagatttccaagttgtttacgactgtttaagcgactcgtgttgtttaagc
+634543/1
CCCFFFFFHHHHHJJJJJJJJJIIJJJJJJJJJJJJJJGHGHGFHIGJJI
@7259670/1
gttcgatctccggtttcatcattttatagtacactttccacacagcatct
+7259670/1
@?8BADDDAAF<F?F6EFC>EADHGGGI@:??EBFCBGFC<BFGI@FFGH
@7259777/1
gttcgatgacaaagtgatgggcaatcccattggctggctccaagagatg
+7259777/1
CCCFFFFFHHHHHJCGIIJJJJHJJJJJJJJJJJJJJIGIJDHG@FFGG
@7259778/1
gttcgatgacaaagtgatgggcaatcccattggctggctccaagagatgt
+7259778/1
CCCFFFFFHHHHHJGHIIJJJJJIIJJJIJJJJJJJJGGIJIJEFGHIIB
@136576/1
aaaaattctccatcgttacaataagttattcggacaagttataccgaata
+136576/1
CCCFFFFFHHHHHJJIJJJJJJJJJHIJJJJJJJJJJJHIJJJJJJJJJJ
@136577/1
aaaaattctccatcgttacaataagttattcggacaagttataccgaata
+136577/1
CCCFFFFFHHHHHJJJJJJJJJJJJIJJJJJJJJJJJJJIJJJJJJJJJJ
@6754972/1
gggcttttcctgcttttttagcagctttaccattcgtcttatcgatgcat
+6754972/1
CCCFFFFFHGHHHJJJJJJJJJJJJJJJJJJJJJJJIJJJJJIJIJJJJJ
@6754973/1
gggcttttcctgcttttttagcagctttaccattcgtcttatcgatgcat
+6754973/1
CCCFFFFFHHHHHJJJJJJJJJIIJJJJJJJJJJJJIJJJJJJJJJJJJJ
@1177484/1
atacacaggtaaacagttgtacagtagaggataaaccaattgagcacact
+1177484/1
@@?DFDDDFFFHHIGGFHB<FEHIFGIGGGB@HIGIIIGIIIGIFIGGII
@1177914/1
atacactattattaggcactagttattaattataatcatcaatattatct
+1177914/1
@11ADFFFHHHHHJJIJJIJIIHIJJJJJJJJJJJJJJJJJJJJJJJJJI
@1177915/1
atacactattattaggcactagttattaattataatcatcaatattatct
+1177915/1
@@@FFFFFDHHFHIGIIJIJJIEEHGHGIGIGJIJFHIHJGIIIFIIIJH
@6262372/1
gcagaaccgattaagaaaggggcagacaacttcatgtacaaatacctcac
+6262372/1
BCCFFFFFHDFHHJJJJJJJJJJJJJJJJJJJJJJJJJJJJJJJJJJJJJ
@6262373/1
gcagaaccgattaagaaaggggcagacaacttcatgtacaaatacctcac
+6262373/1
CCCFFFFFHFHHHJJJJJJJJIJJIIJJJJJJJJJJIJJJJJJIJJJJJJ
@6262374/1
gcagaaccgattaagaaaggggcagacaacttcatgtacaaatacctcac
+6262374/1
CCCFFFFFHFHHHJJJJJJJJJJJJJJJJJJJJJJJIJJJJJJJJJJJJJ
@1178340/1
atacagactaaagaaacgctcgtggggagcgatgacgaataaagtatgtg
+1178340/1
CCCFFFFFHHHHHJJJJJJIJJIIJJJGIIJIJIIJJJJJJJJJHHIHEH
@1178341/1
atacagactaaagaaacgctcgtggggagcgatgacgaataaagtatgtg
+1178341/1
CCCFFFFFHHHHHJJJJJJJJJFHIJJGIJJIJJJJJJIIJJJJEHIHAE
@1178342/1
atacagactaaagaaacgctcgtggggagcgatgacgaataaagtatgtg
+1178342/1
CCCFFFFFHHHHHJJJJJJJJJFHIJJHIJJJJJIJIHIIJJJJCHIGHE
@5749839/1
gaaaaacgtatgttgtttacttcatttgaatctatggaagttcgtattat
+5749839/1
BCCFFFFFFHHHHJJJJJJJJJJJJJJJJJJJJIJIJIJJIJIIGIJJIJ
@5749840/1
gaaaaacgtatgttgtttacttcatttgaatctatggaagttcgtattat
+5749840/1
CCCFFFFFFHHHHIJJJJJJJJJJJJJJJJJJJIJIJIJJHIJJGIJJJJ
@5749841/1
gaaaaacgtatgttgtttacttcatttgaatctatggaagttcgtattat
+5749841/1
CCCFFFFFFHHHHJJJJJJJJJJJJJJJJJJJJJJIJIJJIJJJHIJJJJ
@4201211/1
ctaagttccgtaagtcatctggtcttggtggcctcctatcagcgcacacg
+4201211/1
@@@FFFFFHHHHGJEHGIJJJFHHJJJJJJJJIIJIGIJJJJJJIIJJJI
@636196/1
aagcaaagacgcaataagtgatacaagaaaatatacagactaaagaaacg
+636196/1
@@<?DDEDBFDFHIIHIG:?FBDGD@DGIIIIIIIEHHEIIGDD?DHHDH
@3695050/1
cgattcgataggtgctttgtctggttaactttagtgggaaggtttaggta
+3695050/1
BCCFFFFDHHHHCFGIJJIIIJJJHGHJJJJJJIFGIJGIHIBGHGIIDB
@3695051/1
cgattcgataggtgctttgtctggttaactttagtgggaaggtttaggta
+3695051/1
CC@FFFFFHHHHFIIJJJJIJJJJJJJJJJJJIJEHIJJJJIBGIJIJ9?
@3695052/1
cgattcgataggtgctttgtctggttaactttagtgggaaggtttaggta
+3695052/1
CCBFFFFFHHHHDHIJJJJHIJJJIJIJJJJJIJHIJJJJJJGHHHIJBF
@3695053/1
cgattcgataggtgctttgtctggttaactttagtgggaaggtttaggta
+3695053/1
CCCFFFFFHHHHDHHIJJJJIJJIHJJJJJJJIIHGJJIJJIFHIJJJBD
@3695054/1
cgattcgataggtgctttgtctggttaactttagtgggaaggtttaggta
+3695054/1
CCCFFFFFHHHHFHIJJJJJJJJJHJJJJJJJJJ9HHJJJJJFHHIJJDF
@6264170/1
gcagaatcagcactgaatcaaaaaaattctccatcgttacaataagttat
+6264170/1
CCCFFFFFHHHHHJJJJJJJJJJJJJJJJJJJJJJJIJJJJJJJJJDHIH
@2185895/1
caagctcctgttcattcccaaaaagaatataatgagcctcaggagctcta
+2185895/1
@@CFFFDDHFHHHGIFGGJJIGIIGEGHIGGIIBFHHGHG>BH@FHIEHC
@7262677/1
gttcgctagcgatctcctgcaagaactgaacaaagttgaagtccttggcg
+7262677/1
CCCFFFFFHHHHHJJJJJJJJJJJJJJJJJJJJJJHHIJJJGJJJJJJIJ
@7262678/1
gttcgctagcgatctcctgcaagaactgaacgaagttgaagtccttggcg
+7262678/1
CBCFFFFFHHHHHJJJJJJIJJJJJJJJJJJJJIJIIJJJJHIJJJ@GHI
@7262679/1
gttcgctagcgatctcctgcaagaactgaacgaagttgaagtccttggcg
+7262679/1
CCCFFFFFHHHHHJJJJJIJJJJJJJJJJJJJJJJIJJJJJHJIIJJJJI
@7262680/1
gttcgctagcgatctcctgcaagaactgaacgaagttgaagtccttggcg
+7262680/1
CCCFFFFFHHHHHJJJJJJJJJJJJJJJJJJJHIJJJJJJJGJJJJJJII
@7789578/1
tataaagacgttagagaggttcactaaaaaatattaggaatccactacaa
+7789578/1
CCCFFFFFHHHHHJIIGIJHIIJJHJJJJJJIJJJJIIJJIJJJJJJJJI
@7789579/1
tataaagacgttagagaggttcactaaaaaatattaggaatccactacaa
+7789579/1
CCCFFFFFHHHHHJIJIIJHJJIJJJJJJJJJJJJJJJJJJJJJJJJJJJ
@1690627/1
attttgaggtactcgagggcatgatgagcagccgagcccttggcttcctt
+1690627/1
@@CFFFFFHDHFFIIIJJIIIJJJIJJJJJJJJJIGIJJIJJIJIJJJGG
@637666/1
aagcaagccaaatctgacgcagccaaggctaccctagaaatccttattcc
+637666/1
CCCFFFFFHHHHHJJJJJIIJJJJJJJJJJJJJJJJJJJJJJJJJJJJJJ
@7790422/1
tataaagtgaaagtcaaatttgcaaattcggttgatttatcccccttgaa
+7790422/1
CCCFFFFDHHHHHGHGJJJJJJJJJJJJJJIFHIJJIJJJJIJJJJIIIJ
@3696729/1
cgattgccgcggtggtaggttccatggacgcccatccatcgaggtatgct
+3696729/1
CCCFFFFFHHHHCGIFGIJHIIJJIJJJJJJJJJJJJJJJIJJJ=EFHHD
@3696730/1
cgattgccgcggtggtaggttccatggacgcccatccatcgaggtatgct
+3696730/1
CCCFFFFFHHHHFHJFHIJIJJJJJJJJJJIJJIJJJJJJJJJJ=CHHHG
@4203041/1
ctaataatagtgtattacctctaaagctatctactcgttatataatcatc
+4203041/1
CCCFFFFFHHHHHJIIJJJIIJGJJIJJJJJJJJJGIIIIJIJJIIGIIG
@2186576/1
caagctgctcctccaaaacaacaacctcaagcttggggtcaaccacaggt
+2186576/1
BCCFFFFFHHHHHJJJJJJJJIJJGHJGIGIJJJJJ9F?DGEHIGI=DHG
@3697142/1
cgattggtcaatgttttttcttcgatgtccacgtaggttacctcgaagga
+3697142/1
@C@FFFFFHHHHHIJJJJJJJJJJJJJIJJJJJGIJJIJJJJJJJIJJJF
@3697143/1
cgattggtcaatgttttttcttcgatgtccacgtaggttacctcgaagga
+3697143/1
CC@FFFFFHHHHHIJJJJIIJJJJJJJJJJJJJHIJJIJJJJIJJIJJJE
@640174/1
aagcacacatgttacataaatgtcaaaatttgacataatttgtggacata
+640174/1
CCCFFFFFHHHHHJJJJJJJJJJJJJJJJJJJIJJJJJJJJJGIJIIJJJ
@6266583/1
gcagactctcagcttcaacgccaaggacttcaacttcgttcagttcttgc
+6266583/1
CCCFFFFFHHHHHJJJJGIEHIIJJJIJJJJJIJJJJJJJIJJIJJJJJI
@5232695/1
cttcgactttttactatttttgtatgcacaaaattcgttctacatatgaa
+5232695/1
@@CFFF;DFFHGHIIIJJIJJJHGIJJICCHGIGGIJFFIIGHGGIJGII
@5232696/1
cttcgactttttactatttttgtatgcacaaaattcgttctacatatgaa
+5232696/1
CCCFFFFFHHHHHJJJJJJJJJHIJJJJJJJJJJJJJJJJJJJJJJJIJI
@2696128/1
caggcttgaacgaagttgtggagagatttataagactacaagaagagagt
+2696128/1
CCCFFFFFHHHHGIIGIJHIJFHDHGIIJJJJJJGJJJJJJJJJJJJII8
@6760335/1
ggggtagacaacaaactccaccacaggaacctcaagc
+6760335/1
BCCFBDDFHHHHHJJJJJJIJJGIJJJJJJJIJJJJI
@7264666/1
gttcgggcgttacttttccgaccaagagatccagcaagttcttggctgcc
+7264666/1
C@CFFFFFHHHHHJJJJJJJJJJJJJJJJJJJJJIJJJHIJJJJGJJJHF
@7264667/1
gttcgggcgttacttttccgaccaagagatccagcaagttcttggctgcc
+7264667/1
CCCFFFFFHHHHHJJJJJIJIJJJJJJJGIJJJJJJJJJJJJJJJJIJEE
@6762234/1
ggggtgtattctatatttcagttaaatttaagaggcttttaaaatttaac
+6762234/1
BCCFBDDFHHHHHJJJJJJJJIHJIJJJJJJJJJJJJJJJIJJJJJJJJJ
@642498/1
aagcaggaaaagcccagaagaacgttcgactttcacttcattctatcggc
+642498/1
CCCDDFFFHHHDFHIIIJIJJIIEGHIJJJJJJJJGIIIJJJJJIEIIIJ
@142553/1
aaaaattgttcccttttgagctattgcgatattttttcggaaaaaa
+142553/1
?<@DD>BDAA?D?DB?CF1A:AEEBH>EFIEFFGFIBFDGDFA>>F
@142554/1
aaaaattgttcccttttgagctattgcgatattttttcggaaaaaagtga
+142554/1
CCCFFFFFHHHHHJJJJJJJJJIJJJJJJJJJJJJJJJJJJJJJJJJCHE
@142555/1
aaaaattgttcccttttgagctattgcgatattttttcggaaaaaagtga
+142555/1
CCCFFFFFHHHHHJJJJJJJJJIJJJJJJJJJJJJJJJJJJJJJJJJCHG
@142556/1
aaaaattgttcccttttgagctattgcgatattttttcggaaaaaagtga
+142556/1
CCCFFFFFHHHHHJJJJJJJJJJJJJJJJJJJJJJJJJJJJJJJJJJGIE
@142557/1
aaaaattgttcccttttgagctattgcgttattttttcggaaaaaagtga
+142557/1
@CCFFFFFHHHHHJJJJJJJJEHGJJJJ1CHIJJJJJJJJIJJJJJB@CE
@7794021/1
tataaccttagatttcgaggcaaattgattgatttgcccagcacaaactt
+7794021/1
CCCFFFFFHGHHHJJJIHJIJJJFIJJIJIJIJJJIJJJIIJIJIJJJJI
@142877/1
aaaaatttaaacacattgcattattgatttcgaggaaataatacgaactt
+142877/1
@@@DDDDDHFHHHGIEGIJJJGIFEHGFGBHDHGAEGHCGIJCFGDHGHH
@142878/1
aaaaatttaaacacattgcattattgatttcgaggaaataatacgaactt
+142878/1
CCCFDFFFHHHHHJJGHHIIJFJJIJIIIIIIGHICFIDGGIJJGJJJIH
@142879/1
aaaaatttaaacacattgcattattgatttcgaggaaataatacgaactt
+142879/1
CCCFFFFFGHHHHJJJJJJIJJJJIJJJJJJJJJJIJJJJJJJJJGIJJJ
@142880/1
aaaaatttaaacacattgcattattgatttcgaggaaataatacgaactt
+142880/1
CCCFFFFFHHHHGJJJJJJJJJJJJIIIJJJJJJJJJJJJJJJJJIJJJI
@142881/1
aaaaatttaaacacattgcattattgatttcgaggaaataatacgaactt
+142881/1
CCCFFFFFHHHHHJJJJJJJJJJJJJIJJJJJIJJJJJJJJJJJJJJJJI
@142882/1
aaaaatttaaacacattgcattattgatttcgaggaaataatacgaactt
+142882/1
CCCFFFFFHHHHHJJJJJJJJJJJJJJJJJJJJJJIJJJJJJJJJJJJJJ
@142883/1
aaaaatttaaacacattgtattattgatttcgaggaaataatacgaactt
+142883/1
CCCFFFFFHHHHHJJJJJ3IIHIJJJJJJJJJJJJJJJJIJJJJJIJJJG
@4733047/1
ctgaatcaaaaaattctccatcgttacaataagttattcggacaagttat
+4733047/1
CCCFFFFFHHHHHJJJJJJJJJJIIJJJJJJJJFIIJJJJJJJIJJHIJI
@644199/1
aagcattggtggcgattggtcaatgttttttcttcgatgtccacgtaggt
+644199/1
@CCFFFFFHDHHGJGIJJJHGHIIHIIJJJJGIJJJJJJIIJIJJGIIJJ
@3701064/1
cgattttacctttgcgcgaaaagtgaccacaagcaatgtcaaagagaagg
+3701064/1
??<BDDDFFFHHFGIIIIEHIIGCGIGHIGIIIIIIIIGHGIIIGIAHGG
@3701065/1
cgattttacctttgcgcgaaaagtgaccacaagcaatgtcaaagagaagg
+3701065/1
@@@DDDFFHHFFFGFGIGEGGGEGGGIIJJIGHIIEHHIIJHGICGEHJH
@3701066/1
cgattttacctttgcgcgaaaagtgaccacaagcaatgtcaaagagaagg
+3701066/1
C@@FFFFFGHHHHIIIIIIII>FGAFHIIIIIIIIIIIIIGGGCFBFGGH
@3701067/1
cgattttacctttgcgcgaaaagtgaccacaagcaatgtcaaagagaagg
+3701067/1
CC@DFFFFHHHHGGGJJJJJJJJHHJJJJJJJJJJJJJGIIJJJGHHIII
@3701068/1
cgattttacctttgcgcgaaaagtgaccacaagcaatgtcaaagagaagg
+3701068/1
CCCFFFFFHHHHGJJJIJIJJJJGGIIIGGIJJJIJJIIJIJJJIIHHIH
@3701069/1
cgattttacctttgcgcgaaaagtgaccacaagcaatgtcaaagagaagg
+3701069/1
CCCFFFFFHHHHHJJJJJJJJJJGHIJIJJJJJJJJJJJJJJJJIJHJJI
@3701070/1
cgattttacctttgcgcgaaaagtgaccacaagcaatgtcaaagagaagg
+3701070/1
CCCFFFFFHHHHHJJJJJJJJJJGHIJJJJJJJJJJJJJJJJJJJJHJII
@644547/1
aagccaaattgctctactctcaagaaatggcctccatgccgagcaagact
+644547/1
CCCFFFFFHHHHHJJJJJJJJJJJJJJJJJIJJJJJJJJJJJJJJJJJIG
@7266554/1
gttcgtatttgggagtgatgccgcgacggctcagcaactcctggaggacg
+7266554/1
B@BFFDDEHHHHHGGGHIHIJGIGJGGIIJJJIJJJIJHHHHHHFFFDCB
@4733995/1
ctgaatcggtccggccgagtgcatcatggtcatgttttgggactccatgt
+4733995/1
@@@DDFFDHFHHFGIBGIJDHIJIIIIJJGFFIIHGIIEHIHHHIJIIIE
@4733996/1
ctgaatcggtccggccgagtgcatcatggtcatgttttgggactccatgt
+4733996/1
@@@FFFFFDCCFHIIGGDH?BDGGGIIIIGHGGHGGGIHIIIIGIIIIIC
@4734252/1
ctgaatctcagatggattgagctgttgagttgatcctgcttgtgaatctg
+4734252/1
CCCFFFFFHHHGHJJJJJIIIJGIHGIIJHIIJJJJIIJIJJHGIJHIGI
@6268725/1
gcagatggccaccaccattctatgaaatggaacacg
+6268725/1
@@@D;2BDDFFF;;:A?CBB@AFCEFBFHE9EGIIF
@7795300/1
tataagataatgtggaaagaaattagtttattttctagtaatattccgaa
+7795300/1
CCCFFFFFHHHHHAEFHHIJJJJJJJEHGIJJJJJJJJJJJJJJJJJJJJ
@1185271/1
atacgtttttgaggcagcaaatttctcaagggcacacggcaacaaaaagt
+1185271/1
CCCFFDFFHHHHHJJJJJJJJJJJIJIJJJJJIJJJJIGIIJJGIGIIJ=
@2191620/1
caaggacttcaacttcgttcagttcttgcaggagatcgctagcgaacaat
+2191620/1
CCCFFDEFGHHHHJJIJHJJFGGHIJJJJJJFHGIIIIIJJJGIIJJFJG
@2191621/1
caaggacttcaacttcgttcagttcttgcaggagatcgctagcgaacaat
+2191621/1
CCCFFFFFHHGHHJJJJJJJJJJIJJJJJJJJJIIJJGIJGHIJJJJJJJ
@2191622/1
caaggacttcaactttgttcagttcttgcaggagatcgctagcgaacaat
+2191622/1
CCCFFFFFHHHHHJJIJJJJJJHJIJJJJJJJJJGHIJJJJGGHIJGHFG
@5236398/1
cttcgatcttccggttccggtggccaccagatcgttgttaaggaacacgc
+5236398/1
C@CFFDFFHGHHGJIGGGIFHIBHEHGJIIIGIIGIIIHGDGGIGJGIGE
@5236399/1
cttcgatcttccggttccggtggccaccagatcgttgttaaggaacacgc
+5236399/1
CCCFFFFFHGHHHJGIJJJJGIIHIEIJJJJJJJHEIHHHIJJIJJIJIG
@5236400/1
cttcgatcttccggttccggtggccaccagatcgttgttaaggaacacgc
+5236400/1
CCCFFFFFHHHHHIFHIGIG@EG@DDGGIJJJJJ?GABFHJGGJJJJIEB
@7796391/1
tataatcatcattcaaacattgaagccagatcgataaaaaaatatcgcaa
+7796391/1
@@CDDDFFHHHHDFHIIDGGGGIGHGCGI@HIGIEIGGIGIIIGGGHIII
@7796392/1
tataatcatcattcaaacattgaagccagatcgataaaaaaatatcgcaa
+7796392/1
CCCFFFFFHHHHHJJJIJJJJJJJJFHIJJJJJJJJJJJJJJIJIJJIJJ
@6271877/1
gcagcatgcaagagagtccaaagagaaggttatgaaccggcaataacttt
+6271877/1
CCCFFFFFHHHHHIIJIJJJJJIJJIIJJCHIJJJJIJJJJJJIJJJJJJ
@147301/1
aaaaatttatagttttttgcatttttattcggcttattgtaatattcctc
+147301/1
CCCFFFFFHHGHHIJJJJJIHIIJJJJJJJJJJJJIIJJIIIJIJJEIIH
@147302/1
aaaaatttatagttttttgcatttttattcggcttattgtaatattcctc
+147302/1
CCCFFFFFHHHHHJJJJJJJJJJJJJJJJJJJJJJJJJJJJIJIJJJJJJ
@7269872/1
gttctacatatgaaacatgtcagttatatattcacctttatatatgtcac
+7269872/1
CBCFFFEFHHHHHJJJJJJJJIJJJIJJJJJJJJJJJJJJJJJIJJHJJJ
@5237812/1
cttcgatgtccacgtaggttacctcgaaggattgttcgctagcgatctcc
+5237812/1
@@@FFFFFFFFHHIIIIIHIIIID@ACGHDCDFHFGG;DAHHHIIICGII
@6272335/1
gcagccaagaacttgctggatctcttggtcggaaaagtgactcccgaaca
+6272335/1
CCCFFFFFHHHHHJJJJJJJJJJJIJIJHIIJIJJJJFHGIJJJJIIJIJ
@5759103/1
gaaaaaggtgggaaatgttgactgttgtagctgattaaggggtgtattct
+5759103/1
B@CFFFFFCFFHHJJJJJJIJJIJIJJIIIJJJFIJJJIJJJ@FDFHHIJ
@5759104/1
gaaaaaggtgggaaatgttgactgttgtagctgattaaggggtgtattct
+5759104/1
BCCFFFFFAFHHHJJJJJJJJIJJHJIGIJIIIHIJJJIJJJ?D@GIIIG
@2192416/1
caaggaggtaaaaagaagaaacaaaagcaacttcaacaagaggaaggagc
+2192416/1
BCCFFFFFCFHHHIJJJJJJJJJJJJJJJJJJJJJJJJJJIIJJJJJJIG
@7798465/1
tatacagtagtcaaatttgtatccattatcactttttgttgccgtgtgcc
+7798465/1
BCCFFFFDHHHHHJJJJJJHHGIJJJJJJJJJJJJJJJJJJJJIJIIIJJ
@7798466/1
tatacagtagtcaaatttgtatccattatcactttttgttgccgtgtgcc
+7798466/1
BCCFFFFFGHHHHJJJIJIHEHIJIIJJJJJJIHJJJIJJGHHIGGGGJI
@3194624/1
ccgattcagcccccaccaagggaagggggcggcccccatcccaacagaag
+3194624/1
B@CDDDDDHHHHHJJJJJJJJJJJJJGIGIGFDDDDDDDDDDDDDDDDDD
@3195107/1
ccgattctcagccgagctgcccagtttagtggccaactcttcgtcactcg
+3195107/1
@C<DDFDEFBFDHGII>FCGEH@HIGEEEHHIGIIGDHGIIECH=FBDH@
@3197038/1
ccgatttgcagactctcagcttcaacgccaaggacttcaacttcgttcag
+3197038/1
CCCFFFFFHHHHHJJJIJJJGJJJJJFHIJJJJIJJJJJJJJJJJGIJJJ
@3197039/1
ccgatttgcagactctcagcttcaacgccaaggacttcaactttgttcag
+3197039/1
@CCFD=DFGDDDHEBGHIEDD:AFFHG:?:?DFBHCGIIIEBHH>?BDFG
@3197040/1
ccgatttgcagactctcagcttcaacgccaaggacttcaactttgttcag
+3197040/1
CCCFFFFFHHHHHJJJJJJIIJJIJJGIIJJJJIJJIJJJJJJJJIJJJJ
@2706528/1
caggtatatttatcacatcattcgt
+2706528/1
@@CFDDEDHHHGHGGIIIIJIJJJH
@7800102/1
tatacctgcacacacgcatttttaaatttaaaaatttattcaagtcaaaa
+7800102/1
CCCFFFFFHHHHHJJJJJJJJJJJJJJJJJJJJJJJJJJJJJJJJJJJJJ
@649293/1
aagctagccaagagaatggcggctcacaagatgtggcaatccttgcagga
+649293/1
@@CFFFFFHHHHGIJGIGIDHIB<GGBAAHGAGAAFDFGGEGEGGDAGGH
@649376/1
aagctatacagtagtcaaatttgtatccattatcactttttgttgccgtg
+649376/1
CCCFFFFFHHHFHJJJJJJJJJJFHJJJJJJJJJJJJJJJJIJJJJJJJH
@649377/1
aagctatacagtagtcaaatttgtatccattatcactttttgttgccgtg
+649377/1
CCCFFFFFHHHHHJHIIJJJJJJJIJJJJJJJJJJJJJJJJIIJIIJJJI
@649378/1
aagctatacagtagtcaaatttgtatccattatcactttttgttgccgtg
+649378/1
CCCFFFFFHHHHHJIIJJJJJJJIJJJJJJJJJJJJJJJJJJJJJJJJIG
@649387/1
aagctatactttgcatagaattagtggtttttttctaaaatcaatttaca
+649387/1
CCCFFFFFHHHHHJJJIJIJJJJJHHIFHIJJJIJJJJJJJHJJJJJJJI
@1699871/1
attttgtcaaaaattgagaaacttaaagtaaaaataccatatgaaaggca
+1699871/1
@@@DDDDDFHDDHEBF4CEHEGDCHIIAAEHD<FDCGGH@HIIGGGGGEG
@1190210/1
atagaacccgaaaatgtggatttacaaaatttaaatagggaatatgaaag
+1190210/1
CCCFFFFFHHHHHJFHCEHHHIJJJJJJJJJJJJJHJJJJJJJJJJJJJI
@7801712/1
tatagaatgtcaatgttattctaaaaagaagactgctaaacgttaaattt
+7801712/1
BCCFFFFFHHHHHJJJJJJJGJJJJJJJJJJJJJJJJJJJJJIJIJJJJJ
@649663/1
aagctatctactcgttatataatcatcattcaaacattgaagcc
+649663/1
CCCFFFFFHHHHH23222<AAFHDH>HIIGGGHIHGIIEHH<?C
@649664/1
aagctatctactcgttatataatcatcattcaaacattgaagcc
+649664/1
CCCFFFFFHHHHHJJJJJIJJJJJJJJJJJJJJJJJJJJJJJJJ
@1190959/1
atagaatacaccccttaatcagctacaacagtcaacatttcccacctttt
+1190959/1
CCCFFFFFHHHHHJJJJJJJJJJJJJJJJJJHIJJJJJJJJJJJJJJJJJ
@649735/1
aagctatggttgagtgaaaaaggtgggaaatgttgactgttgtagctgat
+649735/1
@BCFFFFFHDFHFIFHIJJIJJJCGHJJJJJJJJJGIJJIJIHHIIJJEH
@649736/1
aagctatggttgagtgaaaaaggtgggaaatgttgactgttgtagctgat
+649736/1
CCCFFFFFHHHHHJEGHJJJJIJAHHIGIJJJJJJIJJJHIJHIJJJJGH
@1191395/1
atagaatgaagtgaaagtcgaacgttcttctgggcttttcctgctttttt
+1191395/1
@?@DDDDDFFAC3?A<AFB1CF@GED?FGEEFFADB;BD>?GB<FFFDD;
@1191396/1
atagaatgaagtgaaagtcgaacgttcttctgggcttttcctgctttttt
+1191396/1
CCCFFFFFHGHHHJJJJIJJIJGIJJJJJJJJJJJJJJJJJJJGJIJJJJ
@1191397/1
atagaatgaagtgaaagtcgaacgttcttctgggcttttcctgctttttt
+1191397/1
CCCFFFFFHHHFHJJJJFHIIJIJHIJJJJJJJJJIJJJJJIJIIJJJJJ
@1191541/1
atagaatgtcaatgttattctaaaaagaagactgctaaacgttaaatttt
+1191541/1
BBBFFFDFCFHHHHAEGHIHHJIJJJJJJIJJHIIFHIJIIGGIJJJJJG
@1191542/1
atagaatgtcaatgttattctaaaaagaagactgctaaacgttaaatttt
+1191542/1
CCCFFFFFHHHHHJHIJJJJJJJJJIJJJIIJJJJJJJJJGHIIJJJJJJ
@1191543/1
atagaatgtcaatgttattctaaaaagaagactgctaaacgttaaatttt
+1191543/1
CCCFFFFFHHHHHJIJJJJJJJJJJJJJJJJJJJJJJIJHHHJJJJJJJI
@1191544/1
atagaatgtcaatgttattctaaaaagaagactgctaaacgttaaatttt
+1191544/1
CCCFFFFFHHHHHJJJJJJJJJJJJIIIJIJJJJJJJJJIJJJJGJJJJI
@1193539/1
atagattcaaatgaagtaaacaacatacgtttttcatttaaaatgaactc
+1193539/1
CCCFFFFFHHHHHJJJIJJJJJIIJJJJJIJJJJJJJJJIJJJJJJJJJJ
@650407/1
aagctcgcttttcaaattctcgtgacttttctcccctgtttgttcttaaa
+650407/1
7?@BDBDAHHFHHFDFEHD@DGIEGGBHHEHFGGIIEHFCBGHIDEEHII
@650621/1
aagctctcgaaggcagaactagacagattccgttcgaagctatcttggct
+650621/1
BCCFFFFFHHHGHIJJJJJJJIIJJJIIJJJJHIJJJJIJJJJJJJJJJJ
@6277117/1
gcaggatttacccgtggagggtaacaatctgccttctacatttgcgagtg
+6277117/1
CCCFFFFFHHHHHHCAGGIJICGCGHJIIIJJIIIIGIJIIJJGIIGI@C
@1195256/1
atagctcaaaagggaacaatttttgtcgagttattgatttcgaggaataa
+1195256/1
CCCFFFFFHHHHHJJJJJJJJJJJJIJJIJFHIJJJJJJJJJIJJJJIJI
@7803952/1
tatagctttcttctcttggtgaacacatactttattcgtcatcgctcccc
+7803952/1
CCCFFFFFHHFHHGJIGIDHGIJEGHIIIJJJJJJJIIFHIIICHGHIJG
@2195955/1
caaggatgtaagaactatggaggaa
+2195955/1
CCCFFFFFHHHHHJJJIJJJIJJJJ
@2195956/1
caaggatgtaagaactatggaggaatattacaataagccgaataaaaatg
+2195956/1
@@@FFFFFBFFDDHIEGHEEGB?GG@EHFHGGHBHIADGHIGGGCHIII@
@2195957/1
caaggatgtaagaactatggaggaatattacaataagccgaataaaaatg
+2195957/1
@CCFFFFFHHHHHJJJJJJJJJJJJJJJJJJJJIIJJJBFHJJIJJJJJI
@2195958/1
caaggatgtaagaactatggaggaatattacaataagccgaataaaaatg
+2195958/1
BCCFFFFFHHHHHJJJJJJJIJJJIIJJJJJJJJJJJJJJJJJJJIJJJI
@2195959/1
caaggatgtaagaactatggaggaatattacaataagccgaataaaaatg
+2195959/1
CCCFFFFFHHHHHJJJIJJJIIJJJJIJJJJJIJJJJJJJJJJJJJJJJJ
@6771126/1
gggttctgctaagtggtaagtagaaggtaagccacttaagcacacatgtt
+6771126/1
CCCDDFFFHHHHHIJJHIJJHGIJJJJFHIJIJJJJJJJJJJJJJJJJJH
@1196406/1
ataggattggatctatgactgtgtatcgatagctgttcactttttggtca
+1196406/1
@CCFFFDDHDHHGJJJIIJJJEHFHGIHIGGAGGCGID>FHIJJJGJJIG
@2197110/1
caaggattgccacatcttgtgagccgccattctcttggctagcttctgac
+2197110/1
CCCFFFFFHGHHHJJJJJJHJJJJJJJJJJJJJJJJJJJJJJJJJHGEII
@2197111/1
caaggattgccacatcttgtgagccgccattctcttggctagcttctgac
+2197111/1
CCCFFFFFHHHHGIIIJJJIJHHGIJIHJJJIJJJJJJJJGIIJIHJGEH
@2200167/1
caagggaagggggcggcccccatcccaacagaaggggtaaccgcaagggg
+2200167/1
BCCFFFFFHHHHHIIIIIHHHFFFEDEEDDDCDDDDD=BDDDDCDDDDDC
@3707585/1
cgcaaactgacgtttactcttctaatgtcaaacagaatctagccaaacac
+3707585/1
CCCFFFFFHHHHHJJJJJJJJJJJJJJIJJJJJJJJJJJJJJJJJJJJJH
@1701660/1
attttgtgcatacaaaaatagtaaaaagtcgaagtctttcgagacatact
+1701660/1
@CCFFFDDHGHHHJJJJJJJJGHIJIJJBHHGIJHJJJJJJGIFIIJJJI
@3708780/1
cgcaaaggtaaaatcgttctagacatactttat
+3708780/1
@@@DDDDDDHHHHHGHCGBFGD?<E9C9AEH4:
@3708781/1
cgcaaaggtaaaatcgttctagacatactttatgctcttgacatttcgtt
+3708781/1
@?@DBDDDAAFAHCEFHICHGIICHIEFFGHID@FEGHE?CCFBGEHBHC
@3708782/1
cgcaaaggtaaaatcgttctagacatactttatgctcttgacatttcgtt
+3708782/1
@CCFFFFFFHHHHJJJJJJJJJJJJJJJJJJJIJJIJJJJGJJJJJJJJJ
@3708783/1
cgcaaaggtaaaatcgttctagacatactttatgctcttgacatttcgtt
+3708783/1
@CCFFFFFHHHHHJJJIJJJJJIIJJJJJJJJJJJJJJJJJIJJJJJIII
@3708784/1
cgcaaaggtaaaatcgttctagacatactttatgctcttgacatttcgtt
+3708784/1
CCCFFFFFFHHGGJJJIIJJJJJJJJJJJIJJJJJJJJJJJJIIJJJJIG
@3708785/1
cgcaaaggtaaaatcgttctagacatactttatgctcttgacatttcgtt
+3708785/1
CCCFFFFFFHHHHJJJIJJJJJGIJJJJJJJJJJJJJJJJJJJJIJJJJJ
@3708786/1
cgcaaaggtaaaatcgttctagacatactttatgctcttgacatttcgtt
+3708786/1
CCCFFFFFFHHHHJJJJJJJIIJJJJJJJJJJJJJJJJJJJJJJJJJJJI
@3708787/1
cgcaaaggtaaaatcgttctagacatactttatgctcttgacatttcgtt
+3708787/1
CCCFFFFFFHHHHJJJJJJJJJJJJJJJJJJJJJJJJJJJJJJJJJJJJH
@3708788/1
cgcaaaggtaaaatcgttctagacatactttatgctcttgacatttcgtt
+3708788/1
CCCFFFFFFHHHHJJJJJJJJJJJJJJJJJJJJJJJJJJJJJJJJJJJJI
@3708789/1
cgcaaaggtaaaatcgttctagacatactttatgctcttgacatttcgtt
+3708789/1
CCCFFFFFHHHHHJJIJJJJJIIIJGIIIIJIJJJJJJIJIJJJJJIJII
@3708790/1
cgcaaaggtaaaatcgttctagacatactttatgctcttgacatttcgtt
+3708790/1
CCCFFFFFHHHHHJJJHJJJJJJJJJJJJJJJJJJJJJJJJJJJJJJJJI
@3708791/1
cgcaaaggtaaaatcgttctagacatactttatgctcttgacatttcgtt
+3708791/1
CCCFFFFFHHHHHJJJJJJIJIIJJIHJJJJIJIJJJJJJEHGIJIJJJI
@4746402/1
ctgacatgtttcatatgtagaacgaattttgtgcatacaaaaatagtaaa
+4746402/1
CCCFFFFFFFHHHJJJJHIIJJJJJIJJJJJHIJJJJJJJJJJJJJIIJJ
@4746403/1
ctgacatgtttcatatgtagaacgaattttgtgcatacaaaaatagtaaa
+4746403/1
CCCFFFFFHHHHHJJJJHGIJJJJJJJJJJJIIJJJIJJJJJJJJIEIJJ
@4746404/1
ctgacatgtttcatatgtagaacgaattttgtgcatacaaaaatagtaaa
+4746404/1
CCCFFFFFHHHHHJJJJHIIJIIJJJJJJJJHIJJJJJJJJJJJJJIIJI
@4746405/1
ctgacatgtttcatatgtagaacgaattttgtgcatacaaaaatagtaaa
+4746405/1
CCCFFFFFHHHHHJJJJHIJJJIJIJJJJIJFHIIJJJJJJJJIJJGIJJ
@4746406/1
ctgacatgtttcatatgtagaacgaattttgtgcatacaaaaatagtaaa
+4746406/1
CCCFFFFFHHHHHJJJJHJJJJJJJJJJJJJGIJJJJJJJJJJJIJGIJJ
@4746407/1
ctgacatgtttcatatgtagaacgaattttgtgcatacaaaaatagtaaa
+4746407/1
CCCFFFFFHHHHHJJJJIJJJJJJJJJJJJJIIJJJJJJJJIJJJJIIJI
@6772345/1
gggttttgcctttatccagcacgtttttggtacagctgctgtagttgaac
+6772345/1
CCCDFFFFHHHHHJJJJJJJJJJIJJJJJJFHIJJJJJJJJHIJIJJIJJ
@7276968/1
gttctgcatgaatgccatctgggcccggggctctgtgatttcttagtgtc
+7276968/1
CCCFFFFFHHHHHJIJJJIHIJJJJJJIJJJJIJJIJIJJJJJJJIFHIG
@7276969/1
gttctgcatgaatgccatctgggcccggggctctgtgatttcttagtgtc
+7276969/1
CCCFFFFFHHHHHJJJJJJIIJJIIJJJJIJJJJJHIIIJJIJJIJJJJI
@7277600/1
gttctggcaacatcgacagataccacaaatacctaaaccttcccactaaa
+7277600/1
C@CFFFFFHHHHHJJIJJIJIIJIJJJJJIJJJJJJJJJJJJJJJJJJJJ
@7277601/1
gttctggcaacatcgacagataccacaaatacctaaaccttcccactaaa
+7277601/1
CCCFFFFFHHHHHJJJIJJIJJJGGIJJIJIJIJIJJJJIJJJJIJJIJI
@5765939/1
gaaaaatatatcttgaagaactattattttttttttatttttcatcacag
+5765939/1
CCCFFFFFHHHHHJJJJJJJJJIJJ4FJJJJJJJJJEHJJJGDGGGGGIG
@7279901/1
gttcttaaaaactttttcggggtatctggtaccaaatcaacatcatagtg
+7279901/1
CCCFFFFFHHHHHJJJJJJJJJCGIJGIJHHIJJJJJJJJJJJJJJJJIH
@1199004/1
atagtgccccgatgatatgatatgtatttattatattgtgaaaagggagc
+1199004/1
@@@FBDDFHHHFHGIIGGHEHHIGGEIIJGHIGGIHJJBGEHIIDHGIHI
@4217830/1
ctacaacagtcaacatttcccacctttttcactcaaccatagctttctca
+4217830/1
@@CFFFFFHFHHHJJIJJJGIIIJJJJJJHIIJGHJJIJJJJJJIGGIIH
@4217831/1
ctacaacagtcaacatttcccacctttttcactcaaccatagctttctca
+4217831/1
CCCFFFFFHFHHHJJJJJJJJJJJJJJJJJJJJJJJJJJJJJIJJJJJIJ
@4217832/1
ctacaacagtcaacatttcccacctttttcactcaaccatagctttctca
+4217832/1
CCCFFFFFHHHGHJJJJJJJJJJJJJJJJJIIJJJJJJJJJJIJJJJJJG
@4217833/1
ctacaacagtcaacatttcccacctttttcactcaaccatagctttctca
+4217833/1
CCCFFFFFHHHHHJJJJJJJJJJJJJJJJJJJJJJJJJJJJJJJJJJJJI
@4217834/1
ctacaacagtcaacatttcccacctttttcactcaaccatagctttctca
+4217834/1
CCCFFFFFHHHHHJJJJJJJJJJJJJJJJJJJJJJJJJJJJJJJJJJJJI
@1199980/1
atagttttgtcatacgtttttgaggcagcaaatttctcaagggcacacgg
+1199980/1
BB@DDDFFHHHHHIJJIJJJJJJJIJJJJIJIIGIGIIJJIJIJIGHIJG
@2710847/1
caggtgcaatatttttagattctggaatgtcattagatgctgtgtggaaa
+2710847/1
CCCFDDFFHHHHHJJJJJJJJJJJJJJJJHIJJJJJJJJJJJHHHJJJJJ
@7806103/1
tatagttttgtcatacgtttttgaggcagcaaatttctcaagggcacacg
+7806103/1
@CCFFDDFHDFHHJIGHGIJJJJFHHGIGIGIIJJJGIJIJJJJJIIJJE
@2200490/1
caagggcacacggcaacaaaaagtgataatggatacaaatttgactactg
+2200490/1
@@@DDDDDDFF?:CGEG@BCEH?C?BDFGEE>>GEGG@FGHDF>GGHIIG
@2200491/1
caagggcacacggcaacaaaaagtgataatggatacaaatttgactactg
+2200491/1
CCCFFFFFHHHHGJIJJJJJJJJFHIJJJJJJJJJJJJJJJJJIJJJJJG
@2200492/1
caagggcacacggcaacaaaaagtgataatggatacaaatttgactactg
+2200492/1
CCCFFFFFHHHHHJJJJJJJJJJFHIJJJJJJIJJJJJJJJJJJJJJJJI
@5244384/1
cttcgcttttgactcgacaaaaatttaaacacattgcattattgatttcg
+5244384/1
@@@DFDDDHBFFDHGGBEGGHIGGGHE@DHEHHHAGGIJIHIHECGEGFG
@5244385/1
cttcgcttttgactcgacaaaaatttaaacacattgcattattgatttcg
+5244385/1
CCCFFFFFHHHGHJJJJJJJJJJJJJJJJJJJJJJJJJJJJJJJJJJJII
@5244386/1
cttcgcttttgactcgacaaaaatttaaacacattgcattattgatttcg
+5244386/1
CCCFFFFFHHHHHJJJJJJJJJJJJIIJIJJJJJJJJJJJJJJJJJIJIJ
@5244387/1
cttcgcttttgactcgacaaaaatttaaacacattgcattattgatttcg
+5244387/1
CCCFFFFFHHHHHJJJJJJJJJJJJJJJJJJJIJJJJJJJJJJIIJJJJJ
@5244388/1
cttcgcttttgactcgacaaaaatttaaacacattgcattattgatttcg
+5244388/1
CCCFFFFFHHHHHJJJJJJJJJJJJJJJJJJJJJJJJJJJJIJJJJJJJI
@5244389/1
cttcgcttttgactcgacaaaaatttaaacacattgcattattgatttcg
+5244389/1
CCCFFFFFHHHHHJJJJJJJJJJJJJJJJJJJJJJJJJJJJJJJJIJJJJ
@2711472/1
caggtggtgacatcgttcgatgacaaagtgatgggcaatcccattggctg
+2711472/1
BCCFDEFDHHHHHJIIIJJJJJJJJJIJCHJJJJIDGHIJJGGIIDHIII
@5245013/1
cttcggagaatcacaaaactcatgatactttt
+5245013/1
?@@DDDD>HHDFDIGHIIGE>EHCA<FBHHGG
@5245014/1
cttcggagaatcacaaaactcatgatacttttcaaattttcttttaaatt
+5245014/1
@@@FFFFFGHHHHJIIJJIJGIIIFHIGIGJIGIIJIIIIGJJJJIF?BB
@5245015/1
cttcggagaatcacaaaactcatgatacttttcaaattttcttttaaatt
+5245015/1
CCCFFFFFHHHHHJJJJJJJJJJJJJJJJJJJJJJJJJJJJJJJJJIBGG
@7807074/1
tatataacgagtagatagctttagaggtaatacactattattaggcacta
+7807074/1
CCCFFFFFHGHDHIIJJJJJJJJJIIJCGIIJJJJJIJJJJJIIIJJJJG
@7807178/1
tatataatagatgatgaagttttgatattactccaggaggatgaatacca
+7807178/1
CCCFFFFFHHHHGJJJJJJIIJJJIJJJJJJJJJJJJJJJJJJJJJIJJJ
@7807206/1
tatataatcatcattcaaacattgaagccagatcgataaaaaaatatcgc
+7807206/1
CCCFFFFFHHHHHJJJJJJJJJJJJJJJJIJJJJJIJJJJJJJJJJGIII
@5245271/1
cttcggagttttgcctgttccgtagcagacggccactggcaaagtggata
+5245271/1
@@@DD@D@FFDHFECDHIIIIGEH=BGCEGAD:FGGGIEHE@=8=F=@>C
@5245272/1
cttcggagttttgcctgttccgtagcagacggccactggcaaagtggata
+5245272/1
BCCFFFFFFFHHHJJJJJJJIIHGGDIIIJJJIIJJJJJJJIJJ<CHFHE
@5245273/1
cttcggagttttgcctgttccgtagcagacggccactggcaaagtggata
+5245273/1
CCCFFFFFFHHGHIJGIHJJJIFHHIIJJJJJJJJJJIJJIJJIBFIHIE
@7280299/1
gttcttacatccttgtttatttccctttttgtggagaggtactatgtgtg
+7280299/1
@?@FFFDFGHGBHGIHHIHJIJIIGIIJJJGFHGAGDHI?BGGIIIGJHD
@7280300/1
gttcttacatccttgtttatttccctttttgtggagaggtactatgtgtg
+7280300/1
BB:BDFFFHHHHHJJJIJJJJJJJJJJJJJJIIJHIGIJ?GHIJJJIIGF
@7280301/1
gttcttacatccttgtttatttccctttttgtggagaggtactatgtgtg
+7280301/1
CBCFFFFFHHHHHJJIJJJJJJJJJJJJJJJIIJIJIJJ?HHIIIJGIDD
@655901/1
aaggaataacacgggctaattttaacaaccatcccactgtacgagaattc
+655901/1
CCCFFFFFHHHHHJJJJJJJJJJJGHIJJJJJJJJJJJJHIJJIIGIIII
@656076/1
aaggaatatggagaggtgacaaattcttccaagcggtcacgattaacaaa
+656076/1
@@CFFFFFFHGGHGHI2ADFHIGIIJJIGHHGGGIIGIJJGHBGGGGGGG
@7808353/1
tatatattcacctttatatatgtcacattttgtggttctttaatgaaatg
+7808353/1
C@CFFFFFHGHHHIIIII<IICHIIFIIIIIFHIIFGHIIIIIIGIIIII
@1201672/1
atataacgagtagatagctttagaggtaatacactattattaggcactag
+1201672/1
BCCFFFFFHHFFHJJJJJJJJIJHIJAGHGJJJJJJJJJJJJJJJIJJJJ
@160808/1
aaaacatgaccatgatgcactcggcaggaccgattcagcccccaccaagg
+160808/1
CCCFFFFFHHHHHJJJJJJJJJJIJ2@GHIJJJJJIJJJJJJJJJJIGFH
@3205348/1
ccgcagatggccaccaccattctatgaaatggaacacgaagagggactac
+3205348/1
CCCFFFFFHHHHHJJJJJIIJJJIIJIGHIJJIJJJIJJJGHHJJIJJJJ
@3205349/1
ccgcagatggccaccaccattctatgaaatggaacacgaagagggactac
+3205349/1
CCCFFFFFHHHHHJJJJJJJJJJIJJJIJJJJJJJJJJJJJJJJJJJJJJ
@3205350/1
ccgcagatggccaccaccattctatgaaatggaacacgaagggggactac
+3205350/1
@@@DDDDB??DBFEGGIIEHGCGCHIIIHCFBGIIIIGIII:DHGGIIIH
@3712224/1
cgcaaatgtagaaggcagattgttaccctccacgggtaaatcctgcaagg
+3712224/1
@CCFFFFFDFHFDFEHBCGGCHFHIGIIIIIIIIII@GEHEGHGEHHIIH
@3712225/1
cgcaaatgtagaaggcagattgttaccctccacgggtaaatcctgcaagg
+3712225/1
CCCFFFFFFHHHHJJIJJJJJJJJJJJJJJJJJJJJGHIIJJJJJJJJJJ
@3712226/1
cgcaaatgtagaaggcagattgttaccctccacgggtaaatcctgcaagg
+3712226/1
CCCFFFFFHHHGHJJIIJJJJJJJJJJJJJJJJJJJHIJJJJJJJJJJJI
@3712227/1
cgcaaatgtagaaggcagattgttaccctccacgggtaaatcctgcaagg
+3712227/1
CCCFFFFFHHHGHJJJJJJJJJJIIJJJJJJJJJJJGHIJJJJJJJJJJJ
@3712228/1
cgcaaatgtagaaggcagattgttaccctccacgggtaaatcctgcaagg
+3712228/1
CCCFFFFFHHHHHJIIIIJJJJJJJJJJJJJJJJJJFHIJJJJIJJJJJI
@3712229/1
cgcaaatgtagaaggcagattgttaccctccacgggtaaatcctgcaagg
+3712229/1
CCCFFFFFHHHHHJJIJJJJJJJJJJJJJJJJJJJJGHIJJJJJJJJJJI
@3712230/1
cgcaaatgtagaaggcagattgttaccctccacgggtaaatcctgcaagg
+3712230/1
CCCFFFFFHHHHHJJJIJJIJJJJJJJJJJJJJJJJGHJJIJJJJJJJJJ
@1202145/1
atataataaaaatttatagtttttttgcatttttattcggcttattgtaa
+1202145/1
?@?BDA?DDFF>FG@AAF<IBEIIBAD@<DHIEGH@4BDBHAD??FFGDH
@1202613/1
atataatcatcattcaaacattgaagccagatcgataaaaaaatatcgca
+1202613/1
CCCFFFFFHHHHHJJJJJJJIJJJJJJJJIJJJJJJJJJJJJJJJJJJIJ
@1202614/1
atataatcatcattcaaacattgaagccagatcgataaaaaaatatcgca
+1202614/1
CCCFFFFFHHHHHJJJJJJJJJJJJJJJJIJIJJJJJJJJJJJJJJJJJJ
@1202615/1
atataatcatcattcaaacattgaagccagatcgataaaaaaatatcgca
+1202615/1
CCCFFFFFHHHHHJJJJJJJJJJJJJJJJJJJJJJIJJJJJJJJJIJJJI
@3712602/1
cgcaaattatgtcacataaatgtcaaaatgccacataatttgcaaaattt
+3712602/1
CCCFFFFFHHHHHJJJJJJJIJHJIJJJJJJJJJJJJJJJJJJGGIJJJI
@3712603/1
cgcaaattatgtcacataaatgtcaaaatgccacataatttgcaaaattt
+3712603/1
CCCFFFFFHHHHHJJJJJJJJJIJJJIJJIJJJJJJIJJJJJJJJJJJJJ
@659355/1
aaggacttcaactttgttcagttcttgcaggagatcgccagcgaacaatc
+659355/1
CCCFFFFFHHHHHJJIJJJJJJJJJIJJJJJJJJJJJJJJJJJJJJJJJJ
@6780965/1
ggtagtccctcttcgtgttccatttcatagaatggtggtggccatctgcg
+6780965/1
?@?DDDDDHFHFHGGCGFFHGIHIIIIIIIGIGII9@G:?FHIIIIGIED
@1207005/1
atatcaaactacaggcagtgttaacgattatacgaaagatctagaaaact
+1207005/1
CCCFFFFFHHHHHJIJJJHHIIJJJJJJJJJJJJJJJJIJJJJJJJJJJI
@5773466/1
gaaaaatgacagaaggacagacaagaaacatgataagatatgctgcaacc
+5773466/1
CCCFFFFFHHHHHJJJJJJJJGJJIJJJJJJJJJJJJIJJJJJJJIJJII
@5773615/1
gaaaaatgaggctctgtgccaagaagtacttttgtggaatatagcaaact
+5773615/1
CCCFFFFFHHHHHJJJJJJJJJJJJJHHJIJJJJJJJIJJJJJJJJJJJJ
@2206148/1
caaggtttggaggagttgtactaatttgtgtaattgaagttcgtattatt
+2206148/1
@@<DDDDDHD?AF<CEGGHHGECFEGIEHG?FEHIBGGICDDEIBGGIII
@2206149/1
caaggtttggaggagttgtactaatttgtgtaattgaagttcgtattatt
+2206149/1
BCCFFDEFHHHHHHJHIJIIJJJJJJJJHHHJJJJJJJJJJJJGHIJJJJ
@2206150/1
caaggtttggaggagttgtactaatttgtgtaattgaagttcgtattatt
+2206150/1
CCCFFDEFHHHHHIJHIJHHJJJJJJJIHIHIIJJJJJJHJJJIGIJJJJ
@2206379/1
caaggttttcaatagggcattctaacatgtcaaaattaaatcaatatggc
+2206379/1
CCCFFDFFHHHHHJJJJJJJJJJJJJJJJJJJIJJJJJJJJJJJJIJJJI
@7811287/1
tatattgtgaaaagggagcatttatttgatgcaaagtatagaggttgtac
+7811287/1
CCCFFFFFHFHHHJIJJJJJJJJJJGIJJJJJJJJJHGIJJIJJHHHIIJ
@5250937/1
cttcgtcactcgcaaatgtagaaggcagattgttaccctccacgggtaaa
+5250937/1
@@CFFFFFHHHGFEGJIJDDGHIIIDHICIIJJJIIJJJJJJGIIJFHGI
@5250938/1
cttcgtcactcgcaaatgtagaaggcagattgttaccctccacgggtaaa
+5250938/1
CCCFFFFFHHHHHJJJJJHIIJJJJIJJJJJJJJJJJJJJJIJJJJHIII
@5250939/1
cttcgtcactcgcaaatgtagaaggcagattgttaccctcgacgggtaaa
+5250939/1
CCCFFDDFHHHHHJJJJIHHIJIJIIJJJJJJJJIJJJJJ0@FFGIHGII
@6782601/1
ggtatctgtcgatgttgccagaacg
+6782601/1
@@=DDDDDFBFFFIF9C4AEBGCDF
@165987/1
aaaacattgaccaatcgccaccaatgcctggtgcagctatccactttgcc
+165987/1
CCCFFFFFHHHHHJJJJJJJJJJJJJJJJJJHHJIJJJJJJJJJJJJIJJ
@165988/1
aaaacattgaccaatcgccaccaatgcttggtgcagctatccactttgcc
+165988/1
@@@DDDDDFFHDHGII;FEBHBGFFBEHIIIGIGIGGIIIIGCBGIIEII
@165989/1
aaaacattgaccaatcgccaccaatgcttggtgcagctatccactttgcc
+165989/1
@@@DDDDDHHHHHIGIC?C1@EHH@BEGGIGHIIIIGIGGIIIGGIGIIG
@165990/1
aaaacattgaccaatcgccaccaatgcttggtgcagctatccactttgcc
+165990/1
CCCFFFFFHHHHHJJJFHIIJJJJJJJJJJIHIJJJJJJJJJJGIJJGIJ
@7291207/1
gttgaaattccgcgaaattggcactggcaagtcaaagaagctagcca
+7291207/1
@@=DFEFFHHHGHJIJJJ9GHJJJJJIJJJJIHIJJIGIJJJJIJIG
@7291208/1
gttgaaattccgcgaaattggcactggcaagtcaaagaagctagcca
+7291208/1
@C@FFDBEFHHGGJIJIGIJGHIGCGHHHGIEGIJIJIIJGIGGIJI
@7291209/1
gttgaaattccgcgaaattggcactggcaagtcaaagaagctagcca
+7291209/1
CCCFFFFFHHHHGJIJIJJJJIJJIJJJJIIHJIJJJIDGIJJIIJJ
@7291210/1
gttgaaattccgcgaaattggcactggcaagtcaaagaagctagcca
+7291210/1
CCCFFFFFHHHHGJJJJJJJJFIJJJJJJJJHIJJJJJJJJJJJFJJ
@7291211/1
gttgaaattccgcgaaattggcactggcaagtcaaagaagctagcca
+7291211/1
CCCFFFFFHHHHHJIJJJJJJJIJJJJIJJJGHIIIJJJJJJJJIJJ
@7291212/1
gttgaaattccgcgaaattggcactggcaagtcaaagaagctagcca
+7291212/1
CCCFFFFFHHHHHJJJJJJJJIIJJJJJJJJIJJJJJJJJJJJJFIJ
@1210221/1
atatgaaacatgtcagttatatattcacctttatatgtcacattttgtgg
+1210221/1
@B@FFFFFHHHHHIJJJJJJJJIJJIJJJJJJJJJJJJJJJJJJJJJJJI
@1210222/1
atatgaaacatgtcagttatatattcacctttatatgtcacattttgtgg
+1210222/1
@BCFFFFFHHHHHIJJIJJJIJJJJJJJJJJJJJJJJJJJJJJJJJJGHI
@3213866/1
ccgccattctcttggctagcttctttgacttgccag
+3213866/1
C@@FFFFFDFHHFIIIIEBACFHH9?CCHGD3CEFB
@3213867/1
ccgccattctcttggctagcttctttgacttgccagtgccaatttcgcgg
+3213867/1
8?@DDDDDFFHADHEHGG;FHICHHHIGGIIEGGIIEHCGHEGHIGEHII
@3213868/1
ccgccattctcttggctagcttctttgacttgccagtgccaatttcgcgg
+3213868/1
CCCFFFFFHHHHHJJJHIICEAHIHE>HGFHCGHIIBGCHCICHIGCHGG
@3213869/1
ccgccattctcttggctagcttctttgacttgccagtgccaatttcgcgg
+3213869/1
CCCFFFFFHHHHHJJJJIJJJJIJJJGIJJJJJJGGHEHJGIIJJJGIJG
@3213870/1
ccgccattctcttggctagcttctttgacttgccagtgccaatttcgcgg
+3213870/1
CCCFFFFFHHHHHJJJJJJJJJIIJJIHIJJJIJIIIJIJJJJJJJIJJI
@2721628/1
cagtacttcattgtgattctcgaataaatgccagagatgataagcagatt
+2721628/1
CCCFFFFFGHHHHHIJJJJJJJJJJJJJJJJJJJIJJJJIJJJJJJJJJJ
@2722555/1
cagtagtcaaatttgtatccattatcactttttgttgccgtgtgcccttg
+2722555/1
@CCDFFFFHHHHHJJHIJJJJJJJIJJJJJJJJJJJJIJJGHHHIJJJJI
@7815691/1
tatcaatcggccattcgaggctggaagccacttttaaatgttgatgttgc
+7815691/1
CCCFFFFFGHHHHJJIJJJJJJJJJJIJJJJJJJJIJJGJHIJHIJJJFB
@7815692/1
tatcaatcggccattcgaggctggaagccacttttaaatgttgatgttgc
+7815692/1
CCCFFFFFHHHHHJJJJJJJIJJJGIIGHIIGIJJJJJIIGHIFHHFHHE
@4228131/1
ctacagatattcgcacttgcagtcccaatatcaaactacaggcagtgtta
+4228131/1
@@@FFFFFHHHHGJJJJJJJIIFHIJIJJIJJIJIIIJIJJJJIJGHIII
@1711586/1
atttttcaataaagtacactttatttaagaacaggggagaaaagtcacga
+1711586/1
@@@FADDFHHGHGJ<CFGIIJJJJJIJGHIJIJJIJIIGGIJJJJJJJII
@3214909/1
ccgcccccttcccttggtgggggctgaatcggtccggccgagtgcatcat
+3214909/1
C@CFFFFFHGHGHIIHIFGCDHIGEFHIGGGI@FHAEED>ABBBCDEDDC
@1213220/1
atatgtagaacgaattttgtgcatacaaaaatagtaaaaagtcgaagtct
+1213220/1
@@@DDABDFF?AFIEGHBCFE<FBBEAFHIIGGG?CFHIGIHHEHGIGBD
@4758510/1
ctgagaaagctatggttgagtgaaaaaggtgggaaatgttgactgttgta
+4758510/1
?@;:??D?DFD<FGHFFED@:CDFH?AEGDEC<;D=FAHIABFHHI@DHE
@4758511/1
ctgagaaagctatggttgagtgaaaaaggtgggaaatgttgactgttgta
+4758511/1
CCCFFFFFHHHHHJJHIJGIEHIJJJJJJ?EHIFIIJJGIIIIJJIIGHG
@1214650/1
atattacacatccatttatgcaggacttctatctagtttcccacgccagt
+1214650/1
CCCFFFFFHHHHHIJJJJJJJJJIIIJJJJJJJJJJIIJIJJIJJJJGID
@1215011/1
atattaggaatccactacaaggttttcaatagggcattctaacatgtcaa
+1215011/1
CC@FFFFFHHHHHJJJJJJJJJFHIJJJJJJJJJJJJJJJJJJJJJIIJJ
@3719973/1
cgcaagtttcacagcaacaacctggagcgaaacaacagcagcccgctcct
+3719973/1
CCCFFFDFHHHHHJJJJJJJJJJJJJJJJJJJJJJJJJIJJJJJJIJJJE
@3720434/1
cgcaatattagaaattttcaaatattcttcgcttttgactcgacaaaaat
+3720434/1
@@@DFFFFHHHHHGIIJGIIJIIJJIJJIIIIIIJJIIIGIGGHIIJIJI
@7294301/1
gttgaagctgagagtctgcaaatcggccaacttcttgccgacggaatttt
+7294301/1
CCCFFFFFHHHHGJHHIJJJJJJJJJJJJIJJJJJJJJJJJJJJIJJJJJ
@5777996/1
gaaaaattagtaaaacataatggttttcgcgcgtaaagtgaccaaagcaa
+5777996/1
?@?DDFFDHA:DFBFGIIGIGIJFHIJIIJHEHDHGIIHHHIGIGEGHGH
@172461/1
aaaaccttgtagtggattcctaatattttttagtgaacctctctaacgtc
+172461/1
CCCFFFFFHHGHHIJIJJIJJJJJIJJJJJJJJGIJJJJIJJJJJJGIHD
@172462/1
aaaaccttgtagtggattcctaatattttttagtgaacctctctaacgtc
+172462/1
CCCFFFFFHHHHHJIIJJJJJJJJIIJJJJJJJGIJJJJJJJJJJJIJJI
@1712973/1
atttttcatcacagtgatgtttgtttcagaacaaaccgggaaaagtatta
+1712973/1
1=@DABBDHDDFHIDEHIICIIIIIIGIIGIIIIGIGIIIEHIGIDFHG>
@1712974/1
atttttcatcacagtgatgtttgtttcagaacaaaccgggaaaagtatta
+1712974/1
CCCFFFDFHHHHHJJJJJJJJIJJJJJJJJJJJJJJJIJJIIJJJFHIIC
@1712975/1
atttttcatcacagtgatgtttgtttcagaacaaaccgggaaaagtatta
+1712975/1
CCCFFFFFHHHHHJHIIIJJJJJJJJJJJJJJJJJIJJJJGIJJJBGIIG
@1712976/1
atttttcatcacagtgatgtttgtttcagaacaaaccgggaaaagtatta
+1712976/1
CCCFFFFFHHHHHJIJJJIJJJJJJJJJJIJJJJJJJJJJHJJJJDHIIG
@666043/1
aagggctcggctgctcatcatgccctcgagtacctcaaaatcatgaccaa
+666043/1
@CCFFFFFHHHHGIGIGGHIJFIJJEHJJIGGFIJIIJIJCDGGGJIIIH
@666044/1
aagggctcggctgctcatcatgccctcgagtacctcaaaatcatgaccaa
+666044/1
CCCFFFFFHHHHHIJJIIIIJJJJJEHIIJHGGIGJJJJJGGGGIJJJJJ
@7817652/1
tatcacgattcataaaagtaatataaccttagatttcgaggcaaattgat
+7817652/1
BCCFFFDBFHHHHJJJJJEJIJJJJJJJJJJJJJJJJJJJJJJJJJJJJI
@7817653/1
tatcacgattcataaaagtaatataaccttagatttcgaggcaaattgat
+7817653/1
CCCFFFFFHHHHHJJJJJIJJJJJJJJJJJJJIJJJJJJJJJJJJJJJJJ
@1713709/1
atttttcccaacctaaatagtaaattgtattaacatgccacaagaaaata
+1713709/1
@@?DDFFFHHHHHJJHGFJICHHJJJJGHIJIJJJJJJJJJJJJJJJJGG
@1713973/1
atttttccgtccaaaaacaacgctcccatgagagcttcaaagcaattagc
+1713973/1
BCCFFFFFHFHHHJJJJJJJJJJJJJJJJJJJJJJJJJJJJJIJJJJJJJ
@5258501/1
cttctacatttgcgagtgacgaagagttggccactaaactgggcagctcg
+5258501/1
CCCFFFFFHHHFHJJJ@EHIJGHGIIHIJJJJJJIJIJJJJJIIJJJJJJ
@7818811/1
tatcactttttgttgccgtgtgcccttgagaaatttgctgcctcaaaaac
+7818811/1
CCCFFFFFHHHGHJIJJJIHFHHJJJJJJJJJIJJJIJJJJJIJJJJJIG
@7818812/1
tatcactttttgttgccgtgtgcccttgagaaatttgctgcctcaaaaac
+7818812/1
CCCFFFFFHHHHHJJJJJIIHIJJJJJJJJJJJIJJJJJJJJJJJJJJJI
@7818932/1
tatcagagatcgaatgtgtgcagaatcagcactgaatcaaaaaattctcc
+7818932/1
@C@FFFFFFHFGHJJJJGEHEHHIIJJIGGGIEIIIIIIJJIJJJJEGII
@6296315/1
gcattggtggcgattggtcaatgttttttcttcgatgtccacgtaggtta
+6296315/1
CCCFFFFDHHHHHJJJJHIJJJJHJJJJJJJJJJIJJIIJGIIGHIJDHG
@1715632/1
atttttctattaattgtctgattatcttctattgtacacaattcaatagg
+1715632/1
@CCFFFFFBFHFHIIAGHIGHFH>HDHIGHBHHGIIIIID@EGHIII>C@
@6296742/1
gcatttatgatccaaaagaaattcccatgagggaatttaaggcatctatt
+6296742/1
CCCFFFFFHHHHHJJJJJJJJJJJJJJJJJJJJJJJJJJJJJJJJJJJJJ
@6296772/1
gcatttatttgatgcaaagtatagaggttgtacccaaacttttcggggtg
+6296772/1
@<@DFFFFHHHHHJGJJIIIIIIJJHHFHIJIJJJJJIJJJJJJIIJJDB
@5259688/1
cttctacttaccacttagcagaacccgataaagcgttaccagcgcttgag
+5259688/1
CCCFFFFFHHHHHJJJJJJJIJIJJJJJJJJJIJJGIJIJJJJJJJJJIJ
@2221340/1
caagttcttttgatgaaaatatgtcttgagcaaaatactattatttattt
+2221340/1
CCCFDFFFHHHHHJJJJJJJIJJFIJJJHJJJJJJIJJJIJJIJJJJIJJ
@5779749/1
gaaaaattccgtcggcaagaagttggccgatttgcagactctcagcttca
+5779749/1
CCCFFFFFHHHHHJJJJJJJJJIJIJJJJJJJJJJJJJJJJJJJJJJJJJ
@1721799/1
atttttgtcgagtcaaaagcgaagaatatttgaaaatttctaatattgcg
+1721799/1
CCCFFFFFHHHHFGIJJJJJJJJJIJJJJJJJJIJHIIJJJIJJIJJJJJ
@1721800/1
atttttgtcgagtcaaaagcgaagaatatttgaaaatttctaatattgcg
+1721800/1
CCCFFFFFHHHHHIJJJJJIJIIIJJJJJJJJJJJJJJJJJJJJJJJJJJ
@1219676/1
atatttatcaaaatggcaagttatcataatgaaaatgtatacacacatac
+1219676/1
CCCFFFFFHHGHHJJJJJJJIFHGIJIJJJJGJIIIJHIIIJIIJJIJIH
@1219677/1
atatttatcaaaatggcaagttatcataatgaaaatgtatacacacatac
+1219677/1
CCCFFFFFHHHHHJJJJJJJIJIIJJJJJJJJJJJJJIIJIIJJIJJJJG
@6298675/1
gcatttttaaatttaaaaatttattcaagtcaaaaataatatgtaaattg
+6298675/1
CCCFFFFFHHHHHJJJJJJJJJJJJJJJJJJJJJJJJJJJJJJIJJJJJJ
@5263679/1
cttctattctttgtgatagttcgctgggaatggtgaaggctggtggtaac
+5263679/1
CCCFFFFFHHHHHGHIJJJIJIIIJJJJGIJJJDHIJJJGIJJBGHFHII
@175050/1
aaaacgtatgacaaaactatagagaaaccagaattacaggaaatggataa
+175050/1
CCCFFFFFHHHHHJJJJJJJJJIJJJJJJJJJJJJJJJJJHJJJJJIJJJ
@3220376/1
ccgcgaaattggcactggcaagtcaaagaagctagccaagagaatggcgg
+3220376/1
CCCFFFFFGHHHHJJJIJJJIIGIJJJJHIJJJJJFJJJJJJIJJJJIJI
@3220377/1
ccgcgaaattggcactggcaagtcaaagaagctagccaagagaatggcgg
+3220377/1
CCCFFFFFHHHHHJJJJJIJJJHJJJJJJJJJJJJIJJJJJIJJJJJJII
@3220378/1
ccgcgaaattggcactggcaagtcaaagaagctagccaagagaatggcgg
+3220378/1
CCCFFFFFHHHHHJJJJJJJIJHIJIJJJJJJJJJIJJJJJJJJIJJJJJ
@6795562/1
ggtgctttgtctggttaactttagtgggaaggtttaggtatttgtggtat
+6795562/1
BCBDFFFFHHHHHJHIJJJJJJHJFHHJJJJJFHIIJJCFIIJIHIJHIG
@671965/1
aagtaatataaccttagatttcgaggcaaattgattgatttgcccagcac
+671965/1
CCCDFFFFHHHHHJJJJJIIIIJJJJJJJJIJJIIJJJIJJJJJJJIJJI
@4765147/1
ctgagattcagcctcaacctattccacaagacccccagccccaacaagga
+4765147/1
CCCFFEFFHHHHHJJJJJJJJJJJJJJJJJJJJJJJJJJJJJJJJJJJJC
@4765148/1
ctgagattcagcctcaacctattccccaagacccccagccccaacaagga
+4765148/1
@@CDFDDFHHHHHIIIIIIICHFII:FGEHIIIIIIGGHIIIIIIDEDF>
@2224167/1
caagtttgtgctgggcaaatcaatcaatttgcctcgaaatctaaggttat
+2224167/1
BCBFFFFFHHHHHJIJJJIJJJJJJJJJJJJJJJJJJIJJJJJJJJHIIH
@2224168/1
caagtttgtgctgggcaaatcaatcaatttgcctcgaaatctaaggttat
+2224168/1
BCCFFFFFHHHGHJIJIJJJJJJJJJJJJJJJIJJJJJJJJJJJJJGIJG
@2224169/1
caagtttgtgctgggcaaatcaatcaatttgcctcgaaatctaaggttat
+2224169/1
CCCFFFFFHHHHHJJJJJJJJJJJJJJJJJIJJJJJJJJJJJJJJJHIII
@1221235/1
atattttcttgtatcacttattgcgtctttgctttggtcactttacgcgc
+1221235/1
CCCFFFFFHHHHHJJJJJJJJJJJJIJGJJJJJJJJJHIJJJJJJJJJJI
@7823943/1
tatcgatactgaatgtaattttttatatagtgccccgatgatatgatatg
+7823943/1
::14ADDDHFHHFIGHGHHIIIIIEGGIGIIGIIIIIAHG>GHIG<FHIB
@7823944/1
tatcgatactgaatgtaattttttatatagtgccccgatgatatgatatg
+7823944/1
CCCFFFFFHHHHGJJIJJJJJJJJIJJJJJIJJJJJJIJJIJIJJGIIJI
@4238362/1
ctaccgcgtgttccttaacaacgatctggtggccaccggaaccgga
+4238362/1
CCCFFFFFHHFHHJJJJJJJJGIJIJJJJIIJJJIJJJJIJJJJIH
@7823958/1
tatcgatagataatattgatgattataattaataactagtgcctaataat
+7823958/1
CCCFFFFFHHHHHJJJJJJJJJJJIJJGJJJJJJJHJJJIJJJJJJJJJJ
@6301253/1
gccaaacattcggcagccaagaacttgctggatctcttggtcggaaaagt
+6301253/1
CCCFFFFFHHHHHJJJJJJJJJJJJIJJJJIIJJJJIJIJHIIJHIJJJ@
@6796586/1
ggtggccatctgcgggacatgcacatctcttggagccagccaatgggatt
+6796586/1
<7:DABDDDFHFDGGIII;EHFHHIDIGGGGGI<DHGHHGHFHIHII>G>
@4766865/1
ctgagccgtcgcggcatcactcccaaatacgaactggtccaaatcgaggg
+4766865/1
CCCFFFFFHHHHHJJJJJIJIJJJIJJJJJJJJJJJIGIJJJJJHHHHFD
@177038/1
aaaactagcaaagagagcagctgcattcagaacctgcgttttgcttcacc
+177038/1
@@CFFFFFFGFDHIFBFGIJIIJJJJIJJJIGGIGIJI@FHIJIFJJIHG
@177039/1
aaaactagcaaagagagcagctgcattcagaacctgcgttttgcttcacc
+177039/1
CCCFFFFFHHHHHJJJJJJJJJJIJJJJJJHIJJJJJJIJJJJJJJJJJJ
@7824176/1
tatcgatctggcttcaatgtttgaatgatgattatataacgagtagatag
+7824176/1
CCCFFFFFHHHHHJJIJJJIIJJJJJJJJJJJJIJJJIJJJHIDHHIJJJ
@1222027/1
atattttttagtgaacctctctaacgtctttatagaatgtcaatgttatt
+1222027/1
CCCFFFFFHHHHHJJJJJJJJJJJJJIJJJJJJJJJJJJHIJJIJHIIJJ
@1222028/1
atattttttagtgaacctctctaacgtctttatagaatgtcaatgttatt
+1222028/1
CCCFFFFFHHHHHJJJJJJJJJJJJJJJJJJJJJJJGJJIIIJJJHIIJI
@1222082/1
atattttttcggaaaaaagtgagtttaggatatcttacgttctggcaaca
+1222082/1
CCCFFFFFHHHHGJJJJJJGHIJHIJJJJJJJJJJJJJJHIIJJJJJJJJ
@1725695/1
attttttagtgaacctctctaacgtctttatagaatgtcaatgttattct
+1725695/1
BCCFFFFFHFHHHJJJJJJJJJIJJJJJJJJJJJJJJJJJJJJIJJJJJI
@1725696/1
attttttagtgaacctctctaacgtctttatagaatgtcaatgttattct
+1725696/1
CCCFFFFFHHHHGJJJJJJJJJIJJJJJJJJIJGJIJGIJJJJJJJJJIJ
@7304606/1
gttgactgttgtagctgattaaggggtgtattctgtatttcagttaaatt
+7304606/1
?=@DDEDDCFC<CFBHEIIIGGGDDE<C8?DDB@DGDFCHIHG<:?GGFD
@7824952/1
tatcgctgatgtggttgaaagtctcattggaacttacctgagatggggtg
+7824952/1
CCCFFFFFHGHHHJIJJIJJJHIJIJJJJJJJJJJJJJJJIJGIIJJJ?@
@4244914/1
ctacggaacaggcaaaactccgaaggaagccaagggctcggctgctcatc
+4244914/1
CCCFFFFFHHHHHJJJJJJJIJJJJIJJJJJJIJJJIJJJIIGIEGEGHF
@2229039/1
caataactcgacaaaaattgttcccttttgagctattgcgatattttttc
+2229039/1
CCCFFFFFHHHHHJJJJJJIIIJJJJJJIIJJJJJJJJJJJIJJIJJJJJ
@2229398/1
caataactttccttgttgtccagaaacgtcatcatactagacttttccca
+2229398/1
CCCFFFFFHHHHHJJJJJJJJJJJJJJJIJJJJJJJJJIJJJJJJJJJJJ
@3726343/1
cgcacattcagcaggttttttaacagtttgaaaaccttgataaatggaac
+3726343/1
CC@FFFFFHHHHHJJGHHIJJJJJJJIJJJJJJJJJJJJJJJJJJJJGII
@3726344/1
cgcacattcagcaggttttttaacagtttgaaaaccttgataaatggaac
+3726344/1
CCCFFFFFGGHHGJJHJJJJJJJIIIDHIJFIJJJJIIJIBIIIIGIGII
@3726345/1
cgcacattcagcaggttttttaacagtttgaaaaccttgataaatggaac
+3726345/1
CCCFFFFFHHHHHJJEHIJJJJJJIJHJJJJJJJJJJJJJJJJJJJJJJG
@3726346/1
cgcacattcagcaggttttttaacagtttgaaaaccttgataaatggaac
+3726346/1
CCCFFFFFHHHHHJJHIJJJJJJJGIHIJJJJJJJJJJJIJJJJJJJIJI
@1223304/1
atcaaaactaaatgacagaggttcagatttatcatactcgttaaaatatt
+1223304/1
CCCFFFFFHHHHHJJJJIJJJHIIJJJJJJJJJJJJJIJJIJJJJIJIJJ
@4768035/1
ctgagcttcagttttgtgtttacataatctagctctattcttccttggag
+4768035/1
CCCFFFFFHHHHHJJJIJJJJJJIJJJJJJJJJIJJJJJJJJJJJJIJII
@178130/1
aaaactccgaaggaagccaagggctcggctgctcatcatgccctcgagta
+178130/1
CCCFFFFFHHHHHIJJJJJJJJJJJJJJJJIIGGIIIGIIGJJGIJHJDH
@178131/1
aaaactccgaaggaagccaagggctcggctgctcatcatgccctcgagta
+178131/1
CCCFFFFFHHHHHJJJJIJJJJJJJEHIIIJIJJIGGGGJIJIGGHEH7@
@1727141/1
attttttatatagtgccccgatgatatgatatgtatttattatattgtga
+1727141/1
CCCFFFFFHHHHHHGIJJJJFEHEHIHIIJGIJHIIJJJJJHIFGIGIII
@1727142/1
attttttatatagtgccccgatgatatgatatgtatttattatattgtga
+1727142/1
CCCFFFFFHHHHHIJJJJJJJJJIJIIJGIIIJIJIJJIJJIJIJJIGIJ
@7306083/1
gttgagatgtaggagctggttgttgagaactttgtgttacaggatctcct
+7306083/1
B@BFFFFFHHHHGGIJJJJHIIJGIDHGIJJJJJHIJIIJJJIGHIIJJH
@7826333/1
tatctactcgttatataatcatcattcaaacattgaagccagatcgataa
+7826333/1
CCCFFFFFHHHHGJJJJJJJJJJJJJJJJJJJJJJJJJJJJJJJJJJIJI
@7826334/1
tatctactcgttatataatcatcattcaaacattgaagccagatcgataa
+7826334/1
CCCFFFFFHHHHHJJJJJJJ4FHIJJJJJJJJJJIJJJJJJJJJJJJIJI
@6307706/1
gccaaattgctctactctcaagaaatggcctccatgccgagcaagactcc
+6307706/1
@@CFDDFDHHFFFJHIEHIJJIJIJCDGGGHIIGCCGIIEGDFHEGG@FG
@6307707/1
gccaaattgctctactctcaagaaatggcctccatgccgagcaagactcc
+6307707/1
CCCFFFFFHHHHHJJJJJJJJJJJJIJIIIJJJJJJJJJGIJJJIFIJJJ
@6307708/1
gccaaattgctctactctcaagaaatggcctccatgccgagcaagactcc
+6307708/1
CCCFFFFFHHHHHJJJJJJJJJJJJJJJIJJJJIJJJJJHJJJJJJJJJJ
@7826656/1
tatctatcgatactgaatgtaattttttatatagtgccccgatgatatga
+7826656/1
CCCFFFFFHHHHHJJIIIJIJIIJJJJJIJJJJJIIJJJJJHIIGIIJJC
@7826657/1
tatctatcgatactgaatgtaattttttatatagtgccccgatgatatga
+7826657/1
CCCFFFFFHHHHHJJIJJJHHIIJJJJJJJJJJIIIJJJJJHIJJJJJJG
@5785918/1
gaaaaccattatgttttactaatttttcaataaagtacactttatttaag
+5785918/1
CCCFFFFFHHHHHIJJJJJJJJJJJJJIJJJJJJJHIJJJJJJIJJJJJI
@5785919/1
gaaaaccattatgttttactaatttttcaataaagtacactttatttaag
+5785919/1
CCCFFFFFHHHHHJJJJJJJJJJJJJJJJJJJJJJHIJJJJJJJJJJJJI
@2735019/1
cagttatatattcacctttatatatgtcacattttgtggttctttaacga
+2735019/1
CCCDFFFFHHHHHJJJJJJJIGIIJIIJJJHJIIJJHIJFHIJJJIIJIJ
@3727949/1
cgcaccttttggcttaataaaaatcctatttttggttaatcctttaaccc
+3727949/1
C<@FFFFFHHHHHJJIJJJJJJJJJJJJJJJJJJJHIJJJJJJJJJJJJI
@4769468/1
ctgaggcctacgctgttgttgtggtccacccctttgttgcccgtttgccg
+4769468/1
CCCFFFFFHHHHHJJJJJJJIIJJHIJJJJJJGIJIIIJJJJIIJJIIJI
@4769469/1
ctgaggcctacgctgttgttgtggtccacccctttgttgcccgtttgccg
+4769469/1
CCCFFFFFHHHHHJJJJJJJJIJJGHJJJJJJJJJJIJJJBGGG;FGIJJ
@2232480/1
caataatgcaatgtgtttaaatttttgtcgagtcaaaagcgaagaatatt
+2232480/1
BBCFFFFFHHHHHHHIIJJJJJJJJJJIJJJJHIJJJJJJJJJJJJIJJJ
@2232481/1
caataatgcaatgtgtttaaatttttgtcgagtcaaaagcgaagaatatt
+2232481/1
CCCFFFFFHHHHHIIIIJJJJJJJJJJHIJHIGHJJJJJJJJJJIJJJJJ
@4251898/1
ctactctcaagaaatggcctccatgccgagcaagactcccgtcagcgtcc
+4251898/1
CCCFFFFFHHHHHJJJJJJJJJJJJJJJJJJJJJIIJJJJJJJJIIJHIG
@6309903/1
gccaactcttcgtcactcgcaaatgtagaaggcagattgttaccctccac
+6309903/1
CC@FFFFFHHHGHIIJJJIJJJJIIIJJJJJJJJJJJJJJJIIIJJJJJF
@7828089/1
tatctgtcgatgttgccagaacgtaagatatcctaaactcacttttttcc
+7828089/1
CCCFFFFFHHHHFDGIIJJJJJJFEHIHIJJJJJJJIJJJIIJJJJJJHI
@7306881/1
gttgaggctgaatctcagatggattgagctgttgagttgatcctgcttgt
+7306881/1
CBCFFFFFHHHHHJJJJJGIIJGJJIIJJJJJJJFJJJJIJJJJIJJJJF
@1225207/1
atcaaaccagaggttggaatttttgggagatacggtgctgcagttgatag
+1225207/1
CCCFFFFFHHFHHHHIJIIJJJJJJJJJJJJJJJJGIJIJJJJIIJJJJJ
@5787228/1
gaaaaccttgataaatggaacgaaattaaacacgctgagaaagctatggt
+5787228/1
@<@DDDDDFFFFFIIIIF<FGIIIIIIIIIIIIIIIIIIIIIIIIIIIII
@5787229/1
gaaaaccttgataaatggaacgaaattaaacacgctgagaaagctatggt
+5787229/1
CCCFFFFFHHHHHJJIIIIIGEIJGIGIIGFHGHIIIEGGJGGJJGHIJI
@5787255/1
gaaaaccttgtagtggattcctaatattttttagtgaacctctctaacgt
+5787255/1
CCCFFFFFHHHHHIHJHJJJJJJJJJJJJJJJJJHIJJJJJJJJJJJJJG
@4771584/1
ctgaggttcagcctcaacccattacacaagacccccaaccccaacaagga
+4771584/1
BCCFFFDFHHGHHJJJJJJJJJJJJJJJJJJJJJJJJIJJJJJJJJJJJC
@676098/1
aagtcaaagaagctagccaagagaatggcggctcacaagatgtggcaatc
+676098/1
CCCFFFFFHHHHHIJJJJJJJJJJJJJJJJJGBHGHGHAF>CCFHFGHAH
@3729933/1
cgcacttgcagtcccaatatcaaactacaggcagtgttaacgattatacg
+3729933/1
CCCFFFFFHHHDHIJJJJJJJJJJJJJJJJJJJJGHIIJJJJJJJJJIJJ
@3729934/1
cgcacttgcagtcccaatatcaaactacaggcagtgttaacgattatacg
+3729934/1
CCCFFFFFHHHFHJJJJJIJJJJGJJJJJJJJJJGIIJJIJJJJJIJJJJ
@678568/1
aagtgaccaaagcaaagacgcaataagtgatacaagaaaatatacagact
+678568/1
CCCDFFFFHHHHGJJJJJJJJJJIJJJGIIIJJJJJJIJJJJJIJJJJJJ
@3733824/1
cgcagatctggaagacatcaaaacgttccattttaccgtttttgacagcg
+3733824/1
=@@FFFFFHHHHHJJJIJJJJJIJJJJJJJJJJJJJJJHIJJJJIJJJIJ
@678930/1
aagtgatacaagaaaatatacagactaaagaaacgctcgtggggagcgat
+678930/1
BCCDDFFFHHHHHJIJJJJJJJIJIJJIJJJIJIJJIIGHIJIJEHIJJI
@5271212/1
cttctctaagtaattgtgaagctaagttccgtaagtcatctggtcttggt
+5271212/1
CCCFFFFFHHHHHJJJIJJJJJJJJJHJJJJJJJJIIJJJJJJHIIJJJB
@7831122/1
tatgaatcgtgataacatgcataaaatataataaaaatttatagtttttt
+7831122/1
@B@FDBDDHHHHHJJJJJIIJJJJJJJJJJJJIJJJJJJJJJJJGIJJJJ
@6313796/1
gccaatcttccgctaccgcgtgttccttaacaacgatctggtggccaccg
+6313796/1
CCCFFFFFHHHHHIJGJJJJIJIIJJJJJJGJJIGIJJIJJGGHIIIJJJ
@6313797/1
gccaatcttccgctaccgcgtgttccttaacaacgatctggtggccaccg
+6313797/1
CCCFFFFFHHHHHJJJJJJJGIHIJJJJJJJJJJJJIJIJJFHJJJJJJJ
@185697/1
aaaagaaaatttgaaaagtatcatgagttttgtgattctccgaagagtat
+185697/1
CCCFFFFFHHHHHJJJJJHJJJIJJHJHIIJJIJIJJJJJJJHJJJIFGH
@1732109/1
attttttcggaaaaaagtgagtttaggatatcttacgttctggcaacatc
+1732109/1
CCCFFFFFHHHHHJJIJGHIJHIIJJIJJJJJJJJJJHJJJJJJJJJJJJ
@1732110/1
attttttcggaaaaaagtgagtttaggatatcttacgttctggcaacatc
+1732110/1
CCCFFFFFHHHHHJJIJHIJIHHGIJJIJJIJJJJJJGIIJIJIJJIJJG
@1732111/1
attttttcggaaaaaagtgagtttaggatatcttacgttctggcaacatc
+1732111/1
CCCFFFFFHHHHHJJJIHIIJIJJJJJIIJJJJJJJJGGIJJJIJJJJJJ
@1732112/1
attttttcggaaaaaagtgagtttaggatatcttacgttctggcaacatc
+1732112/1
CCCFFFFFHHHHHJJJJHIIJHHIJJJJIJJJJJJJJIIJJIJGJJIIII
@680720/1
aagtgtaccgcagctaaatgtgcattaaaacatctgaaaagaaggggttt
+680720/1
@@CDDDDFHHHGHJJJJIJJHHIJIIIJJIJJJJJJIJIJJJJJJJJ@GH
@1733498/1
attttttcttccatcaaaggctggatatctttttgggtaatgttgctgcc
+1733498/1
CCCFFFFFHHHHHJJJJJJJJJJJIJJJJJJJJJJJJDHIJJJJGIJJIH
@681404/1
aagttacaagtgccgaagtacgagctattcgagcagcatgcaagagagtc
+681404/1
@@@=BBDDFDFDDFFF>FC@EG;FBFFFIIFFEFIFICGFEIFEF9CFFC
@5792858/1
gaaaacttggaacaaaagcaaatactagtgcccgaactatgtgccattca
+5792858/1
CCCFFFFFHHHHHIHIJJJJJJJJJJJJJJJJJJJJJJJJJIJJJJJJJI
@3734495/1
cgcagatggccaccaccattctatgaaatggaacacgaagagggactacc
+3734495/1
@CCFFFFDHFHHHJJJJJJJIIGIGIGHIIIJJIJJJIJIJJJJJJJJJI
@3734496/1
cgcagatggccaccaccattctatgaaatggaacacgaagagggactacc
+3734496/1
CCCFFFFFHHHGHJIJJJJJJJJJJIJJJJJIJJJJJIJJIJJIJJIJJI
@3734497/1
cgcagatggccaccaccattctatgaaatggaacacgaagagggactacc
+3734497/1
CCCFFFFFHHHHHJJJJJJJJJJJJJJJJJJJJJJJJJJJJJJJJJJJJJ
@6804001/1
ggttcactaaaaaatattaggaatccactacaaggttttcaatagggcat
+6804001/1
CCBFFFFFHHHHHJJJJJJJJJJJJJJJJIJJJJJDGIJJJJJJJJIIJJ
@4779465/1
ctgatagttccttaaacactggatcttgaattttcttttcagcacaaatg
+4779465/1
@@CFFFDBFHHHFIJIJGIIJIE@HHJIIIGIIGHIJIIJFGGHJGIIIC
@4780345/1
ctgatatcaccaatcaggtggtgacatcgttcgatgacaaagtgatgggc
+4780345/1
CCCFFFFFHHHHHJJJJJHIJGHIIJJJJHJJJJJJJJJJJJGIJJJJJI
@684381/1
aagtttctctaaaagtaaaccacggaacactgaatatcacccacgc
+684381/1
CCCDFFFFHHHHHJJHIJJJJJJJJJJJJJJJJJJJJJJJJJJJJJ
@3226844/1
ccgcggtccacactctattaaataagcgcctataactgcttctacacaat
+3226844/1
B@CDDFDDHHHGHIJJJIIIFHFIIIIJJJIJGJJJJFIJIJJJJJJIJJ
@3227530/1
ccgcgtgttccttaacaacgatctggtggccaccggaaccggaagatcga
+3227530/1
CCCFFFFFHHHHHJJJJJIHHCGIJIGHIJJIJJJJGJJJJJHHIJJHHF
@4259757/1
ctagaacgattttacctttgcgcgaaaagtgaccacaa
+4259757/1
?@@D?DBD:FDFFI>3CBB<@C@EDHGHIGEHDDGDEG
@685208/1
aagttttttccataagccagtcggagaaattatcgacttaggagaaggca
+685208/1
CCCDFFFFHHHHHJEEFGGIHIIJGJIJJJJJJJJFHIJJJJGJJJJJJJ
@6315796/1
gccaatttcgcggaatttcaaaacatgacaagcgatggtgaactgccttt
+6315796/1
CCCFFFFFHHHHHJJJJJJJJJJGJIJJJJJJJJIJJJIJJJJJJJJJJF
@7314453/1
gttgcaatctccagcagatattgtacttaaaggcttttggatcata
+7314453/1
B@@FFFFFHHHHHJJJJIIJJJJEFFHJIIJJJJJJJJJJIHIIGH
@6316944/1
gccacactgtagagaattcacttatgaatgtggcataggttctgtcaaaa
+6316944/1
CCCFFFFFHHFHHIIJIJJJJJJJJJJIJJEIIJJJJJJFHIJJHIJIJI
@3228462/1
ccgctaccgcgtgttccttaacaacgatctggtggccaccggaaccggaa
+3228462/1
CCCFFFFFHHHFHGHIJJJJJJJJJJJJJJJIGIJJJIJJJJIJJJHHEE
@3228463/1
ccgctaccgcgtgttccttaacaacgatctggtggccaccggaaccggaa
+3228463/1
CCCFFFFFHHHHHHIJJJJJJJJIJJJJJJJJGHIIJGIJJJIJJIHHFD
@5795746/1
gaaaagcccagaagaacgttcgactttcacttcattctatcggcctttct
+5795746/1
CCCFFFFFHHHHHJJJIJGIJJIJJIJJHIJJJJJJJJJJJJJJJJJIJI
@686401/1
aataaacaaggatgtaagaactatggaggaatattacaataagccgaata
+686401/1
B@BFFFFFHHHHGIGGGIHJJIJJIGIIIJJIJJJJJJJIJJIJJJJJJJ
@686402/1
aataaacaaggatgtaagaactatggaggaatattacaataagccgaata
+686402/1
CCCFFFFFFHHBHIGHIJJJJJJJJJFIJIJJJIJJJJJJJJJJJJJIJI
@5275182/1
cttctctttgacattgcttgtggtc
+5275182/1
;@@DADBAC?ADBGG?<FBG<FG<3
@5275183/1
cttctctttgacattgcttgtggtcacttttcgcgcaaaggtaaaatcgt
+5275183/1
CCCFFFFFHHHHHJJJJJJJHIJHIJJJJJJJJJJJJJJJJGIIJJJIJJ
@5275184/1
cttctctttgacattgcttgtggtcacttttcgcgcaaaggtaaaatcgt
+5275184/1
CCCFFFFFHHHHHJJJJJJJIIIGHIJJJJJJJJJJJJJJJFHIJJIIJJ
@5275190/1
cttctctttgccgtatttcaatttgtaaggtgaggtatttgtacatgaag
+5275190/1
CCCFFFFFHHHHHHIJJJJJJJJJJHIJJJFHIJJEHIJJJJJJJJJJJJ
@5275191/1
cttctctttgccgtattttattttgtaaggtgaggtatttgtacatgaag
+5275191/1
CCCFFFFFHHHHHGIIJJJJJJJJJHIJJJFHIJJCGIIJJIJJJJJJJI
@7315078/1
gttgcagcatatcttatcatgtttcttgtctgtccttctgtcatttttct
+7315078/1
BBCFFFFFHHHHHJJHIJJJJJJJJJJJJJJJIJJJJJJJIJJJJJJJJJ
@6317568/1
gccacatcttgtgagccgccattctcttggctagcttctttgacttgcca
+6317568/1
@@@FFFFFHFHCFEFIIGIIBFHDEHIIIBG@FEHGGGGIIICBDBFIII
@6317569/1
gccacatcttgtgagccgccattctcttggctagcttctttgacttgcca
+6317569/1
@CCFFFFFHHHHHJIIJIJJJJJJIIJJJJJIIIGIJIJJJIIJJIGJJF
@6317570/1
gccacatcttgtgagccgccattctcttggctagcttctttgacttgcca
+6317570/1
CCCFFFFFHHHHHJJJIJIJJJJJJJJJJJJJJJJJJIJJJGGIIJHHIE
@7317146/1
gttgccagaacgtaagatatcctaaactcacttttttccgaaaaaatatc
+7317146/1
?=1=BDEFHHHHHIJJJJJJJJJJJJJJJJJJJJJJJJJJJJJJJJJJJI
@7317147/1
gttgccagaacgtaagatatcctaaactcacttttttccgaaaaaatatc
+7317147/1
CCCFFFFFHHHGHIJJJIJJJJJJJJJJJJJJJJJJJJJIIJJJJGIJJJ
@2742835/1
cataaaagtaatataaccttagatttcgaggcaaattgattgatttgccc
+2742835/1
?;;D=?D?ADFFDDEEFDIIF4IIFI<?A9@1:?D><FD@FCD?F99BB@
@2742836/1
cataaaagtaatataaccttagatttcgaggcaaattgattgatttgccc
+2742836/1
BBCFFFFFFHHHHJJJJJJJJIJJJJJJIIJJJJJJJJJJJJJJJJJJJJ
@2742837/1
cataaaagtaatataaccttagatttcgaggcaaattgattgatttgccc
+2742837/1
CCCFFFFFFHHHHJJJJJJJJJJJJJJJJJJJJJJJJJJJJJIJJJJJJJ
@689759/1
aataaatgccagagatgataagcagattccaatattttccatattttcca
+689759/1
CCCFFFFFHHGHGIJJIIIJIIJJIJJJJJJJJGIJJJHJIJJJJJJIJJ
@2243489/1
caatattatctatcgatactgaatgtaattttttatatagtgccccgatg
+2243489/1
CCCFFFFFHHHHHJIJJJJJJJJJJFIIJJJJJJIJJJJJGGJJJJIGIJ
@6320565/1
gccagaacgtaagatatcctaaactcacttttttccgaaaaaatatcgca
+6320565/1
CCCFFFFFHHHHHJJJJJJJJJJJJJJJJJJJJJJJJJJJJJJJJJJJJJ
@6320701/1
gccagaaggtaagatatcctaaactcactttttttccgaaaaaatatcgc
+6320701/1
BCCFFFF3DDHHHJJJJJJJJJJJJJJJJJJJJJJJIJJJJJJIJJJJJI
@5798520/1
gaaaagtaaacgtcagtttgcgtttcaatgcatcgataagacgaatggta
+5798520/1
<@@DDBDDFFFF<E:8AFD<FF<CE@FFIDFEEFIECFEFEGBDFFEI==
@1234395/1
atcaacgcgttgctcctggccgatcagatacgcagaacagttgctgaggc
+1234395/1
CCCFFFFFHHHHHJJJJJJJJJIIJJJJJJJJJJJJJJJJIJJJJJIHHG
@5799054/1
gaaaagtatcatgagttttgtgattctccgaagaatatgtctcgaaagac
+5799054/1
BCCFFFDDHHHHHIJIIJJJHJIJJJJJJJJJJJJJJJJHIIJGGIJIGI
@5279098/1
cttctgggcttttcctgcttttttagcagctttaccattcgtcttatcga
+5279098/1
CCCFFFFFHGHHHJJJJJJJJJJJIJJJJJJJJJJJJIJJIHIJJJIJJI
@5279099/1
cttctgggcttttcctgcttttttagcagctttaccattcgtcttatcga
+5279099/1
CCCFFFFFHHHHHJJJJIJJJJJJJJJJJJJJJJJJJJJJJHJJJJJJJJ
@1234851/1
atcaactcaacagctcaatccatctgagattcagcctcaacctattccac
+1234851/1
CCCFFFFFGHHBHIJJJJJJIIGIJIJJHJJJJJJJJJJIIJJJJJJIJI
@5281421/1
cttctgtcttctcacagagatcttcgacaaaatcgtctctggttttttca
+5281421/1
CCCFFFFFHHHHHJJJJJJIIJJJJJIJJJJIJJJHIJJJJJBGIJJJIJ
@195694/1
aaaagatatccagcctttgatggaagaaaaaatttatacagcactactat
+195694/1
@@@FFFFFHHHGHJJJJJICHGGHEIJIJJIHHIJJGHEIEIIIJJIJII
@6322207/1
gccagatcgataaaaaaatatcgcaatattagaaattttcaaatattctt
+6322207/1
CCCFFFFFHHHHHJJJJJIJGGHJIIIJJJIJJJJJJJJJJJIIIIJGHI
@6322208/1
gccagatcgataaaaaaatatcgcaatattagaaattttcaaatattctt
+6322208/1
CCCFFFFFHHHHHJJJJJJJIIJIJJJJJJJJJJJJJJJJJJJJJJJJJJ
@6322209/1
gccagatcgataaaaaaatatcgcaatattagaaattttcaaatattctt
+6322209/1
CCCFFFFFHHHHHJJJJJJJJIJIJJJJJJJJJJJJJJJJJJJJJJJJJJ
@6322210/1
gccagatcgataaaaaaatatcgcaatattagaaattttcaaatattctt
+6322210/1
CCCFFFFFHHHHHJJJJJJJJJJIJJJJJJJJJJJJJJJJJJJJJJJJJJ
@6322211/1
gccagatcgataaaaaaatatcgcaatattagaaattttcaaatattctt
+6322211/1
CCCFFFFFHHHHHJJJJJJJJJJJJJJJJJIIJJJJJJJJJJJJJJJIJJ
@6322212/1
gccagatcgataaaaaaatatcgcaatattagaaattttcaaatattctt
+6322212/1
CCCFFFFFHHHHHJJJJJJJJJJJJJJJJJJJJJJJJJJJJJJJJJJJJI
@7319873/1
gttgctctgccaacaagcagtgaagaaaccaaacgcgccaagcgcgaaaa
+7319873/1
CCCFFFFFHGHHHJJJJJJJHHJJJJJJJJJJJJJJJJJJJJIJJJHFFD
@7319965/1
gttgctgagccgtcgcggcatcactcccaaatacgaactggtccaaatcg
+7319965/1
B@BFFFFFHHHHFIIJJJ>FHIJJGIJJGJJJJJJIJJJJJGIHFHEHFF
@5282558/1
cttctgttgggatgggggccgcccccttcccttggtgggggctgaatcgg
+5282558/1
CCCFFFFFHHHHHJJJJJJJJJJJJJJJJJJIJJJEHHHFDDDDDDDDDD
@5799213/1
gaaaagtattatgagaatatgaaatttaaaagaaaatttgaaaagtatca
+5799213/1
B@CFFFDFHHHHHJJJJJJJJJJJJJJJIIJJIJJJJJJJJJJJJGHIJJ
@5799214/1
gaaaagtattatgagaatatgaaatttaaaagaaaatttgaaaagtatca
+5799214/1
BCCFFDDDHHHHHIJJJJJJJJJJJJJJJJJJIJJJJJJJJJJJJDHIJI
@5799452/1
gaaaagtcacgagaatttgaaaagcgagcttcatgatcccctgaagaata
+5799452/1
CCCFFDEFHHHHFIIIGIIJIJJGGIIGIJIIJJJIJIIJIJIJJIEGI@
@6323580/1
gccagccaatgggattgcccatcactttgtcatcgaacgatgtcaccacc
+6323580/1
CCCFFFFFHHHHGJJIJJJJJJJJJJJJJIIJJJJJJJIJJJIIIJJJJJ
@7841138/1
tatgtctcgaaagactttgactttttactatttttgtatgcacaaaattc
+7841138/1
CCCFFFFFHHHHGGIIJJGHIJGJJJGJJGIJJJJGHIIJJIGJJJJGIG
@7841139/1
tatgtctcgaaagactttgactttttactatttttgtatgcacaaaattc
+7841139/1
CCCFFFFFHHHHHJJJJJIHJJJJJJJJJIJJJJJIDGIIIGGFHJJIJJ
@7841682/1
tatgtgttcaccaagagaagaaagctatacagtagtcaaatttg
+7841682/1
?@@A=A=B4<DFABADGFAF;>C<FEEHBHDB9CFC???CDDE@
@5800480/1
gaaaagtgaccacaagcaatgtcaaagagaaggatagcaactaattttac
+5800480/1
BBCFFFDDHHHHHJJJIJJJJJJJJIJIJHIIJIIJJJJJJJJJJJJJJI
@5800481/1
gaaaagtgaccacaagcaatgtcaaagagaaggatagcaactaattttac
+5800481/1
BCCFFFDFHHHFHJJJIJIJJIJJJJJHIJIJJJJJJIJIJJJIJJJJJJ
@5800488/1
gaaaagtgactcccgaacaagccaatcagaccaacggaacgcccggagcg
+5800488/1
BCCFFFDEHHHHHJJJJJJJJIJJJJJJJJJJJJJJJJJJJJJJIJIHFF
@4791940/1
ctgatgtggttgaaagtctcattggaacttacctgagatggggtggtttt
+4791940/1
@<@FFFDEHHHHHJIIEGGIHJIIDIIJGJIJJEHEGFEHIJJ0?FDHID
@6810670/1
ggttgttgttgtgaaacctgtggttgaccccaagcttgaggttgttgttg
+6810670/1
BCBDFFFFHHHHHJJJJJJJHIJIIIGJJJJJJJJJJJGHJGHJJJIJJG
@4268135/1
ctagagcccaataaaaatgaagaaatggttgctgatatgtacaataatct
+4268135/1
CCCFFFFFHHHHHJJJJJJJJIIJIIJJHHJJJJJJJJJH?FIIJJJJJI
@6324241/1
gccagctcttgaagaaccatcgccggggtcttgacatgatttgacatttt
+6324241/1
@@@FDFADFHGBHGIIJJIJIEIJGJJB?DDGIJIGHJJJEGIIEHCFFH
@4794715/1
ctgattctgcacacattcgatctctgatagtagatggtaactgt
+4794715/1
@@@DDDDDDA?DF@FHCDF@H>GFF@<FH?A<AC9CFEGCGGFD
@1237911/1
atcaaggttttcaaactgttaaaaaaactgctgaatgtgcgccaattgag
+1237911/1
CCCFFFFDHHHHHJJJJJJJJJJJJJJJJJJJJIJJJIJJJJJIJJJJJJ
@1237912/1
atcaaggttttcaaactgttaaaaaacctgctgaatgtgcgccaattgag
+1237912/1
CCCFFFFDHHHHHJJJIJJJJJJJJGJJJJJJJJJJJIIJJJJJJJJJJI
@2747015/1
cataaatgtcaaaatgccacataatttgcaaaattttgacatttttttct
+2747015/1
CCCFFFFFHHHHHJJJJJGIJJJJJJJJJJJJJJJJJJJJIJJJJJJJJJ
@4795216/1
ctgattggcttgttcgggagtcacttttccgaccaagagatccagcaagt
+4795216/1
CCC@FFFFGHHDBGDBGI:EEGFABGHHCHGF@FDFBFBE@CF9=;;@A=
@4795217/1
ctgattggcttgttcgggagtcacttttccgaccaagagatccagcaagt
+4795217/1
CCCFFFFFHHHFFIIJJJEHGHGIJIIJGIEAEHGIAFFDHGIGGGDHGG
@4795218/1
ctgattggcttgttcgggagtcacttttccgaccaagagatccagcaagt
+4795218/1
CCCFFFFFHHHGFIGGIIBEAG?FGHIIDHFEGIGIGGGHHGIGGEGIEF
@1238689/1
atcaagttgaattattggaatctgcgaaaatcaaaaacaccataatgtgc
+1238689/1
B@CFFFFFHHHHHJJJJJJJJJJJJJJJJJJJJJJJJIJIJJJJJJJGII
@1239440/1
atcaatattatctatcgatactgaatgtaattttttatatagtgccccga
+1239440/1
CCCFFFFFHHHHHJJJJJJIJJJJJIJHIJJJJJJJJJJJJJIIJJJJJG
@1239441/1
atcaatattatctatcgatactgaatgtaattttttatatagtgccccga
+1239441/1
CCCFFFFFHHHHHJJJJJJJJJJJJJJIJJJJJJJJJJJJJJIJJJJJJI
@5802902/1
gaaaagtttgggtacaacctctatactttgcataaaataaatgctccctt
+5802902/1
B@@FFFFFHHHHCGIJJJJJJJJJIJJJJJJJJJJJJJJJJJJJJJJJJJ
@2248900/1
caatcatgaagcaagattttacctgaacaatttgaaattttttccaaacc
+2248900/1
CCCFFFFFHHHHHJJJJJJJJJIJJJJJJJJJJJJJJJJJJJJJJJJIJJ
@1242065/1
atcaatttacatattatttttgacttgaataaatttttaaatttaaaaat
+1242065/1
CCCFFFFFHHHHFJIJJJJJIJIGJJJJJJJJJJJJJJIJJJJJJJJJGI
@2750252/1
cataagtgaattctctacagtgtggcggaccaacatctgatagttcctta
+2750252/1
CCCFFFEFHHHHHJJJJJJJHIHIHIJJIGJIJJJJIIJIGIIHHGIGHG
@2250029/1
caatcccattggctggctccaagagatgtgcatgtcccgcagatggccac
+2250029/1
CCCFFFFFHHHHHJJIJJJJIJJGIHHIGHIJJJHJJJIIGIGGJJIJGH
@2251075/1
caatccttcgaggtaacctacgtggacatcgaagaaaaaaacattgacca
+2251075/1
@CCFFFFFGGHGHIGGGIJHHIHHDGGBHHIGHIGIJJJJJJJIJJJJIJ
@2251076/1
caatccttcgaggtaacctacgtggacatcgaagaaaaaacattgaccaa
+2251076/1
CCCFFFFFHHHHGEGHIJJJJJHIJGJGJJJIJIJJJJJJGIJJIIJJIG
@3749155/1
cgcatctttaaaggttttcacggccggtgggtcatttataccgttaacct
+3749155/1
CCCFFFFFHHHHHJFHIJJJJJJJJJJDHIJ?FEHIJIJIIJJHJJJJJJ
@696538/1
aataactttccttgttgtccagaaacgtcatcatactagacttttcccat
+696538/1
CCCFFFFFHHHHHJJJJJJJJJJJJJJHIJJJJJJJJJJJJJJJJJJJJJ
@4271576/1
ctagattctgtttgacattagaagagtaaacgtcagtttgcgtttcaatg
+4271576/1
CCCFFFFFHHFHGJJJJJJIIJJJJECHJIJJHIJJJIIJIHHHIJIJJJ
@4271577/1
ctagattctgtttgacattagaagagtaaacgtcagtttgcgtttcaatg
+4271577/1
CCCFFFFFHHHHHJGJJJIJJJIJJGHHIJJJGIJJIIJJJJIJJJIJIG
@4271578/1
ctagattctgtttgacattagaagagtaaacgtcagtttgcgtttcaatg
+4271578/1
CCCFFFFFHHHHHJJJIJJIGIJIIJIGHJJJGGJIGIJJIIFHGIJJJG
@4271579/1
ctagattctgtttgacattcgaaaagtaaacgtcagtttgcgtttcaatg
+4271579/1
@@@DADFDHF=DHEBBHG9EF@EGEBC9ACCFCCGDGIIEDF@FEFDFGD
@4271580/1
ctagattctgtttgacattcgaaaagtaaacgtcagtttgcgtttcaatg
+4271580/1
CCCFFFFFHGHHHJJJJJJJJJJJJJHHHJJJGIJJHIJJIJHIJJJJJI
@4271581/1
ctagattctgtttgacattcgaaaagtaaacgtcagtttgcgtttcaatg
+4271581/1
CCCFFFFFHHHHHIJIGJJDIDEHGGCEHHIGGHGIGGGGCG?BG9BCHG
@4271582/1
ctagattctgtttgacattcgaaaagtaaacgtcagtttgcgtttcaatg
+4271582/1
CCCFFFFFHHHHHJGJJJJJJJJJJJHIIJJJHHJJIJJJJJHIJJJJII
@4271583/1
ctagattctgtttgacattcgaaaagtaaacgtcagtttgcgtttcaatg
+4271583/1
CCCFFFFFHHHHHJIJJJJJJJJJJJHJJJJJIJJIHJJJIHGHJJJIJI
@4271584/1
ctagattctgtttgacattcgaaaagtaaacgtcagtttgcgtttcaatg
+4271584/1
CCCFFFFFHHHHHJJJJJJIIJJIHJFHIIJJHIIJIIJJIJHIJJJJJI
@4271585/1
ctagattctgtttgacattcgaaaagtaaacgtcagtttgcgtttcaatg
+4271585/1
CCCFFFFFHHHHHJJJJJJIJJJJJJIJJJJJHIJJJJJJJJHIJJJJJJ
@4271586/1
ctagattctgtttgacattcgaaaagtaaacgtcagtttgcgtttcaatg
+4271586/1
CCCFFFFFHHHHHJJJJJJJJJJJJJHHJJJJGGIJIJJJIIGHIJJJIJ
@7847996/1
tattacaataagccgaataaaaatgcaaaaaactataaatttttattata
+7847996/1
CCCFFFFFHHHHHJJJIIJIJJIJJIJJJIJJIJJJIJIGIJJJJJJJJF
@5805599/1
gaaaatatacagactaaagaaacgctcgtggggagcg
+5805599/1
@<;DDDADFDDAHGH@GGCHIIBCFCF?CC?DFHGG<
@1244233/1
atcacatcattcgtcgtgtaccacatctcggatcttgctactaatattcg
+1244233/1
@CCFFFFFHHHHHHIJFHFGIIJJIJIIJIJJIJJJIJJJJJJJJJJJJJ
@1244234/1
atcacatcattcgtcgtgtaccacatctcggatcttgctactaatattcg
+1244234/1
CCCFFFFFHHHHHHJIHGGHJIIJJJJJJJIGJJIJFGIJJJIJJIIJII
@2751903/1
cataattaaggtaatccacggcatttctggtcgtgggccactaataaaaa
+2751903/1
CCCFFFFFHHHHHJJJGGHJIGHIJJJJJJFGHDHIIJJGJIJJJJJJJI
@1245275/1
atcaccaatcaggtggtgacatcgttcgatgacaaagtgatgggcaatcc
+1245275/1
CCCFFFFFHHHHHFHIEHGIIJJJJJJIJJJJJJJJJDHIJJJJIIJJJI
@4801627/1
ctgcaacctctactacagtacgcaagaataagattatggaaggaataaca
+4801627/1
CCCFFFFFHHHHHJJJJJJJJIJJJJJJIJJJIJJJJJJIJIJEHGGIAB
@2752926/1
cataatttgtttgtggacataaaggaaagaaaaaaatgtcaaaattttgc
+2752926/1
CCCFFFFFHHHHHGHJIIJJJJIIIIIJJJJJJIJJIJHHGIIIJIJJJI
@698022/1
aataatacgaacttcaattacacaaattagtacaactcctccaaaccttg
+698022/1
@CCFFFFFHGGHGJGIIJJIGIGGJGIJGIFIIJJJIFHIIJIJIIJJJJ
@6330482/1
gccatattgatttaattttgacatgttagaatgccctattgaaaaccttg
+6330482/1
@@??DDD??BC<BFEHHGBAFI>EHHHCBEHGIIGBHGEGEIAFGHEIG@
@6330483/1
gccatattgatttaattttgacatgttagaatgccctattgaaaaccttg
+6330483/1
@@@DFFFFHHDFFJGIGIJG?AIIIIJIH9FHCHGHIJCHIH@H9FGIGD
@6330484/1
gccatattgatttaattttgacatgttagaatgccctattgaaaaccttg
+6330484/1
CCCFFFFFHHHHHJJJJJJJIJJJJJJJJJJJJJJJJJJJJJJJJJJJJJ
@6330485/1
gccatattgatttaattttgacatgttagaatgccctattgaaaaccttg
+6330485/1
CCCFFFFFHHHHHJJJJJJJJJJJJJJJJIJIJJJJJJJJJIJJJJJJJI
@6330486/1
gccatattgatttaattttgacatgttagaatgccctattgaaaaccttg
+6330486/1
CCCFFFFFHHHHHJJJJJJJJJJJJJJJJIJJJJJJJJJJJJJJJJJIJJ
@6330487/1
gccatattgatttaattttgacatgttagaatgccctattgaaaaccttg
+6330487/1
CCCFFFFFHHHHHJJJJJJJJJJJJJJJJJJJJJJJJJJJIJJJJJJJJJ
@6330488/1
gccatattgatttaattttgacatgttagaatgccctattgaaaaccttg
+6330488/1
CCCFFFFFHHHHHJJJJJJJJJJJJJJJJJJJJJJJJJJJJJJJJJJJJE
@6330489/1
gccatattgatttaattttgacatgttagaatgccctattgaaaaccttg
+6330489/1
CCCFFFFFHHHHHJJJJJJJJJJJJJJJJJJJJJJJJJJJJJJJJJJJJJ
@6330490/1
gccatattgatttaattttgacatgttagaatgccctattgaaaaccttg
+6330490/1
CCCFFFFFHHHHHJJJJJJJJJJJJJJJJJJJJJJJJJJJJJJJJJJJJJ
@6330491/1
gccatattgatttaattttgacatgttagaatgccctattgaaaaccttg
+6330491/1
CCCFFFFFHHHHHJJJJJJJJJJJJJJJJJJJJJJJJJJJJJJJJJJJJJ
@3753792/1
cgcatttttaaatttaaaaatttattcaagtcaaaaataatatg
+3753792/1
;?=D1?DB>DHBFG9FFEA<EGCHGIIIII>DDGB3CFGGGADG
@3753793/1
cgcatttttaaatttaaaaatttattcaagtcaaaaataatatgtaaatt
+3753793/1
@@CFFFFFHHHBDFDHIIGGAFHHIIHIJJJJIHIEGGIIFHIGDGGIJG
@6817717/1
ggttttttttctaaaatcaatttacatattatttttgacttgaataaatt
+6817717/1
BCBDFFFFHHHHHJJIJJJDHIGFIIJIJIHIJIIJJGIIJIEHDEGGII
@7328303/1
gttggatggcagtagatacaaactacgaagatttttctgatagtgaatca
+7328303/1
CBCFFFFFHHHHHIJIIJJJJJJJJJJJJJJJJJJJJJJIJJJIIJJJJJ
@3238269/1
ccggaaaatgctcgaaaactcaattggcgcacattcagcagg
+3238269/1
CCCFFFFFHHHHHIJJJHIHIJJIJGIDF@@DHEHDHGCHGG
@3238270/1
ccggaaaatgctcgaaaactcaattggcgcacattcagcaggttttttaa
+3238270/1
@@@DBDADHFF?FIGIIIEB9CFHGBGHGF@GGEGHIGEAGG9=FCHG?H
@3238271/1
ccggaaaatgctcgaaaactcaattggcgcacattcagcaggttttttaa
+3238271/1
@CCFFFFFHHBHHIIGJGGGGIEGIJFGEGGGGIGIEHJJIHDFHIJJJJ
@3238272/1
ccggaaaatgctcgaaaactcaattggcgcacattcagcaggttttttaa
+3238272/1
CCCFFFFFHHHHHJJJJJJJJJJJJJJJJIJJJJJJJJJJJJFHIJJJJI
@4275044/1
ctagccaagagaatggcggctcacaagatgtggcaatccttgcaggattt
+4275044/1
CCCFFFFFHHHHHJJJJJJGFHEGCHGGHGCHIGIJGGJGIGIIIJIGII
@202705/1
aaaagcaggaaaagcccagaagaacgttcgactttcacttcattctatcg
+202705/1
@@@DDDDDFFFHFIBDE@BH>FD?CGGAC@;CDFGB????F@GGAFCEHH
@202706/1
aaaagcaggaaaagcccagaagaacgttcgactttcacttcattctatcg
+202706/1
@CCFFDDBHAHHHHGIIIIGEGGIIJJJIJJGHIJDEHHGIFBIEIIJJI
@6332380/1
gccatctgcgggacatgcacatctcttggagccagccaatgggattgccc
+6332380/1
@@@FDFFFHGFFDIJJGJIJJGHGGIGHIJJIJJGIJIJJJJIIEHJDGF
@6332381/1
gccatctgcgggacatgcacatctcttggagccagccaatgggattgccc
+6332381/1
@C@FDDDEFHHHAHGIJIIIIJJFIJJJIGHHIGGEGFGGIIJIJJJEIE
@700918/1
aatacaccccttaatcagctacaacagtcaacatttcccacctttttcac
+700918/1
@@CDFFFFFGHGHGGGGGIJGHJJIJJGGIEBEGDHIGGGGH>FHFG@GI
@1247259/1
atcacggttcttaaaaactttttcggggtatctggtaccaaatcaacatc
+1247259/1
CCCFFFFDHHHHHIJJIIJJJJIJJJJJCFHIJJJHIJJJJJJIIJJJJJ
@1247763/1
atcactcccaaatacgaactggtccaaatcgagggcgccatccacgagcc
+1247763/1
CCCFFFFFHHHHHJJJJJJJJJHHJJJJJJJJJJJJJJJIJJJJJJIJHH
@4276053/1
ctagcgaacaatccttcgaggtaacctacgtggacatcgaagaaaaaaca
+4276053/1
CCCFFFFFHHHHHJJJJJJJJHHIJJJJJJHIJJJJJJJJJJJJJJJIII
@1248782/1
atcactttgtcatcgaacgatgtcaccacctgattggtgatatcagccgc
+1248782/1
CCCFFFFFHHHGHJJJJIIJGIIJIJJJJJIJEHJJJBGEGGIJJJJJJF
@1248783/1
atcactttgtcatcgaacgatgtcaccacctgattggtgatatcagccgc
+1248783/1
CCCFFFFFHHHHHJJJJJJJJJJIIJIJJJJJJJJIJFHIJJJJJJJJJI
@203622/1
aaaagcccggaagaacgttcgactttcacttcattctatcggcctttctt
+203622/1
BCCFFFFF6FFHHJIJJIIJJIJJJJJIJIJJIJJJJJJJJJJJJJJJJI
@701788/1
aatacatatcatatcatcggggcactatataaaaaattacattcagtatc
+701788/1
CCCFFFFFHHHHHJJJJJJJJIIGIJJJIJJJJJJJJJJJJJJJIJIIJI
@701789/1
aatacatatcatatcatcggggcactatataaaaaattacattcagtatc
+701789/1
CCCFFFFFHHHHHJJJJJJJJJJIJJJJJJJJJJJJJJJJJJJJJJJJJI
@6819324/1
gtaaaaagtcgaagtctttcgagacatactcttcggagaatcacaaaact
+6819324/1
@?@BDDDDFBFBFF:C@EH<EG@BEGCGFGIFEIFF@FEFIIFFEFIEFD
@6819325/1
gtaaaaagtcgaagtctttcgagacatactcttcggagaatcacaaaact
+6819325/1
BCCFFFFFFHHHGJHIIJJIJIJJIJIJJJJJJJJJIJJJJIJJJJJJJG
@204055/1
aaaagcctcttaaatttaaccgaaatatagaatacaccccttaatcagct
+204055/1
CCCFFFFFHHHHHJJJJJJJIJJJJEIJJJJJJJJJJJJJJJJJJJJIJJ
@204056/1
aaaagcctcttaaatttaaccgaaatatagaatacaccccttaatcagct
+204056/1
CCCFFFFFHHHHHJJJJJJJJJJJJJJJJJJJJJJJJJJJJJJJJJJJIJ
@205238/1
aaaagctcgacatggagtcccaaaacatgaccatgatgcactcggccgga
+205238/1
CCCFFFFFHHHHHJJJJHHIJJJJJJJJJIJJJJJJJJJJJJJJJIJJJG
@1252658/1
atcagatgttggtccgccacactgtagagaattcacttatgaatgtggca
+1252658/1
CCCFFFFFHHHHHIIIIIIJIJIJCGIIIJJJJJJJJJJJJJJJJHIGJG
@3239993/1
ccggaaccggaagatcgaagaaagacgccaaacattcggcagccaagaac
+3239993/1
CCCFFFFFHHHHGJJJIJJJJIIGIIJIJJJJIJJJJIGIGIJJHGHHFF
@7338900/1
gttggtccgccacactgtagagaattcacttatgaat
+7338900/1
;:;;B??BA?BAF9FFIICE4A9AG94::11?FC9FD
@4806040/1
ctgcaatgcttttatcagggatactatgctgtgtaactagattatatgga
+4806040/1
CCCFFFFFHHHHHJJJJJJJIJJJJJJJJJJHIHIJJJJJJJJIJJJJJD
@2758050/1
catagaatggtggtggccatctgcgggacatgcacatctcttggagccag
+2758050/1
@CCFFFFFHHFHHEHGHIJIIFGGIJIIIIJJJJJJJJJJJJIIIIIJJE
@3241102/1
ccggaagatcgaagaaagacgccaaacattcggcagccaagaacttgctg
+3241102/1
CCCFFFFFHHHHHJIJJJJJJJJJJJJJJJJJJJJIJJJJJJJJJJJJJJ
@3241103/1
ccggaagatcgaagaaagacgccaaacattcggcagccaagaacttgctg
+3241103/1
CCCFFFFFHHHHHJJJJJJJIIJJJIJJJJJIJIJJIJJJJJJJJJIJJJ
@2758863/1
catagatccaatcctataattatccatttcctgtaattctggtttctcta
+2758863/1
CCCFFFFFHHHHHJJJJJJJJJJJJJJJJJJJJHIJJJJJJJHIJJJJJI
@2758864/1
catagatccaatcctataattatccatttcctgtaattctggtttgtcta
+2758864/1
CCCFFFFFHHHHHJJJJJJJJJJJJIJJJJJJIIJJJJJJIJFHIJIJJI
@2758865/1
catagatccaatcctataattatccatttcctgtaattctggtttgtcta
+2758865/1
CCCFFFFFHHHHHJJJJJJJJJJJJJJJJJJJJHIJJJJJJJEHIJHHJJ
@2759352/1
catagattcaaatgaagtaaacaacatacgtttttcatttaaaatgaact
+2759352/1
CCCFFFFFHHHHHJJJJGHJJJJJJJJJJJIJJJJJJJJJJJJJJJJJJI
@2759353/1
catagattcaaatgaagtaaacaacatacgtttttcatttaaaatgaact
+2759353/1
CCCFFFFFHHHHHJJJJGIJJJJJJJJJJJHJJJJJJJJJJJJJJJJJJJ
@2759354/1
catagattcaaatgaagtaaacaacatacgtttttcatttaaaatgaact
+2759354/1
CCCFFFFFHHHHHJJJJHHJJJJJJJJJJJIJJJJJJJJJJJJJJJJJJJ
@2759355/1
catagattcaaatgaagtaaacaacatacgtttttcatttaaaatgaact
+2759355/1
CCCFFFFFHHHHHJJJJHJJJJJIJJJJJJHIIJJJJJJJJJJJJJJJJI
@4807678/1
ctgcacacacgcatttttaaatttaaaaatttattcaagtcaaaaataat
+4807678/1
CCCFFFFFHHHHHJIJJJJJJJJJJJJJJJJIJJJJJJJIJJJJJJJJJI
@206859/1
aaaaggaaaaggaaagaagcaagaggaaggatcgcaagcttcttccagtt
+206859/1
@?@D=?BDHA;;?AG9CG:;FHD@AFGA?B3:1:;::@?BGE<FBBFH=F
@5812731/1
gaaaatgctcgaaaactcaattggcgcacattcagcaggttttttaa
+5812731/1
CCCFFFFFHHHHHIJJJJJJJJJJGGIGIJJJJJIJJJJGIJJJJ<F
@5812732/1
gaaaatgctcgaaaactcaattggcgcacattcagcaggttttttaacag
+5812732/1
CCCFFFFFBHHHHJJJJJJJJJJJJJJJJIJJJJJJIJJDHIJJJJJJJJ
@5812733/1
gaaaatgctcgaaaactcaattggcgcacattcagcaggttttttaacag
+5812733/1
CCCFFFFFGHHHHJIJJHIJIJJGCHIJGIHJJJIIIII?FHIJIJJJGG
@5812734/1
gaaaatgctcgaaaactcaattggcgcacattcagcaggttttttaacag
+5812734/1
CCCFFFFFHHHHHJJJIJJJIEHFHGHIIJJIGIIJJJIFHHIJIJJJJJ
@7856235/1
tattgatccaggttgagtattttcgctagcactgacagatgttggttttg
+7856235/1
CCCFFFFFHHGHHGIIJEHHJJJGHIJJJJJJJJJJJJJIJJIJJFHIJI
@7856859/1
tattgatttaattttgacatgttagaatgccctattgaaaaccttgtagt
+7856859/1
CCCFFFFFHHHHHJJJJJJJJJJJIJJJJJJJJJJJJJJJJJJJJJJJJF
@7856932/1
tattgatttcgaggaaataatacgaacttcaattacacaaattagtacaa
+7856932/1
CCCFFFFFHHHHHJJJJJJJJIJJJJJJJJJIJIJJJJIJJJJJIGIJIE
@7857442/1
tattgcgatattttttcggaaaaaaagtgagtttaggatatcttacgttc
+7857442/1
@BCFFFFFGGHHHJJJJJJIIJJIJIJFFHGBGHDHJGJGIIJIJGIGGH
@7857443/1
tattgcgatattttttcggaaaaaagtgagtttaggatatcttacgttct
+7857443/1
CCCFFFFFGHHHHJJJJJJJJJJJJJHIJIHIJJJJIJJJJJJJJJGJJJ
@7857444/1
tattgcgatatttttttatcgatctggcttcaatgtttgaatgatgatta
+7857444/1
CCCFFFFFHHHHHJJJJJIJJJIJJJJJJJJJJJJIIIICHIJJIIIJJE
@706373/1
aatacttttcccggtttgttctgaaacaaacatcactgtgatgaaaaata
+706373/1
BB@FDFFFHHHHHIFHIIHIJIDHIJIGIJJJJJIJJGFHDIIGIIIJIA
@706374/1
aatacttttcccggtttgttctgaaacaaacatcactgtgatgaaaaata
+706374/1
CCCFFFFFHHHHHJFIIIIJIJJIJJJJJJJIIJJJJJGHIJJJJJJJJJ
@4808188/1
ctgcaccaagcattggtggcgattggtcaatgttttttcttcgatgtcca
+4808188/1
CCCFFFFFHHHGGIJJEHIIJHIIJJFHIJJIGIJJJIJJJJJJJJIIJC
@4808378/1
ctgcaccaggcattggtggcgattggtcaatgttttttcttcgatgtcca
+4808378/1
CCCFFFFFHHHHHJJJGIJIJHJJJJFHJJJJHIJJJJHJJIJIJIIIJE
@1254469/1
atcagctacaacagtcaacatttcccacctttttcactcaaccatagctt
+1254469/1
CCCFFFFFHHHHHJGHJJJJJJJJJJIIJJJJJJJJJJJJJJJJJIJIJJ
@1254470/1
atcagctacaacagtcaacatttcccacctttttcactcaaccatagctt
+1254470/1
CCCFFFFFHHHHHJGIJJJJJJJJJJJJJIJJJJJJJJJJJJJJJJJJJJ
@1254471/1
atcagctacaacagtcaacatttcccacctttttcactcaaccatagctt
+1254471/1
CCCFFFFFHHHHHJHIJJJIJJJJJJJJJJJJJJJJJJJJJJJJJJJJJI
@1254472/1
atcagctacaacagtcaacatttcccacctttttcactcaaccatagctt
+1254472/1
CCCFFFFFHHHHHJIJJJJJJJJJJJJJJJJJJJJJJJJJJJJJJJJIJI
@1254473/1
atcagctacaacagtcaacatttcccacctttttcactcaaccatagctt
+1254473/1
CCCFFFFFHHHHHJJJJJJJJJJJJJJJJJJJJJJJJJJJJJJJJIIJJJ
@6338452/1
gcccaacttggtaatcttagtgtctttcagtcccgaataccgattctcag
+6338452/1
CCCFFFFFHHHFFGIIJJJIDEFIIJIJJIJIJJJJGJJGGHGIJIIIJE
@7342649/1
gttggtttttgatgaatgccatcgaggcgtaaacgatcataccatgagaa
+7342649/1
@B@FFDDFHHHGHIJJJJJIJJJJIIIIIGIJJIJJJJJJIJJJJIGHGI
@209326/1
aaaagggagcatttatttgatgcaaagtatagaggttgtacccaaacttt
+209326/1
CCCFFFFFHHHHHJJJIJJJJIJJJJJHHJJJJJJGHJGIJJJJJJJJJJ
@209327/1
aaaagggagcatttatttgatgcaaagtatagaggttgtacccaaacttt
+209327/1
CCCFFFFFHHHHHJJJIJJJJJIJJIIFHIIJIJJGIJHIHIJJJJJJJJ
@209328/1
aaaagggagcatttatttgatgcaaagtatagaggttgtacccaaacttt
+209328/1
CCCFFFFFHHHHHJJJJJJJJJJJJJJFHIIJJJJEGIIIJJJJJJJJJJ
@7344173/1
gttgtacccaaacttttcggggtgcaatcttcttttccggcaaatgctcg
+7344173/1
CBCFFFFFHHHGHJJJJJJIJJ@FGHFHIJIJJJJJJJJFDHIIJJJIJI
@6825119/1
gtaaaagtgtgctcaattggtttatcctctactgtacaactgtttacctg
+6825119/1
@BBFFFFDHHHHHJJJJJIJHIJJJJJJJJJJJJEHIJJJJJIJJJJJIH
@6825120/1
gtaaaagtgtgctcaattggtttatcctctactgtacaactgtttacctg
+6825120/1
BB@FFFFDHHHHHJJIJJJJJJJIJJJJJJJJJJJIJJJJJJHIJJJJJI
@6825121/1
gtaaaagtgtgctcaattggtttatcctctactgtacaactgtttacctg
+6825121/1
BBBFFFFDHHHHHJJJJJJJIJJJJJJJJJJJJJJJJJJJJJIJJJJJJJ
@6825122/1
gtaaaagtgtgctccattggtttatcctctactgtacaactgtttacctg
+6825122/1
BBCFFFFDHHHHHJJJJJJJIIJJJJJJJJJJJJJJJJJJJJHJJIJJJI
@6825123/1
gtaaaagtgtgctgcattggtttatcctctactgtacaactgtttacctg
+6825123/1
@C@FFFFDHFHHH4CFHIIIHGIGGEGIJJJJJJJJJJJJJIHGIIGIJH
@5297202/1
cttcttttccggaaaatgctcgaaaactcaattggcgcacattcagcagg
+5297202/1
@CCFFFFFHHHHFJJJJJJJJIJJIJIIJIIJJIJJJJJJJJJJJJJIIJ
@3762645/1
cgccaattgagttttcgagcattttccggaaaagaagattgcaccccgaa
+3762645/1
CC@FFFFFFHHHHJJJIBGIIIIIHIIIGEGGIHIIEEHFGAFBFGHIII
@3762646/1
cgccaattgagttttcgagcattttccggaaaagaagattgcaccccgaa
+3762646/1
CC@FFFFFHHHFHIJJIGIIIIJJJJIJJIGIIHIIIIGIHEHGIJIIIH
@3762647/1
cgccaattgagttttcgagcattttccggaaaagaagattgcaccccgaa
+3762647/1
CCCFFFFFHGHFHJJIJJJJJJJJJJJJJJJJJJJJJJJJJJJJJJJJJH
@3762648/1
cgccaattgagttttcgagcattttccggaaaagaagattgcaccccgaa
+3762648/1
CCCFFFFFHHFDHIJJJJJJJJJJJJJJJJJJJIJJJIJJJJJJJJJJJJ
@3762649/1
cgccaattgagttttcgagcattttccggaaaagaagattgcaccccgaa
+3762649/1
CCCFFFFFHHHFHIJJJJJJJJJJJJJJJJJJJJJJJJJJJJJJJJJJJJ
@3762650/1
cgccaattgagttttcgagcattttccggaaaagaagattgcaccccgaa
+3762650/1
CCCFFFFFHHHFHJJIIIIJIIJJJJJJJJIGIJIIIJIJJJJJIJJIGH
@3762651/1
cgccaattgagttttcgagcattttccggaaaagaagattgcaccccgaa
+3762651/1
CCCFFFFFHHHFHJJIJIJJJJJJJJJJJJJJJJJJJJJJIJJJJJJJJJ
@3762652/1
cgccaattgagttttcgagcattttccggaaaagaagattgcaccccgaa
+3762652/1
CCCFFFFFHHHFHJJJJIJJJIJJJJJJJJJJJJJJJJJJJJJJJJJJIH
@3762653/1
cgccaattgagttttcgagcattttccggaaaagaagattgcaccccgaa
+3762653/1
CCCFFFFFHHHFHJJJJJIJIIJJJJJJJJJJJJJJIJIIJJJGIGIIGI
@3762654/1
cgccaattgagttttcgagcattttccggaaaagaagattgcaccccgaa
+3762654/1
CCCFFFFFHHHFHJJJJJJJIIJJJJJJIJJJJJJJJJJJJJJJJJIJIJ
@3762655/1
cgccaattgagttttcgagcattttccggaaaagaagattgcaccccgaa
+3762655/1
CCCFFFFFHHHFHJJJJJJJJJJJJJJJJJJJJJJJJJJJJJJJJJJJII
@3762656/1
cgccaattgagttttcgagcattttccggaaaagaagattgcaccccgaa
+3762656/1
CCCFFFFFHHHHHJJIJJJIJJJJJJJJJJJJJJJJJJJJIJIJJJJJJI
@708537/1
aatagctcaaaagggaacaatttttgtcgagttattgatttcgaggaata
+708537/1
CCCFFFFFGHHHHGIIHIIJIIJIIIHHJIJGHIIJIGJJJIIHIJJJII
@708538/1
aatagctcaaaagggaacaatttttgtcgagttattgatttcgaggaata
+708538/1
CCCFFFFFHHHHHJJJJJJIJJJJJIHIJIIDHIJJJJJJIJJJJJIIJJ
@3763639/1
cgccaccaatgcttggtgcagctatccactttgccagtggccgtctgcta
+3763639/1
@?@DDFFFHGFHGIIEHGIIJJAHIIJIJIIIIJIGGHIGJJDGGEFHIG
@3763640/1
cgccaccaatgcttggtgcagctatccactttgccagtggccgtctgcta
+3763640/1
@?@FFDFFFDDHHGGGHDHGGEEDDGHIGHGHEDFHE?CFHGIDGIHIIB
@1256254/1
atcagggatactatgctgtgtaactagattatatggaattgccataggac
+1256254/1
CCCFFFFFHHHHHJJJJIHIHHIJJIJJJJJJJJJJJJJIJJJJJJJJJJ
@6340386/1
gcccagaagaacgttcgactttcacttcattctatcggcctttcttctct
+6340386/1
CCCFFFFFHHHHHIJJJJJJJJJHIIJJJJJJJJJJJJJJJJJJJJJJJJ
@4287738/1
ctagtgcctaataatagtgtattacctctaaagctatctactcgttatat
+4287738/1
@@@FDEFFHHHHHJJIGCIIFFFHGGJIIHJJIJJJJJIIJJJIDHCFH@
@4287739/1
ctagtgcctaataatagtgtattacctctaaagctatctactcgttatat
+4287739/1
CCCFFFFFHHHHHEHIIHIHIIJJJJJJJJJJJIJJJJJJJJJJIIJJJI
@4287740/1
ctagtgcctaataatagtgtattacctctaaagctatctactcgttatat
+4287740/1
CCCFFFFFHHHHHJJJJHHHIIIIJJJJJJJJJIJJJJJIJJJJJIJJJG
@4287741/1
ctagtgcctaataatagtgtattacctctaaagctatctactcgttatat
+4287741/1
CCCFFFFFHHHHHJJJJHJIJJIJJJJJJJJJJJJJJJJJJJJJJJJJJI
@6341061/1
gcccagtttagtggccaactcttcgtcactcgcaaatgtagaaggcagaa
+6341061/1
CCCFFFFFHHHFHJJJJJJIJJJJIIJJJJJJJJJIJJIJIJJIIJJJIG
@5820112/1
gaaaattgtaaatctacacaaaaatgtcaaatcatgtcaagaccccggcg
+5820112/1
CCCFFFFFHHHHGIJJJJIJJJJJJJIJJJJJJJJJIJJJJJJJJIIJJJ
@213192/1
aaaagtacttcttggcacagagcctcatttttcttgttatttattcctat
+213192/1
@CCADEDDFFBHGIGGHIEHGHGIFIIIIIIIHIIIIIDHIBGCFHHGGH
@2264381/1
caatgggattgcccatcactttgtcatcgaacgatgtcaccacctgattg
+2264381/1
CCCFFFFFHHHHHJJJJJJJJJJHHJJJJJJJJIJJHIIJJJJIJJJJJJ
@213785/1
aaaagtattatgagaatatgaaatttaaaagaaaatttgaaaagtatcat
+213785/1
@CCFFDFFHHHHHJJJJJJJJJJJJJJJJJJIJJJJJJJJJJJJDHIJJI
@7862688/1
tatttccctttttgtggagaggtactatgtgtgtttggctagattctgtt
+7862688/1
@@BFFFFFGGHHHJFHJJJJIDFHHIIJJEIIHIIJIGIIJIJJJIJJCH
@4288599/1
ctagttattaattataatcatcaatattatctatcgatactgaatgtaat
+4288599/1
CCCFFFFFHHHHHJJIIIJJJJJJJJJJJJJJJJJJJJJJJJJJJJHIII
@2766608/1
catattcctttatcaacattcacttctttaccggcatagcctaatctggg
+2766608/1
CCCFFFFFHHHHHJJJJJJJJJJJJJJJJJJJJJJJJJJJJJJJJJJJJJ
@6829064/1
gtaaaatcgttctagacatactttatgctcttgacatttcgttaaagaac
+6829064/1
CCCFFFFFHHHHHJJJJJJHJJJJJJJJJJJJJJJJJJJJJJJJJJHGII
@6829065/1
gtaaaatcgttctagacatactttatgctcttgacatttcgttaaagaac
+6829065/1
CCCFFFFFHHHHHJJJJJJIJJJJJJJJJJJJJJJJJJJJJJJJJJHIJJ
@6829648/1
gtaaaatcttgcttcatgattgaaaatttgcaaggtttggaggagttgta
+6829648/1
@@@DDDD?FBD?FGIIIH<CHGHIGGIIIHGDBHH?EEG?EGHFE;BD??
@6829649/1
gtaaaatcttgcttcatgattgaaaatttgcaaggtttggaggagttgta
+6829649/1
@@@DDDDDHHFA??CGIBICICIICACEHABCEBB1:?CDHEC7B0:D??
@6829650/1
gtaaaatcttgcttcatgattgaaaatttgcaaggtttggaggagttgta
+6829650/1
CCCFFFFFHHHHGJJJJJJJJIJJJJJJJJIJJJJGHIJJIJJGIHIIII
@6829651/1
gtaaaatcttgcttcatgattgaaaatttgcaaggtttggaggagttgta
+6829651/1
CCCFFFFFHHHHHIJJDHHJJJJJJJJJJJJJJJJCFHIJGIIGHFHIHI
@6829652/1
gtaaaatcttgcttcatgattgaaaatttgcaaggtttggaggagttgta
+6829652/1
CCCFFFFFHHHHHJJJJJJJJJJJJJJJJJJJJJJHHIJJHIIDHGHIJJ
@6829653/1
gtaaaatcttgcttcatggttgaaaatttgcaaggtttggaggagttgta
+6829653/1
CCCFFFFFHHHHHJJJJJ>IHIJJJJJJJJJJJJJCGIJJJJJGIGHIHH
@6831586/1
gtaaaattagttgctatccttctctttgacattgcttgtggtcacttttc
+6831586/1
B@CFFFFFHHHHHIJIJJJJJJJIJJJJJJJJJJJJJJIJJHJJJJJJJJ
@6831587/1
gtaaaattagttgctatccttctctttgacattgcttgtggtcacttttc
+6831587/1
CCCFFFFFHHHHHJIJIIIJJJEIIJIJJJJIIIJJJJIJJGIIJJJJJI
@710697/1
aatataataaaaatttatagttttttgcatttttattcggcttattgtaa
+710697/1
CCCFFFFFHHHHHJJJJJJJHJJJJJJJJJJJJJJJJJJJJJJJJJJIII
@710875/1
aatatacagactaaagaaacgctcgtggggagcgatgacgaataaagtat
+710875/1
CCCFFFFFHHHHGJJIJIJJIIGIJFHIJIIJJIJJJIIIIJJJJJI?CE
@6344689/1
gcccgttccgccacagcaacaacctcgagcgagacaacagcagtctgctc
+6344689/1
CCCFFFFFHGHHHJJIJJJJJJJIJJJJJJJJJIJJJJJJDHIGIIJIJI
@3769911/1
cgccatattgatttaattttgacatgttagaatgccctattgaaaacctt
+3769911/1
CCCFFFFFHHHHHJJIJJJJJJJJJJJJJJJJJJJJJJJJJJJJJJJJJJ
@3769912/1
cgccatattgatttaattttgacatgttagaatgccctattgaaaacctt
+3769912/1
CCCFFFFFHHHHHJJJJJJJJJJJJJJJJJJIJJJJJJJJJJJJJJJJJI
@3769913/1
cgccatattgatttaattttgacatgttagaatgccctattgaaaacctt
+3769913/1
CCCFFFFFHHHHHJJJJJJJJJJJJJJJJJJJJJJJJJJJJJIJJJJJJJ
@712079/1
aatatatcttgaagaactattattttttttttatttttcatcacagtgat
+712079/1
CCCFFFFFHHHGHJJJJJIJJJ4IJJJJJJJJIJJJJJJJJJIJJJGIJ@
@6345395/1
gccctattgaaaaccttgtagtggattcctaatattttttagtgaacctc
+6345395/1
@CCFFFFFHGHHHJJJJIIJIGIJIJIJJJJJIJIJJJJJIIDEIHIJEC
@6345396/1
gccctattgaaaaccttgtagtggattcctaatattttttagtgaacctc
+6345396/1
CCCFFFFFHHHHHJJJJJIIJGIIFGIIIJJJJIIJJJJJJJHIIJJJIH
@6345397/1
gccctattgaaaaccttgtagtggattcctaatattttttagtgaacctc
+6345397/1
CCCFFFFFHHHHHJJJJJIJJIJJJJJJJJJJJJJJJJJJJJHIJJJJJI
@3773019/1
cgccattctcttggctagcttcttt
+3773019/1
@<1DDDDDFBBFDGGIFB<FHAAHE
@3773020/1
cgccattctcttggctagcttctttgacttgccagtgccaatttcgc
+3773020/1
CC@FDFFFHHHHGJJJGIIIJJJJIJIGGHIIIGGIFGHGIJHGIGG
@3773021/1
cgccattctcttggctagcttctttgacttgccagtgccaatttcgcgga
+3773021/1
@@?DFDDFHBAHFEAFDFGEI@BCCA@?@AC9BEH9CCFCCGGC@F@<DF
@3773022/1
cgccattctcttggctagcttctttgacttgccagtgccaatttcgcgga
+3773022/1
@@@FFFFDFHFHHJIIGGGIJGIJJCHGIJBEHGHIGGHIGGIIIJJJJI
@3773023/1
cgccattctcttggctagcttctttgacttgccagtgccaatttcgcgga
+3773023/1
CCCFFFFFHHGHHJJJIIJJJJJJJIJIJJIJJGIFCFHIJJJIIIJJII
@3773024/1
cgccattctcttggctagcttctttgacttgccagtgccaatttcgcgga
+3773024/1
CCCFFFFFHHHHHIIIIJGGGDGHGGEGIIHIIGIIIJJJIIIJJIGAGI
@3773025/1
cgccattctcttggctagcttctttgacttgccagtgccaatttcgcgga
+3773025/1
CCCFFFFFHHHHHJJJJIJJJIJJJJIJJJJIJJJGIIJJJJJJHIIIJI
@5821713/1
gaaaatttctaatattgcgatatttttttatcgatctggcttcaatgttt
+5821713/1
CCCFFFFFHHHHHIJJJJJJJJJJJJJJJJJIJJJJJJJJJJJJJJJHIG
@5821714/1
gaaaatttctaatattgcgatatttttttatcgatctggcttcaatgttt
+5821714/1
CCCFFFFFHHHHHJJJJJJJJJJJJJJJJJJJJIJIJJJIJIJFHIJHHH
@5821803/1
gaaaatttgaaaagtatcatgagttttgtgattctccgaagagtatgtct
+5821803/1
BB@FFFFFHHHHHIGHIJJJJJJGIJJJHHIJJJJJJJIIJJJGIIJIJI
@5822205/1
gaaaatttgcaaggtttggaggagttgtactaatttgtgtaattgaagtt
+5822205/1
CCCFFFFFHHHHHJFHIJJIJJHJIIJJIJJJIJJIJGHGIJIJJJJJJJ
@5822206/1
gaaaatttgcaaggtttggaggagttgtactaatttgtgtaattgaagtt
+5822206/1
CCCFFFFFHHHHHJGHJJJI@FBGFGIHHJJJHJJJJGHHIIIJJJJJJH
@713974/1
aatatcgcaatattagaaattttcaaatattcttcgcttttgactcgaca
+713974/1
@@@FFD7DFHHFDHIIIGHIGHB@HIA@HD>DHCHI<GE=DG=GCGHIDD
@4292210/1
ctataactggtatagctttaggaaacggtttatgagcaacatcaacattt
+4292210/1
CCCFFFFFHHFHHIJJJJJJJJJJJGIJGIIJJJJJJIJJJJJJJJIJJI
@6350129/1
gccgaataaaaatgcaaaaaactataaatttttattatattttatgcatg
+6350129/1
CCCFFFFFHHHGHJIJJJJJJJJJJJJJJJJJJJJJJJJJJJJJJJJJJJ
@6350130/1
gccgaataaaaatgcaaaaaactataaatttttattatattttatgcatg
+6350130/1
CCCFFFFFHHHHHJJJJJJJJJJJJJJJJJJJJJJJJJJJJJJJJJJJJI
@215523/1
aaaagtgaacagctatcgatacacagtcatagatccaatcctataattat
+215523/1
BCCFFDEFHHHHHJJJJJJJJJJJJJHJJJJJJJJJJJJJJJIJJJJJII
@215524/1
aaaagtgaacagctatcgatacacagtcatagatccaatcctataattat
+215524/1
CCCFFFFFHHGHHIJJJJIIIJJJIJHIJJJJIJIJJJJJJJIJIJJJJI
@7349655/1
gttgtctcgttccaggttgttgttgtgaaacctgtggttgaccccaagct
+7349655/1
CBCFFFFFHHHHHJJJGHJJIIIIIIJJJJJJJJGHIGJJIJJJJIJJJJ
@215584/1
aaaagtgaccacaagcaatgtcaaagagaaggatagcaactaattttaca
+215584/1
CCCFFDFFHHHHHJJIJJJJJJJJJJIJIJJJIIIJJJJJJIJJJJJJJI
@4293486/1
ctataatcgaatctattgttatgagttcccgtgacactatgagtaatttc
+4293486/1
BC@FFFFFHHHHGJHGHIJJIJJIJJJIJJGIIHIIICGIJJIGHFGIGG
@216434/1
aaaagttaaacgatattctacaggatttattattagagtgtcctcgtgag
+216434/1
CCCFFFFFHHHHHJIJJJJJJJJJFHJJJJJJJJJJIICFHIJJJJGIII
@216435/1
aaaagttaaacgatattctacaggatttattattagagtgtcctcgtgag
+216435/1
CCCFFFFFHHHHHJJJJJJJJJJJGIJJJJJJJJJJJJFHHIJJJJIJJJ
@5311449/1
cttgaagtaaaacacgaagaaagtaaagttacaccagttgaagaaataca
+5311449/1
CCCFFFFDHHHHHJJJJJJJJJJFHHIJHGJJJJJJJIJJJJJJJJGIII
@5311450/1
cttgaagtaaaacacgaagaaagtaaagttacaccagttgaagaaataca
+5311450/1
CCCFFFFDHHHHHJJJJJJJJJJHHGIJHIJJJJJJIIJJJJJJJJJJJJ
@715067/1
aatatgcgtgtccacgcaagtacctgctggaacgtttaaatttctgtcat
+715067/1
BCCFFFFFHHHHHJJJJJJJHIJJIIJJJJHIJJGIIJJJJJJJJJJJJJ
@6351339/1
gccgaatgtttggcgtctttcttcgatcttccggttccggtggcc
+6351339/1
?@@B;8DBACFDDHHFDGHBHAHIAHIIICC??6FHI@@:FF6@;
@6351340/1
gccgaatgtttggcgtctttcttcgatcttccggttccggtggccaccag
+6351340/1
8?@DDDD>AAAFAE?C@EHII9<9?F<?GDCHDGHGHIGIGGIHAG=CHH
@6351341/1
gccgaatgtttggcgtctttcttcgatcttccggttccggtggccaccag
+6351341/1
@@@DDDDD?BBFHIIDHHIIIIIGHGIIIIIIH@?@FFHEF<@GC3@DA@
@6351342/1
gccgaatgtttggcgtctttcttcgatcttccggttccggtggccaccag
+6351342/1
CCCFFFFFHFGHHIJGIJJJJJJJJJJJJGGJJJGIIJJJHIJJJIJJII
@6351343/1
gccgaatgtttggcgtctttcttcgatcttccggttccggtggccaccag
+6351343/1
CCCFFFFFHHHHHJJHIJJJJJJJJIJJJJJJJJHJJJJJIJJJJJJJJI
@6351923/1
gccgaattttgctgtttctggttcgagttccaagagttctctaatgggtg
+6351923/1
CCCFFFFFHHHHHJJJJJJJJHGIJIIIIJJIJJIJFIIJIJJJJJJJBG
@2774757/1
catcactcccaaatacgaactggtccaaatcgagggcgccatccacgagc
+2774757/1
CCCFFFFFHHHHHIGIGHJJJJJFHIJJJIJIJJJJJJJJJJJJIJIFHH
@716066/1
aatattatctatcgatactgaatgtaattttttatatagtgccccgatga
+716066/1
CCCFFFFFHHHHHJJJJJJJJJJJFJIJJJJJJIIGIIICGGJJJJHIJI
@5313032/1
cttgaataaatttttaaatttaaaaatgcgtgtgtgcaggtatatttatc
+5313032/1
CCCFFFFFHHHHHJJJJJJJJJJJJJJJJJHIFHHHIJJJBGHJJJJJJI
@717235/1
aatatttgaaaatttctaatattgcgatatttttttatcgatctggcttc
+717235/1
@@@FDDFDHFAHHGHIIG9IHIHECGHHIIIIIIIIIIII;?DDHIBGHG
@717236/1
aatatttgaaaatttctaatattgcgatatttttttatcgatctggcttc
+717236/1
C@CFFFFFHGGHHJJJJJJJJJJJGIJJJJJJJJJJIJJJIJJJJJJJJJ
@717237/1
aatatttgaaaatttctaatattgcgatatttttttatcgatctggcttc
+717237/1
CCCFFFFFHHHGHJJJJJJIEIJIJIIJJJJJIJJJGIIIEHIJGIHIJJ
@6353119/1
gccgagcaagactcccgtcagcgtcctccaggagttgctgagccgtcgcg
+6353119/1
CCCFFFFFHHHHHJJJJJJIJIJIJIJJJIJJHIGGIJIJHIHJJFHHHG
@6353120/1
gccgagcaagactcccgtcagcgtcgtccaggagttgctgagccgtcgcg
+6353120/1
CCCFFFFFHHHHHJJJJJJJIIIIJGIJJJJJGIGHIJJJIJIJJGIEEE
@717629/1
aatattttcgccttcctaaacgatataaattcaaattgct
+717629/1
CCCFFFFFHHGHHJJJJJJIIJIJEHIJIJJJJJJJJJJJ
@4295393/1
ctatactttgcatagaattagtggtttttttctaaaatcaatttacatat
+4295393/1
@B1ADDFFHHHHHIIHIIJIJHIHHHIIJJJJJJJJJJJJJJJJJJJJJI
@6836555/1
gtaaacgtcagtttgcgtttcaatgcatcgataagacgaatggtaaagct
+6836555/1
@=@ADFFDHHHHHJJIJHJJJJJJJJJJJJJJJJJJIJJJJJJHIIJJII
@6836556/1
gtaaacgtcagtttgcgtttcaatgcatcgataagacgaatggtaaagct
+6836556/1
C@@FFFFFHHHHHJIJIIJJJJIIJJJJJJIJIIIFHJGGIJJGFHIJJI
@6836557/1
gtaaacgtcagtttgcgtttcaatgcatcgataagacgaatggtaaagct
+6836557/1
CCCFFFFEHHHHHJJIJIJJJJJJJJJJJJJJJJJJJJJJJJJGIJJJJI
@4825128/1
ctgcccctttcttaatcggttctgcatgaatgccatctgggcccggggct
+4825128/1
CCCFFFFFHHHHHJJJJJJIJJJJJJJJJIIJJJJJJIJJJJJJJJJIJI
@4825129/1
ctgcccctttcttaatcggttctgcatgaatgccatctgggcccggggct
+4825129/1
CCCFFFFFHHHHHJJJJJJIJJJJJJJJJJJJJJIJJJJJJIJJJJJJII
@4825130/1
ctgcccctttcttaatcggttctgcatgaatgccatctgggcccggggct
+4825130/1
CCCFFFFFHHHHHJJJJJJIJJJJJJJJJJJJJJJJJJJJJJJJJJJJJI
@4825131/1
ctgcccctttcttaatcggttctgcatgaatgccatctgggcccggggct
+4825131/1
CCCFFFFFHHHHHJJJJJJJJJIJJJJIJJIJJJJIJJJJJJJJIJJJJB
@2777531/1
catcatgccctcgagtacctcaaaatcatgaccaaaaagtgaacagctat
+2777531/1
CCCFFFFFHHFGFHIBGHIHIJJJJEEHGHGHJGHJJJE?DHGHIGGGIG
@2777797/1
catcattcaaacattgaagccagatcgataaaaaaatatcgcaatattag
+2777797/1
CCCFFFFFGHHHHJJIJGIJJIIJIJJJJJJJJIJJJIJIGIGIJJJJII
@2777798/1
catcattcaaacattgaagccagatcgataaaaaaatatcgcaatattag
+2777798/1
CCCFFFFFHHHHHJJJJJJJJJJJJJJJJJJJJIJJJJJJJJJJJJJJIG
@2778033/1
catcattcgtcgtgtaccacatctcggatcttgctactaatattcgattc
+2778033/1
@CCFFFFFHFHHHFBHIIIGCGHIJGGDGGFHFGHIHIGIJJJGH9DGHI
@2778034/1
catcattcgtcgtgtaccacatctcggatcttgctactaatattcgattc
+2778034/1
CCCFFFFFHHHHHJIIJJJJJJJIIJJIIJJJJIJJJJJIJJJJJJIJJJ
@2778035/1
catcattcgtcgtgtaccacatctcggatcttgctactaatattcgattc
+2778035/1
CCCFFFFFHHHHHJIIJJJJJJJJJJJJJJJJJJJJJJJJJIIJJJIJJI
@4296230/1
ctatagttttgtcatacgtttttgaggcagcaaatttgtcaagggcacac
+4296230/1
@CBFFFDFHHHGHIJJJJHIJJJJICFGHJIGJJJJJGIIIJJIJIJJJD
@4296233/1
ctatataaaaaattacattcagtatcgatagataatattgatgattataa
+4296233/1
CCCFFFFFHHHHHJIJJJJJJJIIIJJHJJJIJIJJJJJIJJJJJJIJII
@4826200/1
ctgccgaatgtttggcgtctttcttcgatcttccggttccggtggccacc
+4826200/1
CCCFFFFFHHHHHJJJJHIIJJJJJJJHJJJJJJJJHIJJJJHJJIIGJJ
@1264462/1
atcatgaccaaaaagtgaacagctatcgatacacagtcatagatccaatc
+1264462/1
CCCFFFFFHHHHHJJGHJJIJJJJJJJJJJJJJJJJHIJJJIJJJJJJJJ
@219968/1
aaaagtttatttatcatacacaggtaaacagttgtacagtagaggataaa
+219968/1
CCCFFDFFHHHHHJJJJJJJJJGJCHHJJIJHIJIJJJJGEHIJJHIJJI
@5829654/1
gaaacatgtcagttatatattcacctttatatgtcacattttgtggttct
+5829654/1
C@@FFFFFHHGHHJJJJJJGIHJJJIJJJJJJJJGIJJJJJJIIGIIIJJ
@5829655/1
gaaacatgtcagttatatattcacctttatatgtcacattttgtggttct
+5829655/1
CCCFFFFFHHHHHJJJJJJJJJJJJJJJJJJJJJJJJJJJJJJIJJHIJH
@720320/1
aatcaatcaatttgcctcgaaatctaaggttatattacttttatgaatcg
+720320/1
@@BFFFFFHHHHHJJJGGIIIJJJJJJIFHIJJIJJJJJJJJGJJBBBGH
@720321/1
aatcaatcaatttgcctcgaaatctaaggttatattacttttatgaatcg
+720321/1
CCCFFFFFHHHHHJJJJJJJJIJJJJJJJIJJJJJJJJJJJJJJIFFFHH
@6839266/1
gtaaagctgctaaaaaagcaggaaaagcccagaagaacgttcgactttcg
+6839266/1
CCCFFFFFHHHHHJJJJJJJJJJJJJJJJJJJJJJJJJJHIJIHGIIJJ=
@4827703/1
ctgcctcaaaaacgtatgacaaaactatagacaaaccagaattacaggaa
+4827703/1
@@@FDFDFHHHHDIFHGEECHIGIIJJJIIIIGIIGGGHDHDHIJIII@H
@2782028/1
catccttgtttatttccctttttgtggagaggtactatgtgtgtttggct
+2782028/1
CCCFFFFFHHHHHJJJJJJJJJJJHIJHIHIJHHHJJJJIIGHDHIJJIG
@4828994/1
ctgccttctacatttgcgagtgacgaagagactctcagcttcaacgccaa
+4828994/1
@CCFFFFFGHHHHIIJGIGHCGIIICGGJJIJIJJIIJJJJIIJIIIJJI
@4828995/1
ctgccttctacatttgcgagtgacgaagagactctcagcttcaacgccaa
+4828995/1
CCCFFFFFHHHHHJJJJJJJFHIJJJJJJJJJJJJJJJJJJJJJJFHIIJ
@4828996/1
ctgccttctacatttgcgagtgacgaagagttggccactaaactgggcag
+4828996/1
CCCFFFFFHHHHHJJJIJIJFHIIIJJJJJHIIJJJJJJJJIJJJJJJJF
@3783387/1
cgccgattgagttttcgagcattttccggaaaagaagattgcaccccgaa
+3783387/1
CCCFFFFFHHHHHJJJJJJJJJJJJJJJJJJJJJJJJJJJJJJJJJJJJJ
@4829898/1
ctgcctttcgtgtggtagtccctcttcgtgttccatttcatagaatggtg
+4829898/1
CCCFFFFFHGHHDIJIIJIJJJJIJJJJIJIJJJIJJJJJJIJIJJIJDG
@5830792/1
gaaacattgtgaagacatgaagctttccatgatctttgactctgtgc
+5830792/1
CCCFFFFFHHHHGJJJJJJJJJJJJJJJJJJJJJJJJJJJJJJJJJJ
@7871783/1
tcaaaatttgacataatttgtggacataaaggaaagaaaaaaatgtcaaa
+7871783/1
CCCFFFFFHHHHHJJJJJJJHIJIJJJJJJJJIJJJJJJJJJJHJIIJJI
@2782309/1
catcgaacgatgtcaccacctgattggtgatatcagccgctccgggcgtt
+2782309/1
CCCFFFFFHHHHHIIJJJJJJJJJJBGFHIJJJHIJIJJJJJJJJJIHHF
@6840478/1
gtaaagtgaccaaagcaaagacgcaataagtgatacaagaaaatatacag
+6840478/1
CBCFFFDEHHHHHJIJJJJJJJJJJJJJJJFHIIIIJJJJJJJJIIIJJI
@721329/1
aatcaatttgcctcgaaatctaaggttatattacttttatgaatcgtgat
+721329/1
CCCFFFFFHHHHHJJJJJJJIJJJJIIJJJJJJJJJJIJJIGIIJIIJJG
@721492/1
aatcacagagccccgggcccagatggcattcatgcagaaccgattaagaa
+721492/1
CCCFFFFFHHHHHJJJJJJJIJIJJJJJJJJJJIIJJJJJJJJIJJJJHH
@2784409/1
catcgctccccacgagcgtttctttagtctgtatattttcttgtatcact
+2784409/1
CCCFFFFFHHHHHJJJJJIJJJJJJIJIJJJIJJJJJJJJJJIIIJJIJI
@1768764/1
caaaaacagtgtgaattagatgctggtgcagctataccttcatctgttaa
+1768764/1
@@@FDDF;ACC?DHGIIGGICGGIGG2AC<??FFHGDCBFCDG?B@FFGH
@1768765/1
caaaaacagtgtgaattagatgctggtgcagctataccttcatctgttaa
+1768765/1
CCCFFFFFHHHHHGIJJJJIIJJJJJCGHGIIJJIIJJJJIJJJJIJJIH
@4301326/1
ctatctactcgttatataatcatcattcaaacattgaagccagatcgata
+4301326/1
@CCFFFFFGHHHGJICHIGJIIIIJJJIGJJIJGJIHJJJJIGIIJIJJI
@1770488/1
caaaaaccaacagattaactttgttcaaatctatataatcagtcctggat
+1770488/1
CCCFFFFFHHHHHJJJIJIJJJJJJJJJJJJJJJJJJJJJJJHJJJJJIH
@4302502/1
ctatgaaatggaacacgaagagggactaccacacgaaaggcagttc
+4302502/1
CCCFFFFFHHHHHJJJIHIIGIGIFGCGIIIGDD<FHGD@2DDFF4
@4302503/1
ctatgaaatggaacacgaagagggactaccacacgaaaggcagttcacca
+4302503/1
@@@FFFFDFHHGHIGHIJIIIIDGGGAHGIIGB?FEGGBBGHEB==@@FG
@4303149/1
ctatgactgtgtatcgatagctgttcactttttggtcatgattttgaggt
+4303149/1
@C@FFFFFHHGHHIIGGE;FHICGIGIIIIIIIIIGHIIIGIIIIIFGIB
@4303150/1
ctatgactgtgtatcgatagctgttcactttttggtcatgattttgaggt
+4303150/1
CCCFFFFFHHHHHJJJJIJJJJJJJJJJJJJJJIJDGIJJIJJJJGGJJ@
@4303350/1
ctatgagtaatttcataatgtggtgattgaaagcctttctttattgccag
+4303350/1
BCCFFFFDHHHHHJJJJJJJGHIAFHIJJJJJJIJJJJJJJJJJJJJJJI
@228230/1
aaaatacgtaagttgctcaatgtcgtcgtttgacatatcgttgtcatccc
+228230/1
CCCFFFFFHHHGHIJJJJJJJJJJJHJJIJJJJJJJJJJJIJJIJJJJJJ
@2788431/1
catctcggatcttgctactaatattcgattcgataggtgctttgtctggt
+2788431/1
CCCFFFFFHHHHHJJJJJJJIIJJJIJJJJJJHJJJJDGIJJIJGIJJIG
@6360444/1
gccggatctacagacccagaaaattcggccgtagttcgatacgcttcacc
+6360444/1
CCCFFFFFHHHHHJJJJJJJJJJJJJJJJJJIJJIJJJJJJJJIJJJIJI
@2791382/1
catcttgtgagccgccattctcttggctagcttctttgacttgccagtgc
+2791382/1
@@CFDDFDHHGHGJFIIJIJJJJIJGJIJIIIJJJJJ<FHIJGGA?GGHG
@7875021/1
tcaaatgtcgcaaattatgtcacataaatgtcaaaatgccacataatttg
+7875021/1
??;?DDD:=CB:DFHI>E@HIABBEABEFH<CE?GHIIIIIHEDEEH@GG
@3260720/1
ccggccgagtgcatcatggtcatgttttgggactccatgtcgagcttttc
+3260720/1
@@@FFFFFHCFHHIJJIIJJJIJJIJIIIJIDFHIJJJJFGGGIJJJIJI
@1272574/1
atccaatcctataattatccatttcctgtaattctggtttctctatagtt
+1272574/1
@@@FFDDFDHHGHJGGGGGIHIJIGIIBHFIIJIGGHGIHJJIFIIGGDG
@1272575/1
atccaatcctataattatccatttcctgtaattctggtttctctatagtt
+1272575/1
CCCFFFFFHGHHHJJJJJJJJJJJJJJJJJJJJJJJJHIJJJJJJJJIIG
@1272576/1
atccaatcctataattatccatttcctgtaattctggtttctctatagtt
+1272576/1
CCCFFFFFHHGHHJJJJJJJJJJJJJJJJJJJJJJJJFHIJJIJJJJJHH
@1272577/1
atccaatcctataattatccatttcctgtaattctggtttctctatagtt
+1272577/1
CCCFFFFFHHHHHJJJJJJJJJJJJJJJGHIIJIJJJHHJJJJJEHIJIH
@3790097/1
cgccgtttgagaattcatttttaacacagttcttactttaacacattgtg
+3790097/1
CCCFFFFFHHHHHJJJJJJJJJJJJJJJJHJJJJJJJJJJJJJJJJJJIG
@4308347/1
ctattacccactggttctcacattctagatgaaattcagggggactatat
+4308347/1
CCCFFFFFHHHHHJHIJJJJJJJJJJJJJJJJJJJJJJJJJJJJJJJJJI
@4835232/1
ctgcgggacatgcacatcccttggagccagccaatgggattgcccatcac
+4835232/1
@@?DDFFFHHHHHJIJJJ3CGCHIJJIIJJIJJIJIJJJJJIIJJIJJGG
@4835233/1
ctgcgggacatgcacatctcttggagccagccaatgggattgcccatcac
+4835233/1
??@DBD@:?DFHF<B?E<CBCGDE>@FEED@G@9B?<DFHGI@F@HI;@G
@4835234/1
ctgcgggacatgcacatctcttggagccagccaatgggattgcccatcac
+4835234/1
CCCFFFFFHHHHGJJJJJJJJJIJJJJJJJJJIJJJJJJJJJJJJJJJJI
@1775031/1
caaaaacgtatgacaaaactatagagaaaccagaattacagga
+1775031/1
@?<BDDDDBFHD<@?:AE>BBCEBHH@C<FFGE9FFCDGBGCD
@1775032/1
caaaaacgtatgacaaaactatagagaaaccagaattacaggaaatggat
+1775032/1
CCCFFFFFHHHHHJJJJIJIGIIIJJHJJJJJJJJJJJJJJJHGGIIJHI
@1775033/1
caaaaacgtatgacaaaactatagagaaaccagaattacaggaaatggat
+1775033/1
CCCFFFFFHHHHHJJJJJJJIIJJJJJJJJJJJJJJJJJJJJHJJJJJJG
@1775034/1
caaaaacgtatgacaaaactatagagaaaccagaattacaggaaatggat
+1775034/1
CCCFFFFFHHHHHJJJJJJJJJJJJJJJJJJJJJJJJJJJJJJJJJJJIH
@4309013/1
ctattatacaaaaacagtgtgaattagatgctggtgcagctataccttca
+4309013/1
CCCFFFFDHHHHHJJJIGHIHGHIJJJIJHIJJJHIJIIIJIICHHJJJI
@724083/1
aatcatcattcaaacattgaagccagatcgataaaaaaatatcgcaatat
+724083/1
CCCFFFFFHHHHHJJJJJJIJJJJJIJJJJJJJJJJJJIBDADBD;A@F=
@1775403/1
caaaaacgtgctggataaaggcaaaacccataccaagcaataaaatcatt
+1775403/1
CCCFFFFFFHHHHJJJJJIJIJIJJJJJJJJIGIJIJJJJIJIJJJJJJI
@2794198/1
catgaagcaagattttacctgaacaatttgaaatttttccaaacccgaaa
+2794198/1
CCCFFFFFHHHHHJJJJJJJJJJJJJJJJJJJJJJJJJJJIJJJJJJJJJ
@2794715/1
catgaagttgtctgcccctttcttaatcggttctgcatgaatgccatctg
+2794715/1
@@1AADFDFHFHHIJJJGEHGHIJJJJJJIFDG9DGHJJGI?FHIJBG?B
@232949/1
aaaatatacagactaaagaaacgctcgtggggagcgatgacgaataaagt
+232949/1
CCCFFFFFHHHHHJJJIJJJJJJJJJJEGIJJEHGIJJFIIJHIJGIGH?
@232950/1
aaaatatacagactaaagaaacgctcgtggggagcgatgacgaataaagt
+232950/1
CCCFFFFFHHHHHJJJJJJJJIJJJJJHIJJJGIJJJJJJIJHIJIJHHC
@232951/1
aaaatatacagactaaagaaacgctcgtggggagcgatgacgaataaagt
+232951/1
CCCFFFFFHHHHHJJJJJJJJJJJJJJIJJJJGIIJIJJJJJJJJJJHH>
@1274528/1
atccacgagccaatcttccgctaccgcgtgttccttaacaacgatctggt
+1274528/1
@CCFFFDFHDHDHIHIJFEFGEIIG<FFDGGHIHGIIJIIG@FGHEHGE=
@2795640/1
catgaatgccatctgggcccggggctctgtgatttcttagtgtcaatagt
+2795640/1
CCCFFFFFHHHHHJJJIJJJJJJIJIJJJJJJJJJJIJJJHHGIFHHGH=
@2795641/1
catgaatgccatctgggcccggggctctgtgatttcttagtgtcaatagt
+2795641/1
CCCFFFFFHHHHHJJJJJJJJJJIJJJJJHIIJJJJJJJJHIJIFHGHHA
@5835504/1
gaaacgcaaactgacgtttacttttcgaatgtcaaacagaatctagccaa
+5835504/1
CCCFFFFFHHHHHIJJJJJJJJJJJEIJJJJIJJJJJJIJJJJJJJJJJJ
@4310232/1
ctattatttttttttttatttttcatcacagtgatgtttgtttcagaaca
+4310232/1
CCCFFFFFHHHHHJJJJGIJJJIFGHIIIJJDEHGHIJJEHIIIJGGHHH
@2796626/1
catgaccaaaaagtgaacagctatcgatacacagtcatagatccaatcct
+2796626/1
@@?DDFDDHHHFFCEGHEFHJGEIHHFEHGIIJGFHGGIGGGIIJIIIIB
@2796627/1
catgaccaaaaagtgaacagctatcgatacacagtcatagatccaatcct
+2796627/1
CCCFFFFFHHHHHGHJJIJJJJJJJJJJJJIJJJHJJJJIIJJJJJJJJI
@2796628/1
catgaccaaaaagtgaacagctatcgatacacagtcatagatccaatcct
+2796628/1
CCCFFFFFHHHHHHGIJJJJJJJJJJIJJJJJIJJJJJJJIJJJIJJJJJ
@4311731/1
ctattgaaaaccttgtagtggattcctaatatttttttgtgaacctctct
+4311731/1
CCCFFFFFHHHHHJJIIJEGIEHHJJJJJJJJJJJJJJJGIIJIJIJJJI
@727322/1
aatccttcgaggtaacctacgtggacatcgaagaaaaaacattgaccaat
+727322/1
@CBFFFFFHHHGDGHIJJJJJGGJIJJJJJJJJJJJJJJJJIJJJJIJJG
@727323/1
aatccttcgaggtaacctacgtggacatcgaagaaaaaacattgaccaat
+727323/1
CCCFFFFFGHHHDGHJJJJJJFGGEHJJJJIJJJGJIJIIJJJFGIJJJI
@727324/1
aatccttcgaggtaacctacgtggacatcgaagaaaaaacattgaccaat
+727324/1
CCCFFFFFHHHHAHIJJJJJJIIJGIJJJJJJJJJJJJJJJJJGIJJJJJ
@4312308/1
ctattgcgatattttttcggaaaaaaagtgagtttaggatatcttacgtt
+4312308/1
CC@FFFFFHHHHHJJJJJJJJIJJJJJGFEHIFHHHJIJEHJJIJJJIHI
@727840/1
aatcgaatctattgttatgagttcccgtgacactatgagtaatttcataa
+727840/1
@CCFFFFFHHHHHIIJJJIJIJJJJIJHIIIJJIJIJIJGHEGGJJIJHI
@727841/1
aatcgaatctattgttatgagttcccgtgacactatgagtaatttcataa
+727841/1
CCCFFFFFHHHHHJJJJJJJJJJJJJJJJJJJJJJJJJJFIIJJJJJJJI
@6366600/1
gccgtcgcggcatcactcccaaatacgaactggtccaaatcgagggcgcc
+6366600/1
CCCFFFFFHHHGGJJJJJJJJJJIJJJJJJJJJHGIGIIJJJJJHHFDDB
@6366601/1
gccgtcgcggcatcactcccaaatacgaactggtccaaatcgagggcgcc
+6366601/1
CCCFFFFFHHHHHJJJJJJJJJJJJJJJJJIJIFHIIJJHIIIJHHFDDD
@6366602/1
gccgtcgcggcatcactcccaaatacgaactggtccaaatcgagggcgcc
+6366602/1
CCCFFFFFHHHHHJJJJJJJJJJJJJJJJJJJJBGHIJJJJJIIHHFCCD
@6366603/1
gccgtcgcggcatcactcccaaatacgaactggtccaaatcgagggcgcc
+6366603/1
CCCFFFFFHHHHHJJJJJJJJJJJJJJJJJJJJFGIJJJJJJJJHHEDDD
@6366998/1
gccgtctgctacggaacaggcaaaactccgaaggaagccaagggctcggc
+6366998/1
C@CFFFFFHGHHHJGIJJJJJJJJJJJJJJJJJJJGIIIIGEHIJGJGGF
@7878964/1
tcaacatttcccacctttttcactcaaccatagctttctcagcgtgttta
+7878964/1
CCCFFFFFHHHHHJJJJJJJJJJJJJJJJJJJJJJJJJJJJJJJGHHJJJ
@6368112/1
gccgtgtgcccttgagaaatttgctgcctcaaaaacgtatgacaaaacta
+6368112/1
CCCFFFFFHHHHHJIJJJJJJJJJHIJJJJJJJJJJJHIJIGIJIJJJJI
@4841656/1
ctgctcatcatgccctcgagtacctcaaaatcatgaccaaaaagtgaaca
+4841656/1
?1:ADDDEFHHHGIIGGEDHIEF@HHDFHHGGEGHGIIIIIICH<?BGHI
@4841657/1
ctgctcatcatgccctcgagtacctcaaaatcatgaccaaaaagtgaaca
+4841657/1
@B@FFFFFHGHHGJIIJJGGCFHIIIJJJJIJJJJIJJJJJJJJBFGIIG
@4841658/1
ctgctcatcatgccctcgagtacctcaaaatcatgaccaaaaagtgaaca
+4841658/1
BCCFFFFFHHHHHJJJJJGJCGIJJJIJJJJJJJJIJJIJJJIJDGGIII
@2799299/1
catgatgcactcggccggaccgattcagcccccaccaagggaagggggcg
+2799299/1
CCCFFFFFHHHHHIJJJJJJJIJJJJJJJJJJJJJIIJGHHHHEFFDDD@
@2799821/1
catgattgaaaatttgcaaggtttggaggagttgtactaatttgtgtaat
+2799821/1
@@CFDFFFGHFFHHIIJJEHIJJIJJFGH@GIIJIIJJIIJJJJHIGGIH
@2799822/1
catgattgaaaatttgcaaggtttggaggagttgtactaatttgtgtaat
+2799822/1
CCCFFFFFHHHHHJJIJJJJJGHJIJIJJGIGHJGHIJJJJJJJGHFIJI
@2799823/1
catgattgaaaatttgcaaggtttggaggagttgtactaatttgtgtaat
+2799823/1
CCCFFFFFHHHHHJJJJJJJJGHIJJIJJHJHIJJGJJJJJJJJHHHIJI
@2800427/1
catgcacatctcttggagccagccaatgggattgcccatcactttgtcat
+2800427/1
@@CDDFFFHHGHGDGEEGGIGIEEGDEFDECHIJIIIIIJJIGDHGDHDG
@730023/1
aatcggtccggccgagtgcatcatggtcatgttttgggactccatgtcga
+730023/1
CCCFFFDFHHHHHJJJDGIIGIJJJJFHJJJIJJJJJJIIJJJJIJIJJG
@5332654/1
cttgagagtagagcaatttggcttcttcccccaaggataacctctctgtc
+5332654/1
CCCFFFFFFHHFHJJJJJJHGIJJJJJJJJJJIJJJJJJJIJJJJJJJII
@1786139/1
caaaaagggaaataaacaaggatgtaagaactatggaggaatattacaat
+1786139/1
CCCFFFFFHGHHHJJJJJJJJIJJIIJJJIJJJJJJJJJJJJJIJJJJJI
@1786848/1
caaaaaggtgcccaacaacagcaaacgggtcgaaatgaacgtcaacaaca
+1786848/1
BCCFFFFFDHHHHJJJJJJJJJJJJJJJJFHIJJJJJJJJJIJJJJJJJJ
@2801381/1
catgccctcgagtacctcaaaatcatgaccaaaaagtgaacagctatcga
+2801381/1
CCCFFFFFHHHHDHHIJJJJJJJGIJJJJJJJJJJJHIJJJJJJJIJJJJ
@3270021/1
ccgggcgttccgttggtctgattggcttgttcggg
+3270021/1
@@<DF8DDFACFCBFB:?EFHAGIGCHHA?G96@F
@3270022/1
ccgggcgttccgttggtctgattggcttgttcggg
+3270022/1
@@CFFDFDFHHHHJFIBGIJHIIJIEIIABF<7DF
@3270023/1
ccgggcgttccgttggtctgattggcttgttcgggag
+3270023/1
@CCFFFFFHHHHHJJJHIJJEHIJFIJJ6BF>FHJ:A
@3270024/1
ccgggcgttccgttggtctgattggcttgttcgggag
+3270024/1
CCCFFFFFHHHHHJJJHIJJJJJJJ1?G?BG<BGI0@
@3270025/1
ccgggcgttccgttggtctgattggcttgttcgggagtcacttttccgac
+3270025/1
CCCFFFFDHHHHHJJJHHIJJJJJIIIJADH9BFH;A5B==@FHI@E;=A
@3270026/1
ccgggcgttccgttggtctgattggcttgttcgggagtcacttttccgac
+3270026/1
CCCFFFFFHHHHHJJJFHJJJJIJJJJJBFHEGHJ:A5@=CCFIIGIE8B
@3270028/1
ccgggcgttccgttggtctgattggcttgttcgggcgttacttttccgac
+3270028/1
@@C@FFFDHHHHHIIJHIIGBHIJJJJJGDF?BGID@@EBCHEHF>@BAB
@7883745/1
tcaagatccagtgtttaaggaactatcagatgttggtccgccacactgta
+7883745/1
CCCFFFFFHHHHHHIJIJJJJJJJIGJJJJJJIIJJJJJJJJJJJJJJII
@3271090/1
ccggggctctgtgatttcttagtgtcaatagtgctgccgttacttcctca
+3271090/1
@@@FD>DDDDHDFCGHICHHGIFEIGBEHFH?FHDCBBGAEHIGEFHGGD
@3271091/1
ccggggctctgtgatttcttagtgtcaatagtgctgccgttacttcctca
+3271091/1
C@@FFFFFHGHFHFGIIIJJIIIICFHEIIJGIJJJJJJEGDGHIIJJJI
@3271092/1
ccggggctctgtgatttcttagtgtcaatagtgctgccgttacttcctca
+3271092/1
CCCFFFFFHHGHHJJJJJJJJJJJGIHJJIGFIJJJJJJJJJJJJJJJJJ
@3271093/1
ccggggctctgtgatttcttagtgtcaatagtgctgccgttacttcctca
+3271093/1
CCCFFFFFHHHHHJJJJJJIJJHHGIHGIIIHIJJJIIJHIIJJJIJGJI
@3271094/1
ccggggctctgtgatttcttagtgtcaatagtgctgccgttacttcctca
+3271094/1
CCCFFFFFHHHHHJJJJJJJJJHIIJEEGIIIJJJJJJJJJJJJJJJIJJ
@5842613/1
gaaactttgtgggactgctggttgcccaacttggtaatcttagtgtcttt
+5842613/1
@@CFDFFDFFHHHIGGGE@HGEFEGHEDHGEGHI9CDGHGIIIFFBBGFG
@5842962/1
gaaagaaaaaaatgtcaaaattttgcaaattatgtggcattttgacattt
+5842962/1
@7=BDDDDHHFFHIHIIIIIIIIIIGIIGIIGHHDGIIIIIIIIGIIIII
@1788511/1
caaaaagtgaacagctatcgatacacagtcatagatccaatcctataatt
+1788511/1
@@CDFFFBFHHHHIGIJIIIEIJEGIJJHIIIIGGIIIJIHJJJGFFIIG
@1788512/1
caaaaagtgaacagctatcgatacacagtcatagatccaatcctataatt
+1788512/1
BCCFFFFDHHHHHJJJJJJJJJJJJJJJJJJIJJJJJJJJJJJJJJJJJI
@1788513/1
caaaaagtgaacagctatcgatacacagtcatagatccaatcctataatt
+1788513/1
CCCFFFFDHHHHHJJJJJJJJIIJJJJJHJJJJJIJJJJJJIIJGGIGJI
@1788514/1
caaaaagtgaacagctatcgatacacagtcatagatccaatcctataatt
+1788514/1
CCCFFFFDHHHHHJJJJJJJJJJJIJIJIJJJJJJJJJIJJJJJJIJJJJ
@1788784/1
caaaaagtgataatggatacaaatttgactactgtatagctttcttctct
+1788784/1
@<<DDFFDHHGHHJJJHIJJIJIIJIGGIJJJJJIGIIJJIIJGIIGIHG
@1788785/1
caaaaagtgataatggatacaaatttgactactgtatagctttcttctct
+1788785/1
@@CFFFFADDFFHGHIIIIIFIGHIIHIIIIIIIIHGCHGIIJFIIJJJJ
@1788786/1
caaaaagtgataatggatacaaatttgactactgtatagctttcttctct
+1788786/1
@@CFFFFBFFHFHJJJGJGGGIGGHGHEHGHIIIIGIIFJJJJJGJJIIC
@1788787/1
caaaaagtgataatggatacaaatttgactactgtatagctttcttctct
+1788787/1
@BCFFFFDFHHHGJJJJIJIJJJJJJJJJJJJJJIJJIJJJJJJJJJJIJ
@1788788/1
caaaaagtgataatggatacaaatttgactactgtatagctttcttctct
+1788788/1
@C@FBDFAFBFFHIIIGHCHIIIIIIIIIICFHIGDHIIIIIIIIIIIII
@1788789/1
caaaaagtgataatggatacaaatttgactactgtatagctttcttctct
+1788789/1
BCCFDDFDHDHHHJJJIGIIIJJJIJJIIIIJJJHGIJIGIIJIIIGGGH
@1788790/1
caaaaagtgataatggatacaaatttgactactgtatagctttcttctct
+1788790/1
BCCFFFFBFFHHHJJJJJJIJJIJJJJIIIJJJJGHIIJGHIJGIJJJII
@1788791/1
caaaaagtgataatggatacaaatttgactactgtatagctttcttctct
+1788791/1
BCCFFFFBFHGHHJJJJHJIJJJJJJJIJJJJIIIJJJJJJHIHJJIJJI
@1788792/1
caaaaagtgataatggatacaaatttgactactgtatagctttcttctct
+1788792/1
BCCFFFFBFHHHHJJJJIJJJJJJJJJJJJJJJJGIJJJIJIJJJIIJJE
@1280494/1
atcccattggctggctccaagagatgtgcatgtcccgcagatggccacca
+1280494/1
CCCFFFFFHHHHHJJJJJIJJCEEGIFHGIJIHIIJGIEGHJIIDGIJJC
@6372548/1
gcctacgctgttgttgtggtccacccctttgttgcccgtttgccgattt
+6372548/1
CCCFFFFFHHHHHJJJGJJGHIJJJJJJJJJIJJIGHIGGHJIJG7;FH
@1282143/1
atccgaatcagttgtttaatttggtctgaagaatatagatatatcttctc
+1282143/1
CCCFFFFFHHHBFIIIGIIJJJJICHGJJJIJJJJEHIIJGIJJIIJJIJ
@4319567/1
ctcaaaatcatgaccaaaaagtgaacagctatcgatacacagtcat
+4319567/1
CCCFFFFFHHHHHJJJJJJJJHHIJIJJJJJJJJJJJJJJJJHJJJ
@6373428/1
gcctatcaagaggtctgctaaggtcatttctcgtaagtttattattatat
+6373428/1
CCCFFFFFHHHHHFHIJJJJJIJHHIJJJJJJJIJJJGIJJJJHIJJJIJ
@1282729/1
atccgatctagccgaagatccgacccatagtgtcggcatctgaggatatc
+1282729/1
@C<DFFFFHHFHHJGHIJHGGIIIJIIJIJDEIEGGIJIJIIJEIJJEC@
@7885499/1
tcaagcgctggtaacgctttatcgggttctgctaagtggtaagtagaagg
+7885499/1
CCCFFFFFHHHFHIJJJHIJIJJJJGBGHIGIIGGJGHIHGGIGGHGIIJ
@7885500/1
tcaagcgctggtaacgctttatcgggttctgctaagtggtaagtagaagg
+7885500/1
CCCFFFFFHHHHHJJJJJJJJJJJJJIIJJIJJJJJDGHGIJIGIIJJJI
@6854676/1
gtaacgctttatcgggttctgctaagtggtaagtagaaggtaagccactt
+6854676/1
CBBFFFFFHHHHHJJJIHJJJJJJJIGHI@FGHCFHIJIJBGIJJJIJHG
@7886424/1
tcaagggcacacggcaacaaaaagtgataatggatacaaatttgactact
+7886424/1
CCCFFDFFHHGHHJJJIJJJJJJJFHHIJJJJJJJJJIJJJJJIIJJJJD
@2289302/1
caatttgaaatttttccaaacccgaaaaaagtttatttatcatacacagg
+2289302/1
CCCFFFFFHHHHHJJJJJJJJJJJJJJJJJJFHIJJJJIJJJJJJJJJJJ
@5844784/1
gaaagacactaagattaccaagttgggcaaccagcagtcccacaaagttt
+5844784/1
CCCFFFFFHHHGHJJJJJJJJJJJJIIJIIJJJJJJJJJJJIIJJJJDHI
@2289688/1
caatttgcctcgaaatctaaggttatattacttttatgaatcgtgataac
+2289688/1
CCCFFFFFHHHHHJJJJJJJJJHJIJJJJIJJJJJJJIIIIJIFGHIJJG
@3803568/1
cgcgaaattggcactggcaagtcaaagaagctagccaagagaatggcggc
+3803568/1
CCCFFFFFHHHHHJIJIIJJJGHIJJIJJJJIIIJIIJIIIIJIGIIJJE
@3803569/1
cgcgaaattggcactggcaagtcaaagaagctagccaagagaatggcggc
+3803569/1
CCCFFFFFHHHHHJJJJIJJJHIJJIJJJJJIJJGJJJIJJJJJJIJIJA
@3803570/1
cgcgaaattggcactggcaagtcaaagaagctagccaagagaatggcggc
+3803570/1
CCCFFFFFHHHHHJJJJJJJJIIJJJJJJJJJJJJJJJJJJJJJJJIJJE
@4850206/1
ctgcttgtgaatctgattgtgaactggaagaaagttgcgctccttcctct
+4850206/1
B@CDDFFDHHHHHJJJJJJHIJJJIJJJJIIJJIHHIIBGBHGJIJJEGI
@5846067/1
gaaagacttcgactttttactatttttgtatgcacaaaattcgttctaca
+5846067/1
C@CFFFFFHHHHHJJJJIJJJJIJJJJJHIJJIIJIJJJJJJJGFIJJJB
@2808552/1
catgtacaaatacctcaccttacaaaataaaatacggcaaagagaagaaa
+2808552/1
CCCFFFFFGHHHHJJJJJIJJJJJJJJJJJJJJJJJJJJJJJJJJJJJJG
@5847019/1
gaaagaggtcgtgcgatatttctagagcattcttggcagcattcatttct
+5847019/1
BCCFFFFFCFFFHIJJJIJJJJJJIJJJIIIIJJGIIIIGDIIIIJJJJG
@1285297/1
atcctaaactcacttttttccgaaaaaatatcgcaatagctcaaaaggga
+1285297/1
;@;DBDBBFFHD?GEEGIIICFAEFFHIDBHDHGDA@HHEHIG@FHACEG
@1793269/1
caaaaataggatttttattaagccaaaaggtgcgtctaaaggaaaaagag
+1793269/1
@CCFFFFFHHHHHJJJJJJJJJJJJJJJJJGHIJJJJJJJJJJJJJJJII
@1793313/1
caaaaatagtaaaaagtcgaagtctttcgagacatactcttcggagaatc
+1793313/1
CCCFFFFFHHHHHJJJGIJJJJHIIJJJJJJJJJJJJJJJJJJJJJJJJJ
@736803/1
aatgaattctcaaacggcgttaaaccttttacttaaggttaatgccaagt
+736803/1
CCCFFFFFHHHHHJGIJDHIJIJJJIJJJJJJJJIJJJGHIGGBHIGIIJ
@6859219/1
gtaagatatccctaactcacttttttccgaaaaaatatcgcaatagctca
+6859219/1
CBCFFFFFHHHHHJJJJJJJJJJJJJIJJJJJJJJJJJJJJJJJJJJJJJ
@7889683/1
tcaatattatctatcgatactgaatgtaattttttatatagtgccccgat
+7889683/1
CCCFFFFFHHHHHJJJJJJJJJJJIJHIIJJJIJJJJJJJJIJIJJJJII
@6379301/1
gcctgttccgtagcagacggccactggcaaagtggatagctgcaccaagc
+6379301/1
@@CFDDFFHHFFHIEHIJJJIJJJIJJEFHJJFHGHCFGEIIIIFJIJJI
@7368540/1
gtttaacacaatgtgttaaagtaagaactgtgttaaaaatgaattctcaa
+7368540/1
CBCFFFFFHHHHHHHJIJJIJHHIJJJJJJJJJJJJJJJJJJJJJJJJJJ
@4853051/1
ctgcttttttagcagctttaccattcgtcttatcgatgcattgaaacgca
+4853051/1
CCCFFFFFHHHHHJJJJJJJJJJJJJJIJIJJJJJJJJJJJJJIJJGJJI
@4853052/1
ctgcttttttagcagctttaccattcgtcttatcgatgcattgaaacgca
+4853052/1
CCCFFFFFHHHHHJJJJJJJJJJJJJJIJJJJJJJJJJJJJJJJJJJJII
@3806995/1
cgcgacggctcagcaactcctggaggacgctgacgggag
+3806995/1
@@@FDDFFHGHHHFIJIGIIEIJGIIFHGGGIGIJJJ<E
@3807893/1
cgcgaggctgagatgattcgtttctacgggtattttgcgacctgcttttc
+3807893/1
@@CFFFFFHHHHHJJJJJJJIJJJJJJJJJ?FHIJJJIJIJIIJJJJIJJ
@1799951/1
caaaaatcgaacaaatacttggatacaggttcaacaacaaggcctatctt
+1799951/1
BCCFFFFFHHHHHJJJIJHIGIIIJJJJJGIJJJJJJJIIJJJIGIHGII
@2296412/1
caatttttgtcgagttattgatttcgaggaataatacgaacttccat
+2296412/1
@@<DDBEFHCFFFIHI<CFHIIIEEGGEIBCFHGGIIGHHEHBDGGC
@2296413/1
caatttttgtcgagttattgatttcgaggaataatacgaacttccat
+2296413/1
CCCFFFFFHHHHHJJJJJJJJJJJJJJJJIJIJJJJJJJJJJJJJJJ
@2813344/1
catgttttgaaattccgcgaaattggcactggcaagtcaaagaagctagc
+2813344/1
CCCFFFFFHHHHHJJJJJJJJJJJJIJJJJJJJJJJHGIJJGIJJIJJGI
@7893230/1
tcacaatataataaatacatatcatatcatcggggcactatataaaaaat
+7893230/1
CCCFFFFFHHGHHJJJJJJJJJJJJJJJIJJJJJJJJJJJJIJJJJIJJI
@7893231/1
tcacaatataataaatacatatcatatcatcggggcactatataaaaaat
+7893231/1
CCCFFFFFHHHHHJIIJJJJJJIJJJJJJJJJJIJJJJJJJJJJJJJJJI
@742425/1
aatggatacaaatttgactactgtatagctttcttctcttggtgaacaca
+742425/1
CCCFFFFFHHHHHJJJJJJJJJJJIIJJJJJJIJJJJJJJJJHIIJIIJI
@6384434/1
gcctttcgtgtggtagtccctcttcgtgttccatttcatagaatggtggt
+6384434/1
CCCFFFFFHHHHHHHIHIIJIIIJIIFHIJJJIJJJJJIIIJJJJJBGH6
@3810672/1
cgcgcaaaggtaaaatcgttctagacatactttatgctcttgacatttcg
+3810672/1
CCCFFFFFHHFHHJJJHIJIGIIIHIJGGIJIEFHJCGGHEDGIGIIJI@
@5852361/1
gaaagatttaaaatccaggacagtatccagaagggactgcctatgttctt
+5852361/1
CCCFFFFFHHHFHIJIJJJGIJJHJIJJJJIJJJJJIIIJJJJJJIIJJJ
@2298782/1
cacaaaacgctgaaaaattccgtcggcaagaagttggccgatttgcagac
+2298782/1
CCCFFFFFHHHHHJJJJJJJJJIJJJIJJJJJJGIJJJJJIJJJJJJJJJ
@6386572/1
gcgaaaaccattatgttttactaatttttcaataaagtacactttattta
+6386572/1
@;:ADDDDFFFFFIIIIIIIIIIIIIIIIFFGIIIIIFEFFIIIIIIIII
@6386573/1
gcgaaaaccattatgttttactaatttttcaataaagtacactttattta
+6386573/1
@CCFFFFFHGGHHJJIIHIIIIHHDHIJJHIIJJJJICFHIJJJJIIJJF
@2298979/1
cacaaaactcatgatacttttcaaattttcttttaaatttcatattctca
+2298979/1
CCCFFFFFHHHHHJJJJJJJJJJJJJJJJJJJJJJJFIIJJJJJJJJJJJ
@2300286/1
cacaaaattcgttctacatatgaaacatgtcagttatatattcaccttta
+2300286/1
CCCFFFFFHHHHHIJJJJ33333AFHIJJHJJJIIIJJJJJJJJJJJIJI
@2300287/1
cacaaaattcgttctacatatgaaacatgtcagttatatattcaccttta
+2300287/1
CCCFFFFFHHHHHJJJJIIIJJJJJJJJJJJJJHGJJJJJJJIJJJJJJI
@7896036/1
tcacagttccacaaaacgctgaaaaattccgtcggcaagaagttggccga
+7896036/1
CCCFFFFFHHHHHJJJIJJJJJJJJJJJJJJIJJJJJJIJJJHIIIJJJI
@7896245/1
tcacatcattcgtcgtgtaccacatctcggatcttgctactaatatt
+7896245/1
<??DDD>=DDBFCGG@CGE@AC>GGEHEAG0CFFDD<F?BBG@<9BD
@3811189/1
cgcgcataaagtgaccaaagcaaagacgcaataagtgatacaagaaaata
+3811189/1
CCCFFFFFHHHAFGIJIJJJIJJJGIJJJJJJJJJFHIJIIJJJIJJJJI
@246612/1
aaaatatcgcaatattagaaattttcaaatattcttcgcttttgactcga
+246612/1
CCCFFFFFHHHHHJJJJJJJHJJJJJJJJJJJJJJJJJJJJJJJJJJJIJ
@5854242/1
gaaagctatacagtagtcaaatttgtatccattatcactttttgttgccg
+5854242/1
CCCFFFFFHHHHGFGIEEGIGHGIIFHHIJJIJIJIEIIIIIJJJIGIIG
@5854260/1
gaaagctatggttgagtgaaaaaggtgggaaatgttgactgttgtagctg
+5854260/1
@@@DDFFFHHHHHIJJDGIJJJJJJBGIJJJJIJHIJIIJJIJIHIIJJI
@5854261/1
gaaagctatggttgagtgaaaaaggtgggaaatgttgactgttgtagctg
+5854261/1
BB@FFFFFHHHFHJIJCFHIJJJIIAHHJIIJJJIIJIJJJIIJHHIJII
@3283385/1
ccggtggccaccagatcgttgttaaggaacacgcggtagcggaagattgg
+3283385/1
CCCFDDFFHHHHHJJJJJJJJGIJIJJJJJJJJIJIDHIJHIIEEEHHFF
@3813111/1
cgcgcgtaaagtgaccaaagcaaagacgcaataagtgatacaagaaaata
+3813111/1
CCCFFFDFHHHFHJJJJJJJJJJJJHJJJJJJJJJFHIIJJJJJIJJJIJ
@3813112/1
cgcgcgtaaagtgaccaaagcaaagacgcaataagtgatacaagaaaata
+3813112/1
CCCFFFDFHHHFHJJJJJJJJJJJJJJJJJJJJJJHHIJJJJJJJJJJJI
@3813113/1
cgcgcgtaaagtgaccaaagcaaagacgcaataagtgatacaagaaaata
+3813113/1
CCCFFFFFHHHFHIJJJJIGIJJJIJJJJJJJJJJGHIJJJJJJJJJJIJ
@5351028/1
cttgcaaattttcaatcatgaagcaagattttacctgaacaatttgaaat
+5351028/1
B==BDEFFHHHHHJJJJJJJJJJJJJJJJJJJJJJJJJJJJJJJJJJJJI
@1293723/1
atcgaatcgaatattagtagcaagatccgagatgtggtacacgacga
+1293723/1
CCCFFFFFHBDHFIIIIBFGEHEECFHEC88CDA1?@??B9?606@G
@1293724/1
atcgaatcgaatattagtagcaagatccgagatgtggtacacgacgaatg
+1293724/1
CCCFFFFFHHHHDIJJIFHHGHIIGGIJIIIIJGGHIGIFGIIIIGGIIE
@7897698/1
tcaccatcgcttgtcatgtgttgaaattccgcgaaattggcactggcaag
+7897698/1
CCCFFFFFFHHHHIJJJJIIJJJJJJIJJJJJJJJJJJJJIJJJIJJJJJ
@7897699/1
tcaccatcgcttgtcatgtgttgaaattccgcgaaattggcactggcaag
+7897699/1
CCCFFFFFHHGHGIJJJJHHIIIJIJJJJJIJJJJJJJJJJIJIJJJJJI
@7897700/1
tcaccatcgcttgtcatgtgttgaaattccgcgaaattggcactggcaag
+7897700/1
CCCFFFFFHHHGGHJJJJEIJJJJJJJIJJJJJIEGEIJJJIJJJJIJJJ
@7897701/1
tcaccatcgcttgtcatgtgttgaaattccgcgaaattggcactggcaag
+7897701/1
CCCFFFFFHHHHHJJJJJIJJJIJJJJJJJJJJIJJJJJJIJJJJJJJJJ
@6389394/1
gcgaaagttcaggtgccatgaatgcaatattctcgtttccacatctgtac
+6389394/1
CCCFFFFFHHHHHGIJJJJJHHIJJJJJJJJJJJJJJJJJJJJJJJJJIJ
@4862280/1
ctggaagccacttttaaatgttgatgttgctcataaaccgtttcctaaag
+4862280/1
@@CDAADBFHDDHHEHGI<IIIIHI>C<FHHHIIGIIIGIDGBHGIEEHC
@4862281/1
ctggaagccacttttaaatgttgatgttgctcataaaccgtttcctaaag
+4862281/1
@BCFFFFFHFHGHJJJJJJIJJJJIIJJJJIJIIIJJJJJDGGHIIJJII
@4862282/1
ctggaagccacttttaaatgttgatgttgctcataaaccgtttcctaaag
+4862282/1
CCCFFFFFHHHHHJJJJJJJJJJJJJJJJJJJJJJJJJJJJJJJJJJJJJ
@5856308/1
gaaaggcagttcaccatcgcttgtcatgtgttgaaattccgcgaaattgg
+5856308/1
CCCFFFFFHHHHHJJJJJIIJJIGIIJJIJJJJJJJJJJJJJJHIJJJJI
@6391359/1
gcgaaattggcactggcaagtcaaagaagctagccaagagaatggcgg
+6391359/1
@@BFFFFFHGHDHJJJIIJIEHJJJGCHFGHIIJIJGIGIGHIIJHJG
@6391360/1
gcgaaattggcactggcaagtcaaagaagctagccaagagaatggcggct
+6391360/1
CCCFFFFFHHHHHJJJJJJJHIJJJJIJJJJJJJJJJJIJJJJJJJJJA@
@3285508/1
ccggttcataaccttctctttggactctcttgcatgctgctcgaatagct
+3285508/1
@@CFBDDDFFHHHGIJJEGCHIHGIGIJJGGIIGGEFIJJCGI6FHGHHG
@749529/1
aattaaatcaatatggcgactgagaggcaaacaaatgttattttatcagt
+749529/1
CCCFFFFFHHHHHJJJJJJJJJIJGIJDIJIIIJJJJJJJJJJJIJIIJJ
@3814351/1
cgcggaatttcaaaacatgacaagcgatggtgaactgcctttcgtgtggt
+3814351/1
CCCFFFFFHHHHHJIIJIJIJJJJJJJJJJHIJIJIJJJJJJGHHGHIJ>
@3814352/1
cgcggaatttcaacacatgacaagcgatggtgaactgcctttcgtgtggt
+3814352/1
CCCFFFFFHHHHHJJJJJJJJJJIJJJJJJGIHJJJJJJJJJIIHIIJJF
@2820796/1
cattcatccatttccaggttctctatggagaaaagctgtagcgttacctt
+2820796/1
CC@FDFFFHHHGHIJJJIHJJJJJIIJIGIGJJJJJJIHGIJJIJJJJJJ
@7899987/1
tcacgattcataaaagtaatataaccttagatttcgaggcaaattgattg
+7899987/1
CCCFFFFFHHHHHIIGHGIJJIIIJIIIJGIIIJJJCFGIICDHIIEGIJ
@2307013/1
cacaaagtttcacagttccacaaaacgctgaaaaattccgtcggcaagaa
+2307013/1
@BCFFFFAFFHHHJJFHHJJJJJJJJJJHHIIJJJHHHII?FHIJJJJJI
@2307014/1
cacaaagtttcacagttccacaaaacgctgaaaaattccgtcggcaagaa
+2307014/1
CCCFFFFFHHHHHIJJJJJJJJJJJJJJJJJJJIJJJJJJIIJJJJIJJJ
@5859651/1
gaaagtcgaacgttcttctgggcttttcctgcttttttagcagctttacc
+5859651/1
CCCFFDFFHHHHHJJIJJJJJJJIIJJJJJHIJJJJJJJGIJJJJJJJJI
@5353462/1
cttgcagaggatgcggcggaagattggccca
+5353462/1
@@@DADDDHFFHFIIIED<:FHGIGBC>GC;
@5353463/1
cttgcagaggatgcggcggaagattggcccatacttcgaagagttcaggt
+5353463/1
CCCFFFFFHHHHGJJJJJJJIIHIJJJJJJJJJJIHHHHFFFF@CEEEEC
@3816260/1
cgcggcatcactcccaaatacgaactggtccaaatcgagggcgccatcca
+3816260/1
CCCFFFFFHHHHHJJJJJJJJJJJJJJJGIHJJJIJJIJIJJJJHHHHFE
@2824871/1
cattgaccaatcgccaccaatgcttggtgcagctatccactttgccagtg
+2824871/1
CCCFFFFFHHHHFHIIJJJJJJJJJJJHHJJJJJJJJJIJJJJJJJJJGH
@2824872/1
cattgaccaatcgccaccaatgcttggtgcagctatccactttgccagtg
+2824872/1
CCCFFFFFHHHHFHIJJJJJJIJJIJJIJJJJJJIJJJJJJJJJJJIJGH
@7903285/1
tcactttttggtcatgattttgaggtactcgagggcatgatgagcagccg
+7903285/1
CCCFFFFFHHHDFIIJIJJJJJJJJCFHJJJJJJJJJJJJJJJJJJIJJI
@7903289/1
tcactttttgttgccgtgtgcccttgagaaatttgctgcctcaaaaacgt
+7903289/1
CCCFFFFFHGHGHJJJJGEHJIGIIIJJIIJIIJJJJIIJJJJJJJJJJF
@5356528/1
cttgcatgctgctcgaatagctcgtacttcggcacttgtaacttgttcaa
+5356528/1
BBBFFFFFHHHHHJJJJJJIJJJIIJJJJJJJJFIJJJIJJJGIIFHIII
@1813276/1
caaaaatttaaacacattgcattattgatttcgaggaaataatacgaact
+1813276/1
@@@DDDDDDD<FAFE;<:A:C?AC:AAH?EHB?1?1?8CC<DG??0?8?B
@1813277/1
caaaaatttaaacacattgcattattgatttcgaggaaataatacgaact
+1813277/1
C@@FFFFFHHHHHJJJJJJEIJJJJJGIGJIGIJJJJJIJEIIEHEHJJI
@1813278/1
caaaaatttaaacacattgcattattgatttcgaggaaataatacgaact
+1813278/1
CC@FFFFFHGHHHJJJJJJJJJJJJJJJJJJGIIJJJJJJJIJJJJIJJJ
@1813279/1
caaaaatttaaacacattgcattattgatttcgaggaaataatacgaact
+1813279/1
CCCFFFFFHHGHFIIJGIIIIIIIJJJJJJJEIJIJHIIJJJGJIGGIII
@1813280/1
caaaaatttaaacacattgcattattgatttcgaggaaataatacgaact
+1813280/1
CCCFFFFFHHHHGIJJJJJJJJJJJIJGIIJJIJJJIJJJIGGIIIGIII
@1813281/1
caaaaatttaaacacattgcattattgatttcgaggaaataatacgaact
+1813281/1
CCCFFFFFHHHHHJJIJJIIJJJIJJJJJJJJJJJJJIJJIJJIJJHGIJ
@1813282/1
caaaaatttaaacacattgcattattgatttcgaggaaataatacgaact
+1813282/1
CCCFFFFFHHHHHJJJJJIJJJJJJJJJJJJJJJJJJJJJHIIJJJIJJJ
@1813283/1
caaaaatttaaacacattgcattattgatttcgaggaaataatacgaact
+1813283/1
CCCFFFFFHHHHHJJJJJIJJJJJJJJJJJJJJJJJJJJJJJJJJJHJJJ
@1813284/1
caaaaatttaaacacattgcattattgatttcgaggaaataatacgaact
+1813284/1
CCCFFFFFHHHHHJJJJJJJJIJJJJJJJJJJJJJJJJJJJJJJJJJGIH
@1813285/1
caaaaatttaaacacattgcattattgatttcgaggaaataatacgaact
+1813285/1
CCCFFFFFHHHHHJJJJJJJJJJIJJJIJJJJJJJJJJJJIIJIJIGIJJ
@1813286/1
caaaaatttaaacacattgcattattgatttcgaggaaataatacgaact
+1813286/1
CCCFFFFFHHHHHJJJJJJJJJJJJIJJJJJJJIJJGJJJJJJJJJJJJJ
@1813287/1
caaaaatttaaacacattgcattattgatttcgaggaaataatacgaact
+1813287/1
CCCFFFFFHHHHHJJJJJJJJJJJJJJIJJJJJJJJJJJJJJJIJJIIJJ
@1813288/1
caaaaatttaaacacattgcattattgatttcgaggaaataatacgaact
+1813288/1
CCCFFFFFHHHHHJJJJJJJJJJJJJJJJJJJIJJJJJJDHJJJJJIJJJ
@1813289/1
caaaaatttaaacacattgcattattgatttcgaggaaataatacgaact
+1813289/1
CCCFFFFFHHHHHJJJJJJJJJJJJJJJJJJJJHIJHIJJJJIJJJJJJJ
@1813290/1
caaaaatttaaacacattgcattattgatttcgaggaaataatacgaact
+1813290/1
CCCFFFFFHHHHHJJJJJJJJJJJJJJJJJJJJIJJIJJJJJJJJJJJJJ
@1813291/1
caaaaatttaaacacattgcattattgatttcgaggaaataatacgaact
+1813291/1
CCCFFFFFHHHHHJJJJJJJJJJJJJJJJJJJJJJIJJJJJJJJJIIIJI
@1813292/1
caaaaatttaaacacattgcattattgatttcgaggaaataatacgaact
+1813292/1
CCCFFFFFHHHHHJJJJJJJJJJJJJJJJJJJJJJJJJJJJJJJIJJJJJ
@1813293/1
caaaaatttaaacacattgcattattgatttcgaggaaataatacgaact
+1813293/1
CCCFFFFFHHHHHJJJJJJJJJJJJJJJJJJJJJJJJJJJJJJJJJHJJJ
@5359739/1
cttgccgaaaacttccaaatctcgcctatcaagaggtctgctaaggtcat
+5359739/1
=1:BDDFDHADD<EDEG@HFFGIGIIIIIIGHI<?B?FBFDHBBDH8CCF
@5359740/1
cttgccgaaaacttccaaatctcgcctatcaagaggtctgctaaggtcat
+5359740/1
CCCFFFFFHHHHHIJJJJJIJJIGIJIIIIIIJEGIBFHIJIIIJJHGCE
@7383120/1
gtttaatttacctagcgcgagactgagatgattcgtttctacgggtattt
+7383120/1
@@@DDEFFDDHFHGGGHGGBG@D@G?D?BFHDIIGHGGGI9DGGGAAHHG
@7383121/1
gtttaatttacctagcgcgaggctgagatgattcgtttctacgggtattt
+7383121/1
CBCFFFFFHHHHHJJJJJJJIIJJJIJJJJJJJJJGIJJJJJJJJ;BHJI
@7383395/1
gtttaatttcgttccatttatcaaggttttcaaactgttaaaaaacctgc
+7383395/1
@@@FFFFFDFHHGJGEGHGIIEHGGGCFEGHJJIIGHIIIGIIIGIGIJI
@1298652/1
atcgataaaaaaatatcgcaatattagaaattttcaaatattcttcgctt
+1298652/1
@B@DDFFFFGGFHJJJIGIJGIIJJIJJIIJJJHIJJJJJJGIFIIGEAB
@1299442/1
atcgatacacagtcatagatccaatcctataattatccatttcctgtaat
+1299442/1
CCCFFFFFHHHHHJJJJJJJJJJJJJJJJJJJJJJJJJJJJJJJJIIJJI
@4871377/1
ctggaatgtcattagatgctgtgtggaaagtgtactataaaatgatgaaa
+4871377/1
BCCFFFFFHHHHHIJJJGHIJIHJIIIIJJFHEIGGHIHIJJJJJIJIJJ
@1816894/1
caaaacatgaccatgatgcactcggccggaccgattcagcccccaccaag
+1816894/1
CCCFFFFFGHHGHIIIIJJJJIJJIJJJIIJJJJJJIJGEIIJHHHFFFE
@1816895/1
caaaacatgaccatgatgcactcggccggaccgattcagcccccaccaag
+1816895/1
CCCFFFFFHHHHHJJJJJJJJJJJJJJJJJJJJDIJJJJJJJJHHHFFFE
@6400381/1
gcgacatttgacgtacggttcaagtagctgaagtaaaagtgtgctccatt
+6400381/1
CCCFFFFFHHHHHIIIJJGIJJJJGHIJJJJJJGGIIJHFHHHIIJJJJI
@6400475/1
gcgaccaccagtggtactatgacaacttaaactatcctccacctacacaa
+6400475/1
CCCFFFFFHHHHHJGIJJJJJJJJJJJJJJJJJJJJJJJJJJJJJJJJJG
@2828980/1
cattggtttatcctctactgtacaactgtttacctgtgtatgataaataa
+2828980/1
@?@BBADDH?FD?<CGAGI@:CEHE>@CAHHIEHGI?????DHG<?DDDE
@757227/1
aattagaccaaagatatttaatgaacccgtaattttccttggcgctgacg
+757227/1
<@<BDDADHFBD?G<A<<IIEHGI@EBFA:CD@GHI@CDAGGA6DDGIGA
@2832059/1
catttatcaaggttttcaaactgttaaaaaacctgctgaatgtgcgccaa
+2832059/1
CCCFFFFFHHHHFHIJJJJJJJJJJJJJJJJJJJJJJJJJJJHJJJJJJI
@2832060/1
catttatcaaggttttcaaactgttaaaaaacctgctgaatgtgcgccaa
+2832060/1
CCCFFFFFHHHHFIJJJJJJJJJJJJJJJJJJJJJJJJJJJJIIJGIJJJ
@2832458/1
catttatgtaacatgtgtgcttaagtggcttaccttctacttaccactta
+2832458/1
CCCFFFFFHHHHHJJIEGGGIIJJIIHIJJJIIJJJJJJJIJJJJGJJJI
@2832459/1
catttatgtaacatgtgtgcttaagtggcttaccttctacttaccactta
+2832459/1
CCCFFFFFHHHHHJJIIFHIIJJJJFHJJJJJJJJJJIIJJJIJJJJJJJ
@2832900/1
catttatttgatgcaaagtatagaggttgtacccaaacttttcggggtgc
+2832900/1
CCCFFFFFHHHHHJJJJJIJJJJIJJFHJJJJJJJJJJJJJJJJJJJFHG
@2833531/1
catttcccacctttttcactcaaccatagctttctcagcgtgtttaattt
+2833531/1
CCCFFFFFHHHHHJJJJJJJJJJJJJJIJJJJJJJJJJJJHIIJJJJJJI
@6876344/1
gtaattttttatatagtgccccgatgatatgatatgtatttattatattg
+6876344/1
CCCFFFFFHHHHHJJJHIJJJJJGIJIJJJJIJJJJIIIJJIJJJJJJJJ
@7909051/1
tcagcccccaccaagggaagggggcggcccccatcccaacagaaggggta
+7909051/1
@CCFFFFFHHHHHJJJJJJJJJJJIIHDDDDDDDDDDDDDDDDDDDDD7:
@7387400/1
gtttacctgtgtatgataaataaacttttttcgggtttggaaaaaatt
+7387400/1
CCCFFFFFHHHHHJJIJJJJIJJJHIJJJJJJJJJGIJJJJJJJJJJJ
@7387401/1
gtttacctgtgtatgataaataaacttttttcgggtttggaaaaaatttc
+7387401/1
BBCFFFFFHHHHHIJJJJJJJJJJJJJJJJJJJJJFIIIFIJJJJJJJJG
@7387402/1
gtttacctgtgtatgataaataaacttttttcgggtttggaaaaatttca
+7387402/1
@@@FFFFDFDFFHJGDEEGHGIJGHHIJIIJJJIJBGHJJHGGGIJJJHI
@7387403/1
gtttacctgtgtatgataaataaacttttttcgggtttggaaaaatttca
+7387403/1
BBBFFFFFHFHFHIJJJJJJJJJJJJJJJJJJJJJFHIJJJIJJIIIJJJ
@7387404/1
gtttacctgtgtatgataaataaacttttttcgggtttggaaaaatttca
+7387404/1
C@CFFFFFHHHFHIJJJIJJIJJJJJJJJJJJJJJGIJJJIIJJJJJJJJ
@7387405/1
gtttacctgtgtatgataaataaacttttttcgggtttggaaaaatttca
+7387405/1
CBCFFFFFHFHFHHIJJJJJJJJJJJJJJJJJJJJGHJIJIJIJJJJJJJ
@7387406/1
gtttacctgtgtatgataaataaactttttttcgggtttggaaaaatttc
+7387406/1
CCCFFFFFHFHHHIJJIJJJJJJJJJJJJJJJJJJJDHIJJIJJJJJJJI
@2314298/1
cacaaattatgtcaaattttgacatttatgtaacatgtgtgcttaagtgg
+2314298/1
CCCFFFFFHHHHHJJJJJJJJJJJJIJJJJIJIJJJJHGGHIJJJJJFIE
@6403341/1
gcgacggctcagcaactcctggaggacgctgacggga
+6403341/1
@<@7DD?ADHHAFIGGGGGGECACG?D6::@FCBB<@
@5363580/1
cttgcggttaccccttctgttgggatgggggccgcccccttcccttggtg
+5363580/1
@CCFDDFDHFHHHGIIGGIHIGEIHIEGIFBAFGIIIHFB?>CEEE?CCB
@5363581/1
cttgcggttaccccttctgttgggatgggggccgcccccttcccttggtg
+5363581/1
CCCFFFFFHHHHHJJJJJJIJJJJGIJJJJJJJJJJJHFFFEEECEDD@@
@6403939/1
gcgactagcacaacaaaaaagatggcgaaacaattagcagcaagagaaat
+6403939/1
CCCFFFFFHHHGHJJJIJJJJGHICHGGJJJJJJJJJJJIJJIJIIJJJC
@6403940/1
gcgactagcacaacaaaaaagatggcgaaacaattagcagcaagagaaat
+6403940/1
CCCFFFFFHHHHHJJJJJJJJJIIJJJJJJJJJJJJJJJJJJJJJJJJJI
@4344783/1
ctcaaccatagctttctcagcgtgtttaatttcgttccatttatcaaggt
+4344783/1
@@?DDDFFDCFBFEHIGHFHEHHEFFHGBGGGHGGIGGGFHGIGGHGHFF
@4344784/1
ctcaaccatagctttctcagcgtgtttaatttcgttccatttatcaaggt
+4344784/1
CCCFFFFFHGHHHJJIJJGJIJGHIGIIJJJIIIJJJJJJJJJJJJJJJ>
@4344785/1
ctcaaccatagctttctcagcgtgtttaatttcgttccatttatcaaggt
+4344785/1
CCCFFFFFHHHHHJJJJJJIJJFHIJJJJJJJJJJJJJIJJJIJJIJJJH
@4344786/1
ctcaaccatagctttctcagcgtgtttaatttctttcatttatcaaggtt
+4344786/1
CCCFFFFFHHHHHJJJJJIJJIGHIJJJJJJJJJJJJJJJJJIJJJJJGI
@4344787/1
ctcaaccatagctttctcagcgtgtttaatttctttcatttatcaaggtt
+4344787/1
CCCFFFFFHHHHHJJJJJIJJJGHIJJJJJJJJJJJJJJJJJJJIJJJEG
@4344788/1
ctcaaccatagctttctcagcgtgtttaatttctttcatttatcaaggtt
+4344788/1
CCCFFFFFHHHHHJJJJJJJJJFHIIJHJJJJJJJJJJJJJJJJJJJJFH
@5364034/1
cttgcgtcttacgttgtttgatttcgccagttccgacattttttctgatt
+5364034/1
CCCFFFFFHHHHHIJIIIJJIJJJIJJJJJHIJJJJJIJJJJJJJJIIJI
@3291944/1
ccggtttgttctgaaacaaacatcactgtgatgaaaaataaaaaaaaaat
+3291944/1
BCCFDDFFHHHHHJJJJJJJJJIJJJIIHIJJJJJJJJJJJJJJIJIJG>
@3291945/1
ccggtttgttctgaaacaaacatcactgtgatgaaaaataaaaaaaaaat
+3291945/1
CCCFDFFFHHHHHJJJJJJGIJJJJJJJIJJJJJJJJJJJJJJJJJJJHC
@3291946/1
ccggtttgttctgaaacaaacatcactgtgatgaaaaataaaaaaaaaat
+3291946/1
CCCFDFFFHHHHHJJJJJJGJJJJJIJJIJJJJJJJJJJJJJJJJJJJHC
@3291947/1
ccggtttgttctgaaacaaacatcactgtgatgaaaaataaaaaaaaaat
+3291947/1
CCCFDFFFHHHHHJJJJJJJJJJJJJJJIIJJIJJJJJJJJJJJJJJJG;
@6878515/1
gtacaatatctgctggagattgcaaccacccagacaggagatcatcgaag
+6878515/1
@@@DDFFDHDFFDHGGGIBDDHGHIIGCGG>EG;CDFH9DDFGGHCDHG=
@6878516/1
gtacaatatctgctggagattgcaaccacccagacaggagatcatcgaag
+6878516/1
CCCFFFFFHHHHHJJJJJHIIJIJFJJJJJJJJJJJJJJJJIJJJJJJJI
@5364537/1
cttgctactaatattcgattcgataggtgctttgtctggttaactttagt
+5364537/1
CCCFFFFFHHHGGIIIJJJJJJIJIIJHGJJJJJJJJIJGIIIJJJIHIF
@2834806/1
catttcttgagagtagagcaatttggcttcttcccccaaggataacctct
+2834806/1
CCCFFFFFHHHHHCGIJJJJJJJJIJJJJJJJJJJJJIJJJIIJJJJIID
@6404347/1
gcgacttaccgggctgctatagttcaaaaccaacatctgtcagtgctagc
+6404347/1
CCCFFFFFGHHHHJJJJJJJIJJJJJJJJJJJIJJJJJJIJIIHIJJJJG
@6404348/1
gcgacttaccgggctgctatagttcaaaaccaacatctgtcagtgctagc
+6404348/1
CCCFFFFFHHHHHJIJJJJIJJJJJIJJIJIJJJJJJIJIJJIFHIIJJE
@5365359/1
cttgctcggcatggaggccatttcttgagagtagagcaatttggcttctt
+5365359/1
CCCFFFFFHHHHHJIJJJJJJJJIJJJHIIJHGIIJJJJJJJHIJIJIJG
@1303742/1
atcgccaccaatgcctggtgcagctatccactttgccagtggccgtctgc
+1303742/1
CCCFFFFFHHHHHJJJJJGHIIJJJJJIJJJJJJJIJJJHIJJJJEHIJF
@7391097/1
gtttacttcatttgaatctatggaagtccgtattattcctcgaaatcaat
+7391097/1
CCCFFFFFHHHHHJJJJJJJJJJJJJJIJJHIJJJJJJJJJJJJJJIJID
@7391098/1
gtttacttcatttgaatctatggaagttcgcattattcctcgaaatcaat
+7391098/1
CCCFFFFBHHHHHJJJJJJIJJJJJIJJJJJJJJJJJJJJJJJJJJJJJI
@7391099/1
gtttacttcatttgaatctatggaagttcgtattattcctcgaaatcaat
+7391099/1
CBCFFFFFHHHHHJJJJJJJJJJJIJHIJJJJJJJJJIJJJJJJJJIJJG
@7391100/1
gtttacttcatttgaatctatggaagttcgtattattcctcgaaatcaat
+7391100/1
CCCFFFFFHHHHHJJJJJJIJJJJIIJJJJIJJJIJJIJJIJJJJJGIJI
@7391101/1
gtttacttcatttgaatctatggaagttcgtattattcctcgaaatcaat
+7391101/1
CCCFFFFFHHHHHJJJJJJJJJJJJJHIJJIJJJJJJJJJJJJJJJJJJI
@3822863/1
cgcgtattggtaccaacccctttagacttaaagtaattggcatcggattt
+3822863/1
BCCFFFFFHHHHHJJJJJIJJJJJJJJJJJJJJIIJJJIJJJJJJJIJII
@3822864/1
cgcgtattggtaccaacccctttagacttaaagtaattggcatcggattt
+3822864/1
CCCFFFFFHHHHHJJJJJJJJJJIJJJJJIJJJIIIJJJJJJJJJJJJJJ
@1305043/1
atcgctccccacgagcgtttctttagtctgtatattttcttgtatcactt
+1305043/1
CCCFFFFFHHHHHGIJFHEIGJJJGJJIJIHIJJJJJIJJIJHIEIJJJJ
@5868484/1
gaaatatagaatacaccccttaatcagctacaacagtcaacatttcccac
+5868484/1
@BCFFFFFHFHHHJJIGJJJIIGJGIJJJGI@FHJJGIJJJJEHEHGGGI
@5367275/1
cttgcttcatgattgaaaatttgcaaggtttggaggagttgtactaattt
+5367275/1
?@;ABBADHDB8CFEFBGHCGBBEFHGG2CEEH<CEGB:C<F9GGGHBFC
@7913920/1
tcagtatcgatagataatattgatgattataattaataactagtgcctaa
+7913920/1
@C@FDDFFGFHHHFIJJIGGFEIDAGEGGJIFIIJJJJJJJJIBHIIJJI
@265072/1
aaaatgcaaaaaactataaatttttattatattttatgcatgttatcacg
+265072/1
CCCFFFFFHHHHHJJJJJJJJJJJJIJJJJJJJJJJJJJJJJJJJJJJJJ
@7393334/1
gtttagcagtcttctttttagaataacattgacattctataaagacgtta
+7393334/1
CCCFFFFFHHHHHJJJJJJJJJJJJJJJJJJJJJIJJJJJJJJJJJJJJI
@266390/1
aaaatgcgataagaaggctatttgaatggacttccgctcatcctaaattc
+266390/1
CCCFFFFFHHHHHJJJJJJJJJJIIJIJJJJJJJJJJJJJJJJGIJJBF@
@266548/1
aaaatgcgtgtgtgcaggtatatttatcacatcattcgtcgtgtaccaca
+266548/1
@@CDFFFFFHDHAFHIIJAHHIIIIIJJJJGGIJIIIIGHGDHHJJFFHG
@7394340/1
gtttaggatatcttacgttctggcaacatcgacagataccacaaatacct
+7394340/1
CCCFFFFFHH4DHIJJJJJJJJJIIIJJJJJJJJJJJJJJJJJJJJJJJI
@7395054/1
gtttaggtatttgtggtatctgtcgatgttgccagaacgtaagatatcct
+7395054/1
?@@DDDDD?DDFAAFBCEHHIAEHHEA9FFAAAEIGHCHFFFGDH@HED@
@7395055/1
gtttaggtatttgtggtatctgtcgatgttgccagaacgtaagatatcct
+7395055/1
BBBFFFFBFHHHHHJJHHJJJJIIJJJJJJJIJJJJIJJIJJJIIJJJJI
@2839192/1
catttttattcggcttattgtaatattcctccatagttcttacatccttg
+2839192/1
CCCFFFFFHHHHHJJJJJIIHDHIJJJJJIIJJJJJGIIJJJJIIJIJJI
@1824520/1
caaaactatagagaaaccagaattacaggaaatggataattataggattg
+1824520/1
CCCFFFFFHHHHHJJJJJJJJJJJJJJJJHJJJJJJJJJJJJJJJJJJJI
@3825832/1
cgcgttcgacaccagctgaactgtattaccagagagacctggaaaagccg
+3825832/1
CCCFFFFFHHHHHJJJJJJIJJJIJJJJJJJJJJJJGIJJJJJJJJJIJI
@6407934/1
gcgagcttcatgatcccctgaagaatatatcttgaagaactattattttt
+6407934/1
@@@?DDFFGGHHDHIIGIIJIGIEEHIJIGIGEHEGH?GGHGHGCIGIII
@3298954/1
ccgtcagcgtcctccaggagttgctgagccgtcgcggcatcactcccaaa
+3298954/1
CCCFFADFHHHHHJJIIJIJHHJJJJJJJJJIJJIJIIJJHGHHHFFFFF
@2323941/1
cacaagatgtggcaatccttgcaggatttacccgtggagggtaacaatct
+2323941/1
CCCFFFFFHHHHHJJJJJJJJJJJJJIJJJJJJJGHJIJJJBFHIGJJJJ
@767872/1
aattgaagttcgtattatttcctcgaaatcaataatgcaatgtgtttaaa
+767872/1
@<@DAB?BADFAAEGDHGGHGBCD@@FHGGEBBECD<?11:B:B?DGHGD
@1825430/1
caaaactccgaaggaagccaagggctcgg
+1825430/1
@@<;D;BBCDADC@E?AEHGGAHIEDD0?
@4352750/1
ctcaagaaatggcctccatgccgagcaagactcccgtcagcgtcctccag
+4352750/1
@@@??DDDDDHH?GGBGGG@CCF???FGG>D9DHG>D@7@F:7;;C7CG7
@7396679/1
gtttagtggccaactcttcgtcactcgcaaatgtagaaggcagattgtta
+7396679/1
CCCFFFFFHHHHHJJJJJJJJJJJJJJJJJJJJJJJJJJJIIJJJJJJIG
@270950/1
aaaatgtcaaaattttgcaaattatgtggcattttgacatttatgtgaca
+270950/1
CC@FFFFFGHHHHJJJJJHIJJJIJEJIIJJJJJJJIJIJJJJJJGGHEG
@270951/1
aaaatgtcaaaattttgcaaattatgtggcattttgacatttatgtgaca
+270951/1
CCCFFFFFHHHHHJJJJJJIJJJJJJIJJJJJJJJJJJIJJJIJJIJIJI
@270971/1
aaaatgtcaaatcatgtcaaaaccccggcgatggttcttcaagagctggc
+270971/1
CCCFFFEFHHHHHJJIIJJJJJJJJJJJJJJJJJHIJJJJJJJIJJJJJI
@6884095/1
gtacccaaacttttcggggtgcaatcttcttttccggaaaatgctcgaaa
+6884095/1
CCCFFFFFHHHHHIIJJJI@FHIIJIJJJJJJJJJIJJJJIEIIJJJJJI
@4884418/1
ctggagcgagacaacagcagccagctccttcacaacaacaacctggagct
+4884418/1
CCCFFFFFGHHHHJJJJJJJJGJJJJJJJJJJJJJJJJIJJJJJJJJJJJ
@4354331/1
ctcaagcagatctgctcggtcttta
+4354331/1
CCCFFFFFHHHHHJJJJJJGHIJJJ
@4354742/1
ctcaagcgctggtaacgctttatcgggttctgctaagtggtaagtagaag
+4354742/1
@@@FDEDFAHHFAACCFBACF?FGHIE:?@?FAFHHI9BF?FFG8BFCDG
@4354743/1
ctcaagcgctggtaacgctttatcgggttctgctaagtggtaagtagaag
+4354743/1
CCCFFFFFHHHHFHIJJJJJJJJJJJJIIIJJJJJJJGHHGIJJFHIIJI
@4354744/1
ctcaagcgctggtaacgctttatcgggttctgctaagtggtaagtagaag
+4354744/1
CCCFFFFFHHHHHHIJJJJJJJJJJJJHJJJJJJJJJGHJHIJJFGHIJJ
@771487/1
aattgctctactctcaagaaatggcctccatgccgagcaagactcccgtc
+771487/1
@?@FA?DA?FAHDIIIGGGCHBHFHI>GHEIHEGGIIIHIIIIIIIIGF1
@771488/1
aattgctctactctcaagaaatggcctccatgccgagcaagactcccgtc
+771488/1
CCCFFFFFHHHHHJJJJJJJJIJJJJJJJJJJJJJJJJJJIIJJJIIJIG
@771489/1
aattgctctactctcaagaaatggcctccatgccgagcaagactcccgtc
+771489/1
CCCFFFFFHHHHHJJJJJJJJJJIJJJJJJJJIJJJJJJJJJJJJJJIJJ
@771490/1
aattgctctactctcaagaaatggcgtccatgccgagcaagactcccgtc
+771490/1
CCCFFFFFHHHHHJJJJJJJJJJJJGIIJJJJJJJJJJJJIJJJJJIIIG
@4356193/1
ctcaagggcacacggcaacaaaaagtgataatggatacaaatttgactac
+4356193/1
CCCFFFFFHHHHHJJJJJJJJJJJJDHGJJJJJJJJJJJJJJJJIJJJJI
@4356194/1
ctcaagggcacacggcaacaaaaagtgataatggatacaaatttgactac
+4356194/1
CCCFFFFFHHHHHJJJJJJJJJJJJEHIJJJJJJJJJJJJJJJJIIJJJJ
@4356195/1
ctcaagggcacacggcaacaaaaagtgataatggatacaaatttgactac
+4356195/1
CCCFFFFFHHHHHJJJJJJJJJJJJFHJJJJJJJJIJJJJJIJJJIIIIJ
@2328929/1
cacaatatagttacgttaaaacagcagctgagattaatgtaggctgttta
+2328929/1
CCCFFFFFHHHHHJJJJJJJJJJJJJJIJJIJIJIHIJJIJJJIJJHJJJ
@1829208/1
caaaacttcatcatctattatatagttcttttgggccatgaagttatcga
+1829208/1
@@@FBDDEHFDFFIJJGIIGIJIJJFHGIJGIIJGIIIIJEIJFHGGIGE
@1829209/1
caaaacttcatcatctattatatagttcttttgggccatgaagttatcga
+1829209/1
BCCFFFFFHHHHHJJJJJJIJJJJJJJJJJJJJJJJJJJIJJJGHJJJJJ
@1309883/1
atcgggttctgctaagtggtaagtagaaggtaagccacttaagcacacat
+1309883/1
BCCFFFFFHHGHHJJJHHIHIJJGIIJJJJGIIIJJJJJJJJJJJJJJJJ
@6412894/1
gcgatattttttcggaaaaaagtgagtttaggatatcttacgttctggca
+6412894/1
CCCFDFFFHHHHHIIEHGIJGIFGIHBGHHHIGGIDFGGGIJGGIJIJII
@6412895/1
gcgatattttttcggaaaaaagtgagtttaggatatcttacgttctggca
+6412895/1
CCCFFFFFHHHHHJJJJJJJIJFHFIGHIIJJJJJJJJJJJJIJIIIJJJ
@6412896/1
gcgatattttttcggaaaaaagtgagtttaggatatcttacgttctggca
+6412896/1
CCCFFFFFHHHHHJJJJJJJJJFHIJHIIJJJJJJJJJJJJJIIJJIJJJ
@6412897/1
gcgatattttttcggaaaaaagtgagtttaggatatcttacgttctggca
+6412897/1
CCCFFFFFHHHHHJJJJJJJJJGHIJFGGIHJJJJJJIJJJJIJJJJJJI
@6412898/1
gcgatattttttcggaaaaaagtgagtttaggatatcttacgttctggca
+6412898/1
CCCFFFFFHHHHHJJJJJJJJJHIJJGIJJIJJJJJJJJJJJGJIIJJJI
@6412899/1
gcgatattttttcggaaaaaagtgagtttaggatatcttacgttctggca
+6412899/1
CCCFFFFFHHHHHJJJJJJJJJIEGIGIIJJJJJJJJJJJJJHJJJJJJJ
@6413326/1
gcgatcgcctgcaagaactgaacaaagttgaagtccttggcgttgaagct
+6413326/1
B@BFFF0<DFHHHJIJJJJJJJJJJIJHHCHIIFEHHJIJJJJJJJJJJI
@6413534/1
gcgatctcctgcaagaactgaacaaagttgaagtccttggcgttgaagct
+6413534/1
CCCFFFFFGHHAHIIJJJJJJJJJJIHBHFHIJIIJIIJGJIJJJJJIGG
@6413535/1
gcgatctcctgcaagaactgaacaaagttgaagtccttggcgttgaagct
+6413535/1
CCCFFFFFHHHGHJJJJJJJJJJJJJJIIJJJJGJJJJJJJJJJJJJJJJ
@6413536/1
gcgatctcctgcaagaactgaacaaagttgaagtccttggcgttgaagct
+6413536/1
CCCFFFFFHHHHHJJJJJJJJJJJJJJHGJJJJIJJJIJJJJIJJIJJJJ
@6413537/1
gcgatctcctgcaagaactgaacaaagttgaagtccttggcgttgaagct
+6413537/1
CCCFFFFFHHHHHJJJJJJJJJJJJJJHIJJJJJJJJJJJJJGIJIJJJI
@6413538/1
gcgatctcctgcaagaactgaacaaagttgaagtccttggcgttgaagct
+6413538/1
CCCFFFFFHHHHHJJJJJJJJJJJJJJHJJJJJHIJJJIJJJJJJJIJJJ
@6413539/1
gcgatctcctgcaagaactgaacaaagttgaagtccttggcgttgaagct
+6413539/1
CCCFFFFFHHHHHJJJJJJJJJJJJJJIIJJJIHIIIGJJJIIIJJJJJI
@6413540/1
gcgatctcctgcaagaactgaacgaagttgaagtccttggcgttgaagct
+6413540/1
CCCFFFFFHHHHHJIJJJJJIJJIJJIEHIJJIHIJIJJJJJHIJJIJIF
@1310852/1
atcggttctgcatgaatgccatctgggcccggggctctgtgatttcttag
+1310852/1
@@@DDDDD8FBHFGG@HAEGFH>AFDFGEGEEHGGBGFHGADGEH;@FIC
@7921223/1
tcatgaccaaaaagtgaacagctatcgatacacagtcatagatccaatcc
+7921223/1
B@@4=BDFHHHHHJFHIJJIJJJJJJJJJJJJJIJIJJJJJIJJJJJIJJ
@6414021/1
gcgatgacgaataaagtatgtgttcaccaagagaagaaagctatacagta
+6414021/1
CC@DFFDFHDHFHJJI?FGGEFFFHIJGGGIGHEHGHHGIIIJFHIIJDD
@6414022/1
gcgatgacgaataaagtatgtgttcaccaagagaagaaagctatacagta
+6414022/1
CCCFFFFFHHHHHJJJBGIJIIJJJJJIJJJJJJJJJJJJJJJJIJJJIH
@7922027/1
tcatgattgaaaatttgcaaggtttg
+7922027/1
?@<4:BDDFFHH<FDFBEAADDFCEG
@7922028/1
tcatgattgaaaatttgcaaggtttggaggagttgtactaatttgtgtaa
+7922028/1
CCCFFFFFHHHHHJJJJJJJJJFHHIJEIIHJEHGFHIJJJJJJJIIFII
@7922029/1
tcatgattgaaaatttgcaaggtttggaggagttgtactaatttgtgtaa
+7922029/1
CCCFFFFFHHHHHJJJJJJJJJHHJJJIJJHJFHGFHIJIJJJJJGIGGH
@6414808/1
gcgatggtgaactgcctttcgtgtggtagtccctcttcgtgttccatttc
+6414808/1
CCCFFFFFHHGHHJJJIIEHHHIFHIFHJJJJJJJJJJIJJHJJJJJJJI
@3831018/1
cgctaccgcgtgttccttaacaacgatctggtggccaccggaaccggaag
+3831018/1
CCCFFFFFHGHHHJJIEIJJJJJGEHHIJIIFHHIJIIIIJAHIIIHEFF
@4885254/1
ctggaggacgctgacgggagtcttgctcggcatggaggccatttcttgag
+4885254/1
CCCFFFFFHHHGHJJJJIEIDHIJBCDGHJIGIGGEIFIIHHHIHIICEC
@7400547/1
gtttatcctctactgtacaactgtttacctgtgtatgataaataaacttt
+7400547/1
C@CFFFFFHHHHHJJEFHIIJGJHIJIJJJJIIHHIJJJJIJJIJIIJJJ
@5378709/1
cttggagccagccaatgggattgcccatcactttgtcatcgaacgatgtc
+5378709/1
CCCFFFFFHHHHHJJJJJJJJJIJJJJJJJJJJJJJJIJJJJJJJJJJJJ
@5378710/1
cttggagccagccaatgggattgcccatcactttgtcatcgaacgatgtc
+5378710/1
CCCFFFFFHHHHHJJJJJJJJJJJJJJJJJJJJJJHJIJJJJJJJJJJJI
@3832743/1
cgctagcgaacaatccttcgaggtaacctacgtggacatcgaagaaaaaa
+3832743/1
CCCFFFFFHHHHGJJJJJJJIJJCFHIJJJJJHIJJJJJJJIJJIJJJJI
@3832746/1
cgctagcgatctcctgcaagaactgaacaaagttgaagtccttggcgttg
+3832746/1
<@@ADDDAA=;FFH<?<EAHFHEGCHDHEHGGBFHIE9?BB<D@99DHHH
@7401312/1
gtttatgaaattccaaatttgcccagttctagaagaagttataaggttaa
+7401312/1
CBCFFFFFGHHHHJJJJJJJIJJJIJHJJJJJJIJIJJIIIJIJJJHIGI
@7401523/1
gtttatgatagctacaaaatttgatcctcacgataattggttgccaccgt
+7401523/1
CBCFFFFFHHHHHJJJJJJJJJJJJJJJJJJJJJJJJJJJHJJJJJJJJE
@276661/1
aaaattagcccgtgttattccttccataatcttattcttgcgtactgtag
+276661/1
CCCFFFFFHHHHFHHJHIJJJJIJJJJJJJJJJJJJJJJJJIHIJJJJJJ
@276662/1
aaaattagcccgtgttattccttccataatcttattcttgcgtactgtag
+276662/1
CCCFFFFFHHHHHIIJHIJJJJJJJJJJJJJJJJJJJJJJJJGIJJJIIJ
@775880/1
aatttaaacacattgcattattgatttcgaggaaataatacgaacttcaa
+775880/1
CCCFFFFFHHHHHJJJJJJJJJJJJJJJJJJJJJJJJJJJJJJJJJJJJJ
@3833958/1
cgctatcgcacttcccaccgcagctggtgccatagcggcagtctctccac
+3833958/1
CCCFFFFFGGHHHJJJIGIIBHEGIJJDBHGIEHDHGIIGGDE7CEHHFE
@7929323/1
tccaaatcgagggcgccatccacgagccaatcttccgctaccgcgtgttc
+7929323/1
@@CFFFFFFDHFD6?AHGEGDEGIGGEGGHGGIIIIIIIIIIFHFBBCCD
@7929324/1
tccaaatcgagggcgccattcacgagccaatcttccgctaccgcgtgttc
+7929324/1
@CCFFFFFHHHGAGGIIJIJJJJIJJJIJIJIJJIJIGIJJJIHEBD<AC
@7929325/1
tccaaatcgagggcgccattcacgagccaatcttccgctaccgcgtgttc
+7929325/1
CCCFFFFFHGHHHIJJIGJJJJJJIJJJJJJJJJJJJJIIJJJHF?E>BE
@4890367/1
ctggatactgtcctggattttaaatctttcatattccctatttaaatttt
+4890367/1
CCCFFFFFHHHHHJJJGIIJJJJJGIJJJJJJJJJJJJJJJJJIJJJJJI
@4363619/1
ctcaatccacctgaggttcagcctcaacccattacacaagacccccaacc
+4363619/1
CCCFFFFFHHHHHJJJFHIJJJJJJJJJJJJJJJJJJJJJJJJJJJJJJJ
@1315991/1
atcgttcgatgacaaagtgatgggcaatcccattggctggctccaag
+1315991/1
@CCFFFFFHHHHHJJJJHHIJJJJIJIJJJJJJJIIJJJGGEGHHIG
@280145/1
aaaattcgttctacatatgaaacatgtcagttatatattcacctttatat
+280145/1
CCCFFFFFHHHHHJIIJJJJJJJJIJGJJJIJJJJJJJJJJJJJJJIJJI
@280146/1
aaaattcgttctacatatgaaacatgtcagttatatattcacctttatat
+280146/1
CCCFFFFFHHHHHJJJJJJJJIJIJJJJJJHIJJJJJJJJJJJJJJJJJI
@5880991/1
gaaatggataattataggattggatctatgactgtgtatcgatagctgtt
+5880991/1
BBCFFFFEHHHHHJJJJJJJJJJJJJJJJJJJJJIIHIJJIGIIJIJJHH
@1835138/1
caaaagcgaagaatatttgaaaatttctaatattgcgatatttttttatc
+1835138/1
CCCFFFFFHHHHHJJJJJJJJJJJJJJJIIJJJJJJJJJJJJJJJJJIIH
@5881259/1
gaaatggcctccatgccgagcaagactcccgtcagcgtcctccaggagtt
+5881259/1
CCCFFFFFHHHHHJJJJJJJJJIJJJJJJJJJJJJJJIJJJJJJJJGJEE
@281385/1
aaaattgaaaggttaaagaaacattgtgaagacatgaagctttccatgat
+281385/1
CCCFFFFFHHHHHJJJJJJJJJJJJIIIJJJJJJJJJJJJJJJJJIJJIJ
@778428/1
aatttatagttttttgcatttttattcggcttattgtaatattcctccat
+778428/1
@CCFFFFFHHHHHJJJJJJJJJJJJJJJJJJJJJJJIGIJJJJJJJJJJJ
@7406826/1
gtttatttatcatacacaggtaaacagttgtacagtagaggataaaccaa
+7406826/1
@@@FDEFDHDHHGJJJJIIGHCEHHGGHIIJJJJJJIIHGHBAGHGGCII
@7406827/1
gtttatttatcatacacaggtaaacagttgtacagtagaggataaaccaa
+7406827/1
CBCFFFFFHHHHHJJJJJJJIIIJJJJIIJIJJJJIIJJJJJJJJJJJJJ
@7407113/1
gtttatttccctttttgtggagaggtactatgtgtgtttggctagattct
+7407113/1
B@BFFFFFHHGHHJJJJHGIFHEGH<CHHGIIHG?FDGHIGIJIJIGIIC
@7407114/1
gtttatttccctttttgtggagaggtactatgtgtgtttggctagattct
+7407114/1
C@BFFFFFHHHHHJJJJGHIHIHIJCFHIIJJGIGHIIJIJJJJJIIJIF
@7407115/1
gtttatttccctttttgtggagaggtactatgtgtgtttggctagattct
+7407115/1
CBCFFFFFHGHHHJJJJFHIGHGHJCGHIHIJIIGHIJJJJJJJIIIJIF
@7407116/1
gtttatttccctttttgtggagaggtactatgtgtgtttggctagattct
+7407116/1
CBCFFFFFHHHHHJJJJFGGGIGIJCGHIJJJGHEGGIJIJJJJIIGGIH
@7407117/1
gtttatttccctttttgtggagaggtactatgtgtgtttggctagattct
+7407117/1
CBCFFFFFHHHHHJJJJHIJHJGHICGHJJJJFGFHIJJJJJJJJJJJGE
@3311127/1
ccgttggtctgattggcttgttcgggagtcacttttccgaccaag
+3311127/1
@CCFFFFDHHHHHJJJIJJBFH@@GG1C:DGGGHIJDHDFHJGIE
@3311128/1
ccgttggtctgattggcttgttcgggagtcacttttccgaccaag
+3311128/1
B@@BDFFDHHHGHJJJJJIGDHGGIJDD:CBGHHIJFHGBBGBHE
@6422127/1
gcgccaattgagttttcgagcattttccggaaaagaagattgcaccccga
+6422127/1
CCCFFFFFHHHHFHIJJJJJJIJJJJJJJJJJJJJJJJIIJIJJJJJJJJ
@6422516/1
gcgccatccacgagccaatcttccgctaccgcgtgttccttaacaacgat
+6422516/1
@@@DDFDBHGHHFIIGGHBFHEHGIEHHHIFIIDF6CFGB@EGGIIGH<;
@1319285/1
atctaatgacattccagaatctaaaaatattgcacctgctacggattcaa
+1319285/1
CCCFFFFFHHHHHJJJJJJJJJJJJJJJJJIJJJJJJJJJJJJJJJJJJJ
@4369504/1
ctcaattggcgcacattcagcaggttttttaacagtttgaaaaccttgat
+4369504/1
CCCFFFFFGHHHHJJJJJJIFGIJHHJJJJJJJIIHIJIIIJJJJJJJII
@5883587/1
gaaatgttgactgttgtagctgattaaggggtgtattctatatttcagtt
+5883587/1
CCCFFFFFHHHHHJJJJJJJJJEJJJJJJJJCFDGIIIJJJJJJJIJJHG
@1837479/1
caaaagggaacaatttttgtcgagttattgatttcgaggaataatacgaa
+1837479/1
CCCFFFFFGHHHGJJJJJJJJJJJJJJIJJJJJJJJJJJIJJJJJJJJJJ
@283825/1
aaaattgttcccttttgagctattgcgatattttttcggaaaaaagtgag
+283825/1
@C@FFFDDHHGHHGIGJGIJIIJJEIJJIJIIJJIJJJFIJJJGGBGGHG
@6894915/1
gtagaagttcccaaagccttaggagatgtctttgaatccgtagcaggtgc
+6894915/1
BCCFFFFFHHHHHJJIJJJJIJJGHEHIFHIIJJIJJJIIIJIJJJF9EC
@7937933/1
tccacaaaacgctgaaaaattccgtgggcaagaagttggccgatttgcag
+7937933/1
CCCFFFFFGFFHHJIJJIGIJJGIF=FGIJJJIIJFBDHIIIGJIJJJGE
@6423190/1
gcgccctcgatttggaccagttcgtatttgggagtgatgccgcgacggct
+6423190/1
CCCFFFFFHHGHHIICHG?EHHIIHBHBHB>HBD:BDDFHIB<FGHHDDD
@6423191/1
gcgccctcgatttggaccagttcgtatttgggagtgatgccgcgacggct
+6423191/1
CCCFFFFFHHHHHJJIIJJJJJJIFGIIJJJJHI:DHGHJJJIJIIHDD@
@284184/1
aaaatttaaacacattgcattattgatttcgaggaaataatacgaacttc
+284184/1
CCCFFFFFHHHHHJJJJJJJJJJJJJJJJJJJJJJJJJJJJJJJJJJJJJ
@284333/1
aaaatttaacgtttagcagtcttctttttagaataacattgacattctat
+284333/1
@@@DDDDDHHHFHIGG@BCCC<A?<4<AEHIEFGBEHAA?F??FHIGEHI
@3312301/1
ccgtttgctgttgttgggcacctttttgctgcccttgtgtgggaccagtc
+3312301/1
?@@=ADDEFH?FH??CHHIEHIDFFHIGHAGHIJEBF?FFFGIIJJGJHG
@780524/1
aatttcaaattgttcaggtaaaatcttgcttcatgattgaaaatttgcaa
+780524/1
CCCFFFFFHHHGDGGIIIIJIGIGHIICHJJIIIJEIGIGIJEHGJJJJI
@2861903/1
ccaaaccttgcaaattttcaatcatgaagcaagattttacctgaacaatt
+2861903/1
CCCFFFFFHHHHHIJJJJJJJJJJJJJJJJJJJJJJJJJJJJJJJJJJJJ
@2338099/1
cacacacgcatttttaaatttaaaaatttattcaagtcaaaaataata
+2338099/1
4::4ABDDFD;:BDEADAHECB>HHIE311?4119C994??:39BCGI
@2338100/1
cacacacgcatttttaaatttaaaaatttattcaagtcaaaaataatatg
+2338100/1
???DDDD<DDDDDID?2232<CA<2:1C?EEDED9C:?DC??8?D9D??B
@2338101/1
cacacacgcatttttaaatttaaaaatttattcaagtcaaaaataatatg
+2338101/1
@@@DDDA<:D;CFCG@CHHIIGIIIG>@@BFGHICF::BGI@GGIIEGDI
@2338102/1
cacacacgcatttttaaatttaaaaatttattcaagtcaaaaataatatg
+2338102/1
CCCFFFDFHHFGHJJJIJJJIIIIJHIIIJJJJJJGDHIIJJJJJJJIIJ
@2338103/1
cacacacgcatttttaaatttaaaaatttattcaagtcaaaaataatatg
+2338103/1
CCCFFFFFGHHHHJJJJIJJIJJJJGIIJJJJJJIJFHGHJIJJJJJFII
@2338104/1
cacacacgcatttttaaatttaaaaatttattcaagtcaaaaataatatg
+2338104/1
CCCFFFFFHHHHHJJJJJJJJJJJJJJJJJJJJJJJJJJJJJJJJJJJJI
@2339297/1
cacacatagtacctctccacaaaaagggaaataaacaagg
+2339297/1
CCCFFFFFHHHHHJJJJJJJJJJJJJJJJJJJJJJJJJJJ
@2339298/1
cacacatagtacctctccacaaaaagggaaataaacaaggatgtaagaac
+2339298/1
@@@FDDFDFAFFFGFAAHIEHIIIEBEG9ECFE<?B<=FGBCEFGGIIFG
@2339299/1
cacacatagtacctctccacaaaaagggaaataaacaaggatgtaagaac
+2339299/1
CCCFFFFFHHFHHJJJJJJJJJJJJJJJJIIIJJJJJJJJIJIHIIIJJJ
@2339300/1
cacacatagtacctctccacaaaaagggaaataaacaaggatgtaagaac
+2339300/1
CCCFFFFFHHHHHJJJJJJJJJJJJJJJJIJJJJJJJJJJIGIIGIIJGI
@1321299/1
atctacttcaagtgggcagaagttttttccataagccagtcggagaaatt
+1321299/1
CCCFFFFFHHGHHHIJIIIHIJFHGIJIJJJJJFHFHJJGIIJJJGHIII
@2864008/1
ccaaacttttcggggtgcaatcttcttttccggaaaatgctcgaaaactc
+2864008/1
@@@DD?DDHHFHDEG<CDGGIGGI@CEFHGGID<@FEHAGDDDEFCB@DG
@2864937/1
ccaaagcaaagacgcaataagtgatacaagaaaatatacagactaaagaa
+2864937/1
CC@DFFFFHGHFHJGGGGIJJEHHCHIGIGJJIGGAFGIJJJJJIGIFIJ
@2864938/1
ccaaagcaaagacgcaataagtgatacaagaaaatatacagactaaagaa
+2864938/1
CCCFFFFFHHGHHHJIJIJJJFHIGIJJJJJJJJEHIJJJJJJIIJJJJJ
@2864939/1
ccaaagcaaagacgcaataagtgatacaagaaaatatacagactaaagaa
+2864939/1
CCCFFFFFHHHHHJIJJJJJJFHIJJJJJJJJJJIJJJJJJJJJJJJJJI
@2864940/1
ccaaagcaaagacgcaataagtgatacaagaaaatatacagactaaagaa
+2864940/1
CCCFFFFFHHHHHJJJJJJJJHHGIIJJJJJJJJJJJJJJJJJJJJJJJJ
@781958/1
aatttctcaagggcacacggcaacaaaaagtgataatggatacaaatttg
+781958/1
CCCFFFFFHHHHHIJJJIIJIJJJJJJJIJHIJJJJJJJFIJJJJJJJJJ
@6424972/1
gcgcgtaaagtgaccaaagcaaagacgcaataagtgatacaagaaaatat
+6424972/1
BB@FFFFF2<AFHJJJJJJJJJJJIDIJJJJJIJHIJJJJJJJJJJJJJI
@7411408/1
gtttcacagttccacaaaacgctgaaaaattccgtcggcaagaagttggc
+7411408/1
CBCFFFFFHHHHHJJJJJJJJJJJJJJIJIJJJJIJJJHJJJJJJHJJJJ
@7411409/1
gtttcacagttccacaaaacgctgaaaaattccgtcggcaagaagttggc
+7411409/1
CCCFFFFFHHHHHJJJJJJJJJJJJJJJIIJJJJIJJJJJJIJIJIJJII
@286350/1
aaaatttatagttttttgcatttttattcggcttattgtaatattcctcc
+286350/1
CCCFFFFDHHHFHJJJJJIHJJJJJJJJJJJJJIJJJJIGJJJJJIGEFH
@286351/1
aaaatttatagttttttgcatttttattcggcttattgtaatattcctcc
+286351/1
CCCFFFFFHGHHHJIJJJJJJJJJJIJJIJJJJJJJJJHIIJJJJJJJJI
@286352/1
aaaatttatagttttttgcatttttattcggcttattgtaatattcctcc
+286352/1
CCCFFFFFHHGHHJJJIJJJJJJJJJIJJJJJJJJJJJIJJJJJJJJJJJ
@286353/1
aaaatttatagttttttgcatttttattcggcttattgtaatattcctcc
+286353/1
CCCFFFFFHHGHHJJJJJJJJJJIJDHJIJJJJJJIJIHIJIJGIIJJIJ
@286354/1
aaaatttatagttttttgcatttttattcggcttattgtaatattcctcc
+286354/1
CCCFFFFFHHGHHJJJJJJJJJJJJIJJJJJJJIJJJJIJJJJJJJJJJJ
@286355/1
aaaatttatagttttttgcatttttattcggcttattgtaatattcctcc
+286355/1
CCCFFFFFHHHHHIJJJJJJJJJJJIJJJIJJIJJJJJIJIJJJJJJJJI
@286356/1
aaaatttatagttttttgcatttttattcggcttattgtaatattcctcc
+286356/1
CCCFFFFFHHHHHJJJJJJIIJJJJJJJIJJJJJJJJIGIJJJJJIJJJJ
@286357/1
aaaatttatagttttttgcatttttattcggcttattgtaatattcctcc
+286357/1
CCCFFFFFHHHHHJJJJJJIJJJJJJJJJJJJJIJJJJIJJJJJJJJJJJ
@6896710/1
gtagaattgtacctggttgtagagaccgaatgtgaggaaatagaagatgt
+6896710/1
@1:DDDFFHHGFHEGGEGHCFGFEGGIE6FFGHIGHIIGCHIIGG@GII8
@6896711/1
gtagaattgtacctggttgtagagaccgaatgtgaggaaatagaagatgt
+6896711/1
CBBFFFFFHHHHHJJJJJJIJJJJJJJJHJJJFIIIJGJJIJJJIJIIIB
@6897030/1
gtagacaacaaactccaccacaggaacctcaagcttggggtaaaccgcaa
+6897030/1
CCCFFFFFHHHHHJJJJJJJJJJJJJJJJJJJJJJJJJJJ@GHJJIJJJF
@286833/1
aaaatttcaaattgttcaggtaaaatcttgcttcatgattgaaaatttgc
+286833/1
=B@FFFFFHHGHHJJJJJJJIIJJJJJJJJJJJJJJJJJJJJJJJJJJJJ
@286834/1
aaaatttcaaattgttcaggtaaaatcttgcttcatgattgaaaatttgc
+286834/1
@@CFFFFFHDAFAGIIIIIIIHEGGIIIIIIGHBGHHDBHIEGHC@DHHD
@286835/1
aaaatttcaaattgttcaggtaaaatcttgcttcatgattgaaaatttgc
+286835/1
@CCFFFFFHGGHHIHGIJJGHIGIIBHJJJJJIIJJJIIJIJGIIGIIGC
@286836/1
aaaatttcaaattgttcaggtaaaatcttgcttcatgattgaaaatttgc
+286836/1
CCCFFFFFGHHHHJIJJJJJIIJJJJJJJJJJJJJJJJJJJJJJJJJJJG
@286837/1
aaaatttcaaattgttcaggtaaaatcttgcttcatgattgaaaatttgc
+286837/1
CCCFFFFFHHHHFIIJJGHJIJJJIJJJJJJIJJJJIHIJJJJJIJJJJJ
@286838/1
aaaatttcaaattgttcaggtaaaatcttgcttcatgattgaaaatttgc
+286838/1
CCCFFFFFHHHHHJJJJJJIHIJJJJJJJJJJJJJJJGJJJJJJJJJJJI
@3840918/1
cgctgagaaagctatggttgagtga
+3840918/1
<@@DBDDAFDFAF<CEEGFF9C<CB
@3840919/1
cgctgagaaagctatggttgagtgaaaaaggtgggaaatgttgactgttg
+3840919/1
CCCFFFFFHHGHHIJJJIJJJJCFHHJIIJJ?FHJJJJJJIIIJJJJHII
@3840920/1
cgctgagaaagctatggttgagtgaaaaaggtgggaaatgttgactgttg
+3840920/1
CCCFFFFFHHHHHJJJJFHJGICHIJJJJJJ?FHIJJJJJIJJIJJJIJI
@3314870/1
cctaaactcacttttttccgaaaaaatatcgcaatagctcaaaagggaac
+3314870/1
=B1ADEFFHHHHHJJJJJIJJJIJJIIJJJJJJJJJJJJJJJJJJJJJJI
@3314871/1
cctaaactcacttttttccgaaaaaatatcgcaatagctcaaaagggaac
+3314871/1
CCCFFFFFHHHHHJJJIJJJJJJJJJIJJJJJJJJJJJJJIJJJJJJJIG
@3314872/1
cctaaactcacttttttccgaaaaaatatcgcaatagctcaaaagggaac
+3314872/1
CCCFFFFFHHHHHJJJJHGIJJJJJHIJJJJJJJJJJJJGIIJJJJJJJJ
@3314873/1
cctaaactcacttttttccgaaaaaatatcgcaatagctcaaaagggaac
+3314873/1
CCCFFFFFHHHHHJJJJIJIIJJJIJIJJJJIJJJJJJJIJJJJJIGGII
@3314874/1
cctaaactcacttttttccgaaaaaatatcgcaatagctcaaaagggaac
+3314874/1
CCCFFFFFHHHHHJJJJJJJJJIJJJJJJJJJJJJJJJJIIJJJJJJFIJ
@3314875/1
cctaaactcacttttttccgaaaaaatatcgcaatagctcaaaagggaac
+3314875/1
CCCFFFFFHHHHHJJJJJJJJJJJJGHJJJJJJJJJJJJIJJJJJJJJII
@3314876/1
cctaaactcacttttttccgaaaaaatatcgcaatagctcaaaagggaac
+3314876/1
CCCFFFFFHHHHHJJJJJJJJJJJJIIJJJJJJJJJJJJJJJJJJJJJJJ
@3314877/1
cctaaactcacttttttccgaaaaaatatcgcaatagctcaaaagggaac
+3314877/1
CCCFFFFFHHHHHJJJJJJJJJJJJJIIJJJJJJJJJJJJJJJJJJJIJG
@3314878/1
cctaaactcacttttttccgaaaaaatatcgcaatagctcaaaagggaac
+3314878/1
CCCFFFFFHHHHHJJJJJJJJJJJJJIJIJJJJJJIJIJIIJJJJJJJGG
@3314879/1
cctaaactcacttttttccgaaaaaatatcgcaatagctcaaaagggaac
+3314879/1
CCCFFFFFHHHHHJJJJJJJJJJJJJJJJJJJJJJJJIJJJJJJJJJJJI
@3314880/1
cctaaactcactttttttccgaaaaaatatcgcaatagctcaaaagggaa
+3314880/1
CCCDFFFFHHHHHJJJIIIGHGJIIJGGIIHIIGJJJIIHIJJJJJIJHG
@2340624/1
cacacatgttacataaatgtcaaaatttgacataatttgtggacataaag
+2340624/1
@@@DDDDDHFFD?D>?G@HCGHEHHCDHHGGHGGG@FFHHHIGIIIGIGG
@2340625/1
cacacatgttacataaatgtcaaaatttgacataatttgtggacataaag
+2340625/1
CCCFFFFFHHHHHJJJJJJJJIJJIJJJJIJJJJJJJJJIIJIIJJJJIH
@288196/1
aaaatttctaatattgcgatatttttttatcgatctggcttcaatgtttg
+288196/1
@@@BBDDDDCDDFDFEFEDEBHEHIIIIIGIGIGEHHGGGGD<FBFGHGC
@4901688/1
ctggcaacatcgacagataccacaaatacctaaaccttcccactaaagtt
+4901688/1
CCCFFFFFHHHHFJJJJJIJJJJIJJJIJJJJJJJJIJJJJIJJJJJJIG
@4901689/1
ctggcaacatcgacagataccacaaatacctaaaccttcccactaaagtt
+4901689/1
CCCFFFFFHHHHHJJJJJIJJJIJJIJJJJJJJJJJJIJJJJJJJJJJJI
@4901690/1
ctggcaacatcgacagataccacaaatacctaaaccttcccactaaagtt
+4901690/1
CCCFFFFFHHHHHJJJJJJJJIJJJJJJJJJJJJJJJJJJJJJJJJIJIG
@783496/1
aatttgcaaggtttggaggagttgtactaatttgtgtaattgaagttcgt
+783496/1
CCCFFFFFHHHFHIJJHJJHIHIJHHJJIJJJJJIIIJJJJJJJJJJJJI
@288861/1
aaaatttgacataatttgtggacataaaggaaagaaaaaaatgtcaaaat
+288861/1
CC@FFFFFHHHHHIJJJIJIJIJEHIGHIJFIGIIJJJJJJIJIIHIJJI
@288862/1
aaaatttgacataatttgtggacataaaggaaagaaaaaaatgtcaaaat
+288862/1
CCCFFFFFHHHHHJJJJJIIJJJJJJJJJJJJJJJJJJJJJHJIJIJJJJ
@289016/1
aaaatttgcaaggtttggaggagttgtactaatttgtgtaattgaagttc
+289016/1
<?@7?BD:DDFFFFFIIADCF1:<CE<AEGBFFFBBBFFFFFBF>BDDFF
@289017/1
aaaatttgcaaggtttggaggagttgtactaatttgtgtaattgaagttc
+289017/1
@CCFFFFFHGFFHCFHIIGHIFHHFGIJGIGIIIIJFHFIIJJIGIEGHG
@289018/1
aaaatttgcaaggtttggaggagttgtactaatttgtgtaattgaagttc
+289018/1
CCCFFFFFHGHHHCGHIJHIJDHFHIHIIJJJJJJJCGGGIIJJJJJHJJ
@289019/1
aaaatttgcaaggtttggaggagttgtactaatttgtgtaattgaagttc
+289019/1
CCCFFFFFHHHHHFGHJJHIJHIHHIIIJJJJJJJJHGHIJJJJJJJJJI
@289020/1
aaaatttgcaaggtttggaggagttgtactaatttgtgtaattgaagttc
+289020/1
CCCFFFFFHHHHHGHIJIJJIIJHHJHHIJJJJJJJFHHIJJJJJJJJJI
@2869391/1
ccaaatacgaactggtccaaatcgagggcgccatccacgagccaatcttc
+2869391/1
CCCFFFFFHHHHHJIHIJJJJIJIJJJJFGIIJJJJJJIJJIJGIHHGHH
@2869392/1
ccaaatacgaactggtccaaatcgagggcgccatccacgagccaatcttc
+2869392/1
CCCFFFFFHHHHHJJIJJJJJGGEGIJJFIIJJIJJJJJJIIJIJGHHGH
@2869393/1
ccaaatacgaactggtccaaatcgagggcgccatccacgagccaatcttc
+2869393/1
CCCFFFFFHHHHHJJIJJJJJJJJIJJJJJIJJIJJJJJJJIJJJGHHHH
@7414008/1
gtttcatatgtagaacgaattttgtgcatacaaaaatagtaaaaagtcga
+7414008/1
CBCFFFFFHHHFHJJIIJJJJJJJJJJJJIJJJJJJJJJIHIJJJJFHHI
@7414009/1
gtttcatatgtagaacgaattttgtgcatacaaaaatagtaaaaagtcga
+7414009/1
CBCFFFFFHHHHHJJJJJJJJJJJGHJJJIIHIJJJJJJHHIJJJJGHJH
@784571/1
aatttgtatccattatcactttttgttgccgtgtgcccttgagaaatttg
+784571/1
CCCFFFDFHHHHHJJJJJJJJJJJJJJJJJJJJIIJJJJJJJJJJIJJJI
@7415777/1
gtttcattaccgcatcacgatatctcccccgacgaacttcttgatca
+7415777/1
BBBFFFFFHHHHHJJJJJJJJJJJJJJJJJJJJJJIJJJJJJJIJJJ
@1325518/1
atctcctgcaagaactgaacaaagttgaagtccttggcgttgaagctgag
+1325518/1
CCCFFFFFHHHHHJJJJJJJJJJJJJIJJJHJJIJJJJJGIJJJIJIIIE
@2869912/1
ccaaatcaacatcatagtgataagccgtgtttaatttacctagcgcgagg
+2869912/1
@C@FFFDDDHFHGIHIGFIFGHCHIGIEHGIIIIGHIIIIIGABG0@@BA
@785686/1
aattttacaagctatactttgcatagaattagtggttttttttctaaaat
+785686/1
CCCFFFFFHHHHHJJJIJJJJJJJIJIJIIJJHHIFHJJJJJJIJJJJJJ
@3843846/1
cgctgcagccctcctcgccaataaaccattcggcattggtggactgctga
+3843846/1
CCCFFFFFHHHHHJJJIJJIJJIJIJJJJJJJJJJJJJJFGGHIJIIFIE
@5891918/1
gaaatttgctgcctcaaaaacgtatgacaaaactatagacaaaccagaat
+5891918/1
@@<DFFFBDHDHHGIIGIIIIIFGGHIIIIIIHEHIIEGIIIIHGHGGIH
@5891919/1
gaaatttgctgcctcaaaaacgtatgacaaaactatagacaaaccagaat
+5891919/1
@CCFFFFFDBDDFHEIJJIIGHFHGIHGJJJJEEHIGIHIGIIJJJJJJG
@5891920/1
gaaatttgctgcctcaaaaacgtatgacaaaactatagacaaaccagaat
+5891920/1
CCCFFFFFHHHHHJJJJJJJJJIJJIGJJJJJJJJJJJJJJJJJJJJJJJ
@5891921/1
gaaatttgctgcctcaaaaacgtatgacaaaactatagagaaaccagaat
+5891921/1
CBCFFFFFHHHHHJJJJJJJJJHJIJIJJJJJJJJJJJJJJJJJJJJJJJ
@5891922/1
gaaatttgctgcctcaaaaacgtatgacaaaactatagagaaaccagaat
+5891922/1
CCCFFFFFHHHHHJJIJJJJJJBFHIJJJJJJJJ>FHFIIJGIIJJJJJG
@5891923/1
gaaatttgctgcctcaaaaacgtatgacaaaactatagagaaaccagaat
+5891923/1
CCCFFFFFHHHHHJJJJJJIJJFGIIJJIIJJJJJJJJJJAGHIJJJJJJ
@5891924/1
gaaatttgctgcctcaaaaacgtatgacaaaactatagagaaaccagaat
+5891924/1
CCCFFFFFHHHHHJJJJJJIJJHIJJJJJJJJJJJJJJJJJJJJJJJJJJ
@5891925/1
gaaatttgctgcctcaaaaacgtatgacaaaactatagagaaaccagaat
+5891925/1
CCCFFFFFHHHHHJJJJJJJJJGHJJJJJJJJJJJJJJJJJJJJJJJIJJ
@5891926/1
gaaatttgctgcctcaaaaacgtatgacaaaactatagagaaaccagaat
+5891926/1
CCCFFFFFHHHHHJJJJJJJJJHIJJJJJJJIJJJJJJJJIJJIJJJJJJ
@5891927/1
gaaatttgctgcctcaaaaacgtatgacaaaactatagagaaaccagaat
+5891927/1
CCCFFFFFHHHHHJJJJJJJJJIJJIJJJIIJJJJJJJJJJJJIJJJGIJ
@5891928/1
gaaatttgctgcctcaaaacgtatgacaaaactatagagaaaccagaatt
+5891928/1
CCCFFFFFHHHHHJJJJJJJJIJJJJJJJJIJIJJJJJJJJJJJJJIIII
@6429428/1
gcggaagattggctcgtggatggcgccctcg
+6429428/1
@@@DDDDDHHHHHIIE<EHDAEH3??DG?B@
@6429429/1
gcggaagattggctcgtggatggcgccctcgatttgg
+6429429/1
@@@DDDDDHHHHHIIB?EH@@FH;C@GH?D?7BFH9B
@6429430/1
gcggaagattggctcgtggatggcgccctcgatttggaccagttcg
+6429430/1
@@@DDDDDFFFFFII<<CGBEFG;@?FG@B?0?FFBF8=F2@8@=;
@1326034/1
atctcggatcttgctactaatattcgattcgataggtgctttgtctggtt
+1326034/1
CCCFFFFFHHHHHJJJIJJJIIJJJJIJJIIIJJJJ@FHIIJGHIJJJFH
@6900384/1
gtagatttccgtgaagtggtccgtgccccttgcggttaccccttctgttg
+6900384/1
CBCFFFFFHHHHHJIHFHIGHHGGIIIJIJIJJJIIIJJJIIIJJJICGH
@6900385/1
gtagatttccgtgaagtggtccgtgccccttgcggttaccccttctgttg
+6900385/1
CBCFFFFFHHHHHJJJGIJIHGJFHHJJJJJIJJIHIJJJJJIJIGIIJI
@6900386/1
gtagatttccgtgaagtggtccgtgccccttgcggttaccccttctgttg
+6900386/1
CBCFFFFFHHHHHJJJGIJIIJJGIJJJJJJJJJJHJJJJJJJJJJJIJI
@6431267/1
gcggaatttcaacacatgacaagcg
+6431267/1
CCCFFFFFHGHHHJIJJIJJJJIIC
@6431268/1
gcggaatttcaacacatgacaagcgatggtgaactgcctttcgtgtggta
+6431268/1
CCCFFFFFHHHHHGIIJJIJJIJIIIIJJGGIIJJJIJIJJJJJJFGIFG
@5893124/1
gaaattttcaaatattcttcgcttttgactcgacaaaaatttaaacacat
+5893124/1
@@@BDDEFHHHHBHGIHIIFEEEDGHEGHGHHGHGGIGHGIIIIIIIIGH
@5893125/1
gaaattttcaaatattcttcgcttttgactcgacaaaaatttaaacacat
+5893125/1
CCCFFFFFHHHHHJJJJJJJJJJJJJJJJJJJJJJJJJJJJJJJJJJJJJ
@2344373/1
cacacgcatttttaaatttaaaaatttattcaagtcaaaaataatatgta
+2344373/1
CCCFFFFFHHHHHJJJJJJJJJJJJJJJJJJJJJIJJJJJJJJJJJJJII
@2344491/1
cacacggcaacaaaaagtgataatggatacaaatttgactactgtatagc
+2344491/1
@?@FFDAD?FFHDG@C@GEGGCGEEGDFBG??GGHHIDEFHIIIB?FHGC
@4907199/1
ctggcatctaatttttcaaatgcgctagaaactgaaaaaccgaattctcg
+4907199/1
@C@DDFFFHHHHHJJJJIGIIIJJIJIJJIIJIJJJIJJGGHIIJJEGII
@7419766/1
gtttcctactgtctttttaaatatgaattgtctacgagcaataccgatag
+7419766/1
C@CFFFFFHHHHHJJJJJJJIJJJJJJJIJIJJJJJJJIJJIIIIIJJJG
@2873215/1
ccaaattgctctactctcaagaaatggcctccatgccgagcaagactccc
+2873215/1
CCCFFFFFHHHHHJJJJJJJJJJJJIJJJJJJJJJJJJJJJJJJJJJJJI
@2873216/1
ccaaattgctctactctcaagaaatggcctccatgccgagcaagactccc
+2873216/1
CCCFFFFFHHHHHJJJJJJJJJJJJJIJIIJJJJJJJJIJJJJJJJJJJJ
@1327600/1
atctcttggtcggaaaagtaacgcccgaacaagccaatcagaccaacgga
+1327600/1
CCCFFFFFHFHHHJJJJJFHIJIJJJJJIJJJJHIJJJJJJIIJGJJJHH
@1327601/1
atctcttggtcggaaaagtgactcccgaacaagccaatcagaccaacgga
+1327601/1
CCCFFFFFHHHHHJJJJJFHIIGIJJJJJJJJIIJJJJJJJJJJIJJJJJ
@5894819/1
gaaatttttccaaacccgaaaaaagtttatttatcatacacaggtaaaca
+5894819/1
C@@FFFFFHHHHHJJJJJJJJIJJJHIJIJJJJJJJJJJJIIIJHHHGII
@789386/1
aatttttcagcgttttgtggaactgtgaaactttgtgggactgctggttg
+789386/1
C@CFFFFFHHHHHJJJJGHIJIJJJGIIJIIJJJJIJJJJJJJJJJJIJI
@5895489/1
gaacaaaccgggaaaagtattatgagaatatgaaatttaaaagaaaattt
+5895489/1
CCCFFFFFHHHHHJJJJFGIJIJJIJJJJJJJJJJJJJJJJJJIJJJJJJ
@294120/1
aaaattttgcaaattatgtggcattttgacatttatgtgacataatttgc
+294120/1
CCCFFFFFHHHHHJJJJJGJIJJJJJJJJJJJJJJJJFHIIJJJJJJJII
@2348196/1
cacacttttacttcagctacttgaaccgtacgtcaaatgtcgcaaattat
+2348196/1
@@CFFFFFHGHHHIJHIIGIJIJJJJJJHGHIIJJJJIJJJJJIIGGIIE
@2348197/1
cacacttttacttcagctacttgaaccgtacgtcaaatgtcgcaaattat
+2348197/1
CCCFFFFFHGHHHIIJJIJIJJJJJJJJFHJIIJJJJJJJJJJJJJIJJJ
@2348198/1
cacacttttacttcagctacttgaaccgtacgtcaaatgtcgcaaattat
+2348198/1
CCCFFFFFHHHGHJJJJJJJJJJJJJJJJJJJJIFGGGIGIIJJJJJJJJ
@2348199/1
cacacttttacttcagctacttgaaccgtacgtcaaatgtcgcaaattat
+2348199/1
CCCFFFFFHHHHHJJHIJJJJJJIJJJJJIIIIJJJJJJGIJJJJJJJJI
@2348200/1
cacacttttacttcagctacttgaaccgtacgtcaaatgtcgcaaattat
+2348200/1
CCCFFFFFHHHHHJJIJJJJJJIJJJJGHEHIHIIIJJJIGIJJIIIIIJ
@2348201/1
cacacttttacttcagctacttgaaccgtacgtcaaatgtcgcaaattat
+2348201/1
CCCFFFFFHHHHHJJJJIJJJJJJJJJJHJJJIIJJJJJFGIJIIJJJII
@2348202/1
cacacttttacttcagctacttgaaccgtacgtcaaatgtcgcaaattat
+2348202/1
CCCFFFFFHHHHHJJJJJJJJJIJJJJJIJJJIJJJJJJGIIJIJJJJJJ
@2348203/1
cacacttttacttcagctacttgaaccgtacgtcaaatgtcgcaaattat
+2348203/1
CCCFFFFFHHHHHJJJJJJJJJJIJJJJHIJJIICGGHIGIJJJJJIJJJ
@2348204/1
cacacttttacttcagctacttgaaccgtacgtcaaatgtcgcaaattat
+2348204/1
CCCFFFFFHHHHHJJJJJJJJJJJJJJJGIJJIIJJJJJIIJIJJJJJJJ
@2348205/1
cacacttttacttcggctacttgaaccgtacgtcaaatgtcgcaaattat
+2348205/1
CCCFFFFFHHHHHJIGIJIIIJJIIIJJEHIJHIIIIJJHGIJGGIGIII
@3325483/1
cctacgtggacatcgaagaaaaaacattgaccaatcgccaccaatgcttg
+3325483/1
CCCFFFDFHHHHHJJJJJJJJJJJJ;DHHIJJJJJJGIIJJJJJJJJJJJ
@5898040/1
gaacaagccaatcagaccaacggaacgcccggagcggctgatatcaccaa
+5898040/1
CCCFFFFFHHHHHJJJJJJJJJJJJJJJJJJJJJJJIIHHFFFFFEFFED
@5397952/1
cttggctgccgaatgtttggcgtctttcttcgatcttccggttccggtgg
+5397952/1
CCCFFFFFHHHHHJJJJJJJIJEHIIAFFHGIHGIJJIJIJFGGGGIGHH
@5399656/1
cttggcttccttcggagttttgcctgttccgtagc
+5399656/1
=@@?D;AD;AAFB@?2<2A<B8F<9CF<F9811:1
@5399657/1
cttggcttccttcggagttttgcctgttccgtagcagacggccactggca
+5399657/1
CCCFFFFFHHHHGJJGIHIIJJJJJJHIIJJGIJJJJHIJJGIHIIIJIJ
@5399658/1
cttggcttccttcggagttttgcctgttccgtagcagacggccactggca
+5399658/1
CCCFFFFFHHHHHJJHJGHJJJJJJJIJJJJJJJJJJIJJJIJIJJJJJJ
@5399659/1
cttggcttccttcggagttttgcctgttccgtagcagacggccactggca
+5399659/1
CCCFFFFFHHHHHJJIJHIJJJJJJJIJJJJHJJIIJIJJJJJIJJJJJJ
@6436322/1
gcggcatcactcccaaatacgaactggtccaaatcgagggcg
+6436322/1
?<@DDDD?DFFHFGE?EHBH@A?FHGCEFC<FB?FA;B@AG6
@6436323/1
gcggcatcactcccaaatacgaactggtccaaatcgagggcgccatccac
+6436323/1
C@@FFFFFHHFGHJIJJJJIIJJJIJJBGIJIJJJGIJIJFJJJJJJHHD
@6436324/1
gcggcatcactcccaaatacgaactggtccaaatcgagggcgccatccac
+6436324/1
CCCFFFFFHHHHHJJJJJJJJJJJJJJHIJJJJJJJJJJJJJJJJJJHHG
@295907/1
aaacaaacatcactgtgatgaaaaattaaaaaaaaataatagttcttcaa
+295907/1
CCCFFFFFHHHHHJJIIJJJJJJJIJJJJJJJJJJJJJJJJJIJIIJJJG
@6437353/1
gcggcccccatcccaacagaaggggtaaccgcaaggggcacggaccactt
+6437353/1
CCCFFFFFHHHHHJJJJJJJJJJJJ@GHIJJJJJJJJJJIIHHFFDDDEE
@791873/1
aattttttgattcagtgctgattctgcacacattcgatctctgatagtag
+791873/1
C@CFFFFFHHHHHJJIJJJJJJJJJJJJJJJJJJJJIJJJJJJJJJJIII
@6438532/1
gcggctcacaagatgtggcaatccttgcaggatttacccgtggaggg
+6438532/1
CCCFFFFFHHHHHJJGIJIIJIJJIIIJJJJJJIJJJJJJGIIDHGI
@6438533/1
gcggctcacaagatgtggcaatccttgcaggatttacccgtggagggtaa
+6438533/1
CCCFFFFFHHHHHJJGIGIIJJJJJIJJJJJJJJJJJJJJFHJGIJJBFH
@5900149/1
gaacaatccttcgaggtaacctacgtggacatcgaagaaaaaacattgac
+5900149/1
@1?DFFFFHHHHHIIIGHBFHIEGIEGHEHIIIIIGIIIIGIIFHIIGIH
@5900150/1
gaacaatccttcgaggtaacctacgtggacatcgaagaaaaaacattgac
+5900150/1
@@@FFFFDBHGHGIIJGGIJIIJJIHIGJJGJDIIJGIIJJIJGIIJCHG
@5900151/1
gaacaatccttcgaggtaacctacgtggacatcgaagaaaaaacattgac
+5900151/1
CCCFFFFFHFHHHIJICEHIIJJJJFHIJJJIJJIGIHGIGJJJJIIGGG
@5900152/1
gaacaatccttcgaggtaacctacgtggacatcgaagaaaaaacattgac
+5900152/1
CCCFFFFFHGHGBGHHCGEHIJJJIIIIGIIIIJGJJJJJJJJIJIIEIH
@5900153/1
gaacaatccttcgaggtaacctacgtggacatcgaagaaaaaacattgac
+5900153/1
CCCFFFFFHHHHHJJJEGHJJJIJJHIJIJJJJJIIIIJJJJJJJJJIJJ
@5900154/1
gaacaatccttcgaggtaacctacgtggacatcgaagaaaaaacattgac
+5900154/1
CCCFFFFFHHHHHJJJEGIJIJJJJGIJIJJJJJJJIJJJJJJIJJJFII
@5900155/1
gaacaatccttcgaggtaacctacgtggacatcgaagaaaaaacattgac
+5900155/1
CCCFFFFFHHHHHJJJFHJJJJJJJGIJIJJJJJJJJJIJJJJJJJJJJJ
@5900156/1
gaacaatccttcgaggtaacctacgtggacatcgaagaaaaaacattgac
+5900156/1
CCCFFFFFHHHHHJJJHHIJJJJJIEHIIJJJIJJJJJJJJJJJJJJJJJ
@793991/1
acaaaactcatgatacttttcaaattttcttttaaatttcatattctcat
+793991/1
?=?DADD?DFFABHIEGEHHEHC9<FHEHIC>HHGGEGHGII<FDGI@??
@793992/1
acaaaactcatgatacttttcaaattttcttttaaatttcatattctcat
+793992/1
CCCFFFFFHGHHHJJJJJJJJJJJJJIJIIJJIGGHIJJIJIJJIGIHHI
@793993/1
acaaaactcatgatacttttcaaattttcttttaaatttcatattctcat
+793993/1
CCCFFFFFHHHHHJJJJJJJJJIIJJJJJJJJJJJHHIIJJJJJJJJJJI
@793994/1
acaaaactcatgatacttttcaaattttcttttaaatttcatattctcat
+793994/1
CCCFFFFFHHHHHJJJJJJJJJJJJJJJJJJJJJJGIJJJJJJJJJJJJJ
@796387/1
acaaaatgtgacatataaaggtgaatatataactgacatgtttcatatgt
+796387/1
CCCFFFFFHHHHHJIJJJJJJAEHGIGIIIJIJIJIIIHJGGIJJJIIJG
@796388/1
acaaaatgtgacatataaaggtgaatatataactgacatgtttcatatgt
+796388/1
CCCFFFFFHHHHHJJIIJJJJAFHHGJIGJJIJHGJJJJJIIJJJJJJJB
@5404211/1
cttgggggaagaagccaaattgctctactctcaagaaatggcctccatgc
+5404211/1
CCCFFFFFGHHHHJIJJJJJJJJJJJJJJJIJJJJJJJIJJGJJJIJJJI
@5404518/1
cttggggtcaacaacagcccgttccgccacagcaacaacctcgagcg
+5404518/1
@CCFFFFAFHHHHJJJJJJJJGIIJJJJJJJJIJJJJJJJJJJJJJJ
@5404519/1
cttggggtcaacaacagcccgttccgccacagcaacaacctcgagcg
+5404519/1
BCCFFFF@FHHHHJJIJJJJJIGJIJJJJJJJJJIJJJJJJJIJIII
@5404520/1
cttggggtcaacaacagcccgttccgccacagcaacaacctcgagcg
+5404520/1
CCCFFFFDHHHHHJJJIJJJJGIJJJJJJJJJJJJJJJJJJJJIJIJ
@5404521/1
cttggggtcaaccacaggtttcacaacaacaacctggaacgagacaacag
+5404521/1
BCCFFFFDHHHHHJJJJJHIJJJJJJJJJJJJJJJJJIIGIJJJJJJJJI
@797161/1
acaaacctgaactcttcgaagtatgggccaatcttccgccgcatcctctg
+797161/1
CCCFFFFFGHHHHJJIJJJIICHIIJJJJJJJJJJJJJEHGEGIIJJIII
@6440030/1
gcgggacatgcacatctcttggagccagccaatgggattgcccatcactt
+6440030/1
@CCFFDFDFHFHFIIGIJJJIGIHIIIIJIJGHJJJJHIIGHGGGGGIIH
@6440031/1
gcgggacatgcacatctcttggagccagccaatgggattgcccatcactt
+6440031/1
BCCFFFFFHHGHHJGJJJJJJIJJJJJJJJJJJJJIIIGIJIJJJJIJJJ
@6440032/1
gcgggacatgcacatctcttggagccagccaatgggattgcccatcactt
+6440032/1
CCCFFFFFHHHHHJJIJJJJJIIIJJJJJJJJIJJJIJJJJJJJJJIJGH
@798711/1
acaaagtttcacagttccacaaaacgctgaaaaattccgtcggcaagaag
+798711/1
CC@FFFDFHHHHHJJJJJJJJJJJIIJJJJJJJJJJJJJJJJJJJJJJJJ
@798712/1
acaaagtttcacagttccacaaaacgctgaaaaattctgtcggcaagaag
+798712/1
CCCFFFDFHHHHHJJJJJJJJJJJJJJJJJJJJJJJJJJJJIJJJJJJJJ
@2351676/1
cacagagccccgggcccagatggcattcatgcagaaccgattaagaaagg
+2351676/1
@@@FDDBEHHHGFEHHIJGGIIIIGGHIFJJGIHIJIII@@FGIIHJJEE
@2351677/1
cacagagccccgggcccagatggcattcatgcagaaccgattaagaaagg
+2351677/1
CCCFFFFFHHHGHIIJJIJJJJJIJJIJJIJJJJJJJJJGHIJIIIJJHH
@2351678/1
cacagagccccgggcccagatggcattcatgcagaaccgattaagaaagg
+2351678/1
CCCFFFFFHHHHHIIIJGGGIJJGEHIJJJJJJIJJIJJF@GGIJIJJHH
@2351679/1
cacagagccccgggcccagatggcattcatgcagaaccgattaagaaagg
+2351679/1
CCCFFFFFHHHHHJJJJJJJJJJHIJJIJJJJJJJJIJJHIIJJJGIIHH
@300445/1
aaacaacctgaacaacaagctgcaaaacataaaggagatcctgtaacaca
+300445/1
@@@FFFFFHDHHHJIIIGGJJGIJJGIJIIJJIJEGHGGGIJIIJJJIIG
@1335233/1
atcttaagaaagaatttcatgcagcctgtgacaaaaataaaaagcatata
+1335233/1
BCCFFFFFHHHHHIJJJJJJJJJJJJJJIJJJJJJJJJJJJJJJJJJJJJ
@800916/1
acaacagtcaacatttcccacctttttcactcaaccatagctttctcagc
+800916/1
CCCFFFFEHGHHHJJJJJJJJJJJJJJJJJJJJJJJJJJJIJJJJJJJJG
@1337499/1
atcttccgctaccgcgtgttccttaacaacgatctggtggccaccggaac
+1337499/1
@@<DFFFFGGHHHIIIGHADB?FGCHIIIIBEHII>BHGHGHGGGIIHEB
@3332939/1
cctatctattagtttttgcagctgcatattcatcatgagcagatacgtgt
+3332939/1
CCCFFFFFHHHHHIJJJJJJJJIIJJJJJJJJJJJJJJJJJJJIJJJGID
@7956954/1
tccatagattcaaatgaagtaaacaacatacgtttttcatttaaaatgaa
+7956954/1
CCCFFFFFHHHHHJJJJJJFJJJJJIJJJJJJIJJJJJJJJJJJJJJIJI
@3855134/1
cgcttgtcatgtgttgaaattccgcgaaattggcactggcaagtcaa
+3855134/1
CCCFFFFFHHHHHIJJJJJJJJJIGIGJJJJJJJJJJJJJJJJGIJJ
@7433002/1
gtttctttagtctgtatattttcttgtatcacttattgcgtctttgcttt
+7433002/1
B@BFFFFFHHHHHJIGIIJJJIIJJJJJIJJJJJIJJJJJIJJJJJJJII
@7433003/1
gtttctttagtctgtatattttcttgtatcacttattgcgtctttgcttt
+7433003/1
C@CFFFFFHHHHHJIIJJJJJJJJJJHJJJJJJJJJJJJJIJJJJJJIJI
@7433004/1
gtttctttagtctgtatattttcttgtatcacttattgcgtctttgcttt
+7433004/1
CBCFFFFFHHHHHJHIJJJJJJJJJJIJJIIJJJJJJIJJJJJJJJJJJI
@1339103/1
atcttcttttccggaaaatgctcgaaaactcaattggcgcacattcagca
+1339103/1
CCCFFFFFHHHHHJJJJJJJJJIJJJIJIJJJJJJJJJIIIJJJJJJJJI
@3334586/1
cctattgaaaaccttgtagtggattcctaatattttttagtgaacctctc
+3334586/1
B<BDDFFFGHHHHJJJIIIIIJIIJJJJJJJJJJJJJJJJIJJJJJJJJI
@3334587/1
cctattgaaaaccttgtagtggattcctaatattttttagtgaacctctc
+3334587/1
CCCFFFFFHHHHHJJJJIJHHJHJJJJJJJJJJJJJJJJJGIJJJJJJJJ
@802258/1
acaacctctacaccagagatccccttcccatcggcaattcccgtgaagaa
+802258/1
CCCFFFFFHHHHHJJJJJJJJJJJJJJJJJJJJJJJJJJJJJJHJJJJJJ
@1859074/1
caaaatgccacataatttgcaaaattttgacatttttttctttcctttat
+1859074/1
CCCFFFFFHHHHHJJJJJJJJJJJJJJJJJJJJJJJJJJJJJJJJJJJJJ
@3857324/1
cgcttttcaaattctcgtgacttttctcccctgttcttaaataaagtgta
+3857324/1
CC@FFFFFHHHHHJJJJIJJIJJJJHIJJJJJJIIJJJIJJJJJJGFHHG
@3857325/1
cgcttttcaaattctcgtgacttttctcccctgttcttaaataaagtgta
+3857325/1
CCBFFFFFHHHHHJJJJIJJJIJJJJJJJJJIJGHJIJJJJIJJJJIIJI
@3857326/1
cgcttttcaaattctcgtgacttttctcccctgttcttaaataaagtgta
+3857326/1
CCCFFFFFHHHHHJJJJIJJJJJJJJJJJJJJIJJJIIJJJJIJJGFHJH
@3857327/1
cgcttttcaaattctcgtgacttttctcccctgttcttaaataaagtgta
+3857327/1
CCCFFFFFHHHHHJJJJJJJJIJJJJJJJJJJJJJJJJJJJJJJJJIIJG
@3857328/1
cgcttttcaaattctcgtgacttttctcccctgttcttaaataaagtgta
+3857328/1
CCCFFFFFHHHHHJJJJJJJJJJJJJJJJJJJJJJJJJJJJJJJJJIJIJ
@3857329/1
cgcttttcaaattctcgtgacttttctcccctgtttgttcttaaataaag
+3857329/1
@C@FFFFFGFHHHIIJJIIEIIGGGIIIIJJJJFEGHHIEEGGEIEHHHC
@3857330/1
cgcttttcaaattctcgtgacttttctcccctgtttgttcttaaataaag
+3857330/1
CCCFFFFFHHHHHIJJJJIJJJJJJJIJJJJIJGIJJHIJJJJJJIJJJI
@3857331/1
cgcttttcaaattctcgtgacttttctcccctgtttgttcttaaataaag
+3857331/1
CCCFFFFFHHHHHJIJIGJJJJJJJJJJJJJJJGIJJIJJJJIJJJJJJJ
@3857332/1
cgcttttcaaattctcgtgacttttctcccctgtttgttcttaaataaag
+3857332/1
CCCFFFFFHHHHHJJJJIJIJJJJIJJJJJJJJHIJJIJJJJJJJJJJJI
@3857866/1
cgcttttgactcgacaaaaatttaaacacattgcattattgatttcgagg
+3857866/1
CCCFFFFFGHHHHJJJJJJIJJJJJJJJJJJJJJJJJJJJJJJJJJJJJJ
@3857867/1
cgcttttgactcgacaaaaatttaaacacattgcattattgatttcgagg
+3857867/1
CCCFFFFFHHHHHJJJJJJJJJJJJJJJJJJJJJJJJJJJJJJJJJJJJJ
@5909273/1
gaaccgattaagaaaggggcagacaacttcatgtacaaatacctcacctt
+5909273/1
BBCFFF@BFHHHHJJJJJJJJJJJJJJJJJJJJJJJJJJJJJJJJJJJJI
@5909338/1
gaaccggaagatcgaagaaagacgccaaacattcggcagccaagaacttg
+5909338/1
C@CFFFFFGHHHHJJJJJJJJJJIIJJJJJJJJJJJJIJIJJJJIJHHHH
@5909339/1
gaaccggaagatcgaagaaagacgccaaacattcggcagccaagaacttg
+5909339/1
CCCFFFFFHHHHHJJIJJJJJIIIJIJJJJJJJJJJJJJIIIJJJJHHHH
@5909340/1
gaaccggaagatcgaagaaagacgccaaacattcggcagccaagaacttg
+5909340/1
CCCFFFFFHHHHHJJJJJJJJJJIJIJJJJJJJJJJJJJJJJJIJJHHHH
@6913447/1
gtatatttatcacatcattcgtcgtgtaccacatctcggatcttgctact
+6913447/1
CB@FFFFFHHHHHJJJJJJJJIIIEEHIJJJJJJJJJFIIGGGIIJJJJI
@3859332/1
cggaaaagaagattgcaccccgaaaagtttgggtacaacctctatacttt
+3859332/1
CCCFFFFFGHHHHJJJJJJJJJJJJJJIJJJJJBGHHIJJJJIJJJJJJJ
@3859627/1
cggaaaagtaacgcccgaacaagccaatcagaccaacggaacgcccggag
+3859627/1
CCCFFFFFFHHHHJJJJJJJJIJJJJJJJJJJJJJJJJJJJJJIJHHFFD
@3859777/1
cggaaaataacacgaattctaaaaaggaatgggtcatgaaccccaacgga
+3859777/1
CCCFFFFFHHHHHJJJJJJJJJJJIJJJJJJJJFHIJIJJHIJJJJJJJJ
@3860047/1
cggaaaatgctcgaaaactcaattg
+3860047/1
??<A4@?BD?<DFBB=FB?EHHE@?
@3860048/1
cggaaaatgctcgaaaactcaattggcgcacattcagcaggttttttaac
+3860048/1
CCCFFFFFHHHHHJJIIJJIGIIJIJJJJJJJJJIJJJJJJFHIJJJIJH
@7438180/1
gtttgaatgatgattatataacgagtagatagctttagaggtaatacact
+7438180/1
CBCFFFFFHHHHHJJJJJJJJJJHHAHHIJJJJJJJJJJJJCGIIJJIJI
@803086/1
acaacttcatgtacaaatacctcaccttacaaaataaaatacggcaa
+803086/1
@<@DDDDDHHH?DGGEEGBEBFGGGIDFAHGGIIIGIGGIICHIHHE
@803087/1
acaacttcatgtacaaatacctcaccttacaaattgaaatacggcaa
+803087/1
CCCFFFFFHHHHHIJJJJJJJJJJJJJJJJJJJJJJJJJJJJJJJJJ
@5411364/1
cttggtcggaaaagtgacgcccgaacaagccaatcagaccaacggaacgc
+5411364/1
CCCFFDFFHHHHHJGIIIJIJJJJJJJJJIJIJJJJJJJJJJJJJJHHHF
@5411365/1
cttggtcggaaaagtgactcccgaacaagccaatcagaccaacggaacgc
+5411365/1
?@@DD?DFHHHHHJEEGGIJJJGGEGHIECG;D?FBBGGIDGGDFGGBA=
@5411366/1
cttggtcggaaaagtgactcccgaacaagccaatcagaccaacggaacgc
+5411366/1
CCCFFDFFHGHHHJHHJJIJJJJJJGIJJIIGIIJIIIJJIIJGIIJGHF
@5411367/1
cttggtcggaaaagtgactcccgaacaagccaatcagaccaacggaacgc
+5411367/1
CCCFFFFFHGHHHJEHIIJJJJJJJJIJJIJJJIIIJGIJJGIGIIGGIH
@4917916/1
ctggctccaagagatgtgcatgtcccgcagatggccaccaccattctatg
+4917916/1
CCCFFFFFHHHDHGIJHGJJJJIJJJGJJJIJIJJJJJJJJJJJJJJJII
@804996/1
acaagatgtggcaatccttgcaggatttacccgtggagggtaacaatctg
+804996/1
CCCFFFFFHHHGHJJJJJJJJJJJJJJJJJJJJIJJJJJJGFIJJJJJJI
@804997/1
acaagatgtggcaatccttgcaggatttacccgtggagggtaacaatctg
+804997/1
CCCFFFFFHHHHHJJJJJJJJJJJJJJJJJJJJGHIGIJJ8BGIIIIIJG
@1862440/1
caaaattaaatcaatatggcgactgagaggcaaacaaatgttattttatc
+1862440/1
CCCFFFFFHHHHHJJJJJJJJJJIJJJJJJIJJJJJJJJJHIJJJJJJJJ
@4919062/1
ctggcttcaatgtttgaatgatgat
+4919062/1
@C@?DEFDFHDBHIJICGCHIGI@H
@4919063/1
ctggcttcaatgtttgaatgatgattatataacgagtagatagcttt
+4919063/1
@CCFFFFFHFFFBHIJGHIJHIIGHIIIHIJIJIGIGGIIIGHIIGI
@5411968/1
cttggtgaacacatactttattcgtcatcgctccccacgagcgtttcttt
+5411968/1
CCCFFDFFHHHHHJJJJJJJJJJJGHJJJJJJJJJJJJJIJIIHIJJJJJ
@5412318/1
cttggtgcagctatccactttgccagtggccgtctgctacggaacaggca
+5412318/1
BCCFFDDFHHHHHJJJJJJJJIJJJJIJJIJJIJJJJJJJJJIJIJIJII
@5412319/1
cttggtgcagctatccactttgccagtggccgtctgctacggaacaggca
+5412319/1
CCCFFEFFHGHHHJJIJJJJJIJJJIHIJJJJIIJJJJJJIJIIGGJIJI
@5911552/1
gaacgatgtcaccacctgattggtg
+5911552/1
CCCFFFFFHHHHHJJJJJJJIJJCG
@5911806/1
gaacgattttacctttgcgcgaaaag
+5911806/1
@@CFDADDHFHFHGGGEGHGHIIIGG
@7960455/1
tccatgccgagcaagactcccgtcagcgtcctccaggagttgctgagccg
+7960455/1
CCCFFFFFHHHGHJJJJJJJJIIJJJIJIIIJJJJJJGJFIJJJJJJJJI
@805505/1
acaagctatactttgcatagaattagtggtttttttctaaaatcaattta
+805505/1
CCCFFFFFHHHHHJJJIJIJIIJJJJHHIFHIJJJJJJJIJJJJJJJJJH
@7439181/1
gtttgacatatcgttgtcatcccacaaggtacaatactttgttggtttcg
+7439181/1
CCCFFFFFHHHHHJJJJJJJJJJJJJJJJFHGJJJJJJJJIJJJJHIIJI
@7439280/1
gtttgacattagaagagtaaacgtcagtttgcgtttcaatgcatcgataa
+7439280/1
@BCFFFFDHHFHFIEEIGIHEIIIJGHCFHIGHEHIIIJIJIIIGGGHGG
@7439292/1
gtttgacattcgaaaagtaaacgtcagtttgcgtttcaatgcatcgataa
+7439292/1
CBCFFFFFHHHHHJJJJGJJJJJIIJJIJJJJJDHIJJJJJJIJJJIJJI
@7439293/1
gtttgacattcgaaaagtaaacgtcagtttgcgtttcaatgcatcgataa
+7439293/1
CCCFFFFFHHHHHJJIIJJJJIJFIJJJJJJJJGIJJJJJJJJJJJJJJI
@7439294/1
gtttgacattcgaaaagtaaacgtcagtttgcgtttcaatgcatcgataa
+7439294/1
CCCFFFFFHHHHHJJJJIJJJJJHIIIHIJJIIDHIJJJJJJJJJJHIIG
@7439295/1
gtttgacattcgaaaagtaaacgtcagtttgcgtttcaatgcatcgataa
+7439295/1
CCCFFFFFHHHHHJJJJJIJJJJGHJJEIJJJIFIGJJJJJJJIJJJJJI
@2359467/1
cacagcttgagttctattgttgaccagagagcttctcagcaaggataagt
+2359467/1
CCCFFFFFHHGBFIJJHIHJIIIJJJJIIIJFGIJJJIIJJJIJIJJJJB
@1864454/1
caaaattcacccaatcatcttctgtagcccgaaaattttccttgctaatt
+1864454/1
@CCFDFFFHHHGHGJJJJJJJJFJFAEGHJIJJJJJJJJIJJJIIIIJJI
@3337975/1
cctcaagcgctggtaacgctttatcgggttctgctaagtggtaagtagaa
+3337975/1
CCCFFFFFHHHHHGHIJJJJJJJJJIJJFHJJJJJJJJDGIFIJJGIIJG
@6916561/1
gtatgcacaaaattcgttctacatatgaaacatgtcagttatatattcac
+6916561/1
CB@FFFFFHHHHGJJJJJJJJJJJJIJJJJJJJJJJJJIJJJJJJJJJJJ
@6916562/1
gtatgcacaaaattcgttctacatatgaaacatgtcagttatatattcac
+6916562/1
CBCFFFFFHHHHHJJJJJJJJJJJJJJJJJJJJJJJJJJJJJJJJJJIJI
@1865783/1
caaaattcggcaaaccagaaaaattggctgatggaaggagagttagagtt
+1865783/1
CCCFFFFFHHHHHJJJJJJJJJJJJJJJJJIJJJIJJJFHDHBFGHGIGH
@1865965/1
caaaattcgttctacatatgaaacatgtcagttatatattcacctttata
+1865965/1
@<@DDDDDHHDDD<<E?E?AC@CH;:CCFHEHCG>GA@@F<DDGG@D>F4
@1865966/1
caaaattcgttctacatatgaaacatgtcagttatatattcacctttata
+1865966/1
CCCFFFFFHHHHHJJIJIJJJJJIIJJJJJJJJJJJJJJJJJJJJJJJJI
@1865967/1
caaaattcgttctacatatgaaacatgtcagttatatattcacctttata
+1865967/1
CCCFFFFFHHHHHJJIJJJJJJJJJJJJJJJJIIJJJJJJJJIJJJJJJG
@5913851/1
gaacgttcgactttcacttcattctatcggcctttcttctctttgccgta
+5913851/1
@C@DFDEFHHHHHJJJJJJJHGIJIIIJJJJJJJJIJJIJJJJJIIJJIG
@5913852/1
gaacgttcgactttcacttcattctatcggcctttcttctctttgccgta
+5913852/1
BCCFFFFFHHGHHJJJJJJJJIIJJJJJIGIJJIJJJJJIJIJJIIGI:@
@5913853/1
gaacgttcgactttcacttcattctatcggcctttcttctctttgccgta
+5913853/1
BCCFFFFFHHHHHJJIHIIJIJJJJIJJJJJJIJJIJJJJJIJJIIJIFF
@5913854/1
gaacgttcgactttcacttcattctatcggcctttcttctctttgccgta
+5913854/1
CCCFFDFFHHHHHJJIIJJJJJGIIIJJJJJJJJIJIJIJIJJJIJJIFE
@5913855/1
gaacgttcgactttcacttcattctatcggcctttcttctctttgccgta
+5913855/1
CCCFFFFFHHHHHJJJJJJJIJJJJIJJJJJJJJJJJJJJJJJJJJJJFD
@5913885/1
gaacgttcttctgggcttttcctgcttttttagcagctttaccattcgtc
+5913885/1
CCCFFDFFHHHHHJJJJJJJIJJJJIJJJJJJJJJJJJJJJJJJJJJIIG
@6917802/1
gtatgtctagaacgattttacctttgcgcgaaaagtgaccacaagcaatg
+6917802/1
CBCFFFFFHHHHHJJJJJJJJJJJJJJJJJJJJJJFHIJJJJJJJJJJJJ
@6917803/1
gtatgtctagaacgattttacctttgcgcgaaaagtgaccacaagcaatg
+6917803/1
CCCFFFFFHHHHHJJJJJJJJJJJJJJJJJJJJJJHIIJJIJJJJJJJJJ
@7441082/1
gtttgagaattcatttttaacacagttcttactttaacacattgtgttaa
+7441082/1
C@@FFFFFHHHHGJJJIJJJHIIIJIHIJIIHHIJEGIIJIJJJHIIIJI
@808440/1
acaatccttcgaggtaacctacgtggacatcgaagaaaaaaacattgacc
+808440/1
BCCFFFFFHHHGHJ@EHIIJIJIFFHGIJJJIJJJIJJJJJJJJIJEIJE
@808646/1
acaatctgccttctacatttgcgagtgacgaagagttggccactaaactg
+808646/1
CCCFFFFFHHHHHJJJJJJJJJJIJCGIIJJIJJIIIJJJJJJIJJJJJI
@6918593/1
gtattacctctaaagctatctactcgttatataatcatcattcaaacatt
+6918593/1
CCCFFFFFHHHGHJJJJJJJJJJJJJGGIJIJIJJJJJJJJJJJJJJJJJ
@7962184/1
tccatttcatagaatggtggtggccatctgcgggacatgcacatctcttg
+7962184/1
C@@FFFFFHHGGGJJJJFIIEHCGIIJIJJJIJJIJIIJJIGIJGHGIII
@2360969/1
cacaggtaaacagttgtacagtagaggataaaccaatggagcacactttt
+2360969/1
@CCFFFDDHHHHHHIJIIJIJAEHHJIGIIJIIIIJJJJJJIJIIIJIGG
@2360970/1
cacaggtaaacagttgtacagtagaggataaaccaatggagcacactttt
+2360970/1
BCCFFFDDHHHHHJJJIIJIJFJGIIJIIJJJJJGJJJJGHIIJIIJJJI
@2360971/1
cacaggtaaacagttgtacagtagaggataaaccaatggagcacactttt
+2360971/1
BCCFFFDDHHHHHJJJIJJJJHIHIJJIJJJJJJJJJJJJJJJJJJJJJJ
@811391/1
acacagcatagtatccctgataaaagcattgcagattgtgtagaagcagt
+811391/1
CCCFFFFFHHHHHJJJJJJHIJJJIJJEIJJIGHHIIJHIJJJJJIJGIG
@811852/1
acacattgcattattgatttcgagggaataatacgaacttcaattacaca
+811852/1
CCCFFFFFHHHHHJJJIJJEIIGHIEGIJJJJJJJJJJJJJJIJJIJIJI
@2362970/1
cacagtcatagatccaatcctataattatccatttcctgtaattctggtt
+2362970/1
CCCFFFFFHHHHHJJJJIJJJJJJJJJJJJJJJJJJJJJIJJJJJJJJFG
@2362971/1
cacagtcatagatccaatcctataattatccatttcctgtaattctggtt
+2362971/1
CCCFFFFFHHHHHJJJJJJJJJJJJJJJJIJIJJJJJIJHIJJIJJJJFG
@5917725/1
gaactgcctttcgtgtggtagtccctcttcgtgttccatttcatagaatg
+5917725/1
@CCFFFDEFHFHHEGEEDFFHEHGGHIIGGECGGHIGGGHIIEIGIJFDG
@7965375/1
tcccacctttttcactcaaccatagctttctcagcgtgtttaatttcgtt
+7965375/1
@@@DD?@DFDBDB<AEGDBG::A:F9FCBHFEGE?C:C@8DG>GGB9?8?
@7965451/1
tcccactaaagttaaccagacaaagcacctatcgaatcgaa
+7965451/1
CCCFFFFFHHHHHJIJJIGCGGIIEGIEGIBCCBABDB??F
@7965452/1
tcccactaaagttaaccagacaaagcacctatcgaatcgaatattagtag
+7965452/1
@C@FFFFFHGHHHJJGGIJIJJJJIIIJIJIJIJJIIIIGIJJIJJJGGC
@7965453/1
tcccactaaagttaaccagacaaagcacctatcgaatcgaatattagtag
+7965453/1
CCCFFFFFGHHHHJJJJJJJJJJJJJJJJJJJJJJJJJJIJJJJJJJFHG
@7965454/1
tcccactaaagttaaccagacaaagcacctatcgaatcgaatattagtag
+7965454/1
CCCFFFFFHHHHHJJJJJJJJJJJJIJJJJJJJJJJJJJJJJJJJIIFII
@7965455/1
tcccactaaagttaaccagacaaagcacctatcgaatcgaatattagtag
+7965455/1
CCCFFFFFHHHHHJJJJJJJJJJJJJJJJJJJJJJJJJJIJJJJJJIHIF
@7965456/1
tcccactaaagttaaccagacaaagcacctatcgaatcgaatattagtag
+7965456/1
CCCFFFFFHHHHHJJJJJJJJJJJJJJJJJJJJJJJJJJJJJJJJJJHII
@4385011/1
ctcacattcggtctctacaaccaggtacaattcttctactaaagaatgtc
+4385011/1
BCCDFFFFHHHHHJJJJJJJJIJJJEHIJJJJJJJJJJJJJJJIJJJJJI
@2364627/1
cacagttccacaaaacgctgaaaaattccgtcggcaagaagttggccgat
+2364627/1
@@@FFDFFHHHGHJJJIGDIJJIJJIJGHGJGGHGGGIGIGCB@FHJJGI
@1870578/1
caaaatttgacataatttgtggacataaaggaaagaaaaaaatgtcaaaa
+1870578/1
@@@DFDEDHGGHGJJJGIJIF=HHIEIIGHGIGHIGHEGIIG9??DFGHG
@1870579/1
caaaatttgacataatttgtggacataaaggaaagaaaaaaatgtcaaaa
+1870579/1
CCCFFFFFHHGHHJJJJJEBGGHIGHHHIIJHIJJIJJJJJJGIIIJJII
@1870580/1
caaaatttgacataatttgtggacataaaggaaagaaaaaaatgtcaaaa
+1870580/1
CCCFFFFFHHHHHJJJJJJIIJJJJJJJJJJJJJJJJJJJJJHIJJJJJI
@6922286/1
gtatttgtggtatctgtcgatgttgccagaacgtaagatatcctaaactc
+6922286/1
@C@DFFDFDDHHHIJJGHECH<FHIIJHGEHIJFHGGIJIIGIIJIIGJG
@3867048/1
cggaaatctaccgacagagaggttatccttgggggaagaagccaaattgc
+3867048/1
C@@FFFFFHHDHHEGGIEGFHGEGBCFHGIGIGIGEGGHIJJIIIDAHHC
@3867049/1
cggaaatctaccgacagagaggttatccttgggggaagaagccaaattgc
+3867049/1
CC@FDFDFHHHFGEHEGEGHIGIJJCGHHGJIIJEFHIIJIIJIIJGGIE
@3867050/1
cggaaatctaccgacagagaggttatccttgggggaagaagccaaattgc
+3867050/1
CCCFFFFFHHHHHIJJJIIIJJHIJJJJJJIIJJJGJJJJJJJIJJJJGI
@3867051/1
cggaaatctaccgacagagaggttatccttgggggaagaagccaaattgc
+3867051/1
CCCFFFFFHHHHHJJJIIJJJJHGIGHIJJJIGJJIIJJIHIJIIJHJII
@3867052/1
cggaaatctaccgacagagaggttatccttgggggaagaagccaaattgc
+3867052/1
CCCFFFFFHHHHHJJJJIJIIIHIJJIJJJJJJJJIIIIIJJJJJJIJJI
@3867053/1
cggaaatctaccgacagagaggttatccttgggggaagaagccaaattgc
+3867053/1
CCCFFFFFHHHHHJJJJJIEHJEGGHIJJJJIJIJGIGIJJJIJIFIGID
@3867054/1
cggaaatctaccgacagagaggttatccttgggggaagaagccaaattgc
+3867054/1
CCCFFFFFHHHHHJJJJJJEHJGIJJJJJJJJJJJBHIJJJJJJJJJIII
@3867055/1
cggaaatctaccgacagagaggttatccttgggggaagaagccaaattgc
+3867055/1
CCCFFFFFHHHHHJJJJJJIJJGIJJJJJJJJIJJIIJIJJJJJJJJJJI
@3867056/1
cggaaatctaccgacagagaggttatccttgggggaagaagccaaattgc
+3867056/1
CCCFFFFFHHHHHJJJJJJJJJGIIJJJIJIJIJJIJJJJJJJJJJJJJI
@7448272/1
gtttgatgttgctgttgtggagctgtttgtctgccccaagtgggttgttg
+7448272/1
B?BFFFFFHHHHBHHIIIJJGIJJGJJJJJIIIJJJJJIJDGHGDGHHGG
@7448273/1
gtttgatgttgctgttgtggagctgtttgtctgccccaagtgggttgttg
+7448273/1
CBCFFFFFHHHHHJIJJIIJHIJJJIJJJJJJJJJJJCHHBFHJGIIIIG
@7448274/1
gtttgatgttgctgttgtggagctgtttgtctgccccaagtgggttgttg
+7448274/1
CBCFFFFFHHHHHJJJJIJJHHIJJJJJJJJJJJJJJIJJGHIJGHJHIE
@1870751/1
caaaatttgatcctcacgataattggttgccaccgtgcttttatgttccg
+1870751/1
CCCFFFFFHGHHGJGIIIIJJIJIJIEGGGIJJJIJJIGIIIJJGJJJJJ
@1871316/1
caaaatttgtcatggataaaaggaaatccgatgccaattactttaagtct
+1871316/1
@@CFFFFFHFGHHAGHIEIGHGIGG>HHHHIJJJIIJGIJIEHGHGEGID
@814422/1
acacttttacttcagctacttgaaccgtacgtcaaatgtcgcaaattatg
+814422/1
CCCFFFFFHHHHHJJJJJJJJJJIJJJIIIJJJJJJJJJJJJIJIJJJJJ
@1872072/1
caaaattttgcaaattatgtggcattttgacatttatgtgacataatttg
+1872072/1
C@@FFFFFHHHGFIIIIIEIG@FHHHIIIIIIIIIGHGGHGIIGIHIIIH
@1872073/1
caaaattttgcaaattatgtggcattttgacatttatgtgacataatttg
+1872073/1
CCCFFFFFHHHHHJJJJJJHJIJIJJJJJJJJJJJJJIIIIJJJJJJJJI
@1872074/1
caaaattttgcaaattatgtggcattttgacatttatgtgacataatttg
+1872074/1
CCCFFFFFHHHHHJJJJJJHJIJJJJJJJJJJJJJJJJIIGJJJJJJJJJ
@814594/1
acagaaatatactgtaatacgatggatgattcattaatggacacatgtaa
+814594/1
CCCFFFFFHHHHHJJJJJJJJIGIJJIIJJJJGJJJJJJJIJJJJJJHII
@814595/1
acagaaatatactgtaatacgatggatgattcattaatggacacatgtaa
+814595/1
CCCFFFFFHHHHHJJJJJJJJIJJJHJJJJJJJJIJJJJIJJJJJJJIII
@5422679/1
cttgtacctattgaattgtgtacaatagaagataatcagacaattaatag
+5422679/1
CCCFFFFFHHHHHJJJJJFHGGIJJIJJJJJJJJJJJIIIJJJJJJJJJH
@1874862/1
caaacacacatagtacctctccacaaaaagggaaataaacaaggatgtaa
+1874862/1
CCCFFFFFHHHHHGIJIJJJJJJJJJJJJJJJIIJJJJJJJJJJJJJIJI
@310901/1
aaacaatttaagcctcctggagaaaagccacaaccttctcaattaataaa
+310901/1
CCCFFFFFHHHHHJJJJJJJJJJIJJJJJJJJJJJJJJJJJJJJIJJIJI
@815496/1
acagaatctagccaaacacacatagtacctctccacaaaaagggaaataa
+815496/1
;<@FFFFFHHHHGJGGIIJFIJJJJJJIJIHJJIJJJIEEHGIIIGIIII
@6923639/1
gtatttttatgttgctgaaatttgtagcaacctgaaccctacgtcagcat
+6923639/1
@BBFFFFFHHHHHIJIIJJIJJIJHJJJJJJJJJJJJJJJJJJHIJJJJJ
@3868437/1
cggaaatgtggtttaatgagcctggcgaaatgaacgacggtcccttgtgc
+3868437/1
@CCFFFFFHHGHHJIJJGIDHIHJJEIIIJJIJJIIIGIJ@FHIIJIIHE
@3346551/1
cctccacaacagcaagctcctccgcaacagcaacctggagcgagacaaca
+3346551/1
CCCFFFFFHHHHHJJJJJJJJJJJJJJJJJJJJJJJJJJJJJIJGIIIJJ
@311587/1
aaacacacatagtacctctccacaaaaagggaaataaacaaggatgtaag
+311587/1
@CCFFDADCFHHAGFFIBBCDFHEDHBHBAF;?F@DHIGIIGECDD?9B9
@311588/1
aaacacacatagtacctctccacaaaaagggaaataaacaaggatgtaag
+311588/1
CCCFFFFFGHHHHJJIJJJJJJJJIJJJJJJIJJJIJJJJJJJIJJIJJI
@311589/1
aaacacacatagtacctctccacaaaaagggaaataaacaaggatgtaag
+311589/1
CCCFFFFFHHHHHIJJJJJJJJJJJJJJJJJIJJJJJJJJJJJIJJHIJI
@312008/1
aaacacattgcattattgatttcgaggaaataatacgaacttcaattaca
+312008/1
CCCFFFFFHHHGHJJJJJIIJGGHIHGEHFGGIJJJIJIIIGIGGHIGII
@1353180/1
atgaagtgaaagtcgaacgttcttctgggcttttcctg
+1353180/1
@@@FFDEDDHHDCAFGGHDIGGEHGGIFGGGIGGHIC<
@3869904/1
cggaacaggcaaaactccgaaggaagccaagggctcggctgctcatcatg
+3869904/1
CCCFFFFFHHHHHJJJJJJJJJIIIJJJJJJJJJIJJJIEGC@GCAGCGC
@7967816/1
tccccacattccaccccaatctagccactcttatacgcagtggtctcaat
+7967816/1
CCCFFFFFHHHHHJJJJJJJJJJJJJJJJJJJJJJJJJJJHHJFHIJJJI
@7967817/1
tccccacattccaccccaatctagccactcttatacgcagtggtctcaat
+7967817/1
CCCFFFFFHHHHHJJJJJJJJJJJJJJJJJJJJJJJJJJJIIJGIJJJJJ
@5425350/1
cttgtagtcttataaatctctccac
+5425350/1
BCCFF8DDHHHHHIJJJJIJJJJJJ
@5425406/1
cttgtagtggattcctaatattttttagtgaacctctctaacgtctttat
+5425406/1
BCCFFFFEHHHHHJJJJJIJJJJJJJJJIFIJJJJJJIJJJJJJJJJJIH
@3347087/1
cctccacgggtaaatcctgcaaggattgccacatcttgtgagccgccatt
+3347087/1
CCCFFFFFHHHHHJJJJJJJJJJJIJJJJJJJJJJJJJHJJJJJJJJGIG
@3870921/1
cggaacgcccggagcggctgatatcaccaatcaggtggtgacatcgttcg
+3870921/1
CCCFFFDFGHHHFIJJJJIJIIGIJJIIGIGIGGI;FG4@GHFEHF?BBB
@3870922/1
cggaacgcccggagcggctgatatcaccaatcaggtggtgacatcgttcg
+3870922/1
CCCFFFFFFHGDHDAHIIGGGFA?FHFHDIEGIGI7CF;AHGFEEFDFBD
@3870954/1
cggaacgggctgttgttgaccccaagcttgaggttgttgttgtggaggtg
+3870954/1
@@@FDDDDFDFHHIGHBEDDFCHIIBH<BBBDG?8BFFFFFG=CFEDG@E
@3870955/1
cggaacgggctgttgttgaccccaagcttgaggttgttgttgtggaggtg
+3870955/1
CCCFFFFFHHHHFGGIII>EGHGIIIIIIIIIIHIIIIIHIIGIICGI;C
@7968624/1
tcccgaacaagccaatcagaccaacggaacgcccggagcggctgatatca
+7968624/1
CCCFFFFFHHHHHJJJJJJJJJJJJJJJJJJJJJJIJJJJHFFDECDDD@
@313020/1
aaacacgctgagaaagctatggttgagtgaaaaaggtgggaaatgttgac
+313020/1
CCCFFFFFHHGHHJJIJJIJJJHHJGIEHHGIIJJJ?DHIIJIIJHIGIG
@5426716/1
cttgtatcacttattgcgtctttgctttggtcactttacgcgcgaaaacc
+5426716/1
<@@DDDFFFDHHFIEGHHIIIJJGJJIGG@CEHDHIJIICEHEIGHGGHH
@5426717/1
cttgtatcacttattgcgtctttgctttggtcactttacgcgcgaaaacc
+5426717/1
CCCFDFFFHHGHHIJJJJHIJJJJJFJJJJEIGIJJJJJJJJJJIJJJHG
@5426718/1
cttgtatcacttattgcgtctttgctttggtcactttacgcgcgaaaacc
+5426718/1
CCCFFFFFHHHHGJJJJJGHJJJIJJJJGIIJJJJJJJJJJJJJJJJJHH
@5426719/1
cttgtatcacttattgcgtctttgctttggtcactttacgcgcgaaaacc
+5426719/1
CCCFFFFFHHHHHJJJIJIJJJJJJJJJJIGIJJJJJJJJJJJJIJJJHE
@5426720/1
cttgtatcacttattgcgtctttgctttggtcactttacgcgcgaaaacc
+5426720/1
CCCFFFFFHHHHHJJJJJHIJJJJJJJJJJIJJJJJIJJJJJJJJJJJHH
@2368336/1
cacatacttcggtttctttgcgttcaccttcctcgccctcgtcaccaagc
+2368336/1
CCCFFFFFHHHHHJJJJJJJJJHIJJJJJJJJJJJJJJIJJEHIJJJJCH
@2368404/1
cacatactttattcgtcatcgctccccacgagcgtttctttagtctgtat
+2368404/1
CCCFFFFFHHHHHJJGGIJJJIIJJJIJJJIIJJIJJJJJJFGIJJJFGH
@5925532/1
gaagaacgttcgactttcacttcattctatcggcctttcttctctttgcc
+5925532/1
@@@FFFFFDHHHHIHIJJIIIIIIHGGIHGGIIIJJGGICIGIJJJJJII
@4390116/1
ctcaccttacaaaataaaatacggcaaagagaagaaaggccgatagaatg
+4390116/1
CCCFFFFFHHHHHJJJJJJIJJJJJJJJJIJJJJJJJJJIJJJJJJJIGG
@4390117/1
ctcaccttacaaaataaaatacggcaaagagaagaaaggccgatagaatg
+4390117/1
CCCFFFFFHHHHHJJJJJJJJJJJJJJJJJJJJJJJJJJJJJIIJJJJJI
@3347831/1
cctccagttccttcgtaccctcctcctccaattcctgcatcttatatacc
+3347831/1
@@@FFFFFGDFFHIIIFHEGIJIIJJJJJGIJJJIJJJIIJJJJJJJIJJ
@818554/1
acaggatctcctttatgttttgcagcttgttgttcaggttgtttttgttt
+818554/1
CCCFFEFFHHHGHJJJJIJIJJJJJJJIIHIJHIJIIJGIIGGIJJJGII
@7969753/1
tcccggtttgttctgaaacaaacatcactgtgatgaaaaataaaaaaaaa
+7969753/1
CCCFFFDFHHHHHJJJJJJJJIJJJIJJJJHIJJJJJJJJJJJJJJJJJH
@3872080/1
cggaacttagcttcacaattacttagagaagcacgcggaagcggtatgca
+3872080/1
CCCFFFFFHHHHHJJJJJJJJJJJJJJJJJJJJJGIJJJJJJJJBHIJHH
@7454522/1
gtttgcgtttcaatgcatcgataagacgaatggtaaagctgctaaaaaag
+7454522/1
BBBFFFFDHHHHHJJJIJJJHIJIIGIJJJJJJGIJJIJJJJJJJJJJJI
@7454523/1
gtttgcgtttcaatgcatcgataagacgaatggtaaagctgctaaaaaag
+7454523/1
CCCFFFFDGHHHHJJJJJJJIJJJJEHIJJIJJGHIIJJIJJJJJJJJJI
@4931644/1
ctgggcagctcggctgagaatcggtattcgggactgaaagacacta
+4931644/1
CCCFFFFFHHHHHJJJJJJIJJJJFGGIJJJJIJJJJJJJJIJJJJ
@314795/1
aaacagaatctagccaaacacacatagtacctctccacaaaaagggaaat
+314795/1
CCCFFFFFHHHHHJJJJJJJJIJJJJJJJJJJJJJJGIJIJJJJJJGIIH
@4932529/1
ctgggcccggggctctgtgatttcttagtgtcaatagtgctgccgttact
+4932529/1
@@@DFFFFHGHHHIJJIGGCGHGJJJIIDHGHGGGHIIIGEADCHGHGID
@4932530/1
ctgggcccggggctctgtgatttcttagtgtcaatagtgctgccgttact
+4932530/1
CCCFFFFFHHHHHJJJJIJJJJIJJJJJHIIJDGIIHGIJJJJJJIJJJJ
@315353/1
aaacagcaaaattcggcaaaccagaaaaattggctgatgg
+315353/1
;@@BBB;;?D><DBA9:FE?@D=EGII;83?@<@DG2BDC
@2372287/1
cacatctcttggagccagccaatgggattgcccatcactttgtcatcgaa
+2372287/1
CCCFFFFFHHHHGIIJJJIJIJIJJIGHJJJIIJJJIJJJJJHIJJJIII
@2372846/1
cacatcttgtgagccgccattctcttggctagcttctttgacttgccagt
+2372846/1
CCCFFFFFHFHHHJJJJJJIIJJJJJJJJIIJJJJGIJJIGIIJGJJJJD
@2372847/1
cacatcttgtgagccgccattctcttggctagcttctttgacttgccagt
+2372847/1
CCCFFFFFHHHAFIJJIJJJIGIIJJGJJGEEHIIFHIHGHGIHDFGDH@
@2372848/1
cacatcttgtgagccgccattctcttggctagcttctttgacttgccagt
+2372848/1
CCCFFFFFHHHHGGIIIJGHIGIJIJGGIIGJJGGJJIJJJJIICEGEH8
@2372849/1
cacatcttgtgagccgccattctcttggctagcttctttgacttgccagt
+2372849/1
CCCFFFFFHHHHHJJJJJJJJJJJJJJJJJJJJJJIIJJGHIJJGIIEH@
@5927076/1
gaagaagccaaattgctctactctcaagaaatggcctccatg
+5927076/1
@<<DDDDDFFFFDG?CG?:AAC:?AEHFEGIE?EFECEFF?:
@5927077/1
gaagaagccaaattgctctactctcaagaaatggcctccatgccgagcaa
+5927077/1
CCCFFFFFHHHHHIJJJIJJJJJIJJJJJJJIGIJJJJJIIJJJJIJJJI
@5927078/1
gaagaagccaaattgctctactctcaagaaatggcctccatgccgagcaa
+5927078/1
CCCFFFFFHHHHHJJJJJJJJJJJJJJJJJJJJJJJJJJIJJJJJJGIJI
@6927475/1
gtcaaaatagagagaaaatatataaagtgaaagtcaaatttgcaaattcg
+6927475/1
C@BFFFFFHHHHHJIJJJJJJJJJJJJHHIJJJHIIJIJJJJJJJJJJJJ
@7970987/1
tccctcttcgtgttccatttcatagaatggtggtggccatctgcgggaca
+7970987/1
CCCFFFFFHHHGHIJJJJJJJJJJJJJIJJFHIFGHIJJJJJJJJJJGII
@6928209/1
gtcaaaatgccacataatttgcaaaattttgacatttttttctttccttt
+6928209/1
CCCFFFFFHHHHHJJJJJJJJJJJJJJJJJJJJJJJJJJJJJJJJJJJJJ
@6928405/1
gtcaaaattaaatcaatatggcgactgagaggcaaacaaatgttatttta
+6928405/1
CBCFFFFFHHHHHJJJJJJJJIJJJJJJJJJJJJJJJJJJJJGIJJJJJI
@6928406/1
gtcaaaattaaatcaatatggcgactgagaggcaaacaaatgttatttta
+6928406/1
CBCFFFFFHHHHHJJJJJJJJJJHIJJIJIJJIGJJJJJIJJIIJJJJJB
@315876/1
aaacagctccacaacagcaacatcaaactgttcccccacaacagactggt
+315876/1
CCCFFFFFHHHHHJJJJJJJJJJJJJJJJJJJJJJJJJJJJJJHIJJJJH
@7456783/1
gtttgctgttgttgggcacctttttgctgcccttgtgtgggaccagtctg
+7456783/1
@BCFFFFFFHHFHJGIJJJGJIJJJJJGIIIIHGIDGFFGIIGCDDHEHI
@7456784/1
gtttgctgttgttgggcacctttttgctgcccttgtgtgggaccagtctg
+7456784/1
CCCFFFFFHHHHHJJJJJIJJJJJJFIJJJJJIJJHIGHIJIJJJJGGIG
@4934544/1
ctgggcttttcctgcttttttagcagctttaccattcgtcttatcgatgc
+4934544/1
CCCFFFFFHHHHHJJJJJJJJIJJJJJJJJJJJIJJJJJJJJIIJJJJJJ
@4934545/1
ctgggcttttcctgcttttttagcagctttaccattcgtcttatcgatgc
+4934545/1
CCCFFFFFHHHHHJJJJJJJJJIJJGJJJJJJJJJJJJGGIJIJJJJJJI
@4934546/1
ctgggcttttcctgcttttttagcagctttaccattcgtcttatcgatgc
+4934546/1
CCCFFFFFHHHHHJJJJJJJJJJJIJJJJJJJJJJJJJIJJJIJJJJJJI
@3353596/1
cctcgagtacctcaaaatcatgaccaaaaagtgaacagctatcgatacac
+3353596/1
;@@DDD:2AFFDFFBEEF>EHIIFGIIFFE>GEEEFIIFIFEGF=FCEEF
@2376794/1
cacattggttacaagtttgcagaccgttcatatttattgcaagccatgac
+2376794/1
CCCFFFFFHHHHHJJHIJJJIJIJIJHJJJJJJJJJJJJJJJJJJJJJJJ
@6930626/1
gtcaaagagaaggatagcaactaattttacaagctatactttgcatagaa
+6930626/1
@@@DDDDDFDHFFBGHGEG9@DFHIIIIGIIIGC@FHGIGGFGGIIDIID
@823250/1
acatggagtcccaaaacatgaccatgatgcactcggccggaccgattcag
+823250/1
BCCFFFFFHHHHHJJJJJJJJJJJIJJJJJJJIJIJJJJJJJJJJGHHHE
@7460251/1
gtttggaggagttgtactaatttgtgtaattgaagttcgtattatttcct
+7460251/1
=114=DDEHHHHHIEHGIIHIIIIECBHHHHIIIIIIIIIIIIIIIIIIG
@7460252/1
gtttggaggagttgtactaatttgtgtaattgaagttcgtattatttcct
+7460252/1
@=?DDDEFFHFFHGEFGGHIIIII<FCHGHIIGGFCEGIIIIIGGGGFHG
@7460253/1
gtttggaggagttgtactaatttgtgtaattgaagttcgtattatttcct
+7460253/1
BBBFFFFFHHHFFIIIJJJJJJJJEHHIJJJJIJJIJJJIJIJJJJJIJI
@7460254/1
gtttggaggagttgtactaatttgtgtaattgaagttcgtattatttcct
+7460254/1
BBCFFFFFHFHFHIHIJJJIIJJJEGGIJIJJJIIGIJIFHIJJJJJJJI
@4936113/1
ctgggggtcttgtggaataggttgaggctgaatctcagatggattgagct
+4936113/1
BCCFFFFAFHHHFHJHIIIJJHIIHIJJJJJJJJJJIIIJJJGIIGCGGC
@3880116/1
cggaatttcaacacatgacaagcga
+3880116/1
CCCFFFFFHHHHHJJJJJIJIGHIJ
@3880117/1
cggaatttcaacacatgacaagcgatggtgaactg
+3880117/1
<@@ADDDDHHFHFBHHHBG<CAAEDH18:9E9?DD
@3880118/1
cggaatttcaacacatgacaagcgatggtgaactgcctttcgtgtggtag
+3880118/1
C@@FFFFFHHHHHJJIII?IHHIJJIGIFFHGIJJIJIJJJGIIHGI?BB
@3880119/1
cggaatttcaacacatgacaagcgatggtgaactgcctttcgtgtggtag
+3880119/1
CC<DDFFFHHGHHIIIIJIJGHIJIIIIHIGGJIIIJJJJGJGHGHIGGH
@3880120/1
cggaatttcaacacatgacaagcgatggtgaactgcctttcgtgtggtag
+3880120/1
CCCFFFFFHHHHHGIIJJIJIJDHIGGHGEHGIJJJJJGIGJJIFHIHGG
@3880121/1
cggaatttcaacacatgacaagcgatggtgaactgcctttcgtgtggtag
+3880121/1
CCCFFFFFHHHHHIJJJIJIJJIJJJJJIJJGIIJJJJJJJJHIHIJHHI
@3880122/1
cggaatttcaacacatgacaagcgatggtgaactgcctttcgtgtggtag
+3880122/1
CCCFFFFFHHHHHJJJJGIJJJJJJJJJJJJJJJJJJJJIJJIJJJJJJJ
@3880123/1
cggaatttcaacacatgacaagcgatggtgaactgcctttcgtgtggtag
+3880123/1
CCCFFFFFHHHHHJJJJJJJJJGJJIIJHIIIJJIIJIJJJJIGHIJHII
@3880124/1
cggaatttcaacacatgacaagcgatggtgaactgcctttcgtgtggtag
+3880124/1
CCCFFFFFHHHHHJJJJJJJJJIJJJJJHIJJJJJJJJJJJJHIGHIHIJ
@3880125/1
cggaatttcaacacatgacaagcgatggtgaactgcctttcgtgtggtag
+3880125/1
CCCFFFFFHHHHHJJJJJJJJJJJIJJJIIJJJJJJJJJJJJJJIJJHII
@3880126/1
cggaatttcaacacatgacaagcgatggtgaactgcctttcgtgtggtag
+3880126/1
CCCFFFFFHHHHHJJJJJJJJJJJJJJJHJJJJJJJJJJJ<FGHHIJIJI
@6457857/1
gcgtcttctctgacggtacgttgtggtgcaaaacaagcaatggcccaaac
+6457857/1
CCCFFFFFHHHHGJJJGHJJIJIGIJEFHIJJJGIJDCIJIIFHIJJJJG
@5437095/1
cttgtctgtccttctgtcatttttctattaattgtctgattatcttctat
+5437095/1
@BCFDEFFFHHHHIJIIJJJJJJJJIJJJJJJJIHHJJJJJJJJJJICHH
@5437096/1
cttgtctgtccttctgtcatttttctattaattgtctgattatcttctat
+5437096/1
CCCFDFFDHHGHHIIIHIIIJJJJIJIJIJJIJGIIJJIJJIJJIJIIJJ
@2905709/1
ccaagggaagggggcggcccccatcccaacagaaggggtaaccgcaaggg
+2905709/1
CCCFFFFDHGHFHGIIGIJHHFFFDEDDEDBDCDDDDD;BDCDDDDDDDD
@5934139/1
gaagaattgtacctggttgtagagaccgaatgtgaggaaatagaagatgt
+5934139/1
CCCFFFFFHHHHHIJJHJJIIIIJJJJJGJJJEIIJJGIJJJJIJJIIJG
@4396706/1
ctcacttttttccgaaaaaatatcgcaatagctcaaaagggaacaatttt
+4396706/1
@@CFFFFFHHHFHJJJJJJIIJJIIJJIJIJJJJIJJJJIJJGIIIIJJJ
@824632/1
acatttcccacctttttcactcaaccatagctttctcagcgtgtttaatt
+824632/1
@@@DDDDDDFHHHIGGBCH?<FEH@GI@H@HEHEE@F<?FE6:009BFGG
@824633/1
acatttcccacctttttcactcaaccatagctttctcagcgtgtttaatt
+824633/1
CCCFFFFFHHHHHJJJJJJJJJJJJJJJJJJJJJJJJJJJJJJHJJJJJJ
@1885070/1
caaacattcggcagccaagaacttgctggatctcttggtcggaaaagtga
+1885070/1
@@CFFFDFHDHDFEIIIJIJJGIIIJIJIJIJIHIIIBHHIIFHIGGCCA
@1885071/1
caaacattcggcagccaagaacttgctggatctcttggtcggaaaagtga
+1885071/1
CCCFFFFFHHGFDEGIJJEGHCHGIIJJJIJJIGIIJJEHHGEGHIJBFG
@1885072/1
caaacattcggcagccaagaacttgctggatctcttggtcggaaaagtga
+1885072/1
CCCFFFFFHHHHHJJJJJJJJJJJIJGIJJJJJJJJJJIJJJGIJJJHIG
@320313/1
aaacatgtcagttatatattcacctttatatgtcacattttgtggttctt
+320313/1
CCCFFFFFHHHHHJJJJJJJJJJJJJJJJJJJJJIJJJJJJIHIJGIJJJ
@1885275/1
caaacattgaagccagatcgataaaaaaataacgcaatattagaaatttt
+1885275/1
CCCFFFFFHHGHFIJJJJJJJJJJJJJJJJJIIJJJJJIJJJJIJJJJJJ
@1885276/1
caaacattgaagccagatcgataaaaaaatatcgcaatattagaaatttt
+1885276/1
CCCFFFFDHHHGHJJGIIJJIIHIJJIJIJGGHIGIGFIJJJGJIIIIIG
@1885277/1
caaacattgaagccagatcgataaaaaaatatcgcaatattagaaatttt
+1885277/1
CCCFFFFFHHHHHJJJIJJJJJJIJJJJJJJIIJJJJJIJJJIJJJJJJJ
@1885278/1
caaacattgaagccagatcgataaaaaaatatcgcaatattagaaatttt
+1885278/1
CCCFFFFFHHHHHJJJIJJJJJJJJJJJIGIHIIJJJIJJJGHIJIJJJJ
@1885279/1
caaacattgaagccagatcgataaaaaaatatcgcaatattagaaatttt
+1885279/1
CCCFFFFFHHHHHJJJJFIJJJIIJJJJIIJIIJJJJJIJJJJJJJJJJI
@1885280/1
caaacattgaagccagatcgataaaaaaatatcgcaatattagaaatttt
+1885280/1
CCCFFFFFHHHHHJJJJJJIJIJJJJJJJJJIIJIJJJJJJIGIJJJJJJ
@1885281/1
caaacattgaagccagatcgataaaaaaatatcgcaatattagaaatttt
+1885281/1
CCCFFFFFHHHHHJJJJJJJJJJJJJIJJJJIJJIJJJJJJJJJJJJJJJ
@1885282/1
caaacattgaagccagatcgataaaaaaatatcgcaatattagaaatttt
+1885282/1
CCCFFFFFHHHHHJJJJJJJJJJJJJJJJJJIJJJJJJJJJJIJJJJJJJ
@7462171/1
gtttggcgtctttcttcgatcttccggttccggtggccaccagatcgttg
+7462171/1
@BCFFFFFFHHHHJJJJJJJJJJJIIJGIJJJJGIJJJJJJJJIJJJJIG
@7462172/1
gtttggcgtctttcttcgatcttccggttccggtggccaccagatcgttg
+7462172/1
BBBFFFFFHHHHHJJJJJIIJJJJIIIIJJJII@GGGIJJJIHIJJJIIA
@7462173/1
gtttggcgtctttcttcgatcttccggttccggtggccaccagatcgttg
+7462173/1
CCCFFFFFDHHHHJJJIJJJJJJJJJJHIJJIJGIJIJJJJJJJJJJIJE
@7462174/1
gtttggcgtctttcttcgatcttccggttccggtggccaccagatcgttg
+7462174/1
CCCFFFFFHHHHGJIJIJIIGIJJIJJHIIJJJHIGGJJJJJJIJJIHIG
@7462294/1
gtttggctagattctgtttgacattcgaaaagtaaacgtcagtttgcgtt
+7462294/1
CBBFFFFFHHHHHJJJJJIIJJIJJJJJJJJIGHJJJJHIJJIJJIJJHI
@6459133/1
gcgtgttccttaacaacgatctggtggccaccggaaccgga
+6459133/1
@@@ADDDDHFFHFIIIGGIGDCHICBHGI@GHGGIIGIIIE
@5438869/1
cttgtgaatctgattgtgaactggaagaaagttgcgctccttcctcttgt
+5438869/1
CCCFFFFFHHHHGJJJHIJJJJJJJJIIJJJHHIJJJIJJJJJJJJJJII
@5439143/1
cttgtgagccgccattctcttggctagcttctttgacttgccagtgccaa
+5439143/1
CCCFFFFFHHHHHJJJJJJJJJJIJJJJJJJJJJGGIJIGHJJGGEHIII
@825916/1
accaaagcaaagacgcaataagtgatacaagaaaatatacagactaa
+825916/1
CCCFFFFFHHHHHJJJJJJJJJHIJJJJJJJJJJJJJJJJJJJJJJJ
@3355962/1
cctcgatttggaccagttcgtatttgggagtgatgccgcgacggctcagc
+3355962/1
@@CFFDFFHHHHHJHHJJII?;GHHGHIGG?FGIJIGGGIGHIFFFFCDE
@3356462/1
cctcgccttctttttgttctccaaaaggtaacatagtagtgctgtataaa
+3356462/1
CCCFFFFFHHHHHJJJHHIIJJJJJJJJFHIJJJJJIJJIIJJJJJJJJI
@6935124/1
gtcaaatgtcgcaaattatgtcacataaatgtcaaaatgccacataattt
+6935124/1
1=?=D==AFFBFAFHIGGGIAFH>FEC@BHBH>FFEDGHIIGE@9?@FBD
@6935125/1
gtcaaatgtcgcaaattatgtcacataaatgtcaaaatgccacataattt
+6935125/1
C@@FFFFFFHHHHIJJJJIJIIIJJJIJJJJJJJJJJJJJJJJJJJJJJJ
@6935126/1
gtcaaatgtcgcaaattatgtcacataaatgtcaaaatgccacataattt
+6935126/1
CBCFFFFFHHHHHJJJJJJJJJJJJJJJJJJIJIJJJJJJJJJJJJJJJJ
@6935127/1
gtcaaatgtcgcaaattatgtcacataaatgtcaaaatgccacataattt
+6935127/1
CCCFFFFFHHHHHJJJJJJJJJJJJJJJJJJJJJJJJJJJJJJJJJJJJJ
@6935229/1
gtcaaatgttgcaaattatgtcacataaatgtcaaaatgccacataattt
+6935229/1
CBCFFFFFHHHHHJJJJJJJJJJJJJJJJJJJJJJIJJJIJIJJJJJJJI
@5935787/1
gaagactagaaaaattactaaattctgatgtggacacttcatcggaaata
+5935787/1
CCCFFFFFHHHHHJJJJJJJJJJJJJJIJJIJJJJJJJJJJJJJJIJIJJ
@322098/1
aaacattcggcagccaagaacttgcgggatctcttggtcggaaaagtgac
+322098/1
CCCFFFFFHGHHHJJJJIJJJJJIJ1DHIIJIJJJJJFHIJGIJJJ?EEH
@3885580/1
cggaccacttcacggaaatctaccgacagagaggttatccttgggggaag
+3885580/1
CCCFFFFFHHDFDIFIJGAHHIIJIIJEHIJGII?DBFEFIGEDHGGAA=
@322435/1
aaacattgaagccagatcgataaaaaaatatcgcaatatt
+322435/1
@CCFFFFFHHHHHJJJJJJJJJJJJJJJIJIJJJJJIJJI
@322456/1
aaacattgaccaatcgccaccaatgcttggtgcagctatccactttgcca
+322456/1
CCCFFFFFHHHHHJJFGIJJJJJJJJJJJJIIIJJJJJJJJJJJJJJJJJ
@322457/1
aaacattgaccaatcgccaccaatgcttggtgcagctatccactttgcca
+322457/1
CCCFFFFFHHHHHJJHIJJJJJJJJJJJJJGHIJJJJJJJJJJJJJJJJJ
@322458/1
aaacattgaccaatcgccaccaatgcttggtgcagctatccactttgcca
+322458/1
CCCFFFFFHHHHHJJJIJIJJJIJGIJJIJJJJJJJJJJIJJJJJIGIJF
@3886043/1
cggaccgattcagcccccaccaagggaagggggcggcccccatcccaaca
+3886043/1
CCCFFFFFHGHHHGJJJJJJJJJJJJIJJJIJJIDDDDDDDDDDDDDDDB
@1363490/1
atgatatgtatttattatattgtgaaaagggagcatttatttgatgcaaa
+1363490/1
@@CFFFFFDHHHHJJJIJIJJJFHJJIJIGIJIIEHGJJJJJJJIJIJJI
@5441006/1
cttgtggtcacttttcgcgcaaaggtaaaatcgttctagacatactttat
+5441006/1
?@@FAB?AFFFHHIGIIBAGIIGGHGGGGEDB?88DBFHIGGHCFHFHIG
@5441007/1
cttgtggtcacttttcgcgcaaaggtaaaatcgttctagacatactttat
+5441007/1
@@CFDDDDHHGHHJIIIIJJIIDHIFFHGIJIJIIEIJJJJJJJJJJJIJ
@5441008/1
cttgtggtcacttttcgcgcaaaggtaaaatcgttctagacatactttat
+5441008/1
BCCFFFFFHHHHHJJJJJJJIJJJJCFIJJJJJIIJJJJJJJJJJJJJJJ
@5441009/1
cttgtggtcacttttcgcgcaaaggtaaaatcgttctagacatactttat
+5441009/1
BCCFFFFFHHHHHJJJJJJJJJJJJFHIJJJJJJJJJJJJJJJJJJJJJI
@5441010/1
cttgtggtcacttttcgcgcaaaggtaaaatcgttctagacatactttat
+5441010/1
CCCFDFFDHHHHHJJJJJJIJJIJJGHIJJJJJHIJIJJIJJJJJJJJJJ
@5441011/1
cttgtggtcacttttcgcgcaaaggtaaaatcgttctagacatactttat
+5441011/1
CCCFFFFDHHHHHJJJJJJJJJJJJFHIJJJJJHJJIJJJJJJJJJJJJJ
@5441012/1
cttgtggtcacttttcgcgcaaaggtaaaatcgttctagacatactttat
+5441012/1
CCCFFFFFHHHHHJJJJJJJJJJJJGHIJIJJJIJIJJJJJJJIJJJJJI
@3358029/1
cctcgtcacattacagactctgtactttctcctcatcgctccacaatgcg
+3358029/1
CCCFFFFFHHHHHIJJJJJJJJHHJJJJJJJJJJJJJJJJJIIJGIJJJG
@828532/1
accaagagaagaaagctatacagtagtcaaatttgtatcc
+828532/1
CC@FFFFFHHHHHIIIJJJIJJJHHJHIJJIJJJJEHIJJ
@325544/1
aaaccagaaaaattggctgatggaaggagagttagagttactgtggaagt
+325544/1
CCCFFFFFHHHHHJJJJJJGIIJGIJJCHEHFHIIIJDGHIJJHIIFHH>
@830227/1
accacaaatacctaaaccttcccactaaagttaaccagacaaagcaccta
+830227/1
CCCFFFFFHHHHHJJJJJJJJJJJJJJJJJIIJJJJJJJJJJJJJJJJJJ
@830704/1
accacatctcggatcttgctactaatattcgattcgataggtgctttgtc
+830704/1
CCCFFFFFHHHHHJJJJJJJJJJJJIIIJIJIJJJJJIGJJDHHJJJJIG
@1364966/1
atgatgcactcggccggaccgattcagcccccaccaagggaaggg
+1364966/1
?@@D??DB<<CFHBFFHGGEF@@FBD??BFHEHEHHGA;E;?=??
@6937359/1
gtcaaatttgtatccattatcactttttgttgccgtgtgcccttgagaaa
+6937359/1
CCCFFFFFHHHHHJJJJJJJJJJJJJJJJIJJIJJJJJJJJJJJJJJJJJ
@5938109/1
gaagagttggccactaaactgggcagctcggctgagaatcggtattcggg
+5938109/1
CCCFFFDFHHHHHJJJJJJJJJJIIJJJJJJJJJJJJJJJJJ?FFIIJJI
@3359403/1
cctctactgtacaactgtttacctgtgcatgataaataaacttttttcgg
+3359403/1
CCCFFFFFHHHHHJJJJJJJJJJJIGIJJJJJJJJJJJJJHIJJJJJJJJ
@7980098/1
tccgtcggcaagaagttggccgatttgcagactctcagcttcaacgccaa
+7980098/1
CCCFFFFFHHHGHIJIJIJJJJIJJIIJJJJJIJJJJJJJJJJJJAGIIG
@7980099/1
tccgtcggcaagaagttggccgatttgcagactctcagcttcaacgccaa
+7980099/1
CCCFFFFFHHHHHJJIJJJJJJIJJJJJJJJJJJJJJJJJJJJJIFHIJF
@1888683/1
caaacccgaaaaaagtttatttatcatacacaggtaaacagttgtacagt
+1888683/1
CCCFFFFFHHHHHJJGIJJJJJJJJJJJJJJJJJGGIJJJJIJJIJJJJG
@5938804/1
gaagatccgacccatagtgtcggcatctgaggatatcttaatttgcacct
+5938804/1
CCCFFFFFHHHHHJIJJGHGIJJJJJIJJIIJIGIJIJJJHIJJJJJJJJ
@6938549/1
gtcaacatttcccacctttttcactcaaccatagctttctcagcgtgttt
+6938549/1
CBCFFFFFHHHHHJJJJJJJJJIJJJJJJJJJJJJJJJJJJIJJJHIIJJ
@6938550/1
gtcaacatttcccacctttttcactcaaccatagctttctcagcgtgttt
+6938550/1
CCCFFFFFHHHHHJJJJJJJJJJJJJJIJJJJIJJJJJJJJJJJJHJIJH
@1889505/1
caaaccgggaaaagtattatgagaatatgaaatttaaaagaaaatttgaa
+1889505/1
?@@FDADDFAHD>G2AFHGHHGGIGEGICFEHGIIIGGHEGIGIIGHIIC
@1889506/1
caaaccgggaaaagtattatgagaatatgaaatttaaaagaaaatttgaa
+1889506/1
@CCFFFFFHHHHHJIEHIIJIEHGIFIIJIJIJIJJIJIIGIIIJIIIJJ
@1889507/1
caaaccgggaaaagtattatgagaatatgaaatttaaaagaaaatttgaa
+1889507/1
BCCFFFFFHHHHHJGIIJJJJJJIIIIJIJJIJJJJJIIJIJJJJIJJJJ
@1889508/1
caaaccgggaaaagtattatgagaatatgaaatttaaaagaaaatttgaa
+1889508/1
CCCFFFFFHHHHHJFHIIJJJJJJJJJJJJJJJJJJJJJJJJJJJJJJJJ
@3360690/1
cctctccatattcctttatcaacattcacttctttaccggcatagcctaa
+3360690/1
CCCFFFFFHHHHHJJJJJJJJJJJJJJJJJJJJJJJJJJJJJJJIJJJJJ
@2383985/1
caccaagagaagaaagctatacagtagtcaaatttgtatccattatcact
+2383985/1
CCCFFFFFHHHHHJIIJJIJJJGGIEHHHGIIIJJJHIIJJJJJJJJJJI
@329090/1
aaaccgggaaaagtattatgagaatatgaaatttaaaagaaaatttgaaa
+329090/1
CCCFFFFFHHHHHCGHJJJJIIJJJJJJJJJJJJJJJJJJJJJJJJJJJI
@2385508/1
caccaatcaggtggtgacatcgttcgatgacaaagtgatgggcaatccca
+2385508/1
BCCFFFFFHHHHHGFHIIHIJJJJJJIIJJJJJJJ?FHIJIJIHIIJIJI
@2385509/1
caccaatcaggtggtgacatcgttcgatgacaaagtgatgggcaatccca
+2385509/1
CCCFFFFFGHHFHJHIIJJJJJJJJJHIJJIJJJJCGHJJJIIIIJJJJG
@2385510/1
caccaatcaggtggtgacatcgttcgatgacaaagtgatgggcaatccca
+2385510/1
CCCFFFFFHHGHHJHIJJJJJJJJIJJJJJJJJJJDGHJJJJJIJJJJJI
@2385511/1
caccaatcaggtggtgacatcgttcgatgacaaagtgatgggcaatccca
+2385511/1
CCCFFFFFHHGHHJIIJJIJJGIIIJEIIIJJJJJFHHJIJJFHJIJJJJ
@2385512/1
caccaatcaggtggtgacatcgttcgatgacaaagtgatgggcaatccca
+2385512/1
CCCFFFFFHHHDFHFGIJJJIIHHJGJIIJJFIFICFHGIJIGHIIJJII
@2385513/1
caccaatcaggtggtgacatcgttcgatgacaaagtgatgggcaatccca
+2385513/1
CCCFFFFFHHHFHJHHEIJJGIIJGHGIJIJJJIJFHIJGJJJIJJJJJI
@2385514/1
caccaatcaggtggtgacatcgttcgatgacaaagtgatgggcaatccca
+2385514/1
CCCFFFFFHHHHHIHJJJJJJJJJJGHIJJJJJJJFHIJJIJIJJJJJJI
@2385515/1
caccaatcaggtggtgacatcgttcgatgacaaagtgatgggcaatccca
+2385515/1
CCCFFFFFHHHHHJGIIJJJJJJJJJJJJJJJJJJFGHJJJJJJJJJJJI
@2386013/1
caccaatcgggatcctcggaagacagaactcctggagcgatggccagggc
+2386013/1
CCCFFFFFHHHHHJJJJJJJJJIIJICHJJJJJJJIJJIJJJIIJIJJJE
@2386173/1
caccaatctgcataccgcttccgcgtgcttctctaagtaattgtgaagct
+2386173/1
CCCFFFFFHHHHHJJIIIJJJJIIJIIJJJJJJJIJJEIJJJJJIIIJJJ
@2386174/1
caccaatctgcataccgcttccgcgtgcttctctaagtaattgtgaagct
+2386174/1
CCCFFFFFHHHHHJJJJJJJJJJJJIIJJJJJJGIJJGIJJJJIIIJJJI
@2386862/1
caccaatgcttggtgcagctatccactttgccagtggccgtctgctacgg
+2386862/1
CCCFFFFFHDHHHCDHGIJJIJJJIJIJJJJJIJHIJJJJDHGIJEFGHG
@3361121/1
cctctctaacgtctttatagaatgtcaatgttattctaaaaagaagactg
+3361121/1
CCCFFFFFHHHHHJJJJJIIJGIJHJJJJJJJJJJJJJJJJJJJJIJJJJ
@833509/1
accagcgcttgaggaagtaacggcagcactattgacactaagaaatcaca
+833509/1
C@CFFFFFGHHHGIJIJFHIJJJJIJIJIEGIIGEIJJGIJEHIJEHIJJ
@833510/1
accagcgcttgaggaagtaacggcagcactattgacactaagaaatcaca
+833510/1
CCCFFFFFHHGFHJJJJHHIJJJIIJEIIJIJJGHICHECFFGGJIIEGG
@3361676/1
cctctctgtcggtagatttccgtgaagtggtccgtgccccttgcggttac
+3361676/1
CCCFFFFFHHHHFIJJIJIJJIIJJJJGHIGIJJIIJJJJJJJIJJFGIJ
@3361677/1
cctctctgtcggtagatttccgtgaagtggtccgtgccccttgcggttac
+3361677/1
CCCFFFFFHHHHHIJIJJJJJJIJJJJIJJJIJJIIJJJJIJJJIJGHGI
@3894875/1
cggagatcgaacagtttagcaataaagtacccaaatcacccattagagaa
+3894875/1
CCCFFFFFHHHHHJIIJJJJJJJJJJJHHJJJJJJJJJJJJJJJJJJJII
@1369193/1
atgcactcggccggaccgattcagcccccaccaagggaagggggcggccc
+1369193/1
CCCFFFFFHHHGHJJJJIIJJJJJJJJJJIJJJIGGIHHGHFFDDDDDDD
@7983585/1
tcctacacttctgtcggtaaacgctctagctaatagacgaatatgcttaa
+7983585/1
CCCFFFFFHHHHGHJJJGHIJJJJJJJJJJJJJIJJJJJJJJJJJJJJJI
@7983586/1
tcctacacttctgtcggtaaacgctctagctaatagacgaatatgcttaa
+7983586/1
CCCFFFFFHHHHHJJJJGHIJJJJJJJJJJJJJJJJJJJJJJJJJJJJJJ
@6468113/1
gctacaacagtcaacatttcccacctttttcactcaaccatagctttctc
+6468113/1
CCCFFFFFHHHHHJJJJJJJJJJJJJJJJJJJJJJJJJJJJIJJJJJJJJ
@6468114/1
gctacaacagtcaacatttcccacctttttcactcaaccatagctttctc
+6468114/1
CCCFFFFFHHHHHJJJJJJJJJJJJJJJJJJJJJJJJJJJJJJIJJJJJJ
@3363802/1
cctcttcgtgttccatttcatagaatggtggtggccatctgcgggacatg
+3363802/1
CCCFFFFFHHHHHJJJJJJJJJJJJJJJHIJDHIIJJIJIJJIJJEHIJI
@331127/1
aaaccttgcaaattttcaatcatgaagcaagattttacctgaacaatttg
+331127/1
CCCFDFFFHGHHHIJJJJIJJJIJJJJJJJJJJJJJIJJGIHIJJJJJJJ
@331128/1
aaaccttgcaaattttcaatcatgaagcaagattttacctgaacaatttg
+331128/1
CCCFFFFFHHHHHJJJJJJJJJJJJJJJJJJIJJJJJJJJJHJJIJJJJJ
@331129/1
aaaccttgcaaattttcaatcatgaagcaagattttacctgaacaatttg
+331129/1
CCCFFFFFHHHHHJJJJJJJJJJJJJJJJJJJJJJJJJJJJJJJJJJJJJ
@331211/1
aaaccttgtagtggattcctaatatgttttagtgaacctctctaacgtct
+331211/1
@@@FFFFFFHHHGGGIIIJIIJJIJ<CHIIIIHGGHGGGGGGGIHGIGHH
@331212/1
aaaccttgtagtggattcctaatattttttagtgaacctc
+331212/1
@@CFFFFFHHHDHIGIGIJJJIIIJIJJJIIIFGIIJJJJ
@331213/1
aaaccttgtagtggattcctaatattttttagtgaacctctctaacgtct
+331213/1
CCCFFFFFHHHHHJIJJJJJJJJJJJJJJJIJIJJJJJJIJJIJJJJHJI
@3898825/1
cggagcggctgatatcaccaatcagg
+3898825/1
?@@B;8@DDADA9<E@GFGGI<?D@D
@3898826/1
cggagcggctgatatcaccaatcaggtggtgacatcgttcgatgacaaag
+3898826/1
CCCFFFFFHHHHHJJJJIJJJJIIJJDAHGHIJIJJJGIJJIEIIJJJJJ
@335814/1
aaacgcaaactgacgtttacttttcgaatgtcaaacagaatctagccaaa
+335814/1
CCCFFFFFHHHHHJJJJJJJJJJJJHHHIJHJJJJJJJIJJJJIJJJJJI
@5449932/1
cttgtttatttccctttttgtggagaggtactatgtgtgtttggct
+5449932/1
CCCFFFFFHHHHGIJJJJJJFHICHEHJ?FHIIJIFICGHIIIIJJ
@5449933/1
cttgtttatttccctttttgtggagaggtactatgtgtgtttggct
+5449933/1
CCCFFFFFHHHHHJJJJJJJGHJEHFIJ?GHIIJJIIIIJJJJJJJ
@5449934/1
cttgtttatttccctttttgtggagaggtactatgtgtgtttggct
+5449934/1
CCCFFFFFHHHHHJJJJJJJHIJGIFHJFHHJIJJGJGIJJJJJIJ
@836269/1
accatcgcttgtcatatgttgaaattccgcgaaattggcactggcaagtc
+836269/1
@@@FDFFDDHDDFHIGBGEEAHGG>FDHBEGIEIG@G>FGDDF@EHGI==
@5451057/1
cttgtttccgtgagttgctgaacaaatttgaaaaaaccagagacgatttt
+5451057/1
CCCFFFFFHHHHHJIIJJJJJGIJJJJJJIJJJJJJJJIJIJJJFIJJJI
@6472518/1
gctagattctgtttgacattagaagagtaaacgtcagtttgcgtttcaat
+6472518/1
CCCFFFFFHHHHHJJJJJJJJJJIJJJHHHJJJHJJIHIJJJJGIJJJJI
@6472519/1
gctagattctgtttgacattcgaaaagtaaacgtcagtttgcgtttcaat
+6472519/1
@@@DDBDDDFBDF@B2AAA@BDDHIDHCHHIGBCFDFCCHHIG:8DDBB?
@6472520/1
gctagattctgtttgacattcgaaaagtaaacgtcagtttgcgtttcaat
+6472520/1
CCCFFFFFHHGHHJJJJJJJJJIJJJIHHJJJJIIJJIJJJJJDHIJJJI
@6472521/1
gctagattctgtttgacattcgaaaagtaaacgtcagtttgcgtttcaat
+6472521/1
CCCFFFFFHHHHHJJJJJJJJJJJJJJIJJJJJHIJJJJJIIIFHIJJJI
@336667/1
aaacgctgcagccctcctcgccaataaaccattcggcattggtggactgc
+336667/1
CCCFFFFFHHHHHJJJJJJJJJJJJJJJJJJJJJJJJJJJJJHHJIJJJJ
@6945536/1
gtcaatagtgctgccgttacttcctcaagcgctggtaacgctttatcggg
+6945536/1
B@BDFDFFFHHHHJJJHIIJJJJJJJJJJJJJJJJFGHJJJJJJJJJJJI
@6945537/1
gtcaatagtgctgccgttacttcctcaagcgctggtaacgctttatcggg
+6945537/1
BBCDDDFFHHHHHJJJJJIJJIJJJJJJJJJJJJJGIJJJJJJJJJJJJI
@1894707/1
caaacgggcaacaaaggggtggaccacaacaacagcgtaggcctcaggat
+1894707/1
CCCFFFFFHHHHHJJJJJJ@GHGHIJIJJJIJJJJGJJJJJIJJHHHHHF
@1894756/1
caaacgggtcgaaatgaacgtcaacaacaaagttccccaccaaagcaaat
+1894756/1
BCCFFFFFFHHHHJJJJJJJJJJJJJJJJJJJJJJJJJJJJJJJJIJJIG
@2918187/1
ccaatcgccaccaatgcttggtgcagctatccactttgccagtggccgtc
+2918187/1
@@@FDFDDHHHFHGJIGDHFGHGEHGGDBFHJJJDHIIGHHGIIGIGIDG
@2918820/1
ccaatctgcataccgcttccgcgtgcttctctaagtaattgtgaagctaa
+2918820/1
@?<ADDB?AF4DC<CFHEFHGB:8CCHIIGICAGHBBCEGEHHIIEHCHG
@2918821/1
ccaatctgcataccgcttccgcgtgcttctctaagtaattgtgaagctaa
+2918821/1
CCCFFFFFHGHHHIIJJJJJJJJHHIJJJJJJIJJGIIJJJIJIJJJJJJ
@6947431/1
gtcaatgttattctaaaaagaagactgctaaacgttaaattttaaaagcc
+6947431/1
CCCFFFFFHHHHHJJJJJJJJJJJJJJJJJJJIIJJJJJJJJJJJJJIHI
@6947485/1
gtcaatgttttttcttcgatgtccacgtaggttacctcgaaggattgttc
+6947485/1
CBCFFFFDHHHHHIJJJJJJJJJJJJJJJJJHIJJJJJJJJJJIIJIIJI
@6947486/1
gtcaatgttttttcttcgatgtccacgtaggttacctcgaaggattgttc
+6947486/1
CBCFFFFFHHHHHJJJJJJJJIJJIGJIJJJIJJJJJJJJJJJIIIJJJJ
@6947487/1
gtcaatgtttttttttcgatgtccacgtaggttacctcgaaggattgttc
+6947487/1
CCCFFFFFHHHHHJJJJJJJJIJJGIJHIJJGIIIJJJJIJJJIJJJHHG
@6472712/1
gctagcgaacaatccttcgaggtaacctacgtggacatcgaagaaaaaac
+6472712/1
CCCDFDFFHGGFHGEFGGEAGB8EHGGGIIGHHGFHIIFGGIIGIIGGIB
@6472713/1
gctagcgaacaatccttcgaggtaacctacgtggacatcgaagaaaaaac
+6472713/1
CCCFFFFFHHHHHJJJJJJJJJCHHJJJIJJGHIHJJJJJJIIJJJJJJI
@6472720/1
gctagcgatctcctgcaagaactgaacgaagttgaagtccttggcgttga
+6472720/1
CCCFFFFFHHHHHJJJJJJJJJJJJJJJJJJGIIJJJIJJJJJJIIIJJJ
@3906634/1
cggagttttgcctgttccgtagcagacggccactggcaaagtggatagct
+3906634/1
@@1AD:DDHFDFHGHFHGGFEHCHEGIDIGHHIGIGEDGIIDHIBBHGBA
@3906635/1
cggagttttgcctgttccgtagcagacggccactggcaaagtggatagct
+3906635/1
@CCFFDDEGGHHHJJJJGIHIIJIJFIJGGHIIJJIJIIJJFFHIJJIIB
@3906636/1
cggagttttgcctgttccgtagcagacggccactggcaaagtggatagct
+3906636/1
@CCFFDFFHHHHHJJJJJIIJJEIEHHGJJJJJJJJIJJJJDGIJJJJII
@3906637/1
cggagttttgcctgttccgtagcagacggccactggcaaagtggatagct
+3906637/1
@CCFFDFFHHHHHJJJJJJJJJIJJDIJJIJJJIJJJJJJJDGIHGIIJG
@3906638/1
cggagttttgcctgttccgtagcagacggccactggcaaagtggatagct
+3906638/1
BCCDFDEFHHHHHJJJJJJJJJJJJJJJJJJJJJJJJJJJJGHJGIIIGI
@3906639/1
cggagttttgcctgttccgtagcagacggccactggcaaagtggatagct
+3906639/1
BCCFFDDFHHHHHJIJJJJGIJIJJIJJJIJJJIJJJIJJJFFGGIIJIG
@3906640/1
cggagttttgcctgttccgtagcagacggccactggcaaagtggatagct
+3906640/1
BCCFFDEFHHHHHJJJJJJJJJJJJJJJJJJIJJJJJJJJJHIJIJJJIF
@3906641/1
cggagttttgcctgttccgtagcagacggccactggcaaagtggatagct
+3906641/1
BCCFFDFFHHHHHJIJJJJIJIJJIIIJJJJJJJJJJJIJJFHIIIJJJI
@3906642/1
cggagttttgcctgttccgtagcagacggccactggcaaagtggatagct
+3906642/1
BCCFFDFFHHHHHJIJJJJIJJJJJJJJJJJJJJJJJJJJJDHIIJJJJI
@3906643/1
cggagttttgcctgttccgtagcagacggccactggcaaagtggatagct
+3906643/1
BCCFFFFFHHHHHJIJJIIHIGGIIIJJJIJJJJJJJJJJJBFHHGIIII
@3906644/1
cggagttttgcctgttccgtagcagacggccactggcaaagtggatagct
+3906644/1
CCCFFDFFHHHHHJHIIJJGIJIJIIJJJIJIJJJJJFJJJFHIGHHGGB
@3906645/1
cggagttttgcctgttccgtagcagacggccactggcaaagtggatagct
+3906645/1
CCCFFDFFHHHHHJIJJJJHIGIIJIJJJJJJJJJJJJJJJBGIHGJIHG
@2390469/1
caccacctgattggtgatatcagccgctccgggcgttccgttggtctgat
+2390469/1
CCCFFFFFHHHHHIEHIIIIBDFGGGGGIIIIIIIHIIII@GHG;?EA;C
@3907134/1
cggatacagaacttggaccttttagaatcgagtttacaggtgatcatcag
+3907134/1
8?@DDADA?D<;DEAE9::?FHBDAGEEBC9CC;E?DF9C?BFD<BG>BA
@2920178/1
ccaatgcttggtgcagctatccactttgccagtggccgtctgctacggaa
+2920178/1
CCCFFFFFGHHFHJIIJJJJJFJJIJJJJJIIIJJJJJFHIJJJJJJJGG
@2920179/1
ccaatgcttggtgcagctatccactttgccagtggccgtctgctacggaa
+2920179/1
CCCFFFFFHHHHHIIIIIJJJJJJJIJEIJJJIJJIIJJIJJIIJJJJHI
@6474071/1
gctatacagtagtcaaatttgtatccattatcactttttgttgccgtgtg
+6474071/1
CCCFFFFFHFHHFHJJJJJJJJJJJJJJJJJJJJJJIJIIJIJJJJGIGG
@6474186/1
gctatactttgcatagaattagtggtttttttctaaaatcaatttacata
+6474186/1
CCCFFFFFHHGHHJJJIIJJIJGHJHHJJJJJJJJIIIJIJJJJJJJJJI
@7475991/1
gtttgttgtctaccccatgcagcttgttgttgagatgtaggagctggttg
+7475991/1
CBCFFFFFHHHHHJJJJJJJJIJJJJIJJJJJHJHJIIJJJGIJJJJGGG
@1374031/1
atgctgtccaggctttgcctttaaacgccgtatcaagaatcaacaaacaa
+1374031/1
CCCFFFFFHHHHHJJJJJJJJJJJJJJJJJHJJJJJJJJJJJJJJJJJII
@7993782/1
tccttgatggctacagagatagaaatcaaattctgtcggatgagtgatgc
+7993782/1
CCCFFFFFHHHHHIJJJJIIIGIJIJJJJJJJJJIIJJJJJIJJFHIIJG
@7476278/1
gtttgtttaaagggattggacgcaattaccgtattgccaagtgtaccgca
+7476278/1
C@CFFEFFHHHHHIIJJJIJJJJJJJJJJJJHIIJJJJJJIBFDHIJGIF
@7476691/1
gtttgtttcagaacaaaccgggaaaagtattatg
+7476691/1
@@@FFFFFHHHHHJIIIGIIJIIJJJJDGIIIFH
@7476692/1
gtttgtttcagaacaaaccgggaaaagtattatgagaatatgaaatttaa
+7476692/1
B?@FFFFFHHHGHJJJJJJJJIJJIJJCFIJJIJGJIJJJJJJJIJJJII
@7476693/1
gtttgtttcagaacaaaccgggaaaagtattatgagaatatgaaatttaa
+7476693/1
BB@DFFFFHHHHHJJJJIJJJJJJJIJCGIIJJJJJIJJJJJJJJJJJJJ
@7476694/1
gtttgtttcagaacaaaccgggaaaagtattatgagaatatgaaatttaa
+7476694/1
BBCFFFFFHHHHHJJJJJJJJJIJJJJFHIJJJJJJJJJJJJJJJJJJJI
@6476552/1
gctattgcgatattttttcggaaaaaagtgagtttaggatatcttacgtt
+6476552/1
CCCFFFFFHHHHHJJJIJJJJJJJJJJIHHIJEIIJJJJJJJJJJJJJII
@5947450/1
gaaggatcgcaagcttcttccagttcaccatcagattcacaagcaggatc
+5947450/1
CCCFFFFFGHHHHJJJJJIJJJJIIJJJJJJJJJJJIJJJJJJJJJJIJI
@843219/1
accgggaaaagtattatgagaatatgaaatttaaaagaaaatttgaaaag
+843219/1
@CCFFFFFHHH?FHIIIIIIIIBGBHIIIIIIIIIIIGGIIIIIIIIIII
@5457917/1
ctttaaagatgcgaataatagagaaattaccatccaacggtattttgaaa
+5457917/1
CCCFFFFFGHHHHJJJJJJJIJJJJJJJIJJJJJJIJJJJBFIJJJJJJJ
@6951904/1
gtcacattttgtggttctttaacgaaatgtcaagagcataaagtatgtct
+6951904/1
CCCFFFFFHHHHHJHJJJJIJJJJJJJIJIJJJJIJJJJJJJIBGIIIJI
@4955459/1
ctggtccacttgtacctatgaggttaagaaaccctgaacctggaaaagca
+4955459/1
CCCFFFFFHHHHHJJJJJJJJJJJIJJJJJJJJJIJJJJJJJJJJJJJJI
@4955736/1
ctggtcccccacaacagactggtcccacacaacagactggtcccacacaa
+4955736/1
CCCFFFFFHHHHHJJJHIJJJJHHIJJJJJJIJJFHIJJJGHIJJJJJIG
@2396568/1
caccatcgcttgtcatgtgttgaaattccgcgaaattggcactggcaagt
+2396568/1
CCCFFFFFHHHHHJJJJHIJJJJJJJJJJJJJJJJJJJJJJJJJJJJJJI
@5950555/1
gaaggtttaggtatttgtggtatctgtcgatgttgccagaacgtaagata
+5950555/1
BCCFFDDFHHHDHIJJJHIJHIJJJJIJJIJJIJIJJJJJGIJHIJJJJI
@5950556/1
gaaggtttaggtatttgtggtatctgtcgatgttgccagaacgtaagata
+5950556/1
CCCFFDFFHHHDHIJJJIJJHIJJJJJJJIJJIJJJJJJJJJIHJJJJJI
@7480349/1
gttttaacgtaactatattgtggtccgctatttggtacgacgacaa
+7480349/1
?@<DBDDDBADFDBGEHGHBFGGA@<::GACFEGB:?FDHBGGIBE
@346001/1
aaactccgaaggaagccaagggctcggctgctcatcatgccctcgagtac
+346001/1
CCCFFFFFHHHHHJJJJJJJJJJJJJJIJJJJIGHIIIGIIJGIGHI=DG
@3913733/1
cggatcttcagctagatcggataatcctatacttgtacctattgaattgt
+3913733/1
@@@AB@DDF?FDBHIIIEFHE:FHGEBHHFHGHGIFCBFCCBDFGE>?BB
@3913734/1
cggatcttcagctagatcggataatcctatacttgtacctattgaattgt
+3913734/1
CCCFFFFFHHHHHJIJJJJJJIIJJJJJIIIIIJJGIJJJJJJGJJJJID
@3913804/1
cggatcttgctactaatattcgattcgataggtgctttgtctggttaact
+3913804/1
CCCFFFFFHGHHHHJJJJJJJJGIJIIIJIJJFHIJJJGGHIJJGHGIJH
@6953406/1
gtcacgagaatttgaaaagcgagcttcatgatcccctgaagaatatatct
+6953406/1
CCCFFFFFHHHHHJJJJJJIJIJJJJJJJJJJJJJJJJIJJIJJJJJJJJ
@4956387/1
ctggtcgacttagacttcaaagccgctggtgacaaagagggttgctccca
+4956387/1
@@@FFDDDDHFFF@GGIGFHGEHGGGIGG9?DGFDDGE>@F7DFDHHDFF
@7997848/1
tcgaaatcaataactcgacaaaaattgttcccttttgagctattgcgata
+7997848/1
@@CFFFDDHHHHGJJIJJIJJJJIJIIJJJJIJJJJIAFHIGIJJGJIC6
@7997849/1
tcgaaatcaataactcgacaaaaattgttcccttttgagctattgcgata
+7997849/1
CCCFFFFFHHHHHJJJJGIJJJJJJJJIIIJJJJJJJJJJJJJJJJJJJI
@7997850/1
tcgaaatcaataactcgacaaaaattgttcccttttgagctattgcgata
+7997850/1
CCCFFFFFHHHHHJJJJJJIJJJJJJJIJJJJJJJJIJJJJJJJIJJJJI
@7997851/1
tcgaaatcaataactcgataaaaattgttcccttttgagctattgcgata
+7997851/1
@CCFFFFFHHHHHJJJJJJJJJJJJJJIJJJJJJJIIGJJJJJIJJJJJF
@7997852/1
tcgaaatcaataactcgataaaaattgttcccttttgagctattgcgata
+7997852/1
CCCFFFFFHHHHHJIJJJIJJIJJJJJHIJJJJJJJGIJJJJIJFJJIHI
@7997853/1
tcgaaatcaataactcgataaaaattgttcccttttgagctattgcgata
+7997853/1
CCCFFFFFHHHHHJJJJJJJJJJJJJJIJJJJJJJJJJJJJIJJJJJJJI
@7997854/1
tcgaaatcaataatgcaatgtgtttaaatttttgtcgagtcaaaagcgaa
+7997854/1
CCCFFFFFHHH?HIJJJIIJHHIJIJJJJJJJJJJJJHIHGGIIIJIJJG
@7997855/1
tcgaaatcaataatgcaatgtgtttaaatttttgtcgagtcaaaagcgaa
+7997855/1
CCCFFFFFHHHHHJJJJIJJHHIIEIJJJJJJJJGIJJJGGIJJJJJGJI
@3374451/1
cctgcacacacgcatttttaaatttaaaaatttattcaagtcaaaaataa
+3374451/1
@@CFFFFDHFHGFHIIIJJJJJJIIJGHJIJJJJIJGIJJJJIJEFGIIG
@3374452/1
cctgcacacacgcatttttaaatttaaaaatttattcaagtcaaaaataa
+3374452/1
CCCFFFFFHHHHHJJJIGIJJEGIJJJJGEHIIJJJJIJJFHGGGIEHII
@2926445/1
ccacaaatacctaaaccttcccactaaagttaaccagacaaagcacctat
+2926445/1
CCCFFFFFHHHHHJJJJJJJJJJJJJJJJIIJIJJJJJJJJJJJIJJJIJ
@6479077/1
gctcaatccacctgaggttcagcctcaacccattacacaagacccccaac
+6479077/1
CCCFFFFFHHHHHIJJJGIIJJJJJJJJJJJJJJJJJJIJJJJJJJJJJJ
@5460791/1
ctttaacacattgtgttaaacagcctacattaatctcagctgctgtttta
+5460791/1
CCCFFFFFHHHHHIJJJJJJJJIJJJJJJJJJJJJJJJJJJJJJJGJJJJ
@5460792/1
ctttaacacattgtgttaaacagcctacattaatctcagctgctgtttta
+5460792/1
CCCFFFFFHHHHHJJJJJJJJJJJJJJJJJJJJJIJJJJJJJJJJIJJJJ
@6479352/1
gctcaatgtcgtcgtttgacatatcgttgtcatcccacaaggtacaatac
+6479352/1
BCCFFFFFHHHHGJIJJJIJJJJJJIIJJJJJIIJIIJJJJIGHIJJJII
@2926863/1
ccacaacagactggtcccacacaacagactggtcccacacaacagactgg
+2926863/1
CCCFFFFFFHHHHJHHIJJJJJJJJJEHIJJJHIIJJJJJJJJJFGIIJJ
@6479524/1
gctcaattggtttatcctctactgtacaactgtttacctgtgtatgataa
+6479524/1
CCCFFFFFHHHHHIJJJJJJJJJJGIJJJJJJIJJJJJJJHIHIJJIJJI
@5461356/1
ctttaacagatgtgaagtatttcttgatgtccatatttctgtcaccaatt
+5461356/1
CCCFFFFFHHHHHJJJJFHJJJJJIGIJJJJJJJJJJJJJJHJIJJIJJJ
@6483350/1
gctccattggtttatcctctactgtacaactgtttacctgtgtatgataa
+6483350/1
CCCFFFFFHGHHGCHJJJJJJJJJIJJJJJJJJJJIJJJFHCFIGGGIII
@6483854/1
gctccgggcgttccgttggtctgattggcttgttcgggcgttacttttcc
+6483854/1
@CCFFFFF?HHDHIHDGIGIIIIFGIHIGIJ<??47AG<EAB4?@CDE>A
@6484713/1
gctcgaaaactcaattggcgcacattcagcaggttttttaacagtttgaa
+6484713/1
CCCFFFFFHHHHHJJJIJJIJIJJJJJJJJGIJDGIIJJJJJJJIJJIII
@6484860/1
gctcgacatggagtcccaaaacatgaccatgatgcactcggccggaccga
+6484860/1
CCCFFFFFHHHHHFGHJJJJJJJJJJJJJJJJJJJJJJJJJJJJIJJJHF
@7998359/1
tcgaaatctaaggttatattacttttatgaatcgtgataacatgcat
+7998359/1
CCCFFFFFHHHHHIJJIIJJJIIJJJIJIJJIJJHIGIHGIIJJJJJ
@7998360/1
tcgaaatctaaggttatattacttttatgaatcgtgataacatgcataaa
+7998360/1
@@@FFDBDAABFFGHGIGIGHGIJIJIIIECAFHIIEHCHGH@EBG@HII
@7998361/1
tcgaaatctaaggttatattacttttatgaatcgtgataacatgcataaa
+7998361/1
CCCFFFFFHHHHHGHIJIJJJJJJJJJJJHHHIJGHHIIJJJJJJIIJJJ
@7998362/1
tcgaaatctaaggttatattacttttatgaatcgtgataacatgcataaa
+7998362/1
CCCFFFFFHHHHHHIJJJJJJJJJJJJJJHHHHIGIJJIJHJJJIJJJJJ
@2928597/1
ccacaagcaatgtcaaagagaaggatagcaactaattttacaagctatac
+2928597/1
CCCFFFFFHHHHHJJJIIDHIGIJG@HIIIJJJJJJJJJJJJJJIIJJJI
@2398727/1
caccattctatgaaatggaacacgaagagggactaccacacgaaaggcag
+2398727/1
@@@DFFFFHHH<FDGHFCIIEGEHJDEHGDGHIGIDEHIGIDEHJBEHI?
@2398728/1
caccattctatgaaatggaacacgaagagggactaccacacgaaaggcag
+2398728/1
@@CFFFFFHGHHHJEFGHGIIIIJJJJJIIJGHIIEIJIJIHIJFGHIDH
@2398729/1
caccattctatgaaatggaacacgaagagggactaccacacgaaaggcag
+2398729/1
CCCFFFFFHHHHHJJJJJJJJJJJJJJJJJJJJJJJJJJJJJJJJJJJJJ
@2928881/1
ccacaaggtacaatactttgttggtttcgccactccctgtatactggcgt
+2928881/1
BCCFFFFFCFHGHIJIJJJJJJJJHHIIJJJJJJJJJJJFHGIJJJJIJG
@1382417/1
atggcattcatgcagaaccgattaagaaaggggcagacaacttcatgtac
+1382417/1
@@@FDFFFFBDBDFGGIIGDADGGHEGGIIIDHGGIBEHIGIIGIHIIEC
@7999855/1
tcgaacgatgtcaccacctgattggtgatatcagccgctccgggcgttcc
+7999855/1
@@@DFDDFHHDBFIIBGGHHHGIIGDDHIIGGHHIIFIIIGGIIGGFHFF
@7999896/1
tcgaacgttcttctgggcttttcctgcttttttagcagctttaccattcg
+7999896/1
CCCFFFFFHHHHHJJJJJJJJJJJJJJJJJJJJIJJJJJJJJJJJIJJJI
@6955665/1
gtcacttttccgaccaagagatccagcaagttcttggctgccgaatgttt
+6955665/1
CCCFFFFFHHHHHIJJJJIJJJJJJIJJJJIJIJJJIJJIGGIAGDEGGG
@6955672/1
gtcacttttcgcgcaaaggtaaaatcgttctagacatactttatgctctt
+6955672/1
CBCFFFFFHHHHHJJJJJJEGIJJIJJHJJJJJJJJJJJJJJJJJJJJJJ
@6955673/1
gtcacttttcgcgcaaaggtaaaatcgttctagacatactttatgctctt
+6955673/1
CBCFFFFFHHHHHJJJJJJGHIJJJJJJJJJJJJJJJJJJJJJJJJJJJJ
@6955674/1
gtcacttttcgcgcaaaggtaaaatcgttctagacatactttatgctctt
+6955674/1
CCCFFFFFHHGHHJJJJJJHFIJIJJJIJJIJJJJJJJJJJJJJJJJJJJ
@6955675/1
gtcacttttcgcgcaaaggtaaaatcgttctagacatactttatgctctt
+6955675/1
CCCFFFFFHHHHHJJJJJJEFHJJIJJHIJJJIJJJJJJJJJJJJJJJJJ
@846659/1
acctatcgaatcgaatattagtagcaagatccgagatgtggtacacgacg
+846659/1
CCCFFFFFHHHHHJJIJJJJJFHIIIJJJJJJJJJIJJGHHFGIJJIJJD
@5955163/1
gaagttataaggttaacggtataaatg
+5955163/1
@@@DDDDDHBH?H@F@CADE:FDF<F9
@5955164/1
gaagttataaggttaacggtataaatgacccaccggccgtgaaaaccttt
+5955164/1
CCCFFFFFHHHHFIIJJJJFHIIJJJJJJJJJJJJJJJJHGIJJJJJJII
@7485867/1
gttttactaatttttcaataaagtacactttatttaagaacaggggagaa
+7485867/1
CBCFFFFFHHHHHJJJJJJJJJJJJJJJJJJJJJJJJJJJJJJJJJJJII
@5956197/1
gaagttgtctgcccctttcttaatcggttctgcatgaatgccatctgggc
+5956197/1
C@CFFFFFHHHHHJJJJJJJJJJJJJJIJJJJJJJJJJJJJJIJJJJJJI
@8000801/1
tcgaaggattgttcgctagcgatctcctgcaagaactgaacaaagttgaa
+8000801/1
CCCFFFFFHGHHHJJIJJJIJJJJJJJJIIJJJIJJIIIJJIJJJIIJJJ
@4961144/1
ctggtggccaccggaaccggaagatcgaagaaagacgccaaacattcgg
+4961144/1
@?@ADDADHFHGHJBEGGGIGIGHIGGGGHGGGIIJEBHGGIIHGEEEE
@4961145/1
ctggtggccaccggaaccggaagatcgaagaaagacgccaaacattcggc
+4961145/1
@@@DDEFFHFHHHJJJJJJIJIIJJJIJIJJJJJJJIIIIJJIHHHHGHF
@4961146/1
ctggtggccaccggaaccggaagatcgaagaaagacgccaaacattcggc
+4961146/1
BBCFBDFFHGHHHJIJJJJJJJJJJIJIIIIJJIIJIJJJJJJHHHHHHF
@8001235/1
tcgaagtcactctcccgggcgaaggcaaggacagactgttccgagtcagc
+8001235/1
???DDDDD<B?C2<<;?::FAA6?<2BDD7D?@D9BCAEC7@AD<DC>A9
@3920319/1
cggattttcataatgtgttgtgttaaatgataatagatattaaccaaact
+3920319/1
CCCFFFFDHHGGGIJHHIJJIIJJIJJIJJJJGGJJJJDIJIJJIJJJII
@3920320/1
cggattttcataatgtgttgtgttaaatgataatagatattaaccaaact
+3920320/1
CCCFFFFFHHHHHJJGIHIJHIJJJJJJJJJJJJJJJJJJJJJJJJJJJI
@5464599/1
ctttaacgaaatgtcaagagcataaagtatgtctagaacgattttacctt
+5464599/1
@CCADDFFHHHHHHIIFIHJJIJJJIJEHHIIGIIGIIJJIIJIIJAHII
@5464600/1
ctttaacgaaatgtcaagagcataaagtatgtctagaacgattttacctt
+5464600/1
@CCFADDFDDDHHB@DHECHGEEEHHGIEGGIGGCCEHCE6GEHIIFIGH
@5464601/1
ctttaacgaaatgtcaagagcataaagtatgtctagaacgattttacctt
+5464601/1
CCCFFFFFGHHGHGIIIICHEHHEE@HBEFCBBGIIII>GGIGGIC<DFH
@5464602/1
ctttaacgaaatgtcaagagcataaagtatgtctagaacgattttacctt
+5464602/1
CCCFFFFFHHHHAHIJJJJJJJJJJJJFHIJIIJJJJJJJJJJJJJIJII
@5464603/1
ctttaacgaaatgtcaagagcataaagtatgtctagaacgattttacctt
+5464603/1
CCCFFFFFHHHHHIIIJJIJJJJJJJJFHIJJIJJJIJIJJJJJJJIIJI
@5464604/1
ctttaacgaaatgtcaagagcataaagtatgtctagaacgattttacctt
+5464604/1
CCCFFFFFHHHHHIJJIJHIJJJJJJJHHJJIIIJJIJIIIJJJJIJIII
@5464605/1
ctttaacgaaatgtcaagagcataaagtatgtctagaacgattttacctt
+5464605/1
CCCFFFFFHHHHHIJJJJJJJIJJJJJHHJBIIJJJJIGHGIJJJJIJJI
@5464606/1
ctttaacgaaatgtcaagagcataaagtatgtctagaacgattttacctt
+5464606/1
CCCFFFFFHHHHHJJJJJIJIIJJJIJHHJJIJJIJJJHIIIJJJJIJIH
@2400040/1
cacccaacaacaacacttcgactacagatattcgcacttgcagtcccaat
+2400040/1
CCCFFFFFHHHHHJJJJJJJJJJJJIIJJJJJJJJJJJJJJJJHHIJIJI
@2400041/1
cacccaacaacaacacttcgactacagatattcgcacttgcagtcccaat
+2400041/1
CCCFFFFFHHHHHJJJJJJJJJJJJJJIJJJJJJJJJJJJJJJHIIJJJI
@1907981/1
caaacttttcggggtgcaatcttcttttccggaaaatgctcgaaaactca
+1907981/1
C@?DDFFFHHHHHIHGIIIIIIIIIIIIGIIIIIIIIFHIIIIIIIIIII
@1907982/1
caaacttttcggggtgcaatcttcttttccggaaaatgctcgaaaactca
+1907982/1
CCCFFFFFHGHHHJBFHIIJJJJJJJJIJJJIIIJJJJJJJJJJJJJJJJ
@5957341/1
gaagttttcggcaagtacatgaagcagttaagagttgtttatgaaattcc
+5957341/1
B@CFDFFFHHHHHJJGHJJJJJJIJIJIJJIJHIFHIHJJJJIIJJIJJH
@3921770/1
cggcaaagagaagaaaggccgatagaatgaagtgaaagtcgaacgttctt
+3921770/1
CCCFFFFFHHHHHJJJJJIJJJJIJJJJJJIJHIJJJJGIJGJGGFHJJI
@3922268/1
cggcaacaaaaagtgataatggatacaaatttgactactgtatagctttc
+3922268/1
@1;?DDDDHFHFHCFABHGIIIIEHEHGICHIGIIICGGHGHHGCHGGH@
@3922269/1
cggcaacaaaaagtgataatggatacaaatttgactactgtatagctttc
+3922269/1
CCCFFFFFHHHHHEFIIJJJJJJGGHJJJJJJJJJJJJJJGIIJJJJJJG
@3922270/1
cggcaacaaaaagtgataatggatacaaatttgactactgtatagctttc
+3922270/1
CCCFFFFFHHHHHFGHJJJJJJJJJJJJJJJJJJJJJIJJIJJIIIJJJH
@3379444/1
cctgcttttttagcagctttaccattcgtcttatcgatgcattgaaacgc
+3379444/1
CCCFFFFFHHHHHJJJJJJIJJJJJJIJIJJJJJJJJJJJJJJIJJJIJI
@3380195/1
cctggacattcgagacataaacgaacagaggaaacctctaacagacagcc
+3380195/1
@CCFFFFFDFHHHEHIGGIIJGIJI>HFHJIJIJIJJJGIJJJIJGIGFG
@1385014/1
atgggattgcccatcactttgtcatcgaacgatgtcaccacctgattggt
+1385014/1
CCCFFFFFHHHHHJJJJJJJJIJJJJJJJJJJJJJJJJJJJJJJJJJJJ@
@1910077/1
caaagaagctagccaagagaatggcggctcacaagatgtggcaatccttg
+1910077/1
@;@DFDFFFFHHHIJGIIGDGHGJFGGBAGGIGIEF9==BC=CF3=FFHB
@1910078/1
caaagaagctagccaagagaatggcggctcacaagatgtggcaatccttg
+1910078/1
CCCFFFFFHHHHHJJJJJJJJJJJIJJIHGIJIJIIGHFHIEHIDDHFHE
@1910079/1
caaagaagctagccaagagaatggcggctcacaagatgtggcaatccttg
+1910079/1
CCCFFFFFHHHHHJJJJJJJJJJJJJJIIIIIIJIHIJHIIGGHGHIEII
@8003627/1
tcgacaaaaatttaaacacattgcattattgatttcgaggaaataatacg
+8003627/1
CCCFFFFFHHHHHJJJJJJJJJJIJJJJJJJJIJJJJJJJJJJJJJJJJJ
@8003628/1
tcgacaaaaatttaaacacattgcattattgatttcgaggaaataatacg
+8003628/1
CCCFFFFFHHHHHJJJJJJJJJJJJJJJJJJJJJJJJJJJIJJJJJJJJI
@3381237/1
cctggagcgagacaacagcagccagctccttcacaacaacaacctggagc
+3381237/1
CCCFFFFFHHHHHJJJJJJIJJIIJJJJJJIJJJJJJJIJJJJJJJIJIJ
@3381405/1
cctggaggcatggcaaatgggggtatcttaatttcatcttgtacttgtcc
+3381405/1
CCCFFFFFHHHHHJJJIJJJJJJCDHIJJJJJJJJJJJJJIHIJJJIFHI
@6960587/1
gtcagcgtcctccaggagttgctgagccgtcgcggcatcactcccaaata
+6960587/1
CCCFFFFDHHHHHIJJGJFGGJJJIEIGHFHIJIIIGIIIGEEHHHFFDF
@6960588/1
gtcagcgtcctccaggagttgctgagccgtcgcggcatcactcccaaata
+6960588/1
CCCFFFFFHHHHHJJJGIHIJJJJIIJJJHJJJJJJJJJGIJHHHGFFFF
@6491922/1
gctgaatcggtccggccgagtgcatcatggtcatgttttgggactccatg
+6491922/1
CCCFFFFFHHHHHIIJJIIGDDHIGHJJJJIIJIIGIJJIJJHIGIJGI@
@6491923/1
gctgaatcggtccggccgagtgcatcatggtcatgttttgggactccatg
+6491923/1
CCCFFFFFHHHHHJJJJJIJGFIGIJJJJJHIJJJIIJJIJJCHGIJGIE
@6492335/1
gctgaatgtgcgccaattgagttttcgagcattttccggaaaagaagatt
+6492335/1
@CCFFFFFHHHHHJJJJJJGIHIJIHIJJIJJJJJJJJJJJJJHIIIJJI
@4966066/1
ctggttctcacattctagatgaaattcagggggactatatgggaaatata
+4966066/1
BBCFDEFFHHHHHJJIJJGJJJJIJJJJJIJJGIIJJIIIJJJDGHIGII
@8005166/1
tcgacatggagtcccaaaacatgaccatgatgcactcggccggaccgatt
+8005166/1
CCCFFFFFHHHHHJJJJJJJIJJIIIJJJJJJIIJJJIJJJIIIJJFHE?
@852774/1
acgaaattaaacacgctgagaaagctatggttgagtgaaaaaggtgggaa
+852774/1
CCCFFFFFHHHHHJJJJJIJJJIII<HHIJHHJIIBGHIJJJJJBFHJIJ
@1387766/1
atggtcttgaagtaccctggattccttgatggctacagagatagaaatca
+1387766/1
CCCFDFFFHHHHHJJJJJ3AFHGJJJJJJJJJJJJJJJJJIJIIJJJJJJ
@6494972/1
gctgatatcaccaatcaggtggtgacatcgttcgatgacaaagtgatggg
+6494972/1
CCCFFFFFHHHHHJIJIJJEHIFIJJJJJJJJJJJJJJJJJJJBGHIIJI
@5961560/1
gaatacaccccttaatcagctacaacagtcaacatttcccaccttttcac
+5961560/1
CCCFFFFFHHHHHJJJJJJJJIJJJJJJIIJJJIJJJJJJJJJJJJJJJJ
@4416128/1
ctcagcaactcctggaggacgctgacgggagtcttgctcggcatggaggc
+4416128/1
CCCFFFFFHHHHHJJJJJIJJJIJJJJJJIJGHIIJIIJJJJJJJJIJGH
@1914844/1
caaagacgcaataagtgatacaagaaaatatacagact
+1914844/1
<@;D?BDD6FFC?GE<<<CC>HF>G3?C:?DF@<?4C@
@1914845/1
caaagacgcaataagtgatacaagaaaatatacagactaaagaaacgctc
+1914845/1
???DDDDAHHDDDHI<:C?FACE?>FGC9CGGHGBGIIIIICGEIEGAB@
@1914846/1
caaagacgcaataagtgatacaagaaaatatacagactaaagaaacgctc
+1914846/1
CCCFFFFFHHHHHJJEHIJJJJJJJJJJJJJJJJJJJJJJJJJJJJJJJJ
@1914847/1
caaagacgcaataagtgatacaagaaaatatacagactaaagaaacgctc
+1914847/1
CCCFFFFFHHHHHJJFHIIGJJIJJJJJIJJJJJJJJJJJJJJJJJJJJJ
@1914848/1
caaagacgcaataagtgatacaagaaaatatacagactaaagaaacgctc
+1914848/1
CCCFFFFFHHHHHJJGHJJJJJJJJJJJJJJJJJJJJJJJJJJJJJJJJJ
@1914849/1
caaagacgcaataagtgatacaagaaaatatacagactaaagaaacgctc
+1914849/1
CCCFFFFFHHHHHJJHHJJJJJJJIJJJJJJJJJJJJJJJJJIJJJJJJJ
@1915900/1
caaagactgaaattgagaaaaaaatgaacatggaatgtaagaacattttc
+1915900/1
CCCFFFFFHHHHHJJJJJJJJJJJIJJJJJJJJJJJJIIJIJJJJJJJJI
@1915901/1
caaagactgaaattgagaaaaaatgaacatggaatgtaagaacattttcg
+1915901/1
CCCFFFFFHHGHHJJJJJJJJJJJJJJJJJJJIJJJIGJJJJIJJJJJJJ
@1916438/1
caaagagaaggatagcaactaattttacaagctatactttgcatagaatt
+1916438/1
BBCFFDEDHHHHHJJJJJJJJIJJJJIJJJJIJJJJJJJJJJHIIHHHEG
@1916439/1
caaagagaaggatagcaactaattttacaagctatactttgcatagaatt
+1916439/1
BBCFFFFFHHHHHJJJJJJJJJJJJJJJJJJIJJJJJJJJJJJJJJIJJH
@1916440/1
caaagagaaggatagcaactaattttacaagctatactttgcatagaatt
+1916440/1
CCCFFFFFHHHHHJJJIJJJJJJJJJJJJJJJJJJJJJJJJJJJJJIJJJ
@1916447/1
caaagagaaggttatgaaccggcaataactttccttgttgtccagaaacg
+1916447/1
CC@DFFFFHGGHHIJJJJGHGGJIGIIGGEGIJJJIGIF@GGIGIIIJHG
@6495674/1
gctgattaaggggtgtattctatatttcagttaaatttaagaggctttta
+6495674/1
@@@DFFDDAFDHG@CEAFGEHHHGIIJGIHIIEGHGIIHFGGIIGGIIJI
@8008202/1
tcgactttcacttcattctatcggcctttcttctctttgccgtattttat
+8008202/1
CCCFDFFFHHHHHJGIJJJIIJJJIIJJJIJJJIIJJJFIJJDFHIJJII
@8008203/1
tcgactttcacttcattctatcggcctttcttctctttgccgtattttat
+8008203/1
CCCFFFFFHHHHHJHIJJJJJJJIJJJJJJIJJJJJJJIJIG@GGIJJJH
@8008204/1
tcgactttcacttcattctatcggcctttcttctctttgccgtattttat
+8008204/1
CCCFFFFFHHHHHJJJJJJJJJJJJJJJJJJJJJJJJJJJJIDFHIJJGI
@8008205/1
tcgactttcacttcattctatcggcctttcttctctttgccgtattttat
+8008205/1
CCCFFFFFHHHHHJJJJJJJJJJJJJJJJJJJJJJJJJJJJJFHIIJJII
@8008206/1
tcgactttcacttcattctatcggcctttcttctttttgccgtattttat
+8008206/1
@@?:=ADBFHDFHGIFIIIGGCGIGIIIGAEEFFGHIIIIIBF?FDHIBF
@356890/1
aaagaaaatttgaaaagtatcatgagttttgtgattctccgaagaatatg
+356890/1
CCCFFFFFHHHHGJJJJCBFJHIJGIJHIJIIJJJJJJJJJJJJJJJJIJ
@4970495/1
ctggtttctctatagttttgtcatacgtttttgaggcagcaaatttctca
+4970495/1
@C@FBDDFHFHFHHIGFIIIGHGHIGHHIIJJJJIJIHIFGIIHIGJJII
@4970496/1
ctggtttctctatagttttgtcatacgtttttgaggcagcaaatttctca
+4970496/1
CCCFDEFFHHHHHJJIJJJJIIIJJJJHJJJJJJJJJJJIIJIIJJIJJJ
@4970497/1
ctggtttctctatagttttgtcatacgtttttgaggcagcaaatttctca
+4970497/1
CCCFDFFFHHHHHJJGIJIJIIJJJJJHIJJJJIJIJJJJJJJJJJGIJJ
@4970498/1
ctggtttctctatagttttgtcatacgtttttgaggcagcaaatttctca
+4970498/1
CCCFDFFFHHHHHJJHIJJJIJJIIJJIIJJJJIIJJJJIJJJJJJIJIJ
@4417805/1
ctcagccgagctgcccagtttagtggccaactcttcgtcactcgcaaatg
+4417805/1
@CCFFFFFHHHHHJJJIJIJJJJFHIJJJJIJJJIGIGIIJIIJJIJJJI
@855322/1
acgaattttgtgcatacaaaaatagtaaaaagtcgaagtctttcgagaca
+855322/1
CCCFFFFFHHHHHJJJJJIJJIIIHHIIJJJJEFHIIJGGHJJHIIJGGG
@6964561/1
gtcagttatatattcacctttatatatgtcacattttgtggttctttaac
+6964561/1
CBBFFFFFHHHHHJJJJJJJJJJJJJJJJJJJJHIIJIIJJFHIIJJGIJ
@6964562/1
gtcagttatatattcacctttatatatgtcacattttgtggttctttaac
+6964562/1
CBCFFFFFHHHHHJJJJJJJJGJJJJJIJJFIIJJJJJHIJIJJJJJJJI
@6964563/1
gtcagttatatattcacctttatatgtcacattttgtggttctttaacga
+6964563/1
CBBFFFFFHHHHHJJJJJJJJJIJIIJJJJJJJJJJHIJHJIJJJJJJJJ
@6965389/1
gtcagtttgcgtttcaatgcatcgataagacgaatggtaaagctgctaaa
+6965389/1
@??DDDDDHDA@CGDFFHGIIIIHBHEGBBDGHFGH<?BD@DGIIGDHEG
@6965390/1
gtcagtttgcgtttcaatgcatcgataagacgaatggtaaagctgctaaa
+6965390/1
B@BFFFFFHHHFHJJJJJJJJJJJJJJJJJJJJJIJJGHIJJJJJJJJJJ
@6965391/1
gtcagtttgcgtttcaatgcatcgataagacgaatggtaaagctgctaaa
+6965391/1
CBCFFFFFHHHHHJJJJJJJJIJJIJJJJJJJJJJJJG?GIJJJJIJJJJ
@6965392/1
gtcagtttgcgtttcaatgcatcgataagacgaatggtaaagctgctaaa
+6965392/1
CCCFFEFFHHHHFIJJJJJJJJJJIIJJJJJIGIJJJGIJJIJJJJIJJJ
@8011409/1
tcgaggtaacctacgtggacatcgaagaaaaaacattgaccaatcgccac
+8011409/1
CCCFFFDDHHHHHJJHIJJJJJJJJJJJJJJJJJJJJJJJJIJIICHIII
@6966585/1
gtcatacttatgttaggtgtaccaggtccgtttcgatacctgcgccagcc
+6966585/1
CCCFFFFFHHHHHJJJJEGBIHJJJJIIJJJJJIJJJJJJJJJJJJIHII
@8012342/1
tcgagttattgatttcgaggaataatacgaacttccatagattcaaatga
+8012342/1
CCCFFDFFGGHHHJJJJJJJJJIIJIJJJJJJJJJJJJJJJIJJJJJJJJ
@8012343/1
tcgagttattgatttcgaggaataatacgaacttccatagattcaaatga
+8012343/1
CCCFFEFFHHHHHJJJJJJJJJJJJIJJJJJJJJJJJJJJJJJJJJJJJJ
@8012344/1
tcgagttattgatttcgaggaataatacgaacttccatagattcaaatga
+8012344/1
CCCFFFFFHHHHHJJJJJJJJJJJJIJJJJJJJJJJJJJJIJJJJJJJII
@8012520/1
tcgagttcttcacgggaattgccgatgggaaggggatctctggtgtagag
+8012520/1
@81=DDDDFFFFFIIIIIIIIIIIFIIIIIIIIIIIIIIIIIIBFFFIII
@5965029/1
gaatcacaaaactcatgatacttttcaaattttcttttaaatttcatatt
+5965029/1
CCCFFFFFGHHHHJJJJJJJJJJJJJJJJJJJJJJJJJJJGIJJJJJJJJ
@4972205/1
ctggtttgtctatagttttgtcatacgtttttgaggcagcaaatttctca
+4972205/1
BCCFDFFFHHHHHJJIJJJJGIJJJJJIJJJJJHJIJJJIJJJIJJHIIJ
@4972206/1
ctggtttgtctatagttttgtcatacgtttttgaggcagcaaatttctca
+4972206/1
CCCFDFFFHHHHHJJJJJJJJJJJJJJHIJJJJHJJJJJIJJJJJJGIJJ
@6966987/1
gtcatatatagtcctgataaatcaatattattaactatgggatttaaaaa
+6966987/1
C@@FFFFFFBHHHIJIIIGAACAFGHIIJHJGGGHHJJGHEGHEHIIIGI
@6966988/1
gtcatatatagtcctgataaatcaatattattaactatgggatttaaaaa
+6966988/1
CBCFFFFFHHHHHJJJJJHCCAAIHHJJJJJJJJJJJJJJJIIJJJJJJI
@8013563/1
tcgataggtgctttgtctggttaactttagtgggaaggtttaggtatttg
+8013563/1
BCCDFFFFDHHHHJJIIJJJHIJJIJJJJJHHJJJJJJFHIJJJ?FHIJH
@8013564/1
tcgataggtgctttgtctggttaactttagtgggaaggtttaggtatttg
+8013564/1
BCCFFFFFDFHHHJJJJJJJHIJJJJJJJJGHIJJJJJCHIJJJDHIIGI
@4420479/1
ctcagctgctgttttaacgtaactatattgtggtccgctatttggtacga
+4420479/1
CCCFFFFFHHHHHJJJJJJIJJJJJJJJJJIJIHIIJJJJJJJJJHIJJI
@1920609/1
caaagatcaagatctgtctttctttgacgaaatacgagtagaagatccca
+1920609/1
CCCFFFFFHHHHHJJJJJJJJJJJJJJJJIJJJJJJJJGHIJJJJIJJJI
@4421053/1
ctcagcttcaacgccaaggacttcaactttgttcagttcttgcagg
+4421053/1
CCCFFFFFHHGHHJIJJJJIJJJJIJIJJJJHIJJJJJJJJIIJJJ
@4421054/1
ctcagcttcaacgccaaggacttcaactttgttcagttcttgcagg
+4421054/1
CCCFFFFFHHHGDHIJIJJJJIJJJJJJJJJIJJIJIIJJJJJJJI
@4421055/1
ctcagcttcaacgccaaggacttcaactttgttcagttcttgcagg
+4421055/1
CCCFFFFFHHHHDGHGHIIIJIJIJJJJJJJJJJJJJJEHIIIJII
@4421056/1
ctcagcttcaacgccaaggacttcaactttgttcagttcttgcagg
+4421056/1
CCCFFFFFHHHHDHIDIHIIJIGIIJIJJJEGHIHHIGHGIGIFHH
@4421057/1
ctcagcttcaacgccaaggacttcaactttgttcagttcttgcagg
+4421057/1
CCCFFFFFHHHHFHJJJJJIJJJJJJJJJJJHIJJJHIJJIJJJJJ
@4421058/1
ctcagcttcaacgccaaggacttcaactttgttcagttcttgcagg
+4421058/1
CCCFFFFFHHHHFIIIIJJGJJJJJJIJJJJJJJJJIJJJJJJJJJ
@4421059/1
ctcagcttcaacgccaaggacttcaactttgttcagttcttgcagg
+4421059/1
CCCFFFFFHHHHFIJJIJJIJJJJJJJJJJIFHIJJIJJFGJJJJJ
@4421060/1
ctcagcttcaacgccaaggacttcaactttgttcagttcttgcagg
+4421060/1
CCCFFFFFHHHHGJJJJJJJJJIJJJJJJJJIJJJJJIJJJGIIGH
@2937246/1
ccacatcttgtgagccgccattctcttggctagcttctttgacttgccag
+2937246/1
CCCFFFFFHHHHHJJJJJJIIIJJJJJJIJJIIJJJJIJJIIIJJIJJEI
@363462/1
aaagaagctagccaagagaatggcggctcacaagatgtggcaatccttgc
+363462/1
CCCFFFFFHHHHHJJJJJJJJJJIJJHEHGHAGHGGGAFGEEH@FHHIGG
@862127/1
acgcatttttaaatttaaaaatttattcaagtcaaaaataatatgtaaat
+862127/1
CCCFFFFFHHHHHJJJJJJJGJJJJJJJJJJJJJJJJJJJJJJJIIJJJJ
@6969620/1
gtcatcgctccccacgagcgtttctttagtctgtatattttcttgtatca
+6969620/1
CCCFFFFFHHHHHJJJJJJJJJJJJJJJJIJJJIJJJJJJJIJJJIIJJC
@5966711/1
gaatcgaatattagtagcaagatccgagatgtggtacacgacgaatgatg
+5966711/1
CCCFFFFFGHHHHJFGIIHIIJIJIJIIIJGEHIDFHIJIJJIFIJIJIH
@1396469/1
atgtgttgaaattccgcgaaattggcactggcaagtcaaagaagctagcc
+1396469/1
@:BDDFFFHHHHHJJJJJ?GHIIJJJJJJJJJJJJJJJJJJIIIJJJJIH
@1396470/1
atgtgttgaaattccgcgaaattggcactggcaagtcaaagaagctagcc
+1396470/1
CCCDFFFFHHHHHJJJJJJJJJIJJJJJJIJJJJJHIJJJJJJJJJJJJJ
@1396926/1
atgttagaatgccctattgaaaaccttgtagtggattcctaatatttttt
+1396926/1
CCCFFFFFHHHHHJJJJJJJJJJJJJJJIJJJJJIIIGIIIJJIIJJJJJ
@5968398/1
gaatgaagtgaaagtcgaacgttcttctgggcttttcctgcttttttagc
+5968398/1
CCCFFFFFHHHHHJHIJJJJJJJIJJJJJJJJJJJJIJJJIJJJJJJJJJ
@5968399/1
gaatgaagtgaaagtcgaacgttcttctgggcttttcctgcttttttagc
+5968399/1
CCCFFFFFHHHHHJHJJJJJJIJJJJJJJJJJJJJJJJJJJJJJJJJIIJ
@8015152/1
tcgatgacaaagtgatgggcaatcccattggctggctccaagagatgtgc
+8015152/1
CCCFFFFFHHHHFHJJJJJJJJJJJJJJJJJJJJJIIIJIJJGGEEHBFC
@5969249/1
gaatgatgtgataaatatacctgcacacacgcatttttaaatttaaaaat
+5969249/1
CCCFFFFFHHHHHJJJJIJJJJJJJJJJJJJJJJJJJJIJJJJJJJJIIJ
@2943698/1
ccaccattctatgaaatggaacacgaagagggactaccacacgaaaggca
+2943698/1
CCCFFFFFHHHHHJJJJJJJJJJIJJJJGJJJIJJJJJJJIJJJJJJJJF
@5970819/1
gaatggtaaagctgctaaaaaagcaggaaaagcccagaagaacgttcgac
+5970819/1
@C@DAEDDHGFHFFIIIIIIIIAHGIIIIIIGGICHIGGGEIIIGDFGIG
@3396546/1
cctgtgtatgataaataaacttttttcgggtttggaaaaaatttcaaatt
+3396546/1
CCCFFFEFHHHHHJJJJJJJJJJJJJJJJJIJJJJJJJJJJJJJJJJJJJ
@1399634/1
atgttttttcttcgatgtccacgtaggttacctcgaaggattgttcgcta
+1399634/1
:??==BB;DHHHHIDFHHIGFE7AFHI<FHGFCGA@BFF9BDADGHII6;
@1399635/1
atgttttttcttcgatgtccacgtaggttacctcgaaggattgttcgcta
+1399635/1
@@CDDDFFHHHGFGIJJJGDGIJIIIF@FHGGIJJIIFIEHIJGHGGGII
@1399636/1
atgttttttcttcgatgtccacgtaggttacctcgaaggattgttcgcta
+1399636/1
CCCDFFFFHHHHHJJJJIJJIJJHIJJHIJJJJJJJJJJJJJJHIJJJIJ
@5971954/1
gaatgtttggcgtctttcttcgatcttccggttccggtggccacc
+5971954/1
@@BDFFFFHHHHFIIIJJJJIJIJJJIJJIJFHIJJJJIGIJIJI
@5971955/1
gaatgtttggcgtctttcttcgatcttccggttccggtggccacc
+5971955/1
B@CFFFFFHHHHHJJJJJJJJJIJIJJJJJIHIJJJJJJJJJJJJ
@5971956/1
gaatgtttggcgtctttcttcgatcttccggttccggtggccacc
+5971956/1
C@@FFFFDHGGGFIJJIIIJJJHHEGIIJIJIGHIIIF>AFEGGI
@5971957/1
gaatgtttggcgtctttcttcgatcttccggttccggtggccacc
+5971957/1
C@CFFFFFHHGHHJJJJIJJJJIJIIJJJIJIJJJJIHIJIJIJJ
@5973123/1
gaattagtggtttttttctaaaatcaatttacatattatttttgacttga
+5973123/1
B?@DFFFDHHHHHJJJJJIIGGHHHIJJJJJJJJJJJJJJJJJJJJJJJI
@5973124/1
gaattagtggtttttttctaaaatcaatttacatattatttttgacttga
+5973124/1
BBCFFFFDHHFHHJJJJJJJJJHIJJJJJJJJJJIJJJJJJJJJJJJJJI
@5973126/1
gaattagtggttttttttctaaaatcaatttacatattatttttgacttg
+5973126/1
B@BFFFFDHHFHHJJJJJJJJJJIJJJJJJJJJJJJJJJJJJJJJIJJJI
@8018766/1
tcgcaatagctcaaaagggaacaatttttgtcgagttattgatttcgagg
+8018766/1
CCCFFFFFHHHHHJJJJJJJJJJJJJJJJJIJJJJHIJJJJJJJJJJJJG
@1931743/1
caaagcaaagacgcaataagtgatacaagaaaatatacagactaaagaaa
+1931743/1
CCCFFFFFHHHHHJJJJJJJHHJJJJJJJJJJJJJJJJJJJJJJJJJJJI
@1932004/1
caaagcacctatcgaatcgaatattagtagcaagatccgagatgtggtac
+1932004/1
CC@DDDDFHHGHHIIEGEGIGIIIIBGCCFEGHFHGEIIIIIIIFGHBDF
@1932005/1
caaagcacctatcgaatcgaatattagtagcaagatccgagatgtggtac
+1932005/1
CCCFFFFFHHHHHJJJJJJJJJIJJJJEGIJJJJJIIJIGGIJJIIIFHG
@3397546/1
cctgttcttaaataaagtgtactttattgaaaaattagtaaaacataatg
+3397546/1
CCCFFFFFHHHGHJJJJIIIJJIJJJJJJJJJJJJJJJGIJJJJJJJJJJ
@3397547/1
cctgttcttaaataaagtgtactttattgaaaaattagtaaaacataatg
+3397547/1
CCCFFFFFHHHHHJJJJGIIJJIJJJJJJJJJJJIGJJJJJIJJJJJJII
@6977663/1
gtccaaatcgagggcgccatccacgagccaatcttccgctaccgcgtgtt
+6977663/1
?:?DFDDAFFDFFGFHEHBHGIEGGIGIBHIDCHAHGBHIAAC:BBBCC=
@6977664/1
gtccaaatcgagggcgccatccacgagccaatcttccgctaccgcgtgtt
+6977664/1
CCCFFFFFHHHHHJIJJJJJJJJJJJJIJJJJJJJJJIIJJIJHHFDDBB
@4979110/1
ctgtaattctggtttgtctatagttttgtcatacgtttttgaggcagcaa
+4979110/1
CCCFFFFFHHHHDIIJHIJJJJJIJJJJGJJJIJIGHJJJIIJJIIJHIJ
@4979509/1
ctgtacaactgtttacctgtgtatgataaataaacttttttcgggtttgg
+4979509/1
@CCDDFFFFHHHHIJJJJDHEHIIJCGEIJIIJJGHIGEHGGIIIGIGJE
@4979510/1
ctgtacaactgtttacctgtgtatgataaataaacttttttcgggtttgg
+4979510/1
@CCFFFEFHHHHHJJJJJJIJEHIIFIJJJJJIJJIJJJJIJGIJDHHHG
@372953/1
aaagacgcaataagtgatacaagaaaatatacagactaaagaaacgctcg
+372953/1
@CCFFFDDFHHHHIABEAFFHICFFHEDFHIHGIIIIIIIIIGGCEGIII
@372954/1
aaagacgcaataagtgatacaagaaaatatacagactaaagaaacgctcg
+372954/1
CCCFFFFFHHHHHJEGGI:FHIIJJIIHJJJJJJJJJJJJJJJGIIJHIG
@372955/1
aaagacgcaataagtgatacaagaaaatatacagactaaagaaacgctcg
+372955/1
CCCFFFFFHHHHHJHIIJJJJJJJJJJJJJJJJJJJJJJJJJJJJJJJJJ
@4980609/1
ctgtactagaacaaggctgtgatttaccaaagtgcaacttagttatt
+4980609/1
CCCFFFFFHHHHHJJJJJJGIIJJJJJJJJJJGIJJJJJJJJIJIJJ
@8025357/1
tcgctagcgatctcctgcaagaactgaacgaagttgaagtccttggcgtt
+8025357/1
CCCFFFFFHHHHHJJJJJJJJJJJJJJJJJJJJIJJJJJIJJJJJJJJJI
@3401777/1
ccttaatcagctacaacagtcaacatttcccacctttttcactcaaccat
+3401777/1
@@@DDDB?<F?F??<@EH?IDEH<GHIIC?E@E:BFHIIICD?9?BDHA@
@3401778/1
ccttaatcagctacaacagtcaacatttcccacctttttcactcaaccat
+3401778/1
CC@FFFFFHHHHHJJIJJJHIIIJIJJJJJJJJJJJJJJIJJJJJJJJJI
@3401779/1
ccttaatcagctacaacagtcaacatttcccacctttttcactcaaccat
+3401779/1
CCCFFFFFGHGHGIJJIIJIIGIJGHIGHIJJJJJIJJJJIIGIEHIIII
@3401780/1
ccttaatcagctacaacagtcaacatttcccacctttttcactcaaccat
+3401780/1
CCCFFFFFHHHHHJJIIJJIJJJJIJJJJJJIIIJJJJJIJJJJIJJIGH
@3401781/1
ccttaatcagctacaacagtcaacatttcccacctttttcactcaaccat
+3401781/1
CCCFFFFFHHHHHJJJJJJHJIJJJJJJJJJJJJJJJJJIJJJJJJJJJI
@3401782/1
ccttaatcagctacaacagtcaacatttcccacctttttcactcaaccat
+3401782/1
CCCFFFFFHHHHHJJJJJJJJJJJJJJJHIJIJJJJJJJIJJJJJJJJJH
@374341/1
aaagacttcgactttttactatttttgtatgcacaaaattcgttctacat
+374341/1
CCCFFFFFHHHHHJJJJJJJJJJJJJJIJJJJJJJJJJJJJJJJJJJJJG
@8025898/1
tcgctccccacgagcgtttctttagtctgtatattttcttgtatcactta
+8025898/1
?<@DABDDADD@@@ED?CGAHHGIG?DFGF<G@GGIIIIGGIID@AEHHC
@8025899/1
tcgctccccacgagcgtttctttagtctgtatattttcttgtatcactta
+8025899/1
@@@DDDDDFFHHFEIGCFB@DH@<C0?BGBBDHIIIIIIIEGB4<BBAG<
@4432282/1
ctcagtttcagttactcttgattttatatatctgtagttttctagatctt
+4432282/1
CCCFFEFFHHHHHJJJJJJJIJJJJIJJJJJJJJJJJHHIJJJJJJJJJJ
@6509772/1
gctgttcactttttggtcatgattttgaggtactcgagggcatgatgagc
+6509772/1
CCCFFFFFHHHHHJJJFIJJJIJJJIJIJJGIJJJJJJJJIJJJJJJJJI
@374727/1
aaagagaagaaaggccgatagaatgaagtgaaagtcgaacgttcttctgg
+374727/1
CCCFFFFFHHHGHJJJJIJJJIJJJJJJHIJJIJIIJJJIIGJJJJIIJI
@2415859/1
cacctatcgaatcgaatattagtagcaagatccgagatgtggtacacgac
+2415859/1
CCCFFFFFHHGHHJJJIIIJJJHHIJJJJJJJJJJJJJIHGIDHIJIIJG
@2415860/1
cacctatcgaatcgaatattagtagcaagatccgagatgtggtacacgac
+2415860/1
CCCFFFFFHHHHHIJIJJIHGECHE@HIIIGIIGJIJGIHHIGIJJIIGI
@2415861/1
cacctatcgaatcgaatattagtagcaagatccgagatgtggtacacgac
+2415861/1
CCCFFFFFHHHHHJJJIIGIIJ@HIFIJJJJJJJJJJJJEGGDHIIJIJG
@2415862/1
cacctatcgaatcgaatattagtagcaagatccgagatgtggtacacgac
+2415862/1
CCCFFFFFHHHHHJJJJIJJJJGIIIIJJJJJJJJJJJJEHIFHIJJIGG
@2415863/1
cacctatcgaatcgaatattagtagcaagatccgagatgtggtacacgac
+2415863/1
CCCFFFFFHHHHHJJJJJJJJJFHIJJJJJJJJJJJJJJHHJDHHIJIIG
@2415864/1
cacctatcgaatcgaatattagtagcaagatccgagatgtggtacacgac
+2415864/1
CCCFFFFFHHHHHJJJJJJJJJHIJJJJJIJJJJJIIJJJJIFHIJJJJG
@8027440/1
tcgcttttcaaattctcgtgacttttctcccctgttcttaaataaagtgt
+8027440/1
CCCFFFFFHHHGHJJJJJJJJJJJJJJJJJJJJJIJJJJJJJJJJJJIII
@8027441/1
tcgcttttcaaattctcgtgacttttctcccctgttcttaaataaagtgt
+8027441/1
CCCFFFFFHHHHHJJJJJIIJJJJIJJJJJJJJJJJJJJJJIJJIJIBFI
@8027442/1
tcgcttttcaaattctcgtgacttttctcccctgttcttaaataaagtgt
+8027442/1
CCCFFFFFHHHHHJJJJJJJJJIGJJIJJJJJJJGGIJIIJJIJJJGDHI
@8027443/1
tcgcttttcaaattctcgtgacttttctcccctgttcttaaataaagtgt
+8027443/1
CCCFFFFFHHHHHJJJJJJJJJJJJJJJJJJJJJIJJJJIJJJJJJJHII
@8027513/1
tcgcttttgactcgacaaaaatttaaacacattgcattattgatttcgag
+8027513/1
@@@FFFFFHHHDHIIJJJGJIIJJIIIJIIJGIJGGIGIIJJIIJIIJCE
@2948311/1
ccacctttttcactcaaccatagctttctcagcgtgtttaatttcgttcc
+2948311/1
CCCFFFFFHHHHHJJJJJJJJJJJJJJJJJJJJJHIIJJJIJJJJJJJJJ
@8027623/1
tcggaaaaaagtgagtttaggatatcttacgttctggcaacatcgac
+8027623/1
CCCFFFFFHHHFFIJHHIJJJJJJJIJJJJJHIIJJJIJJJJJJJJJ
@1937886/1
caaagcttaaagaagacgtgtacatatcatgaagagttgattgattaatg
+1937886/1
CCCFFFFFHHHHHJJJJJIJHHJJJJJJJJJJJJJJGIIIJJJIJJJJJJ
@2949300/1
ccacgagccaatcttccgctaccgcgtgttccttaacaacgatctggtgg
+2949300/1
CCCFFFFFHHHHHJJJJJJJJJJJJJIIHIJJJJJJIJJIIIIJIIJIJH
@8030696/1
tcggagttttgcctgttccgtagcagacggccactggcaaagtggatagc
+8030696/1
@@CDDFDFDDHHFEHDEH<@FFEHGIGHAHEGGHGIIIDHIGH@GC3=B;
@377122/1
aaagagttccatcacggttcttaaaaactttttcggggtatctggtacca
+377122/1
@@@FFFDDFFHGGIIIDHEF@GHIJJHIGHGIJIIIB>8@GGEIEHFHII
@6513802/1
gcttaccttctacttaccacttagcagaacccgataaagcgttaccagcg
+6513802/1
CCCFFFFFHHHHHJJJJJIJJJIJJJJJJJJJJJJJJJIDIGIIJJJJJI
@5982458/1
gaattttcttttcagcacaaatgtcttttaaaggagctacgaagttaaca
+5982458/1
CCCFFFFFHHHHHJJJJJJJJJJIJJJJJJJJJJJJJJJJJIJJIJJJJI
@5982812/1
gaattttgtgcatacaaaaatagtaaaaagtcgaagtctttcgagacata
+5982812/1
CCCFFFFFHGHHHIJJJJJIJIJIIJJJJJHIJJJJHIIJJIJIJJJJJI
@2419036/1
caccttacaaaataaaatacggcaaagagaagaaaggccgatagaatgaa
+2419036/1
CCCFFFFFHHHHHJJJJIJJJJJJJJJJJJJJJJJJJJJJJJJJIJJJJI
@6516222/1
gcttattgtaatattcctccatagttcttacatccttgtttatttccctt
+6516222/1
CCCFFFFFHHHHHJJJJJJJJJJJJJJJJJJJJJJJJJIJJJJJJIJJJJ
@876020/1
actagattatatggaattgccataggaccatcactcaacaaattacttgt
+876020/1
CCCFFFFFHHHHGJJJJJHIJJJJJJJJJJJJJJJJJJJJJJJJJJJJJJ
@8033188/1
tcggcatggaggccatttcttgagag
+8033188/1
@@@DDDDDFFFFFIBFEG4AA?4C83
@1414692/1
attaagaaaggggcagacaacttcatgtacaaatacctcaccttacaaaa
+1414692/1
@BCFFFFFGHHHHJJJJJJJJJJJJIJIIIJJJJJJJJJJJJJJJJJJJI
@877392/1
actattattttttttttatttttcatcacagtgatgtttgtttcagaaca
+877392/1
CCCFFFFFHHHHHJJJJIIJJJGIIDHHIIJFHIIJJJIIIJJJJJIJJJ
@4443340/1
ctcatcccagccctgattcgcaacatataccgagtgtggcggcagtcact
+4443340/1
CCCFFFFFGHHHHJJJJJJJJIJJJJIIJIJIIJGHHIJJJJGBE=@DEC
@8034775/1
tcggcttattgtaatattcctccatagttcttacatccttgtttatttcc
+8034775/1
CCCFFFFFHHGHHJJJJJJJJJJJJIJIIJJJJJJJJJJJJJJJIJJJJJ
@878739/1
actcataacaatagattcgattatagagtaagagtagccggagtggaagc
+878739/1
BCCFFFFFHFHHHIGIJJJIJJIJIJJJFHIGIIGHIJJJJEH?GGGGHJ
@8035785/1
tcgggactgaaagacactaagattaccaagttgggcaaccagcagtccca
+8035785/1
CCCFFFFFHHHGFIIJIIJJIJJJIJJJJJGHIJJDIJJJJIJJJJJJIE
@8035786/1
tcgggactgaaagacactaagattaccaagttgggcaaccagcagtccca
+8035786/1
CCCFFFFFHHHHHJJJJJJJJJJJJJJJJJIJJJJJJJJJJJJJJJJJJA
@2421708/1
cacctttttgctgcccttgtgtgggaccagtctgttgtgtgggaccagtc
+2421708/1
@C@FFFDFHFBHFHGBCFAHAFHI>FBBCDHEDF??B9BBFHGC@D9F8=
@8035956/1
tcgggagtcacttttccgaccaaaagatccagcaagttcttggctgccga
+8035956/1
CCCFFFFDHHHHHJJJJJJJJJJJJIJJJJJJJJJJIIJJJJJJJJJJII
@8035957/1
tcgggagtcacttttccgaccaagagatccagcaagttcttggctgccga
+8035957/1
BCCFFFFDFHHHHJJJJJJJIJJIIGJJJIJJJJJJHHIJJJIIJJIJGI
@8035958/1
tcgggagtcacttttccgaccaagagatccagcaagttcttggctgccga
+8035958/1
CCCFFDFDHHHHHJJJJJJJJIJJJJJIJJIIJJIJHHIJIJJJIJIIJG
@879886/1
actcgacaaaaattgttcccttttgagctattgcgatattttttcggaaa
+879886/1
CCCFFFFFHHHHHJJJJJJJJJJJJIJJJJJJJJJJJJJJJJJJJJJIJJ
@2954256/1
ccactaaagttaaccagacaaagcacctatcgaatcgaatattagtagca
+2954256/1
CCCFFFFFHHHHHJJIJJJJIJJJJJJJJJJJJJJJJIJFJJJJJDFIFH
@6521103/1
gcttcttcgagaccgtacaaggagacttgagctacccatttgatgctgac
+6521103/1
@@@DDDDBDDHDH;FCGHGIGI9?EFFEHBF<FHGH@BDH@<<??F>>DE
@8037000/1
tcgggcgttacttttccgaccaagagatccagcaagttcttggctgccga
+8037000/1
CCCFFFFFHHHHHJJJJJIJJJJJFGIJJIJJIJJJGIIJIJJJJJJJIH
@8037501/1
tcggggtgcaatcttcttttccggaaaatgctcgaaaactcaattggcgc
+8037501/1
BCCFFF@DHHHHHJJJJJJJJJJJHJJJJJJJJJJJJJJJJJJJJJJJJI
@6522920/1
gcttgaggaagtaacggcagcactattgacactaagaaatcacagagccc
+6522920/1
CCCFFFFFHHHFHIJJJJJJFGIJJJJIEIJJJJJIJIJIIJJIGGIJJH
@6992961/1
gtcccacaaagtttcacagttccacaaaacgctgaaaaattccgtcggca
+6992961/1
?;?D?;DDB?C<A<:B<CAIBHEGHFADDEACDFABBBCGHI<?9B?;6A
@6992969/1
gtcccacacaacagactggtcccacacaagggcagcaaaaaggtgcccaa
+6992969/1
@@@DDDDDHHHHHIIII@H?FHHIIIGIGIIIIIIIIIGGIIIBGIIIII
@6992970/1
gtcccacacaacagactggtcccacacaagggcagcaaaaaggtgcccaa
+6992970/1
C@@FFFFFHHHHGGEIJJJFHIIIJIJGIGIJJIIJJJJJJJICHGHGID
@8038998/1
tcggtatatgttgcgaatcagggctgggatgagtgacgtcagcgcccatg
+8038998/1
BCCFDDFFHHHHHJJJJJJJJJIJJJJJIJIIJDGGHIHIIIJJJJJIJJ
@383138/1
aaagatttaaaatccaggacagtatccagaagggactgcctatgttcttt
+383138/1
@CCFDDFFHHHHFFEGIHEHJIHFIEHGIIIGHBGIGIFHBHGGDFIBGI
@5991823/1
gacaacttcatgtacaaatacctcaccttacaaaataaaatacggcaaag
+5991823/1
CCCFFFFFHHHHHJJJJJJJJJJJJJJJJJJFJJJJJJJJGJJJIIJJJI
@4992681/1
ctgtgaaactttgtgggactgctggttgcccaacttggtaatcttagtgt
+4992681/1
C@CFFFFFHHHHHIJJIJJJJJJJJIIIIJJIJJJJJJ<FFHIJJJJHID
@881845/1
actgaatgtaattttttatatagtgccccgatgatatgatatgtatttat
+881845/1
@CCFFFFFHHGHHJJJJJJJJJJHIIJJJJHJJGIJIJGIGIIGIJJJGI
@881846/1
actgaatgtaattttttatatagtgccccgatgatatgatatgtatttat
+881846/1
BCCFFFFFFHHHHJJJJJJJJJJIJJJIJIHIIHIJJJJIJJJIIIJJII
@1949914/1
caaagtggatagctgcaccaagcattggtggcgattggtcaatgtttttt
+1949914/1
B<@DFDFFHHHHHJJIIJJJJJJIJJJJFHIIJHJJJJDGHIJJIJJJJI
@1419325/1
attaattataatcatcaatattatct
+1419325/1
CCCFFFFFHHHHHJGIIIJJJJJIJJ
@1419326/1
attaattataatcatcaatattatctatcgatactgaatgtaatttttta
+1419326/1
CCCFFFFFHHHHHIJJJJJJJJJJJJJJJJJJJJJJJJJJHIIJJJJJJG
@3942074/1
cggcaagaagttggccgatttgcagactctcagcttcaacgccaaggact
+3942074/1
CCCFFFFFHHHHHJJIJJJJJJIJJJJJJJJIJJJJIJJJIIJIJJJJJJ
@3942075/1
cggcaagaagttggccgatttgcagactctcagcttcaacgccaaggact
+3942075/1
CCCFFFFFHHHHHJJJJJJJJJJJJJJJJJJJJJIJJJJJFHIJJJJJJJ
@8040187/1
tcggtgcaacagatccgtaagctatccagctccgacgtactat
+8040187/1
CCCFFFFFHHHHHJJJIHIJJJJJJJJJJJJJJIJJJIJJJJJ
@8040188/1
tcggtgcaacagatccgtaagctatccagctccgacgtactatgcccatt
+8040188/1
CCCFFDFFHHHHHJJJJJJJJJJIJJJJJJJJJJJJJGJJJJJJIJJIJJ
@7518794/1
gttttgacagaacctatgccacattcataagtgaattctctacagtgtgg
+7518794/1
CBCFFFFFHHHHHJJJJJJJJIJJJJJJJJJIIJJJJJJJJJJIJIJIIG
@384279/1
aaagcaaagacgcaataagtgatacaagaaaatatacagactaaagaaac
+384279/1
CCCFFFFFHHHHHJJJJJJHHIIJJJJJJJJJJJJJJJJJJJJJJJJJJI
@6525226/1
gcttgctgttgtggaggaccagggtgctgttgtctcgttccaggttgttg
+6525226/1
C@CFFFFFHHHFHIJJJIIIGIIG:?FGHHIJ@FIJIHIIJGHI?DBD@B
@5998434/1
gacagatataataataaacttacgagaaatgaccttagcagacctcttga
+5998434/1
?<@DF>DDHHHGB@FGEHIIIHIGGIIIIIGBCEGGHIIGGGIIGGCFGG
@4449229/1
ctcatggaaggcaaatgcctcatgaccacgtccaaagccaagatagcttc
+4449229/1
CCCFFFFFHHHHHJJJJJJJJJJJJJJIIJHIJGIJJJJIJJIIJJJJJG
@2958167/1
ccactggcaaagtggatagctgcaccaagcattggtggcgattggtcaat
+2958167/1
B@CFFFFFHHDHFFHAHIIGGGGGJJJJJJJJIIIGEHGI@GHGGDGEHC
@6995283/1
gtccctcttcgtgttccatttcatagaatggtggtggccatctgcgggac
+6995283/1
@@BFFFFFHHHGHJIJJIJJJIGIGHIIIHGHIJEGIIJIGIJGJIIIIB
@4994918/1
ctgtgatgaaaaataaaaaaaaaataatagttcttcaagatatatttttc
+4994918/1
CCCDFFFFHHHHHJJJJJJJIJJIGJJJJIHIGIJIJJJJIIIIJJJJJG
@6527051/1
gcttgtggtcacttttcgcgcaaaggtaaaatcgttctagacatacttta
+6527051/1
??@DDADBCBFFGHIIBE8EHIIIHDCFHIIGHIIIIIIIIIFIIGCHID
@3415104/1
ccttgagaaatttgctgcctcaaaaacgtatgacaaaactatagagaaac
+3415104/1
CCCFFFFFHHHHHJJJJJJJJJJJJJJJFHIJJJJJJJJJJJJJJJJJJJ
@3415648/1
ccttgataaatggaacgaaattaaacacgctgagaaagctatggttgagt
+3415648/1
CCCFFFFFHHFFHEIIGGIJJFJJIHIGGIJJIIGHJGHGJJIIDFHII@
@385577/1
aaagcaggaaaagcccagaagaacgttcgactttcacttcattctatcgg
+385577/1
CCCFFFFFHHHHHIJJIIJJJJJIJIJJJJIIIJJHJIJJJJJJIJJJJI
@1953152/1
caaagttgaagtccttggcgttgaagctgagagtctgcaaatcggccaac
+1953152/1
@CCFFDFFHHGHHIJJJJDIJIJJIIJIJJGGEFFHIIJJJIEIJJJIIG
@1422003/1
attacaataagccgaataaaaatgcaaaaaactataaatttttattatat
+1422003/1
CCCFFFFFHHHHHJJJJJJJJJIIIJJIJJJJJJJJJIJIJJJJJJIJJI
@885004/1
actgtagacgttcgtagatgtctgttgcgattgagaccactgcgtataag
+885004/1
@@@FFFFDHFHDDHFHGEHGIGBHIGJJJDGIJGH@GFGEHIIJFGGGGB
@885092/1
actgtatagctttcttctcttggtgaacacatactttattcgtcatcgct
+885092/1
CCCFDFFFHHHHHJJJJJIIJJIBHIIJJJJJJJJJJIJJJJGIJJJJJI
@1422203/1
attacacaaattagtacaactcctccaaaccttgcaaatt
+1422203/1
BBCFFFFFHHHHHJGIJJJJJJJJJJJJJJJJJJJJJJJJ
@885927/1
actgtttacctcgcatatcccaaacaccttgatttggcatcgcttgttgt
+885927/1
CCCFFFFFHHGHHJJJIJJJJJJIJGJJJJJJJJJJJJJJJJJJJJIJJJ
@885928/1
actgtttacctcgcatatcccaaacaccttgatttggcatcgcttgttgt
+885928/1
CCCFFFFFHHHHHJJJJJJJJJJIJIJJJIJJJJJJJJJIJJJJJJGIJJ
@8044281/1
tcgtattatttcctcgaaatcaataatgcaatgtgtttaaatttttgtcg
+8044281/1
CCCFFFFFHHHHHJJJJJJJJJJJJJJJJJJJJHIIIJIJJJJJJJJHII
@8044282/1
tcgtattatttcctcgaaatcaataatgcaatgtgtttaaatttttgtcg
+8044282/1
CCCFFFFFHHHHHJJJJJJJJJJJJJJJJJJJJHIIJJJJJJJJJJJIJJ
@2961005/1
ccacttttacgacatgtgcacgatcctgagggagaattaaccagactgtt
+2961005/1
CCCFFFFFHHHHHJJJJIJJIJJJJJJJJJJJIJHIJJJJJJJJJIIIII
@8044952/1
tcgtcatcgctccccacgagcgtttctttagtctgtatattttcttgtat
+8044952/1
@CCDFFFFG@HHHJJJJJIJIIHHJJIIJJJJIIIIIJJIJIJIII@CCF
@8044953/1
tcgtcatcgctccccacgagcgtttctttagtctgtatattttcttgtat
+8044953/1
CCCFFFFFHHHHHJJJJJJJJJJJJJJJJIJJJJJJJJJJJJJJJJJJJI
@1954657/1
caaagtttcacagttccacaaaacg
+1954657/1
@@CFFFFFHHFFHHJJJJJJJJIG<
@1954658/1
caaagtttcacagttccacaaaacgctgaaaaattccgtcggcaagaagt
+1954658/1
?@@FFADDFFFDFCFHIIIIIIIIDIGGGIIIIIIGIGIGIGGGGGGHHH
@1954659/1
caaagtttcacagttccacaaaacgctgaaaaattccgtcggcaagaagt
+1954659/1
BCCDFDEFHHHHHJGGHGIJJJJGGJIJJGGIGGIJGHHGGGGDHIIIJE
@1954660/1
caaagtttcacagttccacaaaacgctgaaaaattccgtcggcaagaagt
+1954660/1
CCCFFDFFHHHHHJJJJJJJJJJJJJJJJJJJJJJJJJHIJJIIJJJJJI
@1954661/1
caaagtttcacagttccacaaaacgctgaaaaattctgtcggcaagaagt
+1954661/1
CCCFFDFFHHHHHJJJJJJJJJJIIJJJJJJJJJJJJJJJJJJJJJJJJJ
@8045535/1
tcgtcgtgtaccacatctcggatcttgctactaatattcgattcgatagg
+8045535/1
CCCFFFFFHHHHHJJJJIJJJIJIJJJJJJJJJJJJJJJJIJJJ=HIJJJ
@6002994/1
gacatgtttcatatgtagaacgaattttgtgcatacaaaaatagtaaaaa
+6002994/1
CCCFFFFFHHHHHJJHIJJJJJJIJJJJJHIJJJJJJJJJJJJIHIIJJJ
@6529925/1
gctttatcgggttctgctaagtggtaagtagaaggtaagccacttaagca
+6529925/1
@C@FFDBDFHGHFHIIGIHCGAFGEHIIFAGGIIICDHIIIGHIIIIGDG
@6529926/1
gctttatcgggttctgctaagtggtaagtagaaggtaagccacttaagca
+6529926/1
CCCFFFFDHFFHFHGHIIJJJFFGCFHEHIIJGIJBFHIIIIJJGGIGGB
@6529927/1
gctttatcgggttctgctaagtggtaagtagaaggtaagccacttaagca
+6529927/1
CCCFFFFFHHHFHIIIIIIIIFGIFEHG>FFFDGG:?FGAC9BFHCHCD4
@6529928/1
gctttatcgggttctgctaagtggtaagtagaaggtaagccacttaagca
+6529928/1
CCCFFFFFHHHHHJJJJIJJJFHIHIIJHGHIJJJCHHJJJJJJJJJJII
@6004307/1
gaccaaagcaaagacgcaataagtgatacaagaaaatatacagactaaag
+6004307/1
??@DDDD;DFHHHAHGGIAGHIGCFGGIGIIGHGIIIIGCGIIIIIGIIB
@6004308/1
gaccaaagcaaagacgcaataagtgatacaagaaaatatacagactaaag
+6004308/1
CCCFFFFFGHHHHJJJJJJJJIJCFHIIJJJJJJJJIIJJJJJIJJJJJI
@6004309/1
gaccaaagcaaagacgcaataagtgatacaagaaaatatacagactaaag
+6004309/1
CCCFFFFFHHHHHIJJJJJJJIJGHIJJJJJJIIJJJJJJJJJIJJIJJJ
@6004310/1
gaccaaagcaaagacgcaataagtgatacaagaaaatatacagactaaag
+6004310/1
CCCFFFFFHHHHHJJJJJJJJJJEHIIJJJJJJJJJJJJJJJJJJJJJJI
@2963790/1
ccagaacgtaagatatcctaaactcacttttttccgaaaaaatatcgcaa
+2963790/1
@@@DDDDD<C>DD?CDHGGGGBDH@?FHGHBFGBGG:?FDFGEHHGGGIG
@2963791/1
ccagaacgtaagatatcctaaactcacttttttccgaaaaaatatcgcaa
+2963791/1
CCCFFFFFDHHGFIGJIIHJJIJJIJGIIJIJJIIJIIJIIJJJJJJJJJ
@2963792/1
ccagaacgtaagatatcctaaactcacttttttccgaaaaaatatcgcaa
+2963792/1
CCCFFFFFHHHHHJJJJJJJJJJJJJHGJJJJJJIIIJGJJJJJJJJJII
@888182/1
acttcacggaaatctaccgacagagaggttatccttgggggaagaagcca
+888182/1
CCCFFFFFHHHHHJJJJJJJJJJJJJJJGHJJJJJJJJJJJIJJJJJHHH
@7523858/1
gttttgcctgttccgtagcagacggccactggcaaagtggatagctgcac
+7523858/1
CCCFFFFFHHHHHJJJJJJJJJJJJJJJJJJJJIJJJGIJIIJJJIJJJJ
@888520/1
acttcatgtacaaatacctcaccttacaaaataaaatacggcaaagagaa
+888520/1
CCCFFFFFHHHHHJJJJJJJIJJJJJJJJJJJJJJJJJIGIIJJJJIJIH
@6999263/1
gtccggccgagtgcatcatggtcatgttttgggactccatgtcgagcttt
+6999263/1
@@@FDFDFDFHHHIIIIIIDA:CCGFCFHGGGGGHIIEGGIHGIIHHIGH
@3951622/1
cggcacttgtaacttgttcaaattgtccatccgatactccatctctaaaa
+3951622/1
@@@FFFFFGFHHFIGIIIJJJJIIIHIIIJGIJIIIJJJIJJJJJIIIJI
@3951623/1
cggcacttgtaacttgttcaaattgtccatccgatactccatctctaaaa
+3951623/1
CCCFFFFFHHHHHJJJIJJJJJJJIHIJJJJJJIJJJJJJJJJJJJJJJJ
@8048542/1
tcgtgtaccacatctcggatcttgctactaatattcgattcgataggtgc
+8048542/1
CCCFFFFFHHHHHJJJJJJJJJJIIJJJJJJJJIJJJJJJJJJJJJJBGG
@8048704/1
tcgtgttccatttcatagaatggtggtggccatctgcgggacatgcacat
+8048704/1
CCCDFDFFHHHHHJIIIIIJIJJAHG@FHHIJJJGGGGGIDGIJECHGGG
@8048705/1
tcgtgttccatttcatagaatggtggtggccatctgcgggacatgcacat
+8048705/1
CCCDFFFFHHHHHJJJJJJJJJJCHHFHIJJJJJJIJJJJGIJJJJJGGG
@8048706/1
tcgtgttccatttcatagaatggtggtggccatctgcgggacatgcacat
+8048706/1
CCCFFFFFHHHHHJIIJJJJJJJEHHEHIIJJJJJIGHIIGIJIJJICGD
@8049108/1
tcgttatataatcatcattcaaacattgaagccagatcgataaaaaaata
+8049108/1
CCCDDFFFGHHHHJJGGHIJJJJIIJJGEHGIIIGGGIIIJIIHGGIJJG
@389418/1
aaagctatctactcgttatataatcatcattcaaacattgaagcc
+389418/1
CCCFFFFFHHHHHJJIJJIJJJJJJJJJJJJJJJJJJJJJJJJIJ
@1426463/1
attacctctaaagctatctactcgttatataatcatcattcaaacattga
+1426463/1
CCCFFFFFHHHHHJJJJJJJJJJJJJJJJJJJJJJJJJJJJJJJJJJJJJ
@1426464/1
attacctctaaagctatctactcgttatataatcatcattgaaacattga
+1426464/1
@CCFDDEFHHHHHFIBGGHIIEIIIIIIIIEHHGHIGGGG9DGHGGHIII
@2433431/1
cacgagaatttgaaaagcgagcttcatgatcccctgaagaatatatcttg
+2433431/1
@CCFFFDFHHHHHJJGJIIGIIJJJIIEIIJJJJJJJJJIJJJJIJJJJI
@2433806/1
cacgagccaatcttccgctaccgcgtgttccttaacaacgatctgg
+2433806/1
=@;AD?A:AF?FB?FBGGHGGHED<?DDGGGEH?FEB@;BB=CG4@
@2433807/1
cacgagccaatcttccgctaccgcgtgttccttaacaacgatctggtggc
+2433807/1
CCCFFFFFHDFHHJFCGGGIIJ@GGGGDHCGGGGIHHJIJGHGGHJCEGC
@2433808/1
cacgagccaatcttccgctaccgcgtgttccttaacaacgatctggtggc
+2433808/1
CCCFFFFFHHHHHJJJJJJJJJJIJFHGHIIJJIJJJJJJJIJIIJGGIH
@2433982/1
cacgagcgtttctttagtctgtatattttcttgtatcacttattgcgtct
+2433982/1
@@BFFFFFDHHHHJJJJIHIHJIGIJIJIJIJGIIJJIJJJJFIFGHEGI
@2964635/1
ccagaagaacgttcgactttcacttcattctatcggcctttcttctcttt
+2964635/1
CCCFFFFFHHHHHJJIJJJJHHIIGJJJJJJIJJJJJJJJJJJJIJJIJJ
@1956294/1
caaataaatgctcccttttcacaatataataaatacatatcatatcatcg
+1956294/1
CCCFFFFFGHHHHJJJJJJJJJJJJJJJJJJJJJIJJJJJJJJJJIJJJJ
@1956295/1
caaataaatgctcccttttcacaatataataaatacatatcatatcatcg
+1956295/1
CCCFFFFFHHHHHJJJJIJJJIIJJIJJJJJJJJJJJJJIIIGIJIJIJJ
@7000498/1
gtccgtgccccttgcggttaccccttctgttgggatgggggccgccccct
+7000498/1
@?@DDDBDDB?F??FEHIEE>GHIIA@FH9B98?0?DFHIGGGHE<>BBB
@7000499/1
gtccgtgccccttgcggttaccccttctgttgggatgggggccgccccct
+7000499/1
@@@FFFADHDDHDIGGHIIHIGBHC@HI>GGIGHDGHIEEHABHFFCBBB
@7000500/1
gtccgtgccccttgcggttaccccttctgttgggatgggggccgccccct
+7000500/1
CCCFFFFFHHHHHJJJIJIJJJJJJJJJJGGIJJEIIJJJJIFHBECDDB
@7000501/1
gtccgtgccccttgcggttaccccttctgttgggatgggggccgccccct
+7000501/1
CCCFFFFFHHHHHJJJJJJIJJJJJJJJJIJJJJHJJIIJJJJHFFDDDB
@7000502/1
gtccgtgccccttgcggttaccccttctgttgggatgggggccgccccct
+7000502/1
CCCFFFFFHHHHHJJJJJJJJJJJJJJJJIJJJJHIJJJJJIIHFFDDDD
@6007129/1
gaccagtctgttgtgggggaacagtttgatgttgctgttgtggagctgtt
+6007129/1
@@@DDDDDHHHH?AEGGGIDFH;FDGHI<GHBFDHDG9?DDFHBGHDA@>
@8050586/1
tctaaaatcaatttacatattatttttgacttgaataaatttttaaattt
+8050586/1
CCCFFFFFHHHHHJJJJJIJJIJJJJJIIJJJJJJJJJJJJJJJJJJJJJ
@8051621/1
tctaaagctatctactcgttatataatcatcattcaaacattgaagccag
+8051621/1
1=@DFFFF>32<ACBGIJIJJIIJJJJJJJJJJJJJJJJJJJJJJJJJIJ
@8051622/1
tctaaagctatctactcgttatataatcatcattcaaacattgaagccag
+8051622/1
@C@FFFFFHFHHGIIJJJHIJJJJJIJJJJJIIIJJJIIIJJIJIIIJJI
@8051623/1
tctaaagctatctactcgttatataatcatcattcaaacattgaagccag
+8051623/1
CCCFFFFFHHHGHJJJJJJJIJIJJJJJJJJIJJJJJJJJIJJJJIJJJI
@8051624/1
tctaaagctatctactcgttatataatcatcattcaaacattgaagccag
+8051624/1
CCCFFFFFHHHHHJJJJIIJJJIGI@FHIJJIJJJIJJJJJJIJIIJJJH
@8051625/1
tctaaagctatctactcgttatataatcatcattcaaacattgaagccag
+8051625/1
CCCFFFFFHHHHHJJJJJJJIJIJJJJJJJJJJJJJJJJJJJJIJJJJJJ
@8051626/1
tctaaagctatctactcgttatataatcatcattcaaacattgaagccag
+8051626/1
CCCFFFFFHHHHHJJJJJJJIJJJJJJJJJJJJJJJJJJJJJJJJJJJJI
@8051627/1
tctaaagctatctactcgttatataatcatcattcaaacattgaagccag
+8051627/1
CCCFFFFFHHHHHJJJJJJJJJJJJJJJJJJJJJJJJJJJJJJJJJJJJI
@6532499/1
gctttcttctcttggtgaacacatactttattcgtcatcgctccccacga
+6532499/1
CCCFFFFFHHHHHJJFHIJIJJJJJJJJJJJJJJIJJJJJJJJJJJIJJD
@7003247/1
gtcctccaggagttgctgagccgtcgcggcatcactcccaaatacgaact
+7003247/1
BBCFFFFFGHFHHJIJJJ4FGIGGGIIJJJJJJJIIIJJJJIIGJHHHFF
@7003248/1
gtcctccaggagttgctgagccgtcgcggcatcactcccaaatacgaact
+7003248/1
CBCFFFFFHHGHFIJJJJJJJJJFHHIJJJJJJJJJJJJJJJJJJHHHFF
@7003249/1
gtcctccaggagttgctgagccgtcgcggcatcactcccaaatacgaact
+7003249/1
CCCFFFFFGHHHHIIJJJJJIJJIJGHJGIJJJJJJJJJGHIIIJGHHFF
@891732/1
acttgttttaattcttccaataaatcatcttcatatatttcacttggatc
+891732/1
CCCFFFFFHHHHHJJJJJJJJJJJJJIJJJJJJJJJJJJJJJJJJJJGJI
@3956270/1
cggcatcactcccaaatacgaactggtccaaatcgagggcgccatccacg
+3956270/1
??<?DD?:AFDDF@FBCGIIIIEHEAG<CFGCHCHICE:86@FBH@DGG=
@3956271/1
cggcatcactcccaaatacgaactggtccaaatcgagggcgccatccacg
+3956271/1
CCCFFFFFHHHHHJJJJJJJJJJIJJFHIJJJIJJJJJJIJJJJJJJJJI
@3957045/1
cggcatctgaggatatcttaatttgcaccttttttctgtttcaaaatacc
+3957045/1
CCCFFFFFHHHHHJJJJJJIJJJJJJJJJJJJJJJJJJJJJJJIJJJJJI
@6533982/1
gctttgtctggttaactttagtgggaaggtttaggtatttgtggtatctg
+6533982/1
CCCFFFFFHGGHHJJJJJJJJHIIJJJJIEHIJJJ@EHIJJIJFFHIIJH
@3421159/1
ccttggcttccttcggagttttgcctgttccgtag
+3421159/1
@@@=D?:=DHDBH>C:FE:<C?3<F911C4:::CH
@3421160/1
ccttggcttccttcggagttttgcctgttccgtagcagacggccactggc
+3421160/1
CCCFFFFFHHHHHJJJGJIIJJJIIIJGHGJJJJJJJJIJJJJIJJJIJI
@1960183/1
caaatacctaaaccttccaactaaagttaaccagacaaagcacctatcga
+1960183/1
CCCFFFFFHGHHHGIIJJ:CGHIJIJHHIEHHGIJIJJIGJJIJIIIIJJ
@1960184/1
caaatacctaaaccttcccactaaagttaaccagacaaagcacctatcga
+1960184/1
CCCFFFFFHHHHHJJJJJIJJJJJJJIJJJJJJJJJJJJJJJIIJJJJJJ
@1960185/1
caaatacctaaaccttcccactaaagttaaccagacaaagcacctatcga
+1960185/1
CCCFFFFFHHHHHJJJJJJJJJJJJIHIJJJJJJJJJJJJJJJJJJJJJI
@1960186/1
caaatacctaaaccttcccactaaagttaaccagacaaagcacctatcga
+1960186/1
CCCFFFFFHHHHHJJJJJJJJJJJJJHIJJJJJJJJJJJJJJJJJJJJJJ
@1430980/1
attagaatcaaaatgagtagccaagacttgattcctaggaactatcaagt
+1430980/1
CCCFFFFFHHHHGIIIJHIIIIIIJEHIJICHIIJGJJIIHEHGHIJJJJ
@1960287/1
caaatacctcaccttacaaaataaaatacggcaaagagaagaaaggccga
+1960287/1
@@@DDDEFHHHHHJJJJJJJEGHJJIIGCHGIGIIIIGJJIIIIJJICGE
@5493624/1
ctttaatgcattgtatgcagcatcatgtttactaatctgctttgagcaac
+5493624/1
CCCFFFFFHGHHGHIJJIJJJJJJJJJJJJIJJJJJJJJJJJJJJJIJJJ
@5493625/1
ctttaatgcattgtatgcagcatcatgtttactaatctgctttgagcaac
+5493625/1
CCCFFFFFHHHHHIJJJIJJGHIJIJJJJJJJJJJJJJJJJJJJIJJJJJ
@1960561/1
caaatacgaactggtccaaatcgagggcgccatccacgagccaatcttcc
+1960561/1
@@<DFDDDHHHDFH:CFEEG@BEECEEHGAGIGIIEHCHHDGEGE>HEHH
@1960562/1
caaatacgaactggtccaaatcgagggcgccatccacgagccaatcttcc
+1960562/1
@@@FFFFFHHHHHIJIIJJJJGHCGHJIGGIDIIEGGIGJGIEGHHHHAC
@1960563/1
caaatacgaactggtccaaatcgagggcgccatccacgagccaatcttcc
+1960563/1
CCCFFFFFHHHGHJHIJJJJJJJJJJJJJJJJJJJJJIJJIJIJJHHHHG
@1960564/1
caaatacgaactggtccaaatcgagggcgccatccacgagccaatcttcc
+1960564/1
CCCFFFFFHHHHHJEGHIJGHHEEGIIHGHIJIIJIIGGGGIHHIHHEHH
@1960565/1
caaatacgaactggtccaaatcgagggcgccatccacgagccaatcttcc
+1960565/1
CCCFFFFFHHHHHJGIJJJJJJJIJJJJJJJJJIJJJJJJJJJJJHHHGH
@6535309/1
gcttttgactcgacaaaaatttaaacacattgcattattgatttcgagga
+6535309/1
CC@FFFFFHHHHHJJJJIIJJGGIJJIIJJJJJJJJJJIJIJJJJJJJJI
@5005957/1
ctgttgggatgggggccgcccccttcccttggtgggggctgaatcggtcc
+5005957/1
@;?BDDDF?HFFFIGGEHIEGIIIIGIIGIIIGCHHED?BDDDDDDBBB@
@5007022/1
ctgttgttgaccccaagcttgaggttgttgttgtggaggtgaagggtgat
+5007022/1
CCCDFFFFHHHHHJJJJJJJJGIJFGHHIIHIIFHIHGJ?FGHIJJ8CFF
@2437664/1
cacgattcataaaagtaatataaccttagatttcgaggcaaattgattga
+2437664/1
@@@DBBDEFHHDHGIGGHGIIIGFGIIGFHHGGDGE@GHHIIIIIEGIGD
@2437665/1
cacgattcataaaagtaatataaccttagatttcgaggcaaattgattga
+2437665/1
CCCFFFFFHHHHHJJEGEHIJJIJJJJJJIJJJJGJHIJJIJIJJJIGGG
@5007264/1
ctgttgttgggcacctttttgctgcccttgtgtgggaccagtctgttgtg
+5007264/1
?:?=?D?DFFDHHIJIJGJJJDAHGHHHGGHIJJJIEGIJJEGAFD@F8B
@1431796/1
attagagtcacttatataagtttctaatttggtgtcatcattactgcaat
+1431796/1
@@@FFDFDHGHFHEGHFDHHIJJFIEGIIJIIFFEGBHGEHIIGIHEIJI
@6537271/1
gcttttttagcagctttaccattcgtcttatcgatgcattgaaacgcaaa
+6537271/1
@@CFFFFFFHBHGIJIGIIIHDEHGCHEIJIGIIGIGIIGIIIJEG<D;A
@6538361/1
ggaaaaacccacaattcgagaaaaatcaagagatatgttgttgtatattg
+6538361/1
CCCFFFFFHHHHHJJJJJJJJJJJJIJJJJIJHJJJJIJJJJJHIJJJII
@3424919/1
ccttgtttatttccctttttgtggagaggtactatgtgtgtttggct
+3424919/1
CCCFFFFFHHHHHJJJJJIJIGHICGAGI?FHIIJJIIGHIIIJIIJ
@3426645/1
cctttatgtccacaaattatgtcaaattttgacatttatgtaacatgtgt
+3426645/1
CCCFFFFFHHHHHJJJJJJJJHJJJJJJJJJJJJJJJJJJJIJJJJJJIH
@3428211/1
cctttcttaatcggttctgcatgaatgccatctgggcccggggctctgtg
+3428211/1
CCCFFFFFHHHHHJJJJJJJJJJJJJJJJJJJJJIJJJJJJJJIJJJJII
@2439200/1
cacgcaagtacctgctggaacgtttaaatttctgtcatgagaatctcttg
+2439200/1
CCCFFFFFHHHHHJJJJJIJJJJJJJJJJJJJJJJJJJJJJJJJJJJJJJ
@3965585/1
cggcccccatcccaacagaaggggtaaccgcaaggggcacggaccacttc
+3965585/1
CCCFFFFFHHHHHJJJJJJJJJJJ?FHIJJJJJJJJJIJIJJHHFFFEEE
@7534655/1
gttttgtggaactgtgaaactttgtgggactgctggttgcccaacttggt
+7534655/1
@CCFFFDDDDGGDIFGIGIGHHIGGGGHIGIGIIIIJJEHHJJGIGIGG8
@7534656/1
gttttgtggaactgtgaaactttgtgggactgctggttgcccaacttggt
+7534656/1
CBCFFFFFHHHHHJHIJJJJJJJJHJJJJJJJJJJJJJJIJJJJJJJJJ@
@397099/1
aaagggagcatttatttgatgcaaagtatagaggttgtacccaaactttt
+397099/1
CCCFFFFFHHHHHJJJJJJJJJJJJJFHIJJJJJGHIJJJJJJIJJJJJJ
@397100/1
aaagggagcatttatttgatgcaaagtatagaggttgtacccaaactttt
+397100/1
CCCFFFFFHHHHHJJJJJJJJJJJJJFHIJJJJJHIJJJJJJJJJJJJJJ
@1434700/1
attaggaatccactacaaggttttcaatagggcattctaacatgtcaaaa
+1434700/1
CCCFFFFFHHHHHJJJJJJJFHIJJJJJJJJJIJJJJJJJJJJJJJJJJI
@2440837/1
cacgcatttttaaatttaaaaatttattcaagtcaaaaataatatgtaaa
+2440837/1
CCCFFFFFHHHHHJJJJJJJJJJJJJJJJJJJIJJJJJJJJJJJJIBGII
@2440838/1
cacgcatttttaaatttaaaaatttattcaagtcaaaaataatatgtaaa
+2440838/1
CCCFFFFFHHHHHJJJJJJJJJJJJJJJJJJJJJJJJJJJJJJJJJIIJI
@2440839/1
cacgcatttttaaatttaaaaatttattcaagtcaaaataatatgtaaat
+2440839/1
CCCFFFFFHHHHHJJJJJJJJJJJIJJJJJJJIIJJJJJJJIJJJJJJJJ
@6543279/1
ggaaaactaaaggatttctcaacttgtttccgtgagttgctgaacaaatt
+6543279/1
@@@FDFFFHGHBDHIIIBFDFGEHDD<CFIGICFFH<?FGAH<9DDGGIH
@7538145/1
gtttttaaatcccatagttaataatattgatttatcaggactatatatga
+7538145/1
CBBFFFFFHHHHHJJJJIJJJJJJJJJJJIJJJJJJJJJJJJJIJIJJJJ
@2976744/1
ccagatcgttgttaaggaacacgcggtagcggaagattggctc
+2976744/1
BCCFFFFFHFGHHJIJIIIJIIDGIF?FHHGJII0BBDCHGII
@3430741/1
cctttttcactcaaccatagctttctcagcgtgtttaatttcgttccatt
+3430741/1
CCCFFFFFHHHHHJJJJJJJJJJJJJJJJJJHIIJJJJJJJGIIJJJJJJ
@3430743/1
cctttttcactcaaccatagctttctcagcgtgtttaatttctttcattt
+3430743/1
C@@FFDFFGHFHHJIIIIIIIIIJJGIIJJJFGDDHIIIJJFIJJJHGII
@4463442/1
ctccaaccgaaatttaaggaaggccatttaaaatcttcagacaaattcga
+4463442/1
@@@FFFFFFHHHHJGEHGCHGGIJIIIIHHIGJJJIGIIEDHGIIIIIJI
@4463443/1
ctccaaccgaaatttaaggaaggccatttaaaatcttcagacaaattcga
+4463443/1
CCCFFFFFGHHHHJJJJIJJJJJIJJJJJJJJJJJJJJJJJJJHIIIGIG
@6015982/1
gacgaatgatgtgataaatatacctgcacacacgcatttttaaatttaaa
+6015982/1
CCCFFFFFGHHHHIJJJJJJJJJJJJIJJJJIJIJJJIJJJJJJJJJJIJ
@3431561/1
cgaaaaaatatcgcaatagctcaaaagggaacaatttttatcgagttatt
+3431561/1
CCCFDFFFHHHHHIGJJJJJIJJJJJJIIIGIIGGGHIIHJJIIJIIJIJ
@3431562/1
cgaaaaaatatcgcaatagctcaaaagggaacaatttttgtcgagttatt
+3431562/1
@@CFFFFFFHFHHJJJIJGGAHGHGHJJFGGDGDGHIBFFDGHCH=FGHI
@2977158/1
ccagatggcattcatgcagaaccgattaagaaaggggcagacaacttcat
+2977158/1
CCCFFFFFHHHHHJIJIJJIJJIJGHIJJIIJJJJJJJIJIJJIJJJJJI
@1437190/1
attagttgctatccttctctttgacattgcttgtggtcacttttcgcgca
+1437190/1
=:=DDDDDFHHGHJJJJIIJJJGIIIIJJIJJJJJJGIIIJJJJJJJJBG
@7538703/1
gtttttaagaaccgtgatggaactctttaggcagcaacattacccaaaaa
+7538703/1
C@CFFFFFHHHHHJGHIJJJIJJJJJJJJJJJJJJJJJJJJJJJJJJJJJ
@6545498/1
ggaaaagcccagaagaacgttcgactttcacttcattctatcggcctttc
+6545498/1
CCCFFFFFHGHHHJJJJJJJJJJJJJJJIJJJJJIJJJJJJGIJJJJJJI
@6545499/1
ggaaaagcccagaagaacgttcgactttcacttcattctatcggcctttc
+6545499/1
CCCFFFFFHHHHHJJJJJJIJJJIHIJJJJJJJJJJJJJJJJJJJJJJJI
@6545500/1
ggaaaagcccagaagaacgttcgactttcacttcattctatcggcctttc
+6545500/1
CCCFFFFFHHHHHJJJJJJJJJJJJJJJJJJJJJJJJJJJJJJJJJJJJG
@7013506/1
gtcgaacgttcttctgggcttttcctgcttttttagcagctttaccattc
+7013506/1
CBCFFFFFHHHHHJJJJJJJJJIJJJJJJJJJJJJIJJJJJJJJJJJJJI
@7013507/1
gtcgaacgttcttctgggcttttcctgcttttttagcagctttaccattc
+7013507/1
CBCFFFFFHHHHHJJJJJJJJJJJJJJJJJJJJJJJJIJJJJJJJJJJJI
@6546538/1
ggaaaagtaacgcccgaacaagccaatcagaccaacggaacgcccggagc
+6546538/1
BCCFFFFEHHHHHJJJJJJJJJIJIJJJJJJJJJJJJJJJJJJJJHHFFD
@6546998/1
ggaaaagtgactcccgaacaagccaatcagaccaacggaacgcccggagc
+6546998/1
@@@DDFFBFHHFHJIIIIJJJECHGHIIIJJIJJJIIIJJIFHHGIIBHD
@6546999/1
ggaaaagtgactcccgaacaagccaatcagaccaacggaacgcccggagc
+6546999/1
@CCFFFFDHHHHHJJJJIJJJJJIJJJJJJJJJJJJJJJJJJJJJJJGHD
@6547000/1
ggaaaagtgactcccgaacaagccaatcagaccaacggaacgcccggagc
+6547000/1
@CCFFFFDHHHHHJJJJJGIIGGIJJIJIIIIJJJJJJJJJIIJJIIFHE
@6547001/1
ggaaaagtgactcccgaacaagccaatcagaccaacggaacgcccggagc
+6547001/1
BCCFFFFDHHHHHJJJJIJJJJJJIJJJJJJJJJJJIJJJJIJJJJIDFD
@402375/1
aaagtatagaggttgtacccaaacttttcggggtgcaatcttcttttccg
+402375/1
CCCFDFFFHHHHHIJIIJJJJJJJJJJJJJJJJFHIJJJJJJJJIJJIIJ
@8066394/1
tctagctccaggttgttgttgtgaaggagctggctgctgttgtctcgctc
+8066394/1
CC@FFFFFGFGHFHGDGIDGHIIH@HCHAGE?@GIGGIGBFHHGGDG<??
@4465726/1
ctccaagagatgtgcatgtcccgcagatggccaccaccattctatcaaat
+4465726/1
CCCFFFFFHHHHHHJJJJJJJJJJJJGJJJJJJJJGIJJJJJIIJJJGII
@4465727/1
ctccaagagatgtgcatgtcccgcagatggccaccaccattctatgaaat
+4465727/1
CC@FFFFFHHGHHHIJJJJJJJJJIJJJJJJJJJJIJJIJJJJJJJJJJI
@4465728/1
ctccaagagatgtgcatgtcccgcagatggccaccaccattctatgaaat
+4465728/1
CCCFFFFFHGHHHJJJJJJJJJJJIJJJJJJJJJJJJJJJJJJJJJJHJI
@3437619/1
cgaaaaccattatgttttactaatttttcaataaagtacactttatttaa
+3437619/1
CCCFFFFFHHHHHIJIJJJJJJDIIJJJIJJJJIJJJIJJJJJJJJJJIJ
@3437620/1
cgaaaaccattatgttttactaatttttcaataaagtacactttatttaa
+3437620/1
CCCFFFFFHHHHHJIJJJJJJJJJJJJJJJJJJJJJIHIJJJJJJJJJJJ
@1441460/1
attatattgtgaaaagggagcatttatttgatgcaaagtatagaggttgt
+1441460/1
@@@FFFFDDCFDHGGGDGGJIGGIIHGGIIDBCDGGEFIIIIJIEEHGGH
@8069033/1
tctatactttgcatcaaataaatgctcccttttcacaatataataaatac
+8069033/1
CCCFFFFFHHHHHJJJJJJJJJJJJJJJJJJJJJJJJJJJJJJJJJJJJI
@2983213/1
ccagcatctaattcacattgtttttgtataatagatgccttaaattccct
+2983213/1
CCCFFFFFHHHHHJJJJJJJIJJJJJHACEHFHHIJJJJJJIJJJJJJJI
@8069860/1
tctatatttcagttaaatttaagaggcttttaaaatttaacgtttagcag
+8069860/1
CCCFFFFFHHHHHHHIIJJJIIJHJJJJJJJJJJJJJJJJJJIJJJJJJJ
@8069987/1
tctatcacaggttgcgctttgtaaaatgccgttgcagacacatcaatatt
+8069987/1
CCCFFFFFHHHHHJJJJJJJJIIJJJJJJJJJJJJJJJJIJIIJJJIIJJ
@406034/1
aaagtgaccaaagcaaagacgcaataagtgatacaagaaaatatacagac
+406034/1
@@CFDDFFGHHHGIIGIJJJIJJJIIGHCFCIIIIIJJIJIEHCFHJIJI
@6553348/1
ggaaaatgctcgaaaactcaattggcgcacattcagcaggttttttaaca
+6553348/1
@?;DBDDDFDFDAGIFDE<EHGEHGGHDGIIDHAFFIGGG?BFHGICHIG
@6553349/1
ggaaaatgctcgaaaactcaattggcgcacattcagcaggttttttaaca
+6553349/1
@?@FFDDDFHHHHIIFHEGHI@HHHIIHIIIGIIIIIIII8?DHHIIIII
@6553350/1
ggaaaatgctcgaaaactcaattggcgcacattcagcaggttttttaaca
+6553350/1
@@?DFFFFHGHHAHIHGHIFGGHHBFECCDH?DGCGCCGHDFEHIIIIII
@6553351/1
ggaaaatgctcgaaaactcaattggcgcacattcagcaggttttttaaca
+6553351/1
@@CFFFFFFDHFDHDBBGHIIECB??C?CG<BFIIIIIIGDHCIIGGG@G
@6553352/1
ggaaaatgctcgaaaactcaattggcgcacattcagcaggttttttaaca
+6553352/1
B@CFFFFFGHHHHJIHIGGIJIIIIJJIJJIIJJIJGGGGBFHIJJJJII
@6553353/1
ggaaaatgctcgaaaactcaattggcgcacattcagcaggttttttaaca
+6553353/1
CCCFFFFFHHHHHJJJJJJJJJJJJIIIIJIJJJJJJJJJDHHJJJJJJJ
@6553354/1
ggaaaatgctcgaaaactcaattggcgcacattcagcaggttttttaaca
+6553354/1
CCCFFFFFHHHHHJJJJJJJJJJJJIJJIJJJJJJJJJIJDHJJJJJJJI
@6553355/1
ggaaaatgctcgaaaactcaattggcgcacattcagcaggttttttaaca
+6553355/1
CCCFFFFFHHHHHJJJJJJJJJJJJIJJJJJJJJJJJJJJDHIJJJIJGI
@5022848/1
cttaaagtaaaaataccatatgaaaggcattatttattactctgtatggt
+5022848/1
CCCFFFFDHHHHHJJJJJJJJJJJJJJJJJJJJJJJJJJJJJJJIJJJJG
@407009/1
aaagtgtgctccattggtttatcctctactgtacaactgtttacctgtgt
+407009/1
B@@DDEDFHHHHHJJJJHIJJJJJJJJJJJJIJJJJJJJHJJJJJJJGHH
@2985299/1
ccagccggaactactgttgatgtcggcatcactcatccgacagaatttga
+2985299/1
@@1BDBDDDFFFFIEIFGIIIIAGFEGIIFIIFBGFFGFIFIEIFAFDFC
@3981684/1
cggctcacaagatgtggcaatccttgcaggatttacccgtggagggtaac
+3981684/1
CCCFFFFFHHGHHJJJJHHIJJJJJJJJJJJJJJJIIJJHIJAHII7CGG
@3981685/1
cggctcacaagatgtggcaatccttgcaggatttacccgtggagggtaac
+3981685/1
CCCFFFFFHHHGHIIHGGHJIJJFIIIJJJIIJJJJJJJGIIIJJFFFHG
@3981686/1
cggctcacaagatgtggcaatccttgcaggatttacccgtggagggtaac
+3981686/1
CCCFFFFFHHHHHIJIJJJJIJIGJIJJJJGIIIJJJJI@FHDFHI7CFH
@3981687/1
cggctcacaagatgtggcaatccttgcaggatttacccgtggagggtaac
+3981687/1
CCCFFFFFHHHHHJGHIGEHJJJJJJJJJJJJJJJJJJJDHIBHHJBFHC
@3981688/1
cggctcacaagatgtggcaatccttgcaggatttacccgtggagggtaac
+3981688/1
CCCFFFFFHHHHHJGHIIIJIJJJJIJJJJJJJJIJJJJFGIFGGI;BGE
@3981689/1
cggctcacaagatgtggcaatccttgcaggatttacccgtggagggtaac
+3981689/1
CCCFFFFFHHHHHJGIJIIJJJJJJJJJJJJJJJJJJJJHIJHIJJCGHE
@3981690/1
cggctcacaagatgtggcaatccttgcaggatttacccgtggagggtaac
+3981690/1
CCCFFFFFHHHHHJHIJJJJJJJJJJJJGIJJJJJJJJJHIJGIJJ7BGE
@3981691/1
cggctcacaagatgtggcaatccttgcaggatttacccgtggagggtaac
+3981691/1
CCCFFFFFHHHHHJIJJJIJJJJJJIJJJJJJJJJJJJJFHIGIJJBGHB
@3981785/1
cggctcagcaactcctggaggacgctgacgggagtcttgctcggcatgga
+3981785/1
?@@FFDDDAHDFFIGHGGAEEGI:F@GHCEGG>ABFHIA8CF;@A8A?E>
@5024315/1
cttaaataaagtgtactttattgaaaaattagtaaaacataatggttttc
+5024315/1
@@@DDB?DHBHACGHBGBCH>HIIIIGGC@HH?FHGDEHGHHHHGGGIIE
@5024316/1
cttaaataaagtgtactttattgaaaaattagtaaaacataatggttttc
+5024316/1
CCCFFFFFHHGHHIJIJJJJJJIJJJJJJJJJJJJJJJJJJJJJJFHHII
@5024317/1
cttaaataaagtgtactttattgaaaaattagtaaaacataatggttttc
+5024317/1
CCCFFFFFHHHHHJJJJJJGJIJJJJIIJJJJHJJJJJJJJJIJJFHIJJ
@5024318/1
cttaaataaagtgtattttattgaaaaattagtaaaacataatggttttc
+5024318/1
CCCFFFFFHHHHHIIJJJJJIIJJGJIJGJJJHGGGIJJJIJJJJDGGIG
@3440668/1
cgaaaactcaattggcgcacattcagcaggttttttaacagtttgaaaac
+3440668/1
@??DDDBAFHBFHGEHIGA?8CFHEAHHHIIIIGIIFEDCGBBBBGECFG
@3440669/1
cgaaaactcaattggcgcacattcagcaggttttttaacagtttgaaaac
+3440669/1
@@@DDDDDDHDDF@9DC@?G1A@9ED:CDE:?DHDAFGII@BDBGGGCE@
@3440670/1
cgaaaactcaattggcgcacattcagcaggttttttaacagtttgaaaac
+3440670/1
@@@FDDFDDHHHHGBFGIJGEFEGDEGGGGCDGAHHEHIGGFHIJIIIGH
@3440671/1
cgaaaactcaattggcgcacattcagcaggttttttaacagtttgaaaac
+3440671/1
@@CFFFFFDFFHHGHFHGEHIIGIIIIIIIDGHIIIIIIIIGIIIGHIGI
@3440672/1
cgaaaactcaattggcgcacattcagcaggttttttaacagtttgaaaac
+3440672/1
@CCFFFFFHGHHGJJJJJJJIJJJIJJJJIHIJJJJIJJIIHHIIJIJJJ
@3440673/1
cgaaaactcaattggcgcacattcagcaggttttttaacagtttgaaaac
+3440673/1
C@@FFFFFHGHHGJIDH<AHGEHIFGEHGIGHIIIJIJIJJGHJJFGICH
@3440674/1
cgaaaactcaattggcgcacattcagcaggttttttaacagtttgaaaac
+3440674/1
CCCFFFFFHHGHHJJJJJJJJJJJIIJJJJDHIJJJJJJJJHHJIIIJJJ
@3440675/1
cgaaaactcaattggcgcacattcagcaggttttttaacagtttgaaaac
+3440675/1
CCCFFFFFHHHHGJJJJJJJJJJJJJJIJJDHIJJJJJJJJHHIJIJJJJ
@3440676/1
cgaaaactcaattggcgcacattcagcaggttttttaacagtttgaaaac
+3440676/1
CCCFFFFFHHHHHIJJJJJJJJJJJJJJJJDHIIJJJJJJJJJJJJJJJJ
@3440677/1
cgaaaactcaattggcgcacattcagcaggttttttaacagtttgaaaac
+3440677/1
CCCFFFFFHHHHHJIJJIIIIIJIIJJIIJFHIJJEIJJJJHIJJIJJJJ
@3440678/1
cgaaaactcaattggcgcacattcagcaggttttttaacagtttgaaaac
+3440678/1
CCCFFFFFHHHHHJJJHHIJJJJJIJJIGIFHIJJJJJJJJHIJJIJIJJ
@3440679/1
cgaaaactcaattggcgcacattcagcaggttttttaacagtttgaaaac
+3440679/1
CCCFFFFFHHHHHJJJIJGIIJJJJJJJJJHIJJJJJJJIJJJJJJIJJI
@3440680/1
cgaaaactcaattggcgcacattcagcaggttttttaacagtttgaaaac
+3440680/1
CCCFFFFFHHHHHJJJIJJJJJJJJJIJJJFHIJJJJJJJJHIJJJJJJJ
@3440681/1
cgaaaactcaattggcgcacattcagcaggttttttaacagtttgaaaac
+3440681/1
CCCFFFFFHHHHHJJJIJJJJJJJJJJJJJHIIJJJIJJJJIJJJJJJJJ
@3440682/1
cgaaaactcaattggcgcacattcagcaggttttttaacagtttgaaaac
+3440682/1
CCCFFFFFHHHHHJJJJIIJJJJJJJJJJJDHIJJJJJJIJJJJJJJJJI
@3440683/1
cgaaaactcaattggcgcacattcagcaggttttttaacagtttgaaaac
+3440683/1
CCCFFFFFHHHHHJJJJJIJJJJJJJJJJJFHIJJJJJJJJJJJJJJJJJ
@3440684/1
cgaaaactcaattggcgcacattcagcaggttttttaacagtttgaaaac
+3440684/1
CCCFFFFFHHHHHJJJJJJJIJJJJJJJJJHIJJJJJJJJJHJJJIJJJJ
@3440685/1
cgaaaactcaattggcgcacattcagcaggttttttaacagtttgaaaac
+3440685/1
CCCFFFFFHHHHHJJJJJJJJJIJJIJJJJFHJJJJJIJJJIJJJJJJJJ
@3440686/1
cgaaaactcaattggcgcacattcagcaggttttttaacagtttgaaaac
+3440686/1
CCCFFFFFHHHHHJJJJJJJJJJJJJJJJJGEIJJJJJJJJIIJJJJJJJ
@3440687/1
cgaaaactcaattggcgcacattcagcaggttttttaacagtttgaaaac
+3440687/1
CCCFFFFFHHHHHJJJJJJJJJJJJJJJJJHIJJJJGJJIJIJJJJJJJJ
@2987221/1
ccagctagctctaacccatccgtcgtacaaagaaaattttggtaccaatc
+2987221/1
CCCFFFFFHHHHHJJJJJJJJJGHIGHIJJJJIJJJJJJJJJEFIIIJJJ
@1445262/1
attatgttttactaatttttcaataaagtacactttatctaagaacaggg
+1445262/1
CCCFFFFFHHHHHJJJJJJJJJJJJJJJJIJJJJJJJJJJJJJJJJJJJJ
@1445263/1
attatgttttactaatttttcaataaagtacactttatctaagaacaggg
+1445263/1
CCCFFFFFHHHHHJJJJJJJJJJJJJJJJIJJJJJJJJJJJJJJJJJJJJ
@2987727/1
ccagctcctacatctcaacaacaagctgcatggggtagacaacaaactcc
+2987727/1
C@CFFFFFHHGHHJIJIIIJJJIJGIJJIEGIJJJDFHIIIIJJGIHJJJ
@3984149/1
cggctgctcatcatgccctcgagtacctcaaaatcatgaccaaaaagtga
+3984149/1
CCCFFFFFHHHHHJJJJJJJJJJEHGIIJJJJJJJJJJJJJJJJJJJBFG
@5510952/1
ctttagaggtaatacactattattaggcactagttattaattataatcat
+5510952/1
BCCFFFFFHCFHHJJJJJIJJJJJJJJJJJJJJGIJJJJJJJJJJJJJJI
@3985785/1
cggcttatcactatgatgttgatttggtaccagataccccgaaaaagttt
+3985785/1
CCCFFFFFHHHHHJJJJJJIJJJJJJIGIJJJJJJJJJJJJIJJJJJFHI
@2450921/1
cacgggtaaatcctgcaaggattgccacatcttgtgagccgccattctct
+2450921/1
BCCFFFDFHHHHHJJJJJJJJJJIJJJJJJJJJJGIJJJJIHJIJIIGII
@909530/1
agaaagctatacagtagtcaaatttgtatccattatcactttttgttgcc
+909530/1
CCCFFFFFHHHHHJHIIHHJJJJJJIHJIJJIJIJJJJJJJJJJJJJJJJ
@909825/1
agaaaggccgatagaatgaagtgaaagtcgaacgttcttctgggcttttc
+909825/1
CCCFFFFFHHFHHJJJJJJJJHIIJJJGIJIJJJJJIJJJJJJJGIIJJI
@909902/1
agaaaggctttcaatcaccacattatgaaattactcatagtgtcaccgga
+909902/1
@CCFFFFDFHHHFGHGGICAHIIJEIGIIIIIIJJJGIIIFHFIIJJIJI
@1446870/1
attattgatttcgaggaaataatacgaacttcaattacacaaattagtac
+1446870/1
@CCFFFFEDHGFHJJJIJIJIHGHJJJJJIIJJJJJJJJJJJJJJJJIJB
@7023582/1
gtcgagtcaaaagcgaagaatatttgaaaatttctaatattgcgatattt
+7023582/1
B@CFFFFFHHHHHJJIGIJJJJJJJJJJJIJJJJJIJJJJJIIJJJJJJJ
@7023583/1
gtcgagtcaaaagcgaagaatatttgaaaatttctaatattgcgatattt
+7023583/1
C@BFFFDFHHHHHJJJJJJJJJIJJIIJJJJIJIJJJJJJIJIJJIIIHH
@7025163/1
gtcgatattgttttacgttgtgctccttcacaaaatctacttcaagtggg
+7025163/1
CBCFFFFFHHHHHJJJJJJJIIIIIJJJJJJJJJJJJJJJJJJIJJIJJI
@3444545/1
cgaaaagtaaacgtcagtttgcgtttcaatgcatcgataagacgaatggt
+3444545/1
@@BFFFFDFHHGHDHIJHIIJJIFHIJJJJJIIGJJIJJIGIHHIJGII4
@3444546/1
cgaaaagtaaacgtcagtttgcgtttcaatgcatcgataagacgaatggt
+3444546/1
CC@FFFFDHHGHHHIIJJJJJIIHGIJJIJIIIJJJJJJJJIHIGIIJJC
@3444547/1
cgaaaagtaaacgtcagtttgcgtttcaatgcatcgataagacgaatggt
+3444547/1
CCBFFFFFHHHHHIJJJIJJJIJHIJJJJJJJJJJJHJJJJJJJJJJJJ@
@3444548/1
cgaaaagtaaacgtcagtttgcgtttcaatgcatcgataagacgaatggt
+3444548/1
CCCFFFFFHHHHHHJJIBHIJJIGHIJJJJJJJJJJJJJJJIJJIIIJJH
@7026990/1
gtcgatgttgccagaacgtaagatatcctaaactcacttttttccaaaaa
+7026990/1
CBBFFFFFHFHHHJJJJJHIGJJIIJJJIJJJJJJJJIJJJJJIJJJJJJ
@7026991/1
gtcgatgttgccagaacgtaagatatcctaaactcacttttttccaaaaa
+7026991/1
CCCFFFFFHHHHHJJJJJGIJJJJIGIJJJJJJJJJJJJJIJJIJJIJJJ
@7026992/1
gtcgatgttgccagaacgtaagatatcctaaactcacttttttccgaaaa
+7026992/1
?1:ADBDBFFFF>BGE>63AF?:A9CHFHFFCGFG>FGFCFEEFIEFAFE
@7026993/1
gtcgatgttgccagaacgtaagatatcctaaactcacttttttccgaaaa
+7026993/1
B@BFFFFFFHHHHJIJJJGIJJJJJJJJJJJJJJJJJJJJJJJIJJIJJJ
@7026994/1
gtcgatgttgccagaacgtaagatatcctaaactcacttttttccgaaaa
+7026994/1
C@CFFFFFHHHHHJJJJJGHIJJIIJJJJJJJJJJJJJJJJJJJJJJIJJ
@7026995/1
gtcgatgttgccagaacgtaagatatcctaaactcacttttttccgaaaa
+7026995/1
CBCFFFFEHHHHHJJJJJIIJJJIJIJJJJJJJJJJJJJJJJJJJJJJJJ
@7026996/1
gtcgatgttgccagaacgtaagatatcctaaactcacttttttccgaaaa
+7026996/1
CCCFFFFFHHHHHHGIIJFHIJJJJJJJJGIJJJJJJJJJJJJJJJIJJJ
@7026997/1
gtcgatgttgccagaacgtaagatatcctaaactcacttttttccgaaaa
+7026997/1
CCCFFFFFHHHHHJJJJJFHHIIJJJJJJJJJJJJJJJJJJJJJJJJJJJ
@7026998/1
gtcgatgttgccagaacgtaagatatcctaaactcacttttttccgaaaa
+7026998/1
CCCFFFFFHHHHHJJJJJIJJJJJJJJJJJJJJJJJJJJJJJJGIIJJJJ
@3445022/1
cgaaaagtgaccacaagcaatgtcaaagagaaggatagcaactaatttta
+3445022/1
@@@DDDDDFFFFFIIII=G;<A2<CHBDEF3;CFC?DD<9:8?FCDFFI>
@3445023/1
cgaaaagtgaccacaagcaatgtcaaagagaaggatagcaactaatttta
+3445023/1
@@@FFFFADFHGFGIIHIIHIJHIHJGIIJGFEGIGHIJGJIIIGIJIJJ
@3445024/1
cgaaaagtgaccacaagcaatgtcaaagagaaggatagcaactaatttta
+3445024/1
@CCFFFFBFHHHHJJJJJJJIJEIJJJJGIIJIJIIJJIJJJJJJJJJJJ
@3445025/1
cgaaaagtgaccacaagcaatgtcaaagagaaggatagcaactaatttta
+3445025/1
B<@DFFFFHHHHHJJJJJJJJJHIJJJJIJHJJJIIJJJJJJJIIJJJJH
@3445026/1
cgaaaagtgaccacaagcaatgtcaaagagaaggatagcaactaatttta
+3445026/1
BC@FFFFDHHHHHJJJJIJJJJJJJJJJIIIJIJJJJJIJJJJJJJJJJJ
@3445027/1
cgaaaagtgaccacaagcaatgtcaaagagaaggatagcaactaatttta
+3445027/1
CCCFFFFDHFHHHJJJJJJJIJIIJJJJGIGIIJJJJJJIJJJJJJJJJJ
@3445028/1
cgaaaagtgaccacaagcaatgtcaaagagaaggatagcaactaatttta
+3445028/1
CCCFFFFDHHHHHJJJJJJJJJIJJJJJIJHIJJJJIJJIJJJJJIJJJJ
@3445029/1
cgaaaagtgaccacaagcaatgtcaaagagaaggatagcaactaatttta
+3445029/1
CCCFFFFDHHHHHJJJJJJJJJIJJJJJJJJJJJHIJJIJJJJJJJJJJI
@412293/1
aaataaacttttttcgggtttggaaaaaatttcaaattgttcaggtaaaa
+412293/1
CCCFFFFFHHHHHJJJIJHIJJJJJJJJJJJJJJJJJJJJJJJJJIJJJJ
@412294/1
aaataaacttttttcgggtttggaaaaaatttcaaattgttcaggtaaaa
+412294/1
CCCFFFFFHHHHHJJJJJHIJJJJJJIJJJJJJJJJJJJIJJJJJIJJJJ
@1450369/1
attcaaacattgaagccagatcgataaaaaaatatcgcaatattagaaat
+1450369/1
CCCFFFFFHHHHHJIIJJIJJJIFIIJJJIJJJJJIIJIJJJJJIJJJJJ
@1450370/1
attcaaacattgaagccagatcgataaaaaaatatcgcaatattagaaat
+1450370/1
CCCFFFFFHHHHHJJJJJJJJJJJJJJJJJJJJJJJJJJJJJJJJJJJJJ
@911277/1
agaaataactttcataaatattttagacatctgtcaccaggcttgaacga
+911277/1
@@@FDDEDFHDHFIGHIIGIJIGHCFCBHIJHHHFHHGDHCAFHD?DD??
@8078292/1
tctcagatggattgagctgttgagttgatcctgcttgtgaatctgattgt
+8078292/1
CCCFFFFFHHHHHJGIJJJJJJHGIIJJJJJJJIJJJHIJJJIIIJJJJB
@8078444/1
tctcagccgagctgcccagtttagtggccaactcttcgtcactcgcaaat
+8078444/1
CCCFFFFFHHHHGJJJJJJIIJJIIJJJJJJJJJJJJJIJJJJJJIIJJI
@8078445/1
tctcagccgagctgcccagtttagtggccaactcttcgtcactcgcaaat
+8078445/1
CCCFFFFFHHHHHJJJJJJJJJJJHJJJJJJJJJJJJJIJJJJJJJJJJJ
@6030477/1
gactgctggttgcccaacttggtaatcttagtgtctttcagtcccgaata
+6030477/1
CCCFFFFFHHHHHJJJJJJJJJFHIJJJJJJHIIJJJJJJJJJJJJJJJE
@5516764/1
ctttagtctgtatattttcttgtatcacttattgcgtctttgctttggtc
+5516764/1
@@@DDDADF?ACFBCHHIBIEFICHGIGIIGIIH@EDGHIIIGGDGGCBF
@5516765/1
ctttagtctgtatattttcttgtatcacttattgcgtctttgctttggtc
+5516765/1
@CCFFFDDHHHHHIJJJJJJJJHHIJJJJJIJIHIIIIJJJIIJJJIJHI
@5516766/1
ctttagtctgtatattttcttgtatcacttattgcgtctttgctttggtc
+5516766/1
CCCFFFFFHHHHHJJJJJJJJIIGIJJJJJJJJJJJIJJJIFJJJJJJHI
@5516767/1
ctttagtctgtatattttcttgtatcacttattgcgtctttgctttggtc
+5516767/1
CCCFFFFFHHHHHJJJJJJJJIIIJJJJJJJJJJJJJJJJJIJJJJJJHI
@5516768/1
ctttagtctgtatattttcttgtatcacttattgcgtctttgctttggtc
+5516768/1
CCCFFFFFHHHHHJJJJJJJJJIJJJJJJJJJJJJIJJJJJIJJJJJJJJ
@7554288/1
gtttttgaggcagcaaatttctcaagggcacacggcaacaaaaagtgata
+7554288/1
CBCFFFFFHHHHHJJJJIJJJJJJI<EHIJJJJJIJJJJJJJJJJ@FGGH
@4476854/1
ctccacctacacaagctcaatacaatccccacattccaccccaatctagc
+4476854/1
CCCFFFFFGHHHHGHHHIIGGIIIHHHIJJJJJJIJJJJJJJJJJJJGHJ
@5033254/1
cttaaatttaaccgaaatatagaatacaccccttaatcagctacaacagt
+5033254/1
CCCFFFFFHHHHHJJJJIJJJIIIIIJJJJJJJJJJJJJIJIIDFIIJIF
@5033255/1
cttaaatttaaccgaaatatagaatacaccccttaatcagctacaacagt
+5033255/1
CCCFFFFFHHHHHJJJJJJJJJJJJJJJJJJJJJJJJJJIJJJJJJJJJG
@5033267/1
cttaaatttaactgaaatacagaatacaccccttaatcagctacaacagt
+5033267/1
CCCFFFFFHHHHHJJJJIJJJJJJJJJJJJJJJJJJJJJJJJJJJJJJJH
@5033268/1
cttaaatttaactgaaatatagaatacaccccttaatcagctacaacagt
+5033268/1
B:?DDFFFHHHHHJJJJJJJJJJJJJJJIJJJJJJJJJJJJJJJJJJJJB
@5033269/1
cttaaatttaactgaaatatagaatacaccccttaatcagctacaacagt
+5033269/1
CCCFFFFFHHHHHIJJIIJJJIJJJJJJJJJJIIJJGJJIJJEHIIIIJ?
@5033270/1
cttaaatttaactgaaatatagaatacaccccttaatcagctacaacagt
+5033270/1
CCCFFFFFHHHHHJJJJJJJJJIIJJJJJJJJJJJJJJJJJJJJJJJIJG
@5033271/1
cttaaatttaactgaaatatagaatacaccccttaatcagctacaacagt
+5033271/1
CCCFFFFFHHHHHJJJJJJJJJJJJGJJJJJJJJJJJJJJJJJJJJIJJD
@5033272/1
cttaaatttaactgaaatatagaatacaccccttaatcagctacaacagt
+5033272/1
CCCFFFFFHHHHHJJJJJJJJJJJJJJJJJJJJJJJJJJJJJJJJJJJJG
@5033273/1
cttaaatttaactgaaatatagaatacaccccttaatcagctacaacagt
+5033273/1
CCCFFFFFHHHHHJJJJJJJJJJJJJJJJJJJJJJJJJJJJJJJJJJJJG
@3447494/1
cgaaaatatcaccaagtaccttaggtacatctaccgattctgccagttgg
+3447494/1
CCCFFFFFHHHHHIIIGIJJJJJJJHHIJJJJJJJJIJJJJJJJJIHHIJ
@8079690/1
tctcataatacttttcccggtttgttctgaaacaaacatcactgtgatga
+8079690/1
@@@FFDEFDHHHFHHIEEGIIIGCHGHGCEHIGG@3CGEF@D>BFGIEHD
@8079691/1
tctcataatacttttcccggtttgttctgaaacaaacatcactgtgatga
+8079691/1
CCCFFFFFHHHHHJJJJJJJHIJIIIIJJJJJJJJJJJJJJJJJIIIJJJ
@6035334/1
gagaaaccagaattacaggaaatggataattataggattggatctatgac
+6035334/1
CCCFFFFFHHHHHJJJIJJJJIJJJGHIJJJIJJIIIJIIJIJJJJJGIH
@6035335/1
gagaaaccagaattacaggaaatggataattataggattggatctatgac
+6035335/1
CCCFFFFFHHHHHJJJJJJJJJJJJFHIJJJJJJJGIJJJJHIJJJJIIJ
@6561293/1
ggaaacttcaccagttaaaataaaatgtagggggaagggaccaagaaggc
+6561293/1
@@@FFDEDHDADHGEBHIIBGHIIIGGCE@HGADAGDFGIHGIIBF@FGH
@6561294/1
ggaaacttcaccagttaaaataaaatgtagggggaagggaccaagaaggc
+6561294/1
CCCFFFFFHHHHHJJJJJJJJJJJJJJHIIJJJJJJJJJJJJJJJJJJJJ
@5519731/1
ctttatagaatgtcaatgttattctaaaaagaagactgctaaacgttaaa
+5519731/1
CCCFFFFFHHHHHJJJJJJJJJJJJJJJJJJJJJJJJJJJIJIGFGIIJI
@7032799/1
gtcgcgggaatagggtcacttgacagaaaacttcacagaactccatgccc
+7032799/1
CBCFFFFFGHHHHJJHIJJJJIIJIJIJJJJJJJJJJJJJJIJJJJJJJJ
@6036562/1
gagaaagctatggttgagtgaaaaaggtgggaaatgttgactgttgtagc
+6036562/1
@@CFFFFFH4DHHFHIIJHHIJJJJJJAHHIIIJJJIIJJJJGIJIGIII
@6036563/1
gagaaagctatggttgagtgaaaaaggtgggaaatgttgactgttgtagc
+6036563/1
@CCFFFFFHHHHHEHIGIAFHIIJJJJFHIIIIJJJGJJJJJIGGHFHIE
@6036564/1
gagaaagctatggttgagtgaaaaaggtgggaaatgttgactgttgtagc
+6036564/1
BBCFFFFFHHHHHGIJGI<IHIJJGHIAFHIHIJIJJJJIJJJHIJGGGE
@6036565/1
gagaaagctatggttgagtgaaaaaggtgggaaatgttgactgttgtagc
+6036565/1
CCCFFFFFHHHHGGHIIJHEHJJJJJJAFHIIJJJJFIGIJJJJJJHGHG
@6036566/1
gagaaagctatggttgagtgaaaaaggtgggaaatgttgactgttgtagc
+6036566/1
CCCFFFFFHHHHHHIJHIHHHJJJIIJCFHJIJIIJIJJJJJJIJJHIJI
@7034462/1
gtcggaaaagtgacgcccgaacaagccaatcagaccaacggaacgcccgg
+7034462/1
BBCFFFFFHHFHHJJJJJJJJJJJJIJJJJJJJIJJIJJJJJJJJJHHFF
@7034463/1
gtcggaaaagtgactcccgaacaagccaatcagaccaacggaacgcccgg
+7034463/1
CCCFFFFFHHFHHJJIJJIJJJJJIIJJJIJJJJJJIJJIJJJIGIJJFF
@7035827/1
gtcggagttgctctagataaatcgtaatctttcaagggggataaatcaac
+7035827/1
B@CFFFFDFHHHHJJJJIJJJJJJGHHJJJJIJIJJJJJJGHIJJJJJJJ
@7035828/1
gtcggagttgctctagataaatcgtaatctttcaagggggataaatcaac
+7035828/1
CCCFFFFFHHHHHJJJJJJJJJJJGIJJJJJJJJJJJJJJDHIJJJJJJJ
@3994425/1
cgggacatgcacatctcttggagccagccaatgggattgcccatcacttt
+3994425/1
??@BBDDDF?FFBGDGG>AEHEGGIIEIFIAECGHGIGGBHECHBHEGHE
@3994426/1
cgggacatgcacatctcttggagccagccaatgggattgcccatcacttt
+3994426/1
@@@DDFFFHFFHHJJIJIIJJIJIIJJJJIJJGIJJJJIGGIJGIJJIJJ
@3994427/1
cgggacatgcacatctcttggagccagccaatgggattgcccatcacttt
+3994427/1
CCCFFFFFHGHHHJJIJIJJJIIJJIJJJJJJJJJJJJJJJJJJJIJIJJ
@920319/1
agaaccgattaagaaaggggcagacaacttcatgtacaaatacctcacct
+920319/1
@@CFFFFFHHHHGJJJJJJJIIGEEHGCDHGGGGFHGIIJGGBGGDHGIG
@920320/1
agaaccgattaagaaaggggcagacaacttcatgtacaaatacctcacct
+920320/1
CCCFFFFDHHHHHJJJJJJJJJJJJJJJJJJJJJIIJJJJJJJJGIJJJJ
@1457281/1
attcacattgtttttgtataatagatgccttaaattccctcatgggaatt
+1457281/1
BCCFFFFFHHHHHJJJHAACFCHHGIJJJJJJJJJJJJJJJJJJJJJIJI
@2458267/1
cacgtatcagtttacggaactagaaaatg
+2458267/1
??@A=BDD4C<2A@EBEB:@:C?<EH9<9
@3995278/1
cgggactgaaagacactaagattaccaagttgggcaaccagcagtcccac
+3995278/1
CCCFFFFFGHHHHJJJJJJJIJIJJJIJJFGHIJJIJJJIIIJJJJJJJI
@7037024/1
gtcggcaagaagttggccgatttgcagactctcagcttcaacgccaagga
+7037024/1
@1:BDAFFHHGHHJJJJIJHIJJJIIJIJIJJJJJJJJJJJGDHIJJJJJ
@6038821/1
gagaaatgctggaaaagttaaacgatattctacaggatttattattagag
+6038821/1
@BCFFFFFHHHHDGJJJIJJJIIJIIJJJIIJJJJJIIJJIJJGIJIJJI
@6038822/1
gagaaatgctggaaaagttaaacgatattctacaggatttattattagag
+6038822/1
CBCFFFFFHHHHHJJJJIJJJJJJIJJJJJJJJJJJIJJJJJJIJJJJJJ
@5522395/1
ctttatcgggttctgctaagtggtaagtagaaggtgagccacttaagcac
+5522395/1
CCCFFFFFHHHHHJJJJJJJHHIHHIJIIJJJJJFHIJIJJJJJJJJJJJ
@6564729/1
ggaaagtgtactataaaatgatgaaatcggagatcgaacagtttagcaat
+6564729/1
BCCFFFDFHHHHHJJJJJJJJJJJJJJJJJJJJJJJJJJJJIIIHJJJJG
@6565539/1
ggaaataatacgaacttcaattacacaaattagtacaactcctccaaacc
+6565539/1
C@CFFFFFHHHHDHIIGIIIIIBHBFHIGAHII?FHIIIIIIIIIIIIIG
@6040243/1
gagaaatttgctgcctcaaaaacgtatgacaaaactatagagaaacc
+6040243/1
CCCFFFFFHHHHHJJJJJJJJJJJHIJJJJJJJJJJJJJJIJJJIJJ
@5523819/1
ctttatgctcttgacatttcgttaaagaaccacaaaatgtgacatataaa
+5523819/1
CCCFFFFFHHHHHJJJJJJJJJJJJJIJJJJJJJJJJJJIIJJJJJJJJJ
@5524302/1
ctttatgtccacaaattatgtcaaattttgacatttatgtaacatgtgtg
+5524302/1
CCCFFFFFHGHHHJJIJJJJIIJJIJJJJJJJJJJJJJJIJJJJJJJJIG
@3997133/1
cgggagtcacttttccgaccaagagatccagcaagttcttggctgccgaa
+3997133/1
@@@FFFDDDFHHHJIIGJGIJIG?E9FDHHIIIJIHIJJJGIEHIGGEHI
@3997134/1
cgggagtcacttttccgaccaagagatccagcaagttcttggctgccgaa
+3997134/1
@@CFDDFFFHHHHJHGGIHGHGIIGGIJJJIIGHIIJIJJFGBHIGIIGG
@3997135/1
cgggagtcacttttccgaccaagagatccagcaagttcttggctgccgaa
+3997135/1
CCCFFFDFHHHHHJJJJJJJIJJJJJJJJJJJJJJGGIJJIJJJJJJIAG
@3997136/1
cgggagtcacttttccgaccaagagatccagcaagttcttggctgccgaa
+3997136/1
CCCFFFFFHHHHHJJJJIJEIJEEHGGIJJJIIIJGHIEHJIIGGEHGBH
@3997220/1
cgggagtcttgctcggcatggaggccatttcttgagag
+3997220/1
@CCFDFDFGHHGHIIIEGIII<EHCE@DGHAFH<<D?B
@3997221/1
cgggagtcttgctcggcatggaggccatttcttgagagtagagcaatttg
+3997221/1
@@<DBD?BFHADFIG>EDGIIIIGIIGIGGCFGCCF@FD>GHGAFHFHIH
@3997222/1
cgggagtcttgctcggcatggaggccatttcttgagagtagagcaatttg
+3997222/1
@@@DDDDDDFBFFGAEHGED?C?FGE?FHGIGII4?DG09<9DD9;FGG4
@3997223/1
cgggagtcttgctcggcatggaggccatttcttgagagtagagcaatttg
+3997223/1
BCCFFFDDFHHHGJIJJJJJJIJIIGIJJIIIJJGIFIDFHGIGEGJIJI
@3997224/1
cgggagtcttgctcggcatggaggccatttcttgagagtagagcaatttg
+3997224/1
BCCFFFDDHHGHHJIGIJJJJIJJJJJJJJJIJJJJIJDFEHIIJIJJJJ
@3997225/1
cgggagtcttgctcggcatggaggccatttcttgagagtagagcaatttg
+3997225/1
BCCFFFDEHGHHHJJJJIJJJEIIIIJJJJJJJJHJGIFGGIJJJJJJJI
@3997226/1
cgggagtcttgctcggcatggaggccatttcttgagagtagagcaatttg
+3997226/1
BCCFFFDEHHHHHJJJJJJJJIJJJJJJJJJJJJFIGIDHHHIIJJJJJJ
@3997227/1
cgggagtcttgctcggcatggaggccatttcttgagagtagagcaatttg
+3997227/1
BCCFFFDFHHHHHJJJIJJJJIJJJJJJJJJJJGGIGIFFHGGHJJJJJJ
@3997228/1
cgggagtcttgctcggcatggaggccatttcttgagagtagagcaatttg
+3997228/1
CCCFFFDDHHHHGJJIJJJJJGIIIJIJJJJJJJJJIJFHIGJIIJJJJJ
@1461134/1
attcagtatcgatagataatattgatgattataattaataactagtgcct
+1461134/1
CCCFFFDFHHHHHJJJJJJJJJJIJJJJJJJJJIIJJJJJJJJJJIJJJI
@8085313/1
tctcgaaagacttcgactttttactatttttgtatgcacaaaattcgttc
+8085313/1
CCCFFFFFHHHHHJJJJJJJJJJJIJJJJJJJHIJJJJJJJJJJJJJGHG
@922087/1
agaacgttcgactttcacttcattctatcggcctttcttctctttgccgt
+922087/1
BCCFFFDFFHHHHJJJHIIJJJJIIJJJJJJJJIJJJJJIIJJIJIIIID
@922088/1
agaacgttcgactttcacttcattctatcggcctttcttctctttgccgt
+922088/1
BCCFFFDFHHHHGJIJIGIJJJJJJJIIIJJJJIJJJJJJJJJIJIJJJF
@7561197/1
gttttttaacagtttgaaaaccttgataaatgaaagaaattaaacacgct
+7561197/1
BBBFFFFFHHHHHJJJIJJJJJJIJJJJJJJJJJJJJJJJJJGJJJIJJI
@7561198/1
gttttttaacagtttgaaaaccttgataaatgaaagaaattaaacacgct
+7561198/1
CBBFFFFFHHHHHIJJJJJJJJJJJJJJJJJJJJJJJJJJJJJJJJJJJJ
@7561199/1
gttttttaacagtttgaaaaccttgataaatgaaagaaattaaacacgct
+7561199/1
CBCFFFFFHHHHHIJJJJJJJJJJJIJJJJJJJJJJIJJJJJJJJJJIJF
@7561200/1
gttttttaacagtttgaaaaccttgataaatgaaagaaattaaacacgct
+7561200/1
CCCFFFFFHHHHHJJJJJJJJJJJJJJJJJJJHIJJIJJJJJJJJJJJJJ
@7561201/1
gttttttaacagtttgaaaaccttgataaatggaacgaaattaaacacgc
+7561201/1
<=??B;D:A::<DDAF<AAEE=;C9EFFE?<9D3<FDD?0BFFB@3B8@0
@7561202/1
gttttttaacagtttgaaaaccttgataaatggaacgaaattaaacacgc
+7561202/1
?:=?DDDFGHHHDHGEHIEHIGGEG>FGGIIGI?DFGEGIGIGECHIIGH
@7561203/1
gttttttaacagtttgaaaaccttgataaatggaacgaaattaaacacgc
+7561203/1
@BBFFFFFHHHHHJJJJJJJJJJJJJIJJJJJJJJJJIJJJJJJJJJJJJ
@7561204/1
gttttttaacagtttgaaaaccttgataaatggaacgaaattaaacacgc
+7561204/1
B@@FFFFFHHHHHJJJJJ:<<ACHHHIJJIJJJJIJJJJIJJJJJJJIJI
@7561205/1
gttttttaacagtttgaaaaccttgataaatggaacgaaattaaacacgc
+7561205/1
BBBDFFFFHHHHHJJJJJJJJJJJJIBHIIJJJIJJJIJIJIJJJJJJJJ
@7561206/1
gttttttaacagtttgaaaaccttgataaatggaacgaaattaaacacgc
+7561206/1
C@CFFFFFHHHHHIJJJJJJJJJJJIJJJJJJIJIJJIJJJJJJJJJJJI
@7561207/1
gttttttaacagtttgaaaaccttgataaatggaacgaaattaaacacgc
+7561207/1
CBBFFFFFHHHHHJJIJJJJJJJJJJJJJJJJJJIJJJJJJJJJJJJJJI
@7561208/1
gttttttaacagtttgaaaaccttgataaatggaacgaaattaaacacgc
+7561208/1
CBCFFFFFHHHHHJJJJJJJJJJJJJJJIJJJJIJJJJJJJJJIJJJJJI
@3455638/1
cgaaaattttccttgctaattggttgaaggtaatcatctaattctttggt
+3455638/1
@@@FFFDEHHHHHJIJIJIIJJGDGGIIJICFGDGIIJGHJGIIGJJFEB
@6041503/1
gagaagaaagctatacagtagtcaaatttgtatccattatcactttttgt
+6041503/1
CCCFFFFFHHHHHJJJJJHJJIIJJJJJJJIJJJJJJJJJJJJJJJJJJJ
@6041879/1
gagaagctctctggtcaacaatagaactcaagctgtggtgtgcgatgatt
+6041879/1
CCCFFFFFHHHHHJGGIIJJIJIIGIHIIIJJJJJHIJDGDGGIIJJJJI
@5042308/1
cttaagcacacatgttacataaatgtcaaaatttgacataatttgtggac
+5042308/1
CCCFFFFFHHHHHIIJJJIJJIIIIHIJJJJJJJJJJJIJJJJJJHGIII
@5042309/1
cttaagcacacatgttacataaatgtcaaaatttgacataatttgtggac
+5042309/1
CCCFFFFFHHHHHJJJJJJIJJJGJJIJJJJJJJJJJJJJJJJJJIJJJJ
@5042310/1
cttaagcacacatgttacataaatgtcaaaatttgacataatttgtggac
+5042310/1
CCCFFFFFHHHHHJJJJJJJJJJJIJJJJJJJJJJJJJJJJJJJJIJJJI
@6041980/1
gagaaggatagcaactaattttacaagctatactttgcatagaattagtg
+6041980/1
CBCFFFFFHHHHHJJJJJJJJJJJJJJJJJJJJJJJJJJJJJGIJJJJHH
@424167/1
aaatacatatcatatcatcggggcactatataaaaaattacattcagtat
+424167/1
CCCFFFFFHHHHHJJJIJJJJJIIGIGIIIJJJJIJJJJJJIJJIIJHHI
@1986023/1
caaatctttatctttatcatttttttgtatttcttcaactggtgtaactt
+1986023/1
CCCFFFFFHGHHHJJJJJJJJJJJJJJHIJJJJEHIJJJJJJEHGHJJJJ
@5044181/1
cttaaggttaatgccaagttaaatggtactaatcattttctatctacccg
+5044181/1
CCCFFFFDHHHHHJJIJJJJIIJJIJFGHIIJJJIJJJJJJJIJJIJJJJ
@7563976/1
gttttttcaaatttgttcagcaactcacggaaacaagttgagaaatcctt
+7563976/1
CB@FFFFFHHHHGJJIIJJJJJJJJJJJJJIJJJJJJJIJJJJJJJJJIJ
@6043173/1
gagaatatgaaatttaaaagaaaatttgaaaag
+6043173/1
?;=DB>?:?DD>DEE<EEE<BDE;FFCE>FC>@
@2469375/1
cactacaaggttttcaatagggcattctaacatgtcaaaattaaatcaat
+2469375/1
BCCFFFFFHHFHHJJIJJJJIIIJJIIJJJJJJJJJJJJJJJJJJJJGJI
@425192/1
aaatacctcaccttacaaaataaaatacggcaaagagaagaaaggccgat
+425192/1
CCCFFFFFHHHHHJJJJJJIJJJJIJJJJJJJJJJIJIJJIIJJJJJJIJ
@425193/1
aaatacctcaccttacaaaataaaatacggcaaagagaagaaaggccgat
+425193/1
CCCFFFFFHHHHHJJJJJJJJJJIIHGIJJJJJJJJJIJJJIJJIIJJI<
@425194/1
aaatacctcaccttacaaaataaaatacggcaaagagaagaaaggccgat
+425194/1
CCCFFFFFHHHHHJJJJJJJJJJJJJJJJJIJJJIJJIJJJJJJJIJJIG
@425621/1
aaatacggcaaagagaagaaaggccgatagaatgaagtgaaagtcgaacg
+425621/1
CCCFFFFFHHHHHJJ@GHJIJIJJIJIJJJJJJJJJJIJIIJJHIJJJJJ
@425622/1
aaatacggcaaagagaagaaaggccgatagaatgaagtgaaagtcgaacg
+425622/1
CCCFFFFFHHHHHJJJJJJJJJJIJJJJJJIJJJJJJHHJJJJCHIIJIJ
@1987787/1
caaatgccaacgatggtattaatttagagaggttagaaacaattggtgat
+1987787/1
CCCFFFFFHHHHHJJJFHIJJJJJJIJJJIJJHIIJJJJJIJJJJJFHGI
@7564659/1
gttttttcagcagtcctgagggatattatcatcctttaggcggtggt
+7564659/1
BBBFFFFFHHHHHHIIIJIJJJJJJJJJJJIJIJJIJJJJJJJ@FGA
@6044570/1
gagaatttgaaaagcgagcttcatgatcccctgaaaaatatatcttgaag
+6044570/1
CCCFFFFFHHHHHJJJJJJJJJJJJIJJJJJJJJJJJJJJJJJJJJJJJI
@6044571/1
gagaatttgaaaagcgagcttcatgatcccctgaagaatatatcttgaag
+6044571/1
@@CDFFFFGHHHHIJJJJJJEIIIJJJJJJJJIIJJEIJIJJJJJJJHHG
@6044572/1
gagaatttgaaaagcgagcttcatgatcccctgaagaatatatcttgaag
+6044572/1
B@@DFFFFHHHHHJJIIJJJJJJJJIJJJJJIJJJJJJJJJJJJJJJIJI
@6044573/1
gagaatttgaaaagcgagcttcatgatcccctgaagaatatatcttgaag
+6044573/1
CCCDFFFFHHHHGJJJJJJJJJJJJJJJJJJJJJJJJJJJJJJJJIJJJI
@6044574/1
gagaatttgaaaagcgagcttcatgatcccctgaagaatatatcttgaag
+6044574/1
CCCFFFFFHHHHHJJJJJJJJJIJJ9EGIJJJJJJJJJIJJJJJJJIJJI
@7565478/1
gttttttccgtagctcttcctccctggatttcttgaggacatcggagagg
+7565478/1
B@BFFFFFHHHHHIJJJJJJJJJJJJJGIJJJIJIIJJJJJIJJJIJJJH
@8091465/1
tctctctattttgactgtcgtgaatagtaacctcgccttctttttgttct
+8091465/1
CCCFFFFFHHHHHHGIJIIJDHCCFHHEHIJJJJJIIJJIJJJJJJFHIE
@8091466/1
tctctctattttgactgtcgtgaatagtaacctcgccttctttttgttct
+8091466/1
CCCFFFFFHHHHHJJJJJIJHICEEHIHIJJJJJJJJIJJJJJJJJJJJI
@7567021/1
gttttttcttcgatgtccacgtaggttacctcgaaggattgttcgctagc
+7567021/1
@?@DDDDAFB?;BC4CFDHEHAFFB:CBHEHIGIE;FGA?BDD4B;;@A@
@7567022/1
gttttttcttcgatgtccacgtaggttacctcgaaggattgttcgctagc
+7567022/1
@@<DDDDBHBF?B<?CGGHE;AFGCBFG@GFF1?DG>>DGBGDE;<6;F8
@7567023/1
gttttttcttcgatgtccacgtaggttacctcgaaggattgttcgctagc
+7567023/1
@@@FFFFDHHHGHJIJGJIJIGIJGHGIGIJJGGGGIGIIJGIIGDGHGG
@7567024/1
gttttttcttcgatgtccacgtaggttacctcgaaggattgttcgctagc
+7567024/1
@@@FFFFFHGHHGJGIJJIDGGIIJHIJJJJIGGIJGJJJJHIJJJIJJI
@7567025/1
gttttttcttcgatgtccacgtaggttacctcgaaggattgttcgctagc
+7567025/1
@@CFDDFBFHHFBFGIIGGIIEDFE9C@?CDHEIGB@BGHI?F?BF@CAF
@7567026/1
gttttttcttcgatgtccacgtaggttacctcgaaggattgttcgctagc
+7567026/1
@B@FFFFFHHHHGJJIJJGJJHIJJIIIJJJJJIJJJJJJJIJJJIJJJE
@7567027/1
gttttttcttcgatgtccacgtaggttacctcgaaggattgttcgctagc
+7567027/1
BB@FFFFFHHHHHIJJIJJJJHJJJIJJJIJJJIJJJJIIJIIJJJIJJF
@7567028/1
gttttttcttcgatgtccacgtaggttacctcgaaggattgttcgctagc
+7567028/1
BBBFFFFFHHHHHJJIJJJJJHIIJGIIJJJJJJJJJJJJJIJJJJJJJI
@7567029/1
gttttttcttcgatgtccacgtaggttacctcgaaggattgttcgctagc
+7567029/1
BCCFFFFFHHHHHJJJJJIJJGHJFFHIJIJJJJJJJIJJJJIJIJJJJG
@7567030/1
gttttttcttcgatgtccacgtaggttacctcgaaggattgttcgctagc
+7567030/1
C@BFFFFFHHHHHJJIIJJJIHIJJHIJJJJJJJJJJIIJJIJJJJJJJG
@7567031/1
gttttttcttcgatgtccacgtaggttacctcgaaggattgttcgctagc
+7567031/1
C@CFFFFFHHHGGJJHIGEGIFHHIJEIJJIJJIIJJHJJIIJGDFHHJ@
@7567032/1
gttttttcttcgatgtccacgtaggttacctcgaaggattgttcgctagc
+7567032/1
C@CFFFFFHHHHGJJJJJJJJHGJJIJJJJJJJJJJJJJJJJJJIJJJIG
@7567033/1
gttttttcttcgatgtccacgtaggttacctcgaaggattgttcgctagc
+7567033/1
C@CFFFFFHHHHHJJIIJIIHHGIIHIJJJIJJJJJJJJIIIJJJJJJJG
@7567034/1
gttttttcttcgatgtccacgtaggttacctcgaaggattgttcgctagc
+7567034/1
CBCFFFFFHHHHHJJIJJJJJIJJJIIIJJJJJIJJIIJIJIIJJJJJJF
@7567035/1
gttttttcttcgatgtccacgtaggttacctcgaaggattgttcgctagc
+7567035/1
CBCFFFFFHHHHHJJJJJIJJIJJJJJJJJJJJJJJJIJJIJJJJJJJJB
@7567036/1
gttttttcttcgatgtccacgtaggttacctcgaaggattgttcgctagc
+7567036/1
CBCFFFFFHHHHHJJJJJJJJHIJJJJJJJJJJJJJJJJJJIJJJJJJJI
@7567037/1
gttttttcttcgatgtccacgtaggttacctcgaaggattgttcgctagc
+7567037/1
CBCFFFFFHHHHHJJJJJJJJIJJJIJJJJJJJJJJJIJJJJJJJJJJJI
@5528889/1
ctttattcgtcatcgctccccacgagcgtttctttagtctgtatattttc
+5528889/1
CCCFFFFFHHHHHJJJJJJJJJGIJIJJFHIIJJJJJIGIIFHIIIJJJI
@5528890/1
ctttattcgtcatcgctccccacgagcgtttctttagtctgtatattttc
+5528890/1
CCCFFFFFHHHHHJJJJJJJJJJJHIJJGIJJJJIIJIIJJIJJJJJJJI
@4003688/1
cgggcccagatggcattcatgcagaaccgattaagaaaggggcagacaac
+4003688/1
CC@FFFFFHHHHHJJJJJ:FHGJJJIJJJGHIJJJGJJJIJIIJIIIJJI
@4003689/1
cgggcccagatggcattcatgcagaaccgattaagaaaggggcagacaac
+4003689/1
CCCFFFFFHHHHHJJJJJJJJIJJJJJJJIJJJJJJJJJJIJIJJJIIJJ
@4003690/1
cgggcccagatggcattcatgcagaaccgattaagaaaggggcagacaac
+4003690/1
CCCFFFFFHHHHHJJJJJJJJJJJJJJJJGHIJJJJJJJJJJJJJJIJIJ
@3000422/1
ccaggagttgctgagccgtcgcggcatcactcccaaatacgaactggtcc
+3000422/1
@CCFFDDEHHHHHIJIIIIJIGJGHIIIJJJJIJJJJJJJJGIHHHG=@B
@2472833/1
cactcatcccagccctgattcgcaacatataccgagtgtggcggcagtca
+2472833/1
CCCFFFFFHHHHHJJJJJJJJJIJJJJJJJIJJJJJHIJJJJJJIEF@D?
@8093279/1
tctctgtcggtagatttccgtgaagtggtccgtgccccttgcggttaccc
+8093279/1
BCCFFFFFHHFHHIIJJJJJIJJIJFHIHIJJHIJJJJJJJJJJHIIIII
@427120/1
aaatacttcacatctgttaaaggcaaatatgatgtaatctttgtcgtcgt
+427120/1
@@@DFFFFHFHFFIJJIJJJJJJGGGIEHIJGIGIJJJJIGIIHHIDGHF
@6575699/1
ggaacacgaagagggactaccacacgaaaggcagttcaccatcgcttgtc
+6575699/1
;;8BDD>@?D1@?;<FHIFI@GGHC?CFAGCHG@0?FB<DDH;BFGH@=C
@6575700/1
ggaacacgaagagggactaccacacgaaaggcagttcaccatcgcttgtc
+6575700/1
@@@DDFDDDFDHHIGIDEHIGIGGGGHIG@??FF?DFB@FH@GBG6C@CC
@6575701/1
ggaacacgaagagggactaccacacgaaaggcagttcaccatcgcttgtc
+6575701/1
C@CFFFFFFGHAFHIJJIJIIIJIJIIJJIGCHIHIJJFIJJEIEGIGEH
@6575724/1
ggaacacgcggtagcggaagattggctcg
+6575724/1
CCCFFFFFHHHHHJIJJJJJJJIJJJJJ:
@6576350/1
ggaacaggcaaaactccgaaggaagccaagggctcggctgctcatcatgc
+6576350/1
CCCFFFFFHHHHHJJJJJJJJJJIIIJJJJJJIJJGIIJJJFIIIJIGGH
@5529518/1
ctttattgaaaaattagtaaaacataatggttttcgcgcgtaaagtgacc
+5529518/1
CCCFFFFFHHHHHJJJJGJJJJJJJJJJJJCHIIJJJJJJHIJJIFHIJG
@6047523/1
gagactctcagcttcaacgccaaggacttcaacttcgttcagttcttgca
+6047523/1
CCCFFFFFHHHHHJJJJJFHIJJJJJJJJJJJJJJJJIJJJJIJJJJIII
@1470208/1
attcctaatattttttagtgaacctctctaacgtctttatagaatgtcaa
+1470208/1
CCCFFFFFHHHHHJJJJJHHIJJJJJIJJJJJJHIJJJJJJJJJJJIIJJ
@1470209/1
attcctaatattttttagtgaacctctctaacgtctttatagaatgtcaa
+1470209/1
CCCFFFFFHHHHHJJJJJHIJJJJJJJJJJJJJIJJJJJJJJJJJJIJJJ
@5531331/1
ctttatttaagaacaaacaggggagaaaagtcacgagaatttgaaaagcg
+5531331/1
CCCFFFFFHHHHHJJJJIIGIIIEAFGIJJFHIIIEGHJJIJJIIJIJIG
@1470596/1
attcctccgtgttcgaaggaggataattttcctcggcgatctcctgctta
+1470596/1
CC@FFFFFGHHHHJJJJJICGIJJIIJIJJJJJJJJJEBHGIJJIFGGII
@1990696/1
caaatgtagaaggcagattgttaccctccacgggtaaatcctgcaaggat
+1990696/1
CCCFFFFFHHHHHIJJJJJJJJJJJJJJJJJJJJIJJJJJJJJJJJJJJJ
@5048888/1
cttaatcagctacaacagtcaacatttcccacctttttcactcaaccata
+5048888/1
@C@FFFFFDHDHHJJIIGHGGIJJJIGJJGGHGIJJGIIGHJGHIJJIJE
@5048889/1
cttaatcagctacaacagtcaacatttcccacctttttcactcaaccata
+5048889/1
CCCFFFFFHHHHHJJJGJIIJIJIJIJJJIJJJJJIJIJIJJIIIIIIHG
@7568560/1
gttttttgcatttttattcggcttattgtaatattcctccatagttctta
+7568560/1
BB@FFFFFHHHHHJJJJJJJJJJJIJJJIIJJJJJJJJJJJJJJJJJJJJ
@7568561/1
gttttttgcatttttattcggcttattgtaatattcctccatagttctta
+7568561/1
BBBFFFFFHGHHHJJJJJJJJJJJJJJJIJJJJJJJJJJJJJJJIIJJJG
@7568562/1
gttttttgcatttttattcggcttattgtaatattcctccatagttctta
+7568562/1
BBBFFFFFHHHHHJJJJJJJIJJJJJJIIJJJJJJJJJJJJJJJJJJJJJ
@7568563/1
gttttttgcatttttattcggcttattgtaatattcctccatagttctta
+7568563/1
C@CFFFFFHHHHHJJJJJJJJIJJJJJJJJJJJJJJJJJJJJJJJJJJJJ
@7568564/1
gttttttgcatttttattcggcttattgtaatattcctccatagttctta
+7568564/1
CBCFFFFFHHHHHJJJJJJJJJJJJJJJIIJJJJJJJJJJJJJJJJJJJI
@2474619/1
cactcttctagggataaggaaggagttacagtgtttttaaatcccatagt
+2474619/1
CCCFFFFFHHHHHHIJJJJJJJJEHGHJJJJHHGIJJJJJJJJJJJJJJJ
@3464162/1
cgaaaggcagttcaccatcgcttgtcatgtgttgaaattccgcgaaattg
+3464162/1
CCCFFFFFHHHHGJJIGJJJJIJJHIJJJJJJJIJJJJJJIIJJJJJJJJ
@3464163/1
cgaaaggcagttcaccatcgcttgtcatgtgttgaaattccgcgaaattg
+3464163/1
CCCFFFFFHHHHHJJJJJJJJJJJHIJJJIJIJJJJJJJJJJJJJJJJJJ
@430760/1
aaatatacagactaaagaaacgctcgtggggagcg
+430760/1
???ADABB?:D;AB::3CEF:A82CE1:CDD6066
@430839/1
aaatatacctgcacacacgcatttttaaatttaaaaatttattcaagtca
+430839/1
CCCFFFFFHHHGHJJJJJIJJJJJJJJJIJJJJIJIIJIIIJIJIJIBFF
@430933/1
aaatatactggtgagatgaatctagacttctggccaaggactaaatggtt
+430933/1
CCCFFFFFHHHFHIJJJJJJJJJJJJJJJJJJJJJJJ3DHIJJJJHJJIH
@7570447/1
gttttttgtttcctactgtctttttaaatatgaattgtctacgagcaata
+7570447/1
CBCFFFFFHHHHHJJJJJHJJJJJJJJJJJJJJJJJJIJJJJJJJIIJJJ
@931272/1
agaagctgtctgctgcctatcctgaggcctacgctgttgttgtggtccac
+931272/1
CCCFFFFFHHHHHJJJJJJJJJJJJJJJJJJJJJJJHIJGIIHIJGIJJJ
@3464583/1
cgaaaggttaacagagaaatcatcgagacaatggtgaaggcatacggcaa
+3464583/1
@@@DFDFEDHFFHCFBCFHGJEIJICHGGDGGEIHEDGGIGFEGI>FFHH
@1993446/1
caaatgttgcaaattatgtcacataaatgtcaaaatgccacataatttgc
+1993446/1
CCCFFFFFHHHHHJJJJJJJJJJJJJJJJJJJJJJJJJJJJJJJJJJJJJ
@3005279/1
ccagggtgctgttgtctcgttccaggttgttgttgtgaaacctgtggttg
+3005279/1
B@@FFFDDHHHHHJFHIJJJJJIIIJGHIIIJJJJIJIIGIIHIBGHIJG
@3005280/1
ccagggtgctgttgtctcgttccaggttgttgttgtgaaacctgtggttg
+3005280/1
BCCFFFADFHHHHJHHIIJIIJJIJGFHGIJIIIIHIJJIJJIJEHJGGH
@1474323/1
attcgataggtgctttgtctggttaactttagtgggaaggtttaggtatt
+1474323/1
CCCFFFFFHHFHHJJJJIJIJJHIJJJJJJJJHIJJJJJJCHHHIJDHHI
@1995306/1
caaattatgtcaaattttgacatttatgtaacatgtgtgcttaagtggct
+1995306/1
CCCFFFFFHFHHHJJJJIJJJIJJJIJJIJIJJJJIIIJJJJJJJFHIJJ
@1995307/1
caaattatgtcaagttttgacatttatgtaacatgtgtgcttaagtggct
+1995307/1
CCCFFFFFHHHHH<FHIGIIIICHGGF>3AFHHIGEHFGIIEACDGGGII
@4010838/1
cggggctctgtgatttcttagtgtcaatagtgctgccgttacttcctcaa
+4010838/1
@@CFFFDDHFBDBAHGGGIIICHHHCFEHHEHGGIIIIGIIIIEGIIIFE
@4010839/1
cggggctctgtgatttcttagtgtcaatagtgctgccgttacttcctcaa
+4010839/1
CCCFFFFFHHFHHJJJJJJJJHHHICFHHHFIIJIJJJJJIJJJIIJJJI
@4010840/1
cggggctctgtgatttcttagtgtcaatagtgctgccgttacttcctcaa
+4010840/1
CCCFFFFFHHHHHJJJJJJJJGHIICFHIIGIJJJJJJJJJJJJJJJJIH
@4012364/1
cggggtatctggtaccaaatcaacatcatagtgataagccgtgtttaatt
+4012364/1
@@CFF=DDHHHGBEHHIIGEGIIGGHIGIIJGIHIIJIIIJHGIIIJIJI
@4012365/1
cggggtatctggtaccaaatcaacatcatagtgataagccgtgtttaatt
+4012365/1
BCCFFDDFHHHHHJJJJJJJJJJJJJJJJJJJJJJJJJJJJHIIIJJJJJ
@4012739/1
cggggtgcaatcttcttttccggaaaatgctcgaaaactcaattggcgca
+4012739/1
B@BFFADDHHHGHJJJJJJJJJIIJJJIJJGIIIJIJJIIIJIIJJJJID
@4012740/1
cggggtgcaatcttcttttccggaaaatgctcgaaaactcaattggcgca
+4012740/1
BCCFFDDFHHHHHJJJJJJJJJJJJJJIIIJJJJJJJJIJJJJJGIIJJB
@4012741/1
cggggtgcaatcttcttttccggaaaatgctcgaaaactcaattggcgca
+4012741/1
BCCFFDFFHHHHHJJJJJJJJJJJJJJJJJJJIJJJJJJJJJJJHJJJJG
@937360/1
agaatatccagcctctctgtggattcaatccagcttcatgccaacgattc
+937360/1
@CCFFFFFFDBFDIGBHGGIIIEHIEHIHHIIGGIIIGHCFGHGIIGIIG
@937361/1
agaatatccagcctctctgtggattcaatccagcttcatgccaacgattc
+937361/1
@CCFFFFFHHHHHJJJJJJEIIGJJJJJJJJJJIJJJJIJJJJJJJJJJD
@937737/1
agaatatgaaatttaaaagaaaatttgaaaagtatcatgagttttgtgat
+937737/1
@CCFFFFDHDFHBHIEB@FEFDHHIEHIIHCIACGGGHBHGGFHICDBGI
@3007967/1
ccaggttgctgttgcggaggagcttgctgttgtggaggaccagggtgctg
+3007967/1
CCCFFEFFHHHHHJIJJHIJGHJJJJJJJJJIHIJGHIGHFGHIJ8@DGE
@2481109/1
cacttaagcacacatgttacataaatgtcaaaatttgacataatttgtgg
+2481109/1
CCCFFFFFHHHHHJJJJJJJJJJJJJIJJJJJJJJJJJJJJJJJJJJIII
@434110/1
aaatatcgcaatagctcaaaagggaacaatttttgtcgagttattgattt
+434110/1
CCCFFFFFHHHHHJJJJJJJIIJIIJJJIJJJJJJIJFGIDHIIJJJJJI
@3468941/1
cgaaatcaataactcgacaaaaattgttcccttttgagctattgcgatat
+3468941/1
CCCFFFFFHHHHGJIIJGIGDHGGCH@EFHIJJJJGEHIJIIJHIJIJJI
@3468942/1
cgaaatcaataactcgacaaaaattgttcccttttgagctattgcgatat
+3468942/1
CCCFFFFFHHHHHJJJJJJJJJJJJIIIJJJJJJJJJJJJJJJJIJJJJJ
@3468943/1
cgaaatcaataactcgacaaaaattgttcccttttgagctattgcgatat
+3468943/1
CCCFFFFFHHHHHJJJJJJJJJJJJJIJJJJJJJJJJJJJJJJJJJJJJJ
@3468944/1
cgaaatcaataactcgataaaaattgttcccttttgagctattgcgatat
+3468944/1
CCCFFFFFHHHHHJJJIJJJJJIJJIHIJJJJJJJJIJJJJJJJJJJJJI
@3468945/1
cgaaatcaataactcgataaaaattgttcccttttgagctattgcgatat
+3468945/1
CCCFFFFFHHHHHJJJIJJJJJIJJJIIJJJJJJJJIJIJJJJJJJJJJI
@3468946/1
cgaaatcaataatgcaatgtgtttaaatttttgtcgagtcaaaagcgaa
+3468946/1
CCCFFFFFHHHHHIJJJJJHIJIJJJIJJJJJJHIJIIHIJJJJIA@@F
@3468947/1
cgaaatcaataatgcaatgtgtttaaatttttgtcgagtcaaaagcgaag
+3468947/1
CCCFFFFFHHHHHJJJJJJHHIJJIJJJJJJJJJJJJJIIJJJJJJJJJG
@3468948/1
cgaaatcaataatgcaatgtgtttaaatttttgtcgagtcaaaagcgaag
+3468948/1
CCCFFFFFHHHHHJJJJJJHIJJJJJJJJJJJJIJJJJIJJJJJJJJJJI
@6584937/1
ggaacttctacatcttctatttcctcacattcggtctctacaaccaggta
+6584937/1
;?1DDB=AC?ABFBC<DFE@<:IHCADAEHHFFAFG@FGAFEIDCD3?9?
@4497453/1
ctccattggtttatcctctactgtacaactgtttacctgtgtatgataaa
+4497453/1
CCCFFFFFHFHHHJJJIJJJJJJHIIJJJJIHIJJJJGIHIHGIJIJJJI
@2482609/1
cacttattgcgtctttgctttggtcactttacgcgcgaaaaccattatgt
+2482609/1
CCCFFFFFHHGFHIJIJJJJIJIHIIJJJJJJJJJJJJJJJJJJJHHGHH
@3470773/1
cgaaatctaaggttatattacttttatgaatcgtgataacatgcataaaa
+3470773/1
CCCFFFFFHHHHFHGIJJJJJJJJJIJJCCCFHHIJIHIFGIJGIJJJJI
@3470774/1
cgaaatctaaggttatattacttttatgaatcgtgataacatgcataaaa
+3470774/1
CCCFFFFFHHHHFIJJIJJJJJAJJHIJDFFHHFHIJJJJJIJJJJJJJI
@3470775/1
cgaaatctaaggttatattacttttatgaatcgtgataacatgcataaaa
+3470775/1
CCCFFFFFHHHHHIJJJJJJJJJJJIJJEFHHIHIIJJJJJJJJJJJJJJ
@3470776/1
cgaaatctaaggttatattacttttatgaatcgtgataacatgcataaaa
+3470776/1
CCCFFFFFHHHHHIJJJJJJJJJJJIJJJJJJJGIJJJJJJJJIJJJJJJ
@939443/1
agaatcggtattcgggactgaaagacactaagattaccaagttgggcaac
+939443/1
@@CFDFFFHFFDFIJIGHIIIIGHIIJJIEIGGIJJJJJJJHHIJIIEGI
@939444/1
agaatcggtattcgggactgaaagacactaagattaccaagttgggcaac
+939444/1
B@CFFFFFFHHHGJJJIIJIJJIGGIJJJJJJJJJJJJIJJIIJJJDIJJ
@8104304/1
tctgcccctttcttaatcggttctgcatgaatgccatctgggcccggggc
+8104304/1
CCCFFFFFHHHHHJJJJIJJJJJIJJJJIJJJJJJJJJJIJJJJJJJJJI
@939652/1
agaatctagccaaacacacatagtacctctccacaaaaagggaaataaac
+939652/1
CCCFFFFFHHHHHJJJJJJJIJJHIJJJJJJJJJJJJJJJJJHJJJJJJJ
@939653/1
agaatctagccaaacacacatagtacctctccacaaaaagggaaataaac
+939653/1
CCCFFFFFHHHHHJJJJJJJJJJHIJJJJJJJJJIJJJJJJJIJJJJJJJ
@7063354/1
gtctcgaaagacttcgactttttactatttttgtatgcacaaaattcgtt
+7063354/1
CC@FFFFFHHHHHJIJIIIIJJJIIIJJJJJJJEIIJIJJJJJIIJIJJJ
@8104922/1
tctgccttctacatttgcgagtgacgaagagactctcagcttcaacgcca
+8104922/1
@@@FFDFFGHHFFIJIGHGGI@FBHHIGHJIJJIIJIAFGHIIJJJ?AGH
@8104923/1
tctgccttctacatttgcgagtgacgaagagttggccactaaactgggca
+8104923/1
CCCFFFFFHHHHHJJJJJJJJCGHHGIIJJJHIJJJJJJJJJJJJJJJJF
@8104924/1
tctgccttctacatttgcgagtgacgaagagttggccactaaactgggca
+8104924/1
CCCFFFFFHHHHHJJJJJJJJEGIIIJIIIJIJIJJJJJJJJJJJIJJIF
@7576291/1
gtttttttctaaaatcaatttacatattatttttgacttgaataaatttt
+7576291/1
B@@FFFFFFFHHHJJIIIJJJIJIJEIJGIIJJJJJJJJJIIIJJJJJJI
@7576292/1
gtttttttctaaaatcaatttacatattatttttgacttgaataaatttt
+7576292/1
BBBFFFFFHHHHHIHJJJJJJJJJJJJJJJJJJJJJJJJJJJJJIJJJJJ
@7576293/1
gtttttttctaaaatcaatttacatattatttttgacttgaataaatttt
+7576293/1
CBBFFFFFHHHHHJJJJJJJJJJJJJJJJJJJJJJIJJJJJJJJJJJJJJ
@6585633/1
ggaactttactcaacaactccagaaaatctcaaacgatgccggcatgcca
+6585633/1
CCCFFFFFHHHHHJJJJJJJJJJJJJJIJJJJJJJJJJJJJJJJJJJJJJ
@4016853/1
cgggtattttgcgacctgcttttccaggttcagggtttcttaacctcata
+4016853/1
@CCFBDEFHHGHFIJJIIIIJIJJJGIJGIJJJJJ?HHIIJJJJJJJJGG
@6586717/1
ggaagaaaaaatttatacagcactactatgttaccttttggagaacaaaa
+6586717/1
@<;D?DADBHFHHIIICB:<AGF>GCG@DG@>FHEDHGEEII@GE@GDG=
@1999366/1
caaattctcgtgacttttctcccctgttcttaaataaagtgtactttatt
+1999366/1
B@CFFFFFFHHHHJJJJJJJJJJJJIHJJJJJJJJIJJJIIIIJJJJJJJ
@1999965/1
caaattcttccaagcggtcacgattaacaaatggacaatcgtgtgcgctg
+1999965/1
@@@FFFDFHHFHHJJJJJIIJGHIJJJJIJJJJJIJJJJIIIJFHIJJII
@1999966/1
caaattcttccaagcggtcacgattaacaaatggacaatcgtgtgcgctg
+1999966/1
CCCFFFFFHHHHHJJIIHIJJJIJJJJJJJJJJJJJJJJJJJJHIJIJJI
@5539188/1
ctttcacttcattctatcggcctttcttctcttgccgtattttattttgt
+5539188/1
CCCFFFFFHHHHHJJJJJJJJJJJIJIJIJJJJCGHG?FHHIGFCHIJGD
@2000289/1
caaattgaaatacggcaaagagaagaaaggccgatagaatgaagtgaaag
+2000289/1
CCCFFFFFHHHHHJJJJJJJGJJJJJJJJJJJJJJJJJJJIJJJIIJJJJ
@2486348/1
cactttgtcatcgaacgatgtcaccacctgattggtgatatcagccgctc
+2486348/1
CCCFFFFFHHHHHJJJJJJJJJJJIIJJJJIJJJJDHGJJJJJJJJIIII
@3472230/1
cgaaatgtcaagagcataaagtatgtctagaacgattttacctttgcgcg
+3472230/1
CCCFFFFFHHHHHJIJJJJJJEHIIJJJJJGIJJIJJJJJJJJJJIJIJJ
@2486914/1
cacttttcgcgcaaaggtaaaatcgttctagacatactttatgctcttga
+2486914/1
CCCFFFFFHHHHHJJJJGHIJJIHJIJJJJJJJJJJJJJJJJJJJJJJJJ
@2001961/1
caaattgttcaggtaaaatcttgcttcatgattgaaaatttgcaaggttt
+2001961/1
?@@FDDBDDFHHHIGGIEIGIGFDHEFHIGBDHCBHHGBFGIGIIGC:??
@2001962/1
caaattgttcaggtaaaatcttgcttcatgattgaaaatttgcaaggttt
+2001962/1
CCCFFFFFHHHHGGIIJJJJJJIJJJJJJJDHIIIJJJJJJJJJJJJFHI
@2487695/1
cactttttggtcatgattttgaggtactcgagggcatgatgagcagccga
+2487695/1
CCCFFFFFHHFHHJJIJJJJJIJIHIJJJJJJJJIJJJIJJIJIIJJJJF
@2487696/1
cactttttggtcatgattttgaggtactcgagggcatgatgagcagccga
+2487696/1
CCCFFFFFHHHHHJJJIJJJJJJJGHHJJJJJJJJJJJJJJJJJJJJJJI
@3474697/1
cgaaattggcactggcaagtcaaagaagctagccaagagaatggcggctc
+3474697/1
CCCFFFFFHHHHHJJJJJJGIJJJJJJJJJJIIJGJJJJIJJJJJJJGEG
@7579164/1
gttttttttctaaaatcaatttacatattatttttgacttgaataaattt
+7579164/1
BBBFFFFFHGHHHJJJJJJIIIJJJJJJJJJIJJJJJJJJIJJJJJJJJJ
@6058625/1
gagcaatttggcttcttcccccaaggataacctctctgtcggtagatttc
+6058625/1
CCCFFFFFHHHHHJIJJJJJJJJJJJIJJJJJIJJJJJIJJJ@GHGIIJI
@3475664/1
cgaaatttctctgaagacaagtcaaaagtatgtcgtacggagctggctcg
+3475664/1
CCCFFFFFHHHHHJIJEHIIJDHIJJJJHHIIJIJFGIIIGGIIJJIJGI
@3475769/1
cgaaatttgacatagtctctccaagctttttgataatccggatttcccgc
+3475769/1
CCCFFFFFHHHHHJJIJJJJJJJJJJJJJJJJJJJJJJJJJJJJJJJJJI
@7067432/1
gtctgattggcttgttcgggagtcacttttccgaccaagagatccagcaa
+7067432/1
@@@DDDDDHHHHHEFHGGII@F?FFHGIIIGIGGEHGIGGD@BGHGEGIF
@7067433/1
gtctgattggcttgttcgggagtcacttttccgaccaagagatccagcaa
+7067433/1
CCCFFFFFHHHHHGFHIIIIBH?GFHGIIIEIEBFIGHDGEGBFHGGEEG
@7067434/1
gtctgattggcttgttcgggagtcagttttccgaccaagagatccagcaa
+7067434/1
C@CFFFFFHHHGHGFHFHHI<E?FB11?FHDHGBGHEICFDDBFHGGGGG
@7067435/1
gtctgattggcttgttcgggcgttacttttccgaccaagagatccagcaa
+7067435/1
CCCFFFFFHHHHHIIJIDIJFGFHGEGIIJBHGHGI@GEGGGGEGIECEE
@8107762/1
tctggagatggttgttgccacatatattctaatcgttcacttttgggaat
+8107762/1
CCCFFFFFHHHFHIJJJJJHIHIIJJJIJJJJJJJHIJIJJJJJJJJGII
@7067956/1
gtctgcccctttcttaatcggttctgcatgaatgccatctgggcccgggg
+7067956/1
@::DDDFFGHHHHJIIIJGIIIHGHEGIIJIJJFIGJIIIGJJJJJGIGJ
@7067957/1
gtctgcccctttcttaatcggttctgcatgaatgccatctgggcccgggg
+7067957/1
@@@DBDDDBFFHFIIGDGHGGAFGGCEFHCEGGIIGEGICFHGBGGHGG@
@7067958/1
gtctgcccctttcttaatcggttctgcatgaatgccatctgggcccgggg
+7067958/1
CBCFFFFFHHHHHJJJJJJJJHIJJJJJJJJJJJJJJJJJJJJIJJJJJG
@942642/1
agaattcatttttaacacagttcttactttaacacattgtgttaaacagc
+942642/1
???DDDDDDH?FFGGBHDB<IHHCHFHH?HHHBFGDGEBFGC?DGHGGEG
@1480972/1
attcgttctacatatgaaacatgtcagttatatattcacctttatatgtc
+1480972/1
@@@FFFFF?FFF2C:CGIIIGHHCF@D3AFFHFHEFBHIIFHIIIGEIHH
@1480973/1
attcgttctacatatgaaacatgtcagttatatattcacctttatatgtc
+1480973/1
CCCFFFFFHHHHHJJJJJIJIJJJIFJJJJJJJJJJJJJJJJJIJIJJJJ
@1480974/1
attcgttctacatatgaaacatgtcagttatatattcacctttatatgtc
+1480974/1
CCCFFFFFHHHHHJJJJJIJJJJJJJJJJJJJJJJJJJIJJJJJJJJJJJ
@3016006/1
ccagtggccgtctgctacggaacaggcaaaactccgaaggaagccaaggg
+3016006/1
CCCFDFFFHHHGHJIIJJJJJJFIJIIJJIJIJJJJJJJJIJJJJJJIJI
@3016007/1
ccagtggccgtctgctacggaacaggcaaaactccgaaggaagccaaggg
+3016007/1
CCCFFFFFHHGHGJJJJJJJJJIIJJJJJJJIJJJJJJIJJJIIIJIGJI
@3016008/1
ccagtggccgtctgctacggaacaggcaaaactccgaaggaagccaaggg
+3016008/1
CCCFFFFFHHHHHJJJJJJJJJIGIIIJIJIJJJJJJJJIIJJFIJJJJI
@1481625/1
[truncated: 144,070 more chars]
