# Supplementary material for: Identification and comparison of key RNA interference machinery from western corn rootworm, fall armyworm, and southern green stink bug
Source: PLoS One. 2018 Sep 5;13(9):e0203160. doi: 10.1371/journal.pone.0203160 (PMC6124762; doi:10.1371/journal.pone.0203160)
Supplement: S2 File — (TGZ) [file pone.0203160.s012.tgz › data/fastq/wcrw/5_First-second-instar_FSI_Rep3_aligned.fq]

@6120829/1
ctctgatagtagatggtaactgttcaaattcctcttcctcacgaggacac
+6120829/1
CCCFFDFFHHGGHJJJHHIJJIJIIIJJJJIIIGHHIJIJIIIJJIHIGI
@2052492/1
atttcctgtaattctggtttctctatagttttgtcatacgtttttgaggc
+2052492/1
CCCFFFFFHHHHHJJJJHIJJJJJJJJJJGJJJIJJJJJJHIIJJIIJJI
@3069348/1
cacagtatcgccaactctttttacttcggcatatactggtgtttttcctg
+3069348/1
CCCFFDDFHHHHHJJJJJJJJJJJJJJJJJJJIJJJIJJBGFHJJJJJJJ
@3069349/1
cacagtatcgccaactctttttacttcggcatatactggtgtttttcctg
+3069349/1
CCCFFFFFHHHHHJJJIJJJJJJJJJJJJJJJJJIJJJJBFDHIJJJJII
@4086989/1
ccctattgaaaaccttgtagtggattcctaatattttttagtgaacctct
+4086989/1
CCCFFFFFHHHHHJJJJJJJJIJJJJJJJJJJIJJJJJJJJHIJJJJJJG
@1544718/1
ataggattggatctatgactgtgtatcgatagctgttcactttttggtca
+1544718/1
@@@DDFFFFHHHGIGEHGHGHFHHIIJCHIGHJIJIIICEGGGHIBE@D<
@221/1
aaaaaaaaaataatagttcttcaagatatatttttcaggggatcatgaag
+221/1
@CCFFFFFHGGHHIJIJIIJJJJHIHHIGGIIJJIJJJJJJGHHIJJJJE
@2055368/1
atttcgaggaataatacgagcttccatagattcaaatgaagtaaacaaca
+2055368/1
CCCFFFFFHHHHHJJJJJJJJJJJJJJJJJJJJJJJJJJJJGHJJJJJJJ
@7138833/1
cttgtgagccgccattctcttggctagcttctttgacttgccagtgccaa
+7138833/1
BBCDDDFFHHHHHJJJJJJJJJJJJJJJJJJJJJJJJJJJJJGI@GHIHJ
@7138834/1
cttgtgagccgccattctcttggctagcttctttgacttgccagtgccaa
+7138834/1
CCCFFFFFHHHHHGIJJJJJJJJJJJJJJJJJJJJJJJJJJJGIHIJJII
@3069779/1
cacagtcatagatccaatcctataattatccatttcctgtaattctggtt
+3069779/1
CCCFFDEFHHHHGJEGGHGGJGIGHHIHIIGGJIIJIJJ@FBCFIJJGFF
@3069780/1
cacagtcatagatccaatcctataattatccatttcctgtaattctggtt
+3069780/1
CCCFFFFFHHHHFIJJJGDEHIGJJGHIIGIJJJJJJJJGGGIIFDGIGH
@7648395/1
gaaaccctgaacctggaaaagcaggtcgcaaaatacccgtagaaacgaat
+7648395/1
@@CFFFFDDHHHHJJJIJIJIGIIFIIIIJJJJJJJJIIFHIGEFHGIJG
@4089228/1
ccctcgagtacctcaaaatcatgaccaaaaagtgaacagctatcgataca
+4089228/1
=;<BDA?D:CAD?FFH@BHGHCEB@DGHBAF@??BGHIGGCEHB@9FGBG
@5615002/1
ctagattctgtttgacattagaagagtaaacgtcagtttgcgtttcaatg
+5615002/1
@@@DFFFFHGHFGJJJIGJGIFHGGIFHIJJJGHHEFGHIIIFHGIIJJJ
@5615003/1
ctagattctgtttgacattagaagagtaaacgtcagtttgcgtttcaatg
+5615003/1
@C@FFFFFHHFHHIBHGIGIGHGGHGBEHHIJIIFA?FGIHI?BGHIJIJ
@5615004/1
ctagattctgtttgacattagaagagtaaacgtcagtttgcgtttcaatg
+5615004/1
CCCFFFFFHHHHHJJJJJJJJJJJJJHHJJJJJJJJIJJJJJHJJJJJJJ
@5615005/1
ctagattctgtttgacattcgaaaagtaaacgtcagtttgcgtttcaatg
+5615005/1
?@@FAFFBFBHHFHHIHIJGHIGIGH<CDHIG8CCGHGGIJIDGEEIHHC
@5615006/1
ctagattctgtttgacattcgaaaagtaaacgtcagtttgcgtttcaatg
+5615006/1
@C@FFFFDHGHHHJGGGHHHIIJIJIHHIJJJGHHIGIIIIH@DHIIJGH
@5615007/1
ctagattctgtttgacattcgaaaagtaaacgtcagtttgcgtttcaatg
+5615007/1
CCCFDFFFHHHHHJJJJJJIJJJJJJJJJJJJJJJJJJJJIGHIHDIAGG
@5615008/1
ctagattctgtttgacattcgaaaagtaaacgtcagtttgcgtttcaatg
+5615008/1
CCCFFFFFHGHHHJJJJJJJJJJJJJHHIJJJHIJJIJJJJJFHIJJJIG
@5615009/1
ctagattctgtttgacattcgaaaagtaaacgtcagtttgcgtttcaatg
+5615009/1
CCCFFFFFHHHHHJIJJJJJJJJJJJIJJJJJIJJJJJJJIJIJJJJJJJ
@5615010/1
ctagattctgtttgacattcgaaaagtaaacgtcagtttgcgtttcaatg
+5615010/1
CCCFFFFFHHHHHJIJJJJJJJJJJJJJJJJJIJJJIIJJIJGIJIJJJJ
@5615011/1
ctagattctgtttgacattcgaaaagtaaacgtcagtttgcgtttcaatg
+5615011/1
CCCFFFFFHHHHHJJJJJJJJJJJJJHHJJJJGIJJHIIJJJFIJJJJJJ
@5615012/1
ctagattctgtttgacattcgaaaagtaaacgtcagtttgcgtttcaatg
+5615012/1
CCCFFFFFHHHHHJJJJJJJJJJJJJHIJIJJHIJJHIJJJJGHIIIJJH
@5615013/1
ctagattctgtttgacattcgaaaagtaaacgtcagtttgcgtttcaatg
+5615013/1
CCCFFFFFHHHHHJJJJJJJJJJJJJHIJJJJGIJIIJJJIJGIJJJJIH
@5615014/1
ctagattctgtttgacattcgaaaagtaaacgtcagtttgcgtttcaatg
+5615014/1
CCCFFFFFHHHHHJJJJJJJJJJJJJJJJJJJHIIIHIJJJJIJJJJJJJ
@1037234/1
acaatatacaacaacatatctcttgatttttctcgaattgtgggtttttc
+1037234/1
CCCFFFFFHHHHHJJJJIIJIJJJJIJJJJJJJJJGHHHIHIJJIJJJIJ
@522118/1
aaagtttttaagaaccgtgatggaactctttaggcagcaacattacccaa
+522118/1
CCCFDFFFHHHHHJJJJIJJJJJJIJJJJJJJJJJJJJJJJJJJIJJJJJ
@522341/1
aaagttttttaagaaccgtgatggaactctttaggcagcaacattaccca
+522341/1
CCCFDFFFHHHHHJJJJJHJJJJJJJJJJJJJJJJJJJJJJJJJJJJJJJ
@2056836/1
atttcggttaaatttaagaggcttttaaaatttaacgtttagcagtcttc
+2056836/1
BB@FFFF200AFHIJJIJGGGHIGIJJIIJJJIIJJJHIIIGIIBBFHIA
@6632870/1
cttaatttcatcttgtacttgtccaagaaatatttcgccactgtacactc
+6632870/1
CCCFFFFFHHHHGJIHHIJJJGHHJIJJJJJJJJIJJJJIJJJJJJJJJJ
@1038342/1
acaatccttcgaggtaacctacgtggacatcgaagaaaaaacattgacca
+1038342/1
@@@DDDFFHHGGHICGHHJGGHGFFEGIIIIGHIGIIIJJGIGIIIIIDG
@3071866/1
cacagttccacaaaacgctgaaaaattccgtcggcaagaa
+3071866/1
CCCFFFFFHHHHHIIHIIGIJEHIJIIJGGFGIIIJ6000
@3071867/1
cacagttccacaaaacgctgaaaaattccgtcggcaagaagttggccgat
+3071867/1
@BCFFDFFHHHHGHIIIIJJJJJJIJJHIJHIJIJIIJIJJFHHIGJIHG
@3071868/1
cacagttccacaaaacgctgaaaaattccgtcggcaagaagttggccgat
+3071868/1
CCCFFEFFHFFHHJIHGIGIJJIEEHIGIIFFDHGGHGIE;=F=FGIIIG
@3071869/1
cacagttccacaaaacgctgaaaaattccgtcggcaagaagttggccgat
+3071869/1
CCCFFFFFHHHGHJJJIJJJIJJJJJJJJIHIJJJIJJJJJGIJJJJJIJ
@3071870/1
cacagttccacaaaacgctgaaaaattccgtcggcaagaagttggccgat
+3071870/1
CCCFFFFFHHHHHJJJJJJJJJJJIJJJJJIJJJJJJJJJJGIJJJJJIJ
@3071871/1
cacagttccacaaaacgctgaaaaattccgtcggcaagaagttggccgat
+3071871/1
CCCFFFFFHHHHHJJJJJJJJJJJJJJJJJIJJJIJJJJIJHIJJJIJJJ
@1038586/1
acaatctgccttctacatttgcgagtgacgaagagactctcagcttcaac
+1038586/1
CCCFFFFFHHHHHJJJJJJJJJJJJGHIJJJJJJJIJJJJJJJIJJIJJJ
@522985/1
aaataaaatacggcaaagagaagaaaggccgatagaatgaagtgaaagtc
+522985/1
CCCFFFFFHHHHHJJJJJIJJJJJJJJJIJJIJJIJIIJJJIIIIJJJIJ
@4090436/1
ccctcttcgtgttccatttcatagaatggtggtggccatctgcgggacat
+4090436/1
CCCFFFFFHHHHHJJIJJJJJJJJJJIJJHIJHHIJJIJIJIIIJJIIII
@523280/1
aaataaacaaggatgtaagaactatggaggaatattacaataagccgaat
+523280/1
CCCFFFFFHHHHHJJJJJJJJJJJJJJIJJJJJJJJJJJJJJJJJJJJJI
@2057729/1
atttcgttaaagaaccacaaaatgtgacatataaaggtgaatatataact
+2057729/1
CCCFFFFFFHHHHIJJJJIIJJJJHHIJIIIJIIJJJ:DHFIIJJIIDFH
@523899/1
aaataaacttttttcgggtttggaaaaatttcaaattgttcaggtaaaat
+523899/1
@CCFFFFFGHHHGJJJJJGIJJJJJJJJIJJJJJJJJJGHIJJJFHIIIG
@5107948/1
cggaccgattcagcccccaccaagggaagggggcggcccccatcccaaca
+5107948/1
CCCFFFFFHHGHHGHIIJJJJJGCFHBEHIGGGIAB?@DDD@?CDBDDBD
@5107949/1
cggaccgattcagcccccaccaagggaagggggcggcccccatcccaaca
+5107949/1
CCCFFFFFHHHHHJJJJJIJJJJJJIJJJJIJJIDDDDDDDDDDDDDDDB
@3582799/1
cataatttgtggacataaaggaaagaaaaaaatgtcaaaattttgcaaat
+3582799/1
CCCFFFFFHHHHHJJJJJJJJJJJJJJJJJJJJJJJJJJJJJJJJJJJJJ
@7141255/1
cttgtggtcacttttcgcgcaaaggtaaaatcgttctagacatactttat
+7141255/1
@B=DDFFEHHHHHJJJJJJJJJJJJFFHJJJJJIJJJJJJJJJJJJJJJJ
@7141256/1
cttgtggtcacttttcgcgcaaaggtaaaatcgttctagacatactttat
+7141256/1
BCCFFFFEHHHHHJJJJJJJJJIJJGIIJJJJJJJJJJJJJJJJJJJJJJ
@7141257/1
cttgtggtcacttttcgcgcaaaggtaaaatcgttctagacatactttat
+7141257/1
CCCFFFFEHHHHHJJIJJJJJJIJJFHIJJJJJJJJJJJJJJJJJJJJII
@7141258/1
cttgtggtcacttttcgcgcaaaggtaaaatcgttctagacatactttat
+7141258/1
CCCFFFFFHHHHHJJJJJJJJJJJJGIJJJJJJHIJJJJJJJJJJJJJJJ
@7652322/1
gaaacgctcgtggggagcgatgacgaataaagtatgtgttcaccaag
+7652322/1
CCCFFFFFHHHHGJJHJIIHIJIJJJJJIJJJBFHIHHHIIIJJJJJ
@1040319/1
acaatttgaaatttttccaaacccgaaaaaagtttatttatcatacacag
+1040319/1
CCCFFFFFHHHHHJJJJJJJJJJJJJJJJJJJFHJJJJJJJJJJJJJJJJ
@6129876/1
ctctggaccggcaaatctttatctttatcatttgtttgtatttcttcaac
+6129876/1
@CCFFFFFHHHHHJJJJJJJJJJJJJJJJJJJJJJJJJHIJJJJJJJJJJ
@2564027/1
caaatctacactaacttctcctgatcgagtaaatattgggaaggcactta
+2564027/1
;?<BDDDDFF;F?B@GGFHFE4<?:?;182CGF@9CEA9?C>DBD;DFEC
@2059893/1
atttctcaagggcacacggcaacaaaaagtgataatggatacaaatttga
+2059893/1
CCCFFFFFHGHHHJJJJJIIJJJJJJJJJHGGIJJJJIIJIIIJJIJJIG
@2059894/1
atttctcaagggcacacggcaacaaaaagtgataatggatacaaatttga
+2059894/1
CCCFFFFFHHHGHJJJJJJIJJJJJIJJJHHIJJJJJJIHIIJJJJJJJI
@3074926/1
cacataaatgtcaaaatgccacataatttgcaaaattttgacattttttt
+3074926/1
CCCFFFFFHHHHGJJJJJJJIJJIIJJJJJJJJJJJJJJJJJIIJJJJJJ
@2565303/1
caaatctctcctatcaagaggtctgctaaggtcatttctcgtaagtttat
+2565303/1
CCCFFFFFHHHHHJJJJJJJJFHIIJJJJJJGIJJJJJJJJHIJJIJJJI
@1551158/1
atataaccttagatttcgaggcaaattgattgatttgcccagcacaaact
+1551158/1
?@<DABDBHFAFDIEGGGGGBHICBFGI@EAA<GHGIEHB@FHDBCEHID
@1551159/1
atataaccttagatttcgaggcaaattgattgatttgcccagcacaaact
+1551159/1
@?@DDDDDBHHBHEG@FGEHEGHEGDHIHIIEFDFEIIIGIADHIIIADE
@1551160/1
atataaccttagatttcgaggcaaattgattgatttgcccagcacaaact
+1551160/1
@@@DDDFDFFHHHJDHHJJJJIJIIIJJJIJJJJJIJIGIJIIIIJGIJG
@1551161/1
atataaccttagatttcgaggcaaattgattgatttgcccagcacaaact
+1551161/1
CC;DDFFFHHHFHGGGIJGGHIIJJJJJJJIGIIIJGHIJGIIGHIJJJJ
@5620809/1
ctagcgatctcctgcaagaactgaacaaagttgaagtccttggcgttgaa
+5620809/1
CCCFFFFFHHHHHJIJJJJJJJJIIJJJJJJJJJJJIJJJJIJJJJJJJJ
@5620810/1
ctagcgatctcctgcaagaactgaacaaagttgaagtccttggcgttgaa
+5620810/1
CCCFFFFFHHHHHJIJJJJJJJJJIJJJJIGIIJJJHIJJJJJJJJJJJG
@6134395/1
ctctggttttttcaaatttgttcagcaactcacggaaacaagttgagaaa
+6134395/1
CCCFFFDFHGDHHJGGIIJJJJJJJJJIGIJJGIIIJJJIIHHHIIGCGG
@2061480/1
atttctgcagtagaggtaatcacttgataaggttcaaaatagtccagaat
+2061480/1
CCCFFFFFHHHHHJJJECFIHIJJJJJJJJJJHIJJJJJJJJIJJJJIJJ
@6135519/1
ctctgtcggtagatttccgtgaagtggtccgtgccccttgcggttacccc
+6135519/1
@@CFDDDDHFFHFIJJIIIFHGGGEHGGIJGIIIJIJJJIIIJHGGFHIG
@6135520/1
ctctgtcggtagatttccgtgaagtggtccgtgccccttgcggttacccc
+6135520/1
CCCFFFFFHHHHGJJJJJJHIJJIHIJHJJJJJJJJJJJJJJJJJIJJJI
@2062044/1
atttctggtcgtgggccactaataaaaataattaacagtttttaggagga
+2062044/1
@@CDFFFDAFHFDGGGHGIIIIIIIGJIIGGIJJJIJJHGIGIJHIJJJG
@2062045/1
atttctggtcgtgggccactaataaaaataattaacagtttttaggagga
+2062045/1
@CCFFFFFFFHDHIIIJGGIJIJJJJIIJJJJJIJJJJGIIJJIJJIJJI
@7147956/1
cttgttcgggcgttacttttccgaccaagagatccagcaagttcttggct
+7147956/1
CCCFFFFFHHHHHJJJJJJJJJJJJJJJJJJJJJJJJJJJJIIJJJJIHG
@1042835/1
acacatgttacataaatgtcaaaatttgacataatttgtggacataaagg
+1042835/1
@CCFFFFFHHHHHJJJJIJIJJJIJJJJJJJJJJJJJJIJJJJJIJJJJI
@1042836/1
acacatgttacataaatgtcaaaatttgacataatttgtggacataaagg
+1042836/1
CCCFFFFFHHHHHJJJJJJJJJJJJJJJJJJJJJJJJJIIJIJJJJIJJJ
@1554294/1
atatagaatacaccccttaatcagctacaacagtcaacatttcccacctt
+1554294/1
<@?DDFEDFFFHD@FAHGICCCBH@DEFGIIGIHGGHHCHIIEHIEGIIF
@5623146/1
ctagcttctttgacttgccagtgccaatttcgcggaatttcaaaacatga
+5623146/1
CCCFFFFFHHHHGJIJIJJJJIJJJIJJJJJIJJJIIJJJJJJJJJIJJA
@7153135/1
cttgtttatttccctttttgtggagaggtactatgtgtgtttggct
+7153135/1
@@CAADDEGFHFFDHIEHIIFCGEG9FHCGB@HEG?BCDGGGHIII
@7153136/1
cttgtttatttccctttttgtggagaggtactatgtgtgtttggct
+7153136/1
B@BDDDFFHHHHHJJJJJJJHHICHBHICGGIIIJIIFHIIIJJII
@7153137/1
cttgtttatttccctttttgtggagaggtactatgtgtgtttggct
+7153137/1
CCCFFFFFHHHHHJJJJJJJGHJHHFHJCGHIIJJIIIIJJJJJJJ
@3590436/1
catagatccaatcctataattatccatttcctgtaattctgg
+3590436/1
??<D?D>DDD3D;:A2AEF<?AA@3A::<<C2<2AFFA9EE3
@3590437/1
catagatccaatcctataattatccatttcctgtaattctggtttctcta
+3590437/1
@@@DDDFFHHHHHJIJIIEJIIIIIJIJIJJJIFHIJICIJJHIJIIJJI
@3590438/1
catagatccaatcctataattatccatttcctgtaattctggtttctcta
+3590438/1
CCCFFFFFGHHHHIJGHGHIJIJIJGGIGJJIIHGEHIIGIJGIHIJJJG
@3590439/1
catagatccaatcctataattatccatttcctgtaattctggtttctcta
+3590439/1
CCCFFFFFHHHHHJJJJJJJJJIJJGJJJJJIJGIJJJJJJJHJJJIJJG
@3590440/1
catagatccaatcctataattatccatttcctgtaattctggtttctcta
+3590440/1
CCCFFFFFHHHHHJJJJJJJJJIJJJJJJJJJJHIIHIJJJJGHJJJJJG
@3590441/1
catagatccaatcctataattatccatttcctgtaattctggtttctcta
+3590441/1
CCCFFFFFHHHHHJJJJJJJJJJJJIJJJJJJJJJIIJJJJJEHIJJJJI
@3590442/1
catagatccaatcctataattatccatttcctgtaattctggtttctcta
+3590442/1
CCCFFFFFHHHHHJJJJJJJJJJJJJJJJJJJJHJJJJJJJJGHJJJJJJ
@3590443/1
catagatccaatcctataattatccatttcctgtaattctggtttctcta
+3590443/1
CCCFFFFFHHHHHJJJJJJJJJJJJJJJJJJJJJIJJJIJJJGHGIJJJF
@3590444/1
catagatccaatcctataattatccatttcctgtaattctggtttgtcta
+3590444/1
CCCFFFFFHHHHHJJIJJJJJJJJJJJJJJJJJIJJJJJJJJHJJJHIIG
@3591044/1
catagattcaaatgaagtaaacaacatacgtttttcatttaaaatgaact
+3591044/1
@C?DDFFFHGGFHIIJHCJJJIJIDIJIJJEHIIIIIIIJIIIJJIJJJI
@3591045/1
catagattcaaatgaagtaaacaacatacgtttttcatttaaaatgaact
+3591045/1
@CCFFFFFHHBHFHIIIGJJJIGGGGIGIHHHIJJGGGHJIJIJGHGIJC
@3591046/1
catagattcaaatgaagtaaacaacatacgtttttcatttaaaatgaact
+3591046/1
CCBDFFFFHHHHHJJJJGJJJJJJJJJJJJIJJJJJJJJJJJJJJJJJJJ
@3591047/1
catagattcaaatgaagtaaacaacatacgtttttcatttaaaatgaact
+3591047/1
CCCFFFFFHHHHHIJJJHJJJJJJJJJJJJHJJJJJJJJJJJJJJJJJJJ
@3591048/1
catagattcaaatgaagtaaacaacatacgtttttcatttaaaatgaact
+3591048/1
CCCFFFFFHHHHHJJIJGHIIJJJJJGJJJHIJJJIJJJJJJJIJJJJII
@3591049/1
catagattcaaatgaagtaaacaacatacgtttttcatttaaaatgaact
+3591049/1
CCCFFFFFHHHHHJJJJGHJJIJJJJJJJJJJJIIJJJJJJJJJJJJJJG
@3591050/1
catagattcaaatgaagtaaacaacatacgtttttcatttaaaatgaact
+3591050/1
CCCFFFFFHHHHHJJJJHIJJJJJJJJJJJIJJJJJJJJJIJJJJJJJJI
@3591051/1
catagattcaaatgaagtaaacaacatacgtttttcatttaaaatgaact
+3591051/1
CCCFFFFFHHHHHJJJJHJJJJJJJJJJJJHIJJJJIJJJJJJJJJJJJG
@3591052/1
catagattcaaatgaagtaaacaacatacgtttttcatttaaaatgaact
+3591052/1
CCCFFFFFHHHHHJJJJHJJJJJJJJJJJJHIJJJJJJJJIJJJJJJJJI
@3591053/1
catagattcaaatgaagtaaacaacatacgtttttcatttaaaatgaact
+3591053/1
CCCFFFFFHHHHHJJJJHJJJJJJJJJJJJHIJJJJJJJJJJJJJJJIJJ
@3591054/1
catagattcaaatgaagtaaacaacatacgtttttcatttaaaatgaact
+3591054/1
CCCFFFFFHHHHHJJJJHJJJJJJJJJJJJHIJJJJJJJJJJJJJJJJJJ
@3591055/1
catagattcaaatgaagtaaacaacatacgtttttcatttaaaatgaact
+3591055/1
CCCFFFFFHHHHHJJJJIIJGJJJJJIJJIEHIIJJIJIJJJGGIJDHIJ
@6642227/1
cttacatccttgtttatttccctttttgtggagaggtactatgtgtgttt
+6642227/1
CCCFFFFFHHHHHJJJJJJJJJJJJJJJFHIIJHIJCFGIIJJIIHHHII
@6642228/1
cttacatccttgtttatttccctttttgtggagaggtactatgtgtgttt
+6642228/1
CCCFFFFFHHHHHJJJJJJJJJJJJJJJFHJHIGHJDGIJIJIIIGHIJH
@6642229/1
cttacatccttgtttatttccctttttgtggagaggtactatgtgtgttt
+6642229/1
CCCFFFFFHHHHHJJJJJJJJJJJJJJJIIJIJHIJCGHJIJJHIGHGIH
@7154840/1
cttgtttccgtgagttgctgaacaaatttgaaaaaaccagagacgatttt
+7154840/1
@@?DADDDFDB?CCA:AB43CFDFDAFB??FFEF>FE?F88BFFIBEDFC
@1556787/1
atatattcacctttatatgtcacattttgtggttctttaacgaaatgtca
+1556787/1
CC@FFFFFHHHHHJJJJJJIIJJJJJJJJHIJHIJJJJJJJJJJJJIGGI
@4099357/1
cccttctgttgggatgggggccgcccccttcccttggtgggggctgaa
+4099357/1
BCCFFFFFHHHHGIJIJJJFIIJJJJJJJIJIIHIIJDHGFDBDDDDD
@4099358/1
cccttctgttgggatgggggccgcccccttcccttggtgggggctgaatc
+4099358/1
CCCFFFFFHHHHHGJJJJJJJJJJJJJJJJJJJJJIICEHFDDDDDDDDD
@4099359/1
cccttctgttgggatgggggccgcccccttcccttggtgggggctgaatc
+4099359/1
CCCFFFFFHHHHHHJJJJJJJJIJJJJJJJJJJIJJJCHHFDDDDDDDDD
@4100146/1
cccttggcttccttcggagttttgcctgttccgtagcagacggccactgg
+4100146/1
CCCFFFFFHHHHHJJJJGIGHJJJJJJJIJJJJHJJJJJJIJJIJJJJIG
@4100147/1
cccttggcttccttcggagttttgcctgttccgtagcagacggccactgg
+4100147/1
CCCFFFFFHHHHHJJJJHJHIJJJJJJJIJJJJIJJJJJJJIJJJIJIJG
@4100148/1
cccttggcttccttcggagttttgcctgttccgtagcagacggccactgg
+4100148/1
CCCFFFFFHHHHHJJJJIJDHJJJJJJJIJJJJJJJJJIJJJJIIGIJJI
@3080407/1
cacatcattcgtcgtgtaccacatctcggatcttgctactaatattcgat
+3080407/1
@@@DD?BDDHFFHGH@ACHEHIGHEFHAHEIIIDGGDHDFHCHGGIGG<D
@4606454/1
cgaagtctttcgagacatactcttcggagaatcacaaaactcatgatact
+4606454/1
CCCFFDFFHHGHHJJJJJJJJJJJJJJJJJJJJJJJJJJJJJJJJJJJJJ
@2067623/1
atttctttcatttatcaaggttttcaaactgttaaaaaacctgctgaatg
+2067623/1
@@CFFFFFHHHHHIJJJJJJEHIEIJIJJIJIJJJJJJJIJIJJJIGIIJ
@5115505/1
cggagaatcacaaaactcatgatacttttcaaattttcttttaaatttca
+5115505/1
CCCFFFFFHHHHHJJJJJJJJJIJJJJJJJJJJJHIJJJJJJJJJJJJJI
@5115506/1
cggagaatcacaaaactcatgatacttttcaaattttcttttaaatttca
+5115506/1
CCCFFFFFHHHHHJJJJJJJJJJJJJJJJJJJJJJJJJJJJJJJJJJJJJ
@3593673/1
catagtgtcacgggaactcataacaatagattcgattatagagtaagagt
+3593673/1
B@BFF?DFHDHHHJJJJJJIJJIJIJIJIGIJJJJJJJJJJIJGIJIGJF
@3593937/1
catagttcttacatccttgtttatttccctttttgtggagaggtactatg
+3593937/1
CCCFFFFFHHHHHJJJJJJJJJIJJJJJJJJJJJJHIJHIHIJBGHIIJH
@3082187/1
cacatctcttgaagccagccaatgggattgcccatcactttgtcatcgaa
+3082187/1
CCCFFFFFHHHHHJJJJIJJJJJJJJJJJJJJJJJJJJJJJGHJJJJJJI
@3082192/1
cacatctcttggagccagccaatggga
+3082192/1
@@@DDDDDDFFBDFGHB@FEH@C@?83
@3082193/1
cacatctcttggagccagccaatgggattgcccatcactttgtcatcgaa
+3082193/1
@8?DFFFFHGHHHJJJJJIJJJGIJIJJJJIJJJJJJJJJJIGHIIJJJG
@3082194/1
cacatctcttggagccagccaatgggattgcccatcactttgtcatcgaa
+3082194/1
@@@FFFFFGFHHGIFHGIJIIJJJIEGIIJIIJEIIGGIIGHGIJIIJIE
@3082195/1
cacatctcttggagccagccaatgggattgcccatcactttgtcatcgaa
+3082195/1
CCCFFFFFHHHGHJIJJIJJJJIIJIGJIJIJJJJJJJJJJIGIIJJIJJ
@3082196/1
cacatctcttggagccagccaatgggattgcccatcactttgtcatcgaa
+3082196/1
CCCFFFFFHHHHHJIJJJJJJIJJJJJJJJJJJJJJJJJJJJIJJJJJIH
@3082197/1
cacatctcttggagccagccaatgggattgcccatcactttgtcatcgaa
+3082197/1
CCCFFFFFHHHHHJJJIJJJJJIIJIGIJJJJJJJJJJJJJJGIIIJJJH
@3082198/1
cacatctcttggagccagccaatgggattgcccatcactttgtcatcgaa
+3082198/1
CCCFFFFFHHHHHJJJJJJJJJJJJJJJJJJJJJJJJJJJJJJJJJIIJJ
@7659331/1
gaaacttgcggtttaccccaagcttgaggttcctgtggtggagtttgttg
+7659331/1
@@<DBDEFHHD@DGFBFIIC?CFGCHEHGDGDH@GDGC9BCGGBFHIDHI
@7659332/1
gaaacttgcggtttaccccaagcttgaggttcctgtggtggagtttgttg
+7659332/1
CCCFFFFFHHHHHJJJJJJJJJJJJJJJJHIIIIJHHH?FHBG9DHIHIE
@4101222/1
ccctttcttaatcggttctgcatgaatgccatctgggcccggggctctgt
+4101222/1
CCCFFFFFHHHHHJJHJJIGIJJJJJJJJJJJJJJJJJIJJJIJJJJJJH
@3082969/1
cacatcttgtgagccgccattctcttggctagcttctttgacttgccagt
+3082969/1
CCCFFFFFHHHHHJJJIJJJJJJJJJIJJJJJIJJIIIJHGGIJEGIIIH
@3082970/1
cacatcttgtgagccgccattctcttggctagcttctttgacttgccagt
+3082970/1
CCCFFFFFHHHHHJJJJJJJJJJJJJJJJJJJIIJIIJJGHIIIHGJCHB
@4101892/1
cccttttgagctattgcgatattttttcggaaaaaagtgagtttaggata
+4101892/1
CCCFFFFFHHHHHJJJJJJJJJJJJJJJJJJJJJJJIGIJJHIIJJJIIG
@4608127/1
cgaagttcaaccagacgagaaaggtccagaattatgtgaattttacaggg
+4608127/1
@@CFFDFFHHHHHJJJJGIHIIII?EHHIIJJJIIJGIJJJJJJIJJJJJ
@4608128/1
cgaagttcaaccagacgagaaaggtccagaattatgtgaattttacaggg
+4608128/1
CCCFFDFFHHHHHJIIIFIIJIIJEGIIIGIJJJJJGIIJJJJJJJJJJI
@4102485/1
ccgaaaaatgcgataagaaggctatttgaatggacttccgctcatcctaa
+4102485/1
C@@FFFFFHHHGHIIHJJJJFCGGIJIIJIFIJJIJIEFHHIIJIGIJIJ
@7661301/1
gaaactttgtgggactgctggttgcccaacttggtaatcttagtgtcttt
+7661301/1
CCCFFFFFHHHHHJJJJJJJJIIIJJJJJJJJJJHIJJJJJJJHIHIJJI
@2069515/1
atttgaaaatttctaatattgcgatatttttttatcgatctggcttcaat
+2069515/1
CCCFFFFFHHHHHJIIJJJJJJJJJJJJJJJJJJJJJIJJJJJIJJJIJE
@2069516/1
atttgaaaatttctaatattgcgatatttttttatcgatctggcttcaat
+2069516/1
CCCFFFFFHHHHHJJJJJJJJJJJJJJJJJJJJJJJJJJJJJJJJJJHII
@6645719/1
cttaccacttagcagaacccgataaagcgttaccagc
+6645719/1
@@@AD>DDHDFFHBC2CGEHII><F>CF:?D:BBGHB
@3084254/1
cacatgtaaaattgaaattaaagcggaggttaagaaagaaagtgtgcacg
+3084254/1
CCCFFFEEFHHHHJJJIJJIJJIGIJHII?FGIJIJJJIJJJBFFHIJJJ
@3085096/1
cacatgttacataaatgtcaaaatttgacataatttgtggacataaagga
+3085096/1
CCCFFFFFHHHHHJIHGIBIJJHIJIIHHIIJJJJJIFGIIJIIJJIIIJ
@3085097/1
cacatgttacataaatgtcaaaatttgacataatttgtggacataaagga
+3085097/1
CCCFFFFFHHHHHJJIIIHJJJIJJJJJJJJJJJJJJIIJJJIJJJJHHI
@3085098/1
cacatgttacataaatgtcaaaatttgacataatttgtggacataaagga
+3085098/1
CCCFFFFFHHHHHJJJJJJJJJJJJJJJJJJJJGJJJIIJIJJJJJJIII
@2575141/1
caaatgtagaaggcagattgttaccctccacgggtaaatcctgcaaggat
+2575141/1
CCCFFFFFHHHHHJJJJJJJJJJJJIJJJJJJJJHHIJJJJJJJJJJJJJ
@2575142/1
caaatgtagaaggcagattgttaccctccacgggtaaatcctgcaaggat
+2575142/1
CCCFFFFFHHHHHJJJJJJJJJJJJJJJJJJJJJGHJJJJJJJJJJJJJJ
@6648880/1
cttaccttctacttaccacttagcagaacccgataaagcgttaccagcgc
+6648880/1
CCCFFFFFHHHHHJJJJJJJJJJIJJJJJJJJIJJJJJIJIIJJJJJJJI
@6648881/1
cttaccttctacttaccacttagcagaacccgataaagcgttaccagcgc
+6648881/1
CCCFFFFFHHHHHJJJJJJJJJJJJJJJJJJJJJJJJIJJHJJJJJJIIJ
@6648882/1
cttaccttctacttaccacttagcagaacccgataaagcgttaccagcgc
+6648882/1
CCCFFFFFHHHHHJJJJJJJJJJJJJJJJJJJJJJJJJJJHJJJJJJJJI
@2070686/1
atttgaacaagttacaagtgccgaagtacgagctattcgagcagcatgca
+2070686/1
CCCFFFFFHHHHHJJJJJHIJJJJIJHIJJJJJJJJJJJJJJJJJJJJJJ
@7158936/1
cttgttttaattcttccaataaatcatcttcatatatttcacttggatca
+7158936/1
@CCFDDDDHHFFBIIIIGIIIJJIIDHHGHIIIJJIIIIGJIJJIFJJJJ
@1561704/1
atatgaaacatgtcagttatatattcacctttatatatgtcacattttgt
+1561704/1
@CCFFFFFHHHHHJJJJJJJJJJJJJIJJJJJJJJJJJJJIJJJJIIIJG
@1561785/1
atatgaaatttaaaagaaaatttgaaaagtatcatgagttttgtgattct
+1561785/1
CCCFFFFFHHHHHJJJJJJJJJJJIJJJJFFIIJJJJJEIIIJIJJJJJI
@5119730/1
cggagatcgaacagtttagcaataaagtacccaaatcacccattagagaa
+5119730/1
CCCFFFFFGHHHHJIIJJJJJJJJJJIFGGIIGHJJJJGJJIJJJJIJII
@5119731/1
cggagatcgaacagtttagcaataaagtacccaaatcacccattagagaa
+5119731/1
CCCFFFFFHHHHHJGIIJJJJJJJJJJFHHIJIFHGFHIJJIJJJJJJIJ
@5119732/1
cggagatcgaacagtttagcaataaagtacccaaatcacccattagagaa
+5119732/1
CCCFFFFFHHHHHJHIJJJJJJJIJJJCGHIJIIJJJJJJJJJJJIJJJH
@1051143/1
acagaatctagccaaacacacatagtacctctccacaaaaagggaaataa
+1051143/1
CCCFFFFFHHHHHJJJJJJIJJJJJIIJJJJJJJJJJJJJJJJJJJJJIJ
@7664445/1
gaaagacactaagattaccaagttgggcaaccagcagtcccacaaagttt
+7664445/1
CCCFFFFFHHHHGJJJJJIJJJIJJJJJJJDHHIJIJIJHIJJJJJJIJI
@6149436/1
ctcttcgtcactcgcaaatgtagaaggcagattgttaccctccacgggta
+6149436/1
CCCFFFFFHHHHHIJJJJJIIIIIJIIJIIJJJIIJJJJJIJJJJJJJHG
@6149437/1
ctcttcgtcactcgcaaatgtagaaggcagattgttaccctccacgggta
+6149437/1
CCCFFFFFHHHHHJJJJJJJHHHJJJJJJJJJJJJJJJJJJJJIJJJJFH
@3086197/1
cacattcagcaggttttttaacagtttgaaaaccttgataaatggaacga
+3086197/1
CCCFFFFFHHHHHFHIJJJJJJIJJJJJJJJJJJIJIIJJIJJJJJJJJJ
@6149551/1
ctcttcgtgttccatttcatagaatggtggtggccatctgcgggacatgc
+6149551/1
CCCFFFFFHHHHHJJJJJJJJJJJJJJEHIFIJJJJJJIJJJIIGIGIFH
@6649586/1
cttacgagaaatgaccttagcagacctcttgataggcgagatttggaagt
+6649586/1
B@CFFFFFDFDFHGHIIIIJJJIIIJJJJJIJJIGJJJEGIHHIGIGGIE
@7666302/1
gaaagacttcgactttttactatttttgtatgcacaaaattcgttctaca
+7666302/1
CCCFFFFFHGHHHJJJJJJJJIJJJJJJJJJJJJJJJJJJJJJIJJJJJI
@7666303/1
gaaagacttcgactttttactatttttgtatgcacaaaattcgttctaca
+7666303/1
CCCFFFFFHHHGHJJJJJJJJJJJJJJJIJJJJJJJJJJJJJJIIJJJJI
@7666403/1
gaaagactttgactttttactatttttgtatgcacaaaattcgttctaca
+7666403/1
CCCFFFFFHHHHHJJJJJJJJJJJJJJJIJJJJJJJJJJJJJJIJJJJJI
@1562937/1
atatgatatgtatttattatattgtgaaaagggagcatttatttgatgca
+1562937/1
CCBFFFFFHHHHHIJJJJIJJJJJHIJJJJJIJJJJJJJJJJJJJIJJJJ
@540132/1
aaatacctcaccttacaaaataaaatacggcaaagagaagaaaggccgat
+540132/1
CCCFFFFFHHHHHJJJJIJJJJJIJJJJJJJJJJJJJJJJJJJIJJJJII
@540133/1
aaatacctcaccttacaaaataaaatacggcaaagagaagaaaggccgat
+540133/1
CCCFFFFFHHHHHJJJJJJJJIIJJJJHIJJJJJJJJIJJIJIIJIJJJI
@4613150/1
cgaataaaaatgcaaaaaactataaatttttattatattttatgcatgtt
+4613150/1
CCCFFFFFHHHHHJJJJJJJJJJJJJJJJJJJJJJJIJJJJJJJJJJJJG
@540464/1
aaatacgagaacgttcatgaaggaaagttgagtcatttgaggtctaaaca
+540464/1
@@@FFFFFHHHHH?CGIIJJIIGIJJIIHGJIEHGGIJIIIJFHHGIEIG
@540672/1
aaatacggcaaagagaagaaaggccgatagaatgaagtgaaagtcgaacg
+540672/1
@CCFFFFFHHHHHJJJJJJJJJJJJJJJJJJJJJJJJIIJJJJHJJJJJJ
@7667589/1
gaaagaggtcgtgcgatatttctagagcattcttggcagcattcatttct
+7667589/1
BCCFFFFFFFHHHJJJJJJJJJJIJGJJJJJJJJJJJGIJJJJJIJJJJG
@17757/1
aaaaaaatgtcaaaattttgcaaattatgtggcattttgacatttatgtg
+17757/1
CCCFFFFFHHHHHJJJJJJJHHJJJJJJJIIJJJJJJJJJJJJJJJJJII
@6151678/1
ctcttctgttcggataagaaggaacaaagtggcaaaagcggaaacattcc
+6151678/1
CCCFFFFFHHHHGIJJIJJJIIIJJJIJIFHGIJJJJJIIJIJJJIJJJJ
@6151679/1
ctcttctgttcggataagaaggaacaaagtggcaaaagcggaaacattcc
+6151679/1
CCCFFFFFHHHHHIJJJJIIJJJJIJJJJHIJJJJJJJJJJJJJJJJJJJ
@3599249/1
catatgtagaacgaattttgtgcatacaaaaatagtaaaaagtcgaagtc
+3599249/1
@@@DDDFFHDDFDEBHIIIIHGIIIIFIFIIIGGEFFCHEEH?GHIIIIG
@3599250/1
catatgtagaacgaattttgtgcatacaaaaatagtaaaaagtcgaagtc
+3599250/1
CCCFFFFFHHHHHJJJJJJJHIJJJJJJJJJJJJJIJJJJJJGHIJJJHI
@1054906/1
acaggaacctcaagcttggggtaaaccgcaagtttcacagcaacaacctg
+1054906/1
CCC?DDEFHHHHGIIIJGEHECFHGGEHIIJJHGIJJJIJJJGIIJJIFH
@5125240/1
cggagcggctgatatcaccaatcaggtggtgacatcgttcgatgacaaag
+5125240/1
@CCFFFFFHHHHHIJIIIJJI3DDHIFHHGHGIIIJJHIJJJIJJJJJJJ
@2579809/1
caaattaagatatcctcagatgccgacactatgggtcggatcttcagcta
+2579809/1
CCCFFFFFHHGHHJIJJJIJEHFIGIIJJJIJJGJFHGHHGJIJJJIIJI
@1565565/1
atatgtagaacgaattttgtgcatacaaaaatagtaaaaagtcaaagtct
+1565565/1
CCCFFFFFHHHHHIJJJJJHIJJJJJIJJJJJJJFIGIJJJHIIJJJGII
@1565566/1
atatgtagaacgaattttgtgcatacaaaaatagtaaaaagtcgaagtct
+1565566/1
CCCFFFFFHHHHHJJJJJJIJJJJJJIJJJJJJJGJJJJJJHIJJJJGII
@4615594/1
cgaataccgattctcagccgagctgcccagtttagtggccaactcttcgt
+4615594/1
@@CFFFDFDHHHFIEIAEGGBGIIJJHGGEDDDHI?FHHGGGIJJJJIID
@4615595/1
cgaataccgattctcagccgagctgcccagtttagtggccaactcttcgt
+4615595/1
C@CFFFFFHHHHGJIIIIIJJJJJIGJIIJHHIIJIJJIIIIJJJIIIF=
@4615596/1
cgaataccgattctcagccgagctgcccagtttagtggccaactcttcgt
+4615596/1
CCCFFFFFHGHHDBEIIIBEHIH<EGGIAADFHHEGB>DGIGGIEFH;FH
@4615597/1
cgaataccgattctcagccgagctgcccagtttagtggccaactcttcgt
+4615597/1
CCCFFFFFHHHGHJJJJJIJJJJJIJJJJJIJJJJHIJJJJJJJJJIIIG
@4615598/1
cgaataccgattctcagccgagctgcccagtttagtggccaactcttcgt
+4615598/1
CCCFFFFFHHHHGIJJJJJIIJIJIJJJJJJJJJJIIJJJIIJJJJJJJI
@4615599/1
cgaataccgattctcagccgagctgcccagtttagtggccaactcttcgt
+4615599/1
CCCFFFFFHHHHHJJJIJIIGGGGIJIJIJIJJJJIJJJJIJJGHJJIIG
@4615600/1
cgaataccgattctcagccgagctgcccagtttagtggccaactcttcgt
+4615600/1
CCCFFFFFHHHHHJJJJJJJIIJJJJJJJJJJJJJIIJJJJJJJJJJJJG
@4615601/1
cgaataccgattctcagccgagctgcccagtttagtggccaactcttcgt
+4615601/1
CCCFFFFFHHHHHJJJJJJJJIJJIJJJIJIIJJJFIGIJJJJJJJIJIG
@4615602/1
cgaataccgattctcagccgagctgcccagtttagtggccaactcttcgt
+4615602/1
CCCFFFFFHHHHHJJJJJJJJJJIJJJJIJIJJJJHIIIJIIJJJJJJIE
@2581201/1
caaattatgtcacataaatgtcaaaatgccacataatttgcaaaattttg
+2581201/1
CCCFFFFFHHHHHJJJJJJJJJJJJJJJJJJJJJJJJJJJJJJJJJJJJI
@5635225/1
ctagtgcctaataatagtgtattacctctaaagctatctactcgttatat
+5635225/1
@@@FADDFHFHDHGGIGHIIGGIIIIIIIGIIIIIIIIIIGHHGIICGIE
@5635226/1
ctagtgcctaataatagtgtattacctctaaagctatctactcgttatat
+5635226/1
BCCFDDFEHHHHGJJJIHIJHJJJJJJJJIJJJJIJJJJJJJJJHHGIHG
@5635227/1
ctagtgcctaataatagtgtattacctctaaagctatctactcgttatat
+5635227/1
CCCFFFFFHHHHHJJJJFJFFJHIJIHIIJ>HIJJJJJIJJJJGFEGIIG
@5635228/1
ctagtgcctaataatagtgtattacctctaaagctatctactcgttatat
+5635228/1
CCCFFFFFHHHHHJJJJGHJHJJJJJJJJJJJJJJJJJJJJJJJIJJJJH
@5635229/1
ctagtgcctaataatagtgtattacctctaaagctatctactcgttatat
+5635229/1
CCCFFFFFHHHHHJJJJHJHHJJJJJJJJJJJJJIJJJJJJJJJIJJJJI
@5635230/1
ctagtgcctaataatagtgtattacctctaaagctatctactcgttatat
+5635230/1
CCCFFFFFHHHHHJJJJHJJGIJJJJJJJJJJJJJIJJJJJJJJIJJJJD
@3600801/1
catattgatttaattttgacatgttagaatgccctattgaaaaccttgta
+3600801/1
B@CFFFFDFHHHHJJJJJJJIJFIJIJJJJJIJJJJJJJJJIJJJIIJI<
@542711/1
aaatacttccacagtaactctaactctccttccatcagccaatttttctg
+542711/1
CCCFFFFFHHHHHJJJJJJJJJJJJIIIJJJJJJJJJJJJJJJJJJJJJ@
@6154850/1
ctcttgataggcgagatttggaagttttcggcaagtacatgaagcagtta
+6154850/1
CCCFFFFFHHHGHIJIIJJJJIJIHIJJJJJJJJJIGJJJJJJJIIJHII
@6156256/1
ctcttggagccagccaatgggattgcccatcactttgtcatcgaacgatg
+6156256/1
CCCFFFFFHHHHHJJJJIJJJJJJJJJJJJJJJJJJJJJJJJJJJJIJJJ
@6156257/1
ctcttggagccagccaatgggattgcccatcactttgtcatcgaacgatg
+6156257/1
CCCFFFFFHHHHHJJJJJJJJJJIIJJJJJJJJJJJJIJJJJJJJJJJJI
@6156618/1
ctcttggctagcttctttgacttgccagtgccaatttcgcggaatttcaa
+6156618/1
CCCFFFFFHHGHGIIIJJCHIIJIJJJJIJJHJJJIIGJJJJIHIJJGII
@6156619/1
ctcttggctagcttctttgacttgccagtgccaatttcgcggaatttcaa
+6156619/1
CCCFFFFFHHHHHJIJJJIHJJJJIJGJHIJJIJJJJIIJJJIJJJJHIG
@6156620/1
ctcttggctagcttctttgacttgccagtgccaatttcgcggaatttcaa
+6156620/1
CCCFFFFFHHHHHJJJJJGGIJIJJJJJHIIIJJJJJJJJJJIJJJJJJI
@6156621/1
ctcttggctagcttctttgacttgccagtgccaatttcgcggaatttcaa
+6156621/1
CCCFFFFFHHHHHJJJJJJIJHJEHJJJIJJJIJJJJJIIJJIJJJJJJI
@21616/1
aaaaaacaagatcctcttaattgaaaaaggacaaaaccacttcgacgttc
+21616/1
CCCFFFFFHHHHHJIJJJJIJJJJIJJJIIHIJJJIJJIJJJJJJJJJJI
@3603244/1
catcaaactgttcccccacaacagactggtcccccacaacagactggtcc
+3603244/1
CCCFFFFFHHHHHJJJJJJJJJJIJJJGIIJJJJIJJJJIJJJJIJIHII
@6157208/1
ctcttggtgaacacatactttattcgtcatcgctccccacgagcgtttct
+6157208/1
CCCFFFFDHHHHHJJJJJJJJJJJJIIJJJJJJJJJJJJJJJJJJHIIJJ
@1568398/1
atattatctatcgatactgaatgtaattttttatatagtgccccgatgat
+1568398/1
CCCFFFFFHHHHHJJJJJJJJJIHJIJJJJJJIIIGGIHHJJJJHEHGEC
@1059025/1
acataatttgtttgtggacataaaggaaagaaaaaaatgtcaaaat
+1059025/1
;??DBD8DHB=ADB2A;?B<F@4FHBHIEBGGFAD@G?DDFHFHHA
@1059026/1
acataatttgtttgtggacataaaggaaagaaaaaaatgtcaaaattttg
+1059026/1
@C@FFFFFGHHHHJGIII<EHIJIIJGHIJJJJJJJJIJIIGJIIIJJJI
@4619861/1
cgaatatctgtagtcgaagtgttgttgttgggtgactccagaagatgatg
+4619861/1
CCCFFFFFHHHHHJIJJJJGHHIIJJJIIJJJCGIIJJJJJJJJIJJGIH
@5135310/1
cggagttttgcctgttccgtagcagacggccactggcaaa
+5135310/1
CCCFFFFFHHHHHJJJJJJHIJJJJIJJIJJJJJJJJIJJ
@5135311/1
cggagttttgcctgttccgtagcagacggccactggcaaagtggatagct
+5135311/1
@@@=DDDFGHHHFIIBGHIHHGIIIIIIIIIIIIIIIGGGI?FHBHIII@
@5135312/1
cggagttttgcctgttccgtagcagacggccactggcaaagtggatagct
+5135312/1
@@@=DDEFDHHHHIIIIIIHIGGGIFIIIIIEHIIIIIGGIHIIIIGHIG
@5135313/1
cggagttttgcctgttccgtagcagacggccactggcaaagtggatagct
+5135313/1
@@@DA=BDHHABDG<CCFEAF=GBE>EHIGIIIEHGCHGGBFG>BGG8BA
@5135314/1
cggagttttgcctgttccgtagcagacggccactggcaaagtggatagct
+5135314/1
@@@DD?DDBHBDFFFEFCEA:<CFHG?EG0C@@GD@9DDF@?BE@G<8C@
@5135315/1
cggagttttgcctgttccgtagcagacggccactggcaaagtggatagct
+5135315/1
@@@DDBDDDHFFGGIIIIIEHGII@GHIIIIIGIGIIAHGG?BGHGGGG@
@5135316/1
cggagttttgcctgttccgtagcagacggccactggcaaagtggatagct
+5135316/1
@@@FFFFFGHHHHJIJJJJIJJIIGGIGIGIIIIIJIJJJJHIJBHHGIG
@5135317/1
cggagttttgcctgttccgtagcagacggccactggcaaagtggatagct
+5135317/1
@C@FDDDDHFHFGJGIIJJGGIIJEGG>FIGGIIIJJJJII?B@FHFDDH
@5135318/1
cggagttttgcctgttccgtagcagacggccactggcaaagtggatagct
+5135318/1
@CCFFDEFHHGHHJJJJJJGIJIJGIJJJIJIJIJJJJJJJBGIGIIIGE
@5135319/1
cggagttttgcctgttccgtagcagacggccactggcaaagtggatagct
+5135319/1
@CCFFDEFHHHHHJJJJJJGHIIJJJJJJIJIIJJJDFHJIBFIIGIIIJ
@5135320/1
cggagttttgcctgttccgtagcagacggccactggcaaagtggatagct
+5135320/1
BCCFFDEFGHHHGJIIIJJIIJJJIIJIGIJGIHIIGIJJJBFHDIIJIF
@5135321/1
cggagttttgcctgttccgtagcagacggccactggcaaagtggatagct
+5135321/1
BCCFFDEFHHHHHJJJJJJJJJJJJIJJJJJJJJJJJJJJJDGHHGIGGG
@5135322/1
cggagttttgcctgttccgtagcagacggccactggcaaagtggatagct
+5135322/1
BCCFFDFFHHHHHJJJJJJIJJIJJIJJJIJJJJJJJJJJJFGIJJJJIG
@5135323/1
cggagttttgcctgttccgtagcagacggccactggcaaagtggatagct
+5135323/1
CCCFFDFFHHHHGJHJJJJHJJIJIJJJJJJJJIJJJJJJJDHIGIJIGC
@5135324/1
cggagttttgcctgttccgtagcagacggccactggcaaagtggatagct
+5135324/1
CCCFFDFFHHHHHJIJJJJHHJJJIJJJIJIJJJJJJJJJJBFHGIIIIF
@5135325/1
cggagttttgcctgttccgtagcagacggccactggcaaagtggatagct
+5135325/1
CCCFFDFFHHHHHJJIJJJJIJIJJJJJJIJJJJJJIJJJJBGIGIJIII
@5135326/1
cggagttttgcctgttccgtagcagacggccactggcaaagtggatagct
+5135326/1
CCCFFDFFHHHHHJJJJJJIIJJJJJJJJJJJJJJJJJJJJDFGHEHIIG
@5135327/1
cggagttttgcctgttccgtagcagacggccactggcaaagtggatagct
+5135327/1
CCCFFDFFHHHHHJJJJJJJJIJJJIJJJJJGIIJJIIJIJGHIGIJIIF
@5135328/1
cggagttttgcctgttccgtagcagacggccactggcaaagtggatagct
+5135328/1
CCCFFDFFHHHHHJJJJJJJJJJJJJJJJJJJJJJJJIJJJDGIIJJJJF
@548581/1
aaatatatgaagatgatttattggaagaattaaaacaagttccagatcct
+548581/1
CCCFFFFFHHHHHJJJJJJJJJJJJJJJJJJJJJJJJJJFHJJJJJJJJJ
@7168642/1
ctttaacagaagctgtctgctgcctatcctgaggcctacgctgttgttgt
+7168642/1
CCCFFFFFHHHHHJJIJJJJI@HIJIJJJJJIJJJJJJJJJIJHIJJJIB
@5639697/1
ctataaagacgttagagaggttcactaaaaaatattaggaatccactaca
+5639697/1
@@@BDADDBFDAFDFBBAF?AF@4A?<?CGGGGGD>>FEHGCFGHIIDDB
@2077474/1
atttgacataatttgtggacataaagggaagaaaaaaatgtcaaaatttt
+2077474/1
CCCFFFFFHHHHGJJHIJJJIJJJIJJJJJJJJJJJJJIJIJJJJJJJJJ
@4622009/1
cgaatattatattgtgaaaaaaattaaattggcaaaaaaatctgtaacat
+4622009/1
CCCFFFFFHHHHHJIJJJJJJJJJJJJJJJIJJJJJJJJJJJJJJJHIJJ
@2079280/1
atttgactactgtatagctttcttctcttggtgaacacatactttattcg
+2079280/1
C@CFFFFFHHHGHJJIJJJJJIGJJ4HHGJJFHIIJJJJJJJJJJJJJJI
@2079281/1
atttgactactgtatagctttcttctcttggtgaacacatactttattcg
+2079281/1
CCCFFFFFHHHHHIJJJJJJJJJJJJJJJJJHHIJJJJJJJJJJJJJJJJ
@2079282/1
atttgactactgtatagctttcttctcttggtgaacacatactttattcg
+2079282/1
CCCFFFFFHHHHHJJIJJJJJJJJJJJJJJJHGIJJJJJJIJJJJJJJJI
@2079283/1
atttgactactgtatagctttcttctcttggtgaacacatactttattcg
+2079283/1
CCCFFFFFHHHHHJJJJJJJJJJJJJJJJJJHIJJJJJJJJJJJJJJJIG
@7677310/1
gaaagctatacagtagtcaaatttgtatccattatcactttttgttgccg
+7677310/1
CCCFFFFDHHHHHFHIIIIJJIIJJGIIIJJJJJIIJJJJJJJJIIHIGE
@7677311/1
gaaagctatacagtagtcaaatttgtatccattatcactttttgttgccg
+7677311/1
CCCFFFFFHHHGFFEIGIJJIJJJIHIJJJIJGIJHIJJJJJJIIIIIIJ
@7677312/1
gaaagctatacagtagtcaaatttgtatccattatcactttttgttgccg
+7677312/1
CCCFFFFFHHHHGHIJJIJJJJJJJFIJJJJJJJJJJJIJIJIIHIIIJJ
@7677313/1
gaaagctatacagtagtcaaatttgtatccattatcactttttgttgccg
+7677313/1
CCCFFFFFHHHHHHIJIIJJJJJJJHJJJJJJJJJJJJJJJJJJHJJJJI
@7677314/1
gaaagctatacagtagtcaaatttgtatccattatcactttttgttgccg
+7677314/1
CCCFFFFFHHHHHHJJIJJJJJJJJJJJJJJJJJJJJJJJJJJJJJJJJJ
@7677344/1
gaaagctatggttgagtgaaaaaggtgggaaatgttgactgttgtagctg
+7677344/1
@@@DFFFDHFFCFBGGHHEEHGGFGEFGIJGIDGCFHIHGIFGIGGHHHG
@7677345/1
gaaagctatggttgagtgaaaaaggtgggaaatgttgactgttgtagctg
+7677345/1
CCCFFFFFHHHHHJJJFGIJJJJJJCHHJIIJJJIJJIJJJIIJHIIJJJ
@2080366/1
atttgagaggcttttaaaatttaacgtttagcagtcttctttttagaata
+2080366/1
@@@FFBDF<?FDDEGGGGGIIIIEIFIIIEFHICIGGIG9FHIEH;GEH@
@6162176/1
ctctttgacattgcttgtggtcacttttcgcgcaaaggtaaaatcgttct
+6162176/1
@@@DDDDDHFHHHIIIIIG=ACHDFHIHIIIIIGGGIIDFHEGGGGFFEH
@25087/1
aaaaaacattgaccaatcgccaccaatgcttggtgcagctatccactttg
+25087/1
CCCFFFFFHHHHHJIJIJCGIJJJJJJJJJJJJHIJJJJJJJJJJJJJJI
@25088/1
aaaaaacattgaccaatcgccaccaatgcttggtgcagctatccactttg
+25088/1
CCCFFFFFHHHHHJJJJJEHIJJJJJJJJJJJJHIJJJJJJJJJJJJJJI
@2586583/1
caaattctcgtgacttttctcccctgttcttaaataaagtgtactttatt
+2586583/1
@CCDDFFFHHHHHJJIJJJJJIJJIGFHHIJJIJJJJJICGIGIJIIEFH
@2586584/1
caaattctcgtgacttttctcccctgttcttaaataaagtgtactttatt
+2586584/1
CCCFFFFFHHHHHJJJJJJJJJJJJJJJJJJIJJJJJJJIJJJJJJJJJI
@2586585/1
caaattctcgtgacttttctcccctgtttgttcttaaataaagtgtactt
+2586585/1
?@CDFDDDFBFDDE@BGG@IBFDHECBEH@:CGHHC?C?FEFA0:0??DF
@2586586/1
caaattctcgtgacttttctcccctgtttgttcttaaataaagtgtactt
+2586586/1
CCCFFFFFHHHHHJJJJJJJJJJJJJHIJICHIIJIIJIJJJJHIIJJJJ
@1572463/1
atattgtgaaaagggagcatttatttgatgcaaagtatagaggttgtacc
+1572463/1
@@?DDFFDFHGGDII=GGIIIIDHIIADEFBC@GGEDDGHIIIIIIIIFH
@4625139/1
cgaatcgaatattagtagcaagatccgagatgtggtacacgacgaatgat
+4625139/1
CCCFFFFFHHHHHJJFGGIJJJIJJJJJJJIJIIJDGIJIIIIJGJJJIG
@7680265/1
gaaaggccgatagaatgaagtgaaagtcgaacgttcttctgggcttttcc
+7680265/1
CCCFFFFFHHHHHJJJJJJJHIJJIJGIJJJJJJJJJJJJJIJJJJJJHG
@7173057/1
ctttaacgaaatgtcaagagcataaagtatgtctagaacgattttacctt
+7173057/1
CCCFFFFFHHHHHHIJJJJJIJJJJJJBHIJJGJJJJJIJIJJJJJJJII
@7173058/1
ctttaacgaaatgtcaagagcataaagtatgtctagaacgattttacctt
+7173058/1
CCCFFFFFHHHHHJJJJJJJJJJJJJJHIJJIIJJJJJJJJJJJJJIJJJ
@7173059/1
ctttaacgaaatgtcaagagcataaagtatgtctagaacgattttacctt
+7173059/1
CCCFFFFFHHHHHJJJJJJJJJJJJJJHIJJIIJJJJJJJJJJJJJIJJJ
@3611631/1
catcactgtgatgaaaaataaaaaaaaaaataatagttcttcaagatata
+3611631/1
CCCFFFFFHHHHHJJJJJIJJJJJJJJJJJGIIIIIJJGIJGIJGIGDE3
@3098198/1
caccaagggaagggggcggcccccatcccaacagaaggggtaaccgcaag
+3098198/1
CCCFFFFFHHHGHJIGIJIIHHFFDEEEDDDDDDDCDDDD;:CCCDDDDB
@3098199/1
caccaagggaagggggcggcccccatcccaacagaaggggtaaccgcaag
+3098199/1
CCCFFFFFHHHHHJJJJJJJHHFFDEEEDDDDDDCDDDDD;@DDDDDDDD
@551263/1
aaatatcgcaatattagaaattttcaaatattcttcgcttttgactcgac
+551263/1
@@CFFFFDFDAFDEHHGIIBFFEFIGEHJIJIJJJGJGGGHF<GHEHHC>
@551264/1
aaatatcgcaatattagaaattttcaaatattcttcgcttttgactcgac
+551264/1
CCCFFFFFHHHHHJJIJJJJJJJJJJJJJJJJJJJJJJJJJJJJJJJJJI
@3611833/1
catcactttgtcatcgaacgatgtcaccacctgattggtgatatcagccg
+3611833/1
@@@DDDAAHFHDDB:EDBB@GI=<F>EHEIEHGCD?DB??GDBBB?<?F@
@3611834/1
catcactttgtcatcgaacgatgtcaccacctgattggtgatatcagccg
+3611834/1
@C;BDFFFHHHHHJGIGGHGIJJHHGJIJJJIGHJJJJGGCGGIGIIGIG
@3611835/1
catcactttgtcatcgaacgatgtcaccacctgattggtgatatcagccg
+3611835/1
CCCFFFFFHHHHHJJJJJIIIJJGHGIJJJJJJHIJJIHIJJJJJJJIJG
@1574128/1
atatttgaaaatttctaatattgcgatatttttttatcgaactggcttca
+1574128/1
CCCFFFFFHHGHHJJJJJJJJJJJJJJJJJJJJJJJJJJI3BGHJJJJJI
@5644526/1
ctatactttgcatagaattagtggtttttttctaaaatcaatttacatat
+5644526/1
CCCFFFFFHHHHHJJIJJIJJHHIHHIJJJJJJJJJJJIJJJJJIJJJJJ
@5644527/1
ctatactttgcatcaaataaatgctcccttttcacaatataataaataca
+5644527/1
CCCFFFFFHHHHHJJJIJJJJJJJJJJJJJJJJJJJJJJJJJJJJJJJJJ
@5144909/1
cggatcttgctactaatattcgatt
+5144909/1
CCCFFFFFHGHHHJJJJJJJJJHIJ
@5144910/1
cggatcttgctactaatattcgattcgataggtgctttgtctggttaact
+5144910/1
@@CFFFFFGHHGHIJIJJGIJJJIJIJHIJJJGEHIJJJJJJJJFHIIJI
@5144911/1
cggatcttgctactaatattcgattcgataggtgctttgtctggttaact
+5144911/1
C@CFFFFFHHHHHJJJJJJJJJJJIIIJJJJJFHIJJJIJJJIJGIIJJI
@27759/1
aaaaaacctgctgaatgtgcgccaattgagttttcgagcattttccggaa
+27759/1
CCCFFFFFHHHHHJJJJIIJJJJJJJJJIJHIJJJJJJJIJJJJJJJJJJ
@1575403/1
atattttcttgtatcacttattgcgtctttgctttggtcactttacgcgc
+1575403/1
@@@DFFFFHHBDHHHJJJJIJJJGIIIIJJJIIJJJIJGICGIGIIEGHI
@553300/1
aaatattaggaatccactacaaggttttcaatagggcattctaacatgtc
+553300/1
CCCFFFFFHHHHHJJJJJJJJJJJHIJJJJJJJJJJJJJJJJJJJJJJJG
@3099663/1
caccaatcaggtggtgacatcgttc
+3099663/1
CCCFFFFFHHHHHJHIIIJJJIJJJ
@3099664/1
caccaatcaggtggtgacatcgttcgatgacaaagtgatg
+3099664/1
@@@DDDDDF<BA?BGB42C<FAG@<8E<:EBGI?C1:?D9
@3099665/1
caccaatcaggtggtgacatcgttcgatgacaaagtgatgggcaatccca
+3099665/1
@@@DDDDDDHFACE<AFGHIGIIAHGIIG@HDDCHFB@DHEHIBDDDG@F
@3099666/1
caccaatcaggtggtgacatcgttcgatgacaaagtgatgggcaatccca
+3099666/1
@@CDFFFFHGHDFHEGHGIIGJIJIJGJIGIJGHG?FGIJJIJIJJJJIF
@3099667/1
caccaatcaggtggtgacatcgttcgatgacaaagtgatgggcaatccca
+3099667/1
CCCFFFFFGHHFHIFHIJJJJIJIIIJJJJJJJIJFGHIJJIJIGIJJJF
@3099668/1
caccaatcaggtggtgacatcgttcgatgacaaagtgatgggcaatccca
+3099668/1
CCCFFFFFGHHFHIHIIIJJJJHIJJJJJJJJJJJDGIJJJJJJJJJJJF
@3099669/1
caccaatcaggtggtgacatcgttcgatgacaaagtgatgggcaatccca
+3099669/1
CCCFFFFFHGHFHJIIJJJJJJJJJJJJJIJJJJICFGIJJJIIJJJJJF
@3099670/1
caccaatcaggtggtgacatcgttcgatgacaaagtgatgggcaatccca
+3099670/1
CCCFFFFFHHHFHIFHEGEHIGHIFIGGIJJJJIJDFGIIIJIIJIJJJH
@3099671/1
caccaatcaggtggtgacatcgttcgatgacaaagtgatgggcaatccca
+3099671/1
CCCFFFFFHHHFHJGIJJJJJJJJJJJJJJJJJJJGHIJIJJIIJJJJJJ
@3099672/1
caccaatcaggtggtgacatcgttcgatgacaaagtgatgggcaatccca
+3099672/1
CCCFFFFFHHHHHJHIIJIJJJJJJJJJJJJJJJIGHJJJJJIIJJJJJF
@3099673/1
caccaatcaggtggtgacatcgttcgatgacaaagtgatgggcaatccca
+3099673/1
CCCFFFFFHHHHHJHIIJJJJJJJJJJJJIJJJJIHGIJJJGGIJJJJJI
@2588639/1
caaattgctctactctcaagaaatggcctccatgccgagcaagactcccg
+2588639/1
CCCFFFFFHHHHHJJJJJJJJJJIJJJJJJJJJJJJJJJJJJJJJJJJJJ
@4627520/1
cgaatcttcatcatacatatctgattcactgtcagaaaaatcttcgtagt
+4627520/1
CCCFFFFFHHHHHJJJJJJJJJIIJJJJJJJJJJJJJJJJJJIJJJJJJJ
@2086471/1
atttgatgcaaaggatagaggttgtacccaaacttttcggggtgcaatct
+2086471/1
CCCFFFFFHHHHHAEHIEEHIEEHGHIGGGIIIJJJJJJIEGGHJGGIJJ
@2086472/1
atttgatgcaaagtatagaggttgtacccaaacttttcgg
+2086472/1
<?@BDDDDFHFFDE>FGHC9E<C:8A?E>@@F9EGGGIHG
@2086473/1
atttgatgcaaagtatagaggttgtacccaaacttttcggggtgcaatct
+2086473/1
??@1ABDDFDFDF<EFIIIIIDHIHHHIIIIGIIIIIFIIGHFFGHHIII
@2086474/1
atttgatgcaaagtatagaggttgtacccaaacttttcggggtgcaatct
+2086474/1
?@@FDDFDD?<DFCE@GEBHHEBFHEIEHIIICFDGIEHIGG?DGHIIII
@2086475/1
atttgatgcaaagtatagaggttgtacccaaacttttcggggtgcaatct
+2086475/1
?@@FFFFFGHGGGFHFHIIIIIHH?FHHGGIIIIIIIIIEEI8?DFIHII
@2086476/1
atttgatgcaaagtatagaggttgtacccaaacttttcggggtgcaatct
+2086476/1
@@@FFBFFGDDHHAEFBHIIIBG>EFHHIIIIIIGIIIBHFIDHIIIGIH
@2086477/1
atttgatgcaaagtatagaggttgtacccaaacttttcggggtgcaatct
+2086477/1
@B@FFFFFHHHHHEFHGJIJJGIGIHJJJJJJIJJIJIJJJJGGGJJJJJ
@2086478/1
atttgatgcaaagtatagaggttgtacccaaacttttcggggtgcaatct
+2086478/1
@CCFFFFFHGHGHGHHHIIIJHGIHHIJJIJIJJIJJJJGIJ@FHJJIJG
@2086479/1
atttgatgcaaagtatagaggttgtacccaaacttttcggggtgcaatct
+2086479/1
@CCFFFFFHHHHHEFHHIJIJHIIFGIJJJJIJJJJJJJJJJ@FHIJJJJ
@2086480/1
atttgatgcaaagtatagaggttgtacccaaacttttcggggtgcaatct
+2086480/1
CCCFFFFFGHHHHIJJJJJJJHHEGIJJJJJJJJJJIJJJJJDGIIJJJJ
@2086481/1
atttgatgcaaagtatagaggttgtacccaaacttttcggggtgcaatct
+2086481/1
CCCFFFFFHGHHHFHHIJJJJIIJHGJJJJJIIJJJJJJJIJFHIJJJJJ
@2086482/1
atttgatgcaaagtatagaggttgtacccaaacttttcggggtgcaatct
+2086482/1
CCCFFFFFHHHGHGHHIJJJJHIJHEIJJJJJIJJJJJIJIJ0?BFFHIG
@2086483/1
atttgatgcaaagtatagaggttgtacccaaacttttcggggtgcaatct
+2086483/1
CCCFFFFFHHHGHHHIJJJJJGHGIHIJJJJJJIJJJJJJJJ@GHIIJJJ
@2086484/1
atttgatgcaaagtatagaggttgtacccaaacttttcggggtgcaatct
+2086484/1
CCCFFFFFHHHHHEGIJJIIJHHIGHJJJJJJJJJJJJJJJJDGIJJJJJ
@5645618/1
ctatataaaaaattacattcagtatcgatagataatattgatgattataa
+5645618/1
CCCFFFFFGGHHGJJJJJJJJJJJIJJIJJJIJJIIIJJIIJJJJJJJJI
@2086485/1
atttgatgcaaagtatagaggttgtacccaaacttttcggggtgcaatct
+2086485/1
CCCFFFFFHHHHHEGIJJJJJIJGIIJJJJJJJGIJJJIJHGFGHEGHII
@2086486/1
atttgatgcaaagtatagaggttgtacccaaacttttcggggtgcaatct
+2086486/1
CCCFFFFFHHHHHFHHIJHIJFHJGHJJJJJJIJJJJJJJJJDHGIJJJJ
@2086487/1
atttgatgcaaagtatagaggttgtacccaaacttttcggggtgcaatct
+2086487/1
CCCFFFFFHHHHHFHHIJIJJGHGHIIJJJJJJJJJJJJJJJFGHIIJJJ
@2086488/1
atttgatgcaaagtatagaggttgtacccaaacttttcggggtgcaatct
+2086488/1
CCCFFFFFHHHHHGGIJJIJJHIJIJJJJJJJJJJJJJJJJJDGHJIIJI
@2086489/1
atttgatgcaaagtatagaggttgtacccaaacttttcggggtgcaatct
+2086489/1
CCCFFFFFHHHHHGHIJJJJJHIJJIJJJJJJJJJJJJJJJJFHIJJJJJ
@2086490/1
atttgatgcaaagtatagaggttgtacccaaacttttcggggtgcaatct
+2086490/1
CCCFFFFFHHHHHGHIJJJJJIJJJIJJJJJJJJJJJJJJJJDHHIJJJJ
@2086491/1
atttgatgcaaagtatagaggttgtacccaaacttttcggggtgcaatct
+2086491/1
CCCFFFFFHHHHHGIJJJJJJHIIJJJJJJJJJJJJJJJJJJDGIJJJJJ
@2086492/1
atttgatgcaaagtatagaggttgtacccaaacttttcggggtgcaatct
+2086492/1
CCCFFFFFHHHHHHHIJJJJJIIJIIJJJJJJJJJJJJJJJIFHIJJJJJ
@2086493/1
atttgatgcaaagtataggggttgtacccaaacttttcggggtgcaatct
+2086493/1
CCCFFFFFHHHHGFHIJJ:FHGHIHIIJJJJJJJJJJJJJJJ?FGGIJJJ
@4628233/1
cgaatgatgtgataaatatacctgcacacacgcatttttaaatttaaaaa
+4628233/1
CCCDFFFFHFHHHJJIJIJIEHIIJJIJJJJIIJIJJJJJJIJJJIIJJJ
@4628234/1
cgaatgatgtgataaatatacctgcacacacgcatttttaaatttaaaaa
+4628234/1
CCCFFFFFHHHHHJJJJJIJJJJJJJJJJJJJJJJJJJJJJJJJJJJJJI
@2086751/1
atttgatggaaagtatagaggttgtacccaaacttttcggggtgcaatct
+2086751/1
@@CFFFFF8FHHHGGIJIJIJHHJJGJJJJJJJJJJJIJJJJFGHJJJJH
@1576393/1
atattttttagtgaacctctctaacgtctttatagaatgtcaatgttatt
+1576393/1
@C@FFDFFHHFHHHIJIDHGGIIJJIJJGIJIJJJIIIJFIIIJJHIJII
@1576394/1
atattttttagtgaacctctctaacgtctttatagaatgtcaatgttatt
+1576394/1
CCCFFFFFFFGDFIIIJIJJIIJJIIHIJJJJJIJJIIJGIJJJJIIIJJ
@6167531/1
ctgaaaaattctgtcggcaagaagttggccgatttgcagactctcagctt
+6167531/1
CCCFFFFFHHHHHHIJJIIJIJJJIIJJJJJJJJJJJJJJIJJJIJJJJJ
@7684580/1
gaaagtcgaacgttcttctgggcttttcctgcttttttagcagctttacc
+7684580/1
@@@FFDDFHHHHFGIJJIJJJGGIJJJJJJJJJJJJJJJJJJJJJJJJJJ
@7684581/1
gaaagtcgaacgttcttctgggcttttcctgcttttttagcagctttacc
+7684581/1
CCCFFDFFHHHHHJJJJJJIJJJJIJJJJJIJJJJJJJJIJJIJJJIJJJ
@2589911/1
caaattgttcaggtaaaatcttgcttcatgattgaaaatttgcaaggttt
+2589911/1
CCCFFFFDHHHHHEFHGIIHIJIIJJJJJIIJIJJJJJJJJIIIJJJHIG
@4122066/1
ccgaagagtatgtctcgaaagacttcgactttttactatttttgtatgca
+4122066/1
BCCFFFFFFHHHHJJJIIJJEEIJJJJJJJIJJJJIJIJJJJJEGIHGIG
@4629986/1
cgaatggtaaagctgctaaaaaagcaggaaaagcccagaagaaccttcga
+4629986/1
@CBFFFFDHHHHHIIJJJJJJJIJIIJJJJJJJJJJJJJIJIJIJJJJJE
@4629987/1
cgaatggtaaagctgctaaaaaagcaggaaaagcccagaagaacgttcga
+4629987/1
@@@D=D8=AD?FHGE>BBHHIGHECHFGGGIIE@@3BBGGDGDEBDGBAB
@4629988/1
cgaatggtaaagctgctaaaaaagcaggaaaagcccagaagaacgttcga
+4629988/1
@@@DDDBBDDHBDGBGIIIIIIIBHGIGGIIIHGGIGIGGIIIIIHIII;
@4629989/1
cgaatggtaaagctgctaaaaaagcaggaaaagcccagaagaacgttcga
+4629989/1
B@CFFFFDFHHFHGEHIIJJJJJGGCHIJIIIGGJFIJJIGJJIGGGIGG
@4629990/1
cgaatggtaaagctgctaaaaaagcaggaaaagcccagaagaacgttcga
+4629990/1
CCCFFFFDHHHHHIJJJJJJIIIIJIJJJJJJIIJJIJJIIJJJIGGGJD
@556318/1
aaatatttatgaaagttatttctcacagctaaggatgcaaaaattgtatt
+556318/1
CCCFFFFFHGGHHJJIFIIJIJJJJIJJJIIJJJJJJIJJJJIIJIHIIG
@3615450/1
catcattcaaacattgaagccagatcgataaaaaaatatcgcaatattag
+3615450/1
BC@DFDEEFHHHGFFFHJGJIJJJHHJIFHIJJJJJBF?FHIGIJIIJII
@3615451/1
catcattcaaacattgaagccagatcgataaaaaaatatcgcaatattag
+3615451/1
CCCFFFFFFHHHFIJIGHIJJJIGIJJIIIJGJGIIIJIJJJJIJJJJIG
@3615452/1
catcattcaaacattgaagccagatcgataaaaaaatatcgcaatattag
+3615452/1
CCCFFFFFHHHHHJJJJJJJJJJIJJJJJJJJJIIJJJJJJIJJJJJJJI
@5647655/1
ctatatttcagttaaatttaagaggcttttaaaatttaacgtttagcagt
+5647655/1
CCCFFFFFHHHHHIIJJJJJJJJJJJJJJJJJJJJJJJJJIHJJJJJJJJ
@5647683/1
ctatatttcggttaaatttaagaggcttttaaaatttaacgtttagcagt
+5647683/1
CCCFFFFFHHGA<BGHIJJJJJJJJJJJJJJJJJJJJJJJJIJJJJJJJI
@1069036/1
accaagagaagaaagctatacagtagtcaaatttgtatccattatcactt
+1069036/1
CCCFFFFFHHHHHJJJJJJJJJJJIJIIJJJJJJJIJJJJJJJJJJJJJI
@557435/1
aaatattttagacatctgtcaccaggcttgaacgaagttgtggagagatt
+557435/1
@@@DDDFDHHHHDIEHGHHHIGJGEHHHHIIJGIIGIDGHGFHBGDHHCF
@1070174/1
accaatctgcataccgcttccgcgtgcttctctaagtaattgtgaagcta
+1070174/1
@@@FDDDDFDFFHGHJJJIJIHJIFAFGHIJJI>GGIGCGGGFHHEIIJG
@1070175/1
accaatctgcataccgcttccgcgtgcttctctaagtaattgtgaagcta
+1070175/1
CCCFFFFFHHHHHJJJJJIJJJJIHGIJJJJJJJJJHIIJJIGIIJJJJJ
@1070283/1
accaatgcttggtgcagctatccactttgccagtggccgtctgctacgga
+1070283/1
@@CFFFFFDHHFHGHIHIJJGHJJIJJJIJIIJGHIIIIFFIGJHIJIFH
@5155668/1
cggcaaagagaagaaaggccgatagaatgaagtgaaagtcgaacgttctt
+5155668/1
@<@DDDBDH?D?FAEGIBGDEHHHAHEEHGHEHHGIGCGIIIIGEHGDHF
@3617582/1
catccacgagccaatcttccgctaccgcgtgttccttaacaacgatctgg
+3617582/1
CCCFFFFFHHHHHJJJJJJJJJJIJJJJIGIGIJJJJIJJJJIIIIJIFH
@4123301/1
ccgaaggaagccaagggctcggctgctcatcatgccctcgagtacctcaa
+4123301/1
@C@FFFFFHFHHHJHEGIIGEHH=FGDBDHGIJICHIHIDHG3@GIIGII
@4123324/1
ccgaaggacaatttttacagttgctgcagcatgaacttactgctatc
+4123324/1
@@@DBDFFFFHHHIIIIIIIIIHIE@DHHGIGGGHIIIEHACGIIII
@2089388/1
atttgatttgccaaacacattttatagttacattcaaagtaaagcaagag
+2089388/1
CCCFFFFFHHGHHJJIIJJJJJJJJJJIIGJIJJIIIJJIIJJJIIJJJJ
@5156317/1
cggcaacaaaaagtgataatggatacaaatttgactactgtatagctttc
+5156317/1
??@DDDDADBA:<EB:A??CABG4FFCE@CBC@CFD@GE?:??FGIEDF>
@5156318/1
cggcaacaaaaagtgataatggatacaaatttgactactgtatagctttc
+5156318/1
@@@FFFFFHGHHHAFHGIJJEIFEAGHGHHIJJGHGHHIG?BDFGCDGGC
@5156319/1
cggcaacaaaaagtgataatggatacaaatttgactactgtatagctttc
+5156319/1
CB@FFFFFHHHHHCGGHHIIJJJJIIIJJJJJJIJJHIJJIGJJIIJJJH
@5156320/1
cggcaacaaaaagtgataatggatacaaatttgactactgtatagctttc
+5156320/1
CCCFFFFFHGHHHFHIJJJJJJJIJJJJJJJJJJJJJJJJGIJJJJJJJG
@5156321/1
cggcaacaaaaagtgataatggatacaaatttgactactgtatagctttc
+5156321/1
CCCFFFFFHHHHGEFHJJJJJJJGIIIIJJJJJIIJJJJIJJJIJJJJJG
@5156322/1
cggcaacaaaaagtgataatggatacaaatttgactactgtatagctttc
+5156322/1
CCCFFFFFHHHHHCGHIJJJJJJIIIJJJJJJJJJJJJJIIIJIJJGHJC
@5156323/1
cggcaacaaaaagtgataatggatacaaatttgactactgtatagctttc
+5156323/1
CCCFFFFFHHHHHEGIIJJIJJJIIIJJJJJJJJJJJJJJGGJIJJJJJG
@5156324/1
cggcaacaaaaagtgataatggatacaaatttgactactgtatagctttc
+5156324/1
CCCFFFFFHHHHHFGHJJJJJJJJIHJJJJJJJJJJJJJJIIJJJIJJJI
@5156325/1
cggcaacaaaaagtgataatggatacaaatttgactactgtatagctttc
+5156325/1
CCCFFFFFHHHHHFHHIJJJJIIJGIJJJIJJJJJJJJJJGIIJJIJJJG
@5156326/1
cggcaacaaaaagtgataatggatacaaatttgactactgtatagctttc
+5156326/1
CCCFFFFFHHHHHFHIJJJJJJJJJJJJJJJJJJJJJJJJIIJIJJJJJG
@2089858/1
atttgcaaggtttggaggagttgtactaatttgtgtaattgaagttcgta
+2089858/1
@@@FFEFFGHCFHHG<EF=FHHGCEGHIGEGHICE?FGHIEDHIAHGGID
@2090509/1
atttgcagactctcagcttcaacgccaaggacttcaactttgttcagttc
+2090509/1
CCCFFFFFHHHHHJJJJJCHIJJEGHJJJJIJJJJJJJJJJIIJJJJIJG
@1071999/1
accacatctcggatcttgctactaatattcgattcgataggtgctttgtc
+1071999/1
@@@DFDDFFHDHHEFHBBCGEGIGGHIGGFH@FHHIJGDEHBGGIHIGGG
@1072000/1
accacatctcggatcttgctactaatattcgattcgataggtgctttgtc
+1072000/1
CCCFFFFFHGHHFIGJJIIJJJJIGIJJJJJIIIJIIJJJJHHIJJJIIH
@2595069/1
caaatttctcaagggcacacggcaacaaaaagtgataatggatacaaatt
+2595069/1
CCCFFFFFGHGHHJJIJGGIJDGGAHIIIJJJ:B@FHHJJJJEIFIJJEC
@2595070/1
caaatttctcaagggcacacggcaacaaaaagtgataatggatacaaatt
+2595070/1
CCCFFFFFHHHHHJJIIHIIIGI:E?FHIJJI9?DFHIBAEGBGDFHGAF
@2093014/1
atttgcgacatttgacgtacggttcaagtagctgaagtaaaagtgtgctc
+2093014/1
CCCFFFFFHHHHHJJJJHIJJJHGIJJIFHIIIIJJI@FHJIGBG@FGIH
@2093015/1
atttgcgacatttgacgtacggttcaagtagctgaagtaaaagtgtgctc
+2093015/1
CCCFFFFFHHHHHJJJJJJJJJIGIJJIIIJJJIIJJDFHJHHFGFGIIH
@2093058/1
atttgcgagtgacgaagagttggccactaaactgggcagctcggctg
+2093058/1
@CCFFFFFHFHHHJJJJIJHIJJJJJJJJJJJJJJJIIJJIJJJJJJ
@4632741/1
cgaatgtttggcgtctttcttcgatcttccggttccggtggccacc
+4632741/1
BCCFFFFFHHGHHGIIJJJJJJJGHIIJJJJJJJJJJJIJJJICHJ
@4127160/1
ccgaataccgattctcagccgagctgcccagtttagtggccaactcttcg
+4127160/1
CCCFFFFFHHHHHJJJJJJJJJJJJJJJJJJJJJJJIJJJJJJJJJJJJI
@5650164/1
ctatccactttgccagtggccgtctgctacggaacaggcaaaactccgaa
+5650164/1
CCCFFDEFHHHHHJJJGIJJJJGIJIJJIJGIGIJGJIEHGIJHJJJJIJ
@559261/1
aaatcacagagccccgggcccagatggcattcatgcagaaccgatta
+559261/1
?@@FDDDBDCFHDGGGHGGGGHCFCGEEEGEHGIJJIJJJICABED=
@559262/1
aaatcacagagccccgggcccagatggcattcatgcagaaccgatta
+559262/1
@<=BDDDBDD?FFEGEEAGG@D?DF<FHE9B@@HIIG@GHHA<@AGC
@559263/1
aaatcacagagccccgggcccagatggcattcatgcagaaccgatta
+559263/1
CCCFFFFFHHHHHJJJJJJJJJJIIJJIJJJJJJJJJJIJJJJIIJJ
@6670797/1
cttagatttcgaggcaaattgattgatttgcccagcacaaacttggagaa
+6670797/1
CCCFFFFFHHHGHIJJJJJJJIJJJJJJJIIJJJJJJJIJJIJJJJHJGG
@6670798/1
cttagatttcgaggcaaattgattgatttgcccagcacaaacttggagaa
+6670798/1
CCCFFFFFHHHHHJJJJJJJJJJJJJJJJJJJJJJJJJJJJJIIJJHIIJ
@3621129/1
catccttgtttatttccctttttgtggagaggtactatgtgtgtttggct
+3621129/1
CCCFFFFFHHHHHJJJJJJJJJJJEGIHIGIJCHIJJJJGIGHHIJJJJJ
@2597220/1
caaatttgtatccattatcactttttgttgccgtgtgcccttgagaaatt
+2597220/1
CCCFFFFFHHHHHJJJJJJJJJJJJJJJJJJJJIJIIJJJJJJJJJJIJJ
@3621490/1
catcgaacgatgtcaccacctgattggtgatatcagccgctccgggcgtt
+3621490/1
CCCFFFFFHHHHHJJJJJJJJJIJJJJGHJJJJJJJJJIJGIJGIIIHED
@3621515/1
catcgaagaaaaaacattgaccaatcgccaccaatgcttggtgcagctat
+3621515/1
B@=DDFFFHHHHHJJJJJJJJJJJIJGHJJJJJJIJIJIJJDGIIJIIJI
@1075634/1
accagcagtcccacaaagtttcacagttccacaaaacgctgaaaaattcc
+1075634/1
@@@FFFFDFFHGHGGIII?FDFHHIJEHHIIIJJJJ;@GHIJGJJJJGIJ
@3105116/1
caccaccattctatgaaatggaacacgaagagggactaccacacgaaagg
+3105116/1
CCCFFFFFHHHHHJJJJJJJJJJJJJJJJJJJJJJJJJJJJJJJJJJJJI
@2095436/1
atttgctgcctcaaaaacgtatgacaaaactatagacaaaccagaattac
+2095436/1
CCCFFFFFHHHHHJJJJJJIJJJJJIJJJJJJJJJJJJJIJJJJIJJJJJ
@2095437/1
atttgctgcctcaaaaacgtatgacaaaactatagagaaaccagaattac
+2095437/1
@CCFFFFFGHHHHJJJJIJHIIIJJJJIIIJIJJIJJJIJIJJJJJJIJI
@2095438/1
atttgctgcctcaaaaacgtatgacaaaactatagagaaaccagaattac
+2095438/1
CCCFFFFFHHHHGJJJJJIGIJJIJJJJJJJJJJJIJIJJJJJJIJJJJJ
@3105819/1
caccacctgattggtgatatcagccgctccgggcgttccgttggtctgat
+3105819/1
CCCFFFFFHHHHHJGHJJJJJJJJJJJJJJJJJIJIJJJJHJIJHFFHHH
@2599279/1
caaattttgacatctatgtaacatgtgtgcttaagtggcttaccttctac
+2599279/1
C@@FFFFFFHHGHIJIJJHFHIIIIJJJIJJJEHIA?BGIJGHGIICHGG
@2599284/1
caaattttgacatttatgtaacatgtgtgcttaagtggcttaccttctac
+2599284/1
?@@FFDFAFAFDDCGIII:ACCIGHCFFAEEH?E>FEGEHE>CFGBF?GD
@2599285/1
caaattttgacatttatgtaacatgtgtgcttaagtggcttaccttctac
+2599285/1
@C@FFFFFHHHFFGIIJJJJJJIJGIJHGIIIEIIFEGHHJGJIIJEIII
@2599286/1
caaattttgacatttatgtaacatgtgtgcttaagtggcttaccttctac
+2599286/1
BCCFFFFFHHHHHJJIJJEHIJJIJHHJIJJJIIIHHJJJJIJJJJJJIH
@7698448/1
gaaatatctgttgaacagctcagtacctctgatgaaagctgacgatttgg
+7698448/1
CCCFFFFFHHHHGJIJJIJJJJJHHJJJJJJJIJJJJJJJJJJJJJJJJJ
@2600178/1
caaattttgtttcatattttgaacgcgttgagtcaaaattatccccaata
+2600178/1
CCCFFFFFHHHHHJJIJJJJGIJIIJJHIHIIDHHECBGFHHFGIJJJII
@3624795/1
catcgcttgtcatgtgttgaaattccgcgaaattggcactggcaagtcaa
+3624795/1
CCCFFFFFHHHHHJIIJJJJJJJJJJIJJJJJJJJJJIJJJJJJJJGIJJ
@5653522/1
ctatgaaatggaacacgaagagggactaccacacgaaaggcagttcacca
+5653522/1
CCCFFFFFHHHHHJJJJJJJJJJJJJJJJJJJJJJJJJJJJJJJJJJJJI
@6176783/1
ctgaaagacactaagattaccaagt
+6176783/1
CCCFFFFFHHHHHJJJJJJJJJJJJ
@6176784/1
ctgaaagacactaagattaccaagttgggcaaccagcagtcccacaaagt
+6176784/1
CCCFFFFFHHHHHJJIJJ<IHIJJJGJJJJJJJJJJJJJIJJJJJJIJJI
@6176785/1
ctgaaagacactaagattaccaagttgggcaaccagcagtcccacaaagt
+6176785/1
CCCFFFFFHHHHHJJJJIJJIJIIJIJJJIJJJIGJJIGHIIIJJJGGIH
@6176786/1
ctgaaagacactaagattaccaagttgggcaaccagcagtcccacaaagt
+6176786/1
CCCFFFFFHHHHHJJJJJJJJJJJJJJJJIJJJJJJJJJHJJJJJJJJJI
@6176787/1
ctgaaagacactaagattaccaagttgggcaaccagcagtcccacaaagt
+6176787/1
CCCFFFFFHHHHHJJJJJJJJJJJJJJJJJJJJJJJJJJJJJJJJJJJJJ
@562854/1
aaatcatgtcaagaccccggcgatggttcttcaagagctggcaataa
+562854/1
CCCFFFFFHHHHHJJJJJJJIJHIIJDHIJJJJJJJJJIJJJIJJIJ
@5654599/1
ctatgagtaatttcataatgtggtgattgaaagcctttctttattgccag
+5654599/1
BCCFFFFFHDHHHJJJJJJJJJICGIJJJJJJJJJJJJJJJJJJJIJJJJ
@5655609/1
ctatgatgttgatttggtaccagataccccgaaaaagtttttaagaaccg
+5655609/1
CCCFFFFFHHHGHJJJJHHIJJJJJJJJJJJJJJJJJGHIJJJJJJJJJJ
@4129884/1
ccgaatgtttggcgtctttcttcgatcttccg
+4129884/1
?@?BD:==?CF<FDFHA@E>HBHC;<CBG>CC
@4129885/1
ccgaatgtttggcgtctttcttcgatcttccggttccggtggccacc
+4129885/1
@BBFFFFEHDHHFIHIIIJJIJJJGGGIJIIIJIFJJIIGGGCGEHJ
@4129886/1
ccgaatgtttggcgtctttcttcgatcttccggttccggtggccacc
+4129886/1
CCCFFFFDHGHHHJHIIJJIJJJJHJJJJIJJJGIJJJJGIJIGHIJ
@4129887/1
ccgaatgtttggcgtctttcttcgatcttccggttccggtggccacc
+4129887/1
CCCFFFFFHHHHHJHIJJJJJJJJJJJJJJJJJIJJJJJIIIIJJJJ
@2098125/1
atttggaccagttcgtatttgggagtgatgccgcgacggctcagcaactc
+2098125/1
BCCFFFFFHHHHFIJIIJJJJJJIIFGHGIJJJIJIJGAHHHHFFFFBCC
@2098126/1
atttggaccagttcgtatttgggagtgatgccgcgacggctcagcaactc
+2098126/1
CCCFFFFFHHGHHIJHEEHIJJJGG<CGGJJJJJIGHJDEBHHDFFDFEE
@4131569/1
ccgaattctcgtacagtgggatggttgttaaaattagcccgtgttattcc
+4131569/1
CCCFFFFFHHHHHJJJHIJJGIIIHIIJJJJJJJJJIJJJJHIIJBHIJG
@3626059/1
catcgtcgaagtctgcatgtccgttaacttcttgatacacctttgtcccg
+3626059/1
@CCFFDDFHHHDHIJJJJJHHGEHGGIJIIJIJJJJJJJJJIIJIIIJH@
@3626060/1
catcgtcgaagtctgcatgtccgttaacttcttgatacacctttgtcccg
+3626060/1
CCCFFFFFHHHHHJJIJJJJJJIJJJJJJJJJJJJJJJJJJJJJJJJJJG
@4133072/1
ccgaatttaggatgagcggaagtccattcaaatagccttcttatcgcatt
+4133072/1
CCCFFFFFHHHGHJJJJJJJJJHIJJJJJJJJJJJJJJJIJJJJJJJJJH
@566960/1
aaatcgagggcgccatccacgagccaatcttccgctaccgcgtgttcctt
+566960/1
@C@DDDDDFHHFFIIJJJIIGIDIBGHEGGGHDFGEBHEIGGFFDEDDDD
@6181789/1
ctgaaatatagaatacaccccttaatcagctacaacagtcaacatttccc
+6181789/1
CCCFFFFFGHHHHJIJJJJJJJJJIJJGJIJJJJJIJIDGHIJEIJJJJJ
@6181790/1
ctgaaatatagaatacaccccttaatcagctacaacagtcaacatttccc
+6181790/1
CCCFFFFFHGHHGIIIIJJJJJJJJIJJJIIJIJJJJIFHIIIJJJJJIJ
@6181791/1
ctgaaatatagaatacaccccttaatcagctacaacagtcaacatttccc
+6181791/1
CCCFFFFFHHHHHJJJJJJJJJJJJIJJJJJJJJJJJJHIIJJIJJJJJJ
@6181792/1
ctgaaatatagaatacaccccttaatcagctacaacagtcaacatttccc
+6181792/1
CCCFFFFFHHHHHJJJJJJJJJJJJJJJJJJJJJJJJJHJJJJIJJJJJJ
@6181793/1
ctgaaatatagaatacaccccttaatcagctacaacagtcgacatttccc
+6181793/1
CCCFFFFFHHHHGIJJJJJJJJJJJJJJJJJJJJJJJIFG0?FFHIJJJI
@41563/1
aaaaaagcaggaaaagcccagaagaacgt
+41563/1
@@@DB@@?FD;FDDFCBB88C8E?;??@:
@41564/1
aaaaaagcaggaaaagcccagaagaacgttcgactttcacttcattctat
+41564/1
@@@D?@DABDDHHII;GB;FDBGBGEBD:??FB??BDDGDGAF=BDDBFH
@41565/1
aaaaaagcaggaaaagcccagaagaacgttcgactttcacttcattctat
+41565/1
C@@DDFFDHFHHGIIEGHHGIEGEGIIJDFHIBGGHGHIHGHJJJIHJII
@41566/1
aaaaaagcaggaaaagcccagaagaacgttcgactttcacttcattctat
+41566/1
CCCFFFFFGHHHHJJIJJGDGIJJEIGHGGIIJJJJJIEGIIJDHIIJJI
@41567/1
aaaaaagcaggaaaagcccagaagaacgttcgactttcacttcattctat
+41567/1
CCCFFFFFGHHHHJJJJJIJJJJJJJJJJJJJJJJJJJIJJJJJJJJJJI
@41568/1
aaaaaagcaggaaaagcccagaagaacgttcgactttcacttcattctat
+41568/1
CCCFFFFFHHHHHJJJJIJJJJJJJIJJHIJJJJIJJJIJJJJJJJJJJI
@41569/1
aaaaaagcaggaaaagcccagaagaacgttcgactttcacttcattctat
+41569/1
CCCFFFFFHHHHHJJJJJJJJJJIJJJJHIJJJIJJJJIJJJJJJJJJJJ
@41570/1
aaaaaagcaggaaaagcccagaagaacgttcgactttcacttcattctat
+41570/1
CCCFFFFFHHHHHJJJJJJJJJJIJJJJIJJJJJJJJJIJJIJJJJJJIJ
@41571/1
aaaaaagcaggaaaagcccagaagaacgttcgactttcacttcattctat
+41571/1
CCCFFFFFHHHHHJJJJJJJJJJJJJJJIJJJJJJJJIJJJJJJJJJJIJ
@41572/1
aaaaaagcaggaaaagcccagaagaacgttcgactttcacttcattctat
+41572/1
CCCFFFFFHHHHHJJJJJJJJJJJJJJJIJJJJJJJJJJJJJJJJJIJJI
@3629534/1
catctcctaaggctttgggaacttctacatcttctatttcctcacattcg
+3629534/1
@@?DDFDFGHHHGIIIII8?:CFHGIGIGHGHIIIIIGIIIIIGIIIIII
@5657282/1
ctatggcaattccatataatctagttacacagcatagtatccctgataaa
+5657282/1
CCCFFFFFHHHHHJJJJJJJJJFIJJJJJJJJJJJJJGHIJJJIJJJJJJ
@1083231/1
acccatttgctttggtggggaactttgttgttgacgttcatttcgacccg
+1083231/1
CCCFFFFFHHHHHJJFGGIJCFIIIJJHIIJJJGIIGHIEIJIGIIJIIB
@567881/1
aaatcggccaacttcttgccgacggaatttttcagcgttttgtggaactg
+567881/1
CCCFFFFFHHHHHJJJJIJJIJIJJJIJIJJJJJJFIGJJJJGHJIHHHF
@5658331/1
ctatggttgagtgaaaaaggtgggaaatgttgactgttgtagctgattaa
+5658331/1
@@@DDDDDFFF:CDEGGGHI<CGHGIIBEFFDEHGIIIIHAFHIIC<DEG
@5658332/1
ctatggttgagtgaaaaaggtgggaaatgttgactgttgtagctgattaa
+5658332/1
@C@FFFFFHFHHHIJIJGHIAFHIIJJJJIIIJIIJJJGHCGGJJGIJIG
@5658333/1
ctatggttgagtgaaaaaggtgggaaatgttgactgttgtagctgattaa
+5658333/1
@CCFFFEFGHHFHIJJJJJJCGHJIJJJJJIJJJJJJJJJJJJJJFIJII
@5658334/1
ctatggttgagtgaaaaaggtgggaaatgttgactgttgtagctgattaa
+5658334/1
@CCFFFFFHGFFFGGIIGIIEGHIJIIHHGIJFIJJHIJHEHJJJHIIGA
@5658335/1
ctatggttgagtgaaaaaggtgggaaatgttgactgttgtagctgattaa
+5658335/1
BCBFFFDDHHHFHIJJJJJJAFHIGIJJIGIJJJJJHIJFHIJJJJJJJG
@568818/1
aaatcgttctagacatactttatgctcttgacatttcgttaaagaaccac
+568818/1
CCCFFFFFHHHHHJJJJJJJJJJJJJJJJJJJJJJJJJJJJJJJJJJJJI
@1593477/1
atcaactcaacagctcaatccacctgaggttcagcctcaacccattacac
+1593477/1
CCCFFFFFHHHHHJJJJJJJJJJJJIJJJGHGIJJJJJJJJJJJJJJJJI
@1593896/1
atcaactcttcatgatatgtacacgtcttctttaagctttggcattatta
+1593896/1
CCCFFFFFHHHHHIJJIJIHHJJJJJJJIJJJJIIGGIJJJIJIIJIJJI
@4640451/1
cgaatttgcaaatttgactttcactttatatattttctctctattttgac
+4640451/1
@@<?DDFDHFDHFGHICCIDHIGIIGGBDHIDFHIIIIIEHHIIIIIGGH
@4640452/1
cgaatttgcaaatttgactttcactttatatattttctctctattttgac
+4640452/1
@CCBDFFFGHHFHGAHHHGJJJJIGIJHJIJGIJJJIIJGIIIJJJJGIJ
@4640453/1
cgaatttgcaaatttgactttcactttatatattttctctctattttgac
+4640453/1
CCCFFFFFHHHHHJJJFHIJJJIJJJJJJJJJJGIJJJJJJJJJJJJJJI
@7707275/1
gaaatctaccgacagagaggttatccttgggggaagaagccaaattgctc
+7707275/1
B@CFFFFFHHHHHJJIJGJJGGIJIIJJJJJJJJJJJJJIJJJJJJJJIG
@7707893/1
gaaatctcggattttcataatgtgttgtgttaaatgataatagatattaa
+7707893/1
CCCFFFFFHHHHHJJJJJJJJJHIJJJJJJJIIJJJJIJJIJJJJJJJJJ
@2102007/1
atttgggagtgatgccgcgacggctcagcaactcctggaggacgctgacg
+2102007/1
?@@FFFFBFCDHFGBEGDGEEGHHGGECDFFCAHHGHI=AA?B<ACDDC?
@2102008/1
atttgggagtgatgccgcgacggctcagcaactcctggaggacgctgacg
+2102008/1
@@CFFFFFGHHHHIJJIGIJJIIFGGIJEIJJIGIGIIDEEEE>BBDDD?
@2102009/1
atttgggagtgatgccgcgacggctcagcaactcctggaggacgctgacg
+2102009/1
BCCFFFFFHFHHHHIIJGIJJJJJJJJJJJJJJJJJJJJHHGFFDDDDDD
@4133763/1
ccgaattttgctgtttctggttcgagttccaagagttctctaatgggtga
+4133763/1
CCCFFFFFHHHFHIIJIJJIHHIIHIHGGEGJJJIGIGIIIJIJJJJ?@B
@4642560/1
cgaattttctgggtctgtagatccggccatttcattacaccatgtaccta
+4642560/1
@@@DDDDBHHHD8AABFHB<H@FFGGHGDHICHIIIGBFGIII<DFDGHG
@4643034/1
cgaattttgtgcatacaaaaatagtaaaaagtcaaagtctttcgagacat
+4643034/1
@CCFFFFFHHHHHJJJJJJJJJJJFHIJJJJFIJJJJGHJJJJJIJJJJI
@4643035/1
cgaattttgtgcatacaaaaatagtaaaaagtcgaagtctttcgagacat
+4643035/1
@@@DFFFFGFHHHIJJJJGIIIJIFHGJJIICFGHIJDEGIIJIJJGIII
@4643036/1
cgaattttgtgcatacaaaaatagtaaaaagtcgaagtctttcgagacat
+4643036/1
@CCFFFFFGFHHHJIJJJJJIIJJFJIJJJIHIIIJJCFIJJIFGGIJJF
@4643037/1
cgaattttgtgcatacaaaaatagtaaaaagtcgaagtctttcgagacat
+4643037/1
CCCFFFFFHDHHHJJJJJJIIJJJGJJJJJJHJJJJJIJJJJJJJJIJJI
@4643038/1
cgaattttgtgcatacaaaaatagtaaaaagtcgaagtctttcgagacat
+4643038/1
CCCFFFFFHHHHHJJJJJJJJJJJDHIJJJJEHIJJJHIJJJIJJJGIJH
@4643039/1
cgaattttgtgcatacaaaaatagtaaaaagtcgaagtctttcgagacat
+4643039/1
CCCFFFFFHHHHHJJJJJJJJJJJIIJJJJJHIJJJJJJJJJIJJJJJJH
@7710585/1
gaaatgaccttagcagacctcttgataggcgagatttggaagttttcggc
+7710585/1
CCCFFFFFHHHHHJJJIJJJJJJJJIJJJIJIJJJJJJJJGIFHJJJJJG
@3113607/1
caccatcgcttgtcatgtgttgaaattccgcgaaattggcactggcaagt
+3113607/1
CCCFFFFFHHHHDIJIJHIIJJIJJJJJJJJJJJJJJJJJIJJJJJJJJI
@5661757/1
ctattatcatttaacacaacacattatgaaaatccgagatttcttttgaa
+5661757/1
CCCFFFFFHHHHHJJJJJJJJJJJJJJJJJJJJJJJJJIJJJJJJJJJJJ
@7712307/1
gaaatggataattataggattggatctatgactgtgtatcgatagctgtt
+7712307/1
BB@FFFFFHHGHHJJJJJIJJJJJJJJJJJJJJJHIIIJJJIJJIHHIHG
@3631306/1
catctgggcccggggctctgtgatttcttagtgtcaatagtgctgccgtt
+3631306/1
CCCFFFFFHHHHHJJJJJIJHIIIJJJJJJJHIIIGIIIHGIIJIJJJJJ
@44243/1
aaaaaaggtgcaaattaagatatcctcagatgccgacactatgggtcgga
+44243/1
BCCFFFFFDFFHHIJJJIJIGGIIIIJJJJJJJJJJJJJJJJJJJHHIJJ
@44244/1
aaaaaaggtgcaaattaagatatcctcagatgccgacactatgggtcgga
+44244/1
CCCFFFFFDFHHHJJJJJJJJJJJJJIGJIJIFIJGIIJJJJJJJGIJJF
@3631644/1
catctgtcagtgctagcgaaaatactcaacctggatcaatatatgctcta
+3631644/1
@@?DFFFFHHBHHJJJJJIJIJHIJJIIJJJIJICHHGIJJJGIIIIJJJ
@2608128/1
caacaacacagacaagaaatcatacaagaattaagctctatggtcag
+2608128/1
@C@FFFDDABHHHIIEHIEEB:EBCACB9?CDEHHIDFEDGBG9?DA
@6677579/1
cttaggagaaggcatggaaatgtatcacggattttatcaatcggccattc
+6677579/1
BCCFFFFFHGHGHIJJJIJJJJFIJIJJIJFIJJJJJJJJJJIJIJJJJI
@3633717/1
catctttaaaggttttcacggccggtgggtcatttataccgttaacctta
+3633717/1
CCCFFFFFHHHHFIJJJJJJJJJJJ?FHJ?GHIJJIJIJJJHIIJJJJJI
@47196/1
aaaaaagtgagtttaggatatcttacgttctggcaacatcgacagatacc
+47196/1
@@CFFFDDDFDHHIIGCGIJJEGGIHJIJIIJIJJJGCHGIJJFGDHIIG
@47197/1
aaaaaagtgagtttaggatatcttacgttctggcaacatcgacagatacc
+47197/1
@@CFFFFD<FHFFHJJJFGIJJJJJJJDHIEEGHJIJJIIJIJGGGGIJJ
@47198/1
aaaaaagtgagtttaggatatcttacgttctggcaacatcgacagatacc
+47198/1
@@CFFFFDHFHFHIGHIIGIJIIHJGGHGGIIGDGEGIJIIBEFADAFGG
@47199/1
aaaaaagtgagtttaggatatcttacgttctggcaacatcgacagatacc
+47199/1
@BCDFFDDFHHHHIIJJJJIIGIIJJJHIJJJJIJJJJJJJJGGIJJJJG
@47200/1
aaaaaagtgagtttaggatatcttacgttctggcaacatcgacagatacc
+47200/1
BCCFFFDDHHHHHJJJJJJJJJJJJJJIJJJIJJJJJJJJJJJJJJJJJJ
@47201/1
aaaaaagtgagtttaggatatcttacgttctggcaacatcgacagatacc
+47201/1
BCCFFFFDHHHFHIJJJJJJJJJJJJJHIJJJJJJJJJJJJJJJJJJJJJ
@571584/1
aaatcttcctgcctcttgtattttgttcctcaggtaaagggcatgttaat
+571584/1
@@@DBEFFHHFHGHGICHHEIGIIHIIDEHHIIGGGIIII<GGHHEHFGH
@3116387/1
caccattctatgaaatggaacacgaagagggactaccacacgaaaggcag
+3116387/1
CCCFFFFFHGHHGIIJIJJJJJJIJIJIJJJJJJJJJJJJJJJJJJJIJI
@3116388/1
caccattctatgaaatggaacacgaagagggactaccacacgaaaggcag
+3116388/1
CCCFFFFFHHHHHGHGIJJJJJIIJJJJJJJJJJJJJJJJJJJJJJJIIJ
@3116389/1
caccattctatgaaatggaacacgaagagggactaccacacgaaaggcag
+3116389/1
CCCFFFFFHHHHHIJJJJJJJJJJJJJIJJJJJJJJJJJJJJJJJJJIJJ
@3116390/1
caccattctatgaaatggaacacgaagagggactaccacacgaaaggcag
+3116390/1
CCCFFFFFHHHHHJIJJJJJJJJJJJJIJJJJJJJJJIJJJJJJJIJJJJ
@3116391/1
caccattctatgaaatggaacacgaagagggactaccacacgaaaggcag
+3116391/1
CCCFFFFFHHHHHJJJJJIIJJIJJJJJJJJJJJJJJJJJJIJIJJJJIJ
@3116392/1
caccattctatgaaatggaacacgaagagggactaccacacgaaaggcag
+3116392/1
CCCFFFFFHHHHHJJJJJJJJJJJJIJJJJJJJJJJJJJJJJJJJJJIJJ
@3116393/1
caccattctatgaaatggaacacgaagagggactaccacacgaaaggcag
+3116393/1
CCCFFFFFHHHHHJJJJJJJJJJJJJJJIJJJJJJJJJJJJJJJJJJJJJ
@3116394/1
caccattctatgaaatggaacacgaagagggactaccacacgaaaggcag
+3116394/1
CCCFFFFFHHHHHJJJJJJJJJJJJJJJJJJJJJJJJJJJJJIJJJJJJJ
@573285/1
aaatgaaaaacgtatgttgtttacttcatttgaatctatggaagttcgta
+573285/1
CCCFFFFFHHHHHIIJJJJJJJIJJJJJJJJJJJJJJJJJJIJJIIJJHH
@1087418/1
accgattctcagccgagctgcccagtttagtggccaactcttcgtcactc
+1087418/1
CCCFFFFFHHHHHJJJJJJJJJJIJIJJIJIJJJJJJJJJJJJJJJIJJI
@1598941/1
atcaataatgcaatgtgtttaaatttttgtcgagtcaaaagcgaagaata
+1598941/1
?11A;BDDFFFFDFEBGFGFFFHFFIEFF8CGEFEFAFFDFFFEDFBEF8
@1598942/1
atcaataatgcaatgtgtttaaatttttgtcgagtcaaaagcgaagaata
+1598942/1
CCCFFFFFHHHHHJJGHIIJJJJJJJJJJIIIIJFHIIJJJIJJJJJIJI
@1598943/1
atcaataatgcaatgtgtttaaatttttgtcgagtcaaaagcgaagaata
+1598943/1
CCCFFFFFHHHHHJJHHIIJJJJJJJJJJIJJIJHJJJJJJJJJJJJJJG
@5665243/1
ctattgcgatattttttcggaaaaaagtgagtttaggatatcttacgttc
+5665243/1
CC@FFFFFHHHHHJJJJIJJIHJIJJJIJJJGGHGIJ<FGHJJJJJJJJ>
@5665244/1
ctattgcgatattttttcggaaaaaagtgagtttaggatatcttacgttc
+5665244/1
CC@FFFFFHHHHHJJJJJJJJJJJJJIDGHIDGHHJJIJJJJJJIIJFIG
@5665245/1
ctattgcgatattttttcggaaaaaagtgagtttaggatatcttacgttc
+5665245/1
CCCFFFFFHHHHHJJJJJJJJJJJJJJFIHIDGHIJJIJJJJJJJJJHII
@2110413/1
atttgtatccattatcactttttgttgccgtgtgcccttgagaaatttgc
+2110413/1
@@@DDDA;CCFBDHBEEGGGGGIIFGG@BEH<GCH@DDDCBDADHGEHDF
@1088436/1
accgcgtgttccttaacaacgatctggtggccaccggaaccgga
+1088436/1
CCCFFFDFHHHHHJJJJJJJJJJJJJJIIJJJJJJJJHHJJJJH
@2110871/1
atttgtcacctctccatattcctttatcaacattcacttctttaccggca
+2110871/1
CCCFFFFFHHHHHJJJJIJJJJJJJIJJJJJJJJJJJJJJJJJJJJJJJJ
@1089410/1
accgggaaaagtattatgagaatatgaaatttaaaagaaaatttgaaaag
+1089410/1
CCCFFFFFGDHHFIJJJIIJGIGGIIIIIJJJJJIJIIEHGHIJGGHIIB
@4139697/1
ccgaccaagagatccagcaagttcttggctgccgaatg
+4139697/1
;@?DDDDDDCFF?DF?BGFFB2<<C@E9;F;?GF:DCD
@2612334/1
caacaacccacttggggcagacaaacagctccacaacagcaacatcaaac
+2612334/1
CCCFFFFFHHHHHJJJJJJJJJJJJIJJJJJJIJJJJJJJJJJJJJJIJI
@2112869/1
atttgtggtatctgtcgatgttgccagaacgtaagatatcctaaactcac
+2112869/1
@@?DFDDDFFFHHGCGHFHIGIIDDEHIIIIFGHGGGDGHGIIGDFHGF9
@2112870/1
atttgtggtatctgtcgatgttgccagaacgtaagatatcctaaactcac
+2112870/1
@@BFFFFFHHHHHIJIIJJIJICGGGGIIIH?GGIJJJGJJJJIJIJIIF
@2112871/1
atttgtggtatctgtcgatgttgccagaacgtaagatatcctaaactcac
+2112871/1
CCCFFFFFHHHHHJIJJJJJJJJJJJJJJJJGIJJJJJJJJJJJJJJJJI
@2113018/1
atttgtgtaattgaagttcgtattatttcctcgaaatcaataatgcaatg
+2113018/1
CCCFFDFFHHHHHJJJJHIJIIJJIJJJIJJJJJJJJJJJJJJJJJIJJI
@2612892/1
caacaacctaaatcggcaaacgggcaacaaagggg
+2612892/1
@@@DDFDBDHHHHIGBGGIB>@?@?CHIII@BBGA
@2612893/1
caacaacctaaatcggcaaacgggcaacaaaggggtgggccacaacaaca
+2612893/1
CCCFFFFFHGGHHJJJJIJIIJJJJJJJJJJJJJJGIJJJJGHGHFFFFD
@2613237/1
caacaacctcgagcgagacaacagcagtctgctcctcctcaacaacaaca
+2613237/1
CCCFFFFFHHHHHIJJJJIJIJJJIIIIIJIJJJJJJJJJJJJJJIJJJJ
@3637332/1
catgaagctcgcttttcaaattctcgtgacttttctcccctgttcttaaa
+3637332/1
CCCFFFFFHHHHHJJJJJJJJJJJHIIIJJJJJJJJJJJJJJHIJJJIJI
@3637925/1
catgaagttgtctgcccctttcttaatcggttctgcatgaatgccatctg
+3637925/1
BBCFFFFFHGHHHJJJJJJJJJJJJJIJJJHGJJJJJJIJJJJJJJJJJJ
@3639134/1
catgaatgccatctgggcccggggctctgtgatttcttagtgtcaatagt
+3639134/1
CCCFFFFFHHHGHJJJIJJJJJIIJJJJJDHGIJJJJIJJIIJGJJIJJ@
@6191214/1
ctgaaattgagaaaaaatgaacatggaatgtaagaacattttcggaatca
+6191214/1
CCCFFFFFHHHHHJJJJJJJJJJJJJIJJJJJIIJJJJJJJJJJJJJJJI
@6192651/1
ctgaacaaagttgaagtccttggcgttgaagctgagagtctgcaaatcgg
+6192651/1
CCCFFFFFHHHHHJJJGIJJJJJJJJJJJJJJJJIIGIGHIJIIJJIHGE
@576089/1
aaatgaccttagcagacctcttgataggcgagatttggaagttttcggca
+576089/1
CCCFFFFFHHHHHJJJJJIJJJJJJJJJJJIJGIJJJJ>GHDGIJJJJJJ
@6192930/1
ctgaacaatttgaaattttttccaaacccgaaaaaagtttatttatcata
+6192930/1
CCCFFFFFHHHHHIIJJJJJJJJJIGHJJJJJJJJJJFHIJJJJJJJJJJ
@3122507/1
cacccttcacctccacaacaacaacctcaagcttggggtcaacaacagcc
+3122507/1
B@CFDDFFHHHHHJJJIJJJJJJJJJJJIIJIJJIJJJFHIJJJJJJJJJ
@52586/1
aaaaaataatagttcttcaagatatatttttcaggggatcatgaagctcg
+52586/1
CCCFFFFFHHGHHIJJJJJJJJJJJIJJJJJJJJJJJIJJJJJJJJJJJG
@52587/1
aaaaaataatagttcttcaagatatatttttcaggggatcatgaagctcg
+52587/1
CCCFFFFFHHHHHIIJJJJJJJJJJJJJJJJJIJJJJIJIJJJIJJJJJD
@2120358/1
attttaaatgaaaaacgtatgttgtttacttcatttgaatctatggaagt
+2120358/1
CCCFFFFFHHHGHJJJJHIIIIJJJJJHJJJJJJIJJJIJJJJIJJHGIJ
@2120359/1
attttaaatgaaaaacgtatgttgtttacttcatttgaatctatggaagt
+2120359/1
CCCFFFFFHHHHHJJJJEHIJJJJJJJJJJJJJJJJJJJJJJJJIJJJJG
@2120360/1
attttaaatgaaaaacgtatgttgtttacttcatttgaatctatggaagt
+2120360/1
CCCFFFFFHHHHHJJJJGHIJJJJJJJJJJJJJJJJIJJJJJJJIJHJJJ
@3640656/1
catgaccatgatgcactcggccggaccgattca
+3640656/1
CCCFFFFFHHHHHFGJIJJICAFGGHGH?@FGH
@2120713/1
attttaacaaccatcccactgtacgagaattcggtttttcagtttctagc
+2120713/1
@CCFFFFFHHHHHJJJJEGIJHIJJJJJIJJJJICGHIJJJJIJJJJJJI
@5670324/1
ctatttttgtatgcacaaaattcgttctacatatgaaacatgtcagttat
+5670324/1
@CCFFFFFHHHHHIIIIJJJJJGJJIIJJJJJJJJJJJJJJJIJJJJJJJ
@7721923/1
gaaattggcactggcaagtcaaagaagctagccaagagaatggcggctca
+7721923/1
CCCFFFFFHHHHHJJJJJIJJJJJIJJJJJJJJJJIJJJJJIJJJJF<B7
@57310/1
aaaaaatatcgcaatagctcaaaagggaacaatttttatcgagttattga
+57310/1
CCCFFFFFHHGFFIIIIJIIJJIIIJIIIGIEIJJJJJIJJIIDHGGII<
@57311/1
aaaaaatatcgcaatagctcaaaagggaacaatttttgtcgagttattga
+57311/1
@@@FFDFDHFFFFIJJFEBHGGHIIGGIIIIGIIIJGGIJJGGGGIIJGG
@57312/1
aaaaaatatcgcaatagctcaaaagggaacaatttttgtcgagttattga
+57312/1
B@@FFDFFGHHHHJJFHJJJJJJJJJJIJJJHIIIJJIIIIIJIJJJIJJ
@57313/1
aaaaaatatcgcaatagctcaaaagggaacaatttttgtcgagttattga
+57313/1
CCCFFFFFHHHHGJJJJJJJIJJIJJJIJJJJJJJJJJIJJJJFGIJJIE
@57314/1
aaaaaatatcgcaatagctcaaaagggaacaatttttgtcgagttattga
+57314/1
CCCFFFFFHHHHHJJJJJJJJJJGJJJJJJJJJJJJJJJJIJJHHIJJJI
@57315/1
aaaaaatatcgcaatagctcaaaagggaacaatttttgtcgagttattga
+57315/1
CCCFFFFFHHHHHJJJJJJJJJJJJJJJIJJJJJJJJJIIJJJGHIJJJJ
@57316/1
aaaaaatatcgcaatagctcaaaagggaacaatttttgtcgagttattga
+57316/1
CCCFFFFFHHHHHJJJJJJJJJJJJJJJJJJJJJJJJJIJJJJHIJJJJJ
@57317/1
aaaaaatatcgcaatagctcaaaagggaacaatttttgtcgagttattga
+57317/1
CCCFFFFFHHHHHJJJJJJJJJJJJJJJJJJJJJJJJJJJJIJGHIJJJI
@57318/1
aaaaaatatcgcaatattagaaattttcaaatattcttcgcttttgactc
+57318/1
;@@FFFFFHFFGHIGGJJJJJJGJJJJJJJIIJJJEFGGIIJJIIGHGIH
@57319/1
aaaaaatatcgcaatattagaaattttcaaatattcttcgcttttgactc
+57319/1
?8?DDA;A:22<C@EE?AFEFDBFEEIBEEIA<??CDCEBD<DDDD;DAD
@57320/1
aaaaaatatcgcaatattagaaattttcaaatattcttcgcttttgactc
+57320/1
@@CFFDDBHDFAFEHIJGIGHIIHIIJJIJIGHIIJIIFHHJIIJEEHEI
@57321/1
aaaaaatatcgcaatattagaaattttcaaatattcttcgcttttgactc
+57321/1
@CCFFFFFGFFHHJJJJJJIJJGJJJJJJJIJJJJJJJJJJJJJJJIJJJ
@57322/1
aaaaaatatcgcaatattagaaattttcaaatattcttcgcttttgactc
+57322/1
@CCFFFFFHHHHHJJJJJJJJJJJJJJJJJJJJJJJJJJJJJJJJJJJJI
@57323/1
aaaaaatatcgcaatattagaaattttcaaatattcttcgcttttgactc
+57323/1
BCCFFFFFHFHHHJJIJJJIJJIIJJJJJIJJIJIJJIIIGIJJJIJJJJ
@57324/1
aaaaaatatcgcaatattagaaattttcaaatattcttcgcttttgactc
+57324/1
BCCFFFFFHHHHHJJJJJIIJJJJJJJJJJJJJJJJJJJIJJJJJJJJJJ
@57325/1
aaaaaatatcgcaatattagaaattttcaaatattcttcgcttttgactc
+57325/1
BCCFFFFFHHHHHJJJJJJJJJJJJJJJJJJJJJJJJJJJJJJJJJJJJJ
@57326/1
aaaaaatatcgcaatattagaaattttcaaatattcttcgcttttgactc
+57326/1
CCCFFFFFHHHHHJIJJJJJJJJJJJJJJJJJJJJJJJJJJIJJJJIJJI
@57327/1
aaaaaatatcgcaatattagaaattttcaaatattcttcgcttttgactc
+57327/1
CCCFFFFFHHHHHJJJJJIJJJJJJJJJJJJJJJJJJJJJJJJJJJJJJI
@57328/1
aaaaaatatcgcaatattagaaattttcaaatattcttcgcttttgactc
+57328/1
CCCFFFFFHHHHHJJJJJJJJJJJJJJJJJIJJJJJJJJJJJJJJJJJJJ
@57329/1
aaaaaatatcgcaatattagaaattttcaaatattcttcgcttttgactc
+57329/1
CCCFFFFFHHHHHJJJJJJJJJJJJJJJJJJJJJJJJJJJJJJJJJJJJJ
@57330/1
aaaaaatatcgcagtattagaaattttcaaatattcttcgcttttgactc
+57330/1
CCCFFFFFHHHHH3AFHIJJJJIJJJJJJJJJJJJJJJJIJJJJJJJJIJ
@57342/1
aaaaaatatcgcgatattagaaattttcaaatattcttcgcttttgactc
+57342/1
CCCFFFFFHHHH1CGIJJJJJJJJJJJJJJJJJJJJJJJJJJJJJIJJJJ
@7723078/1
gaaatttaaaagaaaatttgaaaagtatcatgagttttgtgattctccga
+7723078/1
@?@BDDFFDHHHHIIIIGGFEHJGF<CBHGIIJICDDFEFCHHGIG@GFG
@1606011/1
atcacatcattcgtcgtgtaccacatctcggatcttgctactaatattcg
+1606011/1
@@@DBDDDDHHD?GGBG:ACFBEHGIEFGGIICGEE9B@GHBGICH@HAE
@1606012/1
atcacatcattcgtcgtgtaccacatctcggatcttgctactaatattcg
+1606012/1
CCCFFFFFGHHGHHIJIJIIJIHIJJJJJJJEIIJJJJJIJJIIIJJJJJ
@1606013/1
atcacatcattcgtcgtgtaccacatctcggatcttgctactaatattcg
+1606013/1
CCCFFFFFHHHHHHIJHJJJJJIIJJJJJJJJIJJJJJJJJIJJJJJJJJ
@1606014/1
atcacatcattcgtcgtgtaccacatctcggatcttgctactaatattcg
+1606014/1
CCCFFFFFHHHHHIIJHIHJJJJJJJJJJJJIJJJJIIJJJJJJJJJIJJ
@1606015/1
atcacatcattcgtcgtgtaccacatctcggatcttgctactaatattcg
+1606015/1
CCCFFFFFHHHHHIJIIIHIJJJJJJJJJJJJJJJJJJJJJJJJJJJJJJ
@1606016/1
atcacatcattcgtcgtgtaccacatctcggatcttgctactaatattcg
+1606016/1
CCCFFFFFHHHHHIJJIJIGIIGJJJJJJJJJJJJJJJJIJJJJJJJJJJ
@1092408/1
accgtttttccgaatttaggatgagcggaagtccattcaaatagccttct
+1092408/1
@@CFFDFFHGDHDBHIIGHEEHIICEHIBHD?GFGGIJIJJIDHIIIJJJ
@2621172/1
caacaagctgcaaagactggaaggtggacttcaaataacggaacatgggt
+2621172/1
CC@FFFFFHHGGHIIIJJHIIIJJ;FHGJJJJGIJIJJGGIEEHGJIJJG
@3644648/1
catgattgaaaatttgcaaggtttggaggagttgtactaatttgtgtaat
+3644648/1
CCCFDFFFHHHHHJJJJJJJJGHIJJIJJHIGHIHIJJJJJJJIFIFIII
@3644649/1
catgattgaaaatttgcaaggtttggaggagttgtactaatttgtgtaat
+3644649/1
CCCFFFFFHHHHHJIIJJJIJFHIJJHGIGJHGIGHJJJJJJJJDGFIJI
@3644650/1
catgattgaaaatttgcaaggtttggaggagttgtactaatttgtgtaat
+3644650/1
CCCFFFFFHHHHHJJJJJJJIHHJJJIJJHIGHIGHJJIJJJJJIIGIGI
@2124707/1
attttacaagctatactttgcatagaattagtggtttttttctaaaatca
+2124707/1
<@@DDEFFDHHAHGIIGFHIGEBFHHGFHIGFFGA?EGEFGGHHIIIGGG
@2124708/1
attttacaagctatactttgcatagaattagtggtttttttctaaaatca
+2124708/1
CCCDDFFFHHHHGIJJJJJJIGHHIHJJJIJHHIHIJGIJJJJJGGIIJJ
@2124709/1
attttacaagctatactttgcatagaattagtggtttttttctaaaatca
+2124709/1
CCCFFFFFHHHHHJJJJJJJJJJJJJJJJJJHHHFFHJJJJJJJJJJJJJ
@2124710/1
attttacaagctatactttgcatagaattagtggtttttttctaaaatca
+2124710/1
CCCFFFFFHHHHHJJJJJJJJJJJJJJJJJJHHIHIJJJJJJJJIJJJJJ
@1607317/1
atcaccaatcaggtggtgacatcgttcgatgacaaagtgatgggcaatcc
+1607317/1
CCCFFFDFHHHHGAFHFH<FGIJIJIJJIJJJJJJIJGHIGIJJIIGGIJ
@1607318/1
atcaccaatcaggtggtgacatcgttcgatgacaaagtgatgggcaatcc
+1607318/1
CCCFFFFFHHHGHHHIEHIJIIJDHIJJJJJJJJJJI?GHJIIIEHIIJJ
@3645124/1
catgattttgaggtactcgagggcatgatgagcagccgagcccttggctt
+3645124/1
CCCFDFFFHHHHHHIIIJJJJJJIJJJJJJJJJJJJJJIJJJJJJJJJJI
@3645348/1
catgcacatctcttggagccagccaatgggattgcccatcactttgtcat
+3645348/1
CCCFFFFFHGHHHJIIIIJIJIIIJJJJJJJJJJIJJIJIIJJJJIHEII
@3645524/1
catgcagaaccgattaagaaaggggcagacaacttcatgtacaaatacct
+3645524/1
CCCFFFFFHHHHAFHIJJJJJIJIJJJJJJJJJJJJJJJGJIJJGIJJJG
@3645642/1
catgcataaaatataataaaaatttatagttttttgcatttttattcggc
+3645642/1
CCCFFFFFHHGHHJJJFIIIGIIGJJIJJAFIIJJGIJJJJIIEHIIJJJ
@583905/1
aaatgctcccttttcacaatataataaatacatatcacatcatcggggca
+583905/1
@@CFFFFFGHHHHIJJJJJJIJIIIJJJJJJJJJJJJ@GIJJJJJJIIGE
@583906/1
aaatgctcccttttcacaatataataaatacatatcatatcatcggggca
+583906/1
C@@FDFFFFHGHGJIJIJIJJJHGIJJJJJJJJIEHGIJJJIJJJIGJJI
@583907/1
aaatgctcccttttcacaatataataaatacatatcatatcatcggggca
+583907/1
CCCFFFFFHHHHHJJJJJJJJJJIJJJJJJJJJJJIJJJJJJJJJJJJJJ
@583908/1
aaatgctcccttttcacaatataataaatacatatcatatcatcggggca
+583908/1
CCCFFFFFHHHHHJJJJJJJJJJJJJJJJJJJJJJJJJJJJJJJJJJJJJ
@583909/1
aaatgctcccttttcacaatataataaatacatatcatatcatcggggca
+583909/1
CCCFFFFFHHHHHJJJJJJJJJJJJJJJJJJJJJJJJJJJJJJJJJJJJJ
@583931/1
aaatgctcgaaaactcaattggcgcacattcagcaggttttttaacagtt
+583931/1
@?@DDBDDHFHHF;EDEEEEGIEG:DBGGCHIIIE>GFGAGGAACDHE@C
@583932/1
aaatgctcgaaaactcaattggcgcacattcagcaggttttttaacagtt
+583932/1
@CCFFFFFHHHGHJJJJIJGIGHII1DHHJJJJJJIJ?DHIIIIJIGI@F
@58354/1
aaaaaatattaggaatccactacaaggttttcaatagggcattctaacat
+58354/1
@CCFFFFFHHHHHJIJJJJIGGHIJJJCGHIJIIGIJJJJIJJJJJJJII
@58355/1
aaaaaatattaggaatccactacaaggttttcaatagggcattctaacat
+58355/1
CCCFFFFFHHGHHJJJJJJJJJJJJJJEGIJJJJJJJJJIJJJJJIJJJI
@58356/1
aaaaaatattaggaatccactacaaggttttcaatagggcattctaacat
+58356/1
CCCFFFFFHHHHHJIJIGIJJJJIIJJCGHJIJIJJJJJIIJJIJJJJIJ
@58357/1
aaaaaatattaggaatccactacaaggttttcaatagggcattctaacat
+58357/1
CCCFFFFFHHHHHJIJJJJJJJJJJJJEHIJJJJJJJJJJJJJJJJJJJJ
@58358/1
aaaaaatattaggaatccactacaaggttttcaatagggcattctaacat
+58358/1
CCCFFFFFHHHHHJJIJJJJIIJJJJJCGHIJJIGJIJJJJJJJJIJJJI
@58359/1
aaaaaatattaggaatccactacaaggttttcaatagggcattctaacat
+58359/1
CCCFFFFFHHHHHJJJJJJJIJJJJJJCGIJIIJJJJJJJJJJJJJJJJJ
@58360/1
aaaaaatattaggaatccactacaaggttttcaatagggcattctaacat
+58360/1
CCCFFFFFHHHHHJJJJJJJJJJJJJJCGIIJIJJJJJJIJJJJJJJJJJ
@58361/1
aaaaaatattaggaatccactacaaggttttcaatagggcattctaacat
+58361/1
CCCFFFFFHHHHHJJJJJJJJJJJJJJEGIJJJJJJJJJJJJJJJIJJJJ
@58362/1
aaaaaatattaggaatccactacaaggttttcaatagggcattctaacat
+58362/1
CCCFFFFFHHHHHJJJJJJJJJJJJJJFHIJJJJJJJJJJJJJJJJJJJJ
@2621565/1
caacaaggaggtaaaaagaagaaacaaaaacaacctgaacaacaagctgc
+2621565/1
@?@FFFFFHHHCFHJJJJJIJJJJJJJJJJJIJJJJJJJJIJJJJIIJJI
@2621566/1
caacaaggaggtaaaaagaagaaacaaaaacaacctgaacaacaagctgc
+2621566/1
CCCFFFFFHGHDHIJJIGIJJIJJIJJJJJJJJJJJJJJJJJJJJJJIJI
@1610539/1
atcactcccaaatacgaactggtccaaatcgagggcgccatccacgagcc
+1610539/1
CCCFFFFFHHHHHJJJJJJJJJHHJJJJJIJJJJJJJJJIJJJJJJJIHG
@6684831/1
cttaggtacatctaccgattctgccagttgatattcatcctcctggagta
+6684831/1
@CCFFFDDHHHHHJJJJJJJJJJJJIJGIJJJJJJJJJJJJIJJJJJJHH
@5682495/1
ctcaaactcatcacacagctgtttgagcttctgcgtagcattcactaccg
+5682495/1
CCCFFFFFHHHHHJJJJJJJJJJJJGIJJJJJJJJIJJJJJJJJJJBHIJ
@7726308/1
gaaatttgctgcctcaaaaacgtatgacaaaactatagagaaaccagaat
+7726308/1
@@@;DDDDDHHFFIIIAGIGEGGIEGHGIIIIIIGIIEGGGGIGIIHFGH
@7726309/1
gaaatttgctgcctcaaaaacgtatgacaaaactatagagaaaccagaat
+7726309/1
CCCFFFFFHHHHHJJJJJJJIJGHIJJJJIIJJJIJJJJJJJJJJJJJJI
@7726310/1
gaaatttgctgcctcaaaaacgtatgacaaaactatagagaaaccagaat
+7726310/1
CCCFFFFFHHHHHJJJJJJJJJHIIJIIJJJJJJJJJJJJJIJJJJJJJJ
@7726311/1
gaaatttgctgcctcaaaaacgtatgacaaaactatagagaaaccagaat
+7726311/1
CCCFFFFFHHHHHJJJJJJJJJIJJJIJJJJJJJJJJJJJJJJJJGIGIJ
@7726312/1
gaaatttgctgcctcaaaaacgtatgacaaaactatagagaaaccagaat
+7726312/1
CCCFFFFFHHHHHJJJJJJJJJIJJJJJJJJJJJJJJJJJJJJJJJJJJJ
@3129425/1
caccggaaccggaagatcgaagaaagacgccaaacattcggcagcca
+3129425/1
CCCFFFFFHHHHHJJJJIJJJIJJJIJJJJJJJJJJJJJJIIIHDEF
@7727831/1
gaaattttcaaatattcttcgcttttgactcgacaaaaatttaaacacat
+7727831/1
CCCFFFFFHHHHHJJIJJJIJIIJJJIJJJJJIJJJJJJJJJJJJHIJJJ
@7727832/1
gaaattttcaaatattcttcgcttttgactcgacaaaaatttaaacacat
+7727832/1
CCCFFFFFHHHHHJJJIJJJJIJJJJJJJJJJJJJJJIJJJJJJJJJJJJ
@586146/1
aaatggcctccatgccgagcaagacgcccgtcagcgtcctccaggagttg
+586146/1
@CCFFFFFHHHGHJJJJJJJJJJIJIJJJIIJJJJJJIIJJJJJJHHHHE
@586147/1
aaatggcctccatgccgagcaagactcccgtcagcgtcctccaggagttg
+586147/1
BCCFFFFFHHHHHJJJJJJJJJIJJJJJJJJJJJJJHIHIJJJJJGIDHG
@3129819/1
caccggccgtgaaaacctttaaagatgcgaataatagagaaattaccatc
+3129819/1
CCCFFFFFHHHHHJJJJJJJJJJIGIJJJIJJJJJJJJJJJJJJJJJJJJ
@4152048/1
ccgagatgtggtacacgacgaatgatgtgataaatatacctgcacacacg
+4152048/1
@@@FFFFFFHHDHIJJJIJIJIIIJJIJIIIIJJIJJIIGJIJGIJJIJG
@4152049/1
ccgagatgtggtacacgacgaatgatgtgataaatatacctgcacacacg
+4152049/1
@CCFFFFFHHHHHJIJIIIIJJCGBHHGHGGGJJGGHIJGJIJJJJIIJG
@4152050/1
ccgagatgtggtacacgacgaatgatgtgataaatatacctgcacacacg
+4152050/1
BCCFFFFFFHHDFIJJJJJIJJHIJCHCGGHIIJGIIIJJIJJJJJJIJG
@4152051/1
ccgagatgtggtacacgacgaatgatgtgataaatatacctgcacacacg
+4152051/1
CCCFFFFFHHHFHJJJJIJIJJIJJJJFHIIJJJJJJJJJJJJIJIJIJE
@4152052/1
ccgagatgtggtacacgacgaatgatgtgataaatatacctgcacacacg
+4152052/1
CCCFFFFFHHHHHJJJIJJJJJJJIJJIIJJJJJJJIJJJJJJJJJJJJE
@4152053/1
ccgagatgtggtacacgacgaatgatgtgataaatatacctgcacacacg
+4152053/1
CCCFFFFFHHHHHJJJJJJJJJJJIJJIIJJJJJJIJJJJJJJJJJJJJI
@4152054/1
ccgagatgtggtacacgacgaatgatgtgataaatatacctgcacacacg
+4152054/1
CCCFFFFFHHHHHJJJJJJJJJJJJJJGHJJJJJJJJJJJJJJJJJJJJJ
@2128458/1
attttacctttgcgcgaaaagtgaccacaagcaatgtcaaagagaaggat
+2128458/1
CCCFFFFFHHHHHJJJJJJJJFHGIJJJJJJJJJJJIIJIJJJJGJJJJI
@1098134/1
accttgcaaattttcaatcatgaagcaagattttacctgaacaatttgaa
+1098134/1
CCCFFFFFHHHHHJJJJJJJJIJJJJJJJJJJJIJJJJJJJJJJJJJJJJ
@1611831/1
atcactttgtcatcgaacgatgtcaccacctgattggtgatatcagccgc
+1611831/1
CCCFFFFFHGHHHJJJJJJIJGHJJJJJJJJJIIIJJJIJJJJIJJJJII
@1611938/1
atcactttttgttgccgtgtgcccttgagaaatttgctgcctcaaaaacg
+1611938/1
<@@ADDDDHHHHHBGHHGB;AFHEHIECFC?GHEHHIGHIGGGHGGHIEH
@1099084/1
acctttttcactcaaccatagctttctcagcgtgtttaatttcgttccat
+1099084/1
@;?DDFFDAFFFF@FEBFEFE@HHGGGBHGGHIH??FFHIIBE@DF;FBH
@1099085/1
acctttttcactcaaccatagctttctcagcgtgtttaatttcgttccat
+1099085/1
CCCFFFFFHHHHHJJJJJIJJJJJJJJJJJJJHIIJJJJJJJJJIJJJJJ
@1099086/1
acctttttcactcaaccatagctttctcagcgtgtttaatttcgttccat
+1099086/1
CCCFFFFFHHHHHJJJJJJJJJJJJJJJJJJJHIHIIJIJJJJJJJGIHH
@1099087/1
acctttttcactcaaccatagctttctcagcgtgtttaatttcgttccat
+1099087/1
CCCFFFFFHHHHHJJJJJJJJJJJJJJJJJJJHIJJJJJJJJIJIJJJJI
@1099088/1
acctttttcactcaaccatagctttctcagcgtgtttaatttctttcatt
+1099088/1
CCCFFFFFHHHHHJJJJJJJJJJJJJJJJJJJFHIJJJJIIJJJJJJJJJ
@1613458/1
atcagaccaacggaacgcccggagcggctgatatcaccaatcagg
+1613458/1
?@?DBDBA?FDDFAFG@:EBH<8D@@FEH8@F;=7CHIEH;?;C@
@1613459/1
atcagaccaacggaacgcccggagcggctgatatcaccaatcaggtggtg
+1613459/1
CCCFFFFFGHHHHJIJIIJJJGHBEHIIIIFAAHIIIIFH>EH>D?@E<?
@1613460/1
atcagaccaacggaacgcccggagcggctgatatcaccaatcaggtggtg
+1613460/1
CCCFFFFFHHHHHJJJJIJJJJJIIGJJJJJJIJIJJJIHHEHCF??B=A
@589110/1
aaatgtcaaaattttgcaaattatgtggcattttgacatttatgtgacat
+589110/1
@@@FDDDDHHHHHJJGIIJEGHIGHFHHJJGGIIJICFHIJIJIHIJJJI
@589111/1
aaatgtcaaaattttgcaaattatgtggcattttgacatttatgtgacat
+589111/1
CCCFFFFFHHHHHJJJJJJJJJJJJIJJJJJJJJIJJJJJJJJJHJJJJI
@6688598/1
cttagtgtcaatagtgctgccgttacttcctcaagcgctggtaacgcttt
+6688598/1
@CCFFDDDHHHHHICHIIJGIJIIJJIJJJJJJJJJJJJJJFHHJJJJJJ
@6688599/1
cttagtgtcaatagtgctgccgttacttcctcaagcgctggtaacgcttt
+6688599/1
BCCFFEFEHHHHHJIJIJIJJJJJJJJJJJJJJJJJJJJJJFHJJJIJJJ
@6688635/1
cttagtgtctttcagtcccgaataccgattctcagccgagctgcccagtt
+6688635/1
@C@FFDFDHHHHHJJIJJJJJJJJJIJJJJJIJJJJJIHJJJJJJJIJII
@6688636/1
cttagtgtctttcagtcccgaataccgattctcagccgagctgcccagtt
+6688636/1
BB?DF?DDHGHHHJJIIJJJJJJJJJJJJJJIIIJJJIJJIBHIJICGIH
@6688648/1
cttagtgtgaatagtgctgccgttacttcctcaagcgctggtaacgcttt
+6688648/1
BBCFFEFF=AFFHIGGJJJJJJJJJJJJJJJJJJJJJJIJJHIJJJJJIJ
@7730450/1
gaaattttttccaaacccgaaaaaagtttatttatcatacacaggtaaac
+7730450/1
CCCFFFFFHHHHHJJJJJJJJJJJJJGHJJJJJJJJJJJJJJJJJDHIJJ
@7730819/1
gaacaaacaggggagaaaagtcacgagaatttgaaaagcgagcttcatga
+7730819/1
CCCFFFFFHHHHHHIIJJJJIIJJIIJJJJJJIJJJJJIJJJIJJJJJJG
@7731514/1
gaacaaagttgaagtccttggcgttgaagctgagagtctgcaaatcggcc
+7731514/1
CC<FFFFFHHHHHJGHGJJJJIJHIIJJJJJIIGGIDFHIJJJJJJJIIG
@1102283/1
acgaaattaaacacgctgagaaagctatggttgagtgaaaaagg
+1102283/1
@?@?DDFFHHHGHIGIIIGGFHGCHHIIIIDGGEH0BGHGIDII
@1102284/1
acgaaattaaacacgctgagaaagctatggttgagtgaaaaaggtgggaa
+1102284/1
CCCFFFFFHHHHHJIJJJJJIJJJJJIJJJGHIGHBGGIJJJHJ?FHIII
@1102285/1
acgaaattaaacacgctgagaaagctatggttgagtgaaaaaggtgggaa
+1102285/1
CCCFFFFFHHHHHJJJIJIJJJJJIJIJJJFHIIIDGGGHIIJJ?FHJII
@1102286/1
acgaaattaaacacgctgagaaagctatggttgagtgaaaaaggtgggaa
+1102286/1
CCCFFFFFHHHHHJJJJJJJJJJJJJJJJJGHIHIDGGIJJJJJBFHJII
@1102423/1
acgaaattgaacacgctgagaaagctatggttgagtgaaaaaggtgggaa
+1102423/1
CCCFFFFFHHHHHJJJJJIJJJJJJJJJJJGHJJJ?HHIIJIJJ8BGIHH
@4152902/1
ccgagcaagactcccgtcagcgtcctccaggagttgctgagccgtcgcgg
+4152902/1
<@@DB@DDFDBHDHII;EGA9E1CF:CFGIEHI;DHHI>GBGCHGB;@EB
@4152903/1
ccgagcaagactcccgtcagcgtcctccaggagttgctgagccgtcgcgg
+4152903/1
CCCFFFFFHHHHHJJJJJJJJJIJJIJJJJJIHDHIGJJJJDIGFHHHHB
@4153301/1
ccgagcccttggcttccttcggagttttgcctgttccgtagcagacg
+4153301/1
CCCFFFFFHGHHHJJJIJIIJJDHHIJIIIIJIGIIJGHEIGIIIFH
@4153302/1
ccgagcccttggcttccttcggagttttgcctgttccgtagcagacggcc
+4153302/1
@@@DDDDDHHHHHIIIG@CFD?EH1CGBCC@CBGIII>HAB@DGG>;FEH
@4153303/1
ccgagcccttggcttccttcggagttttgcctgttccgtagcagacggcc
+4153303/1
CCCFFFFFHHGHHJJJJIJJJJGJCGIJJJJJJIJJJJIJJJJJJJIIGG
@4153304/1
ccgagcccttggcttccttcggagttttgcctgttccgtagcagacggcc
+4153304/1
CCCFFFFFHHGHHJJJJJGIJJIJGIJJJJJIJHGIJJGIIIGGIIIIIJ
@4153305/1
ccgagcccttggcttccttcggagttttgcctgttccgtagcagacggcc
+4153305/1
CCCFFFFFHHHHHJJIJJJJJJIJGIJJIJJJJHIIJJJJJIJIFIJJJI
@4153306/1
ccgagcccttggcttccttcggagttttgcctgttccgtagcagacggcc
+4153306/1
CCCFFFFFHHHHHJJJJJJJJJGIHIJJIJJJIGIIJJHIIJIJIJJIIG
@4153307/1
ccgagcccttggcttccttcggagttttgcctgttccgtagcagacggcc
+4153307/1
CCCFFFFFHHHHHJJJJJJJJJGJGHIJJJJJJHIJJJHIJIIJJJJJIG
@4154160/1
ccgagctgcccagtttagtggccaactcttcgtcactcgcaaatgtagaa
+4154160/1
CCCFFFFFHHHHHIJJIJBHHJJJJJJJJJJJGIIJJJJJJJJHHCHIJI
@4154161/1
ccgagctgcccagtttagtggccaactcttcgtcactcgcaaatgtagaa
+4154161/1
CCCFFFFFHHHHHJJJIJCHHEIJGGDHIJJJJJJJJIJJIIGEIJGIJJ
@4154162/1
ccgagctgcccagtttagtggccaactcttcgtcactcgcaaatgtagaa
+4154162/1
CCCFFFFFHHHHHJJJJJIIJJIIJJJJJJJJIJJJJJJJJJJJJIJJJI
@3653017/1
catgggcgctgacgtcactcatcccagccctgattcgcaacatataccga
+3653017/1
CCCFFFFFHHHHHJJJJJJJJJJJJJJJJJJJJJJJJJJJJJJJJJJJJG
@1103535/1
acgaagagggactaccacacgaaaggcagttcaccatcgcttgtcatgtg
+1103535/1
CCCFFFFFHHHHHJJJJJJJJIJJJJJJJJJIIJJJJJJJJJJJJJJJJE
@1103536/1
acgaagagggactaccacacgaaaggcagttcaccatcgcttgtcatgtg
+1103536/1
CCCFFFFFHHHHHJJJJJJJJJJJJIJJJJJJJJJJJJJJJJJJJIJJGF
@592857/1
aaattaaacacgctgagaaagctatggttgagtgaaaaaggtgggaaatg
+592857/1
CCCFFFFFHHHHHIIIJIGHIIJEHIJEHIFG:DFIIJJIJBDFIGGGIG
@6693779/1
cttatacgcagtggtctcaatcgcaacagacatctacgaacgtctacagt
+6693779/1
@@@FFFFFFHHFFGFGII:FHHGEIJJJJIJJIGIIJIEIIJHCHAGIII
@593301/1
aaattaaatcaatatggcgactgagaggcaaacaaatgttattttatcag
+593301/1
CCCFFFFFHHHHHIJJJJJIJJIGIEHJJIJJIJJJJJIIJJIJJIJJIJ
@7734903/1
gaacaagccaatcagaccaacggaacgcccggagcggctgatatcaccaa
+7734903/1
@@CFFFFFHHHFHHBFGGIIGIIJJG@FHIJJJGIGIIEFC>CDFFFECA
@7734904/1
gaacaagccaatcagaccaacggaacgcccggagcggctgatatcaccaa
+7734904/1
CCCFFFFFHHHHHJJIJJJJJJJIGIJJJJJJIJJJJJHHHFFFFFFFED
@7734905/1
gaacaagccaatcagaccaacggaacgcccggagcggctgatatcaccaa
+7734905/1
CCCFFFFFHHHHHJJJJJJJJJJJJJIJJJJJJJJJJJHHHFFFFFFFED
@1619171/1
atcagctacaacagtcaacatttccaacctttttcactcaaccatagctt
+1619171/1
CCCFFFFFHHHHHJGIIJIIIJJJJ3<FGGIJIJJJJJJJJJJJJIJJJI
@1619172/1
atcagctacaacagtcaacatttcccacctttttcactcaaccatagctt
+1619172/1
@CCFFFFFDHHGDEIEGGIGHFIIIJJGGIIIJIEFHGHIIJJCHHIIJJ
@1619173/1
atcagctacaacagtcaacatttcccacctttttcactcaaccatagctt
+1619173/1
CCCFFFFFHHHHHIHIJIGIJJJJJJJJIIGIJJGGGIJJIJJJIGEHIJ
@1619174/1
atcagctacaacagtcaacatttcccacctttttcactcaaccatagctt
+1619174/1
CCCFFFFFHHHHHJEHIJJJJJJJJJIJJJJJJJJJIJIGGIJJIJJJIJ
@1619175/1
atcagctacaacagtcaacatttcccacctttttcactcaaccatagctt
+1619175/1
CCCFFFFFHHHHHJGHIJJJJJJJJJJJJJJJJJJJJJJJJJJJJJIIJI
@1619176/1
atcagctacaacagtcaacatttcccacctttttcactcaaccatagctt
+1619176/1
CCCFFFFFHHHHHJGHJJJJJJJJJJJJJIJJJJJJJJJJJJJJJJJIJI
@1619177/1
atcagctacaacagtcaacatttcccacctttttcactcaaccatagctt
+1619177/1
CCCFFFFFHHHHHJHIJJJJJJJJJJJJJJJJJJJJJJJJJJJJJJJJJI
@1619178/1
atcagctacaacagtcaacatttcccacctttttcactcaaccatagctt
+1619178/1
CCCFFFFFHHHHHJIIJJJJJJJJJJJJJJJJJJJJJIJJJJJJJJIJJJ
@4665723/1
cgacactatgggtcggatctccagctagatcggataatcctatacttgta
+4665723/1
CCCFFFFFHHGHFIJJIJJJIJIIJJJIIJJGJJJJJJIJIIIIIIHGCG
@3654238/1
catggtgatctggaaatggttcgctttgagaccgatgggtcggccttcgc
+3654238/1
@BCFFDDFGHHGHJJJJJJJJJJJJJJJJJJJJJIJJJJHIJJJJJJHHE
@6695346/1
cttatataagtttctaatttggtgtcatcattactgcaatcatctatact
+6695346/1
BCCFFFFFFFFHHJJIIIJJJJEFGHIJJJJJIJJJJJJJJIJJJJGIGG
@6206483/1
ctgaagtaaaagtgtgctccattggtttatcctctactgtacaactgttt
+6206483/1
CCCFFFFDHHHHDHFHIIIJIIJJJIJJJJJJJJJJJJJHIJJJJJJJJI
@4668313/1
cgacagataccacaaatacctaaaccttcccactaaagttaaccagacaa
+4668313/1
CCCFFFFFHHHHHIJJJJJJJIJJJJJJJJJJJJJJJJIJJJJJJJJJJJ
@3655833/1
catgtacaaatacctcaccttacaaaataaaatacggcaaagagaagaaa
+3655833/1
@;=DDDDDDHAHHGGGEEGGGHBEEGGEFHIGBDIIIGGHIDEFFFB;FE
@3655834/1
catgtacaaatacctcaccttacaaaataaaatacggcaaagagaagaaa
+3655834/1
CCCFFFFFHHHHHJJJJJJJJJJJJDHIJJJJJJJJJJJJJJJJIJJJII
@2136841/1
attttatcaatcggccattcgaggctggaagccacttttaaatgttgatg
+2136841/1
CCCFFFFFHHHHHJJJJJJIJJJJJJJJIJJIJIJJJJJIIJIJIJIJJG
@595375/1
aaattacattcagtatcgatagataatattgatgattataattaataact
+595375/1
CCCFFFFFHHHHHHJJJJIJJJJJJJJJJJJJJJJJJJJJIJJJJJJJJJ
@7737877/1
gaacaatccttcgaggtaacctacgtggacatcgaagaaaaaacattgac
+7737877/1
@@@DDDDDDDDFDGEG8AHHD@FFGHGDD>C<DFGI?AHIIGIGIGEC@@
@7737878/1
gaacaatccttcgaggtaacctacgtggacatcgaagaaaaaacattgac
+7737878/1
@@@FFFFDHHFDHIGIHIIGGIIIDIJIEGGGHIEHG:GGIJJFGJIDHG
@7737879/1
gaacaatccttcgaggtaacctacgtggacatcgaagaaaaaacattgac
+7737879/1
CC@FFFFFHHHHHIJJGHIJJJJJJFHIJJJJJJIJJJJJJJJJJJJJJI
@7737880/1
gaacaatccttcgaggtaacctacgtggacatcgaagaaaaaacattgac
+7737880/1
CCCFFFFFHHHHHJJJEGHIIJJJJFGIHJJJJJJJJJJIJIJJJJJJJI
@7737881/1
gaacaatccttcgaggtaacctacgtggacatcgaagaaaaaacattgac
+7737881/1
CCCFFFFFHHHHHJJJEGIJJJJIJGIJIJJJJJJJJIJJJIJGIIJIJI
@3658213/1
catgtcccgcagatggccaccaccattctatgaaatggaacacgaagagg
+3658213/1
CCCFFFFFHHHHHJJIIJIJJGJJJJJJJIJJJJIJJIIJJJJJJJJJJI
@3660154/1
catgtgttgaaattccgcgaaattggcactggcaagtcaaagaagctagc
+3660154/1
CCCFFFFFHGHHGIJJJIJGIJJJIIIJJIJJJJJJJJJJJIJJJJJJJI
@3660155/1
catgtgttgaaattccgcgaaattggcactggcaagtcaaagaagctagc
+3660155/1
CCCFFFFFHHHHHJJJJJJJJJJJJJJJJJJJJJJJHIJJIJJJJIHIIJ
@1108561/1
acgagaatttgaaaagcgagcttcatgatcccctgaagaatatatcttga
+1108561/1
CCCFFFFFHHHHHJJJJJJJJJJJJJJJJJJJJJJJJJJJJIJJJJJJJJ
@4671418/1
cgacagtcaaaatagagagaaaatatataaagtgaaagtcaaatttgcaa
+4671418/1
CCCFFFFFHGHHHJJJJGIJJJJIJJJJIJJJHIIJJJJJGIJGJJJJJJ
@2635521/1
caacaatgttgcaaacttctaatggtaggtatgtgtgcttgtgttcttgg
+2635521/1
CCCFFFFFHHHHHJJJJJJJIIJJJEJGICHIGHIDHGIJIFHHGGIIII
@2635622/1
caacaatgttgtcttactttgcgaactatggacgg
+2635622/1
@@<B:D?AAA:2CFCGCGGHIGHBH@C??BG4?6@
@6213293/1
ctgaatcaaaaaattctccatcgttacaataagttattcggacaagttat
+6213293/1
CCCFFFFFHHHHHJJIJJJJJJIJJJJJJJJJIFIIJJJJJJJIJJHIJJ
@6213294/1
ctgaatcaaaaaattctccatcgttacaataagttattcggacaagttat
+6213294/1
CCCFFFFFHHHHHJJJIJJJJJIJJJJJJJJJJFHIJJJJJJIGIJGIJG
@6213295/1
ctgaatcaaaaaattctccatcgttacaataagttattcggacaagttat
+6213295/1
CCCFFFFFHHHHHJJJJJJJJJJJJJJJJJJJJGIJJJJJJJJJJJHHIG
@74923/1
aaaaaatgtcaaaattttgcaaattatgtggcattttgacatttatgtga
+74923/1
@CCFFFFFHHHHHIJJJJECHIHIICIIEHEHHIJJJIGGJJJIEECBDF
@74924/1
aaaaaatgtcaaaattttgcaaattatgtggcattttgacatttatgtga
+74924/1
BCCFFFEDFHHHHJJJJJJIJIJJIGHIFHIIJJJJJJIJIJJJJJIFIC
@74925/1
aaaaaatgtcaaaattttgcaaattatgtggcattttgacatttatgtga
+74925/1
CCCFFFFFHHHHHJJJJIJIIJJJJJJJHIJJJJJJJIIJJJJJJJJGIH
@74926/1
aaaaaatgtcaaaattttgcaaattatgtggcattttgacatttatgtga
+74926/1
CCCFFFFFHHHHHJJJJJIJJJJJIIJJIIJJJJJJJJJJ4DGIIIJIJI
@74927/1
aaaaaatgtcaaaattttgcaaattatgtggcattttgacatttatgtga
+74927/1
CCCFFFFFHHHHHJJJJJJJJJJJJIJJIIJIJJJJJJJJJJJJJJIIII
@6214456/1
ctgaatcggtccggccgagtgcatcatggtcatgttttgggactccatgt
+6214456/1
CC@FFFFFHHHHHIIIIEHGHGIJJIJJJIIGIJHIJJJJJJIIJJJIJG
@4162650/1
ccgatagaatgaagtgaaagtcgaacgttcttctgggcttttcctgcttt
+4162650/1
CCCDFFFFHHHGHIFHIJIJHIJJJJJIJJJJJJIJIIJJJJIJJFIIII
@4162651/1
ccgatagaatgaagtgaaagtcgaacgttcttctgggcttttcctgcttt
+4162651/1
CCCFFFFFHHHHHJHIJJJJHHIIIGIHIJJJJJJIJJIJJJJJJJJJJI
@6214844/1
ctgaatctcagatggattgagctgttgagttgatcctgcttgtgaatctg
+6214844/1
@@@DDDDDFHFHD?DEGG?AHGGGIABH?CD>FFEHEECHIA:CDCGBFB
@6214845/1
ctgaatctcagatggattgagctgttgagttgatcctgcttgtgaatctg
+6214845/1
CCCFFFFFHHHFHJJJJJJHIIJIJJJHIHIJIIIJJJJJJJEHHJJJJJ
@6214846/1
ctgaatctcagatggattgagctgttgagttgatcctgcttgtgaatctg
+6214846/1
CCCFFFFFHHHHHJJJJJJJJJJJJJJJJHIJIJJJJJJFIJIIIIJJJJ
@6702977/1
cttatcgatgcattgaaacgcaaactgacgtttacttttcgaatgtcaaa
+6702977/1
CCCFFFFFHHHHGIJJJJJJFIIJJJJJJJJJJJJJJJJJJJJJJIJIJI
@6702978/1
cttatcgatgcattgaaacgcaaactgacgtttacttttcgaatgtcaaa
+6702978/1
CCCFFFFFHHHHHJJJJJJJIIJIJJJJJJHJJIJJJJJJJJJJJIJJJI
@6702979/1
cttatcgatgcattgaaacgcaaactgacgtttacttttcgaatgtcaaa
+6702979/1
CCCFFFFFHHHHHJJJJJJJIJJJJJJJJJJJJJJJJJJJJJJJJHJJJJ
@1112667/1
acgatgtcaccacctgattggtgatatcagccgctccgggcgttccgttg
+1112667/1
CCCFFFFFHHHHHJIJGHIJJHHHIJJJJJJIJJJJJJJJIJIIJIHFHF
@1626313/1
atcatacacaggtaaacagttgtacagtagaggataaaccaatggagcac
+1626313/1
@CCFFFFFHFHHHGIIG@GIDFIGEIGFEFGIIGGCHIIIIIIIIHGHID
@1626314/1
atcatacacaggtaaacagttgtacagtagaggataaaccaattgagcac
+1626314/1
CCCFFFFFHHHHFHIJJJJJJJIIJJJIIIJJJJJJJJJJJJJJJJJJJI
@1112988/1
acgattcataaaagtaatataaccttagatttcgaggcaaattgattgat
+1112988/1
CCCFFFFFHHHHGJGHJJJIJJJJJIJJIJJJJJJIJJJJJIJJJJJJJJ
@1113575/1
acgattttacctttgcgcgaaaagtgaccacaagcaatgtcaaagagaag
+1113575/1
C@CDFFFFGHHHHJJJJJIJJJIJFGIIIIIJJJJIJJJHIJIIIHHHIH
@1113576/1
acgattttacctttgcgcgaaaagtgaccacaagcaatgtcaaagagaag
+1113576/1
CCCFFFFFHHHHHJJJJJJJJJIJFHIJJJJJJJJJJJJIJIJJJHIHJI
@2143213/1
attttattgaaaaattagtaaaacataatggttttcgcgcgtaaagtgac
+2143213/1
CCCFFFFFHHHHHJIJJJIJJJIJJIJJJJJCHHJJJIJIJJJJJJFHII
@7741709/1
gaacaatttttatcgagttattgatttcgaggaataatacgaacttccat
+7741709/1
CCCFFFFFHHHGHJJIIIIIJJJJJJJJJGIIJIJJJJJIIJJJJJJJJG
@598450/1
aaattagtaaaacataatggttttcgcgcgtaaagtgaccaaagcaa
+598450/1
@@@BFDFDDFDFHJJJIGIJIIIIJIJJIIGEGGEFHGGHIJGDGGG
@7741903/1
gaacacatactttattcgtcatcgctccccacgagcgtttctttagtctg
+7741903/1
CCCFFFFFHHHHHJJJJJHJJJJJJIJJJJJJJJJJJHJJJJJJGJIIJG
@1114045/1
acgcaataagtgatacaagaaaatatacagactaaagaaacgctcgtggg
+1114045/1
CCCFFFFFHHHHHJJJJJJIJIJJJJJJJJJJJIJIJJJJJJJJJJJJJJ
@7742362/1
gaacacgcggtagcggaagattggctcg
+7742362/1
CCCFFFFFHHFHGJJJIJIIJJJJJGI:
@3663180/1
cattaacatgccctttacctgaggaacaaaatacaagaggcaggaagatt
+3663180/1
CCCFFFFFHGHHHJJJJJJJJGIJIIJIJJJJJJJJJIJIIJJJJJHCGH
@3663181/1
cattaacatgccctttacctgaggaacaaaatacaagaggcaggaagatt
+3663181/1
CCCFFFFFHHHHHJJJJIIIIGGIGHGHIIJJJIJIJIJJJJIAEHHCIH
@3139139/1
cacctatcgaatcgaacattagtagcaagatccgagatgtggtacacgac
+3139139/1
CCCFFFFFHHHHHJJJGIIJIJFIIGIJJJJJJJJJJJJGHJFHIIJJIG
@3139140/1
cacctatcgaatcgaatattagtagcaagatccgagatgtggtacacgac
+3139140/1
@@@FBDFFHFFDDIIICEHHIHHAE<FHHGBGIDEHICFHICDFGGIGGG
@3139141/1
cacctatcgaatcgaatattagtagcaagatccgagatgtggtacacgac
+3139141/1
C@CFFDDFHGFFHIIIFIEHBHFBHGIIEC<FHEEGDDD?DH?GHGGE:6
@3139142/1
cacctatcgaatcgaatattagtagcaagatccgagatgtggtacacgac
+3139142/1
CCCFFFFFGHHHHJJJJIIIJJHHIGHIIJJJJJIJGIDIHE;GHHJJJ@
@3139143/1
cacctatcgaatcgaatattagtagcaagatccgagatgtggtacacgac
+3139143/1
CCCFFFFFHHGHHJJJIJJJJJHIIJJJJIJJJIJIJIIIJEBGIGIHIG
@3139144/1
cacctatcgaatcgaatattagtagcaagatccgagatgtggtacacgac
+3139144/1
CCCFFFFFHHHHHIGIGIIJJJEHGIIIHJJJJIJIFIGFHIBFHIIAHI
@3139145/1
cacctatcgaatcgaatattagtagcaagatccgagatgtggtacacgac
+3139145/1
CCCFFFFFHHHHHJIJJJJIJJDHIGIIHIJJJJIIJFIGIIHIIJJIJD
@3139146/1
cacctatcgaatcgaatattagtagcaagatccgagatgtggtacacgac
+3139146/1
CCCFFFFFHHHHHJJJJGIJJIBGCFGIAHIJJJJJJJJHGHFHFGGCHB
@3139147/1
cacctatcgaatcgaatattagtagcaagatccgagatgtggtacacgac
+3139147/1
CCCFFFFFHHHHHJJJJJJJIJDGIFIJJJJJJJJJJJJIJJDGIIJIIG
@3139148/1
cacctatcgaatcgaatattagtagcaagatccgagatgtggtacacgac
+3139148/1
CCCFFFFFHHHHHJJJJJJJJIHIJIJJJJJJJJJJJJJHHJDHIIJJJG
@3139149/1
cacctatcgaatcgaatattagtagcaagatccgagatgtggtacacgac
+3139149/1
CCCFFFFFHHHHHJJJJJJJJJHGIIJJIIIJJJIIJJJGHIGHIJJJIG
@1628402/1
atcatcaatattatctatcgatactgaatgtaattttttatatagtgccc
+1628402/1
@@@DDFDFD?BFFBBH<EFHFAFGICICADFFCGHEHGGGGGCIIBGF<B
@1628403/1
atcatcaatattatctatcgatactgaatgtaattttttatatagtgccc
+1628403/1
@C@FDFDFHHFFHGGHGHJIJAFHIIEGDGCHGFHIJJJJJGGCHBFGHI
@78051/1
aaaaaattacattcagtatcgatagataatattgatgattataattaata
+78051/1
<@@DDDDBBBDHHAEEHGDEHHIGGGEFGIIAD@<?:?DBDB<4DBGEH@
@78052/1
aaaaaattacattcagtatcgatagataatattgatgattataattaata
+78052/1
CCCFFFFFHHHHHJJIIJJJJHGIIGIJJJJJJJIJJJJJJJJIJJJJJJ
@78053/1
aaaaaattacattcagtatcgatagataatattgatgattataattaata
+78053/1
CCCFFFFFHHHHHJJJFHJIJIIIIJJIIIJIJJJJJJJJJJJJHIIIII
@78054/1
aaaaaattacattcagtatcgatagataatattgatgattataattaata
+78054/1
CCCFFFFFHHHHHJJJHIJJJIIIIIJJJJIJJIJJJJJJIIICIIIJII
@78055/1
aaaaaattacattcagtatcgatagataatattgatgattataattaata
+78055/1
CCCFFFFFHHHHHJJJHJJJJIJIJIJJJJJJJJJJJJJJIJJGIJJJJJ
@5701403/1
ctcaaattcatttcatccgtctacatatacctgaaattccccaaatacaa
+5701403/1
CCCFFFFFHHHHHJJJJJJGIJJJJJJJJJJJJJJJJJJJJJJJJJJJJJ
@7743660/1
gaacagctatcgatacacagtcatagatccaatcctataattatccattt
+7743660/1
@@@DDAA?BBFHH?F<ACFHIB?FHI<AE>?<EECHDHIICFD?@BDB??
@4676546/1
cgacatggagtcccaaaacatgaccatgatgcactcggccggaccgattc
+4676546/1
CCCFFFFFHGHGHJJJJJJJJJJJJJJJJJJGJJJJJIIJJGIIJJBBHD
@1117665/1
acggaacgcccggagcggctgatatcaccaatcaggtggtgacatcgttc
+1117665/1
@C@FFFFFDHHGGJIEHBHIJJJIJJJJJJJHIEDH=FH4CEEHFHF?DD
@1631867/1
atcatgaagctcgcttttcaaattctcgtgacttttctcccctgttctta
+1631867/1
CCCFFFFFHHHHHJJJJJJJJJJJJJJJJJJJJJJJJJJJJJJJIJJJJI
@6706169/1
cttatgaatgtggcataggttctgtcaaaactgttgcgactagcacaaca
+6706169/1
CCCFFFFFHHHHHJJJJJJHIIJJGIJJJJJJJIJJJJJJJJJJJJJJJJ
@3666313/1
cattacccaaaaagatatccagcctttgatggaagaaaaaatttatacag
+3666313/1
CCCFFFFFHHHHHJJJJJJJJJJJJJJJJJJJJIJJJJJIJJIJJJJJJI
@6707405/1
cttatggaaaaaacttctgcccacttgaagtagattttgtgaaggagcac
+6707405/1
CCCFFFFFHHHHHJJJJJJJJJJJJJJJJJGHIJJJJJJHIIJJJIIJJJ
@1634893/1
atcattcgtcgtgtaccacatctcggatcttgctactaatattcgattcg
+1634893/1
CCCFFFFFHHHHHJJJJJJJJJJJJJJJJJJJJJJJJJJJJJJJJIJJJJ
@1634894/1
atcattcgtcgtgtaccacatctcggatcttgctactaatattcgattcg
+1634894/1
CCCFFFFFHHHHHJJJJJJJJJJJJJJJJJJJJJJJJJJJJJJJJJJJJJ
@3143311/1
caccttacaaaataaaatacggcaaagagaagaaaggccgatagaatgaa
+3143311/1
CCCFFFFFHHHHHJJJJJJJJJJJJJJJJJJJJJJJJJJJIJJJJIJJJJ
@602286/1
aaattatgtcacataaatgtcaaaatgccacataatttgcaaaattttga
+602286/1
CCCFFFFFHHHHHJJJJJJIJJJJJJJJJJJJJJJJJJJJJJJJJJJJJI
@602287/1
aaattatgtcacataaatgtcaaaatgccacataatttgcaaaattttga
+602287/1
CCCFFFFFHHHHHJJJJJJIJJJJJJJJJJJJJJJJJJJJJJJJJJJJJI
@602288/1
aaattatgtcacataaatgtcaaaatgccacataatttgcaaaattttga
+602288/1
CCCFFFFFHHHHHJJJJJJIJJJJJJJJJJJJJJJJJJJJJJJJJJJJJJ
@602289/1
aaattatgtcacataaatgtcaaaatgccacataatttgcaaaattttga
+602289/1
CCCFFFFFHHHHHJJJJJJJJIJJJJJIJJJJJJJJJJJJJJJJJJJJJG
@4679163/1
cgacatttgacgtacggttcaagtagctgaagtaaaagtgtgctccattg
+4679163/1
CCCFFFFFHGHGFHGIIHIIJIJFHHIJJJJJJIJJJGHGIIIDGIJJGF
@4679164/1
cgacatttgacgtacggttcaagtagctgaagtaaaagtgtgctccattg
+4679164/1
CCCFFFFFHHHHHJJJJHIIHIJHIIJJJJJJIIIJJJHICHGIJJJJJJ
@1635999/1
atcatttccacttcaattagaaaacggccaaactgtcgagtgtacagtgg
+1635999/1
CCCFFFFFHHHHHJJJJJJJJJJJIJJJJJIJJJJIJIJJDHHIIJJHIJ
@3668864/1
cattatcactttttgttgccgtgtgcccttgagaaatttgctgcctcaaa
+3668864/1
CCCFFFFFHHHHHJIJJIGIIGIHIIJJJGJIJIJJJJJIJJJIJIIJJI
@3668865/1
cattatcactttttgttgccgtgtgcccttgagaaatttgctgcctcaaa
+3668865/1
CCCFFFFFHHHHHJIJJIJJJJJFGIIJGJIHIJJJJJJJJJJJJJJJJJ
@6713644/1
cttattgcgtctttgctttggtcactttacgcgcgaaaaccattatgttt
+6713644/1
CCCFFFFFHHHHHIJJJJJJJHIIIJJJJJJJJJJIJJJJJJJJIHHHHH
@7206536/1
ctttaatgcattgtatgcagcatcatgtttactaatctgctttgagcaac
+7206536/1
CCCFFFFFHHHHHGIJJJJJJJJJJJJJJJJJJJJJJJJJJJJJIJJJJJ
@7206537/1
ctttaatgcattgtatgcagcatcatgtttactaatctgctttgagcaac
+7206537/1
CCCFFFFFHHHHHIJJJIJJJJJJJJJJJJJJJJJJJJJJJJJJJJJJJJ
@2650071/1
caacagaaggggtaaccgcaaggggcacggaccacttcacggaaatctac
+2650071/1
CCCFFFFFHGHGFGIJJJJJIJJJEGIJJJIJJIJJJJJJJJJGHHHHFF
@4170108/1
ccgatgatatgatatgtatttattatattgtgaaaagggagcatttattt
+4170108/1
CCCFFFFFHHHHHJJJIJJJJJJJJJJJJJJJJJJJJJJJJJJJJJIJJI
@2650588/1
caacagactggtcccccacaacagactggtcccacacaacagactggtcc
+2650588/1
CCCFFFFFHHHHHHIJJJJJIIIFFHIJJFHIIJJJIJJJJIJJIJJCGG
@3146896/1
cacctttttcactcaaccatagctttctcagcgtgtttaatttcgttcca
+3146896/1
CCCFFFFFHHGHHJJJJJJJIJJJJJJJJJJJJHIJIJJJJJJJJJJIIG
@5707508/1
ctcaaccatagctttctcagcgtgtttaatttctttcatttatcaaggtt
+5707508/1
CCCFFFFFHHHHHJJJJJJJIJIHGIJIIJJJJJJJJJJJJIGIJJJJDG
@608466/1
aaattccgcgaaattggcactggcaagtcaaagaagctagccaagagaat
+608466/1
@@@DDDDDHFFD:GBH>EFHCBFGDGGDDHGGG;GDCHH?<=3;2FFHEG
@4170783/1
ccgatgccaattactttaagtctaaaggggttggtaccaatacgcgc
+4170783/1
CCCFFFFFHHGHHJJJJIIIJIJJIJIJJJ?FHIGGIJJIJGJIHHG
@2652311/1
caacagcccgttccgccacagcaacaacctcgagcgagacaacagcagtc
+2652311/1
CCCFFFFFHHHHHJJJJJJJJJJJJBHIJJJJJJJJJJIJJJJJIIHHHH
@3148349/1
cacgaaaggcagttcaccatcgcttgtcatgttttgaaattccgcgaaat
+3148349/1
CCCFFFFFHGHHHJJJJJJJIIIJJJIJIJJIIJJGIIIIJIJJJJGIJJ
@3671543/1
cattcagcaggttttttaacagtttgaaaaccttgataaatggaacgaa
+3671543/1
8??DDDDAHFFFHEEGBBHGI>HICCFGGBHII9CFHEGGC?>GHG:@D
@1130760/1
acgttcgactttcacttcattctatcggcctttcttctctttgccgtatt
+1130760/1
CCCFFFFFHHHHHHIIIJJJJIJJIJIJJJJJJJJJJJJJJJJIJJ@FHH
@2652614/1
caacagcgtaggcctcaggataggcagcagacagcttctgttaaagaatt
+2652614/1
CCCFFFFFHHHHHJJJJJJJJJJJIJJJJJFIIJJJJJJJJJJJJJJJJI
@1130860/1
acgttcttctgggcttttcctgcttttttagcagctttaccattcgtctt
+1130860/1
CCCFFFFFHHHHHJJJJJJJJJJJJJJJJIJJJJJJJJJJJJIJJJIJJJ
@1131976/1
actaaactgggcagctcggctgagaatcggtattcgggactgaaagacac
+1131976/1
@@CFDFFFHHHHHJIGIJIIIIJBGGGGIE6DDGD?BF@FEEEHGIEGII
@1131977/1
actaaactgggcagctcggctgagaatcggtattcgggactgaaagacac
+1131977/1
CCCFFFFFHHHGHJJJJJJJJJJIJJJJJJFHIJJJJJJJJJIJJIIIJJ
@1131978/1
actaaactgggcagctcggctgagaatcggtattcgggactgaaagacac
+1131978/1
CCCFFFFFHHHHHJJJJJJIIJIIJIHIIIHGIJIGIJJJJIGIJIIIJJ
@609837/1
aaattcgttctacatatgaaacatgtcagttatatattcacctttatatg
+609837/1
BCCFFFFFHHHHHJJJJJJJJJJJJGGJJIJJJJJJJJJJJJJJJJJJJI
@609838/1
aaattcgttctacatatgaaacatgtcagttatatattcacctttatatg
+609838/1
CCCFFFFFHHHHHIJJIIJJJJJJIJJJJHIJJJJJJJIJJJJJJJJIJI
@609839/1
aaattcgttctacatatgaaacatgtcagttatatattcacctttatatg
+609839/1
CCCFFFFFHHHHHJJJJJJJJJJJJJJJJIJJJJJJJJJJJJJJJJJJJI
@610613/1
aaattctccatcgttacaataagttattcggacaagttataccgaataaa
+610613/1
@CCFFBDDDHFFF?CHGIIGGCGIIIGIIGGEGEHHFGHGICHGIEDGD>
@610715/1
aaattctcgtgacttttctcccctgttcttaaataaagtgtactttattg
+610715/1
CCCFFFFFHGHHHJJJJJJJJJJJJIJJJJJJJJJJJJIIIJJJJJJJJF
@3672042/1
cattcatgcagaaccgattaagaaaggggca
+3672042/1
@?@DBABDDBH?DFE@:@CBH<CC;GFHB0?
@3672043/1
cattcatgcagaaccgattaagaaaggggcagacaacttcatgtacaaat
+3672043/1
CCCFDEFFHHHGHJJJJJJHHHGIGGGJGGEBFHIGGHIIIGI?BFHIGB
@3672044/1
cattcatgcagaaccgattaagaaaggggcagacaacttcatgtacaaat
+3672044/1
CCCFFFFFHHHHHJJJIJJJJJIJJJJJJJJJJJIJJJJJJJJIJJJJJG
@3672045/1
cattcatgcagaaccgattaagaaaggggcagacaacttcatgtacaaat
+3672045/1
CCCFFFFFHHHHHJJJIJJJJJJJIIJJJJJJJJJJJJJJJJJIIJJJJI
@4174243/1
ccgattcagcccccaccaagggaagggggcggcccccatcccaacagaag
+4174243/1
BBCDADDDHHHHHJJJJJJJJJIJJJIJJJJFDDDDDDDDDDDDDDDDDD
@4174244/1
ccgattcagcccccaccaagggaagggggcggcccccatcccaacagaag
+4174244/1
CCCFFFFFHGHHHJJJJJJJJIJJJJIJJJJFDDDDDDDDDDDDDDDDDD
@1136800/1
actatataaaaaattacattcagtatcgatagataatattgatgattata
+1136800/1
CCCFFFFFHHHHHJJJJJJJJJJIJJJJIIJJJJJJJJJJJJJJJJJJJJ
@1137839/1
actattgacactaagaaatcacagagccccgggcccagatggcattcatg
+1137839/1
CCCFFFFFHHHHHIJJJJJJJJIHJIJJJJJIIIJIHJJJJJIJIIJJJG
@2655383/1
caacagtcaacatgtcccacctttttcactcaaccatagctttctcagcg
+2655383/1
CCCFFFFFHHHHHDGIJJJIIIJJJJGHIJJJJEIIIIJJJIJJJJIJJJ
@2655384/1
caacagtcaacatttcccacctttttcactcaaccatagctttctcagcg
+2655384/1
?@@DDDDDDFFFHIGF?B:F@FHIIIDGDHIFEFHHD@DDGHIBG@BBF@
@2655385/1
caacagtcaacatttcccacctttttcactcaaccatagctttctcagcg
+2655385/1
@@CFFFDFHHHFHGIIIGGHGHHHIGGIJJJJJGHIGIJJJIJGIIGEGG
@2655386/1
caacagtcaacatttcccacctttttcactcaaccatagctttctcagcg
+2655386/1
CCCFFFDFHHHHHJJJJJJJJJJJJJJJJJJJJJJJJIJIJJJJJJIJJJ
@2655387/1
caacagtcaacatttcccacctttttcactcaaccatagctttctcagcg
+2655387/1
CCCFFFFFHGFHHJJJJJJJJIJJJJIJJJIJJJJJJJJJJJJJJJJJJI
@2655388/1
caacagtcaacatttcccacctttttcactcaaccatagctttctcagcg
+2655388/1
CCCFFFFFHHHHHJJJJJIJIJJJJJJIJJJIJJJJJJJIJJJJJJJJJI
@2655389/1
caacagtcaacatttcccacctttttcactcaaccatagctttctcagcg
+2655389/1
CCCFFFFFHHHHHJJJJJJJJJJJJJJJJJJJJJJJJJJJJJJJJJJJJJ
@7754380/1
gaacgatgtcaccacctgattggtgatatcagccgctccgggcgttccgt
+7754380/1
?@@ADFDFFFHHHJJJIIIIIJIAFHHIJIJJJIBHIJIHIJGIEHFFEC
@7754381/1
gaacgatgtcaccacctgattggtgatatcagccgctccgggcgttccgt
+7754381/1
CCCFFFFFHHHGHJJJJJIJJJJCGIJJJJJJIJJJJJJJJJJJJJHHHH
@7754382/1
gaacgatgtcaccacctgattggtgatatcagccgctccgggcgttccgt
+7754382/1
CCCFFFFFHHHHHJJJIJEIJJI?FHJIIIIJGJJJIJJJJIGHIJHHHH
@7754383/1
gaacgatgtcaccacctgattggtgatatcagccgctccgggcgttccgt
+7754383/1
CCCFFFFFHHHHHJJJJJEIJJJFHIJJJJJJIJIJJJJJJJIJHGHHHG
@7754384/1
gaacgatgtcaccacctgattggtgatatcagccgctccgggcgttccgt
+7754384/1
CCCFFFFFHHHHHJJJJJJJJJJFHIIJJJJJIJJJJJJJJJGIEIHHHH
@7754805/1
gaacgattttacctttgcgcgaaaagtgaccacaagcaatgtcaaag
+7754805/1
CCCDFFFFHHHHHJJJJIJIIJJJJFIJJJJJJJJJJJJJJJJJJJI
@3152065/1
cacgaagagggactaccacacgaaaggcagttcaccatcgcttgtcatgt
+3152065/1
@@@DFFFDFHFAHIHJIFHGIIGJDGGGGGHGIGHGGFG6DCGGGGIEGG
@3152066/1
cacgaagagggactaccacacgaaaggcagttcaccatcgcttgtcatgt
+3152066/1
CCCFFFFFHHHHHJJJJIIJJJGIJJJJJJJJJJJJJJJIJJJJIIIJJ@
@3673735/1
cattcgaagaaaaaaacaagatcctcttaattgaaaaaggacaaaaccac
+3673735/1
CCBFFFFFHHHHHJJJJJJIHIJJJJJJJJJJJJJIJJJIJJJJJJJJJJ
@7755019/1
gaacgcccggagcggctgatatcaccaatcaggtggtgacatcgttcgat
+7755019/1
CCCFFFFFHHHGHJJJIJJIJJJIIJJJJIIIJ=CGAHGIJIJJCEEEBD
@1139767/1
actcatcccagccctgattcgcaacatataccgagtgtggcggcagtcac
+1139767/1
B@:DDFFFHHHHHJJJJJJJIJJJJJJJJJJJJIJIHFHIJJJIHHCEFF
@3674201/1
cattcgtcttatcgatgcattgaaacgcaaactgacgtttacttttcgaa
+3674201/1
CCCFFFFFHHHHHJJJIJJJJJJJJGIJJJJJJJIJJJJJJJIJJJIIHG
@4174918/1
ccgattctcagccgagctgcccagtttagtggccaactcttcgtcactcg
+4174918/1
@CCFFFFDHHBHAHHIIIIIHEGGFHIIGIIIGBGHGHIIIICGIIGGIA
@4174919/1
ccgattctcagccgagctgcccagtttagtggccaactcttcgtcactcg
+4174919/1
CCCFFFFFHHHHHJIIJJJJJJJJJIJIIHIJJJJJJIJJJHIGIIJJJG
@1642717/1
atccaatcctataattatccatttcctgtaattctggtttctctatagtt
+1642717/1
@CCFBDDFBHBHHFFFHGIEFHIICAHHIBBBHEFFH?FDHIDAHGAGIG
@1642718/1
atccaatcctataattatccatttcctgtaattctggtttctctatagtt
+1642718/1
CCCFFFFFHHHHHJJJJJJJJJJJJJJJHJJJJJJJJGGIJJJIJJJJHG
@1642719/1
atccaatcctataattatccatttcctgtaattctggtttgtctatagtt
+1642719/1
@CCFFFFFHHGHHJJJJJJJJJJJJJJJHIJJJIIIJHHJJHIJIJJJIG
@1642720/1
atccaatcctataattatccatttcctgtaattctggtttgtctatagtt
+1642720/1
BCCFFFFFHHHHHJJJJJJJJJJJJJJJJJJJJJJJJGHJJGIJJJJJIG
@614539/1
aaattggcactggcaagtcaaagaagctagccaagagaatggcggctcac
+614539/1
CCCFFFFFHHHHGEGIJGGIIGIJIIIIJJGHIIJAHBHGIJJDH:AH<A
@7758141/1
gaacgttcgactttcacttcattctatcggcctttcttctctttgccg
+7758141/1
B?@FFDDFHGHHHJJIGHIIJIIIICBHIGIIJJIIIIGIGHIJIGCG
@7758142/1
gaacgttcgactttcacttcattctatcggcctttcttctctttgccgta
+7758142/1
@@@DDDDDHHDFFH?:CCEFHGGI@H@HBF@ADCFBD>DCB?@DDAFGF>
@7758143/1
gaacgttcgactttcacttcattctatcggcctttcttctctttgccgta
+7758143/1
@@CFFDFFHHHHHJJIGIJGFHIEEGIIHIIIJJIIJJIIJIJJICHGFG
@7758144/1
gaacgttcgactttcacttcattctatcggcctttcttctctttgccgta
+7758144/1
@CCFFDFFHHHHHJJJIIJJJJJIIJJIIIJJJJJJJJJJJJJJIIJIGH
@7758145/1
gaacgttcgactttcacttcattctatcggcctttcttctctttgccgta
+7758145/1
BCCFFFFFHHHHHIJGJIJJJJJJJJJJJJJJJJJJJJJJJJJJJJJJGG
@7758146/1
gaacgttcgactttcacttcattctatcggcctttcttctctttgccgta
+7758146/1
BCCFFFFFHHHHHJJJJJJJJJJJJJJJJJJJJJJJJJJIJIJJJJJJEB
@7758147/1
gaacgttcgactttcacttcattctatcggcctttcttctctttgccgta
+7758147/1
CCCFFFFFHHHHHJJJJJJJJJJJJJJJJJJJJJJJJJJJJJJJJJJJGF
@7758199/1
gaacgttcttctgggcttttcctgcttttttagcagctttaccattcgtc
+7758199/1
CCCFFFFFHHHGHJJIIJJIJJJIIJJJJIJJJJJJJJJJIJJJIJJJIE
@7758200/1
gaacgttcttctgggcttttcctgcttttttagcagctttaccattcgtc
+7758200/1
CCCFFFFFHHHHHJJJJJJJJJJJJJJJJJJJJJJJJJJJJJJJJJJJHG
@6230682/1
ctgacatgtttcatatgtagaacga
+6230682/1
CCCFFFFFHHHHHJJJJGHIJJIJJ
@6230683/1
ctgacatgtttcatatgtagaacgaattttgtgcatacaaaaatagtaaa
+6230683/1
<@@;BB??FHDHFB<FHHG<<HDEDGG@<FACEBGIFHIIGHGGG@??FF
@6230684/1
ctgacatgtttcatatgtagaacgaattttgtgcatacaaaaatagtaaa
+6230684/1
?@@FFFFFHHHHHJJJJHEFIDCDHIIIJIJAHGIIGIIJJIJJJIAEHH
@6230685/1
ctgacatgtttcatatgtagaacgaattttgtgcatacaaaaatagtaaa
+6230685/1
@@?DFFFFHHHHHJJJJHJIJJJJJJJJJJJHIJJIJJHIJJJJIIGHII
@6230686/1
ctgacatgtttcatatgtagaacgaattttgtgcatacaaaaatagtaaa
+6230686/1
B@BDFFFFFHHHHJJJIIJJJJGIJJJJJJICGIJJJJJJJJJJJJFIII
@6230687/1
ctgacatgtttcatatgtagaacgaattttgtgcatacaaaaatagtaaa
+6230687/1
CCCFFFFFHHHHHJIJIHJJJIJJJJJJJJIFHIIJIJJJJJJJJJIIJI
@6230688/1
ctgacatgtttcatatgtagaacgaattttgtgcatacaaaaatagtaaa
+6230688/1
CCCFFFFFHHHHHJJJJHGIJJIJIJJJJJJHJJJJJJJJJJJJJJIIJJ
@6230689/1
ctgacatgtttcatatgtagaacgaattttgtgcatacaaaaatagtaaa
+6230689/1
CCCFFFFFHHHHHJJJJHHIJJJJJJJJJJJGGJJJJJJJJJJJJJIIIJ
@6230690/1
ctgacatgtttcatatgtagaacgaattttgtgcatacaaaaatagtaaa
+6230690/1
CCCFFFFFHHHHHJJJJHIJJJIJJIJJJJJHJJJIJJJJJJJJJJGGII
@6230691/1
ctgacatgtttcatatgtagaacgaattttgtgcatacaaaaatagtaaa
+6230691/1
CCCFFFFFHHHHHJJJJHIJJJJJJGJJJJJIJIJJJJJJJJJJIJIJJJ
@6230692/1
ctgacatgtttcatatgtagaacgaattttgtgcatacaaaaatagtaaa
+6230692/1
CCCFFFFFHHHHHJJJJHJIJJJJJJJJJJJHIJJJJJJJJJJJJJIIJJ
@6230693/1
ctgacatgtttcatatgtagaacgaattttgtgcatacaaaaatagtaaa
+6230693/1
CCCFFFFFHHHHHJJJJIJIJJIJJGJJJJJHIJJJJJJJJJJJJJGJJJ
@6230694/1
ctgacatgtttcatatgtagaacgaattttgtgcatacaaaaatagtaaa
+6230694/1
CCCFFFFFHHHHHJJJJJJJJJJIJJJJJJJHJJJJJJJJJJJJJJHIJI
@6230695/1
ctgacatgtttcatatgtagaacgaattttgtgcatacaaaaatagtaaa
+6230695/1
CCCFFFFFHHHHHJJJJJJJJJJJJIJJJJJHIJJJJJIJJJJJJJIIJJ
@6230696/1
ctgacatgtttcatatgtagaacgaattttgtgcatacaacaatagtaaa
+6230696/1
CCCFFFFFHHHHHJJJJHIJJJIJJJJJJJIHIJJJJJJJ1?GHGIHIJJ
@7218295/1
ctttaccattcgtcttatcgatgcattgaaacgcaaactgacgtttactt
+7218295/1
CCCFFFFFHHHHFIJJJJJJIJJIJJJJJJJJJJJJJJJJJJJIIJJJJI
@7218296/1
ctttaccattcgtcttatcgatgcattgaaacgcaaactgacgtttactt
+7218296/1
CCCFFFFFHHHHHJJJIJJJJJJJJJJJJJJJJIJJJJJJJJJJIJJJJJ
@7218297/1
ctttaccattcgtcttatcgatgcattgaaacgcaaactgacgtttactt
+7218297/1
CCCFFFFFHHHHHJJJJJJJJJJJJJJJJJJJJJJJJJJJIJJJJJJJJJ
@3677116/1
cattgacattctataaagacgttagagaggttcactaaaaaatattagga
+3677116/1
CCCFFFFFHHHHHJJJJJJJJJJJJJJJJJFHIJJJJJJJJJJJJJJJJJ
@7760466/1
gaactatataatagatgatgaagttttgatattactccaggaggatgaat
+7760466/1
CCCFFFFFHHHGGJIJJIJJJJJJJJJJJJJJJJJJJJJJJIIIFIJJJG
@6729102/1
cttcaaccaattagcaaggaaaattttcgggctacagaagatgattgggt
+6729102/1
CCCFFFFFHHHHHJJJJJJJJJHJJJJJJJJJJJJJJIJIEIJJJIJJJ6
@7760813/1
gaactatcttcttcatcttcttcatcgtctacagcttctg
+7760813/1
B@BFFFFDDHHHHJJJJJIJJJJJJIJJJJIJJJIJJJJC
@2660405/1
caacatcatagtgataagccgtgtttaatttacctagcgcgaggctg
+2660405/1
@C@FFFFFFGDFFIIJGHIJIFEIEHIIGIIGIIJFIIGGGIJJFJI
@617906/1
aaattgttcaggtaaaatcttgcttcatgattgaaaatttgcaaggtttg
+617906/1
CCCFFFFFHHHHHJJJJJIJJIJJJJJJJJJJJJJJJJJJJJJJIJ?FHI
@618642/1
aaatttaaacacattgcattattgatttcgaggaaataatacgaacttca
+618642/1
CCCFFFFFHHHHHJJJJJJJJJJJJJJJJJIJJJJJJJJJJJJJJJJJJJ
@2661533/1
caacatcgacagataccacaaatacctaaaccttcccactaaagttaacc
+2661533/1
CCCFFFFFHHHHHJJJJIJIJJJJJIJJJJJGIJJJJJJJJJIJIIJJJJ
@619202/1
aaatttaagaggcttttaaaatttaacgtttagcagtcttctttttagaa
+619202/1
CCCFFFFFHHHHHJJJJJJJJJJJJJJEHJJJJJJJIJJJJJJJJJJJJJ
@1646202/1
atccactttgccagtggccgtctgctacggaacaggcaaaactccgaagg
+1646202/1
CCCFFFFFHHHGGJHHIHIJIIJGIIJIIIIEHIJIIGIIJCGIIJHIGA
@7763758/1
gaactgcctttcgtgtggtagtccctcttcgtgttccatttcatagaatg
+7763758/1
@<?DDDDDDHHHFGHEHG;?BCFHEFHIIIIEDHIHIIIIIIIEIIGIGG
@2662623/1
caacatctgatagttccttaaacactggatcttgaattttcttttcagca
+2662623/1
CCCFFFDFHHHHDIIHIIIIGBFHIIHJCFEHIIIIJJIJGIIJJIGGHH
@3157015/1
cacgaattctaaaaaggaatgggtcatgaaccccaacggaaaatcgtatg
+3157015/1
CCCFFFFFHHHHHJJJJJJJJJJFGHJJIJJJJJJJJJJIJIJHJJGIIG
@1646986/1
atccagcaagttcttggctgccgaatgtttggcgtctttcttcgatcttc
+1646986/1
@CCFFFFFHHHHHJJJJJJJJJJHIJJGIJIJJIIGIHJIJJIIHJIIIJ
@4177604/1
ccgatttgcagactctcagcttcaacgccaaggacttcaacttcgttcag
+4177604/1
C@CFFFFFHHHHHJJJJJJJJJJJIJGIJJJJJJJJJJIIJIJJJJJJJJ
@4177605/1
ccgatttgcagactctcagcttcaacgccaaggacttcaactttgttcag
+4177605/1
CCCFFFFFHHHHHJJJJJJJJJJJJJCGHIJJJIJJJJJJJJJJJIJIJI
@4177606/1
ccgatttgcagactctcagcttcaacgccaaggacttcaactttgttcag
+4177606/1
CCCFFFFFHHHHHJJJJJJJJJJJJJFHIJJJJIJJJJJJJJJJIHIIIJ
@4177607/1
ccgatttgcagactctcagcttcaacgccaaggacttcaactttgttcag
+4177607/1
CCCFFFFFHHHHHJJJJJJJJJJJJJGIJIJJJJJJJJJJJJJJJHHIJI
@6731390/1
cttcaacgccaaggacttcaactttgttcagttcttgcaggagatcgcta
+6731390/1
CCCFFFFDHHHHHJJJJJJJJJJJJJIJJJJJJJJJJJJJJJJJJJJJJJ
@1647282/1
atccagcttcatgccaacgattctaagtaggctttcgtttatgctacaat
+1647282/1
@@@BABDBCDFD?EEHGHD=GCF@HHAAF<9<??EFHC??FGHGI9DHHH
@1148363/1
actgaatgtaattttttatatagtgccccgatgatatgat
+1148363/1
CCCFFFFFHHHHHJJJJIJJJJJHIIJJJJIJJIJJJJJJ
@7222704/1
ctttactcaacaactccagaaaatctcaaacgatgccggcatgccaatta
+7222704/1
CCCFFFFFHHHHHJJJJJJJJJIJJIJIIJIJIJIIJIJJJIJIJGGIIG
@5185142/1
cggcaataactttccttgttgtccagaaacgtcatcatactagacttttc
+5185142/1
@<@?DDFBDBBFHDAB@GCI?E<FHCEFHG??:88CC???BC?<D?FCEC
@5185143/1
cggcaataactttccttgttgtccagaaacgtcatcatactagacttttc
+5185143/1
CCCFFFFFGHHHHJJJJJJJJIJJJJJJJJJIJJJJJJJJJJJJJJJJJJ
@7765859/1
gaacttccatagattcaaatgaagtaaacaacatacgtttttcatttaaa
+7765859/1
CCCFFFFFHHHHHJJJJJJJIJJJBHIJJJJJJJJJJGIJJJJJJJJJJJ
@2156809/1
attttattttaactggtgaagtttcctctttgtcttttattaattgagaa
+2156809/1
CCCFFFFFHHHHHJJJIJJJJJJJJJJJJJJJIJJJJJIJJIIJJIIIGG
@6733774/1
cttcaactggtgtaactttactttcttcttgttttacttcaagcttcata
+6733774/1
CCCFFFFFHHFFHIJJJJJJJJJJJJJJJJJHIJJJJJJJIJJIJJJJJI
@1648443/1
atccagtgtttaaggaactatcagatgttggtccgccacactgtagagaa
+1648443/1
@CCFFFFFHHHGHJIIJJJJJJIJJJJIIJJGIJJJJGJIJJJHIGIGHG
@2157228/1
attttattttgtaaggtgaggtatttgtacatgaagttgtctgccccttt
+2157228/1
CCCFFFFFHHHHHJHJAEIHJAHJJJJIJJJJJJJJHIJIIJJJJJIGJG
@2157229/1
attttattttgtaaggtgaggtatttgtacatgaagttgtctgccccttt
+2157229/1
CCCFFFFFHHHHHJJJCGHIJEHIJJJJJJJJJJJJJJJJJJJJJJJJJJ
@2157230/1
attttattttgtaaggtgaggtatttgtacatgaagttgtctgccccttt
+2157230/1
CCCFFFFFHHHHHJJJCGIIJAGIJJJJJJJJJJJJJIIIJJJJJJJJJI
@6734624/1
cttcaactttgttcagttcttgcaggagatcgc
+6734624/1
@@@DBADBDB?2AFDBHHIICBEH@FHIA9?A=
@6734625/1
cttcaactttgttcagttcttgcaggagatcgctagcgaacaatccttcg
+6734625/1
CCCFFFFFHHHHHJJJHIJJJJJJJIJJGIJJJJJIIIJJJIJJGIJIJG
@6734626/1
cttcaactttgttcagttcttgcaggagatcgctagcgaacaatccttcg
+6734626/1
CCCFFFFFHHHHHJJJIJJJJIJJJHJJIJJJJJJJJJJJJJJJJJJJJJ
@6734627/1
cttcaactttgttcagttcttgcaggagatcgctagcgaataatccttcg
+6734627/1
CCCFFFFFHHHHHJJJIJJJJIJJJJJJJJJJJJJJIIJJIJJJJJJJJJ
@6237646/1
ctgacgggagtcttgctcggcatggaggccatttcttgagagtagagcaa
+6237646/1
@CCFFFFFFHDFHJJIIIJIIIJJIIIIIJGHIJJIJGCHFHIIIJIIII
@2158443/1
attttcaatcatgaagcaagattttacctgaacaatttgaaattttttcc
+2158443/1
CCCFFFFFHHHHHJJJIIIJJJJJJIJJJJHIIJIIJJJJIIJJJJJJII
@6735898/1
cttcaagatatatttttcaggggatcatgaagctcgcttttcaaattctc
+6735898/1
CCCFFFFFHHHHHJJJJJJJJJJEGIIIJGHHJJJJIGIJJJJJJIIIJJ
@6735899/1
cttcaagatatatttttcaggggatcatgaagctcgcttttcaaattctc
+6735899/1
CCCFFFFFHHHHHJJJJJJJJJJIIJJJJIJJJJJJJJJJJJJJJJJJJI
@6736233/1
cttcaagcaaagcttctataactggtatagctttaggaaacggtttatga
+6736233/1
CCCFFFFFHHHHHJJJJJJJJJJJJHHJJJJJJJJJIHIJJJJDHIJJIG
@6736234/1
cttcaagcaaagcttctataactggtatagctttaggaaacggtttatga
+6736234/1
CCCFFFFFHHHHHJJJJJJJJJJJJHIJJJJJJJJJJIJJIJJFHIJJJG
@621775/1
aaatttatagttttttgcatttttattcggcttattgtaatattcctcca
+621775/1
@@@FDFFFHHFGHGIJJHJJJJIJJFIHIIEGGIJJJFIDEIIJIGIJIE
@621776/1
aaatttatagttttttgcatttttattcggcttattgtaatattcctcca
+621776/1
@CCFFFFFHHHHHJJJJJJJJJJJJJJJJJJJJJJJJJJJJJ<GIJJIII
@621777/1
aaatttatagttttttgcatttttattcggcttattgtaatattcctcca
+621777/1
CCCFFFFFHHHHHJJJJJJJJJJIIJJHIJJJJJJJJIJJJJJJJJJJJI
@622518/1
aaatttcaaattgttcaggtaaaatcttgcttcatgattgaaaatttgca
+622518/1
@@@FADDDFAFHGGIG<FEFGEHHI<AEHDEHIEII<CGGHHIIIIIHHG
@622519/1
aaatttcaaattgttcaggtaaaatcttgcttcatgattgaaaatttgca
+622519/1
@CCFFFFFHHGHHIJJGHIIIJJJJJJJJJJJJJJJIJJJJJJIJJJJIJ
@2669239/1
caacatttaaaagtggcttccagcctcgaatggccgattgataaaatccg
+2669239/1
CCCFFFFFHHHHHGHJJJJIJGGIJGIJGHIIJIIGAFHGIIJIJJGGII
@1650160/1
atccattatcactttttgttgccgtgtgcccttgagaaatttgctgcctc
+1650160/1
CCCFFFFFHHHHHJJJJJJJJJJJIIIIJJJJJJJJIJJJJJJJJJJJJJ
@2670003/1
caacatttcccacctttttcactcaaccatagctttctcagcgtgtttaa
+2670003/1
CCCFFFFFHHHHHJJJJJJJJJJJJJJJJJJJJJJJJJJJIJJGIHIJJJ
@2670004/1
caacatttcccacctttttcactcaaccatagctttctcagcgtgtttaa
+2670004/1
CCCFFFFFHHHHHJJJJJJJJJJJJJJJJJJJJJJJJJJJJJJHIHIJJI
@5720817/1
ctcaagcgctggtaacgctttatcgggttctgctaagtggtaagtagaag
+5720817/1
CCCFFFFFHHHHFIIJJJJJJJJJJJJIJJJJJJJIIFHGFIJJHIJJJI
@5720818/1
ctcaagcgctggtaacgctttatcgggttctgctaagtggtaagtagaag
+5720818/1
CCCFFFFFHHHHHIIJJJJJJIIJJJJIIJJJJJJJJIJJHIJJIIIIJJ
@5720819/1
ctcaagcgctggtaacgctttatcgggttctgctaagtggtaagtagaag
+5720819/1
CCCFFFFFHHHHHIJJJJJJJJJJJJJHHIJJJJJJJHIJFIIJIIJIJI
@624973/1
aaatttgaaaagtatcatgagttttgtgattctccgaagaatatgtctcg
+624973/1
@@@DDDDDHBHFC<EGIGIIIFHHIFFCGIHFHGIGGGGIIICHCFGHG@
@624974/1
aaatttgaaaagtatcatgagttttgtgattctccgaagagtatgtctcg
+624974/1
CCCFFFFFHHHHCGIIJJJIJHJJJJFHJJJJJJJJJJJJJDGGJJJJJI
@625149/1
aaatttgactactgtatagctttcttctcttggtgaacacatactttatt
+625149/1
CCCFFFFFHHHHHJIIJJJJJJJJJJJJJJJJJEHIJJJJIJJJJJJIJI
@625372/1
aaatttgcaaggtttggaggagttgtactaatttgtgtaattgaagttcg
+625372/1
CCCFFFFFHHHHDGIJJIJJGIGHIIIJJJJJJJJHIHIJJIJJJJIJJI
@625373/1
aaatttgcaaggtttggaggagttgtactaatttgtgtaattgaagttcg
+625373/1
CCCFFFFFHHHHFHIJJHIJFHGHIHIIJJIIJJJFHIIIIJJJJJJJJJ
@625533/1
aaatttgctgcctcaaaaacgtatgacaaaactatagacaaaccagaatt
+625533/1
CCCFFFFFHHHHHJJJJJJJJHIJJIJJJJJJJJJJJJJJJJJJIJJJJI
@625534/1
aaatttgctgcctcaaaaacgtatgacaaaactatagacaaaccagaatt
+625534/1
CCCFFFFFHHHHHJJJJJJJJIJJJJJJJJJJJJJJGIJJJJJJJJJIJI
@625535/1
aaatttgctgcctcaaaaacgtatgacaaaactatagagaaaccagaatt
+625535/1
CCCFFFFFHHGHHGIIIJJJIHIJJJJJIJJJJJJIJJJIIJJFIJIJIH
@625536/1
aaatttgctgcctcaaaaacgtatgacaaaactatagagaaaccagaatt
+625536/1
CCCFFFFFHHHHHJJJJJJJJHIJJIJJJJJJJJJJJJJJJJJJJJIJJI
@625537/1
aaatttgctgcctcaaaaacgtatgacaaaactatagagaaaccagaatt
+625537/1
CCCFFFFFHHHHHJJJJJJJJHJJJIJJJIJJJJJJJJJJJIJJJJIJJJ
@5721881/1
ctcaagcttggggtcaaccacaggtttcacaacaacaacctggaacg
+5721881/1
CCCFFFFFHHHHHCGHIJJJJJJJGHJJJJJJJJJJJJJJIIJJJJJ
@4694619/1
cgacgacaaagattacatcatatttgcctttaacagatgtgaagtatttc
+4694619/1
CCCFFFFFHHHHHJJJJJJJJIJJJJGIJJJIJJJJJJJIIIJJHIIJJH
@4694620/1
cgacgacaaagattacatcatatttgcctttaacagatgtgaagtatttc
+4694620/1
CCCFFFFFHHHHHJJJJJJJJJJJJJJJJJJJJJJIJJIFHIJJHIJIJI
@4694621/1
cgacgacaaagattacatcatatttgcctttaacagatgtgaagtatttc
+4694621/1
CCCFFFFFHHHHHJJJJJJJJJJJJJJJJJJJJJJJJJJJJJJJFHJJJG
@626072/1
aaatttgtatccattatcactttttgttgccgtgtgcccttgagaaattt
+626072/1
CCCFFFFFHHHHHJJJJJJJJJJJIJJJJJJJIJHIJJJJJJIJIJJJJJ
@4183385/1
ccgcaaggggcacggaccacttcacggaaatctaccgacagagaggttat
+4183385/1
@@@FFFFFGHAHFGIHGGGGHJIJGJIIIJIIIIIJGBHIJHIAED?BFE
@1651107/1
atccatttcctgtaattctggtttctctatagttttgtcatacgtttttg
+1651107/1
CCCFFFFFHHHHFHHHIIJJJGIJJIJJJJJJIIJJJJJJJJJJIJJJJI
@626529/1
aaattttaaaagcctcttaaatttaaccgaaatatagaatacacccctta
+626529/1
CCCFFFFFHHHHHJJJJJJJJJJJJJJJJJJJJJJJJJJJIJJJJJJJJJ
@1651108/1
atccatttcctgtaattctggtttctctatagttttgtcatacgtttttg
+1651108/1
CCCFFFFFHHHHHIIIIJJJJHHIHGIJGJJJHGJJJJJJJIJJIJJJJJ
@3686788/1
catttatcaaggttttcaaactgttaaaaaacctgctgaatgtgcgccaa
+3686788/1
@@@DDDDDFBH<A<ACCCEFFHCEEEHGFIH@DDFEBEC<:?0:??DFHH
@3686789/1
catttatcaaggttttcaaactgttaaaaaacctgctgaatgtgcgccaa
+3686789/1
CCCFFFFFHHHGCHIGIIIIJJJJJJJJJJJJJJJJIJJG:BGIIJIJJF
@3686790/1
catttatcaaggttttcaaactgttaaaaaacctgctgaatgtgcgccaa
+3686790/1
CCCFFFFFHHHHCGIJJIJJJJJJEIJJJJJJJIJJIIJJJJJIJJJJJJ
@3686791/1
catttatcaaggttttcaaactgttaaaaaacctgctgaatgtgcgccaa
+3686791/1
CCCFFFFFHHHHFHIJJJJJJIJIJJJJJJJJJJJJJJJJIJJJJJJJJI
@1153889/1
actgtgtatcgatagctgttcactttttggtcatgattttgaggtactcg
+1153889/1
@@@DDD=BFFHFHGHEAFHGGE@HHIIIGHEBFADFGGHHICEB0?FHDG
@5722766/1
ctcaagggcacacggcaacaaaaagggataatggatacaaatttgactac
+5722766/1
@CCFFFFFHHHGHJIJIJIIJJJIJ7GIIIJJJIGJJJJIJJJJGIJJJJ
@5722767/1
ctcaagggcacacggcaacaaaaagtgataatggatacaaatttgactac
+5722767/1
@:?DDEFDGHHGHIIIIIAEGGIIJHIIJJJJJJIIJIIJJJJIJJJJJI
@5722768/1
ctcaagggcacacggcaacaaaaagtgataatggatacaaatttgactac
+5722768/1
@@@FFDDDFDBFFGBGGHGHIIIIE:DHIGIGICFGGDDHIGGGDHGBDC
@5722769/1
ctcaagggcacacggcaacaaaaagtgataatggatacaaatttgactac
+5722769/1
@@BFFFEFFHHHHGJJJJGJIJIJJCGHIJJJIIJIIHIIJGIJGFHIGC
@5722770/1
ctcaagggcacacggcaacaaaaagtgataatggatacaaatttgactac
+5722770/1
C@CFFFFFHHHHGJJJJJJJJIJJJHIIJJIJIIGHJJIIJJIJJIIJJJ
@5722771/1
ctcaagggcacacggcaacaaaaagtgataatggatacaaatttgactac
+5722771/1
CCCFFFFFGHHHHJJIJIJJJJJJJFHIJJJJJJJJJJJJFFHJJJJIJJ
@5722772/1
ctcaagggcacacggcaacaaaaagtgataatggatacaaatttgactac
+5722772/1
CCCFFFFFHHHHHJJIJJJJJJJJJDHIJJJJJJJJJJJJJJJJJJJJJJ
@5722773/1
ctcaagggcacacggcaacaaaaagtgataatggatacaaatttgactac
+5722773/1
CCCFFFFFHHHHHJJIJJJJJJJJJFHIJJJJJJJJJJJJIJJJJIIJJJ
@5722774/1
ctcaagggcacacggcaacaaaaagtgataatggatacaaatttgactac
+5722774/1
CCCFFFFFHHHHHJJJJJJJJJJIJFHHHIIIJIIIJJJJJIJJJHJJJJ
@5722775/1
ctcaagggcacacggcaacaaaaagtgataatggatacaaatttgactac
+5722775/1
CCCFFFFFHHHHHJJJJJJJJJJJJFHHJJJJJJJJJJJJJJJJJIJJJJ
@5722776/1
ctcaagggcacacggcaacaaaaagtgataatggatacaaatttgactac
+5722776/1
CCCFFFFFHHHHHJJJJJJJJJJJJFHIJJJJJIJJJJJJJJJJJJJJJJ
@5722777/1
ctcaagggcacacggcaacaaaaagtgataatggatacaaatttgactac
+5722777/1
CCCFFFFFHHHHHJJJJJJJJJJJJFHIJJJJJJJJJJJJJJJJIJJJII
@4695288/1
cgacgacattgagcaacttacgtattttctatgtcacatgttcactcggt
+4695288/1
@@@DFDFFHGFFHIIJJJIJIJCFGHJJJIJJIIIIJJJJDHIGIIJIG7
@4695289/1
cgacgacattgagcaacttacgtattttctatgtcacatgttcactcggt
+4695289/1
CCCFFFFFHHHHHJJJJJJJJJGIIJJJJJJJJJJJJJJJIIIJJJJJJG
@2675869/1
caaccacccagacaggagatcatcgaagatttggagaatattgtggt
+2675869/1
@@?DFFFF:FHHHIIIIIIIIIIIIIIGHIIIIIIIIIIIIIIHHID
@2675870/1
caaccacccagacaggagatcatcgaagatttggagaatattgtggt
+2675870/1
CCCFFFFFHHHHHIJJJJJJJJJJJJJJIJJJJJJIJJJJJJJIIJF
@2675871/1
caaccacccagacaggagatcatcgaagatttggagaatattgtggt
+2675871/1
CCCFFFFFHHHHHJJJIJJJJJJJJJJJIJJJJJIJIJJJJJJGIIF
@7228866/1
ctttagaggtaatacactattattaggcactagttattaattataatcat
+7228866/1
?@@FDDDFHHHHHIIIIIJIJJIGIIJJJJJJJJIJJJJIGJJIIJJHIH
@7228867/1
ctttagaggtaatacactattattaggcactagttattaattataatcat
+7228867/1
@BCFFFFFHCFHFGJJJIGIJGIJJIIIJJJJJGIIIJHIIIGIJJJJJJ
@7228868/1
ctttagaggtaatacactattattaggcactagttattaattataatcat
+7228868/1
@CCFFFFFHCFHHJJJJJJJJIJGJJJJJJJJJHJIJJJIJJJJJJJIJI
@3163216/1
cacgagccaatcttccgctaccgcgtgttccttaacaacgatctggtggc
+3163216/1
CC@DFFFFHHHHHJJJJIJJJJJIJDHHIIIIJJJJJJIIIIGHIJ=DGH
@3688227/1
catttcatagaatggtggtggccatctgcgggacatgcacatctcttgga
+3688227/1
CCCFFFFFHHHHGJJGIIGHIJJJJJJJJJJJGIJIJJJIJJJJJJJIJE
@3688228/1
catttcatagaatggtggtggccatctgcgggacatgcacatctcttgga
+3688228/1
CCCFFFFFHHHHHJJFHIEHIIJFIGIIJJJJJIGJIJGGGIIGIJJIJG
@7772008/1
gaagaaagctatacagtagtcaaatttgtatccattatcactttttgttg
+7772008/1
CCCFFFFFHHHHHJJJHIJJJJJJJJJJJJJJJJJJJJJJJJJJJJJJJI
@1158349/1
acttcctcaagcgctggtaacgctttatcgggttctgctaagtggtaagt
+1158349/1
CCCFFFFFHHHHGJIJJHHIJJJJJJJJJJJJIIJJIJJJJJFHIFHJJB
@7772083/1
gaagaaaggccgatagaatgaagtgaaagtcgaacgttcttctgggcttt
+7772083/1
CCCFFFFFHHHHHJJJJJJJJJJGHJJJJHJJJJJJJJJJJJJJJJJJJJ
@3688759/1
catttcccaccttgttcactcaaccatagctttctcagcgtgtttaattt
+3688759/1
CCCFFFFFHHHHH2CGIJJJJJJJJJJJJIJJJJJJJJJJHIJIJJJJJJ
@3688760/1
catttcccacctttttcactcaaccatagctttctcagcgtgtttaattt
+3688760/1
CCCFFFFFHHHHHJJJJJJJJJJJJJJJJJJJJJJJIJJJIIIIJJJJJJ
@3688761/1
catttcccacctttttcactcaaccatagctttctcagcgtgtttaattt
+3688761/1
CCCFFFFFHHHHHJJJJJJJJJJJJJJJJJJJJJJJJJIJGHHIJIJJJJ
@3164769/1
cacgagttcatctttgagggattttccatgttttcgcatcatcctct
+3164769/1
?@@BDDBD:?DFFFFIIIII1FF@FBFHEDCF9?EGIIIIIF9BDG?
@6750552/1
cttcaatgtttgaatgatgattatataacgagtagatagctttagaggta
+6750552/1
CCCFFFFFHGHHHJIJJJJJJJJIJIJJJJJJEHGIJIJJJIJJJHII?E
@6750553/1
cttcaatgtttgaatgatgattatataacgagtagatagctttagaggta
+6750553/1
CCCFFFFFHHHHHIJJJJJJJIIJJIJJJJIJGHIJJJJJJJJIJJJJDG
@629395/1
aaattttcaatcatgaagcaagattttacctgaacaatttgaaatttttc
+629395/1
@C@DFFFFHHHHHJJJJJJJJIIJJJJJJJJJJJJJJJJJJJJJJJJJJJ
@629396/1
aaattttcaatcatgaagcaagattttacctgaacaatttgaaatttttc
+629396/1
@C@FFFFFHHHHHJJJJIJJJIJJIJJJJJIJJJJJJJJJIJGJJJJJJJ
@629397/1
aaattttcaatcatgaagcaagattttacctgaacaatttgaaatttttc
+629397/1
CC@FFFFFHHHHHJJJJJJJJJJJJJJJJJJJJJJJJJJJJJJJJJJJJJ
@629398/1
aaattttcaatcatgaagcaagattttacctgaacaatttgaaatttttc
+629398/1
CC@FFFFFHHHHHJJJJJJJJJJJJJJJJJJJJJJJJJJJJJJJJJJJJJ
@629399/1
aaattttcaatcatgaagcaagattttacctgaacaatttgaaatttttt
+629399/1
CCCFFFFFHHHHHJJJJJJJJJJJJJJJJJJJJIJJJJJJJJJJJJJJJJ
@3689307/1
catttcgttaaagaaccacaaaatgcgacatataaaggtgaatatataac
+3689307/1
CC@FFFFFHHHHFJJGIJJJJJGHI<GFIIIGIIJIJIBDDFGGEIGEII
@1161206/1
acttgctggatctcttggtcggaaaagtgactcccgaacaagccaatcag
+1161206/1
CCCFFFFFHGGGHJGJJJIIIJJIJJICFHIJJIIIIJIIJJIIEIGGE;
@1161207/1
acttgctggatctcttggtcggaaaagtgactcccgaacaagccaatcag
+1161207/1
CCCFFFFFHHHHHJJJJJHIIJJJJJJFHIJJJJJIIJIJJIGGHJJJJG
@3690095/1
catttctgcatcgtcgctggtatccaaagttaaaaatctcggtaaaattt
+3690095/1
@@@FDFFFHHHHADFHH@D>AEFHIIDDGHHGGGIIIIGIIIGCHHDGII
@3690481/1
catttcttgagagtagagcaatttggcttcttcccccaaggataacctct
+3690481/1
CCCFFFFFHHHFHGHIHIEHEGHJEEIGIJJJJIJGGHGEHGGI<3?GIG
@3690850/1
catttgaatctatggaagtccgtattattcctcgaaatcaataactcgat
+3690850/1
CCCFFFFFHHHGHJJJJJHJJJHIJIJJJJJJJJJJJJJJJJJJJJJJJI
@7232259/1
ctttaggcagcaacattacccaaaaagatatccagcctttgatggaagaa
+7232259/1
CCCFFFFFHHGHHJJJJJJJJJJJJJJJIJJJJJJJJIJJJIJJJIJJJI
@7232260/1
ctttaggcagcaacattacccaaaaagatatccagcctttgatggaagaa
+7232260/1
CCCFFFFFHHHHHJJJJIIJJJJJJJJJJJJJJIJJJJJJJJJJJCIJJH
@3691486/1
catttgcgagtgacgaagagttggccactaaactgggcagctcggctgag
+3691486/1
@C@FFFFDHHHGGJIJJGGEIGIJJCGGIJGIJHGIIIIGHEHGIJDGCE
@631518/1
aaattttgacatttatgtaacatgtgtgcttaagtggcttaccttctact
+631518/1
CCCFFFFFHHHHHJJJJHHJJJJJJIIJJJJJJJHIIJJJJJJJJIJIJJ
@7234195/1
ctttagtagaagaattgtacctggttgtagagaccgaatgtgaggaaata
+7234195/1
@@CFFFFFGHHFHJJJIIJJJJJJGGIIJIJJGIJIBHIGFHFGIFEHIC
@5195486/1
cggcacttgtaacttgttcaaattgtccatccgatactccatctctaaaa
+5195486/1
CCCFFFFFHHHHHJJJGGJJJIJIJHIJJJJJJJJJJJJJIJJJJIJJJJ
@5195487/1
cggcacttgtaacttgttcaaattttccatccgatactccatctctaaaa
+5195487/1
CCCFFFFFHHHHHIJJJJJJJJJJJJIJIJIJJJJIIIIJJJJJJJJJIJ
@3693088/1
cattttaaatgaaaaacgtatgttgtttacttcatttgaatctatggaag
+3693088/1
@C@FDFFEHFFHHIEIGIFHIIH>CHIIGAHIGIGGHHDCHDGEHGICHH
@632323/1
aaattttgtaaatccacattttcgggttctatgtagactttgcctctggc
+632323/1
CCCFFFFFHFHHHJJJIIJJJGIJJIEGHIJJIJJIGIIJGIGIIJFIJJ
@7774906/1
gaagaacgttcgactttcacttcattctatcggcctttcttctctttgcc
+7774906/1
@@@DDDB?DFDFHGEHIGHCFGHBHEEHGII=6DD0?DFGEHBAFGIEEG
@7774907/1
gaagaacgttcgactttcacttcattctatcggcctttcttctctttgcc
+7774907/1
CCCFFFFFHHHHHIJJJJJJJIJJJJJJJJJJJJJJJJJJJJJJJJJJJI
@7774908/1
gaagaacgttcgactttcacttcattctatcggcctttcttctctttgcc
+7774908/1
CCCFFFFFHHHHHJJJJJIJJJJHIIJJJJJJJJJJJJIJJJJIIJJIJJ
@7774909/1
gaagaacgttcgactttcacttcattctatcggcctttcttctctttgcc
+7774909/1
CCCFFFFFHHHHHJJJJJJIIJJIJJJJJJJJJJJJJJJIJJJJJJJIJI
@7775091/1
gaagaactattattttttttttttt
+7775091/1
B@CFFFFFHHHHHJJJJJJJJJJJJ
@2683253/1
caaccatttcttcatttttattgggctctagactataacatcttctaagt
+2683253/1
@CCFFFFFHHHHHJJJJJJIIJJJJIJIJJJIJJIJIJJGIJJJJJJJJD
@4188781/1
ccgcagatggccaccaccattctatgaaatggaacacgaagagggactac
+4188781/1
@C@FFFDFAFHFGIGIJIIGIGI?HIGDHHHGCGIJIJJJJJJJJIJJII
@4188782/1
ccgcagatggccaccaccattctatgaaatggaacacgaagagggactac
+4188782/1
CC@FFFFFHGHHGIDGGIGGIJJHEHJJJJIGCHGGGHIJIHIIJJJJJI
@4188783/1
ccgcagatggccaccaccattctatgaaatggaacacgaagagggactac
+4188783/1
CCCFFFFFHHHHHJJIJJJJJJJJJJJIJJJJJJJJJJIJJJJJJJIJJJ
@4188784/1
ccgcagatggccaccaccattctatgaaatggaacacgaagagggactac
+4188784/1
CCCFFFFFHHHHHJJJJJJJIJJIJJJIJJJJJIJJJJJJJIJJJJIJJJ
@3168360/1
cacgattcataaaagtaatataaccttagatttcga
+3168360/1
<@@DDD?BDFH<FGEBEG@AEIHIGCBDHGCDE<EG
@3168361/1
cacgattcataaaagtaatataaccttagatttcgaggca
+3168361/1
CCCFFFFFHHHHHJJFHIIJJJJJJJJJJJJJJJJJJJJE
@3168362/1
cacgattcataaaagtaatataaccttagatttcgaggcaaattgatt
+3168362/1
?=@DDDDFFHBHGIIFFDIFGIIIIIIIIG@FHIIEEHIIHIIIIIID
@3168363/1
cacgattcataaaagtaatataaccttagatttcgaggcaaattgattga
+3168363/1
BBCFFFAAFHHHHJJFHIJIJJJJJJJJJJJJJJJJJJJJJJJJJJIIJI
@3168364/1
cacgattcataaaagtaatataaccttagatttcgaggcaaattgattga
+3168364/1
CCCFFFFFHGHHGJJCFHIJIJJJJJJJJGIJJJJJJJJIJJJJJJJJJH
@3168365/1
cacgattcataaaagtaatataaccttagatttcgaggcaaattgattga
+3168365/1
CCCFFFFFHHHHHJJGGIJJJJJJJJJJJJJJJJJJJJJIJJJJJIJJIF
@3168366/1
cacgattcataaaagtaatataaccttagatttcgaggcaaattgattga
+3168366/1
CCCFFFFFHHHHHJJGHIJJJJJJJJJJJJJJJJJJJJJJJJJIJ<FHII
@3168367/1
cacgattcataaaggtaatataaccttagatttcgaggcaaattgattga
+3168367/1
CCCFFFFFHHHHH9ECFHIJJIJJJJJJJJJJJJJJJJJJJJJJJIJJJI
@1165131/1
actttgttggtttcgccactccctgtatactggcgtggga
+1165131/1
;==DDD=DHHAC?CD:EB@GDD?FE??C??GH>CG66?F?
@1165428/1
acttttcgcgcaaaggtaaaatcgttctagacatactttatgctcttgac
+1165428/1
CCCFFFFFHHHHHHIJ?EHIIHGIJIIIJIJJJIIIJJIGIIIIIIIIHE
@5196874/1
cggcagcactattgacactaagaaatcacagagccccgggcccagatggc
+5196874/1
CCCFFFFFHHHHHJIIIJJJIIIIIIIIIIGHGIJIJGIIGIJHIJIJJC
@111520/1
aaaaacattgaccaatcgccaccaatgcttggtgcagctatccactttgc
+111520/1
CCCFFFFFHHHHGJJJJCGIIJJJJIJJJJIJGIIJJJJJJJIGGIJJHI
@5197216/1
cggcagccaagaacttgctggatctcttggtcggaaaagtgacgcccgaa
+5197216/1
CCCFFFDFHHGHHJJJJJIJJJJGIIIJIJGIGIGJJJJFHGGIGIJJJI
@5197217/1
cggcagccaagaacttgctggatctcttggtcggaaaagtgactcccgaa
+5197217/1
CCCFFFFFHHHHHJIJIIJJIJIJIIIJIJIIHJGGJJFFHIJIIJIIJI
@5197218/1
cggcagccaagaacttgctggatctcttggtcggaaaagtgactcccgaa
+5197218/1
CCCFFFFFHHHHHJJJIJJJJJJJJJJJJJGHJJJJJJJBFHJJJJJJIG
@5197219/1
cggcagccaagaacttgctggatctcttggtcggaaaagtgactcccgaa
+5197219/1
CCCFFFFFHHHHHJJJJJIJJIJJJJJJJJGHJJIJJJJ?FGIIJJJJHG
@5197220/1
cggcagccaagaacttgctggatctcttggtcggaaaagtgactcccgaa
+5197220/1
CCCFFFFFHHHHHJJJJJJJJJJJJJJJJJHJJJIIJJJFGIIJJJJJGI
@3696422/1
catttttattcggcttattgtaatattcctccatagttcttacatccttg
+3696422/1
C@CFFFFFGHHHHJJJJJIJHHIIIJIJJJJJJJJJGIIJJJJIIJJJJJ
@3697159/1
catttttctattaattgtctgattatcttctattgtacacaattcaatag
+3697159/1
CCCFFFFFHHHHHJJJJHIJJIJJJJJJJJJJJJJJJJJJJJJJJJJJJJ
@7777155/1
gaagaagccaaattgctctactctcaagaaatggcctccatgccgagcaa
+7777155/1
?@@BDDBBFABBFI<<B2<CH?:CEDC<9AF<FFEIIBG>FDF@GEFF:B
@7777156/1
gaagaagccaaattgctctactctcaagaaatggcctccatgccgagcaa
+7777156/1
C@@FFFDFFHGHFHGIGIGIGDHGDFHHIJJGIJBHEHHIEIGEHFFEHE
@7777157/1
gaagaagccaaattgctctactctcaagaaatggcctccatgccgagcaa
+7777157/1
CCCFFFFFHHHHHJJJJJJIJIJJJJJJJJJJIJJJJJJJIJJJJJJJJI
@7777158/1
gaagaagccaaattgctctactctcaagaaatggcctccatgccgagcaa
+7777158/1
CCCFFFFFHHHHHJJJJJJJJJJJJJJJJJJJJJJJJJJJJJJJJIIJJI
@7777508/1
gaagaagcgaaattgctctactctcaagaaatggcctccatgccgagcaa
+7777508/1
BBCFFFFF0<DFHJJJJJJIJJJJJJJJJJJJJIJJJJJIJJJIJEHIJI
@1166018/1
actttttggtcatgattttgaggtactcgagggcatgatgagcagccgag
+1166018/1
C@@FFFFFHFHHHJJJJJJJIJJFGHJJJJJJJJJIJIJJJJIIIIJJJJ
@1166110/1
actttttgttgccgtgtgcccttgagaaatttgctgcctcaaaaacgtat
+1166110/1
CCCFFFFFHHHHHJJJHIJJJJJJJJIJJJJJJJJJJJJJJJJJJJJIJJ
@7236585/1
ctttagtctgtatattttcttgtatcacttattgcgtctttgctttggtc
+7236585/1
@@@BDFDDFDFHDIJJJJIIJIDEFHIIIJJIJIGHCEAHIIGJIJIDAE
@7236586/1
ctttagtctgtatattttcttgtatcacttattgcgtctttgctttggtc
+7236586/1
@C@FFFDEHFFBHGHIGGHIIIHIJJJJJJIIJJJEIIJJJIIJIJGIBG
@7236587/1
ctttagtctgtatattttcttgtatcacttattgcgtctttgctttggtc
+7236587/1
CCCFFFEFHHHHHJJJJJJJJJJJJJJJJJJJJJJJHIJJJJJJJJJJHI
@7236588/1
ctttagtctgtatattttcttgtatcacttattgcgtctttgctttggtc
+7236588/1
CCCFFFFFHHHHHJJJJJJJJJIHJJJJJJJJJJJJHIIJJJJIJJJIII
@6249767/1
ctgagagtctcttcgtcactcgcaaatgtagaaggctgattgttaccctc
+6249767/1
CCCFFFFFHHHHHJJIIJJJJJJJJIJJJJJJJJJJ<DHIJJJJIIJJIJ
@6249768/1
ctgagagtctgcaaatcggccaacttcttgccgacggaatttttcagcgt
+6249768/1
@@@FADDDFFBHGIIIEHE@FHGFGHD<:?DE?FHII>@FHGGIGCHCHH
@6249769/1
ctgagagtctgcaaatcggccaacttcttgccgacggaatttttcagcgt
+6249769/1
BCCFFFFEHHHHHJJJJJJJJJJJJJJIJJJJJJJJIIIJJJJJIIJIHI
@5197725/1
cggcaggaaatggaactgggaacaaccctctttgtcaccagcggctttga
+5197725/1
CCCFFFFFHHHHHJJJJJJJJJIJJJJJJJJJJJGJIJJJJIJJJJJJJJ
@7237390/1
ctttagtgggaaggtttaggtatttgtggtatctgtcgatgttgccagaa
+7237390/1
@CCFFFBDHGHHDGGFGBEHFHHJGGDGHGHIJIIIIIJJJJIIJJJJI@
@7237391/1
ctttagtgggaaggtttaggtatttgtggtatctgtcgatgttgccagaa
+7237391/1
@CCFFFDFHHHHHIIIIGIICEHIGIHIIGDHIJJIJIHIJIGIJJJI?B
@7237392/1
ctttagtgggaaggtttaggtatttgtggtatctgtcgatgttgccagaa
+7237392/1
BCCFFFDDHGHHHJIIIIJJCHHJJJIIJJJJJJJJJJJJJJJIIJJJJJ
@7237393/1
ctttagtgggaaggtttaggtatttgtggtatctgtcgatgttgccagaa
+7237393/1
CCCFFFFFHHHHHJGHIIJJCHHJJJIJJGIIJJJJJJJJJJJJJJJJJJ
@634633/1
aaatttttgtcgagtcaaaagcgaagaatatttgaaaatttctaatattg
+634633/1
CCCFFFFFHHHHGJHHJJJJJJJJJIIJJJJJJJJJJJJJJJJJGIGIJJ
@634634/1
aaatttttgtcgagtcaaaagcgaagaatatttgaaaatttctaatattg
+634634/1
CCCFFFFFHHHHHJHIIJJJJJJJJJJJJJJJJJIJJIJJJJJIJJJJJJ
@2173519/1
attttcttacccctagatatgtgaacagaaaaggagttgctctgccaaca
+2173519/1
CCCFFFFFHHHHHIJJIJJJIHIJJJJJJJJJJJJIEGIJJJJJJJJJJH
@5732769/1
ctcaatcgcaacagacatctacgaacgtctacagttatcctccagttcct
+5732769/1
B:=DDFFFHHHHHJJJJJJJJJJJJIJHJJJJJJJJJJJJJJJGJHIJJI
@3171408/1
cacgcatattacacatccatttatgcaggacttctatctagtttcccacg
+3171408/1
CCCFFFFFHHHHHJJJJJJJJJJJIJJJJIJJJJJJJJJJJIIJJJJIJG
@7240314/1
ctttatagaatgtcaatgttattctaaaaagaagactgctaaacgttaaa
+7240314/1
BBBDDEFFHHHFHIIIGGEHJJJJJIJJIGIGIIJIJJIIIIIEGGHIG@
@7240315/1
ctttatagaatgtcaatgttattctaaaaagaagactgctaaacgttaaa
+7240315/1
BCCF7DEFHFHHHIJJIJJJJJJIJJJJJJJIJJJJJJJJIJJIIJJJJJ
@7240316/1
ctttatagaatgtcaatgttattctaaaaagaagactgctaaacgttaaa
+7240316/1
CCCFFFFFHHHHHJJJJIIJJJJJJJJJJJJJJIJJJJJJJJJIIHJJJJ
@5199086/1
cggcagtgaggtaaatcgggaaatcacatatggttggcaatggtgacgtg
+5199086/1
CCCFFFDFHHHFHIJJJJJJJJJJJIJIJJJJJHIJJIJJJJJBFGIJFG
@7241076/1
ctttatatgtcacattttgtggttctttaacgaaatgtcaagagcataaa
+7241076/1
CCCFFFFFHHFHHJJJJJJHIJEIJJJJJJJIJJJJJJJJJJJJJJJJJJ
@7241077/1
ctttatatgtcacattttgtggttctttaacgaaatgtcaagagcataaa
+7241077/1
CCCFFFFFHHHGHJJJJJJIJJIJJJJJJJJJJJJJJJJJJJJJJJJJJI
@3701638/1
ccaaaaagtgaacagctatcgatacacagtcatagatccaatcctataat
+3701638/1
BCCFFFFFDFFHHJJJJJJJJJJJJJJIJJJJJIJJJJJJIJJJJJJJJJ
@3701639/1
ccaaaaagtgaacagctatcgatacacagtcatagatccaatcctataat
+3701639/1
CCCFFFFFFHHHHJJJJJJJJJJJJJJJJIJJJJJJJJJIJJJJJJJJJJ
@7241556/1
ctttatcaacattcacttctttaccggcatagcctaatctgggagggggc
+7241556/1
CCCFFFFFGHHHHJJJJJJJJJJJEGJJIJIEIJJIJJJJJJJEHIIJJD
@7243867/1
ctttatcgggttctgctaagtggtaagtagaaggtaagccacttaagcac
+7243867/1
CCCFFFFFHHFHHJJJJJJJCHHHHHJHGIJJJJFFHIIJIJJJJJJIJJ
@3174052/1
cacgcggtagcggaagattggctcg
+3174052/1
@CCFFFFDHFHFHIJJJJJGIIGG0
@5201410/1
cggcatcactcccaaatacgaactggtccaaatcgagggcgccatccacg
+5201410/1
@B@FFFFFHHHHHJJJJJJIJJJJJJGHIGIJJJJJJJJJJIJIJJJJJI
@5201411/1
cggcatcactcccaaatacgaactggtccaaatcgagggcgccatccacg
+5201411/1
CCCFFFFFHHHHHJJJJJJJJJJJJJGIJJJJJJJJJJJIJJJJJJJJJI
@2694554/1
caacctctatactttgcatcaaataaatgctcccttttcacaatataata
+2694554/1
CCCFFFFFHHHHHJJJJJJJJJJJJJJJJJJJJJJJJJJJJJJJJJJJJI
@2179347/1
attttgacatgttagaatgccctattgaaaaccttgtagtggattcctaa
+2179347/1
CCCFFFFFHHHHHJJIJJJJJJJIJJJJJJJJJJIJIGIGHIGIJJJJJI
@1663564/1
atccttcgaggtaacctacgtggacatcgaagaaaaaacattgaccaatc
+1663564/1
CCCFFFFFHHHFHIIJIIJJFHIJJJJJJJJJJJIJJJJJJJJJJJJJJJ
@2179412/1
attttgacatttatgtaacatgtgtgcttaagtggcttaccttctactta
+2179412/1
CCCFFFFFHHHHHJJIIJJJJIHIHHJJJJJJIJJJJJJJJJJJJIIIJI
@6759977/1
cttcacggaaatctaccgacagagaggttatccttgggggaagaagccaa
+6759977/1
@CCFFFFFHGGHHJJJHIJJJIIJGIJFGHJJJJJJJJJJHIJIJIJHHH
@6759978/1
cttcacggaaatctaccgacagagaggttatccttgggggaagaagccaa
+6759978/1
CCCFFFFFHHHHHJJJJJJIGGHJGDF:DHIJJJJJJJIJHIJJJIJHHH
@6759979/1
cttcacggaaatctaccgacagagaggttatccttgggggaagaagccaa
+6759979/1
CCCFFFFFHHHHHJJJJJJJJJIJGHIDHIJJJJJJJJJJGJJJJJJHHH
@1664095/1
atccttgtttatttccctttttgtggagaggtactatgtgtgtttggcta
+1664095/1
CCCFFFFFHHHHHJJJJJJJJJJGHJHIGIJGHIJIJJIIFHIJJJJIJI
@116301/1
aaaaacgtatgacaaaactatagagaaaccagaattacaggaaatggata
+116301/1
CCCFFFFFHHHHHJJJIJJJIIJJJHJIJGHIIIHIJJIJJDHIEHGGII
@5735424/1
ctcaatgtcgtcgtttgacatatcgttgtcatcccacaaggtacaatact
+5735424/1
@@CFFFFDHFDFHIIIGHJIGEIIJJJJIIIIJGGIJJIJJ?DGFIJGIH
@7246291/1
ctttatgtccacaaattatgtcaaattttgacatttatgtaacatgtgtg
+7246291/1
CCCFFFFFHHHHHJJJJJJJIJJIJJJJJJJJJJJJJJJIJJJJJIIJHH
@116511/1
aaaaacgtgctggataaaggcaaaacccataccaagcaataaaatcattc
+116511/1
@CCFFFFDHHGHHIJIJJJJIJJJJJJJJJJJJJJJJJJJJJIJJIIJJJ
@3174894/1
cacgctgagaaagctatggttgagtgaaaaaggtgggaaatgttgactgt
+3174894/1
CCCFFFFFHHHHHJJIJJJHIJIJBHHIJJJJJCGIJIJJIJDIIIJJJI
@3174895/1
cacgctgagaaagctatggttgagtgaaaaaggtgggaaatgttgactgt
+3174895/1
CCCFFFFFHHHHHJJJJJJHHJHGAFEHIJJJJCFHIIJIJJJJJIIJJJ
@1173233/1
agaaaagtcacgagaatttgaaaagcgagcttcatgatcccctgaaaaat
+1173233/1
CCCFFFFEHHHHHJJIJJJIJJJJIJIJJIFIJJJJIJJJJJJJJJIJJJ
@6257288/1
ctgagccgtcgcggcatcactcccaaatacgaactggtccaaatcgaggg
+6257288/1
BCCFFFFFHHHHHJJJIGHIGGIJJJJIDIDFGIJJIDHGHIJIHHHHFD
@118340/1
aaaaactataaatttttattatattttatgcatgttatcacgattcataa
+118340/1
@CC@DDFFHFDFHIGIGHGEAHIGGIHIIIIIGIHEGEHHIHIEDGHGII
@2183502/1
attttgaggaataatacgaacttccatagattcaaatgaagtaaacaaca
+2183502/1
BBBDDFFFHHHHHJJJJJJJJJJJJIIJIIIJGIIJIJJJI@GHJGIJII
@2183503/1
attttgaggaataatacgaacttccatagattcaaatgaagtaaacaaca
+2183503/1
CCCFFFFFHHHHHJJJJJJJJJJJJJJJJIJJJJJJJJJJJGHJJJJJJJ
@2183697/1
attttgaggtactcgagggcatgatgagcagccgagcccttggcttcctt
+2183697/1
@@CFFFFFGFFBHIHBHIEBFGHEFGDG@DFBFD<F>HBBFGGHGI@=CC
@2183698/1
attttgaggtactcgagggcatgatgagcagccgagcccttggcttcctt
+2183698/1
BCCFFFFFHDHHHJJJJJJIJJIIEHIJJJJJGIIJJIJJIJIJJIIIJI
@2183699/1
attttgaggtactcgagggcatgatgagcagccgagcccttggcttcctt
+2183699/1
CCCFFFFFHFFHHJJIIJIIJJJJIJIJJJIJJJJJJJJIJJJJIJJJII
@7251439/1
ctttattcgtcatcgctccccacgagcgtttctttagtctgtatattttc
+7251439/1
?@@FDDDDFCBFAFGBGGE@@DEHGGGEGBF?FDDHGHIG>GHIHEGIID
@7251440/1
ctttattcgtcatcgctccccacgagcgtttctttagtctgtatattttc
+7251440/1
@CBFFFFFHHHHHIIIIHIJJJJIJIJIHIJJJ9BGIGGIIIHDHGIJJI
@7251441/1
ctttattcgtcatcgctccccacgagcgtttctttagtctgtatattttc
+7251441/1
@CCFFFFFGDFHDHIJGIIJJDGBEHIIDHIIIIIFH8DGHHIIJIJJJI
@7251442/1
ctttattcgtcatcgctccccacgagcgtttctttagtctgtatattttc
+7251442/1
BBCFFFFFHHHHHJJJJJJJJJJJJIIJIIJJJJJIJJJJJIJJJJJJJG
@7251443/1
ctttattcgtcatcgctccccacgagcgtttctttagtctgtatattttc
+7251443/1
BCCFFFFFHFHHFIIIIJIIJIIJBDGGHIIJIJJIIIIJJHIAFGGIJG
@7251444/1
ctttattcgtcatcgctccccacgagcgtttctttagtctgtatattttc
+7251444/1
CCCFFFFFHFHHHJIJJJJJJJJJIIJJIJGIJJJIJJJJIHGIJJJJJG
@5205396/1
cggcattttacaaagcgcaacctgtgatagagtttatgtgcgaagtcctg
+5205396/1
@@@FBDDFHGFHHJGDHHGHGIIICAGII@GG:BF@HEBFGGDGHGHIIE
@5206007/1
cggccaacttcttgccgacggaatttttcagcgttttgtggaactgtgaa
+5206007/1
CCCFFFFFHHHHHJJJJJJJIJJJJJJJJJJIJHGJJIHIJIJJJJGGIJ
@7252279/1
ctttattgaaaaattagtaaaacataatggttttcgcgcgtaaagtgacc
+7252279/1
BB:BDFFFHHHHHJJIJFHJJJJIJJJJJJFHIJJJJJJIEGIJJHGIJJ
@7252280/1
ctttattgaaaaattagtaaaacataatggttttcgcgcgtaaagtgacc
+7252280/1
CCCFFFFFHHHHHJJJJGJJJJJJJJJJJJHIJJJJJJJJJJJJJHIIIJ
@7252281/1
ctttattgaaaaattagtaaaacataatggttttcgcgcgtaaagtgacc
+7252281/1
CCCFFFFFHHHHHJJJJJJJJJJJJJJJJJFHIJJJJJJJIJIJJFHIII
@7787449/1
gaagaatttgtcacctctccatattcctttatcaacattcacttctttac
+7787449/1
@@@FFFFFH?FB?ACDHGGE@HFHHDHEHHEHFHHBDEFHGHDFGH@EEF
@1667103/1
atcgaacgatgtcaccacctgattggtgat
+1667103/1
<@@DDD?::DFH?BC<?;1C99CH?31?CF
@1667104/1
atcgaacgatgtcaccacctgattggtgatatcagccgctccgggcgttc
+1667104/1
CCCFFFFFHHHHHJJJJJJJJJJJJIGHIIJJJJJJJJIIJJJJIIIHHF
@3713435/1
ccaaaagtgaacgattagaatatatgtggcaacaaccatctccagatcca
+3713435/1
CCCFFFFDHHHHHJJJJJJJJJJJJJHIJJJJJJJJJJJJJJJJJJJJJJ
@6260773/1
ctgaggctctcagattaggaaaatcgaatttgtctgaagattttaaatgg
+6260773/1
CCCFFFFFHHHHHGIJGJJJJJJJJGJJJJJJIIIJJJJJJJJJIIIIIG
@1667814/1
atcgaagaaaaaacattgaccaatcgccaccaatgcttggtgcagctatc
+1667814/1
CCCFFFFFHHHHHJJJJJJJIJJJJBGIIJJIJJJJJJJJFHIIIJJJJJ
@1667815/1
atcgaagaaaaaacgttgaccaatcgccaccaatgcttggtgcagctatc
+1667815/1
CCCFFFFFHHHHHJ<HIIIJJIJJJCGIIJJJJJJIJJJJGIJJJJJJJJ
@2704115/1
caacgatatgtcaaacgacgacattgagcaacttacgtattttctatgtc
+2704115/1
CCCFFFFFHHHHHJJGIIJIIIJJJJJJJFIJJJJJJIJJJJJJJIJGIJ
@1669328/1
atcgaatattagtagcaagatccgagatgtggtacacgacgaatgatgtg
+1669328/1
CCCFFFFFHHGGHIJJJIJIIJJJIJFIJIHIGHIJJIJIJIJJJGGIGI
@1669329/1
atcgaatattagtagcaagatccgagatgtggtacacgacgaatgatgtg
+1669329/1
CCCFFFFFHHHHDHIIJJIJJJJJJJJJJGIJGIIJJIJJJJJIJIJIHG
@2704987/1
caacgatctggtggccaccggaaccggaagatcgaagaaagacg
+2704987/1
:?@BDDDBAAD2AEBE3<<C@8?@CDD6?@???B6?;;F=7C95
@2704988/1
caacgatctggtggccaccggaaccggaagatcgaagaaagacgccaaac
+2704988/1
@@@DDDDDGDD?CFGHHGIHIIGGDGG@DGGI>FCDC6BGHIGIIHGEFE
@2704989/1
caacgatctggtggccaccggaaccggaagatcgaagaaagacgccaaac
+2704989/1
@@@FDDFDFAFHDBHIDIGGGHGIGGDFGGGDHGEHEGHIIAFEGHGGF<
@2704990/1
caacgatctggtggccaccggaaccggaagatcgaagaaagacgccaaac
+2704990/1
@@@FFFFFHGHFHIIIGIIIIIIIIIIIIIIIIIIIIIIIIIFIIHHHFF
@2704991/1
caacgatctggtggccaccggaaccggaagatcgaagaaagacgccaaac
+2704991/1
@CCFFFFFHHGHHJJJIIJJIIJIJJJIJIJJJJIIIJJJIIJJJHGHFD
@2704992/1
caacgatctggtggccaccggaaccggaagatcgaagaaagacgccaaac
+2704992/1
CCCFFFFFHHHFHIIIIJIJJIJJIJJHIIGIIJIIIGHIIHIIIGHHFF
@2704993/1
caacgatctggtggccaccggaaccggaagatcgaagaaagacgccaaac
+2704993/1
CCCFFFFFHHHFHIIJJJJJJHIJJJJGIGJIJJJJJIJJGHJIJHHHFB
@2704994/1
caacgatctggtggccaccggaaccggaagatcgaagaaagacgccaaac
+2704994/1
CCCFFFFFHHHFHIJJIJJJJIJIJJJHJJJJJJIJJJJJJJJJJHHHFF
@2704995/1
caacgatctggtggccaccggaaccggaagatcgaagaaagacgccaaac
+2704995/1
CCCFFFFFHHHFHJJJIIJJJIJHIJJHIJJIIJJJIIJJJJJJJHHHFF
@1669768/1
atcgaatcgaatattagtagcaagatccgagatgtggtacacgacgaatg
+1669768/1
@@@FFFDDHHHHFIJJJE<IHHGEDC>CFHDHEGGHJ;BBDGHIIIIGHG
@1669769/1
atcgaatcgaatattagtagcaagatccgagatgtggtacacgacgaatg
+1669769/1
CCCFFFFFHHHHHJJIJGHGIJJIIIJJJJIJGJGHIGHIIJIIJIGIJG
@1669770/1
atcgaatcgaatattagtagcaagatccgagatgtggtacacgacgaatg
+1669770/1
CCCFFFFFHHHHHJJIJGHIGHIIJJJJIIJJJJHHIDGIIJIIIJJJJI
@1669771/1
atcgaatcgaatattagtagcaagatccgagatgtggtacacgacgaatg
+1669771/1
CCCFFFFFHHHHHJJJJHGIGHIIIJIJJIJJJJGIJGIIIJJJJJIJJI
@642526/1
aacaaatacggccatggccaaaaaagcagcagcaaaattggccttgcagt
+642526/1
BCCFFFFFHHHHHJJJJJJJJJJJJJJJJJJJJJJJJJJJJJJJJJJJJJ
@7790410/1
gaagagactctcagcttcaacgccaaggacttcaactttgttcagttctt
+7790410/1
@@@DFFFFFHFFFIJIIIEIJ6FEHGJJIHGHHHJICGGG9DHHIDHIBH
@7790411/1
gaagagactctcagcttcaacgccaaggacttcaactttgttcagttctt
+7790411/1
CCCFFFFFHHHHHJJJJJJJJFHIJJJJIJJJJJJJJJJJJJJJJIIJJJ
@5206957/1
cggccactggcaaagtggatagctgcaccaagcattggtggcgattggtc
+5206957/1
CCCFFFFFHHHHHIJGHIJJJJJIIIIJJJJJJIIJJIDHIIJGIIJJBF
@5206958/1
cggccactggcaaagtggatagctgcaccaagcattggtggcgattggtc
+5206958/1
CCCFFFFFHHHHHJJAFHIJJJIIJIIJJJJJIJJJJJBGHGGGHIJJFH
@5206959/1
cggccactggcaaagtggatagctgcaccaagcattggtggcgattggtc
+5206959/1
CCCFFFFFHHHHHJJGHIJJIJIJJJJJJJJJJIJJJJDHIIJGHJJJCF
@5207031/1
cggccagaggcaaagtctacatagaacccgaaaatgtggatttacaaaat
+5207031/1
CCCFFFFFHHHHHIIFHHJJJIJGHIJJJJEHGIGIIJJIIIJGIIJJIH
@3182430/1
cacggattttatcaatcggccattcgaggctggaagccacttttaaatgt
+3182430/1
CCCFFFFFGHHHHJJIJJGJJJJIIJJJJJJJJJJIGIAHIIJJIJJGIH
@4711968/1
cgacggctcagcaactcctggaggacgctgacgggagtcttgctcggcat
+4711968/1
??1=DD>DDDD>B@?E@9<FE<E?DDIIA:DDAD>@AC@CEI;4ACAD>@
@4711969/1
cgacggctcagcaactcctggaggacgctgacgggagtcttgctcggcat
+4711969/1
CCCFFFFFHGHHHJJJJJJJJGIJGGIJJJJIJJJBHCHIIJIJJGHFFD
@4711970/1
cgacggctcagcaactcctggaggacgctgacgggagtcttgctcggcat
+4711970/1
CCCFFFFFHHHHHJJJJJIJJJJJIJHIJJJJJJJGIFHHJJJJJHHFFC
@4711971/1
cgacggctcagcaactcctggaggacgctgacgggagtcttgctcggcat
+4711971/1
CCCFFFFFHHHHHJJJJJJJJJJJIIJIJJIIIJJHHCGHIIJJIHHFFD
@4711972/1
cgacggctcagcaactcctggaggacgctgacgggagtcttgctcggcat
+4711972/1
CCCFFFFFHHHHHJJJJJJJJJJJIJIJIJJJJJJHIFHJJJJJJFHFFC
@7254575/1
ctttatttaagaacaggggagaaaagtcacgagaatttgaaaagcgagct
+7254575/1
CCCFFFFFHHHHHJJJJJJHIJJJIJIJJJJJJIJIJJJJJJJJJJJJJJ
@4200412/1
ccgccattctcttggctagcttctttgacttgccagtgcc
+4200412/1
CCCFFFFFHHHHHIJJJJJJJJJJJJJIJIJJIJJIGGHH
@4200413/1
ccgccattctcttggctagcttctttgacttgccagtgccaatttcgcgg
+4200413/1
@CCFFFFFGHGHHGDHIGDCHEDFHGABDCH>FHBC:?FGHHGHGC?@GG
@4200414/1
ccgccattctcttggctagcttctttgacttgccagtgccaatttcgcgg
+4200414/1
C@@FDFFFHHHHHIJJIIJGIEGGHJIEHGIGIIIIGGIJGHGIGGAEFH
@4200415/1
ccgccattctcttggctagcttctttgacttgccagtgccaatttcgcgg
+4200415/1
C@CFFFFFHHHHHJJJJJJJJIGJJJJGIJJIJJEHBHIJHIEIJIJIJJ
@4200416/1
ccgccattctcttggctagcttctttgacttgccagtgccaatttcgcgg
+4200416/1
CCCFFDFFGGHGHIGHGGIJ>HFGIJ>HHIIGGIGIGGGIGGIIGIJJJI
@4200417/1
ccgccattctcttggctagcttctttgacttgccagtgccaatttcgcgg
+4200417/1
CCCFFDFFHHHHHIJJIIJJJJIJJJIIJJJJJ;EHFHIHIJJJJJJJII
@4200418/1
ccgccattctcttggctagcttctttgacttgccagtgccaatttcgcgg
+4200418/1
CCCFFFFFHHHHHJJJJIJJIJJJJJIJHIJIJJJIJJIIJJJJJEGIJI
@4200419/1
ccgccattctcttggctagcttctttgacttgccagtgccaatttcgcgg
+4200419/1
CCCFFFFFHHHHHJJJJJJJIIIJJJIIJJIIHJIJGJIJJJIJJJIGEG
@5741334/1
ctcaatttcagtctttgtctatcggtattgctcgtagacaattcatattt
+5741334/1
CCCFFFFFHHHHHJJJJJJJJJJJJIJJJJJJJJGIJJJJJJJJIIJJJI
@4201827/1
ccgcccccttcccttggtgggggctgaatcggtccggccgagtgcatcat
+4201827/1
@@@DDDDDAFH?FBGIGFGHHBHIGHF9C>=@F>AABEDBCB=?@CDCCA
@4201828/1
ccgcccccttcccttggtgggggctgaatcggtccggccgagtgcatcat
+4201828/1
C@CFFFFFHHHHGJJJJHIGIIJJIJIGIEFHCFHIGEFCAD??CDDDDA
@7793218/1
gaagagttggccactaaactgggcagctcggctgagaatcggtattcggg
+7793218/1
@@CFDDFFDFBHHIGEGGHEEHEGIIJIIGHIID>EFGDEHBDGDDGHEH
@4713157/1
cgacggtagtgaatgctacgcagaagctcaaacagctgtgtgatgagttt
+4713157/1
BCBFFFDDHHHHHJJJJJJJJJIJJIJIJJJJJJJJJJHIFHGGIIIHHE
@2708822/1
caacgccaaggacttcaactttgtt
+2708822/1
@@@FDDFDDDFFHIIIIIHIIIEIG
@1180162/1
agaaaatttgaaaagtatcatgagttttgtgattctccgaagagtatgtc
+1180162/1
CCCFFFFFHHHHHJJGIJJJJJIJIJJJJIJGIJJJJJJJJJJJDGHIIG
@1672758/1
atcgacctagaatacttggtttaacaacaggtctattaagttcagaatta
+1672758/1
CCCFFFFFHHHHHJJJJJJIJJJJJJJJJJJFHIJJJJJIIIJIJJJJJI
@5743932/1
ctcacaagatgtggcaatccttgcaggatttacccgtggagggtaacaat
+5743932/1
@@@FFFFFFHHHFHGHGGIGIIJIIAGEFEHIEEFHHEHHGIH?FFGGGH
@5743933/1
ctcacaagatgtggcaatccttgcaggatttacccgtggagggtaacaat
+5743933/1
CCCFFFFFHHHHHJJIJJJJJIIJJJJIIJJJJJJJHIJCHJJ?FHIIJI
@1181336/1
agaaaccagaattacaggaaatggataattataggattggatctatgact
+1181336/1
CCCFFFFFHHHHHJIJJJIJJJJJHIIJJJIJJJJIJJIJHIGJIJJIHI
@649637/1
aacaacacttcgactacagatattcgcacttgcagtcccaatatcaaact
+649637/1
CCCFFFFFHHHHHJJJJJJJJJJJJJJJJJJJJJJJJJJJJIIIJGGHHG
@1674573/1
atcgacttgggagaaggcatggaaatgtatcacggattttatcaatcggc
+1674573/1
CCCFFFFFHHHFHHIJJJJJJJJJJJJIIJGIJJJHJJJJJJGIJIJJIE
@6770440/1
cttcagccagattaaattttcttacccctagatatgtgaacagaaaagga
+6770440/1
@@@FFAEFHHFHHJIEIIGIDHIJIJGIJIJIIJJJIJIJJIJIIGEFGG
@2195298/1
attttgtagctatcataaactctcctaaatattttcgccttcctaaacga
+2195298/1
CCCFFFFFHHHHHJJIJJJJGJIJJIJJJIIJIJJJJJJJJJJJJJJJIJ
@5214319/1
cggcccccatcccaacagaaggggtaaccgcaaggggcacggaccacttc
+5214319/1
C@@FFFFFDHGFFEIDGHIJJJJJ?CGHIJIIIGEHIJIIEIHHFFFEDE
@5215360/1
cggcccttcttctctttgccgtattttattttgtaaggtgaggtatttgt
+5215360/1
CCCFFFFFHHHHHJJJJJJJJGGIJJJJJJJJJHIJJJCGGIJBFIIJJG
@1676466/1
atcgataaaaaaaatatcgcaatattagaaattttcaaatattcttcgct
+1676466/1
CCCFFFFFGGHHHJIJIIGGGHIGJJJJJJJIJJJJJJJJJJJJJJJJJJ
@1676467/1
atcgataaaaaaatatcgcaatattagaaattttcaaatattcttcgctt
+1676467/1
CCCFFFFFHHHHHJJJJJJJJIJJJJJIIJJJJJIJJJJJJJJJJJJJJJ
@1676468/1
atcgataaaaaaatatcgcaatatttgaaattttcaaatattcttcgctt
+1676468/1
CCCFFFFFHHHHHJJJJJJJJJIJJ:CHIJJIJJJJJJJJJJIJJJJJJI
@1185589/1
agaaagctatggttgagtgaaaaaggtgggaaatgttgactgttgtagct
+1185589/1
CCCFFFFFHHHGFHIJJGHGJJJJJICGIJJJJJJHIJJJIJIGIHIJJI
@655229/1
aacaagccaatcagaccaacggaacgcccggagcggctgatatcaccaat
+655229/1
CCCFFFFFHHHHHJJJJJJJJJJJJIJJJJJJJJJJJGHHGFFFFFFFDD
@4209458/1
ccgcgaaattggcactggcaagtcaaagaagctagccaagagaatggcgg
+4209458/1
CCCFFFFFDHHHHJJJIGIIGIIIJJJJIJIJJJGJIIJIJJIJJJJJIE
@4209459/1
ccgcgaaattggcactggcaagtcaaagaagctagccaagagaatggcgg
+4209459/1
CCCFFFFFHHHGHJJJJJJJJIGHIJJJIJJJIJJHJJJJIJIJJJJJII
@4209460/1
ccgcgaaattggcactggcaagtcaaagaagctagccaagagaatggcgg
+4209460/1
CCCFFFFFHHHHHJJJJJJJJJHHJJJJJJJJJJJIJJJJJJJJJJJIJI
@7260985/1
ctttcaatcaccacattatgaaattactcatagtgtcacgggaactcata
+7260985/1
CCCFFFFFHHHHHJJJJJJJJJJJIJJJJJJJJIIIIGGEHIHIIJJJJJ
@4210130/1
ccgcgacggctcagcaactcctggaggacgctgacgggagtcttgctcgg
+4210130/1
CCCFFFFFFHHHHJJJJJJJJJJJJJJJJJIJJJJJHHHFBEEEEEEDDD
@4210131/1
ccgcgacggctcagcaactcctggaggacgctgacgggagtcttgctcgg
+4210131/1
CCCFFFFFHHHHHJJJJJJJJJJJIJJIJIIJJJJIHHEFBEEEEEEDDD
@2713480/1
caacggtggtccacggttttggaacaaatacgg
+2713480/1
=@@D1AB?<0<A<?EGG??FF@9:?:?;C?F80
@130321/1
aaaaagcaggaaaagcccagaagaacgttcgactttcacttcattctatc
+130321/1
@@@DDADDFBFHFGABDBAG9CGGDFAB;;FGHHIGFGIBGCHIG<<BFG
@1677595/1
atcgatagctgttcactttttggtcatgattttgaggtactcgagggcat
+1677595/1
CCCFFFFFHHHHHJJJIJJJJIIGHHIJHIJJJJIJJGIJJIJJJJJJJJ
@1677596/1
atcgatagctgttcactttttggtcatgattttgaggtactcgagggcat
+1677596/1
CCCFFFFFHHHHHJJJJJJJJJJHIIJJIJJJJJJJJDFHIJJJJJJBGE
@2203202/1
atttttaaatttaaaaatgcgtgtgtgcaggtatatttatcacatcattc
+2203202/1
CCCFFFFFHHHHHJJJJJJJJHJIIHIJJJJCGIJJJJJJJJJJJJJJJI
@2203203/1
atttttaaatttaaaaatttattcaagtcaaaaataatatgtaaattgat
+2203203/1
CCCFFFFFHHHHHJJJIJJJJJJJJJJGJJJJJJJJJJJJJIJJJJJJJJ
@3727128/1
ccaaaccttgcaaattttcaatcatgaagcaagattttacctgaacaatt
+3727128/1
CCCFFFFFHHHHHIJJJJJJJJJJJIIJJJJJJJJJJJJJJJJIJJJJJI
@3192733/1
cacggttcttaaaaactttttcggggtatctggtaccaaatcaacatcat
+3192733/1
@B@DF?DDDFFHHJJIJJIJFHGGGE?DDHCED?DGHIGIJJIGHIGGGG
@3192734/1
cacggttcttaaaaactttttcggggtatctggtaccaaatcaacatcat
+3192734/1
CCCFFDFFHHHHHJIJJJJJJIJJJIDFHIJJJEHJJJJJJJJJJJJJJI
@7803208/1
gaagctcgcttttcaaattctcgtgacttttctcccctgtttgttcttaa
+7803208/1
CBCFFFFFHHHHHJJJJJJJJJJJJIJJJJJJJIJJJJIIIJJIJJJJJI
@7803209/1
gaagctcgcttttcaaattctcgtgacttttctcccctgtttgttcttaa
+7803209/1
CCCFFFFFHHHHHJJJJJJJJJJIJJJJJJJJJJJJJJJIJJIIJIJJIJ
@659123/1
aacaatccttcgaggtaacctacgtggacatcgaagaaaaaacattgacc
+659123/1
CCCFFFFFHHHHHIJHHIJIJJJJGHIJJJJJJJJJJJJIJJJJJJJJJE
@659412/1
aacaatctgccttctacatttgcgagtgacgaagagactctcagcttcaa
+659412/1
CCCFFFFFHHHHHJJJJJJJJJJJJJFGIJJJJJJJIJIJJJJJIJJIIE
@659413/1
aacaatctgccttctacatttgcgagtgacgaagagttggccactaaact
+659413/1
CCCFFFFFHHHHHJJJJIJJJJJJIJFHIJJJJJIJIJJJJJIJJJJJJJ
@6274847/1
ctgatatcaccaatcaggtggtgac
+6274847/1
@@?AADDDHDDAAH>FCE:C?8AC@
@6274848/1
ctgatatcaccaatcaggtggtgacatcgttcgatgacaaagtgatgggc
+6274848/1
@@@FFFFFGGHHFHIIJIGHIHGEAFHHIJJGICIGEGHGJJGIAH>?DF
@6274849/1
ctgatatcaccaatcaggtggtgacatcgttcgatgacaaagtgatgggc
+6274849/1
CCCFFFFFHHGHHJJJJJJIJFHIJIJJJJJJJJIIIJJJIJDHDIIJJF
@6274850/1
ctgatatcaccaatcaggtggtgacatcgttcgatgacaaagtgatgggc
+6274850/1
CCCFFFFFHHHHHGIJJJIHIFHHIJJJJJJJJJJJJJJIIJGHJJJJJF
@5219578/1
cggcgaactgctggtcagttgcagacatggctgctactagaaacatgagt
+5219578/1
CCCFFFDFHHHHHJJJIIJIIJJJJIJJIIIJIIGIIJGIJJJJIGIBFG
@5219579/1
cggcgaactgctggtcagttgcagacatggctgctactagaaacatgagt
+5219579/1
CCCFFFFFHHHGGJIJJIGIIJJJJIIGIIGIIIGIJGAGGIIGIIJGII
@1191162/1
agaaattcgaataaattcagtctcagtttcagttactcttgattttatat
+1191162/1
CCCFFFFFHHHHHIEFIIJJGHIJJJHJJJJJJJJJJJJJJJJJJJIJII
@3729965/1
ccaaacttttcggggtgcaatcttcttttccggaaaatgctcgaaaactc
+3729965/1
B@CFFFFFHHHHHJJFHGJIJJIJIIJJJJJJJGGJIJJJJJJJJJJJJC
@3729966/1
ccaaacttttcggggtgcaatcttcttttccggaaaatgctcgaaaactc
+3729966/1
CCCFFFFFHHHHHJICGEGHJIGGIICFGIGHIFIJJJJJIGGJIIJJJJ
@3729967/1
ccaaacttttcggggtgcaatcttcttttccggaaaatgctcgaaaactc
+3729967/1
CCCFFFFFHHHHHJJEGIJJJJJJJJIJJJJJJJJJJJJJJJJJJJJJJG
@132283/1
aaaaaggaaaaggaaagaagcaagaggaaggatcgcaagcttcttccagt
+132283/1
@@CFDFFDHHHHDEGIJJJJIJIAFEHHIGEHIIIFGIIJJJIJGICAFH
@2208926/1
atttttatacaaaagaatctgaaaattgtaaatctacacaaaaatgtcaa
+2208926/1
CCCFFFFFHHHHHJIJJJJJJJJJJJJJHIJJJJJJJJJJJJJJJJJJJJ
@1192591/1
agaaatttgctgcctcaaaaacgtatgacaaaactatagagaaaccagaa
+1192591/1
CCCFFFFFHHHHHJJJJJJJJJJGIIJJJJJIJJJJJJJJJJJJJJJJJJ
@3731198/1
ccaaagcaaagacgcaataagtgat
+3731198/1
CCCFFFFFHHHHHJJJJJJJJEHIJ
@3731199/1
ccaaagcaaagacgcaataagtgatacaagaaaatatacagactaaagaa
+3731199/1
@C@DFFFFGGFDFIGHGGGHHEHIIHIJIGGGGIGIIJIIIIJIG@HHGI
@3731200/1
ccaaagcaaagacgcaataagtgatacaagaaaatatacagactaaagaa
+3731200/1
CCCFFBDFHHHHHJJJIJJIJEHIJJJJJJFIJJJJIJJIIJJJJIJIII
@3731201/1
ccaaagcaaagacgcaataagtgatacaagaaaatatacagactaaagaa
+3731201/1
CCCFFFFFDFHGHIJJIIIJJHHIIIJJJJJIIJJJJIJJJJJJJJJJIJ
@3731202/1
ccaaagcaaagacgcaataagtgatacaagaaaatatacagactaaagaa
+3731202/1
CCCFFFFFGHGHHJIJJJJJJHIIIIJJJJJJJJJJJJJJJJJJIJJIJJ
@3731203/1
ccaaagcaaagacgcaataagtgatacaagaaaatatacagactaaagaa
+3731203/1
CCCFFFFFHGGHHJJJJJJJJFHIIJJJJJJJJJJJJJJJJJJJJJJGIJ
@3731204/1
ccaaagcaaagacgcaataagtgatacaagaaaatatacagactaaagaa
+3731204/1
CCCFFFFFHHHHHJIJGGIIIAECGIIIIIIJJJIGIJJIIIJJJIIGII
@3731205/1
ccaaagcaaagacgcaataagtgatacaagaaaatatacagactaaagaa
+3731205/1
CCCFFFFFHHHHHJIJJJJJJHHIIIJJJJJJJJJJJJJJJJJJJJJJJJ
@3731206/1
ccaaagcaaagacgcaataagtgatacaagaaaatatacagactaaagaa
+3731206/1
CCCFFFFFHHHHHJJJJJJJJHHGIHJJJJJJJIHIJJJJJJJJIIJJJI
@3731207/1
ccaaagcaaagacgcaataagtgatacaagaaaatatacagactaaagaa
+3731207/1
CCCFFFFFHHHHHJJJJJJJJHHJJIJJJJJJJJJJJJJJJJJJJJJJJJ
@2211862/1
atttttcaataaagtacactttatttaagaacaaacaggggagaaaagtc
+2211862/1
?@@DDD;;=ADFB<F:<<<AEI@FHEI>EHBCGFDCF@FCDGFABGFD?B
@2211863/1
atttttcaataaagtacactttatttaagaacaggggagaaaagtcacga
+2211863/1
CCCFFFFFHHHHGJGHJJJJJJIJJIJJJJJJJJJJJIIIIJJJIJJJJG
@2211864/1
atttttcaataaagtacactttatttaagaacaggggagaaaagtcacga
+2211864/1
CCCFFFFFHHHHHJFHIJJJJJJJJJJJJJIJJJJJJIIHIJJJHIJJJG
@3195393/1
cacgtaggttacctcgaaggattgttcgctagcgatctcctgcaagaact
+3195393/1
CCCFDFFFHHHHHJJJJJJJIJJJJJJJJJIJJJJJJIJJJJJJJJJJJI
@3195394/1
cacgtaggttacctcgaaggattgttcgctagcgatctcctgcaagaact
+3195394/1
CCCFFFFFHHHHHJJJJJJJIJJJJJJJJJJJJJJJJJJJJJJJJJJJJJ
@133725/1
aaaaagggaaataaacaaggatgtaagaactatggaggaatattacaata
+133725/1
CCCFFFFFHHHHHJJJJJJJIJJJIJJJJJJJJJJJJJJJJJJJIJJJJJ
@2213290/1
atttttcagcgttttgtggaactgtgaaactttgtgggactgctggttgc
+2213290/1
CCCFFFFFHHHHHJJJHIJJJJIJHIJJJIJJJIIJJJIJJJIJJJJJII
@2213291/1
atttttcagcgttttgtggaactgtgaaactttgtgggactgctggttgc
+2213291/1
CCCFFFFFHHHHHJJJHIJJJJIJHIJJJJJJJJHIJJIJJJJJJJIJJJ
@2213351/1
atttttcaggggatcatgaagctcgcttttcaaattctcgtgacttttct
+2213351/1
CCCFFFFFHHHHDIJIJJHJIIIIIIIJJJJJIIGIIJJJIJIJJJJJIJ
@2213751/1
atttttcatcacagtgatgtttgtttcagaacaaaccggg
+2213751/1
CCCFFFFFHHHHHJHIIJIJJJJJJJJJJJJJJJJJJJJJ
@2213752/1
atttttcatcacagtgatgtttgtttcagaacaaaccgggaaaag
+2213752/1
<@@DDDADDDDHBF??EFEEHDEEFECFEBC>?CCDC?FGDHIEB
@2213753/1
atttttcatcacagtgatgtttgtttcagaacaaaccgggaaaagtatta
+2213753/1
CCCFFFFFHHHHHJHJJJJJJJJIJJJJJJJJJJJJJJJJJJIJJFHIJG
@134853/1
aaaaaggtgcccaacaacagcaaacgggtcgaaatgaacgtcaacaacaa
+134853/1
BCCFFFFDHHHHHJJJJJIIJJJJIJJJGHIIJJJJJJJJJJJJIJJJJJ
@134912/1
aaaaaggtgggaaatgttgactgttgtagctgattaaggggtgtattcta
+134912/1
@@CFFFDADHHHHJJJHIGHIJJHIJIGIIIJIJJIJJJJJ?@?FFIGID
@134913/1
aaaaaggtgggaaatgttgactgttgtagctgattaaggggtgtattcta
+134913/1
@CCFFFFBFFHHHIJIJJIJJJIIIIHGJJJFEHIIJJJJJ@GFHGIJJE
@134914/1
aaaaaggtgggaaatgttgactgttgtagctgattaaggggtgtattcta
+134914/1
@CCFFFFBFHHHHJJJIJJIJJJJJJIJJJJJIJJJJIJJJ?FDHHIGJG
@3732568/1
ccaaaggaacgatattccaatagtaacataaatttccgatcatggtctag
+3732568/1
CCCFFFFFHHHHHJJJJJJJJJJIIHFHIJJJJJJJJJJJJJJJJHJJJI
@7807369/1
gaaggattgttcgctagcgatctcc
+7807369/1
CCCFFFFFHHHHHJJJJJJJJJJJJ
@662965/1
aacaattttcgtcgagttattgatttcgaggaataatacgaacttccata
+662965/1
@@@ADDFFHDFHHGHGFBHDHIHGIGECFHDIFIIGAD98BDHIGIIIGG
@663033/1
aacaatttttatcgagttattgatttcgaggaataatgcgaacttccata
+663033/1
CCCFFFFFHHHHHJHIGHIJJIIJJJJJJJJJJJJJJJJJJJJJJJJJJI
@1683121/1
atcgccaccaatgcctggtgcagctatccactttgccagtggccgtctgc
+1683121/1
BCCDFFFFHHHHHJJJJJGIIJJJJIJJJJJJJJJJJJJHJJJJJGJJJI
@663642/1
aacacacatagtacctctccacaaaaagggaaataaacaaggatgta
+663642/1
CCCFFFFFHHHHHJJJJJJJJJJJJJJJJIJJJJJJJJJJJJIJJII
@1200807/1
agaacgtaagatatcctaaactcacttttttccgaaaaaatatcgcaata
+1200807/1
@@@FFFFFFHHHHIJJJJJJGGHIFHIJJIJDFHJJIJJIJEHEGGIJII
@1201369/1
agaacgttcgactttcacttcattctatcggcctttcttctctttgccgt
+1201369/1
BCCFFFFFHHHHHJJJJJJJJJJJIJJJJJJJJJJJJJJIJIJJJIJJIF
@1203333/1
agaacttgctggatctcttggtcggaaaagtgactcccgaacaagccaat
+1203333/1
CCCFFFFFHHHHHJJJJJJJJHHJIJIJJGDHIHIJJJHIJJIJJIIIJF
@1203334/1
agaacttgctggatctcttggtcggaaaagtgactcccgaacaagccaat
+1203334/1
CCCFFFFFHHHHHJJJJJJJJIJIJJJJJIGHIJJJJJGIGIJJJHIIJI
@2220666/1
atttttgacttgaataaatttttaaatttaaaaatgcgtgtgtgcaggta
+2220666/1
@CCFFFFFHHHHHJGIJHJIJJIJJJJIJJJJIJJIJJHG@FBDGIIJGF
@1685015/1
atcgctccccacgagcgtttctttagtctgtatattttcttgtatcactt
+1685015/1
CCCFFFFFHHHHHIJIIIIJJJJJIJIJJJJJJJJJJJIJJIHIJJJIJJ
@1685016/1
atcgctccccacgagcgtttctttagtctgtatattttcttgtatcactt
+1685016/1
CCCFFFFFHHHHHJJJJGIJJJJJJJHIJJJJJIIJJJJJJIHIJJIJJJ
@138051/1
aaaaagtcgaagtctttcgagacatactcttcggagaatcacaaaactca
+138051/1
CCCFFFDFHHHHHJJJJJJJJJIJJJJJJJJJJJJJJJJJJJJJJJJIJI
@6283309/1
ctgatctcaaatccgtcaaagcaccaggagaatgcatcctaggatcctcg
+6283309/1
?@@FDDFFDHBFHGIIIIGCFH;FEHGIEHIIGIIIIIGIGIGEIIIIII
@1685832/1
atcgcttgtcatgtgttgaaattccgcgaaattggcactg
+1685832/1
@@@DDFFADFDHFIIDGIIIIICGCCGFIIGDAF@EEHIG
@7812221/1
gaagtaacggcagcactattgacactaagaaatcacagagccccgggccc
+7812221/1
@CCFDEFFHGHHHEDGGBEHHIIIIEIGGIIIIIIIIDGEIIHG@BGGHH
@7812222/1
gaagtaacggcagcactattgacactaagaaatcacagagccccgggccc
+7812222/1
CCCFDEFFHHGFFDGIEHIGIIJIGIGIGGGIGHDFA?GC@DHIDAGEGH
@667868/1
aacacgagtcgcttaaacagtcgtaaacaacttggaaatcttaaacaaag
+667868/1
BCCFFFFFHHHHHJJJJJJJHIJJJJJJJJJJJJJHIJJJIIJJJJJJJI
@667970/1
aacacgcggtagcggaagattggctcgtggatggcgccc
+667970/1
BCCFFFFFHDHHHJJJJJIJJJIJGJA6BF;77C7;5=E
@667980/1
aacacgctgagaaagctatggttgagtgaaaaaggtgggaaatgttgact
+667980/1
CCCFFFFFHHHHHJJJJIJJJGIJIICGHIJJJJJBHHIIJIGIIIJIII
@1207507/1
agaagaggcatcacacaaggctcttctgttcggataagaaggaacaaagt
+1207507/1
CCCFFFFFHHHHHJIJJJJJJJIIJJJIIIJJJHIJJJIJJJGIJJJJJ=
@4216887/1
ccgcggtccacactctattaaataagcgcctataactgcttctacacaat
+4216887/1
@CCFFFDDHHHHHIJJIIJJJJGIJIIJJJJJJJJJJJJJJJJJJJJJJJ
@4216888/1
ccgcggtccacactctattaaataagcgcctataactgcttctacacaat
+4216888/1
BBBFFFDFHHHHHJJJJJJJJJJJJIIJJJJJJJJJJJJJJJJJIGIIJG
@138887/1
aaaaagtgaacagctatcgatacacagtcatagatccaatcctataatta
+138887/1
CCCFFFDEHHHHHJJJJJIIJJJIIJJHJJJJJJJJJIJJJIIJJJJJJG
@138888/1
aaaaagtgaacagctatcgatacacagtcatagatccaatcctataatta
+138888/1
CCCFFFDEHHHHHJJJJJJJJJJIJJIHIJJJJJJJJJJJJJJJJIJJJJ
@139006/1
aaaaagtgataatggatacaaatttgactactgtatagctttcttctctt
+139006/1
BC@FDFDDHGHHHJJGGHIJJJJJIJIJJJIJJHIJJJJJJJJIJHJJII
@139007/1
aaaaagtgataatggatacaaatttgactactgtatagctttcttctctt
+139007/1
CCCFFFFFHHHGHJJJJJJJJJJJJIIJJJJIJCGIIIGIJJJJJIGHIH
@3736931/1
ccaaatacgaactggtccaaatcgagggcgccatccacgagccaatcttc
+3736931/1
CCCFFFFFHHHHHJJFHIJJJJIJHIJJGJJJJJJJJJJJIIJIJHHHHH
@5227802/1
cggcggcactattgacactaagaaatcacagagccccgggcccagatggc
+5227802/1
CCCF?DFFHHHHHJJJJJIJJIJJJGHIJJGIJIJJJGHIHFFEDDEEED
@4217812/1
ccgcgtgttccttaacaacgatctggtggccaccggaaccggaagatcga
+4217812/1
CCCFFFFFHHHHHIJJJJJJJJJJJJGIGIJIJJJJJJJJJJIJJJJHHH
@1211670/1
agaagcagttataggcgcttatttaatagagtgtggaccgcggggagcac
+1211670/1
CCCFFFFFHHHHGJJIJJJJJJJJJIJJJJJFHHHIIIIJIIJJDBDDBD
@1211809/1
agaagccaaattgctctactctcaagaaatggcctccatgccgagca
+1211809/1
CCCFFFFFHHHHHJJJJJJJJJIJJJJJJIIJIJJJJJJJJJJIIIJ
@3738815/1
ccaaatcgagggcgccatccacgagccaatcttccgctaccgcgtgttcc
+3738815/1
CCCFFFFFHHHHHJJJJJJJJJJJJIJIJJJJJJJIJJJJJJHHDDCEEC
@670212/1
aacactttgagcatcatctttaatagttggaacaataagatagttattag
+670212/1
CC@FFFFFHDHHHJJJGGIJGGH@HIHHGGEHIIIGIIJGHIGJIGGIGI
@4731621/1
cgactgtttaagcgactcgtgttgtttaagcgacccggatccgaaacgga
+4731621/1
CCCFFFFFHHHHGJJJJJJFHHIJIJJJJJJJJJJJIJIIIJIJHHFFFA
@6787282/1
cttcatgattgaaaatttgcaaggtttggaggagttgtactaatttgtgt
+6787282/1
CCCFFFFFHHGHHJJJJJIJJJJJHIJJJIJJHIGHIIIJJJJJJJIIIA
@2230153/1
attttttagtgaacctctctaacgtctttatagaatgtcaatgttattct
+2230153/1
CCCFFFFFHHHHHJJJJJJJJJJIIJJJJJJJJIJJJIJJJJJJJJJJJI
@2230154/1
attttttagtgaacctctctaacgtctttatagaatgtcaatgttattct
+2230154/1
CCCFFFFFHHHHHJJJJJJJJJJJJIJJJIJJJJJJJIJJJJJJJJJJJI
@6787891/1
cttcatgtacaaatacctcaccttacaaaataaaatacggcaaagagaag
+6787891/1
@@CFFFDDCFHHFJJJIJJJJJJIIJGHGHGIJJIHIGGIIJJGHIDICB
@3739622/1
ccaaatcttcgatgatctcctgtctgggtggttgcaatctccagcagata
+3739622/1
CCCFFFFFHHHHHJIJJJJJJJGHJJJJAFHGGIJJJJJJJIJJJJJIJG
@3739623/1
ccaaatcttcgatgatctcctgtctgggtggttgcagtctccagcagata
+3739623/1
CCCFFFFFHHHHGJJJJJJJIJJJJJJJFHIHIJIJEHIJJJIJJIJGHG
@2231645/1
attttttatatagtgccccgatgatatgatatgtatttattatattgtga
+2231645/1
@@@FFFFFHHHGHFHHIGIJFGHGGIJJJGHIGDEIGIGDIIIGGHD@F@
@2231646/1
attttttatatagtgccccgatgatatgatatgtatttattatattgtga
+2231646/1
CCCFFFFFHHHHHIJJJJJJFGIEIIIIIJIJJGIIJJGIJIJJJIJHII
@4219264/1
ccgctaccgcgtgttccttaacaacgatctggtggccaccggaaccggaa
+4219264/1
@B@FFFFFHHHFHHHIIIJJJJJIFAGHIIIGDHHIGBGIJJGJJJHHBB
@4219265/1
ccgctaccgcgtgttccttaacaacgatctggtggccaccggaaccggaa
+4219265/1
CC@FFFFFHHHHHIJJJJJJJJJJHIIJJJJJIJJJJIJJJJGIJJHHFE
@4219266/1
ccgctaccgcgtgttccttaacaacgatctggtggccaccggaaccggaa
+4219266/1
CCCFFFFFHHHFHHIJIJJJJIJJIIFHIIJJFGHJJGIJIJFGIJHHDD
@4219267/1
ccgctaccgcgtgttccttaacaacgatctggtggccaccggaaccggaa
+4219267/1
CCCFFFFFHHHHHHIJJJJJJJJJIJJJJJJJIJJJJJJJJJIJJJHHFD
@7816247/1
gaagtctttcgagacatactcttcggagaatcacaaaactcatgatactt
+7816247/1
CCCFFFFFHHHGHIJJIJJJJJJJJIIJJJJIJJJJJJJIJJJJJJJJHI
@2233669/1
attttttatttcatcatacaaactgtcaggttcatttttaggacattcta
+2233669/1
CCCFFFFFHHHHHJJJJJJJJJJJJHIJIJFHIIJJJJJJJJIJJJJIJ@
@1692134/1
atcgggttctgctaagtggtaagtagaaggtaagccacttaagcacacat
+1692134/1
@CCFFFDFHFHHHJJJCGHFHGICEGHCHIBCFFHIIJJJJJGIIJJJJJ
@142902/1
aaaaagtttatttatcatacacaggtaaacagttgtacagtagaggataa
+142902/1
CCCFFFDFHHHHHJJJJJJJJJJIIFHHJJJJIJJJJJJJGIHIJJJJJI
@142903/1
aaaaagtttatttatcatacacaggtaaacagttgtacagtagaggataa
+142903/1
CCCFFFEFHHHHHJJJJJJJJJJJJHHGJJJJIIJHJJJJIIIJJJJJJJ
@2238255/1
attttttcggaaaaaaagtgagtttaggatatcttacgttctggcaacat
+2238255/1
CCCFFFFFHHHHHJJJJJGHIJJJJJJJJJJJJJJJJJIIJJIJJJJJJD
@2238256/1
attttttcggaaaaaagtgagtttaggatatcttacgttctggcaacatc
+2238256/1
CCCFFFFFHHHHHJJJJGIIJHIJJJJJJJJJJJJJJIJJJJJJJJJJJJ
@2238257/1
attttttcggaaaaaagtgagtttaggatatcttacgttctggcaacatc
+2238257/1
CCCFFFFFHHHHHJJJJGIJJHIJJJJJJJJJJJJJJHIIJJJJJJJJIJ
@1693440/1
atcggttctgcatgaatgccatctgggcccggggctctgtgatttcttag
+1693440/1
C@CFFFFFHHHHHJJJJJJJJJJJJJJJIJJJJJJJJJJIJIIIJIJJII
@2240264/1
attttttcttccatcaaaggctggatatctttttgggtaatgttgctgcc
+2240264/1
CCCFFFFFHHHHHIIGIGBAFGFECGGFDFCHIIIIG??DFHIGIBFEHG
@2240265/1
attttttcttccatcaaaggctggatatctttttgggtaatgttgctgcc
+2240265/1
CCCFFFFFHHHHHIJJJIIIIJIJFGIIJJJJIIIJI?FHIIGIIJJIIH
@3209371/1
cactaaaaaatattaggaatccactacaaggttttcaatagggcattcta
+3209371/1
CCCFFFFFHHHHHJJJJJJJJJJJJJJJJJJHHIJJJJJJJJGIJJJJJJ
@5235857/1
cggctcacaagatgtggcaatccttgcaggatttaccagtggagggtaac
+5235857/1
CCCFFFFFHHHHHJIJJJJJJJJJJJJJJJJJJJJJJ4DFGIHIJJ?FHF
@5235858/1
cggctcacaagatgtggcaatccttgcaggatttacccgtggagggtaac
+5235858/1
@CCBDDDDDHHFHGIEHCGGIGHGHIJJGG=GHGEICHH@DHHIFG7BG>
@5235859/1
cggctcacaagatgtggcaatccttgcaggatttacccgtggagggtaac
+5235859/1
CCCFFFFFGHHHHJIJJ?GIGIIIIEHJJIJJJJJJJJJGHJGIIJ<FHE
@5235860/1
cggctcacaagatgtggcaatccttgcaggatttacccgtggagggtaac
+5235860/1
CCCFFFFFHHHHHIGIIIIJJJJJIIJJJJJIJJJJJJJAGIHGIJ;FHG
@5235861/1
cggctcacaagatgtggcaatccttgcaggatttacccgtggagggtaac
+5235861/1
CCCFFFFFHHHHHIHIJDHIIJJJIJJJJJJJJJJJIJJHIJIJJJ;CHF
@5235862/1
cggctcacaagatgtggcaatccttgcaggatttacccgtggagggtaac
+5235862/1
CCCFFFFFHHHHHJHJJJIJJJJJJJJJJJJJJJJJJJIHIJGIJJBFII
@5235863/1
cggctcacaagatgtggcaatccttgcaggatttacccgtggagggtaac
+5235863/1
CCCFFFFFHHHHHJJGIIIJJJJJJJIJIJJJJJJIJJJFHIGIJJ<CFD
@5235864/1
cggctcacaagatgtggcaatccttgcaggatttacccgtggagggtaac
+5235864/1
CCCFFFFFHHHHHJJJJIHIJJJJJJJJJJJJJJJJJJJGHJGIJJ;FHE
@5235994/1
cggctcagcaactcctggaggacgctgacgggag
+5235994/1
CCCFDDDFGHHHHIIHHIGIGGIGIIJEHIIIDG
@5235995/1
cggctcagcaactcctggaggacgctgacgggagtcttgc
+5235995/1
@@@FDFFDFHDHFHIHGGGIIGEEEGIIGDGIIIBFHIJJ
@4738596/1
cgactttttactatttttgtatgcacaaaattcgttctacatatgaaaca
+4738596/1
CCBFFFFFHHHHGJJJJJJIJJJJJIIJJJJIJJGHIJJJJJJJEIIIJI
@4738597/1
cgactttttactatttttgtatgcacaaaattcgttctacatatgaaaca
+4738597/1
CCCFFFFFHHHHHJJJJJJHHJJJJJJJJJJJJJIIJJJJJJJJIJJJJJ
@4738598/1
cgactttttactatttttgtatgcacaaaattcgttctacatatgaaaca
+4738598/1
CCCFFFFFHHHHHJJJJJJIJJJJJJJJJJJJJJIJJJJJJJJJJJJJJJ
@677252/1
aacagcgtaggcctcaggataggcagcagacagcttctgttaaagaattg
+677252/1
CCCFFFFFHHHHHJJJJJIIJJJIJJIJJIJJIIJJJJJJJJJJIGIIJI
@1221583/1
agaatatcgtttaacttttccagcatttctcttgctgctaattgtttcgc
+1221583/1
CCCFFFFFHHHHHIJJJJJJJIJJIJJJJJJJJJJJJJJJJJJJIJJJIJ
@1221861/1
agaatatgaaatttaaaagaaaatttgaaaagtatcatgagttttgtgat
+1221861/1
@@@DFFFFHHHHHJIJIIJCHIIJIJHIJGIJCFGIJJJFF?DGIIGGIH
@1221862/1
agaatatgaaatttaaaagaaaatttgaaaagtatcatgagttttgtgat
+1221862/1
B@BFFFFFGHHGHIIJJJJIIIIIIJIIIJGIHHFGGCGCGCDFHJIIGI
@1221863/1
agaatatgaaatttaaaagaaaatttgaaaagtatcatgagttttgtgat
+1221863/1
CCCFFFFFHHGHHJJJJJJJJJJJJJJJJJJJEHIJJJJIIGIJJJIJJJ
@1221864/1
agaatatgaaatttaaaagaaaatttgaaaagtatcatgagttttgtgat
+1221864/1
CCCFFFFFHHHGHJJJJIJJJJJJJJJJJJIJCHIJJJJIJFIIJJHIII
@6294935/1
ctgattgtgactggaagaaagttgcgctccttcctcttgcttttgaagtt
+6294935/1
CCCFFFFFHHHHHJJJJJJJJIIJIIJJJJJJJJJJJJJJJJJJJGHIHH
@4740095/1
cgagaaatgaccttagcagacctcttgataggcgagatttggaagttttc
+4740095/1
CCCFFFFFHHHHHJJJJJJIJJIIJIJJJJJJJJGIGIJJJJIIJFHIIG
@4740096/1
cgagaaatgaccttagcagacctcttgataggcgagatttggaagttttc
+4740096/1
CCCFFFFFHHHHHJJJJJJIJJJJJJJJJJJJIJJJEIIJJJIJIGIJJI
@7822015/1
gaataaagtatgtgttcaccaagagaagaaagctatacagtagtcaaatt
+7822015/1
C@CFFFFFFHHHFHIIIEIGIGG?@EBFHIIIEIIGIIIIDB>HGIEEHI
@7822016/1
gaataaagtatgtgttcaccaagagaagaaagctatacagtagtcaaatt
+7822016/1
CCCFFFFFHFHHDGIJIJJJJJJGIJJJIJJJGJIIJJJJGGIGHIIIII
@7822017/1
gaataaagtatgtgttcaccaagaggagaaagctatacagtagtcaaatt
+7822017/1
@@@D?ADDCFDDFHH;BDGCIDGAFGGC=FEGHIIGI>DDG@??DFGHII
@1224038/1
agaatcggtattcgggactgaaagacactaagattaccaagttgggcaac
+1224038/1
CCCFFFFFFHFHHJJIGJIJIJJJJJJJJIJJJJIJJJIJIIIIJIIIJJ
@3747105/1
ccaacagaaggggtaaccgcaaggggcacggaccacttcacggaaatcta
+3747105/1
CCCFFFFFHHHHHGHIJJJJJJJJJIIJJJJJJJJIJJJJJJJHHHHFFF
@680295/1
aacagtcaacatttcccacctttttcactcaaccatagctttctcagcgt
+680295/1
;@?DD4:BFHFHBDCHHHIGCGBDHIHEHIIII@GGHCDDHIGIIHHEH1
@147189/1
aaaaatagtaaaaagtcgaagtctttcgagacatactcttcggagaatca
+147189/1
CCCFFFFFHHHHHJJHIJJJJHIJJJJJJJJJJJJJJJJJJJJJJJJJJJ
@3214790/1
cactatataaaaaattacattcagtatcgatagataatattgatgattat
+3214790/1
@@@FDFFFGGFHHGIIEIJJJJGEFGGIIGJGIBGGHHHIJB<BDGHI@D
@3214791/1
cactatataaaaaattacattcagtatcgatagataatattgatgattat
+3214791/1
@CCFFFDFHHGGDGHIGIIJJJIIIIGJIJJJIDBFHEEDGGGGGEDIGG
@3214792/1
cactatataaaaaattacattcagtatcgatagataatattgatgattat
+3214792/1
CCCFFFFFHHHHHJJJJJIJJJJJJJJJJIJJJJJJJIJJJJJJJJJJJG
@3214793/1
cactatataaaaaattacattcagtatcgatagataatattgatgattat
+3214793/1
CCCFFFFFHHHHHJJJJJJJJJJJIJJJJJJJJJJJJJJJJIJIIJJJJG
@4741995/1
cgagaacgcgcagagggttatacattaacaagtaatttgttgagtgatgg
+4741995/1
CCCFFFFFGHHHHGHJJGHIJJJJJJJJJJJJHIJJJJJJJJJJHIIJJJ
@4741996/1
cgagaacgcgcagagggttatacattaacaagtaatttgttgagtgatgg
+4741996/1
CCCFFFFFHHHHHIIJJGHGIJJJJJJIJJJJFHJJJJJIJJJJCHIJJJ
@149162/1
aaaaatatcgcaatattagaaattttcaaatattcttcgcttttgactcg
+149162/1
CCCFFFFFHHGHHJJJJJJJJJJJJJJJJJJJJJJJJJJJJJJJJJJJJJ
@5239219/1
cggctgctcatcatgccctcgagtacctcaaaatcatgaccaaaaagtga
+5239219/1
CCCFFFFFHHHHHIJJJJGIJIJFHHIJJJJIJJJIJJJIJJJJJJIFGI
@5239220/1
cggctgctcatcatgccctcgagtacctcaaaatcatgaccaaaaagtga
+5239220/1
CCCFFFFFHHHHHJIJJJJJJIJHHIJIJJJJJJJJJIJJJIJJJJIBFF
@5239221/1
cggctgctcatcatgccctcgagtacctcaaaatcatgaccaaaaagtga
+5239221/1
CCCFFFFFHHHHHJJIJJGIJIJFHHJJJJJJJIIJJJJJJJJJJJJ?FF
@5239222/1
cggctgctcatcatgccctcgagtacctcaaaatcatgaccaaaaagtga
+5239222/1
CCCFFFFFHHHHHJJJJJJJJIJFFIJJJJJJJJIJJJJJJJJJIJJHHH
@5239223/1
cggctgctcatcatgccctcgagtacctcaaaatcatgaccaaaaagtga
+5239223/1
CCCFFFFFHHHHHJJJJJJJJJJFHIJJJJJJJJGGJJJJJJJJJJIFHI
@5239224/1
cggctgctcatcatgccctcgagtacctcaaatcatgaccaaaaagtgaa
+5239224/1
@?<DDDDDHHFBFBGHGBHH?:?FHGD@GGIIGDFGBGDHCFHIIH?@DG
@680880/1
aacagttaccatctactatcagagatcgaatgtgtgcagaatcagcactg
+680880/1
CCCFFFFFHHHHHJJJJJJJJJJJIJJJIJJJHIIIJJJJJJJJJJJJJJ
@1225327/1
agaatgaagtgaaagtcgaacgttcttctgggcttttcctgcttttttag
+1225327/1
CCCFFFFFHHHHHJJGHIIJJJJJJJJIJJJJJJJJJJJJJJJJIJJJGH
@7823264/1
gaataacattgacattctataaagacgttagagaggttcactaaaaaata
+7823264/1
CCCFFFFFHHHHHJJJJJJJJJJJJJJIJJJJJJJJEHJJJJJJJJJJJI
@7823265/1
gaataacattgacattctataaagacgttagagaggttcactaaaaaata
+7823265/1
CCCFFFFFHHHHHJJJJJJJJJJJJJJJJJJJJJJJCGHIJJJJJJJJJJ
@681463/1
aacagttgtacagtagaggataaaccaatggagcacacttttacttcagc
+681463/1
CCCFFFFFHHHHHGHIGIJHIIJJJJJJIJJIJJJJJJJJJJIIJJJJJJ
@681464/1
aacagttgtacagtagaggataaaccaatggagcacacttttacttcagc
+681464/1
CCCFFFFFHHHHHGHIJJJJJJJJJJJJJIJIJJJJJJJJJJJJJJJIIJ
@1226156/1
agaatggcggctcacaagatgtggcaatccttgcaggatttacccgtgga
+1226156/1
CCCFFFFFHGGHHIJJJIIJDGHIGGIIGIGIJIIHJGGHIGGIJGAGH1
@7823636/1
gaataactgaacccattcctgtttcttgaacgattgtgcatcttagttgc
+7823636/1
CCCFFFFFHHHHHJJJJJJJJJJJJJJJIJJJIJJJIJIJJJJJIJIJJI
@681826/1
aacagtttgatgttgctgttgtggagctgtttgtctgccccaagtgggtt
+681826/1
CCCFFFFFHHHHHJJJJJJJJIJJGHIJJJJJJJIJJJJJJGHIDHIJFF
@150413/1
aaaaatattaggaatccactacaaggttttcaatagggcattctaacatg
+150413/1
CCCFFFFFHHHHHJJJJIJJJJJJJJFHIJIJJJJJJJJJJJJJJJJJJJ
@7823891/1
gaataagattatggaaggaataacacgggctaattttaacaaccatccca
+7823891/1
@@@FDDB?FFBHHGGGGIIGGIGHGIAFGBIGGEIIIGGEIGGIGGIIIG
@1226721/1
agaatgtcaatgttattctaaaaagaagactgctaaacgttaaattttaa
+1226721/1
CCCFFFFFHHHHHJJJJJJJJJJJJJJJJJJJJJJJJIFGIJJJJJJJJJ
@2251344/1
atttttttatcgatctggcttcaatgtttgaatgatgattatataacgag
+2251344/1
@CCFFFFFHHDHHJJIJIIGGIJIJIGGIIJIJJJJJJJJIJGIIIGIEG
@2251345/1
atttttttatcgatctggcttcaatgtttgaatgatgattatataacgag
+2251345/1
@CCFFFFFHHHHFIJJJIIJJJIEIJJJIGIJJIJJIIJIJIEHJJIJII
@2251346/1
atttttttatcgatctggcttcaatgtttgaatgatgattatataacgag
+2251346/1
CCCFFFFFHHHHHJJJJJJJJJJJJJJJJJJJJJJJJJJJIJJJJJJJIJ
@7284204/1
ctttcctttatgtccacaaattatgtcaaattttgacatttatgtaacat
+7284204/1
CCCFFFFFHHHHHJJJJJJIJJJIJGJJJIJJJJJJJJJJJJJJIJIJJJ
@7284205/1
ctttcctttatgtccacaaattatgtcaaattttgacatttatgtaacat
+7284205/1
CCCFFFFFHHHHHJJJJJJJJJJJJJJIJJJJJJJJJJJJJJJJJJJJJI
@4229132/1
ccgcttccgcgtgcttctctaagtaattgtgaagctaagttccgtaagtc
+4229132/1
CCCFFFFFHHHHHJJJJIJJJJJJJJJJJJJJJJJJJJIIIJJIIIJJHI
@150769/1
aaaaatattgcacctgctacggattcaaagacatctcctaaggctttggg
+150769/1
CCCFFFFFHHHHHJIJJJJIJJIJIIIIJJIJJJJIJIIJJJIJJJJJII
@5241278/1
cggcttatcactatgatgttgatttggtaccagataccccgaaaaagttt
+5241278/1
CCCFFFFFHHHHGJJIJJJJIGIJJIGHIHIJJIJJJJIJIJJJJIJFHG
@3215664/1
cactattattaggcactagttattaattataatcatcaatattatctatc
+3215664/1
CCCFFFFFHHHHHJJJJJJIJJJJJJJJJJIJJJJJJJJJJJJJJJJIJJ
@5764328/1
ctcaccttacaaaataaaatacggcaaagagaagaaaggccgatagaatg
+5764328/1
CCCFFFFFHHHHHJJJJJJJJJJJJJJJJJJJJJJJJJJIJJIJJJIJJI
@7825383/1
gaataatgtgattaagtaaaagaacgatggtttttcatcgccatacataa
+7825383/1
CCCFFFFFHHHHHJJJGHIJJJJJJJJJJJGIJJJJJJJJJJJJJJJJJJ
@3215934/1
cactattgacactaagaaatcacagagccccgggcccagatggcattcat
+3215934/1
BCCFFFFFH4DHHJJJJJJJJJJJHIJJJJJIJJJJJJJIJJJJJJJJJI
@3215935/1
cactattgacactaagaaatcacagagccccgggcccagatggcattcat
+3215935/1
C@@FFFFFHHGGHJJIGIGHHHHIHGEHIGGIIJIJJIIGIIGJJIJEGC
@1230613/1
agacaaagcacctatcgaatcgaatattagtagca
+1230613/1
CCCFFFFFHHHHHJJIIIJJJJJIIIJIJJGIJJJ
@1230614/1
agacaaagcacctatcgaatcgaatattagtagcaagatccgagatgtgg
+1230614/1
@;@DFFFFHFHHHJJJJJJIJJJIIIIJIJGIIIJIIIIJJJIHIJJJIC
@1232343/1
agacaacttcatgtacaaatacctcaccttacaaaataaaatacggcaaa
+1232343/1
@<<DDDDDHBHHFAEGEIGGCHHEHIGGGEBEDGIGDGGGIIGGEGIDHI
@3218540/1
cactcgcaaatgtagaaggcagattgttaccctccacgggtaaatcctgc
+3218540/1
CCCFFFFFHHHHHHIJJJJIJJJJJIJJJJJJJJJJJJJJGHIJIJJJJI
@1701035/1
atcgtttaacttttccagcatttctcttgctgctaattgtttcgccatct
+1701035/1
@BCFDDFFHHHHHJJJJJJJJJJIIHHIJJHIJIIJJJJEHIJJJJJIJJ
@1701036/1
atcgtttaacttttccagcatttctcttgctgctaattgtttcgccatct
+1701036/1
CCCFFFFFHHHHHJJJJJJJJJJJJJJJJJJJJJJJJJJJJJJJJJJJJI
@685780/1
aacatgcataaaatataataaaaatttatagttttttgcatttttattcg
+685780/1
CCCFFFFFHHHHHJJJJJJJJJJJJJJJJJIGIJJIJJJJJJJJIJJJJJ
@1701612/1
atcgtttctttctttatccacaggaactaacagcatcatttctgcatcgt
+1701612/1
@@@DBDDDFHF?FFEHI@?E?GF?;FHHHIIIIGGIEHBHGDFBAGBGB?
@1702553/1
atctaaaactgttgcattaaggtccctttcaacatcaagaggttcttcga
+1702553/1
@C@FDFFFHHHHHIIIJJJJIJAHGIJJJIJJIJJJJJJJIIHGGGIJID
@1702554/1
atctaaaactgttgcattaaggtccctttcaacatcaagaggttcttcga
+1702554/1
CCCFFFFFHHHHHJJJJJJJJJHJJJJJJJJJJJJJJJJJJJFHIJJJJI
@6302101/1
ctgcaaatcggccaacttcttgccgacggaatttttcagcgttttgtgga
+6302101/1
CCCFFFFFHHHHHJJJJJJJJIJJJJJJJJIJJJJJJGIIJGIJJIHHHH
@688559/1
aacatttcccacctttttcactcaaccatagctttctcagcgtgtttaat
+688559/1
CCCFFFFFHHHHHJJJJJJJJJJJJJJJJJJJJJJJJJJJJJFHHIIJJJ
@4232598/1
ccggaaaatgctcgaaaactcaattggcgcacattcagcaggttttttaa
+4232598/1
CCCFFFFFHHHHH:CGHIJIJJJJJJJJJJJJJJJJJJJJJJFIJJJJJJ
@4232599/1
ccggaaaatgctcgaaaactcaattggcgcacattcagcaggttttttaa
+4232599/1
CCCFFFFFHHHHHJIJJJJJJJJJJIJJIIIJJJIJJJJJJJGIIIJJJJ
@4232600/1
ccggaaaatgctcgaaaactcaattggcgcacattcagcaggttttttaa
+4232600/1
CCCFFFFFHHHHHJJJJIJJJJJJJIJJJIJJJJJJJJJJJJHIJJJJIJ
@4232601/1
ccggaaaatgctcgaaaactcaattggcgcacattcagcaggttttttaa
+4232601/1
CCCFFFFFHHHHHJJJJIJJJJJJJJJJJJJJJJJJJJJIJJGIJJJJJJ
@4232602/1
ccggaaaatgctcgaaaactcaattggcgcacattcagcaggttttttaa
+4232602/1
CCCFFFFFHHHHHJJJJJJJIJJJJJJJJJJJJJJJJJJIJJDHIJJJJJ
@4232603/1
ccggaaaatgctcgaaaactcaattggcgcacattcagcaggttttttaa
+4232603/1
CCCFFFFFHHHHHJJJJJJJJJJJIJIJJJJJJJJJJJJJJIFHIJIJIJ
@4232604/1
ccggaaaatgctcgaaaactcaattggcgcacattcagcaggttttttaa
+4232604/1
CCCFFFFFHHHHHJJJJJJJJJJJJJJJJJJJJJJJJJJJJJFHIJJJJJ
@4232605/1
ccggaaaatgctcgaaaactcaattggcgcacattcagcaggttttttta
+4232605/1
CCCFFFFFGHHGHJJJJIJJIIIJJJJIIJJJJJJJJJJJIJ?FHJIJHH
@4232606/1
ccggaaaatgctcgaaaactcaattggcgcacattcagcgggttttttaa
+4232606/1
CCCFFFFFHHHHHJJJJIJJJJJJJJJJJJJJJJJJJJJ>HI@GHJHFFF
@6303453/1
ctgcaaccgctactacagtacgcaagaataagattatggaaggaataaca
+6303453/1
BCCFFFFF6FHHHJIJJJHHJJJJJJIJIJJJIJJJIJJGJJJGIGGIGH
@4233750/1
ccggaaatgtggtttaatgagcctggcgaaatgaacgacggtcccttgtg
+4233750/1
@CCFDDFFHHHGFIIJJJIIJJJJJIJJIJJJJJJJJJJJJIHIIJJHCC
@4750222/1
cgagaatttgaaaagcgagcttcatgatcccctgaaaaatatatcttgaa
+4750222/1
CCCFFFFFHHHHHJJIJJJJJJJJJJIJJJJJJJIJJJJJJJJJJJJJGI
@7829630/1
gaatattagtagcaagatccgagatgtggtacacgacgaatgatgtgata
+7829630/1
BCCFFFFFHFHHHJJJJJJJJJJJJJJJJGHIJJJGHIIJJJJJJHIJJJ
@2742522/1
caactgtttacctgtgtatgataaataaacttttttcgggtttggaaaaa
+2742522/1
C@CFFFDFHGHHHJHHIIJIEJIJICHGJIIJJJIIJJJJHIJJJJJJJI
@2742523/1
caactgtttacctgtgtatgataaataaacttttttcgggtttggaaaaa
+2742523/1
CCCFFFDFHHHHHJGHGIIJJJJJJJJJJJJJJJIJJJJJHIJJJJJJJI
@2742524/1
caactgtttacctgtgtatgataaataaacttttttcgggtttggaaaaa
+2742524/1
CCCFFFFFHHHHHJHIGIJJJJJJJJJJJJJJJJJJJJJJFHJJJJJJJJ
@2742525/1
caactgtttacctgtgtatgataaataaacttttttcgggtttggaaaaa
+2742525/1
CCCFFFFFHHHHHJHIHJJJIJJJJJJJJJJJJJJJJJJJIIJJJIJJJJ
@2742526/1
caactgtttacctgtgtatgataaataaacttttttcgggtttggaaaaa
+2742526/1
CCCFFFFFHHHHHJHIHJJJJJJJJIJJJHIJJJJJJJJJIIJJJJJJJI
@2742527/1
caactgtttacctgtgtatgataaataaacttttttcgggtttggaaaaa
+2742527/1
CCCFFFFFHHHHHJIIIIJJJJJJJJJJJJJJJJJJJJJIGIJJJJIJJJ
@2742528/1
caactgtttacctgtgtatgataaataaacttttttcgggtttggaaaaa
+2742528/1
CCCFFFFFHHHHHJIJHJJJJJJJJJJJJJJJJJJJJJJJFHJJJJJJJI
@2742529/1
caactgtttacctgtgtatgataaataaacttttttcgggtttggaaaaa
+2742529/1
CCCFFFFFHHHHHJIJIJJJJJJJJJJJJIJJJJJJJJJJGHJIJJJJJJ
@2742530/1
caactgtttacctgtgtatgataaataaacttttttcgggtttggaaaaa
+2742530/1
CCCFFFFFHHHHHJJJIIJJIJJJJJJJJJJJJJJJJJJJGIJJJJJJJJ
@7830504/1
gaatatttgaaaatttctaatattgcgatatttttttatcgatctggctt
+7830504/1
;;=DDADBFHHDAGGGG@AAAIEHD>@FD@DFFFABFHDD@GE?FFECFD
@7830505/1
gaatatttgaaaatttctaatattgcgatatttttttatcgatctggctt
+7830505/1
@<8DDDDDBFFFFFFFIIB9EHFE??FGIDFIIIEFI@GEE=F@F<BDC@
@7830506/1
gaatatttgaaaatttctaatattgcgatatttttttatcgatctggctt
+7830506/1
@@@BDDDDBF<FHIEHBF4A?CCBHGH@HGDEHIIIIGAGG?FGHEBHGG
@7830507/1
gaatatttgaaaatttctaatattgcgatatttttttatcgatctggctt
+7830507/1
@@@FFFFFHFHHDBEHIIIIIFIIIIGHIIIIIIIIIIIIIDHIGGIHIE
@7830508/1
gaatatttgaaaatttctaatattgcgatatttttttatcgatctggctt
+7830508/1
CCCFFFFFHHHHHJJJJJJIJJJJJJJJJIJJJJJJJJJJJHIJJJJJJI
@7830509/1
gaatatttgaaaatttctaatattgcgatatttttttatcgatctggctt
+7830509/1
CCCFFFFFHHHHHJJJJJJJJJJJJIJJJJJJJJJJJJJJJJJJJJJJJI
@7830510/1
gaatatttgaaaatttctaatattgggatatttttttatcgatctggctt
+7830510/1
CBCFFFFFHHHHGJJJJJJJJJJJJ@GHJJIJJJJJJIJJJHIJJJJIII
@1235920/1
agacactaagattaccaagttgggcaaccagcagtcccacaaagtttcac
+1235920/1
@@@DDDFFDFDFDHIGGIIHHJIGEHIIJIEGGGHGHHGGHIIIFFHGI<
@1235921/1
agacactaagattaccaagttgggcaaccagcagtcccacaaagtttcac
+1235921/1
CCCFFFFFHHHHHJJJJJJJJJJJJJJJJJJJJJIIJJJJJJIJFHIJJJ
@4750409/1
cgagacaacagcaagctgctcctccacaacaacaacctcaagcttggggt
+4750409/1
CCCFFFFFHHHHHJJJJJJJJJIIJGJJJJJJJJJJJJJJJJJJJJJJJA
@4234904/1
ccggaaccggaagatcgaagaaagacgccaaacattcggcagccaagaac
+4234904/1
@CCFFFDDHFHHHGGGI=>FEHJIIIIAFHIGIJIIEDGGJIGGFHGGFF
@4234905/1
ccggaaccggaagatcgaagaaagacgccaaacattcggcagccaagaac
+4234905/1
C@@FFFFFHHHFHIJGIIEGIIJJJIJGGIIJJJJJJIJJGHJJHEEFDF
@4234906/1
ccggaaccggaagatcgaagaaagacgccaaacattcggcagccaagaac
+4234906/1
CCCFFFFFHHHHHIIGIIIJIIIEICHHJJIIIIIJIJJGJJEIHHHHFF
@4234907/1
ccggaaccggaagatcgaagaaagacgccaaacattcggcagccaagaac
+4234907/1
CCCFFFFFHHHHHJIJJJJJJJIJGHIIJJJJIJIJJJJJJJGJHHGGFF
@4234908/1
ccggaaccggaagatcgaagaaagacgccaaacattcggcagccaagaac
+4234908/1
CCCFFFFFHHHHHJJJIIJJJJJJIIJJIJJJJJJJJJJJJJGJHHHHFF
@4234909/1
ccggaaccggaagatcgaagaaagacgccaaacattcggcagccaagaac
+4234909/1
CCCFFFFFHHHHHJJJJJIJIJJJJJJJJJJJJJJJJIJJJJJJGHHHFF
@691446/1
aaccaacgttcttttataaaataatgatgacattaacatgccctttacct
+691446/1
BCCFFFFFFHHHHJJIJJIJIJJJJJJJJJJJJJJJIJIIGHJJJJJJJJ
@4236353/1
ccggaagatcgaagaaagacgccaaacattcggcagcc
+4236353/1
;?@D;@:;AC<1CE8C>@E;C:EAACBCFF9DDF@0;;
@4236354/1
ccggaagatcgaagaaagacgccaaacattcggcagccaagaacttgctg
+4236354/1
CCCFFFFFHHHHHJJJJIJIJIJJJJJIJJJJJJJIJHIJJIJJJJIJJJ
@4236355/1
ccggaagatcgaagaaagacgccaaacattcggcagccaagaacttgctg
+4236355/1
CCCFFFFFHHHHHJJJJJJJIJJJJJJJJJJJJJJJIJJJJJJJJJJIIJ
@7289984/1
ctttcgtataatcgttaacactgcctgtagtttgatattgggactgcaag
+7289984/1
CCCFFFDEHHHHHJJJJJJJJJJJJJJHIJIIJJIJJJJJJJJJJJJJJJ
@1706900/1
atctactcgttatataatcatcattcaaacattgaagccagatcgataaa
+1706900/1
CCCFFFFFHHHGHJJJJJJJJJJJJIIJIIJJJIJJJJJJJIJJJIJGII
@1707727/1
atctagagcaactccgacggaagctatacaagtggtcgatattgttttac
+1707727/1
CCCFFFFFHGHHGJIJGIEEGBGIJGHGIJJIJIFIIJGIGIIGIHIJJF
@2744984/1
caacttcatgtacaaatacctcaccttacaaaataaaatacggcaaagag
+2744984/1
;@@DDD?BFHCCFDHEC?CDA??C:?C<A<C>CFHIGIGHIGGIIIIGDG
@2744985/1
caacttcatgtacaaatacctcaccttacaaaataaaatacggcaaagag
+2744985/1
@C@FFFFFHHFHHJIGJGIJGIIIIIIGIGIIJIJIIJJJJJJJGIJIDG
@2744986/1
caacttcatgtacaaatacctcaccttacaaaataaaatacggcaaagag
+2744986/1
CCCFFFFFHHFHHJJJIJJJJJJJJJJJJJJJJJJJIJJJJJJJJJJJJE
@2744987/1
caacttcatgtacaaatacctcaccttacaaaataaaatacggcaaagag
+2744987/1
CCCFFFFFHHHHHJJJJJJJJJJJJJJJJJJJJJJJJJJJJJJJJJJJJJ
@693177/1
aaccaatggagcacacttttacttcagctacttgaaccgtacgtcaaatg
+693177/1
CCCFFFFFHHHHHJJJJJJJJJJJJJJJJIJJJJIIJJJGHIJHJIIIJI
@7291395/1
ctttcgtgtggtagtccctcttcgtgttccatttcatagaatgg
+7291395/1
@@@DFFFFFHDFFHEGGGICCH@FCFCDGB@CGGIFDGGIGIEG
@7291396/1
ctttcgtgtggtagtccctcttcgtgttccatttcatagaatggtggtgg
+7291396/1
@@?DDFDDDHGHHGGHGG:CFGGCFBEFGHIIIIGFFHHIIIGIDDB@B?
@7291397/1
ctttcgtgtggtagtccctcttcgtgttccatttcatagaatggtggtgg
+7291397/1
CCCFFFFFHHHHHJJJJJJJJJJJHGIIJJJJJJIJJJJJJJJJFHIDGH
@7291398/1
ctttcgtgtggtagtccctcttggtgttccatttcatagaatggtggtgg
+7291398/1
BCCFFFFFHHGHHJIJJJJJJJ3ACDHHIIJJJJJJJJJJJJJJDFGGGH
@694249/1
aaccacccagacaggagatcatcgaagatttggagaatattgtggtagac
+694249/1
CCCFFFFFGHHHHJJJJJJJJJJJJJJIIIJJJIJIJJJJJJJJIHIJJJ
@6311205/1
ctgcacacacgcatttttaaatttaaaaatttattcaagtcaaaaataat
+6311205/1
?@@DDDFFHHDHHIJIIGFGHHIJEIIJJGIIIGHBGHIBDIIFEHFHII
@6311206/1
ctgcacacacgcatttttaaatttaaaaatttattcaagtcaaaaataat
+6311206/1
@@@DFFFFGFAFFIGGIGFHJIJIIIJGIGEFHGIEFGDBGHGIEEH@F@
@6311207/1
ctgcacacacgcatttttaaatttaaaaatttattcaagtcaaaaataat
+6311207/1
CCCFFFFFHHHHHJJJJJJJIJJJJJJIJJJJJJJJJJJIJIJJJJJJJH
@6311208/1
ctgcacacacgcatttttaaatttaaaaatttattcaagtcaaaaataat
+6311208/1
CCCFFFFFHHHHHJJJJJJJIJJJJJJJJJJJJJJJJJJIJJJJJJJJJH
@6311209/1
ctgcacacacgcatttttaaatttaaaaatttattcaagtcaaaaataat
+6311209/1
CCCFFFFFHHHHHJJJJJJJJJJJJJJJJJJJJJJJJJJIJJJJJJJJJI
@1709051/1
atctatcgatactgaatgtaattttttatat
+1709051/1
<?@DDDDBFD?FFFG<F9IHGBBBHDHI<GD
@1709279/1
atctatgactgtgtatcgatagctgttcactttttggtcatgattttgag
+1709279/1
CCCFFFFFHHGHHIJJJJJJJJJIJJJJJJJJJJJGIGHIJJGJIJJIHI
@1709280/1
atctatgactgtgtatcgatagctgttcactttttggtcatgattttgag
+1709280/1
CCCFFFFFHHHHGHIJJJIJJJJJJIJJJJJJJJJIJGGHIIGIJJJHHH
@5772756/1
ctcacttttttccgaaaaaatatcgcaatagctcaaaagggaacaatttt
+5772756/1
CCCFFFFFHHHHHJJJJJJJJIJJJIJJJJJJJJJJJJJJJIIIJJJJJJ
@7834422/1
gaatctgattgtgaactggaagaaagttgcgctccttcctcttgttgaag
+7834422/1
CCCFFFFFHHHHHJJJJJJJIJJJJJJJIIIJJJJJJJJJJJJJJIJDHH
@5773278/1
ctcagaaattcgaataaattcagtctcagtttcagttactcttgatttta
+5773278/1
CCCFFFFFHGGHHIIIICIHIJJJJIJIJIIJJJJHHIJJJJJJJJGIJJ
@5773279/1
ctcagaaattcgaataaattcagtctcggtttcagttactcttgatttta
+5773279/1
@@CFFFFFHHHFGGJJJEIBEGGFFFHHIHIIIIGDFGIIIIJEHIIIIH
@1710291/1
atctcaacaacaagctgcatggggtagacaacaaactccaccacaggaac
+1710291/1
CCCFFFFFHHHHHJJJJJJJJJJJ@FHIJIJJJJJJJJJJJJJJJJJIJJ
@2747657/1
caacttcttgccgacggaatttttcagcgttttgtggaactgtgaaactt
+2747657/1
CCCFFFFFHHHHHIJJJJIJJJJJJJJJJHIJJJHIJIJJJJJJIJJJJJ
@2747658/1
caacttcttgccgacggaatttttcagcgttttgtggaactgtgaaactt
+2747658/1
CCCFFFFFHHHHHJJJJJJJJJJJJJJJJHIJJJIJIIIJJJJJJIIIJJ
@5252078/1
cgggaattgccgatgggaaggggatctctggtgtagaggttgtttctgcc
+5252078/1
@@@ADFFFHHHFAEGHHHIIIFB@GCFGIEGFHFAGIEIFGGHHHIIEIE
@7836919/1
gaatgatgattatataacgagtagatagctttagaggtaatacactatta
+7836919/1
CCCFFFFFGHHHGJIJEGIGGAGGJIJJIIIIIIGIJFGHIHIJJJIJJG
@7836997/1
gaatgatgtgataaatatacctgcacacacgcatttttaaatttaaaaat
+7836997/1
CCCFFFFFHHHHHJJJJJJJJJJJJJJJJJJJJJJJJJJJJJJJJJJJJJ
@1712815/1
atctcctgcaagaactgaacaaagttgaagtccttggcgttgaagctgag
+1712815/1
CCCFFFFFHHHHHJJJJJJIJJJJJJJJJJHJJJJJJJJIJJIIIIJJJI
@5252973/1
cgggacatgcacatctctcggagccagccaatgggattgcccatcacttt
+5252973/1
CCCFFFFFHGHHHJJJJJ3BFHIIJIJJJJJIJJJIGIJJJJJJJJJIJI
@5252974/1
cgggacatgcacatctcttggagccagccaatgggattgcccatcacttt
+5252974/1
@C@FFFFFHGH?FGHJIIHGGJIDCHIIJJJJIJJDEHHFGGEHHIJJJI
@1713075/1
atctcctttatgttttgcagcttgttgttcaggttgtttttgtttcttct
+1713075/1
CCCFFFFFHGGHFGIJIJEHIIIIIJJGHGFHIIJGHIIJJIGIIEIJCG
@4245524/1
ccggagcggctgatatcaccaatcaggtggtgacatcgttcgatgacaaa
+4245524/1
@@CFFFFFHHGGHIIJIGIJJGEIIDIDHIGGGGHIGIGII@F>GHCHGG
@2748923/1
caacttggtaatcttagtgtctttc
+2748923/1
CCCFFFFFHHHHHJJJJHIHIIJJJ
@2748924/1
caacttggtaatcttagtgtctttcagtcccgaataccgattctcagccg
+2748924/1
B@CFFFFFFHHHHJJJJEHHIIJJJJJHHJJJJIJJJJJJJIJIJIJIJJ
@2748925/1
caacttggtaatcttagtgtctttcagtcccgaataccgattctcagccg
+2748925/1
CCCFFFFFHHHHHJJJJHIJJJJJJJJJJJJJJJJJJJJJJJJJJJJJJI
@5254039/1
cgggactgaaagacactaagattaccaagttgggcaaccagcagtcccac
+5254039/1
CCCFFFFFHHHHHJIJJIJJJJIIJIJIJIJGJJJJJHIIJJJJJJIJJJ
@7294293/1
ctttctcagcgtgtttaatttcgttccatttatcaaggttttcaaactgt
+7294293/1
CCCFFFFFHHHHHJJJJJJJJJJJJJJJJJJJJJJJJJDHIJJJIJJJJJ
@695817/1
aaccagcagtcccacaaagtttcacagttccacaaaacgctgaaaaattc
+695817/1
CCCFFFFFHHHHHJJJJJJHIJJJJJJIJJJJJJJJJJJJJJIJJIJJJJ
@160098/1
aaaaatgcaaaaaactataaatttttattatatcttatgcatgttatcac
+160098/1
CCCFFFFFHHHHHJJJJJJJJJJJJJJJJJJJJIJJJJJJJJJJJJJJJJ
@3229678/1
cacttattgcgtctttgctttggtcactttacgcgcgaaaaccattatgt
+3229678/1
@@CDDDFFFFGHFGIIE@HGHGG8AFEG@GBEGHIGII@FB@CAHHFEEH
@3229679/1
cacttattgcgtctttgctttggtcactttacgcgcgaaaaccattatgt
+3229679/1
CCCFFFFFHHHHHJJJJJJJJJJHIJJJJJJJJJJJJJJJJJJJJHHHHH
@5256341/1
cgggagtcacttttccgaccaagagatccagcaagttcttggctgccgaa
+5256341/1
BCCFFFDDHHHHHJJJJIIJJJJJJJJJIJJJJJJEHIJJJJJJJJJJHI
@5256342/1
cgggagtcacttttccgaccaagagatccagcaagttcttggctgccgaa
+5256342/1
CCCFFFDEHHHHHJJJJJJJJJJIIJJJJJJJJJJHIJJJJJJJJJJJAE
@5256489/1
cgggagtcttgctcggcatggaggcaatttcttgagagtagagcaatttg
+5256489/1
@@@FDDADDDFHBHHIIGIIGGGEI:?DHIIIIIEHHIBGCGIIIGHIII
@5256490/1
cgggagtcttgctcggcatggaggccatttcttgag
+5256490/1
??@DD>AACCDFBGHIFFE>89CFGBBFGHHHIG4B
@5256491/1
cgggagtcttgctcggcatggaggccatttcttgagaatagagcaatttg
+5256491/1
B@CFFFDDHFFFHIIIIJJGIJJIJJJJJIIGIIJJJJJIIJJIJIIIIE
@5256492/1
cgggagtcttgctcggcatggaggccatttcttgagaatagagcaatttg
+5256492/1
BBCFFFDEHHHHDIIIJJJJJIJJJIJJJJJIJJIJIJJJIIIIHJJJJI
@5256493/1
cgggagtcttgctcggcatggaggccatttcttgagagtag
+5256493/1
@7?B78DBFHBDHHGGGGECBEFB?BHGGIIIGIIIIGH><
@5256494/1
cgggagtcttgctcggcatggaggccatttcttgagagtagagcaatttg
+5256494/1
@@@B?DADFFHDBFDDB@E@BGFGCBGHEEFBFG@EHGI>DHC<DG<CFH
@5256495/1
cgggagtcttgctcggcatggaggccatttcttgagagtagagcaatttg
+5256495/1
BCCFFFDDHHHHHJJJJJJJJIJJIJJJJJJJJJIJJJHGIGIIJJJJJI
@5256496/1
cgggagtcttgctcggcatggaggccatttcttgagagtagagcaatttg
+5256496/1
BCCFFFDFHHHHHJJJJJJJJJJJJIIJJJJJJJHJHIBGHHIIIJIJJJ
@5256497/1
cgggagtcttgctcggcatggaggccatttcttgagagtagagcaatttg
+5256497/1
CCCFFFFFHHHHHJJJJJJJJIJJIJGIIJJJJJIJHHDHIIJJJJJJJJ
@7839624/1
gaatgtaattttttatatagtgccccgatgatatgatatgtatttattat
+7839624/1
@@CFFFFFHHHHHIIIJJJJHIJJJIJIJJIIIJJGHIIJFHIIJIIJGI
@1715420/1
atctcttggagccagccaatgggattgcccatcactttgtcatcgaacga
+1715420/1
<@@ADDDDD2C>?EGEH@H@GGI9GC?9?B??GHICBBFG@FB??BADDD
@1715421/1
atctcttggagccagccaatgggattgcccatcactttgtcatcgaacga
+1715421/1
CCCFFFFFGHHHHJJJJJJJJJIIJJJJJJJJJEIJIJJHIJJIJJJIJE
@1715422/1
atctcttggagccagccaatgggattgcccatcactttgtcatcgaacga
+1715422/1
CCCFFFFFHHHHHJJIJJGGHIHGIIIEHIGIJIJIJJJHIIJBHCHIJI
@5258550/1
cgggatctaagttttcacaagtttcgtatatgtgacacg
+5258550/1
B@@D?DDFFDHHFIICHIIIIHEIJIFGIJJIGHEGGIJ
@5258551/1
cgggatctaagttttcacaagtttcgtatatgtgacacgtaataagaaaa
+5258551/1
CCCFFFFFHHHHHJJJJJJJJIJJJJHIJJJJIJJJJJJHIJJJJIIJJI
@4249207/1
ccggagtggaagcaactggtactggttgctcaaagcagattagtaaacat
+4249207/1
BCCFFFBDHHFHHJJJJJJCHHJJJIJJJJJJJJJIJIIIJJJFIIJJJI
@4249208/1
ccggagtggaagcaactggtactggttgctcaaagcagattagtaaacat
+4249208/1
BCCFFFDEHHHHGJJJJJJCHHIJJIJJJJJJIJJIJJIIJJIFIIJIJH
@4759857/1
cgagatttggaagttttcggcaagtacatgaagcagttaagagttgttta
+4759857/1
CCCFFFFFHHHHHHIJJJJJJJJJHIJJJJJJJJJJHIJJJIJGIJIJJG
@4760211/1
cgagcaacaaatggatgatatattagaattagaatattttaacgagtatg
+4760211/1
CCCFFFFFHHHHHJJJJJJJJJJJJJJJJJJJJJJJJJJJJJJJJJFHIH
@1246456/1
agactcccgtcagcgtcctccaggagttgctgagccgtcgcggcatcact
+1246456/1
@@@DDDDDHDHHHIIEEGAGHHGIBDCDHEHGGHGGGGIIGIIHEEEECA
@4760458/1
cgagcaagactcccgtcagcgtcctccaggagttgctgagccgtcgcggc
+4760458/1
CCCFFFFFHHHHHJJJJJJJJIJJJJJJJJIJGHIJJJJJJJJIJJJJHF
@1246639/1
agactctcagcttcaacgccaaggacttcaactttgttcagttcttgcag
+1246639/1
CCCFFFFFHHHHHJJJJEHIJJJIDIJJJJJJJJJJJJJJJIIJJJJJJJ
@4760552/1
cgagcaataccgatagacaaagactgaaattgagaaaaaatgaacatgga
+4760552/1
CCCFFFFFGHHHHJJJJJJIIJJJJJJJJJJJJJJJJJJJJIJJJJJJJI
@1247219/1
agactggtcccccacaacagactggtcccacacaacagactggtcccaca
+1247219/1
B@BFFFFFHHHHHJJJJJJIIJJJJFHJIJJJJJJJJFHIJJJFHIJIJG
@162586/1
aaaaatgtcaaaattttgcaaattatgtggcattttgacatttatgtgac
+162586/1
@CCFFFFDHFHHHJJJJIJIHIJJGIGIIJJGHGIJJJJJIIJJIGDHHH
@162587/1
aaaaatgtcaaaattttgcaaattatgtggcattttgacatttatgtgac
+162587/1
@CCFFFFFHHHHHJJJJJIJJJJJJJJHGJJJJJJJJJJJJJJJJJIJJJ
@162588/1
aaaaatgtcaaaattttgcaaattatgtggcattttgacatttatgtgac
+162588/1
BCCFFEFDHHHHHJJJIJJIJJJJIJJIIJJJJJJJJJJJJJJJJJIIJI
@162589/1
aaaaatgtcaaaattttgcaaattatgtggcattttgacatttatgtgac
+162589/1
BCCFFFFDFHHHHJJJJJIJJJJJJIJHJJJJJJJJIJJJJJJJJIIIIJ
@162590/1
aaaaatgtcaaaattttgcaaattatgtggcattttgacatttatgtgac
+162590/1
CCCFFFFFHHHHHJJJIJIJJJJJJJJBHIJJJJJJJIJJJJJJJJFIIJ
@162591/1
aaaaatgtcaaaattttgcaaattatgtggcattttgacatttatgtgac
+162591/1
CCCFFFFFHHHHHJJJJJIJJJJJIJJIJJJJJJJJJIJJJJJJIJIIJI
@162592/1
aaaaatgtcaaaattttgcaaattatgtggcattttgacatttatgtgac
+162592/1
CCCFFFFFHHHHHJJJJJIJJJJJJJJIGJJJJJJJJJJJJJJJJJIJJI
@162593/1
aaaaatgtcaaaattttgcaaattatgtggcattttgacatttatgtgac
+162593/1
CCCFFFFFHHHHHJJJJJIJJJJJJJJJJJJJJJJJJJJJJJJJJJHGJI
@162594/1
aaaaatgtcaaaattttgcaaattatgtggcattttgacatttatgtgac
+162594/1
CCCFFFFFHHHHHJJJJJJJJJJJIJJJIJJIJJJJJJJJJJJJJJHJJI
@162595/1
aaaaatgtcaaaattttgcaaattatgtggcattttgacatttatgtgac
+162595/1
CCCFFFFFHHHHHJJJJJJJJJJJJJJJIJJJJJJJIIIJJIJJJJIJJI
@3234594/1
cactttgtcatcgaacgatgtcaccacctgattggtgatatcagccgctc
+3234594/1
@CCFFFDDHHDHDGHGH<ECEHBE@DFHCHEFHIEFGEGDFFFGIIGBGG
@3234595/1
cactttgtcatcgaacgatgtcaccacctgattggtgatatcagccgctc
+3234595/1
CCCFFFFFHHHHHJJJIHGIIIIJIIJJJJGIJIICGGGIJIIJJJJJDH
@3234850/1
cacttttacttcagctacttgaaccgtacgtcaaatgtcgcaaattatgt
+3234850/1
CCCFFFFFHHHHHJJJJJJJJJJJJJIJJJHJJJJJJIJJJJJJJJIJJJ
@3234851/1
cacttttacttcagctacttgaaccgtacgtcaaatgtcgcaaattatgt
+3234851/1
CCCFFFFFHHHHHJJJJJJJJJJJJJIJJJIJJJJJJIJJJJJJJJJJJG
@3234852/1
cacttttacttcagctacttgaaccgtacgtcaaatgtcgcaaattatgt
+3234852/1
CCCFFFFFHHHHHJJJJJJJJJJJJJJJJJJJJJJJJIIJJJIJJJJJIF
@1717938/1
atctgatagttccttaaacactggatcttgaattttcttttcagcacaaa
+1717938/1
CCCFFFFFHHHHHJJJJJJJJJJJHHJJJJGIJJJJIJJJJIIJJJJJJJ
@3235347/1
cacttttcgcgcaaaggtaaaatcgttctagacatactttatgctcttga
+3235347/1
CCCFFFFFHHHHHJJJJFGIJJJJJIJJJJJJJJJJJJJJJJJJJJJJJE
@3235348/1
cacttttcgcgcaaaggtaaaatcgttctagacatactttatgctcttga
+3235348/1
CCCFFFFFHHHHHJJJJGGIJJJJJIJJJJJJJJJIJJJJJJJJJJJJII
@3235349/1
cacttttcgcgcaaaggtaaaatcgttctagacatactttatgctcttga
+3235349/1
CCCFFFFFHHHHHJJJJGHIJIIIJJJJJJJJJJJJJJJJJJJJJJJJJI
@3235350/1
cacttttcgcgcaaaggtaaaatcgttctagacatactttatgctcttga
+3235350/1
CCCFFFFFHHHHHJJJJHHIJJJJJHIJJJJJJJJJJIJJJJJIIJJJJI
@3235351/1
cacttttcgcgcaaaggtaaaatcgttctagacatactttatgctcttga
+3235351/1
CCCFFFFFHHHHHJJJJIJJJJJIJJJJJJJJJJJJJJJJJJJJJJJJJI
@2753759/1
caactttcttccagttcacaatcagattcacaagcaggatcaactcaaca
+2753759/1
CCCFFFFFHHHHHJJJJJJJJJJJJJJJJJJJJJJJJJIJJJJIJJJJJI
@7298669/1
ctttcttaacctcttctttaatttcaattttacatgtgtccattaatgaa
+7298669/1
CCCFFFFFHHHHHJJJJJJJJJJIJJIJJJJIJJJJIIIJJIJJJJJJJI
@3236276/1
cactttttggtcatgattttgaggtactcgagggcatgatgagcagccga
+3236276/1
@?@FFBBDDFCFHIGGIIIIGHEE<CFHGIIGGGADEHBHGIIFIGDCG6
@3236277/1
cactttttggtcatgattttgaggtactcgagggcatgatgagcagccga
+3236277/1
@B@FFBDFHHDHHJJGIJJIIIJJCGIGIJIJJJIJJJJJJIIJGJIJJI
@3236278/1
cactttttggtcatgattttgaggtactcgagggcatgatgagcagccga
+3236278/1
@CCFFFFFHHHHHJJJJJJJJIJJGIJJJJIJJJIJJJIJIJIJJIJJJE
@3236279/1
cactttttggtcatgattttgaggtactcgagggcatgatgagcagccga
+3236279/1
BCCFFFFFHHFHHJJJJJJJJIJJFHIJJJJJIJJJJJJJIJJJJJIJJG
@3236280/1
cactttttggtcatgattttgaggtactcgagggcatgatgagcagccga
+3236280/1
C@CFFFFFHHFHHJJJJJJJIHIJFFHJJJJJJJIJJJJJJJJIJJIIJG
@3236281/1
cactttttggtcatgattttgaggtactcgagggcatgatgagcagccga
+3236281/1
CC@FFFFFHHHHGIJIJJJIJEIIEFHJJJIJJJJJJJJJIIJJJJIJIB
@3236282/1
cactttttggtcatgattttgaggtactcgagggcatgatgagcagccga
+3236282/1
CCCFFFFFHHFHHIJGIIJIJIJJFGIJJJJJJJJJJJJJJJJJJJJJJB
@3236283/1
cactttttggtcatgattttgaggtactcgagggcatgatgagcagccga
+3236283/1
CCCFFFFFHHFHHJJJJJJJJIJJHFHIJJJJJIJIJJJJIJJJJJJJJF
@7842439/1
gaattagtggtttttttctaaaatcaatttacatattatttttgacttga
+7842439/1
BBBFFFFDHHHFHJJJJJJJJJJJJJJJJJJJJJJJJIJJJJJJJJJJII
@3236341/1
cactttttgttgccgtgtgcccttgagaaatttgctgcctcaaaaacgta
+3236341/1
CCCFFFFFHHHGHJIIJHIJJJJJJHIHIJJJJIJJJJJJJJJJJJJJII
@3236433/1
cacttttttccgaaaaaatatcgcaatagctcaaaagggaacaattttta
+3236433/1
CCCFFFFFHHHHHJJJJJJIJJJJJJJJJJJJJJJJJJJJGIIJJJJJJI
@1719850/1
atctgccttctacatttgcgagtgacgaagagttggccactaaactgggc
+1719850/1
CCCFFFFFHHHHHJJJJJJJJJCGGHIIJJIJGIIJJJJJJIJJJJJJIF
@5265418/1
cgggcccagatggcattcatgcagaaccgattaagaaaggggcagacaac
+5265418/1
@@@DDADDFHB?FG@EFHIE>EH>FHHIGBAHGG<BFHEG7?;FGACGG2
@5265419/1
cgggcccagatggcattcatgcagaaccgattaagaaaggggcagacaac
+5265419/1
@@@FDDFDDHFHFGHIJIJGIIJHHEIIIIGGIIHJJIGIGIEHJGHIIE
@5265420/1
cgggcccagatggcattcatgcagaaccgattaagaaaggggcagacaac
+5265420/1
CBCFFFFFHHHHHJJJJJJJJJJJJJJJJIIJIIJJJJJJJJJJJJJIJJ
@5265421/1
cgggcccagatggcattcatgcagaaccgattaagaaaggggcagacaac
+5265421/1
CCCFFFFFHHHHHIJJJJJJJJJJJJJJJJJJJJJJJJJJJJIJJIIJJJ
@5265422/1
cgggcccagatggcattcatgcagaaccgattaagaaaggggcagacaac
+5265422/1
CCCFFFFFHHHHHJJJJJJJJJIJJGJJJIIJIJJIJJIJJJJJIJIIJJ
@5265423/1
cgggcccagatggcattcatgcagaaccgattaagaaaggggcagacaac
+5265423/1
CCCFFFFFHHHHHJJJJJJJJJJJJJJJJEFHIJJIJJJJJJJJJJJJJJ
@7298802/1
ctttcttaatcggttctgcatgaatgccatctgggcccggggctctgtga
+7298802/1
CCCFFFFFHHGHHGIIJJJJJJJJIIJJJJJJJJIJJIIIIJIJJJIGIE
@7298803/1
ctttcttaatcggttctgcatgaatgccatctgggcccggggctctgtga
+7298803/1
CCCFFFFFHHHGHGIIJJJJJIJIIEIJJJJJIIHIHJIIIJIJJJJHHC
@3239796/1
cagaaaaggagttgctctgccaacaagcagtgaagaaaccaaacgcgcca
+3239796/1
CCCFFFFFHHHHHJJJJJJJJJHJJJJJJJGIIIJJJJJJJJJIIJJJJI
@2756015/1
caactttgttcagttcttgcaggagatcgccagcgaacaatccttcgagg
+2756015/1
CCCFFFFFHHHHHIJJJJJIJJJJJJJJJJJJJJJJJJJJJIJJJJJJJJ
@4764405/1
cgagcccttggcttccttcggagttttgcctgttccgtagcagacggcca
+4764405/1
CCCFFFFFGHHHHJJJJJJJJGIGIJJJJJJIIJJJJGIJJJJJJIIGIB
@4764406/1
cgagcccttggcttccttcggagttttgcctgttccgtagcagacggcca
+4764406/1
CCCFFFFFHHHHGIIJJJJJJIJHIJJJJJJJIJJJJIIJJJJJJJJJJI
@4764407/1
cgagcccttggcttccttcggagttttgcctgttccgtagcagacggcca
+4764407/1
CCCFFFFFHHHHHJJJJJJJJEIGGGJJJJIJIJJJJHIJGJIIJIJIJE
@4764408/1
cgagcccttggcttccttcggagttttgcctgttccgtagcagacggcca
+4764408/1
CCCFFFFFHHHHHJJJJJJJJIJHIIJJJJJJIIJJIIJJJJJJJJJJJB
@4764409/1
cgagcccttggcttccttcggagtttttctgttccgtagcagacggccac
+4764409/1
CCCFFFFFHHHHHJJJJJJJJGIGHIJJJJJIJJJJJJJJJJJJJJIJJJ
@166403/1
aaaaattacattcagtatcgatagataatattgatgattataattaataa
+166403/1
CCCFFFFFHHHHHJJHIJJJHIEIJJJJJJJJJJJJJJJIJJJJJJIJJJ
@3763401/1
ccaactcttcgtcactcgcaaatgtagaaggcagattgttaccctccacg
+3763401/1
CBCFFFFFHHHHHJJIIIIJJJJJJJJJJIJIHJJJJJJJJIIIJJJJJJ
@3763402/1
ccaactcttcgtcactcgcaaatgtagaaggcagattgttaccctccacg
+3763402/1
CCCFFFFFHHHHHJJJJIJJJJIJIJJJJJJJJJJJJIJJJIJJJJJJJJ
@1721025/1
atctgctttgagcaaccagtaccagttgcttccactccggctactcttac
+1721025/1
CCCFFFFFGHHHGJJJJJ@FHHIJJGIJIJJJJJJJIJJIIJIJJJJJJJ
@4766070/1
cgagcgtttctttagtctgtatattttcttgtatcacttattgcgtcttt
+4766070/1
CCCFFFDFHHHHHJJIJJJIJJIJJJJJJJJJJJJJJJJJJJJIJIIIJF
@4766071/1
cgagcgtttctttagtctgtatattttcttgtatcacttattgcgtcttt
+4766071/1
CCCFFFFFHHHHHJJJJJJJHIJJIJJJJJJHIJIJJJJJJJIJJIJJJJ
@4766072/1
cgagcgtttctttagtctgtatattttcttgtatcacttattgcgtcttt
+4766072/1
CCCFFFFFHHHHHJJJJJJJJJJJJJJJJJJIJJJJJJJJJJJJJIIIJJ
@1722116/1
atctgggcccggggctctgtgatttcttagtgtcaatagtgctgccgtta
+1722116/1
@C@FFFDFHHFDHIJIIJF@GFHHIIJIJJGHIGGIGIIEGIJJJIIGJI
@166972/1
aaaaattagtaaaacataatggttttcgcgcgtaaagtgaccaaagcaaa
+166972/1
CCCFFFFFHHHHHJJJJJJJJJEHJJJJJJJJHIJIJBFIJJJJJJJJJI
@166973/1
aaaaattagtaaaacataatggttttcgcgcgtaaagtgaccaaagcaaa
+166973/1
CCCFFFFFHHHHHJJJJJJJJJHJJJJJJJJJJJJJJHHJJJJJJJJJJG
@702660/1
aacctctactacagtacgcaagaataagattatggaaggaataacacggg
+702660/1
CCCFFFFFHHHHHJHHJJIGIIIIGJJJJJJJJJJIJJJCHCGHGDHIJJ
@702785/1
aacctctctgtcggtagatttccgtgaagtggtccgtgccccttgcggtt
+702785/1
CCCFFFFFHHHHHIFHGIJJIJJJHIJJJGGIIIJJJJJJJJJJJJJJIJ
@7301784/1
ctttcttcgatcttccggttccggtggccaccagatcgttgttaaggaac
+7301784/1
@@CFFFFFHHHFHIJJJJ8CGHJGJIIGGIIGEIGJJJIGIJIDFHIHGA
@7301785/1
ctttcttcgatcttccggttccggtggccaccagatcgttgttaaggaac
+7301785/1
@B:BDEFFHGGHHJJIJJJJJIJIGGGIJIJJJJDGIIHIIJIIIIJHEF
@7301786/1
ctttcttcgatcttccggttccggtggccaccagatcgttgttaaggaac
+7301786/1
@CCFFFFFHHHFHJJIJJJIJJJIGHIIIJJJIJIJJJJJIHJJJJIJJI
@7301787/1
ctttcttcgatcttccggttccggtggccaccagatcgttgttaaggaac
+7301787/1
B@@FFFFFHHFHHJJJJJHGIJJJFHIJJJJJGIJJJJGIJIJJIIJIJG
@7301788/1
ctttcttcgatcttccggttccggtggccaccagatcgttgttaaggaac
+7301788/1
CCCFFFFFHHHHHJJJJIHIJJIIEGIJJJJJJJJJJJIJJJJJIJJJJI
@7301789/1
ctttcttcgatcttccggttccggtggccaccagatcgttgttaaggaac
+7301789/1
CCCFFFFFHHHHHJJJJJHIJJJIHIJJJJJJIJJJJJIJJIIIJJJJJI
@7301790/1
ctttcttcgatcttccggttccggtggccaccagatcgttgttaaggaac
+7301790/1
CCCFFFFFHHHHHJJJJJHJJJJJIJJJIJJJJJIJJJHIJHIIJJJJJG
@7301791/1
ctttcttcgatcttccggttccggtggccaccagatcgttgttaaggaac
+7301791/1
CCCFFFFFHHHHHJJJJJJJJIJJJJJIJJJJJJJJJJJIJJIJJJIJJI
@7301792/1
ctttcttcgatcttccggttccggtggccaccagatcgttgttaaggaac
+7301792/1
CCCFFFFFHHHHHJJJJJJJJJJIGIJIIJJJJJJJJJIJJJJIJJJJII
@7301793/1
ctttcttcgatcttccggttccggtggccaccagatcgttgttaaggaac
+7301793/1
CCCFFFFFHHHHHJJJJJJJJJJJHIIIJJJJJJIJJJHJJJJIJJJJJJ
@2273464/1
caaaaaactataaatttttattatattttatgcatgttatcacgattcat
+2273464/1
CCCFFFFFHHHHHJJJJJJJJJJJJJJJJJJJJJJJJJJJJJJJIJJJJI
@4767934/1
cgagcttcatgatcccctgaagaatatatcttgaagaactattatttttt
+4767934/1
CCCFFFFFHHGHHJJJJJJJJJJJJIJJJJJJJHIJIIJJJJJJJJJJJJ
@5267645/1
cgggcgttacttttccgaccaagagatccagcaagttcttggctgccgaa
+5267645/1
CCCFFFFFHHHHHJJJJJJJJJIJIJJJJJJJJJJHJJJJJJJJJJJJIH
@5267674/1
cgggcgttccgttggtctgattggcttgttcggg
+5267674/1
@@?DFFFFFHDHGIGIBGGIGDHBFFI68D<8DD
@5267675/1
cgggcgttccgttggtctgattggcttgttcgggag
+5267675/1
CCCFFFFFHGHHHJIHIJJJIJJJIJJABFBBHI?A
@5267676/1
cgggcgttccgttggtctgattggcttgttcgggag
+5267676/1
CCCFFFFFHHHHHJJGGIJJJJJJJJJABHEGGJ:@
@5267677/1
cgggcgttccgttggtctgattggcttgttcgggcgtcacttttccgacc
+5267677/1
@@@FFFFFHHHHHJIGEGIHIJJEHIJIFHDDGHEB;BBCAEHH>E7=AC
@7302958/1
ctttcttctcttggtgaacacatactttattcgtcatcgctccccacgag
+7302958/1
CCCFFFFFHHHHGIEGHICCHIJEGHHGEHIGJJJGIGHJJGIIGGHIHE
@3247920/1
cagaaacgtcatcatactagacttttcccattgaatccaagagattctca
+3247920/1
@@CFFFFFHHGHHJIGIJIJJJJJJJEHIJIJIGIIIIJJJIIGIJJIIJ
@3247921/1
cagaaacgtcatcatactagacttttcccattgaatccaagagattctca
+3247921/1
CCCFFFFFHHHHHJJJJJJJJJJJJJJJJJJJJJJJJJJJIJJIJJHGIC
@7303711/1
ctttcttcttgttttacttcaagcttcatagggaattgctgtaaatctga
+7303711/1
CCCFFFFFHHHHHJJJJJJJJJJJJIJJJJJJIHJJJJJJJIJJJJJJIJ
@3766290/1
ccaacttgttggtgaagcgtatcgaactacggccgaattttctgggtctg
+3766290/1
CCCFFFFFHHHHHIJJIGJDGGJJJJJJJIIIJJIGHIJIIIJIJJFGHG
@703979/1
aaccttctcaattaataaaagacaaagaggaaacttcaccagttaaaata
+703979/1
@@@FDFFFHHGHHIGHJJIJEHIIJFJIGIIJIJIIJJJJJJIJJJJJJE
@1254166/1
agagagtctcttcgtcactcgcaaatgtagaaggcagattgttaccctcc
+1254166/1
@@@DADDDFFDFFF<<:AHB1@GFAEEI<9DB??8:?B?G999DD<?FDF
@170912/1
aaaaattccgtcggcaagaagttggccgatttgcagactctcagcttcaa
+170912/1
@@CFFFFFHGFHHGGIJJJFIJJJFIIJHIIJJJJJIJIIJJIIIIIGGI
@170913/1
aaaaattccgtcggcaagaagttggccgatttgcagactctcagcttcaa
+170913/1
BCCFFFFFHHHHHJIJJJJJJHGJIDDGHIIJJIJJGJJJJIJIIIJJJI
@170914/1
aaaaattccgtcggcaagaagttggccgatttgcagactctcagcttcaa
+170914/1
CCCFFFFFHHHHHJIJJJJJJJIJJJJJJJJJJJJJJJJJJJJJIJJJJJ
@2763897/1
caagaaatggcctccatgccgagcaagactcccg
+2763897/1
<<@DDDD8FCFHHE<BEB;3FE:?C>FHGGD<D:
@2763898/1
caagaaatggcctccatgccgagcaagactcccgtcagcggcctccagga
+2763898/1
?@@DDDDDBHGFHEB@EH<<F:F:ECFHBFGGG@GBBGIB0;8ADDDCAA
@2763899/1
caagaaatggcctccatgccgagcaagactcccgtcagcgtcctccagga
+2763899/1
?@@DFFFFHHHHHJIIIIHEIGFGHGGGIJIGJJIJJIJJIJJJJJJJJ;
@2763900/1
caagaaatggcctccatgccgagcaagactcccgtcagcgtcctccagga
+2763900/1
@<@FDFDDHHAHHJIJJGIGGIEDHEHBGGGIJI;FHIGIHDHGIJ<FC=
@2763901/1
caagaaatggcctccatgccgagcaagactcccgtcagcgtcctccagga
+2763901/1
CCCFFFFFGHGHHJJJJJJJJIJJIJJGHJJJJIHIIIFJHIJJIJJJJ=
@2763902/1
caagaaatggcctccatgccgagcaagactcccgtcagcgtcctccagga
+2763902/1
CCCFFFFFGHHHHJIJJJJIIGGIIIIJJIJJJJJJIGIGGIIJJFGIJE
@2763903/1
caagaaatggcctccatgccgagcaagactcccgtcagcgtcctccagga
+2763903/1
CCCFFFFFHGHHHJJJJJJJJJJJJJJJJJJJJJIJJIIJGJJJJJIJJE
@2763904/1
caagaaatggcctccatgccgagcaagactcccgtcagcgtcctccagga
+2763904/1
CCCFFFFFHHGHHJJJIJJJJIJJIJJJJJJJJJGJJJJJJJJJJJIIJ?
@2763905/1
caagaaatggcctccatgccgagcaagactcccgtcagcgtcctccagga
+2763905/1
CCCFFFFFHHGHHJJJJJJJJJJJJJJJJIJJJJIJJIJJHJJJJJJJJB
@2763906/1
caagaaatggcctccatgccgagcaagactcccgtcagcgtcctccagga
+2763906/1
CCCFFFFFHHHHHJJIJJIJJIIJJJJJJJJIJJJJJJIJCHIJJJGJJ=
@2763907/1
caagaaatggcctccatgccgagcaagactcccgtcagcgtcctccagga
+2763907/1
CCCFFFFFHHHHHJJJJJJJJIJJJJJJJJJJJJIJJJJIHIIJJJIJJC
@2763908/1
caagaaatggcctccatgccgagcaagactcccgtcagcgtcctccagga
+2763908/1
CCCFFFFFHHHHHJJJJJJJJJIJJIJJJJJJJJJJJJIJHIJJJJIJJ@
@2763909/1
caagaaatggcctccatggcgagcaagactcccgtcagcgtcctccagga
+2763909/1
CCCFFFFFHHHHHJJJJJAFHJJIIJIJJJJJJJIIJJJJIJJJJJJJJG
@1726962/1
atcttatgatccaaaagcctttaagtacaatatctgctggagattgcaac
+1726962/1
@=8A?DDADHHDHHBHBDGHICE:CCFDFGDC?9FDGHIIIIIEHCEGEG
@2281510/1
caaaaacaacgctcccatgagagcttcaaagcaattagccatggcgtggc
+2281510/1
CCCFFFFFHHHHHJJJJJJJJJIJJJJJJJJJJJJJJJJJJJJJJJFHIG
@1728490/1
atcttccgctaccgcgtgttccttaacaacgatctggtggccaccggaac
+1728490/1
CCCFFFFFHHHHHJJIHIJJJJJJJJJJJJJJJJJIIHIIJJJJJIIGHH
@7852259/1
gaatttgaaaagcgagcttcatgatcccctgaaaaatatatcttgaagaa
+7852259/1
CCCFFFFFHHHHHJJJJJJJJJJJJJJJJJJJJJJJJJJJJJJJJJJJII
@708252/1
aacgaatcatctcagcctcgcgctaggtaaattaaacacggcttatcact
+708252/1
CCCFFFFFHHHHGJJIJJIJGJJJIHJ?FHIJJJJJJJFIJJJJGJIIII
@708253/1
aacgaatcatctcagcctcgcgctaggtaaattaaacacggcttatcact
+708253/1
CCCFFFFFHHHHHJJIJJJIIJGG<DGGHIJIJJJJIJJJIJIIIJGGIG
@7852981/1
gaatttgtcacctctccatattcctttatcaacattcacttctttaccgg
+7852981/1
CCCFFFFFHHHHHJJJJJJJJJJJJJJJJJJJJJJJJJJJJJJJJJJJJJ
@3771305/1
ccaagagaagaaagctatacagtagtcaaatttgtatccattatcacttt
+3771305/1
CCCFFFFFHHHHHIJJGHEIHIHCCIIIJIIJJJIIIJIGIJJJHGIIIH
@3772203/1
ccaagagttctctaatgggtgatttgggtactttattgctaaactgttcg
+3772203/1
@CCFFFFDHHHHHJJJJIJAGGIJJJJJFHJJJJJJJJJJJJJJJJIJII
@4262411/1
ccggccgagtgcatcatggtcatgttttgggactccatgtcgagcttttc
+4262411/1
@@@FFFFFGFDHHJIEIIIEFFGHHIJJJJJGIIJIIIIFHEGJIIHIJI
@4262412/1
ccggccgagtgcatcatggtcatgttttgggactccatgtcgagcttttc
+4262412/1
CCCFFFFFHDHHGJJJJJIHIJJJJJJJJIJJJJJJJJJIJIJJJJJJJJ
@4262413/1
ccggccgagtgcatcatggtcatgttttgggactccatgtcgagcttttc
+4262413/1
CCCFFFFFHFHHHJJJJJJHIJJJIJJJJJJJJJJJJJJIJJJJJJJJJJ
@3255601/1
cagaaagtggatagaaaagttcgacatcctccagaacttagtgaagtttg
+3255601/1
B@CFFFFDFHFHHIIJJJJEGHIFIGIIIIJJJJIIJIJIG?FHIIBHII
@5274009/1
cggggcactatataaaaaattacattcagtatcgatagataatattgatg
+5274009/1
CCCFFFFFHHHHHJJJJJJJJJJJJJJJJIJJJJJJJJJJJJJJJJJJJI
@2286297/1
caaaaacatgaccatgatgcactcggccggaccgattcagcccccaccaa
+2286297/1
CCCFFFFFHHHHHJJIJJJJJJJJJJJJJJIJJJJJJJJJIJJJHEFFFC
@5275057/1
cggggctctgtgatttcttagtgtcaatagtgctgccgttacttcctcaa
+5275057/1
@??DDDDFHHHHHIIIBGGGGHHIIEHHEGFDEHIIIHDFHGIIGIGFGA
@5275058/1
cggggctctgtgatttcttagtgtcaatagtgctgccgttacttcctcaa
+5275058/1
@CCFFFFDHHHFAGHHIJJJJIIIIHIIIIGIJJJJJJJJIJIJIJJIIJ
@5275059/1
cggggctctgtgatttcttagtgtcaatagtgctgccgttacttcctcaa
+5275059/1
B@<DFDFFHHDHHJJJJJJJJJIIGCFFHECFIJIIJJJJJJJJJJJIII
@5275060/1
cggggctctgtgatttcttagtgtcaatagtgctgccgttacttcctcaa
+5275060/1
CCCFFFFFHHHHHJIJJJJJJIIGGIIJIJIIJJJJJJIJJJJJJJJJJI
@5275061/1
cggggctctgtgatttcttagtgtcaatagtgctgccgttacttcctcaa
+5275061/1
CCCFFFFFHHHHHJJJJJJJJGIHIHHIIIIIJJJJJJJJCHIJJJJJFH
@5275062/1
cggggctctgtgatttcttagtgtcgatagtgctgccgttacttcctcaa
+5275062/1
CCCFFFFFHGHHHJJJJJJJJHIIG<HGIGBHIGIIJJJJJJJJJJJJII
@4776441/1
cgagggcatgatgagcagccgagcccttggcttccttcggagttttgcct
+4776441/1
CCCFFFFFHHHHHJJJJJJJJJJJJJJJJJJJJJJJJJJJFHFHIJJJJF
@3258247/1
cagaaatatactgtaatacgatggatgattcattaatggacacatgtaaa
+3258247/1
CCCFFFFFHHHHHJGIJIIJJJJJJIJJJIJJJJJJJJJJJJJJJJIIIJ
@6333872/1
ctgcccctttcttaatcggttctgcatgaatgccatctgggcccggggct
+6333872/1
@@CFFDDFHGHHHIIGIFGHEBAHEBEBHEGIGHGGHIHGDAGGDAHG>B
@6333873/1
ctgcccctttcttaatcggttctgcatgaatgccatctgggcccggggct
+6333873/1
CCCFFFFFHHHHHJJJJJJGHIJFIJJJIJJJIJJJJJJJJJJJJIIJII
@1733307/1
atcttgtgagccgccattctcttggctagcttctttgacttgccagtgcc
+1733307/1
CCCFFFFFDHHHGJJGIJJJIJGGIIHIIJJJIGHJJIIIIFGIEFBFDG
@5277441/1
cggggtgcaatcttcttttccggaaaatgctcgaaaactcaattggcgca
+5277441/1
@@CFFDDDHHHHHIJJJJJJJJJJIJJJJJJJIJJIGIJJJJJJJJIIIE
@5277442/1
cggggtgcaatcttcttttccggaaaatgctcgaaaactcaattggcgca
+5277442/1
@CCFF@DDHHHHHJJJJJJJJJJJJJIJJJJJJJJJJJJJJJJJJJJIJI
@5277443/1
cggggtgcaatcttcttttccggaaaatgctcgaaaactcaattggcgca
+5277443/1
BCCFFDDFHHHHHJJJJJEIJJJJJJJJJJJJJIJJJJJJJJJJIJIJJG
@5277444/1
cggggtgcaatcttcttttccggaaaatgctcgaaaactcaattggcgca
+5277444/1
BCCFFDDFHHHHHJJJJJJJJJJJJJJIJJJJJJJIJJJJJJJJIJJJJG
@712513/1
aacgagtttaaccaatatcaagtattgataatgacgtcacaaattttgga
+712513/1
CCCFFFDDHHHHHJJJJJJJJJHJIJJIJJJJJJJJIJIIJJIJJIJJJI
@4265420/1
ccggctactcttactctataatcgaatctattgttatgagttcccgtgac
+4265420/1
CCCFFFFFHHHHHJIJJJJJJJJJJJJJJJJJJJJJJIIJIIIJJJJJII
@713161/1
aacgatctggtggccaccggaaccggaagatcgaagaaagacgccaaaca
+713161/1
BCCFFFFFHHFHHJJJJJJJIJJJJJIJJJJJJJJJJJJIJJIJJHHHFE
@713407/1
aacgatgtcaccacctgattggtgatatcagccgctccgggcgttccgtt
+713407/1
@@@DFFFDHGHFHIJJJEBCHIAGIIJJHIIJJJJJJJJIJJJJJJEH;?
@713408/1
aacgatgtcaccacctgattggtgatatcagccgctccgggcgttccgtt
+713408/1
@@@FDFFFGFHHDGGIIDHEGG3AA<EHCEIIE@HGIGGGGGG8@GHH=>
@713409/1
aacgatgtcaccacctgattggtgatatcagccgctccgggcgttccgtt
+713409/1
CC@DFFFFHHHHHJJJJEHJJJFHGHIJJJJJJJJJJJJJEGGHIIHGHF
@713410/1
aacgatgtcaccacctgattggtgatatcagccgctccgggcgttccgtt
+713410/1
CCCFFFFFHHHHHJJJJIJJJGHHHIJJJJJGJIJJJJIIIGIHIIHHHF
@2289325/1
caaaaaccccaaagaattatcttttttagagatggagtatcggatggaca
+2289325/1
CCCFFFFFHHHHGJJJIJJJJJJJJJJJJJJJJJIJJFHIJJJJJJJGHI
@2289326/1
caaaaaccccaaagaattatctttttttagagatggagtatcggatggac
+2289326/1
CCCFFFFFHHHHHJJJJJJJJJJJJJJJJIJJIJJJJJBFIJJJJJJJC>
@7855492/1
gaattttgtgcatacaaaaatagtaaaaagtcaaagtctttcgagacata
+7855492/1
@@@FFFFFHHHGHJJJJJJJJJIJIIJIJJFHIJJJGIJJJJJJIJJJJJ
@7855493/1
gaattttgtgcatacaaaaatagtaaaaagtcaaagtctttcgagacata
+7855493/1
CCCFFFFFHHHHHJJJJJJJJJJHIJJJJJHIJJJJEHIJJJJJIJJJJJ
@6337453/1
ctgcctcaaaaacgtatgacaaaactatagagaaaccagaattacaggaa
+6337453/1
CCCFFFFFHHHHHJIJJJJJJJJJJJJJJIJJJJJJJJJJJJJJJIJJIJ
@714866/1
aacgattttacctttgcgcgaaaagtgaccacaagcaatgtcaaagagaa
+714866/1
@CCFDFFFGHHHHJIIIJJJJIIIGBFHIGJJJJJJJJJIIJIJJJHGHD
@714867/1
aacgattttacctttgcgcgaaaagtgaccacaagcaatgtcaaagagaa
+714867/1
CCCFFFFFHHHGHIJJJJJJJJJJJ?FGIJJJJJJJJJJJJJJJJIHIEF
@714868/1
aacgattttacctttgcgcgaaaagtgaccacaagcaatgtcaaagagaa
+714868/1
CCCFFFFFHHHHHJJJJIIJJJJGIDHIJJIIJJJJJJJJIJGJJIIJGE
@714869/1
aacgattttacctttgcgcgaaaagtgaccacaagcaatgtcaaagagaa
+714869/1
CCCFFFFFHHHHHJJJJIJJJJJJJGHJJJJJJJJJJJJJJJJJJIIIGC
@714870/1
aacgattttacctttgcgcgaaaagtgaccacaagcaatgtcaaagagaa
+714870/1
CCCFFFFFHHHHHJJJJJIJJJJJIFHIJJJJJJJJJJJJIJJJJIGHHF
@714871/1
aacgattttacctttgcgcgaaaagtgaccacaagcaatgtcaaagagaa
+714871/1
CCCFFFFFHHHHHJJJJJJJJJJJJFHIJJJJJJJJJJJJJIJJJJIJIG
@714872/1
aacgattttacctttgcgcgaaaagtgaccacaagcaatgtcaaagagaa
+714872/1
CCCFFFFFHHHHHJJJJJJJJJJJJFHJJJJJJIJJJJJJIJJJJJHIIG
@6338287/1
ctgcctgatgatcacctgtaaactcgattctaaaaggtccaagttctgta
+6338287/1
@@@?DADDDHFHHIIFHIIHGIIGGIIIIIEIGCGHIHDFGEHHGIIIBD
@6338455/1
ctgcctgtagtttgatattgggactgcaagtgcgaatatctgtagtcgaa
+6338455/1
BCCFFFFEHHHHHJIJJJJJJJJJJJJJJJHIJJJJJJJJJJJJJIIJHG
@6339326/1
ctgccttctacatttgcgagtgacgaagagactctcagcttcaa
+6339326/1
?@@DDD;DFAFFFIIIEGEF<AEBFFEDFDF@BGFEFIICBFFF
@6339327/1
ctgccttctacatttgcgagtgacgaagagactctcagcttcaacgccaa
+6339327/1
CCCFFFFFHHHHHJJJJJIJFFHIIJJJJJIIJJJJJJJIJIJJI@GHII
@6339328/1
ctgccttctacatttgcgagtgacgaagagactctcagcttcaacgccaa
+6339328/1
CCCFFFFFHHHHHJJJJJJJCFHIJIJJIJJJJJJJJJIJJIJJJGIJII
@6339329/1
ctgccttctacatttgcgagtgacgaagagactctcagcttcaacgccaa
+6339329/1
CCCFFFFFHHHHHJJJJJJJEHGIJJJJJJJJJJJJJIJJJIJIJFEIJF
@6339330/1
ctgccttctacatttgcgagtgacgaagagactctcagcttcaacgccaa
+6339330/1
CCCFFFFFHHHHHJJJJJJJFGIIJJJJJJJJJJJJJJJJJJJJJGIJJG
@6339331/1
ctgccttctacatttgcgagtgacgaagagactctcagcttcaacgccaa
+6339331/1
CCCFFFFFHHHHHJJJJJJJGHIIIJJJJJIJJJJJJJJJJJJJJIJJJI
@6339333/1
ctgccttctacatttgcgagtgacgaagagttggccactaaactgggcag
+6339333/1
CCCFFFFFHHHGHJJJJJJJCFHIIJJJIJIJIJJJJJJJJJJJIJJIIG
@6339334/1
ctgccttctacatttgcgagtgacgaagagttggccactaaactgggcag
+6339334/1
CCCFFFFFHHHHHJJJJJFI?FHJIGGIGJHIJJJJIJJJJJJJIIJJII
@6339335/1
ctgccttctacatttgcgagtgacgaagagttggccactaaactgggcag
+6339335/1
CCCFFFFFHHHHHJJJJJJEHIEGECEEGH?FECHIGIJJIGGDB>FHGI
@6339336/1
ctgccttctacatttgcgagtgacgaagagttggccactaaactgggcag
+6339336/1
CCCFFFFFHHHHHJJJJJJJFGHIIJJJJJHIJJIJJJJJJJJJJJJJIG
@6339337/1
ctgccttctacatttgcgagtgacgaagagttggccactaaactgggcag
+6339337/1
CCCFFFFFHHHHHJJJJJJJGHIJJJJJJJHIIIJJJJJJJJJJIJJJJI
@3779955/1
ccaagcgcgaaaacttggaacaaaagcaaatactagtgcccgaactatgt
+3779955/1
CCCFFFFFHHHHHJJJJJJJJJJJJIJJJJJJJJJJGIIJJJIJJJJJJC
@7857171/1
gaattttttgattcagtgctgattctgcacacattcgatctctgatagta
+7857171/1
CCCDFFFFHHHHHJJJGGIGGGIIICIEHIJJJIIIIIJIIIEIGIJIII
@7857172/1
gaattttttgattcagtgctgattctgcacacattcgatctctgatagta
+7857172/1
CCCFFFFFHHHHHJJJGIJJJJJJJJJJJJJJJJJJJJJJJJJJIJJJIG
@7857173/1
gaattttttgattcagtgctgattctgcacacattcgatctctgatagta
+7857173/1
CCCFFFFFHHHHHJJJIJJJJJJJJJJJJJIJJJJJJJJJJJJJJJJJIH
@6340600/1
ctgcctttcgtgtggtagtccctcttcgtgttccatttcatagaatggtg
+6340600/1
CCCFFFFFHHHHHIJHHIGHIJIJJJJJEIIIJJJJJJJJJJJJJJJJBG
@2773153/1
caagaactgaacaaagttgaagtccttggcgttgaagctgagagtctctt
+2773153/1
@CCFDFFFFFDFBHJIIHGIJIJHIIHG<EHIJGGHIIIEHDHIBD9?DG
@2773154/1
caagaactgaacaaagttgaagtccttggcgttgaagctgagagtctctt
+2773154/1
CCCFFFFFHHHHHJIJJJ>JHIHHJJJJJJJJJJJJJJJJJJJJHIIJJJ
@2773155/1
caagaactgaacaaagttgaagtccttggcgttgaagctgagagtctctt
+2773155/1
CCCFFFFFHHHHHJJJJJJJJJHIJJJJJJJJJJJJJJJJJJIJDHIJJI
@2773156/1
caagaactgaacaaagttgaagtccttggcgttgaagctgagagtctgca
+2773156/1
BCCFFFFFHGHHHJIIHGIJIICFHIJJIJIHGJJGGIIJIGHJBFEGIH
@2773157/1
caagaactgaacaaagttgaagtccttggcgttgaagctgagagtctgca
+2773157/1
CCCFFFFFHHHHHJJJGHIJJJJJIJJJJJJJJJJJJJJJJJJJEHIJJJ
@2773158/1
caagaactgaacaaagttgaagtccttggcgttgaagctgagagtctgca
+2773158/1
CCCFFFFFHHHHHJJJJJJJJJHIIJJJJJGIIIJJJJIIIIIIFGHIJH
@2773159/1
caagaactgaacaaagttgaagtccttggcgttgaagctgagagtctgca
+2773159/1
CCCFFFFFHHHHHJJJJJJJJJJJJJJJJJJJJJJIIJJJGEHIDGIIJH
@2773245/1
caagaactgaacgaagttgaagtccttggcgttgaagctgagagtctctt
+2773245/1
CCCFFFFFHHHHHJJJIJIJJJHJJJJJJJJJJJJJIJJJJJJJIJJJJI
@179464/1
aaaaattgtattattaactagagctgatctcaaatccgtcaaagcaccag
+179464/1
CCCFFFFFFHHHHJJJJJJIJJJJJIJJJJJJJIJJJJFHJJJIIJJJJJ
@3781525/1
ccaagcttgaggttgttgttgcggaggtgaaggg
+3781525/1
CCCFFFFFHHHHFIJIJJJJI@HIFGI0BDHIJJ
@3781526/1
ccaagcttgaggttgttgttgtggaggagcagcttgctgttgtctcgctc
+3781526/1
CCCFFFFFHFHHFHJIJJJIJHIJGIJGIIJIJJJJJIIIIEGHHGGGGF
@3781527/1
ccaagcttgaggttgttgttgtggaggtgaagggtgatgttgtctcgctc
+3781527/1
CCCFFFFFHHHHFHIIJIJJJGHIEGI:HFHIJJ?FEHIIIIIIIJIIIH
@180595/1
aaaaatttaaacacattgcattattgatttcgaggaaataatacgaactt
+180595/1
@@@FADEFHHHGHEHIIICHFHCGGHFHIIII???@?;FCHIIIIEHFDB
@180596/1
aaaaatttaaacacattgcattattgatttcgaggaaataatacgaactt
+180596/1
BCCFFFFFHHHHHJJJJIIJIHIJJIGIIJJIIIJIJIIJJIJJIJJJIG
@180597/1
aaaaatttaaacacattgcattattgatttcgaggaaataatacgaactt
+180597/1
CCCFFFFFHHHHHGIIIJIJJJIJJIHIJJJJGJJJIJJJJJJJJJIJII
@180598/1
aaaaatttaaacacattgcattattgatttcgaggaaataatacgaactt
+180598/1
CCCFFFFFHHHHHJJJIIIJJIJJJGEIIIGJJJJJJJIIEGJJJJJJJI
@180599/1
aaaaatttaaacacattgcattattgatttcgaggaaataatacgaactt
+180599/1
CCCFFFFFHHHHHJJJJJIJJJIJJJJJJJJJJJJGFDFHIJJJJJJIJI
@180600/1
aaaaatttaaacacattgcattattgatttcgaggaaataatacgaactt
+180600/1
CCCFFFFFHHHHHJJJJJIJJJJJJJJJJJJJJJJJJJJJJJIJJJIJJJ
@180601/1
aaaaatttaaacacattgcattattgatttcgaggaaataatacgaactt
+180601/1
CCCFFFFFHHHHHJJJJJIJJJJJJJJJJJJJJJJJJJJJJJJJJJJJJI
@180602/1
aaaaatttaaacacattgcattattgatttcgaggaaataatacgaactt
+180602/1
CCCFFFFFHHHHHJJJJJJIJJJJJJJIJJJJIJJIIJJJJJJJJJIJJI
@180603/1
aaaaatttaaacacattgcattattgatttcgaggaaataatacgaactt
+180603/1
CCCFFFFFHHHHHJJJJJJJIJIJJJJIJJIIIIFGIIIIHIIGIEIIJJ
@180604/1
aaaaatttaaacacattgcattattgatttcgaggaaataatacgaactt
+180604/1
CCCFFFFFHHHHHJJJJJJJJIJJJJJJJJJJJJJJJJJJJJJJJIJJJI
@180605/1
aaaaatttaaacacattgcattattgatttcgaggaaataatacgaactt
+180605/1
CCCFFFFFHHHHHJJJJJJJJJJJJIJJJJIIJJJJJJJJIJJJJJJJJJ
@180606/1
aaaaatttaaacacattgcattattgatttcgaggaaataatacgaactt
+180606/1
CCCFFFFFHHHHHJJJJJJJJJJJJJIJJJJJJIJHIJJJJJJJJJJJJI
@180607/1
aaaaatttaaacacattgcattattgatttcgaggaaataatacgaactt
+180607/1
CCCFFFFFHHHHHJJJJJJJJJJJJJJJJJJJJJJIIJJJJJJJJIJJJJ
@180608/1
aaaaatttaaacacattgcattattgatttcgaggaaataatacgaactt
+180608/1
CCCFFFFFHHHHHJJJJJJJJJJJJJJJJJJJJJJJIIIJJIGJJJJJJI
@180609/1
aaaaatttaaacacattgcattattgatttcgaggaaataatacgaactt
+180609/1
CCCFFFFFHHHHHJJJJJJJJJJJJJJJJJJJJJJJJJJJJJJJJJJJJI
@180610/1
aaaaatttaaacacattgcattattgatttcgaggaaataatacgaactt
+180610/1
CCCFFFFFHHHHHJJJJJJJJJJJJJJJJJJJJJJJJJJJJJJJJJJJJJ
@180618/1
aaaaatttaaacagattgcattattgatttcgaggaaataatacgaactt
+180618/1
@BCFFFFFHHHHHCFHGIIJJJIIJIIJJJIJJIJBIIGIJGHIGGHEHG
@2293860/1
caaaaacgtatgacaaaactatagacaaaccagaattacaggaaatggat
+2293860/1
CCCFFFFFHHHHHJJJJJJIIIJFGHHIIIGHGGI@DHGIJJIIJIIGG>
@2293861/1
caaaaacgtatgacaaaactatagagaaaccagaattacaggaaatggat
+2293861/1
CCCFFFFFFHHHHJJJIJJJJJJJJIJJJJJJJJJJJJJJJJJJJJJJIG
@2293862/1
caaaaacgtatgacaaaactatagagaaaccagaattacaggaaatggat
+2293862/1
CCCFFFFFFHHHHJJJJJJJIJJJIIJJJJJJJJJJJJJJJJHJJJJJHI
@2293863/1
caaaaacgtatgacaaaactatagagaaaccagaattacaggaaatggat
+2293863/1
CCCFFFFFHHHHFJJIJGIJIIGHEHIHIJJJJJIJIGIIGIHGGEGGE?
@2293864/1
caaaaacgtatgacaaaactatagagaaaccagaattacaggaaatggat
+2293864/1
CCCFFFFFHHHHHJJJJJJJIJJJJJJJJJJJJJJJJJJJJJJJJJJJHI
@2293865/1
caaaaacgtatgacaaaactatagagaaaccagaattacaggaaatggat
+2293865/1
CCCFFFFFHHHHHJJJJJJJJIIJGHHJJJIGGGJEHIIJJJGHIGIJDB
@2293866/1
caaaaacgtatgacaaaactatagagaaaccagaattacaggaaatggat
+2293866/1
CCCFFFFFHHHHHJJJJJJJJJJJIIJJJJJJJJJJJJJJJJIJJJJJII
@2293867/1
caaaaacgtatgacaaaactatagagaaaccagaattacaggaaatggat
+2293867/1
CCCFFFFFHHHHHJJJJJJJJJJJJIJJJJIJJJJJJJJJJJJJJJJJIG
@4268888/1
ccgggaaaagtattatgagaatatgaaatttaaaagaaaatttgaaaagt
+4268888/1
@CCFFFFFHHHHHJJJJIJIJJIJJJJJJJJJJJJJJJJJJJJJJJJJJF
@4268889/1
ccgggaaaagtattatgagaatatgaaatttaaaagaaaatttgaaaagt
+4268889/1
BCCFFDFFHHFHHJIJJJJJJJJIJJJJJJJJJJJJJJJEIHHGIIJGH9
@4268890/1
ccgggaaaagtattatgagaatatgaaatttaaaagaaaatttgaaaagt
+4268890/1
BCCFFFFFGHAFFIIIJJJJJIJFJJJJJJJJJJJJIJIJJGJJJJJJJD
@4268891/1
ccgggaaaagtattatgagaatatgaaatttaaaagaaaatttgaaaagt
+4268891/1
BCCFFFFFHHHFHJJIJJJIIIJJJJJJJJJJJJJJIJJJJJJJJJJIJD
@1738917/1
atgaaacatgtcagttatatattcacctttatatatgtcacattttgtgg
+1738917/1
@?@DDDDDHHHFF@GE9?EHIGEIEHGHGDHIG<FEECFCHI<GHH<?@6
@3783489/1
ccaagggctcggctgctcatcatgccctcgagtacctcaaaatcatgacc
+3783489/1
CCCFFFFFHHHHHJJJGIJJIJJJIJJIJJJJFHIIHHIJIJGGHGHJJE
@7861402/1
gacaaagcacctatcgaatcgaatattagtagcaagatccgagatgtggt
+7861402/1
CCCFFFFFHHHHHJJJJJJJJJJJIIJJJGIJJJJJJJJJJIIJIJGHIF
@7862011/1
gacaaagtgatgggcaatcccattggctggctccaagagatgtgcatgtc
+7862011/1
@CCFFFFBFHHGFIJJIJIJJJIJIIIIIIJCGHGGIAGDFBDGBFGGDF
@7862012/1
gacaaagtgatgggcaatcccattggctggctccaagagatgtgcatgtc
+7862012/1
CCCFFFFDHHHHHJJJJJJJJJJJJJJJJJIIJJEHHFHDHGBDFGIGIG
@2774701/1
caagaacttgctggatctcttggtcggaaaagtaacgcccgaacaagcca
+2774701/1
CCCFFFFFHHGHGJIJJJJJIJJHHIIHJJJJFHIJJJJJJIFGHJJFIH
@2774702/1
caagaacttgctggatctcttggtcggaaaagtgactcccgaacaagcca
+2774702/1
CCCFFFFFGHHHHJIGHIJJIJIFHIIJJJJIIIJJIJJJIJJJJJGFIH
@2774703/1
caagaacttgctggatctcttggtcggaaaagtgactcccgaacaagcca
+2774703/1
CCCFFFFFHHHHHJGIIIJJJJIGIIJJJJJJDGIIJJJJJJIIJJIFIH
@2774704/1
caagaacttgctggatctcttggtcggaaaagtgactcccgaacaagcca
+2774704/1
CCCFFFFFHHHHHJIJIIJJJJJHHIJJJJJJFHIIJJJJJJJFIJIJJI
@2774705/1
caagaacttgctggatctcttggtcggaaaagtgactcccgaacaagcca
+2774705/1
CCCFFFFFHHHHHJJJJJJJJJJIHIJJJJIGCFHIJJJJJJJIJIIIJH
@6347720/1
ctgcgggacatgcacatctcttggagccagccaatgggattgcccatcac
+6347720/1
CCCFFFFFHHHHHJJJJJJJJJJJIJHHIJJJJJJJJJIIJJJJJJJJJJ
@720271/1
aacgggtcgaaatgaacgtcaacaacaaagttccccaccaaagcaaatgg
+720271/1
@CCFFFDFHHHHHIJJJJHGIIIJIEHJJJFHIIJJJJJGIJJJJJJJIJ
@6347919/1
ctgcggtacacttggcaatacggtaattgcgtccaatccctttaaacaaa
+6347919/1
CCCFFFFFHHHHHJJJJJJJJJJHHJJJJJJIJJJJJJJJJJJJJJJIJJ
@2298517/1
caaaaactggagttccttggtgatgctgtgctcgattttcttattacgtg
+2298517/1
CCCFFFFFHHHHHIJJJJJJHIJJJJJJIJJJJJJJJJJJJJGIJJJIHH
@7318790/1
ctttgacattgcttgtggtcacttttcgcgcaaaggtaaaa
+7318790/1
?@@DD?:BA=CFBGBGGEGDHIIHIFE@EEGEGEGFGEGDD
@7318791/1
ctttgacattgcttgtggtcacttttcgcgcaaaggtaaaatcgttctag
+7318791/1
@@@FDDFFDHFFHJIHGIJJJJIIDIIIGJJIGDHIDFBFHIHIHIIJJE
@7318792/1
ctttgacattgcttgtggtcacttttcgcgcaaaggtaaaatcgttctag
+7318792/1
CCCFFFFFHGHHHJJGHIGIJJJJJJJJJJJJJJIJDFHJJIIJIIJJJI
@7318793/1
ctttgacattgcttgtggtcacttttcgcgcaaaggtaaaatcgttctag
+7318793/1
CCCFFFFFHHHHHGIEGGFIIIIIJGJJJJJJJIIJGGHJJJHIFHJJII
@7318794/1
ctttgacattgcttgtggtcacttttcgcgcaaaggtaaaatcgttctag
+7318794/1
CCCFFFFFHHHHHJJGHIHIJJJJJJJJIJIIIJJJDGHJJIIJHJJJJI
@7318795/1
ctttgacattgcttgtggtcacttttcgcgcaaaggtaaaatcgttctag
+7318795/1
CCCFFFFFHHHHHJJGIDFHGIJJIIJIJJJJJJJJGGHIJJJJIJJJJJ
@7318796/1
ctttgacattgcttgtggtcacttttcgcgcaaaggtaaaatcgttctag
+7318796/1
CCCFFFFFHHHHHJJHHIFIIJJJJJJJJJJJJJJJHHIJJJIJIJJJJJ
@7318797/1
ctttgacattgcttgtggtcacttttcgcgcaaaggtaaaatcgttctag
+7318797/1
CCCFFFFFHHHHHJJHIIHIJIHGJJJJJJJJIJHJFHIJJJJJHIJJJJ
@7318798/1
ctttgacattgcttgtggtcacttttcgcgcaaaggtaaaatcgttctag
+7318798/1
CCCFFFFFHHHHHJJHIJEHFHIJJJJJIJJJJJJJFFIJJJJJGIJJJI
@7318799/1
ctttgacattgcttgtggtcacttttcgcgcaaaggtaaaatcgttctag
+7318799/1
CCCFFFFFHHHHHJJHIJGIIJJJJJJJJJJJJJJJHIJJIJJJIIJJJJ
@7318800/1
ctttgacattgcttgtggtcacttttcgcgcaaaggtaaaatcgttctag
+7318800/1
CCCFFFFFHHHHHJJHIJHIIJJJJJJJJJJIIJIJHHJIJJIJJJJJJH
@7318801/1
ctttgacattgcttgtggtcacttttcgcgcaaaggtaaaatcgttctag
+7318801/1
CCCFFFFFHHHHHJJHIJHIIJJJJJJJJJJJJJJJHIJJJIIJIJJJJJ
@7318802/1
ctttgacattgcttgtggtcacttttcgcgcaaaggtaaaatcgttctag
+7318802/1
CCCFFFFFHHHHHJJHIJIJJJJJJJJJJJJIJJJJHIJJJJJJHJJJJI
@7318803/1
ctttgacattgcttgtggtcacttttcgcgcaaaggtaaaatcgttctag
+7318803/1
CCCFFFFFHHHHHJJIJJHJJJJJJJJJJJJIJJJJIJJJJJJJHIIJJI
@7318804/1
ctttgacattgcttgtggtcacttttcgcgcaaaggtaaaatcgttctag
+7318804/1
CCCFFFFFHHHHHJJIJJIJJJJJJJJJJJJJJJJJHHIJJJJJGIJJGH
@7318805/1
ctttgacattgcttgtggtcacttttcgcgcaaaggtaaaatcgttctag
+7318805/1
CCCFFFFFHHHHHJJJJJGIIJJJJJJJJJJJJJJJHGHJJJIJJIJJJJ
@7318806/1
ctttgacattgcttgtggtcacttttcgcgcaaaggtaaaatcgttctag
+7318806/1
CCCFFFFFHHHHHJJJJJHIIJJJJJJJJJJJJJJJFHIJJJJJHIJJJJ
@7318807/1
ctttgacattgcttgtggtcacttttcgcgcaaaggtaaaatcgttctag
+7318807/1
CCCFFFFFHHHHHJJJJJIJJJJJJJJJJJJJJJJJGHIIJJJJHIJJJJ
@7318808/1
ctttgacattgcttgtggtcacttttcgcgcaaaggtaaagtcgttctag
+7318808/1
@@@FFFFDHFHGHJGEGIEHHGHIIIGEGHGJGGHIAGGI9DBFHJGIII
@1265983/1
agaggttatccttgggggaagaagccaaattgctctactctcaagaaatg
+1265983/1
BC@FFDFFHHHHHJJJJIIGGIGHJJJJJJIJJJJJJJJJJJJJJJJJJJ
@1266149/1
agaggttgtacccaaacttttcgggctgcaatcttcttttccggaaaatg
+1266149/1
BCCFFDEFHHHHHJJJJJJJJJJJJ1:CGHJJJJJJJJJJJJJJIJJJJJ
@1266150/1
agaggttgtacccaaacttttcggggtgcaatcttcttttccggaaaatg
+1266150/1
BCBFFDFFHHHHHJJJJJJJJJJJJJ?GHJJJJJJJJJJJJJJJJJJJJI
@1266151/1
agaggttgtacccaaacttttcggggtgcaatcttcttttccggaaaatg
+1266151/1
CCCFFDFFHHHHHJJJJJJJJJJJJJDHIJJJJJJJJJJJJJJJIJJJJJ
@6350610/1
ctgctaaaaaagcaggaaaagcccagaagaacgttcgactttcacttcat
+6350610/1
C@@FFDFFHHGHGJJIIIIIGGGGGGHIIJJJIBGEGIGGHGHDAFHGHI
@6350611/1
ctgctaaaaaagcaggaaaagcccagaagaacgttcgactttcacttcat
+6350611/1
CCCFFFFFHHHHHJJJJJJJIJJJJJJJJIJIJJJJJJJJJJJJIIJJJJ
@6814822/1
cttcattctatcggcctttcttctctttgccgtattttattttgtaaggt
+6814822/1
CCCFFFFFHHGHHIJJJJJJJJIIIJJIJJJJEFHIJJJJJJJGHIGIJ9
@4783565/1
cgagtacctcaaaatcatgaccaaaaagtgaacagctatcgatacacagt
+4783565/1
@C@FDEFDHFHHHJJGIIIIGHIIJJGICGIJJJIJJJJIIGEGGIEHIG
@4784037/1
cgagtagatagctttagaggtaatacactattattaggcactagttatta
+4784037/1
BCBFDDDEHHHHHJJJJJJJFHIIJJJJJJJJJJJJJJJJJJJJIIJJJJ
@6352237/1
ctgctacggaacaggcaaaactccgaaggaagccaagggctcggctgctc
+6352237/1
CCCFFFFFHHHHHJJJJJJJJJJJJIJJJIJJJJJJIJJJJJIJJJJGEH
@3278684/1
cagaagaacgttcgactttcacttcattctatcggcctttcttctctttg
+3278684/1
@@CDFDDFFHHHHJIIIIIIIHGIGDEGIIIJJJJJJJJIHEGGGGJIJH
@3278685/1
cagaagaacgttcgactttcacttcattctatcggcctttcttctctttg
+3278685/1
CCCFFFFFHHHHHJJJIJJIJJJJJIJJJJJJJJJJJJJJJJJJJJJJJI
@1742868/1
atgaaatggaacacgaagagggactaccacacgaaaggcagttcaccatc
+1742868/1
CCCFFFFFHHHHHJJJJJIJJJIJJJJJJJJJJJJJJJIJJJJIGIJJJI
@1743392/1
atgaaattaggtatttgtcttgtgactgatttttttcgaatatttaccaa
+1743392/1
CCCFFFFFHHHDHIJIJHIJJJHJJJJJIJJJJJJJJJJJJIJJJIJJJG
@1743808/1
atgaaattccaaatttgcccagttctagaagaagttataaggttaacggt
+1743808/1
CCCFFFFFHHHHHJJJJIJJIJHHIJIJJJJJJJHHGIIJJIFHIJIJII
@1744294/1
atgaaatttaaaagaaaatttgaaaagtatcatgagttttgtgattctcc
+1744294/1
@@@DDDDDFB?CFGEE@:IAF<CH@FDHCFHFH9EFIFDG8D3CCAFFFI
@1744295/1
atgaaatttaaaagaaaatttgaaaagtatcatgagttttgtgattctcc
+1744295/1
CCCFFFFFHHGHHJJJJJJJJJJJJIJFHIJJJJJJGIIJJJJJJJJJII
@1744296/1
atgaaatttaaaagaaaatttgaaaagtatcatgagttttgtgattctcc
+1744296/1
CCCFFFFFHHHHHJJJJJJJJJJJJJJFHIJJJJIJHIJJJHIIJJJJJI
@7865934/1
gacaaattcttccaagcggtcacgattaacaaatggacaatcgtgtgcgc
+7865934/1
CCCFFFFFHHHHHIJJJJIGIHJJIEIIJJJJJJJJJJJJJJJFHDGIJJ
@723570/1
aacgtctttatagaatgtcaatgttattctaaaaagaagactgctaaacg
+723570/1
@@@FFFEFHHGFDEHGGACFFCHBHIICHEFECBCG;;GHGFBDHGHI;B
@4274285/1
ccgggcccagatggcattcatgcagaaccgattaagaaaggggcagacaa
+4274285/1
CC@FDFFFGHHGHJGIJJJIGEBGGGIIIIJJJJJGIJJJJJIDHIIJJI
@4274286/1
ccgggcccagatggcattcatgcagaaccgattaagaaaggggcagacaa
+4274286/1
CCCFFFFFHHHHHJIJJJJJJJJIJIJJJJIJJIJJJJJJJJJIJGIEHG
@185346/1
aaaaatttatagttttttgcatttttattcggcttattgtaatattcctc
+185346/1
CCCFFFFFHHHHHJJJJJJJJJJJJIJJJJJIJJJJJJJGGIJJJIJJJI
@185347/1
aaaaatttatagttttttgcatttttattcggcttattgtaatattcctc
+185347/1
CCCFFFFFHHHHHJJJJJJJJJJJJJIJJJJJJJJJJJJIJJJJIJJJJJ
@185348/1
aaaaatttatagttttttgcatttttattcggcttattgtaatattcctc
+185348/1
CCCFFFFFHHHHHJJJJJJJJJJJJJJJJGJJJJJIJJJIIJJJJJJJJJ
@185349/1
aaaaatttatagtttttttgcatttttattcggcttattgtaatattcct
+185349/1
CCCFFFFFHGHHHJJJJJJJIJJJJJJJJJJJJJJJJJIJIJJJJJJJJI
@4274775/1
ccgggcgttccgttggtctgattggcttgtt
+4274775/1
@@@DDDADHBFDCFEBEDFH<?DB>F@G6DG
@4274776/1
ccgggcgttccgttggtctgattggcttgttcgggagtcacttttccgac
+4274776/1
CCCFFFFFHHHHHJJJHIJJIIJIIGIJEDH@@HH7A5@@A=FHI=DAAE
@4274777/1
ccgggcgttccgttggtctgattggcttgttcgggcgttacttttccgac
+4274777/1
CCCFFFFFHHHHHJJJIJJJJJJJJJJJ<BG@BGI6A;BAEEHHF?B=9>
@3787521/1
ccaagtcctaacgtgttattacaagctttgacaatgtcaaatgccaacga
+3787521/1
@@CFFDDFHHHHHIIFBEHHIBHHDHIJJGIJIJGGEGGGEHIGHCHIJJ
@4276137/1
ccggggctctgtgatttcttagtgtcaatagtgctgccgttacttcctca
+4276137/1
@@@FFFFFHHHHHGIIIIJJIJHGFHGIHIICGIIJJJIHIJJJIJJJJJ
@4276138/1
ccggggctctgtgatttcttagtgtcaatagtgctgccgttacttcctca
+4276138/1
CCCFFFFFHGHHHIIJJJJJJJFHGG:@@EHDHHIJIJJIJJJJJJJJJJ
@4276139/1
ccggggctctgtgatttcttagtgtcaatagtgctgccgttacttcctca
+4276139/1
CCCFFFFFHHHDHHIIJJJJJJHHHIGHIJIHIIIIJJIGIJJJJHIJJJ
@4276140/1
ccggggctctgtgatttcttagtgtcaatagtgctgccgttacttcctca
+4276140/1
CCCFFFFFHHHHHHIJJIJJJJHHIIHIJIIJJJJJJJJJJIJJJJJJJI
@1748997/1
atgaagttgtctgcccctttcttaatcggttctgcatgaatgccatctgg
+1748997/1
CCCFFFEFHHHHHJJJJJJJJJJJJJJJJGIJJJJJJJJJJJJJJJJJIJ
@1748998/1
atgaagttgtctgcccctttcttaatcggttctgcatgaatgccatctgg
+1748998/1
CCCFFFFFHHHHHJJJJJJJJJJJJJJJJJJJJJJJJJJJJJJJJJJJIJ
@6818342/1
cttcatttgaatctatggaagttcgcattattcctcgaaatcaataactc
+6818342/1
8?@DDDDDBHFHFGAEHIHGIGGIBEEGGFHGGE?EDACGFGGEEHGFG>
@6818343/1
cttcatttgaatctatggaagttcgcattattcctcgaaatcaataactc
+6818343/1
CC@FFFFFHHHHHIJIJJIJIJJIGJIJJJJJJJJJIJJJJJJIIJIIJJ
@6818344/1
cttcatttgaatctatggaagttcgtattattcctcgaaatcaataactc
+6818344/1
CCCFFFFFHHHHHJIJJJJJJJJJJJJJJJJJJJJJJJJJJJJJJJIIJJ
@6818345/1
cttcatttgaatctatggaagttcgtattattcctcgaaatcaataactc
+6818345/1
CCCFFFFFHHHHHJJJJJJJJJJIJBHIJJJJIJJIIJJJJJJJJJJJJJ
@6818346/1
cttcatttgaatctatggaagttcgtattattcctcgaaatcaataactc
+6818346/1
CCCFFFFFHHHHHJJJJJJJJJJJJHJJJJJJJJJJJJJJJJJJJJJJII
@6818347/1
cttcatttgaatctatggaagttcgtattattcctcgaaatcaataactc
+6818347/1
CCCFFFFFHHHHHJJJJJJJJJJJJIIJJJJJIJJJJJJJJJJJJJJJJJ
@7868792/1
gacaacttcatgtacaaatacctca
+7868792/1
CCCFFFFFHHHHHJJJJJJJJJJJJ
@7868793/1
gacaacttcatgtacaaatacctcaccttacaaaataaaatacggcaaag
+7868793/1
@<@DDBDDBDBH?EEGBEE<CDBFHHFDEHIIHEDCHGG@DFCBB@FHGH
@7868794/1
gacaacttcatgtacaaatacctcaccttacaaaataaaatacggcaaag
+7868794/1
CCCFFFFDFHHGHGIDIJJIIJJJJJIJIEHGGGIJJJJJJIJJJJJJJJ
@7868795/1
gacaacttcatgtacaaatacctcaccttacaaaataaaatacggcaaag
+7868795/1
CCCFFFFFHHHHHJJJJJJIIIIJJJJJJJJJJJJJJJJJJJJJJJJJJI
@7868796/1
gacaacttcatgtacaaatacctcaccttacaaaataaaatacggcaaag
+7868796/1
CCCFFFFFHHHHHJJJJJJJJJJJIJJJJIJJJJJJJJJJJJJJJJJJJJ
@1751408/1
atgacaaaactatagagaaaccagaattacaggaaatggataattatagg
+1751408/1
CBCFFFFFHHHHHJJJJJJJJJJJJJJJJJJJJJJJJJIJIJJIIJJJJG
@1272056/1
agataatattgatgattataattaataactagtgcctaataatagtgtat
+1272056/1
C@@DFFFFHFGGFEIIJEHIGJIJJJJIGIIIEHGIJIJJJJJJJJJFGI
@3790358/1
ccaagttgggcaaccagcagtcccacaaagtttcacagttccacaaaacg
+3790358/1
CCCFFFFFHHHHHJJJJJJJJJJJJJJJJJHIJJJJJJHHJJJJJJJJJG
@2780151/1
caagaagttaacggacatgcagacttcgacgatgatcaaagcaacag
+2780151/1
@?@DDDDDFDB<FBHHBE@EBBDHHGIE?HE0?FHI<DGHIHI>BFH
@3285087/1
cagaagtattgtacagtatataggaataaataacaagaaaaatgaggctc
+3285087/1
@@@FFFADHHHHDIJGFGHGIIIJIEHIJGGGJIGJGCHGGIGIJCEEGG
@3285088/1
cagaagtattgtacagtatataggaataaataacaagaaaaatgaggctc
+3285088/1
BCCFFFDDHHHHHJJJHIJIIJIJJJJJJJJJJJJJJJJIJIGIHGGIIE
@7324488/1
ctttgacttgccagtgccaatttcgcggaatttcaacacatgacaagcg
+7324488/1
?@@D=DEDFAAFDECFHGIEHIGHCGGIDAHGGIEHHHGIHIGE=BFCF
@7324489/1
ctttgacttgccagtgccaatttcgcggaatttcaacacatgacaagcga
+7324489/1
CCCFFFFFHHHFHJGHJJJGIJIJIJJIIGGGGADHIJIJJIHGIEIGI7
@7324490/1
ctttgacttgccagtgccaatttcgcggaatttcaacacatgacaagcga
+7324490/1
CCCFFFFFHHHHHIFHHJJJJJJGIJJJJJJJJJJJJJJJJJJJJJIJII
@7324491/1
ctttgacttgccagtgccaatttcgcggaatttcaacacatgacaagcga
+7324491/1
CCCFFFFFHHHHHJFGHJIJJJIIIIJJJJJJJJJJIJJJJIIIJJJGIJ
@7324492/1
ctttgacttgccagtgccaatttcgcggaatttcaacacatgacaagcga
+7324492/1
CCCFFFFFHHHHHJGIIJJJJJJJJIJJJJJJJJJJJJJJJJJJJJJJJJ
@7324493/1
ctttgacttgccagtgccaatttcgcggaatttcaacacatgacaagcga
+7324493/1
CCCFFFFFHHHHHJGIIJJJJJJJJJGIJJJJJJJJJJJJJJJJJJIJIJ
@7324494/1
ctttgacttgccagtgccaatttcgcggaatttcaacacatgacaagcga
+7324494/1
CCCFFFFFHHHHHJHIIJJJJJJJJIJJJGJJJJJJJJJJJIJJIJIFJJ
@2780924/1
caagaagttggccgatttgcagactctcagcttcaacgccaaggacttca
+2780924/1
@@CFFFDDFFHGHJIEHGHGHHGIIGIGIGBFDHIGDHIGGGJIGIGHGI
@4789663/1
cgagttccaagagttctctaatgggtgatttgggtactttattgctaaac
+4789663/1
CCCFDFFFGHHHHHJIJJJJIJJJICFFHIJJJJGIJJJJJJJJJJJJJJ
@1754556/1
atgacgaataaagtatgtgttcaccaagagaagaaagctatacagtagtc
+1754556/1
CCCFFFFFGHHHHFHHJHIJJIGIJIIJGIJIIIJJJJJJJIJJIHIIHH
@1273537/1
agataccacaaatacctaaaccttcccactaaagttaaccagacaaagca
+1273537/1
C@CFFFFFHHHHHJJJJJJJJJJJJJJJJJJJIJGHJJJJJJJJJJJJJG
@1273564/1
agataccagaaatacctaaaccttcccactaaagttaaccagacaaagca
+1273564/1
B@CFFFFF:CFHHJJJJJJJJJJJJJJJJJJJJJIJJJJJJJJJJJJJIJ
@6362346/1
ctgctggagattgcaaccacccagacaggagatcatcgaagatttgg
+6362346/1
CCCFFFFFHHHHHJJJJJJJJJJJJJJJJJJJJJJJJJJJJJJJJJJ
@1755529/1
atgactgtgtatcgatagctgttcactttttggtcatgattttgaggtac
+1755529/1
@CCFFFFFHFHGHJJJIJJIGHIJCHIIJJJGG?FFHGCHIJJA;DH9BF
@3792145/1
ccaagtttgtgctgggcaaatcaataaatttgcctcgaaatctaaggtta
+3792145/1
CCCFFFFFHHHHHIJIJJJJIJJJI<CHIJJJJJJJJJJJJJJIJJJBFG
@3792146/1
ccaagtttgtgctgggcaaatcaatcaatttgcctcgaaatctaaggtta
+3792146/1
@@CDDDFFHFFHHJIGJHGEHCFHHHIJJJJIJJIIHJIJIIJFIJJHHG
@3792147/1
ccaagtttgtgctgggcaaatcaatcaatttgcctcgaaatctaaggtta
+3792147/1
@CCFFADDHDHDFIDEGEFBDBHGGGCCH@HFGIII@?9BFGGGGHC@E@
@3792148/1
ccaagtttgtgctgggcaaatcaatcaatttgcctcgaaatctaaggtta
+3792148/1
@CCFFDDFGHHHHGIJJIIJIIJIGIJJJJJJIJIIIJJIJIIJIJJIJG
@2307892/1
caaaaagggaaataaacaaggatgtaagaactatggaggaatattacaat
+2307892/1
@??;DDDDAFHGDGGGEGHHHGGIBHHICEHCGGGIFHCHCFHIIGGIIE
@2307893/1
caaaaagggaaataaacaaggatgtaagaactatggaggaatattacaat
+2307893/1
CC@FFFFFHHBHGGIIJJGIIJJEEHCGIJJJJJIJJJIFEGIIICGGE@
@2307894/1
caaaaagggaaataaacaaggatgtaagaactatggaggaatattacaat
+2307894/1
CCCFFFFFHHHHHJJIJJIIJIIIGHIJJJJJIJJJIJJJJJJJJIJJJI
@2307895/1
caaaaagggaaataaacaaggatgtaagaactatggaggaatattacaat
+2307895/1
CCCFFFFFHHHHHJJJJJJJJIJJIIJJJJJJJJJJJJJJJJJJJJJJIG
@5290297/1
cgggtttggaaaaatttcaaattgttcaggtaaaatcttgctacatgatt
+5290297/1
@C@FDDFFDHGHHGIIJICGFHGIIJIEIJEGCHGGHIJEIGGGIIIHII
@5290298/1
cgggtttggaaaaatttcaaattgttcaggtaaaatcttgcttcatgatt
+5290298/1
?@<DABDD=CFFBCEGFBF?3AEHAFDEFCEC@EFCGIFIEDFDFDBBDF
@5290299/1
cgggtttggaaaaatttcaaattgttcaggtaaaatcttgcttcatgatt
+5290299/1
@@CDBDDFHDGHHIDHGGFGCFHI@HDFFHCHGIICFDG>DFHGDDHEIG
@5290300/1
cgggtttggaaaaatttcaaattgttcaggtaaaatcttgcttcatgatt
+5290300/1
B@CDDDFFDHHGHJJJJJJJJJJJJGIJJJHHIJIJJIJJIJIJIJJIGF
@5290301/1
cgggtttggaaaaatttcaaattgttcaggtaaaatcttgcttcatgatt
+5290301/1
CCCFDFFFHHHHHJJJJJJJJJJJJJJJJJIJJJJJJJJJJJJJJJIIJI
@5290302/1
cgggtttggaaaaatttcaaattgttcaggtaaaatcttgcttcatgatt
+5290302/1
CCCFDFFFHHHHHJJJJJJJJJJJJJJJJJIJJJJJJJJJJJJJJJJHII
@2308857/1
caaaaaggtgcccaacaacagcaaacgggtcgaaatgaacgtcaacaaca
+2308857/1
BCCFFFFFBFHHHJJJJJJJJJJJJIJJJDHIIJJJJJJGJIJJIJJJIJ
@728565/1
aactagattatatggaattgccataggaccatcactcaacaaattacttg
+728565/1
CCCFFFFFHHHHHJJJJJJJJJJJJJJJJJJJJJJJJJJIHIJJJJJJJI
@728906/1
aactagtgcctaataatagtgtattacctctaaagctatctactcgttat
+728906/1
CCCFFFDFHHHHHJJJJJJHHJIJJJJJJJJJJJJJJJJJJJJJJJJJJI
@728907/1
aactagtgcctaataatagtgtattacctctaaagctatctactcgttat
+728907/1
CCCFFFDFHHHHHJJJJJJHJHIJJJJJJJJJJJJJJJJJJJJJJJIJJJ
@1760103/1
atgagttcccgtgacactatgagtaatttcataatgtggtgattgaaagc
+1760103/1
CCCFFDFFHHHHHHIJJJIJJIJFHAFIIJJJJIJJHHICFHIJJJJJJI
@2311009/1
caaaaagtgaacagctatcgatacacagtcatagatccaatcctataatt
+2311009/1
@@CFFFDADCFFFCHIIGHIGCHJJIJIFHIIJJGCFGGIGIIIEHIHIG
@2311010/1
caaaaagtgaacagctatcgatacacagtcatagatccaatcctataatt
+2311010/1
@CCFFFFDFHHHHJIJIGJJDIIJJJIGFGHIIGBIEHIIGIJIJIGGJJ
@2311011/1
caaaaagtgaacagctatcgatacacagtcatagatccaatcctataatt
+2311011/1
BCCFFFFBFHHHHJJJJJJJJJJJJJJJIJJJJJIJJJJJJJJJIJJJJJ
@2311012/1
caaaaagtgaacagctatcgatacacagtcatagatccaatcctataatt
+2311012/1
BCCFFFFDFHHHHJJJIJJJJIJJJIJJHIJJJJJJJJJJJJJJJJJJJI
@2311013/1
caaaaagtgaacagctatcgatacacagtcatagatccaatcctataatt
+2311013/1
BCCFFFFDHHHHHIJJJJJJIJJJJJJJIJJJJJJJJJJJJJJIJJIIJJ
@2311014/1
caaaaagtgaacagctatcgatacacagtcatagatccaatcctataatt
+2311014/1
CCCFFFFDHHHHHIJJJIJJJJIJJJJJIIJJJJJJJIJJJJJJJJJJJI
@2311015/1
caaaaagtgaacagctatcgatacacagtcatagatccaatcctataatt
+2311015/1
CCCFFFFDHHHHHJJJJJIJJJJJIJJJJJJJJJIJJJJJJJJJIJJJJJ
@2311016/1
caaaaagtgaacagctatcgatacacagtcatagatccaatcctataatt
+2311016/1
CCCFFFFDHHHHHJJJJJJJJIJJJJJJJJJJJJJJJJJJJJJJJJJJJI
@2311017/1
caaaaagtgaacagctatcgatacacagtcatagatccaatcctataatt
+2311017/1
CCCFFFFDHHHHHJJJJJJJJJJJJIJJIJJJJJJJJJIJJIIJJIJJII
@2311018/1
caaaaagtgaacagctatcgatacacagtcatagatccaatcctataatt
+2311018/1
CCCFFFFDHHHHHJJJJJJJJJJJJJJJIJJJJJJJJJJJJJJJJJJJJJ
@2311019/1
caaaaagtgaacagctatcgatacacagtcatagatccaatcctataatt
+2311019/1
CCCFFFFDHHHHHJJJJJJJJJJJJJJJJJJJJJJJJJJJIJJJJJJJJI
@2311020/1
caaaaagtgaacagctatcgatacacagtcatagatccaatcctataatt
+2311020/1
CCCFFFFDHHHHHJJJJJJJJJJJJJJJJJJJJJJJJJJJJJJJJJJJJJ
@2311021/1
caaaaagtgaacagctatcgatacacagtcatagatccaatcctataatt
+2311021/1
CCCFFFFEHHHHHJJJJJJJJJJJJJJJJJJJJJJJJJJJJJJJJJJJJJ
@5800125/1
ctcagcctcgcgctaggtaaattaaacacggcttatcactatgatgttga
+5800125/1
CCCFFFFFHHHHHIJJJGHIIJJJJJJIJJJJJJIJGEIJJJJJJIHHIH
@4794528/1
cgataaagcgttaccagcgcttgaggaagtaacggcagcactattgacac
+4794528/1
CCCFFFFFHHHHHJIJIIJJIJJJJJHIIHIJJJIJJJJIGEHGHCDHII
@2311421/1
caaaaagtgataatggatacaaattggactactgtatagctttcttctct
+2311421/1
BC@FFFFDHHHHHJJJHIIIJJJJJDGHIIIJJJIGIGIIJJJIIJIIIJ
@2311422/1
caaaaagtgataatggatacaaatttgactactgtatagctttcttctct
+2311422/1
@C@FFFFBFHFDFHIJJGIJIJIJJJJJJJIJJJIIJIJJJJJIJJIJJJ
@2311423/1
caaaaagtgataatggatacaaatttgactactgtatagctttcttctct
+2311423/1
@CCFFFFDFHHHHJJJHIIHIJJJJJIIIJIJIJIIJIIFIIIGIJJIII
@2311424/1
caaaaagtgataatggatacaaatttgactactgtatagctttcttctct
+2311424/1
@CCFFFFDHHHHHIIJIGHIJJJJJJIHIJDIJIJJHGIJJIJIIJIIIH
@2311425/1
caaaaagtgataatggatacaaatttgactactgtatagctttcttctct
+2311425/1
@CCFFFFDHHHHHJJIJJIIJJJJIJJIIIJJJJIIIJIIIIH@BBFBHH
@2311426/1
caaaaagtgataatggatacaaatttgactactgtatagctttcttctct
+2311426/1
BCCFFFFBFHHHHJJJJJJJJJJJJIJGIJJJJJIIJIJIIJJJJJJJJJ
@2311427/1
caaaaagtgataatggatacaaatttgactactgtatagctttcttctct
+2311427/1
BCCFFFFDFGHHHJJJJIJJJJJJJJIJIIJJJJGGGIJIJJJIIJJJJI
@2311428/1
caaaaagtgataatggatacaaatttgactactgtatagctttcttctct
+2311428/1
BCCFFFFDFHHHHJJJJJJIJJJJJJJJJJJJJJHGIJJJJJJIJJJJJG
@2311429/1
caaaaagtgataatggatacaaatttgactactgtatagctttcttctct
+2311429/1
BCCFFFFDHHHHHJJJJJJJJJJJJJJIJJJJJJJJJIJJJJJJJJJJJJ
@2311430/1
caaaaagtgataatggatacaaatttgactactgtatagctttcttctct
+2311430/1
BCCFFFFDHHHHHJJJJJJJJJJJJJJJJJJJJJIJJJJJJJJJJJIJJJ
@2311431/1
caaaaagtgataatggatacaaatttgactactgtatagctttcttctct
+2311431/1
CCCFFFFDHHHHGJJJJJIIJJJJJJJJJJJJJJIJJJJJJJJJJJJJJJ
@2311432/1
caaaaagtgataatggatacaaatttgactactgtatagctttcttctct
+2311432/1
CCCFFFFDHHHHHJIJIIJJJJJJJJJIIJIJJJJJJIJJIJJIJJJJJI
@2311433/1
caaaaagtgataatggatacaaatttgactactgtatagctttcttctct
+2311433/1
CCCFFFFDHHHHHJIJJJJJJJJJJJJIJJJJJJHIJJJJJJJJIJJJII
@2311434/1
caaaaagtgataatggatacaaatttgactactgtatagctttcttctct
+2311434/1
CCCFFFFDHHHHHJJJJIJJJJJJJJJJJJJJJIGIGIJJJIJIIJIIIJ
@2311435/1
caaaaagtgataatggatacaaatttgactactgtatagctttcttctct
+2311435/1
CCCFFFFDHHHHHJJJJJJJJJJJJJJIJJJJJJJJJJJJJJJJJJJJJJ
@6367728/1
ctgcttggtctttgttcacaatcgctataaagccaaatcactatttgcct
+6367728/1
@B@FFFFFHHHHGJI@HGIJIIJIIJJJJJJIIJJJJJIJJJJJJIIGHI
@6367822/1
ctgcttgtgaatctgattgtgaactggaagaaagttgcgctccttcctct
+6367822/1
@@@FFFFEHGGHHIIIIIEFHHIGIIIJIJGGIGHCGGGEGEEGIJIJJJ
@6367823/1
ctgcttgtgaatctgattgtgaactggaagaaagttgcgctccttcctct
+6367823/1
CCCFFFFFHHHHHJJJJJIIJJJJJJIHHIHJJIGFHFGIIJJJJJJJJJ
@1764841/1
atgatgtgataaatatacctgcacacacgcatttttaaatttaaaaattt
+1764841/1
@@CFDFFFFHHGHIIIJJHGIJIIJJJJJJJJJIIJIIIIJIHGIJIJJJ
@1764842/1
atgatgtgataaatatacctgcacacacgcatttttaaatttaaaaattt
+1764842/1
CCCFFFFFHHGGHJJJJJJJIIIJJJJJJJIJJJJJJJIIJJJJJJJJJJ
@1278293/1
agatcatcgaagatttggagaatattgtggtagaccaattgaagttcttt
+1278293/1
CCCFFFFFHHHHHJJIHIHIIJJJJJJHHJGHIIJJJJJJIJJIHJIJJI
@1765496/1
atgattgaaaatttgcaaggtttggaggagttgtactaatttgtgtaatt
+1765496/1
CCCFFFFFHHHGHJJJIJJJHHIJJJ@GGIGIIJIIIIJJJJJHGBHIJJ
@1766747/1
atgattttgaggtactcgagggcatgatgagcagccgagcccttggcttc
+1766747/1
@CCFFFFFHGFHCFHIIIIJJJIJJJJIJJIJIIJJJIJJJJJJJIJJJJ
@3292827/1
cagaatctagccaaacacacatagtacctctccacaaaaagggaaataaa
+3292827/1
1?@DDDDDF>BFFIIIBEEBFFID4CH@EFFFFIIDEGIFIFEIFF@ABA
@3292828/1
cagaatctagccaaacacacatagtacctctccacaaaaagggaaataaa
+3292828/1
CCCFFFFFHHGHHJJJJJJJJJJJHHIGIJJJJJJJIJJJJJJJJJJJJJ
@3292829/1
cagaatctagccaaacacacatagtacctctccacaaaaagggaaataaa
+3292829/1
CCCFFFFFHHHHHJJJJJJJJJJJIIJJJJJJJJJJJJJJJJJJJJJJJJ
@6371362/1
ctgcttttttagcagctttaccattcgtcttatcgatgcattgaaacgca
+6371362/1
CCCFFFFFHHHGHJJJJJJJJJJJJJJHJJJJJJJJJJJJJJJIJJJJJI
@3293553/1
cagaatcttgccccctcccagattaggctatgccggtaaagaagtgaatg
+3293553/1
CCCFFFFFHHHHHJJJJJJJJJJJJJJJJJJJJJJJ@GIJJIJIBFGIII
@1768845/1
atgcaatgtgtttaaatttttgtcgagtcaaaagcgaagaatatttgaaa
+1768845/1
BCCFFFFFHHHHHJJJJJJJJJHIJIJHIJJJJIJJJIJGJIIJJJJJJJ
@1769114/1
atgcacaaaattcgttctacatatgaaacatgtcagttatatattcacct
+1769114/1
@CCFFFFDFHFAHEHGIFHGIHGHHIJHICHGFFIIGIGG<CAGGBH@FH
@1280660/1
agatcgaagaaagacgccaaacattc
+1280660/1
=??D=3BDFFFF>3CDE1CFFFFE>C
@1769632/1
atgcactcggccggaccgattcagcccccaccaagggaagggggcggccc
+1769632/1
@?@DFFFFDDFHFHIHIIGJGGHIIJCHHJHIAGHGGHHEEB98?B5BBB
@1769633/1
atgcactcggccggaccgattcagcccccaccaagggaagggggcggccc
+1769633/1
@@@DDDDDHFFHHDHGGD<?BGH<?FHGHIABHICHIEE;EEBAB@BBBB
@1769634/1
atgcactcggccggaccgattcagcccccaccaagggaagggggcggccc
+1769634/1
@C@FFFFFHGGHGIJJJGIIJEGGIJJJJIJGIGHHIHHHHFFDDDDBDD
@1769890/1
atgcagaaccgattaagaaaggggcagacaacttcatgtacaaatacctc
+1769890/1
@@@FFFFFHHHGHJJJIFGGGJJIIIIIJJIIIIIJJIJFIIIIJIGIII
@3800274/1
ccaatcgccaccaatgcctggtgcagctatccactttgccagtggccgtc
+3800274/1
CCCFFFDFHHHHHJJJJJJJJHIIIIJJJJJJJJJJJJJJJIIIJJJJGE
@3800275/1
ccaatcgccaccaatgcttggtgcagctatccactttgccagtggccgtc
+3800275/1
@@@FDFABDFFHHJIGGHJJJGIIIIIJJJJIJ@DHIGIGIIH@GGIBDF
@737341/1
aactggtccaaatcgagggcgccatccacgagccaatcttccgctaccgc
+737341/1
@CCFFFEEHHHHHJJJJJJFJJJJIJJJJJJJJJJJJJJJJJIIIHHHFB
@737342/1
aactggtccaaatcgagggcgccatccacgagccaatcttccgctaccgc
+737342/1
CCCFFFFFHHHHHJJJJJIIJJJJJJJJJJJJJJJJJJJJJJIIIHHHDD
@1771090/1
atgcattgaaacgcaaactgacgtttacttttcgaatgtcaaacagaatc
+1771090/1
CCCFFFFFHHHHHJJJJJJJIJJIJJJJJJJJJJJJJJHIJJJJJJIJJJ
@5296016/1
cggtactagtttgccatctgcggtttcaccactctctaaacgtcctggaa
+5296016/1
@@CDFFFFHFDFHIJJIJJJGIIGEGHIIGEIJIIIIEHJIJFHIJJIHC
@5804197/1
ctcagcttcaacgccaaggacttcaacttcgttcagttcttgcagg
+5804197/1
@@@BDADDFHDDCEEEHBDGIGH?FGACCGGFGGGGBFCDHDGIII
@5804198/1
ctcagcttcaacgccaaggacttcaacttcgttcagttcttgcagg
+5804198/1
CCCFFFFFHHHHHIJIJJJJJJJJJJJJJJJHIJJJIJJJJIJJJJ
@5804199/1
ctcagcttcaacgccaaggacttcaacttcgttcagttcttgcagg
+5804199/1
CCCFFFFFHHHHHJJJIJJGJJJJJJJJJJJIIJJJGIJJJJJJJJ
@5804200/1
ctcagcttcaacgccaaggacttcaactttgttcagttcttgcagg
+5804200/1
@@@DDBDBHHHF:?GEEC;FD@<?FH???B???FBD?DD?FH@F?2
@5804201/1
ctcagcttcaacgccaaggacttcaactttgttcagttcttgcagg
+5804201/1
@@@DFFFFHHHF<CFHIGGBCGIIGGGIEGIEIGIIIIIIGGIGEG
@5804202/1
ctcagcttcaacgccaaggacttcaactttgttcagttcttgcagg
+5804202/1
@@BFFFFFHHHHFIIJJJIJJFEGGIIGGIIGIHIJDGHHIIGIIJ
@5804203/1
ctcagcttcaacgccaaggacttcaactttgttcagttcttgcagg
+5804203/1
CCCFFDFFGHGH@CGGIJIJJJJJIIGIGIIJIIIJBGIIGIGJBH
@5804204/1
ctcagcttcaacgccaaggacttcaactttgttcagttcttgcagg
+5804204/1
CCCFFFFFHHGHHIJJJJJIJJJJJIJJJJJHIJJJGIJJJFJGJJ
@5804205/1
ctcagcttcaacgccaaggacttcaactttgttcagttcttgcagg
+5804205/1
CCCFFFFFHHHHFHHIJGIIJJJJJJJJJJJHIJJJIJIJIJJJJJ
@5804206/1
ctcagcttcaacgccaaggacttcaactttgttcagttcttgcagg
+5804206/1
CCCFFFFFHHHHFHIIJJJJJJJJJJJJJJJHIJJIIJJJJJJJJJ
@5804207/1
ctcagcttcaacgccaaggacttcaactttgttcagttcttgcagg
+5804207/1
CCCFFFFFHHHHHJJIJJJJJJJJJJJJJJJJJJJJIJJJJJJJJJ
@5804208/1
ctcagcttcaacgccaaggacttcaactttgttcagttcttgcagg
+5804208/1
CCCFFFFFHHHHHJJJJJJIJJJJJJJJJJJIJJJJIJJJJJJJJJ
@3801548/1
ccaatcttccgctaccgcgtgttccttaacaacgatctggtggccaccgg
+3801548/1
CCCFFFFFHHHGHJJJJJJHGGIJJIJJJJJJIHHIIIJJGHJIJIIIII
@3801549/1
ccaatcttccgctaccgcgtgttccttaacaacgatctggtggccaccgg
+3801549/1
CCCFFFFFHHHHGJJJJJIJIHIJIIJIJIIJJGIJJIIJIGHIIJIJJG
@3801550/1
ccaatcttccgctaccgcgtgttccttaacaacgatctggtggccaccgg
+3801550/1
CCCFFFFFHHHHHJJJJIJEHHIIIIJHIGHIHIGIIGHJIIIIJGIJII
@1772316/1
atgccctcgagtacctcaaaatcatgaccaaaaagtgaacagctatcgat
+1772316/1
CCCFFFFFHHHFHJJJJJJJJJIJJJJJJJJJJJJDHIJJJJJJJJJJJJ
@1772317/1
atgccctcgagtacctcaaaatcatgaccaaaaagtgaacagctatcgat
+1772317/1
CCCFFFFFHHHHHJJJJIIIJIEGIGJJJJJJIJFGEHIJJIJJJJJJJI
@3295341/1
cagaattacaggaaatggataattataggattggatctatgactgtgtat
+3295341/1
CCCDFFFFHHHHHIJJJJGIJIIJGIIJJIJJIJIJJJJJJJIJIHIIJH
@3295342/1
cagaattacaggaaatggataattataggattggatctatgactgtgtat
+3295342/1
CCCFFFFFHHHHHIJJJJHIJJJJJIIJJHJJJJIIJJJJJIJJJHIFHI
@3295343/1
cagaattacaggaaatggataattataggattggatctatgactgtgtat
+3295343/1
CCCFFFFFHHHHHJJJJJGJJFJJJJJJJIJJJJJJJJJJJJJJJIJIIH
@6828045/1
cttccataatcttattcttgcgtactgtagtagaggttgcagcatatctt
+6828045/1
CCCFFFFFHHHHHJJJJJJJJJHIIJJIJJIIJJJJHIJJJJJJJIJJJJ
@6828046/1
cttccataatcttattcttgcgtactgtagtagaggttgcagcatatctt
+6828046/1
CCCFFFFFHHHHHJJJJJJJJJHJIJJHIJIIJJJJGHIJJJJIJIJJJJ
@1774167/1
atgcgtgtgtgcaggtatatttatcacatcattcgtcgtgtaccacatct
+1774167/1
;?@=?DD:BDDFBFGFD>FCGGHBBHIGBEFHGE>:CFHA3B9?BBFCH@
@1774168/1
atgcgtgtgtgcaggtatatttatcacatcattcgtcgtgtaccacatct
+1774168/1
@BCFFDFDDFHHHJJDFGIIJJJIIIJJJIJJJJJIIJIJHGIJIJJJJI
@1775171/1
atgctccctcctcacaatataataaatacatatcatatcatcggggcact
+1775171/1
CCCFFFFFHHHHHJJJIJJIIGGIJJJJJJJJJJJJJJJJJJJJJJJJII
@3802579/1
ccaatgcccgaggagaccgaacctcggacgcgaaggccgacccatcggtc
+3802579/1
CCCFFFFFHHHHHJJIIJJJJJJJJJJIJJJJHFDDDDDBDDDDDDDD?B
@1775682/1
atgctgcatacaatgcattaaagctgctagaagaggacggcatttatgat
+1775682/1
@@@?DEFDHHHGHJJJIJIJIFIIJIJJJJIJICGIIIIJIEHIIJJJGG
@2317246/1
caaaaatagtaaaaagtcgaagtctttcgagacatactcttcggagaatc
+2317246/1
BCCFFFFFHHFGHJJJFHHIGGFGHIJHGIJIJJJJJJGIIJJJJJJJJC
@2317247/1
caaaaatagtaaaaagtcgaagtctttcgagacatactcttcggagaatc
+2317247/1
CCCFFFFFHHHHHJJJGIIGJJHIJJJJJJJJJJJJJJJJJJJJIJIIJJ
@198251/1
aaaacagtgaaatattaaggacacctgaatgacctgaaaaatgattattc
+198251/1
CCCFFFFFHHHHHJJJJJJJJJJJJJJJJJJJJJJJJJJJJJJIJJJJJJ
@198905/1
aaaacataatggttttcgcgcgtaaagtgaccaaagcaaagacgcaataa
+198905/1
CC@FFFFFHGHHDHHGIIJJIJGIJJJBFGIJGIJGIJJJJJJGIJJHHC
@198906/1
aaaacataatggttttcgcgcgtaaagtgaccaaagcaaagacgcaataa
+198906/1
CCCFFFFFHHHHFIJJJJJJJJJIGIHBHIJJJJJJJJJJJJJJJJJHHH
@740109/1
aacttcatgtacaaatacctcaccttacaaaataaaatacggcaaag
+740109/1
CCCFFFFFHHGHHJJJIJJJJJJJJJJJJJJJJJJJJJJJJJJIJJJ
@5806424/1
ctcaggataggcagcagacagcttctgttaaagaattgacatctcgtatg
+5806424/1
@@@FFAFFGDDGGB?GGEHIIGIIB4F?GHIIEECDFEFHCDHIIEFG9?
@1778158/1
atggaacgaaattaaacacgctgagaaagctatggttgagtgaaaaaggt
+1778158/1
CCCFFFFFHHHHHJJJJJJJJJJJGIJJJJJJJJJGIJIIDGHIJJJJJ<
@5299233/1
cggtattcgggactgaaagacactaagattaccaagttgggcaaccagca
+5299233/1
@CC?DFFFHHHGHJJJJJIJJJJJJIJIJJJJJJJJHIJJJIJJJJJIII
@6828766/1
cttccatagattcaaatgaagtaaacaacatacgtttttcatttaaaatg
+6828766/1
@@@DDFFFHGHHHIIIII4FICFIIIIIIIIGIIHIHIIIGIIGIIIIII
@6828767/1
cttccatagattcaaatgaagtaaacaacatacgtttttcatttaaaatg
+6828767/1
CCCFFFFFHHHHHJJIJJJJJHIJJJJJJJJJJJHJJJJJJJJJJJIIJH
@6828768/1
cttccatagattcaaatgaagtaaacaacatacgtttttcatttaaaatg
+6828768/1
CCCFFFFFHHHHHJJJJJJJJHJJIJIJJJJJIJGIJJJJGIJJIIJJJJ
@6828769/1
cttccatagattcaaatgaagtaaacaacatacgtttttcatttaaaatg
+6828769/1
CCCFFFFFHHHHHJJJJJJJJJJJJJJJJJJJJJHIJJJJJJJJJJJJJJ
@741159/1
aacttcttgccgacggaatttttcag
+741159/1
CCCFFDFDFFFHAHHIGGHGIHACF9
@3302464/1
cagacaaagcacctatcgaatcgaatattagtagcaagatccgagatgtg
+3302464/1
CCCDFFFFHGHHHJJIJJJJIJIJJJIIIIGHIGHGIFGIGIGCHFEIGF
@3302939/1
cagacaacttcatgtacaaatacctcaccttacaaaataaaatacggcaa
+3302939/1
CCCFFFFFHHHHHJJJJJJJJJJJJJJJJJJJJJJIJJJJJJJJJIJJJJ
@7883163/1
gacatatcgttgtcatcccacaaggtacaatactttgttggtttcgccac
+7883163/1
@CCFFAEFHHFFHJJIJJJJJJJJJAFHIIJJJJJJIJJJJ?DGGGGIJJ
@7883164/1
gacatatcgttgtcatcccacaaggtacaatactttgttggtttcgccac
+7883164/1
CCCFFFFFHHHHHIJJJJJGJJJJJEHIJJJGIIJJJIJJJIGHJJJIJJ
@3806053/1
ccaattcctgcatcttatataccatcatcttctggagtcacccaacaaca
+3806053/1
CCCFFFFFHHHHHJJJJJIIJJIJJJJJJJJJJJJJJIJJJJJJJJJJJJ
@744128/1
aacttttcggggtgcaatcttcttttccggaaaatgctcgaaaactcaat
+744128/1
@@@DDFFFHHHHCGHIIJIJJJJJJJJJJJIGIJJJJJJJJJJJJJJJJJ
@744129/1
aacttttcggggtgcaatcttcttttccggaaaatgctcgaaaactcaat
+744129/1
CC@FFFFFHFHHDFHIIIIIDICFHGIEHI@FHGDHIIGIIGIIIGDEII
@744130/1
aacttttcggggtgcaatcttcttttccggaaaatgctcgaaaactcaat
+744130/1
CCCFFFFFHHHHFHIJJJJJJJJJJJJJJJJJJJJJJJJJJJJJIJJJIJ
@1783500/1
atggaggccatttcttgagagtagagcaatttggcttcttcccccaagga
+1783500/1
CCCFFFFFHHHHHJJJJJJIJFHHGIJJJJJJJJJJJJJJJIJJJJJJJI
@1783803/1
atggagtcccaaaacatgaccatgatgcactcggccggaccgattcagcc
+1783803/1
CCCFFFDFHHHHHJJJJJJJJJJJJJJJIJJJJJJJJJJJJIFEHHHHGE
@7884776/1
gacatgtttcatatgtagaacgaattttgtgcatacaaaaatagtaaaaa
+7884776/1
CCCFFFFFHHHHHJJHJJJJIJJIJJJJJIIJJJJJJJJJJJJIIIJJJJ
@6833593/1
cttccattactaagggttaaaggatgaaccaaaaataggatttttattaa
+6833593/1
CCCFFFFFHHHHHJJJIJJJJJJJJGHIJJJJJJJJJJJJJJJJJJJJJJ
@7338557/1
ctttgatggaagaaaaaatttatacagcactactatgttaccttttg
+7338557/1
?;?DDDDDHDHDHIIGIIGC>A9@E????FB:??FGHBA9?:BGBD9
@7338558/1
ctttgatggaagaaaaaatttatacagcactactatgttaccttttggag
+7338558/1
CCCFFFFFHHHHHJJJJJJJJIJJJJJJJJJJJIJJJGJJJJIJJJIJJI
@4292598/1
ccggtggccaccagatcgttgttaaggaacacgcggtagcggaagattgg
+4292598/1
@CCFDFFFHGHHHJJJJIJJJJJJJJJJJJDGGIJJDHIIJJGHHHGHFE
@4292599/1
ccggtggccaccagatcgttgttaaggaacacgcggtagcggaagattgg
+4292599/1
@CCFFDFFHHHHHJJJJJJJJJIJGJJJJJIJJJJJ@GHIIIGEHHHHFE
@4292600/1
ccggtggccaccagatcgttgttaaggaacacgcggtagcggaagattgg
+4292600/1
B@CFDFFFHHHHHIJJJIFHHIIJJJJJJJEHIJJIFFHGHGA=BCEFCD
@4292601/1
ccggtggccaccagatcgttgttaaggaacacgcggtagcggaagattgg
+4292601/1
BCCFFFFFFHHHHJJJJJJJIHGIGIIJJJIJJJJJFHHGHIJHHGGGFF
@4292602/1
ccggtggccaccagatcgttgttaaggaacacgcggtagcggaagattgg
+4292602/1
CCCFFFFFHHHHHJJJJJJJIJIGHIJJJJJJJIIJDHIIJJHGGEHHFF
@4292603/1
ccggtggccaccagatcgttgttaaggaacacgcggtagcggaagattgg
+4292603/1
CCCFFFFFHHHHHJJJJJJJIJIJJJJJJJJJJJJJFHHIHJHHHHHHFF
@4292604/1
ccggtggccaccagatcgttgttaaggaacacgcggtagcggaagattgg
+4292604/1
CCCFFFFFHHHHHJJJJJJJJJJJJJJJJJJJJJIJFGHIJJEHHHHHFD
@1784164/1
atggataattataggattggatctatgactgtgtatcgatagctgttcac
+1784164/1
CCCFFFFFHHHHHJJIJJJJIJJJJJJJJJJIIHIJJIIIIIJJIHHIFG
@6395161/1
ctggaatgtcattagatgctgtgtggaaagtgtactataaaatgatgaaa
+6395161/1
CCCFFFFFHHHHHJJIGJJJJGHCFHGHJICFCGIIJJJJJJIIIIJJJI
@7886513/1
gacattttttctgattccgaaaatgttcttacattccatgttcatttttt
+7886513/1
CCCFFFFFHHHHHJJJJJJJJJJJIJIJJJJJJJJJJIJJJJJGJJJJJJ
@7886540/1
gaccaaaaagtgaacagctatcgatacacagtcatagatccaatcctata
+7886540/1
CCCFFFFFHHFHHJJJJJJJJJJJJJJJJJJHJJIJJJJIJJJJJJJJJJ
@6395816/1
ctggaatgtttccgcttttgccactttgttccttcttatccgaacagaag
+6395816/1
CCCFFFFFHHHHHJJJJJJJJJJJIIJJIIJJJJJIJJJJJJJJJJJJII
@746090/1
aagaaaaccatcagcagtccaccaatgccgaatggtttattggcgaggag
+746090/1
CCCFFFFFHHHHHJJJJIJJIJJJJJJJJJJJJJJGHIJJJJJJJJIJJJ
@4295245/1
ccggttcataaccttctctttggactctcttgcatgctgctcgaatagct
+4295245/1
CCCFDFDFHHHHHJJJJJJJJJJIIJJJJJIIJJJJIJIIIIJIJJIGJI
@6837146/1
cttcccccaaggataacctctctgtcggtagatttccgtgaagtggtccg
+6837146/1
CCCFFFFFHHHHGJJJJJIGIIIJHHIIGGHGIJJJJJHIIIIJFIIGIJ
@4804113/1
cgataatttctccgactggcttatggaaaaaacttctgcccacttgaagt
+4804113/1
CCCFFFFFHHHHHJJJJJJIJJIJJJIJJJJJJJJIJJJJJJJJJJJJJB
@7886844/1
gaccaaagcaaagacgcaataagtgatacaagaaaatatacagactaaag
+7886844/1
CCCFFFFFHHHHHIJJJJJJJJJHIJJJJJJJJJJJJJJJJJJJJJJJJI
@7886845/1
gaccaaagcaaagacgcaataagtgatacaagaaaatatacagactaaag
+7886845/1
CCCFFFFFHHHHHJJJGJJJJJJGHGIJJIJJHIJJJJJJJJJJJJJJJI
@7886846/1
gaccaaagcaaagacgcaataagtgatacaagaaaatatacagactaaag
+7886846/1
CCCFFFFFHHHHHJJJJJJJJJJFGHJJJJJJJJJJJJJJJJJJJJJJJI
@7886847/1
gaccaaagcaaagacgcaataagtgatacaagaaaatatacagactaaag
+7886847/1
CCCFFFFFHHHHHJJJJJJJJJJIIJJJJJJJJJJJJJJJJJJJJJJJJJ
@4804302/1
cgatacacagtcatagatccaatcctataattatccatttcctgtaattc
+4804302/1
CCCFFFFFGHHHHJJJJJJJJJJJIJJJJJJJJJJJJJJJJJJJHIJJJF
@4295439/1
ccggttccggtggccaccagatcgttgttaaggaacacgcggtagcggaa
+4295439/1
CCCFFFFFHGHHHJJIIJIEIJGIIIJJJIJJJJIJIIGIJJ@EGIHHF?
@4295440/1
ccggttccggtggccaccagatcgttgttaaggaacacgcggtagcggaa
+4295440/1
CCCFFFFFHHHHHJJJJJJJJJJJJJJJIIJJJJJJIIIIJJAHIEHGFA
@4804502/1
cgataccaaaaaagtaatgtactttgcatagaagaggcccagatggcaaa
+4804502/1
CCCFFFFFHHHHHIGHHIJFHIJJJJJJJJJJJJJJJJJJJJJIJJJJJI
@3810417/1
ccacaaaacgctgaaaaattccgtcggcaagaagttggccgatttgc
+3810417/1
CCCFFFFFHHHGHJJJJJJJIJJIJJJJJJJJIJFHIJJJJJJJJJJ
@7887371/1
gaccaacggaacgcccggagcggctgatatcaccaatcaggtggtgacat
+7887371/1
CCCFFFFFHHHHHJJJIIIIGGEIGIJGJIIIIJIJIDHHHEHFBEFEAC
@3811206/1
ccacaaagtttcacagttccacaaaacgctgaaaaattccgtcggca
+3811206/1
CCCFFFFFFHHHHJJJJJJJJJJJJIIJJJJJJJJJJJJJJJJJJJJ
@3811207/1
ccacaaagtttcacagttccacaaaacgctgaaaaattccgtcggca
+3811207/1
CCCFFFFFHHHHHJJJIJJJJJJJJIGIJJJJJJJJJJJJIHHIIII
@6400926/1
ctggacaacaaggaaagttattgccggttcataaccttctctttggactc
+6400926/1
CCCFFFFFHGHGGJIJIHEEHIIIIJIHHJJJIIIIIJJJJJJJIJGIIA
@7888649/1
gaccaatcgccaccaatgcttggtgcagctatccactttgccagtggccg
+7888649/1
@C@FFFFFDFHGHGHIFDFGIGGEFHHIIJJIJII@GGGIJJIJGEIIID
@7888650/1
gaccaatcgccaccaatgcttggtgcagctatccactttgccagtggccg
+7888650/1
CB@FFFFFHHHHHJJJJJJJJJJGHIJJJJGIIJJJJJJJJJJIDGIIJI
@6841157/1
cttcccttggtgggggctgaatcggtccggccgagtgcatcatggtcatg
+6841157/1
CCCFFFFFHGFFHJJJJJJJIJJJJHIJIJJJJGHAHHFFFFFFEAEEDE
@6841158/1
cttcccttggtgggggctgaatcggtccggccgagtgcatcatggtcatg
+6841158/1
CCCFFFFFHGHHHJJJJIJJJJJIJHIJJJJJIIH?EHFFFFFFECEEEC
@1787817/1
atggcctccatgccgagcaagactcccgtcagcgtcctccaggagttgct
+1787817/1
CCCFFFFFHHHHHJJJJJJJJIJJJJJJGJIJJJIJJJJJJJJCHFHIIE
@4805946/1
cgatactgaatgtaattttttatatagtgccccgatgatatgatatgtat
+4805946/1
@@@?DFFDFHGHFHHIJIJJIJIIGGHFHHHJIJIJJJGIJJJIBGGIGG
@4805947/1
cgatactgaatgtaattttttatatagtgccccgatgatatgatatgtat
+4805947/1
@@@DDFFFFDFFDGHIJJJIIJIIIIGIGHIIJJGIJIJIJIGGIJIGIG
@5814531/1
ctcagtggacaggtgggctggcacagtaaacaacaagcgatgccaaatca
+5814531/1
@@@FDFEBFFHBH?EGBHIGGIHB>HHGIIIEDHCHBB@BGHIICHCEGH
@750272/1
aagaaacgctcgtggggagcgatgacgaataaagtatgtgttcacca
+750272/1
@@@BDDDDFHFF?FFGBEDDB@GGGECHGHGIGGCE;F@FCGHIGII
@1788166/1
atggcggctcacaagatgtggcaatccttgcaggatttacccgtggaggg
+1788166/1
@CCFFFFFDHFHFIIIJIGEIIIIIIJIJGJGIJJJIIIIJJIFHIAHHH
@1788167/1
atggcggctcacaagatgtggcaatccttgcaggatttacccgtggaggg
+1788167/1
CCCFFFFFHHGHHJJJJIDGIGHIJJJHIIIGIIHIIJJIJJIAGIDHHH
@5310996/1
cggttaccccttctgttgggatgggggccgcccccttcccttggtggggg
+5310996/1
CCCFFFFFHHHHGJJIJJJJIJJJJJJJJIJJJJJJHHHHHFFF@DDDDD
@6842704/1
cttccggttccggtggccaccagatcgttgttaaggaacacgcggtagcg
+6842704/1
@CCFFADAAFHFFEGFEGFFGFIIGFH?BDHHBFDGGFHEGGIIJ:AEEB
@6842705/1
cttccggttccggtggccaccagatcgttgttaaggaacacgcggtagcg
+6842705/1
@CCFFFFDHHHHGGIIIJIJJJJIJJJIJIIIJJJJJJJIIJJJJ:EEHE
@6842706/1
cttccggttccggtggccaccagatcgttgttaaggaacacgcggtagcg
+6842706/1
CCCFFFFDHHHHHHJIJJJJJJJJJJJIJJIJJJJJJJJJJIJJJBHFFF
@4807290/1
cgatagctgttcactttttggtcatgattttgaggtactcgagggcatga
+4807290/1
@CCFFFFDHDFHHJIEIJJJJGIIJJGIJJJJIIE9CGHIIIJJIJJJJI
@4807600/1
cgataggtgctttgtctggttaactttagtgggaaggtttaggtatttgt
+4807600/1
BC@FFFFDFHHHHJIIJJIIJJGJJJIJJIJIJIJJIFHIGHI?DGIIH?
@4807601/1
cgataggtgctttgtctggttaactttagtgggaaggtttaggtatttgt
+4807601/1
CCBFFFFDHHHHHJIJJJJHIJJJJJJJJHHJJJJJJ@HHIJJ?GIJJJB
@3317091/1
cagaccttcgttgtatttggggaatttcaggtatatgtagacggatgaaa
+3317091/1
@C@FFFDDHGFHGBGHGHIIJGGIIGEHDGH:DFGIGCFGIJFJIIIJJF
@6843465/1
cttccgtcggagttgctctagataaatcgtaatttttcaagggggataaa
+6843465/1
@@<DDFFFHHAFFHIDE?FEGEGGI>FFHBFBFHGGIEGHIIIIIFHA@D
@208843/1
aaaacattgaccaatcgccaccaatgcctggtgcagctatccactttgcc
+208843/1
@@@?DFFFHHHHHJJJJJJJJJJJJJJJJIJHIJJJJJJJJJJIJJJJJJ
@208844/1
aaaacattgaccaatcgccaccaatgcctggtgcagctatccactttgcc
+208844/1
CCCFFFFFHHHHHJJJJJJIJJIIJJJJIJJHJIJIIJJJJJJJJJJJJJ
@208845/1
aaaacattgaccaatcgccaccaatgcttggtgcagctatccactttgcc
+208845/1
@@@DDDFFHFHFFIIJ<EGHEHIIJJJIEEHCBHGGJGGIEAFEGHIJIJ
@208846/1
aaaacattgaccaatcgccaccaatgcttggtgcagctatccactttgcc
+208846/1
@@@FFFFEAHHHGIII?BEHGGIIEFGGHGIGIBGFHGIIIIGHGIIIIG
@208847/1
aaaacattgaccaatcgccaccaatgcttggtgcagctatccactttgcc
+208847/1
@BCFFFFFHHHHHJJJEGIJJJJJJJJJJIJGIJJJJIJJJJJJJJJIJJ
@208848/1
aaaacattgaccaatcgccaccaatgcttggtgcagctatccactttgcc
+208848/1
@CCFFFFFHHHHHJJJFGIIJJIJJJJJJJJGHIJJJJJJJJIJJJJJJI
@208849/1
aaaacattgaccaatcgccaccaatgcttggtgcagctatccactttgcc
+208849/1
CCCFFFFFGHHHHJJJCHIIJJJJJJJJJJJIIJJJJJJJJJJJJJJJJJ
@208850/1
aaaacattgaccaatcgccaccaatgcttggtgcagctatccactttgcc
+208850/1
CCCFFFFFHHHHHJJJGHJJJJJJIJJJIJJGIJJJJIJJJJJJJJJIII
@208851/1
aaaacattgaccaatcgccaccaatgcttggtgcagctatccactttgcc
+208851/1
CCCFFFFFHHHHHJJJGIJJJJJJJJJJJJJIIJJJJJJJJJJJJJJIJI
@5312894/1
cggttccggtggccaccagatcgttgttaaggaacacgcggtagcggaag
+5312894/1
BCCDFFFFHHHHGJJJJJJJJJIIJJHIJJJJJJJJIJIJJ@GHIIHFFC
@753145/1
aagaaagctatacagtagtcaaatttgtatccattatcactttttgttgc
+753145/1
CCCFFFFFHGHGGIJBGHEHHIJJIJJFHJJJEIJJJGIIJGGGGIIIFH
@753146/1
aagaaagctatacagtagtcaaatttgtatccattatcactttttgttgc
+753146/1
CCCFFFFFHHHHHIIGIJGJIJJJJJJIJJJJJJJJJJJIIJJJJJJJJJ
@753147/1
aagaaagctatacagtagtcaaatttgtatccattatcactttttgttgc
+753147/1
CCCFFFFFHHHHHJJGIJJJJJJJJJJJJJJJJJJJJJIJJJJJJJJJJJ
@753148/1
aagaaagctatacagtagtcaaatttgtatccattatcactttttgttgc
+753148/1
CCCFFFFFHHHHHJJHIIJJJIJJJJJHIJIJIJJJJJJIJJJJJJJJII
@753149/1
aagaaagctatacagtagtcaaatttgtatccattatcactttttgttgc
+753149/1
CCCFFFFFHHHHHJJIJIJJJJJIJIJJJJIJJJJJJJJJJJJJJJJJIJ
@6411204/1
ctggagcgagacaacagcaagctgctcctccacaacaacaacctcaagct
+6411204/1
CCCFFFFFHGHHHJJJJIIIIJJIIJJJJJJJJJJJIIJIJIIJJIIAHI
@7347141/1
ctttgcatcaaataaatgctcccttttcacaatataataaatacatatca
+7347141/1
@@@FFFFFHHHHHJIIJJJJJIDHJIIIJJJIJJIIGJJJIIIJJJJJGI
@7347142/1
ctttgcatcaaataaatgctcccttttcacaatataataaatacatatca
+7347142/1
CCCFFFFFHHHHHJJJJJJJJJJJJJJJJJJJJJJJJJJJJJJJJJJJIJ
@7347143/1
ctttgcatcaaataaatgctcccttttcacaatataataaatacatatca
+7347143/1
CCCFFFFFHHHHHJJJJJJJJJJJJJJJJJJJJJJJJJJJJJJJJJJJJI
@7347144/1
ctttgcatcaaataaatgctcccttttcacaatataataaatacatatca
+7347144/1
CCCFFFFFHHHHHJJJJJJJJJJJJJJJJJJJJJJJJJJJJJJJJJJJJJ
@6412133/1
ctggaggacgctgacgggagtcttgctcggcatggaggccatttcttgag
+6412133/1
CCCFFFFFHHHHHJJJJJJJHHIJJJJJJJJJJJJJJJGJIJJJJJJHFF
@6412269/1
ctggaggataactgtagacgttcgtagatgtctgttgcgattgagaccac
+6412269/1
?@@DBBDB?ACF<CACBBFFAFDF8<?GBC???C:?CGH@HI?3?BFHCB
@5313449/1
cggttctgcatgaatgccatctgggcccggggct
+5313449/1
CCCFFFFFHHHHHJJIJJJJIJJJJJJJJJJJ??
@5313450/1
cggttctgcatgaatgccatctgggcccggggctctgtgatttctt
+5313450/1
?@@ADDBDAFBFFF?AAEE@BHBA9AAEA?:@DFFI<BF<==CH>G
@7892654/1
gacccatttgctttggtggggaactgtgttgttgacgttcatttcgaccc
+7892654/1
@CCFFDFFHHGGHGIFFGGIIIJJGFHIFHEHGEIIGIJG>DFIIIIIJJ
@2802525/1
caagactcccgtcagcgtcctccaggagttgctgagccgtcgcggcatca
+2802525/1
??@AB?DD??FHB@@FHIEHIFHGHG9?GHDH@<4DGFFHHB0;AEB8AC
@2802526/1
caagactcccgtcagcgtcctccaggagttgctgagccgtcgcggcatca
+2802526/1
BC@FFFFFHHHDHJIIJHIJJJJJJICHFGHIJJIIJJJFEHJIJHFFEE
@2802527/1
caagactcccgtcagcgtcctccaggagttgctgagccgtcgcggcatca
+2802527/1
CCCFFFFFHHHGHIJJIIJJGIJJJJFHCFHIJJJIJJJHGIJJJHFFEE
@2802528/1
caagactcccgtcagcgtcctccaggagttgctgagccgtcgcggcatca
+2802528/1
CCCFFFFFHHHHHIIIIIIIJIJJJJHIFGIJJIIJIJJFHIBHIHFFEC
@2802529/1
caagactcccgtcagcgtcctccaggagttgctgagccgtcgcggcatca
+2802529/1
CCCFFFFFHHHHHIJIJIJJJJJIJJGIDGIJJJIJIJIIJGHJJGFFEC
@2802530/1
caagactcccgtcagcgtcctccaggagttgctgagccgtcgcggcatca
+2802530/1
CCCFFFFFHHHHHJJIJHIJJJJIIJGIGHJJJJJJJJJGIIJJJHFFEC
@2802531/1
caagactcccgtcagcgtcctccaggagttgctgagccgtcgcggcatca
+2802531/1
CCCFFFFFHHHHHJJJJGJJJJJJJIIJGHJJJJIIJJJFHJJIJHFFEC
@2802532/1
caagactcccgtcagcgtcctccaggagttgctgagccgtcgcggcatca
+2802532/1
CCCFFFFFHHHHHJJJJHJJJJJIJJHHGHIJJJGJIJJGIIJIIHFFED
@7348805/1
ctttgccagtggccgtctgctacggaacaggcaaaactccgaaggaagcc
+7348805/1
CCCFFFFFHHHHHJJIIJJJJJIJJIJJIJJJJJJJJJJJJJJIJJJIIG
@7348806/1
ctttgccagtggccgtctgctacggaacaggcaaaactccgaaggaagcc
+7348806/1
CCCFFFFFHHHHHJJIJJJJJJJJJJJIIJJJJJJJJJJJJJJJJJJJIG
@6845612/1
cttcctcaagcgctggtaacgctttatcgggttctgctaagtggtaagta
+6845612/1
@@@FFFFFHHHHHJIGHGIEHIIIJGIIGED:DGCHEHIJGBGHGFHGGH
@6845613/1
cttcctcaagcgctggtaacgctttatcgggttctgctaagtggtaagta
+6845613/1
CCCFFFFFHHHHHJJJGHIIJJJJJJJJJJJIJJJJJJJJJFHIGIJJHC
@6845614/1
cttcctcaagcgctggtaacgctttatcgggttctgctaagtggtaagta
+6845614/1
CCCFFFFFHHHHHJJJHIJJJJJJJJJJJJJGIJJJJJJJJFHJGIJIHG
@4811158/1
cgatattctacaggatttattattagagtgtcctcgtgaggaagaggaat
+4811158/1
CCCFFFFFHHHHHJIJJJJJJGJJJJJJFHHIJJJJHIJJJJJJJJJIJI
@5315416/1
cggtttcatcattttatagtacactttccacacagcatctaatgacattc
+5315416/1
CCCDFFFFHHHHHJJJIJJHJJJJJJJJJJJJJJJJJJJJJJJJJJJJJJ
@3820993/1
ccacactcggtatatgttgcgaatcagggctgggatgagtgacgtcagcg
+3820993/1
CCCFFFFFHHFHHJJJJJJJJJJJJIJJJJJJJJGIJHIFHEIIIJIJIB
@7350302/1
ctttgccgtattttattttgtaaggtgaggtatttgtacatgaagttgtc
+7350302/1
B?@DFFFFFHHHHJJJJJJJGIIGJ<FHHJCFHGJIIJJJJJIJJGHIJH
@7350303/1
ctttgccgtattttattttgtaaggtgaggtatttgtacatgaagttgtc
+7350303/1
B@@FFFFFDHHHHJIIJJJJFHIHIAFHIF@FHIIIDIIIIJHJIHHIJG
@7350304/1
ctttgccgtattttattttgtaaggtgaggtatttgtacatgaagttgtc
+7350304/1
CCCFFFFFFHHHHJIIJJJIHJIJJAFHHJCFIJJJIJJJJJIIJJJJIG
@7350305/1
ctttgccgtattttattttgtaaggtgaggtatttgtacatgaagttgtc
+7350305/1
CCCFFFFFFHHHHJJJJJJJHIJJJEGHIJCGIJJJJJJJJJIJJIIJJI
@7350306/1
ctttgccgtattttattttgtaaggtgaggtatttgtacatgaagttgtc
+7350306/1
CCCFFFFFHHHHHJJJJJJJIJIJJ<FHHI?FHIIJHIJJJJJIJJJJIH
@1798339/1
atgtacaaatacctcaccttacaaaataaaatacggcaaagagaagaaag
+1798339/1
CCCFFFFFHHHHHJJJJJJIIIIEHJHIJJIIIIIJJJJJJIJJJCIJJI
@2805165/1
caagagaagaaagctatacagtagtcaaatttgtatccattatcactttt
+2805165/1
BCCFFFFFHHHGHJIJJJJGIHHJJIGIIIJIHHGJIJJJJFIIJIJJIJ
@2805243/1
caagagaatggcggctcacaagatgtggcaatccttgcaggatttacccg
+2805243/1
@@@FDDFFHHGBHGGAGBGHGEGECBDHA?DHHGIIGIIGIAGHGEIII:
@5316285/1
cggtttgttctgaaacaaacatcactgtgatgaaaaataaaaaaaaaata
+5316285/1
@CCDDFFFHHHHHIJJJJGIJJJIIJJIJIJIIJJJJJJJJJJJJJJJHH
@3321285/1
cagactctcagcttcaacgccaaggacttcaactttgttcagttcttgca
+3321285/1
@;@DDBDDDHHFDH@FEIG<GEEG=GGGGHIGIGIGIGGEEHHGGGGIGG
@3321286/1
cagactctcagcttcaacgccaaggacttcaactttgttcagttcttgca
+3321286/1
CCCFFFFFHHHHHJJJJICGIIJJJGIJJJJJJJJJJJJJJJGIJJJJJI
@1800949/1
atgtcacataaatgtcaaaatgccacacaatttgcaaaattttgacattt
+1800949/1
@@CDFFDFHGFHFICGIGIIIHHJJJI?GIJJJIEGGIEHJJIIIJJJJI
@1314618/1
agatgattttcttttcttgactagtagttatatacaggaaatgttgcttg
+1314618/1
CC@FFFFFGHHHGIIIIJIIGEGIFEBHIIJJJJJJGIIIJGIGIJJJJG
@1314619/1
agatgattttcttttcttgactagtagttatatacaggaaatgttgcttg
+1314619/1
CCCFFFFFHHHHHJJJJIJJIJJJHJJJIIJJJJJIJIHHIJJGFFHGHH
@1801629/1
atgtcccgcagatggccaccaccattctatgaaatggaacacgaagaggg
+1801629/1
BB@DFFFFHHHHHIJIIJJJJEHIHIJJJJIJJJJIJJJJJIJIGIIJJJ
@2805848/1
caagagatgtgcatgtcccgcagatggccaccaccattctatgaaatgga
+2805848/1
@CCFFFFFHFHHHJGHGHIJIIIJJDGFEEHGIIGEHIGGGIJGIIJJIE
@3321917/1
cagactggtcccacacaacagactggtcccacacaagggcagcaaaaagg
+3321917/1
@@BFFFFFHHHHHJJJJJJIGEGHHAHIIGIGIJJGEHIDGGHIIJJJGG
@7351707/1
ctttgcgcgaaaagtgaccacaagcaatgtcaaagagaaggatagcaact
+7351707/1
@?;ADDD:CFFFFBHBBAGHEH?H=8FBGBDBFGE;DHDC@=BB=FHCA7
@7351708/1
ctttgcgcgaaaagtgaccacaagcaatgtcaaagagaaggatagcaact
+7351708/1
@@@DFAFFFDAHFBGGGII@FHIHIGIIC9?BGIEE>CBFBBDC@7@@C7
@7351709/1
ctttgcgcgaaaagtgaccacaagcaatgtcaaagagaaggatagcaact
+7351709/1
CCCFFFFFHHHHHJGHIJJIJJJJJIJJJJJJJJJHIFIIJIJJIIJJJJ
@7351710/1
ctttgcgcgaaaagtgaccacaagcaatgtcaaagagaaggatagcaact
+7351710/1
CCCFFFFFHHHHHJGHJJJJJJJJIJJJJIJJJJJJJHIIJIJJJJJJJJ
@7351711/1
ctttgcgcgaaaagtgaccacaagcaatgtcaaagagaaggatagcaact
+7351711/1
CCCFFFFFHHHHHJHHIJJJJJJJIJJJJHIJJJJJJGJIJJJJJIIJJJ
@6423158/1
ctggatctcttggtcggaaaagtaacgcccgaacaagccaatcagaccaa
+6423158/1
CCCFFFFFHHHGGGHIJIJJJJFHHIJJJJJJJJJJJJJJJJJJJJJJJG
@6423159/1
ctggatctcttggtcggaaaagtaacgcccgaacaagccaatcagaccaa
+6423159/1
CCCFFFFFHHHHHIIJJJJIIJFHHIJJJJJIJJJJJJJJJJJIJJJJJJ
@6423160/1
ctggatctcttggtcggaaaagtgactcccgaacaagccaatcagaccaa
+6423160/1
CCCFFFFFHHHHHHHJJJJJJJCHHIJJJJJJJJJJJIJIJJJJJIJJJI
@1316054/1
agatggcattcatgcagaaccgattaagaaaggggcagacaacttcatgt
+1316054/1
@CCFFFFDHHHHHGIIIJBFHIAEEGIJHIFGGGEHEGIIGIIJIBGHG;
@1316055/1
agatggcattcatgcagaaccgattaagaaaggggcagacaacttcatgt
+1316055/1
CCCFFFFFHHHHHJJJJJJJJJIIJJJJJJJJJJJJJJJJJJJJJJJJJH
@1803171/1
atgtgacatatataaaggtgaatatataactgacatgtttcatatgt
+1803171/1
@CCDFFFFHHGHHJJJIJDFHIJJIJJJJJIIIJJJJGJJJJJIJIJ
@1803172/1
atgtgacatatataaaggtgaatatataactgacatgtttcatatgt
+1803172/1
CCCFFFFFHHHHHJJJJJCFHIJJJJJJJJJJJJJJJIJJJJJJJJI
@1317466/1
agatgtggcaatccttgcaggatttacccgtggagggtaacaatctgcct
+1317466/1
CCCFFFFFHHHHHJJJJJJJJJJJJJJJJJIJJHHIJDGIJJJJJJJJJI
@1317467/1
agatgtggcaatccttgcaggatttgcccgtggagggtaacaatctgcct
+1317467/1
CCCFFFFFHHHGHJJJJJJJJJJJJ>HHJJIIJGIJJBGIIJJJJJJJJJ
@215865/1
aaaacctgctgaatgtgcgccaattgagttttcgagcattttccggaaaa
+215865/1
CCCFFFFFHHHHHJJHIJJJJJJJJJIIEIIJJJJJJJJJJJJJJJJJJI
@1804588/1
atgtggcaatccttgcaggatttacccgtggagggtaacaatctgccttc
+1804588/1
B@CFFFFEHHHHHJJJJJJJJJJJJJJJGHIHIJJBGGIJJJJJJIJJJG
@1318462/1
agattacatcatatttgcctttaacagatgtgaagtatttcttgatgtcc
+1318462/1
CCCFFFFFHGHHHJJJJJJJJJJJJJJGJJIIGGIHHIJJJJJJIIIIJI
@1318491/1
agattaccaagttgggcaaccagcagtcccacaaagtttcacagttccac
+1318491/1
CCCFFFFFHHHHHJJJJJJJJJJJJJIIJJJJJJJJHHJJJIIJJJIJJI
@3323610/1
cagacttcgacgatgatcaaagcaacagcgagatcggcgccggacag
+3323610/1
@@BFFFFFGFHHHJJJGIIJIIJJJJIJJJIJIJJJJIJIJHF<ABB
@3323621/1
cagacttcgactctgatattcctgatgatgaaattgaaaaaatgttggaa
+3323621/1
CCCFFFFFHHHHHJJIJJJJJJJJHIJJJJJJJJJJJJJJJJJJJJIJJI
@6850027/1
cttccttaaatttcggttggagcctctccgatgtcctcaagaaatccagg
+6850027/1
?@@DDDEFD?FFFDHIFFAHED@CF?CB??8DGHCF<DGHB?B9???BDG
@216900/1
aaaaccttgataaatgaaagaaattaaacacgctgagaaagctatggttg
+216900/1
CCCFFFFFHHHHHJJJJJJJJJJJJJJJJJJJJJJIJJJJJJIJJIIFGH
@216901/1
aaaaccttgataaatggaacgaaattaaacacgctgagaaagctatggtt
+216901/1
@?=?DBDDD?C<FBGEAAFG@1<<<<FH>GD?8???G;99?BDFEB?@FC
@3825755/1
ccacatctcggatcttgctactaatattcgattcgataggtgctttgtct
+3825755/1
CCCFFFFFHHHHGJJJJJJJJJJJJJJJJJJJJJJIJJJJDHIJJJJHIE
@3825756/1
ccacatctcggatcttgctactaatattcgattcgataggtgctttgtct
+3825756/1
CCCFFFFFHHHHHJJIJJJJJJJJIJIJJJJJJJJIJJJJDFIIJJJJJI
@3825757/1
ccacatctcggatcttgctactaatattcgattcgataggtgctttgtct
+3825757/1
CCCFFFFFHHHHHJJJIJJJIIJJIJJJJJJJJIJIJIIG?FHJIJJHJI
@759413/1
aagaaatggcctccatgccgagcaagactcccgtcagcgtcctccaggag
+759413/1
CCCFFFFFHGHHHJJJJJJJIJJJJJJJJJJJJJJJJJJIIJJJJJJJGI
@759414/1
aagaaatggcctccatgccgagcaagactcccgtcagcgtcctccaggag
+759414/1
CCCFFFFFHHHHHJIIJJDHHGIHCH;FGGIII8BFHIIFHHEHIHCIGH
@759415/1
aagaaatggcctccatgccgagcaagactcccgtcagcgtcctccaggag
+759415/1
CCCFFFFFHHHHHJJJIJJJJJJJJJIJJJJJJJJIJIJIJJJJJJJJII
@217010/1
aaaaccttgtagtggattcctaatattttttagtgaacctctctaacgtc
+217010/1
@@CFFDFDHDFF<CBAFHHEGIIIGHGIIIGIICDBGGHGGIEGGGBFFH
@3825895/1
ccacatcttgtgagccgccattctcttggctagcttctttgacttgccag
+3825895/1
CCCFFFFFHHHHHJIJJIJIJJJIIJJJJJJJJJIIIGJJGGGHIHGIGI
@3825896/1
ccacatcttgtgagccgccattctcttggctagcttctttgacttgccag
+3825896/1
CCCFFFFFHHHHHJJJJJJIJJJJJJJJJJJJJIJJJJJJGEIJJGJJCH
@3825897/1
ccacatcttgtgagccgccattctcttggctagcttctttgacttgccag
+3825897/1
CCCFFFFFHHHHHJJJJJJIJJJJJJJJJJJJJJJJJJJJGHJJJGIJAH
@3825898/1
ccacatcttgtgagccgccattctcttggctagcttctttgacttgccag
+3825898/1
CCCFFFFFHHHHHJJJJJJJJJJJJJJJJJJJJIJJJJJJIIIJJGGJGI
@1320841/1
agattctgtttgacattagaagagtaaacgtcagtttgcgtttcaatgca
+1320841/1
BCCFFFFFFHHGFIJJIJJJJFIIBFHJJJIJJJHJJIIGDHIJJJJIJH
@1320842/1
agattctgtttgacattcgaaaagtaaacgtcagtttgcg
+1320842/1
CCCFFFFFHHHHHJJJJJJJJJJJHJJJJJHIIJHIJJJI
@1320843/1
agattctgtttgacattcgaaaagtaaacgtcagtttgcgtttcaatgca
+1320843/1
CCCFFFFFHHHHHJJJJJJJJJJJGHIJJJHIIIHIJJJJIIJJJJJJIJ
@1808596/1
atgtttcttgtctgtccttctgtcatttttctattaattgtctgattatc
+1808596/1
CCCFFFFFHHHHHJJJJJJJJIJJIJJJJJJJJJJJJJJJIJJJJJJJJG
@1808709/1
atgtttggcgtctttcttcgatcttccggttccggtggccaccagatcgt
+1808709/1
??@4=?:BFDFHFGGI@EH@EEGGCFEC<:CBD?6?0?BCFF2=CFAHG@
@6852005/1
cttccttcggagttttgcctgttccgtagc
+6852005/1
?@@DB;D?FDH8BCFEEGHI<A<FHCC;18
@6852006/1
cttccttcggagttttgcctgttccgtagcagacggccactggcaaagtg
+6852006/1
CC@FFFFFHGHHFGIIIJJIJJJJJJJJJJJJIJJJIJIJIIJJJIJJGF
@1322148/1
agattgttaccctccacgggtaaatcctgcaaggattgccacatcttgtg
+1322148/1
CCCFFFFFHHHHGJJJJJJJGHIJIJJJJJJJJJJJJJJJJJJJJJJJJJ
@4303507/1
ccggtttgttctgaaacaaacatcactgtgatg
+4303507/1
???A=@?BACABFEHBFBAF:<C?CBEBBC:?C
@4303518/1
ccggtttgttctgaaacaaacatcactgtgatgaaaaataaaaaaaaaat
+4303518/1
???DADDDDHDHHBHGEBFAFEH<AAFHCCCGGEHHEBDFEEGGHIIIGA
@4303519/1
ccggtttgttctgaaacaaacatcactgtgatgaaaaataaaaaaaaaat
+4303519/1
@@CFDDFFHHHHGIJIBHICHGJGIEHJHIIHIJIIJJJIJJIIIJJJGC
@4303520/1
ccggtttgttctgaaacaaacatcactgtgatgaaaaataaaaaaaaaat
+4303520/1
CCCFDDFFHHHHHJJJJJJGHIJJJJIJIIJJJJJJJIJJIJJJJIJJHE
@4303521/1
ccggtttgttctgaaacaaacatcactgtgatgaaaaataaaaaaaaaat
+4303521/1
CCCFDFFFHHHHHJIGJJJIJJIIIJJJHHHIIJJJJIGIJJJJJJJJF6
@4303522/1
ccggtttgttctgaaacaaacatcactgtgatgaaaaataaaaaaaaaat
+4303522/1
CCCFDFFFHHHHHJJJIJJIIJIJIJJIIJJJJIJJJJJJJJJJJJJJH@
@4303523/1
ccggtttgttctgaaacaaacatcactgtgatgaaaaataaaaaaaaaat
+4303523/1
CCCFFFFFHHHHHIJJJJJIJJJJJJJJIJJJJJJJJJJIJJJJJJJJH>
@5321061/1
cgtaaagtgaccaaagcaaagacgcaataagtgatacaagaaaatataca
+5321061/1
@?@DFFFDHHHHHJJJJJJJJJJJIJJJJJJIIJJJJJJJIJJJJJJJJJ
@5321062/1
cgtaaagtgaccaaagcaaagacgcaataagtgatacaagaaaatataca
+5321062/1
@@@BDDFDDDDHDBHCIIIII>GGFGEGGHI:CEDHHIGHDGCGGIIIHA
@5321063/1
cgtaaagtgaccaaagcaaagacgcaataagtgatacaagaaaatataca
+5321063/1
@C@FFFFDFHHGHJJJJIJJJJJJIJJIJJJFHFIGHJJJJJJIIIJJJJ
@5321064/1
cgtaaagtgaccaaagcaaagacgcaataagtgatacaagaaaatataca
+5321064/1
@C@FFFFDHHHHHJJIJJJJJIJJJIJJJJJGHJJJIJJJJJJJJJJJJJ
@5321065/1
cgtaaagtgaccaaagcaaagacgcaataagtgatacaagaaaatataca
+5321065/1
@CCFFFFDFHHHGIJJJGIIDHGIEGGIIJIHHJJJJIJJEGHIJJIIJJ
@5321066/1
cgtaaagtgaccaaagcaaagacgcaataagtgatacaagaaaatataca
+5321066/1
BCBFFFFDFHHHGJJJJJJIJJJJIJJJJJJDHHHIJJIJJIJJJJJJJJ
@5321067/1
cgtaaagtgaccaaagcaaagacgcaataagtgatacaagaaaatataca
+5321067/1
BCBFFFFDHGHHHJIJJJJJGFHIJJIJJJJFHIJJJJJJIJJJIJJJJI
@2335351/1
caaaaatgtcaaatcatgtcaaaaccccggcgatggttcttcaagagctg
+2335351/1
CCCFFFFFHHHHHJJJJJJJJJJJIJJJIJJIJJJJHJIIJJJJJJJIJI
@6433341/1
ctggcaaagtggatagctgcaccaagcattggtggcgattggtcaatgtt
+6433341/1
BCCFFFFFHFHHHJJJJJIJJJJJJJJJJJJJGHIJIFIIJJGIIJJJHI
@4819237/1
cgatctccggtttcatcattttatagtacactttccacacagc
+4819237/1
CCCFFFFFHHHHHJJJJJIJJJJJIJIIIIJJJJJJJJJJJIJ
@4819238/1
cgatctccggtttcatcattttatagtacactttccacacagcatctaat
+4819238/1
CCCFFFFFHHHHHJJJJJJJIJIJJJHIIJIJJJJJJJJJJJJIIJJJJJ
@4819249/1
cgatctcctgcaagaactgaacaaagtt
+4819249/1
;??DDBAAAD::<<<EE<<<::CF?A2<
@4819250/1
cgatctcctgcaagaactgaacaaagttgaagtccttggcgttgaagctg
+4819250/1
CCCFFFFFHHHHHJIJJJJJJJJJJIHIJJJJHJJJJJJJIIJJJJJJJJ
@4819251/1
cgatctcctgcaagaactgaacaaagttgaagtccttggcgttgaagctg
+4819251/1
CCCFFFFFHHHHHJJJJJJJJJJJJJH<FHIJIIJJJJJJJJJJJJJJJJ
@4819252/1
cgatctcctgcaagaactgaacaaagttgaagtccttggcgttgaagctg
+4819252/1
CCCFFFFFHHHHHJJJJJJJJJJJJJHIIJJJHIJJJJJJJJJJIJJJJJ
@4819253/1
cgatctcctgcaagaactgaacaaagttgaagtccttggcgttgaagctg
+4819253/1
CCCFFFFFHHHHHJJJJJJJJJJJJJIHIJJJGIJJJJIJIIJJJJJJII
@4819254/1
cgatctcctgcaagaactgaacaaagttgaagtccttggcgttgaagctg
+4819254/1
CCCFFFFFHHHHHJJJJJJJJJJJJJJIIJJJHIJJJJJJIJJJJJJJJJ
@4819255/1
cgatctcctgcaagaactgaacgaagttgaagtccttggcgttgaagctg
+4819255/1
CCCFFFFFHHHHHJJJIJJJJJJJJIGIJJJJGIIJJIJJJIIJJJJJIH
@4819256/1
cgatctcctgcaagaactgaacgaagttgaagtccttggcgttgaagctg
+4819256/1
CCCFFFFFHHHHHJJJJJJJJJJJIIIGFIJJFHIJJJJIJJJIJJJJJJ
@4819257/1
cgatctcctgcaagaactgaacgaagttgaagtccttggcgttgaagctg
+4819257/1
CCCFFFFFHHHHHJJJJJJJJJJJJJJJJJJJHIJJJJJJJJJJJJJJJI
@7358563/1
ctttgctttggtcactttacgcgcgaaaaccattatgttttactaatttt
+7358563/1
CCCFFFFFHHHHHIJJJJJJJJIIJJJJJJJIJJJJJHIJJJJJJJJJJJ
@220198/1
aaaacgtatgacaaaactatagagaaaccagaattacaggaaatggataa
+220198/1
CCCFFFFFHHHHHJJJJJJJJJJJJJJJJJJJJJJJJJJJIJJJJJIJJI
@220205/1
aaaacgtatgttgtttacttcatttgaatctatggaagttcgtattattc
+220205/1
;====@DDHHHB?GEEHDC?FBCHIID9CHECHBBGEF??GDHBD@GBFD
@1813243/1
attaaacacgctgagaaagctatggttgagtgaaaaaggtgggaaatgtt
+1813243/1
CCCFFFFFHHHHHJJJJJJJJJJJJHIJIIGHIIJJJJJBGHJIJJJJHG
@3330465/1
cagagaggttatccttgggggaagaagccaaattgctctactctcaagaa
+3330465/1
BCCFFFFFHHHHHJJJJJJJJJJJJJJJJJJJJJJJJJJJJJJJJJJJJJ
@764305/1
aagaaccacaaaatgtgacatataaaggtgaatatataactgacatgttt
+764305/1
CCCFFFFFHHHHHJJIJJJJJJJIJJJJHHIJJJJJJJJJJJJJJJJIIJ
@1331095/1
agcaagactcccgtcagcgtcctccaggagttgctgagccgtcgcggcat
+1331095/1
CCCFFFFFHHHHHJJJJIJIJJJJJJJJJJGIJJJJJJJJJHJIIJHFFC
@1331096/1
agcaagactcccgtcagcgtcctccaggagttgctgagccgtcgcggcat
+1331096/1
CCCFFFFFHHHHHJJJJJJIJJJJJJJJJJHGIJJJJJJJJHJJIJHFFD
@4308591/1
ccgtacgtcaaatgtcgcaaattatgtcacataaatgtcaaaatgccaca
+4308591/1
@CCDFFFFHHHHHJIJIIJJJJJGJGIJJIJJJJJJJJJJJJJIJJJIJI
@3332655/1
cagagatcgaatgtgtgcagaatcagcactgaatcaaaaaattctccatc
+3332655/1
CCCFFFFFHHHHHHIHIJJJJJJIJIJJJJJJJJJJJJJJJJJJJJJJIJ
@3333315/1
cagagatcttcgacaaaatcgtctctggttttttcaaatttgttcagcaa
+3333315/1
CCCFFFFFHHHHHJJJJJJJJHHGIJJJGIJJJJJJJJJJJJJJIHJJJI
@4822474/1
cgatgacaaagtgatgggcaatcccattggctggctccaagagatgtgca
+4822474/1
CCCFFFFFHHHFHJJJJJIIJJJJJJJJJJJJJJIIJIGIHHIGGIFHGH
@4822988/1
cgatgacgaataaagtatgtgttcaccaagagaagaaagctatacagtag
+4822988/1
CCCFFFFDGHGHHJJHHIJGHIJJJJJJIJJJJJJJJJJJJJJJJIJCII
@3834818/1
ccaccattctatgaaatggaacacgaagagggactaccacacgaaaggca
+3834818/1
@CCFDFFFHHHHHGGGGGIIJGHIIIGEIGGIJIJIIGGIJIGIJJIEEC
@6440848/1
ctggcatctaatttttcaaatgcgctagaaactgaaaaaccgaattctcg
+6440848/1
CCCFFFFFHHHHHJJJJJJJJJJJJJJJIJJJJJIJJJJJJJJIJJJJJJ
@2343319/1
caaaaatttaaacacattgcattattgatctcgaggaaataatacgaact
+2343319/1
CCCFFFFFHHHHHJJJJJJJJJJIJJJEIIIJJJJJIJJJGIJIJJJJJH
@2343320/1
caaaaatttaaacacattgcattattgatttcgaggaaataatacgaact
+2343320/1
@CCFFFFFHHHHHJJJJJIJJJJJIJJIJIJIIIJJIJJJIJJJJJGGIH
@2343321/1
caaaaatttaaacacattgcattattgatttcgaggaaataatacgaact
+2343321/1
CCCFFFFFHGHHHIJJJJIIJJJJJJJJJJJJJJJJEGIJJJJIJJJJIJ
@2343322/1
caaaaatttaaacacattgcattattgatttcgaggaaataatacgaact
+2343322/1
CCCFFFFFHHHHHIJJJJJJJJJJJJJJIJJIJJJJJJJJJJJJJIJJJJ
@2343323/1
caaaaatttaaacacattgcattattgatttcgaggaaataatacgaact
+2343323/1
CCCFFFFFHHHHHJJGIJJIIJJIJJJGJJJIJJJJJJJIJIJJIJIIJI
@2343324/1
caaaaatttaaacacattgcattattgatttcgaggaaataatacgaact
+2343324/1
CCCFFFFFHHHHHJJIJJJJJJJJJJJJJJJJJJJJJJJJJJJJJJIJJH
@2343325/1
caaaaatttaaacacattgcattattgatttcgaggaaataatacgaact
+2343325/1
CCCFFFFFHHHHHJJJJIIJJJJJJJJJJJJJJIJJJJJJJJIJJIIJJJ
@2343326/1
caaaaatttaaacacattgcattattgatttcgaggaaataatacgaact
+2343326/1
CCCFFFFFHHHHHJJJJJJIGJJIJJJGIJJJIJJJIJJJJJJJJJJJJI
@2343327/1
caaaaatttaaacacattgcattattgatttcgaggaaataatacgaact
+2343327/1
CCCFFFFFHHHHHJJJJJJIJJJJJJJJJJJJJJJJJJJJJJJJJJJIJJ
@2343328/1
caaaaatttaaacacattgcattattgatttcgaggaaataatacgaact
+2343328/1
CCCFFFFFHHHHHJJJJJJJJJJJJIIIJJJJIFJJIJJJJJJJJJIIJJ
@2343329/1
caaaaatttaaacacattgcattattgatttcgaggaaataatacgaact
+2343329/1
CCCFFFFFHHHHHJJJJJJJJJJJJJJHJJJJJJJJJJJJJJJJJJJJJJ
@2343330/1
caaaaatttaaacacattgcattattgatttcgaggaaataatacgaact
+2343330/1
CCCFFFFFHHHHHJJJJJJJJJJJJJJJJJJJJJJJIJJJJJJJJJJJJJ
@2343331/1
caaaaatttaaacacattgcattattgatttcgaggaaataatacgaact
+2343331/1
CCCFFFFFHHHHHJJJJJJJJJJJJJJJJJJJJJJJJJJJBHGJJJIIJI
@2343332/1
caaaaatttaaacacattgcattattgatttcgaggaaataatacgaact
+2343332/1
CCCFFFFFHHHHHJJJJJJJJJJJJJJJJJJJJJJJJJJJJJJJJJIJJJ
@2343333/1
caaaaatttaaacacattgcattattgatttcgaggaaataatacgaact
+2343333/1
CCCFFFFFHHHHHJJJJJJJJJJJJJJJJJJJJJJJJJJJJJJJJJJJJJ
@2343334/1
caaaaatttaaacacattgcattattgatttcgaggaaataatacgaact
+2343334/1
CCCFFFFFHHHHHJJJJJJJJJJJJJJJJJJJJJJJJJJJJJJJJJJJJJ
@5833034/1
ctcatccaattcgagaggtttcctagtattatgaataactgaacccattc
+5833034/1
CCCFFFFFHHHHHJJJJJIIJJJJJJHJJJJJJJIJJJJJJIJJJJDGGI
@1333992/1
agcacaacaaaaaagatggcgaaacaattagcagcaagagaaatgctgga
+1333992/1
CCCFFFFFGGGHGIIFGIJJJJJII9BEHIJJIIGJJIIJIJJJIJJJJG
@5833457/1
ctcatcccagccctgattcgcaacatataccgagtg
+5833457/1
CCCFFFFFHGHHHJJJJJJIJIIJJJJIJJIJIJHI
@2816557/1
caagatgtggcaatccttgcaggatttacccgtggagggtaacaatctgc
+2816557/1
@@CFBDFFHHGHHJJJGGEIIGGGGHIIGCHIFHIIJJI6BGIGHIIJII
@2816558/1
caagatgtggcaatccttgcaggatttacccgtggagggtaacaatctgc
+2816558/1
@CCFFFFDHHHHHJJJIJJJIJJJJJJJIJJJHIJFIJIDFHGHJJIIJE
@4825056/1
cgatgatatgatatgtatttattatattgtgaaaagggagcatttatttg
+4825056/1
CCCFFFFFHHHHHJJHIJJJIJJIJJJJJIJJJJJJJJJJJJJJJJJJJI
@4312059/1
ccgtattgtttatttttatacaaaagaatctgaaaattgtaaatctacac
+4312059/1
CCCDFFFFHHHHHJJJJJJJJJJJJJIJJJJJJJJJIJIHIIJJJJJJIG
@4312327/1
ccgtattttattttgtaaggtgaggtatttgtacatgaagttgtctgccc
+4312327/1
@@@ADDEFHHHHFGJHGGIEFAHHICAHHIHIIJJJJIFIGGHHIJIGII
@769261/1
aagaagattgcaccccgaaaagtttgggtacaacctctatactttgcatc
+769261/1
?@@DDDDDHBFHHIGGHGIA@C:EDFHI?GIHIDIIIIIICHDHHBDHII
@769518/1
aagaagccaaattgctctactctcaagaaatggcctccatgccgagcaag
+769518/1
CCCFFFFFHHHHHJIIJIIIIJJJJJIIIJIIIFGIIIJJIJJIGHJIJG
@229979/1
aaaacttctgcccacttgaagtagattttgtgaaggagcacaacgtaaaa
+229979/1
CCCFFFFFHHHHHJJJJJJJJHHJJIJJJIGHIJJJIJJIJJJJJIIJJI
@4312969/1
ccgtcagcgtcctccaggagttgctgagccgtcgcggcatcactcccaaa
+4312969/1
CCCFFFFFHHHHHJJJJJHJHIIIJJIJJJJJJJJJIJJJHHHHHFFFFF
@4312970/1
ccgtcagcgtcctccaggagttgctgagccgtcgcggtatcactcccaaa
+4312970/1
@@@FFFDBFHHGHIGIIICEED@@B<FHECGGHIGGGHGIGGIEHEDHFA
@4312971/1
ccgtcagcgtcctgcaggagttgctgagccgtcgcggcatcactcccaaa
+4312971/1
CCCFFFFFHHHHHAFHIJGIHIJJIJIJJJJGIJJIIIJJHGHEHFFFFE
@1337530/1
agcacctatcgaatcgaatattagtagcaagatccgagatgtggtacacg
+1337530/1
CCCFFFFFGHHHHJJJJJJIJJJIHIJJJJJJJIJJJJJJJJHJDGIIID
@1337531/1
agcacctatcgaatcgaatattagtagcaagatccgagatgtggtacacg
+1337531/1
CCCFFFFFHHHHHJJJIJIJJJJIDHIJJJJIJJIJJJJJJHHIBFGIJJ
@769936/1
aagaagctagccaagagaatggcggctcacaagatgtggcaatccttgca
+769936/1
CCCFFFFFHHGHHJJJJJJJJJJJJIIIIIEHEGGHDHIFHIGGIGIJGD
@769937/1
aagaagctagccaagagaatggcggctcacaagatgtggcaatccttgca
+769937/1
CCCFFFFFHHHHHJJJJJJJJJIJJIIJJIIJIGIGHGIGHIGHIAHCEG
@4315857/1
ccgtctgctacggaacaggcaaaactccgaaggaagccaagggctcggct
+4315857/1
CCCFFFFFHHHHHIJJJJJIJJJJJJJJJJJJJIJJFIJJJJJIJJJJIF
@6862800/1
cttcgactttttactatttttgtatgcacaaaattcgttctacatatgaa
+6862800/1
CCCFFFFFHHHHHJJJJJJJJJIJJJJJJJJJJJJIIIJJJJJJIJJJIJ
@5335617/1
cgtacgtcaaatgtcgcaaattatgtcacataaatgtcaaaatgccacat
+5335617/1
CCBFFFFFHHHHHJJJJIJJJJIJJIJJJJJJJJJIJJJJJJJJJJJJJI
@2347920/1
caaaacatgaccatgatgcactcggccggaccgattcagcccccaccaag
+2347920/1
@@@DDDDDBFHHFIGIGH@FH><C=FFB@DGGHIGGECHGGIGBBB8?DC
@2347921/1
caaaacatgaccatgatgcactcggccggaccgattcagcccccaccaag
+2347921/1
CCCFFFFFHHHHHIIIJJIJJJJIIJJJIGIJIIJJJJJGHJJHHHFFFD
@2347922/1
caaaacatgaccatgatgcactcggccggaccgattcagcccccaccaag
+2347922/1
CCCFFFFFHHHHHJJJJJJJJJJJJIJJJIJJJIJAGHIIJJJHHHFFFE
@2347923/1
caaaacatgaccatgatgcactcggccggaccgattcagcccccaccaag
+2347923/1
CCCFFFFFHHHHHJJJJJJJJJJJJJJJJJJJJJIJJJJIJJJHGHFFFE
@3840616/1
ccaccttgcgtcttacgttgtttgatttcgccagttccgacattttttct
+3840616/1
<@@DDDDDDHF?FBGABEFFHDC3EDCCGIAC?60?<?@G<0@FGIEA@;
@6863673/1
cttcgaggtaacctacgtggacatcg
+6863673/1
?@@DDDB:0C??FDBGDHGIIBHE<8
@6863674/1
cttcgaggtaacctacgtggacatcgaagaaaaaacattg
+6863674/1
BCCFFFFFFHHHHJJJJFHGIJJIIIIJJJJJJJJJJJJI
@6863675/1
cttcgaggtaacctacgtggacatcgaagaaaaaacattgaccaatcgcc
+6863675/1
@CCFFFFD@FFFFIIHHAFGIGIEEEEHGDHIJJJGGHHIJJIIJIHGHB
@6863676/1
cttcgaggtaacctacgtggacatcgaagaaaaaacattgaccaatcgcc
+6863676/1
@CCFFFFFFHHHHIJJJEGHJIJIIIJJJJIIJIJJJJJJJIJJIJIGIG
@6863677/1
cttcgaggtaacctacgtggacatcgaagaaaaaacattgaccaatcgcc
+6863677/1
BCCFFFFFFHHHHJJJJHIJIJJJJJJJJJJ>GIJJJJJJJJJJJJJCHH
@6863678/1
cttcgaggtaacctacgtggacatcgaagaaaaaacattgaccaatcgcc
+6863678/1
CCCFFFFFFHHHHJJJJFHIIJJJIJJJJIJJJJJJJJJJJJJJJJIFHH
@6863679/1
cttcgaggtaacctacgtggacatcgaagaaaaaacattgaccaatcgcc
+6863679/1
CCCFFFFFFHHHHJJJJGHJJIJJJJIJJJIJJJJIJJJJIJJJJJJFHG
@6863680/1
cttcgaggtaacctacgtggacatcgaagaaaaaacattgaccaatcgcc
+6863680/1
CCCFFFFFFHHHHJJJJGIJJJJJJJJJJJJJJJJJJIJJJJJIJJJFHG
@6863681/1
cttcgaggtaacctacgtggacatcgaagaaaaaacattgaccaatcgcc
+6863681/1
CCCFFFFFFHHHHJJJJHIJIJIJJJJJJIJJJJJJJJJIJJJJJJJGIG
@6863682/1
cttcgaggtaacctacgtggacatcgaagaaaaaacattgaccaatcgcc
+6863682/1
CCCFFFFFHHHHHJJIJHIJIIJJJJJJJJJJJJJIJJJIJJJJJIGBGG
@4832862/1
cgatggtattaatttagagaggttagaaacaattggtgattcttttttaa
+4832862/1
BCBFFFDEHHHHHJJIJIJJJJGHJJIJJJIJJJJJFHGIIIJJJJJJIJ
@4833076/1
cgatggtgaactgcctttcgtgtggtagtccctcttcgtgttccatttca
+4833076/1
@@@DDFFDHHDHHIGIGGIIFHFEECFEHGIIIJGIGIDFGGGIGHJIII
@4833077/1
cgatggtgaactgcctttcgtgtggtagtccctcttcgtgttccatttca
+4833077/1
CCCFFFFFHHHHHJJJJJJJGJHIIFHJIJJJJJJJIHHIIIIJJIJJIE
@771368/1
aagaaggttgtaaaagaagaagacgtgagttttctgtttacccattaccc
+771368/1
<;@DDDDDFHHFFAAGEHEIIIIGGCF@DHHIIDCFGGEHGAFFECHGGE
@7910528/1
gacgattttgtcgaagatctctgtgagaagacagaagaatcgctagtcag
+7910528/1
CCCFFFFFHHFHHJJJJJJJJJJGIGJJJJIJJJJJIIJJJJJJJJGIIG
@233835/1
aaaagaaaatttgaaaagtatcatgagttttgtgattctccgaagagtat
+233835/1
CCCFFFFFHHHHHJJJJJDJJJJJJIJHHIJIFGIJJIGJJJGHIJJFGH
@7911094/1
gacgcatgggtcgtggcttgcaataaatatgaacggtctgcaaacttgta
+7911094/1
CCCFFFFFHHHHHIJJJJJJIIJIJJJIJJIIJIJJDHIIIGIJHIJJFH
@4319413/1
ccgtgatggaactctttaggcagcaacattacccaaaaagatatccagcc
+4319413/1
CCCDFFFFHHHHHJJJJJJIJJJIJIJJJJJJJJJJJIIIIIJIJJJJJI
@4835868/1
cgatgttgccagaacgtaagatatcctaaactcacttttttccgaaaaaa
+4835868/1
CCCFFFFFHHHHHJJJIIFJJJJJJJJJJJJJJJJJJJJJJJJIJJJJJJ
@4835869/1
cgatgttgccagaacgtaagatatcctaaactcacttttttccgaaaaaa
+4835869/1
CCCFFFFFHHHHHJJJJJJJJJIJJJJJJJJJJGIJIJJJJJJJIJJJJF
@3842573/1
ccacgagccaatcttccgctaccgcgtgttccttaacaacga
+3842573/1
==?A=8=8@DDAFGI>G@FI<??D0::?G?FDB?F@CFFB8F
@3842574/1
ccacgagccaatcttccgctaccgcgtgttccttaacaacgatctggtgg
+3842574/1
C@@FFFFFHHGHHJJJJJJJJJJJJJIJIIJJJJJJJJJJJJJJJJIGHH
@3842575/1
ccacgagccaatcttccgctaccgcgtgttccttaacaacgatctggtgg
+3842575/1
C@CFFFFFHHHHHJJJJJJHIJIIGIDHIJJJJJJJIJJGIJJJJIJHHE
@3842576/1
ccacgagccaatcttccgctaccgcgtgttccttaacaacgatctggtgg
+3842576/1
CCCFFFFFHHHHHJJJJGHHEHG@GEDGHIHJJJJGGJIGHGEG@AHHIE
@3842577/1
ccacgagccaatcttccgctaccgcgtgttccttaacaacgatctggtgg
+3842577/1
CCCFFFFFHHHHHJJJJJJJJJJJJJHIHIJJJJJJJJJJJJIIIJIHHH
@7370384/1
ctttggtaaacaacaacacttttgctagtctttgtgtgaggttgcggttg
+7370384/1
CCCFFFFFHHHHHJJJJJJJJJJJJJJJHIJIJIHIHIJJJHIJJJJHII
@2823379/1
caagattttacctgaacaatttgaaatttttccaaacccgaaaaaagttt
+2823379/1
CCCFFFFFHHHHHJIJIJJJJIJJJJJJJJJJJJJJJJJJJJJJJJJHII
@1343447/1
agcaggatcaactcaacagctcaatccatctgagattcagcctcaaccta
+1343447/1
CCCFFFFFHHHHHJJJJIJJJJJJJJJJJJJJJJJJJJJJJJJJJJJJJI
@1344038/1
agcaggttttttaacagtttgaaaaccttgataaatggaacgaaattaaa
+1344038/1
CCCFFFDFHHHHHJJJJJJJJJJJJJJJJIIJJJJJJJJJJJJJJJJJJI
@1344039/1
agcaggttttttaacagtttgaaaaccttgataaatggaacgaaattaaa
+1344039/1
CCCFFFDFHHHHHJJJJJJJJJJJJJJJJJJJJJJJJJJJJJJJJJJJJI
@1344289/1
agcagtcttctttttagaataacattgacattctataaagacgttag
+1344289/1
@CCFFDDDHGHHFIIGGGGHIEFGIGEGIIGIIGGIIJIJEGDHGII
@2824621/1
caagcacacatacctaccattagaagtttgcaacattgttgcgggacaaa
+2824621/1
CCCFFFFFHHHHHJJJJJJJJJJJJJJJJJJJJJJJJJIJJJJJJIJJJI
@7914012/1
gacggctcagcaactcctggaggacgctgacgggagtcttgctcggcatg
+7914012/1
@<@DDD:DFDHHHIIIIIIIIII=GHGGIIIGED<A7=FD>F@FGEDEEB
@4839715/1
cgattatagagtaagagtagccggagtggaagcaactggtactggttgct
+4839715/1
CC@DFFFFGHHFHIJJIEHIIJJIGI?FHGIGCHIIIIJBFHIJJDHGDG
@6867589/1
cttcgatcttccggttccggtggccaccagatcgttgttaaggaacacgc
+6867589/1
BC@DFDFFHHGHGJIJIJFI@FGGGEHGI9GHIIHIJGIIFGGHIDEHIE
@6867590/1
cttcgatcttccggttccggtggccaccagatcgttgttaaggaacacgc
+6867590/1
CCCFFDFFHHHHHJIIIJIIGIGIJGHJJJJJIJHIIHHIEHGIEHGIG<
@6867591/1
cttcgatcttccggttccggtggccaccagatcgttgttaaggaacacgc
+6867591/1
CCCFFDFFHHHHHJIJJJJJHJJJJJJJJJJJJJHIIIJIJJJJJJJJI<
@6867592/1
cttcgatcttccggttccggtggccaccagatcgttgttaaggaacacgc
+6867592/1
CCCFFFFFHHHHHJGIJJJIIJJJIJJJJJJJJIHIIHIJJJJIJJIJIB
@6867593/1
cttcgatcttccggttccggtggccaccagatcgttgttaaggaacacgc
+6867593/1
CCCFFFFFHHHHHJGIJJJJIJJJJJJJJJJJJJIIJJJJJJJJGJJIJB
@6867594/1
cttcgatcttccggttccggtggccaccagatcgttgttaaggaacacgc
+6867594/1
CCCFFFFFHHHHHJHIJJJJJJIJIIJJJJJIJIIJIHIIJJIJJJIIIG
@6867595/1
cttcgatcttccggttccggtggccaccagatcgttgttaaggaacacgc
+6867595/1
CCCFFFFFHHHHHJHJHIJJHIJIIJJJIJJJJJGIIIJIJJJJJJJJIG
@6867596/1
cttcgatcttccggttccggtggccaccagatcgttgttaaggaacacgc
+6867596/1
CCCFFFFFHHHHHJIIJJIJJJJIIGJJJJJJJJJJJJJIJJJJJIJJIB
@6867597/1
cttcgatcttccggttccggtggccaccagatcgttgttaaggaacacgc
+6867597/1
CCCFFFFFHHHHHJIJIHJJHJJJJJJJJJJJJJHIJIIIJJJIJIIIIB
@6867598/1
cttcgatcttccggttccggtggccaccagatcgttgttaaggaacacgc
+6867598/1
CCCFFFFFHHHHHJIJJJJJIJJJJIJJJIJJJJBHIIJIJJJIIIIGA;
@6867599/1
cttcgatcttccggttccggtggccaccagatcgttgttaaggaacacgc
+6867599/1
CCCFFFFFHHHHHJJJJJIIIJIGIIJJJJJIJJJJJJJIIJJJJJJIIG
@6867600/1
cttcgatcttccggttccggtggccaccagatcgttgttaaggaacacgc
+6867600/1
CCCFFFFFHHHHHJJJJJJJHIJIJIJJJJJJJJJJJJJJJJJJJJJIGB
@6868108/1
cttcgatgatctcctatctgggtggttgcaatctccagcagatattgtac
+6868108/1
CCCFFFFFHHHHHJJJJJJJJJAGHIJJJJIJJJJJJJJJJIJJJJJIJH
@6453596/1
ctggctccaagagatgtgcatgtcccgcagatggccaccaccattctatg
+6453596/1
CCCFFFFFHHHHGICFAFHJJIIJJIJJIJJGIIJJJJJIJJJJJJJJJI
@6453597/1
ctggctccaagagatgtgcatgtcccgcagatggccaccaccattctatg
+6453597/1
CCCFFFFFHHHHHJIIFHJJJ4CHIGJJJJJJJJJJJJJIJJJJJJJJJJ
@6453598/1
ctggctccaagagatgtgcatgtcccgcagatggccaccaccattctatg
+6453598/1
CCCFFFFFHHHHHJJJHJJJJJIJJJJJJJJJIIJJJJJJJJJJJJJIJI
@1829351/1
attaaggggtgtattctatatttcagttaaatttaagaggcttttaaaat
+1829351/1
BCCFFFFFG@CDHIJJJJJJJJJJJJIHIHIJJ1:DHIJJIJJJJIJJJJ
@3352905/1
cagataccacaaatacctaaaccttcccactaaagttaaccagacaaagc
+3352905/1
CCCFFFFFHHHHHJJJJJJJJJIJJJJJJJJJIJJJJIJIIIJJJJJJJI
@5845508/1
ctcatgtttctagtagcagccatgtctgcaactgaccagcagttcgccgg
+5845508/1
CCCFFFDFHHHHHIJJJJJJJIIJIIJJJJJJJJJJJJJIJJHIJJIJJJ
@6869481/1
cttcgatgtccacgtaggttacctcgaaggattgttcgctagcgatctcc
+6869481/1
@@CFDFFFFFFHHJGIIFJIGIEGIIFGGGIIJJJIGEGIGBGIIIHGGI
@6869482/1
cttcgatgtccacgtaggttacctcgaaggattgttcgctagcgatctcc
+6869482/1
@@CFFFFFHHFFHIFHIJJIJJJJIJGJIJIJJJJJJJJJIJJJIJJIJJ
@6869483/1
cttcgatgtccacgtaggttacctcgaaggattgttcgctagcgatctcc
+6869483/1
CCCFFFFFHHHGHJGIIJFHHIJHHIJJJJIHIJGIJ?IGGHIIJHHIHE
@6869484/1
cttcgatgtccacgtaggttacctcgaaggattgttcgctagcgatctcc
+6869484/1
CCCFFFFFHHHHHJIJJJHIIIJHJJJJJJIJJJJJJJJIIIJJJJJJJJ
@6869485/1
cttcgatgtccacgtaggttacctcgaaggattgttcgctggcgatctcc
+6869485/1
BCCFFFFFDHHHHJIIHJIJIIJJJJIJJIGIIGIJJJJGGIJJHIJJJG
@3353340/1
cagataccccgaaaaagtttttaagaaccgtgatggaactctttaggcag
+3353340/1
CCCFFFFFHHHHHJJJJHHIJJJJIJJJJJIJIJJJJJJJJJJJJJJJJC
@5347045/1
cgtatcagtttacggaactagaaaatgcagcaactccttatgctgccaca
+5347045/1
CCCFFFFFHHHHHJJJJJGABFHHEIAHIB@GGGHGIGHDDBFBFHDDHI
@6455098/1
ctggcttcaatgtttgaatgatgattatataacgagtagatagcttt
+6455098/1
CCCFFFFFHHHHHIJJJJIJJJJIJJJJJJJJJJIJEFHHIIIJJJJ
@4843169/1
cgattcataaaagtaatataaccttagatttcgaggcaaattgattgatt
+4843169/1
CC@FFFFFHHHHHFHIJJJJJJJJJJJIJJIJJJJJJJIJJJJJJJJJJI
@7916679/1
gacgtcactcatcccagccctgattcgcaacatataccgtgtggcggcag
+7916679/1
CCCFFFFFHHHHHJJJJIJJJJJJJJJJJJJJJJJJJJJJJGIIGJJFEF
@1350195/1
agccaatcttccgctaccgcgtgttccttaacaacgatctggtggccacc
+1350195/1
@CCFBEDFHHHHDGGIIEGHHHIGEGGDHHIDHHIGCGGIEG==CHGECH
@1350196/1
agccaatcttccgctaccgcgtgttccttaacaacgatctggtggccacc
+1350196/1
@CCFFFFFHHHGHIJJJJJIJGIHIJJJJJJHIJJJIIIGIIFGIIJ3C@
@1350197/1
agccaatcttccgctaccgcgtgttccttaacaacgatctggtggccacc
+1350197/1
C@@FFFFFHHDFAHGFGHIGIEFHI?BFGHI@GHGG18BBBC8=5@F@D@
@1350198/1
agccaatcttccgctaccgcgtgttccttaacaacgatctggtggccacc
+1350198/1
CCCFFFFFHHHHHJIJJJJJJHIHIJJJJJJJIJJIJIJJJJGIJJJGJI
@1350399/1
agccaatgggattgcccatcactttgtcatcgaacgatgtcaccacctga
+1350399/1
??7DDDDDDDDDDIIIII3FFIIIIIEFIIIIIIIIIIIDIIIIIIIIIE
@7375470/1
ctttggtcactttacgcgcgaaaaccattatgttttactaatttttcaat
+7375470/1
CCCFFFDFHHHHHJJJJJJJJJJJJJJJJJJJJJJJJJJJJJJJJJHIJH
@7375593/1
ctttggtcatgtgtagaagctggcagatcataaacgctgcagccctcctc
+7375593/1
CCCFFFDFHHHCFHIGGJJJJJJIJJIJJJJJJJJJJJIJJJJJJGJJIG
@4844210/1
cgattcgataggtgctttgtctggttaactttagtgggaaggtttaggta
+4844210/1
CCCFFFFEHHHHFHIJJJJIJJJJJJJJJJJJJJGHJJIJJJGHIIJJBD
@4323921/1
ccgtgttattccttccataatcttagtcttgcgtactgtagtagaggttg
+4323921/1
??;=ABD4CFHFHGIIEEG>HBHCHAHGHIICBCFH=F?FG?@G4BFDE3
@4323922/1
ccgtgttattccttccataatcttattcttgcgtactgtagtagaggttg
+4323922/1
BBCDDDFBFHHHHJJJJJJJJJJJJJJJJJJJJHIJJJIIJIIJJJJHHI
@2358104/1
caaaactatagacaaaccagaattacaggaaatggataattataggattg
+2358104/1
CCCFFFFFHHGHHJJIJJJJJJJJJJJJJJJJJJJGIJJIJIIIIJGIJJ
@2358105/1
caaaactatagacaaaccagaattacaggaaatggataattataggattg
+2358105/1
CCCFFFFFHHHHHJJJJJJJJJJJJJIJJIIJJJJGIIGIJGIIIJIJJJ
@2358106/1
caaaactatagagaaaccagaattacaggaaatggataattataggattg
+2358106/1
CCCFFFFFHHGHHJJJIJJJIJJJIJIJJGIJJJJGJJIJJJJIJJEBHI
@2358107/1
caaaactatagagaaaccagaattacaggaaatggataattataggattg
+2358107/1
CCCFFFFFHHHHHJJIJJJJJJJJJJJJJJJIJJJIJIJJJIIIJJGIIJ
@2358108/1
caaaactatagagaaaccagaattacaggaaatggataattataggattg
+2358108/1
CCCFFFFFHHHHHJJJJJJJIJJJJJJJJHJJJJJHIIJJJIJJJJJJJJ
@3847427/1
ccacgtaggttacctcgaaggattgttcgctagcgatctcctgcaagaac
+3847427/1
?@@FFDDEHFHHHJGJJJJJJGHJIHGJJGIJIIIJJIFIJJJGGIIJJI
@3847432/1
ccacgtataaagctcctataaacgcctcaagcagatctgctcggtcttta
+3847432/1
CCCFFDFFHHHGHJJJJJJJJJJJJJJJJJJIJJJJJJJJJJJJFHIJJG
@2358905/1
caaaactcatgatacttttcaaattttcttttaaatttcatattctcata
+2358905/1
???DD;;B4?D?DDEBEEI4AEF>FFI:AFFI9CE?EF9?EDCDBD@<B@
@1833816/1
attaattataatcatcaatattatctatcgatactgaatgtaatttttta
+1833816/1
@C@FFFFFFFHFHIIIJGEHEEIIHHFCFGHCGIIIJGHICHHDHIJJGG
@2359357/1
caaaactccgaaggaagccaagggctcggctgctcatcatgccctcgag
+2359357/1
@?@DDDDDF;@FDADCB?CEHIHEECDG8@G@F<F>FEHI><CB=@AE@
@2359358/1
caaaactccgaaggaagccaagggctcggctgctcatcatgccctcgag
+2359358/1
CCCFFFFFHHHGHIJJJJJJIIJJJHIGIJGJIAHGFIGAGHIH7@FGH
@2359359/1
caaaactccgaaggaagccaagggctcggctgctcatcatgccctcgagt
+2359359/1
CCCFFFFFHHHHHJJJJJJJJJJJJJJJJJJJIGGGGGGGHIIIEHGII;
@4847015/1
cgattggtcaatgttttttcttcgatgtccacgtaggttacctcgaagga
+4847015/1
CC@FFFFDHHHHHHIJJJJJJJJJIJJJIJIJJGIJJEGIJJJJJJJJJI
@2829416/1
caagcattggtggcgattggtcaatgttttttcttcgatgtccacgtagg
+2829416/1
CCCFFFFFHHFHHJJHIJ<FCHHJJJHIJJJJIJJJJJJJJJJJJJHJJI
@2829417/1
caagcattggtggcgattggtcaatgtttttttcttcgatgtccacgtag
+2829417/1
@CCFFFFFHHCFHGG@FHHJ<CFHIGFIJJJJIHGIGJIIJJJJIJIGGF
@2829418/1
caagcattggtggcgattggtgaatgttttttcttcgatgtccacgtagg
+2829418/1
@CCFFFFFHHDFHJJFHJJJFHIJJIHGIJJJHIJJIIJIIJJJIJIJJI
@4847423/1
cgattgtccatttgttaatcgtgaccgcttggaagaatttgtcacctctc
+4847423/1
@@CFFFEFHHHHHJJIJJJJJDHGIIIIIIFIJJJJJJJJIIIJJGIJHH
@1351519/1
agccacttaagcacacatgttacataaatgtcaaaatttgacataatttg
+1351519/1
CCCFFFFFHHHHHJJJJJJJJJJJJJJJGIJJJJJJJJJJJJJJJJJJJI
@1351520/1
agccacttaagcacacatgttacataaatgtcaaaatttgacataatttg
+1351520/1
CCCFFFFFHHHHHJJJJJJJJJJJJJJJJJJJJJJJJJJJJJJJJJJJJJ
@3849578/1
ccactacaaggttttcaatagggcattctaacatgtcaaaattaaatcaa
+3849578/1
@@;DDDDBDFF<AEFCGEFCE@F>DGIGAHCGIDGCFDFHH@EEGGHH@B
@5351955/1
cgtatgttgtttacttcatttgaatctatggaagttcgcattattcctcg
+5351955/1
BCBFFFFFHHHHHJJJJJJJJJJJJJJJJJJJJJJJJJJJJJIJJJJJJJ
@7923727/1
gactgtgtatcgatagctgttcactttttggtcatgattttgaggtactc
+7923727/1
CCCFFFFEHHHHHJJJJJJJJJJJJJJJJIJFGHJIIIJJJICIJDGIJI
@780973/1
aagacactaagattaccaagttgggcaaccagcagtcccacaaagtttca
+780973/1
CCCFFFFFHHHHHJJJJJJJIJJJJIIJJJJJJIJIJJJJJJJIJDHIJJ
@781021/1
aagacactcctatggacatcgatcaagtggatgctgtccaggctttgcct
+781021/1
CCCFFFFFHHHHHJJJJIHHJJJJJJJIJJIJIJJJJJJGIJGIJJJJIJ
@5851856/1
ctcatttggaaatggcgatctggcagacttattaaaacatacttctgtaa
+5851856/1
CCCFFFFFHHHHHJJIJIJJJJJGJJJJJJJJJJJJJJJJJJJJJJJJJH
@782260/1
aagacatcaacgtcttggtatcatctaacgttctggaagagggtgt
+782260/1
CCCFFFFFHHHHHIJJJJJJJJJJJJJJJJJJJJJJGIIGHJJ8D?
@4852088/1
cgattttacctttgcgcgaaaagtgaccacaagcaatgtcaaagagaagg
+4852088/1
CCCFFFFFHHHHHJJJJJJJJJJFHIJJJJJJJJJJJJIIJJJJJJGIIJ
@5352750/1
cgtattggtaccaacccctttagacttaaagtaattggcatcggatttcc
+5352750/1
B@@FFFFFHFHHHJJIIJJJGGGHIJJJIIIHHIIJJJIJGGIIGGHHHI
@246298/1
aaaagataggccttgttgttgaacctgtatccaagtatttgttcgatttt
+246298/1
@@@DDDEFHFHHHIIEF@FGCHAHHIGIIIGIGIIFHIIIJFGGEHDGHH
@5353622/1
cgtatttgttccaaaaccgtggaccaccgttggaattccattcaactgaa
+5353622/1
CC@FFFFFHHHHHJJJJJJHIJGHHGIJIBHIJIJJJJJJJJJJJJIGII
@1837213/1
attacaataagccgaataaaaatgcaaaaaactataaatttttattatat
+1837213/1
CCCFFFFFHHHHHJJJJJJJJJJJIJJJJJJJJJJJJJJJJJJJJJJJJJ
@6878337/1
cttcgcttttgactcgacaaaaatttaaa
+6878337/1
1::4=@=BF>F<D?E7?1@CFG9:C<1?F
@6878338/1
cttcgcttttgactcgacaaaaatttaaacacattgcattattgatttcg
+6878338/1
@C@FFFFFHHHHHJJJJJJJJJJJJJJJJJJJJJJJJJJJJJJJJJJJJJ
@6878339/1
cttcgcttttgactcgacaaaaatttaaacacattgcattattgatttcg
+6878339/1
@CCFFDFFHHGHGIGGIJIJJJJIJJJGGIIJJJJGIIJJJJJIFIIIHG
@6878340/1
cttcgcttttgactcgacaaaaatttaaacacattgcattattgatttcg
+6878340/1
BB1ADDFFHHHHHJJJJJJJJJJJJJJJJJJJJJJJJJJJJJJJJIJJJJ
@6878341/1
cttcgcttttgactcgacaaaaatttaaacacattgcattattgatttcg
+6878341/1
BB:BDFFFHHHHHJJJJJJJJJJJJJJJJJJJJJJJIJJJJJJIJJJJII
@6878342/1
cttcgcttttgactcgacaaaaatttaaacacattgcattattgatttcg
+6878342/1
CC@FFFFFFHHHHJJGIJGIJJJGGIJJJGIGIJJIJJJJJIJIJJJJJJ
@6878343/1
cttcgcttttgactcgacaaaaatttaaacacattgcattattgatttcg
+6878343/1
CCCFFFDFHHHHHIJBHGIJIJIIIIIJJJJJJIIIIIJJJIIGIJJJJI
@6878344/1
cttcgcttttgactcgacaaaaatttaaacacattgcattattgatttcg
+6878344/1
CCCFFFFFHHGHHJJJJJIJJJJJJJJJJJJJIJJJJJJJJJJIJJJJJJ
@6878345/1
cttcgcttttgactcgacaaaaatttaaacacattgcattattgatttcg
+6878345/1
CCCFFFFFHHHGHJIIIJJJJJIIJJJJJJJJJJJJJJJJJJJJJJJJJI
@6878346/1
cttcgcttttgactcgacaaaaatttaaacacattgcattattgatttcg
+6878346/1
CCCFFFFFHHHGHJJIJJJIJJJGGEIIJIJIIJIJIIIJJJIIJGJIJJ
@6878347/1
cttcgcttttgactcgacaaaaatttaaacacattgcattattgatttcg
+6878347/1
CCCFFFFFHHHGHJJJJJJIIGHIJJIJJJJJJJJJJJJJJJJJJJJJJJ
@6878348/1
cttcgcttttgactcgacaaaaatttaaacacattgcattattgatttcg
+6878348/1
CCCFFFFFHHHHHJJJIJJJJJIJJJJJJJJJJJJJJJJJJJJJJJJJJJ
@6878349/1
cttcgcttttgactcgacaaaaatttaaacacattgcattattgatttcg
+6878349/1
CCCFFFFFHHHHHJJJJJJJIJJJJJJJJJJJJJJJJJJJJIJJJJJJJJ
@6878350/1
cttcgcttttgactcgacaaaaatttaaacacattgcattattgatttcg
+6878350/1
CCCFFFFFHHHHHJJJJJJJJJJJJJJJJJJJJJJJJJJJJJJJIJJJII
@6878351/1
cttcgcttttgactcgacaaaaatttaaacacattgcattattgatttcg
+6878351/1
CCCFFFFFHHHHHJJJJJJJJJJJJJJJJJJJJJJJJJJJJJJJIJJJJJ
@7925029/1
gacttcgactttttactatttttgtatgcacaaaattcgttctacatatg
+7925029/1
CCCFFFFFHHHHHJJJJJJJJJJJJJJJJJJJJJJJJJJJJJJJJJJJJJ
@2364584/1
caaaacttcatcatctattatatagttcttttgggccatgaagttatcga
+2364584/1
CCCFDFFFHHHHHJJJJJJJJJJJJIJJJJJJJJIJJJJJJJJIJJJJJJ
@6879139/1
cttcggagaatcacaaaactcatgatacttttcaaattttcttttaaatt
+6879139/1
@CCFFFFFHHHHGJJJJJJJIJJJIEIIJJJJJJJIJJJJIJJJJIJGGG
@6879140/1
cttcggagaatcacaaaactcatgatacttttcaaattttcttttaaatt
+6879140/1
CCCFFFFFHHHHHJJJJJJIJJJJJJJJJJJJJJIJJJJJJJJJJJJFII
@6879421/1
cttcggagttttgcctgttccgtagcagacggccactggcaaagtggata
+6879421/1
?114ADDDCFHHHIIGHBHHGGFHIIIIEGGHGFEHIIIIIHII@CHGE=
@6879422/1
cttcggagttttgcctgttccgtagcagacggccactggcaaagtggata
+6879422/1
CCCFFFFFHHHHHJJJJJJJJJJJJIIJJJJJIJJJJJIJJJJJFHIHIJ
@3361308/1
cagatcacgtggccgatctagatacagccaaagacgtagaagtagaagcc
+3361308/1
CCCFFFFFHHHHHJJJJJJJJJJJJJJJJJJJJCHIIJJJJIHIJJJJII
@1357619/1
agcgaacaatccttcgaggtaacctacgtggacatcgaagaaaaaacatt
+1357619/1
CCCFFFFFHHHGHIJJIJJFGHJJJJJJHIJJIJJJJJIJJJJJIJJJIJ
@1357620/1
agcgaacaatccttcgaggtaacctacgtggacatcgaagaaaaaacatt
+1357620/1
CCCFFFFFHHHHHJJJJJJCGHJJJJJJHIJJJJJJJJJJJJJJJJJJJI
@1357621/1
agcgaacaatccttcgaggtaacctacgtggacatcgaagaaaaaacatt
+1357621/1
CCCFFFFFHHHHHJJJJJJFGHJJJJJJHHIJJJJJIJJJJJIIIJJJJI
@2835221/1
caagctcaatacaatccccacattccaccccaatctagccactcttatac
+2835221/1
CC@FFFFFHHHHHJJJJJJIJJJJJJJJJJJJJJJJJJJJJJJJJJJJJJ
@1840677/1
attacattcagtatcgatagataatattgatgattataattaataactag
+1840677/1
CCCFFFFFHHHHHJJJHIIIGIJJJJJJJJJJJJJJJJJJJJJJJJJJJJ
@1840678/1
attacattcagtatcgatagataatattgatgattataattaataactag
+1840678/1
CCCFFFFFHHHHHJJJIJIIIJJIIJJJJJJJJJJIJJIJJJJJJJJJJJ
@1840679/1
attacattcagtatcgatagataatattgatgattataattaataactag
+1840679/1
CCCFFFFFHHHHHJJJIJJIIIJIIIJJJJJJJJJJJJCIJJJJIJIJJJ
@3364423/1
cagatcgataaaaaaatatcgcaatattagaaattttcaaatattcttcg
+3364423/1
CCCFFFFFHHHHHJJJJJJJIJJJIJJJJJJJJJJJJJJJJJJJJIJJJJ
@3364424/1
cagatcgataaaaaaatatcgcaatattagaaattttcaaatattcttcg
+3364424/1
CCCFFFFFHHHHHJJJJJJJJJIJJIJJJJJJJJJJJJJJJJJJJJJJJJ
@7383607/1
ctttgtagttcttccattgtacagtcttcttcgtcggttatatccgcgtc
+7383607/1
CCCFFFFFHHHHHJJJJJJJJJIJIJJJJJJJJHIIJGHIJJIJJIJJIJ
@5856192/1
ctccaaagagatatttatcaaaatggcaagttatcataatgaaaatgtat
+5856192/1
@BCFFFFFHHGFHJJJJJJJJIJJJIJJJJIIJJJJIJJJDHJJJIJFHD
@2836747/1
caagctggtccacttgtacctatgaggttaagaaaccctgaacctggaaa
+2836747/1
CCCFFFFFHHHHHJJJHIJJJJJJIJJGHIJJJJJJJJJJJJJJJJJIII
@1842956/1
attacctctaaagctatctactcgttatataatcatcattcaaacattga
+1842956/1
CCCFFFFFHHHHHJJJJIJJJJJIJJJJJJJJJJJJJJJJJJJJJJJJJJ
@1842957/1
attacctctaaagctatctactcgttatataatcatcattcaaacattga
+1842957/1
CCCFFFFFHHHHHJJJJJJIJIJJJJIJJJJGIJIIJJJJJJJJIJJJIJ
@4860947/1
cgcaaactgacgtttactcttctaatgtcaaacagaatctagccaaacac
+4860947/1
8:;BBDDBFHBFCGBHGICDHCHE@HBFFHCEGFCHGAGIIIIH@FGCH;
@4860948/1
cgcaaactgacgtttactcttctaatgtcaaacagaatctagccaaacac
+4860948/1
CCCFFFFFHHHHHJJJJJJJJJJJJJJIJJJJJJJJJJJIJIJJJJJJJJ
@4860949/1
cgcaaactgacgtttacttttcgaatgtcaaacagaatctagccaaacac
+4860949/1
CCCFFFFFHHHHHJJJJJJJJIJJJJJIJJJJJJJJJJJJJJJJJJJJJI
@2838098/1
caagcttggggtcaaccacaggtttcacaacaacaacctggaacgagaca
+2838098/1
CCCFFFFFHHHFHIJJJJJIJJHIJJJJJJJJJJJJJJJJIIIJJJJJJJ
@4334197/1
cctaaactcacttttttccgaaaaa
+4334197/1
CCCFFFFFHHHHHJJJJJJJJJJJJ
@4334198/1
cctaaactcacttttttccgaaaaaatatcgcaatagctcaaaagggaac
+4334198/1
?@@DDDD?FFDHHIGGIIEFIIGGC?GHICFAAFGD@BCBBBBBDCD=DD
@4334199/1
cctaaactcacttttttccgaaaaaatatcgcaatagctcaaaagggaac
+4334199/1
@@@FFFFFHDFHHIFIJJJGIIJIIJIIGIIJIJJIECEGJIJJIJIIE;
@4334200/1
cctaaactcacttttttccgaaaaaatatcgcaatagctcaaaagggaac
+4334200/1
@@CFDFEFHHHHHJJJIIIGGHIJIIGGGHIIIJIIIJJJJJJIIIJJIG
@4334201/1
cctaaactcacttttttccgaaaaaatatcgcaatagctcaaaagggaac
+4334201/1
@@CFFFFFHGHHHIJIJJIIIJIJJIGIJJJIJJJJJIJJIJIJJJIJJI
@4334202/1
cctaaactcacttttttccgaaaaaatatcgcaatagctcaaaagggaac
+4334202/1
C@CFFFFFHHHHFIJJGGHIEFIJGGFDIGHIJJJGIJIIIIGEGEHHGC
@4334203/1
cctaaactcacttttttccgaaaaaatatcgcaatagctcaaaagggaac
+4334203/1
CCCFFFFFGHGHHJJJJJJJJIJIJJIIJGJIJJJJIJJJFHIIIJJGJI
@4334204/1
cctaaactcacttttttccgaaaaaatatcgcaatagctcaaaagggaac
+4334204/1
CCCFFFFFHHHHHJIJJJJJJJJJJJIJJJJJJJJJFIJIJJJJJJJJJI
@4334205/1
cctaaactcacttttttccgaaaaaatatcgcaatagctcaaaagggaac
+4334205/1
CCCFFFFFHHHHHJJJJJIJJJJJJJJIJJJJJJJJJJJJJJJJJJJJJI
@4334206/1
cctaaactcacttttttccgaaaaaatatcgcaatagctcaaaagggaac
+4334206/1
CCCFFFFFHHHHHJJJJJJJGGIIJJCGIIJGIJJJJIJJIIJJJIJJII
@4334207/1
cctaaactcacttttttccgaaaaaatatcgcaatagctcaaaagggaac
+4334207/1
CCCFFFFFHHHHHJJJJJJJJJGGIIJJJJJJJJJJJJJJJIJJJJJIJI
@4334208/1
cctaaactcacttttttccgaaaaaatatcgcaatagctcaaaagggaac
+4334208/1
CCCFFFFFHHHHHJJJJJJJJJJJJIJJJJJJJIJJJJJJJJJJJJJJJJ
@4334209/1
cctaaactcacttttttccgaaaaaatatcgcaatagctcaaaagggaac
+4334209/1
CCCFFFFFHHHHHJJJJJJJJJJJJJIIJJJJJJJJIIJJJJJJJJJIJI
@4334210/1
cctaaactcacttttttccgaaaaaatatcgcaatagctcaaaagggaac
+4334210/1
CCCFFFFFHHHHHJJJJJJJJJJJJJJJJIJJJJJJJIJJJJJJJJJIIG
@4334211/1
cctaaactcacttttttccgaaaaaatatcgcaatagctcaaaagggaac
+4334211/1
CCCFFFFFHHHHHJJJJJJJJJJJJJJJJJJJJJJIJJJJJJJJIJJIIG
@4334212/1
cctaaactcacttttttccgaaaaaatatcgcaatagctcaaaagggaac
+4334212/1
CCCFFFFFHHHHHJJJJJJJJJJJJJJJJJJJJJJJJJJJJJJJJJJIII
@4334213/1
cctaaactcacttttttccgaaaaaatatcgcaatagctcaaaagggaac
+4334213/1
CCCFFFFFHHHHHJJJJJJJJJJJJJJJJJJJJJJJJJJJJJJJJJJJJI
@4334214/1
cctaaactcactttttttccgaaaaaatatcgcaatagctcaaaagggaa
+4334214/1
CCCFFFFFHHHHHJJJJJJJJJJJJJJHJJJJJJJJJJJJJJJJJIJJHH
@5857199/1
ctccaaatcttcgatgatctcctgtctgggtggttgcaatctccagc
+5857199/1
@:=BDFBFHHDFFB>GFGCGIGGDHHDGHGD:@F@GHGIGGIIIGFB
@3369802/1
cagatggcattcatgcagaaccgattaagaaaggggcagacaacttcatg
+3369802/1
C@CFFFFFHHHHHIJJJIIJJJJGIJJJJJJJIIJJJJJJIJJJJJJJJJ
@3369803/1
cagatggcattcatgcagaaccgattaagaaaggggcagacaacttcatg
+3369803/1
CCCFFFFFGHHHHJJJJJJJJJJEHGIJJJJJJJJJJJJJJJJJJJJIJJ
@3369804/1
cagatggcattcatgcagaaccgattaagaaaggggcagacaacttcatg
+3369804/1
CCCFFFFFHHHHHJJJJJJJJIJGIIJJJJJJJJJJJJJJIJJJJJJJJJ
@3369805/1
cagatggcattcatgcagaaccgattaagaaaggggcagacaacttcatg
+3369805/1
CCCFFFFFHHHHHJJJJJJJJJJIJJJJJJJJJJJJJJJJJJJIJJJJJJ
@3369829/1
cagatggccaccaccattctatgaaatggaacacgaagagggactaccac
+3369829/1
CCCFFFFFGHHHGJJJJJJJIJIJJIJJJJJJJJJJJJJJJIJJJJJJJI
@3369830/1
cagatggccaccaccattctatgaaatggaacacgaagagggactaccac
+3369830/1
CCCFFFFFHHHHHJJIJJJJJJJJJJJJJJJJJJJJJJJJJJIJJJJJIH
@3856299/1
ccacttagcagaacccgataaagcgttaccagcgcttgaggaagtaacgg
+3856299/1
CCCFFFFFHHGHHJJJJJJJJJJIJJJJJJJJJJJJJJJIJJJIFHIJJJ
@4862519/1
cgcaaaggtaaaatcgttctagacatactttatgctcttgacatttcgtt
+4862519/1
<<<=D6B?DFDDF<<;FEGE>?DH>>4<CCFB9:EA<DF9CH4??GE;09
@4862520/1
cgcaaaggtaaaatcgttctagacatactttatgctcttgacatttcgtt
+4862520/1
@1=BDFFFFHHHHJJJIIJJJJJJJJJJJJJJJJJIJJJJJJJJIJJJJJ
@4862521/1
cgcaaaggtaaaatcgttctagacatactttatgctcttgacatttcgtt
+4862521/1
@@@FFFFFFFHHHGHIIIJIIGIIIJIIIHIIIJEHIHJIJJJIJIJCHE
@4862522/1
cgcaaaggtaaaatcgttctagacatactttatgctcttgacatttcgtt
+4862522/1
@@CDDDEFHFADHJGGGEGFHGIIGHIIIJIGIGEGIHGGIGCHIIGGHH
@4862523/1
cgcaaaggtaaaatcgttctagacatactttatgctcttgacatttcgtt
+4862523/1
@C@FFFFFHHHHHJJJIJIJJGGIIIGGIGJDHFEDGHIEGIIJJJJJEH
@4862524/1
cgcaaaggtaaaatcgttctagacatactttatgctcttgacatttcgtt
+4862524/1
@CCFFFFFFFHHGJJJIJIJJJIJJJJJJJJJJJJJJJJJJJJJJJJJJI
@4862525/1
cgcaaaggtaaaatcgttctagacatactttatgctcttgacatttcgtt
+4862525/1
@CCFFFFFFHHHHJJJIJJJJJJJJJJJJJJJJJJJJJJJIJIJJJJIJJ
@4862526/1
cgcaaaggtaaaatcgttctagacatactttatgctcttgacatttcgtt
+4862526/1
BCCFFFFFDHHHHJJJIJJIJJJIIIIJJIJJJJJJIJJJIJJJJJJJJH
@4862527/1
cgcaaaggtaaaatcgttctagacatactttatgctcttgacatttcgtt
+4862527/1
BCCFFFFFFFHHHIIJIIIJJIJIJIIJJJJJJJJJJJJIJJIJJJIJJJ
@4862528/1
cgcaaaggtaaaatcgttctagacatactttatgctcttgacatttcgtt
+4862528/1
BCCFFFFFFHHGHJJJIIJIIJJJJJIJJJJJJJJJJJJJJJJJJJIIJJ
@4862529/1
cgcaaaggtaaaatcgttctagacatactttatgctcttgacatttcgtt
+4862529/1
BCCFFFFFFHHHHJJJJJJJJJJJJJJJJJJJJJJJJJJJIJJJJJJJJI
@4862530/1
cgcaaaggtaaaatcgttctagacatactttatgctcttgacatttcgtt
+4862530/1
CCCFFFFFFHHHHJIJIIJJJJJJJJJJJJJJJJJJJIJJJJJJJJJIJJ
@4862531/1
cgcaaaggtaaaatcgttctagacatactttatgctcttgacatttcgtt
+4862531/1
CCCFFFFFFHHHHJJJJJJJJJJJJIJJJJJJJJJJJJJJIJJJJJJJII
@4862532/1
cgcaaaggtaaaatcgttctagacatactttatgctcttgacatttcgtt
+4862532/1
CCCFFFFFHHHHHJIJIIJJJJJJJIJJJJJIJHJJJJJJIIJJJJJIJI
@4862533/1
cgcaaaggtaaaatcgttctagacatactttatgctcttgacatttcgtt
+4862533/1
CCCFFFFFHHHHHJJJIIJJJJIIIJJJJJJJJJJJJJJJJJJJJJIJJI
@4862534/1
cgcaaaggtaaaatcgttctagacatactttatgctcttgacatttcgtt
+4862534/1
CCCFFFFFHHHHHJJJIJIJJJJJIJJJJJJJJJJJJJJJJJJJJJJJJI
@4862535/1
cgcaaaggtaaaatcgttctagacatactttatgctcttgacatttcgtt
+4862535/1
CCCFFFFFHHHHHJJJIJIJJJJJJJJJJJJJJJJJJJJJJJJJJJJJJJ
@4862536/1
cgcaaaggtaaaatcgttctagacatactttatgctcttgacatttcgtt
+4862536/1
CCCFFFFFHHHHHJJJIJJJJJJIJJJJJJJJJJJJJJJJJJJJJJJIJG
@4862537/1
cgcaaaggtaaaatcgttctagacatactttatgctcttgacatttcgtt
+4862537/1
CCCFFFFFHHHHHJJJJJJJJEHJJJJJJJJJJJJJJJJJJJJJJJJJJJ
@4862538/1
cgcaaaggtaaaatcgttctagacatactttatgctcttgacatttcgtt
+4862538/1
CCCFFFFFHHHHHJJJJJJJJIJJJIJJJJJIJIJJJJJIJJJJJJJJII
@4862539/1
cgcaaaggtaaaatcgttctagacatactttatgctcttgacatttcgtt
+4862539/1
CCCFFFFFHHHHHJJJJJJJJJJJJJIJJJJJJJJIJJJJIJJJJJJJII
@4862540/1
cgcaaaggtaaaatcgttctagacatactttatgctcttgacatttcgtt
+4862540/1
CCCFFFFFHHHHHJJJJJJJJJJJJJJJJJJJJJJJJJJJIJJJJJJJII
@7385385/1
ctttgtcatcgaacgatgtcaccacctgattggtgatatcagccgctccg
+7385385/1
C@CFFFFFHHHHHJJJJJJJIJJJJJJJIJJII?DGIJJJJJGIJIHHIG
@7385386/1
ctttgtcatcgaacgatgtcaccacctgattggtgatatcagccgctccg
+7385386/1
CCCFFFFFHHHHHIJJJJJIIJJIJJIIGJJJJHHJJJJJJJIJGIJJJF
@1364799/1
agcgttaccagcgcttgaggaagtaacggcagcactattgacactaagaa
+1364799/1
CCCFFFFFHHHHGJJJJJIGIGJ?FGHIGJJIGIIIEIIEFHIIJIIGGG
@1364800/1
agcgttaccagcgcttgaggaagtaacggcagcactattgacactaagaa
+1364800/1
CCCFFFFFHHHHHJJJJIJJJJJIIJJJJJJJGIIIIGHGEIJJIFIIIH
@7931490/1
gagaaagctatggttgagtgaaaaaggtgggaaatgttgactgttgtagc
+7931490/1
CCCFFFFFHHHHHGHJIJBHIJJJJIJBFHJIJJJJJIJIJJJHIIIIJI
@1365432/1
agcgttttgtggaactgtgaaactttgtgggactgctggttgcccaactt
+1365432/1
CCCFFFFFHHHHHJJJJIJJJJJJJJJIJJJHJJJJJJJJIIIJJIIJJI
@4862700/1
cgcaaagtaagacaacattgttgtagcttcgatttgggatcgttccagtc
+4862700/1
CCCFFFFEHHHHHJJJJJJJJJJJJJJJJJJIJJJJJJJJJJJJJJJJHH
@3373002/1
cagatgttggtccgccacactgtagagaattcacttatgaatgtggcata
+3373002/1
CCCFFFFFHHHHHJJJJJJJJJHIJJJJJJJJJJJJJJJJJJJIJJJJJI
@790159/1
aagacttcgactttttactatttttgtatgcacaaaattcgttctacata
+790159/1
@@@FFFEFFCFHHHJIIGIFIGIJIEEGGHDI@HGIHIIIGDH@FGHGEG
@790160/1
aagacttcgactttttactatttttgtatgcacaaaattcgttctacata
+790160/1
@C@FFFFFHGGHHJJJJJJJIJJJJJIIIIIIJJJJJJJIJJJJJIJJJJ
@790161/1
aagacttcgactttttactatttttgtatgcacaaaattcgttctacata
+790161/1
@CCFFFFFHHHGHJJJIIIJJJJJJJHIJJJGHGGIIJIIIGHIJJJGCH
@790162/1
aagacttcgactttttactatttttgtatgcacaaaattcgttctacata
+790162/1
CCCFFFFFHGHGGIIJJGIEGIJJJIIJGHIIIIGIHIIGHBGEGIGHHG
@790163/1
aagacttcgactttttactatttttgtatgcacaaaattcgttctacata
+790163/1
CCCFFFFFHHHHHJJJJJJIJJJJJJHJJJJJJJJJJJJJJIJJJJJJJI
@790164/1
aagacttcgactttttactatttttgtatgcacaaaattcgttctacata
+790164/1
CCCFFFFFHHHHHJJJJJJJJJJJJIJJJJJJJJJJJJJJJIJJJJJIJI
@1367744/1
agctatacagtagtcaaatttgtatccattatcactttttgttgccgtgt
+1367744/1
BBBFFFFFHHFHHFGHJIJJJJGHIJJJJJJJJJIJJJJJGIJIJJJIJD
@1367749/1
agctataccagttatagaagctttgcttgaagtaataaatgcagac
+1367749/1
CCCFFFFFHHHHHIJJJJIJJJJJJIJJIGGIFHIJGJJIJIJJJJ
@7386972/1
ctttgtctggttaactttagtgggaaggtttaggtatttgtggtatctgt
+7386972/1
CCCFFFFFHHHHHJJJJJJJHIJJIJIJCHHIJJEHIIJJIJJJIJJJJH
@5362584/1
cgtcactcatcccagccctgattcgcaacatataccgagtgtggcggcag
+5362584/1
@@@DFFFFHHDDFEIJGFGAHIIGGHJGGCGIJGDFFHJBFBGHIIJGBD
@5362585/1
cgtcactcatcccagccctgattcgcaacatataccgagtgtggcggcag
+5362585/1
CCCFFFFFHHHHHJJJJJJJJJJJJJJJJJJJJJJIJIJFHHHIIJJEEE
@791660/1
aagagaagaaagctatacagtagtcaaatttgtatccattatcacttttt
+791660/1
CCCFFFFFHHHHHJJJJJJJHJIHGIIIJJJJIIJJJIJJJJJJJJJJJI
@255702/1
aaaagcaggaaaagcccagaagaacgttcgactttcacttcattctatcg
+255702/1
CCCFFFFFHHHHHJJJJJJJJJJJJJIJJJJJJJJJIJJJJJJJJJJJJJ
@255703/1
aaaagcaggaaaagcccagaagaacgttcgactttcacttcattctatcg
+255703/1
CCCFFFFFHHHHHJJJJJJJJJJJJJJJJJIJIJJJJJJJJJJJJJIIIG
@7388543/1
ctttgtgggactgctggttgcccaacttggtaatcttagtgtctttcagt
+7388543/1
CCCFFDDFHHHHFHIIJIIJJJGIJIJJIIEHHIJJJJI?F?DFHIIJJG
@7388544/1
ctttgtgggactgctggttgcccaacttggtaatcttagtgtctttcagt
+7388544/1
CCCFFFFFHHHHHJJJIJIIJJJJJIJJJJHGIJIJJJJGIIIJJJJIIF
@7388545/1
ctttgtgggactgctggttgcccaacttggtaatcttagtgtctttcagt
+7388545/1
CCCFFFFFHHHHHJJJJJJJJJJJJJJJJJGIJJJJJJJIIIIJJJJJJI
@1371575/1
agctgctaaaaaagcaggaaaagcccagaagaacgttcgactttcacttc
+1371575/1
@@@DB?ADHFHDFGIIGICD@?AEG;?:DF;BGI6FH8?F6D;FH<=8C@
@7936780/1
gagaaatttgctgcctcaaaaacgtatgacaaaactatagacaaacc
+7936780/1
CC@DDFFEHHGDFGIIIJIJJDGGBFHIEFHIECGHGJJGCGGGG?D
@7936781/1
gagaaatttgctgcctcaaaaacgtatgacaaaactatagagaaacc
+7936781/1
<<@DDBDDHHBB<FGII>CHCHHBEGI@HIIA?BGGHEHHIIDGIIG
@7936782/1
gagaaatttgctgcctcaaaaacgtatgacaaaactatagagaaacc
+7936782/1
BCCFFFFFHHHHHJJJJJJJJJJJGIIJJJJJJJJJJJJJJJJJJJJ
@7936783/1
gagaaatttgctgcctcaaaaacgtatgacaaaactatagagaaacc
+7936783/1
CCCFFFFFHHHHHJJJJJJJJJJJHIJJJJJJJJJJJJIJJJJIJIJ
@7936784/1
gagaaatttgctgcctcaaaaacgtatgacaaaactatagagaaacc
+7936784/1
CCCFFFFFHHHHHJJJJJJJJJJJHJJJJJJJJJJJJJJJJJJGJHI
@792703/1
aagagactctcagcttcaacgccaaggacttcaactttgttcagttcttg
+792703/1
CCCFFFFFHHHHHJJJJJJJGGIJJJJJJJJJJJJJJJJJJJIJGJJJJJ
@1372345/1
agctggctgctgttgtctcgctccaggttgctgttgtggaggagcgggct
+1372345/1
CCCFFFFFHHHHHIJJJIJIJJJJHJJCGIIIJGGIFHIGIIAGGIJJFB
@6887183/1
cttcgtcacgcgcaaatgtagaaggcagattgttaccctccacgggtaaa
+6887183/1
CCCFFFFFHHHGHJJIJJBGHIIEGIIHJGHIIIJJJIAHIIJGIJGGEH
@6887195/1
cttcgtcactcgcaaatgtagaaggcagattgttaccctccacgggtaaa
+6887195/1
@@@DDD?BFAFDHGGBBD?A@HHHD;E;?FH??DFFGHHCG;FHI>AGD>
@6887196/1
cttcgtcactcgcaaatgtagaaggcagattgttaccctccacgggtaaa
+6887196/1
CCCFFFFFHHHHHJJJJJIIIJIJJFHIIJJJJJJJJJGJIIJIJJFGHI
@6887197/1
cttcgtcactcgcaaatgtagaaggcagattgttaccctccacgggtaaa
+6887197/1
CCCFFFFFHHHHHJJJJJIJJJJJJJJJJJJJJJJJJJJJJJJJJJFHJJ
@6887198/1
cttcgtcactcgcaaatgtagaaggcagattgttaccctccacgggtaaa
+6887198/1
CCCFFFFFHHHHHJJJJJJJJIJJJJJJJJJJJJJJJJJJJJJJJJHJJI
@6473289/1
ctgggcatggtgatctggaaatggttcgctttgagaccgatgggtcggcc
+6473289/1
CCCFFFFFHHHHHJJJJJJJIJJJJJJJJJJJIJJJJJJIJJJJGIIJHG
@1373091/1
agctgttcactttttggtcatgattttgaggtactcgagggcatgatgag
+1373091/1
@@@DDB?DB?FHBIIGIFIAHHI@EBHHEEA:?E@F@BGGH6F8DGHAG>
@1373092/1
agctgttcactttttggtcatgattttgaggtactcgagggcatgatgag
+1373092/1
@@@DDDDB<?FHFGA@@<A<AEHCHHGFDEGCFGBH@@GHBGAFCF@B>9
@5862925/1
ctccaagagatgtgcatgtcccgcagatggccaccaccattctatgaaat
+5862925/1
CCCFFFFFHFGHFHJJJIIJJJIJIIGIJJJJJJJJJJJJJJJJJJIJJI
@5862926/1
ctccaagagatgtgcatgtcccgcagatggccaccaccattctatgaaat
+5862926/1
CCCFFFFFHHGHHIJJJJJJJJJJJJJJJJJJGIJCHJIJJJJIJJJJJI
@5862927/1
ctccaagagatgtgcatgtcccgcagatggccaccaccattctatgaaat
+5862927/1
CCCFFFFFHHHHF<ACFHIIJJGIGGHGGGIIGIG;FGEHH@GEBFFIGG
@5862928/1
ctccaagagatgtgcatgtcccgcagatggccaccaccattctatgaaat
+5862928/1
CCCFFFFFHHHHFIJJJJJJJJJJJJIJJJJJIJJJJJJJJJJJJIJJJH
@5364051/1
cgtcagcgtcctccaggagttgctgagccgtcgcggcatcactcccaaat
+5364051/1
@@@DDDBDCDDHHEBHI=CCCHEAECFAGHGEIGIIGGIEGF>EHFBEE<
@2375180/1
caaaagggaacaatttttgtcgagttattgatttcgaggaataatacgaa
+2375180/1
BCCFFFFFGHHHHJJJJJJIJJJJIIJJJJJJJJJJJJJHJJJJIJJJJJ
@2375181/1
caaaagggaacaatttttgtcgagttattgatttcgaggaataatacgaa
+2375181/1
CCCFFFFFHHHHHJJJJJJIJIIJHIJJJJJJJJJJIJJIJJJJJJJJJJ
@2375182/1
caaaagggaacaatttttgtcgagttattgatttcgaggaataatacgaa
+2375182/1
CCCFFFFFHHHHHJJJJJJIJJJJJJJJJJJJJJJJJJJIIJJJJJJJJI
@2375183/1
caaaagggaacaatttttgtcgagttattgatttcgaggaataatacgaa
+2375183/1
CCCFFFFFHHHHHJJJJJJJJJIJIIJJJJJJJJJJJIJJJJJJJJJJJJ
@2375185/1
caaaagggaaccccatgaagtaatgctaggatgtagtgcttgaagaattg
+2375185/1
CCCFFFFFHHHHHJJJJIJIFHIIJJJJJJIIJIIJJJJJJJIJIBHIHH
@7938714/1
gagaactttgtgttacaggatctcctttatgttttgcagcttgttgttca
+7938714/1
@@BDDFFFHHHHHJJJJJJFHIIJJJJJJJJIJJJJJJJJJJJIJJIJJI
@4867396/1
cgcaaatgtagaaggcagattgttaccctccaccggtaaatcctgcaagg
+4867396/1
CCCFFFFFHHHHHJJIHJJJJJJJJJIJJJJJJJJJIJJJJJJJJJJJJJ
@4867397/1
cgcaaatgtagaaggcagattgttaccctccacgggtaaatcctgcaagg
+4867397/1
@@@DFDDDDFFH?DEG>GGIFGAFBD?E@?GEB;DG@FFFHDDGGHIIG7
@4867398/1
cgcaaatgtagaaggcagattgttaccctccacgggtaaatcctgcaagg
+4867398/1
@@@F@FDEHBFBDHIBCBBGEEHEHIGHIIIGHIHHAFHGBFFEDEEIEB
@4867399/1
cgcaaatgtagaaggcagattgttaccctccacgggtaaatcctgcaagg
+4867399/1
@@@FDDFDFFHAHAADFDFECCFFHG>@DEGEHCD@@FFHGIBFICBGGE
@4867400/1
cgcaaatgtagaaggcagattgttaccctccacgggtaaatcctgcaagg
+4867400/1
@CCFFFFFHHGHHJJIIJJJJJJJJIJJIJJJJJJJGHHIIJJIJJJJJJ
@4867401/1
cgcaaatgtagaaggcagattgttaccctccacgggtaaatcctgcaagg
+4867401/1
@CCFFFFFHHHHGDHHIIJJJIJIIIJIJIIJJIJJDGHGIIJIIIEGIH
@4867402/1
cgcaaatgtagaaggcagattgttaccctccacgggtaaatcctgcaagg
+4867402/1
CCCFFFFFHHHHHIJJGJJJJIJJJJJJJJJJJJJJHIIJJJJIJIIJJI
@4867403/1
cgcaaatgtagaaggcagattgttaccctccacgggtaaatcctgcaagg
+4867403/1
CCCFFFFFHHHHHJJIJJJJJIJJGJJJJJJJJJJJHIJJJJJJJJJJJJ
@4867404/1
cgcaaatgtagaaggcagattgttaccctccacgggtaaatcctgcaagg
+4867404/1
CCCFFFFFHHHHHJJIJJJJJJJJJJJJJJJJJJJJGHHIJJJJIJJJJJ
@4867405/1
cgcaaatgtagaaggcagattgttaccctccacgggtaaatcctgcaagg
+4867405/1
CCCFFFFFHHHHHJJIJJJJJJJJJJJJJJJJJJJJGIJJJJJJIJJIJI
@4867406/1
cgcaaatgtagaaggcagattgttaccctccacgggtaaatcctgcaagg
+4867406/1
CCCFFFFFHHHHHJJIJJJJJJJJJJJJJJJJJJJJIJJJJJJJJJJJJI
@4867407/1
cgcaaatgtagaaggcagattgttaccctccacgggtaaatcctgcaagg
+4867407/1
CCCFFFFFHHHHHJJJIJIJJJJJJJJJJJJJJJJJFHIJJJJJJJJJJI
@4867408/1
cgcaaatgtagaaggcagattgttaccctccacgggtaaatcctgcaagg
+4867408/1
CCCFFFFFHHHHHJJJJJJJJJJJJJJJJJJJJJJJGIJJJJJIJJJJJJ
@4867409/1
cgcaaatgtagaaggcagattgttaccctccacgggtaaatcctgcaagg
+4867409/1
CCCFFFFFHHHHHJJJJJJJJJJJJJJJJJJJJJJJHGIJJJJJJJJJJJ
@4867410/1
cgcaaatgtagaaggcagattgttaccctccacgggtaaatcctgcaagg
+4867410/1
CCCFFFFFHHHHHJJJJJJJJJJJJJJJJJJJJJJJHIIJJJJJJJJJJJ
@4867411/1
cgcaaatgtagaaggcagattgttaccctccacgggtaaatcctgcaagg
+4867411/1
CCCFFFFFHHHHHJJJJJJJJJJJJJJJJJJJJJJJIIJJJJJJJJJJJJ
@4867412/1
cgcaaatgtagaaggcagattgttaccctccacgggtaaatcctgcaagg
+4867412/1
CCCFFFFFHHHHHJJJJJJJJJJJJJJJJJJJJJJJIJJJJJJJJJJJJJ
@6474406/1
ctgggcccggggctctgtgatttcttagtgtcaatagtgctgccgttact
+6474406/1
@CCFFFFFHHHHHJJJJGIIJJIIIJJJFHGIGIJJIGIJJI@HIHGIJJ
@6474407/1
ctgggcccggggctctgtgatttcttagtgtcaatagtgctgccgttact
+6474407/1
B@@FFFFFHGHHHJJIJIJJJIIIJIJJFHGHGIFIHHIGIJJIJIJIJJ
@6474408/1
ctgggcccggggctctgtgatttcttagtgtcaatagtgctgccgttact
+6474408/1
CCCFFFFFHHHHHGIIIHIDGIJJGIGIHHIJGGGGGBFGIIGGIGIJII
@6474409/1
ctgggcccggggctctgtgatttcttagtgtcaatagtgctgccgttact
+6474409/1
CCCFFFFFHHHHHJIIJHIJJJJJJJJJHIIJIJJJJHIJIJJJJIIJJJ
@794034/1
aagagatccagcaagttcttggctgccgaatgtttggcgtctttcttcga
+794034/1
CCCFFFFFHGHHHIJJJJJJJIJIJJJJGJJIGHJIJJJGIIIJIIIGGF
@2843921/1
caaggaggtaaaaagaagaaacaaaaacaacctgaacaacaagctgcaaa
+2843921/1
BCCFFFFFCFHHHJJJJJIJJJJJJJJJJJJJJJJIJJJJJJIJJJJJJJ
@1375642/1
agctttaatgcattgtatgcagcatcatgtttactaatctgctttgagca
+1375642/1
CCCFFFFFHHHHHJJIJJJJJJJJJJJJJJJJJJJJJJJJJJJJJJJJJJ
@6889450/1
cttcgtgttccatgtcatagaatggtggtggccatctgcgggacatgcac
+6889450/1
CCCFFEFDHHHHH<CGHIJIJJHIGEHH:FHIJIJJJJJJIJDEHCGGIC
@6889451/1
cttcgtgttccatttcatagaatgg
+6889451/1
@;=BDBAB>44<?AA?EH<<::CC:
@6889452/1
cttcgtgttccatttcatagaatggtggtggccatctgcgggacatgcac
+6889452/1
C@CFFFFFGHHHHJJJIJJJJJJJIEHIHGIIJJJJIJIEIJHGIIIIGD
@5365634/1
cgtcagtttgcgtttcaatgcatcgataagacgaatggtaaagctgctaa
+5365634/1
@@CFFFDDHGHHFGGHEHHFEGEHIEFHGGGIIGIGIEBFEHGIIIIIIG
@5365635/1
cgtcagtttgcgtttcaatgcatcgataagacgaatggtaaagctgctaa
+5365635/1
B@BDFFFFHHGHHIIJJJIIIJJJJIJIJJIIIIJIIIHIIIJIJJIJJJ
@5365636/1
cgtcagtttgcgtttcaatgcatcgataagacgaatggtaaagctgctaa
+5365636/1
CC@FFFFFHHGHHIJJJJIJJJJJJJJIJJJJJJJJJJFIIIJJJJJJJI
@5365637/1
cgtcagtttgcgtttcaatgcatcgataagacgaatggtaaagctgctaa
+5365637/1
CCCFFFFFHHHHHJJJJJJJJJJJJJJJJJJJJHIJJJGIJJIJJJJJJJ
@7939474/1
gagaaggatagcaactaattttacaagctatactttgcatagaattagtg
+7939474/1
C@CFFFFFHHHHHJJJJJJJJJJJJJJJJJJJJJJJJJJJJJIIJJJJGG
@1376299/1
agctttctgctcttggtgaacacatactttattcgtcatcgctccccacg
+1376299/1
@@@DDDFD4ACDFIIBHGGGGEHGABGEEFFFEHECCGFDFCDDHGEHGG
@4339990/1
cctaagtcgataatttctccgactggcttatggaaaaaacttctgcccac
+4339990/1
CCCFFFDFHHHHHJJJJJJJJIJJJJJJJIJJJJJJJJJJJJJJJJJJJI
@5864849/1
ctccaagtttgtgctgggcaaatcaatcaatttgcctcgaaatctaaggt
+5864849/1
@@@DDBDDFFF;DF9EGF9ADG@DCBHHIIIIIFFIEEDAGEEGFEFFFI
@5864850/1
ctccaagtttgtgctgggcaaatcaatcaatttgcctcgaaatctaaggt
+5864850/1
@CCFFFFDHHHHGIIIJJIIIGIJJJJJJJJJJJJJJIJJJIJJJJJJJI
@5864851/1
ctccaagtttgtgctgggcaaatcaatcaatttgcctcgaaatctaaggt
+5864851/1
CCCFFFFFHHHHHJJJJJIIJJJJJJJJJJJJJJJJJJJGIJJJJJJJJJ
@4867970/1
cgcaaattatgtcacataaatgtcaaaatgccacataatttgcaaaattt
+4867970/1
@C@FFFFFHFHDHGGIGIIIJIEHIIGIGHGGHJJJIGIJJIIGHIIJIG
@4867971/1
cgcaaattatgtcacataaatgtcaaaatgccacataatttgcaaaattt
+4867971/1
CCCFDFFFDHDCFHIGIGHIGIDHHGHIGECFHHIIIGGGFGIIIDFHGG
@4867972/1
cgcaaattatgtcacataaatgtcaaaatgccacataatttgcaaaattt
+4867972/1
CCCFFFFFHGHHHJJJJJJJJJJJJJJJJJJJJJIJJJJJJJJJIIJJIJ
@4867973/1
cgcaaattatgtcacataaatgtcaaaatgccacataatttgcaaaattt
+4867973/1
CCCFFFFFHHHDGIJJIJJJJJHJJJJJJJJJJJJJIJJJJJJJJJJJJI
@4867974/1
cgcaaattatgtcacataaatgtcaaaatgccacataatttgcaaaattt
+4867974/1
CCCFFFFFHHHHGJJJJJJJJJIIHGIJJGIJIJJJJJJJJIJJJJIJII
@259116/1
aaaagctcgacatggagtcccaaaacatgaccatgatgcactcggccgga
+259116/1
CCCFFFFFHHHHHJJJJFGIJJJJJIJJIJJJJJJJIJJJJJJIJJJJJD
@4867975/1
cgcaaattatgtcacataaatgtcaaaatgccacataatttgcaaaattt
+4867975/1
CCCFFFFFHHHHHJJJJJJJIIJJJJJJJJJJJJJJJJJJJJJJJJJJJI
@7941278/1
gagaatatgaaatttaaaagaaaatttgaaaagtatcatgagttttgtga
+7941278/1
CBCFFFFFHHGHHJJJJJJJJJJJJJJJJJJJJGHIJJJJHIGHIJIIJI
@7941279/1
gagaatatgaaatttaaaagaaaatttgaaaagtatcatgagttttgtga
+7941279/1
CCCFFFFFHHHHGJJJJJJJJJJJJJJJJJJJJEGIIJJIIJHIJJJJJI
@7941280/1
gagaatatgaaatttaaaagaaaatttgaaaagtatcatgagttttgtga
+7941280/1
CCCFFFFFHHHHHJIJEHJIEGGJJJJJJJJJJFHIGGHIIJGIHIJHIJ
@7941281/1
gagaatatgaaatttaaaagaaaatttgaaaagtatcatgagttttgtga
+7941281/1
CCCFFFFFHHHHHJJJJJIJJJJJIJJJJJJJIFHIIJJJJJDHIJJJJJ
@7941282/1
gagaatatgaaatttaaaagaaaatttgaaaagtatcatgagttttgtga
+7941282/1
CCCFFFFFHHHHHJJJJJIJJJJJJIJJJJJJJEHIJJJJJIGIIJJIII
@7941283/1
gagaatatgaaatttaaaagaaaatttgaaaagtatcatgagttttgtga
+7941283/1
CCCFFFFFHHHHHJJJJJJJJJJJJJJJJJJJJGHIJJJJJJHIJJIIJJ
@7941284/1
gagaatatgaaatttaaaagaaaatttgaaaagtatcatgagttttgtga
+7941284/1
CCCFFFFFHHHHHJJJJJJJJJJJJJJJJJJJJGIJJJJJJJFIIJJJJJ
@7391436/1
ctttgttcagttcttgcaggagatcgctagcgaacaatccttcgaggtaa
+7391436/1
CCCFFFFFHHHGHJIIIEIGIJGIGGIIIIIJJJGGIJJJJJJIJIIGHG
@7391437/1
ctttgttcagttcttgcaggagatcgctagcgaacaatccttcgaggtaa
+7391437/1
CCCFFFFFHHHHHJJJJJJJJJIGJJJJJJIJJJJJJJJIJJJJJJJFHH
@7391438/1
ctttgttcagttcttgcaggagatcgctagcgaacaatccttcgaggtaa
+7391438/1
CCCFFFFFHHHHHJJJJJJJJJIJIIJJJJJJJJJJJJJJJJJJJJJHII
@3384738/1
cagcaaatttctcaagggcacacggcaacaaaaagtgataatggatacaa
+3384738/1
CCCFFFFFHHHHHJJJJJJJJJJJJIJJJJJJJJJFHIJJJJJJIIIJJJ
@261100/1
aaaaggaaaactaaaggatttctcaacttgtttccgtgagttgctgaaca
+261100/1
CCCFFFFFHHHHHJJIIJJJJJIJJJJJJJIJJJJIHIHIGIIJIIJJJJ
@6477224/1
ctgggcttttcctgcttttttagcagctttaccattcgtcttatcgatgc
+6477224/1
CCCFFFFFHHHHGJJJIJJJIIJIJIJGIIJGJGJJJJDGIJIJIJJJJG
@6477225/1
ctgggcttttcctgcttttttagcagctttaccattcgtcttatcgatgc
+6477225/1
CCCFFFFFHHHHGJJJJJJJJIJJIIIIJJJJIJJJIJIJJIJJJIJJJJ
@6477226/1
ctgggcttttcctgcttttttagcagctttaccattcgtcttatcgatgc
+6477226/1
CCCFFFFFHHHHHIJIJJIJJIIJJJJJJJJJJJJJJJIJIJJJJJJJJJ
@6477227/1
ctgggcttttcctgcttttttagcagctttaccattcgtcttatcgatgc
+6477227/1
CCCFFFFFHHHHHJJJJJJJJIFIGIJJJJJJIJJJJJIJJJIJIIIIJI
@6477228/1
ctgggcttttcctgcttttttagcagctttaccattcgtcttatcgatgc
+6477228/1
CCCFFFFFHHHHHJJJJJJJJJIJJJJJJJJJIJJJJJIJJJGIIIGIJI
@6477229/1
ctgggcttttcctgcttttttagcagctttaccattcgtcttatcgatgc
+6477229/1
CCCFFFFFHHHHHJJJJJJJJJJIJJJJJJJJBFHGGIDBGG<?9BBB??
@6477230/1
ctgggcttttcctgcttttttagcagctttaccattcgtcttatcgatgc
+6477230/1
CCCFFFFFHHHHHJJJJJJJJJJJIJJJJJJJJJJJJIGIIJIJJJJJJI
@7942487/1
gagaattcacttatgaatgtggcataggttctgtcaaaactgttgcgact
+7942487/1
CCCFFFFFHHHHHJJJJJJHJJJIJJJJIJJJJGJJJJJIJJIJJJJJJJ
@3862581/1
ccagaacgtaagatatcctaaactcacttttttccgaaaaaatatcgcaa
+3862581/1
C@CFFFFFHHGHHJJJJJJJJJJJJGJIJJJJJJJJJGIJJJIJJIJJJJ
@3862582/1
ccagaacgtaagatatcctaaactcacttttttccgaaaaaatatcgcaa
+3862582/1
CCCFFFFFFHHHHJJJJJJJJJIJJIJJJJJJJJJJJJIJJJIJJJJJJJ
@3862583/1
ccagaacgtaagatatcctaaactcacttttttccgaaaaaatatcgcaa
+3862583/1
CCCFFFFFHHHHHIJJJJJJJJJJJJJJJJJJJJJJJJGIJJJJJJJJJJ
@7943270/1
gagaatttgaaaagcgagcttcatgatcccctgaaaaatatatcttgaag
+7943270/1
CCCFFFFFHHHHHJJJJJJJJJJJJIJJJJJJJJJJJJJJJJJJJJJHIH
@7943271/1
gagaatttgaaaagcgagcttcatgatcccctgaagaatatatcttgaag
+7943271/1
CBCFFFFFHHGHGJIJJJJJJJJJJIJJJJJJJIJJGJJJJJJJJJJHJE
@7943272/1
gagaatttgaaaagcgagcttcatgatcccctgaagaatatatcttgaag
+7943272/1
CBCFFFFFHHHGHJIJJJJJJJJJJJJJJJJJJJJJJJJJJJJJJJJJJJ
@7943752/1
gagacaacagcagtctgctcctcctcaacaacaacaacccacttggggca
+7943752/1
CCCFFFFFHHGHHJJJJJJJJIJJJJJJJJJJJJJJJJJJIJJJIJJJIJ
@3387653/1
cagcaacctggagcgagacaacatcacccttcacctccacaacaacaacc
+3387653/1
@@CFFFFEHFHHGHIAG<<9AF@EFGGGIIIHGIIIIIIIIIIIIIIIIC
@3388599/1
cagcaactcctggaggacgctgacgggagtcttgctcggcatggaggcca
+3388599/1
CCCFFFFFFHGHHIJIFHGIIJJIJIEFE?DDGIIJGIDHJJGECCHFHH
@1380790/1
aggaacaatctttgatttcatttccggaataaggatttctagggtagcct
+1380790/1
@C@FFDFFDHHFGGIJJJJGHJIJIGHIJJJJIIIJJHIIIJIEFHGIJJ
@3390566/1
cagcaagctcctccgcaacagcaacctggagcgagacaacatcacccttc
+3390566/1
CCCFFFFFHHHHHJJJJIJJJJJJJJIJJIJJJFH?FHIJJIJJJJJJHJ
@4345216/1
cctacatctcaacaacaagctgcatggggtagacaacaaactccaccaca
+4345216/1
CCCFFFFFHHHHHJJJJJJJJJIJJJJJJCGIIJJJJJJJJJJJJJJJJI
@264157/1
aaaagggagcatttatttgatgcaaagtatagaggttgtacccaaacttt
+264157/1
CCCFFFFFHHHHHJIJJJJJIIJJJJJFHIJJJJJFFHIHHJJJJJJJJJ
@6485026/1
ctgggtctgtagatccggccatttcattacaccatgtacctatttcgatc
+6485026/1
CCCFFDEFHHHHHJJJJJJJJJJJJJJJJJJJJJJJIIJJJJJJJJJJJJ
@1862289/1
attatattgtgaaaagggagcatttatttgatgcaaagtatagaggttgt
+1862289/1
BBCFFFFFHHHFHJJIJJHGHIHJJCHIJJGJJJIJIJIJIJIIIJGIIE
@1862290/1
attatattgtgaaaagggagcatttatttgatgcaaagtatagaggttgt
+1862290/1
CCCFFFFFHHHGHJJJJJJJJJIJJHJJJJJJJJJJJJHGIIJJJJGHIH
@2848421/1
caaggatgtaagaactatggaggaatattacaataagccgaataaaaatg
+2848421/1
B@CFFFFFHHHHGJJJJJJJJJJJJJJJJJJJJJJJJJJJJJJJJJJJJI
@2848422/1
caaggatgtaagaactatggaggaatattacaataagccgaataaaaatg
+2848422/1
CCCFFFFFHHHHHJJJJJJJJJJJJJJJJJJJJJJJJJJJJJJJJJJJJI
@2386240/1
caaaatacccgtagaaacgaatcatctcagcctcgcgctaggtaaattaa
+2386240/1
CCCFFFFFHHGHHIJJJJJJJJIJIIJJJJJJJJFJJIJIIJFHIJJJJJ
@1863412/1
attatccatttcctgtaattctggtttctctatagttttgtcatacgttt
+1863412/1
CCCFFFFFHHHHHJJHJIJJJIJIHHJJJJJJJJJHIJJIIJJIIJJFHI
@5373204/1
cgtcgacaataaactccggagtagttgttaaattattgaatatcaaatct
+5373204/1
@C@FFFFFHFHHGIJGIIIEG?EEIIIJJIIIIGIJIIIIIBDEDHHIGH
@1864319/1
attatctatcgatactgaatgtaattttttatatagtgccccgatgatat
+1864319/1
@CCFDDDFHHHFHIGGGGGEHGHEEHIEIIJJJJGIF@GIJJI0@FBFBF
@1864449/1
attatctccagttaactccacaatttagtagacatagtttggacattaat
+1864449/1
BBBDFFFFHHHHHIJJJJJJJJJJJJJJIJJJJJJJJIJJJJJJJJJJJJ
@266482/1
aaaaggtgcaaattaagatatcctcagatgccgacactatgggtcggatc
+266482/1
BCCFFFBDHHHHHJJJJJJJJJJJJ>FHHIIJJJJJJJJJJJJHHIJJJI
@266733/1
aaaaggtgggaaatgttgactgttgtagctgattaaggggtgtattctat
+266733/1
BCCFFFBDHHHGHJJJJJIIJJIJJHIIJJJFHIGIJJJJ@G@BHIIJIG
@266734/1
aaaaggtgggaaatgttgactgttgtagctgattaaggggtgtattctat
+266734/1
BCCFFFBDHHHHHJJJJJJJJIIIJHJJJJJGIJIJJJJJ:DDHGJIJJG
@7397332/1
ctttgttgttgacgttcatttcgacccgtttgctgttgttgggcaccttt
+7397332/1
@CCFFEFFHHHGHIJJIGIGHGIIJGIHGIJJJIIDEHFHIJJIJJJIIH
@7397333/1
ctttgttgttgacgttcatttcgacccgtttgctgttgttgggcaccttt
+7397333/1
CCCFFFFFHHHHHJJIJJJJJJJIIJJJJJIJIJJIIJIJFIJJJJJJJJ
@7947390/1
gagactctcagcttcaacgccaaggacttcaacttcgttcagttcttgca
+7947390/1
CCCFFFFFHHHHHJJJJJGGIIJJIGJJJIIJJJJIJJIJJJIJJJJJJJ
@6896620/1
cttctacatacggtttatagtctagaaggtactcatccaattcgagaggt
+6896620/1
CCCFFFFFHHHHHHIJJJJJJJIGGJJJJFHIIIGIJJJJJJJIJIGJJJ
@3397362/1
cagcaattccctatgaagcttgaagtaaaacaagaagaaagtaaagttac
+3397362/1
@@@DDFDDHHHGDEHIJGGGHIIGD<AHIEFCFGCEECGHGCDHCG?FDG
@1866655/1
attatgtcacataaatgtcaaaatgccacataatttgcaaaattttgaca
+1866655/1
CCCFFFFFHHHHHJJJJJJJJJJJIJJJJJJJJJJJJJJJJJJJJJJJJI
@5377466/1
cgtcgctggtatccaaagttaaaaatctcggtaaaatttccaagacgctg
+5377466/1
?@@B?@DDFCDDFFEG@GD?EHIC9CBDED@::CFFCA??BBB<GDFE<6
@1384742/1
aggaattggaggaggagggtacgaaggaactggaggataactgtagacgt
+1384742/1
@@@BDEFFGDHFHHGEGII2AC@GFGHGGGHHIICEHGGGGBC=BEHIHG
@268521/1
aaaagtaatataaccttagatttcgaggcaaattgattgatttgcccagc
+268521/1
@@@DDD?DDHGDFIGEHG@CACHGECC@@F@8?C>G@CGDHEHBFIIIBC
@268522/1
aaaagtaatataaccttagatttcgaggcaaattgattgatttgcccagc
+268522/1
CCCFFDDFHHHGHJJJJIIJJJIJJJJJJJJJJJJJJJJIJJJJJJJJJI
@3400552/1
cagcaccctggtcctccacaacagcaagctcctcc
+3400552/1
8?@BDD?A:;F222<AGGFI=EEFICDGB9?<;D?
@3400553/1
cagcaccctggtcctccacaacagcaagctcctccgcaacagcaacctgg
+3400553/1
CCCFFFFFGHHFHJJJJJJJJJJJJJJJJJJJJJJJJJJJJJJJJIJJJI
@2394689/1
caaaatcatgaccaaaaagtgaaca
+2394689/1
@@@FFDDFHHHHHIJIJJJAEHIJI
@3400554/1
cagcaccctggtcctccacaacagcaagctcctccgcaacagcaacctgg
+3400554/1
CCCFFFFFHHHHHJJJJJJJJJJJJJJJJJJJJJJJJJJJJJJJJJJJJI
@2394690/1
caaaatcatgaccaaaaagtgaacagctatcgatacacagtcatagatcc
+2394690/1
BCCFFFFFHHHHHJJJJJJFHIIIGGIJJJJJIJJJJJJJJJJJJJIJJH
@2394691/1
caaaatcatgaccaaaaagtgaacagctatcgatacacagtcatagatcc
+2394691/1
CCCFFFFFHHHHGJJJJJJHGHIJJJJJJJJJJJJJJJJJIJJJJJJJJJ
@2394692/1
caaaatcatgaccaaaaagtgaacagctatcgatacacagtcatagatcc
+2394692/1
CCCFFFFFHHHHHJJJJJJHHIJJJJJJJJJJJJJJJJJJJJJJJJJJJH
@6898115/1
cttctactaaagaatgtccactctcttcttgtagtcttataaatctctcc
+6898115/1
CCCFFFFFHHHHHJIJIJJJJIIJJIJJJJJGIJGIJJIJJJJJJJIIIJ
@6898605/1
cttctacttaccacttagcagaacccgataaagcgttaccagcgcttgag
+6898605/1
BBBBDDDFHHHHHJJJJJIJIJJJJCGHJJJJJFIGHGJJJJFGIGHIJJ
@6898606/1
cttctacttaccacttagcagaacccgataaagcgttaccagcgcttgag
+6898606/1
CCCFFFFFHHHHHJJJJIJJIJJJJJJIIJJJIGGGHIJJJJJIJJJJGI
@6898607/1
cttctacttaccacttagcagaacccgataaagcgttaccagcgcttgag
+6898607/1
CCCFFFFFHHHHHJJJJJJJJJJJJJJJJJJJJJJHIJJJJJJJJJJJJJ
@6898608/1
cttctacttaccacttagcagaacccgataaagcgttaccagcgcttgag
+6898608/1
CCCFFFFFHHHHHJJJJJJJJJJJJJJJJJJJJJJJJJJJJJJJJJIJJJ
@3401855/1
cagcactattgacactaagaaatcacagagccccgggcccagatggcatt
+3401855/1
CCCFFFFFHHHHHJJJJJJJJJJJJJJIJIIJJIIIJJJJJJJJJJIIJI
@1868768/1
attattcagcatgcgatgttgattccggtactagtttg
+1868768/1
@@@ADD?BBF?FA<FE;FFC>EH@ECBCD@ECB>DFH4
@6492067/1
ctggtaacgctttatcgggttctgctaagtggtaagtagaaggtaagcca
+6492067/1
CCCFDFFFHHHHHJIIJJIIJIJJGIJJI?FHDGHIHGIJJJJFGIJJIG
@6492068/1
ctggtaacgctttatcgggttctgctaagtggtaagtagaaggtaagcca
+6492068/1
CCCFDFFFHHHHHJJJJJJJJJJJJJJJJGIJIJJJIIJJJJJGHIJJJH
@5873480/1
ctccacaacaacaacctcaagcttggggtcaacaacagcccgttccgcca
+5873480/1
CCCFFFFFHHHHHJJGIJGIIJIGIIJJHFHGIJJJJJIJIJFIJJJJJG
@5379863/1
cgtcgtgtaccacatctcggatcttgctactaatactcgattcgatagg
+5379863/1
@@?DDDDDFHHDFIGIJJIIJGGHHIIJIIJJJIIJEHI?EHGIBHIIJ
@5379864/1
cgtcgtgtaccacatctcggatcttgctactaatattcgattcgataggt
+5379864/1
@@?DDFFFHDBFHGIIGEHGIJGEGG@FIGGIGIHIFEEFCGIEIICEB9
@4878277/1
cgcaataagtgatacaagaaaatatacagactaaagaaacgctcgtgggg
+4878277/1
@@CFFFFFGCFHHIIJIIGDHIIIJIJJIJIJJIJJIIJGJJIJGFHIJF
@4878278/1
cgcaataagtgatacaagaaaatatacagactaaagaaacgctcgtgggg
+4878278/1
@CCFFFFFHHHFHIJJJJJJJJGGHIJJIJJJIJJJJIJJIJJJJIJIJJ
@269721/1
aaaagtattatgagaatatgaaatttaaaagaaaatttgaaaagtatcat
+269721/1
CCCFFDEFHHHHHJJJJJJJJJJJJJJJJJJJJJJJJJJJJJJJCHIJJJ
@270060/1
aaaagtcacgagaatttgaaaagcgagcttcatgatcccctgaagaatat
+270060/1
CCCFFEFFHHHHHJJJJJJJJJJIIJJIIJJJJJJJJJJJJJJJIHJJJG
@5380754/1
cgtcgtttgacatatcgttgtcatcccacaaggtacaatactttgttggt
+5380754/1
BC@FFDFFGHHHHGIIIHIIGIIFIJJGIGGGI?DFGIGIJGIJGGIGID
@5380755/1
cgtcgtttgacatatcgttgtcatcccacaaggtacaatactttgttggt
+5380755/1
CCCFFFFFHHHHHJJJJJJJJJJJJJJJJJJJJHGIIIIJJJJIJIJJJI
@803788/1
aagagttggccactaaactgggcagctcggctgagaatcggtattcggga
+803788/1
CCCFFFFFHHHGHJJJJJJJJJJJJJJJJJIJJJJIIJJJJFHIJJJJJI
@4878550/1
cgcaatagctcaaaagggaacaatt
+4878550/1
CCCFFFFFHHHHHJJJJJJJGIGJJ
@4878551/1
cgcaatagctcaaaagggaacaatttttgtcgagttattgatttcgagga
+4878551/1
@CCFFFFFFHHFFIJIHJJJJJJJJJHJGGHHBHFHEIIIIJJIGJGHII
@4878769/1
cgcaatattagaaattttcaaatattcttcgcttttgactcgacaaaaat
+4878769/1
CCCFFFFFHHHHHJJJJJIJJIJJJJJJJJJJJJJJJJJJJJIJJJJIJI
@4878770/1
cgcaatattagaaattttcaaatattcttcgcttttgactcgacaaaaat
+4878770/1
CCCFFFFFHHHHHJJJJJJJJJJJJJJJJJJJJJJJJJJJJJJJJJJJJJ
@2853886/1
caagggaagggggcggcccccatcccaacagaaggggtaaccgcaagggg
+2853886/1
BCCFFFFFHHGGHJJJDHGHHFFFDDEEDDDCDDDDD;@DDDDDDDDDDD
@2854315/1
caagggcacacggcaacaaaaagtgataatggatacaaatttgactactg
+2854315/1
@@CDDFDBAFHHD<GBHGIGGIICGCFGIIEIGFGHIIIIIIFGHIIIII
@2854316/1
caagggcacacggcaacaaaaagtgataatggatacaaatttgactactg
+2854316/1
CCCFFFFFHHHHHJJJJJJJJJJDGIJJJJJJJIJIJJJJJJJJJJJJJI
@2854317/1
caagggcacacggcaacaaaaagtgataatggatacaaatttgactactg
+2854317/1
CCCFFFFFHHHHHJJJJJJJJJJDHIJJJJJJJIJJJJJJJJJJJJJJJJ
@6899842/1
cttctagggataaggaaggagttacagtgtttttaaatcccatagttaat
+6899842/1
CCCFFFFFHGHHHJIJJJJGIEHIIIJFHHIJJJJJJIJJJJJIJIJJJG
@3406307/1
cagcaggttttttaacagtttgaaaaccttgataaatggaacgaaattaa
+3406307/1
CCCFFFFDBHHHHJJJIJJJJJJJJJIJJJJJJJJJJJJJJJJJJJJJJJ
@3871335/1
ccagaattatgtgaattttacagggcgttcacgtgtgccaaagccaatga
+3871335/1
C@CFFFFFHHHHHIIJIIIJJGGIJEDHIJJIIHIGHIJJJJHFHGGJJG
@5875259/1
ctccaccacaggaacctcaagcttggggtaaaccgcaagtttcacagcaa
+5875259/1
CCCFFFFFHHHHHJJJJJJJJJJJJJJJFGIJJJJIJJJGIJJJJJJJJI
@1389159/1
aggagatcgctagcgaacaatccttcgaggtaacctacgtggacatcgaa
+1389159/1
B@@DFFFFHHHHGIJJJJJJJJJJIJIGIJ?FHGJJIJIFGGHIJIIIIF
@3407141/1
cagcagtcccacaaagtttcacagttccacaaaacgctgaaaaattccgt
+3407141/1
CCCFFFFFHHGHHJJJGIJJJJJJHIJJJJJJJJJIJJJJJJJJIJJIIH
@3407142/1
cagcagtcccacaaagtttcacagttccacaaaacgctgaaaaattccgt
+3407142/1
CCCFFFFFHHHHHJIJHIGIIIIIJGJJJJJJJIGIJJJJJJJJJJJJJD
@3407143/1
cagcagtcccacaaagtttcacagttccacaaaacgctgaaaaattccgt
+3407143/1
CCCFFFFFHHHHHJJJIJJJJJJJIIJJJJIJJIIJJJJJJJJJJJJJJG
@2854843/1
caaggggcacggaccacttcacggaaatctaccgacagagaggttatcct
+2854843/1
CCCFFFFFHHHHHJJIJJJJJIJIJJJJJJJJJJJJJJJJIJJGIJGHHH
@2854844/1
caaggggcacggaccacttcacggaaatctaccgacagagaggttatcct
+2854844/1
CCCFFFFFHHHHHJJJJJJJJJJJJJJIJJJJJJJJIIJJJJJ@EHHHHG
@3407501/1
cagcagtctgctcctcctcaacaacaacaacccacttggggcagacaaac
+3407501/1
@CCFFFFFHHHHHIJJJJIGIIJJJJJJJJJJJJJJJIJJJJJJJIJJJF
@3407502/1
cagcagtctgctcctcctcaacaacaacaacccacttggggcagacaaac
+3407502/1
CCBFFFFFHHHHHJJJJJJJJJJJJJJJJJJJJJJJJJJJJIJJJJJJJJ
@271946/1
aaaagtgataatggatacaaatttgactactgtatagctttcttctcttg
+271946/1
?;8BD=ADFFFBD<BDGEDF<ECH<4C<CFDD2AC<?EFFCFG?DBCBFG
@271947/1
aaaagtgataatggatacaaatttgactactgtatagctttcttctcttg
+271947/1
@@@FFADDHHGHHGBFFHFGHIIJGIIFGIGIBDHIGIJJIGIIFHIIIJ
@7951047/1
gagaggttatccttgggggaagaagccaaattgctctactctcaagaaat
+7951047/1
CCCFFFFFHHHHHJJJJJJIJIIJIJJJJJJJJJJJJJJJJJJJJJJJJJ
@272698/1
aaaagtgtgctccattggtttatcctctactgtacaactgtttacctgtg
+272698/1
BBCFFDEDHHHHHJJJJJIJJJJJJJJJJJJJIJJJJJJJIJJJJJJJJI
@2403452/1
caaaatgccacataatttgcaaaattttgacatttttttctttcctttat
+2403452/1
CCCFFFFFHHHHHJJJJJJJJJJJJJJJJJJIJJJJJJJJJJJJJJJJJJ
@2403453/1
caaaatgccacataatttgcaaaattttgacatttttttctttcctttat
+2403453/1
CCCFFFFFHHHHHJJJJJJJJJJJJJJJJJJJJJJJJJJJJJJJJIJJJJ
@2403454/1
caaaatgccacataatttgcaaaattttgacatttttttctttcctttat
+2403454/1
CCCFFFFFHHHHHJJJJJJJJJJJJJJJJJJJJJJJJJJJJJJJJJJIII
@1873871/1
attcaaacattgaagccagatcgataaaaaaatatcgcaatattagaaat
+1873871/1
CCCFFFFFHHHHHJJJJJ@GIIJIIGIJJJJJJIJIIJJJJJJJJIJJHH
@3872924/1
ccagacaaagcacctatcgaatcgaatattagtagcaagatccgagatgt
+3872924/1
CCCFFFFFHHHHHJJJJJJJJJJJJJJJIJJJHIIJJJJJJJJJJJJIJB
@5877160/1
ctccacctacacaagctcaatacaatccccacattccaccccaatctagc
+5877160/1
CCCFFFFFHHHHHFHIJJJJIJJIJJGJIJJJJJIJJJJJIIIIGIIJJI
@806226/1
aagatatccagcctttgatggaagaaaaaatttatacagcactactatgt
+806226/1
CCCFFFFFHHHHHJJJJJJJJIJJIIIIJJJJJJJIJJJJJJJJJJJJJJ
@806260/1
aagatatcctaaactcacttttttccgaaaaaatatcgcaatagctcaaa
+806260/1
CCCFFFFFHGHHHJIIGHIJJJJJIJJJJIIIIJIIIGIJJJIIJIJJJJ
@806618/1
aagatatgctgcaacctctactacagtacgcaagaataagattatggaag
+806618/1
CCCFFFFFHHHHHJJJJJIJJJJIJJEJIJJJJJIJJJJJIJJJJJJIII
@1391948/1
aggagttgctgagccgtcgcggcatcactcccaaatacgaactggtccaa
+1391948/1
CCCFFFFFHHHHHJJJHHJJJIJJIJJJJJJJJJJJJJJJJJJHHHHHHF
@6902419/1
cttctatctagtttcccacgccagtatacagggagtggcgaaaccaacaa
+6902419/1
C@@DFFFFHHGBFIIGIJGIJJGIIGIJIJJJGIIFEHIIFGIIJGIJJI
@1392602/1
aggatagcaactaattttacaagctatactttgcatagaattagtggttt
+1392602/1
<@BFFFFFHHHHHJJJJJJJJJIJJJJGHIJJIJIJHICHHJEIFGGFHI
@1392603/1
aggatagcaactaattttacaagctatactttgcatagaattagtggttt
+1392603/1
CCCFFFFFHHHHHJJJJJIJJJIJJJJJJJJJJJJJIJIJJJJJHHIHHI
@3410642/1
cagcatcctgaccgacttcacccggaaatgtggtttaatgagcctggcga
+3410642/1
@@<DB?DDHDDBFHIGGHAADBHHIGE>FDH@FFHHCEH@DGGHGD@GGE
@3411693/1
cagcatgcaagagagtccaaagagaaggttatgaaccggcaataactttc
+3411693/1
CCCFFFFFHHHHHJJIJJIJJJJJIJJJHIJJJJJJJJJJIIJJJIJJJJ
@1877979/1
attcaagatccagtgtttaaggaactatcagatgttggtccgccacactg
+1877979/1
@C@FFFFFHHGGHEHHGIGGIICHIFGGIJJJJIGIIIDGIHIHGEHGHH
@277886/1
aaaagtttatttatcatacacaggtaaacagttgtacagtagaggataaa
+277886/1
CCCFFDFFHHHHHJJJJJJJJJJJFHGJJJJHJJJJJJJIIJJJJJJJJJ
@2407750/1
caaaattaaatcaatatggcgactgagaggcaaacaaatgttattttatc
+2407750/1
CCCFFFFFHHHHHIJJJJJIJIIJJGJJJJJJJJJJJJJJGIIJJJJJJJ
@6505326/1
ctggtccaagtcctaacgtgttattacaagctttgacaatgtcaaatgcc
+6505326/1
??;DD>DDDD2ADBEI:CEECCCFFAECFE=CECC??BD9DCDCD>DDDD
@5388320/1
cgtcttatcgatgcattgaaacgcaaactgacgtttacttttcgaatgtc
+5388320/1
CCCFFFFFHHHHHJJJJJJJJJJIIJJJJJJJIJJJJJJJJJJJJJJIII
@279667/1
aaaataaaatacggcaaagagaagaaaggccgatagaatgaagtgaaagt
+279667/1
CCCFFFFFHHHHHJJJJJJJJJJJJJJJJJJJJJJJJJJJJJJHHIJJJG
@810599/1
aagatgcagtgactgccgccacactcggtatatgttgcgaatcagggctg
+810599/1
B@CFFFFFHDHHHIIFIIIJJJGHGIJG?FHJIJHIJJIJJJIHIIIJJJ
@4356047/1
cctatacttgtacctattgaattgtgtacaatagaagataatcagacaat
+4356047/1
CCCFFFFFHHHHHJJJJJIIJIIJFHFIIJJJFIIJIGIJJJJJJGJIJE
@6506272/1
ctggtcctccacaacagcaagctcctccgcaacagcaacctggagcg
+6506272/1
CCCFFFFFHHHHHJJJJJJJJJIJJJJJJJJJJJJJJJJJJJJJJJJ
@1883074/1
attcacatttagactcagacgaactgcagtgtttgacatatcagttatgt
+1883074/1
@@@DDBDDHHFF?FGH@>F:1CGGEGHGG@G<CGF<F>G9DG@B0?GGGH
@1883812/1
attcacctttatatatgtcacattttgtggttctttaacgaaatgtcaag
+1883812/1
CCCFFFFFHGHHHIIIJHJJIJIJJIIGGICEGGHIJIIJJJJJIFHEHF
@1883813/1
attcacctttatatgtcacattttgtggttctttaacgaaatgtcaagag
+1883813/1
CCCFFFFFHHHHHJJIIJJJJJJJIGIJIJJJJJJJJJJJJJJIJJJJJJ
@1883859/1
attcacgacagtcaaaatagagagaaaatatataaagtgaaagtcaaatt
+1883859/1
CCCFFFFFHHHHHJJJJIJJJJGHIJIIIIIJJJJJJJIGIIIGIHGJIJ
@7956229/1
gagatccagcaagttcttggctgccgaatgtttggcgtctttcttcgatc
+7956229/1
CCCFFFFFHHHHHIJJJJJJJJJJJJIJJJIJJJJIJHIJJJJJJIJJJE
@2412429/1
caaaattcgttctacatatgaaacatgtcagttatatattcacctttata
+2412429/1
CCCFFFFFHHHGHJJEIJJJJJIJJJJJJIJIJJJJJJIJJJHJJJJJJI
@2412430/1
caaaattcgttctacatatgaaacatgtcagttatatattcacctttata
+2412430/1
CCCFFFFFHHHHHJJJIJJJJJJJJJJJIJJHIJJJJJJJJJJJJJJJJI
@1398661/1
aggcagttcaccatcgcttgtcatgtgttgaaattccgcg
+1398661/1
CCCFFFFFHHHHHJJJJJIJJIJJIHIIJJJJJJJJJJJJ
@1398662/1
aggcagttcaccatcgcttgtcatgtgttgaaattccgcgaaattggcac
+1398662/1
@C@FFFDEHHHFFIJJIIIJGHIFHFGIIGFIJJJJIIHIIGGIIHGJGH
@1398663/1
aggcagttcaccatcgcttgtcatgtgttgaaattccgcgaaattggcac
+1398663/1
CCCFFFFFHHHHHJJJJJJJJJJJJGIJJJJJJJJJJJJJJJJJJJJJJJ
@1398682/1
aggcagttgaccatcgcttgtcatgtgttgaaattccgcgaaattggcac
+1398682/1
BCCFFFFFCFHHHIJJJJJIIJJIJHIJJIIJJIJJJJJJJJJJJJJJIJ
@5389591/1
cgtctttatagaatgtcagtgttattctaaaaagaagactgctaaacgtt
+5389591/1
CCCFFFFFHHHHHJJGHJ?FHJJIJJJJIJJIJIJJIJJJJIJJJJJJHG
@812224/1
aagatgtggcaatccttgcaggatttacccgtggagggtaacaatctgcc
+812224/1
@BCFFFFFHHHHHJJJJIJIJJJJJJJJJJJAHGGIJJBGHJCHHIIGJI
@812225/1
aagatgtggcaatccttgcaggatttacccgtggagggtatcaatctgcc
+812225/1
@C@FFFDFGFFHDHJIGIGIGGIIGHEIHIIEGGCDGG9B0?DFEHIJJI
@5390044/1
cgtctttcttcgatcttccggttccggtggccaccagatcgttgttaagg
+5390044/1
@CCFFFFFHHHHHGIJJJJJJHIJJJIJGIJIJJJJIJJJIGJJJJJJJI
@5390045/1
cgtctttcttcgatcttccggttccggtggccaccagatcgttgttaagg
+5390045/1
CCBFFFFFHGHHDIJJJJJIJHIJJGHHIJIJJJJJJJJJJJJJJJJJJJ
@5390046/1
cgtctttcttcgatcttccggttccggtggccaccagatcgttgttaagg
+5390046/1
CCBFFFFFHHHHHJJJJJJJJIJJJJJIJJIJJJJJJJJJJIJJIIJJJI
@5390159/1
cgtctttgctttggtcactttacgcgcgaaaaccattatgttttactaat
+5390159/1
@@:?B?DDDHHHGIIIBHHIIIIIIB?D@GHGHGCGIGHGCFHIFEIGEH
@5390160/1
cgtctttgctttggtcactttacgcgcgaaaaccattatgttttactaat
+5390160/1
CCCFFFFFHHHHHJHIJJJJJJJJJJJJJJJJJJJJJJJJJJJJJJJJJJ
@1886819/1
attcagcaggtttttttaacagtttgaaaaccttgataaatggaacgaaa
+1886819/1
@@@FFDDFHFDFHGGHIJIEAGIGGHEHEIGIIIIIJJJJIIIFGHHIGF
@2861801/1
caaggtttggaggagttgtactaatttgtgtaattgaagttcgtattatt
+2861801/1
BBCFFDFFHHHHHIIFHIHIJJJJJJJJFHHIJIJJJJJHIJJIJJJJJI
@7957851/1
gagatgtgcatgtcccgcagatggccaccaccattctatgaaatggaaca
+7957851/1
B@CFFFDDHGHHHIIIJJIJIIIIIJJJJJJJJIJJJIJIJIIJJJIJJI
@6908666/1
cttctcctaagtcgataatttctccgactggcttatggaaaaaacttctg
+6908666/1
CCCFFFFFHHHHHJJJJIJJJJJJJJJJJJJJJJJJJJJJJJJJIJJIJJ
@2862141/1
caaggttttcaaactgttaaaaaacctgctgaatgtgcgccaattgagtt
+2862141/1
B@CFFDDFHHHHHJJJJJJJJJJJJJJJJJJJJJIGIIAHIIJJJJJJCG
@2862142/1
caaggttttcaaactgttaaaaaacctgctgaatgtgcgccaattgagtt
+2862142/1
CCCFFDEFHHHHHJJJJJJJJJJJJJJJJJIJJJIGIJJJJJJJJJJJHH
@2862143/1
caaggttttcaaactgttaaaaaacctgctgaatgtgcgccaattgagtt
+2862143/1
CCCFFDFFHHHHHJJJJJJJJJJJJJJJJJJJJGIHIIIIJJIJJJGG=C
@2862147/1
caaggttttcaatagggcattctaacatgtcaaaattaaatcaatatggc
+2862147/1
CCCFFDFFHHHHHJJJIIGHJJJJJJJJJIJJJJJJJJJJJJJJJJJJJI
@1888140/1
attcagtatcgatagataatattgatgattataattaataactagtgcct
+1888140/1
@B@DFFDEHHHHGJIJHIJEHGHEHEHIIJJJJJIJIJGIJJDGH?DGI>
@4886746/1
cgcacattcagcaggttttttaacagtttgaaaaccttgataaatggaac
+4886746/1
@@CFFFFFHFHGHJJEGHIJJIIEFHIHJGEGDHIIIJJEHJIEHEHGIH
@4886747/1
cgcacattcagcaggttttttaacagtttgaaaaccttgataaatggaac
+4886747/1
CCCFFFFFGHHHHJJFGHIJJIJJJJHJIIHJJJJJJJJIJJJIJJJJJI
@4886748/1
cgcacattcagcaggttttttaacagtttgaaaaccttgataaatggaac
+4886748/1
CCCFFFFFHHHHHJIFHIJIJJJIIJHJJJJJJJJJJIJHIJJJIJIIJF
@4886749/1
cgcacattcagcaggttttttaacagtttgaaaaccttgataaatggaac
+4886749/1
CCCFFFFFHHHHHJJGHJJJJJJIJJHIJJIJJJJJJJJJJIJJJJJIJI
@4886750/1
cgcacattcagcaggttttttaacagtttgaaaaccttgataaatggaac
+4886750/1
CCCFFFFFHHHHHJJGIJJJJJJJJJHJJJJJJJJIJJJJJJJJJJJIJI
@4886751/1
cgcacattcagcaggttttttaacagtttgaaaaccttgataaatggaac
+4886751/1
CCCFFFFFHHHHHJJHIIJJJJJJJJIIJJJJJJJJJJJJJJJJJIJHII
@4886752/1
cgcacattcagcaggttttttaacagtttgaaaaccttgataaatggaac
+4886752/1
CCCFFFFFHHHHHJJHIJJJJIJJIJJIJJJJJJJJJJJIJIJIJIJIHH
@4886753/1
cgcacattcagcaggttttttaacagtttgaaaaccttgataaatggaac
+4886753/1
CCCFFFFFHHHHHJJHIJJJJJJJIJHIJJJJJJJJJJJIJJJJJJJIIJ
@4886754/1
cgcacattcagcaggttttttaacagtttgaaaaccttgataaatggaac
+4886754/1
CCCFFFFFHHHHHJJHIJJJJJJJJJGIJJIJJJJJJJJIJJJJJJJIIJ
@4886755/1
cgcacattcagcaggtttttttaacagtttgaaaaccttgataaatggaa
+4886755/1
CCCFFFFFHHHHHJJFHIJJJJJJJJJGIJIIJJJJJJJJIJIJJIJJGG
@4886756/1
cgcacattcagcaggtttttttaacagtttgaaaaccttgataaatggaa
+4886756/1
CCCFFFFFHHHHHJJHIJJJJJJJJJJHIJJJJJJJJJJJHIJJJJJJJI
@5883840/1
ctccagaagatgatggtatataagatgcaggaattggaggaggagggtac
+5883840/1
CCCFFFFFHHHHHJJJCFJIIJJJJIJJJJJFHIJJJHIJFHICHII7DD
@2416882/1
caaaatttaaatagggaatatgaaagatttaaaatccaggacagtatcca
+2416882/1
CCCFFFFFHHHHHJJJJIJJJJJJIJJJJJJJGGGHHIJJJJJJGIJJJI
@7412470/1
cttttacaagcgttgacgcataactcttacacaccaaatagaacgacgct
+7412470/1
@CCDFFFDFFFAHIGIGGIIJIJBFHIIGGIJIJJIIIIIIJIIJIJJIJ
@1889316/1
attcataaaagtaatataaccttagatttcgaggcaaattgattgatttg
+1889316/1
CCCFFFFFHHHFHJJJJJJJJJJJJJJJJJJJJJJJJJJJJJJJJJJJJI
@3417453/1
cagccagatagactagaaggggaactaagaagactagaaaaattactaaa
+3417453/1
@@@ADFFFHHFFFIGGIJJIJIGHGIIJGIEGHGJJJJFHJIIIIJFJJJ
@1402487/1
agggaacaatttttgtcgagttattgatttcgaggaataatacgaacttc
+1402487/1
CCCFFFFFHHHHHJJHIJJJIJJJJJJJJJJJJJJJJJJJJJJIJJJJJJ
@1402488/1
agggaacaatttttgtcgagttattgatttcgaggaataatacgaacttc
+1402488/1
CCCFFFFFHHHHHJJJJJJJIJIJJJIJJJJJJJJIJJJJJJJJJJJJJJ
@6511982/1
ctggtgcagctataccttcatctgttaacttcgtagctcctttaaaagac
+6511982/1
@@CFDEFFHHHGGIJJJJJIJJJJJIJJJJJJJIIEGGGIJIIIIJJJII
@6511983/1
ctggtgcagctataccttcatctgttaacttcgtagctcctttaaaagac
+6511983/1
CCCFDFFFHHHHHJJJJJJJJJJJJJIIJJJJJJJJJJJJJJJIJJJJJI
@1402848/1
agggaagggggcggcccccatcccaacagaaggggtaaccgcaaggggca
+1402848/1
@CCFFFFFHHHHHJJJJJHHFFFFFEDDEDDDDDD=BDDDDDDDDDDDDD
@1402849/1
agggaagggggcggcccccatcccaacagaaggggtaaccgcaaggggca
+1402849/1
BCCFFFFFHHHGHIJJJJHHFFFFFEDDDDDDDDD7?CDDDDDDDDDDDB
@1890661/1
attcatgcagaaccgattaagaaaggggcagacaacttcatgtacaaata
+1890661/1
CCCFFFFFHHHHHJJBGHJJIIIIJJJJJJJJJIJJJJJJJIIJJJJJJE
@1890662/1
attcatgcagaaccgattaagaaaggggcagacaacttcatgtacaaata
+1890662/1
CCCFFFFFHHHHHJJDGHJJIJJJJAGIJJJJJJJJJJJJJJGGIJJJJJ
@1890663/1
attcatgcagaaccgattaagaaaggggcagacaacttcatgtacaaata
+1890663/1
CCCFFFFFHHHHHJJIJJJJJJJJJJJJJJJJJJJJJJJJJJIIJJJJJI
@1890664/1
attcatgcagaaccgattaagaaaggggcagacaacttcatgtacaaata
+1890664/1
CCCFFFFFHHHHHJJJJJJJJJJJJJJJJIJJJJJJJJJJJJIIIJJJJJ
@2418799/1
caaaatttgacataatttgtggacataaaggaaaaaaaaaatg
+2418799/1
CCCFFFFFHHHGHJJJJJJJIJIJIIIJJJJIJJJJJJJJI98
@2418800/1
caaaatttgacataatttgtggacataaaggaaagaaaaaaaaatgtcaa
+2418800/1
@?;DFFFFHHHHHIIIIIIIGIIIIIIIIIIGIIIIIIIIIIIIAD@F=D
@2418801/1
caaaatttgacataatttgtggacataaaggaaagaaaaaaatgtcaaaa
+2418801/1
11144=A?F>DHDIGFAGHCHI@GFECEGGGAGCFDHGCDGG2B9DDFH9
@2418802/1
caaaatttgacataatttgtggacataaaggaaagaaaaaaatgtcaaaa
+2418802/1
CCCFFFFFHHHHGJJJJJJHJJJJIJJJJJJJJJJJJJJIJJIIIJJJJJ
@2418803/1
caaaatttgacataatttgtggacataaaggaaagaaaaaaatgtcaaaa
+2418803/1
CCCFFFFFHHHHGJJJJJJIHIHIIHIIJJJIJJJIJJJJJJHIIIJIJG
@2418804/1
caaaatttgacataatttgtggacataaaggaaagaaaaaaatgtcaaaa
+2418804/1
CCCFFFFFHHHHHJJJJJJHHJJJJJIJJJJJJJJJJJJJJJJJHIGIIJ
@2418805/1
caaaatttgacataatttgtggacataaaggaaagaaaaaaatgtcaaaa
+2418805/1
CCCFFFFFHHHHHJJJJJJHIJIIJJJJJJJIJJJJJJJJJJHIIIIIIJ
@2418806/1
caaaatttgacataatttgtggacataaaggaaagaaaaaaatgtcaaaa
+2418806/1
CCCFFFFFHHHHHJJJJJJIIJIJJJJJJJJJJJJJJJJJJJJJJJIJJJ
@2418812/1
caaaatttgacatttatgtaacatgtgtgcttaagtggcttaccttctac
+2418812/1
CCCFFFFFHHHHHJJIJJJGIJJJJJIJJJJJJJJGIJJJIIJJJJJGIG
@2419021/1
caaaatttgatcctcacgataattggttgccaccgtgcttttatgttccg
+2419021/1
@<@DFFFFHHHHHJIJII?GIIIIJJJJIJJJJGHDGIEIIJJJJJJIJJ
@2419022/1
caaaatttgatcctcacgataattggttgccaccgtgcttttatgttccg
+2419022/1
CCCFFFFFHHHHHJJJJJIIJJJJJIHIIJJJJJJGHJJJJJJJIJIJJI
@6513187/1
ctggtggccaccggaaccggaagatcgaagaaagacgccaaacattcggc
+6513187/1
@@CFADFFGBHHHJHGIJJJJJJJJIJJJJJIBHGGIJJIGIJHHHHHHF
@6513188/1
ctggtggccaccggaaccggaagatcgaagaaagacgccaaacattcggc
+6513188/1
BB@FDDFFHFHHGJIIJIIJIJJJJJJIJJJJJIJFGFGIJJJHGHHHGF
@3880228/1
ccagatcgttgttaaggaacacgcggtagcggaagattggctcg
+3880228/1
CCCFFFFFHHHHHJJJIIJJIJIIJJGHJJJJIIJJJJGHJJI8
@3880760/1
ccagatggcattcatgcagaaccgattaagaaaggggcagacaacttcat
+3880760/1
CCCFFFFFHHHHHJJJJJJJJJJJIJJJJJJJJJJJJJJJIJGJJJJIJI
@2420794/1
caaaattttgacatttttttctttcctttatgtccacaaacaaattatgt
+2420794/1
CCCFFFFFFHHHFHIJJJIJJJJJJJJJJJJJHIJIIIIJGIJJJJJJIF
@2420842/1
caaaattttgcaaattatgtggcattttgacatttatgtgacataatttg
+2420842/1
CCCFFFFFHHHHHJJJJJJIJIJJJJJJJJJJJJJJJJIJJJJJJJJJJI
@2420843/1
caaaattttgcaaattatgtggcattttgacatttatgtgacataatttg
+2420843/1
CCCFFFFFHHHHHJJJJJJJHJIJIIJJJIJJJJJJJJIJIJJJJGIJJJ
@2420844/1
caaaattttgcaaattatgtggcattttgacatttatgtgacataatttg
+2420844/1
CCCFFFFFHHHHHJJJJJJJJJJJJJJJJJJJJJJJJJJJJJJJIJJJJI
@1404877/1
agggcacacggcaacaaaaagtgataatggatacaaatttgactactgta
+1404877/1
C<?DFFFFHHHHHJJJJJJJJEGHIIIJJJGIJJJJJIJJJIJJJJJJGH
@6515401/1
ctggtgtcgaacgcgtccagatgtttttctcgttttctag
+6515401/1
@CCFDFDDHGHFFIGDGIIIIFHJJIJGIIGGHJIJIIII
@1405173/1
agggcatgatgagcagccgagcccttggcttccttcggagttttgcctgt
+1405173/1
CCCFFFFFHHGHHJJJJJJIJJJJJJIJJJJJJIJJJJGIFHIJIFIJFI
@1893955/1
attccacaagacccccagccccaacaaggaggtaaaaagaagaaacaaaa
+1893955/1
B=@FFFFFHHHHHJJJJJJJJJJIJJJJJJJJBDGIJIJJJJJIJJJJJJ
@6516996/1
ctggttaactttagtgggaaggtttaggtatttgtggtatctgtcgatgt
+6516996/1
CCCFFFFFHHHHHJFHJJJJJJEHIIJJFHIIJJGIJGHIJJJIJJIIJJ
@7961351/1
gagcaagactcccgtcagcgtcctccaggagttgctgagccgtcgcggca
+7961351/1
C@@FFFFFHHHHHJHIIIIJIIJJJJJJJGIGHIIJJEIIJJGIIIJHFD
@7961352/1
gagcaagactcccgtcagcgtcctccaggagttgctgagccgtcgcggca
+7961352/1
CCCFFFFFHHHHHJIJJIJJIJJJJJJJJIJHIJJJJJJIJJGIIJJHFD
@7961353/1
gagcaagactcccgtcagcgtcctccaggagttgctgagccgtcgcggca
+7961353/1
CCCFFFFFHHHHHJJJJJJJHIJIJJJJJIIFHIJJJJJIJJHJIIJHFD
@4361364/1
cctcaaaatcatgaccaaaaagtgaacagctatcgatacacagtcat
+4361364/1
CCCFFFFFHHHHHJJJIJJJJJHHIJIJJJJIJIJJJJJJJJJIJJJ
@4361365/1
cctcaaaatcatgaccaaaaagtgaacagctatcgatacacagtcat
+4361365/1
CCCFFFFFHHHHHJJJJJJJJJEHHIJIJJJJJJJIJJJJJJJIJJJ
@7418150/1
cttttacttaaggttaatgccaagttaaatggtactaatcattttctatc
+7418150/1
@B@FFFFFHHHHHGHIIJJJJJGGJIJJJJIJHHHJJJJIIJJJJIJFII
@7418211/1
cttttacttcagctacttgaaccgtacgtcaaatgtcgcaaattatgtca
+7418211/1
CCCFFFFFHHHHHJJJJJJIJJJJJJJJIJJJJJIHIJJJJJJJJJJGIH
@2424397/1
caaacacacatagtacctctccacaaaaagggaaataaacaaggatgtaa
+2424397/1
CCCFFFFFHHHHHFHIJJJJJJIJJJJJJJJJIJJJJJJJJIJJIIIGHG
@2424398/1
caaacacacatagtacctctccacaaaaagggaaataaacaaggatgtaa
+2424398/1
CCCFFFFFHHHHHHHJJJJJJJIJJJJJJJJJHJIJJJJJJJJJIJJJJI
@3421622/1
cagcccccaccaagggaagggggcggcccccatcccaacagaaggggtaa
+3421622/1
CCCFFFFFHHHHHIJJJJJJIIGIJHFDDDDDDDDDDDDDDDDDDDD<BC
@3421623/1
cagcccccaccaagggaagggggcggcccccatcccaacagaaggggtaa
+3421623/1
CCCFFFFFHHHHHJJJJJJJJJJIJHFDDDDDCDDDDDDBBCDDDDD7@C
@3421844/1
cagcccgctcctccacaacagcaacctggagcgagacaacagcagccagc
+3421844/1
CCCFFFFFHHHHHJJJJJJJIFIJGIIJJJJJIIIJJJJIIJIIGIJJIG
@4891641/1
cgcacttgcagtcccaatatcaaactacaggcagtgttaacgattatacg
+4891641/1
CCCFFFFFHHHHHJJJJJJJJJJJJJJJJJJJJJHIIIJJJJJJJIJJJI
@7963737/1
gagcagactgctgttgtctcgctcgaggttgttgctgtggcggaacgggc
+7963737/1
C@CFFFFFHHHHHJJJIIJIJIIGIFHJGIJIJJJJJHIJJJJBHGEHHD
@7963952/1
gagcagcatgcaagagagtccaaagagaag
+7963952/1
<@@BDDDDFFF?BE@FFDG:3AFH>2<C<:
@816926/1
aagcaaagacgcaataagtgatacaagaaaatatacagactaaagaaacg
+816926/1
@@@DDDDDFFFFFIIIII4CH?CFHIIIIII@GCFGIIIIFIIIFEIIIE
@1409251/1
aggtaagccacttaagcacacatgttacataaatgtcaaaatttgacata
+1409251/1
@@CDDFFFHGHHHJIGIJJEGIIJIIIJJJJJJJJJJJJIJJJJJIIJJJ
@5395582/1
cgtgaagtggtccgtgccccttgcggttaccccttctgttgggatggggg
+5395582/1
BCBFFFFDHHHHHIIJJJJJJJJIJJJJJJJJJJIJJJIJJJJGIJJJJG
@5395583/1
cgtgaagtggtccgtgccccttgcggttaccccttctgttgggatggggg
+5395583/1
BCBFFFFFHHHHHJHIJJJJJJJJJIIJJJJJJJJJJJJJIJJDHJJJJI
@288251/1
aaaatacggcaaagagaagaaaggccgatagaatgaagtgaaagtcgaac
+288251/1
CCCFFFFFHHHHHJJJJJJJJJJJJJJGJJIIJJJJJJGIIJJJHIJJJI
@1409377/1
aggtaatacactattattaggcactagttattaattataatcatcaatat
+1409377/1
?7;4ADDFHHHHGIIIIGIFGIGHHIIIIGGHIGIIIIIIIEGIIIIIII
@1409378/1
aggtaatacactattattaggcactagttattaattataatcatcaatat
+1409378/1
CCCDDFFFHHHHHIJJJJJJJJJJJJJIIJJJJJJJJJJJJJJJJJJJJJ
@1409379/1
aggtaatacactattattaggcactagttattaattataatcatcaatat
+1409379/1
CCCDDFFFHHHHHJJJJJJJJJJJJJJJIJJJJJJJJJJJJJJJJJJJJJ
@5888587/1
ctccaggagttgctgagccgtcgcggcatcactcccaaatacgaactggt
+5888587/1
CCCFFFFFHHHHHJJJJJJJHIJIJJJJJJJJJJJJJJJJJJJJHHHFF;
@1409533/1
aggtaatccacggcatttctggtcgtgggccactaataaaaataattaac
+1409533/1
BCCDDFFFGHHHHJJJJJJJJIFHIHIJIJJJJJJJJJJJJJJJJIJJJJ
@7965072/1
gagcatttatttgatgcaaagtatagaggttgtacccaaacttttcgggg
+7965072/1
CCCFFFFFHHHHHJJIJJJJJIJJIJJJJHIJHIJJJJJJJJJJJJJJJJ
@7965526/1
gagccagccaatgggattgcccatcactttgtcatcgaacgatgtcacca
+7965526/1
CCCFFFFFHHHHHJJIJJJIJJJJJIJJJJIJJJJJJJFGHHJJIJJJJG
@1410393/1
aggtactcgagggcatgatgagcagccgagcccttggcttccttcggagt
+1410393/1
@@CADFDFGHHHGJJGGJCEGGGIEIJIJIJJJJJJIJ<FHIIJJGJHIG
@1410394/1
aggtactcgagggcatgatgagcagccgagcccttggcttccttcggagt
+1410394/1
C@CFDFFFHHFHHJGIDHJHIIJJIJGJJJJJJJJJJIJJIIGIIJJGHD
@2870768/1
caagtcaaagaagctagccaagagaatggcggctcacaagatgtggcaat
+2870768/1
@@CFFFFFHHHHHJJJJJJJJJIIHIIJJJJJGFGDF@FDFHIFGHCHHB
@2870769/1
caagtcaaagaagctagccaagagagtggcggctcacaagatgtggcaat
+2870769/1
CCCFFFFFHHHHHJJJJIIJJJJJIBHIJIJJIGGHG<FBFHHCHIIAHE
@7966041/1
gagcccttggcttccttcggagttttgcctgttccgtagcagacggccac
+7966041/1
C@@FFFFFAHHGHJJIIIIG;FHHIJGIJIIGIIIBGGIGGGFHIFIIIG
@7966128/1
gagccgccattctcttggctagcttctttgacttgccagtgccaatttcg
+7966128/1
@CCFFFFFFHHHHJJJJIJJJJIJJIGJJGIG@GGIJEGFGHHBFHIJIG
@6918151/1
cttctctttgacattgcttgtggtcacttttcgcgcaaaggtaaaatcgt
+6918151/1
@@=DDDFFHGDHFJIJIIJFFH?AFAGHGIIJGIIJJIJJHFHEHGHBBF
@6918152/1
cttctctttgacattgcttgtggtcacttttcgcgcaaaggtaaaatcgt
+6918152/1
@@@DDDFFGHHHFEIJJJJIIJGHHIJIJJJJJJJJJJJJJBFHGIGGII
@6918153/1
cttctctttgacattgcttgtggtcacttttcgcgcaaaggtaaaatcgt
+6918153/1
CC@FFFFFHHHHHJJJJJJJCGH<FHJHIJJJJJJJJJJJJGIIJIIGII
@6918154/1
cttctctttgacattgcttgtggtcacttttcgcgcaaaggtaaaatcgt
+6918154/1
CCCFFFFFHHHHHJJJJJJJHHIFIJJJJJJJJJJJJIJJJHGIJJJJJJ
@6918168/1
cttctctttgccgtattttattttgtaaggtgaggtatttgtacatgaag
+6918168/1
C@CFFFFFHHHHHGIJJJJJJJJJIGIIIJCGHJJCGIJJJIGJIJJGIH
@6918169/1
cttctctttgccgtattttattttgtaaggtgaggtatttgtacatgaag
+6918169/1
CCCFFFFFHFHHH2<AEHA:FCDHAFB9AF<ECFH:CGHIIHD@BDDBFF
@6918170/1
cttctctttgccgtattttattttgtaaggtgaggtatttgtacatgaag
+6918170/1
CCCFFFFFHHHHGGGHIJJIIJJJJIJJJJFHIJJEHIJJJHIJJJJIJI
@6918171/1
cttctctttgccgtattttattttgtaaggtgaggtatttgtacatgaag
+6918171/1
CCCFFFFFHHHHHHIIJJJJJJJJJHIJJJFHHII?HIIJIIJJJJJJJJ
@1900955/1
attcctcgaaatcaataactcgacaaaaattgttcccttttgagctattg
+1900955/1
CCCFFFFFHHHHGIJJJJJJIJFIJGIJJJJJHIJJJJJJJJJJJJIJJJ
@5889848/1
ctccaggttgctgttgtggaggagcgggctgctgttgtttcgctccaggt
+5889848/1
@@<DDFFDDFAB?EGFEGF@FHDHGIIIFIIII>CFFBHIHGHBGEHHF=
@5889849/1
ctccaggttgctgttgtggaggagcgggctgctgttgtttcgctccaggt
+5889849/1
@CCFFFFDHHGHGIJJBHIGIIFHBHHIIHGIEIIJJIFG@ABGEE?EHE
@4365171/1
cctcaagcttggggtcaacaacagcccgttccgccacagcaacaacctcg
+4365171/1
@@@FFFDBHFFFDEHIHHHIJGIBGGEHFEHIIIIIIEIJGIGCGIIJJJ
@4365172/1
cctcaagcttggggtcaaccacaggtttcacaacaacaacctggaacgag
+4365172/1
@@@DFFDFGHHDFG@EHIIJJGGGHEHHGIHGIEIEEHIGIIIIFIHHIG
@3887909/1
ccagcagtcccacaaagtttcacagttccacaaaacgctgaaaaattccg
+3887909/1
CCCFFFFFHHHHHJJJJGIJJJJJJJJJJJJJJJJJJJJJJJJJJJJJJJ
@3889096/1
ccagcatctaattcacattgtttttgtataatagatgccttaaattccct
+3889096/1
CCCFFFFFHHHHHJJJJJJJJIJJJJHEHFHHIGIIJJJJJJIJJJJJJI
@6525317/1
ctggtttctctatagttttgtcatacgtttttgaggcagcaaatttctca
+6525317/1
CCCFDEFFHHHHHJJIJJJJHJJJJJJHJJJJJHIJJJJIJJJJJJGIHI
@6525318/1
ctggtttctctatagttttgtcatacgtttttgaggcagcaaatttctca
+6525318/1
CCCFDFFFHHHHHJIGGIJJIJJJJIJHIJJJJIJJJJJJJJJJJJJJJI
@1905653/1
attcgataggtgctttgtctggttaactttagtgggaaggtttaggtatt
+1905653/1
BCCFFFFFHG<DHIJIIIJIJGHHHIGGIIGHHIIJIIJJIHIJJI?FII
@1905654/1
attcgataggtgctttgtctggttaactttagtgggaaggtttaggtatt
+1905654/1
CCCFFFFFGHFHHJJIJHIJJJIIJJJJJJJJHHJJJJJJHIJIJJBGII
@3891249/1
ccagccccaacaaggaggtaaaaagaagaaacaaaaacaacctgaacaac
+3891249/1
CCCFFFFFHHHHHJJIIJAFHJJJJJJJJJJJJJJJJJJJJJJJJJJJJI
@3891250/1
ccagccccaacaaggaggtaaaaagaagaaacaaaaacaacctgaacaac
+3891250/1
CCCFFFFFHHHHHJJJJJCFHJJIJJJJJIJJJJJJJJJJIJJJJJIJJI
@822527/1
aagcacctatcgaatcgaatattagtagcaagatccgagatgtggtacac
+822527/1
?@@DDD<DHFHHHIHEE9F@EBH<BHHCDEH@FGHIDHII?<9?D9BAHG
@822528/1
aagcacctatcgaatcgaatattagtagcaagatccgagatgtggtacac
+822528/1
CCCFFFFFHHHHHJJJJIJJFIJJJEHIJJJJJJJIJIJIGJFIIGHIJI
@6923199/1
cttctgggcttttcctgcttttttagcagctttaccattcgtcttatcga
+6923199/1
CCCFFFFFHGHHHJJJJJJJJJJJIJJJJJJJJJJJIJJJJJJJJIJJII
@6923200/1
cttctgggcttttcctgcttttttagcagctttaccattcgtcttatcga
+6923200/1
CCCFFFFFHHHHHJJJJJJJJJIJIJJJJJJIJJJJJJJJJJIIJJJIJI
@6923201/1
cttctgggcttttcctgcttttttagcagctttaccattcgtcttatcga
+6923201/1
CCCFFFFFHHHHHJJJJJJJJJJJJJJJJJIJJJJJJJJJJGIJJIJJJI
@1907529/1
attcgattcgataggtgctttgtctggttaactttagtgggaaggtttag
+1907529/1
;@@DBDDD<FCD?FG<AG@EE>33A<A<CFCFGGI@C1?@C?;BBF@FGG
@3891969/1
ccagcctcgaatggccgattgataaaatccgtgatacatttccatgcctt
+3891969/1
CCCFFFFFHHHHHJJJJIJJJJJJJJJJJJJHIFGIJJJJJJJJJJJJJG
@7969233/1
gagctattgcgatattttttcggaaaaaagtgagtttaggatatcttacg
+7969233/1
@@@DFFFFHHHGFHHIIJIGGGGJHJIGIIJJIGDGEHGIGEDEGIJJJJ
@7969234/1
gagctattgcgatattttttcggaaaaaagtgagtttaggatatcttacg
+7969234/1
C@CFFFFFHHGHHIJIJJIJJIJJIJJJJJHIJJGGGIIIIGIJJJICGH
@7969235/1
gagctattgcgatattttttcggaaaaaagtgagtttaggatatcttacg
+7969235/1
CCCFFFFFHHHHGJIJJJIJJJIIJJIJIIGHGIGIJIGIJJJJJJJJJI
@7969236/1
gagctattgcgatattttttcggaaaaaagtgagtttaggatatcttacg
+7969236/1
CCCFFFFFHHHHHJJJJJJJJJJJJJJJJJHJJJFIIJJJJJJJJJJJJJ
@293788/1
aaaatataataaaaatttatagttttttgcatttttattcggcttattgt
+293788/1
CCCFFFFFHHHHHJJJJJJJJJJJJJJJJJIJJJJJJJJJJJJJJJJJJG
@293789/1
aaaatataataaaaatttatagttttttgtatttttattcggcttattgt
+293789/1
CCCFFFFFHHHHHIIIJJJJJJJHHJJJJ?CGIIJJJJJJJJJJIJIJJI
@294174/1
aaaatatacagactaaagaaacgctcgtggggagcgatgacgaataaagt
+294174/1
CCCFFFFFHHHHHJJJJGJJJJJJJJJHIJJJIJJJJJJJJJIJJGJHH>
@3893174/1
ccagcgcttgaggaagtaacggcagcactattgacactaagaaatcacag
+3893174/1
@@@FDFFFHFFHHIIBEEHIGIIAGGG<GHIIFHGIDEDDG?FG>B@F>;
@3893175/1
ccagcgcttgaggaagtaacggcagcactattgacactaagaaatcacag
+3893175/1
CCCFFFFFHHHHHJJJGHIJJJIJJIJJJJJJHIIGIIIJIIJJGGGIC;
@1415029/1
aggttatccttgggggaagaagccaaattgctctactctcaagaaatggc
+1415029/1
CCCDDFFFHHHHHJJJJGJJJJJJJJJJJJJJJJIJJJJJJJJJJJJJJJ
@4898052/1
cgcagatggccaccaccattctatgaaatggaacacgaagagggactacc
+4898052/1
@@CFFFFFGGGHGBEGEIIIJJJDGIHHJGJIJJJJJJGGHIIJJIJJGC
@4898053/1
cgcagatggccaccaccattctatgaaatggaacacgaagagggactacc
+4898053/1
CCCFDFFFHHHHHJJJJJHIHIIIIJIJJJIIJJJJGIJJJIJIIJGIII
@4898054/1
cgcagatggccaccaccattctatgaaatggaacacgaagagggactacc
+4898054/1
CCCFFFFFHHHHHHIJJJJJJJJJJJJJJJJJJJJJJJJJIIIJIJIJJI
@4898055/1
cgcagatggccaccaccattctatgaaatggaacacgaagagggactacc
+4898055/1
CCCFFFFFHHHHHJIJJJJJJJJJJJJJJJJJJJJJJJJJIJJJJJJJJI
@4898056/1
cgcagatggccaccaccattctatgaaatggaacacgaagagggactacc
+4898056/1
CCCFFFFFHHHHHJJJJJJJJJIIJJJJJJJIJJIJJJIJJIJJJIJJII
@4898057/1
cgcagatggccaccaccattctatgaaatggaacacgaagagggactacc
+4898057/1
CCCFFFFFHHHHHJJJJJJJJJJJJJJJJIJJJJJJJJJJJJJIJJJJJJ
@4898058/1
cgcagatggccaccaccattctatgaaatggaacacgaagagggactacc
+4898058/1
CCCFFFFFHHHHHJJJJJJJJJJJJJJJJJJJJIJJJJJJFIJJJJJJJI
@5402994/1
cgtgccccttgcggttaccccttctgttgggatgggggccgcccccttcc
+5402994/1
CCBFFFFFHHHHHJIIJJJJJJJIJIIJJJJIJJJJJJIJIHFFDDDDDD
@7971149/1
gagcttctgtaatatttcataattatctctataagtgactgtcttggacc
+7971149/1
CCCFFFFFHHHHHJJJJJIIJJJJIJJJJJJJJJIHHIJJJIJJJJJIJJ
@295190/1
aaaatatataaagtgaaagtcaaattt
+295190/1
=?@D?=D::=D::2<E:??3:CAFH@A
@295191/1
aaaatatataaagtgaaagtcaaatttgcaaattcggttgatttatcccc
+295191/1
CCCFFFFFHHHHHGHIJJIIJIJJJJJJJJJJJJJJJGIJJJJJIJGJII
@824806/1
aagcaggaaaagcccagaagaacgttcgactttcacttcattctatcggc
+824806/1
?8?1DDDDDDDDDIIIIIIIIIIIIIIIIIIIIIIIIIIIIIIIIIIIII
@824807/1
aagcaggaaaagcccagaagaacgttcgactttcacttcattctatcggc
+824807/1
CCCFFFFFHHHHGIJJJJJJJJJJIJJJJJIJJJJJJJJJJJJJJJJJJI
@7427323/1
cttttatgaatcgtgataacatgcataaaatataataaaaatttatagtt
+7427323/1
B@BFFFFFGHHHHIJJJJJIJJJIJJJJJJJFJJJJJJJJJJJJIJJJHI
@2437622/1
caaacattcggcagccaagaacttgctggatctcttgg
+2437622/1
???DDDDDFFFDCCE<:<<FGEHI49?CBG9?C:BDFB
@2437626/1
caaacattcggcagccaagaacttgctggatctcttggtcggaaaagtga
+2437626/1
CCCFFFFFHHHHHJJJJJJIJJJJIIJJJHIJIJJJJJHHJJIIJGGGHJ
@2437627/1
caaacattcggcagccaagaacttgctggatctcttggtcggaaaagtga
+2437627/1
CCCFFFFFHHHHHJJJJJJJJJJIJJJJJIJJJJIJJJHIJJIIJJJBGC
@7427403/1
cttttatgagtctaataaaggtcaaaaaccccaaagaattatctttttta
+7427403/1
=@@DDDD?BD:A?BBHGGGGGAAFHHGGEDEGGIIIIIHGIGBGHAGHHC
@6530991/1
ctggttttttcaaatttgttcagcaactcacggaaacaagttgagaaatc
+6530991/1
CCCFDFFFHHHHHJJJJJJJJJJIJIJJJJJJJJJJJJJJIIJJJJJJJJ
@2437836/1
caaacattgaagccagatcgataaaaaaaatatcgcaatattagaaattt
+2437836/1
CCCFFFFFHHHHHJJJJJJJJIJJJJJJJJJJIJJJGIIJJJIJJJIJJJ
@2437837/1
caaacattgaagccagatcgataaaaaaatatcgcaatattagaaatttt
+2437837/1
@@?DD?DD:F>AFFB?FDFEIEGEHIIII>FG?0B;@FFFF888=FCEFF
@2437838/1
caaacattgaagccagatcgataaaaaaatatcgcaatattagaaatttt
+2437838/1
@CCFDFFFHHHHHIIIIGGG1E@FHFGDEDHHIIIIGEFHEHB@FBFFHI
@2437839/1
caaacattgaagccagatcgataaaaaaatatcgcaatattagaaatttt
+2437839/1
C@CFFFFFHGHGHJJJJJJIFGGHJJGIIIIGEHIJFIIIJIGGJIIIJJ
@2437840/1
caaacattgaagccagatcgataaaaaaatatcgcaatattagaaatttt
+2437840/1
CCCFFFFFHHHHHJJIJJJJIJIJJJJJJJJJHIJJJJJJJJJJJJJJJJ
@2437841/1
caaacattgaagccagatcgataaaaaaatatcgcaatattagaaatttt
+2437841/1
CCCFFFFFHHHHHJJJIJJJJIJJJJJJJJJJJJJJJJJJJJJIJJJJJJ
@2437842/1
caaacattgaagccagatcgataaaaaaatatcgcaatattagaaatttt
+2437842/1
CCCFFFFFHHHHHJJJJJJJJJJJIJJJJJJJJJJJJJJJJJJJJJJJJJ
@2437843/1
caaacattgaagccagatcgataaaaaaatatcgcaatattagaaatttt
+2437843/1
CCCFFFFFHHHHHJJJJJJJJJJJJJJJJIJIJJJJJJJJJJJIJJJJJI
@2437844/1
caaacattgaagccagatcgataaaaaaatatcgcaatattagaaatttt
+2437844/1
CCCFFFFFHHHHHJJJJJJJJJJJJJJJJJJJIJJJJJJJJJJJIGJJJJ
@2437845/1
caaacattgaagccagatcgataaaaaaatatcgcaatattagaaatttt
+2437845/1
CCCFFFFFHHHHHJJJJJJJJJJJJJJJJJJJJJJJJIJJJJJIJIJJJI
@6925929/1
cttctgtcttctcacagagatcttcgacaaaatcgtctctggttttttca
+6925929/1
CCCFFFFFHHHHHJJIJJJJJJJJJJJJIJJJJJJHHIJJJJFGIJJJJI
@5405104/1
cgtggacatcgaagaaaaaacattgaccaatcgccaccaatgcttggtgc
+5405104/1
@C@DFFFFHHHHHJJJJJJIGIJJGIJJJJJJDHIJIJJJJIJJJJJHII
@5405105/1
cgtggacatcgaagaaaaaacattgaccaatcgccaccaatgcttggtgc
+5405105/1
CC@FFFFFHHHHHJJJJJJIIJJJIJJJJJJJEHIJJJIJIIJJJIIFHI
@5405106/1
cgtggacatcgaagaaaaaacattgaccaatcgccaccaatgcttggtgc
+5405106/1
CC@FFFFFHHHHHJJJJJJJJJJJJJJJJJJJFGGEIJJJJJJJJJJHHD
@6532256/1
ctgtaacacaaagttctcaacaaccagctcctacatctcaacaacaagct
+6532256/1
CCCDDFFFHHHHHIIJJIJJJJJJJIJJJJJJIJJJJJJJIJJJJJIJJJ
@2882417/1
caagttcttggctgccgaatgtttggcgtctttcttcgatcttccggttc
+2882417/1
CCCFFFFFHHGHHJJJJIGIJJIJIIJIGHFHJJIIJGGIJIJGIJJGII
@4369891/1
cctcaccttacaaaataaaatacggcaaagagaagaaaggccgatagaat
+4369891/1
CCCFFFFFHHHHHJJJJJJJJJIJJIJJJJJJJJJJJJJJJJJJJJJIJI
@4369892/1
cctcaccttacaaaataaaatacggcaaagagaagaaaggccgatagaat
+4369892/1
CCCFFFFFHHHHHJJJJJJJJJJJJJIJJJIIIJJIJJJJJIJGJJJJJF
@1911527/1
attcggcagccaagaacttgctggatctcttggtcggaaaagtgactccc
+1911527/1
@@CFDBDDHDDHHHHEIGIFHICIIIGBHIIGCCDHGGIIGIBBCFHHGG
@1417029/1
agtaaacgtcagtttgcgtttcaatgcatcgataagacgaatggtaaagc
+1417029/1
@CCFFFFFHHHHFIIJJJIJJJJJJJJGIJJJJJJJJJJJ@FHIFGGIJJ
@3432785/1
cagcgcccatgatcatggttggtctattcaaaatgggcggacgggt
+3432785/1
CCCFFFFFHHHHHJJJJJHIJJGHIIJJJJJJJJIJJIIIGIHFF9
@5407899/1
cgtggcgcagctccaagtcatggcaaagatctgatccgtgagcgtagagc
+5407899/1
@@=DD88DFD1CC?F9F?9CHHGBECGFEFAG9D??9?8?DFFB;FA@AF
@5898119/1
ctccatagttcttacatccttgtttacttccctttttgtggagaggtact
+5898119/1
CCCFFFFFHHHHHJJIJJJJJJJJJJDHJIJJJJJJJJHIJFHGHIBGHI
@5898120/1
ctccatagttcttacatccttgtttatttccctttttgtggagaggtact
+5898120/1
CCCFFFFFHHHHHJJIJJJJJJJJJJJJJJJJJJJJJJIJJHIGIJDHHI
@3434574/1
cagcgcttgaggaagtaacggcagcactattgacactaagaaatcaca
+3434574/1
@@@DDDDDHHFFH>GHG@AG::GB18?F3BB94B>DC>F8BBD9CCEG
@3434575/1
cagcgcttgaggaagtaacggcagcactattgacactaagaaatcac
+3434575/1
@CCFFFFFHFHHHIJFHIIJJIIID9DBGHJJIIGJIJJIJII<8=B
@3434576/1
cagcgcttgaggaagtaacggcagcactattgacactaagaaatcac
+3434576/1
@CCFFFFFHHHGHJJFHIJJJIIJGIIJGHIGGIIJGHHGHHJECFH
@3434577/1
cagcgcttgaggaagtaacggcagcactattgacactaagaaatcac
+3434577/1
CCCFFFFFHGHGHIJIJJIIJJIIABHEGHIJFGIJJEIGIGC>BC@
@3434578/1
cagcgcttgaggaagtaacggcagcactattgacactaagaaatcac
+3434578/1
CCCFFFFFHGHHHJJIIGEGIJJIIJJJGIIGHIGHIIGCFHIHI@D
@3434579/1
cagcgcttgaggaagtaacggcagcactattgacactaagaaatcac
+3434579/1
CCCFFFFFHGHHHJJIIJIIIIGGEFEHGIIFHGIIGGICFGHGCAF
@3434580/1
cagcgcttgaggaagtaacggcagcactattgacactaagaaatcac
+3434580/1
CCCFFFFFHHGHHJJGFGIJJJJJJCHGGJJGIIJIIEIIGIJFHEH
@3434581/1
cagcgcttgaggaagtaacggcagcactattgacactaagaaatcac
+3434581/1
CCCFFFFFHHHGHJIHIIIJIIIJDEIIIHI<BGDHGGHGIJIGC@F
@3434582/1
cagcgcttgaggaagtaacggcagcactattgacactaagaaatcac
+3434582/1
CCCFFFFFHHHHGJIGHIIJIJJJIFHGIIIGGIIJIIJIJJJGHGG
@3434583/1
cagcgcttgaggaagtaacggcagcactattgacactaagaaatcac
+3434583/1
CCCFFFFFHHHHHJJFHIJJJIIJIIJJIJJIGHGHGIJGHJJHCBF
@3434584/1
cagcgcttgaggaagtaacggcagcactattgacactaagaaatcac
+3434584/1
CCCFFFFFHHHHHJJGHIJJJIJJIIJJJIJGGIJJJIJIIIJGHGG
@3434585/1
cagcgcttgaggaagtaacggcagcactattgacactaagaaatcac
+3434585/1
CCCFFFFFHHHHHJJHIJJJJJJIGIJGIIIHGIIIGIJJGIIFHEH
@3434586/1
cagcgcttgaggaagtaacggcagcactattgacactaagaaatcac
+3434586/1
CCCFFFFFHHHHHJJHIJJJJJJJGGJJJIJGGIIIJIJIIIJHCDG
@3434587/1
cagcgcttgaggaagtaacggcagcactattgacactaagaaatcac
+3434587/1
CCCFFFFFHHHHHJJIIJJJJJJJIIIJJJJGHJJJJIJGIJJDHHG
@7975302/1
gaggacgctgacgggagtcttgctcggcatggaggccatttcttgagagt
+7975302/1
CCCFFFFFHGHHHJJIIEFHEIJIGJJJJJJJJJJIIJJJJJIIFHGGI?
@1913650/1
attcgtcgtgtaccacatctcggatcttgctactaatattcgattcgata
+1913650/1
?@BBDDDDFHFHHJIIJIJJJJGHIIIJIIIIJJIJJGIIIIGIJJJFIE
@1913651/1
attcgtcgtgtaccacatctcggatcttgctactaatattcgattcgata
+1913651/1
@CCFFFFFHHHHHJJJJJIIJJJIJIJJJJJJJJJJIJJJJJJJJJJIIC
@1913652/1
attcgtcgtgtaccacatctcggatcttgctactaatattcgattcgata
+1913652/1
BCCFFFFFHHHHHJJJJJJJJJJJJJJJJJJJJJJJJJJJJJIJJJJIIH
@1913653/1
attcgtcgtgtaccacatctcggatcttgctactaatattcgattcgata
+1913653/1
CCCFFFFFHHHHHJJJJIJIJJJIJJJJJJJJJJJJJJJJJJIJJJIJJI
@1913654/1
attcgtcgtgtaccacatctcggatcttgctactaatattcgattcgata
+1913654/1
CCCFFFFFHHHHHJJJJJJJJJIJJJJJJJJJJJJJJJJJJJJJJJJIJG
@2443270/1
caaaccgggaaaagtattatgagaatatgaaatttaaaagaaaatttgaa
+2443270/1
@@@DDDD?HHDHHG<?AAFAHGEGCHIGGFFGHGFDHHGII@HEBFH@DD
@2443271/1
caaaccgggaaaagtattatgagaatatgaaatttaaaagaaaatttgaa
+2443271/1
CCCFFFFFHHHHFIGHIJJJJIJIJJIJJJJJJJJJJJJJIJJJJJJJIG
@1913655/1
attcgtcgtgtaccacatctcggatgttgctactaatattcgattcgata
+1913655/1
CCCFFFFFHHHHHJJJJJJJJJJJJ1CGIJJJJJJJJJJJJJJJJJJJJF
@2443272/1
caaaccgggaaaagtattatgagaatatgaaatttaaaagaaaatttgaa
+2443272/1
CCCFFFFFHHHHHJFHIJIJJJJJJIJJJJJJJJJIIJJJJJJJJJJJJJ
@2443273/1
caaaccgggaaaagtattatgagaatatgaaatttaaaagaaaatttgaa
+2443273/1
CCCFFFFFHHHHHJGIIJJJJIJIJJJJJJJJJJJJJJJJJJJJJJJJJJ
@1913711/1
attcgtcttatcgatgcattgaaacgcaaactgacgtttacttttcgaat
+1913711/1
@CCFFDDFHHHHGJJJJIIJIJIGJGIGIJJJJIJJFHGIJIIJJHIJJJ
@1913712/1
attcgtcttatcgatgcattgaaacgcaaactgacgtttacttttcgaat
+1913712/1
CCCFFFFFHHHHHJJJIJJJJJJJIIJJJJJJJJJJIJJJJJJJJIIJJI
@6536838/1
ctgtaattctggtttctctatagttttgtcatacgtttttgaggcagcaa
+6536838/1
@CCDFFFFHHHHFIJJJJJJJJJJJJJJJJJJJJJHIJJJ1?HGIIJJJJ
@6536839/1
ctgtaattctggtttgtctatagttttgtcatacgtttttgaggcagcaa
+6536839/1
CCCDFFFFHHHHHIJJGIJJJJJJJJJIHIJJJJJGIIJJIHIJJJJJGH
@1914414/1
attcgttctacatatgaaacatgtcagttatatattcacctttatatatg
+1914414/1
@@@DDDEFHHGFFGIEGGEGGIJEHIJJJGBFHEECFIIIIFGHIIIJJI
@1914415/1
attcgttctacatatgaaacatgtcagttatatattcacctttatatatg
+1914415/1
CCCFFFFFHHHHHJJJJJJIJJJGJIJIJIJJJJJJJJJJJJJJJJJJJJ
@1914416/1
attcgttctacatatgaaacatgtcagttatatattcacctttatatgtc
+1914416/1
BB=BDEFFHHHGHJJIJIIJIGIFGIIEHGIIJIIGIIJJJJJJJIJIIJ
@1914417/1
attcgttctacatatgaaacatgtcagttatatattcacctttatatgtc
+1914417/1
CCCFFFFFHHHHHJJJJJJJIJJJJJJJJJIIJJJJJIJJJJJJJJJJJJ
@1914418/1
attcgttctacatatgaaacatgtcagttatatattcacctttatatgtc
+1914418/1
CCCFFFFFHHHHHJJJJJJJJJJIJ4CFHIJJJJJJJJJJJJJJJJJJJJ
@5411206/1
cgtgtaccacatctcggatcttgctactaatattcgattcgataggtgct
+5411206/1
@@?DDFFFDHHHHJIJJEIJJIJIIGIGEHIJGIIGEGIJJIIIJJ<FHG
@5411207/1
cgtgtaccacatctcggatcttgctactaatattcgattcgataggtgct
+5411207/1
@B?DDFFDHFHGGJJJJJIIJIIJJIJJIIIIJJJJJJJIIIIIII?DHI
@5411208/1
cgtgtaccacatctcggatcttgctactaatattcgattcgataggtgct
+5411208/1
@CBFDFFFHHHHHJJJJJJJJJJIHGIIJJJJJJJJIJJJJIIJIJDGHJ
@5411209/1
cgtgtaccacatctcggatcttgctactaatattcgattcgataggtgct
+5411209/1
CCBFDFFFHHHHHJJJJJJJJJJJJJJJJJJJJJJJJJJJJIJIJJDFGH
@5411210/1
cgtgtaccacatctcggatcttgctactaatattcgattcgataggtgct
+5411210/1
CCBFFFFFHHHHHJJJJJJJJJJJJJJJJJJJJJJJJJJJJJJJJJFHIJ
@7432583/1
cttttcaaattctcgtgacttttctcccctgttcttaaataaagtgtact
+7432583/1
CCCFFFFFHHHHHJJJIIJJJJJIIIJIJIJIIIIIJJJJJJJHHHHIJJ
@5900797/1
ctccatcgttacaataagttattcggacaagttataccgaataaaaaagg
+5900797/1
CCCFFFFFHHHHHJJJJJJIJJJJJJJJIJJIJJJJJJJJJJJJJJJJJG
@2886166/1
caagtttgtgctgggcaaatcaatcaatttgcctcgaaatctaaggttat
+2886166/1
@@?DDDDDABCFHFFGBGEDGHGGCHIGIIGIIIGIIIIIIIIIIIDGGB
@2886167/1
caagtttgtgctgggcaaatcaatcaatttgcctcgaaatctaaggttat
+2886167/1
BCCFFFFFHHHHHJJIHIJJJJJJJJJJJJJJJJJJJJJJJJJJJJGIJJ
@2886168/1
caagtttgtgctgggcaaatcaatcaatttgcctcgaaatctaaggttat
+2886168/1
CCCFFFFFHGHHHJJJJJJJJJJJJJJJJJJJJJJJJJJJJJJJJJFHIH
@2886169/1
caagtttgtgctgggcaaatcaatcaatttgcctcgaaatctaaggttat
+2886169/1
CCCFFFFFHHHHHJJJHJJJJJJJJJJJJJJJJJJJJJJJJJJJJJFHGI
@2886170/1
caagtttgtgctgggcaaatcaatcaatttgcctcgaaatctaaggttat
+2886170/1
CCCFFFFFHHHHHJJJJJJJJJJJJJJJJJJJJJJJJJJJJJIJJJGIJI
@2886171/1
caagtttgtgctgggcaaatcaatcaatttgcctcgaaatctaaggttat
+2886171/1
CCCFFFFFHHHHHJJJJJJJJJJJJJJJJJJJJJJJJJJJJJJJJJHIJH
@3437168/1
cagcgtcctccaggagttgctgagccgtcgcggcatcactcccaaatacg
+3437168/1
C@@FFDFFGFGHHGGIGHHEHIGIHIIFGIIIIIJJJJIJJJHEHHGFFD
@3437169/1
cagcgtcctccaggagttgctgagccgtcgcggcatcactcccaaatacg
+3437169/1
CCCFFFFFHHHHHJJJFHIJJJIIJJJJJJIJJIIGIJJJIJHHHHFEFE
@7433650/1
cttttcacaatataataaatacatatcatatcatcggggcactatataaa
+7433650/1
<?7:B;?BBB<FAFHIIGIGHCCHI@CHH<EEEEGGBFG6?FCHICFGGH
@1422219/1
agtacctctccacaaaaagggaaataaacaaggatgtaag
+1422219/1
@@:AD8??=AD?F:??FFHFI??<F9?@CEGIDGBCD?<?
@1422220/1
agtacctctccacaaaaagggaaataaacaaggatgtaagaactatggag
+1422220/1
@C@DFDFFHHHHHJJJJJJJJJIIJJJJJJJJJIJJFGGHIJJJJJJIGI
@7978327/1
gaggctcattatattctttttgggaatgaacaggagcttgataaatttgt
+7978327/1
CCCFFFFFHHHHHJJJJJJJJJJJIIIIJJJJJJIJJJJJIJJJJJJJJC
@1917449/1
attctatatttcagttaaatttaagaggcttttaaaatttaacgtttagc
+1917449/1
@CCFFFFFHHHFHIHIGGGHJJJGJIJJJJJJJIIIGIJJIIGIDHGGIF
@1917827/1
attctatgaaatggaacacgaagagggactaccacacgaaaggcagttca
+1917827/1
CCCFFFFFHHHHHJJJJJJJJJJIJJJJJJJJJJJJJJJJJJJIIJIJJG
@1917860/1
attctatgcaaagtatagcttgtaaaattagttgctatccttctctttga
+1917860/1
@@@DDDDDHHFFFEHHHGBCCD3ABFBCFHEEHBBHIIIIIIEHDBGFGG
@7980101/1
gaggtactcgagggcatgatgagcagccgagcccttggcttccttcggag
+7980101/1
@@@DABDFHHHHGIIIIIIGGICGIIIIGGGHGGHIBGEGIEGIGCGGII
@7980102/1
gaggtactcgagggcatgatgagcagccgagcccttggcttccttcggag
+7980102/1
BBCFDEFFHHHHHJIJIJJJJGJIJJJJJJJIJJIJJJJJJJJIJJJJGI
@7980103/1
gaggtactcgagggcatgatgagcagccgagcccttggcttccttcggag
+7980103/1
CCCFDEFFHHGHHJJJJJJJJIJJJJJJJJJJJJJIJJIJJJJJJJJJGI
@3439808/1
cagctacaacagtcaacatttcccacctttttcactcaaccatagctttc
+3439808/1
C@@FFFFFHHHHHIIJGGHJJJJJIJJJJJJJIGJIIJJJJJJJJIJJJI
@3439809/1
cagctacaacagtcaacatttcccacctttttcactcaaccatagctttc
+3439809/1
CCCFFFFFHHHHFIJJJJJJJJJJJJJJJJJJJJJJJJJJJJJJJJJJJJ
@3439810/1
cagctacaacagtcaacatttcccacctttttcactcaaccatagctttc
+3439810/1
CCCFFFFFHHHHHJJJJJJJJJJJJIJJJJJIJJJJJJIJJJIJJJJJJJ
@3439811/1
cagctacaacagtcaacatttcccacctttttcactcaaccatagctttc
+3439811/1
CCCFFFFFHHHHHJJJJJJJJJJJJJJJJJJJJJJJJJJJJJJJJJJJJI
@3439812/1
cagctacaacagtcaacatttcccagctttttcactcaaccatagctttc
+3439812/1
CCCFFFFFHHHHFJJJJIIJJJJJJ3<CHIJJJJJJJJJJJJJJJIJJJG
@5414816/1
cgtgtgtgcaggtatatttatcacatcattcgtcgtgtaccacatctcgg
+5414816/1
@BBFDDDDFFHGFHIJJJIJJJJJJJJGJJJJGIIGHHJJJIJIJIIIJI
@832659/1
aagcgttaccagcgcttgaggaagtaacggcagcactattgacacta
+832659/1
@@@FFDDFHDHHHIJJIJAHG@FHHHJJJIJIJGGIDCEHHBHEG@7
@2447243/1
caaaccttgcaaattttcaatcatgaagcaagattttacctgaacaattt
+2447243/1
CCCFFFFFHHHHHJJJJIJJJJJJJJJJJJJJJJJJJJJJJJJJJJJJII
@2447244/1
caaaccttgcaaattttcaatcatgaagcaagattttacctgaacaattt
+2447244/1
CCCFFFFFHHHHHJJJJIJJJJJJJJJJJJJJJJJJJJJJJJJJJJJJJI
@5415399/1
cgtgttccatttcatagaatggtggtggccatctgcgggacatgcacatc
+5415399/1
CCBFFFFFHHHHHJJJJIJJJJHJJFHJJJJJJJJJJJJGJJJJIJJJIG
@5906162/1
ctccattggtttatcctctactgtacaactgtttacctgtgtatgataaa
+5906162/1
CCCFFFFFHFHHHJJJJJJJJJIHIGJJJIJHJJIJJJIGIGGIJHIGIH
@1920920/1
attctcttggctagcttctttgacttgccag
+1920920/1
@=<DB>B;DFF<:AEBFF??FA4C:FAB3AF
@1920921/1
attctcttggctagcttctttgacttgccagtgccaatttcgcggaattt
+1920921/1
CCCFFFFFHHHHHJJJJIJJJJJJJJIIJIJIJJIIJJJJJJIIJJGIJJ
@2889990/1
caataaagtacactttatttaagaacaggggagaaaagtcacgagaattt
+2889990/1
CCCFFFFFFHHHHJJJJJJJJJJJIJJJJJJHIIIJJJIJJJJIJIJJJJ
@5417537/1
cgttaaagaaccacaaaatgtgacatataaaggtgaatatataactgaca
+5417537/1
CCBFFFFFHHHHHJJJJJJJHIJIHIJJJJJJJCGIIGJJIJJIGHIIJI
@5417538/1
cgttaaagaaccacaaaatgtgacatataaaggtgaatatataactgaca
+5417538/1
CCCFFFFFHGHHHJJJIJIJFHHIJJJJJJIJJCGHIJGIJJIIIJIJJJ
@5417539/1
cgttaaagaaccacaaaatgtgacatataaaggtgaatatataactgaca
+5417539/1
CCCFFFFFHHHHHJJJJJJJHIJJJJJJIJJJJGHJJJJJIJJJJJJJJJ
@4379589/1
cctccatgccgagcaagactcccgtcagcgtcctccaggagttgctgagc
+4379589/1
CCCFFFFFHHHHHJJJJJJJJJJIIJJJJJHJJJJJIJJJJHIIJJJIJJ
@834049/1
aagctatctactcgttatataatcatcattcaaacattgaagcc
+834049/1
CCCFFFFFHHHHHJIJJJJJJJJJJJJJJJJJJJJJJJJJJJJJ
@3441751/1
cagctacttgaaccgtacgtcaaatgtcgcaaattatgtcacataaatgt
+3441751/1
CCCFFFFFHHHHHJJJJJJIJIJJJJIJJJIJJJJJJJJJJJJJIJJJIJ
@7437324/1
cttttccagcatttctcttgctgctaattgtttcgccatcttttttgttg
+7437324/1
@@?DD?ABHHB<DGFHCHHIEHC?EF?9CEC@DFGEHICF?BDGIIIHHC
@7437325/1
cttttccagcatttctcttgctgctaattgtttcgccatcttttttgttg
+7437325/1
CCCFFFFFHHHHHJJJJJJJJJIIIJJJJJHIJJJJJJJJJJIJJJJHIG
@7437326/1
cttttccagcatttctcttgctgctaattgtttcgccatcttttttgttg
+7437326/1
CCCFFFFFHHHHHJJJJJJJJJJJJJJJJJJIJJJJJJJJJJJJJJIIJI
@6542737/1
ctgtatagctttcttctcttggtgaacacatactttattcgtcatcgctc
+6542737/1
CCCFFFFFHHHHHJJJJJJJJ9IHJJJJJJJJJJJJJJJJJFHJJJJJJJ
@3442645/1
cagctataccttcatctgttaacttcgtagctcctttaaaagacatttgt
+3442645/1
CCCFFFFFHHHHHJJJJJJJJJJJJJJJJJJJJJJJJJJJJIJJJJJJJH
@1428774/1
agtcaacatttcccacctttttcactcaaccatagctttctcagcgtgtt
+1428774/1
CCBFFFFFHHHHHJJJJJJJJJJJJJJJJJJJJJJIJJJJJJJJJJIIHI
@4911714/1
cgcatacgcagtggtctcaatcgcaacagacatctacgaacgtctacagt
+4911714/1
=114=?2AC:DFDG2CBE:<A:FF=6CG;9D?9BGB?:DBD?CB98<7=8
@1429725/1
agtcaatggaaaatgatgctcaatattgatg
+1429725/1
@@?::BD?BF?FDB>F?4<C<AE94AD<?<A
@7439619/1
cttttccgaccaagagatccagcaagttcttggctgccgaatgtttggcg
+7439619/1
CCCFFFFFGHHHHJJJJJJJJJJJJJIJJJJJJJJJIJGFHJIHIJGIIJ
@7439832/1
cttttccggaaaatgctcgaaaactcaattggcgcacattcagcaggttt
+7439832/1
CCCFFFFFHHHHHJJJJJJJJJJIJIJIJJIJIIGIJJJJJJJJJJJDHI
@7439833/1
cttttccggaaaatgctcgaaaactcaattggcgcacattcagcaggttt
+7439833/1
CCCFFFFFHHHHHJJJJJJJJJJJJJJJJJJJJJJJJJJJJJJIJJJCHH
@7439834/1
cttttccggaaaatgctcgaaaactcaattggcgcacattcagcaggttt
+7439834/1
CCCFFFFFHHHHHJJJJJJJJJJJJJJJJJJJJJJJJJJJJJJJJJJFHH
@2892789/1
caataactcgacaaaaattgttcccttttgagctattgcgatattttttc
+2892789/1
CCCFFFFFHHHHGJJJJJJJJIJJJJJIJJJJJJJJJJJJJJIJJJJJJG
@2892790/1
caataactcgacaaaaattgttcccttttgagctattgcgatattttttc
+2892790/1
CCCFFFFFHHHHHJJJJJJJIJJJJJJJJJJJIJJJJIJJJJJJJJJJFG
@2892791/1
caataactcgacaaaaattgttcccttttgagctattgcgatattttttc
+2892791/1
CCCFFFFFHHHHHJJJJJJJJJJJJJJJJJJJJJJJJJJJJJJJJJJJJJ
@5421980/1
cgttaccagcgcttgaggaagtaacggcagcactattgacactaagaaat
+5421980/1
BB1=BDFFHHHHHJJIJIJJJGIJJJJJJJDHJJJGIGGHIIJJJCGIIA
@5421981/1
cgttaccagcgcttgaggaagtaacggcagcactattgacactaagaaat
+5421981/1
CCBFFFFFHHHHHJJIJJJJJGHJJIJJJJIGGIGGIHGIGGIJJGGIIC
@7983823/1
gagtagagcaatttggcttcttcccccaaggataacctctctgtcggtag
+7983823/1
@CCDDFFFHHHHHJGGIJJIIJJJJJJJJJJJJJJJJJJJJIIIIIJDFH
@7983836/1
gagtagatagctttagaggtaatacactattattaggcactagttattaa
+7983836/1
B@BDDFFFHHHHHJJJJJJCGHJJIJJJJJJJIJJJJJJJJJJGIIJJJG
@7983837/1
gagtagatagctttagaggtaatacactattattaggcactagttattaa
+7983837/1
BBCDFFFFHHHHHJJJJJJHHIJJJJJJJJJJJJJJJJJJJJJHJJJJJI
@836089/1
aagctgcaaagactggaaggtggacttcaaataacggaacatgggttcga
+836089/1
@<8ADDDDHFFFHIIIIGIIABGHGIGIIIIIIIGCGGHIIGEGIDFFGG
@5423682/1
cgttagagaggttcactaaaaaatattaggaatccactacaaggttttca
+5423682/1
CCBFFFFFHHHHHJJJJJJJJJJJJIJJJJJJJJJJJJJJJIJJDHIJJJ
@7440856/1
cttttcctgcttttttagcagctttaccattcgtcttatcgatgcattga
+7440856/1
CCCFFFFFFHHHHJJJJIJJJJJJJJJJJJJJJHIJJJJJJJJJJJJJJJ
@7440857/1
cttttcctgcttttttagcagctttaccattcgtcttatcgatgcattga
+7440857/1
CCCFFFFFHGHHHJJJIJIIJJJJJJJJJJJJJIJIJJJJJJIJIIJJJJ
@7440858/1
cttttcctgcttttttagcagctttaccattcgtcttatcgatgcattga
+7440858/1
CCCFFFFFHHHHHJJJJJIJJJJJJJJJJJJJJHIJJJJJJJJJIJJJJJ
@5424748/1
cgttatataatcatcattcaaacattgaagccagatcgataaaaaaatat
+5424748/1
CC@FFFFFHHHHHJJJJJJJJJJJJJJJJJJIJJJJJJJJJJJJJJJIGI
@5424749/1
cgttatataatcatcattcaaacattgaagccagatcgataaaaaaatat
+5424749/1
CCCFFFFFHHHHHJJJJJJJJIJJJJJJJJJJJJJJJJJJJJJJJJJJJJ
@1923945/1
attctgtttgacattagaagagtaaacgtcagtttgcgtttcaatgcatc
+1923945/1
?:1=BDFFHHHHHJJJIIGJJJBHHGIJJJJJHIIJGGDHHJJGHJJJJD
@1923946/1
attctgtttgacattagaagagtaaacgtcagtttgcgtttcaatgcatc
+1923946/1
CCCFFFFFHHHHHIJJJJJJJICHIIJJHIJJHIJJIIFHJIIIGIJJJI
@1923947/1
attctgtttgacattagaagagtaaacgtcagtttgcgtttcaatgcatc
+1923947/1
CCCFFFFFHHHHHJJJJJIJJJEHJJJJHJJJIIJJJJGHJJJJJJJJJJ
@1923948/1
attctgtttgacattagaagagtaaacgtcagtttgcgtttcaatgcatc
+1923948/1
CCCFFFFFHHHHHJJJJJJJIJFHJJJJIIIJJJJJJJDFHJJJJJJJJI
@3444449/1
cagctatccactttgccagtggccgtctgctacggaacaggcaaaactcc
+3444449/1
@@?FDFFFGHHHFIEHGII?FHGH>8EFHGIGIIDCEFHGGGGGIICC=D
@3444450/1
cagctatccactttgccagtggccgtctgctacggaacaggcaaaactcc
+3444450/1
@CCFFFFFGGFHHJIJJIIEHIIJIFEHEGIIIJJHIHIIIGIJJJGGIF
@3444451/1
cagctatccactttgccagtggccgtctgctacggaacaggcaaaactcc
+3444451/1
C@?DFFFFHHHHHIIIIIIHHIIIIHIIIIIIIIIIIIIIIIIIIIIIII
@3444452/1
cagctatccactttgccagtggccgtctgctacggaacaggcaaaactcc
+3444452/1
CCBFFFFFHHHHHJJJJJJHHIIJJIJJJJIJJJJJJJJIJIJJJJJJJJ
@3444453/1
cagctatccactttgccagtggccgtctgctacggaacaggcaaaactcc
+3444453/1
CCCFFFFFGGHHHJJJJJJIIJJIIGIJJIJJJJJIIIIJIGIJJJEEFH
@3444454/1
cagctatccactttgccagtggccgtctgctacggaacaggcaaaactcc
+3444454/1
CCCFFFFFHHGHHJJJJJJIJJJJIIJIJJJJJJJJJJJJIJJJJJJJJJ
@3444455/1
cagctatccactttgccagtggccgtctgctacggaacaggcaaaactcc
+3444455/1
CCCFFFFFHHHHHIIJJIJIJIGIGIJIIGGHIJJIIJIJJJJJJJGIJI
@3444456/1
cagctatccactttgccagtggccgtctgctacggaacaggcaaaactcc
+3444456/1
CCCFFFFFHHHHHIJIJJJGIJJJJGJJJJGIJIJIJJIJIJJJJJJJJJ
@3444457/1
cagctatccactttgccagtggccgtctgctacggaacaggcaaaactcc
+3444457/1
CCCFFFFFHHHHHJJJJEHHIJJJJIJJJJJJJJJIJGIIJJJJIIJJJJ
@3444458/1
cagctatccactttgccagtggccgtctgctacggaacaggcaaaactcc
+3444458/1
CCCFFFFFHHHHHJJJJJJHJJJJJGIIJJJIJJJJJJJJJIJJJJJJJJ
@3444459/1
cagctatccactttgccagtggccgtctgctacggaacaggcaaaactcc
+3444459/1
CCCFFFFFHHHHHJJJJJJHJJJJJHIJJJJJJIJIJIJJJJJJJJIJJJ
@3444460/1
cagctatccactttgccagtggccgtctgctacggaacaggcaaaactcc
+3444460/1
CCCFFFFFHHHHHJJJJJJIIJJJJHIJJJIJJJJIJJJJJIJJJJIJJI
@3444461/1
cagctatccactttgccagtggccgtctgctacggaacaggcaaaactcc
+3444461/1
CCCFFFFFHHHHHJJJJJJIJJJIJJJJJJJJJJJJJJJJJJIJJJJJJJ
@3444462/1
cagctatccactttgccagtggccgtctgctacggaacaggcaaaactcc
+3444462/1
CCCFFFFFHHHHHJJJJJJIJJJJIIJJJJJJJJJJJJJJJIIJJJIJJI
@3444463/1
cagctatccactttgccagtggccgtctgctacggaacaggcaaaactcc
+3444463/1
CCCFFFFFHHHHHJJJJJJIJJJJJGIJIJJJJJJIJIIJJJJJIJJJJI
@3444464/1
cagctatccactttgccagtggccgtctgctacggaacaggcaaaactcc
+3444464/1
CCCFFFFFHHHHHJJJJJJIJJJJJGIJIJJJJJJJJJJJJJIJJJJJIJ
@3444465/1
cagctatccactttgccagtggccgtctgctacggaacaggcaaaactcc
+3444465/1
CCCFFFFFHHHHHJJJJJJIJJJJJIJJJIIIIJJGIHIJJJJJJJIJII
@3444466/1
cagctatccactttgccagtggccgtctgctacggaacaggcaaaactcc
+3444466/1
CCCFFFFFHHHHHJJJJJJIJJJJJIJJJJJIJJJJIJJJJJJJJJJIJJ
@3444467/1
cagctatccactttgccagtggccgtctgctacggaacaggcaaaactcc
+3444467/1
CCCFFFFFHHHHHJJJJJJIJJJJJIJJJJJJJJJGIIJJJJJJJJJJJJ
@3444468/1
cagctatccactttgccagtggccgtctgctacggaacaggcaaaactcc
+3444468/1
CCCFFFFFHHHHHJJJJJJIJJJJJIJJJJJJJJJIJJJJJIJJJJJJJI
@3444657/1
cagctatcgatacacagtcatagatccaatcctataattatccatttcct
+3444657/1
C@CFFFFFHHFHHJJIIGHIJJJJJGGHIHJGIJJIIIIJJGHIIJJJJJ
@3444658/1
cagctatcgatacacagtcatagatccaatcctataattatccatttcct
+3444658/1
CCCFFFFFHHGHHJJJJIJJJJJJJJJJJJJJJJJJJJJIJIJJJJJJJJ
@3444659/1
cagctatcgatacacagtcatagatccaatcctataattatccatttcct
+3444659/1
CCCFFFFFHHGHHJJJJJJJJJJJJJJJJJJJJJJJJJJJJJJJJJJJJI
@3444660/1
cagctatcgatacacagtcatagatccaatcctataattatccatttcct
+3444660/1
CCCFFFFFHHHHHJJJJIJJJJJJJJJJJJJJJJJJJJJJJJJIJJJJJJ
@3444661/1
cagctatcgatacacagtcatagatccaatcctataattatccatttcct
+3444661/1
CCCFFFFFHHHHHJJJJJJJJJJJJJJJJJJJIJJJJJJJJJJJJJJJJJ
@2459242/1
caaactgttaaaaaacctgctgaatgtgcgccaattgagttttcgagcat
+2459242/1
CCCFFFFFHHGHHJJJJJJJJJJJJJIIJJJJIJJJJJJHIJJJJJJJGI
@2459243/1
caaactgttaaaaaacctgctgaatgtgcgccaattgagttttcgagcat
+2459243/1
CCCFFFFFHHHHHJJJJJIJJGJIGIIIIJJJGHIJJIIHIGJCHEIJIH
@2459244/1
caaactgttaaaaaacctgctgaatgtgcgccaattgagttttcgagcat
+2459244/1
CCCFFFFFHHHHHJJJJJJJJJJIJJHIIJJJJJJJJJJDIIJJJJJJII
@7442950/1
cttttcgcgcaaaggtaaaatcgttctagacatactttatgctcttgaca
+7442950/1
CCCFFFFFHHHHHIJEGIJJJGIJJJJJJJJJJJJJJJJJJJJJJJIIJI
@7442951/1
cttttcgcgcaaaggtaaaatcgttctagacatactttatgctcttgaca
+7442951/1
CCCFFFFFHHHHHJJGHIJJIJJGIIJJJJJJJJJJJJJJJJJJIIJGIG
@7443410/1
cttttcggggtgcaatcttcttttccggaaaatgctcgaaaactcaattg
+7443410/1
BCCFFFFFHHCFHIJJJJJJJJJJJJJJHIJJJJJJJJJJJJJJJJJJJJ
@7443411/1
cttttcggggtgcaatcttcttttccggaaaatgctcgaaaactcaattg
+7443411/1
BCCFFFFFHHDHHJJJJJJJJJJJJJJJIJJJJJJJJJJJJJJJJJJJJJ
@7986631/1
gagttattgatttcgaggaataatacgaacttccatagattcaaatgaag
+7986631/1
CCCDFFFFHHHHHJJIJJGHIJJIJJJIJJJJJIJJJJJJJGIJJJJJJI
@4384579/1
cctcgaaatctaaggttatattacttttatgaatcgtgataacatgcata
+4384579/1
CCCFFFFFHHHHHHIEGHIHIJJJJJJJJJIIIJIIIJIHIIJFJJGGHI
@4384835/1
cctcgaaggattgttcgctagcgatctcctgcaagaactgaacaaagttg
+4384835/1
@CCFFFFFGFHHHEHIJJIIIJJJJJGIJIHGHJJJIJJJJJJJJJIFHE
@4384836/1
cctcgaaggattgttcgctagcgatctcctgcaagaactgaacaaagttg
+4384836/1
CCCFFFFFHHHHHJJJJJJJJJJIJJJJJJJJJJJIJJJJJJJJJJJIIG
@4384837/1
cctcgaaggattgttcgctggcgatctcctgcaagaactgaacaaagttg
+4384837/1
CCCFFFFFGHHHGIJJJIJJJJJJJJJJJJGIIIJJJJJIJJJJJJJIIJ
@7987003/1
gagttcattttaaatgaaaaacgtatgttgtttacttcatttgaatctat
+7987003/1
B@CDDFFFGHHHHIJJJJJJJJJFHIIIGIIJJJJJJJJJJJJJIJJJJI
@7987004/1
gagttcattttaaatgaaaaacgtatgttgtttacttcatttgaatctat
+7987004/1
CCCDFFFFHHHHHJJJJJJJJJJFHIJIJJJJJJJIJJJJJJIJJJJJIJ
@2897212/1
caataatgcaatgtgtttaaatttttgtcgagtcaaaagcgaagaatatt
+2897212/1
@@@FFFDEDDHFDEFEEEEICGGGHIHFEIGHFGHGICHEAB@@@FHIJI
@2897213/1
caataatgcaatgtgtttaaatttttgtcgagtcaaaagcgaagaatatt
+2897213/1
B@CFFFFFHHHHGHHIIJJJJJJJJJJIIJIJHHIJJJJJJJJIJJJJJI
@2897214/1
caataatgcaatgtgtttaaatttttgtcgagtcaaaagcgaagaatatt
+2897214/1
CCCFFFFFHHHHHGHJIJJJJJJJJJJHIJIJGIJJJJJJJJJJJJJJJI
@1436120/1
agtctcttcgtcactcgcaaatgtagaaggcagattgttaccctccacgg
+1436120/1
B@=DDFFFHHHHHJGIIJJJJHHAFEGGJJJJJJJJHDHIJJJHHJJJJI
@1436121/1
agtctcttcgtcactcgcaaatgtagaaggcagattgttaccctccacgg
+1436121/1
BCBFFFFFHHHHHIIJJJJJIJJGIJJJGJIJJJJJIJJJJJJJJJIJJJ
@5429300/1
cgttccagcaggtacttgcgtggacacgcatattacacatccatttatgc
+5429300/1
CC@FFFFFHHHHHHJJJJIJFGIJJJJJGIJJIJEHIIJJJJJJJJJJJI
@1436305/1
agtctgtatattttcttgtatcacttattgcgtctttgctttggtcactt
+1436305/1
CCCFFFFFHHHHHJJJJJIJJJJJJJJJJJJJHIJJJJJJJJJJHIIJJJ
@1436306/1
agtctgtatattttcttgtatcacttattgcgtctttgctttggtcactt
+1436306/1
CCCFFFFFHHHHHJJJJJIJJJJJJJJJJJJJIJJJJJJJJJIJIJJJJJ
@4385039/1
cctcgaatggccgattgataaaatccgtgatacatttccatgccttctcc
+4385039/1
CCCFFFFFHHHHHIJJGIIIJJJIIIIJJIIJJIGIJGIHGHGIJIIHIE
@5430384/1
cgttcgactttcacttcattctatcggcctttcttctctttgccgtattt
+5430384/1
CCCFFFFFHHHGHJJJJIJJJIJGHGJIJIJIJIJIIIIJJIJJJDGHJJ
@5430420/1
cgttcgatgacaaagtgatgggcaatcccattggctggctccaag
+5430420/1
???DD8ADD<?DDEI<:CBFC9FFEFDBEDAB:B?DDDDDBD?D9
@5430421/1
cgttcgatgacaaagtgatgggcaatcccattggctggctccaagagatg
+5430421/1
CCCFFFFFHHHHHJJGHIJJJJJIJJJJJIJJJJJJJJIIIJHIHBFBFD
@1437890/1
agtgaattctctacagtgtggcggaccaacatctgatagttccttaaaca
+1437890/1
CCBFFFFFHHHHHJJIHIIIIIJJGIJJJJJGGHIIGJGHIJIHIFJJGA
@1438019/1
agtgaccaaagcaaagacgcaataagtgatacaagaaaatatacagacta
+1438019/1
CC@DFFFFHHHHHJJJIJJJJJJJIJEHIIIJJJJIJJJJJJJJJJJJJJ
@1438020/1
agtgaccaaagcaaagacgcaataagtgatacaagaaaatatacagacta
+1438020/1
CCBDFFFFHHHHHJJJJJJJJJJJJJFEHIJJJJJIJJJJJJJJJJJJJI
@4917577/1
cgcatctttaaaggttttcacggccggtgggtcatttataccgttaacct
+4917577/1
CCCFFFFFGHHHHJGIIJJJJIJJIJJ?FHJ7BBGGIIGIGIJJJIGHII
@4917578/1
cgcatctttaaaggttttcacggccggtggtcatttataccgttaacctt
+4917578/1
CCCFFFFFHHHHHJHHIJJJJJJIJJJ?FHFHIJJJIJJJJJJJJJJJJI
@1439359/1
agtgccccgatgatatgatatgtatttattatattgtgaaaagggagcat
+1439359/1
@@@DFFFFHFHHDGGHICHDIICHIIJEIJIJEIIIIIIIHHIJJJIIIG
@5431998/1
cgttcttctgggcttttcctgcttttttagcagctttaccattcgtctta
+5431998/1
CCBFFFFFHHHHHJJJJJIJJJJJJJJJJJJJJIJJJJJJIJJJJHIJJG
@310697/1
aaaatatcgcaatagctcaaaagggaacaatttttatcgagttattgatt
+310697/1
CCCFFFFFHGHHHJJJJJJJJJJJJJJJJIJJJJJJJJJJJHIJJJJJJJ
@310698/1
aaaatatcgcaatattagaaattttcaaatattcttcgcttttgactcga
+310698/1
@;8BDBDDDFB8@FFG<4C<4C@EFCAAEFHFIEIEE8?@FCF?BFGF?9
@2899264/1
caataatttaacaactactccggagtttattgtcgacgaaaaaagagtag
+2899264/1
CCCFFFFFHHHHHJJJJJJJJJJGIGIJJJJJJJJIJJJJJJJJJIJ=DC
@2467224/1
caaacttttcggggtgcaatcttctgttccggaaaatgctcgaaaactca
+2467224/1
CCCFFFFFHHHHHJEGIIJJJJJJJIJJJJJJJJJJJJJJJJJJJJJJJJ
@2467225/1
caaacttttcggggtgcaatcttcttttccggaaaatgctcgaaaactca
+2467225/1
CCCFFFFFHHHGHJAGHJJJJJJJJJJJJJIIJJJJJJJJJJJJJJJJJJ
@2467226/1
caaacttttcggggtgcaatcttcttttccggaaaatgctcgaaaactca
+2467226/1
CCCFFFFFHHHHHJCGHJJJJJJJJJJJJJJJHJJJJJJJJJJJJJJJJJ
@2467227/1
caaacttttcggggtgcaatcttcttttccggaaaatgctcgaaaactca
+2467227/1
CCCFFFFFHHHHHJEGGJJJJJJIJJJJJJJJIJJJJJJJJJJIJJJJII
@2467228/1
caaacttttcggggtgcaatcttcttttccggaaaatgctcgaaaactca
+2467228/1
CCCFFFFFHHHHHJGHJJJJJJJJJJJJJJJJFIJJJJJJJJJJJJJJJJ
@6550591/1
ctgtcgatgttgccagaacgtaagatatcctaaactcacttttttccgaa
+6550591/1
CCCFFFFFHHHHHJJJJJIJHIIJIIJJJJJJJJJJJJIJJJJJJIJJIH
@3448028/1
cagctccgacgtactatgcccatttagctgcggccagaggcaaag
+3448028/1
CCCFFFFFGFHFBHIJIGBHGIEGEGGIJIIEGGHGIHGIJIIIJ
@7990244/1
gataaagcgttaccagcgcttgaggaagtaacggcagcactattgacact
+7990244/1
CCCFFFFFHHHHHJJJIJJJJJJJJJJJGHJJJJJJJDEHIIGJGCG@FE
@1929794/1
attgaaacgcaaactgacgtttacttttcgaatgtcaaacagaatctagc
+1929794/1
CCCFFFFFHHHHHJIJIIIIJJJJJJJJJJIJJJIJJJJIJJJJJJIIJI
@3448722/1
cagctcggctgagaatcggtattcgggactgaaagacactaagattacca
+3448722/1
@@@FFFDDHDFFFGIIIIIFHIIEHGGDFFDGGIGIHGGIGGGIDCGEHI
@7990686/1
gataaatatacctgcacacacgcatttttaaatttaaaaatttattcaag
+7990686/1
BB@FFFFFHHHGHJJJJJJJJJJJJJJJJIJJJIJIJJJIJJJJJJIJII
@7990687/1
gataaatatacctgcacacacgcatttttaaatttaaaaatttattcaag
+7990687/1
C@CFFFFFHHHHHJJJJJIJIIJJJIJJJIJIJJJJJJIIJJJJJJJJJI
@7990688/1
gataaatatacctgcacacacgcatttttaaatttaaaaatttattcaag
+7990688/1
CCCFFFFFHHHHHJIJJJJJJJJJJJJJJJJJJJJJJJJJJJJJJJIJJJ
@7990689/1
gataaatatacctgcacacacgcatttttaaatttaaaaatttattcaag
+7990689/1
CCCFFFFFHHHHHJJJJJJIJJJJJJJJJJJJJJJJJJJJJJJJJJJJJJ
@2469924/1
caaagaagctagccaagagaatggcggctcacaagatgtggcaatccttg
+2469924/1
@@@FFFFFGGFDHIIJJGJGIJJIIIJGGHIJFH;F8B=F>BBFCEHCHI
@2469925/1
caaagaagctagccaagagaatggcggctcacaagatgtggcaatccttg
+2469925/1
@@CFFFDDDFFFFGGGIGGGIIJIGHHFGAFHGHIGFEDEG;CGHAG@E@
@2469926/1
caaagaagctagccaagagaatggcggctcacaagatgtggcaatccttg
+2469926/1
@CCFFFFFHHHHHJIJJGDGEEHGGGIJG@FC>@;DGBCEH?AEGAEIGJ
@2469927/1
caaagaagctagccaagagaatggcggctcacaagatgtggcaatccttg
+2469927/1
CCCFFFFFHHHHHJJJJJIJJJJJJJJIGGHIEIGEFGGHIEHIGHHGIG
@2469928/1
caaagaagctagccaagagaatggcggctcacaagatgtggcaatccttg
+2469928/1
CCCFFFFFHHHHHJJJJJJJJJJJJJJGHIGHGIGEDHBGH@GHGHIGHI
@842446/1
aaggaatccagggtacttcaagaccatcacactaccacgtcttgtgggac
+842446/1
CCCFFFFFGHHHHAEHIJHIJJJJJIJIIJJJJJJJJJJFHIJJHIJJJJ
@5916036/1
ctcccctgttcttaaataaagtgtactttattgaaaaattagtaaaacat
+5916036/1
CCCFFFFFHHHHHJJJJJJJJHIJJJJJJJJJJIJJJJIJJJHIIJGHJG
@5916040/1
ctcccctgtttgttcttaaataaagtgtactttattgaaaaattagtaaa
+5916040/1
@B@DFFFFHHHHHIJJJJJJJJJJIDHIIJJJJJJJJJJJIIJIGGHIII
@7991552/1
gataaatcgtaatctttcaagggggataaatcaaccgaatttgcaaattt
+7991552/1
CCCFFFFFHHHHHJJJJJJJJJJJJHIJJJJJJJJJJJIJJJJJJJJJJJ
@4388987/1
cctcgatttggaccagttcgtatttgggagtgatgccgcgacggctcagc
+4388987/1
@@@FFFFFHFADHIIGEGIDC@FHHIIIFH8?FDEHIIBFHBEHDDD@AC
@4388988/1
cctcgatttggaccagttcgtatttgggagtgatgccgcgacggctcagc
+4388988/1
@CCFFFFFGHHFHIIJGHHGHFGHIJGIGGCGHGIIIIBGHIJGFFFCEE
@4388989/1
cctcgatttggaccagttcgtatttgggagtgatgccgcgacggctcagc
+4388989/1
CCCFFFFFHHGHHJIJHIJJFHIIJJJJGIEHIIJJJJJJJJJHFFFEEC
@4388990/1
cctcgatttggaccagttcgtatttgggagtgatgccgcgacggctcagc
+4388990/1
CCCFFFFFHHHHHJJJIIJJGHIJIJJJHICGHJJJJJFIGIIHFFFEEC
@5917301/1
ctcccgtcagcgtcctccaggagttgctgagccgtcgcggcatcactccc
+5917301/1
@@CFDFDDHHAFBFGGDHGBG<?GHGGHI@DEEG8@FEGHGEHF>C>DEA
@5917302/1
ctcccgtcagcgtcctccaggagttgctgagccgtcgcggcatcactccc
+5917302/1
BCCFFDFFFHHHHIJIIJIJIGIIGIIIIGGIIJ@EFHGIIHFFFFFFED
@5917303/1
ctcccgtcagcgtcctccaggagttgctgagccgtcgcggcatcactccc
+5917303/1
CCCFFFFFHHHHHIJJJJJJJCHGHIJJJIJJJJEGIJJJIHHFFFFFED
@5917304/1
ctcccgtcagcgtcctccaggagttgctgagccgtcgcggcatcactccc
+5917304/1
CCCFFFFFHHHHHJJJJJJJJGIHHAHIJJJJJJJIJIIJJHHFFFFFED
@5917305/1
ctcccgtcagcgtcctccaggagttgctgagccgtcgcggcatcactccc
+5917305/1
CCCFFFFFHHHHHJJJJJJJJGIIIJJJJJJJJJIJJJJJJHHFDFFFED
@5917306/1
ctcccgtcagcgtcctccaggagttgctgagccgtcgcggcatcattccc
+5917306/1
CCCFFFFFHHHHFJJJJJJJJGIHHIJJJJJJIJHGHIJIIHHFFFFDFE
@7447957/1
cttttctcccctgtttgttcttaaataaagtgtactttattgaaaaatta
+7447957/1
CCCFFFFFHHHHHGIJJIIJJJJJIJJJJJIJIJJJJJJJJIJJJJJJJI
@7447958/1
cttttctcccctgtttgttcttaaataaagtgtactttattgaaaaatta
+7447958/1
CCCFFFFFHHHHHIJJJJJJJJJJJJJJJJIIJJJJJJJJJJJJJJJJJJ
@7448703/1
cttttctctccaaaagcaactgcaaggccaattttgctgctgcttttttg
+7448703/1
CCCFFFFFHHHHHJJJIJJJJJIJJJJJJJJJJJJJJJJJJJJJIJJJJI
@6946870/1
cttcttttcagatgttttaatgcacatttagctgcggtacacttggcaat
+6946870/1
CCCFFFFFHGHHHJHIJJJJJAGIFIJJJJJIJJJJJEIIJJIIEIIJJG
@6947015/1
cttcttttccggaaaatgctcgaaaactcaattggcgcacattcagcagg
+6947015/1
CCCFFFFFHHHHGJJJJJJJJJJJJIJJJJIJIIHHIJJJJJJJJJJJIJ
@6947016/1
cttcttttccggaaaatgctcgaaaactcaattggcgcacattcagcagg
+6947016/1
CCCFFFFFHHHHHJJJJJJJJJJJIJJJJJJJJJJJJJGIJJJJJJJJJJ
@6947017/1
cttcttttccggaaaatgctcgaaaactcaattggcgcacattcagcagg
+6947017/1
CCCFFFFFHHHHHJJJJJJJJJJJJIJJJJJJJJJJJIGIJJJJJJJJJJ
@6947018/1
cttcttttccggaaaatgctcgaaaactcaattggcgcacattcagcagg
+6947018/1
CCCFFFFFHHHHHJJJJJJJJJJJJIJJJJJJJJJJJJJJJJJJJJIJJJ
@2474844/1
caaagaccaagcagcataagttatcttcattttgaggtctgggaaataaa
+2474844/1
@C@FFFFFHGGFHGEIJE?FHHEIJIIJIGIJJDEHECDGIIGCGCDHIE
@2474845/1
caaagaccaagcagcataagttatcttcattttgaggtctgggaaataaa
+2474845/1
CCCFFFFFHHHHHJJJJJCEHHCFCHIIJGHHJJJJIFFGGGJBFFGIJI
@5438847/1
cgttgctcctggccgatcagatacgcagaacagttgctgaggctctc
+5438847/1
CCCFFFFFHHHHHJJIJJJJJJJIJIJJJJJIJJJJJJJJJJJIJIJ
@315305/1
aaaatattaggaatccactacaaggttttcaatagggcattctaacatgt
+315305/1
CCCFFFFFHHHHHJJJIIJJJJJJJHJIJJJJJJJJJJJJJJJJJIIJJH
@315306/1
aaaatattaggaatccactacaaggttttcaatagggcattctaacatgt
+315306/1
CCCFFFFFHHHHHJJJJJJJJJJJJFHIIJJJJJJJJJJJJJJIIJJJJH
@315307/1
aaaatattaggaatccactacaaggttttcaatagggcattctaacatgt
+315307/1
CCCFFFFFHHHHHJJJJJJJJJJJJFHIJJJJJJJJJJJJJJJJJJJJJI
@6554735/1
ctgtgagaaataactttcataaatattttagacatctgtcaccaggcttg
+6554735/1
CCCFFFFFHHHHHJJJJGIIIIIIEIHJJJJJJJJJJJJJJJGHIJJJJJ
@2476276/1
caaagacgcaataagtgatacaagaaaaaa
+2476276/1
@@@DDDDDHHHHHIIEGG>HBCH3<FGH38
@2476277/1
caaagacgcaataagtgatacaagaaaatatacagactaaagaaacgc
+2476277/1
@@@D;DDD@?FFD<F<443ABF<B;CDFFFFFGIIIIDFF@9?809?D
@2476278/1
caaagacgcaataagtgatacaagaaaatatacagactaaagaaacgctc
+2476278/1
???D??D:D@DDFEA2?CFCH<<EE;?CGCC@GH@@DG><@D98?FB@BA
@2476279/1
caaagacgcaataagtgatacaagaaaatatacagactaaagaaacgctc
+2476279/1
@?@DDDEFFAHFHIIAFEHIIGGIIIGGGHIIGGIIIIGGHFHIIIIGEG
@2476280/1
caaagacgcaataagtgatacaagaaaatatacagactaaagaaacgctc
+2476280/1
@@@DDDDDFFDABFIAC?<CHIEFDFFGIFFFIIIIF@GIFFIIIIIDFF
@2476281/1
caaagacgcaataagtgatacaagaaaatatacagactaaagaaacgctc
+2476281/1
@@CFDFFAFHHFHII:CCDHEHEEHEGGBFHEHIIIGH@BHFHGBHCHAF
@2476282/1
caaagacgcaataagtgatacaagaaaatatacagactaaagaaacgctc
+2476282/1
@CCFFFFFHHHHHJJCFHIIIIGGGIIIIJIIIJIJJIIJJIJJIJJFII
@2476283/1
caaagacgcaataagtgatacaagaaaatatacagactaaagaaacgctc
+2476283/1
C@CFFFFFGHGHHJJDGIGIJJIIJJJJJJJJJJJJJJJJJJIIJJJJJI
@2476284/1
caaagacgcaataagtgatacaagaaaatatacagactaaagaaacgctc
+2476284/1
CCCFFFFFGHHHHJJFHHIJJJJJJJJJJJJJJJJIJJJJJJJJJJIJJI
@2476285/1
caaagacgcaataagtgatacaagaaaatatacagactaaagaaacgctc
+2476285/1
CCCFFFFFHHHHGJJEGIIJJJJJI>HHIJIJJJJJJJJIJJJIIIIIII
@2476286/1
caaagacgcaataagtgatacaagaaaatatacagactaaagaaacgctc
+2476286/1
CCCFFFFFHHHHHJIGIJIJJJJJJJJJJJJJJJJJJJJJJIIJJJJIJJ
@2476287/1
caaagacgcaataagtgatacaagaaaatatacagactaaagaaacgctc
+2476287/1
CCCFFFFFHHHHHJJCGIIJJJJJJJJJJJJJJJJJJJIJJJJJJJJIJI
@2476288/1
caaagacgcaataagtgatacaagaaaatatacagactaaagaaacgctc
+2476288/1
CCCFFFFFHHHHHJJFHIJJJJJJJJJJJIJJJJJJJJJIJJJJJIJJJI
@2476289/1
caaagacgcaataagtgatacaagaaaatatacagactaaagaaacgctc
+2476289/1
CCCFFFFFHHHHHJJFHIJJJJJJJJJJJJJJJJJJJJJJJJJJIJJJJI
@2476290/1
caaagacgcaataagtgatacaagaaaatatacagactaaagaaacgctc
+2476290/1
CCCFFFFFHHHHHJJFHIJJJJJJJJJJJJJJJJJJJJJJJJJJJJJJJJ
@2476291/1
caaagacgcaataagtgatacaagaaaatatacagactaaagaaacgctc
+2476291/1
CCCFFFFFHHHHHJJGHJJJJJJJJJJJJJJJJJJJJJIJJJJJJJJJJJ
@2476292/1
caaagacgcaataagtgatacaagaaaatatacagactaaagaaacgctc
+2476292/1
CCCFFFFFHHHHHJJGHJJJJJJJJJJJJJJJJJJJJJJJJJJJJJJJIG
@2476293/1
caaagacgcaataagtgatacaagaaaatatacagactaaagaaacgctc
+2476293/1
CCCFFFFFHHHHHJJGIJJJJJIJIJJJJJJJJIIJJJJJJJJJJJJJJI
@2476294/1
caaagacgcaataagtgatacaagaaaatatacagactaaagaaacgctc
+2476294/1
CCCFFFFFHHHHHJJGIJJJJJJJJJJJJJJJJJJJJJJJJJJJJJJJJJ
@2476295/1
caaagacgcaataagtgatacaagaaaatatacagactaaagaaacgctc
+2476295/1
CCCFFFFFHHHHHJJHIIIJIJJJJJJJJJJJJJJJJJJJJJJJJIIJJJ
@2476296/1
caaagacgcaataagtgatacaagaaaatatacagactaaagaaacgctc
+2476296/1
CCCFFFFFHHHHHJJHIIJJJJJJJJJJJJJJJJJJJJJJJJJJJJJJJG
@2476297/1
caaagacgcaataagtgatacaagaaaatatacagactaaagaaacgctc
+2476297/1
CCCFFFFFHHHHHJJHIJJJJJJIJJJJJJJJJJJJJJJJIJJJJJIIJG
@2476298/1
caaagacgcaataagtgatacaagaaaatatacagactaaagaaacgctc
+2476298/1
CCCFFFFFHHHHHJJIIJJIJJIIIIIJJJJJJJJJJJJJIJJJIJIJIG
@2476299/1
caaagacgcaataagtgatacaagagaatatacagactaaagaaacgctc
+2476299/1
CCCFFFFFHHHHHJJGIIGIJJJJJ1@FHIIJJJJJJJJJJJJJJJJJJJ
@1448966/1
agttcgtattatttcctcgaaatcaataatgcaatgtgtttaaatttttg
+1448966/1
CCBFFFFFHHHHHJJJJJJIJJJJJJIJJJJJJJJJHIIHJJJJJJJJJI
@1449610/1
agttcttgcaggagatcgctagcgaacaatccttcgaggtaacctacgtg
+1449610/1
CCBFFFFFHHHHHJIIJJJJJIJJJJJJJJJJJJJJJJJ@FHJJJJJJHH
@2476986/1
caaagactagcaaaagtgttgttgtttaccaaagcagaccttaaatctgt
+2476986/1
CCCFFFFFHHHHHJIJFEHHIIIIJJJJJJIJIJIJJJJJJJIJJJJJII
@1450592/1
agttgagaaatcctttagttttccttttttattcggtataacttgtccga
+1450592/1
CCCFFFFFHHHHHJJJJJIIJJJJJJJJJJJJJJJJFHIJJJJJJIJJJJ
@6948195/1
cttctttttacctccttgttggggctgggggtcttgtggaataggttgag
+6948195/1
CCCFFFFFHHHHHJJJJJIIJJIJJJJJJJJ?FHIIEHICGGHIIFHGCG
@6948196/1
cttctttttacctccttgttggggttgggggtcttgtgta
+6948196/1
CCCFFFFFHHHHHJJJJJIIIJJJGGGIJJJFGGIIHHFG
@6948197/1
cttctttttacctccttgttggggttgggggtcttgtgtaatgggttgag
+6948197/1
CCCFFFFFGHHHHJJJJJIJJJJJGHJJJJJ?FHIIIIHIJJJJJGIHGH
@6948198/1
cttctttttacctccttgttggggttgggggtcttgtgtaatgggttgag
+6948198/1
CCCFFFFFHHHHHJJJJIIIIEGIDGHIJJJ?FGGIFHDGGEGGIDGFHE
@4924234/1
cgcatttttaaatttaaaaatttattcaagtcaaaaagaatatgtaaatt
+4924234/1
CCCFFFFFHHHHHJJIJJJJJJJJJIGJJJJIIJJJJ1CFHIIIGIJJJJ
@4924235/1
cgcatttttaaatttaaaaatttattcaagtcaaaaataatatgtaaatt
+4924235/1
@@@DDFFDFDHFHJJJGIGFGJIIJJGHHGHHIGIGGEHD@IIICDHIJG
@4924236/1
cgcatttttaaatttaaaaatttattcaagtcaaaaataatatgtaaatt
+4924236/1
@@@FFAFFHHGFHJGHGGIGJJJJJ>EHI>CDFHGGHGIJGIII?FGHIJ
@4924237/1
cgcatttttaaatttaaaaatttattcaagtcaaaaataatatgtaaatt
+4924237/1
CCCFFFFFHHHHHJJJJJJIJJJJJJJJJJIJJJJJJJJJJJJJIJJJJJ
@4924238/1
cgcatttttaaatttaaaaatttattcaagtcaaaaataatatgtaaatt
+4924238/1
CCCFFFFFHHHHHJJJJJJJJJJJJJJJJJJJJJJJJJJJJJJJIJJJJI
@4924239/1
cgcatttttaaatttaaaaatttattcaagtcaaaaataatatgtaaatt
+4924239/1
CCCFFFFFHHHHHJJJJJJJJJJJJJJJJJJJJJJJJJJJJJJJJJJJJI
@1933759/1
attgaagccagatcgataaaaaaatatcgcaatattagaaattttcaaat
+1933759/1
CCCFFFFFHHHHHJJJJJEHIGGEIGFDFBGGGIGIJIJGGFGHGGHIJI
@1452537/1
agttgctatccttctctttgacattgcttgtggtcacttttcgcgcaaag
+1452537/1
CCBFFFFFHHHHHJJJJJJJJJJJJJJJJJIIJHIJJJJJJJJJJJJJJJ
@4925169/1
cgccaaacattcggcagccaagaacttgctggatctcttggtcggaaaag
+4925169/1
CCCFFFFFGHHHHJIJJJJJJJIJJJJJIIJJGIIJJIJJJDHHIGIJJJ
@846306/1
aaggacttcaacttcgttcagttcttgcaggagatcgctagcgaacaatc
+846306/1
CCCFFFFFHHHHHJJJHIGIIFIIJIGGIGIJJIIJJJJIJJJJGIIJJJ
@846307/1
aaggacttcaacttcgttcagttcttgcaggagatcgctagcgaacaatc
+846307/1
CCCFFFFFHHHHHJJJJJJJJJJJJJJJJJJJJJJJJJJJJJJJJJJJJJ
@846308/1
aaggacttcaactttgttcagttcttgcaggagatcgccagcgaacaatc
+846308/1
CCCFFFFFHHHHHJJJJJJJJIIGJGJIJJJJJJJJJJJIJJJJIJJJIJ
@846309/1
aaggacttcaactttgttcagttcttgcaggagatcgctagcgaacaatc
+846309/1
BC@DDFFFHHGGHJJJIJJJJGIIJJJHJJJJJIIIIJJJJJJJJIJJJJ
@846310/1
aaggacttcaactttgttcagttcttgcaggagatcgctagcgaacaatc
+846310/1
CCCFFFFFHHHHHJJJIIJJJIJJJJJJJJJIHDGHIJIJJJJJJJJJJJ
@846311/1
aaggacttcaactttgttcagttcttgcaggagatcgctagcgaacaatc
+846311/1
CCCFFFFFHHHHHJJJIJJJJIJJJJJJJJIJJJJJJJJJJJJJIJJJJJ
@846312/1
aaggacttcaactttgttcagttcttgcaggagatcgctagcgaacaatc
+846312/1
CCCFFFFFHHHHHJJJIJJJJIJJJJJJJJJJJJJJJJJIJJJJJJJJJJ
@6557609/1
ctgtgatttaccaaagtgcaacttagttattagatttgatttgccaaaca
+6557609/1
@CCFFFFFHHHHHJJJEGHJJJJJIIHIJJJJJHJJIJJJJJJJJJJJJI
@847059/1
aaggagcgcaactttcttccagttcacaatcagattcacaagcaggatca
+847059/1
CCCFFFFFHHHHHJJJJJJJIJJJJJJJJJJJJJJJJJJJJJIJJJIJJJ
@2478610/1
caaagagaaggatagcaactaatttcacaagctatactttgcatagaatt
+2478610/1
BCCFFEFFHHHGHJJJIJJJJJJJJ2AHHIJIJJJJJJIJJJIJJJIJJI
@2478611/1
caaagagaaggatagcaactaattttacaagctatactttgcatagaatt
+2478611/1
@BCFDDFDHHHHHIJJIJGHJIHJJJIIJIIJJIJJJJJJIIJJGJEIJI
@2478612/1
caaagagaaggatagcaactaattttacaagctatactttgcatagaatt
+2478612/1
@CCFFFFEHHHGHJJJJIJJJJJJJIJJJJJJJJJJJJJJJJJJJJIJJI
@2478613/1
caaagagaaggatagcaactaattttacaagctatactttgcatagaatt
+2478613/1
BCCFFDFFHHHHHJJJJJJJJJJJJJJJJJJJJJJJJJJJJJJJJJIJJI
@2478614/1
caaagagaaggatagcaactaattttacaagctatactttgcatagaatt
+2478614/1
CCCFFFFFHHHHHJJJJJJJJJJJJJJJJJJJJJJJJJJJJJJJHIFHHH
@5921349/1
ctcccttttcacaatataataaatacatatcatatcatcggggc
+5921349/1
CCCFFFFFHHHHGJJJJJJJJJJJJIHIJJJJJJJJJJJJJJJJ
@5921350/1
ctcccttttcacaatataataaatacatatcatatcatcggggcactata
+5921350/1
@C@DFFFFHGHFFGBHHIJEEHGGECCFIGIGIBDDI@GBG>66DDGI<D
@5921351/1
ctcccttttcacaatataataaatacatatcatatcatcggggcactata
+5921351/1
CCCFFFFFHHHHHIJGJGDJGJGJJJJJJJJIJJJJJJJHHDBHHGGIJI
@5445515/1
cgtttagcagtcttctttttagaataacattgacattctataaagacgtt
+5445515/1
CCBFFFFFHHHHGJJJJJJJJIJJJIJJJJJJJJJJJJJJJJJJJJJJHH
@5922121/1
ctccgaagagtatgtctcgaaagacttcgactttttactatttttgtatg
+5922121/1
@CCFFFFFHFDHHJJIIIIIJJGIJJJJIGGIJJJJEHIIIJJJJHGIII
@5922122/1
ctccgaagagtatgtctcgaaagacttcgactttttactatttttgtatg
+5922122/1
BCCFFFFFHHHHHJJJJJJJJJIGIJJIJHIJJJJJGIIGIIJJJDFGGI
@5922221/1
ctccgaaggaagccaagggctcggctgctcatcatgccctcgagtacctc
+5922221/1
BCCFFFFFHHGHHJJIJJJJJJJJIIJJJIJJIGGHGIJEG:@F=CEHIH
@5922222/1
ctccgaaggaagccaagggctcggctgctcatcatgccctcgagtacctc
+5922222/1
CCCFFFFFHHHHGJJIJJJJIIJIIGIIGIGJIGGIIGHGGGGG=FHIIG
@5922223/1
ctccgaaggaagccaagggctcggctgctcatcatgccctcgagtacctc
+5922223/1
CCCFFFFFHHHHGJJJJJJJJJJJIJIGGHIIGIJJIIJGIIGG@GHIII
@5922224/1
ctccgaaggaagccaagggctcggctgctcatcatgccctcgagtacctc
+5922224/1
CCCFFFFFHHHHHJJIJJJJJJJIIIJEDEDHGEFHIIIGIGFG@FGHEH
@5922225/1
ctccgaaggaagccaagggctcggctgctcatcatgccctcgagtacctc
+5922225/1
CCCFFFFFHHHHHJJJJJJJJJJJJJJJIIIIJIJIIIJGGGGH@FHIII
@3909275/1
ccagctttcgtttatcctcgtaggtgggttttgacatgttggccagt
+3909275/1
CCCFFFFFHHHHHJJJJJJJHIIJCFHJGHIJJJJIJJIJJIIJIJF
@2905521/1
caatagctcaaaagggaacaatttttatcgagttattgatttcgaggaat
+2905521/1
CCCFFFFFHHHHHJJJJJJJJJJJJJGJJJIJHIIJJJJJJJJJGJIJJI
@2905522/1
caatagctcaaaagggaacaatttttgtcgagttattgatttcgaggaat
+2905522/1
CCCFFFFFHHHHHJJIJJJJJJJJJJJIJJIJHIJIJJJJJJJIIJJJJG
@1935327/1
attgaatccaagagattctcatgacagaaatttaaacgttccagcaggta
+1935327/1
@@CFFFFFHGHHGGGHIHIJJJIIIGIJJJJJJJJJJIIIJJJJIIHIFF
@7997899/1
gatagaatgaagtgaaagtcgaacgttcttctgggcttttcctgcttttt
+7997899/1
C@CFFFFFHHHHFHJJJJHHIJJJJHIIJJJJJJJIIJJJJJHIIHIJJJ
@7997900/1
gatagaatgaagtgaaagtcgaacgttcttctgggcttttcctgcttttt
+7997900/1
CCCFFFFFHHHHHJJJJJIJJJJJJJJJJJJJJJJJJJJJJJJJJJJJJJ
@4395016/1
cctctccacaaaaagggaaataaacaaggatgtaagaactatggaggaat
+4395016/1
CCCFFFFFHHHHHIJJJJJJIJJJJJJJIGJIHJJJJJJJJJJJHJJJJJ
@3455776/1
cagcttcaacgccaaggacttcaacttcgttc
+3455776/1
BCCFFFFFHHDHHIIIIHIGIIJGEIIGE9C8
@323948/1
aaaatccaagaagtccggcatacgtcacggcatctatccaggcgaacagc
+323948/1
@CCFFFFFHHHHHFHIJJJJJIIJIIIIJJ?DHHIJIGIJIJGIJJJHGD
@5923288/1
ctccgacggaagctatacaagtggtcgatattgttttacgttgtgctcct
+5923288/1
CCCFFFFFHHHHHJJJJJJJJGHJFHIJJJJJJJIJJJJJIJJIIJJJJJ
@1458677/1
agtttttaggaggaaagtgcagtacttcattgtgattctcgaataaatgc
+1458677/1
@@?DDDFDFHHFHIIIGFHHIGEHFIIIGGJJFHGGIGHGIGIIJJJJHI
@1458678/1
agtttttaggaggaaagtgcagtacttcattgtgattctcgaataaatgc
+1458678/1
CC@FFFFFGHHHHJJJJEHIJJHGIJJJJJJJJJJJJJJJJJJJJJJIJI
@2906735/1
caatagtgctgccgttacttcctcaagcgctggtaacgctttatcgggtt
+2906735/1
B@BFFFDFHHHHHJJJJJJJJJJJJJJJJJJJJGIJJJJJJJJJJJJIGI
@849642/1
aaggattgttcgctagcgatctcctgcaagaactgaacaaagttgaagtc
+849642/1
@@CFDDFDFFHFHJIGJI>FCFHFJGIIJIIIJJJJIJJJIGHIFHIIGH
@7998884/1
gatagctgttcactttttggtcatgattttgaggtactcgagggcatgat
+7998884/1
@@@DDFFFHHHGGIIIIIEDAHH@FFHFHHCGHI@GHHHIIE<G@FGHDG
@7999003/1
gatagctttagaggtaatacactattattaggcactagttattaattata
+7999003/1
CCCFFFFFHHHGHICGIJJJJJJIJJJJJJIIJIJJJJIJJJJJJJJJJG
@7999004/1
gatagctttagaggtaatacactattattaggcactagttattaattata
+7999004/1
CCCFFFFFHHHHHJCGIJJJJJJIJJJJJJIJJJJJJJIJJJJJJJJJJJ
@7999005/1
gatagctttagaggtaatacactattattaggcactagttattaattata
+7999005/1
CCCFFFFFHHHHHJEGIIEHJJJJJJJJJJIJJJJJJJIJJJJJJJJJJI
@7999241/1
gataggtgctttgtctggttaactttagtgggaaggtttaggtatttgtg
+7999241/1
@<@FFFBDHHHHHHIJJJHIJJJJJIJJHIJJIJGICGHIJJFHIIJJJJ
@2907365/1
caatataataaatacatatcatatcatcggggcactatataaaaaattac
+2907365/1
CCCFFFFFHHHHHJJJJJJJJJJJJIJJJJIIJJJJJJJIJJJJJJJJJJ
@4396432/1
cctctctgtcggtagatttccgtgaagtgg
+4396432/1
@CCFDDFDHFGG@CDDFHFHGHGHIIJ9EA
@4396433/1
cctctctgtcggtagatttccgtgaagtggtccgtgccccttgcggttac
+4396433/1
CCCFFFFFHHHH@GIFGIJJJJGGI1??FGFHGIJIHIJJGJGJIIGIJJ
@6562100/1
ctgtgttaaaaatgaattctcaaacggcgttaaaccttttacttaaggtt
+6562100/1
CCCFFFFFHHHHHJJJJJJJJJJJIJJIJJJJIJJJJJJJIJJJJJJJHG
@1937616/1
attgacactaagaaatcacagagccccgggcccagatggcattcatgcag
+1937616/1
CCCFFFFFHHHHHJJJJGJJHIIIJJJGHIJJJJIIJJGIIJJJJJJJJG
@1937617/1
attgacactaagaaatcacagagccccgggcccagatggcattcatgcag
+1937617/1
CCCFFFFFHHHHHJJJJJJJJJIJJJJIIJJIJIJJJJJJJJJIJJJJJI
@3912377/1
ccaggagttgctgagccgtcgcggcatcactcccaaatacgaactggtcc
+3912377/1
BCCFFFFDHHHHGIJJJJGFHGIJJJJJJJJJJJJJJIJJGIIHHHHHEE
@3912378/1
ccaggagttgctgagccgtcgcggcatcactcccaaatacgaactggtcc
+3912378/1
CCCFFFFEHHHHHGIJJJJJJIJJIJJJJJJJJJJJJJJJJJJHHHHEFF
@4936867/1
cgccaattgagttttcgagcattttccg
+4936867/1
@@@DDADDFFDFBG>GAFG1F?FE9A9:
@4936868/1
cgccaattgagttttcgagcattttccggaaaagaagattgcaccccgaa
+4936868/1
@@@DFFFFGHGFHIJJJIJGGJJJIJJJJJJIJIJGIGIIEGDHGHIGHJ
@4936869/1
cgccaattgagttttcgagcattttccggaaaagaagattgcaccccgaa
+4936869/1
@@@FDFFFGGHHHJJHHIEBIHIJJIJIIIGIIJJJGIGGIIJJGJIGIF
@4936870/1
cgccaattgagttttcgagcattttccggaaaagaagattgcaccccgaa
+4936870/1
@@@FFFFFHHFBBHIIJJJIJIGGIEGIIIJIIIGIEHHIGBFEHGIJJG
@4936871/1
cgccaattgagttttcgagcattttccggaaaagaagattgcaccccgaa
+4936871/1
CCCFFFFFGHHHHJJJJIJJJJJJJJIJJJJJJIIJIJJIGHGGIIJJJJ
@4936872/1
cgccaattgagttttcgagcattttccggaaaagaagattgcaccccgaa
+4936872/1
CCCFFFFFHGGHHJJGEHIIJIJJJJJJJJJJJIJJIIIIIIJJJJJJJI
@4936873/1
cgccaattgagttttcgagcattttccggaaaagaagattgcaccccgaa
+4936873/1
CCCFFFFFHHGFHJJJJJJJJJJJJJJJJJJJJJIJIJJJJJJIJJJJJG
@4936874/1
cgccaattgagttttcgagcattttccggaaaagaagattgcaccccgaa
+4936874/1
CCCFFFFFHHHDHJJJJJJJJJJJJJJJJJJJJJJJJJJJJJJJJJJJJJ
@4936875/1
cgccaattgagttttcgagcattttccggaaaagaagattgcaccccgaa
+4936875/1
CCCFFFFFHHHFFIJJIGIJIJJJJIJJJJJJIJIIIBHGGIHIJJJJII
@4936876/1
cgccaattgagttttcgagcattttccggaaaagaagattgcaccccgaa
+4936876/1
CCCFFFFFHHHFFIJJJJJJIJJJJJJJJJJJJJJJJJJJJJJJJJJIJJ
@4936877/1
cgccaattgagttttcgagcattttccggaaaagaagattgcaccccgaa
+4936877/1
CCCFFFFFHHHFHIJIJJJJJJJIJJJJJJJJJJJJJJJJJJJJJJJIJJ
@4936878/1
cgccaattgagttttcgagcattttccggaaaagaagattgcaccccgaa
+4936878/1
CCCFFFFFHHHFHIJJIJJJJIJJJJJJJJJJJJJJJJJJJJJJJJJJII
@4936879/1
cgccaattgagttttcgagcattttccggaaaagaagattgcaccccgaa
+4936879/1
CCCFFFFFHHHFHIJJJJJJIJJJJJJJJJJIJJHIJJJIJJJJJJJIBH
@4936880/1
cgccaattgagttttcgagcattttccggaaaagaagattgcaccccgaa
+4936880/1
CCCFFFFFHHHFHIJJJJJJJJJJJJJJJJJJJJJJIIJJJJJJJJJJII
@4936881/1
cgccaattgagttttcgagcattttccggaaaagaagattgcaccccgaa
+4936881/1
CCCFFFFFHHHFHJJIJIJIJIIJJJJIJJJJJJGJJIGGIIIJJJIJII
@4936882/1
cgccaattgagttttcgagcattttccggaaaagaagattgcaccccgaa
+4936882/1
CCCFFFFFHHHFHJJJJJIGJJJJJJJJJIIIJIIJIHHIIIJHGIJJJJ
@4936883/1
cgccaattgagttttcgagcattttccggaaaagaagattgcaccccgaa
+4936883/1
CCCFFFFFHHHFHJJJJJJGJJJJGGJIJJJJJJJJJIJJJJHIJJJJJJ
@4936884/1
cgccaattgagttttcgagcattttccggaaaagaagattgcaccccgaa
+4936884/1
CCCFFFFFHHHFHJJJJJJJIIJJJJJJJJJJJJJJJJJJJJJJJJJJII
@4936885/1
cgccaattgagttttcgagcattttccggaaaagaagattgcaccccgaa
+4936885/1
CCCFFFFFHHHFHJJJJJJJIJJJJJJJJJJJJIJJIJJJJJJJJJJJII
@4936886/1
cgccaattgagttttcgagcattttccggaaaagaagattgcaccccgaa
+4936886/1
CCCFFFFFHHHFHJJJJJJJJJJJJJJJJJJJJIJJJIJJJJJJJJJJII
@4936887/1
cgccaattgagttttcgagcattttccggaaaagaagattgcaccccgaa
+4936887/1
CCCFFFFFHHHFHJJJJJJJJJJJJJJJJJJJJJJJJJIIIIJJJJIIGH
@4936888/1
cgccaattgagttttcgagcattttccggaaaagaagattgcaccccgaa
+4936888/1
CCCFFFFFHHHHHJJJJJJJJJJJJJIJIJJJJJHIJJIJJJJJJJJJII
@4936889/1
cgccaattgagttttcgagcattttccggaaaagaagattgcaccccgaa
+4936889/1
CCCFFFFFHHHHHJJJJJJJJJJJJJJJJJJIJJJJJJJJJJJJJJJJJJ
@7458805/1
cttttgactcgacaaaaatttaaacacattgcattattgatttcgaggaa
+7458805/1
@@@DDDDD<DFDAEEHI@FHHIEHGIGIGIIEEHIGGIIIIIIIDIGE:D
@7459099/1
cttttgagctattgcgatattttttcggaaaaaagtgagtttaggatatc
+7459099/1
CCCFFFFFHHHHHJJJJIJJJJJJJJJJJJJJJJJHIIJFHHHJJI4CGG
@3458211/1
cagcttgctgttgtctcgctccaggttgttgttgtggagg
+3458211/1
@@@DDDADHHFDHG>GBGHIGI?EGGEFFCHHIGCF;:DG
@3458212/1
cagcttgctgttgtctcgctccaggttgttgttgtggaggagcagtttgc
+3458212/1
CCCFFFFFHHHHHJJJJJJJJJGIJGIJHJJIJJGHJIJJEHIGIGIJIF
@4938379/1
cgccaccaatgcttggtgcagctatccactttgccagtggccgtctgcta
+4938379/1
@<?DFFFFGHHHHJJIHHIJIIJIJGIJJJJJJJJIJJJJIIJGIJJJIG
@4938380/1
cgccaccaatgcttggtgcagctatccactttgccagtggccgtctgcta
+4938380/1
CBBFFFFFHHHHHJJJGIJJJJJJJJJIJJJJJJJJJHIJIJJHIGIJJJ
@3458869/1
cagctttaatgcattgtatgcagcatcatgtttactaatctgctttgagc
+3458869/1
C@CFDDFFDFHGGIIGIGHCHG?CGHGIIDIIGHIHIHIGFFE@FF?CFD
@3458870/1
cagctttaatgcattgtatgcagcatcatgtttactaatctgctttgagc
+3458870/1
CCCFFFFFHHFHHJJJIGJJGIJIJIJJJIJJJJJJIJJJJJJJJJIJIF
@8001155/1
gatatgatgtgtatttattatattgtgaaaagggagcatttatttgatgc
+8001155/1
B@CFFFEF<HFFFIJJIIJIJJJIIJJIIJIJJJJJJJJJJJJJJJIJJE
@4399335/1
cctcttcgtgttccatttcatagaatggtggtggccatctgcgggacatg
+4399335/1
CCCFFFFFHHHHHJJJJJJIJJJJJJJJHIJIJJJJJJJJGHIJJGGIII
@4401187/1
cctctttgtcttttattaattgagaaggttgtggcttttctccaggaggc
+4401187/1
CCCFFFFFHHHHHJIJJIJJIIIJIIJIDHIIGIIIJJJJIGIHIJGGII
@5454431/1
cgtttttgaggcagcaaatttctcaagggcacacggcaacaaaaagtgat
+5454431/1
CCBFFFFFHHHHHJJJJHIJJGIIJJIJIIIJIIJJFJJJGIIJJJHHIG
@331424/1
aaaatcttgcttcatgattgaaaatttgcaaggtttggaggagttgtact
+331424/1
CCCFFFFFHGGHHIJJIJIIIJJJJJJJJJJJJCGHIJGIIDGBFIHJIG
@331425/1
aaaatcttgcttcatgattgaaaatttgcaaggtttggaggagttgtact
+331425/1
CCCFFFFFHHHHHJJJGIGIHIJJJJIJJJIJJEFHIJGHJCGFHIJJJI
@1465114/1
ataaaagtaatataaccttagatttcgaggcaaattgattgatttgccca
+1465114/1
CCCFFFFDHHHHHJJJJJJJJJJJJJJJIJJJJJJJJJJJJJJJJJJJJJ
@2911246/1
caatattatctatcgatactgaatgtaattttttatatagtgccccgatg
+2911246/1
CCCFFFFFHHHHHJJJJJJJJJJJJJJJJJJJJJIJJJIJIJJJJJJIJI
@1466447/1
ataaaatataataaaaatttatagttttttgcatttttattcggcttatt
+1466447/1
CCCFFFFFHGGFHJJJIJJJGHJJJJJJJIIIIJIIIIHHBFHIJIIIHC
@6566840/1
ctgttcactttttggtcatgattttgaggtactcgagggcatgatgagca
+6566840/1
BB@BDFFFHHHHHJJGHIJJJJJJJJIJJGHIJJJJJJJJJJJJJJJJJI
@5455829/1
ctaaaaaagcaggaaaagcccagaagaacgttcgactttcacttcattct
+5455829/1
CCCFFFFFHHHHHJJJJIJJJJIJJIJJJJIJJJJJJJJJIJJJJJJJJI
@1467681/1
ataaaatccgtgatacatttccatgccttctcctaagtcgataatttctc
+1467681/1
CCCFFFFFHHHHFHJJJJJJJIIIJIJJJJJJJJIJJJJJJJJJJJJGII
@3920526/1
ccaggtctctctggtaatacagttcagctggtgtcgaacgcgtccagatg
+3920526/1
CCCFFFFFHHHHHJFHIJJJIJJJJJJJJJJEHFHIJJIJIJGIIJIJIG
@5455936/1
ctaaaaaatattaggaatccactacaaggttttcaatagggcattctaac
+5455936/1
1==D?DDDC:AF:AG<<AFGCGFIIIIII?CGIIIIIIFIIIEIIIIFFC
@5455937/1
ctaaaaaatattaggaatccactacaaggttttcaatagggcattctaac
+5455937/1
CCCFFFFFHHHHHJJIIIJIJJJJJJJJJ?GHIJIGIIGJIIJJJJJJJI
@5455938/1
ctaaaaaatattaggaatccactacaaggttttcaatagggcattctaac
+5455938/1
CCCFFFFFHHHHHJJJJJJJJJJJJJJJJEHIJJIJJJJJJJIJJJJJJJ
@853432/1
aagggaacaatttttatcgagttattgatttcgaggaataatacgaactt
+853432/1
CCCFFFFFHHHHHJJJJJJGIHJJJJJJJJJJJJJJJJJJJJJJJJJJJI
@853569/1
aagggaagggggcggcccccatcccaacagaaggggtaaccgcaaggggc
+853569/1
BCCFFFFFHHHHGJJJJJHHFFFFFEEDDDDDDDDD;@CDDDDDDDDDDB
@333104/1
aaaatgacagaaggacagacaagaaacatgataagatatgctgcaacctc
+333104/1
CCCFFFFFHHHHHJJJJJJJJJJJJJJJJJJJJJJJJJJJJJJJJJJJJJ
@2487756/1
caaagatctgatccgtgagcgtagagcatatattgatccaggttgagtat
+2487756/1
C@CFFFFFGHHGHJJEHIJJIGEGBGGJJJJIJJJIIIJJJJFGGGI?EH
@853914/1
aagggagcatttatttgatgcaaagtatagaggttgtacccaaacttttc
+853914/1
CCCFFFFFHHHHHJJJJJJJJJJJJHIIJJJJJGHHIJJJIJJJIJJJJI
@5930846/1
ctccggagtagttgttaaattattgaatatcaaatctatgaaatcccagt
+5930846/1
BCCFFFFFFHHHHJJJJJJJJIJJIJJJJJJJJJJJJJJJJJJJJJJJJD
@3921586/1
ccaggttcagggtttcttaacctcataggtacaagtggaccagcttgcag
+3921586/1
CCCFFFFFHHHHFIJJJJJJJJJJJJJJJHHIJJJHIJJJJJJJJJIJJJ
@5456907/1
ctaaaaagaagactgctaaacgttaaattttaaaagcctcttaaatttaa
+5456907/1
CCCFFFFFGGHGHIJJJJJIIJFIHIHIJJIJJJJIJJJJJJIJJIJJJJ
@854559/1
aagggcacacggcaacaaaaagtgataatggatactaatttgactactgt
+854559/1
C@CFFFFFGHHHGIJIIIIJGGBFFGIIJGGEIIJ>GHEIEHHGIGIGG<
@854588/1
aagggcagcaaaaaggtgcccaaca
+854588/1
@BCFFFFFHHHHHJJJDHIJJJIJJ
@854589/1
aagggcagcaaaaaggtgcccaacaacagcaaacgggtcgaaatgaacgt
+854589/1
@BCFFFFDHGHHHIJJEHIJJJJJJJJIJIJJIJJJJGHIGIJJJIJJJI
@3922781/1
ccaggttgttgttgtgaaggagctggctgctgttgtctcgctccaggttg
+3922781/1
BC@FFDEFFHHHHJGIJJIJIJJIJJJDIIIGIJFGGHIGGIIJAGHBF@
@3922782/1
ccaggttgttgttgtggaggagcagtttgctgttgtctagctccaggttg
+3922782/1
BCBFFDEFHHHHHIIIJHJJEHIIIJIJJJJJJJJJJJJJJJJJGIJBGF
@336495/1
aaaatgcgtgtgtgcaggtatatttatcacatcattcg
+336495/1
?@@D;BDD:<<A<?CGGE3<<F>>4AAHEFFFGEGCGD
@1944198/1
attgatttaattttgacatgttagaatgccctattgaaaaccttgtagtg
+1944198/1
CCCFFFFFHHHGHJJIJJJJJJJIJIIJJJJJJJJIJJJJJJJJJIIJHH
@1944199/1
attgatttaattttgacatgttagaatgccctattgaaaaccttgtagtg
+1944199/1
CCCFFFFFHHHHHJJJJJJJJJJJJJJJJJJJJJJJJJJJJJJJJIJJIH
@3924780/1
ccagtacatcggggataagtttatcgctgatgtggttgaaagtctcattg
+3924780/1
CCCFFFFFHHHHHJIJJJJJJJJJJDIIJJJIGHIIIJJJJIHIIJIJJJ
@8006916/1
gatcaggagaagttagtgtagatttggagcttatatctacagatgtcgtt
+8006916/1
B@@FFFFFGHHHHJIICFJGIGGIJJJHIJJJJJJJJJIJJJJIJGGHIG
@2916181/1
caatcaccacattatgaaattactcatagtgtcacgggaactcataacaa
+2916181/1
CCCFFFFFHHHHHJJJJJJJJJJIJJJJJHIHHHHIJJJJJJJJJJJJJI
@6571837/1
ctgttgtctcgctcgaggttgttgctgtggcggaacgggctgttgttgac
+6571837/1
BBCFFFFFHHHHHJJJJJGHIIJJIJJHIJJJJFGIJJJIFGEHFEFD@@
@8008662/1
gatccagcaagttcttggctgccgaatgtttggcgtctttcttcgatctt
+8008662/1
CCCFFFFFHHHHHJJJJJJJJJJJHIJJIJJJJIJIIJJJIJJJJIJJJI
@1472215/1
ataaacgaacagaggaaacctctaacagacagccaacgtgttaagttcac
+1472215/1
CCCFFFFFHHHHHJJIIJJIIIJJJJIIJJJJJJJJJJCHIJJJJIJGJG
@6572579/1
ctgttgttgggcacctttttgctgcccttgtgtgggaccagtctgttgtg
+6572579/1
BBCDDFFFHGHHHJIJIJJJJJEHIJJIJJHHFGIIFJJIJJIIGHIIIA
@6572684/1
ctgttgttgtggtccacccctttgttgcccgtttgccgatttaggttgtt
+6572684/1
BCCDFFFFHHHHHJJIJJJJJJJIJJJJJJIIJJJJJJDHIJIIJHIJIE
@6572685/1
ctgttgttgtggtccacccctttgttgcccgtttgccgatttaggttgtt
+6572685/1
BCCFFFFFHHHHHJJJJJJJJJJJJGHIGIJHDHIJJJ:@FH@GH=F@56
@6572920/1
ctgtttacctgtgtatgataaataaacttttttcgggtttggaaaaattt
+6572920/1
@@?ADDDEHHHFFFBFGD?CD?EGHIECHGIGIGGG>HHIBAHHIIHGEH
@6572921/1
ctgtttacctgtgtatgataaataaacttttttcgggtttggaaaaattt
+6572921/1
BCCFFFFFHHHHHIIIJJJJJJJJJIJJJJJJJJJJJGGIIJJJJJJJJJ
@3927139/1
ccagtatacagggagtggcgaaaccaacaaagtattgtaccttgtgggat
+3927139/1
CCCFFFFFHHHHHJJCFIJJJJJJIJJJJJJJDHIJJIJJJGJIHJIJJG
@4947023/1
cgccatattgatttaattttgacatgttagaatgccctattgaaaacctt
+4947023/1
@@CFBDDBFFDBHHHAHICFDGHGHIFEFGGGEFAFGGGIGEIIIIIIII
@4947024/1
cgccatattgatttaattttgacatgttagaatgccctattgaaaacctt
+4947024/1
CCCFFFFFHHGHHJJJJJJJJJJJJJJJJJJJJJJJJJJJJIJJJJJJJJ
@4947025/1
cgccatattgatttaattttgacatgttagaatgccctattgaaaacctt
+4947025/1
CCCFFFFFHHHHHJJJJJIJJJJJIJIJJJJJJJJJJJJJIJJJJJJJJJ
@4947026/1
cgccatattgatttaattttgacatgttagaatgccctattgaaaacctt
+4947026/1
CCCFFFFFHHHHHJJJJJJJJJJIJJGJJJJJJJJJJJJJJJJJJJJJJJ
@6574085/1
ctgtttgacattcgaaaagtaaacgtcagtttgcgtttcaatgcatcgat
+6574085/1
CCCFFFFFHHHHHJJJJJJHIJJJJIIJJIIJJGHGIJJJJJJJJJJJII
@2494765/1
caaagattacatcatatttgcctttaacagatgtgaagtatttcttgatg
+2494765/1
CCCFFFFFHHHHHJJIIJJJJIIIJJJJJJJIJJJIJJBFHIJJJJJIEC
@8011072/1
gatcgataaaaaaatatcgcaatattagaaattttcaaatattcttcgct
+8011072/1
@@@FFFFFFHHHHJJJHGIIIJJFGGIJJJIJJJJJJJJJGIJIIJJJJI
@342022/1
aaaatgtcaaaattttgcaaattatgtggcattttgacatttatgtgaca
+342022/1
CCC?DFFFHFHHHJJJJJJJJIJJJJIGIJJJJJJJJJJJJJJJJHIJJJ
@342023/1
aaaatgtcaaaattttgcaaattatgtggcattttgacatttatgtgaca
+342023/1
CCCFFFFFHHHHHJJIJHHIIJJFIJJGJJJJJIJJJJJJJIIIJFIIJI
@342024/1
aaaatgtcaaaattttgcaaattatgtggcattttgacatttatgtgaca
+342024/1
CCCFFFFFHHHHHJJJJEIIJJIJJJHIJJJJIJJJJJJJJJJIJFIHIG
@342025/1
aaaatgtcaaaattttgcaaattatgtggcattttgacatttatgtgaca
+342025/1
CCCFFFFFHHHHHJJJJJJJJJJJJJIJJJJJJJJJJJJJJJJJJIJJJJ
@1950013/1
attgcttgtggtcacttttcgcgcaaaggtaaaatcgttctagacatact
+1950013/1
@CCFFFFFHHGFHIGIJJJJJJIIIJIJIGEIGIIGHJIJIIIIIIIIIH
@2921389/1
caatccttcgaggtaacctacgtggacatcgaagaaaaaacattg
+2921389/1
@<?BDDD?DF3D<<AFHIIIEDHAFCGEGEHCHGGHIIEGGGGG<
@2921390/1
caatccttcgaggtaacctacgtggacatcgaagaaaaaacattgaccaa
+2921390/1
CCCFFFFFHHHHHGIJJJJJJJGHJJJJJJJIJJJJJJJJJJJJJJJJJJ
@2921511/1
caatccttgcaggatttacccgtggagggtaacaatctgccttctacatt
+2921511/1
CCCFFFFFHHHHHJJJJJJJJJGHGGIJJ?DGGIJJJJIIJJJJJJJJJJ
@2921512/1
caatccttgcaggatttacccgtggagggtaacaatctgccttctacatt
+2921512/1
CCCFFFFFHHHHHJJJJJJJJJGIJGIJJCGIIJJJJJJJJJJJJJJGII
@2922894/1
caatcgtgtgcgctgataggaggccaccaagaccagatgacttacggaac
+2922894/1
BCCFFFDFHHHHHIJJJJIJIJIJIJJJJJJIJJJJIJJJJJJJJJJJJJ
@4413779/1
cctgcaagaactgaacaaagttgaagtccttggcgttgaagctgagagtc
+4413779/1
CCCFFFFFGHHHHJJJIJIJJJIIJJIJJJJIIIIGIJIIJJJJJIIJDD
@4413896/1
cctgcacacacgcatttttaaatttaaaaatttattcaagtcaaaaataa
+4413896/1
CC@FFFFFHGHHGJIJJJJJIJJJIJJJJJJJJIJJIIIIJJJIJGIGIJ
@4413897/1
cctgcacacacgcatttttaaatttaaaaatttattcaagtcaaaaataa
+4413897/1
CCCFFFFFHHHHHJJJJJJJJJJJJJJJJJJJJJJJJJJJIJJJJJJJJJ
@1476826/1
ataaagtatgtgttcaccaagagaa
+1476826/1
@@@DDDDDFFFFFIIIIIII;:3<A
@862509/1
aagtaatataaccttagatttcgaggcaaattgattgatttgcccagcac
+862509/1
@CCDDFFFHHHHHJJJJJJJJJJIJJJJJJJJJJJJJJJJJJJJJJJJJI
@862510/1
aagtaatataaccttagatttcgaggcaaattgattgatttgcccagcac
+862510/1
CCCDDFFFHHHHHJJJJJJJJJJIJJJJJJJJJJJJJJJJJJJJJJJJJJ
@862511/1
aagtaatataaccttagatttcgaggcaaattgattgatttgcccagcac
+862511/1
CCCDFFFFHHHHHJJJJJJJJJIJJJIJJJJJJJJJJJJJJJJJJJJJJI
@862512/1
aagtaatataaccttagatttcgaggcaaattgattgatttgcccagcac
+862512/1
CCCDFFFFHHHHHJJJJJJJJJJJJJJJJJJJJIJJJJJJJJJJJJJJJJ
@1477909/1
ataaagtgtactttattgaaaaattagtaaaacataatggttttcgcgcg
+1477909/1
<?@DDDDE?CFDDGEGGGIIGHCH@HHEFGGHIIIIIIHIHHI?DBHEGG
@1477910/1
ataaagtgtactttattgaaaaattagtaaaacataatggttttcgcgcg
+1477910/1
BCCFFFDFHHHHHJJJJJJJJJIJJJJHJJJJJJJJJJJJFHIJJJJJJJ
@345737/1
aaaatgttgaaactgattttttagcattctagaaggcaatagtaccttag
+345737/1
CCCFFFFFHHHHHJIJJJJJJJIJJJIJJJIJHIJJJJJJJJIJJJJJJI
@863625/1
aagtaattgtgaagctaagttccgtaagtcatctggtcttggtggcctcc
+863625/1
@CCDFFFFHHHHHJJJJJJJJJJJIJJJIJJJJIJJHIJJJJ?GGHJGIG
@863884/1
aagtacatgaagcagttaagagttgtttatgaaattccaaatttgcccag
+863884/1
CCCDFFFFHHHFHIIGIHJFHIIEHHIIJJIGCHHIHHIIJIJJJJHIII
@1478981/1
ataaatatacctgcacacacgcatttttaaatttaaaaatttattcaagt
+1478981/1
CCCFFFFFHHHHHJJJJJJJJIJJJJJJJJJJJJJJJJJJJJJJJJJJJI
@4951381/1
cgccattctcttggctagcttctttgacttgccagtgccaatttc
+4951381/1
@@CFFFFFHHHHGJJEGIIIHIJEHFCEHCDEGH>?FEGGIDHI9
@4951382/1
cgccattctcttggctagcttctttgacttgccagtgccaatttcgcgga
+4951382/1
@@@FDDFFHGDHHJIIGGHEJIJIIF@HIIJJIIIGGIIGHIGIIGGDGG
@4951383/1
cgccattctcttggctagcttctttgacttgccagtgccaatttcgcgga
+4951383/1
@@@FFFFFHFHGHIJJGHIHIEIJJFHIIJIJJEG@GEHEHIJJJJJIII
@4951384/1
cgccattctcttggctagcttctttgacttgccagtgccaatttcgcgga
+4951384/1
CCCFDFFFHHGGHJJJJIJIIJIJJIJJJIGHIJJEFHHIJJJJIIIIIJ
@4951385/1
cgccattctcttggctagcttctttgacttgccagtgccaatttcgcgga
+4951385/1
CCCFDFFFHHHHHIJJJIJJJJJJJHHJGIEIJIIFEGIEHIJJIGHIGH
@4951386/1
cgccattctcttggctagcttctttgacttgccagtgccaatttcgcgga
+4951386/1
CCCFFFFFHHGHHIIIJJJJJJJJJJJJJJGGJFJGIIIIJJJJJJJJJJ
@4951387/1
cgccattctcttggctagcttctttgacttgccagtgccaatttcgcgga
+4951387/1
CCCFFFFFHHHGHJJJIIJJIIIJJGHIFIHIJGGCHIIJJIJJGGGEIG
@2499180/1
caaagcaaagacgcaataagtgatacaagaaaatatacagactaaagaaa
+2499180/1
CCCFFFFFGHHHHJJJJJJJHHJJJJJJJIJJJJJJJJJJJJJJJJJJJJ
@2499181/1
caaagcaaagacgcaataagtgatacaagaaaatatacagactaaagaaa
+2499181/1
CCCFFFFFHHHHHJJJJJJJFHIIIJJJJJJJJJJJJJJJJJJJJJJJJI
@2499215/1
caaagcaacagcgagatcggcgccggacagagaacgcgaaatcaacaact
+2499215/1
CCCFFFFFHHHHHJJJJJJJIIIJJJGJJJJJJJHHHFDDDDDDDDDDDD
@2499501/1
caaagcacctatcgaatcgaatattagtagcaagatccgagatgtggtac
+2499501/1
@C@FDDDDDFHHDIJJJJIHGGHHIIGIGGGIGEHIJJJJIIIC9?DHIC
@1480569/1
ataaatgctcccttttcacaatataataaatacatatcatatcatcgggg
+1480569/1
CCCFFFFFHHHHHJJJJJJJJJIJIIJJJJJIJJJJJJJJJJJJJJJJJJ
@1480750/1
ataaatgtcaaaatttgacataatttgtggacataaaggaaagaaaaaaa
+1480750/1
CCCFFFFFHHHHHJJJJJJJJJJJJIJIJJJJJJJJJJJIJJJJJJJJJJ
@2925751/1
caatcttccgctaccgcgtgttccttaacaacgatctggtggccaccgga
+2925751/1
@@<FFFDEHHHHHGGI:AGHEEBHGIIIIIIIDEHICDEGGG>FHGCEEE
@2925752/1
caatcttccgctaccgcgtgttccttaacaacgatctggtggccaccgga
+2925752/1
CCCFFFFFHHHHHJJJJJHIHHJJJJJJIJJIIIJJIEIFHHGIJIJJIF
@2926232/1
caatcttcttttccggaaaatgctcgaaaactcaattggcgcacattcag
+2926232/1
@@@FFFFDHHGGHIIIGHHGEHG@HEBHHGIIGGIGGGBHHGDGGIIIGI
@6967747/1
cttgaataaatttttaaatttaaaaatgcgtg
+6967747/1
;=@DB?BDHHDFDEGBH@I@CBIIE?GE@C<?
@6967748/1
cttgaataaatttttaaatttaaaaatgcgtgtgtgcaggtatatttatc
+6967748/1
@C@FDDEFHHDHGGIGIDHHIIEHIJGEHGGGEGBGHIJJFHGIIIJIJG
@6967749/1
cttgaataaatttttaaatttaaaaatgcgtgtgtgcaggtatatttatc
+6967749/1
CCCFFFFFHHHHHJIJJJJJJIJJJJJIJJIIHHFGIJJJBFGFHIIIJJ
@6967750/1
cttgaataaatttttaaatttaaaaatgcgtgtgtgcaggtatatttatc
+6967750/1
CCCFFFFFHHHHHJJJJJJJJJJJJJJJJJHIHIFHJJJJFFIJJJJJJJ
@3933173/1
ccagtgccaatttcgcggaatttcaaaacatgacaagcgatggtgaactg
+3933173/1
CCCFFFFFHHHHHJJIJJJJJJJJJJJJJJJJJJJIIIJJJIJFHIJJII
@3468098/1
caggaaaagcccagaagaacgttcgactttcacttcattctatcggcctt
+3468098/1
@@CFFFFDDFHHFHIFGGIJGIJFIIGFCHFGHGHHJEDGHGHGBH@DAF
@3468099/1
caggaaaagcccagaagaacgttcgactttcacttcattctatcggcctt
+3468099/1
CCCFFFFFHHHHHJJJJJJJJJJJJJJJJJJIIJJJIJJJJJJJIJJJJJ
@7480031/1
ctttttactatttttgtatgcacaaaattcgttctacatatgaaacatgt
+7480031/1
CCCFFFFDHHHFFHIIHIJIFJIIIJIIIIIGGGHGGHHGIJIGIJJJJE
@7480032/1
ctttttactatttttgtatgcacaaaattcgttctacatatgaaacatgt
+7480032/1
CCCFFFFFHHHHHJJJIIIJJJJJJJJJJJJIJJJJJIJJJJJIIJJJJJ
@3469455/1
caggaaatggataattataggattggatctatgactgtgtatcgatagct
+3469455/1
@;?AB>DFHHDFFGEHHIGIG>FFBFEHFHGGGIIIIEEHEHIIIHG<FH
@3469456/1
caggaaatggataattataggattggatctatgactgtgtatcgatagct
+3469456/1
BCCFFFFFHHHHHJJJIIIJJIJJJJGIJJJJJJJJJIIGIIJJIIIJJI
@1485993/1
ataaatttgaaagacacattggttacaagtttgcagaccgttcatattta
+1485993/1
C@@FDFFFHFHHHIGGIIIGHIHIJGIGGHGEHIIECGDGDGHIIEIIJ>
@3471431/1
caggaacctcaagcttggggtaaaccgcaagtttcacagcaacaacctgg
+3471431/1
CCCFFFFFHHHHHJJJJJJJ@EHIJIJJJJJDHIJJJJJJIJJJJJJJJJ
@3936094/1
ccagttcgtatttgggagtgatgccgcgacggctcagcaactcctggagg
+3936094/1
CCCFDFFFFHHHHJJJHICGHIJJJIIJJJGGIIJJIJJHHHHFFFFFED
@4957167/1
cgcccccttcccttggtgggggctgaatcggtccggccgagtgcatcatg
+4957167/1
CCCFFFFFHHHGHJJIFHIIJGJJIJJJJJJCFHJJIHFBA5;ACDDDDD
@4420412/1
cctgcttttttagcagctttaccattcgtcttatcgatgcattgaaacgc
+4420412/1
CCCFFFFFHHHHHJJIJJJJJGIJJJIIHJJJJJIJIJJJJIIJIGIJ;@
@1490729/1
ataacatcttctaagtaatgtattttctacttcattatattcagctaaat
+1490729/1
CCCFFFFFHHHHHJJFHIJJIHIJJJJJIJJJJIJJJJJIJJJJJJJJIJ
@1490791/1
ataacatgcataaaatataataaaaatttatagttttttgcatttttatt
+1490791/1
CCCFFFFFHHHHHJJJJJJJJJJJJJJJJJJJJHGJJJJJJJJJJJJJJJ
@7483806/1
ctttttcactcaaccatagctttctcagcgtgtttaatttcgttccattt
+7483806/1
@@@DDDFFDHGHHGGIIEHHGCFGE9HHGGFHIIIJIJGGGGGEGHGGIG
@7483807/1
ctttttcactcaaccatagctttctcagcgtgtttaatttcgttccattt
+7483807/1
CCCFFFFFHGHHHJJJJJJJJJJJJJJJJJIIIIJJJJJJJJJJJIJJIJ
@7483808/1
ctttttcactcaaccatagctttctcagcgtgtttaatttcgttccattt
+7483808/1
CCCFFFFFHHGHHJJJJJJJJJJJJJJJJJHHHIJJJJJJJJIJJJJJJJ
@7483809/1
ctttttcactcaaccatagctttctcagcgtgtttaatttcgttccattt
+7483809/1
CCCFFFFFHHHHHJJJGIJJJIIJJJJJJJFHGIJJJIJJJJJJIJIJJJ
@7483810/1
ctttttcactcaaccatagctttctcagcgtgtttaatttcgttccattt
+7483810/1
CCCFFFFFHHHHHJJJJJJIJIJJIIHHIJFGFHGGJJJJJGFH=GIIJI
@7483811/1
ctttttcactcaaccatagctttctcagcgtgtttaatttcgttccattt
+7483811/1
CCCFFFFFHHHHHJJJJJJJJJJJJJIJJJIJIJJJJJJJJJJJJJJJJJ
@7483812/1
ctttttcactcaaccatagctttctcagcgtgtttaatttcgttccattt
+7483812/1
CCCFFFFFHHHHHJJJJJJJJJJJJJJIJJHIJJJJJJJJJJJJJJJJJJ
@7483813/1
ctttttcactcaaccatagctttctcagcgtgtttaatttcgttccattt
+7483813/1
CCCFFFFFHHHHHJJJJJJJJJJJJJJJJJHIIJJJJJJJJJJJJJJJJI
@7483814/1
ctttttcactcaaccatagctttctcagcgtgtttaatttctttcattta
+7483814/1
@@CFFFFFFDFFFGBBIEHEGIIHGGDCHIFGHHJHIJJJHJIJIGHGGG
@7483815/1
ctttttcactcaaccatagctttctcagcgtgtttaatttctttcattta
+7483815/1
CCCFFFFFHHHHHJJJJJJJJJJJJJIJJJHHHIJJJJJJJJJJJGJJJG
@7483816/1
ctttttcactcaaccatagctttctcagcgtgtttaatttctttcattta
+7483816/1
CCCFFFFFHHHHHJJJJJJJJJJJJJJJJJHIHHIIJJJJJJJJJIJJJI
@871212/1
aagtgaccaaagcaaagacgcaataagtgatacaagaaaa
+871212/1
BCCDDFFFHHHHHJJJJJIJJJJJJJJGHIIJJJJJJJJJ
@871213/1
aagtgaccaaagcaaagacgcaataagtgatacaagaaaatatacagact
+871213/1
@@@A;DDEFHFHGIGJGIJEIIJJJII?EHGIJIIJJIJJJIJJJJGIIC
@1491309/1
ataacattgacattctataaagacgttagagaggttcactaaaaaatatt
+1491309/1
CCCFFFFFHHHHHJJJJJJJJJJJJJJJIJJJIJGHIIJJJJJJJJIIJG
@1491310/1
ataacattgacattctataaagacgttagagaggttcactaaaaaatatt
+1491310/1
CCCFFFFFHHHHHJJJJJJJJJJJJJJJJJJJJJEHHJJJJJJJJJJJJI
@1491311/1
ataacattgacattctataaagacgttagagaggttcactaaaaaatatt
+1491311/1
CCCFFFFFHHHHHJJJJJJJJJJJJJJJJJJJJJFHJJJJJJJJJJJJJI
@1491312/1
ataacattgacattctataaagacgttagagaggttcactaaaaaatatt
+1491312/1
CCCFFFFFHHHHHJJJJJJJJJJJJJJJJJJJJJGHIJJJJJJJJJJJJJ
@1491313/1
ataacattgacattctataaagacgttagagaggttcactgaaaaatatt
+1491313/1
CCCFFFFFHHHGHJJJJJJJJJJJJJJJJJJHIJDHIJJI<FHIJJIJJI
@3472315/1
caggaactaacagcatcatttctgcatcgtcgctggtatccaaagttaaa
+3472315/1
CCCFFFFFHHHHHJJJJJJJJJJIIJJIJJJJJJJJFFGIJJIJJJIIJJ
@4959318/1
cgccctcgatttggaccagttcgtatttgggagtgatgccgcgacggctc
+4959318/1
CCCFFFFFHHHHHJIJJJJIJJJHGHIJJJJGIFGIJJJJJJJJJHFDDD
@871697/1
aagtgatacaagaaaatatacagactaaagaaacgctcgtggggagcgat
+871697/1
@CCDFFFFHHHHHJJJJJJJJJJIJJJJJJJJJJJJJJJIJJJJJJIJJF
@1492705/1
ataacctctctgtcggtagatttccgtgaagtggtccgtgccccttgcgg
+1492705/1
CCCFFFFFHHHHHJJJGHJIIJJJJJIJJJJIJJIJJJJJJJJJJJJJJJ
@5947267/1
ctcctccaaaccttgcaaattttcaatcatgaagcaagattttacctgaa
+5947267/1
CCCFFFFFHHHHHJJJJJJJJJJJJJJJJJJJJJJJJJJJJJJJJJJJJI
@5947268/1
ctcctccaaaccttgcaatttttcaatcatgaagcaagattttacctgaa
+5947268/1
CCCFFFFFHHHHHJJJJJJJJJJJJJJJJJJJJJJJJJJJJJJIJJJJIJ
@357846/1
aaaattgttcccttttgagctattgcgatattttttcggaaaaaagtgag
+357846/1
CCCFFFFEHHHHHJJJJIJJJJJJJJJJJJJJJJJJJJJGIIJJJGFHII
@357847/1
aaaattgttcccttttgagctattgcgatattttttcggaaaaaagtgag
+357847/1
CCCFFFFFHHHHHJJJJJJJJJJJJIJJJJJJJJJJJIJJIJJJJJIJII
@1492913/1
ataaccttagatttcgaggcaaattgattgatttgcccagcacaaacttg
+1492913/1
CCCFFFFFHHHHHJJJJJIIJJJJJJJJJJJJJJJJJJJJIJJJJJJJJJ
@1492914/1
ataaccttagatttcgaggcaaattgattgatttgcccagcacaaacttg
+1492914/1
CCCFFFFFHHHHHJJJJJJIJJJJJIJJJJJJJJJJJJJJJJJJJJJJJJ
@3937642/1
ccagtttagtggccaactcttcgtcactcgcaaatgtagaaggcagattg
+3937642/1
?@@FBBDDDCD;FHGIIEGIHIEEFAHGIIGIIIIICHIIIII@FEHA@F
@5947565/1
ctcctccaattcctgcatcttatataccatcatcttctggagtcacccaa
+5947565/1
@CCFFFFFGHHHHJJGGGEHHIIIGGHGIIIIGCEFGFGEAG?FEHIJJI
@358328/1
aaaatttaaacacattgcattattgatttcgaggaaataatacgaacttc
+358328/1
@11BDDDDFHHHHHIIIDGIIGGIDHCHI>FAEHEGIDEDG@DFCHGIID
@358329/1
aaaatttaaacacattgcattattgatttcgaggaaataatacgaacttc
+358329/1
CCCFFFFFHHHHHJJJJJJJJJJJJJJJJJJJJJIJJJJJJJJJJJJJJI
@358330/1
aaaatttaaacacattgcattattgatttcgaggaaataatacgaacttc
+358330/1
CCCFFFFFHHHHHJJJJJJJJJJJJJJJJJJJJJJJJJJJJJJJJIJJJI
@358526/1
aaaatttaacgtttagcagtcttctttttagaataacatt
+358526/1
@@@DFFFFFHADFIIIEBGFDEHGJJJGHGGIJJGGHIJJ
@358527/1
aaaatttaacgtttagcagtcttctttttagaataacattgacattctat
+358527/1
CC@FFFFFHHHFHJJJIJJIIIJJJJJJJJJJJJJJJJJJJJJJJJJJJJ
@358528/1
aaaatttaacgtttagcagtcttctttttagaataacattgacattctat
+358528/1
CCCFFFFFHHHHHJJIJJJJJJIJJJJIJJJJJJJIIIJJJJJIJJJJJJ
@358529/1
aaaatttaacgtttagcagtcttctttttagaataacattgacattctat
+358529/1
CCCFFFFFHHHHHJJJJJJIJJJJJJJJJJJJJJJJJJJJJJJJJJJJJI
@1494236/1
ataactagtgcctaataatagtgtattacctctaaagctatctactcgtt
+1494236/1
CCCFFFFFHHHHHJJJJJJJJHHFIJJJJJJJJJJJJJJJJJJJJJJJJI
@1494571/1
ataactcttacacaccaaatagaacgacgctatcatatcaaaaactggag
+1494571/1
CCCFFFFFHHHHHJJJJJJJJJJJJIJJJJJJJJJJJJJJJJJJJJJJJJ
@2507422/1
caaagcttctataactggtatagctttaggaaacggtttatgagcaacat
+2507422/1
CCCFFFFFHHHHHIJJJJHIJJJJJJJJJJJJJJJIHIIIJJJJJJJIJG
@4423573/1
cctggataagtcactaccatacccttaatttcatcggcgtaactctgcca
+4423573/1
CCCFFFFFHHHHHJJJJJJJJJJJJJJJJJJJJJJJJJJIIIJJJJJJJJ
@360835/1
aaaatttatagttttttgcatttttattcggcttattgtaatattcctcc
+360835/1
@@8ADFFFHHHHHJJJJJJJJJJJJIJJIJJJJJJJJJJJIJJJJJIJJJ
@360836/1
aaaatttatagttttttgcatttttattcggcttattgtaatattcctcc
+360836/1
@@;;DDDD><BFFGHGI<?BFHIGGIIE?9C<GGEIIG?BFCHI<BFDC9
@360837/1
aaaatttatagttttttgcatttttattcggcttattgtaatattcctcc
+360837/1
@CCFFFFDHHHFHJJJIGGIFHIIJEACGHIIDGGHIJ@FIIIJJIJJHI
@360838/1
aaaatttatagttttttgcatttttattcggcttattgtaatattcctcc
+360838/1
CCCFFFFFHHHHHJJJJJJIJJJJJJJJJJJJJJIJJJIJJJJJJJJJJI
@360839/1
aaaatttatagttttttgcatttttattcggcttattgtaatattcctcc
+360839/1
CCCFFFFFHHHHHJJJJJJJJJJJJIIJJJJJJJJJJJIJJJJJJJJJJJ
@873436/1
aagtggcttaccttctacttaccacttagcagaacccgataaagcgttac
+873436/1
BCCDDFFFHHHHHJJJJJJIJJJJJJJJJIIJJJJJJJIJJJJIGIHJJJ
@873437/1
aagtggcttaccttctacttaccacttagcagaacccgataaagcgttac
+873437/1
CCCFFFFFHHHHHHHIJGJJGGIIJIEHGGIIJJIJJJIIJIICHEDGGG
@361463/1
aaaatttcaaattgttcaggtaaaatcttgcttcatgattgaaaatttgc
+361463/1
@@@DDDDDHFFHHIIIGID>I??I>HBEHF>HIIIIGCHGID@B:H<DGG
@361464/1
aaaatttcaaattgttcaggtaaaatcttgcttcatgattgaaaatttgc
+361464/1
C@CFFFFFHHHGHJHIJIJJHIJJJJJJJJJIJJJJJIJJJJJJIJJJJI
@361465/1
aaaatttcaaattgttcaggtaaaatcttgcttcatgattgaaaatttgc
+361465/1
CCCFFFFFHHHHHJJJJJJJHIJJJJJJJJJJJJJJJJJJJJJJJJJJJJ
@361466/1
aaaatttcaaattgttcaggtaaaatcttgcttcatgattgaaaatttgc
+361466/1
CCCFFFFFHHHHHJJJJJJJIIJJJJJJJJJJJJJJJJJJIJJJJJJJJI
@873644/1
aagtggtccgtgccccttgcggttaccccttctgttgggatgggggccgc
+873644/1
@@@DDFDBFFHGGIGHIJIIIIGIFIIJJHIJIJFHIJHFGGGGIIHHFD
@873645/1
aagtggtccgtgccccttgcggttaccccttctgttgggatgggggccgc
+873645/1
B@@FFFDFGHHHHIJJJJIGIIJJGIJJJIJJIGDGIJJAFHIJJJHHFD
@873646/1
aagtggtccgtgccccttgcggttaccccttctgttgggatgggggccgc
+873646/1
BCCDFFFFHHHHHJJJJJJJIJJIJJJJJJJJJJHIJJJHIJJJJJHHFD
@7487779/1
ctttttcggggtatctggtaccaaatcaacatcatagtgataagccgtgt
+7487779/1
@@@DFFDFGHD<CFBHIJFHHIJIIJIIIIJIJIIGJFGFGGGIJIJFGG
@363122/1
aaaatttctaatattgcgatatttttttatcgatctggcttcaatgtttg
+363122/1
CCCFFFFFHHHHHJJJJJJJGHIJJJIJJJJJJJJJJJJJIJJJJJIIII
@363123/1
aaaatttctaatattgcgatatttttttatcgatctggcttcaatgtttg
+363123/1
CCCFFFFFHHHHHJJJJJJJJJJJJJJJJJJJJJJJJJJJJJGIIJIIII
@1960113/1
attggctggctccaagagatgtgcatgtcccgcagatggccaccaccatt
+1960113/1
CCCFFFFFHH>FHHIIBHFGGAFHIIIHIIIGIGGGEHIHIGGIEEHBDG
@2935339/1
caatgcctggtgcagctatccactttgccagtggccgtctgctacggaac
+2935339/1
BCCFFFFFFHFHHIJJJJIIIJJJJJJJJJJJJJJJJIIJJJJJJDIEIG
@6594775/1
cttaaataaagtgtactttattgaaaaattagtaaaacat
+6594775/1
@CCFFFFFHHGDFFGHIJGHJJEGHGGGJJIGEHHIIGIJ
@6594776/1
cttaaataaagtgtactttattgaaaaattagtaaaacataatggttttc
+6594776/1
BCCFFFFFHHHHHGHIJJJECFHJGGHGHIJJHGGIIIIJJIJJJFHIII
@6594777/1
cttaaataaagtgtactttattgaaaaattagtaaaacataatggttttc
+6594777/1
CCCFFFFFHHHFHHIIIJJIJJFHJJIJIIJIIGJIJJJJJJJJICGIIH
@6594778/1
cttaaataaagtgtactttattgaaaaattagtaaaacataatggttttc
+6594778/1
CCCFFFFFHHHFHIIIJJJJGIGIJJIJIJJJIJJJIJJJJJJJICFIJI
@6594779/1
cttaaataaagtgtactttattgaaaaattagtaaaacataatggttttc
+6594779/1
CCCFFFFFHHHFHIIJJJJJJJJJJJJJJJJIGHIJJJJJJJIJJGGIIG
@6594780/1
cttaaataaagtgtactttattgaaaaattagtaaaacataatggttttc
+6594780/1
CCCFFFFFHHHHHHIJJJJJJJJJJJJJJJJJGIJJJJJJJJJJJGIJJJ
@6594781/1
cttaaataaagtgtactttattgaaaaattagtaaaacataatggttttc
+6594781/1
CCCFFFFFHHHHHIIJJJJJJJJJJJJJJJJJHIJJJJJJJJJJJGIIJJ
@6594782/1
cttaaataaagtgtactttattgaaaaattagtaaaacataatggttttc
+6594782/1
CCCFFFFFHHHHHJJJJJJJJJIJJJJJJJJJHIJJJJJJJJJJJBGGJI
@6594783/1
cttaaataaagtgtactttattgaaaaattagtaaaacataatggttttc
+6594783/1
CCCFFFFFHHHHHJJJJJJJJJIJJJJJJJJJHJJJIJIJJJIJJDHIJI
@6594784/1
cttaaataaagtgtactttattgaaaaattagtaaaacataatggttttc
+6594784/1
CCCFFFFFHHHHHJJJJJJJJJJJJJIJJJJJHJJJJJJJJJJJJFIJJH
@6594786/1
cttaaataaagtgtattttattgaaaaattagtaaaacat
+6594786/1
CCCFFFFFHHHHHGHIJJJJJJJJJJJJJJJJHJJJJJJJ
@6594787/1
cttaaataaagtgtattttattgaaaaattagtaaaacataatggttttc
+6594787/1
CCCFFFFFHGHDHEHIJJJJJJIIJJJJJIJJHHGJJIIJJJIJJDHIJG
@2512201/1
caaaggtaaaatcgttctagacatactttatgctcttgacatttcgttaa
+2512201/1
B@CFFFBDHHHHHJHIJJJJIJJJIJJJJJJJJJJJJJJJJJJJJJJJJJ
@2512202/1
caaaggtaaaatcgttctagacatactttatgctcttgacatttcgttaa
+2512202/1
C@CFFFDFHGGHHJIJJJIJJJJIJJIIJIJJIIGIJJFJIGJJJIJJJJ
@5473813/1
ctaaaatcaatttacatattatttttgacttgaataaatttttaaattta
+5473813/1
@@@DDDDDHFHDDFGBF?BEBHFAEDFHHBHHADGIIIEHI4?CGHGIIG
@5473814/1
ctaaaatcaatttacatattatttttgacttgaataaatttttaaattta
+5473814/1
@@CFFDFFHHHHHIJJIJJJJJJGJIHGHIJJIJJJJJIJJJJIGIIJJI
@364192/1
aaaatttgcaaggtttggaggagttgtactaatttgtgtaattgaagttc
+364192/1
@@@FFFFFGHFHHGHJGIHIJEGFGHHIIJIJIJIJGHFGHIJJJJJHID
@364193/1
aaaatttgcaaggtttggaggagttgtactaatttgtgtaattgaagttc
+364193/1
CCCFFFFFHHHHGEGHJJEHI@GGHIHHIJJJIJJIHHHIJIJJJJJJJG
@364194/1
aaaatttgcaaggtttggaggagttgtactaatttgtgtaattgaagttc
+364194/1
CCCFFFFFHHHHHEGIJGFGHCHGHIAHIJHJJJJJIIFHIIIIIJFIIH
@364195/1
aaaatttgcaaggtttggaggagttgtactaatttgtgtaattgaagttc
+364195/1
CCCFFFFFHHHHHEHIJJHIJFHGHIFHIJJJJJJJGIIJJJJJJJJIJI
@364196/1
aaaatttgcaaggtttggaggagttgtactaatttgtgtaattgaagttc
+364196/1
CCCFFFFFHHHHHGIIJJIJJGIHIIIJJJJJJJJJIIHIIJJJJJJJJI
@364197/1
aaaatttgcaaggtttggaggagttgtactaatttgtgtaattgaagttc
+364197/1
CCCFFFFFHHHHHHHJJJIJJGIHIJIIJJJJJJJJIIGIJIJJJJJIIJ
@364204/1
aaaatttgcaagttttggaggagttgtactaatttgtg
+364204/1
@C@DFFFFHHFHDEHHIGCHIBGFGC<FCEFHGIJJ<F
@2936545/1
caatgcttggtgcagctatccactttgccagtggccgtctgctacggaac
+2936545/1
BCCFFFFFHHHHGIJJJJJJGIIJJIIJJJJIJJJJJIIJJJJJJJJHGB
@3941012/1
ccagtttttgatatgatagcgtcgttctatttggtgtgtaagagttatgc
+3941012/1
CCCFDFFFHHGHHJJIJJJJJIIJJIIJIJJJJJFHDFGIJJDIHFHIJG
@2937118/1
caatggagcacacttttacttcagctacttgaaccgtacgtcaaatgtcg
+2937118/1
CCCFFFFFHHHHHJJJIJJJJJJJJJJJJJJJJJJJJJJJIJJJJJJHJH
@4426900/1
cctggatttctcagaaattcgaataaattcagtctcagttgcagttactc
+4426900/1
CCCFFFFFHHHHHJIJJJJJJJJIJHACHIIJIIJJJJHIDGHJGHJJJI
@4966087/1
cgccgattgagttttcgagcattttccggaaaagaagattgcaccccgaa
+4966087/1
CCCFFFFFHHHFHJJIJJIJJJJIJJJGIJJJJJJJIIIJJIJEIJJGII
@2518285/1
caaagtatagaggttgtacccaaacttttcggggtgcaatcttcttttcc
+2518285/1
???DDDDDDDBFH:AC<EDHIIIIIGGIIIGBFBDGG>FGGEGHIIIIII
@2518286/1
caaagtatagaggttgtacccaaacttttcggggtgcaatcttcttttcc
+2518286/1
@CCFFDFFHGHHHGHIIJJJJJJJJJJJJJJJJJGHIIIJJJJJJJJJJI
@1964973/1
[truncated: 458,004 more chars]
