# Supplementary material for: Identification and comparison of key RNA interference machinery from western corn rootworm, fall armyworm, and southern green stink bug
Source: PLoS One. 2018 Sep 5;13(9):e0203160. doi: 10.1371/journal.pone.0203160 (PMC6124762; doi:10.1371/journal.pone.0203160)
Supplement: S2 File — (TGZ) [file pone.0203160.s012.tgz › data/fastq/wcrw/3_Late-egg_LE_Rep3_aligned.fq]

@2054891/1
cccgtggagggtaacaatctgccttctacatttgcgagtgacgaagagtt
+2054891/1
BCCFDFFFHHHDHHIIJJJJJJJJJJJIJJJJIJIJGIGIJJJJJJIJJJ
@1036713/1
atttgcgacatttgacgtacggttcaagtagctgaagtaaaagtgtgctc
+1036713/1
?@@ADDDDHGHHHJIJJBGEHHGHEHIJHIJJIIJIHIHJJJJGGGHIIJ
@1036744/1
atttgcgagtgacgaagagttggccactaaactgggcagctcggctg
+1036744/1
@?@DFFFFHFFFHIIJGFIBCBHGGGHIJJJGEGGGEGIIIIIGIIE
@1545528/1
cacgctgagaaagctatggttgagtgaaaaaggtgggaaatgttgactgt
+1545528/1
CCCFFFFFHHHHHJJIJJJHHIEHFHIJJIJIJ?FGHHGGJJHGIIJJJH
@519172/1
agaaggtaagccacttaagcacacatgtta
+519172/1
@@@B:?D?F:<:C:2C::<<A?F?GEBH@?
@2057026/1
cccgtttgccgatttaggttgttgtggtacatctccatgtggacccattt
+2057026/1
@@@DDDDDHHAFFGGGEH:C@@EABEHDDFBBHBFGHCHB?DFHII=GBC
@2057081/1
cccgtttgctgttgttgggcacctttttgctgcccttgtgtg
+2057081/1
?<1==2AA?CFC?EAEGED>?FFGAFGIDGG@9::FFBF9?@
@1546653/1
cacggaaatctaccgacagagaggttatccttgggggaagaagccaaatt
+1546653/1
CCCFFFFFHHHHHJJJJJIJJIJJHJIJJJJJJJIJJJJJJJJJJIJIHH
@1037981/1
atttgctgcctcaaaaacgtatgacaaaactatagagaaaccagaattac
+1037981/1
CCCFFFFFHHHHHJJJJJJHIJJJJIJJJJJJJJJJJJJEHHIJIJJGJJ
@2566160/1
cggcatggaggccatttcttgagagtagagcaatttggcttcttccccca
+2566160/1
@@@DDDDD<AF=F;AFH@HH?4CAF<AC?E@DHGIIDH@DFGBGDHIII:
@1548672/1
cacggatattgtgattctatgattttatttgtgaattgtttgttgattct
+1548672/1
@C@DDFDDHDFHHAGGHIIIE>HIIIGIIIIC@H?FGEAHGBCFHGGIIG
@5628041/1
tggaacacgaagagggactaccacacgaaaggcagttcaccatcgcttgt
+5628041/1
CCCFFFFFHHHHGJJJJJJJJJJJJJJJJIJIIJJJJJJJJJJJJJJIIG
@160/1
aaaaaaaaaataatagttcttcaagatatattcttcagggg
+160/1
@?@DADADAFFFDGDA?GHBDGB<BBBF@??8?DFB8D>F@
@4097455/1
gaagaacgttcgactttcacttcattctatcggcctttcttctctttgcc
+4097455/1
CCCFFFFFHHHHHHHIJJGHIIJJEHIJJJJJJJIIJIJJJJJJJJJJIJ
@4097456/1
gaagaacgttcgactttcacttcattctatcggcctttcttctctttgcc
+4097456/1
CCCFFFFFHHHHHJJJJIEIJJJJJJJJJJJIJIJEHI@BGBDC?FH<@D
@7664876/1
cacttcgactacagatattcgcacttgcagtcccaatatcaaactacagg
+7664876/1
CCCFFFFFHGHDHIIJJJGHHIIJJJJIJJIJJIJIIJIJGJJJJJJJJG
@4097651/1
gaagaactattatttttttttttttatttttcatcacagtgatgtttgtt
+4097651/1
@BBFDFFFHHHHHJJJJJJJJJJJI@GHJIGGGGGEHEFAEEBCDDECCE
@1713/1
aaaaaaaatttcaaattgttcaggtaaaatcttgcttcatgattgaaaat
+1713/1
CCCFFFFFHHHHHJJJJJJJJJJJHJJJJJJJJJIJJJIIJIJJJJJJJJ
@7665983/1
cacttgtatagcttccgtcggagttgctctagataaatcgtaatctttca
+7665983/1
CCCFFFDDHHFGHJJJIGIGG8CCE<<CFH9DDGGIGGIGGFHH8DHG<B
@1039639/1
atttggaccagttcgtatttgggagtgatgccgcgacggctcagcaactc
+1039639/1
CCCFFFFFHHHHHJJGHJIJIJJIJEGIIJJJJGJGIJGIHHHFFFFFEE
@7666342/1
cactttacgcgcgaaaaccattatgttttactaatttttcaataaagtac
+7666342/1
CCCFFFFFHHHHHEIJJIJIHHIJJHIJJIIIJJIIJJIJJIJGIIICEI
@7666981/1
cactttgccagtggccgtctgctacggaacaggcaaaactccgaaggaag
+7666981/1
CCCFFFFFHHHHHJIJJGGIIIIJJJJHJIIJJJJJJJJJJJJJJJJIJI
@7667260/1
cacttttacttcagctacttgaaccgtacgtcaaatgtcgcaaattatgt
+7667260/1
CCCFFFFFHHHHHJIJJIJJJHIIJJIHJIJJJJJJJIJIJJJJJJJJJG
@7667494/1
cacttttccgaccaagagatccagcaagttcttggctgccgaatgtttgg
+7667494/1
CCCFFFFFHHHHHJJJJJJJJJJJJJJJHGIJJJGIEGIJJ@DHIIJJII
@7667526/1
cacttttcgcgcaaaggtaaaatcgttctagacatactttatgctcttga
+7667526/1
:?@44BDFHHHGGJJJJEFHIJGIJHIJJJJJIJJJJJJJJJJJJJJJJI
@7667527/1
cacttttcgcgcaaaggtaaaatcgttctagacatactttatgctcttga
+7667527/1
@?@BDEDFDDHFFGGDGEGHGIGGHGHGHGGCDBGDHIAEGIJIGGHIIG
@7667528/1
cacttttcgcgcaaaggtaaaatcgttctagacatactttatgctcttga
+7667528/1
CCCFFFFFHHHHFIIJI?FHIJIJIIJJJJJJJJJJJJJJJJJJJJJJJH
@7667529/1
cacttttcgcgcaaaggtaaaatcgttctagacatactttatgctcttga
+7667529/1
CCCFFFFFHHHHHJJJJHIIJJJIJJJJJJJJJJJFJJJJJJJJJJJJJH
@4102283/1
gaagaatatttgaaaatttctaatattgcgatatttttttatcgatctgg
+4102283/1
CCCFFFFFHHHHHJJJIJJJJIIJJJJJJJJJJJJJJJJJJJJJIJJJJI
@4102284/1
gaagaatatttgaaaatttctaatattgcgatatttttttatcgatctgg
+4102284/1
CCCFFFFFHHHHHJJJJJJJJJJJJJJJJJJJJJJJJJJJJJJJIJJJJJ
@7668143/1
cactttttggtcatgattttgaggtactcgagggcatgatgagcagccga
+7668143/1
CCCFFFFFHHFHHJJJJJJIGGGIFHIJJJGIJJJJIJJJJJJJJJJJJF
@7668158/1
cactttttgttgccgtgtgcccttgagaaatttgctgcctcaaaaacgta
+7668158/1
?@@DDDDB?FFHHI>8@<C?AF<@CFG;EEDHI@G4:BGGGIIIIIED8C
@5629009/1
tggaacttacctgagatggggtggttttaaaggcggcatcagaataa
+5629009/1
@@@DDDDD>DHBFHIGGGE@?<CC?D@@GII??F@G8;4=C=DE;EE
@3079470/1
ctcgcttttcaaattctcgtgacttttc
+3079470/1
@@@DDDDDHB?FHGGGBFE?B3<ACHH4
@3079471/1
ctcgcttttcaaattctcgtgacttttctcccc
+3079471/1
@@?=DDDDF>FDFFF9ACA<EA3A@CE@H>A9@
@3079472/1
ctcgcttttcaaattctcgtgacttttctcccctg
+3079472/1
@@@DB1=DFFFFDIEFE<:FF;BCADEF@HCCCFF
@3079473/1
ctcgcttttcaaattctcgtgacttttctcccctgttcttaaataaagtg
+3079473/1
B=@DFFFFHHHHHJJJJJJJJJJJJJJJJJJJJJJJJJJJIJJJJJJJII
@3079474/1
ctcgcttttcaaattctcgtgacttttctcccctgttcttaaataaagtg
+3079474/1
CC@FFFFFHHHHHJJJJJJIJGJJJJIJJJJJIJIHGIJJJJJJJJJJII
@3079475/1
ctcgcttttcaaattctcgtgacttttctcccctgttcttaaataaagtg
+3079475/1
CCCFFFFFHGHFHIJJGHGGIGIGIJIIIIIJJGCFHHAFFGIGGIJJGG
@3079476/1
ctcgcttttcaaattctcgtgacttttctcccctgttcttaaataaagtg
+3079476/1
CCCFFFFFHGHHHJJJJIIGIFHIIIJJJIJJJIJGIIJJIJJJJJJJHI
@3079477/1
ctcgcttttcaaattctcgtgacttttctcccctgttcttaaataaagtg
+3079477/1
CCCFFFFFHHGHHJJIJJIIHB@FHII<CCFHJC=CFA@G>FHGGII@9?
@3079478/1
ctcgcttttcaaattctcgtgacttttctcccctgttcttaaataaagtg
+3079478/1
CCCFFFFFHHHHHJJIIJJIHFHGHJJGGHIJJGEGIJIJ@GHIIJJFFH
@3079479/1
ctcgcttttcaaattctcgtgacttttctcccctgtttgttcttaaataa
+3079479/1
CCCFFFFFHHHHGIJJJJJJJCGGIIJGHHIJJ@=DGGDGHFGGAGHGHH
@3079480/1
ctcgcttttcaaattctcgtgacttttctcccctgtttgttcttaaataa
+3079480/1
CCCFFFFFHHHHHGIGGHIGG3:AFHI<EEHII;;C@F3:B0:D<BFB>F
@523182/1
agaatatttgaaaatttctaatattgcgatatttttttatcgatctggct
+523182/1
CCCFFFFFHHFHHIIJJJJGIGGIJJIIIJJJJJJJJJIJIJIJJJJGDH
@523183/1
agaatatttgaaaatttctaatattgcgatatttttttatcgatctggct
+523183/1
CCCFFFFFHHHHGJJJJJJJJJJJJJJJJJIJJJJJJJJIJJJJJJJJJJ
@523913/1
agaatgaagtgaaagtcgaacgttcttctgggcttttcctgcttttttag
+523913/1
CCCFFFFFHHHHHJJGIJJJGIFHIJJJIJJJJJJJJJJJFIJJJJJJII
@4607420/1
gggaccagtctattgtgtgggaccagtctgttgtgtgggaccagtctgtt
+4607420/1
CCCFFFFFHFHHHJJFHFGHJHIJIJIIJJIJIHHDHIJIJJJJIIJJGG
@2567160/1
cggcattttacaaagcgcaacctgtgatagagtttatgtgcgaagtcctg
+2567160/1
B@@FFFFFHHHHHJJJJJJJJJIJIIIJJFHIHIIIJJGIEIJIJIIJJJ
@4607884/1
gggactgcaagtgcgaatatctgtagtcgaagtgttgttgttgggtgact
+4607884/1
C@@FFFFFHHHFHHJJJJJJJIJIIJIHIHIJDGGIIIIJHIJJJDBHII
@1551017/1
cacgggctaattttaacaaccatcccactgtacgagaattcggtttttca
+1551017/1
BBCFFFFFHHHHHJJJJJJJJJJJJJJJJJHIJJHIHIJJJJJGIJJJJJ
@2567930/1
cggccactggcaaagtggatagctgcaccaagcattggtggcgattggtc
+2567930/1
CCCFFFFFHHHGHJJEHIGIJGHIIJIJJJIIIJJJIJFGHEFDFHGG=F
@6138218/1
aaaaatgtcaaaattttgcaaattatgtggcattttgacatttatgtgac
+6138218/1
CCCFFFFEHHHHGJJJJJJJJJJJJJJHIIJIJJJJJJJIJJJJJJIIGI
@6138219/1
aaaaatgtcaaaattttgcaaattatgtggcattttgacatttatgtgac
+6138219/1
CCCFFFFFHHHHHJJJJJGGIIJJJJJJJJJJJIJJJJJJJJJJJJGIJJ
@6138220/1
aaaaatgtcaaaattttgcaaattatgtggcattttgacatttatgtgac
+6138220/1
CCCFFFFFHHHHHJJJJJJJJJJJJJJJJJJJJJJJJJJJJJJJJJIJJJ
@6138227/1
aaaaatgtcaaatcatgtcaagaccccggcgatgg
+6138227/1
CCCFFFFFHHHHHJJJJIJJJIJJJIJJJJJJ<DH
@4609959/1
gggagctaccagttgaagtagtagaagtttgctatattccacaaaagtac
+4609959/1
@C7DFFFFHHHHFHIGIJGHIFHIJIJIJJJJFJJIJIJIJEGFGHIFGH
@524436/1
agaatgtcaatgttattctaaaaagaagactgctaaacgttaaattttaa
+524436/1
CCCFFFFFHHHHHIJJJJJJJJJJJIJJJJIIJIIJJIGIIIJIJJJJJJ
@5117838/1
gttgtacccaaacttttcggggtgcaatcttcttttccggaaaatgctcg
+5117838/1
@@@FDFFFHHGHFGGIIIJJJJ@FHIJJJIIJIGIIIJJEHIIEHHHIJJ
@5117839/1
gttgtacccaaacttttcggggtgcaatcttcttttccggaaaatgctcg
+5117839/1
BB=BDEFFHHHGHJJJJJJJJI?FHIJJJJJJJJJJJIIJIIJJJJJJJJ
@5117840/1
gttgtacccaaacttttcggggtgcaatcttcttttccggaaaatgctcg
+5117840/1
BBCFFFFFHHHHHJJJJJJJJJ?DHIJJJJJJJJJJJJJJJJJJJJJJJI
@5117841/1
gttgtacccaaacttttcggggtgcaatcttcttttccggaaaatgctcg
+5117841/1
CCCFFFFFHHHGFJJJJJIJIJ?@DGIDHHJJJJJJIJIJIJIJIIJIII
@5117968/1
gttgtactaatttgtgtaattgaagttcgtattatttcctcgaaatcaat
+5117968/1
?@@DDDDD?FHFGGHGGCFIHHIFEFHIIGEGIJJJJGGIIIIJIJJIJJ
@5117969/1
gttgtactaatttgtgtaattgaagttcgtattatttcctcgaaatcaat
+5117969/1
BBCFDDFFHHHHHIFGFGJIJIIJIJJJJJJJJIJJJJJJJIJJJJJJJJ
@526303/1
agacaaagcacctatcgaatcgaatattagtagcaagatccgagatgtgg
+526303/1
CCCFFFFFGHHHHJJJJJJJJJGIIIIJIGFIIIIJGGIJJJIGIJIGIJ
@526304/1
agacaaagcacctatcgaatcgaatattagtagcaagatccgagatgtgg
+526304/1
CCCFFFFFHHHHHJJJJJJJJIHJJJJJJJFIIJJJIIJJJJJJJJJHGI
@526706/1
agacaacagcaccctggtcctccacaacagcaagctcctccgcaacagca
+526706/1
CCCFFFFFGHHHHJJJJFHIJJJJJJJJJIJIGGJIIIJIHGGGIJIEIJ
@1553241/1
cacggttcttaaaaactttttcggggtatctggtaccaaatcaacatcat
+1553241/1
B@CDFDDFHHHHHJJIJJJJJJJJJJCFHGGIIGIJHIJJJJJJIJJJIJ
@2061570/1
ccctattgaaaaccttgtagtggattcctaatattttttagtgaacctct
+2061570/1
@@@DDDDD>FHHAHGI9A@I?GF>DFHF9?E4<9EGIGI3::BFHEH;BD
@3082344/1
ctcggatcttgctactaatattcgattcgataggggctttgtctgg
+3082344/1
?=;:B@D?FH?DHA<EGDF@@EEGGHHCFEGCFA3CDBGGGGC9D>
@5243/1
aaaaaaatatcgcaatattagaaattttcaaatattcttcgcttttgact
+5243/1
CCCFFFFFHHHHHJJJIJJJJJJJJJJJJJJJJJJJJJJIIJJJJJJIJJ
@6170/1
aaaaaaatgtcaaaattttgcaaattatgtggcattttgacatttatgtg
+6170/1
@@@DDDDD?<CFFGIIIEH>@CFGHGGEIDFGIGIIIGIFGGFHIDIFFC
@6171/1
aaaaaaatgtcaaaattttgcaaattatgtggcattttgacatttatgtg
+6171/1
CCCFFFFFHDHHHJIJJJJIJJJJJJJJJIIJJJJJJJJIJJJIJJJJJJ
@6172/1
aaaaaaatgtcaaaattttgcaaattatgtggcattttgacatttatgtg
+6172/1
CCCFFFFFHHHHHJJJJJJIJJJJJJJJJIIIJGIJJJJJIIJJJJJJJJ
@6173/1
aaaaaaatgtcaaaattttgcaaattatgtggcattttgacatttatgtg
+6173/1
CCCFFFFFHHHHHJJJJJJJJJJJJJJJJIIJJJJJJJJJIJJJJJJJIJ
@5121322/1
gttgtctcgctcgaggttgttgctgtggcggaacgggctgttgttgaccc
+5121322/1
@BBFDEFFHHHHHGIJCFGGHGIIIHGEHIJDGGGIIGB>6??7@@7;CE
@2063255/1
ccctccctctgacctccatcatgttgttgctgatggtcagaccgaattct
+2063255/1
CCCFFFFFHHHHHJJJJJJJJJJJJIIIIHIIIGJFJIIIJIIIBHIJJJ
@5121862/1
gttgtgaaggagctggctgctgttgtctc
+5121862/1
@@@FDDEDHGDHDBHIGIIIBG<C>C>?@
@2063928/1
ccctcgatttggaccagttcgtatttgggagtgatgccgcgacggctcag
+2063928/1
?;=;DD:?B1CD:EE=DEDFFCFEFEAEA9D8CDCC@@AD@AA<A?6>>A
@5633186/1
tggacataaaggaaagaaaaaaatgtcaaaattttgcaaattatgtggca
+5633186/1
@@@FFFFFHGDDDFIIGHJJJIGJGFGGGEGHIIJG9BB9BFDHGIGGIC
@4106370/1
gaagactgctaaacgttaaattttaaaagcctcttaaatttaactgaaat
+4106370/1
BB@FFFFFHHHHHJIHIJJJJJJJJJJJIIIJJJJJJJJJIJJIIIEGJJ
@5633448/1
tggacatcgaagaaaaaacattgaccaatcgccaccaatgcctggtgcag
+5633448/1
CCCFFFFFHHHHHJJJJJJJJJJJJJJJJJIJJJJJJIJIJJJIJJHIJJ
@5633449/1
tggacatcgaagaaaaaacattgaccaatcgccaccaatgcttggtgcag
+5633449/1
CCCFFFFFHHHHHJJJJJIJJJJJIIIJJJGIIJIJJJJJJIJGIHIIII
@527375/1
agacaacttcatgtacaaatacctcaccttacaaaataaaatacggcaaa
+527375/1
CCCFFFFFHHHHHHIIJJIJJJJJJJIJJJJIIJJJJIJJJJJJGIJJJI
@527376/1
agacaacttcatgtacaaatacctcaccttacaaaataaaatacggcaaa
+527376/1
CCCFFFFFHHHHHHIJJJJJJJJJJJJJJJJJJIJJJIJJJJJJJIJJJI
@4611120/1
gggagtcttgatcaagaagttcgtcgggggagatatcgtgatgcggtaat
+4611120/1
@C@DFDDFHHHGHJJJJJJIIJJIIJJJJIBHHGJJJHCEHFFFFDBBDD
@7158530/1
attttattttgtaaggtgaggtatttgtacatgaagttgtctgcccc
+7158530/1
@@@FFFFBFD?DFHIFCFGII:EHHHIHHGCBHEIGFE>CFB<?CGD
@7158531/1
attttattttgtaaggtgaggtatttgtacatgaagttgtctgccccttt
+7158531/1
B@?DDFFFHHHFHIIJ<EHIJ<CFIIJHHIIIJJHIHIJGHIJJIIJIGH
@7159413/1
attttcaatcatgaagcaagattttacctgaacaatttgaaatttttcca
+7159413/1
CCCFFFFFHHHHHJJJJJJJJJJJJJJJJJJJJJJJJIIJJHIJJJJJJJ
@3593646/1
cttcatcgtctacagcttctgcctgatgatcacctgtaaactcgattcta
+3593646/1
CCCFFFFFHGHHHIIJIJIIEIIIGIIJIJJJJJJIJJJJJJJJJJJJJJ
@3594785/1
cttcatgattgaaaatttgcaaggtttggaggagttgtactaatttgtgt
+3594785/1
CCCFFFFDHFHDHIIGHICHJGIEFHHIJAFGFHFGGHHGIGEHIGEHIJ
@4108607/1
gaagagttggccactaaactgggcagctcggctgagaatcggtattcggg
+4108607/1
CCCFFFFFHHHHHIJJJJJJJJJJJIJIJIJJJJJJJJJIIIBGHJGHJI
@4108608/1
gaagagttggccactaaactgggcagctcggctgagaatcggtattcggg
+4108608/1
CCCFFFFFHHHHHJJJJJJJJJJJJJJJJJJJJJJJIJJIJJBFEHIJJJ
@5637009/1
tggagaggtactatgtgtgtttggctagattctgtttgacattcgaaaag
+5637009/1
BCCFFDFFFHFHHJJGIHGIJJJJJJJJJJJJJJIJJIJJJJJJJJJJJJ
@5637010/1
tggagaggtactatgtgtgtttggctagattctgtttgacattcgaaaag
+5637010/1
CCCFFFFFDFHHHJJGHFHHJJJJHGJJJJJJJJJJJJJJJJIJJJJJJI
@3595196/1
cttcatgtacaaatacctcaccttacaaaataaaatacggcaaagagaag
+3595196/1
CCCFFFFFGHHHHJJJJJJJJJJJJJJJJIJJJJJJJIIJIJJIJJJJJI
@4109365/1
gaagatcgaagaaagacgccaaacattcggcagccaagaacttgctggat
+4109365/1
@B@FFFFFHGHHHIIIGIIGGJJJJJIJIGHIIJJIIHEHIJIIIIJIJG
@1045285/1
atttgtacatgaagttgtctgcccctttcttaatcggttctgcatgaatg
+1045285/1
CCCFFFFFHHHHHJJJIIJJIJJJJJIJJJJJJJJJJIJJJJJIJJIJJI
@529706/1
agacactaagattaccaagttgggcaaccagcagtcccacaaagtttcac
+529706/1
CCCFFFFFHHHHHJJJJJJIIJJJJJJJJJJJJJHIJJJJJIIJDHIJJJ
@2065125/1
ccctcttcgtgttccatttcatagaatggtggtggccatctgcgggacat
+2065125/1
CCCFFFFFHDHFFGIBFHIEGHGIHIEHIAEH?FCDGEGIGGGEGI;AEF
@6140672/1
aaaaattccgtcggcaagaagttggccgatttgcagactctcagcttcaa
+6140672/1
CCCFFFDFHHHHGHEGIJIJJBGIIJGHGGGGHGIJJIEGHCIGDFGGIH
@6140673/1
aaaaattccgtcggcaagaagttggccgatttgcagactctcagcttcaa
+6140673/1
CCCFFFFFHHHFFIJJJJJJJHHGGIJJJJJJJJIJGIHJJJIJIIJJJG
@5122463/1
gttgtggagctgtttgtctgccccaagtgggttgttgttgttgaggagga
+5122463/1
@BBFFFFFHHHHGJJIGIIJJJJJI;FEGHIDHIGIJIJIJJIHIJHIJ@
@5122464/1
gttgtggaggagcagtttgctgttgtctagctccaggttgttgttgtgaa
+5122464/1
@@CDDFFDHHHHGEHFGIIIJJIJIIIIJJJJIJGHIGIJIGIIIIGHIG
@3084078/1
ctcggcatggaggccatttcttgagagtagagcaatttggcttcttcccc
+3084078/1
CCCFFFFFHHGHHGIAGIJGFHFGHGG@FHFHIIJGJJHIIIIIIJGGIJ
@1554617/1
cacgtaggttacctcgaaggattgttcgctagcgatctcctgcaagaact
+1554617/1
CCCFFFFFHHHHHJJJJJJJJJJJJJJJIJIJJIIJJJJJJJJJJJJJJI
@3084480/1
ctcggccggaccgattcagcccccaccaagggaagggggcggcccccatc
+3084480/1
@@@DFDFFHHHGFGIJJGIIHIIJGIJIIGFGI@HEEHEDDDDDDDDDAC
@3085671/1
ctcggctgagaatcggtattcgggactgaaagacactaagattaccaagt
+3085671/1
@@@FDFFFGHFHBHGJAFFHGIIJIJIGGGIGIGGIJJIIJIGJGIIIIE
@3085672/1
ctcggctgagaatcggtattcgggactgaaagacactaagattaccaagt
+3085672/1
CCCFFFFFGHGHHJJJAFHIFGGIHHJJIIJIIEEIIJJIJJJJJJIJIH
@3085673/1
ctcggctgagaatcggtattcgggactgaaagacactaagattaccaagt
+3085673/1
CCCFFFFFHHHHHJJJAGEHIIJJHIJJIJGIGFIJJJJGGIJJGIJJJG
@3085766/1
ctcggctgctcatcatgccctcgagtacctcaaaatcatgaccaaaaag
+3085766/1
CCCFFFFF?HHDFIHGGHHI>FE@F:?EHADDHIIBD9?<DFGBGHIGA
@3085767/1
ctcggctgctcatcatgccctcgagtacctcaaaatcatgaccaaaaagt
+3085767/1
@C@DDFFFGDHDDGGGEHIH@FFGG?EHHHIGIIIGGGEDHGIIIIIIE=
@3085768/1
ctcggctgctcatcatgccctcgagtacctcaaaatcatgaccaaaaagt
+3085768/1
CCCFFFFFFGHHHIBFEGHHEG:EGCGHIGGCHIIGGGHIIIIGGHIIE8
@3085769/1
ctcggctgctcatcatgccctcgagtacctcaaaatcatgaccaaaaagt
+3085769/1
CCCFFFFFFHHHHIGHIIHIBGAGH@FHIGIIIIIEGCGFHIGHGIIID8
@2571981/1
cggcctttcttctctttgccgtattttattttgtaaggtgaggtatttgt
+2571981/1
CC@FFFFFHHHHGIHJJEHIG@CGIJJGIJJJICDIGG?FHIJ:DHGII?
@6653503/1
agatggcattcatgcagaaccgattaagaaaggggcagacaacttcatgt
+6653503/1
?@@FDADDFFHFB>BHADGBHGBEFEHHDG;<DHHIEHGEFI;=CH4CF=
@1047231/1
atttgtggacataaaggaaagaaaaaaatgtcaaaattttgcaaattatg
+1047231/1
CCCFFDFFHHHHHJJJJIJJJJJJJJJJIIIJIJJJJJJJJIJJJJJJJJ
@1047336/1
atttgtggtatctgtcgatgttgccagaacgtaagatatcctaaactcac
+1047336/1
::1=ABBDHHHGHIHIJGGIIIIJJJJJIJIEFHJFIIGIJIJJIIJGIH
@1047337/1
atttgtggtatctgtcgatgttgccagaacgtaagatatcctaaactcac
+1047337/1
@BBDFDFFFHHHHJJJJJJIIJIJJJJIIIJGHIIJJJIJJJJHJJJJII
@1047338/1
atttgtggtatctgtcgatgttgccagaacgtaagatatcctaaactcac
+1047338/1
CCCFFDFFHHHHHJHJJJJJJJJJIJJJJJJIJIJIJJJJJJJJJJIJJG
@1047339/1
atttgtggtatctgtcgatgttgccagaacgtaagatatcctaaactcac
+1047339/1
CCCFFFFFFHHHHJJJJJJIJJJJJJJJJJJGIIJJJJJJJJJGIJIJJI
@1047340/1
atttgtggtatctgtcgatgttgccagaacgtaagatatcctaaactcac
+1047340/1
CCCFFFFFHHHHHJIJJJJIJJIJJJIIIJJGGIJIJJJJJIIIJJJJJI
@1047417/1
atttgtgtaattgaagttcgtattatttcctcgaaatcaataatgcaatg
+1047417/1
CCCFFDFFHHHHGIJJIIJJJJJJJJJJIJJJJIJJIJJJJJJJJJIIJJ
@7674185/1
cagaaacgtcatcatactagacttttcccattgaatccaagagattctca
+7674185/1
@@;DDFFFFHFHHJHJJJJJJIJJJJJJIJJHIIJJJJIJJJJJIJJJJJ
@2573402/1
cggcgatggttcttcaagagctggcaataaagaaaggctttcaatcacca
+2573402/1
CCCFFFFFGHHHHJJJJIJIJJJJJIJIJJIJJJJJJJJIJJJJJJJJJJ
@2573403/1
cggcgatggttcttcaagagctggcaataaagaaaggctttcaatcacca
+2573403/1
CCCFFFFFHHHHHJJJJJJIJIJJJJJJJJIJJJJJIIIJJIIJJJIHIJ
@6142177/1
aaaaattgttcccttttgagctattgcgatattttttcggaaaaaagtga
+6142177/1
CCCFFFFFHHHHHJJJJIJJJJJJJJJJJJJJJJJJJJJJJJJJJJJGIJ
@6142317/1
aaaaatttaaacacattgcattattgatttcgaggaaataatacgaactt
+6142317/1
CCCFFFFFHHHHHJIJJJJJJJJJJJJJJJJJJJJJJJJJJJJJJJJJII
@6142318/1
aaaaatttaaacacattgcattattgatttcgaggaaataatacgaactt
+6142318/1
CCCFFFFFHHHHHJJJJJJJJJJJJJIJJJJJJJJJJJJJJJJJIJJJII
@6142319/1
aaaaatttaaacacattgcattattgatttcgaggaaataatacgaactt
+6142319/1
CCCFFFFFHHHHHJJJJJJJJJJJJJJJJJJJIJJJJJJIJJJJIJJJJI
@4111407/1
gaagatttggagaatattgtggtagaccaattgaagttcttttatgagtc
+4111407/1
CCCFFFFFHHHHHJJJJJJGIIFHIIJJJJJJJJJIGGJIJJIIIIGIHG
@6142730/1
aaaaatttatagttttttgcatttttattcggcttattgtaatattcctc
+6142730/1
CCCFFFFFHHHHHJJJJJJJGIJJJJJJJJJJJJJJJJJJJJJJJJJJJJ
@5125906/1
gttgtttacttcatttgaatctatggaagttcgcattattcctcgaaatc
+5125906/1
BB@FFFFFHHHHHJJJJJJJJJIJJJJIIIJIJJJJJJJJJJJJJJJJJI
@531861/1
agacatttgtgctgaaaagaaaattcaagatccagtgtttaaggaactat
+531861/1
CCCFFFFFHHHHGIJJJJJJJJJJJJIJJJJIIJJHHIJJJJJJJJJIIJ
@4617104/1
gggcaatcccattggctggctccaagagatgtgcatgtcccgcagatggc
+4617104/1
?8=DDDFFGHDDHIIIGIIFGCGCGC3CC?<?<CGC>DBHI>>@F??BBB
@4617105/1
gggcaatcccattggctggctccaagagatgtgcatgtcccgcagatggc
+4617105/1
@@@FFFFFHHHHHJJIIJJC@FIGIIGEGGIEHIIJJGGIJGGBFGGIJJ
@4617825/1
gggcactatataaaaaattacattcagtatcgatagataatattgatgat
+4617825/1
CCCFFFFFHHHGHJJJJJJJJJJJJJJIHIJIIJJJJJJJJJJIGGIJJJ
@4617826/1
gggcactatataaaaaattacattcagtatcgatagataatattgatgat
+4617826/1
CCCFFFFFHHHHHJJJJJJJJJJJJJJIJJJJHJJJJJJJJJJJJJJJJJ
@4113025/1
gaagccaagggctcggctgctcatcatgccctcgag
+4113025/1
@@@DDDDDHHHHHIEIE=@?<?:??BDDGHI<D::8
@6654654/1
agattaccaagttgggcaaccagcagtcccacaaagtttcacagttccac
+6654654/1
@<?DDDFDFHHDHGII3CD@FHGGHGDGA?CGBDEG?F@?DHD@0?FD4?
@6654655/1
agattaccaagttgggcaaccagcagtcccacaaagtttcacagttccac
+6654655/1
CCCFFFFFHHHHHJJJJJJJJJIJJJFHJJJJJGHIFHIIIJJIDHIJJJ
@7167179/1
attttcttgtatcacttattgcgtctttgctttggtcactttacgcgcga
+7167179/1
CCCFFFFFHCFFHBFGHEHHGEHHJGJJJJIIJJIHIIIJJJJIJJJJJH
@7167180/1
attttcttgtatcacttattgcgtctttgctttggtcactttacgcgcga
+7167180/1
CCCFFFFFHHHHHJJJJJIJJJJGIJJJJJJJJJJHIJJJJJJJJJJJJI
@7167181/1
attttcttgtatcacttattgcgtctttgctttggtcactttacgcgcga
+7167181/1
CCCFFFFFHHHHHJJJJJJJJJJIJJJJIJJJJJIIJJJJJJJJJJJJIG
@6656216/1
agatttccaagttgtttacgactgtttaagcgtctcgtgttgtttaagcg
+6656216/1
CCCFFFFFHHHHHJJJJJJJJJJJJJJJJJJJJJJJJGGBGDBGH>FD>A
@532618/1
agacccagaaaattcggccgtagttcgatacgcttca
+532618/1
??<B?DDDHFFHD<ABB?C@G@FHD@B31:6088BD?
@1050538/1
atttgtttgtggacataaaggaaagaaaaaaatgtcaaaattttgcaaat
+1050538/1
CCCFFFFFHHHHHJJJJJJJJHIJJJJJJJJJJJIIJJJJJJJIJJJIJJ
@1051519/1
attttaaaagcctcttaaatttaaccgaaatatagaatacaccccttaat
+1051519/1
@@CFFFFEDFFBHGIJGGDIIJGHDHGAE@GFHIGABGIGGIIJIIJJGJ
@4618030/1
gggcagacaacttcatgtacaaatacctcaccttacaaaataaaatacgg
+4618030/1
CCCFFFFFHHHHHJJJJIJJJJJJJJJJJJJJJJGJJJJIIJJIJJJJIG
@4618031/1
gggcagacaacttcatgtacaaatacctcaccttacaaaataaaatacgg
+4618031/1
CCCFFFFFHHHHHJJJJJJJJJJJJJJJJJJJJJJJJJJJJJJJJJJJJI
@4618032/1
gggcagacaacttcatgtacaaatacctcaccttacaaattgaaatacgg
+4618032/1
?7;DD?DDBHDHHGEIGEHIHIIIIGHHIHGIIGGEHIHGGGBGIIIII?
@4618033/1
gggcagacaacttcatgtacaaatacctcaccttacaaattgaaatacgg
+4618033/1
CCCFFFFFHHHFHGIJJHJJJJJJJJJJJJJGIJJJJIJJJIJJIJIJIJ
@13427/1
aaaaaagatggcgaaacaattagcagcaagagaaatgctggaaaagttaa
+13427/1
CCCFFFFFGHHHHJJJJJJJJJIJJJJJJJJJJJJJIJJJJJJJJJIJHI
@13756/1
aaaaaagcaattacaacgactgacacttccagatggtaccaaattaataa
+13756/1
@@@DDDDDFHFHHGHG:881E8CFHAB9C?F@?GBBFF@B@FAB<??BFH
@13795/1
aaaaaagcaggaaaagcccagaagaacgttcgactttcacttcattctat
+13795/1
CCCFFFFFHHHHHIJIJIJJJJJJJJHIHIIJIIJJJJIGIJIIJJJJII
@6145786/1
aaaacacaaaaatgtcaaatcatgtcaaaaccccggcgatggttcttcaa
+6145786/1
CCCFFFFFHHHHHJIIJJJJJJJJJJJJJJJJJJJIJJJBGH=CEGIGAG
@1052465/1
attttaaatgaaaaacgtatgttgtttacttcatttgaatctatggaagt
+1052465/1
CCCFFFFFHFHHFGGIIEFGIEHHHGHIIIIIIJJJIJJJIIJJJFAGGH
@536318/1
agactctcagcttcaacgccaaggacttcaacttcgttcagttcttgcag
+536318/1
CCCFFFFFHHHHHJJJIHJJIIIJHIJJJJJJJJJJJJIJGIIJIIIGIJ
@536319/1
agactctcagcttcaacgccaaggacttcaactttgttcagttcttgcag
+536319/1
@@@DDDDDHDDFBGFBF@FEH@;:8CCCFCGIIIIGFGHGGHGIIGGHII
@2576649/1
cggctcacaagatgtggcaatccttgcaggatttacccgtggagggtaac
+2576649/1
CCCFFFFFHHHHHIGIIIHJJJJJJIJJJJJJJJJJJJIHHIIIJI7BGI
@4620438/1
gggcgttccgttggtctgattggcttgtt
+4620438/1
CCCFFFFFHHHHHJHIJJJJJJJJJJ8:D
@4620439/1
gggcgttccgttggtctgattggcttgttcggg
+4620439/1
CCCFFFFFHFFHHIIIJJJJJEIJJI8?F9?GH
@2069999/1
ccctgttcttaaataaagtgtactttattgaaaaattagtaaaacataat
+2069999/1
CCCFFFFDHH?HHEFHJE?CIHIGIIIIJIIIJJJGIIFFGIIJIGGGHG
@2070342/1
ccctgtttgttcttaaataaagtgtactttattgaaaaattagtaaaaca
+2070342/1
CCCFFDDFHHHFHIIJJJJJJGFHIIJJJJJJJIJJJJJJJJJGIJIJJJ
@2070343/1
ccctgtttgttcttaaataaagtgtactttattgaaaaattagtaaaaca
+2070343/1
CCCFFFFFHHHHHJJJJJJJJIFHGJJJJJJJJJJJJJJJJJIGIIJJJJ
@4621183/1
gggctctgtgatttcttagtgtcaatagtgctgccgttacttcctcaagc
+4621183/1
CCCFFFFFFHFHHJJJJJJHIJIGIGJJJJIJIIJJJJJIJJJJJJJIIJ
@7169249/1
attttgacatttatgtgacataatttgcgacatttgacgtacggttcaag
+7169249/1
CC@FFFFFHHHGHJEFHIIGIJJJGIJJJIJJJIIIHHEGFIFA?FHIIG
@2070543/1
cccttaatcagctacaacagtcaacatttcccacctttttcactcaacca
+2070543/1
@CCDDFFFFHHBHGIIIGIICFHIIIIIIIIIIIIIIIIIIIIIIIIIII
@4115144/1
gaaggaagccaagggctcggctgctcatcatgccctcgagtacctcaaaa
+4115144/1
CCCFFFFFHHHHHJJJIJIIGGBBFF@GGCFGIIJGIGEDCGHGBDCGII
@4116412/1
gaaggatcgcaagcttcttccagttcaccatcagattcacaagcaggatc
+4116412/1
@@CFDDEF?HFH<GHHFEHDHGGHIGIIIEGGHIIIIIIIGICGGFHII<
@4116818/1
gaaggattgttcgctagcgatctcctgcaagaactgaacaaagttgaagt
+4116818/1
@<@DFFFFHHHHHIIIIIIIIIIIIIIIIIIIIIIIIGIIIIIGIIIIIF
@4116819/1
gaaggattgttcgctagcgatctcctgcaagaactgaacaaagttgaagt
+4116819/1
CCCFFFFFHHHHGJJJJJJJJJJJJJIJJJJJJJJJJJJJJJJIIIJJJG
@4116820/1
gaaggattgttcgctagcgatctcctgcaagaactgaacaaagttgaagt
+4116820/1
CCCFFFFFHHHHHJJJJJJJJJJJJJJJJJJJJJJJJJJJJIJGIGIJJF
@536637/1
agactggtcccacacaagggcagcaaaaaggtgcccaacaacagcaaacg
+536637/1
CCCFFFFDHHHFHJJJJJJJIJJIJJJJJJJDHIIIJJJJJJJJJJJJJJ
@5643344/1
tggatgaatggcacatagttcgggcactagtatttgcttttgttccaagt
+5643344/1
CCCFFFFFHHGHHJJJJJGJIJJJJJIJIJFIIJJJIJJJJJJJJJJJIG
@2577637/1
cggctgatatcaccaatcaggtggtgacatcgttcgatgacaaagtgatg
+2577637/1
CCCFFFFDHHHHHJJJGHGEICFGDGIIIIJGGHIJIIJJJJJJG?FFIG
@1054646/1
attttaatgtaataaacagaacatgtaagaagtgaataatgtgattaagt
+1054646/1
@@<DDDFDFCFHHGIGHHGIIIGHICHGEHIGAEFHIIIGHHIGHGHIIB
@17231/1
aaaaaagtttatttatcatacacaggtaaacagttgtacagtagaggata
+17231/1
@<@DFDF<DFHHGGGHEFHIIIIIGH>CGGHICFHGC?FFIFGADBDHII
@17232/1
aaaaaagtttatttatcatacacaggtaaacagttgtacagtagaggata
+17232/1
@?@DFDDAFHFFHJGIIIEHEHJJDGCFFGGIGDH@DGGGBHHHIHIIJJ
@17233/1
aaaaaagtttatttatcatacacaggtaaacagttgtacagtagaggata
+17233/1
C@CFFFFBFHFHHJJJJJJIJJJJIJEGHIIIIHJJJJIIIHHIIJIIJJ
@17234/1
aaaaaagtttatttatcatacacaggtaaacagttgtacagtagaggata
+17234/1
CCCFFDFADFFHHIGHBFGGEFGHGF@EHIIIDIIGFGHCGDFGIIIGII
@17235/1
aaaaaagtttatttatcatacacaggtaaacagttgtacagtagaggata
+17235/1
CCCFFFFBDHHHGJIJGIJIJIJJIJCFHGGEHGHHEHIHIJIJIJJIIG
@17236/1
aaaaaagtttatttatcatacacaggtaaacagttgtacagtagaggata
+17236/1
CCCFFFFDHHHHHJJJJJJJIJJJJJHGHIJJJHIJIJJJJIIIJJJJJJ
@17237/1
aaaaaagtttatttatcatacacaggtaaacagttgtacagtagaggata
+17237/1
CCCFFFFDHHHHHJJJJJJJJJJJJJFGHIJJJJJJJIJJJJIJIJJJJJ
@17238/1
aaaaaagtttatttatcatacacaggtaaacagttgtacagtagaggata
+17238/1
CCCFFFFDHHHHHJJJJJJJJJJJJJHHIIJJJIJJIIJIJIIJJJJJJJ
@17239/1
aaaaaagtttatttatcatacacaggtaaacagttgtacagtagaggata
+17239/1
CCCFFFFDHHHHHJJJJJJJJJJJJJHHIJJJJIJJIIJJJHHIIJJJJJ
@17240/1
aaaaaagtttatttatcatgcacaggtaaacagttgtacagtagaggata
+17240/1
@C@FFFFDHHFHHIJIJJJJIJJJJIHFHIJJJJIGIJJIIIIIIIIGII
@17241/1
aaaaaagtttatttatcatgcacaggtaaacagttgtacagtagaggata
+17241/1
CCCFFFFDHHGHHJJJJJJJJJJJJJHHIIJJJJJJJJJJJIIIJJJHJJ
@1055366/1
attttacaagctatactttgcatagaattagtggtttttttctaaaatca
+1055366/1
CCCFFFFFFHGHHJJJJJJJJJJGHIJJIIIFHHHIIJJJJJJGIJJJJJ
@1055367/1
attttacaagctatactttgcatagaattagtggtttttttctaaaatca
+1055367/1
CCCFFFFFHHHHHJJJJJJJJJJJJJJIJJJHHIHHIJJJJJJJJJJJJJ
@1055368/1
attttacaagctatactttgcatagaattagtggtttttttctaaaatca
+1055368/1
CCCFFFFFHHHHHJJJJJJJJJJJJJJJJJJHIJHIJJJJJJJJJJJJJJ
@1055369/1
attttacaagctatactttgcatagaattagtggtttttttctaaaatca
+1055369/1
CCCFFFFFHHHHHJJJJJJJJJJJJJJJJJJIIJHHJJJJJJJJIJJJJJ
@1055370/1
attttacaagctatactttgcatagaattagtggttttttttctaaaatc
+1055370/1
CCCFFFFFHHHHHJJJJJJJJJJIJHIJJJIHHJHIJJJJJJJJJJJJJI
@538380/1
agagaagaaagctatacagtagtcaaatttgtatccattatcactttttg
+538380/1
@CCFDFFFHHGHHJJJJJJJIJHHJJJIJJIIGIJJJJJIJJJJJJJJJH
@538669/1
agagaaggttatgaaccggcaataactttccttgttgtccagaaacg
+538669/1
@@@DDDDDADFB?A@BFBEEII;:C9:DHFAHIGHH;?BBGEEEHGI
@1056734/1
attttacctttgcgcgaaaagtgaccacaagcaatgtcaaagagaaggat
+1056734/1
BBBDDFDFHGHFHJJJGIJJJCGIJJJJJJJJJJJJJJJJJJJJHIIJJJ
@1056735/1
attttacctttgcgcgaaaagtgaccacaagcaatgtcaaagagaaggat
+1056735/1
CCCFFFFFHHHGHJJJIJJJJBGIJJJJJJJJJJJJIJJJJJJJIJJJJJ
@1056736/1
attttacctttgcgcgaaaagtgaccacaagcaatgtcaaagagaaggat
+1056736/1
CCCFFFFFHHHHHJJJJJJJJCGIIJJJJJIJJJJJGHIJJJIHGHIJJJ
@6658624/1
agcaaatactagtgcccgaactatgtgccattcatccatttccaggttct
+6658624/1
CCCFFFFFGHHFHJHJJJJJJIJJJIIIIIJJJJIIIIIJJJJJIIDHHI
@1057762/1
attttagaaaaaaaaccactaattctatgcaaagtatagcttgtaaaatt
+1057762/1
BB=DDFFFHHHHHJJJJJJJJJJJJJJIJIJJJJHHJJJJIJJIJJJJJI
@6660403/1
agcaactaattttacaagctatactttgcatagaattagtggtttttttc
+6660403/1
CCCFFFFFHHHHHJJJJJJJJJJIJJJJJIJJJJIJJJJFHIIJJJJJJJ
@2072471/1
cccttctgttgggatgggggccgccccc
+2072471/1
CCCFFFFFHHHGHGHIJJJIIJGBGIJJ
@6660744/1
agcaactgttctgcgtatctgatcggccaggagcaacgcgttgattctgt
+6660744/1
B@<DDDFFFHHHHJJFGIJJJJGHJJJJJIGGJIIJJJJJFHIJIJJJJE
@2580777/1
cgggaaatcacatatggttggcaatggtgacgtggtaataatgccaaagc
+2580777/1
CCCFFFFFHHHHHJJJJHIJJIIIIJJFHIIJFGIDGIJIJJJJJJJJJJ
@4622424/1
ggggaactttgttgttgacgttcatt
+4622424/1
?@@D;DBDHFF?FHA??@EGFDFGII
@4622425/1
ggggaactttgttgttgacgttcatttcgacccgtttgctgttgttgggc
+4622425/1
@C@FADDFFHGHHBFHHIIJJII@?@HHGBFGGFHEHGBEGIIGDGHGHE
@4622451/1
ggggaagaagccaaattgctctactctcaagaaatggcctccatgccgag
+4622451/1
CCCFFFFFHHHHHIJJIGIJIIJJJJIJJGGJIJGIGHJIJJJJIJJIJI
@6661103/1
agcaagccaagactcctcaagttgcccattctttgggaaaaacttacaaa
+6661103/1
CCCFFFFFGHHHHJJJJJJJJJJJIJJIJJJJJIIIJIJJJJJJJJIJJJ
@6151645/1
aaaacattgaccaatcgccaccaatgcctggtgcagctatccactttgcc
+6151645/1
CCCFFFFFGFHHHJIHIIIIJIJIIIJGCEEGHIIDHIIIJGIEGGGGHI
@4623849/1
ggggaccagtctgttgtgggggaacagtttgatgttgctgttgtggagct
+4623849/1
@@@FFFFFHFHDFGHBAEHIIG:GHGG?DDC?FGDEGGI>?BCBF7;FCE
@1563593/1
cactacaaggttttcaatagggcattctaacatgtcaaaattaaatcaat
+1563593/1
CCCFFFFFHHAFHJJJJJJIIIIJIJJJIJJJJJJJJJJJJJJJJJIJJJ
@6155105/1
aaaacgctgaaaaattccgtcggcaagaagttggccgatttgcagactct
+6155105/1
CCCFFFFFHHFHGJGIGEEFHIJJJGIIIGHIIIJJJJJIIIIGIJIGIJ
@5132612/1
gtttaaatttctgtcatgagaatctcttggattcaatgggaaaagtctag
+5132612/1
BB@FFFFFHHHHHHIGIIJJFIJJJJJJIGJJJJJJJJJJJJJJIJJJJI
@5132701/1
gtttaaatttttgtcgagtcaaaagcgaagaatatttgaaaatttctaat
+5132701/1
@?@D?DDBFHHH?AB?AE<CCHIIB@@?FD?G<D?FH99FHI4DGBF4FB
@5132702/1
gtttaaatttttgtcgagtcaaaagcgaagaatatttgaaaatttctaat
+5132702/1
@@@DDD?AFFFDAGFA:E<CFFCB?8C;:::?4D>90:BBD<090???<D
@5132703/1
gtttaaatttttgtcgagtcaaaagcgaagaatatttgaaaatttctaat
+5132703/1
@@@FFFFFHHHHDEEEBFFGHIJJIIGIJIGJCHGIJEFHJJIIIJJGII
@5132704/1
gtttaaatttttgtcgagtcaaaagcgaagaatatttgaaaatttctaat
+5132704/1
BBBFFFFFHHHHGHIJHIHHIJJJJJJJIJIJJJJJJJIJJJJJJJJJJJ
@4118916/1
gaaggtttaggtatttgtggtatctgtcgatgttgccagaacgtaagata
+4118916/1
@@CDDADDHFH<DFHIIGCAEHIJJIJIIJGIHIJIJJIIIIJIJIIIIJ
@4118917/1
gaaggtttaggtatttgtggtatctgtcgatgttgccagaacgtaagata
+4118917/1
CCCFFDEFHHHCFHIJJEFHGHIIJJJIJJJIJIIJJGIJJJJGIIJJJJ
@4119216/1
gaagtaaaagtgtgctccattggtttatcctctactgtacaactgtttac
+4119216/1
BCCFDEFFHHHFHIJJJJJJJJJJJJJJJJJJJJIJJIIJJJJIJJJJJJ
@5645044/1
tggattttaaatctttcatattccctatttaaattttgtaaatccacatt
+5645044/1
CCCDFFFFHHHHHJJJJJJJJJIJJJJJJJJJJJJJJJHIJJJJJJJIJJ
@1565673/1
cactattgacactaagaaatcacagagccccgggcccagatggcattcat
+1565673/1
CCCFFFFFHHHHHJJJJJJJJJJJJJJJJJJJJJJJJIJJJJJJJJJJJJ
@1565993/1
cactcaaccatagctttctcagcgtgtttaa
+1565993/1
@@?DDFFFHHHHHEGHIGIIHIIIF@:E@EG
@2073356/1
cccttggcttccttcggagttttgcctgttccgtagcagacggccactgg
+2073356/1
@CCDFFFFHHFHGIIGICFCGIIFGIIIGIIIIEIIIIIIHIIIIIIHHI
@2073357/1
cccttggcttccttcggagttttgcctgttccgtagcagacggccactgg
+2073357/1
CCCFFFFFHHGHHJJJJDHFHIJIJJJIIJJJJJJIGIJJJJJJJJJJIJ
@7171303/1
attttgaggtactcgagggcatgatgagcagccgagcccttggcttcctt
+7171303/1
11=BAA=BFDBHFIGHIIIBGIIIIIIGIGGHGIGIIIIIIIIIIIIIGI
@7171304/1
attttgaggtactcgagggcatgatgagcagccgagcccttggcttcctt
+7171304/1
?@@DDD=D>2AD?9CHBBBGBHGH>CF>GGIIIDE6?DBCA=B37@CC>@
@7171305/1
attttgaggtactcgagggcatgatgagcagccgagcccttggcttcctt
+7171305/1
@BCFFFDFHFHHGIJJJJJJIJJIJJJIJJJJIJGIJJJJJIJJJIJJJI
@7171306/1
attttgaggtactcgagggcatgatgagcagccgagcccttggcttcctt
+7171306/1
BBBFFFFFHDHHHIJIJJJJJJJJJIJJJJIJIJIFIJJIJJJJJIJJJI
@7171307/1
attttgaggtactcgagggcatgatgagcagccgagcccttggcttcctt
+7171307/1
CCCFFFFFGFHHHJIJJJJJJJJJJJJJJJIJJJIIIJJJIIJJJJIJID
@7171308/1
attttgaggtactcgagggcatgatgagcagccgagcccttggcttcctt
+7171308/1
CCCFFFFFHACFHIIJJJJJJJJIJGEHIJJJIIEHGJJIJIIIIJIJHG
@7171309/1
attttgaggtactcgagggcatgatgagcagccgagcccttggcttcctt
+7171309/1
CCCFFFFFHCFHHJJIJJJJJJJIJJJJIJIJIIGHJJJJIJJJJIJJJI
@7171310/1
attttgaggtactcgagggcatgatgagcagccgagcccttggcttcctt
+7171310/1
CCCFFFFFHDHHHJJJJJJJJJJJJJJJJJJJIIIIJJJJJJJJJJJIHC
@7171311/1
attttgaggtactcgagggcatgatgagcagccgagcccttggcttcctt
+7171311/1
CCCFFFFFHFHHHJJGIIIIJJJJJJJJJIJJJJIJJJIFIJJJJJIJJJ
@7171312/1
attttgaggtactcgagggcatgatgagcagccgagcccttggcttcctt
+7171312/1
CCCFFFFFHHHHHJJIJJJJJJJJJIJJJJJJIJJIJJJGGIIJJIJJHG
@6661892/1
agcaatgtcaaagagaaggatagcaactaattttacaagctatactttgc
+6661892/1
@?@DDB;==D?<2CA:E?BFC:F?H<FFGG@GB<?CBBC;?9CGB?GIIG
@6661893/1
agcaatgtcaaagagaaggatagcaactaattttacaagctatactttgc
+6661893/1
CCCFFFFFHHHHHIIIJJJIJIIJJJJIIIIJJJGIJJIJJIIIIJIJJJ
@5645847/1
tggcaacatcgacagataccacaaatacctaaaccttcccactaaagtta
+5645847/1
CCCFFFFFHHHHHJJJJJJJIIJJJJJJIJHIJIJJJJJIJJJJIJIIIJ
@5646483/1
tggcaagtcaaagaagctagccaagagaatggcggctc
+5646483/1
CCCFFFFDHHHHHJJJIIJJIJJJJFIJJJJJJJIDAF
@5646484/1
tggcaagtcaaagaagctagccaagagaatggcggctc
+5646484/1
CCCFFFFFHHHHHJJJJJJJJJJJJJJJJJJJJJJ@?@
@5646485/1
tggcaagtcaaagaagctagccaagagaatggcggctcac
+5646485/1
@@@DDDDDHHHH?HG?;BE?F@FHIAE>FBBHFEG6@:3=
@5646486/1
tggcaagtcaaagaagctagccaagagaatggcggctcacaa
+5646486/1
@1?BDFFEHHHHHIIJJJJIEIIJJJJJJJJJIIIG:@8=8=
@4626531/1
ggggcggcccccatcccaacagaagggg
+4626531/1
@@@DDDD?FFFF:9=FF<=C;2=D@EFF
@4626596/1
ggggctctgtgatttcttagtgtcaatagtgctgccgttacttcctcaag
+4626596/1
CCCFFFFFGHHFHIIGIJGICCFHJIIJIHIIJIJJIIJJJJJJJJIHIG
@539865/1
agagaattcacttatgaatgtggcataggttctgtcaaaactgttgcgac
+539865/1
@@@DFFFAFHFFFGGGIIGICHBHGEIIECHHGGGECHEI@?BCHCIIEG
@539866/1
agagaattcacttatgaatgtggcataggttctgtcaaaactgttgcgac
+539866/1
@CCFFFFFHHHHHJJJJJIJHIIJJJJJJIIJJJJJJJJJJJIHIJJJJI
@539867/1
agagaattcacttatgaatgtggcataggttctgtcaaaactgttgcgac
+539867/1
BCCFFFFFHHHHHJJJJJJJHJJJJJJJJHIJJIIJIJJGJJJHIJJJJJ
@539868/1
agagaattcacttatgaatgtggcataggttctgtcaaaactgttgcgac
+539868/1
CCCFFFFFHHHHHJJJJJJIFHJJIIJJJHIIJJIIJJJJJJJGIIJJJI
@6663569/1
agcactattgacactaagaaatcacagagccccgggcccagatggcattc
+6663569/1
CCCFFFFFHHHHHJJJJJJJJJJJJJJIJJJJJJIIJIJIJIJJJIJJJJ
@540581/1
agagactctcagcttcaacgccaaggacttcaacttcgttcagttcttgc
+540581/1
CCCFFFFFHHHGHJJJIJJEHIJJJJIJJJJJJJJJJJJJJJJIJJJJJJ
@540582/1
agagactctcagcttcaacgccaaggacttcaactttgttcagttcttgc
+540582/1
CCCFFFFFHHHHHJIIJIJHIGGGGGEGHEHGGGIJJIJIJFFIIIJIEI
@7683538/1
cagaaatttaaacgttccagcaggtacttgcgtggacacgcatattacac
+7683538/1
CCCFFFFFHGHHHJIIJJJJJJJJGHHJIIIIGBFHIGGIIJEFHIJJJI
@7684248/1
cagaacaaaccgggaaaagtattatgagaatatgaaatttaaaagaaaat
+7684248/1
CCCFFFFFHHHHHJIJJJJGGIIJJJIJIJJJJIJJIIJJJJJJJJJJJJ
@4122137/1
gaagttggccgatttgcagactctcagcttcaacgccaaggacttcaact
+4122137/1
C@CFFFDDHHGAFIIIIIEHH@GHIIIIGGHIGGIIIIIIIGIGEIDHII
@20274/1
aaaaaatatcgcaatagctcaaaagggaacaatttttatcg
+20274/1
;@@1=<DDH?F?FE@B<4<<FHBFH;;GG@FGA<?GHB??;
@20275/1
aaaaaatatcgcaatagctcaaaagggaacaatttttgtcgagttattga
+20275/1
@1?DFFFDHGFFFGGIDHCDCEHIIGEBGHIADGHIIGHHHGGFHIFDGI
@20276/1
aaaaaatatcgcaatattagaaattttcaaatattcttcgcttttgactc
+20276/1
CCCFFFFFHHHGHJJJJJJJJJJJJJJJJJIJJJJJJIJJJJJJJJJJJJ
@20277/1
aaaaaatatcgcaatattagaaattttcaaatattcttcgcttttgactc
+20277/1
CCCFFFFFHHHHHJJJJJJJJJJJJJJJIIJJJJJIJJJJJJJJJJJJJJ
@20278/1
aaaaaatatcgcaatattagaaattttcaaatattcttcgcttttgactc
+20278/1
CCCFFFFFHHHHHJJJJJJJJJJJJJJJJJJJJJJJJJJJJJJJJIJJJJ
@20666/1
aaaaaatattaggaatccactacaaggttttcaatagggcattctaacat
+20666/1
CCCFFFFFHHGHHJJJJJJJJJJJJJJGIJJJJJJIJJJJJJJIJJJJJJ
@20667/1
aaaaaatattaggaatccactacaaggttttcaatagggcattctaacat
+20667/1
CCCFFFFFHHHHGJJJJJJJJJJJJJJFIJJJJJJJGHJJJJIJIJJJJJ
@20668/1
aaaaaatattaggaatccactacaaggttttcaatagggcattctaacat
+20668/1
CCCFFFFFHHHHHJJJJJJJJJJJJJJEGIJJJJJJJJJIIJJJJIJJJJ
@20669/1
aaaaaatattaggaatccactacaaggttttcaatagggcattctaacat
+20669/1
CCCFFFFFHHHHHJJJJJJJJJJJJJJHHIJJIJJIJIJJJJJIIIJIJI
@6665678/1
agcagccgagcccttggcttccttcggagttttgcctgttccgtagc
+6665678/1
CCCFFFFFHHGHHJJJIJJJJJIJIIJGIIIIJIJJJJJJIJJJJJI
@4123589/1
gaataaagtatgtgttcaccaagagaagaaagctatacagtagtcaaatt
+4123589/1
CBCFFFFFHHHHHHIJJJJJJJJJJJJJJJJJJIIJJJJJIIIIJJJJJJ
@4123590/1
gaataaagtatgtgttcaccaagagaagaaagctatacagtagtcaaatt
+4123590/1
CCCFFFFFDHHHFHHIJJJJJJIJJJIJJJIIJIJJJJJJJIJIJJIIJJ
@6666456/1
agcagctttaccattcgtcttatcgatgcattgaaacgcaaactgacgtt
+6666456/1
CCCFFFFFHHHHHJJJJIIIIGIJJJJJJJJIJJJJIGGIJJJJJIJIHI
@7686010/1
cagaacgtaagatatcctaaactcacttttttccgaaaaaatatcgcaat
+7686010/1
@C@FFFFDHHHFHIJJJJIJJJJJIGIIIJJIIIJJIGHIIJIJJJJJJJ
@7686011/1
cagaacgtaagatatcctaaactcacttttttccgaaaaaatatcgcaat
+7686011/1
CCCFFFFDHHHHHJJJJJJJJJJJJJJJJJJJJJJJJJJJJJJJIIJJJJ
@2074794/1
ccctttgttgcccgtttgccgatttaggttgttgtggtacatctccatgt
+2074794/1
CCCFFFFFHHGHHJGGIIIIICGHJJJJDHIJJFGHHGHJIJIJJJJIJI
@2075022/1
cccttttcacaatataataaatacatatcatatcatcggggcactatata
+2075022/1
@C@FFFFFBHHHFHGGIJIJIJIGIJHIGIGIJJDIJJJGIIIIJIIIHH
@4627165/1
gggggagcgatgacgaataaagtatgtgttcaccaagagaagaaagctat
+4627165/1
CCCFFFFFHFHFFIIEIGIGIECFFCBFBGHIJJGGGGDFHECHJGEIJG
@4627243/1
gggggataaatcaaccgaatttgcaaatttgactttcactttatatattt
+4627243/1
CCCFFFFFHHHHHJJJJIJJJJJJJJJJJJIIIIJJJJIJJJJJJJJJJJ
@2075315/1
cccttttgagctattgcgatattttttcggaaaaaag
+2075315/1
@@@;BDDB:?AAF@F<@DFF@GEHHIIIIFIIFIIEA
@2075316/1
cccttttgagctattgcgatattttttcggaaaaaagtgagtttaggata
+2075316/1
@C@FFFFFFHGHGJJIJJJIJIJJJJJEIIIIJIJJJIEIIIGHH@FGIJ
@2075317/1
cccttttgagctattgcgatattttttcggaaaaaagtgagtttaggata
+2075317/1
B@@DDFFFHHHHGJJJJJJJJJJJJJIJJJJIGIJIBCBGIHHHIGGHIJ
@2075318/1
cccttttgagctattgcgatattttttcggaaaaaagtgagtttaggata
+2075318/1
CCCFFFFFDHHHGGIIIIIGJIIJJIJIJJIIJJJJHGGIGCHHIIJIJG
@2075319/1
cccttttgagctattgcgatattttttcggaaaaaagtgagtttaggata
+2075319/1
CCCFFFFFHHHGHJJIJJIJIJJJJJJIFIIJJJJJJGIJJHHIJJJGIJ
@2075320/1
cccttttgagctattgcgatattttttcggaaaaaagtgagtttaggata
+2075320/1
CCCFFFFFHHHHHJJJJJIJJJJJJJJJJJJJJJJJJHIJJHIJJJJJJJ
@541780/1
agagatgataagcagattccaatattttccatattttccaaaggaacgat
+541780/1
BBCFFFFFHHHHHJJJJJJJJJJJJJJJJJJJJJJJJJJJJIJJJJJIJJ
@2075681/1
ccctttttgtggagaggtactatgtgtgtttggctagattctgtttgaca
+2075681/1
CCCFFFFFHFHHDHGIIBFHIHJGEHEHHIJJJJJJJJJJJJJJJIJJJJ
@2075756/1
ccgaaaaaagtttatttatcatacacaggtaaacagttgtacagtagagg
+2075756/1
CCCFFFFFHHHHHJJJJJICGIJIJJJIICDHIJIIGIJHIIJIIIIIJJ
@2584625/1
cgggacatgcacatctcttggagccagccaatgggattgcccatcacttt
+2584625/1
CCCFFFFFHHHHHJJJJJJJJIIJJJJJJIJJJJJJJJJIJJJJJJJJJJ
@7688143/1
cagaagaacgttcgactttcacttcattctatcggcctttcttctctttg
+7688143/1
CCCFFFFFHHHHHJIIJIJJHIJJJIJJJJJJJJJJJJJJJJJJJJJJJJ
@542783/1
agagcataaagtatgtctagaacgattttacctttgcgcgaaaagtgacc
+542783/1
CCCFFFFFHHHHHJJJJIJHIJIJJJJJJJJJJJJIJJJJIJJJJHIIJJ
@2077033/1
ccgaaaatgtggatttacaaaatttaaatagggaatatgaaagatttaaa
+2077033/1
CCCFFFFFHHHHHJJJJJJJJJJJJJJJJJJJJJJJJJIJJJJIJJJJII
@1567700/1
cactcttatacgcagtggtctcaatcgcaacagacatctacgaacgtcta
+1567700/1
CCCFFFFFHHHHHJJIIJFHHIJJJIJIJIJJJJJJJJJJIJGIJJGIJJ
@4629043/1
ggggtatcttaatttcatcttgtacttgtccaagaaatatttcgccactg
+4629043/1
BBCFBDFFHHHHHJJJJJJJJIHJJJJJJJJIJJIIGIJJJJJJJJJJJJ
@6667147/1
agcagtcccacaaagtttcacagttccacaaaacgctgaaaaattccgtc
+6667147/1
@@<DFDDFFFHHHJJGEHIJIJGFJIIJJJJJIJJJJIJJJJJJIJIJDH
@5650145/1
tggcattcatgcagaaccgattaagaaaggggcagacaacttcatgtaca
+5650145/1
CCCFFFFFHHGHHJJJJJJGGHIJJJJJIJJJJJJJJJJJJJJJJJIJIJ
@5650146/1
tggcattcatgcagaaccgattaagaaaggggcagacaacttcatgtaca
+5650146/1
CCCFFFFFHHHHHJJJJJJIGIJJJJJJJJJJJJJJJJJJJJJJJJHIIJ
@6667711/1
agcataaagtatgtctagaacgattttacctttgcgcgaaaagtgaccac
+6667711/1
CCCFFFFFHFHHHJJJJJJJJJGJJJJJJJJJJJJJJJJJJJJHIJJJJJ
@4629893/1
ggggtgcaatcttcttttccggaaaatgctcgaaaactcaattggcgcac
+4629893/1
B@CFDDFFHHHHHJJJJJJJJJIJJIJEHIJIJIJJJIGIJJJJIIJJJJ
@2586556/1
cgggagtcacttttccgaccaagagatccagcaagttcttggctgccgaa
+2586556/1
CCCFFFDFHHHHHJJJJJJJJJJJJJJIJJJJIJJIJJJJJJJJJJJJBF
@6667959/1
agcatagtatccctgataaaagcattgcagattgtgtagaagcagttata
+6667959/1
CC@FFFFDDDFHHIJJJJIGHIIGGGJJJJEHGHFFHGGGGHIHGDDHIG
@2586620/1
cgggagtcttgctcggcatggaggccatttcttgagagtagagcaatttg
+2586620/1
@@CFFF=DFDDDHEGIHIJHIEEBGGHIJIIGIADAGG9DC?@@BFFHG=
@2586621/1
cgggagtcttgctcggcatggaggccatttcttgagagtagagcaatttg
+2586621/1
@CCFDDDDDHHHFGGGFFGGI>BGCHADHI@<F@?FDH9BBBDBFH@GI4
@2586622/1
cgggagtcttgctcggcatggaggccatttcttgagagtagagcaatttg
+2586622/1
BCCFDFDFHHHHHJIJJJJJJIIJJJJJJJJJJJIJIJFGIIJJIJJJJH
@2586623/1
cgggagtcttgctcggcatggaggccatttcttgagagtagagcaatttg
+2586623/1
CCCFFFBDHHFHHJIJIJJGIDGIHIGIJJJJJJEHFHDHGGGIJIJJJF
@2586624/1
cgggagtcttgctcggcatggaggccatttcttgagagtagagcaatttg
+2586624/1
CCCFFFDFHHHHHJJJJJIJJIIJIIJJJJJJJIHIIJFHIIJJIJJJJF
@544253/1
agaggacggcatttatgatccaaaagaaattcccatgagggaatttaagg
+544253/1
CCCFFFFFHHHHHJIJIIJIJJJJJJJJJJJJJJJJIIJJJHIJJIJIJI
@544649/1
agaggataaaccaatggagcacacttttacttcagctacttgaaccgtac
+544649/1
CC@FFFFFHHHFHJJIIIIGGIJJJJJJJIJJIJJJJJJJJJJJJJJHIJ
@544650/1
agaggataaaccaatggagcacacttttacttcagctacttgaaccgtac
+544650/1
CCCFFFFFHHHHHJJJJIJJJIGJJIJJJJJJJJGIJIFJJJGHIJJIIG
@545418/1
agaggcttttaaaatttaacgtttagcagtcttctttttagaataacatt
+545418/1
@@@DDFFFGFDHGIBHIIJIIHGIGHIIJEFGIE>GHJIIJJIHDHGDHI
@545440/1
agagggactaccacacgaaaggcagttcaccatcgcttgtcatgtgttga
+545440/1
@C@FFFFFHHHHHJIJJJJJIGIJJHEGIIIIJIJIJJJEGIGGIEHHCI
@24656/1
aaaaaatgtcaaaattttgcaaattatgtggcattttgacatttatgtga
+24656/1
?@@DDDD?DFB?F@GGEGHGGICEEHHIHIIIEIGGIIIIIIIGIIIEGC
@24657/1
aaaaaatgtcaaaattttgcaaattatgtggcattttgacatttatgtga
+24657/1
CCCFFFFFFHHFHJJIJEGHHHHGGIIJIHIJJJIJJJJJJFIJJJJIJJ
@24658/1
aaaaaatgtcaaaattttgcaaattatgtggcattttgacatttatgtga
+24658/1
CCCFFFFFHHHHHJJJJJJJIJJJJJJJHIJJJJJJJJIIJJJJJJJIJE
@24659/1
aaaaaatgtcaaaattttgcaaattatgtggcattttgacatttatgtga
+24659/1
CCCFFFFFHHHHHJJJJJJJJJJJJJJJIIJJJJJJJJJJIJJJJIJIIJ
@7173442/1
attttgcgacctgcttttccaggttcagggtttcttaacctcataggtac
+7173442/1
CCCFFFFFHHHHHJJJJJJJJJJJJJJJJJHIJJJJJJJJJJJJJJJHHI
@545841/1
agaggttatccttgggggaagaagccaaattgctctactctcaagaaatg
+545841/1
CC@FFBDEHHFHHJIIIJEGEHHDGIJ>GHGGIJIIJJIJJJJIIGHIIG
@545964/1
agaggttgtacccaaacttttcgggg
+545964/1
@CCFFFFACFHHHJIIJGJJJG>H:F
@545965/1
agaggttgtacccaaacttttcggggtgcaatcttcttttccggaaaa
+545965/1
CCCFFDEDHHHHGJJJBFIIGDHIIF8DFHIDGDGBGDBFDFGGGHIJ
@545966/1
agaggttgtacccaaacttttcggggtgcaatcttcttttccggaaaatg
+545966/1
B@@?DFFDHHHHHJJJIIJJJJIJJJCGGHJJJJGIJJJIIGIIJJJJIG
@545967/1
agaggttgtacccaaacttttcggggtgcaatcttcttttccggaaaatg
+545967/1
CCBFFDFFHHHHHJJJJJJJJJIJJJFHIIJJJJIIJJJJJJIJJJJJGG
@545968/1
agaggttgtacccaaacttttcggggtgcaatcttcttttccggaaaatg
+545968/1
CCCFFDDFHHHHHJIJJJJIJJIJIG?AGHIJJJIIIJJJIJIIFHIJJJ
@545969/1
agaggttgtacccaaacttttcggggtgcaatcttcttttccggaaaatg
+545969/1
CCCFFDEFHHHHHJJJJJJJJIJJJJHHJJIJJJJJJJJJJJJJJJJJJJ
@545970/1
agaggttgtacccaaacttttcggggtgcaatcttcttttccggaaaatg
+545970/1
CCCFFDFFFHHHHJJJJJJJJJJJJJFHIJJJJJJIJJJIJJIJFHIIJJ
@546372/1
agagtatagatgattgcagtaatgatgacaccaaattagaaacttatata
+546372/1
;@?DDBBDAHDHDEH@<BFC<>F<<:3C?H@GHHGC?BA>F>ADCGEBBG
@25511/1
aaaaaattacattcagtatcgatagataatattgatgattataattaata
+25511/1
CCCFFFFFHHHHHJIJHHHJJGJJJJJJJJJJJIIJJJJIJJJGJJJJJJ
@25512/1
aaaaaattacattcagtatcgatagataatattgatgattataattaata
+25512/1
CCCFFFFFHHHHHJJJGIJJJIIJJJJJIJJJJIJJJJJJJJJJJJJIJJ
@5650751/1
tggccaccaccattctatgaaatggaacacgaagagggactaccacacga
+5650751/1
CCCFFFFFHHHHHJJJIJJJIJJJIJIJJJIIJJJIIIJIIIJJJJIIGH
@5650756/1
tggccaccagatcgttgttaaggaacacgcggtagcggaagattggctcg
+5650756/1
CCCFFFFFHHHGHJIJJIJJJIIJJJIJJJJJGGIIJJJIIIIJJHHGH6
@5650780/1
tggccactaaactgggcagctcggctgagaatcggtattcgggactgaaa
+5650780/1
CCCFFFFFGHHHHJJIJJJJIJJIIJJIJIJJJIJBGHGIIIJJJIJHIJ
@5650968/1
tggccatctgcgggacatgcacatctcttggagccagccaatgggattgc
+5650968/1
CCCFFFFFHHHHHJGIIJICAHGIIJJJJJJJIIJJIIJJGGIJJJJJFG
@5651466/1
tggccgtctgctacggaacaggcaaaactccgaaggaagccaagggctcg
+5651466/1
CCCFFFFFHHHHHJJJJIIJJJJJJJJJIJJJJIJIJJIJIJJJJJJJJF
@4631197/1
gggtaaataaatcttccgcgcagaaaagctcgacatggagtcccaaaaca
+4631197/1
BBCADEFEHHHHHJJJJJIIIJIJJJJIJJJJJJJJJJIJHHIIIIJJJJ
@4631264/1
gggtaacaatctgccttctacatttgcgagtgacgaagagactctcagct
+4631264/1
@@@DDBDFDDDF?FEFGDFIHGGDHEAEFHFGGHHGGDE;FDFBGHIEBH
@4631265/1
gggtaacaatctgccttctacatttgcgagtgacgaagagactctcagct
+4631265/1
@BCADDFFHHHHHJJJJIJJJJJJ4HJIJJCGIIJIIJJJJJJJJJJJIJ
@4631266/1
gggtaacaatctgccttctacatttgcgagtgacgaagagttggccacta
+4631266/1
B@CDDFFFHHHGHJJJJJJJJJJJJJJJJJGHJJJJJIJJIIIIJIJJIJ
@5652439/1
tggcgattggtcaaagttttttcttcgatgtccacgtaggttacctcgaa
+5652439/1
CCCFFFFFHHFHHJJIFHIJJJGHJJJJJJJJJGIIGIJJHIIJJJJJJI
@5653009/1
tggcgtctttcttcgatcttccggttccgg
+5653009/1
@@@DDDDAFH>DH?3<CE3A:C8@?FBF:F
@5653010/1
tggcgtctttcttcgatcttccggttccggtggccaccagatcgttgtta
+5653010/1
@@@DDDDDHH?DHDGEHGDHBH8GEFHIEGGBGEGCGIGEGHH;=;CHGE
@6669715/1
agccaaacacacatagtacctctccacaaaaagggaaataaacaaggatg
+6669715/1
@@<DFFDFGFHFHIBBEGHEHIIIGIGHGGIGGD?FHIBFHGIIIIF>GH
@6669716/1
agccaaacacacatagtacctctccacaaaaagggaaataaacaaggatg
+6669716/1
BC@FFFFFHHHFHJIIHIJJJJJIIJJJJJJIJIJJIIJIIIJJIJJJJJ
@2082313/1
ccgaacaagccaatcagaccaacggaacgcccggagcggctgatatcacc
+2082313/1
CC@FFFFFHHHHHJJJJJJJJJJIIJJJIJJJJIJIIIIHFFDCEEEEEE
@4126342/1
gaataatgtgattaagtaaaagaacgatggtttttcatcgccatacataa
+4126342/1
CCCFFFFFHHHHHIJJHIJJJIJJJJJIJJGIJJJIIIIJIJJIJJJJII
@1572813/1
cactgtacgagaattcggtttttcagtttctagcgcatttgaaaaattag
+1572813/1
@@@BDDDFHDF@:EGCHI=:FHIGHGHGGIIIGIGGIHIGII@FHEHGGH
@2591308/1
cgggcccagatggcattcatgcagaaccgattaagaaaggggcagacaac
+2591308/1
@@@FFFFDHHHHHJIJJJJJJIJJJJJJJGHIJJJJJJJIJJJIJJJJJJ
@2591309/1
cgggcccagatggcattcatgcagaaccgattaagaaaggggcagacaac
+2591309/1
B@BFFFFFHHHHHJJJJJJJIJJJJJIJJJIJJJJJJJJJJJJJIJIIJJ
@2591310/1
cgggcccagatggcattcatgcagaaccgattaagaaaggggcagacaac
+2591310/1
CCCFFFFFHHHHHIJJJJJJJJJJJJJJJGGHJIJJJIJIIJIJJJJJJJ
@2591311/1
cgggcccagatggcattcatgcagaaccgattaagaaaggggcagacaac
+2591311/1
CCCFFFFFHHHHHJJJJJJJJJJJJJJJJGIIJJJJJJJJJJJJJJJJJJ
@548557/1
agataagtgccttcccaatatttactcgatcaggagaagttagtg
+548557/1
;?<DB;DBD?F?FFFFGEFB<F@HHCHBB@F:@GC@FFDBB@GI<
@548849/1
agataatattgatgattataattaataactagtgcctaataatagtgtat
+548849/1
BC@FFFFFHHHGHIJJJIJJJJJJIJJJJIJJIJJJJJJJJJJJJIIGII
@548850/1
agataatattgatgattataattaataactagtgcctaataatagtgtat
+548850/1
CCCFFFFFHHHHHJJJJJJJIJJJJJJJJJJJHJJJJIIJJJJJJIIIGJ
@548851/1
agataatattgatgattataattaataactagtgcctaataatagtgtat
+548851/1
CCCFFFFFHHHHHJJJJJJJJJJJJJJJJJJJHIJJJJJJJJJJJHIIIJ
@7177123/1
attttgtaaggtgaggtatttgtacatgaagttgtctgcccctttcttaa
+7177123/1
CCCFFFDFHHHBFHIJCFHJJJHIJJJJJJJIIJJJJJJJIJJJJJJIIA
@549281/1
agataatggaaaaacccacaattcgagaaaaatcaagagatatgttgttg
+549281/1
CCCFFFFFHHHHHJJJJJJJJJJJJJJJJJJJJJJJJJJJJJJJIJJJJJ
@2084309/1
ccgaagagtatgtctcgaaagacttcgactttttactatttttgtatgca
+2084309/1
@@@DDDDDFHHFHIIGG<EH:?C?F9A:8?FGII;:?BFFIII0??FEFA
@2084310/1
ccgaagagtatgtctcgaaagacttcgactttttactatttttgtatgca
+2084310/1
CCCFFFFFFHGGDIGIIEHIEFHGIIJGIIHIJJJJJGJJJJJGFHJGIJ
@2084311/1
ccgaagagtatgtctcgaaagacttcgactttttactatttttgtatgca
+2084311/1
CCCFFFFFFHHHHIIIB<GIEBEHHIIIIFHIIICGGEHIIIIAFHHCGH
@3109685/1
ctcgtgacttttctcccctgttcttaaataaagtgtactttattgaaaaa
+3109685/1
BB<DFFFFHHHHHIIJJJIJJJGJJJJJJJJJJHIIIJJJJJJJJJIJJI
@3109725/1
ctcgtgaggaagaggaatttgaacagttaccatctactatcagagatcga
+3109725/1
BB@FDDDDFDHHGJIGIIJIJJJJJJJJJJJJJJJJJIJJJJJJJJJJJJ
@5653149/1
tggcgttgaagctgagagtctcttcgtcactcgcaaatgtagaaggc
+5653149/1
@@CDDFFDFFDHHJIJIGFHHIIIIGGHIJIIIHGFFIEFGGGIGCE
@5653150/1
tggcgttgaagctgagagtctgcaaatcggccaacttcttgccgacggaa
+5653150/1
<@@DD@DDHHFDHEBEHCHEHAFHCHEFGBGEDBFGHGIG@HGIEGGHE;
@3604015/1
cttcattctatcggcctttcctctctttgccgtattttattttgtaagg
+3604015/1
@@@=?DDDDDF?CF?G?FH:A:<<92AH<@G10:CFHI4?FHI<B9D?D
@3604016/1
cttcattctatcggcctttcttctctttgccgtatttcaatttgtaaggt
+3604016/1
@@@DDFFFHFGFDIGIEIICDHBFEGGIACGE?DHIIGCGGHIBDDHHI9
@3110712/1
ctcgtggatggcgccctcgatttggaccagttcgtatttgggag
+3110712/1
@@@DDDDDDBF2?:FGEBD1?FGFGEFG@DFEAB8?DFECFFDF
@3110713/1
ctcgtggatggcgccctcgatttggaccagttcgtatttgggagtgatgc
+3110713/1
@CCFDFFFHHHDFFHIAEF@GHIEIGIIHIHIIIFEHIIIIIGI;CFCEG
@3110714/1
ctcgtggatggcgccctcgatttggaccagttcgtatttgggagtgatgc
+3110714/1
@CCFDFFFHHHDHDHJEGHCFHIEIGHJEHGIGGDFHIIGIIBH7@@FFH
@3110715/1
ctcgtggatggcgccctcgatttggaccagttcgtatttgggagtgatgc
+3110715/1
@CCFDFFFHHHFHGIJGGHEGIJJIHIICHGGGGBFHIIIIIEG;CGGGE
@3110837/1
ctcgtggggagcgatgacgaataaagtatgtgttcaccaagagaagaaag
+3110837/1
CCCFDFFFHHHHHIJJJJJGIJJJJJBFIIIIIJJJJJJJJJJJJJJIJI
@550876/1
agatatgctgcaacctctactacagtacgcaagaataagattatggaagg
+550876/1
CCCFFFFFHBHHHIIJIHIJFJJJGBFHFIJJIGCHJIJIGIJJJGHIJI
@6670231/1
agccaagagaatggcggctcacaagatgtggcaatccttgcaggatttac
+6670231/1
@@@DDDDDHHHHHIIIIB:D9??F;B<?9BGDBHC@G?CCGGCGC;FH@D
@2592224/1
cgggcgttacttttccgaccaagagatccagcaagttcttggctgccgaa
+2592224/1
@@@DDDDDHHDFHIHIB?C?DHIDHEGHGGGCHIIDHIGHCHIHHHHIG5
@2592225/1
cgggcgttacttttccgaccaagagatccagcaagttcttggctgccgaa
+2592225/1
CCCFFFDFHHHHHJHJIGIJJJJJIJJJJJJIJGJIJJJJJJJJJIII;A
@2592243/1
cgggcgttccgttggtctgattggcttgttcggg
+2592243/1
@@@D;D@DFDFHH@GEF@GGII@DGII<3??16@
@6670589/1
agccaatcagaccaacggaacgcccgg
+6670589/1
@@@FD?BBFFDHHIGIHGIHI?ABGB?
@6670590/1
agccaatcagaccaacggaacgcccggagcggctgatat
+6670590/1
CCCFFFFFHHHHHJJJJJJJJIIJJIJIJIEH;@B277=
@6670591/1
agccaatcagaccaacggaacgcccggagcggctgatatcaccaatcagg
+6670591/1
?=;BDDBEHGHGHIIDIIIIIAHIDHIIEGIEIII9@=ACECEHE@7@>@
@6670682/1
agccaatcttccgctaccgcgtgttccttaacaacgatctggtggccacc
+6670682/1
@@@DDDDDHFHDAG88@F:?D?D:DBDFFHH>FAD6BBF98BF8;>FHIH
@6670683/1
agccaatcttccgctaccgcgtgttccttaacaacgatctggtggccacc
+6670683/1
CCCFFFFFHHHHGJEIJJGIACGGIIJJJJJJIJHHIIJIJJJJJJIJJJ
@6670789/1
agccaatgggattgcccatcactttgtcatcgaacgatgtcaccacctga
+6670789/1
CC@FFFFFHHHHHJJJJJIIJJJJJJJJJJJJJJIJJIJJJJJJJIJEID
@6670790/1
agccaatgggattgcccatcactttgtcatcgaacgatgtcaccacctga
+6670790/1
CCCFFFFFGGHDHJGIJIJJJJIJJJIJJJJJJJJJHIJHGIJJJJJJIG
@3113156/1
ctcgttatataatcatcattcaaacattgaagccagatcgataaaaaaat
+3113156/1
@@1ABDFFHHHGHIIIIIIIIIIIIIIIIIIIIIIIIIIIIIIIIIIIII
@3113157/1
ctcgttatataatcatcattcaaacattgaagccagatcgataaaaaaat
+3113157/1
@@@FDDFFFGFFHIIJGGIIHGIIJJJJJJJJJIJJJJJJIJJJJJJIIJ
@3113158/1
ctcgttatataatcatcattcaaacattgaagccagatcgataaaaaaat
+3113158/1
@@@FDFFFGHGHFIIJHIIJJIJIJJIIIJIIIJGGJJIJIIIIJGJJJG
@3113159/1
ctcgttatataatcatcattcaaacattgaagccagatcgataaaaaaat
+3113159/1
@C@FDFFFHHHHHJJIJJJJJJJJJJJJIJJIJIJJIGGEIJIJJJJJJG
@3113160/1
ctcgttatataatcatcattcaaacattgaagccagatcgataaaaaaat
+3113160/1
@CCFDDFFHHGHHIJJJGIIIIJJJJJJIIJGJJJJGGIIJJIIGIIIGI
@3113161/1
ctcgttatataatcatcattcaaacattgaagccagatcgataaaaaaat
+3113161/1
B@;DDFFFHGHHHJJJJJJJJJJJJJJIGIJJJJJIJJIJJIJJJJJIJJ
@3113162/1
ctcgttatataatcatcattcaaacattgaagccagatcgataaaaaaat
+3113162/1
BCCFDFFFHHHGHJJJJJJJJJJJJJJJJJJIJJJJJJJIJJJJJJJJJI
@3113163/1
ctcgttatataatcatcattcaaacattgaagccagatcgataaaaaaat
+3113163/1
BCCFDFFFHHHHHJJJIJJJJJJJJIJJJJJJIJJIJJJJJJJJJJIJJI
@3113164/1
ctcgttatataatcatcattcaaacattgaagccagatcgataaaaaaat
+3113164/1
BCCFDFFFHHHHHJJJJJJJJJJJJJJJJJIJJJJJJJJJJJJJJIJJJI
@3113165/1
ctcgttatataatcatcattcaaacattgaagccagatcgataaaaaaat
+3113165/1
BCCFDFFFHHHHHJJJJJJJJJJJJJJJJJJJJJJJJIIIJJJJJJJJJJ
@3113166/1
ctcgttatataatcatcattcaaacattgaagccagatcgataaaaaaat
+3113166/1
BCCFDFFFHHHHHJJJJJJJJJJJJJJJJJJJJJJJJJGJJJIJJJJJJJ
@3113167/1
ctcgttatataatcatcattcaaacattgaagccagatcgataaaaaaat
+3113167/1
CCCFFFDFHGHHHJJJJGIJIJJJIJJJJJJJJJIIJJJJIJJJJJJJJJ
@3113168/1
ctcgttatataatcatcattcaaacattgaagccagatcgataaaaaaat
+3113168/1
CCCFFFFFHHHHHJJIJJJIJJJJJIJIJJJEIJIJIHIIIJJJIJJJJJ
@1068882/1
attttatttaagaacaggggagaaaagtcacgagaatttgaaaagcgagc
+1068882/1
?@@DFFDDAFHHHCHIGIIG:?GHI?FCFGHIIIAGCEEIIIIFIGGEAF
@552716/1
agatcgctagcgaacaatccttcgaggtaacctacgtggacatcgaagaa
+552716/1
CCCFFFFFHHGHHJJJJJJJJJJJIJJ?HHIIJJJIGIIJJIIJJCGHIJ
@1069571/1
attttatttggacagtaaaaaatgtctgaaaacggtgtgggaagtgtttt
+1069571/1
CCCFFFFFHHHHHJIFEGIJIJIJJJJJJJJJJJJ?F@FHJHIGDHGIII
@1069991/1
attttattttgtaaggtgaggtatttgtacatgaagttgtctgccccttt
+1069991/1
=@@DA=BDFDFCC?EA<C4:@ABEHHICEBA@BD<>GHIGCDHIGFGCHI
@5655267/1
tggctttatagcgattgtgaacaaagaccaagcagcataagttatcttca
+5655267/1
CCCFFFFFHHHHHGIIIHIIJJJJJJJJJJJJIJJJJJJJJHIIJJJJJJ
@5655834/1
tgggaaactagatagaagtcctgcataaatggatgtgtaatatgcgtgtc
+5655834/1
CCCFFFFFHHHHHJIJJJIIJJJJJJJJJJJIJJIHIGEEGIIJIJHIJJ
@1574824/1
cacttatctttgctgagaagctctctggtcaacaatagaactcaagctgt
+1574824/1
CCCFFFFFHHHHHJJJJIJJGIJJJJJJHHIJJIJJJJJJJIJIJJJJIH
@4129370/1
gaatatttgaaaatttctaatattgcgatattttttttatcgatctggct
+4129370/1
C@CFFFFFHHHHHJJJJJJJJJJJJJJJJJIJJJJJJJJIJJGGIIJJJJ
@2086637/1
ccgaataaaaatgcaaaaaactataaatttttattatattttatgcatgt
+2086637/1
@CBFFFFFHHHHHJJJJJJJJJJJJJIJJJJJJJJJJJJJJJJJJIJJJI
@5656597/1
tgggaaggtttaggtatttgtggtatctgtcgatgttgccagaacgtaag
+5656597/1
CCCFFFFFCFHHHJCGGIJGHHIHHJJIJIJJGJIIIJJJJJJJJJGIHH
@2086823/1
ccgaataccgattctcagccgagctgcccagtttagtggccaactcttcg
+2086823/1
???DDABB?DDDA<?<C:<3@D@:CDEDDIIIIIED@D;@;DDCBBCAC@
@2086824/1
ccgaataccgattctcagccgagctgcccagtttagtggccaactcttcg
+2086824/1
@@@DDDFFHHFHHEIGGAGF@CGDHEFIAA=0?DDHIEGHBFHIGIHIGA
@2086825/1
ccgaataccgattctcagccgagctgcccagtttagtggccaactcttcg
+2086825/1
@@@DFFFDDDDDFGIIIII;FGIEECEDGGE?BFHIFHIIIIIIIIGEHI
@2086826/1
ccgaataccgattctcagccgagctgcccagtttagtggccaactcttcg
+2086826/1
CCCFFFFFHHGHHJJJJJJJIIGIJJJJJGJJJJIJCHIJJIJJJJJJJJ
@29542/1
aaaaaatttcaaattgttcaggtaaaatcttgcttcatgattgaaaattt
+29542/1
CCCFFFFFHHHHHJJJHJJIJJHHGJJJHIJJJJIJJIJHIJJIJJJIII
@29543/1
aaaaaatttcaaattgttcaggtaaaatcttgcttcatgattgaaaattt
+29543/1
CCCFFFFFHHHHHJJJIJJIGIHHJIIJJIJJIJJJIIIEIIIIJJJJJI
@4635087/1
gggtgactccagaagatgatggtatataagatgcaggaattggaggagga
+4635087/1
@<@DDDDFHHHHDGIJJIGGGG<FBHIGHGIIJJJJJGIIJJJFHGFHIH
@3605697/1
cttcatttgaatctatggaagttcgtattattcctcgaaatcaataactc
+3605697/1
?@??DDFFGHHHHJJIJJIJJHIIJHHGIJJJIIJJJJJJJIGIIJJIJG
@3605698/1
cttcatttgaatctatggaagttcgtattattcctcgaaatcaataactc
+3605698/1
@C@FDDFFHHHHHJJJIJGGIFIIJHGHGGHGIGGIGIJJJJIIIIIJHI
@3605699/1
cttcatttgaatctatggaagttcgtattattcctcgaaatcaataactc
+3605699/1
B@@BDEFFHHHHHJJIJJEHHHIIIFHIIIIIIGIJIJJJJIJJJJJJJI
@3605700/1
cttcatttgaatctatggaagttcgtattattcctcgaaatcaataactc
+3605700/1
BBBDDFFFHHHHHJJJJJJJJHIJJHIIIIJJJJJJJJJIJJIJJJJJJI
@3605701/1
cttcatttgaatctatggaagttcgtattattcctcgaaatcaataactc
+3605701/1
CCCFFFFFGHHHHJJJJJIIIEHIJHIJJJJJJJJIJJJJJJJJJJJJJJ
@3605702/1
cttcatttgaatctatggaagttcgtattattcctcgaaatcaataactc
+3605702/1
CCCFFFFFHHHHHJJJJJJJJIIJJIJIJJJJJJJJJJJJJJJJJJJJIJ
@2087845/1
ccgaatgtttggcgtctttcttcgatcttccggttccgg
+2087845/1
@@@DDDDDHHAHDHBAEGHBFH?EEF@FHDHGHDGCI<:
@2087846/1
ccgaatgtttggcgtctttcttcgatcttccggttccggtggccacc
+2087846/1
@@@DDFFDFFABHG@EAFH<CHDEDE@GG@D:0??GHAFAE@2CCFF
@2087847/1
ccgaatgtttggcgtctttcttcgatcttccggttccggtggccacc
+2087847/1
B@<DDDFFHHHHHIDHHHJJGIHIHGIJJJJIHHGIJJIDFGIIIIJ
@5141824/1
gtttaatttcgttccatttatcaaggttttcaaactgttaaaaaacctgc
+5141824/1
@@@FDFFFHFDHHIIEGGIJIJCGHICHHIJIJJJJJJJJJJJJJJJJIJ
@5141825/1
gtttaatttcgttccatttatcaaggttttcaaactgttaaaaaacctgc
+5141825/1
@@@FFFDFHGHFHGIGGHIGIC@HIIAEHHIIJJJJIJJJJJJJJJJJIJ
@5141826/1
gtttaatttcgttccatttatcaaggttttcaaactgttaaaaaacctgc
+5141826/1
B@CFFFFFHFHHHHIJJJJGIHGJJJFHIJJJJJJJJJJIJJJJJIJJJI
@5141827/1
gtttaatttcgttccatttatcaaggttttcaaactgttaaaaaacctgc
+5141827/1
CBCFFFFFHHGHHJJJJJJJJJIJJJHJJJJIJJJJJJJJJJJJJJJJJJ
@5141855/1
gtttaatttctttcatttatcaaggttttcaaactgttaaaaaacctgct
+5141855/1
@@@FAEDFHFHHHF@FHIDEE?IGHAFHIGGIIIGIHIIIIIIIIIIIII
@2089238/1
ccgaattttgctgtttctggttcgagttccaagagttctctaatgggtga
+2089238/1
@CCDFFFFHHGHHJJJJIJIJJIJJIGIHIJJJHJIJJIJJJJJJJI?DB
@2089239/1
ccgaattttgctgtttctggttcgagttccaagagttctctaatgggtga
+2089239/1
CCCFFFFFHHGGHIIJGGIIHGIGJJHIJJJJJIIBGHIIJJJIJFIGHG
@5144038/1
gtttacctgtgtatgataaataaacttttttcgggtttggaaaaatttca
+5144038/1
CCCFFFFFHHHFDHEIIIJJJJJIJJJJIJIJIDHGIGEGGJJGIGDFHH
@6673262/1
agccgccattctcttggctagcttctttgactt
+6673262/1
8?<;BA@:DDDDBEE<ED9E8F>?<FE<4CEEA
@7695341/1
cagaatctagccaaacacacatagtacctctccacaaaaagggaaataaa
+7695341/1
B@<DFFFFHGHHHJJJJJJJJIJJIIJIJJJJJJJIJJJEHIGIJIGIJG
@7695342/1
cagaatctagccaaacacacatagtacctctccacaaaaagggaaataaa
+7695342/1
CCCFFFFFHHHHHJIJIJJJJJJJHIIJJJJJJJJJJJJJJJJJJJIIJI
@7695343/1
cagaatctagccaaacacacatagtacctctccacaaaaagggaaataaa
+7695343/1
CCCFFFFFHHHHHJJJIJJJJJJJIIJJJJJJJJJJJJJJJJJJJJJJJJ
@7695344/1
cagaatctagccaaacacacatagtacctctccacaaaaagggaaataaa
+7695344/1
CCCFFFFFHHHHHJJJJJJJJJJJIIJJJJJJJJJJJJJJJJJJJJIJJJ
@1577615/1
cactttgccagtggccgtctgctacggaacaggcaaaactccgaaggaag
+1577615/1
@@@DFFDDHHHFHJIJIGIIGIIIJJJHGHIJIIJJJJJJJJFJJIJJJJ
@1577616/1
cactttgccagtggccgtctgctacggaacaggcaaaactccgaaggaag
+1577616/1
CCCFFFFFHHHHHJJJJGIJJJIJJJJGEGHJIIJJIJJIIJJIJJHJII
@1577717/1
cactttgtcatcgaacgatgtcaccacctgattggtgatatcagccgctc
+1577717/1
@@<BDDDDFHHDHIIIBGEEC>EHHEBFADGI@GHGDB>FFHIIICEEAG
@1577718/1
cactttgtcatcgaacgatgtcaccacctgattggtgatatcagccgctc
+1577718/1
CCCFFFFFGHHHHJJIIIIJGIIJJJJJJIJJJIJCGGIJJJJIJGIJJJ
@1577719/1
cactttgtcatcgaacgatgtcaccacctgattggtgatatcagccgctc
+1577719/1
CCCFFFFFHHFHHJJJJGIIIJJJJJIIJJHGIJIHHIJJIIIJEIJJJJ
@1578113/1
cacttttccgaccaagagatccagcaagttcttggctgccgaatgtttgg
+1578113/1
CCCFFFFFHHHHHJJJJJJIJIIJJJJJCHIIIJJJIJJJIDFHJHGJGI
@1578156/1
cacttttcgcgcaaaggtaaaatcgttctagacatactttatgctcttga
+1578156/1
CCCFFFFFGHHDFIIII?EGHIDGHDHGIIFHGIGHIIIIIIIIIIIIIG
@1578157/1
cacttttcgcgcaaaggtaaaatcgttctagacatactttatgctcttga
+1578157/1
CCCFFFFFHHHHHIJ3C@EGHJGHJIJJJJJJJJJJJJJJJJHJJJJJJG
@4130957/1
gaatcggtccggccgagtgcatcatggtcatgttttgggactccatgtcg
+4130957/1
@@@DDDDDHHHFHIEHE8CFHB@FHFGGDFHGFHIIH:;FGHIGHIIHIE
@1578751/1
cactttttggtcatgattttgaggtactcgagggcatgatgagcagccga
+1578751/1
@@?DFFDEFFDFH<EHGGHHGCEEHGGIGHEEBEHGHDECHE@FA@DGGG
@1578752/1
cactttttggtcatgattttgaggtactcgagggcatgatgagcagccga
+1578752/1
@@@DDDDDDF<DDFGGIIIIEGIC9AFBBHIEEG<FHGHGEGCGGIIIGI
@1578753/1
cactttttggtcatgattttgaggtactcgagggcatgatgagcagccga
+1578753/1
CCCFFFFFHHFHHJIIIIIJIHIJCGGHIJIJJJJJJIJIJJJJJJJJJI
@6674799/1
agcgaacaatccttcgaggtaacctac
+6674799/1
@@@DDDDDFABFDHFB;EC@CHFF99:
@6674800/1
agcgaacaatccttcgaggtaacctacgtggacatcgaagaaaaaacatt
+6674800/1
CCCFFFFFHHHHHJJJJJIGIJJJJJJJFHIIJIJJIHHIJIGGJJJIJJ
@2596819/1
cggggctctgtgatttcttagtgtcaatagtgctgccgttacttcctcaa
+2596819/1
@@@?D6DDHDADH>CFEBHGHIBHBHGHHIHGAGCDAFHE=?DEB@BBHB
@2596820/1
cggggctctgtgatttcttagtgtcaatagtgctgccgttacttcctcaa
+2596820/1
@@@DDDDDDBAF:?FG>CHB@3AACCHBFE?CECEFFA8DDFFFDGEFBF
@2596821/1
cggggctctgtgatttcttagtgtcaatagtgctgccgttacttcctcaa
+2596821/1
@@CFFFFFHHHHHJJJIJJIIEFHGHIIJIHIIJJJJJIJJJJJJJIJII
@2596822/1
cggggctctgtgatttcttagtgtcaatagtgctgccgttacttcctcaa
+2596822/1
C@CFFFFFGGHHGGJIJIJJIHIIIIJIJJGIIIIJJJIJJJJJJJJJJI
@2596823/1
cggggctctgtgatttcttagtgtcaatagtgctgccgttacttcctcaa
+2596823/1
CC@FFFFFHHFHHIIJJJJJJHHGIHHIIJGIJIJJJJIJJIIJJJJJJJ
@2596824/1
cggggctctgtgatttcttagtgtcaatagtgctgccgttacttcctcaa
+2596824/1
CCCFFFDFHFDFFGHI>FHBBCEHIFHDHHCFFCGGHGFHGIIIGIIIAH
@2596825/1
cggggctctgtgatttcttagtgtcaatagtgctgccgttacttcctcaa
+2596825/1
CCCFFFFFGFFHDEHIGEHGGCHHIHIHIIFGIGIIJGGIJJIJJJJJJJ
@2596826/1
cggggctctgtgatttcttagtgtcaatagtgctgccgttacttcctcaa
+2596826/1
CCCFFFFFHHHHHIJJJJJJJHIIJJJJJJIIJJJJJJJJJJJJJJJJII
@6164309/1
aaaagacatttgtgctgaaaagaaaattcaagatccagtgtttaaggaac
+6164309/1
CCCFFFFFHHHHFIIJGIJJJIJJE@DGHGDGIIJJJJGGDFGGGGIHGI
@6676376/1
agcgagcttcatgatcccctgaagaatatatcttgaagaactattatttt
+6676376/1
CCCFFFFFHHHHHJJJJJJJJJJJJJJJJJJJJJJJIJIIHIIJJJJJJJ
@4639159/1
ggtaaagctgctaaaaaagcaggaaaagcccagaagaacgttcgactttc
+4639159/1
@CBFFFFFHHHHHJJJJJJJJJJGIJJIIJJJIJIJJJGJGIIIGGIJJI
@4639160/1
ggtaaagctgctaaaaaagcaggaaaagcccagaagaacgttcgactttc
+4639160/1
B@@FFFFFHHHHHJJJJJIJJJJJJJJJJJJJIIJGIIFHGIJJJIIIJG
@4639161/1
ggtaaagctgctaaaaaagcaggaaaagcccagaagaacgttcgactttc
+4639161/1
BC@FFFFFHHHHHJJJJJJIIJJJJJJIIIJJJJJIJJJJGHJJJJJJJF
@5660036/1
tgggattgcccatcactttgtcatcgaacgatgtcaccacctgattggtg
+5660036/1
CCCFFFFFHHHHHJGIIJIIGIIJJIIG@FHGIHIGIJIJJIGGGHIJFG
@3118278/1
ctcgttttctcgatctggctctcactaagaacgacatctgtagatataag
+3118278/1
CCCFFFFFHHHHHJJJJJIJIJJJIJJJJJJIJIJJJJIJJJJJGIJIJJ
@5660381/1
tgggcaaccagcagtcccacaaagtttcacagttccacaaaacgctgaaa
+5660381/1
CCCFFFFFHHHHHJHIJJJJJJIJHGJJJJJJJJJJJJJJJJJJJJIJJJ
@7182283/1
atttttaaatttaaaaatgcgtgtgtgcaggtatatttatcacatcat
+7182283/1
=@=ABBDDBFHH>AAFHBIGI?@GG2<CDB9EDB9C?991?D<??B<9
@7182284/1
atttttaaatttaaaaatttattcaagtcaaaaataatatgtaaattgat
+7182284/1
CCCFFFFFHHHHHJJJIJJJJJJJJJJJJJJJJJJJJJJJJJIJJJJIIJ
@2091436/1
ccgaccaagagatccagcaagttcttggctgccgaatgtttggcgtcttt
+2091436/1
@@@DDDFFGFHFHJIJGIFGHCHGIIGGIBHGHH?DHIIIBAGDGE<FFD
@2091437/1
ccgaccaagagatccagcaagttcttggctgccgaatgtttggcgtcttt
+2091437/1
CC@FFFFFGHGFFGIJJJJJIHJJJJJIIIIJGG6DHIIJIIJIGAEFGC
@6166304/1
aaaagagcatatgaaacaaatacggaattggaagaatatttacctcctga
+6166304/1
CCCFFFFFHHGHHJJJJJJJJJJJJJJIJJJIJJIJJIJJJIJJJJJJII
@5662520/1
tgggcttttcctgcttttttagcagctttaccattcgtcttatcgatgca
+5662520/1
@@CFDFFFHGHHGABGIIGIJIJJJJGJJGIGIIDGGGHIJIJGIJJJIJ
@5662521/1
tgggcttttcctgcttttttagcagctttaccattcgtcttatcgatgca
+5662521/1
CCCFFFFFHGHGFE@HHIII=CEHGGGHIIIIIIIICDGAGBFECGHEGI
@6167388/1
aaaagagttggcgatactgtgttaggaatggccacccaatgtgttcaagc
+6167388/1
CCCFFFFDHHHHHJJJJJIHIHIIJJJJJJJJJJJJJJJJJGHFHIJIJJ
@7696572/1
cagaattacaggaaatggataattataggattggatctatgactgtgtat
+7696572/1
B@@FFFFFHHHHHIJJIIIJIJIJJIJIIGIIJJIJJJJJJIJJJIIGII
@7696573/1
cagaattacaggaaatggataattataggattggatctatgactgtgtat
+7696573/1
CCCFFFFFHHHHHJJJJJHJIIJJJJIJJHIJJJHGIJIJJJJJJJIIJI
@7696574/1
cagaattacaggaaatggataattataggattggatctatgactgtgtat
+7696574/1
CCCFFFFFHHHHHJJJJJIIJJJJJJJJJIJJJJJJJJJJJJJJJIJJIJ
@7696575/1
cagaattacaggaaatggataattataggattggatctatgactgtgtat
+7696575/1
CCCFFFFFHHHHHJJJJJJJJJJJJJJJJJJJJJJJJIJJJJIJIHGIII
@1075154/1
attttctaattggaaaggttattaatttggtaccatctggaagtgtcagt
+1075154/1
CCCFFFFFHHHHHIJJJJHIIJJJJJJJJJJHJJJJJJJJIJJIIHGEIB
@4132987/1
gaatgatgtgataattatacctgcacacacgcatttttaaatttaaaaat
+4132987/1
CCCFFFFFHHGHHJJJIJJJJJJJJJJJJJJJIJJJJJJJJJJJJIJJ3E
@3119520/1
ctctaaagctatctactcgttatataatcatcattcaaacattgaagcca
+3119520/1
@@CFFFFFHFHHHIIJIIJDFFHIIGGIGIGIIGEIIIIJJGICGGGIGH
@3119521/1
ctctaaagctatctactcgttatataatcatcattcaaacattgaagcca
+3119521/1
CCCFFFFFGHHHHJJJJJJJJIJJJJJJJJIJJJJJJJJJJJJJJJJJJI
@3119522/1
ctctaaagctatctactcgttatataatcatcattcaaacattgaagcca
+3119522/1
CCCFFFFFHHHGHJJJJJJHIHIJJJJJJJJJJJJJJJJJJJJJJJJJJI
@3119523/1
ctctaaagctatctactcgttatataatcatcattcaaacattgaagcca
+3119523/1
CCCFFFFFHHHHHJJJJJIHIIJJJIJJJIJIJJJJJJJJJJJJJIIIJJ
@3119524/1
ctctaaagctatctactcgttatataatcatcattcaaacattgaagcca
+3119524/1
CCCFFFFFHHHHHJJJJJJIIJIJJJJJJJIJJJJIJJIJIIJIJJIJJJ
@2598431/1
cggggtgcaatcttcttttccggaaaatgctcgaaaactcaattggcgca
+2598431/1
CCCFFDDFHGHGHJIIIJJJJJJIJJJJJJJJJJJJJIJIJJJJJJJJJG
@4134209/1
gaatgggtcatgaaccccaacggaaaatcgtatgtgtgcattcttcatga
+4134209/1
BCCDFFFFHHGHHJJJJJJIIJJJJIJIIJGIIJGIHGGIIIIJJJJJJJ
@4134259/1
gaatggtaaagctgctaaaaaagcaggaaaagcccagaagaacgttcgac
+4134259/1
CCCFFFDFHHHHHJJJJJJJJJHIJJJJJJJIJJJJJJJJJJJJHIJJJH
@5145757/1
gtttacttcatttgaatctatggaagttcgcattattcctcgaaatcaat
+5145757/1
@@@DDD?D?:DFF@CF@BA?C?E?B@EHCEF:FG<CF@FBFADGI8?BG4
@5145758/1
gtttacttcatttgaatctatggaagttcgtattattcctcgaaatcaat
+5145758/1
@=@DADDAFHDFB@HBHEFBH9FEDEFBHHHCFGDHGIGGCFGHF3BG<>
@5145759/1
gtttacttcatttgaatctatggaagttcgtattattcctcgaaatcaat
+5145759/1
@?@D;DDDB<CFH@@GBDF@F@G@GD?EGCAFDG>EGDE9C?8DH@F@G<
@5145760/1
gtttacttcatttgaatctatggaagttcgtattattcctcgaaatcaat
+5145760/1
@?@FDFFFGFHHHIGJHIIIHGIJJJFHIIHIIJIJJIJJIGHIJJJJJI
@5145761/1
gtttacttcatttgaatctatggaagttcgtattattcctcgaaatcaat
+5145761/1
@@@DD;BDDABFHG@FBA@BEAHEHGBHGGBAEGEFH@HBF<DHG?GGH<
@5145762/1
gtttacttcatttgaatctatggaagttcgtattattcctcgaaatcaat
+5145762/1
@@@DDDDDHFDHH@DHHEGBHCHDHIFHGGDAGHAFIGHEEGIIIIGHIA
@5145763/1
gtttacttcatttgaatctatggaagttcgtattattcctcgaaatcaat
+5145763/1
B@BFFEFFGFHHHGGJJIJJIJJJJJHJJIHIIJIJJJJJJJJJJJJJJI
@5145764/1
gtttacttcatttgaatctatggaagttcgtattattcctcgaaatcaat
+5145764/1
BB@FFFFFHHHHHJJIJJIIJJJIIJJJJJIJIJJJJJIJJJJJJIIJJJ
@5145765/1
gtttacttcatttgaatctatggaagttcgtattattcctcgaaatcaat
+5145765/1
C@CFFFFFHHHHHGHJJJJGJJJGJJJJJIHIIJIJJIIJJIIJJJJJJJ
@3120607/1
ctctaacgtctttatagaatgtcaatgttattctaaaaagaaaactgcta
+3120607/1
CCCFFFFFHHHHHJJJJJJJJHIJJJJIJIIIJJJJJJJIIJJJJJJJJJ
@3120608/1
ctctaacgtctttatagaatgtcaatgttattctaaaaagaagactgcta
+3120608/1
:B;4BDEFHGHHHIJGGIJJJHHIIGJHIJJJJJJJJJJJIJIJJJIIIJ
@3120609/1
ctctaacgtctttatagaatgtcaatgttattctaaaaagaagactgcta
+3120609/1
@@@BDFBDDFFHHBFG@DHFBEHCHHGEHDHHDECHIIIEFH;BDGHGEH
@3120610/1
ctctaacgtctttatagaatgtcaatgttattctaaaaagaagactgcta
+3120610/1
@@@FDFAD=CFFHCHGFFGGIFHHIIGCHHGIIBGIIIIGGGGIIIGIII
@3120611/1
ctctaacgtctttatagaatgtcaatgttattctaaaaagaagactgcta
+3120611/1
@CCFFFFFHDHHHJIJIHIIJEHIIGIEHJIJIIJJJJJIIIJIJEIBHI
@3120612/1
ctctaacgtctttatagaatgtcaatgttattctaaaaagaagactgcta
+3120612/1
@CCFFFFFHGHHGJGIHIJGHHEGIIJJGHIHJGIIIJIJIIIIJJGGII
@3120613/1
ctctaacgtctttatagaatgtcaatgttattctaaaaagaagactgcta
+3120613/1
CC@FFFFFHHGHHGIJJIIJJHHIJJJIIJJJJJJJJJJJJJJJJJJJJJ
@3120614/1
ctctaacgtctttatagaatgtcaatgttattctaaaaagaagactgcta
+3120614/1
CC@FFFFFHHHHHJJJIJJJJIJJJJJJJJJJJJJJJJJJJJJJJJJJJJ
@3120615/1
ctctaacgtctttatagaatgtcaatgttattctaaaaagaagactgcta
+3120615/1
CCCFFFFFFHFHHEGGDFHEDAFHHGGHHEHIHIIIIIIGIIGHIIIIII
@3120616/1
ctctaacgtctttatagaatgtcaatgttattctaaaaagaagactgcta
+3120616/1
CCCFFFFFHHHHGIJIJIJJJHJJJJJIJJJJJJJJJJJJJJJJJJJJJJ
@3120617/1
ctctaacgtctttatagaatgtcaatgttattctaaaaagaagactgcta
+3120617/1
CCCFFFFFHHHHHJJIIIJJJHIIIJJIJJJJJJJJJJIJJJJJJJJJJJ
@3120618/1
ctctaacgtctttatagaatgtcaatgttattctaaaaagaagactgcta
+3120618/1
CCCFFFFFHHHHHJJIIIJJJHIJJJJJJJJJIJJJJJJJJJJJJJJJJJ
@3120619/1
ctctaacgtctttatagaatgtcaatgttattctaaaaagaagactgcta
+3120619/1
CCCFFFFFHHHHHJJJIHIJJHHJJJJJJJJJJJJJJJJJJJJJJJJJJJ
@32526/1
aaaaacattgaccaatcgccaccaatgcttggtgcagctatccactttgc
+32526/1
@@@DDDBDHHHHDIGII1CEFDHGGGHFIIGBDEFBDHIIIIIGGGEIGE
@5146194/1
gtttacttttcgaatgtcaaacagaatctagccaaacacacatagtacct
+5146194/1
CBCFFFFFHHHHHJJJGIJJJJJJJJJJJJJJJJJJJJJJJJJJJJJJJJ
@7699885/1
cagacaacttcatgtacaaatacctcaccttacaaaataaaatacggcaa
+7699885/1
CCCFFFFFHHHHHJIIJJJJJJJJJJJIJJJJJJJJIJJJJJJJJJJIJJ
@7699886/1
cagacaacttcatgtacaaatacctcaccttacaaaataaaatacggcaa
+7699886/1
CCCFFFFFHHHHHJJJJJJJJJJJJJJJJJJJJJJJJJJJJJJJJJJJJJ
@7699887/1
cagacaacttcatgtacaaatacctcaccttacaaattgaaatacggcaa
+7699887/1
CCCFFFFFHHHHHJGIIIIJJJJJJJJJJJJJJJJJJJJJJJJJJIJIJJ
@7700263/1
cagacaattaatagaaaaatgacagaaggacagacaagaaacatgataag
+7700263/1
BBBDFFFFHHHHGJIJJJJIIIJJJJJIJJJJIIJJJJJJJJJJJJJJJJ
@4641514/1
ggtaatacactattattaggcactagttattaattataatcatcaatatt
+4641514/1
CCCFFFFFHHHHHJJJJJJJJJJJJJJJIIJIJIJJIIJJJJJJJIJIJJ
@33842/1
aaaaacgtatgacaaaactatagacaaaccagaattacaggaaatggata
+33842/1
CCCFFFFFHGHGHJIJJJJJJIJJJJJIJJJJJIJJJJIJJGJJJJIJJJ
@33843/1
aaaaacgtatgttgtttacttcatttgaatctatggaagttcgtattatt
+33843/1
CCCFFFFFHHHHHIIJJJJJJJJJJJJJJJJJJJJJIJIIIJJJJJJJJI
@2096662/1
ccgagatgtggtacacgacgaatgatgtgataaatatacctgcacacacg
+2096662/1
CCCFFFFFDHHHDHGJIIIIIJIGHIIDGEIJGIGGGIJIIGEGGJJGGG
@2096663/1
ccgagatgtggtacacgacgaatgatgtgataaatatacctgcacacacg
+2096663/1
CCCFFFFFHHHFHIIJJIJJIIIIJJJIIJJJJJJJJJJIIJJJJJJJJI
@2096664/1
ccgagatgtggtacacgacgaatgatgtgataaatatacctgcacacacg
+2096664/1
CCCFFFFFHHHFHIIJJJJJIJJJJJJIIIJJJIJJJJJJJJJJJJJJJJ
@2096665/1
ccgagatgtggtacacgacgaatgatgtgataaatatacctgcacacacg
+2096665/1
CCCFFFFFHHHFHJJJJIIIJIJJJJJIHGGIIIJJJJJGHGIJJJJJJH
@2096666/1
ccgagatgtggtacacgacgaatgatgtgataaatatacctgcacacacg
+2096666/1
CCCFFFFFHHHHHJJJJJJJJJJJJJJIJIJJJJJJJJJJJJJIJJJJJJ
@4643159/1
ggtactggttgctcaaagcagattagtaaacatgatgctgcatacaatgc
+4643159/1
@@=DDDFDDFHHBDF@FBHIIGIIII9FHCHHBHGHIGDCHIEGGGGIHI
@2097351/1
ccgagcccttggcttccttcggagttttgcctgttccgtagcagacggcc
+2097351/1
CCCFFFFFHHHGGIJIJIJIIJEHEHHIGIJJIHIGJIHIJJIIIIJJII
@7702412/1
cagacatctacgaacgtctacagttatcctccagttccttcgtaccctcc
+7702412/1
CCCFFFFFHHHHFIJIHJJJJGGHHJJJJIJJGIHHEIHGIJEHIGIJJJ
@6679405/1
agcgtttctttagtctgtatattttcttgtatcacttattgcgtctttgc
+6679405/1
B@@DDFFFHHHGHGFHIGIJJJJJJJJJJIJJJJIJJJJIJJJIJJJJJJ
@4135357/1
gaatgtttggcgtctttcttcgatcttccggttccggtggccacc
+4135357/1
@@?DDDDEHGHGGIIIJGIJEGCIGIJJGG6F:FFEADDGHH>DG
@7703912/1
cagaccaacggaacgcccggagcggctgatatcaccaatcaggtggtgac
+7703912/1
CCCFFFFFHHHFHIJIJJJJJJJJJJIJ2CFGGGGIIJEEC>EACE9?>@
@3611530/1
cttccataatcttattcttgcgtactgtagtagaggttgcagcatatctt
+3611530/1
CCCFFFFFHHHHHJJJJJJJJJGIIIJHIHGIJIIJGIIJJJJHIEGIIJ
@7704307/1
cagacccagaaaattcggccgtagttcgatac
+7704307/1
@@@DDD=BA?DFHEHBH>??@:1??@B8?D?D
@6680930/1
agctatcgatacacagtcatagatccaatcctataattatccatttcctg
+6680930/1
CCCFFFFFHHHHHJJJIJJJJJJJJJJJFHIIJJJJJIJJJJJIJJJJJJ
@3611986/1
cttccatagattcaaatgaagtaaacaacatacgtttttcatttaaaatg
+3611986/1
=:1=BDFFHHHHHJJJJJIJJFHJJJJJJJJIIJHJJJJJJJJJJJJJJG
@6681022/1
agctattcgagcagcatgcaagagagtccaaagagaaggttatgaaccgg
+6681022/1
CCCFFFFFHGHHHIJJJJIJJJGIIIEHIJJJJJIHIIIHHIIIIIIGIG
@5147430/1
gtttagcagtcttctttttagaataacattgacattctataaagacgtta
+5147430/1
CBCFFFFFHHHHHHGIJJJGGGHIJJGIJJJJJJJJJJIJJJJJJJJIJI
@6682137/1
agctgagagtctcttcgtcactcgcaaatgtagaaggcagattgttaccc
+6682137/1
CCCFFFFFHHHHHJJJIJJIJJIIJJJJJIHIIJJIJIIIJJJJHIIJJJ
@6682693/1
agctgctaaaaaagcaggaaaagcccagaagaacgttcgactttcacttc
+6682693/1
CCCFFFFFHHHHHJJJJJJJJJIJJJJJJIJJJJJJJJIIIJJJJJIJJJ
@4644371/1
ggtagatttccgtgaagtggtccgtgccccttgcggttaccccttctgtt
+4644371/1
BB=DFFFFHHHHHJJJJGHIGGIHHIJJJIJIIIJJHIJJJIJGIJGIHE
@565264/1
agatggtaactgttcaaattcctcttcctcacgaggacactctaataata
+565264/1
CCCFFFFFHHGHHJJJJJJJJJEIJJJJJJJJIGIIIIIIJJJIJJIIII
@1078675/1
attttcttgtatcacttattgcgtctttgctttggtcactttacgcgcga
+1078675/1
CCCFFFFFHDFHDDGEIGGI@ABFGGHIGHHIJ@FFHBHGGHIIIIJJIH
@1078676/1
attttcttgtatcacttattgcgtctttgctttggtcactttacgcgcga
+1078676/1
CCCFFFFFHHHHHEHHIGIJIIJJJJJJJJJJJJJGIJJJJJJJJJJJJI
@7185581/1
atttttatacaaaagaatctgaaaattgtaaatctacacaaaaatgtcaa
+7185581/1
CCCFFFFFGHHHHJJJJJJJJJJJJJJJHIJJJJJJJJJJJJJJJJGIIJ
@7705773/1
cagacggccactggcaaagtggatagctgcaccaagcattggtggcgatt
+7705773/1
CCCFFFFFHHHHGIJIIJICFGGIGGGIGGEHIJCGCIHICEB@FEABGH
@7706308/1
cagacgttccagattaacgatgtcattggctttggcacacgtgaacgccc
+7706308/1
CCCFFFFFHHHHHJJIJJJJJJJJIJJJJJJJJJIJJJJIJJJJJJJJJJ
@7706931/1
cagactctcagcttcaacgccaaggacttcaactttgttcagttcttgca
+7706931/1
CCCFFFFFHHHHHJJJJJGGHJJJIJJJJJJJJJJJJJIJJJIIJJJJJI
@5668801/1
tggtaaagctgctaaaaaagcaggaaaagcccagaagaacgttcgacttt
+5668801/1
BCCDFFFFHHHHHJJJJIJIIJJJJJJIJJJFIJJIIJJHGGGJJIJJJI
@2101194/1
ccgataaagcgttaccagcgcttgaggaagtaacggcagcactattgaca
+2101194/1
B@BFFFFFHHHHHJJJJJJJIJJJJIJJIJGEHHIJJIJE>FAGHICCHG
@2101327/1
ccgataaggcgttaccagcgcttgaggaagtaacggcag
+2101327/1
@@@BDFDEACF@DGIBEF=FGDFGG@@CAF9?B9DG:@F
@3615916/1
cttcccactaaagttaaccagacaaagcacctatcgaatcgaatattagt
+3615916/1
CCCFFFFFHHHHHIIJIJJJJIJJJIJIJJJJIJJJJJJIIHGGIJJJJF
@3615917/1
cttcccactaaagttaaccagacaaagcacctatcgaatcgaatattagt
+3615917/1
CCCFFFFFHHHHHIJJJJJJJJJJJJJIJJJJJJJJIJJJJJIJJJJJJG
@2101792/1
ccgatactccatctctaaaaaagataattctttggggtttttgaccttta
+2101792/1
CCCFFFDFGFHHHJIJJJIJJJJIJJJJJJJJIJIJJDHGIJFEEGHIII
@3126899/1
ctctactctcaagaaatggcctccatgccgagcaagactcccgtcagcgt
+3126899/1
CCCFFFFFHHHHHJJJJJJJJJJJJJJJJIIJJJJJJJJJJJJJIJIJJG
@1080835/1
attttgacatgttagaatgccctattgaaaaccttgtagtggattcctaa
+1080835/1
CCCFFFFFHHHHHJJIJJJJJJJJJJJJJIJJJJIJJJJGHGGGJIJJJI
@1080845/1
attttgacatttatgtaacatgtgtgcttaagtggcttaccttctactta
+1080845/1
@CCFFDFDFHHHHJJGHIIJHIJIIHHJJJGIGGGHIJJJJJJIJJJJJF
@1080846/1
attttgacatttatgtgacataatttgcgacatttgacgtacggttcaag
+1080846/1
CCCFFFFFHHHHHJJGIJJJJJJJJJJJJJJJJJJIIIJIIJJJJJJJIJ
@3127113/1
ctctactgtacaactgtttaccgtgtatgataaataaacttttttcgggt
+3127113/1
CCCFFFFFHHGHHJJJJJJJJJJHJHIJJIJJJIJJJJJJJIJJJJJJJI
@3127114/1
ctctactgtacaactgtttacctgtgtatgataaa
+3127114/1
CCCFFFFFHHHHHJJJGIJJJJIJHJIJJJIJJJ4
@3127115/1
ctctactgtacaactgtttacctgtgtatgataaaaacttttttcgggtt
+3127115/1
CCCFFFFFHHHHHIJJIJIJJJIJHHHJJJJJJJJJJEHJJIJJJJJIHI
@3127116/1
ctctactgtacaactgtttacctgtgtatgataaataaacctttttcggg
+3127116/1
@@@FDFFFDFFHHIIIFIIGIIEGGGFEIIHIGIJIJIJIJIIJJJJFJB
@3127117/1
ctctactgtacaactgtttacctgtgtatgataaataaacttttttcggg
+3127117/1
=814:D2AAD<DDD>EBEADFIIIEFFEEEEDE4CCEFDEEEA?CDDD@D
@3127118/1
ctctactgtacaactgtttacctgtgtatgataaataaacttttttcggg
+3127118/1
CCCFFFFFHHHHHJJJHHJHJJGIEHGJIJJJJJJJJJJJJJJJJJJJJB
@3127119/1
ctctactgtacaactgtttacctgtgtatgataaataaacttttttcggg
+3127119/1
CCCFFFFFHHHHHJJJHIJIJIIIHIHIIJJJJJJJJHIIIJIIJJIJJB
@3127120/1
ctctactgtacaactgtttacctgtgtatgataaataaacttttttcggg
+3127120/1
CCCFFFFFHHHHHJJJHIJJJJJJHIHJHIIJJJJJIJJJJJJJJJJJJJ
@3127121/1
ctctactgtacaactgtttacctgtgtatgataaataaacttttttcggg
+3127121/1
CCCFFFFFHHHHHJJJIJJJJJJJIJHIJJJJJJJJJJJJJJJJJJJJJJ
@7187785/1
atttttcaataaagtacactttatttaagaacaaacaggggagaaaagtc
+7187785/1
CCCFFFFFHHHHHJCGHIJJJJJJJJJJJJJJJJJJJJJJJJIJJJJJII
@7187786/1
atttttcaataaagtacactttatttaagaacaggggagaaaagtcacga
+7187786/1
CCCFFFFFHHHHHJEGIJJJJJJJJJJJIIGJJJJJGJJJJJJJHIIJJJ
@7187787/1
atttttcaataaagtacactttatttaagaacaggggagaaaagtcacga
+7187787/1
CCCFFFFFHHHHHJEGIJJJJJJJJJJJJJJJJJJJIHIJJJJJHIJJJI
@6684363/1
agcttgctgttgtctcgctccaggttgttgttgtggaggagcagtttgct
+6684363/1
B@@DDFFFHHHHHJJJJJJJIEHJFGIGHJJJJJJJJIIGJIIJFHIGII
@6684428/1
agcttgtaaaattagttgctatccttctctttgacattgcttgtggtcac
+6684428/1
8=@DDDD;<FFDFGEACF@FCD?EHI@H@FC?BHDIIEF@C<?1CFFG40
@4645958/1
ggtatatttatcacatcattcgtcgtgtaccacatctcgg
+4645958/1
BB?DDFFFHHFFHIJJJIIIIIHIJIGAB?C9??<3?C@F
@4645959/1
ggtatatttatcacatcattcgtcgtgtaccacatctcggatcttgctac
+4645959/1
@BBDFFFFHHHHHJJJJJJJJJIJJIJIJGGIJJJJJJIJIJJJJJJJJJ
@4645960/1
ggtatatttatcacatcattcgtcgtgtaccacatctcggatcttgctac
+4645960/1
B@BDDFFFHHHHHIJJJJJJJJHHIHJIJJIIJIIJIIIJIJIJIIIIJJ
@1590308/1
cagaaatatggacatcaagaaatacttcacatctgttaaaggcaaatatg
+1590308/1
@@CFFFFFHHHGHIJJJJJJJJJIJJJIJJJJJJJJJJJIIJIIIJJIJI
@4647204/1
ggtatttgtacatgaagttgtctgcccctttcttaatcggttctgcatga
+4647204/1
BB=DDFFFHHHHHJIJJHIJIJJJJJJJJJJJJJJIJJJJJJJJJJJIJJ
@4647236/1
ggtatttgtggtatctgtcgatgttgccagaacgtaagatatcctaaact
+4647236/1
@??DDDDDHHHFHIGBE:?BH@@<FHIEBC@:CC?FBF?GGGGHGGEGI>
@3616440/1
cttcccccaaggataacctctctgtcggtagatttccgtgaagtggtccg
+3616440/1
@@@FFFFFHGGHFIIJIGEEEGGC@AGB??D<DGGGGCB6DGB?DGBFGB
@2104442/1
ccgatgatatgatatgtatttattatattgtgaaaagggagcatttattt
+2104442/1
CCCFFFFFHHHHHJJJHIJJJJJJJJJJJJIJJJJJJJJJJJJJJJJJJJ
@3129289/1
ctctagctaatagacgaatatgcttaaa
+3129289/1
@@@FFDEDHHGFBHIG:FECEBHHH>E<
@6174736/1
aaaagctcgacatggagtcccaaaacatgaccatgatgcactcggccgga
+6174736/1
CCCFFFFFHHGHHJJJIAFHIJJIIJJJJGHIJJJJIIJJIJJJJIJJIF
@3131268/1
ctctatactttgcatcaaataaatgctcccttttcacaatataataaata
+3131268/1
@?@DA?A=FCFFDDFBFGH<CEBIHDHF?FBBFIC@FFEFGEGIEDBFFE
@3131269/1
ctctatactttgcatcaaataaatgctcccttttcacaatataataaata
+3131269/1
CCCFFFFFGHHHGJJJJJJJJJJJJJJJJJJJJJJJJJJJJIJIJJJIJJ
@3131270/1
ctctatactttgcatcaaataaatgctcccttttcacaatataataaata
+3131270/1
CCCFFFFFHHHDHIIJJJJIGIJJJJJJJJJJJJJIJJJIJJJJJJJJJJ
@3131271/1
ctctatactttgcatcaaataaatgctcccttttcacaatataataaata
+3131271/1
CCCFFFFFHHHHHJJJJJJJJJJJJJJJJJJJJJJJJJJJIJJJJJJJJJ
@6686161/1
aggaaagaaaaaaatgtcaaaattttgcaaattatgtggcattttgacat
+6686161/1
@@@DFFFFGHHGGJEHIJIIJJJJJJIIJJHIJJJJIIJIJJJJJJIIIJ
@6686162/1
aggaaagaaaaaaatgtcaaaattttgcaaattatgtggcattttgacat
+6686162/1
CCCFFFFFHHHHHJIJJJJJJJJJJJJJIJIJJJJJIIJJJJJJJJJIJJ
@2105685/1
ccgattaagaaaggggcagacaacttcatgtacaaatacctcaccttaca
+2105685/1
BCCDDFFFHHHHHJJJJJIJJJJJJJJJJJJJJJJJJJJJJJJJJJJJJJ
@2106071/1
ccgattcagcccccaccaagggaagggggcggcccccc
+2106071/1
CCCFFFFFHHHHHJJJIJJGIJIJJJIIIIIE6?@BB0
@2106294/1
ccgattctcagccgagctgcccagtttagtggccaactcttcgtcactcg
+2106294/1
@@@;DBDAFHCDDEGGE@FEGHCFCFCB?FDGHEG?FFHIHIIIGGBHGE
@2106295/1
ccgattctcagccgagctgcccagtttagtggccaactcttcgtcactcg
+2106295/1
CCCFFFFFHHHHHJJJJJIIIJEHIJJIIGIJJIJIIJIJJJJEGGIIJD
@2106296/1
ccgattctcagccgagctgcccagtttagtggccaactcttcgtcactcg
+2106296/1
CCCFFFFFHHHHHJJJJJJJJJJJJJJIJGHIJIJJIJJJJJJJJJJJJJ
@6177793/1
aaaagggagcatttatttgatgcaaag
+6177793/1
@@<:DD=;C?DFFBEEFF>??<<F9<C
@6177794/1
aaaagggagcatttatttgatgcaaagtatagaggttgtacccaaacttt
+6177794/1
CCCFFFFFHGHHHJGIJIGGHIJJJJIHIIIIIJJFGIIJJJJJJJIIIJ
@6687234/1
aggaaatggataattataggattggatctatgactgtgtatcgatagctg
+6687234/1
@BCDFFFFHHHHHJJIJIJJGJJJIGIJJJJIJJIIFGHIIJJHJJIJJJ
@6687633/1
aggaacacgcggtagcggaagattggctc
+6687633/1
<@@ADDDFFDHHHIIEGIEAG9?FGII@F
@4648716/1
ggtcaatgttttttcttcgatgtccacgtaggttacctcgaaggattgtt
+4648716/1
@CBDFFFFBHGFHJIJJIJJJJGIIIJJIGGGHJIJIJIIFIJIJDHHII
@4143434/1
gacaaaaatttaaacacattgcattattgatttcgaggaaataatacgaa
+4143434/1
@@@DDDDDBDFBAEB<CABCCGCGBE@AFHHI>9EEGDGGGGDGIFGGGC
@4143435/1
gacaaaaatttaaacacattgcattattgatttcgaggaaataatacgaa
+4143435/1
CCCFFFFFHHHHHJJJJJJJJJJJJJJJJIJJJJJIJJJJJJJJJJJJJJ
@3619599/1
cttccgcgcagaaaagctcgacatggagtcccaaaacatgaccatgatgc
+3619599/1
CCCFFFFFHHHHHJJIIJJIIJJJJJJJJJJJJJIJJJIIIJJJJJJJJJ
@3619664/1
cttccgctaccgcgtgttccttaacaacgatctggtggccaccggaaccg
+3619664/1
CCCFFFFFHHHGHJHIEHGIIJJJJJJJJJIJJJIHHJIJJJJJJEGHHF
@6178936/1
aaaaggtgggaaatgttgactgttgtagctgattaaggggtgtattctat
+6178936/1
CC@FFFBDHHHHHJJHIIJJJJIJJGIJJJJFIJJIJIJJ?DDHIIJJJJ
@6178937/1
aaaaggtgggaaatgttgactgttgtagctgattaaggggtgtattctat
+6178937/1
CCCFFF=DHHHHHIJGIJJJJJIIJHIJJJJIJJJIJJJJGFGHIJJJJI
@6688463/1
aggaagccaagggctcggctgctcatcatgccctcgagtacctcaaaatc
+6688463/1
CCCFFFFFHHHHHJJJJJIJJFEGGIGIIJIJIGIGGI9DDFFFHIJJGG
@3620445/1
cttccggttccggtggccaccagatcgttgttaaggaacacgcggtagcg
+3620445/1
@@@DDD@<@DF:@F8CBEGCGICFDD@F=FICHGGDG>FGHGIFE::=C<
@3620446/1
cttccggttccggtggccaccagatcgttgttaaggaacacgcggtagcg
+3620446/1
@CCFFFFDFFFDHHJJJJJJJIGIIIJHIIHGGGIIIJIIGIGHG=EHHF
@3620447/1
cttccggttccggtggccaccagatcgttgttaaggaacacgcggtagcg
+3620447/1
CCCFFFF@FHHHHGHIGIGIJGCHHIJGGIIJJJJJJIJIIJIIJ=BEFE
@3620448/1
cttccggttccggtggccaccagatcgttgttaaggaacacgcggtagcg
+3620448/1
CCCFFFFDHHHFHHIJIJIJJIIJJJIIJGHIIJJJJJIJJIJII:EHFF
@3620449/1
cttccggttccggtggccaccagatcgttgttaaggaacacgcggtagcg
+3620449/1
CCCFFFFDHHHGHIJIBHGIJIIIJJIHEHIJJJJIIIIJJJJJJHHFHF
@3620450/1
cttccggttccggtggccaccagatcgttgttaaggaacacgcggtagcg
+3620450/1
CCCFFFFDHHHHHFHHGIJIJEGIIJIGHIGIIJJJJJIIJJIJJAEHGF
@3620451/1
cttccggttccggtggccaccagatcgttgttaaggaacacgcggtagcg
+3620451/1
CCCFFFFDHHHHHFHHIJIJJIIJJJJHIJGJJIJIIJJIJJJJJBHHHF
@3620452/1
cttccggttccggtggccaccagatcgttgttaaggaacacgcggtagcg
+3620452/1
CCCFFFFDHHHHHIIJJJIJJJIJJJJHIJIJJJJJJJIJJJJJJAHHHF
@1082930/1
attttgaggtactcgagggcatgatgagcagccgagcccttggcttcc
+1082930/1
@@CDDDDDD<CFHGEFHGIGIEBGE>FDBGEHGGG@GGIEF<CAHIBG
@1082931/1
attttgaggtactcgagggcatgatgagcagccgagcccttggcttcctt
+1082931/1
@@@FFFFFFCFHHJJFGJGJJJIIIJIJIEIJJIDHIIJIIIJHIJJFE@
@1082932/1
attttgaggtactcgagggcatgatgagcagccgagcccttggcttcctt
+1082932/1
CCCFFFFFGDFFHGGIIEABHJIGJIIJIGIIIJIGIJIJECGGIIGGGH
@1082933/1
attttgaggtactcgagggcatgatgagcagccgagcccttggcttcctt
+1082933/1
CCCFFFFFHFHHHJJJJJJJJJJIJJJJJJJJGJIIJJJJJJJJJIIIEG
@1082934/1
attttgaggtactcgagggcatgatgagcagccgagcccttggcttcctt
+1082934/1
CCCFFFFFHFHHHJJJJJJJJJJJJIJJJJJJJJJIJJJJJJJJJIIJIG
@571289/1
agcaaatttctcaagggcacacggcaacaaaaagtgataatggatacaaa
+571289/1
CCCFFFFFHHGHHIJJJIJIIIJEGHHDEGIHIIBDDDGHIJIIJDHIEG
@1084208/1
attttgcaaattatgtggcattttgacatttatgtgacataatttgcgac
+1084208/1
CCCFFFFFHFHHHJJGHJJJJJJJJJJIJJJJGJEHCHGIIJJHIJGGFI
@6180059/1
aaaagtaatataaccttagatttcgaggcaaattgattgatttgcccagc
+6180059/1
@@@DFDDDFHHHHIIIJJJJJIJJIIGG6FB?CFHCGIHIIJGHIJJIIJ
@6181154/1
aaaagtgataatggatacaaatttgactactgtatagctttcttctcttg
+6181154/1
@@@FFBDDFHHHHJJJJJJJJJJIJGHJIJJHDHHIIGGIGIJJJJJJHJ
@6181155/1
aaaagtgataatggatacaaatttgactactgtatagctttcttctcttg
+6181155/1
C@@FFDEFHHHGHJJIJJJJJIJJJJJJJJJJHIJJJJJJJJJJJJJIGI
@3622430/1
cttcctactaaagttaaccagacaaagcacctatcgaatcgaatattagt
+3622430/1
CCCFFFFFFFHHHHIJJJJJJIJJJIGDHIJHIJJJJJIIGIJGFEH<D9
@6181413/1
aaaagtgtgctccattggtttatcctctactgtacaactgtttacctgtg
+6181413/1
CCCFFDFEHHFHHIJJJJHHIJJJJJJJJJJJHIJJJJJJHIJJJJJJHI
@3622968/1
cttcctcaagcgctggtaacgctttatcgggttctgctaagtggtaagta
+3622968/1
@@@DFFDEFFHGGEHGHGIJJJGIJGHDHIGGHGGIGJJJJ<FGIJEGGH
@3622969/1
cttcctcaagcgctggtaacgctttatcgggttctgctaagtggtaagta
+3622969/1
@@@FFFFFHHGHHJJJGIIIJIHIIJJIJIIJJJIJJJJIJFHIHIJJFG
@3622970/1
cttcctcaagcgctggtaacgctttatcgggttctgctaagtggtaagta
+3622970/1
CCCFFFFFHGHHHIIJEHIJJJIJJJJJGIJGIHHJIJJIJGGIGIJJII
@3622971/1
cttcctcaagcgctggtaacgctttatcgggttctgctaagtggtaagta
+3622971/1
CCCFFFFFHHGHHIJJAEHIJJIJJJJJJJJGHIJJIJJJJIIJGGIIHI
@3622972/1
cttcctcaagcgctggtaacgctttatcgggttctgctaagtggtaagta
+3622972/1
CCCFFFFFHHHHHIIJFGIIJJIJJJJJJJIHIIIJJJGIIFHIFHGIGG
@3622973/1
cttcctcaagcgctggtaacgctttatcgggttctgctaagtggtaagta
+3622973/1
CCCFFFFFHHHHHJJJCGHIJJIJJJIJJJJGIJJJJJJIJIIIIJIIHH
@3622974/1
cttcctcaagcgctggtaacgctttatcgggttctgctaagtggtaagta
+3622974/1
CCCFFFFFHHHHHJJJCGHJIIJJJJJJJJJIFIIIJJJJJJJJJJJIII
@3622975/1
cttcctcaagcgctggtaacgctttatcgggttctgctaagtggtaagta
+3622975/1
CCCFFFFFHHHHHJJJEHIJJIJJJIJJJJIHGGHIIJHIJIIJIIJIFH
@3622976/1
cttcctcaagcgctggtaacgctttatcgggttctgctaagtggtaagta
+3622976/1
CCCFFFFFHHHHHJJJEHIJJJIJJJJJJJIFHIJIIJJGIFGIGIJJFG
@3622977/1
cttcctcaagcgctggtaacgctttatcgggttctgctaagtggtaagta
+3622977/1
CCCFFFFFHHHHHJJJFHIJJJJJJJJJJIIHIIJJIJJJJFHIHHIJHH
@3622978/1
cttcctcaagcgctggtaacgctttatcgggttctgctaagtggtaagta
+3622978/1
CCCFFFFFHHHHHJJJGHIJJJJJJJJJJJJIIJGJJJJIIFHJGIIHFH
@3622979/1
cttcctcaagcgctggtaacgctttatcgggttctgctaagtggtaagta
+3622979/1
CCCFFFFFHHHHHJJJGHJJJJJJJJJJIJJHIJJJJJJJJFHIHIIJHI
@3623144/1
cttcctcacgaggacactctaataataaatcctgtagaatatcgtttaa
+3623144/1
@@@DDDDDHBA@F?EDHIIIIIEIDEHFHGIGHGDHGIEIGCGF?BFGH
@7712849/1
cagagatcgaatgtgtgcagaatcagcactgaatcaaaaaattctccatc
+7712849/1
<@@DDB>BFFAFFHG:AFEBHIEHBHFIGD@F<FEEHIGIHCHGHDFEHA
@571813/1
agcaactaattttacaagctatactttgcatagaattagtggtttttttc
+571813/1
CCCFFFFFHHHHHJJJJJJJJIJJJJJJJIJIJHIJJJJIHIFHIJJJJJ
@7713005/1
cagagatcttcgacaaaatcgtctctgg
+7713005/1
CCCFFFFFHHHHHJJJJIIJJGG=F@@H
@5152837/1
gtttatcctctactgtacaactgtttacctgtgtatgataaataaacttt
+5152837/1
:?1=BDFFHHHHHJJIIIIJJIJIHJJJJJJHGHIJJJJJIJJIJJIJIJ
@5152838/1
gtttatcctctactgtacaactgtttacctgtgtatgataaataaacttt
+5152838/1
@@@FFDDFBDDFHIIGHHIIIGGHIJIIIJJFGBHIEIGGGDHIJJIJJI
@5152839/1
gtttatcctctactgtacaactgtttacctgtgtatgataaataaacttt
+5152839/1
CBCFFFFFHHGHHJJIIIJJJJJJJGJJJJIHJIJJJIJJIJJJJHGHGI
@40205/1
aaaaaggaaaactaaaggatttctcaacttgtttccgtgagttgctgaac
+40205/1
CCCFFFFFHHHHHJJJJJJJJJJJJJJJJJJIJJJJJHJJJHIJIJJJJJ
@40206/1
aaaaaggaaaactaaaggatttctcaacttgtttccgtgagttgctgaac
+40206/1
CCCFFFFFHHHHHJJJJJJJJJJJJJJJJJJJJJJJJHIIHHIJJJJJJJ
@2608410/1
cggtagatttccgtgaagtggtccgtgccccttgcggttaccccttctgt
+2608410/1
B<@ADDDFHHHHHJJJIIFHIHHHIIGIJIJHIIIJIGIIJJJJJJJJJG
@7192051/1
atttttgacttgaataaatttttaaatttaaaaatgcgtgtgtgcaggta
+7192051/1
@CCFFADBFHF>FGBCHGHIDGEIIFGHIGIIIEDFH>HIIEFGEGII9D
@7192052/1
atttttgacttgaataaatttttaaatttaaaaatgcgtgtgtgcaggta
+7192052/1
CCCFFFFFHHHHHJJJJJJJJJJJJJJJJJJJJIJJJJHIIJJIJIJJHH
@5676132/1
tggttttcgcgcgtaaagtgaccaaagcaaagacgcaataagtgatacaa
+5676132/1
@BCDDFFFHHHHHGIJJJFHIIJIJIJIJJJJIJJJJJJJJJGHJIJJHH
@574012/1
agcacacatgttacataaatgtcaaaatttgacataatttgtggacataa
+574012/1
CCCFFFFFHHHHHJJJJJJJJJJJJJJJJJJIIJJJJIJJJIJJJJIJII
@1596503/1
cagaacgtaagatatcctaaactcacttttttccgaaaaaatatcgcaat
+1596503/1
CCCFFFFDHHHHHJJJJJJJJJJJJJJJJJJJJJJJJJJJJJIJJIJJJJ
@1596504/1
cagaacgtaagatatcctaaactcacttttttccgaaaaaatatcgcaat
+1596504/1
CCCFFFFFHHHHHJJJJJJJJJJJJJJJJJJJJJIJJJJJJJJJJJJJJJ
@1596505/1
cagaacgtaagatatcctaaactcacttttttccgaaaaaatatcgcaat
+1596505/1
CCCFFFFFHHHHHJJJJJJJJJJJJJJJJJJJJJJIJJJJGJIJJIJJJJ
@4654105/1
ggtgactccagaagatgatggtatataagatgcaggaattggaggaggag
+4654105/1
@@?DFFFFHHHGHJGGIGIJJAEFGIIJJJJJJIIIHGIIJJEHHEIIHJ
@1597182/1
cagaactcctggagcgatggccagggcgataactgtccacgccgatacca
+1597182/1
CCCFFFFFHHHHHJJJJJJJJJJJJJIJJJIJIIJHIJIJJJJJIHFFFF
@4148670/1
gacaacttcatgtacaaatacctcaccttacaaaataaaatac
+4148670/1
@@@DDDDAFHH?<A?CGEG<:AC@GDC>AH>9EHIGE>9CGFB
@4148671/1
gacaacttcatgtacaaatacctcaccttacaaaataaaatacggcaaag
+4148671/1
CCCFFFFFHHHHHIIJJJJJJJJJJJJJJJJJJJJJJJJJJJJJJJJJIJ
@4148672/1
gacaacttcatgtacaaatacctcaccttacaaattgaaatacggcaaag
+4148672/1
CCCFFFFFHHHHFIJJJJJJJJJJJJJJJIJJJJJJIJJIJJJJJJIJJI
@2111493/1
ccgcagatggccaccaccattctatgaaatggaacacgaagagggactac
+2111493/1
CC<DFFFFGHHHHJJJJJIJJIIIJJIGIJJJJJJIIJDIGIIIEGIGIH
@7715757/1
cagagccccgggcccagatggcattcatgcagaaccgattaagaaagggg
+7715757/1
BCBFFFFFHHHHHJJIIIJJJJEIJJJJJJJJJJIJJGHHIJJJJJJJHH
@7715758/1
cagagccccgggcccagatggcattcatgcagaaccgattaagaaagggg
+7715758/1
CCCFFFFFHHHHHJJJJJJJJIJJJJJJJJJJJJJJJGHIJJJJIJJIHH
@1598641/1
cagaagaacgttcgactttcacttcattctatcggcctttcttctctttg
+1598641/1
C@CFFFFFHHHHHJJJJJJJJJJJJJJJJJJIJJJJJJJJJJJJJJJJJJ
@1598642/1
cagaagaacgttcgactttcacttcattctatcggcctttcttctctttg
+1598642/1
CCCFFFFFHHHHHJIHIJJJIJJJJIIJJJJJJJJJJJJJJJJJJIJJJI
@6691583/1
aggacttcaacttcgttcagttcttgcaggagatcgctagcgaacaatcc
+6691583/1
C@CFFFFFHHHHHJJHJJJJIJJJJJJJIHHIHHIJJIJIHGIIIJIIGI
@6183338/1
aaaagtttgggtacaacctctatactttgcatcaaataaatgctcccttt
+6183338/1
@@@ADDEFGHFFFIJJJJJJJIIJJJJJIIJJJJJIJIJHIIIGIJJJIJ
@5677206/1
tgtaaagtgggtaaataaatcttccgcgcagaaaagctcgacatggag
+5677206/1
@@:DDDBADFH0ACGABHIC<AECHHGFHIFDHHI?99B:@@@0=F==
@7715858/1
cagagcctcatttttcttgttttttattcctatatactgtacaatacttc
+7715858/1
BBCDFFFFHHHHHJJIGJIHJJJJJGIJJJJJJJJJJJJJJJJJJJJJJJ
@3625772/1
cttcctgtattttttcgtcccaagattactgctccatggcgacagttaat
+3625772/1
CCCFFFFDHHHHHJJJJJJJJGIJJJJJJJJJJJJJJJJJJJJJJIJJJJ
@4656703/1
ggtggtgacatcgttcgatgacaaag
+4656703/1
@@=BD8BDCCBAD?F=:<:@?<9FGB
@4150962/1
gacaatttgaacaagttacaagtgccgaagtacgagctattcgagcagca
+4150962/1
CCCFFFFFHHHHHJJHJJJJJJFHJJJJJJGHJJJJJIIJJJIIJJJJJJ
@5157761/1
gtttatttccctttttgtggagaggtactatgtgtgtttggctagattct
+5157761/1
?=@DDDFDHHHDHGHH<<CFDFEGIAFHGFEG?@:C?FCGGGIII@DHBH
@5157762/1
gtttatttccctttttgtggagaggtactatgtgtgtttggctagattct
+5157762/1
@C@FDFFFHHHHHJJJECFHFHFHIFHIJIJJHIGHHIIIJJJIJGJJII
@6692607/1
aggagatcgctagcgaacaatccttcgaggtaacctacgtggacatcgaa
+6692607/1
B@@DFFFFGHHHHJIJHIJJJGIIIIIIJIDDHIJJIIIFHJJJGHHJJG
@6184238/1
aaaataaaatacggcaaagagaagaaaggccgatagaatgaagtgaaagt
+6184238/1
C@@FFFADHHHFHIGIJHIDFGGHGIJGGGHJGDFGCCHGHGIFBFGGG8
@43060/1
aaaaagtgaacagctatcgatacacagtcatagatccaatcctataatta
+43060/1
CCCFFFDEHHHHHJIJJJJJJJJJJJJHIIJIJJJJJJJJJJJJJIJJJJ
@43061/1
aaaaagtgaacagctatcgatacacagtcatagatccaatcctataatta
+43061/1
CCCFFFFDFHHHHJJJJJIJAEHJIJJJJIIJJJIIJJGIIJIIJGIJII
@7194495/1
atttttgtcgagtcaaaagcgaagaatatttgaaaatttctaatattgcg
+7194495/1
CCCFFFFFHHHHHIJJJJJJJJJJJJJJJJJJJJJIJJJJJJJJJJJJJJ
@7194497/1
atttttgtcgagttattgatttcgaggaataatacgaacttccatagatt
+7194497/1
;=;DDBDBF<<12AF9AEFHFBHG=FEHGIGEGHGEDGG??DGGECGIFG
@7194498/1
atttttgtcgagttattgatttcgaggaataatacgaacttccatagatt
+7194498/1
CCCFFFDDHHFHDHGIJEGHIJGGGIJGIJGIGIIIIIJJJIIJJJIIIJ
@44228/1
aaaaagtttatttatcatacacaggtaaacagttgtacagtagaggataa
+44228/1
CCCFFFDEHHHHHJJJJJJJJJJJJCFHHJJJIIJJJJJJJIJJJIJJIJ
@44229/1
aaaaagtttatttatcatacacaggtaaacagttgtacagtagaggataa
+44229/1
CCCFFFDFHHHHHJJJJJJJJJIJJHHGIJJJJJJIIJJJIFHGJIJJIJ
@44230/1
aaaaagtttatttatcatacacaggtaaacagttgtacagtagaggataa
+44230/1
CCCFFFDFHHHHHJJJJJJJJJJJJHFHHJJJIJJJIJIIIGHIJJIIIJ
@44231/1
aaaaagtttatttatcatgcacaggtaaacagttgtacagtagaggataa
+44231/1
BCCFDFFFGFHHHJJIJJJHJJGIGGHHIJJIHIIGGCIGGHIIGEGIII
@6694212/1
aggagttgctgagccgtcgcggcatcactcccaaatacgaactggtccaa
+6694212/1
@C@DFDDFHGHHHJJJGHIIJJGHIJIJDGIJGHIGIGGIIIIHH?EHEF
@6694313/1
aggataacctctctgtcggtagatttccgtgaagtggtccgtgccccttg
+6694313/1
@@CDDEFFHFHFHGIHGII@FFADGHGHGBG=G<?FH<DGHIGEGGH=FG
@6694540/1
aggatagcaactaattttacaagctatactttgcatagaattagtggttt
+6694540/1
C@@FFFFFGHFHHJIJGGIIJJJIEHJIJJJJJJJJIIEHIIJJHIJ?FH
@6694541/1
aggatagcaactaattttacaagctatactttgcatagaattagtggttt
+6694541/1
C@CFFFFFHHHHHJJJJJJJJJJJIJJJJJJJJJIJIJJJJJJJHHJHIJ
@5160970/1
gtttcacaacaacaacctggaacgagacaacagcaccctggtcctccaca
+5160970/1
@@@FFFFFGHFHHJJJJIJJGHEHHIGJJJGEIIJJJJJJIDFHJJIIJJ
@6695777/1
aggattgccacatcttgtgagccgccattctcttggctagcttctttgac
+6695777/1
@?1ADBDDFHHGGJJGJFHIJIIGGGJJGIJIAEGIJJJJJHIIJJIBHI
@6695797/1
aggattgttcgctagcgatctcctgcaagaactgaacaaagttgaagtcc
+6695797/1
@@@DDDDDHHHFFGGFG>H=GDGHEIGIGGGIIGDHIIIIIIIGIGIHI@
@46223/1
aaaaatagtaaaaagtcgaagtctttcgagacatactcttcggagaatca
+46223/1
CCCFFFFFHHHHHJIHIJIIJGIJJJJJJJJJJJJJJJJJJIIGJJJJJG
@6696059/1
aggcaaaactccgaaggaagccaagggctcggctgctcatcatgccctcg
+6696059/1
CCCFFFFFHHHHHJJJJJJJIIJIJJJJJJJIIFIICGAEDDEEHIJ@EA
@5161686/1
gtttcagaacaaaccgggaaaagtattatgagaatatgaaatttaaa
+5161686/1
?@@D;D>DD>F;:?EEHECEGBEGHHHIGBFCG@GGIH@?DGHIIFG
@5161687/1
gtttcagaacaaaccgggaaaagtattatgagaatatgaaatttaaa
+5161687/1
@??DDDDDHHFFHGIIGIEGHIA1?CCGDBHHIIGDFCDGGIIIIII
@5161688/1
gtttcagaacaaaccgggaaaagtattatgagaatatgaaatttaaa
+5161688/1
BBBFFFFFHHGHHJJJIJIJJIIFHHIJJJJJJJJJJJIJJJJJJIJ
@5161689/1
gtttcagaacaaaccgggaaaagtattatgagaatatgaaatttaaa
+5161689/1
CCCFFFFFHHHHHJJJIJIIJII:CFHHGJJJIJIJJJJJIJJIIHG
@47199/1
aaaaatatcgcaatagctcaaaagggaacaatttttatcgagttattgat
+47199/1
CCCFFFFFHHHHHJJJJJJJJJJJJJJJJJJJIJJJIJJJJJJIJIJJJJ
@47200/1
aaaaatatcgcaatattagaaattttcaaatattcttcgcttttgactcg
+47200/1
CCCFFFFFHHGHHIJJJIJJJJIIJJJIIIIJJJJJIJJFHJJJIJIJJI
@47637/1
aaaaatattaggaatccactacaaggttttcaatagggcattctaacatg
+47637/1
=??1BD4BDD:::::A:?@4A<F<<;FF>FI99?<9E;???C?DEEAADD
@6697427/1
aggcagcaacattacccaaaaagatatccagcctttgatggaagaaaaaa
+6697427/1
CCCFFFDFGGHHHJJJJIJJIJIIJIGGIJJJJIGGGIJIJIIJJJIIJI
@6697723/1
aggcagttcaccatcgcttgtcatgtgttgaaattccgcgaaattggcac
+6697723/1
???DDD?AACDDFHIIB@HCHHIFHAC?ECDFBGHED9?@?6@=@8=CGA
@6184995/1
aaaataacacgaattctaaaaaggaatgggtcatgaaccccaacggaaaa
+6184995/1
C@@DDFFFHFDHHGEHGIJJJJGDFHHEEIHICEHFDDBDGCBGG<@FHE
@3627388/1
cttccttcggagttttgcctgttccgtagcagacggccactggcaaagtg
+3627388/1
CCCFFFFFHHFHFHIJIIJJIIIJJIJIEHGJJIIIIIIGIIIJJJIJHI
@6185800/1
aaaataatatgtaaattgattttagaaaaaaaccactaattctatgcaaa
+6185800/1
CCCFFFFFHHHFHIJJJJJJJJJJJJJJJJIJJIJJJIIJJJIJIJJJJI
@3138219/1
ctctccacaaaaagggaaataaacaaggatgtaagaactatggaggaata
+3138219/1
CCCFFFFFHHHHHJJJJJJJJJJJJJJJJIJHIJJJJIGJJJJJJJJJJJ
@577942/1
agcagctttatctgcaccccatggtcctaggtctttgagaatttctaaaa
+577942/1
CCCFFFFFHHHHHJJJJJJJIIJJIHIJJJJGHJJJJJJJJJJJJJJJIJ
@5679012/1
tgtaatattcctccatagttcttacatccttgtttatttccctttttgtg
+5679012/1
BC@DFFFFHHHHHJGIIIFHGHIJJJIJJIJJHIJIJJJJIJJJJJJIII
@6186063/1
aaaataatgatgacattaacatgccctttacctgaggaacaaaatacaag
+6186063/1
CCCFFFFFHHHHHJJJJJJJJJJJJJJJJIJJJJJJJJJIJJJJJJJIJJ
@1088655/1
attttgtaaggtgaggtatttgtacatgaagttgtctgcccctttcttaa
+1088655/1
@@@DFFBDHFD<CEGH<CIHHI@HIIIIJHHCHEHIGDGGGIIIJJIIJ@
@1088656/1
attttgtaaggtgaggtatttgtacatgaagttgtctgcccctttcttaa
+1088656/1
CCCFFFDFHHH<DGIJCGHJJJHJJJJJJIIHHIIJJJJJJJJJJJJJIH
@7197354/1
attttttagtgaacctctctaacgtctttatagaatgtcaatgttattct
+7197354/1
CCCFFFFFHHHHHJJJJIJJJJIJJJJJJJJJIJJJJHIJJJJIIJJJJJ
@7197355/1
attttttagtgaacctctctaacgtctttatagaatgtcaatgttattct
+7197355/1
CCCFFFFFHHHHHJJJJJJJJJJJIJJJJJJJJJJJJFIJJJJHJIJJJJ
@7197356/1
attttttagtgaacctctctaacgtctttatagaatgtcaatgttattct
+7197356/1
CCCFFFFFHHHHHJJJJJJJJJJJJJJJJIJJJGHIJIJJJJIIJJJJJJ
@7197357/1
attttttagtgaacctctctaacgtctttatagaatgtcaatgttattct
+7197357/1
CCCFFFFFHHHHHJJJJJJJJJJJJJJJJJJJJJJJJIJJJJJIJJIJJJ
@6698618/1
aggcgaggttactattcacgacagtcaaaatagagagaaaatatataaag
+6698618/1
CCCFFFFFDFHHHJJJJIJJJGGJHHGIJJIIIIJHIIIIJIJFJJJJJF
@7198102/1
attttttatatagtgccccgatgatatgatatgt
+7198102/1
@@@DDDDDHHHHDHIIIGIBDB1C??C9?9???9
@7198103/1
attttttatatagtgccccgatgatatgatatgtatttattatattgtga
+7198103/1
CCCFFFFFHHHHHHIJJJJJHIJJJJJJIJJJJGIJJJJJIJJJJJJJJJ
@6699641/1
aggcttttaaaatttaacgtttagcagtcttctttttagaataacattga
+6699641/1
CCCFFFFFHHHHHJJJJJJIJJJJJJJJJJJJJJJJJJJJJJJJJJJJJJ
@1091036/1
attttgtggttctttaacgaaatgtcaagagcataaagtatgtctagaac
+1091036/1
@BBFFFDFHHHHHJJJJJJJJJIJJJJJJJJJJJJJJJGHIJIJJJJIJH
@1091115/1
attttgtgtagttgaagttcgtattatttcctcgaaatcaataatgcaat
+1091115/1
=1?DFBBDDHHHFIIIJFIHIDHIIGIJJIJJJJGIEGEDBEIIGGGGHH
@4153126/1
gacagagaggttatccttgggggaagaagccaaattgctctactctcaag
+4153126/1
@@?DBD;2=A<AFEFDBFIE?B6@@GBF@;8BF>D?B@FF<B4?B=CF=F
@578591/1
agcagtcccacaaagtttcacagttccataaaacgctgaaaaattccgtc
+578591/1
B@@FFDFFHHHHHJJCGIIIJJJHIJJJAHHJJGIJJIJJJJJJJI?FGI
@2115669/1
ccgccattctcttggctagcttctttgacttgccagtgccaatttcgcgg
+2115669/1
C@@FFFFFHGGGHIJIJFIGGIGHIJHIJJJJIJEG@BFHIIGEHGIIIJ
@2115670/1
ccgccattctcttggctagcttctttgacttgccagtgccaatttcgcgg
+2115670/1
CCCFFFFFFFFFHGIGGGEE>H@EHIEEHHHDCGGE:CBG<FDHIBBFAG
@2115671/1
ccgccattctcttggctagcttctttgacttgccagtgccaatttcgcgg
+2115671/1
CCCFFFFFGGHDHEIGGGB<ACAEHHDFFAH<BFBE?CBDC>DHGD;GHG
@4660769/1
ggttacctcgaaggattgttcgctggcgatctcctgcaagaactgaacaa
+4660769/1
@@?DFFFDHHFFHGIJIJJHIHJJIIIJGGHIGDEHIJJIIIIIJIGIJI
@4660925/1
ggttactattcacgacagtcaaaatagagagaaaatatataaagtgaaag
+4660925/1
@@?DFFFDDHHHHIJJJIFHIJJJJIIJIGJIHIIIJIIIGJGIIHGGEI
@6700758/1
agggactaccacacgaaaggcagttcaccatcgcttgtcatgtgttgaaa
+6700758/1
CCCFFFFFHHGHHJJIJJIJGIJJJJJJJIIJJJJIJ;FHIIIIJGIGIG
@6701899/1
agggctcggctgctcatcatgccctcgagtacctcaaaatcatgaccaaa
+6701899/1
CCCFFFFFHHHHGIJJJJJJIEHJIIIIJDHGJIJJJJJIIJJJJJJIIJ
@5684961/1
tgtattacctctaaagctatctactcgttatataatcatcattcaaacat
+5684961/1
BB@DFFFFHHHHHJJGHHGIJIIHIJIHJIIIIJJJJJJJIJJJJJJJJI
@6702679/1
agggggcggcccccatcccaacagaaggggtaaccgcaaggggcacggac
+6702679/1
BCCDFFFFHHHHHJJJIJHHHHFFFFFEDD9>CDCDDDDDDDBBDDDBDD
@2613818/1
cggtgggtcatttataccgttaaccttataacttcttctagaactgggca
+2613818/1
@@@DDDD<CB<<AGEH<BFHGGGGGEH@@FHFDH@GE9@:BFGH@?GIII
@5685442/1
tgtcaaacagaatctagccaaacacacatagtacctctccacaaaaaggg
+5685442/1
CC@FFFFFHGGHHJJJIIIIIIJIIIJJIJJFHIJJJJJJJJJJIJJIII
@1605638/1
cagaatctagccaaacacacatagtacctctccacaaaaagggaaataaa
+1605638/1
CCCFFFFFHDHHHGJGGJIGIEGHEHG@HGHGHGGIJJJJIEIJIHJJJJ
@2615138/1
cggttataatactcctcaaatgtagcgtactctgagccaggaaatgctga
+2615138/1
@@CBDDEFGFHHFIIGHGIJHHCHIIIEHIJJJIHIIJGIJIJJJJIJJI
@1606796/1
cagaattacaggaaatggataattataggattggatctatgactgtgtat
+1606796/1
@@<DDFFFGHHHFIIGHGCEHIIJJJJJFHIGJJJGGJIIGJIIGGIHGH
@1606797/1
cagaattacaggaaatggataattataggattggatctatgactgtgtat
+1606797/1
@CCFDFFFHHHHHJJJJJEDHIIIIIIIJEGIGCGIIIJJJIJIJ@GGHG
@1606798/1
cagaattacaggaaatggataattataggattggatctatgactgtgtat
+1606798/1
CCCFFFFFGHHHHJJJJJHIJJJIJJJJJHJJJJJJJJJJJJJJJJJIIJ
@580755/1
agcatttatttgatgcaaagtatagaggttgtacccaaacttttcggggt
+580755/1
CCCFFFFFHHHHHJJIJJIJFHIJJJJJJJJJJIJJJJIIJJJJJJIJJD
@4662270/1
ggttcaagtagctgaagtaaaagtgtgctccattggtttatcctctactg
+4662270/1
CCBFFFFFHHHHHJJJIFHHJJJIIFIJJJJIJJJJIJJJJJJJJJJJJJ
@582133/1
agccaatcttccgctaccgcgtgttccttaacaacgatctggtggccacc
+582133/1
CCCFFFFFHHHHGJGIJJIII@FCFGGIIIJGJIJDCFHFHIGIGIGJJJ
@582894/1
agccacttaagcacacatgttacataaatgtcaaaatttgacataatttg
+582894/1
CCCFFFFFHHHHHJJJJJJJJJJJJJJJJIJIIJJJJJJJJIJJJGGJJJ
@51108/1
aaaaatgtcaaaattttgcaaattatgtggcattttgacatttatg
+51108/1
CCCFFFFFHHHHHJJJJIJJJJJJJJJJJJJJJJJJJJJJJJJJJF
@51109/1
aaaaatgtcaaaattttgcaaattatgtggcattttgacatttatgtgac
+51109/1
CCCFFFFFHHHHHJJJJJJJJJJJJJJHGIJJIJJJJJJJJJJJJIIIJJ
@51113/1
aaaaatgtcaaatcatgtcaaaaccccggcgatggttcttcaagagctgg
+51113/1
CC@FFFFFHHHHHJIJIHJJJJJJJJJJIJJGBHIDCGHIJGIIIJJIIH
@51114/1
aaaaatgtcaaatcatgtcaaaaccccggcgatggttcttcaagagctgg
+51114/1
CCCFFFFFHHHHHJIJJJJJJJJIJJIJIJJIIHIHIGIJJJJJJJIJJI
@4663239/1
ggttctgtcaaaactgttgcgactagcacaacaaaaaagatggcgaaaca
+4663239/1
BCBDFFFFHHHHHJJFFGIJJIIJJJJJJJJJJJJJJJIJJJIJIJJJJH
@7727199/1
cagatccgtaagctatccagctccgacgtattatgcccatttagctgcgg
+7727199/1
CCCFFFFFHHHHGIIJJJJJJJJIJIIJGIGIJJIIJCIJIJJJGIGIJI
@584372/1
agccgagctgcccagtttagtggccaactcttcgtcactcgcaaatgtag
+584372/1
BCCFFFFFHHHHHIJFHIJJHIJJJJJJJJJJJJJJJJJJIIIIJJJIJJ
@7727456/1
cagatcgataaaaaaatatcgcaatattagaaattttcaaatattcttcg
+7727456/1
CC@FFFFFHHHHHJIJJJJJJJJJJJJJJJJJJJJJJIJJJJJJJJIJJJ
@7727457/1
cagatcgataaaaaaatatcgcaatattagaaattttcaaatattcttcg
+7727457/1
CCBFFFFFHHHHHJJJJJJJIJIJJJJJIJJJIJJIJJJJJJIJJJJJJJ
@7727458/1
cagatcgataaaaaaatatcgcaatattagaaattttcaaatattcttcg
+7727458/1
CCCFFFFFHGHHHJJJJJJIIGIGGGGGIJJJIJIJJJIJIJJJJJJJJJ
@7727459/1
cagatcgataaaaaaatatcgcaatattagaaattttcaaatattcttcg
+7727459/1
CCCFFFFFHHHHHJJJIJHIIJJJJJJJFGIJIIJJJIGIJJJJJIJJJJ
@7727460/1
cagatcgataaaaaaatatcgcaatattagaaattttcaaatattcttcg
+7727460/1
CCCFFFFFHHHHHJJJJJJJJJJJJJJJJJJJIJJJJJIJIJJJJJJJJJ
@7727580/1
cagatcgttgttaaggaacacgcggtagcggaagattggctc
+7727580/1
@@@DD?B::?ADDGBGGGHBHHBCHFAAFHEGGBC8CFFGGC
@7727581/1
cagatcgttgttaaggaacacgcggtagcggaagattggctc
+7727581/1
CCCFFFFEHHHFHJJJIJJBHIHHICFHIJJJIGGGIJJJJJ
@7727582/1
cagatcgttgttaaggaacacgcggtagcggaagattggctc
+7727582/1
CCCFFFFFHHHHHJJJJJGGGGGHIDFHEHIHGHGIGIJIJJ
@584720/1
agccgccattctcttggctagcttctttgacttgccagtgccaatttcgc
+584720/1
@CCFFFFFHGHHHJJIIJGGIJIIJIJJFGGIJGIJIJHIIJIIGIIIJI
@584804/1
agccgctccgggcgttccgttggtctgattggctt
+584804/1
@@@DDFF?FHHHFIEHIGFFA?BFCGCBFFHIGII
@584805/1
agccgctccgggcgttccgttggtctgattggcttg
+584805/1
?<?DDDADDDAD:@DDIID?DD80?8?BDEII3B=@
@1096245/1
atttttaggacattctattaaagtttcatgtggtctacaacataatctaa
+1096245/1
CCCFFFFFHHHHHJIGHGHJECHHHIIJHHIIFFHGGIGGGGGHHCHGID
@585559/1
agcctcttaaatttaaccgaaatatagaatacaccccttaatcagctaca
+585559/1
CCCFFFFFHHHHHJJJJJJJJJIIJJJJJIJJJJJJJJJIJJJIIJJJJJ
@7201041/1
attttttctgattccgaaaatgttcttacattccatgttcattttttctc
+7201041/1
?@@DDDDD?FDFDBBBGIG<DCAC?FHEDBGFHGB?FHGGGHGHGHIIII
@1097445/1
atttttatcgagttattgatttcgaggaataatacgaacttccatagatt
+1097445/1
BBBDFFFFHHHHHIJJJJJJJJJJJJJJJIJJJIIJJJJJJJJIIJIIJJ
@2615961/1
cggttctgcatgaatgccatctgggcccggggctctgtgatttcttagtg
+2615961/1
BCCDDFFFHHHHHJJJJJJJJHIJFIJJJJJJJIJIJGIIJJJJIIIJHI
@2118882/1
ccgcgaaattggcactggcaagtcaaagaagctagccaagagaatggcgg
+2118882/1
@@BFFFFFHHHGHIIIJJJJJJGHIIJJIJJIJIGIIJIIJJJJJJJIJJ
@2119157/1
ccgcgacggctcagcaactcctggaggacgctgacggg
+2119157/1
CCCFFFFFHHGHHJIIIIIJJIIJIJJGIJJIJHGIFH
@2119158/1
ccgcgacggctcagcaactcctggaggacgctgacgggagtcttgctcgg
+2119158/1
CCCFFFFFGHHHHJIIIIIJHGGIIIJGIJIJJHHIHH8B5>CEEDEDDD
@1609848/1
cagacaaagcacctatcgaatcgaatattagtagcaagatccgagatgtg
+1609848/1
CC@FFFFFGHHHHJIJJJJIIJFJJJJJJJICFHIJJJJJIFHIHGIHDH
@1610198/1
cagacaacttcatgtacaaatacctcaccttacaaaataaaatacggcaa
+1610198/1
@@@DFFFFBHFHHIIEGIIIIIIIIIIGIIGIIIIIIIGGHIIIIIIIII
@1610199/1
cagacaacttcatgtacaaatacctcaccttacaaaataaaatacggcaa
+1610199/1
CCCFFFFFHHHHGJHIJJJJJJJJJJJJJJJJJJJJJJIJJJJJJJJJJJ
@1610200/1
cagacaacttcatgtacaaatacctcaccttacaaaataaaatacggcaa
+1610200/1
CCCFFFFFHHHHHIJJJJJJJJJJJJJJJJJJJJJJJJJJJJJJJJJJJJ
@1610201/1
cagacaacttcatgtacaaatacctcaccttacaaaataaaatacggcaa
+1610201/1
CCCFFFFFHHHHHJIJJJJJJJJJJJJJJJJIJJJJJJJJJJJJJGIIIJ
@6704547/1
aggtaacctacgtggacatcgaagaaaaaacattgaccaatc
+6704547/1
=?@BBDBEHFHHFEABG@>FBFHCGGG;G<FBBB?FG@HEHA
@1610560/1
cagacaattaatagaaaaatgacagaaggacagacaagaaacatgataag
+1610560/1
CCCFFFFFHHGHHJJJJJJIJJJIJJJJJJJJJJJJIJJJIIJJJJJJIJ
@6704615/1
aggtaagccacttaagcacacatgttacataaatgtcaaaatttgacata
+6704615/1
@@@=BDDFHHHHHJJJJIIJIIJJHIIIHGIIEAGCEHHEGGGGIIGEGI
@6704616/1
aggtaagccacttaagcacacatgttacataaatgtcaaaatttgacata
+6704616/1
@@@BDFFFHHHHHIJIIIJIJGJJIIJIJJJJIJGIGGEHIHGIIG@HHJ
@6704617/1
aggtaagccacttaagcacacatgttacataaatgtcaaaatttgacata
+6704617/1
@@CDDFFFHHHHHIJIIJJIIJJJIJJJJJJJIIJJIJIJJJJJJJJIJI
@6704618/1
aggtaagccacttaagcacacatgttacataaatgtcaaaatttgacata
+6704618/1
@CCDDFFFHHHHHJJJJJJJJJJJJJJJJJJJJJJJJJJJJJJJJJIIIJ
@4664106/1
ggttgagtgaaaaaggtgggaaatgttgactgttgtagctgattaagggg
+4664106/1
BC@FFFFDHHHHHJIJ<EHHEHHIJIIJDHHIGHGHDGGHIFHHIIIJJJ
@4664107/1
ggttgagtgaaaaaggtgggaaatgttgactgttgtagctgattaagggg
+4664107/1
BCBDFFFDFHHHHIJJAEHIHIJIJJJJJJJJJIJHGIIIJHIJIJJJJJ
@4156588/1
gacatcgttcgatgacaaagtgatgggcaatcccattggctggctccaag
+4156588/1
CCCFFFFFHHHGHJJJJJJJCHHIJJIJIJJJJJJJJJJJJJJGGIHGIG
@4156794/1
gacatgcacatctcttggagccagccaatgggattgcccatcactttgtc
+4156794/1
@@@DFFFEHHFBFIGHGGIIIEH@FHGGHIJGGEBDBGDCHHIEDHEGB@
@4156795/1
gacatgcacatctcttggagccagccaatgggattgcccatcactttgtc
+4156795/1
CCCFFFFFHHHHHJJJJJJJJJJJJJJJJJJJJJJJJJIJJJJJJJJJJJ
@4665189/1
ggttgcccaacttggtaatcttagtgtctttcagtcccgaataccgattc
+4665189/1
=@:A;DDD<DCDFC@AAG@<BFAHHG?CHHIACE???FHHBGGC?DHBFB
@3141920/1
ctctctaacgtctttatagaatgtcaatgttattctaaaaagaagactgc
+3141920/1
CCCFFFDFHHDFHJJGGA@HHGGHIJJIIHGJJJJJJJJJJIIJJIJJJI
@3141921/1
ctctctaacgtctttatagaatgtcaatgttattctaaaaagaagactgc
+3141921/1
CCCFFFFFHHHHHJJJJJJJJJJJJJJJJJJJJJJJJJJIJJJJJJIIJJ
@3141922/1
ctctctaacgtctttatagaatgtcaatgttattctaaaaagaagactgc
+3141922/1
CCCFFFFFHHHHHJJJJJJJJJJJJJJJJJJJJJJJJJJJJJJJJIJJJJ
@5686468/1
tgtcaatagtgctgccgttacttcctcaagcgctggtaacgctttatcgg
+5686468/1
@C@DFFFFHFHFHJIJIIJGIFIJIGHGIGIIIGIJ?GHGGEGIGIIJII
@5686469/1
tgtcaatagtgctgccgttacttcctcaagcgctggtaacgctttatcgg
+5686469/1
BBBFDFDFHCFHHIJJGGIIJIIJJJJJJIJIJIJJFHIJJJJJJJJJJJ
@6189043/1
aaaatagtaaaaagtcgaagtctttcgagacatactcttcggagaatcac
+6189043/1
CCCFFFFFHHHHHJIJJJJGFHIGIJJIJIIJJJJ<GIGIIIHEEGIJII
@6189825/1
aaaatataataaaaatttatagttttttgcatttttattcggcttattgt
+6189825/1
@@CFFFDFGHFHFI@FGGGHIGHIIJDIIHIJIJJIJIGJGGGIJJIJJJ
@6189826/1
aaaatataataaaaatttatagtttttttgcatttttattcggcttattg
+6189826/1
CCCFFFFFHHHHHJJJJJIJJJJJJJJJJJJJJJJJJJIJJJJJJJJJJJ
@5687401/1
tgtcacctctccatattcctttatcaacattcacttctttaccggcatag
+5687401/1
@@?DDDDBBDDF<?AFG?IFHI<FEHHDEEHFEHFGAFGIEDF<DFFGFE
@1099805/1
atttttcatcacagtgatgtttgtttcagaacaaaccgggaaaagtatta
+1099805/1
CCCFFFFFHHHHGJIJJJJIJJJJJJJIIJJJJJJJJJJIJJJJJHHJJJ
@1100036/1
atttttccaaacccgaaaaaagtttatttatcatacacaggtaaacagtt
+1100036/1
CCCFFFFFHHHHHJJIJIJIJJFHIIJJJIJJJJJJJJJJJHHIJJJJII
@2617591/1
cggttttggaacaaatacggccatggccaaaaaagcagcagcaaaattgg
+2617591/1
BCCDFFFFHHHHHJJJJJJJJJJJJJJJJJJJJJJJJJJJJJJJJJJJJJ
@7729936/1
cagatggcattcatgcagaaccgattaagaaaggggcagacaacttcatg
+7729936/1
B@@DDFFBHHHHHJIGIIIIIIGEFFHIIHIFIJJJJJJ1BFHIEIJJEH
@7729937/1
cagatggcattcatgcagaaccgattaagaaaggggcagacaacttcatg
+7729937/1
CCCFFFFFGHHHHIJJJJJIIJJEIIJJIJIIIJIJJIIJJGJIJJJJJJ
@7730821/1
cagatgtcgttcttagtgagagccagatcgagaaaacgagagaatttgta
+7730821/1
CCCFFFFFHHHHGJJJHIJJJJJJJJJJJIIJJJJJJIIJJJIJJIJJII
@1614198/1
cagaccaacggaacgcccggagcggctgatatcaccaa
+1614198/1
CCCFFFFFHHHHHJJJIJGIHIJJJJFG<;=;4=CH=E
@4157165/1
gacattctataaagacgttagagaggttcactaaaaaatattaggaatcc
+4157165/1
CCCFFFFFHHHHHJJJJIJJJJIJJJFHIEHJJJJJJJJJJJJJJJJJJJ
@2120236/1
ccgcggggagcacttctatttatggctt
+2120236/1
CCCFFFFFFFHHHJJJJJJJJHJJJJJJ
@6189934/1
aaaatatacagactaaagaaacgctcgtggggagcgatgacgaataaagt
+6189934/1
B;@FFFFFHHHHHJJJJIJJJJJJIIJFHIJIEHJIHIGJIJHHIIIHH?
@6189935/1
aaaatatacagactaaagaaacgctcgtggggagcgatgacgaataaagt
+6189935/1
C@CFFFFFHHHHHJJJJJJJJJJJJJJJIJJJHGIJJIHIIIIJJJIHHA
@4157829/1
gaccaaaaagtgaacagctatcgatacacagtcatagatccaatcctata
+4157829/1
CCCFFFFFHF<DHIIE>FHGIIIGIIIIIIICGIGIIIIGIIIIIIIIGI
@1615924/1
cagacggccactggcaaagtggatagctgcaccaggcattggtggcgatt
+1615924/1
CCCFFFFFHHHHHJIJJIJEHIIJIJJJIJIIIJJJIJIJJJDHIIIEHG
@4158037/1
gaccaaagaattagatgattaccttcaaccaattagcaaggaaaattttc
+4158037/1
CCCFFFFFHHHHHJIIJJJJJJJJJJJJJJJJJJJIIJIJJJJJIJJJJJ
@4158043/1
gaccaaagcaaagacgcaataagtgatacaagaaaatatacagactaaag
+4158043/1
CCCFFFFFHHHHHJJJJJJJJJJHHIIIIJJJJJJJJJJJIJJJJJJJJJ
@4667701/1
ggtttatcctctactgtacaactgtttacctgtgtatgataaataaactt
+4667701/1
@C?DFFFFHHHGFIJJHIIJIJJJJJIJJJJIEHHIIIIGJIIJIJJIIJ
@4667702/1
ggtttatcctctactgtacaactgtttacctgtgtatgataaataaactt
+4667702/1
BC?DFFFFHHGFHIIIGHIJJJJJJJJJJJJIGHHIJJIIIJJJJJJIIJ
@4667781/1
ggtttatgagcaacatcaacatttaaaagtggcttccagcctcgaatggc
+4667781/1
BCBDFFFFHHHHHJJIJJJJJJJJJIJIJHHGHIJIIFHIIGHGDGHIJF
@3143301/1
ctctctgtcggtagatttccgtgaagtggtccgtgccccttgcggttacc
+3143301/1
CCCFFFFFHHH@CAFFHIBHD?EFHE?FHCEHFDCGGII=FEGEGAFFGI
@4159379/1
gaccacttcacggaaatctaccgacagagaggttatccttgggggaagaa
+4159379/1
@C@FDFDFHHFFDGGGIGJFJGG@FBEEEHGG?DGGHIGIJGGEBGGEEH
@55240/1
aaaaatttaaacacattgcattattgatttcgaggaaataatacgaactt
+55240/1
??1=4ABDHHFADHED<C@CIGGHF<FHEB@FHHGIGHIIIIGIIGGHIC
@55241/1
aaaaatttaaacacattgcattattgatttcgaggaaataatacgaactt
+55241/1
@CCFFFFFHHHHHJGIJIGIHGIIJIIJIIJIJJFHIEIJJJDGEGHIJB
@55242/1
aaaaatttaaacacattgcattattgatttcgaggaaataatacgaactt
+55242/1
CCCFFFFFHHGHHIJIIEHEHIIJGIHIHIGGIIBEBGHJJFIJJJIJJH
@55243/1
aaaaatttaaacacattgcattattgatttcgaggaaataatacgaactt
+55243/1
CCCFFFFFHHHHHJJJJJJJJJIJJJIJJJJJGIJIJJIIJJJJJJJJIJ
@1103433/1
atttttgacttgaataaatttttaaatttaaaaatgcgtgtgtgcaggta
+1103433/1
@@@DB?DDHDHDF:EEBG>FHGIADFGEHIIEHIEGGG;D:DGCHGIC?F
@1103434/1
atttttgacttgaataaatttttaaatttaaaaatgcgtgtgtgcaggta
+1103434/1
@@@DDFFFHHHHGJJJJJJJJJJJJJJJJJIIJGJJJIBGGHGHGIJJHI
@1103435/1
atttttgacttgaataaatttttaaatttaaaaatgcgtgtgtgcaggta
+1103435/1
CCCFFFFFHHHGHJJJJJJJJJJJJJJJJJJJJJJJJJHIJJGJJJJJEG
@1103436/1
atttttgacttgaataaatttttaaatttaaaaatgcgtgtgtgcaggta
+1103436/1
CCCFFFFFHHHHHJJJIJJJJJJJJJJJJJJJJHJJJJHHIGHIIIJIGH
@1103437/1
atttttgacttgaataaatttttaaatttaaaaatgcgtgtgtgcaggta
+1103437/1
CCCFFFFFHHHHHJJJJJJJJJJJJIJJJJJJJGIJJJHIIJHIIIJJGH
@3634505/1
cttcgactttttactatttttgtatgcacaaaattcgttctacatatgaa
+3634505/1
BCCADDFFHGHHHIFIIJJJJDGIIJJJJJJJJJJIJJJJJJIGIJJJJJ
@2619808/1
cgtaaagtgaccaaagcaaagacgcaataag
+2619808/1
@@;DDDD:DBCF:CG;@:EG@B@@@FF@FGE
@2619809/1
cgtaaagtgaccaaagcaaagacgcaataagtgatacaagaaaatataca
+2619809/1
@??DDFFADHHHFIJEIIJJJHIJJGIIJJI?DGFHIIGIEIJIGIJIII
@2619810/1
cgtaaagtgaccaaagcaaagacgcaataagtgatacaagaaaatataca
+2619810/1
@@=BDDD=DFFHDHIBDDHIAFCBEGHEGII?FGCHIII@GIIIEHIIII
@2619811/1
cgtaaagtgaccaaagcaaagacgcaataagtgatacaagaaaatataca
+2619811/1
@@?DDFD=DDDHAFIB@FHIBFEGGIIFIIG?DCFHGII@FHIIGH@HHI
@2619812/1
cgtaaagtgaccaaagcaaagacgcaataagtgatacaagaaaatataca
+2619812/1
@@?DDFFDHFFHDIJJJGIJIGIIJJJJJJJHHIIJJJJJJJJJJJJJJI
@2619813/1
cgtaaagtgaccaaagcaaagacgcaataagtgatacaagaaaatataca
+2619813/1
BC@DFFFBHHHHGJJIJJJJIGIIJJJGHIJDHIIIJJIJJJJJJJJJJJ
@2619814/1
cgtaaagtgaccaaagcaaagacgcaataagtgatacaagaaaatataca
+2619814/1
CCBFFFFDHHHHDIJJJJJJJIJJIJJJIIJFHIIIJJJIJJJJJJJJJI
@3635136/1
cttcgaggtaacctacgtggacatcgaagaaaaaacattgaccaatcgcc
+3635136/1
BBBDFFFFCFHHHJJJJGHJJJJJJJJJJJJJJJJIJJJIIJJJJJJBFG
@3635137/1
cttcgaggtaacctacgtggacatcgaagaaaaaacattgaccaatcgcc
+3635137/1
CCCFFADFDFDHHGHGHCGIIIIIIJIHGJGJJIEHJJICHIGHIIIHIH
@3635138/1
cttcgaggtaacctacgtggacatcgaagaaaaaacattgaccaatcgcc
+3635138/1
CCCFFFFFDFHHHJJJJGIJJJJJJJJJJJJJJJJJJJIIJJJJJJJGII
@3635139/1
cttcgaggtaacctacgtggacatcgaagaaaaaacattgaccaatcgcc
+3635139/1
CCCFFFFFDHHHHJJJJFHIGHIJJJJJFIJJJJJJJJJIJJJJJIJGGI
@3635140/1
cttcgaggtaacctacgtggacatcgaagaaaaaacattgaccaatcgcc
+3635140/1
CCCFFFFFDHHHHJJJJFHIJJJIJJJJJJJJJJJJJJGGIJJJJJJ;FH
@3635141/1
cttcgaggtaacctacgtggacatcgaagaaaaaacattgaccaatcgcc
+3635141/1
CCCFFFFFFHHHHJJJJFHIIIJJJJJJJJJJJJJJJJJIJJJJJJJGIJ
@3635142/1
cttcgaggtaacctacgtggacatcgaagaaaaaacattgaccaatcgcc
+3635142/1
CCCFFFFFFHHHHJJJJGIJIJJJJJJJJJIJJJJJJIJJJIGHIJIBDG
@1105642/1
atttttgtatgcacaaaattcgttctacatatgaaacatgtcagttatat
+1105642/1
?@@DDDDEHDDDDBFGIIJJGDCEFHIJIEGGGIHIGEBDCDHIIEIGGH
@5690373/1
tgtcctcgtgaggaagaggaatttgaacagttaccatctactatcag
+5690373/1
@@@DDDDD;F;CF@FBCEF:FBGH<EHAFCEGFFIEDCF@FFEFF>G
@1617062/1
cagactctcagcttcaacgccaaggacttcaactttgttcagttcttgca
+1617062/1
CCCFFFFFHHHHHJJJJJIJJIJJIJJJJJJJJJJJJJJJJJIJJJJJJJ
@588123/1
agcgatgacgaataaagtatgtgttcaccaagagaagaaagctatacagt
+588123/1
CCCFFFFFHHHHHJJIJEHIIHHHIIJJIJIIIJJJJJJJJJIJIIJJJG
@1105825/1
atttttgtcgagtcaaaagcgaagaatatttgaaaatttctaatattgcg
+1105825/1
@@@FFFFDHAHDAEFHIJJJJIJJIJJIJJIIJJJIJJEIIJJIGIIJJD
@1105826/1
atttttgtcgagttattgatttcgaggaataatacgaacttccatagatt
+1105826/1
CCCFFFFEHHGHFGGIJGEEHIGIEGIHGIJJEIHIHIJJIJJIJJJJJH
@1617312/1
cagactggtcccccacaacagactggtcccacacaacagactggtcccac
+1617312/1
BC@FFFFFHHHHHJJJJJJJIJJJJJGHJJJJJJJJJJFHIIIJHIJJJJ
@588313/1
agcgattgagatctgaacgtaacagaaactttggtccttgtttcgaaagc
+588313/1
CCCFFFFFHHHHHIJJJJJIGJJJJJJJJJJIJJEHGIJJJJIJJIIIJJ
@5691106/1
tgtcgatgttgccagaacgtaagatatcctaaactcacttttttccgaaa
+5691106/1
BCBFFDFFHHHHHJIJJIICGIGIJJJJJJJJIJIJJJJJJJJJJJJIJJ
@7731387/1
cagatgttggtccgccacactgtagagaattcacttatgaatgtggcata
+7731387/1
CCCFFFEFHHFHHJJJIJJJIIHHIEHHIIJJJJJJJJJJIJJHIJJIJJ
@4159998/1
gaccatgatgcactcggccggaccgattcagcccccaccaagggaagggg
+4159998/1
@@@FFFFDHHHHHIIIJIGIG<AGG@DBGHEHHGIIGIIDA=;??DBC3<
@4670774/1
ggttttttaacagtttgaaaaccttgataaatggaacgaaattaaacacg
+4670774/1
@C@FDDFFHGHGFAEHIIEGIHIIEHGGIEHIHHIII@ACGGHIIDGEHE
@4670775/1
ggttttttaacagtttgaaaaccttgataaatggaacgaaattaaacacg
+4670775/1
BC@DFFFFGHHHHHHGDHIJJJJJJJJJIJJJJJJJJJJJJJJJJJJJIG
@4161040/1
gaccgattcagcccccaccaagggaagggggcgg
+4161040/1
@C@FFFFFDHHDFHGBEHHEH>DAEADEE664:>
@4161041/1
gaccgattcagcccccaccaagggaagggggcggcccccatcccaac
+4161041/1
BCCFFFFFHHHHHJJJJJJJJIIJJJJJJJJJHDBDDDD6ACDDDCD
@55716/1
aaaaatttatagttttttgcatttttattcggcttattgtaatattcctc
+55716/1
@@8=DDFFHHHHFIIIIIIIIIIIIIHIIIIIIIIIIIIFEIIIIIIIII
@6193341/1
aaaatatcgcaatagctcaaaagggaacaatttttatcgagttattgatt
+6193341/1
@CCFFFFFGDFHHGIEIIIJIJIGIIGIGIGDGIIJIJIGIGAGHJJIJJ
@7733141/1
cagattgttaccagaggctagaattcctgggcgacgctgtactcgattat
+7733141/1
CCCFFFFFHHHHHJJJJJJJIGIIJJIGIJJIJIIIIGIFHHIICHHIJJ
@7733230/1
cagatttaaattgtattagcatcatggaatatactcttgatgccaaggaa
+7733230/1
B@CDFFFFHHHHHHGJIJJJIJIJJJJIJJJJJJJJJJIGIJJJJJIIIJ
@3636946/1
cttcgatcttccggttccggtggccaccagatcgttgttaaggaacacgc
+3636946/1
B?BDFDFFHHHHHJGHIJJJIJJJJJJJJJJIJJIJIJJJJJJJJJJJJJ
@3636947/1
cttcgatcttccggttccggtggccaccagatcgttgttaaggaacacgc
+3636947/1
CC@FFDFFHHDHFI@BGGII@AGHIIIGIFGGIDHDHIIGIGGHGIIIIG
@3636948/1
cttcgatcttccggttccggtggccaccagatcgttgttaaggaacacgc
+3636948/1
CCCFFDFFHHHHGJHIJJJIGGIIJJJJIIJJJJIJIIIHIJJJJIIIJI
@3636949/1
cttcgatcttccggttccggtggccaccagatcgttgttaaggaacacgc
+3636949/1
CCCFFFDFHHHHHJFHIJIJJJIJJJJJJJJIIJHIIJJGIJIJJIJJGI
@3636950/1
cttcgatcttccggttccggtggccaccagatcgttgttaaggaacacgc
+3636950/1
CCCFFFFFGHHHHJGIJJJJBGIIJIJJJJJIJGHIJIIIJIJJJIJIJI
@3636951/1
cttcgatcttccggttccggtggccaccagatcgttgttaaggaacacgc
+3636951/1
CCCFFFFFHHHHFIGHIJGGGHHIJJJIIIJJJJIIJIJJJJJJJJJJJI
@3636952/1
cttcgatcttccggttccggtggccaccagatcgttgttaaggaacacgc
+3636952/1
CCCFFFFFHHHHGJIJJJIJGIJIJJJJJJJJJJIJJJIJJJIJJJJJII
@3636953/1
cttcgatcttccggttccggtggccaccagatcgttgttaaggaacacgc
+3636953/1
CCCFFFFFHHHHHIGGIJHIIJIJJJJJJIJJJJGIIJJJJJIJJJIJJJ
@3636954/1
cttcgatcttccggttccggtggccaccagatcgttgttaaggaacacgc
+3636954/1
CCCFFFFFHHHHHJGHIJIIGIIJIIJJJIJJIJIIJJJJJJJJJJJJJI
@3636955/1
cttcgatcttccggttccggtggccaccagatcgttgttaaggaacacgc
+3636955/1
CCCFFFFFHHHHHJGIJJFJGIJIJJJJJJIJJJJGGIJJJIJJJGIIIG
@1621937/1
cagagaggttatccttgggggaagaagccaaattgctctactctcaagaa
+1621937/1
@@<?DDDB<CFHHIIIII=@FGGGIIGEBGIIEICGIGGGCFGHIGIBHG
@7735939/1
cagcaaactgctcctccacaacaacaacctggagcgagacaacagcaagc
+7735939/1
@@@FFFFFHGGDHGGIJIIJIJGJIJIIIIIDGBCHHIJIJFIIJJJIEG
@6709081/1
agtaacggcagcactattgacactaagaaatc
+6709081/1
@@@DFFFFHHHDBBB>FGCBHHGEGG@GHI<>
@1622969/1
cagagatcgaatgtgtgcagaatcagcactgaatcaaaaaattctccatc
+1622969/1
@@@DDFFFHDHGHEEAEHHHGIIJIJJJGEHGEECDHHIIHJIIIGG@@F
@1622970/1
cagagatcgaatgtgtgcagaatcagcactgaatcaaaaaattctccatc
+1622970/1
CCCFFFFFHHHHHFGFGIJJJJJIIJJJJJJJIJJJJJJJJJJJJJJJJJ
@1622971/1
cagagatcgaatgtgtgcagaatcagcactgaatcaaaaaattctccatc
+1622971/1
CCCFFFFFHHHHHGIGHIJJJJJJJJIJJIJJIJJJJJJJJJJJJJJJJI
@1622972/1
cagagatcgaatgtgtgcagaatcagcactgaatcaaaaaattctccatc
+1622972/1
CCCFFFFFHHHHHHIHIIIJJJJIJJJJJIJJJIJJJJJJJJJJJJJJJJ
@1623150/1
cagagatcttcgacaaaatcgtctctggttttttcaaatttgttcagcaa
+1623150/1
@@@DDDFFDFDHFGIGHDEEH@FHGABF?FDHGGHHIIIGGEGGCHBBHH
@1623151/1
cagagatcttcgacaaaatcgtctctggttttttcaaatttgttcagcaa
+1623151/1
CCCFFFFFHHAHFIGIGIAHGCFGHICC?EGIIIFIIIIIICGGGGGIIG
@2122816/1
ccgctatttggtacgacgacaaagattacatcatatttgcctttaac
+2122816/1
@<?DFFFFHHHHHHIIIIIIIIIIIIIIIIIIIIIIIIIIIIIIIII
@2123077/1
ccgctccgggcgttccgttggtctgattggcttgttcggg
+2123077/1
CCCFFFFFHHGHFIIJIGIIJBFIJHJJJJJJJ68B4;FH
@5174225/1
gtttctttagtctgtatattttcttgtatcacttattgcgtctttgcttt
+5174225/1
@@@F?DEFBFCFHEEHDBHHII<FI<FHFGEHHIGHHCEIGGGEI<GHHI
@3145617/1
ctctgaaataccatccgaatccgaaagagaccaactcctttcgaaatggc
+3145617/1
@C@FDFFFHHFHHJGGIGGGGAFHGGHHECEHI=HHGDHJFGCGIIGC==
@590633/1
agcgttaccagcgcttgaggaagtaacggcagcactattgacactaagaa
+590633/1
CCCFFFFFHHHGGIHIIIGIGGGFHIIJGIIGD?D@BAD98BFH>EH7;C
@590634/1
agcgttaccagcgcttgaggaagtaacggcagcactattgacactaagaa
+590634/1
CCCFFFFFHHHHHJJJJJJJJJJHHIJJIIJJFCG@DFIACGGHGGIGGI
@6194646/1
aaaatattaggaatccactacaaggttttcaatagggcattctaacatgt
+6194646/1
@@CFAFFDHH?FDHIE?CDGGIIBC?ACFBHGII@9?;?CGHDFIGIIB?
@5691607/1
tgtcggtagatttccgtgaagtggtccgtgccccttgcggttaccccttc
+5691607/1
@C@DFFDFHDHGHJJJGHIIEFGGHHIJJJIJJIIICGIGGGIHJIIIJI
@1108640/1
attttttagtgaacctctctaacgtctttatagaatgtcaatgttattct
+1108640/1
CCCFFFFFHHHHHJJJJJJJJJJJIJJJJJJJJJJJJHIJJJJHJIJJJJ
@3641717/1
cttcgcttaattcattaacaagttgcgcagcaaccttgctcctcaaaacg
+3641717/1
C@CFFFFFHHGFDIIJIFGHIIHHJIGHIGIJJJGHGIJJJJJJJIIJJJ
@3642477/1
cttcgcttttgactcgacaaaaatttaaacacattgcattattgatttcg
+3642477/1
@@@B=DDDHH8<DFBFG@FFHIIAHHDHIHGHEFHCHIGIIGHAFDHGGD
@3642478/1
cttcgcttttgactcgacaaaaatttaaacacattgcattattgatttcg
+3642478/1
@@CFFDDFHHDDHGD<CFIGIHIEIIIIIGHGGDGEHIIIIGIIHIIICH
@3642479/1
cttcgcttttgactcgacaaaaatttaaacacattgcattattgatttcg
+3642479/1
CCCFFDDFHHDBHGGEDGEHJJJIIJGIJIGEGIJIJJJJJJJIIIJJGI
@3642480/1
cttcgcttttgactcgacaaaaatttaaacacattgcattattgatttcg
+3642480/1
CCCFFDFFHHFDHGIIHIGIJJJIJIIGJJJJIJJHIJJJJJJJJJIJIJ
@3642481/1
cttcgcttttgactcgacaaaaatttaaacacattgcattattgatttcg
+3642481/1
CCCFFFADHHFHHGGGEHGIJJJIIJJJJIIIEHIIIIGIJJIFHIIJIJ
@3642482/1
cttcgcttttgactcgacaaaaatttaaacacattgcattattgatttcg
+3642482/1
CCCFFFDFHHDD?@EBEGEHIIIIIIIIIGGDFGHGIIGIIGIGCHIIFH
@3642483/1
cttcgcttttgactcgacaaaaatttaaacacattgcattattgatttcg
+3642483/1
CCCFFFFFHH??CEFFEEGHIIIGIIEIIEFFGDHGHIIIGHIGGIIIGF
@3642484/1
cttcgcttttgactcgacaaaaatttaaacacattgcattattgatttcg
+3642484/1
CCCFFFFFHHAFFGIEHHJJJJJIIJJJJIJIJGEHIEIGHIIFDHGIII
@3642485/1
cttcgcttttgactcgacaaaaatttaaacacattgcattattgatttcg
+3642485/1
CCCFFFFFHHDDHGHEDGGIIJJGGIGIJEHDADHHIJJJIIJEHIJJII
@3642486/1
cttcgcttttgactcgacaaaaatttaaacacattgcattattgatttcg
+3642486/1
CCCFFFFFHHFHHIJIGIGIJJJJJJGIJJJJJJJJJJJJJJJJJJJJJI
@3642487/1
cttcgcttttgactcgacaaaaatttaaacacattgcattattgatttcg
+3642487/1
CCCFFFFFHHFHHJJGGHIJJJJJJJJJJIJIDIJGHJJJJIJJGJJJJI
@3642488/1
cttcgcttttgactcgacaaaaatttaaacacattgcattattgatttcg
+3642488/1
CCCFFFFFHHGHHGIGHGEHIJJHJJIJJJJJJIJJIJIJIJJJJIIJIJ
@3642489/1
cttcgcttttgactcgacaaaaatttaaacacattgcattattgatttcg
+3642489/1
CCCFFFFFHHGHHJIGGGIIIIJJJJGJJJJFIIJIJJIJIJJIGJGIHH
@3642490/1
cttcgcttttgactcgacaaaaatttaaacacattgcattattgatttcg
+3642490/1
CCCFFFFFHHGHHJJIBHIJJJJJJIJJJIJJJJJIJJJJJJIEIIGIJJ
@3642491/1
cttcgcttttgactcgacaaaaatttaaacacattgcattattgatttcg
+3642491/1
CCCFFFFFHHHHHJIFIJJJJJJJJJJJJJJJJJJIJJJIIIGJGJJJJI
@3642492/1
cttcgcttttgactcgacaaaaatttaaacacattgcattattgatttcg
+3642492/1
CCCFFFFFHHHHHJJIGJIJJJJJJJJJJJIIGIJJJJJJJJJJHJJJII
@3642493/1
cttcgcttttgactcgacaaaaatttaaacacattgcattattgatttcg
+3642493/1
CCCFFFFFHHHHHJJJIJJJJJJJJJJJJIJIJJJJJJJJJJJJIJJJJJ
@3642494/1
cttcgcttttgactcgacaaaaatttaaacacattgcattattgatttcg
+3642494/1
CCCFFFFFHHHHHJJJIJJJJJJJJJJJJJJJIIJJJJJIJIJJHIIIHJ
@3642495/1
cttcgcttttgactcgacaaaaatttaaacacattgcattattgatttcg
+3642495/1
CCCFFFFFHHHHHJJJJJJJJJJJJJJJJJJJJJJJJJJJJJJJJIJJJJ
@5696418/1
tgtgcccttgagaaatttgctgcctcaaaaacgtatgacaaaactat
+5696418/1
BB@FFFFFHHHHHJJJJJJJJIJJJJJJJJIJJEGGJJIJJJJJJJJ
@3643562/1
cttcggagaatcacaaaactcatgatacttttcaaattttcttttaaatt
+3643562/1
8?@FDDADAHFFHEGBFFHEDDHIJJIDEHIGEEFFFFGGIIGIIJJHHI
@3643563/1
cttcggagaatcacaaaactcatgatacttttcaaattttcttttaaatt
+3643563/1
@@B;DDFFHHHHGIIIJJJHIJJJJJJJGGGICHGHIIGIIJIJJIIGIJ
@3643564/1
cttcggagaatcacaaaactcatgatacttttcaaattttcttttaaatt
+3643564/1
CCCFFFFFFHHHHJJJJJJJJJJIICIHJJJGGJIIJJJIJJJJIIIBGI
@3643565/1
cttcggagaatcacaaaactcatgatacttttcaaattttcttttaaatt
+3643565/1
CCCFFFFFHHGHGIJJJJJJJJJJJJJJJJJJIJIJJJJIIJJJJJJHIJ
@3643566/1
cttcggagaatcacaaaactcatgatacttttcaaattttcttttaaatt
+3643566/1
CCCFFFFFHHHHHIJJJJJJJJJIJJJJJJJJJJJJJJJJJJJJJJJFIJ
@3643567/1
cttcggagaatcacaaaactcatgatacttttcaaattttcttttaaatt
+3643567/1
CCCFFFFFHHHHHJJJJJJJJJJJJJIJJJJJJJJIJJJJIJJJJJJDII
@1111702/1
attttttcggaaaaaagtgagtttaggatatcttacgttctggcaacatc
+1111702/1
CCCFFFFFHGGHHIIJIGGIJDHGIIJJIIIGJJJIJGHIJIGGIJJJJI
@1111703/1
attttttcggaaaaaagtgagtttaggatatcttacgttctggcaacatc
+1111703/1
CCCFFFFFHHGGHIJJJGGIJCGHJIIIJJIJIJIIJHIIGGIJJHIIJG
@7738008/1
cagcaactcacggaaacaagttgagaaatcctttagttttccttttttat
+7738008/1
CCCFFFFFHHHGHFIJJJIIHHJHIHJJJIIJJJJJGGJJFIIJJIJJJJ
@7738009/1
cagcaactcacggaaacaagttgagaaatcctttagttttccttttttat
+7738009/1
CCCFFFFFHHHHFJJJJJIJHJJJGJJJIJJJJJJIAHIEIIJFIJJJJJ
@5175322/1
gtttgaaaaccttgataaatgaaagaaattaaacacgctgagaaagcta
+5175322/1
???=AD;A=ADDD<2CEIIIIDD<D;39AAEFBE<1@DADD;@BDC@<B
@5175323/1
gtttgaaaaccttgataaatggaacgaaattaaacacgctgagaaagcta
+5175323/1
C@CFFFFFHHHHHJJJJJJJJJIJJJJIIJJIJJJJJJJJJJJJJJJJJJ
@5175324/1
gtttgaaaaccttgataaatggaacgaaattaaacacgctgagaaagcta
+5175324/1
CB@FFFFFHHHHHJJJJJJJJJJJJJJJJJIIJJJJJJJIJJJJJJJJII
@5175325/1
gtttgaaaaccttgataaatggaacgaaattaaacacgctgagaaagcta
+5175325/1
CCCFFFFFHHHHGJGIJJIJJJIJIJJJJJJJJIJJJJJJJJJIJJJJJG
@7738404/1
cagcaagaaaccgaatcgaacattacccacaacgaacgtctggaattcct
+7738404/1
CC@FFFFFHHHHHJJJJJJJIJJJJJJJJJIJJIJJJIDHHJJJJJJJJJ
@2126344/1
ccgctttgttcaaaaatcgaacaaatacttggatacaggttcaacaacaa
+2126344/1
CCCFFFFFHHGHHIJIIJJFIHIIHHGIIGGIHHIIIIJHHGJIIGIJJI
@1625945/1
cagagccccgggcccagatggcattcatgcagaaccgattaagaaagggg
+1625945/1
@@@DDBDDH:@D:DHE=FFFHGGGGFGGGFIIEIIIEGIIDHG@HIFEH<
@592124/1
agctacttgaaccgtacgtcaaatgtcgcaaattatgtcacataaatgtc
+592124/1
CCCFFFFFHHHHHIGHIJIJIJIJJFIJJJJIIJIJJJJJIJIJJJJIHI
@2126871/1
ccggaaaatgctcgaaaactcaattggcgcacattcagcagg
+2126871/1
@?@DDDADHGBFHGIJGGIGGGIIIII3?@F6:BD9BF4B?@
@2126872/1
ccggaaaatgctcgaaaactcaattggcgcacattcagcaggttttttaa
+2126872/1
CC@DFFFFHGHDHHIJJIGIIDEGGIIGIEEH@FHIGIJHIJ?CFHIII@
@2126873/1
ccggaaaatgctcgaaaactcaattggcgcacattcagcaggttttttaa
+2126873/1
CC@FFFFFHHHHHJJJIJJIJJJJJJJJJJJJJJJIJJJJJJFHIJJJJJ
@2126874/1
ccggaaaatgctcgaaaactcaattggcgcacattcagcaggttttttaa
+2126874/1
CCCFFFFFHGHHHJJJJJJJJIJJJIJJJIEGHIJJJJIIIJ?FHIJJGH
@2126875/1
ccggaaaatgctcgaaaactcaattggcgcacattcagcaggttttttaa
+2126875/1
CCCFFFFFHHHHHJIJIJJJJIJJJJJJJJJJJJJJJJJJIJDGIJJJJJ
@2625879/1
cgtacgtcaaatgtcgcaaattatgtcacataaatgtcaaaatgccacat
+2625879/1
@C@DDDBDHHHDDBFBFGGIDHEH@GHEDHGIIIGIFHHIIIGHIIIIIG
@2625880/1
cgtacgtcaaatgtcgcaaattatgtcacataaatgtcaaaatgccacat
+2625880/1
@CCFDFFFHHHHDGHIIJJJIJIIIFIIJJGGJJIGHIGIJJJIJJIJJI
@2625881/1
cgtacgtcaaatgtcgcaaattatgtcacataaatgtcaaaatgccacat
+2625881/1
BBBFFFDEHHHHHHHGHIJJJIIJJIJJJIIIJJJJJJIJEIHHIJJJJI
@2625882/1
cgtacgtcaaatgtcgcaaattatgtcacataaatgtcaaaatgccacat
+2625882/1
CC@FFFFFHHHHHGIIIJJJJJHGJIIJJJJJJGJJIIJJJIJJJJGIJI
@6197677/1
aaaatcatgaccaaaaagtgaacagctatcgatacacagtcatagatcca
+6197677/1
CCCFFFFFGHHHHJJJJIEHIJJJJJJJJJJJJJJJJJJFIJJJJJJJJJ
@62385/1
aaaacatgaccatgatgcactcggccggaccgattcagcccccaccaagg
+62385/1
CCCFFFFFHHHHHJJJJJJJJJIJJJJIIJJJJJJJJIJJJJJHHFFD@A
@4164722/1
gacgaatggtaaagctgctaaaaaagcaggaaaagcccagaagaacgttc
+4164722/1
@@@DDDDDFBFDHIHIH>GHIIIDGHE9FHHGIBHCGG9GBHHDHDHHG>
@3643784/1
cttcggagttttgcctgttccgtagcagacggccactggcaaagtggata
+3643784/1
@@@DDDDD<ACFHFDFHCHCFEAC?FEG9??FGHIIIE;BDHEH=B@@GH
@3643785/1
cttcggagttttgcctgttccgtagcagacggccactggcaaagtggata
+3643785/1
@@@DFFDFFHHHHJJJJGHIIJJJJJJJIJJIIIJJJJJJJIIIFFGGIG
@3643786/1
cttcggagttttgcctgttccgtagcagacggccactggcaaagtggata
+3643786/1
CCCFDFDFDHHHFGIEGDGGIDDHIIJIGGIHGIAHHGIGIJGECEH>FH
@3643787/1
cttcggagttttgcctgttccgtagcagacggccactggcaaagtggata
+3643787/1
CCCFFF@DFFHHHJJJJIJJJJGIIJJJJGJIIJIJHIIJJIJJGHIGIG
@3643788/1
cttcggagttttgcctgttccgtagcagacggccactggcaaagtggata
+3643788/1
CCCFFFDFFHFHHIJIIHIIJJEGHGCHIIIIIJGIIGIGGHGHBGGEHI
@3643789/1
cttcggagttttgcctgttccgtagcagacggccactggcaaagtggata
+3643789/1
CCCFFFDFFHHHGIJJJGIIJJHIIJJJIJJJIIJJJIJIJIJJDHJIJJ
@3643790/1
cttcggagttttgcctgttccgtagcagacggccactggcaaagtggata
+3643790/1
CCCFFFDFFHHHHIJJJIJJJIIJIFIJIGJJJJIJGBHCGIJG<CFCFG
@3643791/1
cttcggagttttgcctgttccgtagcagacggccactggcaaagtggata
+3643791/1
CCCFFFFFDHHHGJJJJHJJJJHIJJJJJJJJIJIJIIJJJJIIBFIIJJ
@3643792/1
cttcggagttttgcctgttccgtagcagacggccactggcaaagtggata
+3643792/1
CCCFFFFFFHHHHIJJJIJJJJHGJGIGIJIJJJJJJJJGIJJJHIIGII
@3643793/1
cttcggagttttgcctgttccgtagcagacggccactggcaaagtggata
+3643793/1
CCCFFFFFFHHHHJJJIHGJJJHIJJJJJJJIJJIJJJJJJJJJCHIJJJ
@1628669/1
cagaggctagaattcctgggcgacgctgtactcgattatttaataacaag
+1628669/1
CCCFFFFFHGHHHJJJGIIJFIDIIIGIHGIJJJJJJJJJJJJIJJIJJI
@64396/1
aaaacattgaccaatcgccaccaatgcttggtgcagctatccactttgcc
+64396/1
@CCFFFFFGHHHHJIGCGIIIGGIFIGIJJE@GHGIJJJEIJIHIJIJJI
@64397/1
aaaacattgaccaatcgccaccaatgcttggtgcagctatccactttgcc
+64397/1
CCCFFFFFHHHHHJHIAGHIJJJJJJJJJJJIJIJIJJJJJJJJJJJJJJ
@64398/1
aaaacattgaccaatcgccaccaatgcttggtgcagctatccactttgcc
+64398/1
CCCFFFFFHHHHHJII<EHGIIJJJIJJJJJHIJJJJJJJJJJGIJJJJJ
@64399/1
aaaacattgaccaatcgccaccaatgcttggtgcagctatccactttgcc
+64399/1
CCCFFFFFHHHHHJJJFGGIJJIIIIIIJJJGHIIIJJJJJJJJJJJJJJ
@5177595/1
gtttgaatgatgattatataacgagtagatagctttagaggtaatacact
+5177595/1
41:DA==ADDFDBHHIJIJJIIJGIAFEHGEHHIJJIJIJJFFHIGJJJI
@5177596/1
gtttgaatgatgattatataacgagtagatagctttagaggtaatacact
+5177596/1
<?@DDDD>FDFHFGIEGIIIIGEGHFGEBFBHHEBEEBCF>CBFHFHGII
@5177597/1
gtttgaatgatgattatataacgagtagatagctttagaggtaatacact
+5177597/1
@@@FDDFDFDHFFHIGGGHGHHEFHEFGGGHGGGHIEGDEH?DHIGHIJJ
@3149248/1
ctctgatagtagatggtaactgttcaaattcctcttcctcacgaggacac
+3149248/1
CCCFFFFFHFHGHJJJEGJIJJIJJJJJJJIJJJJJJJJJJGIGGGIGIH
@3149249/1
ctctgatagtagatggtaactgttcaaattcctcttcctcacgaggacac
+3149249/1
CCCFFFFFHHHHHJJJFHJJJIIJJJJIJJGIJJJJJJJJJJJJJJJIJJ
@593605/1
agctgagagtctgcaaatcggccaacttcttgccgacggaatttttcagc
+593605/1
@@?DFFDDFFHHHJHIGHJGIIJBFHGHGHIIGGBEHIGIJIFGGHIJIG
@5178414/1
gtttgacattagaagagtaaacgtcagtttgcgtttcaatgcatcgataa
+5178414/1
@BCFFFFFHHHHGJIIIGHIJJJEHIJIJJGJJFEGIJJFGIJJJJIJII
@5178421/1
gtttgacattcgaaaagtaaacgtcagtttgcgtttcaatgcatcgataa
+5178421/1
CCCFFFFFGHHHGJJJJHHIJIJGIIJJJJJJJGIJJIJJJJJJJJJJJJ
@5178422/1
gtttgacattcgaaaagtaaacgtcagtttgcgtttcaatgcatcgataa
+5178422/1
CCCFFFFFHHHHHJJJIGHIJGIFHIJIJJJJJIJJJJIJJJJJJJJJJI
@6199723/1
aaaatcttgcttcatgattgaaaatttgcaaggtttggaggagttgtact
+6199723/1
CC@FFFFFGHDHHHGIFGJIJJJGJIJIJEGHGFFHIIIIGBGGGGFHHI
@5180209/1
gtttgaggagggcttggtgacgagggcgaggaagg
+5180209/1
BBBFFFFFGHHHHIJIJFHIGIIJJIJJFIJJIJJ
@6713979/1
agtcaaagaagctagccaagagaatggcggctcacaagatgtggcaatcc
+6713979/1
CCCFFFFFFHHHHJJIJGJJGGHJJJJJJJE>DBEEG@CCA=BF@GH@GG
@2128133/1
ccggaaccggaagatcgaagaaagacgccaaacattcggcagccaagaac
+2128133/1
@@;ADFFFHGFHHHGGIIIIHIIFIGGGIIIIGIIBFHHIIHIGHHHE@E
@2128134/1
ccggaaccggaagatcgaagaaagacgccaaacattcggcagccaagaac
+2128134/1
BC@FDFFFHHHHHIIJJJJJJGIGGJJJJJJJJJJIJJIJGAEGEEHHFF
@2128135/1
ccggaaccggaagatcgaagaaagacgccaaacattcggcagccaagaac
+2128135/1
BCCFDFFFHHFHHJIJJIJIGGIIHIJIJJJIGIIIIJIJIGIJHHHFFF
@2128136/1
ccggaaccggaagatcgaagaaagacgccaaacattcggcagccaagaac
+2128136/1
CCCFFFFFHGFDFIIIJIIGIJJJJJJJJJJJJJJJIIIIJIIJEHCEEF
@2128137/1
ccggaaccggaagatcgaagaaagacgccaaacattcggcagccaagaac
+2128137/1
CCCFFFFFHHHHHJIHJJJJIJJIJJJJJJJJJJJJJJIIJIIIHHHGFF
@2128138/1
ccggaaccggaagatcgaagaaagacgccaaacattcggcagccaagaac
+2128138/1
CCCFFFFFHHHHHJJIJJIGHIJJJIJIIJJIIJJJJJIJJIJJGHHHFF
@2128139/1
ccggaaccggaagatcgaagaaagacgccaaacattcggcagccaagaac
+2128139/1
CCCFFFFFHHHHHJJJJIJIJJJJJIJJJJJJIJJJJIIJJJIJHHHHFF
@2128140/1
ccggaaccggaagatcgaagaaagacgccaaacattcggcagccaagaac
+2128140/1
CCCFFFFFHHHHHJJJJJJGIJJIJJJJJJJIJJJJJJIIJIJJHHHHFF
@2128141/1
ccggaaccggaagatcgaagaaagacgtcaaacattcggcagccaagaac
+2128141/1
BBBFDFFFHHFHHIJGJIJIIGIGIIJ=FGIIGGIIFGGGIHEHDGEEHH
@2628580/1
cgtagctcttcctccctggatttcttgaggacatcggagaggctccaacc
+2628580/1
CCBFFFFFHHHHHJJJGGJHIJJJJJIIJJJJJJJJJJJJJJJJJJGJIJ
@2128281/1
ccggaactactgttgatgtcggcatcactcatccgacagaatttgatttc
+2128281/1
@@@DDFDEHGHFFIIHGGIDEG@AEFDGEGEHFHIIIGEIAHIIIIICGH
@2128298/1
ccggaactcataacaatagattcgattatagagtaagagtagccggagtg
+2128298/1
CCCFFFFFHHHHHJJJJJJIIJJJJJJJJJJIJCGGJJJFFGIJJJGJFH
@2128609/1
ccggaagatcgaagaaagacgccaaacattcggcagccaagaacttgctg
+2128609/1
@CCFFFFFHHHHHJJJJJIJIIJJJJJJJJJIJJJIGIJFJJJIIIJJJJ
@67104/1
aaaaccttgataaatggaacgaaattaaacacgctgagaaagctatggtt
+67104/1
CCCFFFFFHHHHHJJJJHIIJIJJJJJJJJJJJJIJJJJJIJJJJJJJHG
@6714972/1
agtcacgagaatttgaaaagcgagcttcatgatcccctgaagaatatatc
+6714972/1
BCBFFFFFHDHHHJJJJJJJIJIJJJJJJJIIJJJJIJJJJJIIJJJJJJ
@4678257/1
gtaaaagtggtgatctaggtggtttaatttctccataaccatcatctggt
+4678257/1
B@@FFFFDHFCFAHHHIJJFHJEHGGIIJJJJJIIIIJJGGDHEIJJIIE
@4678313/1
gtaaaagtgtcactaggtagcttggcacaatatttattaagtaaag
+4678313/1
CCCFFFFDHFHHGJJJJGIJJJJJIJIJJIJIJJJJJJJIJIIJJJ
@4678322/1
gtaaaagtgtgctcaattggtttatcctctactgtacaactgtttacctg
+4678322/1
@@@DDDDAFFHFDH@GGIII>GGGGIIIIFHHHGIIIIHIGIDEHIIIII
@4678323/1
gtaaaagtgtgctccattggtttatcctctactgtacaactgtttacctg
+4678323/1
@?;DFFDAFFHHFIJIIJJIDHIIIJICHJIIJJHIJIEHIIGJJJIJJJ
@4678324/1
gtaaaagtgtgctccattggtttatcctctactgtacaactgtttacctg
+4678324/1
@@BFFFFDHHFHHJJJJJJJHHJJJJJJJJJJJJIIJIJJJJCGHIJJJJ
@4678325/1
gtaaaagtgtgctccattggtttatcctctactgtacaactgtttacctg
+4678325/1
@BBFFFFBFFHHHJJJJIJJFHIJJJJJJJJJJIIGIJIJJJJIJJJJJI
@4678326/1
gtaaaagtgtgctccattggtttatcctctactgtacaactgtttacctg
+4678326/1
@CCFFFEFHFHHHIIJJJIJ?FHGIIIJIHIJJJFIIJJJJJHIJJIJIJ
@4678327/1
gtaaaagtgtgctccattggtttatcctctactgtacaactgtttacctg
+4678327/1
B==DFFFDFHHHHJJJJJJJIIIIJJIJJJJIJJIIIJJJJJHIJJJJJJ
@4678328/1
gtaaaagtgtgctccattggtttatcctctactgtacaactgtttacctg
+4678328/1
CCCFFFFFHHHGGJJHIJJJGIJIJJJJJJJJJIIJJJJJIJIJJIJJJJ
@5701591/1
tgttaacttcgtagctcctttaaaagacatttgtgctgaaaagaaaattc
+5701591/1
@C@FDFFFHFDFHIIGHIEHICHIJEHIGHIJJIIIJIJJJJIJIJJGII
@7743242/1
cagcactattgacactaagaaatcacagagccccgggcccagatggcatt
+7743242/1
@@@DDFFFHHHHGEHJIIJGGJGGIJJHGGGEGIHGGHGIHJGHIGF@GG
@7743243/1
cagcactattgacactaagaaatcacagagccccgggcccagatggcatt
+7743243/1
CCCFFFFFHHGHHJJJJJJJJJIIJJJHIIJJJJJJJIJJJJIJIJJJII
@7743244/1
cagcactattgacactaagaaatcacagagccccgggcccagatggcatt
+7743244/1
CCCFFFFFHHHHHJJIJJJJIJIIJJJHIJJJJIEGBBHHAFHGIGGGIJ
@7743245/1
cagcactattgacactaagaaatcacagagccccgggcccagatggcatt
+7743245/1
CCCFFFFFHHHHHJJJJJJJJJJJIJIIJJJJJJJJIIJJJJJIJJJJJJ
@7744804/1
cagcagcatatcttatcatgtttcttgtctgtccttctgtcatttttcta
+7744804/1
CCCFFFFBHFHHHJGIJJJJJJJJJJJJJJIHIJJJJJJJJJJJJJJIJI
@2633043/1
cgtcaaatgtcgcaaattatgtcacataaatgtcaaaatgccacataatt
+2633043/1
@@@DFFFFGHFFHGIJIJGHIJJJJJJJJGIIJIIJJGIFBHHGHIGDGI
@2633044/1
cgtcaaatgtcgcaaattatgtcacataaatgtcaaaatgccacataatt
+2633044/1
@@@DFFFFHFHHHJJJGJIIHGIIIJJJJJJJIJJJJJJIIJJJJJJJJJ
@4681057/1
gtaaaatcgttctagacatactttatgctcttgacatttcgttaaagaac
+4681057/1
CCCFFFFFHHHHHJJJJJJJJJJJJJJJJJJJJIJIJJJJJJJJJIIJJJ
@4681143/1
gtaaaatctcgcttcatgattgaaaatttgcaaggtttggaggagttgta
+4681143/1
C@CFFFFDH4CFBGGHIIGGHBHHJJJJIJJJJIJFHIIIHGIBGDFIIJ
@4681238/1
gtaaaatcttgcttcatgattgaaaatttgcaaggtttggaggagttgta
+4681238/1
;@<DDDE;CCFADGGEFHIIFEIIBHDGECHGEB;:CEC<FEGGB@GCHI
@4681239/1
gtaaaatcttgcttcatgattgaaaatttgcaaggtttggaggagttgta
+4681239/1
@?@DFFFFHHHHGIIIIGIIIDIIIIIGICHIIIIHIIIFCCGGIBDGB?
@4681240/1
gtaaaatcttgcttcatgattgaaaatttgcaaggtttggaggagttgta
+4681240/1
BC8DDFFFHHHHHJJJJJHJJJJJJIJJIJIIIJJGHIIJJJJJJIJIIJ
@4681241/1
gtaaaatcttgcttcatgattgaaaatttgcaaggtttggaggagttgta
+4681241/1
CBCFFFFFHHHHHJJIIJIIJGHJJJJJJIJJIJJEHHIJHIIBFDGIHI
@4681242/1
gtaaaatcttgcttcatgattgaaaatttgcaaggtttggaggagttgta
+4681242/1
CCCBFFFFGHHHGJJJJJIJJGJGJIJJJJJJIJJGHIJJJJJIJGGIHI
@4681243/1
gtaaaatcttgcttcatgattgaaaatttgcaaggtttggaggagttgta
+4681243/1
CCCFFFFFHHFHHJJJJJIJIGHJJJIJJIJJJJJIIJIIIIJIIDHHIJ
@4681244/1
gtaaaatcttgcttcatgattgaaaatttgcaaggtttggaggagttgta
+4681244/1
CCCFFFFFHHGHHJJJJJGJHIHJJHJJJJIJIJJCFHIIJJJHIHHIII
@4681245/1
gtaaaatcttgcttcatgattgaaaatttgcaaggtttggaggagttgta
+4681245/1
CCCFFFFFHHGHHJJJJJJJJJIJJIJJJJJJJJJGIIIIHIJHHGHIIJ
@4681246/1
gtaaaatcttgcttcatgattgaaaatttgcaaggtttggaggagttgta
+4681246/1
CCCFFFFFHHHGHJJJJJIJJIJJJJJJJJJJIJJHIIJJJJJIJEHIHI
@4681247/1
gtaaaatcttgcttcatgattgaaaatttgcaaggtttggaggagttgta
+4681247/1
CCCFFFFFHHHHHJJJJJHJJJJJJJJJJJJJJJJHIJJJJJJHJHIJHI
@4681248/1
gtaaaatcttgcttcatgattgaaaatttgcaaggtttggaggagttgta
+4681248/1
CCCFFFFFHHHHHJJJJJJJJJJJJJJJJIJJHIICGHIJIIJIJHIJJJ
@6201326/1
aaaatgcgtgtgtgcaggtatatttatcacatcattcgtcgt
+6201326/1
@@@DD?DDFHHDHGIGDIIEIIIGBHHHEBEHGBGIFDFG0?
@595628/1
agcttctttgacttgccagtgccaatttcgcggaatttcaacacatgaca
+595628/1
CCCFFFFFHHAHHIIHIG@HIGIIIIIIIIIIIGGHIGIIIIHGGIIIGF
@596688/1
aggaaaagcccagaagaacgttcgactttcacttcattctatcggccttt
+596688/1
CCCFFFFFHHHHHJJJJJJJHJJJIFHHIJEIIJJIJJJJJJJJJJJJII
@6203622/1
aaaatgtcaaaattttgcaaattatgtggcattttgacatttatgtgaca
+6203622/1
CCCFFFFFHHHHHJJJJGJJJJJJJJJIJJJJJJJJJJJJJJJJJGIIJJ
@3648386/1
cttcgtcactcgcaaatgtagaaggcagattgttaccctccacgggtaaa
+3648386/1
B@=DDDFFHHHHHIJJJJEHHIJJJJJJJIJJJJJIJJJJJJJJJJEGIG
@3648387/1
cttcgtcactcgcaaatgtagaaggcagattgttaccctccacgggtaaa
+3648387/1
CCCFFFFFHGHHHJJJJIHHIIJJJJIJGJJIJJJJJJJJJJJIJIGHIJ
@3648388/1
cttcgtcactcgcaaatgtagaaggcagattgttaccctccacgggtaaa
+3648388/1
CCCFFFFFHHHHHIIJJJIIIJJJJIIJJJJJJJJJJJJJJJJJGIFGHG
@3648389/1
cttcgtcactcgcaaatgtagaaggcagattgttaccctccacgggtaaa
+3648389/1
CCCFFFFFHHHHHIJJJJHIIJJJIJIJJJJJJJJJJJJJJJJJIJGHII
@5181669/1
gtttgatattgggactgcaagtgcgaatatctgtagtcgaagtgttgttg
+5181669/1
@@@FDFDFFGBFHID@AFHHIAEHIIIGGHGGEIGBHIFGDHBB?B@BD@
@5183990/1
gtttgatttcgccagttccgacattttttctgattccgaaaatgttctta
+5183990/1
C@CFFFFFHHHHHIJIJJJJJJEHHJJJJCDD@DHGIHFHIIGGBFDHIC
@7744943/1
cagcagcccgctcctccacaacagcaacctggagcgagacaacagcagcc
+7744943/1
@@@DBA??FHA8CFEHHGGHIEI@GEGII;?FDBHB@@AGF9@F@EHH92
@7745230/1
cagcagctgagattaatgtaggctgtttaacacaatgtgttaaagta
+7745230/1
CCCFFFFFHHHHHJJJJJJJJJJJJFIJIIEDHHIIJBFDHGIJIDG
@7745805/1
cagcaggttttttaacagtttgaaaaccttgataaatggaacgaaattaa
+7745805/1
CCCFFFFDHHHHHJJJIJIIIGHIJJJJJJJHJIIIIJIJIJIIIJJJJJ
@7746180/1
cagcagtcccacaaagtttcacagttccacaaaacgctgaaaaattccgt
+7746180/1
CCCFFFFFHHHHHJJJHIJJJJJJJJJJJJJJJJJJJJJJJJJJJJIJJF
@5703814/1
tgttattctaaaaagaagactgctaaacgttaaattttaaaagcctctta
+5703814/1
BC@FFFFFHGHHHJIHIHJJJJJJJJJIJIJJJJIJJJJJJJIJJJJJJJ
@6717348/1
agtctgtatattttcttgtatcacttattgcgtctttgctttggtcactt
+6717348/1
B@BDFFDEHHGHHJIIIICIJJJJJJJJJJJJHIJJJJJJJJJJFIJJIJ
@4684819/1
gtaaacactcttctagggataaggaaggagttacagtgtttttaaatccc
+4684819/1
B=?BDFFFHHHHHJJJJJJJJJJJJJJJIJJIJJJJGHIJJJJIIIJJJJ
@6205611/1
aaaattaaatcaatatggcgactgagaggcaaacaaatgttattttatca
+6205611/1
CCCFFFFFHHHHHJJJJJJJJJBH<FBFHGCGGEEIIGGFHEEHIJGGGF
@2133277/1
ccggagtggaagcaactggtactggttgctcaaagcagattagtaaacat
+2133277/1
CCCFFFDDHHHHGJJJJJJCFHIIJIIJDIIGIJJJJIIJJJJHIIJJJJ
@6206221/1
aaaattagttgctatccttctctttgacattgcttgtggtcacttttcgc
+6206221/1
CCCFFFFFHHHHHJJJJIJIJJJJJJJIJJIIIJIJHJJGGIJJJJJJJJ
@2134228/1
ccggatggcattcatgcagaaccgattaagaaaggggcagacaacttcat
+2134228/1
CCCFFFFFGHHGHIJJJJJIJJJJJIJJJJJJJJJJIIJIJJJJJJJIJG
@6207491/1
aaaattcgttctacatatgaaacatgtcagttatatattcacctttatat
+6207491/1
@BCFFFFFFHHHHIIIJJJJJJIGJJJIJJGHGGGIIJJIJJJJJJJIJH
@6207492/1
aaaattcgttctacatatgaaacatgtcagttatatattcacctttatat
+6207492/1
C@CFFFFFHHGHHJJJJJJJJJJJIJHHJIGIJIJJGIJJIJJJJJJJII
@6207493/1
aaaattcgttctacatatgaaacatgtcagttatatattcacctttatat
+6207493/1
CCCFFFFFHHHHHJIJJJJJJJJIJJIIJIIIJJJJJJJJJJJIIJJJJJ
@6718259/1
agtgaatgttgataaaggaatatggagaggtgacaaattcttccaagcgg
+6718259/1
?B=DDFFFHHHFHJJJJJHJIJJJIFGHGE<CGIJJIIGJJJIGHIIIII
@6207644/1
aaaattctgactagcgattcttctgtcttctcacagagatcttcgacaaa
+6207644/1
CCCFFFFFHHHHHJJJJJJJJJJJJIJJJJJJJJJJJJJIJJJJJJIJJJ
@6718403/1
agtgaccaaagcaaagacgcaataagtgatacaagaaaatatacagacta
+6718403/1
B@?DFFFFHHHHHJJJJJGJJJJJJICGHIGJIJJJJGIIJJJJIIIJJJ
@4684955/1
gtaaacagttgtacagtagaggataaaccaatggagcacacttttacttc
+4684955/1
@?@DFFDFFHHHHGIICGAIIFIIIIIIIIIIIIGGECGGGIIIIIGIGG
@4684956/1
gtaaacagttgtacagtagaggataaaccaatggagcacacttttacttc
+4684956/1
@@@FFBDDFFH<DFGBCEFGEGDHIIIGGGGDGBDGHGGGIIGIC>BHIG
@4685211/1
gtaaacatgaagctgcatacaatgcattaaagctgctagaagaggacggc
+4685211/1
@?@DDDBEFDDHFIIIGEIIIIIEGGHGIIEHIIIIIIGIGIIA@BBGHE
@4685226/1
gtaaacatgatgctgcatacaatgcattaaagctgctagaagaggacggc
+4685226/1
CCCFFFFFHHHHHJIJJJJJJJJJJJJJJJJJJIIJJJJJJJIJJIJJJJ
@6719329/1
agtgctgccgttacttcctcaagcgctggtaacgctttatcgggttctgc
+6719329/1
BCBFFFFFHGHHHJJJJJJJIJJJJJJJJGHIJJJJJJJJJJJJIJJJJI
@597453/1
aggaaagaaaaaaatgtcaaaattttgcaaattatgtggcattttgacat
+597453/1
=?@DDDFFHHHFFIEBHDFHIGIGIIIIIGIIIFCFHGCDGHBGFHIIHH
@597720/1
aggaaagttgagtcatttgaggtctaaacaagttagcaatttgaatttat
+597720/1
CCCFFFFFHHHHFHJJJJJJJJHHJJJJJJIJIJJIIJJJJIJIIJJJJJ
@3650344/1
cttcgtgttccatttcatagaatgg
+3650344/1
@@@DDDB:::ABFFFEB:CFAF<:C
@3650345/1
cttcgtgttccatttcatagaatggtggtggccatctgcggg
+3650345/1
@@@DDDDDHFHBAHG@<CC<AI<?F3AF@CF@F3?CDBC:FH
@3650346/1
cttcgtgttccatttcatagaatggtggtggccatctgcgggacatgcac
+3650346/1
;:=BDDDDHDHDBHIGG>IHEGCAG<CFE;GGBGCGIBGIDHGBE<FGIE
@3650347/1
cttcgtgttccatttcatagaatggtggtggccatctgcgggacatgcac
+3650347/1
@@@DDDDADBCDDHHEHFCHCH@HG:CF1AG@GBFHCCEHII6DB@C9=7
@3650348/1
cttcgtgttccatttcatagaatggtggtggccatctgcgggacatgcac
+3650348/1
CCCFFDFBHBHDFIIGBDFHHGFHI?EG8FHCHHIIGGEDHI0@AFEGH>
@3652069/1
cttcgttgtacatcgcttggagatcttcttctgaaatctcttctctctcg
+3652069/1
:??===BDHHFHHIBHFEEHCBH;BCFAGIBHI9G?C?C9D?GDHIIIGA
@2636402/1
cgtcactcgcaaatgtagaaggcagattgttaccctccacgggtaaatcc
+2636402/1
@@?DDDFFHHHHFGECGGIIIIIHIJJJBIGIJJGGIGGIIJG:FEGHII
@2636403/1
cgtcactcgcaaatgtagaaggcagattgttaccctccacgggtaaatcc
+2636403/1
BBBFFFFFHHHHHJJGIEIIJJIIJJJIJJJJJJJJJJJJJGIDFHJJGG
@2636404/1
cgtcactcgcaaatgtagaaggcagattgttaccctccacgggtaaatcc
+2636404/1
CCCFFFFFGDDHHGEFH@BHGIHHEHIIIIIGEHGGIIIIIIIHEHIIII
@4686322/1
gtaaacgtcagtttgcgtttcaatgcatcgataagacgaatgg
+4686322/1
@@@DBDDFGGHFHGBDH@GEHGDHHIIBHGDB@8B?9?080??
@4686323/1
gtaaacgtcagtttgcgtttcaatgcatcgataagacgaatggtaaagct
+4686323/1
@BBFFEFDHHHHHIJJIHIJJIJJJJJJJJJIJJJJIIJJJJJFGHIIJH
@4686324/1
gtaaacgtcagtttgcgtttcaatgcatcgataagacgaatggtaaagct
+4686324/1
CCCFFFFEHHHFDIIIHEHIJJJJJIJJJJJJJIIGJIJJGIJGFHIJII
@4686325/1
gtaaacgtcagtttgcgtttcaatgcatcgataagacgaatggtaaagct
+4686325/1
CCCFFFFEHHHHHJJJJIJIJIIJJJJJJJIJJJJIIJJJJIIDEHIJJG
@4686326/1
gtaaacgtcagtttgtgttttcaatgcatcgataagacgaatggtaaagc
+4686326/1
CCCFFFFDHFFHHIIFGEHIJJJJJJJJJIJIHIIIJIGJJIJJCFHIII
@2637059/1
cgtcagccgccatattgatttaattttgacatgttagaatgccctattga
+2637059/1
@@@DFDDFHGHHFIJIIHHHHGEHJJJJIJIJJJJJJJJJJJJGJIJJJI
@2637060/1
cgtcagccgccatattgatttaattttgacatgttagaatgccctattga
+2637060/1
@C?DDFDFGGHFHHHHGFGIIEHHJJJIHIJJIJIIJJJJJJJJJHIIED
@2637061/1
cgtcagccgccatattgatttaattttgacatgttagaatgccctattga
+2637061/1
BB?DFFFFGHHDFHIIGGIHJGIJJJJJJJJJJJJJJJJJJJJJJJJJJJ
@2637062/1
cgtcagccgccatattgatttaattttgacatgttagaatgccctattga
+2637062/1
BBBDFFFFHGHFHJJJJGIIJIJJJJJJJJIJJJJIJJIJJJJJIJJJJJ
@2637087/1
cgtcagcgtcctccaggagttgctgagccgtcgcggcatcactcccaaat
+2637087/1
CCCFFFFFHHHHHJIJJIIFHHIIJJJJJJIJIJIIGIIJJHGHHHBDF>
@4170571/1
gacgtataaagtatgtgttcaccaagagaagaaagctatacagtagtcaa
+4170571/1
@BBF=BDDFHHFHGIFHHHJJIIGIJGJJJIIJGGIJJJIIJJGGGFIIG
@3161206/1
ctctgtactttgcatcaaataaatgctcccttttcacaatataataaata
+3161206/1
CCCFFFFFHHHHHJJJJJJJJJJJJJJJJJJJJJJJJJJJJJJJJIJJJJ
@2637680/1
cgtcagtttgcgtttcaatgcatcgataagacgaatggtaaagctgctaa
+2637680/1
@@@DDDBDHDFF<EHGGI@EEFEHIE=FHGGGGIIGGI<DFHGGGIGIII
@2637681/1
cgtcagtttgcgtttcaatgcatcgataagacgaatggtaaagctgctaa
+2637681/1
@@@DDDDDF<<F<BG@@FDHFEDHFFIIIEFIFBGFIIDGIIE>FIIIII
@6719866/1
agtgggaaggtttaggtatttgtggtatctgtcgatgttgccagaacgta
+6719866/1
@C@FFFFFGHDFHGII2AFHIGFHIEHIJJJIIJIJJIHIIIJJJFGGHI
@6720338/1
agtgtattacctctaaagctatctactcgttatataatcatcattcaaac
+6720338/1
@@BFDEFFHHHHHJJJJJJJJJJJJJJJJIIJJIJJJIJIIJJJJJIJJJ
@6721191/1
agttaaccagacaaagcacctatcgaatcgaatattagtagcaagatccg
+6721191/1
?@1ABDDFHBDHFGGGGHFDBGA@E8FE@FBDBCF@BG9BD<BGHC3BGC
@3655640/1
cttctacatttgcgagtgacgaagagactctcagcttcaacgccaaggac
+3655640/1
CCCFFFFFHHHGHJIJ@GHJIIJJJJIIJJJJJJJJJJJJJ@GHJJIJJJ
@3655641/1
cttctacatttgcgagtgacgaagagttggccactaaactgggcagctcg
+3655641/1
@@@DADDADFH?F>EE:C9F?CHEGHC@?F<??FHIIID@?FHEHIIGEA
@5709202/1
tgtttacctgtgtatgataaataaacttttttcgggtttggaaaaatttc
+5709202/1
CC@FFFFFHHDFFGGGGHCHIGGHHHIJJJJJJJJJHIIIGDHIJJEIJJ
@3656386/1
cttctactccttcccagacctcgaagaaggaggactggcgacttaccggg
+3656386/1
@@@;DEFFFHBHHIIBEBHIIGDEDHHIGIEGICHIIIGE6@FA>GIGGI
@3656584/1
cttctacttaccacttagcagaacccgataaagcgttaccagcgcttgag
+3656584/1
@@@DDDDBDHHHHGDGHEIG@GHHIG<@<D?DBHI6D0BFHABHG?AGCC
@5710266/1
tgttttcagttgaaaaagtagcagatagtagaagtgaagcaagacaggct
+5710266/1
BCBFFFFFHHHHGJJJJJFGIIJIHJJJHHIJJJHIJJJIJIJJJJJJIH
@3657154/1
cttctagcagctttaatgcattgtatgcagcatcatgtttactaatctgc
+3657154/1
BB:ADEFFHGHHHJIJJJIJJJJHIEGJIJJIJJJJIIIJJJJJJJJJJJ
@3657155/1
cttctagcagctttaatgcattgtatgcagcatcatgtttactaatctgc
+3657155/1
CCCFFFFFHHHHHJJJJJJJJJJJJJJJJJJJJJJJJJJJJJJJJJJIJJ
@6209409/1
aaaatttatagttttttgcatttttattcggcttattgtaatattcctcc
+6209409/1
CCCFFFFFHHHFHJJJJJJJJJJJJIJJJJJJJJJJJJIJJJJJJJJIJJ
@6209410/1
aaaatttatagttttttgcatttttattcggcttattgtaatattcctcc
+6209410/1
CCCFFFFFHHHHHJJJJJJIJJJJIJJJJJJJJJJJJJHIJJJJJIJJJI
@4172121/1
gactaaagaaacgctcgtggggagcgatgacgaataaagtatgtgttcac
+4172121/1
CCCFFFFFHHHHHJIJJEHIJJEHIJJJJIIIIIJJJIJFFIIEHHIJHH
@6209650/1
aaaatttcaaattgttcaggtaaaatcttgcttcatgattgaaaatttgc
+6209650/1
CCCFFFFDHDFHGGFGHGHG<EIDCHGIGGGGGIIIIFHIIIIIHIIGEE
@6209651/1
aaaatttcaaattgttcaggtaaaatcttgcttcatgattgaaaatttgc
+6209651/1
CCCFFFFFHHHHHJJJJJJJHIJJJJJJJJJJJJJJJDIJJJJJJJJJJJ
@5186443/1
gtttgcgtttcaatgcaccgataagacgaatggtaaagctgctaaaaaag
+5186443/1
CBCFFFFDHHHHHJJJJJJJIJJJJIJJJJJJJHIJJJIJJJJJJJIJJJ
@5186444/1
gtttgcgtttcaatgcatcgataagacgaatggtaaagctgctaaaaaag
+5186444/1
@?@DFDFDHHFHHJFGIIIIJIJGG<GCGIDHA0?DGC?BBGIIJJFJJH
@5186445/1
gtttgcgtttcaatgcatcgataagacgaatggtaaagctgctaaaaaag
+5186445/1
CBCFFDDDHHHHHJIIIJJJHIJJJJIJJJIIJGIJJJJJJJJJJJJJJJ
@6210002/1
aaaatttctaatattgcgatatttttttatcgatctggcttcaatgtttg
+6210002/1
BCCFFFFFHHHHHJJJJJJJJJJJJJJJJJJJGIJJJIJJJJHHIJJJJJ
@6210003/1
aaaatttctaatattgcgatatttttttatcgatctggcttcaatgtttg
+6210003/1
CCCFFFFFHHHHHJJJJJJJJJJJJJJJJJIJJIJIJJJJJJJJ8CFHGI
@6210004/1
aaaatttctaatattgcgatatttttttatcgatctggcttcaatgtttg
+6210004/1
CCCFFFFFHHHHHJJJJJJJJJJJJJJJJJJJJJJJJIJJJJJJJJJJJJ
@1637727/1
cagatcgataaaaaaatatcgcaatattagaaattttcaaatattcttcg
+1637727/1
@@;DDFFFHHHHHJJJJJJIJIJJJJJJJJJJIJJJJJJJJJJJJJJJJJ
@1637728/1
cagatcgataaaaaaatatcgcaatattagaaattttcaaatattcttcg
+1637728/1
@@@DD;ADHHBHDDEH@G9?:?F6GAH9DAF@9BFBA99????DF<B4CC
@1637729/1
cagatcgataaaaaaatatcgcaatattagaaattttcaaatattcttcg
+1637729/1
CCCFFFFFGHGHHJJJJIIGIIJJIJJJIGIHHHJJJJIJJJJJJJJJJI
@1637730/1
cagatcgataaaaaaatatcgcaatattagaaattttcaaatattcttcg
+1637730/1
CCCFFFFFHGHHHIJJJJJJIJIJJIIJJJIJHJJJJJJJJJGJJGIJJJ
@1637731/1
cagatcgataaaaaaatatcgcaatattagaaattttcaaatattcttcg
+1637731/1
CCCFFFFFHHHHHJJJJJJIIIIJJJJJJJJJIJJJJJJJJJIJJJIJJJ
@1637732/1
cagatcgataaaaaaatatcgcaatattagaaattttcaaatattcttcg
+1637732/1
CCCFFFFFHHHHHJJJJJJIJJJJJJJJIIJJJJJJJJJJJJJJJJJJJJ
@1637848/1
cagatcgttgttaaggaacacgcggtagcggaagattggctc
+1637848/1
BCCFFFFFHHHHHJJJJJJJJJIJJCGHHJJGFGHIJJIJJJ
@1637849/1
cagatcgttgttaaggaacacgcggtagcggaagattggctc
+1637849/1
CCCFFFFDFHHHHIIJJHJJJJJIICGHIJJJGIHIIIJJIJ
@7750146/1
cagccaagaacttgctggatctcttggtcggaaaagtgactcccgaacaa
+7750146/1
@@@FFFFFFFHGFGIJIJJJJJHIGIHBHEFFFHIHHIIJIJGIJIHH<=
@7750330/1
cagccaatgggattgcccatcactttgtcatcgaacgatgtcaccacctg
+7750330/1
B@@FFFFDFHHHFGJJIJJIIGIJJJIIJEIIIJJJJGIGJJJJIIEIIG
@7750331/1
cagccaatgggattgcccatcactttgtcatcgaacgatgtcaccacctg
+7750331/1
CCCFFFFFHHHHHJJJJJJJJJJJJJJIJJJJJJJJJJIJJJJJJJJJJJ
@4173275/1
gactcccgtcagcgtcctccaggagttgctgagccgtcgcggcatcactc
+4173275/1
CCCFFFFFHHHHHJGHJJIJJJJEHGHIIIIIJJJJIIIJJIHHFFFFEE
@5187275/1
gtttgctgttgttgggcacctttttgctgcccttg
+5187275/1
11:A==2ACFHCBA9GGBE?EFCCC:?:::C??F?
@3162182/1
ctctgtcggtagatttccgtgaagtggtccgtgccccttgcgg
+3162182/1
@@@DDDDDF@DDF>GIDFD:C8C<2AE1?FA?B:DGF2?3<:D
@3162183/1
ctctgtcggtagatttccgtgaagtggtccgtgccccttgcggtt
+3162183/1
???DDDD?@0AD>2:C<C;FF7F92<9E9?01:8:BD2BBB7D66
@3162184/1
ctctgtcggtagatttccgtgaagtggtccgtgccccttgcggttacccc
+3162184/1
CCCFFFFFHCFFHJIJIJIDHGIJHHGFHIFGGHIJJIIIJIJGIJIJJJ
@4689488/1
gtaaagctgctaaaaaagcaggaaaagcccagaagaacgttcgactttca
+4689488/1
CBCFFFFFHHHHHJJJJJIJJJJJJJIJIJIIJIJJJIJGIIIJIIIJJH
@3162626/1
ctctgtgatttcttagtgtcaatagtgctgccgttacttcctcaagcgct
+3162626/1
@?@FFDFDHHHHHJIJGIGHJJJIJHHJIJJJIIIJIIIJJJJJJIIJJC
@3162627/1
ctctgtgatttcttagtgtcaatagtgctgccgttacttcctcaagcgct
+3162627/1
C@@DDDDDDHHDDHEGAFEHFI?IFEHGE@HHB@HGIGIIIIIGIIIGGB
@1640332/1
cagatggcattcatgcagaaccgattaagaaaggggcagacaacttcatg
+1640332/1
CCCFFFFFHHGHHJJJJJJIJJGEFGIIIJJJIHJJJJJJIJJIJJJJJJ
@1640333/1
cagatggcattcatgcagaaccgattaagaaaggggcagacaacttcatg
+1640333/1
CCCFFFFFHHHHHJJJJJJJJJIEHHJIJJJJJJJIIIJIIIJIJJJJJJ
@6210326/1
aaaatttgcaaggtttggaggagttgtactaatttgtgtaattgaagttc
+6210326/1
CCCFFFFFHHHHHGHIJJHIJGIHHIHHGGIIJJJJFHEHGIJJIIJJJI
@6211772/1
aaaattttggtaccaatccagatcacgcccggaacagtttgactaattgc
+6211772/1
@C?BDFFFHHFHHJJJJJJJJJJJJJJJJJIIIHIJJHIIJJJJJJJIJI
@6722959/1
agttattcggacaagttataccgaataaaaaaggaaaactaaaggatttc
+6722959/1
CCCFFFFFHHHHGJJHIJJJJJJIJIIJJIJJIHJJJJJIIJJJJJJJJJ
@2137999/1
ccggccgagtgcatcatggtcatgttttgggactccatgtcgagcttttc
+2137999/1
CCCFFFFFHCFFHIJJJIJAFFHHHIJJJJIGGIJJJJJIJJGIJIJJJI
@2138000/1
ccggccgagtgcatcatggtcatgttttgggactccatgtcgagcttttc
+2138000/1
CCCFFFFFHFHHHJJJJJJHIIJJIJJJJJJJJJJJJIJJJJJJJIJJJI
@6723218/1
agttcaccatcgcttgtcatgtgttgaaattccgcgaaattggcactggc
+6723218/1
BCBFFFFFHHHHHJJJIJJJJIIJJJIJJIJJJJJJIJJJJJJJJJJJJJ
@7752359/1
cagcccccaccaagggaagggggcggcccccatcccaacagaagggg
+7752359/1
CCCFFFFFHHHHHHHJJJJJJJJIJHFDDDD6<CDD>:<?BCDCDDD
@7752360/1
cagcccccaccaagggaagggggcggcccccatcccaacagaagggg
+7752360/1
CCCFFFFFHHHHHIIIJJJJJIIJJHFDDDD65ABD:??B?CC?ADD
@7752361/1
cagcccccaccaagggaagggggcggcccccatcccaacagaaggggtaa
+7752361/1
@1:ADDDDHHHHHIIIGHIIIIIIDFECBBBBCCBBCCBBBCCCBBB77A
@2138615/1
ccggcgatggttcttcaagagctggcaataaagaaaggctttcaatcacc
+2138615/1
CCCFFFFFHHDHHJJJJJIIJIJJJJJJJJJIJJJJJIHJJIJJIJJIJG
@5189368/1
gtttggaggagttgtactaatttgtgtaattgaagttcgtattatttcct
+5189368/1
CBBFFFFFHDHDHIHHJJIJJJJJIIGIJIIJJIJIIJJHHJJJJJJJJJ
@2139498/1
ccggctactcttactctataatcgaatctattgttatgagttcccgtgac
+2139498/1
@@@BDFFFGHHHHJIIGJIIJIJJIJIJJJJGJGHHIJIJHIIJIJIIGH
@2139499/1
ccggctactcttactctataatcgaatctattgttatgagttcccgtgac
+2139499/1
BC<7DDFFHHHHHJJJJIIJJJIJJIJJJJIJGIJJJJJIJJJJJJJIGI
@2139500/1
ccggctactcttactctataatcgaatctattgttatgagttcccgtgac
+2139500/1
CCCFFFFFHHHHHJIJIJIJJIJJJJJJIJJJJIJJJJJJIIJJJJJJJJ
@6725155/1
agttgctatccttctctttgacattgcttgtggtcacttttcgcgcaaag
+6725155/1
BCBFFFFFHHHHHJJJJJJJJJJIJJJJJJJJJJJJJJJJJJJJJJIIJJ
@5190600/1
gtttggctagattctgtttgacattcgaaaagtaaacgtcagtttgcgtt
+5190600/1
@@@FFFFFHHGHHJJJIJJIIIJJJJJIJJJIGHGIJJGHJIGIJJJJFH
@1642075/1
cagattagtaaacatgatgctgcatacaatgcattaaagctgttaga
+1642075/1
CCCFFFFFHHHHHJJIJJJJIJJJJJJJJIIJJJJJ4EFIJJIJJJJ
@1642307/1
cagattcacaagcaggatcaactcaacagctcaatccatctgagattcag
+1642307/1
CCCFFFFFHHHHGJJJIIJJJJIJJJJJIJJJJJIJIJIJJJJJIIJJJH
@1643360/1
cagattgttaccctccacgggtaaatcctgcaaggattgccacatcttgt
+1643360/1
CCCFFFFFHHHHHJJJJJJJJFHIJJJJJJJJJJIJJJJJJJJJJJJJJH
@5713962/1
ttaaaatttaacgtttagcagtcttctttttagaataacattgacattct
+5713962/1
CC@FFFFFHHHFHBHIIIIJIIJIGGGGGJJFGHIIJJEFGHEHIJJJII
@3661739/1
cttctccaagtttgtgctgggcaaatcaatcaatttgcctcgaaatctaa
+3661739/1
@@@ADDDD;AFBFA?FEE<BDBFFIIDHCBFGHEHIEFHEDDHGDGDCB9
@3661740/1
cttctccaagtttgtgctgggcaaatcaatcaatttgcctcgaaatctaa
+3661740/1
@CCFDDEDHGHHHIEDFABEHFHHHHHJIJJJJJJJJJJJJJJGIIJIFJ
@3661741/1
cttctccaagtttgtgctgggcaaatcaatcaatttgcctcgaaatctaa
+3661741/1
CCCFFFFFHHFFHGGIIIIFIJJJJJJJJJJJJJJJJJJJJJJJJJJJII
@3661742/1
cttctccaagtttgtgctgggcaaatcaatcaatttgcctcgaaatctaa
+3661742/1
CCCFFFFFHHFHHJHIJJGIGIIIIJJJJJGJJIJJJJJJJJJJIJJJJI
@3661743/1
cttctccaagtttgtgctgggcaaatcaatcaatttgcctcgaaatctaa
+3661743/1
CCCFFFFFHHHHHJHJJJJJJJJJJJIIHIJJJJJJJIIJJJJJJJJJJH
@3661744/1
cttctccaagtttgtgctgggcaaatcaatcaatttgcctcgaaatctaa
+3661744/1
CCCFFFFFHHHHHJIJJJJJJIIJJJJJJJJJIJJJJJIJJJIJJJJJJH
@4174477/1
gactgttgtagctgattaaggggtgtattctatatttcggttaaatttaa
+4174477/1
CCCFFEFFHHHHHIGHIIIJJJJCGGIIJJJIJJJJJJIF?0?DHIJJII
@4174478/1
gactgttgtagctgattaaggggtgtattctatatttcggttaaatttaa
+4174478/1
CCCFFFFFHHHHHJGIJIJIJJJCFGHIIJJJJIJJJHII:08DHIIJJI
@604105/1
aggagatcgccagcgaacaatccttcgaggtaacctacgtggacatcgaa
+604105/1
CCCFFFFFHHHHHJJIJJJJJJJIIJJJIJGHIIJJIIIFHIIIJJIJII
@604106/1
aggagatcgctagcgaacaatccttcgaggtaacctacgtggacatcgaa
+604106/1
CCCFFFFFHGHHHJJJJIJJJIJJIJJJJJDFHIIJJJJGIIJJJJJJHI
@604297/1
aggagatgtctttgaatccgtagcaggtgcaatatttttagattctggaa
+604297/1
CCCFFFFFFHHGHJJIIJJJIIJJIJJAFHIJJJJIJJJJJJJJJJJJJJ
@605678/1
aggagttgctgagccgtcgcggcatcac
+605678/1
@?@DDDBB:C??ABGB8CGA<F0?F;B?
@606006/1
aggatagcaactaattttacaagctatactttgcatagaattagtggttt
+606006/1
CCCFFFFFHHHHHJJJJJJJJJJJJJJJJJJJIJIJJJJJJJJJGIJHIJ
@606025/1
aggataggcagcagacagcttccgtttaagaattgacatctcgtatgagt
+606025/1
CCCFFFFFHHHHGIIIIIFJJIJIIJJJJJJJJJJJJJJJJJJDHIIJJF
@3165782/1
ctcttaaatttaaccgaaatatagaatacaccccttaatcagctacaaca
+3165782/1
@@CDDFFFFHFHFGIGIHIIFIG<HGCH@CE?FEGBGHHAFHFHIIEHCB
@3165783/1
ctcttaaatttaaccgaaatatagaatacaccccttaatcagctacaaca
+3165783/1
CCCFFFFFHHHHHJJJIJJJJJJJJJJJJJJJJJJIJJJJJJIJIJJJJJ
@3165786/1
ctcttaaatttaactgaaatatagaatacaccccttaatcagctacaaca
+3165786/1
B@CFFFFFGHHGGHGIIJJJJJIIJJJJJJJJJJJIJIJIIIJJJJJJJI
@4175957/1
gacttttctcccctgttcttaaataaagtgtactttattgaaaaattagt
+4175957/1
CCCFFFFFHHHH6AEFHGGIEHIIIIIGEFEHIIIIIIICHIIIIEHIIG
@4176961/1
gagaaaagtcacgagaatttgaaaagcgagcttcatgatcccctgaaaaa
+4176961/1
CCCFFFFFHHHHHJJJJJJJJJJJJJJJJJJJJJJJJJJJJJJJJGJIJI
@6726805/1
agtttgaaaaccttgataaatgaaagaaattaaacacgctgagaaagcta
+6726805/1
BCBFFFFFHHHHHJJJJJJJJJJJJJIJJJJJJJJJIJJIJJJJIJJJJI
@1645806/1
cagcaaaattcggcaaaccagaaaaattggctgatggaaggagagtt
+1645806/1
CCCFFFFFHHHHHIJJJJJJJFHJJJJJJJJJJGIJJHIIJFHFHCG
@3662334/1
cttctcccaagtcgataatttctccgactggcttatggaaaaaacttctg
+3662334/1
CCCFFFFFHHHHHJJJJJGIJEHIJJIJJJJJJJDHGJEIJJJJIIJJIG
@5716148/1
ttaaatttaaaaatgcgtgtgtgcaggtatatttatcacatcattcgtcg
+5716148/1
CCCFFFFFGHHHHIJJJGIHIHIIJJJFHIJJJJJJJJJIJJJIJJJIIJ
@5716149/1
ttaaatttaaaaatgcgtgtgtgcaggtatatttatcacatcattcgtcg
+5716149/1
CCCFFFFFHHHHHJJIJFHGIGIJIJIFHIJJJJJJJIJIIJIJJJIIJJ
@3662806/1
cttctcctcaaacactgtccaatttatgcctaaaaattaatgttaagttg
+3662806/1
CCCFFFFFHGHHHIIGGDHIGIGJJIJIJJJIJJJIJIJJJJIIIIJHII
@6727843/1
ataaaaaaaaaataatagttcttcaagatatatttttcaggggatcatga
+6727843/1
CCCFFFFFHHHHHJJIJJJJHIJJJJJIJJJJJJJJJHEIJIJIJIJJIG
@4697212/1
gtaaattgattttagaaaaaaaccactaattctatgcaaagtatagcttg
+4697212/1
CCCFFFFFHHHHHJJJJJJJJJJIJJJJIIJJIJJJJJJIJIIJJJIJJJ
@6728181/1
ataaaaaattacattcagtatcgatagataatattgatgattataattaa
+6728181/1
@@1=DDFFHHHHHIIIIIHHIIIIIIIIIIIIIIIIIIIIIIIIIIIIII
@2143513/1
ccgggcccagatggcattcatgcagaaccgattaagaaaggggcagacaa
+2143513/1
B@@DFFFFHHHHHJJJJJJJJJJJIIJJJJAFGIIJGJJIJJJJJJIIJI
@2143514/1
ccgggcccagatggcattcatgcagaaccgattaagaaaggggcagacaa
+2143514/1
BCCFFFFFHHHHHJIJJJJJJJIIJJIJJJIIJJJJJJIJJJJJJJJJJJ
@2143696/1
ccgggcgttccgttggtctgattggctt
+2143696/1
@@@DD>DD@CFABBGF8EBGBDGAFFFF
@2143697/1
ccgggcgttccgttggtctgattggctt
+2143697/1
CC@FFFFFHHHHFIJJHIIIHGIJJJJJ
@2143698/1
ccgggcgttccgttggtctgattggcttgtt
+2143698/1
CCCFFFFFHHGFDGGIFHIJIJJJFIJI:?F
@2143699/1
ccgggcgttccgttggtctgattggcttgttcgggcgttacttttccgac
+2143699/1
CCCFFFFFHHHHHIJJGIJJIJJJJJJJ@?D9?FH:@5@=?=EHF;?59A
@5717790/1
ttaacgtttagcagtcttctttttagaataacattgacattctataa
+5717790/1
CCCFFFFFHGHHHJIJJJIIIJIJJIJJJIGGIJJIJJJJJJJJJJJ
@2144301/1
ccggggctctgtgatttcttagtgtcaatagtgctgccgttacttcctca
+2144301/1
@@@ADDD:;;CACB<FGFDEHAHFGCECFFF1?DFFECFDFEEC?@FFEB
@607114/1
aggattgccacatcttgtgagccgccattctcttggctagcttctttgac
+607114/1
CCCFFFFFHHHHHJJJJHIIJJJJJJIIJJJJJJIIJJJJJJJIIJJIII
@2643932/1
cgtcgcggcatcactcccaaatacgaactggtccaaatcgagggcgccat
+2643932/1
CC@FFFFFDDFHDGBGHH@CGBFG;FHGHIH9DGDHI@HHEGIIBBBCA?
@6217482/1
aaacaagaagaaagtaaagttacaccagttgaagaaatacaaacaaatga
+6217482/1
CCCFFFFFFGHHHJEGGHIJIIIJJJIIJJGIIJIJIJIIIJJIIIIJJH
@1648030/1
cagcaacctggagcgagacaacatcacccttcacctccacaacaacaacc
+1648030/1
CCCFFFFFHGHHHIJIGDHJDHIGEHIJJJJJJJJIIIGIJJIJJJJJJI
@1648325/1
cagcaactcacggaaacaagttgagaaatcctttagttttccttttttat
+1648325/1
CCCFFFFFHHHHHIIJJJJJHIIJJJIJJIJIJJJJIJIJJJJJJJJJJJ
@1648742/1
cagcaagagaaatgctggaaaagttaaacgatattctacaggatttatta
+1648742/1
CCCFFFFFHHHHHJIJIJJJJJJIIIJJJJJJJJJJJJJJJJJJJJJJJI
@1648962/1
cagcaagctcctccgcaacagcaacctggagcgagacaacatcacccttc
+1648962/1
CCCFFFFFHHHGHJIJJJJJIJJJJJJJJJJIJGIGHIGEIHHIJGJJJI
@4178647/1
gagaaagctatggttgagtgaaaaaggtgggaaatgttgactgttgtagc
+4178647/1
CCCFFFFFHHHHHFHIGICHHHJJJIJBHHIJIJIJIIIGHJIIJIHHHE
@4699405/1
gtaacaatctgccttctacatttgcgagtgacgaagagttggccactaaa
+4699405/1
?@@=DD>DDFHDFGHIGIIIGEGGGHIICFADHIADBH>BF@@GGGIGD>
@4699406/1
gtaacaatctgccttctacatttgcgagtgacgaagagttggccactaaa
+4699406/1
@@CFFFFFDFHHHJJJJJJJJJIIGIGGCGGIGIGGHGGGHFA<DAGIEH
@3663698/1
cttctcggcaacatatttccacgacaaacctgaactcttcgaagtatggg
+3663698/1
CCCFFFFFHHHHHJIJJJJJJJJJJJIJIJJJJIJIJJJJJIIJHHJJJJ
@1649376/1
cagcaagttcttggctgccgaatgtttggcgtctttcttcgatcttccgg
+1649376/1
CCCFFFFDHHGHHJJIIIIICGHHHEGIIFIDGHEHEGIGEFHIIJGIII
@7758598/1
cagcgtaggcctcaggataggcagcagacagcttctgttaaagaattgac
+7758598/1
@@@DFDDDHHHHHGIIAEFGEGIIJJJEHGHIJJIIICFHIHIHIEHGEA
@7224763/1
caaaaacgtatgacaaaactatagacaaaccagaattacaggaaatggat
+7224763/1
B<@DFFFFHHHGHJJJJJJJJIJJIJJJJJJJJIJJJJJJJJJJJIJJIJ
@7224764/1
caaaaacgtatgacaaaactatagacaaaccagaattacaggaaatggat
+7224764/1
CCCFFFFFFHHHHJJJJJJJJJJJJJJJJJJJJJJIJIJJJJJJJJIIII
@7224765/1
caaaaacgtatgacaaaactatagagaaaccagaattacaggaaatggat
+7224765/1
?@@DFFFA:DFDHEHHIJGIIJJIGHIJJB?FHGIGGHIGIIJJJIIIJE
@7224766/1
caaaaacgtatgacaaaactatagagaaaccagaattacaggaaatggat
+7224766/1
@?@DDFDFACFBFFHGBEGEICGFDHIEGHDBFHDGEEE>GGGFGDBD<B
@7224767/1
caaaaacgtatgacaaaactatagagaaaccagaattacaggaaatggat
+7224767/1
CCCFFFFFFHHHHJJJJJJJJJJIJJJJJJJIIJJJJIJJJJIJJJIJJJ
@7224768/1
caaaaacgtatgacaaaactatagagaaaccagaattacaggaaatggat
+7224768/1
CCCFFFFFHHHGHJJJJIJJJJJJJJJJJJJIJJJJJIJJJJIJJJJJJI
@7758739/1
cagcgtcctccaggagttgctgagccgtcgcggcatcactcccaaatacg
+7758739/1
CCCFFFFFHHHHHJFIFHIJJJIJJJIHIIJJIJJJJJJIJJHHDHEDE?
@7758740/1
cagcgtcctccaggagttgctgagccgtcgcggcatcactcccaaatacg
+7758740/1
CCCFFFFFHHHHHJGIEHIIJJEHJJJIIJJIJGGHIEHCHIHHHHEFFD
@7759434/1
cagcgtttatgatctgccagcttctacacatgaccaaagaattagatgat
+7759434/1
CCCFFFFFHHHHHJJIJJJJJIGJJJJIJJJIJIJJJJJJJJJJJJJJJJ
@7759560/1
cagcgttttgtggaactgtgaaactttgtgggactgctggttgcccaact
+7759560/1
CC@FFDFFHGFHHGIJJJGIIJJJJJJJIJJJIIIIJIJJJJJJJJIJJJ
@5719130/1
ttaagaggcttttaaaatttaacgtttagcagtcttctttttagaataac
+5719130/1
CCCFFFFFHHHHHJJJJIJJJJJJHIJJJJJJGJIIJIJJIJJGJIJIII
@7760052/1
cagctacaacagtcaacatttcccacctttttcactcaaccatagctttc
+7760052/1
CC@DFFFFHHHHHIJJJJIJJJJJJJJJJJJJJJIJJJJJJJJJJIJJJJ
@5196779/1
gtttgtctgccccaagtgggttgttgttgttgaggaggagcagactgctg
+5196779/1
C@CFFFDFHHHHHFGHEGHI@FAFHCFGDGHGHII@GHBDG=FEHEHIEG
@5720227/1
ttaaggggtgtgttctatatttcagttaaatttaagaggcttttaaaatt
+5720227/1
@C@DFFFFCFFH?GFHGGHGIJFHHIGHIJIJJIJIIJIJJIJJHIJJJJ
@1130738/1
caaaaaattctccatcgttacaataagttattcggacaagttataccgaa
+1130738/1
CCCFFFFFHHHHHJJJJHIJJJJJJJJIJJJJJJJJJJJJJJJJJJJIIJ
@609196/1
aggcagttcaccatcgcttgtcatgtgttgaaattccgcgaaattggcac
+609196/1
CBCFFFFFHHHHHJJJJJJJIJJJJJJJJJJJJJJJJJJJIJIJJJJJJJ
@609197/1
aggcagttcaccatcgcttgtcatgtgttgaaattccgcgaaattggcac
+609197/1
CCCFFFDFHHHHHJJIIIJIHIIJIIIJJJJJJJJJJIIJJJJJJJJJJI
@609198/1
aggcagttcaccatcgcttgtcatgtgttgaaattccgcgaaattggcac
+609198/1
CCCFFFFFHHHHGJJJJJJJJIJJJJJJJJJJJJJJJJJJJJJJJJJJJI
@5198190/1
gtttgtgttttcaatgcatcgataagacgaatggtaaagctgctaaaaaa
+5198190/1
@@@FFDDDHHHDFGIIJIGHGIJJJJIIJJJHJJJIIIGBHIIJJHIJJI
@5721200/1
ttaataactagtgcctaataatagtgtattacctctaaagctatctactc
+5721200/1
CCCFFFFFHHHHHJJJJJJJJIJJJIHIJJJJJJJJJJJJJIIJJJJJJJ
@4701227/1
gtaacatgtgtgcttaagtggcttaccttctacttaccacttagcagaac
+4701227/1
?@@DDDDBAAFF?DGDDGHC@BFB:CAHH;A?HHIGIIIEEHGIGIGIII
@2645946/1
cgtctaaaggaaaaagagcatatgaaacaaat
+2645946/1
CCBFFFFFHHFHHJJGHGIJJJJJIJJJJJJJ
@5199666/1
gtttgttgtctaccccatgcagcttgttgttgagatgtaggagctggttg
+5199666/1
CBCFFDFFHHGHHJJJJJJIHIJJJJJJIJIJIJGIIIIIJHHIJJJEIJ
@4702617/1
gtaaccgcaaggggcacggaccacttcacggaaatctaccgacagagagg
+4702617/1
CBCFFFFFHHHHHJIJJIJIJJJJJJJJJJJJJJJJJJJJJJJHHFFFFD
@5200158/1
gtttgtttcagaacaaaccgggaaaagtattatgagaatatgaaatttaa
+5200158/1
@?@D??DDBDFDHGEHI@G@GI1CGHD1?CFDFG@BAHDFG@BDH@DGFG
@4180348/1
gagaaattaaaccacctagatcaccacttttacgacatgtgcacgatccg
+4180348/1
CCCFFFFFHHHHHJJJJJJJJJJJJJJJJJJJIJIJJJJIIIJJJJIJJJ
@7760924/1
cagctacttgaaccgtacgtcaaatgtcgcaaattatgtcacataaatgt
+7760924/1
CCCFFFFFHHHHHJIGHJJGHIJJIJIIJJJJJJJJJJJJJJJJJGJJJI
@7226470/1
caaaaactgctcgtagtgttccacatctaaaactgttgcattaaggtccc
+7226470/1
CCCFFFFFGHHHHHIJHIIJIJJJJJJJJJJJJJJIJIJIGIJIJIJIII
@7226471/1
caaaaactgctcgtagtgttccacatctaaaactgttgcattaaggtccc
+7226471/1
CCCFFFFFHHHHHHJJHJHIJJJJJJJJJJJJJJJIJJIJJJJJJJDHII
@5201629/1
gttttaaaacaatttaagcctcctggagaaaagccacaaccttctcaatt
+5201629/1
BBBFFFFFHHHHHJJJJJIJJJJJJJJJJJJJJJJJJJJJJJJIJJJJJI
@7761998/1
cagctatccactttgccagtggccgtctgctacggaacaggcaaaactcc
+7761998/1
@@?DDFDDDHHFFFHGEIJIGIGGGCFGAHE@BCFHJGGGGCH@HHJBBF
@7761999/1
cagctatccactttgccagtggccgtctgctacggaacaggcaaaactcc
+7761999/1
CCCFFDFFHHGHHJIJJJJIJJIIGGIIJJJJJIJIJJIIJJIJIJJJJJ
@7762000/1
cagctatccactttgccagtggccgtctgctacggaacaggcaaaactcc
+7762000/1
CCCFFFFDHFHHHJIIJIJHGIJGI@EHHGEHIGGGHJFIGHEGIHJIII
@7762001/1
cagctatccactttgccagtggccgtctgctacggaacaggcaaaactcc
+7762001/1
CCCFFFFFDHHGHEGGHHIGIJICGCEAHGGGIHJGEIJJDGGEEGIIIJ
@7762002/1
cagctatccactttgccagtggccgtctgctacggaacaggcaaaactcc
+7762002/1
CCCFFFFFHHHGHJIIJJJIJJIJJGIIIJJIIIJJJIIIJJJJJJJJJJ
@7762003/1
cagctatccactttgccagtggccgtctgctacggaacaggcaaaactcc
+7762003/1
CCCFFFFFHHHHHJJJJIJHJJJJJGIIJJJJJJJJJJIIJJJJJJJJJI
@7762004/1
cagctatccactttgccagtggccgtctgctacggaacaggcaaaactcc
+7762004/1
CCCFFFFFHHHHHJJJJJJHIJJJJGIJJJJJJJJGIHGJIJJJIJJJJJ
@7762005/1
cagctatccactttgccagtggccgtctgctacggaacaggcaaaactcc
+7762005/1
CCCFFFFFHHHHHJJJJJJIJIIJJHIIJIJJJJJJJIIJJJJJJJJJJJ
@7762006/1
cagctatccactttgccagtggccgtctgctacggaacaggcaaaactcc
+7762006/1
CCCFFFFFHHHHHJJJJJJIJJJJJJIJJJJJJJJIJJJJJJJJJJJJJJ
@7762096/1
cagctatcgatacacagtcatagatccaatcctataattatccatttcct
+7762096/1
@C@FFFFFHHHHHIJJJJJIIJIFGHGHIJJJIJJIGIJGIIJJJJJJJI
@7762097/1
cagctatcgatacacagtcatagatccaatcctataattatccatttcct
+7762097/1
CCCFFFFFHHHHHJJJJHJIJJJJJJJIJJJJJJJJJJJJJJJJJJJJJJ
@7762098/1
cagctatcgatatacagtcatagatccaatcctataattatccatttcct
+7762098/1
CC@FFFFFHGHHHJJIJHIIIHIGIIGIIJJJIGGGIIHIHJIIIJIJJJ
@86928/1
aaaagctcgacatggagtcccaaaacatgaccatgatgcactcggccgga
+86928/1
?@@DB?D?FDFADBHF;CFHGHIIHIIIIEHGG@DFDFB<GGII@FHGGH
@86929/1
aaaagctcgacatggagtcccaaaacatgaccatgatgcactcggccgga
+86929/1
CCCFFFFFHGHHHJJJJGHHIJJJJJJJJJJJJIJJIJJJIJJJJJJJJI
@5722404/1
ttaatcagctacaacagtcaacatttcccacctttttcactcaaccatag
+5722404/1
CCCFFFFFHHHHHJJJJHIJJJJJJJJJJJJJJJJJJJJIJJJJJJJIJI
@1131755/1
caaaaacaacctgaacaacaagctgcaaaacataaaggagatcctgtaac
+1131755/1
CCCFFFFFHHHHHIJJGJJJJEIIHHIIGGHJJJJJIGJJIJJJJJIIIJ
@611061/1
aggctttcaatcaccacattatgaaattactcatagtgtcaccggaactc
+611061/1
CCCFFFFFHHHHGIJJJIJJJJJJJJJIIIJJIJIJIJJJJJIIIIJJII
@3668024/1
cttctcttggtgaacacatactttattcgtcatcgctccccacgagcgtt
+3668024/1
CCCFFFFFFHDHFIEHIIJJJJJJHIJIJFHIJJJJIJJIIHIIHGIE;F
@3668025/1
cttctcttggtgaacacatactttattcgtcatcgctccccacgagcgtt
+3668025/1
CCCFFFFFHGHFHJIIGJJIIIIJGIJJIIIGGIJGJIIJIJJIHGHI@F
@3668026/1
cttctcttggtgaacacatactttattcgtcatcgctccccacgagcgtt
+3668026/1
CCCFFFFFHHFHHJJIJJJJJJJJJJJJJHIJJJJJJJJJJJJJHIJJHI
@3668027/1
cttctcttggtgaacacatactttattcgtcatcgctccccacgagcgtt
+3668027/1
CCCFFFFFHHFHHJJJJJIJJJJJJJJJJIJJJJJJJJJJJJJJIJIIFH
@6732127/1
ataaaatacggcaaagagaagaaaggccgatagaatgaagtgaaagt
+6732127/1
@?<:DDDD?HFAHHIGB?CGBHG@F@BE@HII>HEGEADDHCHIIDF
@6732128/1
ataaaatacggcaaagagaagaaaggccgatagaatgaagtgaaagtcga
+6732128/1
@CCFFFFFHHGHGIJIJIIJIJJJJIIJJJIGIJIJJJDHHIIIJICGHI
@3668229/1
cttctctttgacattgcttgtggtcacttttcgcgc
+3668229/1
@@@DDDDDHACFDBG@A@H@ACGEBEHGIIIEBG::
@3668230/1
cttctctttgacattgcttgtggtcacttttcgcgcaaaggtaaaatcgt
+3668230/1
@CBFFFFFHGHHHJJIJJJJHIIIJJIJJJJJJIJJJJJJIHGIIIJEIH
@3668231/1
cttctctttgacattgcttgtggtcacttttcgcgcaaaggtaaaatcgt
+3668231/1
@CCFBEFFHDHHFHIJGHIJFECFHHHIJIIJIJAGBHJJGBFEGIFHEB
@3668232/1
cttctctttgacattgcttgtggtcacttttcgcgcaaaggtaaaatcgt
+3668232/1
C@CFDDDFHADHFGIBB>FDCGGBEAGHIIIEAFFD0DEAH8BFHIDCF=
@3668233/1
cttctctttgacattgcttgtggtcacttttcgcgcaaaggtaaaatcgt
+3668233/1
CCCFFDFFHGHDFHIIJEIJ?GGGIIIIIJGHIGGJGGGHIDGHIJIIJC
@3668234/1
cttctctttgacattgcttgtggtcacttttcgcgcaaaggtaaaatcgt
+3668234/1
CCCFFFFFHHGHHJJJJJJIFHIHIIJJIIJGEIIJIIIJJEHIIGHIJJ
@3668235/1
cttctctttgacattgcttgtggtcacttttcgcgcaaaggtaaaatcgt
+3668235/1
CCCFFFFFHHHHHIIJIIJIGGGEEHJGJJJJJJJJJJJJIHGIGJJGIH
@3668236/1
cttctctttgacattgcttgtggtcacttttcgcgcaaaggtaaaatcgt
+3668236/1
CCCFFFFFHHHHHJIIJJJJIIJFHIJJJJJJJJJJJJIIJIIIJJJJJG
@3668237/1
cttctctttgacattgcttgtggtcacttttcgcgcaaaggtaaaatcgt
+3668237/1
CCCFFFFFHHHHHJJIIIJGDEHHJIJJJJJIIIGIIJJJJIIIJIJIJH
@3668238/1
cttctctttgacattgcttgtggtcacttttcgcgcaaaggtaaaatcgt
+3668238/1
CCCFFFFFHHHHHJJJJJJJHIJIJJJJJJJJJJJJJIJJJHHIIJIIJI
@3668246/1
cttctctttgccgtattttattttgtaaggtgaggtatttgtacatgaag
+3668246/1
@@@DBDEEHGGHF@CEHGI<CHHICCFHIGAEFHG:?DFHIHIIIIIGIG
@3668256/1
cttctctttggactctcttgcatgctgctcgaatagctcgtacttcggca
+3668256/1
CCCFFFFFHGHDHJJIIHIJJIHIIJJIJJJJJIIEHEHIEGIJJIIJJB
@1653520/1
cagcactattgacactaagaaatcacagagccccgggcccagatggcatt
+1653520/1
@@@FFFFFHHFFDGHJIJJJJJJIGHGGJIIIJJEDHIIHEHGHIEDEGG
@1653521/1
cagcactattgacactaagaaatcacagagccccgggcccagatggcatt
+1653521/1
@@CDDDFFHFH?FDGHDI@FECFHGGCHDGHI@FHGIGIIIIGHEGHIII
@1653522/1
cagcactattgacactaagaaatcacagagccccgggcccagatggcatt
+1653522/1
@CCFFFFFHHHHHJJJJJJIIJJIJIJJJJJJJJIHHIJJIIHIJIIIJJ
@1653523/1
cagcactattgacactaagaaatcacagagccccgggcccagatggcatt
+1653523/1
CC@FFFDDHHHBFIJJIJJIIJJJGFHDAHHGGIG>@DGEIIBHEHHIG@
@1653682/1
cagcactgaatcaaaaaattctccatcgttacaataagttattcggacaa
+1653682/1
@@@FFFFEHHHHFIIIJIHIDFHHEEFGFFHJIIIIHHDGGIGIJGGHGC
@1653683/1
cagcactgaatcaaaaaattctccatcgttacaataagttattcggacaa
+1653683/1
CCCFFFFFHHHHHJJJJJJJJJJJJJJJJJJJIJJJHIHIIJJIJIJJJH
@5203181/1
gttttaacgtaactatattgtggtccgctatttggtacgacgacaa
+5203181/1
@=?DDFFFHFHHHJJJJJJJGHIHJJJJJIIJJJJHIIIJJIJIJJ
@4706600/1
gtaagaactgtgttaaaaatgaattctcaaacggcgttaaaccttttact
+4706600/1
CCCFFFFFHHHHHJJJJJJJJJJJJJJJJJHIJIJJIIIJJGIGIJIGIH
@1132148/1
caaaaacaatgtgaattagatgctggtgcagctataccttcatctgttaa
+1132148/1
CCCFFFFFHHHHHIJJJJJIJJJIJJFHGJJJJJJJJJJJJJJJJJJJJJ
@1655986/1
cagcaggttttttaacagtttgaaaaccttgataaatgaaagaaattaaa
+1655986/1
CC@DFFFDHHHHHIJEIJIHJIIJJIIIJJJJIJJJJJJJJIJIJJJJJI
@1655987/1
cagcaggttttttaacagtttgaaaaccttgataaatgaaagaaattaaa
+1655987/1
CC@FDFFBDHHHHJJJIJHHIIIIJJJJJJJJJJJJJJJJJJJJJJJJJJ
@1655988/1
cagcaggttttttaacagtttgaaaaccttgataaatgaaagaaattaaa
+1655988/1
CCCFFFFAFHHHHDHE@EEHHBEHIIIIIICGGHIIIHIIIIGIIGIIII
@1655989/1
cagcaggttttttaacagtttgaaaaccttgataaatggaacgaaattaa
+1655989/1
CCCFFFFBFHHHHIJIIIGHHCHHGGIJIIJJIJJJJJJIIJJJIGCHIE
@1655990/1
cagcaggttttttaacagtttgaaaaccttgataaatggaacgaaattaa
+1655990/1
CCCFFFFDHHHHHJJIGIGHIIJJJJJJJJJJJJJJJJJJJJJJJJJJJJ
@1656350/1
cagcagtcccacaaagtttcacagttccacaaaacgctgaaaaattccgt
+1656350/1
CCCFFFFFHHHHHJIJHIJJJJJJJJJJJJJJJIJJIIIJIIJJJJJJJH
@1656351/1
cagcagtcccacaaagtttcacagttccacaaaacgctgaaaaattccgt
+1656351/1
CCCFFFFFHHHHHJJJHIJJJJJJJJJJJJJJJJEHIJJJJJJJJJJJJG
@5723842/1
ttaatttcgttccatttatcaaggttttcaaactgttaaaaaacctgctg
+5723842/1
CCCFFFFFHHHGHIJJJIJIGIJJFHJJJJJJJJJJJJJJJJJJJJJJJJ
@1132764/1
caaaaacactttttcattcttcctgtattttttcgtcccaagattactgc
+1132764/1
CCCFFFFFHHHHHJJJJJJJJJJJJHIJJJJJJJJIIJJJJJJJJJJJJJ
@611291/1
agggaacaatttttatcgagttagttgatttcgaggaataatacgaactt
+611291/1
CCCFFFFFHHHHHJJJJJJJIHIJIJJJJJIJIIIIJIIJJJJJIIJJJJ
@611292/1
agggaacaatttttgtcgagttattgatttcgaggaataatacgaacttc
+611292/1
CCCFFFFFGHHHHJIIJJGICGFIIGHIIJIJGIJHIIJJIJJIIIIJJJ
@611293/1
agggaacaatttttgtcgagttattgatttcgaggaataatacgaacttc
+611293/1
CCCFFFFFHHHHHJIHIIHJAGHIJIIJJJIIGIJIJJIJJJJJJJIJJJ
@4184007/1
gagaatatgaaatttaaaagaaaatttgaaaag
+4184007/1
C@@FFFFFHHHGFGEHGIJGGHJGIIJIGGHII
@4184008/1
gagaatatgaaatttaaaagaaaatttgaaaagtatcatgagttttgtga
+4184008/1
@@?DFFFFHHHHHIIIIIID@GICHIIGEFHIGCDHGEIIIIGGHGEDF@
@4184009/1
gagaatatgaaatttaaaagaaaatttgaaaagtatcatgagttttgtga
+4184009/1
@CCFDDDDDF?HDDFID@HHAGFCHHIHH@FHI3CECGGIHG9CBDGFB4
@4184010/1
gagaatatgaaatttaaaagaaaatttgaaaagtatcatgagttttgtga
+4184010/1
CC@FFFFFHHHHHJJJJJJJJJJJJJIJJIJJJDHIIJJIIJFIJJJIJI
@4184011/1
gagaatatgaaatttaaaagaaaatttgaaaagtatcatgagttttgtga
+4184011/1
CCCFFFFFHHGHHJJJJJJJJJJJJJJJJJJJJ?GIGIJJIIFHIJJJJG
@4184012/1
gagaatatgaaatttaaaagaaaatttgaaaagtatcatgagttttgtga
+4184012/1
CCCFFFFFHHHHHJJJJIJJIJJJJJJJJJJJJEHIJJJJJJGIJJJIJE
@4184013/1
gagaatatgaaatttaaaagaaaatttgaaaagtatcatgagttttgtga
+4184013/1
CCCFFFFFHHHHHJJJJJJJJJJJJJJJIJJHIEHIIIJIJJIIJJJIJG
@4184014/1
gagaatatgaaatttaaaagaaaatttgaaaagtatcatgagttttgtga
+4184014/1
CCCFFFFFHHHHHJJJJJJJJJJJJJJJJJJIJEGIIIJIJJFIJJJJJI
@7228630/1
caaaaagaaggcgaggttactattcacgacagtcaaaatagagagaaaat
+7228630/1
CCCFFFFFGHGHHJIICGGIGIJJHHJJIJJJHIIJJIJJIIJJIIJIFH
@2648842/1
cgtctttgctttggtcactttacgcgcgaaaaccattatgttttactaat
+2648842/1
BC@DDFFFGDHHGJBGHIGIJIJEIGHJJJJJJJIJIIJJJJJJIJJIJJ
@5724292/1
ttacaaaataaaatacggcaaagagaagaaaggccgatagaatgaagtga
+5724292/1
?BBFFFFFHHHHHJIIJIJIJIJJJJJJIIJJJJIJJJJJJJJJIJJIJJ
@6223268/1
aaacacacatagtacctctccacaaaaagggaaataaacaaggatgtaag
+6223268/1
CCCFFFFFHHHHHIJJJJJJJJJJJJIJJJJJJJJJJJJJJJJIJJIJJJ
@6735361/1
ataaaccaatggagcacacttttacttcagctacttgaaccgtacgtcaa
+6735361/1
CCCFFFFFHHHHHJJJJJJJJJJJJJJJJJJJJIJJJJJJJIJIJJJJJI
@613399/1
agggcgccatccacgagccaatcttccgctaccgcgtgttccttaacaac
+613399/1
B<@FFFFFHGHHHJJIIJJJJJJJJGGIIFIJJFJIHEHHHHHGHHFFFB
@613466/1
agggctcggctgctcatcatgccctcgagtacctcaaaatcatgaccaaa
+613466/1
@@@DDDDDFFFD?@D9CF<?CEGGBF@DF:BDG<DBFGI<??<?D@F8FF
@4185129/1
gagaatttgaaaagcgagcttcatgatcccctgaaaaatatatcttgaag
+4185129/1
@@@FFDDEHHGGHJFE;EGIIGAHHIJGHGGGHICBHIJGIFGIIDHHIG
@4185130/1
gagaatttgaaaagcgagcttcatgatcccctgaagaatatatcttgaag
+4185130/1
@@<D?DDDDFFFBGIIIFE6<AEDHFEEFGFD@FFIIFEFFIEFEF@FAD
@4185131/1
gagaatttgaaaagcgagcttcatgatcccctgaagaatatatcttgaag
+4185131/1
@@@DDDDDHFAHF@GE7F8CGGCCGBAEFED@GF@BHA<<FGGGGCEGAD
@4185259/1
gagaattttaccgtgcgtgagctggaattgttcaccgaatttctcttcca
+4185259/1
@@@ADEFFHGHHHFAFG<FFEGHGICHGIIICHIGHIIBEGHFHFGFHI>
@4185330/1
gagaattttttgattcagtgctgattctgcacacattcgatctctgatag
+4185330/1
CCCFFFFFHHHFHIJGIGHGGHIFIJJJGGHJIIDFGHGIIJJIJGIJGH
@1660297/1
cagccaagaacttgctggatctcttggtcggaaaagtgactcccgaacaa
+1660297/1
CCBFFFFFHHHHHJJJJJJJJJJJJJJIHIJJJJJJFGGIIJJJIJJJJI
@1660471/1
cagccaatgggattgcccatcactttgtcatcgaacgatgtcaccacctg
+1660471/1
CCCFFDFFHHHFHJGGIJHHIIIJIJGDHJJJJJJGIHIJJJIIJIJJHI
@1660472/1
cagccaatgggattgcccatcactttgtcatcgaacgatgtcaccacctg
+1660472/1
CCCFFFFFHHHHHJJJJJJJJJJJJJJJJJJIIIJHIIIJIJJJJJJJJI
@89818/1
aaaagggaaataaacaaggatgtaagaactatggaggaatattacaataa
+89818/1
CCCFFFFFHHHHHJJJJJJIIJHIIJIJJIJJJJIJJJJJJJJJIJJJJI
@89901/1
aaaagggagcatttatttgatgcaaagtatagaggttgtacccaaacttt
+89901/1
@@@DDDDDH:ACFFGEGDAACA?EHIIEHHIGIBDIIGGIB>GDDHGDHD
@89902/1
aaaagggagcatttatttgatgcaaagtatagaggttgtacccaaacttt
+89902/1
CCCFFFFFGHHHHJJJJJJJIIIJJJJFHIIJEHJHCGFHIJJJIIIJJJ
@4187140/1
gagactctcagcttcaacgccaaggacttcaactttgttcagttcttgca
+4187140/1
B@@DFFFFHHHHHJJJJJIJJGIIJIIJIHJJJJJJJJJJJGIIJJIIIE
@4187141/1
gagactctcagcttcaacgccaaggacttcaactttgttcagttcttgca
+4187141/1
CCCFFFFFGHGHHJJJJJIGIJIIJFJJJJJIJJJJJJJJJJJJJJJJIJ
@4187142/1
gagactctcagcttcaacgccaaggacttcaactttgttcagttcttgca
+4187142/1
CCCFFFFFHHHHHJJJJJHIJJJJIJJJJIJJJJJJJJJIJJGIIIIJJJ
@3672848/1
cttctgggcttttcctgcttttttagcagctttaccattcgtcttatcga
+3672848/1
@BB;DDFFHHHHHJJJJIJJJJJJJIJJIJJJIJHGJJIJJJJJJJIJIJ
@3672849/1
cttctgggcttttcctgcttttttagcagctttaccattcgtcttatcga
+3672849/1
CCCFFFFFHGHHHIJJIGIIJJJIJJJJJJJJJJJJJIJJJIJJJJJJJI
@2150200/1
ccggtggccaccagatcgttgttaaggaacacgcggtagcggaagattgg
+2150200/1
@C@FFFFFHHHHHGIIIBHHIIIJJJJJIJJJJJJIFGGGIIJHHHFHFF
@2150201/1
ccggtggccaccagatcgttgttaaggaacacgcggtagcggaagattgg
+2150201/1
B@@FFFFFHHHHHJIJJJJJJHJJJJJJIJJJJJJJDFGEHIHHHHGHFF
@3173311/1
ctcttcgtcactcgcaaatgtagaaggcagattgttaccctccacgggta
+3173311/1
C@@DDDDDFHHHDGGGIIJICHDHBAHEHGDEGGFHIIIIGIHGIGGF@A
@3173312/1
ctcttcgtcactcgcaaatgtagaaggcagattgttaccctccacgggta
+3173312/1
CCCFFFFDHHHHHJJIJJJJHJJIJJIJJJJJJJJJJJJJJJJJJJIIAG
@3173313/1
ctcttcgtcactcgcaaatgtagaaggcagattgttaccctccacgggta
+3173313/1
CCCFFFFFHGHHHJJJJJJIIIIJIJJJJJJJJJJJJJJJJJJJJJJIFH
@3173314/1
ctcttcgtcactcgcaaatgtagaaggcagattgttaccctccacgggta
+3173314/1
CCCFFFFFHHHHHIJJJJJJHIJJJJJJJJJJJJJJJJJJJJJJJJJJBH
@3173315/1
ctcttcgtcactcgcaaatgtagaaggcagattgttaccctccacgggta
+3173315/1
CCCFFFFFHHHHHJJIJJJJHIIJIJIJHIIJJJJJJJJJJJJJJIIGGH
@4708017/1
gtaagatatcctaaactcacttttttccgaaaaaatatcgcaatagctca
+4708017/1
@@<DDDDDHFHHHGBFH@BBDDHDDDABDGCHBDFDHGHGGGGGHIGIII
@3173414/1
ctcttcgtgttccatttcatagaatgg
+3173414/1
@@@DDDDDDCFBF@BFI??B<BCHBEH
@7229689/1
caaaaagatatccagcctttgatggaagaaaaaatttatacagcactact
+7229689/1
@??DDDA=BFFBDHHFDGECFHEG>BGCHGGDHDB<:BFG>?B9BD>FF@
@7229690/1
caaaaagatatccagcctttgatggaagaaaaaatttatacagcactact
+7229690/1
CCCFFFFFHHHHHJJIJJJJJIJIJIJJJJJIIHJJJJJJJJJJJJJIJI
@1662391/1
cagcccccaccaagggaagggggcggcccccatcccaacagaaggggtaa
+1662391/1
CCCFFFFFHHHHHHEGIJHIJJJJJHDDDDD=<CBDCCBBBDDCBDD57C
@5725570/1
ttacaataagccgaataaaaatgcaaaaaactataaatttttattatatt
+5725570/1
CCCFFFFFHHHHHJJJJJJJJIJJJJJJJJJJJJJJJJJJJJJJJJJJJJ
@6225217/1
aaacagaatctagccaaacacacatagtacctctccacaaaaagggaaat
+6225217/1
@@@DD?BDFF?FACFEIF@DAG<BFEE2CFFCEBGF>DCFFI3D;DBFII
@6225218/1
aaacagaatctagccaaacacacatagtacctctccacaaaaagggaaat
+6225218/1
@@@DFFFFFFHHHIJJJJIGGHIIGGGIIJJJJJJJJJJCBGHIJGIIJI
@1662974/1
cagccgagcccttggcttccttcggagttttgcctgttccgtagcagacg
+1662974/1
CCCFFFFFHHHHHJJJJIJJIIIIIEHEHIIIJJJJHIJJIIJJIJJJJJ
@1133300/1
caaaaacagtgtgaattagatgctggtgcagctataccttcatctgttaa
+1133300/1
CCCFFFFFHHFHHGIJJJJJJJIJJJEGIJJJJJIJJJJJJJJJJJJIHG
@5206259/1
gttttaccagacccagttggtaaataaataatagtattttgctcaagaca
+5206259/1
@@@DBDDFDHGFFIAH:EDGG@DHHFHGIIGDHG??DGDEHGHHHHIIII
@615984/1
aggtaaacagttgtacagtagaggataaaccaatggagcacacttttact
+615984/1
BCCDDFFFHHHHHHIJJJHHJIJJJIJJJJJJJJIIHIJJJJJJJJJJJJ
@616137/1
aggtaacctacgtggacatcgaagaaaaaacattgaccaatcgccaccaa
+616137/1
BBCDDFFFHHHHHIJIJJIIIIJJJJJJJJIJJJIJIIJJJJGJJIJJJI
@616198/1
aggtaagccacttaaacacacatgttacataaatgtcaaaatttgacata
+616198/1
BCCDFFFFHHHHHJJJJJJJJJJJJJJJJJJJJJJIJJJJJJJJJJJJJJ
@616199/1
aggtaagccacttaagcacacatgttacataaatgtcaaaatttgacata
+616199/1
@CCDFFFFHHHHHJJJJJJJJIJJJJJJJJJJJJJIIJJJIJJJJJJJJJ
@616200/1
aggtaagccacttaagcacacatgttacataaatgtcaaaatttgacata
+616200/1
BCCDDFFFHHHHHJJJJJJIIJJJJJJJIJJIJJJJIIJJJJJJJJIIIJ
@616201/1
aggtaagccacttaagcacacatgttacataaatgtcaaaatttgacata
+616201/1
BCCDFFFFHHHHHJJJJJJJJJJJJJJJJJJHIJJJIJJJJJJJJJJJIJ
@616202/1
aggtaagccacttaggcacacatgttacataaatgtcaaaatttgacata
+616202/1
@CCDDFFFHHHHHJGGHIIJJJIIIIGIJJIJJIIICHIIJJIJGHGGII
@5206794/1
gttttactaatttttcaataaagtacactttatttaagaacaggggagaa
+5206794/1
B@@FFFFFHHHHHJJJJJJJJJJGJJIJJJJJJJJJJJJJJJIJIJJIII
@5206795/1
gttttactaatttttcaataaagtacactttatttaagaacaggggagaa
+5206795/1
CCCFFFFFHHHHHJJIIJIJJJEEHHJHIIJJJJJJJJJJIIIJGGGIEH
@4711200/1
gtaagtagaaggtaagccactcaagcacacatgttacataaatgtcaaaa
+4711200/1
CCCFFFFFHHHHDGIJJJIJJDHIIJJJJJJJJIJIJJJJIJJJJJJJJJ
@616274/1
aggtaatacactattattaggcactagttattaattataatcatcaatat
+616274/1
@BCDDFFFHHHHHJJJJJJJJJJJJJJJJJJJJJJJJJJJJJJJJJJIIJ
@616275/1
aggtaatacactattattaggcactagttattaattataatcatcaatat
+616275/1
BBCDDEFFHHHHHJJJJJJJJIIJJJJHIJIJJJJIIIIJIJJJJJJJIJ
@616335/1
aggtaatcacttgataaggttcaaaatagtccagaattccattttccttg
+616335/1
B@CDDFFFHHHHHIIJJJJIIJIJJJJJJJIIJJJJJJJJJIJJJJJJJJ
@6736873/1
ataaacttttttcgggtttggaaaaatttcaaattgttcaggtaaaatct
+6736873/1
C@CFFFFFHHHHHJJJ;FHGGIJJJJJJJJJJJJJIIJJJJJHIJJJJHI
@6736874/1
ataaactttttttcgggtttggaaaaatttcaaattgttcaggtaaaatc
+6736874/1
CCCFFFFFHHHHHJJJJFHIIJJJJJJJJIJJJIJJJJIHIJJIJJJJJJ
@616735/1
aggtactatgtgtgtttggctagattctgtttgacattagaagagtaaac
+616735/1
B@@BDEFEHHHHDGGIJJGIJIJDGIGIGHCHIIEIIIGIGIIHFDGIII
@2151534/1
ccggttccggtggccaccagatcgttgttaaggaacacgcggtagcggaa
+2151534/1
CCCFFFFFHGHHGJIJJJJIIJIJJIIIIJJJIJIJIIJJJJHJJJHHED
@7232076/1
caaaaagggaaataaacaaggatgtaagaactatggaggaatattacaat
+7232076/1
C@@FFFFFHHHHHJJJJJJJJJJJHIIJIJJIIJJJJJJIJJJJJJJJJJ
@6737583/1
ataaagcgttaccagcgcttgaggaagtaacggcagcactattgacacta
+6737583/1
CCCFFFFFHHHHHJJJJJJIJIIJJJJCGHJJJIIJG@GDHGGA@F@@=D
@6737584/1
ataaagcgttaccagcgcttgaggaagtaacggcagcactattgacacta
+6737584/1
CCCFFFFFHHHHHJJJJJJJJIJJJJJHHGIJIJJJD>GEHJJGGIIJII
@7232534/1
caaaaaggtgcccaacaacagcaaacgggtcgaaatgaacgtcaacaaca
+7232534/1
C?BFFFFFDHHHHJJJJJJJJJJJJJJJJGHIJJJJIJIJJJJJJJJJJJ
@6738028/1
ataaaggtgaatatataactgacatgtttcatatgtagaacgaattttgt
+6738028/1
CCCFFFFAFHDHHIJJJJJJJJIJIJHIIJIJJJJGIIJJJIIGGIIJJH
@6738029/1
ataaaggtgaatatataactgacatgtttcatatgtagaacgaattttgt
+6738029/1
CCCFFFFDHHHHGJJJJJJJJJJJJJJJJJJJJJJIIJJJJJIHJJJJJG
@6738249/1
ataaagtatgtctagaacgattttacctttgcgcgaaaagtgaccacaag
+6738249/1
CCCFFFDDHHHHHJIJJJJIJJJJIJJJJJJJJJJJJJJJGIIJJJJJJI
@6738250/1
ataaagtatgtctagaacgattttacctttgcgcgaaaagtgaccacaag
+6738250/1
CCCFFFDFHHHHHJJJJJJJJJJJJJJJJJJJJJJJJJJJIHIJJIJJJJ
@6738255/1
ataaagtatgtgttcaccaagagaagaaagctatacagtagtcaaatttg
+6738255/1
CCCFFFDEHGHHDHIJJJJJJIIJJJJJJEIJIJJJJIDFHGIJJJJJJJ
@617946/1
aggtgaggtatttgtacatgaagttgtctgcccctttcttaatcggttct
+617946/1
@B@DDFFFCFHHHJHJJJJJJJJJJJJJJJJJJJJJJJJJJJJJJJHJJI
@617947/1
aggtgaggtatttgtacatgaagttgtctgcccctttcttaatcggttct
+617947/1
@BCDDFFFCFHHHJHJJJJJJJJJJJJJJGJIJJJJIJJJJJJJIJHIII
@5727561/1
ttacatccttgtttatttccctttttgtggagaggtactatgtgtgtttg
+5727561/1
B?BDFFFFHHGHHJIIJJJJJJJJJJJHHJGHFHI@GGHHHIIIFGGHIJ
@3675534/1
cttctgtcttctcacagagatcttcgacaaaatcgtctctggttttttca
+3675534/1
@@CFFDDEHHHHHEGIIJJGIJJJJJIJJIGHIGJFHGGEGG9DHIJJFG
@618783/1
aggttcactaaaaaatattaggaatccactacaaggttttcaatagggca
+618783/1
BCCDDFFFHHHHHJJJJJJHIIIJIJJJJIGIJJJJCGHJJJJIIJJJJI
@2651129/1
cgtgaagtggtccgtgccccttgcggttaccccttctgttggg
+2651129/1
?@=DDDDBFH:CCGIE6FGIGIEGFH:@:BGGHGIB>9????F
@619131/1
aggttttttaacagtttgaaaaccttgataaatggaacgaaattaaacac
+619131/1
BCCDDFFFHHHHBHIIJIJJJJJJJJJJJJJJJJIJIIJIIJJJJJJJJI
@92546/1
aaaagtatcatgagttttgtgattctccgaagagtatgtctcgaaa
+92546/1
@C@DFDDEFFHHFHHIIJIGICHJFHIHIGGGGIDDGIGIIJD@DD
@4191793/1
gagatggagtatcggatggacaatttgaacaagttacaagtgccgaagta
+4191793/1
CCCFFFFFHFHHHJJGIJJGCDHEHJGCHGHJGDHGIGIEDHGIGDHE7C
@4191977/1
gagatgtgcatgtcccgcagatggccaccaccattctatgaaatggaaca
+4191977/1
CCCFFFFFHHGHHJJJIJIIIIJJJJIJJIJJGIJJIJGIIIJJJJIIIJ
@93339/1
aaaagtgagtttaggatatcttacgttctggcaacatcgacagataccac
+93339/1
?@?=AABD3A=AC:AF<?F@?IHEE:CFDC@F9?EFC<CGE0@;BFFCFF
@7768373/1
cagctttaatgcattgtatgcagcatcatgtttactaatctgctttgagc
+7768373/1
CCCFFFFFGHHHHJJJJJJJJIJJJJJIIJIJJJIJJJJJJJJJJJJIJJ
@93832/1
aaaagttaaacgatattctacaggatttattattagagtgtcctcgtgag
+93832/1
CCCFFDFFHHHHGJJJIJJJJJJJJJIJJJJJJIJJIJGHHGIJJJFHGI
@6739477/1
ataaataaacttttttcgggtttggaaaaatttcaaattgttcaggtaaa
+6739477/1
CCCFFFFFHHHGHIIJIGGIHIIJJHHIIIIGIGGGDHIGFGHGIICCHG
@2653150/1
cgtgacttttctcccctgttcttaaataaagtgtactttattgaaaaatt
+2653150/1
@@?DADDDHH?CDHHI;?AH?EHAGI<EHI?<CEGGGIIGDH?BGGII@D
@3178003/1
ctcttgacatttcgttaaagaaccacaaaatgtgacatataaaggtgaat
+3178003/1
C@CFFFFFFHHHHJHIJJJJJJJJJJJJJJJJIGIIGJIJJJJJJDGHIJ
@3178004/1
ctcttgacatttcgttaaagaaccacaaaatgtgacatataaaggtgaat
+3178004/1
CCCFFFFFDHHHHIJJJJIEIJJJJJJJJJJJJJIJIJJJJJJIIFHIHJ
@6227648/1
aaacagttgtacagtagaggataaaccaatggagcacacttttacctcag
+6227648/1
B@CFFFFFHFHHHIHHIJJJIJIJJJJJJJJGIJIIJIJJJFIJJJIJJG
@6227649/1
aaacagttgtacagtagaggataaaccaatggagcacacttttacttcag
+6227649/1
CCCFFFFFHHHHHJHIIJJJIJJJJJJJJJJJJIIJJJJJJJJJJJJJJD
@7233809/1
caaaaagtgaacagctatcgatacacagtcatagatccaatcctataatt
+7233809/1
CCCFFFFDDHHFFHIIIJFIJIIJIJJGHIIJJIEIIJJJJJJJJJJJJJ
@7233810/1
caaaaagtgaacagctatcgatacacagtcatagatccaatcctataatt
+7233810/1
CCCFFFFDFHGHHJJJJJJJJIJJJJJJHIJJJIJJIHIJJJJJJJJJJJ
@7233811/1
caaaaagtgaacagctatcgatacacagtcatagatccaatcctataatt
+7233811/1
CCCFFFFDFHHHHJJJJJJJJJJJJJJJGIJJJJIJJJJJJIJJIJJJJI
@7233812/1
caaaaagtgaacagctatcgatacacagtcatagatccaatcctataatt
+7233812/1
CCCFFFFDHHHHHIJJJJJJJJJJJJJJHIJJJJJJJJJJJIJJIJIJJI
@7233813/1
caaaaagtgaacagctatcgatacacagtcatagatccaatcctataatt
+7233813/1
CCCFFFFDHHHHHJJJJIJJJJJJJJJJHIGJJJJJJIJIIIJJIJJJJJ
@7233814/1
caaaaagtgaacagctatcgatacacagtcatagatccaatcctataatt
+7233814/1
CCCFFFFDHHHHHJJJJJJJJJJJJJJJGGJJJIJJJJJJIJJJJJJJJJ
@7233883/1
caaaaagtgataatggatacaaatttgactactgtatagctttcttctct
+7233883/1
@@@FFFFDHHGHHJJJGIJIJJJJJJJJJIIJJJGIJJJJIJJJIJJJJJ
@7233884/1
caaaaagtgataatggatacaaatttgactactgtatagctttcttctct
+7233884/1
CC@FFFFDHHHHHJJJJIJJJJIJJJJIJJJJJJIGIIIJJJJJJJJJJJ
@7233885/1
caaaaagtgataatggatacaaatttgactactgtatagctttcttctct
+7233885/1
CCCFFFFDHHHHHJIIGGJJJJJJJJIIJJJIDGFGGEIJJJJGIIHIII
@6228648/1
aaacatctgaaaagaaggggtttgttaaggaaagtagaaaactaatgtat
+6228648/1
CCCFFFFFHHHHHJJJJJJJCGIJJJJJJJJJJJGGHIIIIJJJJJJIII
@1136174/1
caaaaacgtatgacaaaactatagacaaaccagaattacaggaaatggat
+1136174/1
CCCFFFFFHHHHHJJJJJIJJJJJJJJJJJJJJJJJJJJJJIJJJJJIIJ
@1136175/1
caaaaacgtatgacaaaactatagagaaaccagaattacaggaaatggat
+1136175/1
CC<FFFFFDHHHHJIIJJJJIIJJJIIJJJJJJJIJJJJJIGGGGHEIJJ
@1136176/1
caaaaacgtatgacaaaactatagagaaaccagaattacaggaaatggat
+1136176/1
CCCFFFFFFHHHHJJJJJJJIJIJJJJJJJJJJJJJIJJIJJIJJJJJJJ
@1136177/1
caaaaacgtatgacaaaactatagagaaaccagaattacaggaaatggat
+1136177/1
CCCFFFFFFHHHHJJJJJJJJJJJJJJJJJJJJJJJJJJJJJJJJJJJIJ
@1136178/1
caaaaacgtatgacaaaactatagagaaaccagaattacaggaaatggat
+1136178/1
CCCFFFFFHFHHHJJJJJIJIJIJJJJJJJJJJJJJJJJJIJIJJJJIJJ
@1136179/1
caaaaacgtatgacaaaactatagagaaaccagaattacaggaaatggat
+1136179/1
CCCFFFFFHHHHHJJJJJJJJJJJJJIJJJJJJJJJJJJJJJJJJJJJJJ
@6740808/1
ataaatcttccgcgcagaaaagctcgacatggagtcccaaaacatgacca
+6740808/1
@@<DDDDDFFFFFEFI@DGIIA8?DDGFFEG3DE?BFAFFEEEFICCEFE
@6740809/1
ataaatcttccgcgcagaaaagctcgacatggagtcccaaaacatgacca
+6740809/1
CCCFFFFFHHHHHJJJJJJJJHIJJJJJJJJJJJGHJJJJJJJJJJJJJJ
@5730046/1
ttacgcgcgaaaaccattatgttttactaatttttcaataaagtacactt
+5730046/1
@?BFFFFFHGHHHJIIJJIJJHIJJIIJJJJJJJJJJJJJIIIFFHIJIJ
@6229053/1
aaacatgtcagttatatattcacctttatatgtcacattttgtggttctt
+6229053/1
CCCFFFFDHHHHHJJJJJJJJJJJJJJJJJJJJJJJJJJJJJJJJIJJJJ
@6229054/1
aaacatgtcagttatatattcacctttatatgtcacattttgtggttctt
+6229054/1
CCCFFFFFGHFFHHIIGDHJHIIJJIJJJJJJHIJIJJJJJJIIJDGIJI
@6741021/1
ataaatgtcaaaatgccacataatttgcaaaattttgacatttttttctt
+6741021/1
CCCFFFFFHHHHHJJJJJJJJJJJJJJJJJJJJJJJJJJJJJJJJJJJJJ
@6741023/1
ataaatgtcaaaatttgacataatttgtggacataaaggaaagaaaaaaa
+6741023/1
CCCFFFFFHHHHHJJJJJJJJJJJJJJJJJJJIJJJJJIJJJJJJJJJJJ
@7768575/1
cagctttatctgcaccccatggtcctaggtctttgagaatttctaaaaac
+7768575/1
CCCFFFFFHHHGHJJJJJHIIJBHHIIGJCGHJFJJJJJIJJJJJIJJJJ
@6230050/1
aaacattcggcagccaagaacttgctggatctcttggtcggaaaagtgac
+6230050/1
CCCFFFFFGHHHHJJJJGJJJJJJJJJJJJJJJJJIJHHIJJJJJJGIJI
@7235881/1
caaaaataatatgtaaattgattttagaaaaaaaccactaattctatgca
+7235881/1
?=@?==D:2A:C?<AE:<A?AIFEDHIAHIIBGIDFFEGEDFBGIFIED@
@7235882/1
caaaaataatatgtaaattgattttagaaaaaaaccactaattctatgca
+7235882/1
@1@DDFFFHHGHHIJJJJJJJJJJIJJJJJJJJIJIJJJJJJJJJJJJIJ
@7235883/1
caaaaataatatgtaaattgattttagaaaaaaaccactaattctatgca
+7235883/1
CC@FFDFFHHHGHFFHGIJJIIJIJJJJJJJJJGIIJJJJJIGIIJIJJJ
@7235884/1
caaaaataatatgtaaattgattttagaaaaaaaccactaattctatgca
+7235884/1
CC@FFFFFHGGGGHIJJJIJJJJJJJJJJJJJJJJIJJJJJJIJIJJIIJ
@7235885/1
caaaaataatatgtaaattgattttagaaaaaaaccactaattctatgca
+7235885/1
CC@FFFFFHHHHHFHIIGIJIJJJJJJJIJJJJJJGEGHEGGGIIJJIII
@7235886/1
caaaaataatatgtaaattgattttagaaaaaaaccactaattctatgca
+7235886/1
CC@FFFFFHHHHHGHIIJJJJJJJJJJJJJJJJJJJJIIJJJJJIJJJIJ
@7235887/1
caaaaataatatgtaaattgattttagaaaaaaaccactaattctatgca
+7235887/1
CCCDFFFFGHHHHHIJJJJJJJJJJJJJJJIJJJJIJJJJJJJIJJJIIJ
@7236677/1
caaaaatagtaaaaagtcgaagtctttcgagacatactcttcggagaatc
+7236677/1
C@@FFFFFFFHHFHIIEGGGEBFDHIGEBFAHEEA<?B??:?F:??0?=<
@7236678/1
caaaaatagtaaaaagtcgaagtctttcgagacatactcttcggagaatc
+7236678/1
CCCFFFFFHFHHHJJJGIIIJIAHII<FFHGHIJGIJIIIJJIJIIIJIJ
@1670175/1
cagctacaacagtcaacatttcccacctttttcactcaaccatagctttc
+1670175/1
@@1BDFFFGHHHHJJJJIJJJIJJJJJJIJJJJJJJJIJJJJIHJIJJJJ
@1670176/1
cagctacaacagtcaacatttcccacctttttcactcaaccatagctttc
+1670176/1
@@@D?DDBD?FD?D?GHGBFIGGGGIAFHEDBEHEDDFGGHHIID>FBFE
@4716796/1
gtaatccttataatgacactagggaactgttatatttacataagaaaaac
+4716796/1
B@@FFFFFGHHHHJIJJIJJIJJJJJJIJJJJJJJJJIJIJJJIIJJJJJ
@3179596/1
ctcttgctgctaattgtttcgccatcttttttgttgtgctagtcgcaaca
+3179596/1
@:?DDFFFFDHFHIGEFHEIIIGIGJIJJJJJJJJJIIJIIJHDGHGGEG
@3179830/1
ctcttggagccagccaatgggattgcccatcactttgt
+3179830/1
@@@D=BBB??AC?BFHDGHG>FFD99A?G9CA9DBG<1
@3179831/1
ctcttggagccagccaatgggattgcccatcactttgtcatcgaacgatg
+3179831/1
BCCFFFFFHHHGGJJJJJJJJGAGGEHIJGIIJIFIIHJIIJJJIJJJJI
@3676945/1
cttctgttgggatgggggccgcccccttcccttgg
+3676945/1
CC@FFFBDHHHDBHHIIIJIJBGIII<DHHI4==A
@4196425/1
gagcgtttctttagtctgtatattttcttgtatcacttattgcgtctttg
+4196425/1
C@CFFFFFHHHHHJHIJJJJJIJJJJJJJJJJJJJJJJJJJJJJIJJJJJ
@4196815/1
gagctattgcgatattttttcggaaaaaagtgagtttaggatatcttacg
+4196815/1
CCCFFFFFHHHHHJJJJJJJJJJJJIJJJJGIJJIJJIIIJIJJJJJJJJ
@4720485/1
gtaattctggtttctctatagttttgtcatacgtttttgaggcagcaaat
+4720485/1
@@<DFFFFGHFFFGHIIIIGBAFHGHHGHHGHIIIIIIIIIIIIGCHHBG
@4720486/1
gtaattctggtttctctatagttttgtcatacgtttttgaggcagcaaat
+4720486/1
B@CFFFFFHHFHGIJIJIJJJHJJJJJJJJJJJJJJJJIGIJIJJIGIJJ
@4720487/1
gtaattctggtttctctatagttttgtcatacgtttttgaggcagcaaat
+4720487/1
CBCFFFFFHHFHHJJJJJJJJGJJJJJJJJJJJJJJJJJIJJJJJJJJJJ
@1143365/1
caaaaagggaaataaacaaggatgtaagaactatggaggaatattacaat
+1143365/1
BBCFFFFFHHHHHJJJJJJJJIIJJJJJIJJJJJJJGJJJIJJJJJJJJJ
@1143366/1
caaaaagggaaataaacaaggatgtaagaactatggaggaatattacaat
+1143366/1
CCCFFFFFGHHHHJJJJJIJJJJJJJJJJJJJJJJJIJIIJJJIJIIJJJ
@1143367/1
caaaaagggaaataaacaaggatgtaagaactatggaggaatattacaat
+1143367/1
CCCFFFFFHHHHHJJJJIJJJIJJIJJJHJJIJJIJHIJJIJJJJJJJJJ
@5214150/1
gttttcaaactgttaaaaaacctgctgaatgtgcgccaattgagttttcg
+5214150/1
?8;;BDDDBFFA<EABFHIEADF>FEGA@<9:D>EGGIGIIGGI?FGIIA
@5214151/1
gttttcaaactgttaaaaaacctgctgaatgtgcgccaattgagttttcg
+5214151/1
B@@FFFFFHHHGHJJJJJJJJJGIJJIJJIHHIIIJIJIJJJJJDGHIII
@5214152/1
gttttcaaactgttaaaaaacctgctgaatgtgcgccaattgagttttcg
+5214152/1
CBCFFFFFHHHHHJJJJJJJJJJJJJJJJJJFGIJJJJJJJJJIDFHJJJ
@5214627/1
gttttcaatagggcattctaacatgt
+5214627/1
<@@DBAA;CDFFB:C:<?:IH?:C:F
@1672181/1
cagctatccactttgccagtggccgtctgctacggaacaggcaaaactcc
+1672181/1
@@@DDFFFDHDHHGHGGIJJJJIIGIGGIGIIIGGIGEHEHE?GEIHGEH
@1672182/1
cagctatccactttgccagtggccgtctgctacggaacaggcaaaactcc
+1672182/1
CCCFFFFFHHHHHJJJJJJHIJJJJHGGIJJJIJJJJIGIIJJIJJJJJJ
@1672183/1
cagctatccactttgccagtggccgtctgctacggaacaggcaaaactcc
+1672183/1
CCCFFFFFHHHHHJJJJJJHJJJJJIJJJJJJJJIHIJJJJJJJJJJJJJ
@1672184/1
cagctatccactttgccagtggccgtctgctacggaacaggcaaaactcc
+1672184/1
CCCFFFFFHHHHHJJJJJJIIJIIJHIGGIIIIEIJJIIJJJJJJJIJJJ
@6744572/1
ataacaatagattcgattatagagtaagagtagccggag
+6744572/1
@?@DDDBBD?::A:AG:AFE<FC@<AH4C9AEHECGCF@
@1672238/1
cagctatcgatacacagtcatagatccaatcctataattatccatttcct
+1672238/1
CCCFFFFFHHHHHJJJJIJJJJJJJJJJJJJJJJJJJJJJJJJJJJJJJJ
@6745041/1
ataacacgggctaattttaacaaccatcccactgtacgagaattcggttt
+6745041/1
CCCFFFFFHHHHHIJJJJJJJJJJJJJJJJJJJJHIIJIJHGHIJIJHIJ
@6232978/1
aaaccattcaaaatttgtcatcgataaaaggaaatccgatgccaattact
+6232978/1
@@CFFDFFGHFHHIJIJIIIIJIIGGIGIJFJJJIGHIIIIGIJJCBHDG
@622201/1
agtacccaaatcacccattagagaactcttggaactcgaaccagaaacag
+622201/1
BC@FFFFFHHHHHJJJJJJJIIIJJJJJJJJJJJJJJIJJIJJJIJJJJJ
@2655329/1
cgtgccccttgcggttaccccttctgttgggatgggggccgccccc
+2655329/1
BCBFFFFFHHHHGIHIJHIIICFIIIHIIIJCEHJJJJEGI4?DDD
@2655330/1
cgtgccccttgcggttaccccttctgttgggatgggggccgcccccc
+2655330/1
CC@FFFFFHHHGHJIJJIJJJCGGCGHIIJJGGHIJJJIII49BAD?
@4197443/1
gagctgtttgtctgccccaagtgggttgttgttgttgaggaggagcagac
+4197443/1
@@<1BBDDFDFFFIFFFIDFG<FFIFFGEFCFGIIFIIF?FGB?BBCFIC
@622277/1
agtacctcaaaatcatgaccaaaaagtgaacagctatcgatacacagtca
+622277/1
BBBDFFFFHHHHHJJJJIJJJJJJJJEHIIJJIJIJJIJIIIJJJJJJII
@622278/1
agtacctcaaaatcatgaccaaaaagtgaacagctatcgatacacagtca
+622278/1
BCBFFFFFHHHHHJJJJJJJJJJJJJFHIJJJJIJJJJJJJJJJJJJIJJ
@622279/1
agtacctcaaaatcatgaccaaaaagtgaacagctatcgatacacagtca
+622279/1
CCBFFFFFHHHHHJJJJJJJJJJJJJHHIJJJJJJJJJJJJJJJJJJJIJ
@3678725/1
cttcttatcgcatttttcggaatattactagaaaataaactaatttcttt
+3678725/1
@@@DDDDDDFHFDHIII;?GBH@FFHHIIIIIIIIIGIIIGIIIIIGIII
@5733482/1
ttagaataacattgacattctataaagacgttagagaggttcactaaaaa
+5733482/1
C@CFFFFFHGDHGIJJIIJJJIIJJJJJJIIDGGICGHI?FFEFCBDGGH
@5733483/1
ttagaataacattgacattctataaagacgttagagaggttcactaaaaa
+5733483/1
CCCFFFFFHHHHHJJJJJJJJJJJJJJJJJJJJJJJJJJHIJJJJJJJJJ
@623122/1
agtagatagctttagaggtaatacactattattaggcactagttattaat
+623122/1
?@=DDDDDFFFFB:<FFE3AD<CHHFIIIAHHAHFICGEIII>D>DFGIF
@1145112/1
caaaaagtgaacagctatcgatacacagtcatagatccaatcctataatt
+1145112/1
@<@DDB?2=AFCCGBBE@CFA:3CBE?E1:C?B?DGD@FFEBFEGEAFGB
@1145113/1
caaaaagtgaacagctatcgatacacagtcatagatccaatcctataatt
+1145113/1
@@@DDFDBBBDFHGDHIECDBDB:ABGHAGGIIIFAGIIIGGHIIEGIB<
@1145114/1
caaaaagtgaacagctatcgatacacagtcatagatccaatcctataatt
+1145114/1
@@C?DFFDHHHHHJJJJJJJJJJJJJJJIJJJJJIJJIHGIJJJIJIJJJ
@1145115/1
caaaaagtgaacagctatcgatacacagtcatagatccaatcctataatt
+1145115/1
C@CFFFFBFHHHGIJJJJJJIJJJIJJJGHHJIJJJJJJIJJJJIIJJJJ
@1145116/1
caaaaagtgaacagctatcgatacacagtcatagatccaatcctataatt
+1145116/1
CCCFFFFDFHHHHJJJJJJIJIJJJJJJHIJJJJJJJJJJJJJJJJJJJI
@1145117/1
caaaaagtgaacagctatcgatacacagtcatagatccaatcctataatt
+1145117/1
CCCFFFFDGHHHHJJJJJJIIJJJJJJIHIJJIJIJJJJJJJJJJJJJJJ
@1145118/1
caaaaagtgaacagctatcgatacacagtcatagatccaatcctataatt
+1145118/1
CCCFFFFDHHHHHJJIJJJJJIJJJJJJGIJJJJJJJJJJJJJJJJJIJJ
@1145119/1
caaaaagtgaacagctatcgatacacagtcatagatccaatcctataatt
+1145119/1
CCCFFFFDHHHHHJJJJJJJIIJJJJJJIJJJJJJJIJJJJIJJJJJJJJ
@1145120/1
caaaaagtgaacagctatcgatacacagtcatagatccaatcctataatt
+1145120/1
CCCFFFFDHHHHHJJJJJJJJJJJJJJJHIIJJIJJJJIGIJJJIIIJJI
@1145121/1
caaaaagtgaacagctatcgatacacagtcatagatccaatcctataatt
+1145121/1
CCCFFFFDHHHHHJJJJJJJJJJJJJJJHIIJJJIJJJJJJJJJIJJJJJ
@1145122/1
caaaaagtgaacagctatcgatacacagtcatagatccaatcctataatt
+1145122/1
CCCFFFFDHHHHHJJJJJJJJJJJJJJJIIJJJJJJJJJGIJJJJJJJJJ
@1145123/1
caaaaagtgaacagctatcgatacacagtcatagatccaatcctataatt
+1145123/1
CCCFFFFFHGHHGJIGIJIJJIJJJJIIHGGIIIJIIFHIIGIJIJJIJE
@1145164/1
caaaaagtgaccagctatcgatacacagtcatagatccaatcctataatt
+1145164/1
@CCDFFFDDDFGHIJJEFHIHGIJIIJIFEHGHGEGIEGGHIIIIIIIJH
@1145188/1
caaaaagtgataatggatacaaatttgactactgtatagctttcttctct
+1145188/1
CCCFFFFAFFFHHJJJJGIJJIIIJJIJJJGIJJFIIIHGHIIHGIIJJJ
@1145189/1
caaaaagtgataatggatacaaatttgactactgtatagctttcttctct
+1145189/1
CCCFFFFAFHHHHJJJIJJIJJJJJJJIJJJJJJIGHIJJGIJIJJIJJJ
@1145190/1
caaaaagtgataatggatacaaatttgactactgtatagctttcttctct
+1145190/1
CCCFFFFDFHHHGJJIJJJJJJJJJJIJJJJJJIFHIJJIIJJJJJJJJJ
@1145191/1
caaaaagtgataatggatacaaatttgactactgtatagctttcttctct
+1145191/1
CCCFFFFDHHHHHJJJJJJJJJJJJJJIJJJJJJIJJJJJJJJJJJJJJJ
@5217987/1
gttttcgagcattttccggaaaagaagattgcaccccgaaaagtttgggt
+5217987/1
@CCFFDDD?:FHHIGIIIEFGIGCBGHCHHGDHGDHHGHIIGH=CFFGI5
@5217988/1
gttttcgagcattttccggaaaagaagattgcaccccgaaaagtttgggt
+5217988/1
B@BFFFFFHHGHHJJJJJJHIJJIIJIJJJJJJIJJJJJJJJJGIJIJJC
@1147157/1
caaaaataatatgtaaattgattttagaaaaaaaccactaattctatgca
+1147157/1
@<@DDDDDHADHFIIIEII>HHIGHIIIIIIIIGF;DHHGIIIIIFEFGG
@1147158/1
caaaaataatatgtaaattgattttagaaaaaaaccactaattctatgca
+1147158/1
@@@DDDFFHHGHFFEHGHIJJJJJJIJIIJJJGGHEIJIIHIIGGHIJJJ
@1147159/1
caaaaataatatgtaaattgattttagaaaaaaaccactaattctatgca
+1147159/1
CCCFFFFFFFFHHHIJJJJIIBJIJIJIIJIIJIGIIIIJJIGIIJJIEH
@2656697/1
cgtggacatcgaagaaaaaaacattgaccaatcgccaccaatgcttggtg
+2656697/1
@@=DDBDFBFFCHB@FIIIIIBHEIIIIIGICE0?@?@CBFCBCGEAHCG
@2656698/1
cgtggacatcgaagaaaaaaacattgaccaatcgccaccaatgcttggtg
+2656698/1
@C@FFFFFHHHHHIIIJJJIJIJJJGHIIIJJJBFHEHIJGIJIIHIIEH
@4199428/1
gaggaagtaacggcagcactattgacactaagaaatcacagagccccggg
+4199428/1
@@@FFFFDHFHFHIIIGGB<FGGEAGHIGIIDGGIDA??F>GHEHII@GH
@1147982/1
caaaaatagtaaaaagtcgaagtctttcgagacatactcttcggagaatc
+1147982/1
?@@DFDDBFDFDFHGI<C@GGGFHGIEBB@FCFEH<@FFHIIGGGGHIIG
@3681214/1
cttcttcccccaaggataacctctctgtcggtagatttccgtgaagtggt
+3681214/1
CCCFFFFFHHHHHJJJJJJJJIJJJJJIJJJEHIIJJJJIJHGIJJHGBB
@3681215/1
cttcttcccccaaggataacctctctgtcggtagatttccgtgaagtggt
+3681215/1
CCCFFFFFHHHHHJJJJJJJJJJJJJJHIJJ?DE@DHGIJDBFCH??FGB
@7245933/1
caaaaatttaaacacattgcattattgat
+7245933/1
@@@DFDDDHHHHHIHDFFGAHHFDEBDHG
@7245934/1
caaaaatttaaacacattgcattattgatttcg
+7245934/1
???DDB;2=ADDBD?EEI?E4FFE<3A9CFB<9
@7245935/1
caaaaatttaaacacattgcattattgatttcgaggaaataatacgaact
+7245935/1
?@@?::BDFFFFBCGDD<CBCF@HB?:CDAHBG;E6GBGIEGGDDDGG>2
@7245936/1
caaaaatttaaacacattgcattattgatttcgaggaaataatacgaact
+7245936/1
@??DDADDHFHFFEBHHIDGGHIAHGGHIIG@FHDBGIIIIIIIICHIGI
@7245937/1
caaaaatttaaacacattgcattattgatttcgaggaaataatacgaact
+7245937/1
C@@FFFFFHHHHHIJBHGIIJIGIGIIJJIIFGGEHGHIJIEIJIJFGIJ
@7245938/1
caaaaatttaaacacattgcattattgatttcgaggaaataatacgaact
+7245938/1
CC@FFFFFHFHHHJIJJJIJIIJJJGGGIIJGIIGJIJIIIIJJIIGJJJ
@7245939/1
caaaaatttaaacacattgcattattgatttcgaggaaataatacgaact
+7245939/1
CCCFFFDFHHHHGIIDHIGIIGGHJIJJJIGIGHIJIJJJEIJJJJJJJJ
@7245940/1
caaaaatttaaacacattgcattattgatttcgaggaaataatacgaact
+7245940/1
CCCFFFFFHHGHHJJJJJJJJJJJJJJIIJJIJIJJJJIJJJJJJJIIJJ
@7245941/1
caaaaatttaaacacattgcattattgatttcgaggaaataatacgaact
+7245941/1
CCCFFFFFHHHHHIJJEHEGIIIIJJJIJJJJJIIJIGIJJJIIJJJJJJ
@7245942/1
caaaaatttaaacacattgcattattgatttcgaggaaataatacgaact
+7245942/1
CCCFFFFFHHHHHIJJJJIJJJJJJJJIJJJJJHIJJJIJJIJJJJJJJJ
@7245943/1
caaaaatttaaacacattgcattattgatttcgaggaaataatacgaact
+7245943/1
CCCFFFFFHHHHHIJJJJJJJIJJJJJIJJJIJJJJJJJIJIJJJJIJJJ
@7245944/1
caaaaatttaaacacattgcattattgatttcgaggaaataatacgaact
+7245944/1
CCCFFFFFHHHHHJIJFIIJGIIIFGIIIJJIEFEHIEDGIGIIIJIIIG
@7245945/1
caaaaatttaaacacattgcattattgatttcgaggaaataatacgaact
+7245945/1
CCCFFFFFHHHHHJJJJJJJJJJJJIJJJJJJJJJJJJJJIJJJJJJJJJ
@7245946/1
caaaaatttaaacacattgcattattgatttcgaggaaataatacgaact
+7245946/1
CCCFFFFFHHHHHJJJJJJJJJJJJJIJJJJJJJJJJJJJIJJJJIGHIJ
@7245947/1
caaaaatttaaacacattgcattattgatttcgaggaaataatacgaact
+7245947/1
CCCFFFFFHHHHHJJJJJJJJJJJJJJIJJJJJIJJJJJJIJJJJIJJJJ
@7245948/1
caaaaatttaaacacattgcattattgatttcgaggaaataatacgaact
+7245948/1
CCCFFFFFHHHHHJJJJJJJJJJJJJJIJJJJJJJGJJJJJJJJJJIIJJ
@7245949/1
caaaaatttaaacacattgcattattgatttcgaggaaataatacgaact
+7245949/1
CCCFFFFFHHHHHJJJJJJJJJJJJJJIJJJJJJJJJJJJJJJJJJIJJJ
@7245950/1
caaaaatttaaacacattgcattattgatttcgaggaaataatacgaact
+7245950/1
CCCFFFFFHHHHHJJJJJJJJJJJJJJJJJJJJJJJJJJJIJIJJIIJIJ
@7245951/1
caaaaatttaaacacattgcattattgatttcgaggaaataatacgaact
+7245951/1
CCCFFFFFHHHHHJJJJJJJJJJJJJJJJJJJJJJJJJJJJJJJJIIJJJ
@7245952/1
caaaaatttaaacacattgcattattgatttcgaggaaataatacgaact
+7245952/1
CCCFFFFFHHHHHJJJJJJJJJJJJJJJJJJJJJJJJJJJJJJJJIJJJI
@3685233/1
cttcttggtcccttccccctacattttattttaactggtgaagtttcctc
+3685233/1
CCCFFFFFHHGHHJJJJJJIGHEGIJIEHHIJEHIJIIFHHIJHJJJJJI
@4724751/1
gtaattttttatatagtgccccgatgatatgatatgtatttattatattg
+4724751/1
CCCFFFFFHHHHHJIJHGJJJJJIJJIJJJJIJJJJGIJJJIIJJJJJJJ
@5734314/1
ttagagtgtcctcgtgaggaagaggaatttgaacagttaccatctactat
+5734314/1
CCCFFFDEHHHHHJIJJJJJJJJJJJJJJJJJJJJJJIJJJJJJJJJJJI
@5734689/1
ttagatttcgaggcaaattgattgatttgcccagcacaaacttggagaag
+5734689/1
CCCFFFFFHHHHHJJJJJJJJJJJJJJJJJJJIJJJJJJJJJJJJIJJJI
@5734826/1
ttagcaataaagtacccaaatcacccattagagaactcttggaactcgaa
+5734826/1
???DD:2ADDD?2<<<?CED<CEFECDE@AFDEIIDBDF@@BDEEEDCD>
@4725933/1
gtacaacctctatactttgcatcaaataaatgctcccttttcacaatata
+4725933/1
@@?DDFFFHHHHHJJJJJJJJJJJJJJJJJJJJJJJGIJJJJIJJGIJJI
@3185644/1
ctctttgacattgcttgtggtcacttttcgcgc
+3185644/1
CCCFFFDDD?FHDFFICEFH?FFHGHIIEAF??
@3185645/1
ctctttgacattgcttgtggtcacttttcgcgcaaagg
+3185645/1
@@@DDDD?FHHHHIGGA<CF33:<ADHHGEGA66@H9D
@3185646/1
ctctttgacattgcttgtggtcacttttcgcgcaaaggtaaaatcgttct
+3185646/1
CCCFFFFDHGHHHJJJJHIIHJIIJJJJJJJIJJJJIJBFEHIJEIHIJJ
@3185647/1
ctctttgacattgcttgtggtcacttttcgcgcaaaggtaaaatcgttct
+3185647/1
CCCFFFFFHHHHGJJJIFHICHGJJJJJJJJJJJJJJJFHJJJIIJHJJJ
@3185648/1
ctctttgacattgcttgtggtcacttttcgcgcaaaggtaaaatcgttct
+3185648/1
CCCFFFFFHHHHHIJJJGIJGIJJJJJJJIJJJJJIJJDGIIJIIIGHIJ
@3185649/1
ctctttgacattgcttgtggtcacttttcgcgcaaaggtaaaatcgttct
+3185649/1
CCCFFFFFHHHHHJJJJHIJHIGJGJJJJJJJJJJJIIFFHIJJIJJJJG
@3185650/1
ctctttgacattgcttgtggtcacttttcgcgcaaaggtaaaatcgttct
+3185650/1
CCCFFFFFHHHHHJJJJIIJHIJJJJJJJJJJJIJJJJDFHIJJJJIJJJ
@6234757/1
aaaccttcccactaaagttaaccagacaaagcacctatcgaatcgaatat
+6234757/1
CCCFFFFFHHHHHJJJJHIIJJJJJJJJIJJIJJJJIJJJEIJJJGJJJJ
@6234814/1
aaaccttgcaaattttcaatcatgaagcaagattttacctgaacaatttg
+6234814/1
CCCFFFFFHHHGHJJJJJJJJJJJJJJJJJJJJJJJIJJJJIJJJIJJJG
@6234815/1
aaaccttgcaaattttcaatcatgaagcaagattttacctgaacaatttg
+6234815/1
CCCFFFFFHHHHHJJJJJJJJJJJJJIIIJJJJJJJIIJJIGIIJJJIJJ
@6234838/1
aaaccttgtagtggattcctaatattttttagtgaacctctctaacgtct
+6234838/1
CCCFFFFFHHHHHJAGIGHFGIIIJJJJJJIIFHIJJJJJJJIIJJJGHI
@6746540/1
ataacatgcataaaatataataaaaatttatagttttttgcatttttatt
+6746540/1
BC<DFFFFHHHHHJJJJJJJJJJJJJJJJJJJJHIJJJJIJJJJJJJJJI
@6746541/1
ataacatgcataaaatataataaaaatttatagttttttgcatttttatt
+6746541/1
CCCFFFFFHHHHHJJJJJJJJJJJJIIJIJJIJIJJJJJIIJIJJJJIIG
@6746851/1
ataacattgacattctataaagacgttagagaggttcactaaaaaatatt
+6746851/1
CCCFFFFFHHHHHJJJJJJJJJJJJJJJJIJIJJIJJJJJJJJJJJJIJJ
@6746852/1
ataacattgacattctataaagacgttagagaggttcactaaaaaatatt
+6746852/1
CCCFFFFFHHHHHJJJJJJJJJJJJJJJJJJIJJGHHJJJJJJJJJJJJI
@6236356/1
aaacgagctgactgagaatcttaagaaagaatttcatgcagcctgtgaca
+6236356/1
CCCFFFFFHHHHHJJJGIJJJJJJJJIGHIIJJJJFIJJJJJJJJJJJII
@6747941/1
ataacgagtagatagctttagaggtaatacactattattaggcactagtt
+6747941/1
??@FDDDD<DD>FBFCHHGDHBEDHHI>HBHIGGHGHFDD9?DEGGIIIG
@6236861/1
aaacgatcataccatgagaaatttaatgaaacgatttgaacatttgattg
+6236861/1
CCCFFFFFHHHHHJJJJJJJJJJJJJJIJJJJJJJJJJJJJJIJJJJJJI
@6748731/1
ataactcttacacaccaaatagaacgacgctatcatatcaaaaactggag
+6748731/1
CCCFFFFFHHHHHJJJJJJJJJJJJIJJJJJJJIJJJJJJJIJJJJJJEH
@7772282/1
caggaaatggataattataggattggatctatgactgtgtatcgatagct
+7772282/1
@?@DDDDFB?AFHGGIJIJJEHGHBAFEFEAHIIJEGF@FGIGIIC;0DG
@7772283/1
caggaaatggataattataggattggatctatgactgtgtatcgatagct
+7772283/1
@?@FBDDFDAABHGIIIGGIJGGIIDHIIIJIIIIJJIIJIJIHDHIFGH
@7772284/1
caggaaatggataattataggattggatctatgactgtgtatcgatagct
+7772284/1
BB;BDFFFHGGHHIJJJHIGIIJJIJJIHHIIJJIIIHHHGIIGEGIJJG
@7772285/1
caggaaatggataattataggattggatctatgactgtgtatcgatagct
+7772285/1
CCCFFFFFHHFHGIJJIJJJJJJJJJJJIJJJJIJJGHEHIIJIHIJJIG
@7772286/1
caggaaatggataattataggattggatctatgactgtgtatcgatagct
+7772286/1
CCCFFFFFHHHHHJJJJJJJJHJJJJHIJJJJJJJIJIGHIIJJGHGGHG
@2154779/1
ccggtttcatcattttatagtacactttccacacagcatctaatgacatt
+2154779/1
BCCFDFFFHHHHHJJJJJJIHHIIJJJJJJIJJJJJIJJJJJJIIJJJJI
@2155243/1
ccggtttgttctgaaacaaacatcactg
+2155243/1
@@@?DDDD?<<F<FHIFGII=GHDF<FD
@2155251/1
ccggtttgttctgaaacaaacatcactgtgatgaaaaataaaaaaaaaat
+2155251/1
@@@FADDDCFDFGGHIIDIJGIDHEIGI?GGIIIJJIIEGIIJJJIHIGE
@2155252/1
ccggtttgttctgaaacaaacatcactgtgatgaaaaataaaaaaaaaat
+2155252/1
@@CFDDFDFHDDFEDGGGHJIJJJJHIIGIIIIJGHJEHIJJJJGIIIFF
@2155253/1
ccggtttgttctgaaacaaacatcactgtgatgaaaaataaaaaaaaaat
+2155253/1
@CCFDFFFHHHHHJJIJJJJJJGIJIJJFGIJIJIJJIGHIJGIJJGIHD
@2155254/1
ccggtttgttctgaaacaaacatcactgtgatgaaaaataaaaaaaaaat
+2155254/1
BCCFDFFFHFGHHIJJJJJJIGHIJJJJHIIJIJJJJJIIJJJJJJJJHE
@7249136/1
caaaacatgaccatgatgcactcggccggaccgattcagcccccaccaag
+7249136/1
CCCFFFFFHGHHHJIIIJJGIHHIIJJIJJJJGIIJIEGIIJJHFHFFF@
@7249137/1
caaaacatgaccatgatgcactcggccggaccgattcagcccccaccaag
+7249137/1
CCCFFFFFHHHHHJIJJJJIJJJJJIJJJJJJJIJJJIJJJJJHHHFFFC
@7249138/1
caaaacatgaccatgatgcactcggccggaccgattcagcccccaccaag
+7249138/1
CCCFFFFFHHHHHJJJJJJIJJJJJJJJJJJJJJJIGIIJJJJGFHFFFA
@7249139/1
caaaacatgaccatgatgcactcggccggaccgattcagcccccaccaag
+7249139/1
CCCFFFFFHHHHHJJJJJJJJJJJJJJGHBGIGAFIJIIIIJJH:EFDB;
@4202795/1
gaggcttttaaaatttaacgtttagcagtcttctttttagaataacattg
+4202795/1
CCCFFFFFHHHHHJJJJJJJJJJJGEIGFHIJGGJJJJIJIJIJJJJJII
@4202980/1
gagggactaccacacgaaaggcagttcaccatcgcttgtcatgtgttgaa
+4202980/1
@<@A=DDDD?CFHGHEIII<F=FBFC9DBFCHDIGGHDHGBDGIIIG@8B
@1674729/1
cagctcttgaagaaccatcgccggggttttgacatgatttgacatttttg
+1674729/1
CCCFFFFFHHHHHJJJJJJJJJIJJJ?FHIEDHHGGEGHI@CHGGIJJJA
@4726211/1
gtacaactgtttacctgtgtatgataaataaacttttttcgggtttggaa
+4726211/1
=1:DDFFFHFHHHJJIIFHHGJJJJJJJJJJIHHJJJJJJJJJIJJJJJJ
@4726212/1
gtacaactgtttacctgtgtatgataaataaacttttttcgggtttggaa
+4726212/1
CBBFFFFFHHHHHJJIJHIIJJJJJJJJJJJJJJJJJJJJIJHDHIGGCH
@4205589/1
gagtagatagctttagaggtaatacactattattaggcactagttattaa
+4205589/1
@@BBDEFFHHHHHJIJIIJGIJJJJJJJJJJJJJJJIJJIJJJIJJJJJI
@625735/1
agtcaacatttcccacctttttcactcaaccatagctttctcagcgtgtt
+625735/1
CC@FFFFFHHHHHJJJJJJJJJHJJJJJJJIJJJJJJJJJJJJJIJGIHJ
@3190202/1
ctgaaaaatatatcttgaagaactattattttttttatttttcatcacag
+3190202/1
CCCFFFFFHHHHHIJJJGIIHIJJIJJJJJJJJJJJJJJJJJJJJJJJJI
@626540/1
agtcacgagaatttgaaaagcgagcttcatgatcccctgaagaatatatc
+626540/1
CCBFFFFFHFHHHJIIJJJJIJJJJJJJJJJJJJJJJJJJJJJJJJJJJJ
@4207309/1
gagttctgtgaagttttctgtcaagtgaccctattcccgcgacttca
+4207309/1
@BCDFFFFHHHHHFHIJJJJJJJJJJIIJJJJJJJJJJJJJJJIJJJ
@4207466/1
gagttgtactaatttgtgtaattgaagttcgtattatttcctcgaaatca
+4207466/1
B@CDDFFFHHHHHJJJGHHIJJJJJJJIJJJHJJJJJJJJJJJIIJJJJI
@6238385/1
aaacgctcgtggggagcgatgacgaataaagtatgtgttcaccaagagaa
+6238385/1
@CCFFFFFHCFHHJIJJJIJIJJJJJIJJIJFFHIFHIJIIJJIIJJJHH
@6238386/1
aaacgctcgtggggagcgatgacgaataaagtatgtgttcaccaagagaa
+6238386/1
CCCFFFFFHDHHHJEHGIHIJIIJJJJJJIJFHIIGHIJIJJJJJJJJHG
@5738099/1
ttagtggtttttttctaaaatcaatttacatattatttttgacttgaata
+5738099/1
@@@FDFFDHHHHHJGHGIJJJJIJJJJJJJJJJJJJJJJJIIJIJJJJJJ
@7250267/1
caaaacccaggaagaagtactgcgaaagttcaggtgccatgaatgcaata
+7250267/1
@CCFFEDFHHGHHIJJJEFHJIIHIJIIIIJGIIFGGIIJJJIJJJIIJJ
@4728950/1
gtacactttatttaagaacaggggagaaaagtcacgagaatttgaaaagc
+4728950/1
@@@DFFFFHGHHHIJGIIIJGGIJJGHGJGGHHIIGGIIGIIJJJEEHJD
@5740192/1
ttataatcatcaatattatctatcgatactgaatgtaattttttatatag
+5740192/1
CCCFFFFFHHHHHJJJJJJJJJJJJJJJJJJJJIJGHGIJJJJJJJJJJH
@1677481/1
cagcttcaacgccaaggacttcaactttgttcagttcttgcagg
+1677481/1
CCCFFFFFHFDHGJIIF;FHJJJEHJJJJJJJJIIIJJGIIIIJ
@3190349/1
ctgaaaaattccgtcggcaagaagttggccgatttgcagactctcagctt
+3190349/1
CCCFFFFFHHHHHHIJJJJJJJJJGGIJJJJIGJJIJIJJJJJJJJJJJJ
@627365/1
agtcatttgaggtctaaacaagttagcaatttgaatttatatcgtttagg
+627365/1
BCBFFFFFHHHHHJJJJJJJJJIIIJJIHIJJJJIJJJJJGJJJIIJIJI
@2157735/1
ccgtacgtcaaatgttgcaaattatgtcacataaatgtcaaaatgccaca
+2157735/1
CCCFFFFFHHHHHJJIJJJJJJJJJJJJJJJIJJJJJJJJIJJJJGIJII
@3191528/1
ctgaaaagaaaattcaagatccagtgtttaaggaactatcagatgttggt
+3191528/1
CCCFFFFFHHHHHJJJJJJJIJIJJHIIJJJJGIJJIJIIJJIJJIJJJF
@3191529/1
ctgaaaagaaaattcaagatccagtgtttaaggaactatcagatgttggt
+3191529/1
CCCFFFFFHHHHHJJJJJJJJJJJIJJJJJJJJJJJIJJIJJJJJGHIJH
@4209227/1
gataaatatacctgcacacacgcatttttaaatttaaaaatttattcaag
+4209227/1
CCCFFFFFHHHHHJJJJJJJJIJJJJJJJIJJJJJJJJJJJJJIIJJJJJ
@4209625/1
gataaatgaaagaaattaaacacgctgagaaagctatggttgagtgaaaa
+4209625/1
B@BFFFFFHHHHHJIJJIJJJJEHHJIEGHJJJJJGIIEHHIFH?FHEGH
@4209663/1
gataaatggaacgaaattaaacacgctgagaaagctatggttgagtgaaa
+4209663/1
CCCFFFFFHHHHHJJJJJJJJJJJJJJJJJJJJJJIJJJJGHIIJFHIIJ
@6752051/1
ataagattatggaaggaataacacgggctaattttaacaaccatcccact
+6752051/1
CCCFFFFFHHHHHIIIAHGIIICGGIIIIIIIIIIIIIIIIIIIIIIIII
@6240122/1
aaacgtcagtttgcgtttcaatgcatcgataagacgaatggtaaagctgc
+6240122/1
CCCFFEFFGHHHHJJHIIIIJIIJIJJIIJJJIIJJIJJJJJIIJJJJJJ
@6240128/1
aaacgtcatcatactagacttttcccattgaatccaagagattctcatga
+6240128/1
CCCFFEFFHHHHHJJJJJJJJJJJJJJJJJJJJJJJJJJJIIJJJJJJJJ
@6240129/1
aaacgtcatcatactagacttttcccattgaatccaagagattctcatga
+6240129/1
CCCFFFFFHHHHHJJJJJJJJJJJJJJJJJJJJJJJJJJJJJJJIJIJJI
@1157279/1
caaaaatttaaacacattgcattattgatttcgaggaaataatacgaact
+1157279/1
@@7DDADDHADBFHHIII@FHECHIF<ACHGIGGF?FDD@?DH<DEHDDG
@1157280/1
caaaaatttaaacacattgcattattgatttcgaggaaataatacgaact
+1157280/1
@@@DFDFFGHHHHIIJEIEIIHGHI>H<CEE@F8??CD;FEHGCH?@D@D
@1157281/1
caaaaatttaaacacattgcattattgatttcgaggaaataatacgaact
+1157281/1
@@CFFDFFFHHAFHBFGIGIHIIIIIIIIIIDGFEBHGGEHIIIIIEHIG
@1157282/1
caaaaatttaaacacattgcattattgatttcgaggaaataatacgaact
+1157282/1
BC<DFFFFHHHHHJJJIIJJJJJJJIJJJJJJJJJIIJIIIIJJJDHIII
@1157283/1
caaaaatttaaacacattgcattattgatttcgaggaaataatacgaact
+1157283/1
CC@FFFFFGHHHHGJJJJGIJJJJJGIJJJIBGEGHIJJJIJIJJI@DGH
@1157284/1
caaaaatttaaacacattgcattattgatttcgaggaaataatacgaact
+1157284/1
CCCFFDFFHHGHGJJIJJIIGHJIIHIIJJ>CBHIAFFAHGCGDGGJIIJ
@1157285/1
caaaaatttaaacacattgcattattgatttcgaggaaataatacgaact
+1157285/1
CCCFFFFFHHGHHJJJIJJIJJJJJJJIJJJIJJJIIJIJGIIJJIIJJI
@1157286/1
caaaaatttaaacacattgcattattgatttcgaggaaataatacgaact
+1157286/1
CCCFFFFFHHHGHGIJJJJIJJJJJJJJJJJJIIIIJIIJJIJJJJGGJJ
@1157287/1
caaaaatttaaacacattgcattattgatttcgaggaaataatacgaact
+1157287/1
CCCFFFFFHHHHHJIIJJIJJJJJJJJIJJJIJJIIJJJJJJJIJJIJJJ
@1157288/1
caaaaatttaaacacattgcattattgatttcgaggaaataatacgaact
+1157288/1
CCCFFFFFHHHHHJJJJJJIJJJJJJJGIJJGIIJJJJJJJJJJJJGIJJ
@1157289/1
caaaaatttaaacacattgcattattgatttcgaggaaataatacgaact
+1157289/1
CCCFFFFFHHHHHJJJJJJIJJJJJJJJJJJJJIIJJJJJJJJJJJJJJJ
@1157290/1
caaaaatttaaacacattgcattattgatttcgaggaaataatacgaact
+1157290/1
CCCFFFFFHHHHHJJJJJJJIJJJJJJJJJJIJJJJJJIIJJJJJJIJJJ
@1157291/1
caaaaatttaaacacattgcattattgatttcgaggaaataatacgaact
+1157291/1
CCCFFFFFHHHHHJJJJJJJJJJJJJJIJJJIJJJJJJJJIJJJJIJJJJ
@1157292/1
caaaaatttaaacacattgcattattgatttcgaggaaataatacgaact
+1157292/1
CCCFFFFFHHHHHJJJJJJJJJJJJJJIJJJIJJJJJJJJJJJJJIJJJJ
@1157293/1
caaaaatttaaacacattgcattattgatttcgaggaaataatacgaact
+1157293/1
CCCFFFFFHHHHHJJJJJJJJJJJJJJIJJJJJJJJJJJJJJJJJIJJJJ
@1157294/1
caaaaatttaaacacattgcattattgatttcgaggaaataatacgaact
+1157294/1
CCCFFFFFHHHHHJJJJJJJJJJJJJJJJJJIJJJJJJIJJJJJJJGIJI
@1157295/1
caaaaatttaaacacattgcattattgatttcgaggaaataatacgaact
+1157295/1
CCCFFFFFHHHHHJJJJJJJJJJJJJJJJJJJJIJJIJIJJJJJJJJIJJ
@5740466/1
ttataattaataactagtgcctaataatagtgtattacctctaaagctat
+5740466/1
@@@BBDEFGHFFFEFHHAHCICHIIIIFCE9CCFHIGHIHIIIII@DDGH
@2160111/1
ccgtcagcgtcctccaggagttgctgagccgtcgcggcatcactcccaaa
+2160111/1
CCCFFFFFHHHHGJJJIJCHGHJIIJJJIIJGGIJIJJGIHFHHHFFFFF
@2161113/1
ccgtcggcaagaagttggccgatttgcagactctcagcttcaacgccaag
+2161113/1
B@@DDDFFGHHHHJJJIJJIJGIIJJJIJIJJJJJJJJJIJJJJHGIJJJ
@2161114/1
ccgtcggcaagaagttggccgatttgcagactctcagcttcaacgccaag
+2161114/1
BCCFFFFFHHHHHIHIHJJJJJJJJJJJJJJJJJJJJJJIJJJJIIJJJJ
@5742501/1
ttatcaaggttttcaaactgttaaaaaacctgctgaatgtgcgccaattg
+5742501/1
@BBDDFFFHDHHHJJJJJJJJJJJJJJJJJJJJJJJIIJIIIFJJJIJJI
@5742587/1
ttatcacatcattcgtcgtgtaccacatctcggatcttgctactaatatt
+5742587/1
?:?DDFFFHHHHHJJGGIJJBEHICHGJIIJJGHIIJJFGIIJJIIJJJJ
@5742588/1
ttatcacatcattcgtcgtgtaccacatctcggatcttgctactaatatt
+5742588/1
CCCFFFFFFHHHHJJIJJIGFFHGIGJIIIIEHFHIJIGCEGGGGIIJJH
@5743284/1
ttatcctctactgtacaactgtttacctgtgtatgataaataaacttttt
+5743284/1
@@@FDFFFHGHHGHIIJIJIJJIIIIHIJGHFHIGCIIGGIJJIJGGIJJ
@5743285/1
ttatcctctactgtacaactgtttacctgtgtatgataaataaacttttt
+5743285/1
CCCFFFFFHHHHGIJJJJJJJIJJJJJJJHHHIJJJJJJJJJJJJJJJJJ
@1160473/1
caaaacatgaccatgatgcactcggccggaccgattcagcccccacca
+1160473/1
@<@FFFDDBHGF<GHHIGGIHGEAAGIGIIIEEHHGIHIIIIIHHHEE
@1160474/1
caaaacatgaccatgatgcactcggccggaccgattcagcccccaccaag
+1160474/1
CC@FFFFFHHHHGJJJJIJIIJJIGIIGGIJJJGHIGIEFFHJHHHFFFA
@1160475/1
caaaacatgaccatgatgcactcggccggaccgattcagcccccaccaag
+1160475/1
CCCFFFFFHHHHHJJJJJIJJJJJJIIIJJJJJEHHIIJJJIJHFHFFFC
@1160476/1
caaaacatgaccatgatgcactcggccggaccgattcagcccccaccaag
+1160476/1
CCCFFFFFHHHHHJJJJJIJJJJJJJIJJJJJJJJJJJJJJJJHHHFFFE
@1160477/1
caaaacatgaccatgatgcactcggccggaccgattcagcccccaccaag
+1160477/1
CCCFFFFFHHHHHJJJJJJJJIJJJJJJJIJJJIJJJIJIJJJHHHFFFC
@2162841/1
ccgtgaagtggtccgtgccccttgcggttacccct
+2162841/1
???=A?B?A??2AEDEB@CEB8F??@@DD<<????
@2162842/1
ccgtgaagtggtccgtgccccttgcggttaccccttctgttgggatgggg
+2162842/1
@@@DDDDDCFHCFHD:CEHHI;EDCGGAEGGIIIAGEF@DHACG2=@EEG
@2162843/1
ccgtgaagtggtccgtgccccttgcggttaccccttctgttgggatgggg
+2162843/1
@CCDFFFFFHHCFIGEHIIII@GHGHIDHGIIIIABD@FFHIIIBFGIII
@2662328/1
cgtgttccatttcatagaatggtggtggccatctgcgggacatgcacatc
+2662328/1
@@=DDFDFDFHHDHJJIIJIGJAFH1FHAGGEEHJIIJJG>BBHI<BCFG
@2662341/1
cgtgttccttaacaacgatctggtggccaccggaaccgga
+2662341/1
?@=DBDFFGHHHHJJJIIHIFFHHGGIJIJJJJGIIJIJI
@628891/1
agtctgtatattttcttgtatcacttattgcgtctttgctttggtcactt
+628891/1
@@@FFDFFAHHDFIBHGHCECIHGEHBHFHG@CGHGHG@HBGAHIEDHED
@6240490/1
aaacgttaaattttaaaagcctcttaaatttaaccgaaatatagaataca
+6240490/1
BCCFFEFFHHHHHJJJIJJJJIJJJJJJJJJJJJJJJJJJIJIIJJJJJJ
@6240491/1
aaacgttaaattttaaaagcctcttaaatttaactgaaatatagaataca
+6240491/1
CCCFFFFFHHHHHJJIJJJJJJJJJJJIJJJJIJIJGJIJJJJJJJJIJJ
@1680838/1
cagcttttctccatagagaacctggaaatggatgaatggcacatagttcg
+1680838/1
CCCFFFFFHHHHHJJJJJJJJJJJJJJJJJJJJJHGIIJJJJJJJJIIJJ
@4210763/1
gataagacgaatggtaaagctgctaaaaaagcaggaaaagcccagaagaa
+4210763/1
C@CFFFFFHGHHGJCFHJIJJJJJIJJJJJIEHIJJJIIGIJJJJJCGIJ
@2663371/1
cgttaaagaaccacaaaatgtgacatataaaggtgaatatataactgaca
+2663371/1
C@@FFFFDDHHHHIJJJJIJFHGIJJJJJJJJJGHIJJJJJIJJJJJIJJ
@3691828/1
cttcttttccggaaaatgctcgaaaactcaattggcgcacattcagcagg
+3691828/1
???BDDDD4ABD1E@E<E@EEFE@E@BEHA?DFG>BF@6@HBFHI@>FGH
@3691829/1
cttcttttccggaaaatgctcgaaaactcaattggcgcacattcagcagg
+3691829/1
@@@;DDDDHFDDA@HIIEIEH=GGGEEHIGGGDEHGGGIIHIIGCCBFGD
@3691830/1
cttcttttccggaaaatgctcgaaaactcaattggcgcacattcagcagg
+3691830/1
@@CDFFFDGHFHAEGGBFHEFGFHIJIIGIIIJGGGDFAF:CHEGGH@FH
@3691831/1
cttcttttccggaaaatgctcgaaaactcaattggcgcacattcagcagg
+3691831/1
B@CFFFFFHHHHHIJJGIIGHGIIJJJJJJJJJJIIIJIJIJJJJJJJJJ
@3691832/1
cttcttttccggaaaatgctcgaaaactcaattggcgcacattcagcagg
+3691832/1
BBCFFFFFGHHHFJJJIIJJJIJIIIJIJJJJJJJIJIEGGIJJJJJJJI
@3691833/1
cttcttttccggaaaatgctcgaaaactcaattggcgcacattcagcagg
+3691833/1
C@@FFFFFFH?FAHIIAFHIGGGIIIIIIIIIIIIIIGHIIGIIIIIGHI
@3691834/1
cttcttttccggaaaatgctcgaaaactcaattggcgcacattcagcagg
+3691834/1
CBCFFFFFHHHHFJJJIIJJIJJJIIJJJJJIJJJJIJJJJIJJJJJJJJ
@3691835/1
cttcttttccggaaaatgctcgaaaactcaattggcgcacattcagcagg
+3691835/1
CCCFFFFFFHDHFIJJGGHIGIGHIJGJJJJIJJJIIGDGGIHIJJIIJJ
@3691836/1
cttcttttccggaaaatgctcgaaaactcaattggcgcacattcagcagg
+3691836/1
CCCFFFFFFHHHDHJJEEGEGGGIJJIGIGGIICIGGGGGEGIIJIIIII
@3691837/1
cttcttttccggaaaatgctcgaaaactcaattggcgcacattcagcagg
+3691837/1
CCCFFFFFHHHHDIJJGJJIHHIJJIJJJJJJJJJGIIIJIJJJIJJJIJ
@3691838/1
cttcttttccggaaaatgctcgaaaactcaattggcgcacattcagcagg
+3691838/1
CCCFFFFFHHHHGJJJHIJIJIIIJJJJJJJJJJJJIJJJJJJJJJJJJJ
@3691839/1
cttcttttccggaaaatgctcgaaaactcaattggcgcacattcagcagg
+3691839/1
CCCFFFFFHHHHHIJJIJJIJJJJJJJJJJJJJJJJJIIJGIJJJJJJJJ
@3691840/1
cttcttttccggaaaatgctcgaaaactcaattggcgcacattcagcagg
+3691840/1
CCCFFFFFHHHHHJJJIJJJJJJJJJJJJJJJJIJJJJIJJJJJJJJJJJ
@3691841/1
cttcttttccggaaaatgctcgaaaactcaattggcgcacattcagcagg
+3691841/1
CCCFFFFFHHHHHJJJJJJIJJJJJJJJJJJJJJJJJJIJJJJJIJJJJJ
@629903/1
agtgaccaaagcaaagacgcaataagtgatacaagaaaatatacagacta
+629903/1
CCBFFFFFHHHHHJJJJJJJJJJJJJFHIJJJJJJJJJJJIJJJJJJJJJ
@3692614/1
cttctttttagaataacattgacattctataaagacgttagagaggttca
+3692614/1
@<@?DDFFHBCDHABHDGGH@BDEBH@H@HGHIGIIIHIGGIGIEG0?B@
@3692615/1
cttctttttagaataacattgacattctataaagacgttagagaggttca
+3692615/1
@<@DBDFFHHHDDEGIIIDGEGHCHIIHGIIIIIIGGGGG;FHFHE?DCH
@3692616/1
cttctttttagaataacattgacattctataaagacgttagagaggttca
+3692616/1
@@@DDFFFHHHGHIJJHBHIHGGJJJJJJJJJJIJJJIJJJJJJJJFGHH
@4211846/1
gataattataggattggatctatgactgtgtatcgatagctgttcacttt
+4211846/1
@BCFFFFFHHHHHJJJJHIJJJIJJJJJHIIIIIJIEHHJIEGGIGIJIJ
@7253072/1
caaaactccgaaggaagccaagggctcggctgctcatcatgccctcgagt
+7253072/1
CCCFFFFFHHHHHJJJJIJJJJIGJJJJJIJJE>FBFHGIIIHIGGGHG=
@2663404/1
cgttaaagcgttaccagcgcttgaggaagtaacggcagcactattgacac
+2663404/1
@@1=DDDDFHACFHIIGBFHDEHEECFHE?BBFGGGAGEBG>GADGGHII
@4731789/1
gtaccacatctcggatcttgctactaatattcgattcgatagg
+4731789/1
@@CFFFFDHAHHHGHGGHBHGGIJJIIGGIBFE>HHIJI>BDD
@631707/1
agtggtttttttctaaaatcaatttacatattatttttgacttgaataaa
+631707/1
@@?DD2BDHHHH?ECGIIDDBHDGHEGIAFGICFIIIIEDHGHDDHEGHI
@631708/1
agtggtttttttctaaaatcaatttacatattatttttgacttgaataaa
+631708/1
@CBDFDDFHHHHHJJIJIIJJJJJJJJJJIJIIJJJJJJIJJJIJJJJJJ
@1682626/1
caggaaatggataattataggattggatctatgactgtgtatcgatag
+1682626/1
@@@FDFDFGHDHGIIJJGIIJGHJJIGHIJIGHIFCFGGHIIIJ?;??
@1682627/1
caggaaatggataattataggattggatctatgactgtgtatcgatagct
+1682627/1
@@8BDDDFHHHGFGIJDBIGIHHGIJBHGGEIHGAGC?:FDGGEIIJGIJ
@631900/1
agtgtattacctctaaagctatctactcgttatataatcatcattcaaac
+631900/1
=@@DADDFFFHHHIIIIGIIGIIIIGIIHEFIIIIIIIIIIIIIIIIIGI
@632335/1
agtgttgttgtttaccaaagcagaccttaaatctgtcagctgtccgggat
+632335/1
=@1ABDDDHHDHHJJJJJJIIJJJJJJIJJJJJIIGHIJJJJJIIJJIEB
@632770/1
agttaaccagacaaagcacctatcgaatcgaatattagtagcaagatccg
+632770/1
CCBFFFFFHHHHHJJJJJJJJJJJJIHIIJIJGGIJIIFIIJJJJJIJJJ
@2164078/1
ccgtgccccttgcggttaccccttctgttgggatgggggccgcccccttc
+2164078/1
?@<ADDDDFFFDDBHII@GHIE?BFHGHHHGA3D?=DDHH4;5=BA>>@3
@6242229/1
aaactaccaaattgcaaggttatccgttttaacattgagtacactatttt
+6242229/1
CCCFFFFFHHHHHJJJJJJIIJJJJJIJJJJJJJJJJJIFGHGIJIJJJJ
@4213582/1
gatagaatgaagtgaaagtcgaacgttcttctgggcttttcctgcttttt
+4213582/1
@@@FFFFFHHHGFGGGIGAFHGIJEFHIJJJJIIGHGGIGIGAHIJGIJI
@4214241/1
gatagctgcaccaagcattggtggcgattggtcaatgttttttcttcgat
+4214241/1
@@@DDDFADHHFFGEEHIGHG?FHGGEHGGB?FHFHG?BGHIIDHGEEFH
@2165589/1
ccgtgttattccttccataatcttattcttgcgtactgtagtagaggttg
+2165589/1
@CCDFEDDHHFHHJGIIIJJIIJJHIJHJJJIJJJJJJHBHHIJIJJBFH
@6244535/1
aaactccgaaggaagccaagggctcggctgctcatcatgccctcgag
+6244535/1
CCCFFFFFHHHGHJJJJJIIJJJJJGACFGDCGGEDEFHEFHACAFB
@6244536/1
aaactccgaaggaagccaagggctcggctgctcatcatgccctcgagtac
+6244536/1
C@?DFFFFHHHHHJJJIJJIJJIJIJJJJJIHJGIJIJIJJJIGHGI@GG
@2166213/1
ccgttacttcctcaagcgctggtaacgctttatcgggttctgctaagtgg
+2166213/1
BCCDFFFFHGHHHFIIIIJIIIGHHIIJJJJJJJJGHIIIGIIIIGGFHG
@4215120/1
gatatattcttcaggggatcatgaagctcgcttttcaaattctcgtgact
+4215120/1
CCCFFFFFHHHGHJJJJHIIIJJIJJIJJIJJIJJIJJJJJJJIJEF8?9
@5744666/1
ttatgagttcccgtgacactatgagtaatttcataatgtggtgattgaaa
+5744666/1
@@?DDDDDHHHHFIDGGGCH@HHHIIIIIIIIIGIIIIGCHFHIIGIIII
@5744948/1
ttatgatccaaaagaaattcccatgagggagtttaaggcatctattatac
+5744948/1
@=BDFFFFHHHHHJJJJJJJJJIJJJJIIGHHIIIJJFGIJJJJJJJJJJ
@7781353/1
caggagatcatgaagctcgcttttcaaattctcgtgacttttctcccctg
+7781353/1
CCCFFFFFHHHHHJJJJJJIIIJJJJJJJJJJJJHIBBGHHI>F<DHJ>B
@7781358/1
caggagatcgccagcgaacaatccttcgaggtaacctacgtggacatcga
+7781358/1
CCCFFFFFHHHHHJJJJJJJJJJJJJIJJJJBFHJJIJJJBFHGIJIJIH
@7781359/1
caggagatcgctagcgaacaatccttcgaggtaacctacgtggacatcga
+7781359/1
CCCFFFFFHHHHHJJJJJIJJIJJGIIJJJJBGHIJHIIJBCGGIIGHJI
@6245996/1
aaactgggcagctcggctgagaatcggtattcgggactgaaagacactaa
+6245996/1
CCCFFFDDHGHHHIGIHIIGJIIJIJICFECGIIIGJJJGJJIJJJJIII
@6245997/1
aaactgggcagctcggctgagaatcggtattcgggactgaaagacactaa
+6245997/1
CCCFFFFFGHGGHIJJFGIIIIIJIIICFEHGHIIEHIJEIJIIJIJJJI
@6246592/1
aaactgttaaaaaacctgctgaatgtgcgccaattgagttttcgagcatt
+6246592/1
CCCFFFFFHHHHHJJJJJJJJHFHIJHJJJJJJIJJIIFIIJIJJJIIIJ
@5746204/1
ttatgtaacatgtgtgcttaagtggcttaccttctacttaccacttagca
+5746204/1
B@BFFDFFHHGHDHCGHIJJJJHIJJJJJJJJJJJIJJJJJJJJJJIJII
@5746646/1
ttatgttttactaatttttcaataaagtacactttatttaagaacagggg
+5746646/1
CCCFFDFFHHHHHJJJJJJIJJJJJJJHHJJJJJJJIJJJJJJJJJJJJI
@5746647/1
ttatgttttactaatttttcaataaagtacactttatttaagaacagggg
+5746647/1
CCCFFFFFHHHHHJJJJJJJJJJJJJJHHIJIJJJJJJJJJIJJJJIJJI
@7783283/1
caggagttgctgagccgtcgcggcatcactcccaaatacgaactggtcca
+7783283/1
@@CFBDDFGGHHHJIJGGGIJIJIGBGEHIIJJGGE@D>AGIGHEF?EFD
@7783284/1
caggagttgctgagccgtcgcggcatcactcccaaatacgaactggtcca
+7783284/1
CCCFFFDEHHHHGJIJJEHIIJIJJIJIJJJJJIGJIJIIIIJHHHCHFF
@2665574/1
cgttaccagcgcttgaggaagtaacggcagcactattgacactaagaaat
+2665574/1
@CBFFFFFHGHHHJJIJJJIIFHIJJJJJJI;FDGHI@DHGGGGHGGHI@
@2666253/1
cgttacttcctcaagcgctggtaacgctttatcgggttctgctaagtggt
+2666253/1
@@;DDDDD?FBBAFAABF7CG<BHHDFGHIDDGHGICHEHIEGEHA=FGB
@2666388/1
cgttagagaggttcactaaaaaatattaggaatccactacaaggttttca
+2666388/1
@@?DABDBFHH?FBFHGEHIIIIDFAFGGGEGEHIBFFHFHHEG9BFHEB
@2666389/1
cgttagagaggttcactaaaaaatattaggaatccactacaaggttttca
+2666389/1
CCCFFFFFHHHHHIJJJJJJJJJJJJJJJJJJJJIJIIJJJJJJBGHIJI
@4733205/1
gtacctctccacaaaaagggaaataaacaaggatgtaagaactatggagg
+4733205/1
@@@B?BBDADADBEBGDHIG;EHCABCFCFC9DHG:BBFGHDBCEHIEG=
@1163946/1
caaaactatagacaaaccagaattacaggaaatggataattataggattg
+1163946/1
CCCFFFFFHHGHGJJJJJJJIJJJJJJJJJJJJJIIJJJJJJJJJJJJIJ
@1163948/1
caaaactatagagaaaccagaattacaggaaatggataattataggattg
+1163948/1
BBCFFFFFHHHHHJJIJJJJJJJJIJIJJJIIIJIGIJIIIJJJIJIGJJ
@1163949/1
caaaactatagagaaaccagaattacaggaaatggataattataggattg
+1163949/1
CCCFFFFFHHHHHJJJJJJJJJJJJJJJJJJIIIJJJJIJJJJJJJIJJJ
@2167896/1
ccgttggtctgattggcttgttcgggagtcacttttccgaccaag
+2167896/1
@@@DDDDDFFFFFIIIIII1<C4AFF1?:?CGADGI<B60?F6C@
@1164482/1
caaaactccgaaggaagccaagggctcggctgctc
+1164482/1
@@@=DDD?CFCCA1:AFBFD@C=BFHFB61?:6D?
@1164483/1
caaaactccgaaggaagccaagggctcggctgctcatcatgccctcgag
+1164483/1
CCCFFFFFHHHHHJJJIIJJJJJJIJJJJJJICEEGGCGHIFHI>F@@G
@6756409/1
ataatagtgtattacctctaaagctatctactcgttatataatcatcatt
+6756409/1
?@@DFFBDFHDHHCEEIIJIGHHEIGGIGIIJIGAEHGHIIIIJJIIIGG
@6756410/1
ataatagtgtattacctctaaagctatctactcgttatataatcatcatt
+6756410/1
CCCFFFFDHFHGHJJJJJIJIJIJJIJJIGIJJJHIGIJIJJJJJJIJJJ
@6756411/1
ataatagtgtattacctctaaagctatctactcgttatataatcatcatt
+6756411/1
CCCFFFFDHFHHHJJJJJJJJJJJJJIJJIIJJJIJJJJJJJJJJIJJJJ
@6756412/1
ataatagtgtattacctctaaagctatctactcgttatataatcatcatt
+6756412/1
CCCFFFFDHFHHHJJJJJJJJJJJJJJJJIJJJJJJJJJJIJJJJJJJJI
@6756413/1
ataatagtgtattacctctaaagctatctactcgttatataatcatcatt
+6756413/1
CCCFFFFFHHHHHJJJJJJJJJJJJJJJJJJJJJIJJJJJJJJJJJJJJJ
@7256106/1
caaaagaatctgaaaattgtaaatctacacaaaaatgtcaaatcatgtca
+7256106/1
CCCFFFFFHHHHHJJJIIJGHJJJJJJJJJIJJJJJJHHIJIJJJJIJJJ
@2666934/1
cgttatataatcatcattcaaacattgaagccagatcgataaaaaaatat
+2666934/1
@@?DDDDDBHBBFFGBFICCIIAH?FCEHEGGIGECEHE9DDHIIII@FC
@5230499/1
gttttgtcatacgtttttgaggcagcaaatttctcaagggcacacggcaa
+5230499/1
@@@FFDDEHHHHHBGHJJDAHIGIIGEHJGJJGHIJJGIJFIGGHBIGEH
@5230500/1
gttttgtcatacgtttttgaggcagcaaatttctcaagggcacacggcaa
+5230500/1
B@BFFFDFHGGHHGIJJJIGIJJJJIJJJJJJIJIJIIJJIJJJJIJJIE
@5230501/1
gttttgtcatacgtttttgaggcagcaaatttctcaagggcacacggcaa
+5230501/1
BBCDFFDDHHHHHHIJJJJIJIJIIIJJJJJJJJJJJJJIJJJJJJJJIJ
@5230502/1
gttttgtcatacgtttttgaggcagcaaatttctcaagggcacacggcaa
+5230502/1
C@CFFFDFHHHHHFGIJJJIIJJJJJIJJIJJIIJJIIJIJJJIJIJJFI
@5230503/1
gttttgtcatacgtttttgaggcagcaaatttctcaagggcacacggcaa
+5230503/1
CCCFFFFFHHHHHIIJJJJGJJIJJJJJJJJJJJJJJJJJJJJJJJJJJI
@5231030/1
gttttgtgattctccgaagagtatgtctcgaaagacttcgacttttt
+5231030/1
??@DDDDDFDHFHIIGGHIBGAE@DCCBFHCHI8CGIIIGGIGD4??
@5231031/1
gttttgtgattctccgaagagtatgtctcgaaagacttcgactttttact
+5231031/1
@@@FFDDDDGFHHJIGGG@GHBFHHIGFHGBGH:;CGICFGIGHIIIEEG
@4216459/1
gatatttttttatcgatctggcttcaatgtttgaatgatgattatataac
+4216459/1
CCCFFFFFHHHHHJJHIIIIJIIJJJJJIIIJIIIJIIJJJIIJJIIJIG
@5747441/1
ttattaggcactagttattaattataatcatcaatattat
+5747441/1
<@@DDD;?=D?DF<C:C:<ACF?HHE<HII@EDHIIIBFE
@5747740/1
ttattatataatatatcctcaaactagtgaagacttatctcatccaactg
+5747740/1
CCCFFFFFHHHHHJJJJJIJJJJJJJIHJJJJIJJJJJJJJJJJJJJJIF
@5747828/1
ttattatattgtgaaaagggagcatttatttgatgcaaagtatagaggtt
+5747828/1
CCCFFFFFHHGHHGIJJJJJGIIJIJJIJJJIIJJJJIIJGGIJIJJJGH
@5747829/1
ttattatattgtgaaaagggagcatttatttgatgcaaagtatagaggtt
+5747829/1
CCCFFFFFHHGHHIJJJIJJJJIJJJJIJJJIIIJJJJJJHHIJJJJJHH
@5747830/1
ttattatattgtgaaaagggagcatttatttgatgcaaagtatagaggtt
+5747830/1
CCCFFFFFHHHHHIJJJGIJGIIJJJJIJJJIIIJJJJJJCGIIJJJJDG
@5747831/1
ttattatattgtgaaaagggagcatttatttgatgcaaagtatagaggtt
+5747831/1
CCCFFFFFHHHHHJJJJJJJIIJJJJJIJJJJJJJJJJJJHIJJJJJJGG
@5747832/1
ttattatattgtgaaaagggagcatttatttgatgcaaagtatagaggtt
+5747832/1
CCCFFFFFHHHHHJJJJJJJIIJJJJJJJJJJJIJIJJIIGHIJJJIJHH
@6758057/1
ataatattgatgattataattaataactagtgcctaataatagtgtatta
+6758057/1
CCCFFFFFHHGGHIJJJJJJJJJIJJJJJIJIJJJJIIJFIJIGIFIJJJ
@6758058/1
ataatattgatgattataattaataactagtgcctaataatagtgtatta
+6758058/1
CCCFFFFFHHHHHJJJJJIIIJJJJJJIJJJIJJJJJJJJJIJGHHIJJJ
@6758059/1
ataatattgatgattataattaataactagtgcctaataatagtgtatta
+6758059/1
CCCFFFFFHHHHHJJJJJIJJJJJJJJJJJIJJJJJGIJJIJJHIIIIJJ
@6758609/1
ataatcatcaatattatctatcgatactgaatgtaattttttatatagtg
+6758609/1
CCCFFFFFHHHHHIJJJHGJJJJIJJJJIJJIJJJGIIJJJIJJJJJJJJ
@6758613/1
ataatcatcattcaaacattgaagccagatcgataaaaaaatatcgcaat
+6758613/1
CCCFFFFFHHHHHJJIIIJIIJJJJIGJIJJJJIIIJJIJJJIIJGJIJI
@2170642/1
cctaaaccttcccactaaagttaaccagacaaagcacctatcgaatcgaa
+2170642/1
CCCFFFFFHHHHHJJJJJJIIJJIJJJIJIJJIGGGHIHGGIJJJJIJII
@2170719/1
cctaaacgatataaattcaaattgctaacttgtttagacctcaaatgact
+2170719/1
CCCFFFFFHHHHHJJJJJJJJJJJJJJJJJJJGJJJIJJJJJJJJIJJJI
@2170837/1
cctaaactcacttttttccgaaaaaaatatcgcaatagctcaaaagggaa
+2170837/1
CCCFFFFFHHHGHJJJJJJJHIJJJGIHIJJIIHGGHIIIJJJJJJJIHH
@2170838/1
cctaaactcacttttttccgaaaaaatatcgcaatag
+2170838/1
@@@=DDD8=DA<<EFGIHGEAGHB9@G<DG?D?:@B<
@2170839/1
cctaaactcacttttttccgaaaaaatatcgcaatagctcaaaagggaac
+2170839/1
;?@ADDDDHB:<ACEFE>FHCGHII:?GHGGCGHID?<BBCFHHI7@6@@
@2170840/1
cctaaactcacttttttccgaaaaaatatcgcaatagctcaaaagggaac
+2170840/1
??@7;DDAFF:AFFHIIGEG:CGHIIIIIHEGH>@GFGHIIEFF9;;=CC
@2170841/1
cctaaactcacttttttccgaaaaaatatcgcaatagctcaaaagggaac
+2170841/1
??@DDFFDDHDFFIGIJEHEHIIJIEGIJIIGIFGHGGIGIJGHGIGEDC
@2170842/1
cctaaactcacttttttccgaaaaaatatcgcaatagctcaaaagggaac
+2170842/1
@@@DBAEDF:DFBFEIIBEH>FHBHIIGGGBHFHDGDH@DHGII@CHGA;
@2170843/1
cctaaactcacttttttccgaaaaaatatcgcaatagctcaaaagggaac
+2170843/1
@@CFFFFFHHFHHJJIIFHGAEHHGIIJGGHGIEH>DEHIE@BC@FGGHI
@2170844/1
cctaaactcacttttttccgaaaaaatatcgcaatagctcaaaagggaac
+2170844/1
BB:DDFFFHHHHHJJJJJJJJJJJJJJJJJJJJJJIJJJJJJJJJJJJII
@2170845/1
cctaaactcacttttttccgaaaaaatatcgcaatagctcaaaagggaac
+2170845/1
CCCFFFFFHFHHHJJJJIJIIIJJJJJIJJJJJJJJJJJJJJJJJJJJJI
@2170846/1
cctaaactcacttttttccgaaaaaatatcgcaatagctcaaaagggaac
+2170846/1
CCCFFFFFHGHGHJJJJHIIBHIJJJJJIIJJJJIJIJIJJJJJJJJJIG
@2170847/1
cctaaactcacttttttccgaaaaaatatcgcaatagctcaaaagggaac
+2170847/1
CCCFFFFFHGHGHJJJJHIIHIIJJJJJJJJJJJJJJJJJJJJJJJIJJI
@2170848/1
cctaaactcacttttttccgaaaaaatatcgcaatagctcaaaagggaac
+2170848/1
CCCFFFFFHGHHHIJJJJJJIJJJJJJJJIJJJIJJJJJJJJJJIIJJJJ
@2170849/1
cctaaactcacttttttccgaaaaaatatcgcaatagctcaaaagggaac
+2170849/1
CCCFFFFFHGHHHJJJJHJJGIJJJJIJJJJJJJJJIJJJJJJJJJJJJG
@2170850/1
cctaaactcacttttttccgaaaaaatatcgcaatagctcaaaagggaac
+2170850/1
CCCFFFFFHHHHHJJJJIJIIJJJJJJJJJJJJJJJJJJJJJJGIJJJJJ
@2170851/1
cctaaactcacttttttccgaaaaaatatcgcaatagctcaaaagggaac
+2170851/1
CCCFFFFFHHHHHJJJJIJJJIIJIGCHIJJFIIIJGIIIJJJGHGGIHI
@2170852/1
cctaaactcacttttttccgaaaaaatatcgcaatagctcaaaagggaac
+2170852/1
CCCFFFFFHHHHHJJJJJJJHGGJJJGIJJJJJJJIJJJJJJJJGJJIIE
@2170853/1
cctaaactcacttttttccgaaaaaatatcgcaatagctcaaaagggaac
+2170853/1
CCCFFFFFHHHHHJJJJJJJJJIJJIJJJJJIJJJJJJJJJJJJJGIJJJ
@2170854/1
cctaaactcacttttttccgaaaaaatatcgcaatagctcaaaagggaac
+2170854/1
CCCFFFFFHHHHHJJJJJJJJJJJJJJJJJJJJJJJIJJJJJJJJJJJJJ
@2170855/1
cctaaactcactttttttccgaaaaaatatcgcaatagctcaaaagggaa
+2170855/1
CCCFFFFFHHHHHJJJJJIJJIIIJJJJJJJJJJJJJIJJJJIIJJJJHH
@1165467/1
caaaactgttgcgactagcacaacaaaaaagatggcgaaacaattagcag
+1165467/1
CCCFFFFFHHHHHJJJJJIGIJJJJJJJJJJJJJJJJJJJJJJJJJJHHA
@3699123/1
cttgaaccgtacgtcaaatgtcgcaaattatgtcacataaatgtcaaaat
+3699123/1
CCCFFFFFHFHFHGHHIJJGHIIJJJJJJIJIJJJJJJJJJJJJJJJJJJ
@3699298/1
cttgaacgattgtgcatcttagttgctctaattgtagcataaacgaaagc
+3699298/1
:?14=BDDHHFHFAGGIGGIHHE>HEHIGHCGHH<F?@GIJIJIIGJGGI
@3699299/1
cttgaacgattgtgcatcttagttgctctaattgtagcataaacgaaagc
+3699299/1
@@@;DEFFHDHHFGHIGIJIIIJGIIIIJJJJJJGHGFGHIIJJIIDEHE
@7258981/1
caaaagcgaagaatatttgaaaatttctaatattgcgatatttttttatc
+7258981/1
CCCFFFFFHHHHHJJIJJIJJJJJJJJJIIJJJJJJJJJJJJJJJJJJJJ
@7258982/1
caaaagcgaagaatatttgaaaatttctaatattgcgatatttttttatc
+7258982/1
CCCFFFFFHHHHHJJJJJJIJJJIJJJJJIJJJJJJJIJJJJJJJJJJJH
@4736817/1
gtactaatttgtgtaattgaagttcgtattatttcctcgaaatcaataat
+4736817/1
@?BDDFFFHHGDHGHIJJGIIJJJJJHJJJJJJIIJJIJJJJJJJJJJJI
@2670024/1
cgttcttctgggcttttcctgcttttttagcagctttaccattcgtctta
+2670024/1
??@?1ADDFDDHFGFGGIICH<DEHHIIBCDGFGI>?DBFDHHC@9?FFH
@2670025/1
cgttcttctgggcttttcctgcttttttagcagctttaccattcgtctta
+2670025/1
@@=D?BDBD>FH?@FHI<ED<93FHIII??FGDF>GHCBDD@G@<?DFH<
@2670026/1
cgttcttctgggcttttcctgcttttttagcagctttaccattcgtctta
+2670026/1
@@@DDDFDBFFGDEHJJEGD>EGHIJJJGEHGIJJJJJIJGIJIJGIIIF
@7260861/1
caaaagggaacaaattttgtcgagttattgatttcgaggaataatacgaa
+7260861/1
@@@:BDDB?DFHDFHGHIDIIIIIHHCFHGGFDGGI@F><BFGBEBEGHB
@7260862/1
caaaagggaacaatttttatcgagttattgatttcgaggaataatacgaa
+7260862/1
CCCFFFFFHHHHHJJJJJJJJJHIHJJJJJIJJJJIIJJJJJJJJIJIJE
@7260863/1
caaaagggaacaatttttgtcgagttattgatttcgaggaataatacgaa
+7260863/1
CCCFFFFFHHHFHJJJIJIGHGGIEEFHIFIJJIJJFIIBGFHIDHIHIJ
@7260864/1
caaaagggaacaatttttgtcgagttattgatttcgaggaataatacgaa
+7260864/1
CCCFFFFFHHHGHIJJJJJIJJIJHEHIJJJJJJJJJIJIIJJJEIIJJJ
@4218473/1
gatcatgaagctcgcttttcaaattctcgtg
+4218473/1
@@<=DD<?FADHHE1CFHGCHHGHIAGGC?;
@1688937/1
caggaattggaggaggagggtacgaaggaactggaggataactgtagacg
+1688937/1
@@@FDDFFHHDHHGHJDHHJ<EHHIJJJHJJJJIDHIHIJJJJJJJIIIJ
@3200971/1
ctgaaatatagaatacaccccttaatcagctacaacagtcaacatttccc
+3200971/1
BC@FFFFFHHHHHJJJJJJJJJJJJJJIIJJIJJJIJJDGIJIJJJJJJJ
@3200972/1
ctgaaatatagaatacaccccttaatcagctacaacagtcaacatttccc
+3200972/1
CCCFFFFFHHHHHJJJJJJJJJJJJJJJJJJJJJJJJJIIJJGIJJJJJJ
@6249721/1
aaacttttttcgggtttggaaaaaatttcaaattgttcaggtaaaatctt
+6249721/1
@C@FFFFFHGHHHJFHIJJEIJJJIJJJIJJJJIIHIJJIJJGIJJJJJJ
@6249722/1
aaacttttttcgggtttggaaaaaatttcaaattgttcaggtaaaatctt
+6249722/1
CCCFFFFFHHHHHIAEGDHCHIJJJIJJEIJJIJIHIIIII@GGIJEHJJ
@6249723/1
aaacttttttcgggtttggaaaaaatttcaaattgttcaggtaaaatctt
+6249723/1
CCCFFFFFHHHHHICFHGHGHIJJJJJJIJIJJJJJJJIIJFHIJJJIJJ
@6249724/1
aaacttttttcgggtttggaaaaatttcaaattgttcaggtaaaatcttg
+6249724/1
@@@DDDDDHHHHHH?CF=GFEGIG8DFB@FABGE<F<?BG?9BDG40?B<
@6249725/1
aaacttttttcgggtttggaaaaatttcaaattgttcaggtaaaatcttg
+6249725/1
BC@FFFFFHHHHHIGIJGIIJJJJJJJIJJJJJJHJJJJIIJJJIJIIJI
@6249726/1
aaacttttttcgggtttggaaaaatttcaaattgttcaggtaaaatcttg
+6249726/1
CCCFFFFFGHHGHI;FHGICGIIIEHIEIIJJJIGGJJJIGIJJJIJJJI
@6249727/1
aaacttttttcgggtttggaaaaatttcaaattgttcaggtaaaatcttg
+6249727/1
CCCFFFFFHHHHHJEHIDGFHIJJGHJIGIJIJGHIIIJJIJJJJIJJJG
@6249728/1
aaacttttttcgggtttggaaaaatttcaaattgttcaggtaaaatcttg
+6249728/1
CCCFFFFFHHHHHJFHIJJIIJJJJJJJJJJIJIJJJIIGGHGIJIGIIJ
@6249759/1
aaactttttttcgggtttggaaaaaatttcaaattgttcaggtaaaatct
+6249759/1
BCCDFFFFHHHHHJJEHIJJJJIJJJJJJJJJJJIJIIJJJJJIJIIJJJ
@5750592/1
ttatttttgacttgaataaatttttaaatttaaaaatgcgtgtgtgcagg
+5750592/1
?@;BDDDD:?CDF@3C<AFI<CHHI;EH?FHBHFIIFFEFDF6BDBFFEG
@5750593/1
ttatttttgacttgaataaatttttaaatttaaaaatgcgtgtgtgcagg
+5750593/1
CCCFFFFFHHHGHGHIHIIJIJJJJJJJIJJIJJJJJJJJIJIIGIJJJJ
@2670474/1
cgttgaagctgagagtctgcaaatcggccaacttcttgccgacggaattt
+2670474/1
CCCFFFFFHHHHFGIGHGIGJIIJJJJJJIJIIJIJIIJJJJJIJIIDHI
@3700932/1
cttgaagaactattatttttttttaatttttcatcacagtgatgtttgtt
+3700932/1
@@@=DDD4ACFFFE4<?FHHFFFIBGFGFFFEE<@<FFDFDB@FFFFE6C
@4737302/1
gtactatgtgtgtttggctagattctgtttgacattcgaaaagtaaacgt
+4737302/1
CBCFFFFFHFFHFIJJJJIJJIJJJIJJJJJJJJJJJJJJIJJHGIJJJH
@4737932/1
gtactcgattatttaataacaagacatctatacgaggatcctaggatgca
+4737932/1
CBCFFFFFHHHHHJJJJJJJJJJJJJJJJJJJJJIIIIGHHJJJJJJJJJ
@4219923/1
gatcgataaaaaaatatcgcaatattagaaattttcaaatattcttcgct
+4219923/1
@CCFFFFFHHHHHJJJIJJJJJIJJJIIJJJIJJJJJJJJJJJIJIIIIJ
@4219924/1
gatcgataaaaaaatatcgcaatattagaaattttcaaatattcttcgct
+4219924/1
BBBFFFFFHHHHHJJJJIJJJJJJJJJJJJJJJJJJJJJJJJJJJJJIJJ
@115513/1
aaaatgtcaaaattttgcaaattatgtggcattttgacatttatgtgaca
+115513/1
CCCFFFFFHHHHHJJJJJJJJJJJJJGJJJIJJJJIJJIJJJJJJHIJIJ
@6760564/1
ataatggatacaaatttgactactgtatagctttcttctcttggtgaaca
+6760564/1
CCCFFFFFHHHHGIJJJJJJIJJJGIEIIJJJJIJJIIIIIJJJIIJIJJ
@1170423/1
caaaagcgaagaatatttgaaaatttctaatattgcgatatttttttatc
+1170423/1
CCCFFFFFHGHGHJJJJJJJJJJJJJJJJJJIJJJIJJJJIJJJJJIJJG
@1170424/1
caaaagcgaagaatatttgaaaatttctaatattgcgatatttttttatc
+1170424/1
CCCFFFFFHHGHHJJJJJIJJJJJJJJJJJJJJJJJJJJJJJJJJJJJJJ
@2175386/1
cctaataatagtgtattacctctaaagctatctactcgttatataatcat
+2175386/1
@BBDDFFFHHHHHIHIJIJJJJJJJJIJJJJJJJIJIIJJHIJJJJJJIH
@2175387/1
cctaataatagtgtattacctctaaagctatctactcgttatataatcat
+2175387/1
CCCFFFFFHHHFHHIIJGJJJGGHJJJJJJJJJJJJJJIIIJIIIJJIJJ
@6251075/1
aaagaaacgctcgtggggagcgatgacgaataaagtatgtgttcaccaag
+6251075/1
CCCFFFFFHHDHHFHHJIDGGIEHGGIJHIHIGIGCFEGFFFHJEIHIFH
@638043/1
agtttatttatcatacacaggtaaacagttgtacagtagaggataaacca
+638043/1
@@?FFFFDHDDHHEHGIIJJGHHGGIIJJIJIFHIJHHFHHDFHCGHGHI
@7791805/1
caggcttgaacgaagttgtggagagatttataagactacaagaagagagt
+7791805/1
CCCFFFFFHHHHFHHFHJCGHEHGHHGIJJJIIIIJJJJJJHHIGIJJJ?
@3702753/1
cttgaagtaaaacaagaagaaagtaaagttacaccagttgaagaaataca
+3702753/1
CC@FDFDDHHHGFGHIEGHGGGIFFHAGHHIJJIJJIIGGHIHEEGIIJJ
@6761447/1
ataattaataactagtgcctaataatagtgtattacctctaaagctatct
+6761447/1
CCCFFFFFHHHHHJJIJJJJJJJJIJJJJIIIJJJJJJJJJJJJJJJJJI
@1691731/1
caggagatcgctagcgaacaatccttcgaggtaacctacgtggacatcga
+1691731/1
@???D;=?CADFFBGBE@FGGGG3DG>DCDB8D<DFGFDE=B117@GID;
@4222430/1
gatctggtggccaccggaaccggaagatcgaagaaagacgccaaacattc
+4222430/1
@BBFFFFEHHHHHJJJIGIJJIIIIJJIHHGGHIIJIJIIJJJJHHHHGF
@4222431/1
gatctggtggccaccggaaccggaagatcgaagaaagacgccaaacattc
+4222431/1
CCCFFFFDHHHHHJJJJEHIIJJHJJIIJJJJJIJIJJIIFHIIGHHHHF
@6254238/1
aaagaaccacaaaatgtgacatataaaggtgaatatataactgacatgtt
+6254238/1
CCCFFFFFHHHHHJJJHIJJJJJJJJJJJHGIIJJJGIJJIJIJJJJJHI
@1693596/1
caggagttgctgagccgtcgcggcatcactcccaaatacgaactggtcca
+1693596/1
CCCFFFEFHHHHHJIJJHIGIAHIIJJEIGHHIIIIGIJJHHIHFH=CDD
@638359/1
agtttgaaaaccttgataaatgaaagaaattaaacacgctgagaaagcta
+638359/1
CC@FFFFFHHHHHJJIJJJJJJIJJJJJJJJJJJJJJJJIJJJJIJJJJJ
@2178747/1
cctacatctcaacaacaagctgcatggggtagacaacaaactccaccaca
+2178747/1
CCCFFFFFHHHHHJJJJIIIJGIJJJJJJCFHJIJJJJJJIJJJJJJJJJ
@3703945/1
cttgaataaatttttaaatttaaaaatgcgtgtgtgcaggtatatttatc
+3703945/1
@=?DDFFFHHHHHJJJJJJJJJJJJJJJJJHJHIIIJJJJFHIIJJJIJJ
@3703946/1
cttgaataaatttttaaatttaaaaatgcgtgtgtgcaggtatatttatc
+3703946/1
CCCFFFFFHHHHHJJJJJJJJIJJJJJJJJIJHIGHIJJJFGIIJJJJJI
@4225264/1
gatgacaaagtgatgggcaatcccattggctggctccaagagatgtgcat
+4225264/1
CCCFFFFFHHFHHJJJJJIJJJJJJJJJJJJJJICHHGHGIIAGHFFDIE
@4225434/1
gatgacgaataaagtatgtgttcaccaagagaagaaagctatacagtagt
+4225434/1
BBCFFFFFHFHHHIFHIIDHHHIJJJJJJGHEHIIIJJJJIJIJJJFHIH
@118826/1
aaaattcaagatccagtgtttaaggaactatcagatgttggtccgccaca
+118826/1
CCCFFDFFHAFDFHHIHI@IGCHIGHGIIGDHGHGCHIIIIIIIIIDIII
@640778/1
ataaaaatttatagttttttgcatttttattcggcttattgtaatattcc
+640778/1
CCCFFFFFHHHHHJGHIJJJJJJJJJJJJJIJJJJJJJJJJJIJJIJJJJ
@6763470/1
ataatttgcgacatttgacgtacggttcaagtagctgaagtaaaagtgtg
+6763470/1
@C@DFFFFHHDFFIGIGJJIIHIJIIJJJIJIIIIJDHIJJJJJIEBFIG
@7795715/1
caggggagaaaagtcacgagaatttgaaaagcgagcttcatgatcccctg
+7795715/1
@C@DDFFDDHHGBCEFIHIIIHGGGHIIIIIGEIGHIGIFIIIIIIIFII
@7795716/1
caggggagaaaagtcacgagaatttgaaaagcgagcttcatgatcccctg
+7795716/1
CCCFFFFFHHHHHIIJJJIJJJJJJJJJJJJJIJJJJJJJJJJJJJJJJJ
@7795717/1
caggggagaaaagtcacgagaatttgaaaagcgagcttcatgatcccctg
+7795717/1
CCCFFFFFHHHHHIJJJJIIIJIJJJJJJJJJJJJJIJIIJIGIJJJJJJ
@7795718/1
caggggagaaaagtcacgagaatttgaaaagcgagcttcatgatcccctg
+7795718/1
CCCFFFFFHHHHHIJJJJJJJJJJJJJJJJJIJJJJJJIIJJIJIJJJJJ
@2180720/1
cctacgtggacatcgaagaaaaaacattgaccaatcgccaccaatgcttg
+2180720/1
@C@FDDADHBHHDGGFHFFHIIIIGHGIGGGIGIGG8DGEEHGIIIGGGE
@2180721/1
cctacgtggacatcgaagaaaaaacattgaccaatcgccaccaatgcttg
+2180721/1
@C@FFFDDHHHGHJIJIJJIJJJJJJJJJJIIIJIHBGHHJIIGGHEIGH
@2180722/1
cctacgtggacatcgaagaaaaaacattgaccaatcgccaccaatgcttg
+2180722/1
CCCFFFDFHHHHHJIGIGIJJJJJJJJJGIJJJJJJ?GHEHIGJJIJIJI
@4226285/1
gatgatatgatatgtatttattatattgtgaaaagggagcatttatttga
+4226285/1
CCCFFFFFHHHHHIIJJJJJIJJJJJJJJJJJJJJIIIJIJJJJJJJJJJ
@6256398/1
aaagaagattgcaccccgaaaagtttgggtacaacctctatactttgcat
+6256398/1
CCCFFFFFHHHHHJJJJJJJJJJIIJJJJGHJJIIJJJJJJJJJJJJJJI
@641180/1
ataaaacataatgagtaattctctgaccatagagcttaattcttgtatga
+641180/1
@@@BDFFDHHDDHGGAEFFGHCHCEHIIGICHBFGHIGHFHIGID@HGFG
@6256782/1
aaagaagctagccaagagaatggcggctc
+6256782/1
?7?;BDBBFFFHHIIGHIIIIFE@?C?F0
@6256783/1
aaagaagctagccaagagaatggcggctc
+6256783/1
@?@DDBADHDHFHIH=GGFHGCCDFE@@G
@6256784/1
aaagaagctagccaagagaatggcggctcacaa
+6256784/1
C@@FFFFFHHDHHGGEIIGHGHGGIJ?:@<9<?
@2675463/1
cgtttaacttttccagcatttctcttgctgctaattgtttcgccatcttt
+2675463/1
=@1=BDDDFFHHDHHIGIIGGIGIJJIIGIEGECGHGEGHEGBFIIGIIJ
@4741349/1
gtagaaacgaatcatctcagcttcgcgctaggtaaattaaa
+4741349/1
CCCFFFDFHHHFHJJGDGFHHCFHGGBGGFEHGHIJCGAFF
@4742372/1
gtagaacgaattttgtgcatacaaaaatagtaaaaagtcgaagtctttcg
+4742372/1
CBCFFFFFHHHHHJJGGIJJJJJJJJJJJJHGIJJJJFHHJJJGIIJJJG
@7798321/1
caggtaaacagttgtacagtagaggataaaccaattgagcacacttttac
+7798321/1
@B@FFDFFHHHHHJJJJJJJIIJJJJJJJJJJIJJJIJJJJJIJJJJJJI
@7798322/1
caggtaaacagttgtacagtagaggataaaccaattgagcacacttttac
+7798322/1
BCCFFEFFHHHHGJIJJJJIJJJJJJJJJJJJJJJJIJJJIJJJIJJJJI
@4743156/1
gtagaaggcagattgttaccctccacgggtaaatcctgcaaggattgcca
+4743156/1
CBCFFFFFHHHHHJJJJJJJJGIJJJIIJCFHIIJJJJJJJJJJJJJJJI
@119372/1
aaaattcgttctacatatgaaacatgtcagttatatattcacctttatat
+119372/1
@@@BDFFDFFHDFGHIIGHHIGHIIJ<FHEIIEBIGIEIIEAHGGHHIGG
@119373/1
aaaattcgttctacatatgaaacatgtcagttatatattcacctttatat
+119373/1
CCCFFFFFHHHHHJJJJIJJJJJJJJJIIJGJJJJJJJJJIIIJJJJJJJ
@119374/1
aaaattcgttctacatatgaaacatgtcagttatatattcacctttatat
+119374/1
CCCFFFFFHHHHHJJJJJJJJJJJJJGIIJIJJJJJJJJJJIJJIJJJJI
@7269716/1
caaaatcatgaccaaaaagtgaacagctatcgatacacagtcatagatcc
+7269716/1
@C;DDFDFHHHHHJIJJJIFHHIJJJJJJJJJFGJJJJJJJJJJJIJJJG
@7269717/1
caaaatcatgaccaaaaagtgaacagctatcgatacacagtcatagatcc
+7269717/1
CCCFFDDFHGHHGIIJJJJHHIIGIGIIGIIIJGGHIJIFHIGIIGHIIE
@7269718/1
caaaatcatgaccaaaaagtgaacagctatcgatacacagtcatagatcc
+7269718/1
CCCFFFFFFGHHHGIGIIICFHIIIIIIIIIIGDGHIIIIGHGEIIIFCD
@7269719/1
caaaatcatgaccaaaaagtgaacagctatcgatacacagtcatagatcc
+7269719/1
CCCFFFFFHHHHHJJJJIJHHIJJJJJJJJIJJJJJJJJJGGGIJJJJJG
@7269720/1
caaaatcatgaccaaaaagtgaacagctatcgatacacagtcatagatcc
+7269720/1
CCCFFFFFHHHHHJJJJJJFHIIJJJJJIJJJJJIJJJJJIJJJJJIJIJ
@5241881/1
gtttttgaggcagcaaatttctcaagggcacacggcaacaaaaagtgata
+5241881/1
@@@FFFFDHHHHHGGIIGIJGGHHIGIIIGGGEDHBHIBHIJJII=FGGJ
@5241882/1
gtttttgaggcagcaaatttctcaagggcacacggcaacaaaaagtgata
+5241882/1
B?@FFFFFHHDHGEHIIGIJHIIIJJJIJII@GGIIJIIJJJJIIFHIJJ
@5756772/1
ttcaaattgttcaggtaaaatcttgcttcatgattgaaaatttgcaaggt
+5756772/1
CCCFFFFFHFHHHJJHIIJJJJJJJJJJJJJJGIJJJJJJJJJIJIJJJG
@4743194/1
gtagaaggtaagccacttaagcacacatgttacataaatgtcaaaatttg
+4743194/1
@=@BBBDAHHAHH@DB@GII<@HHICFICFHGIGFHGEHDHIGC?FFD@>
@4743195/1
gtagaaggtaagccacttaagcacacatgttacataaatgtcaaaatttg
+4743195/1
CCCFFFEFCFHHHJJJJJJJJJJJJJJJJJJJJIJJJJJJJJJIJJJJJJ
@5758208/1
ttcaactggtgtaactttactttcttcttgttttacttcaagcttcatag
+5758208/1
CCCFFFFFHFHFHIJJJJIJJJJJJJJJJJIJJJJJJJJJJJJJJJJJJJ
@5758537/1
ttcaactttgttcagttcttgcaggagatcgccagcgaacaatccttcga
+5758537/1
CCCFFFFFHFHHHIGFHGCIAIAFGHIIIGCHHHIIIGHHIDHGIGIIF;
@5758538/1
ttcaactttgttcagttcttgcaggagatcgctagcgaacaatccttcga
+5758538/1
CCCFFFFFHHHHHJJIJJJJJJJJJJJGIIJJIIJJJJJJJGIJJJJJJJ
@1176897/1
caaaataaaatacggcaaagagaagaaaggccgatagaatgaagtgaaag
+1176897/1
CCCFFFFFHHHHHJJJJJJJJIIIJJJJJJJJJGIFIJJJJJIJGHIIJJ
@120800/1
aaaatttaaacacattgcattattgatttcgaggaaataatacgaacttc
+120800/1
CCCFFFFFHHHHHJJJJJJJJJJJJJJJJJJJJJJJJJJJJJJJJJJJJI
@4228045/1
gatggagaattttttgattcagtgctgattctgcacacattcgatctctg
+4228045/1
@@@FFFFDFHHHHJJA@EHHJGGGIIGEEIGIJIIJJJIJJIIJIJJGIJ
@121258/1
aaaatttatagttttttgcatttttattcggcttattgtaatattcctcc
+121258/1
@@<ADFFFHHFFHJJJJFGIJJJJJJJJJJJIIJHGIEFHGGIJGJJJJJ
@121259/1
aaaatttatagttttttgcatttttattcggcttattgtaatattcctcc
+121259/1
CCCFFFFFHHHDHIJJJIJHJJJJJJJIIJIJIJJJJJIJJJIJJIIIJI
@6765813/1
atacaagaaaatatacagactaaagaaacgctcgtggggagcgatgacga
+6765813/1
@@CFFFFEHHHHHJJJJIJJIJJJJJJGGIJIIJGHIJJGIJJGIJJJJH
@121396/1
aaaatttattcaagtcaaaaataatatgtaaattgtttttagaaaaaaac
+121396/1
@@@FDDFFHHHGHGIGHHFIIJGDHHIIDHIGIEH2AGGGIIJIGGIJGH
@121518/1
aaaatttcaaattgttcaggtaaaatcttgcttcatgattgaaaatttgc
+121518/1
@;@BDDD?FHHFFHHH@FHIDIEHAHGGIIECGGHIFEHHIIIIIIHGGC
@121519/1
aaaatttcaaattgttcaggtaaaatcttgcttcatgattgaaaatttgc
+121519/1
C@@FFFFFHHHGHIJJGGHIIIIJIJIJJFCIGHGIIGIJIJJJJJIJJH
@121520/1
aaaatttcaaattgttcaggtaaaatcttgcttcatgattgaaaatttgc
+121520/1
CCCFFFFFHHACFHEIIGGIFIIIIIIIIIIIIIIIIGIIIIIIGIIIII
@121521/1
aaaatttcaaattgttcaggtaaaatcttgcttcatgattgaaaatttgc
+121521/1
CCCFFFFFHHHHHJIIJJJIIHIIJJJIJIIJJJIIIJJJJIIIIJIJHJ
@121522/1
aaaatttcaaattgttcaggtaaaatcttgcttcatgattgaaaatttgc
+121522/1
CCCFFFFFHHHHHJIJJJJJIIJJIJJIHJIJJIIIJIFIIIIJIJJIII
@3709341/1
cttgaattttcttttcagcacaaatgtcttttaaaggagctacgaagtta
+3709341/1
@CCDBFFFHH?BHGIDFEFEHGIIIIDHGHIIGIIIIGIIIGGIIIGHGH
@4228672/1
gatggcgaaacaattagcagcaagagaaatgctggaaaagttaaacgata
+4228672/1
CCCFFFFFHHHGHJJJJIJJIIJJIJIIIJJJJJJIJJJJIIIJJJIJII
@121852/1
aaaatttctaatattgcgatatttttttatcgatctggcttcaatgtttg
+121852/1
@?@DDADDDCFDDFGHGIBH@GFIIGEDD>GE;FDBGFADFEDFBDBFF@
@121853/1
aaaatttctaatattgcgatatttttttatcgatctggcttcaatgtttg
+121853/1
CCCFFFFFHHHHHJJJJJJJIJJJJJJJJJJJJJJJJJJJJJJIJJHIIJ
@7799616/1
caggtatatttatcacatcattcgtcgtgtaccacatctcggatcttgct
+7799616/1
=:?1=BDAHFHHDGBHGHIAHG@FGH>FGHBHF9EBFGHCEG8GGGGGHH
@7799617/1
caggtatatttatcacatcattcgtcgtgtaccacatctcggatcttgct
+7799617/1
@@1ABDEFHGHHGHIJJJIJJJIIIIIGHA@GHAA@FHHIJIBHG@DGEB
@7799618/1
caggtatatttatcacatcattcgtcgtgtaccacatctcggatcttgct
+7799618/1
@@<?ADFFHHHHHIIIIIIIIIIIDGGHGHIIHIHIIIIIIIIIIIIIII
@7799619/1
caggtatatttatcacatcattcgtcgtgtaccacatctcggatcttgct
+7799619/1
B@@@DDFFHHHHHJJJJJJJJJJIJJJHJIIJJIJJJJIJJJJJJJJJIJ
@122157/1
aaaatttgcaaggtttggaggagttgtactaatttgtgtaattgaagttc
+122157/1
CCCFFFFFHGHHFHGIIJJJJGGHHGIHGIIDHHIIGGIGGHFGGIJDDC
@4746135/1
gtagactttgcctctggccgcagctaaatgggcatagtacgtcggagctg
+4746135/1
CCCFFFFFHHHHHIIJJIJJIGGIJJJJJJJJJIIJJHGIJIJJIGIIIJ
@2679682/1
ctaaaaaagcaggaaaagcccagaagaacgttcgactttcacttcattct
+2679682/1
CCCFFFFFHGGGHJJJJGIJJIIJJJJJJJIJJJJJJJJJJJJJJJJJJI
@2679683/1
ctaaaaaagcaggaaaagcccagaagaacgttcgactttcacttcattct
+2679683/1
CCCFFFFFHHGHHJIJJIIIJJJJJJJJJJJJJFIGIIJJHIHIJIJJJJ
@2679799/1
ctaaaaaatattaggaatccactacaaggttttcaatagggcattctaac
+2679799/1
CCCFFFFFHHHHHJIIJGHIJJGGHIIJGFHGEHIEIIJJGHJJJJIFII
@4747296/1
gtagatagctttagaggtaatacactattattaggcactagttattaatt
+4747296/1
BBCFFFFFHHHHHJJJJEGIIJJJJJIJJIJJJJJJJIIJJHIIJJJIJJ
@6768238/1
atacagactaaagaaacgctcgtggggagcgatgacgaataaagtatgtg
+6768238/1
CCCFFFFFHHHHHJJJJJJJJJ@GIJJHIIJIIJJJJJIIJJIIDHIGEH
@4229580/1
gatgtaccacaacaacctaaatcggcaaacgggcaacaaaggggtggacc
+4229580/1
BCCFDFFFHHHHHJJJJJJJJIJJJJJJJJJJIJJJJJJJJIHIFEHHHG
@3710829/1
cttgacatttcgttaaagaaccacaaaatgtgacatataaaggtgaatat
+3710829/1
B@:DDEFFHHHHHJJJJGIJJJJJJJJJJJIIIJJJIJJJJJJHHIIGIJ
@3710830/1
cttgacatttcgttaaagaaccacaaaatgtgacatataaaggtgaatat
+3710830/1
CCCFFFFFHHHHHJJJJFIIJJJJJJJJJJIJJJJJJJJJJJJDGHIJJJ
@3710831/1
cttgacatttcgttaaagaaccacaaaatgtgacatataaaggtgaatat
+3710831/1
CCCFFFFFHHHHHJJJJGIIJJJJJJJJJJGIIJGHIJJJJJJDGIJJJJ
@3710832/1
cttgacatttcgttaaagaaccacaaaatgtgacatataaaggtgaatat
+3710832/1
CCCFFFFFHHHHHJJJJHIJJJIJJJJJJJIIJJJJJJJJJIIBGHIGJI
@3710833/1
cttgacatttcgttaaagaaccacaaaatgtgacatataaaggtgaatat
+3710833/1
CCCFFFFFHHHHHJJJJHIJJJJJIJJJJJHIIJIJJJJJJJIFHIJJJJ
@3710834/1
cttgacatttcgttaaagaaccacaaaatgtgacatataaaggtgaatat
+3710834/1
CCCFFFFFHHHHHJJJJIJJJJJJJJJJJJIJJJJJJJJJJJJHHIJJJJ
@3710835/1
cttgacatttcgttaaagaaccacaaaatgtgacatatataaaggtgaat
+3710835/1
CCCFFFFFHHHHHJJJJGHIJJIJIJJJJJIJJJJJJJJJJJJJJFGIJJ
@6263872/1
aaagacatttgtgctgaaaagaaaattcaagatccagtgtttaaggaact
+6263872/1
CCCFFFFFHHHHHJIJJJJJJJJJJJJIJJJJJJJJJIJJJIJJJJJJJI
@5245372/1
gttttttaacagtttgaaaaccttgataaatgaaagaaattaaacacgct
+5245372/1
@BBFFFFFHHHHHJJJJJJJJJJJJJJJJJJJJJJJJJJJJJJJJIJJJI
@5245373/1
gttttttaacagtttgaaaaccttgataaatgaaagaaattaaacacgct
+5245373/1
B@BFFFFFHHHHHJJJJJJJJJIJIIJJJJJJJJJJJJIJJJJJJJJJJJ
@5245374/1
gttttttaacagtttgaaaaccttgataaatgaaagaaattaaacacgct
+5245374/1
BBCFFFFFHGFHHHIIFJJJJJJJJIJJJJJIJJIJJJJIJJJJJJJJJJ
@5245375/1
gttttttaacagtttgaaaaccttgataaatgaaagaaattaaacacgct
+5245375/1
CCCFFFFBHFDFFHIIGIIIGIIIGIIIIIIIIIGDIIIIIIIIIIIIII
@5245376/1
gttttttaacagtttgaaaaccttgataaatggaacgaaattaaacacgc
+5245376/1
@@BFFFFFHHHHHIJJJJJJJJJJJJJJIJJJHGIIJJJJJJIJJJJJJJ
@5245377/1
gttttttaacagtttgaaaaccttgataaatggaacgaaattaaacacgc
+5245377/1
@BBFFFFFHHHHHHJJJJJJJJJJJJJJJIJIJJIJJJJJJJJJJJJJJJ
@6264480/1
aaagacgttagagaggttcactaaaaaatattaggaatccactacaaggt
+6264480/1
@@@DABDAAFHAAGBE<CFFHGIIIIIIIGF@BFGGGIICGGIHFHHGIF
@5245378/1
gttttttaacagtttgaaaaccttgataaatggaacgaaattaaacacgc
+5245378/1
B@@FFFFFHHFHHIIGHJJJIJJIIJJJJJJJJJJJJJIJIJJJJJJJJJ
@6264481/1
aaagacgttagagaggttcactaaaaaatattaggaatccactacaaggt
+6264481/1
@@@DDDDDHHFFHDEFGHIGGIF;FAHHIIIIGH@HEI<DDHIFIIE<FB
@6264482/1
aaagacgttagagaggttcactaaaaaatattaggaatccactacaaggt
+6264482/1
CCCFFFFFHHHHHJJJGIJJJJJJJJJJJJJJIJIJJJJJJJJIJJJJJF
@5245379/1
gttttttaacagtttgaaaaccttgataaatggaacgaaattaaacacgc
+5245379/1
B@BFFFFFHHHHFIJIIJJJJJIJJIJIJJJIJJJJJJJJJJJJJJJJJJ
@4748995/1
gtagatttccgtgaagtggtccgtgccccttgcggttaccccttctgttg
+4748995/1
@?8=BDDDFFFFFIIIDGGHIFEGIIIIIIIIIIFIIIIIIIIIIFIIII
@4748996/1
gtagatttccgtgaagtggtccgtgccccttgcggttaccccttctgttg
+4748996/1
@@@FFFFFHHHFGGIFEFECHH<F=AGIIGG9@CG:@@DHHI?FAB4=C4
@4748997/1
gtagatttccgtgaagtggtccgtgccccttgcggttaccccttctgttg
+4748997/1
BBCFFFFFHHHGHJJJGIJHIJJJJJJJJJJIJJJJJIJJJJJJJJJHJJ
@5760718/1
ttcaatccagcttcatgccaacgattctaagtaggctttcgtttatgcta
+5760718/1
CCCFFFFFHHHHHJJJIJJIJJIIJJJJJJJFIJJJJJJJJJJJJJJJJI
@6265157/1
aaagacttcgactttttactatttttgtatgcacaaaattcgttctacat
+6265157/1
@??DDBDDH=FFB?@EHHHICHCBHHA??GH@GCGICCGHE@?FFGICD@
@6265308/1
aaagactttgactttttactatttttgtatgcacaaaattcgttctacat
+6265308/1
BCCFDEFFHHHHHIIJJJIJJJJJJJJIJIJJJJJJJIJIGJEHHIIJIG
@5761124/1
ttcaatgtttgaatgatgattatataacgagtagatagctttagaggtaa
+5761124/1
@@CFD?DDFHAHHG@?FF@FHFEHHIFIIEHA@C<E?99DFE>G<FH?BG
@2682385/1
ctaaaacagaaatatactgtaatacgatggatgattcattaatggacaca
+2682385/1
CC@FFFFFHHHHHIJJIJJIJJJIIIIJJJIIJJJJJJJJIJIJJJJIJF
@7802217/1
caggtggtgacatcgttcgatgacaaagtgatgggcaatcccattggctg
+7802217/1
BCCFDFFDHHHHHJJIJJJIJJJIJJJJFHIIJIJJIJJJJIGIJHIHIJ
@6771278/1
atacctgcacacacgcatttttaaatttaaaaatttattcaagtcaaaaa
+6771278/1
CCCFFFFFHHHHHJIJJJIJJJJIIIJJJJJIIJJJJIIJIIJIJJJJJI
@6771633/1
atacgaactggtccaaatcgagggcgccatccacgagccaatcttccgct
+6771633/1
CCCFFFFFHHHFHIJJJIJJJJIJIJJIIJIIJJJJJJIJJJJJJIHEHB
@6771636/1
atacgaacttccatagattcaaatgaagtaaacaacatacgtttttcatt
+6771636/1
CCCFFFFFHHHGGJJJGIJJJJJJJJJJGHIJJJJJJJJJJIIJJIJJIJ
@6772046/1
atacgataaatttgaaagacacattggttacaagtttgcagaccgttcat
+6772046/1
CCCFFFFFHHHHHJJJJJGIJJJJJJJHIJIJHIIIJJJJIIJJJHIIJJ
@6772543/1
atacgattttccgttggggttcatgacccattcctttttagaattcgtgt
+6772543/1
CCCFFFFFHHHHHIJJJJJHJJJJJJJIJJJJJJJJJJJJGIJJJGIGIH
@2187841/1
cctatcctgaggcctacgctgttgttgtggtccacccctttgttgcccgt
+2187841/1
CCCFFFFFHFHGHIJJJJJJJIGJIJJHHIIJJJJJJJJIJJJJJJJIIH
@5764527/1
ttcaccatcgcttgtcatgtgttgaaattccgcgaaattggcactggcaa
+5764527/1
CCCFFFFFHHHHHJIIJJJGHIIJIJJJJJJJJJGJJJJJIJJJJJJJJF
@5247559/1
gttttttcttcgatgtccacgtaggttacctcgaaggattgttcgctagc
+5247559/1
@BCFFFFFHHHHHJIJJJJJJFHIJHIIJJJJJGIJJJIJJIIIJIJJJJ
@5247560/1
gttttttcttcgatgtccacgtaggttacctcgaaggattgttcgctagc
+5247560/1
B@BFFFFFHHHHGIIGHIJJIGIJJIJIJJJJJJJJJJJJJIJJIJJJII
@5247561/1
gttttttcttcgatgtccacgtaggttacctcgaaggattgttcgctagc
+5247561/1
BBBFFFFFHHHHHIJJJJJJJHIJJIJJJJJJJJJJJIIJJJJJJJJJJJ
@5247562/1
gttttttcttcgatgtccacgtaggttacctcgaaggattgttcgctagc
+5247562/1
BBBFFFFFHHHHHJJIJJJJJHIJJIIJJJJJJJJJIJJJJJJJJJJJJJ
@5765021/1
ttcacctttataagtcacattttgtggttctttaacgaaatgtcaagagc
+5765021/1
CCCFFFFFHGHH<DFHIJJJJJJIHJJHEIJJJIIJJJJJJIIJIJJJJI
@5765022/1
ttcacctttatatgtcacattttgtggttctttaacgaaatgtcaagagc
+5765022/1
CCCFFFFFHHHHHJJJJJJJJJJJJJJIGIJJJJJJJJJJJJJJIIJJJJ
@4231368/1
gattaagaaaggggcagacaacttcatgtacaaatacctcaccttacaaa
+4231368/1
CCCFFFFFHHHHHJJJJJJJJJJJJJJJIJJJJJJJIJJJJJJJJJJJJJ
@5248127/1
gttttttgcatttttattcggcttattgtaatattcctccatagttctta
+5248127/1
@?@FFFFDFDHHHJJGHJEGIEFHDIHADFGFFIIGIBFHGHGHGGGGIG
@5248128/1
gttttttgcatttttattcggcttattgtaatattcctccatagttctta
+5248128/1
@@@FFFFA8?FHHIIHIICFGEGICGHCDGIGAHGGIIEIGEHGHHGHIH
@5248129/1
gttttttgcatttttattcggcttattgtaatattcctccatagttctta
+5248129/1
B@BFFFFFGDHHHJJIGIIJJFHIIJJIGIIHGJJJJIJJJJJIGIJJIJ
@648235/1
ataaacttttttcgggtttggaaaaatttcaaattgttcaggtaaaatct
+648235/1
CCCFFDFFHHHHHJJJEHIIJGHIJJIJJIJIJJJIHIJJJJIJJJJJJJ
@648262/1
ataaagaaaggctttcaatcaccacattatgaaattactcatagtgtcac
+648262/1
@CCFDDDDHHGGFIIEIGJHIHIHIIIHGEGIJIIIIJJJIIIJ@DIGGH
@648947/1
ataaagcgttaccagcgcttgaggaagtaacggcagcactattgacacta
+648947/1
CCCFFFFFHHHHHJJJJJJJJGHJJJJGIIIJIJJJ?;CDHHIAFGGHGI
@4754839/1
gtaggtgcaatatttttagattctggaatgtcattagatgctgtgtggaa
+4754839/1
?11;DDDFHHGHGJJJJIJHEHGHJJIJJJGIGIHJJJJEEGEFHEHGII
@4754996/1
gtaggttacctcgaaggattgttcgctagcgatctcctgcaagaactgaa
+4754996/1
@B@FFDDFHHFHHIJIGGJGGHJJJIJIGIJGJJJJIIIJJIIJJIJJJI
@4754997/1
gtaggttacctcgaaggattgttcgctggcgatctcctgcaagaactgaa
+4754997/1
?@@;DDDD<DHHHGIII>HH?F?FGEEAE;?FH=DDEHE@FGH>GACHEC
@4755049/1
gtaggttccatggacgcccaaccatcgaggtatgctgctacagttcgtgt
+4755049/1
BBBFFDFFHHHHHJJIJJJI2<EHHJJIJJFHIJJJJJJJJJJIJJJIJI
@5250218/1
gtttttttctaaaatcaatttacatattatttttgacttgaataaatttt
+5250218/1
@?@FFFFFGFDHFIFGHGGIGEGHIIIJIIIJJJEHIGIGIJJJJIJJJJ
@5250219/1
gtttttttctaaaatcaatttacatattatttttgacttgaataaatttt
+5250219/1
BBBFFFFFHHHHHJIIJJJJJIJJJIJJJJJJJJIJJJIJJJJJJJJJJJ
@649342/1
ataaaggtgaatatataactgacatgtttcatatgtagaacgaattttgt
+649342/1
CCCFFFFADFHHHGEDGGIIIFHIIGHIIIEIIIGEAHGIGIGGCHIEA?
@1181090/1
caaaatcatgaccaaaaagtgaacagctatcgatacacagtcat
+1181090/1
=?:ADA=AF?CFFHIIIGI<4:EF@>;EF@FCIIGIGGGIHHED
@1181091/1
caaaatcatgaccaaaaagtgaacagctatcgatacacagtcatagatcc
+1181091/1
@@<DDFDDHFFDHIGDHEFHEHHGDGGG<CF=G<GBFBGHFG@HHGGIBD
@1181092/1
caaaatcatgaccaaaaagtgaacagctatcgatacacagtcatagatcc
+1181092/1
CCCFFFFFHHHHHJJJJJJHHJJJJJJJJJJJJJIJJJJJIIIJJJJJII
@649573/1
ataaagtatgtgttcaccaagagaagaaagctatacagtagtcaaatttg
+649573/1
CCCFFFDEHHHHHJJJJJJJJJJJJJJJJIJIIIIJJJHHJHIJJIJIJI
@6271416/1
aaagcaaagacgcaataagtggtacaagaaaatatacagactaaagaaac
+6271416/1
CCCFFFFFHHHHHJJJJIJHH9CFHIIJJIJJJJJIJJJJIIJJJJJJJJ
@1703894/1
cagggagtggcgaaaccaacaaagtattgtaccttgtgggatgacaacga
+1703894/1
CCCFFFFDHHHHHIJGIEIGGIJIDHIJJHGJJJJJIIJJJIIJJIJJJH
@2189768/1
cctatttaaattttgtaaatccacattttcgggttctatgtagactttgc
+2189768/1
CCCFFFFFHHHHHJJHIIJGJJGIIJJJJJJJFHIJJJJJJJJJJJJJII
@126240/1
aaacaaatgcatcgtgcacactttctttcttaacctccgctttaatttca
+126240/1
CCCFFFFFHHHHHJHIHIIJJJJJJJJJJJJJJJJJIIIJIJIGIIIIJG
@7805207/1
caggttttttaacagtttgaaaaccttgataaatggaacgaaattaaaca
+7805207/1
BB@FBDFFHHFHFIGGHIG@HIJJJIGHIGIIJJJJJJJIJJJJJIGIJJ
@7277675/1
caaaattcggcaaaccagaaaaattggctgatggaaggagagttagagtt
+7277675/1
CCCFFEFDHFHFHIGHJJGJGIIIJIGE>FHIGI>BGG@DHGIGIGHHGC
@7277776/1
caaaattcgttctacatatgaaacatgtcagttatatattcacctttata
+7277776/1
@?;BDDB4=A<CFGID@GI@AA@B;BGHF@EHAGEFFBGICGDEDDEFIA
@7277777/1
caaaattcgttctacatatgaaacatgtcagttatatattcacctttata
+7277777/1
@@<ADDD?FFF;DGHBG<HBIHIBDHGCEBFAFGHGHGIEBF<HDDAHGI
@7277778/1
caaaattcgttctacatatgaaacatgtcagttatatattcacctttata
+7277778/1
@@<DDDDBF<BCFAGHHHIGIIIEGIIHEGEHHICGHGGHFHIIIEGIII
@7277779/1
caaaattcgttctacatatgaaacatgtcagttatatattcacctttata
+7277779/1
@@@FDFFFDHGHHEGHIIIIIIIGGIIBEHIHFIIAHHHIGADHIDHGIF
@7277780/1
caaaattcgttctacatatgaaacatgtcagttatatattcacctttata
+7277780/1
C@@FFFDDDHAHDHGFHIGGEEHHDHGEDIGDIHIEIJJGAFDGG@?GGI
@7277781/1
caaaattcgttctacatatgaaacatgtcagttatatattcacctttata
+7277781/1
C@CFFFFFHHHHGJJJGGJJJIJJIJJHHJIJJIJJJIJJIJIJJJJIJG
@7277782/1
caaaattcgttctacatatgaaacatgtcagttatatattcacctttata
+7277782/1
CCCDFFFFHFHHHJJIIIJJJJJJJJJGIJJIJJJJJIJJJJJJJJJIJJ
@7277783/1
caaaattcgttctacatatgaaacatgtcagttatatattcacctttata
+7277783/1
CCCFFFFFHHHHGGHIIIIIJJEJIGIHHIJIJJJJJIIJJIJJIGIJJJ
@7277784/1
caaaattcgttctacatatgaaacatgtcagttatatattcacctttata
+7277784/1
CCCFFFFFHHHHHJJIGHIGIIIJIJIJJIJJJFIIIIJIIJJJJJJJJJ
@7277785/1
caaaattcgttctacatatgaaacatgtcagttatatattcacctttata
+7277785/1
CCCFFFFFHHHHHJJJJJJJJJJJJJJGIIJJJJJJJJJJJJJJJJJJJI
@7277786/1
caaaattcgttctacatatgaaacatgtcagttatatattcacctttata
+7277786/1
CCCFFFFFHHHHHJJJJJJJJJJJJJJIIJJIJJJJJJJJJJJJJJJJJJ
@7277787/1
caaaattcgttctacatatgaaacatgtcagttatatattcacctttata
+7277787/1
CCCFFFFFHHHHHJJJJJJJJJJJJJJIIJJJJJJJJJJJJJJJJJIJIJ
@5767579/1
ttcactttttggtcatgattttgaggtactcgagggcatgatgagcagcc
+5767579/1
=?<DBDDEFFACA?CEHIGGGG@;FHACFHHHB?FHHEHIIDHHICGGID
@5767580/1
ttcactttttggtcatgattttgaggtactcgagggcatgatgagcagcc
+5767580/1
@C@DFFFFHHDD:CFHGHIHII@BGGAGHIIIGIIIBHIIEIIGIIIIIE
@5767581/1
ttcactttttggtcatgattttgaggtactcgagggcatgatgagcagcc
+5767581/1
CCCFFFFFHHHHDHIJJGIIJJEEIJEHIJJIGIJJJJJJIIJJJJJJJJ
@5767798/1
ttcagaacaaaccgggaaaagtattatgagaatatgaaatttaaaagaaa
+5767798/1
CCCFFFFFGHHHHJJJFHGGIFHGIIIJJJJJJJJJJJJIJIJEIJJJJJ
@5767967/1
ttcagaagaagatctccaagcgatgtacaacgaagacgaaattcctccat
+5767967/1
@C@DFFFFHHGHGIIJIJIJIIIJJJJJIJJJJIJBHGGIBEHIHGGIII
@1706003/1
caggggagaaaagtcacgagaatttgaaaagcgagcttcatgatcccctg
+1706003/1
CCCFFFFFHHHHHGHIJIJJIJJJJJJJJJJIIJJJIJJJIJJJJJJJJI
@1706058/1
caggggatcatgaagctcgcttttcaaattctcgtgacttttctcccctg
+1706058/1
BCCFFFFFHHHHHJJJJJJJJJJJJJJJIJJJJJJJGIIJJJJJJJJJIJ
@1706059/1
caggggatcatgaagctcgcttttcaaattctcgtgacttttctcccctg
+1706059/1
CCCFFFFFHHFFHJJJGIIJCHIJJIIIIJJIJJHIEECGHIEGEHII?B
@1706060/1
caggggatcatgaagctcgcttttcaaattctcgtgacttttctcccctg
+1706060/1
CCCFFFFFHHHHHJJIJJIIGIGIJJJJJIIIJJIJIEGIIIHGGIJJG?
@5768397/1
ttcagacattttttactgtccaaataaatagcaccagctactgcttcgaa
+5768397/1
@?@DDDEDHHFGHJJJIIHGGJIFHIIHIIECHGGHDHHEHGB?BFHGID
@6776148/1
atacttttcaaattttcttttaaatttcatattctcataatacttttccc
+6776148/1
CCCFFFFFHHHHHJJJIJJJJJJAHJJJJJJJJJJJIJJJJJJJGJJJJJ
@7280719/1
caaaatttgacataatttgtggacataa
+7280719/1
@?;AADDDF?FFFIFEGB4<AA<ACFB?
@7280720/1
caaaatttgacataatttgtggacataaaggaaagaaaaaaatgtcaaaa
+7280720/1
CCCFFFFFHHHHHJJJJJJHIJJJJJJJJJJJJJJJJJJJJJJJIJIJJI
@5770455/1
ttcagatttacagcaattccctatgaagcttgaagtaaaacaagaagaaa
+5770455/1
CCCFFFFFHHHHHJJJJJJJJJIJJJJJJJJJJJJHHIJJJJJJJJJJJJ
@1708626/1
caggtaaacagttgtacagtagaggataaaccaatggagcacacttttac
+1708626/1
@@<DDDDDHDFHHIHIJIJHHGJJBCHGIIIJJIGJDHGDHIIJJJJJJF
@5770888/1
ttcagcaggttttttaacagtttgaaaaccttgataaatgaaagaaatta
+5770888/1
CCCFFFFFHFHHHJJJJJJJHJJJJJJJJJJJJJJJIIJIJIIJJJIJJI
@5770889/1
ttcagcaggttttttaacagtttgaaaaccttgataaatggaacgaaatt
+5770889/1
CCCFFFFFHHHGHJJIGGEHIIJGIIGIGIGIJIJIIEIJJJJJJIGJJI
@5771089/1
ttcagcccccaccaagggaagggggcggcccccatcccaacagaagggg
+5771089/1
CCCFFFFFHHHHGJJIIJIIJJJIIFJFDDDDD6<CDDC>@BBDDABDD
@3715212/1
cttgagaaatttgctgcctcaaaaacgtatgacaaaactatagacaaacc
+3715212/1
CCCFFFFFHHHHHJJJJJJJJJJJIJJEHJIIJJIJIJIJJJFIJIGHIG
@4234538/1
gattcataaaagtaatataaccttagatttcgaggcaaattgattgattt
+4234538/1
CCCFFFFFHHHHAGHJJIJJJJIJJIJJJJJJJIEIJJJJIJJJJJIJJJ
@2191103/1
cctcaacctattccacaagacccccagccccaacaaggaggtaaaaagaa
+2191103/1
CCCFFFFFHHHHGJJIIJJJJJJJJJJJJJJJJJJJJIGIJBFHIJJIII
@3217590/1
ctgaagtaaaagtgtgctccattggtttatcctctactgtacaactgttt
+3217590/1
CCCFFFDDHHHHDHGHIIIJIJJJJHHJJJJJJJJJJJJIIIIJJJJIJJ
@3217591/1
ctgaagtaaaagtgtgctccattggtttatcctctactgtacaactgttt
+3217591/1
CCCFFFFDHHHHFHGHGGIJIJJJJHJJIJJJJIJJJJIGIIJJJJIGIJ
@3217592/1
ctgaagtaaaagtgtgctccattggtttatcctctactgtacaactgttt
+3217592/1
CCCFFFFEHHHHHHHIJJJJJJJJJHJJIJIIJJJJJJJIIJJIJJJIJI
@3715746/1
cttgagagtagagcaatttggcttcttcccccaaggataacctctctgtc
+3715746/1
CCCFFFFFFHHHHJIJJJJIJJJJJJJJJJJJJIJJJJJJIJJJJJJIJJ
@4235112/1
gattcgataggtgctttgtctggttaactttagtgggaaggtttaggtat
+4235112/1
CCCFFFFFHHHCFIJJJIHIJJJJIJJJJJJIIFHIIJIIJBGGHIIDHI
@5252186/1
taaaaaagcaggaaaagcccagaagaacgttcgactttcacttcattcta
+5252186/1
CCCFFFFFHGGHHJJICFHHGGIGGHIIJHGIIGHHIIJJIIJIIIJJJI
@4235523/1
gattctggttcaaattttgaatctgtataccatattttcggttataatac
+4235523/1
@@@DDFDFHFHHHIBBGGEFHGCFEEHHIGGEHHIIGIGHDH@:F9BG94
@3716921/1
cttgaggaagtaacggcagcactattgacactaagaaatcacagagcccc
+3716921/1
@@@DDDDDHHCFHIIIIIIG@EBFHEDDHII@FHCGIHGGCGC<FF<FHG
@3716922/1
cttgaggaagtaacggcagcactattgacactaagaaatcacagagcccc
+3716922/1
CCCFFDDDHHCFHIGGGAHE@GA<BGC:C@FB;FFCGEFHGHI4BCGGGG
@3716923/1
cttgaggaagtaacggcagcactattgacactaagaaatcacagagcccc
+3716923/1
CCCFFFFFHGFHHJJJJIJGGGCCHI9BFGHGGIAGHJ@DBFG@FACEHI
@6273505/1
aaagcccagaagaacgttcgactttcacttcattctatcggcctttcttc
+6273505/1
@@@DFFFDHFFHHJGGIGCGHGHGIIHGGIJHIIJJJJJJJJIJJJJJJI
@4236924/1
gattgccacatcttgtgagccgccattctcttggctagcttctttgactt
+4236924/1
C@@DDFFFHHGHHJJAGGHIIIIJDHGGIGIJJJJGBHIIJIGIJJHIHH
@2191767/1
cctcaagcgctggtaacgctttatcgggttctgctaagtggtaagtagaa
+2191767/1
CCCFFFFFHGHHHEFHIIJJIJIJJIIJJIGGJJJJJJGHIHIIJGIJII
@3718147/1
cttgaggttgttgttgtggaggagcagcttgctgttgtctcgctccaggt
+3718147/1
@@CFDEFDHHFHHIIJHHJHIJ@GGGGIJIJDGHGGIHJIJJIJIIHIJF
@652102/1
ataaatcttccgcgcagaaaagctcgacatggagtcccaaaacatgacca
+652102/1
@CCFFFFFHHHHHIJJJJJJJGGIIIJJJGGEIGFHIIJIJJJJJIIIHI
@128602/1
aaacaactggaggaggcgttaatagacgcacaatacccggcgaactgctg
+128602/1
CCCFFFFFHHFFHHJJIIEFHJIIIHJJJIJJJIIJJJJGIHDDDDDDDD
@6777685/1
atagaatacaccccttaatcagctacaacagtcaacatttcccacctttt
+6777685/1
CCCFFFFFHHHHHJJJIJJJJJIJJJJJJIIIIJIJJJJIJJJJJJJJJJ
@7281578/1
caaaattttgcaaattatgtggcattttgacatttatgtgacataatttg
+7281578/1
@@<DD;:AFF<FCFDFBF@AC>GFCHF<9CFHIEFIIIGF><?C<?GCB@
@7281579/1
caaaattttgcaaattatgtggcattttgacatttatgtgacataatttg
+7281579/1
@@@DDDDDHH>DCF@@GCHEADFDHHGIGIIIHIGHGGIIGHEGIIIIGI
@7281580/1
caaaattttgcaaattatgtggcattttgacatttatgtgacataatttg
+7281580/1
CCCFFFFFHHHHHJJJJJJHJJJJIJJJJJJJJJJJIJGIIIIEIHHHJJ
@1709504/1
caggtacttgcgtggacacgcatattacacatccatttatgcaggacttc
+1709504/1
BCCFDDFFHHHHFHIIJIIGIIIJJJJJJJIIJIJJJJJJIJJJIIJJJJ
@6778026/1
atagaatgaagtgaaagtcgaacgttcttctgggcttttcctgctttttt
+6778026/1
CCCFFFFFHHHFHIJJIEHIIJIJGHJJJJJJJJIJJJJIJJJJJIIJJJ
@6778027/1
atagaatgaagtgaaagtcgaacgttcttctgggcttttcctgctttttt
+6778027/1
CCCFFFFFHHHHHJIJIFHIJJIJJJJIJJJJJJIJJJJJJJJIJJJJJJ
@5771363/1
ttcagcgttttgtggaactgtgaaactttgtgggactgctggttgcccaa
+5771363/1
CCCFFFFDHHHGHIJJJJJJHIJJJJJJJJJJIJJIIJJJJJIIJJJJJJ
@6778130/1
atagaatgtcaatgttattctaaaaagaagactgctaaacgttaaatttt
+6778130/1
BCCFFFFFHHHHHJIJIJJJJJJJJJJIJJJJJJJJJJJIIGHIJJJJJJ
@6778131/1
atagaatgtcaatgttattctaaaaagaagactgctaaacgttaaatttt
+6778131/1
CCCFFFFFHHHHHJIJJJJJJJJJJJJJJJJJJJJIJJIIJIJJJJJJJJ
@1709958/1
caggtatatttatcacatcattcgtcgtg
+1709958/1
@@@DABDDFFFDHFGGIIIIIIIGDHEII
@1709959/1
caggtatatttatcacatcattcgtcgtgtaccacatctcggatcttgct
+1709959/1
@@CFDDFFHHHHHJJJJJJJJJJJIJJJJJJJIJJJJJJJJJJJJJJJJJ
@1709960/1
caggtatatttatcacatcattcgtcgtgtaccacatctcggatcttgct
+1709960/1
BBCFBDEFHHHHHJJJJJJJJJJJIIIFHIHIIJJIJJHJJJJJHGGIIH
@1709961/1
caggtatatttatcacatcattcgtcgtgtaccacatctcggatcttgct
+1709961/1
BCCFDEFFHHHHHJJJJJJJJJJJJIJHIHIJJIJJIJIJJIGIJJJIJJ
@4237506/1
gattgggtgaattttgctctggatgaatctgatgatgaaacctctgaagt
+4237506/1
CCCFFFFDHHHHHJJJJJJJJJHJJJJJJJJJIJJJJJJJJJJJJJIJJH
@6274201/1
aaagcgaagaatatttgaaaatttctaatattgcgatatttttttatcga
+6274201/1
;@@DDDDD<DDD>EGHFFHHIIICHCCCDGGGIIIFEDGGGHIIIIII=@
@6274777/1
aaagctatggttgagtgaaaaaggtgggaaatgttgactgttgtagctga
+6274777/1
CCCFFFFFHHHHHIJFGGIJJJJJAFGIHIJJJJJJGHIIHIJJJJJJJC
@6275063/1
aaagctgctaaaaaaagcaggaaaagcccagaagaacgttcgactttcac
+6275063/1
CCCFFFFFHHHHHJJJJIJJJJJJJJJJFIGJIJJIIJGHGJIIIGGGGI
@4239132/1
gatttataagactacaagaagagagtggacattctttagtagaagaattg
+4239132/1
@BCFFFFFHHHHHJJJJJJJJIIIJIIIIJJIJJJJJJJGIIIJJJJJJJ
@2690834/1
ctaaaatcaatttacatattatttttgacttgaataaatttttaaattta
+2690834/1
BCCFFFFFHHHHHJJJJJJJJJJJJJJJJJJJJJJJJJJJJJJJIIJJJJ
@2690835/1
ctaaaatcaatttacatattatttttgacttgaataaatttttaaattta
+2690835/1
CCCFFFFFHHHHHJJJJJJJJJJJJJJJIJJJJJJIGHJJJJJJJJJJJJ
@1710766/1
caggtcaaaacataatattactcttataaaccctgatcttccattactaa
+1710766/1
@@@FFFFFHHHHHJJJJJJJJIJJJJJJJJJJJJJJIJIJJJJJIJJJJJ
@3222459/1
ctgaatcaaaaaattctccatcgttacaataagttattcggacaagttat
+3222459/1
CCCFFFFFHHHHHJJJJJJJJJJJJJJIJJJJJHIJJJJJJJJJJJHIIH
@3223441/1
ctgaatcggtccggccgagtgcatcatggtcatgttttgggactccatgt
+3223441/1
B=@DFFFFHHHHHJJJJEICGGIJJJJJJHIJJJJJJJJJJJJJJJJJJI
@2194657/1
cctcaccttacaaaataaaatacggcaaagagaagaaaggccgatagaat
+2194657/1
@@;DDFFDDFHDHGIIIIIGGGEFBDHHIGHFBF@BHFG?FEEAAHFGI9
@2194658/1
cctcaccttacaaaataaaatacggcaaagagaagaaaggccgatagaat
+2194658/1
CCCFFDFDHFHGBIIEHCEH>HHIIIIIIIIADGCCGIG@@DHGHEIGCG
@2194659/1
cctcaccttacaaaataaaatacggcaaagagaagaaaggccgatagaat
+2194659/1
CCCFFFFFHHHHHJJJJJJJIIIJJJIJJJIJJJJJJJJFGIJGIJJIJI
@4239412/1
gatttatctagagcaactccgacggaagctatacaagtggtcgatattgt
+4239412/1
CCCFFFFFHHHHHIJJJJJIJJIJJJIJJJJIJJJJIFHJFEHIJJJJJJ
@4239413/1
gatttatctagagcaactccgacggaagctatacaagtggtcgatattgt
+4239413/1
CCCFFFFFHHHHHJJJJJJJJJJJJJJJJJJJJJJJJHJJIIIIJJJJJJ
@3224688/1
ctgaatgtgcgccaattgagttttcgagcattttccggaaaagaagattg
+3224688/1
@@<;DFDACFHHGGIIIIIICHIIHIIIIIIIIIIIIIIIIIIIIIIIII
@3224689/1
ctgaatgtgcgccaattgagttttcgagcattttccggaaaagaagattg
+3224689/1
CCCDFFFEHHHHHIJJJJJIEHIJJJJJJJIJJJJJJJJJJJJIJJJIJI
@5256288/1
taaaaatgcaaaaaactataaatttttattatattttatgcatgttatca
+5256288/1
@@@DB??:=CA2<<<<CGCEHEDAFHBBCF??FFBDDGEABB?B?G@BGI
@5256328/1
taaaaatgcgtgtgtgcaggtatatttatcacatcattcgtcgtgtacca
+5256328/1
CCCFFFFFGHHHFHFHEGIJFHIJJJJJJIJJIJEIJIGJJJJGIHIJJH
@4240740/1
gatttcttagtgtcaatagtgctgccgttacttcctcaagcgctggtaac
+4240740/1
C@CFFFFFHHHHHIHIIJJDHIEJIJJIJJIJJJIJJJIIJJJJJIHIJJ
@3719931/1
cttgataaatggaacgaaattaaacacgctgagaaagctatggttgagtg
+3719931/1
BB1ADDFFHHHHHJJJIJIIJJIJJJJJIIJJJJJIJIIIJJJIIJJJGH
@3719932/1
cttgataaatggaacgaaattaaacacgctgagaaagctatggttgagtg
+3719932/1
CCCFFFFFHHHHGJJJJJJJJJJJJJJJJJJJJJJJJJJIJIJIIJHGFH
@3719933/1
cttgataaatggaacgaaattaaacacgctgagaaagctatggttgagtg
+3719933/1
CCCFFFFFHHHHHJJJJJJJJJJJJJJJJJJJJJJEIIFHIIIFGIHJFH
@1187035/1
caaaattaaatcaatatggcgactgagaggcaaacaaatgttattttatc
+1187035/1
CCCFFFFFHHHHHJJIJJJJJIJJIGIJJIJJJJJJJJJJIIIJJJJJJJ
@3720526/1
cttgataggcgagatttggaagttttcggcaagtacatgaagcagttaag
+3720526/1
CCCFFEFFHGHHH@HIJIJIIJCHIJJIJIIIJDHIIEGIIJJIJGHIIC
@3720860/1
cttgatattggttaaactcgttaaaccatttagtccttggccagaagtct
+3720860/1
?@@?DDFFHDAHHIGJIGIJJJIGJIGIJJGIIFHGGJJDGIJIGIGHIF
@5258940/1
taaaagtgtgctccattggtttatcctctactgtacaactgtttacctgt
+5258940/1
CCCFFFDEHHGHHJIJJJJIIJIJJIJJJJJJIJJIJJIIIFHJJIJGIG
@7283915/1
caaacacacatagtacctctccacaaaaagggaaataaacaaggatgtaa
+7283915/1
BC@=DEFFHHHGFAEGIIIJJJJJJJIJGHIJIJIHIJIJJJIIJJJHIG
@7283916/1
caaacacacatagtacctctccacaaaaagggaaataaacaaggatgtaa
+7283916/1
CCCFFFFFHHHHHGHJJJJIJJIJJJJJIJJIJJJJJJJJJJJJJJIFII
@7283917/1
caaacacacatagtacctctccacaaaaagggaaataaacaaggatgtaa
+7283917/1
CCCFFFFFHHHHHHIJJJJJJJJJJJJJJJJJJJJJJJJJJJJJJJIHII
@6780492/1
atagcaactaattttacaagctatactttgcatagaattagtggtttttt
+6780492/1
CCCFFFFFHHHHHJJJJJJJJIIJIJIIJJJIJJJIJJJJJHHJGHJJIJ
@4243338/1
gattttgaggtactcgagggcatgatgagcagccgagcccttggcttcct
+4243338/1
@@@DDFDDDFACFHHHHJIIIGHIJHAHIIEHIJGIAHGCHIBGHIIJGI
@5776401/1
ttcatagaatggtggtggccatctgcgggacatgcacatctcttggagcc
+5776401/1
CCCFFFFFHHGH<DG@GHFHIIGIIGGIJBGIJJJGJJJJJJJJJFIJJI
@6781595/1
atagctcaaaagggaacaatttttgtcgagttattgatttcgaggaataa
+6781595/1
CCCFFFFFGHHHHIIIIJGHIJJJHGIJHGJJJJIIHIIJGIGHIDFGIF
@1189172/1
caaaattcgttctacatatgaaacatgtcagttatatattcacctttata
+1189172/1
C@CFFFFDFHHDHGHIGIIJEIGHGIIFHGIHIBIIEFIHEGIIIIIGHI
@1189173/1
caaaattcgttctacatatgaaacatgtcagttatatattcacctttata
+1189173/1
CCCFFFFFHGHHHJJIHIJJJJJIJJIIJJJJIJJGIIJJIIJJJJJJJJ
@1189174/1
caaaattcgttctacatatgaaacatgtcagttatatattcacctttata
+1189174/1
CCCFFFFFHHHHHIJIIIJJJJJJJJJIJJJIJJJJJJJJJIIJJJJIJI
@1189175/1
caaaattcgttctacatatgaaacatgtcagttatatattcacctttata
+1189175/1
CCCFFFFFHHHHHJJJIGJJJJJJJIIIJJJIJJJJJIJJJJJJGIJJJI
@1189176/1
caaaattcgttctacatatgaaacatgtcagttatatattcacctttata
+1189176/1
CCCFFFFFHHHHHJJJJJJJJJJJJJJIJJJIIJJJJJJJJJJJIJJJIJ
@1189177/1
caaaattcgttctacatatgaaacatgtcagttatatattcacctttata
+1189177/1
CCCFFFFFHHHHHJJJJJJJJJJJJJJIJJJIJJJJJJJJJJJJJJJJJJ
@6781690/1
atagctgttcactttttggtcatgattttgaggtactcgagggcatgatg
+6781690/1
@B@DFFFFHHHHHJIJIGGGGIIJJIJJJIIJI@GCGIIDAAHIIJJJEG
@6781964/1
atagctttcttctcttggtgaacacatactttattcgtcatcgctcccca
+6781964/1
CC@FFFFFHHHHHJJJIIFGHJJJJJIIJIJJGIJJIEHIIIJJJHIIIH
@5778087/1
ttcatcattcaaacattgaagccagatcgataaaaaaatatcgcaatatt
+5778087/1
@@@FFDFFHGHFHIJIJJJIIJIIGIJJJJGHIIIJJJIIHGIIGGGHGC
@135913/1
aaacacgctgagaaagctatggttgagtgaaaaaggtgggaaatgttgac
+135913/1
@CCFFFFFDHDBBGIJJJIJJIAFHEH?EHGIIIJG?DGGICGGE9B@=C
@2697303/1
ctaaaccttcccactaaagttaaccagacaaagcacctatcgaatcgaat
+2697303/1
@CCFFFFFHHHHHJJJJJJIIJIJHGGDHIJHDGIJIGJJGIIIIGIJIF
@1190918/1
caaaatttaaatagggaatatgaaagatttaaaatccaggacagtatcca
+1190918/1
@@@FDFFFGHHFHJIJHIIDJHGGHGHIIJJJJIIGGGGEGIIGIIGHGH
@1191949/1
caaaatttgacataatttgtggacataaaggaaagaaaaaaatgtcaaaa
+1191949/1
CCCFFFFFHHGHHJJJJJJHIJEHEIJIIHIJJJJJIJJJJIJIIIJJJI
@1191950/1
caaaatttgacataatttgtggacataaaggaaagaaaaaaatgtcaaaa
+1191950/1
CCCFFFFFHHHHHJJJJJJIHJJJJJJJIJJJJJJJJJJJJJJJJJIIJI
@1192128/1
caaaatttggcataatttgtggacataaaggaaagaaaaaaatgtcaaaa
+1192128/1
CCCFFFFFHHHHHJJJJJIHIJIHIJJJJJJJJJJJJJJJJJJJIIJJJJ
@5780093/1
ttcatgtacaaatacctcaccttacaaattgaaatacggcaaagaga
+5780093/1
CCCFFFDDHHHHHJJJJJJJJJJIGJGJICDEIGHIGIJFIGGIJJG
@6281423/1
aaaggtgggaaatgttgactgttgtagctgattaagggg
+6281423/1
CCCFFADDHHHHHIGIIIJJJIJJGIJIJJGIJIJIJJJ
@6281424/1
aaaggtgggaaatgttgactgttgtagctgattaaggggtgtattctata
+6281424/1
CC@DFDDFGHHHHJIJJFHGIIJJJIJJJJDHIGGHJJJ?@?FHIIJIJG
@1192737/1
caaaattttgacatttttttctttcctttatgtccacaaattatgtcaaa
+1192737/1
CCCFFFFFHHHHHJJJJJJJJJJJJJJJJJJJJJJJJJJJJJJJJJJJJJ
@1192770/1
caaaattttgcaaattatgtggcattttgacatttatgtgacataatttg
+1192770/1
CCCFFFFFGDHHHIIIIIIFIGIJJJJJFGHGIJGGIGFIIIJJJJJJJJ
@1192771/1
caaaattttgcaaattatgtggcattttgacatttatgtgacataatttg
+1192771/1
CCCFFFFFHHGHHJJJIJJHJJIJJJJJJJJJJJJJJJIJIIGGJIIIJJ
@1192772/1
caaaattttgcaaattatgtggcattttgacatttatgtgacataatttg
+1192772/1
CCCFFFFFHHHHHJJJIJJFHIJJJJJJJJJJJJJIJJIJJIIIJJJJJJ
@1192773/1
caaaattttgcaaattatgtggcattttgacatttatgtgacataatttg
+1192773/1
CCCFFFFFHHHHHJJJJJJHJJJJJJJJJJJJJJJJJJIJIIJJJIJJJJ
@6785191/1
atagtgtattacctctaaagctatctactcgttatataatcatcattcaa
+6785191/1
<@@FFBBDDHFHHIIIGIGIJJJIJJIJGGIDHGIEIEIGHHIICEIIHI
@6785192/1
atagtgtattacctctaaagctatctactcgttatataatcatcattcaa
+6785192/1
@@@FDDEFHFHHHJJJJJJJIGEJJIJJJJJHIIIIJJIJJJIJJIJJJJ
@6785193/1
atagtgtattacctctaaagctatctactcgttatataatcatcattcaa
+6785193/1
@CCFDFDDHHHHHIJJJJJJJJJJJJJJJJIGIIGGIJIHJJJJGIJJJJ
@6785194/1
atagtgtattacctctaaagctatctactcgttatataatcatcattcaa
+6785194/1
B?@FDFFFHHHHHIJJJJJJJJJJJIJIJJJGIJJJJJJIJJJJJJJIJJ
@4763380/1
gtatatttatcacatcattcgtcgtgtaccacatctcggatcttgctact
+4763380/1
CBCFFFFFHHHHHJJJJJJJJHIJJJJJJJJJIJJIJJJGIJJJJJIJJI
@2697669/1
ctaaacgttaaattttaaaagcctcttaaatt
+2697669/1
CCCFFFFBFHFHHIIJIIIIJJJGGIGIIIJI
@2697671/1
ctaaacgttaaattttaaaagcctcttaaatttaactgaaatatagaata
+2697671/1
@C@FDBDDFHHDFGHHGIIIIBGDGGEHGEHGIIIIIECDHEHGICGIII
@2697672/1
ctaaacgttaaattttaaaagcctcttaaatttaactgaaatatagaata
+2697672/1
CCCFFFFFHHHHHJJJJJJJHJJJJJJJJJJJJJJJJJJJJJJJJJIJJI
@1715411/1
caggttttttaacagtttgaaaaccttgataaatgaaagaaattaaacac
+1715411/1
@@@FADDFHGGGFIIHIIIAHIIJIJJJJJGIEHIGGDGIEGGIJJJIIJ
@1715412/1
caggttttttaacagtttgaaaaccttgataaatggaacgaaattaaaca
+1715412/1
B@@FBDFFHHHHHGIGIJJGJJJIJJJJIJIJJJIJJJJJIJJJJJJJJJ
@1715413/1
caggttttttaacagtttgaaaaccttgataaatggaacgaaattaaaca
+1715413/1
BCCFDDFFHHHHHIJHIJJJJJJJJJJJJJJJJJJIJJJJJJJJJJJJJJ
@658282/1
ataacattgacattctataaagacgttagagaggttcactaaaaaatatt
+658282/1
@@CFBDDDD>DDHBEFHGGHGHIHGFGIIIGGGGHIIIIGGIDHGIIEIG
@658283/1
ataacattgacattctataaagacgttagagaggttcactaaaaaatatt
+658283/1
CCCFFFFFHHHHHJJJJJJJJJIHIHIIJJJHIJHIIJJJIJJJIJJJJI
@658284/1
ataacattgacattctataaagacgttagagaggttcactaaaaaatatt
+658284/1
CCCFFFFFHHHHHJJJJJJJJJJJJJJJJJJJJJHIIJJJJJJIJJJIJH
@658285/1
ataacattgacattctataaagacgttagagaggttcactaaaaaatatt
+658285/1
CCCFFFFFHHHHHJJJJJJJJJJJJJJJJJJJJJIJJJJIJJJJJJJJJJ
@137213/1
aaacagaatctagccaaacacacatagtacctctccacaaaaagggaaat
+137213/1
CCCFFFFFHHHHHIIJJJJJJIJJJJIEHIIJJJJJIJJJJJIJIJIJJI
@2698222/1
ctaaactcacttttttccgaaaaaatatcgcaatagctcaaaagggaaca
+2698222/1
CCCFFFFFGHHHHJJJJJJIJJJJIJJJIJJJJJIJJJIIJJJIIJJJJJ
@2698223/1
ctaaactcacttttttccgaaaaaatatcgcaatagctcaaaagggaaca
+2698223/1
CCCFFFFFHHHHHJJJHJJIJJJJJJJJJJJJJJJJJJJJJJJJJJIIIJ
@2698629/1
ctaaactgggcagctcggctgagaatcggtattcgggactgaaagacact
+2698629/1
CC@FFFFFHHHHHJJJJJJJJIIJIJJJJFGHJIJJJGIJJJJJJJJJJJ
@2698630/1
ctaaactgggcagctcggctgagaatcggtattcgggactgaaagacact
+2698630/1
CCCFFFFFHHHHHJGIJJJIGHIJIJJJJCGHGJJJJGHFIIJJJJJJII
@4764625/1
gtatcgatagataatattgatgattataattaataactagtgcctaataa
+4764625/1
C@@FFFDDHDFFHIBEHIGHHGHHIIIFIIFIIGGIIGIIIGIIIIIIII
@7285418/1
caaacagaatctagccaaacacacatagtacctctccacaaaaagggaaa
+7285418/1
@?@FFDBD?CFDDB@GHIIIIGHGCGHCBEHGIIIICHIIGEGIAGGIIE
@7811270/1
cagtcatagatccaatcctataattatccatttcctgtaattctggtttc
+7811270/1
@BCFFFFFHHHHHJJJJJJJJJJJJJJJJIJJJJJJJFHHIGJJJJHIJJ
@7811271/1
cagtcatagatccaatcctataattatccatttcctgtaattctggtttc
+7811271/1
B@@=BDFFHHHHHJJJJJJJJJJJJJIJJJIJJJIJIFHHIGJIJJHIJJ
@7811272/1
cagtcatagatccaatcctataattatccatttcctgtaattctggtttc
+7811272/1
BCCDFFFFGHHHHJJJJJJIJJJJIIJJJJIJJIIHIHIGIIIJJIGEHI
@7811273/1
cagtcatagatccaatcctataattatccatttcctgtaattctggtttc
+7811273/1
CCCFFFFFHHHHHJJJJJJJIJJJJJJJIJJJJJJJJHIIIJIJJJFGIJ
@7812411/1
cagtctgttgtgtgggaccagtctgttgtgtgggaccagtctgtt
+7812411/1
?@@ABBDDDBACAEDFBFEE@<CFBAEB:C?CCFHHGDB9BFD9B
@2700981/1
ctaaagctatctactcgttatataatcatcattcaaacattgaagcc
+2700981/1
?:?:BDFFHGHFHIIIGHHHIHIIIIIGIIIIGGIIIIGIIIIIIII
@2700982/1
ctaaagctatctactcgttatataatcatcattcaaacattgaagcc
+2700982/1
CCCFFFFFHGHHGJIIGHHIGEIIJJJJIJIIJGIGIJIJIIGGFGI
@2700983/1
ctaaagctatctactcgttatataatcatcattcaaacattgaagcc
+2700983/1
CCCFFFFFHHHHGJJJJHIJJJJJJJJIIJIJJJJJJJGJJJIJJGJ
@2700984/1
ctaaagctatctactcgttatataatcatcattcaaacattgaagcc
+2700984/1
CCCFFFFFHHHHHIJJJHIJJIJJJJJJJJJJJJIIJJIJJJIIJIJ
@2700985/1
ctaaagctatctactcgttatataatcatcattcaaacattgaagcc
+2700985/1
CCCFFFFFHHHHHJIJIGHFHHGIJJJJJJIJJJJJJJJJJJJJJJJ
@2700986/1
ctaaagctatctactcgttatataatcatcattcaaacattgaagcc
+2700986/1
CCCFFFFFHHHHHJJJJFHIJJJJJJJJJJJJJJJJIIJJJJJJJJJ
@7812647/1
cagtcttctttttagaataacattgacattctataaagacgttagagagg
+7812647/1
B@CFFFFFHHHHHJIIIJJJJIJJJJJJJJJIJJJJJJJIJJJIJJJIJJ
@7812805/1
cagtctttgcagcttgttgtcgtcgttctaccaggaaaaacaccagtata
+7812805/1
BCCDFFFFHHHHHJJJIJIIJJHJIIJFHIIJCGIJJIJJJJIJJIGIII
@6284065/1
aaagtatgtgttcaccaagagaagaaagctatacagtagtcaaatttgta
+6284065/1
@@@FBDFDCHFHFHIIIGIGEGHIJFIE@DFHIIJH>DFIHHGEDGGGIJ
@6284066/1
aaagtatgtgttcaccaagagaagaaagctatacagtagtcaaatttgta
+6284066/1
BCCFDDFFHHHHHIJJJJJIJJJJJJJJJIJJIJIIEHGIIJJIJJJJII
@5259813/1
taaaatcttgcttcatgattgaaaatttgcaaggtttggaggagttgtac
+5259813/1
@CCFFFDDHFFGHIIJGDHJCHIJIGIJEHGDHD<EBHFCHIJJ?DHDEE
@5259814/1
taaaatcttgcttcatgattgaaaatttgcaaggtttggaggagttgtac
+5259814/1
CCCFFFFFHHHHHJJJIIJJJJJJJJJJJIJIJJGHIJJHHIFHHIJIII
@6284184/1
aaagtattatgagaatatgaaatttaaaagaaaatttgaaaagtatcatg
+6284184/1
BCCFDFFFHHHGHJIJJJJJJJJJJJJJJJJJJIJJJJJJJJJGGIGIJI
@4765893/1
gtatgagtgaactgcaagctggtccacttgtacctatgaggttaagaaac
+4765893/1
CBBFFFFDHHHHHJJJJJJJJJFHJHIJJJIJJJJJJJJJJFHIJJJJJJ
@4765933/1
gtatgataaataaacttttttcgggtttggaaaaatttcaaattgttcag
+4765933/1
BBCFFDEFHHHHGIJJJIIJJJJIHCGGEGGIJJJIJJGIIJIGIDHEEG
@6786162/1
atataaaacaagaggttaatgaggagacttctaaaacagaaatatactgt
+6786162/1
CCCFFFFFHHHHHJJCFHJJJIJJIJGIJJJJJJJGJEIIJJJJJIJIIG
@659079/1
ataaccttagatttcgaggcaaattgattgatttgcccagcacaaacttg
+659079/1
@@CFFFFFHHHHHJJIJFGE;GHEGFEEHECCGGDBHIGHIJHGJJIJJG
@659342/1
ataacgagtagatagctttagaggtaatacactattattaggcactagtt
+659342/1
CCCFFFFFFHHGHIJJJJJHIHIJFHIJJJJJJIJJJJJJIJJJJJJJJJ
@659595/1
ataacgtatattattatgtatattccgttttcgttataaaatttatagtt
+659595/1
CCCFFFFFHHHHHJJJJJJJJJJJJJJJJJJJIJJIJJJJJJJJJJJJGI
@6786951/1
atataacgagtagatagctttagaggtaatacactattattaggcactag
+6786951/1
CCCFFFFFHHFHHJJJJJJJJIJJJJFHHIIJJJJJJJJJJJJJJIJJIJ
@6786952/1
atataacgagtagatagctttagaggtaatacactattattaggcactag
+6786952/1
CCCFFFFFHHFHHJJJJJJJJJJJJIFGIJJJJJJJJJJJJJIJJIJJJJ
@6787020/1
atataactgacatgtttcatatgtagaacgaattttgtgcatacaaaaat
+6787020/1
@@?ADABDFFFDDG:CBEICH:<CEEHADFFD<E<EB:C9?CDGF?D@GE
@6787021/1
atataactgacatgtttcatatgtagaacgaattttgtgcatacaaaaat
+6787021/1
CCCFFFFFHHHHHJJJJJJJJJJJJJJJJJJIJJJJJIJJJJJJJJJJJJ
@139542/1
aaacagttgtacagtagaggataaaccaatggagcacacttttacttcag
+139542/1
CCCFFFFFHHHHGJIGHIJJGIJJIJJJIJJJIJJJJIHJIJJJJJIJJE
@6787296/1
atataataaaaatttatagttttttgcatttttattcggcttattgtaat
+6787296/1
CC@FFFFFHHFHGIIIJIJHJJJIJGICHIIEGHGGIJIJJJJJJJHIIJ
@6787297/1
atataataaaaatttatagttttttgcatttttattcggcttattgtaat
+6787297/1
CCCFFFFFHHHHHJJJJJJJJJJJJJJHJJJJJJJJJJJJJJJJJJIIJI
@5782441/1
ttcattttaaatgaaaaacgtatgttgtttacttcatttgaatctatgga
+5782441/1
CCCFFFFFHHHHGJJJJJJJGHIJGJJJJJJJJJJJJJJJJIIJJJJJJJ
@4247768/1
gcaaaactccgaaggaagccaagggctcggctgctcatcatgccctcgag
+4247768/1
@C@?DFFFHHHHHJIJJIJJJJHIGJJJGEHIJJCGIIIJJJGHIEIIHI
@3231690/1
ctgacagtgctgtaaagtgggtaaataaatcttccgcgcagaaaagctcg
+3231690/1
CCCFFFFDHHHHHJJJJEIHIFEGIJJJJJJJIJIJJJJIJJJJJJIIJJ
@6285714/1
aaagtgaacagctatcgatacacagtcatagatccaatcctataattatc
+6285714/1
@CCFDDFFHHHGHJJJJIJJJJJJJIIIJJJIJJJJJIIJJJJJJJIJJJ
@1195020/1
caaacacacatagtacctctccacaaaaagggaaataaacaaggatgtaa
+1195020/1
CCCFFFFFHHHGHGIJJJJJJJJJJJJJJJJJJJJIIJJJJJJJJIIHII
@6285756/1
aaagtgaccaaagcaaagacgcaataagtgatacaagaaaatatacagac
+6285756/1
BCCFDEFFHHHHHIJJJJJJIIJJJJJJFHIJJJIIJJJJJJJJJJJIJJ
@7814332/1
cagtgatgtttgtttcagaacaaaccgggaaaagtattatgagaatatga
+7814332/1
@BCDFFFFHHHHHJJJJIJIJJJIJJJIIEGIEH?DGGGIIJGIIJJIII
@7814333/1
cagtgatgtttgtttcagaacaaaccgggaaaagtattatgagaatatga
+7814333/1
BBBDDFFFHHHHHIJJJJIJJJJJJJJJJJJJJJBFGIJJJJJJJJJJJJ
@6286037/1
aaagtgggtaaataaatcttccgcgcagaaaagctcgacatggagtccca
+6286037/1
@BCFDDFFDHHHHJJJJJJJJJJJJJJJJJJJJJJIJIJJJJJJJHIJIJ
@6286145/1
aaagtgtactttattgaaaaattagtaaaacataatggttttcgcgcgta
+6286145/1
BCCFDEFFHHHHHJJJJJJJJJJJJHJJJJJJJJJJJJIJJJJJJJJJIJ
@6286262/1
aaagtgtgctcaattggtttatcctctactgtacaactgtttacctgtgt
+6286262/1
B@CDFFFFHHHGHJJIJGIJJJJJJJJJIIJHHJJIJJJJJJJJJJIHIG
@6787749/1
atataatcatcattcaaacattgaagccagatcgataaaaaaatatcgca
+6787749/1
CCCFFFFFHHHHHJJJJJJJIJIJJJJJJIJIJJGIHJIIJJJJJJIGIJ
@2703717/1
ctaaagttaaccagacaaagcacctatcgaatcgaatattagtagca
+2703717/1
@@CFDD=BFHDDFDHFBHIIDGGGEHIIIIIEHHGI9DCBHEHI@E@
@2703718/1
ctaaagttaaccagacaaagcacctatcgaatcgaatattagtagca
+2703718/1
@CCFDEFEFFFFFGIGIIGIGGIGHIJGIIFHIFE@GGIGC>GHGGD
@2703719/1
ctaaagttaaccagacaaagcacctatcgaatcgaatattagtagca
+2703719/1
CC@FFFDEGHHHHIJIIJJJIIJIJIIJJJJIIJGGHFIJIJHIIGI
@2703720/1
ctaaagttaaccagacaaagcacctatcgaatcgaatattagtagca
+2703720/1
CCCFFFDDDHHHHJGGIJJJIJJJJJJJJIIJJIIIIGIIJJFGGHI
@2703721/1
ctaaagttaaccagacaaagcacctatcgaatcgaatattagtagca
+2703721/1
CCCFFFDEHHHHGGGIJJJIJJJJIIJJJIIJJGDG<?BF@D9??B@
@2703722/1
ctaaagttaaccagacaaagcacctatcgaatcgaatattagtagca
+2703722/1
CCCFFFDFHHHHHIJJJJIJJIJJJJJJJJJJIJGJJJJJJJDGIII
@2703723/1
ctaaagttaaccagacaaagcacctatcgaatcgaatattagtagca
+2703723/1
CCCFFFFFGHHHHJJJIJJJIJJJJJJJJJJJJJGIEEBG@DBFFBC
@2703724/1
ctaaagttaaccagacaaagcacctatcgaatcgaatattagtagca
+2703724/1
CCCFFFFFHHHHHJJIEIJJJJJJJJJJJJJJJHHJEEEIGGDHEEI
@2703725/1
ctaaagttaaccagacaaagcacctatcgaatcgaatattagtagca
+2703725/1
CCCFFFFFHHHHHJJJGJJGIGIJIJJJJJJJJIHJABFGFFBFDFD
@2703726/1
ctaaagttaaccagacaaagcacctatcgaatcgaatattagtagca
+2703726/1
CCCFFFFFHHHHHJJJJJJJIGJJIJJJJJJJJJJJIJIJJIHIIJJ
@2703727/1
ctaaagttaaccagacaaagcacctatcgaatcgaatattagtagca
+2703727/1
CCCFFFFFHHHHHJJJJJJJIJJJJJJJJIJJJJJJJJIJJJHIGJJ
@662262/1
ataagacgaatggtaaagctgctaaaaaagcaggaaaagcccagaagaac
+662262/1
CCCFFFFFHHHHHGHIJIJJJJJJJJJJJJFEIIJJJIIIIJIJIJJJJI
@140919/1
aaacatgtcagttatatattcacctttatatatgtcacattttgtggttc
+140919/1
??@DDDB=:C?F?F<E<A4A<A?<?B>HDHEHA42CB???FFBBCDG;@D
@140920/1
aaacatgtcagttatatattcacctttatatgtcacattttgtggttctt
+140920/1
@@?DDDAADCDA?CBDGE?<:CEHEFHIAHIBHGHIGEIGHD;FFGDGIE
@140921/1
aaacatgtcagttatatattcacctttatatgtcacattttgtggttctt
+140921/1
CCCFFFFEHHHHHJJJJJJJJJJJJJJJJJJJJJJJJJJJJJHIJIJJJJ
@2201804/1
cctccatgccgagcaagactcccgtcagcgtcctcc
+2201804/1
@@@FFEFDBHD@FAGFEHII@?;?F=F><D6?D=F3
@2201805/1
cctccatgccgagcaagactcccgtcagcgtcctccaggagttgctgagc
+2201805/1
CCCFFFFFHHHHHJIHJJIIIJJIGIIJJJHIIIIJDGHEE=;FHGG;EG
@3233187/1
ctgacatgtttcatatgtagaacgaattttgtgcatacaaaaatagtaaa
+3233187/1
BB;DDFFFFHHHGJIIJGHJIJJJJJJJJJIJJIJJJJHIJIJHIIHIIJ
@3233188/1
ctgacatgtttcatatgtagaacgaattttgtgcatacaaaaatagtaaa
+3233188/1
CCCFFFFDFHHHHJJJJIJJIJJGHHGGIJI@GHIJJJJJJJJIIIFIJI
@3233189/1
ctgacatgtttcatatgtagaacgaattttgtgcatacaaaaatagtaaa
+3233189/1
CCCFFFFFHHHHHJIGIHJIJJJJJJJIJJJHIJIJJJJJJJJIJJIIJJ
@3233190/1
ctgacatgtttcatatgtagaacgaattttgtgcatacaaaaatagtaaa
+3233190/1
CCCFFFFFHHHHHJJJJFJJJJJIJJIJJJJHIIIIJJJJJJJJJJGGIJ
@3728742/1
cttgcaaattttcaatcatgaagcaagattttacctgaacaatttgaaat
+3728742/1
CCCFFFFFFHHHHJJJJJJJJJIJIJJJJJJJJJJJJJJIJIJIIJJJFH
@7814890/1
cagtgctgtaaagtgggtaaataaatcttccgcgcagaaaagctcgacat
+7814890/1
B@@ADDFFDHHHHEGHJEHHHIJJJJIJJJJJJJJJJJJJJJIJJJJJJJ
@7814891/1
cagtgctgtaaagtgggtaaataaatcttccgcgcagaaaagctcgacat
+7814891/1
BBCDFFFFHHHHHEGIJCHHIGIJJJJJJJJJJJJJJJJJJJJIIJJJJI
@663613/1
ataagattatggaaggaataacacgggctaattttaacaaccatcccact
+663613/1
CCCFFFFFHHHHGJJJBEGGIGGIGIJJIIIJJJJIIJJJIJJIJJJJJI
@6287746/1
aaagtttatttatcatacacaggtaaacagttgtacagtagaggataaac
+6287746/1
@CCFFFFFHHHHHJJJJJJJJJJHHJJJJJJJJIJJJJFFHGJJJJJJJJ
@4769138/1
gtattattcctcgaaatcaataactcgacaaaaattgttcccttttgagc
+4769138/1
@?@BDDDFFDDFFGIIDBGH@DHGGHGEHIIIIIGIGHIIIIIIIICBFC
@4769139/1
gtattattcctcgaaatcaataactcgacaaaaattgttcccttttgagc
+4769139/1
CCCFFFFFHHHHHJJJJJJJJJJJJJJJJJJJJJJJJJJJJJJJJJJIJJ
@6790112/1
atatattcttcaggggatcatgaagctcgcttttcaaattctcgtgactt
+6790112/1
CCCFFFFFHHHGHJJJIJJJJJJJIJJIJJJJJIJJJJFJIJJIHJJJIJ
@7289442/1
caaacattgaagccagatcgataaaaaaatatcgcaatattagaaatttt
+7289442/1
CCCFFFFFGHHGHJJIJJJJGIJJJJJJJJJJBHGHIIIIIJJJIHJJJJ
@7289443/1
caaacattgaagccagatcgataaaaaaatatcgcaatattagaaatttt
+7289443/1
CCCFFFFFHHHHGJJJJJJJJJJIJJJJJIJJIJJJJJJJJFFHIIJJJJ
@7289444/1
caaacattgaagccagatcgataaaaaaatatcgcaatattagaaatttt
+7289444/1
CCCFFFFFHHHHHJIJJIJIIJJIJJJJJJJHIIIIIHIJJJIJJIIJJJ
@7289445/1
caaacattgaagccagatcgataaaaaaatatcgcaatattagaaatttt
+7289445/1
CCCFFFFFHHHHHJJJJJJJIJJJJJJJJJIIIIJJJJJJJJJJJJJJJJ
@7289446/1
caaacattgaagccagatcgataaaaaaatatcgcaatattagaaatttt
+7289446/1
CCCFFFFFHHHHHJJJJJJJJJJJJJJJJJJJIJJJIJJJJJJJJJJJJJ
@1721773/1
cagtcccacaaagtttcacagttccacaaaacgctgaaaaattccgtcgg
+1721773/1
CCCDFFFFHHHHHFHJJJJJJHGIJJJJJJJIJJJJJJJJJJIJJJGIGG
@1721774/1
cagtcccacaaagtttcacagttccacaaaacgctgaaaaattccgtcgg
+1721774/1
CCCFFFFFHHHHHHIJJJJJJJJJJJJJJJJJJJIIJJJJJJJJIIHJIJ
@6288799/1
aaataaaaaaaaaaaataatagttcttca
+6288799/1
?@@DDBBDHDDF:?FH2DG>?FGH>FG>B
@6790917/1
atatcatatcatcggggcactatataaaaaattacattcagtatcgatag
+6790917/1
CCCFFFFFHHHHHJJJJFIJJIIJJJJJJJJJIJJJJJJJJIJJJJJJJJ
@143821/1
aaaccaatggagcacacttttacttcagctacttgaaccgtacgtcaaat
+143821/1
@@@DADDDFHFHHGG@FHIIIIEHG>EBDAG>FEC<DEDD:DBDGGIIII
@3731133/1
cttgcaggagatcgccagcgaacaatccttcgaggtaacctacgtggaca
+3731133/1
@?@?DFDDHAHBFBAADECBHGGGFEHHI<GHHGE?DHHGHGDFFEEEHE
@3731134/1
cttgcaggagatcgccagcgaacaatccttcgaggtaacctacgtggaca
+3731134/1
B@@DDFFFHHHHHIIJJJJJIJGIJJIJJJJJJJIGHHJJJJIJFHIJIJ
@3731135/1
cttgcaggagatcgctagcgaacaatccttcgaggtaacctacgtggaca
+3731135/1
CCCFFFFFHHHHHJJJJJJJJJIJJJJIJJJJJJJGGIJJJJJJFHIJJJ
@1196557/1
caaacagaatctagccaaacacacatagtacctctccacaaaaagggaaa
+1196557/1
CCCFFFFFHHHHHJJJJJJJIJIJJJIJGIIIJJJJJJJJJJIIJIJIJJ
@5787521/1
ttccactccggctactcttactctataatcgaatctattgttatgagttc
+5787521/1
CCCFFFFFHHHHHJJJJJJJJIJJJJJJJJIJJJJJIJJJJJJJIJJIJJ
@1722715/1
cagtcttctttttagaataacattgacattctataaagacgttagagagg
+1722715/1
?@<ABDDDFHHGHGHFFGHGFIIHECEHIIIGHIEHIEIIIDFGHIGBHC
@1722716/1
cagtcttctttttagaataacattgacattctataaagacgttagagagg
+1722716/1
BCCDFFFFHHHHHJJIJJIJGHIJJJJJJJJJIJJJJJJJJJJJJJJJJJ
@5788713/1
ttccagcctcgaatggccgattgataaaatccgtgatacatttccatgcc
+5788713/1
CCCFFFFFHHHHHJJJIJJEHIIJIJJJJJJJJHIJJJJJJJJJJJJJJJ
@6289984/1
aaataaacttttttcgggtttggaaaaaatttcaaattgttcaggtaaaa
+6289984/1
CCCFFFFFHHHHHIIIIIAFHAHDHIIIIFIIEHIIGIGAHIHIIBFHIH
@6289985/1
aaataaacttttttcgggtttggaaaaaatttcaaattgttcaggtaaaa
+6289985/1
CCCFFFFFHHHHHJJJJIFHIEGEHIJJJGIJGJJIGIDDFCGIHCGIJJ
@4251341/1
gcaaaattttgacatttttttctttcctttatgtccacaaattatgtcaa
+4251341/1
CCCFFFFFHHGHGIIJJJJJJGIJJJIJJJJJJJJJJJJJJIJJJJJJJJ
@4771695/1
gtatttattatattgtgaaaagggagcatttatttgatgcaaagtat
+4771695/1
@=?DDFBDHDFDFH@CFDIIIADHBGBCFHIEGHICEGHHGIIIDGG
@5263023/1
taaacgttaaattttaaaagcctcttaaatttaaccgaaatatagaatac
+5263023/1
CCCFFFFFHHHHHJJIJJJJJJJJJJJJJJJJJJJJJIJIIJIJJJJJIJ
@4772374/1
gtatttgggagtgatgccgcgacggctcagcaactcctggaggacgctga
+4772374/1
CCCFFFFFGHHFHHIJJJIJIIJJGIIIJIIJIJGIJIJGHHHEFFDDDB
@144952/1
aaaccattatgttttactaatttttcaataaaatacactttatttaagaa
+144952/1
CCCFFFFFHHHFHIJJJJJIJJJJJJJJJJJJJJJJJJJJJIJJJIJIJJ
@2206179/1
cctcgaaatcaataactcgacaaaaattgttcccttttgagctattgcga
+2206179/1
@@@FFFFFHDHHFGIHIIEIIIIBHAHCIFDCEHIIIIGBHEIIIIIGIE
@2206180/1
cctcgaaatcaataactcgacaaaaattgttcccttttgagctattgcga
+2206180/1
B?=BDFFFHHHHHJJJJJJIJJJIJJJJIJJJJJJJJJJGGIIJJJJJIG
@2206181/1
cctcgaaatcaataactcgacaaaaattgttcccttttgagctattgcga
+2206181/1
CCCFFFFFGGHHHIIJIIGIJJJJJJJJIJJJJIJJIJJIJJJIGJEHJI
@2206182/1
cctcgaaatcaataatgcaatgtgtttaaatttttgtcgagtcaaaagcg
+2206182/1
CCCFFFFFHHHHGJJJJJJJJJHHHHIJJJJJJJJJJJIIJIJJJJJJJJ
@5264655/1
taaagacgttagagaggttcactaaaaaatattaggaatccactacaagg
+5264655/1
@B@FFFFFHHHHHIIJJGHIJJJJJJJJJJJJJJJEGIIJJIIJIJJIJJ
@5264656/1
taaagacgttagagaggttcactaaaaaatattaggaatccactacaagg
+5264656/1
CCCFFFFFHGHHHIIJJGHIIIJJJJJJJJJJJJJIJJJIJJJIJIJIJJ
@5264657/1
taaagacgttagagaggttcactaaaaaatattaggaatccactacaagg
+5264657/1
CCCFFFFFHHHHHJIIJGIIJJJJJJJJJJJJJJJJJJJJJJJIIIJGIJ
@2206303/1
cctcgaaggattgttcgctagcgatctcctgcaagaactgaacgaagttg
+2206303/1
CCCFFFFFHGGHFHIJJJJJJIIJJJJJIJJJJJJJJJJJJJJJIJJIIG
@2206304/1
cctcgaaggattgttcgctggcgatctcctgcaagaactgaacaaagttg
+2206304/1
@<@DDDDD<FHHF@FIBGHGHIIGGIIIIFEHGIGGGHGHDEHGIIIIIG
@4253915/1
gcaaagtatagaggttgtacccaaacttttcggggtgcaatcttcttttc
+4253915/1
<@@DDD:=C?F?FHAEFDFIIIICHFCEGEGIFHG0?;GGHHGG@GGIGG
@4254044/1
gcaaagtctacatagaacccgaaaatgtggatttacaaaatttaaatagg
+4254044/1
CCCFFFDDHHHHHJJJJJJJJIJJJJJIJJJJJJIJJJIHHIJIJJJIJJ
@146787/1
aaaccttcccactaaagttaaccagacaaagcacctatcgaatcgaatat
+146787/1
@C;DDFFFHHHHHJJJJIIJJJIJJJJJJIIJJJJJJJIJJJJJIIJJJJ
@146869/1
aaaccttgcaaattttcaatcatgaagcaagattttacctgaacaatttg
+146869/1
@1;DDDDFHHGHDGIJGGEIJIGIGGGGGIGGGIGIECHGFHIJCHJJAH
@2207006/1
cctcgagtacctcaaaatcatgaccaaaaagtgaacagctatcgatacac
+2207006/1
??:DDFFACFDCFHHHIEGIICGHGHEHIGG??DGIHADHHIIGGIIIII
@2207007/1
cctcgagtacctcaaaatcatgaccaaaaagtgaacagctatcgatacac
+2207007/1
CCCFFFFDHHHHHJJJIGGIJJGJJIJJJJJCGHJJJGFGIIJJJJJIIJ
@2207008/1
cctcgagtacctcaaaatcatgaccaaaaagtgaacagctatcgatacac
+2207008/1
CCCFFFFDHHHHHJJJJJJJJJIJJJJJJJJHGIJJJJJJJJJJJJJJJJ
@7292186/1
caaacctagaggaacatcctggtccaagtcctaacgtgttattacaagct
+7292186/1
CCCFFFFFHHHHHJJJJJJJJJGJJIJJHIJJJJJJHIJJIIJIJJJJIJ
@7292984/1
caaaccttgcaaattttcaatcatgaagcaagattttacctgaacaattt
+7292984/1
@@1ADDDFHHHHFIIJJJJJJGEHHJIIGGIHCGIJJIIIJJIHIJHGHG
@7292985/1
caaaccttgcaaattttcaatcatgaagcaagattttacctgaacaattt
+7292985/1
CCCFFFFFGHHHHJJJJJJJJJJJJJJIJJJJIJJJJJJIJJIJJJIJJJ
@7292986/1
caaaccttgcaaattttcaatcatgaagcaagattttacctgaacaattt
+7292986/1
CCCFFFFFHHHHHJJJJIJJJJJJJJJJJJIJJJJJJJJJJIIIJEGHII
@7292987/1
caaaccttgcaaattttcaatcatgaagcaagattttacctgaacaattt
+7292987/1
CCCFFFFFHHHHHJJJJJJJJJJJJJJJIIIIJJJJJJJJJJJJJIJJJJ
@7292988/1
caaaccttgcaaattttcaatcatgaagcaagattttacctgaacaattt
+7292988/1
CCCFFFFFHHHHHJJJJJJJJJJJJJJJIJJJJJJJJJJJJJJJJJIJJJ
@7292989/1
caaaccttgcaaattttcaatcatgaagcaagattttacctgaacaattt
+7292989/1
CCCFFFFFHHHHHJJJJJJJJJJJJJJJJIJJJJJJJJJJJJJJIJJJJJ
@7292990/1
caaaccttgcaaattttcaatcatgaagcaagattttacctgaacaattt
+7292990/1
CCCFFFFFHHHHHJJJJJJJJJJJJJJJJJJJJJJJJJIIJJIJIIJIJJ
@5266641/1
taaagcgttaccagcgcttgaggaagtaacggcag
+5266641/1
?@@FBFDDFCBBFB;EGGF@FDGIEHDD>FFD<0@
@5266642/1
taaagcgttaccagcgcttgaggaagtaacggcagcactattgacactaa
+5266642/1
CCCFFFFDHHHHHJJJJJJJJJJJJJGHIJJJJJJGEIGGIJGCGGHHEH
@5266643/1
taaagcgttaccagcgcttgaggaagtaacggcagcactattgacactaa
+5266643/1
CCCFFFFFHHHHHJJIJJJJJJJJJJIIIJJIIJIGCHHEGGHGIHIGGI
@5267435/1
taaaggtcaaaaaccccaaagaattatcttttttagagatggagtatcgg
+5267435/1
CCCFFFDEHHHHHJJJJJJIJIJJJJJJJJJJJJJJJJJJJJJJGGIJJI
@4776238/1
gtcaaaatagagagaaaatatataaagtgaaagtcaaatttgcaaattcg
+4776238/1
CBBFFFFFHG?FHIIJJJJIJJGJJJJFEHIJIFGIIIIJJJJJJJJJJI
@4777381/1
gtcaaaatttgacataatttgtggacataaaggaaagaaaaaaatgtcaa
+4777381/1
CCCFFFFFHHHHHJIJJJJJJHHJIJIJJJJJJJJJJJJJIIJJJJIJJJ
@4777382/1
gtcaaaatttgacataatttgtggacataaaggaaagaaaaaaatgtcaa
+4777382/1
CCCFFFFFHHHHHJJJJJJJJHIJJJJJJJJJJJJIJJJJJJJJJIHGIJ
@5268926/1
taaataaacttttttcgggtttggaaaaatttcaaattgttcaggtaaaa
+5268926/1
CCCFFFFFHHHHHJJJJJICGHEICHIJJGHJIIJJIJGGGGGIJBGGII
@666038/1
ataagttattcggacaagttataccgaataaaaaaggaaaactaaaggat
+666038/1
@B@FFFFFHHHHHJJJJJIIJJJIJIIJJJJJJJJJGIIJIJJJJJJJJJ
@3734597/1
cttgccagtgccaatttcgcggaatttcaacacatgacaagcgatggtga
+3734597/1
CCCFFFFFHHHHHJJJJJIJJJGIJJJJJJIJJJJJJIJJJIJIJJJFHG
@1724507/1
cagtgatgtttgtttcagaacaaaccgggaaaagtattatgagaatatga
+1724507/1
BCCDFFFFFHHHDIJJJIJJJJJJJJJJJHIJJJDHIIJJJJJJJJJJJJ
@5791822/1
ttccattattctgatgccgcctttaaaaccaccccatctcaggtaagttc
+5791822/1
CCCFFFFFHHHHHJIJJJJJIGIJJJJJJJJJJJJIGIGIGJJGIIJGIJ
@1726342/1
cagtgtttaaggaactatcagatgttggtccgccacactgtagagaattc
+1726342/1
@@@DDEFFGHFFDIJIJIICF@HFDHGIGEAGHIIHGJJIHIJHIGICDB
@1726343/1
cagtgtttaaggaactatcagatgttggtccgccacactgtagagaattc
+1726343/1
CCCFFFFFHHGHHJJJJJJJIJJIIJJGHHHGIJIIIJJJGIJGIJBHII
@5792456/1
ttccatttatcaaggttttcaaactgttaaaaaacctgctgaatgtgcgc
+5792456/1
@@@FFDFFFHGAFHICGHHGIIIIGIHHIIIIIAHIEHI@<DBHIFGHGI
@1200377/1
caaacattcggcagccaagaacttgctggatctcttggtcggaaaagtga
+1200377/1
CCCFFFFFHHHHHIJJJJGJJJJJJJJJJJJJJJJJJIIJIJJJJIJCHI
@4256121/1
gcaaattatgtcacataaatgtcaaaatgccacataatctgcaaaatttt
+4256121/1
CCCFFFFFHHHHHJJJJJJJJIJIIJJJIJIIJJJIJIJJJJJJIJJJJJ
@4256122/1
gcaaattatgtcacataaatgtcaaaatgccacataatttgcaaaatttt
+4256122/1
CCCFFFFFHHHGHJJJJJJJJIJJJIJJIJJJJJJJJJJJJJJJJIHIJJ
@3241578/1
ctgagaaagctatggttgagtgaaaaaggtgggaaatgttgactgttgta
+3241578/1
CCCFFFFFHHHHHJJFHIGGCHGJIJJJJ?EHIIJIGIGGGGIJJHIJIG
@1200540/1
caaacattgaagccagatcgataaaaaaatatcgcaatattagaaatttt
+1200540/1
@@@DBDDD?BFDDFEGAEGGHIIIHEHIIIIG>D?B@GGHEHIIEGAF@C
@7819712/1
cagtttagtggccaactcttcgtcactcgcaaatgtagaaggcagattgt
+7819712/1
@@BDDFFDFHHDHIJJJIIJJIGGGGIJIIJIIJJIIICGGIIFFHIJIF
@1200541/1
caaacattgaagccagatcgataaaaaaatatcgcaatattagaaatttt
+1200541/1
B@CFFFFFGHHHHJJIJJJJIIIJJIIJIIJIJIEIIGGHIIGGIIJJJI
@1200542/1
caaacattgaagccagatcgataaaaaaatatcgcaatattagaaatttt
+1200542/1
CCCFFFFFHHGHGJJJIIJJJJJIJJIJJJJJJJJJIJJJJIJJIIJGII
@1200543/1
caaacattgaagccagatcgataaaaaaatatcgcaatattagaaatttt
+1200543/1
CCCFFFFFHHHHHJJJJJJJJJJJJJJJJJJJJJJJJJJJJIJJJIJJJI
@6793293/1
atatgatatgtatttattatattgtgagaagggagcatttatttgatgca
+6793293/1
CCCFFEFFHHHHHJJJJJIJJJJJHIJJIGIJJJJJJIJJJJJJIIJJJJ
@4256424/1
gcaaattcggttgatttatcccccttgaaagattacgatttatcta
+4256424/1
@@@DDDDDFFAFD:CGG<C:FGIIBG><FG@??DB9?68DG>??B9
@4778613/1
gtcaaagaagctagccaagagaatggcggc
+4778613/1
@=@DDDBD>ACFFE@@G@EB<AC?HD>@D:
@4778614/1
gtcaaagaagctagccaagagaatggcggc
+4778614/1
@?@FFFFDHHHHHIJJIJICHGGDHGEGE?
@4778686/1
gtcaaagagaaggatagcaactaattttacaagctatactttgcatagaa
+4778686/1
<8;?D?B:C3<CFBBFBE>DG>E3CB@FHHIEEFFFIEDGI>?DG40:??
@4778687/1
gtcaaagagaaggatagcaactaattttacaagctatactttgcatagaa
+4778687/1
C@@FFFF?FDDFHG@DGGHIIIIEHIIEHGHHIIGIIIICBHGICIGIID
@4778688/1
gtcaaagagaaggatagcaactaattttacaagctatactttgcatagaa
+4778688/1
CCCFFFFFHHHHHJJJJJJJJJJJJJJJIJJJJJJJJJJJJJJJIIIJII
@4778689/1
gtcaaagagaaggatagcaactaattttacaagctatactttgcatagaa
+4778689/1
CCCFFFFFHHHHHJJJJJJJJJJJJJJJJJJJJJJJJJIIJJJJJJIJHH
@3735228/1
cttgccccctcccagattaggctatgccggtaaagaagtgaatgttgata
+3735228/1
@BCFFFFFHHHHHJJGHIIIIGIJJJJJJJFIIGHGGIBFDGGICHIGII
@667720/1
ataatactcctcaaatgtagcgtactctgagccaggaaatgctgacgtag
+667720/1
@@@DBDDDHHHFHGGI><CC<GCD@FHFFHIIIEIEGHEGDDHHIC@?BF
@4257067/1
gcaaatttctcaagggcacacggcaacaaaaagtgataatggatacaaat
+4257067/1
@CCFFFFFHGHHHJJJIJJJJJJJIJJJGIJIJBGHIJIJJIJJJJJJJJ
@4257068/1
gcaaatttctcaagggcacacggcaacaaaaagtgataatggatacaaat
+4257068/1
BBCFFFFFHHHHHIIIIJJJJIIJJJIIJIJFH:?BHGEIIIIIJIJGGI
@4257069/1
gcaaatttctcaagggcacacggcaacaaaaagtgataatggatacaaat
+4257069/1
CCCFFFFFGHHHHJIJJJJJJJJIJIJJJJJIIFGGIIJJIJJJJJJIJJ
@4257070/1
gcaaatttctcaagggcacacggcaacaaaaagtgataatggatacaaat
+4257070/1
CCCFFFFFHHHHHJJJJJJJJJJJJJJJJJJJI?DHIJJJJJJIJJJJJJ
@4257322/1
gcaacaaaaagtgataatggatacaaatttgactactgtatagctttctt
+4257322/1
C@@FFFFFHGHCFFHIGIIJJIIGIJIJJIJGIIJIJIIJJJJJJJJJJJ
@668206/1
ataatagtgtattacctctaaagctatctactcgttatataatcatcatt
+668206/1
@@@FFFFDHFHHHGGIIIEGGIJIJGGIJJGGGCFGHGHIIIGHIJJIIC
@668207/1
ataatagtgtattacctctaaagctatctactcgttatataatcatcatt
+668207/1
B@BDFFFDHHHHHJJIJJJJJJJIIJJJJIIJJJIJJJJJJJJJJJJJJD
@668208/1
ataatagtgtattacctctaaagctatctactcgttatataatcatcatt
+668208/1
CCCFFFFDFFHHHJJJJJJJJJJJJJJJJJIIJJIJJJJJJJJJJJJJJI
@668209/1
ataatagtgtattacctctaaagctatctactcgttatataatcatcatt
+668209/1
CCCFFFFDHFHHHJJJJJJJJJIIJJJJIGHIJJHIJJJJJJJJJIJJJI
@7300252/1
caaacttgtaaccaatgtgtctttcaaatttatcgtatccatctaacagt
+7300252/1
CCCFFFFFHHHHHJJJJHJJIIJJJJJJJJJJJJIJJJJJJJJJJJJJJF
@669838/1
ataatattgatgattataattaataactagtgcctaataatagtgtatta
+669838/1
CCCFFFFFHHHHHJJJJJIJJJJJJJJJJJHIIJJJJIIJJIJHIGGIJJ
@1202612/1
caaacccgaaaaaagtttatttatcatacacaggtaaacagttgtacagt
+1202612/1
@@@FFFFFGDHGGIGCGHIJIJCIFECGHHIJIGFGIIIGGIIGJJJJJ>
@7301271/1
caaacttttcggggtgcaatcttcttttccggaaaatgctcgaaaa
+7301271/1
@@@DDDDDHHFHFH<?CEB?C<CEEHIIEGDH@FHG<<DABDEFFG
@7301272/1
caaacttttcggggtgcaatcttcttttccggaaaatgctcgaaaactca
+7301272/1
@?@FDDD?HDA@HECFGGDEGGICDDHIICHGGEEGGCGCF@BH@FGEGE
@7301273/1
caaacttttcggggtgcaatcttcttttccggaaaatgctcgaaaactca
+7301273/1
@@@FDEFFHGDHFGEGGIJIJFI?DDCHHIJJIJGI<?DFHHIJEEA=@H
@7301274/1
caaacttttcggggtgcaatcttcttttccggaaaatgctcgaaaactca
+7301274/1
C@@FFFFFHGHGHJEHGGHIJJGGIIJGIIJIHJJJJGHIJJIJIIJJJJ
@7301275/1
caaacttttcggggtgcaatcttcttttccggaaaatgctcgaaaactca
+7301275/1
CCCFFFFFHGGHHJ@GHGIGGHIJJJIIFIJJIJJIIIIJIFIIIJJJGI
@7301276/1
caaacttttcggggtgcaatcttcttttccggaaaatgctcgaaaactca
+7301276/1
CCCFFFFFHHGGHI@AFAGEHEEHGIJIGJIEGIHIGHIII?GGIIIIIG
@7301277/1
caaacttttcggggtgcaatcttcttttccggaaaatgctcgaaaactca
+7301277/1
CCCFFFFFHHGHGJ8@EFHGGGIIIIIJGJGIBGIJHGIIIGIJIJGIIJ
@7301278/1
caaacttttcggggtgcaatcttcttttccggaaaatgctcgaaaactca
+7301278/1
CCCFFFFFHHGHHJ?FEEHGIGHGIJJJGJGJHJJJGIJIJIIIIJIJJI
@7301279/1
caaacttttcggggtgcaatcttcttttccggaaaatgctcgaaaactca
+7301279/1
CCCFFFFFHHHHHJ<CGIIEIEHHEHIJGIEIFHHICFHEHIIJJJIHIJ
@7301280/1
caaacttttcggggtgcaatcttcttttccggaaaatgctcgaaaactca
+7301280/1
CCCFFFFFHHHHHJCGFBHHIGJJGIJJJJJIJJJJFIIGHIJJJJJJJJ
@1729941/1
cagtttataaagtcattgaatgcaaaggtcctacgaacactagagtttac
+1729941/1
C@@FFFFFHHHHFIJJJJIIJIJJJEHIFHIJIIJGGGGIIIIIJIJJGI
@7820186/1
cagtttgaaaaccttgataaatggaacgaaattaaacacgctgagaaagc
+7820186/1
@@<DDDDDHFHB?GGGGGHGGIE93<FEGIE?EDGEHIIA:@:FGG@G?A
@3242549/1
ctgagaatcggtattcgggactgaaagacactaagattaccaagttgggc
+3242549/1
CCCFFFFFHHHFHGIJIJJFIJJJJJJJJJJJJJJIJJJJJJJJFGIJJJ
@1204095/1
caaaccttgcaaattttcaatcatgaagcaagattttacctgaacaattt
+1204095/1
CCCFFFFFHHHHFIJJJJJJJJJJJJJIIJJJJJJJJJJJJJHJJJJJJJ
@1204096/1
caaaccttgcaaattttcaatcatgaagcaagattttacctgaacaattt
+1204096/1
CCCFFFFFHHHHHJJJJJJJJJIJJJJJIJJJJJJJJJJIJJGIJJJJJJ
@1204097/1
caaaccttgcaaattttcaatcatgaagcaagattttacctgaacaattt
+1204097/1
CCCFFFFFHHHHHJJJJJJJJJJIJJJJJJJJJJJJJIIJJJGIIJJJJJ
@1204098/1
caaaccttgcaaattttcaatcatgaagcaagattttacctgaacaattt
+1204098/1
CCCFFFFFHHHHHJJJJJJJJJJJJJJJJJJJJJJJJJJJJIIJGIJJJJ
@150579/1
aaacgctcgtggggagcgatgacgaataaagtatgtgttcaccaagagaa
+150579/1
CCCFFFFFH?FHHJHJJJHIJJIJIIJJJJJGHIJHIIJJJIJJJJJIHH
@150615/1
aaacgctgaaaaattccgtcggcaagaagttggccgatttgcagactctc
+150615/1
B@CBDFFFHHHHHJJJJJIJJJJJIJJJJJJJJJJJJIJJJJJJJJJJJJ
@150616/1
aaacgctgaaaaattccgtcggcaagaagttggccgatttgcagactctc
+150616/1
CCCFFFFFHHHHFBEHIJGHGGIJJJIGGHIIJIIJGHJEIJEIJIJIII
@150617/1
aaacgctgaaaaattccgtcggcaagaagttggccgatttgcagactctc
+150617/1
CCCFFFFFHHHHHJJJJJIIJIJJJJJJJHIJJJJIIJJJJJJJJJJJIJ
@4258182/1
gcaacagttttagatgtggaacactacgagcagtttttgggttttaaatt
+4258182/1
CCCFFFFFHHHHHJJJIJJJIIIJIJIJJIIGIHJJJIJIIDHIJJJJII
@4258380/1
gcaacatcgacagataccacaaatacctaaaccttcccactaaagttaac
+4258380/1
CCCFFFFFHHHHHJJJJJJJJJJJJJJJJJJJJJJJJJJJJJJJJIJJJJ
@5793551/1
ttcccacaccgttttcagacattttttactatccaaataaatagcaccag
+5793551/1
CCCFFFFFHHHHHJJJJJJJIJJJJJJJIIJJJJJJJJJDBFHHIJJIJJ
@2208412/1
cctcgatttggaccagttcgtatttgggagtgatgccgcgacggctcagc
+2208412/1
@@@DD1BDF?B:AF3A<C@AACCFHAEI3C:CBDFFFA@D@FBA<BBAAA
@151442/1
aaacggtattcgagaagcaggtttaaaagatcttcatcgatgtctagctc
+151442/1
?<?DD<=D??DDDEIIIIIFI8CFGFE@F@FFF@DFEEABF>GEEEFFII
@4781848/1
gtcaaatgtcgcaaattatgtcacataaatgccaaaatgccacataattt
+4781848/1
CCCFFFFFFHHHHJJJJJJJIJGIJJJJJJJJJJJIJJJJJJJIJJJJJJ
@4781849/1
gtcaaatgtcgcaaattatgtcacataaatgtcaaaatgccacataattt
+4781849/1
@?@FFFFFHHHHHIJIJJIJIJJJIJJJGGJJIIJJJJIJJJJJJJJJJJ
@4781850/1
gtcaaatgtcgcaaattatgtcacataaatgtcaaaatgccacataattt
+4781850/1
@@@FFFFFHDHHHJIIIEGHIJJJJJJIJJJJJJJJJIGGJJIIIIHJIJ
@4781851/1
gtcaaatgtcgcaaattatgtcacataaatgtcaaaatgccacataattt
+4781851/1
CBCFFFFFHHHGHJJJJJJJHIIJIJIJJFIFHHJIIJIIJJJJJJJJIJ
@4781946/1
gtcaaatgttgcaaattatgtcacataaatgtcaaaatgccacataattt
+4781946/1
@C@FFFFFDFFDFHJJIHIEJIJJIJJIJJJIJJJJJIEGIIHIJJIJII
@4259304/1
gcaaccagcagtcccacaaagtttcacagttccacaaaacgctgaaaaat
+4259304/1
CCCFFFFFHHHHHJJJJJJJJHIJJJJJJHGJJJJJJJIJJJJJJJJJJJ
@4259507/1
gcaacctggagcgagacaacatcacccttcacctccacaacaacaacctc
+4259507/1
@@CFFFDFHHGFFGG8EA<8CFHIIIGHIIIGHEHIIIIGGGFHIIIIII
@3738132/1
cttgcggttaccccttctgttgggatgggggccg
+3738132/1
CCCFFFFFHHHHHJIJJIJJIIJJHIJJJJJIIG
@3738133/1
cttgcggttaccccttctgttgggatgggggccgccccc
+3738133/1
@B?DFFFFHHGHHJJJJJJHGIIGGGGGAGHG>AFEHHF
@3738134/1
cttgcggttaccccttctgttgggatgggggccgccccc
+3738134/1
CCCFFFFFHHHHHJJJJIGHIJJJGHIJJJJJJJAGIHF
@3738135/1
cttgcggttaccccttctgttgggatgggggccgccccc
+3738135/1
CCCFFFFFHHHHHJJJJJIHIJJJIJJJJJJJJJBHIHF
@3738136/1
cttgcggttaccccttctgttgggatgggggccgcccccttcccttggtg
+3738136/1
CCCFFFFFHHHHHJIJJJJIIJJJHIJJJJJJJJJJJHFBECEE@C?C>?
@3738137/1
cttgcggttaccccttctgttgggatgggggccgcccccttcccttggtg
+3738137/1
CCCFFFFFHHHHHJJJJJJIJJJJHIJJJJJJJJIJJHFBFEEE@A=C5=
@3738138/1
cttgcggttaccccttctgttgggatgggggccggccccc
+3738138/1
CCCFFFFFHHHHHIIJJIIIIIJJGIIJJJJJJG4;BHFB
@6299618/1
aaatacgaactggtccaaatcgagggcgccatccacgagccaatcttccg
+6299618/1
CCCFFFFFFHHHHGDHGGCHGEEHIJBFBDEBGIIJJIIIGIIJGHEHHA
@4259700/1
gcaacgcgttgattctgtaaagaatgcaaggtaacgctacagcttttctc
+4259700/1
B@@:DDFFHHHHHJJJJHIIIIJJJJJJIJJBGHIJJJIJJJJGIGIJJJ
@4260051/1
gcaactaattttacaagctatactttgcatagaattagtggttttttttc
+4260051/1
==;D;D>BBFDHDBF?FDEI@AHCHHGIHAGG9ADFBCCED?FF=BDAHG
@1732132/1
cataaaagtaatataaccttagatttcgaggcaaattgattgatttgccc
+1732132/1
CCCFFFFFFHHHHJJJJJJJJJJJJJJJIJJIJJJJJ?FIIJIJJJJJJJ
@4260598/1
gcaacttcaacaagaggaaggagcgcaactttcttccagttcacaatcag
+4260598/1
CCCFFFFFHHHHHJJJGIJJJIIIIJJJGGIJEFHIIGGGHGEHJJJJJH
@7303747/1
caaagaagctagccaagagaatggcggctcacaa
+7303747/1
CCCFFFFFHHHHHJJJJJJIJJJJJJJF?D?DDD
@7303748/1
caaagaagctagccaagagaatggcggctcacaagatgtggcaatccttg
+7303748/1
CCCFFFFFHHHHHJJJIIIJIIJIJJJD:??F@FBF>CB=FGCG@AG7=4
@6300884/1
aaatagaagatgtagaagttcccaaagccttaggagatgtctttgaatcc
+6300884/1
CCCFFFFFHHHHHGIJJJIJJJJJJJJJJJJJJIJJHIIIIJJJJJJIJJ
@6796445/1
atattatctatcgatactgaatgtaattttttatatagtgccccgatgat
+6796445/1
CCCFFFFFHHHHHJJIJJJIJIIHIGIJIIJJJJJJJIHIJJJJJGEHGG
@5795194/1
ttcccggtttgttctgaaacaaacatcactgtgatgaaaaattaaaaaaa
+5795194/1
CCCFFFFDHHAFHGEHIHIHGIIJJJIGIIJBGIIJJHIJJJJGJIJJJJ
@152687/1
aaacgttaaattttaaaagcctcttaaatttaac
+152687/1
??;::=BBFBDFFI@EGG<;3A;FHHICGHCHB<
@152688/1
aaacgttaaattttaaaagcctcttaaatttaaccgaaatatagaataca
+152688/1
@C<DDEFFHHHHHJIJJJJJJJJJJJIJIJJJJJJIIJJIIJIJIJJJJJ
@152689/1
aaacgttaaattttaaaagcctcttaaatttaactgaaatatagaataca
+152689/1
?@@?DDDFHGGBFGFBGGF>FHIIIIHGHGGGHEEHGIIGHIGHHEGGFH
@3244978/1
ctgagagtctgcaaatcggccaacttcttgccgacggaatttttcagcgt
+3244978/1
@CCFFFFDHHHHHJJGIHIGIBDFGHCHIEGIGFHGI>HFEHII@CCDHD
@3244979/1
ctgagagtctgcaaatcggccaacttcttgccgacggaatttttcagcgt
+3244979/1
B@<DDEFFHHGGHJJIJJJJIFHIIIJIJJJJIJJJJIIIIJJJGHGGJC
@3244980/1
ctgagagtctgcaaatcggccaacttcttgccgacggaatttttcagcgt
+3244980/1
BCCFFFFBFHHHHJJHIIJJIHIJJIJIJIIJIJGJJJIJJJJJJJIIJG
@4783219/1
gtcaaatttgtatccattatcactttttgttgc
+4783219/1
@@@?DDDDF<A<CF<ED>A<:A:CIHC<?GF>A
@4783220/1
gtcaaatttgtatccattatcactttttgttgccgtgtgcccttgagaaa
+4783220/1
@@@FFFFFHHFFHIJGGIJGHGGIJIJJJHHFIIDIJF@DHJIGIHIIHG
@4783221/1
gtcaaatttgtatccattatcactttttgttgccgtgtgcccttgagaaa
+4783221/1
@BBFFFFFHHFHHJJJJJJJJJJIJJJJIJJJJEHIJGIIIJIIJJJJJJ
@4783222/1
gtcaaatttgtatccattatcactttttgttgccgtgtgcccttgagaaa
+4783222/1
C@BFFFFFHHHHHJJJJJJJJJJJJJJJJJIJIJJHIHIJIJIJJJJJJJ
@4783223/1
gtcaaatttgtatccattatcactttttgttgccgtgtgcccttgagaaa
+4783223/1
CBBFFFFFHHHHHJJJJJJJJJJJJJJJJJJJJJJHIHIJJJJJJJJJII
@4783378/1
gtcaaattttgacatttatgtaacatgtgtgcttaagtggcttaccttct
+4783378/1
@BCFFFFFHHHHHJJJJJJGHJJJJJJJIJIJJJJJIIIIIAHIJJJJJJ
@4783379/1
gtcaaattttgacatttatgtaacatgtgtgcttaagtggcttaccttct
+4783379/1
BBCFFFFFHHHHHJJJJJJJJGJJJJJHIJHJJJJIIHIJJJJIJJJJJJ
@2714027/1
ctaacatgtcaaaattaaatcaatatggcg
+2714027/1
@?@DA?DBACFHDEGBGHII@IIEEHIICB
@6797581/1
atattctccaaatcttcgatgatctcctgtctgggtggttgcaatctcca
+6797581/1
B@@DDFFFHHHHGJJJJJJJJJJJJJJJJIJJJJJ?EHHIIIJJJJJJII
@5796501/1
ttcccttttgagctattgcgatattttttcggaaaaaagtgagtttagga
+5796501/1
@@@DDDDDHAADAB<CFAEF@BFFFGGHGGGIHIIIIFIGEII@CGHIII
@4784460/1
gtcaacatttcccacctttttcactcaaccatagctttctcagcgtgttt
+4784460/1
@?@FFFBDDFAFBGGIIIEIECHHIIEEIDHHGI@GEHIIIIIEGAHEGH
@4784461/1
gtcaacatttcccacctttttcactcaaccatagctttctcagcgtgttt
+4784461/1
@@84ADDDFFFFFIIIIIIIIIIIIIIIIIIIIIIIIIIIIIIIIFIGII
@4784462/1
gtcaacatttcccacctttttcactcaaccatagctttctcagcgtgttt
+4784462/1
CCCFFFFFHHHHHJJJJJJJJIGGJJJJJJJJJJIJJJJJJIJJJGIFHI
@5796823/1
ttccgacattttttctgattccgaaaatgttcttacattccatgttcatt
+5796823/1
CCCFFFFFHHHHHJIIIEHIIJIIJJJJJIIJJJJJJJJJJJJJJIIHIJ
@5797740/1
ttccgctaccgcgtgttccttaacaacgatctggtggccaccggaaccgg
+5797740/1
CCCFFFFFHHHHHEIGIIJIJJJJJJJIIIJJJJHHIJJIGJJJGIHHHF
@7823984/1
cataaagtatgtctagaacgattttacctttgcgcgaaaagtgaccacaa
+7823984/1
CCCFFFFDHHHHHJJIGIJJFHIJJJJIJJJJJIIJHHIIFBFHGGJJIG
@5798043/1
ttccggaaaagaagattgcaccccgaaaagtttgggtacaacctctatac
+5798043/1
CCCFFFFFHHHHHIJJJIJIJJJJJJJJJJHJJJJJFHIJJJJJJIJJJI
@2717682/1
ctaacgtctttatagaatgtcaatgttattctaaaaagaagactgctaaa
+2717682/1
CC@FFFDFHHHHHJGHJJICIGIIIIJJJJIJJJJJIGJJIJJIJJJJJJ
@2717683/1
ctaacgtctttatagaatgtcaatgttattctaaaaagaagactgctaaa
+2717683/1
CCCFFFFFGHHGHJIIJHIGJJIJJJIIJJGIIJIJJJJJIJIIIJIJJJ
@2717684/1
ctaacgtctttatagaatgtcaatgttattctaaaaagaagactgctaaa
+2717684/1
CCCFFFFFHHHGHJGGJFGHJGIJGEIIJIIJIJJJJGJJIJJIJJIIJJ
@7825580/1
cataaatggatgtgtaatatgcgtgtccacgcaagtacctgctggaacgt
+7825580/1
CCCFFFFFHHGHHIGHIJJJJJJIIGIJJJJJJJJHIJJJJJJJIIJJJI
@3248900/1
ctgagccgtcgcggcatcactcccaaatactaactggtccaaatcgaggg
+3248900/1
BBCDDFFFHHGHHJIIJJIJJJJJJIJIJJJJJJJJJHHIJJJIJJJHHF
@7825646/1
cataaatgtcaaaatgccacataatttgcaaaattttgacatttttttct
+7825646/1
CCCFFFFFHHHHHJGGHJJIIIJJJJJIIJJJJJJJJIIHIIIJJJJJHI
@7825647/1
cataaatgtcaaaatttgacataatttgtggacataaaggaaagaaaaaa
+7825647/1
CCCFFFDDFDFHHIIJIDHIIJJGHCDHFFHDFAHHIGHICGIJIIIJIB
@1734099/1
cataaagtatgtctagaacgattttacctttgcgcgaaaag
+1734099/1
@@@DFFD=DHDHHIEEHI?CGHIIEHEEFBFGDEHFHIGBH
@1734100/1
cataaagtatgtctagaacgattttacctttgcgcgaaaagtgaccacaa
+1734100/1
@@@DDDDDFB?CFFGA>FH<8AA?CFEE<?EFEADHFGIHD8BCBFHGEC
@1734101/1
cataaagtatgtctagaacgattttacctttgcgcgaaaagtgaccacaa
+1734101/1
CCCFFFFDFHGHHJJJIJJJIJJJJJJHIJJIJIJJJJJIJFHIJJJJJJ
@1734102/1
cataaagtatgtctagaacgattttacctttgcgcgaaaagtgaccacaa
+1734102/1
CCCFFFFDHHHHHJJJJJIJIIJJJJJJJJJIJJJJIJJIJFHIJJJJJI
@4261532/1
gcaagaagttggccgatttgcagactctcagcttcaacgccaaggacttc
+4261532/1
CCCFFFFFHHHHHJIHJJJGIJIJJJJJJJJJJJJJJJ?GHIJIJIIIJJ
@4261913/1
gcaagactcccgtcagcgtcctccaggagttgctgagccgtcgcggcatc
+4261913/1
CCCFFFFFHHHGHIGIJIGIJ?GIIIJGIFHIJJJIJIHGHIIIIIHBCE
@4261914/1
gcaagactcccgtcagcgtcctccaggagttgctgagccgtcgcggcatc
+4261914/1
CCCFFFFFHHHHHJIJJJGHJIJJIJJGIHHIIJJFIIIJIIJIJJFFDD
@4261915/1
gcaagactcccgtcagcgtcctccaggagttgctgagccgtcgcggcatc
+4261915/1
CCCFFFFFHHHHHJJIJJHIIIJJJJJJJGHHJJJJJJJJGHIJJJHFDE
@4261916/1
gcaagactcccgtcagcgtcctccaggagttgctgagccgtcgcggcatc
+4261916/1
CCCFFFFFHHHHHJJJIJIJJIJJJJIJJHIIJJJGJJJJGIJJJJHFDE
@5275242/1
taacaatctgccttctacatttgcgagtgacgaagagactctcagcttca
+5275242/1
CCCFFFFFHHGHHJJJJJIJJJIJJJJEHGIGGIGIIDGEIIJGIDGIJJ
@5275243/1
taacaatctgccttctacatttgcgagtgacgaagagttggccactaaac
+5275243/1
CCCFFFFFHHHHGIJJIJJIIGJJJJJGHJIIJJIDIIIJJJIJHJIIII
@5275244/1
taacaatctgccttctacatttgcgagtgacgaagagttggccactaaac
+5275244/1
CCCFFFFFHHHHHJJJJJJJJJJJJJJHIJJJJIJJIIJJJJJJJJJJJJ
@6798464/1
atattgtgaaaagggagcatttatttgatgcaaagtatagaggttgtacc
+6798464/1
@@@FFFDFGHHHGIJGGGCEHGIJJJJJJIJGGII?FGGHIJJGGGIIJJ
@6798465/1
atattgtgaaaagggagcatttatttgatgcaaagtatagaggttgtacc
+6798465/1
B@@DDFFFHHHHHIJJJJIJIJIIIIJJJJGJJIGEGIIJGJJGIJJJJJ
@6798466/1
atattgtgaaaagggagcatttatttgatgcaaagtatagaggttgtacc
+6798466/1
CCCFFFDFHGHGHJIFJJJIJJJJJJJIIJIJJIEEHIIJJJIFHIHIJJ
@6798467/1
atattgtgaaaagggagcatttatttgatgcaaagtatagaggttgtacc
+6798467/1
CCCFFFDFHHHHHJJJJJJJJJIJJJJJJJJJJJJFHIJJIJJGIJIJJJ
@6798468/1
atattgtgaaaagggagcatttatttgatgcaaagtatagaggttgtacc
+6798468/1
CCCFFFFFHHHHHJJJJIJJJJJJJJJJJJJJJJJGHIIJJJJHHIJJJJ
@1735621/1
cataaatggatgtgtaatatgcgtgtccacgcaagtacctgctggaacgt
+1735621/1
CCCFFFFFHHHHHJGIJJJJJIJJJJJJJJJJJIJGIIJJJJJJEHIJJH
@4262816/1
gcaagatccgagatgtggtacacgacgaatgatgtgataaatatacctgc
+4262816/1
@CCFFFFFGGFDHGGCGGCHHIHIJJJIIIIJHIIIICIJIIIIIGHJGE
@4263389/1
gcaagattctggcatctaatttttcaaatgcgctagaaactgaaaaaccg
+4263389/1
CCCFFDFFHHHHHIJJJIIJJIIJJIJJJJJJJJJJJJJJJJJJJJJJJE
@4263390/1
gcaagattctggcatctaatttttcaaatgcgctagaaactgaaaaaccg
+4263390/1
CCCFFEFFHGHHHJIJIIIIJJJJJJJJJJJJJJJJJJJIJJIJJJJJJJ
@4263789/1
gcaagattttacctgaacaatttgaaattttttccaaacccgaaaaaagt
+4263789/1
CCCFFAFFHHHHHJJIJJJJJJJIIIDIJIJJJJGDFFHJJJGGIIEHHF
@6798996/1
atatttatcacatcattcgtcgtgtaccacatctcggatcttgctactaa
+6798996/1
CCCFFFFFHHHHHJJJJIJHIJHIHIIIIGHGIJJJJIIGIIGHJJJJHI
@4264457/1
gcaagcttttgatccaccatatatacccatggtttcaacatgatacttca
+4264457/1
CCCFFFFFHHHGHJJJJJJJIJJJJJJJJJJJEHIIGIIIIIGIIHIJIJ
@4264668/1
gcaaggattgccacatcttgtgagccgccattctcttggctagcttcttt
+4264668/1
@@@DD=D>FHHHDGIIIIGIHIAFII>BFHIGCBFIICDGEGDGIIGIIG
@4264669/1
gcaaggattgccacatcttgtgagccgccattctcttggctagcttcttt
+4264669/1
CCCFFFFFHHGHHJJJJJJIHIIJJJJJJIJJIJJJJJJJJJJJJJIJJJ
@7826648/1
cataaccatcatctggtagccttggcaatacccttattcccaaccaagcc
+7826648/1
BCBDFFFFHHHHHJJJFHGGIIJJJJJJJJJJJJJIJJJJJJJJJIJJIJ
@158068/1
aaactgggcagctcggctgagaatcgg
+158068/1
;??BDD?;D;CD3C:@E:F3A4?9:EA
@158069/1
aaactgggcagctcggctgagaatcggtattcgggactgaaagacactaa
+158069/1
@@??DDDDFFFFHIIIIIIIGGIIAGGGFHHIGIIEEGGGHIGGHIIIGE
@158070/1
aaactgggcagctcggctgagaatcggtattcgggactgaaagacactaa
+158070/1
CCCFFFFFGHHHHJIJIJJGIEIIJIJCGHJIIIJGIIJGIJIIIJJJJJ
@158071/1
aaactgggcagctcggctgagaatcggtattcgggactgaaagacactaa
+158071/1
CCCFFFFFHHGGHJJJIJJJIGIIIJJDHIIIJIIIIIJJJJJJJJJJJJ
@7827243/1
cataactcttacacaccaaatagaacgacgctatcatatcaaaaactgga
+7827243/1
CCCFFFFFHHHHHJJJJJJJJJJIJJJJJIJJJIJJJJIJIGIJJJJIIJ
@158628/1
aaactgttaaaaaacctgctgaatgtgcgccaattgagttttcgagcatt
+158628/1
CCCFFFFFHHHHHJJJJJIJJJIJJIIIJJJJJJIGJJFHIJIJJJJJJI
@5800957/1
ttcctcaagcgctggtaacgctttatcgggttctgctaagtggtaagtag
+5800957/1
CCCFFFFFGHHHHJICFHIIJJJJJJJJJJIIIIIJJJIGFHIIJJIIJJ
@5800958/1
ttcctcaagcgctggtaacgctttatcgggttctgctaagtggtaagtag
+5800958/1
CCCFFFFFHHHHGJJFHIHIJJJJJJJJJJIJJJIJJJJJIHIIJCHHHG
@3740648/1
cttgctggatctcttggtcggaaaagtaacgcccgaacaagccaatc
+3740648/1
CCCDFDBDHDHDFGIHIGGIIAHIIG?FHIIIJJJIJJJJJIIIGHI
@3740649/1
cttgctggatctcttggtcggaaaagtgactcccgaacaagccaatc
+3740649/1
CCCFFFFFFHHHHJJJIHIGIIJJJJGGGGGJIIJJDIIJJGHIDHI
@3741725/1
cttgcttcatgattgaaaatttgcaaggtttggaggagttgtactaattt
+3741725/1
@@CFFADFBBDBBGGBGIEFFHAHGGHICEHIIIHGHC?DHHGIIGIIIB
@3741726/1
cttgcttcatgattgaaaatttgcaaggtttggaggagttgtactaattt
+3741726/1
C@CFFFFFHHGHHJIIJJJHJJIJJJJJEGHHJGIJHIGHJGGIGIJJJJ
@3741727/1
cttgcttcatgattgaaaatttgcaaggtttggaggagttgtactaattt
+3741727/1
CCCFFDFFDHFFHHGGIJJGHJCHJJJJEHHEHCGH?G?DEFGIIGJJJJ
@3741728/1
cttgcttcatgattgaaaatttgcaaggtttggaggagttgtactaattt
+3741728/1
CCCFFFFFGHHHHIGHIJJIJJIJJJJJCHHIJGIJDHFHIGDIGGIIJJ
@4265229/1
gcaaggtttggaggagttgtactaatttgtgtaattgaagttcgtattat
+4265229/1
CC@FFFDDHHHHHIFHGIIHHJJJJJJJJIIHIJIIJJJJJJIIIJIJJJ
@4265506/1
gcaagtcaaagaagctagccaagagaatggcggctcacaagatgtgg
+4265506/1
CCCFFFFFHHHHGJJJJJJIIJIJIJJIJJJJIG<DB<FGEFCA@==
@4266077/1
gcaagttcttggctgccgaatgtttggcgtctttcttcgatcttccggtt
+4266077/1
CCCFFFFFHHHHGJJIJJEGHJCHIJJJIGGGIIGEGGEBHGGIGJDGBG
@5801744/1
ttcctcgaaatcaataatgcaatgtgtttaaatttttgtcgagtcaaaag
+5801744/1
CC@FFFFFHHHHHJJJJJJJJJIJGHHIIJJIJJJJIJIJIGIHIJJJJJ
@1212244/1
caaacttttcggggtgcaatcttcttttccggaaaatgctcgaaaactca
+1212244/1
:??=D;DDBFDAABEHIGIGHC@FHIGIIEGGIIIGIIIEHIGI?4@>A7
@1212245/1
caaacttttcggggtgcaatcttcttttccggaaaatgctcgaaaactca
+1212245/1
@@@DFFFFHHHHGJ@FHIIJJJJJJJJJJJJJJJJJJIIJIJGIIJJJJJ
@1212246/1
caaacttttcggggtgcaatcttcttttccggaaaatgctcgaaaactca
+1212246/1
CCCFFFFFFHHHGJ@CFFGGIGHHIIGIGIBHHIJEHIFIIIIIEIGDHI
@1212247/1
caaacttttcggggtgcaatcttcttttccggaaaatgctcgaaaactca
+1212247/1
CCCFFFFFHHGHHJ@FDDHIIIGIIJIJIJIJGJJJJJJIIIIJIJIJJJ
@1212248/1
caaacttttcggggtgcaatcttcttttccggaaaatgctcgaaaactca
+1212248/1
CCCFFFFFHHHGHJFHIIJIIIJJJJJJJJJJJIJJIIIGGIJIGIIJJJ
@1212249/1
caaacttttcggggtgcaatcttcttttccggaaaatgctcgaaaactca
+1212249/1
CCCFFFFFHHHHFG8CDEIGGEGCEGIJGIIJEGHGFGHADGGHIJEDCE
@1212250/1
caaacttttcggggtgcaatcttcttttccggaaaatgctcgaaaactca
+1212250/1
CCCFFFFFHHHHHI@CBDGABFHEHIIIBGAH?FHIAFGCFGGIIIDGHG
@1212251/1
caaacttttcggggtgcaatcttcttttccggaaaatgctcgaaaactca
+1212251/1
CCCFFFFFHHHHHJCEGHIGGHIJJJJJIJIJGIIJIJJJJIIJJIJJGI
@1212252/1
caaacttttcggggtgcaatcttcttttccggaaaatgctcgaaaactca
+1212252/1
CCCFFFFFHHHHHJCFGGGIJJIJJJJJJJJJIJJJJJIJIIJJJHIJJJ
@1212253/1
caaacttttcggggtgcaatcttcttttccggaaaatgctcgaaaactca
+1212253/1
CCCFFFFFHHHHHJCGHIIJJJJJJJJJJJJJJJJJJJJJJJJJGJJJJJ
@1212254/1
caaacttttcggggtgcaatcttcttttccggaaaatgctcgaaaactca
+1212254/1
CCCFFFFFHHHHHJEGGJJJJIJJJJJJJJJJJJJJJJJIJJJJJJJJJJ
@159101/1
aaacttacgagaaatgaccttagcagacctcttgataggcgagatttgga
+159101/1
BCCFFFFFHHHGHJIFIIJJIJJIIJIIJIJJJJJJIJIJIIJGIJIJJJ
@3251169/1
ctgaggatatcttaatttgcaccttttttctgtttcaaaataccgttgga
+3251169/1
BCCDDFFFHHHHHJJJJJIJIJJIJJJJJJJJIJJIJJJJJJJJJIJJJH
@6306708/1
aaatcaatcaatttgcctcgaaatctaaggttatattacttttatgaatc
+6306708/1
@@CFFFFFHGGHGIIJGJJIJJJJGJJIJJHIFIIGIJEGIJJJJJD:EG
@4267383/1
gcaatagctcaaaagggaacaatttttgtcgagttattgatttcgaggaa
+4267383/1
CCCFFFFFHHHHHJJJIJJJJJJJJJJJJJJJJHIJJJJJJJJJJJIJJI
@4267384/1
gcaatagctcaaaagggaacaatttttgtcgagttattgatttcgaggaa
+4267384/1
CCCFFFFFHHHHHJJJJIIIGIJJIIIJIIJJIHIIIIJIJIJIIGJIII
@4789754/1
gtcaatagtgctgccgttacttcctcaagcgctggtaacgctttatcggg
+4789754/1
BB@DFFFDDFHHHJJIHIJJJJJJJJJJJIJJJIJ?DGIIJHJJJJJIHH
@4789755/1
gtcaatagtgctgccgttacttcctcaagcgctggtaacgctttatcggg
+4789755/1
CCCFFFFFFHHHHJJJIJJJJJJJJJJJJJJJJJJHHJJJJJJJJJJJJI
@4267969/1
gcaatattagaaattttcaaatattcttcgcttttgactcgacaaaaatt
+4267969/1
BCCFFFFFHGHHHJJJIJJJJJJJ4FHJJIJJJIJIIJIJIJJIJJIIJJ
@4267970/1
gcaatattagaaattttcaaatattcttcgcttttgactcgacaaaaatt
+4267970/1
CCCFFFFFHHHHGJJJJJJJIGIJJJJJIJJJJJJJJIJJJIJJJJJJJJ
@7307492/1
caaagacgcaataagtgatacaagaaaatatacagactaaagaaacgctc
+7307492/1
CCCFFFFFHHHHHIJC@GGHIJJJJJJJJJJIJIHFGHJJJJJJJJJJJI
@4268672/1
gcaatcttcttttccggaaaatgctcgaaaactcaattggcgcacattca
+4268672/1
CCCFFFFFHHHHHJJJJIIJJJJJJJJJJJIJJJJJJJIJJJJIJJJJJJ
@2212392/1
cctctatactttgcatcaaataaatgctcccttttcacaatataataaat
+2212392/1
@@<DDABDC?FH>E?AEFIIDCGICFGBHHIGHIIEBEHIEGGGIDCHIB
@2212393/1
cctctatactttgcatcaaataaatgctcccttttcacaatataataaat
+2212393/1
B@BDDFFFHHHHHJJJJJJJJJJJJIJJJJJJJJJJIJJIJIIJJJJJJJ
@2212394/1
cctctatactttgcatcaaataaatgctcccttttcacaatataataaat
+2212394/1
CCCFFFFFHHHHHIJJJJJJIJJJJIJJJJJJJJJJJJJJJJJJJJJJJJ
@2212395/1
cctctatactttgcatcaaataaatgctcccttttcacaatataataaat
+2212395/1
CCCFFFFFHHHHHJJJJJJJJJJJJJJJJJJJJJJJJJJJJJJJIIIJIJ
@7308551/1
caaagagaaggatagcaactaattttacaagctatactttgcatagaatt
+7308551/1
CCCFFFFFHHHHGJJJJJJJJJJJJJJJJJJJIJJJIJJJJJIJJJJJJJ
@4269252/1
gcaatgtcaaagagaaggatagcaactaattttacaagctatactttgca
+4269252/1
CCCFFFEFHHHHHIJJJJJJJJJJJJJJJJJJJJJJIJJJJIJJJJJJJH
@4269253/1
gcaatgtcaaagagaaggatagcaactaattttacaagctatactttgca
+4269253/1
CCCFFFFFHHHHGIIIJJIIIJJJJJJJJJJJJJJJIIIJIJJJJJJJJG
@4269428/1
gcaatgtgtttaaatttttgtcgagtcaaaagcgaagaatatttgaaaat
+4269428/1
CCCFFFDFHHHHHJJJJJJJJIJJIHHIJIIIJGIIIJJIJIJIJIIJII
@4269429/1
gcaatgtgtttaaatttttgtcgagtcaaaagcgaagaatatttgaaaat
+4269429/1
CCCFFFEFHHHHHJIJJJJJIJJJJJJJJJJIJJJJJIJJJJJJJIJJIJ
@2213447/1
cctctccacaaaaagggaaataaacaaggatgtaagaactatggaggaat
+2213447/1
CCCFFFFFHHHHHJJJJIJIIJJJJJJJJJJJHIJJJJJJIJJJJJJJJJ
@5277931/1
taacatgccctttacctgaggaacaaaatacaagaggcaggaagatttat
+5277931/1
C@@FFFFFGHHHHEIJGIJJJJIIJJJIJJJIIIGIGIGGG?GB;<BG>B
@1740996/1
cataatttgcgacatttgacgtacggttcaagtagctgaagtaaaagtgt
+1740996/1
CCCFFFFFHHHHHJJJIJJJJIJJJJJJJJJIIIIJJJIIIGHIIIJHIF
@1741049/1
cataatttgtggacataaaggaaagaaaaaaatgtcaaaattttgcaaat
+1741049/1
@@@FDEFFGHHHHIIGGIJGGBGIGIJJEEFAHEGGHGHIJJJJJ<D>EH
@1741057/1
cataatttgtttgtggacataaaggaaagaaaaaaatgtcaaaattttgc
+1741057/1
CCCFFFFFHHHHHHIJIJJJJJJJJJJJJJJJJJJJIIJJJGJJIIJJJI
@2213883/1
cctctctaacgtctttatagaatgtcaatgttattctaaaaagaagactg
+2213883/1
?@=BDFFFGHGFHHIJIIIJJIIIDHGIJJJIJIGIIIJJJIJJJGIIIC
@2213884/1
cctctctaacgtctttatagaatgtcaatgttattctaaaaagaagactg
+2213884/1
@@@FFDFFDDBDDGHHGIDEEHAHHCHEIGHCHIIHHGIIIIBGHEIIIE
@2213885/1
cctctctaacgtctttatagaatgtcaatgttattctaaaaagaagactg
+2213885/1
BC@FFFFFHFFFHIIJIIIIHJIJIJJJJJHIIJJIJJJJJJIIJIJJJJ
@2213886/1
cctctctaacgtctttatagaatgtcaatgttattctaaaaagaagactg
+2213886/1
CCCFFFFFGHGHHIJJGIIJIJIJCHIJJJIJIIIJJJJJJJJJJJJJJI
@5278829/1
taaccagacaaagcacctatcgaatcgaatattagtagcaagatccg
+5278829/1
CCCFFFFFHHHHHJJJJIJIIIIJJIJIJIJJJJIDFGIJJJJIJJJ
@679291/1
atacacaggtaaacagttgtacagtagaggataaaccaatggagcacact
+679291/1
CCCFFFFDHCFHHIJJJJJGIGIIHHHIIGJJJGJGDGGHIGIGGHIGHG
@161214/1
aaacttttcggggtgcaatcttcttttccggaaaatgctcgaaaactcaa
+161214/1
@@7BDDDDHHHFF<EHIIIIIIIIIIIGHIIIIIIIIIGHHIEIHIIGIG
@161215/1
aaacttttcggggtgcaatcttcttttccggaaaatgctcgataactcaa
+161215/1
BC@DFFFFHHGHF<CFHIGIIJJJJJJJJJIEHIJFIJIJIJIFIIEIIH
@1214748/1
caaagaagctagccaagagaatggcgg
+1214748/1
CCCFFFFFGHHFBGHIJ@GCGAEHIIH
@1214749/1
caaagaagctagccaagagaatggcggctcac
+1214749/1
BBCFFFFFHHHHHJJJIIIIIJJJJJID6@3?
@1214750/1
caaagaagctagccaagagaatggcggctcaca
+1214750/1
C@@FFFFFGHHGGGEHGHIIEGIJIII@0@@B?
@1214751/1
caaagaagctagccaagagaatggcggctcacaagatg
+1214751/1
CCCFFFFFHHHHGJJJJHIJJIIJJJJ@@F@FBGAD3=
@1214752/1
caaagaagctagccaagagaatggcggctcacaagatgtggcaa
+1214752/1
@<<DDD?D8<?DDGHGGBHCDHIIEHG0????BFFG38B4B8B@
@1214753/1
caaagaagctagccaagagaatggcggctcacaagatgtggcaatccttg
+1214753/1
CCCFFFFFHHGHHJIJJIIHIIGEHJJE@FCFDH?BDA=C<8=F@>F7@4
@1214754/1
caaagaagctagccaagagaatggcggctcacaagatgtggcaatccttg
+1214754/1
CCCFFFFFHHHHHJJJJIGIIJJJJJJD:F@GED2B388BB=CF==F=77
@679892/1
atacagaatacaccccttaatcagctacaacagtcaacatttcccacctt
+679892/1
CCCFFFFFHHHHHJJJJJJJJJJJJJJJJJJJJFHJJJJJJJJJJJJJJJ
@679939/1
atacagactaaagaaacgctcgtggggagcgatgacgaataaagtatgtg
+679939/1
=1=?BABDH<DDDC@GBG@CED@????GI6FHIE=8;@AC@G9CD@@A?E
@679940/1
atacagactaaagaaacgctcgtggggagcgatgacgaataaagtatgtg
+679940/1
CCCFFFFFHHHHHJJJJJJJJIEHIJJGHIJHIJJIIJJJIJIJDEHHEH
@5805344/1
ttccttaacaaaccccttcttttcagatgttttaatgcacatttagctgc
+5805344/1
@@@FFFDFHDDDFDEGIHEHEIGGE?H>HFEGGIEB<99DBFB<GGHGII
@161614/1
aaacttttttcgggtttggaaaaaatttcaaattgttcaggtaaaatctt
+161614/1
?@@?DDFFHHHGGIAFDGGHGIIGIII@GIIDEHIEGIGI>BFBFFHICC
@161615/1
aaacttttttcgggtttggaaaaaatttcaaattgttcaggtaaaatctt
+161615/1
CCCFFFFFHHHHHJCFHGIEHJJJJJJJJJJJJJIHJJJJJGIJJJJIJJ
@161616/1
aaacttttttcgggtttggaaaaatttcaaattgttcaggtaaaatcttg
+161616/1
CCCFFFFFHHHHHJFHIGGGHIJJJJJIJJJJJIIJJJJJIJJJJJJJJI
@5806048/1
ttccttcggagttttgcctgttccgtagcagacggccactggcaaagtgg
+5806048/1
CCCFFFFFHHHHHJJJJJJJIJJJJJJJJJJJJJJJJJJJJJJJJJJFGI
@6310068/1
aaatcgttctagacatactttatgctcttgacatttcgttaaagaaccac
+6310068/1
CCCFFFFFHHHHHJJJJJJJJJJJJJJJJJJJJJJJJJJJJJJJJJJJIJ
@162357/1
aaagaaaatttgaaaagtatcatgagttttgtgattctccgaagaatatg
+162357/1
@@@DDDDDHHF?FIIEH<FEEBBFFCHIIGFCBDFDB@F9?GBDHEFG@F
@4791257/1
gtcaatgttttttcttcgatgtccacgtaggttacctcgaaggattgttc
+4791257/1
@B@FFFFDHHHHHJJJJJIIJHIJJJJIIIJHIIJJIIIIJJJJJJJJJI
@3745382/1
cttggaagaatttgtcacctctccatattcctttatcaacattcacttct
+3745382/1
CCCFFFFFGHHHHJJJJJJJJIIJJJJJJJJJIJJIJJJJJJJJJJJJJJ
@6311173/1
aaatcttgcttcatgattgaaaatttgcaaggtttggaggagttgtacta
+6311173/1
C@CFFFFFHHHHHJIHIJJJJJJJIJJJIJJJHIIJJHHIGHDFHHHIJJ
@7311514/1
caaagatatgcggtacggagttggatacgggaccagtaaaaagcaagcca
+7311514/1
CCCFFFFFHHHHHGHJJJIJHIJJJJJJJJJJHJJJFHIJJJJJJJJIJJ
@2726179/1
ctaagattaccaagttgggcaaccagcagtcccacaaagtttcacagttc
+2726179/1
@C?DFFFFHHHHHJJIIJIGIJHJJJJJJIJJJJJJJIJFHIJJJJJDHH
@2726180/1
ctaagattaccaagttgggcaaccagcagtcccacaaagtttcacagttc
+2726180/1
CCCFFFFFHGHHHJHIIJJGIJJIIJIJIHGJIJJJJIJFHIJJIJJFGI
@2726181/1
ctaagattaccaagttgggcaaccagcagtcccacaaagtttcacagttc
+2726181/1
CCCFFFFFHHHHHJIIIJJGGIIJJIIIIHHJJIJJJIJFHIJJJJJHIJ
@6803945/1
atcaaactacaggcagtgttaacgattatacgaaagatctagaaaactac
+6803945/1
CCCFFFFFHHHHHIJJHIIIIJJJJJJJJJJJJJJJJJJJJJJJIGIJJJ
@6805628/1
atcaaataaatgctcccttttcacaatataataaatacatatcatatcat
+6805628/1
B@CFFFFFHHGFFIIJIIJJIHIJIJJJJJJJJJIJIJJJJJIJJJGIGF
@6805629/1
atcaaataaatgctcccttttcacaatataataaatacatatcatatcat
+6805629/1
CCCFFFFFHHHGHJJJJJJJJJJJJJJJJJJJJJJJJJJJIJJJJJIJJJ
@1744432/1
catagaattagtggtttttttctaaaatcaatttacatattatttttgac
+1744432/1
CCCFFFFFHHHFHIHIJJJJJJJJJJJJJJJJJJJJIJJJJIJJJJJJJI
@4273318/1
gcacacacgcatttttaaatttaaaaatttattcaagtcaaaaataatat
+4273318/1
CCCFFFFFFHHHHDEGGGHHIIEGHGIEIGHCHGGBFDGGGIGGHIGEII
@4273606/1
gcacacttttacttcagctacttgaaccgtacgtcaaatgtcgcaaatta
+4273606/1
@@?DDDDDHHDBHIGIEGGIJIJIJJJGFEAGFDFGIJIGB?DGHEHGJJ
@4273607/1
gcacacttttacttcagctacttgaaccgtacgtcaaatgtcgcaaatta
+4273607/1
CCCFFFFFHHHHHJJJJJJJJJJJJJJJJJJJJGIJJGIJIJJJJJJJJJ
@4273608/1
gcacacttttacttcggctacttgaaccgtacgtcaaatgtcgcaaatta
+4273608/1
CCCFFFFFHHHHHJJIJJJJJJJJJJJJJHJJJIJJJJJJIJJJJJJJJJ
@2216035/1
cctctgtcggtagatttccgtgaagtggtccgtgccccttgcggttaccc
+2216035/1
CCCFFFFFHH@FFBGHIGIGBGGGHEGIFGIJGGHJJIGIEGIIFHGCHI
@5280934/1
taacgtctttatagaatgtcaatgttattctaaaaagaagactgctaaac
+5280934/1
CCCFFFFFHHHHHJJJJJIJJIJJJJJJJJIJJJJJJJJJJJIJJJJJJH
@5281075/1
taacgtttagcagtcttctttttagaataacattgacattctataaagac
+5281075/1
BBC?DDFFHHGHHIJJIHJJJJJJJJJJIJJJJJJJJJJIJJJIJIJIIJ
@5281076/1
taacgtttagcagtcttctttttagaataacattgacattctataaagac
+5281076/1
CCCFFFFFGHHHHIIJJIJJJJJJJJJJJJJJJJIJIIJJJJJJJJJJJJ
@7831018/1
cataatttgcgacatttgacgtacggttcaagtagctgaagtaaaagtgt
+7831018/1
CCCFFFFFHHHGHJJJJJJJJHIJJJJJJJJJHIJJJJJJJHHIJJIFHF
@7831019/1
cataatttgcgacatttgacgtacggttcaagtagctgaagtaaaagtgt
+7831019/1
CCCFFFFFHHHHHIJJJJIJJIJJJJIJJIIJIIJJJJJJJIIJJJIFHF
@7831070/1
cataatttgtggacataaaggaaagaaaaaaatgtcaaaattttgcaaat
+7831070/1
CC@FFFFFHFHHHJJJJJJJJIJIJIIJIJJGGGFBGIGIJJJIJJIJII
@1218471/1
caaagacgcaataagtgatacaagaaaatatacagactaaagaaacgctc
+1218471/1
??@DDDDA<DDFFIGAEBBFHIGGIIIIGHIGGHGGIGIIIIIIIIIGBE
@1218472/1
caaagacgcaataagtgatacaagaaaatatacagactaaagaaacgctc
+1218472/1
C@CFFFFFHHGGHJJEGIJIIJJJIJJJJJJJJJJJJJJJJJJJJJIIII
@1218473/1
caaagacgcaataagtgatacaagaaaatatacagactaaagaaacgctc
+1218473/1
CCCFFFFFHHHHGIJEHIJJJJJJJJIJJJJJJIJJJJJGIIIIHJJJJJ
@1218474/1
caaagacgcaataagtgatacaagaaaatatacagactaaagaaacgctc
+1218474/1
CCCFFFFFHHHHHJJAFHGJJJJJJJJJJJJJJJJJJIJJJJJJJJJJFG
@1218475/1
caaagacgcaataagtgatacaagaaaatatacagactaaagaaacgctc
+1218475/1
CCCFFFFFHHHHHJJCFHIJIJJJJJJJJJJJJJJJIJJJJJJJJJJJII
@1218476/1
caaagacgcaataagtgatacaagaaaatatacagactaaagaaacgctc
+1218476/1
CCCFFFFFHHHHHJJFHJJJJJJJJJJJJJJJJIJJJIJJJJJJJJJJJJ
@1218477/1
caaagacgcaataagtgatacaagaaaatatacagactaaagaaacgctc
+1218477/1
CCCFFFFFHHHHHJJHGGIJJJIJJJJJGIJJJJIIIIJJJJJHGJJJJI
@4275078/1
gcaccaagcattggtggcgattggtcaatgttttttcttcgatgtccacg
+4275078/1
@@CFFFFFHHHHHJCFHEIHIJGIGIJJJJHIJJJJGIJIIIJJJJJJJI
@4277414/1
gcacggaccacttcacggaaatctaccgacagagaggttatccttggggg
+4277414/1
@??DDDFFHHHHHJEHIJJJJIJJJJJJJJIIJJIIJHIIJIJJIJJGJH
@4277415/1
gcacggaccacttcacggaaatctaccgacagagaggttatccttggggg
+4277415/1
BC@FFFFFHHHHHJJJJJJJJIJIJJJJJJJJJJIJIHGJJJJJIJJJJH
@1745157/1
catagatccaatcctataattatccatttcctgtaattctggtttctcta
+1745157/1
@@@DBD:DCDBDFGIF?FDBHBHEE9FHE:AE9FFD99CDF<E@D>GEEE
@1745158/1
catagatccaatcctataattatccatttcctgtaattctggtttctcta
+1745158/1
CCCFFFFFHHHHHJJJIIJJIIIJJJJJIJJJJIJHIIJJJJHIJJJIJI
@1745534/1
catagattcaaatgaagtaaacaacatacgtttttcatttaaaatgaact
+1745534/1
CBCFFFFFGHHHHJJJJJJJJJJJJJJJJJJJJJJJIIJJJJIJJJJIJJ
@168529/1
aaagaagctagccaagagaatggcggctcacaa
+168529/1
@;@DDDDDFFFFFEAF;FGEH?FBEF@0?DA9F
@168530/1
aaagaagctagccaagagaatggcggctcacaa
+168530/1
CCCFFFFFHHHGHJJJIIIJIJIIJIE6@9?9B
@168531/1
aaagaagctagccaagagaatggcggctcacaagatgtggcaa
+168531/1
CCCFFFFFHHH?FHIGDEGIIJJJJJG>FBBDE2??4?BD=CG
@6806540/1
atcaaatccaacgttacgttcctgagggtttgtggaatagccaataacat
+6806540/1
CCCFFFFFHHHHHIJJJJJIJJJJJJJJHHIJHIJJIIIIJJJJJJIJII
@682884/1
atacctaaaccttcccactaaagttaaccagacaaagcacctatcgaatc
+682884/1
CC<DFFFFHHHHHJJJJJJJJJIIJJJJIJJJJJJJJIJJJJJJJJIJJJ
@683359/1
atacgaacttccatagattcaaatgaagtaaacaacatacgtttttcatt
+683359/1
CCCFFFFFHHHHHJJJIJJJJJJJJJJJIHIJJJJJJJIJJGIJJJJIJJ
@2217233/1
cctcttctaacagctttaatgcattgtatgcagcatcatgtttactaatc
+2217233/1
CCCFFFFFFHFFGGGIIGIEGHGIIIHIJJJIIIIIJJJIHIIGIJIJJJ
@4795010/1
gtcacatgttcactcggtgcaacagatccgtaagctatccagctccgacg
+4795010/1
CCCFFFFFHHHHHJJJJGIJJJJJJJJJJJJJJJJJIJJJJJJJJJIJJJ
@5282749/1
taacttcgtagctcctttaaaagacatttgtgctgaaaagaaaattcaag
+5282749/1
CCCFFFFFFHHGGIJJJJJJJJIGJJJJJJIIJJJJJJIJJJJIJJGJII
@5282750/1
taacttcgtagctcctttaaaagacatttgtgctgaaaagaaaattcaag
+5282750/1
CCCFFFFFHHHHHJJJJJJJJJJJJJJJJJIIJJJJJJJJIJJJJIJJJJ
@5282751/1
taacttcgtagctcctttaaaagacatttgtgctgaaaagaaaattcaag
+5282751/1
CCCFFFFFHHHHHJJJJJJJJJJJJJJJJJIIJJJJJJJJJJJIJJJJJJ
@4795653/1
gtcacattttgtggttctttaacgaaatgtcaagagcataaagtatgtct
+4795653/1
@@@DBDEFDDFCFB:CEGGFHHCEHIEGDEEE<EEFBCEIGI>DGHEHII
@6312595/1
aaatgacagaaggacagacaagaaacatgataagatatgctgcaacctct
+6312595/1
@CCFFFFFHHGHGJJJJIJJJIJJJJJJJIJJJJIIJIJIIJIJJIJJJJ
@5283838/1
taagaaaggggcagacaacttcatgtacaaatacctcaccttacaaaata
+5283838/1
CCCDFFFFHHGGGIJJJJJJJJFJFGIIIJJJJJJJJJJIJJJJJJJJJJ
@6313705/1
aaatgataatagatattaaccaaactttttccactccaaagagatattta
+6313705/1
CC@FFFFFHHHHHJJJJIIHIGIJEHHIIJJAHDHHGIJIEGFDHHHGGI
@7835229/1
catagatccaatcctataattatccatttcctgtaattctggtttctcta
+7835229/1
BB:=DEFFHHHHGJJJJJJJJJJJJJJJIJJJJGIIJJJJJJEGHJFIIH
@7835230/1
catagatccaatcctataattatccatttcctgtaattctggtttctcta
+7835230/1
CCCFFFFFHHHHHJJJJJJJJJJJJJIJJJJJJHJIJJJIJJHIJJJJJI
@7835231/1
catagatccaatcctataattatccatttcctgtaattctggtttgtcta
+7835231/1
CCCFFFFFHHHHHJJJJJJJJIJJIIJJJJJJJIJJJIJJJJJJJJJJJI
@7835572/1
catagattcaaatgaagtaaacaacatacgtttttcatttaaaatgaact
+7835572/1
CCCFFADFHFDDHDGIEEHGEAFGGGIHIIHIIIIIIIIIIFGIIIGIGI
@5810833/1
ttcgactttcacttcattctatcggcctttcttctctttgccgtatttta
+5810833/1
@@@FDFFFHHHHHJIIIIIJJJIGIIEFGIGGHIJJIIIIIGIFHGIGHH
@5810834/1
ttcgactttcacttcattctatcggcctttcttctctttgccgtatttta
+5810834/1
@@BFFFFFHHFFHJJJJJJJJJJIJJJJJJJIJJJJJIJJIIJIDHJJJC
@3750181/1
cttggagccagccaatgggattgcccatcactttgtcatcgaacgatgtc
+3750181/1
CCCFFFFFHHHHHJJJJJJJJJJJJJJJJJJJJJIIJJIJIJJJHJJJHI
@171004/1
aaagaatagaagataaagaactctccgttagtgcagtgtttggattcacc
+171004/1
BCCFFFFFHHHHHJJJJIJJJJJJJJGIJIJIIJJJIIIJJJJJJJJJIJ
@6316203/1
aaatgctcgaaaactcaattggcgcacattcagcaggttttttaacagtt
+6316203/1
@CCFFFFFHHHHGGGDGIJGCHIIIJJJGBHGIIJJIBGIIJJEGIJI@A
@2219594/1
cctgaacaatttgaaatttttccaaacccgaaaaaagtttatttatcata
+2219594/1
@CCFDFFDHHHHDHIIIJJJJGIIJJIJJJJJJJJJJFHJIHIJJIIJJJ
@7317324/1
caaagcacctatcgaatcgaatattagtagcaagatccgagatgtggtac
+7317324/1
@1?DADFFHFHHHGHIIIBHIHIGGIEHGIGIIGAGGIEEEH?FHIGFGH
@7317325/1
caaagcacctatcgaatcgaatattagtagcaagatccgagatgtggtac
+7317325/1
CCCFFFFFGHHGGJIJJJJDGGIGIIIAGFGHIIJJJJJJJJJJGHJFGH
@1747251/1
catagtgtcaccggaactcataacaatagattcgattatagagtaagagt
+1747251/1
B@BFFEFFHGHHHJFIIJJJJJJJJJJJJHGJJJEIJIIGIJJHIJJJJB
@2220016/1
cctgaacctggaaaagcaggtcgcaaaatacccgtagaaacgaatcatct
+2220016/1
CCCFFFFFGHHHHJJJIIJJGHIJJJJJJJJIIJHIJJJJJJJJIJJIJI
@1747510/1
catagttcttacatccttgtttatttccctttttgtggagaggtactatg
+1747510/1
CCCFFEFFHHFHHJJJJJJIII@HHJIIIIJJJJIHIJGIIJJBDHIIJI
@1747833/1
catataaaggtgaatatataactgacatgtttcatat
+1747833/1
?@:ADDDDFBADDFDBEBIGGIF<F@GHGFF@?9<FB
@5811130/1
ttcgaggtaacctacgtggacatcgaagaaaaaacattgaccaatcgcca
+5811130/1
CCCFFFFDHHHHHJJJEIJJJJJJJJIJJIJJJJJJJIGIJJIJJJCGII
@5811585/1
ttcgatcttccggttccggtggccaccagatcgttgttaaggaacacgcg
+5811585/1
@@CFFFFDFHHHDFHIJIJJIIGHIJIIGGIIJHIIHGGGJJJIJIJGIJ
@5811611/1
ttcgatgacaaagtgatgggcaatcccattggctggctccaagagatgtg
+5811611/1
CCCFFFFFHHHHHCGHIJJJIIJJJJJJJJJJJJJJECEIDHGHH@DHGG
@2731939/1
ctaagtggtaagtagaaggtaagccacttaagcacacatgttacataaat
+2731939/1
CCCFFDFFFHHHHIIJJJJDIHGJIJJJJJJJJJJJJJJJIIJJJJJJHI
@5811828/1
ttcgattcgataggtgctttgtctggttaactttagtgggaaggtttagg
+5811828/1
CCCFFFFFHHHHHJCGHIIJJGIJJJHHIJJJJJIJHIJJJJJJFGGHJJ
@5813319/1
ttcgcggaatttcaacacatgacaagcgatggtgaactgcctttcgtgtg
+5813319/1
CCCFFFFFHHHHHJJJJJJJJJJJIJJJJJJJHIJIJJIJJJJJJJIIIJ
@687680/1
atactttgcatcaaataaatgctcccttttcacaatataataaatacata
+687680/1
@@<AA?DDBFBDFGIIGIFCHEEHGDDFFHIEEHDFFGGG>FG@CFHEHI
@4798070/1
gtcacttttccgaccaagagatccagcaagttcttggctgccgaatgttt
+4798070/1
C@CFFFFFHHHHHIJJJIIFGCHIJIJJJJGCIIJJJIJJIJIDHHCCFF
@4798074/1
gtcacttttcgcgcaaaggtaaaatcgttctagacatactttatgctctt
+4798074/1
@@CFFFFFHGDHFGGIJGICGHIJFGHCFDBB<?BGDG@BFIGGCGGGCG
@4798075/1
gtcacttttcgcgcaaaggtaaaatcgttctagacatactttatgctctt
+4798075/1
CCCFFFFFHHHHHIGIJGJ?EGHJFFHIJGIIGIIIIJJJJJJJIJJJJJ
@4798076/1
gtcacttttcgcgcaaaggtaaaatcgttctagacatactttatgctctt
+4798076/1
CCCFFFFFHHHHHJIJJJJGHIJJJJJIJJJJJGJJJIJJJJJJJJIJJJ
@4798077/1
gtcacttttcgcgcaaaggtaaaatcgttctagacatactttatgctctt
+4798077/1
CCCFFFFFHHHHHJJJJJJCGHIJJJJIJJJJJIJJJJJJJJJIJJJJJJ
@4278881/1
gcactatataaaaaattacattcagtatcgatagataatattgatgatta
+4278881/1
CCCFFFFFHHGGHJJJJJJJJJJJJIJJIJJJJIJIJJIGIIGIIJJJJJ
@4279042/1
gcactattgacactaagaaatcacagagccccg
+4279042/1
???DDBDDB:A<DBAEAEFI9C<AE?C93EF@A
@4279043/1
gcactattgacactaagaaatcacagagccccgggcccagatggcattca
+4279043/1
CCCFFFFFHHHHHJJJJJJJJJGJJIJHJJJJGHIHIJEHIJJJJJJIJJ
@4279561/1
gcactggcaagtcaaagaagctagccaagagaatggcggctc
+4279561/1
CCCFFFFFHHHHHJJJJJJJJJJJJJJJJJJJJJJJJJJ@:@
@6318690/1
aaatgtcaaaatgccacataatttgcaaaattttgacatttttttctttc
+6318690/1
CCCFFFFFHHHHHJJIJJJJJJJJJJJJJJIJJJJIIJJJJJJIJJJIJJ
@6318692/1
aaatgtcaaaatttgacataatttgtggacataaaggaaagaaaaaaatg
+6318692/1
@CCFFFFFHHHHHJJJJJJJJJJJJJJJJJIJIJJJIJJJJJJJJJJJJI
@6318693/1
aaatgtcaaaatttgacataatttgtggacataaaggaaagaaaaaaatg
+6318693/1
CCCFFFFFHHHHHJJJJJJJJJJJIJJJIJIJJJJIJJJIIEIJJIJIIJ
@689450/1
atagaatacaccccttaatcagctacaacagtcaacatttcccacctttt
+689450/1
CCCFFFFFHHHHHJJJJJJJJJJJJJJJJJJHIJHJJJJJJJJJJJJJJJ
@6319865/1
aaatgttgactgttgtagctgattaaggggtgtattctatatttcggtta
+6319865/1
@@@FDDDFFHFHHJIIIIJJIGGDEGHFEE@EFFIJIJIJGJJGIII807
@6319887/1
aaatgttgcaaattatgtcacataaatgtcaaaatgccacataatttgca
+6319887/1
CCCFFFFFHHHHHJJJIIJJJJJJJJJJJJJJJJIJJJJJJJJJJJJJJJ
@5814038/1
ttcgcttttgactcgacaaaaatttaaacacattgcattattgatttcga
+5814038/1
?1:BDDDDD4A?CFD?FGGEICGEIIFIEIGFFICEEFFIIID<GFDBAF
@5814039/1
ttcgcttttgactcgacaaaaatttaaacacattgcattattgatttcga
+5814039/1
CCCFFFFFHGHHHJJIIJJJJJJJJJJJJJJIJJJJJJJJJJJJJJJJJJ
@5814040/1
ttcgcttttgactcgacaaaaatttaaacacattgcattattgatttcga
+5814040/1
CCCFFFFFHHGHHJJIJJJJJJIJJJJJJJJJJJJJJJJJJJJJJJJJJI
@5286507/1
taagattaccaagttgggcaaccagcagtcccacaaagtttcacagttcc
+5286507/1
CCCFFFFFHHHHHJIJJJJJJJJJJJJJJJJJJJJJIJIJJJJJJIFHII
@5814428/1
ttcggagaatcacaaaactcatgatacttttcaaattttcttttaaattt
+5814428/1
CCCFFFFFHHHHHJJJJJJJJJJJJJJJJJJJJGGJJJJIJJJJJIIIJJ
@5814542/1
ttcggagttttgcctgttccgtagcagacggccactggcaaagtggatag
+5814542/1
CCCFFFFDHHHHHJIIIJJJJIIIJJJJJJJJJJJJJJIJJJJHHIGIJI
@5814543/1
ttcggagttttgcctgttccgtagcagacggccactggcaaagtggatag
+5814543/1
CCCFFFFDHHHHHJJJGIIJIHIJJJJJIJJIJGJHGIIFCHICHIIGIG
@3261434/1
ctgatatcaccaatcaggtggtgacatcgttcgatgacaaagtgatgggc
+3261434/1
@@?BDFFFHHHHHJJJJIFGHFHIIJIJJJJJJJJIIIIGGGHHIGGGHG
@3261435/1
ctgatatcaccaatcaggtggtgacatcgttcgatgacaaagtgatgggc
+3261435/1
@CCFFFFFHHHHHHIIIJIHIEHJJIHJJJJJGIIIJJJJJJBEHIIGIG
@3261436/1
ctgatatcaccaatcaggtggtgacatcgttcgatgacaaagtgatgggc
+3261436/1
CCCFFFFFHH?FHJJJJJIIIEHJJJJJJGIJJJJIJJIJJJGHJJJJJJ
@6812900/1
atcaaggttttcaaactgttaaaaaacctgctgaatgtgcgccaattgag
+6812900/1
@CCDFFFBFHHHHJJJJIIJIJJJJJJJJJJJJIIJEHIJJJIJJIJJII
@689823/1
atagaatgaagtgaaagtcgaacgttcttctgggcttttcct
+689823/1
@@@DDDDDFFFFFIIIIGHIII>?<F@?G@??GIABGIICF<
@689824/1
atagaatgaagtgaaagtcgaacgttcttctgggcttttcctgctttttt
+689824/1
CCCFFFFFHHHFHIJJIGIIJIEIGJIIJJGJJJJIJJJJJJJJIJJJJJ
@4802752/1
gtcagcgtcctccaggagttgctgagccgtcgcggcatcactcccaaata
+4802752/1
@@CDFFFDFFBFHIIGBBACEACF@??FDHGEE:@B;;@DE;AEECDFDF
@4802753/1
gtcagcgtcctccaggagttgctgagccgtcgcggcatcactcccaaata
+4802753/1
CCCFFFFDFHHHHJIJGIFHIIIJJJJJJGHIIHHG@BGGHGFEHGCEDF
@4802754/1
gtcagcgtcctccaggagttgctgagccgtcgcggcatcactcccaaata
+4802754/1
CCCFFFFFHHHHHJJIGJHHJJJJJJJIIIIIIJIGGGJCDHHHH;@DDD
@6814220/1
atcaatattatctatcgatactgaatgtaattttttatatagtgccccga
+6814220/1
C@<DFFFFHHHHHJIJJHIJJJJIJIJDHHHIJJIIIJIJJJIIIJJJJG
@2734159/1
ctaataataaatcctgtagaatatcgtttaacttttccagcatttctctt
+2734159/1
CCCFFFFFHHHHHJJJHJJJJJJJJJJJJJJJJJJJJJJIJJJJJJJJJJ
@2734205/1
ctaataatagtgtattacctctaaagctatctactcgttatataatcatc
+2734205/1
@<@FFFDFHFFFCFGG<EHIGHIIIGGHBFHEIIIGEECGHIEIGIGIIH
@2734206/1
ctaataatagtgtattacctctaaagctatctactcgttatataatcatc
+2734206/1
CCCFFFFFHHFFHHIIIJJIJJJJJJJJIJJJJIJJIJJJJJJJJJJIJH
@2734207/1
ctaataatagtgtattacctctaaagctatctactcgttatataatcatc
+2734207/1
CCCFFFFFHHHHHGIJJJJIJJJJJEHJJJJJJJJJJIJIIJJIJJJJJJ
@4281602/1
gcagaaccgattaagaaaggggcagacaacttcatgtacaaatacctcac
+4281602/1
?@@FFFFFH?FDFGBHJJCCIJJJGIJJIGIGGIIJIIIHGIJDHIJIJG
@4281603/1
gcagaaccgattaagaaaggggcagacaacttcatgtacaaatacctcac
+4281603/1
B@BFFFFFHGHHHJJJJJJJJIJIJJJJJJJJJJIIIGIJJJJJJIJJJJ
@4281604/1
gcagaaccgattaagaaaggggcagacaacttcatgtacaaatacctcac
+4281604/1
CC@DDDFFGDHHFIJIGJEIGIIJJJIIIIIIJIJJHIIJICCHIGIIII
@4281605/1
gcagaaccgattaagaaaggggcagacaacttcatgtacaaatacctcac
+4281605/1
CCCFFFFFHHHHFIHJJJIIIJIJICHJJIHHGGIIHICEHGIJJJJIGI
@691572/1
atagatccaatcctataattatccatttcctgtaattctggtttctctat
+691572/1
CCCFFFFFHHHHHJJJJJJJJJJJJJJJJJJJGICFHIJJJHIJJJJJJJ
@691836/1
atagattcaaatgaagtaaacaacatacgtttttcatttaaaatgaactc
+691836/1
CCCFFFFFHGHHHJJJGGJJJJJJJJJJJHIJJJJIJJJJIJJJJIJJJI
@7837631/1
catagttcttacatccttgtttatttccctttttgtggagaggtactatg
+7837631/1
@@@FDDDFHHGGHIIIIIDCIHCHIIBHIEHIII<?FHCEGGH?FHIFDF
@7837632/1
catagttcttacatccttgtttatttccctttttgtggagaggtactatg
+7837632/1
CCCFFFFFGHHHHJJJIJJEIIIIGHHIJJJGIJIFEGDGGIGDEFGCIJ
@6320681/1
aaattaaacacgctgagaaagctatggttgagtgaaaaaggtgggaaatg
+6320681/1
?@@?DDDDDFCFHGDHEAD@GEHGEFFHGEBF???9DF@FB3B?:DFHIG
@175335/1
aaagacactaagattaccaagttgggcaaccagcagtcccacaaagtttc
+175335/1
CCCFFFFFHHHHHJJJJJJJJHIJJJJJJJJJJJJJIIJJJJIJJJFHII
@175993/1
aaagacgccaaacattcggcagccaagaacttgctggatctcttggtcgg
+175993/1
CCCFFFFFHHHHHIIJJGHIIGFHGJGGIJJJJJIIJIJJJJJJJJFHJJ
@1228094/1
caaagcaaagacgcaataagtgatacaagaaaatatacagactaaagaaa
+1228094/1
CCCFFFFFHHHHHJJJJJJJFHIJJJJIJJJJIJJJJJIJJJJJJJJJJE
@1228255/1
caaagcacctatcgaatcgaatattagtagcaagatccgagatgtggtac
+1228255/1
@@@ADDDDDDH<FB@?EBBGDE;EDF@2?EG>?C;DB3CGEGG<99?FH<
@5816872/1
ttcggtttttcagtttctagcgcatttgaaaaattagatgccagaatctt
+5816872/1
???DD=DDDD;:A2CE4A?A<@@@CEEB<DEII@DD3?<:BBB?BD@DDI
@4806482/1
gtcagttatatattcacctttatatgtcacattttgtggttctttaacga
+4806482/1
BBBFFFFFHHHFHJJIJJJIJGJJJJJJJJJJJJJIIJGHIJJJJJJJJJ
@1754507/1
catcaatattatctatcgatactgaatgtaattttttatatagtgccccg
+1754507/1
CCCFFFFFHHHHHJJJJJJIIJGIJJJJIIIIJJJJJJIJIJJIIIIJJJ
@1754508/1
catcaatattatctatcgatactgaatgtaattttttatatagtgccccg
+1754508/1
CCCFFFFFHHHHHJJJJJJJJJJJJJJJIIIJJJJJJJJJJJJIJJJIJI
@692303/1
atagcaactaattttacaagctatactttgcatagaattagtggtttttt
+692303/1
CCCFFFFFHHHHHJJJJJJJJJJJJJJJJJIIJIJHIIJIIHIJGHJJJJ
@2227505/1
cctgcaagaactgaacaaagttgaagtccttggcgttgaagctgagagtc
+2227505/1
CCCFFFFFHHHHHJJJJJJJIJIJJJGIJJJJIJJJJJHHIJJJJJJJGG
@2227628/1
cctgcacacacgcatttttaaatttaaaaatttactcaagtcaaaaataa
+2227628/1
BC@FFFFFHHHGHIIIJJJJJJJJJJJJJIJJJJAHIIIIGIGIJJJJJI
@2227629/1
cctgcacacacgcatttttaaatttaaaaatttattcaagtcaaaaataa
+2227629/1
@@@DFFFDHBHGD>GDEGIGGEICBEEGEEHIIFIBFGGGDGGHE@GHGF
@2227630/1
cctgcacacacgcatttttaaatttaaaaatttattcaagtcaaaaataa
+2227630/1
CCCFFFFFHHHHHJIJJJJJJJJJJJJJJJJJJJJJJJJJJJJJJHHIJJ
@693452/1
atagctgttcactttttggtcatgattttgaggtactcgagggcatgatg
+693452/1
CCCFFFFFHHHHHJJJJJIHHIJJHJJJJJJJJHGHIJJJJJJJJJJJIH
@2228355/1
cctgcataaatggatgtgtaatatgcgtgtccacgcaagtacctgctgga
+2228355/1
CCCFFFFFHHHHHJGIGHJJJIJJJJJIJJJJJJJJJJJFGIJJJJJJJJ
@693678/1
atagctttcttctcttggtgaacacatactttattcgtcatcgctcccca
+693678/1
=?@D;DEDAHHFHGIIGBIGDCHGHGGHEFGIIIIGHEEEHGGGIIGGID
@4806879/1
gtcagttgcagacatggctgctactagaaacatgagtttagacgatattt
+4806879/1
CCCFFDFFHHHHHJJJJJJJFGEHHIIGIJGHBGHIFFHFGHHIGJJJIJ
@4807376/1
gtcagtttgcgtttcaatgcatcgataagacgaatggtaaagctgctaaa
+4807376/1
@@@FFDDFHHGCFHHEEHEDEHGGHFHIEHIIIJIGIIEHJIJEGIIIJI
@4807377/1
gtcagtttgcgtttcaatgcatcgataagacgaatggtaaagctgctaaa
+4807377/1
C@@FFFFFHHHHHIIJJIJJJJJJIJJJJJJGJJIIJGGIJJIJIJJJJI
@4807378/1
gtcagtttgcgtttcaatgcatcgataagacgaatggtaaagctgctaaa
+4807378/1
CB@FFDFFHHHGHJJJJIJJJJJJJJJJJJJJJJIJJGGIJIJJIJJJJJ
@4807379/1
gtcagtttgcgtttcaatgcatcgataagacgaatggtaaagctgctaaa
+4807379/1
CBCFFFFFHHHHHJJJJJJJGJJJJJJJJJIIJJJJJHGIJJIJJJJJJJ
@3760604/1
cttggcgttgaagctgagagtctcttcgtcactcgcaaatgtagaaggca
+3760604/1
CCCFFFFFHHHHHIJJJJIJGHIJJJJJJJJJJJJJIJIJJIIIJJIJJI
@3760605/1
cttggcgttgaagctgagagtctgcaaatcggccaacttcttgccgacgg
+3760605/1
CCCFFFFFHHHHHJJJJJJJHHJJJJJJJJJJJJJIJJJJJJJJJJJJJH
@1757337/1
catcactcccaaatacgaactggtccaaatcgagggcgccatccacgagc
+1757337/1
CCCFFFFFHHHHHJJJJJJJJJJHHJJJJJJJJJJJJJJJJJJJJJJJHH
@1757764/1
catcactttgtcatcgaacgatgtcaccacctgattggtgatatcagccg
+1757764/1
CCCFFFFFHHHHHJJIJJJJJJIJIJJJJJJJIDHIJIDGIIJJJJJJJI
@1757765/1
catcactttgtcatcgaacgatgtcaccacctgattggtgatatcagccg
+1757765/1
CCCFFFFFHHHHHJJJJJIJJJJIJJJJJJJJIHIJJIFHHIJJJIIJJJ
@5818264/1
ttcgtatttgggagtgatgccgcgacggctcagcaactcctggaggacgc
+5818264/1
@@CFBDFFHHHHHGHIIJJJJJJJJJIFHIIJJJJJJJJHHHHHFFFDDD
@5818265/1
ttcgtatttgggagtgatgccgcgacggctcagcaactcctggaggacgc
+5818265/1
@CCFDBFDHHHGHICGHHIIIGGHHIJGIGHIAGIIIIIGHFH=@??AC@
@5818266/1
ttcgtatttgggagtgatgccgcgacggctcagcaactcctggaggacgc
+5818266/1
@CCFDFFFHHHHHJEHGIJJJJJJJJJIJJJJJJJJJJJHHHHHFFFDDD
@5818440/1
ttcgtcactcgcaaatgtagaaggcagattgttaccctccacggg
+5818440/1
<@@ADDDBFFDF8CFDE<C?BHFEB>FEGFIIFIGIIFIIIIIIB
@4288170/1
gcagccaagaacttgctggatctcttggtcggaaaagtgacgcccgaaca
+4288170/1
@@@DFFFFHHFFHIIJIGCHIJIIJJEIHHIBGEHIJID@B?DGHIJGHG
@4288365/1
gcagcctagttataaaatatgactgcccgatggactacagatcctatgtt
+4288365/1
BCCFFFFFHDHHHJJJJJJJJJJJJJJJJJIIJJJJJJJIIJIGFHHJGG
@6816533/1
atcaatttgcctcgaaatctaaggttatattacttttatgaatcgtgata
+6816533/1
CCCFFFFFHHHHHJJJJJJIJJJJHHIJIIJIJJJJJJIJCCDFHHGGHI
@2228917/1
cctgcatcttatataccatcatcttctggagtcacccaacaacaacactt
+2228917/1
CCCFFFFFHHHHHJJJJJJJJJJJJJJJJJJHIJJJJJJJJJJJJJJJJH
@7840176/1
catatgtagaacgaattttgtgcatacaaaaatagtaaaaagtcaaagtc
+7840176/1
=B1ADFDDHHHHHJJJJJJIGIJIIHJJJJJJJIJHIIJIJJHGIJJIHH
@2738403/1
ctaatattcgattcgataggtgctttgtctggttaacttt
+2738403/1
@@@DBDDDD>ACFA;ABDDH3A<BHH<CB<@G2?1C?CEG
@2738404/1
ctaatattcgattcgataggtgctttgtctggttaactttagtgggaagg
+2738404/1
CCCFDFFFHHFHHGGEFGGI3CFGGIHHHIEIBHBGHIGJGIFHIJIGGI
@2738405/1
ctaatattcgattcgataggtgctttgtctggttaactttagtgggaagg
+2738405/1
CCCFFFDFFFFDHFGGDHHI3C@AHIEHIIGICGCHHHIJEEBDHJCHGG
@2738406/1
ctaatattcgattcgataggtgctttgtctggttaactttagtgggaagg
+2738406/1
CCCFFFFFHGDHHIGHIEIIAFGHJIJHHIGIHHIJJJJJHJHHIIIJJJ
@2739131/1
ctaatattttttagtgaacctctctaacgtctttatagaatgtcaatgtt
+2739131/1
@C@DFFFFHHHHHJIJIJJJJJJJJIGIJGJJJJJJJJJJJJHIJJJIHI
@6818312/1
atcacatcattcgtcgtgtaccacatctcggatcttgctactaatattcg
+6818312/1
@@@DDDDDHHHHHIIIHH?CEH@EFCEEGBB8?DAH@AD@FCBHBDDGBB
@6818313/1
atcacatcattcgtcgtgtaccacatctcggatcttgctactaatattcg
+6818313/1
CCCFFFFFHHGHHIJIFHCBHIIJJJJGIIJDFHIGGGIHGIGIIIEIIG
@3761196/1
cttggctagcttctttgacttgccagtgccaatttcgcggaatttcaaca
+3761196/1
CCCFFFFFHHDHHEIJIHGIIHHJIJGIIIGHJJJJIIJJGGIJJIIIGC
@5291679/1
taataatagtgtattacctctaaagctatctactcgttatataatcatca
+5291679/1
@@@DDFFFHDFDHIJJJJIIJIJJJJJIJJJJJJJJIIJJJJJIJJIJJI
@5291680/1
taataatagtgtattacctctaaagctatctactcgttatataatcatca
+5291680/1
C@CFFFFFHHHFFHIJJJJJJIJJIJJJJJJJIIJIHIJJJIIJJJIJJJ
@5291681/1
taataatagtgtattacctctaaagctatctactcgttatataatcatca
+5291681/1
CCCFFFFFHFHHHJJJJJJJJJJJJJJJJJJIJJJJIJIJJJJJJJJJJJ
@5291682/1
taataatagtgtattacctctaaagctatctactcgttatataatcatca
+5291682/1
CCCFFFFFHHHHHJJJJJJJJJJJJJJJJJJJJJJJIJJJJJJJJJJJJJ
@6819217/1
atcaccaatcaggtggtgacatcgttcgatgacaaagtgatgggcaatcc
+6819217/1
@B@FFFFFHFFFHDGH@FHIIHJGJIIJIJIIGJJHIDFHIJCEGGFHHI
@4290180/1
gcaggaagatttatcccccagaagactcccttcaaggttttggaattcta
+4290180/1
@@@1DDFFHHHHHJJGGGGGIHIIGIGJJJJJIGHEGGHIHGGGGIIDIJ
@4290521/1
gcaggagatcgccagcgaacaatccttcgaggtaacctacgtggacatcg
+4290521/1
@?<DD??DH?:CHBEBFIBHEIFD??9BBBD<G<4B?FBBG;=F;FAGC;
@4290522/1
gcaggagatcgctagcgaacaatccttcgaggtaacctacgtggacatcg
+4290522/1
CCCFFFFFHHHGHJJJIIJIJJJGJJJIJIJJGHIJJJJIJFGIIGIIIC
@4290523/1
gcaggagatcgctagcgaacaatccttcgaggtaacctacgtggacatcg
+4290523/1
CCCFFFFFHHHHHJIJIJJJJIJIJJJJJJIJDGIHIJJGIJJIIJJIJJ
@4290524/1
gcaggagatcgctagcgaacaatccttcgaggtaacctacgtggacatcg
+4290524/1
CCCFFFFFHHHHHJJJJJJIIJJJJJJJJIIIBFHIJIIIJHJJJIJJJJ
@4811476/1
gtcatcgctccccacgagcgtttctttagtctgtatattttcttgtatca
+4811476/1
@B@FFFFFHHHHHJJIEIIJDHIGIIJDHFGGHGIJJJJJJJJJJJJJJI
@4811477/1
gtcatcgctccccacgagcgtttctttagtctgtatattttcttgtatca
+4811477/1
C@CFFFFFHHHHHGIGEEGE?CGDFFH9?B@GE@>GDIHIJ@HH9=BGGG
@4291218/1
gcaggatttacccgtggagggtaacaatctgccttctacatttgcgagtg
+4291218/1
CCCDFFFFHHHHHJFHJHIIJ:EGIIJJJJIJJJJJJJJJIJJJJJIGBG
@4291219/1
gcaggatttacccgtggagggtaacaatctgccttctacatttgcgagtg
+4291219/1
CCCFFFFFHHHHGIEHJIIJI?EHIIGIJIJJJJIJIGIIJIIIIIIIFH
@2740795/1
ctaatctgctttgagcaaccagtaccagttgcttccactccggctactct
+2740795/1
CCCFFFFFHHHHHIJJJJJJJJHHIJJIJJJJJJJJJJJJJJFIIJJJJJ
@5819890/1
ttcgtgtggtagtccctcttcgtgttcc
+5819890/1
@CCFDADBFADFDBGIGHGIGF@BEF<A
@5819922/1
ttcgtgttccatttcatagaatggtggtggccatctgcgggacatgcaca
+5819922/1
BCCFDFDEHHHHHJJJJJIIJGGJEHIGIJIIIIIIIGIJJGGGIIGGHI
@5819923/1
ttcgtgttccatttcatagaatggtggtggccatctgcgggacatgcaca
+5819923/1
CCCFFFFFHHHHHJJJJJCHIGIIEHH@FHGHGGIGIIGIJDGGGHIIII
@7327353/1
caaagtatagcttgtaaaattagttgctatccttctctttgacattgctt
+7327353/1
@@;DDDFFHHHHHJHIJJJJJJGHIIIJJJJJJJJJIGJJIIIJIJIIJI
@1760378/1
catcattcaaacattgaagccagatcgataaaaaaatatcgcaatattag
+1760378/1
CCCFFFFFHHHHHJIIJJJJJJJJJJJJJJJJJJJJJJJIJJJJJJJJIH
@5821976/1
ttctaacatgtcaaaattaaatcaatat
+5821976/1
?:?DDDDDBDDF?AGGG3C?EIAC?CH?
@5293507/1
taatagtgtattacctctaaagctatctactcgttatataatcatcattc
+5293507/1
CCCFFFFFFHHHHJJJJJJJJIJJJJJJJIJJJIJJJJJJJJJJJJJJJJ
@5294032/1
taatattcctccatagttcttacatccttgtttatttccctttttgtgga
+5294032/1
CCCFFFFFHHHHHIJJHHGJJJJJJJJJJJJJIJJJIGJJJJJJJJHJIG
@5294033/1
taatattcctccatagttcttacatccttgtttatttccctttttgtgga
+5294033/1
CCCFFFFFHHHHHJJJIIJJJJJJJJJJJJJJJJJJJJJJJJJJJJIJJI
@5294034/1
taatattcctccatagttcttacatccttgtttatttccctttttgtgga
+5294034/1
CCCFFFFFHHHHHJJJIJJJJJJJJJJJJJJJJJJJJJJJJJJJJJIJJG
@5294067/1
taatattcgattcgataggtgctttgtctggttaactttagtgggaaggt
+5294067/1
CCCFFFFFHHHHHJJJJJJCGHJJJJJJJJJHIJJJJJJJJGGIJIJJJG
@6820499/1
atcacgattcataaaagtaatataaccttagatttcgaggcaaattgatt
+6820499/1
@CCFFFFFHHHHGJJJJAFHIIJJJJJJEIIGJJJJIIHIIJJIJIGIJI
@6820500/1
atcacgattcataaaagtaatataaccttagatttcgaggcaaattgatt
+6820500/1
BC<DFFFFHHHHHJJJJCJIIJJJJJJJJJJJJJIJJJFGHIIJJJIIJJ
@7327661/1
caaagtattgtaccttgtgggatgacaacgatatgtcaaacgacgacatt
+7327661/1
CCCFFDFFHHHHHJJJJHIJJHIIJJJJJIJJJJJJJJJJJJJJJIJJJJ
@2232342/1
cctgcttctcgaataccgtttcggtgatttgggtgctgactgctc
+2232342/1
CCCFFFFFHHGHHIJHIIEHIIIJ?C?EGIDHI;??FF9GHE><B
@6821196/1
atcactcccaaatacgaactggtccaaatcgaggg
+6821196/1
;?;BDDB?FHDFB<FEAA@EGCC?AFFHA??;D:@
@3762456/1
cttggctgccgaatgtttggcgtctttcttcgatcttccggttccggtgg
+3762456/1
@@@DDDDDFHF>HGGHIIGI@E1C8CF?CD>?0?FFGGI:@6@;F@FBA8
@3762457/1
cttggctgccgaatgtttggcgtctttcttcgatcttccggttccggtgg
+3762457/1
CCCFFFFFFHACFHEGGIBGGGAAGIIGHHDDFFGHIIIGB@ACH@F4AB
@6821675/1
atcacttattgcgtctttgctttggtcactttacgcgcgaaaaccattat
+6821675/1
CCCFFFFFHHHHHIJJJJIJJJJJJJJJJJJJJJJJJJJIJJJIJHHHHH
@6821676/1
atcacttattgcgtctttgctttggtcactttacgcgcgaaaaccattat
+6821676/1
CCCFFFFFHHHHHIJJJJJJJJJJJIJJJJJJJIIJJJJJJJJJJHHHHH
@3763177/1
cttggcttccttcggagttttgcctgttccgtagcagacggcc
+3763177/1
@@@DDDDDFHFHABH;D2CHH?<H@AEHGIEFFGEGCFEFG@D
@3763178/1
cttggcttccttcggagttttgcctgttccgtagcagacggccactggca
+3763178/1
@@@DFFFFHHBFHIIAGAFHIGIIJJHIJJJHJJJJJBHHJJJJIIIJII
@3763179/1
cttggcttccttcggagttttgcctgttccgtagcagacggccactggca
+3763179/1
BBBFFFFFHHHHHJJGIFHHJGIIJJIJJJJIIJJIJIIJJJJJJIJJJI
@3763180/1
cttggcttccttcggagttttgcctgttccgtagcagacggccactggca
+3763180/1
C@CFFFFFHHBHGHJEHFHIJGEHHIHIJJJIJIFIIIJJJJJGJHIIJI
@3763181/1
cttggcttccttcggagttttgcctgttccgtagcagacggccactggca
+3763181/1
CCCFFFFFDHDHFGIGHGCGIGGIHCEHGHBGGIIJF>CDF<DFCH>GE7
@3763182/1
cttggcttccttcggagttttgcctgttccgtagcagacggccactggca
+3763182/1
CCCFFFFFHHFHHHIAGBGHICGIIIIIGIGGHIICHGGIIGIGGIEGHH
@3763183/1
cttggcttccttcggagttttgcctgttccgtagcagacggccactggca
+3763183/1
CCCFFFFFHHHHHJJGI?FHIGIIIJHIIJIDHIIJGIGEDGHGIJIJIJ
@6822142/1
atcactttgtcatcgaacgatgtcaccacctgattggtgatatcagccgc
+6822142/1
CCCFFFFFHHHHHJJJJJJJJJIJJJJJJJJJHJJJJFHIJJJJJJJJJJ
@6822262/1
atcactttttgttgccgtgtgcccttgagaaatttgctgcctcaaaaacg
+6822262/1
CCCFFFFFHHHHHJJJJIJFGGHJJJJIIGJJJJJIJJJJJJIIJJJJII
@695517/1
ataggttcgataacttcatggcccaaaagaactatataatagatgatgaa
+695517/1
@=@DFDFFHHHHGJHJJGGHIIIJJJJJIGIJJJIJIIIGIJIJIJJJJI
@695551/1
ataggttgaggctgaatctcagatggattgagctgttgagttgatcctgc
+695551/1
@@CFFDFFHHGGHJJJIIJJJJIJIJIGIJGIIIGHDIGIHGIGGJIIII
@5824570/1
ttctacttaccacttagcagaacccgataaagcgttaccagcgcttgagg
+5824570/1
@?@FFFFFHHHHHJJJJJJJJJJJJJJJJJJIGJHIGIJJJJJJIJJJJJ
@1760705/1
catcattcgtcgtgtaccacatctcgg
+1760705/1
@@@DDDDDFFHHHGA?EGB?A3C<C?E
@1760706/1
catcattcgtcgtgtaccacatctcggatcttgctactaatattcgattc
+1760706/1
CCCFFFFFHFHHFHFHHIJIJIIGIIJIIJJJDHHIIIJJJIIIIGIGIJ
@1760707/1
catcattcgtcgtgtaccacatctcggatcttgctactaatattcgattc
+1760707/1
CCCFFFFFHHHHHIDEGHCDFAFEHAH?FFHIDCGHIICHGHEH@;DGHD
@1760708/1
catcattcgtcgtgtaccacatctcggatcttgctactaatattcgattc
+1760708/1
CCCFFFFFHHHHHJFHHIGGGGHHJJJGIIIJGGHHJIIJJJIIGIIJIH
@696971/1
atagtgccccgatgatatgatatgtatttattatattgtgaaaagggagc
+696971/1
@@@FDFFFHHHGHGEHGHH>HHGGIFGIIIGHDFBFHEFC<@GGFDCFHG
@697047/1
atagtgtattacctctaaagctatctactcgttatataatcatcattcaa
+697047/1
BCCFDFEFHHHHHJJJJJJJJJJJJJJJJJJHJJJJJJJJJJJJIJJJJJ
@3766941/1
cttgggggaagaagccaaattgctctactctcaagaaatggcctccatgc
+3766941/1
@@CDFDFFFHFFFGIJJIJJJJJJGCHGIIIJGGCHIJGGIIIJJJJJJJ
@3766942/1
cttgggggaagaagccaaattgctctactctcaagaaatggcctccatgc
+3766942/1
@C@FFFFFFHGHGIJJIIJJJIIJJJIJIJDHJJJJJIIJJJJJJJJJJI
@3766943/1
cttgggggaagaagccaaattgctctactctcaagaaatggcctccatgc
+3766943/1
@CCDFDDDAFDHDHIIGHGGIJJGIICFGGHIJJIGHGIBFGHJJGIGII
@3766944/1
cttgggggaagaagccaaattgctctactctcaagaaatggcctccatgc
+3766944/1
CCCFFFFFFFHDHIJJJJJIIIIIGIJJJFIGIHHIIIIC@CHHIIJJII
@3766945/1
cttgggggaagaagccaaattgctctactctcaagaaatggcctccatgc
+3766945/1
CCCFFFFFGHHHHJJJJJJJJIJJJJJJJJJJJJJJJJIIGIJJJJJIJJ
@6823366/1
atcagacaattaatagaaaaatgacagaaggacagacaagaaacatgata
+6823366/1
CCCFFFFFHHHHHJJIJJJJJJJJJJJIJCHIJJJIJIIIJJJJJJIJJJ
@6823485/1
atcagaccaacggaacgcccggagcggctga
+6823485/1
CCCFFFFFHHHHHIJIGGIIGHGIIIIGBB=
@6823486/1
atcagaccaacggaacgcccggagcggctgatatca
+6823486/1
CCCFFFFFHHHHHJJJIIJJIIIIJJJIDB6=@@47
@6823487/1
atcagaccaacggaacgcccggagcggctgatatcaccaatcagg
+6823487/1
CCCFFFFFHHHHHJJJJJJJJIEIJJJIGH@CEAACDHAH>AA;C
@6823488/1
atcagaccaacggaacgcccggagcggctgatatcaccaatcaggtggtg
+6823488/1
CCCFFFFFHHHHHJJIHIJJIGGHIJJJIJDHG>DADHAE?97;B;>B3=
@4294150/1
gcagtcccttctggatactgtcctggattttaaatctttcatattcccta
+4294150/1
@CCFFFFFHHHHHJGGGIH<CHHIGCCBHHIEGIGGGHJGDCEGI<FHGD
@6824037/1
atcagagatcgaatgtgtgcagaatcagcactgaatcaaaaaattctcca
+6824037/1
CCCFFFFFHHHHHJJHIFHIIIIJJJJJJJJJJJJJIIJJJJJJJJJJJJ
@1235725/1
caaaggtaaaatcgttctagacatactttatgctcttgacatttcgttaa
+1235725/1
@@@DDFDDHHHHHJGIIIJJJJJJJJJJJJJJIJJJJIJIJIJJJJJJJJ
@1235726/1
caaaggtaaaatcgttctagacatactttatgctcttgacatttcgttaa
+1235726/1
CCCFFFEFHHHHHJHJJJJJJJJJJJJJJJJJJJJJJJIJJJJJJJJJJJ
@7844713/1
catcaatattatctatcgatactgaatgtaattttttatatagtgccccc
+7844713/1
@@@DDDADDF?F?DBFBAAEB@CEHHAA?FH@HHIII;?BD?????GHIG
@5294533/1
taatcagctacaacagtcaacatttcccacctttttcactcaaccatagc
+5294533/1
@CCFFFFFHHHHGJJJHGIJJIIGIJJJJJGIIJJJJGBHIGIGIJJIIJ
@5294534/1
taatcagctacaacagtcaacatttcccacctttttcactcaaccatagc
+5294534/1
CCCFFFFFHHHHHJJJHIJJJIJJJJJJJJJJJJJJJJJJJIJJJJIJJI
@697314/1
atagttcttacatccttgtttatttccctttttgtggagaggtactatgt
+697314/1
@B@FDDFFHGHGHJJJIJHGIGJJGJIIIJJJIJHIJGIEHGBGGHJJIB
@1764201/1
catccttgtttatttccctttttgtggagaggtactatgtgtgtttggct
+1764201/1
CCCFFFFFHHHGHJJIJJJJJJJJGHGHJHHJFHGIIIJHIIJJJJJJJJ
@1764522/1
catcgaacgatgtcaccacctgattggtgatatcagccgctccgggcgtt
+1764522/1
CCCFFFFFHHHHHJIJJJJJIIHIJJJFHIJJJJJJJJJJJJJJJJIEAB
@182159/1
aaagatttaaaatccaggacagtatccagaagggactgcctatgttcttt
+182159/1
CCCFFFFFHHFHHHIIJGIIIJHHIGHJJIJJJIJJIJIJIJJJGGGGGI
@5826821/1
ttctcaacttgtttccgtgagttgctgaacaaatttgaaaaaaccag
+5826821/1
CCCFFFFFHHHHHJJJJHIIJIIJJJJJJJJJJJJJJJJJJJJJJJJ
@5827295/1
ttctcataatacttttcccggtttgttctgaaacaaacatcactgtgatg
+5827295/1
CCCFFFFFGHGHHJIJIGIEI@EFGEFGIICEGHJJGIGIIIJJIDBFBG
@5827296/1
ttctcataatacttttcccggtttgttctgaaacaaacatcactgtgatg
+5827296/1
CCCFFFFFHHHHHJJJJJJIJ@GIGGHGGCGIIJJIEHEGHIJIGFGIII
@1765213/1
catcgataagacgaatggtaaagctgctaaaaaagcaggaaaagccc
+1765213/1
CCCFFFFFHHHHHJIHIJBFHIIIJJIJJJJIJFIFIJIJJJJIIII
@1765214/1
catcgataagacgaatggtaaagctgctaaaaaagcaggaaaagccc
+1765214/1
CCCFFFFFHHHHHJIIIJEHIJIIJJJIIJJJJJIIJJJJIIJIGJJ
@6825690/1
atcagatgttggtccgccacactgtagagaattcacttatgaatgtggca
+6825690/1
@@@DD;DDHDFDFB?FDEEHCHIG?<?BC<CBFGHIGGIDEFFHIFEHFB
@7332129/1
caaagtttcacagttccacaaaacgctgaaaaattccgtcggcaagaagt
+7332129/1
?@@?7=ADFAHFHIIBEBHIGGEGIGIIECBBDGIGB;?BFA<FHIIGGI
@7332130/1
caaagtttcacagttccacaaaacgctgaaaaattccgtcggcaagaagt
+7332130/1
@?@BDBDDFHDHGIGIIJHIGIJGGBHHEEGGHGGAFG<BAHGHGEGEHH
@7332131/1
caaagtttcacagttccacaaaacgctgaaaaattccgtcggcaagaagt
+7332131/1
CCCFFDFFHHHHGIIJJJJIJIJJIJIIJJJJGGIIAGBFHGIIJJJIGC
@7332132/1
caaagtttcacagttccacaaaacgctgaaaaattccgtcggcaagaagt
+7332132/1
CCCFFDFFHHHHHGIIJJJJJJJJJJHHJJJJJJJJJJGGIGJJJIJJJF
@7332133/1
caaagtttcacagttccacaaaacgctgaaaaattccgtcggcaagaagt
+7332133/1
CCCFFFFFHHHHHIJJJJJJJJJJJJJJJJJJJJJJJJIIJJJJIJIJIH
@697971/1
atagttttttgcatttttattcggcttattgtaatattcctccatagttc
+697971/1
@CCFDFFFHHFHHJJJJJIIJHIJIJJIJJIFIIJFIJJJIIJJIJJIIJ
@698282/1
atataaaggtgaatatataactgacatgtttcatatgtagaacgaatttt
+698282/1
CCCFFFFFHDFHHJJJJJJJJJJJJJJJJJJJJJJJJIJJJJJIJIJJJI
@7333504/1
caaataaatgctcccttttcacaatataataaatacatatcatatcatcg
+7333504/1
CCCFFFFFHHHHHJJJJJJJJJJJJJJJIJJJJ@HHIJJIGIJJJJJJJJ
@7333505/1
caaataaatgctcccttttcacaatataataaatacatatcatatcatcg
+7333505/1
CCCFFFFFHHHHHJJJJJJJJJJJJJJJIJJJJJIJJJJJIJJJJJJJJJ
@3271506/1
ctgattaaggggtgtattctatatttcggttaaatttaagaggcttttaa
+3271506/1
@CCFFFFFGHFH0@<AFGIIFHHIIGIGHC1:DFIIIIGHIIIIIIIIII
@3271507/1
ctgattaaggggtgtattctatatttcggttaaatttaagaggcttttaa
+3271507/1
CCCFFFFFHGHH@GHIJIJJJJJJJJJJI?1:DHIJJJJJJJJJJJJJJJ
@698869/1
atataactgacatgtttcatatgtagaacgaattttgtgcatacaaaaat
+698869/1
@@BDFFFFGHHF?FEHIJIJJJJHIJJJJJIHJJJIIHIIIGHGIIGHJJ
@698870/1
atataactgacatgtttcatatgtagaacgaattttgtgcatacaaaaat
+698870/1
CC@FFFFFHHHHHJJJJJJJJIIHHJJIJGGIJJJJIIIIJJJJIIIJJJ
@698871/1
atataactgacatgtttcatatgtagaacgaattttgtgcatacaaaaat
+698871/1
CCCFFFFFHHHHHJFHIJJJJJIGIIJJJJIIJJJJJJIJJJJIIJIJJJ
@699149/1
atataataaaaatttatagttttttgcatttttattcggcttattgtaat
+699149/1
=B@4=BDFHHHHHJJJJJIJJJJJJJIIJJJJJIIHIJIIIJJJJJGIIJ
@699150/1
atataataaaaatttatagttttttgcatttttattcggcttattgtaat
+699150/1
CCCFFFFFHHHHHJJJJJJJJJJJJJJJJJJJJJJJJJIJJJJIJJIJIJ
@699605/1
atataatcatcattcaaacattgaa
+699605/1
@@@DDDDDHHFBFHH>FH<B?E4<B
@699606/1
atataatcatcattcaaacattgaagccagatcgataaaaaaatatcgca
+699606/1
CCCFFFFFHHHHGJJJJEIGIIIIIIEJJGIIIIIIGIIJIJJIIEIHII
@699607/1
atataatcatcattcaaacattgaagccagatcgataaaaaaatatcgca
+699607/1
CCCFFFFFHHHHHJJJJJJJJJJJJJJJJJIJJJJJJJJJJJJJJJGIIJ
@183131/1
aaagcaaagacgcaataagtgatacaagaaaatatacagactaaagaaac
+183131/1
CCCFFFFFHHHHHJJJJJJFHIIIIJJJJJJJJJJJJIJJGIIJJJIJHI
@7847635/1
catcactcccaaatacgaactggtccaaatcgagggcgccatccacgagc
+7847635/1
CCCFFFFFHHHHHJJJJIGHGIJHIJJJIEHIGJJIIJJJJIJIJJIJHH
@7848069/1
catcactttgtcatcgaacgatgtcaccacctgattggtgatatcagccg
+7848069/1
CCCFFFFFHHHHHJJJJJJJJIJJJIJJJJJJJIIJJIFHIJIJJIIIJI
@6827054/1
atcagctacaacagtcaacatttcccacctttttcactcaaccatagctt
+6827054/1
@@8:BDDDHHFHFGCDFFGIIIIIIIICHH@FDEFBCCGGHG@BGEHG>D
@6827055/1
atcagctacaacagtcaacatttcccacctttttcactcaaccatagctt
+6827055/1
@C@FFFFFHHHHHIHHHIGGGIIIIIIJIJJJJJIGIGHHGIJJGIGIJG
@6827056/1
atcagctacaacagtcaacatttcccacctttttcactcaaccatagctt
+6827056/1
@CCFFFFFHHHHGJIJJJJJJJJJJJJJIIJJJJJJJJJJJJJJJJJJJJ
@6827057/1
atcagctacaacagtcaacatttcccacctttttcactcaaccatagctt
+6827057/1
CCCFFFFFHHHHGIHIIJEHIJIJJIJJJJIJJIGIJJJJJJIGIIJIIJ
@6827058/1
atcagctacaacagtcaacatttcccacctttttcactcaaccatagctt
+6827058/1
CCCFFFFFHHHHHJHIJJIJJJJJJJJJJJJJJJIIJJJJJJJJJJJJJJ
@7850297/1
catcatgccctcgagtacctcaaaatcatgaccaaaaagtgaacagctat
+7850297/1
CCCFFFFFHHHHHIICGGHDFEHIIEHIIIIGHIIIIIB:BFHIGEHIII
@1242980/1
caaagtttcacagttccacaaaacgctgaaaa
+1242980/1
?@;DDDDDHFCFFDFHIIEGIIBECAGD<?C<
@1242981/1
caaagtttcacagttccacaaaacgctgaaaaattccgtcggcaagaagt
+1242981/1
@@7BDEFFHHHHHJIGGIJJJJJIJIHJJJJIJJJJIJIJJJJIGGGGII
@1242982/1
caaagtttcacagttccacaaaacgctgaaaaattccgtcggcaagaagt
+1242982/1
@@@DDDDDDHDA?GE@FFDHIHEDGHIIIIGEH@@FBDFFHG<<@;;=CF
@1242983/1
caaagtttcacagttccacaaaacgctgaaaaattccgtcggcaagaagt
+1242983/1
BCC=DDDFHHHHHIJJJJJJJJJJJJIJJJJIJJJJJJGGIJJJIJGJJH
@1242984/1
caaagtttcacagttccacaaaacgctgaaaaattccgtcggcaagaagt
+1242984/1
CCCFFDFFHHHHGHJJJJJJJJJIJIJIJJJJJJIJFIIIJJJJJJJJIH
@1242985/1
caaagtttcacagttccacaaaacgctgaaaaattctgtcggcaagaagt
+1242985/1
C?@FFDFFHHHHHIJJJJJJIJIIIJIIJJJJJJIJJJGGIJJJJIJIIC
@4299278/1
gcatcactcccaaatacgaactggtccaaatcgagggcgccatccacgag
+4299278/1
CCCFFFFFGHHHHIJJJIJJIJJJDHIJJJJJJIIJJFGGIIIIFIIIEE
@5829545/1
ttctctaagtaattgtgaagctaagttccgtaagtcatctggtcttggtg
+5829545/1
CC@FFFFFHCHHHJJGIJIJJJJJJJJJJJIJJIHGGJJIJJHIFIIJJJ
@1766300/1
catcgctccccacgagcgtttctttagtctgtatattttcttgtatcact
+1766300/1
CCCFFFFFHHHHHJJIGIGIIIIIJIJIJJGJJIGGIJJGJJJCGHGEHI
@1766474/1
catcgcttgtcatgttttgaaattccgcgaaattggcactggcaagtcaa
+1766474/1
CCCFFFFFHHHHHJHJJJIJJJIIIJJJJJJJJJJIJIJIIJIIJJHIIG
@701257/1
atatataaaggtgaatatataactgacatgtttcatatgtagaacgaatt
+701257/1
CCCFFFFFHHHCFIJJIJIJJJJJJJJJIJIJJJJJJIJHIGJJJIJJJJ
@1767429/1
catcgttacaataagttattcggacaagttataccgaataaaaaaggaaa
+1767429/1
CCCFFFFFHHHHHJJHIJJJJJJJJJJJJJJJJJJJJJJJJJJJJJJJJJ
@1767564/1
catcgttcgatgacaaagtgatgggcaatcccattggctggctcc
+1767564/1
@@@DFFFBFHD?FIIIIIACGBC9EEG8BBG<?GGF<DFIG;9@F
@1767565/1
catcgttcgatgacaaagtgatgggcaatcccattggctggctccaagag
+1767565/1
CCCFFFFFHFHHHJEIJJCHGHIIGIIIIJJJIJJIIJFIJCAEHCDA2B
@1767566/1
catcgttcgatgacaaagtgatgggcaatcccattggctggctccaagag
+1767566/1
CCCFFFFFHHHHHJJJJJFHIGIJJIIJJJJJJJJJIJJJJGHIJBHEEB
@6331978/1
aaattgttcaggtaaaatcttgcttcatgattgaaaatttgcaagg
+6331978/1
;??4AD??A??D<ACEEBEEEAEFIEEFCEEECBFE?EBEEED?DC
@6331979/1
aaattgttcaggtaaaatcttgcttcatgattgaaaatttgcaaggtttg
+6331979/1
CCCFFFEFHHHHHIJJJJJJJJJJJIIJJGIJJJJJJJJJJJJJJJGIIJ
@5299540/1
taattctggtttctctatagttttgtcatacgtttttgaggcagcaaatt
+5299540/1
CCCFFFFFHFHHHJJJJJJJJIJJJJJIJJJJGIJJJIHJJJJJHGIIGJ
@5832028/1
ttctgatatccgtttataataatattgtctacgtttggtggtacctggcc
+5832028/1
CCCFFFFFHHHHHJJJJJJJJJJJJGIJJJJJJJJJJJGHJHIJJJJJJJ
@3772032/1
cttggtcggaaaagtaacgcccgaacaagccaatcagaccaacggaacgc
+3772032/1
CCCFFEFFHHHHHJFHGIJJJJJIIJIJJJJJJJIJJIIJJIJJJJHHFF
@3772033/1
cttggtcggaaaagtgactcccgaacaagccaatcagaccaacggaacgc
+3772033/1
CC@FFDFFHHHHHJFHIHHIJIIDAEHIIGJGIJCGEEGIJJJJJEHDHH
@3772034/1
cttggtcggaaaagtgactcccgaacaagccaatcagaccaacggaacgc
+3772034/1
CCCFFDFFHHHHHJAFHGGHHJIIGIJJJJJIJJJJJJJJJJJJJJJJIG
@4300191/1
gcatcttatataccatcatcttctggagtcacccaacaacaacacttcga
+4300191/1
CCCFFFFFHHHHHJJJJJIJIJJJJJIJHIJJJJJIJJJJJIJJIIIJJI
@6333408/1
aaatttatagttttttgcatttttattcggcttattgtaatattcctcca
+6333408/1
@B@DDFFFHHHHHJJJJJJJJJJJJJJJIIJJJJJJJGIJJJJJJJJIJI
@3772734/1
cttggtgcagctatccactttgccagtggccgtctgctacggaacaggca
+3772734/1
CCCFFDFFHHGHHJJJJJJJJEHJJJHIJJJJGHEGIIIIIIJJJJJJJJ
@5300481/1
taatttgcgacatttgacgtacggttcaagtagctgaagtaaaagtgtgc
+5300481/1
@?@DDDBDA::FFHIB<FEHAEA1EGIGFAHBGAHI?<??BBH<B99DGA
@5300482/1
taatttgcgacatttgacgtacggttcaagtagctgaagtaaaagtgtgc
+5300482/1
CCCFFFFFHHHHHJJJJJJJJJJJJJJJJJIJJJJJJJJGGHIIIGHIIJ
@6334304/1
aaatttctcaagggcacacggcaacaaaaagtgataatggatacaaattt
+6334304/1
?@1B::DDBFDFFBCFBEFE8CA:EFIIIII:9DFGAGECE@AFBFFIFC
@6334305/1
aaatttctcaagggcacacggcaacaaaaagtgataatggatacaaattt
+6334305/1
CCCFFFFFHHHHGJIIJJIJJIJIJJJJJJJBDHIJJJJ>HGGIJJJIII
@6334306/1
aaatttctcaagggcacacggcaacaaaaagtgataatggatacaaattt
+6334306/1
CCCFFFFFHHHHHJIJJJIJJJJJJJJJJJJFHIJIIJJIJJJJJJIJJJ
@6334307/1
aaatttctcaagggcacacggcaacaaaaagtgataatggatacaaattt
+6334307/1
CCCFFFFFHHHHHJIJJJJJJJJJJJJJJJJDGHIJJJJIJJJJJJJJJJ
@6334628/1
aaatttgaaaaaaccagagacgattttgtcgaagatctctgtgagaagac
+6334628/1
CCCFFFFFHHHHHJJJJIJJJJGJJJJJIJJJJJIJJJIJJJJJJJJJJJ
@6334698/1
aaatttgactactgtatagctttcttctcttggtgaacacatactttatt
+6334698/1
CCCFFFFFHHHHHJIJJIJJJJJIJJJJJJJJJIJJJJJJJJJJJJJJJJ
@6334798/1
aaatttgcaaggtttggaggagttgtactaatttgtgtaattgaagttcg
+6334798/1
CCCFFFFFHHHHFHIJJIJJHIHIJIIJJJJJJJJIIJJJJJJIJJIIJI
@7850626/1
catcattcaaacattgaagccagatcgataaaaaaatatcgcaatattag
+7850626/1
CCCFFFFFHHHHHJJIJJJJJJIJJJJJJJJJJJJJJJIIJJJJJJIJJI
@7850925/1
catcattcgtcgtgtaccacatctcggatcttgctactaatattcgattc
+7850925/1
CCCFFFFFHHHHHIAFHIGGE>EDF;F?FFEIIIIAGGGBGGEHEGGGHF
@7336355/1
caaatacctaaaccttcccactaaagttaaccagacaaagcacctatcga
+7336355/1
BB@FFFFFHHHHHJJJJJJIJJIJIJIJJIIIJJIJJJIJIJIJJIJJID
@7336356/1
caaatacctaaaccttcccactaaagttaaccagacaaagcacctatcga
+7336356/1
CCCFFFFFHHHHHJJJJJJJJJJJJJIJJJJJJJJJJJJJIJJJJJIJJI
@7336385/1
caaatacctcaccttacaaaataaaatacggcaaagagaagaaaggccga
+7336385/1
?8:DBDDDFFDFFIFIIIIIIEFEHFHIIIIDFICFEEIIIIFIDBBFFF
@7336386/1
caaatacctcaccttacaaaataaaatacggcaaagagaagaaaggccga
+7336386/1
CCCFFFFFHHHHHJJIJIJJJJJJJJJJJJIJJJJJJJJJIJJHIJIIJJ
@7336387/1
caaatacctcaccttacaaaataaaatacggcaaagagaagaaaggccga
+7336387/1
CCCFFFFFHHHHHJJJJJJJJJJJJJJIJJJJJJJJJJJIJJJJJJIIJH
@7336508/1
caaatacgaactggtccaaatcgagggcgccattcacgagccaatcttcc
+7336508/1
C@@FFFFFHHHHGIEHIJJFGIJJJIJJJJJJJJJJJIJJJJJIIJJJHH
@5833354/1
ttctgcatgaatgccatctgggcccggggctctgtgatttcttagtgtca
+5833354/1
@CCFDFADFHFHBHEHHIIBCBGIIBFAE<0DDD9<4?BD=4BB8878@F
@7336977/1
caaatactagtgcccgaactatgtgccattcatccatttccaggttctct
+7336977/1
@@@DDDDDHHDFHIIIIII@HHII?HHGHGIIIIIIIIEHIIIIHIGIII
@5301811/1
tacaaaaacaatgtgaattagatgctgg
+5301811/1
??;DD:=:@DD:AA::<EEEAAFF>FCE
@2747780/1
ctaatttgtgtaattgaagttcgtattatttcctcgaaatcaataatgca
+2747780/1
?@@;DEEDHFHFHJIIJJIHIJJGHIIJJIIHGIEHIHEHHGIIIJIIIE
@2747781/1
ctaatttgtgtaattgaagttcgtattatttcctcgaaatcaataatgca
+2747781/1
@C@DFFFFDFDHHJGGBHG<CEHFIIJIIJJIJGIHIGGGEHGGIIGGGI
@2747782/1
ctaatttgtgtaattgaagttcgtattatttcctcgaaatcaataatgca
+2747782/1
@C@FFFFFCFFHHGIBEIGCIHEIIJJJJJJIJIIIBHGIIIJJFIIIJC
@2747783/1
ctaatttgtgtaattgaagttcgtattatttcctcgaaatcaataatgca
+2747783/1
CCCFFFFDDFCFHGHGFHHDIEGFHIHEHIJGHCGGHIIGIIJIGIGGIJ
@2747784/1
ctaatttgtgtaattgaagttcgtattatttcctcgaaatcaataatgca
+2747784/1
CCCFFFFFFHFHHJJGJJJEHIIIGJJJJJJJJJJJJJJJJIJJJJJJJJ
@2747785/1
ctaatttgtgtaattgaagttcgtattatttcctcgaaatcaataatgca
+2747785/1
CCCFFFFFFHFHHJJJJJJIJJJIJJJJJJJJJJJJJJIJJJJJJJJJJI
@2747786/1
ctaatttgtgtaattgaagttcgtattatttcctcgaaatcaataatgca
+2747786/1
CCCFFFFFFHHHHJJJJIJJIJGHHJJJJJJJJJIJJJJIIIIJJJJJJJ
@2748020/1
ctaattttacaagctatactttgcatagaattagtggtttttttctaaaa
+2748020/1
BC@FFFFFHHHHHJJJJJJIJJJJJJJJJJIJJIHHIGHJJIJJJJJJID
@2748021/1
ctaattttacaagctatactttgcatagaattagtggtttttttctaaaa
+2748021/1
CCCFFFFFHHHHHJJJJJJJJJJJJJJJJJJJJJHHIHIJJJJJJIJJJH
@3273902/1
ctgattggcttgttcgggagtcacttttccgaccaagagatccagcaagt
+3273902/1
@@@DDDDDFFF?AG?CFI1C<CEEFGGIBFB?DFAF?BBB@DFDEFCFEC
@2748561/1
ctaatttttcaataaagtacactttatttaagaacaggggagaaaagtca
+2748561/1
CC?DFFFFHHHHHJJJJFJIJJJJJJJJJJJJJJJJJJJJJJJIJJJIIJ
@704368/1
atatgaaacatgtcagttatatattcacctttatatatgtcacattttgt
+704368/1
@BCFFFFFHHHHFGHIIJJJJJJJJJJJJJJJJJJJJJJIIJIJJJJIIH
@185831/1
aaagcctttaagtacaatatctgctggagattgcaaccacccagacagga
+185831/1
CCCFFFFFHHHHHJJJJJJJJJJJJJJJJJIJJJJJJJJJJJJJJJJJJJ
@5304168/1
tacaaattgaaatacggcaaagagaagaaaggccgatagaatgaagtgaa
+5304168/1
@@;DDFFFHGHHHJGGGGGHGGEHBEGDHIIGCHIEHBHGGGCGHHCEHI
@186269/1
aaagcgttaccagcgcttgaggaagtaacggcagcactattgacactaag
+186269/1
B@@DFFDFHHHHHJJJJJJHJJJJJGHJJJJJIJIGIJJGHIGHJIIGIC
@186270/1
aaagcgttaccagcgcttgaggaagtaacggcagcactattgacactaag
+186270/1
CCCFFFDFHHHGHJJJJJIIJJGJJHJJIJJJJJGDGGHGHG>GEIIIJG
@2750311/1
ctacaacagtcaacatttcccacctttttcactcaaccatagctttctca
+2750311/1
@@@DDDDDFCFFFGIII>IIG@?@AEEHG@FHGHGIIIIIIIIIIIIIII
@186515/1
aaagctatggttgagtgaaaaaggtgggaaatgttgactgttgtagctga
+186515/1
CCCFFFFFHHFHHGIGHHJJJJJJCFHIIIJJJJJJIJJJJJJIJJJJJC
@186516/1
aaagctatggttgagtgaaaaaggtgggaaatgttgactgttgtagctga
+186516/1
CCCFFFFFHHFHHHJFHIJJJJJJFGHJIIJJJIJJIIIJIJJIJJJJJG
@186517/1
aaagctatggttgagtgaaaaaggtgggaaatgttgactgttgtagctga
+186517/1
CCCFFFFFHHHHHHJFHHJJJJJJFGIIIJIJJJJJIJIJHIJIGJJJJB
@705216/1
atatgatatgtatttattatattgtgaaaagggagcatttatttgatgca
+705216/1
BC@FFDFBFHHHHIJJJJJIHIJJJJJJJJJIIIIIJJJJJJJJJIJJGI
@5304950/1
tacaactgtttacctgtgtatgataaataaacttttttcgggtttggaaa
+5304950/1
CCCFFFFFHHHHHJJJGIIJJJIJJIJJJJJJJJJJJJJJJJHIJJIIJJ
@186852/1
aaagctgctagaagaggacggcatttatgatccaaaagaaattcccatga
+186852/1
CCCFFFFFHHHHHJJJJGIJJJIJJJJJJJJJJJIJJJIJJJJJJJJJJH
@5305212/1
tacaagaggcaggaagatttatcccccagaagactcccttcaaggttttg
+5305212/1
CCCFFFFFHHHHHGHBC@HHCFDHIIIBFHIGGHGIIIIIIIIHI?FHIG
@7338174/1
caaatagcggaccacaatatagttacgttaaaacagcagctgagattaat
+7338174/1
CCCFFFFFGGGHHGIHHHEHHGGGGIJJJJJJJJJIEGIFIJGGGIIIEI
@6336368/1
aaattttcttacccctagatatgtgaacagaaaaggagttgctctgccaa
+6336368/1
CCCFFFFFHHGHHJJJJJIJJJJJJIJIIJJJJJJIJJIJJIJJJJJJJG
@5836055/1
ttctggttcgagttccaagagttctctaatgggtgatttgggtactttat
+5836055/1
@@?DDDDDHFFDHHG@FI<GC<FFHIIIIIIHIGIGIIIGCBFFGHIIII
@6336925/1
aaatttttaaatttaaaaatgcgtgtgtgcaggtatatttatcacatcat
+6336925/1
CCCFFFFFHGHHHJIJJJJJJJJFHFG?FHIJJDGIIJJJGGHIIIJJJJ
@6336926/1
aaatttttaaatttaaaaatgcgtgtgtgcaggtatatttatcacatcat
+6336926/1
CCCFFFFFHHHHHJJJJJJJJJJHHGIHHIIJJDHIJJJJIIJJJIJJJJ
@6336927/1
aaatttttaaatttaaaaatgcgtgtgtgcaggtatatttatcacatcat
+6336927/1
CCCFFFFFHHHHHJJJJJJJJJJIJIJIGIJJJCGIIIJJIJIJIIJJJJ
@7852735/1
catccatttatgcaggacttctatctagtttcccacgccagtatacaggg
+7852735/1
CCCFFFFFHHHHHJJJGJIJJJIJJJJJJJJJJIJJJJJJJIGIJIJJJI
@2239503/1
cctggcttgtagtcagcttccaatttaatacaagcctctctgatagcagt
+2239503/1
@@@DDDDDADFBAEBDDDIDHBHDHICHGGFHIEGIDGCBDGHIIIIGIF
@4303358/1
gcattattgatttcgaggaaataatacgaacttcaattacacaaattagt
+4303358/1
CCCFFFFFHHHGHJIHIJJJJJJJJIJJJJJJJJIJJJJJJJJJJJJIJD
@5836609/1
ttctgtcaaaactgttgcgactagcacaacaaaaagatggcgaaacaatt
+5836609/1
@B@FFFFFHHHHHIIIJIIJJJJJIGIJJJJIHICHJJGIEGIIJIGIJJ
@1771751/1
catcttgtgagccgccattctcttggctagcttctttgacttgccagtgc
+1771751/1
CCCFFFFFHHHHHJJJEHIJJJIJJJJJJJJJJGIJJGHIJJGGIIIHHI
@1247177/1
caaatacctaaaccttcccactaaagttaaccagacaaagcacctatcga
+1247177/1
CBCFFFFFHGHDDGGIJJJJJJJJIGIIIIIEHHIIJIIGBHGGIGIJIE
@1247178/1
caaatacctaaaccttcccactaaagttaaccagacaaagcacctatcga
+1247178/1
CCCFFFFFHHHHHJJJJJJJJJJJJJIIJJJJJJJJJJJJJIJJJIJJJJ
@1247201/1
caaatacctcaccttacaaaataaaatacggcaaagagaagaaaggccga
+1247201/1
@@@DFFDFHHHHGIJIFEHIJEIIIIGIJJJIJJJGIEIGGHJIDGFHII
@1247202/1
caaatacctcaccttacaaaataaaatacggcaaagagaagaaaggccga
+1247202/1
CCCFFFFFHHHHHJJJJIJJJJJJJJJJJJJJJJIJJJJJJJJJIIJJJI
@1247322/1
caaatacgaactggtccaaatcgagggcgccatccacgagccaatcttcc
+1247322/1
@?@DDDDDHHHHHJFHGIJJIGGIIIDGIIIIJIIIIIIGGG7@EHEFGH
@1247323/1
caaatacgaactggtccaaatcgagggcgccatccacgagccaatcttcc
+1247323/1
CCCFFFFFHHHHHJHIJJJIJJJJJJJJJJJJIIJJJJIIJJJGIHHHHH
@1774209/1
catgaagcaagattttacctgaacaatttgaaatttttccaaacccgaaa
+1774209/1
CCCFFFFFHHHHHJJJJJJIJIJJJJJJJJJJJJJJJJJJJJJJJJJJJJ
@1774210/1
catgaagcaagattttacctgaacaatttgaaatttttccaaacccgaaa
+1774210/1
CCCFFFFFHHHHHJJJJJJJJHJJJJJJJJJJIGJJJJJIIJJJJJJJJJ
@1774211/1
catgaagcaagattttacctgaacaatttgaaattttttccaaacccgaa
+1774211/1
::?B:BA;A?B<B<2AF??<4A<<?3CFCH<H?EB@?E<BGB:?BBGFEA
@1774212/1
catgaagcaagattttacctgaacaatttgaaattttttccaaacccgaa
+1774212/1
@C@DFFFFHHGHHJJIJJJJIJIICHIJJIGJEIIJJJJJJIIDGIIJJJ
@1774314/1
catgaagctcgcttttcaaattctcgtgacttttctcccctgttcttaaa
+1774314/1
CCCFFFFFHHDAHGIJIIJJGIEGIJGE@GFHIJGDDGII;;BFADG9DG
@1774539/1
catgaagttgtctgcccctttcttaatcggttctgcatgaatgccatctg
+1774539/1
@@<DDDD2CFDDD<:EEB:F?<E:<?:A1<FG;:CC@??1B<?<:BDG<?
@1774540/1
catgaagttgtctgcccctttcttaatcggttctgcatgaatgccatctg
+1774540/1
CCCFFFFFHHHHHIJJJIIJIJJJJHJJJIIJJJJJJJJJIJJJJJJJJJ
@1774541/1
catgaagttgtctgcccctttcttaatcggttctgcatgaatgccatctg
+1774541/1
CCCFFFFFHHHHHJJJJJIJJJIJJJJJJJJJJJIJJJJJJJIJJJIIJJ
@3776843/1
cttggtttaacaacaggtctattaagttcagaattacagccagatagact
+3776843/1
CCCFFEFFHHGHHJIJJFHIIIJJJJIIJHHIJJJIJJIJJGIJJJIIJJ
@4305678/1
gcatttttaaatttaaaaatttattcaagtcaaaaataatatgtaaattg
+4305678/1
CCCFFFFFHHHHHJJJJJJJJJIJJJJJJJIJJJJJJJJJJJJIJJJJIJ
@7854799/1
catcgaacgatgtcaccacctgattggtgatatcagccgctccgggcgtt
+7854799/1
CCCFFFFFHFFHDGIJJIIJGGAHGICCGHJIHGI>GGGJGHJJ<FH<:=
@6337529/1
aaatttttgtcgagtcaaaagcgaagaatatttgaaaatttctaatattg
+6337529/1
CCCFFFFFHHHHHJHHIJJJJIJJJJJJJJJJJJJJJJJJJJJIIJJIJJ
@7855500/1
catcgataagacgaatggtaaagctgctaaaaaagcaggaaaagccc
+7855500/1
CCCFFFFFHHHHHJJJJJCFHIGIIJJJJJJJJJJGGIIIJJJJJJI
@7855501/1
catcgataagacgaatggtaaagctgctaaaaaagcaggaaaagccc
+7855501/1
CCCFFFFFHHHHHJJJJJHIJIIJJJIJJJJJJJIFIJIJIJJIIII
@6337858/1
aaatttttttcgggtttggaaaaatttcaaattgttcaggtaaaatcttg
+6337858/1
@@<4BDDDHHHHHIGIIIIIIIIIIIIIIIIIIIIIIIIIGHIIIIIIII
@6338105/1
aacaaaaagtgataatggatacaaatttgactactgtatagctttcttct
+6338105/1
@@<DDDDDFAD?F:AFF<F<C:ACH@BHCCEH9EBC1CEBDCFFEFIFAC
@6834412/1
atcatcattcaaacattgaagccagatcgataaaaaaatatcgcaatatt
+6834412/1
CCCFFFFFHHHHHJJJJJJJJJJJJJJJJJIJJJJJJJJJJFIJJJIJJI
@6340111/1
aacaaacctttcccaaatacttccacagtaactctaactctccttccatc
+6340111/1
CCCFFFFFHHHHHJJJJJJJJJJJJJJJJJEHIJJIHCHHDFHHIJJJJJ
@6340350/1
aacaaactccaccacaggaacctcaagcttggggtaaaccgcaagtttca
+6340350/1
CCCFFFFFHHHGHJJJJJJJJJJJJJJJJJJJJJDGHIJIJJJIJHIJJJ
@1775317/1
catgaatgccatctgggcccggggct
+1775317/1
@@@DDDDDFH3?DACCFHGH?F@@0:
@1776075/1
catgaccaaaaagtgaacagctatcgatacacagtcatagatccaatcct
+1776075/1
CCCFFFFFHHHHHCFHIJJJJJIJJJJJJJIJJIGHIJIIJJIJJIJJII
@1776076/1
catgaccaaaaagtgaacagctatcgatacacagtcatagatccaatcct
+1776076/1
CCCFFFFFHHHHHEGIJJJIJIJJJJJJJIJJJJIIJJJJJJJJJJJJJJ
@1776077/1
catgaccaaaaagtgaacagctatcgatacacagtcatagatccaatcct
+1776077/1
CCCFFFFFHHHHHFHJJJJIJJJJJJJJJJJJJJHIJJJJIJJJJJJJJJ
@1776212/1
catgaccatgatgcactcggccggaccgattcagcccccaccaagggaag
+1776212/1
B@@AFFFFHGHHHJJGHJIJJIJIIJJJJJJGGHJJJJJJJHGHF?BEAA
@5837841/1
ttctgtttgacattcgaaaagtaaacgtcagtttgcgtttcaatgcatcg
+5837841/1
CCCFFFFFHHHHHJJJJJJJJIIJJJJIIIIGIJJJIHIJJJIJJJJJIJ
@709086/1
atattcaatttcgataaaatggcatagtttggttgatttacagccgcttt
+709086/1
BB?DFFFFHHHHHHIJJJJJJJJJJJJGIGJJIJJIIJJJJJJIIIJJJJ
@5838404/1
ttcttaatcggttctgcatgaatgccatctgggcccggggctctgtgatt
+5838404/1
CCCFFFFFHHGHHJJJJIJJJJJJJIGIIIIIJJJJJIJJGGICGFF;DE
@191352/1
aaaggatttctcaacttgtttccgtgagttgctgaacaaatttgaaaaaa
+191352/1
BCCDDEFFHHHHHJJJJJHIJIJJGIJIHJJIJGIIIIJJJJJJJIJJJJ
@192207/1
aaaggctttcaatcaccacattatgaaattactcatagtgtcacgggaac
+192207/1
CCCFFFFFHHHHHJJJJJJJJJJJJJJJJJJJJJIJIJHIIIHGHIIJJJ
@192297/1
aaagggaacaatttttgtcgagttattgatttcgaggaataatacgaact
+192297/1
@;@DDDFDHHHGHIIIIHIIIIAEHIIGIIIIIGIGBHCHIIIIIIIGII
@192414/1
aaagggagcatttatttgatgcaaagtatagaggttgtacccaaactttt
+192414/1
BCCDDFDFHHHHHGHIIJJJIJJJEG<CHIEFHC?G;GFIIJJIGIJGGG
@192415/1
aaagggagcatttatttgatgcaaagtatagaggttgtacccaaactttt
+192415/1
BCCDFFFFHHHHHJJJJJIJJIJIJJBHIIJGIIGGIHIIJJJJIHIGJG
@192416/1
aaagggagcatttatttgatgcaaagtatagaggttgtacccaaactttt
+192416/1
BCCFFFFFHHHHHJJJJIJJJJJJJJHIJJJJJJHJJIJJJJJJJJJJJJ
@193392/1
aaaggtgaatatataactgacatgtttcatatgtagaacgaattttgtgc
+193392/1
@C<DFDDFHHGHGJJJJJJJJJJJJJJJJJJJJHIIJJJIJJJJJIJHII
@3279530/1
ctgcaaatcggccaacttcttgccgacggaattttttcagcgttttgtgg
+3279530/1
@@@DDDDDDFHGFB@EBHHCEHIIIEBHG@BBGIGIE@A@@B5;BAEA;?
@710344/1
atattgtgaaaagggagcatttatttgatgcaaagtatagaggttgtacc
+710344/1
@C<DFFDFHHHHHJJJJJIIJJIJJJJIJJJJJGIEGIIJJJJHHIHHHI
@710345/1
atattgtgaaaagggagcatttatttgatgcaaagtatagaggttgtacc
+710345/1
CCCFFFDFHHHHHIJIJIJJJJIJJJJJIJIJJIGFHIIJJJJHIJJJJJ
@710346/1
atattgtgaaaagggagcatttatttgatgcaaagtatagaggttgtacc
+710346/1
CCCFFFEFHHHHHJJIJJIIJJIJJJJJJJJJJJJHIJJJJJJHIJIJJJ
@5313564/1
taccacaatattctccaaatcttcgatgatctcctgtctgggtggttgca
+5313564/1
CCCFFFFFHHHHHJJIHIJJIIJJJIIJJJJJJJIJGIIJIJFGIGIIJI
@5313583/1
taccacacgaaaggcagttcaccatcgcttgtcatgtgttgaaattccgc
+5313583/1
;??BBDBDFDDHFI?GEAEECHIIGEHIEEHHIEDG<BGDGHGIGGHHGE
@7345472/1
caaatcgagggcgccatccacgagccaatcttccgctaccgcgtgttcct
+7345472/1
CCCFFFFFFHHHHIJJJJJJJIIJIJIJJJJJJJGIIJJJJHEBCAEEED
@6835689/1
atcatcttctggagtcacccaacaacaacacttcgactacagatattcgc
+6835689/1
CCCFFFFFHHHHHJIHIJJJJJIJJJJJJJJJJJJIJJJJJJJJJJJJIJ
@6836004/1
atcatgaagctcgcttttcaaattctcgtgacttttctcccctgttctta
+6836004/1
CCCFFFFFHHHHHGHIIJIIIJJJIJJJGHCFFHIIGHGIJJAGGGHEH>
@6836068/1
atcatgaccaaaaagtgaacagctatcgatacacagtcatagatccaatc
+6836068/1
CCCFFFFFHHHHHJJHIIHIGAGFHIHIHDGEIGIIGHIIIJJGBHGIIJ
@2755504/1
ctacaatggtcctaaagcaaaaaggagaagaccttttaaaatcatacagt
+2755504/1
CCCFFFFFHFHHHIJJJJJJJJJJJJJJJJIJJJJJJJJJJJJJJJJJJF
@6837177/1
atcatgtttactaatctgctttgagcaaccagtaccagttgcttccactc
+6837177/1
CCCFFFFFHHHHHJJJJJJJJJJJJJJJJJJJHIIJJIJJIIJJJJJJIJ
@4307502/1
gccaaacacacatagtacctctccacaaaaagggaaataaacaaggatgt
+4307502/1
@@@DDDDBDHDBDEBACGH@H3AAFHIIGGGIIICCA9BG@B<F@F89D?
@4307503/1
gccaaacacacatagtacctctccacaaaaagggaaataaacaaggatgt
+4307503/1
CCCFFFFFHHHHHJJHIJJIJJJJJJJIJJJJIJJIJJJJJJJJJJJJIB
@4307504/1
gccaaacacacatagtacctctccacaaaaagggaaataaacaaggatgt
+4307504/1
CCCFFFFFHHHHHJJHIJJJJJJJJJJJJJJJJIJJIIJJJJIJJIJJIF
@4307505/1
gccaaacacacatagtacctctccacaaaaagggaaataaacaaggatgt
+4307505/1
CCCFFFFFHHHHHJJHIJJJJJJJJJJJJJJJJJIJJJJJJJIJJJJJIF
@4307679/1
gccaaacattcggcagccaagaacttgctggatctcttggtcggaaaa
+4307679/1
?@@BDDDADCD??:FH?<FFFDBFD?<BC?<8DD???B:3D<??F=6B
@3281946/1
ctgcaaggattgccacatcttgtgagccgccattctcttggctagcttct
+3281946/1
CCCFFFFFHHHHHJJJIJJJJJHJJJJJJJJJJJJJJJJJJJJJJJJJJJ
@3781071/1
cttgtacctattgaattgtgtacaatagaagataatcagacaattaatag
+3781071/1
:1:BDFFFHHHHHIJJJIHIIJIIIJIIJJIJGIJJIJIJJIIJJJJJJE
@7857659/1
catcgttacaataagttattcggacaagttataccgaataaaaaaggaaa
+7857659/1
@C@FFDDFHHHHGJJAFGHIJGIJJJIIIJIJJJJIIJJIJJJIJHGIJJ
@7857786/1
catcgttcgatgacaaagtgatgggcaatcccattggctggctccaagag
+7857786/1
CCCFFDDFHHHGHJJJIJEHGHIJIIIIJJJIIJJIIHFIIGGIHGIGDA
@7857787/1
catcgttcgatgacaaagtgatgggcaatcccattggctggctccaagag
+7857787/1
CCCFFFFFHHGHHJJJJJFHIJIIJIIJJJJJJJJJIJJJJIIJJGHG@H
@3783010/1
cttgtagtggattcctaatattttttagtgaacctctctaacgtctttat
+3783010/1
BCCFDFFDHHFHHJJJJJIIJJJJJJJJHIJJJJJJJJJJJJJJJJJJJJ
@7859622/1
catctcggatcttgctactaatattcgattcgataggtgctttgtctggt
+7859622/1
CCCFFFFA<FHAHGIGIIIGIIEGHIIGIIIIGDCGFFFHGGIICGIII@
@3784134/1
cttgtatcacttattgcgtctttgctttggtcactttacgcgcgaaaacc
+3784134/1
@@@DDDDFHHFHHGJGIIHGIIJGGHIJIIHIEIHJJIJJIJJJIIJIHH
@3784135/1
cttgtatcacttattgcgtctttgctttggtcactttacgcgcgaaaacc
+3784135/1
@@@DDDFDFHDHDHIAAACDFHIDFHIJBHFH@FIIJGIIIGII<GGIHH
@3784136/1
cttgtatcacttattgcgtctttgctttggtcactttacgcgcgaaaacc
+3784136/1
@CCFDDFFGFFFHGIIJIGGGGJFIJIJIFIJJJJJEHGCGIJJGBGIHH
@3784137/1
cttgtatcacttattgcgtctttgctttggtcactttacgcgcgaaaacc
+3784137/1
B@CFDEFFFHGHHJJIIGGIIJIJIJJJJIIGHJJIJJJIJJIIGHIIFF
@3784138/1
cttgtatcacttattgcgtctttgctttggtcactttacgcgcgaaaacc
+3784138/1
BBCFDFFFGHFHFGIGHGFHGIJGIIJJIIHIIJJJJJJJJJJJJJJJHH
@3784139/1
cttgtatcacttattgcgtctttgctttggtcactttacgcgcgaaaacc
+3784139/1
BCCFDFFFHHHHHJJJJJIJJIJJJJJJJJHGGIJJJJJIIJJJIJIJHH
@3784140/1
cttgtatcacttattgcgtctttgctttggtcactttacgcgcgaaaacc
+3784140/1
CCCFDFFFHHHHFIIGIIGHIJJGIIJJIIGIIJJJJJJJJJJJGGHJHH
@3784141/1
cttgtatcacttattgcgtctttgctttggtcactttacgcgcgaaaacc
+3784141/1
CCCFDFFFHHHHHJJJJJIIIJJJJJJJJIHIJJJJJJIJIJIJGGIIHH
@3784142/1
cttgtatcacttattgcgtctttgctttggtcactttacgcgcgaaaacc
+3784142/1
CCCFFFFFHHHHHJJIJJGHIJJJIJJJJJHIJJJJJIIJJJJJJJJJHH
@1777554/1
catgagttttgtgattctccgaagagtatgtctcgaaagacttcgacttt
+1777554/1
BCCFDFDDHHHHHIJJJGIJJIJJJJCHIIJJIJGFHI<DCGHEGDHGGJ
@5314960/1
taccattcgtcttatcgatgcattgaaacgcaaactgacgtttacttttc
+5314960/1
CCCFFFFFHHHHHIJJJJIEHIIJIJIIGIGIIJJJJJJJHIJJJJJJJJ
@1778075/1
catgatgctgcatacaatgcattaaagctgttagaagaggacggcattta
+1778075/1
CCCFFFFFHHHHHJJJJJJJJJGHJJJJJJJJJJJJJJJJJJJJJJJJJJ
@5841225/1
ttcttctcttggtgaacacatactttattcgtcat
+5841225/1
??@BDDDDHDFD2A:EHD?AFC?<FCAA9<<2@?C
@195609/1
aaagtatagaggttgtacccaaacttttcggggtgcaatcttcttttccg
+195609/1
@?@DDDDDDFFHHG;8EG@FGGGFHG?C@ED6:DDFDD???FCHIIIIII
@195610/1
aaagtatagaggttgtacccaaacttttcggggtgcaatcttcttttccg
+195610/1
BCCFDEFFHHHHHIJIJJJJJJJJJJJJJJJJJGHIJJJJJJJJJJJJJJ
@4825029/1
gtccacgtaggttacctcgaaggattgttcgctagcgatctcctgca
+4825029/1
C@@FFFFDHHHHHJIIIJJJJJJJJJJJGIJJJJJJJJGHHIJJJJJ
@2248887/1
cctgtgtatgataaataaacttttttcgggtttggaaaaatttcaaattg
+2248887/1
BC@FDFEFHHHHHJJJJJJIJJJJJJJJJIFHIGIHIJJJJJJJJJJJJI
@712072/1
atattttcttgtatcacttattgcgtctttgctttggtcactttacgcgc
+712072/1
CCCFFFFFGHHFHHIGIGHIJJIIIGHIJIEIJJJGGGDFHIIIIJJJJJ
@712797/1
atattttttagtgaacctctctaacgtctttatagaatgtcaatgttatt
+712797/1
@@@FFDFEADDACEHDHHIGGCHIIEFHEEHGEBFDGFE@FGGIFFBFHG
@712798/1
atattttttagtgaacctctctaacgtctttatagaatgtcaatgttatt
+712798/1
CCCFFFFFHHHHHIJJJJJIJJIJJIIJJJJJJIJIIJIIJIIIIHIJJJ
@2249975/1
cctgttcttaaataaagtgtactttattgaaaaattagtaaaacataatg
+2249975/1
@C@FDFFFHHHHHJJJGCHHGIIJJJJJIIJJJJIJJJHIJJJJJJJJII
@2249976/1
cctgttcttaaataaagtgtactttattgaaaaattagtaaaacataatg
+2249976/1
BBBFDFFFHHHHHJJJJGIIJJJJJJJJJIJJJIIJJIGIIJJJJJJJJI
@2249977/1
cctgttcttaaataaagtgtactttattgaaaaattagtaaaacataatg
+2249977/1
BCCFFFFFHHHHHJJJJFHIJJJJJJJJJJJJJJJJJJHIIJJ3HHIJJJ
@6346874/1
aacaagccaatcagaccaacggaacgcccggagcggctgata
+6346874/1
C@CFFFFFGHGHHJJJIJJIJJJJJJJJJJIIIJJGHAH9AC
@196423/1
aaagtattgtaccttgtgggatgacaacgatatgtcaaacgacgacattg
+196423/1
@@@FDDEFFHFHHIJIFHIGGHEIIIGJIGGDHGIIJJIJJJIGHIJGEF
@3285397/1
ctgcacacacgcatttttaaatttaaaaatttattcaagtcaaaaataat
+3285397/1
@@8;DFFFHHHHHIIIIIIIIIIIIIIIIIIIIIIIIIIGIIIIIIIIII
@3285398/1
ctgcacacacgcatttttaaatttaaaaatttattcaagtcaaaaataat
+3285398/1
CCCFFFFFHHHHGJJJJJJJJJJJJJJIIJJJJJJJJJJGIJJJJJJIJJ
@3285399/1
ctgcacacacgcatttttaaatttaaaaatttattcaagtcaaaaataat
+3285399/1
CCCFFFFFHHHHHJJJJJJJJJJJJJJJGIJJJJJIJJIEHJJJJJJJJJ
@3285400/1
ctgcacacacgcatttttaaatttaaaaatttattcaagtcaaaaataat
+3285400/1
CCCFFFFFHHHHHJJJJJJJJJJJJJJJJIJJJJJJJIJGIIIHGJIIJJ
@3285401/1
ctgcacacacgcatttttaaatttaaaaatttattcaagtcaaaaataat
+3285401/1
CCCFFFFFHHHHHJJJJJJJJJJJJJJJJJJJJJJJJIJIJJJJJJJIIJ
@197645/1
aaagtgaccaaagcaaagacgcaataagtgatacaagaaaatatacagac
+197645/1
BCCFDEFFHHHHHJJJJJJJ1FHIJJJIEFHIJJJGJJJJJJJIIJJJIJ
@197650/1
aaagtgaccacaagcaatgtcaaagagaaggatagcaactaattttacaa
+197650/1
@?@ADDDEFHDHDAHII>AFHHHIC;CHEGGGEHG<FHBBFBFHGDFBDB
@3286023/1
ctgcaccaagcattggtggcgattggtcaatgttttttcttcgatgtcc
+3286023/1
@@@DFDDEFAHFHIIICG@C@8@FGB::DFAFDGEGIG@FHFGGBCF>C
@3286024/1
ctgcaccaagcattggtggcgattggtcaatgttttttcttcgatgtcca
+3286024/1
CCCFFFFFHGHFHJIIAFHHGFGGII?CFHIJGIIJJICHIGCDHGGGIE
@3286025/1
ctgcaccaagcattggtggcgattggtcaatgttttttcttcgatgtcca
+3286025/1
CCCFFFFFHHHGHJGHBHIJJIIHIJHIJJJJIJJIJIJJJJIJJJHIJI
@3286026/1
ctgcaccaagcattggtggcgattggtcaatgttttttcttcgatgtcca
+3286026/1
CCCFFFFFHHHHGIIIEHIIJHIHIIFHIIGHHGIJIJHIJJGHJJJIJJ
@6348421/1
aacaatctgccttctacatttgcgagtgacgaagagactctcagcttcaa
+6348421/1
CCCFFFFFHHHHHJJJJJJJJJJJJJFHIIJJIJJJJIJJIJJJIIJJJG
@3286104/1
ctgcaccaggcattggtggcgattggtcaatgttttttcttcgatgtcca
+3286104/1
CC@FFDFFHGHHDIGI?EGBBCFHGGCCHGIGGBGGGIIIJDFCHIBFGG
@3286105/1
ctgcaccaggcattggtggcgattggtcaatgttttttcttcgatgtcca
+3286105/1
CCCFFFFFGHHHHJJJFHIJIGIIIIFHHIJJHIJJJJIJJJIIIJJJJE
@3286106/1
ctgcaccaggcattggtggcgattggtcaatgttttttcttcgatgtcca
+3286106/1
CCCFFFFFHGHHHJJIEHHGIFHIJJHIGIJIHJIJJJGIJJJHIJIJJI
@1778793/1
catgattttgaggtactcgagggcatgatgagcagccgagcccttggctt
+1778793/1
BCCFFFFFHHFHHAFGGIIGJJJJJJIJJIIJJIIIIIIGFGI@FCHGGG
@5843434/1
ttcttgtatcacttattgcgtctttgctttggtcactttacgcgcgaaaa
+5843434/1
;=?BD<2ADD?BDEEEE::@@?ACFIIEEE<9ECEEEFCDDCADD?AADD
@1779096/1
catgcataaaatataataaaaatttatagttttttgcatttttattcggc
+1779096/1
CCCFFFFFHHHHHJJJJJJJJJJJJJJIJHIIJJJJIIJJJJJJIJJJJI
@2251212/1
cctgtttgttcttaaataaagtgtactttattgaaaaattagtaaaacat
+2251212/1
@@?DBDDDFF?FFBGI>CII<3AAEHHHIFII@FHIIICFEFDGIIIIIE
@5317567/1
tacgaacttccatagattcaaatgaagtaaacaacatacgtttttcattt
+5317567/1
CCCFFFFFGHHHHJJGIGJJJIJJJFEFHGIHGIIEIIGIHIJJJJIIII
@5317568/1
tacgaacttccatagattcaaatgaagtaaacaacatacgtttttcattt
+5317568/1
CCCFFFFFHHHHHJJIJJJJJJJJJJJHHJJJJJJIJJIIHIJJJJJJJI
@5317569/1
tacgaacttccatagattcaaatgaagtaaacaacatacgtttttcattt
+5317569/1
CCCFFFFFHHHHHJJJJJJJJIIJJJJHHIJJJJJJJJJJFHIJJJJIJJ
@2252069/1
ccttaacaacgatctggtggccaccggaaccggaagatcgaagaaagacg
+2252069/1
CCCFFFDFHHHHHIGHGEGGGGGHGIGHGHHIGIJJJJIJJIJGIJJJHH
@2252070/1
ccttaacaacgatctggtggccaccggaaccggaagatcgaagaaagacg
+2252070/1
CCCFFFFFHHHHHJIIJFHIJICHIIIHHIJIJIJJIGHJGEIJIIIJGE
@7349712/1
caaatgccaacgatggtattaatttagagaggttagaaacaattggtgat
+7349712/1
CCCFFFFFHHHHFHIICGHJJJJJJJJJJJIJGIIJJIJJIJJJJJFHHI
@4312267/1
gccaaattgctctactctcaagaaatggcctccatgccgagcaagactcc
+4312267/1
@@?DDDFFHGHHGJIJJIJJJIJJJJJIIIJJJJJJJIJGIJJJJJJIJJ
@4312268/1
gccaaattgctctactctcaagaaatggcctccatgccgagcaagactcc
+4312268/1
@@CFFFFFHGGHFIGIBBGIICEHIHHGIIJIJIGGGIIIIJIIJJJIJJ
@4312269/1
gccaaattgctctactctcaagaaatggcctccatgccgagcaagactcc
+4312269/1
CCCFFF:DHHHHHJJJJJJIJJJJJJJJJJJJJJJJJJJIJJJIJJJJJJ
@4312270/1
gccaaattgctctactctcaagaaatggcctccatgccgagcaagactcc
+4312270/1
CCCFFFFFDHFGHGIFGHGGHHIGGEBFEGGIIJJIIGGGIGIE@HCHHF
@4312271/1
gccaaattgctctactctcaagaaatggcctccatgccgagcaagactcc
+4312271/1
CCCFFFFFHHGHHJJJJIJIJJJJJJJJJJJJJJJJJJJIJJJJJJIJJJ
@4312272/1
gccaaattgctctactctcaagaaatggcctccatgccgagcaagactcc
+4312272/1
CCCFFFFFHHHHHIJJJJJJJJJJJJJJJJJJJJIJJJJJJJJJIIJJJJ
@4312273/1
gccaaattgctctactctcaagaaatggcctccatgccgagcaagactcc
+4312273/1
CCCFFFFFHHHHHJJJJIJIJJIJJJIIIJJJJJJGIGIEHJJJJJJIIJ
@4312274/1
gccaaattgctctactctcaagaaatggcctccatgccgagcaagactcc
+4312274/1
CCCFFFFFHHHHHJJJJJJJJIJJJIIIIIJJJJJJJJJIJJIJIIJJIJ
@7350262/1
caaatggacaatcgtgtgcgctgataggaggccaccaagaccagatgact
+7350262/1
CCCFFFFFHHHHHJHIHHHIIIIJIJJJJJJJIJJJJJGGIJJJIJJJJJ
@1779563/1
catgccctcgagtacctcaaaatcatgaccaaaaagtgaacagctatcga
+1779563/1
CCCFFFFFHHHHCGHHEHGIIIDEGGHIIIGIIIIB:BFHGGEEHIIIII
@1779585/1
catgccgagcaagactcccgtcagcgtcctccaggagttgctgagccgtc
+1779585/1
CCCFFFFFHHHHHJJJJJJJJJIJJJIJJJJJJJJIJHHIJJJIJJJJII
@6350056/1
aacaatttttatcgagttattgatttcgaggaataatacgaacttccata
+6350056/1
CCCFFFFFHHHHHJJJIIJJJJIJJJJJJIJIIJJJJJJIJJJJJJJIJJ
@6350080/1
aacaatttttgtcgagttattgatttcgaggaataatacgaacttccata
+6350080/1
CCCFFFFFHHHHHJJJHHJJJIHIJJJJJJJJJJJIJJJJIJJIJJJJJJ
@7351239/1
caaatgtagaaggcagattgttaccctccacgggtaaatcctgcaaggat
+7351239/1
BB;DDFEFHHHHHJJJJJJJJJJJJJJJJJJIIJHIJJJJJJJJIJJJJJ
@7351240/1
caaatgtagaaggcagattgttaccctccacgggtaaatcctgcaaggat
+7351240/1
CC@FFFFFHHHHHJJJJJJJJJJJJJJJJJJJIJDGHIJJIJJJJJJJJI
@2761114/1
ctacaggcagtgttaacgattatacgaaagatctagaaaactacagatat
+2761114/1
@C@FFFFFHHHGHJIIBGDGHIFIFEDHIIJ@BGHIJJGIFGIIGIGIIF
@7351719/1
caaatgtcgcaaattatgtcacataaatgtcaaaatgccacataatttgc
+7351719/1
@@@DDDDDBDFF?GIGBHCH<EFHIHDFGIDEDBFHCAGHIDIGBDFDGC
@7351720/1
caaatgtcgcaaattatgtcacataaatgtcaaaatgccacataatttgc
+7351720/1
CCCFFFFFHHHHHJJJJJIJIJJJJJJJJIIGIIJIJIJJJIJGIJIJJI
@7351721/1
caaatgtcgcaaattatgtcacataaatgtcaaaatgccacataatttgc
+7351721/1
CCCFFFFFHHHHHJJJJJJJJJJIJJJJJIJJJIJJJJIJJJJJJJJJJG
@7864710/1
catgaagcaagattttacctgaacaatttgaaattttttccaaacccgaa
+7864710/1
CCCFFFFFFHHHHJJJJJJJJFFHGIHIJIJIGIJGIJJJJHHIJJIIIJ
@7864802/1
catgaagctcgcttttcaaattctcgtg
+7864802/1
@@@DDDDDH<@CBGHI@@HIBH@FEGFE
@7864803/1
catgaagctcgcttttcaaattctcgtgacttttctcccctgttcttaaa
+7864803/1
CCCFFFFFHHHHHJJJJJJJJJJJJIJJIJJJJJJIJJJJIIJJJJJJJJ
@7864804/1
catgaagctcgcttttcaaattctcgtgacttttctcccctgttcttaaa
+7864804/1
CCCFFFFFHHHHHJJJJJJJJJJJJJIIJJJIJJIIIIJIGGGIIJIJJJ
@7864805/1
catgaagctcgcttttcaaattctcgtgacttttctcccctgtttgttct
+7864805/1
CCCFFFFFHHHHDHIJIJJJJJGIJIGHIJIJJJJIJJJJJIGIGIJJHJ
@7865104/1
catgaagttgtctgcccctttcttaatcggttctgcatgaatgccatctg
+7865104/1
@@CFFDFDFFDFHGIJGJIGIAHGHIFHGGHII@FEG@FF@DHGHIHHHB
@7865105/1
catgaagttgtctgcccctttcttaatcggttctgcatgaatgccatctg
+7865105/1
@CCFDFFDHGHHGGIJJJGHGGDFFHIJII?FEGIHIICGH9GHJEHHF9
@7865106/1
catgaagttgtctgcccctttcttaatcggttctgcatgaatgccatctg
+7865106/1
B?:BDFFFHHHHHJJJJJIJJIJJJJJJJJJIJJIJJIJJIJJJJIIIII
@7865107/1
catgaagttgtctgcccctttcttaatcggttctgcatgaatgccatctg
+7865107/1
CCCFFFFEHHHHHJIJJJGIJJIIIJJIJIEHGGEHIIIIHIGHIIGHGH
@7865108/1
catgaagttgtctgcccctttcttaatcggttctgcatgaatgccatctg
+7865108/1
CCCFFFFFHDHHHGJJIIIIIIIJJIJJJJGIJJJJJIIJJJGJJJIIII
@199600/1
aaagtttatttatcatacacaggtaaacagttgtacagtagaggataaac
+199600/1
CCCFFFFFHHHHHJJJJJJJJJJHHJJJJJJJJJJJJJFHGIJJJJJJIJ
@6352088/1
aacacgctgagaaagctatggttgagtgaaaaaggtgggaaatgttgact
+6352088/1
@CCFFFFFDHGHHGGHIJJIIFGHCG1?FAHIJIG?B@DHIGEHB?FEDB
@6352089/1
aacacgctgagaaagctatggttgagtgaaaaaggtgggaaatgttgact
+6352089/1
CCCFFFFFHHHHHJJJJJJJJHHJJJFHIJJJJJJBHHIH?FHIHIIIII
@7865916/1
catgaatgccatctgggcccggggctctgtgatttcttagtgtcaatagt
+7865916/1
CCCFFFFFHHHHHJJJJJJJJJJJJJJIJHIGIJJIJJIIIIGIGHIJIC
@5845445/1
ttcttttccggaaaatgctcgaaaactcaattggcgcacattcagcaggt
+5845445/1
CCCFFFFFHHGGHJJIJJJJIIJJJJJJJJJJJJJJJIJJJJJJJJJJJF
@5845446/1
ttcttttccggaaaatgctcgaaaactcaattggcgcacattcagcaggt
+5845446/1
CCCFFFFFHHHDHJJIIIIIGJJJJJJJJJJJJJJIIIJIJJIIJJJJI=
@3788081/1
cttgtcatgtgttgaaattccgcgaaattggcactggcaagtcaaagaag
+3788081/1
@CCFBEDDHFDFDGIHIJIIGHHIIIIJIIGEHGGIIFIJJEFFEHIGHG
@2253768/1
ccttaatcagctacaacagtcaacatttcccacc
+2253768/1
CCCFFFFFHHHHHJJJJJIGIJJJJJJJJJJJ?E
@2253769/1
ccttaatcagctacaacagtcaacatttcccacctttttcactcaac
+2253769/1
CCCFFFFFHHHGHJIJJIJHGIJIIIJJJJJIIJJJJJIIJJJJJJJ
@2253770/1
ccttaatcagctacaacagtcaacatttcccacctttttcactcaaccat
+2253770/1
:B14BDFFHHHHHJJJJJJHHJJJJJJJJJJJJJJJJJJJJJJJJJJJJI
@2253771/1
ccttaatcagctacaacagtcaacatttcccacctttttcactcaaccat
+2253771/1
=B1=DDEFHHHHHJJJIJJIJJJJJJJJJJJJJIIIJJJJJJJJJJIJJH
@2253772/1
ccttaatcagctacaacagtcaacatttcccacctttttcactcaaccat
+2253772/1
@?@D=?D;ABFFHGII@E@HGGEIEGIIIIIGGHHIIFEDH@@@;@GGCD
@2253773/1
ccttaatcagctacaacagtcaacatttcccacctttttcactcaaccat
+2253773/1
@@@DDDDD>FDHF@GIBGGIGGIEIIIIIIGIIGIIIIIIIGIGHIGGII
@2253774/1
ccttaatcagctacaacagtcaacatttcccacctttttcactcaaccat
+2253774/1
@C@DDDDDHDFFBBHHEGGIEHHGFGIIIGIGGGGGHGGGGHIIIIIIII
@2253775/1
ccttaatcagctacaacagtcaacatttcccacctttttcactcaaccat
+2253775/1
@CCDFFFFHHHHHJJJJJJIHJJJJIJJJJJJJJJJJJJJJJJJJJJJJJ
@2253776/1
ccttaatcagctacaacagtcaacatttcccacctttttcactcaaccat
+2253776/1
BCBDFFFFHHHHHJJJJJJHHJJJJJJJJJJJJJJJJJJJJJJJJJIIJI
@2253777/1
ccttaatcagctacaacagtcaacatttcccacctttttcactcaaccat
+2253777/1
CCCFFFFBHHGFDIIIDHGIE@DGHIIIIIIIIIIIIIIGHIIIIIIIIC
@2253778/1
ccttaatcagctacaacagtcaacatttcccacctttttcactcaaccat
+2253778/1
CCCFFFFFGHHHHJJJJIJHGHIJJJJJJJIIJJJJJJJJJJJJJIIJJI
@2253779/1
ccttaatcagctacaacagtcaacatttcccacctttttcactcaaccat
+2253779/1
CCCFFFFFGHHHHJJJJJIHHIJJJJJJJJJJJJJJJJJJJJJJJJJJJJ
@2253780/1
ccttaatcagctacaacagtcaacatttcccacctttttcactcaaccat
+2253780/1
CCCFFFFFGHHHHJJJJJJIIJJJJJJJJJJJJJJJJJJJJJJJJJJJIJ
@2253781/1
ccttaatcagctacaacagtcaacatttcccacctttttcactcaaccat
+2253781/1
CCCFFFFFHGGHHJJJJJIHIJJJJJJJJJJGJJJJJJJJJJJJJJJJJJ
@2253782/1
ccttaatcagctacaacagtcaacatttcccacctttttcactcaaccat
+2253782/1
CCCFFFFFHGHFHIIJIGGFHHIJJJJJJJJGHJJJJJJGIJJJGJHIIG
@2253783/1
ccttaatcagctacaacagtcaacatttcccacctttttcactcaaccat
+2253783/1
CCCFFFFFHHGHHJJJJJJIJJJJJJJJJJJJJJIJIJJJJJJJJJJJJJ
@2253784/1
ccttaatcagctacaacagtcaacatttcccacctttttcactcaaccat
+2253784/1
CCCFFFFFHHHGHJJJJJIGHIJJIIJJJJJJJJJJJJJHIJJJJJJJII
@2253785/1
ccttaatcagctacaacagtcaacatttcccacctttttcactcaaccat
+2253785/1
CCCFFFFFHHHHHIJJIGIHIIIJJJJJJJJGJJJJJJJJJJJJJJJJJI
@2253786/1
ccttaatcagctacaacagtcaacatttcccacctttttcactcaaccat
+2253786/1
CCCFFFFFHHHHHIJJJEIAFHIJJJJJJJJIJJJJJIJJJJJJJJJJJH
@2253787/1
ccttaatcagctacaacagtcaacatttcccacctttttcactcaaccat
+2253787/1
CCCFFFFFHHHHHJIJJJJHHIJJJJJJJJJJJJJJJJJIJJJJJJJJJI
@2253788/1
ccttaatcagctacaacagtcaacatttcccacctttttcactcaaccat
+2253788/1
CCCFFFFFHHHHHJJJGIIHHHIJJJJJJJJIIJIJJJJIJJJJJJJJJH
@2253789/1
ccttaatcagctacaacagtcaacatttcccacctttttcactcaaccat
+2253789/1
CCCFFFFFHHHHHJJJJIIIIJJJJJJJJJJJJJJJJJJJJJJJJJJJJJ
@2253790/1
ccttaatcagctacaacagtcaacatttcccacctttttcactcaaccat
+2253790/1
CCCFFFFFHHHHHJJJJJIEHIJIJJJJJIJGIJIJIJJJGJIJIEIJIJ
@2253791/1
ccttaatcagctacaacagtcaacatttcccacctttttcactcaaccat
+2253791/1
CCCFFFFFHHHHHJJJJJIIIIJIJJJJJJJJJJJJJJJJIJJIJJJJJI
@2253792/1
ccttaatcagctacaacagtcaacatttcccacctttttcactcaaccat
+2253792/1
CCCFFFFFHHHHHJJJJJJHHIJJJJJJJJJJJJJJJJJJJJJJJJJJJI
@2253793/1
ccttaatcagctacaacagtcaacatttcccacctttttcactcaaccat
+2253793/1
CCCFFFFFHHHHHJJJJJJHIJJJJJJJJJJJJJJJJJJJJJJJJJJJJJ
@2253794/1
ccttaatcagctacaacagtcaacatttcccacctttttcactcaaccat
+2253794/1
CCCFFFFFHHHHHJJJJJJIIJJJJJJJJJJIJJJJIJJJIJJJJJJJJI
@1260476/1
caaatgccaacgatggtattaatttagagaggttagaaacaattggtgat
+1260476/1
CCCFFFFFHHHHHJJJCFHJJJJJJJJJJJJJGIIJJJJJJJJJJJFHIJ
@5846471/1
ttgaaaaccttgtagtggattcctaatattttttagtgaacctctctaac
+5846471/1
@CCFFFFFHHHHHJIGIJHHHEGHIIJHIIIJJJJEGHIJJIJIJJJJII
@5846472/1
ttgaaaaccttgtagtggattcctaatattttttagtgaacctctctaac
+5846472/1
CCCFFFFFHHHHHJJHIJHIIIJJJJJJJJJJJJJJHIJJJJJJJJJJJI
@4313970/1
gccaactcttcgtcactcgcaaatgtagaaggcagattgttaccctccac
+4313970/1
CCCFFFFFHHHHHJIJIJGHGIJJJCFIJJJJIJIJJJJJJJJJJJJJJJ
@1781446/1
catggaggccatttcttgagagtagagcaatttggcttcttcccccaagg
+1781446/1
CCCDFDFFHHHHHJIIJIGIGHCHGHIJJIJJJIGIJJCHJIIJIIBGIJ
@7866723/1
catgaccaaaaagtgaacagctatcgatacacagtcatagatccaatcct
+7866723/1
CCCFFFFFHHHHHFHIJJJJJJJJJJJJJJIJJJEGIJJJJJIJJJJJJJ
@717440/1
atcaaataaatgctcccttttcacaatataataaatacatatcatatcat
+717440/1
CCCFFFFFHHHHHJJJJJJJJJJJJJJJJJJJJJGIJJIJIJJJJJJJJJ
@2765789/1
ctacatttgcgagtgacgaagagttggccactaaactgggcagctcggct
+2765789/1
@@@DDDDDFFDA@1A??:?FFADCBE@GEE=GFEIIFFEIIIEC>F@@FA
@200732/1
aaataaaaaaaaaaaataatagttcttcaagatatattcttcaggggatc
+200732/1
CCCFFFFFHHHHHJJJEHGIJJIIIJEHIIIIIIGIJIIJJIIJHFGEFF
@201067/1
aaataaaatacggcaaagagaagaaaggccgatagaatgaagtgaaagtc
+201067/1
CCCFFFFFHHHHHJIJIJJIGJIJJJJJJIJIJJJJJJIJJJJJJJJJHC
@201068/1
aaataaaatacggcaaagagaagaaaggccgatagaatgaagtgaaagtc
+201068/1
CCCFFFFFHHHHHJJJJJJJIJIJJJJJJJJJJIJJJJJIJJHGIGIIHI
@7868149/1
catgagttttgtgattctccgaagagtatgtctcgaaagacttcgacttt
+7868149/1
CCCFFFDFHHGHHIJJJJJJJIIJIJHHIJJJJJJDHI:???G?B?BDDH
@6843058/1
atccaatcctataattatccatttcctgtaattctggtttctctatagtt
+6843058/1
CCCFFFF8FHFHGIIJIJIJJJJJJJJJJJJJJJJIIHIJJJJJJJIJFI
@6843059/1
atccaatcctataattatccatttcctgtaattctggtttctctatagtt
+6843059/1
CCCFFFFFHHHGHJIIJJJJJJJJJJJJHIGIJJJJIGHIIIIJIJJJIJ
@6843060/1
atccaatcctataattatccatttcctgtaattctggtttctctatagtt
+6843060/1
CCCFFFFFHHHHHJJJJJIJJJJJJJIJHJIIJJJJIHIJJJJJJJJJII
@6843061/1
atccaatcctataattatccatttcctgtaattctggtttctctatagtt
+6843061/1
CCCFFFFFHHHHHJJJJJJJJJJJJJIJHJJJJJJJJHIJJJJJIJJJJJ
@5321053/1
tactaatctgctttgagcaaccagtaccagttgcttccactccggctact
+5321053/1
CCCFFFFFHHHHHJJJJJJJJJJJJJJJJIIJJIJJJJIJJJJJJJIJJG
@5321676/1
tactatgtgtgtttggctagattctgtttgacattagaagagtaaacgtc
+5321676/1
CCCFFFFFHHHHHJJJJJJIJJJJJJJJJJJJJJJIJJJJJJJJJJJJHI
@7354438/1
caaattatgtcaaattttgacatttatgtaacatgtgtgcttaagtggct
+7354438/1
CCCFFFFDHHHGGIJJJJJFGIJJJJJJBJJJIIGEHIJIIIIHIGIGII
@7354439/1
caaattatgtcaaattttgacatttatgtaacatgtgtgcttaagtggct
+7354439/1
CCCFFFFFHHHHHJJJJJJJJJJJJJJJJIJJJJJIIHHIJJJJIIJJIJ
@7354440/1
caaattatgtcacataaatgtcaaaatgccacataatttgcaaaattttg
+7354440/1
CCCFFFFFHHHHHJJJJJJJJJJJIJJIJJJJJJIJJJJJJJJJJIJJJJ
@5846633/1
ttgaaaagtatcatgagttttgtgattctccgaagagtatgtctcgaaag
+5846633/1
CCCFFFFFAFHHHJJJJGJJJJGIJJIJJJJJJJJJJDGHIIGJJJIJJE
@202369/1
aaataaagtgtactttattgaaaaattagtaaaacataatggttttcgcg
+202369/1
CCCFFFFDCFHHHJJJJJIJJJJJJJJIIHHIJIJJIJJJJJFHIIHIII
@2767385/1
ctaccacacgaaaggcagttcaccatcgcttgtcatgtgttgaaattccg
+2767385/1
B@@FFFFFHHHHHJIIJJJJJJJJJJJJJJJJIIJIJIIJIIJJJJIJJJ
@2767386/1
ctaccacacgaaaggcagttcaccatcgcttgtcatgtgttgaaattccg
+2767386/1
CCCFFFFFHHHHHIIIJJIIJJJJJJJJJJJJJJJJJIIJJJJJIJJJIJ
@7869108/1
catgattgaaaatttgcaaggtttggaggagttgtactaatttgtgtaat
+7869108/1
@C@FDEFFHHHHDHGIIIIGIEHHEGEEHHIGHIFHIII@HGGGFIFGHI
@7869791/1
catgcataaaatataataaaaatttatagttttttgcatttttattcggc
+7869791/1
CCCFFFFFHHHHHJJJJJJJJJJJJJIIJIJJJJJJJJJJJJJJJJJJIJ
@7869792/1
catgcataaaatataataaaaatttatagttttttgcatttttattcggc
+7869792/1
CCCFFFFFHHHHHJJJJJJJJJJJJJIJJJIIJJJIIIJJJJJJJJJJIJ
@7869793/1
catgcataaaatataataaaaatttatagttttttgcatttttattcggc
+7869793/1
CCCFFFFFHHHHHJJJJJJJJJJJJJJJJIJJJJJJIJJJJJJJJJJIII
@203787/1
aaataacatacaaaaaatgttgaaactgattttttagcattctagaaggc
+203787/1
CCCFFFFFHHHHHJJJJJJJJIJJJJJIJJJJJJJIJIJJJJIJJGIJJI
@1262494/1
caaatgtcgcaaattatgtcacataaatgtcaaaatgccacataatttgc
+1262494/1
CCCFFFEFHHHHHJJIJJJJIJJJJJJJJIJJJJJJIJJJJJJIJJJJJJ
@1263552/1
caaatgttgcaaattatgtcacataaatgtcaaaatgccacataatttgc
+1263552/1
CCCFFFFFHHHHHJJJJJJJJJJJJJJJJIIIJJGHGGEHIIJJGJJJJG
@5322081/1
tactcgttatataatcatcattcaaacattgaagccagatcgataaaaaa
+5322081/1
CCCFFFFFHHHHHJJJJJJJJJJJJJJJJJJJJIJJJJJJJJJJJIJJJJ
@1784360/1
catggtcctaggtctttgagaatttctaaaaactcctctagtaactctaa
+1784360/1
@@CFFDDFHHHDCFEHIGGGCHGHGHIJJIIJIGI@GGGJGHIGIIGJII
@4315288/1
gccaaggacttcaactttgttcagttcttgcagg
+4315288/1
CCCFFFFFHHGHHJJJIJJJIJJIJIJJA??<FB
@6844768/1
atccactacaaggttttcaatagggcattctaacatgtcaaaattaaatc
+6844768/1
CCCFFFFFHHHHHEHIJJJJJJJJJJJJJJJJJJJJJJJIIJJJJIJJJJ
@4315660/1
gccaagggctcggctgctcatcatgccctcgagtacctcaaaatcatgac
+4315660/1
?1=BBDDDBFD:FFEGEBGIIAFGCGGGGBD>FGEGGGHIGHIEGIGF<8
@6845347/1
atccactttgccagtggccgtctgctacggaacaggcaaaactccgaagg
+6845347/1
@@CFFFFFHHHHHJGHIIIGGGGIGIHIBEGGGIGCEEEHICGIIJIGIG
@6845348/1
atccactttgccagtggccgtctgctacggaacaggcaaaactccgaagg
+6845348/1
BCCDFFFFHGHHGJHIIJJJGGGIIIJIIIHHHIJIJJEIJJJJJJIIJJ
@6845349/1
atccactttgccagtggccgtctgctacggaacaggcaaaactccgaagg
+6845349/1
CCCFFFFFHHHHHJIJJJJIFHIIJJJJJJGIJIIJIJJJJJJJJJIIJI
@7872336/1
catggagtcccaaaacatgaccatgatgcactcggccggaccgattcagc
+7872336/1
CCCFFFFDHHHHHJJJJJJJJJIJJIIJIJJIJJIJJIJIIIIJJGHHEH
@6358641/1
aacagtttgaaaaccttgataaatgaaagaaattaaacacgctgagaaag
+6358641/1
CCCFFEFFHHHHHJJJJJJJIJIJJJJJJJJIJJJIJJIIJJJJJJJIII
@6358642/1
aacagtttgaaaaccttgataaatggaacgaaattaaacacgctgagaaa
+6358642/1
CCCFFADDFHHHHJIJJJGIGIGIJJJJJFJIJJIJJIIHIDGIJIGGIH
@6358643/1
aacagtttgaaaaccttgataaatggaacgaaattaaacacgctgagaaa
+6358643/1
CCCFFFFFHHHHHJJJJJIJJJIJJJJJJIJJIJJJJJJJJJJJJJJJJJ
@2770437/1
ctaccctagaaatccttattccggaaatgaaatcaaagattgttcctgat
+2770437/1
CCCFFFFFHHHHHJJJJIJJJJJJJJJJJJJJJIJJJJJJJJIJJJJJIJ
@6846405/1
atccaggttgagtattttcgctagcactgacagatgttggttttgaacta
+6846405/1
CCCFFFFEHHHHFGIIJJJJIJIJJJJJJJJIIGHHGHJJGHEHIGGIJJ
@5850827/1
ttgacactaagaaatcacagagccccgggcccagatggcattcatgc
+5850827/1
@@@FFFFFGHFHHJGGIFGCGEGHHJGIEHGHFHGIIIIGIJIJIDH
@1265028/1
caaattatgtcaaattttgacatttatgtaacatgtgtgcttaagtggct
+1265028/1
CCCFFFFFHHHHHJJJJJJJJJJJJJJJJJGJJJJIJIJIIJJJJGIJJJ
@4832009/1
gtcccaaaacatgaccatgatgcactcggccggaccgattcagcccccac
+4832009/1
@@@BDFFFHHHHHJJJJJJJJJIJJJJJIJJJJIIJJJJJJJJIJHHHFF
@7356758/1
caaattcttccaagcggtcacgattaacaaatggacaatcgtgtgcgctg
+7356758/1
CCCFFFFFHHHHHJIJJFHGIJJJJJJJJJJJJJJJJJJGIIJJHIJJJI
@4317276/1
gccaatcagaccaacggaacgcccggagcggctg
+4317276/1
::=DDA??DF?BFGDG>??G<FHG:@<DB?A;@8
@4317277/1
gccaatcagaccaacggaacgcccggagcggctgatatcaccaatc
+4317277/1
CCCFFFFFHHHHHJJJJJJJIIJJJJJJIJIGGH=A>E;>AHAD@B
@4317278/1
gccaatcagaccaacggaacgcccggagcggctgatatcaccaatcaggt
+4317278/1
CCCFFFFFHHHHHJJJJJIJIJJJJIIJIJIJJJIIIIFEHHHFEEFDF6
@4317279/1
gccaatcagaccaacggaacgcccggagcggctgatatcaccaatcaggt
+4317279/1
CCCFFFFFHHHHHJJJJJJIGIJJJIGGIJIJIIDGGHFHHHEBCDDEF;
@7357415/1
caaattgctctactctcaagaaatggcctccatgccgagcaagactcc
+7357415/1
?@1=BDDDAFDFBE?@FHEE>D@HGGHGGC82C?EB?0?@@BFHGGH?
@7357416/1
caaattgctctactctcaagaaatggcctccatgccgagcaagactcccg
+7357416/1
CCCFFFFFHHHHHJJJJJJJJJJJJJJJJJJJJJJJJJJJJJJJJJJJJI
@4317473/1
gccaatcttccgctaccgcgtgttccttaacaacgatctggtggccaccg
+4317473/1
;<@DB?DDHHF1DGHGG<G<GFGF@D9?FG@<DF>HGHH9=BD;;CA=;4
@4317474/1
gccaatcttccgctaccgcgtgttccttaacaacgatctggtggccaccg
+4317474/1
@CCFFFFFHHHHFHIIIIGB8DCDFHDHGIIGIB@DDFHCECHIIIGGIG
@3793275/1
cttgtgaatctgattgtgaactggaagaaagttgcgctccttcctcttgt
+3793275/1
BCCFDFFFHHHGHJJIHIIJJIJJJIJJJJJHIIIJJJJJJJIJJJJJJI
@721388/1
atcaacattcacttctttaccggcatagcctaatctgggagggggca
+721388/1
CCCFFFFFHHHHHJIIJJJJJIJJJJJJJJJJJJJJJJJHIIIJJJH
@3793612/1
cttgtgagccgccattctcttggctagcttctttgacttgccagtgccaa
+3793612/1
???DDDDFDFDDHEGHGEHC<@9CFGIIGBDHGB<BGGHI<09F?@BFCF
@1266101/1
caaattcctcttcctcacgaggacactctaataataaatcctgtagaata
+1266101/1
@C@DFBDDDFHABHGIIEGIADGFFDEGEEGEG<?GHG@DHHCHGHIIGF
@1266102/1
caaattcctcttcctcacgaggacactctaataataaatcctgtagaata
+1266102/1
CCCFFFFFHHHHHJJJJJJIJJJJJIJJJJJJJIJJJICHJJIIJIJJJJ
@723688/1
atcaagagtaactgaaaccgagactgaatttattcgaatttctgagaaat
+723688/1
CCCFFFFFDHHHHJJJJJJIJJIIJJJIJJJJJJJJJJJJJJJJJJIJJJ
@4317698/1
gccaatgggattgcccatcactttgtcatcgaacgatgtcaccacctgat
+4317698/1
CCCFFFFFGHHHGJJJJJJIIJJJGJJIJJJJJHIJGJHIIJIJJJIIEG
@6360389/1
aacatgcataaaatataataaaaatttatagttttttgcatttttattcg
+6360389/1
CCCFFFFFHHHHHJJJJJJJJJJJJJJJJJJIIJJJJJJJJJJJJJJJJJ
@5851237/1
ttgacattctataaagacgttagagaggttcactaaaaaatattaggaat
+5851237/1
CCCFFFFFHHHHHJJJIIIIJIJJJJJIHIJJJJJJJJJJJJJJJJJJJJ
@6848315/1
atccattatcactttttgttgccgtgtgcccttgagaaatttgctgcctc
+6848315/1
BC@FFFFFHHHHGJJJJJGIGGIJIJIGIJIJIJJJJIJJJJJJJJJJJJ
@6848316/1
atccattatcactttttgttgccgtgtgcccttgagaaatttgctgcctc
+6848316/1
CCCDFFFFHHHHHJJIJJGIJJJJIIGHIJJJJJIJIJJJJIJJJJIJJJ
@6848317/1
atccattatcactttttgttgccgtgtgcccttgagaaatttgctgcctc
+6848317/1
CCCFFFFFHHHHHJJIJGHJJJJJJJIJGIIJJIIJJJHIJJJJJJJJJH
@6848318/1
atccattatcactttttgttgccgtgtgcccttgagaaatttgctgcctc
+6848318/1
CCCFFFFFHHHHHJJJJJJJJJJIIJGGIJJJJJJJJJJJJJIJJJJJJJ
@6848319/1
atccattatcactttttgttgccgtgtgcccttgagaaatttgctgcctc
+6848319/1
CCCFFFFFHHHHHJJJJJJJJJJJJJGIGIJGIGGGGIJJJJGGHFHIHI
@5851345/1
ttgacatttatgtgacataatttgcaacatttgacgtacggttcaagtag
+5851345/1
CCCFFFFFHHHHFHIJJJJJJJJIJJJJJJJJJJJIHHIJJGIJJJJIIJ
@5851361/1
ttgacatttcgttaaagaaccacaaaatgtgacatataaaggtgaatata
+5851361/1
CCCFFFFFHHHGHJJJGIJIJJJJJIJIJGGIJJJJJJJGJJDGHIJIJJ
@1786509/1
catgtcccacagatggccaccaccattctatgaaatggaacacgaagagg
+1786509/1
BCCFFFFFGHHGHJIJJJIJJGIJJJJJJJIJIJJJJJIJJJJJJJJJJJ
@4318899/1
gccaatttcgcggaatttcaaaacatgacaagcgatggtgaactgccttt
+4318899/1
@@@?DEDFFFHDHGGHIIGHIFG;CG>FDGHDA?FFBGGBCHIIEEGGIE
@4318900/1
gccaatttcgcggaatttcaacacatgacaagcgatggtgaactgccttt
+4318900/1
?@@FFDDEDHHHHIGIIHGGHIDHEGHIIHEGIIHEHIHEGIIIGIIIII
@4318901/1
gccaatttcgcggaatttcaacacatgacaagcgatggtgaactgccttt
+4318901/1
CCCFFFFFHHHHHIJJJJIJJJJJJJJJJJJJJJJJJJGHIIIJJJJIJJ
@7358084/1
caaattgttcaggtaaaatcttgcttcatgattgaaaatttgcaaggttt
+7358084/1
?@@DDDDDFDHHHEGGHIDBHGE>CHADHB?FDHACEHIBAFCGIIEDGC
@6849148/1
atccatttcctgtaattctggtttctctatagttttgtcatacgtttttg
+6849148/1
B@@DFFFFHGHHHIEGHIGJGHHJIJJJIIIJHHJIJJJIJJJJJIJJJI
@210477/1
aaataattttacaaaaatttaaaatacacttcttcaagaaattgacgctc
+210477/1
CCCFFFFFHHHGHJIJJJJJJJJGJJJJJJJJIIJIAHIIJJDHIJGIIF
@210478/1
aaataattttacaaaaatttaaaatacacttcttcaggaaattaacgctc
+210478/1
@@@DFD?DFBHBHB@HGEECDHI>EHHHGIGGF>9?FHHIIGGIIIII<A
@4832415/1
gtcccacaaagtttcacagttccacaaaacgctgaaaaattccgtcggca
+4832415/1
;=@B;AADFHHCC<CFDBAEHC@FFGHCDFB<F:GIEADHGB?0?D<G>A
@4832416/1
gtcccacaaagtttcacagttccacaaaacgctgaaaaattccgtcggca
+4832416/1
??1ABDDDF?F?FFF<@B@IEEFBDFA>BB@?BD@GED?F@BFGGGEB6;
@211375/1
aaatacctcaccttacaaattgaaatacggcaaagagaagaaaggccgat
+211375/1
CCCFFFFFHHHGHJJJJJJJJHIJIJJJJJJJJJJJJIIJJIIJIJJJII
@3795362/1
cttgtggtcacttttcgcgcaaaggtaaaatcgttctagacatactttat
+3795362/1
=B1=BDDDHHHHGJJIIIIIHIIIJHHIJJJJIHIIIJJIJJIJJIJJJJ
@3795363/1
cttgtggtcacttttcgcgcaaaggtaaaatcgttctagacatactttat
+3795363/1
BBCFFFFDHGHHHJJJIJGIIJJJJHIJJJJIJIJJJJJJJJJJJJIJJJ
@3795364/1
cttgtggtcacttttcgcgcaaaggtaaaatcgttctagacatactttat
+3795364/1
BCCFDFFEHHHHHJJJJJJIGIJJJGHIJJJIJHIJJJJJJJJIJJJJJJ
@3795365/1
cttgtggtcacttttcgcgcaaaggtaaaatcgttctagacatactttat
+3795365/1
BCCFFFFFHHFHHJJJJJBGIIJJJHHIIJJIJHIIJJJJJJJJJJJJJJ
@3795366/1
cttgtggtcacttttcgcgcaaaggtaaaatcgttctagacatactttat
+3795366/1
CCCFFFFDHHHHHJJJJJJJJJJJJCHHJJJJIJJJJJJIJJJJJJJJIJ
@3795367/1
cttgtggtcacttttcgcgcaaaggtaaaatcgttctagacatactttat
+3795367/1
CCCFFFFFHHHHHJJJJJJJJJJJJHHIIJJIJJJJJIJIJIJJJJJJJJ
@1270360/1
caaatttctcaagggcacacggcaacaaaaagtgataatggatacaaatt
+1270360/1
CCCFFFFFFHHHHJIFIIJGEIHGHIJJJIIFDFGIJJGIIJGIIJJEIG
@1270361/1
caaatttctcaagggcacacggcaacaaaaagtgataatggatacaaatt
+1270361/1
CCCFFFFFHHHGHJJJJJGIIJJJJJJJJJJJDDDIIIIJJJJIJJJIJJ
@1270362/1
caaatttctcaagggcacacggcaacaaaaagtgataatggatacaaatt
+1270362/1
CCCFFFFFHHHHHJJJJJJJJJIJJJJJJJJJBFHJJJJJJJJIJJJJJJ
@1270363/1
caaatttctcaagggcacacggcaacaaaaagtgataatggatacaaatt
+1270363/1
CCCFFFFFHHHHHJJJJJJJJJIJJJJJJJJJFHIJIJJJJJJJJIJJJJ
@3795970/1
cttgtgtaatgggttgaggctgaacctcaggtggattgagctgttgagtt
+3795970/1
@@CFDFDFHHHHHHJJJJJJJJJJJJJJIIJCGIHIIJHIIJJEHGFGGH
@1270683/1
caaatttgaaaaaaccagagacgatt
+1270683/1
@@@???D;FFBD?<<CDDFB2<?111
@212337/1
aaatacttcacatctgttaaaggcaaatatgatgtaatctttgtcgtcgt
+212337/1
CCCFFFFFHHHHHIJJJJJJJJJJJJJJJJJJIJGIIJJJJJJJJIHIJG
@1270781/1
caaatttgactactgtatagctttcttctcttggtgaacacatactttat
+1270781/1
BB@FFFFFHGHHGJJGIIJIJJJJJJJJJIJJJJHIJJIJJJJJJJJJIJ
@1270782/1
caaatttgactactgtatagctttcttctcttggtgaacacatactttat
+1270782/1
CCCFFFFFHHHHHJIFHJJJJJJJJJJJJJJJJJHIIJJIJJJJJJJJJJ
@1270783/1
caaatttgactactgtatagctttcttctcttggtgaacacatactttat
+1270783/1
CCCFFFFFHHHHHJJGIGIIJIJJJJJIJJJJJJBGIIIIHIIHIGIJJI
@1271206/1
caaatttgtatccattatcactttttgttgccgtgtgcccttgagaaatt
+1271206/1
BC;DDFFFFFHHHJJJJJJJJJJJJJJJJJJIIJJIJJJIJJJJJJJJJJ
@1271207/1
caaatttgtatccattatcactttttgttgccgtgtgcccttgagaaatt
+1271207/1
CBCFFFFFHHHHHIJJJJJIIJJJJJJIJJIIHGHHHIJJJJJIIGHIGH
@1787549/1
catgtgttgaaattccgcgaaattggcactggcaagtcaaagaagctagc
+1787549/1
B@BFDFFFHHHHHJJJJJJJJJJIJJJJJJJJJJJJEHJJJIJJJJJJJE
@1787550/1
catgtgttgaaattccgcgaaattggcactggcaagtcaaagaagctagc
+1787550/1
BCCFDFDFHGHHHJIJJJJJJJJJJJIJJJJJIJJJHIIJJIJJJJIJJI
@2260489/1
ccttcatgaacgttctcgtatttagaatataagtaattcgttatagcata
+2260489/1
CCCFFFFFHHHHHIJJJIIJJJJJJJJJJJJJJGIJJJJIJJJJJIJJJI
@1787705/1
catgttatcacgattcataaaagtaatataaccttagatttcgaggcaaa
+1787705/1
@C@FFFFFHHHHGJJJJJJJJJJCHGGJJJJJJJJJIGIJJJIJGHIJJJ
@725953/1
atcaatattatctatcgatactgaatgtaattttttatatagtgccccga
+725953/1
CCCFFFFFHHHHHJJJJJJIJJJJGJICHEHIJJJJJJJJJIIIJJIIIA
@7878543/1
catgtgttgaaattccgcgaaattggcactggcaagtcaaagaagctagc
+7878543/1
BBCFFFFFHHHHGJJJJIJJJJJJJIIJJJJJJJJJIGIJJGIJJIIJJJ
@7878544/1
catgtgttgaaattccgcgaaattggcactggcaagtcaaagaagctagc
+7878544/1
BCCFDFFFHHHHHJJJJJJJJJJJJJJJJJJJJJJJIIJJJJJJJJJJJJ
@7878671/1
catgttatcacgattcataaaagtaatataaccttagatttcgaggcaaa
+7878671/1
@CBFFFFFHHHGFIIJJJJJJJJHIIHIIJJJIJJJIIJIJJJJGHIJJJ
@1788341/1
catgtttcatatgtagaacgaattttgtgcatacaaaaatagtaaaaagt
+1788341/1
BCCFDFFFHHHGHGHHIJJIIIIIIJGEHHGIJJJJJJJJJIGGIJJJJB
@1788342/1
catgtttcatatgtagaacgaattttgtgcatacaaaaatagtaaaaagt
+1788342/1
CCCFFFFFHHHHHJJJJJJJIJJJJIJGHJJJJJJJJJJJJJIIJJJJJD
@4320751/1
gccacatcttgtgagccgccattctcttg
+4320751/1
;??DDAA3DC?D>:2:2<@??CFAE>EEE
@4320752/1
gccacatcttgtgagccgccattctcttggctagcttctttgacttgcca
+4320752/1
?@@DDFFFHHGH?CBGBG>AFHEEGIIIICHCGGIIIIIIGG9BFHD@FD
@4320753/1
gccacatcttgtgagccgccattctcttggctagcttctttgacttgcca
+4320753/1
@@@DDDDDHHHHAHEEHBBF:8AHBDGHHD@<??G?BAAHHD?G@FFHG<
@4320754/1
gccacatcttgtgagccgccattctcttggctagcttctttgacttgcca
+4320754/1
CC@FFFFFHHHHHHJJJJJJJJJJJJJJJJJJJJJIIGJJIIHIJJIHII
@4320755/1
gccacatcttgtgagccgccattctcttggctagcttctttgacttgcca
+4320755/1
CCCFFFFFHHHFHJJJJJIJJJJJJJIJIJJJJJJIGJJJJIIIIJJJJI
@4320756/1
gccacatcttgtgagccgccattctcttggctagcttctttgacttgcca
+4320756/1
CCCFFFFFHHHHHIJJJIIJJJJJJJJJJJJJJJJJJIIJJIHIIIIHIJ
@4321146/1
gccaccaatgcttggtgcagctatccactttgccagtggccgtctgctac
+4321146/1
;@@DDFFFFDDHHGDCFHGGGGGGGEIGIIJGGIJJIIGHIJDGIIIGHH
@4321176/1
gccaccaccattctatgaaatggaacacgaagagggactaccacacgaaa
+4321176/1
CCCFFFFFHGHHHJIJJJJJIJJJJJJJIJJIJJJGIIIIIIJJJJIIJI
@4321177/1
gccaccaccattctatgaaatggaacacgaagagggactaccacacgaaa
+4321177/1
CCCFFFFFHHGHHJIIJIJIIJIJJJIJJGEHGIIGIIGGIJIIIJIEGI
@4321178/1
gccaccaccattctatgaaatggaacacgaagagggactaccacacgaaa
+4321178/1
CCCFFFFFHHHHHJJIJGIIJJIJIJJJIIIIIIJFGGHIJIJJIIJ@FH
@4321390/1
gccaccggaaccggaagatcgaagaaagacgccaaacattcggcagccaa
+4321390/1
CCCFFFFFHHHHHJHIIJJJJJIJJJJJJJJJJJJJJJJIJJJJHFFFFE
@7359783/1
caaatttctcaagggcacacggcaacaaaaagtgataatggatacaaatt
+7359783/1
CCCFFFFFHHHHHJJGJJJJJJIJIJJJJJJJFEGIJJJJJJJJJJJJJJ
@4322094/1
gccacgtcttgtgagccgccattctcttggctagcttctttgacttgcca
+4322094/1
@CCFFFDDHHGHHJJJJJJJIDIJJJGHGFIIGGIGIGGIIGEIAFECHG
@7360234/1
caaatttgactactgtatagctttcttctcttggtgaacacatactttat
+7360234/1
@@@DBDDAFD<DFD<<CE>E<AHHIDFEBFFHEF4?4C@@GEIFII9?FB
@7360235/1
caaatttgactactgtatagctttcttctcttggtgaacacatactttat
+7360235/1
CCCFFFFFHHHHHJJGIIGHIJJJJJJJJJJJIIHIJJJIJJJJJJJJJJ
@7360236/1
caaatttgactactgtatagctttcttctcttggtgaacacatactttat
+7360236/1
CCCFFFFFHHHHHJJIJJJJIJJIJJJJJJJJJJHIIJJJIJJJJJJJJJ
@1271998/1
caaattttcttttaaatttcatattctcataatacttttcccggtttgtt
+1271998/1
CC@FFFFFHHHHHJJEFHHGGGHIJJJJJJJJJJJJJJJJJJJJFHJJIJ
@1271999/1
caaattttcttttaaatttcatattctcataatacttttcccggtttgtt
+1271999/1
CCCFFFFFHHHHHJJ2AEIIJIJJJJJJGJJHJJJJIIJJJJIGHGIIIG
@4322630/1
gccacttaagcacacatgttacataaatgtcaaaatttgacataatttgt
+4322630/1
@@@DDD>AA>AFHBEHBHAFHHHIG<EHGD<CHHHGGE@@?FD<DFDFG?
@6364696/1
aaccagacaaagcacctatcgaatcgaatattagtagcaagatccg
+6364696/1
CCCFFFFFHHHHHJJJJJJJJHIJJJIIIGIIEGBFGEGIGGGHII
@7360694/1
caaatttgtatccattatcactttttgttgccgtgtgcccttgagaaatt
+7360694/1
??@DDEFFCFHDHGHIBGB@FHIIIJGFFGCHGF@F=<B?BD9?DB@BGH
@7360695/1
caaatttgtatccattatcactttttgttgccgtgtgcccttgagaaatt
+7360695/1
@<?:DDDDCFDADFHG@GCHDIDHB@GFGA?E@EAG=F>FBDHGGGHIGI
@7360696/1
caaatttgtatccattatcactttttgttgccgtgtgcccttgagaaatt
+7360696/1
CC?DFFFFHHHHHJJJIJJJJJJJJJJIJJJIJGIHIIJJIJJJJJJJJJ
@1272792/1
caacaaaaaagatggcgaaacaattagcagcaagagaaatgctggaaaag
+1272792/1
CCCFFFFFHHHHHJJJJJJJJJJJJJGJJJJJJJJJJJJJJIJJJJIJII
@214357/1
aaatataataaaaatttatagttttttgcatttttattcggcttattgta
+214357/1
@@@FFFDDFFGFD>FHIIJJIIIIIJIJGGHIIJGIJJJGCGHGIGJEFI
@6853393/1
atccgggatgtggtacacgacgaatgatgtgataaatatacctgcacaca
+6853393/1
CC@FFFFFHHHHHHHIJJIJJIJJJJJJJIIJJJJJJJJJJIJJJJJJJJ
@1274797/1
caacaaagttccccaccaaagcaaatgggtccacatggagatgtaccaca
+1274797/1
CCCFFFFFHFHHHJJIJJJIIIJIIGIGIIIJICHIGGIIEGGFIIHIIJ
@1789352/1
cattaaagctgttagaagaggacggcatttatgatccaaaagaaattccc
+1789352/1
CCCFFFFFHHGHHJJJJJIIJIIJIJJIJJJJIJJJJIJJJJJIIJJJJJ
@3799666/1
cttgttcgggagtcacttttccgaccaagagatccagcaagttcttggct
+3799666/1
=@@D=BDB?C?C2AE<FHGEIIG:EEHEFGDHIIIIGGHFGHIIIGIIIF
@3799669/1
cttgttcgggcgtcacttttccgaccaagagatccagcaagttcttggct
+3799669/1
CCCFFFFFGHHHFIJJIJJJJJIIJJJJJJIJJJJJJJJJIHIJJJJJHH
@3799799/1
cttgttctagtacagatgtggaaacga
+3799799/1
@@<BDB2B<FFBDF9FFEI9:CB:<1?
@1276095/1
caacaacaacccacttggggcagacaaacagctccacaacagcaacatca
+1276095/1
CCCFFFFFHHHHHJJJJJJJJJJJJJJJJIJJJJJGJJJIEDCHJJJJJJ
@1276672/1
caacaacacttcgactacagatattcgcacttgcagtcccaatatcaaac
+1276672/1
@@@FFFFFHHHHGJJIJIIIGCHHIJJJJJJJIIJIBGIIJGIIJJIJJJ
@1276673/1
caacaacacttcgactacagatattcgcacttgcagtcccaatatcaaac
+1276673/1
CCCFFFFFHHHHHJJJIJIJJJJJJIJIIJJJJJJJIJJJJJJIJJJJJJ
@1276674/1
caacaacacttcgactacagatattcgcacttgcagtcccaatatcaaac
+1276674/1
CCCFFFFFHHHHHJJJJJJJIJJJJJJJIJJJJJJJIHIJJJJJJJJJJJ
@1277054/1
caacaacagcgtaggcctcaggataggcagcagacagcttctgttaa
+1277054/1
CCCFFFFFHHHHHJJIJIJJJJJJJIJIJJIJJGIJJJJJIJJIIJJ
@3300726/1
ctgccatccaacttgttggtgaagcgtatcgaactacggccgaattttct
+3300726/1
CCCFFFFFHHHHHJJJJJJGHIJJJJIJIJJJJJJJJJIJJJIJIJJJJJ
@1792812/1
cattagacaatgattattataggactgacttgcatttcataattaaggta
+1792812/1
CC@FFDFFHHGHHEHJIIJIIGIJIJJGHIIGJJJJIJJJIIJJJJJIFF
@727950/1
atcaatttacatattatttttgacttgaataaatttttaaatttaaaaat
+727950/1
CCCFFFFFHHHHHJJJJJJJJJIIJJJJJJJJIJJJJJJJJJJJJJJJJJ
@728249/1
atcaatttgcctcgaaatctaaggttatattacttttatgaatcgtgata
+728249/1
@CCFFFFFFHHHHJIIIJIIJJIJHIJIIJJJGIIJJJJGIJJJJJIGHH
@728250/1
atcaatttgcctcgaaatctaaggttatattacttttatgaatcgtgata
+728250/1
CCCFFFFFFHHHHJFIJJJJJJJJHHJJJJJJJJJJJIJI?CDDGG?;?<
@728251/1
atcaatttgcctcgaaatctaaggttatattacttttatgaatcgtgata
+728251/1
CCCFFFFFHHHGGJJIJJGICEHGHIGIJJIJJJJJIGIIJIJIIIICEB
@728252/1
atcaatttgcctcgaaatctaaggttatattacttttatgaatcgtgata
+728252/1
CCCFFFFFHHHHHJJJJJJJJJJJHIJJJJJJJIJJJJJJFCGIIIJJJJ
@1278124/1
caacaacctcaagcttggggtcaaccacaggtttcacaacaacaacctgg
+1278124/1
CCCFFFFFHHHHGJJJIJJJCGHIJJJJJJJHIJJJIJJJJJJJJJJJGI
@2263354/1
ccttctctttgacattgcttgtggtcacttttcgcgcaaaggtaaaatcg
+2263354/1
=?8BD;DDFAFFFIEIAG<FG:CF:CHIEHHI<DF>F:DGFF??FF@BBF
@5855881/1
ttgatgcaaagtatagaggttgtacccaaacttttcggggtgcaatcttc
+5855881/1
@CCFFFFFHHHHHJJJIJJGHIHHJJJJJJJJJJJJJJJJFGHJJJJJJJ
@6854835/1
atcctaaactcacttttttccgaaaaaatatcgcaatagctcaaaaggga
+6854835/1
CCCFFFFFHHHHHJJJJJJJJJJJJIJJJJJJJJJJJIJJJJJJJJJJJJ
@6854836/1
atcctaaactcacttttttccgaaaaaatatcgcaatagctcaaaaggga
+6854836/1
CCCFFFFFHHHHHJJJJJJJJJJJJJJJJJIIIJIIIJIIJJIJJJJJJJ
@6855288/1
atcctatacttgtacctattgaattgt
+6855288/1
8;14=:A4AAA2CE?:<ECC?FIC<F<
@5329980/1
tagacttttcccattgaatccaagagattctcatgacagaaatttaaacg
+5329980/1
CCCFFFFFHHHHHJJJJJFIJIJIIGEGIJJJIIIJJJJJGJJJJJJJJJ
@6855794/1
atcctccagttccttcgtaccctcctcc
+6855794/1
1=?DDDDDHBFB<2C:::<<AFFCBDFG
@1278172/1
caacaacctcgagcgagacaacagcagtctgctcctcctcaacaacaaca
+1278172/1
CCCFFFFFHHHHHJJJJJJJJJJJJJIGIJJJJJJIJJJJJJJJJJJJJJ
@2778555/1
ctacgctgttgttgtggtccacccctttgttgcccgtttgccgatttagg
+2778555/1
B:1BDFFFFGGFHJJJJJJJJJJJJJJJJJJJJJJJHIIIIJIAHIJJII
@2778556/1
ctacgctgttgttgtggtccacccctttgttgcccgtttgccgatttagg
+2778556/1
CCCFFFFFHHHHHIHGJHHIGIJJIGIJIGIIIJIIFGIGGHE@AGGDHI
@1278454/1
caacaacctggaacgagacaacagcaccctggtcctccacaacagcaagc
+1278454/1
CCCFFFFFHHHHGIJJGBGGGEHGIJJIJIJJGHIJIIIIJJJJJJIIGH
@1278455/1
caacaacctggagcgagacaacagcaagctgctcctccacaacaacaacc
+1278455/1
C@CFFFFFGGHFHGDGBHGEGDBFHIIGIJIG@FDFFIGGGIGGGGHIJE
@2778738/1
ctacggaacaggcaaaactccgaaggaagccaagggctcggctg
+2778738/1
CCCFFFFFHHHHHJIIIIIJJIIIJIJIIJJJIIIFDHIGIGEG
@2778739/1
ctacggaacaggcaaaactccgaaggaagccaagggctcggctgctcatc
+2778739/1
CCCFFFFFGHHHGIJJJJJJJJJJJIJJJJJJJJGHJCHIJJJJGCHGCH
@2778740/1
ctacggaacaggcaaaactccgaaggaagccaagggctcggctgctcatc
+2778740/1
CCCFFFFFHHHGHJJJJJJJJIJJJIIIIJIJJJIIJJIJJJJJIIJJHH
@2778741/1
ctacggaacaggcaaaactccgaaggaagccaagggctcggctgctcatc
+2778741/1
CCCFFFFFHHHHHJJJIJJJJJIJJJJJJJJJJJJJJJIJJJJJJIJJHH
@6856827/1
atcctgcaaggattgccacatcttgtgagccgccattctcttggctagct
+6856827/1
CCCFFFFFHHHHHJJJJJJJJJJJJJJJJJJJJJJJJJJJJJJIJJJIJI
@4325122/1
gccagatcgataaaaaaatatcgcaatattagaaattttcaaatattctt
+4325122/1
<?@DDBDDFADHDGIJJIHHGIGIJIGIIBFGGGGIIJIIIGIIJJIJJI
@4325123/1
gccagatcgataaaaaaatatcgcaatattagaaattttcaaatattctt
+4325123/1
?<@DDDDDHHFFDEBBAGIGCCFHIGH>DFHICC<FHCH@AHGH@GIGIH
@4325124/1
gccagatcgataaaaaaatatcgcaatattagaaattttcaaatattctt
+4325124/1
CCCFFFFFHHHHHJJJJJIJJIIJJJJJJJJJJJHIJJJJGIJIIJJJJI
@4325125/1
gccagatcgataaaaaaatatcgcaatattagaaattttcaaatattctt
+4325125/1
CCCFFFFFHHHHHJJJJJJJIIGIJJJJJJIIIJIJJJJJIJJJJJJIJJ
@4837620/1
gtccggccgagtgcatcatggtcatgttttgggactccatgtcgagcttt
+4837620/1
@@<DDFDFHDFDFGGGIJJGGBFHHGGIJIJBHHIIJJJJJHIGDG>GGI
@3803073/1
cttgtttatttccctttttgtggagaggtactatgtgtgtttggct
+3803073/1
@BBFDFFEHHHHHJIIIJIJBDHEHFGICFGGIIIIIFCHGIIJJJ
@3803074/1
cttgtttatttccctttttgtggagaggtactatgtgtgtttggct
+3803074/1
@CCFDEFBDHHFHIBGIIIB3AF<?AGH9?FHHIGCG?@?DGHGDH
@2266490/1
ccttgataaatggaacgaaattaaacacgctgagaaagctatggttgagt
+2266490/1
CCCFD?DAHHHFHGIEGEHIEHFHIIIGGIIIGFHIIIIIIIIIBGGDG8
@4326314/1
gccagccaatgggattgcccatcactttgtcatcgaacgatgtcaccacc
+4326314/1
CCCFFFFFHHHHHJIJJJJJJHIJJIIJJIIJIJJIIJIJJJHGIJJJJJ
@4326315/1
gccagccaatgggattgcccatcactttgtcatcgaacgatgtcaccacc
+4326315/1
CCCFFFFFHHHHHJJJJJJJJJJJJJJJJJJJJJJJJJJJJJJJJIJJJJ
@730008/1
atcacatcattcgtcgtgtaccacatctcgga
+730008/1
@@@FDFFDFHGFHDEHIEEF<FHGIICGDD1C
@730009/1
atcacatcattcgtcgtgtaccacatctcggatcttgc
+730009/1
?<?1?BD;DD?D?AA@<1<AB:93;F<?E3?DDD9:?D
@730010/1
atcacatcattcgtcgtgtaccacatctcggatcttgctactaatattcg
+730010/1
CC@FFFFFHHHHHHIJIJIJJJJJJJIJJJJJJJJJJJJJJJJJJJJJJJ
@6857810/1
atccttcgaggtaacctacgtggacatcgaagaaaaaacattgaccaatc
+6857810/1
CCCFFFFFHHHCHIIJJI<FEHIJJJJIJJIJJJJJJJJJJJJJJJJJJJ
@2780189/1
ctacggtttatctacattatctccagttaactccacaatttagtagacat
+2780189/1
CCCFFFDFHHHHHJJJJJJJJJJJJJJJJJJJJJJJJJJJJJJIJIJJJJ
@6858174/1
atccttgtttatttccctttttgtggagaggtactatgtgtgtttggcta
+6858174/1
CCCFFFFFHHGHGJGJJJJJJJIGIJGGGHJEHGIIGJDIHHHIIJJJIG
@6858175/1
atccttgtttatttccctttttgtggagaggtactatgtgtgtttggcta
+6858175/1
CCCFFFFFHHHHHJJJJJJJJJJHHIHIIJJFHHJJJJIJHIIJJJJJJI
@2780926/1
ctacgtggacatcgaagaaaaaacattgaccaatcgccaccaatgcttgg
+2780926/1
CCCFFDEFHHHHHJHIJIJJJJJJJJJJJJIJJJJBGHJJJJIIIJIJJJ
@1281647/1
caacaagctgcaaaacataaaggagatcctgtaacacaaagttctcaaca
+1281647/1
CCCFFFFFHHHHHJJJJJJJJJJJJJJIJJJJJJJJJJJJJGIIJJIIJJ
@1795887/1
cattcatgcagaaccgattaagaaaggggcagacaacttcatgtacaaat
+1795887/1
C@@FFFFFGHHGHJJJGGIJJJJJJJJJJJIJJJJJJJIJJIJIJJJJJJ
@7365590/1
caacaacaacacttctactacagatattcgcacttgcagtcccaatatca
+7365590/1
CCCFFFFFHHHHHJJJJJJJJJJJJJJJJJJJJJJIJJJIIJJJJJIJJJ
@7365650/1
caacaacaacctcaagcttggggtcaacaacagcccgttccgccacagca
+7365650/1
@CCFFFFFFHFHHIIJGGGIGJJIIGEIEFFHIJIGGFHGIJJGHIIIIJ
@218325/1
aaatcaagagtaactgaaaccgagactgaatttattcgaatttctgagaa
+218325/1
CCCFFFFFHHFHHJJJJJJJJJIJIJJJJJJJJJJJJJJJJJJJJJJJJJ
@218419/1
aaatcaatcaatttgcctcgaaatctaaggttatattacttttatgaatc
+218419/1
=B@4ADDFHHHHHJJJJJJJJJJJJJJJJJIJJJJJIIIJJJJJJJHBGG
@218420/1
aaatcaatcaatttgcctcgaaatctaaggttatattacttttatgaatc
+218420/1
BC@FFFFFGHHHHJJJJJJJJJJJJJJJJJJJJJJJJJIJJJJJJJJIJI
@6368205/1
aacctttaaagatgcgaataatagagaaattaccatccaacggtattttg
+6368205/1
CCCFFFFFHHHHGJJJIJEIIIIIIJJIJJJJJIJGIJJIJIJBFFIJJJ
@218610/1
aaatcacagagccccgggcccagatggcattcatgcagaaccgatta
+218610/1
@@?DDDDE<FFHFGGHDIFEGIDIIIIAHFGDHHIFIICDDDEHEHG
@218611/1
aaatcacagagccccgggcccagatggcattcatgcagaaccgatta
+218611/1
@C@FFFFF<DFHHIJADAHHGFGHIIIHGEIJJFIJFHIGH@B@5@E
@7366611/1
caacaacagcgtaggcctcaggataggcagcagacagcttctgttaa
+7366611/1
CCCFFFFFHHHHHJJJJIJJJJIJJJIJJJJJJEIJIJJJJJJJIJJ
@6368930/1
aacgaaattaaacacgctgagaaagctatggttgagtgaaaaaggtggga
+6368930/1
CCCFFFFFHHFHHJJJIJJJGJJIIJIIJJJIJJIJFHIIIJIIJ9DGII
@6368931/1
aacgaaattaaacacgctgagaaagctatggttgagtgaaaaaggtggga
+6368931/1
CCCFFFFFHHHHHJJJJJJJJGIIJJJJJJJDHIHIHIIIGIGJJBFHII
@219944/1
aaatcatgtcaagaccccggcgatggttcttcaagagctggcaataa
+219944/1
CCCFFFFFHHHHHJJJJJJJIJJJJJGIIIJJJJJIJJJJJJJJJJJ
@2268826/1
ccttgcaggatttacccgtggagggtaacaatctgccttctacatttgcg
+2268826/1
CCCFFFFFHHHHHJJJJIFHIEHIJ?FHIJJJJJJJJJJIJJJJJJJJJJ
@6370232/1
aacgaatcatctcagcctcgcgctaggtaaattaaacacggcttatcact
+6370232/1
CCCFFFFFHHHHHIJJJJJIJGEGHGIBGGIJJIJJGGEGJIIIIJIIII
@4838813/1
gtccgtgccccttgcggttaccccttctgttgggatgggggccgcccccc
+4838813/1
CCCFFFFFGHHHHJJJJJIJJJJJIJIIIIIIJJJJJJJJJGIH49>BD=
@2269419/1
ccttgcggttaccccttctgttgggatgggggccg
+2269419/1
CCCFDFFFHHHHHJJHJIIIHIIIJDHIJJJJGH@
@4328121/1
gccaggtcgataaaaaaatatcgcaatattagaaattttcaaatattctt
+4328121/1
C@@AFFDFHHHHHJJJJJJJJHIJJJJJJJJIJJJJJJJJIJJJJJJJIG
@732209/1
atcacgattcataaaagtaatataaccttagattt
+732209/1
;@<AD:A?FDBFA@FG>E>BF<A@D4?EHIGAEHG
@732210/1
atcacgattcataaaagtaatataaccttagatttcgaggcaaattgatt
+732210/1
B:BDFFFFHHHHHJJJJGHJJJJJJJJJJJJIJJJJJIIHHGGJIJJJJG
@732211/1
atcacgattcataaaagtaatataaccttagatttcgaggcaaattgatt
+732211/1
CCCFFFDDHHHGHGIJJEJIGIIJJJJJJJJJIIIJJJHGGIJGIJJJGI
@732212/1
atcacgattcataaaagtaatataaccttagatttcgaggcaaattgatt
+732212/1
CCCFFFDFHHGHHJIJJGGGHGIJJJJIJJJJJJJJIJDEHHIIIIJFIJ
@732213/1
atcacgattcataaaagtaatataaccttagatttcgaggcaaattgatt
+732213/1
CCCFFFFFHHHHHJJJJEJJJJJJJJJJJJJJJJJJIJJJJJJJJJJJJJ
@732556/1
atcacgtggccgatctagatacagccaaagacgtagaagtagaagccgca
+732556/1
@CCFFF=BDHHGFDGGGHGBHEIIJJIGIJIJJJGJIJIDGIGGEHIJJI
@7367373/1
caacaaccagctcctacatctcaacaacaagctgcatggggtagacaaca
+7367373/1
@CCFFFFDHHHHHIGIIJECHGJJJJFEHIGGHJJIGGIJJFHHJIIJJI
@4329121/1
gccagtgccaatttcgcggaatttcaaaacatgacaagcgatggtgaact
+4329121/1
@7BDFDFFHHHHHJJJJJJJJJJJJJJIJJJJJJJJJJIIJJJIGHIJJI
@4329122/1
gccagtgccaatttcgcggaatttcaacacatgacaagcgatggtgaact
+4329122/1
CCCFFFFFHHHHHJJIJJJIJJJJJIJJJJJIHJJJJICHIJJJGIGIJI
@7367480/1
caacaacccacttggggcagacaaacagctccacaacagcaacatcaaac
+7367480/1
C@CFFFFFHHHGHIJGIIIHIIJJGIJIJIHHIJJJJJHGIJJJJJJJJJ
@6860460/1
atcgaagaaaaaacattgaccaatcgccaccaatgcttggtgcagctatc
+6860460/1
CCCFFFFFHHGHHJJJJGHIJJJJJEHGIJJIJIIIJJJJIJJIJJJJJJ
@6860471/1
atcgaagaaagacgccaaacattcggcagccaagaacttgctggatctct
+6860471/1
@CCFFFFFHHHHHEBGHII=GFGIFIGHB=FFCHGHGGIJEGCCBFHIJG
@2271358/1
ccttggcttccttcggagttttgcctgttccgtagcagacggccactggc
+2271358/1
@@CFFFDDH>FFHIJIEHEGHIGGHIJGIGIJHGJHGGDHDFGHHJIIIJ
@2271359/1
ccttggcttccttcggagttttgcctgttccgtagcagacggccactggc
+2271359/1
CCCFFFFFHHHGFIJG=HBFIICGIIIDHGHGCHIIJFFHHGIIJJF@GI
@7367655/1
caacaacctaaatcggcaaacgggcaacaaaggggtggaccacaacaaca
+7367655/1
CCCFFFFFHHHHHIJJJJJJIJJIJJJJJJIJIJJ@FHIJJIJJHHHHFF
@7367676/1
caacaacctcaagcttggggtcaacaacagcccgttccgccacagcaaca
+7367676/1
?;1;BBBDDBBD:<:A?E=D1<<FEEIEDDDD6@80??DADDAAA=8@AA
@7367677/1
caacaacctcaagcttggggtcaaccacaggtttcacaacaacaacctgg
+7367677/1
@@CDFFDFFFFFDGGHJEGGCFHHGHHGHIIHGGIEIIGJJEIJJIIDEC
@3808072/1
ctttaaacaaacctttcccaaatacttccacagtaactctaactctcctt
+3808072/1
CCCFFFFFHHHHHJJJJJJJJJJJJJJJJJJJJJJIJJJJJJJJJJJJJJ
@6861494/1
atcgaatcgaatattagtagcaagatccgagatgtggtacacgacgaatg
+6861494/1
CCCFFFFFHBFHDGIGGEEHEEHIGGIJJIJIJIGHIDHIJIJJJJIJJI
@7884725/1
cattatcactttttgttgccgtgtgcccttgagaaatttgctgcctcaaa
+7884725/1
@@@FFFFFGHGGHJGBGEIGIGGGGHGIIJJJJJIJIJJIIGEIIGIIIJ
@7884726/1
cattatcactttttgttgccgtgtgcccttgagaaatttgctgcctcaaa
+7884726/1
CCCFFFFFHHHHHJJJJJJJJHJIJJJJJJJJJJJJJJJJJJJJJJJJJJ
@1797245/1
cattctatgaaatggaacacgaagagggactaccacacgaaaggcagttc
+1797245/1
CCCFFFFFHGHGHJJJJJJJJGGIJJJJIIIGIIGHJJIJJJGIIJIFHI
@3304867/1
ctgccgttacttcctcaagcgctggtaacgctttatcgggttcagctaag
+3304867/1
CCCFFFFFHHHHHJJJJJJJIJIIIHHIJJJJJJJIJJJJJJJ4CHIJII
@4841330/1
gtcctccaggagttgctgagccgtcgcggcatcactcccaaatacgaact
+4841330/1
CCCFFFFFHHHHHIJIIJHIIJJJJJIJJIJJJJJIJJJIGGEHGFGGFF
@1284536/1
caacaatcattgcgatcagagctttccaaatgctaagatcgaaactgttc
+1284536/1
CC@FFFFFGHHHHJJJJJJGIJJJJJJJJJJJJJJJJJBEHIJJJIJIJG
@4842085/1
gtcctcttctagcagctttaatgcattgtatgcagcatcatgtttactaa
+4842085/1
@C@FFFFFGHHFHIIJIIJIJJGIHIJGIHHGIJIJJIJJIJGIHHEHJH
@221576/1
aaatcggcaaacgggcaacaaaggggtggaccacaacaacagcgtaggcc
+221576/1
CCCFFFDFHGHHDEAHIGHIGHC@C@??DGGDCGHGCFCEGGHHHB<;@C
@221585/1
aaatcggccaacttcttgccgacggaatttttcagcgttttgtggaactg
+221585/1
@C@FFFDFDFFFFGBHIEIJHIJIDIJJIIJJBHID@FFGG>E;;==?HA
@3306888/1
ctgccttctacatttgcgagtgacgaagagactctcagcttcaacgccaa
+3306888/1
@@CFFFFFHHHHHJJJGIIJGIEGGIJJHDDFGGIHIJJJIJJEIGIJII
@3306889/1
ctgccttctacatttgcgagtgacgaagagactctcagcttcaacgccaa
+3306889/1
CC@FFFFFHHHHHJJJJJIJ@GHIJJIJJJJJJJJJJJJJJJJJJDEHIG
@3306890/1
ctgccttctacatttgcgagtgacgaagagactctcagcttcaacgccaa
+3306890/1
CCCFFFFFHHGDHIIIIIFH@GEHHIJIGIJJJJIJJJIIJJIJJIIJJJ
@3306891/1
ctgccttctacatttgcgagtgacgaagagactctcagcttcaacgccaa
+3306891/1
CCCFFFFFHHHHFIJGHIGH@GGHIGIGII@D@GEHGIIIHECHA0;FBA
@3306892/1
ctgccttctacatttgcgagtgacgaagagactctcagcttcaacgccaa
+3306892/1
CCCFFFFFHHHHHJJJJJIJCFHHHIJJIJJIJJJJJIGIIJJJJGHJJJ
@3306893/1
ctgccttctacatttgcgagtgacgaagagttggccactaaactgggcag
+3306893/1
?@?DDDDDDFFFHIBEFD@C<?9AACGBGFH4?D<B?FHBDGIIHIIIII
@3306894/1
ctgccttctacatttgcgagtgacgaagagttggccactaaactgggcag
+3306894/1
@@@7DFFFHHHHHIIGGGFHCDABFHIAEGIIDAH?GHIGGHGHGHE=C:
@3306895/1
ctgccttctacatttgcgagtgacgaagagttggccactaaactgggcag
+3306895/1
B?@DFFFFHHHHHJJJJJHIHHIIGIJJIJIJJJJJJJJJJJJJJJJJJJ
@3306896/1
ctgccttctacatttgcgagtgacgaagagttggccactaaactgggcag
+3306896/1
CCCFFFFFHHHHHJJIJJIJGIIIJIJJJJHIJJJJJJGIJJJIJEHIII
@3306897/1
ctgccttctacatttgcgagtgacgaagagttggccactaaactgggcag
+3306897/1
CCCFFFFFHHHHHJJJJJIJGHIJIJJJJJIJJJJJJJJJJJJJJJJJJI
@3306898/1
ctgccttctacatttgcgagtgacgaagagttggccactaaactgggcag
+3306898/1
CCCFFFFFHHHHHJJJJJJJFHGIJJJJIJIIJJJJJJJJJJJJIIIIJI
@222947/1
aaatcttcgatgatctcctgtctgggtggttgcaatctccagcagatatt
+222947/1
CCCFFFFABDFD?GGEHBHBFHIEGCCEBHIIFGGHH@AFBFHGG@3B@G
@223102/1
aaatcttgcttcatgattgaaaatttgcaaggtttggaggagttgtacta
+223102/1
CCCFFFFFHHHHHJJJJJJJJJJJJJJJIJJJHIJJJIIJIJFGHIIJJJ
@3307483/1
ctgcctttcgtgtggtagtccctcttcgtgttccatttcatagaatggtg
+3307483/1
CC@FFFFFHHFHHIJHIJIJJJIJJJJJIJIJJJJJJJJIJIJJJIJJFG
@3307484/1
ctgcctttcgtgtggtagtccctcttcgtgttccatttcatagaatggtg
+3307484/1
CCCFFFFFGHFHCFHFGIGIIJCGHIJIHGFGIICGIIC@FCFGIG9G9?
@3307485/1
ctgcctttcgtgtggtagtccctcttcgtgttccatttcatagaatggtg
+3307485/1
CCCFFFFFHHHDFHIGIJJIJJGIJJJJIHEGCH<CGIGAE@<DG<?G9?
@5333610/1
tagatttcgaggcaaattgattgatttgcccagcacaaacttggaga
+5333610/1
CCCFFFFFHHHHHJJJJJGIGGGIJJIJJJJJJJGGGICHIJJJCHH
@733452/1
atcacttattgcgtctttgctttggtcactttacgcgcgaaaaccattat
+733452/1
CCCFFFFFGHHHHFGHJJIGJIJJIIJJJGIHGIJJJIJGGIJJGHHHHG
@733918/1
atcactttgtcatcgaacgatgtcaccacctgattggtg
+733918/1
C@CFFFFFHFFFGJHIIIHDEEFEHIEHFDG@;FFD@??
@733919/1
atcactttgtcatcgaacgatgtcaccacctgattggtgatatcagccgc
+733919/1
CCCFFFFFHHHHHJJJJJJJJJIIIJJJJJJJHIJJJBFHIIJJJJJJJJ
@734046/1
atcactttttgttgccgtgtgcccttgagaaatttgctgcctcaaaaacg
+734046/1
@;?DDDEFBHHDDFHE:@@AFHHIIIEIIGHEGHGIGGIIIAGCADGGGH
@734047/1
atcactttttgttgccgtgtgcccttgagaaatttgctgcctcaaaaacg
+734047/1
CCCFFFFFHHHHHJJJJIJIJJJJJJJJIJIIJJJJJJIJJJJJGIJIJJ
@5861624/1
ttgcgagtgacgaagagactctcagcttcaacgccaa
+5861624/1
@@@DDDDDDFFFFIEFAB3AE>E?CCGB>FFF6DF?:
@5861625/1
ttgcgagtgacgaagagttggccactaaactgggcagctcggctgagaat
+5861625/1
CCCFFFFDHHHHHIJJBB@DHIGIIFGGIIDF@;BFHGIFGIIJGIICF@
@6373401/1
aacgattttacctttgcgcgaaaagtgaccacaagcaatgtcaaagagaa
+6373401/1
BB@;DDFFHHHHHJJJJJJJJJJGIDHHIIJIJIJJJIIJIIIJJJGHJI
@6373402/1
aacgattttacctttgcgcgaaaagtgaccacaagcaatgtcaaagagaa
+6373402/1
CCCFFFFFHHHHHJJIJIIJJJJJJFHGIJDIIIJIJJIJJIJJJJGHHI
@7886416/1
cattcagcaggttttttaacagtttgaaaaccttgataaatggaacgaaa
+7886416/1
B@BFFFFFHHHFHJIJJJJIIJIJJJJJJJJJJJJIJJJJFIJIIJJJIJ
@7886417/1
cattcagcaggttttttaacagtttgaaaaccttgataaatggaacgaaa
+7886417/1
CCCFFFFFHHHAFHJJJIJIHHEHIGIJJJJJJJIHHJJJJJJJJJJIJI
@2785924/1
ctactcgttatataatcatcattcaaacattgaagcc
+2785924/1
@@@DDD;=C?CACAEA<FF4:4F9EBHB;<C9<B99E
@2785925/1
ctactcgttatataatcatcattcaaacattgaagccagatcgataaaaa
+2785925/1
C@CFFFFFHHHGGIIJGIGIHIJGGIGIEIJGHIEHJJGGIIIGIGJJJJ
@2785926/1
ctactcgttatataatcatcattcaaacattgaagccagatcgataaaaa
+2785926/1
CC@DFFFEHHHHHIIIIIII<HIIIIIIIIIIIIIIIIIIIIIIIIIIII
@2785927/1
ctactcgttatataatcatcattcaaacattgaagccagatcgataaaaa
+2785927/1
CCCFFFFDHHHHHJJJJJJJGJJJJJJJJJJJJJJEIJJJJJJJJJJJJJ
@2272309/1
ccttggtgggggctgaatcggtccggccgagtgcatcatggtcatgtttt
+2272309/1
@@?DDD2BFAHD?FGHH@FEG?DH<0?@B8;5=>CEEHHEDBDEECDCDC
@5862187/1
ttgcgtctttgctttggtcactttacgcgcgaaaaccattatgttttact
+5862187/1
CCCFFDFFHHAFHIIEIEHFHHHJHIIIJFIIJJJJJGIJJJJIJJJHHH
@5862188/1
ttgcgtctttgctttggtcactttacgcgcgaaaaccattatgttttact
+5862188/1
CCCFFDFFHHBDDHJEGEHBGHIJIJJIJJJGIJJJJJJJJJJHIJJHHH
@6861892/1
atcgaatgtgtgcagaatcagcactgaatcaaaaaattctccatcgttac
+6861892/1
@@@ADFEFHDHFHIHIJJJJIJJJJIJJGIIJJJJIJIIJIIIIIIGHII
@6861893/1
atcgaatgtgtgcagaatcagcactgaatcaaaaaattctccatcgttac
+6861893/1
CCCFFFFFHHFHHJJJJJJIJIIGHHDGHHIIIIGEGGGII<:BECBHHJ
@5862268/1
ttgcgtttcaatgcatcgataagacgaatggtaaagctgctaaaaaagca
+5862268/1
CCCFFFFFHHHHHJJJJJIJJJJJIJIIIIIGHIGIJIIJIJJJIJJJII
@735226/1
atcagaccaacggaacgcccggagcggc
+735226/1
CCCFFFFFHHHHHJIJIJJJIIBHIIIF
@3811814/1
ctttaacagatgtgaagtatttcttgatgtccatatttctgtcaccaatt
+3811814/1
@CCFDFDEFHDFDFDFFAEFIIDIIGGGHHIIIGIIIIGIGIIIIIIIII
@2273669/1
ccttgttctagtacagatgtggaaacgagaatattgcattcatggcacct
+2273669/1
@C@FDDFDHGFDHGGGFBDAEHCHHGGHGEH>FBGDFIIIGIC<@DGEHB
@7887806/1
cattcggcagccaagaacttgctggatctcttggtcggaaaagtgactcc
+7887806/1
CCCFFFFFGGHHDGGHIJJJGGGIJIIIIJJJIJGGGIEHJJJCGEHHHI
@7887943/1
cattcgtcgtgtaccacatctcggatcttgctactaatattcgattcgat
+7887943/1
CCCFFFFFHHFFHJJIIIJIGHIIDHGIIEIIIJJJJJJJJJIGJJIIII
@7887953/1
cattcgtcttatcgatgcattgaaacgcaaactgacgtttacttttcgaa
+7887953/1
CCCFFFFFHHGHHJJJJJJJJIIJJJJJJJJJJJJIJHIJJJJJJJJJJJ
@7888263/1
cattctcctggtgctttgacggatttgagatcagctctagttaataatac
+7888263/1
CCCFFFFFHHHCFHJJJJIHIJCFHIJJJJJJJJJJJJGIJJJJJJJIJJ
@4332062/1
gccatattgatttaattttgacatgttagaatgccctattgaaaaccttg
+4332062/1
CCCFFFFFHHGHHJJJJJJJJJJJJJJJJJJJJJJJJJJJJJJJJJJJJJ
@4332063/1
gccatattgatttaattttgacatgttagaatgccctattgaaaaccttg
+4332063/1
CCCFFFFFHHHGHJJJJJJJJJJJJJJIJJJJIJJJJJIJJJJJJJJJJJ
@4332064/1
gccatattgatttaattttgacatgttagaatgccctattgaaaaccttg
+4332064/1
CCCFFFFFHHHHHIIJJJJJJJJJJJJJJJJJJJJJJJJJJBHIJJJJJJ
@4332065/1
gccatattgatttaattttgacatgttagaatgccctattgaaaaccttg
+4332065/1
CCCFFFFFHHHHHJJJJJJJJJJJJJJJJJJJJJJJJJJJJJJJJJJJJJ
@2275278/1
cctttatgtccacaaattatgtcaaattttgacatttatgtaacatgtgt
+2275278/1
CCCFFFFFHHHHHJJJJIIJJJJJJJJJJJJJJIGJJJJJJJJJJJJJJI
@7889702/1
cattgacattctataaagacgttagagaggttcactaaaaaatattagga
+7889702/1
B@BFFFFFHHHBHGJJJJJJJJJJIJJIIJHGIJJJJJJJJJJJJJJJJJ
@4333437/1
gccatctgcgggacatgcacatctcttggagccagccaatgggattgccc
+4333437/1
@@@FFFFABHHDDHIIG3<CGDFGGIHGJFID?;?AHIIJJJJIIGHCHI
@4333438/1
gccatctgcgggacatgcacatctcttggagccagccaatgggattgccc
+4333438/1
@CCFFFFDGGHHGIGGIGHGGHJIJJIIIIJJIJJJJIJIJJJIGIJJJJ
@4333439/1
gccatctgcgggacatgcacatctcttggagccagccaatgggattgccc
+4333439/1
CCCFFFFFGHHHHJIIIIJJIEGIJJIJJJJJIJGJJJIJIJJIGIIJJI
@4333440/1
gccatctgcgggacatgcacatctcttggagccagccaatgggattgccc
+4333440/1
CCCFFFFFHHHGGIJIJIJJIICHGIJIIHJIJJGIIJIJJJJIJJICGH
@4333441/1
gccatctgcgggacatgcacatctcttggagccagccaatgggattgccc
+4333441/1
CCCFFFFFHHHHHIJJJIIJJJJJJJJJIIJJJIIIJIGIIJJGFHIIGI
@4334086/1
gccatcttttttgttgtgctagtcgcaacagttttgacagaacctatgcc
+4334086/1
C<@DFEFDHDHGGHIIFHJGIHCFHIJJIJJGGIGIGHCIJJJJJJJIJJ
@737442/1
atcagatgttggtccgccacactgtagagaattcacttat
+737442/1
@@?BDDDA2CD?ACAAEGGE@@E?EGBFE@?FHEDG<4?4
@737443/1
atcagatgttggtccgccacactgtagagaattcacttatgaatgtggca
+737443/1
CCCFFFFFHHHHHJJJJJJJIJGIGIJJJJJJJJJJJIJJJIJJIHIJJJ
@3813044/1
ctttaacgaaatgtcaagagcataaagtatgtctagaacgattttacctt
+3813044/1
?B:BDFFFHHGFAGIIJJEGIIIJJJJEGGJJJJFGGJIJJJJJJJDHIH
@3813045/1
ctttaacgaaatgtcaagagcataaagtatgtctagaacgattttacctt
+3813045/1
BB=DDFFFHHHHHHIJJJIJJJJJJJJHHIJGHIIIJJJJGIJIJJIJJJ
@3813046/1
ctttaacgaaatgtcaagagcataaagtatgtctagaacgattttacctt
+3813046/1
CCCFFFFFHHHHGHIJJJIGJGHIJIJHHIIIIIJFJJIEGIGHJJIJIJ
@3813047/1
ctttaacgaaatgtcaagagcataaagtatgtctagaacgattttacctt
+3813047/1
CCCFFFFFHHHHHHIGJIJJJJJJJJJHIJJIJJJJJJGGHIJJJJJJJJ
@7371224/1
caacaagctgcaaaacataaaggagatcctgtaacacaaagttctcaaca
+7371224/1
CCCFFFFFGHHHHJJJJIIJJIJJFAGGJIJDGIIJJJJGIGGGIIJGIJ
@7371396/1
caacaaggaggtaaaaagaagaaacaaaaacaacctgaacaacaagctgc
+7371396/1
CCCFFFFFHHHCFIJJIJJJIJJJJJJJJJJJJJJJGJIJIGIIIIGJJJ
@5862618/1
ttgctatccttctctttgacattgcttgtggtcacttttcgcgcaaaggt
+5862618/1
@C@FFFFFGFFFFIIGIIHIICHEBHIGBFGFHIEHHGIGJIJIBHIGIG
@6374494/1
aacgctgaaaaattccgtcggcaagaagttggccgatttgcagactct
+6374494/1
CCCFFFFFHHGHHJJJJJJIJJIIJJIJHHJGIIJGIIJIJJIJJJJJ
@5336505/1
tagccaaacacacatagtacctctccacaaaaagggaaataaacaaggat
+5336505/1
CCCFFFFFHHHHHJJJJHIIJJJJJJJJJJIJJJJJJIJCGIIIIJJJIH
@5337330/1
tagcgcactagataatggaaaaacccacaattcgagaaaaatcaag
+5337330/1
CCCFFFFFHHGHHJJIJJJJJJJJJJJJJJJIJJJJJJJJGIIJJJ
@1292566/1
caacagactggtcccacacaagggcagcaaaaaggtgcccaacaacagca
+1292566/1
@??DADDDFB?DCFH<EFHGGGEGI=@FGGHHIIGDFFHGHDHIGGBFHG
@1292567/1
caacagactggtcccacacaagggcagcaaaaaggtgcccaacaacagca
+1292567/1
@@CFFFDD?FHDHGGIJGIII@=AFGGEAFDHGGG?FHABBBFHHIIGII
@6864803/1
atcgagggcgccatccacgagccaatcttccgctacc
+6864803/1
?@@DDD<DHDHFHIGIIIIIHE<GHIEHI<?@FH<AH
@6864804/1
atcgagggcgccatccacgagccaatcttccgctaccgcgtgttccttaa
+6864804/1
@CCFFFFFHGHGHJJIIJGIJIIIJIJJIHIDEAAHH>GEBDBDEE@CEE
@1801904/1
cattggctggctccaagagatgtgcatgtcccgcagatggccaccaccat
+1801904/1
@@@DDDDDHHBFBH<EDFBC:CAFDHHGGHHI1CDADFHIADGIIEGICG
@7893411/1
cattggtttatcctctactgtacaactgtttacctgtgtatgataaataa
+7893411/1
@@@DDD=DFBFBF<EBCFEECEHHHGECCFHEHICAFDEGGCDHGIIIII
@5338386/1
tagctgttcactttttggtcatgattttgaggtactcgagggcatgatga
+5338386/1
@@@FFDBDFDHHHJJJDHCHHJIIJIJJGGIIFEHGHHFEHGGGIGEHGI
@5338387/1
tagctgttcactttttggtcatgattttgaggtactcgagggcatgatga
+5338387/1
CCCFFFFFHHHHHJJJIIGIJJJJIJJJJIJJGIIJJJIJJJJIJJJJII
@5338388/1
tagctgttcactttttggtcatgattttgaggtactcgagggcatgatga
+5338388/1
CCCFFFFFHHHHHJJJJJHIJJJJJJJJJJJJGHGHIIIJJJIJJJJJJJ
@1802315/1
cattggtggcgattggtcaatgttttttcttcgatgtccacgtaggttac
+1802315/1
==??ADD??<C:<<CF22<<CE<?FGHEFFHGGI@ADF<?97BBB1CBAD
@1802472/1
cattggtttatcctctactgtacaactgtttacctgtgtatgataaataa
+1802472/1
<@?DDFAD?HFHFIIGEHIIHIJJGHGGGIIIIIJJGEHJJIIFIIIIJJ
@1802473/1
cattggtttatcctctactgtacaactgtttacctgtgtatgataaataa
+1802473/1
CCCFFFDFHHHHHIJJJJIJHIJJIJJJGJJJJJIJEHHIHIHIJJJJJJ
@2788325/1
ctactgtacaactgtttacctgtgtatgataaataaacttttttcgggtt
+2788325/1
@C@FFDFDHHHHDIGHIGHIFHFGCHIGCIJJJJHGIHHGHIIJIGBFFH
@2788326/1
ctactgtacaactgtttacctgtgtatgataaataaacttttttcgggtt
+2788326/1
B?@FFFEFHHHHHIJJJJJJJGHHCHJIJJJJJJJJJIJGIGIJJFHIFH
@2788327/1
ctactgtacaactgtttacctgtgtatgataaataaacttttttcgggtt
+2788327/1
CCCFFFEFHHHHHIIIJJJJJJHIHIHJHJJJIJJJIHJJJJJJJIJJHJ
@2788328/1
ctactgtacaactgtttacctgtgtatgataaataaacttttttcgggtt
+2788328/1
CCCFFFFFHHHHHJGIJGJJIGHHHGIJIJIJJIJJJJJJJJJJJIIIBF
@2788329/1
ctactgtacaactgtttacctgtgtatgataaataaacttttttcgggtt
+2788329/1
CCCFFFFFHHHHHJIJJIJJJIIHHJIJJJJJJJJJIGIJJJJJJIJJFH
@2788330/1
ctactgtacaactgtttacctgtgtatgataaataaacttttttcgggtt
+2788330/1
CCCFFFFFHHHHHJIJJJJJJJHIHJJJIJJJIJJJJIHIJJJJIIJJHI
@2788520/1
ctactgtatagctttcttctcttggtgaacacatactttattcgtcatcg
+2788520/1
@BCFFFDEHGHHHJJGEIIIGIJJGHHJJIJJIJIJJJJIIIHIHIIJJJ
@2788521/1
ctactgtatagctttcttctcttggtgaacacatactttattcgtcatcg
+2788521/1
CCCFFFDFGHHHHJJJJJJJJJJJJHHJJJJJJJJJJJJIJJJJFHIJJI
@2788522/1
ctactgtatagctttcttctcttggtgaacacatactttattcgtcatcg
+2788522/1
CCCFFFFFHHHHHJJJJJJJJJJJJHJJJJJJJJJJJJJJJJJJIJJJJJ
@228074/1
aaatgcgtgtgtgcaggtatatttatcacatcattcgtcgtgtaccacat
+228074/1
CCCFFFFDHHHFHIJJJEHHJJJJJJJJJIJJJJJJIHIIIJIJJJJJJJ
@5338590/1
tagctttagaggtaatacactattattaggcactagttattaattataat
+5338590/1
CCCFFFFFHHHHDGIJJJJJJJJJJJJIJJJJJJJJIJJJJJJJJJJIJJ
@5338659/1
tagctttcttctcttggtgaacacatactttattcgtcatcgctccccac
+5338659/1
CCCFFFFFHHHHHJIJIGIJJJIIJJJIJJJJJIIJHGIJJJJJJIJJJJ
@1293066/1
caacagcaaacggctcgaaatgaacgtcaacaacaaagttccccaccaaa
+1293066/1
@@@DDDDDHHHHHIII@8EH@FFHE=:DBFEFHDBGHB9DCFHIEGIAEG
@6865723/1
atcgataagacgaatggtaaagctgctaaaaaagcaggaaaagcccagaa
+6865723/1
CCCFFFFFHHHHHJJJJGIIJHIJJJJJJJJJJJIJJJJJJJJIJJJJJG
@5864255/1
ttgctttggtcactttacgcgcgaaaaccattatgttttactaatttttc
+5864255/1
CCCFFFFFHHHHHJJJJJJJJJJJJIJJJJJJJJJHIJJJIJJIJJJJJI
@1293739/1
caacagcgtaggcctcaggataggcagcagacagcttctgttaaagaatt
+1293739/1
@CCFFFFFHD@DFEHIIIIGGGED?EBGIHEBH@GDHGE<9BGBFFFEHG
@741254/1
atcaggtggtgacatcgttcgatgacaaagtgatgggcaatcccattggc
+741254/1
CCCFFFDFHFHHHJJJJIJJJJJIJJJJJJFHIIJJJJIJJJJJJJJJJJ
@6866186/1
atcgatacacagtcatagatccaatcctataattatccatttcctgtaat
+6866186/1
?@@DDDADHHHF<ABFBAAFAHIEEEHI>HH@?CBGGGI@FCEHGGG><F
@6866248/1
atcgatactgaatgtaattttttatatagtgccccgatgatatgatatgt
+6866248/1
CCCFFFFFHHHHHJHIIJJJJJJJJJJJJIIJJJIJDGIHIJIJJJJJJG
@6866270/1
atcgatagataatattgatgattataattaataactagtgcctaataata
+6866270/1
CCCFFFFFGFHHGIIJJIIIJJJIJJJJJJIIJJJJJHHIJIJIIJJJJJ
@6866271/1
atcgatagataatattgatgattataattaataactagtgcctaataata
+6866271/1
CCCFFFFFHHHHGJJJIJJJJJJJJJIJJJJJJJJIJJIJJJJJJJJJJI
@6866272/1
atcgatagataatattgatgattataattaataactagtgcctaataata
+6866272/1
CCCFFFFFHHHHHJJJJJJJJJJJJJIJJJJJJJJIJIFHHJJJJJJJJJ
@6866273/1
atcgatagataatattgatgattataattaataactagtgcctaataata
+6866273/1
CCCFFFFFHHHHHJJJJJJJJJJJJJJJJJIJJJJIJJHIJJJJJJJJJJ
@6866302/1
atcgatagctgttcactttttggtcatgattttgaggtactcgagggcat
+6866302/1
CCCFFFFFHHHHHJJJJJJJJGJGHIJJJJJJJJJJJFEGIJJJJJJJJJ
@1295097/1
caacagtcaacatttcccacctttttcactcaaccatagctttctcagcg
+1295097/1
@@@DFFFDBHF?DEEGHIIIIIIIIIBHIGIGIIII@DGIGFFGGIG@@@
@1295098/1
caacagtcaacatttcccacctttttcactcaaccatagctttctcagcg
+1295098/1
B@CFFFFFHGHHGJJJJIIJJJJJJJJJJIGIIJJJGIGJJIJIJIEGII
@1295099/1
caacagtcaacatttcccacctttttcactcaaccatagctttctcagcg
+1295099/1
CCCFFFDFHGHHHJJJJJJJJJJJJJJJJJJJJJJJJIJJJJJJIJJJJJ
@1295100/1
caacagtcaacatttcccacctttttcactcaaccatagctttctcagcg
+1295100/1
CCCFFFDFHHHHHJJJJJJJJIJJJJJJJJJJJJJJJJJJJJJJJJIIIJ
@1295101/1
caacagtcaacatttcccacctttttcactcaaccatagctttctcagcg
+1295101/1
CCCFFFFFHHHFHJJJJJJJJJJJJJIJJJJJJJJJGEIIJGJJJJIJII
@1295102/1
caacagtcaacatttcccacctttttcactcaaccatagctttctcagcg
+1295102/1
CCCFFFFFHHHHHJJIJJJJJJJJJJJJJJJJJJIJJIJJJJJJJJJJJJ
@1295103/1
caacagtcaacatttcccacctttttcactcaaccatagctttctcagcg
+1295103/1
CCCFFFFFHHHHHJJJJIIJJJJJJJJIIJJJJJJJIIIIJJJIGIJIJI
@6866971/1
atcgatgcattgaaacgcaaactgacgtttactcttctaatgtcaaacag
+6866971/1
CCCFFFFFHHHHHJJJJIJJJJJIIIJIJJJIJJJJJJ@GIJIIJIIIJH
@2277710/1
ccttttcacaatataataaatacatatcatatcatcggggcactatataa
+2277710/1
@C@FFFDDFBHFFEHIBFIIGHHGEGHGIIIIIIDGBHIIIIIGIIIIGI
@2277711/1
ccttttcacaatataataaatacatatcatatcatcggggcactatataa
+2277711/1
C@CFFF?DHHDFDHHGGGJJEDEIIIGIJJJJJIJJJJIJDGHIJIIJGI
@5341140/1
taggattggatctatgactgtgtatcgatagctgttcactttttggtcat
+5341140/1
@@<DDFFFGGHHHJJGHIIJFGHHIIGGBHHIIJJJJJIJGIIJIIGHIH
@5341141/1
taggattggatctatgactgtgtatcgatagctgttcactttttggtcat
+5341141/1
CC@FFFFFGDHHHJJJJJJGFGHHHJFB<EBGGGGGGFHGHIJJBBD<DG
@1805049/1
catttatcaaggttttcaaactgttaaaaaacctgctgaatgtgcgccaa
+1805049/1
CCCFFFFFGHGH<EHIIIIJJHHHIJJJJJJJJJIIGIJIJJHHHIJJII
@1805050/1
catttatcaaggttttcaaactgttaaaaaacctgctgaatgtgcgccaa
+1805050/1
CCCFFFFFHHGHHIJJJJJJJJGIIIJJJJJJJJIJIIJIJJIIIJJJJJ
@3312374/1
ctgcgggacatgcacatctcttggagccagccaatgggattgcccatcac
+3312374/1
@B@FFFFFHHHHHJJJJJJJJIJJJJJJJJJJJJJJJJJJJJJJJJIJJJ
@3312375/1
ctgcgggacatgcacatctcttggagccagccaatgggattgcccatcac
+3312375/1
CCCFFFFFHHHGHJJJJJJJJJJJJJJJJJJJJJIJJJJJJJJJJJJJJJ
@3312376/1
ctgcgggacatgcacatctcttggagccagccaatgggattgcccatcac
+3312376/1
CCCFFFFFHHHHGJJJJJJJJJJJIIIJJJJJHIIJJJGIJIIJIJIIII
@228225/1
aaatgctcccttttcacaatataataaatacatatcatatcatcggggca
+228225/1
CCCFFFFFHHHHHJJJJJJJJJJJJJJJJJJJJJJJJJJJJJJJJFGIJJ
@3312555/1
ctgcggtacacttggcaatacggtaattgcgtccaatccctttaaacaaa
+3312555/1
CCCFFFDFHHHHHIJJJJJJJJJGHIJJJJJHIJJJJJJJJJJJJJJJJJ
@228725/1
aaatggaacacgaagagggactaccacacgaaaggcagttcaccatcgct
+228725/1
CCCFFFFFHHHHGJJJJJIJJJGIIJJJJIJJJIHDHIJJJJJJJIJIJH
@2279055/1
cgaaaaaagtttatttatcatacacaggtaaacagttgtacagtagagga
+2279055/1
@CCFFFFFH?FHFIJJEFHGGGJIJJIICFHIGIHGGH@DGIIAFHHGIJ
@2279056/1
cgaaaaaagtttatttatcatacacaggtaaacagttgtacagtagagga
+2279056/1
CC@FFFFFHCFHBGIJIEHGCHHGIIIGGHIIIIIIIJHGIGGIIGIJIE
@2789705/1
ctacttcagttccatcggtatctaatacaccgatcggctgtatggcctta
+2789705/1
CCCFFFFFHHHHHJJJJJGHIJJJJJJJJJJJJJJJJJJJJJJJJJJJJJ
@6868699/1
atcgcaatagctcaaaagggaacaatttttgtcgagttattgatttcgag
+6868699/1
CCCFFFFFHHHGHJJJJJJJJJJJGIJJJJJIIIIJHIJIIJJJJJJIJJ
@6378168/1
aacgttcttctgggcttttcctgctttttttagcagctttaccattcgtc
+6378168/1
@B@FDFFFHHHHGEHIJJJIHHGIIJIJJJJJIGGGEGHIIHHGGHIIFH
@3817971/1
ctttaatagaatgtcctaaaaatgaacctgacagtttgtatgatgaaata
+3817971/1
@?@FBBEEAHHBFAEFFAFHGIIIGGHHGCFHIICGGHIEGGEHIIGIGG
@3817972/1
ctttaatagaatgtcctaaaaatgaacctgacagtttgtatgatgaaata
+3817972/1
CCCFFFFFHHHHHHIIJJJJJJJJJJJJJJJJJJIJJJHIIIJJJIIJJJ
@2281387/1
cgaaaaagtttttaagaaccgtgatggaactctttaggcagcaacattac
+2281387/1
@@@FFFFDAFHHHGIGHIGIEAFFEGHGIHIIGIIIIIIGGIIGHHGGGH
@7896015/1
catttatcaaggttttcaaactgttaaaaaacctgctgaatgtgcgccaa
+7896015/1
@@@FFFFFHHHHDHIIIIJIJGJJJJJJJJJIIECHDHGIIIIICGHGHF
@7896016/1
catttatcaaggttttcaaactgttaaaaaacctgctgaatgtgcgccaa
+7896016/1
CCCFFFFFHHHHCGHJJJJJJJJJJJJJJJJJJIJJJJJJJJGGIJJIJI
@7896017/1
catttatcaaggttttcaaactgttaaaaaacctgctgaatgtgcgccaa
+7896017/1
CCCFFFFFHHHHDHIIJJJJJJJJIHJIJJJJJIJJJJJGGIJIJJJJJJ
@7896018/1
catttatcaaggttttcaaactgttaaaaaacctgctgaatgtgcgccaa
+7896018/1
CCCFFFFFHHHHDHIJJJJJJJJJJJJJJJJJJIJJJJJIJJFIIJJJGH
@7896291/1
catttatgtaacatgtgtgcttaagtggcttaccttctacttaccactta
+7896291/1
CCCFFFFFHHHHHJIFFCFGIJGIJIIJHIIJJJIJGIIIGHIIIJJJJG
@743996/1
atcatacacaggtaaacagttgtacagtagaggataaaccaattgagcac
+743996/1
CCCFFFFFHGHHHIJJJJJJJJIJJJJJJJJIJIJIJIJJJJJJJJJJJJ
@1297719/1
caacatcaaactgttcccccacaacagactggtcccccacaacagactgg
+1297719/1
CCCFFFFFFHHHFIIHHHIIHIIIJJBEGIGJDHIIJIGJIJIJHJJIJC
@1805821/1
catttatttgatgcaaagtatagaggttgtacccaaacttttcggggtgc
+1805821/1
CCCFFFFFHHHHHJJJJJHGIIIJJIGHIHIJJJJJJJJJJJJIJIIIJJ
@1806508/1
catttcgttaaagaaccacaaaatgtgacatatataaaggtgaatatata
+1806508/1
CCCFFFFFHHHHHJJJJJJJJJJJJIJJJJJJJJJIJJJIFHIIJJJIJJ
@3314884/1
ctgctaaaaaagcaggaaaagcccagaagaacgttcgactttcacttcat
+3314884/1
CCCFFFFFHGHHHJJJJJJJJJJJJJIJIJJIGDGCGHGHHJJJIIIIJJ
@3314885/1
[truncated: 1,000,604 more chars]
