# Supplementary material for: Identification and comparison of key RNA interference machinery from western corn rootworm, fall armyworm, and southern green stink bug
Source: PLoS One. 2018 Sep 5;13(9):e0203160. doi: 10.1371/journal.pone.0203160 (PMC6124762; doi:10.1371/journal.pone.0203160)
Supplement: S2 File — (TGZ) [file pone.0203160.s012.tgz › data/fastq/wcrw/1_Early-egg_EE_Rep2_aligned.fq]

@5624604/1
aggggatcatgaagctcgcttttcaaattctcgtgacttttctcccctgt
+5624604/1
@@@FFADDBDHFFGIJIJIIJIJJJJJJIJGGGIJEDEGGIBGEGGICCB
@6135876/1
caaagcaaagacgcaataagtgatacaagaaaatatacagactaaagaaa
+6135876/1
CCCFFFFFHHHHHJJJJJJJHHJJJJIIJJJJJJJJJJIIJJIJJJJIJJ
@6135972/1
caaagcaattagccatggcgtggcgcagctccaagtcatggcaaagatct
+6135972/1
@<;DDADDF<CFHBFBB;FACE@A?GDAABBFEEGBBBDD>BHHIECFG;
@520570/1
agctgttcactttttggtcatgattttgaggtactcgagggcatgatgag
+520570/1
CCCFFFFFHHHHHJJJJHHIJJIJIJJJJJIHIIJJJJJJJJJJJJJJJI
@1039640/1
caaaggggtggaccacaacaacagcgtaggcctcaggataggcagcagac
+1039640/1
CCCFFFFFCFHHHJIIJJJJJJGGIHFGIJJJJJJJJGIHIJJJJIJGIJ
@315/1
aaaaaaaaataatagttcttcaagatatattcttcaggggatcatgaagc
+315/1
CCCFFFFFHHHHHIJHJIJIJJGIGIJJJJIJJEGHJIJGHIGIGIIFEG
@2055778/1
cgcgacggctcagcaactcctggaggacgctgacggg
+2055778/1
CCCFFFFFHGHFGJIJGGIIGGIEHIIIFHHJIHIII
@2055779/1
cgcgacggctcagcaactcctggaggacgctgacgggagtcttgctcggc
+2055779/1
CCCFFFDDHFHHGFGHIIJICGIFIJDHJIIJBHJIJAE;?C>CEFEDD?
@2055780/1
cgcgacggctcagcaactcctggaggacgctgacgggagtcttgctcggc
+2055780/1
CCCFFFFFHHHHGJJJJJFHIJJIJJJJGIIJGIJJIEH?BBEDDEE=BD
@6645394/1
ccaagaacttgctggatctcttggtcggaaaagtgacgcccgaacaagcc
+6645394/1
CCCFFFFFHHHHHJIGGIIIJJJJGHIJJJJJJFHIJIIJJIJIJJGIII
@6646995/1
ccaagagatgtgcatgtcccgcagatggccaccaccattctatgaaatgg
+6646995/1
CCCFFFFFHHBHFIJJGGGHGIIJJGGIJIGIJJJJEHIIIJJIHIJEHC
@6141633/1
caaaggtaaaatcgttctagacatactttatgctcttgacatttcgttaa
+6141633/1
CCCFFFDDHHGHHJJJJJJJJJJJIJIJJJIJJJJJJJIJJJJJJJJJJJ
@4096281/1
gttcttcaagagctggcaataaagaaaggctttcaatcaccacattatga
+4096281/1
B=:BDFFFHHHHHJIJIHJJJJIJJJJJJJJJJJJJIIJJGIIJJJJJJJ
@4096282/1
gttcttcaagagctggcaataaagaaaggctttcaatcaccacattatga
+4096282/1
CBCFFFFFHHHHHJJJJJJJJJJJJJJJJIJJJJJJJJJJJJJJJJJJJJ
@2058301/1
cgcgcgaaaaccattatgttttactaatttttcaataaagtacactttat
+2058301/1
CCCFFFFFHHHHHJJJJJIJIJJJJJJJJJJJJJJJJJJJHHIIJJJIJJ
@2058440/1
cgcgcgtaaagtgaccaaagcaaagacgcaataagtgatacaagaaaata
+2058440/1
@@7DDFDFHHHFHIIIIIIIIIIIIIIIIIIIIIIDGIIIIIIIIIIIII
@2058441/1
cgcgcgtaaagtgaccaaagcaaagacgcaataagtgatacaagaaaata
+2058441/1
@@CFFFFFHHHDHIJJIIJJJJJJJJJJJJIJJJJHFHJIJFJJIJJIJI
@5114284/1
aaaaaggaaaactaaaggatttctcaacttgtttccgtgagttgctgaac
+5114284/1
CCCFFFFFHHHHHJJJIJJJJJJJIJJJJJJIJJJJJHIJIHJJJJJJJJ
@2059394/1
cgcggaatttcaacacatgacaagcgatggtgaactgcctttcgtgtggt
+2059394/1
CCCFFFFFHHHHHJJJJJJJIJJJIJJIJIHIGGIIIJJJJJJJIIIIIG
@3082041/1
ctttcctttatgtccacaaattatgtcaaattttgacatttatgtaacat
+3082041/1
@C@DDFFFHAHDDHIIIJJJIIEIGIIJJJIIJJIFHIJJJJJIGHIJJJ
@7666971/1
ctctactgtacaactgtttacctgtgtatgataaataaacttttttcggg
+7666971/1
CCCFFFFFHHHHHJJJHIJJJJJJHIHJJJJJJJJJJJGHIJJJJJJIJH
@5627267/1
aggtaaacagttgtacagtagaggataaaccaattgagcacacttttact
+5627267/1
BB@DDFFFHHHHHIHIJJJHIJJJJJJJJJIJJJJIJIJJJJJIJJIJJJ
@1041793/1
caaagtatagaggttgtacccaaacttttcggggtgcaatcttcttttcc
+1041793/1
CCCFFBDFHHHHHGHIFIJJJGGEHIJJJJJIIJDFGIIIJJJJEIJIIJ
@2572094/1
ctctgtcatttagttttgataaacaaccaaacctagagga
+2572094/1
@@?BDBDDDDF4?AEFB:B::FCEE?FECFE?FFF@FCD?
@2060088/1
cgcggcatcactcccaaatacgaactggtccaaatcgagggcgccatcca
+2060088/1
C@CFFFFFGHHHHJIIJJIJJJJJJIJIDGHIJJJJIIIIJIJJHHHHFF
@2060089/1
cgcggcatcactcccaaatacgaactggtccaaatcgagggcgccatcca
+2060089/1
CCCFFFFFHGHGFJJEHIJJJIGIJJJJIIJIIIGIIIGJJJJJHHHHFF
@7157313/1
cgcccggagcggctgatatcaccaatcaggtggtgacatcgttcgatgac
+7157313/1
CCCFFFFFHHGHGIIDFHGHGAGHIDGGGI9BG;FCHIIIEFHGIEHHGH
@5627445/1
aggtaagccacttaagcacacatgttacataaatgtcaaaatttgacata
+5627445/1
BCCFFFFFHHHHHJJJIJJJJJJIJIJJJJJIHJJJJIJJJJJJJIJJIJ
@5627903/1
aggtactcgagggcatgatgagcagccgagcccttggctt
+5627903/1
??@DDDDDAHC<<EA??<AFBB>GFE?8::DH@;B@FB38
@1551494/1
ccacaaggtacaatactttgttggtttcgccactccctgtatactggcgt
+1551494/1
CCCFFFFFCFHHHJJJJJJIIJJJFHJJJJJJJJJJJJJHIJFJJJJJJF
@1551495/1
ccacaaggtacaatactttgttggtttcgccactccctgtatactggcgt
+1551495/1
CCCFFFFFHHHHHJJJJJJJJJJJGHGIJJJJJJJJJJJJJIIJJJJIJF
@5116479/1
aaaaagtgaacagctatcgatacacagtcatagatccaatcctataatta
+5116479/1
CCCFFFDDFHHHHIJJJJJIJJJJJJJHIIJIJIJJJJJJJJJJIIJJJJ
@3082189/1
ctttccttttaataggagaagtatttttcaattcacgggtagacggtgtc
+3082189/1
CCCFFFFFHHHHHJJJIJJJJAHJJJJJJJJJJJJJJJJGGIIIJJFHGI
@3082457/1
ctttcgagacatactcttcggagaatcacaaaactcatgatacttttcaa
+3082457/1
BBBFFDFFHHHHHJJJJJJJJJJJJJIJJJJJJJJJJJIIJJJJJJJJJJ
@4701/1
aaaaaaatatcgcaatattagaaattttcaaatattcttcgcttttgact
+4701/1
CCCDDFFEHDHHGIJJJGIJIIJJJJJJJHHGIJJJJJIGIIJJJJIJIH
@7670238/1
ctctatactttgcatcaaataaatgctcccttttcacaatataataaata
+7670238/1
CCCFFFFFHGHHHIJJJJJJJJJJIJJJIIJJJIJJJJJJJJIIIIIJJI
@6144977/1
caaagtgatgggcaatcccattggctggc
+6144977/1
@@@FD=BDDB>DAEHGGIIGIFIIEC@<1
@6147294/1
caaagtttcacagttccacaaaacgctgaaaaattccgtcggcaagaagt
+6147294/1
CCCFFDFFHHHHHHIJJJJJJJJJJJIJJJJJIJJJIJHGIJJJJJJJJH
@6147295/1
caaagtttcacagttccacaaaacgctgaaaaattccgtcggcaagaagt
+6147295/1
CCCFFDFFHHHHHHJJJJJJJJJIIIJJJIJJJJJJIEHDHIJIJIJJJF
@6147296/1
caaagtttcacagttccacaaaacgctgaaaaattccgtcggcaagaagt
+6147296/1
CCCFFDFFHHHHHJJJJJJJJJJJJJJJJJJJJJJJJJHIIJJJJJJJJI
@6147297/1
caaagtttcacagttccacaaaacgctgaaaaattctgtcggcaagaagt
+6147297/1
CCCFFDEFHHHHHIJIJJJJJJIJJJIIJJJIIJJJJJIJJJJJJJJJJH
@3591310/1
ggaaaactaaaggatttctcaacttgtttccgtgagttgctgaacaaatt
+3591310/1
BC7DDFFFHHHHHJJJJIJJJJJJJJIJJJJJGIHGFIIJJJIIHJJJJJ
@3592664/1
ggaaaagcccagaagaacgttcgactttcacttcattctatcggcctttc
+3592664/1
C@@FFFFFHDHHHJJIJIJHGIIJJJJJJJJIGIIIIJJJJIIIJJJJJI
@3593491/1
ggaaaagtaacgcccgaacaagccaatcagaccaacggaacgcccggagc
+3593491/1
CCCFFFFDHHHHHJJIIJIJJJJJJJJIJJJJIJGIIIJJJJJJJHHFFD
@3593866/1
ggaaaagtgactcccgaacaagccaatcagaccaacggaacgcccggagc
+3593866/1
@CCFFFF?FHFHHJJJIGABEEHIGGIIGGJGJJIBGEHEIHDGHIIEFD
@3593867/1
ggaaaagtgactcccgaacaagccaatcagaccaacggaacgcccggagc
+3593867/1
CC@FFFFBFHHHHJJIIJIJJGHIJJJJJJIJIJJJJIJJJJJJJJIFGD
@3593868/1
ggaaaagtgactcccgaacaagccaatcagaccaacggaacgcccggagc
+3593868/1
CCCFFFFDHHHHHJJIIJJJJIGJIIJJIJIJJJIJJIJIJJJJJGGFFF
@3594014/1
ggaaaagttaaacgatattctacaggatttattattagagtgtcctcgtg
+3594014/1
CC@FFFFFHHHHHJIIIJJJJJJJJJJJJJJJJJJIJJJJGGIJJJJJGH
@3594015/1
ggaaaagttaaacgatattctacaggatttattattagagtgtcctcgtg
+3594015/1
CCBFFFFEHHHHHJJJJJJJJJJJJJIJJJJJJJJJJJJJDHHIJJJJJJ
@6651277/1
ccaaggacttcaactttgttcagttcttgcaggagatcgctagcgaacaa
+6651277/1
@@@D=D;DFHHFHHDHHECEFEFECBEHDBAFHEGGDBCDHIBCDGGGH;
@6651841/1
ccaagggaagggggcggcccccatcccaacagaaggggtaaccgcaaggg
+6651841/1
CCCFFFFFHHHHHJJJJJJHHFDFEEDEEDDDDDDDDD=?CDDDDDDCBD
@7673083/1
ctctcaagaaatggcctccatgccgagcaagactcccgtcagcgtcctcc
+7673083/1
@C@FFFFDFHDHHJIJEIJI9EFGFGGGHGIGJJIJIJHIIIIJIJJIGH
@2067791/1
cgctaccgcgtgttccttaacaacgatctggtggccaccggaaccggaag
+2067791/1
@<@DDDDDFFDD@FGHBHBHDHIEFHGIHGHDGHGH>GHHI<FHIGH8BB
@526686/1
aggaatttgaacagttaccatctactatcagagatcgaatgtgtgcagaa
+526686/1
CCCFFFFFHHHHHJHIJJJJJJJJJJJJJJJJJJIIJJJIJHIIIJJJJJ
@6150797/1
caaatacgaactggtccaaatcgagggcgccatccacgagccaatcttcc
+6150797/1
@<@DFFFFGHHHGJHIIGIJJIIIJJIJJIJJIJJJJJIEIJIGIGHEHF
@6150798/1
caaatacgaactggtccaaatcgagggcgccatccacgagccaatcttcc
+6150798/1
CCCFFFFFHHHHHJGIJJJJJJJJJJJJJIIJIJJJJJIIJJIIJHHHHH
@4101820/1
gttgaaattccgcgaaattggcactggcaagtcaaagaagctagcca
+4101820/1
CCCFFFFDDHGHHIFHIJJJJHGGGIJJIJIFHIJJIHGHIICECCF
@1046467/1
caaataaatgctccctcttcacaatataataaatacatatcatatcatcg
+1046467/1
CCCFFFFFHHHHHJJJJJJJJJJIJJJJJJJJJJJJJJJJJJJJJJJJJI
@527707/1
aggacgctgacgggagtcttgctcggcatggaggccatttcttgagagta
+527707/1
@@@DDDFFHHHGHIBGGEGHGIIJJJDHIGGCHIICFHDGAGIGIGEG7=
@527963/1
aggacttcaactttgttcagttcttgcaggagatcgccagcgaacaatcc
+527963/1
CCCFFFFFHHHHHJJIIJJJJIIJJJJJJJJJJIIJJIJJJJJIIIJJII
@1048734/1
caaatacctaaaccttcccactaaagttaaccagacaaagcacctatcga
+1048734/1
CC?FFFFFHHHHHJJJJJJJJJJJJJJJJIJJJJJJJJCHIJJJJJJJII
@6651982/1
ccaagggctcggctgctcatcatgccctcgagtacctcaaaatcatgacc
+6651982/1
@@@DDDDDFHHHFFGGAD@FG<CEFHIFHHGG9DFHBDBFHIB<CDFGGH
@6651983/1
ccaagggctcggctgctcatcatgccctcgagtacctcaaaatcatgacc
+6651983/1
CCCFFFFFHHHHHIJIGHGECHGHGGJEHIGGBFDFDDBFHIBBGDCGAC
@7673860/1
ctctcagcttcaacgccaaggacttcaactttgttcagttcttgcaggag
+7673860/1
CCCFFFFFHGHHHJGEHIJJIIJJJJJJJIJJJIIJIJFIIJJJJJFBFH
@5632575/1
agtacagagtctgtaatgtgacgaggagaccagcacagatgcaatcattt
+5632575/1
@C@FFFFFHDFFFFHIIJIIIJJJJIJJJJJIIIJIJJIIIIJIJJJJJI
@4103376/1
gttgaagctgagagtctgcaaatcggccaacttcttgccgacagaatttt
+4103376/1
CCCFFFFFHHHHFIFHIIIJIJIIJIIIIJJGIIIJJJIJIJGGHGIJJJ
@4103377/1
gttgaagctgagagtctgcaaatcggccaacttcttgccgacggaatttt
+4103377/1
CCCFFFFFHHHHHIAFHIBGHIGIHEGGIJIGIJJIGGHGIHHIGCCCEI
@5635222/1
agtatcatgagttttgtgattctccgaagagtatgtctcgaaagacttcg
+5635222/1
B?:DDFFFHHHHHJJJHJJJJJJJJJJIJJJHGIIIJJIJJIIJGEHIJI
@1560867/1
ccaccattctatgaaatggaacacgaagagggactaccacacgaaaggca
+1560867/1
CC@FFFFFHHHGHIIIIIIFIEHHEHHIIEDGHEHGIDGHIGIGIIIIIH
@4611247/1
tgcgtctttgctttggtcactttacgcg
+4611247/1
?@<;=DD;AFDHHGIC<A<CFFHGGHG<
@4611248/1
tgcgtctttgctttggtcactttacgcgcgaaaaccattatgttttacta
+4611248/1
@CCFDFADHBF?HGHGFHCGHIIHJIGGGGHIIJJJJIJGII@EHIJIHH
@5123812/1
aaaaatgtcaaaattttgcaaattatgtggcattttgacatttatgtgac
+5123812/1
CCCFFFFFGHHHHJJJJIJJJJJJJJJIJIJJJJJJJJJIIJJJJJHJIJ
@2070760/1
cgctccgggcgttccgttggtctgattggctt
+2070760/1
CCCFFFFFHAHDHEHA?FDH?BDFEHHEIGII
@2070761/1
cgctccgggcgttccgttggtctgattggcttgttcggg
+2070761/1
C@@FDDFFGHHGHJJJDHIJHGIJIJJJIJJJ?DE>FEH
@12605/1
aaaaaaggaaaactaaaggatttctcaacttgtttccgtgagttgctgaa
+12605/1
CCCFFFFFHHHHHJJJJJJJJJJJJIJEHIIJIJGHJJHIJIHIJJIJIG
@1565406/1
ccacgagccaatcttccgctaccgcgtgttccttaacaacgatctggtgg
+1565406/1
CCCFFFFFHHHHHJJIJGIJIJJJJJHHEHIJIIIJGIIHIIJJIJIHHF
@1565407/1
ccacgagccaatcttccgctaccgcgtgttccttaacaacgatctggtgg
+1565407/1
CCCFFFFFHHHHHJJJJIIIEIJJJIHIGGIIJJJJJIIJJIIJIJJGGE
@2580270/1
ctcttcgtcactcgcaaatgtagaagg
+2580270/1
CCCFFFFEHDHFHIJJJJHGFHHHIGF
@2580271/1
ctcttcgtcactcgcaaatgtagaaggcagattgttaccctccacgggta
+2580271/1
=@@DDDFDDHHHHJJGGHIGIGIJJIIJJJJJIJJJJJIJJJIJJJJJFB
@2580272/1
ctcttcgtcactcgcaaatgtagaaggcagattgttaccctccacgggta
+2580272/1
@@@FFDDFH@AAABC:GH>>ECHIGG98C@C?BGFGHG>DCGEHD1AG5;
@2580273/1
ctcttcgtcactcgcaaatgtagaaggcagattgttaccctccacgggta
+2580273/1
CCCFFDDDFHHBHGIGIIGICDGIIGEHGFGGIJGIIGHGIGGHIDHE5@
@2580274/1
ctcttcgtcactcgcaaatgtagaaggcagattgttaccctccacgggta
+2580274/1
CCCFFFFFHHHHHJJJJJJJHIIJJJJIJJJJJJJJJJJJJJJIJJJJHG
@2580753/1
ctcttctagcagctttaatgcattgtatgcagcatcatgtttactaatct
+2580753/1
CCCFFFFFHHHHHJJJJJIJJGIIJJJJJJJJIJJJJJJJJJJJJJJIJJ
@14704/1
aaaaaagtttatttatcatacacaggtaaacagttgtacagtagaggata
+14704/1
CCCFFFFDHHHHHJJJJJJJJJJJJJHGIJJJJJJJIJJJJIIIJJJJIJ
@3602883/1
ggaaaggtttgtttaaagggattggacgcaattaccgtattgccaagtgt
+3602883/1
CC@FFFFBFHFFHJIJJJJJFHIGIIJJJJJJJJJJJGHJJGGIHJICHD
@3604100/1
ggaaataaacaaggatgtaagaactatggaggaatattacaataagccga
+3604100/1
BC@FFFFFHHHHHJJJJGJJIHIGGHIJIHIIJJJJJJJJIJJJJJJJJJ
@5128799/1
aaaaatttatacagcactactatgttaccttttggagaacaaaaagaagg
+5128799/1
@@@DDDDDBF?DDHBFEECF@HIEEBBHHGIHHID?CE?DD??8B@??9?
@1055447/1
caaatcgagggcgccatccacgagccaatcttccgctaccgcgtgttcct
+1055447/1
CCCFFFFFHHHGHJJJJJJJJJJJJJIIJJJJJJIJJIJJJHHDDBEEED
@7677995/1
ctctctaacgtctttatagaatgtcaatgttattctaaaaagaagactgc
+7677995/1
@@<=BDDFBFHHGIIIIIHGIIFIIIGIIHIGCHIIIIGIIHIFGEHGII
@7677996/1
ctctctaacgtctttatagaatgtcaatgttattctaaaaagaagactgc
+7677996/1
@CCDDFFDHF?FHGIJJGGIIJCEHHJIJJIIJ>GIGIJJGGHIHJIIDG
@7678872/1
ctctctgtcggtagatttccgtgaagtggtccgtgccccttgcggttacc
+7678872/1
@@@DDDDDHHH<CA@@GHGH=:;;FBBEH?BG018@GIH2BB>:F6;5=F
@7678873/1
ctctctgtcggtagatttccgtgaagtggtccgtgccccttgcggttacc
+7678873/1
CCCFFFFFHHHDHIGIIJJJDFHHHIFHIHIJIHIJJJJIJGIIJHHJJJ
@4615640/1
tgctatccttctctttgacattgcttgtggtcacttttcgcgcaaaggta
+4615640/1
CCCFFFFFHHHHHJJJJIJJJJJJJJJJJIHIIGHIJIHJJJJJJJJJHH
@5640080/1
agtgactcccgaacaagccaatcagaccaacggaacgcccggagcgg
+5640080/1
CCBFFFFFHHHHHJJJIHIIJGIJJJJJJIJJJJJJGJJJGIIIGFF
@2076718/1
cgctggtaacgctttatcgggttctgctaagtggtaagtagagggtaagc
+2076718/1
@@@DDFDDHHFGHIIEHE@AFBFCHCBHIIIGIIIIIIGGGDGHIBFHHG
@18363/1
aaaaaatatcgcaatagctcaaaagggaacaatttttatcgagttattga
+18363/1
CCCFFFFFHFHGHJJJJJIJJIJJIJDGIGGCHADGGIIIIHEHIIJCEH
@18364/1
aaaaaatatcgcaatagctcaaaagggaacaatttttatcgagttattga
+18364/1
CCCFFFFFHHHHHJJJJJJIIJJJJJGJIJJHIIJIJJIJIIJHIJJIGI
@4110380/1
gttgagtgaaaaaggtgggaaatgttgactgttgtagctgattaaggggt
+4110380/1
@@@FFFADFHHHHJJ<CFHGGIEGAHCHIIBFGGGGGIIJEGGBDHGGI7
@4110381/1
gttgagtgaaaaaggtgggaaatgttgactgttgtagctgattaaggggt
+4110381/1
BBCFFFDEHHHHHJJ<EHIGIJIJIHIIJJIJJIGGIIIJHIHGGIJII6
@5641673/1
agtgtcaatagtgctgccgttacttcctcaagcgctggtaacgctttatc
+5641673/1
BCBFFFDFHHHHHJJJJJJJJJJJJJJJJJJJJJJJJJHHJJJJIJJJJJ
@3605040/1
ggaaatcaagggtctcaaaatagaaataacgcattgtggagcgatgagga
+3605040/1
CCCFFFFFGHHHCGHIJJJJJJJJIIJJJJJJJJJJIIJJJJJIJJJJJI
@533166/1
aggcagttcaccatcgcttgtcatgtgttgaaattccgcgaaattggcac
+533166/1
CCCFFFFFHGHHHJJJIIIIHJJJEHHJIIIJJJIJHIIJIEGGIGICEH
@533167/1
aggcagttcaccatcgcttgtcatgtgttgaaattccgcgaaattggcac
+533167/1
CCCFFFFFHHHHHJIJJIIJIIJIJIIJIIIJJJIJJJJJJJJJJJIJIJ
@2583365/1
ctcttgacatttcgttaaagaaccacaaaatgtgacatataaaggtgaat
+2583365/1
@@CFFFFFGHGHDHHIJJJHIJGIIJJJJJJIIIJJJJJJJJJIIBFIJJ
@21959/1
aaaaaatgtcaaaattttgcaggttatgtggcattttgacatttatgtga
+21959/1
@@@FFDADHAFFBHFGGI<BDCECBHHHGIDGGGICHGGIIIEHGIICFH
@2584956/1
ctcttggctagcttctttgacttgccagtgccaatttcgcggaatttcaa
+2584956/1
CCCFFFFFHHFHHIIJJJIHIIJGIJJIGIIJJJJJJJIJJJIIJJJIJJ
@2585177/1
ctcttggtgaacacatactttattcgtcatcgctccccacgagcgtttct
+2585177/1
CCCFFFFDFFHHHIHIHIJJJDHGHHIJJJGIIIJJJIHIIEEGHIIHGH
@1570504/1
ccactattgtgtgttacttgaatccacccttctggaagaacgtcgaagtg
+1570504/1
@CCFFFFFGHGHHHIGIJIIIJJJJJJJJJJIJJIIJJJJJJIHGFHIDF
@23530/1
aaaaaattctccatcgttacaataagttattcggacaagttataccgaat
+23530/1
CCCFFFFFHHHHHJJJIJJJJJJJJJIJJJJJJJJJJJJJJJJJJJJJJJ
@4617702/1
tgctgagccgtcgcggcatcactcccaaatacgaactgg
+4617702/1
@@CFFFFFGHHFHJGHEGIBFHGFHIFFEDEGCHGHGIG
@7683041/1
ctctgatagtagatggtaactgttcaaattcctcttcctcacgaggacac
+7683041/1
CCCFFFFFGFHHHJJJCFHIIJIJJJJJJJJJJJIJJGEIJJIGIIIJJJ
@6664217/1
ccacaaaaagggaaataaacaaggatgtaagaactatggaggaatattac
+6664217/1
CCCFFFFFHGHHHJJJJJJJJJJJJIJIIIJIIJIJJJJJJJJJJJJIJJ
@6664218/1
ccacaaaaagggaaataaacaaggatgtaagaactatggaggaatattac
+6664218/1
CCCFFFFFHHHHHJJJJJJJJJJJJJJHIJJJJJJJIJJJJJJJJJJJJJ
@2588386/1
ctctttgacattgcttgtggtcacttttcgcgcaaagg
+2588386/1
CCCFFFDDHHHHGIIIBEFIBFFHIJIJIJIGE:@GBF
@2588387/1
ctctttgacattgcttgtggtcacttttcgcgcaaaggtaaaatcgttct
+2588387/1
CCCFFFFFHGHGGJIJIFHJEHIJJJIJJJJIJJJJJJEGIJJJJIHJJJ
@7169282/1
cgcgaaaaccattatgttttactaatttttcaataaagtacactttattt
+7169282/1
B<?DFFFFHHHHHJJJJJJJIJJIIJJJJJJJJJJJIJFGGIJJJJIJJJ
@7169545/1
cgcgaaatcaacaacttggtccgtcgagccgacttcaacaacgacgagta
+7169545/1
CCCFFFFFHHHHHJIJIIJHHGHHIJIJJJJIIJJIJJJJJJGJFFDD=A
@7169652/1
cgcgaaattggcactggcaagtcaaagaagctagccaagagaatggcggc
+7169652/1
CCCFFFFFHFFHFIGHGIIJIFHIIGGEGIJJIIIIIJGGHJIIEIJIIE
@7684856/1
ctctgatttcaacaccggtgaagaactgtttacctcgcatatcccaaaca
+7684856/1
CCCFFFFFHHHHHJJJJJHIIJEIIJJJJJJJJJJJJJJJJJJJJJJIJJ
@539797/1
aggtaagccacttaagcacacatgttacataaatgtcaaaatttgacata
+539797/1
@CCDFFFFHHHHHJJJJJJJGIJJHJJJJJJIJJJJGIJJJJJJJGIIJI
@6666927/1
ccacaatatagttacgttaaaacagcagctgagattaatgtaggctgttt
+6666927/1
@@CFDFFFGHHHHHIIIGIJJJJJGJIGJGIHIGGIIIIGIIGIIJIBGH
@5138029/1
aaaacattgaccaatcgccaccaatgcttggtgcagctatccactttgcc
+5138029/1
@@@DFFFFHHHGHJIJGIIEBHIGIJIJIIGDHHIIIJIIIHIJJIJJGI
@29500/1
aaaaacaatgtgaattagatgctggtgcagctataccttcatctgttaac
+29500/1
CCCFFFFFHHHHFGHIJIJJJJJJJCGIJJJJJJJJJJJJIJJJJJJJJJ
@3089282/1
ctttcgtgtggtagtccctcttcgtg
+3089282/1
CCCFFFDFDFHDHEFGIJAEEHGGFE
@3089283/1
ctttcgtgtggtagtccctcttcgtgttccatttcatagaatgg
+3089283/1
@@@FDFFDFHHFHIFIHIGIIJGGFGFHBH<EHH??CFCBF<?G
@4620890/1
tgctgttgtggaggagcgggctgctgttgtttcgctccaggttgttgctg
+4620890/1
CCCFFFFFFHHHHJIJIJJJIGGGGGIIIHIJJJIEGHFFH@EHBHEEHC
@2081390/1
cgcttgtcatgtgttgaaattccgcgaaattggcactggcaagtcaa
+2081390/1
@C@DFFDFHHHHHGHBFHIHJGHGHHHJJJJIJIGIHIJIJJIFGIJ
@3609727/1
ggaacacgaagagggactaccacacgaaaggcagttcaccatcgcttgtc
+3609727/1
CCCFFFFFGHHHHJJJJJJJJJJJJJJJJJIIIJIJJJJJJJJJJJJJJJ
@1060626/1
caaatgtagcatatttgttttgctttgtttaagatttccaagttgtttac
+1060626/1
C@CFFFFFHHGHHJJJJFHIJGIJJJIIIJJJJJJJJJJJJJHIIHIJJE
@1060960/1
caaatgtcgcaaattatgtcacataaatgtcaaaatgccacataatttgc
+1060960/1
CCCFFFDEDHDFDIJGJCH>FGHIIEHDHEGGIIJIGGGGIGIJJJJJJH
@7172445/1
cgcgcaaaggtaaaatcgttctagacatactttatgctcttgacatttcg
+7172445/1
CCCFFFFFHHHHGIIJJJIJJJJJJJJJJJJJJJJJJJJJJJJJJJJJJI
@1061147/1
caaatgtcttttaaaggagctacgaagttaacagatgaaggtatagctgc
+1061147/1
CCCFFFDFHHHHHJJJJIJJJJJJJJJIIJJJJJIJIJIJJFGIIIJIJJ
@1576241/1
ccagaacgtaagatatcctaaactcacttttttccgaaaaaatatcgcaa
+1576241/1
CCCFFFFFAFDHHJJIJJJJJJIJJJIJJJJJJJJIIJEIIIJJJGJJJI
@7173687/1
cgcgcgtaaagtgaccaaagcaaagacgcaataagtgatacaagaaaata
+7173687/1
CCCFFFDDHFFHFGJJJJIIFGIIIIJJIJJJJJJDFGIJJJJJJJJJJJ
@7173688/1
cgcgcgtaaagtgaccaaagcaaagacgcaataagtgatacaagaaaata
+7173688/1
CCCFFFFFHHHHFIJJIJIIJJJJJJJJIJJJJJJBFHGIJJJJIJJJJJ
@5649145/1
ataaaacaagaggttaatgaggagacttctaaaacagaaatatactgtaa
+5649145/1
CCCFFFFFHDDFHEFHIJJIJGGJIIIJJJJGGHIIIIIJDIJIJIIGIG
@7174570/1
cgcggaatttcaaaacatgacaagcgatggtgaactgcctttcgtgtggt
+7174570/1
@@@DFDDBHHBBFIIEFEBFEEHGBFDCHHFFEHIIEGIGIIGEGH?9C8
@7174571/1
cgcggaatttcaacacatgacaagcgatggtgaactgcctttcgtg
+7174571/1
@<;BD8@;CAFAD@BBBGH@?FHB?G18?DHBDBDGFG@DDFCBH;
@7174572/1
cgcggaatttcaacacatgacaagcgatggtgaactgcctttcgtgtggt
+7174572/1
CC@DFDDDHHDFHGHDGBCDFDHECEEGBGBDDHIIFIIEGIIGDG@FH=
@1576242/1
ccagaacgtaagatatcctaaactcacttttttccgaaaaaatatcgcaa
+1576242/1
CCCFFFFFHFHHHJJJJJJJJJJJJJJJJJJJJJJJJJJJJJJIJIIJJJ
@3093234/1
ctttcttataccactccggagctgcgtcactgtacacgtcggaagaaagg
+3093234/1
CCCFFFFFGHHHGJJJJJIIJJJIJJIIIIIJJJJJJJIJFIJJGIJGGG
@3094021/1
ctttcttcgatcttccggttccggtggccaccagatcgttgttaaggaac
+3094021/1
?B@DDDFFHHHHHJJJJIFHIJJJIJIGIGHGHGGIIEFEGHIJJJGIHI
@3094022/1
ctttcttcgatcttccggttccggtggccaccagatcgttgttaaggaac
+3094022/1
BB?DDFFFGFHGHJJJIIFHIJJJIIJIIGIJIIHIJJGIIHGIIJIEII
@3094023/1
ctttcttcgatcttccggttccggtggccaccagatcgttgttaaggaac
+3094023/1
CCCFFFFFHHHHHJJJIJDGGIGIFHIGIIJJJIIJJJIIIIIIJJJJJI
@3094370/1
ctttcttctcttggtgaacacatactttattcgtcatcgctccccacgag
+3094370/1
@@@FDDFDFDFHDHAFFH<FDFDGGIII@HHCEDGEGHGIIGIIIIIIDH
@2084279/1
cggaaaatgctcgaaaactcaattggcgcacattcagcaggttttttaac
+2084279/1
@CCFFFFFHHHHHJJJJJJJJJJJJJJJIJIJJJJJJJJJJFHJJJJJJJ
@5142812/1
aaaactccgaaggaagccaagggctcggctgctcatcatgccctcgagta
+5142812/1
CCCFFFFFHHHHHIJJJIJJJJIJJIIIJDIIEHIIIGEHIIHBFEAB7C
@5142813/1
aaaactccgaaggaagccaagggctcggctgctcatcatgccctcgagta
+5142813/1
CCCFFFFFHHHHHJJIIJJJJJIJJJJIIJJFIIDHIJJIIIJJIJGIGI
@5143506/1
aaaactgttgcgactagcacaacaaaaaagatggcgaaacaattagcagc
+5143506/1
@@CFFFFBFHHGGJIIEGIJIIGIJJJJJJEGIJJJJIJAHI@AHHGGAC
@6162771/1
caaatgtagaaggcagattgttaccctccacgggtaaatcctgcaaggat
+6162771/1
CCCFFFDFHHHHHJIIJJJJJJJJJJJJJJJJJIGFHJIJJJJJJJJJII
@7175261/1
cgcggcatcactcccaaatacgaactggtccaaatcgagggcgccatcca
+7175261/1
CCCFFFFFHGHDHIJGIJIGIJIJJIJJFHIHIJIJJBGGGDIJHHHHFD
@1064530/1
caaattctctcgttttctcgatctggctctcactaagaacgacatctgta
+1064530/1
C@CFFFFFHGHHHIJJJGGGIJIIIJJJIJJJJJJJJJJJIJJJJJJJGI
@2087899/1
cggaaatctaccgacagagaggttatccttgggggaagaagccaaattgc
+2087899/1
CCCFFFFFHHFHFGIGGGGFGH:EGHIJIJIJJJIHHGEHIFIGHJIJJJ
@3100606/1
ctttgacattgcttgtggtcacttttcgcgc
+3100606/1
CCCFFFFFHHFGFIGBFHCHHGHIJJJIIED
@3100607/1
ctttgacattgcttgtggtcacttttcgcgcaaagg
+3100607/1
?@@FDEFDFFDDFHIEGG@EHGEHEHHGIIGGGIGH
@3100608/1
ctttgacattgcttgtggtcacttttcgcgcaaaggtaaaatcgttctag
+3100608/1
@@@DDDDDFHBBFH<<CGCFAFAFHIECE@FAGIEH9BGGI@?7BGDCC@
@3100609/1
ctttgacattgcttgtggtcacttttcgcgcaaaggtaaaatcgttctag
+3100609/1
B?:ABDFFHHHHHJJGHIHIHIJJJJIJJJJJIJIJGIJJJJIJGIJIJJ
@3100610/1
ctttgacattgcttgtggtcacttttcgcgcaaaggtaaaatcgttctag
+3100610/1
CCCFFFFFHHHGHJJBHJEIHHIIJJJJJJIJJJJJFHIIJJIJHJJJJJ
@3100611/1
ctttgacattgcttgtggtcacttttcgcgcaaaggtaaaatcgttctag
+3100611/1
CCCFFFFFHHHHHJJIJJJJJJJJJJJJJJJJJJJJFHIJIJIIHIJJJJ
@7692608/1
ctctgtccggcgccgatctcgctgttgctttgatcatcgtcgaagtctgc
+7692608/1
CCCFFFFFHHHHFJJEHHHGEGEHIIIJIJJGEIIIJJJHHHHHFBDDFE
@7692989/1
ctctgtgatttcttagtgtcaatagtgctgccgttacttcctcaagcgct
+7692989/1
CCCFFDFFHHHHHJJJHHJJFHEIHHIJJJJJJJJJJJJJJJJJJJJJJI
@4625618/1
tggaaagtgtactataaaatgatgaaaccggagatcgaacagtttagcaa
+4625618/1
CCCFFFFDHHHHHJJJJJJJJJJJJJJJJJJJJJIIJJIJJJIIJJJJJJ
@1065315/1
caaattgctctactctcaagaaatggcctccatgccgagcaagactcccg
+1065315/1
C?@DFFFFHHHHHJJJJGIFIIJIHIJJJJIIJIIJJGIJIGIIJIJJJJ
@1065791/1
caaattgttcaggtaaaatcttgcttcatgattgaaaatttgcaaggttt
+1065791/1
CCCFFFFFHHHHHIJJJJJJJJJJJJJJJJIJJJJIJJJJJJJIJJIBGG
@547891/1
agtatgtgttcaccaagagaagaaagctatacagtagtcaaatttgtatc
+547891/1
@@@DFFBDFHHDHGE;CFHGEH<GIIIIGIDFHGEG9EGH<:CFIIFAGC
@1067120/1
caaatttctcaagggcacacggcaacaaaaagtgataatggatacaaatt
+1067120/1
CCCFFFFFHHHHHJJIJIJIIIJJJJJJJJGJGHJJJIJJIIIJJJIJJJ
@1067370/1
caaatttgaaaaaaccagagacgattttgtcgaagatctctgtgaga
+1067370/1
CC@FDFFFHGHHGIGG@=BFCHG:GHIIC8?D@7BAFAEHIEFC4BG
@1067448/1
caaatttgactactgtatagctttcttctcttggtgaacacatactttat
+1067448/1
BCCFFFFFHHHHHJIJIIJFIIJIIIIIJIIIJIHGGJJIJJJJJIJJIJ
@37390/1
aaaaagatggcgaaacaattagcagcaagagaaatgctggaaaagttaaa
+37390/1
@CCFFFFFHHHHHIJJIJJJJJFIIJJJJIIHIJJIJJIJJJIJGGGGIJ
@5148547/1
aaaagacatttgtgctgaaaagaaaattcaagatccagtgtttaaggaac
+5148547/1
@CCFFFFFHHHGFHIJJJJJIIJJJIJJJJJJJJJJJJHIIJJJJIIIJJ
@5148548/1
aaaagacatttgtgctgaaaagaaaattcaagatccagtgtttaaggaac
+5148548/1
CCCFFFFFHGHHHIIJJJJJJJJJJIJJJIJIJJJJIJHIIIJIJIJJII
@38661/1
aaaaaggaaaactaaaggatttctcaacttgtttccgtgagttgctgaac
+38661/1
CCCFFFFFHHHHHJJJJIJJJJJJJJJIJJJHIJJJJHIGIHIJJJJIJJ
@5151591/1
aaaagatatccagcctttgatggaagaaaaaatttatacagcactactat
+5151591/1
@@@1BDDDHFHGHIIJJJJEFHIHEIJJJJJEHIBCHGHCHHGGIIIIIC
@7178046/1
cgcgtaaagtgaccaaagcaaagacgcaataagtgatacaagaaaatata
+7178046/1
@@@DDDDD>DDFFAGIIIIEDHABGHBB@GII@0:??BDCHGGIGI>F=F
@7695003/1
ctctgttgttatcctattacccactggttctcacattctagatgaaattc
+7695003/1
CCCDDDFBFHHHGJGDGJGGIJ<GFGGBFCHGGIFHJGHHIIJJHIJJIH
@2089470/1
cggaaccggaagatcgaagaaagacgccaaacattcggcagccaagaact
+2089470/1
CCCFFFFFHGHHGIJJFIJJJJIJJJJIJJJJJJIJJJFHIIJIJHHHGF
@2089471/1
cggaaccggaagatcgaagaaagacgccaaacattcggcagccaagaact
+2089471/1
CCCFFFFFHHHHGJJJJJJJJJIDGHHGIJJIIGIIFGBGGDHGIFHHHF
@2089625/1
cggaacgcccggagcggctgatatcaccaatcaggtggtgacatcgttcg
+2089625/1
CC@FFFFFHHHHHHIIJIGI@BFFGIJJGJEGGGIFHH;DGGHFHGBBDF
@2089872/1
cggaactcataacaatagattcgattatagagtaagag
+2089872/1
BCCFFFFFGHHHFCHHJJEHIIJIJJJJJEIIEHIEIJ
@2090036/1
cggaacttagcttcacaattacttagagaagcacgcggaagcggtatgca
+2090036/1
B@CDFFFFHHHHHJJJJJJJIJJJJJIJJJJJJJJJJJJJJIJIEHIJHH
@3102673/1
ctttgagcaaccagtaccagttgcttccactccggctactcttactctat
+3102673/1
CCCFFFFFHHHHHJGHJJJJHJJJJJJJJJJJJJIJJIIJJJJJJJJJJJ
@1067836/1
caaatttgtatccattatcactttttgttgccgtgtgcccttgagaaatt
+1067836/1
@@@FBDEFHHBFHIIIGBH@IGHHIIAHIEDBEFHGGHIIIGIIGGHIHH
@2090574/1
cggaagatcgaagaaagacgccaaacattcggcagccaagaacttgctgg
+2090574/1
BCCDFFFFHGHHGBHJJIIIJJJJJJJJJIJJIIIJIIEGIIJJJJJJJJ
@41719/1
aaaaagtttatttatcatacacaggtaaacagttgtacagtagaggataa
+41719/1
CCCFFFFFHHHHHJJJJJJIIIJJJGFGHIIJHGIIJJFHHGHIIIGIJJ
@2599059/1
ctgaaatatagaatacaccccttaatcagctacaacagtcaacatttccc
+2599059/1
CCCFFFFFHGGHHIJJJJJJJIJJJJJJJJJJJJJJJJGHJJJIJIJJJJ
@6169429/1
caaatttctcaagggcacacggcaacaaaaagtgataatggatacaaatt
+6169429/1
@@<:DDDDHHHHHIIIIIIIIIIIIIIIIIIIFHHIIIIIIIIIIIIIII
@43563/1
aaaaatagtaaaaagtcgaagtctttcgagacatactcttcggagaatca
+43563/1
CCCFFFFFFHHHHJJCGIJJJHJIIJIJJJJJJJIJJJJJIIJGIIJIII
@3618892/1
ggaagatcgaagaaagacgccaaacattcggcagccaagaacttgctgga
+3618892/1
@@@FFFFFHHGHHJJJJJIIJJJJJJJIJJEEIJJGIJGJJJJIJGIFIJ
@3618893/1
ggaagatcgaagaaagacgccaaacattcggcagccaagaacttgctgga
+3618893/1
CCCFFFFFHHHHHJJJIIIJJJJJJJJJJJIIJGIIJIIJJJIJIJIJJJ
@3618894/1
ggaagatcgaagaaagacgccaaacattcggcagccaagaacttgctgga
+3618894/1
CCCFFFFFHHHHHJJJJJJJJJJJJJJJJJJJJJJJIIHGHIIJJJJJJJ
@4632907/1
tggacatcgaagaaaaaacattgaccaatcgccaccaatgcttggtgcag
+4632907/1
CCCFFFFFGDHHHJIGIIJJJJJJJJIHJIFGHGHGIIIFGIIJIDCGHG
@4632908/1
tggacatcgaagaaaaaacattgaccaatcgccaccaatgcttggtgcag
+4632908/1
CCCFFFFFHHHHGJJJJJJJIJEIJJJJIJGIIHHIIIJJJJJJIGIJJJ
@7697052/1
ctcttactctataatcgaatctattgttatgagttcccgtgacactatga
+7697052/1
CCCFFFFFHFHHHJIHIGIJJIIJJIHHHIIHIIJIJJIIIFJJJJJJJJ
@552092/1
agtgaccaaagcaaagacgcaataagtgatacaagaaaatatacagacta
+552092/1
<@@<DDDDFF32CCB;EGF<GD?EFCCEFD<CFGIIIE;:?>GDBAFEFI
@6169685/1
caaatttgaaaaaaccagagacgattttgtcgaagatctctgtgaga
+6169685/1
CCCFFFFFHHHGHJJJJJGIJHIGHIJGIIIIHGIJIJJIJJGHJGI
@6169686/1
caaatttgaaaaaaccagagacgattttgtcgaagatctctgtgaga
+6169686/1
CCCFFFFFHHHHHJJJJJJJJJJJJJJJJJIJJIGIIJJJJIIJJJJ
@3104853/1
ctttgatcatcgtcgaagtctgcatgtccgttaaattcttgatacacctt
+3104853/1
CCCFFFFFHHHHHJJJJJHIEIJJJJIHIJIJJJJJJJJJJJJJJJJJJJ
@5156900/1
aaaagctcgacatggagtcccaaaacatgaccatgatgcactcggccgga
+5156900/1
CCCFFDDFGHHFDGIJJFGHGIIJIJIJIJIJIJIJIIGHGIIJGGHGGE
@6170921/1
caaattttgaatctgtataccatattttcggttataatactcctcaaatg
+6170921/1
CCCFFFFFHHHHHJJGGHJJIJJIJIJJJJIHGAFCD>DGIGHEHIIIBD
@45267/1
aaaaatattaggaatccactacaaggttttcaatagggcattctaacatg
+45267/1
CCCFFFFFHHHHHJJJJJJJIJJJJJHHIJJIJJJJJJJIJJJJJJJIJJ
@5659672/1
ataaatgtcaaaatttgacataatttgtggacataaaggaaagaaaaaaa
+5659672/1
@@CFDFADDDHFFGIG>ECIIIHEFHHHFFHGDIIEEGGGHIIGIGIGII
@1583161/1
ccagatcaagtaccagatccagatcacgtggccgatctagatacagccaa
+1583161/1
@<@DFADDBDFDHDHCIAFGIIICHGGHFC7@FF:6@DHIIDHGIBEHEG
@554440/1
agttaaccagacaaagcacctatcgaatcgaatattagtagcaagatccg
+554440/1
CCBFFFFFHHHHHJJJJJJJJIIIGIJJJJIH>DDGFG@DFEEHB>9BFD
@3621230/1
ggaagccaagggctcggctgctcatcatgccctcgagtacctcaaaatca
+3621230/1
C@CFFFFFHHHHHIIIGIIIGCCCGGIGCGIIGIIDBBFHHGGGHIIEFH
@3621231/1
ggaagccaagggctcggctgctcatcatgccctcgagtacctcaaaatca
+3621231/1
CCCFFFFFHHHHGIIIIIIG?@B@FHDEFFHI>DFFH?DCH===CHI37=
@5160200/1
aaaaggtgggaaatgttgactgttgtagctgattaaggggtgtattctat
+5160200/1
CCCFFFADHHGHHJJFGGIJIIHIJGGIJJJEHIGIJIHJ6DFHIIJIJJ
@555085/1
agttaccatctactatcagagatcgaatgtgtgcagaatcagcactgaat
+555085/1
CCCFFFFFHHHHHJJJJJJJJGIJJIJJJIIIIJIJJIJIJJJJJJIIJJ
@5161121/1
aaaagtaatataaccttagatttcgaggcaaattgattgatttgcccagc
+5161121/1
CCCFFEFFHHHHHJJJJJJJJJJJJJHIJJIJJJJGJJIHJJJIJJJGIJ
@6174081/1
caacaacaagctgcatggggtagacaacaaactccaccacaggaacctca
+6174081/1
CCCFFFFFFFDHHGIHIIIJGHIJIJJJJJIIIJJIJGJJJGGIIIJJJJ
@6679921/1
ccacctttttcactcaaccatagctttctcagcgtgttt
+6679921/1
@CCDDFFFHH?BFEHGGIIIICAGDHGEHGIIIIF8:??
@5162056/1
aaaagtgaacagctatcgatacacagtcatagatccaatcctataattat
+5162056/1
CCCFFDEFHHGHHJJJJJIGIIIIIIJGGIJJIJEGGHIIJIJJIIGGGI
@5162083/1
aaaagtgactcccgaacaagccaatcagaccaacggaacgcccggagcgg
+5162083/1
@@CFFEFFHHHHHIEIJJJICGIJJJJJIJJJIJJJJJIIIJJJGIEHFD
@7701015/1
ctcttcgtcactcgcaaatgtagaaggcagattgttaccctccacggg
+7701015/1
CCCFFDBDBHHFHEBEHIGIFHGHIIJ?G@FHHIHIGHIJIJJJGBFG
@7701016/1
ctcttcgtcactcgcaaatgtagaaggcagattgttaccctccacgggta
+7701016/1
@@1BBDBACADFF=C@?@<A<ABHIG>?EGGCHGDGHI<GGGDFDHE;FH
@7701017/1
ctcttcgtcactcgcaaatgtagaaggcagattgttaccctccacgggta
+7701017/1
@@@BBADD?DFBFHIGE@H@?F@HDFD?E8D?4DFGHE@D@FFEHCAE;A
@7701018/1
ctcttcgtcactcgcaaatgtagaaggcagattgttaccctccacgggta
+7701018/1
CCCFFFDFHHHGHIIGJJIIHHHIJEGFFGGGGHGIIJJJGIHIJIIF;A
@7701019/1
ctcttcgtcactcgcaaatgtagaaggcagattgttaccctccacgggta
+7701019/1
CCCFFFFFFHHHHGGHIIFH>D4ACGEGHIDHIFIICBDCEHIIIHIBFG
@1583469/1
ccagatcgttgttaaggaagacgcggtagcggaagattggctc
+1583469/1
CCCFFFFFHHHHHJJJJHGIIJIJJJDGIIJIFHHHIJIJJJJ
@1583734/1
ccagatggcaaatgtacggatagaaacgttgagacaaccgtaaaaacata
+1583734/1
CCCFFFFFHHHHHJIJJJJIJJIJJJIJHJJIJIJJIJJIGHIIJJJJJJ
@7701397/1
ctcttctactccttcccagacctcgaagaaggaggactggcgacttaccg
+7701397/1
CCCFFFFFHHHHHJJJJJJJJJJJJJJJJJJIJJIJJJJJJJJJJJJJJJ
@6680695/1
ccacgagccaatcttccgctaccgcgtgttccttaacaacgatctggtgg
+6680695/1
CCCFFFFFHHGHHJJIJGGEGHIHGIHGEIGIGIHJIJJJIGHJHEHHGH
@6680696/1
ccacgagccaatcttccgctaccgcgtgttccttaacaacgatctggtgg
+6680696/1
CCCFFFFFHHHHHJJJJGIGGHJJJIFHGHIJJJIJJJJGHGIJGGIGGE
@6680697/1
ccacgagccaatcttccgctaccgcgtgttccttaacaacgatctggtgg
+6680697/1
CCCFFFFFHHHHHJJJJJJIJJJJJJIIIJJJJJJJJJJJJIJJIIIHIH
@556761/1
agttgaagtccttggcgttgaagctgagagtctgcaaatcggccaacttc
+556761/1
@@@FDFFFFHHHGJJJJHJJIIEGIEHEHHDFHIJJJJEGC8GGIJIE=C
@2094095/1
cggaatttcaacacatgacaagcgatggtgaactgcctttcgtgtgg
+2094095/1
@@@DDFFFDFHHHIIEGBHGGE?ECHIIEGHIIGCGIEBFGGIGDEG
@2094096/1
cggaatttcaacacatgacaagcgatggtgaactgcctttcgtgtggtag
+2094096/1
CCCFFFFFHHHHHJJJIJJJJJJJJJJFEHIIJJJJJJJJJJHIHGIHIJ
@6174570/1
caacaacagcaaacgggtcgaaatgaacgtcaacaacaaagttccccacc
+6174570/1
CCCFFFFFHHHHHJJJJHIJJJJJGHHIIJJJGGIGFHIJIFHIJJJJJI
@1072682/1
caacaaccagctcctacatctcaacaacaagctgcatggggtagacaaca
+1072682/1
CCCFFFFFHHHHHJJJJJJJJJJJJJJJJJJJJJJJJJJJJGHIJJJJJJ
@1072755/1
caacaacccacttggggcagacaaacagctccacaacagcaacatcaaac
+1072755/1
CCCFFFFFHHHHHJJJJJJJJJJJJJJJIJJJJJJJJJJIJIIIJJJJJJ
@1072919/1
caacaacctcgagcgagacaacagcagtctgctcctcctcaacaacaaca
+1072919/1
CCCFFFFFFHFHFGIJIJJJJJJIDIHCGIJJJJJJJJJJJJIJJJJIJJ
@3622465/1
ggaaggatcgcaagcttcttccagttcaccatcagattcacaagcaggat
+3622465/1
@@7D=ADDD<=FFIFFFIEHHHFC<CGEIBAFFIEFEFCFFFIIBEFFFI
@48112/1
aaaaatgtcaaatcatgtcaaaaccccggcgatggttcttcaagagctgg
+48112/1
CCCFFFFDHHHHHJIJJIJJJJJJIIIJGGIGIJJHGIJIIJJJGGHIIJ
@6175446/1
caacaacctcgagcgagacaacagcagtctgctcctcctcaacaacaaca
+6175446/1
CCCFFFFFHHHHFGJJJJJIIGIHIJGHHIIJJJJJJJCHIJJIJJJJJJ
@4132020/1
gttgtacccaaacttttcggggtgcaatcttcttttccggaaaatgctcg
+4132020/1
CBCFFFFFHHHHHJJJJJJJJJEGIJJJJJJJJJJJJJJJJJJIJJJJJJ
@4132021/1
gttgtacccaaacttttcggggtgcaatcttcttttccggaaaatgctcg
+4132021/1
CCCFFFFFHHHHHJIJJJJJJJ?FFGJJJJJIJJJJIJIJGIJJJIIJIG
@4636397/1
tggagagatttataagactacaagaagagagtggacattctttagtagaa
+4636397/1
BCCDDDFDHHHFFGJJJIJJJJJHHJJHGIJ?EFGIJJJJJJIIIHIIJG
@3109718/1
ctttgcatagaattagtggtttttttctaaaatcaatttacatattattt
+3109718/1
CCCFFFFFHHHHHJJJGHIFHIJJJJJJJJJJJJJJJJIJJJJJJJIJJJ
@3109747/1
ctttgcatcaaataaatgcccccttttcacaatataataaatacatatca
+3109747/1
CCCFFFFFHHHHHJJJJEHIJJJJJJJJJJJJJJJJIJJJJJJJJJJJJJ
@3623785/1
ggaaggtttaggtatttgtggtatctgtcgatgttgccagaacgta
+3623785/1
@C@DDFADHDHHFGGIJJHIJFGIJJJIIIHGIHIJJJIJJJJIIG
@3623786/1
ggaaggtttaggtatttgtggtatctgtcgatgttgccagaacgta
+3623786/1
B@BFFF=BFAHF<EHGHHHHIEHIIIIFHGHIGHGGIIJJIIJJDH
@557545/1
agttgctatccttctctttgacattgcttgtggtcacttttcgcgcaaag
+557545/1
CCBFFFFFHHHHHJJIJJJJJJJJJJJJJJIJIIJJJJJJJJJJJJJIJJ
@6178454/1
caacaagcgatgccaaatcaaggtgtttgggatatgcgaggtaaacagtt
+6178454/1
CCCDFFFFHHHHHJJJJJJJGIJHFHIIIJJHIIIJJJJJJFGHIIIJHH
@2096413/1
cggaccacttcacggaaatctaccgacagagaggttatccttgggggaag
+2096413/1
CCCFFFFFHHHHHJJJJJJJJJJJJJIJJJJJJJIJJJJJJJJJJJJHHH
@2096597/1
cggaccgattcagcccccaccaagggaagggggcggcccccatcccaaca
+2096597/1
CCCFFFFFHHHHHJJJJJGIJJJJIJJIJJJJIIDDDDDDDDDDDDDABB
@7185930/1
cgctcctccacaacagcaacctggagcgagacaacagcagccagctcctt
+7185930/1
CCCFFFFFHHHHHJJIIIJJJGIIGIJIJIJJJJIJIIIGEIIIJJIHGG
@2610975/1
ctgaagtaaaagtgtgctccattggtttatcctctactgtacaactgttt
+2610975/1
@@@DDFBDHHDHFH?FHGIIEHIIIHIIGIIGGHHIIIIFGHGGHIGEGD
@3110493/1
ctttgccagtggccgtctgctacggaacaggcaaaactccgaaggaagcc
+3110493/1
CCCFFFFFHHHHGIJEGGGGGHIJJIJIIJJIJIJJIJJJJIIIIIIIII
@3110494/1
ctttgccagtggccgtctgctacggaacaggcaaaactccgaaggaagcc
+3110494/1
CCCFFFFFHHHHHJIHIGGGHIIJJJJJJJJFIJJJJJJJIIJIJJIIII
@3624151/1
ggaagtatttgggaaaggtttgtttaaagggattggacgcaattaccgta
+3624151/1
@@7DDADEHHHHHGIIJJEHIIGHJJJJJJJFGIGIIJJJIJIIIJJIGI
@4638963/1
tggaggacgctgacgggagtcttgctcggcatggaggccatttcttg
+4638963/1
@CCFFFFFGHHHHJJJIGIDHGIIIJJIJJJJJJEHIIIIIJJJJJF
@3624894/1
ggaagttcgtattattcctcgaaatcaataactcgacaaaaattgttccc
+3624894/1
CCCFFEFFHHHHHIJJJJJJJIJJJIJJJJJJJJIGIJJJJJJJJIJJJJ
@3114181/1
ctttgctttggtcactttacgcgcgaaaaccattatgttttactaatttt
+3114181/1
C@CFFFFFHFGDHFHHJJJJIGGHHHJJJIJHIJJJJIJJGIJJIJJJJJ
@5167666/1
aaaatacggcaaagagaagaaaggccgatagaatgaagtgaaagtcgaac
+5167666/1
CCCFFFFFHGHGHJIJEIGIJJJJJJJJJIJHGIJJJJDHIJJJCCHIIH
@559336/1
agttttgacagaacctatgccacattcataagtgaattctctacagtgtg
+559336/1
:?=BB?DDDFB;FHIGGGH@FEH?BHHFH<ACCF@CFCGGEEDHID9?0?
@6684846/1
ccactacaaggttttcaatagggcattctaacatgtcaaaattaaatcaa
+6684846/1
@@@DDDBDHHF<CGHDDHBHHCHGFGHGIIIIIIGFHIIGGHGIIGHIIC
@7188085/1
cgctgacgggagtcttgctcggcatggaggccatttcttgagagtagag
+7188085/1
CCCFFFFFGHDHBGGHEGEHGIEHIJIEHJGGAFHJGGJAAHGH8@FEG
@7188086/1
cgctgacgggagtcttgctcggcatggaggccatttcttgagagtagagc
+7188086/1
@@@FFFFFGHFHCFEGGIIHCHGGHIIEHIJJJJJIIJIICHGGCHHE@F
@7188253/1
cgctgagaaagctatggttgagtgaaaaaggtgggaaatgttgactgttg
+7188253/1
CCCFFFFFHHHHHJJJJFHIIJBFHIJJJJJ:CGHJJJIJIIJJJJJIIJ
@52165/1
aaaaatttaaacacattgcattattgatttcgaggaaataatacgaactt
+52165/1
CCCFFFFFHHHHHJJJJJIJJJJJJJIJJJJJIIIJGHIJJJJJJIJJJJ
@52166/1
aaaaatttaaacacattgcattattgatttcgaggaaataatacgaactt
+52166/1
CCCFFFFFHHHHHJJJJJJJJJJJJJJIJJJJJJJJJJJJJJJJJJJJJJ
@2614290/1
ctgaatcaaaaaaattctccatcgttacaataagttattcggacaagtta
+2614290/1
CCCFFFFFHHHHHIJJJIJJJJJJIJIJJJJJJJGIIIIJJJJJJIJFHG
@6187261/1
caacagcagcccgctcctccacaacagcaacctggagcgagacaacagca
+6187261/1
CCCFFFFFHGHHABHIIEHIEHBEHIIIIIIIIIIIIIGEGGHICHGGIH
@6187574/1
caacagctcaatccacctgaggttcagcctcaacccattacacaagaccc
+6187574/1
CCCFFFFFHHHHHJJJJJJIJJFHIJJJJJJJJJJJJJJJJJJJIIJJJJ
@6187575/1
caacagctcaatccatctgagattcagcctcaacctattccacaagaccc
+6187575/1
CCCFFFFFHHHHHJJJJJJJJHIJJJGIJJJJJJJJJJJJJJJJJJJJJJ
@2614846/1
ctgaatcggtccggccgagtgcatcatggtcatgttttgggactccatgt
+2614846/1
@C@FFFFFHFHHGIIIIFI@@FGAGHIIIDHIIIIIIIIIDGGGIIIIGH
@6188523/1
caacagtcaacatttcccacctttttcactcaaccatagctttctcagcg
+6188523/1
CCCFFFFFGHHHHJJJJJJJJJIJJJIJJJJJJJJJIJJIJJJJJJIJIG
@6188524/1
caacagtcaacatttcccacctttttcactcaaccatagctttctcagcg
+6188524/1
CCCFFFFFHHHHHJJJJJIJJJJJJJIJIJJJJJIJJJJIJJJJJJJJIJ
@6188525/1
caacagtcaacatttcccacctttttcactcaaccatagctttctcagcg
+6188525/1
CCCFFFFFHHHHHJJJJJIJJJJJJJJIJJJJJJJJJIJJJJJJJJIJJJ
@6188526/1
caacagtcaacatttcccacctttttcactcaaccatagctttctcagcg
+6188526/1
CCCFFFFFHHHHHJJJJJJJJJJJJJJJJJJJJJJJJJJJJJJIJJJIJJ
@4134796/1
gttgtcgtagttctaccaggaaaaacaccagtatatgctgaagtaaaaag
+4134796/1
CCCFFFFFHHHHHJJJJJJJJJJJJJJJIJJGHIJJJIJJJIJGIJJJJI
@2099411/1
cggagaatcacaaaactcatgatacttttcaaattttcttttaaatttca
+2099411/1
CCCFFFFFHHHHHJJJIJJIJJJJIIJJJJJIJJJJJJJJJJJIHIIJJI
@2099412/1
cggagaatcacaaaactcatgatacttttcaaattttcttttaaatttca
+2099412/1
CCCFFFFFHHHHHJJJJJJJJJIJJJJJJJJJGJJJJJJJJJJJBGHIII
@2099413/1
cggagaatcacaaaactcatgatacttttcaaattttcttttaaatttca
+2099413/1
CCCFFFFFHHHHHJJJJJJJJJJJIJJJJJJJIJJJJJIJJJJJ0BGIJJ
@562564/1
ataaaagtaatataaccttagatttcgaggcaaattgattgatttgccca
+562564/1
CCCFFFFBFHHHHJJJJJJJJIJJJJJJJHHIJJJJJIJGIJJJJJJJJI
@56803/1
aaaacagcagctgagattaatgtaggctgtttaacacaatgtgttaaagt
+56803/1
CCCFFFFFHHHHHHIHJJJJIJHIJJJJJHIJJJJJJIJJJHIHHIJJJC
@7191740/1
cgctggtaacgctttatcgggttctgctaagtggtgagtagaaggtaagc
+7191740/1
CCCDFFBDHHHGHJJGIIIJJAFHHEGIIJJBGI:BBHBDFDHIJFEHIH
@6688447/1
ccacttagcagaacccgataaagcgttaccagcgcttgaggaagtaacgg
+6688447/1
C@CFFFFFHHGHGIGHJIGHIJGIGJIJJGGIJJJIJIJJJGHIIJJIIB
@6191046/1
caacatcaacatttaaaagtggcttccagcctcgaatggccgattgataa
+6191046/1
CCCFFFFFGHHHHJIJJJJEHIIJJGIIIIJEHEHGGGIJJIDGFEBHHI
@4642647/1
tggatctcttggtcggaaaagtgactcccgaacaagccaatcagaccaac
+4642647/1
@@CFBDEFHHHFFFHGIIIIEAFCHGHHHGGIIGIDBFHIHGHFHGH@FH
@2101235/1
cggagatcgaacagtttagcaataaagtacccaaatcacccattagagaa
+2101235/1
CCCFFFFFHHHHHJHIIIJJJJIIJJJEGIJJJJJIJJJJJIJJJJJJJJ
@7193492/1
cgctgttgttgtggtccacccctttgttgcccg
+7193492/1
@@@DD<D?AFBDBE?CF<EFGI1<E4?D8?CD0
@3121384/1
ctttggtcactttacgcgcgaaaaccattatgttttactaatttttcaat
+3121384/1
CCCFFFDE?FHHHIJIIGIGGGIJJJIJJJIJJJJJIJJIIJJJJJJJJJ
@4644280/1
tggatttacaaaatttaaatagggaatatgaaagatttaaaatccaggac
+4644280/1
CCCFFFFFHHHHHJJJJJJJJJJJJJJJJJJJJJJJJJJJIIJJIJJJJJ
@4138092/1
gttgttgagatgtaggagctggttgttgagaactttgtgttacaggatct
+4138092/1
@@@DDDD>?AFCF@HG@E;GIBCF;FH@GECF>F@GG@;FHED>?@GHCF
@4139210/1
gttgtttcgctccaggttgctgttgtggaggagcgggctgctgttgtttc
+4139210/1
@CCFFFFFHGFHHIGJIGGIJJGIJFFGHGHDHAEEGBG@GGH7DHH<EH
@7713355/1
ctgaaaagaaaattcaagatccagtgtttagggaactatcagatgttggt
+7713355/1
@CCFFFFFHHHHHJJJJJJJJJJJJJIJJJBHIJJIIJJFJJIJJIIIIG
@567041/1
ataaacttttttcgggtttggaaaaatttcaaattgttcaggtaaaatct
+567041/1
CCCFFFFFHHHHHIIIBGHFH?GHIIIIIIIIIIIIHIIIIIEHIIIGGI
@567043/1
ataaactttttttcgggtttggaaaaatttcaaattgttcaggtaaaatc
+567043/1
CCCFFFFFHHHHGJIJJCFGIJGJJJJJJJIJIJJJJJJJJJJIIIJJJJ
@2621512/1
ctgacatgtttcatatgtagaacgaattttgtgcatacaaaaatagtaaa
+2621512/1
@@@D?DDD2A?DBF>GEA?EHFBHHG?CHE>CCBBGGGIIB=GC@GFEC@
@2621513/1
ctgacatgtttcatatgtagaacgaattttgtgcatacaaaaatagtaaa
+2621513/1
CCCDFFFFHHHHHJJJJIHHIJGIIJJJJJIGHJJJJJJJJJJJJJGGII
@2621514/1
ctgacatgtttcatatgtagaacgaattttgtgcatacaaaaatagtaaa
+2621514/1
CCCFFFFFHHHHHJJJJIJJJJJIIJJJJJIHJJJJJJJJJJJJJJJJJJ
@6194425/1
caacatttcctgtatataactactagtcaagaaaagaaaatcatctattc
+6194425/1
CCCFFFFFHHHHHIJJJJJJJJJJJJJJJJJJJJJJJJJJJJJJJJIJJJ
@5666721/1
ataacctctctgtcggtagatttccg
+5666721/1
CCCFFFFFHGHHHJJJ<2@<FFHFF;
@5666722/1
ataacctctctgtcggtagatttccgtgaagtggtccgtgccccttgcgg
+5666722/1
CCCFFFFFHHHHHJJJFHIHIJJJJJHJJJJHIIGJJJIIJJJJJJJJIJ
@5666737/1
ataacctgcaaaattttgacatttttttctttcctttatgtccacaaatt
+5666737/1
CCCFFFFFHHHHFIJIJIIIIIJJJJJJIJJJJJJJJJJJJJJIJJJJJI
@4646720/1
tggcaatccttgcaggatttacccgtggagggtaacaatctgccttctac
+4646720/1
<@@FDEDDHDCFFHGEAHHIGFHIICGGCFGFHHEEGF<GD@BFG>FHGG
@568145/1
ataaagtatgtgttcaccaagagaagaaagctatacagtagtcaaatttg
+568145/1
@@CDDFBDDFCDHGHIIIIGIGEGDGGGGGHHGFHIIIDGHDFHIEHIIH
@3125253/1
ctttgtcatcgaacgatgtcaccacctgattggtgatatcagccgctccg
+3125253/1
?@@DDDDDFDFHFBGGHGE<EHABEFGGI9CG@?CFCH<9?D9DGHBHIG
@3125254/1
ctttgtcatcgaacgatgtcaccacctgattggtgatatcagccgctccg
+3125254/1
@@CFDDDDHF?FFIHIIIFDBHIHGGIGGIGGGCDHGEHCGF@FFHIIFH
@3125255/1
ctttgtcatcgaacgatgtcaccacctgattggtgatatcagccgctccg
+3125255/1
CCCFFFFFHHHHHJJJJJIJGIJJJJJJHIJJJCHGJJIJJJIIIJJJJJ
@3125928/1
ctttgtctggttaactttagtgggaaggtttaggtatttgtggtatctgt
+3125928/1
CCCFFEFFHHFHHJJIJJIIEIIJJJJJFHHIJJ?EHHIJDHIHJJJJJG
@61875/1
aaaacattgaccaatcgccaccaatgcctggtgcagctatccactttgcc
+61875/1
@;?D??BDHH?FHIEB;F@F@FCHIIIIC>C:D4?FEIFGI???BBB4BF
@61876/1
aaaacattgaccaatcgccaccaatgcttggtgcagctatccactttgcc
+61876/1
@C<BDFFFHGHHHIIIFHIIIIIIIIIIIIIHHIIGIIIIIIIIIIIIII
@5669769/1
ataagatatgctgcaacctctactacagtacgcaagaataagattatgga
+5669769/1
BB@FFFFFHHHHHJJIIJJHIJJJJJJJIIIJJJIJIJIIFIHIJJIJJJ
@7196485/1
cgcttgtcatgtgttgaaattccgcgaaattggcactggcaagtcaa
+7196485/1
@@CFFFDFHHHFDFH?FHIEIIJJJJIJJFIJJJGJIIJJJJIAHEH
@2105431/1
cggagttgctctagataaatcgtaatctttcaagggggataaatcaaccg
+2105431/1
BCCDFDFFHHHHHJJJJJJJJJGGHIJJJJJJJIJJJJIIIJJJJJJJJI
@2105707/1
cggagttttgcctgttccgtagcagacggccactggcaaagtggatagct
+2105707/1
@?@=DDDFHHGHGGGGIIEIHGCHHGIIEIE@FEECHGIGIBDGCCFDFH
@2105708/1
cggagttttgcctgttccgtagcagacggccactggcaaagtggatagct
+2105708/1
CCCFFDFFHHHHHJHJJJIGIJJJJJJJJJJIJJJJJIIIIFHIGHHGIG
@2105709/1
cggagttttgcctgttccgtagcagacggccactggcaaagtggatagct
+2105709/1
CCCFFFFFHHHHHJIJIJIJJJJJJJJJGJJIJJJJJJJJJGHIGJJJGG
@1087080/1
caacagttttgacagaacctatgccacattcataagtgaattctctacag
+1087080/1
CCCFFFEFHHHHHJJJJJJJJJJJJJJJJJJJJJJJIIJJJIJJJJJJJJ
@5671983/1
ataagttattcggacaagttataccgaataaaaaaggaaaactaaaggat
+5671983/1
CCCFFDFFHHHHHJJJJJIIJJJIJJIJJJJJJJJJJJJJJJIJJJJJJJ
@571185/1
ataaatgctcccttttcacaatataataaatacatatcatatcatcgggg
+571185/1
@@@DDDADHDFDDFHIBGBFHDHHHCHDH@BHDHGHIFF<FFC?DGH:@A
@7197769/1
cgcttttcaaattctcgtgacttttctcccctgtttgttcttaaataaag
+7197769/1
CC@DFFFDFHHBHEFFGCF;CCHHIBABHHI9??CH3:D9?GDHHB@DH4
@4650277/1
tggcattcatgcagaaccgattaagaaaggggcagacaacttcatgtaca
+4650277/1
@C@FFFFFHHHFFIGJJJBHIJJJJJJIGIHIJIFIJJJJIIIJGGCGHI
@7199043/1
cggaaaagtgactcccgaacaagccaatcagaccaacggaacgccc
+7199043/1
CCCFFFFFCFFHHIIJB<FGFHC?GDGGIJBEGHGHIBGGHAAFHI
@7199044/1
cggaaaagtgactcccgaacaagccaatcagaccaacggaacgcccggag
+7199044/1
??;B?@:AD4AA:CCEEE??CEECCE@D@DC9:?DDA7D=DDD?DDD6AD
@5181837/1
aaaatgccgttgcagacacatcaatattgagcatcattttccattgacta
+5181837/1
CCCFFDFFHHHHHJJJJJJJJJJIJJIJIIJIIIJJJJJJJJJJIIJIIH
@3635410/1
ggaatttttcagcgttttgtggaactgtgaaactttgtgggactgctggt
+3635410/1
@C@FFFFFHDHHFHAGHIECFHEHIEGFGHIICHIICDGHIGIIIIGIIG
@3635411/1
ggaatttttcagcgttttgtggaactgtgaaactttgtgggactgctggt
+3635411/1
CCCFFFFFHHHHHIIJJJJHGJHIIJJJJJJJJJJJJGIJJJJJJJJJJJ
@5673677/1
ataatagtgtattacctctaaagctatctactcgttatataatcatcatt
+5673677/1
<@CFFFFDFFHHHJJJJJIIIIGFHGIIIHIJJEHIGGIFHJGHIJJJIG
@5673678/1
ataatagtgtattacctctaaagctatctactcgttatataatcatcatt
+5673678/1
CCCFFFFDHHHHHJJJJJJJJJIJJJJJJJJJJIHIIJJJJJJJJIJJJJ
@5673679/1
ataatagtgtattacctctaaagctatctactcgttatataatcatcatt
+5673679/1
CCCFFFFDHHHHHJJJJJJJJJJIJJJJJJJJJJJJJJJJJJJJIJIJJI
@7719691/1
ctgaaatacagaatacaccccttaatcagctacaacagtcaacatttccc
+7719691/1
@@@DDDD?FHHBDCGGHGFIIIGG>BHIHGEHGIIIII?DB@FHICDGGG
@3637044/1
ggacaagttataccgaataaaaaaggaaaactaaaggatt
+3637044/1
@@@<DDDDF>FF?GG8@CG???A?E;?;CC@FDDF@F@D?
@7720067/1
ctgaaatatagaatacaccccttaatcagctacaacagtcaacatttccc
+7720067/1
CCCFFFFFHHHHHJIIJIJJJJJJJJJJJJIJJJJJIJHHIJJJJJJJJJ
@5184042/1
aaaatgtcaaaattttgcaaattatgtggcattttgacatttatgtgaca
+5184042/1
CCCFFFEFHHHHHJJJJJJJJJJJJJIJJJJJJJJJJJJJJJJJJHIJJI
@6695288/1
ccagacaaagcacctatcgaatcgaatattagtagcaagatccgagatgt
+6695288/1
CCCFFFFFHHHHHJJJJJJJJJJJIJCHIJIJFHGIJIEGGIJJIIFGHB
@4651069/1
tggccatctgcgggacatgcacatctcttggagccagccaatgggattgc
+4651069/1
@@@DFFFFHHBHFIGGIIIEGHIIAFHGGHHIGGIIGHIGIHHIIGGIII
@4651070/1
tggccatctgcgggacatgcacatctcttggagccagccaatgggattgc
+4651070/1
@@@FDFFEHHGADIEFHGGED?CDGEIIGCE@;DF;8BDGGGGIIG9@@@
@4651071/1
tggccatctgcgggacatgcacatctcttggagccagccaatgggattgc
+4651071/1
CCCFFFFFHHHHHJFGGHIIJIHGJGIJJGJGIHIEGHI>GGGGIGGGHI
@4651072/1
tggccatctgcgggacatgcacatctcttggagccagccaatgggattgc
+4651072/1
CCCFFFFFHHHHHJIIJIJFEHIJJJJJJJIJJJJIJIJJJJIGIIJJJJ
@4651073/1
tggccatctgcgggacatgcacatctcttggagccagccaatgggattgc
+4651073/1
CCCFFFFFHHHHHJJJGIIJJIIJJIJJJJJJIJJIIJJJJJJJJJIJJJ
@2627976/1
ctgagaatcggtattcgggactgaaagacactaagattaccaagttgggc
+2627976/1
CCCFFFFFHGHDHIJJJJJJJIIJJJJGIJJJJJJJIJJJIJJJIJJJJJ
@2627977/1
ctgagaatcggtattcgggactgaaagacactaagattaccaagttgggc
+2627977/1
CCCFFFFFHHHDHGIJJJJGIIIJJJIEGIJIJJJJJJJJJJJJJJJJJJ
@4652649/1
tggcgattggtcaatgttttttcttcgatgtccacgtaggttacctcgaa
+4652649/1
@<7DDDDFHHDFHIIIIIIICH?FFHGIIIGIIGAHHAGHFHHCHHHGGD
@4652650/1
tggcgattggtcaatgttttttcttcgatgtccacgtaggttacctcgaa
+4652650/1
CC@FFDFFGHHHGJFIGHIJJJFHIIIGJJHIJJJJFHHIGAHIIJJIGH
@1091114/1
caacatttcccacctttttcactcaaccatagctttctcagcgtgtttaa
+1091114/1
@@CFFFFFFHFGDHIJIJGIIIHIJIIFIIJEHJJJJGIHEHIB??DBDH
@1091115/1
caacatttcccacctttttcactcaaccatagctttctcagcgtgtttaa
+1091115/1
CCCFFFFFHHHHHJJJIJJJIJJJJJJJJJIJJIJIJJJIIJJEHEHHFH
@4652843/1
tggcgccctcgatttggaccagttcgtatttgggagtgatgccgcgacgg
+4652843/1
@@@DDDDDFFA@DGHCH<FG8?:CFF1?FGHGGI3D0B?BEGHGHE@E<A
@7199516/1
cggaaacaagttgagaaatcctttagttttccttttttattcggtataac
+7199516/1
@@@DFFFFHHHFHJJJJGHIJJJJJJIIJIJJJJJJJJJJJJFBDHHJJI
@2629913/1
ctgagagtctcttcgtcactcgcaaatgtagaaggcagattgttaccctc
+2629913/1
B:=BDFFEHHHHHJJHIJJJJGIJIGIIFDIIJJGIHIGGIIHGIIIIJJ
@2629914/1
ctgagagtctcttcgtcactcgcaaatgtagaaggcagattgttaccctc
+2629914/1
CCCFFFFDHHHHHJIHJJJJJGGHIJIJIIJJJJIFJJIJJJHIJJJJJI
@2629915/1
ctgagagtctcttcgtcactcgcaaatgtagaaggcagattgttaccctc
+2629915/1
CCCFFFFFHHHHHJJIJJJIJJJJJJJJIJJJJJJJIIJJJJJJJJJJJJ
@2629917/1
ctgagagtctgcaaatcggccaacttcttgccgacggaattttt
+2629917/1
@@@F<DE?CFFFHIIEACFGGGI<FFGGGACBEF@DDH@FHHGI
@1093724/1
caaccagcagtcccacaaagtttcacagttccacaaaacgctgaaaaatt
+1093724/1
CCCFFFFFHHHHHJJJJJIJFHJIJJJJHHIJJJJJJJJHHIIJJJJJJG
@6698593/1
ccagatcgttgttaaggaacacgcggtagcggaagattggctc
+6698593/1
CCCFFFFFHHHHHJJJJJJJJJIJJJDHGJJJJIJJJIJJJJJ
@5189515/1
aaaatttatagttttttgcatttttattcggcttattgtaatattcctcc
+5189515/1
<?@DD?DD?FHHHIIIIGC?@HGCBEH?CFHDHEHIIB0?GHIIDDCFGH
@5189757/1
aaaatttcaaattgttcaggtaaaatcttgcttcatgattgaaaatttgc
+5189757/1
CCCFFFFFHHHHHJIIJJJJIJJJJJJJJJJJJJIJJGJJJJBHHJJJJI
@5189758/1
aaaatttcaaattgttcaggtaaaatcttgcttcatgattgaaaatttgc
+5189758/1
CCCFFFFFHHHHHJIJJJJJIIJJJJJJIJJJJJIIJIJJJJJJIJJIJI
@5189759/1
aaaatttcaaattgttcaggtaaaatcttgcttcatgattgaaaatttgc
+5189759/1
CCCFFFFFHHHHHJJJJJJJJJJJJJJJJJJJJJIJJJJJJJJJJJJIJI
@2631720/1
ctgagattcagcctcaacctattccacaagacccccagccccaacaagga
+2631720/1
@@?DDDFFHHHHHIJJJJJJJIIJJIJJJIJJIJJJJIJIJIJJJHGGGE
@4654843/1
tggctgccgaatgtttggcgtctttcttcgatcttccggttccggtggcc
+4654843/1
CCCFFFFFHFHHHIIJIJFIGGEHIIJJJJJJIIIJIIJGHJJIIFGHGH
@578519/1
ataacgagtagatagctttagaggtaatacactattattaggcactagtt
+578519/1
CCCFFFFFHHHHHJIIIJJJJIJIIIIIJJJJIJJEIGIGGIIIIGIEBG
@2632719/1
ctgagccgtcgcggcatcactcccaaatacgaactggtccaaatcgaggg
+2632719/1
@C@FFFFFHHHHHIIHICGIIAGGIIIIIIIGIIIII=EHIIIIHHHGEC
@2632720/1
ctgagccgtcgcggcatcactcccaaatacgaactggtccaaatcgaggg
+2632720/1
CCCFFFFFHHHHHIEHHIGH@GIIDHIGIIIIIIIII@GIIIIIHFHHFC
@2632721/1
ctgagccgtcgcggcatcactcccaaatacgaactggtccaaatcgaggg
+2632721/1
CCCFFFFFHHHHHJIIIJJJIIJIHHIIJJJJIIJJJGGIGIIGHEHGFB
@5190305/1
aaaatttgcaaggtttggaggagttgtactaatttgtgtgattgaagttc
+5190305/1
CCCFFFFFHHHHHFHIJJIIJEHGHIHIGJIIJJJJIIHHIIJJJIJIJI
@2112011/1
cggcaacaaaaagtgataatggatacaaatttgactactgtatagctttc
+2112011/1
@CCFDFFFHHHHGAFGHIJJIJGBHHIJJIJJFGIIIJJJHIIFIIIIJB
@2112012/1
cggcaacaaaaagtgataatggatacaaatttgactactgtatagctttc
+2112012/1
B@@FFFFFHHHHHCGGGJIIIIIJIJJJIJJJHIIIIJJFHJIJIJIJJG
@2112013/1
cggcaacaaaaagtgataatggatacaaatttgactactgtatagctttc
+2112013/1
CCCFFFFFHHHHHCGHIJJJJIIJEHIJIJJJIIIJIJJJIJJJJJJJJI
@2112014/1
cggcaacaaaaagtgataatggatacaaatttgactactgtatagctttc
+2112014/1
CCCFFFFFHHHHHEGIIJJJJJJJJJJJJJJJJJJJJJJJIJJJJJJJJJ
@2112015/1
cggcaacaaaaagtgataatggatacaaatttgactactgtatagctttc
+2112015/1
CCCFFFFFHHHHHFHHJJJJJJJJJIJJJJJJJJJJJJJIIJJJJJJJJJ
@2112016/1
cggcaacaaaaagtgataatggatacaaatttgactactgtatagctttc
+2112016/1
CCCFFFFFHHHHHGHIJJJJJJJJJJJJJJJJJJJJJJJJIIJJJJJJJJ
@4656257/1
tgggaaagaaaaaaggaaaaggaaagaagcaagaggaaggatcgcaagct
+4656257/1
CCCFFFFFHHHHHJJJJJJJJJJJJJJJJJJJJJJJJJJIJIJIJJJJJJ
@4146840/1
gtttaacttttccagcatttctcttgctgctaattgtttcgccatctttt
+4146840/1
@@@FDFBDHHHBHEFGDEIHD@BFHHIEGHGHIIIGFHIGIGG1:90?FH
@4146841/1
gtttaacttttccagcatttctcttgctgctaattgtttcgccatctttt
+4146841/1
BB@FFFFFHHHHHJJJJJIJIJJJJIJJIJJJIJJJIIGJJJIGJJJIJJ
@7203114/1
cggaaatctaccgacagagaggttatccttgggggaagaagccaaattgc
+7203114/1
CCCFFFFFHGHHHJJJIIJFIJFHIJJJIJJJJJJJJJJIJJJJIIJJJJ
@6702761/1
ccagcatctaattcacattgtttttgtataatagatgccttaaattccct
+6702761/1
CCCFFFFFHHHHHJJJJJJJIJJJJJIHJFFHHIHJJJJIJGIJJJJIJJ
@7204647/1
cggaaccggaagatcgaagaaagacgccaaacattcggcagccaagaact
+7204647/1
@C@DFFFFHFHHHJJJJIJJJJJJJJIJIIJJJJIJJJJJJJJJJHHFGF
@7204648/1
cggaaccggaagatcgaagaaagacgccaaacattcggcagccaagaact
+7204648/1
BCCDDFFFGHHGHJIJIIIGIGFHGGIJJJJEHJIIJJIIIJJIJFHHCE
@7204649/1
cggaaccggaagatcgaagaaagacgccaaacattcggcagccaagaact
+7204649/1
CCCFFFFFGFHGHJJJJJJJJIFHIJJJJJJJJJIIJIFGGHIEIGHHHF
@7204650/1
cggaaccggaagatcgaagaaagacgccaaacattcggcagccaagaact
+7204650/1
CCCFFFFFHHHHHJIJJIJBHIIJIJIJJJJJJJIIJHGIJIJJJGGHHF
@4660866/1
tgggcaaccagcagtcccacaaagtttcacagttccacaaaacgctgaaa
+4660866/1
CCCFFFFFHHHHHJIIJJJJJJJJHJJJJJJJHJJJJJJJJJJIJJJJIJ
@4661881/1
tgggcccggggctctgtgatttcttagtgtcaatagtgctgccgttactt
+4661881/1
CCCFFFFFHHHHFIIIBGFHIIIJJIGGHIIGIIIIDHGIGIIJEHIIJJ
@7204779/1
cggaacgcccggagcggctgatatcaccaatcaggt
+7204779/1
@@<DDDADFFAADFEAFEBAAF4BDGGGGI<=F;C8
@5683976/1
atacactattattaggcactagttattaattataatcatcaatattatct
+5683976/1
B?@BFFFFHHDHFIGHIGGIJIHICIJIIJJIGIIJJJJIJJIGEHJJIG
@7205611/1
cggaagagaaaagcagcagatgccgggttagacgacgaagaaattccatt
+7205611/1
BCCDFFFFHHHHGIJJJJJGIIIIJJJFHHIGIGHIIIHHIIGIIGHJJG
@6207703/1
caacgatctggtggccaccggaaccggaagatcgaagaaagacgccaaac
+6207703/1
@C@FDBFFD>F2AFHGEHHEEFHIIGB?AEHGDH=FG8FCHGIIIBE<BB
@6207704/1
caacgatctggtggccaccggaaccggaagatcgaagaaagacgccaaac
+6207704/1
@CCDFFFFHDHFHGHJBHIJJBHIJIJHHHJGIJIIHFGGGGIIJHHHFF
@6207705/1
caacgatctggtggccaccggaaccggaagatcgaagaaagacgccaaac
+6207705/1
CCCFFFFFHHHHHJJJJJJJJIJJJJJJJJJJJJJJJJJJJJJJJHHHFF
@1603484/1
ccaggttgctgttgcggaggagcttgctgttgtggaggaccagggtgctg
+1603484/1
CCCFFDFFGHHHHJJJJGIJEHGIJJIJJHIIIIJIJJIIIIJJJ8@EHG
@3139772/1
cttttataaaataatgatgacattaacatgccctttacctgaggaacaaa
+3139772/1
CCCFFFFFHHHHHJIJJJJJJJJJJJJJJJIJJJJJIJJJJJJJJJJJJJ
@5686843/1
atacgaactggtccaaatcgagggcgccatccacgagccaatcttccgct
+5686843/1
CCCFFFFFHGHHHJJJJJJJIJJIJJIJJJJJJJJIIJGIIJJIJJHHHF
@7209211/1
cggaatttcaacacatgacaagcgatggtgaactgcctttcgtgtggtag
+7209211/1
CCCFFFFFHHHHHJJJJJJJIGHJJJJJHIJJJJJJJJJJJJIJHIJGHI
@2640690/1
ctgatagtagatggtaactgttcaaattcctcttcctcacgaggacactc
+2640690/1
CCCFFFFDHHHHHJFFHIJJHJJJJJJJJJJJJJJJJJJJJIJJJJJJJJ
@2640691/1
ctgatagtagatggtaactgttcaaattcctcttcctcacgaggacactc
+2640691/1
CCCFFFFEHHHHHJGHIJJJJJJJJJJJJJJJJJJJJJJJJIJJJJIJJJ
@7209777/1
cggacaagttataccgaataaaaaaggaaaactaaaggatttctcaactt
+7209777/1
BCCFFFFFHHGHHJJJIJJJJJJJJJJJJJJJJJJIJJJJJJJJIJJJJI
@7209778/1
cggacaagttataccgaataaaaaaggaaaactaaaggatttctcaactt
+7209778/1
CCCFFFFFHHHHHJJJJJJJJJJJJJIJJJJJIIJIJJIJJJIJJJJJII
@591271/1
ataatttgcgacatttgacgtacggttcaagtagctgaagtaaaagtgtg
+591271/1
B@CFFFFFHHGHHJIJIIIIIJJJJHIJJJJDGHIIJJJIGGHJJIHHHI
@4664769/1
tgggggaagaagccaaattgctctactctcaagaaatggcctccatgccg
+4664769/1
CCCFFFFFHHHHHJJJJJJJJJJJJJJJJJJJJJJJIJJJJJJJJJJJJJ
@4664905/1
tgggggccgcccccttcccttggtgggggctgaatcggtccggcc
+4664905/1
@@@DDDDDFFHDFHB>BEG<DBG?FHGBH49?6>@AABB>;8@=?
@7735565/1
ctgaatcaaaaaattctccatcgttacaataagttattcggacaagttat
+7735565/1
CC@FFFFFHHHHHJJJIJJIJJIIJJJJJIJJJHIJJIJJIJIJJJIGIJ
@7735566/1
ctgaatcaaaaaattctccatcgttacaataagttattcggacaagttat
+7735566/1
CCCFFFFFHHHHHJJJJJJJIJIIJIJJJJJJJHGIJJIJJJJIJJHIJJ
@3146001/1
cttttcccggtttgttctgaaacaaacatcagtgatgaaaaattaaaaaa
+3146001/1
@@@DDDDDHH0CF?AF?::AFH@BFHCB?DGGCF???FHIIIGHEHIIII
@3146231/1
cttttccggaaaatgctcgaaaactcaattggcgcacattcagcaggttt
+3146231/1
@@@FFDFFHDHHHIBHEGGIHIIEGGIIGIIIIIIGGIEHIIGIIGI8@F
@3146232/1
cttttccggaaaatgctcgaaaactcaattggcgcacattcagcaggttt
+3146232/1
BBCFFEFFHHHHHIJIJJJIJJJJJJJJJJIJHIHBHGHJJJJJIIJCHI
@3146233/1
cttttccggaaaatgctcgaaaactcaattggcgcacattcagcaggttt
+3146233/1
C@@FF?DDAFHGH>EEHICGGBHCFGHG@D@EBFE?FHEGEGCFHIIHGH
@3146234/1
cttttccggaaaatgctcgaaaactcaattggcgcacattcagcaggttt
+3146234/1
C@CFFFFFGHHHHFIIIJJIJJGIGGIJJJGIJIIIIIJGHIIGEGGGHI
@5690126/1
atactttgcatcaaataaatgctcccttttcacaatataataaatacata
+5690126/1
CCCFDFFFHHHGFIIIIGIDHCJIGIIIIJJJJJJJJIIHGJJEIJJJJJ
@595123/1
atacagactaaagaaacgctcgtggggagcgatgacgaataaagtatgtg
+595123/1
CCCFFFFFHHHHHJJJIJJJJIGHIJJHJJJHIJJJIHIJJIJJEHIHHH
@597259/1
atacctcaccttacaaaataaaatacggcaaagagaagaaaggccgatag
+597259/1
@@CFFDFFHBDCDHIIGIEHBFHGIIIGGIGIIIIGHHIIGIIDGGFHIE
@83955/1
aaaaggtgcaaattaagatatcctcagatgccgacactatgggtcggatc
+83955/1
@@CFFFBDHHHGHJJJJJJJJJJJIJJJJJJJJJJJJJJJJJJJJJJIJJ
@2121555/1
cggcagccaagaacttgctggatctcttggtcggaaaag
+2121555/1
@?<1DDDDGH=AHGEEHBHIIGFHHIIIBEFDFEFGIGG
@84061/1
aaaaggtgggaaatgttgactgttgtagctgattaaggggtgtattctat
+84061/1
@@@FDF=BFHGGHIIDHHHIIIIIGFHHGHIEIIGIGGDG6??DGHGIII
@5203098/1
aaacagaatctagccaaacacacatagtacctctccacaaaaagggaaat
+5203098/1
BC?DFFFFHHHHHJJJJJJGIGIJJJJHIIJJJJJJJJJJJJJJJJJJJJ
@4154963/1
gtttaatttcgttccatttatcaaggttttcaaactgttaaaaaaacctg
+4154963/1
@@@DDDBDHHACHAG?CGIBCEEHGIAFHGHGIIGHGHIGIIIIIIDHGC
@3147517/1
cttttcgcgcaaaggtaaaatcgttctagacatactttatgctcttgaca
+3147517/1
CCCFFFFFHGHHHIJEHIIJIGIIJIJJIJJJJJJJJJJJJJJJJJJJJJ
@3147848/1
cttttcggggtgcaatcttcttttccggaaaatgctcgaaaactcaattg
+3147848/1
CCCFFFFFHHFHHIJJJJJJJJJJJJJJJJJJJJJJJJJJGIJJJJJJJI
@5690962/1
atagaacccgaaaatgtggatttacaaaatttaaatagggaatatgaaag
+5690962/1
CCCFFFFFHHHHDIIJHHJJIJJJIIJJJJJJJJJJJJJJJJJJJJJJJJ
@7210954/1
cggacatgcagacttcgacgatgatcaaagcaacagcgagatcggcgccg
+7210954/1
CCCFFFFFHHHHHJJJJIJJJIJJIJJJIIIJJJJJJJIJGIIJJJJHFF
@3656037/1
ggaggagcagactgctgttgtctcgctcgaggttgttgctgtggcggaac
+3656037/1
CCCFFDFFHHHHHJJJJIJIHIGIIIIJJHIIFHIJJGGJIJJIJFIAED
@6210560/1
caacggaacgcccggagcggctgata
+6210560/1
@@?DDD=DAHD@C@FHIGDH@@@DFC
@6210561/1
caacggaacgcccggagcggctgatatcaccaatcaggtgg
+6210561/1
@@@FFFFFGAAHAHIGIBIGD>GCC>FADGG@D3@7@G=@E
@7211610/1
cggaccgattcagcccccaccaagggaagggggcggcccccatcccaaca
+7211610/1
@@@FDDDDFFDFDGGGHGIEGIJFHGGIEIJGII>@=@9BD6<?BD@?B<
@2123079/1
cggcatcactcccaaatacgaactggtccaaatcgagggcgccatccacg
+2123079/1
CCCFFFFFHHHHHJJJJJJJJJJJJJIJJJJJJIJJJJJJJJJJJJJJJI
@5691226/1
atagaagataaagaactctccgttagtgcagtgtttggattcaccattcc
+5691226/1
CCCFFFFFHGHHHGIJIJJJJIHGJJFHIJIIIJJJJGJIJJIIIJJJJJ
@85869/1
aaaagtgaccacaagcaatgtcaaagagaaggatagcaactaattttaca
+85869/1
@7?ADADDFFFFFIIIIIIIFHIIIIAFFEEFIFGFFFIFIIFIIIIIII
@5691251/1
atagaagatcccgcagcagagatagggaccgctatggtagaaaacgaagt
+5691251/1
CCCFFFFFHHHHHJFHJGGIGHIIJJJIIJJIADHIJ?@FGGIJIJFHE5
@7743204/1
ctgacatgtttcatatgtagaacgaattttgtgcatacaaaaatagtaaa
+7743204/1
@@?DDDDDAFFHFGHGIIGCHH>FFFHICEH?ECBFDEHIFIIIIIIIIG
@7743205/1
ctgacatgtttcatatgtagaacgaattttgtgcatacaaaaatagtaaa
+7743205/1
@@?DDEDFFFHGHIIHHCIIBHHIIIIBGIIHHEGFHIEIIIIDB??GAH
@5206054/1
aaacatgataagatatgctgcaacctctactacagtacgcaagaata
+5206054/1
@@@=BDFDDHGFFHGHIIEGIIIIIIIIIIIIIIIBHIIIIGGGIII
@5206183/1
aaacatgtcagttatatattcacctttatatgtcacattttgtggttctt
+5206183/1
CCCFFFFFHHHFHIIIIIJJIJJJJJJJJJJIIIJJJJJJJJHIJDHJJJ
@5692752/1
atagaggttgtacccaaacttttcggggtgcaatcttcttttccggaaaa
+5692752/1
CCCFFFFDHHFFHJJJJJJJJJJJJJJJGGIJIIJJJJIJJJJJJIIJJI
@1104307/1
caacgatctggtggccaccggaaccggaagatcgaagaa
+1104307/1
?@@DD=DDHHFACGGGGHIGEHBHIGG@GGIIGIGEHBA
@1104308/1
caacgatctggtggccaccggaaccggaagatcgaagaaagacgccaaac
+1104308/1
@@@DFFFDDFDDFHGG>GHIGGGGHGHIGGIIIIGFGEGCGGIHIGD=CF
@1104309/1
caacgatctggtggccaccggaaccggaagatcgaagaaagacgccaaac
+1104309/1
@@@FDFFFDHHFFFHIHGIGE@HHIIIEGGIGIEEHIGGIGIIEHHHGEF
@1104310/1
caacgatctggtggccaccggaaccggaagatcgaagaaagacgccaaac
+1104310/1
CCCFFDFFHGGAHGIJGIJJJIJJJJJHHIIJIJIJGJIJIGIIIGHHFD
@1104311/1
caacgatctggtggccaccggaaccggaagatcgaagaaagacgccaaac
+1104311/1
CCCFFFFFHGGHHIJJDHIIJGIIIIJIIIIIEGGIGIJJIIGJGHGHFF
@7745534/1
ctgacgggagtcttgctcggcatggaggccatttcttgagagtagagcaa
+7745534/1
CCCFFFFFHHDHHIIIJIJJHIJJJHIJIJGIIJJJIIDGFGCHHHIIII
@2124285/1
cggcatttatgatccaaaagaaattcccatgagggaatttaaggcatcta
+2124285/1
@@<DDDFFHHHGHIJJJJJIGHHIJJJJGHGHHIGDEFIGIIGIJIJJJI
@3149272/1
cttttctcccctgttcttaaataaagtgtactttattgaaaaattagtaa
+3149272/1
=??DD4ABDDDBB:E??E:CF4<FF@<C2CFAEFEBE<BEIII;DD>BDE
@3149447/1
cttttctctccaaaagcaactgcaaggccaattttgctgctgcttttttg
+3149447/1
CCCFFFFFHHHHHJJJIIJJJJJJIJJJJIIJJJJJJJJJJJJJJJJJIF
@4157511/1
gtttactaatctgctttgagcaaccagtaccagttgcttccactccggct
+4157511/1
@@@DFFDFHBHHGJIIJEGCHHJGGEGCFHIGHIIJJJJGIIIIAHCGGG
@7214430/1
cggagaatcacaaaactcatgatacttttcaaattttcttttaaatttca
+7214430/1
@@<;D@DDHFHFFIGHGHGHCHDHHHGDE@H?GHDECGIGIIGADFDEHA
@7214431/1
cggagaatcacaaaactcatgatacttttcaaattttcttttaaatttca
+7214431/1
CCCFFFFFHHFHHIJJJJJJJIIIJJJJJIGIJJJIJJJJJJJJDGIJJI
@600717/1
atactttatgctcttgacatttcgttaaagaaccacaaaatgtgacatat
+600717/1
CCCFFFFFHHHHHJJJJJIJJIJJJJIJIIJJJJJJJJJIJGBFGJHIIJ
@600727/1
atactttattcgtcatcgctccccacgagcgtttcttta
+600727/1
CCCFFFFFHHGHHJJJJJJIJJJJHJIHIII@GGBBFH8
@3152604/1
cttttgagctattgcgatattttttcggaaaaaagt
+3152604/1
@@@DDDDDBFDDH<FEG:C:@FHII;DFGGGEBA?0
@3152605/1
cttttgagctattgcgatattttttcggaaaaaagtgagtttaggatatc
+3152605/1
?@?DDDBDFADDFGCB>D<CHGIJJGGIDFGFHJDH@9CHCGGE>CGHIJ
@3152606/1
cttttgagctattgcgatattttttcggaaaaaagtgagtttaggatatc
+3152606/1
@@@DDA?;D>FHHHEHGIIDDHIEEGIIIHEIID@DAECCGHGIIIFIHD
@3152607/1
cttttgagctattgcgatattttttcggaaaaaagtgagtttaggatatc
+3152607/1
CCCFFFFFHHHHHJJJJJJJJJJJJJJJJJJJJJJFGHIGIIHGIJJIJJ
@5209755/1
aaaccattatgttttactaatttttcaataaagtacactttatttaagaa
+5209755/1
CCCFFFFFHGHHHJJJJJJJIJJJJJJJJIIIJHIIJJJJJIJJJJJJIJ
@3661832/1
ggataaaccaatggagcacacttttacttcagctacttgaaccgtacgtc
+3661832/1
B@@DDFDFHHHHHJIGIIJIJJJJJJJJJGICIJJIJJJJIJJJHJHIFH
@1610165/1
ccagttgcttccactccggctactcttactctataatcgaatctattgtt
+1610165/1
CCCFFFFFHHHHHJJJJJIIJIJJJJJJJJJIIJJJJJJJIJIIJJIJII
@4674451/1
tggtgaactgcctttcgtgtggtagtccctcttcgtgttccatttcatag
+4674451/1
@@<DDDDDHHHHFIIIIIIFHE?FHHHGGIIIGHIFHGGGGCHIGHHCEG
@4158189/1
gtttacttcatttgaatctatggaagttcgcattattcctcgaaatcaat
+4158189/1
@@@FBDDDFFFHHIIIIIG@IFIDCGHHGIIBHIGIIIIGIIIIGGGIIG
@4158190/1
gtttacttcatttgaatctatggaagttcgtattattcctcgaaatcaat
+4158190/1
@@@FFFFFGFHHHIIJIGHGGHJGIJGHJIIJIJIJJIJIHIIIIIJJJG
@1107136/1
caacggaacgcccggagcggctgatatcaccaatcaggtggtga
+1107136/1
CCCFFFFFHHHHHIIIIIIIIDE9<CADHGHCH9@AAC77?:AA
@1107137/1
caacggaacgcccggagcggctgatatcaccaatcaggtggtgacatcgt
+1107137/1
CCCFFFFFGHHHHJHJIJJIGBGCDBFEGBCFHCFDCG7@E=??DD>BBA
@3662871/1
ggataacctctctgtcggtagatttccgtgaagtggtccgtgccccttgc
+3662871/1
CCCFFFFFHHHHHJIJJJCFGEHHJJJIGJJIJHIIFHIJIIIJIJGIJF
@2128861/1
cggccgagtgcatcatggtcatgttttgggactccatgtcgagctttt
+2128861/1
CCCFFFFDFHHFDGIGGIFHEIIJJJJGIJCDHGHIIEGFDBD?78BF
@3155408/1
cttttggatcataaatgccgtcctcttctaacagctttaatgcattgtat
+3155408/1
@@@DD<D??FDFFHI?<EG:1CFBEBFDF>FHDFGGGIEHGEGGIIGHII
@5212973/1
aaacgatattctacaggatttattattagagtgtcctcgtgaggaagagg
+5212973/1
BC@FFFFFFHHGHJIJIHIJJJIJGGIIIJJIJGGIIIGGHGIGGHGGGI
@3665177/1
ggatagcaactaattttacaagctatactttgcatagaattagtggtttt
+3665177/1
B@@FFFFFGFHDHJJJJJJJJJIJJJJJJJJJIGHIJGHHIJJGHIHGIJ
@5699859/1
atataataaaaatttatagttttttgcatttttattcggcttattgtaat
+5699859/1
CCCFFFFFHHHHHJJJJJJJJJJJJJJIJJJJJJJJJJJJJJIJJJIIJI
@7749042/1
ctgagaaagctatggttgagtgaaaaaggtgggaaatgttgactgttgta
+7749042/1
CCCFFFFFHHHHHEIGHHFG<C?HGDCHI9EFEGHHIEIII@GIIIIIII
@2659233/1
ctgcacacattcgatctctgatagtagatggtaactgttcaaattcctct
+2659233/1
@@@DDDDB?FB<CACCDFH@<CHHI@HFHADHBFG>FHGGHIDHIICEFA
@2659722/1
ctgcaccaagcattggtggcgattggtcaatgttttttcttcgatgt
+2659722/1
=@??;?:AAAF?FDC@GFA;@G@@??1:1::?DHHIAHDHI@BGH@G
@2131331/1
cggcgatggttcttcaagagctggcaataaagaaaggctttcaatcacca
+2131331/1
CCCFFFFFHFHHHJIJJGIIIIJJIJJJJJJIIJJIJHIJJJJHIHIJJJ
@5213998/1
aaacgcctcaagcagatctgctcggtctttagttttgagttcggctttcg
+5213998/1
CCCFFFFFDAFBDIGGDFHIIGGGGGHGIIIFBDFHGBBDDFEHIHIIII
@5214224/1
aaacgctgaaaaattccgtcggcaagaagttggccgatttgcagactctc
+5214224/1
CCCFFFFFHHHHHJJJJJIIJJJJJJJJJIHJJJJJIJJJJJJJJJJJJI
@1615622/1
ccatcactttgtcatcgaacgatgtcaccacctgattggtgatatcagcc
+1615622/1
@@@DD?DDHHA?BB<CF;C:@@A@CHHBG?BG9?CFHBD9?<DDDDHDGG
@4160979/1
gtttagtctccacacggtaacgatcaaaagaatattccaaccaatttcga
+4160979/1
CCCFFFFFHHHFFGHGIFHHIGHIIIJJJJJJJJJJJJJJJJJJIJIIII
@7220741/1
cggagttttgcctgttccgtagcagacggccactggcaaagtggatagct
+7220741/1
CCCFFDFFHHHHHJHIIJJHIJJJJJJJIJJIIHJIIJJII?FHIIIJIF
@7220742/1
cggagttttgcctgttccgtagcagacggccactggcaaagtggatagct
+7220742/1
CCCFFDFFHHHHHJHJJIJIJIGGIIIIJJIIJIJIIGIIGDFHGGIEGH
@7751825/1
ctgagagtctcttcgtcactcgcaaatgtagaaggcagattgttaccctc
+7751825/1
@CCFFFFDHHHHHJJHIJJIJJJJJJJJIIJJIJJJIJJJJJJJJJJJJJ
@7751826/1
ctgagagtctcttcgtcactcgcaaatgtagaaggcagattgttaccctc
+7751826/1
CCCFFFFFHHHHHJJJJJJJJJJJJIJJHHIJIJJJJJJJJJJJJJJJJJ
@7751827/1
ctgagagtctgcaaatcggccaacttcttgccgacggaatttttcagcgt
+7751827/1
CCCFDFFDHHHGHIIEGGIGGDHIGGGIHEGGGHIJIIIGGHJJACF=@@
@2133623/1
cggctactcttactctataatcgaatctattgttatgagttcccgtgaca
+2133623/1
CCCFFFFFHHHHHIJJIIJIJJGJJJIJIIJGIIGEHIIJIIIJJJIHHE
@6221497/1
caactgtttacctgtgtatgataaataaacttttttcgggtttggaaaaa
+6221497/1
CCCFFFFDHFHHHJGHFGIIDHIJJIIJJGIJJJJJJJIIBFGHI@GIIJ
@2134290/1
cggctcacaagatgtggcaatccttgcaggatttacccgtggagggtaac
+2134290/1
CCCFFFFFHHHHHJHIJJJJJJJJJJJJJJJJJJJJJJJHIIIIJJBFHI
@2134386/1
cggctcagcaactcctggaggacgctgacgggagtcttgctcggcatgga
+2134386/1
CCCFFFFFHHHHHJJJJJHJJIJJJJJJJJJJGIFHIJJIJJJJIIJGHE
@6222306/1
caacttcatgtacaaatacctcaccttacaaaataaaatacggcaaagag
+6222306/1
CCCFFFFFHHHHHJJJJJJJJJJJJJIJJJJJJJJJJJIJJJJJJJJIII
@1115248/1
caactcttcgtcactcgcaaatgtagaaggcagattgttaccctccacgg
+1115248/1
@@@DDDDDFHFFDDDDEEHGI>E<?GGH>CAF@B@G@FE@DFGGICFGIE
@6222949/1
caacttcttgccgacggaatttttcagcgttttgtggaactgtgaaactt
+6222949/1
CCCFFFFFHHHHHJJJJIJJIJJJJJJJJIIJJJHIJIJJJJJJJJJIJJ
@6222950/1
caacttcttgccgacggaatttttcagcgttttgtggaactgtgaaactt
+6222950/1
CCCFFFFFHHHHHJJJJIJJJIJJJJJIJHIJJIFGIJJIJJHIJIJJJJ
@7754640/1
ctgagccgtcgcggcatcactcccaaatacgaactggtccaaatcgaggg
+7754640/1
@@@DDDDDFFFDDF@AAF9B??GFCFIEFBFCFEAFI=CDEFIEEFDEDC
@6224650/1
caactttgttcagttcttgcaggagatcgccagcgaacaatccttcgagg
+6224650/1
CCCFFFFFHHHHHGIIJJIJJIIIJIJJJJJJGIIJIJJHIIHIJIFGGF
@7756038/1
ctgaggatatcttaatttgcaccttttttctgtttcaaaataccgttgga
+7756038/1
CCCFFFDDHHHGHIJJJJJJJJJJJJIJIIIIIIGIJJJJJJJJJHIJIG
@6226458/1
caagaaacatgataagatatgctgcaacctctactacagtacgcaagaat
+6226458/1
CCCFFFFFHHHHHJJJJJJIJJJJJJJJJJJJJIJJJJJGHIJJJJJJJJ
@6228201/1
caagaaatggcctccatgccgagcaagactcccgtcagcgtcctccagga
+6228201/1
@CCFFFFFGAFHHJJJGIIJIJJIIGGIGIJJIJIGIJEHDHGCACDHGC
@6228202/1
caagaaatggcctccatgccgagcaagactcccgtcagcgtcctccagga
+6228202/1
CCCFFFFFHHHHGJJJJJIJJEIIJJJIJJJJJHGIJIIJIJJIJJGIJC
@6228203/1
caagaaatggcctccatgccgagcaagactcccgtcagcgtcctccagga
+6228203/1
CCCFFFFFHHHHHJJJJJJJJGIJJJJJJJJJJJIJIJJJJJJJJJJJJH
@6228204/1
caagaaatggcctccatgccgagcaagacttccgtcagcgtcctccagga
+6228204/1
CCCFFFFFHHHHHJJJJIJJJIJJJJIJJJJJJJJJJJJJJJJJJJJJIG
@2135236/1
cggctgatatcaccaatcaggtggtgacatcgttcgatgacaaagtgatg
+2135236/1
CCCFFFFFGHHFHJJJGEGEIAEGFHIIJJJJJJIIGIIJJJJJIGHIIG
@5703798/1
atatcgtttaacttttccagcatttctcttgctgctaattgtttcgccat
+5703798/1
CCCFFFFFHHHGHJJJJJJJJJJJJJJJJJJJJJJJJJJJJJJJJJJJJJ
@3668414/1
ggatcttgaattttcttttcagcacaaatgtcttttaaaggagctacgaa
+3668414/1
BB<DDFFFGHHHHJIJJJJJJJJJJJJJJJIJIJJJJJIJJIJJJJJJJJ
@605154/1
atagctcaaaagggaacaatttttatcgagttattgatttcgaggaataa
+605154/1
BBBFFFFFHHHHHJJJJJJJJJJJJJJJJJIJJJJJIIJJJJJJJIIJJI
@5217641/1
aaactatagagaaaccagaattacaggaaatggataattataggattgga
+5217641/1
@@<:BDDDDFFHHGGIGIIIIIIIIIIIIIBF@CGEIIGHHIG@?FBHE@
@5217642/1
aaactatagagaaaccagaattacaggaaatggataattataggattgga
+5217642/1
@@@FFFFFHGHAFGGIIJJJ?FHGHGBHIJIGI3EHHIJJJJIIGEHGHC
@5218791/1
aaactcacttttttccgaaaaaatatcgcaatagctcaaaagggaacaat
+5218791/1
CCCFFFFFHHHHHJJJJJJJJJJJJJJJJJJJIIJJIJJJJJIJJJJJHJ
@4682154/1
tgtaattctggtttctctatagttttgtcatacgtttttgaggcagcaaa
+4682154/1
@B=DFFFFHGHDHIJJJJJJJJIJJJIHJJJJIJGGIJJJIIJJJJJJJI
@3669513/1
ggatgagtgacgtcagcgcccatgatcatggttggtctattcaaaatggg
+3669513/1
@CCFFFFDHHHHFHHIJJIJJGHIEIIIIIIHIIJBFGGIJIJIJIJBGG
@5704942/1
atatgatatgtatttattatattgtgaaaagggagcatttatttgatgca
+5704942/1
B@8?DEFFHHFHHIJJJJJJJJJJHHJJJJJJIJJJJJJJJIJJJJJJJI
@3162978/1
ctttttcactcaaccatagctttctcagcgtgttt
+3162978/1
?@@FFFBDHDFFHIJADGGHHHIGHIHJGIDG1?D
@7223254/1
cggatcttcagctagattggataatcctatacttgtacctattgaattgt
+7223254/1
@@@DFDFFHGBBHH@CDG<GB?FHDHGGHGIIGHGGGHIIIEGIIIIIH9
@1117519/1
caactgtttacctgtgtatgataaataaacttttttcgggtttggaaaaa
+1117519/1
@<?DD>DD?FFF>BECEEC@IIIF<DFHAHEHFIHFFIEFFFFGF@FFCF
@5220630/1
aaactgttcaggagaatcttcaaatgcagaatctccctcctgaacaggtt
+5220630/1
BC@FFFFFGFHHFHIIJGHIGIJJJJJFIJJJJJJJJJJIIIJIJJGDBD
@6714430/1
ccaggagttgctgagccgtcgcggcatcactcccaaatacgaa
+6714430/1
CCCFFFFDHHHHHIIIIIHHGG?F@?@???8BFH;@F4=@=;E
@6714431/1
ccaggagttgctgagccgtcgcggcatcactcccaaatacgaactggtcc
+6714431/1
CCCFFDFDHHHHHIIJJJGIGIIJIFIJIJGIIJJGIJFJJJJHHHHEFF
@4168735/1
gtttatttttatacaaaagaatctgaaaattgtaaatctacacaaaaatg
+4168735/1
@?@D=DDDFF=DB<AGGI;?G:?EFCHIIDFBEFGI@BFFFIIFIIIIAB
@6230986/1
caagaactgaacaaagttgaagtccttggcgttgaagctgagagagtctg
+6230986/1
CCCFFFFFHHHGHJJIIIIJJJIEJEIIIJGHIGIIIJJIJJJIJJBFGE
@6231580/1
caagaacttgctggatctcttggtcggaaaagtaacgcccgaacaagcca
+6231580/1
@@CFFFFFGGHHFGHGIIIAHHGHFHIJJGIGGHGIIJJGJJIBHIIEEI
@6231581/1
caagaacttgctggatctcttggtcggaaaagtgactcccgaacaagcca
+6231581/1
@CCFFFFFHHHHHJJJJJJJJJJJJJJIJJJJHHIGIJJJIIJJJJJJJJ
@6231582/1
caagaacttgctggatctcttggtcggaaaagtgactcccgaacaagcca
+6231582/1
CCCFFFFFHHHHHJIIJJJJJIJIHIJJJJJJGHIIJJJJJJJJJJJIJJ
@6231583/1
caagaacttgctggatctcttggtcggaaaagtgactcccgaacaagcca
+6231583/1
CCCFFFFFHHHHHJJJJJJJJIIHJJJIJJJJHIIJIJJJIIJJJIIIJJ
@6231584/1
caagaacttgctggatctcttggtcggaaaagtgactcccgaacaagcca
+6231584/1
CCCFFFFFHHHHHJJJJJJJJJJJJJJJJJJIDHIIJJJJJJJJJIJJJI
@2672162/1
ctgcccctttcttaatcggttctgcatgaatgccatctgggcccggggct
+2672162/1
@@CFFFFFHHFHHIJGGGIGDBEGGHHIHGGGGGGGIICGIFGGFHBGGE
@7227104/1
cggcaacaaaaagtgataatggatacaaatttgactactgtatagctttc
+7227104/1
CCCFFFFFHHHHH<EFHHIIIIGHIGIJJJJJGIJJJJIJGIHGGIIJIH
@4170855/1
gtttcagaacaaaccgggaaaagtattatgagaatatgaaatttaaa
+4170855/1
=?1=BDD8=CHHHF;C<F1:EGB??FB@GCDH@DDFF4BHCHIII>B
@2672753/1
ctgccgaatgtttggcgtctttcttcgatcttccggttccggtggccacc
+2672753/1
CCCFFFDFHHHHHJJGIHGGHGCFHIIGGEBGIIEHGGIJGJ<@AEHGGI
@2672754/1
ctgccgaatgtttggcgtctttcttcgatcttccggttccggtggccacc
+2672754/1
CCCFFFFFHHHHHJJJJGIJIJGIJIIIJJIJJIGIHIIIIIAAGGIJJJ
@7227326/1
cggcaacatatttccacgacaaacctgaactcttcgaagtatgggccaat
+7227326/1
CCCFFFFFGHHHHJJJJGEHGIJJJJJIIJHIIJJJIJICHIJJJJJFEH
@1119175/1
caacttggtaatcttagtgtctttcag
+1119175/1
@;@DDD;?F?:DBBBFE<AICFE>DHB
@1619661/1
ccatgatcatggttggtctattcaaaatgggcggacgggtagatagaaaa
+1619661/1
CCCFFFFFHHHHFHIJCEGGGIGHJJJJJJJJJJIJIJJ;AEHHFFFFFF
@1619820/1
ccatgatgcactcggccggaccgattcagcccccaccaagggaa
+1619820/1
@@@BDDDAHHHHDBHIG:C:FGGIIGEH@BFHIG<G4CG?;;9@
@1619821/1
ccatgatgcactcggccggaccgattcagcccccaccaagggaagggggc
+1619821/1
CCCFFFFFHHHHHJJIJJJIGJIIJJIGIIJJJJIJJIGACCEEDFCDDB
@1120657/1
caactttgttcagttcttgcaggagatcgctagcgaacaatccttcgagg
+1120657/1
CCCFFFFFHHHHHIJJJJJJJJJJJIJJJIJJIJJJJJJIJGJJJJJIJJ
@6719267/1
ccaggttgttgttgtggaggagcagtttgctgttgtctagctccaggttg
+6719267/1
CCCFF?DEHHHHHIIIIHHI@GHGGIIIIFGGHGIGGIHGIIIIHEG?FG
@2140764/1
cgggacatgcacatctcttggagccagccaatgggattgcccatcacttt
+2140764/1
CCCFFFFFHHHHHJJJJJJJJIJJJIIJJJJIJIJJJJJJJJJJJJJJJI
@610178/1
atataataaaaatttatagttttttgcatttttattcggcttattgtaat
+610178/1
CCCFFFFFHHHHHJJJJJIHJJJJJJIJJJJJJJIIIJJJJJJIJJIIIJ
@5222882/1
aaacttttcggggtgcaatcttcttttccggaaaatgctcgaaaactcaa
+5222882/1
CCCFFFFFHHHHH<CCFHCHEHEHIIIGIEH@GGIFGGGGCHIIIGGGGI
@5223172/1
aaacttttttcgggtttggaaaaatttcaaattgttcaggtaaaatcttg
+5223172/1
CCCFFFFFHHHGHJHIJIGEGEGEHHBDDFIEHGDGHCEEDGGGHGHIJJ
@5223173/1
aaacttttttcgggtttggaaaaatttcaaattgttcaggtaaaatcttg
+5223173/1
CCCFFFFFHHHHHJCGHIJEHIJIIJJIGJJJJIFHGEIJGIIJJJJJJJ
@6234947/1
caagaataagattatggaaggaataacacgggctaattttaacaaccatc
+6234947/1
@CCFFFFFHHHHHJJJJJJJJEHIJJGHIIJJJJJJJJJJJJJJIIJIHI
@5223730/1
aaagaaaatttgaaaagtatcatgagttttgtgattctccgaagagtatg
+5223730/1
CCCFFFFFHHHHHJJJJCHJJJJJJJJIIJJHIJJJJJJIJJJJJJGHGI
@2674154/1
ctgcctcaaaaacgtatgacaaaactatagagaaaccagaattacaggaa
+2674154/1
CCCFFFFFHHGHGJGIJIIGJJHEGHIJJJJJJJJJIEIIJJJJJIJGEE
@2675192/1
ctgccttctacatttgcgagtgacgaagagttggccactaaactgggcag
+2675192/1
CCCFFFFFHHHHHJJJIJIJ@GHGIJJJIJIDIJJJJJJIJJJJJIJJJI
@7763011/1
ctgatagttccttaaacactggatcttgaattttcttttcagcacaaatg
+7763011/1
CCCFFFFDHHHHHJJJJJJJJJGJJJJJJHHJJJJJJJJJJJJIJJJJJJ
@2141269/1
cgggactgaaagacactaagattaccaagttgggcaaccagcagtcccac
+2141269/1
@C@DDDFDBHDHAHDHGCHICGHIIJGHIHCGGGIJIHEEHIIGBCHEEH
@2141270/1
cgggactgaaagacactaagattaccaagttgggcaaccagcagtcccac
+2141270/1
CCCFFFFFGHHHGIIJJIJIIJJIJJJJJHGIJJIJJJIJIJEGHIJJJJ
@2675572/1
ctgcctttcgtgtggtagtccctcttcgtgttccattt
+2675572/1
@@?DDDDDHHDFHIG<?CHHHGEHHECC?11::?B@DF
@2675573/1
ctgcctttcgtgtggtagtccctcttcgtgttccatttcatagaatggtg
+2675573/1
CCCFFFFFHHFHFHIGHIHGIJIJJJJIHGFGGIGGJJJDIIJIJEHI>D
@2675574/1
ctgcctttcgtgtggtagtccctcttcgtgttccatttcatagaatggtg
+2675574/1
CCCFFFFFHHHHFIJGIGIJIJGIIJJJFHGIGIIHIJIGIGHFHIJJ?F
@3168118/1
ctttttggtcatgattttgaggtactcgagggcatgatgagcagccgagc
+3168118/1
@@@DDD:DADFFBEGHHI@?FE<FHGIGCGIIGDHGGIHIGGGEGIGGHI
@3168119/1
ctttttggtcatgattttgaggtactcgagggcatgatgagcagccgagc
+3168119/1
CCCFFFDF<DHHGEGHIIDFHIAFHIIICHGIHIIIIIIGIGIGIIIIII
@7763563/1
ctgatatcaccaatcaggtggtgacatcgttcgatgacaaagtgatgggc
+7763563/1
@C1ADFFFHHHHHGJJIJIGHCGIJJJJIHIJJJJJJJIJJJHIJJJJJJ
@7763564/1
ctgatatcaccaatcaggtggtgacatcgttcgatgacaaagtgatgggc
+7763564/1
CCCFFFFFHHHHHJJJIJFHHFHJJJJJJJJJJJJJJJJJJJGHIJJJJI
@101223/1
aaaatatttaggagagtttatgatagctacaaaatttgatcctcacgata
+101223/1
CCCFFFFFHHHHHJIJFHIJJIJJJJJJJJJJJJJJJJJJJJJJJJIGII
@5709190/1
atattgtgaaaagggagcatttatttgatgcaaagtatagaggttgtacc
+5709190/1
CC@FFFDFHHHHHJJJJIGJJJIJJJJJJJIJJIJBFIHGIIIFGIIIIJ
@5709191/1
atattgtgaaaagggagcatttatttgatgcaaagtatagaggttgtacc
+5709191/1
CCCFFFEFHHHHHJJJJJJJJJIJJJJJJJJJJJJFHIJJJIJHIJJJIJ
@4688225/1
tgtcaaacagaatctagccaaacacacatagtacctctccacaaaaaggg
+4688225/1
@C?DFFFFHFFHFGGIIIIGIJEFHEGGGIJGIIJIIIIJJIIJJJJIII
@3169119/1
ctttttgttgccgtgtgcccttgagaaatttgctgcctcaaaaacgtatg
+3169119/1
CC@FFFFFHGGHFFFHIIIGGE9CGHHGHIGEHIIIIGHIIHIIIIHIII
@3169120/1
ctttttgttgccgtgtgcccttgagaaatttgctgcctcaaaaacgtatg
+3169120/1
CCCFFFFDHDHHGIG@FBHHGHBFGFEHIIIEHIIIIIIIIIIIIIGGIG
@2142520/1
cgggagtcttgctcggcatggaggccatttcttgagagtagagcaatttg
+2142520/1
BCCFDFDDHHGHGIGIIJIGIGIJIJJJJIJIJJGFGE?FHIJIIJIIJD
@2142521/1
cgggagtcttgctcggcatggaggccatttcttgagagtagagcaatttg
+2142521/1
BCCFFFFFHHHHHJJJJJJJJIIJJIJJJJIJJJIJFIFHIIFIJJJJJD
@2142522/1
cgggagtcttgctcggcatggaggccatttcttgagagtagagcaatttg
+2142522/1
CCCFFFDFHHHHHJJJIJIJJGHJJJJJJJJJJJHIGJEHIIJIJJJJJF
@2142523/1
cgggagtcttgctcggcatggaggccatttcttgagagtagagcaatttg
+2142523/1
CCCFFFDFHHHHHJJJJJJIJGJJIJIJJJJJJJHIGIFHIJJIJIJJJI
@6236909/1
caagaatgctctagaaatatcgcacgacctctttcctcaactggaccacc
+6236909/1
CCCFFFFFHHHHHJJJJJJJJJJJJJJJJJJJJJJJJJJIIJIJIIJJJJ
@3169821/1
cttttttaccattcttaattcgcatttgccaggaaaattcttgtaataac
+3169821/1
@@@FFFFDFHFDHHGIAC<CAAEHGIIGIIGIIIIIIGIHIIEBEHGIII
@3674524/1
ggattggatctatgactgtgtatcgatagctgttcactttttggtcatga
+3674524/1
CC@FFFFFGGHHHJJIJJHIHJJJIJJJJIIJJJJIJJJJJJIGDHHIJF
@4689654/1
tgtcaatgttattctaaaaagaagactgctaaacgttaaattttaaaagc
+4689654/1
@CBDFFFFHHHHHJJJJJJJGIJIGIJJJJJJJIJIJJJIJJJJJJJJJJ
@1124034/1
caagaaatggcctccatgccgagcaagactcccgtcagcgtcctccagga
+1124034/1
??<DD:DB4DBDDB;C@BAED<D6D@CD>@>BD6B@1636BC;B=A@ACC
@1124035/1
caagaaatggcctccatgccgagcaagactcccgtcagcgtcctccagga
+1124035/1
CCCFFFFFHHHHHJJJJJJIJHJJJJJIIJIJIGHIFIDHGIIIIJIIIC
@1124036/1
caagaaatggcctccatgccgagcaagactcccgtcagcgtcctccagga
+1124036/1
CCCFFFFFHHHHHJJJJJJJIIJJJIJIJJJJJEGIIIIJGIIIJJCHIG
@1124037/1
caagaaatggcctccatgccgagcaagactcccgtcagcgtcctccagga
+1124037/1
CCCFFFFFHHHHHJJJJJJJJIJJJIJJJJJJJGIJJJJJJJJJJJIJJG
@3677184/1
ggcaaaactccgaaggaagccaagggctcggctgctcatcatgccctcga
+3677184/1
CCCFFFFFHHHHHIJFJJJJJIIJIIJIIIGHGIECHFHGIGGIIJEGGA
@1623104/1
ccattatcactttttgttgccgtgtgcccttgagaaatttgctgcctcaa
+1623104/1
@@@DDDDBDDFHHII6AF?CH@@?<B?FH@FB>?BGIGII<B@B9D?B8B
@4691455/1
tgtcatcgaacgatgtcaccacctgattggtgatatcagccgctccgggc
+4691455/1
CCBFFFFFHHHHHJJJJJJIIJJJJIJJIJHIGIJJIJIJJJJJJJJJJI
@2147127/1
cgggcgttacttttccgaccaagagatccagcaagttcttggctgcc
+2147127/1
@@CFDD?DFDFHHIGIE@AG@GBBFBGGHEGHACGDHIIGEIGGIEH
@2147134/1
cgggcgttccgttggtctgattggcttgttcggg
+2147134/1
CCCFFFFFHHHHHIJGHJJIIJIGHJJ@?F>=FH
@1624105/1
ccattctatgaaatggaacacgaagagggactaccacacgaaaggcagtt
+1624105/1
@C@FFDEBFFDFHGIIGHIJBGEEFHHIIIIIGJGGIIJGDHGDECHGGG
@104662/1
aaaatgattagtaccatttaacttggcattaaccttaagtaaaaggttta
+104662/1
CCCDFFFFHHHHHIIIJJJIJJIIIIJJJJJIIJJJJIJGFHIIJIFGII
@6723317/1
ccagtctgttgtgggggaacagtttgatgttgctgttgtggagctgtttg
+6723317/1
CCCFFFFFHHHFHJJJJEHIGIGHIJIJJJIJIJJJJJJJJHIIJJJIII
@4180602/1
gtttctttagtctgtatattttcttgtatcacttattgcgtctttgcttt
+4180602/1
CBCFFFFFHGHHHIHIIGJJJJIJJIJJJJJJJJJJJIJJJJJJJHIJJJ
@1126852/1
caagaactgaacaaagttgaagtccttggcgttgaagctgagagtctctt
+1126852/1
@@@DDDDDDHBHHGFGIG@EE?<A<FHD?@AED@?F@G<?B?FF0?FEGI
@1126853/1
caagaactgaacaaagttgaagtccttggcgttgaagctgagagtctgca
+1126853/1
@@@FFFFFHHHHGJIJIJIJJIHIIJIJIJJJIJGIJIIIIHEHFGGHII
@1127444/1
caagaacttgctggatctcttggtcggaaaagtgactcccgaacaagcca
+1127444/1
@@<?DDDDDHFDH>A:CG>CB<>H9?@FFGDFF9:B?DFDGDF@AHBHI3
@1127445/1
caagaacttgctggatctcttggtcggaaaagtgactcccgaacaagcca
+1127445/1
B@CDFFFFHHHHHJIIIJIJJJJJIJIIJJJJGIIIJJJJIFIJIJIIJI
@1127446/1
caagaacttgctggatctcttggtcggaaaagtgactcccgaacaagcca
+1127446/1
CCCFFFFFGHGHGIHHIIEHJJJHHIJHIJHICGGIIJJIIIIJJJJHIJ
@1127447/1
caagaacttgctggatctcttggtcggaaaagtgactcccgaacaagcca
+1127447/1
CCCFFFFFHHHHHJJJJJJJJJIHHIJJJJJJDGIIJJJJIJJJJIJIJJ
@4695994/1
tgtcttctcacagagatcttcgacaaaatcgtctctggttttttcaaatt
+4695994/1
BCBFFFFFHFHGHIJJIJJJJJGJIIJJJJJIJGGGEI@FHIJJEEGJII
@2679096/1
ctgcgggacatgcacatctcttggagccagccaatgggattgcccatcac
+2679096/1
CC@FFFFFHHHGHJJJJJJJJJJJJJJJJJIJIJIJJJJJJJJJJJJJJJ
@2679097/1
ctgcgggacatgcacatctcttggagccagccaatgggattgcccatcac
+2679097/1
CCCFFFFFHGHHGJJJJJJJJJJJJJJJJJJJJJJJJJJJJJJJJJJJJJ
@2679098/1
ctgcgggacatgcacatctcttggagccagccaatgggattgcccatcac
+2679098/1
CCCFFFFFHHHHHJGIJJIJJJJJIIJJJJJIIJJGEIJIIEHJJIJJJG
@4181398/1
gtttgaaaaccttgataaatgaaagaaattaaacacgctgagaaagctat
+4181398/1
CBCFFFFFHHHHHJIJJJJIJIJJJJJJJJJJIJJJJJJJJJJJJJJJJI
@4181399/1
gtttgaaaaccttgataaatggaacgaaattgaacacgctgagaaagcta
+4181399/1
CBCFFFFFHHHHHJJJJJJJJJJJJJIJJIJIJJJJJJJJJIJJJJJJJI
@6725641/1
ccagttcgtatttgggagtgatgccgcgacggctcagcaactcctggagg
+6725641/1
@??DDDBDABBFHHIIHI?DHI9BAHGBFFG<FBA;CEG>CCED?B;@A7
@6725956/1
ccagttgcttccactccggctactcttactctataatcgaatctattgtt
+6725956/1
@;@BDDFFGHGHHIGIIHGIIGHIIIIIIIIIIIIIIIIDHIGIHHIIDF
@4698551/1
tgtgattctccgaagagtatgtctcgaaagacttcgactttttactattt
+4698551/1
@C@FFFFFGHHHHJGHGCFEGHGIJIGII?CCBFGGHGGIJJJGGEGGIJ
@3175491/1
gaaaaaaatgtcaaaattttgcaggttatgtggcattttgacatttatgt
+3175491/1
@<<D1DD:FDCDHHDEFHEHAHBFICFGHHCGIGGGDGHFGGGIGIIDGH
@3176051/1
gaaaaaaccagagacgattttgtcgaagatctctgtgagaagacaga
+3176051/1
CCCFFFFFHHHHHJJJIJJJJJHHIJJJJJJJJIJJJJJJJJJJJJJ
@2151140/1
cggggctctgtgatttcttagtgtcaatagtgctgccgttacttcctcaa
+2151140/1
?@@B?@DDDHDFBGGHEHJIGCCHIHIIIJIIGIGHIJJIIIIIJIJJJJ
@2151141/1
cggggctctgtgatttcttagtgtcaatagtgctgccgttacttcctcaa
+2151141/1
CCCFFFFFHHFHFGHIGHIHIFHIJJJJJJJJJJJJJJJJJJJJJJJJJJ
@4698916/1
tgtgcaggtatatttatcacatcattcgtcgtgtaccacatctcggatct
+4698916/1
=B14BDDFCFHHHJJIJJJJJJJJJJJJHJJIIHIJIGIIJJIJIEGHGI
@4698953/1
tgtgcatacaaaaatagtaaaaagtcgaagtctttcgagacatactcttc
+4698953/1
@?@AADDDBHFHFGBGBC?IIIIIC<EBHE8?EHIIGIEBAFHEGCBB@F
@4698954/1
tgtgcatacaaaaatagtaaaaagtcgaagtctttcgagacatattcttc
+4698954/1
@@?D?DDDBHDHFGHJIBDFEHHEIGGJGECEGIGGEIGJBHHIGDFFID
@4699097/1
tgtgcatgtcccgcagatggccaccaccattctatgaaatggaacacgaa
+4699097/1
CC@FFFFFHHHHHJJJJIIIIJIJJJJJJJJJJJJJJJFIIJFIIJJJII
@5719749/1
atcaagatcagcctcagtatttttatgttgctgaaatttgtagcaacctg
+5719749/1
C@@DFDDDHHHFHIIHIACHHHIIIIIIIIIIIIIGIIGIIIHIDHIIHH
@5720057/1
atcaaggaaatacttcaaagtcccatgaattcaccatgactgtaggtaaa
+5720057/1
CCCFFFFFHHHHHJJJJJJJIIJJJJJJJJJJJJJJJJJIJJJJJJDGIH
@5228961/1
aaagaagctagccaagagaatggcggctcacaa
+5228961/1
CCCFFFFFHHHHHJJJJJJJJIJJJJD:D?B?F
@3176803/1
gaaaaaacttcttcctacgggcgtg
+3176803/1
C@CFFFFFHHGHHJIIJJJJJJIJG
@110477/1
aaaattcgttctacatatgaaacatgtcagttatatattcacctttatat
+110477/1
CCCFFFEFHHGHHJJJGIIJJIIIJIGIIJGIJJJJJIJJJJIJIJJIJI
@110478/1
aaaattcgttctacatatgaaacatgtcagttatatattcacctttatat
+110478/1
CCCFFFFFHHHHHJJIJJJJJJJIIJJIIJHIJJIJJJJJJJJJJJJJJJ
@2684470/1
ctgctcatcatgccctcgagtacctcaaaatcatgaccaaaaagtgaaca
+2684470/1
CC@FFFFFHHHHHJJJIIIJFHIJIJJJJIJIIJJJJJJJJJJJFGIJJI
@2684843/1
ctgctcctcaacataccagtatgcagcagaacaattcaaacacgggtgca
+2684843/1
CCCFFFFFHGGHHFIJJIIEGHJIIIJJJJJJJGJJJJIJJJJIHIGHIH
@111714/1
aaaattgttcccttttgagctattgcgatattttttcggaaaaaaagtga
+111714/1
CCCFFFFFHHHHHJJJIJJJJIJIJJJJJJJJJJJIJIJJJJJJJJIIHH
@112624/1
aaaatttcaaattgttcaggtaaaatcttgcttcatgattgaaaatttgc
+112624/1
@C@FFFFDAHDFHGIEHGHIIEHIDFGHIIIEIIEIEEHEIIIEGGHGBA
@112625/1
aaaatttcaaattgttcaggtaaaatcttgcttcatgattgaaaatttgc
+112625/1
CCCFFFFFHHHHHJHIJJJJIJJIJJGHGIIIJJIIJIGIJGGGJIJJJG
@6242491/1
caagagagtccaaagagaaggttatgaaccggcaataactttccttgttg
+6242491/1
CCCFFFFFHHHHHIJJJJJJJGHJJJJJJJJIIJJJJJIJIJJJJJJIJI
@6242618/1
caagagatgtgcatgtcccgcagatggccaccaccattctatgaaatgga
+6242618/1
CCCFFFFFHFHHHJJIJJJJJJJJJJJJJJJJIJJJJJJJJJJJJJJIJJ
@3178730/1
gaaaaaatttatacagcactactatgttaccttttggagaacaaaaagaa
+3178730/1
@@@DDD>:CB<C<@>CFGF3AFHEHIBF@FFI<GFFBCA??<DBF=?:BF
@113176/1
aaaatttgcaaggtttggaggagttgtactaatttgtgtgattgaagttc
+113176/1
CCCFFFFFHHHHHEHIJJIJJDGGHJHIGJJIJJIJJIHHJJJJJIJIJI
@3685183/1
ggcataggttctgtcaaaactgttgcgactagcacaacaaaaaagatggc
+3685183/1
@@@:BDEFHHHHHHJJJJJIIIHIIJJJIIJIJJJJJJIJJJJGJJJGIJ
@6243648/1
caagaggtctgctaaggtcatttctcgtaagtttattattatatctgtct
+6243648/1
CCCFFFFDHHGHHJJJJEHGIJJJJJJGGIIGIIIJJJJJJJJJJJJJJJ
@6732703/1
ccatcccaacagaaggggtaaccgcaaggggcacggaccacttcacggaa
+6732703/1
CCCFFFFFHHHHHIJJIJ:FHIJIJJJIHJJIGGIIIJJIJIIIHHFHFF
@6245341/1
caagatccgagatgtggtacacgacgaatgatgtgataaatatacctgca
+6245341/1
CCCFFFFFHHHHHJHIJFHIIJIJJJJJJJJJJIHGGJJJJJJJJJJJJI
@6733975/1
ccatctgcgggacatgcacatctcttggagccagccaatgggattgccca
+6733975/1
CCCFFFFFHHHFHGIJJIJJIIGHIIIJJJJJJIIJJIJJJJIHIIJIJJ
@4702919/1
tgtgtctgcaacggcattttacaaagcgcaacctgtgatagagtttatgt
+4702919/1
@C@FFFFFHHHHHIIGIJJJHIJJJIJJJJJJJJJBGIJJHIJFGHIJJF
@620775/1
atattttcttgtatcacttattgcgtctttgctttggtcactttacgcgc
+620775/1
CCCFFFFFHHHHHJJIJJJJIJJJJHIJIJJJJJIJIHIJIJJJJJIJJI
@7236260/1
cggcagcactattgacactaagaaatcacagagccccgggcccagatggc
+7236260/1
CCCFFFFFHHGHHIHIGIIIJIIJJJJIIJHHIJIJJFGGHIJGIICHIG
@7236373/1
cggcagccaagaacttgctggatctcttggtcggaaaagtaacgcccgaa
+7236373/1
@CCFFFFFGHFBFHEIHIJJJIGIIJJIIIIJIJGHIJG9DGHIIJJJIG
@7236374/1
cggcagccaagaacttgctggatctcttggtcggaaaagtaacgcccgaa
+7236374/1
CCCFFFFFHHHGHJJJJJJJJHGJJJJJJIIJJJIJJIIDDHIIJJJJJG
@7236375/1
cggcagccaagaacttgctggatctcttggtcggaaaagtgacgcccgaa
+7236375/1
CCCFFFDF>FDBHEHIIGHGIEEGEHGIGIIGIIIIIII<@DEGHIIGHI
@622984/1
atcaaacaggggattctacgaaaaaagacaaagatcaagatctgtctttc
+622984/1
CCCFFFFFGHHGFGJJJJJGIJJJJJJJJJJJJIJJJJIJJIIJIJJJIJ
@2686332/1
ctgctgaatgtgcgccaattgagttttcgagcattttccggaaaaga
+2686332/1
@@@FFFDDFHFDDGBHDGIIJCECEHGIIIG<FGHHIGGGGAFGGIG
@7777446/1
ctgcaaatcggccaacttcttgccgacggaatttttcagcgttttgtgga
+7777446/1
@C@BDDFFHDFHHIIIIIEGFBFHHIIGGGIIGGGFCFBEGFFGE;6=A?
@6246422/1
caagatgtggcaatccttgcaggatttacccgtggagggtaacaatctgc
+6246422/1
CCCFFFFDHHHHHJJJJJJJJJJJJJJJJJJJHHIGIIJFGHJJIJJJJJ
@6246423/1
caagatgtggcaatccttgcaggatttacccgtggagggtaacaatctgc
+6246423/1
CCCFFFFFHHHHHJJJJJJJIIJJJJJJJJJJHHIGHIJ?DGIJJJJJJJ
@5724515/1
atcacatcattcgtcgtgtaccacatctcggatcttgctactaatattcg
+5724515/1
=1:ABDFDHDFDFHIGIDHHHGHCFEGGGGIJIEHIIGHJIIGEHEFDCG
@6248590/1
caagattttacctgaacaatttgaaatttttccaaacccgaaaaaagttt
+6248590/1
CCCFFFFFHHHHHJIIJIJJJJJJJJJJJJJJJJGHIJJJJJJJJIJCHI
@2686850/1
ctgctgatggttttcttaactggagagttaattggaagtcgaagatgaca
+2686850/1
C@@FFFFAFFADFHBGHIIIEFHCFHGCHHABDBFHIG?<?DHAHCGFHG
@2688101/1
ctgctggttgcccaacttggtaatcttagtgtctttcagtcccgaatacc
+2688101/1
@@?DDDBBDD>DDFFFIIGEAFECDCHIHAC?FGHE<:9DFA?G?:F600
@3688762/1
ggccaccaccattctatgaaatggaacacgaagagggactaccacacgaa
+3688762/1
CCCFFFFFHHHHHJJJJJJJJJJJJJJJJJJIJIJIIIIIJJJJJIJIGI
@7779414/1
ctgcaaggattgccacatcttgtgagccgccattctcttggctagcttct
+7779414/1
CCCFFFFFHHHHHJJJJJJJJJHIJJJJJJJJJJJJJJJJJJJIJJIIIJ
@4706010/1
tgttagaatgccctattgaaaaccttgtagtggattcctaatatttttta
+4706010/1
@C@FFFEFHHHHHJIHJGIJJJGIJJIIIIIIJBGIGGIJJJIIIJJJJG
@4706253/1
tgttagtcgcaacagttttgacagaacctatgccacattcataagtgaat
+4706253/1
B@1=DDDFHHHHGJJGHIJJJIJJJJJJFIJJJIJJJJJIJJGIJFHJII
@5727451/1
atcactttgtcatcgaacgatgtcaccacctgattggtgatatcagccgc
+5727451/1
CCCFFFFFHHHHHJJJIJJIJJIIIJIJJJJJJJIJJBGHIJJJJJJJJJ
@5727546/1
atcactttttgttgccgtgtgcccttgagaaatttgctgcctcaaaaacg
+5727546/1
@@@DDDFFHHGHHJJJJEGCHIHGIGIJIJJGIJJGHIJJIJJJIIIJIJ
@5727547/1
atcactttttgttgccgtgtgcccttgagaaatttgctgcctcaaaaacg
+5727547/1
@B;DDFFFHHHHHJIJJGIIJJJIIIJJJIJJJJJJJJJJJJIJIIJJJJ
@5727548/1
atcactttttgttgccgtgtgcccttgagaaatttgctgcctcaaaaacg
+5727548/1
CCCFFFFFHHHHHIJJJJF;EEHHGIGDHGIJIJJGGIGGIHHIIJJJIH
@7237897/1
cggcatcactcccaaatacgaactggtccaaatcgagggcgccatccacg
+7237897/1
CCCFFFFFHHHHHIJJJIJIGJIJJJEIJIJIJJIIJJJIJJJJJJJJJI
@7237898/1
cggcatcactcccaaatacgaactggtccaaatcgagggcgccattcacg
+7237898/1
CCCFFFFFHHHHHJJJJJJJJJJJJJGHIJJJJJIJJJJJJJJJJJJJJJ
@7781987/1
ctgcacacacgcatttttaaatttaaaaatttattcaagtcaaaaataat
+7781987/1
CC@FFFFFHHHGHJJJJJJJJJJJJJJJIJJJJJJJIIIIIJJJJJJIJJ
@7781988/1
ctgcacacacgcatttttaaatttaaaaatttattcaagtcaaaaataat
+7781988/1
CCCFFFFFHHHHHJJJJJJJJJJJIJJJIJJJJJJJJJJJJJJJIJIIJJ
@7782473/1
ctgcaccaagcattggtggcgattggtcaatgttttttcttcgatgtcca
+7782473/1
CCCFFFFFHHHHHIJJEHGIJFHHJJFHJJJJHIJJJJIJJJJJJJJJJG
@1136803/1
caagactcccgtcagcgtcctccaggagttgctgagccgtcgcggca
+1136803/1
@@@DFDDFHFHFF?FADDGGIEHII@CC?CGAF@DAAHG@AF<4A:?
@1138029/1
caagagaagaaagctatacagtagtcaaatttgtatccattatcactttt
+1138029/1
CCCFFFFFHHHHHJJJJIJJJHIJJIJJJJJJJFIIJJIJJJJJJJJJJJ
@1138072/1
caagagaatggcggctcacaagatgtggc
+1138072/1
???DDDDDDDDDDD:88E91?89:D0?<2
@4192997/1
gtttggctagattctgtttgacattcgaaaagtaaa
+4192997/1
CCCFFFFFHGGHHIJIGIJJJJJJJJJJJIJB:?EH
@4192998/1
gtttggctagattctgtttgacattcgaaaagtaaacgtcagtttgcgtt
+4192998/1
@@CFFFFFHFFFHJIJJJJJJJJIJHIIJIGECFGIGHDHIHGIIJHI@G
@1138437/1
caagagatgtgcatgtcccgcagatggccaccaccattctatgaaatgga
+1138437/1
CCCFFFFFHHHHHJJHIJJIJJJJIJIJJJJJIJJJJJJJIJIJJIJJJJ
@5730001/1
atcagatgttggtccgccacactgtagagaattcacttatgaatgtggca
+5730001/1
@C?DFFFFHHHHHJJJJJJJJJJJIJJJJJJIIJJJJJJJJJJJJIGJJI
@1138813/1
caagagctggcaataaagaaaggctttcaatcaccacattatgaaattac
+1138813/1
CCCFFFFFHGHHHJJJJJJJJJJIJJJJJJJJJJJJJJJJJJIJIJJJJJ
@1138814/1
caagagctggcaataaagaaaggctttcaatcaccacattatgaaattac
+1138814/1
CCCFFFFFHHHHHJJJJJJJJJJIIJJJJJIJJJIJJIJJIIJIJFIJJI
@1139421/1
caagaggtctgctaaggtcatttctcgtaagtttattattatatctgtct
+1139421/1
CCCFFFFDFHHHHJJJJAHHJJJJJJJGIEHIIHEHHEIDFHGFHIIDHE
@5235090/1
aaagacgccaaacattcggcagccaagaacttgctggatctcttggtcgg
+5235090/1
CCCFFFFFGHHHHIHIJJJJJHIJJJJJJJJIJJJJJJIJJJJJJIGIII
@5235091/1
aaagacgccaaacattcggcagccaagaacttgctggatctcttggtcgg
+5235091/1
CCCFFFFFHHHHHGGJIJJJEEGHIJFHJJJJIJDGIBFGIJJJIGGHEI
@2162488/1
cggtattcgggactgaaagacactaagattaccaagttgggcaaccagca
+2162488/1
B@@ADDDDFHGHHIIIJJHIIGJGFIHHJJGICGHIHIIGGDHJEGGIJJ
@6735879/1
ccatgatgcactcggccggaccgattcagcccccaccaagggaagggggc
+6735879/1
CCCFFFFFGHHHHIJIGIDGGGBDBHIFIGIJJIGIGGG=?EEF==<<?@
@5235769/1
aaagacttcgactttttactatttttgtatgcacaaaattcgttctaca
+5235769/1
CCCFFFFFHHHHHJJJJJJJJJJJJJJIIJJJJJJJJJJJJIJJJIJ?F
@5235770/1
aaagacttcgactttttactatttttgtatgcacaaaattcgttctacat
+5235770/1
CCCFFFFFHGFHHJJJIJJJIJJJJJJIJJJJJJIJJJJHIIIJIJIIGG
@119583/1
aaacaagaggttaatgaggagacttctaaaacagaaatatactgtaatac
+119583/1
CCCFFFFFHHDHHJJJJJJIJGIJJJJJJJIJJJIJJJJJJJIJIIJJIG
@5731221/1
atcagctacaacagtcaacatttcccacctttttcactcaaccatagctt
+5731221/1
@CCFFFFFHHHHHJHIIJJGIJJIJJGIJIJJJJJJJJJJJJJJJJJJJJ
@5731222/1
atcagctacaacagtcaacatttcccacctttttcactcaaccatagctt
+5731222/1
CCCFFFFFHHHHHJGIJJJIJJJJJJJJJJJJJJJJJJJJJJJJJIJJJJ
@1142148/1
caagatgtggcaatccttgcaggatttacccgtggagggtaacaatctgc
+1142148/1
CCCFFFFDHHGHHJJJJJJJJJJJJJJJJJIJFHGHIJJ?FHGJIIFGJJ
@3185500/1
gaaaaaggtgggaaatgttgactgttgtagctgattaaggggtgtattct
+3185500/1
@@@DFDFF2AAA?FDH<CHGIIIEHH<:??FGH<DGH@B9DG8@@9BFGH
@3185501/1
gaaaaaggtgggaaatgttgactgttgtagctgattaaggggtgtattct
+3185501/1
@@CFFFFFAFHHHJJJJHIJIJJJIIJHIJJJIFHIIIJJJJBFGHJIJJ
@3185502/1
gaaaaaggtgggaaatgttgactgttgtagctgattaaggggtgtattct
+3185502/1
@CCFFFFF2<FFHIJJIHHIJJEHFHIEGIIJJJJEIICGHIEFFIJIII
@3185503/1
gaaaaaggtgggaaatgttgactgttgtagctgattaaggggtgtattct
+3185503/1
B@@FFFFFCFHHHJJJJHIJIJJJJJIIIIIJJJIIJJJJII@DFHGIJJ
@3185504/1
gaaaaaggtgggaaatgttgactgttgtagctgattaaggggtgtattct
+3185504/1
CCCFFFFFDFHHHJIJJJIJIJIIIIJHGGIIJFHIIGIJJIDGDFGIJJ
@3186958/1
gaaaaataaaaaaaaaaaaataatagttcttcaagatatattcttcaggg
+3186958/1
@@@DDDDDHHHHHIIIIIII2B=7=8FE@C@=D@@;=7==AA=C?;?DEC
@3186959/1
gaaaaataaaaaaaaaaaataatagttcttcaagatatattcttcagggg
+3186959/1
C@CFFFFFHHHHHIIIIII@FF@FEHIGIGGIHGHIGACHIGIFHHHHFF
@6738314/1
ccatgtttaaattacagaaaagccttagaaaaggaagaatcggagtccaa
+6738314/1
@@@DDDEEDFFHGEHI<FHGGGG>EHGEEIHIGGIIGGGIICGG@0??B<
@627880/1
atcaacatttaaaagtggcttccagcctcgaatggccgattgataaaatc
+627880/1
CCCFFFFFHHHGGJJGGIJIJGIHGIHHGGIJGHIGIIDHHGHIGIIJ>C
@4710958/1
tgttggtccgccacactgtagagaattcacttatgaatgtggcataggtt
+4710958/1
@?@DADDDH?<FHIGHIG9FFE<FHFGHGEGGGGIIIIIICCB3?GGE9B
@1641354/1
cccacaacagactggtcccacacaacagactggtcccacacaacagactg
+1641354/1
CCCFFFFFHHHHHJJHIJJJJIJJJJJGGIIJJHHIJJJJIJIJJCHHHH
@6739173/1
ccattatcactttttgttgccgtgtgcccttgagaaatttgctgcctcaa
+6739173/1
@@@DDDDDFHFHHIIGCGEDHD?C<ACFH<FBB??DHCHI4?B??D?B?F
@6739174/1
ccattatcactttttgttgccgtgtgcccttgagaaatttgctgcctcaa
+6739174/1
CCCFFFFFHHHHHJJJJJGIJJIJIJJJJJJJJJJJJJJJIJJJJJJJJJ
@3188130/1
gaaaaatatatcttgaagaactattattttttttttatttttcatcacag
+3188130/1
@@<DFFFFHHHHGJJHGGCHIHGEHIIJJJJHJIGHHJJIIGEDHIJIII
@6256078/1
caaggacttcaactttgttcagttcttgcaggagatcgctagcgaacaat
+6256078/1
@CCFFFFFHHHHHJJJJIJJJJIJJJJJJIJGIJJGIJJJJIJJJJJJGI
@3194775/1
gaaaacctttaaagatgcgaataatagagaaattaccatccaacggtatt
+3194775/1
CC@FFFFFHHHHFIHIJJJIJJGJJJJGEGHIJGGH<GHIJGIIIG?FHI
@127665/1
aaacagttgtacagtagaggataaaccaatggagcacacttttacttcag
+127665/1
CCCFFFEFHFHHHJHHHHGHIGIJJJHIHJJJIJJJJJJJJJJJJIJJJI
@6740936/1
ccattggtttatcctctactgtacaactgtttacctgtgtatgataaata
+6740936/1
CCCFFFFDHHHHHJJJJJIJJHIJJJJJJHJJJJJJJIIGIJJJJJJJJJ
@4205373/1
gttttactaatttttcaataaagtacactttatttaagaacaaacagggg
+4205373/1
BBBFFFFFGHFHHJJIIJJFIJIEHHIJJJJJJJJJJJJJJJJJJJJJJJ
@4205374/1
gttttactaatttttcaataaagtacactttatttaagaacaggggagaa
+4205374/1
BBBFFFFFHHHHHJJIJIJJJJJIJJJJJJJJJJJJJJIJJJJJJIIJIJ
@1643385/1
cccaccaagggaagggggcggcccccatcccaacagaaggggtaaccgca
+1643385/1
CCCFFFFFHHHHHJJIJJIJJGHFFDA>CDD@??B?CC?ABD06CCC8@8
@7243729/1
cggccgagtgcatcatggtcatgttttgggactccatgtcgagcttttct
+7243729/1
@@@DDD>DCDBDHIIEHG2CBHACFGHHIDFHEGIG@FDGGGDEEEGGGG
@6741941/1
ccatttgttgctcgatgggggtcatatatagtcctgataaatcaatatta
+6741941/1
CCCFFFFFHHHHHJGIJJJJJAGIJJJJJJJIIIJJJJIGIIIIIJJJJJ
@1145956/1
caagcattggtggcgattggtcaatgttttttcttcgatgtccacgtagg
+1145956/1
CCCFFFFFHHDFHIJFIIIJFHHIJJHJJJJJIIJJIIJJJJJJJJGIJJ
@128750/1
aaacatgtcagttatatattcacctttatatgtcacattttgtggttctt
+128750/1
@@CFFFFBHHHHHJIJIIJIJIJJJJJIJJJJJIIJJJJJJJJJJIIJIJ
@3697057/1
ggcgattggtcaatgttttttcttcgatgtccacgtaggttacctcgaag
+3697057/1
?@@ADDDABCFFFGHIFGGFGCHGEDHGIGGGEHHDDF=GGEGDFGGGEA
@6260665/1
caaggggcacggaccacttcacggaaatctaccgacagagagg
+6260665/1
@@@FFDFFHFDDDHIIJIIIIJDGIEGGHGHIHGGIJJEGIII
@1644545/1
cccacctttttcactcaaccatagctttctcagcgtgtttaattt
+1644545/1
CCCFFFFFHHHHGJJIJJJJJJIJIHIJJJJJFIHDDDFH9?BFH
@633100/1
atcaatttgcctcgaaatctaaggttatattacttttatgaatcgtgata
+633100/1
CCCFFFFFHHHHHJJJJJJJJJJIHIJJJJJJJJJJJJJJ?:CDGGHIJJ
@3195407/1
gaaaactaaaggatttctcaacttgtttccgtgagttgctgaacaaattt
+3195407/1
@@<BDDDDHAFDBACFGEGIGIIIIHGGCHEHI?CCGIIGIDDD@:?@BD
@3195408/1
gaaaactaaaggatttctcaacttgtttccgtgagttgctgaacaaattt
+3195408/1
CCCFFFFFHHHHFJJJJJJJJJJJJJJJJJJIJJJIJJJJJJJJJJJJJJ
@3195494/1
gaaaactacagatatataaaatcaagagtaactgaaaccgagactgaatt
+3195494/1
@CCFFFFFHHGHFHGHJJIJHJJGEJIIGGHIJIJIIIJIJJJJJIHHCG
@2698487/1
ctggaagacatcaaaacgttccattttaccgtttttgacagcgtcttgga
+2698487/1
CCCFFFFFHHHHHJJJJJGIJJIJJJJJJJJGCHJJJJJJJJJHGGGGEF
@7246225/1
cggcgatggttcttcaagagctggcaataaagaaaggctttcaatcacca
+7246225/1
CCCFFFDDHADDBHGHIIIIJJIJIJJJJJJJIJJJIGIJJJJIJJJJJG
@1148082/1
caagctatactttgcatagaattagtggttttttttctaaaatcaattta
+1148082/1
CCCFFFFFHHHHHJIIJJJGIJJJJHHJHHIJJJJJJJJJJIJJJIJJIJ
@3698805/1
ggcggctcacaagatgtggcaatccttgcaggatttacccgtggagggta
+3698805/1
@<<DDFFFDFDHFAGGIHE=EFGGFHEBDEEIGIGIGGIGH@D<GDDADE
@3698806/1
ggcggctcacaagatgtggcaatccttgcaggatttacccgtggagggta
+3698806/1
CCCFFFFFHHGHGJJJBHIIGIFHJGHIIJJJJJJJJJJJJGGGIJJJ@E
@2171930/1
cgtaaagtgaccaaagcaaagacgcaataagtgatacaagaaaatataca
+2171930/1
<@@FFFFDFFHHDFHCDIIIIGGAGHIGGGCCDHCHGIGIHIIIIIIHHI
@2171931/1
cgtaaagtgaccaaagcaaagacgcaataagtgatacaagaaaatataca
+2171931/1
@@?DDFD=DFFHFHICEEGIBDCEEBHDHIIDGGEHIIIGHIIIIIIIII
@2171932/1
cgtaaagtgaccaaagcaaagacgcaataagtgatacaagaaaatataca
+2171932/1
@@@DFFDBFHHHBFIGEGHJEGGFGHHGGJGCGHGIIJJGHIJJJJJJJJ
@2171933/1
cgtaaagtgaccaaagcaaagacgcaataagtgatacaagaaaatataca
+2171933/1
@CC?DDDDHHHHHJJEIIIJJIJIJHJJJJJCDHHJIJJJJIJIIGIJII
@2171934/1
cgtaaagtgaccaaagcaaagacgcaataagtgatacaagaaaatataca
+2171934/1
BC@DFFFDHHHHHJJIJJJJJJIJJJJJJJJCGIIJJJJJJJJJJJJJJI
@2171935/1
cgtaaagtgaccaaagcaaagacgcaataagtgatacaagaaaatataca
+2171935/1
CCCFFFFAFHHGFJJIGJJJIJJJJJJIIJJGHJIGIJJJJJJJJJJJJI
@2171936/1
cgtaaagtgaccaaagcaaagacgcaataagtgatacaagaaaatataca
+2171936/1
CCCFFFFDFHGGHIJJIJIJJIIJIJGIIJJC@GIIJJIJJIJJIIJIJI
@132131/1
aaaccattatgttttactaatttttcaataaagtacactttatttaagaa
+132131/1
CCCFFFFFHHHFDIJJJJJJIJJJJJJJJJJIIEHHJJIJJJJJJJJFII
@635118/1
atcaccaatcaggtggtgacatcgttcgatgacaaagtgatgggcaatcc
+635118/1
CCCFFFFFHHHGHHIIFGHIIJIJJJJJJJIIIHJII?BGGHIIIIIIJJ
@636621/1
atcactcccaaatacgaactggtccaaatcgagggcgccatccacgagcc
+636621/1
@@1=BDDDFFFFFIIFFIIIIICHEIIIIFEEGFIIIIIIIIIIIIIEE<
@1149046/1
caagcttcttccagttcaccatcagattcacaagcaggatcaactcaaca
+1149046/1
CCCFFFFFHHHHHJJJJJJJJIJIJJJJIJJJJJIIJIIIHIJJJJJIJJ
@1149108/1
caagcttggggtcaacaacagcccgttccgccacagcaacaacctcgagc
+1149108/1
@@CADDABBDADHHIEGIII>BFGE@FG9FHIHEIC?GDGEH?D@=;@8A
@638136/1
atcagaccaacggaacgcccggagcggctgatatcaccaatcaggtggtg
+638136/1
CCCFFFFFHHHGHJJIJJJJJIDHIJIIJIACHCGGGGGHFEECDBFD3?
@3199095/1
gaaaagctcgacatggagtcccaaaacatgaccatgatgcactcggccgg
+3199095/1
CCCFFFFFFHHGHJJJIJEHIJJJJJJJIJJJJIIJJJIIJJJIJIIJIG
@6262814/1
caaggtttggaggagttgtactaatttgtgtaattgaagttcgtattatt
+6262814/1
CCCFFDEFHHHHHFHFHIHHIJIJJJJIIGHIIJJJJJJHIIJJJJJJJJ
@6262903/1
caaggttttcaatagggcattctaacatgtcaaaattaaatcaatatggc
+6262903/1
CCCFFBDFHHHHHJJJJJJIJJJJJJJJJJJJJJJJJJJJJJJJJIJJJJ
@6262904/1
caaggttttcaatagggcattctaacatgtcaaaattaaatcaatatggc
+6262904/1
CCCFFDDFHHHHHJJJJJJJJJJJJJJIJIJJJJJJJJJJJJJJJIJJJJ
@1151019/1
caaggaccaaagtttcagttacgttcagatctcaatcgctggagctagac
+1151019/1
CC@FFFFFHHHHFHHI<FEHIJJHIHGIGHJJJJJJJIIJJIIIJJJJII
@1151475/1
caaggacttcaactttgttcagttcttgcaggagatcgccagcgaacaat
+1151475/1
CCCFFFFFHHHHHJJJJJJJJJIJJJJJJJJIJJGGIJJJJJJJJJJJIJ
@5745760/1
atccactacaaggttttcaatagggcattctaacatgtcaaaattaaatc
+5745760/1
CCCFFFFFHHHHHFHIJJJJJJJJJJJJJJJJJJJIJIJJJJJJJJJJJJ
@1152138/1
caaggataacctctctgtcggtagatttccgtg
+1152138/1
@@@D?DD??F>F?EAF@CHGFFEE4AFC4E;1:
@1152139/1
caaggataacctctctgtcggtagatttccgtgaagtggtccgtg
+1152139/1
C@CFFFFFHHHHHJJJJJJJI@CGGGHHCHFCF@GB:?G9?FD86
@1152140/1
caaggataacctctctgtcggtagatttccgtgaagtggtccgtgcccct
+1152140/1
@@@FFFFFHHGHHJJJIFHGG@CGFHGIJIIFGIEE:BGBGHGIHICHGA
@1152141/1
caaggataacctctctgtcggtagatttccgtgaagtggtccgtgcccct
+1152141/1
C@@DFFFFHHHHHJJJJHJIJFGIIJJJJJJIJJJJHIIGIIJJJJIIJI
@639827/1
atcagatgttggtccgccacactgtagagaattcacttatgaatgtggca
+639827/1
CCCFFFFFHHGHHJJJJJJJJJJJIIJJJJJJJJJJJJJJJJJJJIJJJI
@1650077/1
cccagatggcattcatgcagaaccgattaagaaaggggcagacaacttca
+1650077/1
CCCFFFFFHHHHHJJJJIJJJJJIJEEFHIIJJJJIJJIJIJJIJJJJJI
@1650078/1
cccagatggcattcatgcagaaccgattaagaaaggggcagacaacttca
+1650078/1
CCCFFFFFHHHHHJJJJJJJJIJJJGGHJJIJJJJJJIJJJJIJIJJJJJ
@3200811/1
gaaaagtaaacgtcagtttgcgtttcaatgcatcgataagacgaatggta
+3200811/1
B@;DFFDDFHHHFIJJHIJJJJJJJJJJJJJIJIJIJJJJJIJJJJJJHH
@3201148/1
gaaaagtattatgagaatatgaaatttaaaagaaaatttgaaaagtatca
+3201148/1
@@CFFFFFHFDHFIIGGGHGEHIDDHGGIHHGJIJJIJIIGIGCH9CGGD
@3201272/1
gaaaagtcacgagaatttgaaaagcgagcttcatgatcccctgaagaata
+3201272/1
CCCFFFDFHHHHHIJJJJIJJJJJJIJJJJJJJJJJJJJJJJJJJJGIJJ
@640795/1
atcagccgctccgggcgttccgttggtctgattggctt
+640795/1
@CCFFFFFHHHHHJIHJHIIIGFHIIHGHDDHJIJIJI
@640796/1
atcagccgctccgggcgttccgtttgtctgattggctt
+640796/1
CCCFFFFFHHHHGIIGGDHGIGEHIGAGGGHIIGIFGI
@3201851/1
gaaaagttaaacgatattctacaggatttattattagagtgtcctcgtga
+3201851/1
@@?ADFDBHBDHFHGIGJGIHGCCBFGGHFIIIJIIFCGHHGIGBD???B
@4717459/1
ttaaaatttaacgtttagcagtcttctttttagaataacattgacattct
+4717459/1
CCCFFFFFHHHHHHJJJJJJJIJHJJJJJJJJJJJJJIJJJJJJJJJJJI
@7249273/1
cggctcagcaactcctggaggacgctgacgggagtcttgctcggcatgga
+7249273/1
CCCFFFFFHHHGHJJIJIIIJIJIIJJIIJIJ:F?DHGGIDGHIGBHEE>
@1154095/1
caaggattgccacatcttgtgagccgccattctcttggctagcttctttg
+1154095/1
@@C?DFFFHGHHGJJJIJFHIGHJGJJJHGIIIJIIHJIIGIGIIJGFIJ
@1154096/1
caaggattgccacatcttgtgagccgccattctcttggctagcttctttg
+1154096/1
CCCFFFFFHHHHHGIJJJJJJJJJJJJJIJJJJJIIFFIGIJJJJJDHIH
@7250334/1
cggctgctcatcatgccctcgagtacctcaaaatcatgaccaaaaag
+7250334/1
C@CFFFFFGHHHHGIIJIGIIIG<FFHGIEHIIBAHCHDGGFHGGIG
@7795952/1
ctgccgaatgtttggcgtctttcttcgatcttccggttccggtggccacc
+7795952/1
CCCFFFDFHHHHHJJJJIJJJJFHIHJEIIJJJJJIIIJJJIIJIJJGII
@6264680/1
caagtactgaaatatctgttgaacagctcagtacctctgatgaaagctga
+6264680/1
@@@?DBDDBDHFB:CEGFHE9CDHI@9FHGHHHH<<CEDEDDH994DDD>
@1155827/1
caagggcagcaaaaaggtgcccaacaacagcaaacgggtcgaaatgaacg
+1155827/1
B@CFFFFFHHHHHJJJJAFGHIIJJJJJJJJJJJJJIJDHHJDGIIJJJI
@7796956/1
ctgccgttacttcctcaagcgctggtaacgctttatcgggttctgctaag
+7796956/1
CBCFFFFFHHHHHJIJJJIJIJJJJIIJIJJIJJJJJJJIJJJJJJJJJJ
@5249203/1
aaaggggcagacaacttcatgtacaaatacctcaccttacaaaataaaat
+5249203/1
CCCFFFFFHHHHHJJJJJJJJJJJJJJJJJJJJJJJJJJJJJJJJJJJJJ
@2182706/1
cgtcaaagcaccaggagaatgcatcctaggatcctcgtatagatgtcttg
+2182706/1
CC@FFFFFGHHHHJJJJFIIJJJJJJJJJJJJJJJJIEHIJJJGIGIJJI
@5249885/1
aaaggtgggaaatgttgactgttgtagctgattaagggg
+5249885/1
CCCFFDDFGHHHGJFHGHIJIHIIHIJGIGEHIGIJJJG
@7797373/1
ctgcctcaaaaacgtatgacaaaactatagagaaaccagaattacaggaa
+7797373/1
CCCFFFFFHHHHGJHHJJJJJJJIJJJJJJJJJJIJJJJIJIJIJJIJJJ
@2712429/1
ctggaggacgctgacgggagtcttgctcggcatggaggccatttcttgag
+2712429/1
CCCFFFFFHHGGHJJJJIDH8?CGGGGIGICFHIJ@FHAHCGIJIIJE?E
@7798388/1
ctgccttctacatttgcgagtgacgaagagactctcagcttcaacgccaa
+7798388/1
@<?BDFFFHGHHFIIGDGEH@EHHGI>GHGFGII9DFEGIIIGGI0@AFF
@7798389/1
ctgccttctacatttgcgagtgacgaagagactctcagcttcaacgccaa
+7798389/1
@@@ADBDDHHHFHGIFBH>A<?4CDEG??D@?FFGGF@DEFGEDC?ABH6
@7798390/1
ctgccttctacatttgcgagtgacgaagagactctcagcttcaacgccaa
+7798390/1
@C?DDFFFHHHHHIIIIIEGEGHIIIGIIIIIIIIIIIGIIGHIIIDIGI
@7798391/1
ctgccttctacatttgcgagtgacgaagagactctcagcttcaacgccaa
+7798391/1
C@CFFFFFHHHHHIIGIJBA@FHIJIIJIJJJIIIJJIJJIGIJGDHIIJ
@7798392/1
ctgccttctacatttgcgagtgacgaagagactctcagcttcaacgccaa
+7798392/1
CCCFFFFFHHHHGJJIJJIJCGHIIJIIJIFIIIJJJJJJIJIJIFGIJJ
@641041/1
atcagctacaacagtcaacatttcccacctttttcactcaaccatagctt
+641041/1
@C@DFFFFHFHDHEEFHIIHGIJJIJJIJJJJJJJJJIJJJJJJIJJJJI
@641042/1
atcagctacaacagtcaacatttcccacctttttcactcaaccatagctt
+641042/1
CCCFFFFFHHHGHJGHIJJJJJJJJJJJJJJJJJJJJGJJJJJJJGIJJJ
@5748660/1
atccattatcactttttgttgccgtgtgcccttgagaaatttgctgcctc
+5748660/1
CCCFFFFFHHHHHJJJJJJJJJJJIJIJJJJJJJJJJJJJJJJJJJJJJJ
@5748661/1
atccattatcactttttgttgccgtgtgcccttgagaaatttgctgcctc
+5748661/1
CCCFFFFFHHHHHJJJJJJJJJJJJJJJJJJJJJJJJJJJJJJJJJJJJJ
@7798808/1
ctgcctttcgtgtggtagtccctcttcgtgttccatttcatagaatggtg
+7798808/1
CCCFFFFFHHHHHJJHHJHJJJIJJJJJIGGIEIEAHIEHGGHIIGGIBC
@641839/1
atcaggaatatcagagtcgaagtctgctgagttatcagtgtcatcgtttc
+641839/1
CCCFFFFFHHGHHJIIFHIIIDCHHIIGIJIDIGIIGGFHEHIGIJGGHE
@5749550/1
atcccaacagaaggggtaaccgcaaggggcacggaccacttcacggaaat
+5749550/1
CCCFFFFFGGHHHJGJ?FEHGGGGGEGGGGIGGGIIJIJIIIIHGEEEDF
@7255590/1
cgggacatgcacatctcttggagccagccaatgggattgcccatcacttt
+7255590/1
B@@DFFFFHGHGHJJJJJJJIJJIJJJJJIIJJJJJGIHJIJJGIJIIIJ
@6267912/1
caagtgatacattagttttctactttccttaacaaaccccttcttttcag
+6267912/1
@@@BDDDDBHDHHIIIIIIIG@CHHD>HH<FEFGEDBGIICHIICHHGGI
@4722191/1
ttaagaacaggggagaaaagtcacgagaatttgaaaagcgagcttcatga
+4722191/1
@@CFFDAEDHHHF<E:EHGFHIFHICFCDGGB?GHGICD66?6;FEHEH=
@4722887/1
ttaagaggcttttaaaatttaacgtttagcagtcttctttttagaataac
+4722887/1
@B?DFFFFHHHHHJIJJJIJJIJJIJJJJJJJGIJIIJJJJJJIICGGII
@7802472/1
ctgcgggacatgcacatctcttggagccagccaatgggattgcccatcac
+7802472/1
@@@DB:??FHDDFIFFGICFGEHGGIBFDHBGCGGBHGAHAH8CDEEEC;
@7802473/1
ctgcgggacatgcacatctcttggagccagccaatgggattgcccatcac
+7802473/1
CCCFFFFFHHHHHJJJJIJJJJIJJJJJJIJJIIJJJJJJJIIJJJIJII
@5250796/1
aaagtaacgcccgaacaagccaatcagaccaacggaacgcccggagcggc
+5250796/1
@CCFDFFFHHHHHIJJJJJJJIJIIJJJJIJIJJJJJJIJJJJHEFFDDD
@3706668/1
ggcttgttcgggagtcacttttccgaccaagagatccagcaagttc
+3706668/1
@@@DDABDDDDF?FCDG?CHHICHEBEHGGHCBFHGEEEDEGCCEE
@3707275/1
ggcttttaaaatttaacgtttagcagtcttctttttagaataacattgac
+3707275/1
CCCFFFFFHHHHHJJJJJGIJGHJJJIJIJJJJJJJJJJJJIJIIJIIHI
@3707276/1
ggcttttaaaatttaacgtttagcagtcttctttttagaataacattgac
+3707276/1
CCCFFFFFHHHHHJJJJJJJJJJJIJIJJJJJJJJIJJJJJJJJJJJIJJ
@1158316/1
caaggttttcaatagggcattctaacatgtcaaaattaaatcaatatggc
+1158316/1
CCCFFADEHGHHHIJJJIJJJIIJJJJJJIIJIJJJJJJJJJJJJJJJJJ
@2186019/1
cgtcagccgccatattgatttaattttgacatgttagaatgccctattga
+2186019/1
BC?DFFFFFFHDHGIIGGHIJHIJJJJIIJGJJIIIJIJJIJJJIJJJFH
@2186047/1
cgtcagcgtcctccaggagttgctgagccgtcgcggcatcactcccaaat
+2186047/1
@@@DFDADFAFHDHGGIADABHHGGGHIIICG>FHGE8BAG>?AHFDEFD
@2186048/1
cgtcagcgtcctccaggagttgctgagccgtcgcggcatcactcccaaat
+2186048/1
@@CFFDEFAFHHHIGIGGGCGHIIGFGDGI6?FGEFEBECGFEEHH?DE;
@2186562/1
cgtcagtttgcgtttcaatgcatcgataagacgaatggtaaagctgctaa
+2186562/1
??8B?@=DD?:C0CE@:E??CCBEED?EEBBDADICDE9BDD>BDD@DDE
@2186563/1
cgtcagtttgcgtttcaatgcatcgataagacgaatggtaaagctgctaa
+2186563/1
??:BDDDDFD?C0CGBAG?<CDCHIEGFI>FEEEI;DG?DFG9?DFFEFI
@2186564/1
cgtcagtttgcgtttcaatgcatcgataagacgaatggtaaagctgctaa
+2186564/1
@@@B?DADFA?F<EGHEI@FBBAFGFGHIE@GGEIGII0BFHECGGGGHI
@7257306/1
cgggagtcacttttccgaccaagagatccagcaagttcttggctgccgaa
+7257306/1
CCCFFFDDFHHHHJGJGDGIGIGHIHIJJJIJJJJGHGIJJJJJJIIG8F
@7257358/1
cgggagtcttgctcggcatggaggccatttcttgagag
+7257358/1
@@@DDDDDHHFHHIEHDGHII<EH?FGG9CGHIIFI;F
@7257359/1
cgggagtcttgctcggcatggaggccatttcttgagagtagagcaatttg
+7257359/1
CCCFFFDFHHHHHIGEGGHIJBGGGIGIIJIJIGEGGIDFHGIIGFICHE
@5251989/1
aaagtatgtgttcaccaagagaagaaagctatacagtagtcaaatttgta
+5251989/1
CCCFFFFFHHHHHJIJJJJIJJJJJJJJJIIJIJJJGGIIHIIJJJJIII
@3709698/1
gggaaataaacaaggatgtaagaactatggaggaatattacaataagccg
+3709698/1
BCCFFFFFGHHHHJJIIJGJIIGIIIIIJJJJHIGIJJIIJJJJJJJJJJ
@3710092/1
gggaaatccagattatcaaaaagcttggagagactatgtcaaatttcgcc
+3710092/1
CCCFFFFFHHHFFJGJJJJJJIIJJJJJIJJIHIIJJJIIIGIJJIIJJJ
@6272253/1
caataaagtacactttatttaagaacaggggagaaaagtcacgagaattt
+6272253/1
@@CFFDDFHDHFHIGHEBHIGIFHJ>GGIIGIJJGEHIDEIIJIJIIGIJ
@2189422/1
cgtcctccaggagttgctgagccgtcgcgg
+2189422/1
@@?DDBDDBDHAD<AEEEHDFFHI@GHGEE
@2717018/1
ctggatctcttggtcggaaaagtaacgcccgaacaagccaatcagaccaa
+2717018/1
CCCFFFFFHHHGHGIIIGIJJJFHHIIIJIJJIJJJIGIJJJJGIIJIJJ
@2717019/1
ctggatctcttggtcggaaaagtgactcccgaacaagccaatcagaccaa
+2717019/1
B1=ADFFFHGHHHIJGJIJJJIHHIJJIJJJJJIJDIJIJJJJIIJIJJJ
@2717020/1
ctggatctcttggtcggaaaagtgactcccgaacaagccaatcagaccaa
+2717020/1
CCCFFFFFGHHGGGHIJGHHHHAFHIJJJJJJJIJIIIGEHIJJIJIJII
@142384/1
aaactgggcagctcggctgagaatcggtattcgggactgaaagacactaa
+142384/1
;@@DDDDADFDFFBGFEF:C3:C?EFEBF<?BDGIAFFEFIIIFAFI@CF
@142385/1
aaactgggcagctcggctgagaatcggtattcgggactgaaagacactaa
+142385/1
@@8=DDDDHHHHFIIIIIFDE@AGGH8?DG@:DHBDFGAFHEGIEHE;CC
@3209745/1
gaaaatttgaaaagtatcatgagttttgtgattctccgaagagtatgtct
+3209745/1
CCCFFFFFHHHHHJGIJJJJJIJJGJJJJJIJJJJJJJJJIIIHHIJJIJ
@4728207/1
ttacaaaataaaatacggcaaagagaagaaaggccgatagaatgaagtga
+4728207/1
CCCFFFFFHHHHHJJJJJJJJJJJJJJJJJJJJJJJJJGIJJJJJJJIJJ
@1162128/1
caagtcctaacgtgttattacaagctttgacaatgtcaaatgccaacgat
+1162128/1
BB@DDEFFHHHHFHGHEIJJJJJJJIJIGIJJJIIGGIIIIJJGIJIIGE
@5757928/1
atcgaacgatgtcaccacctgattggtgatatcagccgctccgggcgttc
+5757928/1
CCCFFFFFHHHFHGIJJJJJJHJJJJEHIJIJJJJJJJJJJJJJIFI:AE
@5258088/1
aaataaatcttccgcgcagaaaagctcgacatggagtcccaaaacatgac
+5258088/1
CCCFFFFFHHHHHJIJJJGIIJJHIJJJIJJJJHJJGHIJJIJIJJJJJJ
@647582/1
atcatgaccaaaaagtgaacagctatcgatacacagtcatagatccaatc
+647582/1
@CCFFFFFGHHHHGHGEGJIGEGIJEIIFGIGIJJFHIIGGEIJIIEGGG
@647583/1
atcatgaccaaaaagtgaacagctatcgatacacagtcatagatccaatc
+647583/1
CCCFFFFFHHHHHJJCFGIIJGJJJJJJJJJJJJJJHIJJIJJIJJJJJJ
@1659735/1
cccatcggcaattcccgtgaagaactcgaagtcactctcccgggcgaagg
+1659735/1
CCCFFFFFHHHHHHJJJIJJJGIIIIJIJJJIIJIJJIJJJJIJJJHHFF
@3714300/1
gggaatttcttttggatcataaatgccgtcctcttctagcagctttaatg
+3714300/1
@1?DDFFFHHHHHGIEHGIIIHHJIIJJGHIIGHIJJIBHGIJJIJJJJI
@7809698/1
ctgctgaaaaaacttcttcctacgggcgtgtagctcat
+7809698/1
C@@FFFFDHHHHFHIIGIHJIGJJGBEDGHHIHG4?38
@6275903/1
caataatgcaatgtgtttaaatttttgtcgagtcaaaagcgaagaatatt
+6275903/1
?:;BDBD?BFFFFAC<A<CHHHHIIEBFHE;@FFCFICGB6FGIAB??D8
@6759376/1
cccacattccaccccaatctagccactcttatacgcagtggtctcaatcg
+6759376/1
CCCFFDFFHGHHHJJIJIJIIIIHIIIIJJJJJJJJGIFGHFGIIJJIIH
@6759829/1
cccaccaatcgggatcctcggaagacagaactcctggagcgatggccagg
+6759829/1
@CCDDFFFHHHHFBFIIJIIIHCGFHHGIGIJFIJHHEDHHAGHJJJGJJ
@3213416/1
gaaacatgtcagttatatattcacctttatatatgtcacattttgtggtt
+3213416/1
CCCFFFFFDHHHHIJIJJJJJJJJJIIJGJJGIIIIIHIJJJJJJIJJHI
@3213417/1
gaaacatgtcagttatatattcacctttatatgtcacattttgtggttct
+3213417/1
CCCFFFFFHHHHHJJJJJJJJJJJJJJJIJJJJJJJJGIJJJJIJJGIIJ
@145258/1
aaacttttttcgggtttggaaaaaatttcaaattgttcaggtaaaatctt
+145258/1
C@CFFFFFGHHHHIAGHDGCGIIIIIIIGGGIIIHHIGGIIFHGIIIIIF
@145259/1
aaacttttttcgggtttggaaaaatttcaaattgttcaggtaaaatcttg
+145259/1
@?@BDFFFGFFDHGEGHIIIFIEIJJJCHIGIGCIJIJJIGGIGGGCGGH
@145260/1
aaacttttttcgggtttggaaaaatttcaaattgttcaggtaaaatcttg
+145260/1
CCCFFFFFHHHHHIEHIHIFHJJJJJJIJJJJJJIJJJJJGIIJJJJJJJ
@5758916/1
atcgaatattagtagcaagatccgagatgtggtacacgacgaatgatgtg
+5758916/1
@CCFFFFFHHHHHIJJJJJJJJJJJJJJJIIJFHIJJJJJJJJJIJIJIJ
@5758917/1
atcgaatattagtagcaagatccgagatgtggtacacgacgaatgatgtg
+5758917/1
CCCFFFFFHHHHHJIIJJIJJJJJIIJJJHHIFHIIIGIIJGHHIIJJHI
@4729439/1
ttacaataagccgaataaaaatgcaaaaaactataaatttttattatatt
+4729439/1
CCCFFFFFHHHHHJJJJJJJJIJIJJJJJJJIJJJJJJJJJJJJJJJJJJ
@3715160/1
gggacatgcacatctcttggagccagccaatgggattgcccatcactttg
+3715160/1
@@@DDFFFGHFHGJIJJJJIJJJJIJIGGIIIHIIIIHIJIGGIIJGGGI
@3715161/1
gggacatgcacatctcttggagccagccaatgggattgcccatcactttg
+3715161/1
CCCFFFFFGHHHHJJJJJJJJJJJJJJJJJJJJJJJJJJJJJJJJJJJJJ
@3715732/1
gggactaccacacgaaaggcagttcaccatcgcttgtcatgtgttgaaat
+3715732/1
CCCFFFFFHHHHHJJJJIIGIJJJJJJJIJIJJIIFDHI>GGHIIIHJJJ
@5259821/1
aaataacgtatatgtatattccgttttcgttataaaatttatagtttagt
+5259821/1
CCCFFFFFFHHHHJFGIJJJJJJGJJJJJHJJJJJJJJJJJJIIGIJJJF
@3215859/1
gaaacgcaaactgacgtttactcttctaatgtcaaacagaatctagccaa
+3215859/1
CCCFFFFFHHHHHJJJGIIIJJJJGIJJJJJIJJJJJIJJJJJJJJJJJJ
@3215939/1
gaaacgctcgtggggagcgatgacgaataaag
+3215939/1
@@@FFDDDDC<AFAHGGIAEDAFHAHAFD>FG
@3215940/1
gaaacgctcgtggggagcgatgacgaataaagtatgtgttcaccaagag
+3215940/1
@CCFDDFDFD?FHJFBH6FHGGGIIIJHEGGGHH@FBFFHCHIEIIDGE
@6760946/1
cccacctttttcactcaaccatagctttctcagcgtgtttaatttcgttc
+6760946/1
@BCFFFFFHHHHHIIJIJJJJGHJ@HGHIIIIIIJDD?FH<F@GI408??
@6760947/1
cccacctttttcactcaaccatagctttctcagcgtgtttaatttcgttc
+6760947/1
CCCFFFFFHHHHHJJJGIJJJIIJJJJJJJJIIJJFF?FH<DBFI498?8
@7261924/1
cgggcgttccgttggtctgattggctt
+7261924/1
@@@DDD@DFFDCFBFAC<;<?F9;?<D
@146333/1
aaagaaacgctcgtggggagcgatgacgaataaagtatgtgttcaccaag
+146333/1
;?@DDDDDFHHHFHIIEBD@:@:DF@<?D?FCGFIGCHG=@FEGIIHIHF
@4224371/1
gttttgtgattctccgaagagtatgtctcgaaagacttcgactttttact
+4224371/1
B=?DFFFFHHHHHJJJGHIFIFHHIIIIJIIIJIEGIIIIGIIJJJJIJJ
@4224372/1
gttttgtgattctccgaagagtatgtctcgaaagacttcgactttttact
+4224372/1
BB@FFFDEHHHHHJJJIJIIJCHGIJJJJG>GIDFHHIIGGHIJJJJGGG
@4224373/1
gttttgtgattctccgaagagtatgtctcgaaagacttcgactttttact
+4224373/1
CBBFFFDFHHHHHJJJIJJJJFHIJJJJJJJJJEHJJJIJJJIIIJJJIJ
@3718599/1
gggagtgatgccgcgacggctcagcaactcctggaggacgctgacgggag
+3718599/1
CCCFFDFFHGHHGHJIJJJIIJJGIJJJIJJEIJIJIIHHFFDDEDDB?B
@5761612/1
atcgagggcgccatccacgagccaatcttccgc
+5761612/1
??<=42=AAAD:@=?1:CD6C?@3;B;BD<8D0
@5761613/1
atcgagggcgccatccacgagccaatcttccgctaccgcgtgttccttaa
+5761613/1
CCCFFFFFGHHHHJJJIJIIIJJJIJJJJJJIJGGIJIIGHFEFEEEEEE
@5761614/1
atcgagggcgccatccacgagccaatcttccgctaccgcgtgttccttaa
+5761614/1
CCCFFFFFHHHHHJJJJJJJIIJJJJJJJJJGGFHIJGIFAD?DEECEEE
@2720712/1
ctggattttaaatctttcatattccctatttaaattttgtaaatccacat
+2720712/1
@@CFBDDFHDHHFHHIJDFFHGGGIJIJIIJHJIIIJJGHGHJIHIJGII
@2721300/1
ctggcaaagtggatagctgcaccaagcattggtggcgattggtcaatgtt
+2721300/1
@@@DFFFFHCFFDIIIIIF>FBFHIGIIIIIFCFHEI<DHIIHIGEHGDH
@650856/1
atcatttgtttgtatttcttcaactggtgtaactttactttcttcgtgtt
+650856/1
CCCFFFFFHHHHFIJJJJJJJJJJJJJHIIGJIJJJJIJIJJJJJIGIGH
@1664365/1
cccattttgaatagaccaaccatgatcatgggcgctgacgtcactcatcc
+1664365/1
CCCFFFFFHHHHGGIJJIJJJJJJJJJJJJJJJJJJJJJJJJJJJJJJJJ
@6278674/1
caatagctcaaaagggaacaatttttgtcgagttatt
+6278674/1
@@@DDDA?C=DHHA?FHHEAFHGIIG:FH:?:D8C?B
@2721789/1
ctggcaagtcaaagaagctagccaagagaatggcggctcacaagatgtgg
+2721789/1
@C@DFFFFADFFHEHGIIIIIIIGHIGIIIIIIIII@@G>BCF=FFHCHD
@5763489/1
atcgatagataatattgatgattataattaataactagtgcctaataata
+5763489/1
CCCFFFFFHHHHHJIIIJJJJJJJJJIJJJJJJJJJJJHHIJJJJJIJJJ
@5763520/1
atcgatagctgttcactttttggtcatgattttgaggtactcgagggcat
+5763520/1
CCCFFFFFHHHHHJJJJJJJJIJHIIJJJJJJJJJJJHHIJJJIIJJJJI
@4732720/1
ttaccccttctgttgggatgggggccg
+4732720/1
@@CFDDFFDDFHHFGGJEDGGGGIJG?
@7265163/1
cggggcactatataaaaaattacattcagtatcgatagataatattgatg
+7265163/1
@@7?DDFFHHHFHIIIIIIIIHGIIIIIIIIIIIGHIIGIIIIIIIFGII
@7265164/1
cggggcactatataaaaaattacattcagtatcgatagataatattgatg
+7265164/1
CC@FFFFFHHHHHIJIJJJJJJJJJJJJJHJJJJIJJIJIIJJJIIIIII
@1666194/1
ccccaatctagccactcttatacgcagtggtctcaatcgcaacagacatc
+1666194/1
CCCFFFFFHHHHHJJJJJJJJJJJJIJEFGFHIJJJJIJJJJJJIJJJIJ
@151033/1
aaagaagctagccaagagaatggcggctcacaa
+151033/1
BCCFDFFFHHHFHJJJIIHIJHJIJJ@6D3??B
@151034/1
aaagaagctagccaagagaatggcggctcacaagatg
+151034/1
CCCFFFFFHHHHHJJJJJIJJJJIJJE@F@DEG898B
@151035/1
aaagaagctagccaagagaatggcggctcacaagatgtggcaatccttgc
+151035/1
CCCFFFFFHHHHFIJIHGIIJIJIGJADG@DBG8B<FD8C;CF;7C4CEE
@5765368/1
atcgcaacagacatctacgaacgtctacagttatcctccagttccttcgt
+5765368/1
CCCFFFFFHHHHHJJIJJIJJJJIJJIJJJIIIJIIGJJ;GGHHJJJJIB
@653881/1
atccaatcctataattatccatttcctgtaattctggtttctctatagtt
+653881/1
@:?DDFFFHHHHHIJJJJJIJJJJJIJJHGIIIJJJJHIJJJJJJJIJGI
@653882/1
atccaatcctataattatccatttcctgtaattctggtttctctatagtt
+653882/1
BBBFFFFFHHHHHJJJJJJJJJJJJJJJHJGIIJJJJHIJJJJJHJJJIJ
@653883/1
atccaatcctataattatccatttcctgtaattctggtttctctatagtt
+653883/1
CCCFFFFFHHHHHJJJJJJJJJJJJJJIHJIIJJJJJHIJJJJJJJJJGI
@653884/1
atccaatcctataattatccatttcctgtaattctggtttgtctatagtt
+653884/1
@CCFFFEDDFHADGGIIIEII<F@HHIGEHGFHEGEGHHGHBFHIIGIFA
@6766534/1
cccagatggcattcatgcagaaccgattaagaaaggggcagacaacttca
+6766534/1
CCCFFFFFHHHHHJJJJJJJJJJIJBFGIIJJJJJIJIJIJJJIIJIJIJ
@7266479/1
cgggggtcacttttccgaccaagagatccagcaagttcttggctgccgaa
+7266479/1
CCCFFFDDHHHHHJJJJJJJJJJJJJJJJIJJJJJIJIJJJGHHHFFFCD
@6767921/1
cccagccccaacaaggaggtaaaaagaagaaacaaaaacaacctgaacaa
+6767921/1
@C@DDFFFHHHHDHIJGIICGIJJJJJIJJJJIJJJJJIJJJJJIIJIIJ
@1169659/1
caataagtgatacaagaaaatatacagactaaagaaacgctcgtggggag
+1169659/1
CCCFFFFBFHHHHJJJHIIJGIJJJIJJJJIJIGIJJIJJJJJGHHIJJE
@7816207/1
ctgctttgagcaaccagtaccagttgcttccactccggctactcttactc
+7816207/1
CCCFFFFFHHHHHJJJJGHIJJJJJJJJJJJJJJJJJIJJJJJJJJJJJJ
@5766088/1
atcgccaccaatgcttggtgcagctatccactttgccagtggccgtctgc
+5766088/1
@CCDDADFHHHDHIIIIBHHJJJJIIJIGGJJJJGHGGIJJJJJIJJJJJ
@1170982/1
caataatgcaatgtgtttaaatttttgtcgagtcaaaagcgaagaatatt
+1170982/1
@@;ADFFFHHHHGGGHHIIJJIJJJIJGHIGBBEHIJJIIJJIHJIJJJI
@1170983/1
caataatgcaatgtgtttaaatttttgtcgagtcaaaagcgaagaatatt
+1170983/1
CCCFFFFFHHHHHDHGHJIJJJJJJJJIIJIIGHIIJJJJJJIJJJJJJJ
@4229257/1
gtttttcatcgccatacataaattatgg
+4229257/1
BBCFFFFFHHHGHJIIJJJIJJJIJJJI
@3221325/1
gaaagacgccaaacattcggcagccaagaacttgctggatctcttggtcg
+3221325/1
CCCFFFFFHHHHHJJJJJJIJIGIJJJJJJJJJJJJJJJGJJJJJJJHIJ
@3221797/1
gaaagacttcgactttttactatttttgtatgcacaaaattcgttctaca
+3221797/1
CCCFFEFFHFHFDIIIJJIJJJJJJJIIIIIIIJIJIJJIIIIJJIIJIJ
@3221839/1
gaaagactttgactttttactatttttgtatgcacaaaattcgttctaca
+3221839/1
CCCDDFFFHHHHHJJJJJJJJIJJJJJJJJJIJJJIJJGIJIJEHGIJJH
@3221840/1
gaaagactttgactttttactatttttgtatgcacaaaattcgttctaca
+3221840/1
CCCFFFFFHHGHHJJJJJJJJIIIJJJJGIGJJJJJIJJJJJJEGHIJII
@3221841/1
gaaagactttgactttttactatttttgtatgcacaaaattcgttctaca
+3221841/1
CCCFFFFFHHHHHJJIJJJJJIJJJJJJJJJJIJJJJJJJJJJIJJJJIF
@6285085/1
caatcttccgctaccgcgtgttccttaacaacgatctggtggccaccgga
+6285085/1
CC<FFFFFHDHHHJJJJJDGFGIJJJGIJJJEHHIJGGEGBGHHIIJHIE
@6285086/1
caatcttccgctaccgcgtgttccttaacaacgatctggtggccaccgga
+6285086/1
CCCFFFFFHHHGHJJIIGCFCGHHCHHJEHIIIHGIGGIFGHIIGIIEHB
@4735518/1
ttactcttctaatgtcaaacagaatctagccaaacacacatagtacctct
+4735518/1
B:?DDFFFHHHHHJHJJJJJJIJJJJIJJJJIJJJJJJJJJJJGIIIIJJ
@5268568/1
aaatataataaaaatttatagttttttgcatttttattcggcttattgta
+5268568/1
CCCFFFFFHHHHHJJJJJJJJIHJJJJJIJIJJIJJJJJJJJJJJIJJIJ
@5770399/1
atcggttctgcatgaatgccatctgggcccggggctctgtgatttcttag
+5770399/1
BCC:DADFHHHHHJJJIJJJJIJJJJJIJJJJJJJJJJJFHIJJJJJJJJ
@6285241/1
caatcttcttttccggaaaatgctcgaaaactcaattggcgcacattcag
+6285241/1
CCCFFFFFHHHHHJJIJJIJJJJJJJJJIIIJJJGIJJJJJJJJJJJJJJ
@6285242/1
caatcttcttttccggaaaatgctcgaaaactcaattggcgcacattcag
+6285242/1
CCCFFFFFHHHHHJJJJJJJJJJJJJJJIJJJJJJJJIJJJJIJJJJJJJ
@157939/1
aaagagaccaactcctttcgaaatggcgcaagaactactgctcaaccaag
+157939/1
CCCDFFFFHHHHGJJCIJJJJJJJJJIJJJJJIJJIIIJJJIJJJJJJII
@6287056/1
caatgactcttttttggtggtccagttgaggaaagaggtcgtgcgatatt
+6287056/1
@@@FBEFFBFHDHJJGICFHHGHFHFGGIGHEGIJEGGB>F?DBHGIGIJ
@3224830/1
gaaagatttaaaatccaggacagtatccagaagggactgcctatgttctt
+3224830/1
CCCFFFFFHHHHHIJJJJJJJJJGIJIJJJJJJIGIIJJJJIJJJIJJJJ
@658057/1
atccattatcactttttgttgccgtgtgcccttgagaaatttgctgcctc
+658057/1
CC@DFFFFHHHHHJJJIJJJJGJIJJJJJJJIJJJJJJIJJJJJIJJJII
@5773979/1
atcgttcgatgacaaagtgatgggcaatc
+5773979/1
??84ABDD?<D>FEBB<ECHH<:3<9A?<
@660739/1
atccgagatgtggtacacgacgaatgatgtgataaatatacctgcacaca
+660739/1
@@@DDDDAHHFAAFHHGEHAEHIICACFDDB<FCH<9?FHDC@FGGGGGH
@3724632/1
gggcactatataaaaaattacattcagtatcgatagataatattgatgat
+3724632/1
CCCFFFFFHHHHHJJJJIJJJJJJIJJHGJIJIJJJJJJJJJJJJIJJIJ
@3724820/1
gggcagacaacttcatgtacaaatacctcaccttacaaattgaaatacgg
+3724820/1
@1BDFFFFHHHHHJJHIGIJIJJIIJJJJJJHIJGIJJIJJIGIJJJJJJ
@3726283/1
gggccgcccccttcccttggtgggggctgaatcggtccggccgagtgcat
+3726283/1
@@@DDDDDHHHDHGII<FHH:BGGIIBGHGIIIIHAEEBBCBB;B?BACD
@1671828/1
ccccatcccaacagaaggggtaaccgcaaggggcacggaccacttcacgg
+1671828/1
CCCFFFFFHHHGGIGIIJJJCGGIIJGJIJJJGJIHIJFIIJJJHHHHHF
@1671829/1
ccccatcccaacagaaggggtaaccgcaaggggcacggaccacttcacgg
+1671829/1
CCCFFFFFHHHHHJIJJJJJBFHIIJIJJIIIJIIIJJIJJJIIHHFHHF
@6289942/1
caatgcttggtgcagctatccactttgccagtggccgtctgctacggaac
+6289942/1
CC@DFFFFHHFHHJJJJJJJJJJJJJJJJJJHJJJIJHIIJIJJJJJIJJ
@4235082/1
gttttttaacagtttgaaaaccttgataaatgaaagaaattaaacacgct
+4235082/1
@@@DDDDBHBD??FGEEEHIIICF@HHBHICDHGI@GGIGECGIDHDEHG
@4235083/1
gttttttaacagtttgaaaaccttgataaatgaaagaaattaaacacgct
+4235083/1
@BCFFFFFHHFHFIJJJJJJJJJJIIIJJJJJIJIIJJIIJIJJIJJJJI
@4235084/1
gttttttaacagtttgaaaaccttgataaatggaacgaaattaaacacgc
+4235084/1
@@@DDDDDBBC?DFGAFG?H;C9<AH@@FGII@<<C0??0;?BB?BBF6@
@4235085/1
gttttttaacagtttgaaaaccttgataaatggaacgaaattaaacacgc
+4235085/1
CBCFFFFFHHHHHJJJJJJJJJJJJJJJJJJJJJJJJJJJJJJIJJJJJJ
@2202167/1
cgtgccccttgcggttaccccttctgttgggatgggggccgcccccttcc
+2202167/1
BC@FFFFFHHHHHJHIJIJJJGIIJIIJJJJIIJJJJJIJJFFFDD3;?C
@1173671/1
caatagctcaaaagggaacaatttttgtcgagttattgatttcgaggaat
+1173671/1
CCCFFFFFHHHHHJJIJJJIJJJJJJJJIIGJIJJJJJIJJJJJIJJJJJ
@7822549/1
ctggaagccaaagagaacaagctgcaagaaatgcgtacgcaaggga
+7822549/1
CCCFFFFFHHHHHJJIJJJIJJIJJJJJJJJEIIJFHIJJJJJJJJ
@5272741/1
aaatcactatttgccttgctctgttctctgtcaaatgtacatgatgactt
+5272741/1
CCCFFFFFHHHHHJJJJJJJIJJJJJJJJJJJJIJJJIIJJJJJJJJJIJ
@7273491/1
cggtaacacctcatgtggttgacaattgccgtttaacagagtcgccg
+7273491/1
@@@BDDDDHHGHGJIFGHHII@HIGHHIIIJHIIJJJJJGJJJJIIG
@5274504/1
aaatcctgtagaatatcgtttaacttttccagcatttctcttgctgctaa
+5274504/1
BC1DDFFFFHHHHJJJJJHIJJJGJJJJJIJJJIJJJJJJJJJJJJJJJI
@660958/1
atccgatctagctgaagatccgacccatagtgtcggcatctgaggatatc
+660958/1
CCCFFFFFHHHHHJIJJJJJJJJJJJJJJJIJIIIIIGGGCECHI=FAHH
@3728729/1
gggcttctttgatctttttattgaaggactcctgtatctcgaatgtcctc
+3728729/1
CCCFFFFFHHFHHIJJJJIIJJGHJJIIIIJJIIIJJGIIJJJJIHIIIH
@3728938/1
gggcttttcctgcttttttagcagctttaccattcgtcttatcgatgcat
+3728938/1
CCCFFFFFHHHHHJJJJJJJJJJJJJJIJJJJJJJJGIJJJJJJGJJJJJ
@3729386/1
ggggaagaagccaaattgctctactctcaagaaatggcctccatgccgag
+3729386/1
@7<DDDDEHHHHFEHJIJJJIGGIIJIIJIJJIJEEEGIIIJIIIIGIJG
@3729387/1
ggggaagaagccaaattgctctactctcaagaaatggcctccatgccgag
+3729387/1
@@@F=DDDDHHGGJJGIIJIJJGGJJIJIIIJJIJEHIIEIIJJJJJFIJ
@1178436/1
caatcccattggctggctccaagagatgtgcatgtcccgcagatggcc
+1178436/1
CCCFFFFFHHFGHIIIGGEHEHEFBFHEEECGGGGGHIDGAAAB>FCH
@662911/1
atcctaaactcacttttttccgaaaaaatatcgcaatagctcaaaaggga
+662911/1
CC<DFFFFHHHHHJJJJJJJJJJJJJJGIJJJIIJIGGIJIJIJJEIIJJ
@663226/1
atcctataattatccatttcctgtaattctggtttctctatagttttgtc
+663226/1
C@@FFDFFHHHFHGGGJJJIJJIGJGIJJJJJEHIJJIGJGIJIJJJJJJ
@1179615/1
caatctgccttctacatttgcgagtgacgaagagttggccactaaactgg
+1179615/1
CCCFFFFFHHHHHIJIJJJIJJJJFHHIHJIJJJIIJJJJJJJJJJJJJI
@163000/1
aaagcaaagacgcaataagtgatacaagaaaatatacagactaaagaaac
+163000/1
CCCFFFFFHHHHHJJJJIJFHGIIIJIJJJJJJJJIJJIIIIJJJJJJJJ
@1179954/1
caatcttccgctaccgcgtgttccttaacaacgatctggtggccaccgga
+1179954/1
@@@ADDDDDDFFHGIDBEGBEHEGHIGH<BD;@GAFDHDFCEGHHEAEG:
@1179955/1
caatcttccgctaccgcgtgttccttaacaacgatctggtggccaccgga
+1179955/1
CCCFFFFFD<FHFJJFIGDGCDEGIJJJGIJGIGGIIJFCFGGJJJJJGF
@1179956/1
caatcttccgctaccgcgtgttccttaacaacgatctggtggccaccgga
+1179956/1
CCCFFFFFHHHHHJJJIJHGEGHIJIJJJJJJIJIJJJIFGIIJJJJFIB
@163426/1
aaagcacctatcgaatcgaatattagtagcaagatccgagatgtggtaca
+163426/1
@C@DFFFFHHHHHIJJIG>FEEHIEIHFFGGIGIGIIGEGGEHBGG;DHI
@2203993/1
cgtggatggcgccctcgatttggacc
+2203993/1
@@@DDDDDHDDFHH:C:<CGH<F?FH
@3225761/1
gaaagcctttctttattgccagctcttgaagaaccatcgccgggg
+3225761/1
CCCFFFFFHHHHHJJJJJIIIIJJJJJJJJJJJJIJJJJJJJIIJ
@6293157/1
caatgttttttcttcgatgtccacgtaggttacctcgaaggattgttcgc
+6293157/1
BCCFFFFFHHHHHJJJIJJJJJIIJHIJJHIJJJJJJJJJJJJJJJJJJJ
@4236749/1
gttttttcttcgatgtccacgtaggttacctcgaaggattgttcgctagc
+4236749/1
B@@FFFFFHHGGHJJJJJJJJEHHJGHJIJHIJGJJIJJIIIIIJJFIIG
@4236750/1
gttttttcttcgatgtccacgtaggttacctcgaaggattgttcgctagc
+4236750/1
BBBFFFFFHHHHGIJJJJIJJGHIJHIJJJJJJJJIIJJJIIJJJJJJJJ
@4236751/1
gttttttcttcgatgtccacgtaggttacctcgaaggattgttcgctagc
+4236751/1
BBCFFFFFHHHHHJIIJJGIJHIIJHHIJJJJJJJJGGJIIJJJIJJJJI
@3226021/1
gaaagctatacagtagtcaaatttgtatccattatcactttttgttgccg
+3226021/1
CCCFFFFFHHHHHGHIIIJJJJJJJJJJJJJJJJJJJIJJJJJJJJJJJJ
@7276047/1
cggtagatttccgtgaagtggtccgtgccccttgcggttaccccttctgt
+7276047/1
@@CBDFDEHHGHHHIIJIGIJGHJJJIIJJJIJJJJIIJIIIIIJJJIJH
@4746868/1
ttataggattggatctatgactgtgtatcgatagctgttcactttttggt
+4746868/1
CC<DFFFFHHHHDGIGIJIIIGCH@CHIIHHCHGGEGGIGIIHJIJJGE?
@3227528/1
gaaaggcagttcaccatcgcttgtcatgtgttgaaattccgcgaaattgg
+3227528/1
CCCFFFFFHHHHHJJIIJJIJJJIJJJJIJJJJJJJJJJJIIJJJIJJJI
@3227529/1
gaaaggcagttcaccatcgcttgtcatgtgttgaaattccgcgaaattgg
+3227529/1
CCCFFFFFHHHHHJJJJJJJJJIJJJJJJIJJJIIIJJJJJJJJJIJJIH
@4748714/1
ttatcctctactgtacaactgtttacctgtgtatgataaataaacttttt
+4748714/1
CCCFFFFFHHHHHHIJJJJIIHHJJJJJJJJJJJJGIIJIIIIJJJIJJJ
@165696/1
aaagcgttaccagcgcttgaggaagtaacggcagcactattgacactaag
+165696/1
@@@DADADHDCBAGIHBHIIDA>EEDFHHCHGGI=9DBBFF<87=CC;CE
@165697/1
aaagcgttaccagcgcttgaggaagtaacggcagcactattgacactaag
+165697/1
@@@DDFFFHDDHFJEE@FEIGC@DHIJJJJFEBG@FGD>FF9FHI;@FGE
@165698/1
aaagcgttaccagcgcttgaggaagtaacggcagcactattgacactaag
+165698/1
CCCFFFFFHHHHHJJJJJJJJJJJIFHIJIJJJIHJJ@FGIGAFHIHIIG
@166139/1
aaagctgctaaaaaagcaggaaaagcccagaagaacgttcgactttcact
+166139/1
CCCFFFFFHHHHHJIIIIJIIJJIIJIJJJJIJJJIIHIJIJIJJJJJJJ
@4749527/1
ttatgaatgtggcataggttctgtcaaaactgttgcgactagcacaacaa
+4749527/1
CCCFFFFFHFHHHJJJJJHHIJJGIJJJJJIJHIJJJJJIJJJJJJJJJJ
@4750092/1
ttatgatccaaaagaaattcccatgagggaatttaaggcatctattatac
+4750092/1
CCCFFFFFHHHHHJIJJJJJJJJJJIJJJIJJJJJJJJJJJJJJJJJJJJ
@4750093/1
ttatgatccaaaagaaattcccatgagggaatttaaggcatctattatac
+4750093/1
CCCFFFFFHHHHHJJJJJJJJJJIJJJJJJIJJJJJIIJIJIJJJJIIJJ
@6295778/1
caattagcagcaagagaaatgctggaaaagttaaacgatattctacagga
+6295778/1
CCCFFFFFHHHHHJJJJJJJJJJJJGGIGIGGIIIIGHGJEIJGEGIJJF
@664708/1
atcctgtaacacaaagttctcaacaaccagctcctacatctcaacaacaa
+664708/1
C@CFFFFFHGHHHJIJHFHGIJJJJJGGIHIJJJJJJJGIJJJIIJEGHH
@1185421/1
caatgggattgcccatcactttgtcatcgaacgatgtcaccacctgattg
+1185421/1
@<8DDFFFHHHHHIIIIIIIIIIIIIIIIIIIIIIIIIIIIIIIIIIIII
@1186154/1
caatggtgaaggcatacggcaaaatattcggcaacctaaaaccagtattc
+1186154/1
@@@AD>==DHFHHIEHGBBCG@FGI9CFEGHEGGICFBGHCDFHHBCG@A
@1186499/1
caatgtacaatactttgttggtttcgccactccctgtatactggcgtggg
+1186499/1
??;4A2ADDDDDBEDIIIIII:CBFFIDEEEEDDIICDCCCEIIIIIADD
@2206435/1
cgtgtaccacatctcggatcttgctactaatattcgattcgataggtgct
+2206435/1
@@?DDEFFHFHFFHJHHEGHGICGIHJJIJGHGIIIIJIIJHIJJIDFHH
@1187832/1
caatgttttttcttcgatgtccacgtaggttacctcgaaggattgttcgc
+1187832/1
CCCFFDFFHHHHHJJJJJJIJJJJJIIJIIIIIIJJJJJJJJJJJHJJJI
@5276034/1
aaatcttccgcgcagaaaagctcgacatggagtcccaaaacatgaccatg
+5276034/1
CCCFFFFFHHHGHJJIJJJJJJJJJJJJJJJJGHIJJJJJJJJJJJJIJG
@170128/1
aaaggcagttcaccatcgcttgtcatgtgttgaaattccgcgaaattggc
+170128/1
CCCFFFFFHHHHHJJJJJJJJI@FFHIIJJJIFHJJJIJJHJHIJJJJJJ
@667216/1
atcgaagaaaaaacattgaccaatcgccaccaatgcttggtgcagctatc
+667216/1
CCCFFFFFHHHHHIJIJIJJJJJIJFGIIJJIJJGJJJJGHHIJIJIJJJ
@667227/1
atcgaagaaagacgccaaacattcggcagccaagaacttgctggatctct
+667227/1
@CCFFFFFHHHGHIJJJIIJIJJJJJIIIDIJGGJIIJJIJJJIJJJJJJ
@5784106/1
atctgcgggacatgcacatctcttggagccagccaatgggattgcccatc
+5784106/1
CCCFFFFFHFDBFIIIGHGEGEDHDHIIJICDGIIIIGGIIIIJIJIGII
@667942/1
atcgaatcgaatattagtagcaagatccgagatg
+667942/1
CCCFFFFFHHHDHGHGGBFFGIIGJGJJIJJJIJ
@667943/1
atcgaatcgaatattagtagcaagatccgagatgtggtacacgacgaatg
+667943/1
@@?;BDFFGHHGFHIGIEDGHGIGIGHIIIIIGIAFG?FGGIIIIIIIII
@7830666/1
ctggaatttaaatagcttctcacaatactcccgaacctgttcaggaggga
+7830666/1
BCCFDDFFHHHHHJJIJJJJJJJJJJJJJJJHHJJJJJJJIJJIJHIIJA
@3736188/1
ggggtgtattctgtatttcagttaaatttaagaggcttttaaaatttaac
+3736188/1
@<@F=DDFHHHHHHIIIIICHFFFHHIIIIIIIIIIIIIIIIIEGIIIHI
@7282521/1
cggttcaagtagctgaagtaaaagtgtgctccattggtttatcctctact
+7282521/1
BCCDFFFFHHHHHJJJJJJHJJJJGIJHJJJJJJJJJIJJJJJJJJJIJJ
@7282678/1
cggttccggtggccaccagatcgttgttaaggaacacgcggtagcggaag
+7282678/1
BCCDFFFFHHHHGJIIJIJJJJJJJJJJJJJJJJIIJJJJJHIJJJHFFD
@1681851/1
cccgaaaaaagtttatttatcatacacaggtaaacagttgtacagtagag
+1681851/1
CCCFFFFFHGHHHJJIJJJJJJJJJJJJJJDGIJJJJJJJIJIJJIIGII
@4242075/1
taaaaaagcaggaaaagcccagaagaacgttcgactttcacttcattcta
+4242075/1
B@CFFFFFHHHHHJJJJJJJJJIJJJJIJJJJJJGIJJJIJJJJJJJJJJ
@4242614/1
taaaaaattacattcagtatcgatagataatattgatgattataattaat
+4242614/1
CCCFFFFFHHHGHJJJJGIIJJGIJJJJJJJIJJJJJJIJJIJJIJJJJJ
@173615/1
aaagtatgtgttcaccaagagaagaaagctatacagtagtcaaatttgta
+173615/1
@@@FDDFFHHHHHJJJJJJJIJJJJJJJJIJJJJGGFIEDDGIHIHG<GE
@173616/1
aaagtatgtgttcaccaagagaagaaagctatacagtagtcaaatttgta
+173616/1
@@CFDFFFHHHHHJJJJJIJJJJJJJJJJJJJJJIIGIIHGIIJJJJJIJ
@6300374/1
caattccctatgaagcttgaagtaaaacacgaagaaagtaaagttacacc
+6300374/1
CCCFFFFFHHHHHJJJJIJJJJHHJJJJJJJIJJJJIJDGHIJIGIJJJI
@6780480/1
cccatttgatgctgactcggaacagtctgtctttgccttcgcccggg
+6780480/1
@@@FDFFFHDFFH@GGDHAEEHGIGHHIIGHBHI>FIGHGIIIIBAB
@175497/1
aaagtgaccaaagcaaagacgcaataagtgatacaagaaaatatacagac
+175497/1
@CCFDFFFHHHHHJJJJIJJJJJJJJIJEHIIJJJJJJJJJJJIJJJJJJ
@175498/1
aaagtgaccaaagcaaagacgcaataagtgatacaagaaaatatacagac
+175498/1
@CCFFDDFHHFBHIEHGGBGIIAHDEFE:?CBGHIGIGAEHGIIGGGFGG
@6782003/1
ccccaacggaaaatcgtatgtgtgcattcttcatgaatatgttcaacatg
+6782003/1
CCCFFFFFHHHHHIJJGIJIIIHGIIJJJIJJJJJJJJJJJIGJJJJJJI
@6782615/1
ccccaatcagctacaacagtcaacatttcccacctttttcactcaaccat
+6782615/1
CCCFFFFFHHHHHJJJJIJHIJJJJJJJJJJJJJJJIJJJJJJJJJJJJH
@3233842/1
gaaatatagaatacaccccttaatcagctacaacagtcaacatttcccac
+3233842/1
CCCFFFFFHHHHHJJJJJJIJJJJJJIJIJJJJJIJGHGHIIJHIIIJJI
@1682207/1
cccgaacaagccaatcagaccaacggaacgcccggagcggctgatatcac
+1682207/1
CCCFFFFFHGGHHJJJJJJIIIIJJIIIIHJJJJGGJJIHHFDEEEDDDD
@1682208/1
cccgaacaagccaatcagaccaacggaacgcccggagcggctgatatcac
+1682208/1
CCCFFFFFHHHHHJJJJJJJJJJJJIJIJGIJJJJIIIJHHFDAEEEEED
@1683196/1
cccgaataccgattctcagccgagctgcccagtttagtggccaactcttc
+1683196/1
CCCFFFFFHHHFHJJIIIGGIFGIJJJJJJCHGHJJJIJJIIGIHIJIJI
@4753112/1
ttattatattgtgaggagggagcatttatttgatgcaaagtatagaggtt
+4753112/1
BCBFFFFFHHHFHIIIIJIFGIIJJGIIJJJGJJJJJJIIGGIIIJJJGH
@5786602/1
atctgttatatagttcttttgggccatgaagttatcgaacctatctatta
+5786602/1
CCCFFFFFHHHHHJJJJJJJJJIJJIJJJJJIJJJIJIJJJJIJIJIIJI
@4754286/1
ttattgcgtctttgctttggtcactttacgcgcgaaaaccattatgtttt
+4754286/1
CCCFDFFFHHHHHIJJJJIJGIJJJJJIJJJJJJJJJJJJJJJJJHEHHH
@2222675/1
ctaaaaaagcaggaaaagcccagaagaacgttcgactttcacttcattct
+2222675/1
CCCFFFFFHHHHHJJIJIJJJGGIJJJJJJJJJJJIJJJJJJJJJJJJJJ
@2222776/1
ctaaaaaatattaggaatccactacaaggttttcaatagggcattctaac
+2222776/1
CCCFFFFFGFFHHFEEHIHGHIJHCHHII?CFHIGIIGIIJDHIJDIJGI
@672332/1
atcgatagctgttcactttttggtcatgattttgaggtactcgagggcat
+672332/1
CCCFFFFFHGHHHJJJJJJJJGIHIIJJIJJJJIIJIGHIJJJJIJJJJJ
@672333/1
atcgatagctgttcactttttggtcatgattttgaggtactcgagggcat
+672333/1
CCCFFFFFHGHHHJJJJJJJJJJHHIJJGIJJJJIIIDGGIJJJIJJJJI
@1690194/1
cccggagcggctgatatcaccaatcagg
+1690194/1
@@@DDDD@CAHFFDAF@94CDDDB9:3D
@7286398/1
cgtaaagtgaccaaagcaaagacgcaataagtgatacaagaaaatataca
+7286398/1
@C@FFFFDHGHHFJJJJJJJIIIJJJJJJJJFHIIJJJJJJJJJJJJJJJ
@7286399/1
cgtaaagtgaccaaagcaaagacgcaataagtgatacaagaaaatataca
+7286399/1
BB:DDFFDFFHHHJJJJJJJJGGJJJJJJJJFHIGIJJJJHJJJJJJJJI
@7286400/1
cgtaaagtgaccaaagcaaagacgcaataagtgatacaagaaaatataca
+7286400/1
CC@FFFFBFHHHHJJGIIGIGGHIIJJIJIJCGHGIJJJIIJJJHIJJJJ
@7286401/1
cgtaaagtgaccaaagcaaagacgcaataagtgatacaagaaaatataca
+7286401/1
CCCFFFFDFDHFFIJIJJIJJJDGJJJJJJJ?FHEGHFGGIJJJGIGGGG
@2741426/1
ctgggatgagtgacgtcagcgcccatgatcatggttggtctattcaaaat
+2741426/1
CCCFFFFFFHDHHJJJJJIJIIJJJJJJJIGIIJHHJJHHIIJJIIJJJJ
@674771/1
atcgccaccaatgcttggtgcagctatccactttgccagtggccgtctgc
+674771/1
BBCBDFFFHHHHHJJJJIBGIIJJJJJJJJJJJJIJJJJHIJJJJHHIIJ
@674772/1
atcgccaccaatgcttggtgcagctatccactttgccagtggccgtctgc
+674772/1
BBCDDFFFHHHHHJJJJJHIIJJJJJJJJJJJJJJJJJIIJJJJJHIIJJ
@181311/1
aaataacggaacatgggttcgacttgatctggaccggttgcatatttgca
+181311/1
CCCFFFFFHHHHHJJJJGHIJJJJJJJJJJJIIIJJIHIJJJJJJJJJJJ
@2744287/1
ctgggcttttcctgcttttttagcagctttaccattcgtcttatcgatgc
+2744287/1
CCCFFFFFHHHHHJJJIJJJJIJJJJJJJJJJJIIJJJIJJIJJJJIJJJ
@5789296/1
atcttcttcatcttcttcatcgtctacagcttctgcctgatgatcacctg
+5789296/1
@@@FFFFFHHHHHJJJJJJJJJJIJJJJIIJJJIJJJIJIJJJJJJJJJJ
@6302606/1
caattggtgattcttttttaaaatatgctataacgaattacttatattct
+6302606/1
@@@DDDDDADFFFIIIIJJGIJJJIIEGEGIHGHJJJJIGHJIJJIJJJI
@5790675/1
atcttgtgagccgccattctcttggctagcttctttgacttgccagtgcc
+5790675/1
@CCFFFFFHHHHHJJIJJIJIJJJJIIIJJJJIJJJEGCHHGIGGGCHFH
@5790676/1
atcttgtgagccgccattctcttggctagcttctttgacttgccagtgcc
+5790676/1
CCCFFFFFHHHHHIJEHIIGHHGEGGIHIIGGBBGIBEHGE@?FFGGHHH
@3236805/1
gaaatctattgtaatacgatggatgattcattaatggacacatgtaaaat
+3236805/1
CCCFFFFFHHHHFIHGIHIJJJIJJJJJJJJJJIJJIJJJJJJJJIJJJJ
@6304489/1
caatttcgcggaatttcaacacatgacaagcgatggtgaactgcctttcg
+6304489/1
CCCFFFFFGHHDHIJJIIIHIEEHIJIJIIBHIGHIFHGJIIJJIIJJJG
@3745709/1
ggtaaatattcgaaaaaaatcagtcacaagacaaatacctaatttcatat
+3745709/1
B@?DFFFFHHHGHJJJJJJJJJJGIIJJJJJJJJIJJJJJJJJJJIJJJJ
@3745806/1
ggtaaatcctgcaaggattgccacatcttgtgagccgccattctcttggc
+3745806/1
CCCFFFFFHHHHHJIJIJJJJJJJIJJIJJJJJIIGIJJHGIJFIJJJJJ
@1692007/1
cccgggcccagatggcattcatgcagaaccgattaagaaaggggcagaca
+1692007/1
B@;ADDFFHHHHFJJJIJJJJIIJJJJJJIJIIJJIJIJJIIJJIIJJJH
@1692008/1
cccgggcccagatggcattcatgcagaaccgattaagaaaggggcagaca
+1692008/1
CCCFFFFFHHHHHJJIJJJJJJIJJJJJJJJJJJJJJJIJJIJJIJJJJH
@3746691/1
ggtaactgttcaaattcctcttcctcacgaggacactctaataataaatc
+3746691/1
?@?D1BBDDFHHHJJJIJJJJJJIEIJIIGIJIJGJJJJJJJJJJJJJJJ
@3747375/1
ggtaatcttagtgtctttcagtcccgaataccgattctcagccgagctgc
+3747375/1
B@BBDEFFHHHHHDHIJJJJJJIJIJJJJJJJJJIJIJJFJJFHIEBHGI
@4253280/1
taaacacgctgagaaagctatggttgagtgaaaaaggtgggaaatgttga
+4253280/1
CCCFFFFFHHHHHJJJJJJJJJJIIJHIGHJJJJJJJBFGIIJJJJHIII
@4757794/1
ttcaaactgttaaaaaacctgctgaatgtgcgccaattgagttttcgagc
+4757794/1
CCCFFFFFHHHHHJJJJJJJJJJJJJJIIIJJJJJJJJIIIHGIJIIJJJ
@183632/1
aaataatatttagaataattttaatatattttaaattgtataaatgaaat
+183632/1
CCCFFFFFHHHHGHIGJJJIIJIJJJJJJJJJJJJJIJGIGIIIJIGIJJ
@4758269/1
ttcaaagcaattagccatggcgtggcgcagctccaagtcatggcaa
+4758269/1
?@@DDDDEFFHDHHDHGIGIJJCFHHGHJHDGIIEHIBGG@>ECGG
@7294168/1
cgtaggttacctcgaaggattgttcgctagcgatctcctgcaagaactga
+7294168/1
@C@FFFDFHHGHHDEHDGFGIE?HAGGFHAEHDHGIIIHIFGGGIIIIGI
@7294169/1
cgtaggttacctcgaaggattgttcgctggcgatctcctgcaagaactga
+7294169/1
@@?BDD:DDAF:?A@FFFBAHC<FE=D?@FCA?DFFFF<8B8BCDFCA@F
@7841612/1
ctggatcttgaattttcttttcagcacaaatgtcttttaaaggagctacg
+7841612/1
@CCFDFFFHHHHHJJJIIJJJJGJJJJJJJJIHJJJJJJJJJJJJJJJJJ
@2748931/1
ctgggttcaatgtttgaatgatgattatataacgagtagatagcttt
+2748931/1
CC@FFBDFFHHHHHIJGHEHIIIIIIJJIIJHGIIHFHHEFHIGGI@
@7844971/1
ctggattttaaatctttcatattccctatttaaattttgtaaatccacat
+7844971/1
CCCFFFFFHHHHHIJJJJJIJJJJJJIIJJJJIJJJJJIIIJJJJJJJJJ
@3242252/1
gaaatttaaaagaaaatttgaaaagtatcatgagttttgtgattctccga
+3242252/1
@<?DDEFDHAFFFIG@EHIIIIIGG3CHHGHGEHHHIIEHCCFGGEHDGG
@5795853/1
atgaaatggaacacgaagagggactaccacacgaaaggcagttcaccatc
+5795853/1
@@@DDDEDFHHHGBEE<CFGGGIIEEIICHIIIIIIIF=BGFCHHICHII
@5796450/1
atgaaatttaaaagaaaatttgaaaagtatcatgagttttgtgattctcc
+5796450/1
CCCFFFFFHHGHHJIJJJJJJJJJJJICHHIIIIGJGIIGHIJIGHGGIE
@5796451/1
atgaaatttaaaagaaaatttgaaaagtatcatgagttttgtgattctcc
+5796451/1
CCCFFFFFHHHHHJJJJJJJJJJJJJJCHIHIJIGIGIJJJJJIJJJJJH
@5796452/1
atgaaatttaaaagaaaatttgaaaagtatcatgagttttgtgattctcc
+5796452/1
CCCFFFFFHHHHHJJJJJJJJJJJJJJEHIJJJJJJHIJJJIJJJJJIJJ
@5797854/1
atgaagctcgcttttcaaattctcgtgacttttctcccctgtttgttctt
+5797854/1
@@?;DDDEHDFHHIJJJJJGJJGIIGGHIGIGHHIJJJJ@GHIJIIGIJG
@7845779/1
ctggcaacatcgacagataccacaaatacctaaaccttcccactaaagtt
+7845779/1
??@D=DBBCFFHFDA@GHIEG9>FH@HEA9:?G<C?DFG?@BF;BB8BFH
@4256386/1
taaagacgttagagaggttcactaaaaaatattaggaatccactacaagg
+4256386/1
CCCFFFFFHGHHGIIJJBHEIJIJJJJJIIJJIIIGIIJIIIJJJIIIJJ
@1196289/1
caattgagttttcgagcattttccggaaaagaagattgcaccccgaaaag
+1196289/1
@@@DDDDFFHDHHJIDBAHIIJJJJIEIIIHJIJGGHJJJEEHIHAAGGG
@3751112/1
ggtatatttatcacatcattcgtcgtgtaccacatctcggatcttgctac
+3751112/1
BB?DDEFFHHHHHJJJJJJJJJGHGIIIJJJJJGIGGIIJIJJGJJJFII
@3751113/1
ggtatatttatcacatcattcgtcgtgtaccacatctcggatcttgctac
+3751113/1
BCBDFFFFHHHHHJJJJJJJJJIIJHIHIJJJJJJJJJJJIJJJJJJJJI
@7299594/1
cgtcactcgcaaatgtagaaggcagattgttaccctccacgggtaaatcc
+7299594/1
@C@FFFFFFHFHHGGFGGGIFHCGGIIIGIIJJJJIJJGGHJI?FHIGHI
@3752175/1
ggtatttgtacatgaagttgtctgcccctttcttaatcggttctgcatga
+3752175/1
B@=DFFFFHHHHHJJJJHEHHIIJJJIJJJJJJJJJJIJJHIJJJIIJJJ
@7300119/1
cgtcagccgccatattgatttaattttgacatgttagaatgccctattga
+7300119/1
BC?DFFFFGHHFHIJJJIJIJIJJJJJIIJJIJJJJJJJJIJJJJJJJJJ
@189901/1
aaatatacctgcacacacgcatttttaaatttaaaaatttattcaagtca
+189901/1
CCCFFFFFHHHHHJJJJJJIJJJJIGIJJJJJHIJJIJJJJJJJIIJJJJ
@4258683/1
taaagcgttaccagcgcttgaggaagtaacggcagcactattgacactaa
+4258683/1
CCCFFFFDHHFBHGIJIGGGFHIJII?GBGIHAFFG9CF@HIIHHFGC>G
@4258684/1
taaagcgttaccagcgcttgaggaagtaacggcagcactattgacactaa
+4258684/1
CCCFFFFDHHHHHJIJJIJJJJJJJJIHIIJJIIJEAHGEHIICICHIIJ
@4258685/1
taaagcgttaccagcgcttgaggaagtaacggcagcactattgacactaa
+4258685/1
CCCFFFFDHHHHHJJJJHIJJJJJJJGGHIJJJJJGCHEHIHC@GHICGI
@5289042/1
aaattagttgctatccttctccttgacattgcttgtggtcacttttcgcg
+5289042/1
CCCFFFDEHHHDHHGFGHGHIJIJJIIGIJIGJJJGHHGIEDGHGIIEGG
@3244716/1
gaacaaacaggggagaaaagtcacgagaatttgaaaagcgagcttcatga
+3244716/1
CCCFFFFFHHGFH@GGGHIFCFHGIIIIIIIGIIIIIGIGIGGGDEHGGG
@5798987/1
atgaatcatccatcgtattacaatagatttctgttttagaagtctcctca
+5798987/1
@@@DDDDDHDFFHI@CGB@EHHIBHG<E>HGHIIIIGDHHEH?CFIIIIG
@682818/1
atcgtttaacttttccagcatttctcttgctgctaattgtttcgccatct
+682818/1
CCCFFFFFHHHHHJIJGIJJIJIJJJJJJJJJJJJJJJJJJJJIJGDFGG
@682819/1
atcgtttaacttttccagcatttctcttgctgctaattgtttcgccatct
+682819/1
CCCFFFFFHHHHHJJJJJJJJJJJJJJJJJJJJJJJJJJJJJJJJIFGII
@683077/1
atcgtttccttcagtttcatccaaaatatgaaacttattaagctcggcat
+683077/1
?@@==DDDHDHHHGICHBCADBGIGIBBE<@CHD@?CBEEFCHIGGIIID
@6310294/1
cacaaaacgctgaaaaattccgtcggcaagaagttggccgatttgcagac
+6310294/1
BC;DFFFFHHHHHJJJJJJIJJIIJIJJJJJJJIJJJJIJJJIJIJJJJJ
@6310295/1
cacaaaacgctgaaaaattccgtcggcaagaagttggccgatttgcagac
+6310295/1
CCCFFFFFGHHHHJJJJJJJJJIJJJIJJJJJJIIJJJIJJJJJJJJIJJ
@6310391/1
cacaaaactcatgatacttttgaaattttcttttaaatttcatattctca
+6310391/1
B@@=DDFFHGGHHIJIJJJJJJIJGJJJJJIJJIIJEHIGIIIJJJIIII
@5290140/1
aaattatgggcgaccaccagtggtactatgacaacttaaactatcctcca
+5290140/1
CCCFFFFFHHHHHJJJJJIIFHIDGGHIJJJJJIJJJJJJJJJJJJJJJI
@3247329/1
gaacaatccttcgaggtaacctacgtggacatcga
+3247329/1
??=ADD?DH?B?FFHBH@B<AAAAC<<1CEHI<?9
@1696927/1
cccgtggagggtaacaatctgccttctacatttgcgagtgacgaagagtt
+1696927/1
CCCFFFFDHHHADHIJIJJJJJJJJJJJJJJJJJJJHI@GGIJJIJJJGI
@2760614/1
ctggtggccaccggaaccggaagatcgaagaaagacgccaaacattcggc
+2760614/1
?@@DA?DDHHHHGIEHHGGIFIBGGHIGIFGHIDHGEHIIIIGFHHHHHF
@5801962/1
atgactgtgtatcgatagctgttcactttttggtcatgattttgaggtac
+5801962/1
CCCFFFFDHFHHHIHIIIIHIFGHAHFHHIIDHCFFIGBDHIICFHIEGH
@4762537/1
ttcaaattgttcaggtaaaatcttgcttcatgattgaaaatttgcaaggt
+4762537/1
CCCFFFFFHHHHHJJGIJJJJIJJJJIJJIJIEHIJJJJJJIJIIIJJJH
@4762731/1
ttcaaattttcttttaaatttcatattctcataatacttttcccggtttg
+4762731/1
CCCFFFFFHHGHHJJJJEHIJIJJJJJJJJJJJJJJJJJJJJIJIIHIIE
@6793754/1
ccccggtgtactggcattttataaagttggccatcgtttggtaggc
+6793754/1
CCCFFFDDDDDHHJFIJGEHHHGIHGEFHIFIGIJGGIIIIFHCGD
@5802671/1
atgagaatatgaaatttaaaagaaaatttgaaaagtatcatgagttttgt
+5802671/1
CCCFFFFFHHHHHJJJJJJJJJJJJJJJIJJJJJJCGIIJJJGHFGIJJH
@686413/1
atctagccaaacacacatagtacctctccacaaaaagggaaataaacaag
+686413/1
CCCFDDFFGHHHGIIGIIJJHHIIJIJJIIJJIJJJJJGJJJFIIIJJEG
@4763299/1
ttcaacgccaaggacttcaactttgttcagttcttgcaggagatcgctag
+4763299/1
CCCFFF@DHHGHGGJJIJIJJJJJJJJJJJIIIJIGIJIHIIHIJIJJJJ
@4763300/1
ttcaacgccaaggacttcaactttgttcagttcttgcaggagatcgctag
+4763300/1
CCCFFFDDHHHHHJJJJJJIJJJJJJJJJJIJJJJJJJJIIIJJJJJJJI
@4763301/1
ttcaacgccaaggacttcaactttgttcagttcttgcaggagatcgctag
+4763301/1
CCCFFFDFHHHHHIJJIJIJJJJJJJIJIIIJJJIIJIIGGIJJJJJIIG
@2236046/1
ctaaaccttcccactaaagttaaccagacaaagcacctatcgaatcgaat
+2236046/1
CCCFFFFFHHHHHJJJJJJGGIJJIJIJJJJIIJIJGIIJIIJGIGIHII
@2236677/1
ctaaactcacttttttccgaaaaaatatcgcaatagctcaaaagggaaca
+2236677/1
B@?DDFFFHHHHHJJJJJJJJJIJJJJJJJJJJJJIJJJJJJJJJIJJJJ
@2764636/1
ctggttgcccaacttggtaatcttagtgtctttcagtcccgaataccgat
+2764636/1
CCCFFFFFHHHHHJJJIFHIJJJJJJHIIJJJIJJIIIJJJJJJJJIJJJ
@5296482/1
aaattgttcaggtaaaatcttgcttcatgattgaaaatttgcaaggtttg
+5296482/1
CCCFFFFFHGHHHIIJJJJJJJJJJJJJJJJJJJJJJJJJJIIJJJGIIJ
@7309398/1
cgtctttatagaatgtcaatgttattctaaaaagaagactgctaaacgtt
+7309398/1
@@=BBDDBCC<AFBB<CAF::<E@CHBEDHIII?CF?CFCFF<DGI@B:B
@3758398/1
ggtgaatatataactgacatgtttcatatgtagaacgaattttgtgcata
+3758398/1
?@=?DDBDDBFHHBHGGFHIEAFFDHHIHGIIDHIA:8FC?CG@FFGHC?
@4264196/1
taaatgctccctttccacaatataataaatacatatcatatcatcggggc
+4264196/1
@C@DFFFFHHHHHJJJJJJJJJJJJJJJJJJJIJJJIJJJJJIJJJHGIG
@3253830/1
gaacgattttacctttgcgcgaaaagtgaccacaagcaatgtcaaag
+3253830/1
CCCFFFFFHHHHHJJJJJJIIGIJIJGFHIJJJJJJIJJJJGHIJJJ
@3253941/1
gaacgcccggagcggctgatatcaccaatcagg
+3253941/1
CCCFFFFFHHHHHJJJII;BDGEGGHGIDGGBG
@3254291/1
gaacgggctgttgttgaccccaagcttgaggttgttgttgtggaggtgaa
+3254291/1
CCCFFFFFHHHHGHIJIJJJJJIIJIIJFGIBFHAHGHHIGIIGHI5CFA
@7309533/1
cgtctttcttcgatcttccggttccggtggccaccagatcgttgttaagg
+7309533/1
@@?DBDFBFHAFDHHBHEH<G:EDGGHEGICGCFHHHIGIICHGFFFH@G
@1705812/1
ccctcttcgtgttccatttcatagaatggtggtggccatctgcggg
+1705812/1
@@@DFBDFGFF;FGGG@HHEH:<AFH@FHA>F??FC???CGCFGIB
@2238445/1
ctaaagctatctactcgttatataatcatcattcaaacattgaagcc
+2238445/1
@?@DFFFDHHHHDG@EEEGFGB@?FHIIIIGII<FHG<FGGI@FHII
@5298260/1
aaatttatcaagctcctgttcattcccaaaaagaatataatgagcctcag
+5298260/1
CCCFFFFFHHHHHJJJJJJJJJJJJJJJJJJJJJJJJJJJJJIIJJJJJJ
@3254986/1
gaacgttcttctgggcttttcctgcttttttagcagctttaccattcgtc
+3254986/1
CCCFFFFFHHHGHJJJJJJJJJIJJJIJJJJJJJIJIJJJJJJJJJJJIJ
@6318362/1
cacaaattatgtcaaattttgacatttatgtaacatgtgtgcttaagtgg
+6318362/1
C@@FFFFFAHBFFIIGGGIIIIIIGICHEFACHHGIIHHCHIIIIIIIII
@6318363/1
cacaaattatgtcaaattttgacatttatgtaacatgtgtgcttaagtgg
+6318363/1
CCCFFFFFGHHHHJJJJJJJJJJJJJJJJJJJJJJIJHHGHJJJIJJIII
@4267594/1
taacaaccatcccactgtacgagaattcggtttttcagtttctagcgcat
+4267594/1
???DBDDD??AAAEEBEE>F:AF?8C@E;EDDDI@?DB?9B@DE4B@06;
@3256009/1
gaactatggaggaatattacaataagccgaataaaaatgcaaaaaactat
+3256009/1
CCCFFFFFHHHHHJJJJJJJJJJJJJJJIJJJJJJJJJIGIJIJJJJJIJ
@6798094/1
cccctttcttaatcggttctgcatgaatgccatctgggcccggggctctg
+6798094/1
CCCFFFFFFHDHHIIJFHGGGIIIJJJJJIIGIJJIIJJJJBGIJBEH;@
@3256082/1
gaactattattttttttttatttttcatcacagtgatgtttgtttcagaa
+3256082/1
@7@DDDDDHHFHDHIGGII=BFDE@9DBDFH>B?FBBFCHHDHAG@;CHA
@3256083/1
gaactattatttttttttttttatttttcatcacagtgatgtttgtttca
+3256083/1
B@CFFFFFHHHHHJJJJJJJJJCHIJJJIJIJIJJHEEFHHHFFFFFDEE
@6798436/1
cccgaaaaaagtttatttatcatacacaggtaaacagttgtacagtagag
+6798436/1
CCCFFFFFHHHFHJIJJJJJJJJJJJJJJJHHIJJIJJJJJJJJJIIJJJ
@4268756/1
taacaatctgccttctacatttgcgagtgacgaagagactctcagcttca
+4268756/1
C@@FFFFFHHHHHJIHIIIIJJHGGJIGGHIGIJJIJHIIIJJJIJIIJI
@4268757/1
taacaatctgccttctacatttgcgagtgacgaagagttggccactaaac
+4268757/1
CCCFFFFFHHGHHJJJJJJJJJJJJJJFHIIGIIJIJIGIJIJJJJJJJJ
@1211593/1
cacaaatgtcttttaaaggagctacgaagttaacagatgaaggtatagct
+1211593/1
C@CFFFFFDHHHHJJJIJJIJJJJJJJJJIIJIJJIGIIIGHG?GHIJJJ
@1211594/1
cacaaatgtcttttaaaggagctacgaagttaacagatgaaggtatagct
+1211594/1
CCCFFFFFHHHHHJJJJJJIJJJJJJJJJIJJIJJJJJGJIIIGGHIJII
@5808113/1
atgattttgaggtactcgagggcatgatgagcagccgagcccttggcttc
+5808113/1
CCCFFFFFHHHHFHIJJJJJJJIJJJJJIIJJJJJIJJIJJJIIGIIIJI
@6798786/1
cccgaacaagccaatcagaccaacggaacgcccggagcggc
+6798786/1
CCCFFFFFHGHHHJJJJJJJJJJJJJJIIJJJJJJGHIJFB
@3256670/1
gaactctttaggcagcaacattacccaaaaagatatccagcctttgatgg
+3256670/1
CCCFFFFFHHHHHGJJJIGIJJIIJJJJIIIJJJJJJJJJIJJIJIIJHI
@1212066/1
cacaaattatgtcaaattttgacatttatgtaacatgtgtgcttaagtgg
+1212066/1
CC@FFFFFHHHHHJJJJJJJJIJJJJJJJIIJIJIJJIIHHIIJJJIDGH
@5299221/1
aaatttctcaagggcacacggcaacaaaaagtgataatggatacaaattt
+5299221/1
CCCFFD?DDBBFDADHFEHGBHGGHGGIIG@GHIGGCGDEBBFDGHAHII
@2769441/1
ctggttttttcaaatttgttcagcaactcacggaaacaagttgagaaatc
+2769441/1
@@@DBDDFHFHBHEEGIHBGHHIGIIJJJJJJGIGIIIIGHGICHIIGGI
@2769442/1
ctggttttttcaaatttgttcagcaactcacggaaacaagttgagaaatc
+2769442/1
@@@FDFFFHHHHHIJJJJGIIJJJJJJJJJIIIJJIIIJIIHIGIIJJJJ
@2769443/1
ctggttttttcaaatttgttcagcaactcacggaaacaagttgagaaatc
+2769443/1
BCCFDFFFHHHHHJJJJJHIJJJJJJJJJJJJJJJJJJJJIJIJJJJJJI
@7312116/1
cgtgaagtggtccgtgccccttgcggttaccccttctgttgggatggggg
+7312116/1
@<:BDFFDHHFHHIGGHHIJGIGGIJFIGIJJJIJICGGIGJGFGHJJJJ
@7312117/1
cgtgaagtggtccgtgccccttgcggttaccccttctgttgggatggggg
+7312117/1
C@BFFFFDDHHHHJIJJJJJJJJJJJIJJJJJJJGJJJIJJJIJJJIIJJ
@5299651/1
aaatttgctgcctcaaaaacgtatgacaaaactatagagaaaccagaatt
+5299651/1
CCCFFFFFHHHHHJJJJJJJJIJJJJJJJJJIJJJJJJJJJJJJJJJJJJ
@4769434/1
ttcacctttatatgtcacattttgtgg
+4769434/1
CCCFFFFFHHHHHJJJJJJJJJJJJ43
@4769435/1
ttcacctttatatgtcacattttgtggttctttaacgaaatgtcaagagc
+4769435/1
CCCFFFFFHHHHHIIIJJJJJJJJHJJIJJJJJJJIJJJJJJJJJJJJJJ
@692250/1
atctgcgggacatgcacatctcttggagccagccaatgggattgcccatc
+692250/1
CCCFFFFFHFHHHIGGHIIJJJIJJJJJIJIHJJGJJJIJJJJJJJIDII
@5301754/1
aaatttttaaatttaaaaatgcgtgtgtgcaggtatatttatcacatcat
+5301754/1
@?8DDDDDBFHHHGGIBHEGGHIGHEFFFD@DG?DGF@FFHIB>DHCHAG
@6799742/1
cccgaataccgattctcagccgagctgcccagtttagtggccaactcttc
+6799742/1
@@<?DDDDHHHADHIIIIGIIGEHIIIIIIIFGHIGGFGGGHIEHIGGII
@4272812/1
taaccgcaaggggcacggaccacttcacggaaatctaccgacagagaggt
+4272812/1
CCCFFFFFHHHHHJJJJJJJJIJJJJIJJJJJJJJJJIJIJJHHFFFFD@
@5810329/1
atgcattaaagctgctagaagaggacggcatttatgatccaaaagaaatt
+5810329/1
CBCFFFFFHHHHHJJJJJJJJIJJGHIJIJJJJJJJJIJJJJIJJJJJJJ
@4274123/1
taacgctttatcgggttctgctaagtggtaagtagaaggtaagccactta
+4274123/1
CCCFFFFFHHHHHJJJJJJJJJJJJHIJGHHGDGHIIJIBFHJJJJJJJJ
@5810962/1
atgccatctgggtccggggctctgtgatttcttagtgtcaatagtgctgc
+5810962/1
CCCFFFFFHHGHHIJIIJJIIJJIGHIJJJJJJIJDGGIHIJIJFHHIII
@7315446/1
cgtgccccttgcggttaccccttctgttg
+7315446/1
@@@BDDDDHFHF<@C:?AAFEHGECFCD9
@7315447/1
cgtgccccttgcggttaccccttctgttgggatgggggccgccccc
+7315447/1
BCCAFFFFFHGGHJGGHIJJJIJJIIGIJJJCHIJIJJIGG=BFCD
@7315448/1
cgtgccccttgcggttaccccttctgttgggatgggggccgccccc
+7315448/1
CCCFFFFFHHHHGJIJJJJJJIJJJJJJJJJIIIJJJJJJJ=BFDD
@3260294/1
gaagaaagctatacagtagtcaaatttgtatccattatcactttttgttg
+3260294/1
CCCFFFFFHHHHHJJJHIIHIJJJJJIJIIJJJJJJJJJJJIJJJJJJJJ
@4771590/1
ttcactttttggtcatgattttgaggtactcgagggcatgatgagcagcc
+4771590/1
CCCFFFFFHHHHFHJJJIJJJJJJJJCGHJJJGJJJJJIJJJJJJJJIJJ
@3766244/1
ggttcataaccttctctttggactctcttgcatgctgctcgaatagctcg
+3766244/1
BB=DDFFFHHHHHJJJJJJIJJJJJJJJIJJJJIJJIJJIJJJJGIJJJJ
@7316589/1
cgtggacatcgaagaaaaaacattgaccaatcgccaccaatgcttggtgc
+7316589/1
@@=DDDEFFFFDHEDHIJJJGHEHCHIJJJJI?FHEHIGIGGGGICHCFG
@3261835/1
gaagaacgttcgactttcacttcattctatcggcctttcttctctttgcc
+3261835/1
CCCFFFFFHHHHHHIIIJIIIJJIIJJJIJJIJJIJJJJJJJJJJIJIJJ
@3766935/1
ggttctgcatgaatgccatctgggcccggggctctgtg
+3766935/1
@@?DFFFFHGHHHJGGIJIIBEHGGEEC<GGAAD>B<B
@4275869/1
taactgttcaaattcctcttcctcacgaggacactctaataataaatcct
+4275869/1
CCCFFFFFHHHHHJJJJJJJJJJJJJJJJIJJJJJJJJJJIJJJJIJJJJ
@2774880/1
ctgtagacgttcgtagatgtctgttgcgattgagaccactgcgtata
+2774880/1
CC@FFFFFHHHHHJJJJJJJIJJJJJJJIIJIIJIIIJIJJJJFHJJ
@6802025/1
cccgataaagcgttaccagcgcttgaggaagtaacggcagcactattgac
+6802025/1
@@;DDFFFHHGHHIJJJJJJJJJJJJJJJJJHIJJJJJIJGHIHCEHC@E
@2776239/1
ctgtagttttctagatctttcgtataatcgttaacactgcctgtagtttg
+2776239/1
CCCFFFDFHHFHFHIJGIJJIIEGIJJJJJJJJJIIJJJJJJIIJJIJJJ
@3767808/1
ggttgagtgaaaaaggtgggaaatgttgactgttgtagctgattaagggg
+3767808/1
@CBDFFFDFFHHHJJJAFHIIJJJJJJJJJJJJIIIGIIIJEHIIJJIJJ
@3263035/1
gaagaagactcgccagcgccatgggtcatagtatacaacaagcagaaatg
+3263035/1
B@@DDFFFHHHHHJGIBHJJGHIJJFHIIIIIIJJJIIIEGIJJJIIIIG
@6323197/1
cacaagcaatgtcaaagagaaggatagcaactaattttacaagctatact
+6323197/1
@?@DDDDBAFF:CFHIH<B:<CBAHHH>B<EGG?CGFCHIG@HIEICGIB
@6323198/1
cacaagcaatgtcaaagagaaggatagcaactaattttacaagctatact
+6323198/1
CCCFFFFFGHHGHIJJJIIJJJJGEHGEIJJIIJIGHJIIIIJGIJJJJG
@1709971/1
ccctgttcttaaataaagtgtactttattgaaaaattagtaaaacataat
+1709971/1
CCCFFFFFHHHHHJJJJIJIJJJJJJJJJJJJJJJJJJJHIJJJJJJJJJ
@6323435/1
cacaagctcaatacaatccccacattccaccccaatctagccactcttat
+6323435/1
@@CFBDFFHHHHHJJJJJJJJHJJJIJJJJJJJJJJJJJIJJJJJJJJJI
@6323966/1
cacaagggcagcaaaaaggtgcccaacaacagcaaacgggtcgaaatgaa
+6323966/1
CCCFFFFFHHHHHJJJJJJCFGIIJIIJJJJJJIJJJJIJ@@GIIJJJJJ
@3265599/1
gaagaatatttgaaaatttctaatattgcgatatttttttatcgatctgg
+3265599/1
@C@BDFFDHHGDHIGGGGHIJIGJJIIGIGIIJIJJJJIIIJJFGJJJIG
@3265600/1
gaagaatatttgaaaatttctaatattgcgatatttttttatcgatctgg
+3265600/1
C<BFFFFFHHHHHJJJIJJJJJJJJJJJJIIJJJJJJJJJJJIGIJIJIG
@3265601/1
gaagaatatttgaaaatttctaatattgcgatattttttttatcgatctg
+3265601/1
CCCFFFFFHHHHHJJJJJJJJJJJJJJJJJJJJJJJJJJJJJJJJIJJJJ
@3265602/1
gaagaatatttgaaaatttctaatgttgcgatatttttttatcgatctgg
+3265602/1
C@@FFFFFHGHHHJJIJJIGJJIIIIJJJJHIIGIJJJJJEI>BEGIJIJ
@4774611/1
ttcagcctcaacccattacacaagacccccaaccccaacaaggaggtaaa
+4774611/1
CCCFFFFFHHHHHJJJJIJJJIJJJJJJJJIJJJJJJJJJJIIIJJFGHI
@4774895/1
ttcagctacttgaaccgtacgtcaaatgtcgcaaattatgtcacataaat
+4774895/1
CCCFFFFFHHHHHJJJJIIGIHICDGHIHIJJJJIJJJJJJJJJJIJJJJ
@7319338/1
cgtggttgatattcagtgttccgtgg
+7319338/1
??1AD2B::?:CDA4<<A<F4F13<F
@7319339/1
cgtggttgatattcagtgttccgtggtttacttttagagaaacttgtatt
+7319339/1
=?1=DDDFGHHHHJJJGHHIIJIHIJGIIIJJJJJIIIJIJJJJJJIJIJ
@7319704/1
cgtgtaccacatctcggatcttgctactaatattcgattcgataggtgct
+7319704/1
?@?DDDDFGFFBHGGGI@FGEHGFHGIGHIAEDGFHGGHIIIJJ>H?FGG
@7865762/1
ctgggatcttctactcgtatttcgtcaaagaaagacagatcttgatcttt
+7865762/1
C@@FFFFFGDHHHJJIIG?GIIIIIJJJIIJIJIJGGEEHIJJJIJJIJI
@4281720/1
taaggggtgtattctatatttcggttaaatttaagaggcttttaaaattt
+4281720/1
BC@DFFFDFHHHHJJJJJJJJJJJ@1:DHIJJJJJJJJJJJJJJJJJJJJ
@5819238/1
atggcattcatgcagaaccgattaagaaaggggcagacaacttcatgtac
+5819238/1
CCCFFFFFHHHHHJJJJJJJJHJJJJJJJJJJJJJJJJJIJJJJJJJIII
@1714179/1
cccttttgagctattgcgatattttttcggaaaaaagtgagtttaggata
+1714179/1
@??DDDDDHDFDBEFG>?FBGIGGHIGIGD;DHEB@@=C>F8@CFHIADH
@1714180/1
cccttttgagctattgcgatattttttcggaaaaaagtgagtttaggata
+1714180/1
B@@BDEFFHHHGHJJJIJJJJJJJJJJJJJJJJIJJJHEHIFHIIIIJJI
@1714181/1
cccttttgagctattgcgatattttttcggaaaaaagtgagtttaggata
+1714181/1
CCCFFFFFHHHHHJJIGIJIJJJJJJIIIIHIJJJJHCHGGCHIIJJIJI
@7869067/1
ctgggcttttcctgcttttttagcagctttaccattcgtcttatcgatgc
+7869067/1
CCCFFFFFHHGHHEGCHIJJJGGGHJIIIJIJJGHHICFG;DBGDBDGCG
@7869068/1
ctgggcttttcctgcttttttagcagctttaccattcgtcttatcgatgc
+7869068/1
CCCFFFFFHHHHGIJJJJJJJJIJJJJJJJJIJIJJIIJIJJJ@FGHIJJ
@7869069/1
ctgggcttttcctgcttttttagcagctttaccattcgtcttatcgatgc
+7869069/1
CCCFFFFFHHHHHJJJJJJJJJJJJJJJJJJJJJJJJJIIJJJJJJJJJI
@1223743/1
cacacacgcatttttaaatttaaaaatttattcaagtcaaaaataatatg
+1223743/1
@@CFFFFFHDHHHIJJIGHHI<FEBGHIJJJGHIGHBDGH?DDFHGHIII
@4777211/1
ttcagtatcgatagataatattgatgattataattaataactagtgccta
+4777211/1
CCCFFFFFHHHHHIJIJJJJJJJJJIJIIJJJIIJJJJIJJJJJIJJJJJ
@1224930/1
cacacatgttacataaatgtcaaaatttgacataatttgtggacataaag
+1224930/1
@C@?DFDDHHHHHIJJJIJHIIJIJJJJIIJIIIHIJJJGGIIIIIIJIJ
@1225053/1
cacacattcgatctctgatagtagatggtaactgttcaaattcctcttcc
+1225053/1
CCCFFDDDHHHFHJIIJIJIJIHIIIJJGHHIJJJJIJJIJJGIJJJJJI
@701067/1
atcttttttgttgtgctagtcgcaacagttttgacagaacctatgccaca
+701067/1
CCCFFFFFHHHHHIFIJIIJJIJJJJIJHIGIJJJIJJJJJIJIJJJJJJ
@2249892/1
ctaacgtctttatagaatgtcaatgttattctaaaaagaagactgctaaa
+2249892/1
@C@BDDEFHHHHHJJJJJIHGIJJJHJJJJJJIIJJIJJJJEGIJGIJGH
@2249893/1
ctaacgtctttatagaatgtcaatgttattctaaaaagaagactgctaaa
+2249893/1
CCCFFFFFHHHHHJIIJJJHIIJJJJJJJJJJJJJIJJJJJJJJJJJJJJ
@3774007/1
ggttttttaacagtttgaaaaccttgataaatggaacgaaattgaacacg
+3774007/1
@C@DDDDFHFDHHGHIIGIJIJJJEIEGBGIIIFEHGIIJJGGGIIHIII
@2781370/1
ctgtcggtagatttccgtgaagtggtccgtgccccttgcggttacccctt
+2781370/1
???DDDDADDDBDIEI=?E:FD<CF<CEE:C@DEI@D@>@D7A;BCEI;C
@4282795/1
taagtggtaagtagaaggtaagccacttaagcacacatgttacataaatg
+4282795/1
BCCFDFFFHHHFDGGJJJGIIIIJJJJIIJJJJJIJJJJJJIIGGJJJJJ
@2782020/1
ctgtctgctgcctatcctgaggcctacgctgttgttgtggtccacccctt
+2782020/1
CCCFFFFFHHHHFGGIJHIIJIIIJJJJJJJHIGIJGHGGFEIIJJJJHE
@5819588/1
atggcctccatgccgagcaagactcccgtcagcgtcctccaggagttgct
+5819588/1
CCCFFFFFHHGHHJJDIJJJIIJJJJIHHIIIIJGHJGIJGIIEIAGIJE
@5819589/1
atggcctccatgccgagcaagactcccgtcagcgtcctccaggagttgct
+5819589/1
CCCFFFFFHHHHHJIIJJIJJJJJJJJIFHDGGIGIJAHICHICG3@FEC
@5819590/1
atggcctccatgccgagcaagactcccgtcagcgtcctccaggagttgct
+5819590/1
CCCFFFFFHHHHHJJGIJJJIIJJJJJJIJJIIJIJJGJJIJJEIFGIII
@5819689/1
atggcgaaacaattagcagcaagagaaatgctggaaaagttaaacgatat
+5819689/1
CCCFFFFFHAHHAGB@>BFE@HAFEDFHFGHIDIAFHGGDFCHHGHGCDF
@5819761/1
atggcgccctcgatttggaccagttcgtatttgggagtgatgccgcgacg
+5819761/1
CC@FFFFFHGHHFHIJHJHIJFIIJJJGGIIJJJJDHBFGIIJJIJJHFD
@6806779/1
cccggagcggctgatatcaccaatcaggtgg
+6806779/1
@@@DDDA?HDFHFBAB??@<@<B<?BAH9DD
@6806780/1
cccggagcggctgatatcaccaatcaggtggtgacatcgttcgatgacaa
+6806780/1
@@@DDDDDDFHFHBCEE?@DG<F<;B9D9BF7B?DB=CAFG@@@DH@ECH
@6806781/1
cccggagcggctgatatcaccaatcaggtggtgacatcgttcgatgacaa
+6806781/1
@@@DDDDDFFFFF;@?E@<:C?F9???F9DG?FDEDBF=BFAB=CC@ECE
@6806782/1
cccggagcggctgatatcaccaatcaggtggtgacatcgttcgatgacaa
+6806782/1
CCCFFFFFHHHHHGEGFEEHJIJGIGGIBDH?FFHIJJIGHGGFHIEIIJ
@6806783/1
cccggagcggctgatatcaccaatcaggtggtgacatcgttcgatgacaa
+6806783/1
CCCFFFFFHHHHHGGGHEFHIGHACFFHBGH?FDGHGIGGHEB@EGGIII
@5821121/1
atgggattgcccatcactttgtcatcgaacgatgtcaccacctgattggt
+5821121/1
CCCFFFFFHHHHHJJJJJJJJIIJJJJJJJJJIJJJJJIJJJJJJJJJJD
@7324308/1
cgttagagaggttcactaaaaaatattaggaatccactacaaggttttca
+7324308/1
@?=BDDDDHFFA?FHIHEHIIGIIHGEGIIIIIICHCGHGIIIIFHGIII
@2782571/1
ctgtcttctcacagagatcttcgacaaaatcgtctctggttttttcaaat
+2782571/1
BCCDFFFFHHHHHJJJIIJIJJJJJJJIJJJJHIIJGJJBGHIIJGGIIJ
@2783104/1
ctgtgaaactttgtgggactgctggttgcccaacttggtaatcttagtgt
+2783104/1
@CCDFFFFHHHHFGIJJIJJJIIIIJJJJJJJJJJJJJGHIJJJJJJIIG
@6808568/1
cccgggcccagatggcattcatgcagaaccgattaagaaaggggcagaca
+6808568/1
BC@DDDDFHHHGGJJIJIJJJGIGIGIJJJJJJCHIIJJIJJIIHIIIJH
@6808569/1
cccgggcccagatggcattcatgcagaaccgattaagaaaggggcagaca
+6808569/1
CCCFFFFFHHHHHIJHIGIIJIJJJJJJJJIJJIJJJIJIJIIJJJJJJH
@6808570/1
cccgggcccagatggcattcatgcagaaccgattaagaaaggggcagaca
+6808570/1
CCCFFFFFHHHHHJJEGIJJJJJIJJJJJJJIIJJJJJJJJJIJJIJJJG
@2784800/1
ctgtgatgaaaaataaaaaaaaaaaaaataatagttcttcaagatatatt
+2784800/1
BCCDFFFFHHGHHJJJJJJJJJJJJJJICHFEECHFDFD@BCEDECEEFD
@4285175/1
taataatagtgtattacctctaaagctatctactcgttatataatcatca
+4285175/1
??@ADBDFHFHBHGDHIIIIIIIG@B:EFFGIG<EFGIGEEHIGI<BGGH
@4285176/1
taataatagtgtattacctctaaagctatctactcgttatataatcatca
+4285176/1
CCCFFFFFHFHFHIJJJJIJJJJJJJJJJJJIIHIIHIIJJJJJJJJJJJ
@4285177/1
taataatagtgtattacctctaaagctatctactcgttatataatcatca
+4285177/1
CCCFFFFFHHHHHJIJJJJJJJJJJJJJJJJIIJJJIIJJJIIJJJJJJJ
@1226244/1
cacacgaaaggcagttcaccatcgcttgtcatgtgttgaaattccgcgaa
+1226244/1
CCCFFFFFGHGGHIJJIJJJ@HIIIJJIJIJIJGHIJIIJIIJJJJJJIJ
@6330216/1
cacacacgcatttttaaatttaaaaatttattcaagtcaaaaataatatg
+6330216/1
CCCFFFFFHHHHHJJIIIJJJJJJJJJJJJJJJJJJJIJJJJJJJHIIJJ
@6330217/1
cacacacgcatttttaaatttaaaaatttattcaagtcaaaaataatatg
+6330217/1
CCCFFFFFHHHHHJJJJIJJJJJJJIJJJJJHIJIJGIIJJJJJIJIJJI
@6330218/1
cacacacgcatttttaaatttaaaaatttattcaagtcaaaaataatatg
+6330218/1
CCCFFFFFHHHHHJJJJJJJJJJJJJIJJJJJJIIIIIJJJIJIIIIIJJ
@1226490/1
cacacgcatttttaaatttaaaaatttattcaagtcaaaaataatatgta
+1226490/1
CCCFFFFFHHHHHJJJJJJJJJJJJJJJJJJJIJGIJJJJJJIJJJJIGJ
@701394/1
atgaaaacgatgctttcatgtttttaaaggtttatgccctaggaataggg
+701394/1
CCCFFFFFHHHHHJJJJJJJIJJJJIJJJHHIJJIJJJJJJIJIIJJJJH
@1719349/1
ccgaacaagccaatcagaccaacggaacgcccggagc
+1719349/1
<@<DDDDFD?DFB@FHGGGIIIGGEBHEDDHI@@;A@
@3270782/1
gaagagttggccactaaactgggcagctcggctgagaatcggtattcggg
+3270782/1
CCCFFFFFHHHHFHGIJJIJDGJIGIIGJBGH?DAHGHGG>F7DDHIBEH
@6331551/1
cacacattcgatctctgatagtagatggtaactgttcaaattcctcttcc
+6331551/1
CCCFFFFFHHHHHJJJJJJJJHIJIJJJHHIJJJJJJJJJJJJJJJJJJJ
@702037/1
atgaaaccggagatcgaacagtttagcaataaagtacccaaatcacccat
+702037/1
CCCFFFFFHHHHHJIJJIJIJHIJJJJJJJJJJJBGIJJJJJJJJJJJIJ
@4782154/1
ttcatgatcccctgaaaaatatatcttgaagaactattatttttttttta
+4782154/1
@C@DDF8DFHHHDFGEGIIGEGGEIGI@EHBFFFFFIDDFDEEHHGGGG2
@2255531/1
ctaagattaccaagttgggcaaccagcagtcccacaaagtttcacagttc
+2255531/1
CCCFFFFFHHHHHJHJJJJIJJJJJJJJJIIJJIJJJIJHIIIJIIIJJI
@7324722/1
cgttatataatcatcattcaaacattgaagccagatcgataaaaaaatat
+7324722/1
@@@D=A?BAFFBD@BBFH@?HF@B?E>EHBEIIDGIGIB=FGHIIIIIIE
@4287825/1
taatattcctccatagttcttacatccttgtttatttccctttttgtgga
+4287825/1
@@@DDFFFHFHHHJEHEHIIIIECFGFIBHHGI@EHIGHIGGAFFIGIJ?
@5312738/1
aacaatttttgtcgagttattgatttcgaggaataatacgaacttccata
+5312738/1
@C@FFFFFHHHHHJJJHIIJJJJJJJJJJJJJJJJJJIJIJJJJJJJJJJ
@5312739/1
aacaatttttgtcgagttattgatttcgaggaataatacgaacttccata
+5312739/1
CCCFFFFFHHGHHJIJEHIIJJIIIJJJJJJJJJJJJJJJIJIJJJJIJI
@209512/1
aaattagttgctatccttctccttgacattgcttgtggtcacttttcgcg
+209512/1
CCCFFFFFHHHHHJJJJJJJJJJJJJJIJJJJJJJHJJIIJIIJJJJJJJ
@1228213/1
cacacttttacttcagctacttgaaccgtacgtcaaatgtcgcaaattat
+1228213/1
CCCFFFFFDHHHHJJJIJJIIJJEGIJJDHIIEFIIIIIDHGHIIJIJJD
@1228214/1
cacacttttacttcagctacttgaaccgtacgtcaaatgtcgcaaattat
+1228214/1
CCCFFFFFHHHHHJIJJJJJJJHJJJJJGIJIEGDHIIGFGGGGIJIJJG
@1228215/1
cacacttttacttcagctacttgaaccgtacgtcaaatgtcgcaaattat
+1228215/1
CCCFFFFFHHHHHJJJJJIJJJJJJIJJIIHIHIJJJIJJJJJJJJJJJJ
@1228216/1
cacacttttacttcagctacttgaaccgtacgtcaaatgtcgcaaattat
+1228216/1
CCCFFFFFHHHHHJJJJJJJJIJJJJJJIJJJJJJIJJJIIJJJJJIJJG
@1228217/1
cacacttttacttcggctacttgaaccgtacgtcaaatgtcgcaaattat
+1228217/1
CCCFFFFFHHHHHJJJJJJJJJIJJJJJIJJJIJJJJJJIIIJJJJJJIJ
@1721867/1
ccgaaggaagccaagggctcggctgctcatcatgccctcgagtacctcaa
+1721867/1
CCCFFFFFHHHHGJJJJJIJJJIJJGEHHGIGGHIHIEHGGI=FGHAGEH
@1721868/1
ccgaaggaagccaagggctcggctgctcatcatgccctcgagtacctcaa
+1721868/1
CCCFFFFFHHHHHJJJJJJJIJJJJGEHGGIGHGGHIBGGGG8@FHCHIG
@6334923/1
cacacttttacttcagctacttgaaccgtacgtcaaatgtcgcaaattat
+6334923/1
@@CFFFFFHHGHHGIEHGIIJJGGIIJIHHIIIIGIIJIGIGHIIGIJJJ
@6334924/1
cacacttttacttcagctacttgaaccgtacgtcaaatgtcgcaaattat
+6334924/1
BCCFFFFFHHHHHIJIJJIJJJJJJJJJJHJJHIIJIJJIJJJFJJJJJJ
@6334925/1
cacacttttacttcagctacttgaaccgtacgtcaaatgtcgcaaattat
+6334925/1
C@CDFFFFHHHHHJJJJJJJJJJJJIIJIIIJHIJJJJJIJJJIIJIJJI
@6334926/1
cacacttttacttcagctacttgaaccgtacgtcaaatgtcgcaaattat
+6334926/1
C@CFF3BDHHHHHJIGIIIJJJIIJJJIHHJJHIJGIGCFGIJEHIJJJJ
@6334927/1
cacacttttacttcagctacttgaaccgtacgtcaaatgtcgcaaattat
+6334927/1
CCCFFFFFHHHHHJJJJJJJJJIJJJJJIIJJHJJJJJJJJJJJJJJJJJ
@6334928/1
cacacttttacttcagctacttgaaccgtacgtcaaatgtcgcaaattat
+6334928/1
CCCFFFFFHHHHHJJJJJJJJJJJJJJJIIJIFHJJJJJDHIJJJJJJJJ
@703891/1
atgaaatggaacacgaagagggactaccacacgaaaggcagttcaccatc
+703891/1
CCCFFFFFHHHHHJJJJJJIJJJJJJJJJJJJIJJJIFGGIGIIJJJJJJ
@3780810/1
gtaaaagtgtgctcaattggtttatcctctactgtacaactgtttacctg
+3780810/1
?=?B=BD2ADD<?F9C>EE3AEFGCH@E<4C<CCCGIFEFGFFFFCFIE?
@3780811/1
gtaaaagtgtgctcaattggtttatcctctactgtacaactgtttacctg
+3780811/1
@@@DFFDDFDHDFGHIGIAGCFHDGIIIJIJJDIGIIJHHGHGGIJGHGG
@704337/1
atgaaattgaaaaaatgttggaagaggccctggaaaaacggaagagaaaa
+704337/1
CCCFFFFFHHHHHJJJJIIJJIJJJJIJJJJJIJJJJJIJJJJJJJJIJG
@1723183/1
ccgaataccgattctcagccgagctgcccagtttagtggccaactcttcg
+1723183/1
;@@?B:BACF??FB:AAFAB@@8CG;?FGEFGIIB9DFIEDB;CBCFFFF
@4784906/1
ttcattttaaatgaaaaacgtatgttgtttacttcatttgaatctatgga
+4784906/1
CCCDFFFFHHHHHIJIJGGHFEIHABHHGIJHGIGHIIJJJJIIJIIIIJ
@1232408/1
cacagcaacaacctcgagcgagacaacagcagtctgctcctcctcaacaa
+1232408/1
CCCFFFFFHHHHHJJJJJIJJJGHJJJIIIIIIJJJJGJIIJJGIIJJJI
@5314357/1
aacacgaagagggactaccacacgaaaggcagttcaccatcgcttgtcat
+5314357/1
@@@DAADDFAHAAEE;CDGHI@FGGG>DF9DGB@GCBBDDGCCEHGIIGD
@5314358/1
aacacgaagagggactaccacacgaaaggcagttcaccatcgcttgtcat
+5314358/1
BC7BDFFDFFHGGJJJJJIIIJJIJJIJIJJIGJJJIIJIJJJGHGJIGJ
@7326284/1
cgttccgccacagcaacaacctcgagcgagacaacagcagtctgctcctc
+7326284/1
?@:ABDDDHFHHAHIBHHGGIHIGIAG0DHGEGICHGGE>@F=FHIEGEH
@7326778/1
cgttctacatatgaaacatgtcagttatatattcacctttatatatgtca
+7326778/1
@@BDDFFFHHHHHJJJJGJJHJJJIIJJJJJJJJJJJJJJJJJJJJJJJJ
@1724431/1
ccgaatgtttggcgtctttcttcgatcttccggttccgg
+1724431/1
@<<BDDDA?AA7DH:<CAHAFHEEB?FHGCFDE?@D??7
@7327507/1
cgttgaagctgagagtctcttcgtcactcgcaaatgtagaaggcagattg
+7327507/1
@?@DDFFFHGHGHHHHIFFFHFFGGGIHIIIAGDDDGGIGIHIFEGHIJH
@214053/1
aaattccgtcggcaagaagttggccgatttgcagactctcagcttcaacg
+214053/1
CCCFFFFFHFGFHIIJJJJIIGIIJIIIJIIJJJIJIJIIJIJJJJJJJ;
@5316971/1
aacagatgaaggtatagctgcaccagcatctaattcacattgtttttgta
+5316971/1
CCCFFFFFHHHHAFHIJJJJJJIJJJJJJJJJIJJJJJJJJJIJJJJIIB
@1726281/1
ccgacagagaggttatccttgggggaagaagccaaattgctctactctca
+1726281/1
CCCFFFFFHHHHFHIJJJJJJJJJJJIJJJJJJJIJJJJJJJJJJJJJJJ
@1726645/1
ccgacatcaacagtagttccggctggaatgtttccgcttttgccactttg
+1726645/1
CCCFFFFFHHHHHIJJIJIJJJJIIJBHGCDHIEICEAHHJ>BGBFDHI@
@2259631/1
ctaagtggtaagtagaaggtaagccacttaagcacacatgttacataaat
+2259631/1
CCCFFDEFHHHHHHHJJJJCIHIJJJJJJJJJJJJJJJJJJIJJJJJJJJ
@7878056/1
ctggtactggttgctcaaagcagattagtaaacatgatgctgcatacaat
+7878056/1
@@@FDDFFHFBHHJJJIJJJIIIJJJJJEHFHIEIGEIIJJIIJIGIJJI
@7878057/1
ctggtactggttgctcaaagcagattagtaaacatgatgctgcatacaat
+7878057/1
BCCFDDFFHHHHHJJJJJJJJJIIJJIJHGIIIIJJIJJJJJIJIIJIJI
@7878058/1
ctggtactggttgctcaaagcagattagtaaacatgatgctgcatacaat
+7878058/1
BCCFDEFFHHFHHIJJJIJIIJIJJJJJEHIJJJIJJJJIJJJJJJJJJJ
@706955/1
atgaatcatccatcgtattacaatagatttctgttttagaagtctcctca
+706955/1
CCCFFFFFGHHHHJJIJIJJJJJJJJIJJJJJJJJJJJJJJJJJJJJJJI
@214519/1
aaattctccatcgttacaataagttattcggacaagttataccgaataaa
+214519/1
CCCFFFFFHHHHHIJJJJJJJJJIGJGIJJIJJJJJHIJIJJIJIJJJJJ
@1727343/1
ccgaccaagagatccagcaagttcttggctgccgaatgtttggcgtcttt
+1727343/1
CCCFFFFFHHHHHJJJIJJJJFGIJHIJJJJJJJFHIIGII>EEIGHGEG
@215882/1
aaattggcactggcaagtcaaagaagctagccaagagaatg
+215882/1
<@<DDDDDAFHDH?;EEGI@HGBEH<FGIICGDAFDGBDG4
@5317501/1
aacagcaccctggtcctccacaacagcaagctcctccgcaacagcaacct
+5317501/1
@CCFFFFFHHHHHEHIIJJJJJJJJJIIJJJJJJJJJJJIJJJJJJJJJJ
@1236199/1
cacagtcatagatccaatcctataattatccatttcctgtaattctggtt
+1236199/1
CCCFFFFFHHHHHJIJJJJJJJJJJJJJJJJJJJJJJJJHGJJJJJJJIJ
@3277623/1
gaaggattgttcgctagcgatctcctgcaagaactgaacgaagttgaagt
+3277623/1
CC@FFFFFHFHHHJJJIJIJJJGJJIIJJJIJJIJJJJJGIJJJJIJJJF
@3277624/1
gaaggattgttcgctggcgatctcctgcaagaactgaacaaagttgaagt
+3277624/1
CCCFFFFFHHHHHJJJJIJJJJJJJJJJJJJJJJJJJJJJJJJGHIJJJG
@2261240/1
ctaataatagtgtattacctctaaagctatctactcgttatataatcatc
+2261240/1
CCCFFFFFHHFHHHJJJJJJJJJJJIJJIJJJJJJJJHIIIIJJJJJJII
@4295021/1
taattttacaagctatactttgcatagaattagtggttttttttctaaaa
+4295021/1
@@@FFFFFHHHHHJJJJJJJIJJJJJJIIGIJJHHIHGHJJJJJJJIIFH
@6812404/1
cccgtcagcgtcctccaggagttgctgagccgtcgcggcatcactcccaa
+6812404/1
CCCFFFFFHHHHHIJJIJJGICGHIIJGIJJIDFHJIGIIHHHHEFFFDC
@709901/1
atgactgtgtatcgatagctgttcactttttggtcatgattttgaggtac
+709901/1
CCCFFFFEHHHHHGGGGEIIEHIJIJIJIJJGGGIIJJGIIJJGCHIDEG
@217299/1
aaatttaacgtttagcagtcttctttttagaataacattgacattctata
+217299/1
@@CFFFFFHGFHGIIIEGHIIIIIIJJJJJJJJIJJJJJJIJIJJJJJJJ
@7881793/1
ctggtccaaaacgagggcgccatccacgagccaatcttccgctaccgcgt
+7881793/1
CCCFFFFFHH;FHIIIIBDGGGFHEHHGIGIGHFHGIGII8BGEHHBDC<
@7881827/1
ctggtccaagtcctaacgtgttattacaagctttgacaatgtcaaatgcc
+7881827/1
@@@DBDDEDDFBHBHABFHGHH<FHIEDH<C?EG>4C?DFHI<DGIIGB9
@1731625/1
ccgagatgtggtacacgacgaatgatgtgataaatatacctgcacacacg
+1731625/1
CCCFFFFFHHHHHJJJJIIJIJJIJJJGHGIJJJIJJJJJIJJJJJJJJJ
@6813529/1
cccgtggagggtaacaatctgccttctacatttgcgagtgacgaagagtt
+6813529/1
@@@FDFFFHFDDHGIGIIIGGHIJGIIGIIICFIGHGI@?BHHHBEHG=F
@6344092/1
cacagttattatcaaagatatgcggtacggagttggatacgggaccagta
+6344092/1
CCCFFFFFHHHHHJJJJJJJJJJJJHIJJJJJFHIJJJJJJJJIHIJIFH
@5320531/1
aacataatggttttcgcgcgtaaagtgaccaaagcaaagacgcaataagt
+5320531/1
CCCFFFFFHHFHHJJIIGGHFHIJI4BDHIGIIIFIIECEEHDBHHHIA7
@6344251/1
cacagttccacaaaacgctgaaaaattccgtcggcaagaagttggccgat
+6344251/1
@@@FFFFFHHHHHJJJIJJJJJJJIJIJIJGHHHIJIJJJJIIJIIJJIJ
@712611/1
atgagttttgtgattctccgaagagtatgtctcgaaagactt
+712611/1
B@1ADDFFHGHHFGIIEIJJIGIGIHHEHIGIIGGGHGCGEF
@6346232/1
cacatactttattcgtcatcgctccccacgag
+6346232/1
@@<DDEDDHHGHGGIEE=AHIIEADG@GEFD:
@2264075/1
ctaatattcgattcgataggtgcttt
+2264075/1
@@@FFEFFHHHHHJJGHIJJCGHEHE
@2264076/1
ctaatattcgattcgataggtgctttgtctggttaactttagtgggaagg
+2264076/1
CCCFFFFFHHGFHGIHGJFIAFGGIJIEGEGHFHHIIJIJIJFGHIGJJJ
@3282447/1
gaagttgtctgcccctttcttaatcggttctgcatgaatgccatctgggc
+3282447/1
BB@FFFFFHHHGHJJJJIJGJGHGJJJHIJJJJJJIIJJJJJJJJIJIJJ
@7333024/1
cgtttctggacaacaaggaaagttattgccggttcataaccttctctttg
+7333024/1
@@@DDA:=?FAFDFFF9C;CF<ACFBBA<FDG?CFEFFGDFIFEFFIIFB
@7885456/1
ctggtggccaccggaaccggaagatcgaagaaagacgccaaacattcggc
+7885456/1
@@@DDDDEDFFFFH:FFEEH@GHIIED;?D<?DGAG<ABHHIGC7ACHA8
@7885457/1
ctggtggccaccggaaccggaagatcgaagaaagacgccaaacattcggc
+7885457/1
B@@FFEFFHFHHHJHJJJDIFHGIJJJIJJJJJIEIGGIJIIJHGHHHEF
@7885458/1
ctggtggccaccggaaccggaagatcgaagaaagacgccaaacattcggc
+7885458/1
BBCFFFFFHGHHHJGHJIIIGIIJJJJIIJJJJIJIJJIJJJJHHHHHHF
@1735700/1
ccgataaagcgttaccagcgcttgaggaagtaacggcagcactattgaca
+1735700/1
CCCFFFFFGGHHHJJJJJJJIJJJJJJJJJDDGHJJJJJFGGGIIJEHGD
@1736308/1
ccgatagaatgaagtgaaagtcgaacgttcttctgggcttttcctgcttt
+1736308/1
CCCFFFFFFHHGHIHGIIIIFHIIJIIGIIIJJJGIJJJJIIJJIFGIJJ
@7886747/1
ctggtgtcgaacgcgtccagatgtttttctcgttttctagaatatcttcg
+7886747/1
=@8:4ADBDBDBHHAEEGIIIGEHHGCGGGGC??D6DGD@GGHGGGIIII
@219492/1
aaatttctcaagggcacacggcaacaaaaagtgataatggatacaaattt
+219492/1
@@?BDFDFFHHFHDGIGEGHGGGBHGGEHHI:BFAHIIIGEDHIECFFHI
@3283398/1
gaagttttttccataagccagtcggagaaattatcgacttaggagaaggc
+3283398/1
@@@?BDFFHHGHGGGGFCFGGGHIIIJIIIIJIJGGIGIIJIIJJFJJJI
@5321773/1
aacatgcataaaatataataaaaatttatagttttttgcatttttattcg
+5321773/1
CCCFFFFFHHHHHJJJJJJJJJJJJJJJJIJIIJJJJJJJJJJJJJJJJI
@219803/1
aaatttgactactgtatagctttcttctcttgctgaacacatactttatt
+219803/1
CCCFFFFFHHHHHJHIJIJJJJJIJJJJJJJJ@HGGIJJJJJIIJJJJJI
@219804/1
aaatttgactactgtatagctttcttctcttggtgaacacatactttatt
+219804/1
C@CFFFFDHGFHHJFGHIJIIJJIJIJJHEIIGGIJIGHIJJJJJJJJJI
@219805/1
aaatttgactactgtatagctttcttctcttggtgaacacatactttatt
+219805/1
CCCFFFFFHHHHHJIIIJJIIIIJJJJJJJJJJIJJJJJJJJJJJJJIJJ
@3283711/1
gaataaagtatgtgttcaccaagagaagaaagctatacagtagtcaaatt
+3283711/1
BBCFFFFFCFHHFHGIJJIIJJIJIJJJJJIIFCHGIJIIDGICFIIIII
@220242/1
aaattttaaaagcctcttaaatttaactgaaatatagaatacacccctta
+220242/1
CCCFFFFFHHHHHIJJJJJJJJJJJJJJJIJJIJJJJJIJJJJJJJJJJJ
@6348208/1
cacatctcggatcttgctactaatattcg
+6348208/1
@@@DDDDAHBCF<CA?<<<BF4F<<C?9A
@6348209/1
cacatctcggatcttgctactaatattcgattcgataggtgctttgtctg
+6348209/1
CCCFFFFFHHHHGIJJJJJJJIJIJJJIIIIJJJEHIIIFHHJJJJJJIJ
@6348210/1
cacatctcggatcttgctactaatattcgattcgataggtgctttgtctg
+6348210/1
CCCFFFFFHHHHHJJIJJJJJJJJIIJJJJJJJJJJJJJCHHIJJJJIJJ
@4296794/1
tacaaaaacagtgtgaattagatgctggtgcagctataccttcatctgtt
+4296794/1
:?@ADD8?@FB2ACFFEGIFA:C?CHAFC;<:E@DAFF@?DGF>DEFII<
@6348606/1
cacatgacaagcgatggtgaactgcctttcgtgtggtagtccctcttcgt
+6348606/1
CCCFFFFFHHHHHJJJJFHIJJJJJJIJJJJJJIJJIJJJJIJJJIJJJG
@714181/1
atgatgagcagccgagcccttggcttccttcggagttttgcctgttccgt
+714181/1
@@@DABAD8FFAHEHIGGG?FAGHGIIGGCGAEDGBDDAB<BEEBBEHB=
@6350052/1
cacattcagcaggttttttaacagtttgaaaaccttgataaatggaacga
+6350052/1
CCCFFFFFHHHHHEHIJJJJJJHJHIJJJJJJJJJJJJJJJJJJJIJJJI
@3787429/1
gtaaacgtcagtttgcgtttcaatgcatcgataagacgaatggtaaagct
+3787429/1
CCCFFFFFHHHHFIIJIFIIJJJJJJJIJJIJJIJGIJJJJJJHIIJJJE
@3787430/1
gtaaacgtcagtttgcgtttcaatgcatcgataagacgaatggtaaagct
+3787430/1
CCCFFFFFHHHHHIIDGEHIGHJJJIJJJJIJIJGHJIJJIJJDGIIJII
@1738373/1
ccgatgatatgatatgtatttattatattgtgaaaagggagcatttattt
+1738373/1
BCCDFFFFHHHHHIJJFGHJIGJJIIIJJJIIJJIJJJJGIJJJJIJJJJ
@4795241/1
ttcccactaaagttaaccagacaaagcacctatcgaatcgaatattagta
+4795241/1
BBCFFFFFGHHHHIJJJJJJJJJJJJIJJJJJIJJJJJJHFG3?9D<90?
@715670/1
atgattttgaggtactcgagggcatgatgagcagccgagcccttggcttc
+715670/1
CCCFFFFFHHGHFHIHJJJIJJJJJJJJJJIJIJJJJIIJJIIJJJJJJJ
@5834794/1
attaaagctgttagaagaggacggcatttatgatccaaaagaaattccca
+5834794/1
CCCFFFFFHHHGHIIIIIIIJJJJJJJJJJJJJFIJJJJJJJJJJJJJIJ
@5834795/1
attaaagctgttagaagaggacggcatttatgatccaaaagaaattccca
+5834795/1
CCCFFFFFHHHHHJJJJJJJIIJJJJJJJJJJJJJJJJJJJJJJJJJJJJ
@1739676/1
ccgattcagcccccaccaagggaagggggcggcccccatcccaacagaag
+1739676/1
BCCDDFFFHHHHHJJJJIGGIJGGIIJDHGIFDBDDDDDDDDD?@BDDCC
@1739677/1
ccgattcagcccccaccaagggaagggggcggcccccatcccaacagaag
+1739677/1
CC@FFFFFHHHHHJJJJJJIJJJJJJJIJJJFDDDDDDDDDDDCDDDDDD
@1739807/1
ccgattctcagccgagctgcccagtttagtggccaactcttcgtcactcg
+1739807/1
CCCFFFFFHHHHHJIJJJIJJJFJJJJJJIJJJJJJIJJJJJJJJJJJJJ
@7334560/1
cgtttttgaggcagcaaatttctcaagggcacacggcaacaaaaagtgat
+7334560/1
1=?DDDDD=D<FFGEHIIAGI<CAHHGIE=;DHGEB6FF@FGGGH@8@F@
@7888733/1
ctggttcattggactccgattcttccttttctaaggcttttctgtaattt
+7888733/1
BCCFDFFFHHGHHJIJJJIJIGGJJIIJJJJJJGJFIJIJJIJJIJJJJJ
@221522/1
aaattttgcaagttatgtggcattttgacatttatgtgacataatttgcg
+221522/1
BCBFFFFFGHGHDHIJJGJJJJJJJJJJJJJIJJIJGGIJJIJJJJJJII
@7889571/1
ctggttgcccaacttggtaatcttagtgtctttcagtcccgaataccgat
+7889571/1
=:;1ADDDFHDHHH@FEFEBEFGGGICHFHGIIGCHGIGHIIIIIGGHII
@7889572/1
ctggttgcccaacttggtaatcttagtgtctttcagtcccgaataccgat
+7889572/1
CCCFFFFFHHHHHJJJJGIJJJJJJJHHHIIJHIJJJJJJJJJJJJJJFI
@7889604/1
ctggttgctcaaagcagattagtaaacatgatgctgcatacaatgcatta
+7889604/1
BCCFDFFFHHHHHJJJJJJJJJFHJJJJJJJJJJJJJIJJJJJJJJJJJJ
@1240986/1
cacatctcggatcttgctactaatattcgattcgataggtgctttgtctg
+1240986/1
CCCFFFFFHGGHHJJIJJJJJJJIJJJIIJJJJJJJIJICFGIJJIHIJJ
@221613/1
aaattttggataacctatccaggactgattatatagatttgaacaaagtt
+221613/1
CCCFFFFFHHHHHJJJJJJJJJJHIJJIJJJJJJIJJIIJJJJJJJJJGG
@4299060/1
tacaaatttgactactgtatagctttcttctcttggtgaacacatacttt
+4299060/1
@<@DFFFFHHBBHGIFEFIHEEHIICHHHCHIHIIG?GHGIIIIIIIIIH
@6352707/1
cacattttgtggttctttaacgaaatgtcaagagcataaagtatgtctag
+6352707/1
CCCFFFFFHHHHHIJJJJIJJJJJJJJJIJJJJJJIJIJJJGJJJIIJJJ
@716911/1
atgcactcggccggaccgattcagcccccaccaagggaagggggcggccc
+716911/1
@@CFFFFFGH=FHGGJJJGIIGIJJJJJIBHIIGEGGFEEFBDDDDDDBB
@6817441/1
ccctaatcagctacaacagtcaacatttcccacctttttcactcaaccat
+6817441/1
CCCFFFFFHHHHHJJJJIIEGHIIJJJJJJJJJJJJJJJJJJJJJJJJJI
@6817442/1
ccctaatcagctacaacagtcaacatttcccacctttttcactcaaccat
+6817442/1
CCCFFFFFHHHHHJJJJJJFHIJJJJJJJJJJIJJJJJJJJJJJJJJJJJ
@1740521/1
ccgatttgcagactctcagcttcaacgccaaggacttcaactttgttcag
+1740521/1
CCCFFFFFHHGHHJJJJJJJJJJJJJFHIIIJJGJIJJJJJIJJJJJJJJ
@4300624/1
tacaatacggcggtagggtggcctccctcagtggacaggtgggctggcac
+4300624/1
@@@DDDDDHHHFHCDFHI9?FBG@EHI8CA==FHGICAH7AHE7;<A5;>
@1742329/1
ccgcaaggggcacggaccacttcacggaaatctaccgacagagaggttat
+1742329/1
CCCFFFFFHHHFHHIIJJJJJJIIJJJJJIIJJJJJIGIJJJJJHHEEFF
@1742330/1
ccgcaaggggcacggaccacttcacggaaatctaccgacagagaggttat
+1742330/1
CCCFFFFFHHHHHJJJJJJJJGIIJJIJJJJJJJJIIHIJJJJJGH?BFF
@2801701/1
cttaaacagtcgtaaacaacttggaaatcttaaacaaagcaaaacaaata
+2801701/1
:?1=ADDDFHFFHHGIGGIEICGG@AAEFFHIIGJGG@D9BG@FFHGGGI
@1744099/1
ccgcagatggccaccaccattctatgaaatggaacacgaagagggactac
+1744099/1
@@@DD<D>?FD?FHHGB@?FEHIIICHGGHHGIIIIDGEHIII;DFHEGG
@1744100/1
ccgcagatggccaccaccattctatgaaatggaacacgaagagggactac
+1744100/1
@@@FFAD3DCFHHIIIEH?EHGDFFFBGEHI>DHDDFDF@GGIE@@F9;F
@3791301/1
gtaaagtgaccaaagcaaagacgcaataagtgatacaagaaaatatacag
+3791301/1
@:?;DDDDHDHFFIBGIIIGGHHIIGI@GH??FGCHGEEFE@GBGFGHGG
@2804397/1
cttaaagatcacaggtatgatccaagtgaaatatatgaagatgatttatt
+2804397/1
CCCFFFFFHHHHHJJBHIJGIJJJJIGHGJJJJJJJJJJJJIJJJJJIJJ
@4796734/1
ttcccggtttgttctgaaacaaacatcactgtgatgaaaaataaaaaaaa
+4796734/1
@@@DDDD0CF?<D@<:AEH@;GGBD<E@E@BDFAFCDFIIIEFGIIIIII
@718896/1
atgcctggtgcagctatccactttgccagtggccgtctgctacggaacag
+718896/1
B=<BDFFFCFHHHJJJJJJJJJJJJJJJJHIIJIJIIJIJJJJJJIIIJJ
@6354968/1
caccaagagaagaaagctatacagtagtcaaatttgtatccattatcact
+6354968/1
CCCFFFFFHHHHHJJJJJJJJJJJHIGHIJJJJJJIFIIJJJJJJJJJJJ
@6355138/1
caccaagcattggtggcgattggtcaatgttttttcttcgatgtccacgt
+6355138/1
CCCFFFFFHHHHHGHIJJGHIGIGHJJJJIJIJJJEIJIIJIJIIIIJIG
@6355284/1
caccaagggaagggggcggcccccatcccaacagaaggggtaaccgcaag
+6355284/1
B8?DFFEDGHHHHIGGGJHGHGFFDEEEDDDDDDDDDDDD8:CDDDDDDD
@7894346/1
ctggttttttcaaatttgttcagcaactcacggaaacaagttgagaaatc
+7894346/1
@CCFDFFFHHHHHIJJJJHJJJJIJJJJJJJJIJJJJJJJJIJJJJJJJJ
@6819408/1
ccctatgaagcttgaagtaaaacaagaagaaagtaaagttacaccagttg
+6819408/1
CCCFFFFFHHHHHJJJJHJJJJIJJJJJJJJJJCEHHIHGHGIJJJJHIH
@4303793/1
tacagatcctatgttcaatcgaaaggaagagctagacacaaagaaagtct
+4303793/1
??;44A?AD?BFFGI9G?:<FC@;CE@?BCC>FGEGBA9?BGIF>F?9D>
@6356153/1
caccaatcaggtggtgacatcgttcgatgacaaagtgatgggcaatccca
+6356153/1
@@?DDDDDHHHCFG1A?FHEGGGIIII9C@FHHCF1:DBD<FGHB?DH<B
@6356154/1
caccaatcaggtggtgacatcgttcgatgacaaagtgatgggcaatccca
+6356154/1
@@CFFFFFHHGFHGHGIJJJJGBFHIGIIBFIHCA:?BDF@GEFHIGGEG
@6356155/1
caccaatcaggtggtgacatcgttcgatgacaaagtgatgggcaatccca
+6356155/1
BBCFFFFFHGHFHHGHIGHIIIIJJIHIGIIIJJJDFHIIJIJGGIJIIH
@6356156/1
caccaatcaggtggtgacatcgttcgatgacaaagtgatgggcaatccca
+6356156/1
CCCFFFFFHGHFFHAFHIJIJIDFHJJJJJJJJJJCFHHIJJIHIGCHIG
@6356157/1
caccaatcaggtggtgacatcgttcgatgacaaagtgatgggcaatccca
+6356157/1
CCCFFFFFHHHFHIEHJJJJJJHIIJJJJIJJJIJCFHIJIJIJJJJJJJ
@6356158/1
caccaatcaggtggtgacatcgttcgatgacaaagtgatgggcaatccca
+6356158/1
CCCFFFFFHHHHHJFHIJJJJJIIJJJJJJJJJJJDDHIJJJJHIJJJJJ
@6356159/1
caccaatcaggtggtgacatcgttcgatgacaaagtgatgggcaatccca
+6356159/1
CCCFFFFFHHHHHJIIIJJJJJIIJJEIJJJJJFJHIJIJIJJIJJJJJJ
@1747873/1
ccgccattctcttggctagcttctttgacttgccagtgccaatttcgc
+1747873/1
@@@DD?DD?FDFH@HBCCC>@D<AHI9?CFH@AH4C:CDG@FDHI@;@
@1747874/1
ccgccattctcttggctagcttctttgacttgccagtgccaatttcgcgg
+1747874/1
CCCFFFFFHHHHHJJJJJIGIIFGJJIHIIJIIJGICFGIJJJJJJIJIJ
@6356714/1
caccaatgcttggtgcagctatccactttgccagtggccgtctgctacgg
+6356714/1
CCCFFFFFHHHHHHHIJJJJJJJJJJJJJIJJJJIJJJJJJJJJJIJJIJ
@4799096/1
ttccgctaccgcgtgttccttaacaacgatctggtggccaccggaaccgg
+4799096/1
@?@=DDFFHHGHGHIHIJIIJEIIIJJIIIIJI>BGCHIGIIIIEGEEHB
@7895005/1
ctgtaaatctgaataaacaaatgcatcgtgcacactttctttcttaacct
+7895005/1
CCCFFFFFHHHHHJJJJJJJJJJJJIIIGHIIIIJJJJJJJJJIJIJJJJ
@4799922/1
ttccggttccggtggccaccagatcgttgttaaggaacacgcggtagcgg
+4799922/1
?@@:?A=DFDFFFFBFFFFEFFFIIIIII?FDFFFDEFFIAFFI;==A6?
@1245279/1
cacattttgtggttctttaacgaaatgtcaagagcataaagtatgtctag
+1245279/1
@@@DDDBD?FFDHIBECF?I<FHEHIGCHH??:?DFFECCD0?BD?9BD<
@1245280/1
cacattttgtggttctttaacgaaatgtcaagagcataaagtatgtctag
+1245280/1
@@CFFFFFGHHHHJJJJJJJJJJIJJJHIJJIIIIFIJJJJGHIJIJJJJ
@4799971/1
ttccggtttgttctgaaacaaacatcactgtgatgaaaaataaaaaaaaa
+4799971/1
@CCFFFDDH?FHHIEEGHIDHHGGHIIIEGHGGIIGIIIIIIIIIIIIIH
@2270680/1
ctaatttgtgtaattgaagttcgtattatttcctcgaaatcaataatgca
+2270680/1
BCBFFFFFCFFHHIJIIJJJIJJJJJJJJJJJJJJJIJIIIJJJJJJJII
@2270681/1
ctaatttgtgtaattgaagttcgtattatttcctcgaaatcaataatgca
+2270681/1
CCCFFFFFHHHGHIJJJJJJJJJJJJJJJJJJJJJJJJJJJJJJJJJJJI
@2270683/1
ctaatttgtgtgattgaagttcgtattatttcctcgaaatcaataatgca
+2270683/1
C@@FDFFFHHHHHJJIJJJIJJGGHIIJJIIGGGIJJJIJJJIJJGG>FF
@6822523/1
ccctcttcgtgttccatttcatagaatggtggtggccatctgcgggacat
+6822523/1
CCCFFFFFHHHDHGHHGIJGGHGCHIGIJ9FH:CHCHBGBFFH@GH:A;F
@5329197/1
aaccttgcaaattttcaatcatgaagcaagattttacctgaacaatttga
+5329197/1
CCCFFFFFHHHHHJJJJJJJJJJJJJJIJJIJJJJIJJJIIJIJJJJJJJ
@5329748/1
aacgaaatgtcaagagcataaagtatgtctagaacgattttacctttgcg
+5329748/1
CCCFFFFFHFHHHJJJJIIJJJJHJJJIIIJIJJJJJJJJJJJJJJJIJJ
@7897846/1
ctgtaatgtgacgaggagaccagcacagatgcaatcatttccacttcaat
+7897846/1
CCCFFFFFHHHHHJJJJJJHJJJJJJIJIIJJJJJIJJIHIJJJJJJJJJ
@7898059/1
ctgtaattctggtttctctatagttttgtcatacgtttttgaggcagcaa
+7898059/1
@CCDDFFFGHHHDHIIIIGGGGEJIGIIHIJGIJJHIIJJIFIIIJICGI
@724851/1
atggatacaaatttgactactgtatagctttcttctcttggtgaacacat
+724851/1
CCCFFFFFHHHHHJJJJJJJJJHJJJJJJJJJJJJJJJJJJHIIJJJJJJ
@1247669/1
caccaagcattggtggcgattggtcaatgttttttcttcgatgtccacgt
+1247669/1
@@@DDFFFHGFHHECFBHACFHE9?FDCGCBGHEG?FDHCFBGDABGE@6
@1247849/1
caccaagggaagggggcggcccccatcccaacagaagggg
+1247849/1
CCCFFFDFHFFFHGIIIGGGHHFFD>AEDACBD?AC>ADD
@1248749/1
caccaatcaggtggtgacatcgttcgatgacaaagtgatgggcaat
+1248749/1
@@?DDDDDFHFBBH<EFBHBBHGGHIEHHIGIGIGEEG<9?DCGH@
@1248750/1
caccaatcaggtggtgacatcgttcgatgacaaagtgatgggcaatccca
+1248750/1
@@@DDBDDFFFACFFEE?F?FAAFFFCGDDGCF??1:D<?9BFFFCFIEE
@1248751/1
caccaatcaggtggtgacatcgttcgatgacaaagtgatgggcaatccca
+1248751/1
@@@FFFFFHHFHHI@GGIIJJGGHIIJGIIIIJHI<DHGGGIIIHJJJJI
@3797795/1
gtaacaatctgccttctacatttgcgagtgacgaagagttggccactaaa
+3797795/1
C@CFFFFFHHHHHJJJJJJGIJIIJJIJHIIJJJJJJIHIIIIJJJJJJG
@2809855/1
cttaaatttaactgaaatatagaatacaccccttaatcagctacaacagt
+2809855/1
CCCFFFFFHGHFHIIJJJIJJIIJJJJJJJJJJIJJJJJJJJJJJJJJJF
@2809856/1
cttaaatttaactgaaatatagaatacaccccttaatcagctacaacagt
+2809856/1
CCCFFFFFHHHFDHIIJIJIIIJIGJIJIGIJIJJIJFIJIGGIGIGGG?
@6359871/1
caccaccattctatgaaatggaacacgaagagggactaccacacgaaagg
+6359871/1
@@@DDDDDFHHHHJGGHJGHEIGIIGGGGGIJIJJIIHGEIIGII@FGIF
@6360120/1
caccacctgattggtgatatcagccgctccgggcgttccgttggtctgat
+6360120/1
CCCFFFFFHHHHHJBHIJJJJJJJJJJJJJJJJIJIIJJJJJJJEEHHHG
@726744/1
atggcctccatgccgagcaagactcccgtcagcgtcctccaggagttgct
+726744/1
???ADDFDFHHHGGIACGGIEIEFGFDDD@HIBD?BDGECHGEGC8@FDE
@5332573/1
aacgactgacacttccagatggtaccaaattaataacctttccaatt
+5332573/1
CCCFFFFFHHHHHJJJJIHHIJCFHIJIJJJIHJGHIJJJJJIJ<GD
@3295239/1
gaattagtggtttttttctaaaatcaatttacatattatttttgacttga
+3295239/1
B@BFFFFDHHHHHJJJJJJJJJJJIIHIJIJJIJJJHJJJJJIJJGGIJI
@231175/1
aacaatcattgcgatcagagctttccaaatgctaagatcgaaactgttca
+231175/1
CCCFFFFFHHHHHJJJJJIJJJJJJJJJJJJJJJJJJJIIJJJJJIIJJJ
@231271/1
aacaatctgccttctacatttgcgagtgacgaagagactctcagcttcaa
+231271/1
CCCFFFFFHHHHGJJJJJJJJIJJJJFHIIIJJJJJIJJJJJJJJJJIJI
@2280020/1
ctacagcttttctccatagagaacctggaaatggatgaatggcacatagt
+2280020/1
C@CFFFFFHHHHHJJJJJJJJIJJJIIJIJJJJJIIJGFHIJIIIIJJIG
@1253933/1
caccagatcgttgttaaggaacacgcggtagcggaagattggctc
+1253933/1
CCCFFFFFHHHHHJJJJJJJJJJJJJJJGGIJJJJIJJJJIJJJJ
@5335087/1
aacgctgaaaaattccgtcggcaagaagttggccgatttgcagactctca
+5335087/1
CC@FFFFFHHHHHJIJJIJJIIIIIJJJHHJIJJJJJJIJIJJJJIJJJI
@730870/1
atggtggtggccatctgcgggacatgcacatctcttggagccagccaatg
+730870/1
??@DBDD8CFFFFDIIIIEIF:?B?BFFFF>EGF?B@FF>;BCEFIIEFF
@1754986/1
ccgctatttggtacgacgacaaagattacatcatatttgcctttaac
+1754986/1
@@@DDDDDA?<2AEHBEE@GBHGBHIIIIGEGEGIGGFGGHIIIICF
@1755180/1
ccgctccgggcgttccgttggtctgattggctt
+1755180/1
CCCFFFFFHHGFDHGHG@DCH?DDGFHIGIEGI
@2814615/1
cttaagcacacatgttacataaatgtcaaaatttgacataatttgtggac
+2814615/1
CCCFFFFFHHHHHJJJJJJJJJJJJIJJJJJJJJJIIGIIIJJJJJJJIJ
@6365198/1
caccattctatgaaatggaacacgaagagggactaccacacgaaaggcag
+6365198/1
CCCFFFFFHHHHHJJIJJJJJJJJJJJJJJIJJJIJJJJJJJJJJJIJJJ
@6365199/1
caccattctatgaaatggaacacgaagagggactaccacacgaaaggcag
+6365199/1
CCCFFFFFHHHHHJJJJJJJJJIJIIIIJJJJIJJJJJJJJJJJJJJJIJ
@6827112/1
cccttaatcagctacaacagtcaacatttcccacctttttcactcaacca
+6827112/1
CCCFFFFFHHHHHJJJJJJJHIJJJJJJJJJJJJJJJJJJJJJJJJJJJJ
@2816315/1
cttaagtggcttaccttctacttaccacttagcagaacccgataaagcgt
+2816315/1
@@@DDFDDFHDH>GHGIJICHGFIIHFFHIEAHGEHIJJJIDGGIHIJJF
@2816316/1
cttaagtggcttaccttctacttaccacttagcagaacccgataaagcgt
+2816316/1
CCCFDDDDGFFHBHGGGHGGE9FHI;EHG?F@AG9?FGIIDG?D?D<?@C
@1257596/1
caccattctatgaaatggaacacgaagagggactaccacacgaaaggcag
+1257596/1
CCCFFFFFHGHHGJIJJJJJJJJJJJJJJJJJIIJJJJJJJJJJJJJJJJ
@4808230/1
ttccttttttattcggtataacttgtccgaataacttattgtaacgatgg
+4808230/1
CC@FFFFFHH=FHFFHEEHGIGIIGIIIGGIGGHIIICHIGIEIIIGIII
@2283417/1
ctacatttgcgagtgacgaagagactctcagcttcaacgccaaggacttc
+2283417/1
CCCFFFFFGHHHHEHIIIJJJJIIIJJJJJJJJJJJJJ?DHIJJJJJJJJ
@5341822/1
aactcgacaaaaattgttcccttttgagctattgcgatattttttcggaa
+5341822/1
CCCFFFFFHHHHHJJJHIJJJJJJJJJJJJJJJJJJJJJJJJJJJJJJJJ
@6829540/1
cccttggcttccttcggagttttgcctgttccgtagcagacggccactgg
+6829540/1
CCCFFFFFHHHHHJIJIEHFHIJJIJJIIJJJIJJJJIIIJGIIIIJIII
@4312423/1
tacgaactggtccaaatcgagggcgccatccacgagccaatcttccgcta
+4312423/1
CCCFFFFFHHDHHJJJIJJIIJJIJJJJJJJJJIJIJIGHGIIIJJFHHD
@2818231/1
cttaatcagctacaacagtcaacatttcccacctttttcactcaaccata
+2818231/1
CCCFFFFFHHHHHJJJJJJJJJJJJJJJJJJJJJJJJJJJJJJJJIJJIG
@6830756/1
cccttttcacaatataataaatacatatcatatcatcggggcactatata
+6830756/1
C@CFFFFFGHHHHJIJJJJIJIJJJJJJEIJIIIIJJJJIEGGGHIJIJJ
@6830968/1
cccttttgagctattgcgatattttttcggaaaaaagtgagtttaggata
+6830968/1
@@CDFFFDFHHHBHIEEHGHEGIJJJJIIIIJJJJJEBFHHFHHJIJIII
@4314294/1
tacggaacaggcaaaactccgaaggaagccaagggctcggctgctcatca
+4314294/1
@@@DFDDFFHGHHJJJIIIIAHIEFIIFIJJJIIHGHHBGFCFG7CEDDE
@736180/1
atgtgtttaaatttttgtcgagtcaaaagcgaagaatatttgaaaatttc
+736180/1
@C@DD?DDDFFFHIIIGEFDHAACHIIGCE@G<D@?FDGIBDH@@FHI>F
@1259549/1
caccccttaatcagctacaacagtcaacatttcccacctttttcactcaa
+1259549/1
@@@D=DD?FDFHDI@G<BGGA=AAE9BBGHEHIIICDD@GAFE;FGGHIG
@1758305/1
ccggaaaatgctcgaaaactcaattggcgcacattcagcaggttttttaa
+1758305/1
@C?=DFFFHFHHHIIIIIIIIIIIIIIIIIIIIIIIIIIIIIGIIIIIII
@1758884/1
ccggaaatgaaatcaaagattgttcctgataatcaaacaggggattctac
+1758884/1
@@CFFFFFHHHFHIIIIDECBHHHIIHIIIIFIIIHIIIIIGB@FHIIII
@1759228/1
ccggaaccggaagatcgaagaaagacgccaaacattcggcagccaagaac
+1759228/1
@@@DDDDDHHAFDHAHGBB@FHC@FFFDGIGIIHGGEHIGI@CGEA=?DE
@1759229/1
ccggaaccggaagatcgaagaaagacgccaaacattcggcagccaagaac
+1759229/1
@@@FDDDFHHADHIEFHEC?EFHIIC<AHIIIEIG>DGFAGGCEHH?EFF
@1759230/1
ccggaaccggaagatcgaagaaagacgccaaacattcggcagccaagaac
+1759230/1
@C@FDFFFGHHHHJJJIIJGGIJIJJJJIJIIGJJJJJJIJJIIHHGHFF
@1759231/1
ccggaaccggaagatcgaagaaagacgccaaacattcggcagccaagaac
+1759231/1
BCCFDFFFHHGHHJHGIGJIIIIIJCHJJJJJJIIJJGGIGGIJHHHGFF
@1759232/1
ccggaaccggaagatcgaagaaagacgccaaacattcggcagccaagaac
+1759232/1
CCCFFFFFHHHGGIIJJEIIDGIJJIIJJJJJJIIJJIIJJJGJGDHECF
@1759634/1
ccggaagatcgaagaaagacgccaaacattcggcagccaagaacttgctg
+1759634/1
??@FDDD?HAH=CGE@B@FAG6FHHG?DCH<FGBBDDGAEEGF@=7@E9@
@1759635/1
ccggaagatcgaagaaagacgccaaacattcggcagccaagaacttgctg
+1759635/1
?@@FDDDEHHGHHJGGHEGEHIJJJIGHIGG<3?@@FDDCHHCHGGGHGG
@1759636/1
ccggaagatcgaagaaagacgccaaacattcggcagccaagaacttgctg
+1759636/1
CCCFFFFFHHHHHIIJJIJIJIIJJJIIJJFJGIIIEGIEIHIIIIIJJI
@4811736/1
ttcgattcgataggtgctttgtctggttaactttagtgggaaggtttagg
+4811736/1
@CCFDDDFHHHBDHAAG@FFBFHFHIEFE>?FHGEF<?>AGIAF0?D???
@4811737/1
ttcgattcgataggtgctttgtctggttaactttagtgggaaggtttagg
+4811737/1
B@@FFFFFGHHHHJDBGGGIIHHJJJJJGGIIJJGECGHHGGEHDHHIIJ
@7906989/1
ctgtcggtagatttccgtgaagtggtccgtgcccc
+7906989/1
@@@DDDD<ADDDFGDFBAE<C92AF<?G18;CDFI
@7907652/1
ctgtctgctgcctatcctgaggcctacgctgttgttgtggtccacccctt
+7907652/1
CC@FFFFFHHHHHIJIJJJIIJJJJIIIJJJJJJIIJIIJGIGGGJJJJI
@4812744/1
ttcgcatttgccaggaaaattcttgtaataacttaacaagaataaaagct
+4812744/1
CCCFFFFFHHGHHJJJJJJJJJJJJJJJJJJJJJJJJJHIJJJJJJJIIJ
@4812882/1
ttcgccatcttttttgttgtgctagtcgcaacagttttgacagaacctat
+4812882/1
CCCFFFFFHHHHHJJIIJIHGJJJJIJJJJJJJJHIJJJIJJJJJJJJJI
@4316166/1
tactaatattcgattcgataggtgctttgtctggttaactttagtgggaa
+4316166/1
CCCFFFFFHHHHHJJJJJJJJJFGHJJJJIHIJJGIJJJJJJJJFIJJJJ
@4316227/1
tactaatctgctttgagcaaccagtaccagttgcttccactccggctact
+4316227/1
C@CFFFFFHHHHHJJJJJJJJJIJFHIJIJGIJJJJJJJIIIGIGIJIJI
@3300341/1
gaatttgtaaactatacctttactagcgttttgaggctccagaaatattt
+3300341/1
;8?D?DB2=C=?F<CFF:<CEHHEHIEE?CG1?1??;FE;@B99B<??DF
@5343522/1
aactgttcaaattcctcttcctcacgaggacactctaataataaatcctg
+5343522/1
CCCFFFFFHHHHHJJJJJJJJGIJJIIJJIJJJIJIJJJJIGJIIIIIIJ
@238327/1
aacagctcaatccatctgagattcagcctcaacctattccacaagacccc
+238327/1
@@<DDFFFGGFHHJJJJJJJIIIJIIJJJJJGHGGHIIJGIIJFIJJEII
@238801/1
aacaggcaaaactccgaaggaagccaagggctcggctgctcatcatgccc
+238801/1
B@CFFFFFHHHHHJJJIJJIIJIIJJJJIIJJIIIGIJGHHGHIJGIIIJ
@3301023/1
gaattttcttttcagcacaaatgtcttttaaaggagctacgaagttaaca
+3301023/1
CCCFFFFFHHHHHJJJJJJJJJJJJJJJJJJJJJJJJJIJJIJJHIJJIJ
@7348677/1
ctaaacgttaaattttaaaagcctcttaaatttaaccgaaatatagaata
+7348677/1
BBBFFEFFHHHHHIJJJJJJJIJJIJIJJJJJJJJJHIJJIJJJJJIJJI
@7348678/1
ctaaacgttaaattttaaaagcctcttaaatttaactgaaatacagaata
+7348678/1
@@@FFDFFGFHHGIIJGGJIIEGHGHGGIGGIJGCADHHGIJGIJIJGAF
@7348679/1
ctaaacgttaaattttaaaagcctcttaaatttaactgaaatatagaata
+7348679/1
CCCFFFFFHHHHHJJJJJJJJJJJJJJJJJIJJJJIIJIJJJJJJJJJJG
@7349073/1
ctaaactcacttttttccgaaaaaatatcgcaatagctcaaaagggaaca
+7349073/1
CCCFFFFFGHHHHJIJIJJJJJJJIJJJJIJJJJJJJJJJJJJJJJIJJI
@239446/1
aacagtcaacatttcccacctttttcactcaaccatagctttctcagcgt
+239446/1
CCCFFDFFHHHHHJJIIJJJIJJJIJIIJJJJJJJGGGGIJIGIJJIIIF
@240217/1
aacagttttgacagaacctatgccacattcataagtgaattctctacagt
+240217/1
C@CFFBDFHHHHHJJJJJJIIIJIJJJJJJJJJIJIIGIIJIJJIIJJJI
@740389/1
attaaacacgctgagaaagctatggttgagtgaaaaaggtgggaaatgtt
+740389/1
CCCFFFFDHFHHA:AACBFGGIIIEFHGAE::?GIIIIG00?@BAGFEBF
@4814534/1
ttcggagaatcacaaaactcatgatacttttcaaattttcttttaaattt
+4814534/1
CCCDFFFFHHHHHJJJJJJJJJJJJJJJJJJJJJGIJJJJJJJJJIGIJJ
@6370618/1
caccggaaccggaagatcgaagaaagacgccaaacattcggcagcca
+6370618/1
CCCFFFFFHHHHHJJJIJJJIIGIJJJJJJJJJJJJJJJJJJJHHFF
@4316924/1
tactatgtgtgtttggctagattctgtttgacattcgaaaagtaaacgtc
+4316924/1
@CCFFFFDHFHHHJJIIJJJIJJJJJJFIIJIJJJJJJJJJJIHHIJJHI
@5345521/1
aacttttccagcatttctcttgctgctaattgtttcgccatcttttttgt
+5345521/1
@BBFFFFFHHHGHJJJIIJJJJJJJJJJJJJJJJJJJJJDEGGHIJJJAD
@5345553/1
aacttttcggggtgcaatcttcttttccggaaaatgctcgaaaactcaat
+5345553/1
CCCFFFFFHHHHCGHIIGIJIIGIJJJJIJHJJJIJJJJJJJJJJJJJJJ
@241729/1
aacatgtcagttatatattcacctttatatgtcacattttgtggttcttt
+241729/1
CCCFFFFFHHHHHJJJJJJJJJJJJJJJJJJJJJJJJJJJJIJJJJJJJJ
@2825740/1
cttacatccttgtttatttccctttttgtggagagg
+2825740/1
@@@?DDDDCFAFFGH9FDI4<CEA?FGF2AAEC9CA
@3304187/1
gacaaagtgatgggcaatcccattggctggctccaagagatgtgcatgtc
+3304187/1
CCCFFFF?DHHHHJIGIIIGIJJGHIJIIIGCCHGGIGIGDBBB9FDG>F
@1768031/1
ccggccgagtgcatcatggtcatgttttgggactccatgtcgagcttttc
+1768031/1
CCCFFFFFHDHHHJJJJJJCHHIIIIIJJIIHIGIJJJJIJJJJJIJJIF
@3306124/1
gacaacttaaactatcctccacctacacaagctcaatacaatccccacat
+3306124/1
C@CFFFFFHHHHHJJJJJJJJJJJJJJJJBHIJJJJJJJJIJIGJJJJJJ
@5348794/1
aagaaacgctcgtggggagcgatgacgaataaagtatgtgttcacca
+5348794/1
@@<DDFDBHFGD?EEGGEHGGGGGGHGGIGIIHICGGGCGGHJIJGI
@5348795/1
aagaaacgctcgtggggagcgatgacgaataaagtatgtgttcacca
+5348795/1
@@CFFFFFHHHGHGHJIGHGIGHIJJJIJJJIIIFGIJFFGIJJJJJ
@5348796/1
aagaaacgctcgtggggagcgatgacgaataaagtatgtgttcacca
+5348796/1
CCCFFFFFHHHHHGIJJGHIJJIJJJJIJJJJJJGHIIFGGHIJJJJ
@2829811/1
cttactcgaagttcaaccagacgagaaaggtccagaattatgtgaatttt
+2829811/1
C@CFFFFFHHHHHJJJJJJJJJJJJJJJJIDGGHIIIJJIJJIIJJJIIH
@1769332/1
ccggctactcttactctataatcgaatctattgttatgagttcccgtgac
+1769332/1
CCCFFFDDAHFFHHGHGIBGIGJGGIIIJIJIJJJIIGIGHIJIIFHEDH
@1769333/1
ccggctactcttactctataatcgaatctattgttatgagttcccgtgac
+1769333/1
CCCFFFFFHHHHGJIIIGIIJIHIFIIICHIJJGIIJFHIIJIIJIIJIJ
@245463/1
aaccagaattacaggaaatggataattataggattggatctatgactgtg
+245463/1
CCCFFFFFHHHHHJJIJJJJJHIJJJJJJJJJIJJJIGHIIJJJJJJJIG
@4819119/1
ttcgtagatgtctgttgcgattgagaccactgcgtataagagtggct
+4819119/1
@CCFDEFFHHFHHJJJJJJHIJJJJJJIJJJJJJFHIJJIJJGHIJI
@5349671/1
aagaaagacgccaaacattcggcagccaagaacttgctggatctcttgg
+5349671/1
<?@ADDDBHFFHFIIIDGGI?FFG@FHIGGAFCFABFDFFHGDECHGIC
@5350270/1
aagaaaggccgatagaatgaagtgaaagtcgaacgttcttctgggctttt
+5350270/1
@@@FFFFFGHHHHIJJJJJJJJCFIJJIHIIJIGIBFHGHHIJJJGJJJG
@5350781/1
aagaaagtgtgcacgatgcatttgtttattcagatttacagcaattccct
+5350781/1
CCCFFFFDFFHHHJJJJJIJJJJJJJJJJJJJJIJJJJJIIJJIJJJJJJ
@7921161/1
ctgttgttgaccccaagcttgaggttgttgttgtggaggtgaagggtgat
+7921161/1
??@ABDDDHHFHFIGGEHIIG<AE;FGBGE;DB?DB<BG0???BBGCB=9
@6839873/1
ccgaataccgattctcagccgagctgcccagtttagtggccaactcttcg
+6839873/1
CCCFFFFFHHHHHJJJJJIJIGIJIJJJJEHGIIJJFIIJJJJIJJIJII
@4821467/1
ttcgtgttccatttcatagaatggtggtggccatctgcgggacatgcaca
+4821467/1
@CCFFFFFHHBHHJJJJJIJGHEGFHIEGGIJIIIIIIAEEFH?DHGIII
@4821469/1
ttcgtgttctctgtccggcgccgatctcgctgttgctttgatcatcgtcg
+4821469/1
CCCFFFDFHHDHFHIJIJGGFGGGIIIIGIIJHIIIIIIGJJJIHHHHHF
@6841251/1
ccgaatgtttggcgtctttcttcgatcttccggttccg
+6841251/1
@@@?DDDDF<???CA@FGI@HG<D@CGC?CDC0@FFG6
@6841252/1
ccgaatgtttggcgtctttcttcgatcttccggttccggtggccacc
+6841252/1
@BBDDFFFGHHHHJEGIIJIIJIJJJJJJJJJJJJIJJIGGIHIJJJ
@3814356/1
gtaattgtgaagctaagttccgtaagtcatctggtcttggtggcctccta
+3814356/1
:11ADDFDHHHHHJJJJHIJJIGIIIHIJJJIJJHIJIJIGIJJJJJJJJ
@1772829/1
ccgggcccagatggcattcatgcagaaccgattaagaaaggggcagacaa
+1772829/1
@C@FFFFFFHHHHJIEHIGIIIIJJJJJJJGHHJJJJJJJIJJJIJJJIJ
@1772985/1
ccgggcgttccgttggtctgattggcttgttcggg
+1772985/1
@C@FFADDFHHHHIJJGGIGIIEIJJJF@?G<@FD
@1772986/1
ccgggcgttccgttggtctgattggcttgttcggg
+1772986/1
B@;DDFFDHHHGHIJIGGIIGJJJIJJJ6?B?7FG
@1772987/1
ccgggcgttccgttggtctgattggcttgttcgggag
+1772987/1
CC@FFFFDHHHGHIJJHHIJIIIJJJIJ:?FA=AH0@
@1772989/1
ccgggcgttccgttggtctgattggcttgttcgggcgttacttttccgac
+1772989/1
CCCFFFFDHHHFDHIJEBGHIJJJJJII6B@?;@H:@@A<CECHF7;;39
@1772990/1
ccgggcgttccgttggtctgattggcttgttcgggcgttacttttccgac
+1772990/1
CCCFFFFFHGHHFIIIHIJJGIIJJJJJ6BG<1@G:@;B<;?AEF@;13=
@2294504/1
ctacgtggacatcgaagaaaaaacattgaccaatcgccaccaatgcttgg
+2294504/1
CCCFFEFFHHHHHJIJIJJJJJJJJJIIIIIIJIG?FHIJJJJJIJJJIG
@249104/1
aacgaaatgtcaagagcataaagtatgtctagaacgattttacctttgcg
+249104/1
CCCFFFFDHHHHHJJJIJJJJJJJHIJIJJJJJJIJJJJJJJJJIJIJJJ
@752571/1
attaattataatcatcaatattatctatcgatactgaatgtaatttttta
+752571/1
CCCFFFFFHHGHHJJJJJJJJJJJJJJJJIIJJJJJIJJJJJJJJJJJJJ
@2835031/1
cttagatccacagaatgttccgattatgacctcgcatataaagtatctaa
+2835031/1
CCCFFFFFHHHHHHIIIHJJJIHIJJIIGJJJJIJJJJJJJJIDHHIIID
@2836226/1
cttagatttcgaggcaaattgattgatttgcccagcacaaacttggagaa
+2836226/1
CCCFFFFFHHHHHJIJJJJJJJJJJGJJJJJJJJJJJJJJJJJJJJIJIJ
@5865461/1
attatattgtgaaaagggagcatttatttgatgcaaagtatagaggttgt
+5865461/1
?@@FFFDDBDFFFIGB@HFHGBFBHD@BFHBGB><F@F?FDHFB@CBBF@
@5865462/1
attatattgtgaaaggggagcatttatttgatgcaaagtatagaggttgt
+5865462/1
?@@DFDFFFCBDDGIIBGEHIGHHGFIEGDFIGBEHEGGGHEIIIEDGHF
@5865775/1
attatcactttttgttgccgtgtgcccttgagaaatttgctgcctcaaaa
+5865775/1
:?14ADDDHHHFHIDHE@DFCDB@HHCHIIDHEE;DHGC>FHDHGHIIGC
@3314250/1
gaccaattgaagttcttttatgagtctaataaaggtcaaaaaccccaaag
+3314250/1
CCCFFFFFHHHHHJJJJJJIJJIJHHJJJJJJJJIFGIJJJIJJJJJJIJ
@3314582/1
gaccacttcacggaaatctaccgacag
+3314582/1
@?@DD?BB=?DFHII6ACFFEEADDAF
@3314839/1
gaccagtctgttgtgggggaacagtttgatgttgctgttgtggagctgtt
+3314839/1
CCCFFFFFHHHHHHHJJJJFHIHIIJIJIJJHJJJJIJFIJIIGHIIJJJ
@5867024/1
attatgagaatatgaaatttaaaagaaaatttgaaaagtatcatgagttt
+5867024/1
CCCFFFFFGHHHHJJJJJJJCGIIGIIJHIJJJGIGHI?CFIIJJIJFHI
@2298078/1
ctactcgttatataatcatcattcaaacattgaagccagatcgataaaaa
+2298078/1
<;?D=?AAC;AFD@GGF>C4CHIGGEF?BAFBHI@H@FA9<DHGIHD@D<
@2298079/1
ctactcgttatataatcatcattcaaacattgaagccagatcgataaaaa
+2298079/1
B@BFFFFDHGHHDHJJJJIIJJJJJJIJJJJJJJJJJJIJJJIIJJJJJI
@2298185/1
ctactctcaagaaatggcctccatgccgagcaagactcccgtcagcgtcc
+2298185/1
CCCFFFFFHHHHHJIJJJJJJJGIIIJIFGIJJJJJJJJJIJIIJIJHIJ
@3318644/1
gacgaagagactctcagcttcaacgccaaggacttcaactttgttcagtt
+3318644/1
BC8BDDFFHGHHHJJJJJJJJJJJHIJJJJJJJJJJJJJJJJJIJJIJHI
@3319244/1
gacgaatgatgtgataaatatacctgcacacacgcatttttaaatttaaa
+3319244/1
@CCFDFFDFHFFHGFAHJEIJEHGHIIIIGHEBHGEGIEGHICGIGIIGJ
@5357491/1
aagaagctagccaagagaatggcggc
+5357491/1
@@@BDDDDFH?FFIIHHAFHII@H@F
@252695/1
aacgatgtcaccacctgattggtgatatcagccgctccgggcgttccgtt
+252695/1
@<8BDDDDFFHFHGGIBFHIEID@DHDH>H@<9?FFGHDHI@FHA;CE==
@5358636/1
aagaagtgaataatgtgattaagtaaaagaacgatggtttttcatcgcca
+5358636/1
CCCFFFEFGGHHHJJHGJJJJJJJIHIJGIJIJIIIJIIIJJJJJJJJJI
@6848626/1
ccgagatgtggtacacgacgaatgatgtgataaatatacctgcacacacg
+6848626/1
@C@FFFFFCDD?FEHJHGGGHEIIIIJFDGGGHGGIGIGHGIJGJIGCHI
@5868798/1
attattatataatatatcctcaaactagtgaagacttatctcatccaact
+5868798/1
CCCFFFFFHHHHHJJJJJJJJJJJJJJJHIJIJJJJJJJJJJJJJJJJJJ
@6849109/1
ccgagcccttggcttccttcggagttttgcctgttccgtagcagacggcc
+6849109/1
???BDDDDFFHFFIIGIIIG;F8E:EHGHIIGII?GGDBBADG?FF@AAH
@6849110/1
ccgagcccttggcttccttcggagttttgcctgttccgtagcagacggcc
+6849110/1
@@<DDFFFFFHFFIJIIHIIIE;FEGGIJGHCGFCHHEHGEGIIJIEIGH
@5359149/1
aagaagttggccgatttgcagactctcagcttcaacgccaaggacttcaa
+5359149/1
CCCFFFDFHHHHHJJJJJJJJJIJJJJJIIJIJJIJ?FHIJJJIJJJJJJ
@4325683/1
tagagaggttcactaaaaaatattaggaatccactacaaggttttcaata
+4325683/1
CCCFFFDFHHGFHJIJJIJJJJJJJIGJIJJJJJGHJJJJJFHIIJGIJI
@4828284/1
ttctcataatacttttcccggtttgttctgaaacaaacatcactgtgatg
+4828284/1
?=?DDEFFHHGHHGIEEFGGDFAGGDDHIGIJIIIIIJJJGIJJIBDEII
@3821669/1
gtacactttatttaagaacaaacaggggagaaaagtcacgagaatttgaa
+3821669/1
CCCFFFFFHHHHHIJJIJIJJJHIIJJJGHIIJIIGGIIJJJJJJJJJIJ
@7931659/1
cttaaagtaaaaataccatatgaaaggcattatttattactctgtatggt
+7931659/1
?@8BDDD=DFCD??FFHICBIIIIGGFGGH@DHCHGGEHGDIGIIIGHGI
@254403/1
aacgcttgtaaaagataggccttgttgttgaacctgtatccaagtatttg
+254403/1
CCCFFFFFHHHHGJJJJJJJJJJJJJJJJJJJJJJJJJJJJJJJFHIJJJ
@7932602/1
cttaaataaagtgtactttattgaaaaattagtaaaacataatggttttc
+7932602/1
@@@DDDDDHDA<AAACGBB<?E4<AAAFHIACH@4<:CG>CF?:4C:000
@7932603/1
cttaaataaagtgtactttattgaaaaattagtaaaacataatggttttc
+7932603/1
CCCFFFFFHHHHHHIIJJJIJJJJJIIGHHIIHHIJJIIJIJJJJHIJJJ
@7932604/1
cttaaataaagtgtactttattgaaaaattagtaaaacataatggttttc
+7932604/1
CCCFFFFFHHHHHIIJJJJJJJJJJJJJJJJJHIJJJJIJIJJJJFIIJI
@7932605/1
cttaaataaagtgtactttattgaaaaattagtaaaacataatggttttc
+7932605/1
CCCFFFFFHHHHHIJJJJJIJJIIJJJJJJJJJJJJJJJJJJJIJGHIJJ
@7932606/1
cttaaataaagtgtactttattgaaaaattagtaaaacataatggttttc
+7932606/1
CCCFFFFFHHHHHJJJJJJIJJJJJJJJJJIIHHIJJJJJIJJJIDGIJJ
@2304704/1
ctagaactgggcaaatttggaatttcataaacaactcttaactgcttcat
+2304704/1
BCCFFFFFHHHHHJJJJJJJJJIJJJJJJJJJJJJJJJJIJJJJJJJJII
@4829164/1
ttctccgaagagtatgtctcgaaagacttcgactttttactatttttgta
+4829164/1
CCCFFFFFHHHHFHIIJIJJGHIJIHIGIJJFHGIIJJBHEGIGJJIDCG
@2305140/1
ctagaagaggacggcatttatgatccaaaagaaattcccatgagggaatt
+2305140/1
CCCFFFFFHHFHHJJJJJJJJIJJJJJJJJIIJJJJJJIIJJJJJJIJJJ
@6852707/1
ccgataaagcgttaccagcgcttgaggaagtaacggcagcactattgaca
+6852707/1
CCCFFFFFHHHHHJJJJJIGIIJJJJJJJJGGIJJIIJIC@EAFHICAC@
@1272653/1
cacctttgtcccgcaacaatgttgcaaacttctaatggtaggt
+1272653/1
CCCFFFFFHHHHD@FH@;ECHCEBFFHIEBFBD<D@BF:?BG0
@4328659/1
tagattctgtttgacattcgaaaagtaaacgtcagtttgcgtttcaatgc
+4328659/1
@@@BDDFDHFHHHIJGIJJIJJJDECFHHIG@CHGCFHIGHDHIJIGIGJ
@4328826/1
tagatttccgtgaagtggtccgtgccccttgcggttaccccttctgttgg
+4328826/1
@C@DFFFFHHHHHJIFHIEIIJGGIIIIIIIIEGHG:DHIIJJIJJJGII
@4328827/1
tagatttccgtgaagtggtccgtgccccttgcggttaccccttctgttgg
+4328827/1
CCCFFFFFHHHHHJJIJJIJJJHHJJJJJJIJJJJJJJJJJJIJJJJJJI
@3322000/1
gacgattttgtcgaagatctctgtgagaagacagaagaatcgctagtcag
+3322000/1
CCCFFFFFHHHHHJJJJJJJJJJJJJJJJJJJJJJIJJJJJJJJJJHIII
@3322001/1
gacgattttgtcgaagatctctgtgagaagacagaagaatctctagtcag
+3322001/1
@C@AFFFFHHHHHJJJJJJJJJJIJJJJJJJJJJJJJJJJIIJJJJJJJJ
@3323418/1
gacggcatttatgatccaaaagaaattcccatgagggaatttaaggcatc
+3323418/1
@@@FFFFFGHHHHIJIJJIJJJHGHJJJJJJJJGIJJJJJJJJIJJJIJJ
@3326092/1
gactaccacacgaaaggcagttcaccatcgcttgtcatgtgttgaaattc
+3326092/1
@@@DD;ADFFDFAGHGEIGIHIG@GEHCFGIEEHBFGGH9B?DHBAFCDB
@1274587/1
cacgaagagggactaccacacgaaaggcagttcaccatcgcttgtcatgt
+1274587/1
BC<DFFFFHFFHHJIIJJJJIIJGIIBHGIGIJJJJJJJGIIIIIIGIII
@4332654/1
tagcgatctcctgcaagaactgaacgaagttgaagtccttggcgttgaag
+4332654/1
@;?DFFFFHHHHHJJJJJJJJJJJJJJIJJIGIIJHGIIIJJJIIJJJIG
@6379136/1
caccttacaaaataaaatacggcaaagagaagaaaggccgatagaatgaa
+6379136/1
BCCFFFFFHHHGHJIJJJJIIJIJJIIIIGHIGIEHIGJJJGGGIJJIJI
@6379137/1
caccttacaaaataaaatacggcaaagagaagaaaggccgatagaatgaa
+6379137/1
CCCFFFFFHHHHGJJJJJJJJJJJJJJJJJJJJJJJIJJJJJJJJJJJJJ
@6379138/1
caccttacaaaataaaatacggcaaagagaagaaaggccgatagaatgaa
+6379138/1
CCCFFFFFHHHHHJJJJJIJIIIIJJJJIJJJJJIJIJJIGIJIJJJJGG
@7936220/1
cttaaatttaaccgaaatatagaatacaccccttaatcagctacaacagt
+7936220/1
@@@ADDADHDH<F?8EHDCCEHGHHIGBFHIIBGGIEGGGGCEGAHGEC8
@7936221/1
cttaaatttaaccgaaatatagaatacaccccttaatcagctacaacagt
+7936221/1
CCCFFFFFHGGFHIIJJJGJJIJJJIJJIJJIJJJJJIJJJJJJJJJJJD
@7936222/1
cttaaatttaaccgaaatatagaatacaccccttaatcagctacaacagt
+7936222/1
CCCFFFFFHGHBFGFHJGGIFGHJCHIHIJJJGIIJIIIJIIGIJJJIGB
@7936228/1
cttaaatttaactgaaatatagaatacaccccttaatcagctacaacagt
+7936228/1
@@@FFFDFHDHDFGGHIBFEACHICHGGIIIIGHIIGGGFGEGIIIIGGB
@3828366/1
gtactcgagggcatgatgagcagccgagcccttggcttccttcggagttt
+3828366/1
@@@DDDDAD@ADFH@HEBAAAFBGBG@?@GDABBD;FDHDHHFHE;A5@@
@4831702/1
ttctctttgacattgcttgtggtcacttttcgcgcaaaggtaaaatcgtt
+4831702/1
CCCFFFFFHHHHHJJJJJJIIJHJJJJJJJJIJJJJJJJJFHIIIIJIGH
@259356/1
aactaattttacaagctatgctttgcatagaattagtggttttttttcta
+259356/1
CCCFFFFFHHHHHJJJJJJJJJJJJJIJIJJJIJIIHGIHHJIJJJJJJJ
@259509/1
aactacgacaacaagctgcaaagactggaaggtggacttcaaataacgga
+259509/1
CCCFFFFFHHHHHJJJJJJJJJJJIJIJJIIJ:DGFIIJJJJJJJJIIJI
@260452/1
aactcactttttttccgaaaaaatatcgcaatagctcaaaagggaacaat
+260452/1
CCCFFFFFHHHHHJJJJJJIIJJJJJIJIJJJIJJJJJJJJJIJJIJHHH
@755983/1
attaatttggtaccatctggaagtgtcagtcgttgtaattgctttttttg
+755983/1
CCCFFFFFHHFHHJJJJJJJJJJGHIIIJHIJJJJGIJIJJJJJJJJJJJ
@3327332/1
gactgattatatagatttgaacaaagttaatctgttggtttttgatgaat
+3327332/1
CCCFFFFFGHHHHJIJJJJJHJJJJJIJJIIJJJJIJJHJJJJJJIJJJI
@1780274/1
ccggttccggtggccaccagatcgttgttaaggaacacgcggtagcggaa
+1780274/1
BCCFDFFFHHHHHJJJJJGIGIJJJJJJIJJJJJJJJJJJJJGIJJHHFD
@4332725/1
tagcgcactagataatggaaaaacccacaattcgagaaaaatcaag
+4332725/1
CCCFFFFFHHHHHJJJJJJJJJJJIJJJJJJJJIJJJIJJIJJJJJ
@6379926/1
caccttgcgtcttacgttgtttgatttcgccagttccgacattttttct
+6379926/1
CCCFFFFFHHHHHGHIGGGFHIDCFIJGCHIEHIJIJGGI@:FHIJJ7@
@6380175/1
cacctttatatgtcacattttgtggttctttaacgaaatgtcaagagcat
+6380175/1
CCCFFFFFHHHHHJJJJJJJJJHHIJJJJJJJJIIJJJJJJIJJJJJJIJ
@5365077/1
aagacttcgactttttactatttttgtatgcacaaaattcgttctacata
+5365077/1
B@@FFFFFHHHHHJJJJJJJJJJJJJHIIJJJJJJIJJJIIHIIJJJJIJ
@5365346/1
aagactttgactttttactatttttgtatgcacaaaattcgttctacata
+5365346/1
B@@DFFFFHHHGHJJJJJJJJJJJJJIIJJIJJJJJJJJIJHIJJJIGGI
@6381448/1
cacgaaaggcagttcaccatcgcttgtcatgtgttgaaattccgcgaaat
+6381448/1
CCCFFDADHGHHHJBHHIGIIGGIIEHGBHHEAHHB>CEEG?GHIIGHJJ
@6855358/1
ccgatgatatgatatgtatttattatattgtgaaaagggagcatttattt
+6855358/1
B@@DFFFFGHHHHJJJHIJJJIJJJJJJJJIJJJJJJIEDIJJJJJJJJJ
@5875899/1
attcacctttatatatgtcacattttgtggttctttaatgaaatgtcaag
+5875899/1
@C@FFFFFHHGHHJJJJJJJJJJJJJJJJJJIJJJJJJJJIIJJIJIJJJ
@5875901/1
attcacctttatatgtcacattttgtggttctttaacgaaatgtcaagag
+5875901/1
CCCFFFFFHGHHHJJIJGIJJJJJJEHIIJIJJJJJIIJJJJJIJIJJJJ
@6856856/1
ccgattctcagccgagctgcccagtttagtggccaactcttcgtcactcg
+6856856/1
CCCFFFFFHHGHHJJIJJIGJJGJIJJJJIJJJJJJJJJJJJJJJJJJJG
@4834008/1
ttctgcacacattcgatctctgatagtagatggtaactgttcaaattcct
+4834008/1
<@@7DDDDBF=A<CGBFHGHICDCEF:FHICFH9?BAF@GGHBEGICC?B
@7941132/1
cttaagcacacatgttacataaatgtcaaaatttgacataatttgtggac
+7941132/1
CCCFFFFFHHHHHJJJJJJJJJJJJJIIJJJJJJJJJJJJJJJJJHJJJJ
@7941133/1
cttaagcacacatgttacataaatgtcaaaatttgacataatttgtggac
+7941133/1
CCCFFFFFHHHHHJJJJJJJJJJJJJJJJJJJJJJIJIJJJJJJJHIJJJ
@262140/1
aactggtccaaatcgagggcgccatccacgagccaatcttccgctaccgc
+262140/1
CCCFFFDFHHHHHJJJJJJIIIJJJJJJJJJJJJJJJJJJJJIJIHHHFF
@3331528/1
gagaaagctatggttgagtgaaaaaggtgggaaatgttgactgttgtagc
+3331528/1
CCCFFFFFHHHHHCGIHIEIIJJJJJJAFHIHIIJJIIIJIJJIIJIIJJ
@263128/1
aacttattgtaacgatggagaattttttgattcagtgctgattctgcaca
+263128/1
@@CFFFFFHHHHHH?FGBEHHJJIGHGE@CFFIGI@DH>B<BDBGBAFEG
@5367029/1
aagagatccagcaagttcttggctgccgaatgtttggcgtctttcttcga
+5367029/1
@8=1ABDDFFFDFED?FDEEECE@FCGF1?8D:CEAFEF?DDFI4D><=8
@264489/1
aacttttcggggtgcagtcttcttttccggaaaatgctcgaaaactcaat
+264489/1
@CCFFFFFHHHHCDHGIHIJJJJJIJJJJJJIJJJJJIIJJJJIIJJJJJ
@3836999/1
gtagatttccgtgaagtggtccgtgccccttgcggttaccccttctgttg
+3836999/1
@@@DDDFFHHHHGJJJIGIIIIIIIGIJJJJJJIIIIJJJIJIIIJJBFI
@3837000/1
gtagatttccgtgaagtggtccgtgccccttgcggttaccccttctgttg
+3837000/1
@@@FDFFFHHHBHFHJGBHAFG@@FHIIIEECGBHGGAFIIJIEGFGDGG
@3837001/1
gtagatttccgtgaagtggtccgtgccccttgcggttaccccttctgttg
+3837001/1
BB@FFFFFHHHHHJJJGIJHIJIGJJJJJIJIJJIIIJJJJJJJIJJHJJ
@3837002/1
gtagatttccgtgaagtggtccgtgccccttgcggttaccccttctgttg
+3837002/1
BBCFFFFFHHHFHJJIFGHHIIIIIBIIJJJFIGIHIHJJJIJJGFGHIG
@5877354/1
attcagcccccaccaagggaagggggcggcccccatcccaacagaagggg
+5877354/1
CCCFFFFFHHHHHJJJIJJJIIJJIJJIFDDDDDBCCDDCDDD?CCABDD
@1277983/1
cacgagaatttgaaaagcgagcttcatgatcccctgaaaaatatatcttg
+1277983/1
CC@FFFDFHHHHHJJJJIGIJJIJJJJJGIIJJJJJBHGIJJJJJJJJJG
@1277984/1
cacgagaatttgaaaagcgagcttcatgatcccctgaagaatatatcttg
+1277984/1
CCCFFFFFHHHHHJJJJJJIJJJJJJIJIJJJJJJJJJJJJJJJJJJJJJ
@3334918/1
gagaagaaagctatacagtagtcaaatttgtatccattatcactttttgt
+3334918/1
CCCFFFFFHHHHHJJJJJJJIIHJJJJJJJHGIJJIJJJJJJJJJJJJJJ
@1278224/1
cacgagccaatcttccgctaccgcgtgttccttaacaa
+1278224/1
C@CFFFFFHHHHHIGI@F<FHHGIIDEFDDHCHIIFHI
@1278225/1
cacgagccaatcttccgctaccgcgtgttccttaacaacgatctggtggc
+1278225/1
@@@DDAADHHHDHECEFB?@EG>EE6D6DFEED?@AG@A6;=CD@DHCCC
@7944727/1
cttaatcagctacaacagtcaacatttcccacctttttcactcaaccata
+7944727/1
CCCFFFFFHHHHHJJJJIIHIJIJIJJJJJJJJJJJJJJJJJJJJJJJJJ
@2317523/1
ctagcttctttgacttgccagtgccaatttcgcggaatttcaacacatga
+2317523/1
?:?DDDDFFHFDBEEGEHGHGCCFEGIIIGHGIIGIG?FGGIGIIGHIII
@7374455/1
ctaataatagtgtattacctctaaagctatctactcgttatataatcatc
+7374455/1
BC@FFFFFHGHHHIJJJJJJJJJJJJJJJJJJJJJJIIIJJJJJJJJJIJ
@7374456/1
ctaataatagtgtattacctctaaagctatctactcgttatataatcatc
+7374456/1
CCCFFFFFHHHHHIJJJJJJJJJJJJJJJJJJJJJJJJJJJJJJJJJJJI
@6861258/1
ccgcagatggccaccaccattctatgaaatggaacacgaagagggactac
+6861258/1
BC@7DFFFHHHHHIJIJJJJJIJJJJJJIJJJJJJJJJJJJJJJJJIJJJ
@6861259/1
ccgcagatggccaccaccattctatgaaatggaacacgaagagggactac
+6861259/1
CCCFFFDDHHHGGJIIJJ@HIIIIGJIIIJJGGIJIJHGEHGCGGIJFGI
@6861260/1
ccgcagatggccaccaccattctatgaaatggaacacgaagagggactac
+6861260/1
CCCFFFFFGHHHGJJIJJIJJJJJJJIJJIJIIJJJJJHIJJJJGIIJII
@6861261/1
ccgcagatggccaccaccattctatgaaatggaacacgaagagggactac
+6861261/1
CCCFFFFFHHHGHJJGIJGHIIIJJJJJJJJJJJJJJIIIIIJJJJJJJF
@6861262/1
ccgcagatggccaccaccattctatgaaatggaacacgaagagggactac
+6861262/1
CCCFFFFFHHHHGJJIJJIJJJJJIJIGHJJJHJJJJJIJJJJJJJJJJJ
@5370583/1
aagatagttccttcaaactttacaacgatgatagtgtgtggcaaat
+5370583/1
CCCFFFFDHHHHHJJJJIGIJIJJJJJIIJJJJJFHGHHHIJJJJJ
@5370678/1
aagatatattcttcaggggatcatgaagctcgcttttcaaattctcgtga
+5370678/1
@@@FFFFFHHHHHGJHHJJEIGIGIIGIIJIIGEIIGIIJJIIIJJIJJJ
@267607/1
aagaaacgctcgtggggagcgatgacgaataaagtatgtgttcacca
+267607/1
@<?DFDFFHHHH@GGHG?A<DHBH@BGGAGIFGEFGGG@GDFGI@=C
@267608/1
aagaaacgctcgtggggagcgatgacgaataaagtatgtgttcacca
+267608/1
CCCFFFFFHHHHFHJJJHIJJIJIJHJJIJJJJJFHIJHIIJJJJJJ
@268514/1
aagaaagacgccaaacattcggcagccaagaacttgctggatctcttggt
+268514/1
@@@BDDFFFFFHGGGHGIGIHIDIGCGHIIHB@FHIIJJIIJIJIIIJJF
@2318248/1
ctaggaatcaagtcttggctactcattttgattctaataaatacaaagtt
+2318248/1
CCCFFFFFHHHHFHIJJJIHIGHIGJIJJGGIJJEIIEGIIJIIEIIIDH
@2848409/1
cttataaaacacttcccacaccgttttcagacattttttactgtccaaat
+2848409/1
B@?DFFFFHHHHHJJJJJJJJJJJJJJJJJIJIJJJJJJJJJJJJJJJJJ
@1279533/1
cacgatatctcccccgacgaactttttgatcaagactcccaccatcatac
+1279533/1
CCCFFFFFHHHHHJJHGJGIIGHIJJJIHIIJJIJJJIJIJJJIJJIJJH
@1280325/1
cacgattcataaaagtaatataaccttagatttcgaggcaaattgattga
+1280325/1
@@@FFDFFHFHHGII2ACCH>IHH>BEGHEHHGIGIFGBGIGIIGGEGHI
@1280326/1
cacgattcataaaagtaatataaccttagatttcgaggcaaattgattga
+1280326/1
B@@FFFFFHHFHFIICFGJJIJIJJJIJJJJJJJDIGGDGEGHIEIIEIH
@1280327/1
cacgattcataaaagtaatataaccttagatttcgaggcaaattgattga
+1280327/1
CCCFFFFFHHHHHJJGHJIJJJJJJIIJJJJJJJJJJJJJJJJJJJJJJJ
@7377334/1
ctaatattcgattcgataggtgctttgtctggttaactttagtgggaagg
+7377334/1
@@@DDEDFHDHDFHEHIGII<CEHAHDHICEHFGEFFGGICCHHGHCHG7
@7377335/1
ctaatattcgattcgataggtgctttgtctggttaactttagtgggaagg
+7377335/1
CC@FFDDFHFFFHIIHHIGIAFDEIIIIGEGG@GFIIIIJCHDFHJIJHJ
@7377336/1
ctaatattcgattcgataggtgctttgtctggttaactttagtgggaagg
+7377336/1
CCCFFDFFHHHHHJJHIIIJCFHIJJIHIJJJHIGJJJJJGIFHIJJJJJ
@7377337/1
ctaatattcgattcgataggtgctttgtctggttaactttagtgggaagg
+7377337/1
CCCFFFFFHHHHHJJIJJIJCGIJJJIIIJJJHIJGIJJJJJIIJJJIJJ
@6386288/1
cacgagccaatcttccgctaccgcgtgttccttaacaacgatctggtggc
+6386288/1
C@@FFFFFHHHHHJJJIIGIJJGHGDHHIIJCHJJJJJIGIGIIEHEHII
@6386289/1
cacgagccaatcttccgctaccgcgtgttccttaacaacgatctggtggc
+6386289/1
CCCFFFDFHHGHHJ@GHGGGEIBBD@D@GFHEHHGBFHBB7@GC>E@G@C
@6386290/1
cacgagccaatcttccgctaccgcgtgttccttaacaacgatctggtggc
+6386290/1
CCCFFFFFHHHHHJIJGGGIIIGIIEGDGHIGIIIJIJJJJGIIIIDHHD
@6386343/1
cacgagcgtttctttagtctgtatattttcttgtatcacttattgcgtct
+6386343/1
CCCFFFFFHHHHHJJIIIIIIGGIJJJJJJJJIIJIJJIJJJJJJJJJJJ
@6386615/1
cacgaggacactctaataataaatcctgtagaatatcgtttaacttttcc
+6386615/1
BCCFFFFFHHHHHJJJJJJJJJJJJJJJHIIIJJJIJJJJJJJIJJJJJJ
@1281993/1
cacgcatttttaaatttaaaaatttattcaagtcaaaaataatatgtaaa
+1281993/1
?@@DDDFDHHGHFEEDGIGBEEFHGGIGIEB<C@CDAF@FGDDDCDHIB<
@3336356/1
gagaatatgaaatttaaaagaaaatttgaaaagtatcatgagttttgtga
+3336356/1
CCCFFFFFHHHHHJJJJJJJIJJJJJJIJJJIJFHIIIIIJJFIIJJJJI
@4343551/1
tataaaacaagaggttaatgaggagacttctaaaacagaaatatactgta
+4343551/1
=B1=DDFFHHHHHICGIJJJIJJJJJJJJJJJJJJJJJJJJIIJJJJIGI
@6867906/1
ccgcgaaattggcactggcaagtcaaagaagctagccaagagaatggcgg
+6867906/1
??<DDDAA:C<??EEC;;E9?;:?CCBDE@>D<D<?BDDDDI;D=CDD85
@6867907/1
ccgcgaaattggcactggcaagtcaaagaagctagccaagagaatggcgg
+6867907/1
@@@DD<ADFDFFFII9<A@GIABBDHGHEGGGGIIDIGF;DHEHGHGCGI
@6867908/1
ccgcgaaattggcactggcaagtcaaagaagctagccaagagaatggcgg
+6867908/1
CCCFFFFFHHHHGJJIJJIJJJEHGIJIIJIIIJIIJIJGGGCHGHIGEH
@2849619/1
cttatacgcagtggtctcaatcgcaacagacatctacgaacgtctacagt
+2849619/1
CC@FFFDDAFHADD:CFGHGIHFFHGEGGHDGHGIGHBA9@@GEHEEB@F
@270862/1
aagaaatccagggaggaagagctacggaaaaaacaagagaacttagcagc
+270862/1
?@@FDDDFDHHD?7EBGHEGHGCHCFGH@@BGHGHIGI<HDHCHHI48@=
@271766/1
aagaaatggcctccatgccgagcaagactcccgtcagcgtcctccaggag
+271766/1
CCCFFFFFHHHHHJJJJJJJIJIJJJIJJJJJJGIJJJJIJIJJJIJJCH
@6388513/1
cacgattcataaaagtaatataaccttagatttcgaggcaaattgattga
+6388513/1
@?@FFDFFFDDHHIFAFHIHIGIIIIIIIIIIHIIEA@DCHEGHIEHGI>
@6388514/1
cacgattcataaaagtaatataaccttagatttcgaggcaaattgattga
+6388514/1
CCCFFFFFHHHHHJJHIJJJJJJJJJJJJJJJJJIIIIJJJJJJJJJJJJ
@6390336/1
cacgcatttttaaatttaaaaatttattcaagtcaaaaataatatgtaaa
+6390336/1
@C@FFFFFHHHHHJJJJIIJJJGJJJJJJJJJGGIJJJJJJIJJJJIHII
@6390337/1
cacgcatttttaaatttaaaaatttattcaagtcaaaaataatatgtaaa
+6390337/1
CCCAFFDFHHHHHJIJJIIJJJJJIJJJEIIIIJJJJJJJIGIGIGDGEH
@6390338/1
cacgcatttttaaatttaaaaatttattcaagtcaaaaataatatgtaaa
+6390338/1
CCCFFFFFHHHHHJJJJJJJJJJJJJIIJJJJIJJJJJJJIJJJJJGIII
@4845832/1
ttgaaaaccttgataaatggaacgaaattaaacacgctgagaaagctatg
+4845832/1
CCCFFFFFHHHHHJIJJIJIJJJGIJJJJJJJJJJJIJIGIIJJIIGGIJ
@2324166/1
ctagtatttgcttttgttccaagttttcgcgcttggcg
+2324166/1
??@DADDFHBBCFGGIIIIIIGICHHIHGEC8CD@F9D
@7384042/1
ctaatttgtgtaattgaagttcgtattatttcctcgaaatcaa
+7384042/1
@@<DDDD?C;=:CGG:AFB?A<AAGHG4?FEBHHC?:BDC<9?
@7384043/1
ctaatttgtgtaattgaagttcgtattatttcctcgaaatcaataatgca
+7384043/1
CCCFFFFFCFDFHGIGHIGEIHGHHJIIIJJJJJIJIJIHJJJJJJGHIH
@7384044/1
ctaatttgtgtagttgaagttcgtattatttcctcgaaatcaataatgca
+7384044/1
??@D;DD>:A2CBGHDEBCAIAFFF?;<CFHEEGIEIIIIIIGDCFD?DB
@7384045/1
ctaatttgtgtgattgaagttcgtattatttcctcgaaatcaataatgca
+7384045/1
CCCFFFFFCF?D?GHIIJJJIJJIIIIIIJJIJJJJJJJIJIJIIJIIJI
@274900/1
aagaacttgctggatctcttggtcggaaaagtaacgcccgaacaagccaa
+274900/1
CCCFFFFFHHHHHGIJJJJJJJIJJJJJJIJFHIIJJJJJJJJJJJGJJJ
@276211/1
aagaagctagccaagagaatggcggctcacaa
+276211/1
CCCFFFFFHHHHHJIIJJJIIJJJI<?@?B3?
@276212/1
aagaagctagccaagagaatggcggctcacaagatgtggcaat
+276212/1
@@@FFFFFHFDHHIGIJGHGIJJIIB?8?>?@D9???DF88=8
@276562/1
aagaaggcgaggttactattcacgacagtcaaaatagagagaaaatatat
+276562/1
@@@FFFFFGHHH@FCFDGFHGIBBHGGIBGIIIIIIEDEGDHGIGAHIIG
@7387571/1
ctacaaggttttcaatagggcattctaacatgtcaaaattaaatcaatat
+7387571/1
CCCFFFFFDHHHHJJJJJJJJJJJJJJJJJJJJJJJJJJJJJJJJJJJJI
@2851577/1
cttatattctaaatacgagaacgttcatgaaggaaagttgag
+2851577/1
@@C?DAEF>>FHFAHGG1CDHIIGH@EF4?EEAGFBFHD<DD
@4848140/1
ttgaaccgtacgtcaaatgtcgcaaattatgtcacataaatgtcaaaatg
+4848140/1
CCCFFFFFHHHHFHJJJJJHJJJJJJJJJJJIIJJJJJJJJJIIIIJJJI
@6870685/1
ccgcgtgttccttaacaacgatctggtggccaccggaaccggaagatcga
+6870685/1
CCCFFDDDFFFFHBHGIHIGC9FECDFGHGHGEGIIBHIIIIF@GEDACH
@4849354/1
ttgaatgatgattatataacgagtagatagctttagaggtaatacactat
+4849354/1
CCCFFDFFFDHHHJIIJJJJGGGFGGGIGIJIIJGGDEHHHFIIGIIJJJ
@6872324/1
ccgctccgggcgttccgttggtctgattggctt
+6872324/1
CC@FFFFDHF<FFGIGIBHGIBGHIGHEHGBHG
@3342489/1
gagataagtcttccctagtttgaggatatattatataataatggacacaa
+3342489/1
CCCFFFFFHHHHHJJJGJHJIJHIJIJJJJJJJJJJJJJJJJJJJJIJJH
@7956022/1
cttacgttctggcaacatcgacagataccacaaatacctaaaccttccca
+7956022/1
C@CFFDFEDFAHDIIEGIGGHHIGGJIIJFI@CFDGIIDGHJIJGIGGHC
@7956023/1
cttacgttctggcaacatcgacagataccacaaatacctaaaccttccca
+7956023/1
C@CFFFDFGHHHHJJJGHJIFIIHIIIJJJJIJJIJJJJJJJJJJIIJJI
@6875472/1
ccggaaaatgctcgaaaactcaattggcgcacattcagcagg
+6875472/1
@??7?D?::A>FAEGHHI@>@FCAAGFDA06DAE4?D>BHI=
@6875473/1
ccggaaaatgctcgaaaactcaattggcgcacattcagcaggttttttaa
+6875473/1
B@@DDFDFHHHHHJJJIIJIJJJIJJJIJJEHIGIIIIEIIIFHEIJIIG
@6875474/1
ccggaaaatgctcgaaaactcaattggcgcacattcagcaggttttttaa
+6875474/1
BC@FFFFFHHGHHJJJJJIJJJJJJIJHHJJJJJJJJJIJJJIIJJJJJI
@2853420/1
cttatcgatgcattgaaacgcaaactgacgtttacttttcgaatgtcaaa
+2853420/1
@@@DDDADC<DFBGBFGEHHIIIIIIFFHGHDHEEHDHGGGGEHIEHG@C
@4849826/1
ttgaattttcttttcagcacaaatgtcttttaaaggagctacgaagttaa
+4849826/1
CCCFFFFFHHHHHJIIJJJJJJJJJIGIJJJJJJJIIJIIIIJIJJIJIG
@5886247/1
attcgataggtgctttgtctggttaactttagtgggaaggtttaggtatt
+5886247/1
CCCFFFFFGHCHHJJJJGHJJJEHHIJJIJIHFHIJJJJJHHHGIIFHII
@5887019/1
attcgattatagagtaagagtagccggagtggaagcaactggtactggtt
+5887019/1
CCCFFFFFHHHHHJHIJJJJHHJIIJJHIFGIIJJJJJJJJJ?FGIJJGG
@5887068/1
attcgattcgataggtgctttgtctggttaactttagtgggaaggtttag
+5887068/1
@CCFFFFFHHHHHJJFHIJJJJIIJJIHIJJJJJJGJHIGIHIJJFHIJJ
@6876386/1
ccggaaccggaagatcgaagaaagacgccaaacattcggcagccaagaac
+6876386/1
@CCFDFFFHHGHFHHGEGIIIJIGIGIIJJJJEGIEHIGGIJDGHCEHEC
@6876802/1
ccggaagatcgaagaaagacgccaaacattcggcagccaagaacttgctg
+6876802/1
CCCFFFFFHHFHFIIJJGJJFIJJJJJIJJIIIIJIIJJIJGHJJFHGGG
@5378894/1
aagccaaattgctctactctcaagaaatggcctccatgccgagcaagact
+5378894/1
CCCFFFFFHHHHHJJJJJJJJJJBIJCGIGDHGJIDGIIIJJJIGJJJJJ
@769420/1
attataatcatcaatattatctatcgatactgaatgtaattttttatata
+769420/1
;@@DBDDDHHFBFII<CB?I<HHIGI=?F?BBHFHB::BF?<D?@?B?9D
@5888574/1
attcggacaagttataccgaataaaaaaaggaaaactaaaggatttctca
+5888574/1
CCCFFFFFHHHHHJJJJJJIJJJJJJJJJJJJIJJJIIJIIJIJJJJJJJ
@5888575/1
attcggacaagttataccgaataaaaaaggaaaactaaaggatttctcaa
+5888575/1
CCCFFFFFHHHFFHIJJJJHIIIGJIJJJIIIJJJIJJJIJJJIJJIJJJ
@5888576/1
attcggacaagttataccgaataaaaaaggaaaactaaaggatttctcaa
+5888576/1
CCCFFFFFHHHHHJJJJJJJJJJJJJJJJJJJJJJIIJJJJIJJJJIJII
@5380276/1
aagcgagcttcatgatcccctgaagaatatatcttgaagaactattattt
+5380276/1
CCCFDFFDFFHHGEAFHIIHGIIGBHGIGHGGIIIG@G@DDDEHDCFEEE
@771209/1
attatattgtgaaaagggagcatttatttgatgcaaagtatagaggttgt
+771209/1
@@@DDDDDFADFFHIFHB?AFDGHIIHHIGHHIIIG<G9?DHGGIGDCFF
@771210/1
attatattgtgaaaagggagcatttatttgatgcaaagtatagaggttgt
+771210/1
CCCFFFFFHHHHHJJJJJIJIJJJJJJJJJIJJJJIIJCGIJJJJJHIII
@5380817/1
aagcgttaccagcgcttgaggaagtaacggcagca
+5380817/1
@@@DDBDDBFFFFFG;FF8<AGGG:?BCB@:?@D@
@771558/1
attatcactttttgttgccgtgtgcccttgagaaatttgctgcctcaaaa
+771558/1
CCCFFFFFHHHHHJIJJJJJJJIIIJJIJIJIGJGHIIHIIJJIJJJJJJ
@2329476/1
ctataatcgaatctattgttatgagttcccgtgacactatgagtaatttc
+2329476/1
C@CFFFFFFFHHHJIJIIIIJJJIJJJJJIJJJJJJJJIJJIIIJJIJJJ
@3851787/1
gtatgttgtttacttcatttgaatctatggaagtttgtattattcctcga
+3851787/1
C@BFFFFFHHHFFIIIJJJJIIJJJJJJJJJJJHIBEGIIJIJJJJJJJJ
@3852809/1
gtattattcctcgaaatcaataactcgacaaaaattgttcccttttgagc
+3852809/1
?:?DFFFFHHFHAHJGIGIGHHJJIGGGIJIIIGIBDDGHGGHIIJGEIG
@3852810/1
gtattattcctcgaaatcaataactcgacaaaaattgttcccttttgagc
+3852810/1
CCCFFFFFHHHHHJJJJIJJJJJJJJJJJJJJJJJIIIIIJJJJJJJIJI
@5381404/1
aagctatctactcgttatataatcatcattcaaacattgaagcc
+5381404/1
CCCFFFFFHHHHHJGIJJJJJJJJJJIIJJIJJJJIJIIJJJJJ
@5381405/1
aagctatctactcgttatataatcatcattcaaacattgaagcc
+5381405/1
CCCFFFFFHHHHHJIJJJJJJJJJJJJJJJJJJJJJJJIJJJJJ
@3854347/1
gtattgtttatttttatacaaaagaatctgaaaattgtaaa
+3854347/1
;@@D?BDD>DFB8GG<:ACIFCB:<CHB@AHDCGDF9:C@?
@3348088/1
gagcgtttctttagtctgtatattttcttgtatcacttattgcgtctttg
+3348088/1
CCCFFFFFHHHHHJIJJIIJJIJJJJJJJJIJJJJJJJJJJJJJIIJJJJ
@3348750/1
gagctgactgagaatcttaagaaagaatttcatgcagcctgtgacaaaaa
+3348750/1
BC<DFFFFHHHHGJJJJJJJJIIIHIHIJJJIJJJIJJJIIHIJIJHIJJ
@2330842/1
ctatagacaaaccagaattacaggaaatggataattataggattggatct
+2330842/1
CCCFFFFFHHHHHJIIJIJJJJJJIJJJJIHIJJJIJJIJJIJJJJGIJI
@1786191/1
ccggtttgttctgaaacaaacatcactgtgatgaaaaataaaaaaaaaat
+1786191/1
BCCFDFFFHHGGHHIJJJJJJGHHHHIJIJJJIJJJJIJJJJJJJJJJHC
@6399294/1
cacgtaggttacctcgaaggattgttcgctggcgatctcctgcaagaact
+6399294/1
CCCFFFFFHHHHHJJIIIJJJJJJJJJJJJJJJJIJJJJJJJJJJJJJJJ
@6399443/1
cacgtatcagtttacggaactagaaaatgcagcaactccttatgctgcca
+6399443/1
CCCFFFFFHHHHHJJJJIJJJJJIJJJIJJJIJJIJJJJIJJJJJJJJJJ
@773722/1
attatgttttactaatttttcaataaagtacactttatttaagaacaggg
+773722/1
CCCFFFDFHHHHHJJJJJJJJJJJJJJJHHIJIJJJJJJJJJJIJIJJIJ
@1786975/1
ccgtaaactgatacgtgggttgcttcttcaaaacatgttgaacatattca
+1786975/1
CCCFFFFFHHHHHJJHIJJHIJJJJJJJJJJJJJJJJIIGJJJJJJJJJJ
@6881914/1
ccggatggcattcatgcagaaccgattaagaaaggggcagacaacttcat
+6881914/1
CCCFFFFFGHHHHJJJJIJIJJJJEFFIIJJJJJIJIIIJIJJJJJJJJJ
@7962200/1
cttagatcttaggaatagatgattttcttttcttgactagtagttatata
+7962200/1
CCCFDDDEHHBFH?FEGGEEGFGHIIFIIIIHIIIGIIIIIIIHHIIIII
@3350857/1
gaggaatattacaataagccgaataaaaatgcaaaaaactataaattttt
+3350857/1
CCCFFFFFHHHHHJIJJJJJJJJJJJJJJJJJJJJJJJJIJJJJJJJJJJ
@3350858/1
gaggaatattacaataagccgaataaaaatgcaaaaaactataaattttt
+3350858/1
CCCFFFFFHHHHHJJJJJJJJJJJJJJJIJIGIJJJJJJIJJJJJJJJII
@283862/1
aagactttgactttttactatttttgtatgcacaaaattcgttctacata
+283862/1
?@@;BDDDFF?FBDCBGDDFDIHDFH@HHF9CA?FH8C<FG9?DFHGH>H
@2333048/1
ctatatttcagttaaatttaagaggcttttaaaatttaacgtttagcagt
+2333048/1
@@?DDDDDHHHHAFEHHGGGHEIIGGGIJJGAFCFHIGICHCCHDFDBD?
@2333049/1
ctatatttcagttaaatttaagaggcttttaaaatttaacgtttagcagt
+2333049/1
CCCFFFFFHDHFFHIJJJJGJHHIJJJJJJJIJJJJJJJJJIJJJJJJJJ
@3857451/1
gtcaaaaataatatgtaaattgattttagaaaaaaaccactaattctatg
+3857451/1
@@@DAD>;AF>?>@F?2CAFFB>HIIIEGCFIIIIEFDFGFFIIIIIIFF
@7396977/1
ctacatttgcgagtgacgaagagttggccactaaactgggcagctcggct
+7396977/1
@BCFFFFFHHHHHCGHIIIJFGIIIICHIJJIIJJJJIICIJJJJJJIJI
@3859269/1
gtcaaaatttgacataatttgtggacataaaggaaagaaaaaaatgtcaa
+3859269/1
@@@FDEFFGHDFHIJJJJIJJCFBCHHHIICHEHIHGEHIGGIDDGIJIJ
@3353693/1
gaggcttttaaaatttaacgtttagcagtcttctttttagaataacattg
+3353693/1
CCCFFFFFHHHHHJJJJJJJIJJJJJJJJJJJJJJJJJJJJJJJJJJJIJ
@3354090/1
gagggcgccatccacgagccaatcttccgctaccgcgtgttccttaacaa
+3354090/1
@@@FFFFFHHGHHJJJIJJJIIGHIIJJIJA@HIGHG;BACCHHCDEFFF
@4353519/1
tatatattcacctttatatatgtcacattttgtggttctttaacgaaatg
+4353519/1
CCCFFFFFHHHHHJJIIIJJIJIJJJJJJJJJIJJHJJIJJJJJIJJJJJ
@6884363/1
ccggcatctgctgcttttctcttccgtttttccaaggcctcttccaacat
+6884363/1
CCCFFFFFHHHHHJJJJJJJIJJJJIIIJJJJJJJJJJJIJJJJJJGIIJ
@286543/1
aagagcttcaaggagaagaaattagaagagcaagagattacttctctgca
+286543/1
CCCFFFFFHHHHHGIJJJJJJJJJIJJJJJIJJJJJJJJJJIJJJJJJJJ
@287108/1
aagaggcttttaaaatttaacgtttagcagtcttctttttagaataacat
+287108/1
?@<:BDFFHFDFCEGBGIABFHCBG=C?HFHI@@?9?FB?GHIDHGC<FD
@6885398/1
ccggccgagtgcatcatggtcatgttttgggactccatgtcgagcttttc
+6885398/1
CCC?DFFFHFHHHJJJJJJIIJJJIJJIJJIIGIGIIIJGJJIJIJIJJJ
@6885399/1
ccggccgagtgcatcatggtcatgttttgggactccatgtcgagcttttc
+6885399/1
CCCFFFFFHFHHHJJIJJJHHGIJJJIJJIJHGIIJIJJDGIHI>@GGE=
@1790477/1
ccgtcagcgtcctccaggagttgctgagccgtcgcggcatcactcccaaa
+1790477/1
CCCFFFFFHHHHHJJJJJHIGHJJJJHJJJJEHIJJJIIJHHHGHFFDEF
@3355364/1
gaggttgtacccaaacttttcggggtgcaatcttcttttccggaaaatgc
+3355364/1
@@CFFFDDFHHHGIIIGGHIIII>GCDHDHIGGIIIIJJBFD@@AHI9CC
@5892323/1
attcgtcatcgctccccacgagcgt
+5892323/1
=@;?B=BDDCAD?FGD@GG@88180
@5892758/1
attcgttctacatatgaaacatgtcagttatatattcacctttatatatg
+5892758/1
@@CFDDFDFFFFFIIGIIIIICECCHCHHIGIIIIGFHHIICEGDHIIIG
@6886655/1
ccggctactcttactctataatcgaatctattgttatgagttcccgtgac
+6886655/1
CCCFFFFFFGFHHIGIGHHIJGGIGIIGIHIJIGIGIIGIHIHIJIIEFG
@779039/1
attcaagatccagtgtttaaggaactatcagatgttggtccgccacactg
+779039/1
CCCFFFFFHHHHHIIIJJJJJJJJJJJJJJJJJJIJJJHIJJJJJJJJJJ
@2335448/1
ctatctactcgttatataatcatcattcaaacattgaagccagatcgata
+2335448/1
CCCFFFFFHHGFHGGEGEHGGGGGGHIIJJJJJIJGIJIIIIIIIJIGIJ
@1298727/1
cactatataaaaaattacattcagtatcgatagataatattgatgattat
+1298727/1
@<?DDFFDHHFDDGEGIGGGGGHHHIGIGIBGE>FHGHGIFHEHGHIJJI
@3356710/1
gagtcaaaagcgaagaatatttgaatatttctaatattgcgatatttttt
+3356710/1
BB@DFFFFHGHGHIIGJIJJJJHIJJJIJJIIJIIIIJJJIJIIJIJJJJ
@3356850/1
gagtcccaaaacatgaccatgatgcactcggccggaccgattcagccccc
+3356850/1
@@@DDDFFHHHHHJJJJJJJJJJJJIJJJJJJJJIIIJJIJJJJJIHHHF
@5894182/1
attctatatttcggttaaatttaagaggcttttaaaatttaacgtttagc
+5894182/1
CCCFFFFFHHHHHJ<2<CIIJJIJJJJJJIJJJJJJJJJJIJJIIJGIJJ
@5894288/1
attctatcggcctttcttctctttgccgtatttcaatttgtaaggtgagg
+5894288/1
CCCFFEDFFF?FHIIIEGEDFEHIIIII@GIIIIIIIIIIHIIIIBGGHI
@4357095/1
tatcacatcattcgtcgtgtaccacatctcggatcttgctactaatattc
+4357095/1
BC@FFFFFHHHHHJJJJJJJJJJJJIJJJJJJIJIJIIIJJJJJJJJJJI
@4357096/1
tatcacatcattcgtcgtgtaccacatctcggatcttgctactaatattc
+4357096/1
CCCFFFFFHHHHHJIIIHIGGHIJIJIIGJIJIJIJJFIHGIIJJIIIJI
@4357293/1
tatcacgattcataaaagtaatataaccttagatttcgaggcaaattgat
+4357293/1
CCCFFFFFHHHHHIJJJJIHIGIJJIJJIHJIJJJJJIGIJJJJJGGIIJ
@1300050/1
cactcccaaatacgaactggtccaaatcgagggcgccatccacgagccaa
+1300050/1
@;@DBDDDDDHAAGHIIIG>CEHIIIIGBAGGGIBGII=FGEGCEABEE3
@4357894/1
tatcagatgttggtccgccacactgtagagaattcacttatgaatgtggc
+4357894/1
CCCFFFFFHHHGHGIJJJJJJGJJJHIJGIJJJJJJJJJJJJJJJJHIJJ
@1301331/1
cactgaatcaaaaaaattctccatcgttacaataagttattcggacaagt
+1301331/1
@CCFFFFFHHHHHJJJJJJIJJJJJJIJJJIIJJJJJGIJIJIHGIGIIG
@4360612/1
tatcgatctggcttcaatgtttgaatgatgattatataacgagtagatag
+4360612/1
CCCFFFFFHGHFHJJIJJJGHIGIIJIHIIJJJJJJIJIJJGGFGIIJJJ
@4360781/1
tatcgcaatattagaaattttcaaatattcttcgcttttgactcgacaaa
+4360781/1
@CBFFFFFHHHHHIJJJJJJJJJJJJJJJJJJJJJJJJJIGIIIIJJIII
@4361462/1
tatcgtttaacttttccagcatttctcttgctgctaattgtttcgccatc
+4361462/1
B11ADDDFHHHHHJJJJJIIJJJJJJJJJJJJJJJJJJJJIJJJJJJJJI
@5894981/1
attctccatcgttacaataagttattcggacaagttataccgaataaaaa
+5894981/1
CCCFFFFFHHHHHJJJJJJJJHIJJJJJJJJJJIHIJJJJJJJJJJJJJJ
@4858338/1
ttgcaggagatcgccagcgaacaatccttcgaggtaacctacgtggacat
+4858338/1
CCCFFFFFHHGHGIJJJIIIJJJIJJJJIJJJJJ@FHIIJJJJCFGIJIH
@2336988/1
ctatgactgtgtatcgatagctgttcacttttgg
+2336988/1
@@@FFFFFHHDFDHIIJGGACDHGGGCHIIJJ4?
@2336989/1
ctatgactgtgtatcgatagctgttcactttttggtcatgattttgaggt
+2336989/1
CCCFFFFFGHGHHJJIGIIIGGGHHIJJJJJJJIIDHIJJIJIJJGIIJF
@6888156/1
ccgggaaaagtattatgagaatatgaaatttaaaagaaaatttgaaaagt
+6888156/1
@@@DD@DDHA<ACGDE@A?<EEBCEDHICHIGIIIAFHIIGIIEGIIIC9
@4859360/1
ttgcatttttattcggcttattgtaatattcctccatagttcttacatcc
+4859360/1
CCCFFFFFHHHHHJJJJJJIJJJIIJJJJJJJJJJJJJJJJJJJJIJJJJ
@4860247/1
ttgccgacggaatttttcagcgttttgtggaactgtgaaactttgtggga
+4860247/1
CCCFFFFFHHHHHJJJJGJJJIEIJIJIIIJJIJIDGIIIHJJIJGIIGI
@4860429/1
ttgccgtgtgcccttgagaaatttgctgcctcaaaaacgtatgacaaaac
+4860429/1
CCCFFFFF?DDFHGGBBHDHIEIJGIJGIJGIGGIJJIJHIGIIGIIIJI
@4860430/1
ttgccgtgtgcccttgagaaatttgctgcctcaaaaacgtatgacaaaac
+4860430/1
CCCFFFFFHHHHHJJJJIJJIJJJJJJJIJJJJJJJJJJDGIJJJJJGIJ
@5388083/1
aaggacttcaactttgttcagttcttgcaggagatcgctagcgaacaatc
+5388083/1
CCCFFFFFHHHHHJJJIJJJJJJJJJJJIJJJJJJIJJIGIJJJJIJIJI
@3359893/1
gataaatatacctgcacacacgcatttttaaatttaaaaatttattcaag
+3359893/1
@@@DDFFFHHHHGHI@FHEHIJJJJIGIHIIHHGGHIIJAHHGGGIJIJJ
@292443/1
aagatttccaagttgtttacgactgtttaagcgactcgtgttgtttaagc
+292443/1
CCCFFFFFHHHHHIJIJJJJJIJJJJJJIJJJJJJJJJHGDHGFHHGGGG
@4862347/1
ttgcgtctttgctttggtcactttacgcgcgaaaaccattatgttttact
+4862347/1
@@<DDDADFFHDHIIGBEHHEDHHGGEHHHIEHHGIEEGCHHE@G@EHFC
@6890144/1
ccgggcccagatggcattcatgcagaaccgattaagaaaggggcagacaa
+6890144/1
CCCFFFFFBFHHGJGGIIGGIJJIJJJJIIIFHIJGHIIGGIIBGIGGGG
@4862817/1
ttgctatccttctctttgacattgcttgtggtcacttttcgcgcaaaggt
+4862817/1
CCCFFFFFHHHHHIJJJJHIGIJJJJJJJIJGIJJJJJJJJJJIGIIEG8
@6890290/1
ccgggcgttccgttggtctgattggctt
+6890290/1
CCCFFFFDHHHHHIJJDHIJIJJJJJJJ
@6890291/1
ccgggcgttccgttggtctgattggcttgtt
+6890291/1
@@@DDDDDFHFD?FAHEBEF>FFFCCBF<9B
@6408672/1
cactcccaaatacgaactggtccaaatcgagggcgccatccacgagccaa
+6408672/1
BC;DFFFFHHHHHJJJJJJJHIJJJJJJJJJIJIJJIJJJJJJJIIHHHF
@3863493/1
gtcaaatttgtatccattatcactttttgttgccgtgtgcccttgagaaa
+3863493/1
CCCFFFFFHDFHHIJHIJIIIGIJJJJJJJIIJJJHH;DDHIAGDBFDHI
@3863494/1
gtcaaatttgtatccattatcactttttgttgccgtgtgcccttgagaaa
+3863494/1
CCCFFFFFHGHHHJJIJJIJJIJJJJJJJJJJJJJGIGGIJJJJFIIIJJ
@3863495/1
gtcaaatttgtatccattatcactttttgttgccgtgtgcccttgagaaa
+3863495/1
CCCFFFFFHHFHHJJJJJIIJJJJJJJJJJJHIGEEHFFHIJJJJIJIJI
@6409043/1
cactcggccggaccgattcagcccccaccaagggaagggggcggccccca
+6409043/1
CCCFFADFHHHHHJIIBHIFGGHIJJJJJGHJIIIIHHHFDDDDBDDBD5
@1304321/1
cactggcaagtcaaagaagctagccaagagaatggcggctcacaagatgt
+1304321/1
CCCFFFFFGHHHHJJJJIJIIIJIIJJJDHIJJJIGIJB:@BEGH>CFGG
@6890844/1
ccggggctctgtgatttcttagtgtcaatagtgctgccgttacttcctca
+6890844/1
@@@DDDDDHD>CF<EFH9CH?E9??FEH@F>9CB@ACH:?FBFHIEHECF
@2865767/1
cttcaacgccaaggacttcaactttgttcagttcttgcaggagatcgcta
+2865767/1
CCCFFFFDDHHHHIIJJIJIIJJJJJJJJIHIJJJJJIJJJGIIIJJJJJ
@7406912/1
ctacgctgttgttgtggtccacccctttgttgcccgtttgccgatttagg
+7406912/1
@@CBDDDDHHBHDHHIIHGGI>@FEGHCBF?DGEG@GGG?F@6A6CFIF>
@7407054/1
ctacggaacaggcaaaactccgaaggaagccaagggctcggctgctcatc
+7407054/1
@@@DDDDDFFHBFHIJJGEEEBHIB6DHB9DHBBGIIDA6:5@BCCH;=A
@7407055/1
ctacggaacaggcaaaactccgaaggaagccaagggctcggctgctcatc
+7407055/1
BBCFFFFFHHGDHGIHIJIJJJJJIFIIEHGIEGHGGJGGEIHJGEEDCH
@2866607/1
cttcaactttgttcagttcttgcagg
+2866607/1
CCCFFFFFHHHFHGFC<<AIEHGIII
@2866608/1
cttcaactttgttcagttcttgcaggagatcgctagcgaacaatccttcg
+2866608/1
@@@D=D?DFHDCFFGBEB?:EA>GEEFCGEBGBEHIIIEGG>GC;DEHIB
@2866609/1
cttcaactttgttcagttcttgcaggagatcgctagcgaacaatccttcg
+2866609/1
CCCFFFFFHHHFHJJJIJJJJJJJJJJJJGGJJJJDIGIEIJIGHFHIJI
@2867053/1
cttcaagatatattcttcaggggatcatgaagctcgcttttcaaattctc
+2867053/1
@@?DBDDBBDH?DH<AGG>BFFH@GHC<EE<FFDEAAGHIIEDB4D???B
@2867054/1
cttcaagatatattcttcaggggatcatgaagctcgcttttcaaattctc
+2867054/1
CCCFFFFFHHHHHJIJJJIJJJJGGHFGGGHGIJJIJJJJJJJJIJGIJI
@2867055/1
cttcaagatatatttttcaggggatcatgaagctcgcttttcaaattctc
+2867055/1
CCCFFFFFGHHHHJJJJJJJJJJHIIJJJJJJJJJJJJJJJJIIJJJJJJ
@781430/1
attcacgacagtcaaaatagagagaaaatatataaagtgaaagtcaaatt
+781430/1
CCCFFFFFHHHHHIJJJIIGGIHIIIIJJIIJJJIGIDGHIHJJJJJIIE
@2339591/1
ctatggttgagtgaaaaaggtgggaaatgttgactgttgtagctgattaa
+2339591/1
@@@DFFBDHDHDDHEGIGIGAFHGGIGGHHHGGGIGHIEICDGHIJIHII
@2340093/1
ctatgtgtgtttggctagattctgtttgacattcgaaaagtaaacgtcag
+2340093/1
B@CFFEFDHFHHHJJIJIIJJJJJJJJJEIJJJJJJJJIJIHJJJJHIIJ
@782852/1
attcagcaggttttttaacagtttgaaaaccttgataaatggaacgaaat
+782852/1
@@@FFFFFHH?FDHIHGIICHCFHEEHGIDHIIIHIIHGGIIEHEEADAH
@782853/1
attcagcaggttttttaacagtttgaaaaccttgataaatggaacgaaat
+782853/1
CCCFFFFFHHFHHJJJJJJJJHJJJJJJJJJJJJJJJJJJJJJIJJJJJJ
@6410008/1
cactgaatcaaaaaattctccatcgttacaataagttattcggacaagtt
+6410008/1
BB?4ADFFHHHHHJJJJJJJJJJJJJJJJIJHIGIHGIIGIJJJJJJIFG
@2342408/1
ctattattaggcactagttattaattataatcatcaatattatctatcga
+2342408/1
B@@FFFFFHBHHHIIIJHHGIIIJJJJIJJJIJJJJJJIJJJJJJIJJJH
@294867/1
aagcacacatgttacataaatgtcaaaatttgacataatttgtggacata
+294867/1
CCCFFFFFHHHHHJJJJIJIJJIJJJJJJJJJJJJJJIJJJJHIJIIJJJ
@1306558/1
cacttatgaatgtggcataggttctgtcaaaactgttgcgactagcacaa
+1306558/1
C@CFFFFFHHHHHJJJJJJJJEHJJJIIIJJJJIJHIJJJJIJIJJJIJJ
@7974286/1
cttagtgtcaatagtgctgccgttacttcctcaagcgctggtaacgcttt
+7974286/1
CCCFFFFFHFHHHJHIJJJJJJIJJJJJJIIIJGHJJJIJIFGIIJIJJJ
@1308638/1
cactttgccagtggccgtctgctacggaacaggcaaaactccgaaggaag
+1308638/1
BCCFFFFFHHHFHIJJJHGIIGGJJJJJJJIJIJJJJJJJJJJJJJJJJI
@1309044/1
cacttttcgcgcaaaggtaaaatcgttctagacatactttatgctcttga
+1309044/1
?B@ABDEDHHHHHIJJJEGHIIJJIJIJJJJJJJJIJJJIJJJJJJJJJG
@1309045/1
cacttttcgcgcaaaggtaaaatcgttctagacatactttatgctcttga
+1309045/1
CCCFFFFFFHFHHIIEGCGHJJEGIJJIJJFGHJIHJJHJIIJJJJIJIF
@5900090/1
attgaaaaccttgtagtggattcctaatattttttagtgaacctctctaa
+5900090/1
@CCFFDFFHHHHHHIEFHGEHHHIIIIGEHIJJJJJG?DHAHHIJDIJJG
@7410696/1
ctactatcagagatcgaatgtgtgcagaatcagcactgaatcaaaaaatt
+7410696/1
CCCFFFFFHHHFFIIIIJJIIIFGIIJJJJJJJJIJJIJJJJJJJJIJJI
@7410697/1
ctactatcagagatcgaatgtgtgcagaatcagcactgaatcaaaaaatt
+7410697/1
CCCFFFFFHHHHHJJJJJJJHHFHIJJJJJIJIJJJJJJJJJJJJJJJJJ
@1309455/1
cactttttggtcatgattttgaggtactcgagggcatgatgagcagccga
+1309455/1
CCCFFFFFGHFHHJJJJJJJJGIJHIIJJJJJJJJJIJJJJJJJJJJJJG
@1309471/1
cactttttgttgccgtgtgcccttgagaaatttgctgcctcaaaaacgta
+1309471/1
;?@DDD;D<DAFAFB<8A3CFGFA>F>8C9CDF<CFFBDCGFFAEG@FBF
@1309472/1
cactttttgttgccgtgtgcccttgagaaatttgctgcctcaaaaacgta
+1309472/1
CCCFFFFFHHHHGJJIJHIIJJJJIIIIIJIJJGIJIEHJJIIGIJJIGI
@1309473/1
cactttttgttgccgtgtgcccttgagaaatttgctgcctcaaaaacgta
+1309473/1
CCCFFFFFHHHHHJIIJIJIJJIJJJJJJJJJJJJJJJJJJJJIJJJJHI
@1309474/1
cactttttgttgccgtgtgcccttgagaaatttgctgcctcaaaaacgta
+1309474/1
CCCFFFFFHHHHHJJJJIIJJJJJJIJJJJJJJJJJJJIJIJJJJJJIII
@4864531/1
ttgctttggtcactttacgcgcgaaaaccattatgttttactaatttttc
+4864531/1
CCCFFFFFHHHHHJJJJJJJJJJIJJJJJJJJJJJIJJJJIJJJJJJJJI
@2344818/1
ctattgtgtgttacttgaatccacccttctggaagaacgtcgaagtggtt
+2344818/1
BBBFDFDEFFFHHJJJJJJJJJIJJJJIJJJJJJJJIIJDHHFHHFHHHI
@3869624/1
gtcaatgttattctaaaaagaagactgctaaacgttaaattttaaaagcc
+3869624/1
@@?DFFFFHHHHHIIJJIJIGIEHIIIIJJJGFHFGIJIJJJJJJJJJII
@3869663/1
gtcaatgttttttcttcgatgtccacgtaggttacctcgaaggattgttc
+3869663/1
@B;DFFFDFHHHGIIJJJIJJHIIJJIHIIGHIIJJJJIJJGGJJIJHII
@3869664/1
gtcaatgttttttcttcgatgtccacgtaggttacctcgaaggattgttc
+3869664/1
C@CFFFFFHHHHHJJJJJJJJIIJIJJHHJJIJJJJIJJJJJJIJJJIII
@6896485/1
ccggtggccaccagatcgttgttaaggaacacgcggtagcggaagattgg
+6896485/1
BCCFFFFFHHHHHJJIJJHIIHJJJJJJJJJIJIJJBBGIIJGHHEHHFF
@5902673/1
attgaagttcgtattatttcctcgaaatcaataatgcaatgtgtttaaat
+5902673/1
CCCFFFFFHHHHHJJJJJJJJJIJJJJJJJJJJJJJIJJJJHIIJJIJJJ
@4364193/1
tatgaatgtggcataggttctgtcaaaactgttgcgactagcacaacaaa
+4364193/1
CCCFFFFFHHGHHJJJJGIIJJJJJJJJJJJGJJJJJIIJJJIJIJJJJI
@4364194/1
tatgaatgtggcataggttctgtcaaaactgttgcgactagcacaacaaa
+4364194/1
CCCFFFFFHHHHHJJJJEIIJJHJIJJIJJJGJJJIJIJJJJJJJJJJJI
@6413064/1
cactggcaagtcaaagaagctagccaagagaatggcgg
+6413064/1
@@@FD?DFGDHDHJEIEHGGHHIIIIGIIJIIIGEGHB
@6413065/1
cactggcaagtcaaagaagctagccaagagaatggcggctcacaagatgt
+6413065/1
@B@DFFFFHHFHHJJIGJJJIJJIJJJJFIJJJIJGJJB:ABF@G>@F>7
@5398234/1
aagtgactcccgaacaagccaatcagaccaacggaacgcccggagcggct
+5398234/1
@@CDDEFFHHHHHJIIJJJJIIHIIIIJJJJJJJIGIEIJJJIEEHFFC?
@5398235/1
aagtgactcccgaacaagccaatcagaccaacggaacgcccggagcggct
+5398235/1
BCCFFFFFHHHHHJJIIFIIGIIJIIJJJFIIGIIJJGIIIJGHHGEFA3
@789049/1
attcctccatagttcttacatccttgtttatttccctttttgtggagagg
+789049/1
CCCFFFFFHGHFCGHJGIJJJJJJJGHHJ>DHHEHIIJJJJGF@BGHDF?
@2871049/1
cttcaatgtttgaatgatgattatataacgagtagatagctttagaggta
+2871049/1
CCCFFFFFHHHHHJJJJJJIJJJJJJJJJJIJFGHIGIJJJJIJIIJJHH
@3364820/1
gatatcagccgctccgggcgttccgttggtctgattggctt
+3364820/1
CCCFFFFFHHHHGJJIJIIGAHGIIGIIICDHIIJIGIGHJ
@7412138/1
ctactcgttatataatcaccattcaaacattgaagccagatcgataaaaa
+7412138/1
CCCFFFFEHHHHHJJJJJJJJJJJJJJJJJJJJJJJJJJJJJIIJJJJJJ
@2871272/1
cttcaattacacaaattagtacaactcctccaaaccttgcaaattttcaa
+2871272/1
CCCFFEDFFFFFFJJGIBDFGGHIGIIJGGGHJJJIIIIIJJJJJJJGGG
@2871273/1
cttcaattacacaaattagtacaactcctccaaaccttgcaaattttcaa
+2871273/1
CCCFFFDFHHDFHJIHJIGHJIJJGGJIHJJJJJJJGHIJJJJJJJJJJI
@1800137/1
cctaaactcacttttttccgaaaaaatatcgcaatagctcaaaagggaac
+1800137/1
CC@DFFDDFFDHHJJJJHJGEHIJJGGIJJJIJJJIIJIJJIJJIIIIIE
@1800138/1
cctaaactcacttttttccgaaaaaatatcgcaatagctcaaaagggaac
+1800138/1
CCCFFFFFHHHHHJJJJJJJJIJJJJIJIJJJJJIJJJJJJJJJJJJJJJ
@6897830/1
ccggttgcatatttgcaaaagcatggctgacctataattggcatgccggc
+6897830/1
CCCFFFFFHHHHHJJJBHHJIIJJJJJJJIJJGIJJJJJIJJJJJJJIIG
@296793/1
aagcattggtggcgattggtcaatgttttttcttcgatgtccacgtaggt
+296793/1
CCCFFFFFHFHHGJGIJIJFHIJJJIJJJJJIJJIJIJJJJJJJJFHJJI
@296989/1
aagccaaattgctctactctcaagaaatggcctccatgccgagcaagact
+296989/1
CCCFFFFFHHHHHJJJJJJJJIJJJJJHIIJJJJJJJJJJJJJJIJJJJJ
@5400237/1
aagttgggcaaccagcagtcccacaaagtttcacagttccacaaaacgct
+5400237/1
@CCDFFFFHHHHHJJJJJIIJJJJJJJJGIJJJJJJIJJJJIJJJJJIJI
@7412227/1
ctactctcaagaaatggcctccatgccgagcaagactcccgtcagcgtcc
+7412227/1
CCCFFFFFHHHHHJIJIIJJJJJJJJJJIJIJJIJJIJJJJJJJIIJIJJ
@7978653/1
cttatattctaaatacgagaacgttcatgaaggaaagttgagtcatttga
+7978653/1
@@CDDFDFGFHHHGHIEGIBHIDFGGIIIGIIJGIIG9DFIIDGIJIJEG
@3365882/1
gatattttttcggaaaaaagtgagtttaggatatcttacgttctggcaac
+3365882/1
CCCFFFFFHHHGHIJJJJJIFGHIHIIIJJJIJJJJJJJJIJJJJJJJJJ
@2349236/1
ctcaaaatcatgaccaaaaagtgaacagctatcgatacacagtcat
+2349236/1
@@@DDDDDBBFFAFII@CFFI3<<AEA;BDGCGEFCF6B?BB?9DD
@2349237/1
ctcaaaatcatgaccaaaaagtgaacagctatcgatacacagtcat
+2349237/1
CC<DFFDFHHHHHJIJJJIJJEFHIJJJJJJJIJJJJIEGIJJEII
@2349238/1
ctcaaaatcatgaccaaaaagtgaacagctatcgatacacagtcat
+2349238/1
CCCFFFFDHHGHGJJJJJJIJFHIJJJJIIIJGGIJJGIIJJHIJI
@6414740/1
cacttaagcacacatgttacataaatgtcaaaatttgacataatttgtgg
+6414740/1
C@@FFFFFHGHFDIJIHHJIJJIGIJIIJGIIJJJJIIJIJIJJGGGGGC
@3872854/1
gtcacattttgtggttctttaacgaaatgtcaagagcataaagtatgtct
+3872854/1
CCCFFFFFHHGHHJFIGIIJJJIJJJJJJJJJJJJJJJJJIJJGHIJHIJ
@791642/1
attcgatctctgatagtagatggtaactgttcaaattcctcttcctcacg
+791642/1
@BCFFEFFHHHHHJIJHIJJJIJHIJJIJJJJJJJJJJJJJJJJJJJJJG
@791643/1
attcgatctctgatagtagatggtaactgttcaaattcctcttcctcacg
+791643/1
BBBFFFFEHHHHHJJJFGHJJJJHHIIJJIIJIJJJIIGJJJJJJJJJIH
@6415455/1
cacttattgcgtctttgctttggtcactttacgcgcgaaaaccattatgt
+6415455/1
8??=DDDBAFF?FFFE:C@H:<CACE?FGI@>GFDD:::;<@EEFFFFFF
@5907636/1
attgatttcgaggaaataatacgaacttcaattacacaaattagtacaac
+5907636/1
CCCFFFFFHGHHGJIJJJJJJJIJJJJIJJJJJJJJJJIJJJIIGIIJJJ
@4871418/1
ttggcttccttcggagttttgcctgttccgtagcagacggccactggcaa
+4871418/1
@@?DDBEBHDDFFGHIEHEHHIJJIIJJIIIIGGIIGIEGGGIGEGEHDG
@5401750/1
aataaacaaggatgtaagaactatggaggaatattacaataagccgaata
+5401750/1
CCCFFFFFHHGFHIHIJJIJIHJIJEHIHGIICIIJJJGIIIIJIIDHIJ
@297653/1
aagccctcttaaattgccatccagttgctgggcaaccaacgttcttttat
+297653/1
B@?DFFFFHHHHHJJJJJJ:HHIJJJJJJJJJJJJJJJJJJGHJJJJJJJ
@5909244/1
attgcccatcactttgtcatcgaacgatgtcaccacctgattggtgatat
+5909244/1
CCCFFFFFHHHHHJJJIJJJJJJJJJJJJJJJJJJJJJJJJJJJIJJJIJ
@5403157/1
aataaagtgtactttattgaaaaattagtaaaacataatggttttcgcgc
+5403157/1
B@BDFFFDDHHHGJJJJJIJJIJIJBHHHGGIJIIHIIJJJGHIJJIGEH
@7980471/1
cttatcgatgcattgaaacgcaaactgacgtttacttttcgaatgtcaaa
+7980471/1
CCCFFFFFHFHHHJJIJJIIDGHIJJJJJJJJJJJJJJJJJJJJJHIJIG
@7413687/1
ctactgtacaactgtttacctgtgtatgataaataaacttttttcgggtt
+7413687/1
C@CFFFDDHHHHGJGHIGIJJIHHHHJJJJJJIGIJJGIIGJJJIGJG?B
@7413688/1
ctactgtacaactgtttacctgtgtatgataaataaacttttttcgggtt
+7413688/1
CCCFFFFFGHHHHJFHHHHJIJHGHHGJEIEHIJIJIHEHJJGIIIIJIJ
@7413689/1
ctactgtacaactgtttacctgtgtatgataaataaacttttttcgggtt
+7413689/1
CCCFFFFFHHHHHJHJJIJJIJHJHIJJHHIJJJJJJJIJJJJJJIJIEH
@7413690/1
ctactgtacaactgtttacctgtgtatgataaataaacttttttcgggtt
+7413690/1
CCCFFFFFHHHHHJHJJJJJJJFHHIJJJJJJJJJJJJJJJJJJJJJIGI
@298859/1
aagcgttaccagcgcttgaggaagtaacggcagcactattgacacta
+298859/1
BC@DFDDFHHHHHIIJJJIJJJIIGHGIJJJIIEAEDHIIIGFGGAH
@5403892/1
aataaatcctgtagaatatcgtttaacttttccagcatttctcttgctgc
+5403892/1
@@@DFFFFHFGFFHDHEHGHIIIJIG@FIIIGIJGIIGIEIGGHIGIICG
@5403893/1
aataaatcctgtagaatatcgtttaacttttccagcatttctcttgctgc
+5403893/1
CCCFFFFFHHHFHJJJJJJIIFHIJJIJJJJJJJJJJJJJJJJJJIJJJI
@3874623/1
gtcacttttcgcgcaaaggtaaaatcgttctagacatactttatgctctt
+3874623/1
;?;:=B?DHHAAHBGFB9@:?FHI<DE?DBDCCGBBFGFG@G>BFG9FFH
@3874624/1
gtcacttttcgcgcaaaggtaaaatcgttctagacatactttatgctctt
+3874624/1
@@CFFFFFHHHHHEDHIII:CFHIDFGGHIIIIIIIGIIIIIGIGIIIGI
@3874625/1
gtcacttttcgcgcaaaggtaaaatcgttctagacatactttatgctctt
+3874625/1
C@CFFFFFHHHHHEGJJJIEEHIJIHIIIIJJIIIJIJJJJJJJJIIJJJ
@3874626/1
gtcacttttcgcgcaaaggtaaaatcgttctagacatactttatgctctt
+3874626/1
CC@DFFFFHHHHHJJJJJIBHIJJJJIIJJJJJJJJJGJJJJJJJJJJJI
@3368766/1
gatcgataaaaaaatatcgcaatattagaaattttcaaatattcttcgct
+3368766/1
<?@DDDDD?<BBFIEF<EBACGAFFIFB?FFF9?49?DG<DD@DFEBEBI
@2353300/1
ctcaaagcagattagtaaacatgatgctgcatacaatgcattaaagctgc
+2353300/1
?@<DDDDBFFBDFDBHHGIGDEB?AC:ABEHBHCFHEEH@DFBHBHEEFF
@6416995/1
cactttacgcgcgaaaaccattatgttttactaatttttcaataaagtac
+6416995/1
@@;DFFFFHHHHHHIJJJJJJJJJJIIJJJIIJHIJJJJJIGJJJJJDHI
@299241/1
aagctatacaagtggtcgatattgttttacgttgtgctccttcacaaaat
+299241/1
?1;ADDDBHDFDFGG:CFGHBHGIHHGEG4EEBDC@F@CBBGGIFEEE?H
@299242/1
aagctatacaagtggtcgatattgttttacgttgtgctccttcacaaaat
+299242/1
CCCFFFFFHHHHFIGHHHIIIJIJHIIIJIIGIJDGGHIIJJJEH@FFFG
@299420/1
aagctatctactcgttatataatcatcattcaaacattgaagcc
+299420/1
CCCFFFFFHHHHHJIJJJIJJJJJJJJJJJJIJJJJJJJJJJJJ
@6417905/1
cacttttcgcgcaaaggtaaaatcgttctagacatactttatgctcttga
+6417905/1
CCCFFFFFHHHHHJJJJFFHIJJJJIJJJJJJJJJJJJJJJJJJJJJJJG
@300141/1
aagctgcaaaacataaaggagatcctgtaacacaaagttctcaacaacca
+300141/1
CCCFFFFFHHHHHJIJIHIIIIJIJJJIIJJJJJJJGHIJIJJJJJJJJJ
@793644/1
attcggacaagttataccgaataaaaaaggaaaactaaaggatttctcaa
+793644/1
=@@BADD@FHB2AAAA<AE?F?CECEB@@=DBBHD<?BDD<DH@88====
@6418391/1
cactttttgttgccgtgtgcccttgagaaatttgctgcctcaaaaacgta
+6418391/1
CCCFFFFFHHHHHJJFHFHIIJIIIJJJJJJJIHIIJJJIJJGIJJJJIJ
@4876836/1
ttggtttatcctctactgtacaactgtttacctgtgtatgataaataaac
+4876836/1
BCCFDFFFHHHHHJJJJJIJIJJJJJJJJJJJJJIJJJJJJJJJJJJJJJ
@2877951/1
cttcagagaatcacaaaactcatgatacttttcaaattttcttttaaatt
+2877951/1
@@@DDB;AFHF:CEHGBD?FCHHC@<A9<AFH?<C@F>FFCDDBGHABBG
@2877952/1
cttcagagaatcacaaaactcatgatacttttcaaattttcttttaaatt
+2877952/1
CCCFFFFFHHHHHJJJJJJIJIJJJJJJJJJJJJIJJJJJJJJJJJJGIJ
@4369106/1
tatgtctcgaaagactttgactttttactatttttgtatgcacaaaattc
+4369106/1
@CCFFFFFFAHHFEHBHHDBFDHIIIEHIGIIIIIGFBDGHIIIIIIIII
@4369107/1
tatgtctcgaatgtccaggacttcgcacataaactctatcacaggttgcg
+4369107/1
CCCFFFFFFFHFFFHIGGI=GHIIIIIIGHGIIIIIIIIIIHGGIBGGHG
@4369338/1
tatgtgtgtttggctagattctgtttgacattcgaaaagtaaacgtcagt
+4369338/1
@@@FFDDDHHHHGEGGGIGIBHEBHIEBDHHJ?E@FE?BGDB9BFG;BDH
@3369645/1
gatcgttgttaaggaacacgcggtagcggaagattggctc
+3369645/1
CCCFFDFFHFHHHJJJJJJJJJJGGIIJJGIJIJJIIJJG
@4369531/1
tatgttgtttacttcatttgaatctatggaagttcgtattattcctcgaa
+4369531/1
BBCFBDEFHHGHHIIGHIIJIJJIJIIJCHIIIIJJGHIIJJIJJEHGIJ
@3878012/1
gtcagcgtcctccaggagttgctgagccgtcgcggcatcactcccaaata
+3878012/1
CCCFFFFFHHHHHIJJIJGIJJJJJJJJIHJJJJGGGHIGH7AEHCFDDE
@5914135/1
attggatctatgactgtgtatcgatagctgttcactttttggtcatgatt
+5914135/1
CCCFFFFFHHHGHJJJHIHHJJJJJJJJJJJJJJJJJJJJIIHIIJJGHI
@3371486/1
gatgaaatgagtttgaggaaggagtcgccaagggtttccagacgttccag
+3371486/1
C@CFFFFFHHHHHIJJJJJJJJIJBFHIHBHHGJ8BGAHGHBFD?CEHCB
@7418506/1
ctagaacgattttacctttgcgcgaaaagtgaccacaagcaatgtcaaag
+7418506/1
CCCFFFFFGHHHHJJJJJJIJIJJJJJJIGIIJJJJJIIIJIJJIHJJJJ
@1323569/1
cagaacgtaagatatcctaaactcacttttttccgaaaaaatatcgcaat
+1323569/1
CC@FFFFDHHHHHJJJJJJJIJJJJJJJJJJJJJJJJJJJJJJJJIJJJJ
@5914900/1
attggcactggcaagtcaaagaagctagccaagagaatggcggctcacaa
+5914900/1
CCCFFFFFHGHHHIJJJJGIIJGIIBGGEGHGGGHEGIIIIEH:;@FECH
@1807829/1
cctacgtggacatcgaagaaaaaacattgaccaatcgccaccaatgcttg
+1807829/1
CCCFFFDFHHHHHJJJJJJJJJJJJJJJJJJJJJJJFHIIIJJJJJJJJJ
@303354/1
aaggaatccagggtacttcaagaccatcacactaccacgtcttgtgggac
+303354/1
@??DDDDBHFHHFEFHIIIIIGGGIIIIGIIIIIHIIFIBFHIIIFIFIE
@7986207/1
cttattgtaatattcctccatagttcttacatccttgtttatttcccttt
+7986207/1
@@@DBDBBFH>BFGBHGGI;CCGIHGIIGIHIIIGI<:EH4?GH9@F4DH
@7986208/1
cttattgtaatattcctccatagttcttacatccttgtttatttcccttt
+7986208/1
CCCFFFFFHHHHHJJJJIIJIIJJJJJJIJJJJJJJJJJJIJJJJJJJJJ
@4373051/1
tattacctctaaagctatctactcgttatataatcatcattcaaacattg
+4373051/1
CCCFFFFFHHHHHJJJJJJJJJJJJJJJJJJJJJJJJJJJJJJJJJJJJJ
@4879925/1
ttgtatcacttattgcgtctttgctttggtcactttacgcgcgaaaacca
+4879925/1
CCCFFFFFHHHHHJJJJEHGIJJJJJIJIHGIIJJIIGGIJIJJJJJHHH
@5410447/1
aataaggatttctagggtagccttggctgcgtcagatttggcttgctttt
+5410447/1
CCCFFFFFHHHHHJJJJFHIJJJJJJJJJJJGIHIGIIJIJIIID@DHIJ
@1327384/1
cagaaggggtaaccgcaaggggcacggaccacttcacggaaatctaccga
+1327384/1
CCCFFFFFHFFHHJIIJJJJJJIJJJJJJJJJJJJJJJIJJJHHHHHHFD
@1809964/1
cctagatattgtagtagtccaatgtagagttggtaaatattcgaaaaaaa
+1809964/1
@C@DFFDFDHFFHIFGGFGHGIHIFHHFHHHGICDHIFGHGGIIIJJIIJ
@4374544/1
tattatgctcacttggtggcctttagggctcgttatcacttggtagaaaa
+4374544/1
CCCFFFFFHHHHHJJJEHGIIJJJJIJJIJJIFIIJJIJJJIJBGGGJJJ
@4374721/1
tattattaggcactagttattaattataatcatcaatattatctatcgat
+4374721/1
??@DDFFFFHHFHIIIHHHJIJIIJIJJJJJJJIIJJIIGJJIJIJJJHJ
@4374890/1
tattattcctcgaaatcaataactcgacaaaaattgttcccttttgagct
+4374890/1
@CCFFFFFGHHFFIIJGHIIJJJGIGGIIJJJJJJIJJJJJJGHJGGIIJ
@5920416/1
attgtctacgagcaataccgatagacaaagactgaaattgagaaaaaatg
+5920416/1
?@1=BDFFHHHHGJJGIIJIIIIJIJJJIIIJJJIJIIJGIJJIGGJIII
@796988/1
attcggtttttcagtttctagcgcatttgaaaaattagatgccagaatct
+796988/1
CCCFFFDDHHHHHJHIJJJJJIJJJJJIJGIJIJIJJJJJJIIHIJJGGG
@5920854/1
attgtgaggagggagcatttatttgatgcaaagtatagaggttgtaccca
+5920854/1
CCCFFFFFHHHHHGIIIJJJHJJJJIJJJJJJJCGIIJJJJGHIIJIJJJ
@2360157/1
ctcaacaacaacaacccacttggggcagacaaacagctccacaacagcaa
+2360157/1
CCCFFFFFHHHHHJJJJJJJJJJIIJJJJJJJJJJGIIIJJJJJJJHIJJ
@797665/1
attcgttctacatatgaaacatgtcagttatatattcacctttatatgtc
+797665/1
@BBDFFFFHHHHHJIIIHIJGGIJJJJEHHIJJJJIEIJJIEGIGIJGFF
@1331836/1
cagaattacaggaaatggataatta
+1331836/1
:8?BDBDDFDDF:2?ABA<:A:?33
@6903597/1
ccggtttgttctgaaacaaacatcactgtgatgaaaaataaaaaaaaaat
+6903597/1
@@@DDDDD?FFHHGGIIBGIGDHHEHCFFHBFHIIIIIGGGGIGIIIIFC
@2884055/1
cttcatagggaattgctgtaaatctgaataaacaaatgcatcgtgcacac
+2884055/1
CCCFDFFFHHHHHJJJIIIIJJJJJJJJJJJJJJJJJIJIGJJIIIJJJJ
@306234/1
aaggacttcaactttgttcagttcttgcaggagatcgctagcgaacaatc
+306234/1
CCCFFFFFHHHHHJJIHIJJJJIIJJJJJIIJJGIIJJIIJJJJJJJIJI
@306235/1
aaggacttcaactttgttcagttcttgcaggagatcgctagcgaacaatc
+306235/1
CCCFFFFFHHHHHJJJJJJIJHIJJJJJJJGIGIIHJJJJJJJJJJJJJI
@306236/1
aaggacttcaactttgttcagttcttgcaggagatcgctagcgaacaatc
+306236/1
CCCFFFFFHHHHHJJJJJJIJHIJJJJJJJJJJJJIJJJJJJJJJJJJII
@2361252/1
ctcaaccatagctttctcagcgtgtttaatttcgttccatttatcaaggt
+2361252/1
CCCFFFFFHHHHHJJJJJJJIJFHGHIGHIIJDIGIGHEIIGHGGGIJI?
@3375548/1
gatggcgccctcgatttggaccagttcgtatttgggagtgatgccgcgac
+3375548/1
@@@FFFFFHHHHH@GIIII>GIIIDHIIHGIIIIIIEIDGGIIIIIIIHF
@1334168/1
cagacaaacagctccacaacagcaacatcaaactgttcccccacaac
+1334168/1
@CCFFFFFFHFDHJIJIJJIGIEIJJIJJJJGIIIIIJJJJIIIGGH
@7426683/1
ctagattctgtttgacattcgaaaagtaaacgtcagtttgcgtttcaatg
+7426683/1
C@CFFFFFDHFHHIIIIIJGJIJIJJEHIJJJHIJJGIJJJJHIJJJJII
@4883244/1
ttgtggaactgtgaaactttgtgggactgctggttgcccaacttggtaat
+4883244/1
BCCDFFFFHHHDHJJJJJJJEHHIIJGJIIIIIGIJJJJJJJJJJJHHJJ
@7427799/1
ctagcacaacaaaaaagatggcgaaacaattagcagcaagagaaatgctg
+7427799/1
?=?DDFFFHHHHGJJIHIJIGFIGGHGHIJJIJJJIGIHIIIIIIIHIJG
@799103/1
attctatcggcctttcttctctttgccgtattttattttgtaaggtgagg
+799103/1
CCCFFFFFHHHHGJJJIJIIIGIJJJJJIGHJJJJJJJJIIJJJJDGHIJ
@4377319/1
tattgatttaattttgacatgttagaatgccctattgaaaaccttgtagt
+4377319/1
B@@FFDFFHHHHHJJGGIJIIIJJJJJJJJJJJJJJJJJJJJJJJJJJJF
@2364252/1
ctcaagaaatggcctccatgccgagcaagactcccgtcagcgtcctccag
+2364252/1
CCCFFFFFHHHHHJIJJJJJJJJJJIJJJJJJJJJJIJJIJJIJJJJJJJ
@800004/1
attctcgtgacttttctcccctgttcttaaataaggtgtactttattgaa
+800004/1
@@@DDDDDFDFDFHIADCHHI;1AHBBH@HHAGIEC1??FHIHIGIICHI
@307635/1
aaggattgttcgctggcgatctcctgcaagaactgaacaaagttgaagtc
+307635/1
CCCFFFFFHHHGHJJJJJJJJIJJJJJJJJJJJJJJJJJJJJHHJJJJIJ
@7429929/1
ctagccaagagaatggcggctcacaagatgtggcaatccttgcaggattt
+7429929/1
CCCFFFFFHHHHHIIIIIIA:??FBF;D<D?BG;;F;DHFFCADAHADGH
@4380891/1
tatttgtacatgaagttgtctgcccctttcttaatcggttctgcatgaat
+4380891/1
@;BDFFFFHHHHHJJJIJJJIJJJJJJJJJJJJJIJJJIIIJJJJJJJJI
@7430569/1
ctagcgaacaatccttcgaggtaacctacgtggacatcgaagaaaaaaca
+7430569/1
@CCDFFFFHGHHDGIJJIJIICFGIGGDHHBFHIJIJFIHIJJJJJJIJI
@7430632/1
ctagcgatctcctgcaagaactgaacaaagttgaagtccttggcgttgaa
+7430632/1
@CCFFFFFHHGHGIJJJJIJJJJJIJJJJJJJGJJJFGHIJJJIJIIJJI
@1815518/1
cctcaaaaacgtatgacaaaactatagagaaaccagaattacaggaaatg
+1815518/1
CCCFFFFFHHHHHJJJJJJJJJJJJJJJIIJJJJJJIJJJJJJJJJIJJI
@7431451/1
ctagctcttcctttcgattgaacataggatctgtagtccatcgggcagtc
+7431451/1
C@CFFFFFHHHFHIIIJJIGHIJJJGGEIJJIJIIGFHIIIIIGIJIHHI
@7431937/1
ctagcttctttgacttgccagtgccaatttcgcggaatttcaacacatga
+7431937/1
CCCFFFFFHHHHHJJJIJJIJFHIIJJJJJJJJJJIJJJJIIJJJHGHJI
@2886657/1
cttcatctgttaacttcgtagctcctttaaaagacatttgtgctgaaaag
+2886657/1
CCCFFFFFHHHGHJJJJJIIJJJJJJIJJJJJJJJJJJJJIIJJJJJJJI
@801423/1
attctggtttgtctatagttttgtcatacgtttttgaggcagcaaatttc
+801423/1
CCCFFFFDFHHHHJJJJJGHJJGJJJJJJJJJJJJJJJIJIJJJJJIJGH
@2365057/1
ctcaagcaaagtattatttcagatttttcagcattcaatttatttgttat
+2365057/1
B=?DFFFFHHHCFHIHJIJJJJIIJJJJJIJJIJIJIIIIJJJJJJGIGI
@7993607/1
cttcaacttcgttcagttcttgcaggagatcgctagcgaacaatccttcg
+7993607/1
@CCFFFFFHFGHHJJJJJGJIGJIIJIJGGIIIJJJJIJIIJIJHGGIIE
@2887174/1
cttcatgattgaaaatttgcaaggtttggaggagttgtactaatttgtgt
+2887174/1
CCCFFFFFHHHHHJJIJJJJJJIJFHIJJJJJHIHIIJGIJIJJJJJIIG
@5422108/1
aatcaatcaatttgcctcgaaatctaaggttatattacttttatgaatcg
+5422108/1
CCCFFFFFHHHHHJJJJJJIJJJJJJJJIHIJJJJJJIJJJJJJJB?BGG
@1816757/1
cctcaagcgctggtaacgctttatcgggttctgctaagtggtaagtagaa
+1816757/1
CCCFFFFFGHHHHFHIIIJIJJIJJJHJIJJJJJJJJIBGIHIJJIIJJJ
@4383934/1
tcaaaattttgcaggttatgtggcattttgacatttatgtgacataattt
+4383934/1
BCCFFFFFHHHHHJJGHIIIHHJJJJJJJJJJIJJJJJJFIJJJJJJJJJ
@5423591/1
aatcagcactgaatcaaaaaattctccatcgttacaataagttattcgga
+5423591/1
CCCFFFFFHHHHHJJJJJJJJJJJJJIJJJIHJJJJJJJIJEIIJJJJJJ
@5423592/1
aatcagcactgaatcaaaaaattctccatcgttacaataagttattcgga
+5423592/1
CCCFFFFFHHHHHJJJJJJJJJJJJJJJJJJIJJJJJJJJJIJJJJJJJJ
@7994245/1
cttcaagatatattcttcaggggatcatgaagctcgcttttcaaattctc
+7994245/1
?@;1DD>?>??AACFFFECEC?A:8F@HFHA??FG<FDFIF@FFBG<???
@7994246/1
cttcaagatatattcttcaggggatcatgaagctcgcttttcaaattctc
+7994246/1
CCCFDFFFHHHHHJJIGJJJJIJJGHHIJJIJIJJJJJJJJIJGIJJJJJ
@7994247/1
cttcaagatatattcttcaggggatcatgaagctcgcttttcaaattctc
+7994247/1
CCCFFFFFHHHHHJJJJJJJJJJJJIJJJJJJJJJJJJJJJJJJJJJJJI
@4385021/1
tcaaattcctcttcctcacgaggacactctaataataaatcctgtagaat
+4385021/1
CCCFFFFFHHHHHJJJJJJJJJJJJIIJJJJJJJJJJJJJJJJJHIJJJJ
@1339992/1
cagactctcagcttcaacgccaaggacttcaactttgttcagttcttgca
+1339992/1
@C<DFFFFHHGHHJJJJJIJJIGIJJJJJJJJJJJJJJIJIIJFJJJIJJ
@1340249/1
cagactggtcccacacaacagactggtcccacacaacagactggtcccac
+1340249/1
CC@FFFFFHHHHHJJJIJJIEHIJJIIJIJJJIJJJIIIGIJGGBDHIIJ
@311629/1
aaggttttcaaactgttaaaaaacctgctgaatgtgcgccaattgagttt
+311629/1
@BCFDDFFHHHHHJJJJJJJJJJJJIIJJJJHIJHIJJJJJJJJIJJBFI
@311632/1
aaggttttcaatagggcattctaacatgtcaaaattaaatcaatatggcg
+311632/1
BCCFDDFFHHHHHJJJJJJJJJJJJJJJJJJJJJJJJJJJJJJJJJJJIJ
@5927630/1
atttaacgtttagcagtcttctttttagaataacattgacattctataaa
+5927630/1
CCCFFFFFHHHHHJJJIJJJIIJJJJIJJJJJJJJJJJJJJJJJJJJJJJ
@5928631/1
atttaagaacaggggagaaaagtcacgagaatttgaaaagcgagcttcat
+5928631/1
?B:BDDFFHHHHHJJGIIJJIIEHIIIJJEHJJJIJJJJJJJJJJJJIIF
@5928827/1
atttaagaggcttttaaaatttaacgtttagcagtcttctttttagaata
+5928827/1
CCCFFFFFHHHHHJJJJIJJJJJIIJGGIJJJIIFGIEIIJIJJJJIIJJ
@5928828/1
atttaagaggcttttaaaatttaacgtttagcagtcttctttttagaata
+5928828/1
CCCFFFFFHHHHHJJJJJJJJJJJJJJJJJJJJJIJJJJJJJJJJJJJJJ
@3380652/1
gattcagcccccaccaagggaagggggcggcccccatcccaacagaaggg
+3380652/1
CCCFFFFFHHHHHJJJJJJIJJIIJIIJJFDDDDDDDDDDDDDDDDDCDD
@6908721/1
ccgtcggcaagaagttggccgatttgcagactctcagcttcaacgccaag
+6908721/1
CCCFFFFFHHHHHJIJJJJIJIJJJJJJJJJJJJJJJJJJJJJJEHIJJJ
@6910390/1
ccgtgaagtggtccgtgccccttgcggttaccccttctgttgggatgggg
+6910390/1
?@@4ADDDHFFFHGEDGIIIIDGE@GI@FGGIIIIIGIHGHEHE2CGGII
@1344943/1
cagagatcgaatgtgtgcagaatcagcactgaatcaaaaaattctccatc
+1344943/1
CCCFFFFFHHHHHHIHIJJIJJJJIJIJJJJJJJJJJJJJJJJIIJJJJI
@7998580/1
cttcaattacacaaattagtacaactcctccaaaccttgcaaattttcaa
+7998580/1
@@?D?DDBAAFHDII<AG<<<CHDFEFGHDGGHIEIEIHGGGGBGHI@GH
@6432438/1
cagaacccgataaagcgttaccagcgcttgaggaagtaacggcagcacta
+6432438/1
CCCFFFFFHHHHHJJJJJJJJJJJJIJJJJJJJJIJDFGHHIIJJDFG>C
@6432866/1
cagaacgtaagatatcctaaactcacttttttccgaaaaaatatcgcaat
+6432866/1
CCCFFFFFGGGFHIJGIJJJJJJIJIJJJJJJIIIIJJJJJJGIGGEIII
@4387658/1
tcaagatatattcttcaggggatcatgaagctcgcttttcaaattctcgt
+4387658/1
CCCFFFFFHHHHHJJJJJJJJIJHIJJJJJJJJJJJJJJJIJJJJJJJJJ
@2369519/1
ctcaatcgcaacagacatctacgaacgtctacagttatcctccagttcct
+2369519/1
CCCFFFFFHHHHHJJJJJJJJJJJJJJJJJJJJJIIJJJJJJJJJHIJJJ
@1822707/1
cctccaaaccttgcaaattttcaatcatgaagcaagattttacctgaaca
+1822707/1
CCCFFFFFHHGHHJJJJJJJJIJJJJIJJJJJJJJJIJJJJJJJJJGIJI
@5426486/1
aatccttcgaggtaacctacgtggacatcgaagaaaaaacattgaccaat
+5426486/1
CCCFFFFFHHHHFHIJJIJJJGGIIJJJIJJJGIHIJJJIJJJJJJJJIH
@4890766/1
tttaaaggcggcatcagaataatggaatggataggaataattcccaaaag
+4890766/1
BCBFFFFFHHHHHJJJJJJJIJIJJIJJJJIIJJJIJIGIJJIJJJJJIG
@8001966/1
cttcacggaaatctaccgacagagaggttatccttgggggaagaagccaa
+8001966/1
@CCDDFFDHFHAHGIIGGAGGGGGEGIBFAHGGIIIIIIIIGIGGHHHHG
@316120/1
aagtgaccaaagcaaagacgcaataagtgatacaagaaaatatacagact
+316120/1
B@CDDFFFHHHHHJJJJJJJJJJJJJJGGHJIJJIIGIJJIJIJJJIJJI
@807221/1
attgaagttcgtattatttcctcgaaatcaataatgcaatgtgtttaaat
+807221/1
CCCFFFFDHHHHHJJGIJJHIJJJGJJJJJIJJJJIJJIJJJIIJJIIGI
@1824603/1
cctccatgccgagcaagactcccgtcagcgtcctccaggagttgctgagc
+1824603/1
CCCFFFFFGHHFHIJJJIJJJJJJIIJJJJGGIJJJJJIGHFHIIIJHGG
@4389780/1
tcaatctgtaagacctagtcaatggaaaatgatgctcaatattgatgtgt
+4389780/1
CCCFFFFFFHFHHJJJHJHHHIGGIGIIJIDIHGIGGHICGIIIIHGFHF
@6435359/1
cagaagatgatggtatataagatgcaggaattggaggaggagggtacgaa
+6435359/1
CCCFFFFFHHHHHEHIJJJJJIJJJIJJGIIJJJGHJEFHFHIJ?FGHHG
@1351850/1
cagagtttgggccattgcttgttttgcaccacaacgtaccgtcagagaag
+1351850/1
B@;DDDEFHHHHHJJJJJJJJIJJJJJJJJJJJJJJGHJHIIJJJJJJJJ
@4894131/1
tttaaatttaaaaatgcgtgtgtgcaggtatatttatcacatcattcgtc
+4894131/1
CCCFFFFFHHHHHJJJIJGHDHCFHIJICFGIJJJJIJJJJJJJJJJJIJ
@4894132/1
tttaaatttaaaaatgcgtgtgtgcaggtatatttatcacatcattcgtc
+4894132/1
CCCFFFFFHHHHHJJJJJGHHIGHIJIJEFIJJJJJIJJJJJJJJJJJJJ
@316154/1
aagtgactcccgaacaagccaatcagaccaacggaacgcccggagcggct
+316154/1
:?844AD;DHHFFFIIIIIIIIIIIIIIIIIIIIIIIIIIIIIFFHEECB
@316155/1
aagtgactcccgaacaagccaatcagaccaacggaacgcccggagcggct
+316155/1
@BCDDFFFHHHHHJJJJJIJJJIJJJJJJJJJJJJJJJJJJJJJFHFFD6
@1352826/1
cagataccacaaatacctaaaccttcccactaaagttaaccagacaaagc
+1352826/1
CCCFFFFFHHHHHJJJJJJJJJJJJJJJJJJJJJIJJJIJJJJIIJIJJE
@5428311/1
aatctagccaaacacacatagtacctctccacaaaaagggaaataaacaa
+5428311/1
CCCFFFFFHHGHHJJJJJJJJHHJJJJJJJJJJJJJJJJGIJIJJJIJJI
@5428969/1
aatctgccttctacatttgcgagtgacgaagagactctcagcttcaacgc
+5428969/1
CCCFFFFFHHHHHJIJJJJJJIJGHIJJJIJIJIJJJJJJJJIJJJJJHI
@3385744/1
gatttctcaacttgtttccgtgagttgctgaacaaatttgaaaaaaccag
+3385744/1
CCCFFFFFHHHHHJGJJJJJFHGIIGJJJIJJHJJJJJJJJJJJJJJIJH
@808606/1
attgacactaagaaatcacagagccccgggcccagatggcattcatgcag
+808606/1
CCCFFFFFHHHHHJIGIIJJIJJJJJJIJIJHIIJJIJJDIJJJJJJJJJ
@2371825/1
ctcaattggcgcacattcagcaggttttttaacagtttgaaaaccttgat
+2371825/1
CCCFFFFFHHHGAGGIJJJJGIIIBGIIJJIJGIIIJIJJIJJIIJJJII
@2372188/1
ctcaatttcagtctttgtctatcggtattgctcgtagacaattcatattt
+2372188/1
@@@FFDFFFHHHGIJJIJJJ@FHGGACFIIIJHC:?DAFBDBBGFIGGIJ
@7445498/1
ctatactttgcatcaaataaatgctcccttttcacaatataataaataca
+7445498/1
@@;DDB?DFBDDFFEGI<EHI?AF<FGG;CGIEDGFIBFDFGFIIFDFFI
@6916616/1
ccgtttttccgaatttaggatgagcggaagtccattcaaatagccttctt
+6916616/1
@@@DDDDFHHGHDGIIIFI@HICDHGII>GHFHDGAGFF@GFHHFCHHIG
@4897498/1
tttaacttttccagcatttctcttgctgctaattgtttcgccatcttttt
+4897498/1
@B@DFFFFHHHHHJJJJJJIJJJJJJJJJJJJIJJJJJJJJJJJJIJJJJ
@4897499/1
tttaacttttccagcatttctcttgctgctaattgtttcgccatcttttt
+4897499/1
CCCFFFFFHHHHHJJJJJJJJJJJJJJJJJJJJJJIJJJJIJJJJJJJJJ
@6917783/1
cctaaactcacttttttccgaaaaaatatcgcaatagctcaaaagggaac
+6917783/1
CC@FFFFBFDFBHIIIIBHE@GIIIIEFDFGHIIIGGGEGHIIIIIIIIE
@6917784/1
cctaaactcacttttttccgaaaaaatatcgcaatagctcaaaagggaac
+6917784/1
CCCFFFFFHGHHHJJJJGIIIIIJGIJJJGIGIJIIJIIJJJIJJJJJII
@6917785/1
cctaaactcacttttttccgaaaaaatatcgcaatagctcaaaagggaac
+6917785/1
CCCFFFFFHHHGHJJJIJJIGIHICHIJJJJJJIJIIJJJIIIJJIIJJJ
@6439576/1
cagaatcagcactgaatcaaaaaattctccatcgttacaataagttattc
+6439576/1
@C@?DFFFHHHHHJJJJJIJJJJJJJJJJJJIJJIJIJIJIJJJGIHIIJ
@6440254/1
cagaatctagccaaacacacatagtacctctccacaaaaagggaaataaa
+6440254/1
CCCFFFFFHHHHHJJJJJGIGIJJHIJJJJIIJJJJJJJIJJGJGIJJJI
@5430830/1
aatgaagtgaaagtcgaacgttcttctgggcttttcctgcttttttagca
+5430830/1
CCCFFFFDHHHHGFHIIIEG<F@FHGGEHIEHIIIGG9B@CHHIIIB>FG
@2373550/1
ctcacaagatgtggcaatccttgcaggatttacccgtggagggtaacaat
+2373550/1
CCCFFFFFHHHHHJIJJJJJJIJJJJIJJJJJJJJJHHIHGIG?DHIGIJ
@3901095/1
gtcccacaaagtttcacagttccacaaaacgctgaaaaattccgtcggca
+3901095/1
CCCFFFFFHHHFHIIJIIJJJJJIJJJJJIGJIGJJJJIIIJJI<FHIJJ
@319615/1
aataaacaaggatgtaagaactatggaggaatattacaataagccgaata
+319615/1
CCCDFFFFHHHHHIHIIJJJJJJJJJIJJJJIJJEIJIJJJJJIJJJJJJ
@1828029/1
cctcgaaatctaaggttatattacttttatgaatcgtgataacatgcata
+1828029/1
CCCFFFFFHHHHHJJEHIIJJJJJJJJJJJJFEEGHEGGHIIIIIIJJJJ
@320242/1
aataaacttttttcgggtttggaaaaaatttcaaatt
+320242/1
@@@DDDDDFFFFFIIIG<CF8C:CGIII@GG<DGF4B
@810509/1
attgagttttcgagcattttccggaaaagaagattgcaccccgaaaagtt
+810509/1
CCCFFFEFHHHHFJIGJIJJJJJJJJIJIJIHGIJJIJJJJJJGIIJICG
@6441188/1
cagaattacaggaaatggataattataggattggatctatgactgtgtat
+6441188/1
@@@BDDFDDDFBCFHGCF@BIHGFBHGCH9EHG8EHH<?FB@DFB?BH9F
@6441189/1
cagaattacaggaaatggataattataggattggatctatgactgtgtat
+6441189/1
CCCFFFFFHHHHHIIJJJHIIJJJJJJJJIJJJJIJJJJJJJJEIHGIJJ
@6441190/1
cagaattacaggaaatggataattataggattggatctatgactgtgtat
+6441190/1
CCCFFFFFHHHHHJJJJJHIIJJJIJJJJJJJJJJIJJJJJIJJJIIHIJ
@812034/1
attgatttaattttgacatgttagaatgccctattgaaaaccttgtagtg
+812034/1
@@CFDEFFHHHHHJJIIJIGIJIIEIIJGEDHGDHH@GEHHHIGIIIIDH
@4902402/1
tttacaacaacccgaaagccgaactcaaaactaaagaccgagcagatctg
+4902402/1
@CCFFFFFHG=FHEGIGIIIBHIGIIGIIHIIGFFGEHFGII<@=EHEHG
@321012/1
aataaagtgtactttattgaaaaattagtaaaacataatggttttcgcgc
+321012/1
@@@FFBFDHHHHFIJGIJIIGIIGHGIHHGCFEEHIJJIIG?BGIIJIIJ
@321013/1
aataaagtgtactttattgaaaaattagtaaaacataatggttttcgcgc
+321013/1
CCCFFFFFHHHHHJJJJJJIJJJJJJJJJJJJJJJJJJJJJFHJJJIJJJ
@4903790/1
tttacataagaaaaacaaacaaattttgaacgatttcaccaacaaagaca
+4903790/1
CCCFFFFFHHHHHJJJJJJJJJJJJJJJJJJJDIJJJJIHHIJJJJJJJI
@5436177/1
aatggtaaagctgctaaaaaagcaggaaaagcccagaagaacgttcgact
+5436177/1
CCCFFEFFHHHHHJIJJJJJJJIJJJJJJJIJJJJJJIIJJJIIIJJJJJ
@3391640/1
gcaaaactccgaaggaagccaagggctcggctgctcatcatgccctcgag
+3391640/1
CCCFFFFFHHHHHJIJJIJJJJIIJIJJJIIIICBE@DHIFGIIJGHAA8
@5437161/1
aatgtcaaagagaaggatagcaactaattttacaagctatactttgcata
+5437161/1
BCCFFFFFHHHHHJIJIJJJIJJJJJIJJJJIJJJJJIJJJJJJJJJJJI
@4394257/1
tcacctttatatgtcacattttgtggttctttaacgaaatgtcaagagca
+4394257/1
CCCFFFFFHHHHHJJIJFIJJJIHHJJJJJJJJJJJJJJIJIIJJIJIII
@5438411/1
aattaaacacgctgagaaagctatggttgagtgaaaaaggtgggaaatgt
+5438411/1
CCCFFFFFHHHHHJGIGJJJJJJIJJGHIIJFHIIIJIJJBDHIJJJJIH
@4394652/1
tcacgattcataaaagtaatataaccttagatttcgaggcaaattgattg
+4394652/1
CCCFFDFFGHHGHJJICGGAHGIGIGIGHCGIIGFA?F<FHIEHIGIJIA
@4394653/1
tcacgattcataaaagtaatataaccttagatttcgaggcaaattgattg
+4394653/1
CCCFFFFFHHHHHIJH@FHHGIJJJJJIJIJJJJJJJIGHGIIJIJJIJJ
@4394654/1
tcacgattcataaaagtaatataaccttagatttcgaggcaaattgattg
+4394654/1
CCCFFFFFHHHHHIJJCGJJIJJJJJJJJJJJJJIIJJJJIIJJJJJIJJ
@4394655/1
tcacgattcataaaagtaatataaccttagatttcgaggcaaattgattg
+4394655/1
CCCFFFFFHHHHHJJJHHIJIIJJJJJJJJJJJIJIJJJIJIJJJJIJJJ
@1358104/1
cagatggccaccaccattctatgaaatggaacacgaagagggactaccac
+1358104/1
??;:AD;BDDDDDEIIEIEEII<<?CFE>AFEEIDDD@<DBADDDEEDII
@1358785/1
cagatgtctaaaatatttatgaaagttatttctcacagctaaagatgcaa
+1358785/1
CC@FFFFFHHHHHJJJJJJJJJJJJHJJJJJJJJJJJIJIJJJJJJJJIJ
@4905366/1
tttacccgtggagggtaacaatctgccttctacatttgcgagtgacgaag
+4905366/1
@@@FDFFDDHFFHGGEHIIGIIIJIIIJIIIJIGJJJIIJJJIIJHCGHG
@4905603/1
tttacctcctgaattagttgtgaaacaagaatatccagcctctctgtgga
+4905603/1
BCCFFFFFHHHHHJJJJHIJJJJJJJJJJJJJJJJJJIJJJJIJJJGIIG
@4905804/1
tttacctttgcgcgaaaagtgaccacaagcaatgtcaaagagaaggatag
+4905804/1
CCCFFFFFHGHHHJIJJJJEHHIIGIIIJIJIJJJJJJIJIIHGGGGGIJ
@7449989/1
ctatcggcctttcttctctttgccgtattttattttgtaaggtgagg
+7449989/1
@@@DDDD<D?FHBCFB:<CFH?<C@<?BDEH?CGHI@?BGGG9BBGH
@1834684/1
cctctctaacgtctttatagaatgtcaatgttattctaaaaagaagactg
+1834684/1
BC@FFFFFHHFHFIJJIIGIIJJJIJIJJIGJJJJIJIJJJIIJJGHIJI
@1834685/1
cctctctaacgtctttatagaatgtcaatgttattctaaaaagaagactg
+1834685/1
C@CFFFFFHGHHHJJJJJJJJJJJHJJJJJJJJJJJJJJJJJJJJJJJJH
@1834686/1
cctctctaacgtctttatagaatgtcaatgttattctaaaaagaagactg
+1834686/1
CCCFFFFFHGHFHIIJEHGIIJJJHIIJJIJJGIJEIIIJJJJJJJJIJI
@8014846/1
cttcatgattgaaaatttgcaaggtttggaggagttgtactaatttgtgt
+8014846/1
CCCFFFFFHHFGHJJIJJIIJJJJGHIIJEHI@GCGHHJJJJJJJJIIIB
@7453795/1
ctatggaagttcgtattattcctcgaaatcaataactcgataaaaattgt
+7453795/1
CCCFFFFFHHHHHIJJJJJIIJJJIBEHGGGGIJIJIIJIIJJJJGIJJH
@7453862/1
ctatggaggaatattacaataagccgaataaaaatgcaaaaaactataaa
+7453862/1
CCCFFFFFHHHHHJJIIJJJJJJJJJJJJJJJJJJIIIJJJIJJJJJJJI
@3908170/1
gtcctccaggagttgctgagccgtcgcggcatcactcccaaatacgaact
+3908170/1
CCCFFFFFHHHHFIIJJJFJIJJIJJIJIIJJJJJJJIJJJJJIJHHHFF
@7455077/1
ctatgtgtgtttggctagattctgtttgacattcgaagagtaaacgtcag
+7455077/1
@C@FDDDDDFHFFIIIJIIJIGHGIIIGIJJJIJJJJIJGHIJEHIIGIJ
@4399028/1
tcagccaatttttctggtttgccgaattttgctgtttctggttcgagttc
+4399028/1
@@@DDDDDHHHHHIH9FB:CFEII11@GDH@AGAGIIHGEIFHGEGEIII
@4399055/1
tcagcccccaccaagggaagggggcgg
+4399055/1
@=?D7DDDF@<0<EGIIII78:86?;A
@4399056/1
tcagcccccaccaagggaagggggcggcccccatcccaacagaaggggta
+4399056/1
@CCFFFFFHHHHHJIHIJJIJJIJJJHDDDDD=CCDDDCDDBDDD?8B57
@6443623/1
cagacaaagcacctatcgaatcgaatattagtagcaagatccgagatgtg
+6443623/1
C@@FFFB;F>FHHGHGEHGEHEFDFFADFFGIIGIIIGGHGCGHGBFG9D
@6447413/1
cagacccagaaaattcggccgtagttcgatacgcttcaccaacaagttgg
+6447413/1
@C@DDFFFHHHHHJIJJIIJJFHGHJIJJJIJJJJGIGIJJJJIJIFHII
@1362573/1
cagcaaaaaggtgcccaacaacagcaaacgggtcgaaatgaacgtcaaca
+1362573/1
CCCFFFFFHHHFHIJJJJJJJEHJJIJJJJJJGGIJJJJJJJJJHJJJJJ
@1364466/1
cagcaacctggagcgagacaacagcagccagctccttcacaacaacaacc
+1364466/1
CCCFFFFFHHHHHJJJJJJJJIJJIJIJJJIJJJJJIJJJJJJJJJJJJJ
@1364681/1
cagcaactcacggaaacaagttgagaaatcctttagttttccttttttat
+1364681/1
CCCFFFFFHHHHHJJJJJJJIJJJJJJJJJJJJJJJIJJJJJJJJJJJIJ
@1364693/1
cagcaactcctggaggacgctgacgggagtcttgctcggcatggaggcca
+1364693/1
@@CFFDFDHHFFHIIBHH@FFFGGG>FGG?D<D<<FHEFCA>;D@@ACEE
@1365060/1
cagcaagagaaatgctggaaaagttaaacgatattctacaggatttatta
+1365060/1
CCCFFFFFHHHHHJJIJJJJJIJIIJJJJJIIJJJJIIJIJJJJJJJJJJ
@7462467/1
ctcaaaaacgtatgacaaaactatagagaaaccagaattacaggaaatgg
+7462467/1
@@@DDDDDHAHBF?BEH?CDHECH>CHAEDDEGGIGGC?DECEG8?BDFG
@5447387/1
aattataggtcaaccatgcttttgcaaatatgcaaccggtccagatcaag
+5447387/1
@@@ADDFBHFBDHGDEGIEIACEH>HHIIGGIGE>GHB?6?8BGFHGIII
@5447388/1
aattataggtcaaccatgcttttgcaaatatgcaaccggtccagatcaag
+5447388/1
CCCFFFFFHHHHHJJJJJJJJJJJJJJJJJJIJJJJJJJGHIJJGJJJJI
@818469/1
attggatctatgactgtgtatcgatagctgttcactttttggtcatgatt
+818469/1
@BBDDFFFHHHGHIJIGGIDHIIIIGIJFIJJJJEGHIJJEHGGGGGDEI
@6449561/1
cagactctcagcttcaacgccaaggacttcaactttgttcagttcttgca
+6449561/1
CCCFFFFFHHHHHJJJJJEHHIJJJJJJJJJJJJJJIIJJJJIJJJIJJJ
@4912719/1
tttagctgtgagaaataactttcataaatattttagacatctgtcaccag
+4912719/1
CCCFFFFFHHHHHJJJJJJJJJJJJJJJJJJJJJIJIJJJJJJIIJJJJJ
@3397362/1
gcaaagtctacatagaacccgaaaatgtggatttacaaaatttaaatagg
+3397362/1
CCCFFFFFHHHGHJJJJJJJJHIIJJJJJJJJJJJJJJJJJJJJJJJJJI
@4913386/1
tttaggatatcttacgttctggcaacatcgacagataccacaaataccta
+4913386/1
@@@DFFFFHHGHFIJJIIGHIIIIGJJFGDEHIIHGJJGIIJIGHJIJJI
@7464452/1
ctcaaaatcatgaccaaaaagtgaacagctatcgatacacagtcat
+7464452/1
CCCFFFFFHHHFHJJJJJJJJFHJJJJJJIIJJIJJGJJJIJHIJJ
@7464453/1
ctcaaaatcatgaccaaaaagtgaacagctatcgatacacagtcat
+7464453/1
CCCFFFFFHHHHHJJJJJJJJEHIJJJJJJJJJJJJJJJJJJJJJJ
@1370038/1
cagcagatgccgggttagacgacgaagaaattccattcgaagaaaaaaac
+1370038/1
CCCFFFFFHHHHHJFHIJIJIEIIJJJJJJJJJJJJJIJGGHIJJJIHFF
@3399959/1
gcaaatttctcaagggcacacggcaacaaaaagtgataatggatacaaat
+3399959/1
@@@FAEFFHHGGGGCHHJJBHIJIIIJJJJIJJBGBGGHIIIJJJIIGJJ
@3399960/1
gcaaatttctcaagggcacacggcaacaaaaagtgataatggatacaaat
+3399960/1
CCCFFFFFHHHHHIJJJJJJJHIJJJIJIGJJJDGIIJJIJJJJJJJJJJ
@3400126/1
gcaaattttcaatcatgaagcaagattttacctgaacaatttgaaatttt
+3400126/1
@C@FDFFFGHFHHIIIIIIJGGIIGIJIJJGEHHGIIIJJJIHIHIIIIJ
@3400204/1
gcaacaaaaagtgataatggatacaaatttgactactgtatagctttctt
+3400204/1
CCCFFFFFHHHFHIJJJJJJJJJJJJJJJJJJJJIIJJHIIJJJJJJJJJ
@5947090/1
atttatcacatcattcgtcgtgtaccacatctcggatcttgctactaata
+5947090/1
CCCFFFFFHHHGHJJJJHIJIGCFGGCHIIEGIJJHIJIIIIGGJIJJFI
@1371421/1
cagcagtcaacatttcccacctttttcactcaaccatagctttctcagcg
+1371421/1
??<DDBBDFHDH?<F?BDGB@FGHEG;<9A2?EADFFHGE?0B?BCG@9@
@1371422/1
cagcagtcaacatttcccacctttttcactcaaccatagctttctcagcg
+1371422/1
BC@FFFEEHHHHHIIJJJGJJIJJJJFIJIJJJJJFHGIJJJJJJJIJGI
@1371498/1
cagcagtcccacaaagtttcacagttccacaaaacgctgaaaaattccgt
+1371498/1
@@@1DDDFHHHHHJJIIIJIJIJIIJIJIJJJJJJIGIGJJJJJJIGIIF
@1371499/1
cagcagtcccacaaagtttcacagttccacaaaacgctgaaaaattccgt
+1371499/1
CC@FFFFFFHHHHIJJGHIJJFHHEHIIJJIJJIIIJJGGJJJJGIJEID
@2381925/1
ctcacggaaacaagttgagaaatcctttagttttccttttttattcggta
+2381925/1
@=@DDFFFHHHGGJGGIJJIJJJJJJJJJJHHJJJJJJJJJIJJJJJJGI
@2381926/1
ctcacggaaacaagttgagaaatcctttagttttccttttttattcggta
+2381926/1
C@@FDDFDHHGHHGEGBGB@FHCEG@GHDHEGIIGHGIIIIIEGIG@HBF
@1372728/1
cagcatcctgaccgacttcacccggaaatgtggtttaatgagcctggcga
+1372728/1
CCCFFFFFHHHHHIJJJJJJJJJJIGIJJJIIJGIIJJJJJJJJJJIIJF
@4407384/1
tccaaaccttgcaaattttcaatcatgaagcaagattttacctgaacaat
+4407384/1
CCCFFFFFHHHHHJJJJJJJJJJJJJJJJJJJJJJJJJJJJJIJJJJJJJ
@4408703/1
tccaaatcgagggcgccatccacgagccaatcttccgctaccgcgtgttc
+4408703/1
CCCFFFFFHHHHHIIHJJIJJJJJJJJJJJJJJJJJFIIJJJGHFBA>BD
@3404368/1
gcaagactcccgtcagcgtcctccaggagttgctgagccgtcgcgg
+3404368/1
@@@DDDDDHHH?CGBABGBGIADFBAEDH;DGIIEBHEGGFGGA;A
@3404369/1
gcaagactcccgtcagcgtcctccaggagttgctgagccgtcgcggcatc
+3404369/1
CCCFFFFFHHHHHJJJJJHJIIJJJJJJJJJJJJJJIJJJJJJJIJHFDE
@5950010/1
atttattattagagtgtcctcgtgaggaagaggaatttgaacagttacca
+5950010/1
@@@D=DDDFFHHHFEGHEHIE<HDADGGE@FAFBFCDHECDHG@BF>FCD
@5952699/1
atttatttgatgcaaagtatagaggttgtacccaaacttttcggggtgca
+5952699/1
CCCFDDFFHBD??FD<FCBIEGCHHEAB@FHGHEEGHGHIIIHG?FG;FB
@5952700/1
atttatttgatgcaaagtatagaggttgtacccaaacttttcggggtgca
+5952700/1
CCCFFFFFHHHHHJJJJHIJJJJJJHJJJJJJJJJGIIJJJJJJHIDFHG
@331656/1
aataccgattctcagccgagctgcccagtttagtggccaactcttcgtca
+331656/1
@CCFDEDADHDHHGGGHFG:?@9>GHHEHGIIC9DG<;?DHEHIG@CHCA
@6454606/1
cagagatccccttcccatcggcaattcccgtgaagaactcgaagtcactc
+6454606/1
@@@7D?DFGGGHHEIIIEHEGIIGGGGGIIDHGGCGGDEGGIEIIIGBGG
@6454648/1
cagagatcgaatgtgtgcagaatcagcactgaatcaaaaaattctccatc
+6454648/1
CCCFFFFFHHHHHHIHHIJJJJJJJJIJJJIJJJJJJJJJJJJJJJIJJI
@6455468/1
cagagattaactgtcgccatggagcagtaatcttgggacgaaaaaaatac
+6455468/1
CCCFFFFFHHHHHGIGIJJJJJIJIJJHIIJJJJJIJIJJJIJJIJJJJJ
@3406831/1
gcaaggattgccacatcttgtgagccgccattctcttggctagcttcttt
+3406831/1
CC@FFFFFGHHHHJJJJJJIIJJJJJJJJIJJJIIJJJJHIGIIJJJJJJ
@334488/1
aataggttgaggctgaatctcagatggattgagctgttgagttgatcctg
+334488/1
CCCFFFDDHHGHGJJJJJJJJIIJFHIDHJIIJJJJGIJIHDGHIIJJJC
@335070/1
aatataataaaaatttatagttttttgcatttttattcggcttattgtaa
+335070/1
:;==BDEEHFHHHJJJJJJJJIJJJJJJIJJIJJJJIJJFGHJJIJJJII
@335720/1
aatatatcttgaagaactattattttttttttttatttttcatcacagtg
+335720/1
CCCFFFFFHHHHHJHIJJJJJJJJJJJJJJJJJHAHIJJGEHEFHHHHD@
@3408111/1
gcaagttcttggctgccgaatgtttggcgtc
+3408111/1
@CCFDDDFHHGHHIIIIGDFGBCFHGEFGD:
@3408112/1
gcaagttcttggctgccgaatgtttggcgtctttcttcgatcttccggtt
+3408112/1
@@@DDDDDHHHHHIIII@8CGIEGIIIIIGGBGICGIFEBGEFHAG<F;F
@3408113/1
gcaagttcttggctgccgaatgtttggcgtctttcttcgatcttccggtt
+3408113/1
@CCDDBDEHHHGHIJEHIFEHIFCGIJGHBHIJJJJJIJJJIJIIIIJFA
@2900672/1
cttcattctatcggcctttcttctctttgccgtattttattttgtaaggt
+2900672/1
BBCFFFFFHHHHHJIJJJJIIJGIIJJJIJJIFGHIJJIJJJJJIIJJJB
@5453904/1
aattgctctactctcaagaaatggcctccatgccgagcaagactcccgtc
+5453904/1
C@CFFFFFHHHHHJJJJJJJJJJJJJJIJJJIGIJGFIGGGGHIJIJJGI
@5954082/1
atttcaacacatgacaagcgatggtgaactgcctttcgtgtggtagtccc
+5954082/1
CCCFFFFFHHHHGJJJJJJJIJJJJJJJJJJJJJJIIIIJJJJHGIGIJJ
@3409231/1
gcaatagctcaaaagggaacaatttttgtcgagttattgatttcgaggaa
+3409231/1
CCCFFFFFHHHHHJJJJJJJJJJJJJJJJIIJJHIJJJJIJJJJJJJJJJ
@3409828/1
gcaatattagaaattttcaaatattcttcgcttttgactcgacaaaaatt
+3409828/1
CCCFFFFFHGHHHJJJJJJJJJJJJJJJJJJJJJJJJJJJJJJJJJJJJJ
@4416574/1
tccactttgccagtggccgtctgctacggaacaggcaaaactccgaagga
+4416574/1
@CCFFFFFHHHGHFHIJJJHGGEIIJJJJJJIIJIIHIJJJJJJJJJJJJ
@1845261/1
cctgcacacacgcatttttaaatttaaaaatttattcaagtcaaaaataa
+1845261/1
@?@?:D?D?F@80@E@:?FC?2CH?EFFCGB?9CG90BG<FGA<9D8?FF
@1845262/1
cctgcacacacgcatttttaaatttaaaaatttattcaagtcaaaaataa
+1845262/1
CCCFFFFFHHHHHJJJJJJJJJJJJJJJJJJJJJJJJJJJJJJJJJJJJJ
@1845857/1
cctgcataaatggatgtgtaatatgcgtgtccacgcaagtacctgctgga
+1845857/1
CCCFFFFFHHHHHIJJGIJJIJJIJJJJJIIJJIJJJIJGHIJJJJJJJI
@1380809/1
cagcgcttgaggaagtaacggcagcactattgacactaagaaatcac
+1380809/1
CCCFFFFFHGHHHJJFHIIJJJJJIIIGHGIGFEHIJIJDFHHDFDH
@1380810/1
cagcgcttgaggaagtaacggcagcactattgacactaagaaatcac
+1380810/1
CCCFFFFFHHHHHJJFHIIIJJGIE@DBGHIEGICGGHIIIIJDGGH
@1380811/1
cagcgcttgaggaagtaacggcagcactattgacactaagaaatcac
+1380811/1
CCCFFFFFHHHHHJJGIJJJJIIJCEHGHGIDDHGIIIIEHHICCBF
@6933087/1
cctatttaaattttgtaaatccacattttcgggttctatgtagactttgc
+6933087/1
CCCFFFFFGGHHHJJJJJJJJJJJJJJJJJJIIGIJJJIIIIIJIJJJJJ
@826986/1
attgtttcgccatcttttttgttgtgctagtcgcaacagttttgacagaa
+826986/1
@CCFFFFFHHHHHJJJJJJJGHIIHJJJJJIJJJJJJJJHIJJJJJJJJJ
@5459280/1
aatttctaatattgcgatatttttttatcgatctggcttcaatgtttgaa
+5459280/1
CCCFFFFFHHHHHJJJJJJJJJJJJJJJJIJJJIJJJJJJJJJJJJJJJJ
@7475821/1
ctcaacaacaacaacccacttggggcagacaaacagctccacaacagcaa
+7475821/1
CCCFFFFFHHHHHJJJJIJJJIJJGIJJJJJJIJJJJJJJJJJJJJIJIJ
@5460160/1
aatttgactactgtatagctttcttctcttggtgaacacatactttattc
+5460160/1
CCCFFFFFHHHHHGIIIIIIJJGJJJJJJJIJHGIJJJJJIJJJJJJJJJ
@339751/1
aatcaatttgcctcgaaatctaaggttatattacttttatgaatcgtgat
+339751/1
CCCFFFFFHGHHHJJGJJGIIIIJJFHGHIJJJJJJJJIJJCDCGFBGE@
@339752/1
aatcaatttgcctcgaaatctaaggttatattacttttatgaatcgtgat
+339752/1
CCCFFFFFHHHHHJIJJJJJJJJJIHIIJJJJJJJJJJJJJC?CFHFHII
@827847/1
atttaaaaatgcgtgtgtgcaggtatatttatcacatcattcgtcgtgta
+827847/1
@@CFFFFDDFHHHHIGHBEFHEEEHEHIIHGGHGGHIDHIIIIGGII>BF
@6459922/1
cagaggttcagatttatcatactcgttaaaatattctaattctaatatat
+6459922/1
??8?DD=BFFD?AFFDFFIBBH?ABG@EEHBF?CGEDGIIDFGFFIIIIF
@6935060/1
cctcaagttgcccattctttgggaaaaacttacaaaatggtaatgccgag
+6935060/1
CCCFFFFDHHHHHGHJIGJJGIIJIJJJJJJJJJJJJJJJCFHHHIJJII
@5959545/1
atttcctcgaaatcaataatgcaatgtgtttaaatttttgtcgagtcaaa
+5959545/1
B@?DDFFFHFHHFJJJJIIJJJIJJIHIIHIJJHIJJJIGIIECGGGIII
@5959546/1
atttcctcgaaatcaataatgcaatgtgtttaaatttttgtcgagtcaaa
+5959546/1
CCCFFFFFHHHHHJJJJJJIJIGJJJHIIIJJJJJJJJJJJJJIJIIJJJ
@5959773/1
atttcctgtaattctggtttctctatagttttgtcatacgtttttgaggc
+5959773/1
??@DDDDFDFAHHGIEECHAFGEH<CF>@BEHICFGHGGGGHGHI>@=;D
@5959774/1
atttcctgtaattctggtttctctatagttttgtcatacgtttttgaggc
+5959774/1
CCCFFFFFHHHHHJJJJGHJJJJJJJIIHIJJIIJIJIIIHIJJJJGJII
@6462781/1
cagataccacaaatacctaaaccttcccactaaagttaaccagacaaagc
+6462781/1
CCCFFFFFHHHHHJJJJJJJJJJJJJJJJJJJJJJIIJJJJJJJJIJJJI
@4920309/1
tttatcgatctggcttcaatgtttgaatgatgattatataacgagt
+4920309/1
CCCFFFFFHHHHHJJIGGHHGHHJIHIJJIIIGIIGIGIGHIJGHB
@3414728/1
gcacacacgcatttttaaatttaaaaatttattcaagtcaaaaataatat
+3414728/1
CCCFFFFFHHHHHJJJJJJJJJJJJJJJJJJJJJIIIFHIIJIJJJJJIJ
@3414821/1
gcacacggcaacaaaaagtgataatggatacaaatttgactactgtatag
+3414821/1
CCCFFFFFGHHHHJJJJJHHIJJJJJJJJIJJJJJJJIFGJJJJJIJJJJ
@343511/1
aatccttcgaggtaacctacgtggacatcgaagaaaaaacattgaccaat
+343511/1
@CCFFFFFHHHHFHJJJJJJJEHIJJJJIJJIJJJJJJJJJJJIGIGIIE
@343856/1
aatcgagggcgccatccacgagccaatcttccgctaccgcgtgttcctta
+343856/1
CCCFFFFFHHGHHJJJJJJJJIIJJJJJJJJJIIJJJJGIHEE?AEECEE
@4921776/1
tttatgtaacatgtgtgcttaagtggcttaccttctacttaccacttagc
+4921776/1
CCCFFFEFHHHHHEHGHGGJJJJJJJJJJJJJJJIJJJJJJJIJJJJIJJ
@7476993/1
ctcaaccatagctttctcagcgtgtttaatttcgttccatttatcaaggt
+7476993/1
CCCFFFFFHHHHHJJJJJJJJJHICGH?C?GI9:CF=CA>GIGG49B?F9
@344792/1
aatcggttctgcatgaatgccatctgggcccggggctctgtgatttctta
+344792/1
CCCFFFDFHHHHHJJJJJJJJIJJJJJJJJJIJIJE<DCE<CCGHGDHID
@2906735/1
cttccatcagccaatttttctggtttgc
+2906735/1
??<A=DD?D:=D;EBC?<<FCF><3AF>
@6936884/1
cctcaccttacaaaataaaatacggcaaagagaagaaaggccgatagaat
+6936884/1
CCCFFFFFHHHHHJJJJJJJJJJJJJJJJJJJJJJJJIJJJJJJJJJJJI
@6936885/1
cctcaccttacaaattgaaatacggcaaagagaagaaaggccgatagaat
+6936885/1
CCCFFFFFHHHGHJJJJJJIIJIJJJJJJJJIJJIGIJIJIJJJJJJJJI
@5961310/1
atttcgtcaaagaaagacagatcttgatctttgtcttttttcgtagaatc
+5961310/1
CCCFFFFFHHHHHJJJJJJJGIIJJJIIJJJJJHIIJJJJJJJJJJJJJJ
@6464780/1
cagatattcgcacttgcagtcccaatatcaaactacaggcagtgttaacg
+6464780/1
CCCFFFFFHHHHHJJJIJJIHJJJJJJJJJJJJIJJJJJIJJHIIIJJJJ
@3919853/1
gtcgaaatgaacgtcaacaacaaagttccccaccaaagcaaatgggtcca
+3919853/1
CCCFFFFFHHHHHHIJJJJJJJJJJHIIJJJJJJIJJIIIIJJIIJIIJJ
@3920325/1
gtcgaacgttcttctgggcttttcctgcttttttagcagctttaccattc
+3920325/1
@@BFFFFFHHHHHIIGIICGHIJIJJIIEIIJJJGHIIJIIIJJJIIIJJ
@4923010/1
tttattcgtcatcgctccccacgagcgtttctttagtctgtatattttct
+4923010/1
CCCFFFFFHHHHHJJJJJJJJJJJJJJGIIJIJJJJIIIJJJJJJJJJJJ
@1385276/1
cagctatccactttgccagtggccgtctgctacggaacaggcaaaactcc
+1385276/1
CCCFFFFFHHGHHJJJJJICGHIJJFHGGGGHJJJIGGGHIJJJJJIJJG
@1385330/1
cagctatcgatacacagtcatagatccaatcctataattatccatttcct
+1385330/1
@B@FFFFFHHHHHJJJJHJJJJJIJJJJJJJJJJJJJJJJJJJJJJJJJJ
@1385331/1
cagctatcgatacacagtcatagatccaatcctataattatccatttcct
+1385331/1
CCCFFFFFHHHHHJJJJHIJJJJJJJJJJJJJJJJJJJJJJJIJJJJJJJ
@4923763/1
tttatttaagaacaggggagaaaagtcacgagaatttgaaaagcgagctt
+4923763/1
@B@DFFFFHHHHHJIGIIGHGGIJIC?EEHFGBHHGGBGHJGGCHIJGIG
@345881/1
aatctgccttctacatttgcgagtgacgaagagactctcagcttcaacgc
+345881/1
CCCFFFFFHHHHHJJJJJIJJIJHIJJJIJJJJJJJJJJJJJJIIJJJII
@346140/1
aatcttagtgtctttcagtcccgaataccgattctcagccgagctgccca
+346140/1
CCCFFFFFHHHHHJJJJJJJJJGJJJJJJJJIJJJJIJJIJJJJJJJIJI
@832741/1
atttaagaacaaacaggggagaaaagtcacgagaatttgaaaagcgagct
+832741/1
BBBFDFFFHHHHHJJJJJJGIIJJJJHJJJJJJJJJJIJJJJJJJIJJJI
@832927/1
atttaagaggcttttaaaatttaacgtttagcagtcttctttttagaata
+832927/1
?==DDEFDDHFHHJJJGJJIJIIJIJGHIIIIJJEGHIJJJIJJJEHGHJ
@3418497/1
gcacggaccacttcacggaaatctaccgacagagaggttatccttggggg
+3418497/1
C@CFFFFFHHHHHJGJJJGIJJJJJIIJGIIIHIIJJFHIJJJJJJJIIG
@3418498/1
gcacggaccacttcacggaaatctaccgacagagaggttatccttggggg
+3418498/1
CCCFFFFFHHHHHJIJJJJJJJJJJJJJJJIJJJIIJFHJJJJJJJIJJH
@7481760/1
ctcaagggcacacggcaacaaaaagtgataatggatacaaatttgactac
+7481760/1
@C@DFBDDHHHDFGGIIIIJJJJGI:CGIIIIGIGGGHIIGIIJJGGHIJ
@5962392/1
atttctcaagggcacacggcaacaaaaagtgataatggatacaaatttga
+5962392/1
CCCFFFFFHHHHGJJJJJIIJIFIIIJJJFGHJJJJIIJJIJJIJJJJJI
@6466327/1
cagatcgataaaaaaatatcgcaatattagaaattttcaaatattcttcg
+6466327/1
CCCFFFFFGHHGHJJJJJJJJJJJJJJJIJJJIJJJJJJJJJJJJJIJJJ
@6466328/1
cagatcgataaaaaaatatcgcaatattagaaattttcaaatattcttcg
+6466328/1
CCCFFFFFHHHHHJJJJJJIJIJJJJJJIIJJHJJJJIIJJJJJJJIJJJ
@6466409/1
cagatcgttgttaaggaacacgcggtagcggaagattggctc
+6466409/1
CCCFFFFEHHHHHJJJJJJJJIJJJGHJIJJJJJJJJJJJJJ
@6466410/1
cagatcgttgttaaggaacacgcggtagcggaagattggctc
+6466410/1
CCCFFFFFHHHHHJJJJJJJJIIFIFHIJJJIIJIJIJJIJJ
@1850975/1
cctggagcgagacaacatcacccttcacctccacaacaacaacctcaagc
+1850975/1
CCCFFFFFHHHFHE9CFEGHIJJIJJJJJFIJJJJJJJIJJJJIJJJJHF
@1851057/1
cctggaggacgctgacgggagtcttgctcggcatggag
+1851057/1
<?@DDDDB:A@:C:GDA<<F8??:D4<BD=GC@;F;F;
@5963543/1
atttctgtcaccaattgtacagaatggttgttctgcttcaccaatctgca
+5963543/1
CCCFFFFFHHHHHJJJJHJJJJJJJJJHJJJJIJJJJJJJJJJJJJJJJJ
@2913908/1
cttcctcaagcgctggtaacgctttatcgggttct
+2913908/1
CCCFFFFFHHHHHJJIFHIGHIJJJJJJJJJFHDF
@2913909/1
cttcctcaagcgctggtaacgctttatcgggttctg
+2913909/1
@@@D?DDDA<?AF78<2ACHB@;FCCEFGIB?:DG4
@2913910/1
cttcctcaagcgctggtaacgctttatcgggttctgctaagtggtaagta
+2913910/1
@CCFF?DDHBFDH@GIGHEHIIIICHGGGB:?FHGHHIIGHFFGFBGG==
@5465931/1
acaaaaatgtcaaatcatgtcaagaccccggcgatggttcttcaagagct
+5465931/1
@B@DDFFFHHHHHJJJIJJIIJJIJJJJJJIJJHGHIFHHIJJIIJJJJJ
@4424709/1
tccatgccgagcaagactcccgtcagcgtcctccaggagttg
+4424709/1
@@CFFDFFHHHHHIJJJIIJID;GHGCHHHHBGHIJGGHFBF
@1387268/1
cagctcttgaagaaccatcgccgggg
+1387268/1
@7?DDFFFFHFDFGIIIIIIHIEHAD
@6468252/1
cagatggccaccaccattctatgtaatggaacacgaagagggactaccac
+6468252/1
CCCFFFFFHHHHGJJJJJJJIJJ:CHGGJIJJJJJJIJIIJJJIJIHIGG
@8030611/1
cttccaaattaatcttctgttcttcgcttaattcattaacaagttgcgca
+8030611/1
1=BAADDDHHHHGJIJJJJJIIJJJJJJJJJJJJJJJJIJHIJIJJIIJJ
@7483955/1
ctcaatacaatccccacattccaccccaatctagccactcttatacgcag
+7483955/1
CCCFFFFFHHGHHJJJJJIJJJIJJJJJIIIJJIJJJJIJJIJJJJJJJI
@5966256/1
atttcttttggatcataaatgccgtcctcttctagcagctttaatgcatt
+5966256/1
CCCFFFFFHHHHHJIJJJJIJJGIFGHGHJJJJJJIJIIIJJEGGJIJEI
@5966388/1
atttgaaaaaaccagagacgattttgtcgaagatctctgtgagaagacag
+5966388/1
CCCFFFFFHHHHHJJJJJJJJJJJJJJJJJJJJJJJJJJGHIIHIJJJJI
@5966558/1
atttgaaaatttctaatattgcgatatttttttatcgatctggcttcaat
+5966558/1
CCCFFFFFHHHHHJJJJJJJJJIIGIIJJJJJJJJJIHIIIJJJJJJIJJ
@3420734/1
gcactggcaagtcaaagaagctagccaagagaatggcggctcacaagatg
+3420734/1
CCCFFFFFHHHHHJJJJJJJJJIJIJJJJIJJJIJJJJJ>;@BG@@;==;
@3420735/1
gcactggcaagtcaaagaagctagccaagagaatggcggctcacaagatg
+3420735/1
CCCFFFFFHHHHHJJJJJJJJJJJIJJJJJJJJJJJIJJ:;@CE;C2=@;
@5967111/1
atttgaacagttaccatctactatcagagatcgaatgtgtgcagaatcag
+5967111/1
CCCFFFFFHHGHHJJJJJJJJJJJJJJJJJJJIJJJJHIGHIIJJJJIIJ
@4425984/1
tccatttcatagaatggtggtggccatctgcgggacatgcacatctcttg
+4425984/1
CCCFFFFFHHGGHJIJJFHJEHIJJJJJJJJJJJGHIJJJJJJJJJJJJJ
@4426116/1
tccatttcctgtaattctggtttctctatagttttgtcatacgtttttga
+4426116/1
C@CFFFFFHHHHHJJJJJIJHIJJJJJIJJJIJJJJJIJJJJJHIJJJIG
@4426117/1
tccatttcctgtaattctggtttctctatagttttgtcatacgtttttga
+4426117/1
CCCFFFFFHHHFHJJIJJJJFHIJJJJIJJJHIJIFIJIJJJIGIJJJJG
@5968097/1
atttgaagtatcatgttgaaaccatgggtatatatggtggatcaaaagct
+5968097/1
@@CFDFFFFFHHHJJGGEGHCHEHGIFEFFHJIIJIIFEHGIJJJJGJEE
@4426740/1
tcccaaatacgaactggtccaaatcgagggcgccatccacgagccaatct
+4426740/1
CCCFFFFFHHHHHJJJJHIIJJJJJJIJJJJJJJJJJJJJJJJIJHHHHH
@6469932/1
cagattcacaagcaggatcaactcaacagctcaatccatctgagattcag
+6469932/1
CCCFFFFFHHHHHJJJHIJJJJJJJJJJJJJJJJJJJJJJJJJJIJJJIJ
@351578/1
aatggatacaaatttgactactgtatagctttcttctcttggtgaacaca
+351578/1
CCCFFFFFHHHHHJJJJJIJJJIIIJIJJJIJIJJJJJJJJJIIJJJJJJ
@7486400/1
ctcaatgttaaaacggataaccttgcaatttggtagtttttctagaggat
+7486400/1
@@@DDDDDHHFHFIBBC@GG@B9A@<ACHHIGIEEG:CFH;DGGGEGGII
@351803/1
aatggatcgaaataggtacatggtgtaatgaaatggccggatctacagac
+351803/1
CC@FDEDFHGHHFIIJEEHHHIJFGHHJIIFJGIIIGIJIEIIGIJIIGG
@5469118/1
acaaagttctcaacaaccagctcctacatctcaacaacaagctgcatggg
+5469118/1
CCCFFFDFHHHHHJJJJJIIJJJJJJJJJJJJJJJJJJJJJJIJJIJJJI
@5469830/1
acaaatttgaaaaaaccagagacgattttgtcgaagatctctgtgagaag
+5469830/1
CCCFFFFFHHHHHJIIJJJJJJJICGHIIJHIIJJJJJJJJJJJJGJGII
@8034291/1
cttccatagattcaaatgaagtaaacaacatacgtttttcatttaaaatg
+8034291/1
@@CDDFFFHDFHGIIJIGIIIIJJJJJGGIIIJIIJJJJGEIGIIJJJJF
@1390779/1
cagctttaatgcattgtatgcagcatcatgtttactaatctgctttgagc
+1390779/1
@@@ADDFDDFHGHEBGHBBAF:<BEGGGEBFHHGIGIIIIIIEEIGGGGE
@4428049/1
tcccactaaagttaaccagacaaagcacctatcgaatcgaatattagtag
+4428049/1
@@@FFFFFHHFFHJJJJJIJJJIJIGGHGHIGGGI;FHGJJGJIJJGHHH
@4428464/1
tcccagagtttttgaattttgtgccaaaactaccgagccagctccgtacg
+4428464/1
@@CFFDFD=DFHHHGIGII@FACHH@FHBHBHHGIGIFEIAFHBHIBFH@
@3927625/1
gtcgatgttgccagaacgtaagatatcctaaactcacttttttccgaaaa
+3927625/1
?1=DDFFFGGHHHJIJJIDGHGHIIGJJJJIJJJJJIIIGIIJJJJJJJI
@3927626/1
gtcgatgttgccagaacgtaagatatcctaaactcacttttttccgaaaa
+3927626/1
CCCFDFFFHGGHHGJIJIIJJIJJJJJJJJIJJIJJJIJJJJJJJJJJJJ
@352681/1
aatgggattgcccatcactttgtcatcgaacgatgtcaccacctgattgg
+352681/1
CCCFFFFFGHHHHJJJJJJJJIIJJIJIIJIIJIJHIJJJJJGIJIIJIH
@7487731/1
ctcaattggcgcacattcagcaggtttttttaacagtttgaaaaccttga
+7487731/1
CCCFFFFFHHFHGIGIJJJJJJJJGIJJJJJJJJJJJJJJJJJIJJJJJI
@5471198/1
acaacttcatgtacaaatacctcaccttacaaaataaaatacggcaa
+5471198/1
@@?DDFFFHHHDFEIIIIJJJJIJJJJIIIJJJJJJJJJJJJGGJJI
@4936344/1
tttcatatgtagaacgaattttgtgcatacaaaaatagtaaaaagtcgaa
+4936344/1
@@?DFFFFHHFDHJJIJJIJIJIFIIGGIGIJGGGHIGCFHHGHJIJIII
@2397801/1
ctcagcttcaacgccaaggacttcaactttgttcagttcttgcagg
+2397801/1
@C<DDDFFDHHHFEHIJIJGIJIJEHCGHIIJIHGGDHIIIJIJIG
@2397802/1
ctcagcttcaacgccaaggacttcaactttgttcagttcttgcagg
+2397802/1
CC@FFFFFHHHHCGGGJGIGIJJIIJIJJIJJIIJJJIIJJIIJJG
@2397803/1
ctcagcttcaacgccaaggacttcaactttgttcagttcttgcagg
+2397803/1
CCCFFFFFHHHHDHIIJJJJJJJJJJJJJJJIIJJJJIIJJJJJJG
@5475501/1
acacatgttacataaatgtcaaaatttgacataatttgtggacataaagg
+5475501/1
CCCFFFFFHHHHHJJJJJJJJJJJJJJJJJJIJHIJJJGHIJIJJJJJII
@3424519/1
gcagacaacttcatgtacaaatacctcaccttacaaaataaaatacggca
+3424519/1
@@<D;DDACBF<:A?F:<<<<AA<<FCCF?CFBC?CCGBDB@CFFBFB<@
@354352/1
aatgtgtttaaatttttgtcgagtcaaaagcgaagaatatttgaaaattt
+354352/1
@8?DDDFFHGHHHJJJJJJJJIJIIJJJIJJJJJJJJJJJJJJJJJJJJJ
@8036969/1
cttcccactaaagttaaccagacaaag
+8036969/1
@@@BDBDDFFFFDFGC<EBA?D:C9AG
@8036970/1
cttcccactaaagttaaccagacaaagcacctatcgaatcgaatattagt
+8036970/1
BB1ADFFFHHHHHIJJJJJJJJJJJJJJJIJJJJJIJJIJJIJJJJJJJF
@354899/1
aatgttttttcttcgatgtccacgtaggttacctcgaaggattgttcgct
+354899/1
CCCFFFFFHHHHHJJJJJJJJGIJIIJJIIIIJJJJIJJJJJJJJJJJJJ
@355046/1
aattaaacacgctgagaaagctatggttgagtgaaaaaggtgggaaatgt
+355046/1
CCCFFFFFHHHHHJJJJJJJJJIJJJHJJIIFHIJJJJJJDFHJIJJJJI
@6474964/1
cagcaactcacggaaacaagttgagaaatcctttagttttccttttttat
+6474964/1
@@@DDDDDFFFHAGIIGIGD?F4CEEGCBGGIGEIAHGHFBDGIIIIGGI
@6474965/1
cagcaactcacggaaacaagttgagaaatcctttagttttccttttttat
+6474965/1
@@@FFFFFHHHFHJIJIJIJJJEHGHIJJIGIJIGGIJJIJJIIJJJJJJ
@6474966/1
cagcaactcacggaaacaagttgagaaatcctttagttttccttttttat
+6474966/1
CC@FFFFFHHHHHJJJJJJJJJJJJJIIJJJJJJJJIJIJJJJIJJJJJI
@6474983/1
cagcaactcctggaggacgctgacgggagtcttgctcggcatggaggcca
+6474983/1
CCCFFFFFHHHHHIJJJJJJJJIIJJI@G?DEIIIAGGIIIIJJEIIFHE
@6475551/1
cagcaagctcctccgcaacagcaacctggagcgagacaacatcacccttc
+6475551/1
CCCFFFFFHHHHHJIJJJJJJJJJJJJJJJJIJIIEHIGIIHIJJJJIII
@8040450/1
cttccggttccggtggccaccagatcgttgttaaggaacacgcgg
+8040450/1
@@?DDDD@:CFDD?@8E??C??8D@F@F9FH;?DFHEHIGG8:A<
@8040451/1
cttccggttccggtggccaccagatcgttgttaaggaacacgcggtagcg
+8040451/1
CCCFFFFDHHHGHIJJJJJJJIIJJJJHIJIIJJJIJIJIJJJJIEHHHF
@838825/1
atttaattttgacatgttagaatgccctattgaaaaccttgtagtggatt
+838825/1
1?@BDDDDHHHDDD?C<:<IIFDHA<CAFB<AAE?:??GBF9CHCG8D@?
@2922116/1
cttcgaggtaacctacgtggacatcgaagaaaaaacattgaccaatcgcc
+2922116/1
@CCFFFFFHHHHHGIGICEGHIJFGIIFIJIJDIGGGCHHHHHIIIIEHE
@2922117/1
cttcgaggtaacctacgtggacatcgaagaaaaaacattgaccaatcgcc
+2922117/1
CCCFFFFFAFHGHHJJJFGIGIJJJJIJJJIJJJEHIJJIJJJJJJIFHD
@839610/1
atttacagcaattccctatgaagcttgaagtaaaacaagaagaaagtaaa
+839610/1
CCCFFFFFHHHHHJJJJJJJJJJJJJJJJJHHIIJJJJJJJJJJJJIHIJ
@5481661/1
acataatttgcgacatttgacgtacggttcaagtagctgaagtaaaagtg
+5481661/1
CCCFFFFFHHHHHJJJJJJJJJHHIJJHIJIIJHHJJJJJIJHHIJJJGI
@5483449/1
acatttgcgagtgacgaagagttggccactaaactgggcagctcggctga
+5483449/1
CCCFFFFFHHHFHIJJIJGGIHIJJJJJJJJIJJJIJJIIIJJJIJIIJG
@8042140/1
cttcctcaagcgctggtaacgctttatcgggttctgctaagtggtaagta
+8042140/1
CCCFFFFFHHHHHJJJGHIJJJJJJJJJJJJHIIIJIJJJJIJJJJJJJI
@6946118/1
cctcgaaatcaataactcgataaaaattgttcccttttgagctattgcga
+6946118/1
CCCFFFFFHHHHHJJJJJJIIJJJJJJIJJJJJJJJJJJIIJJIJJJJJJ
@6946119/1
cctcgaaatcaataatgcaatgtgtttgaatttttgtcgagtcaaaagcg
+6946119/1
:?:BDDFFFHHHFGJFIIIIGCHGCGGGIHIJGJEIHHIEFHGIIJJEIA
@6946120/1
cctcgaaatctaaggttatattacttttatgaatcgtgataacatgcata
+6946120/1
BCBFFFFFHHHHHJJIIIIHIJIJJJJJJJICA@EGFHIIJJIJJJJJJJ
@6946246/1
cctcgaaggattgttcgctagcgatctcctgcaagaactgaacaaagttg
+6946246/1
@@@FF?EFFFHHHIJIGGHGGIFGEHEGCCGGGGGIJIIIEHGIGGHHGG
@6479494/1
cagcactgaatcaaaaaattctccatcgttacaataagttattcggacaa
+6479494/1
CCCFFFFFHHHHHJJJJJIJJJJJJJIJJJJIJJJJJJIIIJJIJJIJJJ
@2923359/1
cttcgatcttccggttccggtggccaccagatcgttgttaaggaa
+2923359/1
@@@D:ADAFFFFFB:EFG:E8:?FE9:B3?;<989B3???FDFCE
@2923360/1
cttcgatcttccggttccggtggccaccagatcgttgttaaggaacacgc
+2923360/1
CCCFFDFFHHHHDGEHIJIJHIJHIIJJEEHHIJIIIJJIIJJJJJGHHI
@2923361/1
cttcgatcttccggttccggtggccaccagatcgttgttaaggaacacgc
+2923361/1
CCCFFDFFHHHHHJIIJJEG:@FGIGJJJJIGGGIIJJJGJJJJJGJJFI
@6947229/1
cctcgatggatgggcgtccatggaacctaccaccgcggcaatcgaaggtt
+6947229/1
C@CFFFFFHFHHHJDHHIJJIJIIIJJJJJIIIJIIJEEIJHHHHHFFEF
@8043977/1
cttcctgtattttttcgtcccaagattactgctccatggcgacagttaat
+8043977/1
CCCFFFFDHHHHGJJHIGIIIEHGHGIJJIGIJJJIJJJJJGIIBBGHJJ
@6948936/1
cctcgccttacaaaataaaatacggcaaagagaagaaaggccgatagaat
+6948936/1
CCCFFFFFHHHHHJJJJJJIGIHIJJJJIJGJIIIIGGIGDIIIJJJIII
@3432535/1
gcaggtatatttatcacatcattcgtcgtgtaccacatctcggatcttgc
+3432535/1
CCCFFDEFHHHHHIIIHJJGGIIJIJJJGGIHJDGGGHAHIHGGHGJJIC
@3433548/1
gcaggttttttaacagtttgaaaaccttgataaatggaacgaaattaaac
+3433548/1
CCCFFDEFHHHHHJJJHHIJJJJJJJJJJJJJJJJJJJJJJJJJJJJJJJ
@2927293/1
cttcgcttttgactcgacaaaaatttaaacacattgcattattgatttcg
+2927293/1
???DDDADDD4:AAC1:8@CFFIBEI<EE<C?:9D>DBDD@BD99BDE>;
@2927294/1
cttcgcttttgactcgacaaaaatttaaacacattgcattattgatttcg
+2927294/1
@@CDDDDFHH<?CEECE@@FHIIGHIEHIBGDFDHDF@DGEHIECEHI@D
@2927295/1
cttcgcttttgactcgacaaaaatttaaacacattgcattattgatttcg
+2927295/1
CCCFFFFFHHGGHHIGGGIJJJJJJJJJJJIJJJJJJJJJJJJIIJJJJI
@2927296/1
cttcgcttttgactcgacaaaaatttaaacacattgcattattgatttcg
+2927296/1
CCCFFFFFHHHHHJJGIIIIJJJJJJJJJGIIJJJIJJJJJJJJJJJJJJ
@2928216/1
cttcggagaatcacaaaactcatgatacttctcaaattttcttttaaatt
+2928216/1
BB:DDFFFHHHHHJJJJJJJJIJJJJJJJJGIJJJIIJJJJJJJJJI?FI
@2928217/1
cttcggagaatcacaaaactcatgatacttttcaaattttcttttaaatt
+2928217/1
CCCFFFFFHHGHHJIJIIGHIHHIJJJJJJJIJJIJJJJJIJJJJJJGHI
@2928218/1
cttcggagaatcacaaaactcatgatacttttcaaattttcttttaaatt
+2928218/1
CCCFFFFFHHHHHIIJJJJJJJJJJJJJJJJJJJJJJJJJJJJJJJJDGI
@2928219/1
cttcggagaatcacaaaactcatgatacttttcaaattttcttttaaatt
+2928219/1
CCCFFFFFHHHHHJJJJJJJJJJJJJJJJIJJJJJIJJJJJJJJJJIDHI
@2928400/1
cttcggagttttgcctgttccgtagcagacggccactggcaaagtggata
+2928400/1
CCCFFFFFFHHHHIIIIGHCHIEHHIIIIIIIAHIIIIIEFHIIFGIEHI
@2928401/1
cttcggagttttgcctgttccgtagcagacggccactggcaaagtggata
+2928401/1
CCCFFFFFFHHHHJJIIGIJJIFHIJJIJJJJJJIJIJIGGIJI=FHCHI
@6951646/1
cctctatactttgcatcaaataaatgctcccctttcacaatataataaat
+6951646/1
???ABDDDF>FD<BBCFIIICIGHIIEIGIGIECFG<C?FCFDDGIGGI?
@3437187/1
gcataactgagctgtggaggtctaattccaaagtgaacaatctctggaaa
+3437187/1
CCCFFFFFHHHHHJGIJIHIAFGIJJJJJJJJJIJJJJJJJJIJJJGJIG
@6481518/1
cagcaggttttttaacagtttgaaaaccttgataaatgaaagaaattaaa
+6481518/1
B<@DFFFDHHHHHJJIIJIIJIJJJIJJJJJJJJJJJIIJJJJJJJJIJJ
@6481861/1
cagcagtcccacaaagtttcacagttccacaaaacgctgaaaaattccgt
+6481861/1
CCCFFFDDFGHHHJHIFHIIJIJIFHHJJIIJJIJJIJJJJJJIIGAHGH
@3438374/1
gcatagaattagtggtttttttctaaaatcaatttacatattatttttga
+3438374/1
CCCFFFFFHHHHCGHCGHIJJJIJJIJJJJJCGEHJJIIJJJJJJJJJII
@5486450/1
accaatcaggtggtgacatcgttcgatgacaaagtgatgggcaatcccat
+5486450/1
CCCFFFFDHHFHHGHEHIJJJFHIJHHIJJJJGIDGIIJJJJJJJJJJIJ
@5486451/1
accaatcaggtggtgacatcgttcgatgacaaagtgatgggcaatcccat
+5486451/1
CCCFFFFFHHFHHFHIIJIJJHJJJIJJJJJIIJCFHGIIJIIJJJJJJJ
@4434400/1
tcccttttgagctattgcgatattttttcggaaaaaagtgagtttaggat
+4434400/1
CCCFFFFFHHHHHIJJJJJJJJJJJJJJJJJJJJJJJJHGGIHIJJJJJJ
@2403490/1
ctcagttatgcgggaaatccagattatcaaaaagcttggagagactatgt
+2403490/1
CCCFFFFFHHHHHJIJJJJJJJIJJJJJJJJJJJJJJJJJJJJIJJJJJG
@8045001/1
cttccttcggagttttgcctgttccgtagcagacggccactggcaaagtg
+8045001/1
CCCFFFFFG?DHHJJJGIJIIGEHI<GHIIJIJIJIIJJJIIIIDHIF=F
@8045002/1
cttccttcggagttttgcctgttccgtagcagacggccactggcaaagtg
+8045002/1
CCCFFFFFHHHHFHJJJJJJJGJJJJHIJJJJIJJJJJJJIIIJJIJI=C
@6485421/1
cagccaatgggattgcccatcactttgtcatcgaacgatgtcaccacctg
+6485421/1
CCCFFFFFHHHHHJJJJJJJJIJJJJJIJJIJJJJJIJJJIJJJJJJJJG
@4944463/1
tttcctttatgtccacaaattatgtcaaattttgacatttatgtaacatg
+4944463/1
CCCFFFFFHHHHHJJJJJJJJJJJJJJJJJJJJJJJJJJJJJJIJJIJJJ
@6487641/1
cagccgagcccttggcttccttcggagttttgcctgttccgtagcagacg
+6487641/1
CCCFFDAAHHHHFEIGGEGIEGGGIFG??FHFHJIJIEIIIIABHGGIGG
@6487642/1
cagccgagctgcccagtttagtggccaactcttcgtcactcgcaaatgta
+6487642/1
CC@FFFFDHGDGHJIJIHIIIGGIJIJJJIJJIIEIJIJJIIIIJGIIHI
@2931877/1
cttcgtcactcgcaaatgtagaaggcagattgttaccctccacgggtaaa
+2931877/1
CCCFFFFFHHGFHGIIIJHIJJJJIGHGIIIJJJJJJJJJJJJJJJGHIJ
@6954410/1
cctctgtcggtagatttccgtgaagtggtccgtgccccttgcggttaccc
+6954410/1
CCCFFFFFGH@CDCBGIBHA<F;FAAFG?FH<:?@DHI9DBFDH6F>7CG
@8048186/1
cttcgaacggaatctgtctagttctgccttcga
+8048186/1
@@@DDDBDFFDFFB<:C>3A<CF9CCFF99CB@
@2933246/1
cttcgtgttccatttcatagaatggtggtggccatc
+2933246/1
@@@DDDD=D?D?CGGB9?A:?I?BD3?D1<F;E?9?
@2404929/1
ctcagtttcagttactcttgattttatatatctgtagttttctagatctt
+2404929/1
@@@BDDDDFFFFHBFGGFIGEHHIIGIIGIIIIIIIIHIIIIIIHIIIII
@2404930/1
ctcagtttcagttactcttgattttatatatctgtagttttctagatctt
+2404930/1
CCCFFDFFHHHHHJIIJJJJGIJJJJJJJJJIJJIIJIIJJJJJJIJJJJ
@363103/1
aattagcagcaagagaaatgctgga
+363103/1
CCCFFFFFHHHHHJJJJJJJJJJJJ
@1861184/1
cctgtatataactactagtcaagaaaagaaaatcatctattccta
+1861184/1
@CCFFFFFHHHHHJJIJJHIJJIJJJJJJJIIIJIJJJJIIIJIJ
@5490074/1
accaggcattggtggcgattggtcaatgttttttcttcgatgtccacgta
+5490074/1
@@@DDFFDGHHHBFHJJIIHIJ?GHGIJHGIIJJIIIIIIIGEGGIHGFG
@3441780/1
gcatggtgatctggaaatggttcgctttgagaccgatgggtcggccttcg
+3441780/1
CCCFFFDEFHHHHJJJJJJJIJJJJJIJIJJFIJJIFGIJHIGIJIJGH?
@3441887/1
gcatgtcccgcagatggccaccaccattctatgaaatggaacacgaagag
+3441887/1
CCCFFFFFGGGHHJHJIIIIIJIJIGGIJJGIGGGGGIIIIJJJIJIJIJ
@8050076/1
cttcgactttttactatttttgtatgcacaaaattcgttctacatatgaa
+8050076/1
@@CDBDFDFHHHHIJGGGIJJBFHGIJGIJJJIJJDFHGIJGHIJIGIHI
@8050495/1
cttcgaggtaacctacgtggacatcgaagaaaaaacattgaccaatcgcc
+8050495/1
CCCFFFFF@FHDHGIGGDGHBFHIIIIGGGIIIIIEIIIGIIIIIGIDGI
@8050496/1
cttcgaggtaacctacgtggacatcgaagaaaaaacattgaccaatcgcc
+8050496/1
CCCFFFFFCFHHHJJJJEHIIIIJJJJJIIJJJIJJIJJGIJJJJJICHI
@4437628/1
tccgggcgttccgttggtctgattggctt
+4437628/1
@@@FFDDFHHHBHEHGIF4CB?DEH@GHC
@5974360/1
atttgacataatttgtggacataaaggaaagaaaaaaatgtcaaaatttt
+5974360/1
CCCFFFFFHHHHHJJHIJJJJJJJJJJJJJJJJJJJJJJJGIGIJJJJJJ
@4948609/1
tttcggggtgcaatcttcttttccggaaaatgctcgaaaactcaattggc
+4948609/1
CC@FFDDF@DHHHJIGGIIIIJGHIIJIJJIJIIJJIJIGJIIIGIJIEI
@3443818/1
gcattggtggcgattggtcaatgttttttcttcgatgtccacgtaggtta
+3443818/1
CCCFFFFBFHHHFHIIJAEFHGHGIJJJJGJJJJJJGHGIJJIHJJJGHI
@5491767/1
accattcaaaatttgtcatcgataaaaggaaatccgatgccaattacttt
+5491767/1
CCCFFFFFHHHHHJJIJJJJJJJJJJJJIJJJJJJJJIJJJJJJJJJJJJ
@5491794/1
accattctatgaaatggaacacgaagagggactaccacacgaaaggcagt
+5491794/1
CCCFFFFFHHHHHJIJJJJJJJJJJJJJJJJJJIIJJJJJJJJJIIIJJH
@3444611/1
gcatttgtttattcagatttacagcaattccctatgaagcttgaagtaaa
+3444611/1
BBCFFFFDHHHHHJJJIJIJJJJJJJJJJJJJJJJJJJIEIJJJJJHGII
@8051732/1
cttcgatcttccggttccggggccaccagatcgttgttaaggaacacgcg
+8051732/1
CCCFFFFFHHHHHJGIIJGJJJIIJJJIJJJJIHIJJJJJJJJJJJJHHF
@8051733/1
cttcgatcttccggttccggtggccaccagatcgttgttaaggaacacgc
+8051733/1
??@DDDDFHHHHGG:CFFHHAEGIGEGGHIEHIGHJIHGGIEGGEHGE@G
@8051734/1
cttcgatcttccggttccggtggccaccagatcgttgttaaggaacacgc
+8051734/1
@B=DDFFFHHHHHJIJJJJJIJJJJJJJJJJJJJIIIJJJJJIJJJJJJI
@8051735/1
cttcgatcttccggttccggtggccaccagatcgttgttaaggaacacgc
+8051735/1
CCCFFDFFHHHHHJHIJJJJIIIJJJJJJJJJJIJJIJJJIJIJJJJJJJ
@3445259/1
gcatttttattcggcttattgtaatattcctccatagttcttacatcctt
+3445259/1
@@@DDDDDHDFFHGGIIGGHHA:BHBHIGIGIIGGD??DHFHIIGAHGII
@8052194/1
cttcgatgtccacgtaggttacctcgaaggattgttcgctagcgatctcc
+8052194/1
?===BDFFHGHHHJEIJJHHHIJJJJHGIJIIJJJJJJJJIJIJIIJIIJ
@4439258/1
tccgtgccccttgcggttaccccttctgttg
+4439258/1
;;@;D?@:AD;A:?GH@EAGGII=9DHDGH<
@4948832/1
tttcggttaaatttaagaggcttttaaaatttaacgtttagcagtcttct
+4948832/1
CCCFFF20<CHFHJIJJJJJIIJJJJJJJJJJJJJJIJJIJJJJIJJJJJ
@2936924/1
cttctacattgcgagtgacgaagagactctcagcttcaacgccaaggact
+2936924/1
CCCFFFFFHHFHHJJEHIIIIJIJJIJJJIIIJJJJJJJIFHIJEIIDGI
@850644/1
atttatcaaggttttcaaactgttaaaaaacctgctgaatgtgcgccaat
+850644/1
;@??DDDD?=D2CB=FBFHFHAHHHBFDFAEBBD9D@CDBB??DF>AE:B
@2937461/1
cttctactcgtatttcgtcaaagaaagacagatcttgatctttgtctttt
+2937461/1
CCCFFFFFHHHHHJJIIIJJJJIJJIJJJJJIJJJJJIJJJJJJIJJJJJ
@850812/1
atttatcatacacaggtaaacagttgtacagtagaggataaaccaatgga
+850812/1
CCCFFFFFHHHHGIJJEGHJJJJJJJIIJJJHHHIJGHIJJJJJJJJIJJ
@851046/1
atttatcgtggtccagaagaggcatcacacaaggctcttctgttcggata
+851046/1
CCCFFFFFHHHHHJJJJIJIJJJJIJJIJJJJJJJJJJJJJJGIJJJIIJ
@1399693/1
caggaattggaggaggagggtacgaaggaactggaggataactgtagacg
+1399693/1
BCCFDFFFHHFHHGGIGHJJAEGIJJJIIJJJJJIJIIIJIJIIHJIIJJ
@3446809/1
gccaaacacacatagtacctctccacaaaaagggaaataaacaaggatgt
+3446809/1
CCCFFFFFHHHGHIJFHIJJIGIJJJIHIIJJGIIHIJJJIJJIIIJIIH
@3446810/1
gccaaacacacatagtacctctccacaaaaagggaaataaacaaggatgt
+3446810/1
CCCFFFFFHHHHHJJGHJJIJGIJJJJJJJJJJIJJJIIJJJJJJIJJIF
@3446936/1
gccaaacattcggcagccaagaacttgctggatctcttggtcggaaaagt
+3446936/1
B@C=DFFFHHHHHJJJJJJJGIIIJJJJIJJIIJJJJJJIIIJJGIGIJ@
@3446937/1
gccaaacattcggcagccaagaacttgctggatctcttggtcggaaaagt
+3446937/1
CCCFFFFFHHHGHIIJIJJIGJJJJJJJJIJJGJEIJIGIHHIJIJIJJ=
@3446938/1
gccaaacattcggcagccaagaacttgctggatctcttggtcggaaaagt
+3446938/1
CCCFFFFFHHHHHJIHIIIJIIJJJJJJJJJJJJIJJJJJIHJIJJJGI=
@3446939/1
gccaaacattcggcatccaagaacttgctggatctcttggtcggaaaagt
+3446939/1
CCCFFFFFHHHHHIJJJJJJJGIJJJIJJJJJJJIJJJJJIGEIHIJJJB
@2938014/1
cttctagcagctttaatgcattgtatgcagcatcatgtttactaatctgc
+2938014/1
CCCFFFFFHHHHHJJJJJJJJJJJJJJJJIJJJJJJJJJJJJJJJJJJJJ
@3939118/1
gtcgtcgtttgtattcataactgcggcttctacttctacgtctttggctg
+3939118/1
?=@?DDDDFFDHDGH@EDFIECFBFBEHG9B94:B@F@FHGDGHFEG<FE
@852028/1
atttatgtaacatgtgtgcttaagtggcttaccttctacttaccacttag
+852028/1
CCCFFFFDHHHGHIHIIIHIIHGIIJCHIJGIJJJJJJJJIJGIJJJJII
@852029/1
atttatgtaacatgtgtgcttaagtggcttaccttctacttaccacttag
+852029/1
CCCFFFFFHHHHHJHIHHIIJJJJIJJJJJJJJJJJJIIJJJJJJJJJJH
@5977800/1
atttgatgcaaagtatagaggttgtacccaaacttttcggggtgcaatct
+5977800/1
CCCFFFFFHHHHHGIIIJIJJFHJIJJJJJJJJJJJJJJJJJFGGIJJJJ
@5977801/1
atttgatgcaaagtatagaggttgtacccaaacttttcggggtgcaatct
+5977801/1
CCCFFFFFHHHHHGIJJJIJJEHIHJIJJJJJJJJJJJJJJJDHIJJJJJ
@6493669/1
cagctacaacagtcaacatttcccacctttttcactcaaccatagctttc
+6493669/1
CCCFFFFFHHHHHIJJJJJJJJJJJJJJJJJJIJJJJIJJJJJJJJGIJJ
@6963335/1
cctgcacacacgcatttttaaatttaaaaatttattcaagtcaaaaataa
+6963335/1
@@==DDFFHHHHHIJJJJJJJJJJJJJJIHHIJJIJJJIJJJJJIJIHIG
@3450833/1
gccaaattgctctactctcaagaaatggcctccatgccgagcaagactcc
+3450833/1
CCCFFFFFHHGHHJJIJIJJJJIJJIJIJJJJJIIIJJJJIJJJJJJJIJ
@3450874/1
gccaaattggtaagtctctactctcaagaaatggcctccatgccgagcaa
+3450874/1
BCCFFFFFHHFHHJHIJJJJJIJJJJJJJJJJJJJJJJJJJJJJJIJJJI
@3452292/1
gccaactcttcgtcactcgcaaatgtagaaggcagattgttaccctccac
+3452292/1
CCCFFFFFGHHHHIJJIJJJJJJJIFIGJJIJJJIJJJJJJJJJJJJJIJ
@3452293/1
gccaactcttcgtcactcgcaaatgtagaaggcagattgttaccctccac
+3452293/1
CCCFFFFFHHHGHJJJJJIHIJJJJIIJJJIJGHIIJJJJJJJJJJJJJJ
@3452294/1
gccaactcttcgtcactcgcaaatgtagaaggcagattgttaccctccac
+3452294/1
CCCFFFFFHHHHHJJJJJIIIJJJJHIJJIJJJJJJJJJJIIIJJJJJJJ
@3452507/1
gccaacttcttgccgacggaatttttcagcgttttgtggaactgtgaaac
+3452507/1
?@@DDDDDHHFHFIIBHBEG@DHBFGHIGHIIIIIGHIIIIIIFIIIDH>
@370121/1
aattgctctactctcaagaaatggcctccatgccgagcaagactcccgtc
+370121/1
CCCFFFFFHHHHHJJJJJJJJJJJJJJJJJJJJJJJHIJIIJJIJJJJJI
@6494406/1
cagctacttgaaccgtacgtcaaatgtcgcaaattatgtcacacaaatgt
+6494406/1
CCCFFFFFHHGHHJJIIJJHIJJJJJFGIJJJJCHHGJFHIIJJJJJHIC
@853259/1
atttattatattgtgaaaagggggcatttatttgatgcaaagtatagagg
+853259/1
@@@DFDFDHHHFFBFDHGHIIGAHIIFIIIIIIGIDBFHCAG?DHIDIGG
@853389/1
atttattattagagtgtcctcgtgaggaagaggaatttgaacagttacca
+853389/1
CCCFFFFFHHHHHJEGGHIJJIGGJIJJIJJJJJJJJIJJJJJJJJJJJJ
@8055433/1
cttcgcttttgactcgacaaaaatttaaacacattgcattattgatttcg
+8055433/1
?@@:B:DFHHFFHDB=EHGIGHIGGIIIIIIBHEG>BDGIGGIEGGHIII
@8055434/1
cttcgcttttgactcgacaaaaatttaaacacattgcattattgatttcg
+8055434/1
CCCFFFFFHHHHHJJJIJJJJJJJJJJJJJJJIJJJJJJJJJJJJJJJJJ
@1866932/1
ccttaacaacgatctggtggccaccggaaccggaagatcgaagaaagacg
+1866932/1
@@@DFFDDFFHB?=GG<AB;FGFGHB@DGHIIIEIIGGFAGICEGGIEHE
@3455149/1
gccaatcagaccaacggaacgcccggagcggc
+3455149/1
CCCFFFFFHHHHGJJJJJJJJJJJJJIJIJIB
@3455150/1
gccaatcagaccaacggaacgcccggagcggct
+3455150/1
?@@A?DDBCAD=DDGDHIIBBHIIIHIIGIFGI
@3455151/1
gccaatcagaccaacggaacgcccggagcggctgatatcaccaatcagg
+3455151/1
CCCFFFFFHHHHHJJJJIJJIJJJGIIHJJGGGI@CDEEC>E?B7;?3@
@3455152/1
gccaatcagaccaacggaacgcccggagcggctgatatcaccaatcagg
+3455152/1
CCCFFFFFHHHHHJJJJJJJJJJJJJJJIJJIAB;=CCCC@EA??;;;B
@3455325/1
gccaatcttccgctaccgcgtgttccttaacaacgatctggtggccaccg
+3455325/1
CCCFFFFFHHH>FEGHIAFH:FCFGIGIIIIIIHEFGHGGIDHHIIEIIG
@3455326/1
gccaatcttccgctaccgcgtgttccttaacaacgatctggtggccaccg
+3455326/1
CCCFFFFFHHHGGGIJJJIIGBAHIHIJJJJIJJIIIIIIIIHIJJJJJI
@3455327/1
gccaatcttccgctaccgcgtgttccttaacaacgatctggtggccaccg
+3455327/1
CCCFFFFFHHHHGHIJJIGGEEDGHIIJJJIJJIIIIIHIJIIIIJGIJG
@3455328/1
gccaatcttccgctaccgcgtgttccttaacaacgatctggtggccaccg
+3455328/1
CCCFFFFFHHHHHJJJJIJJFHEHIJJJJJJJJJJJIJJJJIHJJIIJJJ
@4952232/1
tttcgttccatttatcaaggttttcaaactgttaaaaaacctgctgaatg
+4952232/1
BBBBDFFFHHHHHJJJJJJJFIIJJJJJIJJJJJJJJJJJJIJJJJJJJJ
@1868178/1
ccttaatatttcactgttttccgcggtactattcaattaatatttcaatt
+1868178/1
???D>D;BDDEB:ABB2CFF:F;@@ECADEDBDBDDEICDADDEIC?D>D
@1868227/1
ccttaatcagctacaacagtcaacatttcccacctttttcactcaaccat
+1868227/1
@@CF?DEBCCBFDGHIGIGIGHGEHCHI>FDFC<FHDFFGGDDHDEGGHI
@1868228/1
ccttaatcagctacaacagtcaacatttcccacctttttcactcaaccat
+1868228/1
@C@FFFFFBFHHGJIJIGHHHHIJGGIJJJJJJJJJJJJJIJJJGIJJII
@1868229/1
ccttaatcagctacaacagtcaacatttcccacctttttcactcaaccat
+1868229/1
CCCFFFFFHHGHHJIJIJJHIJJJJJJJJJJJJJJJJJJJJJJJJJJJJJ
@1868230/1
ccttaatcagctacaacagtcaacatttcccacctttttcactcaaccat
+1868230/1
CCCFFFFFHHGHHJJJIIIFHIIIJJIIJIIJIHIIIJJIJIJJJJIIII
@1868231/1
ccttaatcagctacaacagtcaacatttcccacctttttcactcaaccat
+1868231/1
CCCFFFFFHHHGHJIJGHEAGHIJGGIIJJJIJJJJJJJJJJJJJJJJJJ
@1868232/1
ccttaatcagctacaacagtcaacatttcccacctttttcactcaaccat
+1868232/1
CCCFFFFFHHHHGIJJIJIHHJJIJIIIIIJIJDGIIJJIHIIJGIJJJI
@1868233/1
ccttaatcagctacaacagtcaacatttcccacctttttcactcaaccat
+1868233/1
CCCFFFFFHHHHGJJJJIJHHIGJIJJIIIJ@GHIEHIIJJJJJIJJJJE
@1868234/1
ccttaatcagctacaacagtcaacatttcccacctttttcactcaaccat
+1868234/1
CCCFFFFFHHHHHJJJJJJHIJJJJJJJJJJJJJJJIJJJJJJJJJJJJJ
@2941342/1
cttctccaagtttgtgctgggcaaatcaatcaatttgcctcgaaatctaa
+2941342/1
CCCFFFFFHHFHHECFGEGIJIIJJJJJJIJJJJJJJJJJJJHIJJJJJJ
@1403389/1
caggagttgctgagccgtcgcggcatcactcccaaatacgaactggtcca
+1403389/1
@C@FBDBDHHGHFIHIIHIGIGIIJIJJJJEIIIIJIJJIGIJHHH>CBD
@1403390/1
caggagttgctgagccgtcgcggcatcactcccaaatacgaactggtcca
+1403390/1
CCCFFFDEHHHHHJJJJHIIJIJJJJIIJJJJJJJJJJJJJJJHHHHHFF
@1404124/1
caggatctcctttatgttttgcagcttgttgttcaggttgtttttgtttc
+1404124/1
CCCFFFFFHHHHGIJJFHIJGHIGIJJIIJIIIGJIIFGHGIIIJIIJJC
@8056407/1
cttcggagaatcacaaaactcatgatacttttcaaattttcttttaaatt
+8056407/1
CCCFFFFFGHHHHJJJIIIIJIJJJJIIJJJIJJJGJJJIIIJJJJIBGG
@8056408/1
cttcggagaatcacaaaactcatgatacttttcaaattttcttttaaatt
+8056408/1
CCCFFFFFHHHHHJJJJJJJJJJJIJJJJJJJJJJJJJJJJJJJJJJJJJ
@6495893/1
cagctatccactttgccagtggccgtctgctacggaacaggcaaaactcc
+6495893/1
@<?A=D:BFDHDBHGGIIIDGIEIB<C;DECGDHDDGAEGEGIEB?=F8C
@6495894/1
cagctatccactttgccagtggccgtctgctacggaacaggcaaaactcc
+6495894/1
CCCFFFFFGHHHHJJJJJJHIJJJJIJJJJJJJJJJIJJIJJIJJJIJJJ
@6495895/1
cagctatccactttgccagtggccgtctgctacggaacaggcaaaactcc
+6495895/1
CCCFFFFFHHHHHJJJJJIHIIJJJHIJJJJIJIJHIIIJJIJJJJIIJJ
@6495896/1
cagctatccactttgccagtggccgtctgctacggaacaggcaaaactcc
+6495896/1
CCCFFFFFHHHHHJJJJJJGIJJJJIIJJJJJJJJJJJJJJIJIIIJIJJ
@6495897/1
cagctatccactttgccagtggccgtctgctacggaacaggcaaaactcc
+6495897/1
CCCFFFFFHHHHHJJJJJJJJJIJJGIJJJJJJJJGHHIJJJIJIJJJJJ
@8056548/1
cttcggagttttgcctgttccgtagcagacggccactggc
+8056548/1
CCCFFFDFFHHHFGIEBEHEIECGHCEHGGEHAG0B??F?
@8056549/1
cttcggagttttgcctgttccgtagcagacggccactggcaaagtggata
+8056549/1
CCCFFFFFFHHHHJJIIHGGJGGIJJJJJJJJJJJJJJGIGIIIFHIIJI
@8056550/1
cttcggagttttgcctgttccgtagcagacggccactggcaaagtggata
+8056550/1
CCCFFFFFFHHHHJJJJIJJJIJIGHIIIJJJJJJJJJJJJJJJFEGIJI
@6495957/1
cagctatcgatacacagtcatagatccaatcctataattatccatttcct
+6495957/1
@?@DDDDDDFDFFHIIG<?FH<HBHIFEDGEHGIGIEHG9DCDG@?FCII
@6495958/1
cagctatcgatacacagtcatagatccaatcctataattatccatttcct
+6495958/1
CCCFFFFFHHHHHJJJJHIJJJJJIJJJJJJJJJJIJJJJJJJJJJJJJJ
@3456525/1
gccaatttcgcggaatttcaacacatgacaagcgatggtgaactgccttt
+3456525/1
C@CFFFFFHHHHGIJJIJIIIIIJJJJJJJJJIJJJIJ>FGIJIJJJJIJ
@6498012/1
cagctcttgaagaaccatcgccggggttttgacatgatttgacatttttg
+6498012/1
CCCFFFFFHHHHHJJJJJJJJJJJJJ?FHIIGIIJJIIJJIIJIJJJJJG
@856039/1
atttatttgatgcaaagtatagaggttgtacccaaacttttcggggtgca
+856039/1
CCCFFFFFHHHHGJJJJGHIJJJJJHHJIJJJJJJIJJJJJJJIGI@FBC
@3458132/1
gccacatcttgtgagccgccattctcttggctagcttctttg
+3458132/1
=??DDBDDBHH??GFGG>GGI?>BGEFGH<>GI@D?BD>?BD
@3458133/1
gccacatcttgtgagccgccattctcttggctagcttctttgacttgcca
+3458133/1
@@@DFFFFHHHHFGIIJGIIJJJGIHIGIJJJHCCHHIIJJGGGIGGEGH
@3458134/1
gccacatcttgtgagccgccattctcttggctagcttctttgacttgcca
+3458134/1
CCCFFFFFHHHHHHJJJJJJJJJJJJJJJJJJJIJJJJGIIHGHIIGIIJ
@3458671/1
gccacccaatgtgttcaagcgaaaaatgtcaataagacttctcctcaaac
+3458671/1
CCCFFFFFHHHHHFHJJJJIIJJJIJJJIGIJJJIJJJJJIIJJJJJJJJ
@3459861/1
gccacttgaaagtatatgctttttatttttgtcacaggctgcatgaaatt
+3459861/1
C@@FFFFFHHHHDHHIJJJJJJJJJJJJJJJIJJJJJJJJJJJJJJJJJJ
@3460499/1
gccagaagtctagattcatctcaccagtatattttccaacagagaagctt
+3460499/1
CCCFFFFFFHHHH2AEHIJJIJJHIJJHHJJJJJJJIJJJJJGJJJJJIJ
@3461709/1
gccagatcgataaaaaaatatcgcaatattagaaattttcaaatattctt
+3461709/1
@@@DFFFFHHHHHJJJIJBHIIJJHIHGIEGIJJGIIGJIGIIJJJIIIG
@3461710/1
gccagatcgataaaaaaatatcgcaatattagaaattttcaaatattctt
+3461710/1
CCCFFFFFHHHHHJJJJJJJJIIIIJJJJJJJJJJJJJJJJJJJJJJJII
@3461711/1
gccagatcgataaaaaaatatcgcaatattagaaattttcaaatattctt
+3461711/1
CCCFFFFFHHHHHJJJJJJJJJIJJJJJJJGHIJIJJJJJGIIJJJIIII
@3944103/1
gtctaacccggcatctgctgcttttctcttccgtttttccaaggcctctt
+3944103/1
CCCFFFFFHHHHHJJJJJJJJJJJJJJJJJJJJHIIJJJJJJJJJJJJJJ
@8060034/1
cttcgtcactcgcaaatgtagaaggcagattgttaccctccacgggtaaa
+8060034/1
CCCFFDFDHFFDFAHIGGFGEHHHIDHIGIIGGIIHIJCGIIJGII75CF
@4955652/1
tttctctatagttttgtcatacgtttttgaggcagcaaatttctcaaggg
+4955652/1
C@CFFFFFHHFHHHIDHIIJHDHFGIIIHGHJGGIIIGIIGGFIJJIJHG
@5500649/1
acgaaaggcagttcaccatcgcttgtcatgtgttgaaattccgcgaaatt
+5500649/1
CCCFFFFFFHHHHJJJJJJJJJJJJJJJJJJJJJFIJJJJJIJJJJJJJJ
@857378/1
atttcaacacatgacaagcgatggtgaactgcctttcgtgtggtagtccc
+857378/1
CCCFFFFFHHHHHIJJJIFJIIGIHGHIIHCHIIJJIIDHHIJIHIHIII
@6969705/1
cctggataggttatccaaaatttgtgacgtcattatcaatacttgatatt
+6969705/1
CCCFFFFFGHDHHIIJEHJIIIJJFHIIJHHJJJJJJJIIJGIJJIJJJJ
@5987043/1
atttgtacatgaagttgtctgcccctttcttaatcggttctgcatgaatg
+5987043/1
CCCFFFFFHHHHHJHIJJJJJJJIJJJJJJJJJIJJJIJJIJJJJJJJJJ
@376885/1
aatttgtgtaattgaagttcgtattatttcctcgaaatcaataatgcaat
+376885/1
@@@FFFDDHHFFHIIII@IDEFHHIGIIGIEEGIEHGIIIEHGGGIEG?F
@376892/1
aatttgtgtagttgaagttcgtattatttcctcgaaatcaataatgcaat
+376892/1
::=DDDBDAFFHGHGICGIGHIGGCHHGII?HHGGIIIIIIIEGGGIHGG
@2947482/1
cttctctttgacattgcttgtggtcacttttcgcgcaaaggtaaaatcgt
+2947482/1
@CCDFFFFHGHHGJIHIJJICHIHIJJJJJJJJJJJJJJJIDFHIJJJJI
@2947483/1
cttctctttgacattgcttgtggtcacttttcgcgcaaaggtaaaatcgt
+2947483/1
BC@FFFFFGHGHHJJJJJJJGHIHIIJIJJJJJIJJJGGIJGHIJJJGIH
@2947484/1
cttctctttgacattgcttgtggtcacttttcgcgcaaaggtaaaatcgt
+2947484/1
CCCFFFFFHGFGHHIEGGIGEEHGIIJIIJJGIIGGIJJIIDHIIJGIIH
@379767/1
aattttttatatagtgccccgatgatatgatatgtatttattatattgtg
+379767/1
CCCFFFFFHHHHHJGIJJJJJCEHGIIJIEIGGIFGIIJGGIHIIJJJHE
@380846/1
aattttttgattcagtgctgattctgcacacattcgatctctgatagtag
+380846/1
CCCFFFFFHHHHHJJHJJJJJJJJJJIJJJJGHHIJIJJJJJJIJJJHIG
@4448104/1
tccttccatcagccaatttttctggtttgccgaattttgctgtttctggt
+4448104/1
=??BADBDFDFHHJIJJJJJJHJDIFFHIIJJ8?CGCHE@HEEGIGGGFH
@2951753/1
cttctgtaatatttcataattatctctataagtgactgtcttggaccata
+2951753/1
CCCFDDEFHHHHHJGHGIJGHDIHJJJJJJJJFHIJJJIIJHHIIJIIJG
@2952324/1
cttctgtcatttttctattaattgtctgattatcttctattgtacacaat
+2952324/1
CCCFFFFFHHHHHJJJJJJJJJJJJJJJJJJJJJJJJJJJJJJJJIJIIJ
@859166/1
atttcagttaaatttaagaggcttttaaaatttaacgtttagcagtcttc
+859166/1
CCCFFFFFFHHHHJJJJJJJJJJJJJJJJJJJJJJJJIJJJJJJJJJJJI
@1873420/1
ccttcacaaaatctacttcaagtgggcagaagttttttccataagccagt
+1873420/1
@@?DDBFFBHHHFBGGHIHIHE:EFIIEIIII<FFGIIIIIIF???DGG?
@8061353/1
cttcgtgttccatttcatagaatggtggtggccatctgcggg
+8061353/1
@@@BDBD?C:C::EF<E<<@>B44?<<F@F;C;:C;<44?@A
@8061354/1
cttcgtgttccatttcatagaatggtggtggccatctgcgggacatgc
+8061354/1
???DDDA?DBD:CEE??9A:CF:<CACF:8F9E3CD@9?CDD6@7=BC
@8061355/1
cttcgtgttccatttcatagaatggtggtggccatctgcgggacatgcac
+8061355/1
CCCFFFFDHHHFHJJGFGFIJJGHI<FG:CHEHHIGHGGGGJ8GBCBDHG
@3462771/1
gccagccaatgggattgcccatcactttgtcatcgaacgatgtcaccacc
+3462771/1
@7=DDDDDHHHHHIIIIIIIIIIIIIIIIHIIIIIIIIIIIIIIHIIIII
@3462772/1
gccagccaatgggattgcccatcactttgtcatcgaacgatgtcaccacc
+3462772/1
CCCFFFFFHHGHHIIJJJJJGGIIJJJJJJJJJJJJJGIIIJIGIJJJII
@5988611/1
atttgtgtaattgaagttcgtattatttcctcgaaatcaataatgcaatg
+5988611/1
@CCFFDDDHHFHHIJIJJGGHEHGHIIJHIJJI>F7DGGAFGHDEECBFE
@5988696/1
atttgtgtgattgaagttcgtattatttcctcgaaatcaataatgcaatg
+5988696/1
CCCFFDFEHHHHHJIJJJJJJJJJJJJJJJJJJJJJJJJJJJGJJJIIHJ
@1874310/1
ccttcatctgttaacttcgtagctcctttaaaagacatttgtgctgaaaa
+1874310/1
@@@FDDDEFFDHBHGGIEGCFDCAFGGIJGIJJEFEHHIJGGHGHIIJJJ
@8063412/1
cttctaacagctttaatgcattgtatgcagcatcatgtttactaatctgc
+8063412/1
CCCFFFFFHHHHHJJJJJJJJJIGJJJJIJJIJJJJJJJJJJJJIJJJJI
@2952695/1
cttctgtcttctcacagagatcttcgacaaaatcgtc
+2952695/1
@@@DDD?DDF?DF>FBBDF@CFBHCEFHIIIIEGC;8
@3947893/1
gtctcaaagcgaaccatttccagatcaccatgcccaggggtttcgtacat
+3947893/1
CCCFFFFFHGHHHJJJJJJJJJIJIJJIIJIIJJJJIIIIDGIIIGEGIH
@862196/1
atttccgtgaagtggtccgtgccccttgcggttaccccttctgttgggat
+862196/1
CCCFFFFFHHHHFHJHIJJIJJJJJJJJJJJJJJJJJJJJJJJIJJIJHH
@2953644/1
cttctgttgggatgggggccgccccc
+2953644/1
@@@DDDDDDBFBFHIIIIFGG?67@F
@4452449/1
tcgaacgatgtcaccacctgattggtgatatcagccgctccgg
+4452449/1
@@<DDDDDHHFHHJJIJGGGFHIEE:CFHGIJI@HIEGBHG@@
@4453177/1
tcgaatgtcaaacagaatctagccaaacacacatagtacctctccacaaa
+4453177/1
@CCFFFFDHHGHGGHIIIIGJCHGJJJJIIHJIIJJBAHIFGIJJIIGCH
@383575/1
acaaaattcgttctacatatgaaacatgtcagttatatattcacctttat
+383575/1
CCCFFFFFHHHHHJJJJJJJJIJJJJJJIIJIJJJJJJJJJJJIJJJJJJ
@2956458/1
cttcttcccccaaggataacctctctgtcggtagatttccgtgaag
+2956458/1
@@CFDFDFHHGGHJJIJIJIGIIHIGFGHIIIIBHIFDGFBDCGH8
@2956588/1
cttcttcctacgggcgtgtagctcatcgaaggcaaatgcctcatgaccac
+2956588/1
CCCFFFFFHHHHHIIIII?CCC@BCFFDDHGI?CHIEGGGGHIGGHEGGG
@384797/1
acaaagtttcacagttccacaaaacgctgaaaaattccgtcggcaagaag
+384797/1
CCCFFFEFHHHHGJIIJJJJJJJJJJJIIJJJJJJJJIJGIJJIJJJIJJ
@864186/1
atttcggttaaatttaagaggcttttaaaatttaacgtttagcagtcttc
+864186/1
@CCFFFF2<@DHFHJHIEHGIFGHIJGIIGJJJIJJJJJJJJJJIJJJIG
@864187/1
atttcggttaaatttaagaggcttttaaaatttaacgtttagcagtcttc
+864187/1
CCCFFFFA<@FHHJJJJJJJIIJJJJJJJJIJJJJIIIIIJJIIIIJJJJ
@6505507/1
caggaaatggataattataggattggatctatgactgtgtatcgatagct
+6505507/1
CCCFFFFFHHHHHJJJJJIJJIJJJJJJJJJJJIIIJHIJIJJJCHIJJH
@5990966/1
atttgtttgtggacataaaggaaagaaaaaaatgtcaaaattttgcaaat
+5990966/1
CCCFFFDFHHHHHJJJIJJJJIJJJJJJJJJIIIHGHIJJJJJJIIJIJJ
@1415473/1
caggtaaacagttgtacagtagaggataaaccaattgagcacacttttac
+1415473/1
BCCFDDFFHHGHHJIIJJJIJIJJIJJIJJJJJJJJIJIJIJJJJJJJJI
@5507065/1
acggaacaggcaaaactccgaaggaagccaagggctcggctgctcatcat
+5507065/1
CCCFFFFFHHGHHIJJJJJJJIIGJJJJIIJJJJJJJJJIIIGGGGHGGE
@1416226/1
caggtacttgcgtggacacgcatattacacatccatttatgcaggacttc
+1416226/1
@@BFBDFFHHGHDGIIJJJJGGIJJJJJJJJJJJIJJJJJJJJJIJIJJJ
@4456304/1
tcgatacacagtcatagatccaatcctataattatccatttcctgtaatt
+4456304/1
C@CDFFFFHHHHHJJIIJJGGIJIGJJJJJIJJJJJJIIJJJJJJJJIJJ
@8066029/1
cttctagcagctttaatgcattgtatgcagcatcatgtttactaatctgc
+8066029/1
?@@DFDEFHHGDHIGGIIIJJJGJJIGGGIGIGIIGGFHGIIIIJJIJIJ
@385819/1
acaacagtcaacatttcccacctttttcactcaaccatagctttctcagc
+385819/1
CCCFFFFEHHHHHJJJJJJJJJJJJJJJJJJJJJJJJIIJJJJJJJJJJJ
@2419866/1
ctcattttgattctaataaatacaaagtttatcaaaaccggtactccggt
+2419866/1
CCCFFFFFGHGHHJJJIIJJJJJJJJJHHJJJJJJJJJJJJHIIJJJJJA
@386785/1
acaacttcatgtacaaatacctcaccttacaaaataaaatacggcaa
+386785/1
CCCFFFFFHHHHHJJJJJJJJJJJJJJJJJJJJJJJJJJJJJJJJJJ
@4458101/1
tcgcaatagctcaaaagggaacaatttttgtcgagttattgatttcgagg
+4458101/1
@@@DDDFEBFFHHEBDGGGGGGDHIIJJHIDFGHEBFFFDHHIIJJIJJI
@2958353/1
cttcttgatacacctttgtcccgcaacaatgttgcaaacttctaatggta
+2958353/1
CCCFFFFFHHHHHJJJJJHIJJEHIJJJJJJIJJJJJJJJJJJIJJJJFG
@1418691/1
caggtggtgacatcgttcgatgacaaagtgatgggcaatcccattggctg
+1418691/1
BCCFDEFDHHHHHJJHIJJJJJJHIJJJGHJJJIIJIJJJJJJJJJJJJJ
@7514363/1
ctcagcttcaacgccaaggacttcaactttgttcagttcttgcagg
+7514363/1
CCCFFFFFHHGHFBHHEEGHIJJJJCGIJJGJJIIIEGHIJJIFGH
@7514364/1
ctcagcttcaacgccaaggacttcaactttgttcagttcttgcagg
+7514364/1
CCCFFFFFHHHGFHIJJJJIJJJJJIJIJJIJJIIJJJJIJJJJFG
@7514365/1
ctcagcttcaacgccaaggacttcaactttgttcagttcttgcagg
+7514365/1
CCCFFFFFHHHH@EHIIIIIIJJJJJJJJJJJJJJJJIIIJJJJJI
@7514366/1
ctcagcttcaacgccaaggacttcaactttgttcagttcttgcagg
+7514366/1
CCCFFFFFHHHHDGHIJIJIIGIIJJJJJJJJJJJJJIJJJJJJJI
@7514367/1
ctcagcttcaacgccaaggacttcaactttgttcagttcttgcagg
+7514367/1
CCCFFFFFHHHHFEGGHGEGIGIJJIJJIJIIIJJJIJJJJJJJJJ
@3468397/1
gccatattgatttaattttgacatgttagaatgccctattgaaaaccttg
+3468397/1
CCCFFFFFHHHHHJJJJJJJJJIJJJJJJJJJIJJJIJJJJJJJJJJJJJ
@4961779/1
tttgaaaaaaccagagacgattttgtcgaagatctctgtgagaagac
+4961779/1
CCCFFFFFHHHHHJJJJJJJJIJJJHIIJJJJJJJJIIGHJJJJJIJ
@4961881/1
tttgaaaacattgttgaactgacatgtgtagagttttctgtgaaagtttt
+4961881/1
CCCFFFFFHHHHHIJJJJJJJJJJIJJHHHIHHHHIJJIJJJIJIIFHII
@3468841/1
gccatccacgagccaatcttccgctaccgcgtgttccttaacaacgatct
+3468841/1
CCCFFFFFHHHHFIGIJJJJGHDHIIJJIJJFGHIIJIJGIIJJIGCDHE
@867002/1
atttcttagtgtcaatagtgctgccgttacttcctcaagcgctggtaacg
+867002/1
@C@DDDFFHFFFFEGFHHIECHJGGIFGDHGIJJJJJI@HIJJGIFHCGG
@3469444/1
gccatctgcgggacatgcacatctcttggagccagccaatgggattgccc
+3469444/1
CCCDFFFFHHGGFHJGGJIEIGIGIJIIIJJJJJJJJIJJJIJIJIJIJI
@3469445/1
gccatctgcgggacatgcacatctcttggagccagccaatgggattgccc
+3469445/1
CCCFFFFFHHHGGIJJGJJFGGIJJJJJJCIJJJIJJIJFHIJJJJIIJJ
@4459396/1
tcgccatcttttttgttgtgctagtcgcaacagttttgacagaacctatg
+4459396/1
@C@FFDFFDHFHHIECHAECEEGHFHGGGIIGIDGGHHHIGIIIII@FGF
@4459397/1
tcgccatcttttttgttgtgctagtcgcaacagttttgacagaacctatg
+4459397/1
CCCFFDDFFHHHHIBCFECEEDHHGIGIHIICGBFHIDFGGIHIHIEHGI
@4459466/1
tcgccatttccaaatgagagcttcagtagttttgtagaatatttcaggtc
+4459466/1
@@@BFFFFFFFHFJJIGGGGCHIJIGEHGIIJIGFFHIJIGCIIIIGGFH
@387671/1
acaagatgtggcaatccttgcaggatttacccgtggagggtaacaatctg
+387671/1
@<@DDDDD?CFAFGIIIIIEGGHICHGGHIEFECDEDHCE0?DFHI>BFG
@4460119/1
tcgcgcgtaaagtgaccaaagcaaagacgcaataagtgatacaagaaaat
+4460119/1
CCCFFFFDFHHGDGGIIIJIJIJJIJJJIFIJJIIJCHIJGJIJJJJJIJ
@4460120/1
tcgcgcgtaaagtgaccaaagcaaagacgcaataagtgatacaagaaaat
+4460120/1
CCCFFFFFGHHHFHIJJJJIJIJJIJJJJJJJJIJJBFHIIIJJJIIJIJ
@4460563/1
tcgctccccacgagcgtttctttagtctgtatattttcttgtatcactta
+4460563/1
@@CDDFFFHFHDDHIGEGGGHJJHIIHJJIGJJJJJJJJIIFGGIJJJJJ
@3958557/1
gtcttctcacagagatcttcgacaaaatcgtctctggttttttcaaattt
+3958557/1
CCCFFFFFHHHHHJJJJJJJJIIIJJIJJJHIJIJJJHIJJJJJJJJJJJ
@868611/1
atttctttcatttatcaaggttttcaaactgttaaaaaacctgctgaatg
+868611/1
CCCFFFFFHGHHHJJJJJJJFHHJJIJIJJJJJJJJJJJJJJJJJJIJJJ
@389902/1
acaatttgaaattttttccaaacccgaaaaaagtttatttatcatgcaca
+389902/1
CCCFFFFFGGHGHIJJJJJJGIGGIIJIIJJJJDHGIIJJJIJGIJIGHG
@869491/1
atttgaaaagcgagcttcatgatcccctgaagaatatatcttgaagaact
+869491/1
CCCFFFFFHHGHHJJJJJJJJJJJJJJJJJIJJJJJJJJJJJJIJJJJJJ
@390804/1
acacaggtaaacagttgtacagtagaggataaaccaatggagcacacttt
+390804/1
CCCFFFFDFHHHGIHIIIIJJJHHHIJIIJJJJJJJJJJGIJJHJJJJJJ
@870016/1
atttgaaattttttccaaacccgaaaaaagtttatttatcatacacaggt
+870016/1
CCCFFFFFHHHHHJIJJJJJJJJIJJJIGHFHJJJJJJJIJIJJIJJJJC
@870017/1
atttgaaattttttccaaacccgaaaaaagtttatttatcatacacaggt
+870017/1
CCCFFFFFHHHHHJJJJJJJJJJJJJJJJJHJJJJJJJJIJJJJIJJGIC
@2961898/1
cttctttgacttgccagtgccaatttcgcggaatttcaacacatgacaag
+2961898/1
CCCFFFFFHHHHHIJIHFHHIEHJJJJIJJJGIIJJGGIIJIEHHIJJGA
@1424367/1
cagtagtcaaatttgtatccattatcactttttgttgccgtgtgcccttg
+1424367/1
@@@ADEFFHHGHHJIFEHIJJJIJJIJJIJIJJEHI>FHGHGHHIGGIJI
@2963326/1
cttcttttccggaaaatgctcgaaaactcaattggcgcacattcagcagg
+2963326/1
@@@DDFFFDH?@:EEHEGGGE;FFGGCHCEFHIEDBA6FHBHG@FGGHEH
@2963327/1
cttcttttccggaaaatgctcgaaaactcaattggcgcacattcagcagg
+2963327/1
CCCFFFFFHHHGHJJJJJJJJJJJJJJJJJJJJJJJJJIJJJJJJJJJJJ
@2963328/1
cttcttttccggaaaatgctcgaaaactcaattggcgcacattcagcagg
+2963328/1
CCCFFFFFHHHHDIJJEGIIIIGJJGIIIJIIJJIGFHGIBHGIJJJIJJ
@6977798/1
cctggttgtagagaccgaatgtgaggaaatagaagatgtagaagttccca
+6977798/1
CCCFFDFFDHHHHIIIIFHII@FFEHGIIIIII<FGGHIIIIIABFIIII
@2963852/1
cttctttttagaataacattgacattctataaagacgttagagaggttca
+2963852/1
CCCDDFFFHD>DHGGI@BBIDEHHIIGGIIGIIBHGIIIIIIIGGI?FEF
@2963853/1
cttctttttagaataacattgacattctataaagacgttagagaggttca
+2963853/1
CCCFFFFFHFBHHJJJGHJIIIGJJIGIGIJJIHIIIJJJJJIIGIFHJI
@2963854/1
cttctttttagaataacattgacattctataaagacgttagagaggttca
+2963854/1
CCCFFFFFHGHHFHIJGHGIGHIIJJJJJJJJJJJJJIJIJIJIJJDHIJ
@7521798/1
ctcagtttcagttactcttgattttatatatctgtagttttctagatctt
+7521798/1
CCCFFDEFHDFFHGIGIGIB?HHIIFH@FHHGIEGIGEHHIGIGGGIIII
@4463456/1
tcggcagccaagaacttgctggatctcttggtcggaaaagtaacgcccga
+4463456/1
@BCFFFFFHHHHGJJJJIIIIJGJJJJJJJJFGHIDGIIIHIJJJJJJJJ
@7522664/1
ctcataatacttttcccggtttgttctgaaacaaacatcactgtgatgaa
+7522664/1
???DDDDDEFDDEIIIIEE8@F8<F@B4:CEBCDIB;0?9?9??D9BD<D
@7522665/1
ctcataatacttttcccggtttgttctgaaacaaacatcactgtgatgaa
+7522665/1
@@@DDDDDHHHHHIIIIEH:FH1<CAB<?GHC@GHEDAE@GDDDA<FGCH
@7522666/1
ctcataatacttttcccggtttgttctgaaacaaacatcactgtgatgaa
+7522666/1
CCCFFFDFBFFHHIEGGIICGIGFFHBEFHGIGGI;B<@BGGGFGHIDFG
@7522667/1
ctcataatacttttcccggtttgttctgaaacaaacatcagtgatgaaaa
+7522667/1
CCCFFFFFHHHHHIIIIII<CGCCFADACGHDDGIEFCCFGDGGHGCHII
@7524429/1
ctcatagtgtcacgggaactcataacaatagattcgattatagagta
+7524429/1
CCCFFFFDHHHFHGHJGIJJIJGJJJJJJJJIJJJJGJJIIGJJJJJ
@391594/1
acacgaagagggactaccacacgaaaggcagttcaccatcgcttgtcatg
+391594/1
CCCFFFFFGHHHHJJJJJJIIJIIJIIIIIJHIJJJJJIJJJJJIIIJJI
@6512596/1
caggacttcgcacataaactctatcacaggttgcgctttgta
+6512596/1
?==DD?B3=2C0<C:CA:<<CAFFCB9E@91??:86:DD?D<
@6513124/1
caggagatcgctagcgaacaatccttcgaggtaacctacgtggacatcga
+6513124/1
@@8DDDADBFDHB@<CGHGHIIIAGIGEGGH8BGHGGGEHBFBFCHGIGI
@6001458/1
attttattgaaaaattagtaaaacataatggttttcgcgcgtaaagtgac
+6001458/1
B@;DFFFFGHHHHJJJIIHHJGJJJJJJJJJEHEHIIIJIJHIJJJGHHI
@3961345/1
gtcttgctcggcatggaggccatttcttgagagtagagcaatttggcttc
+3961345/1
@@@DDDDDFFFFDGBG:EFDG;?GGFGIF@FDGFAGEEIIIIIIFIFFI@
@3961346/1
gtcttgctcggcatggaggccatttcttgagagtagagcaatttggcttc
+3961346/1
CCCFFFFFHHHHHJIJIIJIJIJJJJJJJJJHIDGHGIIIJJIJJIJIJE
@6514646/1
caggagttgctgagccgtcgcggcatcactcccaaatacgaactggtcca
+6514646/1
@CCFFFEFHHHHHIIIIAGHI>@BDHGGIIIIIIIIIIIIIIIHEH=ACD
@3962516/1
gtctttatagaatgtcaatgttattctaaaaagaagactgctaaacgtta
+3962516/1
@@@DFFFDHHHGHIEGHH>ECIEHIIIIIIIIIFGIIGGIIIIIIDDBFH
@1426147/1
cagtcatagatccaatcctataattatccatttcctgtaattctggtttc
+1426147/1
@@CFFFFFHHHHHJJJJJJJJJJJJJJJJJJJJJJJJIJJJIIJJJGIJJ
@8075440/1
cttctctttgacattgcttgtggtcacttttcgcgcaaaggtaaaatcgt
+8075440/1
::14ADEFHHHHHJJJJIJIHIJJJJJIJJJJJJJJJIJJJGHIJJIJIH
@8075441/1
cttctctttgacattgcttgtggtcacttttcgcgcaaaggtaaaatcgt
+8075441/1
B@CFFFFFHHHHHJJJJJJIIJJJJJJJJJJJJJJJJJJJJIIIJJJIIG
@8075442/1
cttctctttgacattgcttgtggtcacttttcgcgcaaaggtaaaatcgt
+8075442/1
CCCFFFFFHFFHGIJGGGIGFFHDHFHHIJJIGGHEAHIHIBFHIIGGHF
@8075443/1
cttctctttgacattgcttgtggtcacttttcgcgcaaaggtaaaatcgt
+8075443/1
CCCFFFFFHGHHHJJJJJJIHIJJJJIJJJJJJIJJJJJJJIIIJJJJJH
@8075444/1
cttctctttgacattgcttgtggtcacttttcgcgcaaaggtaaaatcgt
+8075444/1
CCCFFFFFHHHHHJJIJJJJFHJHJJJJJJJJJJJJIJJJJGHJJIJIJG
@8075445/1
cttctctttgacattgcttgtggtcacttttcgcgcaaaggtaaaatcgt
+8075445/1
CCCFFFFFHHHHHJJJJIJIIJJJJIJJJJJJJJJIJJJJJ?FHIJJ@GG
@8075446/1
cttctctttgacattgcttgtggtcacttttcgcgcaaaggtaaaatcgt
+8075446/1
CCCFFFFFHHHHHJJJJJJIIJJJJJJJJJJJIJJJJJJJJBFHIJIJIH
@8075447/1
cttctctttgacattgcttgtggtcacttttcgcgcaaaggtaaaatcgt
+8075447/1
CCCFFFFFHHHHHJJJJJJJHIJHJJJJJJJJJJIJJJJJIFHIJJJJJI
@3477014/1
gcccccaccaagggaagggggcggcccccatcccaacagaaggggtaacc
+3477014/1
CCCFFFFFHHHFFIJJIJIIJIJH8ACDDDCDDDDCBDDDDDBBD5:CDC
@1428927/1
cagtgatgtttgtttcagaacaaaccgggaaaagtattatgagaatatga
+1428927/1
?@@=ADADBDHFHEGIHGFIHGDFGIGGGIGDHGFDD@FHGHGDG>FIIG
@4467396/1
tcgtacttcggcacttgtaacttgttcaaattgtccatccgatactccat
+4467396/1
BCCFFFFFHHHGHJJJIIIIJJJJIIIJJJJJIGIJIJJJJIJIJJJJJG
@8078332/1
cttctggagtcacccaacaacaacacttcgactacagatattcgcacttg
+8078332/1
C@CFFFFDFADHHIIIIGGHIIIIIIIIIIGIIIEIHGIFIGGIGHHGII
@4468250/1
tcgtcgtgtaccacatctcggatcttgctactaatattcgattcgatagg
+4468250/1
@CCDFFDDFFHHFIEIIFHHJEGIIJIGIIIJJJIIJIJJJIEHIFIJIG
@395876/1
acagtagtcaaatttgtatccattatcactttttgttgccgtgtgccctt
+395876/1
@CCFFFFEHHHHHJJJHIJIJJJJJJJJJJJJJJJJJJIIJHJJJIJJJI
@2428252/1
ctccacaaaaagggaaataaacaaggatgtaagaactatggaggaatatt
+2428252/1
CCCFFFFFHHHHHJJIJJJJJJJIJJJJJHHIJJJJJIJJJJJJJIJIJI
@8080563/1
cttctgtcttctcacagagatcttcgacaaaatcgtctctggttttttca
+8080563/1
CCCFFFEFHHHGHIJIJIJJJIJIJJJJJIJJJJJHGCDADE0BFHIJFF
@2429723/1
ctccaccagtggaaccgccggtcttccaatgcccgaggagaccgaacctc
+2429723/1
CCCFFFFFHHHHHJJJJJJJJ?FHIJJJJJJJJJIGIIJJJIHHFDDDDD
@1882100/1
ccttgccttcgcccgggagagtgacttcgagttcttcacgggaattgccg
+1882100/1
CCBFFFFFHHHHHJGIJIHGG?DHIJIJJDIFHIIJJJJJJIIIGGIJJI
@6517160/1
caggatttacccgtggagggtaacaatctgccttctacatttgcgagtga
+6517160/1
CCCFFFFFHHHHHGIJJJJJ<FGIJJJJJJJJJJJJIJJJJJJJJIJAHI
@3477457/1
gccccttgcggttaccccttctgttgggatgggggccgccccc
+3477457/1
CCCFFFFFHHHFHIJJJJGIGGCGIIJJHIHIIJJIIIAEEFD
@1883645/1
ccttggcgttgaagctgagagtctgcaaatcggccaacttcttgccgacg
+1883645/1
@@@DBDDD<FD:DDEB<C:AC2ACCFBGIB?CFFGDE?9DBDF48B@;A@
@1883704/1
ccttggcttccttcggagttttgcctgttccgtagcagacggccactggc
+1883704/1
CCCFFFFFHGHHHJIJFH?FHIGHIIIGIJJJHHIIIIIIJJIJJJIIJI
@1429795/1
cagtggtactatgacaacttaaactatcctccacctacacaagctcaata
+1429795/1
B@@DDFDDHHHHHJJJJJJJJIJJJJJJJIJJJJJJIJJJJDHIJIJIII
@1883836/1
ccttgggggaagaagccaaattgctctactctcaagaaatggcctccatg
+1883836/1
CCCFFFFFHDHHHJIIIJJJIIIJJJJJJJJJJIJJJJJJJJJJJJJJJJ
@1884532/1
ccttggtgggggctgaatcggtccggccgagtgcatcatggtcatgtttt
+1884532/1
@C@FFFBDFHGHHJIIJJJJJHIIJJJJJIJ@EHHHHGHFFDFEFEDEEE
@1884533/1
ccttggtgggggctgaatcggtccggccgagtgcatcatggtcatgtttt
+1884533/1
CCCFFFDDGDHHGBEIIIIIIBHIJIJIIEGECEEHHHHFDCEFEE@CEE
@3478977/1
gccctattgaaaaccttgtagtggattcctaatattttttagtgaacctc
+3478977/1
CCCFFFFFHHHHHIJJJJJJJIJJJJIJIJJJJJJJJJJJFJIIJJJJJJ
@3970772/1
gtgaaagtcgaacgttcttctgggcttttcctgcttttttagcagcttta
+3970772/1
@BCFFFFBFHHHGIBGHIJJJJJJJJJJJJIJJJJJIJJJJJJIJJJJGI
@6524706/1
caggggattctacgaaaaaagacaaagatcaagatctgtctttctttgac
+6524706/1
CCCFFFFFHHHHHJJJJJJJIJJJJJJJJJJJJJJJJJJJJJIIJIJJIJ
@3479700/1
gccctgttgaaaaccttgtagtggattcctaatattttttagtgaacctc
+3479700/1
CCCFFFFFHGHHHJJJJIJJIGHJHJJIIJJGHGIIJJGJJIIJGIIIIJ
@3480086/1
gcccttgagaaatttgctgcctcaaaaacgtatgacaaaactatagagaa
+3480086/1
?@@DDADDBFDDFGIABGGGIGEEHHCEHA;EFGIIIIIIGHGGIGGIEI
@5519214/1
actggtccaaatcgagggcgccatccacgagccaatcttccgctaccgcg
+5519214/1
CCCFFFFFHHHHHJIJJJIJIIIJJJJJJJJIIJIJJJJJJIIEHHHDFB
@4471271/1
tctaaagctatctactcgttatataatcatcattcaaacattgaagccag
+4471271/1
=?1=DDBDHHFHHGGGBEIHIICHIIIFBHBFHCEDFIEFEGAHBB@DGI
@4471272/1
tctaaagctatctactcgttatataatcatcattcaaacattgaagccag
+4471272/1
BB=DFFFFHHHHHJJJJJGIJJJJJJJJJJJJJJJJJGJJJJJJJJJJJJ
@3482387/1
gccgaatgtttggcgtctttcttcgatcttccggttccggtggccaccag
+3482387/1
@@@DDDDDFFHFHIIEH:FF?CHHBD?ECGBG?G?FGG:?76@@FCHG;;
@3482388/1
gccgaatgtttggcgtctttcttcgatcttccggttccggtggccaccag
+3482388/1
CCCFFFFFFHHHHJJCGIIJJJJJJIGJJJJJJJIIJJGIJJJJJIJJJJ
@3482389/1
gccgaatgtttggcgtctttcttcgatcttccggttccggtggccaccag
+3482389/1
CCCFFFFFHHHFHJJGGGHIEDHGGEIGGIJJGDDHGI<FDEGDGEHHHE
@3482390/1
gccgaatgtttggcgtctttcttcgatcttccggttccggtggccaccag
+3482390/1
CCCFFFFFHHHHHIJHJIJJJJJJJIJJJJJJJJIJJJJJJJJIJJIJJI
@3482802/1
gccgaattttgctgtttctggttcgagttccaagagttctctaatgggtg
+3482802/1
CCCFFFFFHHGGGGHIJEIGIAHHGGIGHDGHGGEHFHEGEECHG@HG?D
@3483466/1
gccgagcaagactcccgtcagcgtcctccaggagttgctgagccgtcgcg
+3483466/1
@CCFFADDHDHHDIJIBHGIGGGGGBGGGGEFD@FHIIJHIIGGGIGBHH
@3483467/1
gccgagcaagactcccgtcagcgtcctccaggagttgctgagccgtcgcg
+3483467/1
C@@FFFDFHFFHFHIH@ACHGGGHGIGIGICGIGDBGGAGGGIHIFH8A4
@3483787/1
gccgagtgcatcatggtcatgttttgggactccatgtcgagcttttctgc
+3483787/1
CCCFFFDFHHHHHJJJGHJJIHIJIJJJGIJJJIJJJJJIIHIJJJJJJI
@397732/1
acatgaccatgatgcactcggccggaccgattcagcccccaccaagggaa
+397732/1
CCCFFFFFHHHHHJJJJIJJIGIJJJIJJJJJJJIJJJJJIHHHHBFDDC
@1888202/1
cctttcttctctttgccgtattttattttgtaaggtgaggtatttgtaca
+1888202/1
@@@DDBDDDDDFHI>BH@8<EGIICHHIIGHGIII1?CFH3CGHHGGBHC
@8084359/1
cttcttcccccaaggataacctctctgtcggtagatttccgtgaa
+8084359/1
@@@DDDBD?DF?<CFEFHHGIIGHGGHHIIB?@FGGIF9?1??B?
@3973419/1
gtgaacagctatcgatacacagtcatagatccaatcctataattatccat
+3973419/1
CCCFFFFFHHHHHJJJJJJJJJHHIJJJJJJJJIJJJJJIJJJJJJJJJJ
@6526932/1
caggtaaacagttgtacagtagaggataaaccaattgagcacacttttac
+6526932/1
@@@?DDFFHHHHHJIIJJJJJIJJJIJJJJJJIJJJJJJJIJJJJJJJJI
@6983615/1
cctgttcttaaataaagtgtactttattgaaaaattagtaaaacataatg
+6983615/1
BCCFFFEFHHHHHJJJGGGHIJIJJIJJJJJJJJJJJJHJJJJJJIJJJJ
@6983616/1
cctgttcttaaataaagtgtactttattgaaaaattagtaaaacataatg
+6983616/1
CCCFFFFFHHGHHIJJJHIJJJJJJJJIJJIJJGJJEGHIIJJIJJIJJJ
@6983617/1
cctgttcttaaataaagtgtactttattgaaaaattagtaaaacataatg
+6983617/1
CCCFFFFFHHHHGJJJIHIJJJJJJJJJJJJIJJJJJGGIGJJJJJJIJJ
@2434304/1
ctccagcacaagttgcgccaaagcttttattcttgttaagttattacaag
+2434304/1
CCCFFFFFHHHHHIJJJIJIGIGHHGIJIJJIJJJJJJJJJJJJJIIJHG
@5522674/1
acttggtaatcttagtgtctttcagtcccgaataccgattctcagccgag
+5522674/1
CCCFFFEEHHHHHJJHIHJIJJJJJJJJIJJJIJJJJJJJJJJJJIJJJI
@2976055/1
cttgacatttcgttaaagaaccacaaaatgtgacatataaaggtgaatat
+2976055/1
BCCFFFFFHHHHHGIJJJJJJJJJJJIIIJEEIIIIJIIJJIFBFIDGIJ
@2976056/1
cttgacatttcgttaaagaaccacaaaatgtgacatataaaggtgaatat
+2976056/1
CCCFFFFFHHHHHJJJJIJJJJJJJJJJJJGIJJJJJJJJJJJBGIIJIJ
@2976057/1
cttgacatttcgttaaagaaccacaaaatgtgacatatataaaggtgaat
+2976057/1
CCCFFFFFHGHGHIIIIGIJJGIJJJJIIJFEIIJJIJJJJJIIIDFFHI
@2976058/1
cttgacatttcgttaaagaaccacaaaatgtgacatatataaaggtgaat
+2976058/1
CCCFFFFFHHHHHJJJJIJJJJJJJJJJJJIIJJIJJJJJIJJJJBFHHJ
@1889060/1
cctttgttgcccgtttgccgatttaggttgttgtggtacatctccatgtg
+1889060/1
??<DD4BD?BDD>1AEC<F?@EFEEEICDADDBBDC?DBDDDDBDDEDBD
@1889061/1
cctttgttgcccgtttgccgatttaggttgttgtggtacatctccatgtg
+1889061/1
CCCFFFEFFFHHA@GHGGIB<CGHFGIFGGGHGFCGFHHIIIIIIIIIII
@4476836/1
tctagaacgattttacctttgcgcgaaaagtgaccacaagcaatgt
+4476836/1
?@@DD>DBD:DFFI@GDGEDAA@EG:FGIFEHHI<DBGH2=8CG;8
@3976460/1
gtgaagtggtccgtgccccttgcggttaccccttctgttgggatgggggc
+3976460/1
@@@FFFDFHDHHFFHIGIIBGEHAAFBHIIIIGHGIGGGEGIBFFGHIGE
@1435235/1
cataaaagtaatataaccttagatttcgaggcaaattgattgatttgccc
+1435235/1
CCCFFFFFFHHHHJJJJJJIJJJJJJJJJJJIJJJIJIIJJJJJJJIJIJ
@4973875/1
tttgccagtggccgtctgctacggaacaggcaaaactccgaaggaagcca
+4973875/1
@C@FDFFDFHHHHJFHIDEE@AGHIIIJJHIGGIIIIJJIGIIJIIGAGG
@4477647/1
tctagatcttcgtcgtcgtttgtattcataactgcggcttctacttctac
+4477647/1
CCCFFFFFHHHHHJJGIJJJIIGIJJJJJJIJJJIJFIJJIIIJIJIIHI
@4974217/1
tttgcctcgaaatctaaggttatattacttttatgaatcgtgataacatg
+4974217/1
@CCFDDFFHFHHHIIIIIIIIDHGIIIIIIIIAHGFCGHDHGDCEGB<4?
@3977353/1
gtgaatatataactgacatgtttcatatgtagaacgaattttgtgcatac
+3977353/1
=1:DDFFFHHDHFGEGHGIIHJIJIIEIIFFJHGGE@CFHHIGHFHIJJJ
@4974310/1
tttgcctgttccgtagcagacggccactggcaaagtggatagctgcacca
+4974310/1
:11:ADBDFFHHHEHGGIIIIIGIICFHCHIIIIIFHDHCFHGIEGCGHG
@6986715/1
ccttaatcagctacaacagtcaacatttcccacctttttcactcaaccat
+6986715/1
=@1=ADEFHGHHHJJJJJIEHIJJIJJJJJJJJIJJJJIJJIIJFJJJIJ
@6986716/1
ccttaatcagctacaacagtcaacatttcccacctttttcactcaaccat
+6986716/1
@CCFFFDDHHHGGJJIJJIEIJJJGGIIJIIGIJIJJJJJJJIEGI@GGH
@6986717/1
ccttaatcagctacaacagtcaacatttcccacctttttcactcaaccat
+6986717/1
CCCFFFFFDHGHHJJJJIJHHIIIIIJJJJJJJJIJJJJJJJJJJIJJIG
@6986718/1
ccttaatcagctacaacagtcaacatttcccacctttttcactcaaccat
+6986718/1
CCCFFFFFHHHHHJJJJJJHHIJJJJJJJJJJJJJJJJJJJJJJJJJJJJ
@4478075/1
tctagccaaacacacatagtacctctccacaaaaagggaaataaacaagg
+4478075/1
CCCFFFFFHHHDFGIJJJJHHIJJJJJJIIIJJJIIJJJJIJIJIJJJJI
@2979010/1
cttgagaaatttgctgcctcaaaaacgtatgacaaaactatagagaaacc
+2979010/1
@@?DDDDAF?BFF@<E3CEFFFIC?C<2?CCGE9CGGFEFB?BDEFGIIB
@5523978/1
actttttggtcatgattttgaggtactcgagggcatgatgagcagccgag
+5523978/1
CCCFFFFFHHHHGJIJJJJJJIJGHHIJJIJIJJJJJJIJIJIIJJJJJI
@2982379/1
cttgataaatggaacgaaattaaacacgctgagaaagctatggttgagtg
+2982379/1
@CCFDFFFHGHHDGHIIIJGIEIJJII@FIJGGIJJGIJGEHEBFHCH?B
@4479863/1
tctatatttcagttaaatttaagaggcttttaaaatttaacgtttagcag
+4479863/1
CCCFFFFFHFDHFHHIJGIJJJGGIJGIJJJIJJJJJJIJJIGGIJJIJI
@1893522/1
cgaaaacatggaaaatccctcaaag
+1893522/1
?7?D=:>DF<?FF?@D<@AC@F@H?
@1893792/1
cgaaaaccattatgttttactaatttttcaataaagtacactttatttaa
+1893792/1
@@<DDDDDBCFD8E<AFGBF?EHIIIIIGHGGGIII:EFGIIIIGHIIGI
@4975818/1
tttgctttggtcactttacgcgcgaaaaccattatgttttactaattttt
+4975818/1
CCCFFFFFHHHHGJJJJJJJJJIJIJJJJJJJJJJJIIJJJJJJJJJJJJ
@8087933/1
cttctttaagctttggcattattaccacgtcaccattgccaaccatatgt
+8087933/1
CCCFFFFFHHHHHJJJIJJJIJJJJJJJJIJJJJIJJJJJJJJJIJJJJI
@6530300/1
caggtggtgacatcgttcgatgacaaagtgatgggcaatcccattggctg
+6530300/1
@@BFDFFDHHHHHJJIJJJJJJJJJJJJGHIJJJIJIIIJJJJIJJJJJJ
@6530301/1
caggtggtgacatcgttcgatgacaaagtgatgggcaatcccattggctg
+6530301/1
BBBFDFFDHHHHHJJFHGHIIJIJJJIJEFHIEGHIGIJJJJGIJJJJIJ
@3982058/1
gtgaccaaagcaaagacgcaataagtgatacaagaaaatatacagactaa
+3982058/1
@@CFFFFFHHHHHJJJJJIJJJJJJCFHIIJJJIJJGIJJIJIJJIIJJJ
@3491925/1
gccgtcctcttctagcagctttaatgcattgtatgcagcatcatgtttac
+3491925/1
CCCFFFFFHHHHHJJJJJJJJJJJJJJJJJJJJJJJJJJJIJJJJIIJIJ
@3492207/1
gccgtctgctacggaacaggcaaaactccgaaggaagccaagggctcggc
+3492207/1
CCCFFFFFHHGHHJGJJIIIJJJJJJJJJJJIJJJJJJIJJJIJJJJJJH
@3492963/1
gccgttacttcctcaagcgctggtaacgctttatcgggttctgctaagtg
+3492963/1
CCCFFFFFHHHHHJJJJJJJJJJJJJIJJIJJJJJJJJJJJJJJJJJJHI
@3494934/1
gcctaatctgggagggggcaagattctggcatctaatttttcaaatgcgc
+3494934/1
@C@FFFFFGHHHHJJIJJIIJJFHGHJJIJIJJJIJIJGIJIIJJJJIJF
@7538267/1
ctccaaaccttgcaaattttcaatcatgaagcaagattttacctgaacaa
+7538267/1
?@8?DDBDDFFFFEGGGIHFHIGGEGHIIIIFIIIIGIHIIGIIGCFIII
@7538268/1
ctccaaaccttgcaaattttcaatcatgaagcaagattttacctgaacaa
+7538268/1
CCCFFFFFHHGHHJJHJJJJJJJJJJJJJJJJJJIIJJJJJJJJJIJIHH
@1442404/1
cataatttgcgacatttgacgtacggttcaagtagctgaagtaaaagtgt
+1442404/1
B?1BDFFFHHHHHJJJJJJJJIJJJJHJJJJJFHIJJJJIJIGIJJIBFB
@4481900/1
tctcaagggcacacggcaacaaaaagtgataatggatacaaatttgacta
+4481900/1
CCCFFFFFGHHHGJIIIJJJJJJJJJ?FEGIIIJJJEIIJIIIIJJIIGH
@4977467/1
tttggaccagttcgtatttgggagtgatgccgcgacggctcagcaactcc
+4977467/1
CCCFFFFFHHFHHJHIJJJJ4FEHFHIIJJJJIJJIJJJHHHHFFFFFEE
@1894681/1
cgaaaactcaattggcgcacattcagcaggttttttaacagtttgaaaac
+1894681/1
@@@FFFDFBHHGHFIDHG@GBGIIIGBHGGFHIIIIGIFHHGFHIEIIII
@1894682/1
cgaaaactcaattggcgcacattcagcaggttttttaacagtttgaaaac
+1894682/1
@@@FFFFDDHHGHIJJEHEHGHJJJJIJJGFGGIJJGHFHGIIFHGGGEG
@1894683/1
cgaaaactcaattggcgcacattcagcaggttttttaacagtttgaaaac
+1894683/1
CCCFFFFFFHHGHEIIDH@FDHGIIIIIIICFHIIIIIIIICHIGGIIIG
@1894684/1
cgaaaactcaattggcgcacattcagcaggttttttaacagtttgaaaac
+1894684/1
CCCFFFFFGHHHHJJJIIGJJJJJJJJJJJDHIJJJJJJJJFHIIJJIJJ
@1894685/1
cgaaaactcaattggcgcacattcagcaggttttttaacagtttgaaaac
+1894685/1
CCCFFFFFHHHGHEIHHHHGIJJJIJJIJJDHIJJJIJJJJHIGIHIIGI
@1894686/1
cgaaaactcaattggcgcacattcagcaggttttttaacagtttgaaaac
+1894686/1
CCCFFFFFHHHHHIIGHBAG@HGGIIIIIIDGIIIIIIIIIGIIGGIIII
@1894687/1
cgaaaactcaattggcgcacattcagcaggttttttaacagtttgaaaac
+1894687/1
CCCFFFFFHHHHHIJJJIEHGHIJJIIJJJFHIJJJJJJIJHHIJIJJJJ
@1894688/1
cgaaaactcaattggcgcacattcagcaggttttttaacagtttgaaaac
+1894688/1
CCCFFFFFHHHHHIJJJIGHIJJJJJJIJJFHIJJJIJEIJJJJJJJJJJ
@403159/1
accacatctcggatcttgctactaatattcgattcgataggtgctttgtc
+403159/1
CCCFFFFFHHFHDIIIIGIIGHHJJJJIJJJJJJJJIIJJJGIIIJJEFG
@1896567/1
cgaaaagtgaccacaagcaatgtcaaagagaaggatagcaactaatttta
+1896567/1
BCBFFFFDHFHHHJJJJIJJJJHIJJJJIJJJIIHIHJJJJJJJJJJJJJ
@6535262/1
cagtaccgctatcgcacttcccaccgcagctggtgccatagcggcagtct
+6535262/1
@CCFFFFFHHHHHJJJJJJJJJIJJIJJJJJIJGIJJJJJJIIJJHHFFF
@877396/1
atttgacataatttgtggacataaaggaaagaaaaaaatgtcaaaatttt
+877396/1
?BBDDDEFHHGHHIIGIJIIEHGGGJJJJJJIIJJJIJFJIHHIJJJIII
@877909/1
atttgactactgtatagctttcttctcttggtgaacacatactttattcg
+877909/1
CCCFFFFFHHHHDHIIIJIJJIIIJJJJJJJCGHIJJJJJJJJJIJJJJI
@5532285/1
agaaacgctcgtggggagcgatgacgaataaagtatgtgttcaccaagag
+5532285/1
CCCFFFFFHHFCFIJJFHGIHIIJJJIIJJJJJBGHIGHHIJJJJJJJFG
@8091339/1
cttcttttccggaaaatgctcgaaaactcaattgg
+8091339/1
???D:BDDDDCC:EEI4<C4AA8FEED>BDECDDC
@8091340/1
cttcttttccggaaaatgctcgaaaactcaattggcgcacattcagcagg
+8091340/1
CCCFFFFFHHHHHJJJJJJJJJJJJJJJJJJJJJJJJJIJJJJJJJJJJJ
@2995241/1
cttgcggttaccccttctgttgggatgggggccgccccc
+2995241/1
CCCFFFFDHHHHHJGIIIIHIIJJIJJJJJJIGG4@EHF
@2995549/1
cttgcgtggacacgcatattacacatccatttatgcaggacttctatcta
+2995549/1
CCCFFFDFHHHHHJJJJJJJJJJJJIIIJIJJJJJJJJIJIJJJJIJIJJ
@4981296/1
tttggcttcttcccccaaggataacctctctgtcggtagatttccgtgaa
+4981296/1
@@CDDFFFGHHGHJJJEHGIGIJJJJHJIIJJJJJJDFHCGIIFIIFGEH
@7541689/1
ctccaagagatgtgcatgtcccgcagatggccaccaccattctatgaaat
+7541689/1
CCCFFFFEHHHHHHIJJJJJJJGJIJJJJIIJJJJJJJJJJIIJJJJJIH
@7541690/1
ctccaagagatgtgcatgtcccgcagatggccaccaccattctatgaaat
+7541690/1
CCCFFFFFHHDBCBHIGGFIIIJHGAFCDHCGGHIIIHCDHGIGIGBFGG
@7541691/1
ctccaagagatgtgcatgtcccgcagatggccaccaccattctatgaaat
+7541691/1
CCCFFFFFHHHHHJIJJJIIJJJJJJJJJJIJIJJIIJJJIJJIJIJJJJ
@2996933/1
cttgctgctaatagtttcgccatcttttttgttgtgctagtcgcaacagt
+2996933/1
@@@DDDDDFFHHHIHIIIGII?:?AEHIII0?D0:?4B<BD>F<@FAA;7
@2996992/1
cttgctggatctcttggtcggaaaagtaacgcccgaacaagccaatc
+2996992/1
B:=DDEDFGHHHGIJJJFHHIGHIJJGHIGHIIJJJIJJJJIFGGIJ
@2996993/1
cttgctggatctcttggtcggaaaagtgacgcccgaacaagccaatc
+2996993/1
BB1ADEFFGHHHHJJJJGHIIIJJJJEEHHIJFIJIBHHGJEIIEGI
@2996994/1
cttgctggatctcttggtcggaaaagtgactcccgaacaagccaatc
+2996994/1
@@@DDDDAFHBF?FEEG4CAGGIIIIG@FGIIIIIIGGIIIIIGCHH
@880681/1
atttgatgcaaagtatagaggttgtacccaaacttttcgggg
+880681/1
@@@DDDDDDHHHHHGH>G@AFCFACFHHHIHE?EHIIIGB?F
@880682/1
atttgatgcaaagtatagaggttgtacccaaacttttcggggtgcaatct
+880682/1
CCCFFFFFHHHHHFHGIIIGJHIJJJJJJIIIJJJJJJJJJJDFHGGIJJ
@880683/1
atttgatgcaaagtatagaggttgtacccaaacttttcggggtgcaatct
+880683/1
CCCFFFFFHHHHHHIIJJIIJCGHHJJJJJJIJJIJJJJJJJDFGIIJDI
@1446089/1
catagattcaaatgaagtaaacaacatacgtttttcatttaaaatgaact
+1446089/1
CCCFFFFFHHHHHJJJJFHJJIJIJJJJIJGGIJJJJIJJJJJJJJJJJJ
@6538376/1
cagtcccacaaagtttcacagttccacaaaacgctgaaaaattccgtcgg
+6538376/1
BCCDDFFFHHHGHGIJJJJJJJJJJJJJJJJJJJJJJJJJJJJJJJGIII
@6538399/1
cagtcccgaataccgattctcagccgagctgcccagtttagtggccaact
+6538399/1
BCCFFFFFHHHHHJJGIIIHIJJIJIBGHHIJJJAHHGIJJHIIIIIJJE
@3989064/1
gtgatatcagccgctccgggcgttccgttggtctgattggctt
+3989064/1
C@@FFFFFHHHHHIJJJDHIEGFGIJIGEIIFGEIFHIIIIEH
@3989065/1
gtgatatcagccgctccgggcgttccgttggtctgattggcttgttcggg
+3989065/1
@@@DDFFFHHHHFIJJJJJIGHHIGIIDDGE<CGGHHIGIGHI@6=;?<>
@6539200/1
cagtcttctttttagaataacattgacattctataaagacgttagagagg
+6539200/1
CCCFFFFFHHGHHJJJJJJJJIIJJCHIJJJJIJJJIJGIGHIJJIJCGI
@1903098/1
cgaaagactttgactttttactatttttgtatgcacaaaattcgttctac
+1903098/1
CCCFFFFFHGHHHJJJJJJJJJJJJJJJJJJJJJJJJIJJJJJJIJJJJJ
@1903383/1
cgaaagatctagaaaactacagatatataaaatcaagagtaactgaaact
+1903383/1
CCCFFFFFHGGFGJJJIGIIIIIIHHIJJJJJJJJJJJJCHHJJJJIJJJ
@4484297/1
tctcagtcttatcggtcatcgtactcagacaactcacatagcagcccatc
+4484297/1
@@@DDADADDHD?:EFFEAECHIGIIE<FHIGICGHGICHCFGIIGEDGI
@4484542/1
tctcataatacttttcccggtttgttctgaaacaaacatcactg
+4484542/1
@@@DDDDDFHHHHIIGHIGG@FE?FH<E<:EF>@FHDBA<F@<0
@4484543/1
tctcataatacttttcccggtttgttctgaaacaaacatcactgtgatga
+4484543/1
@@@DDDDDHHHHHIIIIIGH@GH;AG?C?@FHEDHIDBB@BD?B?B????
@4484544/1
tctcataatacttttcccggtttgttctgaaacaaacatcactgtgatga
+4484544/1
CC@FFFFFGHHHHIIIIIGH@GH;CFAF<EHIEFHIBB?BGHCHFFGCFB
@1904550/1
cgaaaggcagttcaccatcgcttgtcatgtgttgaaattccgcgaaattg
+1904550/1
C@@FFFFFHHHHHJJJJJJJJIJJJIJJJJJJJJJJJJJJJJJJJJJJJJ
@410024/1
accgattcagcccccaccaagggaagggggcggcccccatcccaacagaa
+410024/1
CCCFFFFFHHHHHJJGJIIGHIIIIJIIJJJJDDDDDDDDDDDCCDDDDC
@4985074/1
tttgtacatgaagttgtctgcccctttcttaatcggttctgcatgaatgc
+4985074/1
BCBFFFFFHHHHHHIJIIJJJJJJJJJJJJJJJJJJJJJJJJJJJJJJIJ
@6997649/1
ccttgagaaatttgctgcctcaaaaacgtatgacaaaactatagacaaac
+6997649/1
@CCFFFFDHHHDHGBGGIHIIJJIJJJG@GHIJJJIJJJIJJIJIGIGGI
@6013983/1
attttctatctacccgtccgcccattttgaatagaccaaccatgatcatg
+6013983/1
CCCFFFFFGHHHHIJIIJJGIIJFJJJJI?GBG@FEHDIJJIHEGIHIII
@5536762/1
agaacaaaccgggaaaagtattatgagaatatgaaatttaaaagaaaatt
+5536762/1
CC@FFFFFHHHHHJJJJJEHIIJJJJJJJJJJJJJJJJJJJJJJIJJJJJ
@2451976/1
ctcccctgttcttaaataaagtgtactttattgaaaaattagtaaaacat
+2451976/1
CCCFFFFFHHHHHJJJJJJJIHHJJIJJJJJJJJJJJJJIJJHIJJJJJI
@2451979/1
ctcccctgtttgttcttaaataaagtgtactttattgaaaaattagtaaa
+2451979/1
CC@FFFFDFAHDFHGIJJIJIIJIIJGJIHIJIJIEICDF<FHGIIIIGH
@2452296/1
ctcccgaacaagccaatcagaccaacggaacgcccggagcggc
+2452296/1
CCCFFFFFHHHHHJIJJJJJJJJJJJJIJJJIIJJIGEGEFHB
@3993586/1
gtgatttcttagtgtcaatagtgctgccgttacttcctcaagcgctggta
+3993586/1
@@@FFFFFHHHGDFGHHIGIGEGGIJIJJJJJJJJJJIJGIJJJJJJJGI
@3993587/1
gtgatttcttagtgtcaatagtgctgccgttacttcctcaagcgctggta
+3993587/1
@BBDFFFFFHFHDGCFHIJJIHJIJJJJJIGJJJJJJGJJJJJIJJIICH
@3993588/1
gtgatttcttagtgtcaatagtgctgccgttacttcctcaagcgctggta
+3993588/1
CC@FFFFFHHHHHIIIGIJIIHIJJJJJJJJJJJJJJJJJJJJJJJJJHI
@7000636/1
ccttgcggttaccccttctgttgggatgggggccg
+7000636/1
CC@FFFFFAHGGHJJGEEHEEHGDIEGHIIJJGIF
@7000637/1
ccttgcggttaccccttctgttgggatgggggccgccccc
+7000637/1
@CCFFFFFHHGHBHHBGHIIHIIIIIIGIIIGGHIHBEHF
@412237/1
accgtatccgtattgtttatttttatacaaaagaatctgaaaattgtaaa
+412237/1
@?8BDBEFHGHHGIGHIIEHHICGGHHIIIGGGGGIGGIGIIFIIIDFHG
@5539510/1
agaacctatgccacattcataagtgaattctctacagtgtggcggaccaa
+5539510/1
CCCFFFFFHGHFHGGIJJJJJJIIHJJIJIIJIIJIJEGCFGCHH77@;@
@4987773/1
tttgtcatcgaacgatgtcaccacctgattggtgatatcagccgctccgg
+4987773/1
CCCFFFFFHHHHHJJJJIIGIJGIJJJIJJJJCGIJJJJJJJJJJIJJII
@6540774/1
cagtgatgtttgtttcagaacaaaccgggaaaagtattatgagaatatga
+6540774/1
CCCFFFFFHHHGHJJIIJIIJJJJJJJIJHIIJJDGHIJJJJJJJJJJJJ
@887182/1
atttggcttcttcccccaaggataacctctctgtcggtagatttccgtga
+887182/1
BCCFDFFFHHHHHJJJJJJJJJJJJJJJJIJJJHIJJHIJJJJJJJJHGG
@887358/1
atttgggagtgatgccgcgacggctcagcaactcctggaggacgctgacg
+887358/1
CCCFFFFFHCFHHJJJJJJJJJIJJJHIIJJJJJJJJJIHHHFFDDDDDD
@3003179/1
cttggagagactatgtcaaatttcgtcatctactggccaacatgtcaaaa
+3003179/1
CCCFFFFFHGHHHJJIJJGIJJJJJJJJGJJJJJJHIJJJJIJJJHGIJG
@4989800/1
tttgtgtaattgaagttcgtattatttcctcgaaatcaataatgcaatgt
+4989800/1
@CCFDFDFHHHHHJGIIJJFHIJJJJJJIJJJJJJFJJIJJIJIJJJJJB
@4989801/1
tttgtgtaattgaagttcgtattatttcctcgaaatcaataatgcaatgt
+4989801/1
BCCFDEDFHGHHHIIGIIIGGHIHJJJGIIIHGHJIJGIIIIEHIHJIIB
@2453496/1
ctcccgtcagcgtcctccaggagttgctgagccgtcgcgg
+2453496/1
CCCFFFFFHGGHFIIGIJGGIBGFGGGIJGIIJJGHGIHH
@2453497/1
ctcccgtcagcgtcctccaggagttgctgagccgtcgcggcatcactccc
+2453497/1
CCCFFFDFGHHHHJJJJJIJJIJIIJIIIJIJIIIIGIIIIHHFFFFFED
@2453498/1
ctcccgtcagcgtcctccaggagttgctgagccgtcgcggcatcactccc
+2453498/1
CCCFFFFFHGHFFIHIJJJIIFGFHIIIIIIJIIGHIGIIGHHFEEFFED
@3996251/1
gtgcaatcttcttttccggaaaatgctcgaaaactcaattggcgcacatt
+3996251/1
CBCFFFFFHHHGHJJJJJJHIJJJJJJJJJJJIJJJJIJJJJJIIIJJJI
@888088/1
atttggtacgacgacaaagattacatcatatttgcctttaacagatgtga
+888088/1
CCCFFFDDHHGHHJJIJJIJIIIJJJJJJJJIJIIJJJJJIJIGJIJHII
@3996854/1
gtgcacgatgcatttgtttattcagatttacagcaattccctatgaagct
+3996854/1
???BDFA<DF?FAGHHEGHCFDHHGHGIGGIJJFIGEHJIGEBDGDHIHI
@7002076/1
ccttggcgttgaagctgagagtctcttcgtcactcgcaaatgtagaaggc
+7002076/1
=@?DBBDDHHHHGGGHHIIEIEHHIJIGGHHAGGHGJIJJJJIEHHJIIG
@1906657/1
cgaaatcaataactcgataaaaattgttcccttttgagctattgcgatat
+1906657/1
CCCFFFFFHHHHHJJJIJJJJJJJJIJJJJIJJJJJIGIJJJJJJJJJJJ
@2454628/1
ctccctcctcacaatataataaatacatatcatatcatcggggcactata
+2454628/1
CCCFFFFFHHHHHJJJJIJIJJJJJJJJJJJJJJJJIIJJJJJJJJJJJJ
@7002892/1
ccttggtgggggctgaatcggtccggcc
+7002892/1
???DBD=BDDDD?@?CE?C8D0?D?D:A
@1907945/1
cgaaatgtcaagagcataaagtatgtctagaacgattttacctttgcgcg
+1907945/1
CCCFFFFEHHHGHJJJJJJJJEHIIGJJJIIJIIGJJJJJJJJJJIJIJJ
@1908096/1
cgaaattaaacacgctgagagagctatggttgagtgaaaaaggtgggaaa
+1908096/1
CC@FFFFFHHHHHJJJJIJIIGHHJIJJJFGIGIDGIIJJJJJBFHJIII
@889899/1
atttgtacatgaagttgtctgcccctttcttaatcggttctgc
+889899/1
@@@FDBDDFFFD?FCEEHE??FEGDCGH<B9F9AC;?::??F?
@5540233/1
agaacgttcgactttcacttcattctatcggcctttcttct
+5540233/1
@@@BFFFFHFHHDBFGFBDFEHCFE?FHIDE<D8?F4BF9?
@6544143/1
cagttcgtatttgggagtgatgccgcgacggctcagcaactcctggagga
+6544143/1
BCCDFFFDHHHHHJJGGAFHIIIIJJJIIIIJJJIIJJHHHHHFFFFFDD
@8098405/1
cttgaagggagtcttctgggggataaatcttcctgcctcttgtattttgt
+8098405/1
@C@FDDFFHFHCF@FHGGAHGIB<GHIGIIIIIDGHGEIIGIDGIHIIGG
@4991726/1
tttgtttattcagatttacagcaattccctatgaagcttgaagtaaaaca
+4991726/1
@CCFDFFFHHHGGIIIJIJJIIJJJJJJJJJJGGIIJJJJJJJBHIJJJJ
@3997929/1
gtgcatacaaaaatagtaaaaagtcgaagtctttcgagacatactcttcg
+3997929/1
@?<DDFDFHHGHGGEHEHHJJIJGHIIHIFGGIGIGHIIIGIGIJIIIJJ
@2456481/1
ctcccttttcacaatataataaatacatatcatatcatcggggcactata
+2456481/1
@@@FDBDDDDFHFGEHBHIBIHGHGHGFBHEIFHGG<F@GI@GDHHBFGI
@2456947/1
ctccgaagagtatgtctcgaaagacttcgactttttactatttttgtatg
+2456947/1
CCCFFFFFGHFHHIGJJJIGHIDAHHIGGGIHIJJJGGIGHIIJJEGGJG
@3505372/1
gcgaaaaccattatgttttactaatttttcaataaaatacactttattta
+3505372/1
CCCFFFFFHHHHHJJIJJJJJJJJJJJJJJJJJJJJJJJJJJJJJJJJJJ
@891382/1
atttgtggtatctgtcgatgttgccagaacgtaagatatcctaaactcac
+891382/1
@@@DFFFFHFFBHGEGGFHGEHAFDFDFGGEHECHGCHCHIIIIIII?DC
@891433/1
atttgtgtaattgaagttcgtattatttcctcgaaatcaataatgcaatg
+891433/1
CCCFFDFEHHHHHJJJIJJJJJJJJJJJJJJJJJJJJJJJJJJJJJIHIJ
@415358/1
acctttttcactcaaccatagctttctcagcgtgttt
+415358/1
CCCFFFFFHHHHHJJJJJJJJIIJJJJJJJIJGC:CG
@2457737/1
ctccgactggcttatggaaaaaacttctgcccacttgaagtagattttgt
+2457737/1
CCCFFFFFHHHHHJIJJJJJJIJIJJIIIJJJJJJJJIIJHGIIJJJJJF
@1457937/1
catcattcaaacattgaagccagatcgataaaaaaatatcgcaatattag
+1457937/1
@C@DFDFFHGBFHIIGIIIIGDGHIIIGIIIGIGIBGGGGBGHIIIIIII
@1457938/1
catcattcaaacattgaagccagatcgataaaaaaatatcgcaatattag
+1457938/1
CCCFFFFFHHHHHJJJJJJJIIGJJIJIJIJJJJJJIJJIJJJJJJJJJI
@1457939/1
catcattcaaacattgaagccagatcgataaaaaaatatcgcaatattag
+1457939/1
CCCFFFFFHHHHHJJJJJJJJIJJJJJJJJJJJIJJJJJIJJJJJJJJJJ
@1457940/1
catcattcaaacattgaagccagatcgataaaaaaatatcgcaatattag
+1457940/1
CCCFFFFFHHHHHJJJJJJJJIJJJJJJJJJJJJJJJJJGIJJJJJJJJJ
@416414/1
acgaaattaaacacgctgagaaagctatggttgagtgaaaaagg
+416414/1
@??ABDDFDDHDDGEGEGEGIE;EHGHIIGHDG?0:D?DC>GAC
@4995637/1
ttttaaaatttaacgtttagcagtcttctttttagaataacattgacatt
+4995637/1
?@@1DD?DHHFDHG@AEE:?ABDBEHHGI@CCF=GGHIGIGI>B?BBBHB
@417501/1
acgaatttaaagctgaggcatatagtgatgctgtcgtgatgccctggtat
+417501/1
@@@DDDDDADFHHIIAB7FGGEGGHEHIEGFEEIIFHHCGEGHIIIIDFH
@417502/1
acgaatttaaagctgaggcatatagtgatgctgtcgtgatgccctggtat
+417502/1
CCCFFFFFHHHHHJJJJJIJJIJJJIJJJJJJJHGGIJIIJIJHJJJHIJ
@893567/1
atttgtttgtggacataaaggaaagaaaaaaatgtcaaaattttgcaaat
+893567/1
CC@FDDDDDCFHHIIIJIIGIHJEGIIIIIIJGIGDHGIIGGIIIDGEGF
@3999718/1
gtgccccttgcggttaccccttctgttgggatgggggccgccccc
+3999718/1
CCCFFFFFHHGGHHJJJJJJGIJJIJGIFJFHIJJJIIGHFHFDD
@3999719/1
gtgccccttgcggttaccccttctgttgggatgggggccgcccccctccc
+3999719/1
CCCFFFFFGHHHHGIJIJJJGJIJIGHJJIIIIIIJIIIH:EEDD:;;?B
@3999839/1
gtgcccttgagaaatttgctgcctcaaaaacgtatgacaaaactatagag
+3999839/1
CBCFFFFDHHHGHJJJJJJJJJJJJJJJJJJJIJJJJJJJJJIJIIJIJJ
@3010958/1
cttggctagcttctttgacttgccagtgccaatttcgcgg
+3010958/1
CCCFFFFFGHGHFGIIGHIGJGAHGIGHHIIJJJJIIGGH
@3010959/1
cttggctagcttctttgacttgccagtgccaatttcgcggaatttcaaca
+3010959/1
@?@FAFFBF>?FFGIIDHDHHACGHGAGGHIGHGEBBGGGEFGGHIIG@=
@1459861/1
catcccaacagaaggggtaaccgcaaggggcacggaccacttcacggaaa
+1459861/1
?@:BDDDDHHHFHIIHG8CGAHGHGGEGGGEHCGHGGBGA@DHEEHFED8
@6020295/1
attttgactcaacgcgttcaaaatatgaaacaaaatttgcgctgt
+6020295/1
CCCFFFFFHHHHHJJJIJJIJJJJJJJJJJJJJJJJJJJJJJJJJ
@6020654/1
attttgaggtactcgagggcatgatgagcagccgagcccttggcttcctt
+6020654/1
?@8BBDDDDDBFHIGGIEEGHIJECFHIJFDD3???FGHHJJIIIGACCE
@6020655/1
attttgaggtactcgagggcatgatgagcagccgagcccttggcttcctt
+6020655/1
?@@DFADDHAFF<FEDGGEGDHIIIGIIIEGHCBEGIIIGIIAHIIGGEE
@6020656/1
attttgaggtactcgagggcatgatgagcagccgagcccttggcttcctt
+6020656/1
CCCFFFDFHDHHHJJJIJJJJJJJJJJJIJJJJJJJJJJIJJIJJJJJJJ
@6020657/1
attttgaggtactcgagggcatgatgagcagccgagcccttggcttcctt
+6020657/1
CCCFFFFFHFHHHJJIJJJJJJJJJJJJIIJJJJJJJJJJJJJJJJJJJI
@6020658/1
attttgaggtactcgagggcatgatgagcagccgagcccttggcttcctt
+6020658/1
CCCFFFFFHFHHHJJJJJJIJJJJJJJJJJJJJJJIJJIJJJJJJIJJJI
@5550841/1
agaatatgaaatttaaaagaaaatttgaaaagtatcatgagttttgtgat
+5550841/1
CCCFFFFFHHHHHJJJJJJJJJJJJJJJJJJJAHIGIIIHIHIJJIIIHI
@3012458/1
cttggcttccttcggagttttgcctgttccgtagcagacggccactggca
+3012458/1
CCCFFFFFGHFHHIIFHFHIJGHJJIGJJJJIJJJJJJJJJIJGIJJJGH
@3012459/1
cttggcttccttcggagttttgcctgttccgtagcagacggccactggca
+3012459/1
CCCFFFFFHHFHFBGAFAFHIADHGEFHIIGFHIGIIFIHIBH<BCEHGA
@3012460/1
cttggcttccttcggagttttgcctgttccgtagcagacggccactggca
+3012460/1
CCCFFFFFHHFHHGJHIAEHIGHIGIFIIJBGGIGIJIIJGBHIJIIIII
@5551204/1
agaatatttgaaaatttctaatattgcgatatttttttatcgatctggct
+5551204/1
CCCFFFFFHHHHHJJJJJJJJJJJJIJJJJJJJJJJJJJIJJJJJJJJJJ
@4997242/1
ttttaaatgaaaaacgtatgttgtttacttcatttgaatctatggaagtt
+4997242/1
<@@DDD?DDH>CD?@@GIH>AF<CDAHB@HH<FHIB::??DHHG9F<?:?
@6021621/1
attttgcaagttatgtggcattttgacatttatgtgacataatttgcgac
+6021621/1
CCCFFFFFHHHHHJJIJIJJJJJJJJJJJJJJJJIIJJJJJIJJJJJIGI
@8104135/1
cttgacatttcgttaaagaaccacaaaatgtgacatataaaggtgaatat
+8104135/1
CCCFFFFFHGHFHIJJJHJJJJJJGJJJJJIGHJIJJJJJJJIFHIIJJJ
@8104136/1
cttgacatttcgttaaagaaccacaaaatgtgacatataaaggtgaatat
+8104136/1
CCCFFFFFHHHHHJJJJHIJJJIJIJJJJJIIJJGIJJJJIIJBGHIJJJ
@8104137/1
cttgacatttcgttaaagaaccacaaaatgtgacatatataaaggtgaat
+8104137/1
CCCFFFFFFHHGHJIEGDEHHIIJJJIJGIIGICHIGDIIIJJII?FHHH
@8104138/1
cttgacatttcgttaaagaaccacaaaatgtgacatatataaaggtgaat
+8104138/1
CCCFFFFFHHHHHJJJJIJJJJJJJJJJJJHHIJJJJJJJJJJJJFHIJJ
@894903/1
attttaaatgaaaaacgtatgttgtttacttcatttgaatctatggaagt
+894903/1
CCCFFFFFHHHHHJJJJEGHIGGJJJJJJJJJJIJJIJIJJIGIJIIJII
@3510604/1
gcgacagttaatctctggaccggcaaatctttatctttatcatttgtttg
+3510604/1
CCCFFFFFHHHHHJJJIJJJJJJJJJIIIGIJHIGHIJGIGEGIIIIIJH
@3510825/1
gcgacatttgacgtacggttcaagtagctgaagtaaaagtgtgctccatt
+3510825/1
@C<DFFFFGHHHHEHIIJHIJJIJJJJIFJJIJFGHIIIFDFHGGIJIIG
@4492851/1
tctctgtcggtagatttccgtgaagtggtccgtgccccttgcggttaccc
+4492851/1
CCCFFFDFHH@DHGEGIJJGEHGJJEHGFGHIDHIJIIIJJJJIEHIJJJ
@1914318/1
cgaacgtctacagttatcctccagttccttcgtaccctcctcctccaatt
+1914318/1
CCCFFFDDHDFFAHICH>HIGHHIEHEHIIFIHGGGGDHIIGIIIIIICG
@1914451/1
cgaacgttcttctgggcttttcctgcttttttagcagctttaccattcgt
+1914451/1
@@<DBDAD?DH?DDHIA@GIIDHD>@BGHIIIBFHEGIGHHC>GCGHGEB
@1914452/1
cgaacgttcttctgggcttttcctgcttttttagcagctttaccattcgt
+1914452/1
CC@FFFDEHFHGFGJJIIJJJIJJFIJJJJJJHJJJJJJJJJJJJJJJJI
@3511531/1
gcgacggctcagcaactcctggaggacgctgacgggag
+3511531/1
CCCFFFFFHHHGHJJGHJIGHJGIIIIGIJJJIIIJ8A
@5551947/1
agaatgaagtgaaagtcgaacgttcttctgggcttttcctgcttttttta
+5551947/1
@@<FDFDFDDFFHIICBGGBFH@CAHGHG@EC9FEEGGIIDGIHIIIGI@
@5552400/1
agaatgtcaatgttattctaaaaagaagactgctaaacgttaaattttaa
+5552400/1
CCCFFFDDHHHHFIJIJJJIGGJJJJJJJIIJJJJJJIICHGGIIJGIJI
@1462960/1
catcgctccccacgagcgtttctttagtctgtatattttcttgtatcact
+1462960/1
CCCFFFFFHHHHHIGIJJHHJIIJJJIHHIJIJJJJJJJJJJIIIJJIJJ
@5552735/1
agaattagaatattttaacgagtatgataaatctgaacctctgtcattta
+5552735/1
CCCFFFFFHHHHHJJJJJJJJJGHJJJJJJJJJJJJIJJJJJJJJJJJJI
@896857/1
attttacaaagcgcaacctgtgatagagtttatgtgcgaagtcctggaca
+896857/1
CCCFFFFFHHGHHJGEHIIJIJJJJHGIEGGGHJFIIIJIJHJIJJGIEH
@420211/1
acgattcataaaagtaatataaccttagatttcgaggcaaattgattgat
+420211/1
@@@?DDDDFD?<AE2<CBEHDEEFIIFIIECHHC@C1DGFFEEGBFE<DB
@420630/1
acgcaataagtgatacaagaaaatatacagactaaagaaacgctcgtggg
+420630/1
CCCFFFFFHHFHHJJIJJJJGJJJJJJJIIIIIJJJJJJGJIJIIJEHHJ
@1915070/1
cgaactggtccaaatcgagggcgccatccacgagccaatcttccgctacc
+1915070/1
@@@BDD?DBFHHHIBHHG;@GHIIGHHIGFBGHDHGIIGIDGIIIIFEED
@1915071/1
cgaactggtccaaatcgagggcgccatccacgagccaatcttccgctacc
+1915071/1
C@@FFFFFHHHHHJGIJGJJJDBGIJIIJJJGIGGHGHIJJJJJGIHHFF
@1915072/1
cgaactggtccaaatcgagggcgccatccacgagccaatcttccgctacc
+1915072/1
CCCFFFFFFHHHHJIIIIIIJJJJJIJJJJJJIEGIGIJJJJIIIJFHFF
@1915073/1
cgaactggtccaaatcgagggcgccattcacgagccaatcttccgctacc
+1915073/1
B<?DFFFFFHHHHJJJJJJJJJIJJJJJJJJJJJJJJJGJJJJJJJIHHH
@3513996/1
gcgaggtaaacagttcttcaccggtgttgaaatcagagtttgggccattg
+3513996/1
CCCFFFDDHHHHHIJJIJJJJIJFIGIIJJIGGIJJIIGGHGIJJJJGJI
@3514116/1
gcgaggttactattcacgacagtcaaaatagagagaaaatatataaagtg
+3514116/1
CCCFFFDFGHGFHJJJJIJJJJFGHIJJJJJJJIJJJJJIIJJJJJGJDG
@1463079/1
catcgcttgtcatgtgttgaaattccgcgaaattggcactggcaagtcaa
+1463079/1
?@@;DDDDFHDHHIDHGGE@FEHHHHGHH@FGEHGHIGIIGIHCHE@GGG
@1919583/1
cgaagagactctcagcttcaacgccaaggacttcaactttgttcagttct
+1919583/1
CCCFFFFFHHGHHJJIJJIHJIEGIIIJJIJJJJJJJJJJJHIJJJIJJJ
@7012603/1
cgaaaactcaattggcgcacattcagcaggttttttaacagtttgaaaac
+7012603/1
@@@DDD>BFDHDH9E@C??CCEHEGGGGHH1CGIIIBH?DF?DFBCHII@
@7012604/1
cgaaaactcaattggcgcacattcagcaggttttttaacagtttgaaaac
+7012604/1
CC@FFFDAFFHHHCGDDEAF?CGIIIIIII?FHIIIIIHGGGHHGFHIII
@7012605/1
cgaaaactcaattggcgcacattcagcaggttttttaacagtttgaaaac
+7012605/1
CCCFFFFFHFHGHCHGFGDGHHIJIJIEHIGHIJJJGIFEGGHIGGIJJI
@7012606/1
cgaaaactcaattggcgcacattcagcaggttttttaacagtttgaaaac
+7012606/1
CCCFFFFFHHHHHIJIJIIJJJJJJJIJJJGIIJJJJJJJJIIJJJJJJJ
@7012607/1
cgaaaactcaattggcgcacattcagcaggttttttaacagtttgaaaac
+7012607/1
CCCFFFFFHHHHHIJJIIGGGIJIJJJJIJDHHHJJJJJJJFHIJIJIJJ
@7012608/1
cgaaaactcaattggcgcacattcagcaggtttttttaacagtttgaaaa
+7012608/1
CC@FFFFEHHHFHHIGGGDHDEHIJJIIGI?FHIJJJGIECGBGHGAHJJ
@7012609/1
cgaaaactcaattggcgcacattcagcaggtttttttaacagtttgaaaa
+7012609/1
CCCFFFFDHHHFHGJIIGEGGFIIJJJIJJDHIJJJJJJGIGGHIIJJJJ
@1920085/1
cgaagagggactaccacacgaaaggcagttcaccatcgcttgtcatgtgt
+1920085/1
@@@DDDDDHABHHIIBD?FADHIBHIIIFIGEHIGGGHIIGCHGGGGHDA
@1920086/1
cgaagagggactaccacacgaaaggcagttcaccatcgcttgtcatgtgt
+1920086/1
@@@DFFDFFDHHH@GHGIJJEGIJJFIIHICIGIJJJDEEHGGHICAFHH
@1920087/1
cgaagagggactaccacacgaaaggcagttcaccatcgcttgtcatgtgt
+1920087/1
@C@DD>DD?FHFHJJIJIJIIIIIIIAGDFFGIIJJEHIIFIGHHGIGI>
@1920088/1
cgaagagggactaccacacgaaaggcagttcaccatcgcttgtcatgtgt
+1920088/1
BC@FFFFFGHHHHJIIJJJJJJJIHIJIJJJJGHJJJIJFGJIJIIIGII
@1920089/1
cgaagagggactaccacacgaaaggcagttcaccatcgcttgtcatgtgt
+1920089/1
CCCFDFFFHHHHGJJJJJIIIJIJJEHGGIGIJJJJJJJIJIGIJJJIJI
@1920090/1
cgaagagggactaccacacgaaaggcagttcaccatcgcttgtcatgtgt
+1920090/1
CCCFFFFFHHHHHJJJJJJJJJJJIJJJJJJJJJJJIJJJJJIJJJJJJJ
@7015089/1
cgaaaagtttgggtacaacctctatactttgcatcaaataaatgctccct
+7015089/1
C@@FFFFBHFFHHCGHIJJJJJJIJJJJJJJJJJJJJJJJJJJJJJJJJJ
@1463975/1
catcgttacaataagttattcggacaagttataccgaataaaaaaggaaa
+1463975/1
CCCFFFFFHHGHHJJGFGHIGIIHIHGHCEFFIGIJEHIIHIGGIIEHJG
@5554025/1
agacaaagcacctatcgaatcgaatattagtagcaagatccgagatgtgg
+5554025/1
CC@FFFFFGHHHHIJJGGIIGICHHIJJIGFGGIHGGIGIJJIGGIIBFH
@1464082/1
catcgttcgatgacaaagtgatgggcaatcccattggctggctccaagag
+1464082/1
@@@DDDDDHFFA?EFCHECEHH<<3CDGGGGIDHIE<A?FGD3?B<B<??
@5554185/1
agacaacaaactccaccacaggaacctcaagcttggggtaaaccgcaagt
+5554185/1
CCCFFFFFHHHHHJJJJJJJJIIJJJJJJJJIJJJJJJDGIJJJJJJGHC
@3515543/1
gcgatctcctgcaagaactgaacaaagttgaagtccttggcgttgaagct
+3515543/1
CCCFFFFFHHHHGJJJJJJJJJJJJJJHIJIIJGIIIJJJJJJIJIIJJH
@3515544/1
gcgatctcctgcaagaactgaacgaagttgaagtccttggcgttgaagct
+3515544/1
CCCFFFFFHHHHHJJJJJJJJJJJJJJIJIIIJHIIJJJIJJIJIJIIJJ
@3515676/1
gcgatgacgaataaagtatgtgttcaccaagagaagaaagctatacagta
+3515676/1
CCCFFFFFHHHHHJIIFEHIHHIGIJJJJJJJJJJJJJIHJJHIIJJHII
@5005180/1
ttttacaagcgttgacgcataactcttacacaccaaatagaacgacgcta
+5005180/1
CCCFFFFFHGGHHGEHJJJJGHGIJIJJIJJJIIJJJHJIIJJIJIIJIJ
@1925250/1
cgaaggattgttcgctagcgatctcctgcaagaactgaacaaagttgaag
+1925250/1
CC@FFFFBHFHHHBGHGGHFHIGIIIIIIIIIIIIIIIIGGIIIIIIIII
@6554820/1
cataatttgtggacataaaggaaagaaaaaaatgtcaaaattttgcaaat
+6554820/1
CCCFFFFFHHHHHJJJJJJJJHJJJJJJJJJJJJIIJJJJJJJJJIIJJJ
@3015539/1
cttgggggaagaagccaaattgctctactctcaagaaatggcctccatgc
+3015539/1
CCCFFFFFFHGHHIIJIJJJJIJJJJJIJJJJJJJIJJIJJIJJJJJJJJ
@421856/1
acgctgacgggagtcttgctcggcatggaggccatttcttgagagtagag
+421856/1
@@@FFFFFHHGGHCGHGHIGGIJGJJIJIIIJJJJJIIJJJJJJJFGIJD
@422019/1
acgctttatcgggttctgctaagtggtaagtagaaggtaagccacttaag
+422019/1
CCCFFFFFHHHHHIHIJJIIIJIFHDHGIJIJJJJIJ@FHGJIJJIJJIG
@422323/1
acggaacgcccggagcggctgatatcaccaatcagg
+422323/1
CCCFFFFFGHHHGJIJJJJEH;DFFFIIIGICH@AH
@1467307/1
catcttgtgagccgccattctcttggctagcttctttgacttgccagtgc
+1467307/1
@@CFFFDDHHHHHIJJHHIJIJHIFIIHJIGIIJIJICHHIIDHGGIHIH
@423727/1
acggcatttatgatccaaaagaaattcccatgagggaatttaaggcatct
+423727/1
B<<?DFFFHHHHHJJJJJJJJIJJJJJJJIJJIIJJIJIJJJJJIIIJJJ
@8110473/1
cttgataaatggaacgaaattaaacacgctgagaaagctatggttgagtg
+8110473/1
CCCFFFFFHHGHHIJJJJJJJJJJJJJJJJJJJIJIJIIJJIEFGIHJEF
@7560927/1
ctccatgccgagcaagactcccgtcagcgtcctccaggagttgctgagcc
+7560927/1
CCCFFFFFHHHHHJIJJJJJJJIIJJJJJIJJJJJIIJAHDGIIIJFHIG
@4500287/1
tctgctttgagcaaccagtaccagttgcttccactccggctactcttact
+4500287/1
CCCFFFFFHGHHHJJJJJHIJJJJJJJJJJJJJJJJJJIJJJJJJJJJJJ
@2470535/1
ctcctccaaaccttgcaaattttcaatcatgaagcaagattttacctgaa
+2470535/1
CCCFFFFFHHHHHJJJJGHIJJIJIJJJJJJJJIIJGIIJJJIIJIJIBF
@2470536/1
ctcctccaaaccttgcaaattttcaatcatgaagcaagattttacctgaa
+2470536/1
CCCFFFFFHHHHHJJJJIGIJJJJJIJIJIJJJJJJJIIJJJJJJJJIIG
@2470537/1
ctcctccaaaccttgcaaattttcaatcatgaagcaagattttacctgaa
+2470537/1
CCCFFFFFHHHHHJJJJJJJJJJJJJJJJJJJJJJJJJJJJJJIJJJJII
@2470538/1
ctcctccaaaccttgcaaattttcaatcatgaagcaagattttacctgaa
+2470538/1
CCCFFFFFHHHHHJJJJJJJJJJJJJJJJJJJJJJJJJJJJJJJJJJJIJ
@4012565/1
gtggatagctgcaccaggcattggtggcgattggtcaatgtttttttctt
+4012565/1
@=<ABEFFHGDFHIIIFIFABD@BADGEE6DAHGGHGIIIEGIIIIIGGE
@3518955/1
gcgccatccacgagccaatcttccgctaccgcg
+3518955/1
@@@DFFFFHHHDFGGHIIIHGGGHIHIIDG>G@
@6558203/1
catagatccaatcctataattatccatttcctgtaattctggtttctcta
+6558203/1
CCCFFFFFHHHHHJJJJJIJJJIJJJJJJJJJJHIHIIJJJJGHJIIJJI
@6558204/1
catagatccaatcctataattatccatttcctgtaattctggtttctcta
+6558204/1
CCCFFFFFHHHHHJJJJJJJJJJJJJJJJJJJIHJIIJJJJJIJJJJJJI
@6558205/1
catagatccaatcctataattatccatttcctgtaattctggtttctcta
+6558205/1
CCCFFFFFHHHHHJJJJJJJJJJJJJJJJJJJJIJJJJIJJJGIJIJJJJ
@1928966/1
cgaataaagtatgtgttcaccaagagaagaaagctatacagtagtcaaat
+1928966/1
@B<DDDFFHAFHFHIFHIIJIIIJIGCHHIIIJGHIJIJIHIJJGIIIJI
@1929108/1
cgaataacttattgtaacgatggagaattttttgattcagtgctgattct
+1929108/1
@C@FFFFFDH?FHFCFHIEEGHIGGGHHIJIJJADGIIIGIGGHIGIJIH
@1929768/1
cgaataccgattctcagccgagctgcccagtttagtggccaactcttcgt
+1929768/1
?@@FFFFDHHHHFHEHIIDHGHHIICCHHIHIFHDBFIIIIIEIEFHG;=
@1929769/1
cgaataccgattctcagccgagctgcccagtttagtggccaactcttcgt
+1929769/1
CCCFFFFFHHHHGIJJHIJIGHIJJJJJJIIJJIJHHJJJJIIJJJJJJI
@1929770/1
cgaataccgattctcagccgagctgcccagtttagtggccaactcttcgt
+1929770/1
CCCFFFFFHHHHHJJJIJJJJJJJJJJJJJIJJIJIJJJJIJJJJJJJJH
@7021012/1
cgaaagacttcgactttttactatttttgtatgcacaaaattcgttctac
+7021012/1
@@@DD>;DDFDDABBFHIIA@C@FHIII<?EHEIEDGIIIGICGDHHGID
@6560126/1
catagttcttacatccttgtttatttccctttttgtggagaggtactatg
+6560126/1
CCCFFDEFHHHHHJJJJJIHIJCHJJJIJJJJJJJEGICHGHHGHIGGII
@7022430/1
cgaaaggcagttcaccatcgcttgtcatgtgttgaaattccgcgaaattg
+7022430/1
CC@FFDDFHHHHHIJJJJJJIJJIHIJJIHGIIIJJJJIIIJJJIJJIJI
@6037435/1
atttttgtcgagtcaaaagcgaagaatatttgaaaatttctaatattgcg
+6037435/1
BB=DDFFDHHHHFHIJJJJJIIJJJJJJFJJJIJJJJJJIJIJJIJJJJJ
@4501945/1
tctggcaacatcgacagataccacaaatacctaaaccttcccactaaagt
+4501945/1
CCCFFFFFHHHHHJJJJJIJJJJIJJJJJJJJJJJJIIJJJJJJJIJJJI
@5560704/1
agacgattttgtcgaagatctctgtgagaagacagaagaatcgctagtca
+5560704/1
CCCFFFFFHHHHHJJJJJJJJJJJIIJJJJJIIIJJIJJJJJJJIJJFGI
@4014444/1
gtggcaaatagatgaagaaaacgagctgactgagaatcttaagaaagaat
+4014444/1
CBBFFFFFHHHHHIJJJJJJJIGIGJJJJJJJJJJJJJJIJJIGIGHIJJ
@3018967/1
cttggtcggaaaagtgactcccgaacaagccaatcagaccaacggaacgc
+3018967/1
@C@FFDEFHHHHHJFHJJJIJJGIIJJJJJIGIIIIIJIIJJJJJIJJIH
@3018968/1
cttggtcggaaaagtgactcccgaacaagccaatcagaccaacggaacgc
+3018968/1
CCCFFDDFHHHHHJGIIJJJJJGIIIIJIJJIJIJJHJJJJJJIJJJJIG
@4015314/1
gtggcattttgacatttatgtgacataatttgcaacatttgacgtacggt
+4015314/1
CBCFFFFFHHGHHJJJJIJIFIJJJJJIJJJJJJIJIGIJJIIIGIJIJF
@4015368/1
gtggccatctgcgggacatgcacatctcttggagccagccaatgggattg
+4015368/1
CCCFFFFFHHHHHIJHIJJJIIJJJJJJJJIIGGIJJIIJIIJJJJIIJJ
@6560842/1
catatataaaggtgaatatataactgacatgtttcatatgtagaacgaat
+6560842/1
B@?DFFFFHHHHDHIJJGHGIIIIJJJJJJJFHIJIJJIJIGGGIJIJJJ
@3019498/1
cttggtgcagctatccactttgccagtggccgtctgctacggaacaggca
+3019498/1
@@@DDDDFHGHHDEIIIJGHJGGHEGGHGHGJCGGGDGIEIJIG@FGGGI
@3019499/1
cttggtgcagctatccactttgccagtggccgtctgctacggaacaggca
+3019499/1
CCCFFEFFHHHHHIJJJJJJIIIJJJGHIIJJGHEIJJIJJJJJJJJJJJ
@3019713/1
cttggtgggggctgaatcggtccggccgagtgcatcatggtcatgttttg
+3019713/1
B?=DDDDDHGHHHJIJJJJJGIIJJJJJEICHIFHHHGGFDFFFFCEEED
@3019714/1
cttggtgggggctgaatcggtccggccgagtgcatcatggtcatgttttg
+3019714/1
BB=DDDDDHHHGHJJJJJJJDGHIIIIJII;@DEEHHHHF@CFFFEEEEE
@2475597/1
ctcctgcaagaactgaacaaagttgaagtccttggcgttgaagctgagag
+2475597/1
CCCFFEFFHGHHHJJJJJJJJJHHHHJJHIJJJJIJJJJJIJJIJJJJJJ
@4018375/1
gtgggggctgaatcggtccggccgagtgcatcatggtcatgttttgggac
+4018375/1
CCCFFFFFHHHHGJJJEHIEHFHGAH@FGIIJJJJI@HHHHGGFFEED?C
@4019640/1
gtggtaagtagaaggtaagccacttaagcacacatgttacataaatgtca
+4019640/1
@CCFFFFFFHHHHJJGHJJHIGIJJJJJJJJJJJJJJJIJJJJJJJIIII
@7024474/1
cgaaatcaataactcgacaaaaattgttcccttttgagctattgcgatat
+7024474/1
CCCFFFFFHHGHHJJJJJJJJJJJIJJJJJJJJJJJJIHHIJJJJJIJJJ
@1931030/1
cgaatatctgtagtcgaagtgttgttgttgggtgactccagaagatgatg
+1931030/1
CCCFFFFFHHHHHHIJHII;FDHJIIIHHJJJ?FHGIJIIJHJIHIJFJI
@903702/1
attttattgaaaaattagtaaaacataatggttttcgcgcgtaaagtgac
+903702/1
CCCFFFFFHHHHHJJJJJHHJJJJJJJJJJJHHJJJJJJJJIJJJJFHII
@7569705/1
ctcccctgttcttaaataaagtgtactttattgaaaaattagtaaaacat
+7569705/1
CCCFFFFFHHHHHIJJJJJJGFHEJJJJJJJJIJIJJIIIIIHJIJJJJG
@6040188/1
attttttatatagtgccccgatgatatgatatgtatttattatattgtga
+6040188/1
CCCFFFFFHHHHHEHIJJJJIGIGIGIIGIIIGGIIJJHHGGIIJIJGHI
@7025099/1
cgaaatctaaggttatattacttttgtgaatcgtgataacatgcataaaa
+7025099/1
C@<DFFFFGHGHCGHIGJJJJJJJJFFFCCCHGEGHGIJGGFGGIIIJJJ
@429683/1
actatgtgtgtttggctagattctgtttgacattagaagagtaaacgtca
+429683/1
?@??DDEACFBFFCBHEG:EHBHIIGHHGHGIIAFHICHIIBFHIGG:DF
@429684/1
actatgtgtgtttggctagattctgtttgacattcgaaaagtaaacgtca
+429684/1
CCCFFFEFDFHHFFFHJIGIGIIIIJJJIGIGHGGIIIGGHBFHHIGDDH
@7025937/1
cgaaattaaacacgctgagaaagctatggttgagtgaaaaagg
+7025937/1
CC@FFFFFHHGHGEGGIBGGIJJJJHIIJHHGBG?FBGHJIIJ
@7025938/1
cgaaattaaacacgctgagaaagctatggttgagtgaaaaaggtgggaaa
+7025938/1
@@@FDDFEBHHGFIGEGBGFHIJJIIIIGHIIGGHI>DHIIIH?FHIGIJ
@7571284/1
ctcccgtcagcgtcctccaggagttgctgagccgtcgcggcatcactccc
+7571284/1
CCCFFFDFHHGHHIJJJJJJJHGGGGIJIJJJIIDGGHIGEEEEFFFFEC
@6565962/1
catcaatattatctatcgatactgaatgtaattttttatatagtgccccg
+6565962/1
CCCFFFFFHHHHHIIJJJJJJJJJCFHIIHIJJJJFIIJGIIJDIJIJII
@1474718/1
catggagtcccaaaacatgaccatgatgcactcggccggaccga
+1474718/1
?@;B:;:ADDFHHGG@FG@HBH3FHCIIE@BBC@GEGGA<F@<8
@1474719/1
catggagtcccaaaacatgaccatgatgcactcggccggaccgattcagc
+1474719/1
CCCFFFFFHHHHHJJJJJJJJJJJJJJIJIJJJJIJJIJJIJJIJHHHHH
@3027695/1
cttgtatagcttccgtcggagttgctctagataaatcgtaatctttcaag
+3027695/1
?@@DDDFFHHHHHJJFGGIHGIIGIIIIJJBHEH@FDGHIIGGHI<DEHH
@3028073/1
cttgtatcacttattgcgtctttgctttggtcactttacgcgcgaaaacc
+3028073/1
@@@FFDFFFHDHHIIDGGBGHHIJJJJJJJHIJIJIIIIIJIJJIJIJHG
@3028074/1
cttgtatcacttattgcgtctttgctttggtcactttacgcgcgaaaacc
+3028074/1
BCCFDFFFHHHHGIJIJJGGJJJJJJJJJGIJJJJJJIIJJIJIGIJJHH
@7574319/1
ctcccttttcacaatataataaatacatatcatatcatcggggcactata
+7574319/1
CCCFFFFFHHHHHJJJJJJJIJJJJJJJJJIJJJJJJJJJJJJJJJJJJJ
@6568599/1
catcactttgtcatcgaacgatgtcaccacctgattgg
+6568599/1
@@@DBDDDHFAFFHGBHIFHIECF<<<AEHIIIBFB?B
@6568600/1
catcactttgtcatcgaacgatgtcaccacctgattggtgatatcagccg
+6568600/1
CCCFFFFFHGGHHJJJIJJIIIJJJIJJJJJJJHHIJIDGIJJIJJJJIJ
@5011331/1
ttttatcgaaattgaatatagaactaggtaaattaagggaaaagcgtaag
+5011331/1
CCCFFFFFHHHHHJJJJIIJIJJJJJJJFHIJJIJJJJIJJJJJJJFHIJ
@5011560/1
ttttatgaatcgtgataacatgcataaaatataataaaaatttatagttt
+5011560/1
CCCFFFFFHHHHFIGGGIEFHEGHGGIJJIIGGIGIJJJJGIJIIIIGIJ
@4020161/1
gtggtagtccctcttcgtgttccatttcatagaatggtggtggccatctg
+4020161/1
@BBFFFFEHHHHHJJJIGHGHGHIIJJJIJIIJJHGI@FHDFHEGGGGGH
@4505873/1
tctgtcaaaactgttgcgactagcacaacaaaaaagatggcgaaacaatt
+4505873/1
CCCFFFFFHHHHHIJJJJJJJJJJJJJJJJJJJJJJJIIJIIIJJJJIHG
@4020368/1
gtggtatctgtcgatgttgccagaacgtaagatatcctaaactcactttt
+4020368/1
@@@FFFFFHHHHHGJGIJJIJJJJIJJHJIJJJJJJJJJJJJJJJIJJJJ
@1933618/1
cgaatggtaaagctgctaaaaaagcaggaaaagcccagaagaacgttcga
+1933618/1
@C@FDFFAFHHFFIFIGGIJJJJJGIIJGIIJIIJJIIIJIIIGGDGHIC
@1933619/1
cgaatggtaaagctgctaaaaaagcaggaaaagcccagaagaacgttcga
+1933619/1
CCCFFFFDFHHHHJJJJJJJJJJIIJJJJIIJGGIIJJJJJJJIJHIIJJ
@5563922/1
agagaagaaagctatacagtagtcaaatttgtatccattatcactttttg
+5563922/1
CCCFFFFFHHHHHJJJJJJJIJIJJJJJJJJGHJJJIJJJIIJJJJJJJI
@1934051/1
cgaatgtgtgcagaatcagcactgaatcaaaaaattctccatcgttacaa
+1934051/1
@@1:DDDDHFHFHIIIIIGIIIIIIIIIIIIIIIIIIHIIIIIIFHGHIG
@1934222/1
cgaatgtttggcgtctttcttcgatcttccggttccgg
+1934222/1
@@@DDDDDHFHHF@EEFH:AH@88CBCF@G?D@FCH?D
@1934223/1
cgaatgtttggcgtctttcttcgatcttccggttccggtggccacc
+1934223/1
@@?DABADF?F?C<@CFG:AF<3<CEFGBF:D?D=G@A6?FAFBFF
@1934224/1
cgaatgtttggcgtctttcttcgatcttccggttccggtggccacc
+1934224/1
@C<DFFFFHFHHHHIJJJJIJIIGGIIJJJIIIIJJIJGGIJJJJJ
@6570862/1
catcattcaaacattgaagccagatcgataaaaaaatatcgcaatattag
+6570862/1
CCCFFFFFHHHHHJJJJJIJJJGJJIJJJIJJJJJJIJIEIIJJJJJJHF
@6570863/1
catcattcaaacattgaagccagatcgataaaaaaatatcgcaatattag
+6570863/1
CCCFFFFFHHHHHJJJJJJJJJJJJJJJJJJJJJJJJJJIIJJIJIJJJI
@4506697/1
tctgtcttctcacagagatcttcgacaaaatcgtc
+4506697/1
<@7BADDDHHFA:<<B?;?EE?HFFEHGGIICGB?
@8117054/1
cttgcaaattttcaatcatgaagcaagattttacctgaacaatttgaaat
+8117054/1
CCCFFFFFHHHHHJJJJJJJJJIJJJJJJJJJJJJJIJJJJJJJJJJJIJ
@7574848/1
ctccgaaggaagccaagggctcggctgctcatcatgccctcgagtacctc
+7574848/1
CCCFFFFFHHHHHJJJJJJJIJJJJJJIGGJIJJIJJJJGHGGG=FGIIJ
@1478128/1
catgtacttgccgaaaacttccaaatctcgcctatcaagaggtctgctaa
+1478128/1
CCCFDFFFHHHHHJJJJJJJJJJJJJJJJJJJJJJJJJJHIJFGIIJJIH
@430649/1
actcatgatacttttcaaattttcttttaaatttcatattctcataatac
+430649/1
CCCFFFFFHHHHHJJIJJJJJJJJJJJJJIJJJJJJJJJJJJJJJJJJJJ
@430908/1
actcccaaatacgaactggtccaaatcgagggcgccatccacgagccaat
+430908/1
CCCFFFFFHGHHHJJJJJJHIJJJJJJJJJJJJJJIIJJJJJJJJJHHHH
@1936456/1
cgaatttgtctgaagattttaaatggccttccttaaatttcggttggagc
+1936456/1
CC@FFFFFHHHHGJEGGIJJGIJJJJJJIIJJJJJJJJJJJJJFHGIGJI
@7032090/1
cgaacgttcttctgggcttttcctgcttttttagcagctttaccattcgt
+7032090/1
@@@FFFBDFHHFDGJJBHHIJDHCHIIJJJJJGFGHIGGIJJGIIIJIGA
@7032091/1
cgaacgttcttctgggcttttcctgcttttttagcagctttaccattcgt
+7032091/1
CCCFFFDFHHHHHJIJIJJJIGIGIJIJJIJIJIJJJJJJJJJJJJJJJI
@7032660/1
cgaactggtccaaatcgagggcgccatccacgagccaatcttccgctacc
+7032660/1
CC@FFFFFDHHHHJJJJHIIJFGIJIJJJJJJIJJJJJIJIJJIIIBEDF
@7033042/1
cgaacttccatagattcaaatgaagtaaacaacatacgtttttcatttaa
+7033042/1
@@@DFFFFHHHHHGHIJJJJJJIJGFFJJJJIJIEHIIHIJIJIIGIIJI
@7033043/1
cgaacttccatagattcaaatgaagtaaacaacatacgtttttcatttaa
+7033043/1
CC@FFFFDHDFFDHHIGGJJJIGIIFEIJGIJIIIJIIFIGJJGIJJJII
@433305/1
actgcctttcgtgtggtagtccctcttcgtgttccatttcatagaatggt
+433305/1
CCCFFFFFHHHHHGGIFHIGIJJIIIJIJGF;FGHFFIJB@BDDEG@<D9
@7033833/1
cgaagaaagacgccaaacattcggcagccaagaacttgctggatctcttg
+7033833/1
CCCFFFFFHHHHHJJJJIIJJJJJJJIJJJJJIIJJGJJJJJEHJJJIJJ
@7034273/1
cgaagaacctcttgatgttgaaagggaccttaatgcaacagttttagatg
+7034273/1
C@@FFFFFHGHGHHHIIIHEGIIJIIGIJJIIIJIIJJIIJGHIJGIIJI
@434928/1
actgtgtatcgatagctgttcactttttggtcatgattttgaggtactcg
+434928/1
CCCFFFDFHHHHDGIIGIGHGHGHIJJGIDFHGIJIIJJJJJJIFEGHIJ
@3525371/1
gcggcatcactcccaaatacgaactggtccaaatcgagggcgccatccac
+3525371/1
CCCFFFFFHHGHHJGIJGIIIGIJJJIAHHIJJJJGGEIIIIJIEIJHHH
@1478925/1
catgtcccgcagatggccaccaccattctatgaaatggaacacgaagagg
+1478925/1
@@CFFFFFGGHHHJCGIJIIJJJJEGIJIIIIGIJIJJJIJJJGFHIJJJ
@3525851/1
gcggcccccatcccaacagaaggggtaaccgcaaggggcacggaccactt
+3525851/1
CCCFFFFFHFHHHJIIIIIJIFIJJFGGIJIIIGIIIIJIJHHEFDCDCE
@1479937/1
catgttatcacgattcataaaagtaatataaccttagatttcgaggcaaa
+1479937/1
:B1=BDFFHHHHHJJJJJJJJJJFEHJJJJJJJJJJJIJJJJJIGIIIHH
@3526882/1
gcgggacatgcacatctcttggagccagccaatgggattgcccatcactt
+3526882/1
CCCFFFFFHHHGGJJJJJJJJJGIJJIJJJJJJJJJIJIIJIJJJJJJJJ
@6045098/1
attttttgattcagtgctgattctgcacacattcgatctctgatagt
+6045098/1
?@@FFFFFHHHHDHHEIJJIIJIEGIIHJJCCFCGIIJJJJJJIJJG
@3034358/1
cttgtgagccgccattctcttggctagcttctttgacttgccagtgccaa
+3034358/1
CCCFDFFFHHHHHHIIGIHDHHHGGHGIIGIJJIIGIIIGGIGIB>FFHI
@7578698/1
ctccgctttaatttcaattttacatgtgtccattaatgaatcatccatcg
+7578698/1
@@@FFDADHDDDHIA:EFIIIAHHFBFHFDHHEFDAHGEGEGHIIICHB?
@3035684/1
cttgtggtcacttttcgcgcaaaggtaaaatcgttctagacatactttat
+3035684/1
BC@FDDFDHHHHHJJJJIGHIJIJJ?FHGIGGHIJCHGHGIGHGHIJJIJ
@3035685/1
cttgtggtcacttttcgcgcaaaggtaaaatcgttctagacatactttat
+3035685/1
BCCFDFFDHHHHHJJJIJJIGIJJJFGGIJHJJHGIJIJJIIJIJJJJJJ
@3035686/1
cttgtggtcacttttcgcgcaaaggtaaaatcgttctagacatactttat
+3035686/1
CCCFDFFDHHGFHJJJIIJJIJJJJCGHIIIIIFHHIIIIIJJJJJJJJJ
@4026257/1
gtgtatcgatagctgttcactttttggtcatgattttgaggtactcgagg
+4026257/1
@CCFFDFD?CDFDIIGHBGGHIIIIDGCEGHIIIIIIGEHIHIIIIIIGI
@4026297/1
gtgtatgataaataaacttttttcgggtttggaaaaatttcaaattgttc
+4026297/1
BBBDDFFFHHHHHJJJJJJJJJJJJJJFHGGIJJJJIJJJJJJJJJJIIJ
@4026399/1
gtgtattacctctaaagctatctactcgttatataatcatcattcaaaca
+4026399/1
BBBDDFFFHHHHHJJJIJJJJJJJJJJJHIIJJJJJJIJJJIJJJJJJJJ
@5566170/1
agagaggttatccttgggggaagaagccaaattgctctactctcaagaaa
+5566170/1
@?1ADDDDHHHHHIIIIIIIIIIIIIIIIIIIIIIIIIIIIIIIIIIGII
@436288/1
acttattgtaacgatggagaattttttgattcagtgctgattctgcacac
+436288/1
CCCFFFFFHGHHHIJJJIJJJIJJJJJJIJJIGJIIJFIIJJJJJJGIII
@7036964/1
cgaagagactctcagcttcaacgccaaggacttcaacttcgttcagttct
+7036964/1
CCCFFFFFHHHHHJJJJJJJJJ@HHIJJJIHJJJJIJJJJJJJJJJIJJJ
@1943898/1
cgacagagaggttatccttgggggaagaagccaaattgctctactctcaa
+1943898/1
@CCFFFEFFHHFHIIJIJIIJJIJJIIIJJJIJJIIIIIJJJJJJIIIJJ
@1943899/1
cgacagagaggttatccttgggggaagaagccaaattgctctactctcaa
+1943899/1
CC@FFFFFHHHFHJJJJIJJJJJJIJJJJJJJIJIJJJJJJJJJJJJJIJ
@7037500/1
cgaagagggactaccacacgaaaggcagttcaccatcgcttgtcatgtgt
+7037500/1
@@<DFFFFHHHHHJIJJJJIJJIIIIJJIIJJJJJJJJJIJJIIIIJHIG
@7037501/1
cgaagagggactaccacacgaaaggcagttcaccatcgcttgtcatgtgt
+7037501/1
CCCFFFFFHHHHHJJJJIJJJJJJJJJJJJJJJJJJJJJJJJIJJJIGHH
@7037649/1
cgaagagtatgtctcgaaagacttggactttttactatttttgtatgcac
+7037649/1
@@?DDDDDFHHHHII>EGHEDGHH3C<CFGHIICGHBHHIIIIHGGG@DE
@6576398/1
catcggggcactatataaaaaattacattcagtatcgatagataatattg
+6576398/1
CCCFFFFFHHHHHJJJJJJJJJJJJJJJJJJJIJJJJIJJJJJJJJJJJG
@3038039/1
cttgttcaaattgtccatccgatactccatctctaaaaaagataattctt
+3038039/1
BCCFFFFFHHGHFIGIIIIIJEIJJJJJEGIHIIJJJIIIIIIIIIJJJJ
@6579187/1
catctgcgggacatgcacatctcttggagccagccaatgggattgcccat
+6579187/1
CCCFFFFFGHFFHGGIJIIIIIJJJIIIJJJIJJJJJJJJJIJJJIIGGI
@8121434/1
cttgccagtgccaatttcgcggaatttcaaaacatgacaagcgatggtga
+8121434/1
CCCFFFFFCFHHGGJJIJJIIIBHHIJJJIJJGGDEHIJJIJJIIIA=CG
@3039139/1
cttgttgaagttgcttttgtttcttctttttacctccttgttggggttgg
+3039139/1
B@@FFFFEFHDHHIIIJJJJIJJJIJJIGIJGHGHJIJJJJJJJJJFHGJ
@2485075/1
ctcgaaaactcaattggcgcacattcagcaggttttttaacagtttgaaa
+2485075/1
CCCFFFFFHHHHHJJIJFHIGIJJJJJJJJJJDGHJJJIJIJIHHIIGII
@1482610/1
cattaatggacacatgtaaaattgaaattaaagaagaggttaagaaagaa
+1482610/1
CCCFFFFFHHHGHIIIGIJJJJJJJJJJJJJJJJIIGGDFGIJJJJIIJI
@6580479/1
catcttgtgagccgccattctcttggctagcttctttgacttgcca
+6580479/1
@@@DDDDDBHHFBAFGGIHBC9FD3CFH9;BDHB>FG4?FGB<?D4
@3044349/1
ctttaaaagacatttgtgctgaaaagaaaattcaagatccagtgtttaag
+3044349/1
CCCFFFFFHHHHHJJJHIIJIGIIJJJJJJJJJIIJJJIJIIHGIJJJJJ
@6582790/1
catgaagttgtctgcccctttcttaatcggttctgcatgaatgccatctg
+6582790/1
@@@AFFFDHHFHDHIJIIIGIIJJGHIIGEIEGICFGIIGGIEEIIIEHG
@6582791/1
catgaagttgtctgcccctttcttaatcggttctgcatgaatgccatctg
+6582791/1
CCCFFFFFHHHHGJIJJJJJJIJJJIJIJJGIJJJJJIJJJJJJJJJJIJ
@6584013/1
catgaccatgatgcactcggccggaccgattcagcccccaccaagggaag
+6584013/1
CCCFFFFFHHGHHJIJJJIEHIGGIGIJEGGHGHGHIJJGHEFHBDFFED
@6584014/1
catgaccatgatgcactcggccggaccgattcagcccccaccaagggaag
+6584014/1
CCCFFFFFHHHHHJJJJJJJJJIJIIIIGIIJJJIJJJJIJHHHBDFFEC
@3047315/1
ctttaacagaagctgtctgctgcctatcctgaggcctacgctgttgttgt
+3047315/1
CCCFFFFFHHHHHJIIGIJJIJJIIJIIJIJIJJIJJJJIJGIFGIHIJB
@4511766/1
tcttatcgatgcattgaaacgcaaactgacgtttactcttctaatgtcaa
+4511766/1
@@@FFDDFBFFHFIJFEGI@EDDGIIGGEGEGIGIGGIIIHIJJIIDGGC
@3528562/1
gcggtacacttggcaatacggtaattgcgtccaatccctttaaacaaacc
+3528562/1
BC@FDFFFHHHHHJJJIJJJJFHIJJJJJIJJJJJJIJJJJJIJJJIJJJ
@2486392/1
ctcgaaatcaataactcgacaaaaattgttcccttttgagctattgcgat
+2486392/1
CC@DFFFFHHHHHJJJJJIJJJJJJJJJIJJJJJJJJJJJIJIJJJJJJJ
@2486393/1
ctcgaaatcaataactcgacaaaaattgttcccttttgagctattgcgat
+2486393/1
CCCFFFFFHHHHHJJJJIJJJJJJJJJJIIJJJJJJIGIIJJJJJJJJIJ
@2486394/1
ctcgaaatcaataatgcaatgtgtttaaatttttgtcgagtcaaaagcga
+2486394/1
CCCFFFFFHHHHHJJJJJJJJFHIJJJJJJJJJJJIIIJIHIJJJJJJJJ
@7042550/1
cgaaggattgttcgctagcgatctcctgcaagaactgaacaaagttgaag
+7042550/1
@C@DFFDDHFFHDEGEHGCGGHHGIIGIIIIIIIIIIIIGIIIIDGFHIF
@6047198/1
atttttttatcgatctggcttcaatgtttgaatgatgattatataacgag
+6047198/1
@@CDAEADHB4CBFDHGGHIIHH9FGFG>BG<GHHGBBGICB?@DHHIEH
@8124037/1
cttgcggttaccccttctgttgggatgggggccg
+8124037/1
@@@FFDDDHFHFHHIIDEHH>HIJ3?FHIJIIGB
@8124038/1
cttgcggttaccccttctgttgggatgggggccgccccc
+8124038/1
C@CFFFFFHHHHHJGJJIJHHGIJHIIJJJJJJF4@EHF
@8124144/1
cttgcgtactgtagtagaggttgcagcatatcttatcatgtttcttgtct
+8124144/1
CCCFFFFFHHHHHJGIIGIJEHIEDGHBEEGHIGDGIGHHIJJJJJJJJJ
@7044711/1
cgaagttaacagatgaaggtatagctgcaccagcatctaattcacattgt
+7044711/1
BC@FFFFFHHHHHEIGIIIAIIHJJJJJIJJJJIIJJIGHGIIJJJJJJJ
@7044712/1
cgaagttaacagatgaaggtatagctgcaccagcatctaattcacattgt
+7044712/1
CCCFFFFFHHHHHJJJJJJAEIGJJJJJJJJJJJGIJJJGIIJJJJJJJJ
@8124678/1
cttgctactaatattcgattcgataggtgctttgtctggttaactttagt
+8124678/1
CCCFFFFFHHHHHJJJJJJJJJIJJJIFGHJJJJIJJJJIIJIJJJJJJF
@8125747/1
cttgctggatctcttggtcggaaaagtgactcccgaacaagccaatc
+8125747/1
CCCFFFFFHHHHHJJJJCHHIHIJJJFHIJJJJJJJFIJJJJIJIJJ
@1485706/1
cattcaaacattgaagccagatcgataaaaaaatatcgcaatattagaaa
+1485706/1
CCCFFFFFHHHHHJJJIJJIJIJJIJIJJJIJJJJIIIIIJJJJJIIJIH
@8126406/1
cttgcttcatgattgaaaatttgcaaggtttggaggagttgtactaattt
+8126406/1
CCCFFFFFGHHHHJJIJJJJJJIJJJJJFHHJJIIIFGHIHIJJJJIGHI
@8126407/1
cttgcttcatgattgaaaatttgcaaggtttggaggagttgtactaattt
+8126407/1
CCCFFFFFHHHGHIJJJJJJJJIJJJJJEHHIIHIJGGIGJJIIJIJJJJ
@1486239/1
cattcatgcagaaccgattaagaaaggggcagacaacttcatgtacaaat
+1486239/1
CCCFFFFFHHHHHJJJIJJJJIHJJJJJJIIJIIIJJJJJJJJFHIIIII
@438032/1
actttacgcgcgaaaaccattatgttttactaatttttcaataaagtaca
+438032/1
CCCFFFFFHHHHGJJJJJJJJJJJIJJJJIJJIJJJJJIJJIIHIJGHIJ
@442844/1
agaaaagtcacgagaatttgaaaagcgagcttcatgatcccctgaaaaat
+442844/1
CCCFFFFFHHHHHJJJJJJJJJJJJIJIJJJJJJJJJJIJJJJJJJJJIG
@6585477/1
catgatgctgcatacaatgcattaaagctgctagaagaggacggcattta
+6585477/1
CCCFFFFFHHHHHJJJJJJIJJJJJJJJJJJJFJJJJIJGGGJIJJJJJJ
@2488043/1
ctcgaagaagctctcgaaggcagaactagacagattccgttcgaagctat
+2488043/1
CCCFFFFFHHHHHJJJJJJJJJIJJJJJJJJJJJJJJJJIJJJJJJJJJJ
@6586173/1
catgcacatctcttggagccagccaatgggattgcccatcactttgtcat
+6586173/1
B@BDDFFFHHHHHJJJJJJJJJJJJJJJIJJJIJJJJJJJJJIJJJIIII
@5569186/1
agaggataaaccaatggagcacacttttacttcagctacttgaaccgtac
+5569186/1
CCCFFFFFHHHHHIJIIGIIJJIJJJJJJGGHJFGIJIJJJJJIIIJJIE
@2488842/1
ctcgaaggattgttcgctagcgatctcctgcaagaactgaacgaagttga
+2488842/1
@@@DDDFFFDFHHHIJJIJICHGIIGIJJIGGIIIGJIIIJIIJIIIIII
@1487346/1
cattcgtcgtgtaccacatctcggatcttgctactaatattcgattcgat
+1487346/1
CCCFFFFFHHHHHIJGHGIHGHEHHIIJJJIJJJJJJJIJJIJIJJIJJI
@3048351/1
ctttaacgaaatgtcaagagcataaagtatgtctagaacgattttacctt
+3048351/1
CCCFFFFFHHHHFEFHI>FHDFGHJIIIIJIHIIIJJIJJBFFB?FHFHI
@4029403/1
gtgtgtttggctagattctgtttgacattagaagagtaaacgtcagtttg
+4029403/1
@?@BDDDEFGBDDBFHGGGDHIIGHIIIIGIIIIIGHG>HAH?FBGHGHG
@4029404/1
gtgtgtttggctagattctgtttgacattcgaaaagtaaacgtcagtttg
+4029404/1
BB@DFFFFGHGHHJBGHIJIGIJDHJJJJJJIJJJJGIIJJJIJIIFHII
@2491448/1
ctcgacaaaaatttaaacacattgcattattgatttcgaggaaataatac
+2491448/1
CCCFFFFFHHHGHJJJJIIIJJJIIIJJJJJJJIJIFIIJJJJIJJJIJI
@2491449/1
ctcgacaaaaatttaaacacattgcattattgatttcgaggaaataatac
+2491449/1
CCCFFFFFHHHHHJJJJJIJJJJJJJJJJJJJIJJJJJJIJIJJJJJJJI
@2491450/1
ctcgacaaaaatttaaacacattgcattattgatttcgaggaaataatac
+2491450/1
CCCFFFFFHHHHHJJJJJJJJJJJJJJJJJJJJJJJJJJJJJJJJIIJJJ
@1952273/1
cgacgaatgatgtgataaatatacctgcacacacgcatttttaaatttaa
+1952273/1
B@@DFFFFHHHHHIJIJJIJJGIJJJGIIJIJJJJIJIIIIJJIJGIIJI
@1952274/1
cgacgaatgatgtgataaatatacctgcacacacgcatttttaaatttaa
+1952274/1
CCCFFFFFGBFFFHIEHIIIHIHJFIIGIJJHJGIIJIJGHIDFHHJJII
@1952275/1
cgacgaatgatgtgataaatatacctgcacacacgcatttttaaatttaa
+1952275/1
CCCFFFFFGHGHFHIIIJJJGIIJJJIJIJJJJJIJJIIJJJJJJIJJHI
@1952276/1
cgacgaatgatgtgataaatatacctgcacacacgcatttttaaatttaa
+1952276/1
CCCFFFFFGHHGBGGIJJJIIEHIJJJJIIAGEHGGDGHIJJEHIIIJJI
@4030145/1
gtgttcaccaagagaagaaagctatacagtagtcaaatttgtatccatta
+4030145/1
@@@DFEEFHHFHBGHJJJJGDHGHIGHEGHEHGGIJGHIIIGIIIJJIJH
@5570944/1
agagtctcttcgtcactcgcaaatgtagaaggcagattgttaccctccac
+5570944/1
@@@FFFFFHHFHHIDHIIEHFHIIJGIHGIJIHIIIJJIIJJJJJJJJJJ
@5570951/1
agagtctgcaaatcggccaacttcttgccgacggaatttttcagcgtttt
+5570951/1
B@@FDDFFHHHHHJJJJJIJIJJJJJJJJJJJJJIHJJJJJJJJJJGIJH
@911593/1
attttattttgtaaggtgaggtatttgtacatgaagttgtctgccccttt
+911593/1
CCCFFFFFHHHHHGIIEGGIIFGJIJJHHIGGIEHIJJJJIJIIJJJJJI
@7048326/1
cgaatattagtagcaagatccgagatgtggtacacgacgaatgatgtgat
+7048326/1
BCBFFFFFHHFFHIJJIJIJJIIIJJJIJJHHGJJIGHGIJJJJJJIIIJ
@2492078/1
ctcgacatggagtcccaaaacatgaccatgatgcactcggccggaccgat
+2492078/1
@CCFFFFFGGHHFIJJJJJJGGGIJJJJJJJJJJFJJJJIJJEHGIIIE9
@2492079/1
ctcgacatggagtcccaaaacatgaccatgatgcactcggccggaccgat
+2492079/1
CCCFFFFFHHHHDHIJIIJJJJIJJJJJGIJIJJIJGIHIJJJGBHIBE?
@2492080/1
ctcgacatggagtcccaaaacatgaccatgatgcactcggccggaccgat
+2492080/1
CCCFFFFFHHHHHHIJJJJJJJJJJJJJJJJJJJJJJJJJJJJJIJJJFF
@2492081/1
ctcgacatggagtcccaaaacatgaccatgatgcactcggccggaccgat
+2492081/1
CCCFFFFFHHHHHHJJIJJJHJGIJJJJIIIJIIIJJIJEHIGGIIJJBE
@1956786/1
cgacggaatttttcagcgttttgtggaactgtgaaactttgtgggactgc
+1956786/1
CCCFFFDFHHHHGIIGGGEHIJIFGIIIJJJGIIIJJJJJEHGIIJJJJJ
@1956787/1
cgacggaatttttcagcgttttgtggaactgtgaaactttgtgggactgc
+1956787/1
CCCFFFFFGHHHHIHGIIGHIIEFHIGIJJIFHIIIIIHIIIJIIGFHIC
@4031517/1
gtgtttggctagattctgtttgacattcgaaaagtaaacgtcagtttgcg
+4031517/1
@B@DFFFFHHHHHJJIJIHHJHHGJJJJJIJJJIEGHGIJHHIJIIJJJJ
@5026130/1
ttttcttttcagcacaaatgtcttttaaaggagctacgaagttaac
+5026130/1
@@@D?DDDHHDHDIGIIICB<FHIIIEHIIE;EHGIIIGIIFBHII
@1491435/1
cattggtttatcctctactgtacaactgtttacctgtgtatgataaataa
+1491435/1
CCCFFFDFHHHHHJJJJJJJJJJJJJJJJJJJJJJIHIHIJJGIIIJJJJ
@1960179/1
cgactagcacaacaaaaaagatggcgaaacaattagcagcaagagaaatg
+1960179/1
@@@DBDDDFHHF;CEHHGGB?>?F3?@@FHGIIGGCCFFCCFHE==@AHE
@447282/1
agaaactgaaaaaccgaattctcgtacagtgggatggttgttaaaattag
+447282/1
B@@DFFFFHHHHHHIJJJJJJJJJGIIIIHHIJJJIIHIJJJIJIJIJHF
@7050097/1
cgaatgatgtgataaatatacctgcacacacgcatttttaaatttaaaaa
+7050097/1
CCCFFFFFHFHDHIJJJJIIIJJJIJJJJJJJIIIJJJJJJJJJJJJJJJ
@6590806/1
catggtgatctggaaatggttcgctttgagaccgatgggtcggccttcgc
+6590806/1
CCCFFDDFHHHHHIJJJJJHIJJJJIJJJJJJJJJJJJIHHIIJJIJHHH
@2495122/1
ctcgagggcatgatgagcagccgagcccttggcttccttcggagttttgc
+2495122/1
CCCFFFFFGHHHHIJJJJIJIJIJGGIJIJJJJJJIJGIJDI@F@DHIII
@448918/1
agaaagtgtgcacgatgcatttgtttattcagatttacagcaattcccta
+448918/1
@@@BDFDDFHHGGJJJJJJJJJIJJJGIJIJJJJJJIJIJJJHIJIJJJH
@7050649/1
cgaatggtaaagctgctaaaaaagcaggaaaagcccagaagaacgttcga
+7050649/1
@@<DDDDAFDHFHIIEII>FHCHIAGEIGGGHDGHDHCEGC@GE:?BC68
@7050650/1
cgaatggtaaagctgctaaaaaagcaggaaaagcccagaagaacgttcga
+7050650/1
@C@FFFFDHHHFFIGGGHJJJJIFEHHIGIJJHIJJIJFJIIGGIBFHIJ
@7050651/1
cgaatggtaaagctgctaaaaaagcaggaaaagcccagaagaacgttcga
+7050651/1
BC@FFFFBFHHHHGIJIJJJJJJGGIIJJIJJ@GHGGIJIJJIHIIIJJG
@7051085/1
cgaatgtgtgcagaatcagcactgaatcaaaaaattctccatcgttacaa
+7051085/1
CCCFFFDFFHGHHJJJJJJJJJIJJJJJJJJJJJJJJIJIIJJJIJJJJJ
@3053545/1
ctttaatgcattgtatgcagcatcatgtttactaatctgctttgagcaac
+3053545/1
=B1=DDEFHHHHGGIJIIJIIIJJIJJJIIJIJJJJHIJJJJJJJJJFIJ
@3055143/1
ctttaatttcaattttacatgtgtccattaatgaatcatccatcgtatta
+3055143/1
CCCFFFDFHGHFHJJJIJGII@HGIIJJJJJJJJJJJIJJJIJGIHIIJJ
@3055144/1
ctttaatttcaattttacatgtgtccattaatgaatcatccatggtatta
+3055144/1
=B@FDDFFHHGHHJJJIJIJGFHIHJJIJJJIJJJJJGIIJJJJJHIIII
@6594235/1
catgtttcatatgtagaacgaattttgtgcatacaaaaatagtaaaaagt
+6594235/1
@@@FDDFDHGHHHFHIIJIJJJIJJIEDGIJIJJJJGJJIEFGEGHJJJD
@1963953/1
cgactttttactatttttgtatgcacaaaattcgttctacatatgaaaca
+1963953/1
@@@FDDFFHDFFFHIJJJ@EHHGIIIGIJJIJJJIJIJJIIGIIIJJIJG
@1963954/1
cgactttttactatttttgtatgcacaaaattcgttctacatatgaaaca
+1963954/1
@C@FFFFFHHHGHJJJJJJHIJIIJJJJJJJJJJIJIJJJJJJJJJJJJH
@6597085/1
cattacccaaaaagatatccagcctttgatggaagaaaaaatttatacag
+6597085/1
@@<BDEBDCFFHFDGDFHHIEGDECFEHIEGDEEGEDHCHIII@EBDHBD
@2499792/1
ctcgatttggaccagttcgtatttgggagtgatgccgcgacggctcagca
+2499792/1
@@CFFFFFHGDHHGIDHIGFDHIIIIIII?EHHIIIIIIHIIBHFFFFEE
@2499793/1
ctcgatttggaccagttcgtatttgggagtgatgccgcgacggctcagca
+2499793/1
@C@DDFFFGHDHHHGGHIIHHGIIIIJ;GEFHIFIIIJJJJEHFFFFFEE
@3057125/1
ctttaccattcgtcttatcgatgcattgaaacgcaaactgacgtttactt
+3057125/1
CCCFFFFFHHHHHIJJIJJJJJJIJJJJJJJJJIJJJJJJJJIFHIJJJJ
@4522539/1
tcttttccggaaaatgctcgaaaactcaattggcgcacattcagcaggtt
+4522539/1
CCCFFFFFHHHHHJJJJJJJJIJJJ<DHIJJJJJJJJJJJJJJJJJJJCH
@3057841/1
ctttacgcgcgaaaaccattatgttttactaatttttcaataaagtacac
+3057841/1
CCCFFFFFGFHFHJJIJJJJJJJIIJJJJJJJJJJJJJJJJIJIJGHIJI
@3057842/1
ctttacgcgcgaaaaccattatgttttactaatttttcaataaagtacac
+3057842/1
CCCFFFFFHHHHHJJJJJJJJJJIJJJJIIJIJJJJJJJJIIIJJGHGII
@1493648/1
catttatgtaacatgtgtgcttaagtggcttaccttctacttaccactta
+1493648/1
?@?ABDDDH>CCFD?<AG@HHEDBEHBBEE>GBDC>@G?FGGGGGBG;D4
@6599170/1
cattattcaaacattgaagccagatcgataaaaaaatatcgcaatattag
+6599170/1
=?@?=ADEHHHDHGEGIIJJIGIIGGIGEHEIIGHIEHIJ6DEH@FEBGC
@3539139/1
gctaaatgtgcattaaaacatctgaaaagaaggggtttgttaaggaaagt
+3539139/1
@@@DDDDDACFFHGGIGHC9AFEFF@CEDHEB@@?0?FGBDHGGDGDDHF
@6600020/1
cattcagcaggttttttaacagtttgaaaaccttgataaatgaaagaaat
+6600020/1
B@@FFFFFFHHDFHIJJIIJEIIIIGIHEHHIIJGGHGGGFDFFGHCHIJ
@1968755/1
cgagaatttgaaaagcgagcttcatgatcccctgaagaatatatcttgaa
+1968755/1
@@@FFDFFFHGHHIEBBEGHJIIGIJIJIIJJIJJIJJIJJJJIJJJJID
@1968756/1
cgagaatttgaaaagcgagcttcatgatcccctgaagaatatatcttgaa
+1968756/1
@B?DDFFFHHHHHJJIJIJJJIJIJIJJJJJIJJJIJJJJJJJJJJJJHH
@1968757/1
cgagaatttgaaaagcgagcttcatgatcccctgaagaatatatcttgaa
+1968757/1
BC@FDFFFHHHHHJJJJIIIIJJJJJJJJJJJJJJIJJJJJJJJJJJJII
@2502004/1
ctcgcatatcccaaacaccttgatttggcatcgcttgttgtttactgtgc
+2502004/1
CCCFFFFFHHHGFJJJJJJJJJJJJJJIJJIIJJJJJJJJJJIJIJIIJJ
@3541498/1
gctaattgtttcgccatcttttttgttgtgctagtcgcaacagttttgac
+3541498/1
CCCFFFFFHHHHGJJGGHHIJJJJGHIGDHGHJJHJIIGGIGHFHJJIIJ
@455412/1
agaacttgctggatctcttggtcggaaaagtgactcccgaacaagccaat
+455412/1
@C@FFDFDHHHFHEHIJGIGGHHIJGIIHE?GBDAGHEEAGFHIHGIICF
@4523727/1
tgaaaaataaaaaaaaaaaaataatagttcttcaagatatattcttcagg
+4523727/1
CCCFFFFFHHHHHJJJJJJJJCHEGEGIICGDEHEEEACCEHFFFEDFFE
@4523974/1
tgaaaaattccgtcggcaagaagttggccgatttgcagactctcagcttc
+4523974/1
@@@FFFFFHGHFCGGIIEHGCGGHH4DCGGFHIIEIIIIIIIIII<@@GI
@1493755/1
catttattacttcaagcaaagcttctataactggtatagctttaggaaac
+1493755/1
CCCFFFFFHHHHHJJJJJJJJJJJJJJJJJIJJJFHJJJJJJJJJIJJJJ
@1494492/1
catttcgttaaagaaccacaaaatgtgacatataaaggtgaatatataac
+1494492/1
@@@DDDBACB?F?GHEHGGGGBFEHAFFGIIIGIIIGEDDFHFFHIGIGG
@8141590/1
cttggcttccttcggagttttgcctgttccgtagcagacggccactgg
+8141590/1
@@@DDDDDDFAFDEF<E<CHH>AEHA?EFGI@GECEE>BAFEF:F38C
@8141591/1
cttggcttccttcggagttttgcctgttccgtagcagacggccactggca
+8141591/1
@<@DDDDDHD<C?EGFHAGHIIIGBHEAGIIGIGIHIHCIIIIII<BFGI
@8141592/1
cttggcttccttcggagttttgcctgttccgtagcagacggccactggca
+8141592/1
CCCFFFFFGHDHDEHBF:FHIC?FEHGGGIIAHEFGDGGEH<FEEEHIGE
@8141593/1
cttggcttccttcggagttttgcctgttccgtagcagacggccactggca
+8141593/1
CCCFFFFFHHFHHIIEHCFHIGHIIGHIIJIHIJJJIIJJJIJIIGIJJI
@6602735/1
cattgaccaatcgccaccaatgcttggtgcagctatccactttgccagtg
+6602735/1
CCCFFFFFHHHHFHJGGJIJJJJJJJJHIJJJJJJJJJJJJJJJJJJJIJ
@6605097/1
cattggctggctccaagagatgtgcatgtcccgcagatggccaccaccat
+6605097/1
?@:DDFFFGHGBHIHICBFBAHAFEEGIEEHIDHBBFHGIIHCHI2BH;B
@1974535/1
cgagcgtttctttagtctgtatattttcttgtatcacttattgcgtcttt
+1974535/1
?@?DAD@DHFDHHEBCFFEDBEEHIIIGHIDFGHIBHGHGGHEGFDGGHI
@918197/1
attttcttgtatcacttattgcgtctttgctttggtcactttacgcgcga
+918197/1
CCCFFFFFHHHHHJJJJJJJJJJJIJJIGHIJJJGHIIGIJJJJJJJJJJ
@4524560/1
tgaaaaccttgtagtggattcctaatattttttagtg
+4524560/1
??1D=D?BDFFDF@FFB3<C:C:CH?FEHICBDFE?D
@4524561/1
tgaaaaccttgtagtggattcctaatattttttagtgaacctctctaacg
+4524561/1
CCCFFFFFHHHHHJEGIAFHBHFHJIJJJJJJJGJCFGIJIIJJJFIJJI
@4039187/1
gttaaccagacaaagcacctatcgaatcgaatattagtagcaagatccga
+4039187/1
CBCFFFFFHGGHHJJHJJJIIJIIIGIJJIJJJIJJJGGIJIGGIJJJJH
@4525492/1
tgaaaagggagcatttatttgatgcaaagtatagaggttgtacccaaact
+4525492/1
@@@DDDDFHAHGFIJJGHIIIHEHHJ@@C2:CCFHEG?CGDG?FFGIGCG
@1975584/1
cgaggaaataatacgaacttcaattacacaaattagtacaactcctccaa
+1975584/1
@C@FFDDFHFHGHIGGIIGHGHHIGJIGHIJJGIJJGIGIJIJIJJJJIJ
@1976095/1
cgaggaataatacgaacttccatagattcaaatgaagtaaacaacatacg
+1976095/1
CCCFFFFFHHHHHJIJJJJJJJJJJGIJJJJJJJJJIHHJJJJJJJJJJJ
@1495939/1
catttgtgctgaaaagaaaattcaagatccagtgtttaaggaactatcag
+1495939/1
CCCFFFDDHHGGHJJIGIJJJJJIJIJJIJIJIJIIJJJJIJJJJEIJHI
@1495940/1
catttgtgctgaaaagaaaattcaagatccagtgtttaaggaactatcag
+1495940/1
CCCFFFDFHHHHGJJJJJJJJJIJGIIIJFCGFFFGGI@HGJJIJJJJIJ
@8144884/1
cttgggggaagaagccaaattgctctactctcaagaaatggcctccatgc
+8144884/1
CCCFFFFFFHGHHIJJIJJIJIJIJJJGIJIJJJJJJJJIJJJJJJJJJJ
@8144885/1
cttgggggaagaagccaaattgctctactctcaagaaatggcctccatgc
+8144885/1
CCCFFFFFHHHHHGIJJJJJJIJJJJIJJJIJIJIJJJIJEGGIIJJIJJ
@5031257/1
ttttgagctattgcgatattttttcggaaaaaagtgagtttaggatatct
+5031257/1
CCCFFDFFHHHHHHGIIJIJJJJIIJJJIIJJIIGGGIIIJJIJJJJJJJ
@5031379/1
ttttgaggtactcgagggcatgatgagcagccgagcccttggcttccttc
+5031379/1
CCCFFFFFCHHHHJJJJJJJJJJIJJJJJJJJJJIJJJJJGJJJJJJIII
@6607766/1
catttatgatccaaaagaaattcccatgagggagtttaaggcatctatta
+6607766/1
CCCFFFFFHHHHHJJJJJJJJJJJJJJJJJJJIIHIJJJJJJJJJIJJJJ
@6607803/1
catttatgtaacatgtgtgcttaagtggcttaccttctacttaccactta
+6607803/1
@@@DFDEFCFHFHBEEGDFEHGIGGFCHGHHJJEGGDGIHIJGIGIIJJH
@6056189/1
attttttttttatttttcatcacagtgatgtttgtttcagaacaaaccgg
+6056189/1
CCCFFFFFHHHFHJJJIEHHIGGJJHDFGBFHGGHIIIG@FHGJIIIJHH
@6608179/1
catttatttgatgcaaagtatagaggttgtacccaaacttttcggggtgc
+6608179/1
CBBFFFFFHHHHHJJJJJFHHJJIJIGHJHIJJJJJIJJJJJJIJJJHGI
@6608297/1
catttcatagaatggtggtggccatctgcgggacatgcacatctcttgga
+6608297/1
CCCFFFFFHHHHHJJFHI@GHGIIJIJJIJIH0@=?FFEHD>FBEEG=>=
@6608490/1
catttcccacctttttcactcaaccatagctttctcagcgtgtttaattt
+6608490/1
CCCFFFFFHHHHHJJJJJJJJJJJJJJJJJJJJJJJJJJIIH@FG9BDFI
@1978926/1
cgagggcgccatccacgagccaatcttccgctaccgcgtgttccttaaca
+1978926/1
CCCFFFFFHHHHHJJJJIHIIIJJJJJJJJIJIJJIIIAEHFFFEFFEEE
@6059483/1
caaaaaagtaatgtactttgcatagaagaggcccagatggcaaatgtacg
+6059483/1
CCCFFFFFFHFHHIGIJJJJJJJJJJJJJJJJJJJJJIJIJJJJJJFGII
@7594971/1
ctcctggaggacgctgacgggagtcttgctcggcatggaggccatttctt
+7594971/1
@@1DDFFFFDHHFEIBFBHIJFHEGIIEHIGIAGBHHGIHIGIIEIHHDH
@7594972/1
ctcctggaggacgctgacgggagtcttgctcggcatggaggccatttctt
+7594972/1
CCCFFFFFHHHHHJHIJJJIIAG?DHGGIIJJJIIIIJEIIEHGHIHHFG
@8147242/1
cttggtaatcttagtgtctttcagtcccgaataccgattctcagccgagc
+8147242/1
@@CFFBDFHHGGHJGGDHIJJGIIGGGIGHGHEGJJHIGIJIJEHJJIGI
@7596098/1
ctcctgtatctcgaatgtcctctagatggcgttctagttctagatcttcg
+7596098/1
CCCADFFDHDHHFIJJJJIJCHIHIEGGDIGHHGIJHJJJJJJIIJJJJI
@4529561/1
tgaaagtcgaacgttcttctgggcttttcctgcttttttagcagctttac
+4529561/1
CCCFFFDFFHHGHHIJJJJJJJJJJJJJJJIGIJJJJJJIIIJJIJIJJJ
@461582/1
agaagctttgcttgaagtaataaatgcagacagatataataataaactta
+461582/1
CCCFFFFFHGHHHJJIJHHJGIIJIJJGHHHJJJJIJJJJJIIJJJJJJJ
@8148539/1
cttggtcggaaaagtgactcccgaacaag
+8148539/1
CCCFFFFFGGHHHIGIJJJJJJJJJJJIJ
@8148540/1
cttggtcggaaaagtgactcccgaacaagccaatcagaccaacggaacgc
+8148540/1
CCCFFDFFHHHHHJFIIIIJJJGGIIGJJJJIJJJIIJJJJJJJIJJJJH
@1981693/1
cgagtagatagctttagaggtaatacactattattaggcactagttatta
+1981693/1
@@@DDEFFHHHHHJJIIIIJCGIJIJJJJJJJJJJJIIIIJJJJHIJIJJ
@8148787/1
cttggtctttgttcacaatcgctataaagccaaatcactatttgccttgc
+8148787/1
C@@FFDDEHHGDFIJJIJIJGIFIJJIJFFHHIJIGIJIJJJJIIJJJJJ
@3064274/1
ctttagtctgtatattttcttgtatcacttattgcgtctttgctttggtc
+3064274/1
@@CFADDDHFFHHGHIIICCHACHIIEIGIIIIIIIFHHIIGIGIIEGHI
@1982940/1
cgagtctaaatgtgaatcgtcccacaagacgtggtagtgtgatggtcttg
+1982940/1
@@@DDDEFHGHHFGHHGHGGGIGIIIJIIIIHHICDE:DBDGGGGBGGIH
@1983185/1
cgagtgacgaagagactctcagcttcaacgccaaggacttcaactttgtt
+1983185/1
BBCFBDFFHGGHGIHIJJJJJJIJJJJJJHIGIIJIIJJJJJJJJJJIHI
@3546124/1
gctagattctgtttgacattagaagagtaaacgtcagtttgcgtttcaat
+3546124/1
?@@FDFFFHFFHHJJFGGIIJIHIJCDHHHHIGHGIIEGHCG?@DFGCHB
@1985430/1
cgataaagcgttaccagcgcttgaggaagtaacggcag
+1985430/1
CC@FFFFDBDDFHIJGGEBGAHFEGIIGE<DHGFHE:@
@7596992/1
ctcctgttcttaaataaagtgtactttattgaaaaattagtaaaacataa
+7596992/1
CCCFFFEFHHHHHJIJJJIFHHJJJJJJJJJJJJEIIIJGIJJJJJJJJJ
@4532036/1
tgaacacatactttattcgtcatcgctccccacgagcgtttctttagtct
+4532036/1
CCCFFFFFHGHHHJIJJJJHHIJJJJJJJJJGIIAGHG@EHGIJJHIGHG
@4532037/1
tgaacacatactttattcgtcatcgctccccacgagcgtttctttagtct
+4532037/1
CCCFFFFFHHHHHJJJJJJJJJJJJJJJJJJJJJJJIJIJIIGIJJJJJJ
@4532388/1
tgaacagctatcgatacacagtcatagatccaatcctataattatccatt
+4532388/1
CCCFFFFFHGHHHIJJJJJJJHIJIIJJJIGIIIIJJJIJIIIJJJIIJJ
@2511391/1
ctcggcatggaggccatttcttgagagtagagcaatttggcttcttcccc
+2511391/1
CCCFFFFFHHHHHFJEGIJEHJEHHHGDGHGIFJJGJJJJJJJIIJEIIJ
@2511710/1
ctcggccggaccgattcagcccccaccaagggaagggggcggcccccatc
+2511710/1
CCCFFFFFHHHHHJHJIIIIIJJJGIJJIGIJIJIJHHFADBB@BBD@AD
@465185/1
agaatatgaaatttaaaagaaaatttgaaaagtatcatgagttttgtgat
+465185/1
CCCFFFFFHHHHHJIJJIFIJJIJJJIJJJIJFHGIJJJIJGIIJIHIGI
@2512697/1
ctcggctgagaatcggtattcgggactgaaagacactaagattaccaagt
+2512697/1
@@@DDDDDFDFFHEHI;EGGAGHB?FGGEGHFH>GIIBAHIIIIIGIIII
@2512810/1
ctcggctgctcatcatgccctcgagta
+2512810/1
@@@BDDD?1DB<:<<?A?FGDFBG61?
@2512811/1
ctcggctgctcatcatgccctcgagtacctcaaaatcatgaccaaaaag
+2512811/1
@@8DDDDDDFFBBFFGFAFE<FF<G?EGFEFBDFIGEEFFICGFIIIF@
@467672/1
agaatttgaaaagcgagcttcatgatcccctgaagaatatatcttga
+467672/1
CC@FFFFFHHHHHJJJJJJJJJJJJJJJJJJJJIJJJJJJJJJIJJJ
@468230/1
agacaaagcacctatcgaatcgaatattagtagcaagatccgagatgtgg
+468230/1
CCCFFFFFHHHHHJJJJJJJJHFHGFFHCB?DBAGHAFEHIEFEGCGGGH
@6063225/1
caaaaacagtgtgaattagatgctggtgcagctataccttcatctgttaa
+6063225/1
CCCFFFFFHHHFHGGIIJJJJJJJJJFHIJJJJJJJJJJJJJJJJJJJJJ
@6611741/1
cattttgtggttctttaacgaaatgtcaagagcataaagtatgtctagaa
+6611741/1
CCCFFFFDHHHHHJJJJJJJJJJIJJJJJIIJJJJJIJJGHJJIGGIIJJ
@3548180/1
gctatcgatacacagtcatagatccaatcctataattatccatttcctgt
+3548180/1
@@@FFFDFFF>HHJIFFHIIJEHGGD?ECCGEEEHJFIGG>@FIGCCICD
@7064185/1
cgacatttgacgtacggttcaagtggctgaagtaaaagtgtgctccattg
+7064185/1
BC@?DDFFGHHHHIJJJHIIJJIIJJJJJIIJDDHGGHDGGGIJJJIIJJ
@5589803/1
agcacaaatgtcttttaaaggagctacgaagttaacagatgaaggtatag
+5589803/1
CCCFFFFFHHHHHJJJJJJJJHIJJJJJJIIIIJJJJJIJJJJIIDGIIJ
@922396/1
attttgaggtactcgagggcatgatgagcagccgagcccttggcttcctt
+922396/1
BCCFFFFFHFHHHJJJJJIJJIJJJIJJJJJJJIIIIJJJJJJJJJJJJG
@922397/1
attttgaggtactcgagggcatgatgagcagccgagcccttggcttcctt
+922397/1
CCCFFFFFHHHHHJJIIJIJJJJJIJJJIIIJJJJJJJJIGIJJIJIIIE
@922398/1
attttgaggtactcgagggcatgatgagcagccgagcccttggcttcctt
+922398/1
CCCFFFFFHHHHHJJJJJJJJJJJJJIJIJJJHJIJJJJJJJIJJJJIJI
@1501487/1
ccaaaacatgaccatgatgcactcggccggacc
+1501487/1
@@?;?DDDHD8<AGB>GE9@DEHGFGIIID>:D
@1501488/1
ccaaaacatgaccatgatgcactcggccggaccgattcagcccccaccaa
+1501488/1
CCCFFFFFHHHHHJJJIJJIIJJJJJJJJJIJJJJJJJJJIJJJHHFFF@
@1501489/1
ccaaaacatgaccatgatgcactcggccggaccgattcagcccccaccaa
+1501489/1
CCCFFFFFHHHHHJJJJJJIJJJJJJJJJJJJJJJJJIJJJJJJHHFFFD
@1501490/1
ccaaaacatgaccatgatgcactcggccggaccgattcagcccccaccaa
+1501490/1
CCCFFFFFHHHHHJJJJJJJJJJIJJJJJJIJJJIJJJJJJJJJHHFFFC
@1501491/1
ccaaaacatgaccatgatgcactcggccggaccgattcagcccccaccaa
+1501491/1
CCCFFFFFHHHHHJJJJJJJJJJJJJJJJJIJIIIJJJJJJJJJHHFFED
@469233/1
agacaacttcatgtacaaatacctcaccttacaaaataaaatacggcaaa
+469233/1
CCCFFFFFHHHHHHIIJJJJJJJJJJJJJJJJJJJJJJJJJJJJIJJJJI
@3066964/1
ctttatcgggttctgctaagtggtaagtagaaggtaagccacttaagcac
+3066964/1
CCCFFFFFHFDHHIIIIHIIAFEAFFECFHIJGG?CGGGIIGIIIJIIJJ
@470535/1
agacaatttagctgaatataatgaagtagaaaatacattacttaga
+470535/1
CCCFFFFFHGHHHJJIJIJIIJIJIJFJGIIJJJJJIJIIIJJJJJ
@3067885/1
ctttatgctcttgacatttcgttaaagaaccacaaaatgtgacatataaa
+3067885/1
@@@DAB;DFDFFFBGFE?CA3<A@?A:FFGI?:E?F;D9DFFGIIIIFB9
@3068278/1
ctttatgtccacaaattatgtcaaattttgacatttatgtaacatgtgtg
+3068278/1
CCCFFFFFHHHHHJJJJGIGHIJJJJJJJIIJJJJJIJJIIIJJJJIJIJ
@6615762/1
ccaaaacatgaccatgatgcacacggccggaccgattcagcccccaccaa
+6615762/1
CCCFFFFFFHHGHEIIFIIIIGCGIIIGIIJIJJIJJJJIIJHHFFFDDD
@6615763/1
ccaaaacatgaccatgatgcactcggccggaccgattcagcccccaccaa
+6615763/1
@@@DFFFFHFFFFIGCHIHIDB:FF=EFGFIIIIEGIAFGGEHIEHBDF?
@6615764/1
ccaaaacatgaccatgatgcactcggccggaccgattcagcccccaccaa
+6615764/1
CCCFDFFFHHHHHJJJJJJJJJIJIIJHGIIHIGHIGIJJIJJJHHFFFC
@6615765/1
ccaaaacatgaccatgatgcactcggccggaccgattcagcccccaccaa
+6615765/1
CCCFFFFFHGHHHJIJJJJJIJJJJJJJJIJJJJJJJJJJJJIJHHFFFC
@6615766/1
ccaaaacatgaccatgatgcactcggccggaccgattcagcccccaccaa
+6615766/1
CCCFFFFFHGHHHJJJJJJJJJJIJIJJJIGJJJIJJJIIIJJJHHFFFC
@6615767/1
ccaaaacatgaccatgatgcactcggccggaccgattcagcccccaccaa
+6615767/1
CCCFFFFFHHHFHJJJJJJJJJJJJGIJIJGIJGIJJIIJIJJJHHFFBC
@6615768/1
ccaaaacatgaccatgatgcactcggccggaccgattcagcccccaccaa
+6615768/1
CCCFFFFFHHHHHJJJJJJIIJJJIJJJJJIJJIGIJJJGIJJJHFFFFD
@6615769/1
ccaaaacatgaccatgatgcactcggccggaccgattcagcccccaccaa
+6615769/1
CCCFFFFFHHHHHJJJJJJJJJIIJJJIJJJJJJIJJIGIHIJIHHFFED
@4535384/1
tgaagaactattattttttttttatttttcatcacagtgatgtttgtttc
+4535384/1
@C@FFDEDFFHHFHIJJJJJJJJBGIJJHCEGGEHGGBDBDCFHIEFHJG
@7600682/1
ctcctttaaaagacatttgtgctgaaaagaaaattcaagatccagtgttt
+7600682/1
@::DDFFFHHHGHIIIIIIHDHIIIIIIIIIIIIGIIFGIIIIIIFHHGH
@7600683/1
ctcctttaaaagacatttgtgctgaaaagaaaattcaagatccagtgttt
+7600683/1
CCCFFFFFHHHHHJJJJJIGGIIIJJJJJJJJIJJJJJJJJJJJIFGGIJ
@5036584/1
ttttgattcagtgctgattctgcacacattcgatctctgatagtagatgg
+5036584/1
CCCFFFFFHHHHHJIJJJJJJIJJJJJJJJJJJJJJJJJIIJJHIIJJIJ
@5036585/1
ttttgattcagtgctgattctgcacacattcgatctctgatagtagatgg
+5036585/1
CCCFFFFFHHHHHJJJJJJJJJJJJJJGHIJJIJJJJJJIIJJIIJJJJJ
@4049494/1
gttagaacatattgtacaataggtattacataatcattagacaatgatta
+4049494/1
BB:ADFFFHHHHHJIJIJJJIJJHJJJJJJJJJJJJJIIJJIJJJJJJJJ
@6065593/1
caaaaacgtatgacaaaactatagagaaaccagaattacaggaaatggat
+6065593/1
?<@1DDADFFD;F:CFII>FFBDFAHAECFFE?FFF@1:<DDFIFFEECF
@6065594/1
caaaaacgtatgacaaaactatagagaaaccagaattacaggaaatggat
+6065594/1
CCCFFFFFHHHHHJJJJJJJJJIJJJJJJJIJJJIJJJJIJJJJJJIJJJ
@4049825/1
gttagaatgccctattgaaaaccttgtagtggattcctaatattttttag
+4049825/1
CBCFFFFFHHHHHJJJIIIIJJJJIJIIIGIGFHIIIJJJJJJIJJJJII
@4049826/1
gttagaatgccctattgaaaaccttgtagtggattcctaatattttttag
+4049826/1
CCCDFFFFDGHHHIIJIJJJJIJJJJHGGFGHFGIIJIJJJJJIJJJIJH
@4050223/1
gttagagaggttcactaaaaaatattaggaatccactacaaggttttcaa
+4050223/1
BBBFFFFFHHDHHIJJJJJJJJJJJJJIJJIJJJJIJJJJJJJFHHJJJI
@4538638/1
tgaagcaagattttacctgaacaatttgaaatttttccaaacccgaaaaa
+4538638/1
CCCFFFFFHHGHHJJJJJJIHIJJJJJJJJJJJJJJJJJGIJIJJJJJJJ
@926196/1
attttgtaaggtgaggtatttgtacatgaagttgtctgcccctttcttaa
+926196/1
CCCFFFEFHHHDFGIJEGGJJIIIJJJJIHIIJJJJJJJJJJJJJJJJJI
@7069110/1
cgacgaatgatgtgataaatatacctgcacacacgcatttttaaatttaa
+7069110/1
CCCFFFFFHHHGFIIJJJJJIJJJJJJJJJJJJJJJJJJJJJJJJJJJJJ
@7069111/1
cgacgaatgatgtgataaatatacctgcacacacgcatttttaaatttaa
+7069111/1
CCCFFFFFHHHHHIJJJJJJJJJJJJJJIJJJJIJJJIJJJJJJJJJJJI
@8155595/1
cttgtacggtctcgaagaagctctcgaaggcagaactagacagattccgt
+8155595/1
BBCFDEFFHHHGHIEHGGIJJJJIIJJIGIJIGIJJIIJGIJJIJJJIIJ
@6066960/1
caaaaacttaaacacattgcattattgatttcgaggaaataatacgaact
+6066960/1
CCCFFFFFHHHGHJJJEIIIJJJJJJJGJJJJJIJIIJJIJIJJJJGIJI
@4539327/1
tgaagctcgcttttcaaattctcgtgacttttctcccctgttcttaaata
+4539327/1
BC@FFFFFFHHHGJJIJJJJIEGIHIE?FHHICEGIJJA=DFBDG<FHGG
@3070043/1
ctttattcgtcatcgctccccacgagcg
+3070043/1
B@BFFFFDFFHHHJHIGGHIJDHGEEDD
@3070044/1
ctttattcgtcatcgctccccacgagcg
+3070044/1
CCCF@DFBDCFDB@@DBEGIIEEHI<?@
@3070045/1
ctttattcgtcatcgctccccacgagcgttt
+3070045/1
@@CFFFFFGDHHGGHF@EHIIBFAEEGG@FH
@3070046/1
ctttattcgtcatcgctccccacgagcgtttcttt
+3070046/1
CCCFDFFFGFH?HJIJIJIJJCGGEHIG@GG<BDH
@3070047/1
ctttattcgtcatcgctccccacgagcgtttctttagtctgtatattttc
+3070047/1
@@@FFDDFFFFDFHIBGHIGIEHGGIBGHGBBFHIHGIGHIBB@AGGEH@
@3070048/1
ctttattcgtcatcgctccccacgagcgtttctttagtctgtatattttc
+3070048/1
BBB?DDFFHHHHHJJJIJJJJJIJJJJJHIJJJJJJJHIJJJJJJJJJJJ
@3070049/1
ctttattcgtcatcgctccccacgagcgtttctttagtctgtatattttc
+3070049/1
BBCFDDDFHFHHHIJJJGIJJJJJIFHIGIIJJJIJJIHIIIIGGIJJJJ
@3070050/1
ctttattcgtcatcgctccccacgagcgtttctttagtctgtatattttc
+3070050/1
CCCFFFFFGHHHHJGEBFHJJEHFGHGH@GIGGGG>FFCHGGGIJJJJJ@
@3070051/1
ctttattcgtcatcgctccccacgagcgtttctttagtctgtatattttc
+3070051/1
CCCFFFFFHHHHHJJJJJJJJIJHIJJJIJJJJJJIIIIJJJJJJJJJJJ
@3070052/1
ctttattcgtcatcgctccccacgagcgtttctttagtctgtatattttc
+3070052/1
CCCFFFFFHHHHHJJJJJJJJIJIGIIIFHIIJJJHIFHIIIIJJJJJJI
@4539777/1
tgaagcttgaagtaaaacacgaagaaagtaaagttacaccagttgaagaa
+4539777/1
C@@FFFFFHGHHHIJJJJJJJGIIIJJJEEFEEGHIIJJDIIFGIIIJJJ
@3070276/1
ctttattgaaaaattagtaaaacataatggttttcgcgcgtaaagtgacc
+3070276/1
CCCFFFFFHHHHHIJJJHJJJJJJJJJJJJHIIJIIIJJJIJIJJFGGIH
@474679/1
agacgcaataagtgatacaagaaaatatacagactaaagaaacgctcgtg
+474679/1
CCCFFFFFHHHHDHIIJIJJJJJJJJJJIJJJJJJIJJJJJJJIJJJJAG
@474935/1
agacggatgaaatgagtttgaggaaggagtcgccaaggg
+474935/1
CCCFFFFFHHHHHJGJDHHIGIJJJJJJJFGGII1??DG
@3070955/1
ctttatttaagaacaggggagaaaagtcacgagaatttgaaaagcgagct
+3070955/1
@@@FDFFFFHFHHIEGHJJ:FEHIJJHIIJIIJIIIJJFIJIJIIIJJIJ
@3070956/1
ctttatttaagaacaggggagaaaagtcacgagaatttgaaaagcgagct
+3070956/1
@@@FFFFFGFFFFIIGGEG:G@FHHGGGHGJEGHIGIIJEDFHJHBGGB<
@3070957/1
ctttatttaagaacaggggagaaaagtcacgagaatttgaaaagcgagct
+3070957/1
@@CFDDEFFHDDHIIIIII:FCEGIGBGIIIGIFHIIIIGIIIIIIIIIG
@3070958/1
ctttatttaagaacaggggagaaaagtcacgagaatttgaaaagcgagct
+3070958/1
CCCFFFFFFDBFHDGGIJJ8FCGHIIHHIIIEGGIEIIIIIIIGIGIGDH
@3070959/1
ctttatttaagaacaggggagaaaagtcacgagaatttgaaaagcgagct
+3070959/1
CCCFFFFFHHHHHJIJJJJGIHIJJJGIJIJIJJJJJJJJIJIJJJJIJJ
@475313/1
agacgttccagattaacgatgtcattggctttggcacacgtgaacgccct
+475313/1
CCCFFFFFHGHDHIJJJJJJJIIIIJJIIGIJJIHJJEHJGHGHJIIJIJ
@475351/1
agacgttcgtagatgtctgttgcgattgagaccactgcgtataagagtgg
+475351/1
CCCFFFFFHFFHAGGEBEHEHAFFAEHHGHGIIDIGGGGDHIGIIEHCHH
@476108/1
agactctcagcttcaacgccaaggacttcaactttgttcagttcttgcag
+476108/1
CCCFFFFFGHHHHJJJJGIIIIJIIJJJJJJIJJJJIJIJIFHHIGJJJD
@6070708/1
caaaaagggaaataaacaaggatgtaagaactatggaggaatattacaat
+6070708/1
CCCFFFFFHGGHHJJJJJJJJIJJIJJJJJJJJJJJJJJJJJJJJJIJJJ
@2519728/1
ctcgtagacaattcatatttaaaaagacagtaggaaacaaaaaacgccaa
+2519728/1
@@<:BDDDHHHHHIIIIIIIIIIIIIIIIIFHIIIIIIIIIIIIIIIIII
@2519729/1
ctcgtagacaattcatatttaaaaagacagtaggaaacaaaaaacgccaa
+2519729/1
CCCFFFFFHGHHHJJIJJJJJJJJJJJJJJGIJJJJJJJJJJJJJGGIJI
@7069379/1
cgacgacattgagcaacttacgtattttctatgtcacatgttcactcggt
+7069379/1
B@C7DDFFHHHHHJJJJJJJJJJJJJJJJJJJJIJJJJJJIJJJJJJIIF
@1991574/1
cgatactgaatgtaattttttatatagtgccccgatgatatgatatgtat
+1991574/1
BCCFFFFFHHHHHGIIHIJIJGGIIJGHIJJJJJHIIGGGGHIIIIJIGI
@1991622/1
cgatactgtgttaggaatggccacccaatgtgttcaagcgaaaaatgtca
+1991622/1
BBB=BDEDHHHHFIIGIJJIIGGHIJIGIIDFHIJJJJJJGIIGIJJHIJ
@8156951/1
cttgtagtggattcctaatattttttagtgaacctctctaacgtctttat
+8156951/1
CCCFFFFDHHHHHIJJJJIIJJJJJJIJGIJJJJJJJIJJJJJJJJJJJJ
@8157865/1
cttgtatcacttattgcgtctttgctttggtcactttacgcgcgaaaacc
+8157865/1
@@@DDFFFHGHHGJJGEGCGHGGHIIIIIJIGGFAGIJEIIGBAGIJEFF
@8157866/1
cttgtatcacttattgcgtctttgctttggtcactttacgcgcgaaaacc
+8157866/1
@@@FDDFFDHFHHGGGGIIGIIIJJIJIJEIIGCHHGGGIIIJEGEHHHH
@8157867/1
cttgtatcacttattgcgtctttgctttggtcactttacgcgcgaaaacc
+8157867/1
BCCFDFFFHHHHHJJJJJJJJJJJJJJJJJIIJJJJJJJJJJJJGHJJHH
@5596727/1
agccaatcagaccaacggaacgcccggagcggctgatatcaccaatcagg
+5596727/1
CCCFFFFFGHHHHIIJIIJIJGIIJJIIIIJJG8B;3?A>=ACEF>>B6>
@929750/1
atttttaaatttaaaaatgcgtgtgtgcaggtatatttatcacatcattc
+929750/1
CCCFFFFFHHHHHJJJJJJJJGHHHFGIIJJGGIJJJJJJJJIJJJJJIJ
@6071922/1
caaaaagtgaacagctatcgatacacagtcatagatccaatcctataatt
+6071922/1
CCCFFFFBFHHHHJJJJJJIJJJJJJJIFHIJJJJJJJJHIIJJJJIJJI
@6071923/1
caaaaagtgaacagctatcgatacacagtcatagatccaatcctataatt
+6071923/1
CCCFFFFDHHHHGJJJJJJJJJJJJJJJIJJJIJJJJIJIJJJJIJJJJI
@6071924/1
caaaaagtgaacagctatcgatacacagtcatagatccaatcctataatt
+6071924/1
CCCFFFFDHHHHHIJJJJJJJJJJJJJJJJJJJJJJJJJJJJJJJJJIJJ
@7603620/1
ctcgaaaactcaattggcgcacattcagcaggttttttaacagtttgaaa
+7603620/1
CCCFFFFFHHHHHJJGIIIGEGGIIJJHIGJJFGIGIJJIJJJHIIEHJI
@7604964/1
ctcgaaatcaacaactcgataaaaattgttcccttttgagctattgcgat
+7604964/1
CC@FFFFFHHHHHJJJJJIIJJJJJJJJIJJJJJJJIJJIJJJJJJIIJI
@7604970/1
ctcgaaatcaataactcgataaaaattgttcccttttgagctattgcgat
+7604970/1
CCCFFFFFHHHHHJJIIIHJJJJJJJJIGJJJJJJJJJJIIJJJJJJJJI
@7604971/1
ctcgaaatcaataatgcaatgtgtttaaatttttgtcgagtcaaaagcga
+7604971/1
CCCFFFFFHHHHHJHJJJJJJHIIJJJJJJJJJJJIIIJJHIIHIJJIJI
@7606562/1
ctcgaagaagctctcgaaggcagaactagacagattccgttcgaagctat
+7606562/1
@@CDDDDDHHHHFGIIGGEIIBDGHIIJGIIJJEIIJIJJGIFGHIIJII
@477909/1
agagaagaaagctatacagtagtcaaatttgtatccattatcactttttg
+477909/1
CCCFFFFFHHHHHJJJJJJGIIHHJJJJJJJHIGIJJJJJJJJJJJJJJI
@1994269/1
cgatcatggtctagcgcactagataatggaaaaacccacaattcgagaaa
+1994269/1
@@CFFFFFHDHHHJGGGGIJIJIIIFIJJJIIJJJJJJJJJIIHJIJJIJ
@4542611/1
tgaatatataactgacatgtttcatatgtagaacgaattttgtgcataca
+4542611/1
@CCFFFFFFHHHGGGIHEHHJGGHGIIGHHHIJJJJJFIJJGHGHIJIJJ
@4542612/1
tgaatatataactgacatgtttcatatgtagaacgaattttgtgcataca
+4542612/1
C@CFFFFFHHHHHFJJIJJIIJJJJJJJJJJJJJIJJJJJJIGIJJJJJI
@4542613/1
tgaatatataactgacatgtttcatatgtagaacgaattttgtgcataca
+4542613/1
CCCFFFFFHHHHHIJJJJJHIJJJJJJJIGJJJJJJJJJJJJHIJJJJJJ
@7607374/1
ctcgaaggattgttcgctggcgatctcctgcaagaactgaacaaagttga
+7607374/1
CCCFFFFFHHHHHJJJJJJJJJJJJJJIJGJJJIJJJJJJJJJJJIIJII
@3554605/1
gctcgtgaatggcgccctcgatttggaccagttcgtatttgggagtgatg
+3554605/1
CCCFFDFFHHHHGIIJI@FD?FHIGIFHHAHGIGIBDFGEIJJCE@GGGI
@479084/1
agagaattcacttatgaatgtggcataggttctgtcaaaactgttgcgac
+479084/1
@@@ADDDDBFDHFGEBEH><EEGGCH>CBH9<C??EBFGIEB4CGG9@FF
@4543443/1
tgaatcggtccggccgagtgcatcatggtcatgttttgggactccatgtc
+4543443/1
C@@FFFFFHHHHHJIJIGDHGGGHIJIFADFHGIIJJJIJGIJGIIIJIJ
@479085/1
agagaattcacttatgaatgtggcataggttctgtcaaaactgttgcgac
+479085/1
@CCFFFFFHHHHHIJJJJJJHGIJJJJJJCHHIIIJJJJIJIJHIIFGII
@1509851/1
ccaaaccttgcaaattttcaatcatgaagcaagattttacctgaacaatt
+1509851/1
CCCFFFFFHHHHHGHIJIJJJHIJJIIJIJIIJJJIJJIGIJIGIHJHHI
@1509852/1
ccaaaccttgcaaattttcaatcatgaagcaagattttacctgaacaatt
+1509852/1
CCCFFFFFHHHHHGIIJJJJJGHIGIIJIIIGCBFIIEIJJJJGIHJGIG
@1509853/1
ccaaaccttgcaaattttcaatcatgaagcaagattttacctgaacaatt
+1509853/1
CCCFFFFFHHHHHJJJJJJJIJJJJJJJJJJJJJJJJJJJJJJJJJJJJJ
@1509854/1
ccaaaccttgcaaattttcaatcatgaagcaagattttacctgaacaatt
+1509854/1
CCCFFFFFHHHHHJJJJJJJJJJJJJJJJJJIJJJJJJJJJJJJJJJJJJ
@1509855/1
ccaaaccttgcaaattttcaatcatgaagcaagattttacctgaacaatt
+1509855/1
CCCFFFFFHHHHHJJJJJJJJJJJJJJJJJJJJJIJJJJJJJJHIJJJJJ
@1509856/1
ccaaaccttgcaaattttcaatcatgaagcaagattttacctgaacaatt
+1509856/1
CCCFFFFFHHHHHJJJJJJJJJJJJJJJJJJJJJJJJJJJJJJJJJJJJJ
@1510951/1
ccaaacttttcggggtgcaatcttcttttccggaaaatgctcgaaaactc
+1510951/1
CCCFFFFFHHHHHJJ@FHIJIIGIIJJJJIJIJGIJJJJJJJJJJJJJJJ
@1510952/1
ccaaacttttcggggtgcaatcttcttttccggaaaatgctcgaaaactc
+1510952/1
CCCFFFFFHHHHHJJCGHIJJIIJJJJJJJJJJJJJJJJJJJJJJIJJJJ
@5597474/1
agccacttaagcacacatgttacataaatgtcaaaatttgacataatttg
+5597474/1
CCCFFFFFHHHHHJJJJJJJJIJJJJJJJJIJIHHJJJJJJIJJJIJJJJ
@5044605/1
ttttgtcatacgtttttgaggcagcaaatttctcaagggcacacggcaac
+5044605/1
CCCFFEDFHGHHFIIJJBGHIIGHGHIFHHICBDHIGGIIJIJI<GFBH=
@7073782/1
cgacggctcagcaactcctggaggacgctgacgggagtcttgctcggcat
+7073782/1
@CCFFFFFHHHHHJBGIIGJIEIIJJGHGJIJJJIAH@CHHHGIIEHEBA
@3075852/1
ctttcagtcccgaataccgattctcagccgagctgcccagtttagtggcc
+3075852/1
CCCFFFFFHHHHHJJIJJIIIIGGIJJIJJIIJJGIIIHIHIIJJHJIIE
@5598771/1
agccgagcccttggcttccttcggagttttgcctgttccgtagcagacgg
+5598771/1
C@CFFFFFGHGHHIJJJGJIII<FBAFAGHHIJJIGHJGIJIIJIIIIIJ
@5046276/1
ttttgttgccgtgtgcccttgagaaatttgctgcctcaaaaacgtatgac
+5046276/1
CCCFFFFFHGHFHFHEIJIJJGIIIIJJJJJJJJJIJJIJJJJJHIIJJJ
@5046277/1
ttttgttgccgtgtgcccttgagaaatttgctgcctcaaaaacgtatgac
+5046277/1
CCCFFFFFHHHHHFHGIJGIGCHIIJJJJIFJJJJIIJJJJJIJGIEGHI
@5599052/1
agccgccattctcttggctagcttctttgacttgccagtgccaatttcgc
+5599052/1
CCCFFFFFHHHHHJJIJIIIIJIIGGIJGHIJJIIIGHDGIIGGGIIJGH
@481246/1
agagattttaccgccctcactgtatgattttaaaaggtcttctccttttt
+481246/1
CCCFFFFFHHHHHIJJIJIJJFEGIJGIJJJJJIIIJGIIEIJJJJJIIJ
@933748/1
atttttcaataaagtacactttatttaagaacaggggagaaaagtcacga
+933748/1
CCCFFFFFHHHHHJFHIIJJJJJJJJJJJJJJJJJJJIJJJJJJGHIJJF
@1997843/1
cgatgatatgatatgtatttattatattgtgaaaagggggcatttatttg
+1997843/1
BCBFFFFFHHHHHJJGIJIJGIJJJJJJJJJJJJJJJJJJJIJJJIJJJJ
@1997844/1
cgatgatatgatatgtatttattatattgtgaggagggagcatttatttg
+1997844/1
@C<DDABDFFABDGHCFFJJEHJGJJJIGEHEGIGIJJ>GGGIJIIGIJG
@6078642/1
caaaaatgtcaaatcatgtcaagaccccggcgatggttcttcaagagctg
+6078642/1
CC@DFFFFDHHHHJHBGIEHJIJJJJIIIGIIIIJFFIIIJJJJGIIIJJ
@1999154/1
cgatgcattgaaacgcaaactgacgtttacttttcgaatgtcaaacagaa
+1999154/1
@@@DDDDDD??FDEFGIII@E?BFHHGHGGEHHGHIG9<DHCE<FDF>FH
@8164366/1
cttgtgagccgccattctcttggctagcttctttgacttgccagtgccaa
+8164366/1
CCCFFFFFHHHHHJJJIIHIJIJIJJIIIJGGIJIFHFHGGJEGHIFIIH
@7610039/1
ctcgacaaaaattgttcccttttgagctattgcgatattttttcggaaaa
+7610039/1
CC@FFFFFHHHHHJGIEEHIJJIIGGGIHHIIIDEIJJJJJJJIIIIIIG
@7610040/1
ctcgacaaaaatttaaacacattgcattattgatttcgaggaaataatac
+7610040/1
B:?DFFFFHHHHHJJJJJJJJJJJJJJJJJJJJJJJJJIJJJJJIJJJJJ
@7610041/1
ctcgacaaaaatttaaacacattgcattattgatttcgaggaaataatac
+7610041/1
CCCFFFFFHHHHHJIJJIJJJIJJIJJJJJIIIJJJJIHIJIJJJIJJJJ
@7610042/1
ctcgacaaaaatttaaacacattgcattattgatttcgaggaaataatac
+7610042/1
CCCFFFFFHHHHHJJJJJJJIJJJJJJJJJJJJJJJJJIJJJJJJJJJJJ
@7610601/1
ctcgacatggagtcccaaaacatgaccatgatgcactcggccggaccgat
+7610601/1
CCCFFFFFFHHGHHIJJJJIJIIJJJJJJJFJJJJJGIGGIJJIGIIJDF
@5601585/1
agcgagcttcatgatcccctgaagaatatatcttgaagaactattatttt
+5601585/1
@@<DDAD8CD?DDDGIBFFFEIEFEEA<FFIIIEEEFFFFFFDEGFIIEF
@483661/1
agagggactaccacacgaaaggcagttcaccatcgcttgtcatgtgttga
+483661/1
CCCFFFFFHHHHHJJJJJIJIJJJJJIJJJIJJIJIIJJGHIIJIJJJJJ
@484123/1
agaggttgtacccaaacttttcggggtgcaatcttcttttccggaaaatg
+484123/1
CCCFFDEFFHHHHJJIIJJJJJJJJJDGIJJJJJJJJJJJJJJJGIJJJJ
@1515456/1
ccaaatcgagggcgccatccacgagccaatcttccgctaccgcgtg
+1515456/1
CCCFFFFFGHHHGIIJIIJJIJIJIIIGJJJJJGG<A;AEHAEE58
@3558850/1
gctgaatcggtccggccgagtgcatcatggtcatgttttgggactccatg
+3558850/1
CCCFFFFFHGFHHJIJJJGIDGHJJJJJJJHHIJJIIJJIIJIIJJIGIJ
@6624328/1
ccaaaccttgcaaattttcaatcatgaagcaagattttacctgaacaatt
+6624328/1
C@CBFFFFHHHHHJJJJJJIJJJJJJJJJJJJJJJJJJJJJJJJJJJJJJ
@6624329/1
ccaaaccttgcaaattttcaatcatgaagcaagattttacctgaacaatt
+6624329/1
CCCFFFFFHGHHHHIJJJGIJJJJJJJJJJJJIJJJJJJJJJJJJJJJJJ
@3559042/1
gctgaatgtgcgccaattgagttttcgagcattttccggaaaagaagatt
+3559042/1
@CCFFFFFDHHHHJGJJJJJIFFGI@GIJHHGIGGGBGHIGDGHJJIGIJ
@4060598/1
gttcaaaagaaatctcggattttcataatgtgttgtgttaaatgataata
+4060598/1
@@@FFFFFHGHFDGIIIGEHIJJJJJJIGIIEIGGGHFGGHIGGHGCGEG
@8165722/1
cttgtggtcacttttcgcgcaaaggtaaaatcgttctagacatactttat
+8165722/1
@@CFDBDDDFDDHIIGIJFEIGEGIFDGHEH>GFHGGIGIHIIGGIIJJJ
@8165723/1
cttgtggtcacttttcgcgcaaaggtaaaatcgttctagacatactttat
+8165723/1
BCCFDFFDHGHHHJJJJJJIIJJIJDGIJJIIIGJJJGIIIIJIJJJJIJ
@6081091/1
caaaaatttaaacacattgcattattgatttcgaggaaataatacgaact
+6081091/1
CBCFFFFFHHHGFIEIGGHIJJJJIJHGIJGIIDHGHIIJJJJIJJEHGC
@6081092/1
caaaaatttaaacacattgcattattgatttcgaggaaataatacgaact
+6081092/1
CCCFFFFFHGHHHJJJJJJJJJJJJJJHIJJJJJJHIJJJIJJIIIGIIJ
@6081093/1
caaaaatttaaacacattgcattattgatttcgaggaaataatacgaact
+6081093/1
CCCFFFFFHHHHHJIJJJJIIIJJJJI@HIJIICEGIJGIIIJGJBHEFH
@6081094/1
caaaaatttaaacacattgcattattgatttcgaggaaataatacgaact
+6081094/1
CCCFFFFFHHHHHJJJIJJIJJJIJIGIIIJIIIJJJJJIFIGGJDHHJJ
@6081095/1
caaaaatttaaacacattgcattattgatttcgaggaaataatacgaact
+6081095/1
CCCFFFFFHHHHHJJJJJJJIJJJJJJEIJIJJJJJJJJJJJJGIEIIJJ
@6081096/1
caaaaatttaaacacattgcattattgatttcgaggaaataatacgaact
+6081096/1
CCCFFFFFHHHHHJJJJJJJJJJJJJJIJJJJJIIJHIJJJJJJJJJJJJ
@6081097/1
caaaaatttaaacacattgcattattgatttcgaggaaataatacgaact
+6081097/1
CCCFFFFFHHHHHJJJJJJJJJJJJJJJJJJJJJJIIJJIIJJJJJJJJJ
@7080559/1
cgactttttactatttttgtatgcacaaaattcgttctacatatgaaaca
+7080559/1
???DDDDDD3CD>EEIII:FBB@DDFFIIIDEECEEDIEDFDEEEEIIDE
@8166121/1
cttgtgtaatgggttgaggctgaacctcaggtggattgagctgttgagtt
+8166121/1
@@CFDEBDHHHHHFHEFHIGEIGIJJGHDHJ9DHCGHIGIGIJGIIGGDE
@6081608/1
caaaaatttgcaaattatgtggcattttgacatttatgtgacataatttg
+6081608/1
CCCFFFFFHHHHHIJJJJJJJJJJJJJJJJJJJJJJIJIIIIIIJJIJJI
@2000304/1
cgatgggggtcatatatagtcctgataaatcaatattattaactatggga
+2000304/1
@@?ADDFDA<DHHGIGHHDGGFGGIGD?:::BGDFHIFGIIIGIGIIIIC
@1515677/1
ccaaatctgacgcagccaaggctaccctagaaatccttattccggaaatg
+1515677/1
CCCFFFFFHHHHHJJJJJJJJJJJJJJJJJJJJJJIJJJJJJIJJJJIJJ
@6626078/1
ccaaagcaaagacgcaataagtgatacaagaaaatatacagactaaagaa
+6626078/1
CCCFFFFFHHHHHJJJJJJJJHHJJJJJJJJJJIJJJJJIIJIJJIJJJJ
@4063020/1
gttcaaattcctcttcctcacgaggacactctaataataaatcctgt
+4063020/1
?=1=DDFFHGHHHGIGIGIIGE@EAGHIEGHIIGIJHIJGIIIJJIF
@3561928/1
gctgcaccaagcattggtggcgattggtcaatgttttttcttcgatgtcc
+3561928/1
CCCFFFFFHHGHHJEHIHIJIJEGIJJHIJJIJJJJJIJGJJJJJJIJJJ
@3562162/1
gctgcatacaatgcattaaagctgctagaagaggacggcatttatgatcc
+3562162/1
CCCFFFFFHHHHHJJJJJJJJJJJJJJJJJJJJIIJJJJJJJJJJJJJJJ
@4551671/1
tgacatgttagaatgccctattgaaaaccttgtagtggattcctaatatt
+4551671/1
@@@DFFFEHHHDFHGHHGIIJJIJJJJJIJGHCGHHIG<GGGHHJFDHFI
@940306/1
attttttagtgaacctctctaacgtctttatagaatgtcaatgttattct
+940306/1
CCCFFFFFHHHHHJJJJJJJJJJJJJJJJJJJJJJJJIJJJJJIJJJJJJ
@4551876/1
tgacattcgaaaagtaaacgtcagtttgcgtttcaatgcatcgataagac
+4551876/1
CCCFFFFFHHHHHJHHIIJJGJJIIJJJJJHGJJJJIJJJJJJGJIJIJJ
@4552013/1
tgacattgcttgtggtcacttttcgcgcaaaggtaaaatcgttctagaca
+4552013/1
CCCFFFFFHHHGFHJGHGIIIJJJJJJJIJJJJFFHIJJJJGHJJJJJJJ
@7613725/1
ctcgagggcatgatgagcagccgagcccttggcttccttcggagttttgc
+7613725/1
@CCFFFDDHHHGFHEGEGHIJJAFEGIJG;FFGFDFHFGGIGGICGHIIF
@7613726/1
ctcgagggcatgatgagcagccgagcccttggcttccttcggagttttgc
+7613726/1
CCCFFFFFHGGHHJJJJJJJIJJJJJJJJIJJJJJJJJJJJJJJHIJJJJ
@7613727/1
ctcgagggcatgatgagcagccgagcccttggcttccttcggagttttgc
+7613727/1
CCCFFFFFHHHHGJJJJJJIJJJJJJJJJJJJJJJJJJJJJIIIGHIJJJ
@7613728/1
ctcgagggcatgatgagcagccgagcccttggcttccttcggagttttgc
+7613728/1
CCCFFFFFHHHHHJJJIJJJJJJJJIJJJJJJIJJJJJJIJJHI@@EHGI
@2001053/1
cgatgtccacgtaggttacctcgaaggattgttcgctagcgatctcctgc
+2001053/1
CCCFFFFFHHHHHJIBHIJJJIJJJJJHIIJJJJJIJJJDHIJJJJJIJI
@7614096/1
ctcgagtacctcaaaatcatgaccaaaaagtgaacagctatcgatacaca
+7614096/1
@CCFFFFFHHHHDHHIGGEHIGIGIIJJJECABFHI@CHHGHHIGJIIGG
@487649/1
agatagctttagaggtaatacactattattaggcactagttattaattat
+487649/1
@@<DDBDFHFDDCDB2AEIGHGIIIIGHIIIHGBFHIIFBHGHEHIIICG
@3565766/1
gctggatctcttggtcggaaaagtaacgcccgaacaagccaatcagacca
+3565766/1
CCCFFFFFHHHHGJHHJJJJJJJHGHIIJJJJJJJJJJIJJJJJJJJJJJ
@5605231/1
agctacttgaaccgtacgtcaaatgtcgcaaattatgtcacataaatgtc
+5605231/1
CCCFFFFFHHHHHIHIJJHIIIJJJHIJIJIJJJJJJIJIIJJJJJJJIJ
@4065133/1
gttcaagtagctgaagtaaaagtgtgctccattggtttatcctctactgt
+4065133/1
B=BDDFFEHHHHGJJJEFJIJGCHFHIJIJJIJJJIJJJJJJJJIJJIJH
@4065134/1
gttcaagtagctgaagtaaaagtgtgctccattggtttatcctctactgt
+4065134/1
CCCFFFFDHHHHHJJIDGHIIHCHFHIJJJJJJJIIJJJJJJJJJJIJJG
@7617831/1
ctcgattatttaataacaagacatctatacgaggatcctaggatgcattc
+7617831/1
CCCFFFFFHHHHHJJJIJIJJJJJJJJJJJJJJIJIHIJJIJJJJJJJJJ
@6630419/1
ccaaatcttcgatgatctcctgtctgggtggttgcaatctccagcagata
+6630419/1
C@CFFFFFHHHFHIEHIGJIHHIGIGGGCGGHIJJJJJGDGIJJIIJHGE
@5052903/1
tttttatcgagttattgatttcgaggaataatacgggcttccatagattc
+5052903/1
CCCFFDFFFBHCFBGIDAHIIDAFHIBGEGCFGHIIIGGIIIIIIIGIIG
@940996/1
attttttatatagtgccccgatgatatgatatgtatttattatattgtga
+940996/1
CCCFFFFFHGHHHHIJJJJJHIJJJJJJJJJJJIJIJJJJJJJJJJJHIJ
@940997/1
attttttatatagtgccccgatgatatgatatgtatttattatattgtga
+940997/1
CCCFFFFFHHHHHFHJJJJIAHIIIIGJIJJJJDIIJJIJJJJIJJIIII
@6631601/1
ccaaattgctctactctcaagaaatggcctccatgccgagcaagactccc
+6631601/1
CCCFFFFFHHHHHJIJJJJJJIJJJJJJJJJJJJJJJJJJJJIJJJJJJJ
@8171085/1
cttgtttatttccctttttgtggagaggtactatgtgtgtttggct
+8171085/1
CCCFFFFFHHHHHJJJJJJIGIJHIIJJFHHJJJJHIGHIJJJJJJ
@4552100/1
tgacatttcattaaagaaccacaaaatgtgacatatataaaggtgaatat
+4552100/1
CCCFFFFFHHHHHJJFIJJJGGIJJJJJHIIJJJJIJJJJIJJFGIJJJJ
@4552108/1
tgacatttcgttaaagaaccacaaaatgtgacatataaaggtgaatatat
+4552108/1
CCCFFFFFHHHHHJJHIJJJJJJJIIJJHHIJJJIJJJIJJFHHIIHIIJ
@6083132/1
caaaacatgaccatgatgcactcggccggaccgattcagcccccacc
+6083132/1
@@@DDDDDDFADH<DE@AEHHEB7AF8E<BDGHIG1@CGC@;AAEAD
@6083133/1
caaaacatgaccatgatgcactcggccggaccgattcagcccccaccaag
+6083133/1
@@@FFFDEFHGGGIECAFHIAEHHCEHE:GDAAEH<FGGGGAA=BE>B96
@6083134/1
caaaacatgaccatgatgcactcggccggaccgattcagcccccaccaag
+6083134/1
CCCFFDDDAFHFHIIGGGIGEBFFHIEAGHIIEIEGHE;@AEGHFH8;?@
@6083135/1
caaaacatgaccatgatgcactcggccggaccgattcagcccccaccaag
+6083135/1
CCCFFFFFHHHHHJJJJJJJJJJJIJJIJDIJFIIJJIGIIIJHHHFFFA
@6085087/1
caaaacgctagtaaaggtatagtttacaaattctctcgttttctcgatct
+6085087/1
CCCFFFFFHHHHHJJJJEHIJJIIJJJJJJJJJJJJJJIJJJJJJJJJJJ
@489764/1
agatcctgtaacacaaagttctcaacaaccagctcctacatctcaacaac
+489764/1
CC@FFFFFHHHHHJJIJJIIIJJJEGHIIIJIIIHIGIJIJIJJJIJIJI
@7085248/1
cgagaatttgaaaagcgagcttcatgatcccctgaagaatatatcttgaa
+7085248/1
@@?DADEFHFHHHJIIJGGIEIJJJJJIIJJJIIJJIGIJJIJJJIJIGI
@7085249/1
cgagaatttgaaaagcgagcttcatgatcccctgaagaatatatcttgaa
+7085249/1
BC@FFFFFHHHHHJJJJIJJJJJJJJIJJJJJJJJJJJIJJJJJJJJGGG
@489816/1
agatcgaagaaagacgccaaacattcggcagccaagaacttgctggatct
+489816/1
@CCFFFFFHGHHGIIIJJJJIIJJIJJIIIJIIJFIIJJJIJJJJIJJJI
@5056285/1
tttttcaataaagtacactttatttaagaacaggggagaaaagtcacgag
+5056285/1
CCCFFFFFHHHHHCFIDHHIJIJJJJJJJJJJJJJJIIJJJJJGHIJJJJ
@4067900/1
gttcaccaagagaagaaagctatacagtagtcaaatttgtatccattatc
+4067900/1
CBCFFFFFHHGGHJJJJJIJJJJJJJJHIIIHIIJJIJJHIJJJJJJJJJ
@4067964/1
gttcaccatcgcttgtcatgtgttgaaattccgcgaaattggcactggca
+4067964/1
CBCFFFFFHHHHHJJJJJJJHIIHJJJJJIJJIJJIJIIIJIJJJJJJJJ
@4067965/1
gttcaccatcgcttgtcatgtgttgaaattccgcgaaattggcactggca
+4067965/1
CCCFFFFFHHHHHJJIGFGEHGHHIDHIJJJJIGIJJJJJJJJJJJJJJJ
@8171536/1
cttgtttccgtgagttgctgaacaaatttgaaaaaaccagagacgatttt
+8171536/1
BCCFFFFFHHFHHJHIJJIJIJJJJIJJJJJJJJJIJJJJJJJJJJJJJJ
@4068421/1
gttcactaaaaaatattaggaatccactacaaggttttcaatagggcatt
+4068421/1
=?1=ADDEFHDHDGICHIIIIIGIBHIGGIFIII?DDGIGIIICCCHCHC
@4068422/1
gttcactaaaaaatattaggaatccactacaaggttttcaatagggcatt
+4068422/1
@@@DFFFFGHHGHGEGIIIGGIIJIIIIIIIIJJHIIJIGIJJIGIIEGI
@2535930/1
ctcgtggatggcgccctcgatttggaccagttcgtatttgggagtgatgc
+2535930/1
@@@FDDFDHHG?DGHIGBD?EGHBHCHHGG?BAG0?DFCDHI9F7@CCCF
@2536018/1
ctcgtggggagcgatgacgaataaagtatgtgttcaccaagagaagaaag
+2536018/1
BCCFDFFFHHHHHJJJIIJEIIJJJJGIJIGIIIJJJJJIJJJJIJJJJI
@4556964/1
tgactcccgaacaagccaatcagaccaacggaacgcccggagcggct
+4556964/1
?@?DDFFFHAHDFHG?FDGFGC@CGFGGEFAG?HEEHFGGHB>E>BC
@4556965/1
tgactcccgaacaagccaatcagaccaacggaacgcccggagcggctgat
+4556965/1
CC@FFFFFHHHHHJJFIJJJJJJJJJJJJJJJJIJJJJIIGHHHF?AD2;
@943031/1
attttttcggaaaaaagtgagtttaggatatcttacgttctggcaacatc
+943031/1
@CCFFFFFHHHHHJJJIIGIIHIJJJJJJJIJJJJJJJIJJJIJJJJJJH
@943032/1
attttttcggaaaaaagtgagtttaggatatcttacgttctggcaacatc
+943032/1
CCCFFFFFHHHHHJJJIGHHJGHIIJJJJJJJJJIIJGJJJJIJJIIJJJ
@6085830/1
caaaactatagacaaaccagaattacaggaaatggataattataggattg
+6085830/1
CCCFFFFFHHHHHJJJJJJJJJJJJJJJJJJJJJJIJJIJJIJJJJJJJJ
@6085831/1
caaaactatagagaaaccagaattacaggaaatggataattataggattg
+6085831/1
CCCFFFFFHHHHHJJJJJJJJJJJJJIJJJJJJJJIJJIIJJJJJJJJJJ
@6086089/1
caaaactcatgatacttttcaaattttcttttaaatttcatattctcata
+6086089/1
CCCFFFFFHHHHHJJJJJJJJJJJJJJJIJJJJJAHIIJIJIJIJJJIIJ
@8174552/1
ctttaaaagacatttgtgctgaaaagaaaattcaagatccagtgtttaag
+8174552/1
CCCFFDFFHDHHHIGGCFHHGGIGIGGHIEGHGGGGGGDGF@?FICHGFC
@7619205/1
ctcgcaaatgtagaaggcagattgttaccctccacgggtaaatcctgcaa
+7619205/1
CCCFFFFFHHHHHJIJJIJJJJJJJJJJJJGJJJJJJJGIGIJIJHIIIJ
@6633453/1
ccaacagaaggggtaaccgcaaggggcacggaccacttcacggaaatcta
+6633453/1
CCCFFFFFHHHHHEGHJIJJJIJJJJIFGHIEHIIJJJJJIIJHHHGFFF
@5608732/1
agctttaatgcattgtatgcagcatcatgtttactaatctgctttgagca
+5608732/1
CCCFFFFFHHHHHJJHIJJJGJJGEGJIJGIIGIIJJJJGJIIJIFJJII
@2009162/1
cgcaaaggtaaaatcgttctagacatactttatgctcttgacatttcgtt
+2009162/1
CCCDFFFFFHHHFIHIFGHJJGHHIIJIGGIIJIGJJJJJJJJJIGIIHI
@7620844/1
ctcgcatatcccaaacaccttgatttggcatcgcttgttgtttactgtgc
+7620844/1
@@@D?DDDFFGFHIJJIIGIICHIIIIIJJIJIIJIIJDIIICHEGHJJJ
@7620845/1
ctcgcatatcccaaacaccttgatttggcatcgcttgttgtttactgtgc
+7620845/1
CCCFFFFFHHHHHJJJJJJJJJIJJJJJJJJJJJJJJJJJJJJJJJJIIJ
@493210/1
agatcgttgttaaggaacacgcggtagcggaagattggctcg
+493210/1
B@1BDFDDHHHHHJJJJJJJIJJJGHIJJIJJJJJJJJJJJ8
@7088969/1
cgagcaagactcccgtcagcgtcctccaggagttgctgagccgtcgcggc
+7088969/1
CCCFFFFFGHHHHJJGIJJJJIHJJJJJIIJJDCHIIJIIJJJHJJJJHF
@2537643/1
ctcgttatataatcatcattcaaacattgaagccagatcgataaaaaaat
+2537643/1
@BCFDDFFHHFHFIGIJGIGIGGJJGCD<CAAECFEHDDHIIIGEDDHGH
@2537644/1
ctcgttatataatcatcattcaaacattgaagccagatcgataaaaaaat
+2537644/1
C@CFFFFFHHGHGJJIJJJJJJJJJJJJIJJJJJJJJJIJJJJJJJJJJJ
@4558822/1
tgagaaagctatggttgagtgaaaaaggtgggaaatgttgactgttgtag
+4558822/1
B@@FFFFFHHHHHJHHIFHFHHGIIIIJDGIJHJGJJJIIIJJJJJJJIJ
@4561421/1
tgagagtctgcaaatcggccaacttcttgccgacggaatttttcagcgtt
+4561421/1
CCCFFFDEHHHHHJIJJIJJJJIJJJJJJJJJJJJJIIJJJJJJGJIIIJ
@2010429/1
cgcaaatgtagaaggcagattgttaccctccacgggtaaatcctgcaagg
+2010429/1
@C<DFFFFFHHGHJJGIIIJIJJJJJIIJIJIGIIJHGIJJGIIJJGHIG
@2010430/1
cgcaaatgtagaaggcagattgttaccctccacgggtaaatcctgcaagg
+2010430/1
BCCFFFFFHHHHHJJIJJIJJJIJIJJJJJJJJJJJFHGIJJJJJJJJJI
@2010431/1
cgcaaatgtagaaggcagattgttaccctccacgggtaaatcctgcaagg
+2010431/1
C@CBDFFFDHFFHIGIIJJJJJJJIIJIJJJJJJIFHIJIIJIIJJJJJI
@2010432/1
cgcaaatgtagaaggcagattgttaccctccacgggtaaatcctgcaagg
+2010432/1
CCCFFFFFFHHGHIJIIIEHIIHIIIJJIJJJJIBE@FHHGIJFIIJGIG
@2010433/1
cgcaaatgtagaaggcagattgttaccctccacgggtaaatcctgcaagg
+2010433/1
CCCFFFFFHHHHHIIGHIIJJIHJJJJJJJJJJJJJDGIJJIIIJJJJIJ
@2010434/1
cgcaaatgtagaaggcagattgttaccctccacgggtaaatcctgcaagg
+2010434/1
CCCFFFFFHHHHHIJJJJIJJJJJJJJJJJJJJJIGGHJJJJJJJJIJJJ
@2010435/1
cgcaaatgtagaaggcagattgttaccctccacgggtaaatcctgcaagg
+2010435/1
CCCFFFFFHHHHHJIJJIHJJJIJIIJJIJJJJJJJDHIJJJJJJJJIII
@2010436/1
cgcaaatgtagaaggcagattgttaccctccacgggtaaatcctgcaagg
+2010436/1
CCCFFFFFHHHHHJJJJJJJJIIJJJJJJJJJJJJJFGIJJJJJJJJJJJ
@2010437/1
cgcaaatgtagaaggcagattgttaccctccacgggtaaatcctgcaagg
+2010437/1
CCCFFFFFHHHHHJJJJJJJJJJJJJJJJJJJJJIJDHHIJJJJJJJJJI
@2010679/1
cgcaaattatgtcacataaatgtcaaaatgccacataatttgcaaaattt
+2010679/1
CCCFFFFFHGHGHJJJJJJJJJIJJJJJIIJJJJJJIIJJJJJJJJJJJJ
@7091576/1
cgagcttcatgatcccctgaaaaatatatcttgaagaactattatttttt
+7091576/1
CCCFFFFFHHHHHIJJJJJJJJJJJJJJJJJJJIIIHGHIJJJJJJJJJJ
@2012859/1
cgcaaggggcacggaccacttcacggaaatctaccgacagagaggttatc
+2012859/1
CCCFFFFFHHHHGJIJJIIJJIJJIJIJIJJJJJJJGIEGGIGHH=CEHF
@2012860/1
cgcaaggggcacggaccacttcacggaaatctaccgacagagaggttatc
+2012860/1
CCCFFFFFHHHHHJIJJJJJJIIIJJIJJJJJJJJJJJIJJJIIHCHHCE
@497269/1
agattcaaatgaagtaaacaacatacgtttttcatttaaaatgaactcac
+497269/1
BCCFFFFFHHHHHIFGHJJJJJJJJJJHIJJJJIJJJJJJJJJIJJIJJJ
@497290/1
agattcacaagcaggatcaactcaacagctcaatccatctgagattcagc
+497290/1
CCCFFFDFHHHHHJJIJJJJJJJJJJJJJJJJJJJJJJJJJJJIJIIJJJ
@3572494/1
gcttaagtggcttaccttctactcaccacttagcagaacccgataaagcg
+3572494/1
@@@DDDDACDHHHBAGBFEH<BHEHIGEHGEGGHEEG@DFGEGHIEE8?;
@7624098/1
ctcgcctttcaaattctcgtgactttt
+7624098/1
???DDDDDDDDDDIIEEDDFB:12AEF
@4075114/1
gttcattttaaatgaaaaacgtatgttgtttacttcatttgaatctatgg
+4075114/1
1114AAD>AACBC??CCEGHFAE?E<ABGGGIIIGI@DD?BFHGGDHIAH
@4075115/1
gttcattttaaatgaaaaacgtatgttgtttacttcatttgaatctatgg
+4075115/1
@BCFFFFFHGHHHJJJJJJIICFHIHIGIIJJJJJJJJJJJJJJJJGJJI
@4075116/1
gttcattttaaatgaaaaacgtatgttgtttacttcatttgaatctatgg
+4075116/1
CCCFFFFFHHHHDHFIJJJIJFGHJIJDHIJHIJJJJJJJIHIIJJIJJJ
@5062651/1
tttttgtatgcacaaaattcgttctacatatgaaacatgtcagttatata
+5062651/1
CCCFFFDFHHHHGJJJJIJJJIJJJJJJJJJJJJJJJJJHHIJJJJJJJG
@2542023/1
ctctaaagctatctactcgttatataatcatcattcaaacattgaagcca
+2542023/1
CCCFFFFFHHHHHJGJJJJHJIIJJJJJJJJJJJJJJJJJJJJIJJIJJJ
@5063717/1
tttttgtcgagtcaaaagcgaagaatatttgaaaatttctaatattgcga
+5063717/1
B@BDDFEFHHHHHJJJJJIJJJIJJJJJJJJJJJIIJJJIJJJJJJJJJI
@5064011/1
tttttgtggagaggtactatgtgtgtttggctagattctgtttgacattc
+5064011/1
CCCFFFDEHFHFHJBGHIEHIBHCFGIIIDIJIIEHGEHCIHGGGHHHGC
@2542749/1
ctctaacgtctttatagaatgtcaatgttattctaaaaagaagactgcta
+2542749/1
CCCFFFFFHHHHHJJJJJJJJHIJIJJIJJJJJJJJJJJJJJJJJIJJJJ
@2013724/1
cgcaatagctcaaaagggaacaatttttgtcgagttattgatttcgagga
+2013724/1
CCCFFFFFHHHHHJJIIJHIJJJJJJJJJJJJHIHIJJJJJJJJJIIJJI
@2013815/1
cgcaatattagaaattttcaaatattcttcgcttttgactcgacaaaaat
+2013815/1
CCCFFFFFHGHHHIJJJJJJJJIIJIJJJJJIJJJJJIGJIJJJJJJJJJ
@7094986/1
cgagggcatgatgagcagccgagcccttggcttccttcggagttttgcct
+7094986/1
CCCFFFFFHHHHHIJIIJIIJGIIJJJJIJJJJJJJJJJJJJCGHGIIJI
@7095017/1
cgagggcgccatccacgagccaatcttccgctaccgcgtgttccttaaca
+7095017/1
BC@FFFFFHHHHHJJJIJIIJJJIJJJJJGIIHIJEHGAHHFFD;@@CCE
@501433/1
agcaactcacggaaacaagttgagaaatcctttagttttccttttttatt
+501433/1
CCCFFFFFHHHHHJJJJJJJJJJJJJJJJJIJJJJIJJJJJJJJJJJJJJ
@7626946/1
ctcgcttttcaaattctcgtgacttttctcccctgttcttaaataaagtg
+7626946/1
CCCFFFFFHHHHHJJJIJJII@EHIJJIGHGGIEFFGFGIIJJJJJJF?D
@7626947/1
ctcgcttttcaaattctcgtgacttttctcccctgtttgttcttaaataa
+7626947/1
??@D;=DA??DDF4EB:BF?;FGBHIIAHE?GC9:D<G9D99D4DFGEBG
@501580/1
agcaactggtactggttgctcaaagcagattagtaaacatgatgctgcat
+501580/1
CCCFFFFFHDHHHJJHIJJIJJJJJJJJJJJJJFHGJJJJIJJJJJJIJI
@2545462/1
ctctacaccagagatccccttcccatcggcaattcccgtgaagaactcga
+2545462/1
CCCFFFFFGGFHFJJIIJJJJEGGGHJJJJIIJJJIIIHIIIIJJIIGGG
@2545665/1
ctctacagtgtggcggaccaacatctgatag
+2545665/1
@@@DDDDDDFFFFIII::F8CB69BDD@DFF
@4077884/1
gttccatttatcaaggttttcaaactgttaaaaaacctgctgaatgtgcg
+4077884/1
CCCFFFFFHHHHDIIJAGIIIGIJJJJHIJJJIJJIJIIIJJJJJJHIII
@2545922/1
ctctaccaccgcctaaaggatgataatatccctcaggactgctgaaaaaa
+2545922/1
CCCFFFFFHHGHHIJJJGIGHIGIJJIIJJJJIIJJJJJJJJJFHJJJJJ
@503076/1
agcacaaatgtcttttaaaggagctacgaagttaacagatgaaggtatag
+503076/1
CCCFFFFFHHFHHJJJJJJJJGJJJJJJIJJIJJJJJJJIJJJJJFGGIJ
@2546950/1
ctctactctcaagaaatggcctccatgccgagcaagactcccgtcagcgt
+2546950/1
@@@DD?BDA=CF>DBFHBG:CCFBBBHCE<GGGIIIB??FBD6FGGIDG5
@503653/1
agcaccctggtcctccacaacagcaagctcctccgcaacagcaacctgga
+503653/1
@CCFFFFFHHHHHIJJJJJJJJJJJIIJJJJJJJJJJIJJJJJJJJJIJI
@5615423/1
aggacttcaactttgttcagttcttgcaggagatcgctagcgaacaatcc
+5615423/1
@BCFFFFFHHHHGJIIJJJJIJIJJJJIHGGGHIGIIHIIIJJJIJGJEH
@505055/1
agcagatattgtacttaaaggcttttggatcataagatgcagtgactgcc
+505055/1
C@@FFFFFHFFFHGIJJJIFCGHIEH>DGHIIIIGIJEGHIGBBHGIG@H
@3577349/1
gcttcttcccccaaggataacctctctgtcggtagatttccgtgaagtgg
+3577349/1
CCCFFFFDFHHHFGEHJIIJGGGIGGICEBGICGA@GIJ@FGGGGHHDFA
@5616340/1
aggagatcgctagcgaacaatccttcgaggtaacctacgtggacatcgaa
+5616340/1
@CCFFDEFHHHHHJJJHHIJJFHIIIJJJJDGIIJJJJIFGIIJJJJIIJ
@2020516/1
cgcagatggccaccaccattctatgaaatggaacacgaagagggactacc
+2020516/1
CBCFFFFFHHHHGJIIIGIJIIEIIJJJJIIJIJJJIIGJJJIJJIJJIJ
@2020517/1
cgcagatggccaccaccattctatgaaatggaacacgaagagggactacc
+2020517/1
CCCFFFFFGGHHHJGIJHIJIJGIGIJHJJJJJJJJIEIIJJIIIIJJJJ
@2020518/1
cgcagatggccaccaccattctatgaaatggaacacgaagagggactacc
+2020518/1
CCCFFFFFHHHHGJIIJIJJJJIJJJJJJJJJJJJJHJJJJJJJJJJJJJ
@3577814/1
gcttctttgacttgccagtgccaatttcgcggaatttcaaaacatgacaa
+3577814/1
CCCFFFFFHHHHHJJJGJGHIJJJJJJJJJJJJJJJJJJJJJJJIJJJJJ
@3577815/1
gcttctttgacttgccagtgccaatttcgcggaatttcaacacatgacaa
+3577815/1
CCCFFFFFHHGHHJJJJJHIIJJIJJJJJJJJIIIIJGIJJGIGGHHIIJ
@4079298/1
gttccggtggccaccagatcgttgttaaggaacacgcggtagcgga
+4079298/1
BCCDFFFDHHHHHJJJJIJIJHIJIJJJJJJJJJJJJJFBFHIJJH
@4079383/1
gttccgtagcagacggccactggcaaagtggatagctgcaccaagcattg
+4079383/1
CCCFFFFFHHHHHJJJJJJJIIJJIJJJCGHIIJIJJJIIIJIIIFJGIJ
@4079518/1
gttccgttggtctgattggcttgttcgggagtcacttttccgaccaagag
+4079518/1
?@@DDFBDHHHHHIHIIIIIII:AF9@GI6F?DDHAEGIEH;:AFGC;@=
@506954/1
agcaggttttttaacagtttgaaaaccttgataaatggaacgaaattaaa
+506954/1
CCCFFFDFHHHHHJJJJJJJJIJJJJJJJJJJJJJJJJJJJJJJJJJJJJ
@1527912/1
ccaacgtgttaagttcacaaaggaaatcaagggtctcaaaatagaaataa
+1527912/1
CCCFFFDFHHHHHGIIJJJJJJJJIJJJJJJJJCHHIJJJJJJJIJJJJJ
@7099104/1
cgagtgacgaagagactctcagcttcaacgccaaggacttcaactttgtt
+7099104/1
@@@F?BDDFFAFFIGAHGHIHGIIIIGGGAHFGII?DFFEHHIBGFHIDC
@7099105/1
cgagtgacgaagagttggccactaaactgggcagctcggctgagaatcgg
+7099105/1
BBCFDFFFHHHGHJHIIJJJJJJIJJJJJIJJIHGGIIIGGGGIEGIJJG
@7630323/1
ctcggcattaccattttgtaagtttttcccaaagaatgggcaacttgagg
+7630323/1
CCCFFFFFHHHHHJJJJJHIJJHIJJGJJJJJJJJJJJJJJJJJJJJIJJ
@5618987/1
aggattgccacatcttgtgagccgccattctcttggctagcttctttgac
+5618987/1
CCCFFFFFHHHHHJJJJGHIJJJJJJIJJJJJJJJJJJJJIIIJIJJGHI
@3581152/1
gcttgtcatgtgttgaaattccgcgaaattggcactggcaagtcaaagaa
+3581152/1
C@@FFBDFHHFFHIGHIJJJGJIIJJJJIIJJJJJJJJJJJIGIIIJJGG
@6098835/1
caaaatcatgaccaaaaaagtgaacagctatcgatacacagtcat
+6098835/1
@@@DFDDEFFHFHGFGGIBAFFAHHCHGHGGIIIGHGGICGHEHI
@6098836/1
caaaatcatgaccaaaaagtgaacag
+6098836/1
@<?DD???F?=ABCB?<;:FHF<CH;
@6098837/1
caaaatcatgaccaaaaagtgaacagctatcgatacacagtcatagatcc
+6098837/1
@1?DDDDDHFHHHIIIIIG<CFHIIHGGHIIIIIIIIIIDDEAHEGIIIG
@6098838/1
caaaatcatgaccaaaaagtgaacagctatcgatacacagtcatagatcc
+6098838/1
CCCFFFFFGHHFFIJJJIIHIEIIJIFIIJEGJIIGHGHGBDFIJII@F<
@7631598/1
ctcggctgagaatcggtattcgggactaaaagacactaagattaccaagt
+7631598/1
@@@DDDDD?DDHFGGI1A;C??FH?C@DHHI@FFDFGGI@F@FH@G=FCB
@7631599/1
ctcggctgagaatcggtattcgggactgaaagacactaagattaccaagt
+7631599/1
CCCFFFFFHHHHHJIJCFGIHGJJGIJJJJJJIJJJJJJJJJJIJJJJJH
@7631724/1
ctcggctgctcatcatgccctcgagtacctcaaaatcatgaccaaaaag
+7631724/1
CCCFFFFFFDFDHGGEGGIIGHGHH:EFH@FBGHI@?BBFD<F@HGIJ?
@7631725/1
ctcggctgctcatcatgccctcgagtacctcaaaatcatgaccaaaaag
+7631725/1
CCCFFFFFFFHFHHEGGGIIADEFHCGGHCD<DGI@?BBBEDHEHIIG@
@1529471/1
ccaacttcttgccgacggaatttttcagcgttttgtggaactgtgaaact
+1529471/1
CC@FFFFFHHHHHJJJJJJJJJJJJJJIJJGIJJJHIJJJJJJJJJIJJJ
@1529613/1
ccaacttggtaatcttagtgtctttcagtcccgaataccgattctcagcc
+1529613/1
CC@FFFFFHFHHHIGJJJFHEHIJJJJJJJJJJIJJJJJIEIJJJJJIJI
@509989/1
agccaatgggattgcccatcactttgtcatcgaacgatgtcaccacctga
+509989/1
@@@FDFDFHHFHHGGIIIIGEFCFHCFHGGHIIIIEGIGHIIEIEGIAH@
@509990/1
agccaatgggattgcccatcactttgtcatcgaacgatgtcaccacctga
+509990/1
@CCFFDDEDHHHBGGGGGIIIGBFHECEFHIGIEIGDABGGHIIIIIIGE
@4083731/1
gttcgatgacaaagtgatgggcaatcccattggctggctcca
+4083731/1
CCCFFFFFHHHHHJHIJJJJJJJJJJJJJJJJIIJJJEAGG>
@2553620/1
ctctcagcttcaacgccaaggacttcaactttgttcagttcttgcaggag
+2553620/1
CCCFFFFFHHHHHJEHIIIIJIJFIJJJIJJJJHHJIJHGIJIJJJIJJJ
@2553621/1
ctctcagcttcaacgccaaggacttcaactttgttcagttcttgcaggag
+2553621/1
CCCFFFFFHHHHHJGIJJJJJJJJJJJJJJJJJJJJJJJJJJJJJJJGIJ
@3582553/1
gctttagaggtaatacactattattaggcactagttattaattataatca
+3582553/1
CCCFFFFFHHFHHJJJJJJIJJJJJIJJJJJJIJIJJIJJJJJJJJIJJJ
@511992/1
agccgctccgggcgttccgttggtctgattggctt
+511992/1
@@7DDDDDHHHFFG:FFHBGHCH;9DBHHGGIIGH
@7101363/1
cgataaagcgttaccagcgcttgaggaagtaacggcagcactattgacac
+7101363/1
CCCFFFFEGHFHHJJJIIIJJJFIJJIJJBHHIJIEHIDBGDF=FD>FGI
@513158/1
agcgaacaatccttcgaggtaacctacgtggacatcgaagaaaaaacatt
+513158/1
CCCFFFFFHHHHHJJJJJJFGHJJJJJIFHIJJJJJJJJJJJJJJJJJJI
@3582910/1
gctttatcgggttctgctaagtggtaagtagaaggtaagccacttaagca
+3582910/1
CCCFFFFFHHHFHJJIJIJJJFHIHHJJHIJJJJJGDHHJJJJJJJJJJJ
@1530765/1
ccaagaaggcctttatttcccagacctcaaaatgaagataacttatgctg
+1530765/1
CCCFFFFFHHHHHJJJJJJJJJJJJJJJJJJJJIJJIJJJJJJJIJJJJI
@4574457/1
tgatgagcagccgagcccttggcttccttcggagttttgcctgttccgta
+4574457/1
C@CFFFDFHHAHHGAGGIEHGG@BEHIEDF?DBFGGDDD@GAFGGHGGCF
@4574458/1
tgatgagcagccgagcccttggcttccttcggagttttgcctgttccgta
+4574458/1
CCCFFFFFHHHHHIGIIJGGJJJIJJJIJIIIHIDGHIJJJJFFH>GGHI
@4085516/1
gttcgctagcgatctcctgcaagaactgaacgaagttgaagtccttggcg
+4085516/1
B<BFFFFFHGHHHIJJIIIIIJJJJJJJJJJIIGHIJIJJJHIJJJJIII
@1532005/1
ccaagagaagaaagctatacagtagtcaaatttgtatccattatcacttt
+1532005/1
CCCFFFFFHHHHHJJJIIJJJJHHJJJJJJJJJJIIJJJJJJJJJJJJJJ
@1532006/1
ccaagagaagaaagctatacagtagtcaaatttgtatccattatcacttt
+1532006/1
CCCFFFFFHHHHHJJJJJJJJJFIIHJJJIJJJJIIIJJIJJJJJJJJJJ
@3584284/1
gctttcttctcttggtgaacacatactttattcgtcatcgctccccacga
+3584284/1
BB?DDDFFHHHHGJIEHIJIJJJIJJJJJJJJJJIJIJJJJJJJJJJJJI
@514606/1
agcgatctcctgcaagaactgaacaaagttgaagtccttggcgttgaagc
+514606/1
CC@FFFFFHHGHHIJJJJJJJJJJJIJIHIGIIJGIIJIIIJIHIJIJJI
@6107583/1
caaaatttgacataatttgtggacataaaggaaagaaaaaaatgtcaaaa
+6107583/1
CCCFFFFFHHHHHJJJJJJHIJIJJJJIIJIJJIJIJJJJJJJIGJIJJJ
@6107584/1
caaaatttgacataatttgtggacataaaggaaagaaaaaagtgtcaaaa
+6107584/1
CCCFFFFFHHHHHJJJJJJJJJHIIJJJJHIIJJGIIJJIJHGGIJJIJG
@2029941/1
cgcatttttaaatttaaaaatttattcaagtcaaaaataatatgtaaatt
+2029941/1
@?<DDDFFHDFHHIIIIIIIGIIIIIIIIEEDHHHGGHIGIIIIDHEGHB
@955248/1
atttttttgccaatttaatttttttcacaatataatattcctaggtgcag
+955248/1
CCCFFFFFHHHHHJJJJJJJJJJJJJJJJJJJJJJJJJJJJJJJJFHIJJ
@4087542/1
gttcgtattattcctcgaaatcaataactcgacaaaaattgttccctttt
+4087542/1
@?@FFDFFHGHHGJGIGHIJJGEHIJIGFGGGIJJJJJIJFGHIJJFIGI
@7638792/1
ctcgtagacaattcatatttaaaaagacagtaggaaacaaaaaacgccaa
+7638792/1
BBCFFFFFHHHHHJJJJJJJJJJJJJJJJJGGIJJJJJJJJJJIIIJJJI
@957208/1
caaaaaaagcaattacaacgactgacacttccagatggtaccaaattaat
+957208/1
CCCFFFFFHGHHHJJJJJIIIJJJJJJJJIJIJ@>GHIGGHIIJJJJJII
@7639479/1
ctcgtatagatgtcttgttattaaataatcgagtacagcgtcgcccagga
+7639479/1
BBCFDFFFHHHHHJJJIIIGJJGIJJJJJJJJJFGIJJIJHJJJHHIHII
@516657/1
agcgttaccaacgcttgaggaagtaacggcagcactattgacactaagaa
+516657/1
BCCFFFFFHHHHHJJJIJJJIIJGHIJJIJJIB@GGHIJA>FCEFGH@FH
@516659/1
agcgttaccagcgcttgaggaagtaacggcagcactattgacactaagaa
+516659/1
@CCFFFFFHGHHHJJJJJJJGIJHGGHJIJJJD@D8?FI@CHGHFHGBHI
@5079801/1
aaaaaaatgtcaaaattttgcaaattatgtggcattttgacatttatgtg
+5079801/1
CCCFFFFFHFHHHIJGIJIGGEHJIJIJFIGIIJJJJJIIIJJIJIIJBF
@5082301/1
aaaaaacattgaccaatcgccaccaatgcctggtgcagctatccactttg
+5082301/1
?@@DDDDBFDDHHCHIIHCFGGIIIIIIIIIAD??DDAGHIIGGDFFIEH
@5082302/1
aaaaaacattgaccaatcgccaccaatgcctggtgcagctatccactttg
+5082302/1
CCCFFFFFHHHHHJJJJJHIJJJJJJJJJJJJJDHIJIJJJJJJJJJJJJ
@5082303/1
aaaaaacattgaccaatcgccaccaatgcttggtgcagctatccactttg
+5082303/1
@C@DFFFFHGHHHJJJJJGIIJJJJJJJJJJJJGGHIJJIIJJJIJJIJF
@5082304/1
aaaaaacattgaccaatcgccaccaatgcttggtgcagctatccactttg
+5082304/1
C@CFFFFFHHBDFEFEGH;FGHIIIEIHHIIGGFFHFHIIIIIIIIIIIG
@5082305/1
aaaaaacattgaccaatcgccaccaatgcttggtgcagctatccactttg
+5082305/1
CCCFFFFFHGHGHIIIIIBGHAGHHIIIIIIIIGHIIIIHIIIIIIIIIH
@5082306/1
aaaaaacattgaccaatcgccaccaatgcttggtgcagctatccactttg
+5082306/1
CCCFFFFFHHGHHJJJJJGGIJIJJJJJJJJJJFHIIJJJJJJJJIIJJI
@5082307/1
aaaaaacattgaccaatcgccaccaatgcttggtgcagctatccactttg
+5082307/1
CCCFFFFFHHHGHJJJJJGGJJJJJJJJJJIJJGHIJIJJJJJJJJJJII
@6110087/1
caaacacacatagtacctctccacaaaaagggaaataaacaaggatgtaa
+6110087/1
CCCFFFFFHGHHHIIJJIJIIIIJIJJJIJIIIIJIIIIJJJJIJJIDFI
@4578160/1
tgatgtcggcatcactcatccgacagaatttgatttctatctctgtagcc
+4578160/1
BCCFFFFFHHHHHIIGGGGIIGGHHIIJJJJIIJJJIJGJJIJIIEIIJJ
@6112723/1
caaacatcactgtgatgaaaaataaaaaaaaaaaataatagttcttcaag
+6112723/1
CCCFFFFFHHHHHJJJJJJJJJJJJJJJJJJJJJFAHDEEHHHHHHHFFF
@958953/1
caaaaaactataaatttttattatattttatgcatgttatcacgattcat
+958953/1
CCCFFFFFHHHHHJJJJJJJJJJJJJJJJJJJJJJJJJJJJIJJJIJJJJ
@6114257/1
caaacattcggcagccaagaacttgctggatctcttggtcggaaaagtga
+6114257/1
CCCFFFFFHHHHGJJJIJIJJJIJJJIEIIJIEHJFIJDHHIHIJJJFFH
@1536345/1
ccaaggacttcaactttgttcagttcttgcaggagatcgctagcgaacaa
+1536345/1
CCCFFFFFHHHHHIJJJIGIJIJIGJJJIJJJJIJJJJIJIJEIGIJJIJ
@6114364/1
caaacattgaagccagatcgataaaaaaatat
+6114364/1
CCCFDFAEHDD>FFGEHAHB;;EBFHAGDDGH
@1536429/1
ccaaggataacctctctgtcggtagatttccgtgaagtggtccgtgcccc
+1536429/1
@CCFFFFFHGHGDIGIIIHGGF<CGEGIJIJFIJIIGBFGDEGEHIIGEI
@1537093/1
ccaagggctcggctgctcatcatgccctcgagtacctcaaaatcatgacc
+1537093/1
CCCFFFFFHHHGHJJGGGEFGGHGIIICHIBE?DHHGHGIIJ@@BBGGGH
@1537094/1
ccaagggctcggctgctcatcatgccctcgagtacctcaaaatcatgacc
+1537094/1
CCCFFFFFHHHHHIIGEGBEGDEHIIIGIHEH?GGIGHIIIIGGHEHIII
@2562720/1
ctctgatagtagatggtaactgttcaaattcctcttcctcacgaggacac
+2562720/1
CCCFFFFFHHHHHJJJGIJJJIIJJJJJJJJJJJJIJJJJJJJIJJJIJJ
@6116605/1
caaacctcatcgaattatcttatatagggatggagtttccgaaggacaat
+6116605/1
CCCFFFFFHGHHHIIIBFHHICDFHHGIICBGHBGCGHIIIFHIIEGEHH
@6117123/1
caaaccttgcaaattttcaatcatgaagcaagattttacctgaacaattt
+6117123/1
@@@DDDFFGHGGFHIIJFHIJIJJIIJIJJFHHJJIIJJEGHEHHGIIEH
@6117124/1
caaaccttgcaaattttcaatcatgaagcaagattttacctgaacaattt
+6117124/1
CCCFFFFFHHHHHJJJJJIGIJIIJJJIJJJJJJJJJJIIJJHIIIIIJI
@6117125/1
caaaccttgcaaattttcaatcatgaagcaagattttacctgaacaattt
+6117125/1
CCCFFFFFHHHHHJJJJJJJJJJJJJJJJJIJJJJJJIJJJJJJJJJJJJ
@6117126/1
caaaccttgcaaattttcaatcatgaagcaagattttacctgaacaattt
+6117126/1
CCCFFFFFHHHHHJJJJJJJJJJJJJJJJJJJJJJJJJIJJJGJJJJJJJ
@2033540/1
cgccaattgagttttcgagcattttccggaaaagaagattgcaccc
+2033540/1
@??BDADDA??<F@GH@BF?@FHHBDHIIFIIGBHIGEGIGIHE??
@2033541/1
cgccaattgagttttcgagcattttccggaaaagaagattgcaccccgaa
+2033541/1
@@@DDFBEFHFDHGIBEBGD8CHHIIJDGEIJJGHIEGIJIIJEHIIGGI
@2033542/1
cgccaattgagttttcgagcattttccggaaaagaagattgcaccccgaa
+2033542/1
@@@FDFDFFAFAFGIDDGHDE>HHEEHEHIGEEEHGBDDGIIHHIIIIII
@2033543/1
cgccaattgagttttcgagcattttccggaaaagaagattgcaccccgaa
+2033543/1
CCCFFFFFHHHFHIJIJJJIGIJJJJJJJJJJJIJJJJJJJIJJJJJJJJ
@5086603/1
aaaaaagcaggaaaagcccagaagaacgttcgactttcacttcattctat
+5086603/1
CCCFFFFFGHHGHJJJJJIFIIIJJJGJIIIIJJJJJJHIJJJJIJJJJI
@5086604/1
aaaaaagcaggaaaagcccagaagaacgttcgactttcacttcattctat
+5086604/1
CCCFFFFFHHHHHJJJIJJJJJJJJJJJGIJJJIJJIIJGIJJIIIJJJI
@2034181/1
cgccaccaatgcctggtgcagctatccactttgccagtggccgtctgcta
+2034181/1
?<;DDFFDHFHHGIIIGDHIEGIIIIIIIIIIEHGHGIIIIIIIIIGIII
@4579353/1
tgattatataacgagtagatagctttagaggtaatacactattattaggc
+4579353/1
CCCFFFFFHHHHHFIAGEHGIJGIIJGIIII?EGIIJJJIIJJJGIJIJI
@5087181/1
aaaaaaggaaaactaaaggatttctcaacttgtttccgtgagttgctgaa
+5087181/1
CCCFFFFFHHHHHJJJJJJEHIJJJJJIIJJJJJJJJIHHGIHJJIIIGG
@4580217/1
tgattgcagtaatgatgacaccaaattagaaacttatataagtgactcta
+4580217/1
BCBFFFFFHHHHHJIJJJJIJJJJJJJJIJIIIJJJJIIIJJDHIHIJJI
@7107177/1
cgataccaaaaaagtaatgtactttgcatagaagaggcccagatggcaaa
+7107177/1
CCCFFFFFHHHHHICFHIJGHIIJJJJJJJJIJIJJJJJJJJJIIIIJJJ
@961600/1
caaaaaattctccatcgttacaataagttattcggacaagttataccgaa
+961600/1
CCCFFFFFHHHHHIJJJGHGJJJJJJJIIJJJJJJJJJJJIIJIJJJJIJ
@6123795/1
caaacttttcggggtgcaatcttcttttccggaaaatgctcgaaaactca
+6123795/1
?@@DDD?=DFD:<@1<8A:::EC?G9D?DCGD6DFIIIFEFIIIC@EEEI
@6123796/1
caaacttttcggggtgcaatcttcttttccggaaaatgctcgaaaactca
+6123796/1
@@@DDDDDHHHHHI1@A9E<ECFEAHHI<F1D?FHIDDFADAAGIIC@E@
@7654463/1
ctcgtgaatggcgccctcgatttggaccagttcgtatttgggagtgatgc
+7654463/1
@CCFFFFFHHHFFIJJIJIHIJJJJJJJJJIJJJHIJJIJJJHIFGGHJJ
@7654602/1
ctcgtgacttttctcccctgttcttaaataaagtgtactttattgaaaaa
+7654602/1
CCCDFFFFHHHHHJJJJJJJIJIJJJJJJJJJJIIJJJJJJJJJJJIJGI
@1540491/1
ccaagtttgtgctgggcaaatcaatcaatttgcctcgaaatctaaggtta
+1540491/1
@??BDADDFHFBHBGAHHIIGIDGHGGGGHICHGGHGBHGGHIG@GGBFH
@5089397/1
aaaaaagtttatttatcatacacaggtaaacagttgtacagtagaggata
+5089397/1
@CCADDDDFHHHHJJJGIIJIIJGGEHHGIICHDHHFHGGG?DHGJIGGH
@5089398/1
aaaaaagtttatttatcatacacaggtaaacagttgtacagtagaggata
+5089398/1
CCCFFDDFHFHFFGIJJIIHIIIIJIIIBGHIJJIGFGFEGBDDGHDDBF
@5089399/1
aaaaaagtttatttatcatacacaggtaaacagttgtacagtagaggata
+5089399/1
CCCFFFFDHHHGHJIJIJJJJJJJFHHGIIJJJIGIJHIJJGGIIJJIBH
@5089400/1
aaaaaagtttatttatcatacacaggtaaacagttgtacagtagaggata
+5089400/1
CCCFFFFEHHHHHJJJIJJJIJJIIJFFHIJGIHIIFHIJJHIIIIJJJI
@6128561/1
caaagacgcaataagtgatacaagaaaatatacagactaaagaaacgctc
+6128561/1
CCCFFFFFHHHHHJJHHIJJJJJJJJJIJJJJJJJIJIJJJJJJIJJJII
@6128562/1
caaagacgcaataagtgatacaagaaaatatacagactaaagaaacgctc
+6128562/1
CCCFFFFFHHHHHJJHHIJJJJJJJJJJJJJJJJJIJJJJJJJJJJJJJJ
@4581018/1
tgattttatatatctgtagttttctagatctttcgtata
+4581018/1
BB@DDFFFHHHHHIGGBHHHHIJJJJJJJJJJJIIFGII
@4581171/1
tgattttctaattggaaaggttattaatttggtaccatctggaagtgtca
+4581171/1
@@<DDDDDFFHHHGGFHI@H:I<CHEIIIIIIFHHGIIGGIIHIICGGGI
@6129046/1
caaagactgaaattgagaaaaaatgaacatggaatgtaagaacattttcg
+6129046/1
@@<=DDEFHHHHHIIIIIIIIIIIIIIIIIIIIIIIGGHIIIIIIIIIII
@6129436/1
caaagagaaggatagcaactaattttacaagctatgctttgcatagaatt
+6129436/1
CCCFFFFFHHHHHIJIJJJJJJJJJJJJJIJIIJJIJJJJJJIJJJIJJJ
@5093485/1
aaaaaatattaggaatccactacaaggttttcaatagggcattctaacat
+5093485/1
@@@DFFFFHHHHHJJJJJJJJJJJJJIGIJJJJJJIIGIJJJIIJJJJJJ
@4093804/1
gttctgcatgaatgccatctgggcccggggctctgtgatttcttagtgtc
+4093804/1
BB:BDDFFHHHHHIJJJJJJJJJJJJJJGIIIIJIIIHIIJJJIJJJJJJ
@4094163/1
gttctggcaacatcgacagataccacaaatacctaaaccttcccactaaa
+4094163/1
C@CFFFFFHHHGHJIIJJJJJJJJJJJJJJJJJIIJJJIJJJJJJJJJJI
@4094839/1
gttctgtcaaaactgttgcgactagcacaacaaaaaagatggcgaaacaa
+4094839/1
CCCFFFFFHHHHHJJIJJJJIJJJJJJJJJJJJJJJIIIIJJJJIJJJIH
@7661767/1
ctctaaagctatctactcgttatataatcatcattcaaacattgaagcca
+7661767/1
B@@DDFFFHGFHHIHIJIIHIJJIJGJIGIIIJIHIGIJJIGIIJJGIJI
@6131804/1
caaagatatgcggtacggagttggatacgggaccagtaaaaagcaagcca
+6131804/1
CCCFFFFFHHHHHGIJJJHJHJJJJJJJJJJIIJJJHIJJJJJIJJJJJJ
@2036996/1
cgccatacataaattatgggcgaccaccagtggtactatgacaacttaaa
+2036996/1
@B@FFFFFHHHHHJJJJJJJIJHJJJJJJJJJJGIIJJJJIJIJJJJJJJ
@965802/1
caaaaacgtatgacaaaactatagacaaaccagaattacaggaaatggat
+965802/1
CCCFFFFFHHHHHJJJJJJJJJJJIJJJJJJIJJJJJJJIJJJJIJJJJJ
@2037561/1
cgccatccacgagccaatcttccgctaccgcgtgttccttaacaacgatc
+2037561/1
CCCFFFFFHHHHHIJJJJJJJGIJJJJJJJJJIIHJJJJJJJJJJIJCFH
@2038825/1
cgccattctcttggctagcttctttgacttgccagtgccaatttcgcgga
+2038825/1
@@@DBFFAHHHHBHAF@BDHC<EHIDDEHIEHH<F?BEGGEHGIAGGDF:
@4584226/1
tgcaaattttcaatcatgaagcaagattttacctgaacaatttgaaattt
+4584226/1
CCCFFFFFHHHBHGIHIIGIIGIJJIJJJIJJJJJIJJJJJJJJJJJIJJ
@5096905/1
aaaaaatgtcaaaattttgcaaattatgtggcattttgacatttatgtga
+5096905/1
CCCFFDDAHHFFHJIIJJEBFFHHGGIHIIGGEGHIJJGHF@GIJCHDIG
@7112371/1
cgatgacaaagtgatgggcaatcccattggctggctccaagagatgtgca
+7112371/1
CCCFFFFFHGGCFGHIJJIGIIJJJJJJJJJJJJGBFH@DFCGEGHDGGI
@7112372/1
cgatgacaaagtgatgggcaatcccattggctggctccaagagatgtgca
+7112372/1
CCCFFFFFHHHCFHJJJJIIJJIJJIJJJJJJJJGGGIGGICEDDEBFGI
@7112648/1
cgatgacgaataaagtatgtgttcaccaagagaagaaagctatacagtag
+7112648/1
@@1B?BDDAFHHDGHAFHHHHHHIIIIIIIIIIDHGIEEHGIIIIGIIIG
@5098426/1
aaaaaattctccatcgttacaataagttattcggacaagttataccgaat
+5098426/1
@BCFFFFFHHGHHJJJHIIIJJJJJJIGIIJJJIJIJJJFHIEIJJJEHI
@971950/1
caaaaagtgaacagctatcgatacacagtcatagatccaatcctataatt
+971950/1
@@@FFDDDDDDHHIIJBFGGHJJGGEG>ECGIJCGG@FGGEGEGEFHFG@
@971951/1
caaaaagtgaacagctatcgatacacagtcatagatccaatcctataatt
+971951/1
C@CFFFFFHHHHHJJJJFIJIIJJJJIJEHIIIJIIIIJJJIJIIJIIHI
@971952/1
caaaaagtgaacagctatcgatacacagtcatagatccaatcctataatt
+971952/1
CCCFFFFDHHHHHJJJJJIJIIIJJJJJFGIJJJJIIIHJJJJJJJJJJI
@971992/1
caaaaagtgataatggatacaaatttgactactgtatagctttcttctct
+971992/1
@BCFFFFDFDFHHGEDGIHIJJJJIJGEHIHGIIJGGGIGGIJJIJJJII
@971993/1
caaaaagtgataatggatacaaatttgactactgtatagctttcttctct
+971993/1
CCCFFFFAFHGHHJJJJIJIJJJJJJIJJJJJJJHIJJIJJJJJJJJJJJ
@971994/1
caaaaagtgataatggatacaaatttgactactgtatagctttcttctct
+971994/1
CCCFFFFBFHHGHJIJEHHHIJJIIJIJJJJJJIIIIJIGHGIGHIIJJI
@971995/1
caaaaagtgataatggatacaaatttgactactgtatagctttcttctct
+971995/1
CCCFFFFBFHHGHJJJJJJJIJJJJJJJIJIJJJIGIIJJJJJJJIHGIJ
@973388/1
caaaaataatatgtaaattgattttagaaaaaaaccactaattctatgca
+973388/1
CCCFFFFFHHGHHFHIJJJIJJJJJIIGJJJJJIJIJJJJJJJJJJJIII
@973389/1
caaaaataatatgtaaattgattttagaaaaaaaccactaattctatgca
+973389/1
CCCFFFFFHHHHHHIJJJJIJJJJJJJJJJJJJJJIJJJJJJJJIIJJIJ
@973996/1
caaaaatagtaaaaagtcgaagtctttcgagacatactcttcggagaatc
+973996/1
CCCFFFFFFFFHHJJJGGIIIGAFEHECFFGHHGBEHFFIJGG6FH@HCH
@7113742/1
cgatgatatgatatgtatttattatattgtgaaaagggagcatttatttg
+7113742/1
@C@FFDFFHGFHGIIEHHJJGIJIIIJIIHHJJJJJJGHIJJJJJJJJJI
@7113743/1
cgatgatatgatatgtatttattatattgtgaaaagggagcatttatttg
+7113743/1
BC@FFDFFHHFHHIGGIIJJHJJJIIJJIIJJJJJJIJJJJJJJJJJJJI
@7113744/1
cgatgatatgatatgtatttattatattgtgaaaagggagcatttatttg
+7113744/1
BC@FFFFFHFDHDHGCFFJJFHJJJIJJGHIIJJJJJJCHIJJJJJJJJI
@2047985/1
cgcctatcaagaggtctgctaaggtcatttctcgtaagtttattattata
+2047985/1
???DDDBADDDDDD2<AEFEECEF<A<EDFDEEEED>CFFFD<DDIIECB
@7116393/1
cgatggtgaactgcctttcgtgtggtagtccctcttcgtg
+7116393/1
BCCFFFFFHGHHHJJIJJJJIGEHGAHGFHIJJIIIIGFB
@7116394/1
cgatggtgaactgcctttcgtgtggtagtccctcttcgtgttcc
+7116394/1
@@@FDFDDHFHGDIJIJFJJHB?FGCDHFGII@GIJJJII3?4D
@4591384/1
tgcagctataccttcatctgttaacttcgtagctcctttaaaagacattt
+4591384/1
CCCFFFFFHHHHHJJJJJJJJJJJJJJJJJJJJJJJJJJJIJJJJJJJJJ
@5113059/1
aaaaagatggcgaaacaattagcagcaagagaaatgctggaaaagttaaa
+5113059/1
CCCFFFFFHHHHHJJJJJJJJIJJJJJJJJJJJJIIJIJJJJJJJHIIIG
@981230/1
caaaaatttaaacacattgcattattgatttcgaggaaataatacgaact
+981230/1
@@@FF=DDFFFHHG?GHJIGHHIGGIHIIJJJIFGGEFCCGHJIJHIIJF
@981231/1
caaaaatttaaacacattgcattattgatttcgaggaaataatacgaact
+981231/1
CCCFFFFFHHHHHJJJJJJJJJJIJJJIJJJJJJIIJJIJJJJJJIIJJJ
@981232/1
caaaaatttaaacacattgcattattgatttcgaggaaataatacgaact
+981232/1
CCCFFFFFHHHHHJJJJJJJJJJJJJJIJJJJJJJJJJJJJJJIJJIJJJ
@981233/1
caaaaatttaaacacattgcattattgatttcgaggaaataatacgaact
+981233/1
CCCFFFFFHHHHHJJJJJJJJJJJJJJJJJJJJJIJJJJJJJJJJJJJJJ
@981234/1
caaaaatttaaacacattgcattattgatttcgaggaaataatacgaact
+981234/1
CCCFFFFFHHHHHJJJJJJJJJJJJJJJJJJJJJJJJJJJJJJJJJJJJJ
@4592349/1
tgcaggtatatttatcacatcattcgtcgtgtaccacatctcggatcttg
+4592349/1
@<@DDFBDHHHHHJGGJJJJJJJIJGGHIJJFHIGIJJIIIJIIIIHGIH
@2054016/1
cgcgaaaagtgaccacaagcaatgtcaaagagaaggatagcaactaattt
+2054016/1
CCCFFFFFHCFHHJJJJJJJJJJJGIIJGIHGIIHIIIHJJJJJJJIIII
@4592967/1
tgcagtgtttgacatatcagttatgtcatacttatgttaggtgtaccagg
+4592967/1
CCCFFDFFHHHHGIJGIGIIIJGJIGJJJJJJIJJJGIIJJHIEGIIJJJ
@2054361/1
cgcgaaattggcactggcaagtcaaagaagct
+2054361/1
?@1;DDDBF<AADAGFGH@FFAF?C99C@FC9
@983329/1
caaaacatgaccatgatgcactcggc
+983329/1
;?8DBDDDB<A:3?EFF@<<F@::C1
@983330/1
caaaacatgaccatgatgcactcggccggaccgattcagcccccaccaag
+983330/1
C@@FFFFFHHHHHJJJJIJIJIJIIJJJJIIIJFGHGIGIIJJHGHFFFD
@983331/1
caaaacatgaccatgatgcactcggccggaccgattcagcccccaccaag
+983331/1
CCCFFFFFHHHHHJJJIJJJJJJJJJJJJJJJJGJJJIIIIJJHHHFEDA
@983332/1
caaaacatgaccatgatgcactcggccggaccgattcagcccccaccaag
+983332/1
CCCFFFFFHHHHHJJJJIIEHIJJJJJJJIJIIJJJJJIJJJJHHHFFF@
@983333/1
caaaacatgaccatgatgcactcggccggaccgattcagcccccaccaag
+983333/1
CCCFFFFFHHHHHJJJJJJIJJJJJJJJJJJJJIGIIJJJJJJHHHFFDA
@7119433/1
cgattcagcccccaccaagggaagggggcggcccccatcccaacagaagg
+7119433/1
CCCFFFFDHHHHHJJJJJGHIIJJIIIIIJFDDDDD;?CDDDDBBBDCCD
@4595437/1
tgcatgtcccgcagatggccaccaccattctatgaaatggaacacga
+4595437/1
CCCFFFFFHHGHFGGHIJIJGIJIIJBEHIIIJIJJIFGEEGIGIGI
@985273/1
caaaacgccccaatctatatcgtttctttctttatccacaggaactaaca
+985273/1
@@7DDB:@D?FHH@ACEB<9FF?CD9CFCECBGCBH@FFEFHGIIFGC=C
@985274/1
caaaacgccccaatctatatcgtttctttctttatccacaggaactaaca
+985274/1
CCCFFFFFHGHHHJIJIJJJJJIJJJJJIJJJJIIIJJJIIJIJIJJJJJ
@7120401/1
cgattggtcaatgttttttcttcgatgtccacgtaggttacctcgaagga
+7120401/1
@C@FFDFDFHHHHIJJJJJGIIGHIJIHJJJJIJGJJIGIJIIIJJJIJJ
@4596753/1
tgcatttgtttattcagatttacagcaattccctatgaagcttgaagtaa
+4596753/1
CC@FFFFDFHHADHGIEEHIIHFIIIJJJJJJJGHIIJJIIGIFIJJFGI
@986028/1
caaaactatagagaaaccagaattacaggaaatggataattataggattg
+986028/1
B8BDFFFFHHHHGJIIJJJJIIJJJJJJGGIGIJJJJJIJIIJJJJJJIJ
@986425/1
caaaactccgaaggaagccaagggctcggctgctcatcatgccctcgagt
+986425/1
@@;=DDDDHHHHHIIIIIIIIIIIIIIIIIIIIGHEGGHIIIIIHIHGI=
@987174/1
caaaactgttgcgactagcacaacaaaaaagatggcgaaacaattagcag
+987174/1
CCCFFFFFHHHHHIJIJJIIJJJJJJJJJJJJIJJJIIJJJJJIIJJHHH
@7124806/1
[truncated: 110,114 more chars]
