# Supplementary material for: Identification and comparison of key RNA interference machinery from western corn rootworm, fall armyworm, and southern green stink bug
Source: PLoS One. 2018 Sep 5;13(9):e0203160. doi: 10.1371/journal.pone.0203160 (PMC6124762; doi:10.1371/journal.pone.0203160)
Supplement: S2 File — (TGZ) [file pone.0203160.s012.tgz › data/fastq/wcrw/13_Mated-female_MF_Rep2_aligned.fq]

@2769969/1
cggctcacaagatgtggcaatccttgcaggatttacccgtggagggtaac
+2769969/1
CC@FDFFFHHHHHJGIJIHJJJJJJIJJJIJJJJIJJJJGGHFHIJFHIJ
@6212333/1
aaatatcgcaatagctcaaaagggaacaatttttatcgagttattgattt
+6212333/1
?;==BDBDFFHHHGIIIIIIIIEGEHHGGIIIIGHHEIHHDHGIAHEEII
@2771638/1
cggcttatcactatgatgttgatttggtaccagataccccgaaaaagttt
+2771638/1
@@CDBDDDHDHFHGGFHGFHHHJJJJJFHIJIJJJIJJJJJIJJJIIBGG
@4838132/1
gtgtaattgaagttcgtattatttcctcgaaatcaataatgcaatgtgtt
+4838132/1
??@=BDFFFFHDFHIIFGHIJJJJIJIJGHIJJIJJJJJJIJJJJJGHGH
@4838133/1
gtgtaattgaagttcgtattatttcctcgaaatcaataatgcaatgtgtt
+4838133/1
?@@ADDFFHGHGHJIJGIJJJJJJJGJIJHJJIJJJJJJJJJGGGHIIIJ
@4147992/1
gcacctttttgctgcccttgtgtgggaccagtctgttgtgtgggaccagt
+4147992/1
@C<DFFFFHGGGFIJJJGHIIIGIJIEHIIIGHIJIIIIIIIIGGHIIJD
@6898382/1
atctgctttgagcaaccagtaccagttgcttccactccggctactcttac
+6898382/1
@@@FDFFFHHHHDHIJJJJHFGFHGEHAF<EGGHIGICFGGHCFIIGGGH
@6898839/1
atctggcttcaatgtttgaatgatgattatataacgagtagatagcttta
+6898839/1
=1:BDDDFGHHHHIGHJJJIJJJJJJJJJJJJJIJIGGDGIGIJJJJJIJ
@6899843/1
atctgtcgatgttgccagaacgtaagatatcctaaactcacttttttccg
+6899843/1
BB<ADDDFHFHHFHHIEEFIIJGIIJJIJJIJJIJIJJJJJJJJJJJJJI
@2779366/1
cgggagtcttgctcggcatggaggccatttcttgagagtagagcaatttg
+2779366/1
BCCDDFFFHHHHHJJIIJJJJJJIIJJJJJJJJJGIIJIIJJJIJJJIJC
@6904110/1
atcttgctactaatattcgattcgataggtgctttgtctggttaacttta
+6904110/1
:B?D42ADHGGHHJGGIJJJJIIIIJIIIFFHIJIJFDBHE?FHIIIIIG
@6904692/1
atcttgtgagccgccattctcttggctagcttctttgacttgccagtgcc
+6904692/1
B@@DFFFFBHFDFIIBHIIJJJIIJIJHIGFICDHJG?FFDDCH<DBFFH
@1401922/1
caaaatcatgaccaaaaagtgaacagctatcgatacacagtcatagatcc
+1401922/1
@@@DDDDDHHFHDHIEDHFA3?CFHEHHABG@EDFFDFGG@FG@DF>F9F
@4151600/1
gcactactatgttaccttttggagaacaaaaagaaggcgaggttactatt
+4151600/1
@@C?DDFFHHHFHJJJJJJJJJJJJIJIJJJIJIJJGIJGII@FIGIIJH
@4151720/1
gcactatataaaaaattacattcagtatcgatagataatattgatgatta
+4151720/1
8?@FDEDFGFHHHIHIJDHIJIJJJIIHIFGIIIJCHIIGJIGIJIIJGI
@5528434/1
ttaatcagctacaacagtcaacatttcccacctttttcactcaaccatag
+5528434/1
CC@DFFFFHHHHHJJJJFHIJJJJJJIJJJIJJJJJJJJIJJJJIJJIII
@9758/1
aaaaaaatatcgcaatattagaaattttcaaatattcttcgcttttgact
+9758/1
@@@:4@DDFFFFFIIIIIIFGFIEGEGIFAGGIIIIIFGIIFBFDFFIFI
@4155640/1
gcagaatcagcactgaatcaaaaaattctccatcgttacaataagttatt
+4155640/1
@;?=DDDDHHDHF>GFHGIHGIIIIGIIIIIIIHIIIIIIIIIAA9BFHG
@706381/1
agatggcattcatgcagaaccgattaagaaaggggc
+706381/1
@@@DBDDBFDDHHGHIIIIG@EAGE@CEHIIAB???
@2787734/1
cggggcactatataaaaaattacattcagtatcgatagataatattgatg
+2787734/1
@@;1DDDDFFFFFIIIIIIIIIIIIIIIIIIIIIFIFGFIIIIIIIFIIF
@2787735/1
cggggcactatataaaaaattacattcagtatcgatagataatattgatg
+2787735/1
@B@DFFFFHHHHHIJIIJJJJJJJJJJJJIJJJJGIIJIIIIIGIIIIJG
@4162681/1
gcagcttgttgttgagatgtaggagctggttgttgagaactttgtgttac
+4162681/1
B@@DDFFFHHHHHJFHHIIIIJJHJJJJJGHIHIIHIGIJIJJEF@FGIJ
@7588163/1
caattctttaacagaagctgtctgctgcctatcctgaggcctacgctgtt
+7588163/1
B@BBDEFFHHHHHJJJJIJFHIJJJIJJJJJJJJJJJJJJJJJJIJJJGE
@5532348/1
ttacaagctatactttgcatagaattagtggtttttttctaaaatcaatt
+5532348/1
@@?B;DDBFHFHHIIGDH<F@HBBFFHHHB>FGCGHIGEHHIECGHECHI
@6225941/1
aaatgtcaaaatttgacataatttgtggacataaaggaaagaaaaaaaat
+6225941/1
BCCFFFFFHHHHHJIJJJJJJJJJJHJJJJIJJJJJIJJJJJJJJIJJJI
@6225942/1
aaatgtcaaaatttgacataatttgtggacataaaggaaagaaaaaaatg
+6225942/1
=1?=?BDDHHFHFJDIEIGICHHGJFFEHEHGIHHGIIGGGBDCHGIIIG
@6225948/1
aaatgtcaagagcataaagtatgtctagaacgattttacctttgcgcgaa
+6225948/1
@CCFFFFFHHHHHJJJJJJJJIJHIJJJJJJJJIJJJJJJJJJJJIJJJJ
@7588942/1
caattggcgcacattcagcaggttttttaacagtttgaaaaccttgataa
+7588942/1
@@@D?BDFGFAHFEHIGGEIIJ?EGHIJGIIJJHIJCGGIIJJII@HIHI
@7588943/1
caattggcgcacattcagcaggttttttaacagtttgaaaaccttgataa
+7588943/1
@@CFFDDFHGHHGJJGGHGHHJCGHIIIJHIJJEHGHGGGGIJJIJGIJI
@2089579/1
ccaaaccttgcaaattttcaatcatgaagcaagattttacctgaacaatt
+2089579/1
?<?DFFDDHDHFDFBHGDDEAHFHGIIHHHGDGFFGGGIEADC?DGHEFG
@2089580/1
ccaaaccttgcaaattttcaatcatgaagcaagattttacctgaacaatt
+2089580/1
@@<:ADDBD8<CFHBHGIGIGIGHIHGIHFDHGFGDHIIGEIGCGEDGFH
@2089581/1
ccaaaccttgcaaattttcaatcatgaagcaagattttacctgaacaatt
+2089581/1
CC@FFFFDHHHHHJIJJJGIJJJIJIJJJIJJJJJJJJJJJJJHJJJJJJ
@4180148/1
gccaaacacacatagtacctctccacaaaaagggaaataaacaaggatgt
+4180148/1
CCCFFFFFHHHHHJJFHIJJJJJJJJIHIJJIJJJJJJGGIIIIJGIIHD
@4180149/1
gccaaacacacatagtacctctccacaaaaagggaaataaacaaggatgt
+4180149/1
CCCFFFFFHHHHHJJHJJJJJJJJJJJJJJJJJJJJJJIJJJIJJJJJIF
@1407892/1
caaaattaaatcaatatggcgactgagaggcaaacaaatgttattttatc
+1407892/1
@@@FDBDFDHFDH@HGI>FGGGA@@<C<BFG8C??FHG@FFFGEHDCFID
@4849985/1
gttaaacgatattctacaggatttattattagagtgtcctcgtgaggaag
+4849985/1
???;DDDDAFHHHIFFHHIJGIIJJIIJIJJJJECFFGIJJJJJDGGIED
@4850396/1
gttaaagaaccacaaaatgtgacatataaaggtgaatatataactgacat
+4850396/1
CBBFFFEFHHHHGGIIJJIHGHIJJJJJJJJJFGIJJJJJJJJJJJJJJJ
@4185961/1
gccaactcttcgtcactcgcaaatgtagaaggcagattgttaccctccac
+4185961/1
@@@<DDDDHFHFFFHHHG?EF6GFCFEGII@D@BG?BFGGIIIIGIGIII
@4185962/1
gccaactcttcgtcactcgcaaatgtagaaggcagattgttaccctccac
+4185962/1
@@@DFFFFHGHHHJIIIJFGEGIJIGIJJGIIIGIJJJJJJJIIJJJJJJ
@4188462/1
gccaagttaaatggtactaatcattttctatctacccgtccgcccatttt
+4188462/1
CCCDFFEFDHHHHJBGIIHIJJGIJJJJJIJIJIJJJJJJJEGIJADHJJ
@2091197/1
ccaaacttttcggggtgcaatcttcttttccggaaaatgctcgaaaactc
+2091197/1
@C@ADDBDHHHFHDG8CBHIEIIIIIGIIIIIIIIIIHIIIIIIIIIIGI
@4189256/1
gccaatcagaccaacggaacgcccggagcgg
+4189256/1
@<@DDDDDFDD?FGGIDBEEAE:EAFADH@F
@6916990/1
atgaatgccatctgggcccggggctctgtgatttcttagtgtcaatagtg
+6916990/1
:114ADDFHHHHGIJJJJJIIDHIGIGIIGIIJJIJJJJGGIIHIJJIHJ
@1409930/1
caaaattcgttctacatatgaaacatg
+1409930/1
?@?7;3DD?2?FDIAAD<CCH@CH@:C
@1409931/1
caaaattcgttctacatatgaaacatgtcagttatatattcacctttata
+1409931/1
C@?DFFFFHHHHHIIIIIIIIIIIIIIIIIIIIIIIIIIIIIIIIIIIII
@1409932/1
caaaattcgttctacatatgaaacatgtcagttatatattcacctttata
+1409932/1
CC@FFFFFHHHHHIIIGHIJGGIIIIJJJIJGIJJJIJJJJJGIIGJIJJ
@4192234/1
gccacactgtagagaattcacttatgaatgtggcataggttctgtcaaaa
+4192234/1
CC@FFFFFHHHFHHIIJJJJIJJJJJJJJJFIIIJJJJJHIIJJIIJIJI
@4192909/1
gccacatcttgtgagccgccattctcttggctagcttctttgacttgcca
+4192909/1
@CC?DDDFHHHFHIIGHFGIEGIIGJEGEGDEHGIGC>@DH44BDD<AFB
@4192910/1
gccacatcttgtgagccgccattctcttggctagcttctttgacttgcca
+4192910/1
C@@DFFFFHHHFHIJJJGIJIJIIGIIJGJIIIIGGGGHIJIGJJJHII@
@4192911/1
gccacatcttgtgagccgccattctcttggctagcttctttgacttgcca
+4192911/1
C@CFFFFFGHHHGJJGIIJJGIGG9?EHGGHFGHIA>D>FF9DFFDFEHI
@7594192/1
caatttttatcgagttattgatttcgaggaataatacgaacttccat
+7594192/1
@@@FFFFFHHHGFICGHIGEHGHIIIJIJJIIJIIIIIIJJJJJJJJ
@21711/1
aaaaaaggaaaactaaaggatttctcaacttgtttccgtgagttgctgaa
+21711/1
@@@DFFFFHHFHHGGGIBHHGIGIJJJIGHIJHHBFDF??DG<??BDGFH
@23988/1
aaaaaagtttatttatcatacacaggtaaacagttgtacagtagaggata
+23988/1
@@@ADFFDHHHHHIIIIIIIIIIIGIDFIGHGIIIIHIGIIIIIIIEGCH
@23989/1
aaaaaagtttatttatcatacacaggtaaacagttgtacagtagaggata
+23989/1
CCCFFFFEHHHHHJJJJJJJJJJJHHEHHGIJIIJJGGIJJIHHIIIJJI
@4197031/1
gccagatcgataaaaaaatatcgcaatattagaaattttcaaatattctt
+4197031/1
CCCFFFFFHHHHHJJJJJJJIIJJJIJJJJJJJJIJJJIIIJJJIJJIGH
@4856200/1
gttaactttagtgggaaggtttaggtatttgtggtatctgtcgatgttgc
+4856200/1
@@@FFFFFHAF<CFGII@B<FHEHAFEEHGGHHGHGGGGCBFDHGIFGHE
@4856201/1
gttaactttagtgggaaggtttaggtatttgtggtatctgtcgatgttgc
+4856201/1
@BCDDFFFHFHFFIJIJIJCHGGIJECHIJIHGJFHJIIIHIJJJGIIIJ
@2096142/1
ccaaatcgagggcgccatccacgagccaatcttccgctaccgcgtgttcc
+2096142/1
CC@DFFFFGHHHGJIJJHIJJJIJIJJGIIJJJJJ@FFBEH@EB?>9AA@
@4204003/1
gccatattgatttaattttgacatgttagaatgccctattgaa
+4204003/1
1??DDD;B?FDF?:C@@@FHFHHEFH:AC:<ACCED<?CF@FF
@1416129/1
caaacacacatagtacctctccacaaa
+1416129/1
CCCFFFFFHHHHHIJJJJJJIJIIJIJ
@1416130/1
caaacacacatagtacctctccacaaaaagggaaataaacaaggatgtaa
+1416130/1
CC<DFFFFHHHHGFHIIJJJJJJJIIHJIJIJJIJJIIJJIJJIJJJGIG
@4206158/1
gccatgggtcacagtatacaacaagcagaaatgaatgctgccaagaatgc
+4206158/1
CC@FFFFFFFFHHJEGHJJIEIJJDGIJJJIIIIJIJJJIJJJJJJIJIJ
@5544102/1
ttagatttcgaggcaaattgattgatttgcccagcacaaacttggagaag
+5544102/1
CCC@FFFFHGHHFEBHIIHGHIJJJIJJIIJJJIJHIGIIIIIJIGHFEH
@30792/1
aaaaaatatcgcaatagctcaaaagggaacaatttttgtcgagttattga
+30792/1
@@@DDFFFHGFHGGBD@9CFDHGED@=CFH@BD>GI>FFEGGHBF88CHD
@30793/1
aaaaaatatcgcaatagctcaaaagggaacaatttttgtcgagttattga
+30793/1
CCCFFFFFHHHHHJJJJIJJIJJJJIIJJJJJJJJJJJHIJFHFGGJJIF
@4212341/1
gcccagatggcattcatgcagaaccgattaagaaaggggcagacaacttc
+4212341/1
CC@FFFFFHHHHHJJIJJJJJJJJJJJJJJJJJJJJJJIIJJJJJJJIII
@7602067/1
cacaaagttctcaacaaccagctcctacatctcaacaacaagctgcatgg
+7602067/1
B@;DFFFDHHHHHJJJJJJIJJJJJJIJJIJJJJIJJJJIJJJJIJJJJJ
@4861924/1
gttacataaatgtcaaaatttgacataatttgtggacataaaggaaagaa
+4861924/1
CCCFFFFFHHHHHJJJJIIJJIIJJJIJIJJJIIJJIIJJJJJJJJJJJJ
@724917/1
agccaatcagaccaacggaacgcccggagcggctg
+724917/1
@C@?DFFFHHHHHIIIIIIIIFIIIIGGIHIIHBE
@724918/1
agccaatcagaccaacggaacgcccggagcggctg
+724918/1
@CCFFFFFHHHHHIGHIIIGJJJJIIHEHGHGG6@
@7605915/1
cacaaattagtacaactcctccaaaccttgcaaattttcaatcatgaagc
+7605915/1
CCCFFFFFHHHGHJJJIJJJJJJJJJJJJJIJEFGIJJJJIJJIJJJJJI
@7605977/1
cacaaattatgtcaaattttgacatttatgtaacatgtgtgcttaagtgg
+7605977/1
@@<DFFDDFH<ADHIEBEHGIIEAHICHHH?EEDHDECC??FE@FGH<FD
@7605978/1
cacaaattatgtcaaattttgacatttatgtaacatgtgtgcttaagtgg
+7605978/1
@@@DABDDFFFDHIIEGIJIJGJDHHIGIJGHIJJGHHHFHIJJIGIIHJ
@4863136/1
gttaccccttctgttgggatgggggccgccccc
+4863136/1
@@BFFFFFHHGHHHIJIJGHIIJJJIGGBHGIJ
@4215518/1
gcccggagcggctgatatcaccaatcagg
+4215518/1
@@@DDDDDFFFF<@?3?9:??B:D9909D
@4216398/1
gccctattgaaaaccttgtagtggattcctaatatttttta
+4216398/1
@@@DDDDDFFFFD@DEGAE<?F;C3:AACE4C1?9?FHII=
@4216399/1
gccctattgaaaaccttgtagtggattcctaatattttttagtgaacctc
+4216399/1
CCCFFFFFHHHHHIJJJJIJJHHJHJJJJJJIJIJJJJJJJJJJIJJJJJ
@6925048/1
atgatataacgagtagatagctttagaggtaatacactattattaggcac
+6925048/1
??1?DDFEFHHBD<CE?FDHHGHIHGEHGAC?FEFEGGGGHIIGGBHGEI
@6925429/1
atgatatgtatttattatattgtgaaaagggagcatttatttgatgcaaa
+6925429/1
@C@?DFFFHGGGHJJJIJJJIJHJJIJJJJJJJJJJJJJIIJJIJJJJIH
@6928927/1
atgattttgaggtactcgagggcatgatgagcagccgagcccttggcttc
+6928927/1
@B?DDFFFHHHHAEGHIIJJIJJJJJJJIJIJIJJIIIGIJJJJJIJJJJ
@6930229/1
atgcaatgtgtttaaatttttgtcgagtcaaaagcgaagaatatttgaaa
+6930229/1
BCC7DDFFFHHHHJIGIJJJJIGIIJJGHIIJEEHGIGIGHIJJJJJJGH
@6930486/1
atgcacatctcttggagccagccaatgggattgcccatcactttgtcatc
+6930486/1
@B8DDFFFHHHHHJJIJJJJJJJIJIJJJJIJJJJJJIIJJJJJIJJIII
@31310/1
aaaaaatattaggaatccactacaaggttttcaatagggcattctaacat
+31310/1
@CCBDFDFHGHGHJIJJJJJJJJJJJJHIJJIJIJIIIIIIJIIIIIDEG
@733290/1
agcgtatcgaactacggccgaattttctgggtctg
+733290/1
?@<DADDD?FDBCAEAEFHIBC@DHI9<@?F9?FG
@734213/1
agcgttttgtggaactgtgaaactttgtgggactgctggttgcccaactt
+734213/1
@@@DDDFFGCDHCGGGG@FGGIJIJJGBFHJFIGIFEGIGIGGIIHIJJJ
@1423816/1
caaaccgggaaaagtattatgagaatatgaaatttaaaagaaaatttgaa
+1423816/1
CCCFFFFFHHHHHJCGIJJJJJJJJJJJJJIJJJJJJJJJJJJJJJJJJJ
@1424936/1
caaaccttgcaaattttcaatcatgaagcaagattttacctgaacaattt
+1424936/1
@C<BDFFFHHHHHIIIIIIIIIIIIIIIIIIIIIIIIIIIIIIIIIGIII
@7611820/1
cacaagcaatgtcaaagagaaggatagcaactaattttacaagctatact
+7611820/1
@@8ADFFFGHFFHHGDGIGIDHBG@HHGHIG>GGHIIIIHGGIIIIIIII
@7611821/1
cacaagcaatgtcaaagagaaggatagcaactaattttacaagctatact
+7611821/1
@@@DDDDDHHH?FHGHEEGC;FF;CHHGIGGEEEGGGGGIIIIEHIIIIC
@7611822/1
cacaagcaatgtcaaagagaaggatagcaactaattttacaagctatact
+7611822/1
@@@DFFFFHHHFHIJJJEHIIIJJGHIHEIIJIIJIJIIJGGGGIIIJJI
@7612192/1
cacaagctcaatacaatccccacattccaccccaatctagccactcttat
+7612192/1
@@;?DDFFHHHHHIIIIIIIIIIIIIIIIIIIIIIIIIIIIIIIIIIIII
@5552171/1
ttagtctgtatattttcttgtatcacttattgcgtctttgctttggtcac
+5552171/1
?=BDDEDFHHHGHJJJIJJIIIJIJJJJJJJJIJIIJJJIIGIHIGHGIF
@5552366/1
ttagtggtttttttctaaaatcaatttacatattatttttgacttgaata
+5552366/1
@@<DDDEBFHHHHIGGEHIHJGIHIIJJJIIJJJJJJJIJJJJJJJIJIJ
@6932350/1
atgccatctgggcccggggctctgtgatttcttagtgtcaatagtgctgc
+6932350/1
?1=DDFFFHHHHGJJIJJIIIIIGBGFIIJGIJIIGHIIIIIJJHIJIJJ
@7620415/1
cacacacgcatttttaaatttaaaaatttattcaagtcaaaaataatatg
+7620415/1
?:?4ADDDFFFFFIIIIFHFEFIIIFIIIIIIFIFG@FFGIFEFIFIIFI
@7620416/1
cacacacgcatttttaaatttaaaaatttattcaagtcaaaaataatatg
+7620416/1
@@@=BDDDFHFDFIIIIGGBGHGIIIEHGIIGIGGG9?FGGGGGGCFGGC
@1432736/1
caaacttttcggggtgcaatcttcttttccggaaaatgctcgaaaactca
+1432736/1
@@?DDDDDFHHHFG<?EFHIIIIIIIIIIIIIIIIIIIIIIIIICHGGII
@7621164/1
cacacatagtacctctccacaaaaagggaaataaacaaggatgtaagaac
+7621164/1
@@@@DFFFGADAAEGIIIIIIIIIIIIIIIIIIIIIFDHIIIIBGEHIGI
@7621653/1
cacacatgttacataaatgtcaaaatttgacataatttgtggacataaag
+7621653/1
CCCFFDDDHFFFHIGEH>IFHHIJIIGHGIGIJIHIIDHGHEIEGIG@FH
@4222647/1
gccgagcaagactcccgtcagcgtcctccaggagttgctgagcagtcgcg
+4222647/1
@@@DDDFDHHHHHIIJECDEGGEIJJCHIGIJGGFHGIIJGIIIIHJIJ;
@4222648/1
gccgagcaagactcccgtcagcgtcctccaggagttgctgagccgtcgcg
+4222648/1
@CCFFFFFHHFHHJJJJEHIJJJHIIJJJJJIBHGEHIJJAHHIJGGGHH
@5554951/1
ttataatcatcaatattatctatcgatactgaatgtaattttttatatag
+5554951/1
CCCFFFFFHHHGHJJJJJJJJJIJJJJJJJJHIIJFHFIIJJJJIJJJJG
@740878/1
aggaaagaaaaaaatgtcaaaattttgcaaattatgtggcattttgacat
+740878/1
B@<DFFFFHGGHHIIJHIIIJIJJJIJIJJJIJJIJGIGIIJJJJJJJII
@4871298/1
gttatattacttttatgaatcgtgataa
+4871298/1
?@?DDDDEDFDFHI<CEDHCAFHE@A@F
@6245562/1
aaatttaaaagaaaatttgaaaagtatcatgagttttgtgattctccgaa
+6245562/1
@@@BDDEFGHBHHIJJJJJJJJJJFEGHGIJDHHEHHGEHGCIJIIJIHE
@1435096/1
caaagaagctagccaagagaatggcggctcacaagatgtgg
+1435096/1
@@CFFDDEHFHHBGHGEFEFHIFGHG@0080??D@@<4==9
@7624345/1
cacacgcatttttaaatttaaaaatttattcaagtcaaaaataatatgta
+7624345/1
CCCFFFFFHHHHHJJJJJJIJJJJJJJJJJIIIJIIJJIJJJJJJJJJHJ
@6935840/1
atgctgcaacctctactacagtacgcaagaataagattatggaaggaata
+6935840/1
@@<;DD?BDBFDDIADFAABFHE@GIGBFCGGH@HADDDEDB?DHHAGBD
@7626727/1
cacacttttacttcagctacttgaaccgtacgtcaaatgtcgcaaattat
+7626727/1
@C<DDFFFDHHHGGGBHHIIIGGEHHGGHHHGHHIIIIIHGGHIE?FGGG
@7626728/1
cacacttttacttcagctacttgaaccgtacgtcaaatgtcgcaaattat
+7626728/1
BCC:DDFFHHHHHJJJJJJJJJJJJIJJGHHJIJJJJJJIIJJIIJJJJJ
@7626730/1
cacacttttacttcggctacttgaaccgtacgtcaaatgtcgcaaattat
+7626730/1
B@;DDFFFHGHHHJIFIIJJIJJIJJGBHIFIGGHGIJIBGHGBGHIIII
@6249548/1
aaatttctcaagggcacacggcaacaaaaagtgataatggatacaaattt
+6249548/1
@@<DAEFDFHGDHIJJIJIGEEGGGIJBFCH:?FFIGD@HHCEEGEHAGA
@6249857/1
aaatttgcaaggtttggaggagttgtactaatttgtgtaattgaagttcg
+6249857/1
@CCFFFFFHFHHBGHHIJIJGIHHJHIIIJJJJJJIIIJJHIJEHIHGIC
@743803/1
aggaatattacaataagccgaataaaaatgcaaaaaactataaattttta
+743803/1
@C@DFFFFHHHHHJJJJJJJJIJJJJJJJIJJJJJJJJJJJJIJJJJJJJ
@3472769/1
ctggctccaagagatgtgcatgtcccgcagatggccaccaccattctatg
+3472769/1
?=?1BDDDFHHAAF4AEFHGGIEEIIEHGGGEHBBGIIG;FGGGIIIIIH
@4882499/1
gttcaagtagctgaagtaaaagtgtgctccattggtttatcctctactgt
+4882499/1
@@CFFFFDHHHHHIJJGEJIIJBHIGJIIJJJJJJIJJJJJJJJJJIIJI
@1440769/1
caaagagaagaaaggccgatagaatgaagtgaaagtcgaacgttcttctg
+1440769/1
CCCFFFFFHGHHHIJGJJJJIJJJJJIJJFGIIJJGGIJJJJFGGECGII
@7635090/1
cacaggtaaacagttgtacagtagaggataaaccaatggagcacactttt
+7635090/1
?@@DD==BA?ACFAF<<C<BBAEB>FC;FEH@B;?89E9CFGEGIFEGDF
@6251941/1
aaattttgcaaattatgtggcattttgacatttatgtgacataatttgcg
+6251941/1
BCCDFFFFGHHHHJJJIGHIJJJJJJJIJJJJJJIJIIIHGJIIJJJIJJ
@4885914/1
gttcactaaaaaatattaggaatccactacaaggttttcaatagggcatt
+4885914/1
BCCFDFFFHHHHHIIJJICHIJJJJGIIJJJJJJDHIJJIJJJJJJJJJI
@7643495/1
cacatctcggatcttgctactaatattcgattcgataggtgctttgtctg
+7643495/1
@<@FDDFDHF@FHIIIGIGFCHGHIGHIGIGGGGGIIIICDGGHIEFHGH
@7643496/1
cacatctcggatcttgctactaatattcgattcgataggtgctttgtctg
+7643496/1
@@@DDDDDD;FHHIG4C<BF@HHC@@BHACCHHD<:D8;1:90?BBHI9B
@7643497/1
cacatctcggatcttgctactaatattcgattcgataggtgctttgtctg
+7643497/1
@CCFFFFFFDHHDIIG@HGIHICHGHIGEGIIIIIIIGIHGIIIIHGEHE
@7643838/1
cacatcttgtgagccgccattctcttggctagcttctttgacttgccagt
+7643838/1
@@@DDFFFFFFHGJJHGIEGGI<FFHGIJJJBHGIGEHJEFGEI@?DBD3
@7643989/1
cacatgacaagcgatggtgaactgcctttcgtgtggtagtccctcttcgt
+7643989/1
@@<;DBBEHHHHGGEGHFGIIGIEGIEGGGCED?DGGDH?BFHGGEBFG?
@748436/1
aggacttcaactttgttcagttcttgcaggagatcgctagcgaacaatcc
+748436/1
@CC?DFFFHHHHHIIGIIIGBFIIJGDGGCHEF?FEHGGBHIIIDEIIAB
@2119932/1
ccaacgttcttttataaaataatgatgacattaacatgccctttacctga
+2119932/1
@C@DDDADHDHHHBDGIIIIHIGHGEHIIIIIIIAHHGIGIHIIGIIGDG
@7645615/1
cacattcagcaggttttttaacagtttgaaaaccttgataaatggaacga
+7645615/1
CCCFFFFFHDFHHAEFHJJIIIICFCFHGFCEIJJJIHGHEGHIIIEG>G
@7645630/1
cacattcataagtgaattctctacagtgtggcggacc
+7645630/1
::1=4=DDHHHHFHHIIIIIIIHIIIHIIIIIII:6@
@2121043/1
ccaactcttcgtcactcgcaaatgtagaaggcagatt
+2121043/1
@@@:=BDDHF??D?FEG@FEGGBGFHAE?933:;BGF
@3482837/1
ctgggcagctcggctgagaatcggtattcgggactgaaagacacta
+3482837/1
BC@DFFFFGHGGHJJJIJJIJJJJFHIJIIGGEHHGIJJIJHIJJG
@6256071/1
aacaaactccaccacaggaacctcaagcttggggtaaaccgcaagtttca
+6256071/1
CCCFFFFFHGHHHJJJJBHIJJJJJJJJJJJJJJ?@HGIJIIGIGHGDGI
@3484855/1
ctgggcttttcctgcttttttagcagctttaccattcgtcttatcgatgc
+3484855/1
@@;DDDDDHHDHDA>>@GIIIBEHGIEHGIIHICHIGGA=?D0BB=?FBF
@3484856/1
ctgggcttttcctgcttttttagcagctttaccattcgtcttatcgatgc
+3484856/1
@CCDD?EFFHGHHBGGIGGIIIDHIGGGGHGGHGIIIIFGGHGIIIIIGG
@750905/1
aggagttgtactaatttgtgtgattgaagttcgtattatttcctcgaaat
+750905/1
BCCDFDEFFHHHHJJJJJHHFHIJJJIJJIJIJJJIIIJJJJJIJJHIII
@4238764/1
gcctcttaaatttaactgaaatacagaatacaccccttaatcagctacaa
+4238764/1
@@@DDEDDHHHGHGGFAHIIIFHGHHBFHCHJIEHGIDGIIJIEIJIIGI
@4891665/1
gttcattttaaatgaaaaacgtatgttgtttacttcatttgaatctatgg
+4891665/1
@BCDFFFFHHHHHJJJJIJJIGHJJGJIIJJJJJJIIJJJJJJJJJIJJH
@68548/1
aaaaagagtcattgccaagagtatgaagaaacagaagaaaggaagaagtg
+68548/1
@@@DFFFFDFHGHIIIEGIFHHHIIIIJJEEGGGGHIJIFG9BGHIJIFH
@7651106/1
caccaagagaagaaagctatacagtagtcaaatttgtatccattatcact
+7651106/1
CC@FFFFFHHHDFIJIIIJGIIJIBHGIIGIJIGIEEHHIIIJIIJJJIJ
@4895871/1
gttccgttggtctgattggcttgttc
+4895871/1
@=?DDDBDFHHHHGIIIIGIGHB3C4
@4243683/1
gcctttcgtgtggtagtccctcttcgtgtt
+4243683/1
@@?DDFDDHH=DFFGFAFEGDCEHEHHGHG
@1460894/1
caaagtgcaacttagttattagatttgatttgccaaacacattttatagt
+1460894/1
@CCFFFFFHHHGHJJBGGHIJJJJJJJJJJJJJJJJJJJJJJJJJGJJJG
@2132101/1
ccaaggaactccagtttttgatatgatagcgtcgttc
+2132101/1
?@<=DD8BDDFHDGACGHI>;@F@H<FBCFG@FG6@?
@1463310/1
caaagtttcacagttccacaaaacgctgaaaaattccgtcggcaagaagt
+1463310/1
?@1BDADDHHHHFAFGHHIIIIIIIIGIGGIIIIIIIIBGEGHGBHHHIG
@1463311/1
caaagtttcacagttccacaaaacgctgaaaaattccgtcggcaagaagt
+1463311/1
@1?BDADEDHHDHHIIIJIIIJJEEHGGGGH<DDGHFD@DFHGJIG@HGF
@1463312/1
caaagtttcacagttccacaaaacgctgaaaaattccgtcggcaagaagt
+1463312/1
BCC;DADFFHHHHJJJJJJJGIIIJJJGJJJJJIGJIGGIEEGHIJGJJC
@2133324/1
ccaagggctcggctgctcatcatgccctcgag
+2133324/1
?@71DADAFHDDFG>?BCFCH>GGCFGFED6@
@7652382/1
caccaatcaggtggtgacatcgttcgatgacaaagtgatgggcaatccca
+7652382/1
@7?DDDDDDH?D?<12CG>@FEHIGEGIIC@BFCC1?DBBD??FFHH@FA
@7652383/1
caccaatcaggtggtgacatcgttcgatgacaaagtgatgggcaatccca
+7652383/1
@@@DBDFFHFH?DGFHIIJGHFEFHGEFHJIIJGI:DEIHHJIFHHJJJJ
@5577777/1
ttcaactttgttcagttcttgcaggagatcgccagcgaacaatccttcga
+5577777/1
@@@DFFFDFBH;DGGEGGJIDGFHFHGHIGGIGIIJJJIJJJIIDGIJIG
@5578952/1
ttcaagtcaaaaataatatgtaaattgattttagaaaaaaaccactaatt
+5578952/1
@@<DDFDFBHHHHJJJIJIJHJIJJJIJJJJJDIJJIJIJIJJIJIGFHI
@6266871/1
aacaatctgccttctacatttgcgagtgacgaagagttggccactaaact
+6266871/1
BC;DDFFFHHHHHIIJJJJJJJJJIIGHJHJIJGIIGIIIJJIJJIJIJJ
@6955140/1
atgtctcgaaagacttcgactttttactatttttgtatgcacaaaattcg
+6955140/1
?=@DDEFDHHHDDGGGI@CEFHIJJBGHGIIIJIIGGHJJJJIIGGHGIE
@759021/1
aggggagaaaagtcacgagaatttgaaaagcgagcttcatgatctcctga
+759021/1
@@@DFDADHHDHFGHGHGIJIHJJJJJIIJJIGHJIGHGGHJJB@FHFH>
@1464571/1
caaataaatgctcccttttcacaatataataaatacatatcatatcatcg
+1464571/1
@@@DDFFFHGHHHJEHHIIGIHJDHHGH<CEDHGIJJIJEIGIIIGGIEA
@79943/1
aaaaatatcgcaatagctcaaaagggaacaatttttatcgagttattgat
+79943/1
@CC1DDEFHHHHHIIJJIJJIJJIJJJJJJGIJJJJJJJIIJGHIJJIGJ
@80455/1
aaaaatattaggaatccactacaaggttttcaatagggcattctaacatg
+80455/1
@@<ADDADFHHAFGGGEIHIGIIIIIFHIIIFGHIIIIFGIGIIIGIGGH
@1468016/1
caaatacgaactggtccaaatcgagggcgccatccacgagccaatcttcc
+1468016/1
7?@?BDDD7D6BDG2:CBHHDEGGDEEGG6FAHIGGDGHIIGHGIE>>77
@1468852/1
caaatacttccacagtaactctaactctccttccatcagccaatttttct
+1468852/1
@@CFFFFFHHHGHJFIGHIAIHIECDFEFGCHIJJGGIGIIJ>FGIIIIJ
@5580751/1
ttcaatgtttgaatgatgattatataacgagtagatagctttagaggtaa
+5580751/1
@CCFFFFDFHHHHJIEGGHGIGIIJJJJJJIHIIJIJJIJIJIJJIJDFG
@5580752/1
ttcaatgtttgaatgatgattatataacgagtagatagctttagaggtaa
+5580752/1
CCCFFFFFHHHHHJJJIJJJJJJJJJJJIIIFGIIJJJJIJJIJJJJGHI
@3506470/1
ctggtggccaccggaaccggaagatcgaagaaagacgccaaacattcggc
+3506470/1
?@@:ADDDFADFHGIIIGEFDFDHCEHGHIII;DG3@GGG@=CHCE>C?B
@6957483/1
atgtgtgtttggctagattctgtttgacattcgaaaagtaaacgtcagtt
+6957483/1
BCCDFEFDHHHHHJJJIJJJJJJJJJJJJJIJJJJJJIGHIJJJHIJJIJ
@6272884/1
aacagaatctagccaaacacacatagtacctctccacaaaaagggaaata
+6272884/1
CCCFFFFFHHHHHJIJJJJJJJJJJJHIJJJIJJJJJJIJJIJIJJJIII
@6273268/1
aacagactggtcccccacaacagactggtcccacacaacagactggtccc
+6273268/1
BCCFDFFFHHDHFHJJJJJIJIFGHIIGGGHIIJJIHGIJ?DEFHIDHIJ
@5584966/1
ttcacctttatatgtcacattttgtggttctttaacgaaatgtcaagagc
+5584966/1
CCCFFFFFHGHHHJIJEIJJJJJJJJJJJJJJJJJIIJJJIIIJJJJGJI
@2140148/1
ccaatatcaaactacaggcagtgttaacgattatacgaaagatctagaaa
+2140148/1
CCCFFFFFHHHHHJIJIIIJJGHGHJJJJIIJIJJJJJJJIIIJJJIJJJ
@5587189/1
ttcactttttggtcatgattttgaggtactcgagggcatgatgagcagcc
+5587189/1
CCCFFFFFHHGHFHHGGDJHIIIGDGCGIIJJGIJIIJJIJIIIJJIJJI
@762595/1
aggtaagccacttaagcacacatgttacataaatgtcaaaatttgacata
+762595/1
B@@ADDFFHHFHFIJIJIFHIJIIJIJJJIIJJJIEGIGIIJJIIGJJJI
@3514158/1
ctggtttctctatagttttgtcatacgtttttgaggcagcaaatttctca
+3514158/1
B@CFDDFFFHHHHIJGHIJIGIJJJJJHJJJJJIIJJJJIJJJJJJIJII
@2142367/1
ccaatcgccaccaatgcctggtgcagctatccactttgccagtggccgtc
+2142367/1
@CCDFFDFHHHHGIHHIIGIG9EEGIJJJJJJIJIJIIIJJJIFHHIJFH
@7659149/1
caccaattgtttctaacctctctaaattaataccatcgttggcatttgac
+7659149/1
@@@FFDDFHHHHHIIBHIIGIIGGBHGFHGHHIIIGI?FCGGIIBHIIIG
@7659150/1
caccaattgtttctaacctctctaaattaataccatcgttggcatttgac
+7659150/1
@@CFF?DDD?FHFHGBDEHGIHIHGCHGIHEBHE>EGGIAEHCBDFC>9D
@7660188/1
caccaccattctatgaaatggaacacgaagagggactaccacacgaaagg
+7660188/1
C@CFFFFFHGHHHJJJJJIIJJJJJJJJIJJJJIJJIFIJJJJJJJIJJI
@6284355/1
aacatttcccacctttttcactcaaccatagctttctcagcgtgtttaat
+6284355/1
@@<BDFDFHHHGHIIICIHIGIIGGEIIIIEIIFIIEG<FGIIB8BGDBF
@5590837/1
ttcagcctcaacctattccacaagacccccagccccaacaaggaggtaaa
+5590837/1
@C@FFFFFHHHHHJJIJJIIJJGIJGIJIJJIJGGIJCHIIGHGIICCFH
@766042/1
aggttcactaaaaaatattaggaatccactacaaggttttcaatagggca
+766042/1
CC@FFFFFHHHHHJJJJJJJJJIJJJJJJIJJJIJJFHJJJJJJIJJJJI
@3516191/1
ctggttttttcaaatttgttcagcaactcacggaaacaagttgagaaatc
+3516191/1
@@<D=DDFHHDFFIEIIBCGHHIIIIIIIIIIIFIIIIIIIIIIIIIIGI
@4908744/1
gttctggcaacatcgacagataccacaaatacctaaaccttcccactaaa
+4908744/1
?=?DBDFDHDDHHGIFHIJIIHGFHGGAHGIIIIHGEGBGHHIGHGIGHF
@1476374/1
caaatcaatcaatttgcctcgaaatctaaggttatattacttttatgaat
+1476374/1
CCCDFFFFHHHHHJJIJJJJJGHIIIJJJIJFGIIHIGIGGIIIJIGE@G
@4256230/1
gcgattggtcaatgttttttcttcgatgtccacgtaggttacctcgaagg
+4256230/1
@<@FDDDDDDFHFDEHIJGIEIJGHIJGFHD@FCFBFB??B<FBBB@DH<
@5594713/1
ttcagttcttgcaggagatcgccagcgaacaatccttcgaggtaacctac
+5594713/1
@?@DDBDFHHHGHIIIIHGHIIJJIJJJIJJJGGIIHIJEGGH>FGIJIJ
@5595367/1
ttcataaacaactcttaactgcttcatgtacttgccgaaaacttccaaat
+5595367/1
BB1DDFFFHHHHHJJJJIJJJJIJJJJJIJJJJJJJJGJIJJJJJJJCHI
@92353/1
aaaaatttaaacacattgcattattgatttcgaggaaataatacgaactt
+92353/1
@8=DDDDFHGHDFIIIJIIJFIJIJJJIJJIIIIGGIIJJIDGGGJGGIC
@92354/1
aaaaatttaaacacattgcattattgatttcgaggaaataatacgaactt
+92354/1
@CCFFDDFHGHHHJICIGHEHIGJIIIJFHIIHHJJJIJJIJJIIJGHHG
@92355/1
aaaaatttaaacacattgcattattgatttcgaggaaataatacgaactt
+92355/1
CC@FFFFFGGHBHIIIIIJIGIJJHIGJGIJJGIGIIGJIIIIIIHIGEF
@92356/1
aaaaatttaaacacattgcattattgatttcgaggaaataatacgaactt
+92356/1
CC@FFFFFHHHHHIJJJGJIIJJJIJJJIIJCHGFEHIIIGIGGCFHEEF
@1478050/1
caaatcgagggcgccatccacgagccaatcttccgctaccg
+1478050/1
@@1=1BBDDFDAFBGB=GGIIGG@@FCHEHGICF>AAHEG@
@4909276/1
gttctgtcaaaactgttgcgactagcacaacaaaaaagatggcgaaacaa
+4909276/1
@BBFFFFFHHHHHIJHGIIIIJIJIJIIJJJJIJJJJEGGGJJJJJJJJH
@7665847/1
caccatcgcttgtcatgtgttgaaattccgcgaaattggcactggcaagt
+7665847/1
CCCDFFFFHDHHHIIIGIIIJJIJIIGHIJJIJJJJJIIIJJJIJJJJJH
@4909396/1
gttctgtgaagttttctgtcaagtgaccctattcccgcgactt
+4909396/1
@@@DDBA?<DB?DHGBH?CFHHIFGGGHHIIIGGIIEF?@@??
@94737/1
aaaaatttatagttttttgcatttttattcggcttattgtaat
+94737/1
@<8ADFFFHFHHHIJJIJIJGIJIJJJJJJJJIIJJJIIGIII
@7666997/1
caccattctatgaaatggaacacgaagagggactaccacacgaaaggcag
+7666997/1
@<<DFDDEHHHHDHIGHIIJIJIJJGGIJJBHIGIJJGJJJJIAHHBGII
@4258732/1
gcgccatccacgagccaatcttccgctaccgcg
+4258732/1
@@@DFFFDFHHHFEGGIGGHGIBBDAC@DHBG<
@6295923/1
aacgaattttgtgcatacaaaaatagtaaaaagtcaaagtctttcgagac
+6295923/1
CCCFFFFFHHHFHIJIJICHJJJJJIHIIHIJIFHIIJIFGEIIIJFJJJ
@6295924/1
aacgaattttgtgcatacaaaaatagtaaaaagtcgaagtctttcgagac
+6295924/1
@@@BDDDDFF?<<CFBEHGIEHIBHG<CHIGHG1:?CG@HGHBBG@;??F
@6295925/1
aacgaattttgtgcatacaaaaatagtaaaaagtcgaagtctttcgagac
+6295925/1
@@@DDDDFHFHHF>EFHGIGHIIIIICEHEGHGGIGGB=GEBGBGH=@FH
@4914094/1
gttcttttatgagtctaataaaggtcaaaaaccccaaagaattatctttt
+4914094/1
=:==BDDD4AADBABD@FBDGG@F<CFHIIIGIIIB@GADHBHIFHGIII
@4916386/1
gttgaaattccgcgaaattggcactggcaagtcaaagaagctagcca
+4916386/1
BB1ADDFFHGGHGJJIJIIJIJJJJJIJJIJHHIIJGIJIIIIJBHI
@6299444/1
aacgcccggagcggctgatatcaccaa
+6299444/1
@;?DDDDDDDFDFII8G8:BDGFEFEF
@4918251/1
gttgaagctgagagtctcttcgtcactcgcaaatgtagaaggcagattgt
+4918251/1
CCCFFFFFHHHHHJFHIJJJJIJJJJJJIIIIJJIIJJJJHCHIJJJJJH
@777049/1
agtcacgagaatttgaaaagcgagcttcatgatcccctgaagaatatatc
+777049/1
@C@FFFDDHHFHHIDIIGIEIIJIJIJJJJIJIIIGJIJIIIHCHJJIII
@7669961/1
caccccttaatcagctacaacagtcaacatttcccacctttttcactcaa
+7669961/1
@@@DFFDAHDAFHHICHIGIIIICEHHGGIGGGEEFCGHIGIBEHIJJJG
@2151922/1
ccacaacagactggtcccacacaacagactggtcccacacaacagactgg
+2151922/1
@@@DDDDDCFHDCH4EGHHIIIIIII?FHIIIGIIIIIIIGHIIFHIIIG
@2153049/1
ccacaagcaatgtcaaagagaaggatagcaactaattttacaagctatac
+2153049/1
?@;BDD;ADFF?DFFIIDF9CFGI>GHFEB<C;FGFIIIIFEFIDFFEF@
@5599867/1
ttcatgcagaaccgattaagaaaggggcagacaacttcatgtacaaatac
+5599867/1
B=??DFFFHHHHHJIJJJJJIIJJJJJJIJIJJJJJJIIJJJIIJJGIIJ
@4925418/1
gttgagtgaaaaaggtgggaaatgttgactgttgtagctgattaaggggt
+4925418/1
?B=DDDBDBHHHGJG<EGIFJJJJIJJJIJJIJJHIJJJJGIJJJJJJJ0
@2155729/1
ccacacaacagactggtcccacacaacagactggtcccacacaagggcag
+2155729/1
CCCFFFFFHHADHHHIGIIIIJJIIJIICFFGIJ?DFHJJIJJIF=EEH@
@4266001/1
gcggcatcactcccaaatacgaactggtccaaatcgagggcgccatccac
+4266001/1
B@@ADDFFHHGGHJIIJJIIHGIJIJIFFHIGGGHGCHIIIEEHIHIFHH
@4267553/1
gcgggacatgcacatctcttggagccagccaatgggattgcccatcactt
+4267553/1
<@@DD<ADHFHHDB@EHEIIGFIIFIICHIGHIHGIBHIIIIIIGGHHIG
@4267554/1
gcgggacatgcacatctcttggagccagccaatgggattgcccatcactt
+4267554/1
@@@<ADDBFA:AFB@FHIG@BCHIDIIG<GGDHEGBGHCB<?DGIEFGEG
@4267555/1
gcgggacatgcacatctcttggagccagccaatgggattgcccatcactt
+4267555/1
@@@F=DDFHHHDDHGIGGGHHIGIIJJIIIIIHIJIFIJIJJGIJJJJJJ
@1489057/1
caaattatgtggcattttgacatttatgtgacataatttgcgacatttga
+1489057/1
CCCFFFFDHBFHDFH@FICDHIGHCGIICCHHIGGBHIGGGHFFHIGFBG
@5609168/1
ttccactccggctactcttactctataatcgaatctattgttat
+5609168/1
11::BDDDDFFF:EGE9CEBHDFIAEAFFED>CDDD<@DB:B<B
@2164498/1
ccaccattctatgaaatggaacacgaagagggactaccacacgaaaggca
+2164498/1
@@@DDDDFAFFHHIGIHAHGHGFHB@EHACGEGGGIHGIIIIIIIG@FIE
@2873686/1
ctaaacgttaaattttaaaagcctcttaaacttaactgaaatatagaata
+2873686/1
@@@ADDFDHHGHHJJJIJJIIIGIJIIJFHGHIJGIIIIJJJIIJJJJDG
@2873687/1
ctaaacgttaaattttaaaagcctcttaaatttaaccgaaatatagaata
+2873687/1
CCCFFFFFHHHHGJJJIJJIIIIEHIJJJIEIIIJJJJJIJJJJJJIJJI
@4932776/1
gttgctctagataaatcgtaatctttcaagggggataaatcaaccgaatt
+4932776/1
@@@ADEDBFFHFHIJGHGFHIIIIJJIIJJJJJJFGIJJJJJJJJJGICH
@6313816/1
aagaaaacgagctgactgagaatcttaagaaagaatttcatgcagcctgt
+6313816/1
@C@FDEFDFHHHHGJJIIJGCIIJJIJGGGHIEFFGIIIGIFEGHEGGBH
@112237/1
aaaaccttgtagtggattcctaatattttttagtgaacctctctaacgtc
+112237/1
CCCFFFFFHHHHHIJEHIIIIJJJIJJJJJJIIGHJJJJIIIIJJJJJJJ
@5619068/1
ttcccttggtgggggctgaatcggtccggccgagtgcatcatggtcatgt
+5619068/1
CCCFFFFFGFFHHJJJIGIIGIJJCGGIIJJJIF?EHFFFFFFFACCECE
@2876174/1
ctaaagctatctactcgttatataatcatcattcaaacattgaagcc
+2876174/1
CC@DDFDFDHFFGIBH?@B<CABEECGCBHHIIIIIIGHII<CGGII
@2168984/1
ccacctttttcactcaaccatagctttctcagcgtgtttaatttcgttcc
+2168984/1
CCCFFFFFHHFFHIJJJIIIGGGIJJJIIIIDHIDFGIG@@BBG9BF@B@
@2878507/1
ctaaagttaaccagacaaagcacctatcgaatcgaatattagtagca
+2878507/1
CC@FFFDEHHHHHJJJJJJJJJJJJIJJJJJJJJIIIJJIIJIIIJJ
@1495092/1
caaatttctcaagggcacacggcaacaaaaagtgataatggataca
+1495092/1
@8=DD;====CF<:2:AEG@G@:@18CFGIB?G<<9BG9DF??F<F
@1495316/1
caaatttgaaaaaaccagagacgattttgtcgaagatctctgtgaga
+1495316/1
B@@FDFFFHHHHHJJJJJJJIIJEGGIIIGHHIJJGGGIIIGGHJII
@1495809/1
caaatttgtatccattatcactttttgttgccgtgtgcccttgagaaatt
+1495809/1
CCCFFFFFHHHHHJJJJJJJJJJJJJJJJJJJJJIGIIJJEIEHIIIJGJ
@2174396/1
ccactacaaggttttcaatagggcattctaacatgtcaaaattaaatcaa
+2174396/1
@@;DDFFFHDFFHEIIGFHGBCAFFHHIIIGHGIGDFHHIIGGIIGIEEH
@115804/1
aaaactgttgcgactagcacaacaaaaaagatggcgaaacaattagcagc
+115804/1
@@?;DDDDFD4C:FEFIBBFGIIIFIFIIICDGIIIDFIIEIIIIFIIFE
@5623409/1
ttcctaatattttttagtgaacctctctaacgtctttatagaatgtcaat
+5623409/1
@@@DDFFFHHHHHJJIJGHGEHGIIJIJEGHJGHIJIGIJIEHHGDFIJI
@4273849/1
gcgtaaagtgaccaaagcaaagacgcaataagtgatacaagaaaatatac
+4273849/1
:?;44ADFFHHHHJJJIJJJJJIIJJJJJIJJGGIIJJJIIJIJJJIJJJ
@792053/1
ataaaaatttatagttttttgcatttttattcggcttattgtaatattcc
+792053/1
@C@FFFFFHHHHHIHHIIIJJIIIJJJJJIJJJJJJIJJIIIJIJJIIJI
@3538500/1
ctgtggttgaccccaagcttgaggttgttgttgtggaggagcagcttgct
+3538500/1
=?<BAAADF?FHHIIIIBBHCFGG9CFEGAFHEBDE9DD1??BFHA9CA@
@1497495/1
caacaaaaagtgataatggatacaaatttgactactgtatagctttcttc
+1497495/1
CCCFFFFFHHCFHIJJJJJJJJJJJJJJJJJJJJJJJIIJJJJJJJJJJJ
@793480/1
ataaaacttttatcgtaagttaaggccaatagttctttccttttaatagg
+793480/1
B1:BDFFFHHHHHJJHIJJJJJJJJJJIIJIJIJJJJJJJJJJJJJIJIH
@794932/1
ataaaatacggcaaagagaagaaaggccgatagaatgaagtgaaagtcga
+794932/1
BB<DDFFFHHHHHJIJJIIJJJIJJIJJJJJIJJJJIJJJGHIJJJFGHI
@6324535/1
aagaacgttcgactttcacttcattctatcggcctttcttctctttgccg
+6324535/1
C@CFFFFFHHHFHHIIIHICHGCHIIJJJIGIJJJJIJIJIJJIJJGGCH
@3541751/1
ctgttacttttgtttccaaagctgctaagttctcttgttttttccgtagc
+3541751/1
@@@DFFAEHHDFABFEGHIJIIHCAHGFG<EFIGICEBFEAGGEHFBDHB
@2182960/1
ccagaacgtaagatatcctaaactcacttttttccgaaaaaatatcgcaa
+2182960/1
CCCFFFFFFHHHHJJGJJJJGIIJJJJJJIJJJGIIIIJJJHJFIFIGIE
@2182961/1
ccagaacgtaagatatcctaaactcactttttttccgaaaaaatatcgca
+2182961/1
@@@ABFDDAFDFHJGIGHGIIJFGIJJJJJJGGGIIJIGIJJGGEHGHIG
@1500147/1
caacaaatggatgatatattagaattagaatattttaacgagtatgataa
+1500147/1
CCCFFFFFHHHHHIJJJJJJIIJIJJJJJIJJJJJJJJIIJJGHIJJJJJ
@6993809/1
attacaggaaatggataattataggattggatctatgactgtgtatcgat
+6993809/1
:?1=BDFFHHGHHJJIJJJJJJIJJJJJJIJJJJJJJJJJJIIJIJJGHH
@1501038/1
caacaacaacacttcgactacagatattcgcacttgcagtcccaatatca
+1501038/1
CCCFFFFFGHHHHIJGIJJGIJIHIIJIJJJIJJJIGIGFDGHIIGGIGJ
@1501039/1
caacaacaacacttcgactacagatattcgcacttgcagtcccaatatca
+1501039/1
CCCFFFFFHHHHHJJJJJJIIJJJIJJJIGHIIJJIIIGBDHIGIIIJII
@1501122/1
caacaacaacctcaagcttggggtcaaccacaggtttcacaacaacaacc
+1501122/1
@CCFFFFFHHHGHJJJJJJJJIJHHJJJIJIJJGGHIDIIIIJGIIJIII
@6332964/1
aagacactaagattaccaagttgggcaaccagcagtcccacaaagtttca
+6332964/1
@@@F?DF8FDFBHJJGHIJIIIGGEIHIIGHGIGCHCH@DHGIJIDFEII
@6996659/1
attacctctaaagctatctactcgttatataatcatcattcaaacattga
+6996659/1
B=@=DDFFHHHHHJJJJJJJHIJJJJJJJJJJJJIIJJIJJJJJIJJJII
@795216/1
ataaaatataataaaaatttatagttttttgcatttttattcggcttatt
+795216/1
@@@?D?DBBFHAA:E4<CCIA<DHCHIIG6A99EDH4??GHC9;FGEDHD
@795217/1
ataaaatataataaaaatttatagttttttgcatttttattcggcttatt
+795217/1
@B@DFFFFGHHHHIIJJJJJJJJIIJJJJJIIJJJJJJIJJJJJJIJJJI
@120095/1
aaaagaaggcgaggttactattcacgacagtcaaaatagagagaaaatat
+120095/1
CC@FFFFFHGHHHJDGGJJIJJIJJJIIIJHIJJJIJJIIJJJGIIJJFE
@1508727/1
caacaagcgatgccaaatcaaggtgtttgggatatgcgaggtaaacagtt
+1508727/1
@?@DDDBDDHAC?DFHICHIEFE<AACGHHE;CFAFEHAGHHGGIGEIHG
@1509018/1
caacaaggaggtaaaaagaagaaacaaaagcaacttcaacaagaggaagg
+1509018/1
@@@<DFFDHDADAGIIBHEHIIIIIIIIHGEGIGIIEIIIIIIFIB;DGF
@2186664/1
ccagaattacaggaaatggataattataggattggatctatgactgtgta
+2186664/1
@@8BDFFFGHHGHIIJJJIGIJJJJJJJJJGIJJJIJJJJJFGIJIGHHH
@4280968/1
gctaaacgttaaattttaaaagcctcttaaatttaactgaaatatagaat
+4280968/1
BCBDFFFFHHHHGJJJJJJJIGIJJIJJJJJJJJJJIIJJJJJJJJJJJJ
@4282164/1
gctaaatgggcatagtacgtcggagctggatagcttacggatctgttgca
+4282164/1
?@:?DDFFHHHA>FB:CGDHIEG?CE??F?D@HHFBAGGIGIIIEEH>=C
@6334949/1
aagacccccagccccaacaaggaggtaaaaagaagaaacaaaaacaacct
+6334949/1
CCCDFFFFHHHHHJJJJJJJJJIJJ?FHJJJJJIIJJJJJJJIIJIJJIF
@6336270/1
aagacgttagagaggttcactaaaaaatattaggaatccactacaaggtt
+6336270/1
@@@1BDDDHHHDHIICFGGIHHIIIJIIIIGJIHIJJEGIEIIIFGII@F
@4950229/1
gttgtactaatttgtgtaattgaagttcgtattatttcctcgaaatcaat
+4950229/1
@@@?ABDDBHHHHIEFAFIGHHJIGHGHGGIIJFGJJGCGIJGGIIJGBF
@6338477/1
aagagactctcagcttcaacgccaaggacttcaactttgttcagttcttg
+6338477/1
CCCFFFFFHHHHHIJJJIIJHIJJJJJIJJJJJJJJJJJIIJJJIIIJJJ
@131864/1
aaaagcccagaagaacgttcgactttcacttcattctatcggcctt
+131864/1
@C@DBDDFFDHDBHHGEFHAEGHHGHIFGH?D?GCG>DFDDDG?@@
@808026/1
ataaataaacttttttcgggtttggaaaaaatttcaaattgttcaggtaa
+808026/1
@C@FFDFFHFGHHJJJJIJJBHIEHDCHHJJIIJIIGEHIGGIIIGIHGI
@2898895/1
ctaagattaccaagttgggcaaccagcagtcccacaaagtttcacagttc
+2898895/1
?:=D?DDDH?CFDBCBGGGHIEGCEHEG?FF??DCGC??FGEFHCC9?9D
@4285158/1
gctaattttaacaaccatcccactgt
+4285158/1
@@??DDDFD><ADCGHBHGF?HGCC<
@6341653/1
aagaggcttttaaaatttaacgtttagcagtcttctttttagaataacat
+6341653/1
@@@FFFF=DHHFHJJJGGIJJGGGFICHHIHIJEIIIJGIHGGIEGIIBH
@6346464/1
aagatggcgaaacaattagcagcaagagaaatgctggaaaagttaaacga
+6346464/1
@C@DDDFFHHHHHJJJJIJIJIJJJIJIJJJIGIIIJJJJIIGGIGIIII
@137258/1
aaaaggtgggaaatgttgactgttgtagctgattaaggggtgtattctat
+137258/1
BCCDFFADHHHHHJJHIJIIJJHIJIIJJJJIJJJJIJJJFGHIJIJJJJ
@2902444/1
ctaaggtactattgccttctagaatgctaaaaaatcagtttcaacatttt
+2902444/1
CC@FBD2AFFHGHAGIGIGIEHGIIGGGIIIIIIGIIGDGHIIIIGGHII
@1521932/1
caacagcaagctgctcctccacaacaacaacctcaagcttggggtcaacc
+1521932/1
CCCFFFFFGHHHHJJJJJIJHIJJJJJJJJJJIJJJJJIJJIDIHHJIIG
@2905586/1
ctaagtggtaagtagaaggtaagccacttaagcacacatgttacataaat
+2905586/1
@C@DFDDE<DFHCF>CGHGFDIBHIIGGIIIIICEFHEIDGHHEIIIIHI
@809871/1
ataaatgtcaaaatgccacataatttgcaaaattttgacatttttttctt
+809871/1
@@@DDDDDHHHHHIGIIJIGIIJJIHIGJGHIJIIIDGIIJJJJJJIIII
@809872/1
ataaatgtcaaaatttgacataatttgtggacataaaggaaagaaaaaaa
+809872/1
@@;;DEB?FFFFGGHIGGGHIIGGIIGFHIIIIIIICHHIIIIGGGBHIG
@5643956/1
ttcgtaccctcctcctccaattcctgcatcttatataccatcatcttctg
+5643956/1
@@@DFFFFHHGGHJIEHIIIEHGH@HGFHGHIEHIIGIGIGIIIIJJJJG
@3560998/1
cttaaatttaaccgaaatatagaatacaccccttaatcagctacaacagt
+3560998/1
@@@BDFDFHFH?F@:EHBBHEDDHDHHHIIIIBHGHEIBEEEHGCGCEG?
@3560999/1
cttaaatttaaccgaaatatagaatacaccccttaatcagctacaacagt
+3560999/1
@@@DFFFFHHH>FEEHIGGGGHIJIIIGGHIJGHJJIJJHHIJIIJJIH9
@3561000/1
cttaaatttaaccgaaatatagaatacaccccttaatcagctacaacagt
+3561000/1
@CCBDEFFGGHDFG@FHBBFEEIGHHIIGHIIIIIIIIIGFIIIIIIIIB
@3561001/1
cttaaatttaaccgaaatatagaatacaccccttaatcagctacaacagt
+3561001/1
@CCFFFFFHGHHGJGIJJIJIJJJIJJJJJJJJIIIIJIJJJJJJJJIID
@3561002/1
cttaaatttaaccgaaatatagaatacaccccttaatcagctacaacagt
+3561002/1
C@CFFFFFGHHHFI<GIIJIIEHHIJJJJJJJIG@FGHIJJJJIJJJJJ?
@3561003/1
cttaaatttaaccgaaatatagaatacaccccttaatcagctacaacagt
+3561003/1
CCCDFFFFHHGFHGGGIJJIJGIJJIIIIJJJJJJJIJJGIJJJJJJJJD
@3561006/1
cttaaatttaactgaaatatagaatacaccccttaatcagctacaacagt
+3561006/1
@@CBFFDFGDHDFGFHIIFIJIJJGIJJJJJJJJJJIGIHIIJIJJJJGH
@1524185/1
caacagtcaacatttcccacctttttcactcaaccatagctttctcagcg
+1524185/1
CCCFFFDFHHHHHJJJJJJJJJJJJJJJIJJIIIJJIIGIJJJJIJJGIJ
@4290033/1
gctacttgaaccgtacgtcaaatgtcgcaaattatgtcacataaatgtca
+4290033/1
@CCFFFFFHHHHHHIJEFHIJJJJJJIJJJJJJJJJIJJJJJJJJJJIJJ
@150044/1
aaaatataataaaaatttatagttttttgcatttttatt
+150044/1
CCCFFFFFHHHHHJJJJJJJJJHJJJJJJJJIFHII=DF
@7692910/1
caccttacaaaataaaatacggcaaagagaagaaaggccgatagaatgaa
+7692910/1
@;;DDDDDFDDBFEIIIIIE3CADFEHHIGECGGIGEGIEGFHIDHEGIB
@7692911/1
caccttacaaaataaaatacggcaaagagaagaaaggccgatagaatgaa
+7692911/1
B8?DFFFFHHHHHJJJJJJJJJJJJJJJJJJJJJIJJIJIIJIJJJJIII
@7692912/1
caccttacaaaataaaatacggcaaagagaagaaaggccgatagaatgaa
+7692912/1
BC@DFFFFHHGHGJJJJJJJJJJJJJIIIGIJJJIIEIJIGAHIHIIIJJ
@7695143/1
cacctttttcactcaaccatagctttctcagcgtgttt
+7695143/1
@@@?DFFFHHHHHJIJJJJJJJJJJJJJJIJJJHC0?D
@1526975/1
caacatcgacagataccacaaatacctaaaccttcccactaaagttaacc
+1526975/1
CCCFFFEDFHHHHJFIJIJJJJIIJJJIJJJGGHJIJIJIIGIJEHIJHI
@7703115/1
cacgagccaatcttccgctaccgcgtgttccttaacaacgatctg
+7703115/1
@@@DD>>DFDHHHICDDEB@1CFGIB>?B@D<FGGC@B=@6@=6=
@7705563/1
cacgattcataaaagtaatataaccttag
+7705563/1
:??B1B:D?F?<FGI:C::A@AAA<FAEB
@7705564/1
cacgattcataaaagtaatataaccttagatttcga
+7705564/1
@@@=;DDDDAFFFFFFFGFIFIIF<C@HCAHHCADF
@7705565/1
cacgattcataaaagtaatataaccttagatttcgaggcaaattgattga
+7705565/1
@?1ADBDDDFHBDGIEGHBFGHGIICEHHGE@FHIC@BHIGIHIIIEHEC
@7705566/1
cacgattcataaaagtaatataaccttagatttcgaggcaaattgattga
+7705566/1
BCCFFFFFGHHHHJJGHJJIJJIIJJJIJJJJJIIJGHHIIJGJJJIJJI
@4294174/1
gctattgcgatattttttcggaaaaaagtgagtttaggatatcttacgtt
+4294174/1
=@14ADEDHHFFFGGGIJJGGIIIIJJIFBDHDGHGIIJJJIIJJJIJ@F
@3569458/1
cttaatcagctacaacagtcaacatttcccacctttttcactcaaccata
+3569458/1
1114=AA=::AD3?<AF@<C<BFGEBDF@GDCD>FG@EEFDGFFE@AGIF
@3569459/1
cttaatcagctacaacagtcaacatttcccacctttttcactcaaccata
+3569459/1
CCCFFFFFGGHHHJJIGIHIJIIJJJJJJJJJIJJIJJJJJJJHIJJJJI
@2919710/1
ctaatttgtgtaattgaagttcgtattatttcctcgaaatcaataatgca
+2919710/1
?@1;DDFDFFFFFHIIJJIIIIGFIHHGJJJGIIIIJIEHIJIJJGIJJJ
@2919711/1
ctaatttgtgtaattgaagttcgtattatttcctcgaaatcaataatgca
+2919711/1
?@@7;DDDFDC>FFG<?E@<3ACAFFAHIFA?BHCGEFCEFIIIBDD9B@
@2919712/1
ctaatttgtgtaattgaagttcgtattatttcctcgaaatcaataatgca
+2919712/1
@@<BDDDDBFDDHGIAEHHHHHIFGIIEIIIHIGGGGIIEGEIGHIIIII
@2919713/1
ctaatttgtgtaattgaagttcgtattatttcctcgaaatcaataatgca
+2919713/1
@C@FADFDDFDHHIIGDIIGHEIGIJJJIJJIIJIJIJJJJJIJIJJJIG
@2921807/1
ctacaacagtcaacatttcccacctttttcactcaaccatagctttctca
+2921807/1
@@@DDFFFGDFFHIGGIJJIGIIIIJJJJGGIIJJJJJGJGGIJGICGGH
@2921840/1
ctacaacataatctaatcaatgttactatttccgatgaagtgtccacatc
+2921840/1
CCCFFFFFHHHHHJJJJJJJJJJJJJJJJJJJJJIJJJJJJIIJJJJJJJ
@7707556/1
cacgcatttttaaatttaaaaatttattcaagtcaaaaataatatgtaaa
+7707556/1
@C@?DFDAHFHHHGGFHIIGGJJJJJJGIJJJGHIIGGGIJJICHIGGGF
@819692/1
ataaattttttcttccatcaaaggctggatatctttttgggtaatgttgc
+819692/1
@@CDDFDDHHHDFIHIHICHIIIIIIIIEIIICGIIIGG8G@DHIIIHIG
@7707745/1
cacgccagtatacagggagtggcgaaaccaacaaagtattgtaccttgtg
+7707745/1
=1?;DDADHGFFHFGHGEGBHDGIDHBGCGHGIHIEBBGGGGIIIHIE=C
@5650361/1
ttcgttctacatatgaaacatgtcagttatatattcacctttatatatgt
+5650361/1
@@1;ADDFHHHFHJJJJJJJIJGIJIIJJJJIJJJJJJJJIJJJIJJJJG
@7710088/1
cacggaaatctaccgacagagaggttatccttgggggaagaagccaaatt
+7710088/1
@@@F?DDFFHHGHIGIGHGIGFHJGHGIIJEGG@?DBFGHIJIEGEGGHE
@1534757/1
caaccacccagacaggagatcatcgaagatttggagaatattgtggt
+1534757/1
CC@FFFFFHHGHHJJIGGIJJIJIIGEHFGGGIIJIGIIIIJJEHIH
@3576100/1
cttacatccttgtttatttccctttttgtggagaggtactatgtgtgttt
+3576100/1
?@1ADEFFHHHHCGHCEHIHIIIIIIIEEGI?G?EG:CFHHIIFD?DFHH
@3576101/1
cttacatccttgtttatttccctttttgtggagaggtactatgtgtgttt
+3576101/1
@@BFFFFFHHHGAGIEHIJIJJJJIJIGEGICGEFG?BGIJJJGIAHBDE
@7017002/1
attatattgtgaggagggagcatttatttgatgcaaagtatagaggttgt
+7017002/1
BB@FFFFFHHHHHJJJJJGIIJIJJJIJIJJIJJJJHIDGIIJJJJGIJI
@6357842/1
aagctatctactcgttatataatcatcattcaaacattgaagcc
+6357842/1
@@1BDEFFHHHHHJHIIJJIJIJJJJJJJJJIIJJIIJJJJJIJ
@7017459/1
attatcactttttgttgccgtgtgcccttgagaaatttgctgcctcaaaa
+7017459/1
?@?;DDDDBHADFFHGEEIIHH<FCBD?FDGH??DD@DD@F@:9BDHIC<
@7713304/1
cacggcaacaaaaagtgataatggatacaaatttgactactgtatagctt
+7713304/1
@@8?D?DDHHHHHIIAEHIIIIIGIGIDHGIIIGEHFBHHCEDGGHIICF
@7714589/1
cacgggctaattttaacaaccatcccactgtacgagaattcggtttttca
+7714589/1
CCCFFFFDHHHGHJJJJJIJJJJJJJJIIJDHIIGIIEHIIJJHGHIIJI
@6362501/1
aaggaactttactcaacaactccagaaaatctcaaacgatgccggcatgc
+6362501/1
B@@DFFFFHHHHHJJJJHJJJJJJJJJJJIJJJJJGGGIIIIJJIIIJIJ
@5656474/1
ttctcataatacttttcccggttttttct
+5656474/1
???:BDDDDDEDDBEEIIIIE<CF;1?91
@167648/1
aaaatattaggaatccactacaaggttttcaatagggcattctaacatgt
+167648/1
@8:BDFFFHDHHHFIGEHHHJJJJIAEGGIJIJJJHGGHIJCGGGIFGIH
@5659310/1
ttctctttgacattgcttgtggtcacttttcgcgcaa
+5659310/1
;?@D;DDDBFDAA?<CGG@EAE?<FCAFEDHGGBC@<
@4307742/1
gctgccgttacttcctcaagcgctggtaacgctttatcgggttctgctaa
+4307742/1
@@@DDDD@CFHDHGGBH>GIIIIIIIFGIIIIGIHIIIIIBCFFA@CHHA
@2936248/1
ctacatttgcgagtgacgaagagttggccactaaactgggcagctcggct
+2936248/1
BCCFFFFFHGGFHFHIJIIJJIJHIIJJJJJJJJJJJJJIIJIJJJJJJH
@7035141/1
attcatgcagaaccgattaagaaaggggcagacaacttcatgtacaaata
+7035141/1
?;?BDD??F42<<E:1<EEHEBFGFCGFF>@F;GFBB>FFC>?BFEDFB@
@3587085/1
cttagatttcgaggcaaattgattgatttgcccagcacaaacttggagaa
+3587085/1
CCCFFFFFHHHHHJGGIIIJIFCHIIIJJJJJGIIGGHGIJGIJJJHGHI
@833831/1
ataataaaaatttatagttttttgcatttttattcggcttattgtaatat
+833831/1
CC@FFDDEDHHHHIJIIHIJJJIIFCIIJJIJJJIGIIGGIGGIJJFIHI
@177838/1
aaaatgtcaaaattttgcaaattatgtggcattttgacatttatgtgaca
+177838/1
CCCFFFFFGHHHHJJJIGHIJJJJJJHIJIJJJJJJJJJJJJJJJIJJJJ
@7038559/1
attccattcaactgaaaccgcaaaggtatcatagtttttttgttttccgt
+7038559/1
@@BDFFFFHHHHHJJJJJJJJIJJJJCGGHGIIJJJJJJJJJJJJJJIJI
@7040295/1
attcctaatattttttagtgaacctctctaacgtctttatagaatgtcaa
+7040295/1
@B?DDFFFHHHHHJJJJJHHJJJJJJJJJJJJGIJJJIJJJJIJJJHIJI
@7040584/1
attcctccatagttcttacatccttgtttatttccctttttgtggagagg
+7040584/1
?@=DDFFFHHHHFHIJJGHJJIJJJHGIJG>BHBHGGHJJJEHGI>FDGH
@6369440/1
aaggacttcaactttgttcagttcttgcaggagatcgccagcgaacaatc
+6369440/1
@<@DFFFFHHHHHJJJIJJJJIJJJJJJJJJJJJJJJJJJJJJJJJJGJJ
@6371165/1
aaggattgttcgctggcgatctcctgcaagaactgaacaaagttgaagtc
+6371165/1
@B@1ADFFHHHHHJJJIJJJJJJJJJJJIJIJJJJJJJJJJIGHEIJJGI
@6371166/1
aaggattgttcgctggcgatctcctgcaagaactgaacaaagttgaagtc
+6371166/1
C@@FFFFFHHGHHJIJHJJJJIGJIJJJJJJJJJGGJJJJJJJICGGGHI
@7043031/1
attcgagcagcatgcaagagagtccaaagagaaggttatgaaccggcaat
+7043031/1
@?@DFFFFHHHHGJJJJIJJJJHIIJJJJJJJIJIHIJIJJJJIJJJJJJ
@7044080/1
attcgatcaagagcttcaaggagaagaaattagaagagcaagagattact
+7044080/1
@CC;DDDFHHGGHJJJJJJJJJJJJJJIJIJIJJJJJJJJIJJJJIIJII
@7729481/1
cactatataaaaaattacattcagtatcgatagataatattgatgattat
+7729481/1
?@;=?DB?FFHDHIGIIIIIDEEGDHECHHGGEFHIIHIIIBCFFFHHII
@7729893/1
cactattattaggtactagttattaattataatcatcaatattatctatc
+7729893/1
?;@D?DD?FBB?F:CGIBF<CHIIIGI@HGHHGCEFEHBFGGEHHG@HHE
@7730301/1
cactcaaccatagctttctcagcgtgtttaatttcgttccatttatcaag
+7730301/1
BC<DDFFFHHHHHJJJJJJJIIIJIGDFHCAEFI<DDF?FDGGI4B@DFH
@7044721/1
attcgattcgataggtgctttgtctggttaactttagtgggaaggtttag
+7044721/1
@BBDFFFFHHHHGJJCGHJIJJIHIJIHIIHJJJIJJFHJIIJGJFGIII
@7045935/1
attcggaaaaacggtacccacggaaaacaaaaaaactatgatacctttgc
+7045935/1
?@1?BB;BFDHAHIC@EBCHEA@DEE@;FEIHEGEHGGGIIIIIIIDFHF
@4978793/1
gtttactaatctgctttgagcaaccagtaccagttgcttccactccggct
+4978793/1
@@@FDDDDHABDFBFHIECFGHIIIGIGIIIBFHGIIGICFFGFFG;FB:
@6377032/1
aaggttttcaaactgttaaaaaacctgctgaatgtgcgccaattgagttt
+6377032/1
@@@ADEFFDHHFHGIIGHGHGGIEEGGIIIJJGC9CFHIIIIIIJIGFEH
@5669673/1
ttcttttccggaaaatgctcgaaaactcaattggcgcacattcagcaggt
+5669673/1
CC@FFFFFHHHHHJJJJJJIJJJJJJJJJJJJJJJJJIJJJIIDIIJJJC
@5670306/1
ttgaaaaccttgtagtggattcctaatattttttagtgaacctctctaac
+5670306/1
@B@FDFFFHHHHHJJGIIIJJIIJJJJIJJIJIJGGGGIJJJJJJJIJJJ
@185113/1
aaaatttaacgtttagcagtcttctttttagaataacattgacattctat
+185113/1
;=::ABDDDF7FBFGBEGBHEHCCG:EC?F;??GCDCHHHB>C@GHIGI<
@186391/1
aaaatttcaaattgttcaggtaaaatcttgcttcatgattgaaaatttgc
+186391/1
CCCFFDDFGFHDBECDEAFHIGHIHGIG@HHHCHEFHCDFHEC>GAHICC
@186392/1
aaaatttcaaattgttcaggtaaaatcttgcttcatgattgaaaatttgc
+186392/1
CCCFFFFFHHHHHJIJJJJJHIJJJJJJJIJIJJIIIGIIIJJJJJJJII
@186837/1
aaaatttctaatattgcgatatttttttatcgatctggcttcaatgtttg
+186837/1
C@@BFFFFHHDHGHJJJIJJJJJJJJJJJJJIGHJJJIJJJJJJJJJJJI
@187092/1
aaaatttgcaaggtttggaggagttgtactaatttgtgtaattgaagttc
+187092/1
CCCFFFFFHHHHHHGGJJJIIJJHIJHHGIJIIIJJIIFIJJJJJJGFHE
@843563/1
ataatcttattcttgcgtactgtagtagaggttgcagcatatcttatcat
+843563/1
CCCFFFFFGHHHHJJJJIJGIJHIIIIJIIJHHIIIIICGGGHIJIIJIJ
@4983467/1
gtttatgagcaacatcaacatttaaaagtggcttccagcctcgaatggcc
+4983467/1
?@1ADFFFHHHHHJJJJJJJIJJJJJJJHIJJJIJJIIIIIIGGIIIJJJ
@2950403/1
ctacggaacaggcaaaactccgaaggaagccaagggctcggctgc
+2950403/1
@@CFAADDFDB?DEHBD@H>FCGIIGEHIIGIGEI=BFHA<A54C
@5674134/1
ttgaagtccaccttccagtctttgcagcttgttgtcgtcgttctaccagg
+5674134/1
CCCFFFFFHHHHHJIIJIFFGIJCGIJJJIGFHCBGGGEGDFG@BGHHHI
@5674310/1
ttgaagttcgtattatttcctcgaaatcaataatgcaatgtgtttaaatt
+5674310/1
BB@BDFDEGHHHHJJJJJJJJIJIGGIJJIHIJJIIJIJJFFIHJJIIGI
@7735548/1
cactggcaagtcaaagaagctagccaagagaatggcggctcacaa
+7735548/1
BC;DDFFFHHHHHJJJIJJIJJJJJIJJJJFJJJIIJJ67@BF7@
@6386703/1
aagtttatcgctgatgtggttgaaagtctcattggaacttacctgagatg
+6386703/1
BBB=BDFFHHHHHHJIEHIHHJGEHIHIJJIJJJIJIJJJJIJIIIGIGI
@847813/1
ataatttgtttgtggacataaaggaaagaaaaaaatgtcaaaattttgca
+847813/1
@C;DDFFFHHHHFHJJJJJIJJJJJJJJJJJJJIJJJIFIJIJIIIIGIC
@1555048/1
caacgatatgtcaaacgacgacattgagcaacttacgtattttctatgtc
+1555048/1
@@<DDDD=DBHB<FEHE@FGGGGGHBBF90?BFGFHE9?DBCGDHG>F@@
@1555513/1
caacgatctggtggccaccggaaccggaagatcgaagaaagacgccaaac
+1555513/1
@@;DDA;BDA<D;BDBGGGGH>FHBAHIIDGIIEHGBAGGEHF@;=EHEE
@1555514/1
caacgatctggtggccaccggaaccggaagatcgaagaaagacgccaaac
+1555514/1
@@@DFFDFHBHHDHHIIGHGIDHHIIIIIIIHE@F@B;=CCHIIHEEEFF
@1555515/1
caacgatctggtggccaccggaaccggaagatcgaagaaagacgccaaac
+1555515/1
CCCFFFFFDFHCFGIDHIIJGIIGGIDGIJJIIIJEIGGHIJJJEHGGFF
@7051820/1
attcgggactgaaagacactaagattaccaagttgggcaaccagcagtcc
+7051820/1
B@=BDFFFHHHHHJJIJJJJJJJIIJJJJJJJIIJJJIJJJJJJJJJIJJ
@2220469/1
ccaggcttgaacgaagttgtggagagatttataagactacaagaagagag
+2220469/1
@C@DFFFFHHHHDGIIFHDAFHHHEHFHHIIIJIIIJJJJJJIJJGIIIJ
@191580/1
aaaatttttaatattgcgatatttttttatcgatctggcttcaatgtttg
+191580/1
@@@F=DDFHHHHHJJJJJJJJJJJJJJJJJJJHIIJJJJJJIHHJJIIJI
@4987871/1
gtttcacagttccacaaaacgctgaaaaattccgtcggcaagaagttggc
+4987871/1
==1=BDFFHHHHHJJJJJJJJJJJJJJJJJJIIJGHIHJJJJJIJGHGHJ
@7052834/1
attcgtcatcgctccccacgagcgtttctttagtctgtatattttcttgt
+7052834/1
@B@=DDFFHHHHGJJJJJJJJJJJEHJJJJJFG@DGGFHIIJIIJJJIIG
@4988722/1
gtttcatatgtagaacgaattttgtgcatacaaaaatagtaaaaagtcga
+4988722/1
?:?DAD:B?C=C>FDFGECFGFI>A?F??CGE@FFIBCG??GFFF::BGF
@2223739/1
ccaggttgttgttgtgaaacctgtggttgaccccaagcttgaggttgttg
+2223739/1
@CCDFDEFFHHHHEHGGIJJJIIDHIIJIIIJJJGEGIIJIFHHBFGFHG
@5676905/1
ttgactcgacaaaaatttaaacacattgcattattgatttcgaggaaata
+5676905/1
@@?DDBD=C:DA?EG3<AB?FFF;EEE991?G?FFBFBFF?::9?:FF>@
@7054945/1
attctataaagacgttagagaggttcactaaaaaatattaggaatccact
+7054945/1
=1:ADDDFHHGFFGFIEHIJIIGJJIJIHIGIJJIJIIIIJJJJJGIGJJ
@2959219/1
ctacttcaagtgggcagaagttttttccataagccagtcggagaaattat
+2959219/1
CC?DFFFFHHDFHJJJJFGIHIJJJJJJJJJIJJIJJGIIIHIGGIGEII
@7055238/1
attctatgcaaagtatagcttgtaaaattagttgctatccttctctttga
+7055238/1
@CCDFFFFGHHHFHIIJIIIJCEHIIJJIGIIIIGGIIGIGGHHGIJJEI
@5677498/1
ttgagaactttgtgttacaggatctcctttatgttttgcagcttgttgtt
+5677498/1
C@CFFDDDFHHHCGBGIIIIIHHIIIIIIIIIIIIIIIIIIIGIHDEH>F
@1560864/1
caacgtaaaacaatatcgaccacttgtatagcttccgtcggagttgctct
+1560864/1
@@<BDDDDDHHHHJJJJIJIJGIHGIHIIJIIJIJIJGHIIF:7B@B=@;
@7740004/1
cactttgccagtggccgtctgctacggaacaggcaaaactccgaaggaag
+7740004/1
CCCFFFFFHHHHHJJJJHIIIIJJJJJJJJJJJJJIIJJJJJJGJJJJJI
@4342031/1
ggaaacggtttatgagcaacatcaacatttaaaagtggcttcca
+4342031/1
?@?DDBB=A?@BF>BF<FGHGDAF>GHIIIEIGBB1??CFH9?<
@3603888/1
cttagtgtcaatagtgctgccgttacttcctcaagcgctggtaacgcttt
+3603888/1
?@@DDDDDHHHHG@<CGHIIJJJJGECHIJJGIIIJJJJIGGGIGGIIIG
@7059061/1
attctgtttgacattagaagagtaaacgtcagtttgcgtttcaatgcatc
+7059061/1
B@8BDFFFHHHHHJIJJJJIJJHIJJJJGIJJHIJJJJGHIJJJJJJJJJ
@7065853/1
attgaagttcgtattatttcctcgaaatcaataatgcaatgtgtttaaat
+7065853/1
:?@;AA?DHBBCDHGGGGG<CHH>AECGHDEEGGHEAHCFD::::BFHII
@7068196/1
attgacactaagaaatcacagagccccgggcccagatggcattcatgcag
+7068196/1
?B1ADDFFHHGHHJJJJJJJJJJJJJJJIGIIIHEGIJJIIJIJJJJJJI
@7068377/1
attgacattctataaagacgttagagaggttcactaaaaaatattaggaa
+7068377/1
BB:BDFFFHHHHHJJJIJJJJJJJJJJJJHJIIIIJJJJJJJIJJJJIJH
@3610360/1
cttatcgatgcattgaaacgcaaactgacgtttacttttcgaatgtcaaa
+3610360/1
?<?DDDDDHHHFFE@GAH:E6F@FG9<BGHIEGC>GFCGCFAEGCGIFED
@4353907/1
ggaacacgaagagggactaccacacgaaggcagttcaccatcgcttgtca
+4353907/1
B@C;DDFFHHGHHJJJJJJJJJJJJJJIJJJIJJJJIJJJJJJJJJJJJJ
@2970001/1
ctagactataacatcttctaagtaatgtattttctacttcattatattca
+2970001/1
@;?DD4A?DB8?D@FBFFHFEHAI@H?3AAF<<A99CAB9FFB?GFI<<G
@2237647/1
ccatcactttgtcatcgaacgatgtcaccacctgattggtgatatcagcc
+2237647/1
B@B4ADFFHHHHHJJJIIJIJJJJJJJJIJJJJIGJIJIBFHIJIIIIII
@2971251/1
ctagaggaacatcctggtccaagtcctaacgtgttattacaagctttgac
+2971251/1
B@CADFFFHHHHHJIJIEHIJJJJJJJJJJJIJHIJJJJJJJJJJJJJJJ
@4996082/1
gtttgacattcgaaaagtaaacgtcagtttgcgtttcaatgcatcgataa
+4996082/1
BB=DDDFFHHFHFIIJGEJHIJJGIJJHIJJJJGIIJJJJJJIIJJIJJJ
@2239684/1
ccatcgttggcatttgacattgtcaaagcttgtaataacacgttaggact
+2239684/1
@@<=DDDDHGHHBGIIIIIIIIHIIIIGIIIIIHIIIIIIIIGHIIIIHE
@1576374/1
caactgtttacctgtgcatgataaataaacttttttcggg
+1576374/1
@@@DABD>FCCDFGCDHAIDFEHHGIGIIFIIIIGBHEI?
@2973895/1
ctagattctgtttgacattcgaaaag
+2973895/1
@@?D=AD;DDBFH:A?@BI<??FHI@
@4358136/1
ggaactcataacaatagattcgattatagagtaagagtagccggagtgga
+4358136/1
@@@FFFFFHHHHGJJJIHIJIJHJJIJJJJJIJJIGJGGIJJIJHI8DGG
@6405383/1
aataatacgaacttccatagattcaaatgaagtaaacaacatacgttttt
+6405383/1
??:4ADFFHHHHHJJJJJJJIIIIIJIIJJGJCFHIJIIJGIIIF?DHGI
@6405450/1
aataatagtgtattacctctaaagctatctactcgttatataatcatcat
+6405450/1
B@1ADEFFFHHHHJJJJJJJJJHGJJJJJIJIIJJGIIJJIJJJJJJJGI
@6406669/1
aataattctaccggagtaccggttttgataaactttgtatttattagaat
+6406669/1
@@@;DDDDHHFHHIII;EHHDH1:EB389BBCHIIEDD4BFH9DH@<?DE
@6408116/1
aatacaatccccacattccaccccaatctagccactcttatacgcagtgg
+6408116/1
1==1AD?DHHGHBGGHIEGHHIIEHHIII@GBEFFHIHIGHHFHEHD?BB
@5000931/1
gtttgcgtttcaatgcatcgataagacgaatggtaaagctgctaaaaaag
+5000931/1
=??44BDDBHHHHDIJJGGIJGJJIJJIHJIIGFGGIIGEHIHIIIHIJI
@5000932/1
gtttgcgtttcaatgcatcgataagacgaatggtaaagctgctaaaaaag
+5000932/1
?@BADDDDHHHGHIIIEIHGFHIIJIIJJJJIIDGHIEGGGBHIIJJJIE
@5001855/1
gtttggaaaaaatttcaaattgttcaggtaaaatcttgcttcatgattga
+5001855/1
@CCFFFFFHHHHHJJJGJJHJJIJJJJJIJJJJJJJJJJIJJJJJHJJIJ
@5001887/1
gtttggaaacaacgtttcatagtaaagtcgccacagtagaagaacttaaa
+5001887/1
B@CDFFFFHHHHGJEHJJJJJJIJJJJIIJJJIIJIFGIJJIIIJJJJJJ
@2976836/1
ctagccaaacacacatagtacctctccacaaaaagggaaataaacaagga
+2976836/1
@@@1ADABFHHFGIJJIJJJJGHIJIGIIIJJIEDHHJIJJIIGJJJJFH
@868641/1
atagcagtaagttcatgctgcagcaactgtaaaaattgtccttcggaaac
+868641/1
:1:?:DDDFFF?DBEFFIIIIIIIIIIIIHIIIIGGIIIIIIIIIIDIFI
@7759255/1
cagaacgtaagatatcctaaactcacttttttccgaaaaaatatcgcaat
+7759255/1
@@<DDDDFFHDFBHGFEGGIEDHCC@HHIIJJGDBFHGIGBFEIEGEFIA
@4364843/1
ggaagatctaagaaagacgccaaacattcggcagccaagaacttg
+4364843/1
?@1ADDDDHFFDFFD<BGEGHHHGIG<FEGGBH<FGGGHGIIIGC
@2245462/1
ccattatcactttttgttgccgtgtgcccttgagaaatttgctgcctcaa
+2245462/1
=?84A:BDFHFHFIGEGH@HIIEBB@AEHEG>FDFHIIIIBEIFIIGHGI
@3626801/1
cttcaattacacaaattagtacaactcctccaaaccttgcaaattttcaa
+3626801/1
B@@4BDEFHHHHHJJJJJJIIJJJJJJJJJJJJJIJJJJJIGGIJJJJIG
@2979488/1
ctagcttctttgacttgccagtgccaatttcgcggaatttcaacacatga
+2979488/1
@@@BDDFEFHHHFGIJIIJGIIIJJJGIJJIJJJIGIGGIGIGDGIJJIC
@2248541/1
cccaaaacatgaccatgatgcactcggccggaccgattcagcccccacca
+2248541/1
<@@DDDD?C<CF?FHEIH>BHHGCAAFA@::DDEG<557=EEI<BB<??A
@2248542/1
cccaaaacatgaccatgatgcactcggccggaccgattcagcccccacca
+2248542/1
CCCFFFBFFBCBFGGHIGHGEGHHIIIGGII:@DHGGGIGG9DGGH<<DC
@1586110/1
caagaaatggcctccatgccgagcaagactcccgtcagcgtcctccagga
+1586110/1
CCCFFFFFHHHHGJJIIJJJIJJJJFIJJJJJJF@FAFB?;FGGIJ>FHA
@5691608/1
ttgctggatctcttggtcggaaaagtgactcccgaacaagccaatcagac
+5691608/1
CCCFFFFFHHHHHJJJBHGIHIJJICFHIJJJJJJJIJJIIHIJIJJIJI
@5691944/1
ttgctgttgtggaggaccagggtgctgttgtctcgttccaggttgttgtt
+5691944/1
CC@DFFDFHHGHHJJIJJJJIJCFFGHHIJHIJIEIIJJGCDF@GDGGHE
@6421751/1
aatcagaccaacggaacgcccggagcggctgatatcaccaatcaggtgg
+6421751/1
B@@BDFFFHGHHHIJIIGEIJJJJIFEHHGJEHGHGGGIGHAC@@D?CE
@6421937/1
aatcagctacaacagtcaacatttcccacctttttcactcaaccatagct
+6421937/1
B@1ADFFFHHHGGIIGHJJJJJJJJJIJJJJJJJJJJIJIIIIJJIIIJI
@1591108/1
caagaacttgctggatctcttggtcggaaaagtaacgcccgaacaagcca
+1591108/1
@C@FFFFDHHGAHGGIIDEHCHIIHGIIJJJJ?CGHGIJIJJIIJGIIJJ
@1591109/1
caagaacttgctggatctcttggtcggaaaagtaacgcccgaacaagcca
+1591109/1
B@1BDDDFGHGHFGGIJIIJIFIJIIJIIGIHFHHGJJIGIIEIJGGGCG
@1591110/1
caagaacttgctggatctcttggtcggaaaagtgactcccgaacaagcca
+1591110/1
@@?DDDFFGFGHHIDGHCCHGHIAFEEBFHFH?@FEDDHIFIEGHIG;FG
@2255051/1
cccaaatgcagcctagttataaaatatgactgcccgatggactac
+2255051/1
CCCFFFFFHHHHHIJJHIGGIJJJJJJJJIJIJJJJJIIIJJJIJ
@212511/1
aaacattcggcagccaagaacttgctggatctcttggtcggaaaagtgac
+212511/1
CCCFFFDDFDDA?BGGIECGHHHHG>FDH9?G?DFFH?BFBHFHIBCFGI
@1595034/1
caagaagttggccgatttgcagactctcagcttcaacgccaaggacttca
+1595034/1
CCCFFFFEHHHHHJIJJJJJJJJJIJJJJJJJJJJJIDFIIJJJJJJJJJ
@2988074/1
ctagtcgcaacagttttgacagaacctatgccacattcataagtgaattc
+2988074/1
@@C;DEFFFHHGHFHJJIIJJJJJJJJJJJJJJJJJJJJJJJGGHJJJJJ
@874645/1
atagtgtattacctctaaagctatctactcgttatataatcatcattcaa
+874645/1
BCC?DFFFHHHHHJJJJJJJJJJJJJJJJJJHHGIIJGJJJJJIJIJGIJ
@214372/1
aaaccaatggagcacacttttacttcagctacttgaaccgtacgtcaaat
+214372/1
@@@DDFFF3?CD8FEHDGHIIIGIIIICGIEEGIAHGIHG?BFHHCHGII
@875024/1
atagttcttacatccttgtttatttccctttttgtggagagg
+875024/1
?@@?:BDBFFHHHEHDH>F>;3<AAC:CEEGGH:CCG33CDG
@216057/1
aaaccattatgttttactaatttttcaataaagtacactttatttaagaa
+216057/1
B@@DDDDDFHHHHJJJJHFIGJJJIJIEHIIEGHHGCAHIJGIJJJIJIH
@7091026/1
attgtgaaaagggagcatttatttgatgcaaagtatagaggttgtaccca
+7091026/1
@C@FFFFFHHHHHJJIJJJJJJJJJJJJJIJIIFHGIJJJIGIIIIJJJJ
@5699752/1
ttggcactggcaagtcaaagaagctagccaagagaatggcggctcacaa
+5699752/1
@CCDFFFFHHGHBIHHIIJIGIJJJJJJGIJJIGHIJIGIGI<;@3=@C
@5700593/1
ttggccgatttgcagactctcagcttcaacgccaaggacttcaactttgt
+5700593/1
@C@DFFFFHHHHHJJJJJJJJJJJJJJJJJHIJIJJJIJIJJJJJJJJJJ
@7768083/1
cagaatctagccaaacacacatagtacctctccacaaaaagggaaataaa
+7768083/1
BC@DFFFFHGHHHJJJJIJIJJJJHIIJJIJJJJIJIGGIIGIJJIJJJG
@216658/1
aaaccctgaacctggaaaagcaggtcgcaaaatacccgtagaaacgaatc
+216658/1
CCCFFFFFGHHHHJIJJJJJIJJICGIJJJJJIGIJJIDFGHIIIJJIJG
@217136/1
aaaccgggaaaagtattatgagaatatgaaatttaaaagaaaatttgaaa
+217136/1
??1440ADFDHDAFFGHGIGIIIIIIIIIIIHHDEG<DAHGHIIDGGGGH
@6429112/1
aatctgccttctacatttgcgagtgacgaagagactctcagcttcaacgc
+6429112/1
BBB4BDDFHHHHHJJJJJJJJIJCGGIIIJJJJGJJJJJJJJJJJJJJDG
@4370908/1
ggaagttcgtattattcctcgaaatcaataactcgataaaaattgttccc
+4370908/1
@C@FDFFFHDHDBGGIHGCEBBCAHGEBEHECHIGEGGIGGIIB??AFFG
@5702652/1
ttgggagtgatgccgcgacggctcagcaactcctggaggacgctgacggg
+5702652/1
@B@FFFFDHHHHHJIIIJJJJJGJJIIIIGHJJIIHHIH=EDFCD6?@BD
@877410/1
atataataaaaatttatagttttttgcatttttattcggcttattgtaat
+877410/1
BB84ADDFHHHHHJIIJJIHIJJJJJJJJIJJJJJIIJJJJJGGIGDFFA
@6429527/1
aatcttcagacaaattcgattttcctaatctgagagcctcagcaactgtt
+6429527/1
?;=1:;BAF?HBHHGIII>HH=CHHIE>F@>CHGECEECHIGIIIEG@F<
@1605507/1
caagagaagaaagctatacagtagtcaaatttgtatccattatcactttt
+1605507/1
BCCFFFFFHHHHHJJJJJJIIFHHHIJJJJIJJJJIIJJJJJIJJIJIJJ
@2995079/1
ctatactttgcatcaaataaatgctcccttttcacaatataataaataca
+2995079/1
??@DFDFDHAFHDEFHGGHII>EEGHEGEHIIGHIIGIHHHIIIIIGIIB
@2995080/1
ctatactttgcatcaaataaatgctcccttttcacaatataataaataca
+2995080/1
@@@?DFFFHHGHGJIHIIIIIIGJJJIJIJIGGJJJJJJJGFHGIJFIJJ
@1606097/1
caagagatgtgcatgtcccgcagatggccaccaccattctatgaaatgga
+1606097/1
@@CDFFFFHFHHHJJIJJJIIGGGIIIIJJJJGIJGGGGIEGGIIJCHII
@5710795/1
ttgtacatgaagttgtctgcccctttcttaatcggttctgcatgaatgcc
+5710795/1
@C?DDEFFHHHHHJIJIJJJJJJJJJJJJJJCHIIHIJJGHHHCHIJJIJ
@5710796/1
ttgtacatgaagttgtctgcccctttcttaatcggttctgcatgaatgcc
+5710796/1
@CCF=DFFHHHHHJIJJJIIJJJJJIJJJJIJJJJJJJJJJJJJJJJIJJ
@5710853/1
ttgtacccaaacttttcggggtgcaatcttcttttccggaaaatgctcga
+5710853/1
:??44=DDHHHHHJJJIJJJJEGGGIJJJJJJIJJGIJJHIGGIIJJIII
@5022834/1
gttttgtgattctccgaagaatatgtctcgaa
+5022834/1
@CCFFFBDDHHDDHGGGGDIIGIIGFIIIE>F
@5022882/1
gttttgtggaactgtgaaactttgtgggactgctggttgcccaacttggt
+5022882/1
BB:DDFDFGGHHHIBGGIJJJJJJJJJIJIGJJIJJHIIIJJJJJIIIJF
@5029598/1
gttttttcttcgatgtccacgtaggttacctcgaaggattgttcgctagc
+5029598/1
?==DDFDBHHHHFHJCGIGHIJIIIFEHGHDGIGGIJDGHGJIJJJIDGF
@7100430/1
atttaacgtttagcagtcttctttttagaataacattgacattctataaa
+7100430/1
BBBFFEEFHHGHHIIIIJJJJJIIIJIHIIIIGHGIJJJJJJJIIJJJJF
@1608989/1
caagatatattcttcaggggatcatgaagctcgcttttcaaattctcg
+1608989/1
8=?;D?DD?BCFBGDCB>BFGGE@BHCCF@?E:6:?BDD@???DFIIA
@2998924/1
ctatccttctctttgacattgcttgtggtcacttttcgcgc
+2998924/1
@@@DBD>D??CAFF?<F:CHBE4E<<CF9FCFEFIIE@CD?
@5712909/1
ttgtcatcgaacgatgtcaccacctgattggtgatatcagccgctccggg
+5712909/1
@@@DAADBFFDBFFA?C?FHGDECCG9?:::1?FDGFBF?FBDG:@;;F4
@886834/1
atattatctatcgatactgaatgtaattttttatatagtgccccgat
+886834/1
@@@BDDB?FFFFF:EAGHEGEHICHBAH?HHIIIIIIG:DFCGGG::
@7784674/1
cagagatcttcgacaaaatcgtctct
+7784674/1
@@;7DBBDFBFFFEGIFFEDEF8329
@4382670/1
ggaatttcaggtatatgtagacggatgaaatgaatttgaggaaggagtcg
+4382670/1
@@@DDFFFFDB<CDFHEHIGIIJJGIEHGIGIIJIJIGIIIGHIFHGBGA
@6440566/1
aatgttttttcttcgatgtccacgtaggttacctcgaaggattg
+6440566/1
=???:?ADHD?FHFGH?CEFH?GB?;E;FDGIIGG=?F@:G?B?
@5717002/1
ttgttcgctagcgatctcctgcaagaactgaacaaagttgaagtccttgg
+5717002/1
@@<BDDB<DF?FD<?BGGGGECGGBGCHIIGFHGB?DHGIID@99?FAFG
@6440758/1
aattaaacacgctgagaaagctatggttgagtgaaaaaggtgggaaatgt
+6440758/1
CCCFFFFFHHHHHJFIIHIJJJJJJJGHIGICFHIJJIIIBGHHIIIJIH
@5717687/1
ttgttgttgaccccaagcttgaggttgttgttgtggagg
+5717687/1
=BB4=DDFHHHHHJJJJJJJJGHJEHIIIIIIIEHGAHG
@4385805/1
ggacaagttataccgaataaaaaaggaaaactaaaggatttctcaacttg
+4385805/1
@@1AD;=DFF?DFEFEGF:CFF>@@1DBFF>DDC>GFBGFIBFF>BF>FB
@236037/1
aaacttttttcgggtttggaaaaaatttcaaattgttcaggtaaaatctt
+236037/1
@CCDDFFFHGHHHJDHIJJJJIJIJJJIJJIJJJJJJJJJJHIJJJJJJJ
@2275132/1
cccacctttttcactcaaccatagctttctcagcgtgttt
+2275132/1
@@CDFFFFHHG>FGEGIIIIIDDDHIII@HEHEEHHD:DG
@2275133/1
cccacctttttcactcaaccatagctttctcagcgtgttt
+2275133/1
@CCDFFFFHGGDBHFIJJGGIAHHHJGGIGGIGIJ?:0BG
@2275134/1
cccacctttttcactcaaccatagctttctcagcgtgtttaatttctttc
+2275134/1
@@CFDFFFHHHGFGJGGIIIIHJJGJJJJIIIEGGG@CFG4?<BD4BGHB
@3004787/1
ctattatacaaaaacaatgtgaattagatgctggtgcagctataccttca
+3004787/1
BB<DDDDFHHHGHJJJJIGJICFHHGCHGHIGIJFFIEIIIJEIIIJJJI
@3005530/1
ctattattaggcactagttattaattataatcatcaatattatctatcga
+3005530/1
????D?ADD4?DCE:<<AFBEAFDEEIFIEEFIIBFECCFFIIEE<D?D@
@892397/1
atcaaaaaattctccatcgttacaataagttattcggacaagttataccg
+892397/1
CCCFDFFFHGHHHJJIIGHIGEH@GAEGGIGIIEGGHGIIGE@FICIDII
@237324/1
aaagaaacgctcgtggggagcgatgacgaataaag
+237324/1
@@@DDDDDHFDAFFGHII?DBF:?@@>?B@FCCGD
@237957/1
aaagaaagcagcagcatcctgaccgacttcacccggaaatgtggtttaat
+237957/1
@@@DFFDDDFHHHJJIJIJJIIIDBHGIIIIGIIGE@A@FEHGG=@GHDH
@1618950/1
caagcgctggtaacgctttatcgggttctgcta
+1618950/1
<<?A7BADH>FFHIBF;EDH??EE6:?FG<4B4
@1618951/1
caagcgctggtaacgctttatcgggttctgctaagtggtaagtagaaggt
+1618951/1
@1?DDFFFDFFFHJJIBBHIIJJIJHIJIFIJIJJGGIIJJIIGIGGEIE
@1618952/1
caagcgctggtaacgctttatcgggttctgctaagtggtaagtagaaggt
+1618952/1
BC<DDFFFHHFHHJIJJJJJIJJJJHIIIJJJJJJFGIFHIIIIJJJIJ=
@1622207/1
caagctttggcgcaacttgtgctggagcacattatggtgtttttgatttt
+1622207/1
@@CFDAFFHHHGGJJIGG>CFEGGGGHIJGIJJGIJJIIJGHIIEFGGIJ
@2280634/1
cccagatggcattcatgcagaaccgattaagaaaggggcagacaacttca
+2280634/1
BCCAFDFFHHHHHJJJJJIJJJJJJGGHJIJJJJIJJJIJIJIJJJJJII
@6451350/1
aattacttatattctaaatacgagaacgttcatgaaggaaagttgagtca
+6451350/1
CCCFFFFFHHHHHJJJJJJJIIIJJJIIFHGGIJJIJJJJJJHHGJJGHE
@2281646/1
cccagccccaacaaggaggtaaaaagaagaaacaaaaacaacctgaacaa
+2281646/1
@@CFDFFFHHHHHJGGJIGCCDEGEHHFHGIIJIIGGGIHIG?E@FHIGC
@2281703/1
cccagccctgattcgcaacatataccgagtgtggcggc
+2281703/1
@C@?DFFFHHHGHIHGGIJJJJJIJJJFJFHFHIIJJA
@3007946/1
ctatttggtacgacgacaaagattacatcatatttgcctttaacagatgt
+3007946/1
CCCFFFFFHHHHHJJJIJJIJJJIJIIJJIJJJJJJJJJJJJJIJJIJJF
@3011658/1
ctcaaaatcatgaccaaaaagtgaacagctatcgatacacagtcat
+3011658/1
?:1B:BDDHFFHHIIIIIGIBFFHGHIIIIIIIIIIIIIIFIHIGE
@1624934/1
caaggacttcaactttgttcagttcttgcaggagatcgctagcgaacaat
+1624934/1
@@BDDFFFHHHHHJJJJJJJJJGJJJJJJJJIIIIGGIIJJIIIJGGIHG
@1624935/1
caaggacttcaactttgttcagttcttgcaggagatcgctagcgaacaat
+1624935/1
CC@FFFFFHHHHHJJJJHJJJJHIJJJIJIIGIIJJIIIHHJIJIJJJJI
@1625499/1
caaggaggtaaaaagaagaaacaaaagcaacttcaacaagaggaaggagc
+1625499/1
CCCFFFFFDHHGHJJJJJJJJJJJJIJGJIJJJIJIJIJHIJHIJJGIIJ
@1625856/1
caaggataacctctctgtcggtagatttccgtgaag
+1625856/1
@@@DD<DDHA?2ACFBGE>EH@C@<CEGGECEGC11
@1625857/1
caaggataacctctctgtcggtagatttccgtgaagtggtccgtgcccct
+1625857/1
@C@FFEADHHFHFIIIAHGHGFHEFEHGGID?CFEF??D4BDE;BGHIHF
@1625858/1
caaggataacctctctgtcggtagatttccgtgaagtggtccgtgcccct
+1625858/1
CCCFFFFFHHHHHJJJJHJJJCGGC>HIIJIFGFHI?FEDHHHF@@GHI;
@1627568/1
caaggatgtaagaactatggaggaatattacaataagccgaataaaaatg
+1627568/1
CC@FFFFFHHHHHJJJJJJJJJJJJJJJJJJJJJJJIJJJJJJJJJJJJE
@5041378/1
taaaaatgcgtgtgtgcaggtatatttatcacatcattcgtcgtgtacc
+5041378/1
CCCFFFFFHHHHHIHIIJJJHIJJJJJJJJJIJJJIJJIJIIII@098B
@4408287/1
ggagcacacttttacttcagctacttgaaccgtacgtcaaatgtcgcaaa
+4408287/1
BC@FFFFFHHHHHJJJJJJJIJJJJJJIJIJJHHIJGIJJJJJIJIJJJI
@5728153/1
tttaaatcttggtctgaaagaagaaaatttacgaaacgattaaaacaaaa
+5728153/1
<@@DDDD?DFDBDBF:AF>>?D>FFIF@<AEC8CG@:1DF?G<BF>GFIF
@5728159/1
tttaaatctttcatattccctatttaaattttgtaaatccacattttcgg
+5728159/1
@?@DDFFDHHHDAHBFIGIJIEHIJIJJGIIICFHIIIJIJJJIJJJIJI
@7798776/1
cagatcgataaaaaaatatcgcaatattagaaattttcaaatattcttcg
+7798776/1
CCCFFFFFHHHHHIJJIJJJJJIIJJJJJJJJIIJJJJIIJJIJJJFIJI
@4411125/1
ggaggagcgggctgctgttgtttcgctccagg
+4411125/1
@@@ADDDDHHD:?@B>99CC?FH@;DAHH<>B
@2291062/1
cccatcccaacagaaggggtaaccgcaaggggcacgg
+2291062/1
@@@1ABDDHFDH>GEB@@@FEFCDFAHHBHCDAAF@A
@2291063/1
cccatcccaacagaaggggtaaccgcaaggggcacggaccacttcacgga
+2291063/1
CC?DFFFFHHHGHJJJIJJHFHIJJIJIJIIIJIIIIIIGIIIJHGHHFF
@4412560/1
ggaggccatttcttgagagtagagcaatttggcttcttcccccaaggata
+4412560/1
@C@ADDFFHGHHHJJHIJJ?FHIJJIBHIIGEGIJIIJJJJIIHIJIJGI
@5045519/1
taaaatcttgcttcatgattgaaaatttgcaaggtttggaggagttgtac
+5045519/1
CCCFFFFFHHHHHJJJJJJJJJJJIJJJJJJIIIGHIIIGGGDGBFIHII
@909678/1
atcacaaaactcatgatacttttcaaattttcttttaaatttcatattct
+909678/1
@C@FFFFFHHHHHJJIIJJJJJIJJJGIJJJIJJJJGI?FHIIGGIJIJJ
@1630867/1
caagggctcggctgctcatcatgccctcgagtacctcaaaat
+1630867/1
CCCDFFFFHHHGHIBB@<CFEE@FGHCHFGA0?BD?D?FFG3
@5729596/1
tttaaatttaaaaatgcgtgtgtgcaggtatatttatcacatcattcgtc
+5729596/1
@@?DBBFFHDHDDGHII@AE@FCFHIJJ?FFEIHGGIGGGGEECDIIIJJ
@4415660/1
ggagtcccaaaacatgaccatgatgcactcggccggaccgattcagcccc
+4415660/1
CCCFFFFFHHHHHJJJJJJJJJJJJJJJJJJJJJGIIIIGBHGGEEHHHF
@248916/1
aaagaattgacatctcgtatgagtgaactgcaagctggtccacttgtacc
+248916/1
CCCDFFFFHHHHHJJJJGIJJJJHHJJJJJJJJJJIJJIIJJJJGIHGII
@3023687/1
ctcaaatgtagcgtactctgagccaggaaatgctgacgtagggttcaggt
+3023687/1
=1:BDFFFDFHHHJJJIJIJJJJJJJJJJJJGHJJJJJIJJJIFGIJIJG
@4417782/1
ggataaaccaatggagcacacttttacttcagctacttgaaccgtacgtc
+4417782/1
=?1BBDDDFFBDBG<AFFFFFE@92CHFCFIEDFIFIFDFFFFFFDFD?D
@4417783/1
ggataaaccaatggagcacacttttacttcagctacttgaaccgtacgtc
+4417783/1
@C@FFFFFHHGHHIIJJJIJJJJJJJIGHGIIJJGIJIJJJIJJJIEHID
@5050390/1
taaacggatatcagaagccctcttaaattgccatccagttgctgggcaac
+5050390/1
<@@=?BDFHGDDHEGA:CGGGHEEHIICHDCGHE9?C<CBFGC?DG?HAB
@7808527/1
cagcaacctggagcgagacaacagcagccagctccttcacaacaacaacc
+7808527/1
CC@FFFFFHHHHHIJJJJJJJJJJIJIJIJJJJJJIGJJIJIJJJJJJJJ
@5050485/1
taaacgtcagtttgcgtttcaatgcatcgataagacgaatggtaaagctg
+5050485/1
@CCFFFDFDFHHHJIJHIJIJJJJJJIJIHJJJJCGIIIHIJGIJJJJII
@6467377/1
aatttgtgtaattgaagttcgtattatttcctcgaaatcaataatgcaat
+6467377/1
?@<:A=DDHHAFH:EFBCE@BHGGGIIIGGEHHFHH<BDFH<FG9BBG4B
@910953/1
atcacatcattcgtcgtgtaccacatctcgg
+910953/1
@@@DDDDDHHFHFFHIHD3A:CA<A<<C??G
@7808959/1
cagcaactcacggaaacaagttgagaaatcctttagttttccttttttat
+7808959/1
BC@FFFFFHHHHHJJJJJJIIJIJJIJJJJJJJJJIHGIIJJIJJJJIGI
@6467751/1
aattttacaagctatactttgcatagaattagtggtttttttctaaaatc
+6467751/1
=B1ADDFFHHGHHJJJJJJJJJIJJJHIGIIJHHIHIJJIJJJJJJJIII
@251535/1
aaagacgcaataagtgatacaagaaaatatacagactaaagaaacgctcg
+251535/1
@@@DADFDDHFHFG<CFHIGEGHIGIGFG@<@<CGHFGGGGEHHHEGIIG
@3654393/1
cttccaagcggtcacgattaacaaatggacaatcgtgtgcgctgatagga
+3654393/1
CCCFFFFFHHHHHJJJJJJJJJJJJJJJJJJJIIJIIDHEIIJIIIJIJI
@5732711/1
tttaacagtttgaaaaccttgataaatgaaagaaattaaacacgctg
+5732711/1
BCBDFFFFHHHHHJJJJJJJJIJJJJJJJJJJJJJJJJJJJJJJJJJ
@5732712/1
tttaacagtttgaaaaccttgataaatggaacgaaattaaacacgctgag
+5732712/1
:B1=BDDFFFHHHJJJJJJIJJJJJJJJJJJIJIJJIJJJJJJJJJIJII
@913165/1
atcacgattcataaaagtaatataaccttagatttcgaggcaaattgatt
+913165/1
CCCFFFFFHHHHHJJJJGJJJJJJJJJJJJJIJJJJIJJIHIGIJJJIJI
@3655999/1
cttccagcctcgaatggccgattgataaaatccgtgatacatttccatgc
+3655999/1
C@@FFFEDBCFHHIBFBGGDDGFBB<GHFHIGFFHDDGIIGGA?DDFGII
@2298672/1
ccccaatctagccactcttatacgcagtggtctcaatcgcaacagacatc
+2298672/1
@@@DFFDDHHDAHIGGIIABHB??F@FEGHCFHHGGGCGGBHIIIGHIIE
@5051803/1
taaacttttttcgggtttggaaaaatttcaaattgttcaggtaaaatctt
+5051803/1
@@;BDDFFHHHGHIIEHIEHAHIIIIIIEIIIIIIGIIIIIIIIIIIIII
@7815050/1
cagcactattgacactaagaaatcacagagccccgg
+7815050/1
@@@BDBBDCAF?FDBCGIA?3CHB????C?9?:E8?
@7815051/1
cagcactattgacactaagaaatcacagagccccgggcccagatggcatt
+7815051/1
C@CFFFFFHHHHHJJJJJJIJJJIJJJJJJJJJIJJJJIIHJGJJJJJJJ
@7815219/1
cagcactgaatcaaaaaattctccatcgttacaataagttattcggacaa
+7815219/1
@@<DDFFAFDHDHIJJJJJJIIGDHID?GDHGIGIGIG?DGGGGB9;DA2
@7122329/1
atttatcaaggttttcaaactgttaaaaaacctgctgaatgtgcgccaat
+7122329/1
=@@=?;DEFFF:?FHIIIIIDIFGGIIIBHBGCDEEAHD<D9?DHGEHGG
@7122369/1
atttatcacatcattcgtcgtgtacc
+7122369/1
@@@DADDBF?FBCGCFGEFFHH<<?@
@7817724/1
cagcaggttttttaacagtttgaaaaccttgataaatgaaagaaattaaa
+7817724/1
@@?DDDFAFDHHHGIIFIIGIGIIFIIGDHIGEGGGGDBEHHGIIFIIIA
@4422416/1
ggatataaaacaagaggttaatgaggagacttctaaaacagaaatatact
+4422416/1
CC<DFFFFHHHHHJIIJEGIIJIIJJJJIJJJJJJJJJJJJJJJIJJJJI
@4422663/1
ggatatcttacgttctggcaacatcgacagataccacaaatacctaaacc
+4422663/1
=??BBDDDAHB?CG@GBGIFAEADGG>CGG9FCAD@>FBFGIG9GH>FGB
@3658865/1
cttcccactaaagttaaccagacaaagcacctatcgaatcgaatattagt
+3658865/1
?@1ADFFFHHHHHGHIIJJJJJJJJJJIJJIJJIJJJJJJJJJJJJJJJD
@3658866/1
cttcccactaaagttaaccagacaaagcacctatcgaatcgaatattagt
+3658866/1
?@@ABBDDHGFFFBFGHIJIGGHIJIGGIGGHGEECHJGIGHIJIIJJG?
@1642228/1
caagttaaatggtactaatcattttctatctacccgtccgcccattttga
+1642228/1
@@;ADDDDHDHDFHGIGIIEHIIIAFHHIIIIIFEDEHGFBGDHIGCGIG
@5056091/1
taaagcgttaccagcgcttgaggaagtaacggcagcactattgacactaa
+5056091/1
BCC?DFFFHHHHHJJJJJJJJJJJIJGHIJIIJJJJDHEHIIGGHICHGI
@5056142/1
taaagctatctactcgttatataatcatcattcaaacattgaagcc
+5056142/1
@@@DDDDDHFHFHBH72C3AC?AEHHHIEHHIIIIIIIGEFEHECG
@6474696/1
acaaaataaaatacggcaaagagaagaaaggccgatagaatgaagtgaaa
+6474696/1
B@@DFFFFGHHHHJIIJJJJJJIJIJJFIICHDGGHIGGJJICGIDHIGE
@4426917/1
ggatgattcattaatggacacatgtaaaattgaaattaaagcggaggtta
+4426917/1
@@<DDFBDFHDHDIHIIIGHIIIIBFGHGEG@EACGHGIIF9C@6?609B
@6478291/1
acaaattgaaatacggcaaagagaagaaaggccgatagaatgaagtgaaa
+6478291/1
CCCFFFFFGHHHHJIJJIJJJJJJIJJJIJJJFGIIIJJJJJJJJFHJGJ
@7829350/1
cagcgcttgaggaagtaacggcagcactattgacactaagaaatcac
+7829350/1
CCCFFFFFHGFHHJIHIIGIJJGIGGF>FGCBEFGB?BHG@GIHGII
@5740286/1
tttacaacgatgacagtgtgtggcaaatagatgaagaaaacgagctgact
+5740286/1
???7DDDDADADBEIB2CCFBEFIIIEECEEEEDFBFEDIII@DIDDEDC
@2309491/1
cccccatcgagcaacaaatggatgatatattagaattagaatattttaac
+2309491/1
B@C1BDFFHHGGHJJIJIJJJJJJJJJIJIJIIJGJJIJJJIJJJJJJFD
@2310705/1
cccccttaatcagctacaacagtcaacatttcccacctttttcactcaac
+2310705/1
@C@:DDFFHGHGHIIIIIIIIIIIIIIIIIIIIIIIIIIIIIIIIIIIII
@6478521/1
acaaatttgactactgtatagctttcttctcttggtgaacacatacttta
+6478521/1
@C@FFFFFHHHHHIIAAFDGHGHIIIIIIIIIIGIFEHGIBHIIIGGIIH
@3667756/1
cttcgaggtaacctacgtggacatcgaagaaaaaacattgaccaatcgcc
+3667756/1
@@C?DDFFFHHHHJJJJGIJJJIJJJJJJJJJJJJJJIIEIJJGIIGIJI
@3668819/1
cttcgatcttccggttccggtggccaccagatcgttgttaaggaacacgc
+3668819/1
CCCFFFFFHHHHHJFHIJHIHJJIJIJJJIJIJJGIIHIJIJJJIIJJJI
@926487/1
atcatcaatattatctatcgatactgaatgtaattttttatatagtgccc
+926487/1
@B8ADFFFGGHHHJJJJJJJJJJJJJJJJJHHIIJJJJIJJJJJIFIIHI
@926488/1
atcatcaatattatctatcgatactgaatgtaattttttatatagtgccc
+926488/1
BCCFDFFFHHHHHGIJJJJJIJJJJJJJJJIJHGIIJJJIGJIIIFIIJJ
@4434485/1
ggcaaatcaatcaatttgcctcgaaatctaaggttatattacttttatga
+4434485/1
?@@ADFDDHHGFGIIIIGGIJJIIJIIIIHJIGCFHIIJJGIJJJJIJJ?
@263900/1
aaagctgctaaaaaagcaggaaaagcccagaagaacgttcgactttcact
+263900/1
?;@DDAEFFFDDDHGGA;GHEGIIIGIEBHGHEGIGGHICHGCGHGIIIF
@1650048/1
caataagtgatacaagaaaatatacagactaaagaaacgctcgtggggag
+1650048/1
CCCFFFFBDFHGHIGIGIJJJJJJJFJJIIIJJJJIHDHGIJB?FHGBHH
@2312873/1
ccccgggcccagatggcattcatgcagaaccgattaagaaaggggcagac
+2312873/1
@@@FFFADHG7CBGBHFEHIIIEHGIIIIIIBFHIIIIIIIGEC>AHB;?
@3671958/1
cttcgcttttgactcgacaaaaatttaaacacattgcattattgatttcg
+3671958/1
@@=DDDFDHHHHGJJJGIGHIJJJJJJJJJJJJJJJIJIJJJJJJJJJJJ
@4439691/1
ggcagattgttaccctccacgggtaaatcctgcaaggattgccacatctt
+4439691/1
@@@BDDFFHHHHHIIIIIIIIII8?EFCEH<FE;FAE?>GB?FDFDDHCH
@2313686/1
cccctaatcagctacaacagtcaacatttcccacctttttcactcaacca
+2313686/1
=@@=4ADAAFFAFBEHHEB:CFGD@GBHEDHCIIHHGGIIEEHIHHCHIG
@3034726/1
ctcaagggcacacggcaacaaaaagtgataatggatacaaatttgactac
+3034726/1
@CCFFFFFFGHHHIIIEIIIIGIII:CGIJIIJIJIGIJIJJJJJIIIJJ
@3034727/1
ctcaagggcacacggcaacaaaaagtgataatggatacaaatttgactac
+3034727/1
CC@DFFDFHGFFHGGBHIIIIIGIIGDHGICHGGGIIGGIIIGGIGGGIG
@7832512/1
cagcgttttgtggaactgtgaaactttgtgggactgctggttgcccaact
+7832512/1
CC@FFDFFHHHHHIJJJJHIIIJJJIJJHIJJJJGIJJJJJJJIJIJJIJ
@933383/1
atcattcaaacattgaagccagatcgataaaaaaatatcgcaatatt
+933383/1
CBCFFFFFHHHHHJIIJJJJJJJJJJJJJJJJJJJJJJDIJIHJHJI
@3039224/1
ctcaatccacctgaggttcagcctcaacccattacacaagacccccaacc
+3039224/1
BB@DFFFFHHHHHJJJFHIJJJJJJJJJJJJJJJJJJJJJJJJJJJJJJJ
@2317602/1
cccgaaaaaagtttatttatcatacacaggtaaacagttgtacagtagag
+2317602/1
@C@DFFFFHAHCFHIIIJDIIGIIHJJJJJDGHJGIIGHIIIIIIFGHJJ
@5064529/1
taaatgctcccttttcacaatataataaatacatatcatatcatcggggc
+5064529/1
@CCBDDDDHFDHHEHGIIJGIIEHHEGJJGGHIIGGEHII>FCFHA>0?@
@2318035/1
cccgaacaagccaatcagaccaacggaacgcccggagcgg
+2318035/1
@@@;AD:DHHDHDEHIIGGFIGGGHIJE@FHGDDGGGGHH
@3042402/1
ctcaattggcgcacattcagcaggttttttaacagtttgaaaaccttgat
+3042402/1
@@<DDDDBFDDF@@EGIHGHGGG@8?FBHGGIG@DDHEEDEHIIIB<CBB
@3042403/1
ctcaattggcgcacattcagcaggttttttaacagtttgaaaaccttgat
+3042403/1
@C@DFDFDHHHFDHFGIJJJIGGIEHGJJJJJFIJHHGHIIEBFHIIGGI
@7135138/1
atttccctttttgtggagaggtactatgtgtgtttggctagattctgttt
+7135138/1
BBBDDFFFHHHHGAFGHIFHIFHHIHGIFHHIJIIGCHIGGEHIJJJIJI
@1652833/1
caataatttaacaactactccggagtttattgtcgacgaaaaaagag
+1652833/1
@?7DDDDDFDH?FIGIEGIGDF@?DHGIIIBHHHG@?D:7@F;@8D@
@3676040/1
cttcgtgttccatttcatagaatggtggtggccatct
+3676040/1
@@@ADDD:B4D:AFG?<E>FHHCCF<<E<C@8E3::9
@7136047/1
atttcctcgaaatcaataatgcaatgtgtttaaatttttgtcgagtcaaa
+7136047/1
?@@DBDDDD6BF3AAAFAB?AC:CB@AACCFBG@GFIIFAFF>8?FEDGE
@7136048/1
atttcctcgaaatcaataatgcaatgtgtttaaatttttgtcgagtcaaa
+7136048/1
@@@DDDDDF?FHBEFH@FH>EHHIIIEECEHCHIEHIIIGHGIGHFHGII
@5748250/1
tttagaggtaatacactattattaggcactagttattaattataatcatc
+5748250/1
?B1ADDFFAFHHHJJJJJJJJJJJJJIJIIIJHIJJJIGIJJIJGIJGHI
@6486690/1
acacattgcattattgatttcgaggaaataatacgaacttcaattacaca
+6486690/1
@@@1ADEFHHHHHIIIIIIIIIIIIIIIIIIIIIIIIIIIIIIIIIIIII
@6486691/1
acacattgcattattgatttcgaggaaataatacgaacttcaattacaca
+6486691/1
CCCFFFFFHGHHHJJIHJJJJJJJJJIIJJJJGHIIJGJIIIIIIIIJJJ
@1655347/1
caatagctcaaaagggaacaatttttatcgagttattgatttcgaggaat
+1655347/1
CCCFFFFFHHGHHJJJJJJJJJJIJJJJJJJJHJJJJJIJJJJJJGJJJJ
@4443740/1
ggcattttgacatttatgtgacataatttgcaacatttgacgtacggttc
+4443740/1
BCBDFFFFHHHHHJJJJJIJJIJJJIJJJJJJJJJJIJIJIJIJJJJGII
@3679404/1
cttctagcagctttaatgcattgtatgcagcatcatgtttactaatctgc
+3679404/1
@@B?DDFFHHHHGJJJJJIJJJJIIJJGJJJJJJJJJIJJJIJJJJJJJJ
@5752581/1
tttaggtatttgtggtatctgtcgatgttgccagaacgtaagatatccta
+5752581/1
=@@:BDA?FHHFCBFAFECHB?FHIIIBHHGIIIIIIE?DHGIHIIGGDE
@3681361/1
cttctcacagagatcttcgacaaaatcgtc
+3681361/1
??@?DDDDHHHF8EAGGDHEEGHHD<FA:C
@2319462/1
cccgaataccgattctcagccgagctgcccagtttagtggccaactcttc
+2319462/1
@@CDFFDFHHHGHIJJDHIIIEEAFGHHIEHIHGGEFFFGIIJIJIJJIJ
@6489691/1
acagaatctagccaaacacacatagtacctctccacaaaaagggaaataa
+6489691/1
@@@FDFFFDHFHHIJGI@GFHIIJJIIIJIIJJJGIGGIIJGCHGIIJII
@6490154/1
acagactaaagaaacgctcgtggggagcgatgacgaataaagtatgtgtt
+6490154/1
@1=DDFFFGHHHHGHIJJJIFHIJJJJJIHIIHDGEFCGHJGHHIIGHHH
@1661289/1
caatccccacattccaccccaatctagccactcttatacgcagtggtctc
+1661289/1
B@@DFFFFHHHHHJJJJJJJJJJJJIJJJJJJJIJJJJJJJJJGGIHGII
@7837161/1
cagctatcgatacacagtcatagatccaatcctataattatccatttcct
+7837161/1
CC@FFFFFHHHHHJJJJIJJJJJGIGIJGIJJJJJJJJJJJIJJJIJJJI
@940403/1
atccaatcctataattatccatttcctgtaattctggtttctctatagtt
+940403/1
?:=4=DDDHFHHHIGIIIGGIIIIIIIIHIIIIIIIGGHIIIIIIIGIHI
@940404/1
atccaatcctataattatccatttcctgtaattctggtttctctatagtt
+940404/1
CCCFFFFFHHHHGJIFGGEHIIJJJJJIIGEHIIIJIHGHJJJIIJIJEI
@942502/1
atccacgagccaatcttccgctaccgcgtgttccttaacaacgatctggt
+942502/1
CCCFFFFFHHHHHIIIIGIEGAAGHIGBDHDDEHEHGHGIICGF@GCGFC
@5756991/1
tttatagttacattcaaagtaaagcaagagctagagctcctgaggctcat
+5756991/1
@@@ADFFFFHHHGIIIIIGHHHIHIIHIHIIGIGCHHIJJJJIEIEGHII
@1668485/1
caatgcttggtgcagctatccactttgc
+1668485/1
?<?DBD?:CA<2CEA@BEF@AF:3<<A<
@271273/1
aaagggaacaatttttgtcgagttattgatttcgaggaataatacgaact
+271273/1
CCCDFFFFHHHHHJJJJJJJIJFHGJIJJJJJJGIIJJJJJJJJJJJJJJ
@943165/1
atccactttgccagtggccgtctgctacggaacaggcaaaactccga
+943165/1
?@@7DDEFHDFHHEFHIIIIGBGG@HFEHFEGFEHIIGBD;BDGGIG
@7842619/1
cagcttcaacgccaaggacttcaactttgttcagttcttgcagg
+7842619/1
CCCFFFFFHHDHFGGGIHJJJJJJJJJJJIIJJIIJJJJJJJII
@1670254/1
caatgtcaaagagaaggatagcaactaattttacaagctatactttgcat
+1670254/1
?@@A?DDEHHHFHIIIIGGDHIIIIJJCHIJHGGHGECHJJJIJJJGGJI
@2323031/1
cccgatgatatgatatgtatttattatattgtgaaaagggagcatttatt
+2323031/1
@@C;;AADFHHHA@EHHEHCHHGIJIGICIGFHGJJJJIGIGBEGGIIIH
@4449487/1
ggccgatagaatgaagtgaaagtcgaacgttcttctgggcttttcctgct
+4449487/1
@<@BDDDFHGHHHIIIEHIIIIHGIIIIIFHIIIIIIIIIIIIIIIIIIF
@3685111/1
cttctctttgacattgcttgtggtcacttttcgcgcaaaggtaaaatcgt
+3685111/1
BB@ADDFFHGHHHIJFGIIIGIIGIIJJJJJJIJJJGJJIIBGGJJHIII
@3685112/1
cttctctttgacattgcttgtggtcacttttcgcgcaaaggtaaaatcgt
+3685112/1
BB@FFFFFHGHHGJJJJIJJFGGHHJJJJJJJJJJJIIGIJ@FHGIGIIH
@5758652/1
tttatatgtcacattttgtggttctttaacgaaatgtcaagagcataaag
+5758652/1
@@BDDFFFHHHHHJJJIJHHJIJJJIJJIIIIJJFIIGJIIIJJJIIIJI
@7141725/1
atttctttcatttatcaaggttttcaaactgttaaaaaacctgctgaatg
+7141725/1
=B=4=DDFHHHHHJJJJJJJFIIJJJJJJJJJJJJJJJJJJJIJJIJIJI
@7141726/1
atttctttcatttatcaaggttttcaaactgttaaaaaacctgctgaatg
+7141726/1
@@BF1BDFHGHHHJJJJJJJEHIIIIJJIJIGI<FHIJGJJJGIJJJJIH
@5080222/1
taacgtctttatagaatgtcaatgttattctaaaaagaagactgctaaac
+5080222/1
@8BDDFFFHHHHHJJJIJHHIJJJJJJJJJJJJJJJJJJJJJIJJJIJJI
@4453569/1
ggcctttcttctctttgccgtattttattttgtaaggtgaggtatttgta
+4453569/1
@@7BADDDDFBDDDFI@BHD<@EGHI<FHII>EEGBE:CDGG?DAGGCBF
@4453570/1
ggcctttcttctctttgccgtattttattttgtaaggtgaggtatttgta
+4453570/1
@@@:ADDDFHFDFGIIEGIIEAFHIIFHHIIEEAFHI<DEGI?DEHGGFG
@7142962/1
atttgaacatttgattgaccctccgagagttattggactcacggcgactc
+7142962/1
CCCFFFFFHHHHHJJJJJJJJJJJJJG?F?FDFHCGFHCGHG?FF@@AAA
@5763253/1
tttattcgtcatcgctccccacgagcg
+5763253/1
BCCDFFFFHHHHGGJGIJJJIIIH???
@6495306/1
acatgaagttgtctgcccctttcttaatcggttctgcatgaatgccatct
+6495306/1
BB@=BDFFHHHHHJJJJJJJJIJJJJIJJJIIJJIIIJIJIJJJJJIJJH
@6499224/1
accaagagaagaaagctatacagtagtcaaatttgtatccattatcactt
+6499224/1
CCCFFFFFHHFFHJIIJJGIJJICIGHHIJJIIJI<FHGIIJJJJJJHIJ
@5085867/1
taagactacaagaagagagtggacattctttagtagaagaattgtacctg
+5085867/1
CCCFFFFFHHHHHJJIJJJGHIJJJJJJJJJJJGIJJIJJJJJJJJJJJJ
@3697687/1
cttgaaccgtacgtcaaatgtcgcaaattatgtcacataaatgtcaaaat
+3697687/1
B@:ADFFFHDHAFGIIJJIJJJJJJJIJIIIGHGIIHHJJJJJIHGFHHJ
@952655/1
atccgtgatacatttccatgccttctcctaagtcgataatttctccgact
+952655/1
B=BDFDFDHHHHHJJJJJJJJJJJJJJJJJJFEIIIJJJJJJJJJJJJJI
@2328467/1
cccggagcggctgatatcaccaatcaggtggtgacatcgttcgatgacaa
+2328467/1
@@@:BDDDFFFFF;:CCD4CF<FAFDBF0BF7?8??=FF@FCF@EEDFEF
@4456773/1
ggcgattggtcaatgttttttcttcgatgtccacgtaggttacctcgaag
+4456773/1
BCCDDFFFHFHHHJJHIJJJJJJJJJJJIJJJJIIHIJJJJJJJJJJIIJ
@275508/1
aaagtatgtgttcaccaagagaagaaagctatacagtagtcaaatttgta
+275508/1
B@C@DDFFFDHHHJIJJJJIJIJIJJJJJJJJIJJIFGHIJJJIJJJFFI
@279344/1
aaagtggtgatctaggtggtttaatttctccataaccatcatctggtagc
+279344/1
@@=ADB:2AC:<CFIEFGIGEICH<ABHFH<GEFADG@GGFIF@F@:???
@2331028/1
cccgggcccagatggcattcatgcagaaccgattaagaaaggggcagaca
+2331028/1
=?@D=1ADF1AFHGEE>?EHICHGIDGCDDFEDHGIIIIIGEDBGEGEG@
@2331029/1
cccgggcccagatggcattcatgcagaaccgattaagaaaggggcagaca
+2331029/1
??@1AD<DFBHFBHBGGGGGI@BEFBCFHI:DFAHABFGHCD1@A@GAHF
@7848678/1
cagcttttctccatagagaacctggaattggatgaatggcacatagttcg
+7848678/1
@C@DFFFFHHHHHIJJJJIJIJJJJJJJJJIIJJECEGHIJJJJJJIJJJ
@7849180/1
caggaaaagcccagaagaacgttcgactttcacttcattctatcggcctt
+7849180/1
CC@FFFFFDHHHHJJIJJJGIGIIIJIJIJIGGHIJGIJJJJJJIJJIGI
@6504478/1
accagaattacaggaaatggataattataggattgga
+6504478/1
=@;DBA?DBHDHBACBG<@:F>BFAHC9FH?HH@?C9
@4462927/1
ggctctgtgatttcttagtgtcaatagtgctgccgttacttcctcaagcg
+4462927/1
=?14=BDDFBDFHIIIIIAIIHHHIIGCHHIGIIIGGGIGIIIIIIGIIG
@4463383/1
ggctgatatcaccaatcaggtggtgacatcgttcgatgacaaagtgatgg
+4463383/1
@CCFFFFFHHHHHJJJJJIJJJJIIIJJJJJJJJIGGHGHGIIJGHJJIG
@5094716/1
taataatagtgtattacctctaaagctatctactcgttatataatcatca
+5094716/1
=B@4=DEFFHHHFIJIJJJJJJJJJJJJIJJJJJIJHJIIJJIJJJJJJI
@5094717/1
taataatagtgtattacctctaaagctatctactcgttatataatcatca
+5094717/1
@<8DDFDFHHGHHJJIJIJJJJIHEHIIJJGHJIJJGIIJIJIJIJJJJI
@5773189/1
tttcaatcaccacattatgaaattactcatagtgtcaccggaactcataa
+5773189/1
C@C?FFFFHHHGHJJJJJIJJJJJIJJJIJIIIHIIJJJJJJJJJJIEIH
@3702733/1
cttgaataaatttttaaatttaaaaatgcgtgtgtgcaggtatatttatc
+3702733/1
??@;7D>DDH?HHII@GHBHHHIGIIIIG@AF@C:?FHCG@GGCHIIIIF
@6512312/1
accgattcagcccccaccaagggaagggggcggcccccatcccaacagaa
+6512312/1
BC@FDDFFHGGHHJJJJJJJJJIJJJJJJJIJDDDDDDDCDDDCDDBBCC
@4469695/1
gggaaatgttgactgttgtagctgattaaggggtgtattctatatttcag
+4469695/1
@C@FFFFFHHHHHJIGHIGIIJIJGIJJJJJJJ:DFHIJJJJJJIJIJJF
@2336265/1
cccgtcagcgtcctccaggagttgctgagccgtcgcggcatcactcccaa
+2336265/1
BCCFFFFFHHHHHJJJGIJJJHHIIJJJJJJJEHIJJJIBEHFHHFFE7>
@290411/1
aaataatatgtaaattgattttagaaaaaaaa
+290411/1
:?@4=ADAHHCFDEBGEHIGI<FB9A:33@D:
@964364/1
atcgagggcgccatccacgagccaatcttccgctaccgcg
+964364/1
@@@@BDDAFDHHDHEIBHIG:@HCGGGCGIGHGGGIIE@B
@964365/1
atcgagggcgccatccacgagccaatcttccgctaccgcgtgttccttaa
+964365/1
@@@FFFDFHHHHHIJIIJJJJIIGHJJEIGGGHGHIJEEHHDDDCEEEEE
@3707330/1
cttgacatttcgttaaagaaccacaaaatgtgacatataaaggtgaatat
+3707330/1
BB=BDDEFHHFHFIIIJ@HHGIGIJJJJJJJJJJJGIIJJJJJ?DHIIJJ
@3707331/1
cttgacatttcgttaaagaaccacaaaatgtgacatatataaaggtgaat
+3707331/1
@@@AA==DFHFAH@DGH@?@A?CEFHGCH>CEFBFBHGGEBFHEEGDFHH
@4471081/1
gggaacttctacatcttctatttcctcacattcggtctctacaaccaggt
+4471081/1
?BCBDFFFGFHHHJIJIIJJJIIJIJJIJJJJJJJHIJJJJJGIJJJJID
@4473852/1
gggaatttaaggcatctattatacaaaaacaatgtgaattagatgctggt
+4473852/1
@@1ADDFFFHDHBBGHGJJJJJFIJJIJHIIJJJGIJIIJJIIHIIGIIB
@1688500/1
caatttcgcggaatttcaacacatgacaagcgatggtgaactgcctttcg
+1688500/1
B<<DFFFFHHGDHIJJHHGGIIGGIGIJJIJIJJJJJJJJIJIJJJJDII
@4475271/1
gggaccagtctgttgtgggggaccagtctgttgtgggggaacagtttgat
+4475271/1
@@@DDDDFHHHFHJJGIIJJIJIIJJDHIGGJJBDDEHEAEEEHCDBEFE
@3058065/1
ctcaccttacaaaataaaatacggcaaagagaagaaaggccgatagaatg
+3058065/1
@@?;DDDDFHHHDHIEGIGIGIIIIIIIGCH>BD>FFGGIIIDHIHGIII
@5777557/1
tttcaggtcaaaacataatattactcttataaaccctgatcttccattac
+5777557/1
@@@DDDDAFBFHFGHIIGCJHJIIIJIHGGHGHHGHGH@FHGHHIEGGIH
@5778064/1
tttcagttaaatttaagaggcttttaaaatttaacgtttagcagtcttct
+5778064/1
BB:DDFFEHHHHHJJJJJJJJJJJJJIJIJJJJJJIIJJIJIJJJJJJJJ
@5778661/1
tttcatatgtagaacgaattttgtgcatacaaaaatagtaaaaagtcgaa
+5778661/1
:814ADDAHHH>?FGGGGDGHEEAAFEHHIGECHBHGGHHIIIII<BFHG
@966122/1
atcgataaaaaaatatcgcaatattagaaattttcaaatattcttcgctt
+966122/1
?@@1:BBDHHDHHIIIBHCG@DDHIIAHIDBBDHAGEHCGG@FGDGH07=
@966123/1
atcgataaaaaaatatcgcaatattagaaattttcaaatattcttcgctt
+966123/1
BCCFFFFFHHHHHJJIIIJIJJJJIIIJJIIJJJIGGDHGIIJIJJIIII
@966198/1
atcgataagacgaatggtaaagctgctaaaaaagcaggaaaagcccagaa
+966198/1
@@CDFDFFFHHHHIAGI?FEEHIIIIGGIGIIGEHGJIIHIIEHEHIIFC
@5098661/1
taatcatcaatattatctatcgatactgaatgtaattttttatatagtgc
+5098661/1
BB@=DEFFHHHHHJJJJJJJHIIJIIJJIJJIFIGIIJJJJJJJIJHIJJ
@4479293/1
gggagtgatgccgcgacggctcagcaactcctggaggacgctgacgggag
+4479293/1
B@@DDDFFHHHHFGIGIFEHEIJJEGIJIIJJJIIJJGEHFFDDEDDD=@
@1691944/1
caatttttgtcgagttattgatttcgaggaataatacgaacttccat
+1691944/1
C@CFFFFFGFHHFGAF?CFACHHIGGEHIAHGGGGGIGIEGGIIIII
@3710607/1
cttgagaaatttgctgcctcaaaaacgtatgacaaaactatagagaaacc
+3710607/1
=@:?=A=B:DDFFEACFB3AEAF@FEBGFFBDGIIBDFF@?<FD?9?GFB
@968404/1
atcgatagctgttcactttttggtcatgattttgagg
+968404/1
@@@DBB=ABDC2CDFAEGHHEA:FH>HC9???BFED@
@968405/1
atcgatagctgttcactttttggtcatgattttgaggtactcgagg
+968405/1
?@@:?DDADFHHDEHEHIG<<<?8A<EH9??F<CB?;GC@>@DH@0
@968805/1
atcgatctggcttcaatgtttgaatgatgattatataacgagtagatagc
+968805/1
BCCDDFFFHHHHHJJJJIGJJJJJJIJIIJJJJJJJJJJJIJDGIJJJJJ
@5785376/1
tttcctgcttttttagcagctttaccattcgtcttatcgatgcattgaaa
+5785376/1
BB:BDFFDHFHHHJGHGGHIIGIGIIIIIGEGGHIBDHHHJJIJIIGGIG
@4486755/1
gggcactatataaaaaattacattcagtatcgatagataatattgatgat
+4486755/1
@@1:DDDDFFHHHIIIIIIIIIIIIIIHIIIIHIIIIIIIIIIIIIIIII
@1699608/1
cacaaagtttcacagttccacaaaacgctgaaaaattccgtcggcaagaa
+1699608/1
CCCFFFFDHHHHHJJHJJIJJJJIIJJJIIJJIJJJJIIJHHIJJIGIJA
@1700080/1
cacaaatacctaaaccttcccactaaagttaaccagacaaagcacctatc
+1700080/1
BC;DDDFFHHHHHJJJGIJJJJJJJJIJIIIJJJJJJJJJJJJJJJJIJJ
@4489189/1
gggcgttccgttggtctgattggcttgtt
+4489189/1
CC@FFFFFHHHHHJHIJJJJJJIJJJ1:C
@970989/1
atcgcaatagctcaaaagggaacaatttttatcgagttattgatttcgag
+970989/1
CCCFFFFFHHHHHJJJJJJJJJJJJJJJJIIJJJJJJIJJJJJJIJIJHJ
@970990/1
atcgcaatagctcaaaagggaacaatttttgtcgagttattgatttcgag
+970990/1
@C@FFFFFHHGHGIGIHIIIIIJJEHHIIIJGHGGGIIIIHIEIJJIGDG
@970997/1
atcgcaatattagaaattttcaaatattcttcgcttttgactcgacaaaa
+970997/1
@@@??DDDHHHHHIIIIIIIIIIIIIIIIIIIIIIIIIIIHIIIIIIIII
@3719792/1
cttgcaaattttcaatcatgaagcaagattttacctgaacaatttgaaat
+3719792/1
CCCFFFFFHHHGHIJHIJJIJJIJJGJJJJJJIIJJEFHGIJJIIIIGHI
@971811/1
atcgccaccaatgcttggtgcagctatccactttgccagtggccgtctgc
+971811/1
=1:=BDDFHHHHFIIIIJDGHGGGJJJJIJJJJJGIIJIEHJJJJIIJJJ
@1703302/1
cacaaattatgtcaaattttgacatttatgtaacatgtgtgcttaagtgg
+1703302/1
@@@FADEFHHAADFFIIGGHDBFHIIGHIGHHGGHHIIIIIGIIIG>GHG
@303879/1
aaatcatgaccaaaaagtgaacagctatcgatacacagtcatagatccaa
+303879/1
<@@ADEFFGHHFFGIJJ?CFEHGIJJJJJGGIIJJIJGHGIIJGIJIGHF
@7870437/1
caggcttgaacgaagttgtggagagatttataagactacaagaagagagt
+7870437/1
@@@DDDFFFHHDHEHGHEHIJGHIIAFGGHIIHIJIIGJJHI@FCBHEHH
@4493517/1
ggggatcatgaagctcgcttttcaaattctcgtgactttt
+4493517/1
CC@FFFFFHHHHGJJJJIGIIJIIJIJJGIIGGB309BFG
@6522119/1
acgaaattaaacacgctgagaaagctatggttgagtgaaaaaggtgggaa
+6522119/1
@@7DDDDDFFFHHGGGIIIGIIIIIFIIIGCFFFG:9BDHGHI<???@C>
@6522120/1
acgaaattaaacacgctgagaaagctatggttgagtgaaaaaggtgggaa
+6522120/1
CC@DFFFFGHHHHJJJJJIIJJGHIJIIIJHEIHIBFHIGIIIIDGGIIJ
@6522201/1
acgaaattgaacacgctgagaaagctatggttgagtgaaaaa
+6522201/1
;=;AD?DD?FFBH91EEG12C9CF@F>AB31?FGG0?BF992
@6522591/1
acgaacttcaactacacaaattagtacaactcctccaaaccttgc
+6522591/1
<?@B=?D4AA:AF:CEDGA;:AEFCECC@9:C:CDDDFDGIIID3
@6522721/1
acgaagagggactaccacacgaaaggcagttcaccatcgcttgtcatgtg
+6522721/1
@@7ADDDDDAHHHIGIIGIC?EFHHCHIGBFEGIGHHEHEGHIGIGHB@@
@7156148/1
atttgatgcaaagtatagaggttgtacccaaacttttcggggtgcaatct
+7156148/1
1:B442ADHFHHHGGIIJIIJFGIIGIHIIIGGGJIGIIJI@@FHHIIIG
@7156149/1
atttgatgcaaagtatagaggttgtacccaaacttttcggggtgcaatct
+7156149/1
=BB4ADDFGHGGHGIIJIIIJIIJIJJJJJGGIIJJJIIIHH@FHIIJJI
@7156150/1
atttgatgcaaagtatagaggttgtacccaaacttttcggggtgcaatct
+7156150/1
@@@DFFFFGHHHHHIJIJCHIIIIEHGJIIGIJIJGIGGIGI6@FHEEHE
@7156151/1
atttgatgcaaagtatagaggttgtacccaaacttttcggggtgcaatct
+7156151/1
C@@FFFDFHHHHHAGHJGHHGCFFHGGHIIEFEHIGGIIJG@FDFHICCF
@5789277/1
tttcgcgcaaaggtaaaatcgttctagacatactttatgctcttgacatt
+5789277/1
?@1ADDFFDHHGHCGHJIHIJHJIGIGIIIGGHIIJHGGGIIIIGFHIJJ
@5789288/1
tttcgcggaatttcaacacatgacaagcgatggtgaactgcctttcgtgt
+5789288/1
@?@DDFDFDHHFDBHHJJJJCH@GIFCAHIIGB9B?DHIGEGICAFHHC=
@6526867/1
acgatctggtggccaccggaaccggaagatcgaagaaagacgccaaacat
+6526867/1
@B@FFFFFHFBHGIJJJJJGIIJJIIIJJIJJIJJIIIJJJJJJJHHHFF
@5109245/1
taatttttcaataaagtacactttatttaagaacaggggagaaaagtcac
+5109245/1
@;?DDDDDHHHAFIIICGHHIIIH?HGHIIIIGGGGEHIIIHGGIGGGFH
@6528711/1
acgcgcgaaaaccattatgttttactaatttttcaataaagtacacttta
+6528711/1
CCCFFFFFHHHHHGIJJIJFHIJJIJIGIJJJJJJJIJJIJGHIJJJJJG
@6529518/1
acggaaatctaccgacagagaggttatccttgggggaagaagccaaattg
+6529518/1
@@@FFFFFHHGHHIIIJFIC@FHEGHIJJIIJIBGGIJJJGJIGIIGIF@
@976637/1
atcgggttctgctaagtggtaagtagaaggtaagccacttaagcacacat
+976637/1
CCCFFFDDFDBDFIJJFGGHGIJHIEIIGHFGIGIJGJJJIIIJJJJJIH
@1707979/1
cacaacttcgttcaagcctggtgacagatgtctaaaatatttatgaaagt
+1707979/1
@@@?DFFDHHDFHIJJJJJIJHIGIIGHCHFGIGIIFGIGIIJJJJJJJB
@309154/1
aaatgataaagataaagatttgccggtccagagattaactgtcgccatgg
+309154/1
@@@DADDDDHHFFHIGG@IDFBHBFH@CFHFGEGIAFH@4:F@?FBF;?;
@7874707/1
caggggatcatgaagctcgcttttcaaattctcgtgacttttctcccctg
+7874707/1
?@@7DD?DFHH<FHFAGFGHGGICHGGEEIIIDGHGEI4BDF@F498?87
@5109990/1
tacaaaaatagtaaaaagtcgaagtctttcgagacatactcttcggagaa
+5109990/1
CCCFFFFFHHHHHJJJJJIJJJJJIJJJJJJJJJJJJJIJJJJJJJJJJJ
@2362199/1
ccgaaggaagccaagggctcggctgctcatcatgccc
+2362199/1
C@@DFFFFGHHGGEIIGIIIJGGHIJIJJJJIGGEHE
@5113876/1
tacaagctatactttgcatagaattagtggttttttttctaaaatcaatt
+5113876/1
?;@?DADDBH<BDBEEG?BHGHEGCHEEBGHGGGHDDGAFB@D?CF>GGG
@2363890/1
ccgaataccgattctcagccgagctgcccagtttagtggccaactcttcg
+2363890/1
@@CFFFDFHFHHFGGGG>HGIEGBG3CFCGGGECHEFBCFGGE?FIGGII
@2364974/1
ccgaatgtgaggaaatagaagatgtagaagttcccaaagccttagg
+2364974/1
BC@FFFFDHHHGHJJJJIIIIJJJIIJJJJIJJJJJJJIJJJJJJJ
@3726470/1
cttgcggttaccccttctgttgggatgggggccg
+3726470/1
@CCFFFFDHHHHHJGIIGGHIJIJFHJJJJJIJG
@1712484/1
cacaatataataaatacatatcatatcatcggggcactatataaaaaatt
+1712484/1
@@;DDDDDFHHFHIHIGHHIGDJIGIIJIIC6<FGAFGIHCIGEGHJEII
@311535/1
aaatgctcccttttcacaatataataaatacatatcatatcatcggggca
+311535/1
B@;4ADEFHHGHHJJJJIJJJJJJJJJJJJJJJJJIJJJJIJIJJJFHII
@311654/1
aaatgctggaaaagttaaacgatattctacaggatttattattagagtgt
+311654/1
CCCFFFFFHHHHHJIJJJJJJIJJJJJJJJJJJHIJIJJJJJJJJJJDHG
@982271/1
atcgttaacactgcctgtagtttgatattgggactgcaagtgcgaatatc
+982271/1
@CCFFFFFHHHHHJJJJGFHIIIJIJEIIIJGHGGHIIGIIHIIJIJJJJ
@4500241/1
gggtaacaatctgccttctacatttgcgagtgacgaagagactctcagct
+4500241/1
=?14=DDFHHHHGIIJJJJJJJJJJHJJJJEHIJJGGIJJIJJJJJJJJJ
@983223/1
atcgttgttaaggaacacgcggtagcggaagattggctcg
+983223/1
CCCFFFFFHHHHHJIJJJJIJJFHHIJIHEGHHIJJIJJ@
@313558/1
aaatgtcaaaatgccacataatttgcaaaattttgacatttttttctttc
+313558/1
??=BDABBFFHHCFHEHH@HHHIIG<BFCFHGIIIHAHHGGHIGI<FHGI
@3728395/1
cttgctcttgcagaggatgcggcgga
+3728395/1
@CC:ADFDFHHHHDHIGHGGIJIII0
@3728799/1
cttgctggatctcttggtcggaaaagtgactcccgaacaagccaatc
+3728799/1
@BBDDFFFHGHHHJJJIGGIJJJIJJGIIIJJJJJJJJJJJIIIHIJ
@1718558/1
cacacatagtacctctccacaaaaagggaaataaacaaggatgtaagaac
+1718558/1
C@@FFFDDFDFHHJIGIIJIJIIIIIIIJIJIIJJJIIJEGJJGHGGGII
@3733869/1
cttggaccatataaacaatcatcaataacaaataaattgaatgctgaaaa
+3733869/1
BCBDFFFFHHHHHJJIIJJJJJJJJJJJJJIJJJIJJICHJJIIJJJJJJ
@6536728/1
actaattttacaagctatactttgcatagaattag
+6536728/1
;=?DDFFFAH<>DB?FGGHIIGH<EDA<?C9AFH>
@6538210/1
actatataaaaaattacattcagtatcgatagataatattgatgattata
+6538210/1
:?14=BDDEEDDDIIIIIIIIIIDIIIIIIIIIIIIIIIIIIIIIIIIII
@6539070/1
actcaattggcgcacattcagcaggttttttaacagtttgaaaacct
+6539070/1
;?@B?DDDDFD?:8<1?F>9CH4BF?CECGGA99<BGB<FDFIB9;B
@1719060/1
cacacatgttacataaatgtcaaaatttgacataatttgtggacataaag
+1719060/1
C@@FFFFFHGHHHJJJJJJJJJJJJJJJGGIIJJJJJIJFHJJGIJIHJI
@1719177/1
cacacattcgatctctgatagtagatggtaactgttcaaattcctcttcc
+1719177/1
CCCFFFFFHHFHHJJJIIJJJHIJJJJJHHIJJJJJJJJIJJIJJJJJJJ
@2374551/1
ccgagatgtggtacacgacgaatgatgtgataaatatacctgcacacacg
+2374551/1
@@@1BD;DFDDAFGH>FGHIIHEIHHEDG@D>?FHFEHGF9DHFBFHI>G
@2374552/1
ccgagatgtggtacacgacgaatgatgtgataaatatacctgcacacacg
+2374552/1
B@<DDFFFFHHHHJGIJGIIIJIJIJJGIGIJJIIJGJJDFEEGIFGGII
@993765/1
atctgcgggacatgcacatctcttggagccagccaatgggattgcccatc
+993765/1
CCCFFFFFGCABFGEBBEEAFGGHGGDGCHIDGGHIHGIJ?CHGEHH>CG
@7168066/1
atttgtttgtggacataaaggaaagaaaaaaa
+7168066/1
=:=DA22=2C;:DBG?:?:A<<<<C;FGIDGD
@1721750/1
cacacgcatttttaaatttaaaaatttattcaagtcaaaaataatatgta
+1721750/1
BB@DFFFFHHHHGJJJJJJIJJIIIJJJJIIJJJJJJJJJJJJJJIJIDI
@5804763/1
tttctttcctttatgtccacaaattatgtcaaattttgacatttatgtaa
+5804763/1
=@1=BDEFHGGHDHFHGIJJJJJJJJJIIIJJJJJJJJIIIJJJIIIGIJ
@1724039/1
cacacttttacttcagctacttgaaccgtacgtcaaatgtcgcaaattat
+1724039/1
@@@A7DDEDFDHHEHIIIGHIGGGGEH<AFHFF>:D9B?:BFDEHGIIGE
@7169324/1
attttaaatgaaaaacgtatgttgtttacttcatttgaatctatggaagt
+7169324/1
@@@DDBBAHDHFGJEGGCGHGFHGHIJIECHIGIGEIJIHIJJJIBGG>B
@3743742/1
cttggcgttgaagctgagagtctcttcgtcactcgcaaatgtagaaggca
+3743742/1
CCCFFFFFHGGHGIIIIHGGIGJJJJJJJJJJIIHIJJJJIGIIGIGIJI
@4515286/1
ggtactatgtgtgtttggctagattctgtttgacattcgaaaagtaaacg
+4515286/1
?@1BDEFFHCHFFGIJIJIJJIHIIIIIIHJGHGHJJJJJJJJIGIIIJJ
@2381463/1
ccgatgatatgatatgtatttattatattgtgaaaagggagcatttattt
+2381463/1
=?;=:D>DDA<?DFB4E9?EHCFGHHBHGHAEHIGICE<@DHI@FGIGII
@5809201/1
tttgaatgatgattatataacgagtagatagctttagaggtaatacacta
+5809201/1
@CCDFFFFHHHGHJIJIJJJJIHJCGHIJIJJJJJGIJJIGHIJJJJJJI
@7899160/1
cagtgtttaaggaactatcagatgttggtccgccacactgtagagaattc
+7899160/1
B@@DDDEFHHHGHIIJJJJJJJJJIIJFIIJJJJIJIJJGHIJJIIJJIJ
@5129029/1
tacgaactggtccaaatcgagggcgccatccacgagccaatcttccgcta
+5129029/1
@@@?DDADHDCDFHIIFFFCEGGAFFHH@GDDF@FGGIIICG@AHGEEHD
@5129030/1
tacgaactggtccaaatcgagggcgccatccacgagccaatcttccgcta
+5129030/1
CCCFFFFFHHFHHIJJJJJJJJIIIJJJIJJJJIIGIIIGIIIGGIEEAB
@5129057/1
tacgaacttcaatcacacaaattagtacaactcctccaaaccttgcaaat
+5129057/1
@C@FFFFFHHHGGIJJGIJJJJIIJIIIJJJJJJIIEIJEIJJFIJJIAH
@5129060/1
tacgaacttccatagattcaaatgaagtaaacaacatacgtttttcattt
+5129060/1
@@@A?DDDFHFHHJDHIIJIJIIEIJCFHEHE>GHHFFGDD>FHIIIIGE
@1005737/1
atgaaagatttaaaatccaggacagtatccagaagggactgcctatgttc
+1005737/1
@@@<ABDDFHHHGEBHFGIIIGGGHHGEF>BFAFGG>HGFGG@HIEHCGG
@1008514/1
atgaaatttaaaagaaaatttgaaaagtatcatgagttttgtgattctcc
+1008514/1
@@71BD?BDBC?FEEHG@EG>CHHF@EA?@HEFACFBCDEGDDBGGIEGG
@6547519/1
agaaaaaaatgtcaaaattttgcaaattatgtggcattttgacatttatg
+6547519/1
@?@FFFFFGFHHGIJIIGGIJFIIJDGGIJJCGIIIIJIIJGIJJJJIIJ
@3751247/1
cttggtcggaaaagtgactcccgaacaagccaatcagaccaa
+3751247/1
@@@?=ADDDHHAFBEEABFD@FF@C0CB?DDFF?9B89B;88
@2386379/1
ccgcaacctcacacaaagactagcaaaagtgttgttgtttaccaaagcag
+2386379/1
@C@FFFFFGHHHHJIJJJJHIJCHGGIIH?CDGHHIJJJJJJIIGHIIHI
@2387101/1
ccgcaaggggcacggaccacttcacggaaatctaccgacagagagg
+2387101/1
@@<ABAAD=DFDFEDF:E3?DEFAGDA:8?88DEDBBFF@EEEE1?
@324755/1
aaattatgggcgaccaccagtggtactatgacaacttaaactatcctcca
+324755/1
=@?4=DEFHHHHHIIIIIEIHIICHIIIIIIIIIIIIIIIIIIIIIIIIG
@2389317/1
ccgcagatggccaccaccattctatgaaatggaacacgaagagggactac
+2389317/1
@@<DFFFFHGHHHJJJJJDHJJIJIJFJIJJIEIIIJJJJJIICEEGIJI
@2389318/1
ccgcagatggccaccaccattctatgaaatggaacacgaagagggactac
+2389318/1
CCCDFADFGHHGDIBBGFIC@HIHIGIGGEGGGEHGIIIIEHIGI>ADHD
@2389319/1
ccgcagatggccaccaccattctatgaaatggaacacgaagagggactac
+2389319/1
CCCFFFDFHHGHBHJ@GIEHIJJJIJIJHIJIIIJJJJIGJIJIIJIJII
@2389320/1
ccgcagatggccaccaccattctatgaaatggaacacgaagagggactac
+2389320/1
CCCFFFFFHHHHGIIIGIIJIJJJJJIJJJJJJJJJJJJIJJJGIJIEGG
@2389321/1
ccgcagatggccaccaccattctatgaaatggaacacgaagagggactac
+2389321/1
CCCFFFFFHHHHHIJIIJIIJJJHGIHIIJIJJJJJIIIFHIIIJJJIGI
@7902688/1
cagttgtacagtagaggataaaccaatggagcacacttttacttcagcta
+7902688/1
@@@DDFFFHHHFHIIJIGEIIIIJJJJJJJGGIJJIIJJIJHIEIJHIJC
@1733346/1
cacaggtttcacaacaacaacctggaacgagacaacagcaccctggtcct
+1733346/1
B@@4ADBDHHHHHJIJJJJIIIHIHGIJIIGJJJIJIIJIIJJJII@FFF
@7903240/1
cagtttagcaataaagtacccaaatcacccattagagaactcttggaact
+7903240/1
BCCFFFFFHHHHHJJJFHIJJJJJJJJJJJJIJIJJJJJJIJJJJJJJJI
@1011869/1
atgaagtgaaagtcgaacgttcttctgggcttttcctgcttttttagcag
+1011869/1
@@<DDDABDHHFHEGIGDFHHFHJ<HGHGBCGICF<C?DHHIAHH2?BBF
@1011870/1
atgaagtgaaagtcgaacgttcttctgggcttttcctgcttttttagcag
+1011870/1
CC@DFFFFHGHGCGHIJIIHHGIIIGIIFHIJJJIIIJIIJJJJJHIJJI
@1012925/1
atgaatgccatctgggcccggggctctgtgatttcttagtgtcaatagtg
+1012925/1
@C@ADFFFHHHHHIJJJJJIIJJIIGEE?F?FHIAIJGGBFFGFG9BACG
@6555182/1
agaaaattcaagatccagtgtttaaggaactatcagatgttggtccgcca
+6555182/1
@C@FDDFD?F<?FBEFHEHDIGGIGHBFEHGGIIGHGIIFGBFDHFBDBH
@3086257/1
ctcaggataggcagcagacagcttctgttaaagaattgacatctcgtatg
+3086257/1
@C?ADEFFHGHHHIJIIJJJJJGJJJJJJJIIJIJJIJJJJJJJJJJJJJ
@1734191/1
cacagtcatagatccaatcctataattatccatttcctgtaattctggtt
+1734191/1
@@@DFDDFHHHFHIIIGGGGHIAHGIAFIIEHGDGCEHEHIHGEGHG>DF
@2393446/1
ccgccattctcttggctagcttctttgacttgccagtgcc
+2393446/1
@@1DD<;D>FFBFAA@:AB<CHE@HH?<AEH<GF@E?F>D
@1735683/1
cacagttccacaaaacgctgaaaaattccgtcggcaagaagttggccgat
+1735683/1
CCCFDBDDHHHHHJJIIJIJJJJJGIIJIJEHGIJJJIIGFDHGIIIJGG
@5136013/1
tacttcctcaagcgctggtaacgctttatcgggttctgctaagtggtaag
+5136013/1
@@@DDFFFHHGHHJIJJJFHGGIGHIIJIIJDDHGHIJJJIGIDGG=FEG
@4528817/1
ggtgaactgcctttcgtgtggtagtccctcttcgtgttccatttcat
+4528817/1
B@1ADEFFHHHHHJJJHJEHIFHIIJJJIJJJJJHIFECF4BFIEDE
@6558772/1
agaaagtacagagtctgtaatgtgacgaggagaccagcacagatgcaatc
+6558772/1
@CCFFFFFHHHHGEGIGHEJCIFHIGIJJJGHGGHIIIIJJJBHIIABFH
@5139637/1
tagaacgattttacctttgcgcgaaaagtgaccacaagcaatgtcaa
+5139637/1
@@@DDDFFFHHHHEEIGIJIJJJBFEB@GGEGEGHIJJ=G;@@FD@F
@2398435/1
ccgcggtccacactctattaaataagcgcctataactgcttctacacaat
+2398435/1
@@?;DD0@FDAHHIH<EGIIIIIIIIIIIIIIIIIIIIIIIIIIIIIIIH
@5141243/1
tagaatgtcaatgttattctaaaaagaagactgctaaacgttaaatttta
+5141243/1
@@@DFFFDFHHGHHIJJIJGJJJJIIJGIJGGIIFHJIGEIGGHHIJJJI
@3767091/1
cttgtgagccgccattctcttggctagcttctttgacttgccagtgccaa
+3767091/1
B@@;ADEFGHGHHJIJJGIJJJJJJJIIIJIJJJIGIGIHIJIIHIGHIJ
@1740908/1
cacatctcggatcttgctactaatattcgattcgataggtgctttgtctg
+1740908/1
@@@DDDBEBDFADHH@@D<CFGI>DFHHDHIIIIIDEGD9?BDFEGHGCG
@1740909/1
cacatctcggatcttgctactaatattcgattcgataggtgctttgtctg
+1740909/1
CCCFFFDFHFCHHIJGHGIIIJJIJJJJGIJGGIIJIJI?BDHGIJDFHI
@1740978/1
cacatctcttggagccagccaatgggattgcccatcactttgtcatcgaa
+1740978/1
@?@1BDDBDHBBHEGGIAHCBGHEI@BGHIEE>??DECHGEHCHFICGH3
@1741270/1
cacatcttgtgagccgccattctcttggctagcttctttgacttgccagt
+1741270/1
CCCDFFFFHGHHHJJJJJIIJIIIHJIJIIGHGGGFHGIGFD<DFHHGG<
@7915105/1
cataatttgcgacatttgacgtacggttcaagtagctgaagtaaaagtgt
+7915105/1
=:444=DDDDDDDIIIIIIIIFIIIIIIIIIIDEIIIIIIIDDEIIIDED
@7915163/1
cataatttgtttgtggacataaaggaaagaaaaaaatgtcaaaattttgc
+7915163/1
CC@FFFFFGFHGDFGIGGIGIJJJJJJJJIJJJJJJHIIIIJJJIJJJGI
@7915462/1
catacacacatagtacctctccacaaaaagggaaataaacaaggatgtaa
+7915462/1
@@;ADEDDHHGHFHGIEGGIIGCFEHDHIGEIIIGIGEIIFGGBACBDFG
@3767897/1
cttgtggaataggttgaggctgaatctcagatggattgagctgttgagtt
+3767897/1
=?8AD?B3:DFDA<<:F?<;;FCFHAFFAC9FFG;DA9DFAF@:?BF@F>
@3767898/1
cttgtggaataggttgaggctgaatctcagatggattgagctgttgagtt
+3767898/1
@@CDDDFDGDDFF?FGABGDHIGEHHHGHGGCGGBGGDGHCGG:DAFH@C
@3768330/1
cttgtggtcacttttcgcgcaaaggtaaaatcgttctagacatactttat
+3768330/1
@@@DBDBEHHHHHJJIGIGIIIBGGDFFDHICGFGGHHIJJJIEIJGGGI
@3768331/1
cttgtggtcacttttcgcgcaaaggtaaaatcgttctagacatactttat
+3768331/1
@@@FBDDBFHHGHIIIAGECFBHII?DGIGGHIHGHIIIIIIIIIIIIGG
@3768332/1
cttgtggtcacttttcgcgcaaaggtaaaatcgttctagacatactttat
+3768332/1
B@@FADDDHHHHHJIIIIIJIIJJJGHHGIJJJHIIIJIJJJJJJJJIII
@6562108/1
agaacaaaccgggaaaagtattatgagaatatgaaatttaaaagaaaatt
+6562108/1
@CCDFDEAHHD>A<@GEC?E?CGHIHIIIIIIGGGIIIIIIGDC@GHGII
@333217/1
aaattgttcaggtaaaatcttgcttcatgattgaaaatttgcaaggtttg
+333217/1
@@C?DDA?F<DBAFGEHHFAHIIEFDHII>FCFFBF?E@<EB@9:C:BBA
@2405204/1
ccggaaaatgctcgaaaactcaattggcgcacattcagcaggttttttaa
+2405204/1
@@<1BDDDFFHFHIIIIIIIIIIIIIIIIIGGHIIIIIIIII?FHIIIGI
@2405205/1
ccggaaaatgctcgaaaactcaattggcgcacattcagcaggttttttaa
+2405205/1
CC@FFFFFHGHGHJIJJJIIJJIJJJJJJJJJJJJJIBGGHIDGGGIIJE
@2406256/1
ccggaaccggaagatcgaagaaagacgccaaacattcggcagccaagaac
+2406256/1
BC@FDFFFHG@FHGGGHGIIGIJGIGEGHIJJGHGGGHGGGGGH>C?>CE
@2406405/1
ccggaactcataacaatagattcgattatagagtaagagtagccggagtg
+2406405/1
CC@DFFFFHHHHHJJJJJJJIJJJIJJJJJJJJFHIJIJCFHIJJIIJBF
@337701/1
aaatttgaaagacacattggttacaagtttgcagaccgttcatatttatt
+337701/1
BBCDDFFFHHHHHJJJIJJGIJIJJJJJJIJJJJJIJIHIJJIIJJJJII
@7918864/1
catagatccaatcctataattatccatttcctgtaattctggtttctcta
+7918864/1
?B1BDFFFHHHHHJJJIJJIJJJJJJJJJJJJJIIFHIIJJJGIIIJJJJ
@7918865/1
catagatccaatcctataattatccatttcctgtaattctggtttctcta
+7918865/1
B@BDDFFFHHHHHJJJJJJJJJJJJIJJJJJJJIIFHIJJIJFHIJJJJI
@5825680/1
tttggatagtaaaaaatgtctgaaaacgg
+5825680/1
?<1ADAD;D4CFDED8AB<CBAH@BHIIC
@4540163/1
ggttgagtgaaaaaggtgggaaatgttgactgtt
+4540163/1
@;@DDDDADDHHDGII<CHGIIIICEHHGIIG?D
@7192971/1
attttcaatcatgaagcaagattttacctgaacaatttgaaatttttcca
+7192971/1
CCCFFFFFHHHHHJJJJJJJGIIJJJIJGIIJJFHIJJJIJHIJJJJFGG
@7923358/1
catatgtagaacgaattttgtgcatacaaaaatagtaaaaagtcgaagtc
+7923358/1
B@@FFFFFHGHHHJJJJJJIFHIIGJJJJJJIIIIGIGGIJIFGBGIJGI
@5832734/1
tttgtacatgaagttgtctgcccctttcttaatcggttctgcatgaatgc
+5832734/1
?@?DDDDDHHHFFGEGIAIGH?GIBAHHFHBE<<;FEG7?DGIE<DFHGG
@5146286/1
tagatccaatcctataattatccatttcctgtaattctggtttctctata
+5146286/1
@C@1DDDFHHGHHIJJJIJGIJGHIJJJHGHIGIJJJIIIHIIHGIIIJI
@5833766/1
tttgtatccattatcactttttgttgccgtgtgcccttgagaaatttgct
+5833766/1
@@@FDEFFDDDFGJJIJIIIIJBFGECHGACGGGGDCHIGHDHHJGIICD
@3109870/1
ctccaaaccttgcaaattttcaatcatgaagcaagattttacctgaacaa
+3109870/1
CCC@FFFFHHHFHJJIJJJJJJJJJJJGJJJIJJIJJJGJIIJJIJJIIH
@6567462/1
agaagaaaggccgatagaatgaagtgaaagtcgaacgttcttctgggctt
+6567462/1
@C7DDDDFDFDHHHIIIGHEDGIIHIGIGI99:BGIBFAD;DDHG>BBBG
@5147369/1
tagatttcgaggcaaattgattgatttgcccagcacaaacttggaga
+5147369/1
@@@7DDDDHHHHDGIIIIBHHGDEHIIBEGIGCEHIIIIIIIIIHGC
@5838549/1
tttgtggtatctgtcgatgttgccagaacgtaagatatcctaaactcact
+5838549/1
1?1=4ABADDFHDFDFFEIGFHFHIIIIDIGHGIIIICHIIIIIIIIIII
@5148260/1
tagcaagatccgagatgtggtacacgacgaatgatgtgataa
+5148260/1
@@1=DDDDHHHHHIIIIGIIGHHIIIIIIIIIIIIIHIIIII
@1025153/1
atgattttgaggtactcgagggcatgatgagcagccgagcccttggcttc
+1025153/1
@@?DDFFFGHHHHIIJJJJJJJJJJIJIIJJJJJJIJIJJJJJIJJJJJJ
@1748511/1
caccaagagaagaaagctatacagtagtcaaatttgtatccattatcact
+1748511/1
CC@FFFFFHHHHHJJJIIIJJJIJDEHFHIJJJJJJFIHIIIIIJJJJJJ
@1749782/1
caccaatcaggtggtgacatcgttcgatgacaaagtgatgggcaatccca
+1749782/1
@@@DFFDDF>CAFE1?CGHIIIIIIGHEGHIIIIICDGB?@DBFEFEGHI
@1026948/1
atgcactcggccggaccgattcagcccccaccaagggaagggggcggccc
+1026948/1
BC@DFFFFFDHHHJEIJIIJIJJJFJJJJIJIICHJFHEHFFFCDDD9B@
@1028079/1
atgcattgtatgcagcatcatgtttactaatctgctttgagcaaccagta
+1028079/1
@<@7DEFFFFBFHGGHHHGIGIHFGIIIIIGHCCHIGGIIICGHIIGIHI
@1028980/1
atgccgagcaagactcccgtcagcgtcctccaggagttgctgagccgtcg
+1028980/1
?=?BDFFDFHHHDIIIGGE1:C:FH;FBHGGG>AH=088CH>CCHH>ABE
@5840803/1
tttgtttcttctttttacctccttg
+5840803/1
@@@BADDDFHFFHIIIAFIIIIEHG
@5152538/1
tagcggttcactttttggtcatgattttgaggtactcgagggcatgatga
+5152538/1
:?;:400<DHFHHIIIIIHHHHIIIIIIIIIIFGGHHIIIIIIIIIIIII
@4552024/1
gtaaaagaacgatggtttttcatcgccatacataaattatgggcgaccac
+4552024/1
@B@DFFFFHHHHHJJFHIJJJJIJJJJJJIJHJIJIJJJJJIJGGEHIJI
@5153760/1
tagctgttcactttttggtcatgattttgaggtactcgagggcatgatga
+5153760/1
@?@;DFBDDFFHHGIIE>:FHBHC>H@HEA=FHECHEFG<GEGIIICHII
@5153761/1
tagctgttcactttttggtcatgattttgaggtactcgagggcatgatga
+5153761/1
@C@FFFDFHHHHHJIJJJBFHIJGJJJJJIJJFHEIIJJJJJJJJJJIJI
@4553556/1
gtaaaagtgtgctccattggtttatcctctactgtacaactgtttacctg
+4553556/1
@@@DDDDAD2CDFGG@AF@D?FHGIIIGCHGI@H@EFHGHIEHIIIIIIC
@5154003/1
tagctttagaggtaatacactattattaggcactagttattaattataat
+5154003/1
?=1BDDDBDFHHFGEHHIGEHGHIIIHHH@FGDHBFFGCGBHIEIIIHII
@3115485/1
ctccaagagatgtgcatgtcccgcagatggccaccaccattctatgaaat
+3115485/1
@@@BDA?B;CFFCFGHIGGEEIIFGGGHIIIGIIBDFGIIEIHIIEGGFH
@2424342/1
ccgggcgttccgttggtctgattggctt
+2424342/1
@C@DFDDDFHHAFHDH:CFG<GGCH>FE
@3118166/1
ctccaagtttgtgctgggcaaatcaatcaatttgcctcgaaatctaaggt
+3118166/1
@@@:BDDBFHFFHGHGJJGIHIJJIJJJJJJJJIJJJJIGIJJIEFHGIB
@5845668/1
ttttaaactgttattctttttattttgtttatccgggtaatgggtaaaca
+5845668/1
@BCFDDFFHHHHHJJJJJJJJJJJJJJJJJJIJJJJJHHIIJJJFGHIJJ
@5846549/1
ttttaaatctttcatattccctatttaaattttgtaaatccacattttcg
+5846549/1
?@@F;BDEDFHHHIEECHHGG@EHGIIIIIIIIIHEHFHIIIIIIIIGII
@3788270/1
ctttagaggtaatacactattattaggcactagttattaattataatcat
+3788270/1
???D?BDFHABFBFDGIGEIEIHHEHG<GGGAHGIHIIIHFGIIIIIDGG
@3788271/1
ctttagaggtaatacactattattaggcactagttattaattataatcat
+3788271/1
BBBFFFEFHDHHHJJJJIJJJJJGJHIIJJJJJHIJJJJIJJJJJJIIII
@350543/1
aacaacctcaagcttggggtcaacaacagcccgttccgccacagcaacaa
+350543/1
@@<=DDD3DFHFHIIGIII<<CE@@?EACFGGB:2??@@DFBHIGIIE@D
@350544/1
aacaacctcaagcttggggtcaacaacagcccgttccgccacagcaacaa
+350544/1
@CCFFFFFHHHHGJJJJIJGHIIJEGIJJJJIJIHIIJJIIJJIIEBGHA
@4557194/1
gtaaaatcttgcttcatgattgaaaatttgcaaggtttggaggagttgta
+4557194/1
:1:B4BBDFFFFFFFFIFFIIIIIIFHIIEBHIIIGFFIIIIIFF;FGFI
@4557195/1
gtaaaatcttgcttcatgattgaaaatttgcaaggtttggaggagttgta
+4557195/1
?1=DDDDDFH<DDHB?EDFHHEHHIIIIIIIIIIICFHIIGHIBFBFGFH
@4557196/1
gtaaaatcttgcttcatgattgaaaatttgcaaggtttggaggagttgta
+4557196/1
@@CDFFFEHHF8DFHIG@:CEHEFHHHICBDHEDHCBGGG<FE;D9DEDH
@4557197/1
gtaaaatcttgcttcatgattgaaaatttgcaaggtttggaggagttgta
+4557197/1
CCCFFFFFHGGHHJJIIIGJIJJJJJJJJJJJJJJHIIJJIJJHIGHIJJ
@4557198/1
gtaaaatcttgcttcatgattgaaaatttgcaaggtttggaggagttgta
+4557198/1
CCCFFFFFHHHHHIIIJJHHJJJJJJJJJJJJGHIIIJJJGHIIGIIIHI
@353330/1
aacaagtaatttgttgagtgatggtcctatggcaattccatataatctag
+353330/1
?@@D7DBDAA?CFGIGED<3A:<FAF@EEGD<EFEFEHDF@H>GD<DEG<
@5156593/1
taggaggccaccaagaccagatgacttacggaacttagcttcacaattac
+5156593/1
CCCFFFFFHHHHHJJJJJFJIIJJIJJJJJJIJIJJIJIJJJIJJJJJJI
@4558459/1
gtaaaattagttgctatccttctctttgacattgcttgtggtcacttttc
+4558459/1
CC@FFFFFGHHHFIIJIJJJJJJIJJJJGGHGIJJJJJJJGHIIFIJJIE
@5160047/1
taggtatgtgtgcttgtgttcttggccaacctggaggcatggcaaatggg
+5160047/1
?B@FDDEFHDHHHJJJIIHIIJJJIJIJJJJJJIJJIJJJIJJJIDGHII
@5160444/1
taggtgctttgtctggttaactttagtgggaaggtttaggtatttgtggt
+5160444/1
@B@DADDFHHGFHIJJEGIHIIJJJJHJIIHIIJCGHFIIGHIJJIHCEE
@6579621/1
agaatatgaaatttaaaagaaaatttgaaaagtatcatgagttttgtgat
+6579621/1
CC@FFFFFHHHHHJJJJJIJJJJJJJJJJIIJ@HHGGIGIJGIIJJIJII
@3790059/1
ctttagtgggaaggtttaggtatttgtggtatctgtcgatgttgccagaa
+3790059/1
@?@DDFDDHHHGFIEGHHIJCFHIJJEEHIIJJJGJJJGIJJJJJJJJJF
@1757251/1
caccacaggaacctcaagcttggggtaaaccgcaagtttcacagcaacaa
+1757251/1
B@B1DDFDFHHHHJIJJJIIJJJJJHHIJJFIJIEHFFHHIJIJIIJGJI
@1757800/1
caccaccattctatgaaatggaacacgaagagggactaccacacgaaagg
+1757800/1
@@@DDADDHHDFBFAEHIGHHIIIGII<1CDHFBADEGCG@DHHIDGBE@
@1757801/1
caccaccattctatgaaatggaacacgaagagggactaccacacgaaagg
+1757801/1
BC;BDFFFHHHGHJJIJIJJJJJJJJJJIJIJJIIIIGIIJJIIHIGIGG
@6584366/1
agacaacttcatgtacaaatacctcaccttacaaaataaaatacggcaaa
+6584366/1
@@1;DDD?CCFDFBCFEDGIEGHIGGIHGIHGIGEGHIDHHIIGGIGDFH
@6584367/1
agacaacttcatgtacaaatacctcaccttacaaaataaaatacggcaaa
+6584367/1
@@@=DDDFHHHGDFHHIIGGBFGEHIIIGHIGHFDHHIIGHIIJCCGEHH
@6584368/1
agacaacttcatgtacaaatacctcaccttacaaaataaaatacggcaaa
+6584368/1
CCCFFFFFHHHHHHIJJJJJJJJJIJJJJJJIJJJJJIJJJJJJFIJJHH
@6584369/1
agacaacttcatgtacaaatacctcaccttacaaaataaaatacggcaaa
+6584369/1
CCCFFFFFHHHHHIJIHJJJJJJJJJJJJJJJJJJJJJIJJJJJIIJJJI
@5164349/1
tagtccctcttcgtgttccatttcatagaatgg
+5164349/1
:?;44=DDHFHHHF=2AAFHHEHEEG4?@E@A<
@3794125/1
ctttattcgtcatcgctccccacgagcg
+3794125/1
:??==AD?F?FDFHGGGBHGI;GCF@::
@3794126/1
ctttattcgtcatcgctccccacgagcgt
+3794126/1
=?@44AD?BAFFFFFF;EFFF;<:C?:@6
@3794127/1
ctttattcgtcatcgctccccacgagcgtttctttagtctgtatattttc
+3794127/1
?@@DDDFFHFGGHIIBGIJIJFJJDGG@6?F@DFHBBGC@FFFGGHIIJE
@3794128/1
ctttattcgtcatcgctccccacgagcgtttctttagtctgtatattttc
+3794128/1
CCCFFFFFHHHHGJIJJJJJJJJIJGGIHIIJJJJGIIJJIGGIIJJGJI
@5861008/1
ttttattcggcttattgtaatattcctccatagttcttacatccttgttt
+5861008/1
@@@DADDBDDD?F?FH@CBHFGHIGHEFHDCHGFHDEHEGCHHIII<9FH
@7944810/1
catgaacttactgctatcagagaggcttgtattaaattggaagctgacta
+7944810/1
B?BDFFFFHHHGHJIJJJJJJGIJIIJJG?CDF<EG>F4D?C>DDFC;@F
@7946211/1
catgaatgccatctgggcccggggctc
+7946211/1
@<@DDDDDHHHHHIIIIIIIGGGI:0?
@7946212/1
catgaatgccatctgggcccggggctctgtgatttcttagtgtcaatagt
+7946212/1
BB:BDFFFHHHHHJJJJJJJIIJJIGIGHEGBGIIGIJGIGHGGFHFHD8
@4565070/1
gtaaacgtcagtttgcgtttcaatgcatcgataagacgaatggtaaagct
+4565070/1
?1=DDDDDF1C<CF<?C1?GDHGGG@FFA@?DGHGFGAFHCHH9DHI@@C
@1764665/1
caccattctatgaaatggaacacgaag
+1764665/1
?=?B:=2AD=AA:<A:22AF?A:C?<F
@1039662/1
atggcattcatcaaaaaccaacagattaactttgttcaaatctatataat
+1039662/1
CCCFFFFFHHHHHJJJJJJJJJJJJJJJJIJJJJJJJIIIIIIJIJJIIJ
@6595641/1
agagaagaaagctatacagtagtcaaatttgtatccattatcactttttg
+6595641/1
?@1B?DDDDFHFHGGHIIB?CEBFHCHHGIIHGIIIGIIIIFGHIHIIIE
@6595642/1
agagaagaaagctatacagtagtcaaatttgtatccattatcactttttg
+6595642/1
CCCFFFFFHHHGHJJJJIIFIIIJJJJJJJJIIJJJJJJJGGIIIJJJJG
@6596931/1
agagaattcacttatgaatgtggcataggttctgtcaaaactgttgcgac
+6596931/1
@CCDFFFFGHHHHJJGJJJJGJIIJJJJJHHIIGGIJJJJJJJJJJIEFH
@6597624/1
agagactctcagcttcaacgccaaggacttcaactttgttcagttcttgc
+6597624/1
@CCFFFFFHHHHGJJJJJJFHGIJJIIGIIJJJIGIIIJJJIJIEIIJJJ
@368674/1
aacagtttgaaaaccttgataaatggaacgaaattaaacacgctgagaaa
+368674/1
CCCFFDEFHHHHHJJJJJJJJJJJJIJJJJJJJJIIJJJJJJJJJIJJHH
@368810/1
aacagttttgacagaacctatgccacattcataagtgaattctctacagt
+368810/1
B@@FDBDEHHHHHIIIJJIJJJJIIIGIJJJIIJJIHJIIJJJJJJIJJH
@7206518/1
attttgtaaggtgaggtatttgtacatgaagttgtctgcccctttcttaa
+7206518/1
@CCFFFFFHHHFHJIJEGHJJJIJJIIJIIJJIJIIJJJJJIJJJJJJIJ
@370863/1
aacatgcataaaatataataaaaatttatagttttttgcatttttattcg
+370863/1
@@<DFDFFHHHHHIJJJIIGJJGIGJIGJIGEIIIJIGEGGHHGIIIIIC
@370864/1
aacatgcataaaatataataaaaatttatagttttttgcatttttattcg
+370864/1
@C@DFFFFHHHHHIJIJJIJJJJJJJJIJIIHIJJJJIJJJJJJJJJJJI
@3137974/1
ctccatgccgagcaagactcccgtcagcgtcctccaggagttgctgagcc
+3137974/1
CCCFFFFFHHGHGJJJIJJJJJIIJJJIJGIJIJJJJJGIIGIIJGGIJH
@1048563/1
atgtacaaatacctcaccttacaaaataaaata
+1048563/1
@@@B?D?;BDFF?AFG9A3<C@:3C?E<9A9C@
@5172899/1
tataattatccatttcctgtaattctggtttctctatagttttgtcatac
+5172899/1
@@@FFFFFFFHAHGGGJIJHJJGGGIIJFGHGIGIJIIGEEFGIHCGICF
@6602765/1
agaggttgtacccaaacttttcggggtgcaatcttcttttccggaaaa
+6602765/1
BB?DDDDEHFHHHJJJIGIJJJJJDF0?B<DFABG99DGI8?1@6@FE
@4580980/1
gtaacgatggagaattttttgattcagtgctgattctgcacacattcgat
+4580980/1
@@BFFFDFHHHHFGIJJJJJJIJJIIIFFHIJJJIJJJEGJGIEGDGIIH
@7216559/1
atttttgacttgaataaatttttaaatttaaaaatgcgtgtgtgcaggta
+7216559/1
:?=44BDBBFHBHIJIGIIIIJJJGGIJJJJIJFIGGHFHJGDFFGGGGH
@6605994/1
agataatattgatgattataattaataactagtgcctaataatagtgtat
+6605994/1
:B@4=BDDHHFHHJJJJJIJIJJJJJJJIJJIHIIJIIHIJJIJIIIGHJ
@1054530/1
atgttatgtatttattatattgtgaaaagggagcatttatttgatgcaaa
+1054530/1
=?@=BDD?AFHHHBHIH@@IBEIHHCGHIAEGFGIGIIIIIIGCGIBGH9
@5178389/1
tatataacgagtagatagctttagaggtaatacactattattaggcacta
+5178389/1
CCCFFFFFHHHFHIIGJJIJJJIJJJJFHIJJJJJJJJJJJJIIIIIIII
@379243/1
aaccgtacgtcaaatgtcgcaaattatgtcacataaatgtcaaaatgcca
+379243/1
==1ADBDDFDFFAEGFGAEII6CCABEGBFBGICFGFIIBDFEEFIIECE
@380772/1
aaccttgataaatgaaagaaattaaacacgctgagaaagctatggttgag
+380772/1
@@@FFDDFHHGHHIGGIGIIDFGGIIIJJGIIIIIICHIJJIIIGHEGEH
@381742/1
aacgaaattaaacacgctgagaaagctatggttgagtgaaaaaggtggga
+381742/1
@@<DDD?DHHFDFGIIJGIGJIGGCCEAFHGCCEGEB:BFFDFIDFECAG
@383850/1
aacgaattttgtgcatacaaaaatagtaaaaagtcgaagtctttcgagac
+383850/1
CCCFFFFFHHHFHJIJJJJJJJJJJJIJJIJIJFHGJJIGGIJJJJJJJJ
@385279/1
aacgagtagatagctttagaggtaatacactattattaggcactagttat
+385279/1
@@@DFFBDHGHHHJJJJHIGIJFGHIJJIJJJJJIGIIHHGHIIJIHIJI
@6609949/1
agatcgaagaaagacgccaaacattcggcagccaagaacttgctggatct
+6609949/1
=<14=DDDHFFHHIJJJJJJJJIJJJJJJJIIJJFIGIIJFJJJJGHHHG
@7964409/1
cattcagcaggttttttaacagtttgaaaaccttgataaatgaaagaaat
+7964409/1
B11=BDFFHHGDHHJJJJJJJJHIJJJJJIJJJJJJJJJJIJJIIIIJII
@7964410/1
cattcagcaggttttttaacagtttgaaaaccttgataaatggaacgaaa
+7964410/1
CCCFFFFFHHHCFHIJJJJEGIIIIIJJJGIJJJJJIJJJIJJJJJIEFH
@3151819/1
ctccgaagagtatgtctcgaaagac
+3151819/1
@CCDFFFFHHFFHEIIII<AFG@F;
@3152831/1
ctccgactggcttatggaaaaaacttctgcccacttgaagtagattttgt
+3152831/1
@@@ADDFDHDGFFGG@GEHHCHGJGJIDGGIGGIIGFGCH?BGIEIIG@=
@389203/1
aacggcagcactattgacactaagaaatcaca
+389203/1
@@@DDDDD?;DCDEH:AF@GFHIDFHI<@CG4
@5186938/1
tatcgatctggcttcaatgtttgaatgatgattatataacgagtagatag
+5186938/1
@@@DDDDDDD?BFF@C?BHHHIEH<C<FH@<FHGIBEBGGHGDFBG@HGB
@5186955/1
tatcgatgcattgaaacgcaaactgacgtttacttttcgaatgtcaaaca
+5186955/1
BB@;DDFFHHHHHJJJIIJIJIJJJJJJIIJJGIIJJJIIGHIHIIIGJG
@7224352/1
attttttcttccatcaaaggctggatatctttttgggtaatgttgctgcc
+7224352/1
=:=?ADDFHHHHHJJJJJJJJJJJJJIIJJJJJJJIIFGIIJJJJIIJIH
@6616893/1
agattctgtttgacattcgaaaagtaaacgtcagtttgcgtttcaatgca
+6616893/1
@@<D=DDBA?DDFHIHHCAFGGEGEHEIGECDE>D<DHIG?D:?BGG@FB
@7968100/1
cattgcttgtggtcacttttcgcgcaaaggtaaaatcgttctagacatac
+7968100/1
B@BDDFFDHFHFHJIIIJJIIJFGIJIHJIHHIJJIIJIIJJJJJIIJJJ
@5189493/1
tatgaaacatgtcagttatatattcacctttatatgtcacattttgtggt
+5189493/1
B@=DDFFFGGGHHIIEHIJGJHIIJIJJJJIJIJJIGIIIJJIIIJGIJI
@3809112/1
ctttcttctcttggtgaacacatactttattcgtcatcgctccccacgag
+3809112/1
?@@DADDBFDFHDIAFEGDHHGGHIIIIGIIIHEHIIIIIIIIIIGIGGG
@5191752/1
tatgatgttgatttggtaccagataccccgaaaaagtttttaagaaccgt
+5191752/1
??@DDDDFHDHHHIBBAFEIHICHEH<CEFGIGGBGGGFHHIEGCHIIIE
@4588291/1
gtaagtagaaggtaagccacttaagcacacatgttacataaatgtcaaaa
+4588291/1
B@<DDDFDHHHHFFHIJJJJJJJJJJJJJJJIIJIIJJJJJJJJIJJJJJ
@4589654/1
gtaagtttattattatatctgtctgcatttattacttcaagcaaagcttc
+4589654/1
=?<DFDDFHHGGGJIIDGIJJJIJJJIJJJJJJJIJJJJJIIJJJJJGIF
@3811822/1
ctttgacattgcttgtggtcacttttcgcgcaaagg
+3811822/1
?@@FDDEDHFFF<CGEFGCIHC>EHIHIIIIIBFGB
@3811823/1
ctttgacattgcttgtggtcacttttcgcgcaaaggtaaaatcgttctag
+3811823/1
@@CBDBDFFHDDDIGCDGEHHGHHIJIIIF<DGIGI<@FHI<?;BFEF;C
@3811824/1
ctttgacattgcttgtggtcacttttcgcgcaaaggtaaaatcgttctag
+3811824/1
BCCDDFFFHHHHGJJGIJHIJJJJJJJJJJJJJJIJBGHJJJJJIJJJJJ
@3811825/1
ctttgacattgcttgtggtcacttttcgcgcaaaggtaaaatcgttctag
+3811825/1
CCCFFFFFHHHHFIGFGI@HGHHIJJJIIGGBHIGI?DFHIGFHFEHHEC
@3812942/1
ctttgacttgccagtgccaatttcgcggaatttcaacacatgacaagcga
+3812942/1
@@@DDDFFHFHHDHCBDHAEIJJJIJGI<GHIJGHJDFAFADFHGIGEGE
@7970759/1
catttatcaaggttttcaaactgttaaaaaacctgctgaatgtgcgccaa
+7970759/1
=?1=BDDDBHHF<:CFFHIIIEHGIIIIIIIIIIIIIIIIIIGIHIIIII
@7970760/1
catttatcaaggttttcaaactgttaaaaaacctgctgaatgtgcgccaa
+7970760/1
CCCFFFFFHHHHDHIJJJJJJIJJJJJJJJJIJIIIIIIJJIGHIIIIIH
@7970947/1
catttatgtaacatgtgtgcttaagtggcttaccttcta
+7970947/1
@7?DDBDBHHHHHADFHHIIFIHHIFGEIGEFHIGBEC@
@7970948/1
catttatgtaacatgtgtgcttaagtggcttaccttctacttaccactta
+7970948/1
?@@ADEDFDFFDHHHEHHHGGGJJIGJIBCEBF@FHGGFFH>HHB?BFFF
@399122/1
aacttcatgtacaaatacctcaccttacaaattgaaatacggcaaag
+399122/1
@@CFFFFFHFHGGJJJJJJJJIIGHJIIIEEGGHGAEIGIJIFIIGH
@6623425/1
agcaatgtcaaagagaaggatagcaactaattttacaagctatactttgc
+6623425/1
@CC1DDDDHHHFFBHCGHIJJIGIIJIJJGGGIJJJJJJIJJJIJGIJJJ
@400449/1
aacttttcggggtgcaatcttcttttccggaaaatgctcgaaaactcaat
+400449/1
=B@4ADEFHHHHDHDHJJJJJJJJJJJJJJJJJJJJJJIJJJJJJJJJJJ
@4593706/1
gtaatccttataatgacactagggaactgttatatttacataagaaaaac
+4593706/1
@@@?BDDDFHHHDFEHGIGIICA@;ACGH<CCH?GHG?B:DC?GDBFB;G
@3817672/1
ctttgcatagaattagtggtttttttctaaaatcaatttacatattattt
+3817672/1
:?@D?ABD?CBDBFBA<FF3AFFEFF3CDFIIFFAECFFEDFEFC@FFAE
@3817690/1
ctttgcatcaaataaatgctcccttttcacaatataataaatacatatca
+3817690/1
114A4222==DHBHHGGBGHIIGHIIIIGC@HGCGHIIIDGGIIIIFHII
@3817691/1
ctttgcatcaaataaatgctcccttttcacaatataataaatacatatca
+3817691/1
B@1ADDDFHHHHGJJJHJJJJJJIJJJJJJJIJJIIGGJJJIJJJJIJJJ
@7975897/1
ccaaaaacaacgctcccatgagagcttcaaagcaattagccatggcgtgg
+7975897/1
@@@4=DDFHFFF?GHGGHIIIIGHBGIEHGHIIIIGFGIIEHGGIIGBBA
@6630101/1
agcaggttttttaacagtttgaaaaccttgataaatgaaagaaattaaac
+6630101/1
@@<DDFDDHHHHFIH<EFFHGHIIIJIJIGIJIJJJEGIGJGIJCHHIJE
@3167551/1
ctcctccaaaccttgcaaattttcaatcatgaagcaagattttacctgaa
+3167551/1
B=?DDFFFHHHHGJJJJJJJJJIJJJJJIIJJIJIJIJIIJJJJJJJJII
@3172789/1
ctcctggaggacgctgacgggagtcttgctcggcatggaggccatttctt
+3172789/1
C@CFFFFFHHGHHJGIFIIJIIIFHHIJJFIBGGIIGJ>F@CGE@GEHFH
@3817998/1
ctttgccagtggccgtctgctacggaacaggcaaaactccgaaggaagcc
+3817998/1
1?14=BDFFFDHHIE@FEGCCHIGIIIEHIIIGIIGIIIIIFIIIEHG?H
@5199707/1
tattaggcactagttattaattataatcatcaatattatctatcgatact
+5199707/1
:=14ADDFHHHHHIJJJJJJHIJIIJJ4FJGIIIJIGJJJJJJJJJJIJI
@3174009/1
ctcctgtctgggtggttgcaatctccagcagatattgtacttaaaggctt
+3174009/1
@@C:ADDDHHHHAFHCFHEHIIIIIIIIIIIHIIIIIGHIIIIIIIIIII
@3174010/1
ctcctgtctgggtggttgcaatctccagcagatattgtacttaaaggctt
+3174010/1
CC@FFF?DHHGHDFGEADHCHGGGHEHJIJJGGEGHG?FGGDAEIGGIII
@7978096/1
ccaaaacatgaccatgatgcactcggccggaccgattcagcccccaccaa
+7978096/1
CCCFFFFFHHHHHJJJJJJJJJJJJJJJJJJJIJJJJJIJJJJJHHFFFD
@5201052/1
tattattcctcgaaatcaataactcgacaaaaattgttcccttttgagct
+5201052/1
@BBFDFFFHHHHGJJJHHIJIJJJJJJJJJJIJJJJJJIIIJJJJIDGIJ
@7978901/1
ccaaaaccgtggaccaccgttggaattccattcaactgaaaccgcaaagg
+7978901/1
@@=1DDDDFDFDFEG@BE:FGAA39CFFC?@GF<F<DDDDGDGFEFBFDC
@408060/1
aagaaatccagggaggaagagctacggaaaaaacaagagaacttagcagc
+408060/1
CCCFFFFFHHHHHHIJJJIJJJJJJJJJJJJJJJJJIJJJIJIIIJIJJI
@408061/1
aagaaatccagggaggaagagctacggaaaaaacaagagaacttagcagc
+408061/1
CCCFFFFFHHHHHIJJHIJJJJJJIJJJJJIJIJJJJJJJJJJJIJIJJI
@3180787/1
ctcgaaagacttcgactttttactatttttgtatgcacaaaattcgttct
+3180787/1
@CCFFFFADDFHF?;GFFHIIGHHGHHIIIBCGGGGGGGIIIIIGIHIII
@3181300/1
ctcgaaatcaataactcgacaaaaattgttcccttttgagctattgcgat
+3181300/1
CCCFFFFFHHHHHIJJJJJIJJJJJJJJIJJJJJJJJJJJJJIJJJJJJJ
@3181301/1
ctcgaaatcaataactcgataaaaattgttccctttt
+3181301/1
;@;:1=;DCC?F<CAFG?EFEECHEFIIAFGIFEFFE
@3181302/1
ctcgaaatcaataactcgataaaaattgttcccttttga
+3181302/1
@@@?DFDDDDHDFAFBGHGHF@DEGBAAHHEHCF@<GH8
@3181303/1
ctcgaaatcaataactcgataaaaattgttcccttttgagctattgcgat
+3181303/1
B?@DDFFFHHHHHJIIJJJIIJJJJJJJHIIJJJJIJJIIIJIIJJJJJJ
@3181304/1
ctcgaaatcaataatgcaatgtgtttaaatttttgtcgagtcaaaagcga
+3181304/1
@?@ADFFFHGGDFHBG@FGHDAFEHGIIJIJJJJJGHE?:?DGHGGIIIG
@3181305/1
ctcgaaatcaataatgcaatgtgtttaaatttttgtcgagtcaaaagcga
+3181305/1
@CCDDFFFHHHHHJIIJGIJJHIHHJJJJJJJJJIHGJHIIIIJJJJJIF
@3181306/1
ctcgaaatcaataatgcaatgtgtttaaatttttgtcgagtcaaaagcga
+3181306/1
B=?BDFFFHHHGHJCHGHJJIFHIHIIIJJJJJJIIJJIJHIJJJJJJJI
@3825274/1
ctttgtctggttaactttagtgggaaggtttaggtatttgtggtatctgt
+3825274/1
=::BDDEFHHHHHJJJJJIJIHIJJJJJFHIIJJFHIJIJIIJIIIIJJI
@1079173/1
attaatagaaaaatgacagaaggacagacaagaaacatgataagatatgc
+1079173/1
BB=DDFFFGHHHHIJJJJJJJJJJJJJJJJJJJJJJJJIJIIJJJJJJII
@5201847/1
tattcctccatagttcttacatccttgtttatttccctttttgtg
+5201847/1
====:DDDDDD<<EG?GEA?:CH@DHE?:<FH?H?9:CGI<D:10
@5201850/1
tattcctcgaaatcaataactcgataaaaattgttcccttttgagctatt
+5201850/1
??@=ABDDAHDHF@GGIGGIEIICHGHG@GGIGFCFHJEEGICC@EHIJI
@4604903/1
gtacaacctctatactttgcatcaaataaatgctcccttttcacaatata
+4604903/1
<@@A?DDDDFHDFEH<DFEHIIIIIGIIIIGIGIIIIIIIIIIIHIIIII
@2462673/1
ccgtttgccgatttaggttgttgtggtacatctccatgtggacccatttg
+2462673/1
CC@FFFDDHF@FHIGJJAFFFHGHIJFIJJJJJJJHJJFHIJJIJIJJJJ
@3186770/1
ctcgaatagctcgtacttcggcacttgtaacttgttcaaattgtccatcc
+3186770/1
BC@FDFFFDGFHHIJJIIIIJIHIIIGFHIIJIIHHIIJJIJIHJJIIJJ
@3188562/1
ctcgacaaaaatttaaacacattgcattattgatttcgaggaaataa
+3188562/1
@@@DB?DDBDFHFHCEGDBFF9AFHC<?:?CE?DACF;;DDADFHGB
@3188563/1
ctcgacaaaaatttaaacacattgcattattgatttcgaggaaataatac
+3188563/1
@C@DFFFFHGGGHIJJJJJIIJJIJJJJJJJIIJIJJIIJJJIIIJIIJI
@1787694/1
cacctagagaagaaagctatacagtagtcaaatttgtatccattatcact
+1787694/1
=@;B4AD?DBHHFGIGIIIGGIIEDHGBEFEHHHIIGIIGGHIEI<CEHI
@2464909/1
cctaaactcacttttttccgaaaaaatatcgcaatagctcaaaagggaac
+2464909/1
BB1ABDFFHGHHHJJJJJJIGIGJJJIJJJJGIIIJJIJJJIJJJIJJJJ
@3833958/1
cttttacttgccagtgccaatttcgcgg
+3833958/1
=?@B42ADHADH?B<CDG?EFHIGEGAH
@420069/1
aagaatttgtcacctctccatattcctttatcaacattcacttctttacc
+420069/1
CC@FFFFFHHHHHJJJJJJJIJJJJJJJJJJJIIIJJJIJIJJJJJJJIF
@1793201/1
cacctttttcactcaaccatagctttctcagcgtg
+1793201/1
B@@:BDEDHHFHHJIJJJIIIIJIFJIJIHEGHC1
@7990517/1
ccaaaccttgcaaattttcaatcatgaagcaagattttacctgaacaatt
+7990517/1
CC?DFFFFHHHHHJIJJJJJJJJJJJJJJIJIIJJIJJJIJJJGIIJIJJ
@3835587/1
cttttatgaatcgtgataacatgcataaaatataataaaaatttatagtt
+3835587/1
@@?DDFFFDDDFHFHADGIICHGJIIIIJJJIIIGGHIGIJEIJIJIB?D
@3836439/1
cttttcaaattttcttttaaatttcatattctcataatacttttcccggt
+3836439/1
=??DDBDEHGHDDDFHIJGIBHJGHBHCHGGBHIIIJJJEHIGHIGGCDF
@1794031/1
cacgaaaggcagttcaccatcgcttgtcatgt
+1794031/1
@@@ADFFAAFFDHIDEHGGHCGGIECFCD@FF
@422739/1
aagacatttgtgctgaaaagaaaattcaagatccagtgttcaaggaacta
+422739/1
@;==DD??D>=C:CBBFBDFGC>FFECHHFCFI>3CFCBD>@CA@GEGEF
@3837864/1
cttttccggaaaatgctcgaaaactcaattggcgcacattcagcaggttt
+3837864/1
@B@?BDFFHHHHHJJJIIIJJJJJJJIJJJIJAGIGJIJJIJIIJIJ@EG
@3837865/1
cttttccggaaaatgctcgaaaactcaattggcgcacattcagcaggttt
+3837865/1
CCCFFFFFHFHHHIJJIJJJJGIIJIJJJJIIJJJJJJJJJJJJJJJGII
@6642884/1
agcgttaccagcgcttgaggaagtaacggcagcactattgacactaagaa
+6642884/1
@@@1ADDFHHGHHJIJIGJJJJJHGHIIJJJJC2BD>FHA<FGDFAH@DH
@3838338/1
cttttcgcgcaaaggtaaaatcgttctagacatactttatgctcttgaca
+3838338/1
??@ABDDDHFDHHGI9CFHIGGHFHGIJJJJJJJJJJJGJIJIJIJIIJJ
@424021/1
aagacgccaaacattcggcagccaagaacttgctggatctcttggtcgga
+424021/1
@@;DDDDFDFFHHIGHEIJIGIIIDHHIJIGEGHICHJJJJJIJJJJIFG
@424394/1
aagacgttagagaggttcactaaaaaatattaggaatccactacaaggtt
+424394/1
CCCFFFDFHHHHHJJFHIGHJJJJJJJJJJJIJJJJIJIIJJIJJJFIBF
@5893279/1
tttttactatttttgtatgcacaaaattcgttctacatatgaaacatgtc
+5893279/1
@C@DFBDEHHHHHJGGGJEHIGIIGGHJJJJJIJJJJJJIJIEDEEGIIJ
@5893950/1
tttttagtgaacctctctaacgtctttatagaatgtcaatgttattctaa
+5893950/1
:B=44BDAFHHGHIGGGJJJJIJJJJJJJIJJJJFGGIJIIGGIIJJIHI
@5893951/1
tttttagtgaacctctctaacgtctttatagaatgtcaatgttattctaa
+5893951/1
???DDDD=2AD?D@EBEBE4ACFEECEFEEEEEDEFDEFD?D<DDEDDE>
@4615678/1
gtactaatttgtgtaattgaagttcgtattatttcctcgaaatcaataat
+4615678/1
@::DDDFFHHGFHFHIIJIJJJIJJIJJJJJJJJJJIJIJJJJJJJJJJI
@5895716/1
tttttatcgagttattgatttcgaggaataatacgaacttccatagattc
+5895716/1
?=?DDDDDFDHFHGHHFEFHJIJIJJIJIIJGIIIJJJJJJJJJJJJJJJ
@5895721/1
tttttatcgatctggcttcaatgtttgaatgatgattatataacgagtag
+5895721/1
CCCFFFFFHHGGFHJIGIIHIIJIIJFIJJJIIJIJJJFIIJJJJGIDHG
@5208767/1
tcaaaagggaacaatttttatcgagttattgatttcgaggaataatacga
+5208767/1
CC@FFFFFHHHHHJJJJJJJJJJIJJJJJJJJJJJJJJJIJJJIJIJJFI
@6643225/1
agcgtttctttagtctgtatattttcttgtatcacttattgcgtctttgc
+6643225/1
8=;=42=BFFAFFFEFEEBEFH?F<EHC@FEFHI>F<?GEFIIFGEFFEG
@6643371/1
agcgttttgtggaactgtgaaactttgtgggactgctggttgcccaactt
+6643371/1
@C@FDFFFGDBHDGGGBFFEHHCHIJEFEHIJJIEIICHBGEBGH<FDA>
@6643521/1
agctaaatgggcatagtacgtcggagctggatagcttacggatctgttgc
+6643521/1
=@@4=DDFHHHHHJJJHIJJJJJIEGHDHIBGCGBEIEIIH;?FBC8CFF
@6644820/1
agctatggttgagtgaaaaaggtgggaaatgttgactgttgtagctgatt
+6644820/1
:B@4=BDFFHHHHEGHIJJJJJAFHIIIJJJDIIIJJJIJJHIIJJJIJJ
@7999324/1
ccaaattgctctactctcaagaaatggcctccatgccgagcaagactccc
+7999324/1
CCCFFFFFHHHHHJJJJJJJJJJJIJGIJJIJJJJJJJIJJJJJGIJJJI
@5209849/1
tcaaaatttgacataatttgtggacataaaggaaagaaaaaaatgtcaaa
+5209849/1
@@@DDFFFHGHHHIJJJJJJIIJJJJJJJGHHIJIJJJJJJJJJIJIJII
@3840488/1
cttttgactcgacaaaaatttaaacacattgcattattgatttcgaggaa
+3840488/1
BCBFFEFFGHGGHJJIJJJJJJJJJJJJJIJJJJJJJJJGJJIJJIJJJJ
@3200717/1
ctcgatttggaccagttcgtatttgggagtgatgccgcgacggctcagca
+3200717/1
@@;BBDDDFH<FHCBHIHGHIIIIIIIIIBGGGIIIIIIBHHFFDEEECC
@3200718/1
ctcgatttggaccagttcgtatttgggagtgatgccgcgacggctcagca
+3200718/1
@@@DBDDDHFHGHJJFGHA?GHIJJJJGI:ECGGIIIIIDHHAEEDCFEC
@3840598/1
cttttgagctattgcgatattttttcggaaaaaagtgagtttaggatatc
+3840598/1
=?:ADABDDAFFHGGGEGGHJJJJJGIJIJIIJIHFHGIGHIIIJJJJJI
@1799582/1
cacgacgaatgatgtgataaatatacctgcacacacgcatttttaaattt
+1799582/1
@@CFFFFDFGHFFIFHIJHGIIGIEGHGGGHHJJIEEEEGGIIIIJGHHI
@5214211/1
tcaagatatattcttcaggggatcatgaagctcgcttttcaaattctcgt
+5214211/1
@?@;DDDDBFDDBHIGGBHGB@CF>ECEDG<E@<CDGGGHDD<?9B@GE?
@4621095/1
gtagaaggcagattgttaccctccacgggtaaatcctgcaagg
+4621095/1
BBC?DFFFHHHHHJJJJJJJJJJIIJJJF?FGGCAHGHIGGEG
@4621143/1
gtagaaggtaagccacttaagcacacatgttacataaatgtcaaaatttg
+4621143/1
?@;AB?D?FFF8FGIEEFHEEEIIGIIFEEFEFFFFICG@GFIFCGFFFE
@4621379/1
gtagaagttcccaaagccttaggagatgtctttgaatccgtagcaggtgc
+4621379/1
B:;DADFDAFHHHIIJIJJIJJJIIHGHIIEHIIIIIIJICFHIGGI>DF
@4621635/1
gtagaatatcgtttaacttttccagcatttctcttgctgctaattgtttc
+4621635/1
???7ADD>CDCDDEEE4AFFIEIE<FFIIIIE9:ECB@CDDCDIIAEIDI
@3201253/1
ctcgcaaatgtagaaggcagattgttaccctccacgggtaaatcctgcaa
+3201253/1
BBC7DFFFHHFHHJJIIJJJJJJJJJJIJIJIJJIJII@GIJJJJIJJJE
@7254682/1
caaaaacaatgtgaattagatgctggtgcagctataccttcatctgttaa
+7254682/1
@C@FFFFFDFFCFBGHHJIJJIJJIJFDGIJIIIIJJIIIIJJJIJJJIG
@5899884/1
tttttcactcaaccatagctttctcagcgt
+5899884/1
:?@4==BD?FBFDHAB<AFHFHDEH@HGHD
@3844310/1
ctttttagaataacattgacattctataaagacgttagagaggttcacta
+3844310/1
@B@FFFFFGHHBHIIIJFIHIIJJJIIJIJHHGGHIIIEGHED:BGHIJJ
@3844311/1
ctttttagaataacattgacattctataaagacgttagagaggttcacta
+3844311/1
CCCFFFFFFHHHHJIJJJJJJJJJJJJJJIJIJJJJJJIJIIJGHIJJJI
@1800662/1
cacgagaatttgaaaagcgagcttcatgatcccctgaagaatatatcttg
+1800662/1
BC;BDDDFHHHHHJJJJJJJJJIJIJIJJJIJJJJIJIJJJJJJIJJJJI
@1800663/1
cacgagaatttgaaaagcgagcttcatgatcccctgaagaatatatcttg
+1800663/1
BC@ADFFFHHHHHJJIJJJJJJJJJJJJJIJJJJJJIIIIJJJJGJIJJJ
@1801088/1
cacgagccaatcttccgctaccgcgtgttccttaacaacgatctgg
+1801088/1
@@1DDDDFHFDHHGGGAFDGHIJHG@D@BDDDBDFFBFAEH@FG@D
@1801089/1
cacgagccaatcttccgctaccgcgtgttccttaacaacgatctggtggc
+1801089/1
CCCFFFFFHHHHHIHJEEGGIJEGHFHHGIIJJGIIIIIGCFHGHIHIJG
@1803646/1
cacgattcataaaagtaatataaccttagatttcgaggcaaattgattg
+1803646/1
@;::D:D>F??FHGE<EEGBHIIGIIIIICHIGCH?;FFGEGCCHC@BH
@1803647/1
cacgattcataaaagtaatataaccttagatttcgaggcaaattgattga
+1803647/1
@@@DDDDDFHFHH9E<AFEFIIIGHIIIC4FEECHD38DCBFHHIEGGIG
@1803648/1
cacgattcataaaagtaatataaccttagatttcgaggcaaattgattga
+1803648/1
B@?ADDFEFHHHHJJGHJJJJIHGIJJJJJJJJJJJBHIIIIGEGDIIIG
@4623893/1
gtagagaccgaatgtgaggaaatagaagatgtagaagttcccaaagcctt
+4623893/1
B@@?ADDFHHAHHJEHGIIIIIJJIJJJJIIIGGIJGGIIIJIIJIJJJJ
@5218024/1
tcacaagatgtggcaatccttgcaggatttacccgtggagggtaacaatc
+5218024/1
CCCFFFFFHHHHHJIJJJJJJJJJJJJJJJIJJJIFHHGHIJFFGHJJJJ
@5903929/1
tttttgtatgcacaaaattcgttctacatatgaaacatgtcagttatata
+5903929/1
CCCFFDDDFHGHDGIJJEIHJHIJJJIJJIJJJJJJJJJIJJJHIIJJJI
@5904949/1
tttttgtcgagtcaaaagcgaagaatatttgaaaatttctaatattgcga
+5904949/1
@@CFFDDFGGHFHBHIIF@GCHGGGEHIIIIGGIIGDGHIIIIIIIIIIH
@5219749/1
tcacattcggtctctacaaccaggtacaattcttctactaaagaatgtcc
+5219749/1
@@1ADDDFGHDHHHIIGIIIIIIIFHEHIIIIIIGGIIICHHIEHIIFGG
@1093451/1
attacctctaaagctatctactcgttatataatcatcattcaaacattga
+1093451/1
=:14BDFFHHHHGJJJJJJIJJJJJJJJJJJJJIIIJJJIJJIJIJIJII
@1093452/1
attacctctaaagctatctactcgttatataatcatcattcaaacattga
+1093452/1
=B1ADEFFHGHHFIJJIIHGGJIEFHIIIJIJJJJJGGIGIIIJJJGIHI
@1093453/1
attacctctaaagctatctactcgttatataatcatcattcaaacattga
+1093453/1
?=?BDDFFHHHHHJIJJJJIIIJIHIIGHGIJJJJJJJJJIJIJJJGHHI
@3850742/1
gaaaaaaatgtcaaaattttgcaaattatgtggcattttgacatttatgt
+3850742/1
CCCDFFFFHHHHHJJJIJJJJJJJJIIIJIGGIGGIIJJJJJJJJIJJJF
@3851209/1
gaaaaaacattgaccaatcgccaccaatgcctggtgcagctatccacttt
+3851209/1
C@CFFFFFHHHGHJJJJJJGIJJJJJJJIJJJJIFFHIIIJIIJIJIJJJ
@1806727/1
cacgcggtagcggaagattggctcg
+1806727/1
CCCFFFFDHHHHHGJJIJJJJJJJ:
@1807325/1
cacgctgagaaagctatggttgagtgaaaaaggtgggaaatgttgactgt
+1807325/1
@@@DDFFFHHHHHIIJJJIIIGHIEHIGIIIII:DGHIBHCCDDFFGEGI
@1809036/1
cacggaccacttcacggaaatctaccgacagagaggttatccttggggga
+1809036/1
@CCFFFFFHHHHHJJJJJJJJJJJJJJIIJJJJJJIHIIIJJIJIJJJHD
@7263875/1
caaaaagatatccagcctttgatggaagaaaaaatttatacagcactact
+7263875/1
C@@FFFFFFHFBF>GGEHGIJGIHGGEHIGIJGHII>EBGEGDDHGGGGB
@2485747/1
cctccatattgatttaattttgacatgttagaatgccctattgaaaacct
+2485747/1
?@:ADBDEDHFDHIIEGGIIIFGIIIIIIIIIIIIIDHGGGIGIIIIGIG
@2488063/1
cctcgaaatcaataactcgacaaaaattgttcccttttgagctattgcga
+2488063/1
?;?;DDDDD<DDD4CE???EEEEIIE@E>DEEEEA<DDBBADEDDD@DIA
@2488153/1
cctcgaaggattgttcgctggcgatctcctgcaagaactgaacaaagttg
+2488153/1
@@=DBDDDDFDFD:FF?EG@8CD:?FBB@FBFGIBFFAF><BCCFII9=F
@438593/1
aagcaacttcaacaagaggaaggagcgcaactttcttccagttcacaatc
+438593/1
@B@1BDFFHHHHHJJIJJIJJIJIIIJJJJIJJJJIJIJJJGIIIHGGCC
@7265866/1
caaaaagggaaataaacaaggatgtaagaactatggaggaatattacaat
+7265866/1
@@@?DFFFHGHHHJJGIIJJJJIJGHIJJJGIIIJJJJJJIJIIJJJJHI
@7266146/1
caaaaaggtgcccaacaacagcaaacgggtcgaaatgaacgtcaacaaca
+7266146/1
?@;ADFDFHBBFHIJJIIIIIIJGIIJGEHFHHIIIIGIJGIJJIIGGJJ
@440101/1
aagcaatgtcaaagagaaggatagcaactaattttacaagctatactttg
+440101/1
CC@FFFFFHHHHHJHHHGIJJJJJJJIJJGGIJJJJJJIGGJIJJJJJJI
@5221310/1
tcaccttacaaaataaaatacggcaaagagaagaaaggccgatagaatga
+5221310/1
@8:BDDDDHHHHHIIIIIIIIIIIIIIIIIIIIIIIIIIIIIIIIIIIEI
@7267544/1
caaaaagtgaacagctatcgatacacagtcatagatccaatcctataatt
+7267544/1
@<?DFFFDFFHGGIJIIJJIIJJJJJIJGIJJJJJJJJJJJJIJJJJJJJ
@7267545/1
caaaaagtgaacagctatcgatacacagtcatagatccaatcctataatt
+7267545/1
C@CFFFFBFHFHDHGIJIJIJJJIGIJJEFHGJGHIJIJEIFIJJJ@AFI
@7267546/1
caaaaagtgaacagctatcgatacacagtcatagatccaatcctataatt
+7267546/1
CCCFFFFDBHHHHJJIJJJJJIJIJIJJHGGIJJJJJJJIGGIJJJJIJI
@7267547/1
caaaaagtgaacagctatcgatacacagtcatagatccaatcctataatt
+7267547/1
CCCFFFFDHHHHHJJJJJJJJJJJJJJJHIJJIJJJJJJJJIJJJIJJJI
@7267596/1
caaaaagtgataatggatacaaatttgactactgtatagctttcttctct
+7267596/1
B@@DFFFBFFHHHIJJJIJJJJJJJJJJIJJJIJIJJJJJJJIJIJJJJJ
@7267597/1
caaaaagtgataatggatacaaatttgactactgtatagctttcttctct
+7267597/1
CCCFFFFBFHHHHJJJEIJJJJJJJJJJJJJJIJGIJIJJJJJJIJJJJJ
@7267598/1
caaaaagtgataatggatacaaatttgactactgtatagctttcttctct
+7267598/1
CCCFFFFEHGHHHJJJJGGGIJJJJJJJJJJIJJIIJJIJIJJJJJJJIJ
@6657553/1
aggacttcaactttgttcagttcttgcaggagatcgccagcgaacaatcc
+6657553/1
@@@=DFFFHHHHHJJJJJIJIJJJJJJJIHIIIJJJJJJJIIJIJJGIIH
@1818599/1
cacgtataaagctcctataaacgcctcaagcagatctgctcggtctttag
+1818599/1
B@@FFFFFGHHHHJJJJJJJJIJJJJJGGHIJIJIHGHIJJJJDFHGGGI
@3214161/1
ctcggatcttgctactaatattcgattcgatagg
+3214161/1
?1:AD:AADF<<?EGAFG<CEHCFGGGCB<EE@F
@442094/1
aagcagttaagagttgtttatgaaattccaaatttgcccagttctagaag
+442094/1
?<@DD?DDHFHAFGHF?EEDB?EE@BHB??FHHII<E>GGH<CFHCGFA?
@3215620/1
ctcggcatggaggccatttcttgagagtagagcaatttggcttcttcccc
+3215620/1
@C@DFFFFBHF>F;CE@EFHCGCHHC91?9?GEHGGHHDGH@HGGIIIGH
@3215998/1
ctcggccggaccgattcagcccccaccaagggaagggggcgg
+3215998/1
@@<=BDD<:C?CC8CDFGFB:BADG@<FH91@DGEIAHD8BB
@6658423/1
aggagatcatcgaagatttggagaatattgtggtagaccaattgaagttc
+6658423/1
@8=?DFFFHHHHHJJJJJJJJIJJJJJJJJGIJCGHJJIIJJJJJIJGII
@3857715/1
gaaaaacgtatgttgtttacttcatttgaatctatggaagttcgtattat
+3857715/1
@CCFFFDD?FHHFHJHIIEIHIIIJIIGJJJJJGIJIGGIFHIGHGIJJJ
@6660047/1
aggagttgtactaatttgtgtaattgaagttcgtattatttcctcgaaat
+6660047/1
?@?1ADDDHBFHFEHIIIIGHIDGIIIIEIIIGIIGIIIIIIIIIIIIII
@2491787/1
cctctactgtacaactgtttacctgtgtatgataaataaacttttttcgg
+2491787/1
@@@FDEFDHHFFFIJIJ@HIHHIJIHHHIHIHGIJIGHIIIJJGIJEHEF
@2491867/1
cctctagtacctcaaaatcatgaccaaaaag
+2491867/1
=?:A4AB=DFFHHIGGIGIIICDGHIGGC;G
@4635462/1
gtagttgttaaattattgaatatcaaatctatgaaatcccagtggactct
+4635462/1
BB@DDFFFHHHHGJFIJIJJJJJJJJJJJJJJJJJJJJJJJJHIJJIIJI
@2492627/1
cctctctaacgtctttatagaatgtcaatgttattctaaaaagaa
+2492627/1
?@;?BD?ABD=::CCG<AE9<C?><CBF@BEH<BEFEFEGIIE;B
@6663694/1
aggcagttcaccatcgcttgtcatgttttgaaattccgcgaaattggcac
+6663694/1
C@CFFFFFHHHHGJJJJIJFHIJJJIJJJJIJJJJJJJJJJJIIIIIJJJ
@5912871/1
aaaaaaaaaaaaataatagttcttcaagatatattcttcaggggatcatg
+5912871/1
@@@DDDDDHHHFD?DFBCFHHBGEEHGIEGECCDDCHH?AEHFEBACCCC
@7270176/1
caaaaatagtaaaaagtcgaagtctttcgagacatactcttcggagaatc
+7270176/1
=;84=:ADFCFDFGBG2A?DCFFEEDD<EAFE@FGF3D?FEFEIIFIEEF
@5223555/1
tcactttatatattttctctctattttgactgtcgt
+5223555/1
@@7B;DD;CD???GFI:ABFBECDFFI<;FHC<FC?
@3222798/1
ctcgtaagtttattattatatctgtctgcatttattacttcaagcaaagc
+3222798/1
BCCFDFFFHHHHHJJJJJIIJJJJIJJJJIIJJJIJIJJJJJJJIJJIII
@5225874/1
tcagcaggttttttaacagtttgaaaaccttgataaatgaaagaaattaa
+5225874/1
@@@BDFFFCFFHHIIIIIIIIIIIIIIIIIIIIIIIIIIIIIIIIIIIII
@5225926/1
tcagcatcaaatgggtagctcaagtctccttgtacggtctcgaagaa
+5225926/1
?@11A?ADAFHDHGIAE=BIIEHIHHBEEHGI?ECEFBDGGHI;BGD
@5226182/1
tcagcccccaccaagggaagggggcggcccccatccc
+5226182/1
@@@:DDFFHHHHHJIFIDHIIIGGIJHAABDD69<BD
@444132/1
aagcctcttaaatttaaccgaaatatagaatacaccccttaatcagctac
+444132/1
@C;BDFFFHHHHHJJJJJJJGGIJJJIJJJJIJJJJJJJIIIIIJJJJJJ
@4640749/1
gtatcgatagctgttcactttttggtcatgattttgaggtactcgagggc
+4640749/1
@@?:BADDFDDBDEGG>FBHHIIHI?EEFC9FHIICECHBFGIG?FHIHG
@445220/1
aagcgttaccagcgcttgaggaagtaacggcagcactattgacacta
+445220/1
??@1?=DDFFFFFFGEG8CFFGEFCBFGIIEIE7@F9BFI@BB4@=@
@3225895/1
ctcgtatgagtgaactgcaagctggtccacttgtacctatgaggtta
+3225895/1
==<A4ABDFF<?DHIIHHHIIGIC@CHHIIGIIHGIIIGIIGCHFFI
@3225896/1
ctcgtatgagtgaactgcaagctggtccacttgtacctatgaggtta
+3225896/1
?::DABDAFAB<?CFFF<FH<GFFAGBDFEF@F9CFGIFFAFFE0:?
@1104632/1
attaggcactagttattaattataatcatcaatattatctatcgatactg
+1104632/1
?B:ADFFFHHHHHJJJJJJJJJJJJIIJJJJJJJJJJJJIJIJJJJJJJI
@6665757/1
agggaacaatttttatcgagttattggtttcgaggaataatacgaacttc
+6665757/1
@C@DFFFFHHHHHJJIGJCHIIJIIJIIIIJJIJJJJJJJJJJJIJJIJJ
@445904/1
aagctatctactcgttatataatcatcattcaaacattgaagcc
+445904/1
@@@@DDDDFHFHHHFE:CEDHII>EHE@FHFCHBAHIIBHIEDF
@2499772/1
cctgcacacacgcatttttaaatttaaaaatttattcaagtcaaaaataa
+2499772/1
=B1=DDFFHGHDHGIJJJJJJJJJJIIJJIJJGIJGIIIDFHHIIJJJJI
@2499773/1
cctgcacacacgcatttttaaatttaaaaatttattcaagtcaaaaataa
+2499773/1
?8:BDDDFGFHFHGIIJJGIJEHIGGIGGIHAGIJIIEEBHAGHJHGGHH
@2499774/1
cctgcacacacgcatttttaaatttaaaaatttattcaagtcaaaataat
+2499774/1
=?BADEFFHHHHGJJJJJJJJJJJJJJJJJJJJJJJJJIIIIIJHJJJIJ
@3862962/1
gaaaaaggtgggaaatgttgactgttgtagctgattaagggg
+3862962/1
@C@ADFFFFHHGHIIIHEHEFHGGCHGFHHFHGCHHGIGHGI
@6671804/1
aggtaagccacttaagcacacatgttacataaatgtcaaaatttgacata
+6671804/1
CC@FFFFFHHHHHJJJIJJJJJJJJJIJJJJIJIJJJJJJJJJJJJJJJJ
@1112374/1
attatataatatatcctcaaactagggaagacttatctcatccaactgtg
+1112374/1
BBBDDFFFHHGHHGIJJIJIJGGJIGIJIIJJJJJJJIHIJIJJJJGIDH
@7280570/1
caaaaatttaaacacattgcattattgatttcgaggaaataatacgaact
+7280570/1
<@@4ADDDFHHHHIHIGGHDBHEHHEC9EH@<E?::?DHGEAGEFGADGG
@7280571/1
caaaaatttaaacacattgcattattgatttcgaggaaataatacgaact
+7280571/1
C@CFFFFFHHHGHJJIIIIIIJJJJGGEGHIIIIIJJIIIJIJJJIIIII
@7280572/1
caaaaatttaaacacattgcattattgatttcgaggaaataatacgaact
+7280572/1
CC@FFFFFHGGHGJIGIJIJJIIIIJJCHIHIJICHIJJJJEIIJJGIIJ
@3872586/1
gaaaaattccgtcggcaagaagttggccgatttgcagactctcagcttca
+3872586/1
CCCFFFFFHHHHHJJJIJIJJJJJJIJJJIJIJIJJJJJJJJJIJJJJJJ
@2504478/1
cctggaggacgctgacgggagtcttgctc
+2504478/1
:=1=AD;BFH18@EHEABHII?F9FB9FF
@8020382/1
ccaacggaacgcccggagcggctgatatcaccaatcaggtggtgacatcg
+8020382/1
@@@DFFFFHFDHHIHJIGIJJJIJE<B8B@FG>F=C>;G7?E<DBDD@@C
@7283228/1
caaaacatgaccatgatgcactcggccggaccgattcagcccccaccaag
+7283228/1
@@@DDDADDDFFDBHII9<CHHIBGGIIH0FFHGIIGHCGHEGBEHDEBC
@7283229/1
caaaacatgaccatgatgcactcggccggaccgattcagcccccaccaag
+7283229/1
CCCFFFFFHHHHHJJJJJJJJJJJGJJIJJJJJIJJJJIIJJJHEHFF=>
@1114951/1
attatcactttttgttgccgtgtgcccttgagaaatttgctgcctcaaaa
+1114951/1
BB1ADEFFHHHHHJJJJJJJJIDGGHIGI@FHGIJJIJGGGFGHGGJGIJ
@4650505/1
gtcaaaattaaatcaatatggcgactgagaggcaaacaaatgttatttta
+4650505/1
BB<DFFFFHHHHHJJJJIJJJJJJJJJIJJIIEIJIJJJJIJIJJIJJJI
@5927537/1
aaaaaacattgaccaatcgccaccaatgcctggtgcagctatccactttg
+5927537/1
CCCFFFFFHHHHHJJJJJIJJJJIJJJJJJJJIGHJIBHIIJIIJIIIJJ
@5927538/1
aaaaaacattgaccaatcgccaccaatgcttggtgcagctatccactttg
+5927538/1
CCCBDFFFHHHHHJJJIIAFGIIJJJFGIJJJIGHIIIJJIJJJJJJJJI
@4655030/1
gtcaaatgtcgcaaattatgtcacataaatgtcaaaatgccacataattt
+4655030/1
BBCFFFFFFFHHHEBCGGHBHIIJJJJIJIJHIGIGIJEIGGHGIJJIIE
@4655031/1
gtcaaatgtcgcaaattatgtcacataaatgtcaaaatgccacataattt
+4655031/1
CCCFFFFFHHHGHJIJJIJJJIJJJJJJJJIHIJJJJJIJJJJJJJJIIJ
@4655081/1
gtcaaatgttgcaaattatgtcacataaatgtcaaaatgccacataattt
+4655081/1
BB;DDFFFHHHHHJJJJIJJJJJJJJJJJJJIIJJJJJJIIIJJJJJJJJ
@4655082/1
gtcaaatgttgcaaattatgtcacataaatgtcaaaatgccacataattt
+4655082/1
C@@DFFFFFHHHHJJIJJJJJJJJJJJJJJJHHJJJJIIIJJJJJIIJJI
@4655083/1
gtcaaatgttgcaaattatgtcacataaatgtcaaaatgccacataattt
+4655083/1
CCCDFFFFFFAHHJJJJJJIIIJJJJJJJIJJJJJJJJIIJIIIIJJGJJ
@4656267/1
gtcaaatttgtatccattatcactttttgttgccgtg
+4656267/1
@?@AFFFFH?CDHHIGEGEGIGHIIIIIGGH8CHEE8
@4656526/1
gtcaacaatagaactcaagctgtggtgtgcgatgatttggatatggccaa
+4656526/1
@CCDDDFBHHBHHHGGIBFGGGCFGEGFHHHGIGDFDEFDGFFHEHIHE;
@3876588/1
gaaaaccttgataaatggaacgaaattaaacacgctgagaaagctatggt
+3876588/1
@<8DDDDDFD:CCDEFIB<?F<EFGIEEDEEEIFIIEEEICG@EF<?DF=
@7288475/1
caaaactgttgcgactagcacaacaaaaaagatggcgaaacaattagcag
+7288475/1
CC@DFFFFHHHHHJJJJIIIJJJJJJJIJIJJIIJJJIJJJJJJJJIHHH
@8033854/1
ccaaggataacctctctgtcggtagattt
+8033854/1
@@<DDDDDFHFHFH@GEBCFFI228<9CG
@8034088/1
ccaaggatttgttcgatttttgaacaaagcggtagatgatggcgaa
+8034088/1
@@@FDDBEDHHCFBEGHIGIIGIIHGIIEGGH:@GHIIEGEBABE0
@457800/1
aaggacttcaactttgttcagttcttgcaggagatcgccagcgaacaatc
+457800/1
@@@=DFFFHHHHHJJJHJJJIIJJJJJJJIHIHIGIJJJJIIJJJJJJJJ
@3884199/1
gaaaagtatcatgagttttgtgattctccgaagagtatgtctcgaaagac
+3884199/1
CC@FFFBDHHHHHJJIIJJJJJJIJJJJIJJGJIIHHIJJJJIJGIJIJJ
@3884321/1
gaaaagtattatgagaatatgaaatttaaaagaaaatttgaaaagtatca
+3884321/1
@?@DFFADFHHHFGIIJIIJJIJJJJJJJJIJJJJJJJIJJJJJJFHIJJ
@3884322/1
gaaaagtattatgagaatatgaaatttaaaagaaaatttgaaaagtatca
+3884322/1
@B@FFFDDHHGHHIIGJJIJJJJJJIJJJJJJJIJJJJJGJIJJJFHIIG
@3884323/1
gaaaagtattatgagaatatgaaatttaaaagaaaatttgaaaagtatca
+3884323/1
CCCFFFDDHHGHGJJJJJJJJJJJIJJJIJJJJJJIJJJIJJJIIFHIJI
@5933727/1
aaaaaagcaggaaaagcccagaagaacgttcgactttcacttcattctat
+5933727/1
@C@DFDFDFHHHHJIGIGGJJIGHIIGGGGGIIGIGGHIJJJJJIIJJJJ
@5933728/1
aaaaaagcaggaaaagcccagaagaacgttcgactttcacttcattctat
+5933728/1
BC?DFFFFGHHHHJJJIIIJJJJJIJJIHIIJJIIJJJHIJJJGGGIJIG
@5933729/1
aaaaaagcaggaaaagcccagaagaacgttcgactttcacttcattctat
+5933729/1
C@CFFFFFHHHHHJJIGJJJJJJJJJJIHIGJJFIJJJHGIJJJJJIIIG
@458691/1
aaggataacctctctgtcggtagatttccgtgaa
+458691/1
@@@FFDDFHHGHHIEGHHGIGFEAC@FCD=D?;1
@1841346/1
cagaaaaggagttgctctgccaacaagcagtgaagaaaccaaacgcgcca
+1841346/1
@CCDFFFFHGHHHJJJJJIGIJJJJJJJJJHGIIJJJHJJJJJJJIIJIJ
@5934249/1
aaaaaaggaaaactaaaggatttctcaacttgtttccgtgagttgctgaa
+5934249/1
@CC;DDDDHHHHHJJJJJJJJIJJJGIHIJJJGGGIIJDHIHIIJJIIHI
@5239182/1
tccaagagatgtgcatgtcccgcagatggccaccaccattctatgaaatg
+5239182/1
CCCFFFFFHHHHHJJJJJJJJJJGIGJJJJJJJJJJJJJJIJJJJJJJJJ
@5936522/1
aaaaaagtttatttatcatacacaggtaaacagttgtacagtagaggata
+5936522/1
@?@4AADBDFHHHGIHHIBBCHEHGGACGGIGIGIIIFHDG9BGIDBB>B
@5936523/1
aaaaaagtttatttatcatacacaggtaaacagttgtacagtagaggata
+5936523/1
@@?=DDDDHFHHFIEHIIIIIGIIIIBFFGIIGIIIIGIIIIEEIFGDGF
@5936524/1
aaaaaagtttatttatcatacacaggtaaacagttgtacagtagaggata
+5936524/1
@BBFFFFDHGHGHJJJJJJJJJJJJJHGHJJJIJIJHIIGIHHHIGGIJI
@4666167/1
gtcaccacctgattggtgatatcagccgctccgggcgttccgttggtctg
+4666167/1
@@@7?DDDHBBFDHGI:CHHEFFHBEEGIIIIIIBGBGEGIGEGEH;ACA
@4666168/1
gtcaccacctgattggtgatatcagccgctccgggcgttccgttggtctg
+4666168/1
@@@FFFFFHHHFHIIJAGHIGIJJGIJJJJJIJIIGIHGGGGIIGF?EHG
@1129364/1
attcacctttatatgtcacattttgtggttctttaacgaaatgtcaagag
+1129364/1
@CCFFFFFHHHGHJJHJJJIJJJIJHJJJJIJJJJJFDHGGIJIIJIIII
@7295424/1
caaaagggaacaatttttatcgagttattgatttcgaggaataatacgaa
+7295424/1
BCCFFFFFHHHHHIJJJJJJJIJJHIJJJIGIJIJJGIIIJIIJIJIJIG
@1845150/1
cagaaacgtcatcatactagacttttcccattgaatccaagagattctca
+1845150/1
CC@BDFFFDFHHHJIJJJIJIJJJJJJJJJJJJJIGGGIIIJJJJJJJJJ
@1130847/1
attcagcaggttttttaacagtttgaaaaccttgataaatggaacgaaat
+1130847/1
?@?DDDADFHDBFH?DEHIEIEDHE?FF>GBGGEAFGB9DGAFGDGHBDF
@8038941/1
ccaagtttgtgctgggcaaatcaatcaatttgcctcgaaatctaaggtta
+8038941/1
@@7:ADDDFFFFFEFIFGGIHFIIIIIIIIIIIIIIFFIIIIIIIEIBGF
@6687081/1
agtcccaaaacatgaccatgatgcactcggccggaccgattcagccccca
+6687081/1
@@=DDFFFHHHHHJJJJJJJJJJJJJJJJIJJJJBHIIJJJJJJJHHHFE
@5943430/1
aaaaaatatcgcaatattagaaattttcaaatattcttcgcttttgactc
+5943430/1
@CC;DDFFHHHHHJJJJJJJJJJJJJJJGJIJJJJJJJIIIIJJJJJIIJ
@5943431/1
aaaaaatatcgcaatattagaaattttcaaatattcttcgcttttgactc
+5943431/1
CCCFFFFFHHHHHJJIJJJJJJJJIIIEIIGJIJJJJJIGIIIJGHHGIG
@5943432/1
aaaaaatatcgcaatattagaaattttcaaatattcttcgcttttgactc
+5943432/1
CCCFFFFFHHHHHJJJJJGHIJJJJJJJIJJJJJJJJJIJJJJJJJJJIJ
@5943433/1
aaaaaatatcgcaatattagaaattttcaaatattcttcgcttttgactc
+5943433/1
CCCFFFFFHHHHHJJJJJJJJJJJJJJJJJFHHIJJJJJJJJJJJJJIJJ
@5943865/1
aaaaaatattaggaatccactacaaggttttcaatagggcattctaacat
+5943865/1
@@@FFFFDHHHHFGHHGIIJJJJJJJICDHIGIHIIJIDGIHIJJIJJJJ
@5943866/1
aaaaaatattaggaatccactacaaggttttcaatagggcattctaacat
+5943866/1
CCCDFFFFHHHHHJIJJJJJJJJJJJJDHIJJIIJIJJJIJJIIIGIJJJ
@3255186/1
ctcgttttctcgatctggctctcactaagaacgacatctgtagatataag
+3255186/1
@@?1BDDDDFB=<:C:AF3CE@GGIIGG3EGA?CAG@?D>DAEHHGHGI@
@3890402/1
gaaaatgctcgaaaactcaattggcgcacattcagcaggtttttttaa
+3890402/1
CCCFFFFFHHHHHGJJJJJJJJIJJGIIJGIJJJIJJJG9DGHGHG;D
@5244568/1
tccacgtaggttacctcgaaggattgttcgctagcgatctcctgcaagaa
+5244568/1
@@CDDFDBDH<CFE@@A;EGIIFFADCEGIDGCHIIFAHIHGIIIIHGFH
@466382/1
aagtaacgcccgaacaagccaatcagaccaacggaacgcccggagcggct
+466382/1
@C@FFFFFFFHHHIJIJIIJJJIIJIJIJIHIHJJEGEHIJIEHDFDB8;
@5945999/1
aaaaaatcgaggacatgttaaatcagtatttagtcggaagaaatgacgag
+5945999/1
CC@DFFFFGHGHGJIJIGIGIIHIJCCFFIIIIGHGIIIGIIJGEGIJII
@3256882/1
ctctaacgtctttatagaatgtcaatg
+3256882/1
@@@DADBDBDFFDGB?:<CF>3AC4:<
@3256883/1
ctctaacgtctttatagaatgtcaatgttattctaaaaagaagactgcta
+3256883/1
:1:AD?=BAF3ACDG<?BDCBHHD4A@CFEFDFFFECGDBGF@FIFFBGE
@5948532/1
aaaaaatgtcaaaattttgcaaattatgtggcattttgacatttatgtga
+5948532/1
CC@DFFFFHHHHHJJJIJJJJJJJJJJJIIJJJJJIJIIIJIJJJIJGIG
@5948533/1
aaaaaatgtcaaaattttgcaaattatgtggcattttgacatttgtgtga
+5948533/1
CC@FFFFFHHHHHJIJJJJIIJJJJIJJIIJJJJJJJJJJJJJJJIIHHJ
@5948901/1
aaaaaatgttgaaactgattttttagcattctagaaggcaatagtacctt
+5948901/1
CC@FFFDDHGHFAFEGIAEHHGHGCGHCHGGEHIIGGGGHEHGIGGH@DH
@5949967/1
aaaaaattacattcagtatcgatagataatattgatgattataattaata
+5949967/1
CCCFFFFFHHHHHJJJIJJJJJJJJJJJJJJJJIIJJJJJJJJGIJJJJJ
@6692124/1
agtgtattacctctaaagctatctactcgttatataatcatcattcaaac
+6692124/1
=?@D4=DDHHHHHJJJJJJFJJJJJJJJJIJJJJJJJJJIJJJJJJJJJJ
@6692125/1
agtgtattacctctaaagctatctactcgttatataatcatcattcaaac
+6692125/1
@@BDDFFFHGHHGIJJGGIGHJIJJJIIJIGIJIJIJJJJJIJJIJJJJJ
@2516648/1
cctgttcttaaataaagtgtactttattgaaaaattagtaaaacataatg
+2516648/1
?@:BDEDFHDHHFIHID<CIIHIIIIIIIIIIIIGIIGBHHIIIIIIIII
@3260585/1
ctctactctcaagaaatggcctccatgccgagcaagactcccgtcagcgt
+3260585/1
??;DADFFFFFHFIIIGHGEHGEGHICGIHHGDIIIAHEDHHHIIEGIGF
@3260731/1
ctctactgtacaactgtttacctgtgtatgataaataaacttttttcggg
+3260731/1
?@@4BADDDFHBBHIIDFHHHIIGBCAFCHIIIICHHGC?GEHIIGIDGE
@7304605/1
caaaatcatgaccaaaaagtgaacagctatcgatacacagtcatagatcc
+7304605/1
CCCFFFFFHHHHHIJJJJJHHIJJJJJIJJJJJJJJIJJIGIIJJJJJJI
@4675739/1
gtcagtttgcgtttcaatgcatcgataagacgaatggtaaagctgctaaa
+4675739/1
@@@DDBDFFFFCDGDFFFEFGHII3EGHGIFDFHEBE:?GHHH3BDHIII
@3894432/1
gaaaattttcgggctacagaagatgattgggtgaatcttgctctggatga
+3894432/1
@@CFFDEFHHHHGGHHHFICHGIIIJJJIIG8DHIIJIJGIGHIIGGGHI
@472369/1
aagtgatacattagttttctactttccttaacaaaccccttcttttc
+472369/1
B@CDFFFFGHHHGIDHJJJJJIJJJJIJJJJJJJJIJJJIJIJIJJJ
@2519045/1
ccttaatcagctacaacagtcaacatttcccacctttttcactcaaccat
+2519045/1
=<@ADDADFCF?FHGIGBFACEHHIGGIHIIFIIIIIIIGHIGIGIGIGA
@2519046/1
ccttaatcagctacaacagtcaacatttcccacctttttcactcaaccat
+2519046/1
?@:BDEDDDFHGHIJJGGGCGHIHIIJJIJJGIJCHJGIGJJJIIJJJIH
@2519047/1
ccttaatcagctacaacagtcaacatttcccacctttttcactcaaccat
+2519047/1
@@@DBDDBFDFHBBDG@;C<BEHGAFEGGIIBEHGHIIGDDHI@DGHGEF
@2519048/1
ccttaatcagctacaacagtcaacatttcccacctttttcactcaaccat
+2519048/1
B@BADDFFHGGHHJJJJIIHHJJJJJJJJJJJJJJJJJJJJJJJJIJJJJ
@475030/1
aagttgggcaaccagcagtcccacaaagtttcacagttccacaaaacgct
+475030/1
CCCFFFFFHGHHHJJJIJIHIJJJIJIJBGIIJJJJJIJJIJIHIJJIII
@1865984/1
cagaatctagccaaacacacatagtacctctccacaaaaagggaaataaa
+1865984/1
BBC1DDFFHHHHHJJJJJIIJJJJIIJJJJIJJJJJJJJJJJJJJJJIJJ
@1867137/1
cagaattacaggaaatggataattataggattggatctatgactgtgtat
+1867137/1
@@<DFFFDHFHFHGGHIICAIHIGHGIIEHIGGIDGHIGGDGGHGBG0BG
@1867138/1
cagaattacaggaaatggataattataggattggatctatgactgtgtat
+1867138/1
CC@FFFFFHHHGHIIJIJGHJJJJJJJJJIJJJIIJJJJIIJJJJIDIIJ
@1142943/1
attcgattcgataggtgctttgtctggttaactttagtgggaaggtttag
+1142943/1
@CCFFDFFHHHHHIJCGGGIJJGGJJIHHHHIJJJJJHGIJJJIJ?FHHG
@1142944/1
attcgattcgataggtgctttgtctggttaactttagtgggaaggtttag
+1142944/1
BB@FFFFFHHFHHJJCGHIJJJHGIIIIJJIJJJJJGGHIJJJIIBFHIJ
@1142945/1
attcgattcgataggtgctttgtctggttaactttagtgtgaaggtttag
+1142945/1
?@@=?DFDHDDDFFE<CFHHCEAEFHCCEBBCGGGGB??GHGDFG9DCFH
@1144245/1
attcggacaagttataccgaataaaaaaggaaaactaaaggatttctcaa
+1144245/1
CCCDFFFFDHHFHJJJJJJJJJJJJJJJJJJJJJJIIJJJJIJJJIJJIJ
@4682899/1
gtcattttgcgtttcaatgcatcgataagacgaatggtaaagctgctaaa
+4682899/1
?@@A4ADD?BFFHIGHIIIIIIIIHIIIIIIIIIIIIFGHIIIIIIIIII
@4684528/1
gtccaaatcgagggcgccatccacgagccaatcttccgctaccgc
+4684528/1
BC@DDFFFGHHGHJJIIHIIJIIJHGGHIJJJIIJGH<@BHHHEE
@7312565/1
caaaattcggcaaaccagaaaaattggctgatggaaggag
+7312565/1
@@@DDBDDB?FDDE;C;EGEHID??@GC9?:D<<F?DH9B
@7312675/1
caaaattcgttctacatatgaaacatgtcagttatatattcacctttata
+7312675/1
C@CFFDDFH?FHHGIIIIIFIIIICHIEHEIIIIIGHHIGIIIIIIIIII
@3900532/1
gaaacgctcgtggggagcgatgacgaataaagtatgtgttcaccaag
+3900532/1
CCCFFFFFHHFHHJIGIGGHIJIIJJIIHIIJFGIJGIHJJJJJIJJ
@1870027/1
cagacaacttcatgtacaaatacctcaccttacaaaataaaatacggcaa
+1870027/1
CC@FFFFFHHHHHJJJJJJJJJJJJJJJJJJIIJJJJJIJJJJJJIJJIJ
@6699709/1
ataaaaaattacattcagtatcgatagataatattgatgattataattaa
+6699709/1
?@@;ABDDBFBCFIIEBE3CHHE?GEFGFFEFFDBD>FGF@BDFG<BBB<
@6701011/1
ataaaaattgttcccttttgagctattgcgatattttttcggaaaaaagt
+6701011/1
@@CFFFFFHFHHFIIJJJICEGGIIIJGGEEHGGGFIIIIGEGGFBHHGH
@3266822/1
ctctcatttggaaatggcgatctggcagacttattaaaacatacttctgt
+3266822/1
:?@4=ADFHHDADHIIIIIIIIIIIIIIIIIIIIIIIIIIIIIIIIIIII
@3904439/1
gaaagaaaaaaatgtcaaaattttgcaaattatgtggcattttgacattt
+3904439/1
@@;:A=?DFHHHHIIGEGGGHIIIIIIIIGGGGIGHFHGHGGIIGGGIII
@3904847/1
gaaagaaattaaacacgctgagaaagctatggttgagtgaaaaaggtggg
+3904847/1
CCCFFFFFHHHHHJJJJJJJJJJJJJJJJIJJHIIHIFGHJJJJHJ?FHI
@3907696/1
gaaagactttgactttttactatttttgtatgcacaaaattcgttctaca
+3907696/1
@@@FFEFFHHHFHJJIJJGEHHJJJJJJJJIIJJJJIJJJJJJIJJJIFG
@5260414/1
tcccacctttttcactcaaccatagctttctcagcgt
+5260414/1
;:?DDDDDDFFF?E<?<;FCHG3C9FFEH>BEFH<FF
@3910006/1
gaaagatctagaaaactacagatatataaaatcaagagtaactgaaactg
+3910006/1
@@?DD?DDHHGFDGHEGIGIGIEIJGHIJJGIJJAHGG?@DDGGGDGHGG
@7320723/1
caaacagctccacaacagcaacatcaaactgttcccccacaacagactgg
+7320723/1
@@<DDDDDHHHHHIII;FHIIIIIIIIIIIIIIIIIIIIIIIIIHIIIII
@3910766/1
gaaagattacgatttatctagagcaactccgacggaagctatacaagtgg
+3910766/1
B@C:BDFFHHHHHJJJJIJJJHJGJIJJJJJIIJJIJJJJJIJIJJIHGH
@3911389/1
gaaagatttaaaatccaggacagtatccagaagggactgcctatgttctt
+3911389/1
CCCFFFFFHHHFHIJJJIIIIJJHIIIIIJIJJJJIJIIIJIIIIIJJJJ
@7323925/1
caaacattgaagccagatcgataaaaaaatatcgcaatattagaaatttt
+7323925/1
CC@FFFFFHHHHHJJIJJJJJJJJJJJJJJJJJJJJJJJJJIJJJJJJJJ
@480908/1
aataaatgctcccttttcacaatataataaatacatatcatatcatcggg
+480908/1
@@@FFFFFFFHHHJJJJIIJJJJJJJIJIJJJIJIHJJJJJJJJIJJIE@
@1881388/1
cagagaggttatccttgggggaagaagccaaattgctctactctcaagaa
+1881388/1
@@@<B=DDDBFHFBFAEGGG@@ED8C?DB?DBDFHFIIIIGD<FDE>BH>
@1151980/1
attcgttctacatatgaaacatgtcagttatatattcacctttatatatg
+1151980/1
BC@DFEFFFHHGHHJJIIJJJJJJIJJIJJJJJJJJJIJJIIJJJJIJJJ
@7327734/1
caaaccttgcaaattttcaatcatgaagcaagattttacctgaacaattt
+7327734/1
@@<=DDDDHFHFHIIIIHIIIIIIIIIIGIIIIGIIIIIIIIIIIIIIII
@7327735/1
caaaccttgcaaattttcaatcatgaagcaagattttacctgaacaattt
+7327735/1
@C@DDFFEHHGH?FHIIJJIIIEHGIIJGIIIJJIIJJJGIJHGIIHGII
@7327736/1
caaaccttgcaaattttcaatcatgaagcaagattttacctgaacaattt
+7327736/1
C@@FDF>DFHFHHJIJJDHIIJIIIJJIGJJCGIIGJJJJIIHIJGGGHE
@7327737/1
caaaccttgcaaattttcaatcatgaagcaagattttacctgaacaattt
+7327737/1
C@@FFFFFHHHHFJJJJJJJJJJJJJJJIJJJJJJJJIJJJJIIIJJIJJ
@3914800/1
gaaaggctttcaatcaccacattatgaaattactcatagtgtcacgggaa
+3914800/1
@@=DDDFFHHGHHJIJIIJJJJJJJIJJJJJJJJJIJGGFHIHHGGGGGI
@3914801/1
gaaaggctttcaatcaccacattatgaaattactcatagtgtcacgggaa
+3914801/1
C@@FFFFFHHHHHIGHJJJJJIIJJFJIIGIHGIIJJIJBFHIDEFGFGH
@1884523/1
cagagccccgggcccagatggcattcatgcagaaccgattaagaaagggg
+1884523/1
@@<;DDDDACDAFHG??;DCE>BFHG@GGHGIGDDF:FGGHD@=DEG;;8
@5268403/1
tccgaaggaagccaagggctcggctgctcatcatgccctcgagtacctca
+5268403/1
CCCFFFFFHHHHHJJJJIJJJJIJJJGHJIIJFHGIJJHGHFE8@CGCEI
@4699081/1
gtcccccacaacagactggtcccacacaacagactggtcccacacaacag
+4699081/1
@@8DDDDDFFFFFEGIIII<FGIIIIIIFIIFAGFIBDDGIIIIIIIIIF
@5977044/1
aaaaacgtatgttgtttacttcatttgaatctatggaagtccgcattatt
+5977044/1
CCCFFFFDHHGFHGGHJIIIJJJJJJJJJJJJJJJJJJJJJJJJJJJIJJ
@8066664/1
ccaccattctatgaaatggaacacgaagagggactaccacacgaaaggca
+8066664/1
@@@FFFFFHHFHHJJJJJJJJJJJIGHGJJIIJHIGIIIGHIJGJIICGI
@2529585/1
cctttgagctattgcgatattttttcggaaaaaagtgagtttaggatatc
+2529585/1
=1:BD8A?FHFDDHDGEGEHIIIIIGHIIIGGIIB3?FE=CC><CH>FHG
@2530671/1
cgaaaaaagtttatttatcatacacaggtaaacagttgtacagtagagga
+2530671/1
@@@=ADDDHCHHDEII@BDEGHIIIIIIGGIIDHGDHIGGIIIHGIIIIF
@2532374/1
cgaaaaagtttttaagaaccgtgatggaactctttaggcagcaacattac
+2532374/1
@<7DBDDD<CFFHBH@DHEGEEGCBAGFHGHEGEH<?GGEGGGHCB?FEG
@499459/1
aatacgaactggtccaaatcgagggcgccatccacgagccaatcttccgc
+499459/1
CCCFFFFFHGHHHIHJJJJIJJJJJJGIJIIIJJJJIGIJJGIIJHHHHF
@5981352/1
aaaaagatatccagcctttgatggaagaaaaaatttatacagcactacta
+5981352/1
CCCFFFFFHHHHHJIJIJJJJJJIJJIJJJJIIJIGIJJJIEGIJIJJIJ
@5981960/1
aaaaagcaggaaaagcccagaagaacgttcgactttcacttcattctatc
+5981960/1
?@@DDDDDHHHHHI@;:AFHIFGEH???CDFICGHDDHCBGH9DDDGHG<
@5983178/1
aaaaaggaaataaacaaggatgtaagaactatggaggaatattacaataa
+5983178/1
@@@DFFFFHHHHHJIJJJJGGJJIIIGJJBHIEFGHEGHIJIHIJJJIJJ
@5983841/1
aaaaagggaaataaacaaggatgtaagaactatggaggaatattacaata
+5983841/1
B8@DFFFFFFHHDHIJIHIIIIGHIJIIJIBGHGHGGEIIIHIJJFIGIJ
@3923637/1
gaaatattctacaaaactactgaagctctcatttggaaatggcgatctgg
+3923637/1
CCCFFFFFHHHHHIJJJJJJJJIJJJJJJJJJJIJJJJJJJJJIJJJJJI
@8072320/1
ccacgagcgtttctttagtctgtatattttcttgtatcacttattgcgtc
+8072320/1
?@<;DDADHFFHHIJIBFFHFHJIJJIJJJIJJCFFIJIIJJJGDBFHHG
@2535603/1
cgaaaactcaattggcgcacattcagcaggttttttaacagtttgaaaac
+2535603/1
:=::D@?DCFHF?33CGBGAEHHGG?EGIG?9?DHBGGC@D9?=CDDGDH
@2535604/1
cgaaaactcaattggcgcacattcagcaggttttttaacagtttgaaaac
+2535604/1
@1=DFFDDHFHHHGIE@FEHIIIIIIIHHIBHHIIIGIIIIFHHIHIIII
@2535605/1
cgaaaactcaattggcgcacattcagcaggttttttaacagtttgaaaac
+2535605/1
@C@FFFFFHFHGHHGF@G@GAHGIIIIIIIFEIIIIGIHGGHHHGGHGGH
@2535606/1
cgaaaactcaattggcgcacattcagcaggttttttaacagtttgaaaac
+2535606/1
C@@FFFFFGBHHHBDBFBHGHGIIIJIIHJGIIJJJIJGIJGDHIIJIJJ
@7335716/1
caaacttttcggggtgcaatcttcttttccggaaaatgctcgaaaactca
+7335716/1
@@CDDFFFHHGHHJCGGGIJGJJIJIJJGIDGAFHIIGIDEC@GIJEIJJ
@7335717/1
caaacttttcggggtgcaatcttcttttccggaaaatgctcgaaaactca
+7335717/1
CCCFFFFFHHFHFI1CCFGGIJJIEGIGHIIIHIJJIJJJJIIIJJHIHG
@3285113/1
ctcttgatcgaatggtttccgtatagtcgcaaaagggaaccccatgaagt
+3285113/1
@@?DDADAHFFFFGIAEGAHG?FGIECHGEGGIIAGGEE=FGHDFECHE8
@6711220/1
ataaacttttttcgggtttggaaaaaatttcaaattgttcaggtaaaatc
+6711220/1
=11=DDDDHHHHHIIGEFH@FHIIIIIIIIIIIIIIIIIIIIIIIIIIII
@7338079/1
caaagaagcccacgccctctgaaataccatccgaatccgaaagagaccaa
+7338079/1
@C;DDFFFHHHHHIJJJDHGIIJJJJJJJJIJIJJJJJJIJJJJJJJJJI
@2537509/1
cgaaaagtttgggtacaacctctatactttgcat
+2537509/1
@@7DDDD>FB4?A:?A@FHHGGE<EDB<DD?4E<
@6712512/1
ataaaggaaagaaaaaaatgtcaaaattttgcaaattatgtggcattttg
+6712512/1
@@C1BDEDDDHHHIIIIHHAFDFHIIIIGHIIIHIE@CHG0?B=FCHHIC
@6713484/1
ataaagtatgtctagaacgattttacctttgcgcgaaaagtgaccacaag
+6713484/1
@C@DFFDFHHHHHJJJJJJJJJJJJJIJJJJJJJJJJJJGGHIIHJIJII
@1165071/1
attgaagttcgtattatttcctcgaaatcaataatgcaatgtgtttaaat
+1165071/1
:?:ADFFDHFFFHIIIIIIIIIHAGHIGHIEHIIIIGIHIHDBBFHIGHI
@1894164/1
cagatattgtacttaaaggcttttggatcataagatgcagtgactgccgc
+1894164/1
@@@BDDDFHHHHHJCHIIIIIGIGIJEHDGIJJGIIBHGGGIIIIJJI<F
@4708412/1
gtcctcttctagcagctttaatgcattgtatgcagcatcatgtttactaa
+4708412/1
=88ABB?BFFHDFEDEHHIII>HGHIC<CFHGEGH<F>9CEE?F9DFEGI
@8075366/1
ccacgtaggttacctcgaaggattgttcgctagcgatctcctgcaagaac
+8075366/1
CCCDFFFFHFHHHJJJGGIIJJJJJJJJFJJIIJJIJJJJJJJJJGIGJI
@4709120/1
gtcctggattttaaatctttcatattccctatttaaattttgtaaatcca
+4709120/1
??1BDDD3ADDDBEE<<CFFA@BEFIEIIBCFFIDIIEIIIEDDFIIEII
@5992519/1
aaaaatatcgcaatagctcaaaagggaacaatttttgtcgagttattgat
+5992519/1
@;@DFFFFHDHFHIGGHIIGIJFEEB;FFHIBBGIID89:@GBD@FHIBE
@5993034/1
aaaaatattaggaatccactacaaggttttcaatagggcattctaacatg
+5993034/1
BCC;DDFFHHHHHJJJJJJJIJJJIJCHIJJIJJJJIJJJIJJJJJIJIJ
@3939269/1
gaacaatccttcgaggtaacctacgtggacatcgaagaaaaaacattgac
+3939269/1
CC@FFFFFHHHHHGJJEHIIJJJIJHHIJJJJIJGHJJIJJJIIJJJIJJ
@3939270/1
gaacaatccttcgaggtaacctacgtggacatcgaagaaaaaacattgac
+3939270/1
CCCFFFFFBCFFDH<GHHBHGE@E@AF?;B@BACFHGEGGIIIGGHEFHI
@1167403/1
attgacactaagaaatcacagagccccgggcccagatggcattcatgcag
+1167403/1
CCCFFFFFHHHHHJJJJJJIHIJJJJJIJJIJJGIIIJJEGIIJGJJJJJ
@1167586/1
attgacattctataaagacgttagagaggttcactaaaaaatattaggaa
+1167586/1
@CCDFFFFHHHHHGIEGGHIHEGGGIJJCGHIEAHCCHIGAH>GIGEDBG
@509866/1
aatcaaggtgtttgggatatgcgaggtaaacagttcttcaccggtgttga
+509866/1
BB=DDFFFFHHHHJJJIIJIJJIJJJIIJJJIJGJJIJIJJIJIIIIJJE
@5285065/1
tcgaaatcaataactcgataaaaattgttcccttttgagctattgcgata
+5285065/1
@C<BDFDDHHCCHGBFEEBEGIIIIIEAFGIIIIIIBAGG?BBDDHGIII
@2543171/1
cgaaagacttcgactttttactatttttgtatgcacaaaattcgttctac
+2543171/1
@@7D?DDDDFFHDHIIIIIIIIFGIIIIGHGIIIGBGHIIIIIIHIIIII
@2543172/1
cgaaagacttcgactttttactatttttgtatgcacaaaattcgttctac
+2543172/1
CC@DFDDFHHHHGIJIJJJJIJJJJJJIIHIJGIIIGIJJJJJJJJJJJJ
@8078495/1
ccactctcttcttgtagtcttataaatctctccacaacttcgttcaagcc
+8078495/1
@?;DDEBBFFDFHGEGGHI@FFHEHEGFGHIIIIIDHDEEFHFGEHGGGI
@3291410/1
ctgaaaattgtaaatctacacaaaaatgtcaaatcatgtcaaaaccccgg
+3291410/1
@CCDFFFFHHFHHJJJJJJJJJJJJJJJIIIJIIIIJJGIJJJJJDHJII
@2544225/1
cgaaaggcagttcaccatcgcttgtcatgtgttgaaattccgcgaaattg
+2544225/1
@@@1B@D?AFFHHGGIDBGHGHHECFCFD?EFHD>GIGHEHGGDFGGCH@
@7342483/1
caaagacgcaataagtgatacaagaaaa
+7342483/1
11::=3BD:C<FFGH:EFHHCHEDHEGI
@7342484/1
caaagacgcaataagtgatacaagaaaatatacagactaaagaaacgctc
+7342484/1
@@@DFFFFHHHDHIG:EDGIIIJGGHIGJJIJGGGHIIJJEIIEIJGG;A
@7342485/1
caaagacgcaataagtgatacaagaaaatatacagactaaagaaacgctc
+7342485/1
@CCFFFFFGG<DFHGFGHJJJIEFHIJGIIGJIJIEIIJIJFIIHIJIHB
@7342486/1
caaagacgcaataagtgatacaagaaaatatacagactaaagaaacgctc
+7342486/1
CCCFFFFFHHHHHIJDHIIJIGHIJIJJJJJJJIJIJJJJJIJIIJIIIJ
@7342487/1
caaagacgcaataagtgatacaagaaaatatacagactaaagaaacgctc
+7342487/1
CCCFFFFFHHHHHJJCGHIJJIJJJIJJJJJJJIJJJJJJJJJIJJIJJI
@7342488/1
caaagacgcaataagtgatacaagaaaatatacagactaaagaaacgctc
+7342488/1
CCCFFFFFHHHHHJJCGIJJJJIJJJJJJJJJJJJJJJJJJJJJJJIJJI
@1898539/1
cagatggcattcatgcagaaccgattaagaaaggggcagacaacttcatg
+1898539/1
@1?BDDDFHGHGHGGBEBHHGGHIIEHCFHIIJEB@GEGGGGIJJGGGDG
@1898545/1
cagatggccaccaccattctatgaaatggaacacgaagagggactaccac
+1898545/1
@@@DFFFDHHFFD?GEIEGFHG>?FHIIIGIFECIIHGJGB@@GCHEIEG
@1898546/1
cagatggccaccaccattctatgaaatggaacacgaagagggactaccac
+1898546/1
@C@ADFFFHHHHGJJJIIIJJJJJIIJJJJJJJJJJFGIJIFHJIGIJJJ
@7343796/1
caaagagaaggatagcaactaattttacaagctatactttgcatagaatt
+7343796/1
CCCFFFFEHHHHHJJIIIJJIIIJJJJJJJJJJJJJIJJJJIIIIJGHII
@5289172/1
tcgagttccaagagttctctaatgggtgatttgggtactttattgctaaa
+5289172/1
@@@1B=BDFDBHHI:AFCC<IFHDGBCGGHHGIII?FHHGIGHIIIIDII
@5995704/1
aaaaatgaattctcaaacggcgttaaaccttttacttaaggttaatgcca
+5995704/1
@<@DDDDDHHFFFIIGEFHIIIHI0CFHHIGIGIIFGHFHGHCGGIIEFG
@5996848/1
aaaaatgtcaaatcatgtcaagaccccggcgatgg
+5996848/1
BC@FFFFDHFHFFIIIJHHIIJIIJJJJHIGH?6@
@5996849/1
aaaaatgtcaaatcatgtcaagaccccggcgatggttcttcaagagctgg
+5996849/1
CCCFFFFFHHHHHJIJJJIIIIGJJJJIGIJIFIJ?FEHGGIJJGFHIIA
@5290304/1
tcgatgtccacgtaggttacctcgaaggattgttcgctggcgatctcctg
+5290304/1
@@C=DEDFHHHFDHHIEHGIJJJJIIIGGIJJJJIJJIGIIIGHIIIIJJ
@1171037/1
attgattaatgtccaaactatgtctactaaattgtggagttaactgg
+1171037/1
BC@FFFFFHGHHHJIGJJJJJJHJJIIJIJJIJJJJJHHHHIIIIJJ
@1171556/1
attgatttaattttgacatgttagaatgccctattgaaaaccttgtagtg
+1171556/1
@@CFFFFFHHHHHJJIJJJJIJIJJJJIJJJJJJJJJJJJJJJJIHJJIE
@5292830/1
tcgccatcttttttgttgtgctagtcgcaacagttttgacagaacctatg
+5292830/1
@:?DFDFDDDFFHDCFFBGHGGGD:???G@DBB?BFDDFHHA3B=CCFH7
@5293578/1
tcgctagcgaacaatccttcgaggtaacctacgtggacatcgaagaaaaa
+5293578/1
@<@DDFFFGHHGHIJJJJJJJJJJCFHIJJGGJBFHGIJJIJFHIJJJJJ
@2545978/1
cgaaatcaataactcgacaaaaattgttcccttttgagctattgcgatat
+2545978/1
@@@DFFFDHDDFF?F@BFFHGIJCBFIGIJJJJIIADHCBBGGGG<HIIJ
@2547098/1
cgaaattaaacacgctgagaaagctatggttgagtgaaaaaggtgggaaa
+2547098/1
@C@FFFFFHHGDDEGFHEFFHIIIJHIIIDHHCG?GGHJJJJJ9BGIGHI
@3947054/1
gaacgatcccaaatcgaagctacaacaatgttgtcttactttgcgaacta
+3947054/1
C@@FFFFFHHHHHIJIJIJJIGIJIJJIIJJJIHIJIEHJJJJJIIJJII
@6718435/1
ataaatgctcccttttcacaatataataaatacatatcatatcatcgggg
+6718435/1
@CCFBDFFHDHGHJIJJJJIJJJJJIJIHIJJJIJJIIIJIJGIIJIGDD
@6718508/1
ataaatgtcaaaatgccacataatttgcaaaattttgacatttttttctt
+6718508/1
@C@FFFFEHHHHHJHHGIIIJJJIJJJIJIIJIJJJJJIJJJJJJJGJJI
@516387/1
aatccttgcaggatttacccgtggagggtaacaatctgccttctacattt
+516387/1
B@BDDDDFHHHGFJJIJJJJIFGIJJIJCGGIJGIJIIIGGIIHIHIJJI
@3948963/1
gaacgttcgactttcacttcattctatcggcctttcttctctttgccgta
+3948963/1
@@@1DDFFHFAFHGIDHHGIEHGJJIJHGEGEHHIFII@HIIGIGJIDHE
@3948998/1
gaacgttcttctgggcttttcctgcttttttagcagctttaccattcgtc
+3948998/1
<@@=DBDDHHHDADBA>FFHIFCGIIIGHIICH@ABFGHIIIG>FGBHBD
@3950310/1
gaactatcagatgttggtccgccacactgtagagaattcacttatgaatg
+3950310/1
C@@FFFFFHHHHGFHIJIJIJJJJJIIJJHIJJJIJJJJJJJJJJJJJJJ
@3950450/1
gaactatggaggaatattacaataagccgaataaaaatgcaaaaaactat
+3950450/1
@?<;DBDABFFHHIIBGIIGIHIIIIIGGIIIIIGIIIIGGGFFEIGCCH
@5302483/1
tcgtgttccatttcatagaatggtggtggccatc
+5302483/1
???DDADBD<CDD><C:?<F::C3AF8CE<FB??
@5302632/1
tcgttatataatcatcattcaaacattgaagccagatcgataaaaaaata
+5302632/1
B@@FDDDFHGHGHJIJEIIIJJJIJJJJJIJJJIIJJJJJJJJJJJJJJJ
@3951778/1
gaactctttaggcagcaacattacccaaaaagatatccagcctttgatgg
+3951778/1
CCCFFFFFHHHHHJJIIJJJJJJJJJJJJJJJJJJJIJJIJIIGIJIIIG
@2552202/1
cgaacgatgtcaccacctgattggtgatatcagccgctccgggcgttccg
+2552202/1
@@@DFDFDHHHFHJJJIGIJJJIJFGIIIJIIDHGIGGGFHIGGEB>EEF
@2552610/1
cgaacgtctacagttatcctccagttccttc
+2552610/1
@@<DAD=BC=??B?B:A?F@CF@<<CDHEHG
@5303792/1
tctaaagctatctactcgttatataatcatcattcaaacattgaagccag
+5303792/1
=@1=BDDAFFHFHIIIGA:F?FBHHHF@HHHGGIGGIIIHIIAGHEGIAA
@2553207/1
cgaactcgtccaaatcgagggcgccatccacgagccaatcttccgctacc
+2553207/1
@<@DADFDHDFHA<BGBGFGGGGGGE@FDGEHE@HBHHAE47==@H<BEC
@2553652/1
cgaacttccatagattcaaatgaagtaaacaacatacgtttttcatttaa
+2553652/1
@@7DDDDDHBDDBEDG?BHIDEGHDAFHIEFHBF@FEGFHIIIGGGHIGI
@2554075/1
cgaagaaaaaacattgaccaatcgccaccaatgcctggtgcagctatcca
+2554075/1
@@<D?DDDFHHDFBHDG<FFH9E?CFBFHDHD@GH9B@0BFA><=FGII<
@2554265/1
cgaagaaagacgccaaacattcggcagccaagaacttgctggatctcttg
+2554265/1
@@@DDDDFDHHHHIJJJJIJGDHGAFHIGII?EHGEHHIIJIFCHIIIJJ
@6005126/1
aaaaatttaaacacattgcattattgatttcgaggaaataatacgaactt
+6005126/1
@C@?FFFFHHHHHJJJJJJJJJJIJJJJJJIIIIIGIJJIIJJJIGIIJI
@6005127/1
aaaaatttaaacacattgcattattgatttcgaggaaataatacgaactt
+6005127/1
CCCFFFFFHHHHHJJJJJJJJJJJJJJJJJJJJJJJJJJJJJJJJIJIIG
@524577/1
aatgatgattatataacgagtagatagctttagaggtaatacactattat
+524577/1
B@:ADEFFHHHHGJJJJJIIFGHIGIJIIIIIIIIIFGIIICHGGHIIII
@2556170/1
cgaagaatatttgaaaatttctaatattgcgatatttttttatcgatctg
+2556170/1
@@?D??D:CAFF<:EGF4FIDFFFDAFH?EFDB@AGFIIIIDFD=;FCFC
@2557049/1
cgaagacgaaattcctccatattttgctaaaccagg
+2557049/1
???1=@?DDAD3AEEEEEE?C?CE>FEEEBEED;DD
@3954575/1
gaagaaaaaacattgaccaatcgccaccaatgcttggtgcagctatccac
+3954575/1
?8?DDDDDDH<F?C<CGAGGIGA=FFGBEGD@F>?@?BDECFHEGIIIGI
@3956142/1
gaagaaagctatacagtagtcaaatttgtatccattatcactttttgttg
+3956142/1
@@8ADFFFHHHHHJJJIIIGHIJIJJJJIIJJJIJJJJIJJJJJIJJIJJ
@5310710/1
tctatatttcagttaaatttaagaggcttttaaaatttaacgtttagcag
+5310710/1
@C@FFDFFHFAFDGEFGGIIIIBIHIIEGIJIJJJIJIJJJJHIJIIJIJ
@7352937/1
caaagcacctatcgaatcgaatattagtagcaagatccg
+7352937/1
CCCFFFFFHHHGHJJJJJCCH@;CH@EAE?E9C@F>BH3
@6007483/1
aaaaatttatagttttttgcatttttattcggcttattgtaatattcctc
+6007483/1
@?1ADFFFHHHHHIIIIIIIIIIIIIIIIIIIIIIIIIIIIIIIIIIICG
@8085455/1
ccagaacgtaagatatcctaaactcacttttttccgaaaaaatatcgcaa
+8085455/1
@@@ADDFFCFHDHGHGIGIIGIIIIIGIIIIIHHIIIIGHGIIIIIIIGI
@8085456/1
ccagaacgtaagatatcctaaactcacttttttccgaaaaaatatcgcaa
+8085456/1
CCCFFFFFHHHHHJJJJJJJJJJJJJJJJJJJJJJJJJJJJJIIJIIJJJ
@2558248/1
cgaagagggactaccacacgaaaggcagttcaccatcgcttgtcatgtgt
+2558248/1
@@@FFFFFHDHHHJJJJGIJJJJIGIIJJJJJJIJJJGGHHGGIJHGGII
@3958733/1
gaagaacgttcgactttcacttcattctatcggcctttcttctctttgcc
+3958733/1
@@14BDDDFFFFFIIIIIIIIIIIIFIIIIIIIIIIIIIIIIIIIIIIII
@1915846/1
cagcagtcccacaaagtttcacagttccacaaaacgctgaaaaattccgt
+1915846/1
BC@FFFEFHHHHGJJIHHJJJJJJJJJJIIJJJJIJJJJJJJJIHIJEGG
@1915966/1
cagcagtctgctcctcctcaacaacaacaacccacttggggcagacaaac
+1915966/1
@;??BBAAFBAAF@GDG:AB<EHBFGGGH9GIGFDGH@DBAEH:FG>C;F
@5318082/1
tctcgttccaggttgttgttgtgaaacctgtggttgaccccaagcttgag
+5318082/1
B@1ADDDFHHHGAGHEGIHHIIIHIIIJJGFHIHHIFHHIJJJIJIJJCI
@1919825/1
cagccaatgggattgcccatcactttgtcatcgaacg
+1919825/1
?@7:BDDDF:B8?B3CEBFFECGFEI<E4CH>BFG3?
@1920429/1
cagccagccaatgggattgcccatcactttgtcatcgaacgatgtcacca
+1920429/1
?<1D:ADBFFFBFEAFBGBB@EFFGEFEFEACEFFFFGFIIFEDGCEFC@
@1181336/1
attggatctatgactgtgtatcgatagctgttcactttttggtcatgatt
+1181336/1
@@?BDDFFHHHHHIGIGGIJJJGFEGIJI@HGHGIIJJIJBHF@BFB>FI
@2567604/1
cgaataccgattctcagccgagctgcccagtttagtggccaactcttcgt
+2567604/1
@@7DDD?DF@DCDBF@4C@F<EG6FEGIIIFFEEFDGFIEFFFC<=C=C@
@6012278/1
aaaacacttcccacaccgttttcagacattttttactatccaaataaata
+6012278/1
CCCFFFFFHHHHHJIJJJGHIJJJJJJJJIJJJJJIJJJJJJIIIGDDFB
@6731364/1
ataacatgcataaaatataataaaaatttatagttttttgcatttttatt
+6731364/1
@@@FFDFDGHGBFGGGJIIJICHIGFGIHIIIIFBHIIJJIIIGGIGIIJ
@2570931/1
cgaatgtgtgcagaatcagcactgaatcaaaaaattctccatcgttacaa
+2570931/1
@@;DD;=A2AA??EG?<A<B?CFFFI<<FGIIII?C<CFGFEFCDFFIFI
@2572880/1
cgacaaaaatttaaacacattgcattattgatttcgaggaaataatacga
+2572880/1
BC@DFFFFHHHHGJJHHGEHJJIJJJIJJIJJJJJJGIJIIJJJJJJJJJ
@1186540/1
attggtttatcctctactgtacaactgtttacctgtgtatgataaataaa
+1186540/1
CCCFFDFFHHHHHJJJJJJJJJJJJJJIJJJJJJJHIHIIJJJJJJJJJJ
@6014718/1
aaaacatgaccatgatgcactcggccggaccgattcagcccccaccaagg
+6014718/1
B@8DDFFFHHHHHJJIIJJJJJJIJIIEEHIIFEIIJHIJJJJEHFFFDC
@6734070/1
ataactgacatgtttcatatgtagaacgaattttgtgcatacaaaaatag
+6734070/1
C@CFFFFFHHHHHIJJJJJJJIJJJJJJIIJJJJJIIJJJJJJJIIJJIJ
@7365198/1
caaagttctcaacaaccagctcctacatctcaacaacaagctgcatgggg
+7365198/1
CCCBFDFFHHHHHJJIIIJJJJJJIJJJJJJJJJJEIIIIJJJJIJGIJJ
@7365392/1
caaagttgaagtacttggcgttgaagctgagagtctgcaaatcggccaac
+7365392/1
@@<:BD?DAFHF:CAFHIAFF>DEIDA<?BEA:F>FBGEC?B<?::?@B;
@3316204/1
ctgaatgtaattttttatatagtgccccg
+3316204/1
?=?D7:=DDDDBFBHE?2<:ACHHGGEB8
@1926986/1
cagcgcttgaggaagtaacggcagcactatt
+1926986/1
@@71BDDDADFFDHEHHDF@AEH@FGF30?D
@5324044/1
tctgcttcaccaatctgcataccgcttccgc
+5324044/1
@@@ADDFFDFHHHGGGGGIGJFHIIGIIJGJ
@3963361/1
gaagaatatttgaaaatttctaatattgcgatatttttttatcgatctgg
+3963361/1
?11=BDDDDDDEEEEIE@FEECFIEEIIFDDDEEICECDDDEEBDABCCE
@3963362/1
gaagaatatttgaaaatttctaatattgcgatatttttttatcgatctgg
+3963362/1
@@@DAB4DF<FFDHHADGEGIICIH<EHGB@F>EGIGGHGHIGE@BFHI4
@3966151/1
gaagaatttgtcacctctccatattcctttatcaacattcacttctttac
+3966151/1
@@@?DFFFHFFHHIIGIJIJEHHIJGIIJJJJJJJJGGJIFHGIIJJJJI
@2580303/1
cgacagagaggttatccttgggggaagaagccaaattgctctactctcaa
+2580303/1
@@@7=D>DFHHFFIIGGGIIIIIGGIIGIHIIIIIFHGHIGIGGGHAFHI
@7366145/1
caaagtttcacagttccacaaaacgctgaaaaattccgtcggcaagaagt
+7366145/1
CCCFFDFFHHHGHFHIIIIIJJIJJJIJIIJJJJIIIJJIIBIHIIIJJF
@1191073/1
attgtgaaaagggagcatttatttgatgcaaagtatagaggttgtaccca
+1191073/1
@C@DDEDFGHHGGJIJEEEGIHGCCGIEGCABEGHGGIHGDCFGHGIGIJ
@6022102/1
aaaacattgaccaatcgccaccaatgcttggtgcagctatccactttgcc
+6022102/1
CBCFFFFFHGHHGJGI:EGGIJJIIHEEGEEC?ADAEHICGGGEHIIGIF
@4735402/1
gtcgatgttgccagaacgtaagatatcctaaactcacttttttccaaaaa
+4735402/1
?1=?1BBDDDAFH@AFG@?FGCDHEIIIIIIIIIFGHIIIIIIGHIIIII
@4735403/1
gtcgatgttgccagaacgtaagatatcctaaactcacttttttccgaaaa
+4735403/1
@@@FFFFFHGHHHFEIIIDHGHIJIIJJJIJIJJJJJJJJJIJJJIIJJJ
@4735404/1
gtcgatgttgccagaacgtaagatatcctaaactcacttttttccgaaaa
+4735404/1
B@@FFFFFHHHHGJDGIIFHIIJJJJJJJJJJJJJJJJJJJJJJJFHIGJ
@6023200/1
aaaaccagaggttaatgaggagacttctaaaacagaaatctattgtaata
+6023200/1
@@CFDDDD?BHCFHGGIIIFHGIGIEGIIJIHGEFEHGIJJEHIIHGIJJ
@4736703/1
gtcgcaaattatgtcacataaatgtcaaaatgccacataacttgcaaaat
+4736703/1
C@@DFFFFHHHGHHHJJJGHJJIIHHIJJIFIHIJIIIJJJJIIGIJIGI
@6743837/1
ataatagtgtattacctctaaagctatctactcgttatataatcatcatt
+6743837/1
@:=DDFFFHHHHHJJJJJJJJJJJIJJJIJJJJJIJJJJJJJJJJJJJJJ
@6743838/1
ataatagtgtattacctctaaagctatctactcgttatataatcatcatt
+6743838/1
@@@DDFFDFAACDHGF<EBCCHHFHEHGGBHECH;GBGHHIII>@DFDF?
@6746669/1
ataatattgatgattataattaataactagtgcctaataatagtgtatta
+6746669/1
@@@DDDDBADB?BCG>:E>HHEHBAHBFID3<?<CHCHBGIIG<CGHGDD
@6747658/1
ataatcatcaatattatctatcgatactgaatgtaattttttatatagtg
+6747658/1
CCCDDEDDHDHGFIIIGGBFHIHGGIIIIHIIIGGGIGEIIIIIGIIGFH
@2589014/1
cgacgaatgatgtgataaatatacctgcacacacgcatttttaaatttaa
+2589014/1
?;=D?ADBFBDDFDGGIIIIIEIIICFHGGGHEGIBGIIH<?FHGIGEFH
@2589015/1
cgacgaatgatgtgataaatatacctgcacacacgcatttttaaatttaa
+2589015/1
@@@DDFDDHHAFBDFBHHIHIII@ECHGIGIIBHEGGIIGIIIC8DBGEG
@2589016/1
cgacgaatgatgtgataaatatacctgcacacacgcatttttaaatttaa
+2589016/1
@@@FDADDF>?FDGIGGGIHIIIIHIIBIGH@HIHEHIBEHEDH@FHAFG
@2589017/1
cgacgaatgatgtgataaatatacctgcacacacgcatttttaaatttaa
+2589017/1
CCCFFFFFHHGHFHIIJJJJJIJJIJIJJJJJJJJJJIJJJJJJJJJJJJ
@3978490/1
gaaggattgttcgctagcgatctcctgcaagaactgaacaaagttgaagt
+3978490/1
CCCFFFFFGHHHHJJJJIJJIJJJJJIJJJJJJJIJJIJJJIJGIIJIJF
@7370615/1
caaatacctaaaccttcccactaaagttaaccagacaaagcacctatcga
+7370615/1
@CCFFFFFGHFHDHJJIJIJIEEHGIDHGHIGIIIJJJHGIJJEGDHHCH
@7370616/1
caaatacctaaaccttcccactaaagttaaccagacaaagcacctatcga
+7370616/1
CCCFFFFFHHHHHJJJJJJJJJJJJJIJJJJJJJJJJJJJJIJJJIJIJI
@3323850/1
ctgacatgtttcatatgtagaacgaattttgtgcatacaaaaatagtaaa
+3323850/1
@@@?DFFDFFFFDGIGIAGIIIJJJHIIIJGDCGGEHEEHIJIJGE:DFH
@3323851/1
ctgacatgtttcatatgtagaacgaattttgtgcatacaaaaatagtaaa
+3323851/1
@CC?BDFAA?FHHGGIEGHHECCAFIJJJJJAEEIIIHIJIGGHIFGHHH
@5330479/1
tcttaatcggttctgcatgaatgccatctgggcccggggctctgtgattt
+5330479/1
:?14ADDFHHFHHEIJJJIJJJJJJJJJJIIIHGGGGGIGFHGE@GGIIJ
@1199993/1
atttaaccgaaatatagaatacaccccttaatcagctacaacagtcaaca
+1199993/1
;@?ADDBB?:<<DBAE?FCHHBB?CCDBHHBGGHC>DBF?F@BG?DDGG@
@1200627/1
atttaacgtttagcagtcttctttttagaataacattgacattctataaa
+1200627/1
BB@=ADFFBFHFHIJIHIIJJJIJJJJJIIIIJJJJJJIJJJJJJJGGHH
@1200775/1
atttaactgaaatatagaatacaccccttaatcagctacaacagtcaaca
+1200775/1
BCBDFFFEHHHHHJJIJJJJJJJJJJJJJJIJIJGJHJIJJJIG?DFHIJ
@5334875/1
tcttgctcggcatggaggccatttcttgagag
+5334875/1
@@@DDDDDHFBDAAG?FFAEE;FFBGHIBG?F
@6755324/1
ataatttgcgacatttgacgtacggttcaagtagctgaagtaaaagt
+6755324/1
?@@;?;DDFF:C?6CGF4CAFFEEBFEFED>GCDFEFAE??DDFA?0
@5339323/1
tgaaaaccttgataaatggaacgaaattaaacacgctgagaaagctatgg
+5339323/1
@@@DFFBD:CF<D?FEDDBCG@DDGIFIIIHIGEGGAF<FGGEHGDH@FC
@5341465/1
tgaaaatttgcaaggtttggaggagttgtactaatttgtgtaattgaagt
+5341465/1
CC@FFFDFHFHHHIJ<EGEHGHIEHFGGFHIGIIJIJJHIIIJJJIJJJJ
@552216/1
aattgttcaggtaaaatcttgcttcatgattgaaaatttgcaaggtttgg
+552216/1
@@BFFFFFHHHFFHIGIJJIJJJIIJIJEIIIIJJIJJJJIIIIFFFHJG
@1934599/1
cagctatccactttgccagtggccgtctgctacggaacaggcaaaactcc
+1934599/1
?@;7BD?DBBFFDI@GHHEAFGEHB8CBCDG?CDGIBDHACGDHEIBCGH
@1934600/1
cagctatccactttgccagtggccgtctgctacggaacaggcaaaactcc
+1934600/1
CC@FFFFFHHHHHJIJJJJIIIJJJIJJIIJJIJIIGJIJJJJGIJJIJJ
@553374/1
aatttacctagcgcgaggctgagatgattcgtttctacgggtattttgcg
+553374/1
@@BDDDFFHHFHHIIGIIBEGHIGGGDIIJJHHIIIGHJIH5@C9DG>AB
@556779/1
aatttctcaagggcacacggcaacaaaaagtgataatggatacaaatttg
+556779/1
:=1==DDFHHHHHJJJIJJJIJJJIIIIIJFGIIJIJJAGGGHIJIJJJI
@560105/1
aatttttaaatttaaaaatgcgtgtgtgcaggtatatttatcacatcatt
+560105/1
=@1ABDDFHHHHGJJJJJIIHHEHIJGHIFHBCDHIHFIIJJIGHJJIID
@5342394/1
tgaaactttgtgggactgctggttgcccaacttggtaatcttagtgtctt
+5342394/1
@@@DDD?DHFCDFIHIGIF@FHGHGBHIGGIIIIICG@FGHHHIIHGFHI
@6040154/1
aaaagatcttcatcgatgtctagctccagcgaatgagatatgaacgtaac
+6040154/1
CCCDDFFFHHHHHJJJGIIJHGIIIHJIAHIEHGIIJJJIGIIJJJHJJI
@4762199/1
gtctggttaactttagtgggaaggtttagg
+4762199/1
@@@BDEBDDHHHHIFGAFGIGIFH<CHFDH
@561450/1
aattttttatatagtgccccgatgatat
+561450/1
?@@BDDDDH?FHH@CGEDHIIG1CFCG9
@4763190/1
gtctgttgtgtgggaccagtctgttgtgggggaccagtctgttgtggggg
+4763190/1
?@@=A;DDHHFFFGBEGDECFHGAHGEGGIIJ?FHGIIGCHHG@@CGIFF
@3995183/1
gaatatgaaatttaaaagaaaatttgaaaag
+3995183/1
?@?=BDDDHHFFHFAGADHIIIGHIIIIIIG
@566531/1
acaaaatgtgacatataaaggtgaatatataactgacatgtttcatatgt
+566531/1
@@@DD?DDFB=AFHIIFIGGIAEE?ECHHIGIIIEGIIIIIIIIGHGHIF
@3996113/1
gaatcacaaaactcatgatacttttcaaattttcttttaaatttcatatt
+3996113/1
BCCDDFFFHHHHHJJJJJJIIJJJJJJJIJJJJJJJJJJH:DGIJIJIJI
@5344374/1
tgaaattccgcgaaattggcactggcaagtcaaagaagctagccaag
+5344374/1
@<?DFFFFHFHHGJHIJIIIJJJJJJJJJGHIGIIEHIJIJGFHIJJ
@569116/1
acaaattcttccaagcggtcacgattaacaaa
+569116/1
@@@DDDDDF?:22A<EGIFGAGBG?FCGIC41
@569347/1
acaaatttgactactgtatagctttcttctcttggtgaacacatacttta
+569347/1
@@@DFFFFGHHHGJJJFHGJJJJJJJJJJJJJJJJHIJJJIIIIJJJJJJ
@2606318/1
cgagaatttgaaaagcgagcttcatgatcccctgaagaatatatcttgaa
+2606318/1
@@<=BDDFHDBHHJEBGHIJIJJJJJJJJJJJJJJIIIJJJJJJJIJJIJ
@569894/1
acaacagtcaacatttcccacctttttcactcaaccatagctttctcagc
+569894/1
@@CFBD>A?FHGHGIIEHGHC@@EHHDEHAEGCHIGIIIECHHHIGICDC
@4000372/1
gaatgtgtgcagaatcagcactgaatcaaaaaattctccatcgttacaat
+4000372/1
?;@BDDFDHHHHHJJJJJJJJIJJJJJGIJJJIJJJJJJIJJJHIIGIJJ
@573885/1
acaagttataccgaataaaaaaggaaaactaaaggatttctcaacttgtt
+573885/1
CCCFFDFFHHHHHIJJJJJJIJIIIJJJJIIJJJGEHIJJJJIIIIIIHJ
@6765130/1
atacgaactggtccaaatcgagggcgccatccacgagccaatcttccgct
+6765130/1
CCCFFFFFHHHHHIJJJJJJJJJJJJJJJIJIJIIJIJJIIJJJJJHHHE
@5351390/1
tgaagcaagattttacctgaacaatttgaaattttttccaaacccgaaaa
+5351390/1
@??D?DDFDBFFHIGIII>FFIEHIIGCHHIIIIIIIIIIIEDHHGIIIB
@575980/1
acaatttgaaatttttccaaacccgaaaaaagtttatttatcatacacag
+575980/1
8=<DDFFBFFHHHEEGGIHGHGGEGGHDGI6G?DGEDAFEIGEGG>@FHG
@3340874/1
ctgaggttcagcctcaacccattacacaagacccccaaccccaacaagga
+3340874/1
@BBFDFDBHGFHHGIIGHJJJJIIIIJIIHIJIIJJJGGIJJIJGIJIEH
@4775047/1
gtgaaaagggagcatttatttgatgcaaagtatagaggttgtacccaaac
+4775047/1
B?@;DEFEHGGHGIJJJIJJJJJJJJJJIIGHIJJJJIHGIIHIJJJJJH
@7388730/1
caaatgggtccacatggagatgtaccacaacaacctaaatcggcaaacgg
+7388730/1
CCCFFFFFFHHHHJJJJJJJJJIJJJJJJIJJIIJJGJIIIJJJJJJJJG
@4776546/1
gtgaaacttgcggtttaccccaagcttgaggttcctgtggtggagtttgt
+4776546/1
@@C?DFFFHFHHHAGIIJJIJJJJJJJJJJIIJJJJIGHGFGGFFBGHCH
@7389188/1
caaatgtagaaggcagattgttaccctccacgggtaaatcctgcaaggat
+7389188/1
@@@FDEFFHHGDHIEEGIIJJJJJJGGHIJJJIE?@FHGGIGJGGGGHCI
@5362909/1
tgacatctcgtatgagtgaactgcaagctggtccacttgtacctatgagg
+5362909/1
CCCFFFFFHGHHHIGIGHIJJIJJJJJJJJJGHIIIJIJHIJJJJJJJIJ
@2620841/1
cgataaagcgttaccagcgcttgaggaagtaacggcagcactatt
+2620841/1
=@?4ADEEHGHHHJJIGGHJJJJGGJEIJEHIIJJFDGD2=8==C
@580689/1
acagaatctagccaaacacacatagtacctctccacaaaaagggaaataa
+580689/1
CCCFFFFFHHHHHJJJJJJJJJJJJHIIIJJJJJJIJJGJJIJJJJJJJJ
@5363100/1
tgacattagaagagtaaacgtcagtttgcgtttcaatgcatcgataagac
+5363100/1
CC@FFFFFHHHHHIHHJJJJJJJJJJJJJJGHJJIIJJIJJJJIJJIIJI
@5363205/1
tgacattcgaaaagtaaacgtcagtttgcgtttcaatgcatcgataagac
+5363205/1
B?<DDFFFGHHHHJGIJJJJIJIJJJJJIJGIJIJJJJIGIJJIJJJJIJ
@5363244/1
tgacattctataaagacgttagagaggttcactaaaaaatattaggaatc
+5363244/1
@@@FDDFDDFAAFHD@GEBGHBBH@HHAGGGIIIIIIIIHIIIIGIIEGG
@5363245/1
tgacattctataaagacgttagagaggttcactaaaaaatattaggaatc
+5363245/1
CCCFFFFFHHHHHJJJJJJJJJJJJJJJJJJJJJJJJJJJIJJJJJJJJJ
@5363409/1
tgacatttatgtaacatgtgtgcttaagtggcttaccttctacttaccac
+5363409/1
@@@F?DFFFHFCFIGHHEFHBDHHIIIIEEGIGIIIIGIGIIIBGGIIII
@5363437/1
tgacatttcgttaaagaaccacaaaatgtgacatataaaggtgaatatat
+5363437/1
?@?D;BDE?;CFFHI<<EAFHIGGIIIGFEFGHGBEGIIIG?DGGGCHCD
@5363438/1
tgacatttcgttaaagaaccacaaaatgtgacatataaaggtgaatatat
+5363438/1
@@<DDDFDHHDHFGIFHGIJJJIJJIJJIIJIJJJJJJJJIFFGHIIIGG
@581149/1
acagactaaagaaacgctcgtggggagcgatgacgaataaag
+581149/1
@@@DDDFFHHHHHIIIIBGE1<E@@F6DBG=FHIGGI;FHHA
@5363672/1
tgaccaatcgccaccaatgcttggtgcagctatccactttgccagtggcc
+5363672/1
@@@4BDDDH;FH?FGCGFEFGIDGDGHEGIIIIIIFIIIIIIIHHFHHII
@2621581/1
cgataagacgaatggtaaagctgctaaaaaagcaggaaaagcccaga
+2621581/1
@@@BDDDDHFFDDGIBFGCHIJIJIIJJIGIAHGIGIIIJBFHIDII
@4011473/1
gacaaagcacctatcgaatcgaatattagtagcaagatccgagatgtggt
+4011473/1
@1?DDFFFGHHHHIIIIIIII@FB@BHAECFC9BF>??DGB?D6;F<BF9
@5365275/1
tgacgaataaagtatgtgttcaccaagagaagaaagctatacagtagtca
+5365275/1
@C@DDDADHHHHDGHIGHGGIJJJJIJIHIJJJIGIJIGIIIEEDHIGGI
@6049759/1
aaaaggtgggaaatgttgactgttgtagctgattaaggggtgta
+6049759/1
@C@FFFDDHGDDFHIJJEHIJICFHECFEHE>CGF@CFCH6@6B
@8121183/1
ccaggagttgctgagccgtcgcggcatcactcccaaatacgaactggtcc
+8121183/1
@@@DD?DDHHHFBHHGIIGEGGHJ<:FGEHIJJJ;@G9FG@DGFHEE?>C
@4014512/1
gacaacttcatgtacaaatacctcaccttacaaaataaaatacggcaaag
+4014512/1
CCCDFFFFHHHHHIIJJJJJIJJJJJJJJJJJJJJJJIJJJJJJJJJIJJ
@4014513/1
gacaacttcatgtacaaatacctcaccttacaaaataaaatacggcaaag
+4014513/1
CCCFFFFFHHHHHGIIJIJIJJJJJJJJJIJJJJJJJJJJJJIIJJJJJJ
@585554/1
acataatttgcgacatttgacgtacggttcaagtagctgaagtaaaagtg
+585554/1
BB@=DDFFHHGHHJIJJJIJIJHIIGIIJEIJIBGGIGGIIJFFGIIIHH
@5373192/1
tgagccgccattctcttggctagcttctttgacttgccagt
+5373192/1
@@?DDBD:FDDDABB?F<FEFEBEBF<?EH??<9C3:B9?:
@7392209/1
caaattatgtcaaattttgacatttatgtaacatgtgtgcttaagtggct
+7392209/1
@CC=DDDFAFHHHIIIIIIEHIIGIHIIFFHHIHGEHHIICHIICFGGHI
@4019409/1
gacagataccacaaatacctaaaccttcccactaaagttaaccagacaaa
+4019409/1
@@8BDDFDHHHHHJJJJJJJJJIIJIJJJJJIJJJJJIIIIJJEIJJIJG
@6775469/1
atagcaactaattttacaagctatactttgcatagaattagtggtttttt
+6775469/1
CCCFFFFFHHHHHJJJJJJJJJJJJIJJJJJIJIJIIJJIJGHIGHIJJJ
@4020673/1
gacagcttctgttaaagaattgacatctcgtatgagtgaactgcaagctg
+4020673/1
C@CFDFFFHHHHHJJJJJJIJIIJIIJJJIIJJJJIGHIJIFIJJJJIII
@4022090/1
gacataatttgcgacatttgacgtacggttcaagtagctgaagtaaaagt
+4022090/1
CCCFFFFFHHHHHGIJJJJJJJJIIJJIIJJJJJGGGJIJJJJIHIJJJF
@4022603/1
gacatcgaagaaaaaacattgaccaatcgccaccaatgcctggtgcagct
+4022603/1
CCCFFFFFHHGHFIIIJJJJIIGJIIIJHIJIJJJGIGGIJJGIIJJJJJ
@8136004/1
ccagtttagtggccaactcttcgtcactcgcaaatgtagaaggcagattg
+8136004/1
@CCFFFFFB4AFFIIHIIIIIIIIIIIIIIIIIIID?DBHGIIGBBFCD@
@6778037/1
ataggattggatctatgactgtgtatcgatagctgttcactttttggtc
+6778037/1
@@<B?DDFDDCFDBGHGBHHEHCHFHFHGGG>FFFEF?@FFAGII0?8?
@2630538/1
cgatgacaaagtgatgggcaatcccattggctggctccaag
+2630538/1
=@<4ABDBHHD<CDHCHEEGIGIJJGIJJJJFII@DEH>BF
@6779600/1
ataggttctgtcaaaactgttgcgactagcacaacaaaaaagatggcgaa
+6779600/1
BCCADDDFFHHHGIJIIIJIIIJGIIIJIIIJJIJJJJIJJJJIIGIGII
@5385419/1
tgattatataacgagtagatagctttagaggtaatacactattattaggc
+5385419/1
@@?BDDDDHDHHGBG<CFCHGGIGIJGJIIJCGHCIHJJJJJJJGIJGII
@1947789/1
caggaaatggataattataggattggatctatgactgtgtatcgatagct
+1947789/1
?=?B1=AD?D>FDBEHIIIGIIIIIEGCHIDHGEHGAHGHGHIG=GDHIH
@1220705/1
atttataccgttaaccttataacttcttctagaactgggcaaatttggaa
+1220705/1
?:BDDEFFHHHHHJJJJJJJJJJJJJJJJJJIJIIIJHHGBGHIJJJIJE
@1220706/1
atttataccgttaaccttataacttcttctagaactgggcaaatttggaa
+1220706/1
CCCFFFFFHHHFHGIIIIJJJJIJJJFGHGIJIIGJGIDGBHGHIGGDGD
@1221978/1
atttatcacatcattcgtcgtgtacc
+1221978/1
:??DDBADHHHHHJJJJIJJJ@<<FC
@1221979/1
atttatcacatcattcgtcgtgtaccacatctcgg
+1221979/1
;@@DDDDDFAHDFHGGGIGIIG;9?FHI<FDDGGE
@1221980/1
atttatcacatcattcgtcgtgtaccacatctcgg
+1221980/1
=?@4=BDFHHFHHIIIIAHHFH8ACH9A;?9CF8?
@590385/1
accaagagaagaaagctatacagtagtcaaatttgtatccattatcactt
+590385/1
@C@FFDDDHHDHHJIJJJGHHJJ@FH2ACHIIJIJDHIJGGIIHIIJJFI
@4784943/1
gtgaatatataactgacatgtttcatatgtagaacgaattttgtgcatac
+4784943/1
@@;BDFFFHHGHHIJJJIIHHIJJJJJJJFHIIIIJIJJJJJJIIJIIJI
@8143860/1
ccatctgttacccgtaaagaaggttgtaaaagaagaagacgt
+8143860/1
@@;?DDD?FFHHHE2@EE<?F@EFHHE@GG@4??FHA9;B?F
@5387826/1
tgcaaagtatagaggttgtacccaaa
+5387826/1
?@<B:4DBB:D?B<A2<AF<AC@?;<
@4789571/1
gtgaccacaagcaatgtcaaagagaaggatagcaactaattttacaagct
+4789571/1
@@<DFFFFGHHHHJJJIJJJJJJJIIIJJJIJJJJJJJGJJJJJIJJJJJ
@4789572/1
gtgaccacaagcaatgtcaaagagaaggatagcaactaattttacaagct
+4789572/1
@@@FFFFFHHHHHJIJGGIJJIHJIJIIGGHIIJJJJJEHIJJIJJJJJG
@4789573/1
gtgaccacaagcaatgtcaaagagaaggatagcaactaattttacaagct
+4789573/1
CCCFFFFFHHHHHIJIHIJJJJJJIIGJIJJJJJJJJJJJJJJJJJJJJJ
@4790052/1
gtgacgaagagttggccactaaactgggcagctcggctgagaatcggtat
+4790052/1
?:=DDFFFHHHHHIJIJJJJJJJJJJJIJIIICHIIIIGACEFGIJJFHI
@5390668/1
tgcaaggtttggaggagttgtactaatttgtgtaattgaagttcgtatta
+5390668/1
@@@DDDD:CFAFAFH<E<CEDFHIIIIIIGEFFHIIIGIHIHIIIHIIIH
@7398227/1
caaatttctcaagggcacacggcaacaaaaagtgataatggatacaaatt
+7398227/1
@@?DDFFAFFFDFGIHIIIIIIIIGGIIIIIIBFCCE>FHIGIIIIGHII
@7398611/1
caaatttgactactgtatagctttcttctcttggtgaacacatactttat
+7398611/1
?@@;DDEAB4CDFGGEGHCHGHIIEHII4FA4F3A8<3<EFCAGF><G@4
@7399523/1
caaattttcaatcatgaagcaagattttacctg
+7399523/1
???7?BDDDD:DDEE@EECFFIEDE@?CAD<F4
@595526/1
accagacaaagcacctatcgaatcgaatatta
+595526/1
CCCFFFFFHHHHHJJJJJJJJIJJF>GB??H?
@2634789/1
cgatgttgccagaacgtaagatatcctaaactcacttttttccgaaaaaa
+2634789/1
@CCFFFFFGHHHHJJJGGIJJJJJJJJJJJJJJJJJJJJJJGIGJJJIJH
@1954813/1
caggaattggaggaggagggtacgaaggaactggaggataactgtagacg
+1954813/1
@@@?DDDDFDFFHGBHFB>FBEFBGGIJEHCEGGGGIGGHGEHIGIGIIG
@1957715/1
caggagatcgccagcgaacaatccttcgaggtaacctacgtggacatcga
+1957715/1
BB@DDFFFHHHHHJJJJIJJJJJJJJJJJJIBGHIIGIIJFHIIIIIIIH
@600836/1
acccgataaagcgttaccagcgcttgaggaagtaacggcagcactattga
+600836/1
CCCFFFFFHHHHHHIJJJJJJJJJJJJJJJIIHHIIJIJJJGGGCHCHHF
@4794532/1
gtgaggtatttgtacatgaagttgtctgcccctttcttaatcggttct
+4794532/1
@@@DDDA?DFHB:CFH<E>FEAFGHEI99FHH=HI>EGBEA>@DBFDB
@4795303/1
gtgagttcattttaaatgaaaaacgtatgttgtttacttcatttgaatct
+4795303/1
@B@ADDFFHHHHHJJJIGIJJJJJJGHIIIJJJJJJIJIJJIJJJJJJJJ
@4795605/1
gtgagtttaggatatcttacgttctgggaacatcgacagataccacaaat
+4795605/1
@CCFFFFFGHHFHIHIIJJIIHIJJJJJHHIJIIIGHIJIIIJJJIJGGI
@7402628/1
caacaaaggggtggaccacaacaacagcgtaggcctcaggataggcagca
+7402628/1
@7<;DDDAAFC@DGHGIIIIEGIIIIEHBFH?DGGHIIIGIIIA>DHICE
@4796055/1
gtgataaatatacctgcacacacgcatttttaaatttaaaaatttattca
+4796055/1
@@<?DDD:DHHDHGECHIDHGIAD>FGGGFGGGHGHIIIIIIEHGGEGHG
@6059582/1
aaaatacgtaagttgctcaatgtcgtcgtttgacatatcgttgtcatccc
+6059582/1
@@@?DBDBHFHFAEGGIIHGIGIHIBFHDFEHIGIGADFBGIC?BBG?F?
@7404367/1
caacaacaacccacttggggcagacaaacagctccacaacagcaacatca
+7404367/1
@?@DDDDDADFA?BGICIIIIIB=GGHGG89BFGGCBHIHEECHCCBDCE
@7405684/1
caacaacagcgtaggcctcaggataggcagcagacagcttctgttaa
+7405684/1
CC@FFFFFHHGHFIIGIJGIIIJJJJGIIBHIDGIIJIJJJHHECGI
@1959887/1
caggagttgctgagccgtcgcggcatcactcccaaatacgaactggtcca
+1959887/1
@@@<DDDFDHGGFHIII@DGHGGFHEHGHE<FHBGIGHHFH@BAAC=?CD
@1960564/1
caggatcaactcaacagctcaatccatctgagattcagcctcaacctatt
+1960564/1
CCCFFFFFHHHHHJJJIJJJJJJJJJJJJJJJFHHIJJJJJJIIJJJJJJ
@8150076/1
ccattctatgaaatggaacacgaagagggactaccacacgaaaggcagtt
+8150076/1
B@@FFFFDFDHGDIGHIIJJIGGFHGEE@GHJJIAHIGIGIHIA>CGGHH
@2641008/1
cgcaaaggtaaaatcgttctagacatactttatgctcttgacatttcgtt
+2641008/1
@;1DDDDDFFFFFEBGIBEDFE9AEHCA?EEEFF>B<DFFB>F@DFGFFG
@2641009/1
cgcaaaggtaaaatcgttctagacatactttatgctcttgacatttcgtt
+2641009/1
CC@FFFFF2CFHHIHIGHIGHHIIJJGGIIJIHEHIGJJIJJJJJJIFGI
@7407650/1
caacaacctcgagcgagacaacagcagtctgctcctcctcaacaacaaca
+7407650/1
CC@FFFFFHHHHHJJIJJIIJIJHGIIHIIIJJJJJIJJJJJJIJJJJIJ
@7411849/1
caacaagcgatgccaaatcaaggtgtttgggatatgcgaggtaaacagtt
+7411849/1
C@@DFFFFHHHHHJJJGIJJGIIAFHHIIJJGIIGGIJJJJ@FGIJIIHG
@2643546/1
cgcaacatataccgagtgtggcggcagtca
+2643546/1
@@@BDDDDHBHDHH@F:CACGEGG:8709B
@5401102/1
tgccaacaagcagtgaagaaaccaaacgcgccaagcgcgaaaacttggaa
+5401102/1
CCCFFFFFHHHHHHJJJIHJJJJJJJJJIJJJJJJIJJI@GHF@@D@D>@
@5402733/1
tgccacacactgtcatcgttgtaaagtttgaaggaactatcttcttcatc
+5402733/1
?@<ADFFDHGGHAGEHIGIIIIIIIIIIIIIGGEHG@DHIIFGIIGIIIG
@1229138/1
atttatttgatgcaaagtatagaggttgtacccaaacttttcggggtgca
+1229138/1
:B=4=BDFHHHHHJIIJEJJHHHIIFGIGHJJJJJIFIJJJIJIJJGFHI
@4796502/1
gtgataatggatacaaatttgactactgtatagctttcttctcttggtga
+4796502/1
@??DDFFFHHHHHJJJJJJJJJJJIJJJJIJJJIJJJJJJJJJJJJJIIJ
@1233890/1
atttcccacctttttcactcaaccatagctttctcagcgtgttt
+1233890/1
?@BDDEFFHHHHHJJJJJIJJJJJJJJJJJJJJJJJJJJHD@FE
@1234217/1
atttccgtgaagtggtccgtgccccttgcggttaccccttctgttgggat
+1234217/1
=@@4=DDDDHBD:EHCGH:CEDCGI@E;DGGDHHFHHGB;B??B@<FE=@
@1234992/1
atttcctcgaaatcaataatgcaatgtgtttaaatttttgtcgagtcaaa
+1234992/1
:=1=BDEFF<FHAEDHBFHDEHGIIIEEFHIGHIGHIII<DHGFGFHIII
@1234993/1
atttcctcgaaatcaataatgcaatgtgtttaaatttttgtcgagtcaaa
+1234993/1
CCCFFFFFHFHHHJIJJIIIIJHJJJHIIHIJJIIJJJJIHIIIJJJJIJ
@1234994/1
atttcctcgaaatcaataatgcaatgtgtttaaatttttgtcgagtcaaa
+1234994/1
CCCFFFFFHHHHHJJJIIJJJJJJJJFIIIIJJJJJJJJIJIJGIJ3DHI
@1969724/1
cagggatactatgctgtgtaactagattatatggaattgccataggacca
+1969724/1
CCCDDFFFHGHHGJJJIGHIJJJJJJJJJJJJJJJJJJIJJIJIJIJIJI
@5406023/1
tgcccatcactttgtcatcgaacgatgtcaccacctgattggtgatatca
+5406023/1
@@7BDFDFGHHHHDDGIIIGIIIIGGGECDHEGIIGIEDGGGDCCHFADE
@2646468/1
cgcaatattagaaattttcaaatattcttcgctttt
+2646468/1
@@?DDADDFHBBF<GHBEH?3CA:<<3CCDB::F?9
@2646469/1
cgcaatattagaaattttcaaatattcttcgcttttgactcgacaaaaat
+2646469/1
@@@BD<BBF><BFG9E?FAFHI<FFE?FHHCFFEII?C@@DF;DF>GII>
@3360063/1
ctgattggcttgttcgggcgttacttttccgaccaagagatccagcaag
+3360063/1
@@@;DDDDFFF:2C<;8@1??F<DFFIF4<68@B@B28=;DDEDEDEEC
@7423746/1
caacacttcgactacagatattcgcacttgcagtcccaatatcaaactac
+7423746/1
CCCFFFFFHHHHHJEHIIIIJGIGIGIJJJJIJEGHIIIJIIJGGIIJJJ
@1242654/1
atttgaatctatggaagttcgtattattcctcgaaatcaataactcgata
+1242654/1
==@4==BDHDFAHGHHIEHFGGHIIIIGICHGGIIII<FHGECHCEGGGI
@7424848/1
caacagcaaacgggtcgaaatgaacgtcaacaacaaagttccccaccaaa
+7424848/1
@@1BDDDAHHFFHJ<@GHEHIEIJIHGBHBH@GGIJIGHBFDEHIGGGIC
@7424975/1
caacagcaagctcctccgcaacagcaacctggagcgagacaa
+7424975/1
???;DD?B:ADDDI>DE1CEEFD?CD?BBEID>DD@D:@:88
@4046789/1
gagaaaccagaattacaggaaatggataattataggattggatctatgac
+4046789/1
@CCDFFFFGHHHHJJIIIJIIIIJIGIFIIJIIGIIIGIJIJJIJIIJIG
@3364646/1
ctgcaacataccgaaataacgtatattattatgtatattccgttttcgtt
+3364646/1
=?@?DA?B?FBDA@CCCGHHIHEEH@??C?F<F1:D?F@FHG?:DGAF??
@3365083/1
ctgcaacctctactacagtacgcaagaataagattatggaaggaataaca
+3365083/1
@@@BDDDDDFHBHEGGIGHHHEGG6FHIGGIGIGGGHAGH@F<2DH9DDH
@8163537/1
cccaacttggtaatcttagtgtctttcagtcccgaataccgattctcagc
+8163537/1
@@?D?B=:AD2CDEFHGI<<CAFDHBHC<2AFHGIBHIIGID@B?FDGBH
@4050252/1
gagaaatttgctgcctcaaaaacgtatgacaaaactatagagaaacc
+4050252/1
B@BFFFFFHHHHHJJIJIJJJJJJIJJJJJJJJJJJJJJJJJJJJJG
@4050253/1
gagaaatttgctgcctcaaaaacgtatgacaaaactatagagaaacc
+4050253/1
C@@DFFFFHHGHHJJJJJJJJJJIHIIJJJJJJIJIJJIJIJIJJJJ
@1975116/1
caggtaaacagttgtacagtagaggataaaccaatggagcacacttttac
+1975116/1
@CCFFDDEHHHFHJHJIIJJHIJJGJIJJJJJJIJJJJJJIJJJIIIJJH
@4806071/1
gtgcaggtatatttatcacatcattcgtcgtgtaccacatctcggatctt
+4806071/1
=1:BDEFDDFHHHIGEHGGGHCIIIIHHGIGGHEG@GGGG>FHIIJGGCF
@4806072/1
gtgcaggtatatttatcacatcattcgtcgtgtaccacatctcggatctt
+4806072/1
@BBFFFFDFHHHHJJJJJJJJJJJJJJIIJIJFHIJJIIIJJJJIHIJJJ
@6795359/1
atattctctctattttgactgtcgt
+6795359/1
:?14=?DDBHFFHGGHD?F>HCHGH
@2648731/1
cgcacaccacagcttgagttctattgttgaccagagagcttctcagcaag
+2648731/1
@@@DDFFFFFHGGJJGIIHEHHIHIIJJIJJIJJJJJJJIJIJJIIIJJJ
@611712/1
acctttttcactcaaccatagctttctcagcgtg
+611712/1
B@BBDDFFHHHHHJJJJJJJIJJJJJJJJIJJG?
@2649456/1
cgcacattcagcaggttttttaacagtttgaaaaccttgataaatggaac
+2649456/1
?@@B;?>D8DF4ACBEACFAFCF9?9?EEFDGFICAF@BFDBFG@FFFCF
@7427238/1
caacagtcaacatttcccacctttttcactcaaccatagctttctcagcg
+7427238/1
@@@FFFFFHHGHHIJJJJIIBHGEIJGGGIEIJJJJHEHHJIHIJJJIJF
@612527/1
acgaaaggcagttcaccatcgcttgtcatgtgttgaaattccgcgaaatt
+612527/1
B@@DFDFFHHHHHJJJJIGIIJJIJIHIJFIIJFIIJIJIIGGIIJG8FD
@3369246/1
ctgcacacacgcatttttaaatttaaaaatttattcaagtcaaaaataat
+3369246/1
=@@=DDBD?FAHFE?C@EBCFHGGHDBA:ECAFH<?CGHG@GEIGGGEDF
@3369738/1
ctgcaccaagcattggtggcgattggtcaatgttttttcttcgatgtcca
+3369738/1
CC@DFFFFHHHHHJJJCGHIJHJJJJGIIJJJIIJJJJJIJJJJIIHIJJ
@3369873/1
ctgcaccaggcattggtggcgattggtcaatgttttttcttcgatgtcca
+3369873/1
CC?FFFFFGGHHHIGGAEFEGHGHEG?DGGIIDHIIIEHIEHG;FBCGBC
@4808183/1
gtgccccttgcggttaccccttctgttgggatgggggccg
+4808183/1
<@@DDFFDBDHHGFIIGIIIIJIJJHIIJJGJEGIIJJJA
@4808402/1
gtgcccttgagaaatttgctgcctcaaaaacgtatgacaa
+4808402/1
???DADDDDD<?DEIBE4AF@F3AEFEBFEADED11CDB<
@4809368/1
gtgcgaatatctgtagtcgaagtgttgttgttgggtgactccagaagatg
+4809368/1
@BBFFFFFGHHGHHJJHHJIII?HHIIHIIIIJIIBGIJIJIJIIJJGEI
@5412908/1
tgcgagtgacgaagagactctcagcttcaacgccaaggacttcaactttg
+5412908/1
@@@DDDADFFHHH71C9BAFG>E>99C4?FG:6@D?8@B@FCC<FCCFGD
@614430/1
acgaatggtaaagctgctaaaaaagcaggaaaagcccagaagaacgttcg
+614430/1
@@@DFFFFAFFHBGHIIGIIEIIIIGIGIGIIIEGI?HFAFHIIGIIGHI
@5416024/1
tgcgtttcaatgcatcgataagacgaatggtaaagctgctaaaaaagcag
+5416024/1
@B1BBDFFHHHHHJJJJIIJJJJJIJJIIJDGGIJJJJJJJIJIJIJIJI
@2653270/1
cgcagatggccaccaccattctatgaaatggaacacgaagagggactacc
+2653270/1
C@@FFDFFHGHHHJGIJJIJIJIJJHGIHJJIJJJJIGGIIIIIGGJIIJ
@2653271/1
cgcagatggccaccaccattctatgaaatggaacacgaagagggactacc
+2653271/1
CC@FFFFFGGHGHIIJJGIJIJJJJJJJJJJJIJIJJJIJIJJJJIJIJD
@618825/1
acgattttacctttgcgcgaaaagtgaccacaagcaatgtcaaagagaag
+618825/1
@CCFFFFFHHHHHJJJJJJJJJJJFHGIIJJJJJIJJJJIIIIJJIJHJJ
@4052944/1
gagaatatgaaatttaaaagaaaatttgaaaagtatcatgag
+4052944/1
@;;=D?AD8DFH>BCEHHH<EHHGHIFBB?E@G1?CF?ECF3
@4053321/1
gagaatggcggctcacaagatgtggcaatccttgcaggatttacccg
+4053321/1
@@@DDDDDHHH?@?<C?G3:?9:CFACE?GH@FC@9DD;BFG@=FG8
@4053928/1
gagaatttgaaaagcgagcttcatgatcccctgaagaatatatcttgaag
+4053928/1
?@@<DDDFBFDHGJIGGIIIJIIIGGGDGHCHIIIIGEHGGIEGCIE9?F
@6803596/1
atcaaataaatgctcccttttcacaatataataaatacatatcatatcat
+6803596/1
CCCDFFFFHHHHHJJJJJJJJJJJJJJJJJIJJJJJJJIJIJJJJJJJJJ
@7434606/1
caacatttcccacctttttcactcaaccatagctttctcagcgtg
+7434606/1
@@7DDEDDFHHHGHGGHGHIIGIJJGIJJJIGGHEGIJJJJGI:?
@7434607/1
caacatttcccacctttttcactcaaccatagctttctcagcgtg
+7434607/1
BCC;DFFFHHHGHJJJJJJJJJJJJJJJJJJJJJJIJJJJJJJG@
@7434608/1
caacatttcccacctttttcactcaaccatagctttctcagcgtgtttaa
+7434608/1
B@CADDFFHHHHHJIJJJJGIJJJJJJIJIIEIJJJJJJIJIEB@6BD99
@6805153/1
atcaaatctaataactaagttgcactttggtaaatcacagccttgttcta
+6805153/1
@@<BDBDFHHHHHIIIIIIIIGIIIIIIIDFHIIIIIIIIIIIIIIIIII
@4812623/1
gtgctccagcacaagttgcgccaaagcttttattcttgttaagttattac
+4812623/1
@@<DDFFFFFHHHJIEHGHHIIJJJIHIHIJJJJGGIDIJIJJHGHIJIH
@619612/1
acgccaaggacttcaactttgttcagttcttgcaggagatcgccagcgaa
+619612/1
@@<??DDAF?FFHI@ADHGIIIIHIIHEGHIIDGGAFH=GAGHIIIHIII
@8179523/1
cccacctttttcactcaaccatagctttctcagcgt
+8179523/1
=?@D7@DAFDFF84CFFFGI;<CF<DEHDC<<99CD
@8179524/1
cccacctttttcactcaaccatagctttctcagcgtg
+8179524/1
?@8?;???FFFFD@<CEEGFAFH<CCEHEFF>?9F:?
@8179525/1
cccacctttttcactcaaccatagctttctcagcgtgttt
+8179525/1
@@@DD?DDHDHHHGCGIIIEECG:<FHGEIIGB9EFGGIG
@620105/1
acgcgcgaaaaccattatgttttactaatttttcaataaagtacacttta
+620105/1
C@CFFFFFHHHHHGHIIJJIIJJJJJJJJJIJJJJIIJJJJHFHIJJJJI
@7437804/1
caaccacccagacaggagatcatcgaagatttggagaatattgtggt
+7437804/1
BCCFFFFFHHGFHIJJHJJGGIJJJEIGIIGHIIJJJJJJJIIFGFG
@6078639/1
aaaatatcgcaatagctcaaaagggaacaatttttgtcgagttattgatt
+6078639/1
?<@1BDD>FDHHHGGGIIIJHIIJIBBDHDGHIGIIHG>GI?@FFGEADH
@6078640/1
aaaatatcgcaatagctcaaaagggaacaatttttgtcgagttattgatt
+6078640/1
@@@DDDFDFDHHGIGGIGIJJJJGIGFGGGIGEGIGHGD@DGHEIIJIIJ
@3377988/1
ctgcatttattacttcaagcaaagcttctataactggtatagctttagga
+3377988/1
@@1BDDDDHDFDDFH@FGIGIGIEEEHIIIGIIIIIAEEGIIIHEICHHI
@8185169/1
cccagatggcattcatgcagaaccgattaagaaaggggcagacaacttca
+8185169/1
BCCFFFFFHGDHGGIGGGIGGIJJIEEGGGIIJIJJJJIJJJIJJIJIJJ
@8186282/1
cccagccccaacaaggaggtaaaaagaagaaacaaaaacaacctgaacaa
+8186282/1
@@@FFDFFHHFFHIII;FH<ACEEBGAFHCGEB;FFI?GHIIGGEIEEIA
@8186283/1
cccagccccaacaaggaggtaaaaagaagaaacaaaaacaacctgaacaa
+8186283/1
CCCDFFFFHHHHHJJJJJJAEHIIIJIFIJJIJIIJJJJEGJJJJJEIIJ
@6812654/1
atcaataatgcaatgtgtttaaatttttgtcgagtcaaaagcgaagaata
+6812654/1
CCCFFFFFHHHHHJJGHHIJJJJJJJJJJJJJIIHIIJJJJJJJGHHJJI
@6813083/1
atcaatattatctatcgatactgaatgtaattttttatatagtgccccga
+6813083/1
CCCFFFFFHGGHHJJJJIIIGIIGJJJHIIIIIJJJIJJJJIHIIJGJFD
@1990584/1
cagtcaacatttcccacctttttcactcaaccatagctttctcagcgtgt
+1990584/1
=B<4=DDFHHHHHJJJJJJJJJJJJJJJJJJJJJJJJJJJJJJJJIIF@7
@629937/1
actatgtgtgtttggctagattctgtttgacattcgaaaagtaaacgtca
+629937/1
@@=DDFDFHHHHHJJJJJJJJIJJJJJJJJJJJJJJJJJIJJIJIIJHHG
@4820780/1
gtggacataaaggaaagaaaaaaatgtcaaaattttgcaaattatgtggc
+4820780/1
@<;ADDDAHFDFGBGHEHIHIGIEH@:?CGE?GEGHCFIGIIIJIGIIII
@4061069/1
gagatcgccagcgaacaatccttcgaggtaacctacgtggacatcga
+4061069/1
CC@FFFFFGHGHHJJEHIIGGHIJIFIJ@FHIGIJJJJIGD<FAHDF
@632594/1
actgaatgtaattttttatatagtgccccgatgatatg
+632594/1
@CCFBFFFHHHHHJJJJIJJJIIIJJJJJG:CH>F@D<
@6083849/1
aaaatcatgaccaaaaagtgaacagctatcgatacacagtcatagatcca
+6083849/1
@C@DBDDFGHGHHIIII>FE<FBHDHE>HIGHIIADHGGFG@FF@G<DHH
@2664259/1
cgccaattgagttttcgagcattttccggaaaagaagattgcaccccg
+2664259/1
@?<DDDDDD?F<DFH>FE@E<FHHFHI;FGGIA@BBBHIIIEG@D?AA
@3385183/1
ctgcctcaaaaacgtatgacaaaactatagagaaaccagaattacaggaa
+3385183/1
@C@DFFFFHHHFHJIIIIIJJJIGHIJJJJJJGIJJIGIJIJJIIGIIII
@3386390/1
ctgccttctacatttgcgagtgacgaagagactctcagcttcaacgccaa
+3386390/1
@@@<BDFDHBHDBGH?C@?DF;BHEBHGGEIIII@DG<?DFHEDG?AFHG
@3386391/1
ctgccttctacatttgcgagtgacgaagagttggccactaaactgggcag
+3386391/1
BB<=DFFFHHHHHJJJIIJIGHIIJJJJJJJIJJJJJIJJJJJJ>GIIIJ
@3386882/1
ctgcctttcgtgtggtagtccctcttcgtgt
+3386882/1
@@@DDDDDFFFD:CF:<?AAFGE@?H>8111
@638743/1
agaaaaaacattgaccaatcgccaccaatgcctggtgcagctatccactt
+638743/1
BCC?DFFFHHHGHJJJJJJJHIJJJJJGIIJJJJJGHIIIJJJIIJJJJJ
@5426318/1
tggaaaagccgacggtagtgaatgctacgcagaagctcaaacagctgtgt
+5426318/1
B@<:DDFFGHHHHJJCGHGHIJJJJJIJIIIJIJJIFHEHEHEFHIIDD7
@4066575/1
gagcgtttctttagtctgtatattttcttgtatcacttgcgt
+4066575/1
@@<BB@DDBFFF:A<CFF@FEHHFFI@CF9ACA<FD>EB96C
@4826235/1
gtggcattttgacatttatgtgacataatttgcaacatttgacgtacggt
+4826235/1
?:?;DDDDFF:DCEFBHIIIFGHCHEHHIIII>EHGDEHH>G<@:DFGAF
@4826236/1
gtggcattttgacatttatgtgacataatttgcaacatttgacgtacggt
+4826236/1
BB;DDEFFHHHHHJJJJJJJIIJJJJJJJJJJJJJIIJJJJJJJIIJJJJ
@4826456/1
gtggccgtctgctacggaacaggcaaaactccgaaggaagccaagggctc
+4826456/1
@C@DFDDDHFHFFIHEH=GFIJJJJGHIGGIC?DBHHGIJIIIIHHGIID
@4826640/1
gtggcgcttgcgttacgatgctatc
+4826640/1
@@<=DDDDFB=<8E:A;1:?F?9C@
@1253132/1
atttgagaggcttttaaaatttaacgtttagcagtcttctttttagaata
+1253132/1
BBCDDFFFHHHHHJJJJJJJJJJJJJHJJJIJJJIJIIJJJJJJJJJIIJ
@4827379/1
gtgggaaatgttgactgttgtagctgattaagggg
+4827379/1
?:?1DABDDDABDGHBECHHC@FEBFCBEHGD3CA
@4827380/1
gtgggaaatgttgactgttgtagctgattaaggggtgtattctatatttc
+4827380/1
@?@DFDFFFFFHDGIGGGHIGGHIII9FH<FFHDHDDDGIIJJFIIEIJD
@1254839/1
atttgatgcaaagtatagaggttgtacccaaacttttcgggg
+1254839/1
=@?DBDDDHHHGHFFGDFJHGIIIJGGIGHGCHHJJGHF:?D
@1254840/1
atttgatgcaaagtatagaggttgtacccaaacttttcggggtgc
+1254840/1
?@8:BDDAHFFFFCGHFHEFBAFBHHCHIIGGGEHIIGGIGG0@D
@1254841/1
atttgatgcaaagtatagaggttgtacccaaacttttcggggtgcaatct
+1254841/1
:B@4=BDFGHFHHHIIJJJEHFGHHJIIJJEIJJJJJJJJII8?FHIIIE
@1254842/1
atttgatgcaaagtatagaggttgtacccaaacttttcggggtgcaatct
+1254842/1
?@@:BDDFDHHFHIIIGIGHGFHIIGIJGIJHIJIJGIGGGI@GD>C=FF
@1998218/1
cagttatagaagctttgcttgaagtaataaatgcagacagatataataat
+1998218/1
:=@BBDFFFHHDFIIIIIIGIIIIFFGIIIIGIIIIHIIIIIIEIIIIII
@4829648/1
gtggggaactttgttgttgacgttcatttcgacccgtttgctgttgttgg
+4829648/1
@@@<DDDDHHHHHFHIIJJIGHHGHGIIGGJJJHJJGGIJGIJDHHIJGF
@1257282/1
atttgcgacatttgacgtacggttcaagtagctgaagtaaaagtgtgctc
+1257282/1
BB?DDDDDHHHHHJJJJHJIJJIJJJJJIJJJJJJGGHHIJJJFHIHIJJ
@8201391/1
cccattttgaatagaccaaccatgatcatgggcgctgacgtcactcatcc
+8201391/1
@C@BDFFFHFHHHGGIIIIIIIIIIIIIIIIIIIIIGGIGIIIHGIIIII
@4070228/1
gaggaatctgcctaccaaacgatggccaactttataaaatgccagtacat
+4070228/1
?@@7DD;B8DACFFFEE<FFBFEFED@AB;D99DGBGGIFDGFEF?F<F4
@4071778/1
gaggagttgtactaatttgtgtaattgaagttcgtattatttcctcgaaa
+4071778/1
B@@FDFDDHFHHHIIJJJIJIHJJJIJJIIIIIJJJJJJJJJJJJJJJJI
@1264297/1
atttgtgctgaaaagaaaattcaagatccagtgtttaaggaactatc
+1264297/1
@@@DADFFHGGHHJIGIJJGIJJIJJFJGGHHHIJIIIJJGIJJIGI
@5436011/1
tggacatcgaagaaaaaacattgaccaatcgccaccaatgcctggtgcag
+5436011/1
@@@DFFFFHFHGDIJJJJGIJJJJJJJJIJCGHIJJJGIJJJJJG>CHHE
@5436012/1
tggacatcgaagaaaaaacattgaccaatcgccaccaatgcttggtgcag
+5436012/1
@CCFFFFFHHHHHJJJJJJJJJIJJIIJIICFEHJIIBFGIJIJJJIIIG
@1266339/1
atttgtttgtggacataaaggaaagaaaaaaatgtcaaaattttgcaaat
+1266339/1
:B:4=BDFHFHHHIJJJJJJJJJJJJJJJJJJJJIIJJJIGIIJIIIIJJ
@1266809/1
attttaaaagcctcttaaatttaactgaaatatagaatacaccccttaat
+1266809/1
@C@FDDEFHGHHHGGGJJIAHHIJGHIGICHHGIJJEIHJIHA@FBDIIG
@6095541/1
aaaattcgttctacatatgaaacatgtcagttatatattcacctttatat
+6095541/1
CC@FFFFFHHHHHJJJJJJIJJJJIJHHIIHJJJJJJJJJJJJJJJJJJJ
@6097324/1
aaaatttaaacacattgcattattgatttcgaggaaataatacgaacttc
+6097324/1
CCCDDFFFHHHHHJJJJJJJJJJIIGJJJJIIJJIJJJJJJJIIJIJIHI
@6098381/1
aaaatttatagttttttgcatttttattcggcttattgtaatattcctcc
+6098381/1
;;?ADDBDFBFCFFEDGHEEEFHIGIGDCGHGIIGIEEHHHHIIIHIIII
@6098657/1
aaaatttcaaattgttcaggtaaaatcttgcttcatgattgaaaatttgc
+6098657/1
@@1ADDFFGHHHHGIJJJJJJJJJJJJJJJJJJJIJJEGIJGIIIJJJJI
@6098658/1
aaaatttcaaattgttcaggtaaaatcttgcttcatgattgaaaatttgc
+6098658/1
CCCFFFFFHHHHHJJJJJJJJIJJJJJJJJJJJJJJJGIJJJJJJJJJJJ
@4072833/1
gaggcccagatggcaaatgtacggatagaaacgttgagacaaccgtaaaa
+4072833/1
@@BDFFFFHADHHJJJJJJAHFHGG>FHIIJIJIIEFGGIIIIJGGFFFG
@6825773/1
atcagctacaacagtcaacatttcccacctttttcactcaaccatagctt
+6825773/1
CC@BDFFFHFHFHGFFHIIIIIIIGHGIIIIIIIIIIIIIIIIIIIIIII
@6825774/1
atcagctacaacagtcaacatttcccacctttttcactcaaccatagctt
+6825774/1
CC@FFFFFHHHHHIDFHGJCHIGIJIGJIIJJJGBBDHGIGIIGHIJEIJ
@644205/1
agaaaatatacagactaaagaaacgctcgtggggagcgatgacgaataaa
+644205/1
B@1DDFFFDHHHHJJJIIIJJGIJIJJIGGHGIJHJIIJJJJIIJJIHHE
@8216145/1
ccccgaaaaagtttttaagaaccgtgatggaactctttaggcagcaacat
+8216145/1
CC@FFFFFHHGCFIJJIJGIJJJJHIJJJJJJIJJJJJJJJJJJIJJJJJ
@2003871/1
cataaaagtaatataaccttagatttcgaggcaaattgattgatttgccc
+2003871/1
@@@DBDDEAFHHHGGIHGEIIJGJJIICHCFFGGGDFDGGHJJ9DHG@DH
@2003872/1
cataaaagtaatataaccttagatttcgaggcaaattgattgatttgccc
+2003872/1
@@@DDFFDA<AFDFFFIIIIIIIIHH>HEHEGF@GIGEFHHDGGDEHIII
@4077596/1
gagtctcttcgtcactcgcaaatgtagaaggcagattgttaccctccacg
+4077596/1
=<<4AADDHHGHDFFEECFBHIEHCGGGIEGAG<::BF9D90BF9BFGG;
@7452821/1
caacctcgagcgagacaacagcagtctgctcctcctcaacaacaacaacc
+7452821/1
@1?DFFFDHFHFFHGIJIGIGIGCFHHCH@GEHIIDGGHJJGJIIFC2@G
@7452855/1
caacctctatactttgcatcaaataaatgctcccttttcacaatataata
+7452855/1
?@@7ADDD><FFFBG@@G?ACFBEHDHBF>HI@AG>CFEFIEFGGBGGIF
@7452856/1
caacctctatactttgcatcaaataaatgctcccttttcacaatataata
+7452856/1
CCCFFFFFHHHHHJJJIJIHHIIJJJJJIJJJJJJJJJIJIJJJIIJJGI
@4079909/1
gagttttcgagcattttccggaaaagaagattgcaccccgaaaagtttgg
+4079909/1
@@@DDFFFHHHHFJJJJJJIJIJIJJJIJJJJJIJJJJIJIJJJJ@FHIJ
@2683096/1
cgcgaaaagtgaccacaagcaatgtcaaagagaaggatagcaactaattt
+2683096/1
@C@?DDFFFCFFFHABGIEEIJGGDHIJIGCGEHEGEAEHIGIGIGGHIJ
@2683406/1
cgcgaaattggcactggcaagtcaaagaag
+2683406/1
@@?DDDD?<CD3C?G;?<F98FH<9:E3C1
@4081386/1
gataaatatacctgcacacacgcatttttaaatttaaaaatttattcaag
+4081386/1
;=11=4BDHHAAFHIIIDGIII@EGICG@FGG>FH@BGEE9?FHG@G<?B
@647085/1
agaaacaattggtgattcttttttaaaatatgctataacaaattacttat
+647085/1
@@@?DFADHFHHFEBFHIHHGIJJJIJGBGGHIIIIJIIIIJJJIJIGHG
@6108319/1
aaacaaccaaacctagaggaacatcctggtccaagtcctaacgtgttatt
+6108319/1
CCCFFFFFHHDHHJIIJIIJHIJJJIJJEGHGIHIIGIIGJJEFGFHIIH
@647769/1
agaaacgctcgtggggagcgatgacgaataaagtatgtgttcaccaagag
+647769/1
?<@742=:CD<DBAGB;:C?:88FHGIIDDBDH8BFFHIHHGGG>CDGEH
@8223743/1
cccgaacaagccaatcagaccaacggaacgcccggagcggctgatatcac
+8223743/1
@C@;DDFDHDGGHJJIJDHIJJJJJJJEGIIJGGGGGGEHEBCACC>;>C
@7458186/1
caacgatatgtcaaacgacgacattgagcaacttacgtattttctatgtc
+7458186/1
@@??BD?DAFADBGEA??81?C?DGHHCCGF@FHIIH8DDHGCFHGFHDH
@7458187/1
caacgatatgtcaaacgacgacattgagcaacttacgtattttctatgtc
+7458187/1
@@@BDDFFHDFDHGIGHHGIJIIIJBHGGGIGJGGIIEHIIHGHIIJIGI
@4084227/1
gataatattgatgattataattaataactagtgcctaataatagtgtatt
+4084227/1
:?1=BDDFHHHHHJJIJAFGHIJIJJJIIJIHHHHIJGJEHIJIIIIIGI
@7458672/1
caacgatctggtggccaccggaaccg
+7458672/1
?@<D7BD?<422A??<;:A?C1CFC@
@2687509/1
cgcgcgaaaaccattatgttttactaatttttcaataaaatacactttat
+2687509/1
@CCDFFDFHHHHDGIGJJHGIJJJJJIJJJJJJJJJJJJIJJJJJJJJJJ
@2687510/1
cgcgcgaaaaccattatgttttactaatttttcaataaaatacactttat
+2687510/1
B;BDFFFFHHHHHHIJIJIIJJJIJIGIIIJJJJGIGHIIGIIJJIIEGE
@2687617/1
cgcgcgtaaagtgaccaaagcaaagacacaataagtgatacaagaaaata
+2687617/1
CCCFFFFFHHH?FHIIIIJJGJJJJJJJJJJJJJJDGGIJJJJJJIJIJJ
@6113013/1
aaacaatatcgaccacttgtatagcttccgtcggagttgctctagataaa
+6113013/1
CCCFFFFFHHHHHJJJIJJIHJJJJJJJIJIIJJHIFHIGIIEFIGGHII
@649746/1
agaaaggccgatagaatgaagtgaaagtcgaacgttcttctgggcttttc
+649746/1
@@?BDD;DHHHAFADGE<CHHEGGCFEHEGII9@?GGGD4?@GCC>FGA=
@6839491/1
atcattcgtcgtgtaccacatctcggatcttgctactaatattcgattcg
+6839491/1
@C@DFFFFHHHHHCGHIGGHIIGIIJHJGIJIIJJJIIJGIIJIIJJJII
@3407601/1
ctgcttctcgaataccgtttcggtgatttgggtgctg
+3407601/1
CC<DFFFFHGFHHGIJGEGGGEH2?8CEGBCE8@:BB
@6841215/1
atcattttctatctacccgtccgcccattttgaatagaccaaccatgatc
+6841215/1
CCCFFFFFHHHHHJJJJJGGHIGGIJBFHJJIGGFGBFIJBFGIIDHDII
@5443893/1
tggaggccatttcttgagagtagagcaatttggcttcttcccccaaggat
+5443893/1
@C@DFFFFHHHHHJJJGIGGFGIJJJIJJJJJIJJJJIJIIIJJIJJJII
@6117528/1
aaacacgctgagaaagctatggttgagtgaaaaaggtgggaaatgttgac
+6117528/1
@<@DDDAD<??FDBEGHDGGHGEBGCGHIGEHBHGI:BGHIICAB?BHFG
@3409540/1
ctgcttttatcagggatactatgctgtgtaactagattatatggaattgc
+3409540/1
CCCFFFFFHHHGHJJHHJJJJJJJJJIIHIJIJJJJJJJJJJJJJJJJJJ
@8234281/1
cccggacccagatggcattcatgcagaaccgattaagaaaggggcagaca
+8234281/1
CCCFFFFFHHHHHJIGGIJJJJJJIJIJIJJIJJJJJJJJJIIIJJJJJJ
@4092567/1
gatcgataaaaaaatatcgcaatattagaaattttcaaatattcttcgct
+4092567/1
1??;1ADDF?F<F:3@9@C;C@AGD9::<FGEGIEGIF9DBFFFFFB=:F
@4092568/1
gatcgataaaaaaatatcgcaatattagaaattttcaaatattcttcgct
+4092568/1
@B?BDDFFHHHHHJJJGGHEHGIJJGIHJJJJIFIGHIIJJJJJIJIGII
@8237261/1
cccgggcccagatggcattcatgcagaaccgattaagaaaggggcagaca
+8237261/1
@@<D??6@FF?CD>A9EFHFH>GGHE@DAGIEFGGGECHG@BBHB<8CGA
@2692647/1
cgcgtaaaggtaaaatcgttctagacatactttatgctcttgacatttcg
+2692647/1
?@@=BD?DFH:ACBDFHGGFHHGHGHGG<GGGEHIEEIIGEHGHGHGCCG
@6118637/1
aaacagaatctagccaaacacacatagtacctctccacaaaaagggaaat
+6118637/1
CCCDFFFFHHHHHJJJJJIJJJJJJJJIIJJJJJJJJJJIJJJJJJJJJJ
@2695087/1
cgcgtgttccttaacaacgatctggtggccaccggaaccggaagatcgaa
+2695087/1
B@@D?D@DHHFHGJGGGEGEGHIJIFHIIIBGIIJHGIIIGGHIDEHG7A
@7463995/1
caacgtaaaacaatatcgaccacttgtatagcttccgtcggagttgctct
+7463995/1
CCCFFDEFHHHHHJJJJJIIJJJJJJIIJJJJJJJJJGIGJ0@7CFD9;=
@6122304/1
aaacatgtcagttatatattcacctttatatatgtcacattttgtggttc
+6122304/1
@@CDFFFDHGHHHEGGJIHIIGGFHIJJJIIIIJIIGGJJJJJIJJJJIJ
@6122305/1
aaacatgtcagttatatattcacctttatatatgtcacattttgtggttc
+6122305/1
@@CFFBEBDFHHHIIIIIIGHDGFGGDFFCHIGCCHEHGHIIIIGC@?DE
@6122306/1
aaacatgtcagttatatattcacctttatatatgtcacattttgtggttc
+6122306/1
CCCFFFFFHHHHHJJJJJJJJJJJJJJJJJJJJJJJJJJJJJJJJJJJJJ
@5451023/1
tggcaagtcaaagaagctagccaagagaatggcgg
+5451023/1
@@CDFFFDHHHHDBGFEGIGEHDHE@FCGGGJCHH
@5451115/1
tggcaataaagaaaggctttcaatcaccacattatgaaattactcatagt
+5451115/1
BCC?DDFFHHHGHJJIGIJJIJJJJJJGIJJJIJJFIJJJJJJIJGGIII
@2017494/1
catagattcaaatgaagtaaacaacatacgtttttcatttaaaatgaact
+2017494/1
B@:AADEFHHHHHIIIIEHHHIJIJJIJIIIJJJJJIJJJJJJJIIJJII
@5451415/1
tggcaatccttgcaggatttacccgtggagggtaacaatctgccttctac
+5451415/1
@@@ADEDAHBDDBFDBDBIIHJJIECGIDGHI:?GCAGEHIGHGCHIGHI
@658669/1
agaagaaaggccgatagaatgaagtgaaagtcgaacgttcttctgggctt
+658669/1
@@7DDDDDFF=DFI@FGHIHIIHGFGGDHIBDCHGFB8DD6BDB<CFCGC
@6846096/1
atccaatcctataattatccatttcctgtaattctggtttctctatagtt
+6846096/1
@@<DFFFFHHHHHJJJIJJJJJJJJIJJHJIJIJJJJIJJIJJJIIJIII
@7479405/1
caactgtttacctgtgtatgataaataaacttttttcg
+7479405/1
?@???D=DFBFD8:C:2A?AFHBI<?EHI@C???<:::
@7479406/1
caactgtttacctgtgtatgataaataaacttttttcgggttt
+7479406/1
CC@DFFDFHFHHHIGHFHGIJJJJJIJJIJJJJJJJJJJG0BF
@7479407/1
caactgtttacctgtgtatgataaataaacttttttcgggtttggaaaaa
+7479407/1
@@@FFFDDHHHHHIEHEGGHJIJIIFIIIHIEHIIJJIIHFHGGIGIGJJ
@7479408/1
caactgtttacctgtgtatgataaataaacttttttcgggtttggaaaaa
+7479408/1
CCCFFFDDFFHHHECCAHHJJJJIIJJJJIJJIJJJJJIEDEHIJJJIIG
@7479750/1
caacttacgtattttctatgtcacatgttcactcggtgcaacagatccgt
+7479750/1
;?@<DDBDDCFB?C?EFG@EI@FHIH?HEHBBBHFH8;DDBHHIB@DFB8
@2018729/1
cataggttctgtcaaaactgttgcgactagcacaacaaaaaagatggcga
+2018729/1
?@@44?BDHFFHHGGGGIIII>AFAHIIHGHIIIIIGIGIII:C<<CFHE
@2019203/1
catagttcttacatccttgtttatttccctttttgtggagaggtactatg
+2019203/1
B@1ADDFFHHGHHIJJJJIEHIGIJJGJIIGJJJBFGGCHHGIBFHIJJJ
@4108268/1
gattggtcaatgttttttcttcgatgtccacgtaggttacctcgaaggat
+4108268/1
?<@DB;DEBAHGDFBFGH:?FHBGIEI@FGEECCBBGHICHADH<BFB;=
@4110465/1
gatttctcaacttgtttccgtgagttgctgaacaaatttgaaaaaaccag
+4110465/1
C@@FFFDDDFDBBFEEFEEHCCHGDF@H@HIBGIIIIIIIICDHEHGIII
@5454657/1
tggcattcatgcagaaccgattaagaaaggggcagacaacttcatgtaca
+5454657/1
@@@DDDFDHHFGHFHIEIEAFHIJIJJJIEGHGIJJIJIJIJJIJJJIHH
@5455117/1
tggcattttgacatttatgtgacataatttgcaacatttgacgtacggtt
+5455117/1
?@@7BDDDHBCB?CGH@FCAFFEDEFHGIICHCHGHIIIGGIIDHIIIBF
@5455296/1
tggccactaaactgggcagctcggctgagaatcggtattcgggactgaaa
+5455296/1
@@CFFDFFHHFHDGIIGBHIDHIGHIGIIIIHGIIFEF@DHGIIIIIGHH
@5455461/1
tggccatctgcgggacatgcacatctctt
+5455461/1
;;?B=DDDD<D@AEA:E39<?C91?C<4C
@5455462/1
tggccatctgcgggacatgcacatctcttggagccagccaatgggattgc
+5455462/1
B;<DDFFFHHHHHJIIJJGIJJJJJJIJJJHIJIJIJJJIJJJJIGIIJI
@4114668/1
gcaaaacataaaggagatcctgtaacacaaagttctcaacaaccagctcc
+4114668/1
CCCAFFFFHGHHHIIIGJIJJJIJJJJJJIJJIIJJIIDHIIJIJJIJJJ
@7489135/1
caagaaatggcctccgtgccgagcaagactcccgtcagcgtcctccagga
+7489135/1
CCCFFFFFHGGHGJJ?CEFHIFHIIIJIIJJJJGDHEHGBGHGHIJGHG9
@5457043/1
tggcgattggtcaatgttttttcttcgatgtccacgtaggttacctcgaa
+5457043/1
@@@<D@DD;F:ADFHIAEHGGGEGGG;FHDFDH9DDG;DBHEG<FHH=F8
@2023023/1
catatttctgtcaccaattgtacagaatggttgttctgcttcaccaatct
+2023023/1
@@=BDDEFGHFFGGIHIGIECHGEGGDHEH@FC:E<?D@@FBFBFFFFCH
@666931/1
agaaggtaagccacttaagcacacatgttacataaatgtcaaaatttgac
+666931/1
;?@DDB2AFDBFFG<FEG@HHGGEHIIIGIIEHIGICA:1??GHII@D>D
@668526/1
agaagttataaggttaacggtataaatgacccaccggccgtg
+668526/1
@C@FFFFFHGHABHIFHGGD?FHEHHHGGGICFEEGHIBD07
@4120344/1
gcaaacttctactacttcaactggtagctcccacagttggatgagataag
+4120344/1
@<1BDFFFGHFHHIIGIGIIIEHIIIIIIIIIGIHIFHHIHIIGGDABGH
@4120466/1
gcaaacttgtaaccaatgtgtctttcaaatttatcgtatccatctaacag
+4120466/1
@@@DDFFFHFDDFGIGCAHIIGGHIGHHICGGIGGGEGHH4?:CFFIGGH
@4121464/1
gcaaaggtaaaatcgttctagacatactttatgctcttgacatttcgtta
+4121464/1
@@<DFAE:CFHHHHH@FFHIIIHGGIIHIIGIEIGHIGH>CDHGGBFDGI
@4121649/1
gcaaagtatagaggttgtacccaaacttttcggggtgcaatcttcttttc
+4121649/1
@CCBDFDDHHHHHJEGIHIJJJJJIJJJJJJJJJI6DBDHIIHGGIJEHE
@4121650/1
gcaaagtatagaggttgtacccaaacttttcggggtgcaatcttcttttc
+4121650/1
BC@FFFDDHHHHHJIHJHIJJJJGIJJJJJJDGD66@GHIBHGIEHICHG
@7494155/1
caagaacttgctggatctcttggtcggaaaagtaacgcccgaacaagcca
+7494155/1
B@@ADFFFHHHHHIJJJIJIJJIHHIDGGIIJDFHIIJJJJJIJJJJJJJ
@7494156/1
caagaacttgctggatctcttggtcggaaaagtaacgcccgaacaagcca
+7494156/1
CCC@FFFFHGHHHJIJJJIJJJJGFIJIJIJJHGIIJJJJJJJIJJIIJJ
@7494157/1
caagaacttgctggatctcttggtcggaaaagtgacgcccgaacaagcca
+7494157/1
@7?:ADDDHHHHHIIIIIIIIIIHHIIIIIIIHIIIIIIIIIIIIIIIII
@4121838/1
gcaaagtctacatagaacccgaaaatgtggatttacaaaatttaaatagg
+4121838/1
CCCFFFDEHHHHGJJIJJJJJJJJJJJIJJJJJJJJJJJJJJIIJJJJJI
@4124792/1
gcaaatttctcaagggcacacggcaacaaaaagtgataatggatacaaat
+4124792/1
@@@BDEFFHHGHHGIIJJJJJJJJIIJIJJJIIDGGIIIJJJJJJJIJGI
@4125189/1
gcaacaacctcgagcgagacaacagcagtctgctcctcctcaacaacaac
+4125189/1
CCCFDEDDDFB=DBAEF?FEHIIIEBDCH??B@FGGGGGIEIIIGGGIGI
@4126335/1
gcaacatcgacagataccacaaatacctaaaccttcccactaaagttaac
+4126335/1
@@CDFFFFHHHHHEGGIIIIIJJJGIJIGIIJHHHJGGIJIJGGIIIJGI
@4126336/1
gcaacatcgacagataccacaaatacctaaaccttcccactaaagttaac
+4126336/1
CC<DFFFFHHHHHJJJJJJIJIIJJJIJJIJJIJIIJIJJJJGIIGGEIJ
@5465200/1
tgggattgcccatcactttgtcatcgaacgatgtcaccacctgattggtg
+5465200/1
@@@ADDEFHHHHHJFIJJJIJJJJJIIFIIGIJJIJID<FHHJDGIJJHI
@1290368/1
attttattttgtaaggtgaggtatttgtacatgaagttgtctgccccttt
+1290368/1
:?1=BDDDHHGHDGGIAEBGIAEHIJIHIHIJIJEHHIJIJJIIIIIGJI
@3443506/1
ctggagtcacccaacaacaacacttcgactacagatattcgcacttgcag
+3443506/1
@@8DDDDDFFFFFIBGI;GFEFCFDH?GGFGIIDGBFGBB3@@FFFFCF=
@3448391/1
ctggatctcttggtcggaaaagtgactcccgaacaagccaatcagaccaa
+3448391/1
?18BDDDD?FH<B<EDGAHHIAFD>FHHIIHGHIECHHIGIGIIIIGIID
@1295649/1
attttcttgtatcacttattgcgtctttgctttggtcactttacgcgcga
+1295649/1
?@?4ADDDFCDDB<E:CFFHFCG:@@GEIIFIIEF??<DFFFGF@FFFE<
@2709065/1
cggaaaagaagattgcaccccgaaaagtttgggtacaacctctatacttt
+2709065/1
@@<;BDDDBHDDHHEHIHIIIIBHGID?FHDHI8BABG@H@FFGGGIEHD
@2709066/1
cggaaaagaagattgcaccccgaaaagtttgggtacaacctctatacttt
+2709066/1
@@@DDDADHH?H?FHBHIIIEGHEEIG@FHIIIIGDHEBFHGGCCGGHII
@2709237/1
cggaaaagtaacgcccgaacaagccaatcagaccaacggaacgcccggag
+2709237/1
@CCFFFDACFBFDGGIG<GGHHEEGGHDFHGHCGHHIJJIHJAAEEE8B9
@2709344/1
cggaaaagtgactcccgaacaagccaatcagaccaacggaacgccc
+2709344/1
@@7DDD?D<?C<CEGG:<FGBHE;GGGHGHIIADDGEH>;;F<A@F
@2030622/1
catcattcaaacattgaagccagatcgataaaaaaatatcgcaatattag
+2030622/1
@@?=?DDDDHHDHGIIIIIGIIGHDHCEGHGIIIIIGIDIIFIIIIIIHE
@2030623/1
catcattcaaacattgaagccagatcgataaaaaaatatcgcaatattag
+2030623/1
@@?BBDDFHHHHGGHIBEGEHHBHGIGGIEGGIEFEHIIIIEEIIGIGGF
@8249033/1
ccctaatcagctacaacagtcaacatttcccacctttttcactcaaccat
+8249033/1
@@@:BDFFHFGGHIIGHIAFHHIIIIIIIIIIIIIGIIIIIIIIIIIIIF
@2712831/1
cggaaatctaccgacagagaggttatccttgggggaagaagccaaattgc
+2712831/1
<@@DDDDDHH<FDG6E<FA>B?1?EGIECG@AEGB>F;CEGC@FGHIEHB
@2712832/1
cggaaatctaccgacagagaggttatccttgggggaagaagccaaattgc
+2712832/1
@@<BDDFFHHGFHIGIJIIDIIFHCHIIJJJIJJJDIIJIJJIIJAEGEE
@2712833/1
cggaaatctaccgacagagaggttatccttgggggaagaagccaaattgc
+2712833/1
@@@DFFFFHHBFDEHGGIIEHI?FHIJIJJJJIJJHGIIIJIIIJJFHIJ
@672092/1
agaatgaagtgaaagtcgaacgttcttctgggcttttcctgcttttttag
+672092/1
@@7BDADDBCDHFGFCFGGCFGFG@FHEHC99FHIIADBFFGHCHIIAC8
@7506843/1
caagactcccgtcagcgtcctccaggagttgctgagccgtcgcgg
+7506843/1
@@;ABDFFHF?FDHGGGHHHGIGEEIEHDGD@GEFB>BFHHGBGB
@7506844/1
caagactcccgtcagcgtcctccaggagttgctgagccgtcgcggcatca
+7506844/1
CCCFFFFFHHHHHJJIIGIIJJJJJJDHGGJJJJIJJJJHIJJJJGFEED
@4129282/1
gcaacttacgtattttctatgtcacatgttcactcggtgcaacagatccg
+4129282/1
CCCDFFFFHHGHHJJJJJIJJIJJJJJJIJJJJJJIIHHIJJIJJJIJJI
@7508966/1
caagagcataaagtatgtctagaacgattttacctttgcgcgaaaagtga
+7508966/1
CCCDFFFFHHHHHFHJJIIJJIJJJJJJJJJJJIJJJIJJJJGHIJIFHI
@1296749/1
attttgacatttatgtgacataatttgcaacatttgacgtacggttcaag
+1296749/1
B@?DFFFFHHHHHJJGIJIJJJIJJJJJJIIJIJJIIIJHIGGIDHHJJJ
@1296750/1
attttgacatttatgtgacataatttgcgacatttgacgtacggttcaag
+1296750/1
CCCFFFFFHHHHHJJGIIJIJJJJJJJJJJJIJJJIIJIGIIIJGIIJII
@5468118/1
tgggcttttcctgcttttttagcagctttaccattcgtcttatcgatgca
+5468118/1
@@@FDDFFHFHFBFGGIJJJGFHIJIJJJJIJJJJGGHIJIGIJJIJIHE
@3452288/1
ctggatttctcagaaattcgaataaattca
+3452288/1
@@?DD?BD?FBDBHGEGGIGAC?FGG4AHE
@3453529/1
ctggcaacatcgacagataccacaaatacctaaaccttcccactaaagtt
+3453529/1
BC@FFFFFHHHHHJJJJIIJJJJIJJJJJJIJJJJJJIJJJJJJJJJJGI
@2035411/1
catcgataagacgaatggtaaagctgctaaaaaagcaggaaaagccc
+2035411/1
?@:?DDDFHDHHHGGHIJFHIIJGHEBGIJJIJGGCDGGIJIJJDHI
@2035412/1
catcgataagacgaatggtaaagctgctaaaaaagcaggaaaagccc
+2035412/1
B@CDFFFFHHGGHJJJJJHHIJJIIJJJIIJIIIGEHIGIJJJGHGI
@6861883/1
atccttctctttgacattgcttgtggtcacttttcgcgcaaaggtaaaat
+6861883/1
@@@DDDDDFFFH?>G<<EBEICA:CBG@HHHHHIIBADAHGGH;9BBFHE
@8251440/1
ccctattgaaaaccttgtagtggattcctaatattttttagtgaacctct
+8251440/1
CCCFFFFFGHGHHJJIG@HGHGHEEGGIIJJEHIJEGIGIIHJJJGEFHD
@6864224/1
atcgaacgatgtcaccacctgattggtgatatcagccgctccgggcgttc
+6864224/1
CCCFFFFFGHHHHJJJIJJJJHIJJJ@GIJJIJJJJJJJIJJJIGEE<ED
@6864485/1
atcgaagaaaaaacattgaccaatcgccaccaatgcctggtgcagctatc
+6864485/1
CCCFFFFFGHHHHJJJJIJIJJJIJIIJJJJIIIIJJIJJFDHIIJJIJJ
@6866005/1
atcgaatcgaatattagtagcaagatccgagatgtggtacacgacgaatg
+6866005/1
@C<D?EFFFCDFAGHGCAICGHHDGGIIIIIIGGGEHBFEHIIBGHDHHE
@4133068/1
gcaagattttacctgaacaatttgaaattttttccaaacccgaaaaaagt
+4133068/1
CCCFFFFFHHHHHJJJJJGIIJJJJIDHIJJJJIIIIHIJIJJJJGIJGD
@8257161/1
cccttaatcagctacaacagtcaacatttcccacctttttcactcaacca
+8257161/1
BCCFFFFFHHHHGJJJJJJJIJJJJIJJJJJJJJIJJJJJJJJJJJJJJJ
@2039234/1
catctccatgtggacccatttgctttggtggggaactttgttgttgacgt
+2039234/1
<<@DAD:DHBDHHGGIEGBCB@DHCH?>2<?@@CAGCEEHHIIHAFB?AF
@2039235/1
catctccatgtggacccatttgctttggtggggaactttgttgttgacgt
+2039235/1
CCCFFFFFGHHHGJJJJHJJJJJIJJJJFFHJJHIGGIJJGIJIIIIIIJ
@2719629/1
cggaatttcaacacatgacaagcgatgg
+2719629/1
@@<DDDDDFFFBB@:2AEGIIAGAGCC:
@6869325/1
atcgagggcgccatccacgagccaatc
+6869325/1
?@<1=?8?DFFADGDDA?:8CG6??9?
@6869326/1
atcgagggcgccatccacgagccaatcttccgctaccgcgtgttccttaa
+6869326/1
@@@?DFFFGGHHDIGGJIJHIFIIIJJIIIIAEAGAGAA>=B8?A@9@>A
@6869327/1
atcgagggcgccatccacgagccaatcttccgctaccgcgtgttccttaa
+6869327/1
@@CFDDFFHDHHHJJJIJHGGIJIIGIJJJIAGAFIIGGHHFFFEEECCE
@2041245/1
catcttgtgagccgccattctcttggctagcttctttg
+2041245/1
?8:DDB8BDHDHHIGHAFGDHEEGD3?FBGCECGGECB
@681889/1
agacgaatggtaaagctgctaaaaaagcaggaaaagcccagaagaacgtt
+681889/1
CCCFFDFFHHFHHJJJJJIJJJJIJJJJJJIJJJJGEHEGJJJIJJJIGH
@683120/1
agacgccaaacattcggcagccaagaacttgctggatctcttggtcggaa
+683120/1
CCCBDFFDHHHHHJJIIJJIIJJJGIGGEGGGGIIJIIJJGIGGCHHIAG
@7516812/1
caagattttacctgaacaatttgaaattttttccaaacccgaaaaaagtt
+7516812/1
BCCFFFFFHHHHHJIJJJJJJJJIJHIJJJJJJJJJIJIJJIGHGIJIFH
@6871067/1
atcgataaaaaaatatcgcaatattagaaattttcaaatattcttcgctt
+6871067/1
?1=DDDDBDHHHHIIHGIFIIEGIIIGCF<FFGGEGG>BB@DHEGGHGHC
@6871068/1
atcgataaaaaaatatcgcaatattagaaattttcaaatattcttcgctt
+6871068/1
BC<DDFFFHHHHHJJJJJJJJJJJJJIJJIIJJJJIIGIIJJJJJJIIIJ
@683904/1
agacgttagagaggttcactaaaaaatattaggaatccactacaaggttt
+683904/1
@??DDDDDBHABD@:CF>ACHGEFGIGIIBFH>F>GHIEGIGHHI@D9?D
@4137352/1
gcaatagctcaaaagggaacaatttttgtcgagttattgatttcgaggaa
+4137352/1
@;@DFFFFHHHHHJJJJJJJJJJJJJJJIIJIJHJJIJJGJJJJJFJJII
@6147339/1
aaactttgtgggactgctggttgcccaacttggtaatcttagtgtctttc
+6147339/1
@@@FFFDDDDFDFHIHIJIIGHGIGGEGIJG>DCGAHIDGIJBF9BG>FG
@685882/1
agagaaaccagaattacaggaaatggataattataggattggatctatga
+685882/1
CCCDFFFFHHHHHJJJJJJJIJJIJJHGJJIIJJJJJIJJJJJJIJJ@GI
@686806/1
agagaagaaagctatacagtagtcaaatttgtatccattatcactttttg
+686806/1
CC@FFFFFHHHHHJJJIJJJJJHIIJJIJIJFIHIJJJJIIEGBGIJJJG
@686808/1
agagaagaaaggccgatagaatgaagtgaaagtcgaacgttcttctgggc
+686808/1
@@1ABDDAFH?FFGI@FHIIIIIIIIGGGGEI?GHCGDGBFHGGGGGHI9
@686855/1
agagaagacgctctaaggaactttactcaacaactccagaaaatctcaaa
+686855/1
@C@ADFFFHGGDHGIJJJIJJJJJJJJJJIJJJJJJJJIJJIJJIJJJJI
@8259911/1
cccttttgagctattgcgatattttttcggaaaaaagtgagtttaggata
+8259911/1
@@@DDDFFFDHHFIIHGGIJJIGIJJJJJJJJJJJIIICGGHIIGHGIJI
@4139890/1
gcaatgtcaaagagaaggatagcaactaattttacaagctatactttgca
+4139890/1
@?@1BDDFHHHHHIHIIJIIJJIIJJIJHIJJJJJIIIIJJJIJIJJJIG
@1301603/1
attttgaggtactcgagggcatgatgagcagccgagcccttggcttcctt
+1301603/1
?@@4ABDDHFFHHIGGHGJIIIIGIJIJGIJJH:DGHIJGIJJJIEIIG>
@1301604/1
attttgaggtactcgagggcatgatgagcagccgagcccttggcttcctt
+1301604/1
@@BDFFFFHFHHHJJJJJJJIJJJJJJJJJJJJJJJIJJIIFIJJJFIGE
@1301605/1
attttgaggtactcgagggcatgatgagcagccgagcccttggcttcctt
+1301605/1
CCCFFFFFHDHHHIJIJJJJJIJJJJJIIIEIIJIFIIJIJJJGGIJIII
@6873277/1
atcgatagataatattgatgattataattaataactag
+6873277/1
@@?BDDD?CFBF:EFDB@HECIICE><CFHDHHCBCFA
@6873842/1
atcgatgcattgaaacgcaaactgacgtttacttttcgaatgtcaaacag
+6873842/1
@CCFFFFDHDHHHIIEGGHGGGIIIJIJJIJAGHJJJJFIIIIIJGIHGF
@687070/1
agagaaggttatgaaccggcaataactttccttgttgtccagaaacgtc
+687070/1
@@@DFFFFAFFHHEIEI<EEGHEHIDBHIGI@FDFH;BFHDEBFIEE=B
@7519594/1
caagcattggtggcgattggtcaatgttttttcttcgatgtccacgtagg
+7519594/1
CCCFFFFFHHFHHJJHIIIJIJJJJJHIJJJJHIIJJJIIIJJJJJIJII
@688074/1
agagaattcacttatgaatgtggcataggttctgtcaaaactgttgcgac
+688074/1
BC@=DFFFHHHHHJJJJJJJJJJJIJJJJHHIJJHIIJJJJJJHIJJJJI
@6875677/1
atcgcaatagctcaaaagggaacaatttttgtcgagttattgatttcgag
+6875677/1
@?@DFFFFHBFHHJJJJJIJIIGIJJJJJJIIIJIG>GCFH<BBGG<3?B
@688772/1
agagactctcagcttcaacgccaaggacttcaactttgttcagttcttgc
+688772/1
@@@FFFFFHHHGGJIIJIJFGIHIJJIJIIJJJJJIJJHIIJJIIIIJJI
@689324/1
agagaggttcactaaaaaatattaggaatccactacaaggttttcaatag
+689324/1
BB@1BDFAFHHHHJJJJJJJJJJJJJJJIJJJJIIJIJJJDGGIHEIJJJ
@689398/1
agagagtccaaagagaaggttatgaaccggcaataactttccttgttgtc
+689398/1
BC@DDFEFHHHHHJJJJJIHHJIIHIIJJJIJJJIJJJJJJJJJIIJJIJ
@6155401/1
aaagaagctagccaagagaatggcggctcacaagatgtggcaatcctt
+6155401/1
@CCDFFFFHHHHHJGIIIIJJJGGIJD:DBDDG>F?49BF@DF;CC4@
@7521911/1
caagcggtcacgattaacaaatggacaatcgtgtgcgctgataggaggcc
+7521911/1
C@CFFFFDHFHHHJJJJJJJJJJIJJJJJJJHJHIIJJJJJJJJJJJIJJ
@690087/1
agagattctcatgacagaaatttaaacgttccagcaggtacttgcgtgga
+690087/1
?@;BDEFFGHHFHBIJEIIJJJGIIJIJHIJHC>GGGI?FDCHIJIJJIG
@2727985/1
cggagatcgaacagtttagcaataaagtacccaaatcacccattagagaa
+2727985/1
BCCDDDFFHHGGHJGIIIJIJJJJJJIFHHJIJJJJGGIJJJJJJIIJJJ
@6880905/1
atcggggcactatataaaaaattacattcagtatcgatagataatattga
+6880905/1
CCCFFFFFDHGHHIHIJJJJJJJJJJJJJJJHIJJJJJJJIJJJJJJJJI
@6161606/1
aaagaatttcatgcagcctgtgacaaaaataaaaaacatatactttcaag
+6161606/1
@@<ABBDDHHBHFHGEGIJIIIIJJJJGGGGGIJGJJJJJGIGIEIJGGA
@2729772/1
cggagcggctgatatcaccaatcaggtggtg
+2729772/1
@@@DDDDD@DAB?4<2?BG9D??F>F4?D?;
@6163701/1
aaagacgttagagaggttcactaaaaaatattaggaatccactacaaggt
+6163701/1
@;?=DDDDHFFHFGIFCFGHCBHHGIGGGIIGGGEGGIHIIGHIIIIFI@
@693740/1
agaggttgtacccaaacttttcggggtgcaatcttcttttccggaaaatg
+693740/1
BC<DFFFDHHHHHJIIIJJJJJJJHI?FDEHIIJJIIJJJGIEIIJGIF@
@6164649/1
aaagactttgactttttactatttttgtatgcacaaaattcgttctacat
+6164649/1
@@@ABDFFHGHHHIIIIJIIIJJJJIJIJJJIJIJJIJIJJIHIIIJFII
@4145645/1
gcacattcagcaggttttttaacagtttgaaaaccttgataaatggaacg
+4145645/1
@C@DDFFDHHGHHBCFHJJJIHHHHHIJIIJJIJJJJIGIGIJIJIGGHG
@5490016/1
tgtagagaattcacttatgaatgtggcataggttctgtcaaaactgttgc
+5490016/1
@@@1ADDDHHFFHIII9FFDDEHFDHIIIIHFH@FGGEGFHGHEHHDFHI
@2734364/1
cggagttttgcctgttccgtagcagacggcc
+2734364/1
@@C=DDDFHBDHBDCF@H@AEFGGCEFFHGH
@2734745/1
cggatacagaacttggaccttttagaatcgagtttacaggtgatcat
+2734745/1
@CCDFFFFHHHHHJJJIJJJJJJJJJJIJJIJFGIIJGJJ<F??BD@
@7528326/1
caaggaggtaaaaagaagaaacaaaaacaacc
+7528326/1
?81=A:??FD?A:EHDGHCGHIEBEH;FA;??
@5493091/1
tgtcaaacgacgacattgagcaacttacgtattttctatgtcacatgttc
+5493091/1
@CCAFFFFFFFFFIEGIIIGGBHIGGIIDGIJFIIIIIIIIIGIGIJJJJ
@7530482/1
caaggatgtaagaactatggaggaatattacaataagccgaataaaaatg
+7530482/1
@@1=DDDDHFHHHIIIIIIIIIIIIIIIIIIIIIIIIIIIIIIIIIIIIG
@2740314/1
cggcaacaaaaagtgataatggatacaaatttgactactgtatagatttc
+2740314/1
??@BDDD;F?F;DHBAE<<AE@CAFEDEFDF@G??FCGG>9??DHH<GFD
@2740315/1
cggcaacaaaaagtgataatggatacaaatttgactactgtatagctttc
+2740315/1
@@<?DDDDHHHFF<AAEGHIIGICGHCFCHGIIFGGGGIIIGHEHHIIII
@2740316/1
cggcaacaaaaagtgataatggatacaaatttgactactgtatagctttc
+2740316/1
@@@?DDFFHHHHHBGGIIIIJJJIIHIJJJJJJGJIIJJIIIIIJIIJJI
@2740317/1
cggcaacaaaaagtgataatggatacaaatttgactactgtatagctttc
+2740317/1
@@@DDFFFHHHHH<CEGHIFHJJDIIIJJGIJGGIIJJJGFHGIGIGHJG
@2740318/1
cggcaacaaaaagtgataatggatacaaatttgactactgtatagctttc
+2740318/1
CC@FFFFFHGHHHCGIIJJJJJJIJJJJGIIJGIGGIIIJGGCIGGIJIE
@7531319/1
caaggattgccacatcttgtgagccgccattctcttggctagcttctttg
+7531319/1
CC@FFFFFHHHGHJJIJJJIJJJJJIIJIJJJJJIIIIIJIJIFIIJJJE
@1314421/1
atttttgacttgaataaatttttaaatttaaaaatgcgtgtgtgcaggta
+1314421/1
@@@DDFFFHBH?DGGHIJHJJJJJJJJJJIJJJJJJJJGIHIHIIJJJHI
@1314422/1
atttttgacttgaataaatttttaaatttaaaaatgcgtgtgtgcaggta
+1314422/1
CCCFFFFFHHHHHJJJIJJJJJIJJJJJJJJJJJJIGGGHGHDGGGGHFG
@6885820/1
atcgtgataacatgcataaaatataataaaaatttatagttttttgcatt
+6885820/1
@@@FDDFFHHBFFGGHIIJJJJJJJGIJJIIHIGHGGGIIIIJJJJJGIJ
@1315681/1
atttttgtatgcacaaaattcgttctacatatgaaacatgtcagttatat
+1315681/1
CCCFFFFDHHHHHJJJJJJJJJIJJJJJIIJIJJJJIJIJHHIJHIIJJJ
@2058580/1
catgtttcttgtctgtccttctgtcatttttctattaattgtctgattat
+2058580/1
?@@DD?BDAB?F<:ACAEE@FEC3ACCC@FBDB<?FEGAFBGGFB<CF@F
@5494314/1
tgtcaccacctgattggtgatatcagccgctccgggcgttccgttggtct
+5494314/1
@@?DDDD>FH?;<CGAH:CCHHHIIHGHAEAGHDHH@A6A;F87@;E57=
@2062603/1
cattatcactttttgttgccgtgtgcccttgagaaatttgctgcctc
+2062603/1
@@@FFFFFHHHHHIIIIGHIIH@<AAEG9C9?<?DH>GD99B??F?B
@2062604/1
cattatcactttttgttgccgtgtgcccttgagaaatttgctgcctcaaa
+2062604/1
::=4=BDFFHGHHJGHIIIIIIGHHHIICHECDGHJIJICHGEEFDFGHI
@6172369/1
aaagcaaagacgcaataagtgatacaagaaaatatacagactaaagaaac
+6172369/1
BC;DDFFFHHHHHJJJJJJFHIJJJJJJJJJJJJJJJIJJJJIJJIJIIJ
@6173201/1
aaagcaggaaaagcccagaagaacgttcgactttcacttcattctatcgg
+6173201/1
@@@D?DAADHFHAGGHGGIGEHII<CEEFDD@DEEHGHEGE@GHGIIE=0
@6888071/1
atcgtttgtcatgtgttgaaattccgcgaaattggcactggcaagtcaaa
+6888071/1
?@@;4=ADFFFFD<BGGABHIIIIIIIIIIIIIHGHIIIIGHGIGHHIII
@6174471/1
aaagcccagaagaacgttcgactttcacttcattctatcggcctttcttc
+6174471/1
@CCAFFFFHHHHHJJJJJJJJJJJJJJIJJIJHGJIJJJJJJJIJJJJJJ
@6891357/1
atctacttcaagtgggcagaagttttttccataagccagtcggagaaatt
+6891357/1
@@@DFFFFFDFDFGJJIGDHBGHHIIGIEEHIJEGHBGHGHJBD@FFFHG
@6892649/1
atctatcgatactgaatgtaattttttatatagtgccccgatgatatgat
+6892649/1
CCCFFFFFHHHHHJIJJJHGIIJJJJJJJJJJJGIJJJJF?8???F??4=
@1321603/1
attttttcggaaaaaagtgagtttaggatatcttacgttctggcaacatc
+1321603/1
BCCFFFFFHHGHGGJGF:?DGHGIGIEGIHIHGICGIGHIGJIJJIIJII
@2070035/1
catttatcaaggttttcaaactgttaaaaaacctgctgaatgtgcgccaa
+2070035/1
=@=4ADEFHHHHCFHJJJJJJJJIJJJJJJJJJIJJIJJJJJHIIJJJJH
@1328394/1
atttttttatcgatctggcttcaatgtttgaatgatgattatataacgag
+1328394/1
:B14=BDFHHHHFIIJJJIJJJJIJJHIIIJJJIIIJJJIIJIJJJIIII
@1328395/1
atttttttatcgatctggcttcaatgtttgaatgatgattatataacgag
+1328395/1
B@CDDFFFFFHHFHIIGHIIHHEHGHFHIIJJCEGFH@4BGEGII@GA@F
@7550020/1
caataaagtacccaaatcacccattagagaactcttggaactcgaaccag
+7550020/1
B?@=BDDDHHHHHIIIDIJJJJJFHIIIIIJJJIJJJIJIJJJJJIIJFI
@2077218/1
ccaaaacatgaccatgatgcactcggccggaccgatt
+2077218/1
@@@;BADDHHDFHIGGGIBHIIGHIGGGIGIIIIIGA
@2077219/1
ccaaaacatgaccatgatgcactcggccggaccgattcagcccccaccaa
+2077219/1
C@CDFFFFHFHBDDGGGIIIGIGIIBFGBGGIIEA;;=F@@CGHH>DDFA
@2077220/1
ccaaaacatgaccatgatgcactcggccggaccgattcagcccccaccaa
+2077220/1
CC@FFFFFHHGHHIJJJIJJJJJJIIJJJJIIJIGHIJJIJJIIHEFFBB
@2757513/1
cggcatcactcccaaatacgaactggtccaaatcgagggcgccattcacg
+2757513/1
@@1?DDFADHHHHIIIIIHIIIIIIC?FHGIIIIDABDHIIIGHIIIIID
@5520286/1
ttaaatttgagaggcttttaaaatttaacgtttagcagtcttctttttag
+5520286/1
CC@DFFFFFDFFHJGIJJJIJJIIJJIIJJHIJJIIJJHGIIIJJJJJJH
@7554282/1
caataatgcaatgtgtttaaatttttgtcgagtcaaaagcgaagaatatt
+7554282/1
=@@4=BDFHHHHHFHHIIJJJJJJJJJJJJJJHHIJJJJIIJJJHGGIJJ
@2767126/1
cggcgatctcctgcttagtttcttcgcttaagacaccggaaatttgttcc
+2767126/1
@@@FDFDDADHDDE@EFE<CHFHHIGGDGGIHGGIGGEHGIIEHGGAHFH
@7558224/1
caatagctcaaaagggaacaatttttatcgagttattgatttcgaggaat
+7558224/1
=B@4ADDFHHHHHIJIGIIGJIJJJJGJJJJJGHIJJJEIJIJJJIFGHH
@7558783/1
caatagtgctgccgttacttcctcaagcgctggtaacgctttatcgggtt
+7558783/1
BB@=BDBDHHHHHJJJJJJJJJJJJJJJJJJJJGHGHIJJJJJJJJJGIJ
@7558784/1
caatagtgctgccgttacttcctcaagcgctggtaacgctttatcgggtt
+7558784/1
BBCDDFFFHHGHHJIJJIHIJJJJJJJJIJJJJFHIJJJJJJJJJIJJIJ
@7558891/1
caatagttctttccttttaataggagaagtatttttcaattcacgggtag
+7558891/1
@@@DFFFFGHHHHJJJJJGIIJIIJJIJJCHIJJJJJJJJJJJJJIIIIJ
@6191269/1
aaagtgaccaaagcaaagacgcaataagtgatacaagaaaatatacagac
+6191269/1
=?BF4=BDFHHHHJJJJJJJJJJJJIIICFHGHIIIJJJJJIIJJJIGIG
@7560726/1
caatattatctatcgatactgaatgtaattttttatatagtgccccgatg
+7560726/1
@@@D7DEFFFHHHJJJGGIIIIIIJHHIIHIJIHIIIIIIFHHIJJJIJI
@6196248/1
aaataaacttttttcgggtttggaaaaatttcaa
+6196248/1
?<84BDD;?FFFFI@88@CECF?<@BEEF<F:?B
@7565186/1
caatccttgcaggatttacccgtggagggtaacaatctgccttctacatt
+7565186/1
=@@4AD:DFDHD<HI>D@IG@FCGHGGC<DD?DFGFE@GD?DCFHBGIDE
@7566499/1
caatcttccgctaccgcgtgttccttaacaacgatctggtggccaccgga
+7566499/1
?;?4BBDBDFF:DFGD6F1CEGFGFIEIIIEGIBDFF>FBBBABAFCEDB
@6208880/1
aaatagggaatatgaaagatttaaaatccaggacagtatccagaagggac
+6208880/1
=@@4=DDFFFHGGJJJJJHIIJJJJHHJIGIGBGGHFIJIIGIIIIIIJI
@1346716/1
caaaaaactataaatttttattatattttatgcatgttatcacgattcat
+1346716/1
@C@FFFDFHGFHHJJIJJJJGIIII>FIJJIJJJBGCGHEHIGIGGGIGI
@1356316/1
caaaaacgtatgacaaaactatagagaaaccagaattacaggaaatggat
+1356316/1
@@?DDDDD3AF><EGEHAEGHH@HIIFIIIIFGGIF@FEHIE;B@GHIBA
@1364951/1
caaaaagtgaacagctatcgatacacagtcatagatccaatcctataatt
+1364951/1
CCCFFFFBFHHHFIIJJJJGIJJJJJJJHIJJIJIJJJJJJIJJGIJJJC
@1365002/1
caaaaagtgataatggatacaaatttgactactgtatagctttcttctct
+1365002/1
CCCFFFFBFFFHHJJJJIIIJJJJJJIHJJJJJJHIJIIJJJJJJJJJJJ
@1365003/1
caaaaagtgataatggatacaaatttgactactgtatagctttcttctct
+1365003/1
CCCFFFFBFHHHHIJJIIGIJJJIJJIIJJJJJJFGIIJJIJJJJJJJJI
@1366883/1
caaaaataatatgtaaattgattttagaaaaaaaccactaattctatgca
+1366883/1
CCCFFFFFHHHHHJIIJJJIJHJIJICGJJIJJJJJJIBHIJIGIJJIIJ
@1367667/1
caaaaatagtaaaaagtcgaagtctttcgagacatactcttcggagaatc
+1367667/1
@@?DDDFFHFFDHJJJGGGGIGHIIIICHGIGIIIJIIGIIIIIIIEHGI
@1367668/1
caaaaatagtaaaaagtcgaagtctttcgagacatactcttcggagaatc
+1367668/1
@@?DFFFFHFFHFGHGGHGF@EGHGI@FGGBBCFGGIIGIGGGHDFH>B@
@1378020/1
caaaaatttaaacacattgcattattgatttcgaggaaataatac
+1378020/1
@1@DB:DDDFFFFIBE?F>HFBFHFIEEHF@H?;G1DGCFFDEC>
@1378021/1
caaaaatttaaacacattgcattattgatttcgaggaaataatacgaact
+1378021/1
@<@FAFFFGGHHHIIIIIIIIIIIIIIIIIIIIGHIHIGIHGIGIIICHI
@1378022/1
caaaaatttaaacacattgcattattgatttcgaggaaataatacgaact
+1378022/1
@@;BDDDDBHHDFHIGA??BFHGIHGB<CHCHFHGE:C;GCHEHIDFHII
@1378023/1
caaaaatttaaacacattgcattattgatttcgaggaaataatacgaact
+1378023/1
@@@A4ADDHFHHHIIIIIIIIIIIIIIIIIIIFIIIIIIIIIIIIIIIII
@1378024/1
caaaaatttaaacacattgcattattgatttcgaggaaataatacgaact
+1378024/1
@@@BDDDDFFHHG@DGGIJIJGIJJGIGJCGICCH8FGGHICHC>GDHHC
@1378025/1
caaaaatttaaacacattgcattattgatttcgaggaaataatacgaact
+1378025/1
@C7ADDDDHHFHFIIIIIIIIIIIIIIEIIIIIGIIIIIIIIIIIFIGII
@1378026/1
caaaaatttaaacacattgcattattgatttcgaggaaataatacgaact
+1378026/1
B@;DDFFFHHHHHIJJJJJJIIHIJJJJJGJIJIIDIJEIJJIJJDHJGI
@1378027/1
caaaaatttaaacacattgcattattgatttcgaggaaataatacgaact
+1378027/1
CCCFFFFFHHHHHJJJJJJJIJJIJJJJJJJIJJIJJJJIJJJJIIJJJJ
@1384607/1
caaaactatagagaaaccagaattacaggaaatggataattataggattg
+1384607/1
@@@B?DDFDHHFGIIIIIGHGGHGIGGGEHFHBGGGIGHGGGGGEEHIII
@1385038/1
caaaactccgaaggaagccaagggctcggctgctcatcatgccctcgag
+1385038/1
@@<DFFFFHGHFHEHHIJJEGGHGHIIIHIIIGBGECB@FHIIJ@DA@@
@8268989/1
ccgaagagtatgtctcgaaagacttcgactttttactatttttgtatgca
+8268989/1
@@@1DDDDBFHFHHGEEEEGD3AHH@EDCDGHIIIGICGGGHI8@FH<C@
@8271082/1
ccgaataaaaatgcaaaaaactataaatttttattatattttatgcatgt
+8271082/1
@?1=DDDFHHHGHIIIIIIIIIIIIIIIIIIIIIIIIIIIIIIIIIIIII
@10698874/1
gtcggagctggatagcttacggatctgttgcaccgagtgaacatgtgaca
+10698874/1
@@@DDADDF;F8B>G>GG4CEB@GFF4CFD9DFF<@F8B?F?FBF88=CE
@10400062/1
ggcattttgacatttatgtgacataatttgcgacatttgtcgtacggttc
+10400062/1
@1;DDFFFHHHHHJJIGJBIJJJJIJJJJJIIIIDGIJJ<DGHIIIEIGI
@10101689/1
gcacacttttacttcggctacttgaaccgtacgtcaaatgtcgcaaatta
+10101689/1
@@7:BDEFBBBFFFHGHGIICGIIHHHGBFHHBHGIIIIGGCGHHEE<FG
@11597832/1
ttcccttttgagctattgcgatattttttcggaaaaaagtgagtttagga
+11597832/1
@@@DDDDDHHHDAH@FH<AD:FHIEEFAAFGFF@FHII@B<CGGEFFF>E
@11599747/1
ttccggaaaagaagattgcaccccgaaaagtttgggtacaacctctatac
+11599747/1
CCCFFFFFHHHHHJJJJJJJJIJJJJGIJJHHIJJIFHIGIIJJJJJJJI
@9192694/1
ctcgttatataatcatcattcaaacattgaagccagatcgataaaaaaat
+9192694/1
@@;?BDDDFDF?:AFFG4CHFE<HEG<<?@EDF9;8CCC;FEGIIIBFFF
@9192695/1
ctcgttatataatcatcattcaaacattgaagccagatcgataaaaaaat
+9192695/1
@@@D?D;D??<D<ECFAFHFEEHHBG>H<<F>FEBEGFEAGIGGGHGGGA
@9192696/1
ctcgttatataatcatcattcaaacattgaagccagatcgataaaaaaat
+9192696/1
@@@FDFADHFFHHIIGI@EHHGIJJJJJJJJIIJJFIGGIIJJIJJJJJG
@9192697/1
ctcgttatataatcatcattcaaacattgaagccagatcgataaaaaaat
+9192697/1
B1=DDDFFDHHGHJJJJJJJJJJJJIJJHIJJIIGIJJJIJJIJJJJJJH
@9193546/1
ctcgttccaggttgttgttgtgaaacctgtggttgacccc
+9193546/1
@?@DADDDHD>CFB1CDE=FHHIAGGAHC:9E:CF9?GDD
@8577599/1
cgcagatgaccaccaccattctatgaaatggaacacgaagagggactacc
+8577599/1
CCCFFFFFHGHGHJGIJJJJJJJJIJIJJIIJJJJJIIJJJJFGGIJJII
@8578794/1
cgcagctaaatgtgcattaaaacatctgaaaagaaggggtttgttaagga
+8578794/1
@@@DDDEEHHHFHEBEHH4ACHIIIGBHIJIJEIIJJBE:DGIBGBHIJJ
@8274181/1
ccgaatttgcaaatttgactttcactttatatattttctctctattttga
+8274181/1
@@@=DDFFAFFFHIIJHAHBHHIGIIIJIICHFIJJJJJIJIJIIJJJIG
@10999841/1
taaaaaagcaggaaaagcccagaagaacgttcgactttcacttcattcta
+10999841/1
@@@DFFFFGHHHHJJJGGGHIFGGHIJJIHIGDBHGIJJIGIIIIIEHIG
@11297978/1
tctgtcggtagatttccgtgaagtggtccgtgccccttgcggttacccct
+11297978/1
?@=DDDFFCFDBFHGGHGCFHIGBEFEFHHGGDGIIECHIIIIGEFHIID
@9798043/1
cttttgagctattgcgatattttttcggaaaaaagtgagtttaggatatc
+9798043/1
:??=AABDDFFBHEDFFFGHIJJJJGIJGJJJJJB9BFHCFHIGIGIJGI
@9798044/1
cttttgagctattgcgatattttttcggaaaaaagtgagtttaggatatc
+9798044/1
@@@FFD?DFAFFHGHIGGGHIIJJJJJJGGIJJJJFHGIFGHHIJIJIIJ
@9798045/1
cttttgagctattgcgatattttttcggaaaaaagtgagtttaggatatc
+9798045/1
@@CDDBDDHHAFFGIIIEHGIIJJIIHFGIJJJIIFEEGCDFHIJIIJIH
@9798046/1
cttttgagctattgcgatattttttcggaaaaaagtgagtttaggatatc
+9798046/1
B??BDDDDFHHHHJGHGHJJJJJJJJJJEIJJIJGGCGIGIJHGGEHIHG
@11603830/1
ttcctccatagttcttacatccttgtttatttccctttttgtggagaggt
+11603830/1
@:?DDFFFHGHFHJJJIJJIJJJJIDHJAHHJDFHGGGJJAHGI@HBGH0
@11603831/1
ttcctccatagttcttacatccttgtttatttccctttttgtggagaggt
+11603831/1
CCCFFFFFHHHHHJIJIJJJJJJJJCHIEHHIGIIIJJIJGGCHDHDDH9
@9198760/1
ctctaaagctatctactcgttatataatcatcattcaaacattgaagcca
+9198760/1
:BB44BDFFHHHHJJJJJIHIJJJJJJJJJJJJJJJJJJJJJJJJJJJJ;
@8282238/1
ccgagatgtggtacacgacgaatgatgtgataaatatacctgcacacacg
+8282238/1
@@<DDFFFFBHFHIJJIIIGIGIIIIIHIIJJJJJJJGHIIJJJJJIJJB
@8282239/1
ccgagatgtggtacacgacgaatgatgtgataaatatacctgcacacacg
+8282239/1
@@?DBDFFHHHFHIJJJJJIJJIJJIJHGGIJJJIIIIJIJJJJIJJJJI
@9499270/1
cttaaactatcctccacctacacaagctcaatacaatccccacattccac
+9499270/1
B@B1BDDFHHGHHJJGIJIIIGIICGHJJJIJGIIHIIJJIIJHIJJJJJ
@10108745/1
gcactatataaaaaattacattcagtatcgatagataatattgatgatta
+10108745/1
@1=DDFFFHHHHHJJJJJJHJJJJJHIJJJHJJJJJJJJJJJJIJJJJJJ
@10108746/1
gcactatataaaaaattacattcagtatcgatagataatattgatgatta
+10108746/1
@C<DFFFFHHHHHJGGGJJJIJIJJHGIJIIJJIIJJJJIIIFIIJJJJE
@10108928/1
gcactattgacactaagaaatcacagagccccgggcccagatggcattca
+10108928/1
@C@FBDDDFHGGDHGIIJGGEGHGE@GDE@CFHIB<BGB=FCDHGGFHAH
@10109438/1
gcactggcaagtcaaagaagctagccaagagaatggcggctcacaagatg
+10109438/1
@CCFFFFFGHHHHJJJJIIJJJIJJJJJJIIJJJJJIJJEAHFHAF>@=@
@11301486/1
tcttataccactccggagctgcgtcactgtacacgtcggaagaaaggctt
+11301486/1
:B144ADFFHHHHJJJJJGIJJJJJJJJJIIJJJJIJJJJIJJJIJI;DH
@9199595/1
ctctaacgtctttatagaatgtcaatgttattctaaaaagaagactgcta
+9199595/1
?@@=BD>DHHDHHEGGGDIGHHGGIJJIJJFIIJJJJIJEGHIIIJJIJJ
@9199596/1
ctctaacgtctttatagaatgtcaatgttattctaaaaagaagactgcta
+9199596/1
@CCFDFDDDFHFHEEB?DIEFHIIIHEEHHHIIIGIGIIIIIIIIIIIGF
@9199597/1
ctctaacgtctttatagaatgtcaatgttattctaaaaagaagactgcta
+9199597/1
CCCFFFFFHHHHHJJJJJJIIFHHJJIIJJJJJJJJJJIJJJJJJIIJJI
@9502022/1
cttaaataaagtgtactttattgaaaaattagtaaaacataatggttttc
+9502022/1
@@@FFDFFHHHHFHEGGII@FJGIJIJIHIHCFHIIJIGHIGHHICEHHI
@8585669/1
cgcatttttaaatttaaaaatttattcaagtcaaaaataatatgtaaatt
+8585669/1
??7:ADDDH=FHDFH<GIIICHIGEHGGGEAHFHIIIFIIIEHE??FH@F
@10111408/1
gcagaacccgataaagcgttaccagcgcttgaggaagtaacggcagcact
+10111408/1
@@@BDFFFHHHHHIIGIIHIIIIIIIIIIIIIIIIIIIHIIIIIIHEEE>
@8286842/1
ccgatagaatgaagtgaaagtcgaacgttcttctgggcttttcctgcttt
+8286842/1
@@@ADDFFHFHHHJIJJJIIFCCHIGIIGGHGIJJJGGHIJJIIJJIIII
@8286843/1
ccgatagaatgaagtgaaagtcgaacgttcttctgggcttttcctgcttt
+8286843/1
B@BDFFFFHHHHHJCGHIJJHHJJJJJHIJJIIJJJJJJJJJJJJIJIJJ
@10112611/1
gcagaatcagcactgaatcaaaaaattctccat
+10112611/1
@@1=DEEFGGGHH>GHGIIIIIIGHIGIAEGH>
@10404589/1
ggccatttcttgagagtagagcaatttggcttcttcccccaaggataacc
+10404589/1
@B1DDFFFHHHHHJJJEGHIIJJJJJJJJJIJIJJIJJJJIJJJIJJGIJ
@10405773/1
ggccgatagaatgaagtgaaagtcgaac
+10405773/1
@<<DDDFD>FDFHIIE<AFHHHHEBHI9
@10405774/1
ggccgatagaatgaagtgaaagtcgaacgttcttctgggcttttcctgct
+10405774/1
@@<DFFFFHHHHHJJJ@GGIIJFHIJJJIHJJIJJJIGGJIJIIIJJJIJ
@9802388/1
ctttttactatttttgtatgcacaaaattcgttctacatatgaaacatgt
+9802388/1
=?@DDDDDHBHHHII<A?E4CHGHIIIIIDGHEFHGGGDGGCEHGIICGH
@9802443/1
ctttttagaataacattgacattctataaagacgttagagaggttcacta
+9802443/1
@1=DDDDEFHFHGGJIGEGIIJEJJJJIJJJGIJIGJGIJJJJIIIIJJJ
@9505592/1
cttaaatttaaccgaaatatagaatacaccccttaatcagctacaacagt
+9505592/1
@@@:DD?DF?F?F81CF@ACB4?FCFAHCGIIBGCFCAFDEFFFIIC@@8
@9505598/1
cttaaatttaactgaaatatagaatacaccccttaatcagctacaacagt
+9505598/1
CCCFFFFFHHHHHIGIJGGHIIIJIJJJJJJJIJJJIJIJJJJJJJJJJF
@9203551/1
ctctactgtacaactgtttacctgtgtatgataaataaacttttttcggg
+9203551/1
:1:4=DEFHHHHHJJJJJJJJJJJJJHGGJJJJJJJJJHIJJJJJJJIJJ
@9203552/1
ctctactgtacaactgtttacctgtgtatgataaataaacttttttcggg
+9203552/1
?;?ABDDDCFDHHJJICGIJIJJJEGHIIJ@HGEIJGIGIGIIJJGEEGF
@9203553/1
ctctactgtacaactgtttacctgtgtatgataaataaacttttttcggg
+9203553/1
BBCADEFFHHHHHJJJIJJJIJJJHIHIIJJJJJJJJIJJIJJJJJJJJH
@9205666/1
ctctatactttgcatcaaataaatgctcccttttcacaacataataaata
+9205666/1
:1:4=BDFGHHHHJJJJJJJJJJJJIJJJJJJJJJJJIJJIJJIIJIIII
@8589549/1
cgccaattgagttttcgagcattttccggaaaagaagattgcaccccgaa
+8589549/1
@@@?DDDFHHHCFGIIIIJFIJJJJJJJJJJIJJJJIJJJJJJIJJJJJJ
@8589550/1
cgccaattgagttttcgagcattttccggaaaagaagattgcaccccgaa
+8589550/1
@@@D?DDDFFHAFHIBDFGE<DHHIDGAH>EHI?DGBDFEAHGAHII0;A
@8589551/1
cgccaattgagttttcgagcattttccggaaaagaagattgcaccccgaa
+8589551/1
@@@DFFFFGFDAFHJIIIGGGIIJJJJIJJJIJGIJDIIJIJJIJJJIFJ
@8589552/1
cgccaattgagttttcgagcattttccggaaaagaagattgcaccccgaa
+8589552/1
BB@FDFFFHFFFHIJGIGJIIJJJJIJJJIJJIIIIGIJJJJJIJJJJJI
@9510249/1
cttaagcacacatgttacaaatgtcaaaatttgacataatttgtggacat
+9510249/1
@B=DDDFFGHHHGIIIJGHIJJIJIJJJJJJJIJJJJJIJJJJIJJJJIJ
@8894333/1
ctactcgttatataatcatcattcaaaca
+8894333/1
1=?D?BBB;3:CACEE::<E<@<EF:CCB
@8289397/1
ccgatgatatgatatgtatttattatattgtgaaaagggagcatttattt
+8289397/1
@CC@DD?DBFDFFEGIEFHHIIIIIIGIIIHIIIIIIIIIIIIIIIIGII
@8591739/1
cgccagcgccatgggtcacagtatacaacaagcagaaatgaatgctgcca
+8591739/1
@@1DBDDFDHHABEGCFGIBGBFAHIIIIGIADHGIHIGIIIHIGIIGGI
@8290745/1
ccgattaagaaaggggcagacaacttcatgtacaaatacctcaccttaca
+8290745/1
CCCFFFFFHHHHHJJJJIJIJIIJJJJJJJIJJJJJJIJJJJJJJJIJJJ
@8291116/1
ccgattcagcccccaccaagggaagggggcggcccccatcccaacagaag
+8291116/1
B<@FFFFFHHFHHJJJJJJJIJGIIGHFDHGEBDDDDBDDDDACDDDDDD
@8896246/1
ctactgtacaactgtttacctgtgtatgataaataaacttttttcgggtt
+8896246/1
B1:BDFDFHHHHHJIJJJJIJJIGJJJJJJJJJJJJJJJJJJJJJIIIGI
@11305248/1
tcttgcttcatgattgaaaatttgcaaggtttggaggagttgtactaatt
+11305248/1
=??A4ABDDA>A?EG@FHIIGIGBF<FHGBFHDG?GG?DDHHHIIIGIHI
@10117821/1
gcagccgagcccttggcttccttcggagttttgcctgttccgtagcagac
+10117821/1
CCCFFFFFHFHHHJJJGIIGIGIIIJFIDHIJIIJIJIIJJIGGIJJJIE
@9512137/1
cttaagtggcttaccttctacttaccacttagcagaacccgataaagcgt
+9512137/1
@:?ADDDEHHHHHJJGJIJJJJJJIJJJJJJJJJJJJJJJJIJJJJJIIH
@10408435/1
ggcctccatgccgagcaagactcccgtcagcgtcctccaggagttgctga
+10408435/1
CCCFFFFFHHHHGIIJJIJIJJJJJGGIJJIJHIGIJJJIJFH@FIIJJH
@8593358/1
cgccatattgatttaattttgacatgttagaatgccctattgaaaacctt
+8593358/1
B<@ADDFFHGHHHJIJIJJJJJJJJJJJJIJIJJJJJJJIJJJJJJJJJI
@9514302/1
cttaatcagctacaacagtcaacatttcccacctttttcactcaaccata
+9514302/1
BBC;DFFFHHHHHJJJIJIIIJJJJJJJJJJJJJJJJJJJJJJJJJJJEG
@9811647/1
gaaaaaaggaaaaggaaagaagcaagaggaaggatcgcaagcttcttcca
+9811647/1
CCCFFFFFHHHHHIJIIIIIJIIIJJGIJJJIJIGJJIIIHIIJIJJJJJ
@8297196/1
ccgcagatggccaccaccattttatgaaatggaacacgaagagggactac
+8297196/1
@@@?DDDDFBFDHGEHIIICDFIDEAGGEHE>CFGGIEGIIIDGBGEHII
@10119393/1
gcagcttgttgttgagatgtaggagctggttgttgagaactttgtgttac
+10119393/1
@@B?DDFFFHHHHJHIHIIGHIJGIJJJJGHIIJJGIJJJJJJJIIJJJJ
@11309602/1
tgaaaaccttgataaatggaacgaaattaaacacgctgagaaagctatgg
+11309602/1
??<?DD?D?D<<<AEG>:C<GFA@GGAH9FE<?C0C??FF<FF3?DDFFF
@11309604/1
tgaaaaccttgtagtggattcctaatattttttagtgaacctctctaacg
+11309604/1
;:?DDDDBFD8DD:ADFFAIEHBHEH<EHBH@GCD?<DC>;;?DD9???B
@10120631/1
gcaggatcaactcaacagctcaatccatctgagattcagcctcaacctat
+10120631/1
@<@FFDFFDHHHHGIIGGIEGGIHIHEIGHIIHGIGEGCAGFHIIGII@H
@10122727/1
gcaggtttttcctcatcgctagataaagcaaatttttgttgctgaccaat
+10122727/1
CC@FFDDFHHDHDGGGGGGGIIGEIJJGIIJJJJJJJBGHGIJJJJJEHI
@10413177/1
ggcgattggtcaatgttttttcttcgatgtccacgtaggttacctcgaag
+10413177/1
@@1:BDDDHFHHHIIGGIIIIGIIIIIIIIIIIIIHIIIIIGGEHIIGFH
@9811884/1
gaaaaaagtgagtttaggatatcttacgttctggcaacatcgacagatac
+9811884/1
CC@DFFFFFHHHHIJJIIEEIIJIJJJIFHGJJGIJJJIHIJGHFGGIGI
@9811984/1
gaaaaaagtttatttatcatacacaggtaaacagttgtacagtagaggat
+9811984/1
@@CFFFFFHDHHHJJJCHHIIIHJJHGEEGIJFJHEIJIHIIGFGGFGIH
@11617095/1
ttcgcttttgactcgacaaaaatttaaacacattgcattattgatttcga
+11617095/1
@@BDDFFFHHHHHGHBHIJJJJJJJJJJJJIIJJJIJJJJJJIJJJJJJG
@9209880/1
ctctccacaaaaagggaaataaacaaggatgtaagaactatggaggaata
+9209880/1
;?<D?ADDHHFHD>D7CGBDEFFB<AE;?CB?D@?GHGIIIIGIIEDBGG
@9209881/1
ctctccacaaaaagggaaataaacaaggatgtaagaactatggaggaata
+9209881/1
CCCFFFFFHHHHHJJJGJJJJJJJJIJJIJIHIJJJJJJJJJJJJJJJJJ
@8307183/1
ccgcggtccacactctattaaataagcgcctataactgcttctacacaat
+8307183/1
@@;DDD@DFDFBFDGEFHIIIIIIIGGGIIIIIIIIIIIIIIIIIIIIII
@8309785/1
ccgctatttggtacgacgacaaagattacatcatatttgcctttaac
+8309785/1
@@@DDDADFFD:AEHHIFGGG@9DHIIIGGIIIHGIGHI@HGEFHIG
@10129822/1
gcatcatcatgtttactaatctgctttgagcaaccagtaccagttgcttc
+10129822/1
=?@4AADDFHFHHIIIHHICIH@<FHHCEAHGIIIIE?ECHIIIDHGHGI
@8915873/1
ctagcgattcttctgtcttctcacagagatcttcgacaaaatcgtctctg
+8915873/1
@B@AFFFFHHHHGJJIJJJJJJIJIJJJJJJGJJIIJJJJJJJJHGHIIF
@10722430/1
gtcttatcgatgcattgaaacgcaaactgacgtttactcttctaatgtca
+10722430/1
BBCFFFFFHHHHHJJJJJJJGIGJJJJJIJIJHIJFIJJIJJJIJJJIJJ
@11321222/1
tgaagatccgacccatagtgtcggcatctgaggatatcttaatttgcacc
+11321222/1
@C@ADFFFHGHHHJJJJJHHHHIIJJIJJJHGIICFHIIJJJJIJIJJJI
@8314023/1
ccggaaaagaagattgcaccccgaaaagtttggg
+8314023/1
BC@DFFFFHGHHFIJJIIIJIJI<FHIC:?F9GH
@8314120/1
ccggaaaatgctcgaaaactcaattggcgcacattcagcaggttttttaa
+8314120/1
@8?D;DDDHHHHHIIIIIIIIIIIIIIIIIIIIIIIIIIIII2BFHIIHI
@8314121/1
ccggaaaatgctcgaaaactcaattggcgcacattcagcaggttttttaa
+8314121/1
@B@DFDFFHHHHHGJJJJJJJJJJJJIJJIJJIJJJIJGIII?CFHHJFH
@11324852/1
tgaagtgaaagtcgaacgttcttctgggcttttcctgcttttttagcagc
+11324852/1
@@@DFDDFHHHDDCBHGEFHIIIJEHIJGIIJIIGIIIIJJJJJICHIJJ
@10725866/1
gtcttggtcactttacgcgcgaaaaccattatgttttactaatttttcaa
+10725866/1
=11=D;D2:CDDDEIA;@F8ADDDDEI=DEIIIIEDDIEIIIIEIIICDE
@11326157/1
tgaatatataactgacatgtttcatatgtagaacgaattttgtgcataca
+11326157/1
?8=:BDDDFFFFFIEFIIFHIIIIIIIIHHIIIIIIFIIIIIFFIIIIII
@11326158/1
tgaatatataactgacatgtttcatatgtagaacgaattttgtgcataca
+11326158/1
??<;?BDDD:B2<<CCEEEEFF>AAEFE<?EEDEF>1?EFI9DDEDE<DC
@9822150/1
gaaaaaggtgggaaatgttgactgttgtagctgattaaggggtgtattct
+9822150/1
BBCFFFFFCFHHHJJIJIIJIJJJJJIIIHJIJEGJIHHJJJ?FFGIIJJ
@11327029/1
tgaatcgtgataacatgcataaaatataataaaaatttatagttttttgc
+11327029/1
@@@DDDDDFBDFH<EACE@EGIIIGHHIIGIIIIIIIIGHIICHIIIIII
@9524511/1
cttacgttctggcaacatcgacagataccacaaatacctaaaccttccca
+9524511/1
@@@?BDDD;A?HFDG=FEGGGHGHAHIIIII;GHIIIIIIIIFGGIIII?
@10420797/1
ggcttaccctctacttaccacttagcagaacccgataaagcgttaccagc
+10420797/1
@@CFFFFFHFHHGJGIIJJIJJJJJIJIIJJJIJJJIJJJIJBFGIJJJJ
@10422442/1
ggcttttaaaatttaacgtttagcagtcttctttttagaataacattgac
+10422442/1
CC@FFFFFGHHHHJJJIJJIJIIJIJIIJJJJJJJJJJJJJIJJJJJJJJ
@11329911/1
tgacaaagtgatgggcaatcccattggctggctccaagagatgtgcatgt
+11329911/1
CCCFFFFFDFHHHJIJJJJJJJJJJJIJJJIIGIIEDEFHGIHDGFGIJG
@11330661/1
tgacaacttaaactatcctccacctacacaagctcaatacaatccccaca
+11330661/1
CC@FFFFFHGHHHJJIJJJJJJJJJJJJJJEHHIJJIJJJJJJJJJJJJI
@10735225/1
gtgaaactttgtgggactgctggttgcccaacttggtaatcttagtgtct
+10735225/1
@B@FFFFFHHGHHJJJJJJJJJIJJJIJJJJJJJJIFHGIIIJJJHIIIJ
@11330955/1
tgacaagcgatggtgaactgcctttcgtgtggtagtccctcttcgt
+11330955/1
@@@?DFFFHHHHGBDGIIGBFGGIIIEGG?DE9B<?<DE3?BGBDB
@10136561/1
gccaaacacacatagtacctctccacaaaaagggaaataaacaaggatg
+10136561/1
@?@ADDA:CFFHHGA?E?CHBHGGHIEHIBGDH=?BFBGFHHIIFBFHG
@10136562/1
gccaaacacacatagtacctctccacaaaaagggaaataaacaaggatgt
+10136562/1
@@?BDDFFGHGGGE@GIACFHHGHEIDBGEHBEGGGAGGIIH@BGGIIIH
@10136563/1
gccaaacacacatagtacctctccacaaaaagggaaataaacaaggatgt
+10136563/1
@@@7DDDFH?CDFHHCGHGIGCCGIIDFH9?FCHGGHHIIIIIICDHE@8
@10136564/1
gccaaacacacatagtacctctccacaaaaagggaaataaacaaggatgt
+10136564/1
@@@BDDDFBB>FHIGAEFHGEGHIIIIA>DHEIFADEHHGGHGCHHIGEB
@10136565/1
gccaaacacacatagtacctctccacaaaaagggaaataaacaaggatgt
+10136565/1
CC@FFFFFHHGHHJJIJJJIJJIJIJJJIJJJIJJIJJIGIIIIIGIJIG
@9532232/1
cttagatttcgaggcaaattgattgatttgcccagcacaaacttggagaa
+9532232/1
=@1AADEFHGA??EBDHHHHGCABHG@GGGGIIGHGEG;BGHIIEIHGCA
@11334687/1
tgacattcgaaaagtaaacgtcagtttgcgtttcaatgcatcgataagac
+11334687/1
BB@FFFFFHHHHHJHHJJJJIJJJJJJJJJHJJJJJJJIJJJJJJJJJJI
@11334806/1
tgacattgcttgtggtcacttttcgcgcaaaggtaaaatcgttctagaca
+11334806/1
@@1BDDFFHFHHDHI@FFEIHIJJGGIGGIJIJ?FHGEDDE8BFHGGEGI
@11334939/1
tgacatttcgttaaagaaccacaaaatgtgacatataaaggtgaatatat
+11334939/1
C@CFFFFFHHHHHJJGIIIJIJJJJIJJHIJJJJJJJJJJJFGIJJIJJI
@11023297/1
taaagcgttaccagcgcttgaggaagtaacggcagcactattgacactaa
+11023297/1
B@CFFFFFHHHHGJJIGIGEGGHIJJFHHIJJGIJB;FF@EFF@HAAG@E
@11023298/1
taaagcgttaccagcgcttgaggaagtatcggcagcactattgacactaa
+11023298/1
C@@FDFFFHHHGHIIIIJJIIGIIIJCG<DHHIGGE;B>CHGBFHIIIJJ
@9835406/1
gaaaaccttgataaatggaacgaaattaaacacgctgagaaagctatggt
+9835406/1
?<;=A=ADCHDFAFEAFG9FGHGFDG?FE<EGFEHIBG;?GHGHEEED@F
@11027733/1
taaataaacttttttcgggtttggaaaaatttcaaattgttcaggtaaaa
+11027733/1
@C;BDFFFFHHGHJJJJJIAGGIIEIJJJJIJIIJHIJGHIIIHIHIGII
@11028519/1
taaataatcgagtacagcgtcgcccaggaattctagcctctggtaacaat
+11028519/1
@@8ABDFDHHHDAFGIIFEEFFHHIIIGEGGGGICGGIIIIIIDGGHIG@
@10144858/1
gccaagttaaatggtactaatcattttctatctacccgtccgcccatttt
+10144858/1
?@@?B?DDHHFFA@EDAFFHGE?FFF@HGHGIBEGHG?GC@DAEAFHGFH
@10145640/1
gccaatcagaccaacggaacgcccggagcggctgatatcaccaatcaggt
+10145640/1
CCCFFFFFHHHHHJJIJIJIHIJJJHIJIJJIIJE>GHEFHHEEBD@?D6
@10146994/1
gccaattgagttttcgagcattttccggaaaagaagattgcaccccgaaa
+10146994/1
@@@DDDDDHF:AFHIIIIG<EHCFHGEHGEGIGHIFHIIIIIGIIFIBGG
@11627276/1
ttcgtcttatcgatgcattgaaacgcaaactgacgtttacttttcgaat
+11627276/1
@@@ADD:B<FDAFFBHADH>AHGH11?FHGGG9?@?DFDFGHIHG@FHB
@8327872/1
ccggccgagtgcatcatggtcatgttttgggactccatgtcgagc
+8327872/1
@@@DBDD@CA;?FEFF<?F@FD??FGIE@DG9FFFFFIIIEBFA;
@9228897/1
ctcttgcatgctgctcgaatagctcgtacttcggcacttgtaacttgttc
+9228897/1
?@@?DD;DDFDFFI<EA<BBEFCCHG@EFGGIGBGADEHGFHIIIIIHIH
@9229547/1
ctcttggtgaacacatactttattcgtcatc
+9229547/1
:=;AA===;DD<?;CB:A@?EF:FCEFEID9
@9229548/1
ctcttggtgaacacatactttattcgtcatcgctccccacgagcgtttct
+9229548/1
=?;4=DDDFHHHHIJIIIIJJJJJJJGIJJJJJJJJJJJJIJJIF@FGBF
@10427312/1
gggaactttgttgttgacgttcatttcgacccgtttgctgttgttgggca
+10427312/1
@CCDFFFFHHHHDFGHIIFHIIEIGJJIGFHGHIJJJJJJJIIHI@FGEG
@9843403/1
gaaaagtctagtatgatgacgtttctggacaacaaggaaagttattgccg
+9843403/1
@@<ADDBDHHHDFGIIGHIIIEGIIIIIIIIHIIIIGIIIIBDHGIIIII
@11344582/1
tgagcaacttacgtattttctatgtcacatgttcactcggtgcaac
+11344582/1
@@@DBEEBHHFGH?EBEHGIFEHEIIIFDH<FH@GEHICGHFHEEA
@10747976/1
gtgacatcgttcgatgacaaagtgatgggcaatcccattggctggctcca
+10747976/1
@@@ADFFFHHHHHIJIJJJJIJCHHJJIJIIIJJJJJJJJJJJJJGIJJI
@10748574/1
gtgaccacaagcaatgtcaaagagaaggatagcaactaattttacaagct
+10748574/1
BB@FFFFFGHHHHJJIIJJJJJJJJJIJJJJJJJJJJJEIIJJJJIIJJI
@8614870/1
cgcgcgtaaagtgaccaaagcaaagacgcaataa
+8614870/1
@@<AA:@DHFDACEFEFGIA;GGGAD;:FGF?FF
@8615729/1
cgcggaatttcaacacatgacaagcgatggtgaactgcctttcgtgtggt
+8615729/1
@@@DDDFDHHDAFBEFHIGHHGHHIJIIJIDGFIIJIJJIJJIIHGEGG@
@9230482/1
ctcttgttttttccgtagctcttcctccctggatttcttgaggacatcgg
+9230482/1
@1?DDFDDHHHHHJIGIIIJJJJJJJJJJJJJHIJIJJJJJIJJIIJJJH
@10431770/1
gggactgaaagacactaagattaccaagttgggcaaccagcagtcccaca
+10431770/1
BC@DDFFDHHHHHJJJJJJJJJJJJIHJIIJJIJJGJGIJHIJHIJJJIJ
@10149121/1
gccacatcttgtgagccgccattctcttggct
+10149121/1
=?1BD;DDH>?DDFC@GEFFDE@HGGIE9:;C
@11633856/1
ttctattgtacacaattcaataggtacaagtataggattatccgatctag
+11633856/1
=@@4ADEFHHHHHJJJJJJJJJHIAFHIIJHHJJJJJJIIJJJJJJJJJJ
@8932559/1
ctataattatccatttcctgtaattctggtttctctatagttttgtcata
+8932559/1
CCCFFFFFHHHHHIJJIJJIJJJJJJJJJFHIIJJJJJGIHIIIJIJJIJ
@10151597/1
gccagaacgtaagatatcctaaactcacttttttccgaaaaaatatcgca
+10151597/1
B@C?DEFFHHHHGIJJJJJJJJJJJIJIIJJJJJIIIJJIJJJFIJIIJI
@8933540/1
ctatactttgcatcaaataaatgctcccttttcacaatataataaataca
+8933540/1
???4ADDDHHHHHIIIIIGIIIGIIGIGIIIIGIIIIIIIIIIIIIIIII
@10153196/1
gccagatcgataaaaaaatatcgcaatattagaaattttcaaatattctt
+10153196/1
@<?D<DD>DDDBFDEHGGGGIGGIIGGIICGDEHIIIIEGCGCHGIGHI>
@10153197/1
gccagatcgataaaaaaatatcgcaatattagaaattttcaaatattctt
+10153197/1
CCCFFFFFHGGHHJJJJJJJFIGGIIIJIJIIJJHJJJJJHIJJGJJJJG
@9849935/1
gaaaatgtggatttacaaaatttaaatagggaatatgaaagatttaaaat
+9849935/1
@<BDFFFFHHHHHJJJJJJJIJJJJJJIJJJIJJIJIJJJJJJJIFIGHI
@9852700/1
gaaaatttctaatattgcgatattttttttatcgatctggcttcaatgtt
+9852700/1
@<?DDDFFDHDHDBBHEHGEGIJJJJJJJJGHIGCHEHIIIIJECHIICH
@9852701/1
gaaaatttctaatattgcgatattttttttatcgatctggcttcaatgtt
+9852701/1
@<@D;ADEHFFHF@GIBBGGDGDHHICHIIBFDFCG?FGHGDGH>GIIIG
@9852857/1
gaaaatttgcaaggtttggaggagttgtactaatttgtgtaattgaagtt
+9852857/1
B@@FFFFFGHGGHIEGGIIICHEHHHIHIIJIHHIIJIIJJJJIJJJIDH
@10752612/1
gtgagccgccattctcttggctagcttctttgacttgccagtgccaattt
+10752612/1
B=?DFFFFHHGHHJJJJJIIJJJJIIJJJJIGHIGIGIJJIHIJJJCGII
@10754338/1
gtgagttcattttaaatgaaaaacgtatgttgtttacttcatttgaatct
+10754338/1
@@1=DDD;FB?FF9EFGFBIIIIFI<<C9A>F:C;E@DCF><C<FFAFDF
@8620297/1
cgcgtaaagtgaccaaagcaaagacgcaataagtgatacaagaaatatac
+8620297/1
@@<DDDFFHCFFHJJJJIJIIJHJJJJJJIJGHBFGIIJJIIHIIIIJJJ
@8333985/1
ccgggcgttccgttggtctgattggcttgtt
+8333985/1
@C@FDDDFGHFD<FGHGHIIDEIIJEHIEDB
@8622064/1
cgcgtcttcttttgcctcttcgaaatccggacctacacccattgcagtaa
+8622064/1
?@<D==ADFFDFF9BFF9EHB==FEDFEGFBFFEFF<DFB@@FC>B<=FF
@8937481/1
ctatcgaatcgaatattagtagcaagatccgagatgtggtacacgacgaa
+8937481/1
CCCFFFFFHHHAHGEGIGHEHGIGIGGGIIHGEHGG4DGDHIIJJIJJJJ
@8937849/1
ctatctactcgttatataatcatcattcaaacattgaagccagatcgata
+8937849/1
@@;D;DDDHB=CF=FGGIIHGHEHIIIIIIGHIIIEIGIIIIGIIIICGG
@11038621/1
taacaatctgccttctacatttgcgagtgacgaagagactctcagcttca
+11038621/1
@@CFFFFFHHHHHJJJJJIJJJJJJGIFHIJJJIJJJIIIIJJJGJJIJJ
@11038622/1
taacaatctgccttctacatttgcgagtgacgaagagactctcagcttca
+11038622/1
CCCFFFFFGHHHHJJJJJJJJJJJJEHEHIIJIEIIJIIIJJJJJJIJJJ
@10442672/1
gggcactatataaaaaattacattcagtatcgatagataatattgatgat
+10442672/1
@@71BDDDHHHHHIIIIIIIIIIIIIIHIIIIGIIIIIIIIIIIIIIIII
@10442814/1
gggcagacaacttcatgtacaaatacctcaccttacaaattgaaatacgg
+10442814/1
@@@DFFFFGHHHHGEGEHGGIJBHHHHHEHIGI??CFHEIIIJIIIGID7
@10442858/1
gggcagcaaaaaggtgcccaacaacagcaaacgggtcgaaatgaacgtca
+10442858/1
CCCFFDFFGHGHHJ?EGIJJJJJJJJJIJJJJJGI?DHIIJJGJJIG@EH
@8338511/1
ccggtagtgaggtaaatcgggaaatcacatatggttggcaatggtgacgt
+8338511/1
BB@FDFFDFHHGCGHJJIIJJJJJJJJJGJGGIIHIJJGIIJJJBGGGGB
@8342240/1
ccggtggccaccagatcgttgttaaggaacacgcggtagcggaagattgg
+8342240/1
@@<B;DDDHBDD;3AG@FCCDHHGIB@ACFBDFFHDDHHIHE;:BC?C??
@8628642/1
cgctcgtggggagcgatgacgaataaagtatgtgttcaccaagagaagaa
+8628642/1
:81AA=0AFHH:C:C?C@DCGEHHHIID9BFHGHEHECGHFI@FDHIIII
@9238599/1
ctgaaagacactaagattaccaagttgggcaaccagcagtcccacaaagt
+9238599/1
CCCFFFFFHHHHHJJJJJJJJJIIIIGJJJJJJJIJJJJHHIJJJJIIGB
@8941445/1
ctatgtagactttgcctctggccgcagctaaatgggcatagtacgtcgga
+8941445/1
@C<FFDFF?FDFFHIIIIGHHIIGEHGJJJIIEGDFHEHIJGIGGHHEGH
@10159919/1
gccatattgatttaattttgacatgttagaatgccctattgaaaaccttg
+10159919/1
@@@ADDED>FFHGIHBGGHHIHHIIIIIIIIGIIIIIIIIIIEG@HIIID
@10159920/1
gccatattgatttaattttgacatgttagaatgccctattgaaaaccttg
+10159920/1
@CCFFFFFGGGHHIJJJJJGEIIJJJJJJIIIIJJGIJIJIIJJJJIIJJ
@10159921/1
gccatattgatttaattttgacatgttagaatgccctattgaaaaccttg
+10159921/1
BCCDFFFFHHHHHJJJJJIIIJJIJJJJJJJJJJJIJJJJJJJJJJJJJJ
@9861158/1
gaaactgaaaaaccgaattctcgtacagtgggatggttgttaaaattagc
+9861158/1
@@??DFDFHHHHHJIJJIJIJJJIJJJJGHIHIIGGHIHIJJJIIIJJJG
@11355992/1
tgatgattataattaataactagtgcctaataatagtgtattacctctaa
+11355992/1
@@<DDAD?CFFHHIIGIIIIIIGACHIHIIGFHGIG<CCBFIIIIIIIII
@10161153/1
gccatctgcgggacatgcacatctcttggagccagccaatgggattgccc
+10161153/1
CCCFFFFFGHGFAGFF<>FCGGGGHDHGIDGGHGGGIGIGIIIDGIGIII
@9862215/1
gaaacttgcggtttaccccaagcttgaggttcctgtggtggagtttgttg
+9862215/1
B<BFFFFFHHHHHJJJJJJIJJJJJJJJJGIIJJJFHI@FH8D?DHIHIG
@11357365/1
tgatgtgataaatatacctgcacacacgcatttttaaatttaaaaattta
+11357365/1
?<?B=DA;BFHF<DFCHIIIGHFEHCIABHIIICGGGGCFGIBGIDFGII
@10761392/1
gtgatttcttagtgtcaatagtgctgccgttacttcctcaagcgctggta
+10761392/1
@@??DFFFGHGHFHHHGIHIIIHIJDIGIIJJIJJJJJJJJJJJJJJJBH
@10761393/1
gtgatttcttagtgtcaatagtgctgccgttacttcctcaagcgctggta
+10761393/1
BB@DFFFFGHHGCFHHFHHHGEJGCGGGIIJJIIIJIJIJIJCHIHHIFH
@11359109/1
tgatttggtaccagataccccgaaaaagtttttaagaaccgtgatggaac
+11359109/1
?@<4ADEFHHHHHJJIJJJJJJJJJIJJFGIJIIIIJIJIIHHIJJIIJJ
@11646205/1
ttcttggctgccgaatgtttggcgtctttcttcgatcttccggttccgg
+11646205/1
BB@4ADFFHHGHFEGFGGHJGIDGCFEGI@FI9;8BBFC9B?F0@@C;A
@11646441/1
ttcttgtatcacttattgcgtctttgctttggtcactttacgcgcgaaaa
+11646441/1
?@@:ABDD?F?FDFHA?EGBE@FDBEEDHICE;?FBG<<C>GIEHIA@B=
@9866472/1
gaaagacttcgactttttactatttttgtatgcacaaaattcgttctaca
+9866472/1
@@@;DDDEHDD=BGHEGGIIIIIIIIIIGGIBGFIGIFHIHIIIDGIIGB
@11054170/1
taagattatggaaggaataacacgggctaattttaacaaccatcccactg
+11054170/1
@@@=DDDAHHFDHDE?F@CHCCGABF<6DA9CGHHIBFCHBBGIEIEHGC
@8637325/1
cggaaaacaaaaaaactatgatacctttgcgg
+8637325/1
@<@?DFFFDHFFFHIII>GIIIGIGDBHGGBD
@8637943/1
cggaaaagtaacgcccgaacaagccaatcagaccaacggaacgcccggag
+8637943/1
B@@BDFFFCFHHHJJJJJIJJJJJJJJJIJJJJJJGIJIJJJJJJHHFFD
@8638048/1
cggaaaagtgactcccgaacaagccaatcagaccaacggaacgcccggag
+8638048/1
C@<DDFFDFHHHHJJJFIJIIJJJJJJIJIGIJJJJIIFIIJIIIJJHGD
@10764038/1
gtgcaatcttcttttccggaaaatgctcgaaaactcaattggcgcacatt
+10764038/1
BC?ADFFFFHHHHJIIJIJJIJIJIJJJJIJJJGIIJJJJGEHGGIIIJI
@11649413/1
ttgaaagacacattggttacaagtttgcagaccgttcatatttattgcaa
+11649413/1
BC;DDFFFHHHHHJJJGIIJJJJJJJJJJJJIJJIJIIJJJJIIIIJJIJ
@10168271/1
gcccagatggcattcatgcagaaccgattaagaaaggggcagacaacttc
+10168271/1
@@@DDDDFHHDDAFFHHE>@:FBGA@FBEG<9DFHG?BFGFGB;CCG>CC
@11651261/1
ttgaactatagcagcccggtaagtcgccagtcctccttcttcgaggtctg
+11651261/1
@B@FFFFFHHGHGIIJJJJHHJJIJJJJIJJJJJJJGHJGJJIHIJADGH
@9870114/1
gaaagatttaaaatccaggacagtatccagaagggactgcctatgttctt
+9870114/1
@@@@DD?DHFHFFIDBGEB3CBEHA@BDH<ACFCGI@CFGGI<?GBBD>B
@9870115/1
gaaagatttaaaatccaggacagtatccagaagggactgcctatgttctt
+9870115/1
CCCDFFFFHHHHHIIIIIJJJIIJJJJJJJJJJJJHHGIJJIIJJIIJJJ
@8641998/1
cggaaatctaccgacagagaggttatccttgggggaagaagccaaattgc
+8641998/1
@@@=D@:=D>CFHGIIDGGGII:?EFHIIIIIIGHFFHGIIIIIIIIGGE
@8641999/1
cggaaatctacctacagagaggttatccttgggggaagaagccaaattgc
+8641999/1
@@@DFFADHHHGFIJJIJIIIGGHIJEIIJIGIGEIIJJGHIIIIGCHIJ
@9873594/1
gaaaggctttcaatcaccacattatgaaattactcatagtgtcaccggaa
+9873594/1
@@CFDFFDHHHHHGHGJIIJJJJIJIHIGGIJIJJIIJJGGIIIJJJIII
@10765873/1
gtgcatacaaaaatagtaaaaagtcgaagtctttcgagacatactcttcg
+10765873/1
CCCFFFFFHHHGHJJIGFHIJII?FHICG@BGIEHIGJJHJIIJJJJJJI
@8643647/1
cggaaccggaagatcgaagaaagacgccaaacattcggcagccaagaact
+8643647/1
BC@BDFFFHHHHHIJJIIIIJJJJJIJJJJJJJJJJJIJJJJJJJHHHHF
@10766168/1
gtgcatgtcccgcagatggccaccaccattctatgaaatggaacacgaag
+10766168/1
CCCFFDFFHHHHFDGECFH@G>FHHIIGIIIIGIIIGIIHIIGIIIIIII
@10766219/1
gtgcattaaaacatctgaaaagaaggggtttgttaaggaaagtagaaaac
+10766219/1
BB@FFFFFFHHHGJJJJHIJJJJJGHIFIIIIIGEHIEHHJIDHGCGGBG
@8644754/1
cggaagacagaactcctggagcgatggccagggcgataactgtccacgcc
+8644754/1
CCCFFFFFHHHHHIJJIIJIJJJJJJJJJIJJJIJJJJJJJJJJJJJJJJ
@10767442/1
gtgccattcatccatttccaggttctctatggagaaaagctgtagcgtta
+10767442/1
@C@FFFFFHHHHHJJJJIJJJJIJJJJJJJJIJIIJJEHHIIHIJJJHIJ
@10767664/1
gtgccccttgcggttaccccttctgttgggatgggggccgccccc
+10767664/1
@@@FFFFFHHHHHIJJIJJJJJIIJJJIIJIFHIJJDGIIBBDCD
@10172322/1
gccctattgaaaaccttgtagtggattcctaatattttttagtgaacctc
+10172322/1
B@C?DFFFHHGGHGGIJJGJJIJJBGHGHIIJIHGIJIJJGIHGIJGIJI
@10172323/1
gccctattgaaaaccttgtagtggattcctaatattttttagtgaacctc
+10172323/1
CCCFFFFFHHHHHJJJJJIIIHJJJJJJJJJJJJJJJJJJJJJJJJJJJJ
@11654040/1
ttgacattcgaaaagtaaacgtcagtttgcgtttcaatgcatcgata
+11654040/1
BBCFFFFFHHHHHJIGHIJIJGIIIHIIIIIHIJJJIJJIJEIIGII
@11654156/1
ttgacatttcgttaaagaaccacaaaatgtgacatataaaggtgaatata
+11654156/1
@@@BFFFFHFGFHGGIBGIGIIGJJJJJIIIIJIIJJJIIJDBGGHIJJI
@9247842/1
ctgaacctctgtcatttagttttgataaacaaccaaacctagaggaacat
+9247842/1
B=?:DDFFHHHHHJJJJJJHIJJJJJIJJJJJJJJJJJJJJIIJJJJJII
@9556086/1
cttatcgatgcattgaaacgcaaactgacgtttactcttctaatgtcaaa
+9556086/1
@??DDFDDHDHFHBHHGEBFGHGGIHGEGECDFHHIIICEHHCEH?DEDH
@9556087/1
cttatcgatgcattgaaacgcaaactgacgtttactcttctaatgtcaaa
+9556087/1
@@=ADEDFDDHHBHGGGIGHBHIIIIIIIIHGIGGIGIIIIIIEGEGIH@
@8956840/1
ctcaaagcgaaccatttccagatcaccatgcccaggggtttcgtacatca
+8956840/1
CCCFFFFFHGHHHJJJJJJJJJJIJJJJJJJJJIJJJJFHHIIHIIJJJF
@10466406/1
ggtaaagctgctaaaaaagcaggaaaagcccagaagaacgttcgactttc
+10466406/1
CCCFFFFFHHHHHJJIIJJJHJIJJIJIIHJJJJJJJJJIJIJIIIJIGI
@10773455/1
gtgcttaagtggcttaccttctacttaccacttagcagaacccgataaag
+10773455/1
BC?DFFFFHHHHHIJIIJJJJJJJJJJJJJJJIJGHJIIJJJJJJIIIJG
@9254726/1
ctgaagtaaaagtgtgctccattggtttatcctctactgtacaactgttt
+9254726/1
CCCFFFFFHHHHFHFHIJJJJJJJJHJJIJJJJJJIJIJJIIJJJJJHEI
@11372297/1
tgcatacaaaaatagtaaaaagtcgaagtctttcgagacatactcttcgg
+11372297/1
CCCFFFFFHHHHHJIHIJJJJJHIJJJJHIIJJJJEIJJJJJJJJJJJJJ
@11373797/1
tgcatgtcccgcagatggccaccaccattctatgaaatggaacacgaag
+11373797/1
@@@BAD=BFAFFAE:FE?DFFF>GFFE@CBG?FFFF<BG@DBBBFEF@C
@11374133/1
tgcattattgatttcgaggaaataatacgaacttcaattacacaaattag
+11374133/1
CC@DFFFFHGHHHJIJGIJIJJJJJJJJJJJJJJJJJJJIJJJJJJJJJG
@8652852/1
cggaccacttcacggaaatctaccgacagagaggttatccttgggggaag
+8652852/1
@@CDADDDFH?DFHG@GIDBHHAHGFGG>ADAHI9BFGII>FGIIII==;
@11068540/1
taatcctatacttgtacctattgaattgtgtacaatagaagataatc
+11068540/1
CCCFFFFFHHHHHJJJJJJJJJJJJJJJIJIJJJJJIJJJJJJJJJJ
@11374969/1
tgcatttttattcggcttattgtaatattcctccatagttcttacatcct
+11374969/1
@@7DDDDDHADH>FH:AE@EHE:CBFC@HEHHFGIIEE<DD9GDH>B<GI
@8656174/1
cggagaatcacaaaactcatgatacttttcaaattttcttttaaatttca
+8656174/1
@@C7BADBFHFFHIIGGDHECHGGGFHIIHIIHIIIIEHIIIIIFGHIHG
@8656175/1
cggagaatcacaaaactcatgatacttttcaaattttcttttaaatttca
+8656175/1
CC@DFFFFFHGGHIJIIJJIIIIJJJJJJJJIJJJJJHIJJJIJJJJJJI
@8656176/1
cggagaatcacaaaactcatgatacttttcaaattttcttttaaatttca
+8656176/1
CCCAFFFFHHHHHJJJJJJJJJJJJJJJJJJJJJJJJJJJJJJJ:BGHHI
@11659341/1
ttgatgcaaagtatagaggttgtacccaaacttttcggggtgcaatcttc
+11659341/1
?::ADDFFHHHCFHIIIIJFGHGGIJJJJJJJJJJJJIJJFFHIJJIJJJ
@8658191/1
cggagatcgaacagtttagcaataaagtacccaaatcacccattagagaa
+8658191/1
CCCFFFFFHGHGFGGIJJGIJJJJJJIHGGIJJIIIGIJJJIJJIGIJJH
@10783689/1
gtggatggcgccctcgatttggacc
+10783689/1
@@@DDDDDF:DFF1C:CA?F<<?3C
@10784100/1
gtggattcctaatattttttagtgaacctctctaacgtctttatagaatg
+10784100/1
?@<BA?A?A=DCCFGGFEB8CGCCHHHIICBC@FHGIBD>DFGHIIIGD9
@10784101/1
gtggattcctaatattttttagtgaacctctctaacgtctttatagaatg
+10784101/1
@@@D?DDDFFBD<<A?FHGII@A?DHHIIHIEEGIGGBHGGFEHIGAFGB
@10476596/1
ggtatttgtacatgaagttgtctgcccctttcttaatcggttctgcatga
+10476596/1
:=14ADDDDHHHHIEFHFFFHIIIJGHJIJIGGJIIGJIIHHGIGGIIII
@10476597/1
ggtatttgtacatgaagttgtctgcccctttcttaatcggttctgcatga
+10476597/1
@@?DDFFDHHGHHGFHIGI@FHIIJJJJIGCEHICFGHEH@GGAGGGDGH
@8972811/1
ctcaagcgctggtaacgctttatcgggttctgctaagtggtaagtagaag
+8972811/1
C@@FFFFFHHGFDGHIJGIIJJJJGIJHJIJGHIIJJDGHDHIIFIIJJJ
@8973596/1
ctcaagggcacacggcaacaaaaagtgataatggatacaaatttgactac
+8973596/1
@?;DFFDBHGHFGGEHIGGGIIJJJ?FGIIG<FGGHJIGIIJJJJJJICC
@8973597/1
ctcaagggcacacggcaacaaaaagtgataatggatacaaatttgactac
+8973597/1
CCCFDEFFGHHHHGIJJJIIJIJJJDHIJJJJIIIGJJJJJIJJGIIJFI
@9883637/1
gaaatcaataactcgacaaaaattgttcccttttgagctattgcgatatt
+9883637/1
@@@FFFFFGGHHDIJGGIJJIJIIHGGIGIGHIJJDIEIIJIIJJIJJIJ
@9267814/1
ctgacatgtttcatatgtagaacgaattttgtgcatacaaaaatagtaaa
+9267814/1
CC@DFFFFHHHHHJJJJHGGIIJJIIJJJJJHIJIJJJJJJJJJJJGIJI
@9267815/1
ctgacatgtttcatatgtagaacgaattttgtgcatacaaaaatagtaaa
+9267815/1
CC@FFFFFFHHHHJJJJIJJIJJJJIJJJJIHIJJJJJJJJJJJJJIIJJ
@9267816/1
ctgacatgtttcatatgtagaacgaattttgtgcatacaaaaatagtaaa
+9267816/1
CCCFFFFFHHHHHIJJJJIIJJJJJIJJJJJHHIJJJJJJJJJJJJJJJJ
@9267817/1
ctgacatgtttcatatgtagaacgaattttgtgcatacaaaaatagtaaa
+9267817/1
CCCFFFFFHHHHHJJJJIJJJJJIJIJJJJJGHJJJJJJJJJJJJJFHIG
@8978677/1
ctcaatcgcaacagacatctacgaacgtctacagttatcctccagttcct
+8978677/1
B=@BFDFFHHHFHBHGGJIIHIIIJJGIGDGIHJFGFFHGIIIGIIIIII
@9564008/1
cttcaaagcaattagccatggcgtggcgcagctccaagtcatggcaa
+9564008/1
@@@DBDDDFFHHHIIEAGH@FFH:@?EGGB@B9??DDFFGDFCHCFC
@10180432/1
gccgatttgcagactctcagcttcaacgc
+10180432/1
?<?DDDDDBHD<DDFGGBE>C>ABH@C1C
@10180433/1
gccgatttgcagactctcagcttcaacgccaaggacttcaactttgttca
+10180433/1
@@@FFFFFHHHHFJJJJJJIIHGIJJJFBHIIGDHGIJIJJIJJJJJJJI
@11381246/1
tgcccttgagaaatttgctgcctcaaaaacgtatgacaaaactatag
+11381246/1
CCCFFFFFHHFHHBHIIIJJJJJHGJJJIJJHIJJIJIJJJJJJIII
@9567998/1
cttcaactttgttcagttcttgcaggagatcgccagcgaacaatccttcg
+9567998/1
?@=4ADBDGHHFFHEHEHGGIJJIIIGIIEIIIJJJJGIIIJJJJJIJJI
@9568364/1
cttcaagatatattcttcaggggatcatgaagctcgcttttcaaattctc
+9568364/1
?@1ABDDDHHFBHIGIIIIGDIIHDGEGHEEGGIIA@CGHI@9DG>GFE>
@11383044/1
tgccgttacttcctcaagcgctggtaacgctttatcgggttctgctaagt
+11383044/1
CCCFFFFFHHHHHJJJIIJJJJJJIJIIJJIGIJJJJGBBDCFGHGHIIF
@9887619/1
gaaatgtcaagagcataaagtatgtctagaacgattttacctttgcgcga
+9887619/1
@@??BDDDFHHHFIIIFHIGIIIIGHIIIIIHIIGGIIIIIIIGIIGBHG
@8981431/1
ctcaattggcgcacattcagcaggttttttaacagtttgaaaaccttgat
+8981431/1
CC@FFFFFGHHFFBGIJIJJJJJJ?FGIJJIIGIJGHIIJJJJIJJFIHI
@9274838/1
ctgagaagctctctggtcaacaatagaactcaagctgtggtgtgcgatga
+9274838/1
BC@DFFFFHHHHHJJJHHIJIJJJJHIIJJJJJJJJJHIJFHIIIIIIJI
@11080267/1
tacaactgtttacctgtgcatgataaataaacttttttcgggtttggaaa
+11080267/1
=;?7?DDD?FFDB@4<2<4AHE9<B@FF?FH9AA9E@?G@D8G6??DF>D
@8983594/1
ctcacacaaagactagcaaaagtgttgttgtttaccaaagcagaccttaa
+8983594/1
@C;DFFFFHHGHHJIJJJJJJJFHHIJIIJJJJJJJJJJIJJJJJJJJJJ
@9276640/1
ctgagagtctcttcgtcactcgcaaatgtagaaggcagattgttaccctc
+9276640/1
@@@DDADDFFDHAF?CFHIGECDEAF@G?GIGGCHIFJICEHIGJIGDHG
@9891621/1
gaaatttaaaagaaaatttgaaaagtatcatgagttttgtgattctccga
+9891621/1
CCCFFFFFHHHGGJJJJJJIIJJJJHHIIJJJIJHIJJJJJJJJJIJJJJ
@9891622/1
gaaatttaaaagaaaatttgaaaagtatcatgagttttgtgattctccga
+9891622/1
CCCFFFFFHHHHHJJJIJJIIJJJJFHIJJJJJIIIJJJJJJJJJJJJJI
@11667083/1
ttgcgatatttttttatcgatctggcttcaatgtttgaatgatgattata
+11667083/1
@@@DD@DDDHHHHII=CB;:EFFFHFGHGDGGB?FHBBGHEADDAAFDB=
@9893009/1
gaaattttcaaatattcttcgcttttgactcgacaaaaatttaaacacat
+9893009/1
@@@BDDDD?FHFHHGBFGICBEGEEHEC>EBFI@DC?D=@FHGGCHEG=D
@9894658/1
gaacaaaccgggaaaagtattatgagaatatgaaatttaaaagaaaattt
+9894658/1
C@CDFFFFHHHHFHJJJCEHIJJJIJJJJJIJJJJJJJJJJGIGIJJJJJ
@11667880/1
ttgcgtctttgctttggtcactttacgcgcgaaaaccattatgttttact
+11667880/1
@B<DDDDFHHFFHJJJJFHFHHIJJIJJIJIHIIGIJIJJGGIHIIJHHH
@9572675/1
cttcaattacacaaattagtacaactcctccaaaccttgcaaattttcaa
+9572675/1
B@@DDFFFHHHHHJJJJJHHIJIJJJJJJIJJGIJGIIIIIIHJIIIJJI
@8664926/1
cggagttttgcctgttccgtagcagacggccactggcaaagtggatagct
+8664926/1
??@DDABDHFH?FHBBFGEHHGBFC;?:?DA@GAGD@;F;B9?DG<>CBG
@8664927/1
cggagttttgcctgttccgtagcagacggccactggcaaagtggatagct
+8664927/1
@@@=DDEFHHHHHIHIIIIIIIIIIIIIIIIIGHGHGIIIIFHIIIIIII
@8664928/1
cggagttttgcctgttccgtagcagacggccactggcaaagtggatagct
+8664928/1
@@C=DDDEHGDFFBHIBHIIIIIIIIIEEEHHGIGGGIGIIHIFGIIIIG
@8664929/1
cggagttttgcctgttccgtagcagacggccactggcaaagtggatagct
+8664929/1
BC@DDDFFHHHHHJIJJJJIIJIJJJJJJJJJJJIIJJJJJBGIJIJJJI
@8667335/1
cggatctgttgcaccgagtgaacatgtgacatagaaaatacgtaagttgc
+8667335/1
@@1ADDFFHHHHHJIGGIFHGHJJJJIIJJJJIJJIJJIJJIFHIGGIII
@10792747/1
gtggtccgtgccccttgcggttaccccttctgttgggatgggggcc
+10792747/1
@C@DFFFFHHGFHJIHEGGJHIIIJJJCGHGGIIIIJ8DGIIII<B
@9901157/1
gaacaggcaaaactccgaaggaagccaagggctcggctgctcatcatgcc
+9901157/1
@<@FFFFFHHGHHJJJJJJFEHIGGIJIJJIIJIJIJJJIJJIEAFFHGH
@8671161/1
cggcaacaaaaagtgataatggatacaaatttgactactgtatagctttc
+8671161/1
@C@FFFFFHHHHHEGHJIJJIJJIGIJJJJJIJIIEIJJJGIIIIJJJJJ
@10797942/1
gtgtaattgaagttcgtattatttcctcgaaatcaataatgcaatgtgtt
+10797942/1
@@@DFFFFHHHHHIJJGJJJJJJJJIJJIJJIJJJJIJIJJJIIIJIIII
@10797943/1
gtgtaattgaagttcgtattatttcctcgaaatcaataatgcaatgtgtt
+10797943/1
BB@DFFFFHHHHHJJIHJJIIJJJJJJJJJJJIIIIJJJJJJGIJIDGFH
@9906518/1
gaacgattttacctttgcgcgaaaagtgaccacaagcaatgtcaaag
+9906518/1
C@@DFDDFGGHHHJJJIIJJJDIJGGBFHIIJJIGGIJJJJGHGHII
@9906519/1
gaacgattttacctttgcgcgaaaagtgaccacaagcaatgtcaaag
+9906519/1
CCCFFFFFHHHHHJJIJJJJIGIGGIBGIJJJJJJIJIJJJHHIIJJ
@11399691/1
tgctgttgtctcgctcgaggttgttgctgtggcggaacgggctgttgttg
+11399691/1
@@@DDDFFHB8B?FDH>FFGIEECGBFEGHIIIGG6;@4;<@=8;@>;?@
@9908017/1
gaacgttcttctgggcttttcctgcttttttagcagctttaccattcgtc
+9908017/1
CCCFFFFFHGFHGJIIGJJGJGGGDGIJJJJGCHGHIJJJJJIJGIJIII
@9910112/1
gaactcataacaatagattcgattatagagtaagagtagccggagtggaa
+9910112/1
@@@DFFDFHHFHFHGG>HHHHIHIGJEHIIAEHIGIDFFGHIJIH8BGGF
@10200621/1
gcgaaaagtgaccacaagcaatgtcaaagagaaggatagcaactaatttt
+10200621/1
@CC7DFFFCFHHHJJJJJIJJJJJIJJIJJJJIHJIIGJJJJJIJIJIJJ
@9291136/1
ctgatagtagatggtaactgttcaaattcctcttcctcacgaggacactc
+9291136/1
@CCBDFFBFHHGGJEFHIJGIJJJIIJJIIIIJJJJJJJJJIGGFHIJJJ
@10203925/1
gcgaataatagagaaattaccatccaacggtattttgaaacagaaaaaag
+10203925/1
@C@DFFFFHHHDHIJJJJJJJJJJJJJIJJFHIJJJJJJJJJJIJIJJJJ
@9912572/1
gaacttgctggatctcttggtcggaaaagtgacgcccgaacaagccaatc
+9912572/1
CCCFFFFFHHHFHJJJJIJJIIJIIJJJJFEIHIJJJGIJJJJJJJJJJJ
@11405426/1
tggaacacgaagagggactaccacacgaaaggcagttcaccatcgcttgt
+11405426/1
@@7DDFDDHFFDHIIFIIIIHGIIJIGDHGIGIJIF@FHJHJJIJJIGJC
@11405427/1
tggaacacgaagagggactaccacacgaaaggcagttcaccatcgcttgt
+11405427/1
BC7DDFFFGHHHHJJJJJJJJJJJJJJIJJJIIIJJJIJJJJJJJIJJJH
@10810143/1
gttaaacgatattctacaggatttattattagagtgtcctcgtgaggaag
+10810143/1
@@=DDDFBHHHHFGIJIG>GGIJJJJACHIJDII?EFIJIIJGIIHJJJJ
@11105044/1
tagaaactgaaaaaccgaattctcgtacagtgggatggttgttaaaatta
+11105044/1
B@8ADFFFHHHHHJJJJJJJJJJJJIJJJJIJIJIIIIIIIJJJJJJIII
@10811653/1
gttaaagtaagaactgtgttaaaaatgaattctcaaacggcgttaaacct
+10811653/1
BB@DFFFDHHHHHJJJIJJJJJIJJJJJJJJJJIIJJIJJIJJJJIIIJI
@11106868/1
tagaacccgaaaatgtggatttacaaaatttaaatagggaatatgaa
+11106868/1
B@1ADDFFHHHHHIIIIGGIIIJJIICEHHJJEFHIJIJJJIJIJFI
@11409608/1
tggaattccaacggtggtccacggttttggaacaaatac
+11409608/1
@<<<DDDDD<FF?GGAG1AFEGFF?CG?F@<DDBFCDDB
@11686995/1
ttgtaaactatacctttactagcgttttgaggctccagaaatatttaatg
+11686995/1
@B@DFFFFHHHGDGGGIIJJJJIJFHIIIGHHIJJIDGFHIGHGHIIHIG
@11410494/1
tggacaacaaggaaagttattgccggttcataaccttctctttggactct
+11410494/1
@;?DDDDDFBDDBFAB<C:AAFH:CFGFFICEICFBF>DG@FFFFEFE;F
@11411479/1
tggacatcgaagaaaaaaacattgaccaatcgccaccaatgcctggtgca
+11411479/1
@@@7DD3BFFFFFIIIIIIIIIIIIIIIIIIDGIIIIIIIIIIIIIFFII
@10814468/1
gttaaatttaagaggcttttaaaatttaacgtttagcagtcttcttttta
+10814468/1
@@@FFFDFFHFDDGGE?EHGHICHIJDIGGEIIJI?FHF?DCDDGIJIII
@11108557/1
tagaatgtcaatgttattctaaaaagaagactgctaaacgttaaatttta
+11108557/1
B<@DFFFEHHHHHJJJJJJJJIJJJJJJJIJJIJJJJIIJFHGJJJJJJJ
@10816611/1
gttaactttagtgggaaggtttaggtatttgtgg
+10816611/1
@?@DDDDDH<D?FGIAFCG3AF;FH2ABFHB4?E
@9917638/1
gaagaacgttcgactttcacttcattctatcggcctttcttctctttgcc
+9917638/1
@?@DDDDDDFHDBGIIJAHH<FFCHGIIGII@@<@DGHIGHGGEIGIIID
@10211142/1
gcgatgacgaataaagtatgtgttcaccaagagaagaaagctatacagta
+10211142/1
@1?BDFFFHHHFHJJJGHGIIGIIJJJJJJJJJJGIJJJJJJJJJJJJEG
@8996982/1
ctcaccttacaaaataaaatacggcaaagagaagaaaggccgatagaatg
+8996982/1
B:?DFFFFHHHHHJJJJJJJJJJJJJJJJJIIIJJJIJJJJJJJIJJJJI
@11114642/1
tagatttcgaggcaaattgattgatttgcccagcacaaacttggaga
+11114642/1
BC@FFFFFGHHGDIIGIIJJJJICIIIIJJJJIIIIJJIIIJIHIIG
@10502278/1
gtaaaaacatagcgaccaaatcgatatggtgcagatatcgacatgaggta
+10502278/1
@C@@DFEFHHHFHJJJJJIJIJJGIJJJJHHGIIJJJJIIIIIIJCHECG
@11117982/1
tagcagtcttctttttagaataacattgacattctataaagacgttagag
+11117982/1
@@@DFFFFHHFDHJIJIIIIJGIJJJIIJJJJIIGIJIGIJJJ>?FGHII
@11119659/1
tagcgatctcctgcaagaactgaacaaagttgaagtccttggcgttgaag
+11119659/1
@@@;DDBDHFHHHIHIGGGIIJEGGJJIIIIEGGGGHGGGIGHIIJ@DEC
@11119660/1
tagcgatctcctgcaagaactgaacaaagttgaagtccttggcgttgaag
+11119660/1
@C;?DDFFHFHHGJJIGIJJJJJJIJJEIJIGHEGDFHJIGIJIJIIGGG
@9922429/1
gaagaatatttgaaaatttctaatattgcgatatttttttatcgatctgg
+9922429/1
BC@DDFFFHHHGHJJJJIJJJJJJJJJJJJJJJJJJJJJJJIJJIJJJJG
@10509384/1
gtaaaagtgtgctcaattggtttatcctctactgtacaactgtttacctg
+10509384/1
<@@FDDDDFHDFH@GGBD<?C;BDGCHE>EEGH???FHGIIIEDH<BDFH
@11697534/1
tttaaaagaaaatttgaaaagtatcatgagttttgtgattctccgaagag
+11697534/1
BCCDFFFFFHHHHJJJJJJJJHHIIIIJJJIJJJJFHIIJJJJJJHHGJJ
@10513103/1
gtaaaatcttgcttcatgattgaaaatttgcaaggtttggaggagttgta
+10513103/1
111AD>ADBFADFDHEIHFIFHIFI>AHIGH@?FCFGIGIIIG6DDFHEI
@10513104/1
gtaaaatcttgcttcatgattgaaaatttgcaaggtttggaggagttgta
+10513104/1
BB?DFFFFHHHHHJJJJIIJJIJJJJJJJJJJGIJFHIJJJIIHIHGIII
@11425181/1
tggattcctaatattttttagtgaacctctctaacgtctttatagaatgt
+11425181/1
?@@1?DBD??FD?CGIIIIG@CBFHEH@FA;CFI>D?FFGH<D@DEGGGB
@11425182/1
tggattcctaatattttttagtgaacctctctaacgtctttatagaatgt
+11425182/1
@<7BDFFFHHHHHIJJJIJIJHIJJJJJJJJJJHHGFHIJIIGIEGGIJH
@11121064/1
tagctgttcactttttggtcatgattttgaggtactcgagggcatgatga
+11121064/1
@@@:BDDFHDHHGJIJJJGHGIJHJJJJFHHGCGGGHIHGIJJJJJJJJJ
@10216697/1
gcgctggtaacgctttatcgggttctgctaagtggtaagtagaaggtaag
+10216697/1
@@CFFFFBFHHHGIJJJIIIIJGHG@FGHHHJBGF?DGIBBGHGHJBDGI
@9311867/1
ctgcaatgcttttatcagggatactatgctgtgtaactagattatatgga
+9311867/1
@?;?DDDDHHFHHIIIIIIII9FGIIIIIIIIIHIIIIIIIIIIIIIIII
@9313176/1
ctgcacacacgcatttttaaatttaaaaatttattcaagtcaaaaataat
+9313176/1
BC?DFFFFHFDHHIJIIIGGHJIGIJIIJJJIIEIGIIFIJJJJJJJIIJ
@9313177/1
ctgcacacacgcatttttaaatttaaaaatttattcaagtcaaaaataat
+9313177/1
CCCFFFFFHHHHGJJJJJJJJJJJJJJIJJJJJIJJJJIJJJJJIJJIJJ
@10832677/1
gttatcacgattcataaaagtaatataaccttagatttcgaggcaaattg
+10832677/1
@@?DDFFFD?FHHIJIIJJGFHHIJJIJJIJIIIHIIJIIJGIH7FG>GE
@10833243/1
gttatccttgggggaagaagccaaattgctctactctcaagaaatggcct
+10833243/1
1=?:42==CBFB<@A@CGFHABGGGGGEGDAFGDFDGCGHIB?DAF8CGH
@9932256/1
gaagcaagacaggctgaaaatgagcacaaaacccaggaagaagtactgcg
+9932256/1
@<@FDFFFGHFBDHGGBGGHGICHEGIGGGGGFGHICBGIICGHFGBGIG
@10519509/1
gtaaacagttgtacagtagaggataaaccaatggagcacacttttacttc
+10519509/1
C@@FFFFFHHGFFHJJEDEJIICGGIIJJJJJJHGGIJIIJJIJJJJJJJ
@10519510/1
gtaaacagttgtacagtagaggataaaccaattgagcacacttttacttc
+10519510/1
CB@FFFFFHHHHHJJIEGGJJJIIJJJJEIIJJJIJIJJIJJJIJIJIJJ
@8365069/1
ccgtattttattttgtaaggtgaggtatttgtacatgaagttgtctgccc
+8365069/1
?@@4BDEFHDFHHJIFHIIICFHHH3CHIGJIIJJJIGHGHIIJIB>GGH
@9326601/1
ctgcccctttcttaatcggttctgcatgaatgccatctgggcccg
+9326601/1
@@<DDDDDHH4DF?EEFHG1:@B4<EEDHE@CG@D9?FHGE?FF6
@11706911/1
tttaaatttaaaaatttattcaagtcaaaaataatatgtaaattgatttt
+11706911/1
CCCFFFFFHHHHHJJJJJJJJJJJIIJJJJJJJJJJJJIIJJJJJIJJJJ
@8372492/1
ccgttacttcctcaagcgctggtaacgctttatcgggttctgctaagtgg
+8372492/1
@;=BDDFFHHHHHIIIIIIIIIGHEHIIIIIIIIIIIIIIIIIIIIIGHI
@9329029/1
ctgcctcaaaaacgtatgacaaaactatagagaaaccagaattacaggaa
+9329029/1
BB@DDEFFHHHGHJEHHIIGHIJFIJJJJJJJEHIJJJIIHFIJIJIGBG
@10840948/1
gttcaaattcctcttcctcacgaggacactctaataataaatcctgt
+10840948/1
@B@DFFFFHHHHHJJJJJJJJJJJJJJJJJJJJJJJIJJJJJJJJJJ
@9330240/1
ctgccttctacatttgcgagtgacgaagagactctcagcttcaac
+9330240/1
=11BBDDDDDBFFEGBCG@A@EAC?H:?8C?CBHI@BADE>99BD
@9330241/1
ctgccttctacatttgcgagtgacgaagagactctcagcttcaacgccaa
+9330241/1
BB1BDFFFHHHHHJJIIJGJGHIJJIIJJJJJJJJJJJIJJJJJJHIJJJ
@9330242/1
ctgccttctacatttgcgagtgacgaagagttggccactaaactgggcag
+9330242/1
@@@DDDDDDB>FDIGFHG@@GH@FHG?G?C??CGHHIIIIIIIGI>GGCF
@9939818/1
gaaggtttaggtatttgtggtatctgtcgatgttgccagaacgtaagata
+9939818/1
@@<?D=DDFDGFFIIGGFGHEGHHIBHGGGHG@GFHGGIIIIGI;BGCGH
@9939819/1
gaaggtttaggtatttgtggtatctgtcgatgttgccagaacgtaagata
+9939819/1
CC@FFDFFFHHCFGIJIFHJGIIJJJIIJGIIIJIJJJJJJJIHIJJJJJ
@8374384/1
ccgttggtctgattggcttgttcgggagtcacttttccgaccaag
+8374384/1
@@@DFFFDFHHGHIIIIII8AH<?DH:D?@FCGFHI?FD@:F;F=
@11440860/1
tgggagggggcaagattctggcatctaatttttcaaatgcgctagaaact
+11440860/1
@@7BDDFDHDFFHIBDHHIIEGJEHIG@HGIHIGCGFHHEIIGHIHJIGH
@11441127/1
tgggagtgatgccgcgacggctcagcaactcctggagg
+11441127/1
@@7DFFFFHHDFDE8GIIGGBHFGGIIICAGIIC;D>@
@11442440/1
tgggcaaccagcagtcccacaaagtttcacagttccacaaaacgctgaaa
+11442440/1
@@@DFDDDHDDDFGCGHIGIGGHE?<EEEHJHGGBHIFIJEGIEGEDHHI
@11445046/1
tgggcttttcctgcttttttagcagctttaccattcgtcttatcgatgca
+11445046/1
CCCDFFFFHHHHHJJJJJJJJJJJJJJJJJJJJJJJIHGIGIJJJJJJJJ
@9334692/1
ctgcgggacatgcacatctcttggagccagccaatgggattgcccatcac
+9334692/1
@C<DDDDDHHHGHIJEHIEGGFGIHEHIJJIIIIJJJFFHIIIJICHHHI
@8377686/1
cctaaactcacttttttccgaaaaaatatcgcaatagctcaaaagggaac
+8377686/1
?@:BDDFFHGHFHGGIEEHGIIIIJIIIGIIIJJIIGJGIJIFHGFGHEG
@8377687/1
cctaaactcacttttttccgaaaaaatatcgcaatagctcaaaagggaac
+8377687/1
B@=DFFFFHHHGHJJJJGIIIIJJJJFIIJJIJJGHJJIJIJEGIIJJEH
@8377688/1
cctaaactcacttttttccgaaaaaatatcgcaatagctcaaaagggaac
+8377688/1
B@BDDEFFHDHHHJJJIJIJJJGIJBHIGIHCGIJJJIIHIIBEHGEFHE
@9945251/1
gaataaagtatgtgttcaccaagagaagaaagctatacagtagtcaaatt
+9945251/1
B@@DFFFFHHHHHIHIJIJJJJJHIJIJJJIJJIJJFJJJGIIIIIGHIJ
@10846110/1
gttcaccaagagaagaaagctatacagtagtcaaatttgtatccattatc
+10846110/1
@@@FD>DDDDCFDFHGGIIIGECBEBHAC@FFFGGIIIE?GBDHBHIGGG
@11448776/1
tgggtactttattgctaaactgttcgatctccggtttcatcattttatag
+11448776/1
@B@FDDDFHHHHGEGHGIJHIGIJJJIJJIJJJJCGIGIIGEHIJJGIG<
@10846614/1
gttcactaaaaaaatattaggaatccactacaaggttttcaatagggcat
+10846614/1
@@@DDDFFHHHHHJIIJJJJJJJJJJJJJJJJJJJFHIJJJJJJJJJJJJ
@10846618/1
gttcactaaaaaatattaggaatccactacaaggttttcaatagggcatt
+10846618/1
BB=D;DFFHHHHHJJJJJJJJJJJJJJIIJJIIJFHIJJJJJJJHJJJII
@8381250/1
cctaataatagtgtattacctctaaagctatctactcgttatataatcat
+8381250/1
BB:BDFFFGHHHGBGGIJJJIJJJJIIIJIJJJJIIJJIIIIIHHIIJJJ
@11718131/1
tttacaagctatactttgcatagaattagtggtttttttctaaaatcaat
+11718131/1
?@?ADBEFHGHHGIIJJIJGHGIGGIGGIEFHFHIGIGIIGGIJIJJJJJ
@11721725/1
tttacctttgcgcgaaaagtgaccacaagcaatgtcaaagagaaggatag
+11721725/1
@@@DDDDDFHHDFIEFHIE:DGII@EHGGDGIGEFHIIIACC=FDFCCGH
@11723290/1
tttacttcatttgaatctatggaagttcgtatcattcctcgaaatcaata
+11723290/1
=1:4=DEFHHHHHIJJJIGIIIJIJGIJJFHGGIIJJIIHIIJJJJIIIJ
@10230374/1
gcgtaaagtgaccaaagcaaagacgcaataagtgatacaagaaaatatac
+10230374/1
B<<DFFFFHHHFGGGGGIJJIIJJIJJJJIJGDFGIFIJJJIJIJIJIJI
@11725888/1
tttagaggtaatacactattattaggcactagttattaattataatcatc
+11725888/1
BC@FFFFFAFHGHJJJJJJJJJJIIIJJIJJJIJIJJJJIJJJJIJJJJI
@8395131/1
cctcactgtatgattttaaaaggtcttctcctttttgctttaggaccatt
+8395131/1
=?1ABDDD?DFFHIGIIDGBEHIACHAFEGGIIIIIIIGIIGHIGIIIII
@9604147/1
cttccatcagccaatttttctggtttgccgaattttgctgtttctggttc
+9604147/1
?@?DDEFFGGHHGJIGIJJJIIJIIGFGGIIIGIJJ?D@FFHGIIFGDGG
@10853983/1
gttccagcaggtacttgcgtggacacgcatattacacatccatttatgca
+10853983/1
BB@FFFFFHHHCDHHIJIICFHJJJJJJJJJJJJJJJJIJJIJJJJJJII
@11731730/1
tttagtgggaaggtttaggtatttgtggtatctgtcgatgttgccagaac
+11731730/1
?@1BDDDDFHHHFGHIIII<@EHG@CEGHGGGGG@EHGIIIGIIIIIIIG
@10536793/1
gtaacgctttatcgggttctgctaagtggtaagtagaaggtaagccactt
+10536793/1
B=?DFFFFHHHHHJJJHIIJJJJJJJHIIHIIJHGHIJJJGIJJJJJJJJ
@9344779/1
ctgctgaatgtttggcgtctttcttcgatcttccggttccggtggccacc
+9344779/1
11=B422=CFHHHJJGIGIIIJIGIGGDIHGIIJIGIGIIIJGHIFGGIJ
@9954555/1
gaatatttgaaaatttctaatattgcgatatttttttatcgatctggctt
+9954555/1
@@@DADFFDHGHHJJJJIIIJGGIJJJJIIIJJJJJJJJJJEIIIIIIIG
@9954556/1
gaatatttgaaaatttctaatattgcgatatttttttatcgatctggctt
+9954556/1
@@@DDEDDHFHHFIIJIIJIJGHIJJEDFHGIJJGIIICHEAGHGI>FEE
@9608240/1
cttccggttccggtggccaccagatcgttgttaaggaacacgcggtagcg
+9608240/1
CCCFFFFDHHHGHIJJJJJJJJJJJJJIJJJJJIJIJJJJJIJJJBHHHF
@10856364/1
gttccggtggccaccagatcgttgttaaggaacacgcggtagcgga
+10856364/1
@@@DB@DDFHHHHIIIGIGIGEFGHHIIGHIIIIGGIGG<FFHHGA
@9609471/1
cttcctcaagcgctggtaacgctttatcgggttctgctaagtggtaagta
+9609471/1
B1=DFFFFHHHHHJIJHIIJJJJJJJJJJIJIIJJJJJJJJGHIIJJJGI
@9609472/1
cttcctcaagcgctggtaacgctttatcgggttctgctaagtggtaagta
+9609472/1
BCCDFFFFHHHGHIJIEGIJJJJIJJJJJJJJJJIJJJJJJHIJIJJJIJ
@8400961/1
cctcgaaatcaataactcgacaaaaattgttcccttttgagctattgcga
+8400961/1
CCCDFDFFHHHHGIJJJJIJIJJGIJJJJIJJIIJJJJIIIHJIIJJIJF
@8405199/1
cctctatactttgcatcaaataaatgctcccttttcacaatataataaat
+8405199/1
@?@DDFEFHGFHFDGHGGEIIJGHHIJEGGIIGCGHGFGHHGIICIGHJE
@8405693/1
cctctccacaaaaagggaaataaacaaggatgtaagaactatggaggaat
+8405693/1
CCCFFFFFHHHHHJJJJGIIJJJJJJJJIIJJGIIJJJJJJJJJJJJJJJ
@9347337/1
ctgctggttgcccaacttggtaatcttagtgtctttcagtcccgaatacc
+9347337/1
@C@FFFFDHGGHHHIJJJJJHHGIJJIJJJIIJIJJJJJIIHIJJGICII
@11148571/1
tatcaaggttttcaaactgttaaaaaacctgctgaatgtgcgccaattga
+11148571/1
?=1BDFFFCFHHHJJJJJJJJJIIJJJJJJIJJJJIIJFGHIJJJJJJIG
@10539881/1
gtaagaactatggaggaattacaataagccgaataaaaatgcaaaaaact
+10539881/1
@@1AADDFFFHFDBBE;FHIGIIGHGGICFGHGGHIIEIIEBGGGHIIIC
@9958457/1
gaatggtaaagctgctaaaaaagcaggaaaagcccagaagaacgttcgac
+9958457/1
:;@44AADHHHHHJJIJIJJJJJIJJJJJIJEGIGIIGGIGHIJDHGIJI
@9958882/1
gaatgtgcgccaattgagttttcgagcattttccggaaaagaagattgca
+9958882/1
@@@DDDDDHHFDFHGCEGAEHCHHIIIDHIGIIHIGIIIIIBGHGGICCH
@11458226/1
tggtgaacacatactttattcgtcatcgctccccacgagcgtttctttag
+11458226/1
CCCFFFFFHHHHHJJJJJJJIIIIJJJJJJJJJJJIIHGJJHIIJJJJIG
@9614864/1
cttcgaggtaacctacgtggacatcgaagaaaaaaacattgaccaatcgc
+9614864/1
?@@?DDDAFFFBFIII?EFE=9<AFEGCGDAFEAGFBFE=BFFFFFFA;@
@10866700/1
gttctatgtagactttgcctctggccgcagctaaatgggcatagtacgtc
+10866700/1
:1:ADD;DFFF?CGIIIIIEFGEFIIFIIIIFIIID>DGIIIIIFDFFFI
@10866701/1
gttctatgtagactttgcctctggccgcagctaaatgggcatagtacgtc
+10866701/1
BBCFFFFFHFHFHHJJIIIIJIJJIJGGFGHIIIIJIIIJJJJIIJJJJJ
@11152942/1
tatcgatagataatattgatgattataattaataactagtgcctaataat
+11152942/1
BBBDD?DDHHGHGJJIJIIIJJJJJJJJJJJJJIJJGHIIJJJJJIJJJJ
@8702538/1
cggctcacaagatgtggcaatccttgcaggatttacccgtggaggg
+8702538/1
@1<BAD>DHFBFAHCFE?CFGIIDEHIJJGIHICHIIIG@DFBHIG
@10869030/1
gttctgcatgaatgccatctgggcccggggctctgtgatttcttagtgtc
+10869030/1
??:BDFFFHHHHGJJJJHHHIJJIJJIJJIGEEDD<BBFFHB<F>B=@@F
@10869341/1
gttctggcaacatcgacagataccacaaatacctaaaccttcccactaaa
+10869341/1
=B1=BDFFHHHHHJJJJJIJJJJJIJJJJJIJJIJJJJIJIJJJJJJJIJ
@10870966/1
gttcttcaagagctggcaataaagaaaggctttcaatcaccacattatga
+10870966/1
B@@=DEFFHHHGHJJJJIJJJJIJJJIJIIJJJJJJJJJJJJJJJJJJJJ
@9619033/1
cttcgcttttgactcgacaaaaatttaaacacattgcattattgatttcg
+9619033/1
=?1=ADDFHH>CFFGA=EFHIIIIIICHIIGGGGIHIIGIIIIIGEHIII
@9619034/1
cttcgcttttgactcgacaaaaatttaaacacattgcattattgatttcg
+9619034/1
@@@DDFDFHGHGGII?AGIJJIJIIJJJJJJIGICGGGIIJJJJIJIIJJ
@9619035/1
cttcgcttttgactcgacaaaaatttaaacacattgcattattgatttcg
+9619035/1
@@C=DDFFHHHFDGIIGHDHIJJJIJIJJIJJJJJJHIIIIJJJIIJJJJ
@9619671/1
cttcggagaatcacaaaactcatgatacttttcaaattttcttttaaatt
+9619671/1
BCBFFFDFFHHHHJJJJJIIJJJJJJJJJJJJJJJJJJJJJJJJJJJDGI
@9619672/1
cttcggagaatcacaaaactcatgatacttttcaaattttcttttaaatt
+9619672/1
CCCFFFFFFHHHFIGIJIJIIJJJJJJJIJJIJJGIJJJJJJJJJJJ?FH
@9619771/1
cttcggagtcttgcctgttccgtagcagacggccactggcaaag
+9619771/1
?==DADDFF:CFFAGGGEHCHFFFFFHGGGGG6D:DDEH@3BB>
@9619797/1
cttcggagttttgcctgttccgtagcagacggccactggcaaagtggata
+9619797/1
BCCADFFFFFHHHJJJJHJJJJIJIGIIGGIIJGGIJJEHGGHHFHIJJI
@11158989/1
tatggaggaatattacaataagccgaataaaaatgcaaaaaactataaat
+11158989/1
@@<BDBDFHFHFDHGGIJJJJIJJJJIGIJJJJIGIIIGJJJJIJJGGIJ
@9629178/1
cttctccaagtttgtgctgggcaaatcaatcaatttgcctcgaaatctaa
+9629178/1
B@@DDEFFHHHHHIGHIIJJJIIJIJJJIJJJIJJJJJJJJJIIJJJJJJ
@11470891/1
tgtatttattatattgtgaaaagggagcatttatttgatgcaaagtatag
+11470891/1
???;BDD?DD8A?CE:<A:CFF3?E??:;FFF9CEF?<E@BDBDEBDBD?
@10877109/1
gttgaaattccgcgaaattggcactggcaagtcaaagaagctagcca
+10877109/1
BBBBDFFFHHHGHJJJJJJJJJJJJJJJJJJHIJJIJJJJJIJJJJJ
@9632712/1
cttctctttgacattgcttgtggtcacttttcgcgcaaaggtaaaatcgt
+9632712/1
:?14ADEFHHHHHJJJJJJJIJJJJJJJJJJJJJJJJJIJIHIJJJJJJJ
@9632713/1
cttctctttgacattgcttgtggtcacttttcgcgcaaaggtaaaatcgt
+9632713/1
=B1=BDDFHFFHGIIGIGHGGGIGJIJJJJJJIJJJGIJJJBFHIJJGIG
@10247771/1
gctagattctgtttgacattagaagagtaaacgtcagtttgcgt
+10247771/1
?<@D7BBA>?D<C>FG<2AEBFHHCEE3AAHHG<?FG:BBB<@?
@10548289/1
gtaatattcctccatagttcttacatccttgtttatttccctttttgtgg
+10548289/1
@@@DDDDDFFF?F>FD<<C:CDHIIIIIIIIEEFADFGEFEIFICEEFGB
@11166765/1
tattattcctccatagttcttacatccttgtttatttccctttttgtgga
+11166765/1
::1A=BDDHHHHFIIGHIIJJJJJGJIIJGHEG<EHI>EHCDGGI<?BF?
@8712377/1
cgggagtcttgctcggcatggaggccatttcttgagagtagagcaatttg
+8712377/1
?<@A;DBDHHDHGIGII@FHGGGIDGDHGIIIIIHIII?DBBAFDHHGHH
@8712378/1
cgggagtcttgctcggcatggaggccatttcttgagagtagagcaatttg
+8712378/1
@@@7=ADDDFDD?A@?BEFH@>GHIBFHIIIIIICCBH9?FFG>BBB@AB
@11167512/1
tattcctcgaaatcaataactcgataaaaattgttcccttttgagctatt
+11167512/1
BCBFFFFFHHHHHJHIIIJJJJJGIJJJJJJIJIJJJJIGIJJIEIJIJI
@9024711/1
ctcagcttcaacgccaaggacttcaactttgttcagttcttgcagg
+9024711/1
@C<DDFFFHHHHHIIJJJJJJJJJJJJJJIJIIJJJJJJJJJIJJH
@9024712/1
ctcagcttcaacgccaaggacttcaactttgttcagttcttgcagg
+9024712/1
@CC?DDBDDFHHFHJJJIJFEGIJJJJIJJJIIIJJIJJJJJJJJH
@9634616/1
cttctgggcttttcctgcttttttagcagctttaccattcgtcttatcga
+9634616/1
@@@D7B?D;FDDF9FF:3CCHHEI=G9F?EGCFEIEFGIEF9?2BGFE9D
@9635629/1
cttctgtcttctcacagagatcttcgacaaaatcgtctctgg
+9635629/1
?=;DBBDDDFFF?GG9FFA?FFHF<AEFFIIFCAD?C;0?49
@11168834/1
tattgatttaattttgacatgttagaatgccctattgaaaaccttgtagt
+11168834/1
BCCDFFFFHHHHHJJJJJJJIJJJJIIIJJJJJJJJIJJJJJJIIJIJJF
@10251279/1
gctcaaaagggaacaatttttgtcgagttattgatttcgaggaataatac
+10251279/1
@@@BDDDFHH?CF@GHEHIIIIGHGIIBAEHEEDHII@BFGE@GCBHGHE
@9975575/1
gacaatttgaacaagttacaagtgccgaagtacgagctattcgagcagca
+9975575/1
@@@:DDFFGGHHHJJHIJJJIJHJJJJJIIHGIJJJJIJJJIJJJIIJJI
@10252733/1
gctcaattggtttatcctctactgtacaactgtttacctgtgtatgataa
+10252733/1
B@BFDFFFHGHHHJJJJJJJJJJJJIJJJJJJJJJIIJJJEHHIIIIJJJ
@11482484/1
tgtgttcaccaagagaagaaagctatacagtagtcaaatttgtatccatt
+11482484/1
=;1ADDEFAFHHFGHIJJIIJDGHGGIGIJHIGDEGGGJGHIFIIJIJII
@9030797/1
ctcagttatgcgggaaatccggattatcaaaaagcttggagagactatgt
+9030797/1
CC@FFDFFDHHHHJJIJJJJJJJJJJJJJJJJIIJIJJIJJJJJJJIJJI
@10253918/1
gctcatcatgccctcgagtacctcaaaatcatgaccaaaaagtgaacagc
+10253918/1
=@1=DDDDHHHHHIIIIH<AEHBF<FHI99B?EHFHEGIII:09BFBF?F
@10255793/1
gctcgacatggagtcccaaaacatgaccatgatgcactcggccggaccga
+10255793/1
@C@FFFFFHHHGGIJIJHJJJJJJJJJGIJJJJIIJJJIIIJJIIJJJHE
@11760832/1
tttcccacctttttcactcaaccatagctttctcagcgtg
+11760832/1
CCCFFFDFHDHHHJCDHIGEIIJJIGGIIJIIJJIJJJI0
@11761258/1
tttccctggatttctcagaaattcgaataaattcagtctcagtttcagtt
+11761258/1
???;DDFFFHFHHIHIHIJGIIJJJJJJIJGGIDIIGHEGIIFGIGIJII
@10259640/1
gctgaagtaaaagtgtgctccattggtttatcctctactgtacaactgtt
+10259640/1
?@@;DDDDFHFHBCGFHGIIIIIIIIIIIIIIIEGHGEIGHHIGGIIIII
@10260308/1
gctgaatgtgcgccaattgagttttcgagcattttccggaaaagaagatt
+10260308/1
=@1ADDFFDHHHHJJJJJJIJHIJJJJJJJJJJJJJJJIJJJJJJJJJJJ
@10260309/1
gctgaatgtgcgccaattgagttttcgagcattttccggaaaagaagatt
+10260309/1
CCCFFFFFFHHHHJJJJJIJIFHJJIIJEGIIJJCHIGIJJHIIJJIJIJ
@9982419/1
gaccaaagcaaagacgcaataagtgatacaagaaaatatacagactaaag
+9982419/1
?@<1DDDDFHFHFIIIIIIIIIFHIIEIIIIIIGIGEHHGHGGIIIIIIG
@9034547/1
ctcatagtgtcacgggaactcataacaatagattcgattatagagta
+9034547/1
@@CFFFD=CCFCFEHI?ED<CDGIIAFG@FCCCFEGDFH=FDGGC?B
@11763741/1
tttcctttatgtccacaaattatgtcaaattttgacatttatgtaacatg
+11763741/1
=B1=BDFFHHGHHJJJJJJIJJIIIJJJJJJJJGIJJJJJJJJJIJJJJJ
@8721195/1
cggggcactatataaaaaattacattcagtatcgatagataatattgatg
+8721195/1
BC@FFFFFHHHGHJJIIJIJIJJJJJIJJIHJJJJIJJJIJJJJJIIIII
@8721196/1
cggggcactatataaaaaattacattcagtatcgatagataatattgatg
+8721196/1
C@@DFFFFFFHFHIJIJJJJJJJIJJJJJIIJJJGHIGGIJIJJJJJGHI
@9984137/1
gaccacttcacggaaatctaccgacagagaggttatccttgggggaagaa
+9984137/1
@<@DFFFFGHHHHIJIIJJIJJJIGIJIFHIIDFHIIHGIF>FBGGGEEH
@9645527/1
cttgaaccgtacgtcaaatgtcgcaaattatgtcacataaatgtcaaaat
+9645527/1
B=@BDDFFHHHHHIIJJJIJIGJIIJJJJJJGCHIIIIJJJJIHHIGGIH
@9038874/1
ctcatcatgccctcgagtacctcaaaatcatgaccaaaaagtgaacagct
+9038874/1
@@@DDDDDHHHHHIIIF2<<CAHDGII93???FGH<DFII609?FBH;>8
@10263344/1
gctgcatacaatgcattaaagctgctagaagaggacggcatttatgatcc
+10263344/1
@@@=DDDDDHFHHJIGHGHGGIIJJJIJJIIFHDHGEGHHICGGGIIIII
@10561051/1
gtacaacctctatactttgcatcaaataaatgctcccttttcacaatata
+10561051/1
@@BFFFFFHHFHHHIJJJJIJJJJJJJJJJJGIJJJJJJJJJJJJGIJJJ
@10263965/1
gctgcctcaaaaacgtatgacaaaactatagagaaaccagaattacagga
+10263965/1
@@;?DDDEHGHHFIGGHGEIIIEIIIGIIIIIIGEEHIIIIIGIIIIIII
@9991074/1
gacgaatgatgtgataaatatacctgcacacacgcatttttaaatttaaa
+9991074/1
CC@DFFFFDHHFHBHHIIHGIIGHJIIIJIJJJJJIIJJJJJIIJJIIJI
@11498782/1
ttaaatttaaaaatgcgtgtgtgcaggtatatttatcacatcattcgtcg
+11498782/1
?=8=BDFFHHGHHIIIIIIGHHHIIHIEDHIIIIICHIIGIIFGIIDBHI
@11499073/1
ttaaatttttgtcgagtcaaaagcgaagaatatttgaaaatttctaatat
+11499073/1
CCCDFBEFHHAFHACF@GBHIIHGEGIGGICGAHIIIIIICFGGHHIIGE
@11500725/1
ttaacgattaccaacaaaaaaagggcactgatgaaatatgctgcatagtg
+11500725/1
CCCFFFFFHHHHHJJJJJJIJJJIIJJJJJJJJJIHJJJGIIJJJIII@G
@8431848/1
ccttaacaacgatctggtggccaccggaaccggaagatcgaagaaagacg
+8431848/1
@@@DDDDEDFFD;GGHGCFFGIGDIEEIJFGIEFEAC>@FGIGBHI>DEE
@10274002/1
gcttaagtggcttaccttctacttaccacttagcagaacccgataaagcg
+10274002/1
:@:=ADDDHHHHHIJJJJIIJJJJJJJJJJJIJJJJIJJJJJJJIJJJJJ
@8432768/1
ccttaatcagctacaacagtcaacatttcccacctttttcactcaaccat
+8432768/1
@1:BDDDDFFDH<FGGGGHIGIIIIGIIIIIIIIIIIIIEHIIIIIEGI@
@10911317/1
gttgtacccaaacttttcggggtgcaatcttcttttccggaaaatgctcg
+10911317/1
@@@1DDDDHGHHHIIIGGGIDE:FACHIA?FB@FHICHGI@FHGGGIIGG
@11187889/1
tcacgattcataaaagtaatataaccttagatttcgag
+11187889/1
@@<BDDDDFHHHHICB<AFECF<AFHGIEHGIIIFHIH
@9999389/1
gacgtttctggacaacaaggaaagttattgccggttcataaccttctctt
+9999389/1
@@@ADDDDHHHBFHGHIE9CF>ECEHHGHEHEII:?FDHFHIGBBGBHGG
@10914472/1
gttgtctgcccctttcttaatcggttctgcatgaatgccatctgggcccg
+10914472/1
:?1=BDDDHHHHAGIGDHCHIGHIGIJIEIGGGIIIIIIIGIIGIJIJIG
@10277775/1
gcttcttccagttcaccatcagattcacaagcaggatcaactcaacagct
+10277775/1
@<<DDBBDFHHFHGJIJJIJIGIIIGGJJGG3FEHHFEGGGGIGJGGHGG
@10002089/1
gactgttgtagctgattaaggggtgtattctatatttcagttaaatttaa
+10002089/1
=;@4ADDFHHHHHJHJJJJIJJIFHIIJJJJJIIJJJJJJJGHHIIJJJI
@10567653/1
gtacccaaacttttcggggtgcaatcttcttttccggaaaatgctcgaaa
+10567653/1
@C@ADFFFHHHHFIIA<BG<?C?FEHIGCGGHIGIFFAGEBFHEHIIGCG
@11192104/1
tcagcatcaaatgggtagctcaagtctccttgtacggtctcgaagaagct
+11192104/1
@?1ADFFFGHGHAGB<EBEHCGECAFFHHHHIIIEIGCGEGE?FEHGDHG
@10002450/1
gacttcaactttgttcagttcttgcaggagatcgccagcgaacaatcctt
+10002450/1
@@<DFFFFFDFHHFHIJIHJJJJJJIIEHGGEGIJJIGIIIIIIEIEFGI
@8435422/1
ccttatcagctacaacagtcaacatttcccacctttttcactcaaccata
+8435422/1
?@=4=DEFHGHHHEHIJGFGIJJJIIIJJJJJJJJJJJJJJJJJJJJJDH
@10282354/1
gctttcttctcttggtgaacacatactttattcgtcatcgctccccacga
+10282354/1
?@@DDDDFFFFFFGI?CFGGGJIEHIJGIIJJJJJIJIJJIIJJIJJJGH
@10008375/1
gagaaatttgctgcctcaaaaacgtatgacaaaactatagagaaacc
+10008375/1
CC@ADFFFHHHHHIJJJJJJJJJJIIIIJJIJJJJIJJJJJJJJJJJ
@10570602/1
gtacggttcaagtagctgaagtaaaagtgtgctccattggtttatcctct
+10570602/1
@@@DDDFDHHHFFGHIGGIGG<CHIIHAEAEHFHGGGIIGFFGIGGGIII
@10572962/1
gtactcgattatttaataacaagacatctatacgaggatcctaggatgca
+10572962/1
@B@FFFFFHGHHGJHIJIJJJJJJJJJJJIJJJJJJIIJIJJIIIJJIJI
@9660499/1
cttgaggaagtaacggcagcactattgacactaagaaatcacagagcccc
+9660499/1
@@?DDFFFHHFHHJJJJIJEBFFAEICDHIIGJJGIIJGIEHG@DECHIJ
@8438170/1
ccttctctttgacattgcttgtggtcacttttcgcgcaaaggtaaaatcg
+8438170/1
B@=DDFFFHHHHHJJJIJJJJHIIIJJJJJJJJJJJJJJJJJJJJJJJJJ
@11780107/1
tttctgttcacatatctaggggtaagaaaatttaatctggctgaagtatg
+11780107/1
BCBDDFBFHFHHHIJJJIJJJJCFHHIJIJIJJJJIJJJJJIIGJJGHJJ
@10011095/1
gagaatcacaaaactcatgatacttttcaaattttcttttaaatttcata
+10011095/1
CC@DFFFFHHHHHJJJJJJJJJJJJJJIIIJJJJJJJJJJJIHIJJJJJI
@10012043/1
gagaatttgaaaagcgagcttcatgatcccctgaagaatatatcttgaag
+10012043/1
??B=DEFFHHGHHJIJIJJJJJJIHIJJJGHGIJGIIIJJJJIIJJIJJI
@11783734/1
tttgaaaatttctaatattgcgatatttttttatcgatctggcttcaatg
+11783734/1
?@@D:DDBFFBFDHIGIGDHGFAG>FHBBHIIIIG=DHC@B<DGHG=F><
@10288664/1
ggaaaactaaaggatttctcaacttgtttccgtgagttgctgaacaaatt
+10288664/1
<@@BDFFFHGDDHGGIGGHGHIIIIIFGIIEIGIIIIIIGHHEFHIGGII
@11197832/1
tcatgattgaaaatttgcaaggtttggaggagttgtactaatttgtgtaa
+11197832/1
@@?=DDFDGFHHHJJJIJJJIJFHHIJGEGBGGGIHHEIDIIIJJIIHJD
@10289795/1
ggaaaagaagattgcaccccgaaaagtttgggtacaacctctatactttg
+10289795/1
@@@FDDDDHDHGDFHIJJJIIJJGHCFHECFB:?BGHIGGH@FGIIDGEC
@9396280/1
ctggattttaaatctttcatattccctatttaaattttgtaaatccacat
+9396280/1
?@1D?DDFHBHHGIIIIDGEFFHIIGIIIIIIIIIIIIIIIIGIGHHIHI
@9396846/1
ctggcaaagtggatagctgcaccaagcattggtggcgattggtcaatgtt
+9396846/1
B@BDFBDFFCFHHGGIGJGIJJJJIIIIJJJJFGEEH6?FHH4?BFIGDD
@9397034/1
ctggcaacatcgacagataccacaaatacctaaaccttcccactaaagtt
+9397034/1
?1=DDBEDHFFFBHIGAH@FHGHIGIIIIGHIGEGIIIIIIIIIIIGHBG
@9397035/1
ctggcaacatcgacagataccacaaatacctaaaccttcccactaaagtt
+9397035/1
@C@;DDFFHHHFHIIIIIIIIIIII;FHIIIIIIIIGGIIIIIIIIIIFG
@9062537/1
ctccacaacagcaacatcaaactgttcccccacaacagactggtccccca
+9062537/1
CCCFFFFFHGFHHJIIJJJJIJJJHIJJJIJJJJJJJFEGGIDGHIIJIJ
@11785648/1
tttgaagctctcatgggagcgttgtttttggacggaaaaattgaaattgc
+11785648/1
@CCADFFFHGHGHJJJIJGBHHIIDHIIIJIJFII:DGGHGIJCEHIGFH
@10581430/1
gtagatagctttagaggtaatacactattattaggcactagttattaatt
+10581430/1
BBBFFFFFHHHHGJJJJCGHGIIJJJJJIJJIJJIIJIIIIHIIJJJJJI
@11786221/1
tttgaatagaccaaccatgatcatgggcgctgacgtcactcatcccagcc
+11786221/1
=B1ABDEFHHGHHIGIJIJJJJIJJJIJGIIIJIIFGIIIIIJJJJJIJJ
@11200158/1
tccaaaccttgcaaattttcaatcatgaagcaagattttacctgaacaat
+11200158/1
@<?:ADDD;DBFBFEFIFIHIDBDCCHIEHFII>E<FGII@DFE>DCFBG
@11200159/1
tccaaaccttgcaaattttcaatcatgaagcaagattttacctgaacaat
+11200159/1
@@<DDFFFGGADHJIIIIJJIJJJIGIIJJJJJJJJJJJIIIJJIIJJIJ
@11200160/1
tccaaaccttgcaaattttcaatcatgaagcaagattttacctgaacaat
+11200160/1
@C@DDFFFHHHHHJJJJIJIIGIJJGGHIGIEIGHGIJEIIIGJFGGGGI
@11200161/1
tccaaaccttgcaaattttcaatcatgaagcaagattttacctgaacaat
+11200161/1
B@8BDFFFHHGHHJJJJJJIJJJJJJIJJJJJJJIJJJJJJJIJJJJJJJ
@11200162/1
tccaaaccttgcaaattttcaatcatgaagcaagattttacctgaacaat
+11200162/1
CC@FFFFFHHHHHJJJJJJJJJJJJJJJJJJIJJJJJJJJJJJIEIIIII
@10583205/1
gtagatttccgtgaagtggtccgtgccccttgcggttaccccttctgttg
+10583205/1
@@<DDDDDFFFFFEFE:CF:EGBCEBGII3C;@@F:FDFFII1B@C4=F;
@11201613/1
tccaaatcgagggcgccatccacgagccaatcttccgctaccgcgtgttc
+11201613/1
CCCFFFFFHFHHHIJIJJGIJJJIJIJJJJJIJIII<FGIIGHHFBCAEC
@10016388/1
gagaggttcactaaaaaatattaggaatccactacaaggttttcaatagg
+10016388/1
@@@DFFDDHHFHHJJJIJIJJJJJJIIJIIJJJIJJIJHBFHIIIIIJIJ
@8745438/1
cggttctgcatgaatgccatctgggcccggggctct
+8745438/1
@<?DDDDDFFF<<CF4EE?4CFHEGFFID<8DB>@3
@8445597/1
cgaaaaaatatcgcaatagctcaaaagggaacaatttttatcgagttatt
+8445597/1
C@@FFFFFHHHHHJJJGIJJJJGIJJJIJJJEIJJJIJJJJJJIICHIJJ
@9405249/1
ctggcgtgggaaactagatagaagtcctgcataaatggatgtgtaatatg
+9405249/1
@@@DDDDDHH;FFBG@F>HHIIIDIIIGIGEHHGDHG@3BFGGEHCHIII
@9674777/1
cttgcggttaccccttctgttgggatgggggccg
+9674777/1
CCCFFFFFHHHHHJJIJJJHIJJIGGHJJJJIGH
@9674940/1
cttgcgtactgtagtagaggttgcagcatatcttatcatgtttcttgtct
+9674940/1
BC@DFFDDHHGFHGGIIHIJGHIIGIG?F@FGHIGHIIJJGJJJJJIJJI
@11207121/1
tccaagtttgtgctgggcaaatcaatcaatttgcctcgaaatctaaggtt
+11207121/1
?@@AADFFHDHFBH@@=FEBFHGIGICGGGCE>GGIIIFGHEGHGH@EI>
@10021572/1
gagcaagactcccgtcagcgtcctccaggagttgctgagccgtcgcggca
+10021572/1
@B;DDFFFHGHHHJHGGIIGIIIIJJJIIIIFGIIIGFEHJJGIJJIEBA
@11522383/1
ttagaggtaatacactattattagg
+11522383/1
???DDD>22ABDDE@EEEEI4AF<A
@10022539/1
gagcagccgagcccttggcttccttcggagttttgcctgttccgtagcag
+10022539/1
CC@FFFFFHDHFHIJJGIGIHDEHIEGI=D?DHIJIJIJJIEHGGCFCHI
@10591466/1
gtagtggattcctaatattttttagtgaacctctctaacgtctttat
+10591466/1
@@@?BDDDFH?F::EBAFHHIIIEACBEHHHEE@@DAGDB@BBGHBG
@9675446/1
cttgctactaatattcgattcgataggtgctttgtctggttaactttagt
+9675446/1
=:1ADBDDFFFFF4EAGGECEE4BEA;<?BEFEECFIE@9C4C?BFDDB0
@8450909/1
cgaaaactcaattggcgcacattcagcagg
+8450909/1
@@<DDD>DBDFBFGCGBF:EDHIEGIIIGE
@8450910/1
cgaaaactcaattggcgcacattcagcaggttttttaacagtttgaaaac
+8450910/1
@?1DDDFFHHHHHIIFIIGIIIIIIIIIIIHIIIIIIIIIIIIIIIIIII
@8450911/1
cgaaaactcaattggcgcacattcagcaggttttttaacagtttgaaaac
+8450911/1
@@;DDDBDFFF?F3C3?@?A@BGF@ADCDG8DGIIIFI@BF8DFB=FCF;
@8450912/1
cgaaaactcaattggcgcacattcagcaggttttttaacagtttgaaaac
+8450912/1
@@<DDDDDHFDFHBH?C<E:EHGEEGCHAD?DGGHEGGEGEDFGIIIIIG
@8450913/1
cgaaaactcaattggcgcacattcagcaggttttttaacagtttgaaaac
+8450913/1
@@@?DDBDD>FFHGIEAEEA@EGHGIIIII3DGGIIBF?DEDGHCFGIIH
@8450914/1
cgaaaactcaattggcgcacattcagcaggttttttaacagtttgaaaac
+8450914/1
@@@DFFFFBFHBFBHBGHFEFEHIIIIIII;FGIIIIIIHGBFHCHIIII
@8450915/1
cgaaaactcaattggcgcacattcagcaggttttttaacagtttgaaaac
+8450915/1
@@CFFF?AFHHFH<FA?CF@GGEHIIGIIIDGGIIIIIIGIIIIGGEHCH
@8450916/1
cgaaaactcaattggcgcacattcagcaggttttttaacagtttgaaaac
+8450916/1
@C@FFFFDHHHDHGJIIE>GHIJJIJIIJIFHIJJJJJJIJDHIGGJJJJ
@8450917/1
cgaaaactcaattggcgcacattcagcaggttttttaacagtttgaaaac
+8450917/1
C@<DFFFFHGHHHGIGIIGIIIIIIIIIIIGGIIIIIIIIIHIIIIIIII
@8450918/1
cgaaaactcaattggcgcacattcagcaggttttttaacagtttgaaaac
+8450918/1
CCCFFF?DFHHHHGIEFFAEHIJJIIGEIJ?DHIJJEHGGGFGHBFHJJG
@8452763/1
cgaaaagtgaccacaagcaatgtcaaagagaaggatagcaactaatttta
+8452763/1
?8:ADAD2A?FHAEBDGBEFHGIIGEBH;F;EEAFFC:DFGHIJ?FEFBE
@8452764/1
cgaaaagtgaccacaagcaatgtcaaagagaaggatagcaactaatttta
+8452764/1
@@@FDFADDFHFBHEGGIAGHHFHGIIIE@FHGGHIHIIIIIIIIIIIGH
@8452765/1
cgaaaagtgaccacaagcaatgtcaaagagaaggatagcaactaatttta
+8452765/1
BC@DFFFAFHHHHIJJGFIJJJHGGIGIEHHIGIHGIIJEIIJJIIJJJI
@9677374/1
cttgctgttgtctcgctccaggttgttgttgtggaggagcagtttgctgt
+9677374/1
@@CFFFFEHHHGHIII?GIBHIGHJIIIJIGGHIFIJ?DGHI?DGEEGII
@9677783/1
cttgcttcatgattgaaaatttgcaaggtttggaggagttgtactaattt
+9677783/1
@@@BBDFDDFFAFGBDGIJGHIEEGEGI<FHBH?FH8C?FGA@GIHJIII
@9679772/1
cttggaactcgaaccagaaacagcaaaattcggcaaaccagaaaaattgg
+9679772/1
=?@B7DDAAB;DFHEGGIIIIHE9<F9CF3CB;?F>FEH;8B3BBFC>D>
@11791282/1
tttgactactgtatagctttcttctcttggtgaacacatactttattcgt
+11791282/1
<@@;DDDDHFDFHJGGIIHIGGIIJJJJJIHIIJJJJJJJIJJJIJJJJI
@11791283/1
tttgactactgtatagctttcttctcttggtgaacacatactttattcgt
+11791283/1
@@@BBDDFHFAFHGGBHGIICHHGHCHIIGAEFEIIIEHHIGEHIDGIGD
@11791767/1
tttgagaacaaaaagaaggcgaggttactattcacgacagtcaaaatag
+11791767/1
=@1B::DDB;AAD;:?;C;EB@E?FG>?9DF>BFF=F<07CC7@FFIF@
@8753810/1
cgtacgtcaaatgtcgcaaattatgtcacataaatgtcaaaatgccacat
+8753810/1
@@@FDDDDFHHHDAEB@GHIIIGIGCFFGHGHIIGECFHIIII>GHIIII
@10028970/1
gaggaccagggtgctgttgtctcgttccaggttgttgttgtgaaacctgt
+10028970/1
@@<DDDFFHDHCFGIIHHDEHGIEE=BE1:C<?3?B@BD>F19BAFGDBB
@8454296/1
cgaaaatatcaccaagtaccttaggtacatctaccgattctgccagttgg
+8454296/1
B@7DDFFFHHHHHJIIGHJJJJJJJFHIJJJJJJIIIIJIJIJJJJJJJJ
@10031306/1
gaggcttttaaaatttaacgtttagcagtcttctttttagaataacattg
+10031306/1
@@<A?DEFGHHHGIIIJJJJGHIFGIIJIIIJJJJJJIJGIJIJJIICFF
@10597429/1
gtatcatctaacgttctggaagagggtgtagatgtacccaaatgcagcct
+10597429/1
BB@BDDFFHHHHHGIJJJIIIIHJIJFFGHIGGGDDIIJJJIIJJJIIJI
@8459452/1
cgaaagacttcgactttttactatttttgtatgcacaaaattcgttctac
+8459452/1
@@<DFA?DDFBH=@BGHIIGHHEIIIIIIHGIIIGHIIIIGIIIFHIIIH
@8460590/1
cgaaaggcagttcaccatcgcttgtcatgtgttgaaattccgcgaaattg
+8460590/1
@@@1DDDDHHHHHIIJJJIIIEIJGHI<FFFIIGGJIJJJCHHGD@ADFG
@10310446/1
ggaacaggcaaaactccgaaggaagccaagggctcggctgctcatcatgc
+10310446/1
@C<DFDFFHHHHHJJJJIIIJIIJIJGJIIIGJGIIJIIFGGHAFGIIGI
@10312857/1
ggaacctcaagcttggggtaaaccgcaagtttcacagcaacaacctggag
+10312857/1
8?1DB:DDFFB?CG;:C8CFG@BA@?CFIBFD?GFE@FFFFFDF688666
@10038229/1
gagttttcgagcattttccggaaaagaagattgcaccccgaaaag
+10038229/1
@;<DDDDDFHFD:AEHHGHGIIIII;FH@ADHHHGGIII<6FHGA
@10039552/1
gataaataaacttttttcgggtttggaaaaatttcaaattgttcaggtaa
+10039552/1
B@BFFFFFHGHHHJJJJJJJIHIIGIIGJJJGIIIIIJIJJHHIJJIFDH
@9081078/1
ctccattggtttatcctctactgtacaactgtttacctgtgtatgataaa
+9081078/1
BC?DDFFFHDFHHJJJIIIIJJJIJJJJJJJIJJJJJJJJIIJJJJJJJJ
@10928020/1
gtttaaatttctgtcatgagaatctcttggattcaatgggaaaagtctag
+10928020/1
==@4ADDFGHHHFGIGIJIGIIJIJIJJJJIJGHHIIGIJGJJJJBGIJI
@9082637/1
ctcccaaatacgaactggtccaaatcgagggcgccatccacgagccaatc
+9082637/1
CCCFFFFFHHHHHJJJJJHHIIJJJJJIIIJJJIIJEHIJJGGEGHHHHH
@8463666/1
cgaaatgtcaagagcataaagtatgtctagaacgattttacctttgcgcg
+8463666/1
B@C;DDFDHHHHDIIJGIJGIIHIJJIJJIJJJJJJJJJJJJIJJJJJIJ
@10929563/1
gtttaaggaactatcagatgttggtccgcc
+10929563/1
??=ADDDDBBFHHIIID9F@AA<<<AB@@D
@8765758/1
cgtccgtcagccgccatattgatttaattttgacatgttagaatgcccta
+8765758/1
@@=:DD:DFAFHDDIIDHIIIIIIIIIIGCGIGGEHIGIGGGEC>D?FHI
@11533698/1
ttataatcatcaatattatctatcgatactgaatgtaattttttatatag
+11533698/1
;@?DDDDDFH<CAECFGHCIIGIIGHIIHIIFEHI?EHIIEFGGHGGHGG
@11222956/1
tccatgccgagcaagactcccgtcagcgtcctccaggagttgctgagccg
+11222956/1
@C@FFDFFGHHHHIIGHJJJJ@?EHIE@BFHGIIGHGFGBBFGGDEIBEH
@10044340/1
gatagaatgaagtgaaagtcgaacgttcttctgggcttttcctgcttttt
+10044340/1
=;1=BDFFHHGHFHIIGGFIGGJDGCBH;GHGEBDEGGEGIIIJII>FHI
@10044341/1
gatagaatgaagtgaaagtcgaacgttcttctgggcttttcctgcttttt
+10044341/1
@@@=DDFFGGHFDHGGBFEHEHHA@EHICHCGGEH=>FGIEHIBF?BGII
@8466428/1
cgaacactagagtttacacagtggcagtg
+8466428/1
@@;DDDBBF<FAFF@EEGHECA<:CFG2<
@9086743/1
ctccccacgagcgtttctttagtctgtatattttctt
+9086743/1
???:DDDDDDDDD8EE9?EE99?@D4??C??DEI9BD
@9088000/1
ctcccgaacaagccaatcagaccaacggaacgcccggagcggc
+9088000/1
@@C=DDDFHHHGHIIIIIIGIGIICHGGIGGGEFHIBAGHEEF
@8768164/1
cgtcggagttgctctagataaatcgtaat
+8768164/1
@@?ADD:8<C:<::A<:::AFH@>@8CF=
@8470722/1
cgaacttcaattacacaaattagtacaactcctccaaaccttgcaaattt
+8470722/1
@C<DDFFFGHGHGGEGHJJIJJJIJJJJJJJJIGJJJIJJJJJJJIIIJJ
@8470744/1
cgaacttccatagattcaaatgaagtaaacaacatacgtttttcatttaa
+8470744/1
?7=;D8DDHHFFFIGGIIIIIIIGIF<AFHHGIGCEFE@@FGEHGGGHEH
@10605895/1
gtcaaaacataatattactcttataaaccctgatcttccattactaaggg
+10605895/1
CCCFFFFFHHHHHJJJJJIJJJJJJJJJJJJJIIJJIJJJJJJJIIJIHI
@10607750/1
gtcaaaattaaatcaatatggcgactgagaggcaaacaaatgttatttta
+10607750/1
@@@DFFFDFHHFFGIIJJJJIHGIIEFGHIGIIIJJIIIIIJGIIGIJII
@11806536/1
tttgggaatgaacaggagcttgataaatttgtaggcaatttagctgaata
+11806536/1
?@1=D??DAAFH?FFG;FBGEFAHCHHIEGDHGGCFGGGG:DGHECGHGD
@11225371/1
tcccaacagaaggggtaaccgcaaggggcacggaccacttcacggaaatc
+11225371/1
@C;DFFFFHHHHHJJEGHIJIJJJJJJIJIIJJJJJJJJJJJJJHHHFFF
@9091769/1
ctcccttttcacaatataataaatacatatcatatcatcggggcactata
+9091769/1
CCCFFFFFHFFHHIJJJIJDIJJGJIIJIJJJJJIJIJJJJIJFIJJJJJ
@8475219/1
cgaagagactctcagcttcaacgccaaggacttcaactttgttcagttct
+8475219/1
@C@DDADDFFFDHEFEHHGAHF1CGDHHIGIIIIIIIIIIFGIGHGFGHH
@8475703/1
cgaagagggactaccacacgaaaggcagttcaccatcgcttgtc
+8475703/1
?7?BB?DBDDD3CBE::AA@FEE?DAD=DACDDDDCEDCBDD8=
@8475704/1
cgaagagggactaccacacgaaaggcagttcaccatcgcttgtcatgtgt
+8475704/1
@C@BDFFFGHHHHJJIIJJIJJDIIIIIIJIJJIIJGIIJJJHHIJJGFF
@11541591/1
ttattatattgtgaaaagggagcatttatttgatgcaaagtatagaggtt
+11541591/1
CC@FFFFFHHHHHIJJJJJJIJJJIJJJ?HIIJIIJJIIIGHIIJIIJHI
@10612142/1
gtcaaatgtcgcaaattatgtcacataaatgtcaaaatgccacataattt
+10612142/1
BB@DDFFFHHHHHJJJJJJIJJJJJJIJIJJHGIJIJJIIHIIJJIJJJJ
@10612143/1
gtcaaatgtcgcaaattatgtcacataaatgtcaaaatgccacataattt
+10612143/1
BCC=DFFFHHGHHJJJJJJIIHJJJJJJJJJJIIJJJJJIJJJJJIGGII
@10612205/1
gtcaaatgttgcaaattatgtcacataaatgtcaaaatgccacataattt
+10612205/1
??<DDBDDFD>8FFG>EAEGGEIEGHHCFDE9CDHHIECGGG@FHGCB?B
@10612206/1
gtcaaatgttgcaaattatgtcacataaatgtcaaaatgccacataattt
+10612206/1
BB;DDFFFHHHHHJJJJJJJJIJJJJJJJJJGHIJJJJIIJJIJJIJJJI
@10613385/1
gtcaaatttgtatccattatcactttttgttgccgtgtgcccttgagaaa
+10613385/1
CCCFFFFFHGDFFIJJJJJJJGJJJJJJGIJIJJJJJEGGHICEEHIGIJ
@11229752/1
tccccacattccaccccaatctagccactcttatacgcagtggtctcaat
+11229752/1
@@7DD;DDDFFF8AEFEBFEEEHFC;CFFFEGIDGFFFFFGIB0?BDEFC
@9703420/1
cttggtttaacaacaggtctattaagttcagaattacagccagatagact
+9703420/1
CCCFFBDFFHHHHIIIICFHHHIGIIHIIIGHIIIIGIIIIIIIIIIIII
@10949852/1
gtttatttttatacaaaagaatctgaaaattgtaaatctacacaaaaatg
+10949852/1
@@@DBDADHHFFHIIJIHBHGI@HICGIIIGHHIJEIII>FHGIIIEGCH
@8784942/1
cgttcgatgacaaagtgatgggcaatcccattggctggctccaag
+8784942/1
?@@ABDDEFFFDHHI:CEFFGGIGJJGGGDHIHGHIIJDGHED9B
@8480529/1
cgaaggaagccaagggctcggctgctcatcatgccctcgagtacctcaaa
+8480529/1
@CCFFFFFGHHHHIGGHJGGGIJJIGJIEICIIEIH<DFGG8BFHGGGIG
@10616362/1
gtcaagaccccggcgatggttcttcaagagctggcaataaagaaaggctt
+10616362/1
C@@FFFFFHHHHHIJJFGH?DFEHIGIGGGGGGGGEHGGIJGGIJCHACH
@8483767/1
cgaagttaacagatgaaggtatagctgcaccagcatctaattcacattgt
+8483767/1
@<<DDDDEHHHGHGGJJIIIHHFGHEHHCHG@?CEHHBDBDHIIJDGIJE
@10618666/1
gtcaatagtgctgccgttacttcctcaagcgctggtaacgctttatcggg
+10618666/1
??@4=ADDHHHHHJJIGHIJJGIIIIEIGIGIGGIDFHGIJJDHHGIIGH
@11235348/1
tcccttttgagctattgcgatattttttcggaaaaaagtgagtttaggat
+11235348/1
@CCDDEEFFDBFH@GGGGIIHJJIJIJJCFHGHIHHDH=GHE=CCGFCGG
@10619894/1
gtcaatgttattctaaaaagaagactgctaaacgttaaattttaaaagcc
+10619894/1
@?;4BDDDHHHHHIIIIIIIIIIIIIIIIIIIIIIIIIIGIIIIIIIIII
@10957995/1
gtttctttagtctgtatattttctt
+10957995/1
::144ADD:==CDFBFB4:CHHDEH
@10063033/1
gattcataaaagtaatataaccttagatttcgaggcaaattgattgattt
+10063033/1
??=D?DDDHHHHHGIIIIJJGGIJIJIJGIH@EGDFGGIJGIGIGJJIII
@8792102/1
ctaaaaatgaacctgacagtttgtatgatgaaataaaaaatattattaag
+8792102/1
@<?DD?BD<C<FDG;:A:A33CEAF@EBHBHEEFB??D:DFFB?B@DDFI
@10326476/1
ggaagtgtcagtcgttgtaattgctttttttgtttta
+10326476/1
@@=DDDD=AA?FFGFFGABFHIH9E@EBHI<0DHBGD
@11241623/1
tccgtgaagtggtccgtgccccttgcggttaccccttctgttgggatggg
+11241623/1
@??DDFFFGFHGHIJJIJJJIJIJJJIEHIIJJJJJJJJJIJIIIHIJJJ
@9419401/1
ctgggaaggagtagaagagatgtatggacgacaggaattcaactacggcg
+9419401/1
@C@FFDFFFDDCFHGGI;F><FEFEHIDBF?GGG;GHHCEDDGHAFHAGB
@10960064/1
gtttgacattcgaaaagtaaacgtcagtttgcgtttcaatgcatcgataa
+10960064/1
==?DB?ADBF8A>@D@CFHIBHGIIIIHFFGEHHIIDFEDHEE<DE9DFF
@9717254/1
cttgtgtaatgggttgaggctgaacctcagg
+9717254/1
??:44AABDDDDD<EDBEFDDBEFEI@E?EE
@10961479/1
gtttgaggatatattatataataatggacacaattatatattatatattc
+10961479/1
=@1ABDDEGFFFHIGIIGEHIIIIIJGIIJJIIHGHJIJIJJJJJIIIIG
@11832715/1
ttttacctttgcgcgaaaagtgaccacaagcaatgtcaaagagaaggata
+11832715/1
@@@=DDFFHHGHFIGHIJJJJJJJIJJJIJJJJJJIIIJJJIJJIIIGII
@11833549/1
ttttactatttttgtatgcacaaaattcgttctacatatgaaacatgtca
+11833549/1
=@@A:AD>DFHHHIEEEG@CGGIIIIIIIGHGIGGGGGIEIIIIICGIIE
@8793064/1
ctaaaacagaaatatactgtaatacgatggatgattcattaatggacaca
+8793064/1
@@<DFDDDAHFHDIIGHIIIGIGIIIHGIEHIIIGGGGHIIGHHGIGGHG
@10625036/1
gtcactttacgcgcgaaaaccattatgttttactaatttttcaataaaat
+10625036/1
@@?:DEFFHHGHHIIIIIIIIIIIIIIHIIIIIIIIIIIIIIIIIIIIII
@10625204/1
gtcacttttcgcgcaaaggtaaaatcgttctagacatactttatgctctt
+10625204/1
@@@ADDDDHHFFDG@FG?F1?EHGGDFCD;GDGGGIGIIHHIHHGHIIGI
@9427058/1
ctgggcccggggctctgtgatttcttagtgtcaatag
+9427058/1
@@@DDDDDDF>F6EB;B:C?DDG<DG<??B09BG<?8
@9428452/1
ctgggcttttcctgcttttttagcagctttaccattcg
+9428452/1
???DAD3BDDACDE<@BCCEDF3?F<3?EACB?DDDC9
@9428453/1
ctgggcttttcctgcttttttagcagctttaccattcgtcttatcgatgc
+9428453/1
@@@7DDFDHHGHHIIGIIIIIIIIIIIIIIIIIIIIIIGIIIIIIIIIII
@9428454/1
ctgggcttttcctgcttttttagcagctttaccattcgtcttatcgatgc
+9428454/1
B:<DDFFFHHHHGIIGIJJJJJIJJJJJJJJJIIJJJIIJFGJIJJJJII
@11836801/1
ttttatatagtgccccgatgatatgatatgtatttattatattgtgaaaa
+11836801/1
@@@DDDDDHHDHHIII:13<9?AFE><F<DCBHGI<FH<CBDH>DEBDFH
@11252673/1
tcgaaatcaataactcgacaaaaattgttcccttttgagctattgcgata
+11252673/1
@@@DFFFFHHFHGGIJJJJAHIJIJJIJJJJIJJIIIDIJJJIIJJJJFI
@11252792/1
tcgaaatctaaggttatattacttttatgaatcgtgataacatgcataaa
+11252792/1
BCCFFFFFHHHHHHIJJJJJJIJJJJJIJFCEHHGIGIIIIIIIGJJJJJ
@11557666/1
ttcaagtagctgaagtaaaagtgtgctccattggtttatcctctactgta
+11557666/1
CC@FFFFFFHHHHJJGHHJE@FIIIJGIIICIJICHGHIJJIJIIJJJJJ
@11256590/1
tcgagggcatgatgagcagccgagcccttggcttccttcggagttttgcc
+11256590/1
@@@@DFFFFHHHGIIIIIFFDGGGIIJIIJGGGIJJIGGIIGGFGIJJFI
@10972422/1
gtttgtttcagaacaaaccgggaaaag
+10972422/1
@=;DABDD?FBFFFDGI:F8FF:FEIC
@11257602/1
tcgatagataatattgatgattataattaataactagtgcctaataatag
+11257602/1
@@B?DFDEHHHHHJJIIJJJJJJJJIJJIJJJJIFIHHIJJJJIIJJJJI
@10633006/1
gtcagtttgtgttttcaatgcatcgataagacgaatggtaaagctgctaa
+10633006/1
??@=BBDDFACFHIIIGII@?HFHIFHGCEGIGIG@FHF@DDGEGGIIII
@10634162/1
gtcatatatagtcctgataaatcaatattattaactatgggatttaaaaa
+10634162/1
@@@FFFFFHGFHHJJGIGEAA3<IG@HHIIIEIJIJIHIIIHIGIJJJJJ
@9727637/1
ctttaacagatgtgaagtatttcttgatgtccatatttctgtcaccaatt
+9727637/1
@CCDDDFFFHFHFHHII:IFBIIIIGHHGHHIIGGIIGFHHGHIEIIIGI
@9122252/1
ctcgaaatcaataactcgacaaaaattgttcccttttgagctattgcgat
+9122252/1
???1=BD?DDD42C?>E@;CED;CEDE@EAADD9DED4DDDEIID<<?D=
@9122253/1
ctcgaaatcaataactcgacaaaaattgttcccttttgagctattgcgat
+9122253/1
@@@;DDFDHHHHHJJJIGGHIJJJGIJJJJJJJJJJJGHIIIJJIJJIGI
@9122254/1
ctcgaaatcaataactcgacaaaaattgttcccttttgagctattgcgat
+9122254/1
BBC?DFFFHHHHHJJJJJJJJIJJJJJJHIJJJJJJJJIIGIIIJJJIIJ
@9122255/1
ctcgaaatcaataactcgacaaaaattgttcccttttgagctattgcgat
+9122255/1
BC?DFFFFHHHHHJJJJHHHIJJJJJJIIJIJJJJJJJJJIJJJJJIJIJ
@9122256/1
ctcgaaatcaataactcgacaaaaattgttcccttttgagctattgcgat
+9122256/1
CCCFFFFFGHHHHJIJJJIIJJJIJJJIIJJJJIJJIJJJJJJJJJJJJJ
@9122257/1
ctcgaaatcaataactcgataaaaattgttcccttttgagctattgcgat
+9122257/1
@@<BDFFFHFHHHIJJJIIIIIIJJJJJGGIJJJJJJJIJIGIIGIJJIG
@9122258/1
ctcgaaatcaataactcgataaaaattgttcccttttgagctattgcgat
+9122258/1
@@@=BDDDHHFBHGHEH@@EGHIIIIIIIIHIIIIIEHIIIIIIIIIIII
@9122259/1
ctcgaaatcaataatgcaatgtgtttaaatttttgtcgagtcaaaagcga
+9122259/1
@<;?DD=DB<CFFEGBFGC?D?A<CC@ECFFFHAE?<:F<D@D9B?;FD?
@9122260/1
ctcgaaatcaataatgcaatgtgtttaaatttttgtcgagtcaaaagcga
+9122260/1
B?@FFFFFHHHHHIJJJIJJJHHIJJJJJJJJJJJIIJJJIHIIJJIIJJ
@9122261/1
ctcgaaatcaataatgcaatgtgtttaaatttttgtcgagtcaaaagcga
+9122261/1
BC@DDFFFHHHHHJJJJIJJJHHJJJJIJJJJJJJJIIHIIIJJJJJIIJ
@9122262/1
ctcgaaatcaataatgcaatgtgtttaaatttttgtcgagtcaaaagcga
+9122262/1
BCCDDFFFHHHHHJJIJGIJIHHIJJIJJJJJJIJIIJHIGIJJJJJJJJ
@11563897/1
ttcacgattcataaaagtaatataaccttagatttcgaggcaaattgatt
+11563897/1
@C@?DDFDHHHHGIJJJ?EHHHGIJJJGJJJJJJJJJIHFHEGIHIJJIJ
@11261699/1
tcgcgcgtaaagtgaccaaagcaaagacgcaataagtgatacaagaaaat
+11261699/1
@@;DFFFDHHHHDGGJJJJJJIIJJIJJJIJIGIIJFGGIJIJGIJIJIJ
@11261700/1
tcgcgcgtaaagtgaccaaagcaaagacgcaataagtgatacaagaaaat
+11261700/1
@@@FFFFDHHHFCGIJIGIIJGJJJJIJJJJJIJJJ8CHHHJJJJJJJJG
@11261701/1
tcgcgcgtaaagtgaccaaagcaaagacgcaataagtgatacaagaaaat
+11261701/1
C@@DFFFDHHHHDGHIJIIJJJJIIIIJJJJJJJIIBCHGIGIGIIIIIJ
@11262785/1
tcgcttttcaaattctcgtgacttttctcccctgttcttaaataaagtgt
+11262785/1
CCCFFFFFHHHHHJIIIEECDHEHHJ@EEHIJ;1?F<?HDFHGEHI4:BD
@11262801/1
tcgcttttgactcgacaaaaatttaaacacattgcattattgatttcgag
+11262801/1
@@@DDFFFHHDDDEAACGGHIJJIIIJIIGGGHEHGGGHIGEHIIIIDGI
@11265376/1
tcggcagccaagaacttgctggatctcttggtcggaaaagtgactcccga
+11265376/1
@@@FFFAFHGHFFEHGEGEAHEHGIGIJIICBDHHHEBCC9BBGGHIJGD
@9449465/1
ctggtgcagctataccttcatctgttaacttcgtagctcctttaaaagac
+9449465/1
@@@FDFFFHHHHHJIIJIIHHHIIIJCJGHGIGGIIJJGFFHIJGGGBDH
@10339330/1
ggaatttgaacagttaccatctactatcagagatcgaatgtgtgc
+10339330/1
@@<?B8?BBHFDDGB<EG9CBHIIIIHGICHD3CF31?EG?F9CF
@10078716/1
gcaaagtatagaggttgtacccaaacttttcgggg
+10078716/1
CC@FFFBDHHHGHJFGIHIIIJJJJJJJJJJJJGG
@10342778/1
ggacaatcgtgtgcgctgataggaggccaccaagaccagatgacttacgg
+10342778/1
C@@FFFFFHHH;DEEFADBDHHHFGIBGGHIGGCCEHGGHIIGGIJGIII
@9736799/1
ctttacgcgcgaaaaccattatgttttactaatttttcaataaaatacac
+9736799/1
11=D=AAD:@?DHII@DHGHIIIHHIIGGGGHIIIIGCCEHGIIIGIIIG
@9736800/1
ctttacgcgcgaaaaccattatgttttactaatttttcaataaaatacac
+9736800/1
@@@ABDDD?FF:FBGFHEEH@F?9DDHIGIDGGGIIIGCHG@FHIIIIIG
@10080243/1
gcaaatcggccaacttcttgccgacggaatttttcagcgttttgtggaac
+10080243/1
@@@DDBDDDHHHGIDHEHHCCHHHGGG8?FFHGJDHI>BHIIBG@EC@AE
@9740000/1
ctttaggcagcaacattacccaaaaagatatccagcctttgatggaagaa
+9740000/1
?:?DFFFFHFHGFGEGIJIIJJJJJIHIIJIJJJIIJJJJGIIIIIJJJJ
@11273144/1
tctaaagctatctactcgttatataatcatcattcaaacattgaagccag
+11273144/1
@CBFFFFFHHHHHJJJJJGJJJJJIJJJJJJJJJJJJJJIJJIDIJIJJJ
@11273322/1
tctaaatacgagaacgttcatgaaggaaagttgagtcatttgaggtctaa
+11273322/1
=?14BDDFHGDFDHGA;FFCHDHGIIEHIIFHIEIDGGGIIIIGHDGHII
@10081039/1
gcaaattatgtcacataaatgtcaaaatgccacataacctgcaaaatttt
+10081039/1
CCCFFFFFHHHHHJJJJJJJJJJIJJJJJJJJJJJIJJIJJJJIJIJJJJ
@10081040/1
gcaaattatgtcacataaatgtcaaaatgccacataatttgcaaaatttt
+10081040/1
CC@FFFFFHHHHHJJIJJJJJJJJJJJJJJJJJJJIJJJJJJJJJJIJJJ
@9129832/1
ctcgacaaaaatttaaacacattgcattattgatttcgaggaaataatac
+9129832/1
?@1BBDDDFF?DFGIFEFIIIIII<EDEFEFIFIIIIIIIIFIIFCGIFI
@9129833/1
ctcgacaaaaatttaaacacattgcattattgatttcgaggaaataatac
+9129833/1
@@?BDFFFHHHHHJJJJJJJJJJJIIJJJIJJDIJIIJIJIJJJIJJJJJ
@9129834/1
ctcgacaaaaatttaaacacattgcattattgatttcgaggaaataatac
+9129834/1
CCCDFFFFGHGHHJJJJJJJJJJJJJJJJJJJJJJJJJIJJJJJJJJJJI
@9129835/1
ctcgacaaaaatttaaacacattgcattattgatttcgaggaaataatac
+9129835/1
CCCFFFFFHHGHHJJJJJJJJJJIJIJJJJJIJJJJJJIJJGJJJJJJJJ
@9129938/1
ctcgacaaagatttaaacacattgcattattgatttcgaggaaataatac
+9129938/1
CCCFFFFFHHFHHJIJJJIJIJJIJIJJJIIJIIIJJJIIJJIJJJJJJJ
@11577342/1
ttcatctagaatgtgagaaccagtgggtaataggataacaacagagactt
+11577342/1
=??:AAB=DDD>B2AEA><CCEDAAC;<A9C?C:E9EDII>D=;;D;BDD
@10081924/1
gcaaatttggaatttcataaacaactcttaactgcttcatgtacttgccg
+10081924/1
@@CFFEFFHDFHDGIIJIIIGHIGIGHHHIIGIJJJJJJJJIJIGDIHHI
@10082305/1
gcaacaacctcgagcgagacaacagcagtctgctcctcctcaacaacaac
+10082305/1
@@CBDFFFHHHHGJIIIJJJJJJIHIIJGIJJJJJJJJJJJJJIGHIJJI
@11578282/1
ttcatgattgaaaatttgcaaggtttggaggagttgtactaatttgtgta
+11578282/1
?@?;DEFDHFF?FHBFGEBIGHEFHGHIIIIHIGGGHHIIIIIIIIGHGI
@10083471/1
gcaacatcgacagataccacaaatacctaaaccttcccactaaagttaac
+10083471/1
CCCFFFFFHHHHHJIJJJJJJJJIJJJJJJJJJJJJJJJJJJJJJIIIJJ
@9455920/1
ctggttgcccaacttggtaatcttagtgtctttcagtcccgaataccgat
+9455920/1
B?@DDFFFHHHHHIJIJFHIGGIJIJHIHIGHIIJJIIJIGIIJJIIIJJ
@8509054/1
cgacgaatgatgtgataaatatacctgcacacacgcatttttaaatttaa
+8509054/1
@?@FFFFFHGHHFGBHIJJIJJJJJJHIIJJJJJJJJJJJJJJJJJJJIJ
@8509055/1
cgacgaatgatgtgataaatatacctgcacacacgcatttttaaatttaa
+8509055/1
@@<DAAADB?BFDE@ABE<CDFHD>>D@FHHIBD@?DDEHGGHE<BGIGI
@8509056/1
cgacgaatgatgtgataaatatacctgcacacacgcatttttaaatttaa
+8509056/1
@@@FFFFFGGHFFIGGIJJGIIJIJJJJJJJJJJJJJJJJIJIEIJJJJJ
@8509057/1
cgacgaatgatgtgataaatatacctgcacacacgcatttttaaatttaa
+8509057/1
BB@DDDFDHFHHDIIIIIIIJJJJJIJJIJIJJJDIIIIFIIJJJIIJJJ
@8509058/1
cgacgaatgatgtgataaatatacctgcacacacgcatttttaaatttaa
+8509058/1
CCCBDFFFGHGHHIJIJJJIIJJJIJJIJJJJJJJJJJJJJJJJJJJJJJ
@10988557/1
gttttgtcatacgtttttgaggcagcaaatttctcaagggcacacggcaa
+10988557/1
==BDDDBDFHHFHFFHJJGAGGJJJGIJJIIJEGBHIIJJJIJJJIJIIJ
@10988785/1
gttttgtgattctccgaagagtatgtctcgaaagacttcgactttttact
+10988785/1
:=B4=BDEFHHHHHJIGIGGIHGHIIIIIIGHIAFHJJGABFHHJJJ?DG
@10988786/1
gttttgtgattctccgaagagtatgtctcgaaagacttcgactttttact
+10988786/1
BBBFFFDEHHHHGJJJIIJIJHHIJJJJIJAHIGGIJJIIEIIIJJJGII
@11582020/1
ttcattttaaatgaaaaacgtatgttgtttacttcatttgaatctatgga
+11582020/1
@C@DFFFFHHHHGIJJJJJJIJJIHIIIIJJJJJIIIJJIIJIIJIJJJI
@11277510/1
tctagaacgattttacctttgcgcgaaaagtgaccacaagcaatgtca
+11277510/1
BCCFFFFFHHHHHJIGJIJJJJIFIGIIIJGHEGIGGIIEEGICHGHG
@10656956/1
gtcccgcagatggccaccaccattctatgaaatggaacacgaagagggac
+10656956/1
CCCFFFFFFHGGGGIGIJCGIGIJJJJGIJHIHIIJJJJJJJJJJJIIIG
@11852898/1
ttttgacatttatgtgacataatttgcgacatttgacgtacggttcaagt
+11852898/1
@CCFFFFFHHHHHJFHIJJJJJJJJJJJIIJJJJJIIIHHGIIIJJIJJG
@8811638/1
ctaaacgttaaattttaaaagcctctcaaatttaactgaaatatagaata
+8811638/1
@@8=?ABDHFFHFIIIIIIIIGGIGIGGIGIIGGHCIEHABD@FHHIIGG
@8811639/1
ctaaacgttaaattttaaaagcctcttaaatttaactgaaatatagaata
+8811639/1
CCCFFFFFHHHHGJJJJJJJJJJJJJJJJJJJJJJJIJJJJJJJJJJJII
@8811640/1
ctaaacgttaaattttaaaatcctcttaaatttaactgaaatatagaata
+8811640/1
CCCFFFDDHHHHHJJJJGIJJIIJJJJJJGGIIGIIGJIJIIIIJJIIII
@10356542/1
ggagaatcacaaaactcatgatacttttcaaattttcttttaaatttcat
+10356542/1
CCCFFFFFHHHHHJJIJJJJIJJIIJJJJJJGIJJJJJIJJIG1CGGIIJ
@10357896/1
ggagaccagcacagatgcaatcatttccacttcaattagaaaacggccaa
+10357896/1
@@@DFFFFHHHHHJIJJJJJIIJJJJJJIJJJIJJIJJIIJJJJFJJJJI
@10092150/1
gcaaggtttggaggagttgtactaatttgtgtaattgaagttcgtattat
+10092150/1
@@@DFFADHHHFHJAHFFEFHIJIIHJJJIHGIJJJJJJIHIJJIIIIGI
@8812068/1
ctaaactcacttttttccgaaaaaatatcgcaatagctcaaaagggaaca
+8812068/1
?@@?DEFFFFHHHIGHEHEHGIIGDGGAGIIGGIIHGFDHHEIIH?@EHE
@8814150/1
ctaaagctatctactcgtatataatcatcattcaaacattgaagcc
+8814150/1
@@@DDABDFAFFD?ABEFGBADHIBFEEHH<AHDGHHGEGGEHGII
@8814151/1
ctaaagctatctactcgttatataatcatcattcaaacattgaagcc
+8814151/1
?@1D=DBDBB;?FFFE@:CEBHF<CEFHIH>HCEGEF@AFFFFAGAF
@9465194/1
ctgtaattctggtttctctatagttttgtcatacgtttttgaggcagcaa
+9465194/1
@@@DDFFFHHHHAFHIGIGHIIJ@HIIJIIJJJJIHIIJJIIIIGHGGHI
@9745621/1
ctttattcgtcatcgctccccacgagcgtttc
+9745621/1
??@DDDFDHFHFDGDEBEGHIGE>DE@F@FG3
@9745622/1
ctttattcgtcatcgctccccacgagcgtttctttag
+9745622/1
?@;D;;D?DACFHICGHIIIIEHDEGDGGHHABB>?F
@9745742/1
ctttattgaaaaattagtaaaacataatgg
+9745742/1
=?=?BB?DBFFCF322<C<A??EE<:F<<<
@9745743/1
ctttattgaaaaattagtaaaacataatggttttcgcgcgtaaagtgacc
+9745743/1
@C@FDDFFDHHHHDH@GCIGGGIIGGHFIGEHHGGGIJJJFHHIIC=FHG
@10995302/1
gttttttaacagtttgaaaaccttgataaatgaaagaaattaaacacgct
+10995302/1
:?@4ADDFHHHHHGICGIJIJJJIJJJJJJIIIIJIJIJJIIJIJJJJJI
@9746149/1
ctttatttaagaacaaacaggggagaaaagtcacgagaatttgaaaagcg
+9746149/1
=?@4=ADE>DFBF@EHIEHEHII:E@FGHFFHGIGCGHICHHGEIGIEGG
@9746150/1
ctttatttaagaacaggggagaaaagtcacgagaatttgaaaagcgagct
+9746150/1
@@@D;DDD<FAAD;C?FII8@?FHEB?FFGA;@?FBGHA>FHIE@B;:8@
@11284243/1
tctccacaaaaagggaaataaacaaggatgtaagaactatggaggaatat
+11284243/1
?@?:DDDDAHBBAHIFHIHIIIIIGIIGGIHIIGBFGGIIIIDIDGIIGH
@10096972/1
gcaatgtcaaagagaaggatagcaactaattttacaagctatactttgca
+10096972/1
@@@DFFFFGGGHHGFEHICGGGGGGIHIGIJJJJIGHJJJIIIJIJIIIH
@10096973/1
gcaatgtcaaagagaaggatagcaactaattttacaagctatactttgca
+10096973/1
@@CFFFDEHHHFHGHIJJGIGHJJJJJIIJIJIJIJJJJIJJJIIIJJHH
@10096974/1
gcaatgtcaaagagaaggatagcaactaattttacaagctatactttgca
+10096974/1
@CCFFFDFHHFHHGIIIJJJJJGIIIJJEHGIIIGHJIIIIIIJJGGIDF
@10097140/1
gcaatgtgtttaaatttttgtcgagtcaaaagcgaagaatatttgaaaat
+10097140/1
??<=DBBDCFHHAHIGEFCGIHG9?<CFHCAFCGIGEEF<F4?DBD@?DB
@10097141/1
gcaatgtgtttaaatttttgtcgagtcaaaagcgaagaatatttgaaaat
+10097141/1
BC@FFFDFHHHHHJIJJJIJHHHCHHHIGGIJIGFHGDHIIJJJ@FHIIJ
@11587165/1
ttccaccttgcgtcttacgttgtttgatttcgccagttccgaca
+11587165/1
@@@7DDDDHHHHHIBEE<C<A<<EHA9FHI@?AH@GFGGHEFHA
@8816545/1
ctaaagttaaccagacaaagcacctatcgaatcgaatattagtagca
+8816545/1
B@@DFFDDHHHHGIIGIIJGIJJJIJJJIJJJJIJJJJJJJGDHIIJ
@8523300/1
cgagaaatgaccttagcagacctcttgataggcgagatttggaagttttc
+8523300/1
@@<:BDEFHHHHFIGGIIGCHGIIEIHHIJGEHIEE?FGGEIGIG?FGHH
@9142878/1
ctcgcaaatgtagaaggcagattgttaccctccacgggtaaatcctgcaa
+9142878/1
BC@DFFFFHHHHHJJJIJJJJIJJJJIJJIJJJJJJIEDHHEIJJIIJII
@9142879/1
ctcgcaaatgtagaaggcagattgttaccctccacgggtaaatcctgcaa
+9142879/1
CCCFFFFFHHHHHJIJJIIIJJJJJJJJJJJJJJJJJJGHIJJJJJJJIJ
@8527474/1
cgagaatttgaaaagcgagcttcatgatcccctgaagaatatatcttgaa
+8527474/1
B@@ADDFFHFFHHJIIEBHHJJJIIGGJJJIJJJIIJIJJJJJJJJIGGF
@9151648/1
ctcgctccaggttgctgttgtggaggagcgggctgctgttg
+9151648/1
@@@=D=DDDDHCFHGGHEH@FHIBFGC@FG>>D;F;8;=F9
@9153209/1
ctcgcttttcaaattctcgtgacttttctcccctgttcttaaataaagtg
+9153209/1
@?@DBDDDHHBFHCGI>GEEE>EHGIIBBCHGI;CFGGGGCBG@FGIEBF
@9153210/1
ctcgcttttcaaattctcgtgacttttctcccctgtttgttcttaaataa
+9153210/1
?1=DDBDDHHHHDGHIIJGFFGIHHIGCBAFHGIJGGIIFHIIJFGIJHH
@11295063/1
tctggcaacatcgacagataccacaaatacctaaaccttcccactaaagt
+11295063/1
BBBDDFFFHGHHHIIIIIJJJJJJJJJJJJJJJJIJIJJJJJJJJJJJJH
@8829504/1
ctaacgtctttatagaatgtcaatgttattctaaaaagaagactgctaaa
+8829504/1
;8=DBD;:AFF?DBHIIGDH@ECDHIHHHIGEIIIHIFHEH;GEHIIHGG
@8539725/1
cgaggttgttgctgtggcggaacgggctgttgttg
+8539725/1
?@:;D@D:<<CDDBBDE??EFFD:<GEFBBBC;;2
@8540186/1
cgagtacctcaaaatcatgaccaaaaagtgaacagctatcgatacacagt
+8540186/1
B@@FBDFFGHHHHJJIIGHIJJJJJJJJCFGIIJJJIJGIIIJIIIJIJG
@8540306/1
cgagtagatagctttagaggtaatacactattattaggcactagttatta
+8540306/1
?@1BDDDDFBFHFHIBFACEFGHGIIIIGHIIIIIIHIGIHIEHGHGIII
@8540307/1
cgagtagatagctttagaggtaatacactattattaggcactagttatta
+8540307/1
?@;BADDDDAFADGGEDDCG:FH@FDEEFFGGGFHGGIFIHGIIEGGGIG
@8540308/1
cgagtagatagctttagaggtaatacactattattaggcactagttatta
+8540308/1
?@=DA?DDBB=<2AF>F9EH@FHCCHGIGIIIGGGIC@DBGCG31CGHEH
@8542903/1
cgataaagcgttaccagcgcttgaggaagtaacggcagcactattgacac
+8542903/1
B@@DDDFFHHHHHJJJJJIJJJJIJJJJJGHIJJJIJJBEEC@>FGAFII
@10373589/1
ggagttgtactaatttgtgtaattgaagttcgtattatttcctcgaaatc
+10373589/1
?<:DAB?B?FDDHDHICHDAFBEIG>FHHGIEHIIIIIIIGHIIGHEHHG
@9759920/1
ctttcgtgtggtagtccctcttcgt
+9759920/1
@@@DDDBDACF<AABFHIABEHDG?
@8548977/1
cgatacacagtcatagatccaatcctataattatccatttcctgtaattc
+8548977/1
@@?DDDEFFBFHFGGGGGGHGIHGIHGIGIGHEDGIGGIJIIEHDHIIIG
@8549573/1
cgatagaatgaagtgaaagtcgaacgttcttctgggcttttcctgctttt
+8549573/1
@CCFFFFFFHHHHEHIJJIAEGHIEEAFDEF@B@FICFHII<F<BB<FFI
@9762298/1
ctttcttataccactccggagctgcgtcactgtacacgtcggaagaaagg
+9762298/1
@?@BDDDFFGGHBEEFHBFAEEHBGGEHEGGI@GHEHGDGHGHIGEHIGI
@9762660/1
ctttcttcgatcttccggttccggtggccaccagatcgttgttaaggaac
+9762660/1
?<:BBBBDDFHFDGHGGEFGDGFHEFABGAGEED>GGJGGH?F=@GGEGF
@9164974/1
ctcgtacagtgggttggttgttaaaattagcccgtgttattccttccata
+9164974/1
BB@ADFFFHHHHHGHIJEGHHIHIIJIIJJJIIHDFFHGIIFIIIGGIHI
@9765905/1
ctttgacattgcttgtggtcacttttcgcgc
+9765905/1
@@?DD?BDFHADDGBCFH:CEFGIIIEHH@@
@9765906/1
ctttgacattgcttgtggtcacttttcgcgcaaaggtaaaatcgttctag
+9765906/1
=BB4ABDEHHHHHJIGIJFHIJJJJJJJJJJGIIJJEIHIIHIJHIIJJG
@9765907/1
ctttgacattgcttgtggtcacttttcgcgcaaaggtaaaatcgttctag
+9765907/1
@@@DAADFHGHGFEHB@FFIHIIGGIIIIGAFIIIG?DHIIECACEIIIG
@9765908/1
ctttgacattgcttgtggtcacttttcgcgcaaaggtaaaatcgttctag
+9765908/1
BCCFFDFDHHHHFJIFEHFHIJIJJJJJJJIIIJJJBGIIIGGHFIIJJJ
@8554444/1
cgatgatatgatatgtatttattatattgtgaaaagggagcatttatttg
+8554444/1
@@<BDDFFHHBBDDFCFDEFDHEIGIGIG:CBEAF?E@F@EEHIIIGIIA
@10381097/1
ggatcgcaagcttcttccagttcaccatcagattcacaagcaggatcaac
+10381097/1
?@@4ADDAF1ABFBAF@G:<<CBEHH3CEEEFCGECEDF>FF@GC?B@FE
@11865681/1
ttttggagagaaaagacaagaaataattttacaaaaatttaaaatacact
+11865681/1
?@1ADDFFHHFHHGBGGIGGIJJJIJJJJJIJJJJIJJIJJIJJJIJJJJ
@8556536/1
cgatggagaattttttgattcagtgctgattctgcacacattcgatctct
+8556536/1
@@?DDDDDBFHHHIIIAEEHHHGHHGIIGIHGHIIIIGGGGIGHHIIIII
@9772287/1
ctttgcatcaaataaatgctcccttctcacaatataataaatacatatca
+9772287/1
@CCFDFFDHHHGHJJJIGIJIJJJIJJJJJJJJIJJJJJJJJIIJJIJJJ
@8560246/1
cgattctcagccgagctgcccagtttagtggccaactcttcgtcactcgc
+8560246/1
1:=44=ADHHHFD@?FGHGIIHGFHGIIHHGGIIGGIIIIIIHIDHGGEG
@9773192/1
ctttgcgcgaaaagtgaccacaagcaatgtcaaagagaaggatagcaact
+9773192/1
=:?DDDADAAFHH;FC?FGGIIGIIIGIIFHGHHIIIIFGCHHHGGHGDH
@9773193/1
ctttgcgcgaaaagtgaccacaagcaatgtcaaagagaaggatagcaact
+9773193/1
=?@ADDDDADFFF;CGBHIGHIFHIIIGIGGHIHHBG@BCFAACHICEGD
@8564524/1
cgcaaaggtaaaatcgttctagacatactttatgctcttgacatttcgtt
+8564524/1
@@@DDDDD<CFHHEBCAF?:<AABCACAAEH<???C??H?9?<9BH?B?G
@8564525/1
cgcaaaggtaaaatcgttctagacatactttatgctcttgacatttcgtt
+8564525/1
@@@DDFDDCFFFHBHGEFEGIIGGEEEHGIIIIGG@FHIGCGHCHEHIII
@8566440/1
cgcaaatgtagaaggcagattgttaccctccacgggtaaatcctgcaagg
+8566440/1
@?<DFADDFHDD8FF<FEFDFBHHHE?EGI<HHIEGGIDFGCHGBEHIF;
@8566441/1
cgcaaatgtagaaggcagattgttaccctccacgggtaaatcctgcaagg
+8566441/1
@@1ADDDDFFFFFIIE:CEFIIHIIIIIIIIIIIIIFGIIIIIIIIIIII
@8566442/1
cgcaaatgtagaaggcagattgttaccctccacgggtaaatcctgcaagg
+8566442/1
@@CBDFFFHHFGHHIFIHIJHJIIIIJJJJJJJJJI?FGHGIJGIIJGJI
@8566443/1
cgcaaatgtagaaggcagattgttaccctccacgggtaaatcctgcaagg
+8566443/1
@C<BDFFFFHHHHIIGHGIIIIIIIIIIIIIIIIIIFHIIIIIIIIIIIF
@8566444/1
cgcaaatgtagaaggcagattgttaccctccacgggtaaatcctgcaagg
+8566444/1
@C@DDFFFHHHHHIGIHGBHIIJJJJJJJJJJJJIIFHGHIJJIJJJJIJ
@8566445/1
cgcaaatgtagaaggcagattgttaccctccacgggtaaatcctgcaagg
+8566445/1
BB@DFFFFFHHGHGJIIFHIJJJJIJJJJJJIJGII?DGIGIIGHIJIEG
@8566446/1
cgcaaatgtagaaggcagattgttaccctccacgggtaaatcctgcaagg
+8566446/1
CCCFFFFFHHHHHIJIIJJJJJJJIJJJJJJJJJJJHGIJJJJJIJJJIJ
@8567114/1
cgcaacatataccgagtgtggcggcag
+8567114/1
@@@?DDDDDDHFFIIIBAAH?EHG6@D
@11869052/1
ttttgtcatacgtttttgaggcagcaaatttctcaagggcacacggcaac
+11869052/1
??BADDFFHHHHHIIJJJJJJJJIJJJJJJJJIJJJIIJJJIJJIJJJJJ
@11869053/1
ttttgtcatacgtttttgaggcagcaaatttctcaagggcacacggcaac
+11869053/1
BCCDDEFFHHHHFHIJIIGIJJIJIIJJIJJIGJJJJJJJJJIJJJJJJJ
@10387316/1
ggattgttcgctagcgatctcctgcaagaactgaacaaagttgaagtcct
+10387316/1
@@<DFDDFGGHFGGGIEIIJJJJJIIIJHHIJJIFIIJIJGHEHIIFEHG
@8569982/1
cgcaatagctcaaaagggaacaatttttatcgagttattgatttcgagga
+8569982/1
?@1DDDEFGFHHHJIIJGIHGJJJJJIIJJIIEHHIIGGJIGIGII=HGH
@8569983/1
cgcaatagctcaaaagggaacaatttttatcgagttattgatttcgagga
+8569983/1
CCCFFFFFGHHHHJJJJJEFGGIIJJJJIJJJIIGIIIIIJJJJJJIJJJ
@8572456/1
cgcacaatacccggcgaactgctggtcagttgcagacatggctgctacta
+8572456/1
@C@DFFFFHHHHFIGJJJIJJJJIFGJJJJJJGJIIIIIJJIJJIBCHHF
@8572608/1
cgcacacacgcatttttaaatttaaaaatttattcaagtcaaaaataata
+8572608/1
@C@=DD?A?<ADFEGHIGEGIHIDHIIIIIGGGGGIIBDGE<GHFHIGDI
@8849854/1
ctaatattcgattcgataggtgctttgtctggttaactttagtgggaagg
+8849854/1
CC@FDBDFFFFHHJJGHIGIFHIGIJGFGGHIDHEIJJIJGGDFHJIIIJ
@10390913/1
ggcaaatcaatcaatttgcctcgaaatctaaggttatattacttttatga
+10390913/1
;;?BDDDDDFFD<EFGIEEHIIIGIGDHHGIGE<FFDEEGHGEGHHGIAB
@8852133/1
ctaatctgggagggggcaagattctggcatctaatttttcaaatgcgcta
+8852133/1
?@?1ADDBHDFDA@@@FGIBFI@F<GCH@FEIIIGIGGIGIH@GHGIIII
@10685765/1
gtcgaacttttctatccactttctgtccccc
+10685765/1
@@?DDDDDHHH>BG?FHBFBHHCDDDHHHII
@9794735/1
cttttcccattgaatccaagagattctcatgacagaaatttaaacgttcc
+9794735/1
11:=B2BDFFFBBFE@BBF@?EFDHH@HFIEBAF<BGFEFFIGIDF:BB?
@9794863/1
cttttccggaaaatgctcgaaaactcaattggcgcacattcagcaggttt
+9794863/1
?@@DFBDDFAHHHIIJGJGIIJGIJIJIJJIJJJJIIIIIGIEEIJJFEH
@9794864/1
cttttccggaaaatgctcgaaaactcaattggcgcacattcagcaggttt
+9794864/1
?@@DFDFFHFHHH4ACGEGAGHIIIIIIGGEIGEE<@FGIJIHCHGA@FH
@10693140/1
gtcgatgttgccagaacgtaagatatcctaaactcacttttttccgaaaa
+10693140/1
=1:BDFFFHHHHHJJJJJHHIJJJJJJJJJJJJJJJIJJJJJJJJJIJJJ
@10693141/1
gtcgatgttgccagaacgtaagatatcctaaactcacttttttccgaaaa
+10693141/1
===:ABD?DHHFFEIIEFAEBGGGGIIIIIDIHIIIIIIIGIIIGGIGII
@10693142/1
gtcgatgttgccagaacgtaagatatcctaaactcacttttttccgaaaa
+10693142/1
?@@DBD?DFFHHHEBHIIGGIIGIHIIFGIGEHGH@DFHIIJJDEGFHHG
@10693143/1
gtcgatgttgccagaacgtaagatatcctaaactcacttttttccgaaaa
+10693143/1
@@@FDDDDHHHHFGGGHIFHIIIHIIIJJJJJIIJEHJJJJJJJIJIIJG
@11885259/1
tttttgtatgcacaaaattcgttctacatatgaaacatgtcagttatata
+11885259/1
@C@DFDADHHFHHJJIJIJAHHIJJIJJJJJJJJJJIJJIIIJIJIJJJJ
@11886351/1
tttttgtcgagttattgatttcgaggaataatacgaacttccatagattc
+11886351/1
@@@FDDBDFBDADFFG<?@FHDCCFE:FEAG@GFACHGGGGHHIIIIIIG
@10696820/1
gtcgcggcatcactcccaaatacgaactgg
+10696820/1
;?@DDAD<A:99<C?EG@FHEHGAD;?DGI
@8856562/1
ctaattgtttcgccatcttttttgttgtgctagtcgcaacagttttgaca
+8856562/1
@@@ADD?A?CCF<EAC:CHEHHI:CF9?@@G@EBFFAEFEEFBC>FA18@
@8857884/1
ctaatttgtgtaattgaagttcgtattatttcctcgaaatcaataatgca
+8857884/1
@C8ABDFFCFCAFGGIGIGEHHHHGIIIIIIGHEGIH>GHEHIIIHIF@H
@8857885/1
ctaatttgtgtaattgaagttcgtattatttcctcgaaatcaataatgca
+8857885/1
@CCFFFFDCFDFHIIA>HGEHICDFGHHIIIIIIIHIGHGIIIIIIIEHG
@8859891/1
ctacaacagtcaacatttcccacctttttcactca
+8859891/1
?@@DB?DDF<A8<E<EGGCIIFF@CDHHI;9CB:9
@8859892/1
ctacaacagtcaacatttcccacctttttcactcaaccatagctttctca
+8859892/1
?:?AB?DDAF?DHIIEGGHEEHB@FHEHEHGCGF@?GFH<BD?FBBFAHI
@8859893/1
ctacaacagtcaacatttcccacctttttcactcaaccatagctttctca
+8859893/1
@B<DFFFFGHHHHJIJJJJIJJJJJJJJJJIJIJIJJIIJJJIIJJJIJJ
@8861969/1
ctacaaggttttcaatagggcattctaacatgtcaaaattaaatcaatat
+8861969/1
B?BFFFFFDHHHHJJJJJJJJJJJJJIJJJJJIIJJJIJJJJJJIJJJJI
@11894291/1
ttttttttatttttcatcacagtgatgtttgtttcagaacaaaccgggaa
+11894291/1
@CCFFFFFHHHHHJJIEGGEHIFGGGGIJIIGHJGGGHJJIJJIJJJJGE
@8875430/1
ctaccacacgaaaggcagttcaccatcgcttgtcatgtgttgaaattccg
+8875430/1
CCCFFFFFHHHHHJIIJJJJJJJJJJJJJJJJJJJJJJJJJJGIJJJJJJ
