# Supplementary material for: Identification and comparison of key RNA interference machinery from western corn rootworm, fall armyworm, and southern green stink bug
Source: PLoS One. 2018 Sep 5;13(9):e0203160. doi: 10.1371/journal.pone.0203160 (PMC6124762; doi:10.1371/journal.pone.0203160)
Supplement: S2 File — (TGZ) [file pone.0203160.s012.tgz › data/fastq/wcrw/10_Mated-male_MM_Rep4_aligned.fq]

@6391935/1
tgatcaacatggatcttacattaccaatcatacaagcttctctgttggaa
+6391935/1
CCCFFFFFHHHHHJJJJJJIJJJJJJJJJJJJJJJJJJJJJJJJJJJJGI
@5117146/1
ggacagacaagaaacatgataagatatgctgcaacctctactacagtacg
+5117146/1
CCCFFFFFHHHHHJJJJJJJJJJJJJJJJJJJJJJJJJJJJJJJJJGIJJ
@6137044/1
tcaagcgctggtaacgctttatcgggttctgctaagtggtaagtagaagg
+6137044/1
CCCFFFFFFHHDFIJIJJJJGIIIJJJJJIJIJJJJBFHBFHIIIJJJJG
@2310397/1
ccacgagccaatcttccgctaccgcgtgttccttaacaacgatctggtgg
+2310397/1
@@CFFFFFHGHHHIIIIBGAFHIIIIFHGGIHIIIIIIGCFGEH27CEEH
@6903254/1
tttatcctctactgtacaactgtttacctgtgtatgataaataaactttt
+6903254/1
CCCFFFFFHHHHHJIJJJJJJJIJJIJIJJHIHJIJJJJJJJJIJIJJJJ
@6651080/1
ttattatattgtgaaaagggagcatttatttgatgcaaagtatagaggtt
+6651080/1
CCCFFFFFHHHHHIJJJJJJIJJJJJJJJJJJJJJJJJJJHIIGJJJJFH
@6137982/1
tcaagtcaaaaataatatgtaaattgattttagaaaaaaaaccactaatt
+6137982/1
CCCFFFFFHHHHHJJJJJJHJJJJIJJJJJJJJJJJJJJJJJJJJJJHII
@3589873/1
ctcgattctaaaaggtccaagttctgtatccgaatcttcatcatacatat
+3589873/1
C@CFFFFFFFHHHGICGHCHHHGGGHFIIJJIIJJJJJJJJJJJIJJIIJ
@1040318/1
atcgcaatagctcaaaagggaacaatttttgtcgagttattgatttcgag
+1040318/1
CCCFFFFFHHHHHJJJJJJJJJJJJJJJJJJIIJJJJIJJJJJJJJJJJJ
@2058397/1
cagcgagatcggcgccggacagagaacgcgaaatcaacaacttggtccgt
+2058397/1
CC@FFFFDHHHHFGIJJJGJIJIJIIJJIIHFFDDDDEDDDDDCCACCDD
@2567814/1
ccgcgaaattggcactggcaagtcaaagaagctagccaagagaatggcgg
+2567814/1
CCCFFFFFHHGHHJJJJJJJJIGHIJJJJJJJJJJIJJJJJJJJIIJJJI
@2313178/1
ccacgggtaaatcctgcaaggattgccacatcttgtgagccgccattctc
+2313178/1
CCCFFFFFHHHHHJIIIJJJJIJIJJJJJJJJJJIHGIIIJJIIGIJJJJ
@264554/1
aaagacgttagagaggttcactaaaaaatattaggaatccactacaaggt
+264554/1
CCCFFFFFHHHHHJJJHIJJJJJJJJJJJJJIJJGJIJJJJJJIJJJJJF
@6395850/1
tgatgagcagccgagcccttggcttccttcggagttttgcctgttccgta
+6395850/1
@CCFFFFFHHHHHJJJJJJJIJJJJJIIJJJJGIDGIJIJJIIGIIJJHI
@4870323/1
gccacatcttgtgagccgccattctcttggctagcttctttgacttgcca
+4870323/1
CCCFFFFFHHGHHJJIJJJJIJJJJJGIHGIIIHGIJIJJJ>BGGIGIHB
@4870324/1
gccacatcttgtgagccgccattctcttggctagcttctttgacttgcca
+4870324/1
CCCFFFFFHHHFGJJJJJJJJJJJJJJJJJIJIJJJJJJJJEHIJJJJJC
@4870325/1
gccacatcttgtgagccgccattctcttggctagcttctttgacttgcca
+4870325/1
CCCFFFFFHHHHHIJJJJIJIJJJJJJJJIIJJJJJIJJJIIGHHGCAGH
@3846651/1
ctggaagccacttttaaatgttgatgttgctcataaaccgtttcctaaag
+3846651/1
CCCFFFFFHHHHHFGIJIJJGIIJJJIIJJJJGJJJJJJJIJJJJJJJIJ
@6398379/1
tgatgattatataacgagtagatagctttagaggtaatacactattatta
+6398379/1
CCCFFFFFHGFFHJJIIGAFHHIJJJJJJIJIJG9EGGIJIJJJJJJJIJ
@6658382/1
ttcaaacattgaagccagatcgataaaaaaatatcgcaatattagaaatt
+6658382/1
CCCFFFFFGHHHHJIJJJJJJJJJJJJJJJJJJJIIJIJJHIIIJJJJJJ
@2317387/1
ccactctcttcttgtagtcttataaatctctccacaacttcgttcaagcc
+2317387/1
BCCBDFFFGHHHGGGIGHHJJEJJJJJJIJJJJJJJJIJJJJFGGGGGGI
@6913850/1
tttcaaaataccgttggatggtaatttctctattattcgcatctttaaag
+6913850/1
CCCFFFFFHHHHHHIJJHJJJCHIIJJJJJJJJJJJIJJIJIJIJJJJJJ
@5890934/1
gtttttgaggcagcaaatttctcaagggcacacggcaacaaaaa
+5890934/1
=@?B?D:AD:CFD;:?FD><F4FHEH9C7;;:B:660?DFF;88
@4874969/1
gccagatcgataaaaaaatatcgcaatattagaaattttcaaatattctt
+4874969/1
@@@DDDDD?BFDHIIIGEGGDDBFHIIIIIIDGHGHEEGIIIGGGGGIGI
@4874970/1
gccagatcgataaaaaaatatcgcaatattagaaattttcaaatattctt
+4874970/1
@CCFFFFFHHHGHJJJJJJIIHIJJJJJJJIIIJIJJJJJJJJJJIIJJI
@525515/1
aataactcgacaaaaattgttcccttttgagctattgcgatattttttcg
+525515/1
CCCFFFFFHHHHHJJJJJJIIIJJJJJJJJJJJJJJJJJJJJJJJJJJJI
@789287/1
agattaccaagttgggcaaccagcagtcccacaaagtttcacagttccac
+789287/1
CCCFFFFFHHHHHJJJJJJJJFIJJJIIJJIJJJJJHJJIHJJJGIJJJJ
@2063810/1
cagctacaacagtcaacatttcccacctttttcactcaaccatagctttc
+2063810/1
CCCFFFFFHHHHHIJJJJJJJJJJJJJJJJJJJJJJJJJJJJJIJJIJJJ
@275748/1
aaagcctttaagtacaatatctgctggagattgcaaccacccagacagga
+275748/1
CCCFFFFFHGHHHJJJJJJJJJJJJJJJJIJJJJJJJJJJJJJIJJJIJJ
@5385556/1
gtatgacaaaactatagagaaaccagaattacaggaaatggataattata
+5385556/1
CCCFFFFFGHHHHJJJJIJJ3AEGIIJJJIIIIJJJJJJJIIIIIJJJJJ
@2320991/1
ccacttgtatagcttccgtcggagttgctctagataaatcgtaatctttc
+2320991/1
CCCFFFFFHHHHHIJJJJHJJJFHGHIJJIJIJIIJJJJJJHIJJJJJJJ
@5894285/1
gttttttaacagtttgaaaaccttgataaatggaacgaaattaaacacgc
+5894285/1
<=@DDD@DFDBCHIGE>FDGIICDB4EFGB@DFDDAD@F@FFH@DHHCHB
@5894286/1
gttttttaacagtttgaaaaccttgataaatggaacgaaattaaacacgc
+5894286/1
=?:BDDFFGHHHHJJJJIIJJJIJJJJJJJJJJJJJIJIIJIJJJJJJIJ
@5894287/1
gttttttaacagtttgaaaaccttgataaatggaacgaaattaaacacgc
+5894287/1
@?@FFFFFH<?FBGH@GGIIIIGIII4EHGGBHEGGIGII?GHGIIIGII
@5636799/1
gttaaattttaaaagcctcttaaatttaaccgaaatatagaatacacccc
+5636799/1
@@CFFFFFHHGHHIGGGIGHHJJJJIIJIJJJGIJJJJJGIIJIJEIIIG
@276693/1
aaagctgctaaaaaagcaggaaaagcccagaagaacgttcgactttcact
+276693/1
CCCFFFFFHHHHHJJJJJJJJJJJIJJJJJJJJIJJIJJJJIJIJJJJIJ
@3341772/1
ctagattctgtttgacattagaagagtaaacgtcagtttgcgtttcaatg
+3341772/1
CCCFFFFFHHHHHJJJJJJJIIJJJJHIJJJJHIIJIJJJJJGHIJJJJJ
@3341773/1
ctagattctgtttgacattcgaaaagtaaacgtcagtttgcgtttcaatg
+3341773/1
CCCFFFFFHGFHHBDGFGJIIGIJJJHGHJJIGHGIIIJJJJBHGGIIJI
@3603063/1
ctcgcttttcaaattctcgtgacttttctcccctgtttgttcttaaataa
+3603063/1
CCCFFFFFHHHHHJJJIIIDHBBHIIJDHGHJJ;;:DHC@GADG9DGCDF
@2576384/1
ccgctccgggcgttccgttggtctgattggctt
+2576384/1
CCCFFFFFHHAHCGBGFCGFF:?BB@FGCGDGG
@2576385/1
ccgctccgggcgttccgttggtctgattggcttgttcggg
+2576385/1
CCCFFFFFHHHHHJJJJHIJJGIJJJIJIJJJJ@CH4;FH
@792666/1
agcaaagacgcaataagtgatacaagaaaatatacagactaaagaaacgc
+792666/1
CCCFFFFFHHGHGJJJJEHIJJJJIIJJJJJJIJJIIJIIIJJJJJJJJJ
@1554543/1
caaaatttgacataatttgtggacataaaggaaagaaaaaaatgtcaaaa
+1554543/1
CCCFFFFFHHHHHJJJJJJHJJJJIJJJJJJJJJJJJJJJJJJIIIJIIJ
@5388907/1
gtattatttcctcgaaatcaataatgcaatgtgtttaaatttttgtcgag
+5388907/1
CBCFFFFFHHHHHIIJJJJJJIJJJJJJJJJHIJJJJJJJJJJJJJJJJI
@5638371/1
gttaacttcgtagctcctttaaaagacatttgtgctgaaaagaaaattca
+5638371/1
CCCFFFFFHHHHGJJJJGIJGIIJIJIJJJJJIIJJJJJJJIIJJIHIIJ
@2067355/1
cagctatccactttgccagtggccgtctgctacggaacaggcaaaactcc
+2067355/1
@<@DFBBDDBDHHIGBFIIGFFHIIAH@;DEHHDG@?@@FAFGDBDGE8F
@2067403/1
cagctatcgatacacagtcatagatccaatcctataattatccatttcct
+2067403/1
CCCFFFFFHHHHHJJJJIICHJJJIJJJJJJJJJJJJJJJIJJJJJJJJJ
@1555519/1
caaaattttgcaaattatgtggcattttgacatttatgtgacataatttg
+1555519/1
CCCFFFFFHHHHHIJJIJJJJJJJJJJJJJJJJJJJJJIJJIJJJJJJJJ
@1555520/1
caaaattttgcaaattatgtggcattttgacatttatgtgacataatttg
+1555520/1
CCCFFFFFHHHHHJJJIJIJGIIJJJIJJJJIJJJJIGFIJIJJJIHIIJ
@5896474/1
gttttttgcatttttattcggcttattgtaatattcctccatagttctta
+5896474/1
@@@DDDDAHAHHFII=GIIEGE8CEHHB:CDFBFGCFEHECHFHIHIECG
@5896475/1
gttttttgcatttttattcggcttattgtaatattcctccatagttctta
+5896475/1
C@BFFFFDHHHHHJJIGJHIJIGIJJJIFIJJIIJIJJJJJJJJIIIJJI
@7163867/1
aaaaaaaccactaattctatgcaaagtatagcttgtaaaattagttgcta
+7163867/1
CCCFFFFFHHHHHJJJJJJJJJJJJJFHJIIIJJJHIJJJJJIJHJJJJI
@6668480/1
ttcaacgccaaggacttcaactttgttcagttcttgcaggagatcgctag
+6668480/1
CCCFFFDDHHHHHJJJJJJHIJJJJJJJJJJJJJJJJJJGJJIJIJJJIG
@4882877/1
gccatattgatttaattttgacatgttagaatgccctattgaaaaccttg
+4882877/1
CCCFFFFFHHHHHJJJJJJJJJJJJJJJJJJJJJJJJIJJJJJJJJJJJI
@1302969/1
atttatgtgacataatttgcgacatttgacgtacggttcaagta
+1302969/1
CCCFFFFDGBHHHIGIIIIIBEGGEHGIIEIIGIGIBDCHEF?@
@3605370/1
ctcggatcttgctactaatattcgattcgatagg
+3605370/1
@@@DD:BDFF8<<BFBAG<AAF<?CHHECBHDEG
@3605371/1
ctcggatcttgctactaatattcgattcgataggtgctttgtctgg
+3605371/1
??@ADDDDBDHDHGB?FDHGEI@CHHHEHIA?CB11::CGH9?9?F
@281379/1
aaaggagttgctctgccaacaagcagtgaagaaaccaaacgcgccaagcg
+281379/1
CCCFFFFDHHHHHJJJJJIJJJJJJJHIIJJJJJJJIIHIJJJJJJJJJJ
@5129111/1
ggagaatcacaaaactcatgatacttttcaaattttcttttaaatttcat
+5129111/1
@CCFDDDDFHHHHGIIIHIIJIGGGGJJJJIIIJJAFGIJJIJGIJJIIG
@6148114/1
tcactttttggtcatgattttgaggtactcgagggcatgatgagcagccg
+6148114/1
CCCFFFFFHHHCFGHIIEJIJJIJJHHIIJJJJJJIJIIJJJIJJJJJJJ
@2324328/1
ccagaacgtaagatatcctaaactcacttttttccgaaaaaatatcgcaa
+2324328/1
??@1?DDFBFFDAFHIIIIIGIIIGIIIIIIGEFFGHIIIIIIIIIIIII
@2324329/1
ccagaacgtaagatatcctaaactcacttttttccgaaaaaatatcgcaa
+2324329/1
@@?DDFFFHHHHHJJJJJJJJJJJJJJJJJJJJJJJJJJJIJJIJIJIJH
@2324330/1
ccagaacgtaagatatcctaaactcacttttttccgaaaaaatatcgcaa
+2324330/1
CC@FFDFFADHBDIJJBHICHIJIGGIJJJJJGJGHEHIIJJJJJJIGGJ
@2324331/1
ccagaacgtaagatatcctaaactcacttttttccgaaaaaatatcgcaa
+2324331/1
CCCFFFFFHHHHHJJJJJJJJJJJJIJJJJJJJJJJIJJJJJIJJJJJJI
@3348025/1
ctagcttctttgacttgccagtgccaatttcgcggaatttcaacacatga
+3348025/1
CCCFFFFFHHHHHJJJJIJJJFHHJJJJJJIJJJJJIJJJJJJJJJJJJJ
@3607060/1
ctcggccggaccgattcagcccccaccaagggaagggggcggcccccatc
+3607060/1
CCCFFFFFHGHHHGIJIIHIJJJJIJJIJJJJIIJJHHFCDD@BDDD8?C
@16115/1
aaaaaacattgaccaatcgccaccaatgcttggtgcagctatccactttg
+16115/1
@@BFDDFFHHHGGJIIHGHIJJJIIHIGIJJJEHDGIGIGHHGGHEFDC>
@6672719/1
ttcaatgtttgaatgatgattatataacgagtagatagctttagaggtaa
+6672719/1
CCCFFFFFHHHHHJJJJJJJJJJJJJJIJHIFHIGJGJJJJJIJIJJDGI
@7424610/1
aaagacgttagagaggttcactaaaaaatattaggaatccactacaaggt
+7424610/1
CCCFFFFDHHHHHIIJFHIIJJJJJJJJIJJJJJIJJIJJJJIIJJJJJB
@5641690/1
gttaatctggaacgtctggaaacccttggcgactccttcctcaaattcat
+5641690/1
@@CFFFDFHDDHHIIBHIDEGHIGIIJHEGGGHBGIIIJFEHBHI9FABF
@2582373/1
ccggaaccggaagatcgaagaaagacgccaaacattcggcagccaagaac
+2582373/1
BC@FFFFFHHHHHJIGIHIJIIJIIJJIJJJIJJJIJJFIIIIJHGHHFF
@7425281/1
aaagacttcgactttttactatttttgtatgcacaaaattcgttctacat
+7425281/1
CCCFFFFFHHHHHJJJJIJJJJJJJJJIJJJIJJJJJIIJJJJJJJJJJJ
@2327199/1
ccagaatctaaaaatattgcacctgctacggattcaaagacatctcctaa
+2327199/1
CCCFFFFFHHHHHJJJJJJJJJJJJJJJJJJJJJJJJJIJJJJJJJJJJI
@2328046/1
ccagaattacaggaaatggataattataggattggatctatgactgtgta
+2328046/1
@CCFFFFFGHHHHGGCIJJCHGGHJIJIJIGIIJJHHIIIIIJIJIBFDD
@6676454/1
ttcaccaagagaagaaagctatacagtagtcaaatttgtatccattatca
+6676454/1
CCCFFFFFHHHHHJIJJIJJJIJJJIHIIFFIJJIIJIFIHIGJJJIJJJ
@7170049/1
aaaaaaatatcgcaatattagaaattttcaaatattcttcgcttttgact
+7170049/1
CCCFFFFFHHHHHJJJJJJJJJJJJJJJJJJJJJJJJJIIJJJJJJIJJJ
@6414852/1
tgcagaatcagcactgaatcaaaaaattctccatcgttacaataagttat
+6414852/1
CCCFFFFFHHHHGJJJJJJJJJJJJJJJJJJJJJJJIJJIJJJJJJGIJJ
@287770/1
aaagtatgtctagaacgattttacctttgcgcgaaaagtgaccacaagca
+287770/1
BCCFDFFFHHHHHJJJJJJJJJJJJJJJJHIIIGIJJJ?FGIIGIJJJII
@4626348/1
gaagtggtccgtgccccttgcggttaccccttctgttgggatgggggccg
+4626348/1
@@@=BDDDHDHHDIJIJIJIIIJJJJJJJJIJJJJJIIJIJIIJJIJHGF
@4626349/1
gaagtggtccgtgccccttgcggttaccccttctgttgggatgggggccg
+4626349/1
B@CFDFFDHHHHGIIJJGIFIIFIJJJJJJIJJJIIJIJJFGIIJJJFHD
@4626350/1
gaagtggtccgtgccccttgcggttaccccttctgttgggatgggggccg
+4626350/1
CCCFFFFEHHHHHJJJJJJJJIJIJIJJJJJJJJJIIIGGGHIIIIJFHF
@7171183/1
aaaaaaatgtcaaaattttgcaaattatgtggcattttgacatttatgtg
+7171183/1
CCCFFFFFHHHHHJJJJJJJJJJIJJJJJJJJJJIJJJJJIJJJJJJJHI
@799299/1
agcagaacccgataaagcgttaccagcgcttgaggaagtaacggcagcac
+799299/1
CCCFFFFFHHHFHIJJJIJIJJJJJJJJJJJJJJJJIJCFHIIJJJHE>>
@799300/1
agcagaacccgataaagcgttaccagcgcttgaggaagtaacggcagcac
+799300/1
CCCFFFFFHHHHHJJJJIJHIJJJJJJJJJJJIIIJIJBFHIIJJJHEAD
@4626864/1
gaagttataaggttaacggtataaatgacccaccggccgt
+4626864/1
B@CFDFFFHHHGFHJJJJHFHHIJJIIHJJJJJJIJJIID
@3357064/1
ctagtgcctaataatagtgtattacctctaaagctatctactcgttatat
+3357064/1
BCCFFFFFHHHHHJJJJHIIHJJJJJJJJJJJJJJJJJJJIJJJHHJJJJ
@4627086/1
gaagttcgtattatttcctcgaaatcaataatgcaatgtgtttaaatttt
+4627086/1
@CCFFFFFFHHHHIJIJJJJJIJJJJJJIJJJIJJJJJHIJIJJFHJJJJ
@5397259/1
gtcaaaatttgacataatttgtggacataaaggaaagaaaaaaaatgtca
+5397259/1
@CCFDFDDHFFFFAEHJJIIJIGIGIJEEHBEG>FCGAGH>DDGG;F4=C
@5906332/1
taaaaaagcaggaaaagcccagaagaacgttcgactttcacttcattcta
+5906332/1
@@CFFFFFHHHFHIJJGBEHIIJJJIJFIIIJGIGGICGEGIFHEHIJJI
@5906333/1
taaaaaagcaggaaaagcccagaagaacgttcgactttcacttcattcta
+5906333/1
CCCFFFFFHHHHFIJJGIIIJIJIIJJEHGHGIGHGHJJGCHFHEHIJJJ
@3357996/1
ctagttattaattataatcatcaatattatctatcgatactgaatgtaat
+3357996/1
CCCFFFFFHHHHHIJJJJJIJJJJJJJJJJJJJJJIIIIIJJIJJJHIHJ
@5398331/1
gtcaaagagaaggatagcaactaattttacaagctatactttgcatagaa
+5398331/1
@@BFFFFFHFHHHHIHJIIJJJJJJJJJJJJJJJIJJJIJJJJJJJJJII
@5398332/1
gtcaaagagaaggatagcaactaattttacaagctatactttgcatagaa
+5398332/1
CBCFFFFFHHHHHJJJJIJJJJJJJJJJJJJJJIJJJJJJJJJHIJJJIH
@1055563/1
atctacttcaagtgggcagaagttttttccataagccagtcggagaaatt
+1055563/1
@@@FFDEDHFFHDEGGIHJGJICHIIIGIJJJIGBGDGGHIGGHA@CHCC
@5907044/1
taaaaaatattaggaatccactacaaggttttcaatagggcattctaaca
+5907044/1
??@DDDD?DFHDHFBFFGCAFHIII>FF:EG?DFCBB??:?DD@FHGHGE
@26341/1
aaaaaagtttatttatcatacacaggtaaacagttgtacagtagaggata
+26341/1
CCCFFFFDHHHHHJJJJJJJJJJJJJHGHIJJJBGIGIJJJIGGIHIIJJ
@6679444/1
ttcacttatgaatgtggcataggttctgtcaaaactgttgcgactagcac
+6679444/1
CCCFFFFFHHHHHJHJJJJJJJJHJJJJHHIJJJIJJJJIIJIJJJIJJJ
@800804/1
agcagccagctccttcacaacaacaacctggagctagacaacagcaaact
+800804/1
@CCFFFDFHHHGHJJJJJIIJJJJIJJJJIGGIFIIGGHJJGGIJGJJIC
@6680313/1
ttcactttttggtcatgattttgaggtactcgagggcatgatgagcagcc
+6680313/1
CCCFFFFFHHHHFHGIJHIIJJIHIJFHHIJIJJJIIJIJIJJJJJJJJJ
@6418525/1
tgcaggtatatttatcacatcattcgtcgtgtaccacatctcggatcttg
+6418525/1
CCCFFFDDHHHHHJJJJJJJJJJJJJIJJJJHGIJJJJJJJJJJJJJJJJ
@1312228/1
atttatttgatgcaaagtatagaggttgtacccaaacttttcggggtgca
+1312228/1
?B=DDFFFHHHHHIJJIEJJJIIHJGHJIIJIJJIJIJJJJJJJIIDGIJ
@1057073/1
atctattatacaaaaacagtgtgaattagatgctggtgcagctatacctt
+1057073/1
CCCFFFFFHHHHHJJJJJJIIHIJJJJJJJJJJJJJEHIIJJJJJJJJJJ
@1057234/1
atctattgttatgagttcccgtgacactatgagtaatttcataatgtggt
+1057234/1
CCCFFFFFHHHHHJJIJJHIIHIJJJJJJJJJJHIFHIJJJJJJJJIGIE
@2837231/1
cgacatttgacgtacggttcaagtagctgaagtaaaagtgtgctccattg
+2837231/1
CCCFFFFFHHHHFHIGGCGHGHGDHIHIJIIJCGHJGEBDFIJIGIIIJJ
@6937173/1
tttccggaaaatgctcgaaaactcaattggcgcacattcagcaggttttt
+6937173/1
CCCFFFFFHHHHHJJJJJJJJJJJJJJJJJJJJIJJIJJJJJJJJ=CGGI
@3616908/1
ctcgtatagatgtcttgttattaaataatcgagtacagcgtcgcccagga
+3616908/1
BBCFDFFFHHHHHJJJJIJIJJIJJJJJJJJJJHIJJJJJJJJJJJJJJI
@5401400/1
gtcaaatgtcgcaaattatgtcacataaatgtcaaaatgccacataattt
+5401400/1
BB@BDBDDDHHHHJJJIIJJJFIJJJJJJJJIIJJJJJIIIIJJJJJJJI
@5401401/1
gtcaaatgtcgcaaattatgtcacataaatgtcaaaatgccacataattt
+5401401/1
C@BFFFFFHHGHHJJJJJJJHJJJJJJJJJJHIJJJJJJIJJJIJIJGII
@5135565/1
ggagatcgctagcgaacaatccttcgaggtaacctacgtggacatcgaag
+5135565/1
CCCFFFFFHHHHHJJJJJJJJJJJJJJJJGHIJJIGIJFHIJJJJJIJJJ
@7433813/1
aaagcacctatcgaatcgaatattagtagcaagatccgagatgtggtaca
+7433813/1
@CCFFFFFFHFGHJFIJIFJ>FFIGIFHCGHGEHGIJJDGFFEDGEBGH>
@7704220/1
aatcaatttgcctcgaaatctaaggttatattacttttatgaatcgtgat
+7704220/1
CCCFFFFFHHHHHJJIJJJIJJJJJJJJJJJJIJJJJJJJJD?DHIHHHC
@34487/1
aaaaaatatcgcaatattagaaattttcaaatattcttcgcttttgactc
+34487/1
@CCFFFFFHGHFHJIJIIGGIJIJJGIIJIIJJIHGGIIJGJGGIGIJJJ
@34488/1
aaaaaatatcgcaatattagaaattttcaaatattcttcgcttttgactc
+34488/1
CCCFFFFFHHHHHJJJJJJIJJIJJJJJIJJJJJJJJIJJJJJJJJJJJJ
@5403119/1
gtcaaattttgacatttatgtaacatgtgtgcttaagtggcttaccttct
+5403119/1
CBBFFFFFHHHHHJJJJJJJIJJJJJJJIIIJJJJJJIJJIJJJJJJJJJ
@5403195/1
gtcaacaacagcccgttccgccacagcaacaacctcgagcgagacaacag
+5403195/1
CCCFFFFFHHHGHJJJJJJIJJIJJJJJIJJJJJJJJJJIIJJJJJHHHH
@1569152/1
caaactacaggcagtgttaacgattatacgaaagatctagaaaactacag
+1569152/1
CCCFFFFFGDFHHGIJIIJJJJIGCGHJJJJIJIJIJIIIAFGHIHIJJG
@4892242/1
gcccagatggcattcatgcagaaccgattaagaaaggggcagacaacttc
+4892242/1
<?@DDD?DD?ABFH@EGHIIGHGDHGIIBGHIIIIIEGG:FHEIIIIGGG
@1820551/1
caatttgcctcgaaatctaaggttatattacttttatgaatcgtgataac
+1820551/1
C@@FFFFDHDHDFGDG>GHJJJIIGGIJGBEHGGJJGGICDHIJEECHGE
@7436936/1
aaagctgctcttaacattttgtcaaaaattgagaaacttaaagtaaaaat
+7436936/1
BBCDDFFFHHHHHJJIJJJJHHHHGGIGHIJJJIJIJIIJIJJEIIGGIG
@3369205/1
ctatcctgaggcctacgctgttgttgtggtccacccctttgttgcccgtt
+3369205/1
CC@FFFFFHHGGHGIJJJGGGIIGIGGGIJJIIJJJJFEAFHIIJIIJHH
@2336051/1
ccagcaagttcttggctgccgaatgtttggcgtctttcttcgatcttccg
+2336051/1
@@CFFFFFHFDHHIJIIIJII@FDGDFIAFDG@FFHCDGIFCGIIIJIIG
@2336052/1
ccagcaagttcttggctgccgaatgtttggcgtctttcttcgatcttccg
+2336052/1
CCCFFFFFHHHHGIIJIJJJBCGGGIIJGIIE@HIG9DHICDBFDAHGIB
@4638780/1
gaatattgtggtagaccaattgaagttcttttatgagtctaataaaggtc
+4638780/1
CCCFFFFFFHHFHIIIIIJIIJIJJHJJJJJJIJJIJHIIJJJJJJJIGG
@1062201/1
atctgattgtgaactggaagaaagttgcgctccttcctcttgttgaagtt
+1062201/1
CCCFFFFFHHHHHJJJJJJJIJJJHIJIJJIIIIJJIJJIJJGHJFGHFH
@6687357/1
ttcaggtaaaatcttgcttcatgattgaaaatttgcaaggtttggaggag
+6687357/1
@@CDFFBDHHFHHJJJIJJIHJJIGIGCHIGHIGCHJEGICGHII<GHGG
@40072/1
aaaaaatgtcaaaattttgcaaattatgtggcattttgacatttatgtga
+40072/1
CCCFFFFFHHHHHJJJJJJJJJJJJJJJIJJIJJJJJJJJJIJJJJJJJI
@40073/1
aaaaaatgtcaaaattttgcaaattatgtggcattttgacatttatgtga
+40073/1
CCCFFFFFHHHHHJJJJJJJJJJJJJJJJJJJJJJJJJJJJJJJJJJJJI
@7709955/1
aatccttcgaggtaacctacgtggacatcgaagaaaaaacattgaccaat
+7709955/1
CCCFFFFFHHHHCFHIJJJJJHJJJJJJJJIJJJJJJJJJJJJIHIJGHH
@7709956/1
aatccttcgaggtaacctacgtggacatcgaagaaaaaacattgaccaat
+7709956/1
CCCFFFFFHHHHFHIIJJJIJHIJJIJJJJJJJJJJJIIJJJJIIJJJJE
@2596024/1
ccggccgagtgcatcatggtcatgttttgggactccatgtcga
+2596024/1
@@@D1A@<<AD8DFEGHD@B@BDFE?FHG0?DDADDHDD8DGD
@554371/1
aatgaagtgaaagtcgaacgttcttctgggcttttcctgcttttttagca
+554371/1
CCCFFFFDHHHHHEGHGJJJHIJJIJJIJJJJJJJJJJIGIJJJJJJJIJ
@4376364/1
ctttcttaatcggttctgcatgaatgccatctgggcccggggctctg
+4376364/1
CCCFFFFDHFHHHEGIGGGFHHGHHHGIGGI@FHJIIIBHIIGBGEG
@5923011/1
taaaatcaatttacatattatttttgacttgaataaatttttaaatttaa
+5923011/1
@@8=DDDDDHHHGIIIGIIIIIIIIIGDGIIIGIIIBHIIGIIGAHHIHI
@5140785/1
ggaggagttgtactaatttgtgtaattgaagttcgtattatttcctcgaa
+5140785/1
BC@FFDFDHGHHHJIJJJJJFHFIIJJJJJJJJIJGIIJJJJJJJJJJJJ
@5140786/1
ggaggagttgtactaatttgtgtaattgaagttcgtattatttcctcgaa
+5140786/1
CCCFFFFDHHHHHJJJJJJJIHGJIIJJJJJIJJJJJJJJIJJJJIJIIJ
@808938/1
agccgagcccttggcttccttcggagttttgcctgttccgtagcagacgg
+808938/1
@@@DFFFFFHDHF<FHGBGCH>@GDD?D?FHIIGC@FEHGDEGIGHGGIH
@808939/1
agccgagcccttggcttccttcggagttttgcctgttccgtagcagacgg
+808939/1
CCCFFFFFGHHHHJJJJJICGHGIFHDHIIGIIIIGIIIFHIJJJJIJJI
@6429996/1
tgcccatcactttgtcatcgaacgatgtcaccacctgattggtgatatca
+6429996/1
CCCFFFFFHHHHHJJJJJJJJJJJHJJHIJJIJJJJJHIJJJGGHIJJJJ
@5141267/1
ggaggatgtctccgaaaaggagaagatatatctatattcttcagaccaaa
+5141267/1
B@@;DDFFHHHHHJJJJJJIIIGIIJJJIJJJJJJJJIJJJJIJIIJJJG
@1571467/1
caaactgttaaaaaacctgctgaatgtgcgccaattgagttttcgagcat
+1571467/1
CCCFFFFFHHHHGGHJGIDHIGCEHEEEHDHIIDGHJGCGHIIGIGEHJJ
@4377513/1
ctttcttcgatcttccggttccggtggccaccagatcgttgt
+4377513/1
@@?;D;BBC=::AF<F?C8CAA:F:C011CFBF8F??;08?0
@4377514/1
ctttcttcgatcttccggttccggtggccaccagatcgttgttaaggaac
+4377514/1
CCCFFFFFHFHHHJJJJJGIIJJJHIIJJJJJIJJIIJEIIIIJIIJJJJ
@4377515/1
ctttcttcgatcttccggttccggtggccaccagatcgttgttaaggaac
+4377515/1
CCCFFFFFHGHGHIJJEHGHHJGGHJIJJJIJIIJJIIEHGGEHJJJJIJ
@1065343/1
atctgttaacttcgtagctcctttaaaagacatttgtgctgaaaagaaaa
+1065343/1
CCCFFFFFHHHHHIIJJJJJJJJJJJJJJJJJIJJJIJJIJJJJJJJJJI
@2844155/1
cgacgaatgatgtgataaatatacctgcacacacgcatttttaaacttaa
+2844155/1
CC@FFFFFHHHHHIJJJJJJJJJJIJJJJJJJJJJJJJJJJJJJJ3BGHJ
@2844156/1
cgacgaatgatgtgataaatatacctgcacacacgcatttttaaatttaa
+2844156/1
CCCFFFFFHHGHFHGIJJJJJIJJFIIHJJJJJJIGJJJJJJJJIJJJJJ
@2844157/1
cgacgaatgatgtgataaatatacctgcacacacgcatttttaaatttaa
+2844157/1
CCCFFFFFHHHHHIIJJJJIJJJJJJJIJJJJJJJJJJJJJJJJJJJJJJ
@1320631/1
atttcctcgaaatcaataatgcaatgtgtttaaatttttgtcgagtcaaa
+1320631/1
CCCFFFFFHDFHHJIJGHIIIIGJJIHHHHIIJJJJJJJGHIIHIHGIJJ
@4139674/1
cttccgcgtgcttctctaagtaattgtgaagctaagttccgtaagtcatc
+4139674/1
@CCFFFFDFFHHHJFGEBHEFFHDHHGGGIJGIIIIIJIJGIIGGFFIIF
@1320900/1
atttcctgtaattctggtttctctatagttttgtcatacgtttttgaggc
+1320900/1
CCCFFFFFHHHHHJJJJGIJJJJJJJJJJJJJJJJJJJJJIJJJJIIIIJ
@1320901/1
atttcctgtaattctggtttctctatagttttgtcatacgtttttgaggc
+1320901/1
CCCFFFFFHHHHHJJJJJJJIJJJJJJIJIIJJJJJJJIJFIJJJJIIIJ
@4377923/1
ctttcttctcttggtgaacacatactttattcgtcatcgctccccacgag
+4377923/1
@CCFDDFDHDDHAGAEFHCFDGEHIIIIGHIGGFHGIIGIGIIIIGIA@F
@1824814/1
caatttttgtcgagttattgatttcgaggaataatacgaacttccat
+1824814/1
CCCFFFFFHHHHHJGHIIJJJIJJJJJJJIJJJJJJJIIIIIJJJIJ
@3116297/1
cgggagtcacttttccgaccaagagatccagcaagttcttggctgccgaa
+3116297/1
B@@DDFDDHHHHHJJJJIJJJJIIIIJJIJGIJIJGIIJJCHIJIIJJHI
@3372624/1
ctatgatgttgatttggtaccagataccccgaaaaagtttttaagaaccg
+3372624/1
CC@FFDFFDHHDHIJGJHIIJJGIEHIIJJJIJJIJJFHIIIJIJGIJJJ
@6431984/1
tgccgcctttaaaaccaccccatctcaggtaag
+6431984/1
1=;;BD@D8AD>DIEA?C2?@8?EEE>DDC@@<
@4140541/1
cttccggttccggtggccaccagatcgttgttaaggaacacgcggtagcg
+4140541/1
CCCFFFDDHHHFHFEHGIIIIFHHIIIGIIEIJGIGEIICGGGIJBEHFE
@4140542/1
cttccggttccggtggccaccagatcgttgttaaggaacacgcggtagcg
+4140542/1
CCCFFFFFHHHHHEHIJJJJJEEHHHIHIIJIIJJJJJJIJJJJJBEHHF
@6690393/1
ttcataattaaggtaatccacggcatttctggtcatgggccactaataaa
+6690393/1
<??DDDDDF<BFFG<?C?<IDAGEGBDGBBFF4?FGE@3DFF=>GFFI@D
@558666/1
aatggaacacgaagagggactaccacacgaaaggcagttcaccatcgctt
+558666/1
B@B:BDDFHHHHHJIJIIJJJIIJIJJJJJJJJIJJJJJJJIJJJJJJGI
@7442459/1
aaaggattaaccaaaaataggatttttattaagccaaaaggtgcgtctaa
+7442459/1
B@@=DDFFHHHHHJJJJJIIIHGJJJJJJJJJJJJIJJJJJBFGIIIJJJ
@4896611/1
gccctattgaaaaccttgtagtggattcctaatattttttagtgaacctc
+4896611/1
CCCFFFFFFHHHHIJIJJHIJHHIGIJJIIIJIGIIJJJJCHIJIIIJJJ
@4896612/1
gccctattgaaaaccttgtagtggattcctaatattttttagtgaacctc
+4896612/1
CCCFFFFFGHHHHJJJJHIIIHHIHJJJJJJJJJJJJJJJIJHIGIJJJJ
@560715/1
aatgggattgcccatcactttgtcatcgaacgatgtcaccacctgattgg
+560715/1
CCCFFFFFHHHHHJJIHJJJIIIJJJJJJJJJJIJIJJJJJJJJJGHIJJ
@7444151/1
aaagggagcatttatttgatgcaaagtatagaggttgtacccaaactttt
+7444151/1
@CCFFFFFHHHHHJJJJJJJJJJJJJHHIJJJJJHIJIIJJJJJJJJJJJ
@1574229/1
caaacttttcggggtgcaatcttcttttccggaaaatgctcgaaaactca
+1574229/1
CCCFFFFFHHHHHJFHIIJJJJJJJJJJJJJJJJJJJJJJJJJJJJJJJJ
@5661147/1
gttattctaaaaagaagactgctaaacgttaaattttaaaagcctcttaa
+5661147/1
BCBDFFFFHHHHHJJIJJJIJJJJJJIJGIIIJIJJJJJJJJJJJJJJJJ
@7948120/1
agatctttgccatgacttggagctgcgccacgccatggctaattgctttg
+7948120/1
@@@DDDDDH?F?CBEFEG@G:ECAED@@F@E@FHBDGGB@DGCHECCEH4
@7185477/1
aaaaaagtttatttatcatacacaggtaaacagttgtacagtagaggata
+7185477/1
CCCFFFFEHHHHHJJJJJJJJJJJJJHGHIJJJJJJIIJJJIIIJIHJJJ
@5930995/1
taaacttttttcgggtttggaaaaatttcaaattgttcaggtaaaatctt
+5930995/1
BCCFFFFFHHHHHJJIIJGIGHIIJJJJJJJJJJJJJJJJJIJJJJJIJJ
@2602885/1
ccgggcccagatggcattcatgcagaaccgattaagaaaggggcagacaa
+2602885/1
BC@FFFFFHHDHHJIGIJGIIJJJJJJJJJJJJJJJIJJJJIJJJJJIJJ
@5409991/1
gtcaatgttattctaaaaagaagactgctaaacgttaaattttaaaagcc
+5409991/1
C@CFFFFEGGHHHJJJJJJIJJEGHJJJJJJJGEGGHGFHIJCIHJJHGG
@1828105/1
cacaaaattcgttctacatatgaaacatgtcagttatatattcaccttta
+1828105/1
?8?DDFDFDFFHHIIIGGIIIIJFGHGIGFGIEIEHIGIJEECIIEHGHG
@1828106/1
cacaaaattcgttctacatatgaaacatgtcagttatatattcaccttta
+1828106/1
CCCFFFFFHHHHHJJJJIIIJJJJIJJJJEHIIIIIJJJJIJJJJJIIJJ
@2341905/1
ccagccccaacaaggaggtaaaaagaagaaacaaaaacaacctgaacaac
+2341905/1
@CCFDFFFDHHFFGIIIJ<CHIJJJIIIGIJJGIJJIGJIJJIHIIIJIC
@7445236/1
aaaggtgggaaatgttgactgttgtagctgattaaggggtgtattctata
+7445236/1
C@CFFADDH?FFHIGEHGJJICHGGIGFIJA<FAGFEGI6?@@FHGEFGC
@3121808/1
cgggcgttccgttggtctgattggctt
+3121808/1
???DA<DDDD>DD8A;?9?<@E>DD<D
@2342689/1
ccagcctcgaatggccgattgataaaatccgtgatacatttccatgcctt
+2342689/1
@@@DDD?D:?FCF?FGE@@FG9@GI9EFHCEBFHGHG?DHEIDGIGIIII
@3377741/1
ctattattaggcactagttattaattataatcatcaatattatctatcga
+3377741/1
CCCFFFFFHHHGHJJJJGJIJJJIJJJJJJJJIJJJJJJJJJJJJJJJJI
@813005/1
agcgcgaaaacttggaacaaaagcaaatactagtgcccgaactatgtgcc
+813005/1
CCCFFFDFHHFHHGJDHGHIJJDGIIJGGIJJGFHHIJIIGGIJJJJJJJ
@1576624/1
caaagaagctagccaagagaatggcggctcacaagatgtggcaatccttg
+1576624/1
CCCFFFFFHHHHGJJJJIIIJJJJIJJ@?@B??F;DBG8=FBCC7@G;C@
@4146142/1
cttccttcggagttttgcctgttccgtagcagacggccactggcaaagtg
+4146142/1
CCCFFFFFHHHHFIJJJJJJJIJJJJHIJJJJIIJJJJJIJJJJIJIJFH
@2344017/1
ccagcgcttgaggaagtaacggcagcactattgacactaagaaatcacag
+2344017/1
CCCFFFFFHHHHHJJJEIIJJIJJJDGICGGIGGGGGGIJJIIICGGHH@
@4384765/1
ctttgacattgcttgtggtcacttttcgcgcaaaggtaaaatcgttctag
+4384765/1
?==DDDFFHHGFHJJJGGFCHGHIIIGGEHGJIGGIDGHEIEIE=8CCF@
@4384766/1
ctttgacattgcttgtggtcacttttcgcgcaaaggtaaaatcgttctag
+4384766/1
CCCFFFFFHGHHDGHIJJIIIIIJJJJJJJJIJJJJFHIEIJIJHIIIJJ
@4384767/1
ctttgacattgcttgtggtcacttttcgcgcaaaggtaaaatcgttctag
+4384767/1
CCCFFFFFHHHHHJIGIJHIIJIJJJJJJJIIJJIJDFHIJIEHCHHJIJ
@4384768/1
ctttgacattgcttgtggtcacttttcgcgcaaaggtaaaatcgttctag
+4384768/1
CCCFFFFFHHHHHJJFHIFIIJJJJJJJJJJJJJJJHIJIJIJJHIIJJJ
@4384769/1
ctttgacattgcttgtggtcacttttcgcgcaaaggtaaaatcgttctag
+4384769/1
CCCFFFFFHHHHHJJHIJFIIIJJJJJJJJJJJJJJDHIIIIGIHIIJJJ
@6439736/1
tgcgccaattgagttttcgagcattttccggaaaagaagattgcaccccg
+6439736/1
?@@7DDDFHHHDHAFHGFJJIE:FHGGIIIIGIGGHIJGEHGIFIJJJGI
@3875952/1
ctggatctcttggtcggaaaagtgactcccgaacaagccaatcagaccaa
+3875952/1
@C@FFADEHHHHHHGHACFEFEAEHHBEFHED6DFHHBFHHIDHHI@CFH
@5413053/1
gtcacatgttcactcggtgcaacagatccgtaagctatccagctccgacg
+5413053/1
CCCFFFFFFHHHHJJJJGHIIJJJJJJJJJIIJJJJJIIJJJJJIJJJIG
@1073549/1
atcttttttagagatggagtatcggatggacaatttgaacaagttacaag
+1073549/1
B:?DFFFFHHHHHGJJJGIEGHJJJIJJJBEHHIIJEFIGIJEDHGEIJE
@1577978/1
caaagaattatcttttttagagatggagtatcggatggacaatttgaaca
+1577978/1
CCCFFFFFHHHFHJJJJJJJJJIIIJJJFHIIIJHIII@BFGCHHDFGDC
@7448118/1
aaagtatgtgttcaccaagagaagaaagctatacagtagtcaaatttgta
+7448118/1
@CCFDFFFHHHHHJJJJJJIIIJJJJJJJJJJJJIJHIIHIJJJJJJJII
@5147195/1
ggagttttgcctgttccgtagcagacggccactggcaaagtggatagctg
+5147195/1
@@@FDBDDFHHGHHIIG:FFHHGICGIGGE<GHEHHIIII9BFHEEACBB
@6956891/1
tttctatccactttctgtcccccaggggttcttgctcttgcagaggatgc
+6956891/1
CCCFFFFFHHHHHJJJJJJJJJJJ1CGHGHIIJIIJJJJJJIDHJJGIGI
@5147405/1
ggataaaccaatggagcacacttttacttcagctacttgaaccgtacgtc
+5147405/1
CCCFFFFFHHHHHJJJJJJJJJJJJJJJJJJJJJJJJJJJJJJJIJJJIJ
@566523/1
aattaaccagactgttagatggatacgataaatttgaaagacacattggt
+566523/1
CCCFFFFFHHHHHJJJJJJJJIJJJJJJJJJIJJJJIJJJJJIJJJJJJI
@3383339/1
ctcaaaaacgtatgacaaaactatagagaaaccagaattacaggaaatgg
+3383339/1
CCCFFFFFHHHHHJIJJIJJJJJJJJJIJJIJJJJJJJJJIIIIIIJJJI
@7950928/1
agatggcattcatgcagaaccgattaagaaaggggcagacaacttcatgt
+7950928/1
CCCFFFFFHHHHHJJJJJJJJJIJJJJJJJJJJJJJJJJJJJJJJFJJJH
@6443292/1
tgcgtttcaatgcatcgataagacgaatggtaaagctgctaaaaaagcag
+6443292/1
BCCFDFFFHHHHGJJJJIJJJJJJJJJJJJDGHIJIIJJJIJJJJJJJJJ
@4387244/1
ctttgacttgccagtgccaatttcgcggaatttcaacacatgacaagcga
+4387244/1
CCCFFFFFHGHHHGCFHIJJJIIJIJJJJJJJJJJJJJJJJJIJJIGIII
@1074970/1
atgaaacatgtcagttatatattcacctttatatatgtcacattttgtgg
+1074970/1
CCCFFFFFHHHHHJHIJJJJJJJJJJJJJJJJJJJJJJJJJJJJJJJIJJ
@3384363/1
ctcaaaactaaagaccgagcagatctgcttgaggcgtttataggagcttt
+3384363/1
C@@FFFFFHHGHHIIIIGIJJJJJJJJJJIIJJJJIGFHIJJIJHIIEHI
@5415124/1
gtcactttacgcgcgaaaaccattatgttttactaatttttcaataaagt
+5415124/1
@@@ADDFFHHGGHJGGIIIIIGHIGIGIJJJIJIIHIJIIIJEHIGIJID
@5415125/1
gtcactttacgcgcgaaaaccattatgttttactaatttttcaataaagt
+5415125/1
CCCFFFFFHGGHFGIGIIJJJEIGJJJGIIJGGIIJJJJJJJJJJIIIHG
@3880753/1
ctggattttaaatctttcatattccctatttaaattttgtaaatccacat
+3880753/1
BB<DFFFFHHHHHJJJJJJJIJJJJJIJJJJJJJJJJJJJGJJJJJJJJI
@4656418/1
gaattttaccgtgcgtgagctggaattgttcaccgaatttctcttccacg
+4656418/1
CCCFFFFFHHFDFFHEHGHGIJJJJJJIIIIJJJJIIIJJJJIJIIIIII
@2611281/1
ccggtgaagaactgtttacctcgcatatcccaaacaccttgatttggcat
+2611281/1
BCCFDDFFHHHHHJJJJJJJIJGIJJJJJJJJJJJJJJJJJJJIIJJJJI
@2611282/1
ccggtgaagaactgtttacctcgcatatcccaaacaccttgatttggcat
+2611282/1
BCCFDFFFHHHHHJGIIFIIJJIJJJJJJJJJJJJJJJJJJJJJJJJJJI
@2105189/1
caggggagaaaagtcacgagaatttgaaaagcgagcttcatgatcccctg
+2105189/1
@@@DFFFFHHFGHHIJJIJIGGGHIIJJJJIEAHIJIGDHHEHIGGIJJG
@6964176/1
tttcttctcttggtgaacacatactt
+6964176/1
1:?B?=BAD4ACBEBEEEIEI3AF<C
@3132033/1
cgggtattgtgcgtctattaacgcctcctccagttgtttcggaacataaa
+3132033/1
@@CFBDDFGDHHHBHIIJJJJJGIJJJJIIJIIGHIIJJIJFGGHIJIJJ
@1835759/1
cacaaatgtcttttaaaggagctacgaagttaacagatgaaggtatagct
+1835759/1
CCCFDFFFHHHHHJJJJJJJJJJJJJJJJIJJJJJJJJCHIJJFFGIJJG
@817986/1
agctcaccagtttttaatcgacctagaatacttggtttaacaacaggtct
+817986/1
CCCFFFFFHHHHHJJJJJJJIJJJJJJJJJIJJJJJJJJJJJJJJJJFGH
@2107996/1
cagggtttataagagtaatattatgttttgacctgaaatattctacaaaa
+2107996/1
CCCFFDDFHHHHHIJEGIIJJIJJJJIJIIJJJJJJJJJJJJJJIJJJJH
@7452261/1
aaagtgtgctccattggtttatcctctactgtacaactgtttacctgtgt
+7452261/1
BB@FDEEFHHHHHJJJJCGIIJJIJJJJJIJFGHJJJJJJJJJJJJJJII
@1836155/1
cacaaattatgtcaaattttgacatttatgtaacatgtgtgcttaagtgg
+1836155/1
@CCFFFFFHFHFHHIJJJGGIJIGGIJJJIIIGIIHGFGGHHDHHHEIJI
@1836156/1
cacaaattatgtcaaattttgacatttatgtaacatgtgtgcttaagtgg
+1836156/1
CCCFFFFFHHHHHIJGJJIJJJJJJJJJJJHIIJJIJGHGHIJGIJJGHH
@1836157/1
cacaaattatgtcaaattttgacatttatgtaacatgtgtgcttaagtgg
+1836157/1
CCCFFFFFHHHHHJJJJJJJJJJJJJJJIJIJJJJJJIIHHIJJJJIHII
@1836158/1
cacaaattatgtcaaattttgacatttatgtaacatgtgtgcttaagtgg
+1836158/1
CCCFFFFFHHHHHJJJJJJJJJJJJJJJJJJJJJJJJJJIIJJJJJJIII
@2109545/1
caggtatatttatcacatcattcgtcgtgtaccacatctcggatcttgct
+2109545/1
BBCFDFFFHHHGHJJJJJJIJJIIHIIGHJIJIJIEHIIIJGIHIJIIEI
@2109546/1
caggtatatttatcacatcattcgtcgtgtaccacatctcggatcttgct
+2109546/1
BCCFDDFFHHHHHJJJJJJJJJJJHJJHIFHIJIJIIJIJIJEGIJJIII
@7956803/1
agcaaatgggtccacatggagatgtaccacaacaacctaaatcggcaaac
+7956803/1
CCCFFFFFHHHHHJJJJJJJJIJJIIIJJJJJJJIJJJIIJJJIJJJJJJ
@6454892/1
tgctgcctcaaaaacgtatgacaaaactatagagaaaccagaattacagg
+6454892/1
CCCFFFFFHHHHHJJJJJJJJJJJJJIIJJIJJJJJIJJJJJJJJJJIII
@4154084/1
cttcgatcttccggttccggtggccaccagatcgttgttaaggaacacgc
+4154084/1
CCCFFDFFHHHHDGFGHIGGFGIIJGIIDHIIJJGGGGHIIIJIJJJ7BG
@4154382/1
cttcgatgatctcctgtctgggtggttgcaatctccagcagatattgtac
+4154382/1
CCCFFFFFGHHHHJJJJIJJJJCFHHIJIJJJJJJJJJJJJJJJJJJGIJ
@7193797/1
aaaaaatatcgcaatagctcaaaagggaacaatttttgtcgagttattga
+7193797/1
CCCFFFFFHHHHHJJJJJJJJJJJJIJJGJJIJIJJJJHIIJJHIJJJJJ
@6717815/1
ttcccttttgagctattgcgatattttttcggaaaaaagtgagtttagga
+6717815/1
BCC?DFFFHHHHHJIJJJJJJJJJJJIJJJJJJJJJJJJHIIJIIJJJJI
@5419159/1
gtcagcgtcctccaggagttgctgagccgtcgcgg
+5419159/1
CCCFFFFFHHHHHGIJHJEHIIIJHIIIIGGIGHG
@7194351/1
aaaaaatattaggaatccactacaaggttttcaatagggcattctaacat
+7194351/1
CCCFFFFDFHGHHJJIJJJJJJJJJJIHIJJJJIJIJIJJIJIJIJJIII
@7194352/1
aaaaaatattaggaatccactacaaggttttcaatagggcattctaacat
+7194352/1
CCCFFFFFHHHHHIJJJJJJJJJIJJJFGHJJJJJJJJJGIIJIJJJJJJ
@7194353/1
aaaaaatattaggaatccactacaaggttttcaatagggcattctaacat
+7194353/1
CCCFFFFFHHHHHJJJJJJJJJJGIJJGIIJJIIJIJJJJIJJJJJJJJI
@1081415/1
atgaagtgaaagtcgaacgttcttctgggcttttcctgcttttttagcag
+1081415/1
@@<DBDDDFHFHHI@GGGHHDHEGDHEF;EEFGGAFII@HHIIAHIGGGG
@6180108/1
tccagctccgacgtactatgcccatttagctgcggccagaggcaaagtct
+6180108/1
CCCFFFFFHHHHHIJJJJJJJJJJJJJJJJJJJJIJJJJJJJIJJJJGIH
@3654973/1
ctcgttatataatcatcattcaaacattgaagcc
+3654973/1
@?@DBDDD>FDF<CFEF>IGHGFHA:FHFHHCHB
@6720162/1
ttccggaaaatgctcgaaaactcaattggcgcacattcagcaggtttttt
+6720162/1
CCCFFFFFHHHHHJJJJJJJJJJJJJIJJJJJJJJJJJJJJJJJFHIJJJ
@4667514/1
gacaccgtctacccgtgaattgaaaaatacttctcctattaaaaggaaag
+4667514/1
@?@D?:ADA3CBFFF?EBBBHEBFFFF;FGFE>BFCFFFA??DFE@FEE?
@822056/1
agcttgttgttgagatgtaggagctggttgttgagaactttgtgttacag
+822056/1
;=?DDDAD?<A<<<:<A<I:<3CCCBGGIIIDFII???FBBF?F?DDFID
@76650/1
aaaaagatggcgaaacaattagcagcaagagaaatgctggaaaagttaaa
+76650/1
CCCFFFFFFGHHHJJJJJJIJJJJJJJJJJJJJJIIJIIJIJJJJHGIJJ
@2866931/1
cgagaatttgaaaagcgagcttcatgatcccctgaagaatatatcttgaa
+2866931/1
@@@D;DDDF<AACB<?@:EF@<BH@D::?CBFIEBFFFB4BB?DFEG4B9
@2867023/1
cgagacaacagcaagctgctcctccacaacaacaacctcaagcttggggt
+2867023/1
CCCFFFFFHHAFFIGGBHGGHHIGGIJIGIIIJGEECHGHHIJ@FHCCA7
@2867024/1
cgagacaacagcagtctgctcctcctcaacaacaacaacccacttggggc
+2867024/1
CCCFFFFFHHHHHJGIIJJJIIEHIHIJJJJJJJJJJJJIJJJJIGGGGI
@6724595/1
ttcctccatagttcttacatccttgtttatttccctttttg
+6724595/1
1=:ADADA?FB?<CAFF@B?@G>:CBDE@HI<@C@DG9?CD
@6724596/1
ttcctccatagttcttacatccttgtttatttccctttttgtggagaggt
+6724596/1
CCCFFFFFHHHHHJJJJJJJJJJJJJJJJJJJJJJJJJJJJJJIHIHIJF
@2119522/1
cagtagtcaaatttgtatccattatcactttttgttgccgtgtgcccttg
+2119522/1
BBCDDFDDHHHHHJJHHJJJJJJJJJJJJJJJJJJJJJJJHICHJIJJJJ
@825085/1
aggaaatggataattataggattggatctatgactgtgtatcgatagctg
+825085/1
@@CDDFFFGFHFHJIBGHGIIHJJJDHGIIJIJIIGIIHIJIEIJJIIIF
@3139768/1
cggtaaagaagtgaatgttgataaaggaatatggagaggtgacaaattct
+3139768/1
BCCDFFFFHHHDHFHIJFIHGHGJJJIIHIGIIJJIGIJ:DFIGIJHIJJ
@5962228/1
taacgaaatgtcaagagcataaagtatgtctagaacgattttacctttgc
+5962228/1
CCCFFFFFHHHGHJJJIIJJIJIJFHIJJJJIJJJJJIJJJJIIIJJJIJ
@7457777/1
aaataaatgctcccttttcacaatataataaatacatatcatatcatcgg
+7457777/1
CCCFFFFFHHGHHJJJJJJJJJJJJJJIJJJJJJJJJJJIIJJJJJJJJI
@6976289/1
tttgacatttatgtgacataatttgcaacatttgacgtacggttcaagta
+6976289/1
@CCFFFFFHHHHHIGIIJJIIIJJJJJIJJJJJJIIJEHIJJFHIGIJIH
@82145/1
aaaaagtttatttatcatacacaggtaaacagttgtacagtagaggataa
+82145/1
CCCFFFDFHHHHHJJJJJJJJJJJJHHIJJJJJJJIHJJJHHIJJJJJJJ
@5963440/1
taacgctttatcgggttctgctaagtggtaagtagagggtaagccactta
+5963440/1
CCCFFFFFHHHHHJIIJIJJJJJJJGHIGHIJFHIIJJJDFHJJJJJJJJ
@3141690/1
cggtacacttggcaatacggtaattgcgtccaatccctttaaacaaacct
+3141690/1
BBCDDFFFHHFHHJJJJJJJFHIJJJJJIIIJJJJJJJJJJJJJJJJJJJ
@4675657/1
gaccacttcacggaaatctaccgacagagaggttatccttgggggaagaa
+4675657/1
BCC=DFFFHHHHHIJJJJJJJJJJJJJIJJJJGIJJIJJJJJIJIJIHGH
@5422875/1
gtcagttatatattcacctttatatgtcacattttgtggttctttaacga
+5422875/1
@B@FFFFFHHHHHIJJJJJIJJJJJJJJJJJIJJJJIJJJJJJJJJJIJJ
@3661184/1
ctctaaagctatctactcgttatataatcatcattcaaacattgaagcca
+3661184/1
CC@FFFAEHHGHHIIJJIJIGCHIJIJIJGEIGIGIII@FHGIGGIIFIJ
@3661185/1
ctctaaagctatctactcgttatataatcatcattcatacattgaagcca
+3661185/1
CCCFFFFFHHHHHJJJJJJJJJJJJJJJJJIJJJJIJJIJIJJJJJJJJJ
@7199513/1
aaaaaatgtcaaaattttgcaaattatgtggcattttgacatttatgtga
+7199513/1
CCCFFFFFHHHHHJIJIIIJGIJJJJJJGIJJJJJ4DHIJIJJJJIHIII
@1590273/1
caaagcaaagacgcaataagtgatacaagaaaatatacagactaaagaaa
+1590273/1
CCCFFFFFHHHHGJJJJJJJEHHIJJJJJJJJIJJJJJJJJJIJJIJJJH
@1590274/1
caaagcaaagacgcaataagtgatacaagaaaatatacagactaaagaaa
+1590274/1
CCCFFFFFHHHHHJJJJJJJFHIJJJJJJJJJJJJJJJIJJJJJJJJJJH
@4160795/1
cttcggagaatcacaaaactcatgatacttttcaaattttcttttaaatt
+4160795/1
CCCFFFFFHHHHHJJJJJIJJJJJJJJJJJJJJJJIJJJJJJJJJJJDII
@3662135/1
ctctaacgtctttatagaatgtcaatgttattctaaaaagaagactgcta
+3662135/1
@@CFDDDDCDBHHGGFHBHHGFHGIJJIIEIJIIIJIGIJJIJJGJIHII
@6729776/1
ttccttcggagttttgcctgttccgtagcagacggccactggcaaag
+6729776/1
@CCFFFDBHCFCDGDEEGGDEHBHAHIGBDDHEGIAFFDDBBF8BG;
@5674260/1
gttcactaaaaaatattaggaatccactacaaggttttcaatagggcatt
+5674260/1
CCCFFFFFHHHHHJJJJIJJIJJJJJJJJJJJJJFHJIJIJJJJJJJJJJ
@326217/1
aaatgaccttagcagacctcttgataggcgagatttggaagttttcggca
+326217/1
CCCFFFFFHHHHHIJJJJJJJJJJJJJJJJJJJJJGIIJJIBGIJJJJJJ
@6978761/1
tttgactactgtatagctttcttctcttggtgaacacatactttattcgt
+6978761/1
BCBFFFFFHHHHHGIJJJJJIJJJJJJJJJJJJJIJJJJJJIJJJJJJJH
@5967742/1
taagaacaggggagaaaagtcacgagaatttgaaaagcgagcttcatgat
+5967742/1
@@CFDDFFDFFAHIJIJIGHEHIIIGEHIICAFHIIEEGGIGGGGGADHG
@4397898/1
ctttgccagtggccgtctgctacggaacaggcaaaactccgaaggaagcc
+4397898/1
CCCFFFFFHHHGHJJGHIIGGIJJJJJIIJJIJJJJJJJJGJJJJIIIJG
@6979217/1
tttgacttgaataaatttttaaatttaaaaatgcgtgtgtgcaggtatat
+6979217/1
CCCFFFFFHHHHHJJJJJJJIJJJJJJJJJJJJJIHJIJHIIIJJDEIIJ
@2126779/1
cagttaaatttaagaggcttttaaaatttaacgtttagcagtcttctttt
+2126779/1
BB@FBDDFHHHHHJIIJJJJJJJJJJJJJJJJJHIJJIJJJJJJGIJJJJ
@5159026/1
ggatggcgccctcgatttggaccagttcgtatttggga
+5159026/1
@@@DDDDDHHHHHB?FHIHHBDFDHDGHHBDFG@GGE2
@5159027/1
ggatggcgccctcgatttggaccagttcgtatttgggagtgatgccgcga
+5159027/1
CCCFFFFFHHHHHJAFIIGIDHIJIHHIIFGIHJIIJ=GBFGHIJJJJJH
@4398525/1
ctttgccgtattttattttgtaaggtgaggtatttgtacatgaagttgtc
+4398525/1
@@CFFFFFCDHHHJFHIJJGEHIJIAFHHI9CFIIGFHIJJIIJJGHGHI
@7964843/1
agcaggaaaagcccagaagaacgttcgactttcacttcattctatcggcc
+7964843/1
CCCFFFFFHHHGHJJIJIIIJIIIIJJIGIIIJIFHJJIJJJJJJJJJJJ
@3667264/1
ctctactgtacaactgtttacctgtgtatgataaataaacttttttcggg
+3667264/1
CCCFFFFFHHHHHJJJGHJJJJJJHIHHIGGJJJJJJJJFIIJJJJJJJH
@7964939/1
agcaggatcaactcaacagctcaatccatctgagattcagcctcaaccta
+7964939/1
CCCFFFFFHHHHHJJJJIIJIJJJJJJJJJJJJJIJJJJJIJJJJJJJJI
@6475046/1
tggacatcgaagaaaaaacattgaccaatcgccaccaatgcttggtgcag
+6475046/1
CCCFFFFFHHHHHJJJJJJJJJJJJIIJJIFHIJJJJJJJJJJJJIJJJI
@6735789/1
ttcgactttcacttcattctatcggcctttcttctctttgccgtatttta
+6735789/1
@BBFDDDDHHBHHIJIIJHIJHIIIHIGIJGIIIJIHGGHGIGFHIGHJC
@4165689/1
cttcgtcactcgcaaatgtagaaggcagattgttaccctccacgggtaaa
+4165689/1
CCCFFFFFHHHHHJJIJJIJJJJJJJIJJJJJJJJJJJIJJJJJJJHGIJ
@2875488/1
cgaggaaataatacgaacttcaattacacaaattagtacaactcctccaa
+2875488/1
CC@FFFFFFFHHHI3CFEGHIIIIJIIIIJJJJJJJGFIIJIIIGHIIIJ
@7749154/1
aattcgttctacatatgaaacatgtcagttatatattcacctttatatgt
+7749154/1
CCCFFFFFHHHHHJJJJJIJIGJJIIJJJIJJIJJJGIIJJJGIIIIJII
@4166903/1
cttcgtgttccatttcatagaatggtggtggccatctgcgggacatgcac
+4166903/1
@@@DDDD;FDFDDFGGGHAHGI@>E<<F1AFBFDGE@9C@DH?FEFB=FD
@4166904/1
cttcgtgttccatttcatagaatggtggtggccatctgcgggacatgcac
+4166904/1
CCCFFDFDHHHHHJJJJJJJJJJJJCHHCGIJJIJJJJIJJJIIIIJJJI
@5426492/1
gtcatcgaacgatgtcaccacctgattggtgatatcagccgctccgggcg
+5426492/1
CC@FFFFFHHHHHIIJJIIJJJIJ@HGGDCFGHGIGIGGGGFGIJFIJJF
@5676751/1
gttcaggtaaaatcttgcttcatgattgaaaatttgcaaggtttggagga
+5676751/1
CCCFFFFFHHHHHJJJJJIGJIJJIJJJJJJJJJJJJJIIJCFHJJJJJE
@330242/1
aaatggacaatcgtgtgcgctgataggaggccaccaagaccagatgactt
+330242/1
BB1DDFFFHHHHHHGFHGIIEIJJJIJIIIIEIJJJJIIGIIGIJJIIJJ
@3152356/1
cggttatatccgcgtccgaactatcggagctgctctgagcttcagttttg
+3152356/1
CCCDFFFFHHHHHJHJJJJJJJJJJJJIJJJJJIJJJJJJIJJJIGHJJJ
@3152731/1
cggttcaagtagctgaagtaaaagtgtgctccattggtttatcctctact
+3152731/1
BCCDDFFFGFHHHJJIIIJHIGIJHHEHHIIJGJJJJJJJJJJJJJIJJJ
@3152909/1
cggttccggtggccaccagatcgttgttaaggaacacgcggtagcggaag
+3152909/1
@@CDFFFFHHGGHJJJJIIJJIIHIIGIIJJIJJFIJJJJIAFHIJHDFD
@6986703/1
tttgcagactctcagcttcaacgccaaggacttcaactttgttcagttct
+6986703/1
@@@DDDDDDHHFFIIBFHGGFE1CEHI@EFAGG<BF9??GGGDGHI@BDG
@4689097/1
gacggctcagcaactcctggaggacgctgacgggag
+4689097/1
CCCFFFFFHHHHHJJJJIJJIIJJJJJIJEHJJI6;
@5975819/1
taagtggtaagtagaaggtaagccacttaagcacacatgttacataaatg
+5975819/1
@B@FDFFFHHHHHJIJJJFHHIJJJJIJJJJIIJJJJJJIJJIJJJJJJJ
@1090857/1
atgatatgtatttattatattgtgaaaagggagcatttatttgatgcaaa
+1090857/1
@CCFFFFFHHHHHJJJJJJJJJHHIJJJJJJJJJJJJJJJJJJJJJIIJF
@1090858/1
atgatatgtatttattatattgtgaaaagggagcatttatttgatgcaaa
+1090858/1
BCCFFFFFHHHHHJJJJJJJJJJJJJJJJJJJJIJJJJJJJJJJJJJJJJ
@4172175/1
cttctacttaccacttagcagaacccgataaagcgttaccagcgcttgag
+4172175/1
CCCFFFFFHHHHHJIJJJJJJJJJJJJIJIJJJIJHJJJIJJJJJJJJHI
@4403711/1
ctttggactctcttgcatgctgctcgaatagctcgtacttcggcacttgt
+4403711/1
CCCFFFFFHHHGHIJIJIJJIIIIJJJJJIIJJIJIJJJJJJJJIJFIIH
@1850246/1
cacacacgcatttttaaatttaaaaatttattcaagtcaaaaataatatg
+1850246/1
CCCFFFDFFHHHHIJIIJJJJJJIJJJJJJJJIIIIIIGIGGHHDHJIIH
@1092747/1
atgatgtgataaatatacctgcacacacgcatttttaaatttaaaaattt
+1092747/1
CCCFFFFFHHHHHJJJJJJJJJJJJJJJJJJIJJJJJJJIJJJIJJJJJJ
@3157318/1
cgtaaagtgaccaaagcaaagacgcaataagtgatacaagaaaatataca
+3157318/1
@@@DDDDADDFHDGI@>FHI>;CFBGG:EHE?FHIIIIIIIIIIHGIGII
@3157319/1
cgtaaagtgaccaaagcaaagacgcaataagtgatacaagaaaatataca
+3157319/1
BC@FFFFDHHHHGJJIIIJJIIIJJJJJJIJFHIJJJJJIJJJJJJJJJJ
@2136006/1
cataaatggatgtgtaatatgcgtgtccacgcaagtacctgctggaacgt
+2136006/1
CCCFFFFFHGHHHIIGJJJJJJJJIJJJJJJIJIIBGIJJJJJJIGIIJG
@1850908/1
cacacatagtacctctccacaaaaagggaaataaacaaggatgtaagaac
+1850908/1
B@@FFFFFHFHHHJJJJJIJJIJJJJJIGGGHIEGIIGIIJJJIIJJEHG
@4405297/1
ctttggcacacgtgaacgccctgtaaaattcacataattctggacctttc
+4405297/1
@BCFFFFFHGHFDGGJJJJJJHGIJJIJJJJJIJJIIJJIIEIJJJJIJJ
@1094056/1
atgattttgaggtactcgagggcatgatgagcagccgagcccttggcttc
+1094056/1
@CCDFFFFHHHHFHIJJJJJIJIJJJJIJJIIIHJIJJJJJJJIJJJIJJ
@104449/1
aaaaatttatagttttttgcatttttattcggcttattgtaatattcctc
+104449/1
CCCFFFFFHHHHHJJJJIIJJJIJJJJJJJJJJJJJJJJGIJJJJIJJHI
@7471781/1
aaatagtaaaaagtcgaagtctttcgagacatactcttcggagaatcaca
+7471781/1
CCCFFFFFHHHHHHIJJJJHIJJJJGJJJJJJJJJJIIJJJJJJJJJJJI
@7763001/1
aatttctcaagggcacacggcaacaaaaagtgataatggatacaaatttg
+7763001/1
CCCFFFFFHHHHHJJJJJJIIJJJJJIJJJFHIJJJJJJJJJJJJJIJJJ
@3682389/1
ctctctttctggtgttcatataatgtatccgtctatctccatattcaggt
+3682389/1
CCCDDDFFFFDH<EAFEFGGDGIIGFHGGII=FDBGG>FGBBDDGFDGI?
@5983891/1
taatagtgtattacctctaaagctatctactcgttatataatcatcattc
+5983891/1
CCCFFFDDHHHHHJJJJJJJJJJJJJJJJJJJJIJJJJIJJJJJJJJIJJ
@5983892/1
taatagtgtattacctctaaagctatctactcgttatataatcatcattc
+5983892/1
CCCFFFDFFHHHHJJJJJJJJJJJJJJJJIJJJGIIJJGIJJJJJJJIJJ
@7764472/1
aatttgactactgtatagctttcttctcttggtgaacacatactttattc
+7764472/1
CCCFFFFFHHHHHIIJJJJIIJJJJJJJJJJJHIJJJIJJJIJJJJJJJJ
@7765250/1
aatttgtatccattatcactttttgttgccgtgtgcccttgagaaatttg
+7765250/1
@@@DDDDBF??FD<:22CAAEBFHAEEDB@:EEGFFFFEFIE@GFIF99D
@6194267/1
tcccactaaagttaaccagacaaagcacctatcgaatcgaatattagtag
+6194267/1
@@@FFFFFHGHHHIJJJJJJJIJJJJJJJIJJJJJCIIJGJJIIJJJHIH
@591873/1
aattggctcacattcagcaggttttttaacagtttgaaaaccttgataaa
+591873/1
CCCFFFFFHHHHHJJJJIJJJFHJJJJJJJJJIJJJJJJJJJJJJIJJJJ
@5433370/1
gtccaaatcgagggcgccatccacgagccaatcttccgctaccgcg
+5433370/1
CCCFFFFFHHHHHJJJJJJ;FHHIIJIJJIIJJJJIJ@G6;BHBHD
@4919831/1
gcctaataatagtgtattacctctaaagctatctactcgttatataatca
+4919831/1
CCCFFFFFHHHHFHHIJJJJJJJJJJJJJJJJJJJJIIJIJJJJJJJJJJ
@6194781/1
tcccagattaggctatgccggtaaagaagtgaatgttgataaaggaatat
+6194781/1
CCCFFFFFHHHHHJJJJJJJJCGIJJJJJGHJJJIIJJIJJJJJJIIJJI
@7479630/1
aaatcacagagccccgggcccagatggcattcatgcagaaccgatta
+7479630/1
CCCFFFFFHHHHHJJJJIIIJIIIJJJJJJJJJIJJJJJJJJJGGGI
@1605108/1
caaagtttcacagttccacaaaacgctgaaaaattccgtcggcaagaagt
+1605108/1
CCCFFDFFHHHHHIJJJJJJJJJJJJJJJJJJJJJJJJHHJJJJJIJJJH
@5685799/1
gttccatttatcaaggttttcaaactgttaaaaaactgctgaatgtgcgc
+5685799/1
CCCFFFFFHHHHHJJJAFHHIIJJJJJJJJJJJJJJJIJJJJGGGGIIIJ
@2148515/1
catagtgtcacgggaactcataacaatagattcgattatagagtaagagt
+2148515/1
CCCFFFFFHFHHHJJJIJJJJJJJJJIJJJJJJJIIJJJJJJJGHIJJI?
@4705199/1
gagaatatgaaatttaaaagaaaatttgaaaagtatcatgagttttgtga
+4705199/1
C@@FDFFFHHHGGJJIJJJJIEGJIJJJJJIGIEFIJGIIIJGIJHIIJH
@843380/1
agggtaacaatctgccttctacatttgcgagtgacgaagagttggccact
+843380/1
BCCFDEDFHHHHHJJJJJJJJJIJIJJJIJICFGGIJIJGIHJIIJJIJJ
@4413371/1
ctttgtagttcttccattgtacaatcttcttcgtcggttatatccgcgtc
+4413371/1
CCCFFDFDHHHHHJJJGIIJIJJGIIIJJIJIECFGGCFGHGIIIEGJJF
@1856432/1
cacacttttacttcagctacttgaaccg
+1856432/1
@@@FFDDDHHHHHGIIIIGHIIGHGIHH
@3432910/1
ctcaccttacaaaataaaatacggcaaagagaagaaaggccgatagaatg
+3432910/1
CC@FFD?DBHHHGEHEHIIIIIID@FGGFGAA@GGEG@F=DHIIIIEBEC
@843819/1
agggtcttcatccgattttatttcccgaatcgttaatgtttgcaattttt
+843819/1
@BCFDDFFHDFHHGDHIIJGIJJJJJJJJJJJIIGHJFBGIGGIGHIIJJ
@7979394/1
agctacaacagtcaacatttcccacctttttcactcaaccatagctttct
+7979394/1
CCCFFFFFHGGHHIJIBHIIJJJIJJJJJJIJIIJJJJJJJJJJIJJJIJ
@5176069/1
ggcatcactcccaaatacgaactggtccaaatcgagggcgccatccacga
+5176069/1
CCCFFFFFHHHHGIIJJJJIJJJJJHHIJJJJJIJJJJIJJJJJJJJJJG
@4186888/1
cttctctttgacattgcttgtggtcacttttcgcgcaaaggtaaaatcgt
+4186888/1
CCCFFFFFHGHHHJJJJJJIFGHGHIIJJJJIIJFJJJBGIFHGIIJIJJ
@4186902/1
cttctctttgccgtattttattttgtaaggtgaggtatttgtacatgaag
+4186902/1
@CCFDDEFHDFHHEFHHIJFHIJJIHIJJI@FEHF?FHGIDGHIJJJJII
@5687541/1
gttccgttggtctgattggcttgttcggg
+5687541/1
CCCFFFFFHHHHHJIJJJJJIJ:AF9CGI
@2365210/1
ccaggagttgctgagccgtcgcggcatcactcccaaatacgaactggtcc
+2365210/1
CCCFFDFDHHHHHIIJJJIJJIIJIJJJJJJJJJJIJGJJJIIGHHHEEF
@4415132/1
ctttgtctggttaactttagtgggaaggtttaggtatttgtggtatctgt
+4415132/1
CCCFFEDEHHFHHJIJJJJJHIJJJJJJFHHIJJCFGGJJIIJHIIJJJH
@3175684/1
cgtcagccgccatattgatttaattttgacatgttagaatgccctattga
+3175684/1
@@?DDFFFFFHDDEFHECEHHEHGIIIEGHIIIIIICGIIIIIIIIIIHI
@601576/1
aatttctcaagggcacacggcaacaaaaagtgataatggatacaaatttg
+601576/1
CCCFFFFFHHHHHJJJJJJJJJIJJJIIJJBFGIJJJJJIIJJJIJJJJI
@6495207/1
tggcaagtcaaagaagctagccaagagaatggcggc
+6495207/1
?@@FFFF?FHDFDGHIGGIGEGEHIJGGEHG>F:F8
@6199010/1
tcccggtttgttctgaaacaaacatcactgtgatgaaaaataaaaaaaaa
+6199010/1
@CCFDF@DHFFHDGEEHIHIJJIGGIGIIIFHGGIIJJJJIJJJJJIJJH
@4190297/1
cttctgggcttttcctgcttttttagcagctttaccattcgtcttatcga
+4190297/1
CCCFFFFFGHHHHJJIGGIIJJJJJIJJJJJJJGIIIJJIJIIIJGJJJH
@5688747/1
gttccttaacaacgatctggtggccaccggaaccggaagatcgaagaaag
+5688747/1
@BCFFFFFGHHHHIJJJIEIHHIJJJJJJJIJIIJJHJJJJJJJJJIJJG
@1858779/1
cacagagccccgggcccagatggcattcatgcagaaccgattaagaaagg
+1858779/1
@BCFDFFFHHHHGHGIJGIIIJGIIJJJJJJJJJJIIJIJJJJJJIJJHH
@1608947/1
caaatacctcaccttacaaaataaaatacggcaaagagaagaaaggccga
+1608947/1
@@@=BD?DHBFFFG?DHFIIGHEHHIIIEHCFGEICGHG@BGCHG@F@GH
@1609129/1
caaatacgaactggtccaaatcgagggcgccatccacgagcc
+1609129/1
?8;DDFADHD<DB>GFDFHHDB=?GGIHGG@GFHGHGE@GHA
@1609130/1
caaatacgaactggtccaaatcgagggcgccatccacgagccaatcttcc
+1609130/1
@@@ADDDADDHDHIEB>EHHIBC9CA@GDHIGGGFCEGHBGGEAEEHFH>
@3695646/1
ctctgtgatttcttagtgtcaatagtgctgccgttacttcctcaagcgct
+3695646/1
CCCFFFFDHHHDHJIJGHHJFJHJJHGJJJJJJJJJJJJJJJIIJJJJJJ
@847483/1
aggtaagccacttaagcacacatgttacataaatgtcaaaatttgacata
+847483/1
@BBDDFFFHHHHHIJJIJJJJJJJJJJJJJJIJJJJIJJJJJJJJJIIJJ
@603990/1
aatttgtgtaattgaagttcgtattatttcctcgaaatcaataatgcaat
+603990/1
CCCFFFDFFHHHHJJJJJJJJIJJJJJJJJJJJJIIJJJJJJIJJJJJIJ
@7008199/1
tttgtcatacgtttttgaggcagcaaatttctcaagggcacacggcaaca
+7008199/1
@B@FFFFFHFHFHIJIIIIJEIIJIEHGIJGIIJJIGIHHGJJIJJIJJJ
@7986798/1
aggaaagaagcaagaggaaggatcgcaagcttcttccagttcaccatcag
+7986798/1
CCCFFFFFHHHHHIJJIJJJJGGJJJIIIJJJIJJJJGIIHIJJJJJJJI
@1351946/1
atttgatgcaaagtatagaggttgtacccaaacttttcggggtgcaatct
+1351946/1
CCCFFFFFHHHHHGIIJIIIJGIJIIJIIJIIIJJJJJJJJIGGIJJJJJ
@1351947/1
atttgatgcaaagtatagaggttgtacccaaacttttcggggtgcaatct
+1351947/1
CCCFFFFFHHHHHHIIJIIJJGHJIIJJJJJJJJJJJJJJJJHHGJJIII
@5691164/1
gttcgactttcacttcattctatcggcctttcttctctttgccgtatttt
+5691164/1
@@@DBD?DFDACDFG?:CHFHFFEE6CFEBGIIIDFEBBBFBAF@DFFII
@5691165/1
gttcgactttcacttcattctatcggcctttcttctctttgccgtatttt
+5691165/1
CCCFFDFFHHHHHIJJJJJJJJJJJIJJJJJIJJIIIJJJIIJJGGHJJJ
@3182904/1
cgtcgcggcatcactcccaaatacgaactggtccaaatcgagggcgccat
+3182904/1
@@@DDDDD>HDHABGGHIEGIBFDGGIIGHIBFHIIIGGIIIIIABDB@?
@7492582/1
aaatgtatcacggattttatcaatcggccattcgaggctgg
+7492582/1
CCCFFFFFHHHHGEHIJJIJJJIJJJGJJJIJJJJBB08?D
@6499958/1
tggcattcatgcagaaccgattaagaaaggggcagacaacttcatgtaca
+6499958/1
CCCFFFFFHHHHHJJJJJJHIJJJJJJJJJIJJJJJJIGJJJJJJJIIJJ
@7220661/1
aaaaaatttatacagcactactatgttaccttttggagaacaaaaagaag
+7220661/1
@@7DFFFFHHGHDGIIIJJJIJHIIGGHGJHIEIJJJJJJJGIGGIIHHI
@6500717/1
tggccaccaccattctatgaaatggaacacgaagagggactaccacacga
+6500717/1
CCCFFFFFHHHHHJJJIJJJJJJIJJJJJJJJIIGIJJJJJJIJJJJJIJ
@6501015/1
tggccatctgcgggacatgcacatctcttggagccagccaatgggattgc
+6501015/1
CCCFFFFFHGHHHIGIJJIIGIIIJJJJJIHIIIJIJJJJJJJJJJIJJJ
@5180976/1
ggccatctgcgggacatgcacatctcttggagccagccaatgggattgcc
+5180976/1
CCCFFFFFHHHHHIIJIJIIIJJJJJJJIJJJJJJIJJJJJJJJGIJIIJ
@7494289/1
aaattaaacacgctgagaaagctatggttgagtgaaaaag
+7494289/1
?;?DDDFFHHDHHIIIGGGIGGHIFIG<FCHCCDGDGG3D
@7780937/1
acaacaacaacctcaagcttggggtcaacaacagcccgttccgccacagc
+7780937/1
@@;DDDFFHHHHGIIIGIIIIIIICGGIIIIIIBEGIIIGGIIIIIGIII
@4717855/1
gagcaacttacgtattttctatgtcacatgttcactcggtgcaac
+4717855/1
@@@FFFFFHHDDHIBBFB9:C?CFHHIIIIGHGCFHGC@GGGIII
@7781266/1
acaacagcaagctcctccgcaacagcaacctggagcgagacaacatcacc
+7781266/1
@CCFFFFFFHGHHJJGIJGIBHFIIJJJJJJIJIIJGEHGIIF@DCHCGG
@4718599/1
gagcacacttttacttcagctacttgaaccgtacgtcaaatgtcgcaaat
+4718599/1
CCCFFFFFHHHHHJJJJJIJJJJJJJJJJJJIJIJGHJJJJJIIIJJJJI
@1107981/1
atggcctccatgccgagcaagactcccgtcagcgtcctccaggagttgct
+1107981/1
CCCFFFFFHHGHHIIIJIJJGIJIJJJGHIIGGIIJJIIJJJIJJFEGGG
@4197210/1
cttcttcgatgtccacgtaggttacctcgaaggattgttcgctagcgatc
+4197210/1
BB@DFFFFHHDHHIIIIHIJJEHHIJIIIJIGGHJJIJJIGJJJDHGGEG
@1355239/1
atttgcctttaacagatgtgaagtatttcttgatgtccatatttctgtca
+1355239/1
;?@DDBDAFBFFDIB@GB<AEEI<CBBHHFDBHHCFCCEEFIFFFIFFFI
@1108162/1
atggcgccctcgatttggaccagttcgtatttgggagtgatgccgcgacg
+1108162/1
CCCFFFFFHDHDFIJJ@GGHHCFFHIJGHHGIGGG=GBGIIIIIJIGEFA
@849896/1
aggtgctttgtctggttaactttagtgggaaggtttaggtatttgtggta
+849896/1
BB@DDEFFHHGHGJJFHGIJJJJHJHHJJIJIJCGHGJJ?DHIJJJIJDH
@6202318/1
tcccttttgagctattgcgatattttttcggaaaaaagtgagtttaggat
+6202318/1
@@@FFDFFDDHFFGGHIIJGIIIIJJJJIGIGGGIIIEGBFH=CHHHG@=
@6202319/1
tcccttttgagctattgcgatattttttcggaaaaaagtgagtttaggat
+6202319/1
CCCFFFFFHHHHHIIJJJJIJJJJJJJJJJJJJJJJJJCFGIHIIJJJJJ
@850832/1
aggttttttaacagtttgaaaaccttgataaatggaacgaaattaaacac
+850832/1
BBCDDFFFHHHHHJHIIJJJJJJJJJJIJJJJJJJJJJJJJJJJIJJJJI
@850833/1
aggttttttaacagtttgaaaaccttgataaatggaacgaaattaaacac
+850833/1
CCCFFFFFHHHHHJJJJJJJJJJJJJJJJJJJJJJJJIIIJIJJJJJJJI
@5183607/1
ggccgatagaatgaagtgaaagtcgaacgttcttctgggcttttcctgct
+5183607/1
CCCFFFFFHHHHHJJJHIIJJJEHIIIDGFGIIIIIJJIIJJJJJJIFHI
@6006196/1
tacaaatttgactactgtatagctttcttctcttggtgaacacatacttt
+6006196/1
@@@FFFFFHHHHGJJIIHEGJGHHIIFHIGGIJGGI?FHHHGIIJIIIIG
@5183881/1
ggccgatttgcagactctcagcttcaacgccaaggacttcaactttgttc
+5183881/1
CCCFFFFFHHHHHIJJJIJJJJJJJJJJFIIJJJIEIJGIIJJJJJJJIJ
@1109759/1
atgggcaatcccattggctggctccaagagatgtgcatgtcccgcagatg
+1109759/1
CCCFFFFFHHHHHJJJJJJJJEDHIBHG@HGHGDGEHIHDGIIEG:FAFH
@2638569/1
ccgtctgctacggaacaggcaaaactccgaaggaagccaagggctcggct
+2638569/1
B@@DFFFFFHHHHIIJJJJJIJJJJJJIJJJJJJJIIIIJJIGIIJIJGH
@2638570/1
ccgtctgctacggaacaggcaaaactccgaaggaagccaagggctcggct
+2638570/1
BCCFFFFFHHHHHJJIJJIJJJJJJJJJJJJJJJIJJIJJJJJIJIJJJG
@3704957/1
ctcttctagcagctttaatgcattgtatgcagcatcatgtttactaatct
+3704957/1
<@@DDDD?FHBB3AGHGEF?EIIIIFHIIGHIHGIIIIIIIIIIIDHIIG
@2372014/1
ccaggttgttgctgtgaaacttgcggtttaccccaagcttgaggttcctg
+2372014/1
CCCFFDDFHHGHHJIJJJJJJJIJJJHIJJJJJJJIJJJJJJJJFHIJJI
@4725155/1
gaggaatattacaataagccgaataaaaatgcaaaaaactataaattttt
+4725155/1
@@@FBDDDFFFFFFEAGGCHIIEHIIIIFHGIIGCHGIGIBHIIIIGGII
@5695399/1
gttcgggagtcacttttccgaccaagagatccagcaagtt
+5695399/1
?@@B?DAD?<AF<EFEFEHEEBF???8DDFE3B9?BFF?B
@3910883/1
ctgggatgagtgacgtcagcgcccatgatcatggttggtctattcaaaat
+3910883/1
CCCFFFFFHHFHHJJIJJJJIHJJEFGGHJDGIJFHCG6DBDGIGBGIJG
@6776176/1
ttctggtttctctatagttttgtcatacgtttttgaggcagcaaatttct
+6776176/1
CCCFFFDDHDHHGJIJJFJJJJGHJJJJJHJJJJJJJIJIJIJJIIJJJI
@1866137/1
cacagtcatagatccaatcctataattatccatttcctgtaattctggtt
+1866137/1
@@<DDBDFGHGFHJJJJJJJIIIJJJJIJJJGHGGHGIGEF<?DHIIHFH
@6777193/1
ttctgttacttttgtttccaaagctgctaagttctcttgttttttccgta
+6777193/1
@B8DDDFFHHHHHJIIJJJJIIJJIGJJIHJIIJJJJJIIJJJJIJIDEH
@3710096/1
ctcttggtgaacacatactttattcgtcatcgctccccacgagcgtttct
+3710096/1
BCCDDFFDHHHHHJJJJJJJJIJJJJIJJJJJJJJJJJJJJJJIJHIJIJ
@3710097/1
ctcttggtgaacacatactttattcgtcatcgctccccacgagcgtttct
+3710097/1
CCCFFFFDHFHHHJJJJJJJJGIJIJIJJJJIJJJJJJGIJGIJJHIJIJ
@7786987/1
acaatttgaaatttttccaaacccgaaaaaagtttatttatcatacacag
+7786987/1
CCCFFFFFHHHHHJJJJJJJJJJJJJJJJJJJIJJJJJJIJJJJJIJJJI
@854216/1
agtacctcaaaatcatgaccaaaaagtgaacagctatcgatacacagtca
+854216/1
CCBFFFFF<FHHHIIJJJJJIJJJJJFGIIJJIJIIJJJJJJJIJJJFHI
@2165260/1
catcgaacgatgtcaccacctgattggtgatatcagccgctccgggcgtt
+2165260/1
CCCFFFFFHHFHHJJJJJJJJJCHHIJCGHIJJJIIIJIJIJJGJJJHHF
@354718/1
aaattccgtcggcaagaagttggccgatttgcagactctcagcttcaacg
+354718/1
CCCFFFFFHHHHHJIJIIJHIIJJJJIJJJJJJJIJJJJJJJJJJJJJJF
@1113235/1
atggttgagtgaaaaaggtgggaaatgttgactgttgtagctgattaagg
+1113235/1
@@BFADBDHCFAFGIJJIHIIJEGIJJIJJJIIJIIIGGGHIIAGHGGIJ
@4204603/1
cttcttttcagatgttttaatgcacatttagctgcggtacacttggcaat
+4204603/1
CCCFFFFFHHHHHJIHJJJIJHIJJJJJJJJJJJJJJGHIJJJJGGIIIJ
@4204649/1
cttcttttccggaaaatgctcgaaaactcaattggcgcacattcagcagg
+4204649/1
@@@BDDDDBF?D1EFF:?FHEDFFIIFFIF?FFC<FBD0@AAEEBE@DEE
@4204650/1
cttcttttccggaaaatgctcgaaaactcaattggcgcacattcagcagg
+4204650/1
CCCFFFFFDHFH?GHJIIJIIGBGGIIIIGIIJJJFGG@GFGJIJIJIJJ
@4205194/1
cttctttttacctccttgttggggttggggg
+4205194/1
@@@DDDDDHFHHHIIIIAABDHII1C:AGGI
@4205195/1
cttctttttacctccttgttggggttgggggtcttgtgtaatgggttgag
+4205195/1
@@@BDFFFHCFHFIIEIAFHDFII?EFHIII0;CG>==@@;@FHG=EA>E
@3912912/1
ctgggcagctcggctgagaatcggtattcgggactgaaagacacta
+3912912/1
CCCFFFFFHDHHHIJJJIIIIJJIEGIJJIJIDIEHIJJFIJGHIJ
@3714035/1
ctctttgacattgcttgtggtcacttttcgcgcaaaggtaaaatcgttct
+3714035/1
@CCFFFFFHFHHHJJJIGIJHICHIJJJJDIGGDGHEG0?FHJ>@FBGDF
@3714036/1
ctctttgacattgcttgtggtcacttttcgcgcaaaggtaaaatcgttct
+3714036/1
CCCFFFFFHHHHHJJJJIIJIJJJJJJJJJJJJIJJIJFHIJJJIJIJIJ
@4935295/1
gcgaacaatccttcgaggtaacctacgtggacatcgaagaaaaaacattg
+4935295/1
CCCFFFFFHHHHHJJJJJCFHIJJJIJGHIIJJIJIJGIIJJJJJJJJJI
@2644201/1
ccgtggagggtaacaatctgccttctacatttgcgagtgacgaagagttg
+2644201/1
B?BADFFFHHCFHJJJJJJIJJJJJJJJJJJJJJJJJGHIJJJJJJIIJJ
@3455680/1
ctcagatgccgacactatgggtcggatcttcagctagatcggataatcct
+3455680/1
@C@FDFDBFFFHHIIGHGIGIFHGBH?FHHGCDBFHEEHID<EHHGGII9
@7024099/1
ttttaacagtttgaaaaccttgataaatggaacgaaattaaacacgctga
+7024099/1
@@@?DDFFDFFHHFIIIIIIIDGGHG@HHIGEGEGHIIIGGGIIIIIIIF
@2376958/1
ccagtctgttgtgggggaccagtctgttgtgggggaacagtttgatgttg
+2376958/1
CCCFFFFFHHHFHIJJJHIJIIGHIJHGIFHIJJJAHI@G@EEHCHHFFF
@2899572/1
cgataggtgctttgtctggttaactttagtgggaaggtttaggtatttgt
+2899572/1
BB@DDFFDHFHHHJIJJJI@HHIJJJJJJHHIIIIIJDHHIIJDCHIJID
@4432992/1
cttttaattaatatgccacttgaaagtatatgctttttatttttgtcaca
+4432992/1
:@@DDD?:=?C?<<<<:<:A<?IEC<33A<AAH9?AH?GDEEII?GD??D
@6784323/1
ttcttgtatcacttattgcgtctttgctttggtcactttacgcgcgaaaa
+6784323/1
@@@?DDADHBCDFH<GHG@A?:@CH99FDH@HIAADDFEHGBFEGGFIB8
@6013354/1
tacagcaattccctatgaagcttgaagtaaaacaagaagaaagtaaagtt
+6013354/1
CCCFFFFFHHHHHJJJJJJJJJJJJJJHHIJIJJJJJJJJJJJIHJJJIH
@3458727/1
ctcagcctcgcgctaggtaaattaaacacggcttatcactatgatgttga
+3458727/1
@CCFFFFFHHHHHIIJI:EHIIIJJJJIIJJJJJJJJEIJJJJJIJHHJH
@3458728/1
ctcagcctcgcgctaggtaaattaaacacggcttatcactatgatgttga
+3458728/1
CCCFFFFFHHHHGGIJJFHHJGIJJJJJIIJJIJGIJGIIJJIGIIGGFC
@7026330/1
ttttaagaaccgtgatggaactctttaggcagcaacattacccaaaa
+7026330/1
<@@DFFDDHFAFHFGEBGHIDGGGHIGBC>ADFCFDFHGCGHGIJGC
@2900771/1
cgatattctacaggatttattattagagtgtcctcgtgaggaagaggaat
+2900771/1
@@@FFFFDFHHHDJEHIJGHJEGIIHJIBHHIJJIJFGHIIGIJGIJIII
@7791985/1
acagactaaagaaacgctcgtggggagcgatgacgaataaagtatgtgtt
+7791985/1
CCCFFFFFHHHHHJJIJJIJEHIJJIIIIGGIEHIIIJJIIIHIJIDEHH
@1871068/1
cacatcattcgtcgtgtaccacatctcggatcttgctactaatattcgat
+1871068/1
CCCFFFFFHHHHHJHIFHEH<BEEHGIEGHIIHI@CFHHIJJGGEHCEGI
@7229107/1
aaaaacattgaccaatcgccaccaatgcttggtgcagctatccactttgc
+7229107/1
CCCFFFFFHHHHHJJJJCGIIIJJIJJJJJJIIHJJJJJJJJJJJJJJEI
@3460360/1
ctcagcttcaacgccaaggacttcaactttgttcagttcttgcagg
+3460360/1
CCCFFFFFHGHHFHIJJIJGJJJJJJJJJJIIJJJIIIJJJIJJJJ
@3915040/1
ctgggcttttcctgcttttttagcagctttaccattcgtcttatcgatgc
+3915040/1
CCCFFFFFHHHHFGIIJJJJJJJJJIJJJJJJJJIJJJIJJIJJJJIJJJ
@1871719/1
cacatctcggatcttgctactaatattcgattcgataggtgctttgtctg
+1871719/1
C@CFDDDEAHCFHJJJJGEGCHIJJIIJJJJEHGFIHIEFCDHII>DDGI
@1871720/1
cacatctcggatcttgctactaatattcgattcgataggtgctttgtctg
+1871720/1
CCCFFFFFHHFHHJJJIJJIJJJJJJJJJJJJJJIJJJJDGIJIJJIIJJ
@1871769/1
cacatctcttggagccagccaatgggattgcccatcactttgtcatcgaa
+1871769/1
@@;DDFFFHHFHHIGGGIFIIIIGGDGGJJEGHJIIJIJJJIHGCEE?BH
@6016171/1
tacatccttgtttatttccctttttgtggagaggtactatgtgtgtttgg
+6016171/1
@@@<DEFDFHDHHIBHIGEIGGIIIIHIIIIEGGDHGGIIIFFFFEHGEG
@4740135/1
gataatattgatgattataattaataactagtgcctaataatagtgtatt
+4740135/1
CBCFFFFFHGHHHJJJJJJGIJJJJJJJJJJJJJJJJIJJJJIJGIHIIH
@6016270/1
tacatctccatgtggacccatttgctttggtggggaactttgttgttgac
+6016270/1
CCCFFFFFHHHHHJJIJJJIIJJJJEIJJIIGJJJGIIEIJJIIIIJJJI
@7796539/1
acatatcgttgtcatcccacaaggtacaatactttgttggtttcgccact
+7796539/1
CCCFFFFFHHHHHJJJJJJJJJJJHHIJJJJJJJJJJJJIHIIJIJJJJJ
@5701700/1
gttctcaacaaccagctcctacatctcaacaacaagctgcatggggt
+5701700/1
@@CFFFDDHFHHHIJJIJIGIIJJJIIGCFHGGJGGGIJJGIJIIGF
@6790913/1
ttgaaccgtacgtcaaatgtcgcaaattatgtcacataaatgtcaaaatg
+6790913/1
?:=DDFFD?DFFHGCGCGHHGHIGHHIIIIEHI@>FHIGHGIGGHBDHI@
@4742348/1
gatagaatgaagtgaaagtcgaacgttcttctgggcttttcctgcttttt
+4742348/1
CCCFFFFFHHHHHIJJJJIIJIIIGCGGGHGFGIJGGIJJBGE@A>FHIJ
@4939641/1
gcgacatttgacgtacggttcaagtagctgaagtaaaagtgtgctccatt
+4939641/1
CCCFFFFFHHHHGHIJJJHIIJJJIHIJJJJIJIGIJJJDGGHIIIJJJI
@4939642/1
gcgacatttgacgtacggttcaagtagctgaagtaaaagtgtgctccatt
+4939642/1
CCCFFFFFHHHHGJJIJIGHIJJIGGHIJIGIJGGGGIDDDDFHIJIIJI
@6018968/1
taccacacgaaaggcagttcaccatcgcttgtcatgtgttgaaattccgc
+6018968/1
@@@D?BADFHHHHB=@GCCHEHIBC?GGAD?::DB?:99BDGDAHGIHGE
@8012393/1
aggtgctttgtctggttaactttagtgggaaggtttaggtatttgtggta
+8012393/1
BBCBDFFFHHHHHJJHIIIJJJJJIHIIIIIJJHGIJJG?FIIJJJJJII
@4213500/1
cttgaagtaaaacacgaagaaagtaaagttacaccagttgaagaaataca
+4213500/1
CCCFFFFDHHHHHJJJIJJJJJJHHIJJJJIJJJJJIIIIJJIJJJJIJJ
@4743809/1
gatatattcttcaggggatcatgaagctcgcttttcaaattctcgtgact
+4743809/1
@@@FFFFFHHFFHJJJIEGHGHGJGHIJIJJIJCEHIHGIIIJIJJJJGG
@143405/1
aaaagcaggaaaagcccagaagaacgttcgactttcacttcattctatcg
+143405/1
CCCFFFFFHHHHHIGIJJIJJJJJIJIJJJIIIJIJIIIGIJJJIJIJJJ
@4439313/1
cttttatgaatcgtgataacatgcataaaatataataaaaatttatagtt
+4439313/1
@@@DDDDDCFDDF<C?;CF:AAEGAHGHII@EBFH@FHIIIEGHDHGEDG
@6020808/1
taccattcgtcttatcgatgcattgaaacgcaaactgacgtttacttttc
+6020808/1
CC@FFFFFHHHHHJJJJJJJJJJJJJJJJJJJJIIJJJIJIJJJIJJJJI
@6797266/1
ttgagatgtaggagctggttgttgagaactttgtgttacaggatctcctt
+6797266/1
@CCFFDFFHHHHHJJJIIEHJHIJJJGIJJJJIGGGHHIIGGGGIJJJIJ
@5704222/1
gttctgcatgaatgccatctgggcccggggctctgtgatttcttagtgtc
+5704222/1
C@CFFFFFFDBHDEHGI@FIGIIGIIJHJIGIIIE?F?FIIIIIEHCGII
@2175809/1
catgaagttgtctgcccctttcttaatcggttctgcatgaatgccatctg
+2175809/1
CCCFFFFDHGFHHJJJJJJJJJIJJJJJJJJJJJJJIIIJJJJJJJJIII
@2906964/1
cgatgatatgatatgtatttattatattgtgaaaagggagcatttatttg
+2906964/1
@@?DDDDDHDAFBED<EDIHBFHFHHHIGEHHHIIGGIEGGGGIIFHIIC
@2906965/1
cgatgatatgatatgtatttattatattgtgaaaagggagcatttatttg
+2906965/1
CCCFFFFFHHGHHJJGIIJJJJJJJJJJJJJJJJJJHIJJJJJJJJJJJJ
@2176500/1
catgaatgccatctgggcccggggctctgtgatttcttagtgtcaatagt
+2176500/1
CCCFFFFFHHHHHJJJJJJJGGGIJIJJJHIHIJJIJJJIHHIJIJIJJ@
@4442290/1
cttttcacaatataataaatacatatcatatcatcggggcactatataaa
+4442290/1
BCCFFFFFDHHHGJJJIJJGIFHIIJJJJJJIJJJIJIJFJIJJJJJJJJ
@4442291/1
cttttcacaatataataaatacatatcatatcatcggggcactatataaa
+4442291/1
CCCFFFFFHHHFFHIIGJIGGIIIJIIJJJIEIJIJJFBGGIEHICHGGI
@7039127/1
ttttagaataacattgacattctataaagacgttagagaggttcactaaa
+7039127/1
@BCFFFFFFHHFFIJIGIJIJJJJJIJJJIJJJJJJJJIIIGGIJJGIJJ
@2178713/1
catgagttttgtgattctccgaagagtatgtctcgaaagacttcgacttt
+2178713/1
@CCFDFDDHHHDFFDHIIJIJIJIIJCFHGHGIIGHIIGCGEGIICGIJI
@8019436/1
agtatgtgttcaccaagagaagaaagctatacagtagtcaaatttgtatc
+8019436/1
@@:DBDADFDFBDBDHIG@CFHC@HFGEDFHGGIFDB:CFHDDHGGIIGI
@3207555/1
cgttacttcctcaagcgctggtaacgctttatcgggttctgctaagtggt
+3207555/1
@@=DDFFFFHDHAHGGEBBGI2CFGGGEHIGIGIGIFHEGHIIIIIBGH=
@366477/1
aaatttgcaaggtttggaggagttgtactaatttgtgtaattgaagttcg
+366477/1
CCCFFFFFHHHHFHIJJHIJFIGHIHIIJIIIJJJHIHIEHIJJJJIJJI
@8020307/1
agtcaacatttcccacctttttcactcaaccatagctttctcagcgtgtt
+8020307/1
<@@DDBD?AFHDHGBEGFHDEHHIBGGEGHGG<CFHIIFHIEAFHGE60?
@862482/1
agtgaccaaagcaaagacgcaataagtgatacaagaaaatatacagacta
+862482/1
?@:DDDDDFDFHDEGEHGAGGHBGGIEGDHIGGGDHGEIIGGIFIIIIGG
@6802405/1
ttgatttcgaggaataatacgaacttccatagattcaaatgaagtaaaca
+6802405/1
CCCFFFFFHHHHHJJJJJJJJIIJJJJJIJJJJJJIIIJJJJJIHHIJJJ
@4444692/1
cttttccggaaaatgctcgaaaactcaattggcgcacattcagcaggttt
+4444692/1
?=BDDEFFGHHHHJIIEIJJJJJJJJJJIIIGIJJIIJIIJJJIIJJHGH
@4444693/1
cttttccggaaaatgctcgaaaactcaattggcgcacattcagcaggttt
+4444693/1
@?@BDDDDHHAHHI<CBFHBFHIIIGIIIIGEH@FGDHIGGGEGHDHFHI
@4444694/1
cttttccggaaaatgctcgaaaactcaattggcgcacattcagcaggttt
+4444694/1
BBBFFFFFHGHHHHIJJJJJJJJJJJIIJJJIIJJGIGIIIJJJJJJHJJ
@4444695/1
cttttccggaaaatgctcgaaaactcaattggcgcacattcagcaggttt
+4444695/1
CCCFFFFFHHHHHJJIJJJJJJJJJIJJJJJJJJJJJIJJJJJJIJJ@GH
@4444696/1
cttttccggaaaatgctcgaaaactcaattggcgcacattcagcaggttt
+4444696/1
CCCFFFFFHHHHHJJJJJJJIJJJJGIJJIJJIIIIJJJJJJJIJJJFHI
@1625117/1
caaatgtagaaggcagattgttaccctccacgggtaaatcctgcaaggat
+1625117/1
BCCFFFFFHGHHHJIJJJJJIJIJJJJJJJJJJJDGHJIJJIJJJJJIJI
@6803558/1
ttgcaaggtttggaggagttgtactaatttgtgtaattgaagttcgtatt
+6803558/1
@C@FFEDDHHHHHEGGFIIHIAHIIIIIIIIHEEHDGGGICFHHIGGHGE
@150145/1
aaaaggtgggaaatgttgactgttgtagctgattaaggggtgtattctat
+150145/1
CCCFFFDFHHHHHJJJJJJJJJJJIHJJJJJGIJJIJJJJ@GFHIIJJJJ
@635131/1
acatcaagaaatacttcacatctgttaaaggcaaatatgatgtaatcttt
+635131/1
@@CFFFFFHFHHHIJJGIIIHIIJHJIGJIEIIDHIJJIJJJDHGIJIHF
@635287/1
acatcattcgtcgtgtaccacatctcggatcttgctactaatattcgatt
+635287/1
CCCFFFFFHHHHHEHGIJJJIJJJJJJJJJIJJJJJJJJJJJIIIJJIIJ
@6029056/1
tacgtggacatcgaagaaaaaacattgaccaatcgccaccaatgcttggt
+6029056/1
@CCFDFFFHHHHHJJJIJJJJJJJIIIJJIGGFH?GH<GIJJJJJIIIIF
@4445206/1
cttttcctgcttttttagcagctttaccattcgtcttatcgatgcattga
+4445206/1
CCCFFFFFHHHHHJJJIHJJJJJJJJJIJJJJIHJIJIJJJJJJJJJJIJ
@4445207/1
cttttcctgcttttttagcagctttaccattcgtcttatcgatgcattga
+4445207/1
CCCFFFFFHHHHHJJJJHIJJIIJJIJIJJJJIJJJJJJJIJJJJJJJJI
@3211483/1
cgttgaagctgagagtctcttcgtcactcgcaaatgtagaaggcagattg
+3211483/1
@@BDDFFFHGHHHIJGGHIJJJHGJJIJJJJIIIJJFIIGDGIIJJJJJJ
@5706591/1
gttcttacatccttgtttatttccctttttgtggagaggtactatgtgtg
+5706591/1
@CCFFFFFGGFHHI@DGIDEHIFHGIIIIIIFBFGGFEGC@FAFGEFHBF
@865274/1
agttaaccagacaaagcacctatcga
+865274/1
8=@D?DBDH?FDHAE;:AAC:FCF;A
@4755889/1
gatgatatgatatgtatttattatattgtgaaaagggagcatttatttga
+4755889/1
BBBFFFFFHGHHHJFGJJJJJJIJJJJJJJJJJJJJIJJJGIJJJJJJJJ
@4446226/1
cttttcggggtgcaatcttcttttccggaaaatgctcgaaaactcaattg
+4446226/1
@@@DFFDDHGCFDHIIIIIFIIGIIIIIHGHIGBFGIHIIEIIIIIEEGI
@5707061/1
gttcttcaagatatattcttcaggggatcatgaagctcgcttttcaaatt
+5707061/1
@@@FDFFFHHGHHJJJJIGIJJIJJJHIIIIIIJJJIJGGDGHIGHIJIH
@6031496/1
tactcctcaaatgtagcgtactctgagccaggaaatgctgacgtagggtt
+6031496/1
CCCFFFFFHHHHHHHIIJIIJJJJJJIJJJJIJD?DFHIJJJIFHIJIDH
@152785/1
aaaagttaaacgatattctacaggatttattattagagtgtcctcgtgag
+152785/1
CCCFFFFFHHHHHJJJJJJJJJJJHJJJJJJJJJJJJJGHIIJJJJHIIJ
@8024880/1
agtgaccaaagcaaagacgcaataagtgatacaagaaaatatacagacta
+8024880/1
@@@FFFFDHFFFHGGBHEBHGIFHHI?G@FHIIIGIIGIHIIIICHDGHI
@1880780/1
caccaatgcttggtgcagctatccactttgccagtggccgtctgctacgg
+1880780/1
@;@DDDDDHFFHHFHIIFIIIIIGAGHHI9EGHIGGIIGIGGIIIIGHII
@1880781/1
caccaatgcttggtgcagctatccactttgccagtggccgtctgctacgg
+1880781/1
CCCFFFFFHHHGHIIJJJJJIIJJJJJJJIJJJIHJJJJJHIJJIIJJII
@3478878/1
ctcatgacagaaatttaaacgttccagcaggtacttgcgtggacacgcat
+3478878/1
CCCFFFFFHHHHHJIJJJJIIEHJJJJJJJJHGIJIIIJFHICHIIIJJG
@4946698/1
gcgatctcctgcaagaactgaacaaagttgaagtccttggcgttgaagct
+4946698/1
CCCFFFFFHHHGHJJJJJJJIJJJJIJHIIJJJHIJJIJIIJIIJJJJJI
@4947071/1
gcgatgacgaataaagtatgtgttcaccaagagaagaaagctatacagta
+4947071/1
CCCFFFFFGHHHHJJJEGHIFHHIJJJJJJIJJHIGGIJIJJJJJJGJFE
@7240219/1
aaaaagtgaacagctatcgatacacagtcatagatccaatcctataatta
+7240219/1
CCCFFFFFHGHFHGGHIGIGIJJJIJIEDHIIJIGGDGGE@EGIJGHIIJ
@7045182/1
ttttatgttccgaaacaactggaggaggcgttaatagacgcacaataccc
+7045182/1
CCCFFFFFHHHHHJJIJJJJJJGJJIJJJJHIJJIJIJJJIJJIJJJIHH
@6811119/1
ttgcgcgaaaagtgaccacaagcaatgtcaaagagaaggatagcaactaa
+6811119/1
CCCFFFFFHHHGCFGIJJJIJGGIJJJHIJJJIEGGGGGHGIHGGIIJIG
@4759925/1
gatgtctgttgcgattgagaccactgcgtataagagtggctagattgggg
+4759925/1
@CCFFFFFHHHHHHHJJIIGIJIJJJIJHBGGIIGI4BGGJGG<?F?BEH
@7810630/1
acccaaacttttcggggtgcaatcttcttttccggaaaatgctcgaaaac
+7810630/1
CCCFFFFFHHHHHIIII<CCEEDHGHGIIIIGIAHEGIIGIHIIIBHIII
@3738659/1
ctgaagtaaaagtgtgctccattggtttatcctctactgtacaactgttt
+3738659/1
CC@FFFDDHHGFAFCFGFHH:CIHIEHIEHGHEEFEGGGFGICHIGGGHI
@158065/1
aaaataatatgtaaattgattttagaaaaaaaccactaattctatgcaaa
+158065/1
B@CFFFFFHHHHHJJJJJJJJJJJJJIJJJJIJJJJIIHIIIIGIJJJJH
@4949271/1
gcgcaaaggtaaaatcgttctagacatactttatgctcttgacatttcgt
+4949271/1
@@CFFFFFFFFHHGIHIHGGIIGIIJJJJJJJIJJIJJJJIJJJJJJJJJ
@4949272/1
gcgcaaaggtaaaatcgttctagacatactttatgctcttgacatttcgt
+4949272/1
CCCFFFFFHHHHHJJJJHIJJJJJJJJIJJJJJJJJJIJJJJIIJJJJJI
@4949273/1
gcgcaaaggtaaaatcgttctagacatactttatgctcttgacatttcgt
+4949273/1
CCCFFFFFHHHHHJJJJHIJJJJJJJJIJJJJJJJJJJJJJJJIJJJJIJ
@4761762/1
gattaagtaaaagaacgatggtttttcatcgccatacataaattatgggc
+4761762/1
CCCFFFFDHHHHHJJJJJJIJCHHIJIIJJJJIJJIJJJJJJJJJJJIII
@2189538/1
catgttatcacgattcataaaagtaatataaccttagatttcgag
+2189538/1
?@;DADDDHHFHHBEHHB?FI@AFBEHHEGEGEHF@D?EHIE919
@7241429/1
aaaaagtttatttatcatacacaggtaaacagttgtacagtagaggataa
+7241429/1
CCCFFFFFHHHHHIJJIJJJJJJJJHHHJJJJHIJIIJJJGGIIJJJJJI
@2391577/1
ccatgatgcactcggccggaccgattcagcccccaccaagggaagggggc
+2391577/1
CCCFFFFFHHHGHIIGFGGBEHBD@FHIHGHIJJ>HIGBAEHEDFFCDD?
@3930186/1
ctggtccaaatcgagggcgccatccacgagccaatcttccgctaccgcgt
+3930186/1
BBCFDDFFHHHHHIJJIIIIJIIGIJIJIIJJJIIJJIJJDGEIHHEFF9
@3930187/1
ctggtccaaatcgagggcgccatccacgagccaatcttccgctaccgcgt
+3930187/1
BCCFDFFFHHHHHJJJJJJJJJJJJJJJIJJJJJIJJJJJIJFIHHGFF<
@7047840/1
ttttattcggcttattgtaatattcctccatagttcttacatccttgttt
+7047840/1
<@@?D>DB:C:DD@FF<G?CB?FHFHGCGGGGG:?EHGDCCGB90BD?BG
@6533060/1
tggtcccacacaacagactggtcccacacaacagactggtcccacacaag
+6533060/1
B@CDFFFFHHHHHJJAFHJIJEHIIIJJJJJJJFEIJJJHHJJIJJJIJH
@4453005/1
cttttgagctattgcgatattttttcggaaaaaagtgagtttaggatatc
+4453005/1
C@CFFBBDHFFHHEGGGHGHJJJJJIGIGGIJJJD?CFHFHIIIIGIIII
@4453006/1
cttttgagctattgcgatattttttcggaaaaaagtgagtttaggatatc
+4453006/1
CCCFFFFFHHHHHIJJGIIIJJJJJJJJJJJJJIGDGHIHHIJIJIJJJJ
@3930800/1
ctggtcccacacaacagactggtcccacacaagggcagcaaaaaggtgcc
+3930800/1
@C@FFFFFGHDHFIIJHIJJIJHHHJJJJJJJJIIJJJJJJJJIIJFHEH
@2192219/1
cattaatcaatcaactcttcatgatatgtacacgtcttctttaagctttg
+2192219/1
CCCFFFFFGHHHHJJJJIJJJJJJJJIJHIJJJJHIIIJJJJJJIJJIJJ
@8033988/1
agtttttaagaaccgtgatggaactctttaggcagcaacattacccaaaa
+8033988/1
@CBFFFFFHGHHHJIEHIJJJJIJJJJJIIJJJIJJJJJIJJJJJJJIJJ
@2192519/1
cattaatggacacatgtaaaattgaaattaaagcggaggttaagaaagaa
+2192519/1
CCCFFFFFHHGHHJJJHIJJJJJJJJJJJJJJJIJJEHIDGGHIHIJJJJ
@3488183/1
ctccaaaccttgcaaattttcaatcatgaagcaagattttacctgaacaa
+3488183/1
B=@DFFFFHHHHHJJIJJJJIJJJIJJJIIJGIJJIJJJJJJJJJIIJJE
@8035028/1
ataaaaaatattattaagatggcaatagaatttcttaaagatcacaggta
+8035028/1
CCCFFFFFHHHHHJJJJJJJJIJIIJJJIJJJJJJJJJJJIJJJJJJJGH
@4951926/1
gcgccaattgagttttcgagcattttccggaaaagaagattgcaccccga
+4951926/1
CCCFFFFFHHHHDHIJJJJJJJJJJJJJJJJJJJJJJJJJJJIJJJJJJJ
@4952265/1
gcgccatccacgagccaatcttccgctaccgcgtgttccttaacaacgat
+4952265/1
CCCFFFFFHHHHHJJJIJJJJIHIIGIJJJJIJFGHJJJJJIJJJJHIFH
@163151/1
aaaatatacagactaaagaaacgctcgtggggagcgatgacgaataaagt
+163151/1
CCCFFFFFHHHHHJJJJJJJJJJJJJJGHIJJIJJJJJJJIJIJJIJHHA
@874578/1
ataaaaccagaggttaatgaggagacttctaaaacagaaatctattgtaa
+874578/1
CC@FFFFFHHHHHAFGCHIGJIEIECHGIJJGIIJEEHIGIJJJJIIIGH
@7814174/1
accgattcagcccccaccaagggaagggggcggccccc
+7814174/1
CCCFFFFFHHHHHJJIJJIJIIGJJJIIIJDGD?BDDD
@4764711/1
gattataattaataactagtgcctaataatagtgtattacctctaaagct
+4764711/1
CCCFFFFFHHHHHJJJJJJHIJJJJJJJJJJJIIHIJJJJJJJJJIGJJJ
@5205186/1
ggcttttaaaatttaacgtttagcagtcttctttttagaataacattgac
+5205186/1
CCCFFFFFHHHHHJJJJJHIIIIJJJIJJJJJJJJJJJJIJJJJJJJJJJ
@4766017/1
gattcataaaagtaatataaccttagatttcgaggcaaattgattgattt
+4766017/1
C@CFFFFFHHHHDGIJJJJJJJJJJJJJJEGJIIGIJJJJJJJJJJHJJJ
@5207740/1
gggaaataaaatcggatgaagaccctgagagtatagatgattgcagtaat
+5207740/1
CCCFFFFFHHHHHJJIIJJJIJJJJJJIJIICFHHIIIIJIJJIJJFGII
@642766/1
accaattatcgtgaggatcaaattttgtagctatcataaactctcctaaa
+642766/1
CCCFFFFFHHHHHJJJIIJJJJJJJJIHIJJJJJJIJJJJJJJJJJJJJJ
@4769313/1
gattggaaaagctgaataatcatttttcaggtcattcaggtgtccttaat
+4769313/1
CCCFFFFFHHHGHJIJJJJJJJJJJJEIJJJIJJJJJJJJGHIIJJJGIJ
@3495908/1
ctccaagtttgtgctgggcaaatcaatcaatttgcctcgaaatctaaggt
+3495908/1
@C@FFFFBDDHHFGIGGEGHIGHIJJDIJIJJJGGHIIIIGBHGJGGHI9
@3495909/1
ctccaagtttgtgctgggcaaatcaatcaatttgcctcgaaatctaaggt
+3495909/1
CCCFFFFDHHHHHJIJJJIHFHHJJJJJJJJJJIJJIJJJJJJJJJJJJI
@3227356/1
ctaaaagtaaaccacggaacactgaatatcacccacgc
+3227356/1
CCCFFFFDFHHHHJJJJJJJJJJJIJJJJIJJJJJJJJ
@7054494/1
ttttattttgtaaggtgaggtatttgtacatgaagttgtctgcccctttc
+7054494/1
?@@=BDFFFHFDFGIAEEEG3CEIHHCHIGIIJIFGGEDHIIGIGIJIIJ
@2917389/1
cgattctcagccgagctgcccagtttagtggccaactcttcgtcactcgc
+2917389/1
?@@DDDDAF?CD<?@EE@@EFEGI<G<@:?C@?9?:?BDFIA8?8B4BBF
@643630/1
accacatgaggtgttaccgaaaattaggagtttggaaacaacgtttcata
+643630/1
@CCFFFFFFHGHHHGHIJIIGIJGHHIHGHIJJIIGGIHEHGG@DEGGHE
@380075/1
aacaacctcaagcttggggtcaaccacaggtttcacaacaacaacctgga
+380075/1
CCCFFFFFHHHHHJJJJJJCGHIJJJJJJJCGIIJJJIJJJJJJJIIJJJ
@5210308/1
gggaactttgttgttgacgttcatttcgacccgtttgctgttgttgggca
+5210308/1
@CCDFFFFHHHHHIJJIIJIIJIGJJJJJJJJJGIIJJIFHIJIJJIJJG
@1634279/1
caaatttgactactgtatagctttcttctcttggtgaacacatactttat
+1634279/1
CCCFFFFFHHHHHJJHJIJJJJJJJJJJJJJJJJHIJJJJJJGIJJJJJJ
@6229654/1
tcgaacgttcttctgggcttttcctgcttttttagcagctttaccattcg
+6229654/1
@@@BDDDBFBFHDHIEGFGIIHCGGGCEHHHIICBGEGEIIIEEGCGGGI
@3500953/1
ctccacaaaaagggaaataaacaaggatgtaagaactatggaggaatatt
+3500953/1
CCCFFFFFHHHGHJIJJJJJJJJJJIIJIGGIJGIJIJJJJIIIIJIJJG
@3751331/1
ctgacatgtttcatatgtagaacgaattttgtgcatacaaaaatagtaaa
+3751331/1
CCCFFFFFHHHHHJJJIHJJJJJIGIJJJJJIIJIJJJJJJJJJJJJIJJ
@3751332/1
ctgacatgtttcatatgtagaacgaattttgtgcatacaaaaatagtaaa
+3751332/1
CCCFFFFFHHHHHJJJJIJJIJJJIJJJJJJGEHIJJJJJJJJJJJIJIJ
@2400473/1
cccaaaacatgaccatgatgcactcggccggaccgattcagcccccacca
+2400473/1
CCCFFFFFHGHGHJJIIJIIJGIJJIGIJIJJJJGEIJJGIIIJHHFFFD
@2400474/1
cccaaaacatgaccatgatgcactcggccggaccgattcagcccccacca
+2400474/1
CCCFFFFFHHHHHJJJJJJJJJJJJJFIJJJJJJJJJJJJJIJJHHFFFD
@2400475/1
cccaaaacatgaccatgatgcactcggccggaccgattcagcccccacca
+2400475/1
CCCFFFFFHHHHHJJJJJJJJJJJJJJJIIIHGIGGHJJIIGHIHHBEFB
@7526480/1
aaatttgcaaggtttggaggagttgtactaatttgtgtaattgaagttcg
+7526480/1
CCCFFFFFHHHHDGGIHHIJCFGHIIIJJGIIJIJGIJIIIIIJJIHIJJ
@6047079/1
tagatttcgaggcaaattgattgatttgcccagcacaaacttggaga
+6047079/1
@CCFFFFFHHHHHJJJIJJIIIJJIJJIJJJGIJGGIJJJJIIIIJI
@3754365/1
ctgacgggagtcttgctcggcatggaggccatttcttgagagtagagcaa
+3754365/1
CCCFFFFFHHFHHJJJIIIIIGIJJGJJJJIIJJJJJGHIIJEHJJJJJG
@6231765/1
tcgacatggagtcccaaaacatgaccatgatgcactcggccggaccgatt
+6231765/1
CCCFFFFFHHGHHIJJJIJJJJJJJJIJJJJJJJJJJJIJJIIIJJBHHF
@1636473/1
caacaaaaagtgataatggatacaaatttgactactgtatagctttcttc
+1636473/1
CCCFFFFFHHFHHJJJJJJJJJJJJJJJJJJJJJJJJIIJJJJJJJJJJJ
@2205920/1
catttatgtgacataatttgcgacatttgacgtacggttcaagtagctga
+2205920/1
CCCFFFFFDHHHGJJJJJJJJIIIJJJJIIJJIJJJJIJJJJJJIIFIJG
@5214339/1
gggacatgcacatctcttggagccagccaatgggattgcccatcactttg
+5214339/1
?<<DFDFDHFFHHGHIEGGEGBGFGHIEGIGA>GD>?F???BDHIG<F??
@7062025/1
ttttcccggtttgttctgaaacaaacatcactgtgatgaaaaataaaaaa
+7062025/1
CCCFFFFFHFFHHHIIJIJJJJJJIJJJJJJJJGHIJJJJJIJJJJJJJJ
@7821220/1
acctgattggtgatatcagccgctccgggcgttccgttggtctgattggc
+7821220/1
CCCFFFFFHHFHHJJJJJJJJJJJJJJIJIIFHIIJFHGJEHHIGIHHHH
@5715499/1
gttgaagctgagagtctgcaaatcggccaacttcttgccgacggaatttt
+5715499/1
CCCFFFFFHDDDHIGGIEHHIJGHHIIJJIIEDGGGIIJGIIIHIJJIJF
@8048521/1
ataaagtatgtctagaacgattttacctttgcgcgaaaagtgaccacaag
+8048521/1
CCCFFFDEHGHHHJJIJIIGIIJJJIJJJJJIJJJJJJIJFHIIJJJJJI
@8048522/1
ataaagtatgtctagaacgattttacctttgcgcgaaaagtgaccacaag
+8048522/1
CCCFFFDFHGHHHJIJJIJJJJJJJJJJJJJJJJJJIJJIHGJJGIIIJI
@8048528/1
ataaagtatgtgttcaccaagagaagaaagctatacagtagtcaaatttg
+8048528/1
CCCFFFADHHDFCGHGJJIIIJIIJIIIJIIJJIIJJJ>FGHGIHBEHGI
@885422/1
ataaagcgttaccagcgcttgaggaagtaacggcagcacta
+885422/1
8??BDDDD??D:AEE3CDEECCE>C@?:DDC?DAA@DABBD
@3759122/1
ctgagaatcggtattcgggactgaaagacactaagattaccaagttgggc
+3759122/1
CCCFFFFFHHHDHIJJJJJJJJIJJJJJJJJJJJJJJJJJJJIIHIJJJI
@4464197/1
ctttttactatttttgtatgcacaaaattcgttctacatatgaaacatgt
+4464197/1
@@@DDD?BBBFHHII6<:C@EH>?FHIDHB;EHEGCDHDFGBFHI>DCAB
@4464198/1
ctttttactatttttgtatgcacaaaattcgttctacatatgaaacatgt
+4464198/1
CCCFFFFFHHHHHJJJGHJIIIJJJJJJJJJIJJJJJIIJJJJJJJJJJG
@2670587/1
cctattgaaaaccttgtagtggattcctaatattttttagtgaacctctc
+2670587/1
@;@DFFFFHHGGHIIIGIIEFH@@HHIGHIGIIIIIIEHIEHFGGGGIIG
@7823054/1
acctttttcactcaaccatagctttctcagcgtgtttaatttcgttccat
+7823054/1
CCCFFFFFHHHHHJJJJJJJJJJJJJJJIJIJHIHHHFGGHIC@DG?DFH
@2403597/1
cccaaacttttcggggtgcaatcttcttttccggaaaatgctcgaaaact
+2403597/1
@@CDDFDBFHGHHGFG@FB@FGGHIFHHIIIFGGIIEGIIIIIIIGIIII
@3941006/1
ctggttgttgagaactttgtgttacaggatctcctttatgttttgcagct
+3941006/1
B@@FFFFFHGFHHJJJJJJHHIIHIJJJGIJJJJJJJJJJHIJIJIIJJJ
@2923844/1
cgcaaaggtaaaatcgttctagacatactttatgctcttgacatttcgtt
+2923844/1
CCCFFFFFFHHHHJJJGIJJJJJJJJJJJJJJJJJJJJIJJIJIJJJJJJ
@7824634/1
acgaaattaaacacgctgagaaagctatggttgagtgaaaaagg
+7824634/1
@@CDFDFDHFHHGGEGA<@FE@3CGGGGH@?D?HH9::??<2@;
@7825212/1
acgaagagttggccactaaactgggcagctcggctgagaatcggtattcg
+7825212/1
CCCFFFFFHHHHHJJJJJJJJJJJJJJJJJJJJJIJJIJJJJJJFHHIJJ
@4780826/1
gcaaaactccgaaggaagccaagggctcggctgctcatcatgccctc
+4780826/1
@@@FFFFFHHGHHJJJIHIJIJIIJGGGIDGFA=ADFG@G>BFHH9C
@4958895/1
gcggaatttcaacacatgacaagcgatggtgaactgcctttcgtgtggta
+4958895/1
@<??DDDFHHHHGJHJ@EHEIGGG=FFI>FFGIIECGIIIJICH??BFHD
@7528774/1
aaattttcaatcatgaagcaagattttacctgaacaatttgaaatttttc
+7528774/1
CCCFFFFFHHHHHJJJJJIJJJJJJJJJJJJJJJJJJJJJJJJJJJJJJJ
@2925760/1
cgcaaatgtagaaggcagattgttaccctccacgggtaaatcctgcaagg
+2925760/1
BCCFFFFFFFHHHJJIJJIJIJHIJJJJJJJGIJJI@FHIHJJIJJGGII
@2925966/1
cgcaaattatgtcacataaatgtcaaaatgccacataatttgcaaaattt
+2925966/1
CCCFFFFFHGHFHJJJJJJJJJHIJJJJJJIJJJJJJJJJJJJJIJJJIJ
@4959901/1
gcggaggttaagaaagaaagtgtgcacgatgcatttgtttattcagattt
+4959901/1
@CCFDDDAFHFHGIIIIIEGCB<FFCCGHGIJGIEIIJJIJJJJIIGJJI
@8053869/1
ataaatatgaacggtctgcaaacttgtaaccaatgtgtctttcaaattta
+8053869/1
@CCFFFFFHGHHFGCFGIGHIJIJJJJJJJJJGGIDGFHHIIJJIHGIJH
@3516644/1
ctccataaccatcatctggtagccttggcaatacccttattcccaaccaa
+3516644/1
@@@DFFEFHHGDFHEHEFICHBAFHEHGGGICBFEHGDFGCFHHHIEGHH
@3516666/1
ctccataacttcgttcaagcctggtgacagatgtctaaaatatttatgaa
+3516666/1
CCCFFFFFHHHHHHJIIJJJIIJJGGHHIJIIJHGIJJJJJJJJJJJJJJ
@2928108/1
cgcaactttcttccagttcacaatcagattcacaagcaggatcaactcaa
+2928108/1
C@CFFFFFHHHGHJGIHIJIJJJJJJJJJJJJJJJIIJJJJJJJJJJJJJ
@6235294/1
tcgataaaaaaatatcgcaatattagaaattttcaaatattcttcgcttt
+6235294/1
CCCFFFFFHHHGHJJJIIIIIIJJJJJJIGJJJJJJIJJJJIJJJJIJJJ
@3945226/1
ctggttttttcaaatttgttcagcaactcacggaaacaagttgagaaatc
+3945226/1
BCCFDDFFHHHHHJJJJJIJJJJJJJJJJJJJJJJJJJIJIIJJJJIJJJ
@3945227/1
ctggttttttcaaatttgttcagcaactcacggaaacaagttgagaaatc
+3945227/1
BCCFDFFFHHHHHJJJJJJJJJJJJJJJJJJJJJJJJJJJJJJJJJJIJI
@8054754/1
ataaatgctcccttttcacaatataataaatacatatcatatcatcgggg
+8054754/1
CC@FFDADFHHHHIGHHIGHCEH<FHIIB@HHH4AEG9CGFIGIG@FHDD
@4244002/1
cttgcggttaccccttctgttgggatgggggccgcccccttccctt
+4244002/1
@C@DDFFDHDDHHJJGIGGIGCGEBFHDEGGDHI>GHHFDF>CCCC
@2407839/1
cccaacaacagcaaacgggtcgaaatgaacgtcaacaacaaagttcccca
+2407839/1
CCCFFFFFHHHHHJJJJII@GIGIJJIJJIIIJIIJJJJJJJIGIIHIJD
@4244225/1
cttgcgtcttacgttgtttgatttcgccagttccgacattttttctgatt
+4244225/1
CCCFFFFFHHHHHJJGGIJIIIJJJIIJJJIJJJJJIDGIJJJJIIIHIJ
@182009/1
aaaatattaggaatccactacaaggttttcaatagggcattctaacatgt
+182009/1
CCCFFFFFHHHHHJJJJJJJJJJJJGHJJJJJJJJJJIJJJJJIJJJJJI
@6235750/1
tcgatacacagtcatagatccaatcctataattatccatttcctgtaatt
+6235750/1
CCCFFFFFHHHHHJJJJJJJJJJJJJJJJJJJJJJJJJJJJJJJJJGGII
@6560735/1
tgtctgctgcctatcctgaggcctacgctgttgttgtggtccacccc
+6560735/1
@@?DD>BD?FFBBBBH?3AAFBFE>DDF@:CF@FHEDEG9?D?DGHI
@6058581/1
taggcactagttattaattataatcatcaatattatctatcgatactgaa
+6058581/1
CCCFFFFFHHAHFIJJJIJJJIJIGIJJJIJJJJJIJIJIIJIJGIIGHE
@2408889/1
cccaaccccaacaaggaggtaaaaagaagaaacaaaagcaacttcaacaa
+2408889/1
CCCFFFFFHHHHHJJIIIJAEHIJJJJJJJJJJJIJIJIIIJJJIIJIJI
@2930131/1
cgcaatagctcaaaagggaacaatttttatcgagttattgatttcgagga
+2930131/1
CCCFFFFFHHHHHJJJJJJJJJJJJJJJJJJJGHGIJJJJJJJJJJIJJJ
@4963411/1
gcggctcacaagatgtggcaatccttgcaggatttacccgtggagggtaa
+4963411/1
@CBFFFFFFHHHHJJFGHIIGIJJGIJJJJIJJIIJIJJJDGG1BFH;CG
@185636/1
aaaatcaatttacatattatttttgacttgaataaatttttaaatttaaa
+185636/1
CCCFFFFFHHHHHJJJJJJJJJJJJJIJJJJJJJIIJJJJJJJJJJJJJJ
@7832184/1
acgcggaagcggtatgcagattggtgaagcagaacaaccattctgtacaa
+7832184/1
CCCFFFFFHHHHCFHIJIJJJJIJHIJJIJJIJIIJIJIIJJJJJHIIJH
@6564076/1
tgtgattctccgaagagtatgtctcgaaagacttcgactttttactattt
+6564076/1
BB=DDFFFHHHHHJJJJHHIJIJJIJGIJGIJJJIJIJJJIJJGHIIJIJ
@2410697/1
cccaacttggtaatcttagtgtctttcagtcccgaataccgattctcagc
+2410697/1
CCCFFFEFHHDHHJJJJJJHHJHJJJJJJIJJJJJJJJJJJIJJJJJJJJ
@1645655/1
caacaagctgcatggggtagacaacaaactccaccacaggaacctcaagc
+1645655/1
CCCFFFFFHHHHGJIJJ@EHIHIJJJJJJJJJJJJJJJIEGIJJIIJJJJ
@7833160/1
acggaacttagcttcacaattacttagagaagcacgcggaagcggtatgc
+7833160/1
CCCFFFFFGHHHHJJJJJJJJJJIJJJJJJIJIJIJJJIJJJJJJEHHHH
@5721852/1
gttgactgttgtagctgattaaggggtgtattctatatttcggttaaatt
+5721852/1
CCCFFFFFHHGFHIIIJCIIHIIJJJ<CCGIJIJJJJJJJIJJ80?DHIJ
@3949607/1
ctgtacaactgtttacctgtgtatgataaataaacttttttcgggtttgg
+3949607/1
BC@DFFFFHHHHHJJJJJJHIEHIJJJJJJJJJJIJJJJJJJIIJHJJJI
@4793288/1
gcaacatcaacatttaaaagtggcttccagcctcgaatggccgattgata
+4793288/1
CCCFFFFFHHHHHJJJJJJJFHJJJJIJJIIJGIGGIHIJGHG:@FGBGG
@6565726/1
tgtggacataaaggaaagaaaaaaatgtcaaaattttgcaaattatgtgg
+6565726/1
@@@DFBDFHHHHHJGIJIGJIGJIJJJIIJJIJJIJJJBHIIIJIIIEHI
@7834854/1
acggcaacaaaaagtgataatggatacaaatttgactactgtatagcttt
+7834854/1
CCCFFFFFHHHHHICGGHJJJJIJHIIJJJJJJJIIJJJJJFIIJJJIJJ
@3528160/1
ctccccacgagcgtttctttagtctgtatattttcttgtatcacttattg
+3528160/1
@@@DDDDDHHHFFEHI>FHI>FCDFGGDGGHIIIGIIIIGHIDHIG@GGB
@7835878/1
acgggtaacagatggtcatccaattctcccacttggtgaagcaaaacgca
+7835878/1
CCCFFADEHHHHHIJJJIJJJJJJJJJJJJHIJIIJFHIJIJJJJJJJJJ
@4796379/1
gcaactggtactggttgctcaaagcagattagtaaacatgatgctgcata
+4796379/1
@@@DDDDD=CFHDE<AEFEHHFHGFFFCEG@E?BCFGGD@HEGGGGIIII
@6569578/1
tgtgtgtttggctagattctgtttgacattcgaaaagtaaacgtcagttt
+6569578/1
?@;D=BBDFAFHDD@CFHE@9?FH>ACHDHHHCHIIFDGIIIB?DDHBGG
@2228054/1
ccaaaccttgcaaattttcaatcatgaagcaagattttacctgaacaatt
+2228054/1
CCCFFFFFHHHGHIIJJJJJJJJJJJJJIJJJIJJJJJJJJJJIJJJJJJ
@2228549/1
ccaaactatgccattttatcgaaattgaatatagaactaggtaaattaag
+2228549/1
CCCFFFFDHHHHHJJJJGIIIDGGIJIIIJJJGIHIIGGIIGHGIIIJJJ
@1148424/1
attaattataatcatcaatattatctatcgatactgaatgtaatttttta
+1148424/1
CCCFFFFFHHHGFIJJJJJJJJJJJJJIJJIJIIJJJIJJJJJIJJJJIJ
@6240330/1
tcgccaccaatgcttggtgcagctatccactttgccagtggccgtctgct
+6240330/1
@?;1DDDDHHHFHIIIIFHIIIIIIIIIIIIIIIIIIIHIIHIIIIIIII
@2229570/1
ccaaacttttcggggtgcaatcttcttttccggaaaatgctcgaaaactc
+2229570/1
CC@DFFFFGHHHHJJCFHGIJJJIJJIIIJIJJIJJJIJIJJJJJJJJJI
@4798572/1
gcaagactcccgtcagcgtcctccaggagttgctgagccgtcgcggcatc
+4798572/1
CCCFFFFFHHHHHJIIJIIIJJJJIIJFHHIIJIJGIJJJHHIJIIHFDD
@4473279/1
ctttttgttgccgtgtgcccttgagaaatttgctgcctcaaaaacgtatg
+4473279/1
@CBFFFFFHHHHHGIHGJIJJJJJJJJJJJJJJJJJJIJJJJJJJJGIJI
@7080186/1
ttttgaggcagcaaatttctcaagggcacacggcaacaaaaagtgataat
+7080186/1
CCCFFFFFHHHHHJJJJJIJJJJJJJJIJJJJJIIJJJJJJIJ=FGIIJJ
@7080218/1
ttttgaggtactcgagggcatgatgagcagccgagcccttggcttccttc
+7080218/1
@CCFFFFFDFHHHJJIIJIIGIEIIJJEHIIGIGIGIIGIJGIIGCHGGC
@3243628/1
ctaaactgggcagctcggctgagaatcggtattcgggactgaaagacact
+3243628/1
CCCFFFFFGHHGHGIIIJIIJIIJJJIJJ:DHIIJIJIIIFIIJGFEIJC
@663747/1
acgaacttccatagattcaaatgaagtaaacaacatacgtttttcattta
+663747/1
CCCFFFFFHHHHHJJJJJJJJJJJJJJHIIJJJJJIJHIIJJJJJIJJJJ
@2934807/1
cgcacattcagcaggttttttaacagtttgaaaaccttgataaatggaac
+2934807/1
@@@DDFFFHHFDBGICFGIJJGHGIIGIIIIJJJIJJJIIJJIJIHJJIG
@5226244/1
gggcactatataaaaaattacattcagtatcgatagataatattgatgat
+5226244/1
CCCFFFFFHHHHHJJJJJJJJJJJIJJHIJJJHIJJIJJJIJJJJJJJJJ
@193450/1
aaaatgtggatttacaaaatttaaatagggaatatgaaagatttaaaatc
+193450/1
@C@FFFEFHHHHHJIIJJJJIJIJJJJIIIJIJJJJJJJIIIJJJIIIJJ
@5731917/1
gttgcgaatcagggctgggatgagtgacgtcagcgcccatgatcatggtt
+5731917/1
CCCFFFFFHHHGHJJJJJJDGIEHFHIGJIIJIIIJJJGIJFIJIIJJCH
@7261392/1
aaaaatttaaacacattgcattattgatttcgaggaaataatacgaactt
+7261392/1
CCCFFFFFHHHHHJJIJJJJJJIJJJJJJJIIIJJJJJGHIGGIGHIJJF
@7261393/1
aaaaatttaaacacattgcattattgatttcgaggaaataatacgaactt
+7261393/1
CCCFFFFFHHHHHJJJJJJJJJJJJJJJJJJJIJIJJJJIJJJJGIGIII
@4475979/1
cttttttcgggtttggaaaaatttcaaattgttcaggtaaaatcttgctt
+4475979/1
@@@DDDDDFHHAFHBGAGHIIBHIGGIIIICFHGIIIDGIIIGGHIGHGI
@5732982/1
gttgctgagccgtcgcggcatcactcccaaatacgaactggtccaaatcg
+5732982/1
C@CFFFFFGHHHHIIJHJBFGGGIGEHIDHIDAHEEHGGIJ7@CHHHEFB
@3535884/1
ctccgacggaagctatacaagtggtcgatattattttacgttgtgctcct
+3535884/1
CBCFFFFFHHHGHJJIJJJJIEHIFHIJJJJJ9HIIJJIJJJJIIJJJJJ
@3245327/1
ctaaagctatctactcgttatataatcatcattcaaac
+3245327/1
@@BFFDFFHHHHHIGHIDHGIIGJJJJIJJIJA9CG?9
@2682841/1
cctccatgccgagcaagactcccgtcagcgtcctccaggagttgctgagc
+2682841/1
CCCFFFFFHHHHHIJIJJJJJJJJGJIJJJGIIJJJGIIGHBFHIJJHIJ
@667243/1
acgagcgtttctttagtctgtatattttcttgtatcacttattgcgtctt
+667243/1
CCCFFFFDHHHHHJIJHGIIIIJJJJJJJJJGHGJJJJJJJJJJJJIIJJ
@7264017/1
aaaaatttatacagcactactatgttaccttttggagaacaaaaagaagg
+7264017/1
@CCFFFFFDDHHHEBHFHHGCDHECEHFHIIIIGHGGIIIIGG@DDHDBG
@4265081/1
cttggcgttgaagctgagagtctgcaaatcggccaacttcttgccgacgg
+4265081/1
BB=DDFFFHHHHHJJJJIIJGHIJJJJJJJJIJJJJJJJJJJJJJJJJJH
@6077686/1
tataatcatcaatattatctatcgatactgaatgtaattttttatatagt
+6077686/1
CCCFFFFFHHHHHJJJIJJJIJJJJJJGIJIJJJIJJJJIJJJJJJJJHI
@668797/1
acgattcataaaagtaatataaccttagatttcgaggcaaattgattgat
+668797/1
@CCFFFFFHHHHHJEGIJJJJJJJJJJJJJJJJJJIJJIIJIJIJJJIIJ
@668798/1
acgattcataaaagtaatataaccttagatttcgaggcaaattgattgat
+668798/1
CCCFFFFFHHHHHJFHIJJJJJJJJIJJJJJJJJJJIIIIJJJIIJJJIJ
@198750/1
aaaattcgttctacatatgaaacatgtcagttatatattcacctttatat
+198750/1
@CCFFFFFHHHHHJJIIJJJJJJJJJJIGHHIHIJJJJJJJJJJJJIJIJ
@4266535/1
cttggctgccgaatgtttggcgtctttcttcgatcttccggttccggtgg
+4266535/1
CCCFFFFFHHGDHIHHIJGIGGCEHGIGIJIHEGHIIGJIGFHIJGFGGH
@4267131/1
cttggcttccttcggagttttgcctgttccgtagcagacggccactggca
+4267131/1
CCCFFFFFGHHHHIJGIEHIJDGIEGGHIJIGIJJJJIJIJIJIJIIJJH
@7538965/1
aacaaatttccggtgtcttaagcgaagaaactaagcaggagatcgccgag
+7538965/1
CCCFFFFFHHHHHFGGIJJIJJIJJJJJJIIJJGJJJJIJJJJJJJJHIH
@1656470/1
caacagcaagctcctccgcaacagcaacctggagcgagacaacatcaccc
+1656470/1
CCCFFFFFHHHHHJJJJIIEIIGIIJJJJJJJJIJJFIDHHCHIIIIJIH
@1917947/1
cacctatcgaatcgaatattagtagcaagatccgagatgtggtacacgac
+1917947/1
CCCFDFFFGHHHGGGHIBGFHGCE@DHI@CGEHIHHEFH9?F?BDHI=FG
@6081213/1
tatagaggttgtacccaaacttttcggggtgcaatcttcttttccggaaa
+6081213/1
C<@FFDFFDHHHHIJJJIIIGGIIJGGIIHBGIHGIGGIIIGIJJJIHIJ
@1656707/1
caacagcagcccgctcctccacaacagcaacctggagcgagacaacagca
+1656707/1
@C@FFFFFHHHHFIAAFDHHIGIGIIAGHII@FBHGGGGIGIGFEHGIGG
@201062/1
aaaatttaacgtttagcagtcttctttttagaataacattgacattctat
+201062/1
@?8BDFFFHHHHHIIIIIIIIIIIIIIIIIIIIIIIIIIIIIIIIIIIII
@1657203/1
caacagctcaatccacctgaggttcagcctcaacccattacacaagaccc
+1657203/1
CCCFFFFFHHHHHJJJJGIJJIFHHIJJJJJJJJJJJJJIIJJJJJJJJJ
@1657204/1
caacagctcaatccatctgagattcagcctcaacctattccacaagaccc
+1657204/1
@@CFFFFFHHHHHJJJJJIIJJIJJJIIIJJJIJJJJIJJIJJJJIJJGI
@2685393/1
cctcctcaacaacaacaacccacttggggcagacaaacagctccacaaca
+2685393/1
?<;DBDDB>DAB;ED?BG?ECBEG?@?B<D@FGG@?DGFBEHG@FFED=F
@3541562/1
ctccgggcgttccgttggtctgattggctttttcggg
+3541562/1
@@@FFF?DHHHFHGFFEB?BDD>GHGCHGI39B8:AE
@2940337/1
cgcagatggccaccaccattctatgaaat
+2940337/1
?=;BDDD;>;AACFB=?3AFA?9AF<9<<
@2940338/1
cgcagatggccaccaccattctatgaaatggaacacgaagagggactacc
+2940338/1
CCCFFFFFHGHGHJIJJGIJIIIJJJJJIJJJJJJJIIIGIGGIGIIJJI
@2940339/1
cgcagatggccaccaccattctatgaaatggaacacgaagagggactacc
+2940339/1
CCCFFFFFHHHHHJIJJEHIIJGIJJJJJIJJJJJJIIIJJJIJIHIIJJ
@202241/1
aaaatttatagttttttgcatttttattcggcttattgtaatattcctcc
+202241/1
CCCFFFFFHHHHHJJJJJJJJJJJJJJJJJJJJJJJJJJJJJJJJJJIJI
@4270667/1
cttgggggaagaagccaaattgctctactctcaagaaatggcctccatgc
+4270667/1
?@@A?=@D?FHBCDDCFHCHCEFEHCDG?BBBBGD9D9?<98DHG=B>4=
@4270845/1
cttggggtcaacaacagcccgttccgccacagcaacaacctcgagcg
+4270845/1
CCCFFFFDDHHHHJIJBHIJIF@FGGHJIIJJGGCHGJJEIIIIIIJ
@202537/1
aaaatttcaaattgttcaggtaaaatcttgcttcatgattgaaaatttgc
+202537/1
CCCFFFFFHHHHHJIIJJIIIIIIJJJJGJFIIIJJJIIIIIJJJJIJIJ
@4813724/1
gcacacttttacttcagctacttgaaccgtacgtcaaatgtcgcaaatta
+4813724/1
CCCFFFFFHHHHGJJJIJJJJJJJIJJIJIGIJHI?BBBGDGGIIJJJIJ
@399823/1
aacattgaagccagatcgataaaaaaatatcgaaatattagaaattttca
+399823/1
CCCFFFFFHHHHHJEHIIIJJJJJJJJJJJJJJJJJJJJJJJJJJJJJJI
@203368/1
aaaatttgcaaggtttggaggagttgtactaatttgtgtaattgaagttc
+203368/1
@@@DFFFFHHHHHFGIJJGHICGFGIIHIJJHIIJJHIIJIIJJIIIIJJ
@6590354/1
ttaaaatttaacgtttagcagtcttctttttagaataacattgacattct
+6590354/1
CCBFFFFFHHHHHIJJIIJJJHIIJJJJJJJJJJJJJJJJJJJIJJJJJJ
@5493523/1
gtcgatgttgccagaacgtaagatatcctaaactcacttttttccgaaaa
+5493523/1
BCCFFFFFHHGHHIIJHIHIJIIJIJIJJJJJJJJJIJJJJJJJJJIJIJ
@5493524/1
gtcgatgttgccagaacgtaagatatcctaaactcacttttttccgaaaa
+5493524/1
CB@FFFFEHHHHHJJJJJGHHIJJJIIJJJJIJJJJJJJJIJJIJJJJJJ
@5493525/1
gtcgatgttgccagaacgtaagatatcctaaactcacttttttccgaaaa
+5493525/1
CBCFFFFFHHHHHJIJJJHHIJJIJJJJJJJJJJIJJJJJJJJJJJJJJJ
@5493526/1
gtcgatgttgccagaacgtaagatatcctaaactcacttttttccgaaaa
+5493526/1
CCCFFFFFGHGHHJJIIJFHIIIJJJJJJJJJJJJJIJJJJJJIJIGIHH
@2427364/1
cccacctttttcactcaaccatagctttctcagcgtg
+2427364/1
CCCFFFFFHHHFHIJIJJIJIHGIJJJIIJIIIJJG@
@2427365/1
cccacctttttcactcaaccatagctttctcagcgtgtttaattt
+2427365/1
CCCFFFFFHHHHFJJIIJJJJIIJJJJJJJJIIJJHDCFG4BBDH
@2427366/1
cccacctttttcactcaaccatagctttctcagcgtgtttaatttcgttc
+2427366/1
@@@DDDFBHFHDDIIIIIIICGIC@HIIIIIIGGGHG<FAGIGGC<FDFH
@2427367/1
cccacctttttcactcaaccatagctttctcagcgtgtttaatttcgttc
+2427367/1
CCCFFFFFHHHHHJJJIJJJJIJJJJJJJJJJIJJFIFHIGIGIJAGHHG
@5234078/1
ggggcagacaacttcatgtacaaatacctcaccttacaaaataaaatacg
+5234078/1
@@@FFFFFDDHB?CGIGHEGIIIIFIIIIIIIGHIIIIIIIGHGGIGGFH
@1658478/1
caacagtcaacatttcccacctttttcactcaaccatagctttctcagcg
+1658478/1
@?@DFFDFHHHHHIIIIIGIIIIIIIIGIGGIIIIIIDHGIIIIIIIIHD
@6086136/1
tatataatcatcattcaaacattgaagccagatcgataaaaaaatatcgc
+6086136/1
CCCFFFFFHHHHHJJJJJJJJJJIJJJIJJJJJJJJJJJJJJJJJJJIJF
@2248842/1
ccaaccccaacaaggaggtaaaaagaagaaacaaaagcaacttcaacaag
+2248842/1
@@@FFFFFHHHHHJIGFHHGHIJGBGIGIIJJJGGG;BFDHIGIEHIEGB
@4821924/1
gcactatataaaaaattacattcagtatcgatagataatattgatgatta
+4821924/1
CCCFFFFFHHHHHJJJJJJJJJJJJIJJJJJJJJJJJJJJJJJJJJJJJJ
@5754999/1
gttgtacccaaacttttcggggtgcaatcttcttttccggaaaatgctcg
+5754999/1
BBBFFFFFHHHHHJJJJJIJJJ8CFIIJJJJIJJJJIJIJHIJJIJIJJJ
@3965761/1
ctgtgtatgataaataaacttttttcgggtttggaaaaatttcaaattgt
+3965761/1
BCCDFDFFHHHHHJJJJJJJJJJJJJJJJIIJIJIJJJJJJJJJIJJJJI
@3552861/1
ctcctccacaacaacaacctggagcgagacaacagcaagctgctcctcca
+3552861/1
CCCFFFFFHHHHHJJJJJIJJJJJFIJJJJJJJJIGIJEHIJIJIIJJJI
@5755493/1
gttgtagctgattaaggggtgtattctatatttcagttgaatttaagagg
+5755493/1
@BBFDFFFHHHHHJJJJJJ@FEHHGIJJJJJJIJJIJJJJJJJJJIIIJJ
@1161199/1
attacctctaaagctatctactcgttatataatcatcattcaaacattga
+1161199/1
CCCFFFFFHHHHHJJJJIJJJJJJJJJJJJJJJIJJIJJJJIIJJJJJIJ
@6600874/1
ttaaggggtgtattctatatttcggttaaatttaagaggcttttaaaatt
+6600874/1
CCCFFFFF@DDFHJIJJJJJJJJJJ:1?CHIJJJJJJJJJJJJJJJJJJJ
@6096763/1
tatcgatacacagtcatagatccaatcctataattatccatttcctgtaa
+6096763/1
B@CFFFFFHHHHHHIJIIGJJJJJJIJJJJJJJJJJJJIJJJJJJJJJJI
@6096776/1
tatcgatagataatattgatgattataattaataactagtgcctaataat
+6096776/1
@C<DDABDHHHDHEDHHIJJIGJJIIIIHIJJGIGGIIJHC9DGHIGGHI
@6096909/1
tatcgatctggcttcaatgtttgaatgatgattatataacgagtagatag
+6096909/1
:?@B;BBBCFF>?:C4CAA3<AEHI@B@HHBH<E???CGDDBE0?B99B@
@6096910/1
tatcgatctggcttcaatgtttgaatgatgattatataacgagtagatag
+6096910/1
CCCFFFFFHHHHHJJJJJJIIIJJJJJIJJJJJJJJJJJJJJJFHIJJJJ
@7104739/1
ttttgttgccgtgtgcccttgagaaatttgctgcctcaaaaacgtatgac
+7104739/1
CCCFFFFFHHHHHFHHIJIJGCFHIIJJJIJJIIIIJJJJJJJJJJJJJJ
@1932501/1
cacgattcataaaagtaatataaccttagatttcgaggcaaattgattga
+1932501/1
CCCFFFFFHHHHHIJFHIJJJJJJJJJJJIJJJIIJJIIJJJIJJJJJIG
@6841915/1
ttgtgctgaaaagaaacttcaagatccagtgtttaaggaactatcagttg
+6841915/1
BCCDFFFFHHHHGJJJJJJJJJJJJJJJJIIJJJJJJJJJJJIJIJJGIJ
@6099186/1
tatctgctggagattgcaaccacccagacaggagatcatcgaagatttgg
+6099186/1
CCCFFFFFHHHHHJJJJJJJJJJJJJJIIIJJJIIJIIIIJJJIIGIJJJ
@5498046/1
gtcgcggcatcactcccaaatacgaactggtccaaatcgagggcgccatc
+5498046/1
@@@FFFF8AHDFDHGGG@FGDFCGGHGFCEBDHIIIFFD@HGI8A?D8?C
@5240332/1
gggtaacaatctgccttctacatttgcgagtgacgaagagactctcagct
+5240332/1
BCCDDFFFHHHHHJJJJJJJJJJJJJJJJJGHJJJJJJJJJJJJJJJJJJ
@6842252/1
ttgtggagaggtactatgtgtgtttggctagattctgtttgacattcgaa
+6842252/1
BCCDFFDFHHHDHHIIJJHIHHIJJJJJIJJJJJJJJJJJJJJJJJJJJJ
@4827858/1
gcagactctcagcttcaacgccaaggacttcaactttgttcagttcttgc
+4827858/1
CCCFFFFFHHGHHJJJJJJ:EHGJIIGIJJJJJJJJJJJJJJJIIIJJJI
@5758734/1
gttgtctgcccctttcttaatcggttctgcatgaatgccatctgggcccg
+5758734/1
1=144ADDHFFHFGIIGIFDGICHHGCI>F>BGHIGIGIGGHGGECFHI<
@4979689/1
gcgtgatctggattggtaccaaaattttctttgtacgacggatgggttag
+4979689/1
CCCFFDDDHDFDFHAH<CIIGGIIIIIIEIIIGFHIIHIIG?FHIIGGGE
@7546165/1
aacacacatagtacctctccacaaaaagggaaataaacaaggatgta
+7546165/1
CCCFFFFFHHHFHJJJJJGIJJJIIJIJJIIJJJJJJJJJJJGJIFI
@405935/1
aaccgattaagaaaggggcagacaacttcatgtacaaatacctcacctta
+405935/1
CCCFFFFFGHGHHJIJJJIIIJJJJJIJJIIIIIJJJJJJJJIJJJIJJJ
@6101722/1
tatgaatgtggcataggttctgtcaaaactgttgcgactagcacaacaaa
+6101722/1
CCCFFFFFHFHHHJJJJEIIIJGIJJJJJJJIIIJJJJJJJJJJJJJJJJ
@3559568/1
ctcctggaggacgctgacgggagtcttgctcggcatgg
+3559568/1
@@@DDDDDFFFFAFFIIIIII?D:?BGB>@A;DB@@FF
@1936876/1
cacgctttcgtttattactcggaagttaaacaaacgcatggaggatgtct
+1936876/1
CCCFFFFFHHHHGIJJJJJJJJJJJJJJJJJJIIIJIIJGIJJJHGIHGI
@8074574/1
ataagacgaatggtaaagctgctaaaaaagcaggaaaagcccagaagaac
+8074574/1
@CCFFFFFHHGFHGHIIIJIIJJJJJJJIIEIGGIIIJIJJJEIHHGIJE
@1665183/1
caacatttcccacctttttcactcaaccatagctttctcagcgtgtttaa
+1665183/1
C?@FFFFFHHHHHJJJJJJIGIJJJJJJJJJJJJJJJJJIJJJHIGIIGI
@7110600/1
tttttactatttttgtatgcacaaaattcgttctacatatgaaacatgtc
+7110600/1
CCCFFDDDFHHHHJACFHEHGEHHIJIIJIHIHJJJJIIJJJJJJJJJJJ
@6102543/1
tatgagaatatgaaatttaaaagaaaatttgaaaagtatcatgagttttg
+6102543/1
CCCFFFFFHHHHHJJJJJJJJJJJJJJJJJJIJJJJFHIIJJJIIHIJJJ
@407172/1
aacctctctgtcggtagatttccgtgaagtggtccgtgccccttgcggtt
+407172/1
@@@FFFFFHHDHHI@FHGGGHHIIAEGIIEGHAGIIGEHGIIGGHIIGII
@2694651/1
cctctatactttgcatcaaataaatgctcccttttcacaatataataaat
+2694651/1
CCCFFFFFHHHHHJJJJJJJJJJJJJJJJJJJJJJJJJJJJJJJJJJJJJ
@2258155/1
ccaacggtggtccacggttttggaacaaatacggccatggccaaaaaagc
+2258155/1
@@@DDFDFHFFHHIIGEAGHIIJJIJIJJIIJICHIIGGIJJJJFECHBH
@407777/1
aaccttgcaaattttcaatcatgaagcaagattttacctgaacaatttga
+407777/1
@@?DFDFAFFHHHIIIGIFHIDFDDBDFF@G>H?CFGEGB9CFDFDFGCD
@3971408/1
ctgttcttaaataaagtgtactttattgaaaaattagtaaaacataatgg
+3971408/1
BCCDFFFFHHHHHJJJHIJJJJJIJJJJJJJJJJIJIGIIJJJJJJJJJG
@6848280/1
tttaaaagcctcttaaatttaactgaaatatagaatacaccccttaatca
+6848280/1
CCCFFFFFHHHHHJJJJJJJJJJJJJJJJJJJJJJJJJJJJJJJJJJIJI
@7112518/1
tttttatacaaaagaatctgaaaattgtaaatctacacaaaaatgtcaaa
+7112518/1
CCCFFFFFHHHHHJJJJJJJIJJJJJIHJJJJJJJJJJIJJJJJJJJJJI
@7112918/1
tttttatatagtgccccgatgatatgatatgtatttattatattgtgaaa
+7112918/1
CCCFFFFFHGHFHJJJJGCEGECGHGHGGGGGIIJJGIHGGIJJJGIFFI
@4982157/1
gcgtttctttagtctgtatattttcttgtatcacttattgcgtctttgct
+4982157/1
@CCFDFFFHHHHAGGIHIJJIJJJJJIJHIJJJJJJIJJJJIIIJIIIJJ
@4495199/1
gaaaaaggtgggaaatgttgactgttgtagctgattaaggggtgtattct
+4495199/1
@@CFFFFFDHHHHIJJJIIIIJJIIJJIIIJJJHIJJIHIIJ@FDFIIJI
@2696008/1
cctctctaacgtctttatagaatgtcaatgttattctaaaaagaagactg
+2696008/1
CCCFFFFFHHHHHIIJGGGGGIIGFHIIIIHJIJJIJIJJJI>FIIIJJJ
@5501106/1
gtcggcaagaagttggccgatttgcagactctcagcttcaacgccaagga
+5501106/1
@@CFFFFFHHHHHJJJJJJIJJJJJJJIJJJJJJJJJJJJJJ?FHIJJJI
@6253468/1
tcgtattattcctcgaaatcaataactcgacaaaaattgttcccttttga
+6253468/1
CCCFFFFFHHHHHJJJJJJJJJJJJIJJJJJJJJJJJJJIIJJJJJJJJI
@1167874/1
attacttttatgaatcgtgataacatgcataaaatataataaaaatttat
+1167874/1
CCCFFFFFHHHHDAEGHFHGHGIIIIJIJIJJJJGHHIJIJJJJGIJJIE
@1167875/1
attacttttatgaatcgtgataacatgcataaaatataataaaaatttat
+1167875/1
CCCFFFFFHHHHFGHIIGHBFHHAEHHGGGHIIIDDFDHDFHIIIEIIIG
@8075984/1
ataagattatggaaggaataacacgggctaattttaacaaccatcccact
+8075984/1
CCCFFEFFDHHHHJJJBGCFHGEHHJJIJJJIIJJHIGIJIJIJGHJIJG
@4293575/1
cttgtcttttctctccaaaagcaactgcaaggccaattttgctgctgctt
+4293575/1
@?<DABB?DDAFD:FG9FHD>CDGFA>DFFI;BBEFFBCGB@99BF@@9?
@4834890/1
gcagctttaccattcgtcttatcgatgcattgaaacgcaaactgacgttt
+4834890/1
CCCFFFFFHHHHHJJIIJJJJJJJJJIJJIJJJJJJIJJJJJJJJJJHJJ
@4835144/1
gcagctttggaaacaaaagtaacagaaaaattgcaaacattaacgattcg
+4835144/1
@@@DDDDDBAHHFGBAGIIAFFHIIGIIGBGHGIIIDHFHHIHIG=HIGG
@6610458/1
ttacaataagttattcggacaagttataccgaataaaaaaggaaaactaa
+6610458/1
CCCFFFFFHHHHHJJJJJJJIIJIIJJIJJIIJJJJJJJJJJJJJJJIIJ
@3973321/1
ctgttgtgtgggaccagtctgttgtgtgggaccagtctgttgtgggggac
+3973321/1
B@CDDFDDFFHHHJJJJGHIJJJJHIHIJJIGJIJHHIIJJJHGGJJJEH
@4294913/1
cttgtggaataggttgaggctgaatctcagatggattgagctgttgagtt
+4294913/1
@@CFDEFDHDHFHCGGGEIGIGIIIGIJJIHIJJCHHGHIGIJGIJIIBF
@4836296/1
gcaggatcaactcaacagctcaatccacctgaggttcagcctcaacccat
+4836296/1
BCCFFFFFHHHHHJJJIIJJJJJJJJJJJJJJJJHIJJIJJJJJJJJJJI
@4295398/1
cttgtggtcacttttcgcgcaaaggtaaaatcgttctagacatactttat
+4295398/1
@CCFDDFDHHHHHJJJJJIIAFEGG?DHIIGJIIJIEIIIJJIFEGIJJJ
@4295399/1
cttgtggtcacttttcgcgcaaaggtaaaatcgttctagacatactttat
+4295399/1
@CCFDEFFHFHHGIIIIGAB@FHDH9CGHI49?BGDF<BCGB>BF>FH>C
@4295400/1
cttgtggtcacttttcgcgcaaaggtaaaatcgttctagacatactttat
+4295400/1
CCCFDFFDHHHHHJJJJJJJJJJJJCFHJJJJJIJJJJJJJJJIJJJJJI
@7116191/1
tttttatcgatctggcttcaatgtttgaatgatgattatataacgagtag
+7116191/1
@@@DDBBDC:ACDEFAFBEB@BA:AB>A<BB4CE<CB<DFF?C@GIFIBE
@6107159/1
tatgtctcgaaagacttcgactttttactatttttgtatgcacaaaattc
+6107159/1
@@@DDDDDFAHH?CEBFDF@FDGHIIC@B@FHIII@CCDFHIIGHIIGIB
@4497483/1
gaaaaataaaaaaaaaaaaaataatagttcttcaagatatattcttcagg
+4497483/1
CCCFFFFFHHHHHJJJJJJJGGHHCDGHIFHCEF@EDEFFCFFEFEACEE
@4497484/1
gaaaaataaaaaaaaaaaaataatagttcttcaagatatattcttcaggg
+4497484/1
CCCFFFFFHAHHHIIIIIIIAHHHHEHHIIGGGGDEEHHFHHHFDCDFFE
@4839124/1
gcaggttttttaacagtttgaaaaccttgataaatggaacgaaattaaac
+4839124/1
CCCFFBDFHHHHHHHIHHIGHJJJJJJJJIJJJJJJJJJJJJJJJJJJJJ
@7853910/1
agaaaaaaatgtcaaaattttgcaaattatgtggcattttgacatttatg
+7853910/1
CCCFFFFFHHHHHJJJJJJJJIIIJJJJIJJIJJIJJJJJIJJJJJJJJI
@227446/1
aaacattgaccaatcgccaccaatgcctggtgcagctatccactttgcca
+227446/1
CCCFFFFFHHHHHJJFHIJJJIJJJJJJJJIJJJJJJJJJJJGHJJIIIJ
@6614681/1
ttaccatctactatcagagatcgaatgtgtgcagaatcagcactgaatca
+6614681/1
@@@FFFDBFCBHHHGEHHIIEDGGFGGFFHG<?FHGIIGCGHIG>DHIG<
@3569731/1
ctcgaaaactcaattggcgcacattcagcaggttttttaacagtttgaaa
+3569731/1
CCCFFFFFHHHHHJJIJJJJGIIJJJJJJJJJDHIJJJIJJJJGIIIIJJ
@8078202/1
ataagttattcggacaagttataccgaataaaaaaggaaaactaaaggat
+8078202/1
CCCFFEFFHHHHHJJJJJGIJJJJJJJJJIJJJJJJJJJJJJJIIJJJJJ
@3571167/1
ctcgaaatcaataactcgacaaaaattgttcccttttgagctattgcgat
+3571167/1
CCCFFFFFHHHHGJJJIIJJJJJJJJJJJJJJJJJJJJIIJJIJJJIIJI
@3571168/1
ctcgaaatcaataatgcaatgtgtttaaatttttgtcgagtcaaaagcga
+3571168/1
B?@DFFFFHHHHHJJIJIIJJHHGJJHIIJJJJJJGIJHJEGGGIJJJJJ
@3571169/1
ctcgaaatcaataatgcaatgtgtttaaatttttgtcgagtcaaaagcga
+3571169/1
CCCFFFFFHHHHHJJJJJJJJHIJJJJJJJJJJJJHJIIIJIJJJJJJJJ
@4841358/1
gcagtggtctcaatcgcaacagacatctacgaacgtctacagttatcctc
+4841358/1
BCCFDFFDHHHHHJGGIJJIJJJJJJJJJJJIJIJJJJFIIJFGHJJHIJ
@2700555/1
cctgaacctggaaaagcaggtcgcaaaatacccgtagaaacgaatcatct
+2700555/1
CC@FFFFFGHHHHIIEGEIJ?GGGIIJGGDHHGIAHIGIFHJIIJJGIJI
@910071/1
ataacttattgtaacgatggagaattttttgattcagtgctgattctgca
+910071/1
@@CFFFFFFHHHDIIJBHIJJIGIIJGIJIJ?EHGGGFBGGJJJJIIJGD
@2700992/1
cctgaagaatatatcttgaagaactattatttttttttttttatttttca
+2700992/1
CCCFFFFDHDFHHJJIJIEHG<FFHGIJDHHGIJJJJJJJJD;BDFFF96
@2270692/1
ccaaggataacctctctgtcggtagatttccgtgaagtggtccgtgcccc
+2270692/1
@CCFFDDDDHDHHIIGIIHDHG@FDDBBBEHIHHGIGIGIGEEIIIFCBH
@232510/1
aaaccttgataaatggaacgaaattaaacacgctgagaaagctatggttg
+232510/1
CCCFFFFFHHHHHJJJJJJJJJJJJJJJJJJJJJJIJJJIJJJJJJJGII
@2956634/1
cgccaattgagttttcgagcattttccggaaaagaagattgcaccccgaa
+2956634/1
CCCFFFFFHGHHHJJGIJJIGIJJJIJJJJJJJGIJIIIJJJJJJJJJIJ
@2956635/1
cgccaattgagttttcgagcattttccggaaaagaagattgcaccccgaa
+2956635/1
CCCFFFFFHHHHHJJIJJIJIJJJJJJJJJJJJJJJJJJJIJJJJJJJII
@1408872/1
attttctatctacccgtccgcccattttgaatagaccaaccatgatcatg
+1408872/1
CCCFFFFFHHHHHJJHHIIEIIJGGIEIHHGGIIHIII8BGIIJGIJJJJ
@7553974/1
aacagctccacaacagcaacatcaaactgttcccccacaacagactggtc
+7553974/1
CCCFFFFFHHHHHJJJJJJJJIJJJJJJJIJJJJJJIJJJJJGGIJIJII
@1172593/1
attaggcactagttattaattataatcatcaatattatctatcgatactg
+1172593/1
CCCFFFFFHHHHHIJJJJJJJIJJJJJJJJJJJJJJJJJJJJJJIJJJJJ
@7858377/1
agaaaaggagttgctctgccaacaagcagtgaagaaaccaaacgcgccaa
+7858377/1
CCCFFFFFGHHDHIJJJGIJJJIIJJIIIJIGIJJJGIIJJJIIJJIIIJ
@4846576/1
gcatatcttatcatgtttcttgtctgtccttctgtcatttttctattaat
+4846576/1
?<=DADDDHHFHHIIGIJJJJIHGGJIIJJIJFEIIJJJJJJJJIIJJGI
@3576276/1
ctcgaatagctcgtacttcggcacttgtaacttgttcaaattgtccatcc
+3576276/1
CCCFFFFFHGHHHHJJJJGIJJJJJJIHIIIJJJIJJJJIJJJIJJIJJJ
@3578094/1
ctcgacaaaaatttaaacacattgcattattgatttcgaggaaataatac
+3578094/1
@C@BD@DFHHHGFGGHIGIHIIHCGIIGIIIGIIIBFD?BD6?DFHI>FD
@3578095/1
ctcgacaaaaatttaaacacattgcattattgatttcgaggaaataatac
+3578095/1
CCCFFFFFHHHHHJJJJJJJIJJIJIIJJJJJGJJJJJJJJJIJIJJJJJ
@3578096/1
ctcgacaaaaatttaaacacattgcattattgatttcgaggaaataatac
+3578096/1
CCCFFFFFHHHHHJJJJJJJJJJJJJJJJJJJJJJJJJJJJJJJJJJJJI
@2706887/1
cctgcacacacgcatttttaaatttaaaaatttattcaagtcaaaaataa
+2706887/1
CCCFFFFFHHHHHIJIJJJJJIJJJJJJJJJJJJJJJJJJJJJJJJJJJI
@7556438/1
aacagtttgaaaaccttgataaatggaacgaaattaaacacgctgagaaa
+7556438/1
@C<DFFFFHFHGHJJJJIJIIJJJIHGGGHGHIHEGGHJIIIIIIIGII>
@2707600/1
cctgcataaatggatgtgtaatatgcgtgtccacgcaagtacctgctgga
+2707600/1
CCCFFFFFHHHHHJJJHIHHJJJJJJJJJIJJJIJJJJJDHIJJJJJJJJ
@2708075/1
cctgcatcttatataccatcatcttctggagtcacccaacaacaacactt
+2708075/1
CCCFFFFFHHHHGJJJJJJJJIIJJIJJJJIEEHIJJJJJJJIJJJJJII
@2276236/1
ccaagtttgtgctgggcaaatcaatcaatttgcctcgaaatctaaggtta
+2276236/1
CCCFFFFFHHHGHIGIIGHHHIIJJJJJJJIIJGIJJIJJJJJIIJIDFH
@6120418/1
tattgcgatattttttcggaaaaaagtgagtttaggatatcttacgttct
+6120418/1
@@CFFFFFHHHHGJJJIJJJJJJJJJHEHIJJJIJGIJJJJJIJJJGIJI
@239731/1
aaactacaggcagtgttaacgattatacgaaagatctagaaaactac
+239731/1
CCCFFFFFHHGHHEEGIIJJJHIJIGIJFJJJIEEIJJJJJIJJJJJ
@6259936/1
tctaaagctatctactcgttatataatcatcattcaaacattgaagccag
+6259936/1
@@@DDDDDFFHHHGIGIE?F@E?FDHEEGGGGHIGIIIGGHIIHIGIIIC
@6259937/1
tctaaagctatctactcgttatataatcatcattcaaacattgaagccag
+6259937/1
@C@FFFDFHHFGDIIIIIIJFIJIHCIIGIIIJJIGGGGJJFHEGIEHID
@6259938/1
tctaaagctatctactcgttatataatcatcattcaaacattgaagccag
+6259938/1
CCCFFFFFHHHGHJJJJJHIIJIJJJJJJJJJJJJJJJJJJJJJJJJJJI
@6259939/1
tctaaagctatctactcgttatataatcatcattcaaacattgaagccag
+6259939/1
CCCFFFFFHHHHHIJJJJIIGIIJJJJJJJJJJJJJJJJJJJJJJJJJJG
@4852805/1
gcatttatttgatgcaaagtatagaggttgtacccaaacttttcggggtg
+4852805/1
CCCFFFFFHHHHHJJJJJJFHHJJJJJHJJIIJJJJJJJJJJJJJJJJFH
@7558310/1
aacatgcataaaatataataaaaatttatagttttttgcatttttattcg
+7558310/1
?;@4=BDDHHHHHIIIIIIIIIIIHIIIIIIHIIIIIIIIIIIIIIIIII
@7558644/1
aacatgtcctcgatttttttatagccatttaccctttgagtgaaacttcg
+7558644/1
CCCFFFFFHHHHFHHIJJJJ@CEGIJJJJJIIGGJIJIDHGHIJJIHIJI
@693182/1
agaaaaattgcaaacattaacgattcgggaaataaaatcggatgaagacc
+693182/1
???DAD:D::BD><EDAEEFDEEE3CEF:E?BEEABDD3:6DDDIIIIAD
@242474/1
aaactccgaaggaagccaagggctcggctgctcatcatgccctcgagtac
+242474/1
CCCFFFFFHHHHHJGIIJJIJIIHIJIJHIFGGCGIGDGHIIAG;@@7B;
@7131834/1
tttttgattcagtgctgattctgcacacattcgatctctgatagtagatg
+7131834/1
CCCFFFFFHHHHHJJJJJJJJJIJJJJJJJJJJJJJJJJJJJJJJJJJJJ
@2280619/1
ccaatcgccaccaatgcttggtgcagctatccactttgccagtggccgtc
+2280619/1
?8@A;;:??C@FDD>?CFE?7FCEFAEEFFFIB@FGE@FFGIFAFFEFFE
@3583478/1
ctcgaggttgttgctgtggcggaacgggctgttgttg
+3583478/1
BBCFDFFAFHHHHJIJHIIJJJ@GGGIJA<A=CCCF@
@4311851/1
ctttaacgaaatgtcaagagcataaagtatgtctagaacgattttacctt
+4311851/1
CCCFFFFFHHHHHJJJJJJJJJJJJJJFHIIHIJJJJJJJJJJJJJHIJJ
@7133735/1
tttttgtataatagatgccttaaactccctcatgggaatttcttttggat
+7133735/1
CCCFFDBD?AF<CAACEHHEHDHIBFHIIEHAFHIIGIGIIIIIIIBHGG
@244720/1
aaactgttaaaaaacctgctgaatgtgcgccaattgagttttcgagcatt
+244720/1
@@@DDDBDHHDHFIIGGGIHACGCD<:EHIIEAGHIGG?FHIEGE@B@BC
@3586173/1
ctcgatgggggtcatatatagtcctgataaatcaatattattaactatgg
+3586173/1
@@@DDFFFGGHFHHEGHGIFE?FGIGJJIGIGIIGFDFDGHIJFJGHEGC
@918145/1
ataatacttttcccggtttgttctgaaacaaacatcactgtgatgaaaaa
+918145/1
CCCFFFFFHHHHHJGH@GIICEEIGGIJJJGIIGDIJJIIHHGGJIJIJJ
@4506455/1
gaaaaatttcaaattgttcaggtaaaatcttgcttcatgattgaaaattt
+4506455/1
CCCFFFFFHHHHHJJJHHIHIJHHIJJJJJJJJJJJJJJIJJJJJJJJJJ
@1182624/1
attatattgtgaaaagggagcatttatttgatgcaaagtatagaggttgt
+1182624/1
CCCFFFFFGFHHHJJIIJJJJJJJJJJJJJJJJJJJIIFHIIJIJJGHIH
@5252615/1
ggtaacctacgtggacatcgaagaaaaaacattgaccaatcgccaccaat
+5252615/1
?@?DDBDDHHFFDGHFHGEHIIB@EFHIGGCGH>>DDDGAG1DGHHGGGE
@7137899/1
ttttttaacagtttgaaaaccttgataaatggaacgaaattaaacacgct
+7137899/1
CCCFFFFFHHHHHJIJJJJJJJJJJJJJJJJJIJIIJJIJJJJJJJJIJI
@248243/1
aaacttttcggggtgcaatcttcttttccggaaaatgctcgaaaactcaa
+248243/1
CCCFFFFFHHHGHCFGIIIJJJJJJJJJJJJJJJJJJJIJJJJJJJJJJI
@248244/1
aaacttttcggggtgcaatcttcttttccggaaaatgctcgaaaactcaa
+248244/1
CCCFFFFFHHHHHCGIIJJJJJIJJJJJJJJIJJIJJJJJJJJJJJJIJJ
@6128971/1
tcaaaagcgaagaatatttgaaaatttctaatattgcgatatttttttat
+6128971/1
@@@DDDDD@DCA<EEEGII@?C??CEEEH@FFHHDHIGGCGGHHCFHIIF
@3986350/1
cttaaataaagtgtactttattgaaaaattagtaaaacataatggttttc
+3986350/1
CCCFFFFFHHHFHIJJJJJGIJBIJIJJJJJIIIJJIIJIJJJJIFHIJJ
@3986351/1
cttaaataaagtgtattttattgaaaaattagtaaaacataatggttttc
+3986351/1
CCCFFFFFHHHDHFHGJJJIIJEHHIJJJJJIHIIJJJJEHIHIJDHJJJ
@4996009/1
gctactgcttcgaaaatatcaccaagtaccttaggtacatctaccgattc
+4996009/1
CCCFFFFFHHHHHIJJIIJJJJJJJJJJJJJJJJJGHIIJJJJJJJIJJJ
@2290597/1
ccacaacaacctaaatcggcaaacgggcaacaaaggggtggaccacaaca
+2290597/1
@@@DDDD?A?D?FGHGBDHGIIDHHGF>?BFBHGC@A:<AEEHGHHHBDE
@2290745/1
ccacaacagactggtcccacacaacagactggtcccacacaacagactgg
+2290745/1
CCCFFFFFFHHHHJHIIJIJGIJJJJCGIIJJGHIJIJIJJJJIFGHHHH
@6880409/1
tttacccgtggagggtaacaatctgccttctacatttgcgagtgacgaag
+6880409/1
CCCFFFFFFHHHHJJCFHIGIIJJJJJJJJJJJJJJJIJJJJGGIJJJJJ
@921532/1
ataatattgatgattataattaataactagtgcctaataatagtgtatta
+921532/1
CCCFFFFFHHGHHJJJJJJJJJJJJJJFIIHGIJJIIIJJJJIHIIIFIH
@921533/1
ataatattgatgattataattaataactagtgcctaataatagtgtatta
+921533/1
CCCFFFFFHHHGHFIJJJJIJJJJJJJJJJHIJJJJJJJIJJJHHGHGIJ
@6881074/1
tttacctttgcgcgaaaagtgaccacaagcaatgtcaaagagaaggatag
+6881074/1
CCCFFFFFHHHHHJIJJJJFHIJJJJJJJJJJJJJJJJJJIJIJJJJJII
@423593/1
aactgcctttcgtgtggtagtccctcttcgtgttccatttcatagaatgg
+423593/1
B@@4BDDFHGHGHJHIJHIJIJJJIJIIIJHIJJJJJJJJJIJIJIJJJJ
@7563360/1
aaccagacaaagcacctatcgaatcgaatattagtagcaagatccg
+7563360/1
CCCFFFFFHHHHHJJJIHIJJIJJJJHJGIIJJJFHGIJIJJJJJJ
@1185550/1
attatgttttactaatttttcaataaagtacactttatttaagaacaggg
+1185550/1
CCCFFFFFHHHHHJJJJIJJGIJJIIGIAFHIJIIGIIJGIGIIICIIHI
@4510707/1
gaaaactacagatatataaaatcaagagtaactgaaactgagactgaatt
+4510707/1
@<@DDD3?A2C<?E4EGFAHIBCHFEEBHHHIIII>?C?@BGFDD?9?D<
@1969435/1
cacttttcgcgcaaaggtaaaatcgttctagacatactttatgctcttga
+1969435/1
BCCDDFFFHHHHHJJJIIIIJJIIJJJIIJJJJJJIJJJJJJJJJJJJJI
@4325282/1
ctttaccattcgtcttatcgatgcattgaaacgcaaactgacgtttactt
+4325282/1
@@@DDDDDHHHHFHAG?EBADEDFGDHAAFH>DAHIIGGHAEBDGGBDGI
@255949/1
aaagaagctagccaagagaatggcggctcacaagatgtggcaa
+255949/1
CCCFFFFFHHHHHJJJIIIIJJJJJJF0?9?BD2?9B9=F8=C
@6642444/1
ttatcacatcattcgtcgtgtaccacatctcggatcttgctactaatatt
+6642444/1
CCCFFFFFHHHHHJJIIJHIDHHIHIJJJIIEHGIIIJIGGIIIJIIJIJ
@1186958/1
attattaggcactagttattaattataatcatcaatattatctatcgata
+1186958/1
CCCFFFFFHHHHHJJIJIJJJJJJJJJJJJJJJJJJJJJJJJIJJJIJJJ
@4999296/1
gctatacaagtggtcgatattgttttacgttgtgctccttcacaaaatct
+4999296/1
CCCFFFFFHHFHHGIIJJJJJJIJJJJIJIJJIJIJJIIJJJFJIJJJGG
@3813203/1
ctgccgttacttcctcaagcgctggtaacgctttatcgggttctgctaag
+3813203/1
C@CFFDFDFHHHHJJIIHHG@FIGGBEFGHGIIJIIJGJIGGIIIHEIGH
@3813204/1
ctgccgttacttcctcaagcgctggtaacgctttatcgggttctgctaag
+3813204/1
CCCFFFFFHHHHHJJJJJJIJJIJJGIIIJJJJJJJJJJJJHIJJJJJJJ
@6886649/1
tttagaggtaatacactattattaggcactagttattaattataatcatc
+6886649/1
@@@FFFFF=CDFHGIIIIIDIFBFHIIEB9CGHHEHIIDGHIIIIIGIIE
@4511892/1
gaaaacttagatcccggacagctgacagatttaaggtctgctttggtaaa
+4511892/1
@BCFFFFFFHHHHJIJIGIGIJIJGIDHIIIJIIIDGGBGIJJJJJIIII
@6644563/1
ttatgaatcgtgataacatgcataaaatataataaaaatttatagttttt
+6644563/1
CCCFFDDDHHFHHJJJJJJJIJJJJJJJJJJJJJJJJJJJJJJJJHIJJI
@1685981/1
caacgatatgtcaaacgacgacattgagcaacttacgtattttctatgtc
+1685981/1
C@@FFFFFHHHHHJJJJJJIJJJJJJIIJIJJJJJJJIIIJJJJJJJJJJ
@1420438/1
attttgaggtactcgagggcatgatgagcagccgagcccttggcttcctt
+1420438/1
@@@DDBBD3AF>BGAE?:FA=AF<G@BC9<G;DF@G<FGBBDH@CFD;CE
@3815187/1
ctgccttctacatttgcgagtgacgaagagactctcagcttcaacgccaa
+3815187/1
CCCFFDFFHHHGHJJHIIGHCEGHIJJIIIIJGGGJIIIIIIIII7@FHG
@3990709/1
cttaaatttaaccgaaatatagaatacaccccttaatcagctacaacagt
+3990709/1
CCCFFFFFHGHHHIGIJJIIJGIJJIJJJJJJIJJJJJJJJJJJJJIJID
@3990710/1
cttaaatttaaccgaaatatagaatacaccccttaatcagctacaacagt
+3990710/1
CCCFFFFFHHHHHJIJJJJJJJJJJIJJJJJJIJJIJJJJJJJJJIJJJF
@3990714/1
cttaaatttaactgaaatatagaatacaccccttaatcagctacaacagt
+3990714/1
CCCFFFFFHGHHHIIJJJIJIEIIHIJJJJJJJJJJJJJJIJJJJJJJIB
@7872511/1
agaaccgattaagaaaggggcagacaacttcatgtacaaatacctcacct
+7872511/1
@@@DFFDFFFFAHGIGGG?BGG?FAHGHCDGIGIGDHGCGIIJIIGCGGI
@3815855/1
ctgcctttcgtgtggtagtccctcttcgtgttccatttcatagaatggtg
+3815855/1
CCCFFFFFHHHGHJJGHJIJJJIJJJJJJIGGGJCIJJGGIIGHIIIJBF
@428407/1
aagaaaaaaatgtcaaaattttgcaaattatgtggcattttgacatttat
+428407/1
CCCFFFFFHHHHHJJJJJJJJJJIJJIJJJJJJJJJIJJJJJJJIJJJII
@1686855/1
caacgatggtattaatttagagaggttagaaacaattggtgattcttttt
+1686855/1
CCCFFDDFHCFHHJIJJJJJJIHIIHIJJGIJJJIIJJJFFDHIJIJJIJ
@2301269/1
ccaccaccattctatgaaatggaacacgaagagggactaccacacgaaag
+2301269/1
CCCFFFFFHFHHHGIJCHIEIIJFJJGIEHIIGIIIJIJGGHIIJIJJIJ
@8094419/1
atacaaatttgactactgtatagctttcttctcttggtgaacacatactt
+8094419/1
CCCFFFFFHHHHHJJJJJIJJJJJJJJJJJJJJJJJJHIJJJJJJJJJJJ
@2301868/1
ccaccagatcgttgttaaggaacacgcggtagcggaagattggctc
+2301868/1
C@CFFFFDHHHHHIHGGIFIIIE?FHIEH:DHAGHBHIGIIIIIIG
@4333512/1
ctttagtctgtatattttcttgtatcacttattgcgtctttgctttggtc
+4333512/1
CCCFFFDFHHHHGIJJJJHHJCFHJJJJJJIJJJJJIJJJJEIJJJIJJJ
@5523225/1
gtctctgttgttatcctattacccactggttctcacattctagatgaaat
+5523225/1
<@@DDDDFDDCFDHGGBFDIIEHGIEHIDADBEB>E<FHHIIIGGFEGGI
@1981674/1
cagaaatatttaatgttattcaatccggaagcttcacctaataactatct
+1981674/1
CCCFFFFFHHHHHJJJJJJJJJJJJJJJJJJJJJJJJJJJJJJJJJJJIJ
@3822294/1
ctgctaaacgttaaattttaaaagcctcttaaatttaaccgaaatat
+3822294/1
CCCFFFFFHHHGHJJJJJJJJJJJJJJJJJJJJJJJJJJJJIJJJJJ
@4516753/1
gaaaagggagcatttatttgatgcaaagtatagaggttgtacccaaactt
+4516753/1
BBBFFFFFHHHHHJJIIJJGGIIJJJJIFHHIGHIJHHJIJJJJIJJIJJ
@5003829/1
gctcaatgtcgtcgtttgacatatcgttgtcatcccacaaggtacaatac
+5003829/1
CCCFFFFFHHHHGJGIJIIJJJIJJJIIIIJJIIJJIIJJJJDGHIJJJI
@4337796/1
ctttatgctcttgacatttcgttaaagaaccacaaaatgtgacatataaa
+4337796/1
BB@DDFFFHHHHHJJJJJJJJHJJIJHJIJJJJJJJJJJHIJJIIIJJJI
@2307982/1
ccacctctttgttgcccgtttgccgatttaggttgttgtggtacatctcc
+2307982/1
@CCFFFFFHGFHHJIJJI@GHGGGIGIIJCHJHIJJIIEHJHDGGIJJJJ
@2307983/1
ccacctctttgttgcccgtttgccgatttaggttgttgtggtacatctcc
+2307983/1
CCCFFFFFHHFHHIIIJGEHIGHIJCGIJGHIEHIHIGFGIIGIJIJJJJ
@7570503/1
aacgaattttgtgcatacaaaaatagtaaaaagtcgaagtctttcgagac
+7570503/1
CC@FFFFFHHHHHIIJJIIJJIJJJJIHIJJIGHIIGGGFGIIJJJFGHJ
@5526014/1
gtctgcccctttcttaatcggttctgcatgaatgccatctgggcccgggg
+5526014/1
@@@FFFFFHDHHGIICHEIIICGDHGGIJJJGEHJIJJJF@FEEGIAA6;
@8096926/1
atacactattattaggcactagttattaattataatcatcaatattatct
+8096926/1
CC@FFFFDHHADHGIIIIJJJJIIJJJIJIIIJJIJJGHJGGIJJJJJFG
@1986548/1
cagaacatgtaagaagtgaataatgtgattaagtaaaagaacgatggttt
+1986548/1
@@@FFFEFHDFHFHEHAFHGEEGIIFGHCGHGGFHHHHIJJJJJIGEGF;
@434479/1
aagaaagtgtgcacgatgcatttgtttattcagatttacagcaattccct
+434479/1
CCCFFFFDHFHHHJJJJJJJJJJJJJJJJJJJJIJJJJJIJJJJJJJJJI
@2738485/1
ccttaaactccctcatgggaatttcttttggatcataaatgccgtcctct
+2738485/1
CCCFFFFFHHHHHJGIJJJJJIJJJJJJJJJJJJIJJJIJJJJJJJJJIJ
@4341030/1
ctttattcgtcatcgctccccacgagcgtttctttagtctgtatattttc
+4341030/1
CCCFFFFFHFHHHJJJJJJJJIJJIJIJGHIIJJIBGFGIJHJJJJJJJH
@4341031/1
ctttattcgtcatcgctccccacgagcgtttctttagtctgtatattttc
+4341031/1
CCCFFFFFHHHHHJJJJJJJJGJIIJJJHIJJJJJJIHHIJIIJJJJJJI
@928842/1
ataatttctccgactggcttatggaaaaaacttctgcccacttgaagtag
+928842/1
@BBFFFFFHHHHHJJJIJJJJJJJJJJJJJJJJJJJJJJIJJJJJJJHIJ
@4341669/1
ctttattgccagctcttgaagaaccatcgccggggttttgacatgatttg
+4341669/1
CCCFFFFFHHHHHJJJJIIIIIJJJJJJIIJJIII?FHG@@GGIGHGGH@
@929034/1
ataatttgcaaaattttgacatttttttctttcctttatgtccacaaatt
+929034/1
CCCFFFFFHHHHHJJJJJIJJJJJJJJJJJJJJJJJJJJJJJIIIJGJJI
@929070/1
ataatttgcgacatttgacgtacggttcaagtagctgaagtaaaagtgtg
+929070/1
CCCFFFFFGHHHHJJJJJJJGJIJIGEIJJIGIIIIIJGGIGIIIJEFFH
@4342245/1
ctttatttaagaacaggggagaaaagtcacgagaatttgaaaagcgagct
+4342245/1
CCCFDDFFDHHFHEBGIJJ?EEHIJICGGGIBGGHGHIGFIJJGDIDGEH
@4342246/1
ctttatttaagaacaggggagaaaagtcacgagaatttgaaaagcgagct
+4342246/1
CCCFFFFFHHGHHJIJJJJGIHJJJJHIJJJIJJJJJJJJJIJJJIJJJI
@2740189/1
ccttaatcagctacaacagtcaacatttcccacctttttcactcaaccat
+2740189/1
CC@FFFFFGFFFDIJJIIGHIJIJGIGGIHGCHIJIJJGIIJIJIGIIJJ
@2740190/1
ccttaatcagctacaacagtcaacatttcccacctttttcactcaaccat
+2740190/1
CCCFFFFFHGHHGIJJGEGHGHIJJJJJIJJJJJJJJJJJJJJIJJJJJG
@6277571/1
tctcataatacttttcccggtttgttctgaaacaaacatcactgtgatga
+6277571/1
@@@DDDDDFFFFFIIIIIAF8CG1<F@B9:EGEBFF@;9?:??<?DDEB?
@6277572/1
tctcataatacttttcccggtttgttctgaaacaaacatcactgtgatga
+6277572/1
CCCFFFFFHHHHHJJIIJGI@FHCHIGGGIGJJGIIDGGEHI>EGCGIGI
@5268499/1
ggtgactccagaagatgatggtatataagatgcaggaattggaggaggag
+5268499/1
?@:BDDDDHFHFFGDEB<AFAHHII>EDD>HGIIIIIEHIGGIIGBDDEG
@435994/1
aagaaatcacagagccccgggcccagatggcattcatgcagaaccgatta
+435994/1
CCCFFFFFHHHDDDGIII@FGGIIGIIIIIIIIIIIGIIIEIIGHIB@EH
@436268/1
aagaaatccagggaggaagagctacggaaaaaaacaagagaacttggcag
+436268/1
CCCFFFFFHHHHHIIJHJJIJIJJIJJIJJJJIJIJJJJIJJIFIJJJIH
@1194254/1
attcaagtcaaaaataatatgtaaattgattttagaaaaaaaaccactaa
+1194254/1
CCCFFFFFHHHHHJJJJJJJJHIJJJJJJJJJJJIJJJJJJJJJJJJJIH
@6279100/1
tctccacaaaaagggaaataaacaaggatgtaagaactatggaggaatat
+6279100/1
CCCFFFFFHHHHHJJIIJGGGIJJFHIJBAFHIEHIIJIIGIGHGGHIIJ
@8099909/1
ataccgatagacaaagactgaaattgagaaaaaatgaacatggaatgtaa
+8099909/1
CC@FFFAADDHHHIGE?FHGGEGEGCFHIIIIIIIIIGHIIIIIIGIIHG
@3280050/1
ctaatattcgattcgataggtgctttgtctggttaactttagtgggaagg
+3280050/1
CCCFFFFFHGHGHJJIGIJJ9FHJJJJJJJJJGIIJJJJJJJIIJJJJJJ
@4521415/1
gaaaatatacagactaaagaaacgctcgtggggagcgatgacgaataaag
+4521415/1
CCCFFFFFHHHHHJJJJJJJJJJJJJJJGHJJJGIIJJJJIIJHJJJHHH
@7573156/1
aacgattttacctttgcgcgaaaagtgaccacaagcaatgtcaaagagaa
+7573156/1
@@@DFDDFHFHHBEHEGGGEHJJFFBGHG@FFHDF;DHBBBBCBCCFF;F
@7573157/1
aacgattttacctttgcgcgaaaagtgaccacaagcaatgtcaaagagaa
+7573157/1
CCCFFFFFHHHHHJJJJJJJIJJJJHJIJJJJJJJJJIIJJIJJJJIJJI
@7573158/1
aacgattttacctttgcgcgaaaagtgaccacaagcaatgtcaaagagaa
+7573158/1
CCCFFFFFHHHHHJJJJJJJJJJIJFHHJJJJJJIIJJJJJJIJJJIJHG
@932091/1
atacaacaacatatctcttgatttttctcgaattgtgggtttttccatta
+932091/1
CCCFFFFFHHHHHJJJJJJJJJJIJHJJIJIHIJJHIJIGIIJJJJJIJJ
@709875/1
agaaccgattaagaaaggggcagacaacttcatgtacaaatacctcacct
+709875/1
C@CFFFFFHHHHHJJIJJJJJJJJJJIJJJJIJIGGIJJIJJJJJJJJIJ
@5531210/1
gtcttatcgatgcattgaaacgcaaactgacgtttacttttcgaatgtca
+5531210/1
@@@FFFFFHHHDHIEDHIIJHCEFAEBFHIGEH;?FH>D@?F@??FFHIE
@5531211/1
gtcttatcgatgcattgaaacgcaaactgacgtttacttttcgaatgtca
+5531211/1
CCCFFFFFHGHHHJJIJJJJJJJIIJJIIIJJJJJIJJJJJJJJJIJHJJ
@1997309/1
cagaattacagccagatagactagaaggggaactaagaagactagaaaaa
+1997309/1
CCCFFFFFHHHFHIJJJJGIIJHIHGHIJJHIJJJJJJJJJJJJJJJIJG
@1197690/1
attcacttctttaccggcatagcctaatctgggagggggcaagattctgg
+1197690/1
CCCFFFFFGHHHHJJJJJJJJJIIJJJJJJJJJGHIJJJJJJJIHHHHHH
@5013677/1
gctgaagatccgacccatagtgtcggcatctgaggatatcttaatttgca
+5013677/1
CCCFFFFFHHHHHJIJIJJJDHHHGIIGII@HCGIABBGDGIGHHIJ>FD
@5276064/1
ggttatccttgggggaagaagccaaattgctctactctcaagaaatggcc
+5276064/1
@@@DDFFFHFHHHJIGHIIIJJJJIIJJJGJJJJJJJJJJJJJIJJJJJI
@7309493/1
aaaaggtgggaaatgttgactgttgtagctgattaaggggtgtattctat
+7309493/1
CCCFFFBDHHGHHJJHIJJJJJHIJHGIIJJIJJJJJIIIBFHIIJJJJI
@1198474/1
attcagcaggttttttaacagtttgaaaaccttgataaatggaacgaaat
+1198474/1
@@?DDDDDHHHFHGHGEGHEHB?EEGEHGFGIGIIIIIDHGDIGBGFHAH
@8103978/1
atacttccacagtaactctaactctccttccatcagccaatttttctggt
+8103978/1
CC@FFFFFHHHHHJJJJIJJJJIJJJJJJJJJJJJJJJJIIJJJJJJIJG
@5014820/1
gctgaatcggtccggccgagtgcatcatggtcatgttttgggactccatg
+5014820/1
CCCFFFFFHHHHHIJIIIGI?DFHJJJJJIIJJJJIIJJIIJHIJJJIJI
@1432090/1
atttttagattctggaatgtcattagatgctgtgtggaaagtgtactata
+1432090/1
CCCFFFFFHHHHHJJHIJJIJJJJJJJJJJJJGHHIJJJJJIJHIJJJIJ
@1432091/1
atttttagattctggaatgtcattagatgctgtgtggaaagtgtactata
+1432091/1
CCCFFFFFHHHHHJJJJJJHHJJJJJJJJJJJHIHHIJJJJHIGIGIJJJ
@2000270/1
cagacaacttcatgtacaaatacctcaccttacaaaataaaatacggcaa
+2000270/1
@@@BDFFDFDFHHGFEGHGEIIIIGIIGHIIHIIIIIIIIIIIIICGIIH
@8104454/1
atactttgcatagaattagtggtttttttctaaaatcaatttacatatta
+8104454/1
CCCFFFFFHHHHHGHHIIJHIIFHIJJJIGIIIJIJJJIGIIJIJJJJJJ
@6284127/1
tctcgctccaggttgctgttgtggaggagcgggctgctgttgtttcgctc
+6284127/1
CCCFFFFFHFHHCGGGGGGHGFGIHIJDHGHJJB<B=AFCGG=EHCEFFB
@4001543/1
cttaatcagctacaacagtcaacatttcccacctttttcactcaaccata
+4001543/1
CCCFFFFFHHHHHJJJJJHHIJJIIJJJJJJIJJJJJJJJIJJJJJJJJI
@2474138/1
cccctgttcttaaataaagtgtactttattgaaaaattagtaaaacataa
+2474138/1
CCCFFFEFHHHGHJIIIJGIHFHIJJJIJIJJJJIJGHHEEGHJJJJJJI
@7576160/1
aacgggtcgaaatgaacgtcaacaacaaagttccccaccaaagcaaatgg
+7576160/1
@@@DD?DDFFFF;@?F<BFFII>GA=GIE@DFCFFEEEFFFE9@FFEFIC
@2474251/1
ccccttaatcagctacaacagtcaacatttcccacctttttcactcaacc
+2474251/1
CCCFFFFFHHHHHJJJJJJJJHIJJJJJJJJJJIJJJJJJJJJJJJJJJJ
@1199862/1
attcataagtgaattctctacagtgtggcgga
+1199862/1
CCCFFFFFHFHHHJJJJJJJJIJIJHHGIJJ:
@6285756/1
tctcgtgacttttctcccctgttcttaaataaagtgtactttattgaaaa
+6285756/1
@@@DDDDB?DFHH?EBFHI3A<F@HHGIIHIIID?C?FHIIIIHIEGHII
@8106580/1
atagaatgtcaatgttattctaaaaagaagactgctaaacgttaaatttt
+8106580/1
CCCFFFFFFHHHHJGIJJIJJJJJJJJJJJJJJIJJIJJIIJJIJJJJJJ
@7312022/1
aaaagtgttgttgtttaccaaagcagaccttaaatctgtcagctgtccgg
+7312022/1
CCCFFDFDHHFFHEHIIFIJJJGIJJIJJJJIJJJJJIJJJJJJJIIJJJ
@2475929/1
cccgaaaaaagtttatttatcatacacaggtaaacagttgtacagtagag
+2475929/1
CCCFFFFFHFHHFIJJJJJIIJJJJJJJJJHHIJJIIJIJIIIIGGGHII
@2754142/1
ccttgacattgcttgtggtcacttttcgcgcaaaggtaaaatcgttctag
+2754142/1
B@@FFFFFHHGHGJJHHIFHHJIJJJJIJJJJJJJJ?DGIIIIJIIIIIJ
@7577717/1
aacgtctacagttatcctccagttccttcgtaccctcctcctccaattcc
+7577717/1
CCCFFFFFHHHHHJJJJJJJJIJJJIIJJJJJJJJJJJJJJJJJGJJJJJ
@7577876/1
aacgtctttatagaatgtcaatgttattctaaaaagaagactgctaaacg
+7577876/1
@C@DFFFFHGHHDHIJJIJIJJJIIIJEHIIJIIJJIJJIJJIIJHIJHF
@2984472/1
cgcgaaaagtgaccacaagcaatgtcaaagagaaggatagcaactaattt
+2984472/1
CCCFFFFFHFHHHJIJJIIIJJJJHIJJIJHIHGIJIIGJJJIJJJJJJJ
@5282960/1
ggtttatcctctactgtacaactgtttacctgtgtatgataaataaactt
+5282960/1
@@:BDDDDF?FHDHCHFHIIGGIHCHFAHHHCAF?CFC@FHIIIIGHGII
@4528642/1
gaaaatttctaatattgcgatatttttttatcgatctggcttcaatgttt
+4528642/1
@@@DFFFFHHHHHGIJJJJJJIJJJJJJIJJIIIJJJJJJJJJGIIJIIJ
@4528864/1
gaaaatttgcaaggtttggaggagttgtactaatttgtgtaattgaagtt
+4528864/1
CCCFFFFFHHFHHJEHGGJGJJFIHHIHHIJJJJJJJFHHIJIJJJJIHH
@4528865/1
gaaaatttgcaaggtttggaggagttgtactaatttgtgtaattgaagtt
+4528865/1
CCCFFFFFHHHHHJCGHIJHIJBGFHIHIJJJJJJJJGHHIJJJJJJJHI
@2481107/1
cccgatgatatgatatgtatttattatattgtgaaaagggagcatttatt
+2481107/1
CCCFFFFFHFHGGJJJIFGHIJFIJIJIJJIFIIJJJIEIIIIIJIJJIJ
@2758894/1
ccttggcttccttcggagttttgcctgttccgtagcagacggccactggc
+2758894/1
CCCFFFFFHGHFHJIJ@FDFHJIIJJJIIIJBFHIJIJGIGJFGGIIJJI
@3288319/1
ctaatttgtgtaattgaagttcgtattatttcctcgaaatcaataatgca
+3288319/1
CCCFFFFFCDFHHGIGIJJGIGGIIIJIJJJGIIJIIJJJJJJJJJIJJH
@5286042/1
ggttttttaacagtttgaaaaccttgataaatggaacgaaattaaacacg
+5286042/1
B@=DDFFFHHHHHFHIJGIJJJJJJIJJJJJJJJJJJJJJJJJJJJJJJI
@5026163/1
gctggatctcttggtcggaaaagtgactcccgaacaagccaatcagacca
+5026163/1
CCCFFFFFHHHHGJFHIJJJJJJGHIJIJJJJIIIJJDGHIIIIIJIJJI
@2013003/1
cagagatcgaatgtgtgcagaatcagcactgaatcaaaaaattctccatc
+2013003/1
@CCFDEFFGHDHDEFGGIIIIIJJIIJIJJIJHIGHHIJJJJJIJJIJII
@2013004/1
cagagatcgaatgtgtgcagaatcagcactgaatcaaaaaattctccatc
+2013004/1
CCCFFFFFHHHFDCFDFIIGIIGCHHIGIIIIGIIIIIIIIIIIIEHIII
@450217/1
aagacagaagaatctctagtcagatttttaaacaagatggaactacagca
+450217/1
CCCFFFFFHHGHHJJJJJJJJJJJJJJJJJJJJJJJJJJJJJJJJJJJJJ
@7883384/1
agaaggggtaaccgcaaggggcacggaccacttcacggaaatctaccgac
+7883384/1
BC@FFFFFFFHHHJJIJJJJJIIJJJJJJJJJJJJJJJJJJJHHHHHFFC
@2762885/1
cctttatgtccacaaattatgtcaaattttgacatttatgtaacatgtgt
+2762885/1
CC@FFDEDHFHGHJJJGIGIGIHGIGIIJIIGIJIIIGGGGIIJJJJGGD
@719046/1
agaagccgcagttatgaatacaaacgacgacgaagatctagaactagaac
+719046/1
CCCFFFFFHHHHHJJIJJJJJJJJJJJJJJJJIIIIJIJJJJJJIJHHHH
@7582633/1
aactgaaaaaccgaattctcgtacagtgggatggttgttaaaattagccc
+7582633/1
CCCFFFFFHHHHHJJJJJJJJGIIIIHIJJEHIJHIIIJJJJJIJJIIIJ
@5030066/1
gctgtataaattttttcttccatcaaaggctggatatctttttgggtaat
+5030066/1
CCCFFFFFHHHHGJJJJJJJJJJJJJJJJJJJJJJJJJJJJJJJJJHIJJ
@1700858/1
caactcttcgtcactcgcaaatgtagaaggcagattgttaccctccacgg
+1700858/1
CCCFFFFFHHHHGJJJJJJJIIJIIJJJJJIIIJJJJJJJJJJJJJJJJI
@2487026/1
cccggagcggctgatatcaccaatcaggtggtgacatcgttcgatgacaa
+2487026/1
@@@DDDDDFFFAF;9?BB<?GFI<9?<F9?D6B?DFDCCCF;A@ECEEII
@5798291/1
gtttactaatctgctttgagcaaccagtaccagttgcttccactccggct
+5798291/1
@CCDFFFFDHHHHIGIIGIIEHIGIIIHEHIJCEHDFH@FFHGGGGIJIB
@1440367/1
atttttgacttgaataaatttttaaatttaaaaatgcgtgtgtgcaggta
+1440367/1
BBCFFFFFHHHHDHIIGIGIJJJJJCHIIJIIIHIIJFIJIJIIGIIIFH
@2488150/1
cccggatggcattcatgcagaaccgattaagaaaggggcagacaacttca
+2488150/1
CCCFFFFFHHHHHJJJJJJJJJJJJJJJJJJJJJJJJJJIJJJJJJJJJJ
@2990592/1
cgcgcgtaaagtgaccaaagcaaagacgcaataagtgatacaagaaaata
+2990592/1
CCCFFFDDHGHAFHIJIIJIFGIJJIJJIJIJJJJBFIJIGJJJJJJJJJ
@2990593/1
cgcgcgtaaagtgaccaaagcaaagacgcaataagtgatacaagaaaata
+2990593/1
CCCFFFFFHHHHHJJJJJJJJJJJJJJJJJJJJIJFHIJJJJJJJJJJJJ
@4010391/1
cttacatccttgtttatttccctttttgtggagaggtactatgtgtgttt
+4010391/1
@?@DFFFFHHGHHIIIIEIJJJIIJFIJHIIGIIHGDHIIJJJFIBGHII
@2766308/1
cctttttcactcaaccatagctttctcagcgtgtttaatttcgttccatt
+2766308/1
B@CFFFFDBFHHHJJJIIJJIGHJIJJJJJJCG?DG?G<FI9?BF=G99F
@5032262/1
gctgttcactttttggtcatgattttgaggtactcgagggcatgatgagc
+5032262/1
@CCFDFFFHGHHHJIJEHIJJGIJJIJJIJGGIJJJIIJJJIJJJJIJJJ
@2766925/1
cgaaaaaagtttatttatcatacacaggtaaacagttgtacagtagagga
+2766925/1
B??DFFFFHHHHHJJJJJJJJJJJJJJJGGHIJJJIJJHJJJJHHIJJJJ
@5799197/1
gtttacttcatttgaatctatggaagttcgtattattcctcgaaatcaat
+5799197/1
@@@DDDDDBFFHHD@FDDFDDEH>FFEHGCEDFH>GIGIGGEGGHGGHIC
@5799198/1
gtttacttcatttgaatctatggaagttcgtattattcctcgaaatcaat
+5799198/1
@@@FDDDDFDHHHJHIJJGHIJJBFHHGIJHHJJIJJJJIIJGIJJJJJJ
@8115285/1
atagtgtcacgggaactcataacaatagattcgattatagagtaagagta
+8115285/1
?@@BDFDDDHAA>HGHEGIIGG@CFHBGCEFDFFDCHGEHIGIII@DG?G
@2489597/1
cccggggctctgtgatttcttagtgtcaatagtgctgccgttacttcctc
+2489597/1
CCCFFFFFHHHHFIIJJJIJJIIHIIICDDGHFIHJIJJIGGJJJJJJJI
@7888904/1
agaatggcggctcacaagatgtggcaatccttgcaggatttacccgtgga
+7888904/1
@@@DDDDDHHFDF<CCG;C?<?CGBFHCFHDHGHGGIECGI@BGH@@GI=
@5294219/1
gtaaaagtgtgctccattggtttatcctctactgtacaactgtttacctg
+5294219/1
@B@FFFFBFFHHHIJJJJJJHIJJJJJJJJJJJJIJJJJJIJJJJIIJJJ
@5034770/1
gcttaagtggcttaccttctacttaccacttagcagaacccgataaagcg
+5034770/1
CCCFFFFDHHGHHJJJIJJGGIIJJJJJJJJIJJJJJJJJJJJJJJJJJJ
@1442342/1
atttttgtatgcacaaaattcgttctacatatgaaacatgtcagttatat
+1442342/1
@CCFFFFFHHHHHIJJJJJJJIIGIIIIEHIGGIJJIIJIJJIJHIJJJJ
@1442343/1
atttttgtatgcacaaaattcgttctacatatgaaacatgtcagttatat
+1442343/1
CCCFFFFFHHHHHJJJJJIGIJJJJJIJIIIIJIJJJGIJJJJJGIIIJJ
@1209076/1
attcgagcagcatgcaagagagtccaaagagaaggttatgaaccggcaat
+1209076/1
CCCFFFFFHHHHHJJJJJJIJJIIJIJJJJJJJJJHGGIGIJJJJJJGBH
@4534827/1
gaaaccctgaacctggaaaagcaggtcgcaaaatacccgtagaaacgaat
+4534827/1
CCCFDFFFHHHHHIGGGB@GGHGIIAEGHGIICHGGDDFFEHHIAGEHII
@2992997/1
cgcggcatcactcccaaatacgaactggtccaaatcgagggcgccatcca
+2992997/1
@@CFDDDFF>DDHIIIIICEIGEGHIIGBFCHIIHIIGIFGHIIHBCHFD
@5037748/1
gcttattgtaatattcctccatagttcttacatccttgtttatttccctt
+5037748/1
BB?DDFFFFHHHHJJIJJJJIJJJGIIJJJJJJJJIJIJJJJJJJJIGGI
@5297449/1
gtaaaatcttgcttcatgattgaaaatttgcaaggtttggaggagttgta
+5297449/1
CCCFFFFFHHHHGJJJJJIJJJIJJJJJJJJIIIJHHIIJIJJHHFHIIH
@2772804/1
cgaaaactcaattggcgcacattca
+2772804/1
?@@DD@DDHFHFHGIEBHG<@FGCC
@2772805/1
cgaaaactcaattggcgcacattcagcaggttttttaacagtttgaaaac
+2772805/1
@@@DDDD?FFHDHDHBE@@@@@G@F@GGCF:CFHII@GGFC?FE<8CHIA
@2772806/1
cgaaaactcaattggcgcacattcagcaggttttttaacagtttgaaaac
+2772806/1
C@CFFFDFHHHHHCHGGHIIBGGDHIEIII?DHIII?FEIIGHHGGIIIG
@2772807/1
cgaaaactcaattggcgcacattcagcaggttttttaacagtttgaaaac
+2772807/1
CCCFFFFFHGHHHIJFIIIGGIJJJJJJJI?GIJJJJJJJJIJJJIJJJJ
@2493055/1
cccggtttgttctgaaacaaacatcactgtgatgaaaaataaaaaaaaaa
+2493055/1
@@@ADDDFAFHFAHGJJJJJJIIGIIJJJBGGEH@DFGGHEGIGIJJIJH
@8118746/1
atataatcatcattcaaacattgaagccagatcgataaaaaaatatcgca
+8118746/1
CCCFFFFFHHHHHJJJJJJJJJJJJJJJJJJJJJJJIJJJJJJJJJJIJJ
@2995560/1
cgcggggagcacttctatttatggcttgg
+2995560/1
BCC1BDFDHHHHHJJIIIJJJJJJJJJ06
@2774939/1
cgaaaagtaaacgtcagtttgcgtttcaatgcatcgataagacgaatggt
+2774939/1
CC@FFFFDHHHHHGIIJIJJGGIHIJJJIJJJJJJJJJJJJJIJGIJJJD
@2774940/1
cgaaaagtaaacgtcagtttgcgtttcaatgcatcgataagacgaatggt
+2774940/1
CCCFFFFDFHHFHCHBGGHHGGGHIJJJJJIIJIJIHHJJIIIJJGIJJB
@457744/1
aagagatgtgcatgtcccgcagatggccaccaccattctatgaaatggaa
+457744/1
CCCFFFFFHHHHHJIJJJJJJJJJJJJJGIJIJJJJJJJJJJJCGIIGIJ
@2775149/1
cgaaaagtgaccacaagcaatgtcaaagagaaggatagcaactaatttta
+2775149/1
@@?DDDDACCCDHGEGBH;DHAAAHBD@@EFAG@8DFH@HIGFGF@GIE9
@2775150/1
cgaaaagtgaccacaagcaatgtcaaagagaaggatagcaactaatttta
+2775150/1
@C<DDFFAFHHHFIIJJJIJIIEIIIGIGHGGGHGGGHGIIJJJGIJJJG
@2775151/1
cgaaaagtgaccacaagcaatgtcaaagagaaggatagcaactaatttta
+2775151/1
CC@FFFFAFHFHFGGIEEHIGGFIGIJJGGFHHIECHHHIIIJJJIJJJJ
@2775152/1
cgaaaagtgaccacaagcaatgtcaaagagaaggatagcaactaatttta
+2775152/1
CCCFFFFDHHHHHJIIJJJJIIFHFCHIIGEGGIEGEIEGHIJICGIIGE
@2775153/1
cgaaaagtgaccacaagcaatgtcaaagagaaggatagcaactaatttta
+2775153/1
CCCFFFFDHHHHHJJJIJJJJJHHIJJJJJIIHIIJIJJJJJJJJJJJJJ
@6299884/1
tctggcaacatcgacagataccacaaatacctaaaccttcccactaaagt
+6299884/1
@CCFFDFFHHFHHIJJIIIIJJCHIDGIJIJGJIJIIIIJJJIIICHEFE
@1212203/1
attcggacaagttataccgaataaaaaaggaaaactaaaggatttctcaa
+1212203/1
CCCFFFFFGHHHHFIJJJIHIJJIJJIIJIJIJIIFGHIGJJIJJIIJII
@5042211/1
gcttgaagtaaaacaagaagaaagtaa
+5042211/1
=;?D?D?:2A<2222CEI@A:<F@F9F
@725617/1
agaatctcttggattcaatgggaaaagtctagtatgatgacgtttctgga
+725617/1
CCCFFFFFHHHHHJJJJJJJJJGIIIJCFIHIIGGIHIJIJJFHIIJJJG
@2029320/1
cagatggccaccaccattctatgaaatggaacacgaagagggactaccac
+2029320/1
CCCFFFFFGHHHGIJJJJJJJJIIJJIJJJJJJIIIIIJJJJJIJIIIJJ
@2029321/1
cagatggccaccaccattctatgaaatggaacacgaagagggactaccac
+2029321/1
CCCFFFFFHGHHGIJIIIJJHJJJIJJJJJJJJJIIIIIIJJIIIJJJJI
@2998191/1
cgcgtaaagtgaccaaagcaaagacgcaataagtgatacaagaaaatata
+2998191/1
CCCFFFFFHFHHHJJJJJJEHHIJJJJJIJIJJGIJJJJJJJJJJJJJJJ
@5045392/1
gcttggtgcagctatccactttgccagtggccgtctgctacggaacaggc
+5045392/1
@C@DFFBDHHHGGIJIIJJJJJGIIIGHIJJIIFIIJFGHIIJFHIIGHI
@3298265/1
ctacacccattgcagtaaatgatacatcagtattgatacataaagtgaca
+3298265/1
CCCFFFFFHHHHHJJHIJJJJJJJJJJJJJIJJJJJJJJIJJIJJFHJII
@1708955/1
caactttgttcagttcttgcaggagatcgctagcgaacaatccttcgagg
+1708955/1
@@@DFDFDFFHHFEHGFFE@GEEGEH@FDAHEACHGIGI<DDDGGCGEFH
@2031576/1
cagattcctccgtgttcgaaggaggataattttcctcggcgatctcctgc
+2031576/1
CCCFFFFFHHHHHIHIIIJJJJGHIHIJJJIJJJJJIJJIIIIIJJJJJI
@952903/1
atagtgtattacctctaaagctatct
+952903/1
?@@DADD>DFHBH<EFGHGECFHHF>
@7902388/1
agagaagaaaggccgatagaatgaag
+7902388/1
@@@DDDDDHHDDFGGGA??HEH9EAE
@8123666/1
atatcttatcatgtttcttgtctgtccttctgtcatttttctattaattg
+8123666/1
1:1BBDDDFHFHFF?BFHIIDFIIHGHGGHIGHEAFEHGGHIIIIIGHII
@728191/1
agacaaagcacctatcgaatcgaatattagtagcaagatccgagatgtgg
+728191/1
B@@FFFFFHHHHHJJJJJJJJJIJIIJJJIIJJJJJJIJJJJJJJIJIJI
@7903672/1
agagaattcacttatgaatgtggcataggttctgtcaaaactgttgcgac
+7903672/1
CCCFFFFFHHHHHJJJJJGIHIJJJJJJJHHJJJGIIJIJJJJJJJJJJI
@2784623/1
cgaaaggcagttcaccatcgcttgtcatgtgttgaaattccgcgaaattg
+2784623/1
@C@FFFFFGHHHHIIIGGGAF@F@DHHFGICFG=DHIGIGIEHDAFHGIC
@2784624/1
cgaaaggcagttcaccatcgcttgtcatgtgttgaaattccgcgaaattg
+2784624/1
CC@FFDFFFHHHFGIIIJJIFHIIGHIIFGHGHHIJJJJJJJFIIIIIIJ
@2784625/1
cgaaaggcagttcaccatcgcttgtcatgtgttgaaattccgcgaaattg
+2784625/1
CCCFFFFFAHFHHJJJIJJJJJJJJJJJJHHEHEIIIJGJJJIJIJIJJI
@955278/1
atataactgacatgtttcatatgtagaacgaattttgtgcatacaaaaat
+955278/1
?:=DDDDFHHHHHECGHJIJJIIGIGIIIIG;GHIDFEFHIIIJIEFGHE
@955279/1
atataactgacatgtttcatatgtagaacgaattttgtgcatacaaaaat
+955279/1
CCCFFFFFHHHHHJJJJJJIJJJJIIJJJJIJJJJJJHIJJJJIIIJIJJ
@2505180/1
ccctattgaaaaccttgtagtggattcctaatattttttagtgaacctct
+2505180/1
CCCFFFFFHHHHHJJJJIIJHHIFGIIJIHIICGIJJJJGCGEGIHIIIC
@955623/1
atataataaaaatttatagttttttgcatttttattcggcttattgtaat
+955623/1
CCCFFFFFHHHHHJJJJJJJJJJJJJJJJJJJJJJJJJJJIJJJJJIIIJ
@5050834/1
gctttggtcactttacgcgcgaaaaccattatgttttactaatttttcaa
+5050834/1
=@?DDA:AFFHGHIIEIIIJIGJJJJJJIIIIIJIJIJJJJJJFIIIJJG
@2787123/1
cgaaatcaataatgcaatgtgtttaaatttttgtcgagtcaaaagcgaag
+2787123/1
@C@FFFFFHHHHFIJFGIJHIIIJJJIJJJJJIHIIHIFHJGHJJIIJJJ
@2507265/1
ccctcgagtacctcaaaatcatgaccaaaaagtgaacagctatcgataca
+2507265/1
CCCFFFFFBF<DHGGIGIIEHHIIGIIIEHB@DBFHDBEGHIGIHEGIGA
@4543784/1
gaaagacttcgactttttactatttttgtatgcacaaaattcgttctaca
+4543784/1
CCCFFFFFHHHHHJJJJJJJJJJJJJJJIJJJJJJJJJJJJJJJJIIIII
@7909181/1
agaggttgtacccaaacttttcggggtgcaatcttcttttccggaaaatg
+7909181/1
CCCFFDEFHHHHHJJJJJJJJJGIJJ:@B>GBFBHGIIJJGHCG@BHJ@C
@2788733/1
cgaaattaaacacgctgagaaagctatggttgagtgaaaaaggtgggaaa
+2788733/1
@C@FFBEFHHFDBDFDGDDCHHCHIHIIICGH>E9DBHIIIGI?FHIBFG
@2788734/1
cgaaattaaacacgctgagaaagctatggttgagtgaaaaaggtgggaaa
+2788734/1
BC@FFFFFHHHGHJJJJGIIJJIJJIIJIGHHGICFGIJJJJIDHIIFHI
@2788735/1
cgaaattaaacacgctgagaaagctatggttgagtgaaaaaggtgggaaa
+2788735/1
CCCFFFFFHHHHHJIIJGGGIJIJJJJIJFHGFHBDFIJJJJJGHIJEHG
@731187/1
agacactaagattaccaagttgggcaaccagcagtcccacaaagtttcac
+731187/1
=?@;DBADD?C:CFGHHGEHHIIIGIIIIIIIIIIHCHIIIGCG9DFIGE
@5555532/1
gtgaaactttgtgggactgctggttgcccaacttggtaatcttagtgtct
+5555532/1
@=@DFFDFHHGHHJIGHIJGGIJGIIFHIJJJJJJICGIHIGIJJIJJID
@2508334/1
ccctcttcgtgttccatttcatagaatggtggtggccatctgcggg
+2508334/1
@@@DDDDDHFHCF@G<<CI>?<CBHH<?FACF8CFDG;91:?<?@G
@2039182/1
cagcaagttcttggctgccgaatgtttggcgtctttcttcgatcttccgg
+2039182/1
CCCFFFFEHHHHHIJIJIJGAHIIIJJJJJIGGIIJCEHGGBGEHIGIHG
@1713655/1
caagaaatggcctccatgccgagcaagactcccgtcagcgtcctccagga
+1713655/1
B@CFFFFEHHGHGJJJJJJJIGIJJJIJJJJJJIFGIGGGEEHGIGGCGH
@5556405/1
gtgaaagtcgaacgttcttctgggcttttcctgcttttttagcagcttta
+5556405/1
@?@DDFFDHFFDACFHIIIICEIIGBGGIGGIEHIGIIGGIIIIDIIIII
@5556406/1
gtgaaagtcgaacgttcttctgggcttttcctgcttttttagcagcttta
+5556406/1
C@@FFFFDHFHHDHIB@GFBEHEIIIIIIHGG>BGHIGGGIGEGIGGGIG
@4023985/1
cttagatttcgaggcaaattgattgatttgcccagcacaaacttgg
+4023985/1
CCCFFFFFHHHHFJIJJJIJIGIJJJJJJIJJJIIIGIJIJJJJII
@4023986/1
cttagatttcgaggcaaattgattgatttgcccagcacaaacttggagaa
+4023986/1
CCCFFDFFHGHGHIIIJJJJJFHHICIIJJIJIFHHGGIJJJJJJJCHGG
@7596773/1
aagaaatctcggattttcataatgtgttgtgttaaatgataatagatatt
+7596773/1
CCCFFFFFHHHHHJJJJJJJJJJJJJJJJJJJJJJJJJIJJJJJJJJJJJ
@3304405/1
ctacatttgcgagtgacgaagagactctcagcttcaacgccaaggacttc
+3304405/1
CCCFFFFFHHHGH@FGGIIJGHGGIJJJJJJJJJJIIJFHIIIIJIIJJJ
@5058227/1
ggaaaactaaaggatttctcaacttgtttccgtgagttgctgaacaaatt
+5058227/1
???=DDBDFHHBB;EFHE>FEGGE<ACFGGHHGBGF:C:BCBBG>D?BFH
@2044167/1
cagcactattgacactaagaaatcacagagccccgggcccagatggcatt
+2044167/1
CCCFFFFFHHHHHJJJJJJJJJJJIJJHJIJJJJJIHIIJJJJJJJJIJJ
@2044328/1
cagcactgaatcaaaaaattctccatcgttacaataagttattcggacaa
+2044328/1
C@@FFFFFHHHHHJJIIJJJIIJJJIJJIJJJJJJIGIGJIIJJIJJJJI
@2044329/1
cagcactgaatcaaaaaattctccatcgttacaataagttattcggacaa
+2044329/1
CCCFFFFFHHHHHJJIJJJJJJJJJJJIJJJJJJJJJJHIHJJJJIJJJI
@2513787/1
cccttaatcagctacaacagtcaacatttcccacctttttcactcaacca
+2513787/1
CCCFFFFFHHHGHJJJJJJJGIJJJJJJJJJJEGHIJIJJJIJJJJJJJJ
@1221063/1
attcgttctacatatgaaacatgtcagttatatattcacctttatatgtc
+1221063/1
CCCFFFFFHHHHHJJJJJJJJJJJJJJIJJJJJJJIJJJJJJJJJJJJJJ
@5060194/1
ggaaaagcaggtcgcaaaatacccgtagaaacgaatcatctcagcctcgc
+5060194/1
@CCFFDDFFHFFFHHIEHCHIGEHH@FGHJEB@FDFEGIGAHG>HGAG@A
@2796154/1
cgaacgttcttctgggcttttcctgcttttttagcagctttaccattcgt
+2796154/1
@@@DDDADDBFBC?GH?CGHI<FEA>@GHIIIBBGGDHGIIGGHECHGIG
@6313015/1
tcttattgttccaactattaaagatgatgctcaaagtgttagagtccact
+6313015/1
CC@FFFFFFHHHFGIFGGJGJJGHIIJIJIHJJJJICGHIGIJJEHHHIG
@1717331/1
caagaactgaacaaagttgaagtccttggcgttgaagctgagagtctctt
+1717331/1
@@CFFFFFHFFHFIEEAEIGIIHDDHIEGGGGGHCDGGG@BGFDGGGIHA
@1717332/1
caagaactgaacaaagttgaagtccttggcgttgaagctgagagtctgca
+1717332/1
CCCFFFFFHFHHHJJJHGIJJIFHIJJJIFJJJJJHIJJJJIIJHGJJJJ
@2797050/1
cgaactggtccaaatcgagggcgccatccacgagccaatcttccgctacc
+2797050/1
@<@?DDFDCFFHHJJJJGIEGHIIGIHGIIGGIGGEHHIJIJGAGGFHFF
@2515607/1
cccttctagtctatctggctgtaattctgaacttaatagacctgttgtta
+2515607/1
@@@DFBD?DFHDDGGIJJIJGGIGJJGHDIEGE?HHIGCHGHGIIIJJIH
@5061499/1
ggaaaagtgactcccgaacaagccaatcagaccaacggaacgcccggagc
+5061499/1
@@<DFFFBHFFDFHIGIGIIIIIFHGBDHGGI@FGGEBHIE<FHGGBAEB
@2797449/1
cgaacttccatagattcaaatgaagtaaacaacatacgtttttcatttaa
+2797449/1
@@@FDDEDHGDFDBGIGEIIEEEFF<FHHEIIIICHFCGIIJJGDDIIGH
@2797450/1
cgaacttccatagattcaaatgaagtaaacaacatacgtttttcatttaa
+2797450/1
CCCFFFFFHHHHHHIIFHGJHIIJIEHHIIJJJJGIIIGIIJJJIJJJJJ
@2047331/1
cagcagtcccacaaagtttcacagttccacaaaacgctgaaaaattccgt
+2047331/1
C@@FFFFFF?DFHBIIFHHI@E@HIIIIIIEGIGIIIGBHIGHGHGEGGF
@962172/1
atatgatatgtatttattatattgtgaaaagggagcatttatttgatgca
+962172/1
@@<BDDFFHHFHHJJJJIJJJJJJJJJJJIJJJJJJJJJJIJJIJJJJJJ
@8133232/1
atattttttagtgaacctctctaacgtctttatagaatgtcaatgttatt
+8133232/1
CC@FFFFFHHHFHIJJJJJJJIJJJJJJJJJJJJJJJJJIHIJJIGIIJJ
@1718063/1
caagaacttgctggatctcttggtcggaaaagtgactcccgaacaagcca
+1718063/1
CCCFFFFFHHHGHJIIIJIJJJIHIIIIJJJJ?FHIJJIJJJJJJIIIIJ
@1718064/1
caagaacttgctggatctcttggtcggaaaagtgactcccgaacaagcca
+1718064/1
CCCFFFFFHHHHGJIJJIJIIGIIIJJJGIGICDHHIIJJFHIJIIJDGI
@1718065/1
caagaacttgctggatctcttggtcggaaaagtgactcccgaacaagcca
+1718065/1
CCCFFFFFHHHHHJJJJJJJJJJIJJJJJJJJGIJIJJJJJJJJJJJIIJ
@2798262/1
cgaagaaaaaacattgaccaatcgccaccaatgcttggtgcagctatcca
+2798262/1
CCCFFFFFHHHHHIJIIJIJJJJIJJJJJJJJIIJJJIGHHIJIJJJJJJ
@1222795/1
attctatgaaatggaacacgaagagggactaccacacgaaaggcagttca
+1222795/1
CCCFFFFFHHHHHJJJJJIJJIIJJIGIJIJJJJJJJJJIJJIJJJGGHI
@6315783/1
tcttcgcttttgactcgacaaaaatttaaacacattgcattattgatttc
+6315783/1
CCCFDADDHHHBBHBFBAGGHIJJJJIHIJGIDBDHGIIIIGIIGGGIJD
@5562898/1
gtgaagtggtccgtgccccttgcggttaccccttctgttgggatgggggc
+5562898/1
@@<DBBABFFHB?C:CGIIII;EHGFGHGHEBDHGI>BHHGG9CHGA74:
@5815543/1
gtttcaatgcatcgataagacgaatggtaaagctgctaaaaaagcaggaa
+5815543/1
=?:ABDFFHHHHGJJIJJJJJJJJJIJEFGHIIIIJIJJJGIIIIJJJJJ
@5815544/1
gtttcaatgcatcgataagacgaatggtaaagctgctaaaaaagcaggaa
+5815544/1
BBCFFFFFHHHHHJJJJJIIJJJJIJJFGIJJJJJJJJJJJJJJJJJJJJ
@5815545/1
gtttcaatgcatcgataagacgaatggtaaagctgctaaaagcaggaaaa
+5815545/1
BB@FFFFFHHHHHJIJJJJHJJJJJIJGIIIIHIJIIJJJJJIJJJJJJJ
@5322299/1
gtaactgaaactgagactgaatttattcgaatttctgagaaatccaggga
+5322299/1
BBBFFFFFHHHHHJJJJIJJJJJJJJJJJJJJJJJIGJJJJJJJJGJJJJ
@2802900/1
cgaagagggactaccacacgaaaggcagttcaccatcgcttgtcatgtgt
+2802900/1
BB@FFFFFHHHHHIJJJJJIGJJJJJJJJJIIJIJJJIJIJJJJJJIIII
@738714/1
agagaaaccagaattacaggaaatggataattataggattggatctatga
+738714/1
B@<DDFFFHHHHHIJIIJJJJJJJJJIJJJJJIJJJJJJJJJIJJJJJJI
@8137640/1
atcaaataaatgctcccttttcacaatataataaatacatatcatatcat
+8137640/1
@@@DDDADFB?B?GGFBBFGEBHEHHGHGHIHGH@EFEEGHIGGIIIICG
@966803/1
atattcgattcgataggtgctttgtctggttaactttagtgggaaggttt
+966803/1
CCCFFFFFHGHHFHIJJCGHJJJJJJJJIHIJJIIJJGIHIJJJJJJBGH
@1460105/1
attttttgattcagtgctgattctgcacacattcgatctctgatagt
+1460105/1
CCCFFFFFHHHHHJHJJJJJJJJJJJJJJJEFGDGGHIJJJJIJJJI
@4032105/1
cttagcagacctcttgataggcgagatttggaagttttcggcaagtacat
+4032105/1
CCCFFFFFHHHHHJJJIJJJJIJJJGIJJIJHJIHHIJGIJIJJJGGIJI
@2525375/1
ccgaacaagccaatcagaccaacggaacgcccggagcggc
+2525375/1
@@@ADF>D?AFDFGIHHGDC9FEHGIIIBAFG>G;AHG>H
@6320273/1
tcttgcaggagatcgctagcgaacaatccttcgaggtaacctacgtggac
+6320273/1
@@@DDDDA>D:FFGBEHIEC?EFFHGBABDF<DGEI??FHA=FFGFHCHG
@4554174/1
gaaagtcgaacgttcttctgggcttttcctgcttttttagcagctttacc
+4554174/1
CC@FFDEFHHHHHJJJJJIIIJIJJJJJJJJIJJJJJJIGIIIJIJJJJH
@740952/1
agagaattcacttatgaatgtggcat
+740952/1
???DDDDDFDDDDIIIIIIIFE3333
@6320841/1
tcttgctactaatattcgattcgataggtgctttgtctggttaactttag
+6320841/1
@CCFBDDDFDDHBDEGDB?BIBFDEGGH9CFGIIBCEEGIFG@GEGHI@B
@6320842/1
tcttgctactaatattcgattcgataggtgctttgtctggttaactttag
+6320842/1
CCCFFFFFHGHHHIIJJJIJJJJJJJJJFHIJJJJHGIIJHHIJJJJJJJ
@6320984/1
tcttgctcggcatggaggccatttcttgagagtagagcaatttggcttct
+6320984/1
CCCFFFFFHHHHHIJJJJFIBGIJGJJJGIDGFGEHIJIJJJJIIIGIG@
@5328639/1
gtaagtcatctggtcttggtggcctcctatcagcgcacacgattgtccat
+5328639/1
CCCFFFFFHHHHHHIIJJJHIJJJJJJJJJJIJJJJIJJJJJJJFHGIIJ
@742382/1
agagagtccaaagagaaggttatgaaccggcaataactttccttgttgtc
+742382/1
@@@DDDDFHHHHHIGIIGIFHGGIJJJIJJJJIGHIGGIJIJJJIGHIHI
@6322843/1
tcttggtgaacacatactttattcgtcatcgctccccacgagcgtttctt
+6322843/1
B@CFFFDDHHGHGJJJJJJJIIJJJFHIJIJJIJJIIIGIBGIIAHIJJJ
@1229650/1
attgaaaaattagtaaaacataatggttttcgcgcgtaaagtgaccaaag
+1229650/1
CCCFFFFFHHHHHFHIJJJJJJJJJJJJJJIJJJJJFHIIIFHIJJJJGI
@1229714/1
attgaaaaccttgtagtggattcctaatattttttagtgaacctctctaa
+1229714/1
CCCFFFFFHHHHHIJJJJJIJJJJJJJJIJJJJJJJIIIJJJJJJJJJJJ
@2530049/1
ccgaataccgattctcagccgagctgcccagtttagtggccaactcttcg
+2530049/1
@@@DD;DABF?<F?FBFIA31C?0CD3:BFC9BGG<D?FBFB=F>FFD@@
@2814092/1
cgaataaaaatgcaaaaaactataaatttttattatattttatgcatgtt
+2814092/1
CC@DDDFFGDD?4CDGIGFHIEHHIIIIIGHFGGIGEHIIGGIEHCHIII
@1463815/1
atttttttatcgatctggcttcaatgtttgaatgatgattatataacgag
+1463815/1
@@@DFFFFFHHHHGIIIIIIIIFA?FDFHGGEDFCEI@FCHGIGIICFGE
@1463816/1
atttttttatcgatctggcttcaatgtttgaatgatgattatataacgag
+1463816/1
BCBFFFFFHHHHHJJJGIJJJJJ<FHHIJJJJIIIIJIIJJIJJJJJJHI
@1463817/1
atttttttatcgatctggcttcaatgtttgaatgatgattatataacgag
+1463817/1
CCCFFFFFHHHHHJGIJJIJJJIJIJJJJJJJJJIJJJJJJJIJJJJJJJ
@743676/1
agagcataaagtatgtctagaacgattttacctttgcgcgaaaagtgacc
+743676/1
CCCFFFFFHHHFHJJIIJJJJIJJIJJJJJJJJJJJIIJJJJJJJFIJJJ
@2814443/1
cgaataacttattgtaacgatggagaattttttgattcagtgctgattct
+2814443/1
CC@FFFFFHHDFHGFGIIIDEGIGGHIJJJJJJGIJJIJIIIJJJJGGJI
@5334264/1
gtaatcttagtgtctttcagtcccgaataccgattctcagccgagctgcc
+5334264/1
CBCFFFFFHHHHHIIIJJJJJJJJIJJJJJJJJJJJJIJIJDIIIIIJJI
@5080928/1
ggaacacgcggtagcggaagattggctc
+5080928/1
CCCFFFFFGHHDHIGJJGGGDGIJJJJJ
@7345968/1
aaaatccgtgatacatttccatgccttctcctaagtcgataatttctccg
+7345968/1
CCCFFFFFFHHHHJJJJJJJJIJIJJJJJJJIIJJIHIGIIJJIJIJIJJ
@5573536/1
gtgagccgccattctcttggctagcttctttgacttgccagtgccaattt
+5573536/1
@@@DFDFFHHHGFIJIHGIIIGIJIIJJIJIIJJJIIJIIGGHGGGIHIG
@2819653/1
cgaatggtaaagctgctaaaaaagcaggaaaagcccagaagaacgttcga
+2819653/1
@@@D=?D=CFF?4CFAFEFIHIIBHHCGAFHC;FGI=;;F@CFE:0=F6;
@974859/1
atcaaataaatgctcccttttcacaatataataaatacatatcatatcat
+974859/1
CCCFFFFFHHHHHJJJJJJJJJJJJJJJJJJJJJJJIJJJIJJJJJJJJJ
@747433/1
agagtgtcctcgtgaggaagaggaatttgaacagttaccatctactatca
+747433/1
BBCFDDDFHHHHFIGIJIJJIJJJJJJJJIJJJJHIJJJJJJJJJJJJJI
@1730699/1
caagagaagaaagctatacagtagtcaaatttgtatccattatcactttt
+1730699/1
CCCFFFFFHHHGHJJJJIJJJHIIJIJIJJJJJIJJJJJJIJJJJJJJJJ
@1732005/1
caagagctggcaataaagaaaggctttcaatcaccacattatgaaattac
+1732005/1
CCCFFFFFHHHHHJJJJJJJJJJJJJJJJJJIJJIJJJJJJJJIJJJJJJ
@5828239/1
gtttgaaaaccttgataaatggaacgaaattaaacacgctgagaaagcta
+5828239/1
BBBFFFFFHHHHHJJJJJJJIIIIJIJJJJJJJJJJJIJIJJJIIJJJIJ
@1238065/1
attgatgattataattaataactagtgcctaataatagtgtattacctct
+1238065/1
@@@DBDDBFDFFHAGFGGGGIDEHDA?EFEDHEHGICHCE?EFIJIJJIG
@1238066/1
attgatgattataattaataactagtgcctaataatagtgtattacctct
+1238066/1
CCCFFFFFHHHGGIJJJIJIJJJJJIJJJJJIJJJJJJGIIIIJJIJIJJ
@2546619/1
ccgataaagcgttaccagcgcttgaggaagtaacggcagcactattgaca
+2546619/1
CCCFFFFFHHHFHJJJJJJIJIJJJJIJJJHIJJJIJIJGCGCHIIEEHG
@5829427/1
gtttgaagaatccatcaacgtggagtttaagcatattcgtctattagcta
+5829427/1
CCCFFFFFHHGHHJJJJJJJFHG@F<FHHIJGIGHGIJJIGGGGJJJIJJ
@1238858/1
attgatttaattttgacatgttagaatgccctattgaaaaccttgtagtg
+1238858/1
=B14BDFFHGHHHJJIJJJJIJJJJJJJJJJJJJJIJJJJJJJJJIIJII
@5829999/1
gtttgaatgatgattatataacgagtagatagctttagaggtaatacact
+5829999/1
CCCFFFFFHHHHHJJJGGJJJJIJJCCHIIJIJIJJJIJJIDGGIIHGJG
@8153243/1
atcactttttgttgccgtgtgcccttgagaaatttgctgcctcaaaaacg
+8153243/1
CCCFFFFFHHHHHJJJJHIHIJJJJJJJJJJJJJJJJJJJJJJJJJJJJI
@5830626/1
gtttgacattcgaaaagtaaacgtcagtttgcgtttcaatgcatcgataa
+5830626/1
C@CFFFFFGHHHDHJJGGHIJIJHIIJJIIIFIHIIJJJJJJJJJJFHIJ
@5586857/1
gtgcacgatccggagggagaattaaccagactgttagatggatacgataa
+5586857/1
@@@FFDFDHHHGHBGHHIEIJEGJJJIJIJJIJIIIIJGGJJJJJIJJIJ
@4566552/1
gaaatgctcaagcaaagtattatttcagatttttcagcattcaatttatt
+4566552/1
CCCFFFFFHHHHHJJJJCJJJJJJIIJJIIJJIJJIJJJIJJFIEGIJIJ
@8154120/1
atcagacaattaatagaaaaatgacagaaggacagacaagaaacatgata
+8154120/1
CCCFFFFFHHHHHJJJJJJJJJJHJJJJJJJJJJJJJJJJJJJJJJJJJJ
@5588219/1
gtgcatgtcccgcagatggccaccaccattctatgaaatggaaca
+5588219/1
@=@DDDDBFFBDFI:<<CEGEFGBFFGD>G?GF@DGICFED?D;D
@3324517/1
ctactcgttatataatcatcattcaaacattgaagccagatcgataaaaa
+3324517/1
CCCFFFFDHHHHHJJJJJJJJIJJJJJJJJJJIJIJIJIJJJJIJJJJJJ
@4045835/1
cttagtgtcaatagtgctgccgttacttcctcaagcgctggtaacgcttt
+4045835/1
CCCFFDFDHCCHHHCGHJJIJJJJJJJJJJJJJJJJJJIJJFGHJJJJJJ
@3324674/1
ctactctcaagaaatggcctccatgccgagcaagactcccgtcagcgtcc
+3324674/1
@@7DDABDDD<FF@EFFFBEEGFCEGBFGEEFIF@BFFFFFFFCFI0;FB
@2552066/1
ccgattcagcccccaccaagggaagggggcggcccccatcccaacagaag
+2552066/1
CCCFFFFFHGHHHJIJJGIIIIGIJIIJIIIB@BDDDDDDDDDDDDDDDD
@5351295/1
gtacagtagaggataaaccaatggagcacacttttacttcagctacttga
+5351295/1
CC@FFFFFHHHHDGGIJJJIJIEIIFIJJIJJJJJJGIJJIIJIJIJIJJ
@5589838/1
gtgccccttgcggttaccccttctgttgggatgggggccgcccccttccc
+5589838/1
CCCFFFFFHHHHHJJJJJJJJIIJIHIIJJHIIJJJIIJGEFFDD6?=?C
@6337132/1
tgaaattccaaatttgcccagttctagaagaagttataaggttaacggta
+6337132/1
@;@FFFFDHHHHHJJIIGGHIG@HHHIGEHGGGCGDFGGIEGHIHGGG?D
@8156144/1
atcagattcacaagcaggatcaactcaacagctcaatccatctgagattc
+8156144/1
CCCFFFFFHGHHHJJJJJHHIJJJJJJJJJJJJJJJJJIJJJJIIJHGJJ
@1739829/1
caagcaatgtcaaagagaaggatagcaactaattttacaagctatacttt
+1739829/1
CCCFFFFFHHHHHJJIJGGHIHIIIJJJJJJIJJJJJJIJJIJJIJJGII
@5354128/1
gtaccctcctcctccaattcctgcatcttatataccatcatcttctggag
+5354128/1
C@@FFFDDHHHDFEIGIAHGHEHIJJIJIEHGFIIJGGGIIJIJIJJI<B
@8157445/1
atcagctacaacagtcaacatttcccacctttttcactcaaccatagctt
+8157445/1
CCCFFFFFHHHHHJJJJJJIJJJJJJJJJJJJJJJJJJJJJJJJJJJJJJ
@496064/1
aagtaacggcagcactattgacactaagaaatcacagagccccgggccca
+496064/1
@@CDFFFFHHHHFGGGEFH>@D>FHIIGGIICGHHE>@ACHII<AHBEH=
@8157691/1
atcagctctagttaataatacaatttttgcatctttagctgtgagaaata
+8157691/1
@C@FFFFFGHHHHJJGGIJJIJJJJJJJIJJJJJIGEGIGIHGHIJJIGI
@7358010/1
aaaattcgttctacatatgaaacatgtcagttatatattcacctttatat
+7358010/1
??<BDDBDAFDDF@EHGGG9FC@ABB?FB>CHE?BB>FCF<DFBFEAEHI
@496520/1
aagtaatataaccttagatttcgaggcaaattgattgatttgcccagcac
+496520/1
BCCDFFFFHHHHHJJJJJJJJJJJJJJJJJJJJJJJJIIJJJJJJJJJJJ
@1742889/1
caagcattggtggcgattggtcaatgtttttttcttcgatgtccacgtag
+1742889/1
CCCFFFFFHHCFHJJGGIJJHHGIJIFIJJJJJJJJIJIJJIIJJJIGIJ
@1742890/1
caagcattggtggcgattggtcaatgtttttttcttcgatgtccacgtag
+1742890/1
CCCFFFFFHHFHHIIGHIGIEHGIJIIJJJJJJHJJGIIJJJJJJJJFIJ
@1743053/1
caagccaatcagaccaacggaacgcccggagcggctgatatcaccaatca
+1743053/1
CCCFFFFFHHHHHJJJJJJJIIJIJJJJIIJJJJIJJEFHGGHFFFFEEC
@3034975/1
cggaaccggaagatcgaagaaagacgccaaacattcggcagccaagaact
+3034975/1
CCCFFFFFGFHHGJJJIJJGJIGIJIJJJJIJJJJJJJJIJJJGIHHHHF
@497709/1
aagtactgcactttcctactaaaaactgttaattatttttattagtggcc
+497709/1
CCCFFFFFHHHHHJJJJJJJJJJJIGIJJJJGIIIIJJJIJIJJJIIHIJ
@3327922/1
ctacttgaaccgtacgtcaaatgtcgcaaattatgtcacataaatgtcaa
+3327922/1
CCCFFFFFHHHHFHIJHIEHJJJIJIJJJJJJIIIJJJJJJJJJJJJJII
@3327923/1
ctacttgaaccgtacgtcaaatgtcgcaaattatgtcacataaatgtcaa
+3327923/1
CCCFFFFFHHHHFIJJGIIJJJIIJJIJJJJJJJJIIJJIJJJJJJJJJJ
@5597147/1
gtgcttttatgttccgaaacaactggaggaggcgttaatagacgcacaat
+5597147/1
CCCFFFFFHHHHHJJJJJIIIIJJJJIJJGIJJJIJJJJJJJJJJJJJHH
@5358364/1
gtactaatttgtgtaattgaagttcgtattatttcctcgaaatcaataat
+5358364/1
CB@FFFFFHHHFHGHJJJJIJJIJJJJJJJJJJJJIIJJHIJJJJJJJJJ
@7360150/1
aaaatttaaacacattgcattattgatttcgaggaaataatacgaacttc
+7360150/1
CCCFFFFFHHHFHIJJJIJJJJJJJIIJJIJIIHJJJJIIJIJIIHHIJF
@5358785/1
gtactatgcccatttagctgcggccagaggcaaagtctacatagaacccg
+5358785/1
CCCFFFFFHHHHHJJJJJJJJJJJJJJIJJIJJJJIJJJJIIJJJJJJJJ
@1745576/1
caagctcaatacaatccccacattccaccccaatctagccactcttatac
+1745576/1
BC@FFFFFHHHHGIJJJJJJJIJJJJJJJJJJJIJJJJJJJJJIJJJJJI
@6342223/1
tgaactggaagaaagttgcgctccttcctcttgttgaagttgcttttg
+6342223/1
@@@FFFFFFHGDFIJEGEEDF@EHFHHFDDBF@BGC:B>DGBDFGHI4
@7361840/1
aaaatttcaaattgttcaggtaaaatcttgcttcatgattgaaaatttgc
+7361840/1
CCCFFFFFHHHHHJGIIJJJIIIJJJJJJJJJJJIJJGIJJIJJJJJJJJ
@990379/1
atcactttttgttgccgtgtgcccttgagaaatttgctgcctc
+990379/1
@@@DB:?=CFAFF>CBAC:?84C?CC>F@FB3?DE4BB0:::?
@990380/1
atcactttttgttgccgtgtgcccttgagaaatttgctgcctcaaaaacg
+990380/1
?:?DBDEFHHGHHIIIIFHBGGIGGIIIIIIII?FEHDGGIIIGIG@CGA
@5111662/1
ggaatttgaacagttaccatctactatcagagatcgaatgtgtgcagaat
+5111662/1
CC@FFFFFHHHHHGIJIJJIJJJJJJJJJJJJEIIJJIJJHGIGJJIFDE
@7362330/1
aaaatttctaatattgcgatatttttttatcgatctggcttcaatgtttg
+7362330/1
@CCFFFFFHHHHGJJJJJJJJJJJJJJJJJJIIIJFJJJJJJJJJJHIJG
@5602596/1
gtggacatcgaaaaaaacattgaccaatcgccaccaatgcttggtgcagc
+5602596/1
CCCFFFFFHHHHHJJJJIJJJCIIBGHGI?FGIIGIIJJIJJJIFHGIBH
@7362718/1
aaaatttgcaaggtttggaggagttgtactaatttgtgtaattgaagttc
+7362718/1
@@8BDDFFHHHHHHGIIJIJIFHGHIHHIJJFIJJJIIHHIHIJIIIHGH
@4574551/1
gaaatttttccaaacccgaaaaaagtttatttatcatacacaggtaaaca
+4574551/1
CCCFFFFFHHHHGIJJJJIIJJJIJHIIJJJJJIJJGIIIIJJJFGIJJJ
@5604549/1
gtggaggtgaagggtgatgttgtctcgctccaggttgctgttgcggagga
+5604549/1
B@BFDDFAFHHHHJ?FGHGIIIGIIJJJIJJHIJHIJIJJHIIEIJHII5
@5606436/1
gtggattcctaatattttttagtgaacctctctaacgtctttatagaatg
+5606436/1
@@@DDDDEHGGHGJJJJJJJGDCHIJJIJJJJGIJJGHHIJJJIIJIIII
@5606437/1
gtggattcctaatattttttagtgaacctctctaacgtctttatagaatg
+5606437/1
@@@FDDFFHGGHDEHIJJJJEECDIIJIIIIIIIIIJHHJIJJJIIGJJI
@1754138/1
caaggccaattttgctgctgcttttttggccatggccgtatttgttccaa
+1754138/1
@C@FFFFFHHHHHGIIJJIIJJJJJIIGHIJJJJJIIJHIJJJJGHIJII
@5608452/1
gtggcattttgacatttatgtgacataatttgcgacatttgacgtacggt
+5608452/1
BC@FFFFFHHHHHJJJJJJJIIJIJJJJJJJJJIIJJIJJJJIJJJIJIF
@8165852/1
atcatgaccaaaaagtgaacagctatcgatacacagtcatagatccaatc
+8165852/1
CCCFFFFFHHHHHJJFHJJIIIJJJJJJJJJJJJJJHIJJJJJJJJJJJJ
@994787/1
atcagctctagttaataatacaatttttgcatctttagctgtgagaaata
+994787/1
CCCFFFFFHHHHHIJJJJJJJJJJJJJJJJIJJJJJJJJJJJJJJJJJJJ
@5841404/1
gtttggaggagttgtactaatttgtgtaattgaagttcgtattatttcct
+5841404/1
@@@FFFDDHCFACEGHGGGICHHGHHBEHAHIIIIEHIIEHIIIIIIGHG
@5610035/1
gtgggaagtgttttataagataatgtggaaagaaattagtttattttcta
+5610035/1
@=@DDFFDAB?FHHGGHEECHEHGHEDHIJJJGIJJJJIHIIJGIJJJJI
@5842594/1
gtttggctagattctgtttgacattcgaaaagtaaacgtcagtttgcgtt
+5842594/1
CB@FFFFFHFHHHJJJIIJGIJJJJJJJJJJIHIIJJJJJJJIJJJIIHI
@996762/1
atcaggtggtgacatcgttcgatgacaaagtgatgggcaatcccattggc
+996762/1
@CCDFFEFFFFHHGIIIIIIIEFB?FGIFHFHGIIIIGHGEDDEHGE@<F
@1758731/1
caaggttttcaatagggcattctaacatgtcaaaattaaatcaatatggc
+1758731/1
CCCFFBDFHHHHHJGHIJIIJJJJJJJJJJJJJJJJJJJIIGHHIIJJHI
@1758732/1
caaggttttcaatagggcattctaacatgtcaaaattaaatcaatatggc
+1758732/1
CCCFFDDFHHHHHJJJIJJJIIIJJJJJJIIJIJJJJJJJJIJIIJJIJJ
@5614846/1
gtggtatctgtcgatgttgccagaacgtaagatatcctaaactcactttt
+5614846/1
@@@FBDDFHHHHFJJIFGJIJHIJJJJGHIJIIIIGIJJJIJJJJJJJJJ
@5614847/1
gtggtatctgtcgatgttgccagaacgtaagatatcctaaactcactttt
+5614847/1
B@BFDFFFHHHHHGIJJIJJJJJJJIIEHIJIJJJJJJIJJJJJJIJJJJ
@8170058/1
atcattcgtcgtgtaccacatctcggatcttgctactaatattcgattcg
+8170058/1
CCCFFFFFHHHHHEHEIAF@FHIIIIHIIIECHHGHGHIHGHIEIGHIHI
@6351667/1
tgaagttcgtattatttcctcgaaatcaataatgcaatgtgtttaaattt
+6351667/1
CCCFFFFFHGHHHIGIJGIIIIIJJIJJJIJJJJJJJJIIIIIIIIJJJJ
@509384/1
aataaatgctcccttttcacaatataataaatacatatcatatcatcggg
+509384/1
CCCFFFFFHHHHHJJJJJIJJJJJJJJJJJJJJJIJJJIJJJJJJJJJJH
@1762128/1
caagtcaaaaataatatgtaaattgattttagaaaaaaaccactaattct
+1762128/1
BC@FDFFFHHHHHJIJJJIHIIJJIIJJJJJJJIJJJJJJJJJJJGIIJJ
@6353126/1
tgaatatataactgacatgtttcatatgtagaacgaattttgtgcataca
+6353126/1
CCCFFFFFHHHHHJIJJJJIJIJJJJJJIIIIJJJJIIJJJJHHIJIJJJ
@3049257/1
cggagaatcacaaaactcatgatacttttcaaattttcttttaaatttca
+3049257/1
@CCFFDFFHFHFHJJJIJIJJJIJJJJJJJJJIIJJJJJJJJJJHJJJJJ
@3049258/1
cggagaatcacaaaactcatgatacttttcaaattttcttttaaatttca
+3049258/1
CCCFFDFFGHHDHIJBHJIJJHIJJIEIIIIIIGJJJIJJIJJIDGIIJJ
@3049259/1
cggagaatcacaaaactcatgatacttttcaaattttcttttaaatttca
+3049259/1
CCCFFFFFHHHHHJJJIJJJJJJJJJJJJJJJIJJJJJJJJJJJGIJJJI
@5620096/1
gtgtaattgaagttcgtattatttcctcgaaatcaataatgcaatgtgtt
+5620096/1
??@DDDFFHDHHCFGGGIIIGHIICHGHEDFEEHII@HG?FGIGEHHHBF
@5620097/1
gtgtaattgaagttcgtattatttcctcgaaatcaataatgcaatgtgtt
+5620097/1
BBBDFFFFHHHHHJJJHIJJIJJJJJJJJJJJJJJJJJJJIIIJJJIIII
@7636612/1
aagctatctactcgttatataatcatcattcaaacattgaagcc
+7636612/1
@C?DFFFFHHHHHJGIJJIIJJJJJJJJJJIJJJJJJJIJJJJJ
@5621673/1
gtgtattacctctaaagctatctactcgttatataatcatcattcaaaca
+5621673/1
BBBDDFFFHHHHHJJJJJJJJJJJJJJJHIJJJJJJJJIJJJJJJJJJJJ
@4585236/1
gaacccgaaaatgtggatttacaaaatttaaatagggaatatgaaagatt
+4585236/1
BCCFFFFFHHHHHIIJIJJJJJJJJJJJJJJJJIJJJJJJJJJJJJJIJJ
@4585645/1
gaacctcaagcttggggtaaaccgcaagtttcacagcaacaacctggagc
+4585645/1
CCCFFFFFGGGHHJJIJ<FGHJIIJJIJHIJJIJJJIJGJEIJIJJIJII
@4587134/1
gaacgatgtcaccacctgattggtgatatcagccgctccgggcgttccgt
+4587134/1
CCCFFFFFHHHHHJJJIJGIJIJCFHJJJJJJJJJJJJJJIIIJGGHHHH
@1490450/1
caaaaaactataaatttttattatattttatgcatgttatcacgattcat
+1490450/1
CCCFFFFFHHHHHJJJJJJJJJJJJJJJJJJJJJJJJJJJJJIJJIJJJJ
@4589125/1
gaacgttcgactttcacttcattctatcggcctttcttctctttgccgta
+4589125/1
CCCFFFFFHBFFHIJGHHIJIIJJIJJJJIJIJIIIJIJIJJJIEHIJGG
@4589126/1
gaacgttcgactttcacttcattctatcggcctttcttctctttgccgta
+4589126/1
CCCFFFFFHHHHHIIHIJIJHJJJJJJJJJJJJJJIJJJJIJJJJIJJDG
@1262875/1
atttaaacgttccagcaggtacttgcgtggacacgcatattacacatcca
+1262875/1
@@@FFFFFDCFHHIIIJJIEEHIJIIGEHGIIJDIIIJIFIGHIIJJJIJ
@4071137/1
cttcaactttgttcagttcttgcaggagatcgctagcgaacaatccttcg
+4071137/1
CCCFFFFFHHHHHJJJJJJJJJJJJJJJJIJJIJJJJJJJJJJJIJJJJJ
@4071609/1
cttcaagatatattcttcaggggatcatgaagctcgcttttcaaattctc
+4071609/1
CCCFFFFFFHFHHJJJJJJJJJJIJJJIJIJJIJJJJIJIJJJGIJIJJJ
@4071610/1
cttcaagatatattcttcaggggatcatgaagctcgcttttcaaattctc
+4071610/1
CCCFFFFFHHHHHJJJJJJJIIJJJJIIJJIJJJJJIIIJJJJJJJJJJJ
@4071611/1
cttcaagatatattcttcaggggatcatgaagctcgcttttcaaattctc
+4071611/1
CCCFFFFFHHHHHJJJJJJJJJJJJJJJJJIJJJJJJJJJJJJJJJJIJJ
@1774302/1
caataatgcaatgtgtttaaatttttgtcgagtcaaaagcgaagaatatt
+1774302/1
CCCFFFFFHHHHHHIHJIJJJJJJJJJJJJIJGIJJJJIJJIJJJJJJJJ
@1494969/1
caaaaacaacgctcccatgagagcttcaaagcaattagccatggcgtggc
+1494969/1
@@@FFFFFHFHHHJJJHIJJIIJJIJJIIIJJIIJHIJJJJJJIJJGGGI
@3059398/1
cggagttttgcctgttccgtagcagacggccactggcaaagtggatagct
+3059398/1
@@CDDD?DHHGGGEHHCGIHIEEEECHDHIIEHIGGHEBFDDFHCHGBHG
@3059399/1
cggagttttgcctgttccgtagcagacggccactggcaaagtggatagct
+3059399/1
@C@FFDDFHHFFHBHBFHEDGEEGIEHE<G>HDBB2FHGDD?FFGEHEGI
@3059400/1
cggagttttgcctgttccgtagcagacggccactggcaaagtggatagct
+3059400/1
@CCDFDDFHHHHHJIJJJIJJIIJJIJJHJJJJIJIJJJJJDGIIGIBHF
@1267237/1
atttaaccgaaatatagaatacaccccttaatcagctacaacagtcaaca
+1267237/1
CCCFFFFFHHHHHJJJJJJJJJJJJJJJJJJJIJIJJIJJJJJJHHIIJJ
@7384863/1
aaacatgtcagttatatattcacctttatatgtcacattttgtggttctt
+7384863/1
1?;DBDADHHHHHBHABBIG@H?IF?BEB@<AFB?C?H@GA?1:8:???:
@6365577/1
tgacattagaagagtaaacgtcagtttgcgtttcaatgcatcgataagac
+6365577/1
CCCFFFFFGHHHHJHGGIJJIJJIHIJJJIIIJJIIJJJJJJJIJJJJJI
@6365780/1
tgacattctataaagacgttagagaggttcactaaaaaatattaggaatc
+6365780/1
@@@FFFDDHHHDFEGIIGCD>=F@CBDFGGEGFHFGFHIBHIEHIDBFGH
@6365979/1
tgacatttatgtgacataatttgcgacatttgacgtacggttcaagtagc
+6365979/1
@@@DDDFFADDADDFHEEIGIIAHG>GFHIIFGGHDGIIIBFFHHDBDDG
@4596440/1
gaagaaagctatacagtagtcaaatttgtatccattatcactttttgttg
+4596440/1
CCCFFFFFHHHHHJJJHIJGIJJJJJIJJJIJJ>HIJIJJIIJJJJJJJJ
@1499445/1
caaaaacgtatgacaaaactatagagaaaccagaattacaggaaatggat
+1499445/1
@@CDFBDAFDAFBEFFBAE>HGHHIE@?CEFHGGEF@DBGGCGHIGDCGF
@1015237/1
atccactacaaggttttcaatagggcattctaacatgtcaaaattaaatc
+1015237/1
=@<;DDFFFHH>D<AGEHGGCHEDBGBA?ECFBDEAEGHG9DFDF<F?D<
@1015238/1
atccactacaaggttttcaatagggcattctaacatgtcaaaattaaatc
+1015238/1
CCCFFFFFHHHHHEGIJJJJJJJJJJJJJJJJJJJJJIJIIJJJJJJJJJ
@3066929/1
cggcaaagagaagaaaggccgatagaatgaagtgaaagtcgaacgttctt
+3066929/1
CCCFFFFFHHHHHJJJJJJJIHIIJJJIJJJJFGIIJJFHIJJJIFGJJJ
@3067367/1
cggcaacaaaaagtgataatggatacaaatttgactactgtatagctttc
+3067367/1
@?@DDDDDHFHHDBGECGGDHAGDHHCGI>FFHGGIEEHIEDFGFDDGF?
@3067368/1
cggcaacaaaaagtgataatggatacaaatttgactactgtatagctttc
+3067368/1
CCCFFFFFHHHHHCGHIJJJJIFIIIJJIJJJJGHIJJIJGIIJJIIIJH
@4081269/1
cttcacggaaatctaccgacagagaggttatccttgggggaagaagccaa
+4081269/1
@CCDDFFFFHHHHJJJIIJJJIHGGHIIIIJIIJIIIGIIGIIJIJJHHH
@7392268/1
aaacctttaaagatgcgaataatagagaaattaccatccaacggtatttt
+7392268/1
C@CFFFFFHHHHHJJJJJJJJJJJJJJJJJJJJJJIIJJJJJJI?DHIJJ
@1018608/1
atccattatcactttttgttgccgtgtgcccttgagaaatttgctgcctc
+1018608/1
B=BDFFFFHHHHHJJJJIJJJJJJJJIJHIIJJJIIGGIJJJJIJJJJJJ
@1785096/1
caatcctataattatccatttcctgtaattctggtttctctatagttttg
+1785096/1
@@CFFFFFHHGHHJJJJJJJIJJGJEHFHHIJIHEHIICHJJJIIFIJJJ
@1506430/1
caaaaagggaaataaacaaggatgtaagaactatggaggaatattacaat
+1506430/1
<@@FDB?BC??AAEGIIIAC?;FFBFBFCC?FEFD>>??68BBDGIIB<F
@1506431/1
caaaaagggaaataaacaaggatgtaagaactatggaggaatattacaat
+1506431/1
@@@FDFDFHGDFBHIIJIIIGGGGHHEB?FGIIIJGIJIGIGHGGIJJIG
@6376230/1
tgagaatatgaaatttaaaagaaaatttgaaaagtatcatgagttttgtg
+6376230/1
@@?BDDFFHHFGFIJJIIJJJIIHGIIIJJIGAG1CFEIIIIIIIIJGGG
@1508125/1
caaaaagtgaacagctatcgatacacagtcatagatccaatcctataatt
+1508125/1
CCCFFFFBFHHHHIJJJJJIIGIJJJJJHIGIJIJJIJJIIIIJJIIGIE
@1508181/1
caaaaagtgataatggatacaaatttgactactgtatagctttcttctct
+1508181/1
CCCFFFFDHHHHHJJJJIJJJJJJJJJJJJIJJIFGGGIIJJJJJJGIJJ
@1022237/1
atccgatactccatctctaaaaaagataattctttggggtttttgacctt
+1022237/1
@@@D?DBDC<3CBBF<CCEHIIEFFGDGGFIIFFFIFII7:?BFEIDEFF
@7655222/1
aaggttttcaatagggcattctaacatgtcaaaattaaatcaatatggcg
+7655222/1
BBCFDDFFHHHHHJJJJJJJJJJIJJJJIJJJIIIJJJJJJJJJJJJJJJ
@7397873/1
aaacgttaaattttaaaagcctcttaaatttaactgaaatatagaataca
+7397873/1
@@CFBEFDHHHHHJGHJJIJJIGIHIEFHIIGHEGGCEHGEGIIFEGGJI
@7399428/1
aaactacaggcagtgttaacgattatacgaaagatctagaaaactac
+7399428/1
CCCFFFFFHGHHGFGHIJJJIJJJJJJJJJJJJGEHIIIJJIJGIIJ
@1024837/1
atcctaaactcacttttttccgaaaaaatatcgcaatagctcaaaaggga
+1024837/1
CCCFFFFFHHHHHJJJJJJJJJJJJJJJJJJJJJJJJJJIJJJJJJJJJJ
@1027007/1
atcctgtaacacaaagttctcaacaaccagctcctacatctcaacaacaa
+1027007/1
?@@DA?DDFHBFFF9EAEEB?HH@FEGHGGGGIIAHGHICF@FDB9?BF@
@5875999/1
gttttgataaacaaccaaacctagaggaacatcctggtccaagtcctaac
+5875999/1
CCCFFFFFHHHHHJJJJJJJJJJJJJJIJJJJJJJJIIIJIGGHIJJJJJ
@1027984/1
atccttgtttatttccctttttgtggagaggtactatgtgtgtttggcta
+1027984/1
@@?=DDDDHHHHHIIIIIIIIIIGIIIIEGICGFHIIIIIHHHIIIIIFG
@6385113/1
tgagttttgtgattctccgaagagtatgtctcgaaagacttcgacttttt
+6385113/1
@C@FDEFFHFHFHIGIGJJHIIBHEHHIIJIJI>FI@?BDHE7?BFHHIJ
@1029820/1
atcgaacgatgtcaccacctgattggtgatatcagccgctccgggcgttc
+1029820/1
CCCFFFFFHHGHHIJJIJJIIFHHJIHHIIJJJJJJJIJFGJGIIGGBED
@1796429/1
caatgttttttcttcgatgtccacgtaggttacctcgaaggattgttcgc
+1796429/1
C@CFFEFFHHHBFHGGHIGGGJGIJHIIJGHIJJIJE<EHGCDHEGIIHD
@1030266/1
atcgaagatttggagaatattgtggtagaccaattgaagttcttttatga
+1030266/1
CCCFFFFFHHHHHJJJJJJJJIHIJHHJIJJJJJIIJJJIHIJJJJJJJI
@1031254/1
atcgaatcgaatattagtagcaagatccgagatgtggtacacgacgaatg
+1031254/1
CCCFFFFFHBFFFHIEIBCHDCHHGIIIIDFFEHFHIDHBHIGEHJIDIJ
@1031255/1
atcgaatcgaatattagtagcaagatccgagatgtggtacacgacgaatg
+1031255/1
CCCFFFFFHHHFHJJIIFHHIJJIJJJJJIJJIJIII@FHIJIJJJJJJG
@1031303/1
atcgaatctattgttatgagttcccgtgacactatgagtaatttcataat
+1031303/1
CCCFDFFFHHHHHHIIJIJJIIJJJJJJGIJJJJJJJJFHFGHIJJJJJJ
@5881800/1
gttttgtgattctccgaagaatatgtctcgaaag
+5881800/1
@@@DD8BD8DCDDAGG1EAAF@BHCCB>F>@CH0
@5881801/1
gttttgtgattctccgaagagtatgtctcgaaagacttcgactttttact
+5881801/1
@B@FFFEFHHGHGJJJJJJIJFHIJJJJJIIJJIJJJJJJGGIIIJJIJG
@1520958/1
caaaaatttaaacacattgcattattgattt
+1520958/1
@@@DDDDDFBDFF>:ED?EB:<FHIII4CHD
@1520959/1
caaaaatttaaacacattgcattattgatttcgaggaaataatacgaact
+1520959/1
@;@DFDFFHGFDHIIIIJJIJJJJIJIIIJIGEBHGGIJJJJIJIGEHEG
@1520960/1
caaaaatttaaacacattgcattattgatttcgaggaaataatacgaact
+1520960/1
CCCFFFFFGHHGHIJGHJIIJJJJIJHGIIIJIJJIJJJJIJJJIIIGEI
@1520961/1
caaaaatttaaacacattgcattattgatttcgaggaaataatacgaact
+1520961/1
CCCFFFFFHHHHHJJGIJGHEIHJGFGGHJGIJDHHGEHDHIIIEHGJGG
@1520962/1
caaaaatttaaacacattgcattattgatttcgaggaaataatacgaact
+1520962/1
CCCFFFFFHHHHHJJJJJJJJJJIJJJJJJJJJJIJJIIJJJJJJJJJJJ
@1033541/1
atcgacttaggagaaggcatggaaatgtatcacggattttatcaatcggc
+1033541/1
CCCFFFFFHHHHHJJJJJJJJJIJJJJGIJJJJJJIJJJJJJJJJJJJJJ
@1034369/1
atcgagggcgccatccacgagccaatcttccgctaccgcgtgttccttaa
+1034369/1
B@BFFFFFHHHHHJJJJJIJIIJJJJJIJJJIFIGIJEHHED=@CEDEEE
@1523515/1
caaaacatgaccatgatgcactcggccggaccgattcagcccccaccaag
+1523515/1
CCCFFFFFHHHHHJJJJJJJJJJJJIJIJEGIGGIJJIIIJJIH<EFFEB
@1036364/1
atcgataaaaaaatatcgcaatattagaaattttcaaatattcttcgctt
+1036364/1
CCCFFFFFHHHHHIJIIIJJJIIJJJJJJJJJJJJIJJJJJJJIJJIIJJ
@1543378/1
caaaatcatgaccaaaaagtgaacagctatcgatacacagtcatagatcc
+1543378/1
@@CFFDDFHDFHHIIIIII@?EHHIBHGHIIGEDGGIIIHIGGIIIIGGH
@1543379/1
caaaatcatgaccaaaaagtgaacagctatcgatacacagtcatagatcc
+1543379/1
CCCFFFFFHHHHHJJJJJJDHIJIJJJJJJJJJJJJJJJIJIIJJJJJJJ
@10682924/1
ctcccgtcagcgtcctccaggagttgctgagccgtcgcggcatcactccc
+10682924/1
CCCFFDDDHFHHHIGHJGHGJGGIIJJIIIJJJGGIJIFIBHHFF@3?;A
@12018239/1
gccaagttaaatggtactaatcattttctatctacccgtccgcccatttt
+12018239/1
<@@FD?DDDHFFFBCGGCFIFEHGGIGHHHHGDHIHI6FDHGIIGGGG8?
@11066367/1
ctgggcttttcctgcttttttagcagctttaccattcgtcttatcgatgc
+11066367/1
CCCFFFFFDHHHHIIJJJJJJGIJJIJJJJIFIIJJEHIIGIGEGHEHGI
@11066368/1
ctgggcttttcctgcttttttagcagctttaccattcgtcttatcgatgc
+11066368/1
CCCFFFFFHHHHHJJJJJJJJJJJJJJJJJJJJJJJJJIJJJJJJJJJJJ
@12209899/1
ggaaaaatttcaaattgttcaggtaaaatcttgcttcatgattgaaaatt
+12209899/1
CCCFFFFFHHHHHJJJJHJJJJJHIJJJJJJJJJJJJJJJJJJJJJJJJI
@14114020/1
tttgaacgcgttgagtcaaaattatccccaatatagttatatcaaagcca
+14114020/1
CCCFFFEFHGDHFIIEHGHHHGHIIIJJIJJIIIIJIIJJJJJGGHJIJI
@11828362/1
gacccatttgctttggtggggaactttgttgttgacgttcatttcgaccc
+11828362/1
@@CFF?DDHFHHFIIB;FEHIEHIIEEGBFB?FGF@GDEHHIGHIIFHBE
@12019056/1
gccaatcagaccaacggaacgcccggagcggctgatatcaccaatcagg
+12019056/1
CCCFFFFFHGHHHJIIJJJIIIJIIGIJJJJJGIAGGIHGHHEE@CE@C
@12019257/1
gccaatcttccgctaccgcgtgttccttaacaacgatctggtggccaccg
+12019257/1
CCCFFFFFHHHGGIJJJJJJFHGHIJJJJJJJJJJJIJJIIFHIJIGIJJ
@12019258/1
gccaatcttccgctaccgcgtgttccttaacaacgatctggtggccaccg
+12019258/1
CCCFFFFFHHHHHJJJJIIJ@FDHIIJJIJJJJJIGHJIJJBCFHIEHJJ
@9144674/1
cagaaacgtcatcatactagacttttcccattgaatccaagagattctca
+9144674/1
?<?DDDBD?AF<DG<FBGIEE@HH@>FHGD94CCHH>FH@FGCBDGCHDB
@9144675/1
cagaaacgtcatcatactagacttttcccattgaatccaagagattctca
+9144675/1
CCCFFFFFHHHGHCEGHGHGHGHHJJGIJGGJIIJGIJGIGIIIIIJJJJ
@11829133/1
gaccgattcagcccccaccaagggaagggggcggcccccatcccaac
+11829133/1
CCCFFFFFHHFHHJJJIJJJJIJJJJJJJJIHEDDDDDD@CCDD>?B
@10111008/1
cgcatttttaaatttaaaaatttattcaagtcaaaaataatatgtaaatt
+10111008/1
=?;:=@DDD=DA>EEDEEIFBFE4AF<:C42AAFEEE?EFDDD@:?DD@D
@12972605/1
gtttcctaaagctataccagttatagaagctttgcttgaagtaataaatg
+12972605/1
BBCFFFFFHHHHHJJJJJJJIIIJJJJJIIJIJJJJJJJJJIHJJJJIJJ
@8178337/1
atccactacaaggttttcaatagggcattctaacatgtcaaaattaaatc
+8178337/1
CCCFFFFFHHHHHEHIJJJJJIJJJJJJJJJJJJJJJJJJJJJJJJJJJI
@10495561/1
ctagccaaacacacatagtacctctccacaaaaagggaaataaacaagga
+10495561/1
CCCFFFFFHHHHHJJJJJHIJJJJJJJJJJJJJJJJJIJJJJJJJJIJIJ
@10686000/1
ctcccttttcacaatataataaatacatatcatatcatcggggcactata
+10686000/1
CCCFFFFFHHHHHJJJJIJJJIJJJJJJJJJJJJJJJJJJJJJJJJJJJJ
@12022889/1
gccacatcttgtgagccgccattctcttggctagcttctttgacttgcca
+12022889/1
1=8ADDDDA?C:C<E>:@@GDHIIGGBBFEDF38?B99::DD4BFHICCB
@12022890/1
gccacatcttgtgagccgccattctcttggctagcttctttgacttgcca
+12022890/1
CCCFFFFFHHHHHJJJJJJJJJJJJJJJJJIJJJJIJIJJJJHJJJJIJF
@10496547/1
ctagcgaacaatccttcgaggtaacctacgtggacatcgaagaaaaaaac
+10496547/1
CCCFFFFFHHHHHJJJJJJJJEGHJJJJIJIJJJJJJJJJJJJJJJJIHH
@12213931/1
ggaaaagcccagaagaacgttcgactttcacttcattctatcggcctttc
+12213931/1
CCCFFFFFHHHHHJJJJJJJJIJIIGIJIGGHIJJJJJJJJJJJJJJJJJ
@13736823/1
ttaaattcgtagtctactcttttttcg
+13736823/1
=@;;DDDD?=<ACFGA?C>BDHHHHG8
@9534943/1
ccaggagttgctgagccgtcgcggcatcactcccaaatacgaactggtcc
+9534943/1
@@@DDD?=CFHFFIBFHI@C@EGGHIDFIGCHEDFGIGHIIEGEEED7?C
@9534944/1
ccaggagttgctgagccgtcgcggcatcactcccaaatacgaactggtcc
+9534944/1
CCCFFFFDHHHHHJJJJJHIIIJJIIJJIJGIJJIIGGIIJJIHGGHEEF
@8952811/1
caatcctataatcatccatttcctgtaattctggtttctctatagttttg
+8952811/1
@@@ADDFFHHHHHIIGIBIIIIIIIHIIIIIIIIHIIIIIIIIIIGIIIF
@8952812/1
caatcctataattatccatttcctgtaattctggtttctctatagttttg
+8952812/1
CCCFFFFFHHHHHJJJJJJJJJJJJIJHJIJJJJHIJJJJJJJJJJJJJJ
@11452463/1
cttgtttatttccctttttgtggagagg
+11452463/1
@@@A?DDDFHHBHI<FHII:<CD?E?EH
@10309354/1
cggtttatgagcaacatcaacatttaaaagtggcttccagcctcgaatgg
+10309354/1
B@CBDFFFGHHHHJJJJIJJJJJIJJJJJJHIHIJFDGGEHI3B@:BC@G
@10687549/1
ctccgacgtactatgcccatttagctgcggccagaggcaaagtctacata
+10687549/1
CCCFFFFFHHHHHJJIJJJJJJIJJJJJJIJJJJIJIIJJJJGIGIJJJJ
@9924410/1
ccttggcttccttcggagttttgcctgttccgtagcagacggccactggc
+9924410/1
CC@FDFFFHGHFFGGIDHEFHIBGIIIGHIIGFHIGEH@GGHAF@FCFHG
@8954649/1
caatcttccgctaccgcgtgttccttaacaacgatctggtggccaccgga
+8954649/1
CCCFFFFFFHHGHJJJGIIGGHIJIJJJIIIIIIGFIJG@GD>BGIIJH<
@13167222/1
tacatccttgtttatttccctttttgtggagaggtactatgtgtgtttgg
+13167222/1
CCCFFFFFHHFHHDFIIAIIGHIIIA?FHCH9EG:CFGFHIGHFGFGIGG
@12027536/1
gccagatcgataaaaaaatatcgcaatattagaaattttcaaatattctt
+12027536/1
@<@:ADDFHHHGGIIEIIIIIIECHGIIIIHIGGFFHIIIIIIIIIIIII
@9154106/1
cagaaatttaaacgttccagcaggtacttgcgtggacacgcatattacac
+9154106/1
CCCFFFFFGHHHHJFHIJGIIJIFEHHIGHII?FDGHGIGIIIGIJJJJJ
@8375240/1
attcgattcgataggtgctttgtctggttaactttagtgggaaggtttag
+8375240/1
CCCFFFFFHHHHHIICFGGIJICHHIIEHIJIIJJJGHIJJJJJIFGGHI
@9342082/1
catcttgtgagccgccattctcttggctagcttctttgacttgccagtgc
+9342082/1
CCCFFFFDHHHGHJJJEHIJCGGIIIJJJJJJJJJJJIHIJIEDHIIGHI
@12404286/1
ggtaaaccgcaagtttcacagcaacaacctggagcgaaacaacagcagcc
+12404286/1
@B@DFFFFHHHGHFHICIJJJJJJJIJJJJJJIJIIJJJJJJJJIHJGIE
@10311820/1
cgtaaagtgaccaaagcaaagacgcaataagtgatacaagaaaatataca
+10311820/1
@@@DFFFBFDHH?FIGEGGIBGIGGIIEHII?CFDHIIIGIIIIIIIIII
@10502491/1
ctagggtttgttcattatctaggccttattttctaggtccaggttcagca
+10502491/1
CCCFFFDFHHHHHJJJJJJJIIJIJJJJJIJJJJIJJFHIJJJDHIJJJJ
@9541463/1
ccaggttgctgttgcggaggagcttgctgttgtggaggaccagggtgctg
+9541463/1
CC@FFDFFHHHHHJJJJGIJBHGIJJIIJIIJFHIGIJGGIIJIJ=CDHG
@13359246/1
tccgtaagtcatctggtcttggtggcctcctatcagcgcacacgattgtc
+13359246/1
@CCFDFFFFHGHHJJJGGIIJIHGIJIJJJIJJJJJJJIJJIJJIJJJHI
@12977764/1
gtttctgttacgttcagatctcaatcgctgaagctagacttcaacga
+12977764/1
B@@FFFFDHHHGFHIIJJJJJIJJJJJJJJIJJJJJJJJJJJJJJJI
@12404858/1
ggtaaagctgctaaaaaagcaggaaaagcccagaagaacgttcgactttc
+12404858/1
BBBDFFFFHHHHHJJIJJJIJJJJJIJJJIIJJIIIJGEIGIJJJGJJJI
@10116032/1
cgccaattgagttttcgagcattttccggaaaagaagattgcaccccgaa
+10116032/1
@@@FBFFFFDDCHHIDDDFB@CHHIGHEIEIIIFII>DHIEEFHIIIFHI
@10116033/1
cgccaattgagttttcgagcattttccggaaaagaagattgcaccccgaa
+10116033/1
@C@FDFDFDBFAFHIBEEF>CFHHIFIGIGIIIBFHBFEEFHIIIIIBAH
@10116034/1
cgccaattgagttttcgagcattttccggaaaagaagattgcaccccgaa
+10116034/1
@CCFFFFFGFHFHIJIGIIIEHGIJJJJJJJJJIJIJIJJJJJJJJJJIG
@10116035/1
cgccaattgagttttcgagcattttccggaaaagaagattgcaccccgaa
+10116035/1
CCCFFFFFHHHFHJJIJJJIIJJJJJJJJJJJJIIJGHIJJJIJJJJJIJ
@13739522/1
ttaacgtttagcagtcttctttttagaataacattgacattctataa
+13739522/1
CCCFFFFFHHHHHJIJJJJJJJJJJJIFIJJJIJJJJJJJJJJJJJJ
@11839727/1
gacggaagctatacaagtggtcgatattgttttacgttgtgctccttcac
+11839727/1
CCCFFFFFGGHHHJJJIEHIFHIGIJJJJIJJIJFIJJJJIJIJJIJJJI
@11647210/1
gaaaaataaaaaaaaaaaaataatagttcttcaagatatattcttcaggg
+11647210/1
CCCFFFFFHHHHHJJJJIJGBGHHGFIGDGGEHGEA?AE?EEHFFBBDFE
@11840693/1
gacgggagtcttgctcggcatggaggccatttcttgagagtagagcaatt
+11840693/1
CCCFFFFFHHHHHJIJIJIIJJJIIJJJJJJJIJJJHIGHBFIJJJIJJJ
@13740099/1
ttaacttttccagcatttctcttgctgctaattgtttcgccatctttttt
+13740099/1
@CCFFFFFHGGDHJJJJJIIIIJIGJGHIJJIJJIJJJJJJCEHIJJJIJ
@8376703/1
attcggacaagttataccgaataaaaaaggaaaactaaaggatttctcaa
+8376703/1
CCCFFFFFHHHFHIJJIJJJJJJJJJJJJIIJJJJGHJIGIJIJJIJJJE
@11082242/1
ctggtcccacacaagggcagcaaaaaggtgcccaacaacagcaaacgggt
+11082242/1
@@@DDDDDHFHHHJEDADHGIHIJGJGH:CCFHHIHIGGGIIJJIG@FG4
@8763273/1
caaaggtaaaatcgttctagacatactttatgctcttgacatttcgttaa
+8763273/1
CCCFFFFFHHHHHJIJJJJJJJJJIJJJJJJJJJJJJJJJJJJJJJJJJJ
@12796102/1
gttacaagtgccgaagtacgagctattcgagcagcatgcaagagagtcca
+12796102/1
B@@FFFFDCFHHHGJJHHIIGGIJJJJIIJJJJIJIIIJJJJIGHIIIII
@12406336/1
ggtaacctacgtggacatcgaagaaaaaacatt
+12406336/1
:?:BD?AAFBFFFFBE::3CFG7?AFFGI:89D
@12034966/1
gccatatcttgtgagccgccattctcttggctagcttctttgactt
+12034966/1
<@@DDBDDHHAHDFBEG>GG?ADAHHCGG@FAHEGIDACDG99BF9
@9345017/1
catgaagctcgcttttcaaattctcgtgactttt
+9345017/1
@;?DDDADHBFAHHII@CDH?FFEFGHA?89CCF
@10507295/1
ctagtgcctaataatagtgtattacctctaaagctatctactcgttatat
+10507295/1
?@<:4=DDAAAFFBG<AF<3AAFEIHA?H<CHD>?HAFGC@GBDGCDFIC
@11845163/1
gactctcagcttcaacgccaaggacttcaactttgttcagttcttgcagg
+11845163/1
C@CFFFFFHFHHFGIG@CFGHDFGHIGIIIJJJIIGEHGIFHGJJIHIHB
@9549416/1
ccagttcgtatttgggagtgatgccgcgacggctcagcaactcctggagg
+9549416/1
@C@FFFFFCFHHHJJJGIFHIJJJJJJJJIJJJJJJJJJFHHHFFFFFED
@10508187/1
ctagttattaattataatcatcaatattatctatcgatactgaatgtaat
+10508187/1
CC@FFFDFHHHHHIGIGIGEEHGIIEHIIEGIJIJJIJJJJJIJJJHIGI
@8765728/1
caaagtatagaggttgtacccaaacttttcggggtgcaatcttcttttcc
+8765728/1
CCCFFFFFGFHHGHIIHIIJJJJJGIJJJJFHII@@GGIHIDHIIJJJIJ
@9550278/1
ccagtttagtggccaactcttcgtcactcgcaaatgtagaaggcagattg
+9550278/1
BC@FDFFFHHHHHJJIJIGIJJJIIIJJJGHGIJGIIJJJJGIJJIJIII
@14123774/1
tttgacttgaataaatttttaaatttaaaaatgcgtgtgtgcaggtatat
+14123774/1
CCCFFFFFHHHGHJJJJJJJJJJJJJJJJJIJJJJHIGIHIIJIJDGIIJ
@13171757/1
taccattcgtcttatcgatgcattgaaacgcaaactgacgtttacttttc
+13171757/1
@@@:BDFFHFHGHJJJIIBHIJIJJJJJHHGIJIJJJJJJIIJIIJJJIJ
@9932289/1
cgaaaaaatatcgcaatagctcaaaagggaacaatttttgtcgagttatt
+9932289/1
CCCFFFFFFFHHHIIIGIIJIJJJJJJJJJIIJIJJJJJGHGIGJGIIIJ
@11849115/1
gagaaaagctgtagcgttaccttgcattctttacagaatcaacgcgttgc
+11849115/1
CCCFFFFFHDHHHJJJIJIJJJJJJJJIJJJJJJIIJJJIJJJJIG@HHI
@8961359/1
caatgggattgcccatcactttgtcatcgaacgatgtcaccacctgattg
+8961359/1
=??4=ADDHHGFHGGIFG<EHIHIJJJJ9FGIJJIGHGHIIJIGIJGBHH
@9348511/1
catgatcatgggcgctgacgtcactcatcccagccctgattcgcaacata
+9348511/1
CCCFFFFFHHHHGJJIJJJIJJJJJJJJJJJJIJJJJIIJIJIIIIIJJI
@8186955/1
atccggttcccctccgtccatagttcgcaaagtaagacaacattgttgta
+8186955/1
CCCFFFFFHHHHHJJJGGIHJJIGJJJJJJJJGIJIGIJJJJIJJIJJJJ
@9349141/1
catgattgaaaatttgcaaggtttggaggagttgtactaatttgtgtaat
+9349141/1
B@CFFFFFHHHHHJJJJJJJJFHIJJGHJGHHIJHIIJJIJJJJIJJJJI
@9349492/1
catgattttgaggtactcgagggcatgatgagcagccgagcccttggctt
+9349492/1
CCCFFFFFHHHHHFHIJIJIJJIIJIIJJJJJIJJJIJJJJJJJJJJJJI
@10120903/1
cgccatattgatttaattttgacatgttagaatgccctattgaaaacctt
+10120903/1
CCCFFFFFHHHHHJJJJJJJIJJJJJJJJJJIJJJJJJJJJJJJJJJJJJ
@10513011/1
ctataattatccatttcctgtaattctggtttctctatagttttgtcata
+10513011/1
CC@FDFDFHFDHGJJJGGHGFDEJJGIJIFFGHEHIIGGHIIIIGGHEAF
@13554968/1
tgcaagaactgaacaaagttgaagtccttggcgttgaagctgagagtctg
+13554968/1
C@CFFFFFHHHHHJJIJJGHIJIJIJJJJJJJJIIJJIIJJJJJIJBFHG
@12045315/1
gcccagtttagtggccaactcttcgtcactcgcaaatgtagaaggc
+12045315/1
?@@ADBEFHHFCFGI@GHEGEHGICIGADGHBHIH<AEDHEHIEI=
@11853631/1
gagaaatttgctgcctcaaaaacgtatgacaaaactatagagaaacc
+11853631/1
B@CFFFFFHHHHHJJJJJJJJJJJHIJJJJJJJJJJJJJJJJJJJJJ
@10513988/1
ctatactttgcatcaaataaatgctcccttttcacaatataataaataca
+10513988/1
@@@BDDDDHAH?BBHHICIIIIIIAHHGHIIID@EGGGGGGIIFGIBGGI
@10513989/1
ctatactttgcatcaaataaatgctcccttttcacaatataataaataca
+10513989/1
CCCFFFFFHHHHHJJJJJJJJJJJJJJJJJJJJJJJJJJJIJJJJJJJJI
@13555437/1
tgcaaggtttggaggagttgtactaatttgtgtaattgaagttcgtatta
+13555437/1
@@@DDDD2CFFH<FHAC<CADFCFFHIHIDFHDGIIIGIIEGIGIFHGIE
@11854747/1
gagaagaaagctatacagtagtcaaatttgtacccattatcactttttgt
+11854747/1
CCCFFFFFHHHHHJJJIJIJIHHJJJJJJIHIIJJJJIJJIJJJJJJJJJ
@10122769/1
cgccattctcttggctagcttctttgacttgccagtgccaatttcgcgga
+10122769/1
@@@DDDDDHFDH8GDDEFFEFBAHHBCBEH@AHEF?ECG@GHHIBCHEH@
@12047550/1
gccccttgcggttaccccttctgttgggatgggggccg
+12047550/1
@@@DDDDDFFHDHIGIIIAFG<9EFBHI?GHIIIIGG;
@8963219/1
caatgtgtttaaatttttgtcgagtcaaaagcgaagaatatttgaaaatt
+8963219/1
CC@FFDDDHHHHHJJJJJJIIJFIHIIJJIJJJJJJJJJJJJJJJIJGIJ
@8963368/1
caatgttattctaaaaagaagactgctaaacgttaaattttaaaagcctc
+8963368/1
CCCFFDFFHHHHHJJJJJJJIJJIJJJJJJJJIJJJHGHJJJJJJJGIGI
@9559374/1
ccatctgagattcagcctcaacctattccacaagacccccagccccaaca
+9559374/1
@@@DDDDDHHHHHIIIA3;<C<FBAGIGIGHHEGIIIIIIHIIIIIIIIG
@8768957/1
caaagttgaagtccttggcgttgaagctgagagtctcttcgtcactcgca
+8768957/1
CC@FFDFFHBFHHIIGIIIIJJIIIJJJIIIGEFBHHGGGIGIIFHI=D7
@8189315/1
atcctctactgtacaactgtttacctgtgtatgataaataaacttttttc
+8189315/1
@@@FFFFFHHFDHIIGHHGEHIIJGIGAE?EEIIJIIIIJJIJJJJJIJH
@14131569/1
tttgcatagaattagtggtttttttctaaaatcaatttacatattatttt
+14131569/1
@C@FFFFFHHHHHJJIHIFHIJJJJJIJIJHJJJJJJJJJJIJJJJJJJJ
@14131570/1
tttgcatagaattagtggttttttttctaaaatcaatttacatattattt
+14131570/1
CCCFFFFDHHHHHIICCE:?FHIIII@GIIIIIIIIIIIIIIIGIIIIII
@14131571/1
tttgcatagaattagtggttttttttctaaaatcaatttacatattattt
+14131571/1
CCCFFFFFHHHHHJJHIJIJJJJJJJJJJJIHIJJIJJJJIGIJJJJJJJ
@11856704/1
gagaatatgaaatttaaaagaaaatttgaaaagtatcatgagttttgtga
+11856704/1
CCCFFFFFHHHHHJJJJJJIJJJJJJJJJJJIJ<EFIGIJGGFIIJJJJF
@12049398/1
gccctattgaaaaccttgtagtggattcctaatattttttagtgaacctc
+12049398/1
?@@FFFFFFFHHHIJIJJGIIEGGFGHDIIIJIIGIIIJJC@BDGIIIHH
@12049399/1
gccctattgaaaaccttgtagtggattcctaatattttttagtgaacctc
+12049399/1
BBC:DEFFHHHHHJJJJJJIJHHJJJIJJJJJJJJJJJJJJJGGHIJJJJ
@12049400/1
gccctattgaaaaccttgtagtggattcctaatattttttagtgaacctc
+12049400/1
CCCFFFFFHHHHGJJJJJHIIEGIFGIIJJJJIGIIJJJJJIDHIJJJJJ
@12049401/1
gccctattgaaaaccttgtagtggattcctaatattttttagtgaacctc
+12049401/1
CCCFFFFFHHHHHJJJJJHIJHHJHIJJJJJJJIJJJJJJIJHIJJJJJJ
@12049402/1
gccctattgaaaaccttgtagtggattcctaatattttttagtgaacctc
+12049402/1
CCCFFFFFHHHHHJJJJJHJJHIJIJIJJJJJJJJJJJJJJIJJJJJIJI
@11094123/1
ctggtttctctatagttttgtcatacgtttttgaggcagcaa
+11094123/1
BBCFDEFFHHHHHJJHIFJIGIJJJJIHHIIJIIIIJIJJIJ
@11094124/1
ctggtttctctatagttttgtcatacgtttttgaggcagcaaatttctca
+11094124/1
@@@<B?DDFFF8FHGDHGGIFAHIIIHFCHGIHEFEGHIHHIIIIIIIII
@11094125/1
ctggtttctctatagttttgtcatacgtttttgaggcagcaaatttctca
+11094125/1
@@CDDEFFHGHHHIJIIIJIIJJJJJJIJJJJIHIIJJJJJJHIJJGIIJ
@11656449/1
gaaaaatttcaaattgttcaggtaaaatcttgcttcatgattgaaaattt
+11656449/1
CCCFFFFFHGHHHJJJHIIJJJHHHJJJJJJJJJJJJJJJJIJJJJJJJJ
@13369435/1
tcctgcataaatggatgtgtaatatgcgtgtccacgcaagtacctgctgg
+13369435/1
CCCFFFFFGHHHHJIIIGIHJJJJIJJJIIJJJJIJJJIJHHJIJIJJJI
@8964114/1
caatgttttttcttcgatgtccacgtaggttacctcgaaggattgttcgc
+8964114/1
CCCFFDFFHHHHHJJIJJFIGHIJJFIJJGGGIHIIIJJJJJJJIJJJIE
@10324558/1
cgtcaaatgtcgcaaattatgtcacataaatgtcaaaatgccacataatt
+10324558/1
@@=DDDFDDFHBFIIIBHEAAEHIIIIIIIIIFGIIIIEGHIIIGGIIII
@10324559/1
cgtcaaatgtcgcaaattatgtcacataaatgtcaaaatgccacataatt
+10324559/1
C@BDFFFFHHHHHJJJJJIJIJJJJJJJJJJJIJJJJJJJJIJJJIJJJJ
@13558999/1
tgcacgatgcatttgtttattcagatttacagcaattccctatgaagctt
+13558999/1
CCCFFFDFHFFFHJIGIJIJJHIIHIJJIJJJJJJHIJJJIJIJGGGGII
@10518284/1
ctatcagatgttggtccgccacactgtagagaattcacttatgaatgtgg
+10518284/1
CCCFFFFFHHGHHGHIJIJJJJJJJJGGIGHIIJJJJJJJJJJJJJJIJH
@13175881/1
tacgaacttccatagattcaaatgaagtaaacaacatacgtttttcattt
+13175881/1
@CCFFFFFHFHHFGGEGHGIJJGHIJIEFHFHIIJFIDGIDFHGIJIJIH
@10890248/1
ctgaagtaaaagtgtgctccattggtttatcctctactgtacaactgttt
+10890248/1
CCCFFFDDHHHHFHGHIJJJJJJJJJJJJJJJJJJJIJJIJJJJJJJHIJ
@9566176/1
ccattatcactttttgttgccgtgtgcccttgagaaatttgctgcctcaa
+9566176/1
CCCFFFFFHHHHHJIJJJJJJJGHGIJJJJJJIJJJJJJJJJJJJJJJJI
@12054557/1
gccgaatgtttggcgtctttcttcgatcttccggttccggtggccaccag
+12054557/1
CCCFFFFFGHHHGIIGE@DH>BHCF?EEBHGI<F@FGI?D?:A;C@FH=6
@12054558/1
gccgaatgtttggcgtctttcttcgatcttccggttccggtggccaccag
+12054558/1
CCCFFFFFHGGHHJJEIGIJCEEHICHGHIJJFGIIJJ>EHEGHIIJJJG
@9745540/1
ccgctccgggcgttccgttggtctgattggcttg
+9745540/1
@@CFFFFFHGAHHJGIGIHDGB@FGII?DBHEE0
@12993529/1
gtttggaggagttgtactaatttgtgtaattgaagttcgtattatttcct
+12993529/1
B@BFFFFFHDHDHIHIJGGIJJJJHIIIJJJIJJJJJJJDHIIJJJJJJI
@12993530/1
gtttggaggagttgtactaatttgtgtaattgaagttcgtattatttcct
+12993530/1
BBCFFFFFHHHHHJHIJJJJJJJJIJHJIIIJJIJJJJIIJJJJJJJJJJ
@12993531/1
gtttggaggagttgtactaatttgtgtaattgaagttcgtattatttcct
+12993531/1
CBCFFFFFHFHFHIHHIJJJJJJJIIHIJJJIJJJJJJJIIJJJJJJJJJ
@12055159/1
gccgaattttctgggtctgtagatccggccatttcattacaccatgtacc
+12055159/1
CCCFFFFFHHHHHJIDGIJIJJJJJJJJJIIJJJJJJJJJJJJJIJIIJJ
@9567299/1
ccattctcttggctagcttctttgacttgccagtgccaatttcgcggaat
+9567299/1
CC@FFFFFHHHHHJJIIJJGGIJIHJJJJIJGIFHHJIJIJJGIJGI<FD
@10519392/1
ctatcctccacctacacaagctcaatacaatccccacattccaccccaat
+10519392/1
@@CFFFFFHHHGHIIGHIDHGGIJCHGJJIGIJJJIJEHEHIIJIIJIGI
@8578699/1
attttgaatagaccaaccatgatcatgggcgctgacgtcactcatcccag
+8578699/1
CCCFFFFEHHHGHJJIIIJJJJJJGHIIJIIFIIJJJHHIGHIJJJIJJE
@9938083/1
cgaaaactcaattggcgcacattcagcaggttttttaacagtttgaaaac
+9938083/1
@@@DDDDDFFHHHAH>E8?C:EHGIIEGII?FHGIIGIGCDGIHGGHGII
@9938084/1
cgaaaactcaattggcgcacattcagcaggttttttaacagtttgaaaac
+9938084/1
CC@FFFFFHHHHHJJIIJIJJJJJJJJJJIHIJJJJJJIJJIIJJJJJJJ
@13560770/1
tgcagataaagctgctcttaacattttgtcaaaaattgagaaacttaaag
+13560770/1
@C@DFFFFHHHGHFGEGEGGIG<FGHIGEHHIIIEHIIIIIGGIIIEIII
@8771539/1
caaagtttctgttacgttcagatctcaatcgctggagctagacttcaacg
+8771539/1
CCCFFDEFHHHFHJJJGIIJJIJJJIIJJJJJJJJIGHIIJJJJJJIIJJ
@9569078/1
ccatttcttgagagtagagcaatttggcttcttcccccaaggataacctc
+9569078/1
CC@FFFDDHDCFBE:C<CCDGIHIIGIIHICHIGIIIIGGAHADFHEHDF
@8383981/1
attcggcttattgtaatattcctccatagttcttacatccttgtttattt
+8383981/1
CCCFFFFFHHHHGHIJJJJJJJJJJJJJJJJJJJJJIGJIJGIIJJJJJJ
@12994672/1
gtttggctagattctgtttgacattcgaaaagtaaacgtcagtttgcgtt
+12994672/1
CBCFFFFFHHHHFIJJHJJIIJJJJJJGIIJJEGHIJJDHIJHGJJJIFI
@13938860/1
ttgacgtacggttcaagtagctgaagtaaaagtgtgctccattggtttat
+13938860/1
CCCFFFFFHGG;FGIJIFHHDEHIJIAFHIJHBDC<DDBFFGGIIIJIGG
@10327964/1
cgtcactcgcaaatgtagaaggcagattgttaccctccacgggtaaatcc
+10327964/1
CCCFFFFFHHHHHJJHIIIIIJDHIIJJJJJJJJJJJJJJIJJJJJIJII
@11100671/1
ctgtaattctggtttctctatagttttgtcatacgtttttgaggcagcaa
+11100671/1
CCCFFFFFHHHHFHIJJJJJJJJIJJJJJJJJJJJHIJJJJIJJJJJIJJ
@9367349/1
cattccaccccaatctagccactcttatacgcagtggtctcaatcgcaac
+9367349/1
CCCFFFFFHHHHHJJJIJJJJJJJJJJJJJJJJJGHIHHJJJJJJIJJJJ
@12058475/1
gccgatttaggttgttgtggtacatctccatgtggacccatttgctttgg
+12058475/1
@@CFDFFFFFHFHIIJICGGFFHIHJGIIJJIHGIGGHGGGIJJJJIIJJ
@11279485/1
cttcatttgaatctatggaagttcgtattattcctcgaaatcaataactc
+11279485/1
@@@DBADD?<FBBG@HEG9CDEIHGDFFGCHIGHIIBHCHBDGHGIGGGH
@12058596/1
gccgatttgcagactctcagcttcaacgccaaggacttcaactttgttca
+12058596/1
CCCFFFFFHHHHHJJJJJIJIJJJJJJFIJJJJIIJJJJJJIJJJJJJJJ
@8193853/1
atcgaaggcaaatgcctcatgaccacgtccaaagccaagatagcttcgaa
+8193853/1
@CCFFFFFHGHHHGIIHIJJIIJJIJJHIJIJJJIIJIGJJIHFIIH@FG
@12821941/1
gttcaagtagctgaagtaaaagtgtgctccattggtttatcctctactgt
+12821941/1
?B:ADDFFHHHHHJJIIHJJJIIHHJHJJJIJJJJHEHIJIJJJJIJJJG
@12821942/1
gttcaagtagctgaagtaaaagtgtgctccattggtttatcctctactgt
+12821942/1
BBBFFFFDHHHHHJJJHHIJJJCHFHJJJJIIJJIHIJJJJJJJJJIJII
@11467467/1
ctttaatcaatgcgatctctttacttaataaatattgtgccaagctacct
+11467467/1
???D;DA4?D::<@2AAC??FF?AEF<F<AFI@EEF<CB@DDE@BDDDD<
@10702541/1
ctcctatcagcgcacacgattgtccatttgttaatcgtgaccgcttggaa
+10702541/1
@C@FFFDFGHHFHIIIIGGCGG??FHIIEIGJJCFIIFEDHHGIJIIIIG
@11866391/1
gagatcagctctagttaataatacaatttttgcatctttagctgtgagaa
+11866391/1
CCCFFFFFHHHHHJGIJJIJJIJJJIJJJJJJJIIJJJJIJJJJHIIJJH
@10522808/1
ctatgatgttgatttggtaccagataccccgaaaaagtctttaagaaccg
+10522808/1
CCCFFFFFHHHHHIJJJGIIJJJJJJJJJJJJJJJJJGHIIJJJIJJJJJ
@10522809/1
ctatgatgttgatttggtaccagataccccgaaaaagtttttaagaaccg
+10522809/1
CCCFFFFFHHGGFIJIJHIJIJIHJJJJIJJJJJJJJHIJGIJIJIJIJI
@10329219/1
cgtcagtttgcgtttcaatgcatcgataagacgaatggtaaagctgctaa
+10329219/1
@@?DDDDDHFDF@FHGDHIIFHGIGEGGIIGGIEIIII<GHIIGIIIIIG
@8194715/1
atcgaatcgaatattagtagcaagatccgagatgtggtacacgacgaatg
+8194715/1
@@@DDDDDFDHD?EHBFAFA@@HDHDGHCCDFDDCFH9BD<BD6F@FGCH
@9176743/1
cagactggtcccacacaagggcagcaaaaaggtgcccaacaacagcaaac
+9176743/1
BC@FFFFFFHHHHJJJJJJJJIGGIJJJJJJJDGHJJJIJIJJIJJJJII
@11103881/1
ctgtagtagaggttgcagcatatcttatcatgtttcttgtctgtccttct
+11103881/1
BBBDFFDEHHGHDGIHEHG<FEHHIJIHHIJIIJJJJJIJJJJJIIJJII
@9750399/1
ccggaaaatgctcgaaaactcaattggcgcacattcagcaggttttttaa
+9750399/1
CCCFFFFFHHHHHJJJJJJJJJJJJJJJJJIIJJJJJJJJJJBGHIJJII
@8385711/1
attcgttctacatatgaaacatgtcagttatatattcacctttatatgtc
+8385711/1
CCCFFFFFHHHFHIJJJIJJJJIIJJJHIJJJJJJJJJJJJJJJJJJJJJ
@9751392/1
ccggaaccggaagatcgaagaaagacgccaaacattcggcagccaagaac
+9751392/1
?<<=D8?DF?FFDBBAB73CCGFIBDF<F6??;F<88B98;81@CEACB>
@10524349/1
ctatggttgagtgaaaaaggtgggaaatgttgactgttgtagctgattaa
+10524349/1
@C@FFFDEHGHCFHIJJIJJAFHJHIJJJJIIJIGJGHJHIGGJJFHIGE
@9940236/1
cgaaaagtaaacgtcagtttgcgtttcaatgcatccataagacgaatggt
+9940236/1
CCCFFFFDHHHHHEHGHGHIGFGFHIJJJJJJIJJJJJJJJJJJIJJJJF
@9751908/1
ccggaagatcgaagaaagacgccaaacattcggcagccaagaacttgctg
+9751908/1
@@@DDFFFDFFAFIDIHIIIIIGBAGIAFFGCHE<FABCGHCHCHCF=@E
@12826035/1
gttcactaaaaaatattaggaatccactacaaggttttcaatagggcatt
+12826035/1
CCCFFFFFHHHHHJJJJJJJJIJJJJJJJJJIJJFHIJJIGGIIIJJJJJ
@12826036/1
gttcactaaaaaatattaggaatccactacaaggttttcaatagggcatt
+12826036/1
CCCFFFFFHHHHHJJJJJJJJJJJJJJJJJJJJJGHIJJJIJIJJJJJJJ
@9940458/1
cgaaaagtgaccacaagcaatgtcaaagagaaggatagcaactaatttta
+9940458/1
CCCFFFFBFHHHDIIJJJIJJJHIJJJJIJIJJJJJIIJJJJJJCHIJIG
@9940459/1
cgaaaagtgaccacaagcaatgtcaaagagaaggatagcaactaatttta
+9940459/1
CCCFFFFEHFHHHJJIGIEHGJDFIGGHHICHIDHHGGGGIIJJHJJJJJ
@11107325/1
ctgtcacaacatgagcttaatgaaaaaattcgccatcatctaccgctttg
+11107325/1
@CCFFFFFHHHHHJJJJJJJJJJJJJJJJJJJJJJJJIGJJJJJJIIJJJ
@8386615/1
attctacaggatttattattagagtgtcctcgtgaggaagaggaatttga
+8386615/1
CCCFFFFFHHHHHJJJJIJJJJJJHHIIIJJIHIJJJJIJJJJIJJJJJJ
@11870717/1
gagcagccgagcccttggcttccttcggagttttgcctgttccgtagcag
+11870717/1
CCCFFFFFHHHHHJJJJJJJJJJIJJJJIJGIIJJJJJIGIJJJIJJJIG
@9375540/1
catttatcaaggttttcaaactgttaaaaaacctgctgaatgtgcgccaa
+9375540/1
@@BFFFFFHHHHAGHIJJJJJJJJJJJJJJJJJJFIIJIIIIGIGIIJIG
@9375541/1
catttatcaaggttttcaaactgttaaaaaacctgctgaatgtgcgccaa
+9375541/1
C@CFFFFFHHHHDGHJJJJJJGJHJIJJJJJJJJJJJIIHEHEIIIJJII
@9375542/1
catttatcaaggttttcaaactgttaaaaaacctgctgaatgtgcgccaa
+9375542/1
CCCFFFFFHHHHFIIJJJJJJJJJJJJJJJJJJJJJJJJIJJIJIJJJJI
@12827908/1
gttcagcctcaacccattacacaagacccccaaccccaacaaggaggtaa
+12827908/1
B@BFFFFFHHHHHJJJJJJJJJJJJJJJJJIJJJJJIJIJJJJIIJICFH
@10704335/1
ctcctccaaaccttgcaaattttcaatcatgaagcaagatttta
+10704335/1
CCCFFFFFGHHHHIGCFEHAABFCEAB9C@HHIIG@;9CCFGEG
@10704336/1
ctcctccaaaccttgcaaattttcaatcatgaagcaagattttacctgaa
+10704336/1
CCCFFFFFHHHHGJJJJJJJJJJJJJJJIJJJJJIJJJJJJJJIJJJJII
@11108913/1
ctgtcatttagttttgataaacaaccaaacctagaggaacatcctggtcc
+11108913/1
@@<DDFFFFGFFDHIGIGIJJFIJJGJJIIIIJJJGHIJJJJJJJIIHGF
@12636998/1
gtcgaacgttcttctgggcttttcctgcttttttagcagctttaccattc
+12636998/1
C@CFFFFFFHFFHGGGIJDGHJJIJIGIIIIJJJIJJJJJIJJIIJIJJI
@12828584/1
gttcaggtaaaatcttgcttcatgattgaaaatttgcaaggtttggagga
+12828584/1
;1=DDDD?D>HHBBGI>CFBHGHHGIIIIAHGHIIIGGCHECGGFD>?B?
@12828585/1
gttcaggtaaaatcttgcttcatgattgaaaatttgcaaggtttggagga
+12828585/1
?:=DDDD;CDBFHHGIIGEEHG<<CFHIIGG?AGBC@HIIC1:DCEHIIG
@8387386/1
attctatcggcctttcttctctttgccgtattttattttgtaaggtgagg
+8387386/1
BCCFFFFFHHHHGJJIIJIGHHJJIIIIEHIIJJHJJJJIIIJJIFHIJJ
@14139973/1
tttggattcaccattcctatggagg
+14139973/1
:?@?A=DDBCBCFHBCEH<H?<3<:
@11288493/1
cttcccacaccgttttcagacattttttactgtccaaataaatagcacca
+11288493/1
CCCFFFFFHGHHHIIJJJJIJGJIJJJJJIJJIIJJJJJJDBFIGIGIII
@8387996/1
attctcataatacttttcccggtttgttctgaaacaaacatcactgtgat
+8387996/1
CCCFFFDDHHHHHGIIEHHIGI:EFEBGEEFCDGFHIIC@BDDGE>FHHG
@11290601/1
cttcccttggtgggggctgaatcggtccggccgag
+11290601/1
C@CFFFFFHHAFFGIGIIIGIJJIJHHIEGIIGEH
@10528024/1
ctattattaggcactagttattaattataatcatcaatattatctatcga
+10528024/1
@@<DFFFFHFBAFHAHGFHIIJJJJJGIJAIHEIIIIJIIIIHHIFIJIC
@12235744/1
ggaacaggcaaaactccgaaggaagccaagggctcggctgctcatcatgc
+12235744/1
@@CFFFFDHHHHGJFJIEEIJJIEHGGIIIIIIGIGHIGG?FGCGCAAAG
@10335076/1
cgtcgcggcatcactcccaaatacgaact
+10335076/1
?=?BBDADFFAFBF4CDF>FFB??;1?8?
@11877933/1
gaggaatttcgtcttcgttgtacatcgcttggagatcttcttctgaaatc
+11877933/1
@1;?DDEFDHFHHJJJIGIJJJJJJJJIGIJIGIEEGIGIGIJJIFGGHI
@9582312/1
cccaaggataacctctctgtcggta
+9582312/1
CCCFFFFFHGHHHJIIJJGFHGI@A
@13566716/1
tgcatcgataagacgaatggtaaagctgctaaaaaagcaggaaaagccca
+13566716/1
CCCFFFFFGGHHHJIJJHJJBHIGIJIIJJJJJJIIJIJIJJJJJIIGGH
@11294541/1
cttcctcaagcgctggtaacgctttatcgggttctgctaagtggtaagta
+11294541/1
CCCFFFFFHHHHHJJJFHIIIJJJJIJJJJJIJJJJJJIJJIIJIJJJJI
@13567109/1
tgcatgaatgccatctgggcccggggctct
+13567109/1
=;?DB;:B4=A:D?AE<EEADE8@8:::B>
@12072796/1
gcctaataatagtgtattacctctaaagctatctactcgttatataatca
+12072796/1
CCCFFFFFHHGHFHCFHIGIIJIJIGDHIIIJIIIJHHJE?GBEGF@BFE
@12645935/1
gtcgatgttgccagaacgtaagatatcctaaactcactttttttccgaaa
+12645935/1
=?@DDFFFHFHHHIIEG@H;A;<CHHGEHIIIIHGBDHIHIEGBHII<FA
@12073236/1
gcctaatctgggagggggcaagattctggcatctaatttttcaaatgcgc
+12073236/1
CCCFFFFFHHHHHJJJJJIIJIHIJJJJJJJJJJJJJJJJJJJJJJJIJJ
@9181699/1
cagagatcgaatgtgtgcagaatcagcactgaatcaaaaaattctccatc
+9181699/1
CCCFFFFFHHHHHBHHIIIIJJJIJJJJJJIJIJIIJJJJJJJJJJJJJJ
@10339429/1
cgtctttcttcgatcttccggttccggtggccaccagatcgttgttaagg
+10339429/1
@@@=DDFFHHGHDGGAEEHGECGGHHB?:@GIDHHIIIIIIIIIGGGIII
@11477056/1
ctttacgcgcgaaaaccattatgttttactaatttttcaataaagtacac
+11477056/1
CCCFFFFFHHHGHIJJJJJJIJJJJJJJJJJIIJJJJJJIHIIIIHIJJI
@11667950/1
gaaaagtaaacgtcagtttgcgtttcaatgcatcgataagacgaatggta
+11667950/1
CC@FFFDDHFFDFHIIFHIJJJGHJIJJIJIJJIJJIJIIIIJHJIIJHG
@9386117/1
ccaaaacatgaccatgatgcactcggccggaccgattcagcccccaccaa
+9386117/1
CCCFFFFFHHGHHJJJJJJJJJJIJJJJJJIJJJIJJJJJJJJJHHFFFD
@9386118/1
ccaaaacatgaccatgatgcactcggccggaccgattcagcccccaccaa
+9386118/1
CCCFFFFFHHHHHIJJJJJJJJIJJIIIJIJJJJJJJJJGJJJJHHFFFD
@8586160/1
attttgaggtactcgagggcatgatgagcagccgagcccttggcttcctt
+8586160/1
@BBDFFFFHHHHHJIJJIJJJJJJJJJJIJJJIJJJJJJJJIIJJJJJJF
@11882201/1
gaggtatttgtacatgaagttgtctgcccctttcttaatcggttctgcat
+11882201/1
BBCFDEFFHHHHHJJJJJJIHJIJJJJJJIIJIJJJJJJJJIIJJJJJJI
@11668357/1
gaaaagtattatgagaatatgaaatttaaaagaaaatttgaaaagtatca
+11668357/1
@B@DFFDDHHHHHJJJJIJJJJJIJJJJJJJJJJJJJJJJJJJJI:DHII
@13568067/1
tgcattgtatgcagcatcatgtttactaatctgctttgagcaaccagtac
+13568067/1
CCCFFFFFDBBDDHHIIJIHIDHGIIJJJJJJJJJJJJJJJJJJJJJDGH
@11668468/1
gaaaagtcacgagaatttgaaaagcgagcttcatgatcccctgaagaata
+11668468/1
CCCFFFEFHHHHGHIIIJJGIIIJIJCHB<GGHGFEHIHJJEA;FF@FEF
@12840749/1
gttccttcaaactttacaacgatgacagtgtgtggcaaatagatgaagaa
+12840749/1
CBCFFFFFHHHHHJJJJJJJJIJJJJJJHHHIHHJJJJIJJJJJJJJJJJ
@9183352/1
cagagcaactccttttctgttcacatatctaggggtaagaaaatttaatc
+9183352/1
CCCFFDFDHFFDFIGIJIIJIJJIIIEGIJJJJIH?FGHEEHJIIGGJII
@13007979/1
gttttactaatttttcaataaagtacactttatttaagaacaggggagaa
+13007979/1
CCCFDFFFGHFHFHIJGIJGJGGJIIGIGIIJEHIJJIJJJJIIIBDGGH
@11124247/1
ctgttgctgttgtggagctgtttgtctgccccaagtgggttgttgttgtt
+11124247/1
CCCFFFFFHHHHFIJGHHJJJJIJJIJJJJJJIHIFGIIGIIHIJGHIII
@11301755/1
cttcgaatggaatttcttcgtcgtctaacccggcatctgctgcttttctc
+11301755/1
CCCFFDFFHHFHDHJBHIHEGHGHGIIIHIJHJIGGHGAC?B>8FHICFA
@10905807/1
ctgacgggagtcttgctcggcatggaggccatttcttgagagtagagcaa
+10905807/1
CCCFFFFFHFHHHJGIIIHGHGHIGCGIFIIEHIIIGA<?FGCFG><CHH
@11888766/1
gataaataaacttttttcgggtttggaaaaatttcaaattgttcaggtaa
+11888766/1
CCCFFFFFHFHHHIJJJJJJIAFGGJIJJJIJJJGEHIIJIFGHIGIDGI
@11889015/1
gataaatcaaccgaatttgcaaatttgactttcactttatatattttctc
+11889015/1
CCCFFFFFHHHHGJJJIJJJJJJJJJJJIJIJJIJJJJJJIJJJJJJJJJ
@10347762/1
cgtgccccttgcggttaccccttctgttgggatgggggcc
+10347762/1
@@?DBDDD:D;??FCGD9CGG;C??4:D<DG8:?DFEI<F
@11889405/1
gataaatggaacgaaattaaacacgctgagaaagctatggttgagtgaaa
+11889405/1
CCCFFFFFHHHHHJJJJJJJJJIJJJJJJJJIJJJJJJJJHHJIJHHGII
@11125110/1
ctgttgtctcgctccaggttgttgttgtggaggagcagtttgctgttgtc
+11125110/1
CCCFFFFFHHHHGJJGHJFHIGGHIJJIJJICHDGG?GDGHJJJJIIIJI
@8201745/1
atcgatctggcttcaatgtttgaatgatgattatataacgagtagatagc
+8201745/1
@CCFFFFFHGHHHJJJJJJJJIIIJJIJJJJJJJIJJJIIJJGHJIJHIH
@11302794/1
cttcgactacagatattcgcacttgcagtcccaatatcaaactacaggca
+11302794/1
C@CFFFFFHHHHDHIGJGIIEHIIJEHJJIIGIJGIIJJJJGIJJJEGHG
@9948215/1
cgaaagacttcgactttttactatttttgtatgcacaaaattcgttctac
+9948215/1
@@;DD?=A?F?<<?AEGII?:<9AHHII1:CCBDFDFGII@G?DBGBDDD
@9948216/1
cgaaagacttcgactttttactatttttgtatgcacaaaattcgttctac
+9948216/1
@@<DDFFFHHHHHJJJJJJJJJIIJJJJJIJIJJJIIJJCHIJJIJJJJJ
@8394416/1
attgaaaaccttgtagtggattcctaatattttttagtgaacctctctaa
+8394416/1
CCCFFFFFHHHHHIJJHIJ<FHGIEHIGIJIJJJJGHFGGIJJIIIGEGG
@10349413/1
cgtggagggtaacaatctgccttctacatttgcgagtgacgaagagttgg
+10349413/1
BCBFFFFFHDFHHIIJJIEIIIIIIJJIIJJIIJHGDFHGIIJFGIGHCC
@12086320/1
gcgaaacaacagcagcccgctcctccacaacagcaacctggagcgagaca
+12086320/1
CCCFFFFFHHHHGIJJIJJJGJIHIJJJIJJIIIJIJJJJIJJJIIJHHH
@10349931/1
cgtggatggcgccctcgatttggaccagttcgtatttgggagtgatgccg
+10349931/1
@C@FFFFFHFHFHJAGGEGHIGIEIIAHGHGIDFGHIHIJDG;FGIIJJG
@9398248/1
ccaaaccttgcaaattttcaatcatgaagcaagattttacctgaacaatt
+9398248/1
CCCFFFFFHHHGHIJJJJJJIJIEJHIGIIIIJIIJJIIJGIJGIJIIIJ
@11892241/1
gataatattgatgattataattaataactagtgcctaataatagtgtatt
+11892241/1
CBCFFFFFHHGHHJJJIJJIJIIJJJJJJIIHHGJIJHGIJJJJIIGIIJ
@13188766/1
tagaacccgaaaatgtggatttacaaaatttaaatagggaatatgaa
+13188766/1
CC@FFFFFGHHFHHIIJJJJJIJIIJIIJJIIJIJJJIJJGIIJIIG
@10535916/1
ctcaaaatcatgaccaaaaagtgaacagctatcgatacacagtcat
+10535916/1
@@@DDDDBFHBD<EFDHGIGH<<AFHDEFHBHEDHIIDF@GDHCHI
@10350572/1
cgtggcgtatgccggacttcttggattttaaagagcagcggcacaaggga
+10350572/1
@@?DDDDDFFFHHAH<CFHCDHAHDGIIICHI4DFGGEGGIGIIGHCHFE
@11484660/1
ctttagtgggaaggtttaggtatttgtggtatctgtcgatgttgccagaa
+11484660/1
:BBD=D=BFFDFFHFFHIGIEHCHHGHGIIJIEGE?FGGIIIHEEGIFIG
@11305714/1
cttcgatcttccggttccggtggccaccagatcgttgttaaggaacacgc
+11305714/1
CCCFFFFFHHHHHJHIJJJJHIIIJJJJIJJJJJJJJJJJJJJJJJJJJI
@13189772/1
tagaagctttgcttgaagtaataaatgcagacagatataataataaactt
+13189772/1
@@<:D?BDFDDFBFEEFFEHCHEEBCBHIIIIFFIIIIIIIEIIIIIEFI
@9949518/1
cgaaaggcagttcaccatcgcttgtcatgtgttgaaattccgcgaaattg
+9949518/1
CCCFFFFFHHHHHJJJJJJJJIJJJJJJJIIIIIJJJJJJJJJJJJJJJJ
@14149312/1
tttgtatccattatcactttttgttgccgtgtgcccttgagaaatttgct
+14149312/1
CCCFFFFFHHHHHJJJJJJJJJGJJJJJJJJGJJJJJJJJJJJJJJJJII
@13021439/1
gttttcgagcattttccggaaaagaagattgcaccccgaaaag
+13021439/1
@@@DDDDDFD?<AGGAG;F?FGI;CF>D@G?FFFIII:?FFI7
@8204587/1
atcgccaccaatgcttggtgcagctatccactttgccagtggccgtctgc
+8204587/1
@@@?DDFFHHHHHIJJJJCHIIJJJJJJGIJIJJIJIIJIHJIJIGIIJJ
@9771641/1
ccgggcccagatggcattcatgcagaaccgattaagaaaggggcagacaa
+9771641/1
@@@DD6DDB??D4BEFEGEA<DAH<9C?CGGHCHC9?BGGAGIFIE=HE9
@9771875/1
ccgggcgttccgttggtctgattggctt
+9771875/1
CCCFFFFDHFHFCGGI?FGIEIJIIGIJ
@9771876/1
ccgggcgttccgttggtctgattggcttgtt
+9771876/1
CCCFFDD@FBHDAC;F?B@>?@GEHB>G09?
@11897973/1
gatcaactcaacagctcaatccatctgagattcagcctcaacctattcca
+11897973/1
CBCFFFFFHHHHHJIJJIJJJJJIJJJIJHIJJJJJJJJJJJJJJJJJJJ
@13765678/1
ttagaggtaatacactattattaggcactagttattaattataatcatca
+13765678/1
CCCFFFFDHHHHHJJJJJJJJJJJJJJJJJJJJJJJJJJJJJJJJJIJJI
@10912034/1
ctgagagtctcttcgtcactcgcaaatgtagaaggcagattgttaccctc
+10912034/1
CCCFFFFEHHHHHJJJJJJJJIIJIJJJIIIJJJJJGIJJJJJJJJJJJJ
@10912035/1
ctgagagtctgcaaatcggccaacttcttgccgacggaatttttcagcgt
+10912035/1
BCCFFFFDHHHHHJJJJJJJJIJJJJJJJJJJJIIJJIJJJJJJIIJJJG
@13766249/1
ttagatttcgaggcaaattgattgatttgcccagcacaaacttggagaag
+13766249/1
CCCFFFFFHHHHHJIGHGHGHHIIIJJFEIJJJIJIJJJGJJJJJGGHJJ
@13766250/1
ttagatttcgaggcaaattgattgatttgcccagcacaaacttggagaag
+13766250/1
CCCFFFFFHHHHHJJIJJJJJJJJJJJJIJJJJJJJJJIJJIJJJHIHIJ
@13386107/1
tcgatagataatattgatgattataattaataactagtgcctaataatag
+13386107/1
@B@DDFFFHHHHHJJJJJJJJJJJJGJJJJIJJJJJJGHIJJIJJJIJJI
@13954115/1
ttgcgatatttttttatcgatctggcttcaatgtttgaatgatgattata
+13954115/1
@@@DDABDFFHHHII=CA??CDDBGBDHC9BBDBGH;<FAC@BBDAGGE8
@10357546/1
cgttagagaggttcactaaaaaatattaggaatccactacaaggttttca
+10357546/1
:B14ADEFHGHFHIIJIJJJJJJJJJIJJJJJJIIGIJIIJJIJDHIJIJ
@10149101/1
cgcgcgaaaaccattatgttttactaatttttcaataaagtacactttat
+10149101/1
@@CFFDDFGHHHHJJIJFEGGIIHIJJJIJJJIJJJJJJJIDHIJJJJIJ
@10149271/1
cgcgcgtaaagtgaccaaagcaaagacgcaataagtgatacaagaaaata
+10149271/1
@@@FFDFDHHFDDEFHIIJJJIJJGCGHGI<BGIBGEG@FFFCDH=FE9@
@10149272/1
cgcgcgtaaagtgaccaaagcaaagacgcaataagtgatacaagaaaata
+10149272/1
CCCFFFDFHHHFHIIJIIIIIGJJJJJJIJJJJJJBGIJIJJJJIJJJJJ
@8397502/1
attgaagttcgtattatttcctcgaaatcaataatgcaatgtgtttaaat
+8397502/1
CCCFFFFFHHHHHJJJJJJJJJJJJJJJJJJJJJIJJJJIIFHIIJGHIJ
@12433190/1
ggttgcccaacttggtaatcttagtgtctttcagtcccgaataccgattc
+12433190/1
CCCFFFFFHHHHHJJHJJJJJJDGEGIHEGHHJIIGIJGIGIJJIJIIGE
@12859600/1
gttcttctgggcttttcctgcttttttagcagctttaccattcgtcttat
+12859600/1
@@@FFFFFHHHGHJJJIJIGIJJJJJIJJJJJJJJJJIIJJJIJIJJJJJ
@11901588/1
gatcgataaaaaaatatcgcaatattagaaattttcaaatattcttcgct
+11901588/1
CBCFFFFFGHHHHJJJJJIJIJJJJJJIJJGJJJJJJJJJJJJIIJIJIJ
@11901589/1
gatcgataaaaaaatatcgcaatattagaaattttcaaatattcttcgct
+11901589/1
CCCFFFFFHHHHHJIJJJJJJJJJJJJIJJJJJJJJJJJJIJIJIJJIJJ
@11311342/1
cttcgcttttgactcgacaaaaatttaaacacattgcattattgatttcg
+11311342/1
CCCFFFFFHHHHHIIBEGHIJJJJJJIJJJJIGIJJJJJJJJJJIJJJJJ
@8206148/1
atcgcttgtcatgtgttgaaattccgcgaaattggcactggcaagtcaaa
+8206148/1
??@??DDDDHFHAC<CFHIIIGIGEEHIIIGIEA39DHCIGIIIIFGGIC
@8206149/1
atcgcttgtcatgtgttgaaattccgcgaaattggcactggcaagtcaaa
+8206149/1
CCCFFFFFHHHHHHIIIIIJJJJJJJIJJJJJJJJJJJJJJJJJJIIIJJ
@13575120/1
tgcccatcactttgtcatcgaacgatgtcaccacctgattggtgatatca
+13575120/1
CCCFFFFFGHHHHJIJJJJJJJJJJJJIJIJJIJJJJEHIIJHHJJJIJJ
@9952658/1
cgaaatctaaggttatattacttttatgaatcgtgataaca
+9952658/1
??<?DBADD?4A<CGGBGHHD<EHHDHE?AFH9CB1?<C?D
@14153236/1
tttgtcgagtcaaaagcgaagaatatttgaaaatttctaatattgcgata
+14153236/1
@CCFFFFFHFHHHJJIIIIJIGIIJGGIJJJJJIGIJJIJIIJIJJIIJI
@10915461/1
ctgagccgtcgcggcatcactcccaaatacgaactggtccaaatcgaggg
+10915461/1
CCCFFFFFHHHHHIEEGIGGGHIIGIIEHGGGIIIIICEHDHIEEHFGFD
@9601129/1
cccagaagaacgttcgactttcacttcattctatcggcctttcttctctt
+9601129/1
CCCFFFFFHHGHHIJIJIIJJJIGIJJJJJJJJIJJGJGIJJJJJJJJJI
@9953317/1
cgaaatgtcaagagcataaagtatgtctagaacgattttacctttgcgcg
+9953317/1
CCCFFFFDHHHHGIIJIIIJI?FIIIIJJJJJJJJIJJIJIJJJJJJJJJ
@13193680/1
tagagaggttcactaaaaaatattaggaatccactacaaggttttcaata
+13193680/1
CCCFFFFFHFHHHJJJJJIJJJJJJJIJJJJJJJJJJJIJJBGIIJJJII
@13955897/1
ttgctatccttctctttgacattgcttgtggtcacttttcgcgcaaaggt
+13955897/1
CCCFFFFFHHHHHJJJJJJJJJJJIJJJGHJHIJJJJJJJJJJJIJJIJH
@11312366/1
cttcggagaatcacaaaactcatgatacttttcaaattttcttttaaatt
+11312366/1
CCCFFFFFHHHHHJJIJIIIJIJJJJJJJJJJJJIGIJJIIJJJJJJFII
@11312534/1
cttcggagttttgcctgttccgtagcagacggccactggcaaagtggata
+11312534/1
CCCFFFDDDHHHHIJJEFHIJJFGGJIJJJJGIJJJJJIJJJJJGHIGIG
@11678955/1
gaaaatttctaatattgcgatatttttttatcgatctggcttcaatgttt
+11678955/1
CCCFFFFFHHHHHJJJJJJJIJJJJJJJJIHIIJIJIJGGGIIHIJJFHI
@12675240/1
gtctcttcgtcactcgcaaatgtagaaggcagattgttaccctccacggg
+12675240/1
CCCFFFFFHHHHHJJJJJJJJJIIJJJJJJIJJJJJJJIJJJJJJJIJII
@12099649/1
gcgatctcctgcaagaactgaacaaagttgaagtccttggcgttgaagct
+12099649/1
CCCFFFFFHHHHHJJHJJJJIJJJJJJJIFIIIHJJJIJJJIIJJIHHEG
@11679017/1
gaaaatttgaaaagtatcatgagttttgtgattctccgaagaatatgtct
+11679017/1
@C@FFFAFHHHHHJEGGHIJIIHFIIIJJIEGIJJJIGDHHGIJJJGFGG
@8985109/1
caattgtacagaatggttgttctgcttcaccaatctgcataccgcttccg
+8985109/1
CCCFFFFFHHHHHJJJIIGIIGIGJJJJJJJJJEHJIJJJHIJIJIIJJI
@8209390/1
atcgggttctgctaagtggtaagtagaaggtaagccacttaagcacacat
+8209390/1
???DDADDDD?<AEDE:A<<ACFFEACD?D9?BEE99CDDBBDDDDIDDD
@8209391/1
atcgggttctgctaagtggtaagtagaaggtaagccacttaagcacacat
+8209391/1
CCCFFDDDHHGHHJJJEGGFEHIFHIJIGIAFHCE>BHEHGHIJJJJJCF
@14156500/1
tttgttcagttcttgcaggagatcgccagcgaacaatccttcgaggtaac
+14156500/1
@BCDDFFFHHHHHJJJJJJJJJJIJJJJJJJJJJJJJJJJJJIIJJHIHI
@10367473/1
cgtttctggacaacaaggaaagttattgccggttcataaccttctctttg
+10367473/1
BC@DFFFFGHHHHIJJGGEIJICFHIIIJIJJIJJJIJJJJIIJJJIJJI
@11493246/1
ctttatttaagaacaggggagaaaagtcacgagaatttgaaaagcgagct
+11493246/1
@@@D?DDDFFFDHBHEAGE8?8EEFDCEFCHGG:@FHEIGIIIIIGIIII
@11493247/1
ctttatttaagaacaggggagaaaagtcacgagaatttgaaaagcgagct
+11493247/1
CCCFFFFFFHDFHGIJJJJAHDHIJJHIIJJAGAFHHIGGIJJGHIEGBG
@12678317/1
gtctgctaaggtcatttctcgtaagtttattattatatctgtctgcattt
+12678317/1
@@CFDFFFFHH?CAEHGGHGGEBEHHGIAHECBH<FGCHIHGEHFBIHGH
@11317079/1
cttcgtcactcgcaaatgtagaaggcagattgttaccctccacgggtaaa
+11317079/1
CCCFFFFFHHHHHJJJJJHIGIJJJIJJIJIJJJJJJJJJJJJJJIIJJI
@10721700/1
ctcgaaaactcaattggcgcacattcagcaggttttttaacagtttgaaa
+10721700/1
CCCFFFFFHHHHHJJJJIIJGIGIJJJJJJJJFHIIJJJJJJJCFGIHIJ
@8794448/1
caaattatgtcaaattttgacatttatgtaacatgtgtgcttaagtggct
+8794448/1
@@@FFFFFFFHHHHEHIJJJJJJIIIJIHIIJIICHIIGIJJGGGGHEGI
@10369385/1
ctaaaaaatattaggaatccactacaaggttttcaatagggcattctaac
+10369385/1
CCCFFFFFHHHHHJJJJJJJJJJIJJJJJEHIJJJIJIIJJJJJJJJJJJ
@12251135/1
ggaaggtttaggtatttgtggtatctgtcgatgttgccagaacgta
+12251135/1
CCCFFFDEHFHHAEEHIIEHHAEHIGIIJJIJJJJJJJJJJIIJHJ
@11142524/1
cttaaatttaaccgaaatatagaatacaccccttaatcagctacaacagt
+11142524/1
CCCFFFFFHHHHHJIJJJIJJIIJJJJJJJJJJJJJJJJJJJIJJJJJJF
@11142525/1
cttaaatttaaccgaaatatagaatacaccccttaatcagctacaacagt
+11142525/1
CCCFFFFFHHHHHJJJJIJJIIJJJJJJJJJJJIJIJJJJJJIJJJJJJB
@11142526/1
cttaaatttaaccgaaatatagaatacaccccttaatcagctacaacagt
+11142526/1
CCCFFFFFHHHHHJJJJJJJJJJJJJJJJJJJJJJJJJJJJJJJJJJJJD
@9196171/1
cagatcgttgttaaggaacacgcggtagcggaag
+9196171/1
@@CDDFFFHAFDDDBGIIIGGGAEBDGIEGGG>A
@11143117/1
cttaacaaaccccttcttttcagatgttttaatgcacatttagctgcggt
+11143117/1
CCCFFFFFHHHHHJJHIJJJIIIIJJIIJJIIJJJJJJJJJJJJJJJJJ@
@11320987/1
cttctaacagctttaatgcattgtatgcagcatcatgtttactaatctgc
+11320987/1
CCCDFFFFHHHHHIGEFBGHHHGIGGHECDEHIIIIGHIGHIGHGEHECH
@10370700/1
ctaaaaatgaacctgacagtttgtatgatgaaataaaaaatattattaag
+10370700/1
CC@DFFFFHDHHHIIIIJIEHIGHGEGIJIIGIGIGIJIIIJJJJJIJIG
@12682574/1
gtcttacgttgtttgatttcgccagttccgacattttttctgattccgaa
+12682574/1
CCCFFFFFHHHHHJJIJJIJIIJJJJJJJJIHGHIJJIJECGCHIIJIJH
@13202698/1
tagccaaacacacatagtacctctccacaaaaagggaaataaacaaggat
+13202698/1
CCCFFFFFHHHHHJJJJGHJJJJJJJJJJIJJJJJJJIJJIJJJJIJIJI
@12105222/1
gcgccatccacgagccaatcttccgctaccgcgtgttccttaacaacgat
+12105222/1
CCCFFFFFHHHGHJJJJJJJIJJJIJHIJJIJJDGFHIIJJIJJJJJJHE
@12105223/1
gcgccatccacgagccaatcttccgctaccgcgtgttccttaacaacgat
+12105223/1
CCCFFFFFHHHHHJJJGGIJJJJJIJHIIIIEIAB:FHHHGEEICHGAEA
@8403669/1
attgatttaattttgacatgttagaatgccctattgaaaaccttgtagtg
+8403669/1
CCCFFFFFHHHHHJJJJJJJJJJJIJIJJJJJIJJJJJJJJJJJJJJIJJ
@13032654/1
gttttgtcatacgtttttgaggcagcaaacttctcaagggcacacggcaa
+13032654/1
@@@FFDDFFDFFD@GHJJ<EGIEGIBEHJGGHBCEFGDHIEEG@B@FAAH
@8403937/1
attgattttagaaaaaaaccactaattctatgcaaagtatagcttgtaaa
+8403937/1
;@@FFDFFHBFFHGGHIGDFGGIHIIIIGGHCBHHIIFHGGIIIIIIIGG
@8795836/1
caaattcctcttcctcacgaggacactctaataataaatcctgtagaata
+8795836/1
CCCFFFEFHGHHHJIIIJJJIJGGIIJJJJIJJJIJJJGIGIIHIJIGJJ
@10723160/1
ctcgaaatcaataactcgacaaaaattgttcccttttgagctattgcgat
+10723160/1
CCCFFFFFHHHHHJJJJGHIJJJJJJJJJJJJJJJJJJIIJJJJJJJJJJ
@10723161/1
ctcgaaatcaataactcgacaaaaattgttcccttttgagctattgcgat
+10723161/1
CCCFFFFFHHHHHJJJJJIJJJIJJJJJJJJJJJJJJJGIJJJIJJIJJJ
@10723162/1
ctcgaaatcaataactcgacaaaaattgttcccttttgagctattgcgat
+10723162/1
CCCFFFFFHHHHHJJJJJJJIJJJJJJJIJJJJJJJJJJIJJJIJJIJJJ
@10723163/1
ctcgaaatcaataatgcaatgtgtttaaatttttgtcgagtcaaaagcga
+10723163/1
CCCFFFFFHHHHHJJJJJJJJHHJJJJJJJJJJJIHIJJIHHGJJJJJJI
@12684953/1
gtcttctcacagagatcttcgacaaaatcgtctctggttttttcaaattt
+12684953/1
CCCFFFFFHHHHHJIJJJJJIIIJJJIJJJIIJIJIJBGIIJJJJIJJJJ
@8214594/1
atcgttcaaaatttgtttgtttttcttatgtaaatataacagttccctag
+8214594/1
@@@ADDFFHHHHHIIEGGIFHIGIIJJIJIIJJJJJJJJJIJHIJJJJJJ
@12439610/1
ggtttttcatcgccatacataaattatgggcgaccaccagtggtactatg
+12439610/1
=?1ADBA=C<AC=GHEEHA>E@DHGGHCHGIIBGGHIIEA??CGGHIII>
@8994825/1
cacaaaacgctgaaaaattccgtcggcaagaagttggccgatttgcagac
+8994825/1
CCCFFFFFHHHHHJIJGBGGHIFHJBGIIIIGIFGHIJJIJJIJJJIJJI
@12440111/1
ggttttttcaaatttgttcagcaactcacggaaacaagttgagaaatcct
+12440111/1
@B=BDDFFHDFHHJJIFHIIJIIIJIIJIIIGIIIGIJJJIJIICEHCHI
@12109882/1
gcggaacgggctgttgttgaccccaagcttgaggttgttgttgtggagg
+12109882/1
CCCFFFFFHHHHHGIGGIIGIJJJIGJIJJJFHGFHIIJIIJGGHIGII
@9960551/1
cgaacgttcttctgggcttttcctgcttttttagcagctttaccattcgt
+9960551/1
@@@DD?=DDDH?C@GIBDHIIAHFDFGHIIIIFDHEHGIIIGHIEHHGGD
@11326906/1
cttctcacagagatcttcgacaaaatcgtctct
+11326906/1
CCCFFFFFHHHHHIJJJJJIJIJIJJIJII911
@12879007/1
gttgattcctctctttctggtgttcatataatgtatccgtctatctccat
+12879007/1
??@F4ADDHFFHHGIJIGGG@DFGIJJJJIJJIIJJJJJJIJJJJJJJJJ
@8605982/1
atttttgacttgaataaatttttaaatttaaaaatgcgtgtgtgcaggta
+8605982/1
@B@FFFFFHGHGHJGGIIJJIJJIJJIJJIIJIGIJJIFHDGIIHJJJFG
@9961376/1
cgaactggtccaaatcgagggcgccatccacgagccaatcttccgctacc
+9961376/1
CC@FFFDFFHHHHJIJIIGIJEGIIJJJJIJIIEGJFIGIIJGJEG<EFF
@11327587/1
cttctccaagtttgtgctgggcaaatcaatcaatttgcctcgaaatctaa
+11327587/1
@CCBDFFFHHHHHJIIJJJJJIIIGIJJJJIJJJJJIJIJIJIJJJJIII
@9961716/1
cgaacttcaattacacaaattagtacaactcctccaaaccttgcaaattt
+9961716/1
@C@FFDFFDFFH?FHBDHGBHGECFHIIIIIIIIIIIIIIDGIIIIIDHI
@8407466/1
attgcgtctttgctttggtcactttacgcgcgaaaaccattatgttttac
+8407466/1
CCCFFFDFHHHHHJJJGIIJGIIIJIJIJJJJJJJJJJJJJJJIHHHHHH
@14164368/1
ttttaaaagcctcttaaatttaaccgaaatatagaatacaccccttaatc
+14164368/1
CCCFFFFFHHHHHJJJJJJJJJJJJJJJJJJJJJJJJJJJJJJJJJJJJJ
@11921693/1
gattggatctatgactgtgtatcgatagctgttcactttttggtcatg
+11921693/1
@@@DADDDFFFFBHIG@AEEFEHGGFGIDHHGICFHIGHIGFE3:9B?
@9962696/1
cgaagaaagacgccaaacattcggcagccaag
+9962696/1
@@@DBDDDAFAFFIBGI;EGG@<;<@@@DEH9
@13583962/1
tgcgatattttttcggaaaaaagtgagtttaggatatcttacgttctggc
+13583962/1
@@@DDBDDHHHHHEGI@GGHIIA9?FGDHIIGIIEHIIIIIII@DHIGIG
@12693290/1
gtctttcttcgatcttccggttccggtggccaccagatcgttgttaagga
+12693290/1
CCCFFFFFHGHHHJJJIJIIFHIIIIGHIIIGIJJIJIJFGIIHHIIIJI
@13041688/1
gtttttgacctttattagactcataaaagaacttcaattggtctaccaca
+13041688/1
@?@FFFDDHHHHHGIIHEGIEHEHHIJJEHIIIJJJJIJJJGHIIJJJIJ
@11924205/1
gatttatctagagcaactccgacggaagctatacaagtggtcgatattgt
+11924205/1
BCCFFFFFHHHFHIIJJJJIJGIJGIJIJIIJIIJIJFHIHHIJJIJJIH
@11153744/1
cttaatcagctacaacagtcaacatttcccacctttttcactcaaccata
+11153744/1
@@@FDDBEFBFHDHCIJICGHHIGHGGHIIJJGGGGGGGHIGIGGGGIII
@9003672/1
cacaaatgtcttttaaaggagctacgaagttaacagatgaaggtatagct
+9003672/1
@;?DADDBFHDHHE@EEFGGBEGHIFGIIIIGBDFHIIGCCD:00?FDHC
@9003673/1
cacaaatgtcttttaaaggagctacgaagttaacagatgaaggtatagct
+9003673/1
CCCFFFFFHHHHHJJJJJJJIIJIJJJJJIGIJJIJJJ9DFHGBBGGIIG
@9003674/1
cacaaatgtcttttaaaggagctacgaagttaacagatgaaggtatagct
+9003674/1
CCCFFFFFHHHHHJJJJJJJJJJJIJJJJIJJIJJJIJIJJJJGGIJJJI
@9004060/1
cacaaattatgtcaaattttgacatttatgtaacatgtgtgcttaagtgg
+9004060/1
CCCFFFFFHHHHHJJJJJJJJIJJIJJJJJIJJJJJJIJIIJJJJJJIJJ
@8222377/1
atctcctgcaagaactgaacaaagttgaagtccttggcgttgaagctgag
+8222377/1
CCCFFFFFHHHHHJJJJJJJJJJJIJIJIJHHJJJJJJJJJJJJJJJJJJ
@13213036/1
taggtctttgagaatttctaaaaactcctctagtaactctaaaggaacag
+13213036/1
BCCFDDFFHHHHHIIIJJJGIJJJIJIIIJIJFFGGGIJIIJJIIIJIJJ
@11500845/1
ctttcagtcccgaataccgattctcagccgagctgcccagtttagtggcc
+11500845/1
CCCFFFFFHHHGHJJJJJJJJIIJJJJJIIIJJIIIIJGIFHJJJJJIIJ
@11500846/1
ctttcagtcccgaataccgattctcagccgagctgcccagtttagtggcc
+11500846/1
CCCFFFFFHHHHHIIJJIIIIJIIJJIJJJHIIIJJIJHJJJIJIJIJII
@8800099/1
caaatttctcaagggcacacggcaacaaaaagtgataatggatacaaatt
+8800099/1
CCCFFFFFHHHHHJJJJJJJJJJJIJJJJJIJDFGGIIIJJJJIJJJJJJ
@9617895/1
cccatgcgtcgtatttccctaaccaccttacagattgttaccagaggcta
+9617895/1
CCCFFFFFHHHHHJJJGJJIIIJJJJJJJJJJJJJJJIJJIJJJJJJIJJ
@8800395/1
caaatttgaaaaaaccagagacgattttgtcgaagatctctgtgaga
+8800395/1
CCCFFFFFHHHHHJJJJIJJJJJIIJJIJIIJJIJJJJJJJJJIJII
@8800396/1
caaatttgaaaaaaccagagacgattttgtcgaagatctctgtgaga
+8800396/1
CCCFFFFFHHHHHJJJJJJJJJJJJIJJJIIJJJJJJJJJJJJJJJI
@10926183/1
ctgatagtagatggtaactgttcaaattcctcttcctcacgaggacactc
+10926183/1
BCCFFFFDHHHHHJHHGHIJJJJJJJJJJJJJJJJJJJJJJJJJJJJJJJ
@13586284/1
tgcgggacatgcacatctcttggagccagccaatgggattgcccatcact
+13586284/1
@@@:DDDDHHH?FGHEGHHFHHGIGGIGIIIIICGGIIGIIIIIIIIIIG
@10384942/1
ctaaaatcaatttacatattatttttgacttgaataaatttttaaattta
+10384942/1
CCCFFFFFHHHHHJJJIIJJIJJJJJJJJJJJJJJJJJJJJIJJJJJJJJ
@13046186/1
gttttttcaaatttgttcagcaactcacggaaacaagttgagaaatcctt
+13046186/1
B?BFFFFFFHHGHJIFHGGIDGHJIJJJJJIJJIJJJHIIJJJJJJIJJJ
@9967357/1
cgaagagggactaccacacgaaaggcagttcaccatcgcttgtcatgtgt
+9967357/1
@77=DDD;DFFBAGHIIBGEHIIEGGIIHIAGHGIAEBHDDFGGGIECDH
@9207233/1
cagcaactcacggaaacaagttgagaaatcctttagttttccttttttat
+9207233/1
C@@DFFFFGHHHGGJJJJJJEIEHGJJGJJJIIJIIDGIGHJJIJJJIII
@13047000/1
gttttttcttcgatgtccacgtaggttacctcgaaggattgttcgctagc
+13047000/1
@@CFFFFDFHFFDHAADGEFEFEEGCGCEFGGGHIIG9BF@FHGIGEHHB
@13047001/1
gttttttcttcgatgtccacgtaggttacctcgaaggattgttcgctagc
+13047001/1
B@BFFFFFHHHHHJJHIJJJIHHHJHIJJJJJJJIJJIJIJIJJJJJGIG
@12448303/1
gtaaaagtgtgctccattggtttatcctctactgtacaactgtttacctg
+12448303/1
CBBFFFFDHFHHGJJJIJJJFHIIJJJJJJJJJIIIJJJJJJJJJIJJJG
@10552600/1
ctcaaccatagctttctcagcgtgttta
+10552600/1
@@?DDDDDFFD8D?F@EDHFII:1<8A?
@10552601/1
ctcaaccatagctttctcagcgtgtttaatttcgttccatttatcaaggt
+10552601/1
CCCFFFFFHHHHHJJJJJJJJJGHEGHDFEFI@?DFCFFEHIFICDFFH9
@13048270/1
gtttttttaacagtttgaaaaccttgataaatggaacgaaattaaacacg
+13048270/1
CBCFFFFFHHHHHIJIIJJJJJJJJJJJJJJJJJJJJJIJGHIIIJJJJJ
@13780557/1
ttataatcatcaatattatctatcgatactgaatgtaattttttatatag
+13780557/1
@C@FDFFFHFHGHEHIIIIDHHIIGCIIIIICGHGIICGHHIIIGGGIDC
@13218298/1
tagtgcctaataatagtgtattacctctaaagctatctactcgttatata
+13218298/1
@@@DDDDFHHDHFIBFEGIGIGIJIIJJJIIGFHJIIJJIJJIGHIJJGI
@13404076/1
tcgtcgtgtaccacatctcggatcttgctactaatattcgattcgatagg
+13404076/1
@@@DDDDDDFHHAFHEH@HHIGGDGGEG@FGGHIGGGFFGIIIGHIGDBD
@11690724/1
gaaagaaaaaaatgtcaaaattttgcaaattatgtggcattttgacattt
+11690724/1
CCCFFFFFHHHHGJIIJJJJJJJJJJIJIJJJJJHIIIJJJJJJJJJJJJ
@12705921/1
gtgaaaagggagcatttatttgatgcaaagtatagaggttgtacccaaac
+12705921/1
@B@FFFFFGHHHHJJJJJJJIIIIJJIIJJFIJIJJIJHHJJIJJJJJJJ
@8413355/1
attggatctatgactgtgtatcgatagctgttcactttttggtcatgatt
+8413355/1
CCCFFFFFHHHHHJJJGGHIJJGIIIJIIJJJIJJIJJJJDIDGHJGGHI
@10166301/1
cgctatttggtacgacgacaaagattacatcatatttgcctttaac
+10166301/1
CCCFFFFFHHFHHIIIGGIIJJIJJIIJJIIJJJJJJJJJJJJJJJ
@10730107/1
ctcgacaaaaattgttcccttttgagctattgcgatattttttcggaaaa
+10730107/1
CCCFFFFFHHHHHJHIJJJIJJJJGJJJIJJJJJJJJIJJJJJJJIJJJJ
@10730109/1
ctcgacaaaaatttaaacacattgcattattgattt
+10730109/1
@C@DFFDDHFBHFIIGIIIGIGHGHGGIIIGGHIII
@12130181/1
gcgtagagcatatattgatccaggttgagtattttcgctagcactgacag
+12130181/1
BCCDFFDFGHHHHJJJJIJJJFHIGHIIJEHIJJJJIIJJJIJJIIIIIH
@11337511/1
cttctctttgacattgcttgtggtcacttttcgcgcaaaggtaaaatcgt
+11337511/1
@@@FFDFFGHDHHIEHGGIGHGIIGIGHIGGJJJIIGIJJIHGIJJEGGI
@11337512/1
cttctctttgacattgcttgtggtcacttttcgcgcaaaggtaaaatcgt
+11337512/1
CCCFFFFFHGHHHJJJJJJIFHIIJJJJJJJJJJJIBHIIJ9DHIJIJJG
@11337513/1
cttctctttgacattgcttgtggtcacttttcgcgcaaaggtaaaatcgt
+11337513/1
CCCFFFFFHHHH?HHGIIIIHGIEHIGHEHIIIIGIIIIIIHHIHIIIC=
@12451688/1
gtaaaatcttgcttcatgattgaaaatttgcaaggtttggaggagttgta
+12451688/1
@@7:DDDDHHHFFIIIIIIIIIIIIIIIIIIIIIIFGHIIFHIGIHHIII
@12451689/1
gtaaaatcttgcttcatgattgaaaatttgcaaggtttggaggagttgta
+12451689/1
CCCFFFFFHHHHHJJJJJJJJJJJJJJJJJJJJJFCGHJJIIJGIGHIIJ
@10392207/1
ctaaacgttaaattttaaaagcctcttaaatttaaccgaaatatagaata
+10392207/1
CCCFFFFFHHHHHJJJJJJJIFJJJJJJIJJIJIJJIIIIJIJIJIJJJJ
@10393490/1
ctaaagaaacgctcgtggggagcgatgacgaataaagtatgtgttcacca
+10393490/1
CCCFFFFFHHHHHJJIJJJJIJIJGIIIJIJJJJJIJHIGIHHDHGIJJH
@8807116/1
caacaacagcgtaggcctcaggataggcagcagacagcttctgttaa
+8807116/1
CCCFFFFFHHHHHJJJJJJJJJIJIJJJIJJJGIIIJJJJJJJIIJJ
@10394670/1
ctaaagctatctactcgttatataatcatcattcaaacattgaagcc
+10394670/1
@@@FFBDBHHGGHIIIDAEGHCEIIGIIIIEIIIIIIIIIEHIIIII
@10394671/1
ctaaagctatctactcgttatataatcatcattcaaacattgaagcc
+10394671/1
CCCFFFFFHHGHGJJJJGIGIIJJJJGJJJJJJJJJJJJJJJIJIJI
@9018204/1
cacacacgcatttttaaatttaaaaatttattcaagtcaaaaataatatg
+9018204/1
CCCFFFFDGHHHHJJJGEHIIEIIJGIIJIIGHGGGGIIGIIGIIJJJJJ
@9018205/1
cacacacgcatttttaaatttaaaaatttattcaagtcaaaaataatatg
+9018205/1
CCCFFFFFHHHHHJJJJJJJJJJJJIJJJJJJJJJJIIJJJJJJJJJIJJ
@10556529/1
ctcaagaaatccagggaggaagagctacgaaaaaaaacaagagaacttag
+10556529/1
CCCFFFFFHHHHHJJJHIJBHGHIIJJJIJJJJJJJJIJJJJJJHHHHHG
@8613254/1
attttttatatagtgccccgatgatatgatatgtatttattatattgtga
+8613254/1
:=:=BADDFFFBBA??AECFECE@9C@C>?FH<:?D?F<FHGGIGGBGHA
@8808612/1
caacaacctaaatcggcaaacgggcaacaaaggggtggaccacaacaaca
+8808612/1
CCCFFFFFHGHHHJJJIJJJIJJJJJJJJJIJJJJHIIIJJJJJHHHHFF
@8808638/1
caacaacctcaagcttggggtcaacaacagcccgttccgccacagcaaca
+8808638/1
CCCFFFFFHHHHHJJJJJJJFHGJJJJJJGIJJJHIIJJJJJJJJJJJJJ
@11694127/1
gaaagacttcgactttttactatttttgtatgcacaaaattcgttctaca
+11694127/1
<@??DDDDDHBDFDGEGGHIIIGIEBHBBFGIHIIIGGIIIIIGEGGIIF
@9019342/1
cacacatgttacataaatgtcaaaatttgacataatttgtggacataaag
+9019342/1
@@@DDDFFDFFAHBHIIEEHCHGIEHIIEIGGHIIIICEEFGIIIIIIII
@9019343/1
cacacatgttacataaatgtcaaaatttgacataatttgtggacataaag
+9019343/1
CCCFFFDFFHHHHJJIJGJIIIJIFJJJJJJIJJJJIJIDEEHGGGIEGI
@12712578/1
gtgaactgcctttcgtgtggtagtccctcttcgtgttccatttcatagaa
+12712578/1
CCCFFFFFHHHHHJJHIGHIEFHIJJJHIIJIIGG?G>D4BHG99BD9?F
@12899980/1
gttggggctgggggtcttgtggaataggttgaggctgaatctc
+12899980/1
@@@DDDDDHFHHHI:??DF??F?<DCGIDFEHEIIIGGCH;CA
@13057900/1
taaaaaattacattcagtatcgatagataatattgatgattataattaat
+13057900/1
CCCFFFFFHHHHHJJJJHIJJJJJIJJJIJJJJJJJJJJJJJJJIJJJJI
@8613915/1
attttttatcgatctggcttcaatgtttgaatgatgattatataacgagt
+8613915/1
C@@FDEDBHFFCFBFBEBFFGD?FEHEHIGBDHFF4?DF@D?F<?DBB?F
@12135429/1
gcgttttgtggaactgtgaaactttgtgggactgctggttgcccaacttg
+12135429/1
BCCDDFFFHHHHHJJJHHIJJJJIJJIJJJIHIJJIJIHIJJJJGIJJJJ
@8230493/1
atcttagtgtctttcagtcccgaataccgattctcagccgagctgcccag
+8230493/1
@CCFFFFFHBDFFHBCCCFHIB@GEGCHBAFHG@DBBDH:0??@;BGH3=
@10397065/1
ctaaagttaaccagacaaagcacctatcgaatcgaa
+10397065/1
@@@FFABDFH?FDFEGGHICCGGHGGGIIIIIIC8C
@13059142/1
taaaaacatagcgaccaaatcgatatggtgcagatatcgacatgaggtac
+13059142/1
@@@FDEA?CFFD?FEGGHIGHCFGAGF<FGEEGGGEEGDEGDG>FG7@=@
@14176378/1
ttttaatgcacatttagctgcggtacacttggcaatacggtaattgcgtc
+14176378/1
CCCFFFFFHHHHHJJJJJJJIJJHIJIJJJJIJJJJIJIJFFHIJGIJIJ
@11343037/1
cttctgtcttctcacagagatcttcgacaaaatcgtctctgg
+11343037/1
CCCFFFDEHHHHHGJJJIGHIJJIJIIIJJJJJJIGHECHEE
@11507683/1
ctttcctttatgtccacaaattatgtcaatttttgacatttatgtaacat
+11507683/1
CCCFFFFFHHHHHJJJJJJJIJIJJIJIIJJJJJJJJJJGIJJJIIJJJI
@11940131/1
gcaaaggtaaaatcgttctagacatactttatgctcttgacatttcgtta
+11940131/1
@CCFFFFBDHHFHJIFGIGHIIGIIIIIJIIGGJIIIJIDEEHFGHGHHJ
@9213362/1
cagcactattgacactaagaaatcacagagccccgggcccagatggcatt
+9213362/1
CCCFFFFFHHHHHIJJJJJJJJJJJIJIJJJJJJJIIEIJGIIGJJIFGJ
@12137319/1
gctaaacgttaaattttaaaagcctcttaaatttaaccgaaatatagaat
+12137319/1
BB@FFFDDDFHHHIIJJIIGIGIJJIJJJIGIIGIGGIIGJJIIJIJIII
@12265148/1
ggaatttcaacacatgacaagcgatggtgaactgcctttcgtgtggtagt
+12265148/1
CC@FFFFFHHHGFGHHIIHIGGDIJJIDGIGIJGIJJJJJJIHG@FGHIH
@13784745/1
ttatattgttaaaagggagcatttatttgatgcaaagtatagaggttgta
+13784745/1
CCCFFFFFHHHHHJJIJJJJJJJJIJJJJIJJJIIIIDFHIJJJJHIJJH
@11940651/1
gcaaagtctacatagaacccgaaaatgtggatttacaaaatttaaatagg
+11940651/1
@CCFFFFFHHHHHJJJJJJIIIJJJJJIIIIIIJJJJIJJJJJJIIJJJI
@11940764/1
gcaaagtggatagctgcaccaggcattggtggcgattggtcaatgttttt
+11940764/1
C@CFFFBDHGDFBHGIIJJJJJJJIIIJJGHIJJ6@GII?FGGIGAFGII
@9213536/1
cagcactgaatcaaaaaattctccatcgttacaataagttattcggacaa
+9213536/1
@CCDFFDEHHGHGIIGHIIEHDH@HFHGFGG?GHGIGIIIIIHI@CHEIB
@11696700/1
gaaagatctagaaaactacagatatataaaatcaagagtaactgaaactg
+11696700/1
CC@FFDFFHHFFHIJIIIGHIGEEHHGHGIIJJJJIIJ?FFHEHJJGIJI
@12715759/1
gtgaatatataactgacatgtttcatatgtagaacgaattttgtgcatac
+12715759/1
=1:BDDDEHGHHHJJIJIIJIJJJJIJJJJIIJIIIIGIJIIJHIIIJIJ
@10558322/1
ctcaagcgctggtaacgctttatcgggttctgctaagtggtaagtagaag
+10558322/1
BC;DDFFFHHHGFHIIIJJJJJIJJIFIJIIJJJJJGHHJHIJJHGJJJJ
@9976556/1
cgaagtctttcgagacatactcttcggagaatcacaaaactcatgatact
+9976556/1
CC@FFDFFHHHHHJJJJJJJJJJJJJJJJJJJJJJJJJJJJJJJJJJIJJ
@9024377/1
cacacttttacttcagctacttgaaccgtacgtcaaatgtcgcaaattat
+9024377/1
CCCFFFFFHGHHHJIJJJIJJJIHIIJJJIGIIIJJJJJJJIHIJJIJIJ
@9024378/1
cacacttttacttcagctacttgaaccgtacgtcaaatgtcgcaaattat
+9024378/1
CCCFFFFFHHHHHJIIIIJJJJGHIJJIIIJJIJJJJJJIJJJIJIJJJJ
@12458026/1
gtaaacagttgtacagtagaggataaaccaatggagcacacttttacttc
+12458026/1
CCCFFFFFHHBAFHGGCG?BDHGHHIIIIIIIIIEGEIGAHIIIIIGIII
@11176033/1
cttagatttcgaggcaaattgattgatttgcccagcacaaacttggagaa
+11176033/1
CCCFFFFFHHHGHIIJJIJJJJIJJJJJIJJJJJIJIJJJJJJJJJJJJI
@11176034/1
cttagatttcgaggcaaattgattgatttgcccagcacaaacttggagaa
+11176034/1
CCCFFFFFHHHHHJIIJJJJIGGIJIJJJIJIJGIJDIIJJJJJIIIJJJ
@12458229/1
gtaaacatgatgctgcatacaatgcattaaagctgttagaagaggacggc
+12458229/1
CCCFFFFFHHHHHJJJJJJJJJJJJJJJJJIIJJJIJIJGIIJIGIHIIJ
@12906606/1
gttgtacccaaacttttcggggggcaatcttcttttcc
+12906606/1
@@@DDDDDHFHHAFHIIIGIII0307@888@83>CC8>
@12906607/1
gttgtacccaaacttttcggggtgcaatcttcttttccggaaaatgctcg
+12906607/1
@BCFFFFFHHHHHJJJJJJJJJEGHJJJJJJIJJJJJJJJJJJJJJJJJJ
@12906608/1
gttgtacccaaacttttcggggtgcaatcttcttttccggaaaatgctcg
+12906608/1
B@@DFFFFHHHGHJJIJJJJJI8DFGIIJIFICGGHIJIJEIGIGGHDHC
@12906609/1
gttgtacccaaacttttcggggtgcaatcttcttttccggaaaatgctcg
+12906609/1
BBBFFFFFHHHHHJJJJIJIII8CFGIGIIJIGIIJIIIFDHIIGGIJJJ
@12906610/1
gttgtacccaaacttttcggggtgcaatcttcttttccggaaaatgctcg
+12906610/1
BBBFFFFFHHHHHJJJJJJJJJ?FGIIJJJJJJJJJJJIJJJJJJJJJJJ
@12906611/1
gttgtacccaaacttttcggggtgcaatcttcttttccggaaaatgctcg
+12906611/1
CCCFFFFFHHHHHJJJJJIJJJ8CFEHGHHIBGHHJBHGI>GGIGHIIGG
@12459518/1
gtaaacgtcagtttgcgtttcaatgcatcgataagacgaatggtaaagct
+12459518/1
CCCFFFFFHGHDHIJIHFHIIJJJJIJJJJGIJIJJIJJJJJJFIJIIJJ
@10735518/1
ctcgaggttgttgctgtggcggaacgggctgttgttgaccccaagcttga
+10735518/1
B@BFFFFDHHHHHIIJHIJJJJDHJJJJI8GFGIEECFGIJJ;CEB@DD;
@11943211/1
gcaaattatgtggcattttgacatttatgtgacataatttgcaacatttg
+11943211/1
@@@FFDFDFFFFHDEGIIJEEGGGJJGIIIIJJJIIJJJJJJJJJJJJJH
@13227065/1
tataacttgtccgaataacttattgtaacgatggagaattttttgattca
+13227065/1
CCCFFFFFHHHHHIJJJIJJJIIFIIJJJJHIJJJJGIIIJJJJJJJJII
@9979171/1
cgaataccgattctcagccgagctgcccagtttagtggccaactcttcgt
+9979171/1
CCCFFFDFGFFHFHJJIIIGBAGIIIIJGIHIJJJEHHGGGIGGIGIJJG
@9979172/1
cgaataccgattctcagccgagctgcccagtttagtggccaactcttcgt
+9979172/1
CCCFFFFFFFFHHIIIIIJGIFEBHIIJHHHIJJIGHJIJIJJIJIJJJH
@11699680/1
gaaagctatacagtagtcaaatttgtatccattatcactttttgttgccg
+11699680/1
CCCFFFFFGHHHGHJIJJJJJJJJJJJJIJJJIJJIIIIHIJJJIJJIJG
@12723433/1
gtgacttttctcccctgttcttaaataaagtgtactttattgaaaaatta
+12723433/1
@?<DBDDFHGGFGGI;CG>CEEGGEHGGHGHEHHHII<@EDFGHIIHEHI
@12723434/1
gtgacttttctcccctgttcttaaataaagtgtactttattgaaaaatta
+12723434/1
@@@DDDDDHFBFHIIG=EHEHI4FDHFGGHHHAEFHIGIAGCGHBDFHID
@14179881/1
ttttaatttttcatcactgatgtttgtttcagaacaaaccgggaaaagta
+14179881/1
B@BFFFFFGHHHHIJJJJJIJJHHJIHIJJJIGIJJJHIJJJJJJJJJCH
@8425548/1
attgttttacgttgtgctccttcacaaaatctacttcaagtgggcagaag
+8425548/1
@@CFFFFFHGHHHJJIADHGIIIGIIIIIGIJIJGDHCHGCFGGHGHIJI
@8237809/1
atgaaaaacgtatgttgtttacttcatttgaatctatggaagttcgtatt
+8237809/1
@C@FFFFFHHHHHJJJJJJJJIJJJIJJJJIGGIJHIJI>FEGHIIGIIJ
@9644435/1
ccccttaatcagctacaacagtcaacatttcccacctttttcactcaacc
+9644435/1
CCCFFFFFHHHHHJJJJJJJJHIJJJJJJJJJJJJJJJJJJJJJJJJJJJ
@12911997/1
gttgtgtgggaccagtctgttgtgtgggacc
+12911997/1
@@@FDDFFHHFHHIGGHIIEHGGGBCBFFDE
@10410176/1
ctaacgtctttatagaatgtcaatgttattctaaaaagaagactgctaaa
+10410176/1
CCCFFFFFHHHHHJIJJJJIJJJJJIJJJJJJJJJIJJJJJJJJJJJJJJ
@9645251/1
ccccttgcggttaccccttctgttgggatgggggccgccccc
+9645251/1
?@@DBDDDFACCF@EFFBBEEHCCGGIICGGGAG@A8A@B?B
@11701923/1
gaaaggcagttcaccatcgcttgtcatgtgttgaaattccgcgaaattgg
+11701923/1
CBCFFFFFHFHHGJGIJJJJJJJIHIIJFHIIJIJJJJJIIJJIIJJJJJ
@12913453/1
gttgttctgcttcaccaatctgcataccgcttccgc
+12913453/1
@@@FFFFFHHHHHJJJJJJJJJJJJJJIIJJJJJJJ
@12149063/1
gctactgcttcgaaaatatcaccaagtaccttaggtacatctaccgattc
+12149063/1
<@?BDDDD<FBF?EGBBDCHHIEGHGIIIIIGC@G9DHE@D>GGEHDAEH
@12914240/1
gttgttgtaaatggcgtacttggccatatccaaatcatcgcacaccacag
+12914240/1
@BCFFFFFHHHHHJJJHIGGIIIIJJJJJJJJJJJJJJJJJJJJJJIJI=
@13978953/1
ttgtaacttaagaatatataatatataattgtgtccattattatataata
+13978953/1
BCCFFFFFHHHHHJJJJJJJJJIJJJJJJJJHJIIJJJJJJJJJJJJJJJ
@8238816/1
atgaaacatgtcagttatatattcacctttatatgtcacattttgtggtt
+8238816/1
CCCFFFFFHHHHHJIIIJIJIJJJJJJJJJJJIJJJJJJJJJJJJJJJIJ
@9221373/1
cagccaagaacttgctggatctcttggtcggaaaagtgactcccgaacaa
+9221373/1
CCCFFFFFGHHHHJJJJJIJJJJJJJJJJJJJJJJJGHIIIJJJJJJJIJ
@9981875/1
cgaatcgaatattagtagcaagatccgagatgtggtacacgacgaatgat
+9981875/1
@@@DDDDAHBCCF?<<A?BAF;AAEGB@?ECEBDG:DDBFDGGGGIGGH@
@13074091/1
taaaatgatgaaaccggagatcgaacagtttagcaataaagtacccaaat
+13074091/1
CCCFFFFFHHGHHJJJJIJJJJJIIJIJIJJJJJJJJJJJJFGIJJJJHI
@12729999/1
gtgatattcagtgttccgtggtttacttttagagaaacttgtattgtacc
+12729999/1
CBBFFFFFHHHHHHJJJJIJJEHIHIJJJJIIIJJIJJJJJIJJIIIGIJ
@13599963/1
tgctgctaattgtttcgccatcttttttgttgtgctagtcgcaacagttt
+13599963/1
CC@FFFFFGGHHHJJIJJJGHGHHJJJJBFHAB;DGIGB@FGHJAGH=FH
@13980734/1
ttgtagaccacatgaaactttaatagaatgtcctaaaaatgaacctgaca
+13980734/1
@CCFFFFFHHHHHJJJIIIJJJJJJJJJJJIIJJJJJJJJJJJJJJJJJH
@9647675/1
cccgaataccgattctcagccgagctgcccagtttagtggccaactcttc
+9647675/1
CCCFFFFFGHHHHJIIJJJJJJJJJJJIJJJJIJIFIGGGIIIJGIIJJI
@9039209/1
cacatcattcgtcgtgtaccacatctcgg
+9039209/1
@@@DDDDDHHHHHIHF?;CE@?8<E@@3D
@9039210/1
cacatcattcgtcgtgtaccacatctcggatcttgctactaatattcgat
+9039210/1
CCCFFFFFHHHHHIGHEFFHEGGGGIJIJGIGIJEGCGGGIIJIGJGGIJ
@13231636/1
tatactttgcatcaaataaatgctcccttttcacaatataataaatacat
+13231636/1
@@@FBDEFDFHDDGIIGBIHGGHGG@EGHIIIIIIGHIIIIIIEICHGGG
@13231637/1
tatactttgcatcaaataaatgctcccttttcacaatataataaatacat
+13231637/1
CCCFFFFFHHHHHJJJJJJJJIJJJJIHJJJJJJJJJJJJIJJJJJJJII
@8242138/1
atgaaatttaaaagaaaatttgaaaagtatcatgagttttgtgattctcc
+8242138/1
CCCFFFFFHHHGHJJJJJJJJJJIJJJCHIIIIGHIECGIIIIEIIJJJI
@8242139/1
atgaaatttaaaagaaaatttgaaaagtatcatgagttttgtgattctcc
+8242139/1
CCCFFFFFHHHHHJJJJJJJJJJJJJJHIJIIJJJJHJJJIGIJJJJJJJ
@9224556/1
cagccgagcccttggcttccttcggagttttgcctgttccgtagcagacg
+9224556/1
CCCFFFFFHHHHHJJJJJGJCEHHIHIFIJIIGGIGFEGIJJIJJJIJJJ
@9983549/1
cgaatggtaaagctgctaaaaaagcaggaaaagcccagaagaacgttcga
+9983549/1
@C@FFFFADHHFHJGGIJIJJJJIJIGIJJJIEHJJJGGIJJJIGFHIJJ
@10943721/1
ctgcaaatcggccaacttcttgccgacggaatttttcagcgttttgtgga
+10943721/1
CCCFFFFFHHGHGJJJJJJJJIIIJJJJIIJJIJJJJIJIIGIIGGIHEH
@12467594/1
gtaaatgatacatcagtattgatacataaagtgacaataattggagattt
+12467594/1
@@BFFFFFGHHGHIJJGHIJJIJJJIIIJIJCHGHIIJIIIJIJJJ@GII
@8431841/1
atttaaccgaaatatagaatacaccccttaatcagctacaacagtcaaca
+8431841/1
@@BBDFFFHFHDHIJIJJIIIIJJJJIJJIJJJJBGHIJJJJJIGGCIIH
@9984038/1
cgaatgtgtgcagaatcagcactgaatcaaaaaattctccatcgttacaa
+9984038/1
@C@FDDDDCFFFFEIEEFGGGHDGGIIIIIIIIIIIGGHIGHIIHIIIII
@13416078/1
tctactctcaagaaatggcctccatgccgagcaagactcccgtcagcgtc
+13416078/1
C@BFFFFFHHHHHJJIIJJJJJJJJJJJIJJJJJJJJJJJJJJJJIJJII
@11363989/1
cttgaagtaaaacacgaagaaagtaaagttacaccagttgaagaaataca
+11363989/1
BB:DDFFDFHHHGIJJIJIIJJJFFHIJIIHJJJJJJJJIJGIJJJJIIJ
@12735621/1
gtgatttcttagtgtcaatagtgctgccgttacttcctcaagcgctggta
+12735621/1
@C@ADDFFHGHHBGHFAFIIHAEHGGIIIIIHEGHIIIIIIIIIGIID?F
@12735622/1
gtgatttcttagtgtcaatagtgctgccgttacttcctcaagcgctggta
+12735622/1
BBBFFFFFHHFFHHHGIJGIIEHJIIIIIHIJIIJJIIJGIJJJJJJJFH
@13080016/1
taaacgttaaattttaaaagcctcttaaatttaaccgaaatatagaatac
+13080016/1
BCCFFFFFHHHHHJJJJJJJJJJJJJJJJJJJJJJJJIJJIJJJJJJJJJ
@13080017/1
taaacgttaaattttaaaagcctcttaaatttaaccgaaatatagaatac
+13080017/1
CCCFFFDFHHHHHJJJJJJJJJJJJJJJJJJJJJJJJJJJJJJJIJJJJJ
@13416734/1
tctagaacgattttacctttgcgcgaaaagtgaccacaagcaatgtcaaa
+13416734/1
<?<D=DDDH>FHHIFCFHHIFIEHEGGIIIDHHHIDHEGHFHIGHHGIAE
@13416735/1
tctagaacgattttacctttgcgcgaaaagtgaccacaagcaatgtcaaa
+13416735/1
CCCFFFFFHHHHHJJIJIJJIJIJJFJJJJGHIJJIJIIJJIIJJIJJJI
@9044574/1
cacattttgtggttctttaacgaaatgtcaagagcataaagtatgtctag
+9044574/1
CCCFFFFFHHHHHIIJJJJJJJJJIIJIGIJJJJIJJJIHIGHIJGIJJI
@10944968/1
ctgcaactgaccagcagttcgccgggtattgtgcgtctattaacgcctcc
+10944968/1
CC@FFFFFHHHHHIIGIHIJJJIJJJAHIJIGHCHCHIFJJJJJJIJJJH
@11708140/1
gaaataatacgaacttcaattacacaaattagtacaactcctccaaacct
+11708140/1
CCCFFFFFHHHHHJJJJIJJJJJJJIJJJJIJHIJJJJJJJJJJIJJJJJ
@13985849/1
ttgtggtatctgtcgatgttgccagaacgtaagatatcctaaactcactt
+13985849/1
CCCFFFDFHHGHHJJIHJIIJJJJIJJJIJIIJIIIIJJJJJJIJJGIJJ
@9461212/1
ccacaacgtaccgtcagagaagacgctctaaggaactttactcaacaact
+9461212/1
CCCDFFFFCFHHHHIJ>FHGIHHIJJIIHIJJIIJJJJGIJJJJIJIJJI
@9461213/1
ccacaacgtaccgtcagagaagacgctctaaggaactttactcaacaact
+9461213/1
CCCFFFFFFHHHDFHIGGGGHEGHHIIIJIJGGHJJJJIJJJJIJJIJJG
@12156890/1
gctcaatccatctgagattcagcctcaacctattccacaagacccccagc
+12156890/1
CCCFFFFFHHHHHJJJHIJJJJJJJJJJJJJJJJJJJJJJJJJJJJJJJJ
@10190824/1
cggaaatctaccgacagagaggttatccttgggggaagaagccaaattgc
+10190824/1
BCCDFFFFHHHHHIJJJIJCHIEGIJJJJIIJJJJIIBHIJIJJJJJJGI
@8822460/1
caacagactggtcccacacaagggcagcaaaaaggtgcccaacaacagca
+8822460/1
CCCFFFFFHHHHHJJJJJJJJJJJIJJIJJJJJIJDGHJJJJJJJJJJIJ
@12740577/1
gtgcatgtcccgcagatggccaccaccattctatgaaatggaacacgaag
+12740577/1
CCCFFFFFHHHHHEIIJIJIJIJJJJJJJJJJIJJJJJJJJJIJIJJJJI
@12740578/1
gtgcatgtcccgcagatggccaccaccattctatgaaatggaacacgaag
+12740578/1
CCCFFFFFHHHHHIJBGHIGIJJJJJJJJJJJGGIJJJJJIIJJJJJIJI
@9048682/1
caccaatcaggtggtgacatcgttcgatgacaaagtgatgggcaatccca
+9048682/1
CCCFFFFFHHHFHJHIJJJJJJIJJJJJJJJJJFHCGHIIHHIIJJJJJJ
@9987262/1
cgaattttgtgcatacaaaaatagtaaaaagtcgaagtctttcgagacat
+9987262/1
CCCFFFFFHFHHHJJJJJJJJIIJIJJJJJIGHIJJIHIIJJJIJJJJJJ
@11370346/1
cttgaattttcttttcagcacaaatgtcttttaaaaggagctacgaagtt
+11370346/1
CCCFFFFFHHHHHJJJIHJIIJJJJJJJJJJJJIJJJJIJJJJJJJJJIJ
@8434702/1
atttaagaacaggggagaaaagtcacgagaatttgaaaagcgagcttcat
+8434702/1
@@@DDDDDFHHHHIIII:FHBH?FGGGAFIGGIIICGIIIIIIHIIIIDG
@14189043/1
ttttatcgagttattgatttcgaggaataatacgaacttccatagattca
+14189043/1
@@CADDEFGHFHFJJJJJJJJJGHIIJJJIJIIGIIJJJGIIJJIIJJJJ
@8434973/1
atttaagaggcttttaaaatttaacgtttagcagtcttctttttagaata
+8434973/1
CCCFFFFFHHHHHJJJJJJJJJJJJJIJJJJJJJIJJJJJJJJJJIJIIJ
@9802509/1
ccgtacgtcaaatgtcgcaaattatgtcacataaatgtcaaaatgccaca
+9802509/1
CCCFFFFFHAFFDGFHGIJJJIJIJJIJIJJJJJJIJIIHIJJIIIJIJJ
@8823833/1
caacagctcaatccatctgagattcagcctcaacctattccacaagaccc
+8823833/1
CCCFFFFFHHHHHJJJJJJJJIJJJIJJJJJJJJJJJJJJJJJJJJJJJJ
@11960775/1
gcaatgtcaaagagaaggatagcaactaattttacaagctatactttgca
+11960775/1
@@@DDADDFF?ACGGGGHDFHCHHIIIIGHHHG@FHIICHGIIIGGGGGC
@11960959/1
gcaatgtgtttaaatttttgtcgagtcaaaagcgaagaatatttgaaaat
+11960959/1
@@@FFFBDHHGHHJGJJJJIHGIJIHHGIJJIJJGHIJJGGGIJJIIJJJ
@13420836/1
tctatcgatactgaatgtaattttttatatagtgccccgatgatatgata
+13420836/1
CCCFFFFFHHHHHIJJJHJJJJJJJJJJJJJJIIIJJJJGGJIJIJJIJI
@12742395/1
gtgcccttgagaaatttgctgcctcaaaaacgtatgacaaaactatagag
+12742395/1
CBCFFFFFHHHHHJJJJJJJJJJJJJJJJJJJIJJJJJJJJJJJJJJJJJ
@9659389/1
cccgggcccagatggcattcatgcagaaccgattaagaaaggggcagaca
+9659389/1
CCCFDDFFHFHFHJIJ@HIIIIIIIJJJGGGIIJJGIGHIJIJJIGIHGH
@9659390/1
cccgggcccagatggcattcatgcagaaccgattaagaaaggggcagaca
+9659390/1
CCCFFFFFHHHHHJJIJJJJIJJJJJJJJJJGGHJJJJJJJJJJJJJJIH
@11710482/1
gaaatatagaatacaccccttaatcagctacaacagtcaacatttcccac
+11710482/1
CCCFFFFFHHHHHJJJJJJJJIJJJJJJJJJJJJJJHIJJJJJJJJJJJJ
@8825063/1
caacagtcaacatttcccacctttttcactcaaccatagctttctcagcg
+8825063/1
CC@FFFFFGHHHHJIJJJGJJJJJIJJIJJIJJJJJJJIIGGIJJJIIJI
@8629598/1
atttttttatcgatctggcttcaatgtttgaatgatgattatataacgag
+8629598/1
@@CFFFFFHGFHFJGIIIGIIG<CGCHIJGGFHECAAAEHICGGGGAFFG
@13990350/1
tttaaaaatgcgtgtgtgcaggtatatttatcacatcattcgtcgtgtac
+13990350/1
CCCFFFFFHHHHFGHIHIJIJJAFHIIJJJJJJJIIJIJJJJIIIJB88?
@11963925/1
gcacaacaaaaaagatggcgaaacaattagcagcaagagaaatgctggaa
+11963925/1
CCCFFFFFHHHHHJJJJJJJJJJJJJJJJJIJJJJJJIJJJJJJJJJJJJ
@9660937/1
cccggttgctgttgttgggcacctttttgctgcccttgtgtgggaccagt
+9660937/1
CCCFFDDFHHHHHJIJJJJIIJJJJJJJJIJIJJJJJJFGGIJIGHJIIG
@10193916/1
cggaagatcgaagaaagacgccaaacattcggcagccaagaacttgctgg
+10193916/1
CCCFFFFFGHHHHJIJGIJIIJJIJJJJJJJJJIGGIIFGIIJJJJIJII
@8251766/1
atgagcaacatcaacatttaaaagtggcttccagcctcgaatggccgatt
+8251766/1
CCCFFFFFHHHHHJJJJJJJJJJJHIJJJJGJGEGI@GDEIIGJJIA@FH
@13239556/1
tatattgtgaaaagggagcatttatttgatgcaaagtatagaggttgtac
+13239556/1
CCCFFFFDHHHHHJJJIJJIJJJJJJJJJJJIJIIIHIIGJJJJHIJJIJ
@11966161/1
gcacactttctttcttaacctccgctttaatttcaattttacatgt
+11966161/1
CCCFFFFFHHHHHJJJJJJJJJJIJIJJIJIJJIIJIIJJIJJJIH
@11966171/1
gcacacttttacttcagctacttgaaccgtacgtcaaatgtcgcaaatta
+11966171/1
CCCFFFFFHHHHHJJJJJJJJJJJJJJJJIJJJIJJJJJJIJJIIJJJJJ
@11377204/1
cttgaggaagtaacggcagcactattgacactaagaaatcacagagcccc
+11377204/1
?@=DDDDDHHADFIIIIII?BA?E<FD@FHHFHIGGHIBGAGGFCGEEII
@11377893/1
cttgaggttgttgttgtggaggagcagcttgctgttgtctcgctccaggt
+11377893/1
CCCFFFFDHHHHHHIJDGIHIJCGHHIJJJJJJIIIIIGIIJJIIIGII=
@10948859/1
ctgcacacattcgatctctgatagtagatggtaactgttcaaattcctct
+10948859/1
CCCFFFFFHHHHHIJJJJJIGHIIHIIGJJJFHIJJJJJJJJJJJEIIIJ
@13992875/1
tttaaaatttaacgtttagcagtcttctttttagaataacattgacattc
+13992875/1
@@CDFFFFHHDHFHFHIBHHIFHHHIGEHIIIGGHIGGIGGGIEGIIGIH
@9232383/1
cagcgtttatgatctgccagcttctacacatgaccaaagaattagatgat
+9232383/1
CCCFFDFFHGHGFHEEGHGHGCHHIIGHIGJIIIJGIIIEIIJ<FHHJJJ
@12167969/1
gctgaatcggtccggccgagtgcatcatggtcatgttttgggactccatg
+12167969/1
CCCFFFFFHHHHHJJIJJIJBGGIJJIJJJGHJJIIIJJJJJGHJJJIJJ
@12168281/1
gctgaatgtgcgccaattgagttttcgagcattttccggaaaagaagatt
+12168281/1
@@@DDDDAF?FFFIGHGEFFH9CHIIGICGIIIIBGGIIIIIIIIIIEEH
@12168282/1
gctgaatgtgcgccaattgagttttcgagcattttccggaaaagaagatt
+12168282/1
CCCFFFFFHHHHHJJJJJJJIFHIIIJJJIIJJJIJJJJJJGJJJJJJJJ
@12475603/1
gtaacgatggagaattttttgattcagtgctgattctgcacacattcgat
+12475603/1
CCCFFFFFHHHGFHHIJJJJJIJJJJJIJIJJIJJJJIJJJIIHHHIIJI
@10949628/1
ctgcacctacgaatattatattgtgaaaaaaattaaattggcaaaaaaat
+10949628/1
@@@DDDDDHHHHHAEBH@DE@HBAEBHHIIIICHGHIBGBGGGHIIIII@
@9662870/1
cccggtttgttctgaaacaaacatcactgtgatgaaaaataaaaaaaaaa
+9662870/1
@@@DD@DDDBHHD?9CGH>FEF?AF@FEG?EGGG@HIIDHHGGGGIHIIH
@11713024/1
gaaatatttaatgttattcaatccggaagcttcacctaataactatctta
+11713024/1
CCCFFFFFHHHHHHJJJJJJJJJJJJJJJJJJJJJJJJJJJJJJJJJJJJ
@13242274/1
tatcaatcggccattcgaggctggaagccacttttaaatgttgatgttgc
+13242274/1
CCCFFFFFHHHHHIIIIIHIB=DH3CBBF;F>FHI<BH>BDF8<FABFB@
@9808887/1
ccgtgaagtggtccgtgccccttgcggttaccccttctgttgggatgggg
+9808887/1
CC@FFFFFHHHHHJJHIIIJJIJJJJJJJJJJJJJIJJJGHHIJHGIIIJ
@10438279/1
ctaatttgtgtaattgaagttcgtattatttcctcgaaatcaataatgca
+10438279/1
CCCFFFFFFHCFHHIGIJIHIIGIJJJJJJJJJJJIIJJIIJJJJJIJJJ
@10438280/1
ctaatttgtgtaattgaagttcgtattatttcctcgaaatcaataatgca
+10438280/1
CCCFFFFFFHHHHJJJJJJHIIIIJJJJJJJJJJIJJJJIIJJIJJJJIJ
@10438281/1
ctaatttgtgtaattgaagttcgtattatttcctcgaaatcaataatgca
+10438281/1
CCCFFFFFFHHHHJJJJJJJJJJJJJJJJJJIJJJJJJJJJJJJJJJJJI
@9473860/1
ccaccattctatgaaatggaacacgaagagggactaccacacgaaaggca
+9473860/1
CCCFFFFFGHHHHIJJIIJIIJJJJJJJJJJIJJJJJJJJJJJJJJIIII
@9473861/1
ccaccattctatgaaatggaacacgaagagggactaccacacgaaaggca
+9473861/1
CCCFFFFFHHGHHIJIHIIJJJJJJJJJJJIIJIJIJIIJIJIGHGGDHG
@11522480/1
ctttcgtgtggtagtccctcttcgtgttccatttc
+11522480/1
CCCFFFDFDHHFFIIGIIEGGJCGGGFG?FCFIG<
@11522481/1
ctttcgtgtggtagtccctcttcgtgttccctttc
+11522481/1
C@CFFFFFDHHDHGGIJJGEEIEHIH;F?E1:DG<
@12173574/1
gctgccgttacttcctcaagcgctggtaacgctttatcgggttctgctaa
+12173574/1
=?1AADDDFHFFHJJJIGIJIFGI>HCFHGGED;FGFEI<:=6BBDC@FI
@12173575/1
gctgccgttacttcctcaagcgctggtaacgctttatcgggttctgctaa
+12173575/1
@@CFFFFFHHHHHJJJJJJJJJJJJJIIJGIJJIJIJJCHGIHIJIJIJH
@12173576/1
gctgccgttacttcctcaagcgctggtaacgctttatcgggttctgctaa
+12173576/1
CCCFFFFDHHHHHJJJJJJJJJJJJIIIJIJJJJJJJJGGGIIIJIIIJI
@13099019/1
taaatttaaaaatttattcaagtcaaaaataatatgtaaattgattttag
+13099019/1
CCCFFFFFHHHHHJJJJJJJJJIJJJJJJJJJJJJJGIJIJJIJJJJJJJ
@10199147/1
cggaatttcaacacatgacaagcgatggtgaactgcctttcgtgtggtag
+10199147/1
@CCDFFFFHGHGDFEFGGGGHCEGFHGJ?GDHIJJIIIIJJGGJDFH@FH
@10199148/1
cggaatttcaacacatgacaagcgatggtgaactgcctttcgtgtggtag
+10199148/1
C@@FFFFFDFHD<FGGGIEGGHGGEIIDGHGIIJIIHJIIJJB7BFGFHA
@10200167/1
cggacaagttataccgaataaaaaaggaaaactaaaggatttctcaactt
+10200167/1
@C@FFFFFCFFFFIJGGGIIJJJJJJIGGIJJIIJJIGIJJIGGIIFIIJ
@10200168/1
cggacaagttataccgaataaaaaaggaaaactaaaggatttctcaactt
+10200168/1
CCCFFFFFHHHHHJJJJJJJJJJJJJIJJJJJJIJJJIHJJJJJJJJJJJ
@11974582/1
gcactatataaaaaattacattcagtatcgatagataatattgatgatta
+11974582/1
CCCFFFFFHHHHHJJJJJJJJJJJJIIJJJJJJJJIIJJJJJJIJJJJJJ
@11715573/1
gaaatctcttctctctcgtcatttcttccgactaaatactgatttaacat
+11715573/1
@@CFFFFFGHHHGGGIIEEGBGHIDHIGJA@HGIJJGIIHBEHIJIIJJI
@8258062/1
atgcaaaccataccaacccttatcagaggaaggtgcacccagtattactt
+8258062/1
@B@FFFFFHHGGHIIJIIGGFGHHIEDE?FECGD?DHHIIJIHJIIIJJJ
@8258063/1
atgcaaaccataccaacccttatcagaggaaggtgcacccagtattactt
+8258063/1
CC@FFFFFHHHGHJJJJJJJJJJJIJJJHIJJI?DFIIJIGIGHIJJJJJ
@13105993/1
taacaatctgccttctacatttgcgagtgacgaagagttggccactaaac
+13105993/1
CCCFFFFFHHGHHJJJJJJJJJIJJIJEHIJJJJIIJGIJJJJIJGJJJJ
@8258903/1
atgcaatgtgtttaaatttttgtcgagtcaaaagcgaagaatatttgaaa
+8258903/1
CCCFFFFFAFHHHJJJJJJJJIFHIHJGIGIJJJJIJJGJJJJJJJJJIJ
@10955870/1
ctgcatcttatataccatcatcttctggagtcacccaacaacaacacttc
+10955870/1
CCCFFFFFHHHHHJJJIJJJJJJJIJJJIJIIJJJJJJIJJIGIJIJFII
@11717298/1
gaaatggaacacgaagagggactaccacacgaaaggcagttcaccatcgc
+11717298/1
@@@DFFFFFHHHGFHGEGGEHIIIJIIIIGIJJJIGDIJJJJJJGIGEHI
@9236661/1
cagctatccactttgccagtggccgtctgctacggaacaggcaaaactcc
+9236661/1
@C?BDFFFHHHHHIHIIIIHIIIIIIIIIIIIIIIHHHGIIIIIIIIIII
@9236662/1
cagctatccactttgccagtggccgtctgctacggaacaggcaaaactcc
+9236662/1
CCCFFFFFHHHHHJJIJIIIJJJJIIJJIGJIIJJHHHIJJIJJJJJJIJ
@12183151/1
gctgtagacgatgaagaagatgaagaagatagttccttcaaactttacaa
+12183151/1
@CBFFFFFHHHHHIIJJJJJIJIIJJIJJJIJGIJJIJJJJIJIIJJJJJ
@12479921/1
gtaagatatcctaaactcacttttttccgaaaaaatatcgcaatagctca
+12479921/1
CBCFFFFFHHHHHJJJJJJJJJJJJJJJJJJJJJIJJJJJJJJJJJIJJJ
@9485686/1
ccactacaaggttttcaatagggcattctaacatgtcaaaattaaatcaa
+9485686/1
CCCFFFFFHHHFHJJJJJJJJJJJJJJJJJJJJJJJJIJJJJJJJJJJJJ
@10450818/1
ctacaggatttattattagagtgtcctcgtgaggaagaggaatttgaaca
+10450818/1
@@CFFFFFHHHGHJIJJJJJJEHIJIJJJJIHIIJIIIJJJJJJJJJJIJ
@10450845/1
ctacaggcagtgttaacgattatacgaaagatctagaaaactacagatat
+10450845/1
CCCFFFFFGHHHHIJJIIGIIIJJJJJJGIJJJJJJJJJGJJJIJJIJJJ
@11394293/1
cttgcggttaccccttctgttgggatgggggccg
+11394293/1
CCCFFFFFHHHHHJJJJJJHHIJJFGHIJJJJJG
@11394294/1
cttgcggttaccccttctgttgggatgggggccgccccc
+11394294/1
CCCFFFFFHHHHHJJJJGHIJJJJFHGIJJIIII;BHHF
@11394355/1
cttgcgtacgcatttcttgcagcttgttctctttggcttccagctttcgt
+11394355/1
CCCFFFDFHHHGHJJJJJJJIIJJJIFHIJJJIJJEIJJIIIIIJJJJIJ
@11394371/1
cttgcgtactgtagtagaggttgcagcatatcttatcatgtttcttgtct
+11394371/1
CCCFFFDFHHHHHJGIIHIJFGGIHHGEGCGHIICGGIIJIIJJJJJJII
@10755455/1
ctcgcttttcaaattctcgtgacttttctcccctgttcttaaataaagtg
+10755455/1
C@CFFFFFHHHHHIIIGHGIAHDHIII@DHIGIIEDDGHIABHIIGI>?D
@11394586/1
cttgcgtggacacgcatattacacatccatttatgcaggacttctatcta
+11394586/1
CCCFFFFFHHHHHIJJJJIJJJJJJJJJJJJJJJJJJJJHIJJJJJJJJJ
@12481066/1
gtaagccacttaagcacacatgttacataaatgtcaaaatttgacataat
+12481066/1
CCCFFFFFHHHHHJJJIJJIIJJJJJJJJJJJIJJJIJJJJJJJJIJIIJ
@11395639/1
cttgctcggcatggaggccatttcttgagagtagagcaatttggcttctt
+11395639/1
CCCFFFFFHHHHHJIJJIJIJJJJJJJHIHIDHIIIJJJJJJIJJJJJJJ
@11719762/1
gaaattactcatagtgtcacgggaactcataacaatagattcgattatag
+11719762/1
CC@FFFFFHHHHHIGIHIFIHIIIIJJJJJJJJJIJIJJJIIIIJIJJJI
@9668610/1
cccgtttgctgttgttgggcacctttttgctgcccttgtgtgggaccagt
+9668610/1
@@@FFFFB?FHHFIIIG?HHIIGEHIBCFGGHIIIEGG?DBFHIIIAF@F
@14199906/1
ttttcaaactgttaaaaaacctgctgaatgtgcgccaattgagttttcga
+14199906/1
CCCFFFFFHHHHHJJJJJJJJJJJJJJJIJIIIJJJJJJJJJJHJJJIJJ
@12762793/1
gtgggaccagtctgttgtgtgggaccagtctgttgtgggggaccagtctg
+12762793/1
CBCFFFFFHHHHHJHIGGHFHIJIJJJJIIJIGIJGGIJJIGHIIJGIJJ
@12949811/1
gtttacctgtgtatgataaataaacttttttcgggtttggaaaaattt
+12949811/1
CCCFFFFDHHFDHIJGJJJJIJJJJJJJJJJJIJG8DG?F9DGHJ?FG
@11397159/1
cttgcttcatgattgaaaatttgcaaggtttggaggagttgtactaattt
+11397159/1
@@@FDBDDF?HHHIBGHHBEGGHFHIIIGHIIG9EGB@?FA?DEHGFHII
@11528407/1
ctttcttcgatcttccggttccggtggccaccagatcgttgttaaggaac
+11528407/1
@CCFFFFFGHHHHJJJJGIIJJGHIIDEGIJJIGHJCGBFGDBGGJHHJJ
@11528408/1
ctttcttcgatcttccggttccggtggccaccagatcgttgttaaggaac
+11528408/1
CCCFFFFFGFHHHJJJGJCGGIGGFHIBHIJJIGGIJJJIIHIJJJJIJI
@11528409/1
ctttcttcgatcttccggttccggtggccaccagatcgttgttaaggaac
+11528409/1
CCCFFFFFHHHHHJJJIIFHIIIIIJJJJJJJJJJJIFIIIHHGIJJIJI
@11528410/1
ctttcttcgatcttccggttccggtggccaccagatcgttgttaaggaac
+11528410/1
CCCFFFFFHHHHHJJJIJGHJJJJJJJIJIGIIHIJJJHIHHIJIJJJIJ
@9489462/1
ccactgtacgagaattcggtttttcagtttctagcgcatttgaaaaatta
+9489462/1
@@@DDFDEHHDH<GGHHIJGIIJIJGGIGIIIIDGGGEFGHGBFAAFHII
@10455297/1
ctaccaagtgataacgagccctaaaggccaccaagtgagcataataggct
+10455297/1
CCCFFFFFHHHHHJJIJHIIIIJJJJJIJJJJJJJFHIIIIJIJJJJJJI
@12951661/1
gtttacttcatttgaatctatggaagttcgtattattcctcgaaatcaat
+12951661/1
@?@D?DBDDDFHH>CFB>FAB<EEGBAFHGCFHHBGIGIFHAFHHD@FHB
@13115788/1
taactgacatgtttcatatgtagaacgaattttgtgcatacaaaaatagt
+13115788/1
CCCFFFFFHHHFHJIJJJJJJHJIJJJJJJJJJJHJIJIIIJJIJJJJJB
@11399652/1
cttggaactcgaaccagaaacagcaaaattcggcaaaccagaaaaattgg
+11399652/1
CCCFFFFFHHHHHJJJJJJJIIIIJJJJJJIJJIJJJJJIJIJJJJJJJJ
@12952175/1
gtttacttttcgaatgtcaaacagaatctagccaaacacacatagtacct
+12952175/1
@@@D?DDDHHD>FIEDEGCHIBFCDHEGGIGHIIIIGDECFHGGGBFGI@
@12193413/1
gcttccttcggagttttgcctgttccgtagcagacggccactggcaaagt
+12193413/1
BCCDFFFFHHHFHFHIJJJJJJIJJJJIJJJJJJJJJJJJIJJJJJJJJ@
@10579528/1
ctcacagagatcttcgacaaaatcgtctctggttttttcaaatttgttca
+10579528/1
CCCFFFFFHHHHHJJJJJJJJJJJJHIJJIJJGHIIJJJJJJJJJJJJJJ
@13809573/1
ttcaaattcctcttcctcacgaggacactctaataataaatcctgtagaa
+13809573/1
CCCFFFFFHGHHHJJJJJJJJIJJJJJJJJJJJJJJJJJIJJJJJGIJIJ
@13809744/1
ttcaaattgttcaggtaaaatcttgcttcatgattgaaaatttgcaaggt
+13809744/1
@B=DDFFFGHHHHIIHHJIJJJJJJJJJJJIJGIJIJJIIJJJJJIHIIG
@13118337/1
taagaacaggggagaaaagtcacgagaatttgaaaagcgagcttcatgat
+13118337/1
@CCFFFAEHGGHFIBHGIIFHIJIIJIIIJJJJIGGIJJIHGBFIGIIJG
@12953262/1
gtttagcagtcttctttttagaataacattgacattctataaagacgtta
+12953262/1
CCCFFFFFHHHHHJFIJJJIIJJJJJJJJJJIJJJJJJJJJIJJJJJIJI
@9494382/1
ccagaacgtaagatatcctaaactcacttttttccgaaaaaatatcgcaa
+9494382/1
CCCFFFEFHHHHFIIJJJGIJJJJJIIIJIIGGIJJFJJJJJJJAHGEGG
@9494383/1
ccagaacgtaagatatcctaaactcacttttttccgaaaaaatatcgcaa
+9494383/1
CCCFFFFFHHHHHJJJJJJJJJJJJJIJJJJJJJJJIJJJJJJJJJJJJJ
@9494384/1
ccagaacgtaagatatcctaaactcacttttttccgaaaaaatatcgcaa
+9494384/1
CCCFFFFFHHHHHJJJJJJJJJJJJJJJJJJJJJJJJJJJJIJIIIJJJI
@13252984/1
tatgactgtgtatcgatagctgttcactttttggtcatgattttgaggta
+13252984/1
CCCFFFFFFHHHHJIGGIJIGGGHIJJGIJJJGGGHIJJHGIJJIEGI?G
@13619201/1
tggacataaaggaaagaaaaaaatgtcaaaattttgcaaattatgtggca
+13619201/1
CCCFFFFFHHHHHJJJJJJJJJJIJJIJJJJJJJJJJJJIJJJJJGIJJJ
@9495097/1
ccagaagatgatggtatataagatgcaggaattggaggaggagggtacga
+9495097/1
CCCFFFFFHHHHHJGHIIJJJJJJJJIJJHJJJJJHHJFHJIJJJ?DHIJ
@14003420/1
tttaaatttaaaaatttattcaagtcaaaaataatatgtaaattgatttt
+14003420/1
@CCFFFFFHHHHHIJJJJJJJJJJIIIJJJIJJJJJJJGIIJJJJIJJJI
@14203287/1
ttttcagttgaaaaagtagcagatagtagaagtgaagcaagacaggctga
+14203287/1
=B?4ADDDHHHHHJJIEHIJIIHJJJHIIJJJHHJIJGIIIJJGIIIJJI
@12767203/1
gtggtatctgtcgatgttgccagaacgtaagatatcctaaactcactttt
+12767203/1
@@@FFFFFHHFDHFFGHGHGIIIG>FHHI@ECHCHCF@FHGI>DGEGEGG
@12767204/1
gtggtatctgtcgatgttgccagaacgtaagatatcctaaactcactttt
+12767204/1
BCCFFFFFHHHHHJJJJJGIJJFHGIIGHIIGIJJJJJJJJJIJJJJJIJ
@11722772/1
gaaatttaaaagaaaatttgaaaagtatcatgagttttgtgattctccga
+11722772/1
B@@DFFFFHHHHHJJJJJJJJJJJIEHIIIJIJIHIJIJGHHJJJJJJIF
@9497397/1
ccagaatcttgccccctcccagattaggctatgccggtaaagaagtgaat
+9497397/1
CCCFFFFFHHHHGJJJGGIIIHGHJFJIJJGHGJJJJGHIIJJJJBCDGG
@14204092/1
ttttcatcacagtgatgtttgtttcagaacaaaccgggaaaagtattatg
+14204092/1
@@<DADDDDHHHCEBGHFEGGAFGFHHIIFCBC=EHE>FHHIIDFHIIIC
@12201579/1
gctttatcgggttctgctaagtggtaagtagaaggtaagccacttaagca
+12201579/1
CCCFFFFFHHHFHIJJIJJJJ:CGHIJJIIGIIJJGHIIIJJJJJJJIIJ
@12201580/1
gctttatcgggttctgctaagtggtaagtagaaggtaagccacttaagca
+12201580/1
CCCFFFFFHHHFHJJJJJJJJCHIHIJIHIJJJJJHGIJJJJJJJJIJJJ
@9498856/1
ccagacaaagcacctatcgaatcgaatatt
+9498856/1
CCCFFFFFHHHHHJJJJJJJJJJIFH<:?C
@13124622/1
taaggggtgtattctatatttcggttaaatttaagaggcttttaaaattt
+13124622/1
@CCFDDF@DFHHHJJJJIJJJJJJ11:DGGGJJIJJJGIIJIJJJJIJJI
@11535868/1
ctttgacattgcttgtggtcacttttcgcgc
+11535868/1
@@@D=BDDHHBHFIIGIG@DHIIGICHIG@C
@11535869/1
ctttgacattgcttgtggtcacttttcgcgcaaaggtaaaatcgttct
+11535869/1
1:?D4222ACFHHIIBFECH:CFGIGH@F>F?@@B9?BDHIBHGHIHC
@11535870/1
ctttgacattgcttgtggtcacttttcgcgcaaaggtaaaatcgttctag
+11535870/1
@@@DDDDDDHDDFIDABEDC<FHHHIE@BHGFGGBHHGGGGCDACCHDHG
@11535871/1
ctttgacattgcttgtggtcacttttcgcgcaaaggtaaaatcgttctag
+11535871/1
C@@FFFFDHHFHHJIGGIHIGIIIIJJIJHIGJJJG?FHIIIIGHIIIIH
@11535872/1
ctttgacattgcttgtggtcacttttcgcgcaaaggtaaaatcgttctag
+11535872/1
CCCFFDFFGHDFDIIFGHGIGHIIJJIJIGDDHIHE?FHIIECHCGGIGH
@11535873/1
ctttgacattgcttgtggtcacttttcgcgcaaaggtaaaatcgttctag
+11535873/1
CCCFFFFFHHDGFIEEFHDHGIHIJJIIIGGAHIDG09DHI<?FBHCG@C
@11206528/1
cttatcgatgcattgaaacgcaaactgacgtttacttttcgaatgtcaaa
+11206528/1
C@CFFFFFGHFGHJJIGGHHIIJJJJJIGIHEIJJJJJJJJIIJJHJJEH
@11206545/1
cttatcgcatttttcggaatattactagaaaataaactaatttctttcca
+11206545/1
@@@DDDDD??DHHI@:G?F;CEHHA>F<EGHI@FHI@D>FDHEFHIIGG9
@12769883/1
gtggttctttaacgaaatgtcaagagcataaagtatgtctagaacgattt
+12769883/1
@@@FDFFFHGHHHJJJJJJIJJJJJJJJJJJIJEHIIIJJJJIJIJJIJJ
@10583575/1
ctcaccttacaaaataaaatacggcaaagagaagaaaggccgatagaatg
+10583575/1
CCCFFFFFHHHHHJJJJJJJJIJJJJJJJJJJJJJJIIGIJJIJJJJJJI
@13126291/1
taagtggcttaccttctacttaccacttagcagaacccgataaagcgtta
+13126291/1
BCCFDFFFHHHHHJIIIIIJJHJJJJJJEFHIGIGJJJJIIIIJGGIIJI
@13126298/1
taagtggtaagtagaaggtaagccacttaagcacacatgttacataaatg
+13126298/1
@B@FDEFFHHHHHIJIJJFFGIJJJJJJJJJJJJJJJIJIIJJJJJJJJJ
@9819755/1
cctaaactcacttttttccgaaaaaatatcgcaa
+9819755/1
??8DABD;??D<C:<AE:AEFDA@E6D<??0800
@10216659/1
cggagttttgcctgttccgtagcagacggccactggcaaagtggatagct
+10216659/1
CCCFFBDDHFFFHFIIIIIEEHIHIGIGDEGGGGGIGF@@F?FDGGICA=
@10216660/1
cggagttttgcctgttccgtagcagacggccactggcaaagtggatagct
+10216660/1
CCCFFDFFHHHHFHFHIIEHHJJIJIIIIIIGIBGGEGGIE9DHEFGG@>
@12771311/1
gtggtttttttctaaaatcaatttacatattatttttgacttgaataaat
+12771311/1
?=@D=DDDHHHBDCGHIBDDHFHI@GGAFHHEGHIIIGDGGIIHGGGHII
@8268754/1
atggagtcccaaaacatgaccatgatgcactcggccggaccgattcagcc
+8268754/1
@BCFFFDDHHHGHJIJJJJJJJJJJJIIJJJJHGIIIGIJIJJIIHHHHG
@9503479/1
ccagatggcattcatgcagaaccgattaagaaaggggcagacaacttcat
+9503479/1
@@?DDBDADHHHHICCBBBBFE;FGBHHGHGEAHFB?DDGGII;8=BFHA
@14008476/1
tttaaatttttgtcgagtcaaaagcgaagaatatttgaaaatttctaata
+14008476/1
@@@FFDDDHFHHDFF?DGHIGIIJGGEGEBHAHIHIGICHGHIEIJIGHI
@14008477/1
tttaaatttttgtcgagtcaaaagcgaagaatatttgaaaatttctaata
+14008477/1
CCCFFFFFHHHHHIIIJHHIJJJJJJJJJJJJJJJJJIJJJJJJJJIGII
@9675070/1
ccctattgaaaaccttgtagtggattcctaatattttttagtgaacctct
+9675070/1
==8=B?DDBHFHHG@BFCBF<:EFFH<CFHIDBGGIIEGGFBD9BFF?D?
@12205570/1
gcttttgactcgacaaaaatttaaacacattgcattattgatttcgagga
+12205570/1
CC@FFFFFGFHFFGHIJJIIJJJJJJJJJJJJJIJJIJJJHJJJJJGIJG
@12001767/1
gcatgaatgccatctgggcccgggg
+12001767/1
CCCFFFFFHHHHHJJJJJIJJDFFG
@12773974/1
gtgtattacctctaaagctatctactcgttatataatcatcattcaaaca
+12773974/1
BBBFFFFFHHHHHJJJJJJJJJJJIJJJIJJJJJJJJJJJJJJJJJJJJJ
@10219586/1
cggatcttgctactaatattcgattcgatagg
+10219586/1
@@@:B@;D:?:<CCCG?CCF?;<AFBA<?EFF
@10966933/1
ctgccttctacatttgcgagtgacgaagagactctcagcttcaacgccaa
+10966933/1
@@?DDFDECDFFFIIIGG@F<AACDHGG:;;F??F<9?FGH>9?F77;@@
@10966934/1
ctgccttctacatttgcgagtgacgaagagttggccactaaactgggcag
+10966934/1
@CCFDFFDHDHFFIIJIIJJGGIJJGGGEHFIGJJJJIGHIGGHIGIHGG
@13131004/1
taataatagtgtattacctctaaagctatctactcgttatataatcatca
+13131004/1
@BBFFFFFFHHHHIIJJIJIIJJHIJIJIJJIIIJJGJGJJJJIJJJJII
@10763831/1
ctcggtatatgttgcgaatcagggctgggatgagtgacgtcagcgccc
+10763831/1
CCCFFDDFDHFHHIIIIJIJJIIJEGIIJ8:B<F9D?FF1DDDDBHGE
@8847544/1
caacctctatactttgcatcaaataaatgctcccttttcacaatataata
+8847544/1
CCCFFFFFHHHHHJJJJJJJJJJJJJJJJJJJJJJJJJJJJJJJJJJJJJ
@14208449/1
ttttcgagcattttccggaaaagaagattgcaccccgaaaagtttgggta
+14208449/1
BB==BDDFGHHHHJJJJJJJJJIJJJJJJIJJJJJJJIJJJJHIJIJJDH
@11730103/1
gaacaatccttcgaggtaacctacgtggacatcgaagaaaaaacattgac
+11730103/1
C@CFFFFFGHHHHIIJFHIJJJJJIHIJIJJJJIIIJJJJJJJJJJJIJJ
@13134508/1
taatagtgtattacctctaaagctatctactcgttatataatcatcattc
+13134508/1
CCCFFFFFFFFHHIIJIJIIGIIIIJJJJIJJJHIJJJJIIIGIJIJGII
@10007340/1
cgacgacaaagattacatcatatttgcctttaacagatgtgaagtatttc
+10007340/1
CCCFFFFFHHHGHJJJJJJJJIJJJJJJJJJJJJJJJJJJJIJJIJJJJJ
@12492255/1
gtaattctggtttctctatagttttgtcatacgtttttgaggcagcaaat
+12492255/1
B@@FFFFFHHHHHJIJJJJJJIIJJJJJIJJIIHGJJJJGHJJJIIJJJJ
@10224438/1
cggcaacaaaaagtgataatggatacaaatttgactactgtatagctttc
+10224438/1
CCCFFFFFHHHHHAEGHIJJJIJIJIIJGJJIIHGHIJJJIJJJIJJIJI
@13629792/1
tggaggagttgtactaatttgtgtaattgaagttcgtattatttcctcga
+13629792/1
B@CDDFDDHHHHFJJJIIJIJHCHIJIIJJIIIJJIHEHIJJIJIIIJII
@13135884/1
taatattcgattcgataggtgctttgtctggttaactttagtgggaaggt
+13135884/1
CCCFFFFFHHHHHJJJJJJFGHJJJJJIJJJHIJJJJJJJJJJJJJJJJG
@9824608/1
cctaataatagtgtattacctctaaagctatctactcgttatataatcat
+9824608/1
CCCFFFFFHHHDFFGHIGIIGGGHJJHIJIIIIGJIIIGIHIGHHIGGII
@13817924/1
ttcacagttccacaaaacgctgaaaaattccgtcggcaagaagttggccg
+13817924/1
CCCFFFFDHHHHHJJJIIIJJJJJJJJJJJJIJJJJJJJJJJJJJIJJIJ
@13136587/1
taatcagctacaacagtcaacatttcccacctttttcactcaaccatagc
+13136587/1
?@@DDAB?CFFFHIIEAEHHCH9AFHI@BFHG<EH@HHIEHICH@D@FD@
@13136800/1
taatcatcaatattatctatcgatactgaatgtaattttttatatagtgc
+13136800/1
CCCFFFFFHHHHHJJJJJJJJJJJJIJJJIJJHHIIJJJJJJJJJJJHII
@9678209/1
ccctcttcgtgttccatttcatagaatggtggtggccatctgcggg
+9678209/1
@@@DDDDDHDBAFBD:<FHE@@AHEHCGG2<C1?E?G3::?<DDHI
@11212627/1
cttattgtaacgatggagaattttttgattcagtgctgattctgcacaca
+11212627/1
CCCFFFFDHHHHDIIJGGGIIJJJJJIIJJJJJGIJJJJJJJJJIJJJJH
@11212631/1
cttattgtaatattcctccatagttcttacatccttgtttatttcccttt
+11212631/1
@<?DDBDDFFCBDBGGEGEGG@?HGGIIGHG@HIIIIGGHDHHHAFG?FG
@10971830/1
ctgcgggacatgcacatctcttggagccagccaatgggattgcccatcac
+10971830/1
CC@FFDDAFHHHG@HGHEEHFHGIGIIIIHIIIIGIEIIIIIIIIIIIIH
@9511793/1
ccagccccaacaaggaggtaaaaagaagaaacaaaaacaacctgaacaac
+9511793/1
CCCFFFFFHHHHHIJIJJAFHIJJJIJJJJJJIJJJIIJIJJJJJJIJJI
@9091324/1
cacctttttcactcaaccatagctttctcagcgtg
+9091324/1
@@@DDFFFFD?FF9EFGHIIIGGGIIGIGIACHE:
@11733695/1
gaacagtttagcaataaagtacccaaatcacccattagagaactcttgga
+11733695/1
CCCFFFDFHHHHHJJJIJIIHJIJJHHHHHJJJGIIJJJIJJJJJJJJJI
@12300991/1
ggataaaccaatggagcacacttttacttcagctacttgaaccgtacgtc
+12300991/1
@C@FFFFFHHHHHJIJJJJIJJJJJJJJJJJIJJJJJJJJIJJJIJJJHI
@12300992/1
ggataaaccaatggagcacacttttacttcagctacttgaaccgtacgtc
+12300992/1
CCCFFFFFHHHHHJIIJJJJJJJJJJJJJJJIJJJJJJJJJJIJIIJJJJ
@10474735/1
ctactcgttatataatcatcattcaaacattgaagccagatcgataaaaa
+10474735/1
?@@DDDDDFFHHGIIFEFHIEDG<EHGBGGIIHIII@FGFFHGEFDHIGH
@12013276/1
gccaaattgctctactctcaagaaatggcctccatgccgagcaagactcc
+12013276/1
CCCFFFFFHHHHHJJJJJJIJIJIJJGIJJIJJIIIJJJJIJJJJJJIJJ
@9250408/1
caggaaatggataattataggattggatctatgactgtgtatcgatagct
+9250408/1
@?@FDDFDHHDDHGIIEIIIIEGHJJIIIIEHJIJJJGJFIIJJIJJIJI
@9250409/1
caggaaatggataattataggattggatctatgactgtgtatcgatagct
+9250409/1
@@@DFFFFHGHFHGGFHJEHGIHIJIEGGIIHEHHHC?D?CDFGIEG>BB
@10974045/1
ctgctaaacgttaaattttaaaagcctcttaaatttaaccgaaatat
+10974045/1
@@@7BD?BAFC?D@EFGHIIIIIEHHGEGIIIHIIIGGHIGBFIIII
@12969646/1
gtttcatatgtagaacgaattttgtgcatacaaaaatagtaaaaagtcga
+12969646/1
CBCFFFFFHHFFHJJJJJJIJJJJJIJJJJJJJJJJJJJFHIJJJJHHIJ
@10974474/1
ctgctaagttctcttgttttttccgtagctcttcctccctggatttcttg
+10974474/1
CCCFFFFFFHHHHJJIHJJJJJJJJIJJJJJJJJJJJJJJJIFIJJJJJJ
@11738031/1
gaacgatgtcaccacctgattggtgatatcagccgctccg
+11738031/1
@@<DADDDHDHH?FGGIIFHHC>FCGHIIEGFHIHGGII>
@11738032/1
gaacgatgtcaccacctgattggtgatatcagccgctccgggcgttccgt
+11738032/1
CCCFFFFFHHHHHJJJGIHIJJJHHIJJIJJJJJJIJJJJJJJIEHHHHE
@12303239/1
ggataacctctctgtcggtagatttccg
+12303239/1
@@@DDDDDHHHHHIIIII<<<32CF<H1
@11739929/1
gaacgttcgactttcacttcattctatcggcctttcttctctttgccgta
+11739929/1
@@@DDDDDFH=:C<FBB@@<:EGBF>@?E@FDFBBBDHGG?DGAC@GAHG
@8852746/1
caacgatatgtcaaacgacgacattgagcaacttacgtattttctatgtc
+8852746/1
C@CFFFFFHHHHHIIGEIGEADHIIJJIEHEIJJJGGGIGIIIJGJIGIG
@8852747/1
caacgatatgtcaaacgacgacattgagcaacttacgtattttctatgtc
+8852747/1
CCCFFFFFHHHHHJJJJJJIJJIJJJJIJJJJJIJJJGIJJJJJJJIJIJ
@10014458/1
cgacggctcagcaactcctggaggacgctgacgggagtcttgctcggcat
+10014458/1
CCCFFFFFHHHGHJIIIJIIIIIHIJIIIGIIGIIGG5CEGGGIJ?HBE>
@11741346/1
gaactattatttttttttttttatttttcatcacagtgatgtttgtttca
+11741346/1
@<@FFFFFHHHHHJJJJIIJJJ2CHIIIECCCCA=E7=?EC?BD;?CC;>
@9096950/1
cacgacgaatgatgtgataaatatacctgcacacacgcatttttaaattt
+9096950/1
CCCFFFFFHHHHHIGIIJIJJJJJJJIIIJJJJJJJJJIJJJJJJJJJJJ
@11742358/1
gaactctttaggcagcaacattacccaaaaagatatccagcctttgatgg
+11742358/1
CCCFFFFFHGHHHIJJJJJGIJJJGIIJJIJJJJJJJIJJIJJIIJIIJH
@8465531/1
atttatcaaggttttcaaactgttaaaaaacctgctgaatgtgcgccaat
+8465531/1
@C@DDFDFHDFA?FDGEHIGDIIIEBEDHGIEA@FIDA?BDHHHEGIBFG
@11744204/1
gaacttgctggatctcttggtcggaaaagtgactcccgaacaagccaatc
+11744204/1
?@?DFFDBBDFABDHAGBDHBIIEIGIIIEHIHGICHIIIIIIIEEHIIG
@11744205/1
gaacttgctggatctcttggtcggaaaagtgactcccgaacaagccaatc
+11744205/1
CCCFFFFFHHHHHJJJJJJJIJJJJJJGJFGGIIIJJJJDIIIJJJJJJI
@13149290/1
taatttgcaaaattttgacatttttttctttcctttatgtccacaaatta
+13149290/1
C@CFFFFFFFHHHJJJJJJIIJIJJJJIJJIJJJJIGJGGIEEAHGGGCF
@11745024/1
gaactttgttgttgacgttcatttcgacccgtttgctgttgttgggcacc
+11745024/1
BBBFFFFFHHHHHJFGGGHGHIJJIJJJJJIHIIDGEHHEIHIIIIGEDG
@12306454/1
ggatatcttacgttctggcaacatcgacagataccacaaatacctaaacc
+12306454/1
CCCFFFFFHHHHBGIJJEEIGIJJGGJIJJGIJJJGIJGGIJGIIJIIII
@9256603/1
caggaattggaggaggagggtacgaaggaactggaggataactgtagacg
+9256603/1
BBCFDFFFHGHHHGJJIJJJAGHJJJJJIJJJJJGIJGJJJJJJJJJJJJ
@11417380/1
cttggcttccttcggagttttgcctgttccgtagcagacggccactggca
+11417380/1
CCCFFFFFHHFHFGI@FAFHICAHHGGHIIGGIIIGGIFEHBHACDAHGA
@13822811/1
ttcactttttggtcatgattttgaggtactcgagggcatgatgagcagcc
+13822811/1
CCCFFFFFHHFHCGIJIGIIIJGHIJHIIIIIJIJJJJJJJJJJJJJIJI
@9683225/1
ccctgttgaaaaccttgtagtggattcctaatattttttagtgaacctct
+9683225/1
@@?DDDDAHHHFHIBBGFCFEHIGIIIIGIIGIIIGGGIIGGGHCHIIII
@13448209/1
tctggcaacatcgacagataccacaaatacctaaaccttcccactaaagt
+13448209/1
CCCFFFFFHHHHGJJJJJJJIJIJJJJJJJJJJJJJJIJJJJJJJIJJJH
@11747296/1
gaagaaagctatacagtagtcaaatttgtatccattatcactttttgttg
+11747296/1
CCCFFFFFHHHHHJJJHIIJIJJJJJJJIJJJJJJJJJJJJJJJJJJJJI
@11562076/1
ctttggtggggaactttgttgttgacgttcatttcgacccgtttgctgtt
+11562076/1
CCCFFFDFHHHFHIIIJIHIGFGHHJIGJIIJJJJJJJJJJHIIIIIJEH
@13268777/1
tattcctcgaaatcaataactcgacaaaaattgttcccttttgagctatt
+13268777/1
@@@FFFFFHHHHHJIIJJJIGFECAFGGIIJJGDDGIGIGI>D;BBHEGF
@11565889/1
ctttgtcgtcgtaccaaatagcggaccacaatatagttacgttaaaacag
+11565889/1
?BBDDDFFFHHHHJJHGIJIIHJJJJJJJJJJJIIJIIJIJJJJJJJJJJ
@14022385/1
tttacatattatttttgacttgaataaatttttaaatttaaaaatgcgtg
+14022385/1
@:BDFFFFHHHHHJJJIIJJJIIJJJJJJJJJJJJIJJJJIJJJJIJJGI
@14022386/1
tttacatattatttttgacttgaataaatttttaaatttaaaaatgcgtg
+14022386/1
CCCFFFFFHHHHHJJJJHIJJIIIJJJJJJJJJJJJJJJJJJJJJJJJHJ
@11219617/1
cttcaacaagaggaaggagcgcaactttcttccagttcacaatcagattc
+11219617/1
CCCFFFFFHFHHHIJJJIIGIIGIJJJJIJJJJJJHIJJJJJJJJJJIJJ
@11219618/1
cttcaacaagaggaaggagcgcaactttcttccagttcacaatcagattc
+11219618/1
CCCFFFFFHHHHGIJJJJJJIGIJJJJJJJJJJJJHJJJJJJJJJJJIJI
@11219619/1
cttcaacaagaggaaggagcgcaactttcttccagttcacaatcagattc
+11219619/1
CCCFFFFFHHHHHIJJIGIGGIIIIJJJJJJJJJJJIJJJJJJJJJJJJJ
@12501835/1
gtacaactgtttacctgtgtatgataaataaacttttttcgggtttggaa
+12501835/1
CB@FFFFFHHHHHJJAHEHIHGJJJJIJJJJIJJJJJJJJIJF?DGEBBD
@10980118/1
ctgctcatcatgccctcgagtacctcaaaatcatgaccaaaaagtgaaca
+10980118/1
CCCFFFFFHHHHHJJJJJJJFGHHHIIIJJIIGIJJJJJIJIJG?DGIIJ
@11568581/1
ctttgttcagttcttgcaggagatcgctagcgaacaatccttcgaggtaa
+11568581/1
CCCFFDDFHHHHHIJIIJJJJIIJJJIJJJJJIJIJJJJIIJJJJJIFGH
@13270918/1
tattgatttaattttgacatgttagaatgccctattgaaaaccttgtagt
+13270918/1
CCCFFFFFHHHHHJJJJJJJJIJJJJIJJJJJJJJIIJJJJJJJJJIJJH
@13156990/1
tacaaatttgactactgtatagctttcttctcttggtgaacacatacttt
+13156990/1
CCCFFFFFHGHHHJJJJHIIIJJJJJJJJJJJJJJJHIJJJJJJJJJJJJ
@9109007/1
cacggcaacaaaaagtgataatggatacaaatttgactactgtatagctt
+9109007/1
CCCFFFFFHHHHHJJFGHIJJIJJJJIHIIIIJJIIJIJJJJJJJJJIJJ
@11755042/1
gaagaatccatcaacgtggagtttaagcatattcgtctattagctagagc
+11755042/1
??@DDFFDFHDHHCHBCFDFEGHGIIDBGCHGIBHC?FEGHIGIIGIDED
@13271260/1
tattgcgtctttgctttggtcactttacgcgcgaaaaccattatgtttta
+13271260/1
CCCFFFFDHHHHHJJJJDICHHIIJJJIJJJDIIIGJJJJJJIJJHHHGH
@11569389/1
ctttgttgcccgtttgccgatttaggttgttgtggtacatctccatgtgg
+11569389/1
CCCFFFFFHHHGFIJIIIJGHJJJJJHIIHIJGHIGGHIJJJJJJJJJJI
@9110622/1
cacgggtaaatcctgcaaggattgccacatcttgtgagccgccattctct
+9110622/1
C@CFFFDDFHHHHJJJIIJIIJIIIGIJJIIIJJIIGIJJJIJJJIJJJJ
@14223772/1
ttttgactcgacaaaaatttaaacacattgcattattgatttcgaggaaa
+14223772/1
CCCFFFFFHHHHHJJJJJJJIJJJJJJJJJJJJJJJJJIJJJJIJJJJJI
@14223897/1
ttttgactgtcgtgaatagtaacctcgccttctttttgttctccaaaagg
+14223897/1
CCCFFFFFHFHHFIEFFF><FHHIGGGGI?G:?FHIJ0?D@DBF9BFH;F
@14223966/1
ttttgacttgaataaatttttaaatttaaaaatgcgtgtgtgcaggtata
+14223966/1
@@CFFBDDHHDHDGHGGGIIGGGEHIIIGGIJJIG<FFHGHIIGJIIJIJ
@14223967/1
ttttgacttgaataaatttttaaatttaaaaatgcgtgtgtgcaggtata
+14223967/1
@CCFFDFFHHGHFGJJGIJJJIJJJJJJJJJJJJJJHIGHGIIJJIFHIJ
@14224762/1
ttttgaggcagcaaatttctcaagggcacacggcaacaaaaagtgataat
+14224762/1
CCCFFFFFHHGHHJJJJJJIIIJJJJIJJIJIIIIIIJGFHIIGHIIIIJ
@9688302/1
cccttttgagctattgcgatattttttcggaaaaaagtgagtttaggata
+9688302/1
BC?DDFFFHHHHHJJJJJJJJJJJJJJJJJJJJJJJJFGIJFHIIJJJJJ
@9688303/1
cccttttgagctattgcgatattttttcggaaaaaagtgagtttaggata
+9688303/1
CCCDFFFDDFDFFGIGGIEEFFHJJJJFIJGIJJJJGBFGGFHIIIJEGH
@8283028/1
atgtgtttaaatttttgtcgagtcaaaagcgaagaatatttgaaaatttc
+8283028/1
@BCDDFFFHHHHHJJJIHIJIIEGHJJIJJIJIIJJGHIJJGGHJJGIGG
@9840444/1
cctcaagcgctggtaacgctttatcgggttctgctaagtggtaagtagaa
+9840444/1
@@@DDFDFDDFFGCFHGGIIJIIIGJIIFGEIIJJEIIBFHFCHIFHIHI
@11223347/1
cttcaactttgttcagttcttgcaggagatcgctagcgaacaatccttcg
+11223347/1
CCCFFFFFHGHHHJJJFHIJIJJJJIIJEHIJIJJGIJJJJJGGIJIJJE
@12313393/1
ggatgtgtaatatgcgtgtccacgcaagtacctgctggaacgtttaaatt
+12313393/1
CCCFFFFFHHHHHJJJJIIJJJJJJJJIHIIJJJJIJJJJJJHIIJJJJJ
@10247406/1
cggccaacttcttgccgacggaatttttcagcgttttgtggaactgtgaa
+10247406/1
CCCFFFFFFHHHHGIJIJJIJIJJJJJJJJJJIIJJJIIJIJJJJJHIJJ
@10248018/1
cggccactggcaaagtggatagctgcaccaagcattggtggcgattggtc
+10248018/1
CCCFFFFFHHHHHJJEGIGHIIGIJJJJJIJIIDHIGJ?FHHGDGHIJCG
@13834301/1
ttcatatgtagaacgaattttgtgcatacaaaaatagtaaaaagtcgaag
+13834301/1
@?;DDFFFFHHHHIJJJJJJJIFHIJJJJJJJJJJIIHIIJJJJHIIJJE
@8665282/1
caaaaacgtatgacaaaactatagagaaaccagaattacaggaaatggat
+8665282/1
@1=DDFFFFHHHHJJIHHIIJIJJIIJIIIJJIIJJJIJIJJHIJIFIIJ
@8665283/1
caaaaacgtatgacaaaactatagagaaaccagaattacaggaaatggat
+8665283/1
CCCFFFFFHGHHGJJJJJJJJJJJJJIJJJJJJGIJJIJJJJJJJJJJJJ
@8665284/1
caaaaacgtatgacaaaactatagagaaaccagaattacaggaaatggat
+8665284/1
CCCFFFFFHHHHHJJJJIJJJJJJJJJJJJJJJJJJJIJIJJJJJJJJJJ
@13835432/1
ttcatcattcaaacattgaagccagatcgataaaaaaatatcgcaatatt
+13835432/1
CCCFFFFFHHHHHJJJJJJJJJJJJJJIJJJJJJJJJJJJJJJJJJJJJJ
@10023966/1
cgagaaatgaccttagcagacctcttgataggcgagatttggaagttttc
+10023966/1
CCCFFFFFHDFHHJJJJJJJJJJJJJIIIIJJIJJJHHJJJJJJJGIJIJ
@10023967/1
cgagaaatgaccttagcagacctcttgataggcgagatttggaagttttc
+10023967/1
CCCFFFFFHHHHGJJJJJJGIJJIJJJJJJJJJJGJHIIIGIJJJBFIJG
@14029263/1
tttagaataacattgacattctataaagacgttagagaggttcactaaaa
+14029263/1
CCCFFFFFHHHHHJJJJJJJJJJJJJJJJJJJJJJJJIJJFHHJJJJJJJ
@9842972/1
cctcaccttacaaaataaaatacggcaaagagaagaaaggccgatagaat
+9842972/1
CCCFFFFDHFHHHJJGGGIJ<FFGGIJJIAHGGHBHIJGGIGHGBHHIJG
@10024937/1
cgagaacgttcatgaaggaaagttgagtcatttgaggtctaaacaagtta
+10024937/1
CCCFFFFFFHHHHJIJIIFHIJHHGHIHHIJJJJIIIGHJJJJJJIJGII
@11582022/1
cttttaaatgttgatgttgctcataaaccgtttcctaaagctataccagt
+11582022/1
CCCFFFFFBDFFHHIEGHGHAFEHGJJJIIIJJJJJJJJGIJJJJJJGHG
@13276431/1
tatttgcctttaacagatgtgaagtatttcttgatgtccatatttctgtc
+13276431/1
CCCFFFFFHHHHHJJJJJJIIIJJHJJJJJJJJJJJJIJJJJJJJJJJJJ
@9274376/1
caggggagaaaagtcacgagaatttgaaaagcgagcttcatgatcccctg
+9274376/1
CCCFFFDFFHHHHJJJJJGIIGIIJJJJJIHJIIJJJIGEGIIIIDIJJJ
@14030555/1
tttagaggtaatacactattattaggcactagttattaattataatcatc
+14030555/1
@@CFBDEDHBDFBHIIGGIGIEIIEHGIFIIEFCHIIIDGFHII>DFHII
@12316420/1
ggattgcccatcactttgtcatcgaacgatgtcaccacctgattggtgat
+12316420/1
@@@FFDFFHHGHHJIJJGJHGIJJJJJIFGIIEGGIGJJIJGEIGG?DHI
@12316884/1
ggattgttcgctagcgatctcctgcaagaactgaacaaagttgaagtcct
+12316884/1
@@@FFBDDHHGHHIIJIIICGIIGJJJJJJJJJIGIJIGIDHAFIIGEFH
@12316885/1
ggattgttcgctagcgatctcctgcaagaactgaacaaagttgaagtcct
+12316885/1
CC@FFFFFHHHGHIIIJJJIIJGJJJJJIIJJJGJJJJIIIIJJIJHIIJ
@11771379/1
gaaggattgttcgctagcgatctcctgcaagaactgaacaaagttgaagt
+11771379/1
@??ADDFFFCDCDBDCHIIIGGIIIFHGIIIIIEHCGGGIIEGBA9DDFH
@8477503/1
atttatttgatgcaaagtatagaggttgtacccaaacttttcggggtgca
+8477503/1
CCCFFFFFHHHHHJJJJFFJJJJJJHJIJIJJJJJJIJJJJJIJIJHHJJ
@9277442/1
caggtaaacagttgtacagtagaggataaaccaatggagcacacttttac
+9277442/1
CCCFFFFFHHHHHJJIJJJJHIJJJIJJJJJJJJJIJIJJIJJJJJJJJI
@12317487/1
ggatttctcaacttgtttccgtgagttgctgaacaaatttgaaaaaacca
+12317487/1
CC@FFFFFHHGHHJIHIJJJIFIJJGIIJJJJJJJJIJJJJJJJJJJJII
@11772323/1
gaaggggtttgttaaggaaagtagaaaactaatg
+11772323/1
?@@DDDD@FAH?FEHEGHHF8AF?FGIGCFHIII
@11586711/1
cttttacttcagctacttgaactgtacgtcaaatgtcgcaaattatgtca
+11586711/1
BB@DFFFFHHHHHJIJJJJIJJIJJJJJHIJJJJJIIJJJJIJJJJJJJJ
@13645371/1
tggccatctgcgggacatgcacatctcttggagccagccaatgggattgc
+13645371/1
CCCFFFFFHHGHHJGHJIJEGHIJJJJIIJJIIJEHIJIIIJIGIJHIII
@9124727/1
cactatataaaaaattacattcagtatcgatagataatattgatgattat
+9124727/1
CCCFFFFFHHHHHJJJJJJJJJJJIJJJJHJIJJJJJJJJJJJJJJJJJJ
@8672346/1
caaaaagggaaataaacaaggatgtaagaactatggaggaatattacaat
+8672346/1
CCCFFFFFHHHHHJJJJJJJJHIIHIIJJJJJJJJIHIIIJJIJJJJJIJ
@9278761/1
caggtatatttatcacatcattcgtcgtgtaccacatctcggatcttgct
+9278761/1
@@CFDDFBHHHHHHJGIJIJJJJJHHHFFFAEH@GECGGI>FFEHGGCGB
@9278762/1
caggtatatttatcacatcattcgtcgtgtaccacatctcggatcttgct
+9278762/1
@BCFBDFFHHHHHJJJJJJJJJJJJJJGHEFGIBBFEEGGEH@AGBG@D?
@11229543/1
cttcaatgtttgaatgatgattatataacgagtagatagctttagaggta
+11229543/1
CCCFFFFFHHHHHJIJIJJJJJJJJJJJJJIJFHHIIGIJJJJJIJJJEG
@8674024/1
caaaaagtgaacagctatcgatacacagtcatagatccaatcctataatt
+8674024/1
CCCFFFFDHHHGHJJJJJJIJIJJJJJJIJJJJJJJJJJJJIJJJJJJJJ
@11590147/1
cttttatgaatcgtgataacatgcataaaatataataaaaatttata
+11590147/1
???D1=DDDBDAAAEE9EE9?<CCFCFFE>?C4A4EBEF>BBDFEDD
@12513143/1
gtactcgtcgttgttgaagtcggctcgacggaccaagttgttgatttcgc
+12513143/1
CCCFFFFFHHHHHGIJJJGFHIIIJJJJJJIJIJJIFGED@EC9AHH;@<
@10258063/1
cggcgatggttcttcaagagctggcaataaagaaaggctttcaatcacca
+10258063/1
CCCFFFFFHDHHHJJJJJIJJIIJJJJJJJJJJJJJIIJJJJJJJJJIIJ
@8675848/1
caaaaataatatgtaaattgattttagaaaaaaaaccactaattctatgc
+8675848/1
CCCFFFFFHHHHHHIJJJJIJJJJJJIJJJJJJJJJJJJJJJJJJJJJJG
@10611085/1
ctcagcttcaacgccaaggacttcaactttgttcagttcttgcagg
+10611085/1
CB@FFFFFHHHHFIJJJJJIIGJJJJJJJJJIJJIJIIJJJJJJJH
@10611086/1
ctcagcttcaacgccaaggacttcaactttgttcagttcttgcagg
+10611086/1
CCCFFFFFHHHHFHIJJJJJJJJJJJJJJJJJJJJJIJJJJJJJIJ
@8676649/1
caaaaatagtaaaaagtcgaagtctttcgagacatactcttcggagaatc
+8676649/1
@@CFFFFFHHGGHJIIHGHJJJHGHIJJGGIEGIJIJJJJIJJGIIEHII
@8676650/1
caaaaatagtaaaaagtcgaagtctttcgagacatactcttcggagaatc
+8676650/1
CCCFFFFFHHHHHJJIEHIIIJFHIJJJJJJJJJJIJJJJJJJIJIJJJI
@11780177/1
gaataaagtatgtgttcaccaagagaagaaagctatacagtagtcaaatt
+11780177/1
CCCFFFFFAFFHFHHJJJJGIJGJGIIJJJJJIJJIJIJJHIGHIIJJJJ
@10261620/1
cggctcacaagatgtggcaatccttgcaggatttacccgtggagggtaac
+10261620/1
CC@FFFFFHGHHHJGGIJFJJJJJJFHJJIJIIJJJJIIGHIJJJJ<BCH
@10261621/1
cggctcacaagatgtggcaatccttgcaggatttacccgtggagggtaac
+10261621/1
CCCFFFFFHHHHHJIIJJIJJJJJJJJIJJJJJJJJJJJGHI1BGGGIGI
@12321521/1
ggcaaatctttatctttatcatttgtttgtatttcttcaactggtgtaac
+12321521/1
CCCFFFFFHHHHHJJJJJJJGIJJJJJJJIJJJJJJJJJJJJJJHIIJJI
@9699954/1
ccgaataacttattgtaacgatggagaatttttttgattcagtgctgatt
+9699954/1
CCCFFFFFHHHHHJJHIJJJJJJJJJIJJJJJJJJJIJJJIIHIJIJJJI
@11595512/1
cttttccggaaaatgctcgaaaactcaattggcgcacattcagcaggttt
+11595512/1
111==ADDFDFHHIIIJJFJJJJJJJJIJJIIIIIGGIIIGGIHIIJHIJ
@11595513/1
cttttccggaaaatgctcgaaaactcaattggcgcacattcagcaggttt
+11595513/1
CCCFFFFFHDHHHEGGGHGGHGJIIJIJJJIJGGG@GEHIIIJIHGI=CH
@11595514/1
cttttccggaaaatgctcgaaaactcaattggcgcacattcagcaggttt
+11595514/1
CCCFFFFFHGHHHJJJJJJJJJJJJJJJJJJIJIJJJJJIIIJJJJJCGI
@11595515/1
cttttccggaaaatgctcgaaaactcaattggcgcacattcagcaggttt
+11595515/1
CCCFFFFFHHHHHJIJJIJJJJJJIJJJJIJIIIIJJJIIJJJJJJI8CH
@11595516/1
cttttccggaaaatgctcgaaaactcaattggcgcacattcagcaggttt
+11595516/1
CCCFFFFFHHHHHJJIJJJIJJJJJI9DHIJJJIJJJJJJJJJJJJJFHJ
@11595517/1
cttttccggaaaatgctcgaaaactcaattggcgcacattcagcaggttt
+11595517/1
CCCFFFFFHHHHHJJJJJJJJJJJJIJJJJJJJJJGIJJJJJJJJJJGIJ
@8871127/1
caactgtttacctgtgtatgataaataaacttttttcgggtttggaaaaa
+8871127/1
CCCFFFFFHHHHHJGHGGJIIII:FHJJJFHIGHIIJJGIFHIGIIJJJI
@8871128/1
caactgtttacctgtgtatgataaataaacttttttcgggtttggaaaaa
+8871128/1
CCCFFFFFHHHHHJIIHHJJHJIJIJJJJHHIIJJJJIJIFHIJIIJJJI
@8871129/1
caactgtttacctgtgtatgataaataaactttttttcgggtttggaaaa
+8871129/1
@BBFDDDDHGFHHIIJFGIEJJJIIIHHGJGGIJJJJJIIIFGIIGJIJJ
@8871130/1
caactgtttacctgtgtatgataaataaactttttttcgggtttggaaaa
+8871130/1
CCCFFFDFHHHHHJGIIJJJJJIJJJJJJJIJJJJJJJJJJIIJJJJJJJ
@9852602/1
cctcctcaacaacaacaacccacttggggcagacaaacagctccacaaca
+9852602/1
CCCFFFFFHGHHHJJJIJJJIIIIJGIJJIJJIJIJJJIJJJJJJJIJJI
@10264077/1
cggcttatcactatgatgttgatttggtaccagataccccgaaaaagttt
+10264077/1
@CCFFFDDFDFDDEEDFBEFBCEHIIIDCHI@EEGFHHIIIBHIIII8BG
@9288095/1
cagtacttcattgtgattctcgaataaatgccagagatgataagcagatt
+9288095/1
==@4=BDEHBFHHIGIJJHIGGGIIIJJJJJJJJIIIJIIJJJGGIIHII
@10033375/1
cgagattcgttcgagaacttccagaaaaaggaaaagaaattttgtgcatg
+10033375/1
BB1BDFFFGFHHFIIJIIIIJJIIJJJJJJJJJJJIJJIJJJJJHJJJII
@10265730/1
cgggaaaagtattatgagaatatgaaatttaaaagaaaatttgaaaagta
+10265730/1
B?@DDFFFHCFHHJIJJJJJJJJJJJJJJJJJJIJJJJJJJJIJJJJJFI
@10034027/1
cgagcaagactcccgtcagcgtcctccaggagttgctgagccgtcgcggc
+10034027/1
CCCFFFFFHHHHHJIFIGGGGFHIIJJDHICHBGIIIJGIIJG@GGIBH<
@10996594/1
ctggaacgagacaacagcaccctggtcctccacaacagcaagctcctccg
+10996594/1
CCCFDFDFHFHHHJGIGJJJJJJIIHGIIIJJIJIJJIEHIIGGHGIJJG
@9137953/1
cacttttcgcgcaaaggtaaaatcgttctagacatactttatgctcttga
+9137953/1
B@@DFFFFHHHHHJJJJHHIJJJIJJJJJJJJJJJIIJJJJJJJJJJJJG
@9137954/1
cacttttcgcgcaaaggtaaaatcgttctagacatactttatgctcttga
+9137954/1
CCCFFFFFHHGHHJJJIBHIJJJJJHIJJJJIJJJJJIJJJJJJJJJJJG
@9137955/1
cacttttcgcgcaaaggtaaaatcgttctagacatactttatgctcttga
+9137955/1
CCCFFFFFHHHHHJJJJGHIJJJJJHIIIIJJJJJIJJJJJJJJJJJJJJ
@9138501/1
cactttttgttgccgtgtgcccttgagaaatttgctgcctcaaaaacgta
+9138501/1
CCCFFFFFHHGGHJJHJFHIHIHIIJJJJJJJJIJJIJIJJGIJJJJJIJ
@11433732/1
cttgtacctattgaattgtgtacaatagaagataatcagacaattaatag
+11433732/1
CCCADFFFGFHHBHJIIGH@CFGFH@FBHHAGCHGAHHGGIJJGIDHIJC
@11603416/1
cttttgagctattgcgatattttttcggaaaaaagtgagtttaggatatc
+11603416/1
CCCFFFFFHHGHHIIJIJJJJJJJJJJJJJJJJIIHIGGGIIJJJIJJJJ
@8486546/1
atttcctgtaattctggtttctctatagttttgtcatacgtttttgaggc
+8486546/1
CCCFFFFFHHHHHJJJJGHJJJJJJJJJIJJJJJJJJJIJHIJJJJGIII
@9292195/1
cagtctgttgtgggggaacagtttgatgttgctgttgtggagctgtttgt
+9292195/1
@CCFFFFDHDHHHIIJHJJJJEFGIGIIJIJIJJGJJJGGGIGIJGGJD=
@8686898/1
caaaaatttaaacacattgcattattgatttcgaggaaataatacgaact
+8686898/1
@@@DFDFFGHHHHIJIIEIIJCGIIIGIGHG?FHGFGIGGIHGIBFHIIG
@8686899/1
caaaaatttaaacacattgcattattgatttcgaggaaataatacgaact
+8686899/1
CC@FFFFFHHHHHJIJJJJJJJJJJJJJJJJJJIJIJJJJIJIJJJJJJJ
@12328055/1
ggcagtcactgcatcttatgatccaaaagcctttaagtacaatatctgct
+12328055/1
CCCFFFFFHHHHHJJJJJJJJJJJJIJJJJJJJJJJJGIJIJIJJIJJJI
@10036336/1
cgagcgtttctttagtctgtatattttcttgtatcacttattgcgtcttt
+10036336/1
@@@DAA@DHDDHH@AAAEDEDFFHIIIBEH>EBHGCHGIGII@GGDFBGI
@11790070/1
gaatatttgaaaatttctaatattgcgatatttttttatcgatctggctt
+11790070/1
C@CFFFFFHHHHHJJJJJJIJJJJJJJIJJJJJJJJJJIJIIJJJJJIJJ
@11790291/1
gaatattttgccgtatgccttcaccattgtctcgatgatttctctgttaa
+11790291/1
CCCFFFFFHFHHHIJJJJJJJJJJJHJJGJIIJCCBGDAFH@FBDDFI>B
@13467781/1
tcttgatgtccatatttctgtcaccaattgtacagaatggttgttctgct
+13467781/1
CCCFFDDDDFHBDFFHIDFBFHBIIIIIIGHHIIIHIIIICHGFHGGDGG
@9859169/1
cctcgctgtatgattttaaaaggtcttctcctttttgctttaggaccatt
+9859169/1
CCCFFFFFHHHHHIJJJGIIJJIAFHIJJJIGJJJJJJIJJJGIIIIIJJ
@13857655/1
ttcccactaaagttaaccagacaaagcacctatcgaatcgaatattagta
+13857655/1
@C@DFFFDHGFHFHIJJGGHIIIGIGDGIIIIJFIJIJJIICBHBGGIHG
@13857656/1
ttcccactaaagttaaccagacaaagcacctatcgaatcgaatattagta
+13857656/1
CCCFFFFFHHHHHIJJJJJJJJJJJJJJJJJJJJJJJJJJJJJJJJJJHI
@11791669/1
gaatcggtccggccgagtgcatcatggtcatgttttgggactccatgtcg
+11791669/1
CCCFFFFDHHHHHJJIJHGEIJJJJJJEHIIJIIJJIJJGIJJJJJIEHI
@8689438/1
caaaacatgaccatgatgcactcggccggaccgattcagcccccaccaag
+8689438/1
CCCFFFFFHHGHHJJJGIJJJIJJIIIIIGIGIIIJJEGGGEHHH=BEE@
@11436733/1
cttgtatcacttattgcgtctttgctttggtcactttacgcgcgaaaacc
+11436733/1
CCCFFFFFHHHHHJJJIIHGJJIJJJJIJHIJJIJJJJIJJJJJGHIJHH
@12330688/1
ggcatttatgatccaaaagaaattcccatgagggaatttaaggcatctat
+12330688/1
CC@FFFFFHHHHHJJJJJJJJJJJIJJJJJJJJJJJJJIIJJJIIIJJJJ
@8490179/1
atttctcagaaattcgaataaattcagtctcagtttcagttactcttgat
+8490179/1
CCCFFFFFHHHHHJJJIJJJJHHIJJJIIJJJJIIJIIJJJJIIIJJJJJ
@13469205/1
tcttgcttcatgattgaaaatttgcaaggtttggaggagttgtactaatt
+13469205/1
@@@BDDDDHHFHDHIBEBIH@GGGGI@B;2<CEA9E?7;F;GDDBGHFHI
@8880686/1
caagaaatggcctccatgccgagcaagactcccgtcagcgtcctccagga
+8880686/1
BC@?DEFEGHHHHIJIJJJJJIJJJJJHJJJJJGHGIIIJJHHGJIJIJD
@8880687/1
caagaaatggcctccatgccgagcaagactcccgtcagcgtcctccagga
+8880687/1
CCCFFFFDHHHHHJJJIJJJJJJIIJJIJJJJJJJJGIJIJJJJJJJIJJ
@10276343/1
cgggcccagatggcattcatgcagaaccgattaagaaaggggcagacaac
+10276343/1
BBBFFFFFHHHHHIJJJJJJJJJJJIJJJJJJJJJJJJJJIIIJJJJJII
@14044181/1
tttatatagtgccccgatgatatgatatgtatttattatattgtgaaaag
+14044181/1
=@:=DDFFHDHHGIJJHGIGIGIIIJIIIFHIIJIJIGIIIIJIJIIJIJ
@11439218/1
cttgtcatgtgttgaaattccgcgaaattggcactggcaagtcaaagaag
+11439218/1
:====ADEFFHHHGHGIIIJIHIGHIIIGHB>GD;FHHHIJBAFGIIJ;@
@9862774/1
cctctctaacgtctttatagaatgtcaatgttattctaaaaagaagactg
+9862774/1
BB=DDFFFHHHHHJJJJJJJJJJJHJJJJIJJJJJJJJJJJJJJJJJJJI
@11798131/1
gaattatatcatgctgtagttccatcttgtttaaaaatctgactag
+11798131/1
CCCFFFFFHHHHHJJJIJJIJJJJJJJJJJJJIIJJJJJJJJJJJJ
@8492067/1
atttcttagtgtcaatagtgctgccgttacttcctcaagcgctggtaacg
+8492067/1
CCCFFFFFHFHHHFHGIGIJIJJJJJJJIJJJJJJJJJJJJJJJJHHJJJ
@12335828/1
ggccatttcttgagagtagagcaatttggcttcttcccccaaggataacc
+12335828/1
CCCFFFFFHGHGFIGGFGGIIHHGHIJHFHGHEHIIHIIGGIEIIJIH@G
@13864109/1
ttccggttccggtggccaccagatcgttgttaaggaacacgcggtagcgg
+13864109/1
CCCFFFFFHHHHHJJJJJJJIJJJJJJJJJIIIJJJJJJJJJJJAHHHFF
@12337017/1
ggccgatagaatgaagtgaaagtcgaacgttcttctgggcttttcctgct
+12337017/1
@@@FFDFFD>BFDHGGCE>DHCHHHGICHDDB?D?DD?DGGGGHD<<C>C
@12337295/1
ggccgatttgcagactctcagcttcaacgccaaggacttcaactttgttc
+12337295/1
CCCFFFFFHHHHHJJJIJJIJIIJJJIJDHGIJJJJJJJJJJJJJJJHIJ
@13658673/1
tgggcagctcggctgagaatcggtattcgggactgaaagacactaagatt
+13658673/1
CCCFFFFFHHHHHJJIIIJJJIJ?FEIGIJJBHIFHIJGGIGGIIJGGEG
@11616729/1
ctttttcattcttcctgtattttttcgtccc
+11616729/1
@@@DDDB?CFDFHGHDDAFHHIIIIGHDEGH
@9302340/1
cataaaagtaatataaccttagatttcgaggcaaattgattgatttgccc
+9302340/1
?@@ADEDFAFHAFGEGGGIIIIEHGHECHA:1?GF9?DFBFH<<?FE<BB
@14249975/1
ttttgtttccaaagctgctaagttctcttgttttttccgtagctcttcct
+14249975/1
@@@D<BDDDF4AD;@?@@3:F<?F@FE@H<AFGIII;D1:B7?FFFFBFB
@8884461/1
caagaactgaacaaagttgaagtccttggcgttgaagctgagagtctgca
+8884461/1
@C@BDFFFHFHGDIIIIIHIJICDHIJJJJJJIIJGJJJJIGHI?DHGIJ
@8884462/1
caagaactgaacaaagttgaagtccttggcgttgaagctgagagtctgca
+8884462/1
B@8DDFFFGDHHHJJJIIIJJJHJJJJJJJJJJIIGIIJIJIIJFGHJJJ
@9712693/1
ccgagcaagactcccgtcagcgtcctccaggagttgctgagccgtcgcgg
+9712693/1
@C@FDDFDHFHHFHJDFH@FGIIIGGIGFHIDF??DC>DAFGIJIIJJEB
@9712968/1
ccgagcccttggcttccttcggagttttgcctgttccgtagcagacggcc
+9712968/1
@@@DDDDDHHFHDGHEH?H@;E2?:EGI@BGEEBFCHEDFEFAFEH<GBE
@9712969/1
ccgagcccttggcttccttcggagttttgcctgttccgtagcagacggcc
+9712969/1
CCCFFFFFHHHHHJJJJEHGCH?FDGIJIIIGGBGGIIFHIIJJIIIJFI
@13867901/1
ttcctccatagttcttacatccttgtttatttccctttttgtgg
+13867901/1
;??;?DBDBAD:C?AE:A<FFEFIIECEC<FECA<EEICEA:9?
@14048586/1
tttatgaatcgtgataacatgcataaaatataataaaaatttatagtttt
+14048586/1
CCCFFFDDHHHFHGEGI@FFGHGGIJJJGGHIIGGIJJJIIIIIJJHIJJ
@11804166/1
gaattctcaaacggcgttaaaccttttacttaaggttaatgccaagttaa
+11804166/1
CCCFFFFFHHHHHJIIJJJJJDHIIIJHIJJHIJJIJJJJJIHIJJGHIJ
@12341579/1
ggcctttcttctctttgccgtattttattttgtaaggtgaggtatttgta
+12341579/1
CC@FFFFFHHHGFBHIGGGB@FHIJJDHIJJJFHGIG??CFGDGHJJJIJ
@12341580/1
ggcctttcttctctttgccgtattttattttgtaaggtgaggtatttgta
+12341580/1
CCCFFFFFHHGHHJJIJFJIGDHGIJJJIJJGFGEHEFEHGIGGGIFGIE
@8496293/1
atttgaaattttttccaaacccgaaaaaagtttatttatcatacacaggt
+8496293/1
:?1=BDEDFHHHHIIIIIIEHIEGIIGIIGGEAHHCHECDFFHIGGIFC@
@13474137/1
tctttgtgtgaggttgcggttgcacacgtatctgctcatgatgaatatgc
+13474137/1
CCCFFFDDFFDHHEIIHGIEGGGGIGGGFHJIIGIGG@GHIGGIJIJIGG
@12342128/1
ggcgaaacaattagcagcaagagaaatgctggaaaagttaaacgatattc
+12342128/1
CCCFFFFDFDHHHGDID@HI@AACGIDHHIIIGHIII<DHEHGDEHIGG@
@11445563/1
cttgtggtcacttttcgcgcaaaggtaaaatcgttctagaca
+11445563/1
@@CFFFFDHHHHHIIIIIGB:EGBF1?FHHBDGDH9B9??8B
@11445564/1
cttgtggtcacttttcgcgcaaaggtaaaatcgttctagacatactttat
+11445564/1
@CCFDFFEHFHHHJJJIJJGGIJIJDHIJJIHHIIIIGEGHIJJJJJJGH
@11445565/1
cttgtggtcacttttcgcgcaaaggtaaaatcgttctagacatactttat
+11445565/1
BBCFDFFFHGHHHJIJIJJJIJIJJCFFHJIJHHHHGGEGIIIGHIGEHI
@9716359/1
ccgataaagcgttaccagcgcttgaggaagtaacggcagcactattgaca
+9716359/1
CCCFFFFFHGHHHJJJJGGIJJJJJJJJJJDGHIIIIGGDEG=CGIDGID
@13874276/1
ttccttgttgtccagaaacgtcatcatactagacttttcccattgaatcc
+13874276/1
@CCDFFFFHHHHHIIJJIGHFHGIIJIGHIIIIGIIJIIJJJIJJIJIII
@11809789/1
gacaaaaatttaaacacattgcattattgatttcgaggaaataatacgaa
+11809789/1
@@@DBA3:CDFHBEHGGBFHE><EDHHGGGHICHGFIA8@>?GGBA9BAB
@13298716/1
tcacttttcgcgcaaaggtaaaatcgttctagacatactttatgctcttg
+13298716/1
CCCFFFFFHHHGDHIJIJ?EGIJIFHGIGIGGIJJGGIJJIGIIJJJJJD
@14051645/1
tttattcgtcatcgctccccacgagcgtttcttt
+14051645/1
C@CFFFDFHHBHFJGIIIJIIIIJG6D:BDD@HC
@14051646/1
tttattcgtcatcgctccccacgagcgtttctttagtctgtatattttct
+14051646/1
BB@DDFFFHHGHHJJJJJJJJJJJIJGHIJIJJJIIFGIICHGIJJJJJJ
@10806589/1
ctcgttatataatcatcattcaaacattgaagccagatcgataaaaaaat
+10806589/1
@@<DBDBDDFHBHIIIIGIHIIHHIIIIIEHBDFFE@E@?FHIBBBB:7=
@12346747/1
ggcggaacgggctgttgttgaccccaagcttgaggttgttgttgtggagg
+12346747/1
CCCFFDFFGGHHDHAAGAGHBGIJJGHIIJIJ@HIBFEFFHFEHDGD7CH
@13477466/1
tgaaaaccttgataaatggaacgaaattaaacacgctgagaaagctatgg
+13477466/1
@@<DFFAFDH?C?CGIABHDGAE@HIEIIIIGIGEHGHBDDGIFECHGGI
@13477467/1
tgaaaaccttgataaatggaacgaaattaaacacgctgagaaagctatgg
+13477467/1
CCCFFFFFHHHFFGJJIIJIJGIIIJJJJJJIJJIJJJIIIIIIIJJJJJ
@10047664/1
cgagttattgatttcgaggaataatacgaacttccatagattcaaatgaa
+10047664/1
@@@DDDFFHBFHHJEHFHIEHEHIAGHGIIJIIIJFIJGHIJIIJJJIJJ
@8709545/1
caaaatcatgaccaaaaagtgaacagctatcgatacacagtcatagatcc
+8709545/1
CCCFFFFFHHHHHJJJJJJFHIJJJIJJJJJJIJIJJJHJJJJIIJIJII
@11632391/1
gaaaaaaatgtcaaaattttgcaaattatgtggcattttgacatttatgt
+11632391/1
CCCFFFFFHHHHHJJJJJJJJJJJJJJJJIIJJJJJJJIJJJJJJJJJJI
@13879207/1
ttcgactttttactatttttgtatgcacaaaattcgttctacatatgaaa
+13879207/1
CCCFFFFFHHHHHJJJJJJJJIJJJJJJJJJJJJIIIIJJJJJJIJJIJI
@13879403/1
ttcgagcagcatgcaagagagtccaaagagaaggttatgaaccggcaata
+13879403/1
CCCFFFFFHHHHHJJJJJJJJJJJJJJJJJJJJJGHIJJJIJJJJJIJJJ
@8710729/1
caaaatctacttcaagtgggcagaagttttttccataagccagtcgg
+8710729/1
CCCFFFFFHHHHHJJJGIJJJJJJJIHIJJJIJJJJJIHHHIJHIJJ
@13880080/1
ttcgataggtgctttgtctggttaactttagtgggaaggtttaggtattt
+13880080/1
CCCFFFFFHDHHHJJJHGHJIFHJJJJJJJJHIJJIIJIGHIJIJBGIJJ
@11634663/1
gaaaaaagtttatttatcatacacaggtaaacagttgtacagtagagga
+11634663/1
CCCFFFFFHHFHHIHGGGGGHJJIGGHEBDHCHAFCFCDHGGGGGHIID
@11634664/1
gaaaaaagtttatttatcatacacaggtaaacagttgtacagtagaggat
+11634664/1
CCCFFFFFHHHHGJJJJJJJJJJJIJJHGIJJJJJJJJJJIIIIJJJJJJ
@11634665/1
gaaaaaagtttatttatcatacacaggtaaacagttgtacagtagaggat
+11634665/1
CCCFFFFFHHHHHJJJJJJJJJJJJJJHHHIJJJIIJIIJIIGFGIJJII
@13880486/1
ttcgatcttccggttccggtggccaccagatcgttgttaaggaacacgcg
+13880486/1
@BCFFFFFGHHHHGGIJJJHIJJJJJJJFIIIJHIJIJJIIJJJJJIJJJ
@9315974/1
catagatccaatcctataattatccatttcctgtaattctggtttctcta
+9315974/1
CCCFFFFFHHHHHJJJJJJJJJJJJJJJJJIJJIIHIIJJJJHHJJJJJI
@13880528/1
ttcgatgacaaagtgatgggcaatcccattggctggctccaagagatgtg
+13880528/1
@C@FAFFFFHHHHEGEHHIIGHGIIJJIIJJEGGGI7BAH@HG9FGHIDE
@13480732/1
tgaaaatttgcaaggtttggaggagttgtactaatttgtgtaattgaagt
+13480732/1
CCCFFFFFHHHHHJJ?GGGJGIJCGGHIIIJJJJJJJJGHGIJIJJJJJJ
@9721391/1
ccgattaagaaaggggcagacaacttcatgtacaaatacctcaccttaca
+9721391/1
BCCFDFFFHHHHHJJJIJJIJIIJJJJJJJGIJJJJJIJJJJJJJJJJJJ
@9873383/1
cctgcacacacgcatttttaaatttaaaaatttattcaagtcaaaaataa
+9873383/1
CCCFFFFFHHHHHJJJJIJIJJJJJJJJJJJJJJJJJJGJJIJJJJHJJJ
@10636304/1
ctcatttggaaatggcgatctggcagacttattaaaacatacttctgtaa
+10636304/1
@=@DFFFFGHHGHJJJJIGIJIJIJIJJJJJJJJJJJIJJJJJIJJJIIJ
@13884167/1
ttcgcttttgactcgacaaaaatttaaacacattgcattattgatttcga
+13884167/1
CCCFFFFFHHHGHJIGGIGJJJIIJJJJIJJJJJIJJJIJJJJJJJJJJI
@10812783/1
ctctaaagctatctactcgttatataatcatcattcaaacattgaagcca
+10812783/1
CCCFFFFFHGHHHIJJIICEHGIJJJJJJIJIIIJJJJIIJJJHJJJJJJ
@10297788/1
cggtagatttccgtgaagtggtccgtgccccttgcggttaccccttctgt
+10297788/1
@?@BDDBDFFFFFFB;E@<AE<AF@<A?CFDD;CFEFDGIDFFF@FFFDA
@10638887/1
ctccaaaccttgcaaattttcaatcatgaagcaagattttacctgaacaa
+10638887/1
CCCFFFFFHHHHHJJJJJJJJJJJJJJJJJIJJJJIJJJJJJJJJJJJJI
@10813793/1
ctctaacgtctttatagaatgtcaatgttattctaaaaagaagactgcta
+10813793/1
CCCFFFFFHHHHHJJIIIIJJHIJJJJJJJJIJJJJJJJJJJJIJJJJJJ
@10813794/1
ctctaacgtctttatagaatgtcaatgttattctaaaaagaagactgcta
+10813794/1
CCCFFFFFHHHHHJJIJJJJJIJJJJJIJJJJIJJJJJIJJJJJJJJJJJ
@10813795/1
ctctaacgtctttatagaatgtcaatgttattctaaaaagaagactgcta
+10813795/1
CCCFFFFFHHHHHJJJJJJJJHHJJJJIJJJJJJJJJJIIJJJJJJJJJJ
@10813796/1
ctctaacgtctttatagaatgtcaatgttattctaaaaagaagactgcta
+10813796/1
CCCFFFFFHHHHHJJJJJJJJHIJJJJIJJJJJJJJJJJJJJJJJJJJJJ
@13307864/1
tcatcattcaaacattgaagccagatcgataaaaaaatatcgcaatatta
+13307864/1
=B@4ADDFHHHHHJJJJJJJJJJJJJJJJJJJJJJJJJJJHIJJJJJJJJ
@12358453/1
ggcttttaaaatttaacgtttagcagtcttctttttagaataacattgac
+12358453/1
CCCFFFFFHHHHHJJJJJIJJIJJJJIJIJJJJJJJJIJIIJJJJJJJJJ
@13484706/1
tgaaattccaaatttgcccagttctagaagaagttataaggttaacggta
+13484706/1
CCCFFFFFHHHHGJJIJJJJJHIIJJJJJIJJJJJJJJJJJIIJJJJJHJ
@8898524/1
caagagatgtgcatgtcccgcagatggccaccaccattctatgaaatgga
+8898524/1
@@@DDDDBFFFHHIEAAFG<EEDHEHAGGHFH@BGBCFG@BBBFHGHBHD
@13485234/1
tgaaatttaaaagaaaatttgaaaagtatcatgagttttgtgattctccg
+13485234/1
@@@FFFDFHGHHDHIJJJJIJFIIIIAEFHGIIHFGHIJFHHIJJJJIJJ
@13485235/1
tgaaatttaaaagaaaatttgaaaagtatcatgagttttgtgattctccg
+13485235/1
CC@FFFFFHHHHHJJJJJJIJJJIJJBEIHIGHIJFGGIGIJJIIJGHFH
@13485236/1
tgaaatttaaaagaaaatttgaaaagtatcatgagttttgtgattctccg
+13485236/1
CCCFFFFFHHHHHIJJJJJJIJJJJJFHIIJJJJJHJJJJIIJJJJIJJJ
@13309316/1
tcatgaagctcgcttttcaaattctcgtgacttttctcccctgttcttaa
+13309316/1
CCCFFFFFHHHHHJJJJJJJJJJJJJJJJJIJJJJJJJIJJJJIJJJJIJ
@8720573/1
caaaatttgacataatttgtggacataaaggaaagaaaaaaatgtcaaaa
+8720573/1
CCCFFFFFHHHHHJJJJJJGIJJJJJJJJJJJJJJJJJJJJJJJIIJJJJ
@13889362/1
ttcgggttctatgtagactttgcctctggccgcagctaaatgggcatagt
+13889362/1
@CCFFFBDDDHHGBFGGGGCHIFIGGHEGHIJGHFIIGIGIEDHIJGHJF
@13678296/1
tggtgaactgcctttcgtgtggtagtccctcttcgtgttccatttcat
+13678296/1
CCCFFFFFHHHHHJJJJIJDGIEHHHHJJGGGIIFED8D9D9BDG>4?
@13678297/1
tggtgaactgcctttcgtgtggtagtccctcttcgtgttccatttcatag
+13678297/1
BCCDFFFFHHHHHJJIGBCFHIGHJIIJIJIFIGBFHGCCGDHHIIFG@@
@12363768/1
gggaactttgttgttgacgttcatttcgacccgtttgctgttgttgggca
+12363768/1
CCCFFFFFHHHHHIJJIJIJJJIJJJJJJJJJJGIJIJJJIHIHIJGIIJ
@10818544/1
ctctactctcaagaaatggcctccatgccgagcaagactcc
+10818544/1
CCCFFFFFHHHHHJIJIFJIJIJJJJJJJJGIJJJIDIIJJ
@9327328/1
catcactttgtcatcgaacgatgtcaccacctgattggtgatatcagccg
+9327328/1
CCCFFFFFHHHHHJJJJJIIHIJIGIHGJJJGGGIJJIDGHHIIJIIIDD
@10818772/1
ctctactgtacaactgtttacctgtgtatgataaataaacttttttcggg
+10818772/1
CCCFFFFFHHHHHJJIJJJIJ3IHHHHJJJIJJJJJJJIJIJJIJJJJID
@10818773/1
ctctactgtacaactgtttacctgtgtatgataaataaacttttttcggg
+10818773/1
CCCFFFFFHHHHHJJJIJJJIJIJGIHJIJJIJJIJJJIJJJJJJJJIII
@8723769/1
caaacacacatagtacctctccacaaaaagggaaataaacaaggatgtaa
+8723769/1
CCCFFFFFHHHHHHIJJJJJJJJIJJIJJJJIJIJJIJJJJJJJJJIFGI
@10819781/1
ctctagataaatcgtaatctttcaagggggataaatcaaccgaatttgca
+10819781/1
C@CFFFFFDFHHHJGGIEI?CFHGIJIGBAHIJGDIGHEGEGIIJJGHIC
@13313312/1
tccaaaccttgcaaattttcaatcatgaagcaagattttacctgaacaat
+13313312/1
CCCFFFFFHHHHHJJJJJJJJJJJJJJJIJJJJJJJJJJJJJJJIJJJJJ
@12366565/1
gggaattgctgtaaatctgaataaacaaatgcatcgtgcacactttcttt
+12366565/1
@CCFFFFFHHHHGJJJJJJJJJJJJJJJJJJJJIIJJIJIJJJJJJJJJJ
@13680986/1
tggtggccatctgcgggacatgcacatctcttggagccagccaatgggat
+13680986/1
B@<BDDFFHHHHHJJJJGIIJJJJJJJJJJJJJJJJIJJJJJJJJJJJJJ
@9330131/1
catcattcgtcgtgtaccacatctcggatcttgctactaatattcgattc
+9330131/1
@@@DDDDDFHHHHGBDAG<CC<B9CAG??CBD4<?<D?BHCG@B9?B?FB
@9330132/1
catcattcgtcgtgtaccacatctcggatcttgctactaatattcgattc
+9330132/1
@@@DDDDDHHHHFGAACD:AA<C?AAE?CFCF<<B<F@FHDF?F?3?DFD
@13681663/1
tggtgtaactttactttcttcttgttttacttcaagcttcatagggaatt
+13681663/1
BCCDDDFFHHHHHIJJJJJJJJJJIJJJJJJJJJJIJJJJGIIJJJHIJJ
@9331579/1
catccaacggtattttgaaacagaaaaaaaggtgcaaattaagatatcct
+9331579/1
BB:DDFFFHHDFHJJJJIJJJJGIJJJJJJIJ?DHIGGJIJJJJJJJIJJ
@8729608/1
caaacattgaagccagatcgataaaaaaatatcgcaatattagaaatttt
+8729608/1
@@@FDDFFFFF<FFAGHGH?AFFHIG9C:BDCFGGGAF<DFHHCHEHGII
@8729609/1
caaacattgaagccagatcgataaaaaaatatcgcaatattagaaatttt
+8729609/1
CCCFFFFFHHHHGJJJJIJJGIJJJIJJJJIJGIJGIJJJJGGIJJIGII
@8729610/1
caaacattgaagccagatcgataaaaaaatatcgcaatattagaaatttt
+8729610/1
CCCFFFFFHHHHHJJJIJJJJJJJJJJJJJJIJIJJJJJJJJIJJJJJJJ
@8732823/1
caaaccttgcaaattttcaatcatgaagcaagattttacctgaacaattt
+8732823/1
CCCFFFFFHHHHHJJJJJJJJJJJJJJJJJJJJJJJJJJJJJJJJJJJJI
@12549226/1
gtcaaaactgttgcgactagcacaacaaaaaagatggcgaaacaattagc
+12549226/1
@@?DFFFFHFFHHJJIJJJJJIJJJIIEDHIJGJJ8BGGIJGIEHGJJHE
@8344043/1
attataatcatcaatattatctatcgatactgaatgtaattttttatata
+8344043/1
CCCFFFFFHHHHHJJJJJJJJJJJJJJJJJJJHIIJIJIJJJJJJ?HIJJ
@10651884/1
ctccacaaaaagggaaataaacaaggatgtaagaactatggaggaatatt
+10651884/1
CCCFFFFFHHHHHJIJJJJJJJIJJIJIJHIJJJJJJJJJJJJIJIJJJJ
@13688107/1
tgtaattctggtttctctatagttttgtcatacgtttttgaggcagcaaa
+13688107/1
@@@DFDFDHBH=FHDDEFBHHEDIIIIFHCHHIIEHHIIAGHGGIIGIHI
@12550744/1
gtcaaaattaaatcaatatggcgactgagaggcaaacaaatgttatttta
+12550744/1
@@@FFFFFHHHGHFIIIGJIJIJIJJJHIGIFICHJJIIGGJHIIIIJJB
@12550745/1
gtcaaaattaaatcaatatggcgactgagaggcaaacaaatgttatttta
+12550745/1
@BCFFFFFHHHHHJJIIIIIJIJGHIJIJIGIJDGGGIJJJJHIJJIJJI
@12550968/1
gtcaaaatttgacataatttgtggacataaaggaaagaaaaaaatgtcaa
+12550968/1
CC@FFFDDHHHHHJJJJGHJJCBHHJJJJJIJIIJJJIJIJJJJJJIIJJ
@12550969/1
gtcaaaatttgacataatttgtggacataaaggaaagaaaaaaatgtcaa
+12550969/1
CCCFFFDEGHFFHJJGIGIIJIGIGJJJIJJIGIJIJGIIIJJJIGIHIG
@12550970/1
gtcaaaatttgacataatttgtggacataaaggaaagaaaaaaatgtcaa
+12550970/1
CCCFFFFFHHHFHJJJJJJJJHIIJJFJJJIIIJJIIJJJJJJJJJJIIJ
@13688937/1
tgtacatgaagttgtctgcccctttcttaatcggttctgcatgaatgcca
+13688937/1
@@=BDFBD?HHCFHFHEFGIIGIBEHHIG9F<8?C:F9DC@BF>DB?99D
@10828155/1
ctctccacaaaaagggaaataaacaaggatgtaagaactatggaggaata
+10828155/1
CCCFFFFFHHHHHIJIGIJIJJJJJJJJJJJIIIJJJJJJHJJIJJJJJI
@13690012/1
tgtacttaaaggcttttggatcataagatgcagtgactgccgccacactc
+13690012/1
CCBFFFFFHHHHGJJJJJJIJJIJJIJJJJJJJHIJJJJJJJIJJJJJJJ
@8514994/1
atttgagaggcttttaaaatttaacgtttagcagtcttctttttagaata
+8514994/1
CCCFFFFFHHHHHJJIJJIJJJIJJJJJJJJJIJJJJJJJJJJJJIJJJJ
@12379894/1
gggcactatataaaaaattacattcagtatcgatagataatattgatgat
+12379894/1
CCCFFFFFHHHHHJJJJJJJJJJJJJJIJJJJJJJJJJJJJJJJJJJJJJ
@13904909/1
ttctagtcataacaaacacctcatcttcgtcaagactgtgtctatcaaat
+13904909/1
@@@FFDDDFDHHHIIIJIIIIJIHIIJIDEGD?FHIFH9?BGEIIGGIGE
@13498710/1
tgaagttcgtattatttcctcgaaatcaataatgcaatgtgtttaaattt
+13498710/1
<@@DDADDBFDHFGFHIIIEHIGI=FBHEHIIGEFFBGFGHDFCFDFHGC
@10067104/1
cgatgacgaataaagtatgtgttcaccaagagaagaaagctatacagtag
+10067104/1
BB@BDEFFHHHHHJJCGIIHHHIJJJJJJJJJJJJJJIJJIIJJJJJIIE
@13325458/1
tccacgtaggttacctcgaaggattgttcgctagcgatctcctgcaagaa
+13325458/1
CCCFFFFFHHHHHJJJJJIJJJIJJJJJJIJJJJJJIIJJJJJJJIIJJI
@8517419/1
atttgatgcaaagtatagaggttgtacccaaacttttcggggtgcaatct
+8517419/1
@CCFFFFFHHHHHCFHJJJJJGHJIIIJJJJJJJJJGIJIJI?FGHIJJJ
@8517420/1
atttgatgcaaagtatagaggttgtacccaaacttttcggggtgcaatct
+8517420/1
CCCFFFFFHHHHHEGHJJIJJGIJIIJJJIIJJJJJJJJJJJHIIJJJJJ
@10831526/1
ctctctaacgtctttatagaatgtcaatgttattctaaaaagaagactgc
+10831526/1
B?BDDFFFHHHHHJJJJJJIJJJJJJJJJJJJJIJJJJJJIJJJIJJJJJ
@10831527/1
ctctctaacgtctttatagaatgtcaatgttattctaaaaagaagactgc
+10831527/1
CCCFFFFFHHHHHJJIJJJIJIJHIJJJJIJJJJJJJJJJJJJJJJJJJJ
@13500100/1
tgaatatataactgacatgtttcatatgtagaacgaattttgtgcataca
+13500100/1
CCCFFFFFHHHHHJJJJJJIJJJJJJJJIHJJJJJJJJJJJJIJJJJJJJ
@12555108/1
gtcaaatgttgcaaattatgtcacataaatgtcaaaatgccacataattt
+12555108/1
@?@DDDDDCF?FDAHGGIGECHHGHIIIIIIGHHHIIGCHFHGGGGIIGH
@11032744/1
ctggattttaaatctttcatattccctatttaaattttgtaaatccacat
+11032744/1
BCCFDEFFHGHHGJJJJIJJIIJJJJJIJJJJJJJJJJGIGIJJJJJJIJ
@10068238/1
cgatgatatgatatgtatttattatattgtgaaaagggagcatttatttg
+10068238/1
@@?DD?BDHDFFDF@<CFFI?EIDDHHIEFHHIIIDHIGGICGHIGIII@
@14280889/1
tttttgtcgagttattgatttcgaggaataatacgaacttccatagattc
+14280889/1
@@@DDDDDHFHCFH>GFHGIIGFBGGHIGGIGIGGGIIIGHEGIIIIIII
@12556316/1
gtcaaatttgtatccattatcactttttgttgccgtgtgccctt
+12556316/1
???DDDFFFHDDHFGGHGIGIIHEEHIJJJJ><?EHGFHGIGGG
@12556317/1
gtcaaatttgtatccattatcactttttgttgccgtgtgcccttgagaaa
+12556317/1
CBCFFFFFHHFHHIJGHJJJJJIIJJJJJJJJJJIHGA=EGICHGHIIJJ
@12556318/1
gtcaaatttgtatccattatcactttttgttgccgtgtgcccttgagaaa
+12556318/1
CCCFFFFFHHDHHJJJJIJJJJJJJJJJJJJJJJJFHCGIJJJJJJIJJJ
@12386287/1
ggggagaaaagtcacgagaatttgaaaagcgagcttcatgatcccctgaa
+12386287/1
C@@FFFFFHHHFFGIJJGIGHIIEFIJJIIIJJGGHIIDIIIJGIGGIDE
@8746228/1
caaagacgcaataagtgatacaagaaaatatacagactaaagaaacgctc
+8746228/1
@B@FDEFFHHHHHJJEGHIIJJJGHFHIIIIIJGIIIJJJJHGHGIHGIE
@8746229/1
caaagacgcaataagtgatacaagaaaatatacagactaaagaaacgctc
+8746229/1
CCCFFFFFGHHHHJJGHIJJJJJJJJJJJJJJJJJJJJJJJIJJJJJJIJ
@12387667/1
ggggcagacaacttcatgtacaaatacctcaccttacaaaataaaatacg
+12387667/1
@CBFFFFFHGGHHJJJJJIJIJJJJJJJJJJJJJJJJJJJJJJJIIIJJI
@12387668/1
ggggcagacaacttcatgtacaaatacctcaccttacaaaataaaatacg
+12387668/1
CCCFFFFFHHHHHJJJJJIJJJJJJJJJJJJJJJJJJJJJJJJJJJJJJJ
@8747268/1
caaagagaaggatagcaactaattttacaagctatactttgcatagaatt
+8747268/1
CCCFFDFBFHFHHHIJJJJIHHIIHIJJJJJJHIJJIJJIHIEIJJJJJJ
@8747269/1
caaagagaaggatagcaactaattttacaagctatactttgcatagaatt
+8747269/1
CCCFFDFDHHHGHJJIGJJJJJJJJJJJJJJIJJJJIJJJJJJJJJIJJJ
@8362946/1
attcagcaggttttttaacagtttgaaaaccttgataaatggaacgaaat
+8362946/1
CCCFFFFFHHDHHJJJIJIIJHHJJJJJJJJJIJJJJJJJJJJJJJJJJJ
@8920214/1
caaggatgtaagaactatggaggaatattacaataagccgaataaaaatg
+8920214/1
@@@;B???FFADB>BC@FCF>E@F@<CHAHHEADHFEGHIGDCHEAFFFG
@11037315/1
ctggcatctaatttttcaaatgcgctagaaactgaaaaaccgaattctcg
+11037315/1
BC@BDFFFHHHHHJJJJIJJJJIJJJJJJJJJJIJJJJJJJJJJJJJJJI
@10072809/1
cgatggtgaactgcctttcgtgtggtagtccctcttcgtg
+10072809/1
CC@FFFBDHHHHHIIIIIIIFHAFHCFHFGGICEGGIIBB
@13917621/1
ttctggacaacaaggaaagttattgccggttcataaccttctctttggac
+13917621/1
CCCFFFFFHHHHHJIIJJJIIGJJJJJJJHIJIIJJJJJJJJJIJJJJHI
@12396128/1
gggtatcttaatttcatcttgtacttgtccaagaaatatttcgccactgt
+12396128/1
BBCBDEFFHGHGHJJJJJJJJIJJJJJJJJJJJJJJJJJJJIIIJIJJJI
@8923186/1
caagggctcggctgctcatcatgccctcgagtacctcaaaatcatgacca
+8923186/1
CCCFFFFFHHHHGJIGHIGGGFHHIJGIGHJFHGHCGGGIIBFHGGIIHI
@13701979/1
tgtcgcaaattatgtcacataaatgtcaaaatgccacataatttgcaaaa
+13701979/1
@C?DDFFFHDDHFHHIIIIEHIJJGGIIIIIJGIJFIIIIIJJIIJJCHF
@8525610/1
atttgggaaaggtttgtttaaagggattggacgcaattaccgtattgcca
+8525610/1
CCCFFFFDHHHHCGIJHIJIJJJJJIJJJJJJJJJJJJIJJJJJJJJJJJ
@8525732/1
atttgggagtgatgccgcgacggctcagcaactcctggaggacgctgacg
+8525732/1
CCCFFFFFHCFHHJJJJJJIJJJJJJJIIJIJIJJJGHIHHHFFDDDDDD
@13703166/1
tgtctagaacgattttacctttgcgcgaaaagtgaccacaagcaatgtca
+13703166/1
@C@FDDDEHFDAFHIJGFIEHJGIGIIGGIJJBFHJJGIGIGIGGGIEGH
@8526617/1
atttggtaccagataccccgaaaaagtttttaagaaccgtgatggaactc
+8526617/1
?B@DDEDDHHHGHIGIJJJIIJGIIJHIJJJJJJJJJJIGGIJHGGGIGH
@14081918/1
tttccgtgaagtggtccgtgccccttgcggttaccccttctgttggg
+14081918/1
@CCFFFFFFHGHAF?EHHIIDEGGGGGGIBFHGADHGIGEIJIDIBB
@8926179/1
caaggtttggaggagttgtactaatttgtgtaattgaagttcgtattatt
+8926179/1
BCBFFBDFHHHHHFHGHIJJJJJJJJJJHIIJJIJJJJJIIJIJJJJJJJ
@8926336/1
caaggttttcaaactgttaaaaaacctgctgaatgtgcgccaattgagtt
+8926336/1
CCCFFDDFHHHHHJJJJJJJJJJJJJJJJJJJJJJIIJJJJJJJIJJICH
@13704920/1
tgtgaaaagggagcatttatttgatgcaaagtatagaggttgtacccaaa
+13704920/1
@@@DDFFFFHHFGIGHIIFHGGHGIFIIGGH?FIIGGHIFDFGHIIGGHJ
@8528984/1
atttgtacatgaagttgtctgcccctttcttaatcggttctgcatgaatg
+8528984/1
CCCFFFFFHHHHHJJJIJJJJJJJJJJJJJJJJJJJJIJJJJJJJJJJJJ
@8528985/1
atttgtacatgaagttgtctgcccctttcttaatcggttctgcatgaatg
+8528985/1
CCCFFFFFHHHHHJJJJJJIIIJJJGIEHGHIIJJJIIJJJIJJIJJGCF
@13512234/1
tgacattctataaagacgttagagaggttcactaaaaaatattaggaatc
+13512234/1
CCCFFFFFHHHHHJJJJJHJIIIJJJJGHHIIIJJJJJJJJJJIIIJJJI
@9904497/1
ccttaacaacgatctggtggccaccggaaccggaagatcgaagaaagacg
+9904497/1
@CCFFFFFHHHHHJIII@GIGH?GIGIGIJJIJGIJIIIGGIG>=DHGHH
@8531164/1
atttgtgtaattgaagttcgtattatttcctcgaaatcaataatgcaatg
+8531164/1
BB@FFFFFHHHHHJJJHJJJGGHGIIJJJIGIIJIIIJJIJJFJJIHIJJ
@8930494/1
caagtcctaacgtgttattacaagctttgacaatgtcaaatgccaacgat
+8930494/1
@@CDDDDAFDHHDF;EEGGGBGGHEC@B>HGI<?DFHIGDHIIIIIIGB?
@12569146/1
gtcacttttccgaccaagagatccagcaagttcttggctgccgaatgttt
+12569146/1
CCCFFFFFHHHHGJJIJIIIGIGIJIJJIGHHIJIJJJIJJIJFGGHJGI
@12569148/1
gtcacttttcgcgcaaaggtaaaatcgttctagacatactttatgctctt
+12569148/1
CCCFFFFFHGHHHIIJJJJIHIJJJIJHIJJJIJJJJIIJJJJJJJJJJJ
@12569149/1
gtcacttttcgcgcaaaggtaaaatcgttctagacatactttatgctctt
+12569149/1
CCCFFFFFHHHHHJJJJJJFHIJJJJJJJJJJJJJJJJJJJJJJJJJJJJ
@9905959/1
ccttaatcagctacaacagtcaacatttcccacctttttcactcaaccat
+9905959/1
?@;DDDDFFDDDHHHEIHIIIIEHFHJJGGHBHHGHIEHIIIDHIBGIII
@9905960/1
ccttaatcagctacaacagtcaacatttcccacctttttcactcaaccat
+9905960/1
CCCFFFFFHHHHHJJJIIJHIJJJJJJJJJJJJJJJJJJHIJJJIJJJJG
@9905961/1
ccttaatcagctacaacagtcaacatttcccacctttttcactcaaccat
+9905961/1
CCCFFFFFHHHHHJJJJJJIJJJJJJJJJJJJJJJJJJJJJJJJJJJJJJ
@8532495/1
atttgttgctcgatgggggtcatatatagtcctgataaatcaatattatt
+8532495/1
CCCFFFFFHHHHHIJJJJJCGHIJJJJJJIJJJJIIGB??BFIIIJJJJI
@13340575/1
tccatgttcattttttctcaatttcagtctttgtctatcggtattgctcg
+13340575/1
CCCDFFADHBHHHJJJGGGGIIJJGGIIJGHIGCFHEIJJJDGHIHHJIG
@10084495/1
cgcaaaggtaaaatcgttctagacatactttatgctcttgacatttcgtt
+10084495/1
CCCFFFFFHFHHHIHIIJDGEHIIIJJIJJJJIIJIHJJHHIJIJJIJJJ
@13340832/1
tccattatcactttttgttgccgtgtgcccttg
+13340832/1
@?@DDEEDHFHHDGIIACFGBEHEEA@CEHBG3
@13341397/1
tccatttcatagaatggtggtggccatctgcgggacatgcacat
+13341397/1
1?@DADDDHFHDDIIE@A<BCAGEDHIGH<F<C:0??FDCG4?B
@14089755/1
tttcgggtttggaaaaatttcaaattgttcaggtaaaatcttgcttcatg
+14089755/1
:11ADDFBFHHHGJIJJGGGHJIJGIGHGGIIJHHIIIGGIJIJGICHII
@10086384/1
cgcaaatgtagaaggcagattgttaccctccacgggtaaatcctgcaagg
+10086384/1
B@CFFFFFHHHHHJIJJIIJJJJJJJJJJJJIJJJJIIJJJJJJJJJJJJ
@10086385/1
cgcaaatgtagaaggcagattgttaccctccacgggtaaatcctgcaagg
+10086385/1
CCCFFFFFHHHHHJJIJJJJJJIJJJJJJJJJJJJJFGIJIIJJIIIJJI
@12572848/1
gtcagcgtcctccaggagttgctgagccgtcgcggcatcac
+12572848/1
===D1D<DFD7DHAHE?;<E<EFHGH>BD8:FGI@;;;;CE
@13344328/1
tcccacaaggtacaatactttgttggtttcgccactccctgtatactggc
+13344328/1
@@@FDDFFFH?FFDGHJJIFGGHIJJGGIHIIJJIIJJIIIGIGJJJIHI
@10088621/1
cgcaacttgttaatgaattaagcgaagaacagaagattaatttggaagta
+10088621/1
CC@FFFFFHFHFHIGHJJJIJGGIIJJGJIIIIJIJJJJJIJJJJJJJJJ
@13344638/1
tcccacctttttcactcaaccatagctttctcagcgtgttt
+13344638/1
BBBDDDFFHHHHFFGIHIJJJGHJJIJJJJJJIHIIGE?DG
@13519870/1
tgactgttgtagctgattaaggggtgtattctatatttcggttaaattta
+13519870/1
C@CBFFDFHHHHHJJGGIFIIIJJCFCFHIJIIJJJJJJII00?BGGJJJ
@10089490/1
cgcaagcttcttccagttcaccatcagattcacaagcaggatcaactcaa
+10089490/1
CC@DFDABHFDHDHEDAGEBHHEGHEBDHHG@FDGEGECGDBDBHGBFFH
@8937814/1
caataaagtacccaaatcacccattagagaactcttggaactcgaaccag
+8937814/1
8??DDDDD2ADDDEEIEIIEEIEFIFEEIIIEIIFAEDEIIDAB?DD@DD
@8937815/1
caataaagtacccaaatcacccattagagaactcttggaactcgaaccag
+8937815/1
??@DDFDFAFDHDHIIJGGIJJIJJIGGHIEIIIIJJJEHIIJDGIIGII
@13716585/1
tgttattctaaaaagaagactgctaaacgttaaattttaaaagcctctta
+13716585/1
B@?DDEFFHHHHHJGGIFHHBFGFFHIHDAECGHGIIIFHIJHIIFHGHG
@10090653/1
cgcaatagctcaaaagggaacaatttttgtcgagttattgatttcgagga
+10090653/1
CCCFFFFFHHHHHJJJJIIIGIIJJJJJJIIJGICGDGHEGIJIGGHGJE
@12576453/1
gtcagttatatattcacctttatatatgtcacattttgtggttctttaac
+12576453/1
CCCFFFFFHGHDFHJJJJJJJIJJIJJJIIJJJJJJJIIIJIJIJJJJJI
@10090800/1
cgcaatattagaaattttcaaatattcttcgcttttgactcgacaaaaat
+10090800/1
CCCFFFFFHGFHHJJJJJJJJJJJJJJJJJJJJJJJJJIJJJIJJJJJJJ
@13523916/1
tgagagtctcttcgtcactcgcaaatgtagaaggca
+13523916/1
@@@DDADD?DFF?=AECG<C?81@F@GCD>FG?F33
@8540112/1
attttacctttgcgcgaaaagtgaccacaagcaatgtcaaagagaaggat
+8540112/1
CCCFFFFFHHHHHJIJGJJJJFHIJJJJJJJIJJJIIJJJIIFHGGIJII
@10856035/1
ctcttcgtcactcgcaaatgtagaaggcagattgttaccctccacgggta
+10856035/1
CCCFFFFFHHHHHIJJJJJJIJIJJJJJJJJJJJJJJJJJJJJJJJIIGH
@10856459/1
ctcttctatgcaaagtacattactttttttggtatcggcgtgg
+10856459/1
B?BDDFFFHHHHHJJGHIJJJJJJJJJJJJJIDGIJJJJJJGH
@13349658/1
tcccggtttgttctgaaacaaacatcactgtgatgaaaaataaaaaaaaa
+13349658/1
@@@DDDDAD2ADFAGHHIHFEG;GDG?EBC?<9?DH>DHDDGGGIIIGIH
@10095073/1
cgcacattcagcaggttttttaacagtttgaaaaccttgataaatggaac
+10095073/1
CC@FFFFFHHHGHIJ;FHIJJGIIJJEGIGGIIJJJJJJIJIJJJJJGII
@10095074/1
cgcacattcagcaggttttttaacagtttgaaaaccttgataaatggaac
+10095074/1
CCCFFDDFGHGHHJJCFHIJJHIJJJGIIGIJJJJJJJJIJIJJIJJGHI
@8945571/1
caatactttgttggtttcgccactccctgtatactggcgtggg
+8945571/1
@?@DDEFFFHHHHIEEHGGBH?HHGIIIGFGGIJGIIGID@DB
@10863178/1
ctcttgttgaagttgcttttgtttcttctttttacctccttg
+10863178/1
@@@DDADDFAFHAEDEBEHI@CFG@HI<FFHII3?FDFH;D4
@13530916/1
tgagtttaggatatcttacgttctggcaacatcgacagataccacaaata
+13530916/1
@@1DDDFFHGB?HGGJJIJJHIJJIIJJCHGIGGIJJJIEHHIJJFIEIG
@10865580/1
ctctttgacattgcttgtggtcacttttcgcgcaaaggtaaaatcgttct
+10865580/1
;@@DDDDDFBFHDHDFH:CFACA@FHIGDFFADFH?FH?BDFDHFB8CFD
@10869408/1
ctgaaaaattccgtcggcaagaagttggccgatttgcagactctcagctt
+10869408/1
CCCFFFFFHHHHHFHIJIJJJJIJHIJJJIJIJJIJJJJJJJIIJJJJJJ
@14098992/1
tttcgttccatttatcaaggttttcaaactgttaaaaaacctgc
+14098992/1
@CCFFFFFHHHHHGIJJJJJFHIEJJJJIJJJJJIJJJIJJJJJ
@14098993/1
tttcgttccatttatcaaggttttcaaactgttaaaaaacctgctgaatg
+14098993/1
@@@DDFFDH>HFHIIGGGHICHHIIJGGIIIIIGIDEGFHIIIJIGHDFI
@14110314/1
tttctttcctttatgtccacaaattatgtcaaattttgacatttatgtaa
+14110314/1
BCCDFFFFHHHHHJGJJJJIJJJJJJJIIIJJIIJIJGIIJJJJJJJIJJ
