# Supplementary material for: Identification and comparison of key RNA interference machinery from western corn rootworm, fall armyworm, and southern green stink bug
Source: PLoS One. 2018 Sep 5;13(9):e0203160. doi: 10.1371/journal.pone.0203160 (PMC6124762; doi:10.1371/journal.pone.0203160)
Supplement: S2 File — (TGZ) [file pone.0203160.s012.tgz › data/fastq/wcrw/7_Mid-pupae_MIP_Rep1_aligned.fq]

@1306769/1
attgttcgctagcgatctcctgcaagaactgaacaaagttgaagtccttg
+1306769/1
:?@14ADBDD??D@@EBHADGIGIICCGGIIGEHG@GGDHHIGIFGI>BD
@6740499/1
tttactaatctgctttgagcaaccagtaccagttgcttccactccggc
+6740499/1
:?@1AABDDHAFF@GHBF=9FH@?FCEF?EHE@F4?9??HD:@GH@GG
@3635149/1
ctcgcatataaagtatctaacagatttaaattgtattagcatcatggaat
+3635149/1
B@CDDFAFFHGHGIHJJGJGIJJJIIJIJJJJJIJIEFGGHJJEGIHIJJ
@4669741/1
gatatcctaaactcacttttttccgaaaaaatatcgcaatagctcaaaag
+4669741/1
?@:=DDEDHBHHFJGIIJJJJIIIJJJJJJGDGIIGIJIJIJJIJIIJFI
@4670016/1
gatatgatatgtatttattatattgtgaaaagggagcatttatttgatgc
+4670016/1
C@BFFFFFHHHHHIIJGHJJJIJJIIIIJJJIJJJJIJJIJJJJJIJJJJ
@5964649/1
taatttcgttccatttatcaaggttttcaaactgttaaaaaacctgctga
+5964649/1
@@@DDDBDHHHHHJHGHHHJHGIEDEHIIJIJIIHIJGHGIGJIIIIJIH
@5964743/1
taatttctttcatttatcaaggttttcaaactgttaaaaaacctgctgaa
+5964743/1
BBB4ADEFHHHHHJJJJJJJJJCEHHJIJJJJIJJJJJJJJJJIJJIGFF
@2596876/1
ccccttgcggttaccccttctgttgggatgggggccg
+2596876/1
?@@:4B=B@C8@@EBGEG>FAAHC??@;D?@D@GFIB
@5189082/1
ggctcacaagatgtggcaatccttgcaggatttacccgtggagggtaaca
+5189082/1
CCCFFFFFHGHHHFIEIIJJIJIIJJJJJJJJIJIJJJFHIGHJJ?FGII
@7255849/1
aaatttttgtcgagtcaaaagcgaagaatatttgaaaatttctaatattg
+7255849/1
CCCFFFFFHHHHHJHIIJJIJJJJJIIJJJJJJJJJJJIJJJJJJJJJJJ
@3894461/1
ctggacaacaaggaaagttattgccggttcataaccttctctttggactc
+3894461/1
CCCFDFFFHHHHHGIIJHIJJJJJJJJGHIJJJJJJJIJJJJJJBFDFHI
@7256435/1
aacaaaaacaacctgaacaacaagctgcaaaacataaaggagatcctgta
+7256435/1
@@@=DFFFGHHHHJJJJJJJJJJIIJIJJJIJIIJJJIIGHGIIJIJFFH
@789619/1
agcagatattgtacttaaaggcttttggatcataagatgcagtgactgcc
+789619/1
@CCFFDEFHFHDFGHJGHHCHEHGGIJICHHEHJIJIIIEGHICHIIGGG
@265758/1
aaagcgagcttcatgatcccctgaagaatatatcttgaagaactattatt
+265758/1
C@@FFFFFGHHHHJJIJJJJJJJJJJIJJJJJJJJJJIHJGHIJJJJJJJ
@527405/1
aatagctcaaaagggaacaatttttatcgagttattgatttcgaggaata
+527405/1
BCCBFFFFHFHHHJJJJIIGJJJJJJJJJJJJIIJIJJIJJJJGIGIIIJ
@7514864/1
acaatttttatcgagttattgatttcgaggaataatacgaacttccatag
+7514864/1
@@@;DFFFHHHHHJJGHIJJJGJJJJJIIEIIJIIIIIDIGIHGHJJJJI
@266436/1
aaagcgttaccagcgcttgaggaagtaacggcag
+266436/1
@@@=D<:DFDHDHGIIGBEEBCH@EDFHEEHHIB
@4931316/1
gcgtaaagtgaccaaagcaaagacgcaataagtgatacaagaaaatatac
+4931316/1
B@@DDDFFHHHHHIIJIIIIJIIIJIJJJJIF:CFGCGIGGEHHGHHIII
@4414423/1
gaaaagcccagaagaacgttcgactttcacttcattctatcggcctttct
+4414423/1
@@@FFFEFDHDHHIJJHHHHIGIEHGGGHGIJIIJGJBIIJJIJIIGJJJ
@4414424/1
gaaaagcccagaagaacgttcgactttcacttcattctatcggcctttct
+4414424/1
@@CFFFFFHHHHGHIHIGHHHGIJJIJIEHIIIHIJIJJIGEGIJGHGEG
@1050993/1
atcccattggctggctccaagagatgtgcatgtcccgcagatggccacca
+1050993/1
@C@FFFFFFHGHGJBBHI>GGGGHIICHHIJIJIJJGIIJFIJJFHGIJG
@1309037/1
attgttttacgttgtgctccttcacaaaatctacttcaagtgggcagaag
+1309037/1
@@@FFDFFHGHFHI@BDHIIIIICGGGGJGIGFHIHICBFGHIIEFBFBD
@267171/1
aaagctgctaaaaaagcaggaaaagcccagaagaacgttcgactttcact
+267171/1
BCCFFFFFHHHHHJJJIJJIJJJJJJGHIJJJJJIIGDHGBHHE@FD4=C
@5966468/1
taattttttatatagtgccccgatgatatgatatgtatttattatattgt
+5966468/1
;=?DDDDDHFHFFIIBHEHEGE8:CBD@BH4DH<B??DGEGGF?B<FH4?
@2598352/1
cccgaacaagccaatcagaccaacggaacgcccggagcggc
+2598352/1
@@8DDDFDHFHHDGGIIGGIIJJJIEIIJIJIIIGGGGBEB
@3118061/1
cggcatcactcccaaatacgaactggtccaaatcgagggcgccatccacg
+3118061/1
BC@FFDFFDHFHHJIIIIIGGIIJJJHIJIIIJJJIGIIJGHGED;=CC@
@3118300/1
cggcatcgtttgagattttctggagttgttgagtaaagttccttagagcg
+3118300/1
@@7BDDDDFHH@D=BFHIIGEHIAFBFDCGHGIGHIIIHHIIIIIIIFII
@5967377/1
tacaaaataaaatacggcaaagagaagaaaggccgatagaatgaagtgaa
+5967377/1
@@?D1BDFHHHHHIIIIIIIIIIIIIIIIGIIIIIIIIIIIIIIIIHIII
@7517344/1
acaccccttaatcagctacaacagtcaacatttc
+7517344/1
@@@DDDFDBBHHHIFEEGF>FGCF?DHGFGGGIH
@5191652/1
ggctgggggtcttgtggaataggttgaggctgaatctcagatggattgag
+5191652/1
@@1BDDDFH@DDHGEBG9FHBDH:DHGGIIHGHGHGIIFIIIIIFHFHFH
@8031649/1
atgaagttgtctgcccctttcttaatcggttctgcatgaatgccatctgg
+8031649/1
@@@DDDDDHHHH<EGGG3CDGGIDHHGGIHGBCEDFHC@H<<BDD?FB<B
@7002290/1
aaaacacgaagaaagtaaagttacaccagttgaagaaatacaaacaaatg
+7002290/1
CCCFFFFFHHHGHJJGFHIJJJJIIJJJIJJIJJJJJIIGJJJJJIIJJI
@8032408/1
atgaatgccatctgggcccggggctctgtgatttcttagtgtcaatagtg
+8032408/1
@B@FFFFFHHHHHJIIJHJGIGIIGIII@FDIHGGIJHGDHFEBFFE==F
@5969091/1
tacaaatacctcaccttacaaaataaaatacggcaaagagaagaaa
+5969091/1
@@<DD?DBDDF??C@<FFHGGGHEGGIIIIGA1?GHIGI<99?D>F
@3181/1
aaaaaaacaagagaacttagcagctttggaaacaaaagtaacagaaaaat
+3181/1
B@;DDDFFHHHHHJJJHIJIGGIJJJJJJJJJJIJJII@GIGIIBHJJJJ
@5192481/1
ggctgtttaacacaatgtgttaaagtaagaactgtgttaaaaatgaattc
+5192481/1
@@CBDADDDHBBDFGGG<CCFFHIACHGECHGHGBFFHIIIIIGGGI@HI
@1310813/1
atttaaacacattgcattattgatttcgaggaaataatacgaacttcaat
+1310813/1
CCCFFFFFHHHHHJJJJJJJJIIJJJIIJJIJIJJIIJJGGIIIIJJIJI
@532997/1
aatattgtgccaagctacctagtgacacttttaccagactaactcctata
+532997/1
@@=4BDFDHHHHHIJJJJJJJJIJJJJJJJJJJJJJJGIIIJJJJJJJJJ
@1053239/1
atccgatactccatctctaaaaaagataattctttggggtttttgacctt
+1053239/1
?@CFDBDDFFADBABGBEDHGIIAGCEGIEHIIGHGEGI@FGHIIIGGIE
@8034278/1
atgacaccaaattagaaacttatataagtgactctaataatgaaggcgaa
+8034278/1
@@<D?BDDH:CFDGAGB<CF?CCC>H@E9?C?HDBEH@GD?<<9998D@G
@4417289/1
gaaaagtaaacgtcagtttgcgtttcaatgcatcgataagacgaatggta
+4417289/1
@@@FDFFDHHHHDHHIGIJIGIIIJJJ>FHEIGIG>FG7G@D<F>FGHHG
@3557/1
aaaaaaacattgaccaatcgccaccaatgcttggtgcagctatccacttt
+3557/1
@CCFFFFFHHHHHJJJIJJB?EGHEHGGGGGEGEHCIJIGHJJIJJJGJE
@6744591/1
tttagaggtaatacactattattaggcactagttattaattataatcatc
+6744591/1
@?@DBFFFDHHHFIJJJJJJJJJJJJJJIJJJIJJJJJGIJIIJJJJJII
@6744592/1
tttagaggtaatacactattattaggcactagttattaattataatcatc
+6744592/1
BCCDAFFFCFHDGJJJJJIJIJIIIJFIGGGIFIIJJIJJJIIIIIEIII
@6744593/1
tttagaggtaatacactattattaggcactagttattaattataatcatc
+6744593/1
CCCFFFFFCFHHHJJJJHIJJJJIHIJJIJIJIJJJJIJJJIJJJIJIII
@6744594/1
tttagaggtaatacactattattaggcactagttattaattataatcatc
+6744594/1
CCCFFFFFFHGHHJJJJIJJJJJJIJIJJJIJJJJJJJJJJJIJIIIJJI
@2859752/1
cgaaatcaataactcgataaaaattgttcccttttgagctattgcgatat
+2859752/1
@??DDA?BF4CF??C@ACEFHIIGIE9FDHIGHIIGCGDGHHIGEGGGII
@4935332/1
gcgtatctgatcggccaggagcaacgcgttgattctgtaaagaatgcaag
+4935332/1
@@CDDFFFHHHHHJJJJJJIJJIJJIJJEHIIJJJJIHIJJJJJJJJJJJ
@5970983/1
tacaacctctatactttgcatcaaataaatgctcccttttcacaatataa
+5970983/1
C@CFFFFFHHHHHJJJIJJJIJJJJJJJJJIIJJJJJJJJHGIJIJJJIG
@4417766/1
gaaaagtattatgagaatatgaaatttaaaagaaaatttgaaaagtatca
+4417766/1
@@@;DD2ADA?AAB<?FEIIFFCA@FHHIFIIIFIDEEGICFICE??FG>
@4417942/1
gaaaagtcacgagaatttgaaaagcgagcttcatgatcccctgaagaata
+4417942/1
CCCFFFDFHHHHHIJJJJJJJJJJJJJJJJIIJIJJGIJJJJJJIIIJFH
@8035727/1
atgaccatgatgcactcggccggaccgattcagcccccaccaagggaagg
+8035727/1
811ADDFDHGGHDHIJJA?@GFHFHEHJGGIIGHIJJIIJGHH?;?BD;;
@6486394/1
ttaaatttaaaaatgcgtgtgtgcaggtatatttatcacatcattcgtcg
+6486394/1
=?@DDDDDB:??DE3<CFG<CCBHHEHCAFHIIIFI@FD@GH>GGEBBF<
@3383890/1
ctagattctgtttgacattcgaaaagtaaacgtcagtttgcgtttcaatg
+3383890/1
@@@FDFFFHDHHHGHGIIJJJJJJJJEHIJJJGHGIHIJJJJDHIJJJJJ
@4418209/1
gaaaagtctagtatgatgacgtttctggacaacaaggaaagttattgccg
+4418209/1
@<@ADDDDHHHHHIGIIIIGGGH3FHIGIIIIGIIIDIIIIHIIIIIIII
@536085/1
aatcaatcaatttgcctcgaaatctaaggttatattacttttatgaatcg
+536085/1
?@;DDFFFHHHHHIIJJJGIJIIJIGGEICGFHIIJFEHIIJIJJDDFHF
@536086/1
aatcaatcaatttgcctcgaaatctaaggttatattacttttatgaatcg
+536086/1
@CBFFFFFHHHHHJJJJJJIJJJJJJJJJIIJJJJJJJJJJJJJJDBDGG
@536087/1
aatcaatcaatttgcctcgaaatctaaggttatattacttttatgaatcg
+536087/1
BBBFFFFFHHHHHJJJJJJJJJJJJJJJJIIJJJJJJIIJJJJJJIIIIG
@4936381/1
gcgtcactgtacacgtcggaagaaaggcttgtgcaatactgacacagcaa
+4936381/1
C@CFFFFFHHHHHJJHIIJIJJJJJIJJCGGDGHIJIJJJIIJGIGIIIJ
@6227155/1
tctgcatgaatgccatctgggcccggggctctgtg
+6227155/1
=B1=DDFFHHHHHJIJJJIJIIIIGIIJ60?9?09
@6486821/1
ttaacaacgatctggtggccaccggaaccggaatatcgaagaaagacgcc
+6486821/1
CC<BDFFFGDHGGHIFHBGHIJJJJIIJIJJJIJIIFIGIIIIJJJJIHG
@2861109/1
cgaaattaaacacgctgagaaagctatggttgagtgaaaaagg
+2861109/1
@@7DDDFBHHDHFAGGE<@EHIEGHDHHI?FG?F?D?GHIIII
@2861110/1
cgaaattaaacacgctgagaaagctatggttgagtgaaaaaggtgggaaa
+2861110/1
@@7DD;DDHHDFF<FA<1C@FHAAHG<FE?EF;C9DDFGGI<D9BFI2=B
@2861111/1
cgaaattaaacacgctgagaaagctatggttgagtgaaaaaggtgggaaa
+2861111/1
@B@=DDFFHHHHHIJJJGGJJGIJJEIIIHHGGIGIJJJJGJJBDHIGIG
@536813/1
aatcaatttacatattatttttgacttgaataaatttttaaatttaaaaa
+536813/1
=@@=?B>DBF>FHGIGI>?ECB:FBHFHIDHHIIHEIG@B?GHCHHH@G3
@536814/1
aatcaatttacatattatttttgacttgaataaatttttaaatttaaaaa
+536814/1
B@C=DDFFHGHFHIJJJJJJJIJIJJJIJJIIGIIJJJJIIGGIJJIIJH
@536851/1
aatcaatttgcctcgaaatctaaggttatattacttttatgaatcgtgat
+536851/1
:B1=BDDFHHHHGJJJJJJJJJJJJHIJJJJHIIGJJJJJJGDDHHFGBF
@3643008/1
ctcgcttttcaaattctcgtgacttttctcccctgttcttaaataaagtg
+3643008/1
@@CDDFFFHHHHHIJJJJIGEGEGGHIAHGGJJ?DDG<FHBGGDGGGBBB
@4937477/1
gcgtctttgctttggtcactttacgcgcgaaaaccattatgttttactaa
+4937477/1
@@@DDDDFADFHHGGFHEGHIJJJJJJIIHHJIJJJJIGJJIIJJJGJIJ
@5973455/1
tacaataagttattcggacaagttataccgaataaaaaaggaaaactaaa
+5973455/1
BC<DDFFDHHHGHJJJJJGIJJHIJIJJJGGJJJJIJJIIGGHIGJJJJG
@2605450/1
cccgcagatggccaccaccattctatgaaatggaacacgaagagggacta
+2605450/1
@C<;DDFFGHGHGIIIGHIIIIIIIIIIIIIIIIIIIIIIIIIIIIIIII
@3123282/1
cggcccggccgagtgcatcatggtcatgttttgggactccatgtcgagct
+3123282/1
=@B4=BDFHHHHHGIIJJJJJIJGIIJJIJJJJJJIGIJJJJJJJIIJFB
@3645984/1
ctcggatcttgctactaatattcgattcga
+3645984/1
@=:;D?DDBH>A>EGEFHGEHHDC<FHEGH
@4159049/1
cttccataatcttattcttgcgtactgtag
+4159049/1
@@@DBB;D3ACFAAFE@F<ICBCAC;?<C9
@5453746/1
gtcaccacctgattggtgatatcagccgctccgggcgttccg
+5453746/1
@@<DDDDDFAFDFFF@2<AHHGGICCFHGGHIIIIDGHA@GG
@5453918/1
gtcacccaacaacaacacttcgactacagatattcgcacttgcagtccca
+5453918/1
CCCFFFFFHHHFHJJIIJJJJJIJJIJIJIJJIJIJIJIJJJIIJIJIJJ
@6488781/1
ttaacgtttagcagtcttctttttagaataacattgacattctataa
+6488781/1
@CC;DDDFHHHHDIHGHI@HIIIIIHGIIHIIIIIIIIIIIIIIIII
@8040239/1
atgaggtgttaccgaaaattaggagtttggaaacaacgtttcatagtaaa
+8040239/1
8?@=DB=:DFHDDBFII>GGHI>F@CG@AHGIIIDCEHDGEI@EHABFHG
@3387562/1
ctagccaaacacacatagtacctctccacaaaaagggaaataaacaagga
+3387562/1
BB7DDFFFHHHHHJJJJJHHIJJJJJJJJJIIJJJIJJJJIJJJJIJJII
@3387563/1
ctagccaaacacacatagtacctctccacaaaaagggaaataaacaagga
+3387563/1
CCCFFFFFHHHHHJJJJIHHIIJJJJJJJJJJJJJJJJJJJJJJJJIJJI
@3387622/1
ctagccaagagaatggcggctcacaagatgt
+3387622/1
@@<A;DDDFDDBHHGIIIICCF9@<BB>@99
@5975321/1
tacacagtcatagatccaatcctataattatccatttcctgtaattctgg
+5975321/1
?@@7ADDDFDHDBFIGBFEHH@FHAHIIIIIIIEHBFHIIIEIGHIEIIG
@5975322/1
tacacagtcatagatccaatcctataattatccatttcctgtaattctgg
+5975322/1
@@?DDFDDFHHHHGGGIGIHHGIJJHGIIJIIGIIGJGJJJGG?DFGIGG
@4421653/1
gaaaatatacagactaaagaaacgctcgtggggagcgatgacgaataaag
+4421653/1
@@7DDFFDHHGHGIJIJIJJJJJJJJJJGIIIJDHIJGBHHHHHBGHHHH
@4421654/1
gaaaatatacagactaaagaaacgctcgtggggagcgatgacgaataaag
+4421654/1
@@@FFFFFHHHHHJJJJJJIJJJJJJJJIIJJJIJIJJGIJJJJJJJHGH
@1315002/1
atttaagaggcttttaaaatttaacgtttagcagtcttctttttagaata
+1315002/1
@C@FFFFFHGHHHJJJJJJJJJJJJJIIJJJJJJIIIIJJJJJJJJJIIJ
@3648025/1
ctcggccggaccgattcagcccccaccaagggaagggggcgg
+3648025/1
@CC@DFFFGFHHHIGIJEHIJJJJGIIJJJGGIIFEEEFABD
@6489472/1
ttaagaaaccctgaacctggaaaagcaggtcgcaaaatacccgtagaaac
+6489472/1
@@@DFDDDHBHFFGIIGIJJJIJIGCHGBGIFBHHDDBFHEGGIGGIJJ@
@1831316/1
caatgtcaaagagaaggatagcaactaattttacaagctatactttgcat
+1831316/1
@@@FFDDDHFHBDBFFG@EEHHJJJJIJIJGICGIGEGIIIJJIHHJIGG
@8041240/1
atgagttttgtgattctccgaagagtatgtctcg
+8041240/1
@C@DFDEFHHHHHIIEGGIEFHHHGCHIIIIIJ;
@7527105/1
acataatggttttcgcgcgtaaagtgaccaaagcaaagacgcaataagtg
+7527105/1
@88DDDDDHFHHHIIIGIIHIIGGDFHGGHICFEGIGD@FGHIEIIIGFF
@3388700/1
ctagcgaacaatccttcgaggtaacctacgtggacatcgaagaaaaaaca
+3388700/1
@C@DFFFFHHHHHJIJJIIJJHHIJIIHIGBFHGJJIJIHGIIJIGIJJI
@5976707/1
tacacgacgaatgatgtgataaatatacctgcacacacgcatttttaaat
+5976707/1
CCCFFFFFHHHHGJIJIIIJIJJJJJJJJJIJJJJJJJIJJJJJFIIHIJ
@8042560/1
atgatatgtatttattatattgtgaaaagggagcatttatttgatgcaaa
+8042560/1
@B<=DEFFFHFHGJJJJJJJIJJJJJJIGICHIJGJEHBHHIIJJJIJII
@8042561/1
atgatatgtatttattatattgtgaaaagggagcatttatttgatgcaaa
+8042561/1
CC@FFFFFFHGHHIIJJIJJJJIHIIIIGICGIIIIJIIIIIGIIDIEGD
@8360/1
aaaaaaatatcgcaatattagaaattttcaaatattcttcgcttttgact
+8360/1
CCCBFDFFFHHHDGHGGGIGIIJGIJJIIJIIJJIIJJGIIJFIDIIIGI
@6752044/1
tttagttttccttttttattcggtataacttgtccgaataacttattgta
+6752044/1
@@@ADDDFHFHDHIIIIFEEHGB<CGIIICHE<FHGAB?DDBBGIIGGFG
@7010089/1
aaaacattgaccaatcgccaccaatgcttggtgcagctatccactttgcc
+7010089/1
CCCFFFFFHHHHHJJJCFHIJJJJJJJJJJJJIJJJJIJIJIIJJJJJJJ
@804770/1
agccgtcgcggcatcactcccaaatacgaactggtccaaatcgagggcgc
+804770/1
@1?DFDDFGFHHGGGFFGDFGFEFDDGEGHGECE4=FH@FEIEHHGDF9@
@7528357/1
acatgatgctgcatacaatgcattaaagctgctagaagaggac
+7528357/1
?@@DDDDDDFH>DDBFGIGFBHBEHIEHB<9EGF<FF?F;1:1
@2091825/1
cagatcgataaaaaaatatcgcaatattagaaattttcaaatattcttcg
+2091825/1
BC@=DFFFHHHHHJJJJJJJJIJJIJJJIIJJFIJJJJIIJJJJJJJJII
@2091826/1
cagatcgataaaaaaatatcgcaatattagaaattttcaaatattcttcg
+2091826/1
BC@DFFFFHHHHHIGJJJJIJJJJJJJJIJJIHIJJJJGIIJJJJJFHIJ
@5456044/1
gtcacttttccgaccaagagatccagcaagttcttggctgccgaatgttt
+5456044/1
=11A?BDDHFHHDBHGIGE@BHHIEGGIIIHHIIIGGIIIHIBAGG@=CH
@5456048/1
gtcacttttcgcgcaaaggtaaaatcgttctagaca
+5456048/1
@@?ADFFFHHHGHGGGIGI?FGHGHHHHFHGD999?
@2092059/1
cagatcgttgttaaggaacacgcggtagcggaagattggctcg
+2092059/1
@B;DDFFDFHHHHJJJJJJJJJJJJGHGIJIHGIIJIJJJJJ8
@4424455/1
gaaaatctcaaacgatgccggcatgccaattataggtcagccatgctttt
+4424455/1
C@CFFFFFHHHHDHGIJIIHIIJGDIIIJJJJJIGGHHGIGIIJIGIJJJ
@5199661/1
gggaaatgttgactgttgtagctgattaaggggtgtattctatatttcag
+5199661/1
@@@<DDDD?DAAF4C?F<3AE@ED3FE?F<FFF8?::?D9DAFBFIIEFC
@1061279/1
atccttgtttatttccctttttgtggagaggtactatgtgtgtttggcta
+1061279/1
@@?ADDDDHHHHHIIIIIIIIIIHIIIIHIICGGGIIIHIHHHIIIIIII
@805780/1
agcctcttaaatttaactgaaatatagaatacaccccttaatcagctaca
+805780/1
<8?=D?D?DDD>FGFFFG>F<@BHCHIIEHIIIFFIIIII@GABFCFFFC
@277741/1
aaagtacccaaatcacccattagagaactcttggaactcgaaccagaaac
+277741/1
B@@FDFFFHHHFHJJJJJIJJJJJJJJIJJJIJJJIIGIJIJIJJJJJJJ
@9639/1
aaaaaaatgtcaaaattttgcaaattatgtggcattttgacatttatgtg
+9639/1
@@?DFFFEHFFHFIIIIJJGIJJIFGIGJIHGGIIJIJJJIJJGJIIBFH
@2350947/1
ccaaacccgaaaaaagtttatttatcatacacaggtaaacagttgtacag
+2350947/1
@C@DDFFFHHHHHJIICGHIJJJJJJJJJJIJJJJDFHHIJJIIIIIJJJ
@806796/1
agcgaacaatccttcgaggtaacctacgtgg
+806796/1
@@<:ADDAF?:2<A??DBD1<A@BGFCF;B;
@4941175/1
gcgtttttcttcgatcttccggttccggtggccaccagatcgttgttaag
+4941175/1
=@@4ADDFHFHGHGGGGIIIGIEGGCHG:FG;FFHJIGEDHHCFHGGHGG
@4941245/1
gctaaaaaagcaggaaaagcccagaagaacgttcgactttcacttcattc
+4941245/1
CCCFFFFFHHHHHJJJJJIIJJJJJJJJJJJGIIJIHIJJJJJJJJJJJJ
@2351396/1
ccaaaccttgcaaattttcaatcatgaagcaagatttt
+2351396/1
@?@DDDB:D??8D<4CGF<<FHAGBEBF4?FH9GHHE?
@2351397/1
ccaaaccttgcaaattttcaatcatgaagcaagattttacctgaacaatt
+2351397/1
@?;=DDDDFBHBBD4CFEE<EGGGIIIHIII@CBAG>FGEEH<FHIADFF
@2351398/1
ccaaaccttgcaaattttcaatcatgaagcaagattttacctgaacaatt
+2351398/1
@@@DDDDDH?DDD@BDG@ECCB?FH@HI@CGGA;C9FCGGCDDGE?G99B
@2351399/1
ccaaaccttgcaaattttcaatcatgaagcaagattttacctgaacaatt
+2351399/1
@C@DFFFFGHHHGIIJJJJJJJJJIIJIJIJJEGIJJJJJJIIGJIGBHG
@2351400/1
ccaaaccttgcaaattttcaatcatgaagcaagattttacctgaacaatt
+2351400/1
CCCFFFFFHHHGHIIJJJJIJJIJJIJJJJJJJJJJJJJJJJJIIIIJJJ
@4688861/1
gattaagaaaggggcagacaacttcatgtacaaatacctcaccttacaaa
+4688861/1
@@@=DDFFHHGHHJJIJJIIIJJIJIIJEFIIJIJJJJJJIJJGIJIIII
@2867514/1
cgaacgatgtcaccacctgattggtgatatcagccgctccgggcgttccg
+2867514/1
CCCFFFFFHHHHHJJJJJJJJJJJHHIJJIJJJJJJJIJJJJJJJHHHFF
@279445/1
aaagtatagcttgtaaaattagttgctatccttctctttgacattgcttg
+279445/1
CC@FFFFFGHGHHGIJJJIIGGHHIFJEHIIIJJGIIJJJJIHIHEHIIJ
@544794/1
aatctagccaaacacacatagtacctctccacaaaaagggaaataaacaa
+544794/1
?@@DBBADFHADFEB2<AEGGFFHIEG?9ECFEABGHIB?=??DGHD@FH
@280012/1
aaagtatgtctagaacgattttacctttgcgcgaaaagtgaccacaagca
+280012/1
@CCDDEFFHHHHHJIIJIIJJJJJJJJJJJJJJJIJJIFHIIJJJJJJJJ
@7014782/1
aaaacgctgaaaaattccgtcggcaagaagttggccgatttg
+7014782/1
?@@DFFF=FHGHGIIIGIEHDGGDDEDHIA??G3BFBHGGEE
@4942078/1
gctaaacgttaaattttaaaagcctcttaaatttaaccgaaatatagaat
+4942078/1
BC@DFFDDFHHHHJJJJJJJJIJJJJIJJJIJJJHGJDHGIIJIJJJJJJ
@809578/1
agcgatctcctgcaagaactgaacaa
+809578/1
:;<D?;;DDF?3<A:C?C@@E@D@2A
@2868031/1
cgaacgtctacagttatcctccagttccttcgtaccctcctcctccaatt
+2868031/1
@@?DDFFDFBFD?GHGGEGFHHCGCDHCGGCECGGGHIGGI>GCGH>9<F
@3655779/1
ctcgtaagtttattattatatctgtctgcatttattacttcaagcaaagc
+3655779/1
===D4ABDA?D?DH?4ECDGDHBBACHHG4<C<HG@HCFEGIGIIIIICG
@7016635/1
aaaacgtatgacaaaactatagagaaaccagaattacaggaaatggataa
+7016635/1
@@@DDDDDHFFHHGIGHIIJHGIIIEDHIGIEHIIJJEGGDADFGHAFC?
@5716322/1
gttcaccaagagaagaaagctatacag
+5716322/1
@?@DDDDA?D>DDHB>:ADCGE<FHHG
@5980104/1
tacaggaaatggataattataggattggatctatgactgtgtatcgatag
+5980104/1
@@;DADDDGAHHBHIGIJGGEHIIIJJJGJIIJJGGGGGDHIIIIIHEGE
@5716389/1
gttcaccatcgcttgtcatgtgttgaaattccgcgaaattggcactggca
+5716389/1
C@CFFFFFHHHHGIEEGGIJIHIIHIGJJIJIJJJJJGHIJJJJJJJJJJ
@3657502/1
ctcgtacttcggcacttgtaacttgttcaaattgtccatccgatactcca
+3657502/1
@CC?DDDFHFHDHHIIJCHIGIIJEEHIIGGIJJGCHIJHIJJJJIJGBH
@5202483/1
gggaaggtttaggtatttgtggtatctgtcgatgttgccagaacgta
+5202483/1
CCCFFFF?DHFHH<EEHIGEFHCHHIGIIIJHIJIJJJJJJJJJJFH
@4165212/1
cttccggttccggtggccaccagatcgttgttaaggaacacgcggtagcg
+4165212/1
CCCDFFFDHHHFHFGIIJJJJJJJJJJJIIIIJJJJJJJJJJJJJBEHHF
@2869042/1
cgaactggtccaaatcgagggcgccatccacgagccaatctt
+2869042/1
?@;D;;;DADHDFGFGD;1@FE@DHGIEHAGCFFGIIG>FFC
@2869043/1
cgaactggtccaaatcgagggcgccatccacgagccaatcttccgctacc
+2869043/1
CC@FFFFFDHHHHJJJJIIIIIJJJJJJJIJJJJJIJGIIJJJJJJHHFF
@6756653/1
tttatcacatcattcgtcgtgtaccacatctcggatcttgctactaatat
+6756653/1
BB=4ADFFHHHHHJJJIJJJJIIJJJJIIIJJJJIJJIIJHGHJIGHIJI
@2353309/1
ccaaacttttcggggtgcaatcttcttttccgg
+2353309/1
@@<BDDDDHHFDHII8@CCFDFAGFFGII@E1@
@2869314/1
cgaacttccatagattcaaatgaagtaaacaacatacgtttttcatttaa
+2869314/1
??<A:ADAFBDB:AEG?<FHB@FHC:EHI:CF?G>GFGFFEIIFFIIIBG
@2869315/1
cgaacttccatagattcaaatgaagtaaacaacatacgtttttcatttaa
+2869315/1
@@7?;?DBFFDBB<EG@<ABFHCH<3C@HHGEFGAHGE@GGBDCHGHIBE
@2869316/1
cgaacttccatagattcaaatgaagtaaacaacatacgtttttcatttaa
+2869316/1
@@<D;DDEHDBBDEGFAFHIIGGIEDGHI@FGFGGEHAGCHIIHGIIGFG
@282592/1
aaagtgaccaaagcaaagacacaataagtgatacaagaaaatatacagac
+282592/1
@BCDADDFGGHDHFJJJJJJJJIJIIGGFDHIEIJGIJHGEGHIIGGIJI
@282593/1
aaagtgaccaaagcaaagacgcaataagtgatacaagaaaatatacagac
+282593/1
B@@DDEFFHHHHHIJJJJJJJJJJJJJJHGHIIJIIJJJJJJJIJJJIJI
@282595/1
aaagtgaccacaagcaatgtcaaagagaaggatagcaactaattttacaa
+282595/1
BCCFDFFFHHHHHJJJJJIIIIIIJHHGHHIIIIJBGHIIEHIIJJJIII
@2096477/1
cagatgttggtccgccacactgtagagaattcacttatgaatgtggcata
+2096477/1
@@@1BDDDHFFHHIJJJJGHJJHIIGGGGGGGIJJJJIJGJJJIJIJIJF
@8048518/1
atgcactcggccggaccgattcagcccccaccaagggaagggggcggccc
+8048518/1
@@?DFFDDFH?HADHGIIHGGDDDEHCGGGGHGH>;@?AE;BBA>@57@B
@5717130/1
gttcactaaaaaatattaggaatccactacaaggttttcaatagggcatt
+5717130/1
:B1=BDFFHGHHHJIJJIJJJJIJJJJJJGIJJJCAHHGGIJJJJGGHII
@5717131/1
gttcactaaaaaatattaggaatccactacaaggttttcaatagggcatt
+5717131/1
=?14ADDFHGHHHJIIJICHIJIIIGIIIJIJJJ?GHIIGIJJJJJIJJI
@5717132/1
gttcactaaaaaatattaggaatccactacaaggttttcaatagggcatt
+5717132/1
@@C@DFFFGGGHHEIFIGIDEGGHJJJIJJGIJJDGIJJIJJIJIIJJJI
@13240/1
aaaaaacattgaccaatcgccaccaatgcctggtgcagctatccactttg
+13240/1
@@@=DDFFFHHDDGIGGGGIJJGIHEHFIIJJJDDG>GHHGG@FDFGGGC
@13241/1
aaaaaacattgaccaatcgccaccaatgcttggtgcagctatccactttg
+13241/1
<?@;ADDDFH?FBDFHIIG@:DDAAFCCEGEGHBFCFAHIIEGBFGGD@C
@6757860/1
tttatctttatcatttgtttgtatttcttcaactgg
+6757860/1
???1A;DDD4CB:CBEE<AFDC?FFFEEEDEEDFDD
@814727/1
agcgtatcgaactacggccgaattttctgggtctgtagatccggcc
+814727/1
@CC@DFFFGFHHHJIIJJIIGIIIIJ<B?FH9?D>BB4?@@FDH8A
@8049937/1
atgcatgttatcacgattcataaaagtaatataaccttagatttcgaggc
+8049937/1
CCCFFFFFHHHHHJJGIJJJJJJJJJHHIJIIJIIIJIIJJJDIICGDGH
@548580/1
aatgaaggcgaatctaaatggatcgaaataggtacatggtgtaatgaaat
+548580/1
CCC@FFFFGGHHHJIGJJGIJFIJJJJIJJII?FHIJJIDD??FHHJJJJ
@8050596/1
atgccaaagcttaaagaagacgtgtacatatcatgaagagttgattgatt
+8050596/1
?@;BDDBB:DFFHIIGBGCFHGIGAEHG@ECFEHDHIGGGIEHED@<?@?
@548752/1
aatgaagtgaaagtcgaacgttcttctgg
+548752/1
;::BDDDDADB<D<A:CE3<3AEFE>EE<
@548753/1
aatgaagtgaaagtcgaacgttcttctgggcttttcctgcttttttagca
+548753/1
@@@BDFFFGGBHFIGFHIGIGJGGIFHIIIIIJJJJJFIJGIIJJJJIIH
@2097132/1
cagattcacaagcaggatcaactcaacagctcaatccatctgagattcag
+2097132/1
B;?DDFFFHHHHHJJIHIIJJJJJJJJJJJJJJJIIIIGIJJJJIIJJJJ
@4429569/1
gaaaattgtaaatctacacaaaaatgtcaaatcatgtcaagaccccggcg
+4429569/1
@<@BBDEDFHHHFHIIIIGHIGIIIECHHIIIIIHHEHIGHGIGHIGIII
@3132791/1
cggctcagcaactcctggaggacgctgacgggagtcttgctcggcatgga
+3132791/1
CCCFFFFFHHHHHJJIJJJJJJJIIJJJJJJG:FBFGIGEIGHIGEAEHC
@4166975/1
cttcctcaagcgctggtaacgctttatcgggttctgctaagtggtaagta
+4166975/1
CCCFFFFFHGHHHIJJEHHIJJIJIJJJIJJIJJJJJJIJIFHIGHJJJJ
@4167051/1
cttcctcacgaggacactctaataataaatcctgtagaatatcgtttaac
+4167051/1
BB@FFFFFHHGHGIJIGIIJIJIJIJJJIIJJJJGHJJJJJIIJBHIIIF
@6759007/1
tttatgtccacaaattatgtcaaattttgacatttatgtaacatgtgtgc
+6759007/1
;@@DDDDAF8CFHIIBAA3CBH@HBEGICGFEHHAEG<?EHHII>FGC?<
@6759008/1
tttatgtccacaaattatgtcaaattttgacatttatgtaacatgtgtgc
+6759008/1
@C@FFFFFGHFHHJIIJGEIDIAHHGHJHGGHGGICIHFHHIGDDCGD@G
@816528/1
agcgttttgtggaactgtgaaactttgtgggactgctggttgcccaactt
+816528/1
C@@FFFFADCDFDGHIBFHIJJJJJIHFHFIGG@DDHBG?BDGHH@@F@F
@1576665/1
caaaggtaaaatcgttctagacatactttatgctcttgacatttcgttaa
+1576665/1
@C@FFFDDHFHHFIEEBAHEBHFHGIIHHHGEHGIIIICBHHGIIIEGGI
@4430500/1
gaaaatttgaaaagtatcatgagttttgtgattctccgaagaatatgtct
+4430500/1
B@?DFFFFHHHHHJEHHIJJIJJJIJIIJJJJFJJJJJJIJJJJJJIIGJ
@4430508/1
gaaaatttgaaaatttctaatattgcgatatttttttatcgatctggctt
+4430508/1
:=844ADEAFHHHEHIIIEIHHIIIIIIIIIIIIIIIIIIIIIIIIIIII
@4430623/1
gaaaatttgcaaggtttggaggagttgtactaatttgtgtaattgaagtt
+4430623/1
@@@DFFDFHHFHFHBFHGIHIJEHGIJHIJIIHJIJICHBFFHIIIIJII
@4430624/1
gaaaatttgcaaggtttggaggagttgtactaatttgtgtaattgaagtt
+4430624/1
@@CFFFFFHHHHHJEHIIJIJJIGHHJGIJJIIIJJJJJIGJIJIIIGIJ
@5461304/1
gtcagcgtcctccaggagttgctgagccgtcgcggca
+5461304/1
<?@DDFFF;DDHHGGIGG?C@FHIHFIIIAG<H@EG@
@3908713/1
ctggaggacgctgacgggagtcttgctcggcatggaggccatttcttgag
+3908713/1
@@<A1DDDFFAFFFIIFE:D?DDFF@>GF@DF@FF3BFCF=DEF@AEC??
@4695444/1
gatttaattttgacatgttagaatgccctattgaaaaccttgtagtggat
+4695444/1
@@@FFFFDHHHGDIIIJJJJJJIJGIIIIJJJGIGHIIJIIGIIII@HII
@285538/1
aaagtttatttatcatacacaggtaaacagttgtacagtagaggataaac
+285538/1
?@@B=BDFHHHHHJJJJJJJJJJCFHIJJJJJJJJJJJIIJIJIJIJJJJ
@7785705/1
agtctgttgtgtgggaccagtctgttgtgggggaccagtctgttgtgggg
+7785705/1
@@@FFFFFBFH>FGHEEIIEHGGGHGIEGGIDGGGHGIHGJGHG@FG?HH
@8055021/1
atgctcttgacatttcgttaaagaaccacaaaatgtgacatataaaggtg
+8055021/1
@C@DFFFFHHGHGJCHIIHGHIJJIIIJGIJIGIEDHIIIJDEGGHHD9?
@4431967/1
gaaacaaatacggaattggaagaatatttacctcctgaattagttgtgaa
+4431967/1
@@@DDFFDFHHHFJJJIGHGIIIIIJHJJJIJJIJJJGGIHIIIIEDGDG
@7536106/1
accacatctcggatcttgctactaatattcgattcgataggtgctttgtc
+7536106/1
@@@D?DDDDDFHDDHE@CHHIIIEIIIGIID@GGHAHIIAD0:?B?BDD@
@7536107/1
accacatctcggatcttgctactaatattcgattcgataggtgctttgtc
+7536107/1
@@@DFFFFHHFDCEEGG<FHIJJJJIJJJJJEIGJJJJJIIBGHGIGIHI
@7536108/1
accacatctcggatcttgctactaatattcgattcgataggtgctttgtc
+7536108/1
CCCFFFFFHHHHHJJJJFHGIIJJJJIJJJJJJJJJJJJIJFHIIJJJII
@4432506/1
gaaacaactggaggaggcgttaatagacgcacaatacccggcgaactgct
+4432506/1
@<@FFDDDDDBCDAHIIG@?FGGGGIIA6?F<DGC@BAD<<AB89<A>@>
@6237316/1
tcttaatcggttctgcatgaatgccatctgggcccgggg
+6237316/1
=B@4=BDFFHFHFIGIIIIIIHHHIHGHIGGGGHI<FEE
@5987584/1
taccagttgaagtagtagaagtttgctatattccacaaaagtacttcttg
+5987584/1
CCCFFFFFHFGHCGIGIJJJJJJJJJJJJJJJJJJJJJJIJEGHIIIJJJ
@7024815/1
aaaagaagactgctaaacgttaaattttaaaagcctcttaaatttaactg
+7024815/1
BC@FFFFFGHHHHJJJJIJIGIJJJJJJJJJJJIJJJJJIJJJJJIJJJI
@5208444/1
gggagagtgacttcgagttcttcgcgggaattgccgatgggaaggggatc
+5208444/1
B@B7DDFDFHHHHJIIJFHIJJJJJJJJIIJJJJJJIIJJJIGHHHFFDD
@1069886/1
atcgagggcgccatccacgagccaatcttcc
+1069886/1
CCCFFFFFGGHHGJJJJJIJJJJEGHIJJBF
@1069887/1
atcgagggcgccatccacgagccaatcttccgctaccgc
+1069887/1
@=1ADDFFHHHHHJJJJJIIEHJJJJJJJJJGF@AHH8@
@1069888/1
atcgagggcgccatccacgagccaatcttccgctaccgc
+1069888/1
@@@=DFFDHFGHDHHGIGEHGIGDHGIGGG>DFAA;F<B
@7272803/1
aacaatctgccttctacatttgcgagtgacgaagagactctcagcttcaa
+7272803/1
CCCFFFFFHHHHHJJJJJIJJGJJJJGHJJJJIIJJIJIIJJJIJJIIIG
@3400542/1
ctagtatgatgacgtttctggacaacaaggaaagttattgccgg
+3400542/1
@@<=ADDDFBHHDAACEDBHGIEIGIIIIGIIIGIIIGGECEGA
@554338/1
aatggaacgaaattaaacacgctgagaaagctatggttgagtgaaaaagg
+554338/1
@?=DDFFFHHHHHJJJJJJJJJJJJJJIIIJJIIIIFGIFGBGIIJJJJJ
@554339/1
aatggaacgaaattaaacacgctgagaaagctatggttgagtgaaaaagg
+554339/1
CCCFFFFFHFHDHIJJJJJJIJJIGIIJIJJJIGIIHHIHHGHIIGIGHH
@4697212/1
gatttcttagtgtcaatagtgctgccgttacttcctcaagcgctggtaac
+4697212/1
@?=DDDFFHHDHHHFHFIHIGIIJJJIIJJJJIJIJJJJIJIIJIIGIJI
@1071086/1
atcgataaaaaaatatcgcaatattagaaattttcaaatattcttcgctt
+1071086/1
@@@?DD;DDH?DDHIIFB;CGGGIGHCHHAGIIIIIIIIGIGIIGG?<A@
@1071087/1
atcgataaaaaaatatcgcaatattagaaattttcaaatattcttcgctt
+1071087/1
@BCFFFFFHHHHHJJJJJIHIIJJIFGIIIJJJJIJJIJJJIJJJIIIFI
@1071157/1
atcgataagacgaatggtaaagctgctaaaaaagcaggaaaagcccagaa
+1071157/1
B@?ADDFFHHHHFIIJJEHHJJJIJJJJJJJJJJIIJIJJIJIJIJIJJI
@555131/1
aatggatacaaatttgactactgtatagctttcttctcttggtgaacaca
+555131/1
@<@BDBEFHHGGHIJJIIGHJJJDIIIGJIJJIJJJIJJIJJFHJJIJJJ
@3137297/1
cgggaaataaaatcggatgaagaccctgagag
+3137297/1
@@@DDDFFGHHHHJJJEHGIHFFHIH>E?FBG
@3402487/1
ctagtgcctaataatagtgtattacctctaaagctatctactcgttatat
+3402487/1
@@@DDDDDHFDHFCEH>AF:<FA@FFHBGDHI@<FF<CBGHCDDFB=B?B
@5212174/1
gggagtcttgctcggcatggaggccatttcttgagagtagagcaatttgg
+5212174/1
?18BBBDFHDGDHIIIIIGHEHGIIFGIIIIIIIIFIBFGI9FHGHIIBE
@2101814/1
cagcaaaattcggcaaaccagaaaaattggctgatggaaggagagtt
+2101814/1
@@@7DEEDHHFBHAGHGEGGGIIIIGGIIIIIFFGGGIIGGGD8D=C
@4948825/1
gctaagtggtaagtagaaggtaagccacttaagcacacatgttacataaa
+4948825/1
B@?DFFDDHFHHHHIJIJJIFIIJJJJJJJJIJJJJJIJJJJJJJJJIJJ
@7538661/1
accagcagtcccacaaagtttcacagttccacaaaacgctgaaaaattcc
+7538661/1
@C@FFFFFFFHHHJJJJJFHIJJJJFHEHIIIIJJJJJIJGIGIIJJIIJ
@2874797/1
cgaagagggactaccacacgaaaggcagttcaccatcgcttgtcatgtgt
+2874797/1
@@1BDDFFHHHHHJJJJJJJJJJJJIHIGIJJJJIJJJIJJJHHHIIJJJ
@2874798/1
cgaagagggactaccacacgaaaggcagttcaccatcgcttgtcatgtgt
+2874798/1
@C@DFFFFHHHHHJJJJJJJJJJJJJIJJJIJJJJJIJJJIGHIJIJIIJ
@2874799/1
cgaagagggactaccacacgaaaggcagttcaccatcgcttgtcatgtgt
+2874799/1
BC@DFFFFGHHGHIJGIJJJIJIIIJJJJJJIJJJJJJJIJJIIJIJGHH
@2874800/1
cgaagagggactaccacacgaaaggcagttcaccatcgcttgtcatgtgt
+2874800/1
CC@FFFFFGHHHHIJEGIIIJJJIJFJJGIJIIJJJJIJIJFHIIJIIII
@2874801/1
cgaagagggactaccacacgaaaggcagttcaccatcgcttgtcatgtgt
+2874801/1
CC@FFFFFGHHHHIJIJJJJJJJJIJIJIJJIJIIIIJJIJJGIJIIIJJ
@3671827/1
ctcgtgacttttctcccctgtttgttcttaaataaagtgtactttattga
+3671827/1
@@@?DDDA?FFHBEBFHI3<AHH;AFB<HBGHEFHG>:CCFGBGIEGGBC
@19609/1
aaaaaagcaggaaaagcccagaagaacgttcgactttcacttcattctat
+19609/1
@B;?DDFFGGHHGJJIJIJIJJGIJJJIGIHIGIIIJIIFIJIEBHHIIE
@19610/1
aaaaaagcaggaaaagcccagaagaacgttcgactttcacttcattctat
+19610/1
@CCFFFFFHGHHHJJIJJJJJJJJJJJJHIIJIIJJJIJJIJJIIJGJJE
@4436403/1
gaaacatgtcagttatatattcacctttatatatgtcacattttgtggtt
+4436403/1
@<;D?DDAH<<?2ABEFFGIGHIIIIIIF?EHAEHFHCFHAFE><CG;C=
@4436404/1
gaaacatgtcagttatatattcacctttatatatgtcacattttgtggtt
+4436404/1
CCCFFFFFFHHHHJIJIJIJJJIJJJJIJJJJJJJJJJJJJJJJJIJJGI
@4436405/1
gaaacatgtcagttatatattcacctttatatgtcacattttgtggttct
+4436405/1
@<@FDDFADHHHFEE><AE@?I<EHHIICHGGHFCHG>GIIIFC@FFGFH
@4436406/1
gaaacatgtcagttatatattcacctttatatgtcacattttgtggttct
+4436406/1
BCCADFFFFFHHHHGHIGHJJJJJJJJJJJIJJIIJJJJJJJIHIIGHJJ
@4172146/1
cttcgacattgcttgtggtcacttttcgcgcaaaggtaaaatcgttctag
+4172146/1
:=@44=BDDFDHGI@EAGBHEHGHIIIIG>FFHGEH0?DDH<BB=FGHC4
@2874964/1
cgaagagtatgtctcgaaagacttcgactttttactatttttgtatgcac
+2874964/1
?@?=A@D=CFDFHIB;AFG@?FEHHGCH@GGII<9?@BFGII6BDH@BB<
@4699131/1
gattttgaggtactcgagggcatgatgagcagccgagcccttggcttcct
+4699131/1
@?@FDFFFHHCFHIIIGIGIIIIIIIEHIFIIIIIIIIIIIIIIIIIIII
@3673039/1
ctcgtggatggcgccctcgatttggaccagttcgtatttgggagtgatgc
+3673039/1
@@@FDFFFHHH?DGHI<GAEHGIIIDGH8DBFHG?BFHIIII=CFHGIGG
@3673162/1
ctcgtggggagcgatgacgaataaagtatgtgttcaccaagagaagaaag
+3673162/1
@@;BBDDDFFFFGAFGHCGIDHIIIGHGGG?FGIGGGIIGIIIGIIH>DD
@3673163/1
ctcgtggggagcgatgacgaataaagtatgtgttcaccaagagaagaaag
+3673163/1
@C@DFDFFHBFFGFHBFGGIJFHJJI?BEHDGHIJJIIGIGIHIIGGHIG
@8062215/1
atggagtcccaaaacatgaccatgatgcactcggccggaccgattcagcc
+8062215/1
?@@FFDDDHHHFHIGIIBHGGIGEH@GIIGIII7?DFGHGHIGG?AEHEA
@20488/1
aaaaaaggaaaaggaaagaagcaagaggaaggatcgcaagcttcttccag
+20488/1
CCCFFFFFHHHHHJJJJJJIJIJJJIJHIJJJJIIJJJIJJJJIJJJJJI
@4172745/1
cttcgactttttactatttttgtatgcacaaaattcgttctacatatgaa
+4172745/1
?@:BBADDHHHHHIGIGGIICGGI@9<EEFGFBCCDDDFGHGIHEIHIII
@2104663/1
cagcaacattacccaaaaagatatccagcctttgatggaagaaaaaattt
+2104663/1
CCCFFFFFHHHHHJJJJJJJJJJJJJJIJJJJJJJJJJJJJJJJJJIIII
@5990765/1
tacctctaaagctatctactcgttatataatcatcattcaaacattgaag
+5990765/1
BC@BDFFFHHHHHJGIJJIJJJIIJJJJJJJIJJJIJJJJJJJJJJGIJJ
@7277909/1
aacacgaagagggactaccacacgaaatgcagttcaccatcgcttgtcat
+7277909/1
CC@DFFFFHHHHHJJJJJJIIJJJJJIJJIJJJJJIJGIJJBEHGIGIEI
@4173187/1
cttcgaggtaacctacgtggacatcgaagaaaaaacattgaccaatcgcc
+4173187/1
@??DDDDD<ADBFADEE:CFGFEIIIIGFICFIFFIIFIFIIFDFFFFIE
@826877/1
aggaaagaaaaaaatgtcaaaattttgcaaattatgtggcattttgacat
+826877/1
@C@AFFFFHHHHHJIJIJJJJJJJIIJGIIFIJJIIIIJIIJIJJJJJIJ
@6770225/1
tttcaatgcatcgataagacgaatggtaaagctgctaaaaaagcaggaaa
+6770225/1
=@14BDFFHHGHHIIJIJJJIHGHGJHIGIJJJGIJIJJGIJJIJJIJJG
@6770226/1
tttcaatgcatcgataagacgaatggtaaagctgctaaaaaagcaggaaa
+6770226/1
B1=DDFFFFHHHGHIJIJGIGIIJGIGIJIJJJIJIJHIIIIIIJIEGII
@5215227/1
gggatcatgaagctcgcttttcaaattctcgtgacttttctcccctgttc
+5215227/1
@@@DDDEFHHHDHHIJIHIGHIIIGJJJIIIIEEGIIJIGIAFGG>B9DA
@7278050/1
aacacgctgagaaagctatggttgagtgaaaaaggtgggaaatgttgact
+7278050/1
@@@1BDDDFFFFFI<FFBF>F<AE;F@AEEEGF<D:BDFA@FFFFCFEFI
@1072864/1
atcgatgcattgaaacgcaaactgacgtttacttttcgaatgtcaaacag
+1072864/1
C@@DFDFFFFGGHGIIIFIIGIIIGEIGHJBGHIEIHJIEGICFGGGHGE
@3675044/1
ctcgttatataatcatcattcaaacattgaagccagatcgataaaaaaat
+3675044/1
=?@FBDFDBDFBBEHIGGIIIIIIGGIGHGIHIIIGGGIGIIIIIIIIID
@3915099/1
ctggataagtcactaccatacccttaatttcatcggcgtaactctgccat
+3915099/1
CCCFFFFFHHHHHJIJJJJJJJJJJJJJJJJJJJHIJJJJHIJJJJJJJJ
@6240545/1
tcttcggagaatcacaaaactcatgatacttttcaaattttcttttaaat
+6240545/1
@C@FD?D7D@DDDDHGIIIGCDBEB@EFEGHGIGGHIIIII<DHIIDGF@
@2105876/1
cagcaactcacggaaacaagttgagaaatcctttagttttcc
+2105876/1
@8?<DDBBFHHHFEGEFHIBHI><A?CGG<BD9DDG??9?D?
@5724166/1
gttcattttaaatgaaaaacgtatgttgtttacttcatttgaatctatgg
+5724166/1
=?1=ADDFHBFHDFBHIJJGGFGGCHGHHHIGIJIIFIIJGIJIJJIJIJ
@5724167/1
gttcattttaaatgaaaaacgtatgttgtttacttcatttgaatctatgg
+5724167/1
?=:B?BDDF<CF:4<FGIIE<3<C;?C9<FG<4?D@4<DG<@DDE@>DBF
@5724168/1
gttcattttaaatgaaaaacgtatgttgtttacttcatttgaatctatgg
+5724168/1
@@@DDFFFHGHHHIIJJJJJJCGIJHIIIJJJIJJJJJJJJJJJJJJJJJ
@3915576/1
ctggatagcttacggatctgttgcaccgagtgaacatgtgacatagaaaa
+3915576/1
@@@FDFDBHHHAHGBG@@EFFDGAADEDHH?CGHDEE9:B>DHC@HEFHI
@5216014/1
gggatgagtgacgtcagcgcccatgatcatggttggtctattcaaaatgg
+5216014/1
@@@;BDDDADFFHIHIGGIIGIGGGGHEGIGIBDGHFGGD>GHIGFGGGG
@2877535/1
cgaagatttggagaatattgtggtagaccaattgaagttcttttatgagt
+2877535/1
@@<DDDDFHFFADBGFFGII@HHCHDDEHGIGIDHIECFAGHIICHHIID
@7280361/1
aacagacatctacgaacgtctacagttatcctccagttccttcgtaccct
+7280361/1
@@@;DDFFHHHHHJJJJIHEHJJGGHGIIJJIJIJJHIJJIJIIFECFHI
@5992307/1
tacgaacttccatagattcaaatgaagtaaacaacatacgtttttcattt
+5992307/1
CCCDDFFFHHHHHIJJJJJIJJJJJJJHHJJJJJJJJJJIGIJJJJJGIJ
@7792064/1
agttaaccagacaaagcacctatcgaatcgaatattagtagcaagatccg
+7792064/1
BBBDDFFFHHHHHJJJJJJJJIJJJJJJJJJJIGIJIIFHCHIJIGIIIJ
@8065961/1
atggcattcatgcagaaccgattaagaaaggggcagacaacttcatgtac
+8065961/1
?:;BDEFFHHHHHJJJJJJJEFGIJIJJIJJIIJIJIJJJJIJIJJJIIJ
@8065962/1
atggcattcatgcagaaccgattaagaaaggggcagacaacttcatgtac
+8065962/1
@C@DDDDFHHHGHJJJJJJJHGHIIJJGIJGIIIJJIJJJJJJJJIJGII
@8065963/1
atggcattcatgcagaaccgattaagaaaggggcagacaacttcatgtac
+8065963/1
@CCFFFFFHHHHHJJJJJJJGEHJIJJJJJJIIJIJIJJJJJJJJJJHII
@8065964/1
atggcattcatgcagaaccgattaagaaaggggcagacaacttcatgtac
+8065964/1
CC@FFFFFHHHHHJJJJJJIGHJJJJJJJJIIJIJJJJJJIJIIJJJIJJ
@4441922/1
gaaactgaaaaaccgaattctcgtacagtgggatggttgttaaaattagc
+4441922/1
@CC?DFFFHHHHHJJGIJJJJJJHHIJJGHIIHHHIHIIJJJIJIIJJJJ
@6241648/1
tcttgacatttcgttaaagaaccacaaaatgtgacatatataaaggtgaa
+6241648/1
?B=ABDDDHHHHHHIIJJHIJJJJJJJJJIJHIIJJJJJJJIJJJJGIJJ
@23761/1
aaaaaagtttatttatcatacacaggtaaacagttgtacagtagag
+23761/1
@CCFDDD:CDFFHDBHBGCHGIIIGI9??CECGGIIIIGIIIGD9F
@23762/1
aaaaaagtttatttatcatacacaggtaaacagttgtacagtagaggata
+23762/1
=<;DD:@ACD?ACGAEBABCC?BAA?2??FFGHHDC?CE>D?99<BDFF@
@23763/1
aaaaaagtttatttatcatacacaggtaaacagttgtacagtagaggata
+23763/1
@<@DDDFDHHHHHJJJJJJJJJJJJJHGIJIJJJJJGIJJJJIJJJJIIJ
@23764/1
aaaaaagtttatttatcatacacaggtaaacagttgtacagtagaggata
+23764/1
@@@4ADDBFDHHHIJJJJJIHJJJIJ@EFECAGFEHHHIIIDGHGGGIID
@23765/1
aaaaaagtttatttatcatacacaggtaaacagttgtacagtagaggata
+23765/1
@@@FFFFBD>CDFEHCHIBEFGGGGI9CGEHDCFEHIIC>BFFGFCH??D
@23766/1
aaaaaagtttatttatcatacacaggtaaacagttgtacagtagaggata
+23766/1
CC@FFFFDHFFHHJJIIIEHIJJJIJHFHGHIJI<FFCIGIHCGGJIGIH
@5725243/1
gttccacaaaacgctgaaaaattccgtcggcaagaagttggccgatttgc
+5725243/1
@?@DFFFFHHHBHIJJIJJIJIAHIIHIIFIJIJIGIICHIIJIAGGIJJ
@6503073/1
ttacatccttgtttatttccctttttgtggagaggtactatgtgtgtttg
+6503073/1
@@?DDDDFFFBDBF>>GGGHGGHIII8CEHHCEFC:?FAFC9BG?D@FGB
@6503378/1
ttacattcaaagtaaagcaagagctagagctcctgaggctcattatattc
+6503378/1
?@@DDDFFHHGGABGHGFIEIHIJJGIJJJJGIJJHIGHIJJJJIJJJID
@6773551/1
tttcacttcattctatcggcctttcttctc
+6773551/1
?@@DD?BDDHHFF@EHE=?:EFHEA>HGA>
@6242419/1
tcttgatgtccatatttctgtcaccaattgtacagaatggttgttctgct
+6242419/1
:?1=AADBADHHHDEHIGGHFHGIIJIJIIFHIHJCHIIIFHIHIICHGI
@5218706/1
gggcaaccagcagtcccacaaagtttcacagttccacaaaacgctgaaaa
+5218706/1
1:<?BDDDF?3CCGBEE<F=?3AHFFF41CC:EFDC@GIICF>FFEFFEF
@4443432/1
gaaacttgcggtttaccccaagcttgaggttcctgtggtggagtttgttg
+4443432/1
CCCFFFFFHGHHHJIJJJJJJJJJJJIJJHIIJIIGIIBFH;F?FHCCHE
@7282173/1
aacagatgaaggtatagctgcaccagcatctaattcacattgtttttgta
+7282173/1
C@CFFFFFGDHGCFHIJIIHHGIJJGJJJJJJDGGIGEGIIIFHGIJJHB
@1583517/1
caaagttctcaacaaccagctcctacatctcaacaacaagctgcatgggg
+1583517/1
@<@FD?BDHHHHGIGIIIIIIIIIIIIIIIIIIIIIIIIGGHHGIGH8BF
@5220217/1
gggcacacggcaacaaaaagtgataatggatacaaatttgactactgtat
+5220217/1
CC@FFFFFHHHHHJJIJJJJHFHIIJJJJJIIHIJJJJJJJIJJJJJGIJ
@3145148/1
cgggagtcacttttccgaccaagagatccagcaagttcttggctgccgaa
+3145148/1
@?<D7DBDFHHHHIIIIGIIIIIIIIIIIIIIIGIDHIIIGHIIIIIE<A
@3145223/1
cgggagtcttgctcggcatggaggccatttcttgagagtagagcaatttg
+3145223/1
@@C@BDADFHBFFGAGEAFGHGGGEHDHIICFHDBBBG?DFGHIAGCHI@
@1075481/1
atcgcaatagctcaaaagggaacaatttttgtcgagttattgatttcgag
+1075481/1
?@<DABDD?B?<D@<CFFF??EAEC@?EGGHDHIGGIEGCCHIGIIG;?B
@5220590/1
gggcactatataaaaaattacattcagtatcgatagataatattgatgat
+5220590/1
@@<DDFEFHHHGHIJJGJJJIJJJGIGIIJIJEHHIJJJJJFIIEIIGII
@5220591/1
gggcactatataaaaaattacattcagtatcgatagataatattgatgat
+5220591/1
@C@AFFFFHHHHHJJJJJJJJIJIJJJIJJJJGIJJIJJJJJJJJJJJJJ
@5727506/1
gttccatttatcaaggttttcaaactgttaaaaaacctgctgaatgtgcg
+5727506/1
@@@DDDDFHDHDFHEH<CHHGHIJJIIIIJIHHIIIJJIJGIIJJIBHHD
@5727511/1
gttccatttcatagaatggtggtggccatctgcgggacatgcacatctct
+5727511/1
?@:BDFFFHHHFFIHJJEGAFH@BH@GGHIGIIGGH<FHGGIGDCDHGGD
@2625704/1
ccctaatcagctacaacagtcaacatttcccacctttttcactcaaccat
+2625704/1
=@1=ADDDBFDBDG@GGGE?CDBHGEDHHIIBHHGHIIGIIIFIEFHIID
@3679989/1
ctcgttttcttcatctatttgccacacactgtcatcgttgtaaagtttga
+3679989/1
@=@DFFFFHHHGDHGHDFHIIIIFGJIJJJIJJEIDGHH@DGHIJIHJGH
@7795531/1
agttcgtattattcctcgaaatcaataactcgacaaaaattgttcccttt
+7795531/1
=<14ADDEHHHHHJJJJIJJJJJJJJJIJJJJJJJIJJIJJIHIJJIJJJ
@3680822/1
ctctaaagctatctactcgttatataatcatcattcaaacattgaagcca
+3680822/1
@B@BDEFFHHGHGGIHIIJFFHIJJJJJJIJJIJJJJIJIGIJIIJJIJJ
@5729149/1
gttccggtggccaccagatcgttgttaaggaacacgcggtagcgga
+5729149/1
@@@DDDAD1CDHAEHA@G>CFFHHIGA@BE@B88?6@FH7;FE>E6
@5729228/1
gttccgtagcagacggccactggcaaagtggatagctgcaccaag
+5729228/1
@@@D7@=:??ACF@@A<FF;FF>3CCC919?F><@D409;BFFFE
@1584860/1
caaagtttcacagttccacaaaacgctgaaaaattccgtcggcaagaagt
+1584860/1
@C@BFBDFHFFHHIJJJJJIJJJJJJJIJJJJJJJIJJGEIJJJJJJIIG
@1584861/1
caaagtttcacagttccacaaaacgctgaaaaattccgtcggcaagaagt
+1584861/1
BC@DFDDFHHFHFFHIJJJJIJGIIJIJIJJJIJJJJJFGHJJJIJIJJG
@1584862/1
caaagtttcacagttccacaaaacgctgaaaaattccgtcggcaagaagt
+1584862/1
CCCFFDDFHHHFHHIJJIJJJJIJJJJJJJJJJJJJJJGGIJIJJIIIJH
@5729424/1
gttccgttggtctgattggcttgtt
+5729424/1
?:?DDD=BADHH?@ACE<EEGD<A9
@4448406/1
gaaagactttgactttttactatttttgtatgcacaaaattcgttctaca
+4448406/1
@@@DFFFFHHGHHJJJJJIJIIJJJIJIHIIJJJJJJJJIJJJHIIJIII
@3681765/1
ctctaacgtctttatagaatgtcaatgttattctaaaaagaagactgcta
+3681765/1
1:@4=ADDFFHHHHGGEGIIHEHJJGHHJJJJIIHIJDIICHIJJIGCII
@3681766/1
ctctaacgtctttatagaatgtcaatgttattctaaaaagaagactgcta
+3681766/1
@@CFDFDDCFHFHDFHE@IHDAFBHGGFHHHIEIIIIIIGGIGGIGHGGI
@3681767/1
ctctaacgtctttatagaatgtcaatgttattctaaaaagaagactgcta
+3681767/1
CC@FFFFFDHHHHGIGIHIJIBHGGIIEIHHHJJJJJJJJJIJJJJJJJJ
@7284690/1
aacagctccacaacagcaacatcaaactgttcccccacaacagactggtc
+7284690/1
BCCDFFFFHHHHHIIIIJJJJIJJJJJJGHIJIJJJIJJJJJFHIIDGFG
@832504/1
aggaatttgaacagttaccatctactatcagagatcgaatgtgtgcagaa
+832504/1
@?@AAEDFDHHHGGIIIIIICHDHGGGIIIGHIH@FGGGHIIC:BBFHHD
@832505/1
aggaatttgaacagttaccatctactatcagagatcgaatgtgtgcagaa
+832505/1
CCCFFFFFHGHHGJGHIIJJJJJIJJJJJIJEGEHIIHJIIIJJEIGGIF
@4703898/1
gcaaaactccgaaggaagccaagggctcggctgctcatcatgccctcgag
+4703898/1
@C@FFFFFHHGGGIGDIGIIIGGECHGGIICGHIEBHBGHHH9FF;F48;
@5730483/1
gttcctgtggtggagtttgttgtctaccccatgcagcttgttgttg
+5730483/1
?@:DDDFDHHCFHBF<EHEFHGFGIIIIIICFHI>DHEGGGGGFHG
@6246300/1
tgaaaaaaattaaattggcaaaaaaatctgtaacattggattgttgtgta
+6246300/1
B@@ADEFFHFDHGIIJIJIJJJJJJJJIJIGFIFHIJIIECHIFHIHIGI
@4177500/1
cttcgcttttgactcgacaaaaatttaaacacattgcattattgatttcg
+4177500/1
@@@:BDDFHHDBHGIF9DEHIIIGIIIIIIEGHIIGIIIIIIIIGIIIII
@5224150/1
gggcgccatccacgagccaatcttccgctaccgcgtgttccttaacaacg
+5224150/1
CC@FFFFFHGHHHJIIIJIIJIJJGHGGHGHIEGE@A;@CE;A=C?AC94
@8071736/1
atggtaaagctgctaaaaaagcaggaaaagcccagaagaacgttcgactt
+8071736/1
=?1A4=DDFHHHHGIIIIIGIIIIIIGHGGIIDGCHGGEIHGHIGEGB;C
@2114905/1
cagcactactatgttaccttttggagaacaaaaagaaggcgaggttacta
+2114905/1
@@1ADEFFHDHFFHGIDEHGIIIIGIGGIIGFEH:BDGGIIGGG;CGHIJ
@2114966/1
cagcactattgacactaagaaatcacagagccccgggcccagatggcatt
+2114966/1
@C@ADDFDHHFFHIIIIIIIIIIIIIIIIIIHGGHIIIIGGCGBFGIIII
@2114967/1
cagcactattgacactaagaaatcacagagccccgggcccagatggcatt
+2114967/1
@CC=DFFFHHHGHIJJJJJJJJJJJJJIJJIJJJJJIIIJIJIJJJJJIJ
@2114968/1
cagcactattgacactaagaaatcacagagccccgggcccagatggcatt
+2114968/1
CC@DFFFFHGGHHJJJJJJJJJICEHIHJIJJJJIIHEIJIEGIIJJIJJ
@1586209/1
caaataaatgctcccttttcacaatataataaatacatatcatatcatcg
+1586209/1
CCCFFFFFHHHHHJJJJJJJJJJJJJJJIJJJIJJJJJJIJJJIIJIJJJ
@29019/1
aaaaaatatcgcaatagctcaaaagggaacaatttttgtcgagt
+29019/1
@@@DFFDFAAF?DAHHDFCBHEH3CB8:CDBHIA?D@6F>F?@8
@29020/1
aaaaaatatcgcaatagctcaaaagggaacaatttttgtcgagttattga
+29020/1
??<DD?D4:<ADD<?:2AEFFED9CECDDDDCABDEIDDADD>CA>=BB=
@29021/1
aaaaaatatcgcaatagctcaaaagggaacaatttttgtcgagttattga
+29021/1
CCCDFFFFHHHHHIJJJJJIJJJJIJIJJJJIJIJJJJJIJJIFIIJJJI
@4178013/1
cttcggagaatcacaaaactcatgatacttttcaaattttcttttaaatt
+4178013/1
?@@BDAAAFDFDHIGGGHIIIEHHIIIEFHIGGGIIIIGIGIGGIIIIII
@3924571/1
ctggcaacatcgacagataccacaaatacctaaaccttcccactaaagtt
+3924571/1
BC@FFFFFHGAFHHJIJJJJJIJJJJJIIJIJJJFIIJJJJJJJ@HIJGE
@4178224/1
cttcggagttttgcctgttccgtagcagacggccactggcaaagtggata
+4178224/1
4::4=@AA<CFH?FHEBAHHIIHIIIIIHIIIIIIIIGIGCHIHBFH>FG
@4178225/1
cttcggagttttgcctgttccgtagcagacggccactggcaaagtggata
+4178225/1
BBBDDDFDADHHHIIGIHIIJFHJJIJJJJDHIJJJIJJIIIJICFGCGI
@29721/1
aaaaaatattaggaatccactacaaggttttcaatagggcattctaacat
+29721/1
@@@7?D?DDF?DFEIGIGIGGEHAADH?FHGHGC@B>>;DHGGIIIIIII
@29722/1
aaaaaatattaggaatccactacaaggttttcaatagggcattctaacat
+29722/1
@@@BDFFFHGHGFIJJJJJJIIJIHGJFHHIGIIJIIIIIIJJJJJJGHJ
@29723/1
aaaaaatattaggaatccactacaaggttttcaatagggcattctaacat
+29723/1
CCCFFFFFHHHHHIJJJJJJJJJJJJJEHIJJJJJIJJJJJIJIIIIIJI
@301929/1
aaatataataaaaatttatagttttttgcatttttattcggcttattgta
+301929/1
?@84ABDEHHHFHJJGGGHIIIJIIGIGHJIJJJJJIGIIIIIIJIIIFI
@834524/1
aggacttcaactttgttcagttcttgcaggagatcgctagcgaacaatcc
+834524/1
??7A=BDEBFHBFGHIIJHIJGDIHHGGGF8B;EFHICE<BHGAHIHE@G
@2628181/1
ccctattgaaaaccttgtagtggattcctaatattttttagtgaacctct
+2628181/1
?=@DAAD>?DFBDFFGB?A<<:CCFHIC?HBEDGHIGIGH999:?DGH>D
@2628182/1
ccctattgaaaaccttgtagtggattcctaatattttttagtgaacctct
+2628182/1
@@@DDDDDFDHD8FBGIH9<FCGHHIHIID@HFGEGGGICHIFIIBGHII
@2628183/1
ccctattgaaaaccttgtagtggattcctaatattttttagtgaacctct
+2628183/1
@@@FDFFFHHHHDIIJGGHIJIJ?CF?FBDGC??FHIJJ?BBDFHHIGDD
@2628280/1
ccctatttaaattttgtaaatccacattttcgggttctatgtagactttg
+2628280/1
BBCDDFFFHHHGHJJIGHIJJJJJJIJJJJJIJHFHAHFEGFD@DGDGI<
@2116101/1
cagcagacttcgactctgatattcctgatgatgaaattgaaaaaatgttg
+2116101/1
B?@DFFFFHHHHFIJJJJIJJJJJIJJIJJIIJJJIJIJIIIIJJJIIJJ
@7797558/1
agttggatgagataagtcttcactagtttgaggatatattatataataat
+7797558/1
?@@=BBD>FCFFHIGGEGHIIIIIHIHIIIGGIFGGHGHIIIIIGIIIII
@3151178/1
cgggcccagatggcattcatgcagaaccgattaagaaaggggcagacaac
+3151178/1
@C@DFFFAHFHHHJHJJIGIJJJJJJJJJGFHHJJJJJIJJJJJJIJJJJ
@568647/1
aattagtggtttttttctaaaatcaatttacatattatttttgacttgaa
+568647/1
B@@BDDDDHDHHHJJJJJJJIIJJJJJJJJJIJJJJIJJJIJJJJIJIII
@2882553/1
cgaagtctttcgagacatactcttcggagaatcacaaaactcatgatact
+2882553/1
@@@D?AA2AFB??GFEF4CB<FBD@;FF:DGFFIFEIFIE@FC@FDEC?D
@6248138/1
tgaaaaccttgataaatggaacgaaattaaacacgctgagaaagctatgg
+6248138/1
@;?DFFDFHHDBFEGGFBHIJJJHIJJJIJJIIIGIEHAHHJJIJIGIIJ
@2882744/1
cgaagttaacagatgaaggtatagctgcaccagcat
+2882744/1
@@@?D;DDHHFF3E:@FEGAFEFDHHIEGHEDFHGI
@5997281/1
tacggtttatagtctagaaggtactcatccaattcgagaggtttcctagt
+5997281/1
CCCFFDDFHHHHHJJJJIIJJEHHIIIJJJJJIJJIJEIIIDGHIIJJJH
@7288684/1
aacagtttgaaaaccttgataaatgaaagaaattaaacacgctgagaaag
+7288684/1
@CCFFDFFGHGGHIIJJIJIGGHIGGGGIJJJJJJIIJIJEHIIGIIFIJ
@3420370/1
ctatgtgtgtttggctagattctgtttgacattagaagagtaaacgtcag
+3420370/1
??=B:=ABD:DDBGFF@?>AFHAFHIF9EFF@F<CAFCFI?DBD@GDDCF
@3420416/1
ctatgttaccttttggagaacaaaaagaaggcgaggttactattcacgac
+3420416/1
CCCFFFFFGHHHHJJJHIEHIJJJJJJJIJJIIJJJIIJJJJIJJJJJJJ
@2118482/1
cagcaggttttttaacagtttgaaaaccttgataaatgggacgaaattaa
+2118482/1
?<@?DDBBDF??AHDGH@AFGEGGHIBFGGA<DHIEIIICFFHGGGGFGI
@6248912/1
tgaaaagcgagcttcatgatcccctgaagaatatatcttgaagaactatt
+6248912/1
CC@FFFFFGDFHFHGEHGGHHJJJJJJIIGHGGIGIJJJIEGFGIIGIIG
@3420829/1
ctatgtttttacggttgtctcaacgtttctatccgtacatttgccatc
+3420829/1
@C<DDADFHHFHFIDGDFGGIIIIIEGHGIIIIIIIIIIIIIIIIIII
@3686313/1
ctctactgtacaactgtttacctgtgtatgataaataaacttttttcggg
+3686313/1
:=;4=D?D?DFDHHEA<EHEDHCHEFHFHIEHGHFEHGHIHGGIIBGG60
@3152491/1
cgggcgttccgttggtctgattggctt
+3152491/1
@B@DBDDDDHHFHGGCGGIJJJIIIII
@6249105/1
tgaaaagggagcatttatttgatgcaaagtatagaggttgtacccaaact
+6249105/1
@@<FFFBDH=D<CDGI@CFHHBAFHGIIICFFHCGHI9?CDHGHIGGIGI
@837980/1
aggagttacagtgtttttaaatcccatagttaataatattgatttatcag
+837980/1
@@B7DDFFHHHFHIJJJJIIIIJJJIJJGHIJIJJHIJJJIIIIIIJJIG
@5734213/1
gttcgatacgcttcaccaacaagttggatggcagtagatacaaactacga
+5734213/1
=1=DDDEFHHGHHJJIJJGHJGEHIIGIIJIIJGGHGGIGIJJCHIIJII
@2883969/1
cgaataaagtatgtgttcaccaagagaagaaagctatacagtagtcaaat
+2883969/1
==?;:=A;DHHHFEBGFBB:FFDG;;EG@G>;@AGFE9CCDCFF@BFBBB
@3929446/1
ctggcatctaatttttcaaatgcgctagaaactgaaaaaccgaattctcg
+3929446/1
BC@DDFFFHHHHHJJJJJJJJJJJJJJJJJJJIIIJIJJIJIIIJJGJGI
@7800652/1
ataaaaaattacattcagtatcgatagataatattgatgattataattaa
+7800652/1
CCCFFFFFHHHHHIJJJJIJIJJIJJJIJJJJJJIGJJIJJJIJJIJJJG
@3422668/1
ctattattaggcactagttattaattataatcatcaatattatctatcga
+3422668/1
@@@DDDDFFHHBDGDFHEIHJJIJIIHIIJIJJIJJJIJJJJJJJJJJJG
@5231225/1
ggggatcatgaagctcgcttttcaaattctcgtgacttttctcccc
+5231225/1
CCCFFFFFHHHHGJJJIDGHGHIIJJGJIIIIGG3::DGH4?9BFH
@306940/1
aaatcaatcaatttgcctcgaaatctaaggttatattacttttatgaatc
+306940/1
?;?DDDBBFDHBHGGGHGDGGIGIIIHHGFC<EFG@@FCHIGIIBGDDDB
@1333550/1
atttatgtaacatgtgtgcttaagtggcttaccttctacttaccacttag
+1333550/1
@@@FFFFEHHHHDHHICGHGHJJIIDGHIGIGJJJGGHGGIGIJJJJGHI
@6784061/1
tttccgtgaagtggtccgtgccccttgcggttaccccttctgttgggatg
+6784061/1
@@@DDFDDHGFFHIHIII?DHIJJJJJJFIIJJIIJIEIEGFGHIC>FHI
@4455266/1
gaaagctatacagtagtcaaatttgtatccattatcactttttgttgccg
+4455266/1
@@<DDFFFDHHHFAGGAGFIHGGIGB@HFHBHIGHGIIIIIIGGIGIGGE
@4455315/1
gaaagctatggttgagtgaaaaaggtgggaaatgttgactgttgtagctg
+4455315/1
@@1?DEFFHHHDFIHIGHIHHIJJI<FHGGIGHIGIIDHHIGIJJEIIIJ
@7802017/1
ataaaaatttatagttttttgcatttttattcggcttattgtaatattcc
+7802017/1
@C<BDFFFHHHHHJJJJJJIJIJJJJJJIJIIJIIJJIJJJHIJJJJJII
@1589620/1
caaatacctaaaccttcccactaaagttaaccagacaaagcacctatcga
+1589620/1
@CCFFFFFHHHHGIJIIGIIHGGIIIIIIIEHJJGIJJCHIEIHJIJJJG
@34979/1
aaaaaatgtcaaaattttgcaaattatgtggcattttgacatttatgtga
+34979/1
@@@FFDF?ACFHBHIIIIEGGIAHCGIHBGIDEHIG>DDFHGIGGIIDHC
@3688928/1
ctctatactttgcatcaaataaatgctcccttttcacaatataataaata
+3688928/1
?@@=ADDFHHHFFIIIJJJIJJJJJJJJJJIJJJIIJJIJJJJJJGJJJJ
@5736345/1
gttcgctagcgatctcctgcaagaactgaacgaagttgaagtccttggcg
+5736345/1
@@8BDDDFHGHHHJJJJIJJJJJJJIIJJJJJGIJJJIJIJFIJJJIIJI
@6000202/1
tactatgtgtgtttggctagattctgtttgacattagaagagtaaacgtc
+6000202/1
@?1DADDDFFFFFIIFEIIGI<CHHD<<HADH<FEBC<F?B99?BFF???
@1589823/1
caaatacgaactggtccaaatcgagggcgccatccacgagccaatcttcc
+1589823/1
@C@?DFFFHHHHHGHHIGIIJIICDHHIJJJJJJJJIJGGHJJGGHHHHG
@1589824/1
caaatacgaactggtccaaatcgagggcgccatccacgagccaatcttcc
+1589824/1
CCCBDFFFHHHHHJGHJIIJJIJIJJJIJIJJIIIJJIIIIJIJIHHHHG
@7039879/1
aaaagctcgacatggagtcccaaaacatgaccatgatgcactcggccgga
+7039879/1
B@@DDDDDFHGAFHGEG<CHHIJIJJIIJJHIEIIJJG<FIIIHEGHEFA
@36379/1
aaaaaattacattcagtatcgatagataatattgatgattataattaata
+36379/1
@C@=DFFDHHHHGGGGEFAHHGFIJIGFIGGIIDEIBHIIEDGGHCGIJJ
@5233982/1
ggggctgaatcggtccggccgagtgcatcatggtcatgttttgggactcc
+5233982/1
CCCFFFFFHGHGHEHHGHIJJIJBGEIIJJIJJFHIJJIIIJIJJJJIJH
@6000851/1
tactcgttatataatcatcattcaaacattgaagccagatcgataaaaaa
+6000851/1
?@B4ADDDHHHHHJJJJJJIJJJJJJJJJIJIIJJJJJJJJJJJJJJGIJ
@6000852/1
tactcgttatataatcatcattcaaacattgaagccagatcgataaaaaa
+6000852/1
@@@FFDFFFFDDHIIIJGIGEHIIJGIFIGIIHCHIEHCGGG;FHGGBFE
@576704/1
aattggcgcacattcagcaggttttttaacagtttgaaaaccttgataaa
+576704/1
=;:=BDDDHHHFHIIIIIGII8CHIIIIIIIIGIIGIIIIIIIIIIIIII
@3157030/1
cggggcactatataaaaaattacattcagtatcgat
+3157030/1
?@@7AA6:DFDFFADFBG12A?FBFFE@F4?DFFI9
@3157031/1
cggggcactatataaaaaattacattcagtatcgatagataatattgatg
+3157031/1
@@C?;?D?FFHHHIGGHGGDADGHIGHB>GIDF=3BH<?9D@BFH<B@F8
@3157032/1
cggggcactatataaaaaattacattcagtatcgatagataatattgatg
+3157032/1
CCCFFFFFFDHDHEIJJJJJJGIIIJJIJGGIJJIIDGHIIIJIHGIGGG
@4458148/1
gaaaggggcagacaacttcatgtacaaatacctcaccttacaaaataaaa
+4458148/1
BB8BDFFFHHHHHJJJJJJJIIHGIGHIJIJJIIIJJJGIIIJJJJDFHI
@310699/1
aaatcggatgaagaccctgagagtatagatgattgcagtaatgatgacac
+310699/1
@@<DFFFFHHHHFCBBFFH?CAE<CEGGCHGFFHGGIIGIIGHIFEGGCE
@3157884/1
cggggctctgtgatttcttagtgtcaa
+3157884/1
@@@ADDAD??AB:?EG4<F:?<F?ECH
@3157885/1
cggggctctgtgatttcttagtgtcaatagtgctgccgttacttcctcaa
+3157885/1
@@@DD?DD;?AFFFFIBFFF@3CHF?A9C??4?GFDI<:FGIFEEG@@DF
@4458613/1
gaaaggtccagaattatgtgaattttacagggcgttcacgtgtgccaaag
+4458613/1
CCCFDFDDHHDHHJJIIIHGHIIJJJJJJJIIIGJJJJJIHGHHJJJJJE
@6252471/1
tgaaagacactaagattaccaagttgggcaaccagcagtcccacaaagtt
+6252471/1
CC@DFFFFFHFDHGIBHIJJJJJHHIIGIJJJJJJIJIGHIIJJJJIJFH
@7805609/1
ataaaatacggcaaagagaagaaaggccgatagaatgaagtgaaagtcga
+7805609/1
@?;DDFFFGHFGHJJJJEAHIIJIJJJJIGHIIIJJIJJJFHJJIJIEIJ
@7805610/1
ataaaatacggcaaagagaagaaaggccgatagaatgaagtgaaagtcga
+7805610/1
@@;BDEFFHGHFDGHIIJGHGGGHIIJJJJIIGIIIIJJJHIIEGHFHAH
@1861572/1
cacaaagtttcacagttccacaaaacgct
+1861572/1
?::ADD;AFHFCFGGAEGCEHAEEB38@G
@7805886/1
ataaaatataataaaaatttatagttttttgcatttttattcggcttatt
+7805886/1
=114ABDDDHDFD<EE@DGIEGIIHHGIGGHGCEDFCG=DHGGBEHGCBF
@7805887/1
ataaaatataataaaaatttatagttttttgcatttttattcggcttatt
+7805887/1
@@@?DDDDFHHHFGEIGHGGEHIGEHIGIGDHGIJJIIGGJJIJJJJFHI
@1083900/1
atcggtattcgggactgaaagacactaagattaccaagttgggcaaccag
+1083900/1
B@BDFDDFHHHHGIJJJIJJJJIJJIJJJJJIJJJJJJHGIJJJIJJJII
@1083901/1
atcggtattcgggactgaaagacactaagattaccaagttgggcaaccag
+1083901/1
CC@DDDDFGHHHHJJJJJJJJJJJIJJJJJJJJJJJIIIJJIJJJJIJJI
@6514015/1
ttagatttcgaggcaaattgattgatttgcccagcacaaacttggagaag
+6514015/1
CCCFFFFFHHGFHFIJJJJJGJJJJJJJJJJJJIJJJIIJIIJJJGIJII
@6789006/1
tttcgatcttagcatttggaaagctctgatcgcaatg
+6789006/1
@@@DDDDB>H4CB>FGH:C3EHEE>FDF9H@CGFAHI
@2888524/1
cgaatggtaaagctgctaaaaaagcaggaaaagcccagaagaacgttcga
+2888524/1
@C@DFFF?FFHHFEHEIEIHIHJGEGEGGGIIDGFEHIGGCHGHFFGDEI
@4459297/1
gaaaggtttgtttaaagggattggacgcaattaccgtattgccaagtgta
+4459297/1
@<;DDFBDHHHHHIIIIIIIIIIIIIIIIIIIIIIIHIIIIIIIIIFBFH
@5239215/1
ggggtgggggtcttgtgtaatgggttgaggctgaacctcaggtggattga
+5239215/1
:1=44=ADDDDDDAGCA:BGHCGG@GGDF>CG;C=FH7C;=D7=CCHHEE
@2888700/1
cgaatgtcaaacagaatctagccaaacacacatagtacctctccacaaaa
+2888700/1
@@7DDFDDFHHFHGIJIJJJIIIGJJGGGBGGBHIFIIJGJJJJIIHIJJ
@1862399/1
cacaaatacctaaaccttcccactaaagttaaccagacaaagcacctatc
+1862399/1
?8:=4ADDDDFDDIIIIIIIIIIIIIIIIIIIIIIIIIIIIIIIIIIEII
@6514711/1
ttagcagtcttctttttagaataacattgacattctataaagacgtt
+6514711/1
BCCFFFFDHHHHHJJJJIIJJJJJJJJJJJJJJIJJJJJJJJJJJHI
@7044597/1
aaaaggtgcccaacaacagcaaacgggtcgaaatgaacgtcaacaacaaa
+7044597/1
@?8BDFBDHHHHHIIIIIIIIIIIIIIDEHIIIIIIIIIIHIIIIIIIII
@6790283/1
tttcgcgcaaaggtaaaatcgttctagacatactttatgctcttgacatt
+6790283/1
@C@AFFDFAFAHH<CFHIGGECFGGIABHGGIIIIIGGIIIIIIIIGIII
@4963735/1
gctcaatgtcgtcgtttgacatatcgttgtcatcccacaaggtacaatac
+4963735/1
@@C1BDDDFFHHHGGIIGAGHGGGHICHCHGIIEGIGG@GHI9BFHGAHI
@2634705/1
ccctgttcttaaataaagtgtactttattgaaaaattagtaaaacataat
+2634705/1
@@;B;ADDBHFFHIFIIFEEEHGGIIEHEHEGHIIIIIGCEHIIIIIIGG
@1084607/1
atcggttctgcatgaatgccatctgggcccggggctc
+1084607/1
@@@FDDDBBBHHDBHIDDCGHHHGEADEGIGDDGG<C
@1084608/1
atcggttctgcatgaatgccatctgggcccggggctctgtgatttcttag
+1084608/1
CCCDFDFFHHHHHIJJJJJJJJJJIIIIJJJJJGA@CB=8=8=CG>CH7=
@2127646/1
cagccaatgggattgcccatcactttgtcatcgaacgatgtcaccacctg
+2127646/1
@???DDDDFBFHDAHHGIAGCBBB@FGBHGIDHGIIGIIB@@FGFHIGHI
@8087375/1
atgttttactaatttttcaataaagtacactttatttaagaacaggggag
+8087375/1
;?;DDDD;?FDHHIEHFGB<IECHCHGHIGIIIGGHGIIIGIIIGGHDHG
@6790956/1
tttcggaaaaaagtgagtttaggatatcttacgttctggcaacatcgaca
+6790956/1
@CBDFFFFHHHHHFIIJHIIJJJJJJJJJJJJJIJIJJJJJJJJJJJJII
@6790957/1
tttcggaaaaaagtgagtttaggatatcttacgttctggcaacatcgaca
+6790957/1
@CCFFFDFHHHHHFHIJBHGHIGGIJIIJJGEEB>DHGGGJDGGIJJIHI
@6790958/1
tttcggaaaaaagtgagtttaggatatcttacgttctggcaacatcgaca
+6790958/1
B@@;DFFFGHHHHFHFIHIIJJJIJJIJJJJJJIJJJFIJJIJJJJJJIJ
@4710980/1
gcaaaattttgacatttttttctttcctttatgtccacaaattatgtcaa
+4710980/1
CCCFFFFFHHFFHGIIJJJJJGIICHIJJJIJJGIIIIJJIJJIJBIJII
@581512/1
aatttcaaattgttcaggtaaaatcttgcttcatgattgaaaatttgcaa
+581512/1
B;=ADDFFHHHHFHIJJJIIIJIJJIJJJIJJIJICHIJJJJIIJIJJIB
@1337282/1
atttatttattatattgtgaaaagggagcatttatttgatgcaaagtata
+1337282/1
:?14=BDDHFHHH@GGGGDGHIDIEIGGIGHIIIIIIIIGIEGHHCDGHE
@582157/1
aatttctcaagggcacacggcaacaaaaagtgataatggatacaaatttg
+582157/1
@;@FFFFFHHAFDIIIIIIGIIDHGIIIIIGEHGHGIIDIIIIHIIIIIG
@7045852/1
aaaagtaaacgtcagtttgcgtttcaatgcatc
+7045852/1
;?;DD2ADDDADD;1AEEEAAEEDEDEID?CE9
@7300126/1
aaccgattaagaaaggggcagacaacttcatgtacaaatacctcacctta
+7300126/1
CCCFFAFFFHFDBEGIGIGFHIJEGGIIGHGIDHIJGIJIGGGJJJJJJD
@6516798/1
ttaggcactagttattaattataatcatcaatattatctatcgatactga
+6516798/1
@@@=D?DDFHDCFHIIIBIHIIGFIHGIGIIGIIIIGIGIGHIIB@DFGI
@4712721/1
gcaaactgctcctccacaacaacaacctggagcgagacaacagcaagctg
+4712721/1
@C@FDFFFHHHHHJIJIJJJJIJJJJGGGHGIFGIGJJJIIIGIIGHGI@
@6003942/1
tagaaaaatgacagaaggacagacaagaaacatgataagatatgctgcaa
+6003942/1
BBCBFFFFHHHHHJJJJIFIJJJJJJJJJJJIJJJJJJJJJJJJIIJJJI
@5243616/1
gggtagctcaagtctccttgtacggtctcgaagaagctctcgaaggc
+5243616/1
?<?4ADDFDHHGHIJJJJJIFHIGGFHIGIJIJIJIFHGIJIIIGIJ
@1337832/1
atttatttgatgcaaagtatagaggttgtacccaaacttttcggggtgca
+1337832/1
BBBDDDFFHHHHHJJJJEJJJJJJJJJJIIJJJJJIJJJJJJII:D6<@<
@1337833/1
atttatttgatgcaaagtatagaggttgtacccaaacttttcggggtgca
+1337833/1
CCCFFFFFGHHHHJJJJFHJJJJJJHHJHIJJJJJJJJJJJJJIGI@FHE
@848289/1
agggcagcaaaaaggtgcccaacaacagcaaacgggtcgaaatga
+848289/1
??<7=B@;FHHHH>B2<<CDF=F<CGI<DGC;BDHI@FHH?C@47
@2392412/1
ccaaggacttcaacttcgttcagttcttgcaggagatcgctagcgaacaa
+2392412/1
@C@DFDDDFHGHHJIJIJIGHHHIJJJJFEHG3EFGCHCEHGIIGGGBII
@6517328/1
ttaggtatttgtggtatctgtcgatgttgccagaacgtaagatatcctaa
+6517328/1
@C;DDADEHHGHHJHIJJJJJJIIIJJIIIJJJJIGIGGGIJJIJIJEIG
@6254870/1
tgaaattccgcgaaattggcactggcaagtcaaagaagctagccaag
+6254870/1
<@<DFDFFGAA@AAEHIIIIGGIGBGEHCFEGHIGGIAFEIIHGHDA
@8091307/1
attaaacacgctgagaaagctatggttgagtgaaaaaggtgggaaatgtt
+8091307/1
CCBFFFFFHHHHHIJIJJJJJJJJJHIJHIFGGIJJIJIFFEGGGHIJIJ
@4463917/1
gaaataatacgaacttcaattacacaaattagtacaactcctccaaacct
+4463917/1
@@@DDFFFHHHGHHGHGJJJJIJJJJJJJJIFHGJJIHIJJJJJJJJJJJ
@583634/1
aatttgtgtaattgaagttcgtattatttcctcgaaatcaataatgcaat
+583634/1
CCCFFFDEHHHHHJIJJIJJJJJJJJJJJJJIJJJJJJJIJIJJJJJIII
@2393675/1
ccaagggctcggctgctcatcatgccctcgagtacctcaaaatcatgacc
+2393675/1
CCCFFFFFHHGHHIIG>FBGGHGEHIIGHHHIFHHIGIIIIIGIIFIIII
@45206/1
aaaaaatttcaaattgttcaggtaaaatcttgcttcatgattgaaaattt
+45206/1
@@CDDDFFHHHHGIIIHIJIJGCHHIFIHGIJGJII@GI@GHGIJJHIII
@5742163/1
gttctacatatgaaacatgtcagttatatattcacctttatatatgtcac
+5742163/1
C@@FFBDDFDHFHJJIGIGIIIJIIJJFIGIJIIJJJJJJJIIGIJIIII
@4714393/1
gcaaaggtaaaatcgttctagacatactttatgctcttgacatttcgtta
+4714393/1
@@<DDDDD>FBDFCE:CAEFDHGIIGHGIIBHEHI>EHIIIIG>BFGEGI
@7554844/1
acctttttcactcaaccatagctttctcagcgtg
+7554844/1
@@?:BDFFHHHHHJJJJJIJJIJIIIJIIJJJG1
@7554845/1
acctttttcactcaaccatagctttctcagcgtg
+7554845/1
BB@ADDFFHHHHHJJJJJIJJJJJJJJJJIJJHC
@7554846/1
acctttttcactcaaccatagctttctcagcgtgtttaatttcgttccat
+7554846/1
@CBFFFFFHHHHHJIJJJIJJGIJJJJJJJJJIF?DG4??FG4?FHGH>C
@7554847/1
acctttttcactcaaccatagctttctcagcgtgtttaatttctttcatt
+7554847/1
CC<DFFFFHHHHHJJJJJJJJJJJJJJJJJJJHIFHIGHDIIEHIJGCGH
@4714652/1
gcaaagtatagaggttgtacccaaacttttcggggtgcaatcttcttttc
+4714652/1
C@CFFFDDHHHHHJIIIIJJJJJIJJIIJJJJJJJHHIJIJJJJIJJJJJ
@2638835/1
ccgaaaaaagtttatttatcatacacaggtaaacagttgtacagtagagg
+2638835/1
CCCFFFFFGH3CDGHIJIIJJJJIIIIFGDCFHGHIHIJIIIIIBGFGGF
@2638836/1
ccgaaaaaagtttatttatcatacacaggtaaacagttgtacagtagagg
+2638836/1
CCCFFFFFGHAFHIIJJIJJJIJJJJJIJIHIGIJJGIJHHIIJGHHIJJ
@2131820/1
cagcccccaccaagggaagggggcggcccccat
+2131820/1
@?;A=BDDDHFDFG@FGBEF@?88@A69;3>@<
@2131825/1
cagccccccccaagggaagggggcggcccccatcccaacagaaggg
+2131825/1
@8;DDDDD?FHDF;DGIIAAGGIBAB?BBBB68?@@3?<?8>>3<@
@1866325/1
cacaaattatgtcaaattttgacatttatgtaacatgtgtgcttaagtgg
+1866325/1
???:4ADD<CACDEEEEEEDF@EFFIEDCEFDEADDEFIIEAFDDDBCBD
@1866326/1
cacaaattatgtcaaattttgacatttatgtaacatgtgtgcttaagtgg
+1866326/1
@;@DDDDBA<FFHIIIBHBE>DICADDHIE?FHHGIA?FECGGHIHIBHI
@1866327/1
cacaaattatgtcaaattttgacatttatgtaacatgtgtgcttaagtgg
+1866327/1
@<<?D?DDHDFHFHGIIADHIGEIIIIFIHEHIIEIICGGBGDHGHEDEC
@1866328/1
cacaaattatgtcaaattttgacatttatgtaacatgtgtgcttaagtgg
+1866328/1
@@@DFFFFHGHFHIJGIIJIJIJIIJJEIJHIIIIGIIIGFHGIIGEGHH
@1866329/1
cacaaattatgtcaaattttgacatttatgtaacatgtgtgcttaagtgg
+1866329/1
@C@FFFFFHHHHHJJJJJJJJJIJIJJIJJHGHIIIJHHFHGGIJIFFHD
@1866330/1
cacaaattatgtcaaattttgacatttatgtaacatgtgtgcttaagtgg
+1866330/1
@CCFFFFFHHGHHIIIIJIIJJJIJJJJJJIIJJIGIHIIIIJIGJIGGI
@1866331/1
cacaaattatgtcaaattttgacatttatgtaacatgtgtgcttaagtgg
+1866331/1
C@@FFFFFHHHFFHIIJJJJJJJJJJIIIIHHIJJIJEGGFIIJFIFDGG
@7303845/1
aacgaaattaaacacgctgagaaagctatggttgagtgaaaaaggtggga
+7303845/1
BC1BDFFFGHHHHJJJJJJIHIIJIJIJJJJIJJIIHHJJJJJJJDFHIG
@6256174/1
tgaacacatactttattcgtcatcgctccccacgag
+6256174/1
@@<D=DADFHDDHIBGHDBBFGGGGHAGGII@GA0?
@6256640/1
tgaacagctatcgatacacagtcatagatccaatcctataattatccatt
+6256640/1
?=@:A?DBFAFHDBG??B>FFH>H@C<FDFEHG9?F?GBHICGIIIGII@
@6256641/1
tgaacagctatcgatacacagtcatagatccaatcctataattatccatt
+6256641/1
@?@DDBDBHDHDAAF@DGAA><?AC9CAEFICCHGEF<4CDHIGGG@<DB
@7555909/1
acgaaaggcagttcaccatcgcttgtcatgtgttgaaattccgcgaaatt
+7555909/1
@@<DBDFBDFFBDFBDGDHICFFFAHHFGIHCDDFDFCDGHIIIBFA<GE
@7555910/1
acgaaaggcagttcaccatcgcttgtcatgtgttgaaattccgcgaaatt
+7555910/1
B@<DDFFFHHHHHJJIJJJGJIIIGIIIJJFHIIIIIIIJJIIJIEGHHG
@4466789/1
gaaatatagaatacaccccttaatcagctacaacagtcaacatttcccac
+4466789/1
CC@FFFFFHHHHHJJIJJJJJJJJJJJJJJJJIJJJGGIJJJJJJJJJII
@7306410/1
aacgaattttgtgcatacaaaaatagtaaaaagtcaaagtctttcgagac
+7306410/1
@C@BDD?DFHBAFAGAEHII@EGC>@C>EHIGEFACFFGFGA>G4BCDDH
@3698243/1
ctctgacattgcttgtggtcacttttcgcgcaaagg
+3698243/1
:?144=DDFHFFHIIADHEIHIGIIIIIGGGHIIII
@7050362/1
aaaagttttattcctaccaaaatcaacttactcgaagttcaaccagacga
+7050362/1
<@@DADDDDBFH<CF4EGGIGIBCEHCFHHIIHCE@BDHFBDF3BBGCBA
@2398263/1
ccaagttgggcaaccagcagtcccacaaagtttcacagttccacaaaacg
+2398263/1
@@@BDDBDFDHHFIGGEGIIAHIIGEHGEHFC@FIGJG<BBFGGGIJIJI
@2133489/1
cagccgagcccttggcttccttcggagttttgcctgttccgtagcagacg
+2133489/1
@C@;DDFFFFHFHIJIIIGIGHIJJ;FFHIJGGGCAFGIJGGIJIJIIIE
@5744173/1
gttctcaacaaccagctcctacatctcaacaacaagctgcatggggt
+5744173/1
:=1=ADEFHHHHHIIJJJJJIJJIJIJJJJJJJJIJJJJJJJIHDGF
@852230/1
aggtaacctacgtggacatcgaagaaaaaacattgaccaatcgccaccaa
+852230/1
CC@FFFFFHHHHHIJJJJJJJIJJJIJJJJJJJJJJJJJJIIDFHIJJJJ
@7308132/1
aacgagtagatagctttagaggtaatacactattattaggcactagttat
+7308132/1
@@@DDD=BFFHGHJGHIJIGHHBEHGIIIJJJIIJI>BGGEIHIGGIJII
@1340794/1
atttcagttaaatttaagaggcttttaaaatttaacgtttagcagtcttc
+1340794/1
CCCFFFFFHHHHHJJJJJJJJIJJJJJJJJJJJJJIIGIJIJJJJJJFJJ
@4717389/1
gcaaattatgtcacataaatgtcaaaatgc
+4717389/1
@@?:ABDDDFA<<?EGEGEFB<3CCHC@EE
@4717390/1
gcaaattatgtcacataaatgtcaaaatgccacataatttgcaaaatttt
+4717390/1
B@C?DDFFHGHHGJIJIJJJJIJJJJJIIIJJJJIIIIJJIJIIHGHHIJ
@6258230/1
tgaacgaagttgaagtccttggcgttgaagctgagagtctgcaaatcggc
+6258230/1
@C1BDD>DHDHHHIIGHJJJJJIJHGIJIJIIIIGIJ?DFHIIIJJJCHI
@1868112/1
cacaacaaaaaagatggcgaaacaattagcagcaagagaaatgctggaaa
+1868112/1
CCCF?DFFHHHHHJJIJJJJJJJJJJJJJIIJJJJJJJIJJIJJJIJJJJ
@6795287/1
tttcgttaaagaaccacaaaatgtgacatatataaaggtgaatatataac
+6795287/1
BCBFDFFFHHGDHIIGGIGGJJJJJJJIEHIIJJIIIG?DGHIJJIJJJJ
@7556833/1
acgaaattaaacacgctgagaaagctatggttgagtgaaaaaggtgggaa
+7556833/1
?@@=DDDFHFHHGGHGGEGGHIEIIIIJJIIGIGFFGGIGGGIG3BDGEI
@7556834/1
acgaaattaaacacgctgagaaagctatggttgagtgaaaaaggtgggaa
+7556834/1
@@<B?DDDBBHHH=FEEHIEIGGHC<FGBE?BEFG:BBFEHHE@0?DG?F
@4718570/1
gcaaatttggaatttcataaacaactcttaactgcttcatgtacttgccg
+4718570/1
CC@DFFFFGHHHHJJJJJGIJJJJJJJJJJJJIIIJIJJIIIIJJJJJJJ
@6795564/1
tttcgttccatttatcaaggttttcaaactgttaaaaaacctgctgaatg
+6795564/1
=?1=;ADAFFDHHBGEHGGGFIHIFDHIHIGHEGGCGGIIIIGIGIIGII
@7309159/1
aacgatgtcaccacctgattggtgatatcagccgctccgggcgttccgtt
+7309159/1
@@@?DDFFBHHHHJJJJIJIGG@GIIIIIIIJHBGIIIIJIBGEEIHHEE
@7309315/1
aacgattatacgaaagatctagaaaactacagatatataaaatcaagagt
+7309315/1
@@=;?DDDDHFGHJJFGEHIEDHIJJJJIIEIGHFGIGIJJJJIIJJGJB
@7811947/1
ataaacttttttcgggtttggaaaaatttcaaattgttcaggtaaaatct
+7811947/1
?::DDEDFHGHHHJJJFHIJFGIJIIJJJIBHHHIIIIIJJJIGIHJJJI
@1090051/1
atcgttagctgttcactttttggtcatgattttgaggtactcgagggcat
+1090051/1
=?@B4=ADDF<CBFGFBBIBBGD8A<FE<FFGIF;DEGF@G<F@DFDE7;
@7557354/1
acgaactggtccaaatcgagggcgccatccacgagccaatcttccgctac
+7557354/1
@CCFFFFFHDFHHIIHIIDHIIIIGIIGIJJJJIIJJJGJJJIJJJH<BF
@6010095/1
tagaattagaatattttaacgagtatgataaatctgaacctctgtcattt
+6010095/1
BC@DFFFFHHHHHJJJJJJJJJJFHIIIJIJJJJIIJJJJJJJJJJJJJJ
@7557408/1
acgaacttccatagattcaaatgaagtaaacaacatacgtttttcattta
+7557408/1
B@<DDFFFHHHHHJIIIIJJJJJIJIIJIIIJIIGG<CD?FGIIJGIIIJ
@4718706/1
gcaaattttcaatcatgaagcaagattttacctgaacaatttgaaatttt
+4718706/1
@@<DDFFFHHFDFGIJJIIJIJJIGIHIJJIIJIIJJIIJJGIJJJJIJJ
@7309995/1
aacgattttacctttgcgcgaaaagtgaccacaagcaatgtcaaagagaa
+7309995/1
BCBDFFFFHHHHHJJJJJJJIJIJIDGIIIJJJGGIJGIIFGGJJJGIIG
@50693/1
aaaaaccagagacgattttgtcgaagatctctgtgagaagacagaagaat
+50693/1
@@<DFFFFHHHHHJJJIJJIJJJIIIJGHGGIIHIJJJIJIHIIIJJJGH
@5747407/1
gttctggcaacatcgacagataccacaaatacctaaaccttcccactaaa
+5747407/1
@@:BDDFFHHHHHJIJJJIJJJJIJJJJJJJJJJJJJJHIJIJJJJJFIG
@5747408/1
gttctggcaacatcgacagataccacaaatacctaaaccttcccactaaa
+5747408/1
CCCFFFFFHHHGGJJIJJJIJIJJJJJJJJJJJJJI@HIIJJGIJJJJJI
@7310936/1
aacgcccggagcggctgatatcaccaatcaggtggtgacatcgttcgatg
+7310936/1
@@@DFFFFHGHGHIEGHBDFGEHGIIICGHGI8BG5@FFFDEGGFCB?CE
@4470082/1
gaaatcaataactcgataaaaattgttcccttttgagctattgcgatatt
+4470082/1
@@@?4AADFFHHHGFDHIIICHIFEH<FB>H?EGGDFBFHGGIEF6BFHB
@2404160/1
ccaatatttactcgatcaggagaagttagtgtagatttggagcttatatc
+2404160/1
CC@FFFFFHHHHHIHHHEGICHCHHHHIJHIHIIIJJJIJHJIJJJJJJG
@7056331/1
aaaatactcaacctggatcaatatatgctctacgctcacggatcagatct
+7056331/1
CCCFFFFFHHHHHJGIHIHJIJJJIJJIJJJJJJIJJIIJIDGHIIJJFJ
@4720689/1
gcaacatcaaactgttcccccacaacagactgg
+4720689/1
@@<BDDDDHHF8AFC@CGGGD@?GGHC@FGIAB
@856458/1
aggttacctcgaaggattgttcgctggcgatctcctgcaagaactgaaca
+856458/1
=?@4=BDFGHHHHJIGIJJIJIJJIIIIHIIJJHGIDGIC<BFHGGEHGJ
@1345195/1
atttcgaggaataatacgaacttccatagattcaaatgaagtaaacaaca
+1345195/1
@@CFDDDDADH??FHEIIHIIIEIIIIIIIIIGIIIIFGHIDGGIIGHHG
@1345196/1
atttcgaggaataatacgaacttccatagattcaaatgaagtaaacaaca
+1345196/1
CCCFFFFFHGHGHJJIIJIIHJGHJJJJIIJHIJGIIIIIIIIJJJJGIG
@7813800/1
ataaagtatgtgttcaccaagagaagaaagctatacagtagtcaaatttg
+7813800/1
CCCFFFDFHHHHHJJIJJJJJJJJJJJJIJJJJJIJIJFFHIIIGGIIJJ
@4720902/1
gcaacatcgacagataccacaaatacctaaaccttcccactaaagttaac
+4720902/1
?@@DD?BDDB?F?FBFHIGFHB?FHII@FHEGIIDGBEFGHIFDD4BBGB
@4720903/1
gcaacatcgacagataccacaaatacctaaaccttcccactaaagttaac
+4720903/1
CCCFFFFFHDHHHJJJJJJJJJJJJJIIIJJJIJIJIJJIJJIJJGIIJJ
@4191324/1
cttctctttgacattgcttgtggtcacttttcgcgcaaagg
+4191324/1
@@@DDDBD??CBFHIB4?C<<FF?CHFIHIIHE>?A6FGFH
@4191325/1
cttctctttgacattgcttgtggtcacttttcgcgcaaaggtaaaatcgt
+4191325/1
?@@1AD;DFDFF?BDE<FEFF>AC<CEFHHI@:6:?GGFFF98BF?C=;B
@4191326/1
cttctctttgacattgcttgtggtcacttttcgcgcaaaggtaaaatcgt
+4191326/1
@@?=BDBDHAFHDGIEGAFFDGIBHHIJJJJGHIEHHJJII?DFIGHGID
@4191327/1
cttctctttgacattgcttgtggtcacttttcgcgcaaaggtaaaatcgt
+4191327/1
@@@FDDDFHGBD>EHDGEHDEDGBGIIIIIIIIIBDDHIIIBFHIIGCGF
@1872383/1
cacaacttcgttcaagcctggtgacagatgtctaaaatatttatgaaagt
+1872383/1
@@;DDDFFHDAADHIGGGGIG<AFHGGECEHGHGIGIGIIGIIIEHBGGB
@4191328/1
cttctctttgacattgcttgtggtcacttttcgcgcaaaggtaaaatcgt
+4191328/1
BCBFFFFFHHHHHJJJIJJJHIJJIJJJJJJIIJIJJIHHFDGIIJJJII
@3941780/1
ctggctgctgttgtctcgctccaggttgctgttgtggaggagcg
+3941780/1
?@?ADDFDHH???CBF4ABA?FDDEBBGGG<EF<:CDDHI=1;@
@857179/1
aggttttcaaactgttaaaaaacctgctgaatgtgcgccaattgagtttt
+857179/1
B@BFFFFFHHGHHJGHIJJIJJJJJGIIJIGIJGIIIJJIJIIIGIBFGH
@6013572/1
tagagaggttcactaaaaaatattaggaatccactacaaggttttcaata
+6013572/1
?8:D1;A=D8:D<BE>DEEE8CCB@C?C?EDCBAAED9?DB:DDDD>4?B
@595517/1
acaaatttgactactgtatagctttcttctcttggtgaacacatacttta
+595517/1
@@CFBEFDFFHHHIIGGDFIGJIJJJJJIJJIJIIHGHJIJJJJJJIGIJ
@595518/1
acaaatttgactactgtatagctttcttctcttggtgaacacatacttta
+595518/1
B@@FFFFFHHHHHJJIHIJJJJJJJJJJJJJJJIJHIIIJJJJIJJJJIJ
@595519/1
acaaatttgactactgtatagctttcttctcttggtgaacacatacttta
+595519/1
CCCFFFFFHHHHFGIJGHIIJJJJIIJJJJJJJJEFHGJJGIIGIJGHIJ
@4473900/1
gaaatggcctccatgccgagcaagactcccgtcagcgtcctccaggag
+4473900/1
CCCDFFFFHGGHFIIGJJIJJJJJIJJJJJGC=8@BG@DEHCHBCH@F
@5253830/1
ggtaaagctgctaaaaaagcaggaaaagcccagaagaacgttcgactttc
+5253830/1
CCCFFFFFHHHHHJJJJJJJJJJIJJJIJJJJJJJJJJIIIJIIJJJJJI
@5253831/1
ggtaaagctgctaaaagagcaggaaaagcccagaagaacgttcgactttc
+5253831/1
CCCFFFFFHHHHHJJI4CFHIJIJJJIJIJJJJJIJJJGIGGGIGIIIJJ
@1873785/1
cacaagcaatgtcaaagagaaggatagcaactaattttacaagctatact
+1873785/1
CCCFFFFFHHHHHJJJJGIIIIIJJIIIJIJJIIJJJJJJJJJJJJIJJJ
@6015097/1
tagaggttgtacccaaacttttcggggtgcaatcttcttttccggaaaat
+6015097/1
BB@DFFDDHHFHHJIJIJJIJJJJJHI:DFHJJJJJJIJJJFIAH@FHHI
@4723336/1
gcaacgtcaaagagaaggatagcaactaattttacaagctatactttgca
+4723336/1
?;?D1DDDHHFHHHHIIIHIIIIIIIIIHIIIIIIIIIIIIIFIIIIIIG
@597318/1
acaacctcaagcttggggtcaacaacagcccgttccgccacagcaacaac
+597318/1
CC@DFFFFHDFFGJGGGBHEGIGIIJJGIJJJIJICHHIIJJIHGEHGIG
@2647355/1
ccgaacaagccaatcagaccaacggaacgcccggagcggctgatatca
+2647355/1
@1=;BDDFHHHHHJJJJJJIIJJIEHIJHGJJIHEBFHBB496;@6;@
@5488626/1
gtccaggttcagcaagaaaacaccatatacctgttaatgccataccatgt
+5488626/1
@@@DDFFAFHHFHIJIGHIJJIIIJIJGGHHIJJJJIGIIJJJJJGIFIH
@2140215/1
cagcgcttgaggaagtaacggcagcact
+2140215/1
CC@FFADDHHFFGIEAEGGHGGIIH3C9
@1347326/1
atttctcaagggcacacggcaacaa
+1347326/1
?@@?D?DDF?A:<C<CF@8CC11??
@4475165/1
gaaatgttgactgttgtagctgattaaggggtgtattctatatttcagtt
+4475165/1
B@;DDEFFHHHHHHIIFGIIJJHIHJJJJIJCFGHIJIIIIJJJJJJIIE
@4475166/1
gaaatgttgactgttgtagctgattaaggggtgtattctatatttcagtt
+4475166/1
B@<BDDEEHFHHDFHGHHGHJGHGIIIEHJJ8CCCFIIIIIGIIIJJJJI
@4475167/1
gaaatgttgactgttgtagctgattaaggggtgtattctatatttcagtt
+4475167/1
CCCDFFFFHHHHHIJJIIIIJJGJJJJJIJJCFGGIIIJJJJJJJJJIJH
@4475168/1
gaaatgttgactgttgtagctgattaaggggtgtattctatatttcagtt
+4475168/1
CCCFFFDEHHGHHHIJGGIGIJIJIJIJFII@C?FGGGJIJJJIJJIIGH
@6262676/1
tgaagatccgacccatagtgtcggcatctgagg
+6262676/1
@@@ADDDDBDHHHHIGIB9<9C?6CD@@@G???
@4193621/1
cttctgggcttttcctgcttttttagcagctttaccattcgtcttatcga
+4193621/1
CCCFFFFFDBHHHGIGEBGHIJJJ=EHHJJJJJIJJIIJJIGGGIGHGHH
@1874728/1
cacaaggctcttctgttcggataagaaggaacaaagtggcaaaagcggaa
+1874728/1
@@@DFDDDHHGFBEBHGIIJJJGJIIJJJJJIIJIG?BBFEHIHGGHGJG
@8110264/1
attaatttggaagtaacacaagagactcacctgaacaaaattgttaatcc
+8110264/1
@BBDFFFFHHGHHEFHJJJJJJJJIIJGIJJJIJJJJJJJJJJHIJJJJJ
@5256058/1
ggtaaattaaacacggcttatcactatgatgttgatttggtaccagatac
+5256058/1
B@BBDFFFHHHFFIIHGIJIIHIIHIHIGAGIIIGHGGHIHGIIIJIIGI
@6800051/1
tttctctatagttttgtcatacgtttttgaggcagcaaatttctcaaggg
+6800051/1
BB1ADDFAHHGFHIJGFHGJJIJHIJJJHEHIIJJIIIHDHIHFEGHHIJ
@600381/1
acaagctatactttgcatagaattagtggtttttttctaaaatcaattta
+600381/1
CCCFFFFFHHHHHJIJIJJJIJJJIJHHJHIJJJJJJJJJJJIJJGIJJJ
@7318478/1
aacgttcttctgggcttttcctgcttttttagcagctttaccattcgtct
+7318478/1
?@?BDDDDFHFDDGBBFEHEHIGIGGJEIDIIGIJ<FBHGFHCGFIGIGI
@600803/1
acaaggtacaatactttgttggtttcgccactccctgtatactggcgtgg
+600803/1
@CCDFAADHHHHHJJJJJJJIIGEFHIJJIJJIJHJFGHIGIJGGIIGFB
@3945775/1
ctgggaaggagtagaagagatgtatggacgacaggaattcaactacggcg
+3945775/1
@C@DFADAHCAADBBFG3C?BAEDHD>D9FEGGIIBHGCD@DHIIIBFAH
@601020/1
acaaggttttcaatagggcattctaacatgtcaaaattaaatcaatatgg
+601020/1
@@CFFFDFHHHGHJJIIJJJJJJJIGIJJJJJIIJJJIIJJJIJHIIJJG
@4725679/1
gcaactttcttccagttcacaatcagattcacaagcaggatcaactcaac
+4725679/1
<@<ADEFFGFFHHIG<GHFHGHIIGIIDEEFHGHBCFEFDGGGGI@GGII
@6525645/1
ttatcacatcattcgtcgtgtaccacatctcggatcttgctactaatatt
+6525645/1
?@<=ADEFHGHHHIECGHHGCG@HG<CGDGIHGG7:?F>FGII<<BDCEG
@6525646/1
ttatcacatcattcgtcgtgtaccacatctcggatcttgctactaatatt
+6525646/1
?@@=ADDDHHHHHGHFHEGH;:CHHCF>F@GIIFHGGDDG<DFA@GGIIG
@5750815/1
gttcttggctgccgaatgtttggcgt
+5750815/1
@@@DDDBDFFHDHG:F=ACFH9CA@:
@7563299/1
acgattcataaaagtaatataaccttagatttcgaggcaaattgattgat
+7563299/1
CCCFFFFFHHHHHJEHIJJJJJJJJJIJIJJJIJJHIIJJJJJJJJJJJJ
@7817214/1
ataaatctgaacctctgtcatttagttttgataaacaaccaaacctagag
+7817214/1
@@CFFBBD>HA?FGGIGEEHIGHEHGEHICHGGHHHEDGGHIEGEIIG<F
@7817215/1
ataaatctgaacctctgtcatttagttttgataaacaaccaaacctagag
+7817215/1
CC@FFFFFHHHHHIJGIIIJGIJJIHHJJJJDIJIJJIIJJJJJJJJJIJ
@1603250/1
caaatcggccaacttcttgccgacggaatttttcagcg
+1603250/1
CC<DFFFFHHFHHIJGEHGGIGIJJJBHCHHIJ@BBC;
@3171547/1
cggtaagtcgccagtcctccttcttcgaggtctgggaaggagtagaagag
+3171547/1
@8?DDFFDHGHHHJHJJJJJJJJJJJJGIJ?DGHJIDDHIEH?BFHIJIJ
@6525981/1
ttatcatcctttaggcggtggtagagaagtctggtttggatttcatcaat
+6525981/1
@@CFBFFFHHHHDEEGGIGFEHIGEIBHGFHIGIBGHEC>?FHBCHECAF
@2650983/1
ccgaaggacaatttttacagttgctgcagcatgaacttactgctatc
+2650983/1
BC@DFDFFGHGGHJJJIJJJHIHIIJICHGHIJFJJJJIJEEEHGGH
@7563665/1
acgattttacctttgcgcgaaaagtgaccacaagca
+7563665/1
=;;:4:BDAFHFFGGIGIG6@0??GFFCB98B@F@A
@1095666/1
atctactcgttatataatcatcattcaaacattgaagccagatcgataaa
+1095666/1
@@<=BDDFHFHHHJJJJJJJIIIJJJJJJJJJJJJJJJJJIJJJJJJJJJ
@5751256/1
gttctttaacgaaatgtcaagagcataaagtatgtctagaacgattttac
+5751256/1
CCCDFFFDHHFDFIEHFGHIIHIIGGJJJJHHGIJIJJIJJIJGJJIIJI
@5257778/1
ggtaagccacttaagcacacatgttataaatgtcaaaatttgacataatt
+5257778/1
@B@DFDDBHFHHHJIJJJIJJJJIJJJJIGGGHIIJJJJJJIIJIIIJJJ
@4974806/1
gctgaatcggtccggccgagtgcatcatggtcatg
+4974806/1
?@?;BDDD8D2@CFH6@@8?FGGGGEGEC3?B9BB
@7320501/1
aactaatgtatcacttggcgtttttt
+7320501/1
CCCFFFFFHFHHHIJJJJJII@FHIJ
@4726977/1
gcaagactcccgtcagcgtcctccaggagttgctgagccgtcgcggcatc
+4726977/1
CCCFFFFFHHHHHJJJJJIIJJJJIJJIJIIJJJJDHIIIFHGGHGE>AC
@7067699/1
aaaatatcgcaatagctcaaaagggaacaatttttatcgagttattgatt
+7067699/1
@@;D:DBDFFFFFIBFFFIIIIID<AFGIIIIBFFFGFFFFGFFF@DFFI
@7067700/1
aaaatatcgcaatagctcaaaagggaacaatttttgtcgagttattgatt
+7067700/1
@BCFFFFFHGHHHJJJJJJJJJJJIJJIIJIJJJJJJJJJJHIJIJJJJJ
@8113381/1
attacattaaatatttctggagcctcaaaacgctagtaaaggtatagttt
+8113381/1
=@1A:BDBFFFFDC@>CBH@EF9ACGGIIEEF1EFB@BDB0B0BD@CDG<
@604219/1
acacaaattagtacaactcctccaaaccttgcaaattttcaatcatgaag
+604219/1
@@@FFFDDHHHBFGIJIGHIGJIIGEHIIICGHIGHIIJICIGIGIGEE@
@4975047/1
gctgaatgtgcgccaattgagttttcgagcattttccggaaaagaagatt
+4975047/1
:B14BDFFFHHHHJJJJJJJJHHJJJJIJJJJJJJJJJJJJJJJGJIIIJ
@4975048/1
gctgaatgtgcgccaattgagttttcgagcattttccggaaaagaagatt
+4975048/1
@@@ADFDFFFHFHJIJJIEHIHHHIIJIJIJJJJJIJJIJJIJJIHGIIG
@4975049/1
gctgaatgtgcgccaattgagttttcgagcattttccggaaaagaagatt
+4975049/1
@@@DFFFDFDFHHJIIGJJIJCHHGCGIBHIJIJIJJIIJJGIIIGI@GG
@4975050/1
gctgaatgtgcgccaattgagttttcgagcattttccggaaaagaagatt
+4975050/1
@CCFFFFFDFHHHJJJJJGHIHIJJJJJFIEHIJJJJIJJFJIGGIGJJJ
@863055/1
agtacctctccacaaaaagggaaataaacaaggatgtaagaactatggag
+863055/1
?@:?B;BDC?FFBBE;A21CC@FGICAC?CFFFBA99BBGCEFG9?D<??
@1350724/1
atttctttcatttatcaaggttttcaaactgttaaaaaacctgctgaatg
+1350724/1
?BBABDFFHHHHHJJJJJJJGIJJJIIJIIJIJGIJJJJIIJIJJIGFEH
@7069498/1
aaaatattaggaatccactacaaggttttcaatagggcattctaacatgt
+7069498/1
CCCFFFFFHHGGHJIJIJJIIIJJJGIIJIJGIJGHIJJJJJJJIIIJE@
@327222/1
aaattagttgctatccttctctttgacattgcttgtggtcacttttcgcg
+327222/1
=?@4=DDDHHHGHJJJJJJJJJJJJJJIIJIJJJJHHJIIJJJJJJJJII
@2144127/1
cagcgtcctccaggagttgctgagccgtcgcggcatcac
+2144127/1
CC@FFDFFHHHHHJFHEGIIJJJJJFGGGGGDF;45=7@
@7322113/1
aactattattttttttttatttttcatcacagtgatgtttgtttcagaac
+7322113/1
?<?DDFFBHHGFHFI@HHHIIIIGGGII<FCH9BDEHFGHFFHGIIIFGI
@7322114/1
aactattatttttttttttttttttatttttcatcacagtgatgtttgtt
+7322114/1
=@B4BDEDHHHHHJJJJJJJJJJF<6@CEEC;>>C@>>@::A>@BCA>BD
@4480219/1
gaaatttgctgcctcaaaaacgtatgacaaaactatagacaaaccagaat
+4480219/1
<@<7DDDADHFFFBFHIIIIII?CDDHIGGCHHIEIE@CHGGIICCEADA
@4480220/1
gaaatttgctgcctcaaaaacgtatgacaaaactatagagaaaccagaat
+4480220/1
@7@DFFDADFHHD<CFFHIIHECEBEHGIGEHIGIGIEIIGIIIFHIEHI
@4728900/1
gcaagattctggcatctaatttttcaaatgcgctagaaactgaaaaaccg
+4728900/1
@@<?DA;DHFFHHIIIIIIGIIIIIIIIIIIIIIIIIIIIIIGEHIGIID
@4976286/1
gctgagaaagctatggttgagtgaaaaaggtgggaaatgttgactgttgt
+4976286/1
B@B;DFEFHHHHHJJJDGHIJHIJJIIIIICFHHGIIFIIIICHJJGGIF
@864624/1
agtagatacaaactacgaagatttttctgacagtgaatcagatatgtatg
+864624/1
BBB:BDFFGHHGHIIIIGIJIJJIHGIJIJIIIHIHIJJJJJJJJIHGII
@1351521/1
atttgaaaagtatcatgagttttgtgattctccgaagaatatgtctcgaa
+1351521/1
@B@DFFFFHHCFHIJIJJJHHIIIJJIJJJJJIGJIJHHJJJIIIJIE>G
@6266538/1
tgaagtatgatcgacatctagtagattctggttcaaattttgaatctgta
+6266538/1
@@7DDBDDFFHHFGEG<FEHFIIBEGHHEHI<FGGIGGIII4?FFIGIEC
@7071682/1
aaaatatttatgaaagttatttctcacagctaaagatgcaaaaattgtat
+7071682/1
@@B1DDEEHHHHHJJJFHGJIJIIJJJJIJJJIHE@HCGICGHIHIJJJI
@328930/1
aaattatgtggcattttgacatttatgtgacataatttgcgacatttgac
+328930/1
B?@ABDEFCFHGHJJJJJJJJGHHJIJIEIIGGIGGIIIHIIIJJJIDEG
@6267049/1
tgaagttcgtattatttcctcgaaatcaataatgcaatgtgtttaaattt
+6267049/1
@@7ADDDBH=FFHABHIBHDFGFHIIIGIGIIGGIEHIIEH@GHIIIIII
@7566803/1
acggaacttagcttcacaattacttagagaagcacgcggaagcggtatgc
+7566803/1
<?<1BDDDHHHHHIJIJIJJJJJJJIIIJJIJFIJJJJJJJJJJJAEHGH
@608395/1
acacttttacttcagctacttgaaccgtacgtcaaatgtcgcaaattatg
+608395/1
CC@DFFFFHGHHHJIIIJJJJIJJJJGEEGHHHIGEGHFFGGIED<DGII
@1351760/1
atttgaaagacacattggttacaagtttgcagaccgttcatatttattgc
+1351760/1
:BBDDBDFHFHGHJJIJIIIHIHHHHCIIJJIGIEHIJJIJGIIJJIIJG
@61472/1
aaaaaggtgggaaatgttgactgttgtagctgattaaggggtgtattcta
+61472/1
@@@DFDD2CFFDHGGHFGHIIIIIIIHIIIIIGIGIGIIGI@DFFHGHII
@61473/1
aaaaaggtgggaaatgttgactgttgtagctgattaaggggtgtattcta
+61473/1
CC@FFFFADHHDHJIJGHEHIHEHHG?FGGGH?FHEGEIJJ0?6BFHGIJ
@61474/1
aaaaaggtgggaaatgttgactgttgtagctgattaaggggtgtattcta
+61474/1
CCCFFFFAFHHHHJJJHHIJJJJHJJIHIJJJFIIIJJJJJ?BDDHIIIH
@5494172/1
gtcccacaaagtttcacagttccacaaaacgctgaaaaattccgtcggca
+5494172/1
CCCFFFFFHHHCFHIJJJJIIJJJJJGIIJJJJJJIJJIJGIJJJIIJJI
@7323780/1
aactgacatgtttcatatgtagaacgaattttgtgcatacaaaaatagta
+7323780/1
BCCDFFFFHHHHHJJJJJJIJJJJJJJJJJJJIFHIJJIJJJJJJIJJIJ
@2146531/1
cagctacaacagtcaacatttcccacctttttcactcaaccatagctttc
+2146531/1
CC@DFFFFHHHHHJJJJJJJJJJJJJIJJJJJJJIJJJJJJJJIJJJJJJ
@1352041/1
atttgaaatttttccaaacccgaaaaaagtttatttatcatacacaggta
+1352041/1
?B=ABDDFHHHHHJJJIJJJJJJJJJJJIDHIHIJJJJJJJJIIJJJJGI
@2902340/1
cgacagtcaaaatagagagaaaatatataaagtgaaagtcaaatttgcaa
+2902340/1
@@@FFFDDHHHGHGGGGGCGHIIHGIJJJIJEEHIJJIIIJIIIGGIJJI
@2902341/1
cgacagtcaaaatagagagaaaatatataaagtgaaagtcaaatttgcaa
+2902341/1
@C@F?DDDFHHHFGGEEFGGIJJGIGGHIJIG?FEIIGIIIIIIIJIIIJ
@4482195/1
gaacaaaccgggaaaagtattatgagaatatgaaatttaaaagaaaattt
+4482195/1
@?<?B?DD?DDDFAH>D2CFFEDG@GGEHBB?BG@G<F?DBDA8??FGIE
@7567742/1
acggaatttttcagcgttttgtggaactgtgaaactttgtgggactgctg
+7567742/1
@CCFFFFFHGHHHIIJFHIIIFGIGGIJJEHGIJJJJJIIJJJJJJJJJJ
@3447605/1
ctcaacagctcaatccatctgagattcagcctcaacctattccacaagac
+3447605/1
@CCAFFFFHHHHHJJJJJJJJJJHJJJJJIIJJJJJIJJJJJJJIJJJJJ
@7073797/1
aaaatcatgaccaaaaagtgaacagctatcgatacacagtcatagatcca
+7073797/1
CC@DFDDFHHHHHJJJJJF@HIIHIIIJIJGGHIIIJEGDEGGIGGDHAH
@7073798/1
aaaatcatgaccaaaaagtgaacagctatcgatacacagtcatagatcca
+7073798/1
CC@FFFFFHHHHHJIJJJFGIJJJJJIJJJJJJJJJJJJIJJJJJJJIJJ
@866169/1
agtagctgaagtaaaagtgtgctccattggtttatcctctactgtacaac
+866169/1
@@@FDFFFHBDDFHIIECHIFH<HHHCEGBCAEAFEHGIIIII@C<F?DB
@4197641/1
cttcttcccccaaggataacctctctgtcgg
+4197641/1
@CB?DFFFHHHHHJJJIJJJGIIJJJJGHJJ
@4197642/1
cttcttcccccaaggataacctctctgtcggtagatttccgtgaagtggt
+4197642/1
@@??D?DDHHHDHIIGGIIIIIIIIIIIIIIFHGACHIGIEEFFGBFFF=
@4731239/1
gcaaggtttggaggagttgtactaatttgtgtaattgaagttcgtattat
+4731239/1
@@@?DFDDHHHHHJEHHHHIIIJIHHIJJGIHIGIIJJ4CHGIIHIJJJJ
@2654593/1
ccgaatgtgaggaaatagaagatgtagaagttcccaaagccttagg
+2654593/1
@@@DDFFDFFFHAGIGGGGHIIIIGIIJJJIJJJJIIJJIJJJJJJ
@2654659/1
ccgaatgtttggcgtctttcttcgatcttccggttccgg
+2654659/1
??1=:B8DFF;B>C<EGGHGI<HGG@>?EGG6D6@;B:F
@2654660/1
ccgaatgtttggcgtctttcttcgatcttccggttccggtggccacc
+2654660/1
BB@ADDFFHHHHHIGIIJJIJJJJFHIJJJJIJHHIJIIIIIIIIHF
@609815/1
acagaatctagccaaacacacatagtacctctccacaaa
+609815/1
==;D;BDBF>D>AFBFFGFE3C@HH<FHIFBBFFDFC@3
@609816/1
acagaatctagccaaacacacatagtacctctccacaaaaagggaaataa
+609816/1
@CC?DFFFHHFHHJIIJJJIJJJIJFHIJJJIHJJJJEDHIIIIIHIIGI
@6804411/1
tttcttctcttggtgaacacatactttattcgtcatcgctccccacgagc
+6804411/1
@@@DDD?BF?ACFAACCFEH@FHIIIICDEEB2?CDGGE8?@DHD@?FBA
@6024068/1
tagcgatctcctgcaagaactgaacaaagttgaagtccttggcgttgaag
+6024068/1
CC@FFFFFGHHHHJJJIIJJJJJJJJJJJGIIJJJFHIJJJJJJJJJJJJ
@6024069/1
tagcgatctcctgcaagaactgaacaaagttgaagtccttggcgttgaag
+6024069/1
CC@FFFFFHHHGHJIJJIJJJJJJJJJIJHIGIIIHHIJIIIIIIGJJJI
@3175729/1
cggtattcgggaatgaaagacactaagattaccaagttgggcaaccagca
+3175729/1
?@<DDDDDBHG<FHHGIIAGIHIEHGGGHIIIIIGGFHGGD?GCGH?GHD
@5496131/1
gtccctcttcgtgttccatttcatagaatggtgg
+5496131/1
???DDDDDDDDD<CE4A:3CFA<EAFFF<>B9FE
@8118869/1
attacttttatgaatcgtgataacatgcataaaatataataaaaatttat
+8118869/1
CCCFFFFFHHHHFFFHGGHDHJJJIHJJJJJJJJIJJJJJJIJJJJJIII
@4979247/1
gctgcaccaagcattggtggcgattggtcaatgttttttcttcgatgtcc
+4979247/1
B@BDFFFFHHHHHJJJJCFEHIFGIIJBHGIJIFHIJJJGHJIDGIIHGJ
@2424630/1
ccacatctcggatcttgctactaatattcgattcgataggtgctttgtct
+2424630/1
@@@DDFF>FBFCFHDGGIEEFEHAEHEGEGGCCHIGCHIGBDFDGCHGHG
@3954130/1
ctgggcaaatcaatcaatttgcctcgaaatctaaggttatattactttta
+3954130/1
B?@DDDFFHHHGGJJGJJJJIIJJJJJJJJIJJJIJHIJJIJJJJFIJJH
@3714490/1
ctcttgcatgctgctcgaatagctcgtacttcggcacttgtaacttgttc
+3714490/1
@CCFFADDF?HHDGIIBEHEHFHGHIIHG@FHJJ8:GGJBFFG@DFGD@D
@6268761/1
tgaatatgcagctgcaaaaactaatagataggttcgataacttcatggcc
+6268761/1
CCCFFFFFHHHHHJJJJJJJJJJJJJJGIJJJHIGIJJJJJIIIIIJJIJ
@7077723/1
aaaatgatgaaaccggagatcgaacagtttagcaataaagtacccaaatc
+7077723/1
@@?DFFFFHGHHHJJIJEIJGGIJJIIJJJJIJJJJJJGFGHIHJIJJII
@6805833/1
tttctttcctttatgtccacaaattatgtcaaattttgacatttgtaaca
+6805833/1
BB@BDFFFHHHGDIIJIJIIJJJIIIJJIIIJJJJJJIFJJIIJIHIGJI
@4981279/1
gctgccgttacttcctcaagcgctggtaaagctttatcgggttctgctaa
+4981279/1
B@@DFFFDHHHHGJJIJAHGHHIIJJGGIJIJJJGJJJIIJIGIJJJJJJ
@2151037/1
cagctatccactttgccagtggccgtctgctacggaacaggcaaaactcc
+2151037/1
@@@=DFFFHGHHHJGGEIIJBHIJJIHHGIGGGGGHIJJJIIIJDHIJJI
@2151038/1
cagctatccactttgccagtggccgtctgctacggaacaggcaaaactcc
+2151038/1
CCCFFFFFHGHHHJJIJJJIJJJIIEHJJIJJIJJHHIIJJJIIJIJJIJ
@2151103/1
cagctatcgatacacagtcatagatccaatcctataattatccatttcct
+2151103/1
@@@?DADAFH<DHIIIGAFHEIICEDEDCFHE<FHHGI<FDFGGGIIHDH
@6026129/1
tagctgttcactttttggtcatgattttgaggtactcgagggcatgatga
+6026129/1
@@@?ADDDDFDHFGEGGB:CHHGHHIJIJIGGCBFHIJGGIIIIGGIJJF
@3715091/1
ctcttggattcaatgggaaaagtctagtatgatgacgtttctggacaaca
+3715091/1
???=B?DBDBD<DEIDI;@DFB3ABFEFEIIEAAEEE?DDIIEEEDIIDD
@7328771/1
aacttttttcgggtttggaaaaaatttcaaattgttcaggtaaaatcttg
+7328771/1
CCCFFFFFHHHHHCGHBF@GHIIIGIIHGIIIIIIIGGHHFHIIIGHIIG
@6531717/1
ttattcctcgaaatcaataactcgataaaaattgttcccttttgagctat
+6531717/1
BB@DFFFFHHHHHJJJJJJJJJJJIJJJJJJJJJIJJHIIJJJIGGIJJJ
@6026521/1
tagctttagaggtaatacactattattaggcactagttattaattataat
+6026521/1
@@@DAFDEGDHB<CFEHIIIJJJJJIJIHEGEIHIEGHIJJIJJJJCIGI
@4486609/1
gaacaatccttcgaggtaacctacgtggacatcgaagaaaaaacattgac
+4486609/1
@1:BDDDDHHHHHEHICFHIGIIIIHIHGHGIEGHIIFIHIDIIIIIIII
@3715484/1
ctcttggtgaacacatactttattcgtcatcgctccccacgagcgtttct
+3715484/1
@BCBDDFAFFHHHJJIIIIIJJJJJJGJJIJJJJJJJJJJJFIIGBDHGG
@3715485/1
ctcttggtgaacacatactttattcgtcatcgctccccacgagcgtttct
+3715485/1
CCCFFDFDFHHFHHGGGGIJJJJJJJGIIJJJJGIJJJEIHIIB@7;F;7
@3715486/1
ctcttggtgaacacatactttattcgtcatcgctccccacgagcgtttct
+3715486/1
CCCFFFFDFHGGHJIGIJJJJJJJJJGHGGGIIEIIIJJJIIIFJHGHII
@5757177/1
gttgaaattccgcgaaattggcactggcaagtcaaagaagctagcca
+5757177/1
=?1=?DDBHFF?AF:FHEH>FGIIIIIGCCHGHEHG<DFEGIIIIII
@5757178/1
gttgaaattccgcgaaattggcactggcaagtcaaagaagctagcca
+5757178/1
@CCFFFFFHHHHFEEHGIIIGIHIGIIJGIIJIIIB>DGIJJGI@HJ
@5757179/1
gttgaaattccgcgaaattggcactggcaagtcaaagaagctagcca
+5757179/1
BB?DDFFDHHHFFGGIJGJJJFJJJJJJIJJFHGHJGEHGIIIIGGG
@4201321/1
cttcttttcagatgttttaatgcacatttagctgcggtacacttggcaat
+4201321/1
=??ABDFFGBDFHGDHHIIJJIIJJGIJJJJJJIJJJFGIJJIJJJJIJJ
@4201353/1
cttcttttccggaaaatgctcgaaaactcaattggcgcacattcagcagg
+4201353/1
=?=BABDDHHBA<FCF??C?B?EB??G?G@CBBB??FH:?F@BB=8==FE
@6807511/1
tttgaaaatttctaatattgcgatattttttttatcgatctggcttcaat
+6807511/1
=@1=ADFFHHHGHHJIIJIJJJJJIJJJJJJJJJJJJGGJJJJIJJJGGI
@5267232/1
ggtatctgtcgatgttgccagaacgtaagatatcctaaactcactttttt
+5267232/1
@@@?BDBDCDHFHG?F<CEDBHFGIIIEHCCFBHHHGGGGHIIIIIIIII
@3957220/1
ctgggcttttcctgcttttttagcagctttaccattcgtcttatcgatgc
+3957220/1
@@<7BBDDFFFHBHDGIGHIG@CHGHIEDGCHIIIIII9??B?D?FDGEA
@3957221/1
ctgggcttttcctgcttttttagcagctttaccattcgtcttatcgatgc
+3957221/1
@BCFDFFFHHHHHJJJJJJJJJJJJJJJJIHIHIJIIJHIIJJJIJJIII
@3957222/1
ctgggcttttcctgcttttttagcagctttaccattcgtcttatcgatgc
+3957222/1
B@BFFFFFHHHGDIIJJJJJJJIIJJJJJJJJJJIJIIGHIJIJGHGIII
@2429379/1
ccaccattctatgaaatggaacacgaagagg
+2429379/1
?@1B:BDDHDHHDBGBHBE<FCC@:?CBEB?
@2429380/1
ccaccattctatgaaatggaacacgaagagggactaccacacgaaaggca
+2429380/1
C@@FFFFFHHHHHJIIIJJJJJJJJJIJJJIIJJIJJIJIJJIJJJIGJI
@2429381/1
ccaccattctatgaaatggaacacgaagagggactaccacacgaaaggca
+2429381/1
CC@FFFFFHHGHHIIIIIJJJJJJIJJJIJJJJIIJJJIJJIJIJHGGIH
@2429382/1
ccaccattctatgaaatggaacacgaagagggactaccacacgaaaggca
+2429382/1
CCCFFDFFHHHHGJJJIJJJJJJJJIJJJJIIJJJIIJJJJJJJIJHIII
@2429383/1
ccaccattctatgaaatggaacacgaagagggactaccacacgaaaggca
+2429383/1
CCCFFFFFHHGHHIJJIJJJJJJJJJJJIJJIJJJJJJJJJJJJIIIIII
@6270338/1
tgaatgtaattttttatgtagtgccccgatgatatgatatgtatttatta
+6270338/1
@<1BDDDDDFDHHIIEDGCHGCDFGIIF?CAHGCHG<FHEGBDHGHGDGD
@6270505/1
tgaatgtgcgccaattgagttttcgagcattttccggaaaagaagattgc
+6270505/1
@@@DFADDHHFFFHBGBAHAEHIHGEEF8?DFGIIIIIIGGDACBGBG9C
@4488588/1
gaacaatttttatcgagttattgatttcgaggaataatacgaacttccat
+4488588/1
@@@DDFFFHHHHHGIFHEGHIJIHJGJJJIJJIIJIIIJIJJJJJJJIJI
@8125936/1
attagtggtttttttctaaaatcaatttacatattatttttgacttgaat
+8125936/1
@@??DBDDFFHGHJJJJIJJJJIJJJJJIJIJIIJJJJJJJIIIJJJJJJ
@69361/1
aaaaatatcgcaatagctcaaaagggaacaatttttatcgagttattgat
+69361/1
@@@DDDDDBBHH?A@EGIIG@HCCEB;EEBFGD<?FHIIGFG?;@FG>B9
@69362/1
aaaaatatcgcaatattagaaattttcaaatattcttcgcttttgactcg
+69362/1
CC@FFDFFFFFHHIGIJIIIJJJIJJIIGHIIJJGGHIIGBHJIIDHGJI
@336373/1
aaatttaaaaatttattcaagtcaaaaataatatgtaaattgatttt
+336373/1
@@CDDFFFHHHHHJIJJJJJJHJJJJJIIJIIIJIGIIGGIJIIJJJ
@1885074/1
cacacacgcatttttaaatttaaaaatttattcaagtcaaaaataatatg
+1885074/1
B8BDFFDDGGHHHIJJJJJJJJJJJGIJJJJJJJGIGIIIGJJJJJIIJJ
@1885075/1
cacacacgcatttttaaatttaaaaatttattcaagtcaaaaataatatg
+1885075/1
BC<DDFFFHHHHHJJJJJJJJJJJJJJJJJJIJJIIGIJJJJJJJJJIJJ
@4737843/1
gcaatgtcaaagagaaggatagcaactaattttacaagctatactttgca
+4737843/1
@C1BDFDFHHHHHJIJJJJJJIJJJJJJIJJJJJJJIJIIIJJJIIJJJI
@4737844/1
gcaatgtcaaagagaaggatagcaactaattttacaagctatactttgca
+4737844/1
B@8BDFFFHGGHFHGIJIGIIJJJJIJJGIJJJJJJJIGIIGIIJJJJIE
@2154775/1
cagctcggctgagaatcggtattcg
+2154775/1
:=1=AD6:D;8C:CCAFEBBB@EFB
@5504235/1
gtcctccaggagttgctgagccgtcgcggcatcacttccaaatacgaact
+5504235/1
C@CFFFFFGHFGFHIIGIICEHGFHEGIIJIIEEHIHIEHIJIIJJBEHF
@1611010/1
caaatgtcgcaaattatgtcacataaatgtcaaaatgccacataatttgc
+1611010/1
@@@FDDEEHHHFHJIJJIGHHIJIJJJJJDFGIGHIGIHIIECGGGHIIB
@69952/1
aaaaatattaggaatccactacaaggttttcaatagggcattctaacatg
+69952/1
C@@DFFFFHHFDFIJJJIGHGIIJJJ<CDGHEFGIIGGGIGIIJIGIIIG
@7826862/1
ataacattgacattctataaagacgttagagaggttcactaaaaaatatt
+7826862/1
@CC?DEFFGHHHHJJJJJJJJJJJJHIIJJJIJJHHIJJJJJJJJJJGJG
@5268727/1
ggtatttgtacatgaagttgtctgcccctttctttatcggttctgcatga
+5268727/1
B@?=DEFFHHHHHJJJJJJJIJJJJJJJJJJJJJJJJJJIIJJJJJJIJJ
@1885682/1
cacacagcatctaatgacattccagaatctaaaaatattgcacctgctac
+1885682/1
@C<DDDDFHHHHFIJJIIIJJJHIIJJJJJJIJJJJJIIGEGGIIJJIII
@5504624/1
gtcctcgtgaggaagaggaatttgaacagttaccatctactatcag
+5504624/1
@C@DFFF;FFFH?EBFBGAHHGGDHIGIIGHIIIIHEH99B9<9<B
@1886253/1
cacacatagtacctctccacaaaaagggaaataaacaaggatgtaagaac
+1886253/1
CCCFFFFFHHGHHJJJJJIIIIJJIJJJJJJJJJJIJJJIJJIIHIJGHI
@4490753/1
gaacagttaccatctactatcagagatcgaatgtgtgcagaatcagcact
+4490753/1
<@<?DDEADFHBFHGGGIGGIEAHCHIGC;CEEHE9??DDFGFD@GBD?G
@7332812/1
aagaaacgctcgtggggagcgatgacgaataaagtatgtgttcacca
+7332812/1
@@@FDDFDHHHFFHIIJJGGIIJIIGIIIIGJJJBFFGFHIJIJGIJ
@7332813/1
aagaaacgctcgtggggagcgatgacgaataaagtatgtgttcacca
+7332813/1
CC@FFFFFGDHHDHIJIGIIJIIJJHGHHIIIJJFHIHHHHIIJIJJ
@7332814/1
aagaaacgctcgtggggagcgatgacgaataaagtatgtgttcacca
+7332814/1
CCCFFFFFHHHHHIJJJDHIIIIIHHIIIJJJJJBGGGGHIJJJJII
@3717788/1
ctctttgacattgcttgtggtcacttttcgcg
+3717788/1
@@@DDD4ABFFH8@EFFH@GGGCGGHIIAFG8
@2910903/1
cgacgaatgatgtgataaatatacctgcacacacgcatttttaaatttaa
+2910903/1
?@?;;AD?ACDFHEHIIIF@<CCE9<<FE?F>E>?:DDEB?DHGEHGEGC
@2910904/1
cgacgaatgatgtgataaatatacctgcacacacgcatttttaaatttaa
+2910904/1
@<1D?DDDHBHFHIGGIGIIIIEGDHCHGHIIGIEGHIIIICH3BF>FCH
@2910905/1
cgacgaatgatgtgataaatatacctgcacacacgcatttttaaatttaa
+2910905/1
@C@FDDFDBBFDDF@@FGIIHCHIJHGHIIEGHIBG@DHIJJJJJJJJJJ
@2910906/1
cgacgaatgatgtgataaatatacctgcacacacgcatttttaaatttaa
+2910906/1
BCC1DDFFGGHHHIIJJJJJIIIIGIJIJJJJJJJJJJJJJJJJJIIJJJ
@3961315/1
ctgggggacgctgacgggagtcttgc
+3961315/1
@@@D=DADFHHAAGHE<D0@?;DB44
@1357512/1
atttgacataatttgtggacataaaggaaagaaaaaaatgtcaaaatttt
+1357512/1
@@@D;DD?CAFBD?CFD7HCF:CH>?3<CGG>GED@D?F@09B?FD@FFB
@616526/1
acatatgttacataaatgtcaaaatttgacataatttgtggacataaagg
+616526/1
<=@=DBADFHDHFIIGHFBIHHG>FEE@EHHGHIGHBFHI?FHIGFCFGG
@2433555/1
ccaccttgcgtcttacgttgtttgatttcgccagttccgac
+2433555/1
@@@D?DDDFFFFAG<EBBF@EFIA<FGF<;DGDFFGEIA::
@7573173/1
acgtaggttacctcgaaggattgttcgctggcgatctcctgcaagaactg
+7573173/1
?@;4BDFDHHHHHJIJJJJJJJJJIJJJIJJIJJJJJJJJIJJJFIJJJI
@1358011/1
atttgactactgtatagctttcttctcttggtgaacacatactttattcg
+1358011/1
=@@4=BDFGHHHFHIIIJIJJJJJJJIIJJJIJJJJJJIJJIIJJIJJJI
@1358012/1
atttgactactgtatagctttcttctcttggtgaacacatactttattcg
+1358012/1
=B@DDEDFHFHGHJIGHIIHHIIJIGIJJJJHGIGHHIIJJJJIJIIJII
@7830537/1
ataactttcataaatattttagacatctgtcaccaggcttgaacgaagtt
+7830537/1
@BCFFFFFHHHHHJJJJJJJJIIJJJJJJJJJJJJJJJJJJIJJIHHIHI
@2434036/1
ccacctttttcactcaaccatagctttctcagcgtg
+2434036/1
@@@?DDDDHHBBFBFHIHIGIGIGIIIEIIHGGGH@
@7087271/1
aaaattcgttctacatatgaaacatgtcagttatatattcacctttatat
+7087271/1
;@@DBBB?DFF?A:A<AC@HHEHE@<F9HHIFDFGCEF>1?DDF@GDFCF
@2434037/1
ccacctttttcactcaaccatagctttctcagcgtgttt
+2434037/1
@C@DFFFFHHFHHIIIIGIJIJJIJJJIJIHIIIBC0?D
@2434038/1
ccacctttttcactcaaccatagctttctcagcgtgttt
+2434038/1
@CCFDDFFGHDHFIIGHGIJIJIIHFHGIHHGGIH@0CG
@7087272/1
aaaattcgttctacatatgaaacatgtcagttatatattcacctttatat
+7087272/1
@@<?D?DDHHHFFHEDDHHHEEGIII:C<BCHHIIIGGDDH>BFDHHIII
@7087273/1
aaaattcgttctacatatgaaacatgtcagttatatattcacctttatat
+7087273/1
@C@DDFFFFHHHHJJGIJIIJJIJJJEHIHHIJJJJJJIIIIJJHIJJIJ
@4207205/1
cttgaaccgtacgtcaaatgtcgcaaattatgtcacataaatgtcaaaat
+4207205/1
BBCDDEFFHHHHHIIFHI@HHIJIJJJJJJJGIIIJIIJJIJIIIIJJJJ
@875504/1
agtctgtatattttcttgtatcacttattgcgtctttgctttggtcactt
+875504/1
@@=4AADDFDHHHIIEHBCBFF@FHH@FH@BF@EFHI@DBFH@FGGEIGI
@5271199/1
ggtcaatgtttttttcttcgatgtccacgtaggttacctcgaaggattgt
+5271199/1
@CC?DDFFHHHHHJJJJJJIIJJIJIIJIFGEGGHIJJJJJGJCGIIJJF
@339780/1
aaattttaaaagcctcttaaatttaaccgaaatatagaatacacccctta
+339780/1
@C@BDFFFGHHADG@EHHIIJIGIIGIAFEA?BBCHGGIIEGCC@GGIIJ
@3454465/1
ctcaagcaattcttcaagcactacatcctagcattacttcatggggttcc
+3454465/1
@@@FFDFFHGGDHIGGIGIIGIGIIIJJJJJIJJIJJJJJJJJJJI@GHJ
@5271837/1
ggtcacttttcgcgcaaaggtaaaatcgttctagacatactttatgctct
+5271837/1
@@=BDDEFHHAHHFFGHIEG:CFHE??GBDFBBHHEFHDH?BFEGGEEGG
@4987579/1
gctggctccaagagatgtgcatgtcccgcagatggccaccaccattctat
+4987579/1
@@@=DDDFHHFGHIGIGAFHIIIHIIIGEIGGFGHIIIIICHICGGHEFG
@6535923/1
ttcaaacattgaagccagatcgataaaaaaatatcgcaatattagaaatt
+6535923/1
@@?:DDDDHHHHHIIIIIIIIIIIIIIIGIIIIIGIIIIIIIIIIIIHIH
@340404/1
aaattttatagtttttttgcatttttattcggcttattgtaatattcctc
+340404/1
1:=4AADDHHHHHJJJJJGHIJJJJJJIJJEGHJJJJJJGIIIJIIJJJI
@6813752/1
tttgacattgcttgtggtcacttttcgcgcaaaggtaaaatcgttct
+6813752/1
B:=DBDDEHHHHGJGIJEIIJIJJJJJJJJJFHII?BGHJJIEHIII
@6034160/1
taggtatttgtggtatctgtcgatgttgccagaacgtaagatatcctaaa
+6034160/1
@@@FADFFHHHHGGHJJJIGIIIJJIJIJJJIJJIJFHJIJFGIIJIIHG
@4496302/1
gaacgaaattaaacacgctgagaaagctatggttgagtgaaaaaggtggg
+4496302/1
=@<DD<ADBF?A?FGI8@E?EDDF;G>A<?GFGGD?<?BFDG9BAC99BE
@4496303/1
gaacgaaattaaacacgctgagaaagctatggttgagtgaaaaaggtggg
+4496303/1
@@@?DDDFDHGGHIGHIJIHGGIJFIIEIJIADFH;@BBAEHEIJJ8BFA
@4496304/1
gaacgaaattaaacacgctgagaaagctatggttgagtgaaaaaggtggg
+4496304/1
C@CFFFFFHHGHHJJJIJJJJJJJJJJJIJJJJIJHIIIJJJJJJJDHII
@3454987/1
ctcaagcgctggtaacgctttatcgggttctgctaagtggtaagtagaag
+3454987/1
B@@7DDEFGHGHDGIIIIJJJJJJJJIHGJIJJJJJJHHIHIJIGIJIIJ
@341382/1
aaattttgcaaggtttggaggagttgtactaatttgtgtaattgaagttc
+341382/1
@@@4DDDFGHHDDHIIIIIIG?;CFG9C@F@C?EHGHBHHHFHICFGDAF
@7089484/1
aaaatttaacgtttagcagtcttctttttagaataacattgacattctat
+7089484/1
CCCFFFFFHHHHHJJJIJJJJIJJJIJJJJIJHIJJJGJJJJJIJGIGIJ
@4498165/1
gaacgatgtcaccacctgattggtgatatcagccgctccgggcgttccgt
+4498165/1
;@<DB<DDF?FABCEHA>3<FD@ADFC?FCBGD;??@F@8@?@FA;1AEE
@1889752/1
cacacgcatttttaaatttaaaaatttattcaagtcaaaaataatatgta
+1889752/1
B@7BDDFFHHHHHJJJIIJIJJJJJGJJJJJJIIIIIGIEIHGFIGIIHI
@4988971/1
gctggtaacgctttatcgggttctgctaagtggtaagtagaaggtaagcc
+4988971/1
?114AADDFFFFFIIIIEFDBGIIFFFIIIFFEFGIIGFIFFIFDDFFFI
@7090148/1
aaaatttatagttttttgcatttttattcggcttattgtaatattcctcc
+7090148/1
B7@FFFFFHHGFHIJJJIJIIIJIJJIJIJIIJFGGGJHIIJJJJJJIJJ
@6815197/1
tttgacttgaataaatttttaaatttaaaaatgcgtgtgtgcaggtatat
+6815197/1
BB:BDFFFGHFHGIIIIJJIIJJIIIGIJJIJIIGGGFDHGHIIE?DFHH
@3456072/1
ctcaagggcacacggcaacaaaaagtgataatggatacaaatttgactac
+3456072/1
@CCFDBD?FHDFHGEEBEDGGGIIE?FFHBGEDHEEIHJIIIIHGEHIJG
@3456073/1
ctcaagggcacacggcaacaaaaagtgataatggatacaaatttgactac
+3456073/1
C@CFFDFFHGHHHIIJGHGIJEHGIFHGGIGFFHIIJJGGGIEHFHGGJJ
@7090486/1
aaaatttcaaattgttcaggtaaaatcttgcttcatgattgaaaatttgc
+7090486/1
<;@DDFFFHHHFHG>GHIIIBHHGFGHGGIICHGHIIHHICABECHIGBF
@7090487/1
aaaatttcaaattgttcaggtaaaatcttgcttcatgattgaaaatttgc
+7090487/1
@@;4ADDDHHHHHIEHIIIIHIIIIIIIGIIFIEGHIEGIGIIIIHHIIF
@7090488/1
aaaatttcaaattgttcaggtaaaatcttgcttcatgattgaaaatttgc
+7090488/1
B@CDDFFFHHHHHJIIJJJIIIJJJJJJJJJJJIJJIIIJJJGIJIGJJI
@342874/1
aaattttttcttccatcaaaggctggatatctttttgggtaatgttg
+342874/1
@@;DBDEFFHHHHJIIJIJJIIIJII>@AHGGIHIJBA:8B?@>GG@
@1360483/1
atttgatgcaaagtatagaggttgtacccaaacttttcggggtgcaatct
+1360483/1
=:==BDFFHHHHHFGIIJJJJIIJJJJJJJJJJJJJIJIJIIHHGGHIII
@1360484/1
atttgatgcaaagtatagaggttgtacccaaacttttcggggtgcaatct
+1360484/1
=BB4ADEFHHHHHEHHJJJJJIJJJIJJJJIIJJJJJJJJIJHHIIIJJJ
@1360485/1
atttgatgcaaagtatagaggttgtacccaaacttttcggggtgcaatct
+1360485/1
?@:DDDFAFHFFFEGGHIJIIFHIIJIIIIIHJIJJJJJJHIFHIIJIIJ
@1360486/1
atttgatgcaaagtatagaggttgtacccaaacttttcggggtgcaatct
+1360486/1
?BBDDEFFHHHGHEHHJIIIIGIJHIHIJJJJJJJJJJJJEI@FF>GHGI
@4500251/1
gaacgttcgactttcacttcattctatcggcctttcttctctttgccgta
+4500251/1
@@@FF:BDHHDDHGIHGHIICHCF@FIHIGGGIJIJJ<?DFGIFIGHG@F
@2664230/1
ccgagatgtggtacacgacgaatgatgtgataaatatacctgcacacacg
+2664230/1
@@?;DA?BADDAFFHGBFGHGIEHGIIIIIIGGGGGGHGGHCFFGHIIII
@2664231/1
ccgagatgtggtacacgacgaatgatgtgataaatatacctgcacacacg
+2664231/1
@C@DFFFFFHHCFHJJIIJJJJJJGIJHHEGIIIJJJIJJIIGJJJJJJI
@6815933/1
tttgagctattgcgatattttttcggaaaaaagtgagtttaggatatctt
+6815933/1
CCCFFFFFGHHHGJJGIBGIJJJIJJJJJJIGIGHHIHICIGIJIIJJJF
@3185784/1
cggttctgcatgaatgccatctgggcccg
+3185784/1
?;;ADDD;F?FFHG4:<EEDGH@9@CGG:
@7091349/1
aaaatttgcaaggtttggaggagttgtactaatttgtgtaattgaagttc
+7091349/1
@?@DFDFEHHHGHIIJIIHII?FCGHHIIJJIIJIJDGHIDGIGGHIHIJ
@879755/1
agtggattcctaatattttttagtgaacctctctaacgtctttatagaat
+879755/1
?@1ADDFFBFGHHFGGIIIIIDG@BFIEHCCGHEG>HGBAHGIIABGIHH
@619853/1
accaaagcaaagacgcaataagtgatacaagaaaatatacagactaa
+619853/1
@@@DFFFDDDHF>EEHGAGHHGHHIIGGEFHIIIGGIIIIFEIIIII
@4501871/1
gaactatcagatgttggtccgccacactgtagagaattcacttatgaatg
+4501871/1
@1=DDDDDHGBHDGHIFIEGIGIGG;FHIHIJGHGDFHE@DHHIHIIIII
@6278378/1
tgacattcgaaaagtaaacgtcagtttgcgtttcaatgcatcgataagac
+6278378/1
@@@DDDDFHADHHG<CGHIGAEGIECEHCHGGGIIGGGIIIIGIFGIIHH
@6278445/1
tgacattctataaagacgttagagaggttcactaaaaaatattaggaatc
+6278445/1
?@<BD?DBBDBCFHBCE<AFCE@AFGIAGH<FFGHIIIIGICGGEICDGI
@6278446/1
tgacattctataaagacgttagagaggttcactaaaaaatattaggaatc
+6278446/1
@C<DFFFFHHHHHIJJIJJJJIJJIJIEHIJJJJJJJJIJJJIJJJJJJI
@6278447/1
tgacattctataaagacgttagagaggttcactaaaaaatattaggaatc
+6278447/1
C@@FFFFFHHGHHJGIIJEHJGIHJJJFHIJIJJJHIJIIJIIJGIIGII
@4502044/1
gaactatggaggaatattacaataagccgaataaaaatgcaaaaaactat
+4502044/1
B@B:BDFFHHHGHJJJJJJJJJJGIGIJJJJJJJJJJJJJGIJJJJJJIJ
@6278691/1
tgacatttcgttaaagaaccacaaaatgtgacatataaaggtgaatatat
+6278691/1
?@<BBEFFHDDHDHI?EHEHGGIIIIIIGIGHIGGIGIIIIBFGIIIIII
@6278692/1
tgacatttcgttaaagaaccacaaaatgtgacatataaaggtgaatatat
+6278692/1
@@@BADFFHHHHFIIEHIBHIIIIIIIIHIIIIIIIIIIIIFGHGIGIII
@6278693/1
tgacatttcgttaaagaaccacaaaatgtgacatataaaggtgaatatat
+6278693/1
@B@DFFFFHHHHHJJAFHGIIJJJJIIJDAHIIJJJJJJJJ?DGGIJJIJ
@4990504/1
gctggttgcccaacttggtaatcttagtgtctttcagtcccgaataccga
+4990504/1
@@BDDDDFDGHGHJGIJI@EHGIJJGIIGHIIIIIIJIIIIJJEHGIIII
@2437937/1
ccacggcatttctggtcatgggccactaataaaaataattaacag
+2437937/1
<??BDDFDFDFBFD@CCCDFE=CGE@FH>F@?CFGGCIIGGGDHI
@1112721/1
atcttgtgagccgccattctcttggctagcttctttgacttgccagtgcc
+1112721/1
B@@ADDDFHHHHHJJEHIIJIIJJJIJJJJIHGHHIDBDFH<BGFGCGGH
@74745/1
aaaaatgtcaaaattttgcaaattatgtggcattttgacatttatgtgac
+74745/1
@@@:DDEDFHHHHIJIJIJEHIIJIJJFIGHHIJJJIJIIIIIJFJGGIH
@4211543/1
cttgaataaatttttaaatttaaaaatgcgtgtgtgcaggtatatttatc
+4211543/1
@@@DDDBDHH<FHIIAHI<FHBHIII@>EGAE?E?FGGFH:DDHGIIIIE
@4211544/1
cttgaataaatttttaaatttaaaaatgcgtgtgtgcaggtatatttatc
+4211544/1
BCBFFFFFHHHHHJJIJJJJIJJJJJJJJIHIHIGHJJJJGGIGJIJJJJ
@7338475/1
aagaaatctcggattttcataatgtgttgtgttaaatgataatagatatt
+7338475/1
@@CDFFFFGHGGDGGHJGIJIJGIGFHHIJIJJIJJIIJIIIJJJJJJJJ
@1619445/1
caaattgttcaggtaaaatcttgcttcatgattgaaaatttgcaaggttt
+1619445/1
CC@BDFFDHHHHHIIJIJJJJIIJIJJIIJEGIJIJIIIJIGIJJJJBGH
@1893013/1
cacacttttacttcagctacttgaaccgtacgtcaaatgtcgcaaattat
+1893013/1
@@@ADBDDHHFFGIHDGGGFGIEIJJHHGEIGDD:D??B?BHHGBEHHH@
@1893014/1
cacacttttacttcagctacttgaaccgtacgtcaaatgtcgcaaattat
+1893014/1
@@@FFFFFHDFHHIADHBFEHIIGIIIIIGIH9DDDGEFBGBBDDAGEEG
@1893015/1
cacacttttacttcagctacttgaaccgtacgtcaaatgtcgcaaattat
+1893015/1
@C@FFFFFHHHHGIHIIJJJJJJJJJJJIJJJIIJJJJJHIJJJGHGHII
@1893016/1
cacacttttacttcagctacttgaaccgtacgtcaaatgtcgcaaattat
+1893016/1
CC@FFFFFHHGGHIIJJJJIIJJJJJJJGGGHGHIIIIIHGIJIIJJJII
@1893017/1
cacacttttacttcagctacttgaaccgtacgtcaaatgtcgcaaattat
+1893017/1
CCCDFFFFHHHHHJJIJJJJJJJJJJIIIIIJIIJJJIJHIJJJJJJJJI
@2169097/1
caggaaatggataattataggattggatctatgactgtgtatcgatagct
+2169097/1
BCCFFFFFHHHFGIIJIIIJJHIJJJGJJJJJJJJJIGGHIGIGC@B@B<
@8134238/1
attatgttttactaatttttcaataaagtacactttatttaagaacaggg
+8134238/1
=?1ABBDFHFHHHIIEEGGIFBFHGBHGACHFHCFCHIIHIIGIGGHG?C
@4743864/1
gcacacattcgatctctgatagtagatggtaactgttcaaattcctcttc
+4743864/1
CC@FFFFFHHHGHJIIJJHHJJIJIJJJJHHIJJJIIIJIJJJJJIJJJJ
@4744217/1
gcacacttttacttcagctacttgaaccgtacgtcaaatgtcgcaaatta
+4744217/1
@@@DFFFFHHHHHJJJHIJJJIJJJJJJJGGGIHIIJJJJJIJJJJJJJI
@4744218/1
gcacacttttacttcagctacttgaaccgtacgtcaaatgtcgcaaatta
+4744218/1
@CCFFFFFGHHHHGIHIIIIIFIIIJJJIHIJIEHIJJIGIIIIJGHHHI
@4744219/1
gcacacttttacttcagctacttgaaccgtacgtcaaatgtcgcaaatta
+4744219/1
BCCDDFFFHHHHHJJJIJJJIJJJJJJJJIHJGFG???BDBGHHGIJJJJ
@8135619/1
attattcgcatctttaaaggttttcacggccgg
+8135619/1
@BB?DFFFHHHHHJJJJJJJHIJJJJJJJJJJH
@3972132/1
ctggtaacgctttatcgggttctgctaagtggtaagtagaaggtaagcca
+3972132/1
BC@FDEFFHHHHHJJJJJJJJIJJJJJIJEGHHIJJFGGIJJJGHIJJJI
@1114350/1
atctttgtcgtcgtaccaaatagcggaccacaatata
+1114350/1
=?@=BBBDDFHH6FEHHIIHEHF<C?GHB?BGD@8B?
@7840094/1
ataatagtgtattacctctaaagctatctactcgttatataatcatcatt
+7840094/1
CCCDFFFDFFHHHJJJJGIIJJIJJIJJJJJJJIFHGGGAGDGGEBGGHH
@4745200/1
gcacatctcttggagccagccaatgggattgcccatcactttgtcatcga
+4745200/1
CC@FFFFFHHHHHJJJJJJJJJJJJJJJJJJJJJJIJJJJIIJJJJJJJI
@1896487/1
cacagagccccgggcccagatggcattcatgcagaaccgattaagaaagg
+1896487/1
@@8BBDDDFFF?FFAGG8??FCG@?DG?<D>?FCFFFII>AFEFEEII>E
@4508370/1
gaagaaagctatacagtagtcaaatttgtatccattatcactttttgttg
+4508370/1
@@;DDFFFHHHHHJJJHIGJJJJJJJJJIJJJJJJJJJIJIJJJJJJJJJ
@4508371/1
gaagaaagctatacagtagtcaaatttgtatccattatcactttttgttg
+4508371/1
@@@FFFFFHHHHHJJJGHIHJJJJJIJJHJIJJJIJJJJJIJJIIJIJJJ
@4508426/1
gaagaaaggccgatagaatgaagtgaaagtcgaacgttcttctgggcttt
+4508426/1
C@@FFFFFHHHHHJJJIJJJJIIHIJJJJGIIJJ@FDHGGIGIGEGEHGI
@5278547/1
ggtgaatatataactgacatgtttcatatgtagaacgaattttgtgcata
+5278547/1
B@1ADEFDFHHHHJJIJJJJIJJJIIIIJJGGIJIIIIIJJJJJIJJJIJ
@8137112/1
attatttcctcgaaatcaataatgcaatgtgtttaaatttttgtcgagtc
+8137112/1
@B:ADFFFHHHHHJJJJJJJJJJJJJJJJHGIJJIIGIJIJJJJJJJJIJ
@622883/1
accaagttgggcaaccagcagtcccacaaagtttcacagttccacaaaac
+622883/1
BB@DFFFFHHHGHJIJIIIIJIJJJJJJJIJHIJJJJJJIJJJIJJJJJI
@6820073/1
tttgcaaattatgtggcattttgacatttatgtgacataatttgcgacat
+6820073/1
B?BADFFFHHHHHHIJJJJJIJJJJJJJJJJJHIGHIIJIJJJJIJJIEG
@1621851/1
caaatttctcaagggcacacggcaacaaaaagtgataatggatacaaatt
+1621851/1
???D;=?DDD>D:32A:?EBFAEEDB@ADA?60?9?DDDDIIIDDDD>DE
@1621852/1
caaatttctcaagggcacacggcaacaaaaagtgataatggatacaaatt
+1621852/1
@1=BDDFFHHGHFIJIIGIJGBHIEIJJJIJJFGHHIEHIIJJIJIIAEF
@1621853/1
caaatttctcaagggcacacggcaacaaaaagtgataatggatacaaatt
+1621853/1
@@7?DFFFHHGHHIJJJJJIHBHGGGIJGHHI?DHIGDCECGGECHIIIJ
@1621854/1
caaatttctcaagggcacacggcaacaaaaagtgataatggatacaaatt
+1621854/1
@@@1ADDDFFBFDIFI@FBEF:EE?FCDFGII30BFFFFCCF@FEEFIFF
@1621855/1
caaatttctcaagggcacacggcaacaaaaagtgataatggatacaaatt
+1621855/1
CCCFFFFFHHHGHIJFEHGIIGIJJIJJJJJJBGHIIJIJJJGIIIJJIJ
@5279337/1
ggtgaattttgctctggatgaatctgatgatgaaacctctgaagttcggc
+5279337/1
@<@DDFEDHDDHDGGHGGIIIJIIIEIGGGHECHHIGHJHGIJJ??FGGI
@3190269/1
cgtaaagtgaccaaagcaaagacgcaataagtgatacaagaaaatataca
+3190269/1
=114ABDBFBDFDGIIEFCGCED<G?FBFGF??GGHGG@DHGGI9??DH@
@3190270/1
cgtaaagtgaccaaagcaaagacgcaataagtgatacaagaaaatataca
+3190270/1
?@:=BDD=CDFHFIIEGHIIIIIIIIIIIIIDGGGIIIIIIIIIIIIIII
@3190271/1
cgtaaagtgaccaaagcaaagacgcaataagtgatacaagaaaatataca
+3190271/1
@@@DDFDAFFFHDIJGBHIJIIJIIJJJJJI9CGGIEHIIJIIIIIIJJJ
@1622337/1
caaatttgcaaattcggttgatttatcccccttg
+1622337/1
?8;DDDDDAFA?DFBGF2<<:?FE<F<FBGG1C9
@4511043/1
gaagaactattattttttttttttatttttcatcacagtgatgtttgttt
+4511043/1
@@?=BDDFFHHHGIJJJJJJJJJJFEHGIGEHEEFHGD=CGEHEEFFFFD
@6821052/1
tttgcatagaattagtggtttttttctaaaatcaatttacatattatttt
+6821052/1
=B1=DDDFHFFFHIJHIIHGIIJIJJJJJJJJJJIJJJIJIIJJIGIEIJ
@6543384/1
ttcaaattgttcaggtaaaatcttgcttcatgattgaaaatttgcaaggt
+6543384/1
@CC;DDFFHHHHHJJEHIJJJJJJJJJJJJIIIJJJJJJIIJJJIIFHGD
@1622818/1
caaatttgtatccattatcactttttgttgccgtgtgcccttgagaaatt
+1622818/1
CCCFFFFEDHHHHGIJJIJJJJJJJJIIIIGJIII;GGIIGH<DHHIGCH
@3973794/1
ctggtaccaaatcaacatcatagtgataagccgtgtttaatttacctagc
+3973794/1
@@<DDEFFFHHHGIJJGGIJJIJBEIIIJJJJIHGGIJGGIGBFHEHIGD
@885535/1
agttcgtattatttcctcgaaatcaataatgcaatgtgtttaaatttttg
+885535/1
@BBFFFFFHHHHHJIJJJJJJJJJJJJJIIJIIIJJHIJJJIHIIJJJJJ
@5768465/1
gttgagtgaaaaaggtgggaaatgttgactgttgtagctgattaagggg
+5768465/1
==BAADADFHHHGJJADHIGHJIIIIIIIIJHIIHGGGHJCGGHIIJJI
@5768466/1
gttgagtgaaaaaggtgggaaatgttgactgttgtagctgattaagggg
+5768466/1
???DBD=DFHHHHGI<EGIEHIJJIJEGEHIIIEAAGGIIDHHEEHIJJ
@5768467/1
gttgagtgaaaaaggtgggaaatgttgactgttgtagctgattaaggggt
+5768467/1
:11:ADADDHHHFBGFHGE=EHHFEGIIGICHIEHFHGIIIFGIBHGH>?
@4512757/1
gaagaagatagttccttcaaactttacaacg
+4512757/1
?@@DADDAHDB:2CGEHBHHC@FHIII@AGB
@5768636/1
gttgagttgatcctgcttgtgaatctgattgtgaactggaagaaagttgc
+5768636/1
=?1A;DDDHHHGHIGEEHGFGHIJIIIHIJFFHHIJJIIHIGHIIIFGGE
@4995278/1
gctgttgattcctcccaacttaacattaatttttaggcataaattggaca
+4995278/1
1??D?D>;BA=DF<;BF<;A<AE:CD9CEFHIIIIBG9D@G@D?FC9B<?
@8138752/1
attatttttgacttgaataaatttttaaatttaaaaatgcgtgtgtgcag
+8138752/1
?@=BDEFFDHHHHJGIJJJIJJJJIJJJJJJGIJCEFGHGIDGFD?FFAH
@885691/1
agttcttacatccttgtttatttccctttttgtggagatgtactatgtgt
+885691/1
B;B=DDFFHHHHHJJJHIIIJJJJJJJJJJJIGGIFHFHEGIIJHIJGIG
@2178263/1
caggaattggaggaggagggtacgaaggaactggaggataactgtagacg
+2178263/1
?<;DBBDFHGDFFHIGEGHIAEHHGGGICEGGGIDGHDGIJJIIGIIIJJ
@6823079/1
tttgcgcgaaaagtgaccacaagcaatgtcaaagagaaggatagcaacta
+6823079/1
??:BDDFFHHHHHEGGIJJJJJIJJJJJIIJHIIGGHIGGIIJIIJJJII
@7342956/1
aagaactattattttttttttttatttttcatcacagtgatgtttgtttc
+7342956/1
@C@AFFFFHHHHHIIIIIIIIIIDHIIIFDDFGGIEGDCDCHHHFGHFDF
@4515306/1
gaagaagttataaggttaacggtataaatgacccaccggccg
+4515306/1
@<<DDDDBBDHHDHEIJJJIGEIDHJJIGBGHDGEEGEGHIG
@78453/1
aaaaattccgtcggcaagaagttggccgatttgcagactctcagcttcaa
+78453/1
CCCFFFFFHFHBHIJGHIJIGJJJIIIJDHJJEIFIJJJJJJIIJJJIJJ
@2671003/1
ccgatcatggtctagcgcactagataatggaaaaacccacaattcgagaa
+2671003/1
?1:BADFFHGHHHIIIIIIIIIIIIIIIIIIIIIIIIIIIIIIIIIGIII
@6824530/1
tttgcttcttcccccaaggataacctctctgtcggtagatttccgtgaag
+6824530/1
@@@BDDFEDH?DDGGGHECEGHIIIGGDD>FEAFGFC<F@GIGIGEFGFF
@625205/1
accacatctcggatcttgctactaatattcgattcgataggtgctttgtc
+625205/1
@@1DDFFFHHHGFIGHGGIGIJIIJJIIJIEGGCHIHGGGIGHJIIJJID
@4516915/1
gaagaatatttgaaaatttctaatattgcgatatttttttatcgatctgg
+4516915/1
@@@?DFDDHHHABFIJIIJJIHIIHIJHGHGGGIIIJJJJIIIGGIGHDH
@888318/1
agttgtttcggaacataaaagcacggtggcaaccaattatcgtgaggatc
+888318/1
=@=4A?DEHHHFHGGHGIJJIIIJIJEGIFGIIJJJJJJJJJGGIIJGHI
@7843206/1
ataatcatcaatattatctatcgatactgaatgtaattttttatatagtg
+7843206/1
?1?ADDDFHHFHHIGIGGIJJCFHIHGGIHHGGDF??FIGFGFHGGIICE
@7843207/1
ataatcatcaatattatctatcgatactgaatgtaattttttatatagtg
+7843207/1
@@<;ADBDHHHHHIAHIGGHIIGGIGEIIIGGIFHHIGIIIIIIIEGGGH
@5517592/1
gtcgaagatctctgtgagaagacagaagaatcgctagtcagaatttt
+5517592/1
@=@=DDFDHGHHHIGHFIBAFCGGIIGIIIIDFHGGHGFHCHGIGHI
@7582722/1
actgaatgtaattttttatatagtgccccgatgatatgatatgtatttat
+7582722/1
@@BDDFFFHHHHHJIJJIIJIIJJIJJJJIIGJGIJJJIJIJIFGIJJJJ
@7582723/1
actgaatgtaattttttatatagtgccccgatgatatgatatgtatttat
+7582723/1
BCCFFFFFHHHHHJJJJIJJJJJHIJJJJG?DFDGEIGEGGHGGEGIIFH
@6286805/1
tgagaaagctatggttgagtgaaaaaggtgggaaatgttgactgttgtag
+6286805/1
@@BDDFFFHHGHHJEHIHIHGGIJJJJJ9EHIHJJGJIIIJGIJEHIIGI
@2446231/1
ccacttcacggaaatctaccgacagagaggttatccttgggggaagaagc
+2446231/1
???1DD?A?CAC?GIICAAF@GHBGDF>FG<?DDBHIIHIHD64;CCECE
@2182494/1
caggagatcgctagcgaacaatccttcgaggtaacctacgtggacatcga
+2182494/1
@=@DFFDDHHGDBFHHGIGGHHEHGIGJFIIDGHIHGGIJCHHBEHGGIE
@2182495/1
caggagatcgctagcgaacaatccttcgaggtaacctacgtggacatcga
+2182495/1
B@@DDFDFFHHHGJJJBHBHHIIGJJIIJIJDFGIIJGGGHIJJIIIJJG
@3462491/1
ctcaatcgcaacagacatctacgaacgtctacagttatcctccagttcct
+3462491/1
@@@;DDDDFFDDFDGGGHIIIJCHDHICGDD<@909B?D9F@FC@DBCC9
@3462492/1
ctcaatcgcaacagacatctacgaacgtctacagttatcctccagttcct
+3462492/1
CCCFFFFFGHHHHJJJJJJJJJIJJJJIJJIHIJIJIIJJJJIIJIJJJJ
@890714/1
ataaaaaattacattcagtatcgatagataatattgatgattataattaa
+890714/1
@@@BDDDAHHGHFIJEIJHIJIIFHGIGIIJJJJGHIGGIIJGIJJJGIJ
@4222393/1
cttgaggaagtaacggcagcactattgacactaagaaatcacagagcccc
+4222393/1
@@@FFFFFHHDFHJJIJJID@GDEGIADEGIGGIIIJJGGA>DDHBEHIJ
@7104012/1
aaacaagttccagatcctcgaactgttcctttagagttactagaggagtt
+7104012/1
CCCFFFFDHHHFHIIIIIIBAGHADHIGHIIIBHBFHHFDGIIIEGGIBD
@4222582/1
cttgaggagtcttggcttgcttctacacttccattcatagtgg
+4222582/1
@=@ADDDDHFHHHIIIII1A?F@F9BFGCGBGCDHA4?CCBCD
@1371207/1
atttgtggtatctgtcgatgttgccagaacgtaagatatcctaaactcac
+1371207/1
CCCFFEFFHHHHHJIJJIIJJJJJJJJJJIJIIIJIJJJJJIJIIJIIJI
@4997840/1
gcttaagtggcttaccttctacttaccacttagcagaacccgataaagcg
+4997840/1
CCCFFFFDHHHHHIJJIJIIIJJJIIJIGJJJIGHIJIJJJJJJJJIGIJ
@4757199/1
gcagaacccgataaagcgttaccagcgcttgaggaagtaacggcagcact
+4757199/1
@@;4ADDDFFAFFIIFIEGFGIIIIIIIIFIEFIIIIIFFIIIIFFFEFD
@4757200/1
gcagaacccgataaagcgttaccagcgcttgaggaagtaacggcagcact
+4757200/1
B@@FDFDDHGHFHGJGGGFGIIIHGGHIIJJIJIGGIHGGIBFGHEE2=7
@4757203/1
gcagaaccgattaagaaaggggcagacaacttcatgtacaaatacctcac
+4757203/1
CC@FFFFFHFFHHJIIJJJJJJIJJJJJJJJJJJJJGIJJJJJIIJJJJJ
@3729719/1
ctgaaataccatccgaatccgaaagagaccaactcctttcgaaatggcgc
+3729719/1
:11=DEFFHHHHHJJJJJJJJJJIIJJJIJJJJJJIJJIIJJIJIJJJJJ
@5286596/1
ggtgtattctatatttcagttagatttaagaggcttttaaaatttaacgt
+5286596/1
@@@DBDBACFHHHIII>EHFFHIIIIIIIIIIIIIIIIIIIIIIIIIIIH
@6549608/1
ttcaattacacaaattagtacaactcctccaaaccttgcaaattttcaat
+6549608/1
CC@FFFFFHHHHHJJJIJHGHHGJJJJJIJIJIJJJJJJIJIJJJJJJJJ
@7346197/1
aagaaggcctttatttcccagacctcaaaatgaagataacttatgctgct
+7346197/1
B8=?DDFFHHHHHJJJJJJJJJJJJJJJIIJIJJIJJJJIIJIJJJJJJJ
@7346213/1
aagaaggcgaggttactattcacgacagtcaaaatagagagaaaatatat
+7346213/1
=:?DDBDDD@C??E@EBHCI@?GE?CHHDHGIDDGDFBF<D;C>;C@GG<
@81172/1
aaaaattgtttacttcatttgaatctatggaagttcgtattattcctcga
+81172/1
@C@FFFFFFHHHHJJJJJJIJJJJJJJJJJJJIIIJIGGHIJJJJJJJGI
@627905/1
accagcagtcccacaaagtttcacagttccacaaaacgctgaaaaattcc
+627905/1
B8?DDFFFHHHHHJJJJJFHGJJJJJIJIJJJIJJIJJJIIJJIJJJJIJ
@1629916/1
caacaacaaagttccccaccaaagcaaatgggtccacatggagatgtacc
+1629916/1
CCCDFFFFHHHHHIJJJJJJJJJJJJJJIIIJHHGIJJIJIJJJJJIHIH
@3730282/1
ctgaaatatagaatacaccccttaatcagctacaacagtcaacatttccc
+3730282/1
@?<7DDDFHFDBFEIIIIJGIGEH>EHHGIIFGGBDEH9?DDEFGIJJII
@81290/1
aaaaatttaaacacattgcattattgatttcgaggaaataatacgaactt
+81290/1
BC;DDDFFHHHFHIJJJJIIIJJJIJIGIEHGIJBIGGHGGJIGJIHGIB
@1373403/1
atttgtttgtggacataaaggaaagaaaaaaatgtcaaaattttgcaaat
+1373403/1
@BBADDEFHHHHHIJJJJJJIIIIJGHJJJJJIIGGGIJIJJJJIJJIFG
@1373404/1
atttgtttgtggacataaaggaaagaaaaaaatgtcaaaattttgcaaat
+1373404/1
B@BDDDDDHFHHHIIJGHIEHHJGHGGIGIIGEBGFIIJJJJAEIGIHBG
@1630126/1
caacaacaacacttcgactacagatattcgcacttgcagtcccaatatca
+1630126/1
B@@DDFFFGGHHHJJGJJIJIIIJGHJHEHHIJIHGGIIDDGHIGGIIII
@1630291/1
caacaacaacctggaacgagacaacagcaccctggtcctccacaacagca
+1630291/1
CC@FFFFFHHHHHJJIJJIJJJJJJJFIJJJJJJJHGHHIIJJJJJJJIJ
@1373650/1
atttgttttgctttgtttaagatttccaagttgtttacgactgtttaagc
+1373650/1
CCCFFDFFGHGHHJJHIJJJJJJIGHJJIIHHIIJJGIIGIJJGIIIIJJ
@4225930/1
cttgataaatggaacgaaattaaacacgctgagaaagctatggttgagtg
+4225930/1
BCCFDFFFHHHHHJJIGIJJJJJJJJJJJJIHIJJIJIJIHJJGIJEHHI
@4525504/1
gaagatcgaagaaagacgccaaacattcggcagccaagaacttgctggat
+4525504/1
?7?=DD?D;FAFHG<CEFG>GHIDEHI@FEFHB=GABHIDC@GAFHFGG@
@4525612/1
gaagatctctgtgagaagacagaagaatctctagtcagaattttagacaa
+4525612/1
@@BDFFFFGHGHHIJIJJIIJJJIJJJJJJJJIJIGIJJGIIJJJIGGGH
@4525613/1
gaagatctctgtgagaagacagaagaatctctagtcagaattttagacaa
+4525613/1
C@CDFDFFHHHDBCE?G>?EGCHEAEG@HGGGHHEGGBBDFHFIIBHGED
@894834/1
ataaaagtaatataaccttagatttcgaggcaaattgattgatttgccca
+894834/1
@B@FFFF;FHHFHIIGIGIGIGGHJJJG@DGHIHIFGIICHIGIEHGHHD
@2189965/1
caggatttacccgtggagggtaacaatctgccttctacatttgcgagtga
+2189965/1
BB@BDDFFGHHGHFGGFGIBEEHHIIIJJECBHIGJIIIIJIJGIJJBF@
@5526471/1
gtcgatgttgccagaacgtaagatatcctaaactcacttttttccgaaaa
+5526471/1
?=;;ABD?CFHHFH@EHG:AGG9HHEHGGGHIIIIIDHIGIIIIGHI7FG
@5526472/1
gtcgatgttgccagaacgtaagatatcctaaactcacttttttccgaaaa
+5526472/1
@@@FFFFFHHHHHJJJJIEGIJJJJIJJIIIJIJJJFIIJJJJIIHIJJJ
@6291926/1
tgagcgtagagcatatattgatccaggttgagtattttcgctagcactga
+6291926/1
@@<DDD=D@DHBFHHGIGHIBHIIHGHIEFBG?DHEIIIBGGDHIIIIHD
@6551433/1
ttcacaatataataaatacatatcatatcatcggggcactatataaaaaa
+6551433/1
CCCFFFFFHHHHHJJJJJJJJJJJJJJJJJJJJJJJIJJJJJIJJJJJJJ
@5528021/1
gtcgcaaaatacccgtagaaacgaatcatctcagcctcgc
+5528021/1
C@CFFFFFHHHHHJJHIJJJJJJJHBGDBGGHBDFHBD@F
@5528055/1
gtcgcaaattatgtcacataaatgtcaaaatgccacataatttgcaaaat
+5528055/1
@@@DFFFFHHHHFIJIJIHHIHIJGJIJJIIHJIJJJJIGIJJJJJIIJJ
@1632311/1
caacaacagcgtaggcctcaggataggcagcagacagcttctgttaa
+1632311/1
BB@DFFFFHGGHHIIIIGIJJJIJIJJJJJJJJIJJIIIJIJJIGIJ
@2452012/1
ccagaagatgatggtatataagatgcaggaattggaggaggagggtacga
+2452012/1
@@@FFFADFHHHHI<ACDHHHHIGGGGGFDHHGGHAHGIGECDGG7??DC
@3199885/1
cgtagctcttcctccctggatttcttgaggacatcggagaggctccaacc
+3199885/1
?<?BD?DDHFDBBFHG@>G?BEGGIFBCCFH=BFGFFHBHII?GHIEGI:
@4761196/1
gcagacggccactggcaaagtggatagctgc
+4761196/1
@@@?DDDDFH?HHGG=AEHE2?CEGEA4?B3
@8144783/1
attcacattgtttttgtataatagatgccttaaattccctcatgggaatt
+8144783/1
@BCFFFFFGHHHHIJIIAIFAFHJJIJIJJJIJIIIIJJJIIJJJJGIJI
@1905002/1
cacaggttgcgctttgtaaaatgccgttgcagacacatcaatattgagca
+1905002/1
CCCFFFFFHHGHGJJIIJJJGJJIJJJIJJJJJJJJJJIJJJJIJIJJJJ
@3981435/1
ctggtccaaatcgagggcgccatccacgagccaatcttccgctaccgc
+3981435/1
?@?;=BDDHHFDFGGDG1@?:CDGCIG;DAF@FHCCFD@GBAHGHFHE
@4529842/1
gaagccaagggctcggctgctcatcatgccctcgagtacctcaaaatcat
+4529842/1
@@CBFFFFHFGHFIGGEGHGGA@GGHGCEGGDHI8D?D?FGCBEHI>CHA
@1376681/1
attttacaagctatactttgcatagaattagtggttttttttctaaaatc
+1376681/1
BB@DFFFFHGHHFIIJIJJJJGGHHHIGEHGEFHHHIIIIJIJIJJFGII
@1121580/1
atgaaatttaaaagaaaatttgaaaagtatcatgagttttgtgattctcc
+1121580/1
BCCDFFFFHHHHHJJJJJJJJIJ@HHICHHIIJJJJHJJJJJIIIIJJII
@1121581/1
atgaaatttaaaagaaaatttgaaaagtatcatgagttttgtgattctcc
+1121581/1
CCCFFFFFHHHHHJGIJJJJJJJJJIJEHGGIIGIGFIIJJJJJJJJIJI
@1121582/1
atgaaatttaaaagaaaatttgaaaagtatcatgagttttgtgattctcc
+1121582/1
CCCFFFFFHHHHHJJJJJJIJGIJJEJEHIGGIJIIFIJIIJJFIIGIJH
@8145236/1
attcacctttatatatgtcacattttgtggttctttaacgaaatgtcaag
+8145236/1
@@@BDDDDDFFCFDFG<<3CECFIIFEFEF9BFFEAFAFDF=FFIII@C>
@8145237/1
attcacctttatatgtcacattttgtggttctttaacgaaatgtcaagag
+8145237/1
BBBADFFFHHHHHJJIJJJJJJJJJHHGHJIJJJJJJJJJJIJIIIIJJF
@8145238/1
attcacctttatatgtcacattttgtggttctttaacgaaatgtcaagag
+8145238/1
BBBDFFFFHHHHHJJJIJJJJJJJJHIFIJJJJJJJIIGIJIJIIIJIIJ
@8145239/1
attcacctttatatgtcacattttgtggttctttaacgaaatgtcaagag
+8145239/1
BC@DDFFFHHHHHJJJJIJJJJJJJJIJHIJJJJJJJJJJJIJHIJJIJJ
@353819/1
aacaacctcaagcttggggtcaaccacaggtttcacaacaacaacctgga
+353819/1
CCCFFFFFHHHHHJJIJJJHHIJJJJJJJJHIJJJJJJJJJJJJJJJJIJ
@6552943/1
ttcacatatctaggggtaagaaaatttaatctggctgaagtatgatcgac
+6552943/1
CC@DFFFFHHHHHJJJ<CGHIIJHJIJJJJJJJJJIJIIJIHJIJJJJIJ
@6049690/1
tatactttgcatagaattagtggtttttttctaaaatcaatttacatatt
+6049690/1
@<@?DDDDD?DFA><FEEHGCD@:AFGIIGHIGIGGHIE@GFGIGIIGIF
@6049890/1
tatagaatacaccccttaatcagctacaacagtcaacatttcccaccttt
+6049890/1
=B1=BDEFHHHHHJJJJJJJJJIJJJJJJJJJGHIIJJJJJJJJJJJJJJ
@6049909/1
tatagaatgtcaatgttattctaaaaagaagactgctaaacgttaaattt
+6049909/1
@@<DDDDDBCFDH4CAB<IAEFHIIIIDGG@A<CAGIFAD;DHAGIF<?F
@6831909/1
tttggctagattctgtttgacattcgaaaagtaaacgtcagtttgcgttt
+6831909/1
CCCDFFFFGDFHHIIHIJEHIJJJJIJJJJJGGHIII?CFHHIJJFIFHI
@6831910/1
tttggctagattctgtttgacattcgaaaagtaaacgtcagtttgcgttt
+6831910/1
CCCFFFFFGDHHHJGGHIGIIIJJIJJJIJJGHIJJIIJIJJJJJIJFHG
@5001485/1
gcttattgtaatattcctccatagttcttacatccttgtttatttccctt
+5001485/1
:?14ADDFFHHHHJJIJJJJJJJJIJJJJJJIJJJJJIAHIIJJIIJJII
@2937149/1
cgaggaataatgcgaacttccatagattcaaatgaagtaaacaacatacg
+2937149/1
@@<?DAEBFHD?BEFHG@HGIAFGGFHIIIIIIIIIC?GGIGHIIIGIII
@6832328/1
tttggcttcttcccccaaggataacctctctgtcggta
+6832328/1
?@@?DDFFD8DDFGIIEGGC>@@HHH<;E@GCDB8?:B
@1634182/1
caacaacctaaatcggcaaacgggcaacaaaggggtggaccacaacaaca
+1634182/1
CCCFFFFFHHHHHJJJIJJJJJJJJJJJJJJJJJJDFHGFHJJJHHHHFF
@6832411/1
tttggctttatagcgattgtgaacaaagaccaagcagcataagttatctt
+6832411/1
?@=1=DBDHDDFFGGIEHIFGIIIIIIIDHHIHGIEGIIIBGGHHGIGII
@8146149/1
attcacttatgaatgtggcataggttctgtcaaaactgttgcgactagca
+8146149/1
=@1=DDFFHHHHHJJGHIIJHIJJHJJJJJIIIJGIJJJIJJJJIJIJJJ
@8146150/1
attcacttatgaatgtggcataggttctgtcaaaactgttgcgactagca
+8146150/1
BBC:BDFFHHHHGJJFHGIJJJJJHHJJJIJJJJJJIJJJJJJJJIJGJJ
@8146151/1
attcacttatgaatgtggcataggttctgtcaaaactgttgcgactagca
+8146151/1
CCCDFFFFHHHHHJJGIJJJJJJJHJJJJHIJJJIIJJIJJJJJJJJJJJ
@1634452/1
caacaacctggaacgagacaacagcaccctggtcctccacaacagcaagc
+1634452/1
@@<DFFDFHFFHHJIJJJGHIIGEIJJJIGEG?DGIIIGICHEHIGIIII
@6294979/1
tgaggtactcgagggcatgatgagcagccgagcccttggcttccttcgga
+6294979/1
@@<DDBDEHGHGHJIIJJJJIJIJJIJJIJFIIJJJIJIIJJFHHHIJJG
@5291761/1
ggttcaagtagctgaagtaaaagtgtgctccattggtttatcctctactg
+5291761/1
BCBFFFFFHHHHHIIIJFJGJIJHJGJIJJIGIJJJFHGIJJIJJJJJJI
@5291833/1
ggttcactaaaaaatattaggaatccactacaaggttttcaatagggcat
+5291833/1
?@:ADEFFHHHHHJIJJJJIJIIJJJJIJIJJJJJFHIJIJJJJJGIJJI
@1908019/1
cacagttcttactttaacacattgtgttaaacagcctacattaatctcag
+1908019/1
@@<DB2BBFDFFADBF>EBFGHC>CEEEHHCEHEC=9C;?FHIIE>BFH9
@6556070/1
ttcacggaaatctaccgacagagaggttatccttgggggaagaagccaaa
+6556070/1
CCCFFFFFHGHHHJJJJJJJJIIGJIIJIIJJJIJJIJJJIIJJJJJHHG
@7849692/1
ataatttgtttgtggacataaaggaaagaaaaaaatgtcaaaattttgca
+7849692/1
BC<DFFFFFHHHHJJJJJJJJJJJJJJJJJJJJJJJJIJJJJJJJJIJJJ
@900738/1
ataaactctcctaaatattttcgccttcctaaacgatataaattcaaatt
+900738/1
CCCFFFFFHHHHHJJJJJJJJIJJJIJJIIJJJJJJJJIIJIIJJIIIJJ
@7112591/1
aaacacgctgagaaagctatggttgagtgaaaaagg
+7112591/1
??@DDDADHHDDHGICG@<<AFAEE;???CGAEIAH
@5293006/1
ggttcttcaagagctggcaataaagaaaggctttcaatcaccacattatg
+5293006/1
:?14=BDFHHHHGIJIJJJJJJJJJJJJJJJJJJJIHIJJJJJJJIJIJI
@2681725/1
ccgcagatggccaccaccattctatgaaatggaacacgaagagggactac
+2681725/1
?@<DD?ADDFFHH=GHBECDGGHBHBGHIGIBHGGEE6FHGIIFF66BCF
@2681726/1
ccgcagatggccaccaccattctatgaaatggaacacgaagagggactac
+2681726/1
@CCDDFFAF?FHFII;E@ACDHGCHIGGIIE<DDGHGGIEHI>FEGB8BF
@2456284/1
ccagacaaagcacctatcgaatcgaatattagtagcaagatccg
+2456284/1
CCCFFFFFGDDHHIIGDIIIIJJJ@EHBF>?FB?G><D>@9D@F
@5002619/1
gcttcatgtacttgccgaaaacttccaaatctcgcctatcaagagg
+5002619/1
?@=DA=BDCDF?CDFB@:CECCFHGGGFIGFEHACFIEAG@DFHII
@4231815/1
cttgcaaattttcaatcatgaagcaagattttacctgaacaatttgaaat
+4231815/1
=@1A;DDDDHFHFHEGEHGIGGBFHGEDHGG>HGEGGCCFBFFHEGGGHH
@1380641/1
attttatagtacactttccacacagcatctaatgacattccagaatctaa
+1380641/1
=?:==D?DF:CFDG>BEHIIHEFDGGFGGEHFFFHGBGGHIIHHGGICBF
@633587/1
accccgaaaaagtttttaagaaccgtgatggaactctttaggcagcaaca
+633587/1
@@@FADDFHHHA<EHHIEEGEGFGHGG;GGH@B;DFGGG94B8?C7B=2=
@6558940/1
ttcagaacaaaccgggaaaagtattatgagaatatgaaatttaaaagaaa
+6558940/1
@@<DDDD>DFBHFGIGAGIGC1@?F<FB<@?GHGGG<FGFHI>@BEHCHI
@8148007/1
attcagtatcgatagataatattgatgattataattaataactagtgcct
+8148007/1
BB=DDFDDHHDHGJIIGIJGIJJIJJJJJJJJJJJIJIIIJJJJIFHHII
@4534917/1
gaaggattgttcgctagcgatctcctgcaagaactgaacaaagttgaagt
+4534917/1
?8;?BBAB?A<C:@FHIGGEHDHIIE@AF@FBHA@BD:?BHBH?BDG?B4
@6834383/1
tttggtcatgattttgaggtactcgagggcatgatgagcagccgagccct
+6834383/1
CCCFFDEFHHHHHJJJIJJGHIJJJJJJIJIIJJIIJIIGIJJJJJJIJF
@902381/1
ataaagacgttagagaggttcactaaaaaatattaggaatccactacaag
+902381/1
CC@FFFFFHDHHHIIDHGEGHIJJJJJIJIJJJJIJIIJJJJJJJJJJJJ
@5294144/1
ggttgagtgaaaaaggttggaaatgttgactgttgtagctgattaagggg
+5294144/1
@<@FDBD=CAFDFGGHEHIIJIHHEIGGFHHIIBEH<D>FHCHGH@FEHG
@2456979/1
ccagacctcaaaatgaagataacttatgctgcttggtctttgttcacaat
+2456979/1
?@@DDDDDD?CDF?3<C<ACFHEHIDDFFHHIIEFBCBGFFIFEF>FGIB
@2457751/1
ccagactgttagatggatacgataaatttgaaagacacattggttacaag
+2457751/1
B@1BBDFFFHHHHJHIHIJIGIIJJJIIJJJJIJJJJJJJIJJHIJIJHH
@7591337/1
agaaaaaaatgtcaaaattttgcaaattatgtggcattttgacatttatg
+7591337/1
CCCFFFFFHFHHHGIIJJJIJIGIJJJJJJJFIIFIJJJJJJJJJJIJJJ
@6054906/1
tatattgtgaaaagggagcatttatttgatgcaaagtatagaggttgtac
+6054906/1
CCCFFFFFHFHHHIIIIIIJJJJJJJJIJJJJIJIIEGIIJJIJGHIIII
@903727/1
ataaagtacactttatttaagaacaggggagaaaagtcacgagaatttga
+903727/1
CCCFFFFFHHHHHJIJJJJJJJJJJIIJJIJJJJIJHHJJJJJHIJJJJJ
@5004441/1
gcttctttgacttgccagtgccaatttcgcggaatttcaacac
+5004441/1
@CCDFFFFHHHHHEGJEHFGHIJJJJJJJJHIDG=GH9<D??6
@5004692/1
gcttgaagtaaaacacgaagaaagtaaagttacaccagttgaagaaatac
+5004692/1
CCCFFFFFHHHHGJJJJJJJJJJJHHIIJIIJJJJIIJIJJJJIJJJIJJ
@1639434/1
caacaaggaggtaaaaagaagaaacaaaagcaacttcaacaagaggaagg
+1639434/1
BBC1DDDBFHHAFHIIIJJFGIJJIDHIJJBHHIBGHICHIIJGGGEHJC
@4537489/1
gaaggtttaggtatttgtggtatctgtcgatgttgccagaacgtaagata
+4537489/1
@@@AD=DDFDHDFHIIFHIIHIIIIIIIIHHIJJJJJIIJGIIJJJGGHI
@1639435/1
caacaaggaggtaaaaataagaaacaaaaacaacctgaacaacaagc
+1639435/1
1?@?B?BA:CFAFGAAFCAE?DC;E;AGB;EBCDCB?DGEDD@DBF?
@3736581/1
ctgaacaaatttgaaaaaaccagagacgattttgtcgaagatctctgtga
+3736581/1
@@@DBDDDFFFFHEHIIIEGEGIIIIEHHHEHIIFGEHIIIIIIIIIGID
@4537888/1
gaagtaacggcagcactattgacactaagaaatcacagagccccgggccc
+4537888/1
@@CFDDFFHHHHGEGGDEBFBEFHIIIIGIIIBGDDHDD>>DHI:@FBGH
@4772294/1
gcagctttaccattcgtcttatcgatgcattgaaacgcaaactgacgttt
+4772294/1
@@@7DDFDGHHHHJJHHGE=FHHDHIIIJIIJJJGIGBGGHIJIGHDBFF
@1125583/1
atgaagttgtctgcccctttcttaatcggttctgcatgaatgccatctgg
+1125583/1
@@?DFFFFHHFHGIJJJFGGHHIIIIIIGHBHGGIEEGHIIGHHIJJIIG
@3208136/1
cgtcagccgccatattgatttaattttgacatgttagaatgccctattga
+3208136/1
@@?BBD>D:DF8<AEE>AAFH@EEGIIFFFFIIII>@@GEABFG@FIFCE
@3208180/1
cgtcagcgtcctccaggagttgctgagccgtcgcggcatcactcccaaat
+3208180/1
@;@BDDFFHHHDHIGIIFHGHIIIIHIIIIGIIIIIFIIIIHGGHHFFFD
@3208181/1
cgtcagcgtcctccaggagttgctgagccgtcgcggcatcactcccaaat
+3208181/1
@@@DFDDDHHFFFI@EH;CFGFGGECFHGIGIIJJJAAHHEHHEHHDCDC
@5007066/1
gcttggtgcagctatccactttgccagtggccgtctgctacggaacaggc
+5007066/1
CCCFFFDADFDFHIJIJJJJIIGIIJHCFGHGIFGDFHFHIHIIIIIJEI
@6058631/1
tatcacgattcataaaagtaatataaccttagatttcgaggcaaattgat
+6058631/1
@@=DDFFFHHHHHJJJJIIHIJJJJJJIIJIJJJJJJIIHIIJIIHJIIJ
@3989352/1
ctggtggccaccggaaccggaagatcgaagaaagacgccaaacattcggc
+3989352/1
BB@7BDFFHHHHHJJJIJIFIJGIJJIIJGIJJIIJJGGIJJJHHHGHFF
@4773525/1
gcaggagatcgctagcgaacaatccttcgaggtaacctacgtggacatcg
+4773525/1
CCCFFFDFHHGGHJJJJJJIJHIJJGGIGGIEDGHGJIEFGDHIIGJIIJ
@2460377/1
ccagatcacgcccggaacagtttgactaattgcgggattcgacaacctga
+2460377/1
CCCFFFFFHHHHHIIEHGIIIGIIHJJJJJJJJJJJJJJIJIIJIJJHHH
@3208685/1
cgtcagtttgcgtttcaatgcatcgataagacgaatggtaaagatgctaa
+3208685/1
@@<?;DBDH<C@8CF@FHCC@HE?FFGBF??CGHIIGGDDGHHGEGGHII
@2460877/1
ccagatcgttgttaaggaacacgcggtagcggaagattggctc
+2460877/1
B@@<DFFDHHHHHIJIJIJJJJIIJICGHIIJHEHEGIJIJJJ
@6059239/1
tatcagaagccctcttaaattgccatccagttgctgggcaaccaacgttc
+6059239/1
B11BDDFFFHHHHJJJJJJJJJJJJJJJJJHJJJJJJJJIJJIJJJIHIJ
@2943856/1
cgagtgacgaagagactctcagcttcaacgccaaggacttcaactttgtt
+2943856/1
B@@DBDEFHHHHHIFIIIGHIIJJGJJJJGHIIJJIIJJIJJJJJIJJJJ
@7117043/1
aaacagttgtacagtagaggataaaccaatgga
+7117043/1
==@D=D:B8ADFDEHEECFBDBHIEEH9G<AAC
@1126407/1
atgaatgccatctgggcccggggctc
+1126407/1
@@@DDDDDHHHHHIIIIIIHIID?0?
@7355905/1
aagacgaatggtaaagctgctaaaaaagcaggaaaagcccagaagaacgt
+7355905/1
@B@FFFFFHHHHHIGIJJIJJJIJJJJIJIIGIJJIIIGIHEHJIEHIII
@4775280/1
gcaggatttacccgtggagggtaacaatctgccttctacatttgcgagtg
+4775280/1
@C@DDFFFHHHHHIHIJICFE:CFHIJJJJIIJJJJJIJIIHFEGIIG;F
@5009146/1
gctttatcgggttctgctaagtggtaagtagaaggtaagccacttaagca
+5009146/1
@?@DDFDFDHGHDGJJBHHH@ACDAFFHGIJEGIIHHCHIGIJGEIGBFD
@5009147/1
gctttatcgggttctgctaagtggtaagtagaaggtaggccacttaagca
+5009147/1
B@@DDFFFHHHFHGGIJGIJIHIIIIIDFIHIBHGDFGFIIIJJJIIGIJ
@7118878/1
aaacatgtcagttatatattcacctttatatat
+7118878/1
?@<?BD?BD<DF?EEFB4CFHBA<C<HHHG?H4
@7118879/1
aaacatgtcagttatatattcacctttatatgtcacattttgtggttctt
+7118879/1
BCCFFFFFHHHHHIJJJJJJJJJJJJJJJJJJJJJJIJJIJJHJJFHIIJ
@7856265/1
atacagactaaagaaacgctcgtggggagcg
+7856265/1
??@DDDDDFHHHHGIG9FDGB?GEDDB1000
@5300939/1
ggttttttaacagtttgaaaaccttgataaatggaacgaaattaaacacg
+5300939/1
?B1ADFFFHHDFFGIJJGJIJJJGIJIJJJJIJIIJJJIJJJJJJJJJJJ
@6062235/1
tatccttctctttgacattgcttgtggtcacttttcgcgcaaaggtaaaa
+6062235/1
B@?DFFFFGGFHHIIJJJJJJJJIHIIIJJJJJJJJJJF@:FHCH0=CHI
@4237284/1
cttgccccctcccagattaggctatgccggtaaagaagtgaatgttgata
+4237284/1
CC@DFFFFHHHHHIHGEBFEGEGIJCDFDH?DGGGHGG9FBFHGGGIGHF
@2945639/1
cgataaagcgttaccagcgcttgaggaagtaacggcagcactattgacac
+2945639/1
@C@FDDFBHDFHDGIJIIDIGIIJHGIJIIIIHHGGIG<@88@7C@A;EG
@6305491/1
tgatgcgaaaacatggaaaatccctcaaagatgaactcgtgctcatcgaa
+6305491/1
=B@4ADDDDHHHHJJJJJJJJJJJJJJJJJJJIJJJJJIIJJJJIJJJCF
@6062824/1
tatcgatacacagtcatagatccaatcctataattatccatttcctgtaa
+6062824/1
C@@FDFFFHHHGFIJIGIIJIJIJJIIJJJIHIJCIIIEGIIIIIEFDDG
@2946562/1
cgataagacgaatggtaaagctgctaaaaaagcaggaaaagcccaga
+2946562/1
BB<BDDEFHHHHHJJFHIIJJJJJIJJJIJIJIJJJJJJJJJIIJJI
@1127917/1
atgacaagcgatggtgaactgcctttcgtgtggtagtccctcttcgtgtt
+1127917/1
@@@7ADBD:DDF6:G@GFF@FCF<CA9??:1C@GGD?D<@BBFBFEF?FC
@641612/1
acctacgtggacatcgaagaaaaaacattgaccaatcgccaccaatgctt
+641612/1
@@8ADDDDFF;DFIBAFGBFGIIII<FFIEFIIIIIIEFI=FFFIEDFEI
@6064466/1
tatctactcgttatataatcatcattcaaacattgaagccagatcgataa
+6064466/1
@1?DDEFFHHFDDFGHGIIJJJJJJJJJIJJJJJJJJJJJJJJJJJJJIJ
@6064672/1
tatctatcgatactgaatgtaattttttatatagtgccccgatgatatga
+6064672/1
@@@1DDDDFFH;C>EHGIGFHCGHIIIIIIGGGIGHIIIIIFGIGIIIGD
@7358764/1
aagagaatggcggctcacaagatgtggcaatccttgcaggatttacccg
+7358764/1
@@@DDDDDHHHHF@?EEB:C;DBEFHI=BGGGH9DDGGGG7<BFADHI@
@1914233/1
cacatctcggatcttgctactaatattcgattcgataggtgctttgtctg
+1914233/1
@7@=4ADDFHFFADDHG@@EB<<ABCEHEEEGGGFD?GCC?>DDHGIHGH
@1914234/1
cacatctcggatcttgctactaatattcgattcgataggtgctttgtctg
+1914234/1
@@<D?DDDHA?AFCBG@HHHEGEFEH@FAFG@GIEGGII<DGICHIDECG
@1914235/1
cacatctcggatcttgctactaatattcgattcgataggtgctttgtctg
+1914235/1
B?BFFFFFHGHHHJJJIIJIIJJJJJJJJIJJIIJJJIJCFGGIJJJIJJ
@1914236/1
cacatctcggatcttgctactaatattcgattcgataggtgctttgtctg
+1914236/1
CC@BDFFFFFAHHJJJIIIIJJJJIJIIIGIJJIIIGIIFGHJJJJJJFH
@1914237/1
cacatctcggatcttgctactaatattcgattcgataggtgctttgtctg
+1914237/1
CCCFFFFFGDHFFGIGEBBFDFHDHFIIGAF:F;FFGGD:BGHGIJFHHI
@91064/1
aaaacatgaccatgatgcactcggccggaccgattcagcccccaccaagg
+91064/1
@@@FFDFFHDHFFEHIIIIIIGI?CBD?0@GEHEEHIIIGIGEHFBDB>A
@1914302/1
cacatctcttggagccagccaatgggattgcccatcactttgtcatcgaa
+1914302/1
@@@DFFFFFHGGFIIIJIIIIIJJJ<GHCHEEIIJEIIGIJIJIGJIIIG
@1914303/1
cacatctcttggagccagccaatgggattgcccatcactttgtcatcgaa
+1914303/1
@C8BDFFFHFHFGJJJJIFIIGIIEEHJIJJJJJIJJJJIJJJJIIJJJI
@1914603/1
cacatcttgtgagccgccattctcttggctagcttctttgacttgccagt
+1914603/1
@8??DDDDHHHDHIIIIIEHIIIIIIIIIIIIGIIIIIIIIIIHGGHCI@
@6840293/1
tttgtcatacgtttttgaggcagcaaatttctcaagggcacacggcaaca
+6840293/1
=@1=ADDFHHHDHIJJJIIFJJIIJJGGIJJJJJJIJIAGHIIHIIJJJJ
@4547283/1
gaataagattatggaaggaataacacgggctaattttaacaaccatccca
+4547283/1
?@@;DD;=CDAFHIIIGE3;EGE>BFHG>FAGHIICGH@CDGHGGHGGEH
@3476953/1
ctcaccttacaaaataaaatacggcaaagagaagaaaggccgatagaatg
+3476953/1
CC@FFFFFHHHHHJJJJJJJJJJJJIJIJJJJJJJJJJJIJJIJJJJJII
@4240091/1
cttgcggttaccccttctgttgggatgggggccg
+4240091/1
@@@FFFFDHGHHHJEGGGHIJIJJEGIJJIJJIG
@6308137/1
tgattcttgatacggcgtttaaaggcaaagcctggacagcatccacttga
+6308137/1
@@?DDDDDHF:B?EHEHFGHDFGGIGAGDFGICHHDGEH<>FIIGIFII@
@4240690/1
cttgcgtggacacgcatattacacatccatttatgcaggacttctatcta
+4240690/1
@@@BDDDAF?HFH@HG?7FH@HGIIIIIIIIIIEDGHIIIIIIIIIIGHI
@364474/1
aacacgaagagggactaccacacgaaaggcagttcaccatcgc
+364474/1
@C@FDFFFFHHGA<BHGIJJJGIIIAFHCGEHGIEICFE<F=A
@364614/1
aacacgctgagaaagctatggttgagtgaaaaaggtgggaaatgttgact
+364614/1
@@CDFFFFHHHHHJJJJJIJJHHHHJHGIJJJJJJBFGHIHIJJFIEIJG
@2951487/1
cgatattctacaggatttattattagagtgtcctcgtgaggaagaggaat
+2951487/1
?<=BA@DD?FFHBHFGHIBHHBHHBH<F<FCHHFHIFGGGGBFEGGIEGI
@5305563/1
gtaaaacacgaagaaagtaaagttacaccagttgaagaaatacaaacaaa
+5305563/1
::?DDD;==8C?1??F<23CD?AEHCE9C:BGECEF9??BFG>FD?F;FF
@5544181/1
gtcgtcgtttgacatatcgttgtcatcccacaaggtacaatactttgttg
+5544181/1
CC@FFFFDHHACFDFEEFBAFEFHAFHIIGGIIIIDGGGGIGGIIIIHHD
@3995775/1
ctggttctcacattctagatgaaattcagggggactatatgggaaatata
+3995775/1
?@;;ADB:A2AF>FEFE<<EICIIHHIIFIIFF8DBGD>FFFF??BEFFF
@918168/1
ataaccttagatttcgaggcaaattgattgatttgcccagcacaaacttg
+918168/1
CCCFFFFFHHHHHJJIJJIIJJJJJIJJJIJIJJJJJJIIIIIJJJJJJI
@4242143/1
cttgctcttgcagaggatgcggcggaagattggcccatacttcgaagagt
+4242143/1
@BB?DDFDHHHHHJJJJJJJJJJJJGHBEGH@DEGH;=C9=@?BBC?BA5
@2208276/1
caggtatatttatcacatcattcgtcgtgtaccaca
+2208276/1
@BBDADDFHHHHHJJJJJJJJJJJGHIHF21?F9:1
@918718/1
ataacggaacatgggttcgacttgatctggaccggttgcatatttgcaaa
+918718/1
CCCFFFDFHHHHHJIHIIGEGGHHIJJJIJJJJJJ?D0BGFHIII477CF
@4551602/1
gaatatctgtagtcgaagtgttgttgttgggtgactccagaagatgatgg
+4551602/1
:=@A=ABDHFHH?GH=GDDIEGHHHDBFGIIFAFHGDF9DGGIIGGGCGG
@644402/1
acctttttcactcaaccatagctttctcagcgtgtttaattt
+644402/1
:?@44ADDHFFHFIJGGGIGIGGIHIGGIEHG?C8?FCFFDF
@919247/1
ataactagtgcctaataatagtgtattacctctaaagctatctactcgtt
+919247/1
@C@BBFFFFHGGFHGAHIJIIEHFHGCHEGHGIIJIJGEIHGGEGEIIDG
@919248/1
ataactagtgcctaataatagtgtattacctctaaagctatctactcgtt
+919248/1
CCCFFFFFFHHHHJJJJJJJJIIIHHIIIIJJGIJJIJJJJIJJJJJJHH
@7361725/1
aagagcatgacagcggtgaaggttcccaccaatcgggatcctcggaagac
+7361725/1
B@7BDDFEFHHHHIIJEHHGHJ@FHIIJJJIIJFGBEFEHIGIJAEHIGI
@7861060/1
atacgaacttccatagattcaaatgaagtaaacaacatacgtttttcatt
+7861060/1
B@;BDFFFHHHHGJJJIJJJJJJJJJJJHHIIJJJJJJIJJHHIGIIJIJ
@4552486/1
gaatatttgaaaatttctaatattgcgatatttttttatcgatctggctt
+4552486/1
?@@1BDFFHHHFDHADEGIIJIIGGIGH;FHIE<CFEG?<BGGIB<=8CF
@5018698/1
ggaaaactaaaggatttctcaacttgtttccgtgagttgctgaacaaatt
+5018698/1
B@<DFFFFHHGHGGHGIGIJJJIJJJIJJJIJGG7F9CDG<@BHGJIJHJ
@6310410/1
tgcaaacttgtaaccaatgtgtctttcaaatttatcgtatccatctaaca
+6310410/1
BB7DFFFFHHHHHJJJJJJJJJJJJJJJJJJJJJIJJIJGJIIJJJJIII
@7603160/1
agaaacgctcgtggggagcgatgacgaataaag
+7603160/1
CCCFFFFD;F?FDEHIGABGBHHCHIGIIJIII
@7127028/1
aaaccttgcaaattttcaatcatgaagcaagattttacctgaacaatttg
+7127028/1
CCCFFFFFHHHFHJJJJJJJJJJIIJJJJJJJJJJJJJIJIJJGIJJJJI
@8155928/1
attcctgcatcttatataccatcatcttctggagtcacccaacaacaaca
+8155928/1
@@@BDDDEHHHHHEHJIJJIJJJIJJIJIJIIJJIIIJIJIJJJIJJJJJ
@7127090/1
aaacctttaaagatgcgaataatagagaaattaccatccaa
+7127090/1
??<B1?BDADA42CC?@EII=FCB<?9E;;?E<?1:D?D@?
@6310844/1
tgcaaagtatagaggttgtacccaaacttttcggggtgcaatcttctttt
+6310844/1
CC@DFFFDHHHHFIJFHIHIJJJJJIJJJJJJJJJJ?GGHIJIJIJJJJJ
@1390403/1
attttatttcccgaatcgttagtgtttgca
+1390403/1
1:=AADDDFFAF@::EGBDD3AFFH@EFHB
@2954031/1
cgatctggcttcaatgtttgaatgatgattatataacgagtagatagctt
+2954031/1
?@@DDDDDHHHF:AA@2CIGIGICI>EHIG@FHDHIIICHCCAFFHBEHI
@95446/1
aaaacattgaccaatcgccaccaatgcttggtgcagctatccactttgcc
+95446/1
@@@D:ADDHHFHHIGGADAHIGIEHE@EH>FCH<FGHCGGIDIIABDGGI
@4554711/1
gaatcttaagaaagaatttcatgcagcctgtgacaaaaataaaaaacata
+4554711/1
?@@ADDEFGHHHHGIIJJIIGGIJGGGIJJGIJIIGIJJJJJJJJJJJIJ
@1390884/1
attttattttgtaaggtgaggtatttgtacatgaagttgtctgccccttt
+1390884/1
??BBDDEFHHHFHIJJAEEHIFHIJJIJJJJJJJJJJJIJJJIIJJJ@GI
@5546443/1
gtcgttccagatcaagtaccaggtccagatcacgtggccgatctagatac
+5546443/1
@@8DDDFFFHFHHIIICFGIIJGHIIJJJJIIIJGGHHIIJIIIJJIIIG
@4555395/1
gaatgaagtgaaagtcgaacgttcttctgggcttttcctgcttttttagc
+4555395/1
@<<DDDDDDFHHHGEGGIFF>:F?;FDB<FG9;FGI<FDBB9BFHII;C@
@6311553/1
tgcaaatcggccaacttcttgccgacggaatttttcagcgttttgtggaa
+6311553/1
@@@DD?DDDHHHGDGGGGIJJIGIIIIJGGGGIIJIJJIGCGGHIDGFHH
@6311554/1
tgcaaatcggccaacttcttgccgacggaatttttcagcgttttgtggaa
+6311554/1
@@@FFFFFHHHFHIJEGIIJJIIGHJJGGHIIIIIIHFEBCDAH@CGHHH
@922415/1
ataagacgaatggtaaagctgctaaaaaagcaggaaaagcccagaagaac
+922415/1
@@@DDDFFHHHGGHIJJIJJJJJGIGIIJJJJJIJJJIJIDIJHJJIIGD
@6071334/1
tatggaattgccataggaccatcactcaacaaattacttgttaatgtata
+6071334/1
@B?DFFFFHHGHHJJJIIJJJGGIJJJJJJJJJJJJJJJJIIJIIJIJIJ
@647306/1
acgaagagggactaccacacgaaaggcagttcaccatcgcttgtcatgtg
+647306/1
????;2@DDFFFFFIIAFIFFIFFFFEIE?<BBCFICAEDFFIIIIFEFF
@367307/1
aacagactggtcccccacaacagactggtcccacacaacagactggtccc
+367307/1
@CCFDFFFHHHHHJJJJJJJJJGEIJIJFGHJJJJJJJJJDCHIFHFFHI
@5020957/1
ggaaaagcccagaagaacgttcgactttcacttcattctatcggcctttc
+5020957/1
@@;DDFFFFHHFFIGCIEBCFC:EFAEFGEGGGGGIIIIG@DHIIFAGG4
@647687/1
acgaagttaacagatgaaggtatagctgcaccagcatctaattcacattg
+647687/1
@@@1BDADFFHFBHEEHIICHGGHHIHEEHHHI=BGDHGAGHGGIIIGGI
@1131609/1
atgagaatatgaaatttaaaagaaaatttgaaaagtatcatgagttttgt
+1131609/1
@@@DAEFFGHDFHIIJJJJJGJJGIIJIJJJJIIGCDHGGJFIIIJJJIH
@2956069/1
cgatgatatgatatgtatttattatattgtgaaaagggagcatttatttg
+2956069/1
:;===2AAB4:C:C>?FEDH?EHFH9FHEAEC@HHIIGAHBGEGDFHCFH
@4001062/1
ctggtttctctatagttttgtcatacgtttttgaggcagcaaatttctca
+4001062/1
?11BDDDDHHHHHIIGGIHIIIIIIIIIIIIIHGGIIIIHIGIIIGIIII
@4559641/1
gaattagatgattaccttcaaccaattagcaaggaaaattttcgggctac
+4559641/1
BCCFFFFFHHHHHJJJJJJJJJJIJIGIGGJHHHGIJIIGIJJFGIHIJJ
@5310511/1
gtaaaagtgtgctcaattggtttatcctctactgtacaactgtttacctg
+5310511/1
C@CFFFFEHHFHHJJIGJJJHHIGJIIIIIJJIICIJJJJJJHIJJIJJJ
@7366830/1
aagatatcctaaactcacttttttccgaaaaaatatcgcaatagctcaaa
+7366830/1
@@@???DDHADFDIHHIHIIGIIIIFEFEHEGHGIIHIGE@AGHHGIIEA
@7366831/1
aagatatcctaaactcacttttttccgaaaaaatatcgcaatagctcaaa
+7366831/1
BC@DFFFFHHHHHJIJJJJJJJJFJJJIJJJJGHIIJJJIJIIGIGIGHI
@6314443/1
tgcaaggtttggaggagttgtactaatttgtgtaattgaagttcgtatta
+6314443/1
@@<BDDDAFHBHABH1CAGDCDBHGHGIIEFE3CH?FBFGGDGEGHGEEG
@3746783/1
ctgaagtaaaagtgtgctccattggtttatcctctactgtacaactgttt
+3746783/1
@C<DFFDDHHHHCGEGHGJJJJJJJHGJJJJIJJJIJJJIJIJJJJJIII
@3746784/1
ctgaagtaaaagtgtgctccattggtttatcctctactgtacaactgttt
+3746784/1
BB@@DFDDHHHDCGEGGGHIGHJJJGIJIJJJJIIJIIJFIIJJJJJIJJ
@3746785/1
ctgaagtaaaagtgtgctccattggtttatcctctactgtacaactgttt
+3746785/1
CCCDFFDDHHHHFGEHGIIJIJJJIIIJIJJJJJIJJJJHIJJJIJJJIJ
@1655711/1
caacagcaccctggtcctccacaacagcaagctcctccgcaacagcaacc
+1655711/1
?@@BDF?DFFB?FD<A@EHHIGHGGC;EC@BDB>HDGGHGGIGGCHHIIG
@1656218/1
caacagcgagatcggcgccggacagagaacgcgaaatcaacaacttggtc
+1656218/1
CCCFFFFFHHHGHJJIJIIJJIHIJIIJJJJJHFDDDDDDDDDDDDCCCD
@8158368/1
attcgagcagcatgcaagagagtccaaagagaaggttatgaaccggcaat
+8158368/1
?BBDDDDFHHHGHJJJJJIGJJHGIJJJJJJJJJJHGIIGJJJIJIIJII
@1656259/1
caacagcgtaggcctcaggataggcagcagacagcttctgttaaagaatt
+1656259/1
@@@:BDFFHHHHHJJJJJIGIJIIJIJIJJGGIIJJGIIJIGGGIJIJJJ
@1656260/1
caacagcgtaggcctcaggataggcagcagacagcttctgttaaagaatt
+1656260/1
CCCFFFFFFHGGGIIIHGIIIIGGCHGIEICHGJIJJIGIHHIIGIGHIE
@6074296/1
tatgtatttattatattgtgaaaagggagcatttatttgatgcaaagtat
+6074296/1
=??:4ADDHBDHBFHBHFHH>FGHA=B9@?FAEB@EBG<CGGIIIFFFHI
@7867605/1
atactttgcatcaaataaatgctcccttttcacaatataataaatacata
+7867605/1
=11ADADDFHGGDHIIJJGIJFIGJGHHJJJJJIGIJJIJIHIHIGIJJJ
@3219697/1
cgtgaagtggtccgtgccccttgcggttaccccttctgtt
+3219697/1
???1BD:ADDA>B@AEAEFIEE9<@E:?C3BDDDD9<99B
@7131780/1
aaacgctcgtggggagcgatgacgaataaagtatgtgttcacca
+7131780/1
=8=DDDDDFCFAFFEGBB0DAGIC=0BDHGEEBDAG9CEAFE=F
@7131781/1
aaacgctcgtggggagcgatgacgaataaagtatgtgttcaccaagagaa
+7131781/1
@<<D=DDFH:CDHIBDGA<DHGEHDGGGFGICH>DBFHEHGGGHGIEHHH
@7131807/1
aaacgctgaaaaattccgtcggcaagaagttggccga
+7131807/1
?@@7BDD?8D??F:EAE@F@<61:08F9BD??3?3@?
@5022567/1
ggaaaagtctagtatgatgacgtttctggacaacaaggaaagttattgcc
+5022567/1
BB<DDFFBFHHHFEHIGHGIIJGIJJJGIIGIJHICAGIJGIIIIIJIEI
@2471143/1
ccagcctcgaatggccgattgataaaatccgtgatacatttccatgcctt
+2471143/1
@8?BDFFFHFHHHIIIIGGGIHIIIIIIIIIGCHIIIIIIIIIIIIIIIG
@5022641/1
ggaaaagtgactcccgaacaagccaatcagaccaacggaacgcccggagc
+5022641/1
BC@;DFFDHHHHHJJIGIIHIJIJIJIJJJJJJIIJIJIIJJJIJGGFFE
@650137/1
acgagaaatgaccttagcagacctcttgataggcgagatttggaagtttt
+650137/1
@BCADFDDHHFHHJJJJJIIGHGIJIGJEHIIIFIIJ:FHI>GGIFGGIJ
@1920122/1
cacattttgtggttctttaacgaaatgtcaagagcataaagtatgtctag
+1920122/1
???DFDBDHHF?FGEGGIIIJJIHIIJBCHGGIEGIIGJEEIGEGDDHGH
@4784931/1
gcataaagtatgtctagaacgattttacctttgcgcgaaaagtgaccaca
+4784931/1
B@B4BDFFDHHHHHJJJJJJJJJJJJJJJJJJIJJJJHJJJJCHIJJJJJ
@7868645/1
atagaaatttgatgtttagtctccacacggtaacgatcaaaagaatattc
+7868645/1
@C@FFFFFHHHHHJJJJJJIIIJJIJJJJJIIIIJGGHJJJJJGJJIIII
@8159291/1
attcgatctctgatagtagatggtaactgttcaaattcctcttcctcacg
+8159291/1
::14ADDFHHHHHIJJIJJJJJIHHJJJJJJJJJJJJJIIIJJJJJJIII
@4252069/1
cttggagccagccaatgggattgcccatcactttgtcatcgaacgatgtc
+4252069/1
?@=:BDDEHHDHHIJIIJJIGIIJIJGIJIIIJCGHIIJIEIGIJJJJJJ
@4252070/1
cttggagccagccaatgggattgcccatcactttgtcatcgaacgatgtc
+4252070/1
@?@F<DBFFFD?CGHIE>FFHCH>HDH;?GCHIE<:CC9?BF@G@FB60?
@6578131/1
ttcattttaaatgaaaaacgtatgttgtttacttcatttgaatctatgga
+6578131/1
@@@?ADDD?FHH>DHIIIGIBCEEHG@GGGBEGEIIFIIADGHGICGDGE
@5314087/1
gtaaaatcttgcttcatgattgaaaatttgcaaggtttggaggag
+5314087/1
<1?DDDA=:C?BFFD?B::3A<<ED<FG<CD?2?81?FEAF;F;;
@5314088/1
gtaaaatcttgcttcatgattgaaaatttgcaaggtttggaggagttgta
+5314088/1
?@<?D>DDHBB<<BGDADEIDF@HHAHIC@HECBEGHGGEHCB;??@GHC
@5314089/1
gtaaaatcttgcttcatgattgaaaatttgcaaggtttggaggagttgta
+5314089/1
@@@FFFFFHHHHHJIJIJHIIIIJIGJJJJJJAFGHGIIGGGHDGHGGHG
@5314090/1
gtaaaatcttgcttcatgattgaaaatttgcaaggtttggaggagttgta
+5314090/1
@@BFFFFFHHHHHJJJJJIIIIIJIIJJIIIJHHIGGGHGEHIFHDFHGH
@5314091/1
gtaaaatcttgcttcatgattgaaaatttgcaaggtttggaggagttgta
+5314091/1
CBCFFFFFHHFGBHIGIIHGJGIJJJGIJJIJJJJCGHHGFHIBGFGHGH
@3483189/1
ctcagaacgaatggcagagttacgccgatgaaattaagggtatggtagtg
+3483189/1
B?@DDFFFHHHHFIDGIGIJGIEGIIIGIJJHGIJHGEHGDCHGIBFGFC
@370113/1
aacagcatattagtgccatcaattagaccaaagatatttaatgaacccgt
+370113/1
BBCFFFFFGGGHFFGIJIIGIIIJJJJJJJCHIEFHIIJIIJJIJGHII?
@1659818/1
caacagtcaacatttcccacctttttcactcaaccatagctttctcagcg
+1659818/1
@<@DFDEFFFHHGGJJJIGIJJGHHIEHGIIJJIJBGGGIIJJJJJIJJI
@1659819/1
caacagtcaacatttcccacctttttcactcaaccatagctttctcagcg
+1659819/1
@@@DDDDFFHHHHIIGHIAGFDHIHHJIGHGGIGHICHGIIJHGGIEEGI
@8160051/1
attcgattcgataggtgctttgtctggttaactttagtgggaaggtttag
+8160051/1
=1=4BDFFHHHHHJJAFHIJJJJJIJJHJJJIJJIIICHHJJJIJ?GGGI
@8160052/1
attcgattcgataggtgctttgtctggttaactttagtgggaaggtttag
+8160052/1
??=BA:DDDD4ADDA2<?EEECEDFEAFE@CEEDAFIEE@BDID@0:BDD
@7870276/1
atagaatgaagtgaaagtcgaacgttcttctgggcttttcctgctttttt
+7870276/1
@@@7;DEFFHHHHJJJJJIIJIIJGIIJJIJJJJFIJIJGGGIIIJJJJI
@7870400/1
atagaatgtcaatgttattctaaaaagaagactgctaaacgttaaatttt
+7870400/1
@@<?DDDDCFHHHHIIGIIHHBHIBGHIGGHIB@GFGH9:?1CGED@DGA
@7870401/1
atagaatgtcaatgttattctaaaaagaagactgctaaacgttaaatttt
+7870401/1
@@@7DDFDA?BFFBGIGIIGGIGHIIIIIIIIICGFEGEICDGCHIIIII
@3751237/1
ctgaatcaaaaaattctccatcgttacaataagttattcggacaagttat
+3751237/1
@@@FFEFFFHGHHIJGIGEEGGGIJJGGHIIII<?FHHEADHBGIFBFEH
@3751238/1
ctgaatcaaaaaattctccatcgttacaataagttattcggacaagttat
+3751238/1
@C@?DDDEFFHHHGHIIIEGEIDFHIIIIIIIG?CFGGGEHHIIEEHHIC
@5315510/1
gtaaaattagttgctatccttctctttgacattgcttgtggtcacttttc
+5315510/1
@??;DDDDDFFF?4@?<CEHG@FDHIIEHIIIIIIIIGGGDHHHGIIIIE
@2961251/1
cgattcgataggtgctttgtctggttaactttagtgggaaggtttaggta
+2961251/1
@@@DFFFEHHGH<ACBHIECEHEGBHHEHIIIIIFGIIGIIG9BDEHIDG
@8160470/1
attcgcacttgcagtcccaatatcaaactacaggcagtgttaacgattat
+8160470/1
@@@DDFFDHHHHGIBEGIIIIGJIIGCHIGGCGCFGEFHIII@FCDEGAH
@5552877/1
gtctagaacgattttacctttgcgcgaaaag
+5552877/1
==@B=ADE?A@BFHGBEHGHIHEHHBDGHI@
@5552878/1
gtctagaacgattttacctttgcgcgaaaagtgaccacaagcaatgtcaa
+5552878/1
@?;:ABDDBFDFHIIGEHBHHEDGHA?DHI>0?<<B3B8C;;;C=;@FEH
@7134490/1
aaacgtcagtttgcgtttcaatgcatcgataagacgaatggtaaagctgc
+7134490/1
CC@FFFFFHFHHFHGFHIIGJJJJIJJJJJJJJJIIJJIJJHIJJJJJJJ
@5553134/1
gtctagctccaggttgttgttgtgaaggagctggctgctgttgtctcgct
+5553134/1
?@@:BDDDFF<DF<CF<EGFGIFFFFIIFDFFIIIDCBCBDDDDGF?8B?
@4566959/1
gacaaaaatttaaacacattgcattattgatttcgaggaaataatacgaa
+4566959/1
CCCFDFFFHGGHHJIIGGIIJJJJGGIIGIJJJEHEGGIJIJJJIIC=DD
@7871157/1
atagaccaaccatgatcatgggcgctgacgtcactcatcccagccctgat
+7871157/1
@@C;DEFFHHHHHJIJJIJJJJJIJIIIJJIIGGIJIJIHIJFGIIIFGC
@7135123/1
aaacgttccagcaggtacttgcgtggacacgcatattacacatccattta
+7135123/1
C@@FFDFAHDDHHGBACGHGIGGFGGIJIJJJJIIIGIIJIGIGHIICEG
@3223029/1
cgtgccccttgcggttaccccttctgttgggatgggggccgccccc
+3223029/1
B@=DDDFFHHGDHJGIIIIIJJIJGIHIJII@FGGIIIIJG:=BBC
@4004777/1
ctgtaaatcaaccaaactatgccattttatcgaaattgaatatagaacta
+4004777/1
BB@ADFFFHHGHHJJJJIIJJIJIHJJJJJJIIJCHGIGCGGIIJJJJJE
@3752296/1
ctgaatcggtccggccgagtgcatcatggtcatgttttgggactccatgt
+3752296/1
@@@DFFFFH:CFHIIIGHG?DGHEGGHGJBFHIIIJJJIBEHIIDHIIJJ
@3753404/1
ctgaatgtaattttttatatagtgccccgatgatatg
+3753404/1
BC@?DDDDFHHHGJJJIIJJJIHIJJJJG?D?4B9B:
@4569467/1
gacaaagcacctatcgaatcgaatattag
+4569467/1
@@@DD?DDFFBFDABFFBGBBC?AACFGF
@371316/1
aacagctatcgatacacagtcatagatccaatcctataattatccatttc
+371316/1
@CCDBBEDHGFF?GHIDIIHGFGHIIJI>FFEGFGHGGFGGIGGIGIJJJ
@1135414/1
atgataaataaacttttttcgggtttggaaaaatttcaaattgttcaggt
+1135414/1
?1=ADEFFHHHHHJJIJJIJJJIGIIJJIJJJJIJJJJIIHIJIJJJJJI
@3225161/1
cgtggatggcgccctcgatttggaccagttcgtattt
+3225161/1
@@@DDDDDF?8?FF6@?<1CG?F9<C?CDGDF6?DDG
@3225162/1
cgtggatggcgccctcgatttggaccagttcgtatttgggagtgatgccg
+3225162/1
@@@DDDDDF<?@FH1A?<?CECA3DGGIECB;00?DGCCGBF@FGGFGGA
@930464/1
ataatagtgtattacctctaaagctatctactcgttatataatcatcatt
+930464/1
@@CFFFFDHCFHHIJJJJJJJJIIHHIJJIIJIJHIHHIJGGIJIJIIII
@5024989/1
ggaaaatattggaatctgcttatcatctctggcatgtattcgagaatcac
+5024989/1
CC@FFFFFHGHHHIJJJJIIJJIJGIIGIGIJJJJJHIJIIIJJIJJJJJ
@7873533/1
atagcaactaattttacaagctatactttgcatagaattagtggtttttt
+7873533/1
@C@FDFFDFHFHHIJGIJIGGHIGHIEHJJGIIIGGDHAHIDGCH=@GGG
@7873534/1
atagcaactaattttacaagctatactttgcatagaattagtggtttttt
+7873534/1
CCCDFFFFHHHHGJJJJJJJIJJJIJIJIJJGGGIIIHIIJIIJGHJJJJ
@1923684/1
caccaagagaagaaagctatacagtagtcaaatttgtatccattatcact
+1923684/1
@@C?DFFFFHFHHJIJJIHIIJGIDHHFIJEEHIJJGIIIIIJEHIIIIG
@1136674/1
atgatatgtatttattatattgtgaaaagggagcatttatttgatgcaaa
+1136674/1
BBCDFFFFHHHHHGJJGIJJJJIIGIJJJJIJJJJIJJJIJJIGJEIIHI
@103349/1
aaaactatagacaaaccagaattacaggaaatggataattataggattgg
+103349/1
?@@DDDDDH>?DBFEHIIIGGICHH@HFGIDGGGGGH<FHDGIIGGIIII
@655853/1
acgctgaaaaattccgtcggcaagaagttggccgatttgcagactctcag
+655853/1
CCCFFFFFHHHHHJJJIJJIJJJJJJJHIIIJIJIJJJIIGIJJJJJJJJ
@1924148/1
caccaagggaagggggcggcccccatcccaacagaaggggtaaccgcaag
+1924148/1
@@;=DDDDFHHHHIIIIIIIHHEEBCCCBCCBBBCCCBBB27CCCBBBBB
@103924/1
aaaactccgaaggaagccaagggctcggctg
+103924/1
@@1BDDFFHHHHHIIIBHHIIECHCFHFB=D
@932919/1
ataatattgatgattataattaataactagtgcctaataatagtgtatta
+932919/1
CC@DFFFFHHHGGIJJJJIIJJJJJJJIJJGJIJJJIJIIJIJFIHHGJG
@1402187/1
attttgcgacctgcttttccaggttcagggtttcttaacctcataggtac
+1402187/1
:?14=BDDHDDDHGEHIIIIIIECFHGGG@?D?DEGIIIIIIIG@?D9BF
@2215862/1
caggttttttaacagtttgaaaaccttgataaatggaacgaaattaaaca
+2215862/1
B@<FDDDFDHGHGIGFHIGIBEHIIIEGHHEHGIGCHIGGEHGGIGGIIJ
@7374045/1
aagcaactggtactggttgctcaaagcagattagtaaacatgatgctgca
+7374045/1
CC@FFFFFHHDHHIJJGHJJJJJJJJJIJIIIIJIIIJJIIJJJJJJJJI
@656600/1
acggaacaggcaaaactccgaaggaagccaagggctcggctgctcatcat
+656600/1
@@?DDDFFHGHHHJJJJJIJJJJIJJJIJJGIJIJIIIIHJJGCE9DGEG
@4788873/1
gcatattagtgccatcaattagaccaaagatatttaatgaacccgtaatt
+4788873/1
B@@4ADEFHFHHHJJJIJJJJIIJJJJJJJJJJJJJJJIIJJJJJHGGII
@2696003/1
ccgctatttggtacgacgacaaagattacatcatatttgcctttaac
+2696003/1
@@CFFFFFHHHCFHIIIJ8HHIIIIIJIIJJJJJJJJJIIIJJJJCG
@105020/1
aaaactgttgcgactagcacaacaaaaaagatggcgaaacaattagcagc
+105020/1
<@@@BDDDH<DA?EHG@ABFCEE;8BDH@@GE@EFHIIG<@C7CDDA;A>
@1925214/1
caccaatcaggtggtgacatcgttcgatgacaaagtgatgggcaatccca
+1925214/1
@@@DDFDFHHGHHIFHGIIIIGIG3CF@HEHIIDG?D@GCGIGGGIIIII
@1925215/1
caccaatcaggtggtgacatcgttcgatgacaaagtgatgggcaatccca
+1925215/1
BC@FFFFFFDFCFG<EHHIGIGHIJJGGGGHEHIJCGHGHGIJGGIEFHI
@1925216/1
caccaatcaggtggtgacatcgttcgatgacaaagtgatgggcaatccca
+1925216/1
BCC;DFFFHHHDHHEHIJJJJJIJJJJJIJJJJGJFFHIIIJJIGIJIJJ
@1925217/1
caccaatcaggtggtgacatcgttcgatgacaaagtgatgggcaatccca
+1925217/1
CCCFFFDFGHH<FHHGIGHGGIGHIJJJIIIJIGIFGIIIGEGGJIIJIG
@5320447/1
gtaaacgtcagtttgcgtttcaatgcatcgataagacgaatgg
+5320447/1
@@@DDDDDF=DC:E4:C@FEF9FC??FGE8?DFFBFFIEB@D<
@5320448/1
gtaaacgtcagtttgcgtttcaatgcatcgataagacgaatggtaaagct
+5320448/1
CCCFDDF=ADFHBHHGI@EHIHGIHGIFHGEGGGG@GGGFBEGIGIIICG
@4577041/1
gacaatttgaacaagttacaagtgccgaagtacgagctattcgagcagca
+4577041/1
CCCFFFFFHHHHHJJHGIJGIJHJIJJJIJGGHJJIJJJIJIJJIJJJJJ
@7375703/1
aagcaatgtcaaagagaaggatagcaactaattttacaagctatactttg
+7375703/1
@@@FFDDFHHFFAFHIGBFCEHGFBHHDFHHGGGIIGIGIIJIGGGGCIG
@7375704/1
aagcaatgtcaaagagaaggatagcaactaattttacaagctatactttg
+7375704/1
CC@FFFFFHHHGHJGIGIIIJJIJJJJJIJIJJJJIJJIJIJJJJJIIJI
@2966485/1
cgcaaaggtaaaatcgttctagacatactttatgctcttgacatttcgtt
+2966485/1
?@<D=?3?DFFFDAACCA<FHE<AACB<F<:CE@AFFGEF<??DDBDGBD
@2966486/1
cgcaaaggtaaaatcgttctagacatactttatgctcttgacatttcgtt
+2966486/1
@@<?DDFF<DHHHIIIEGGGGGHIIIIIGIIIIIIIIIIIGGHIIIIGFI
@2966487/1
cgcaaaggtaaaatcgttctagacatactttatgctcttgacatttcgtt
+2966487/1
@C@BDFFF?FHHHIIICFFGHIGGIIIIIIIHIIIIIIIGFHGIIIIIHI
@3229385/1
cgtgttccatttcatagaatggtggtggccatctgcgggacatgcac
+3229385/1
:?1=ADDDBFHHFGCBDFHFIIBDG8CHBGBDGEED8FH?:F@D><B
@4262293/1
cttggctgccgaatgtttggcgtctttcttcgatcttccggttccggtgg
+4262293/1
?@1=DDDFFHD:DHGEIIGEHGAHGHHGCGGEBHGIJJIGE@FGIBHAAE
@4262294/1
cttggctgccgaatgtttggcgtctttcttcgatcttccggttccggtgg
+4262294/1
@@=?DDFFDHHFHGHFHIGGGA@FEHIGIIGI9FCHIGIGIAHGIFA;AE
@5027019/1
ggaaaatgctcgaaaactcaattggcgcacattcagcaggttttttaaca
+5027019/1
BC@;DEFFHGHHGJJJIJJJJJJJJJJJIJJJJJJJGHII?FHIJJJJJG
@6084740/1
tatttaagaacaggggagaaaagtcacgagaatttgaaaagcgagcttca
+6084740/1
?BBDDEFFHHHHHJJJFHGIJIIIJJJFGIGGGIJJJJJJIJJJJJJJJI
@4578580/1
gacactaagattaccaagttgggcaaccagcagtcccacaaagtttcaca
+4578580/1
?@8DBDBDHGDFFIIDGFIFDHIFEGIIGIEGGDEHIIIHC@F@BDEGII
@659206/1
acggcatttatgatccaaaagaaattcccatgagggaatttaaggcatct
+659206/1
C@CFFFFFHGHHGJJJJJJJJIJJJJJJJIJJIJJJGIJIJJJJJIJJJJ
@375393/1
aacagtttgaaaaccttgataaatggaacgaaattaaacacgctgagaaa
+375393/1
@@CFFEFFHHGHHIJIJGHHEIJJIGHGIIIIJIJEHCGEEEHBAFGGII
@1404607/1
attttgtaaggtgaggtatttgtacatgaagtgtctgcccctttcttaat
+1404607/1
C@CFFFDDDFHFHIII<CIGJJJJJFJIGGHBFIIIIIJJJIIIJGIJJJ
@375430/1
aacagtttgatgttgctgttgtggagctgtttgtctgccccaagtgggtt
+375430/1
@@@DFDFFHHHFHIJJJIHEIHGBHHIGIIJIIHGIJJJJJIIHFGGJ@F
@1926147/1
caccaatgcttggtgcagctatcca
+1926147/1
@@7DDD?=?FFFBGFE3<CFCDF>4
@1926148/1
caccaatgcttggtgcagctatccactttgccagtggccgtctgctacgg
+1926148/1
B@8BDFFFHHHHHBFGGIJJJJIJIJJIJIJJIIGHIJJIHGIIJGJJJI
@6327884/1
tgcatcgataagacgaatggtaaagctgctaaaaaagcaggaaaagccca
+6327884/1
@@<DBDDD3DFCDGG<H=AF9AEE@>E>G?FGHGDHB9?D9BBFH>FDFH
@6327885/1
tgcatcgataagacgaatggtaaagctgctaaaaaagcaggaaaagccca
+6327885/1
@C@DDFFFHHHHFGFGIBFGCEHICGGIHEIIJFIDIEHGGIIIIECGHI
@4262871/1
cttggcttccttcggagttttgcctgttccgtagcagacggccactggca
+4262871/1
??1ADBDDDHBHDEH1C2ACHCFHGGAFCHG@GHIGIIIGIBG:FBBHA@
@8166003/1
attcgtcatcgctccccacgagcgtttctttagtctgtatattttcttgt
+8166003/1
@@??D=?BCCDDDG6AAGGF1?CG?BADHG<0900BF8??488BB@GCA7
@4579990/1
gacagataccacaaatacctaaaccttcccactaaagttaaccagacaaa
+4579990/1
CCCFFFFFHHHHHJJJJJJJJJIJJHIIJJJJJIJJJJJJJJJJJJJIII
@1140623/1
atgattttgaggtactcgagggcatgatgagcagccgagcccttggcttc
+1140623/1
?@@DDDFFB7DFCFHGGDF<DE@;;FFFDE><4BGFEH<FHEHGAAHCDD
@1140624/1
atgattttgaggtactcgagggcatgatgagcagccgagcccttggcttc
+1140624/1
@CC?DFFFHHHF:CGIIIHIIIIIFIIIIGIIIGGHIIFIIIIICHIIII
@1140625/1
atgattttgaggtactcgagggcatgatgagcagccgagcccttggcttc
+1140625/1
BC<=DFFFHHHHFHIIJGIJJJJJIIJJIJIJJJJJJIIIIJJJJJJJJI
@1140626/1
atgattttgaggtactcgagggcatgatgagcagccgagcccttggcttc
+1140626/1
CCCFFFFFHHHGDHIJJJIIJJJIIJJJJIIIIJJIIGIIIJCHEGIJJJ
@4009708/1
ctgtaattctggtttctctatagttttgtcatacgtttttgaggcagcaa
+4009708/1
@@1DBDEFHGDHDHIHJGIIJJJIHIJIGHIJIIJJJJJJIHIIGJJIJJ
@1141013/1
atgcaaagtatagaggttgtacccaaacttttcgggg
+1141013/1
@@<7BDDB2ADFAFFICFFFIHIIIIIECHHFEGF?@
@936289/1
ataatgcaatgtgtttaaatttttgtcgagtcaaaagcgaagaatatttg
+936289/1
B@CFFFFFFHHHHJIJJIIJJJJJJGJJIJGHIIJIIJIJJGGIEHIGJF
@8166584/1
attcgttctacatatgaaacatgtcagttatatattcacctttatatgtc
+8166584/1
@@@DFFEDHHGHHJJJJIGHIJJIHHJJJJJIJJJJJIIJIJGIEGCIGH
@8166585/1
attcgttctacatatgaaacatgtcagttatatattcacctttatatgtc
+8166585/1
BCCDFFFFHHHHHIIJJJJJJJJHHJJJJJJJJJJIIJIJJJJJJJJIII
@1142210/1
atgcaatgtgtttaaatttttgtcgagtcaaaagcgaagaatatttgaaa
+1142210/1
@CCFFFFFHHFHHJJJJJJJJJJIJJJHGIIHI@FGIIJIIJJJGIEHHI
@1142211/1
atgcaatgtgtttaaatttttgtcgagtcaaaagcgaagaatatttgaaa
+1142211/1
CCCFFFFFHHHHHJJJJJJJJJIJIIIHGGIJJFIIIGIJJIJJIJJJJJ
@1406095/1
attttgtggttctttaacgaaatgtcaagagcataaagtatgtctagaac
+1406095/1
BB@DDFDFHFHHHJJIIIJJJIGJJDIJIGJFGIJJIIDHIGFHIJJJJI
@1406096/1
attttgtggttctttaacgaaatgtcaagagcataaagtatgtctagaac
+1406096/1
CCCFFFEFHHHHHJJJJJJJJJJJJJJJJJJJJJJJJJFHIJIIJIJJJJ
@4010206/1
ctgtacaactgtttacctgtgtatgataaataaactttttttcgggtttg
+4010206/1
B@@D?DFFHGHDHIGIJJJHHFEGIJJJJIJJIEHHGIIJIHIJIH?DGD
@2967923/1
cgcaaatgtagaaggcagattgttaccctccacgggtaaatcctgcaagg
+2967923/1
BCC;DDFFFHHHHIJIHGHIJIJJJIJJJJJGGIJJFHIJIJJJJJJJII
@7880010/1
atagtgtattacctctaaagctatctactcgttatataatcatcattcaa
+7880010/1
?@<BADEDAHFHHJIJJIJIJJJJFEGGIJJFHIIGGGIIIIHJJJIIEG
@6087357/1
tatttttgacttgaataaatttttaaatttaaaaatgcgtgtgtgcaggt
+6087357/1
=?B4BDDDHHGHHGIGIJJIJJJJJJJJJJJJJJJIJJJIIIJGGIJJJB
@5799102/1
gttgtacccaaacttttcggggtgcaatcttcttttccggaaaatgctcg
+5799102/1
?@?:4ADDFDHF?EHEBC:CFB:C;DGGII4::DFHGHIB?A;CFG;FGF
@5799103/1
gttgtacccaaacttttcggggtgcaatcttcttttccggaaaatgctcg
+5799103/1
CCCFFFFFHHFHGJJJIJJJIJ8CFFGGGEHFAGIJHGGGAHIJGIJIII
@4584208/1
gacataatttgcgacatttgacgtacggttcaagtagctgaagtaaaagt
+4584208/1
CC@FFADFHHHHHJJIJJJJIJJJJIJIGHIJGIGIIIJIJJJJEFEHIB
@5799324/1
gttgtactaatttgtgtaattgaagttcgtattatttcctcgaaatcaat
+5799324/1
?1=BDDFFHGHHHJGGFHIJIJJJJJJJJJJJIJJJJJJJJJIJJJJJJJ
@5799325/1
gttgtactaatttgtgtaattgaagttcgtattatttcctcgaaatcaat
+5799325/1
BB@DDDDFHHHHHIGHFHIHJIJIJIJJJIIJIJIJJJJJIIDHIGIJJI
@7880426/1
atagttcttacatccttgtttatttccctttttgtggagaggtactatgt
+7880426/1
@@@DDDDDHFHHHIIIIH?HHBHHI<FHGHIII@CFH9C?DG0?FDEHIF
@1144364/1
atgcatgttatcacgattcataaaagtaatataaccttagatttcgaggc
+1144364/1
CCCFFFFFHHHHHJIJJJJIJJJJJIEHIJJJJJJJJJJJIIJJJIEFHI
@940169/1
ataatttgcgacatttgacgtacggttcaagtagctgaagtaaaagtgtg
+940169/1
??@;DDDDFF<?DHGG@FHBEF=F<:DDDBA:?DGCGBGHHGDBF@FEGA
@1144700/1
atgcattctcctggtgctttgacggatttgagatcagctctagttaataa
+1144700/1
@?8;;DBEBHBFDBFGHGHIE@FA@@:?CFHIIFHA<DGCHII@?FDGDF
@4585609/1
gacattctataaagacgttagagaggttcactaaaaaatattaggaatcc
+4585609/1
?@8ADBBBDDFFHIGBGHIGHEHAH?AFBFG9EHHIIIIIIIIIEGHCFE
@4585951/1
gacatttcgttaaagaaccacaaaatgtgacatataaaggtgaatatata
+4585951/1
@@CFFFFFHHHHHJ@GHGIJJJJJJJIIIIJIIIJJJJIGCBGHIGIJJJ
@4586557/1
gaccaaaaagtgaacagctatcgatacacagtcatagatccaatcctata
+4586557/1
C@@DFFFFHDFFHGGJIDGHIIEGGHJGJGIIIIJJHGIEGGGIGIIIIJ
@7147879/1
aaacttttttcgggtttggaaaaaatttcaaattgttcaggtaaaatctt
+7147879/1
@<?DDFFFHHHHHIBHIGHEGIJHHIGIGGIJIJIIJIGGHDHGJIIIJJ
@7615710/1
agaacgtaagatatcctaaactcacttttttccgaaaaaatatcgcaata
+7615710/1
@BCFFFFFHHHHHJJJJJJJIJJJJJJJJJJJJIJJJJJJIJJIIIIIII
@7881381/1
atataaaatcaagagtaactgaaaccgagactgaatttattcgaatttct
+7881381/1
?@?4ADDFHHHHHIJCGHIJJJJJJJEGIGGIGIIIJJJJJIJIJIHIII
@378394/1
aacatgtcagttatatattcacctttatatgtcacattttgtggttcttt
+378394/1
C@BDFFFFHHHHHJJJJJJJJJJJJJJJJJJJJJJIJJJJJJJJJJIIJI
@8168664/1
attctatatttcagttaaatttaagaggcttttaaaatttaacgtttagc
+8168664/1
?@:DDEFFGFHHGIBAEFHHGIJJFHIIJJJJJJFGHIIIJJIIDHHGIH
@8168665/1
attctatatttcggttaaatttaagaggcttttaaaatttaacgtttagc
+8168665/1
CCCFFFFFHHHHHI22<CHBHHFHA?BGBFHIIEEGGHIIGIHGDHIG>F
@6089031/1
tcaaaagcgaagaatatttgaaaatttcta
+6089031/1
@@@DDDDDF=ADFG<4EGHI<EGHEHHBFH
@4793073/1
gcatgtcccgcagatggccaccaccattctatgaaatggaacacgaagag
+4793073/1
@B@=DDFFHHHHHIJJJJIGIJIJJIJIJJJJJIJJJJIJJJGIJJIJIJ
@7149541/1
aaagaaacgctcgtggggagcgatgacgaataaagtatgtgttcaccaag
+7149541/1
CC@DFFFFHHHHG@GIJJBGGIJJBIIJGGHIJJJ@FHGDFFHHIJJIHG
@8168883/1
attctatgaaatggaacacgaagagggactaccacacgaaaggcagttca
+8168883/1
:?:=DDFFHHHHGEHGHBHGGIGIICBEHIIIGIIICDFHIG9@BCHGIG
@1672748/1
caaccacccagacaggagatcatcgaagatttggagaatattgtggt
+1672748/1
BCCADDDFHHGGHGGIGGIJIIIIIJJIGHIJGGIGGGIIJJJIG=?
@5033615/1
ggaaagaaaaaaatgtcaaaattttgcaaattatgtggcattttgacatt
+5033615/1
@C@FFFFFHHGFHJGIIIJJJJJIIJJJIGGGIJJJJIGIEE<FEEHJJH
@5033616/1
ggaaagaaaaaaatgtcaaaattttgcaaattatgtggcattttgacatt
+5033616/1
BC@DFFFFHHGHHJJJJIIJJJJIGGIGGFHIHIJFIGHGGIIJJJJIJH
@7382208/1
aagcctcttaaatttaactgaaatatagaatacaccccttaatcagctac
+7382208/1
@@@FDFBBFHHHHGGII@EEGC<CFHIEH@HG@HF@FHBAGIEGIHIHGG
@6334049/1
tgccagcccacctgtccactgagggaggccaccctaccgccg
+6334049/1
@@@DDFFFHHFHHIIIJIIJIIGHIIIJEIJJJJGGIIG0@;
@7883074/1
atataatcatcattcaaacattgaagccagatcgataaaaaaatatcgca
+7883074/1
?:=BBDDDDDFHGIGIJIIJJJIEHGGIGHJGGIIGIIIJEHHIIJEGDG
@7883075/1
atataatcatcattcaaacattgaagccagatcgataaaaaaatatcgca
+7883075/1
?;@=?DDDHBCBFGHGGII;EHEHIDGHEEHIGIGIIFIGHGGIIEEGII
@7883076/1
atataatcatcattcaaacattgaagccagatcgataaaaaaatatcgca
+7883076/1
BC<DDEFFHGHHHJJIIJJIIJIIJJJJJJJIIJJJJIJJIJIJJGBGGH
@1673689/1
caaccagctcctacatctcaacaacaagctgcatggggtagacaacaaac
+1673689/1
C@CFFFFFHHHHHJJJJGHIJJIJJJIJGGIGIJJJJIBGHIIJJIHIJD
@5569051/1
gtctttcttcgatcttccggttccgg
+5569051/1
?=?;AD?DFDD<CD?ECG1@@FGI@G
@7384059/1
aagcgttaccagcgcttgaggaagtaacggcagcactattgacacta
+7384059/1
@@@DFDDDHFHHHJJEAEHIIJJJFGGGHJFIDE@DB<CBBFEF@@E
@7617527/1
agaagaaaggccgatagaatgaagtgaaagtcgaacgttcttctgggctt
+7617527/1
BC@DFFFFHHHHHIJJIIJJJJJJGGJJJIHGIJJIJIJIJJIJJJIJIJ
@7384957/1
aagctatacagtagtcaaatttgtatccattatcactttttgttgccgtg
+7384957/1
BC@FFDBEDFHHHJIIJIJIGGJHGIGJGIIIGIIGHIIJGGHGFAGEDE
@7385140/1
aagctatctactcgttatataatcatcattcaaacattgaagcc
+7385140/1
?@;DFFFFHHHHGIHGIIJIJIIIJIJJJJJIJJJJJJGIJJJJ
@7385141/1
aagctatctactcgttatataatcatcattcaaacattgaagcc
+7385141/1
@@@DDDDDFDFHHEFH=@??FHBHHD><?E<FHGIGIIGEH@C>
@7385142/1
aagctatctactcgttatataatcatcattcaaacattgaagcc
+7385142/1
@CCFFFFFHHHHHJHJJJIJJJJJJJJJJJJJJJJJJJJJJJJJ
@7385233/1
aagctatggttgagtgaaaaaggttggaaatgttgactgttgtagctgat
+7385233/1
@CCFFADEGHGG>FCF?CHHIIGHGEI>DHGIGIIIGIIFHIDHIIII9B
@1412582/1
atttttcaataaagtacactttatttaagaacaggggagaaaagtcacga
+1412582/1
B@:ABDEFHHHHHJGHIIJIJJJJJJIJJJGJJJJJJJIIJJIJDFGIJF
@4594321/1
gacgaaattcctccatattttgctaaaccaggtggcgcttgcgttacgat
+4594321/1
?@<D?ADDFHFFHCBH@GHIIB3CAE<F@FE<19?;D0@:6??FGAB656
@7617946/1
agaagaacgttcgactttcacttcattctatcggcctttc
+7617946/1
@@@DDBDDFADDAE;CCE3A<2AD@2AFFGIFA><E6D??
@7386629/1
aagctgctaaaaaagcaggaaaagcccagaagaacgttcgactttcactt
+7386629/1
CC@FFFFFHHHHHJJJJJJJJJJJJJJJJJJJJJJJHIIJJJJJJJJJJJ
@5804613/1
gttgtctgcccctttcttaatcggttctgcatgaatgccatctgggcccg
+5804613/1
=@14BDDADHHHBFH>?F:FDCAEEF=EFGEG<EE<<@DDFHHD@FHII6
@7387360/1
aagcttaaagaagacgtgtacatatcatgaagagttgattgattaatgtc
+7387360/1
CCCFFFFFHHHHHJIJGJGHIJJJJJJJJJJJHIHIJJJJJJJJJIJJJJ
@2485343/1
ccaggagttgctgagccgtcgcggc
+2485343/1
CC@DFDFDFHHHGGHGIJGHJJAH:
@7885113/1
atatatagtcctgataaatcaatattattaactatgggatttaaaaacac
+7885113/1
@@;ADFFFHHHHHIIDACAAIHCHIIJJJJJJJJJJJJIJJIJJJJJJJJ
@4595896/1
gacgaatgatgtgataaatatacctgcacacacgcatttttaaatttaaa
+4595896/1
;@<BADDAFFF2<:A??CBFHECAHCEGFAFBDE@DFEEFFF@DDFGEE>
@4595897/1
gacgaatgatgtgataaatatacctgcacacacgcatttttaaatttaaa
+4595897/1
CCCDFFFFHHHFHGIJJJJJIIJJJJIJJJJJJJJJJJJJJIGIIJJJJJ
@1930769/1
caccaccattctatgaaatggaacacgaagagggactaccacacgaaagg
+1930769/1
@B@ADDFFHHHHGJIIIJJIJJGJJJJJJJJJIJIJIJIJJIIJIFIGGG
@1930770/1
caccaccattctatgaaatggaacacgaagagggactaccacacgaaagg
+1930770/1
@CCFDFFDHDHFDIGIIICEDHGIIIIIJEIHEGGCG@CF<BFHGIIJFC
@4595955/1
gacgaatggtaaagctgctaaaaaagcaggaaaagcccagaagaacgttc
+4595955/1
@@8ADDFFHFHHHJJJJJJJJJJJJIGIIJJJJJJIJIIJIJJJJJIHGG
@1675139/1
caaccatgatcatgggcgctgacgtcactcatcccagccctgattcgcaa
+1675139/1
@CCADFFFHDHHHGGIEGGIIJJJIJJJIJJJJJJIGIIIIJIJIJJJJJ
@6591201/1
ttccatttatcaaggttttcaaactgttaaaaaacctgctgaatgtgcgc
+6591201/1
@@;:BDDDFFFDFFIAEGGHHIIIIIIIIIIIIIIIIIIIIIIIIIIIII
@2972701/1
cgcaatagctcaaaagggaacaatttttatcgagttattgatttcgagga
+2972701/1
CCCDFFFFHGHHHJIIGIIGHIIJJJJIIGGIIJFHGIJJJJJGIJGIIG
@2972702/1
cgcaatagctcaaaagggaacaatttttgtcgagttattgatttcgagga
+2972702/1
@@@FDDABBFHDFGB@BGCCCFBHHHDG@:??DD:6??@??DB@FCCEEA
@2972703/1
cgcaatagctcaaaagggaacaatttttgtcgagttattgatttcgagga
+2972703/1
BB7DDFFFHHHHHJJIJJIIJJHIJJJIJJJJIJGHEIJJIJJJIEEHII
@4016150/1
ctgtagtttgatattgggactgcaagtgcgaatatctgtagtcgaagtgt
+4016150/1
BCCDDFDFHFDFFIIIJJGIJJJJJJHIIJJJIIJJJJIIIHIIHHIFGI
@2702238/1
ccggaaaatgctcgaaaactcaattggcgcacattcagcaggttttttaa
+2702238/1
CCCFFFFFHHHHHJJJIIJJJJJJJJJJJJJJJJJJJJJIJJBFIIJJJJ
@668129/1
actagataatggaaaaacccacaattcgagaaaaatcaagagatatgttg
+668129/1
CCCFFFFFHHHGHIIJIJGJJJJJFHIIIJJJJJJJJIJJIGGGJJJIHH
@7389757/1
aaggaacacgcggtagcggaagattggctc
+7389757/1
@CCFFFFFGHHHHIHIJIJGIJIJJJIJJI
@384091/1
aaccagacaaagcacctatcgaatcgaatattagtagcaagatccg
+384091/1
CCCFFFFFHHHGGIJJJJJJJJJJIHFHECGHGECDDCHIGDDHGH
@7158206/1
aaagaagtgaatgttgataaaggaatatggagagg
+7158206/1
@@@=??D=D:DFFHGEFDHHIIIDIFEGGD@?E?@
@946806/1
atacagactaaagaaacgctcgtggggagcgatgacgaataaagtatgtg
+946806/1
BC;DDFFFGHHHHJJJIIJJJJGIJJJJJIJGGIIIJIJJIJJJDHIHEE
@7391127/1
aaggaagccaagggctcggctgctcatcatgccctcgag
+7391127/1
@C@FDFDFHHHFDGEDHFGDGG=9C??<D?DDHIDG6?D
@5573217/1
gtgaaaagggagcatttatttgatgcaaagtatagaggttgtacccaaac
+5573217/1
@@@FFDFBFHDFFEFGG@HHHFHHHGHIII<CFCEHIB?DBFFHIHGGGI
@5573218/1
gtgaaaagggagcatttatttgatgcaaagtatagaggttgtacccaaac
+5573218/1
@@@FFFFEHHFF?AEHIGIIJHGGGHGEHICFHFIGIJHIIHHGGG@FG;
@1415690/1
atttttgacttgaataaatttttaaatttaaaaatgcgtgtgtgcaggta
+1415690/1
CCCFFFFFHHHHHJIJJJJJJJJJJIJJJJJJJJIJJIHHHIIIIIIIDH
@1156489/1
atggagcagtaatcttgggacgaaaaaatacaggaagaatgaaaaagttt
+1156489/1
@C@DDFFFHFHHHJJJJIJJJJJJJJJJIIJIIIIJJJJJJJJJJJIFHI
@5037752/1
ggaaagttgagtcatttgaggtctaaacaagttagcaatttgaatttata
+5037752/1
@C?DFFDDFB?CFGGIIIDGEEHIEGIIIIIDAHIIFIGGEHIGIEIGII
@669484/1
actattattaggcactagttattaattataatcatcaatattatctatcg
+669484/1
BCC;DDFFHHHHGJJIIEHIIJJJJJJJIJIIJJJGJIJJIJIJIJIJJG
@5574610/1
gtgaaacctgtggttgaccccaagcttgaggttgttgttgtggaggagca
+5574610/1
@B@FFFFFHHHHHHIJFIJJJGIIJJJIEHIDGHFHGHGHDGIGGI;FFC
@4600088/1
gacgattttgtcgaagatctctgtgagaagacagaagaatctctagtcag
+4600088/1
@@@?DBDDHHHHFIIIGGHHGGHCHHHHEGGIIIIIIIIGIIIGGHCGGH
@2974402/1
cgcaattaccgtattgccaagtgtaccgcagctaaatgtgcattaaaaca
+2974402/1
?@@;1@BBFDDAF>@FFF<GBFH<FHFB>GFFFFEC@GFDGECFFEGFFF
@947545/1
atacagtagtcaaatttgtatccattatcactttttgttgccgtgtgccc
+947545/1
CCCFFFEFFHHHHJJJJJIHJJJJJJJIJJJJJJJJJJJIJJJJIJJJJJ
@2490039/1
ccagggtgctgttgtctcgttccaggttgttgttgtg
+2490039/1
@@1DD?=BFBACB<FE9B?A?ACBHDCBA:?8:D3CD
@116050/1
aaaagagtcattgccaagagtatgaagaaacagaagaaaggaagaagtgt
+116050/1
CC<DFFFDHHHHHJJJJJIIFHIIJJJJJJJJJJJJJJJJJJJJJJJBFB
@2703927/1
ccggaaccggaagatcgaagaaagacgccaaacatt
+2703927/1
@@;BDDDDFFC?:FEAGI;:?;FFC3?@F@DFEF@<
@2703928/1
ccggaaccggaagatcgaagaaagacgccaaacattcggcagccaagaac
+2703928/1
@@@;;DDDFH>ADGHGI=EFFFC@G@AGIGGBDBGGHF8;FADEHCFABB
@3243840/1
ctaaaacagaaatatactgtaatacgatggatgattcattaatggacaca
+3243840/1
@C@BDDFAHHDHHIJEGFGIIHHIJIGGIGGEHGGIDHIGIIJJBADGII
@3243841/1
ctaaaacagaaatatactgtaatacgatggatgattcattaatggacaca
+3243841/1
CCC?DFFFHHGHHJJJJJJJIJJIHJIIJIIJJJJJIIJJJIIJJJJJJI
@1160672/1
atggcattcatgcagaaccgattaagaaaggggcagacaacttcatgtac
+1160672/1
@C<ADDFFHFFHDGIIIIIIEHGICHC>GHIHHHGGIIIIIIGGIIICFG
@1160673/1
atggcattcatgcagaaccgattaagaaaggggcagacaacttcatgtac
+1160673/1
@C@DDDFFHHGGHJGGIJJIIGJJJJIIIIJJJJIJJIJIJIIIJJIFHI
@1160674/1
atggcattcatgcagaaccgattaagaaaggggcagacaacttcatgtac
+1160674/1
@C@FFFFFHHHHHJJJJJJJGFHIIJJJJJJJIJJJJJJIIIJJJJJIIJ
@6343836/1
tgcctttcgtgtggtagtccctcttcgtgttccatttcatagaatggtgg
+6343836/1
CCCFFFFDHHHFHI@FEBHHIIIGIJIFC?E4D4?FI99????F?<F0?B
@2976653/1
cgcacattcagcaggttttttaacagtttgaaaaccttgataaatggaac
+2976653/1
CCCAFFFFHHHHHJJEHHIJJJJJJJHIJIJJJJJJIJJHIJJJJIJIII
@6859910/1
ttttactaatttttcaataaagtacactttatttaagaacaggggagaaa
+6859910/1
1=@D;DDDBBFDFFE@GFHHEHAA@EDHBDHHIIICE>FFEFE=FA<6BD
@6860223/1
ttttactatttttgtatgcacaaaattcgttctacatatgaaacatgtca
+6860223/1
::=BADDBHHFFHB?CAGFEDFEEHHAEHEGCHIEIE@FGC?FEGGHIHI
@7164640/1
aaagacactaagattaccaagttgggcaaccagcagtcccacaaagtttc
+7164640/1
@@@ADDFFFHHHDGIJIGIIGIEHIGGGIJJJIGG>GHJGGHIJGI8?DF
@4799347/1
gccaaacacacatagtacctctccacaaaaagggaaataaacaaggatgt
+4799347/1
@@<DDDDB?F@DFDHDGHGHIEGGGIGCGEHGIDHG;BBDEGGHGGAFCB
@4799348/1
gccaaacacacatagtacctctccacaaaaagggaaataaacaaggatgt
+4799348/1
@@@DDFFDHFHGHJJHIJJIGIJJJIJIGIGIIIIJIJHHIIIDGGIIIF
@4799349/1
gccaaacacacatagtacctctccacaaaaagggaaataaacaaggatgt
+4799349/1
CCCFFFFFHHHHHJIHIGJJJJJJIJJJJJJJGIGIGGIIIJIHIIIJIF
@4799350/1
gccaaacacacatagtacctctccacaaaaagggaaataaacaaggatgt
+4799350/1
CCCFFFFFHHHHHJJHIJJJIJJJJIIIJJIJJIJIJJJJJJJJJJJJGD
@6099301/1
tcaatattatctatcgatactgaatgtaattttttatatagtgccccgat
+6099301/1
@C@FFFFFHHHHFIJJIGHEHGHJIIEHAHIIIIIGIHIJGIGHEIIJGG
@4602677/1
gacgggagtcttgctcggcatggaggccatttcttgagagtagagcaatt
+4602677/1
CCCDFF?DFFHHHIIJJJIJJJJIJJGIEHIJGGHGDGEE<BFHCGGIGI
@7622220/1
agaagatagttccttcaaactttacaacgatgatagtgtgtggcaaatag
+7622220/1
@@@DFFFFAHBBFGGEEGGAEGFEHGIGIHAGGIII:ECCGCC=FBBGHD
@4799570/1
gccaaacattcggcagccaagaacttgctggatctcttggtcggaaaagt
+4799570/1
@@;DDFFFGHHFHIIGIJJJGIIIJJGGHIGJJJJIJIJIHIGIGIBHIF
@5336465/1
gtaacatgtgtgcttaagtggcttaccttctacttaccacttagcagaac
+5336465/1
@B<BDFFFHBDFHIJJIJJIJJJJIHIIJJJIJIJJIJIJJJJIIJIIIJ
@387311/1
aaccgattaagaaaggggcagacaacttcatgtacaaatacctcacctta
+387311/1
CCCFFFFFHHGHHJJJJJJJJJJIIIJJIJJJGIIJJGJJJJIJIIJJJI
@6099549/1
tcaatctgtaagacctagtcaatggaaaatgatgctcaatattgatgtgt
+6099549/1
:??D4=BDHHHHHJJIIJIIJIJJJJJJJJJIJIJJIIIIJIJJGJJIII
@6345824/1
tgcgagtgacgaagagactctcagcttcaacgccaaggacttcaactttg
+6345824/1
B@<BDFBDHHHGHJIIIJJIJJJJJIJJJJJHHIJIJIJJJJJJIJIJJJ
@7165786/1
aaagacgttagagaggttcactaaaaaatattaggaatccactacaaggt
+7165786/1
@@CFDFFDHHHHHBHHEFHHIIJJJJJJJJJGIIGIIIJJJJIIIJGIFB
@1420190/1
attttttatatagtgccccgatgatatgatatgtatttattatatt
+1420190/1
@=?DDBDD?FFBFA4<AB@BB1CDFD?CFGIIG:9?@AACGGHEHE
@6346163/1
tgcgatattttttcggaaaaaagtgagtttaggatatcttacgttctggc
+6346163/1
@@@D4AD<FFFHHIBHGFHGIII??BFB4BFCEBGGHGI>DHGBHCEHII
@6861172/1
ttttagaataacattgacattctataaagacgttagagaggttcactaaa
+6861172/1
@@CFFDDFDDHDAGIJIIEHGIJIJJJJJIIIHJJGJGHIJBFFGIJGIJ
@6861173/1
ttttagaataacattgacattctataaagacgttagagaggttcactaaa
+6861173/1
@CCFFADFBDHDFGIGHIIJIIJIJJJJJJJJGGIJIJIJIBDHIIJJJJ
@5338047/1
gtaaccgcaaggggcacggaccacttcacggaaatctaccgacagagagg
+5338047/1
@BBFFFFFHHHGHJJJJHIJIJJJJJJIJJJIJJIIJJJJJIJHHFFFFD
@7166909/1
aaagagaagaaaggccgatagaatgaagtgaaagtcgaacgttcttctgg
+7166909/1
@@?DDFFFHHHGHJJJJHJJJJJJJJJJGHIJJJGGIIJIJHIJJJJJJI
@7395779/1
aaggacttcaactttgttcagttcttgcaggagatcgctagcgaacaatc
+7395779/1
@@;ADFFFHHHHHJJJIJJJJJJJJJJJJJJJJJJIJJIIJIJJJJJJJI
@7395780/1
aaggacttcaactttgttcagttcttgcaggagatcgctagcgaacaatc
+7395780/1
BCCFFFFFHGHHHJIJGIJIIHGIIIJJJJIIIIIGIJIIIIIGIIJGHI
@6595794/1
ttcccttttgagctattgcgatattttttcggaaaaaag
+6595794/1
<@@DD>DDHBC?C@@EE?4CAGGHGIIIIB@<DGGGGIA
@6595795/1
ttcccttttgagctattgcgatattttttcggaaaaaagt
+6595795/1
?<??AA:BD<2<::<:A::<EEADDFIID;DA@BDDBDA8
@6595796/1
ttcccttttgagctattgcgatattttttcggaaaaaagtgagtttagga
+6595796/1
?:1ADEFFHFHHHIJJJJJJJJJJJJJJJJJHIJJIJIBCGFEHIGGGGG
@6595797/1
ttcccttttgagctattgcgatattttttcggaaaaaagtgagtttagga
+6595797/1
@@?;DDDDHDHHHGEHIEHGIGIIIIIIIIIHGIIIGIGCEFHFHIIIGI
@1164291/1
atgggattgcccatcactttgtcatcgaacgatgtcaccacctgattggt
+1164291/1
CC@FFFFFHHHHHJJJJJJJJJIJJJJJJJJHJJJIIIJJJJJGHIJJJF
@7397076/1
aaggatagcaactaattttacaagctatactttgcatagaattagtggtt
+7397076/1
B@BFFDFFHHHHHJGIIJJIIJIJJJJJIJJJJJJGIJJIJHGIJDFHFI
@6101333/1
tcacaatataataaatacatatcatatcatcggggcactatataaaaaat
+6101333/1
B@@:BDEFFHHHGJJJIJJJJJGJJJJJIJJIHJIJ<DGEGGIGIIJJJJ
@5581195/1
gtgaactgcaagctggtccacttgtacctatgaggttaagaaaccctgaa
+5581195/1
??@BDDFDDHHAFGGG?EGGGGHIHGEGCHHGEHGBGIIIIIIIIGIIIC
@5581215/1
gtgaactgcctttcgtgtggtagtccctcttcgtg
+5581215/1
@@@<DFFFGHHHHGIHDCFHGIIGIHIGCEGHCCC
@5581216/1
gtgaactgcctttcgtgtggtagtccctcttcgtgttccatttc
+5581216/1
@@?DDFEFFHHGDIIIFGEGHIIIEGHIGGHIJF1?FDH>FGI9
@7397903/1
aaggattgttcgctagcgatctcctgcaagaactgaacaaagttgaagtc
+7397903/1
CC@FFFFFHHHHHJJJIJIIJJJIJJJJJJJJJJIGIJJJJIHIIJIJHI
@4605354/1
gacgttagagaggttcactaaaaaatattaggaatccactacaagg
+4605354/1
@@@DDFFFFHAHHCGGHHIIIIIGIIIIGGGGIGIIIIIIFAHHC=
@2980710/1
cgcagaagctcaaacagctgtgtgatgagtttgaggagggcttggtgacg
+2980710/1
@@@DDFFFHAHBFIGGEEEI@FFHDHIIIIIIGGIIIGIIGHIEGDFHGI
@1166637/1
atggtaaagctgctaaaaaagcaggaaaagcccagaagaacgttcgactt
+1166637/1
<@@?BDADHFDDDHIDHGIIGIIIIIEHIHICBBFHHHIIIIBDHBHCAH
@1166638/1
atggtaaagctgctaaaaaagcaggaaaagcccagaagaacgttcgactt
+1166638/1
BC@DDFFFHGHHHJJJJJJJJJIJJJJJIJJJJJJJJJIJJJFIGJJJJJ
@5582622/1
gtgaagctaagttccgtaagtcatctggtcttggtggcctcctatcagcg
+5582622/1
@@CFFEFFHHFDFGIGCFFEEHHIJGGIBBFGEGBGICHCCF>BGHEFIE
@7400101/1
aaggctttcaatcaccacattatgaaattactcatagtgtcacgggaact
+7400101/1
@C@FFFFFDHFDHHJGIJGIIIJGGGHIJIJGIJJJC?FIGCBFAAFHG>
@7400291/1
aagggaacaatttttgtcgagttattgatttcgaggaataatacgaactt
+7400291/1
@C@ABDDFHFHHHIIIIIIII?FEHIGIIIIIICHIGIGIHIIIIGGIII
@3770770/1
ctgagaaagctatggttgagtgaaaaaggtgggaaatgttgactgttgta
+3770770/1
@C;BDEFFHHGHHIJ@GHEHHHIJJJJII?FHIHGHIIDGC@GHJ@FGD?
@951608/1
atacgaacttccatagattcaaatgaagtaaacaacatacgtttttcatt
+951608/1
CCCFFFFFHGHHHJJJIJJJJJJIJIJIEHIIIIEHGIJIIEHIJIIIII
@680574/1
actttacgcgcgaaaaccattatgttttactaatttttcaataaagtaca
+680574/1
B:=ADDDFHHHHHIJJJJJJJJJJIIIJJIJJJJJJJJJJJJJIJJHHGI
@389703/1
aaccttgataaatggaacgaaattaaacacgctgagaaagctatggttga
+389703/1
@C@BBDDDFBCBDFHGEE@FHIGGHBHGHGGHGIIIIBBEHGIICGGHIG
@8176838/1
attgaaaaccttgtagtggattcctaatattttttagtgaacctctctaa
+8176838/1
BCCDDFFFHHHHHJJJJJICHGFHIIJIGIIJJJJADFECIHIIGGGJIJ
@3771597/1
ctgagaatcggtattcgggactgaaagacactaagattaccaagttgggc
+3771597/1
@@@?DBDDFBD:CFFFEFI6CCG@GCEGIGEGDGFECDG@FFFFFDFCEF
@681694/1
agaaaaaaatgtcaaaattttgcaaattatgtggcattttgacatt
+681694/1
C@CFFFFFHHHHFHHIJGHIJJIHIIJIEHIIIGIJGIJJIGIIGH
@1940082/1
caccattctatgaaatggaacacgaagagggactaccacacgaaaggcag
+1940082/1
@??BDFFFHHHGHIGIIIIIIIIIIIGHIIFIIHHGHGGIIIIIGGIGII
@1940083/1
caccattctatgaaatggaacacgaagagggactaccacacgaaaggcag
+1940083/1
CCCADFFFHHHHHJJJJJJIJJJJJJJJJJJJJJJJIJJJJJJJIIIGII
@6598188/1
ttccggaaaagaagattgcaccccgaaaagtttgggtacaacctctatac
+6598188/1
BC8DDFFFHHHHHIJJJJJJJJJJJJJJJJHIIJJJGHIJJJJIIJJIJI
@6103993/1
tcaccaatcaggtggtgacatcgttcgatgacaaagtgatgggcaatccc
+6103993/1
BC<DDFFFGHHHFHIFHEIIJJJJJJJJIJJJJIIJGGIIJJJJJJIIJJ
@6863855/1
ttttatatagtgccccgatgatatgatatgtattt
+6863855/1
?@1ADDFFGHHHGIIIE81@<FABD9<@G4??CGH
@6350109/1
tgcgtatctgatcggccaggagcaacgcgttgattctgtaaagaatgcaa
+6350109/1
B<@BDFFFHHHHHJIIJJJJHJJIIJIJJFHIGIJIJIIJJJJIJJJJJG
@4275825/1
cttgtaacttgttcaaattgtccatccgatactccatctctaaaaa
+4275825/1
@@@FFFFAFHBDHIIIJIJGEGHIIIHED@FHCHIHDEGHIIII?G
@8177444/1
attgaaacgcaaactgacgtttacttttcgaatgtcaaacagaatctagc
+8177444/1
=:14BDDB;@FD@EBHEFHBB;??GEGGHIIIIIIIIBDGF?BFF@BGHI
@7173928/1
aaagattgttcctgataatcaaacaggggattctacgaaaaaagacaaag
+7173928/1
B@@1BDFFHHHGGJJIIIIJJJJJJJJJJJJJIIIEGIJJGIJJJJGGIJ
@7173998/1
aaagatttaaaatccaggacagtatccagaagggactgcctatgttcttt
+7173998/1
CCCFFFFFHGHHHIIJJJIIIJHJIIIJJJJJJIIJJJJJJIHJIIIIJI
@1681457/1
caaccgaatttgcaaatttgactttcactttatatattttctctctattt
+1681457/1
CCCDFFFFHHHHHJJJJJJJJJJJJJJJJJJJJJJJJJJJJIJIJJJIJJ
@7893831/1
atattcgattcgataggtgctttgtctggttaactttagtgggaaggttt
+7893831/1
@BCADEFFHHHHHJJJJEHHIJJJJJJJJIIJJIJJJIJHIJJIJJJFHH
@5584887/1
gtgaagtggtccgtgccccttgcggttaccccttctgttgggatgggggc
+5584887/1
CCCFFFFFHFHHHGIGIJJIJIIDGGIJIJJIEGGHGGIGGGD>GIIEIF
@6598934/1
ttccggttccggtggccaccagatcgttgttaaggaacacgcggtagcgg
+6598934/1
@@?BDFDDFHHHDHH@FHGHC?FHIG;BEDG<GCC?BBBDHAFE;A=;<D
@4609604/1
gactgtgtatcgatagctgttcactttttggtcatgattttgaggtactc
+4609604/1
@CCDFDDDHHHHBHGIGEHHHJDHHIJJJBE?GHIIGHIIJC=AG?DHIJ
@7405081/1
aaggttttcaatagggcattctaacatgtcaaaattaaatcaatatggcg
+7405081/1
@B@FDDFFHHHHHJJJIIJJJJJIJJJJJJJJJJJJIJJJJJJJJJJJIJ
@391008/1
aacgaaattaaacacgctgagaaagctatggttgagtgaaaaaggtggga
+391008/1
CCCFFFFFHHGHHIJJJJJJJIJJJJIGIJJIJIGIHIJIJJIJFFGIII
@6599282/1
ttccgtagcagacggccactggcaaagtggatagctgcaccaagcattgg
+6599282/1
@B@DFEFFHHHFHIJIIIIGHJJJIJJ@DDBGGIIIGBEHI;DBGDCGHE
@6599283/1
ttccgtagcagacggccactggcaaagtggatagctgcaccaagcattgg
+6599283/1
CCCFFFFFHHHHHJJJJIJJJIIJJIJHHJJJJIIJJIJIJIJIJJJJJI
@6106353/1
tcacgattcataaaagtaatataaccttagatttcgaggcaaattgattg
+6106353/1
CCCF?BDDHHHHHJJJFHJJJIJIIJJJJJIJJJJJIJJJJJJJIJIJJI
@5586042/1
gtgaatatataactgacatgtttcatatgtagaacgaattttgtgcatac
+5586042/1
CBCFFFDDHHHHHJJJJJJJJJJJJJJJJIIJIJJGIIJJJJJJJJJIJJ
@3773757/1
ctgagagtctcttcgtcactcgcaaatgtagaaggcagattgttaccctc
+3773757/1
???D?:BDA=A2A:CCCEF:<<@@?:CB:?DD<<8::B6999099????B
@3773758/1
ctgagagtctcttcgtcactcgcaaatgtagaaggcagattgttaccctc
+3773758/1
@@@F<B??CDBFHGFDFCFEHG>FGGHBGEGGGIIGEHGCGHGGHIIIII
@3773759/1
ctgagagtctcttcgtcactcgcaaatgttgaaggcagattgttaccctc
+3773759/1
@@@FDFFDHFHHHJJJJJJJJJJJJJJJI@GGIGIGHGHIGIIIJIJJIJ
@2500525/1
ccagtctgttgtgggggaccagtctgttgtgggggaacag
+2500525/1
@@@DDDDDDHDADEBHI6FF;??DGIBG@?DHGGG68CHE
@4610593/1
gacttgcatttcataattaaggtaatccacggcatttctggtcatgggcc
+4610593/1
C@CFFFFFHHHHHJJJJJJJJJHJJJJJJJJJIJJJJJIJJIIJJJJJJJ
@1427290/1
atttttttatcgatctggcttcaatgtttgaatgatgattatataacgag
+1427290/1
=:=DDEFFHGHGHJJJJJIIJJGHIJIJJJJJIJJIIJIJJIJIEIIIHI
@1427291/1
atttttttatcgatctggcttcaatgtttgaatgatgattatataacgag
+1427291/1
=?1==BDDFFGG8@GEGIEHIGFGIFGGH@BDEFFEE>DHIIFHHGGIIE
@1427292/1
atttttttatcgatctggcttcaatgtttgaatgatgattatataacgag
+1427292/1
BBBDDEFFHHHHHJIJJJJJJJIJJJHIJJIJJEIGIHJJJJJJJJJIII
@7627578/1
agaaggggtaaccgcaaggggcacggaccacttcacggaaatctaccgac
+7627578/1
<@@FFDADFHDHF>HIGDHEFGDHGF6@AGGCHGIIGGEE4=?=ACFDBC
@1175250/1
atgtcagttatatattcacctttatatgtcacattttgtggttctttaac
+1175250/1
B@<=DDFDHHHHHIIJIJJJJJJJJJJJJIJJJJJIJJIIGHHIIIJJJF
@1943065/1
caccccttaatcagctacaacagtcaacatttcccacctttttcactcaa
+1943065/1
@@<BD@DFBBDFFIHDHFAAFHAHGE4AGEDB?FEEFGIA:D@GHGADDB
@1943066/1
caccccttaatcagctacaacagtcaacatttcccacctttttcactcaa
+1943066/1
@@@DFFFFHHHFHIIIJJJIIII:CHHHGHGGIHGHIJIIGHIIJIIGIG
@1943067/1
caccccttaatcagctacaacagtcaacatttcccacctttttcactcaa
+1943067/1
BC;DDFFFHHHHHJJGJJIJJJJHFHIIIJJJJJJJJJJJJJIJIIIJIJ
@1943068/1
caccccttaatcagctacaacagtcaacatttcccacctttttcactcaa
+1943068/1
BCC;DFFFHHHHHJJJJJJJJIJHHJIJJJJJIJJJJJJJJIJJIJJJJI
@1943069/1
caccccttaatcagctacaacagtcaacatttcccacctttttcactcaa
+1943069/1
C@@FFFDFFHGHHAHEBGHGIIIBFDHIIIGIHGHBFEHIIEGHIIIIII
@1943070/1
caccccttaatcagctacaacagtcaacatttcccacctttttcactcaa
+1943070/1
CCCFFFFFHHHHHIJJJJJJJJJHHJJJJJJIJJJJJIJJJJJJJIJJIJ
@3500579/1
ctcagctgctgttttaacgtaactatattgtggtccgctatttggtacga
+3500579/1
BBBDFFFFGHFFHIJGIJIHIJJJJJJJJJJJIIJJJJJIIIJJIFGIJJ
@5345481/1
gtaagataccctaaactcacttttttccgaaaaaatatcgcaatagctca
+5345481/1
@@:=BDDDFFFFFIIIIIIIIIIIIIIIIIIIIIIIIIIIIIIIIIIIII
@1943199/1
cacccctttgttgcccgtttgccgatttaggttgttgtggtacatctcca
+1943199/1
@@@DFFFFHHHHHIIID8CFB@F>?FGG?FH?FDDGBDAFBDHEGGHGHA
@5046022/1
ggaacaatttttatcgagttattgatttcgaggaataatacgaacttcca
+5046022/1
?@?;DDADHHFDBBG?CFIFEHHHCGCHHGCIIGIEGGCGG?AH@FHIGD
@5345608/1
gtaagatatcctaaactcacttttttccgaaaaaatatcgcaatagctca
+5345608/1
@;@DFFAEHHHHGGIIJJIJICHGEHIIJIJJJJHIJIJJGGIDGFH@HI
@5345609/1
gtaagatatcctaaactcacttttttccgaaaaaatatcgcaatagctca
+5345609/1
CC@FFFFFHHHGHJJJGIJJJIJJJJJJJJJJJJJJJJJJJJJJJJJJJJ
@5345610/1
gtaagatatcctaaactcactttttttccgaaaaaatatcgcaatagctc
+5345610/1
@@CFFDFFHHHHHJJJJJJJJJJJJJJIJJJJJJJJJJJJIJJJJIJJII
@3254197/1
ctaaaatcaatttacatattatttttgacttgaataaatttttaaattta
+3254197/1
B?BFFFADHHDFHHGG<CFIIIGIJJJHHFHHHIHIIJEFHIICGIGHIG
@7896286/1
atattttagtgaacctctctaacgtctttat
+7896286/1
1114=AD;A=CD<?EH>F;<IID@AC9A<F<
@6354828/1
tgctagaagaggacggcatttatgatccaaaagaaattcccatgagggaa
+6354828/1
@C7DDFDFHFHHBGHIIIJIJHIJIIJJJJJJIFJIJIIJJEHI>DAG@G
@6355234/1
tgctatccttctctttgacattgcttgtggtcacttttcgcgcaaagg
+6355234/1
@@@FFFDD?FBDFDHI@AEHGIIFGH@ACGCH<EHHIIGEHH?8@F=F
@5046401/1
ggaacacgaagagggactaccacacgaaaggcagttcaccatcgcttgtc
+5046401/1
@@;DFFFFDHHHHBGEGHIIIIIIIIIIGIIIIIIIIIIIIIIIIIIFHI
@5046402/1
ggaacacgaagagggactaccacacgaaaggcagttcaccatcgcttgtc
+5046402/1
@@@?=DDDHHHFHIIIIIIIIIIIIGGIIIIIIIIIEIIIIIIIFIIIII
@5046418/1
ggaacacgcggtagcggaagattggctc
+5046418/1
@@7DDFFFHHHFFHIJJGGGHIIJJJJJ
@3501213/1
ctcagcttcaacgccaaggacttcaactttgttcagttcttgcagg
+3501213/1
@@CDD?DFFBHH8EFHIGEHIIGIGCHIFIIIFI<DDCFGIDIIII
@3501214/1
ctcagcttcaacgccaaggacttcaactttgttcagttcttgcagg
+3501214/1
@CCBDDFFHHHBCFHIIEGGC@GFHIFH>DGCFHGHBDDFFDBHDC
@3501215/1
ctcagcttcaacgccaaggacttcaactttgttcagttcttgcagg
+3501215/1
CC@FDBDDHFHHDGGHIIGDGHGGIIIIIIIIIIGHDDHIIIIIII
@7411187/1
aagtcaaagaagctagccaagagaatggcggctcacaagatgtggcaatc
+7411187/1
=BB4ADDFHHHHHJJJJIIJJGJJJJJJIJJH<F?D>F28=B8CF;CH9@
@687226/1
agaaaagtcacgagaatttgaaaagcgagcttcatgatcccctgaaaaat
+687226/1
@@<DDBA?DHBHF>CG@FHHHGBF@?FEHEH@@FGHC>FFHGGGEGEDCC
@687230/1
agaaaagtcacgagaatttgaaaagcgagcttcatgatctcctg
+687230/1
@C@DDDAFHHHFHEGHJEHGCHHACEGHE6?BDEG><DADFE<<
@393568/1
aacgaattttgtgcatacaaaaatagtaaaaagtcgaagtctttcgagac
+393568/1
CC@FFFFFHHHFHJJJJJJJJJJJIIHIJIJJJFHEIJJGGIIJJJDHIJ
@4279397/1
cttgtagtcagcttccaatttaatacaagcctctctgatagcagtaagtt
+4279397/1
@BCDDE?DHHGGHIGGEHGHJIIGHGJCGGIJCGIIJIIIJGCHIGIEF<
@5047505/1
ggaacagtttgatgttgctgttgtggagctgtttgtctgccccaagtggg
+5047505/1
CC@FFFFDHHGHHIHIJIIJJJJJJJHJJJJIJIJJJJEIJJIIII?FHI
@688339/1
agaaaatatacagactaaagaaacgctcgtggggagcgatgacgaataaa
+688339/1
<1;ABDBDHFHGHIIIIIIIIIIECEGEGFHEGHFEHABDA>GGHHHHHE
@125474/1
aaaagctcgacatggagtcccaaaacatgaccatgatgcactcggccgga
+125474/1
@B@DDFFFGHHHGJJJJJIJJJJJJJJJJIJJJFGGIIJGGGGHHGIGHE
@6603166/1
ttcctccatagttcttacatccttgtttatttccctttttgtggagaggt
+6603166/1
CCCFFFFFHHHHHJJJJJJJJJJJIIJJJJJJJJJJJJJJJIJJIIIGID
@1684589/1
caaccttctcaattaataaaagacaaagaggaaacttcaccagttaaaat
+1684589/1
CCCFFFFFHHHHHJJJJJJJJJIJJJJJJJJJJJJJJJJJJJIJIJJJJJ
@2991533/1
cgcatattacacatccatttatgcaggacttctatctagtttcccacgcc
+2991533/1
@@@FDDDFDHADBEHIDHIJGHIIHJJJJJIIJIJIJIGGIIIJJJJEHI
@4031322/1
ctgtgatttcttagtgtcaatagtgctgccgttacttcctcaagcgctgg
+4031322/1
?=;BB:ADF?BF:A2A<CCIAE4<ICACFGDEGFFIIDF?CFGEEDD;@B
@4280406/1
cttgtatcacttattgcgtctttgctttggtcactttacgcgcgaaaacc
+4280406/1
B@BBBDFFFHHHGIJGIIGHIJJIJJJJIIIJIJJJJIJIJJJJIJJJHH
@396090/1
aacgatctggtggccaccggaaccggaagatcgaagaaagacgccaaaca
+396090/1
BCCFFFFFFGFFHJJBHIJJJJJJJJGIJJJIJIGJJGIJJJJGIGHHFF
@396283/1
aacgatgtcaccacctgattggtgatatcagccgctccgggcgttccgtt
+396283/1
@@@BDDDDFBHHDGIIJJGIGGCEGIIJJIEEGIJEIIGEEEGGHHEHAE
@5815897/1
gtttaaatttttgtcgagtcaaaagcgaagaatatttgaaaatttctaat
+5815897/1
1114=ADEHHHHGEHIIJEHHIJIGIIJJIJJIJJJIJJJIHJIJIIGII
@397085/1
aacgattttacctttgcgcgaaaagtgaccacaagcaatgtcaaagag
+397085/1
?1=DBDD7FH>DFH@>D6F:@?DC?GG9B9?FF2B=BGBFCFGHIGC7
@397086/1
aacgattttacctttgcgcgaaaagtgaccacaagcaatgtcaaagagaa
+397086/1
CCCFFFFFHHHHDEIJJGIJJJIIJFGGHHGIJIGCHGIJIHIJJIGGIH
@397087/1
aacgattttacctttgcgcgaaaagtgaccacaagcaatgtcaaagagaa
+397087/1
CCCFFFFFHHHHHJIJJJJJIJIJJFHIJJJJJIIJJJIJIIIIJJJJII
@958051/1
atactttgcatagaattagtggtttttttctaaaatcaatttacatatta
+958051/1
@@1=B?>DFDBADEAF<FEEFGHHBCFGBHGIIGCHFHHIIICDGCHGEH
@4807554/1
gccaaattgctctactctcaagaaatggcctccatgccgagcaagactcc
+4807554/1
C@@DFFFFHHHHHJJJJJJJJJIJJJJJJJIJJJJJJGIJJJJJIJJIJJ
@2713058/1
ccggatcgtgcacatgtcgtaaaagtggtgatctaggtggtttaatttct
+2713058/1
@;@ADFFFFFD8FFGGIIEFHJJJJ?EHEFGHIJJJGBDHGHGIIIJIII
@7418505/1
aataaaaatttatagttttttgcatttttattcggcttattgtaatattc
+7418505/1
????ABDDHHHFDGGIIGIIIGI@HIGIIIIHGEEHIGHGIICGHIIIIG
@5050238/1
ggaaccggaagatcgaagaaagacgccaaacattcggcagccaagaactt
+5050238/1
@<1=BDAAAHH?HD??FGGIIIEIDIIGGIIIIIIEHFIIFI@C66??E>
@5050239/1
ggaaccggaagatcgaagaaagacgccaaacattcggcagccaagaactt
+5050239/1
B@?=DDFFGHHGHJIJJIGIJJJJJIIJJIJJIIGJIIIGIJJIIJEHGG
@5050240/1
ggaaccggaagatcgaagaaagacgccaaacattcggcagccaagaactt
+5050240/1
C@@FFFFFFFD?FBEEHGDGIGD@@FGHIED@FHH>FHBHC?EGEECE>E
@691098/1
agaaaattcaagatccagtgtttaaggaactatcagatgttggtccgcca
+691098/1
@@@?DDDAFBDB4AFHBHCFHFHGGDGGIICBHGG><<CFGH?CFBFHHF
@7631811/1
agaatatcaagttgaattattggaatctgcgaaaatcaaaaacaccataa
+7631811/1
@@1:BDDDFHHHHIIIIIIFIIIIIIIIIIIIIIIIIIHIIIIIIIIIGH
@7631882/1
agaatatccagcctctctgtggattcaatccagcttcatgccaacgattc
+7631882/1
@@?ADDADFHAFDHIIIIG:AEHCB@H@DC>?:CDCG@FHEIFG??BDHD
@1948533/1
caccggaaccggaagatcgaagaaagacgccaaacattcggcagcca
+1948533/1
CCCFFFFFHHHHDIJIIIIIIIIJJIIJJJJJIJJJJIJJIJJHHFF
@2994828/1
cgcatttttaaatttaaaaatttattcaagtcaaaaataatatgtaaatt
+2994828/1
B@<=DDFFHBHHFIJIIJJIJJJIJJIGIIIIIIJJJJJJJJIIGHIJIJ
@2713608/1
ccggatggcattcatgcagaaccgattaagaaaggggcagacaacttcat
+2713608/1
@@@??AD?CDFH?GIGH>?<FEHHIIGIICFEGIHHIIIIII@F;7=@FC
@958977/1
atagaaataacgcattgtggagcgatgaggagaaagtacagagtctgtaa
+958977/1
CCCFFFFDFHDBHGIIHAFHGGHG8EBHIFHGIG;GDDFHGIIBFGGHII
@400330/1
aacggataaccttgcaatttggtagtttttctagaggatgatgcgaaaac
+400330/1
@@@DDDDDBCF?FFEBGDIHEEFCHHHHIDHA@BGGCDEGI<FFHGGDDH
@8182545/1
attgacattctataaagacgttagagaggttcactaaaaaatattaggaa
+8182545/1
CCCBDFFFHHHHHJJIJJJJJJJJJJJJJHIIJIJJJJJJJJIJJJJIJJ
@7189430/1
aaaggtgggaaatgttgactgttgtagctgattaaggggtgtattctata
+7189430/1
@C@DF=DDHFHHHJAGIGGIIHHIFGHGHJIJJGEGHGG?@:DGFIIJJH
@3260882/1
ctaaaccttcccactaaagttaaccagacaaagcacctatcgaatcgaat
+3260882/1
@BCFFFFFHGHHFJIIJJJJHJIJJJJIJJIGGEIJIGIEGGIIGIGHIJ
@6362185/1
tgcttctacacttccattcatagtggtattgatttatagaaatttgatgt
+6362185/1
BBCFDDDFHDHHHJJGJJJJJJJGIJHHIHJFIJJIJJIJJIJJJJJJJJ
@3261255/1
ctaaacgttaaattttaaaagcctcttaaatttaaccgaaatatagaata
+3261255/1
@@@DDDFBFDHHHJJJCGHHJIJJJJJJIIIJIJIIJFIGGGHIIIIHIE
@3261256/1
ctaaacgttaaattttaaaagcctcttaaatttaaccgaaatatagaata
+3261256/1
CCCFFFDDHHHHHJJJJJJJIJJIIJJIJJJIGHJJIGJJJJJJIIIJII
@3261257/1
ctaaacgttaaattttaaaagcctcttaaatttaactgaaatatagaata
+3261257/1
@@7DDDDDFDFHDIGIIIGGHA;:ABEHIICHGHID>DFDAFHGGIIGGI
@3261258/1
ctaaacgttaaattttaaaagcctcttaaatttaactgaaatatagaata
+3261258/1
@@@FFFF:CFHHGJJJGIJJHGGIGJDGHIGHEEHIIGJJECDGIGG@FH
@6869960/1
ttttcactcaaccatagctttctcagcgtgtttta
+6869960/1
:?@4=ADFHBHHHGGGHGIHGIIIEHH@2811?;?
@6870132/1
ttttcagatgttttaatgcacatttagctgcggtacacttggcaatacgg
+6870132/1
@@@DDDFFFDFFHJJIGJIIJJJJJJGIIHIIJFFECGIGIEEEHIIJJC
@5351892/1
gtaagtcatctggtcttggtggcctcctatcagcgcacacgattgtccat
+5351892/1
@B;DDDDEFHGHHGGIIGIIIJJJJJJJJJIJGIJJIIIJJEGHIHHIII
@7190806/1
aaagtaacgcccgaacaagccaatcagaccaacggaacgcccggagcggc
+7190806/1
BCCFDFFFFHHHHIJIIJGGIIIJIJJIJIJGJJJIJIIIJJHHHFFDD9
@7190860/1
aaagtaagaactgtgttaaaaatgaattctcaaacggcgttaaacctttt
+7190860/1
@@CDDFFFHHHGGGIGIIJJJJJIJGIJIIIJJJIJIJIIJIJIIIIJIJ
@7633322/1
agaatctagccaaacacacatagtacctctccacaaaaagggaaataaac
+7633322/1
@@@;DEFFHHHHHJJJJJJJJJJIIJIJJJJJIJJJJJJJJJJJIJGHIJ
@4622418/1
gagaatttgaaaagcgagcttcatgatcccctgaaaaatatatcttgaag
+4622418/1
@@@DFFFFHHHHHGIHIJJGIIHGHGJJJJJJIIIIJDFGIIJJJJIIIJ
@4809643/1
gccaactcttcgtcactcgcaaatgtagaaggcagattgttaccctccac
+4809643/1
?@@DFFFFAFHDAFAHGGGIIIIIFAFGEGHGCGEHIHGHGFGEHEIIIG
@4809644/1
gccaactcttcgtcactcgcaaatgtagaaggcagattgttaccctccac
+4809644/1
@@@DDDDDFHHFHE@BF<<@GGEBE@GGHGCDDFGGCHFFFBBDGADFFH
@4809645/1
gccaactcttcgtcactcgcaaatgtagaaggcagattgttaccctccac
+4809645/1
B@1BDFDFHHHHHJJJJJJJJJJJJIIIJJJIIIIJJJIJGIIIJFIJJJ
@7422990/1
aataaatgctcccttttcacaatataataaatacatatcatatcatcggg
+7422990/1
BBBDDFFFHHHHHJGJJIJJJJJJJJJJJIJJJJIJJJJIJIIJIJJDGF
@694398/1
agaaagaaacgatatagattggggcgttttgaggagcaaggttgctgcgc
+694398/1
@@@DFDDFFHAFHGIGIIIGAGH@@A?DFHC;;CGG?AAAD====E;A<<
@7193117/1
aaagtatagaggttgtacccaaacttttcggggtgcaatcttcttttccg
+7193117/1
?@@AADDDHGHHFGGEFIJIGIIIJIJJJIIGBFBHHIIJJJGJFJIJ@A
@4283656/1
cttgtcatgtgttgaaattccgcgaaattggcactggcaagtcaaagaag
+4283656/1
@@?DDEDFHFFHHG>EHIIIIEHIGIIIIIIIIIIIIIIIIIIIGIGHII
@7903268/1
atcaaataaatgctcccttttcacaatataataaatacatatcatatcat
+7903268/1
CCCFFFFFHHHHHJJJJJIJJJJJJJJJJJJJJJJJIJJJJJIJIIJJJJ
@4041379/1
ctgttccgtagcagacggccactggcaaagtggatagctgcaccaagcat
+4041379/1
@:?DFFFFFHHDDGIIGGFHAFEFCGCHHIBGHDFAFGHGEHIIBF8CFE
@7194777/1
aaagtcacgagaatttgaaaagcgagcttcatgatcccctgaaaaatata
+7194777/1
@@@DDDDDHCD?F?FH4<FHIBBE=@E@HDB@@?DFGHIBB?FGIIAFD@
@5600051/1
gtgagttcattttaaatgaaaaacgtatgttgtttacttcatttgaatct
+5600051/1
;1==1AAA:?DDDBAEE:C@BEAFA:<CEEDEAEE411?DDDFCC4?DEI
@960806/1
atagaatgaagtgaaagtcgaacgttcttctgggcttttcctgctttttt
+960806/1
CCCDDFFFGHHHGIIJIHIJJIEEFGADF9CEGHAHIGJEEG>BFHIIIJ
@960939/1
atagaatgtcaatgttattctaaaaagaagactgctaaacgttaaatttt
+960939/1
@@@?BDDFCDHH?ACFHGIEFIIGEAHGHIGGHEHCEFBFGHGIGIIIII
@2715936/1
ccggcaataactttccttgttgtccagaaacgtcatcatactagactttt
+2715936/1
@8=BDDDDFBDFHIGIGGI@HG@HIGGIIGIE?FDHHHIIGGIEGHGEEC
@2715937/1
ccggcaataactttccttgttgtccagaaacgtcatcatactagactttt
+2715937/1
BB1BDFFFHHHHHJJJJJJIJJJJJIJJJJJJJIIJJJJJJJJIJJJJJJ
@3507681/1
ctcagttatgcgggaaatccagattatcaaaaagcttggagagactatgt
+3507681/1
@@@ADDDFDFHDFIHIIGIJJJGGHIJIIIIJIIIGIIJIIIJGGGGGII
@405639/1
aacgttcgactttcacttcattctatcggcctttcttctctttgccgtat
+405639/1
BB@D?DFFHHDHHJGJIJJIIIIJIIGIIJJIJJJIJJEGGIJJJIJHHI
@4625840/1
gagactctcagcttcaacgccaaggacttcaacttcgttcagttcttgca
+4625840/1
<@?DBBDDHHDFHIDGEF?EE@F=DCHBFF@C???GE???;??9DFIBDD
@961063/1
atagaattagtggttttttttctaaaatcaatttacatattatttttgac
+961063/1
@@@1=DDFHH?DDHIGIGIJIIIJJIGIIJGIJIJJFIIJIJJJIJJIGI
@7196266/1
aaagtgaccaaagcaaagacgcaataagtgatacaagaaaatatacagac
+7196266/1
?;8A=ADDFDHHDGHIIIIG@@GHGAEFFHGEIGIGIIGGGIIDHFIIII
@7196267/1
aaagtgaccaaagcaaagacgcaataagtgatacaagaaaatatacagac
+7196267/1
@@<4ADDDHFHHHFIIIHIIGEIGIIEI:CGGEGIIIIIIIIIIIIIIIG
@130314/1
aaaaggtgggaaatgttgactgttgtagctgattaaggggtgtattctat
+130314/1
CC@FFFADHFHHHJJHHGEFFIHHIIJIJJJIIJIIHIJI:@@BEIIJJI
@3265431/1
ctaaagctatctactcgttatataatcatcattcaaacattgaagcc
+3265431/1
??8B;DD3D?D4A@EEEEE:AACAE<9A@EAEE?EFB3C@ADFFCDD
@3265432/1
ctaaagctatctactcgttatataatcatcattcaaacattgaagcc
+3265432/1
@C@DFFFFHHHHHJIJJGGIIIJJJJIIIIIJIJJJGIIIJGHJJJJ
@3265433/1
ctaaagctatctactcgttatataatcatcattcaaacattgaagcc
+3265433/1
CCCFFFFFGHHHHJJJJGIJJJJJJJJJJIJJJJJJJJJJJIJJJJJ
@697396/1
agaaatccagggaggaagagctacggaaaaaacaagagaacttagcagct
+697396/1
@?@FFAFFGGHGFEIBGEGGGGHGEGIGIEGIIJJJIJDDGGBHIJJJEG
@2513071/1
ccatcattctatgaaatggaacacgaagagggactaccacacgaaaggca
+2513071/1
?@@4==ADHBHHFEGGHIJGIJGEGEGBHHIJGIJJJJIHHIGGHGIJII
@4811154/1
gccaaggacttcaactttgttcagttcttgcaggagatcgctagcgaaca
+4811154/1
1=1DD?B?AFDF?ECGEEHCFDFEHEFFFFHIBBG;GICEFFI@FFIFFF
@6122281/1
tccaaaccttgcaaattttcaatcatgaagcaagattttacctgaacaat
+6122281/1
@@?BADDDHHBFBHIGHIICHEIIEIIIIIIIIIIIIIFIIIIIGIIIII
@4043649/1
ctgttgcggaggagcttgctgttgtggaggaccaggg
+4043649/1
@C@FDFFFHHFGHIIFIGIJCCHHGIIJJIIIIIGGD
@7428422/1
aataacatttatgtttgcctcccagccgccatattgatttaattttgaca
+7428422/1
?@1AD;DDHHGHHGIIJJJJJIJJIJJJJH>GHIJIGIIIGIGIIIEGII
@5602789/1
gtgatatcagccgctccgggcgttccgttggtctgattggctt
+5602789/1
BB@DFFFFHHHHHJJJJIJJGHEIJJIFHHIEGIIGIGJII@H
@1690282/1
caacgatctggtggccaccggaaccggaagatcgaagaaagacgccaaac
+1690282/1
@@@ADDDDFFHCFEBH@FHIEHAGIGIJGHIAGE?HB@B=FG>BBHHHFB
@4045305/1
ctgttgtctcgctccaggttgttgttgtggaggagcagtttgctgttgtc
+4045305/1
BB@ADDDEHHHGHGIEHICFHFHIIIIIIIDHIBHGHIFHGHIJJ@DEDH
@4045408/1
ctgttgtggagctgtttgtctgccccaagtgggttgttgttgttgaggag
+4045408/1
?@?=BDDDHFHHHICHGGHHIGHIIIIIICGCG?CDFHGIIICCG@ABBD
@2241687/1
cagttccacaaaacgctgaaaaattccgtcggcaagaagttggccgattt
+2241687/1
B@@DDFFFHHHHHJJJJIJJJJJJJJJJEHIDGIJJJJJGIGIIIIIIJI
@4629151/1
gagaggtactatgtgtgtttggctagattctgtttgacattagaagagta
+4629151/1
@@C?DFDDHDFHHEGEGGGIIIJIJJGIJJJIJIIIGHGHIIJIIGIIBG
@4629278/1
gagaggttcactaaaaaatattaggaatccactacaaggttttcaatagg
+4629278/1
@@CDDFDEHHHHFHIJJJBHJIIJIJJJJIGIIIIIIIGFHHHJJJJJIG
@3000743/1
cgccaattgagttttcgagcattttccggaaaagaagattgcaccccgaa
+3000743/1
?@7B;A?D<4C<CGHEEABG@FHHH@FCH@FII;@B9?BHCBHGIIIEF<
@3000744/1
cgccaattgagttttcgagcattttccggaaaagaagattgcaccccgaa
+3000744/1
?@@44@BDDFHDHIIJEDHHIIJJJJJBHGGIIHGIGGGJIIJJJJJJGJ
@3000745/1
cgccaattgagttttcgagcattttccggaaaagaagattgcaccccgaa
+3000745/1
?@@DDDEFHBFDCFGIEHHGHGHIIIIIGGGGIDIIGIFEEHGI@HIGGG
@3000746/1
cgccaattgagttttcgagcattttccggaaaagaagattgcaccccgaa
+3000746/1
@??DBDDDDFB:DFHGHFIIIII9EHHIIIIGIGGCCHHIIGIIFIGHHI
@3000747/1
cgccaattgagttttcgagcattttccggaaaagaagattgcaccccgaa
+3000747/1
@@@?DFFFDDDAFGIAEEBFFBHHIIIIIIGIIEEHBDHEGFHEGHEHBG
@3000748/1
cgccaattgagttttcgagcattttccggaaaagaagattgcaccccgaa
+3000748/1
@@@D=DADDFFDHHICGGGGGHGIIEHIIIIIIIIIBHGH@HGEHIIIIG
@3000749/1
cgccaattgagttttcgagcattttccggaaaagaagattgcaccccgaa
+3000749/1
@@@DFFFFFFDAFGHACFFHBGHHIEIIIIIIIEGHCHIGBGIDHIIGII
@3000750/1
cgccaattgagttttcgagcattttccggaaaagaagattgcaccccgaa
+3000750/1
@C@DDDDFFHHCFIIIIIIIAHIIIIIIIIIIIGHIIIIIIIIIIIIGEI
@3000751/1
cgccaattgagttttcgagcattttccggaaaagaagattgcaccccgaa
+3000751/1
B@@DDFFFHHGBHHJIIIIGIIGIJHIJJIIJIEGIEHGIIEHJIIEIGG
@3269768/1
ctaaagttaaccagacaaagcacctatcgaatcgaatattagtagca
+3269768/1
?1?DDDEEDHDFHJGIJJFGJJIJIGGGEIGHIGGI<B>D4?9?BB@
@3269769/1
ctaaagttaaccagacaaagcacctatcgaatcgaatattagtagca
+3269769/1
@@@FDDDDHHFFD@EFHGIEGGGIIEHIIIGIFGGFEGIGGGDFEGI
@3269770/1
ctaaagttaaccagacaaagcacctatcgaatcgaatattagtagca
+3269770/1
@CCFADBDBFFHGHEIEHIIIIIIIE4CGHIIIIEF??FHICBGHGG
@3269771/1
ctaaagttaaccagacaaagcacctatcgaatcgaatattagtagca
+3269771/1
@CCFFD:AFFFFFBDHHIIIIIGHIBH@?FGGIFAFGI<D>?D?9B<
@3269772/1
ctaaagttaaccagacaaagcacctatcgaatcgaatattagtagca
+3269772/1
B@@FFFDEHGHGHIIJJJJJIJJJJJIJIJIJJIIJEHIGIHGICHI
@3269773/1
ctaaagttaaccagacaaagcacctatcgaatcgaatattagtagca
+3269773/1
BCCDFFEEHHHHGJJJIJJJJJJJJJJJJJJJJJJGJJJJJJHJIJJ
@131635/1
aaaagtaatataaccttagatttcgaggcaaattgattgatttgcccagc
+131635/1
CCCFFFFFHHHHHJJJJJJJJJJIJJIHGIJJIJGIJJIEHIJJJJJJJJ
@1691181/1
caacgatggtattaatttagagaggttagaaacaattggtgattcttttt
+1691181/1
CCCFFDFFGHHFHEHDHIFIIIGIGECFHHIIIIIIJJI:?BGGHHICHC
@3001528/1
cgccaccaatgcttggtgcagctatccactttgccagtggccgtctgcta
+3001528/1
@:?DDFFFHGHHGJIJDHBGHHIJJJJJJJJJGIJIJGHIGIJGHIGJIJ
@132486/1
aaaagtcacgagaatttgaaaagcgagcttcatgatcccctgaaaaatat
+132486/1
BCCFFDFFHHHGHJIIIIJJJJIJJJJIJEFGGIIJJIJJIJJJJJJIIJ
@6608666/1
ttccttcggagttttgcctgttccgtagcagacggccactggcaaagtgg
+6608666/1
@@@DFFFFGHHHHJIIJIIJJIGIHGHIEH@FHGIEHIGIJJIIJGECGG
@702891/1
agaacatgtaagaagtgaataatgtgattaagtaaaagaacgatggtttt
+702891/1
CCCFFFFFHHFHHIJFIJIIJJIJHIIJIJJIHHIIJIJJJIJJIJFHIJ
@8187298/1
attgatttaattttgacatgttagaatgccctattgaaaaccttgtagtg
+8187298/1
=B1=BDFFHHHHHJJJJJJJJJJJJJJIJJJJJJJIJJJJJJJJJHIJII
@5606742/1
gtgatgttgtctcgctccaggttgctgttgcggaggagcttgctgttgtg
+5606742/1
?1:ADDDDFHHHHGIJJJGIJGIIJIJHIIIJJGGJGDHIJIIJJIJIHI
@3783300/1
ctgaggctctcagattaggaaaatcgaatttgtctgaagattttaaatgg
+3783300/1
CCCFFFFFGHHHGIJJJJJGIJJJJJJIJJJJGHIIJIJGIJIJIIJJII
@5607216/1
gtgattatgtgtttgaaagctatgatgagcttgaaagaataaacaagttt
+5607216/1
@@@FFFDFFDFHHIIGIJIJJJJJIJJJJJJJFIJJJIHCHIJJJJJGIJ
@7636773/1
agaattttttgattcagtgctgattctgcacacattcgatctctgatagt
+7636773/1
?@@DDFFFHHHHGJIIIIIEIJHJIJJIJJJJJEFHGIIEHIIIJFIJJD
@704034/1
agaaccgattaagaaaggggcagacaacttcatgtacaaatacctcacct
+704034/1
@@@DFFFDFDHHHIIJJIIJJJJJJJIJIJJJIJGGGIIIIIIJIJJJGI
@7200794/1
aaataaaatacggcaaagagaagaaaggccgatagaatgaagtgaaagtc
+7200794/1
@C@FFFDDHFHHHIIJJGIGGIJJJ@?3:DHFGIIEHHC?FGFEHGHGG@
@4633232/1
gagatgtggtacacgacgaatgatgtgataaatatacctgcacacacgca
+4633232/1
@@?7DDFEHFFHHHIIIIIIIIGDHFDEGGIIIIIIIGGGIHGGIIIIII
@704641/1
agaacgaattttgtgcatacaaaaata
+704641/1
1=8B;:@A<<CB<GE9FFAG<B?E=F?
@412581/1
aactggtccaaatcgagggcgccatccacgagccaatcttccgctaccgc
+412581/1
@@@BDDBDFHHHDHJJGEGHIIHIIIGGHEEHIGIIJIIJGIIIGHEEEF
@133158/1
aaaagtgaccacaagcaatgtcaaagagaaggatagcaactaattttaca
+133158/1
BC@ADDFFHHHHHJJJJJIIIJIJJIIIFHHGEHHIEHGGGIJIJJJJJJ
@6371708/1
tggaagttcgtattattcctcgaaatcaataactcgataaaaattgttcc
+6371708/1
@@C=DFDDHFDDDIEGIGIJIIIJIIJJJJJJJIJJJJIJJIJJJJDHHJ
@7202095/1
aaataaagtgtactttattgaaaaattagtaaaacataatggttttcgcg
+7202095/1
CCCFFFFFHFHHHJJJIJJJJIJJJJJJJHIIJJJIIIJIJIFHIIIIJJ
@5824785/1
gtttacctgtgtatgataaataaacttttttcgggtttgggaaaatttca
+5824785/1
@<?DDDDB?=C<A4<AEFHHD<HGEHIIIIIFII>?GG<A0?DFHA?B8<
@1442472/1
caaaaaattctccatcgttacaataagttattcggacaagttataccgaa
+1442472/1
@@@:BDDEHHHHGIIJJEIHJJJIJGIIIJJIIIIIJJIJEGIJJJJFII
@133463/1
aaaagtgtcactaggtagcttggcacaatatttattaagtaaag
+133463/1
@@@DB=B:AFFDFEI<CA@FAAGGIIIEIIHFFFFIG>FFGCFC
@5608988/1
gtgatttcttagtgtcaatagtgctgccgttacttcctcaagcgctggta
+5608988/1
@@@?DEFFGGHHFBDHFHFHEIHIGIIJIIJJJIIJIJJIIIGIJJIJGG
@5826615/1
gtttacttcatttgaatctatggaagttcgtattattcctcgaaatcaat
+5826615/1
=?:=ADDEA?BFFBFHIB<FFHIIIIHH@12CGFBFIIEGHIIHII9DGG
@5826616/1
gtttacttcatttgaatctatggaagttcgtattattcctcgaaatcaat
+5826616/1
??=B=?BDBDFFF>?G@:A:CF<AF>:FB;E?CFBFE<CGDA<DF=DFG4
@1444837/1
caaaaacaatgtgaattagatgctggtgcagctataccttcatctgttaa
+1444837/1
CCCFFFFFHHHFHEGHJJJJJJJIJJEHIJJJJIJIJJJJJJJJEFHIGI
@4288397/1
cttgtgagccgccattctcttggctagcttctttgacttgccagtgccaa
+4288397/1
@@@DDEDFFDDHHFBEFBHICAFCHI@F9C?BCF>?DFAB9D<F9BDDEH
@6876851/1
ttttcttgtatcacttattgcgtctttgctttggtcactttacgcgcgaa
+6876851/1
=@1=:2A:ABFFDIBHGGI>C@GEBFI@EHII<CEDDFEHIIIIIIGIFE
@3513036/1
ctcatagtgtcacgggaactcataacaatagattcgattatagagta
+3513036/1
CCCFFFFDFFHFHHIIGIJJJJJIJJJJJJJIJJJJIJIHIJJIJGH
@6130817/1
tccacaacagcaacatcaaactgttcccccacaacagactggtcccccac
+6130817/1
CCCFFFFFHHHHHJJJJJJJJJJHIJJJJJJJJJJJGGIJIJJGIIJJJJ
@965536/1
atagctcaaaagggaacaatttttatcgagttattgatttcgaggaataa
+965536/1
BC1ADFFFHHHHHJJJJJIJJJJJJJJJJJJJJJJJIJJJJJIJJJJJJJ
@5827621/1
gtttagcagtcttctttttagaataacattgacattctataaagacgtta
+5827621/1
=?@44?BDD?BFHHGHIIJBBFHIIIFHIJCFHGIJIIBFGIIIIJGDGG
@965713/1
atagctgttcactttttggtcatgattttgaggtactcgagggcatgatg
+965713/1
?@1ADEFDHDHFBGGGH<AFFHCGGCGGGGHII9?DDDHAGGGHIDGG>D
@5060178/1
ggaagatcgaagaaagacgccaaacattcggcagccaagaact
+5060178/1
?<@?ADDD?=DFA>:A@AFBE8FGIG<DHA;@DDF8B?BCCE8
@414130/1
aacttcatgtacaaatacctcaccttacaaaataaaatacggcaaag
+414130/1
@@@DFFFFHHHHHJJIJJJJIJJJJIIJIJJGIJJJIIIIFHHGGIJ
@4054478/1
cttaaacagtcgtaaacaacttggaaatcttaaacaaagcaaaacaaata
+4054478/1
?@:ADEFFHHHHHJJJJJIJJJJJIJIIJJIJJJJJIIJGGIIJJJJJJJ
@6877702/1
ttttgaaacagaaaaaaggtgcaaattaagatatcctcagatgccgacac
+6877702/1
BB@=BDDFHHHHHJJJJJIFGGGIJJJJJGIJJJIJJGGIIJJIIJIJII
@6131969/1
tccacatggagatgtaccacaacaacctaaatcggcaaacgggcaacaaa
+6131969/1
@@@=DFFFHHHDHGGGIJIJJIJJIJJJJJEIJGGJJJEFEHDGIJJJJG
@3276065/1
ctaaattctgatgtggacacttcatcggaaatagtaacattgattagatt
+3276065/1
CCCFFDFBFF?FHCFH@FHGHIIGGHGIEGIEHHDHIEHGHHEHIEGHIH
@415060/1
aacttgtgctggagcacattatggtgtttttgattttcgcagattccaat
+415060/1
CCCFFFDDHHHHFJIGIEGIFHII?EGIJJJIHGIJJGGIJJIJJCHIJI
@7638963/1
agacaacttcatgtacaaatacctcaccttacaaaataaaatacggcaaa
+7638963/1
@@<BDEFFDHHHHGIIIIIIIIIIIIIIIIIIIIIIIIIIIIIIIIIIII
@7439034/1
aatagctcaaaagggaacaatttttatcgagttattgatttcgaggaata
+7439034/1
?@?D?DFFHHHHHJJIJJJJJJJJJGJJJGGHIIIJIIIJJJIIIIIIIJ
@6375389/1
tggacataaaggaaagaaaaaaatgtcaaaattttgcaaattatgtggca
+6375389/1
BCCDFFFFHHGDHIJGIJJJJJJIIGGGIIIJJJJJIHGHIJJJIGHIGI
@6375721/1
tggacatcgaagaaaaaacattgaccaatcgccaccaatgcctggtgcag
+6375721/1
@C@DFFFFHFHHHGGIJJIIIJJIJJIHIJHIJJIFIJJIIIEGIDGIGC
@6376477/1
tggaccagttcgtatttgggagtgatgccgcgacggctcagcaactcctg
+6376477/1
@@7DDFFFFHHHDHIJJIJJIICGIJJJGIJJIHIAGGHEHHGFFFFFEE
@4637520/1
gagcagtatgtgattatgtgtttgaaagctatgatgagcttgaaagaata
+4637520/1
@?@BDDDDHGHHFHIIJJCIHIGIJIGIJJJIJFIJIGIIJJJJIIIIGI
@4637521/1
gagcagtatgtgattatgtgtttgaaagctatgatgagcttgaaagaata
+4637521/1
@@@DDFDBFD?ACEFFEEFIIIIIIGHGGGGEHGGEEIIIII@FHIIGGC
@967142/1
ataggattggatctatgactgtgtatcgatagctgttcactttttggtca
+967142/1
@B@DFEFFHHFHHIGIIJIIIGEHGJJJGGGJIJEHIGGJIJHJJ@@8BF
@6134123/1
tccactacaaggttttcaatagggcattctaacatgtcaaaattaaatca
+6134123/1
CCCFFFFFHHHHDGIJJIJJJJJJJJJJJJJJJIIJIIIIJJJJIJJJJJ
@5829482/1
gtttataagagtaatattatgttttgacctgaaatattctacaaaactac
+5829482/1
BB?DDEFFHHHCFHGIJJJJJHJJJJJJJJJJJJJJJJJJJJIJJIJJJJ
@416230/1
aactttttttcgggtttggaaaaaatttcaaattgttcaggtaaaatctt
+416230/1
@@@BDEFFHHHHHIEGHGGCHIJJJJIJGHJJJJJHGIIIIFHHJJIIJJ
@5612440/1
gtgcaatcttcttttccggaaaatgctcgaaaactcaattggcgcacatt
+5612440/1
@?<?DDDD?DDDDGEGEH@FGBHEEGIGIIGGGFGII9BDFIIGIIII@7
@5612441/1
gtgcaatcttcttttccggaaaatgctcgaaaactcaattggcgcacatt
+5612441/1
@@@DDBDDAD?F??EDF@EF@:FHDFBFEH>G@??FFIGG>@BDAAGGDC
@5612442/1
gtgcaatcttcttttccggaaaatgctcgaaaactcaattggcgcacatt
+5612442/1
@CCFFFFDHFDADGHGHEAGGIIFEEHGFGIGIGIIIEIIIGDFIIIICI
@4638872/1
gagccgtcgcggcatcactcccaaatacgaactggtccaaatcgagggcg
+4638872/1
@@@DFFFFHGFHAGGH@DDDHICGGA@GGEFBGII@GHCEH=C=A7BB<>
@416602/1
aagaaaaatgaggctctgtgccaagaagtacttttgtggaatatag
+416602/1
@<??DDDDHDHHHIIIIIID:CEHFGEHAFGEEHDGG9@GHCGBHI
@1450755/1
caaaaacgtatgacaaaactatagagaaaccagaattacaggaaatggat
+1450755/1
;1@DBADDFHHADHIIGHIIIGGHIGIG<GGGEGDFH@EGGEGEHGHBGE
@1450756/1
caaaaacgtatgacaaaactatagagaaaccagaattacaggaaatggat
+1450756/1
?1?B7D8<<C<DFHGEGB@FBHHGECHIGEBD??:CFHGCD;B@GDEGGG
@1450757/1
caaaaacgtatgacaaaactatagagaaaccagaattacaggaaatggat
+1450757/1
CCCDFFFFFHHHHGJJJJJIJJIJJJJJIJJJIJJJIIJIJIGHJJJIIJ
@3008635/1
cgcccattgagttttcgagcattttccggaaaagaagattgcacccc
+3008635/1
@@@?D8?DC<C<DFH<?;D<DDFHIAHBF@GHIBBD9BBGBD?BFHI
@2724912/1
ccgggcccagatggcattcatgcagaaccgattaagaaaggggcagacaa
+2724912/1
CCCFFFFFGHHHHJIGJJJJJJJJJJJJJJJIHJIJJJJJJIJIJJIJIG
@7441158/1
aatatacctgcacacacgcatttttaaatttaaaaatttattcaagtcaa
+7441158/1
CCCFFFFFHHGHHJJJJIJIJJJJJJJJJJJJJJJIJJJIJIJIGIGIJJ
@2725058/1
ccgggcgttccgttggtctgattggctt
+2725058/1
@@@1B1@8CFD6<CBDFADCGHI@HIEE
@2725059/1
ccgggcgttccgttggtctgattggctt
+2725059/1
@@@@DDDAFHHFBF;F?FFH<GHGIECH
@2725060/1
ccgggcgttccgttggtctgattggctt
+2725060/1
@@@@DDFFHDFHBGBG?EHIEGIGIIJI
@2725061/1
ccgggcgttccgttggtctgattggcttgttc
+2725061/1
@@@DDD@@D??F?F1CEG<EDD@GH3BB:BB9
@4061375/1
cttaaataaagtgtactttattgaaaaattagtaaaacataatggttttc
+4061375/1
@CC1BDEFHHH>FGGHIBCEIIIIIIIIIIGGIIIIIIIIIIIIIHIIII
@4061376/1
cttaaataaagtgtattttattgaaaaattagtaaaacataatggttttc
+4061376/1
CCCFFFFFHHHFFFHHIJJJJIJJJIJIJJJIHIJJJJIIJJJJJGIJI9
@2524859/1
cccaaaacatgaccatgatgcactcggccggaccgattca
+2524859/1
@;?ADDABFB?8C>FG<F::?<@FFC;?E6:?DFAA;;7@
@6615280/1
ttcgaggaataatgcgaacttccatagattcaaatgaagtaaacaacata
+6615280/1
@@@FDFDDFFFFH@FFGHGGHHJJIJJHI@CDDGHCCHG:BDHEEHHGI@
@420067/1
aagaaacgctcgtggggagcgatgacgaataaagtatgtgttcacca
+420067/1
@?@FFFFDFFHHHGHGIEDHGIIHGFGIIIIGII=FHGFGHIIIIII
@1202096/1
attaattataatcatcaatattatctatcgatactgaatgtaatttttta
+1202096/1
=B1=DDFFHHHHHJJIJJJJJJJJJJJJIJJIJGIIJJIJJJHIJJJJJJ
@1202097/1
attaattataatcatcaatattatctatcgatactgaatgtaatttttta
+1202097/1
BB@?DFFFHHHHFIJJJJJJJJJIJJIGIIJJJIIJGCHJJIGGIJJJFI
@4818302/1
gccacatcttgtgagccgccattctcttggctagcttctttgacttgcca
+4818302/1
@@@DFFFFHHHHHJJJJJJIHJJJEGGHGHIIGAGDDFEGG@HIEHEGII
@4818303/1
gccacatcttgtgagccgccattctcttggctagcttctttgacttgcca
+4818303/1
B@@DDEFFHHHHHGIFGGIJJJJJJIIGIIJJJJIGIGIJIIJJIJGIJJ
@4818304/1
gccacatcttgtgagccgccattctcttggctagcttctttgacttgcca
+4818304/1
CCCFFFFFHHHHHJJJJIJJJJJJJJJJJJIIIJJJJJJJJJIJJJJJJD
@4642527/1
gagctgttgagttgatcctgcttgtgaatctgatggtgaactggaagaag
+4642527/1
C@@FFDFDFHGDHFEFHGIJIGIJHIJJJJIGIEGE??GHIHIIFIIJIJ
@4818484/1
gccacattcataagtgaattctctacagtgtggcg
+4818484/1
8??B=DBAF?A<DBG?:?ICIEII:A:A<AHD;3?
@1453301/1
caaaaactgctcgtagtgttccacatctaaaactgttgcattaaggtccc
+1453301/1
CCCFFFFFHHHHHBHIBHIJJJJJJIJJJIJIJJJGIIIHJJJJJIFHII
@5616648/1
gtgcatgtcccgcagatggccaccaccattctatgaaatggaacacgaag
+5616648/1
?@@DD<DDHFFHDIIG>FCFGHCGEEH?FHIG@@F<FHGGDGHGIIIGGH
@6882020/1
ttttgaggtactcgagggcatgatgagcagccgagcccttggcttccttc
+6882020/1
:?@DABDDADFHHGIDEGGHIGIJBGG@GGDGIGHIBDHGC@CGGIG@EE
@5370837/1
gtacaatagaagataatcagacaattaatagaaaaatgacagaaggacag
+5370837/1
BB8BDFFFHHHHHJJJIJJJIJIJJJJIJJIIJJJJJIIJIJJJJJJJJJ
@8193322/1
attggaagctgactacaagccaggtatcacatttatcgtggtccaga
+8193322/1
?@:BDEFFGDHHHGIGIIGBHIGJAHIIGGBGHIIHJIEHIIIIJIJ
@6616635/1
ttcgattcgataggtgctttgtctggttaactttagtgggaagg
+6616635/1
=1:ABDFFHDHFHI<EGGIIIEHIIF?HHIIEHIDHBGHIGIII
@5835758/1
gtttcaatgcatcgataagacgaatggtaaagctgctaaaaaagcaggaa
+5835758/1
@@BDFFFFFHHHHJFJIIEGHIGIGGG?CFEIJEIJJIJJJJJJJIJIJJ
@5835759/1
gtttcaatgcatcgataagacgaatggtaaagctgctaaaaaagcaggaa
+5835759/1
@@BFFFFFHHFHHJGIJJIJIGGIGJJFGHIIJJGIHIJIJJJHIIIIGI
@2250058/1
cataaagtatgtctagaacgattttacctttgcgcgaaaagtgaccacaa
+2250058/1
B@=BDFFDHHHHHJJIJIIJJJJJJJJJJJIJJJJJJJJJJCFHIJJIIH
@5618680/1
gtgccccttgcggttaccccttctgttgggatgggggcc
+5618680/1
?:=BDFFFHHHGHEGIIIIIIIGHCHIIII;DHIIIIII
@4645099/1
gaggaagaagactcgccagcgccatgggtcacagtatacaacaagcagaa
+4645099/1
@CCFFFFFGHHHHJJJJIJJJIJJJJJJFGHJJJFFGIJJJJJJJJJJJJ
@4645415/1
gaggaagtaacggcagcactattgacactaagaaatcacagagccccggg
+4645415/1
@<?B;DDDFHHFHIIGB3CFHGHDDGGHAEHEBGIDG@A??F@CHGI@@B
@1960181/1
caccttacaaaataaaatacggcaaagagaagaaaggccgatagaatgaa
+1960181/1
@@@DDEDEHHHHHJJJJJJJJJJJJIJJJDIIGIJJIJJGIIIIJJJIIG
@3792379/1
ctgatagcagtaagttcatgctgcagcaactgtaaaaattgtccttcgga
+3792379/1
CCCFFFFFGHHHHJIJJEHIHIIJJIJJJIIJIIJJJJJJIHIJJJJIJI
@4821422/1
gccagaacgtaagatatcctaaactcacttttttccgaaaaaatatcgca
+4821422/1
CCCFFFFFGHHGHJJIJJJJIEEGIJIJGGHIIJJHJIJIIEEGEHJJII
@4065305/1
cttaaatttaaccgaaatatagaatacaccccttaatcagctacaacagt
+4065305/1
=@14BDDDHGDDHGIIIEIGHHIGEFGHIIIIFIIGGGEGIIIIGIGIID
@4065306/1
cttaaatttaaccgaaatatagaatacaccccttaatcagctacaacagt
+4065306/1
CCCBFFFFGHHHHJIJJIJJJJJJGIJJJJJJJJJJJJIJIDIJJJJJJD
@4065309/1
cttaaatttaactgaaatatagaatacaccccttaatcagctacaacagt
+4065309/1
=1=B?DDDHFFDDBAGICECB?FH@FCGHIII;FCGBGAAGGGI?GGC90
@4065310/1
cttaaatttaactgaaatatagaatacaccccttaatcagctacaacagt
+4065310/1
?@@BDFDFGFHAFEDHIGGGGGGIGIGHGGIJIJIJGGIIIIJIJJGIIB
@4065311/1
cttaaatttaactgaaatatagaatacaccccttaatcagctacaacagt
+4065311/1
@@@BDD;DHDF??EBGHBEGG@FHGHHIIIIIGIHIGGEAGGHGCHGBBB
@4065312/1
cttaaatttaactgaaatatagaatacaccccttaatcagctacaacagt
+4065312/1
CCCFFFDEHBHDFGAHIECHHEHJIJIIJJJJFHIJIJJGIIIJIJIIHD
@5837497/1
gtttcatatgtagaacgaattttgtgcatacaaaaatagtaaaaagtcga
+5837497/1
@??DDD?DD?FBAEH?@<FFHIICA;EHFHIGIIII@F<?CGIIIG@FFH
@7446174/1
aatcaacatcatagtgataagccgtgtttaatttacctagcgcg
+7446174/1
?<<DD?DFHFFHBD:AGHIHIGIB<@FFEEHIIICGHCHIGFH?
@2251691/1
cataaatggatgtgtaatatgcgtgtccacgcaagtacctgctggaacgt
+2251691/1
@@C;DDFFHGHHHIIIJJJJJJJJIIJJJJJJJIJFGHIIIIJIIHJIJG
@6618864/1
ttcgcgcgtaaagtgaccaaagcaaagacgcaataagtgatacaagaaaa
+6618864/1
CCCFFFFFFHHHHFHIIJJJJJJJJJJIJJIJIJJIJBFHIJJIIIJJJJ
@2251826/1
cataaatgtcaaaatttgacataatttgtggacataaaggaaagaaaaaa
+2251826/1
@@@DF::BFHHBHGGIIIGIJJJJJJJJJJIJIGGIIJIIJIJIGIJJJJ
@3793699/1
ctgatatcaccaatcaggtggtgacatcgttcgatgacaaagtgatgggc
+3793699/1
@CCFFFFFHHHGHIHGIEFEGIJGIIJIIIDGGGEICHCDFGFGHIIGIJ
@3793700/1
ctgatatcaccaatcaggtggtgacatcgttcgatgacaaagtgatgggc
+3793700/1
CC@DFFFFHHHHHIIGIJCFHFHGIIJJJHIIJIJJJJJIJJDFHGIHHG
@4822951/1
gccagaggcaaagtctacatagaacccgaaaatgtggatttacaaaattt
+4822951/1
CCCDFDDFGHHHGFHIJIHIIJJJJJJIIIIJHIFIJEIJJJIJJJJJJJ
@716149/1
agaagctttgcttgaagtaataaatgcagacagatataataataaactta
+716149/1
@@<?DDFFHDHDFIGGIFIHGIIICFHIIIIEGICIDHGIIHIIEHEEGH
@7447303/1
aatcaatcaatttgcctcgaaatctaaggttatattacttttatgaatcg
+7447303/1
???:DDDDFHHBHHIGB?:C@FHHEIIIEIIFHIIIIEGGHGFHIG?DDG
@4823643/1
gccagatcgataaaaaaatatcgcaatattagaaattttcaaatattctt
+4823643/1
?@1BB?DDFHDFHGHGHIGGGHHGIEGGHIGCCHEHEGIGIGGFIIF@CC
@4823644/1
gccagatcgataaaaaaatatcgcaatattagaaattttcaaatattctt
+4823644/1
?@@F?B?BBFHBHIGBDH@GDFA=FGHGEBDDGHIIGIGDFDHHDGC@GC
@4823645/1
gccagatcgataaaaaaatatcgcaatattagaaattttcaaatattctt
+4823645/1
@@;AADEFHHHHHIIIIIIIIIIIGIIIIIGIIFGHIIIGGIIIIIIIIG
@4823646/1
gccagatcgataaaaaaatatcgcaatattagaaattttcaaatattctt
+4823646/1
@@@DDDDDHFFHHIIIIICHG>F;D@DFHDGGEH?GIIIIIIIIIIEHGI
@4823647/1
gccagatcgataaaaaaatatcgcaatattagaaattttcaaatattctt
+4823647/1
@@@FFFFFHHBHHJJJJJIJJEIGHIIJJIIIJJJJJJJJGIGIJJIGIH
@4823648/1
gccagatcgataaaaaaatatcgcaatattagaaattttcaaatattctt
+4823648/1
@@CBDDDFFHGHHIJJJJJHGGHGIJJJJJGHIIIJJJJGGIHJIJIIIH
@4823649/1
gccagatcgataaaaaaatatcgcaatattagaaattttcaaatattctt
+4823649/1
@C?DDEFFHFHHHJJJJJJJJIJJJJJIJJIIJIJJJJJIGHIJIJJIIJ
@4823650/1
gccagatcgataaaaaaatatcgcaatattagaaattttcaaatattctt
+4823650/1
CC@FFFFFHGHHHJIJJJIIGIIGJIIJJJIIIIHIGJJJEGHIGJJJII
@6619836/1
ttcgcttttgactcgacaaaaatttaaacacattgcattattgatttcga
+6619836/1
@@1BDFFFHDDHHJJJJJJJIJIJJJJJJJJJJJJIGIJJJJJJJIJJII
@6619837/1
ttcgcttttgactcgacaaaaatttaaacacattgcattattgatttcga
+6619837/1
@@@7?DDBFDHHHC@EFBEHGGEHHGIJGGFHCCFBGIGHJJC@DHIEGI
@6619838/1
ttcgcttttgactcgacaaaaatttaaacacattgcattattgatttcga
+6619838/1
@@@?DDDDF42A:FED1CFFFEEGIFEBFFF?CFFFFGFEEFFDGIEFFF
@5376227/1
gtaccaccaaacgtagacaatattattataaacggatatcagaagccctc
+5376227/1
B?@:DDFFHHHHHEHGIJJJJJJJJJJJJJJIJJJJJJJJIHIIFHGJJJ
@2728722/1
ccggtaagtcgccagtcctccttcttcgaggtctgggaaggagtaga
+2728722/1
@<@DDFFFHHGGHFHFEIGHIEHGHIGC?GH?FADGI?FHI@F?FDG
@7448070/1
aatcaatttgcctcgaaatctaaggttatattacttttatgaatcgtgat
+7448070/1
CCCADFFFHGHHHJJJJJJJJJJJIHIJJJJJJJJJJJJJJDDFHIGIII
@717246/1
agaaggtaagccacttaagcacacatgttacataaatgtcaaaatttgac
+717246/1
B@@BDFBDHHHHHJJJJJJJJJJJJJJJJIJJIJJIJIIGHIIJJJJJJI
@4824934/1
gccagccaatgggattgcccatcactttgtcatcgaacgatgtcaccacc
+4824934/1
@@<1BDFFDHHHGIIIIIIIIEHIICHGIEIIIIIGIIIIIIFEHGGCGI
@6389907/1
tggatctatgactgtgtatcgatagctgttcactttttggtcatgatttt
+6389907/1
?@7B?BDDDB?BHBC>EFHI@AEDF>FABFH<FGGGIHAD:BDDADDDHI
@1962477/1
cacctttttcactcaaccatagctttctcagcgt
+1962477/1
<@?DADDDHDD<FHGGGBF?FF3FHDHBHIGCEE
@1962478/1
cacctttttcactcaaccatagctttctcagcgtg
+1962478/1
BC@FFFFFHHHHHJJJJJJJJJJJIIJJJJJJJEC
@1962479/1
cacctttttcactcaaccatagctttctcagcgtg
+1962479/1
CCCADFFFHHGHGIIIIIEHGIIIIIIIIIIIIFF
@1962480/1
cacctttttcactcaaccatagctttctcagcgtgtttaattt
+1962480/1
CCCFFFFFHHHHGIJIGIJJJJJJIJJJJIJJJG?18C??0?B
@4070257/1
cttaagcacacatgttacataaatgtcaaaatttgatataatttgtggac
+4070257/1
@@@FDEFFDFBFHIIIAHIIIGHHIHGHCIHB@FGGGIIIGIEHG<GGII
@7449241/1
aatcagaccaacggaacgcccggagcggc
+7449241/1
<@@DDDADDDFADGAFH?FBFFG@@D:<:
@5842640/1
gtttctacgggtattttgcgacctgcttttccaggttcagggtttcttaa
+5842640/1
=:?BBDFFHGG@DGIIJIJJJJJJJJIJJJIJJJIIJJIJJJDGIJIJJJ
@5842641/1
gtttctacgggtattttgcgacctgcttttccaggttcagggtttcttaa
+5842641/1
@@@DDDDFBHH0@FFHIIGEGGIIIDDFHDHD>B;DFE?GIIGGHCHGIH
@3287857/1
ctaacttctaaaaggataccaaagataagtgccttcccaatatttactcg
+3287857/1
BC;DDFFFHHHHHIJGIGGHJJJIJJGIIHEHIIIIIJJJIJJJJJIIJG
@5378032/1
gtacctatgaggttaagaaaccctgaacctggaaaagcaggtcgcaaaat
+5378032/1
CBCFFFFFHHHHFHIJJJJJJJJJIJJJJJIIJIJJJIIJIHGGIIHJJI
@4296559/1
cttgtttagacctcaaatgactcaactttccttcatgaacgttctcgtat
+4296559/1
@@BFDFFFHHHHHCHHIECHHGIHJJIJJIIIHIJJIIJHIDGHIJJFII
@6886916/1
ttttgcatttttattcggcttattgtaatattcctccatagttcttacat
+6886916/1
@@CFDDABFHHH;?EBFE@7FDBEFFHIEGHIGIGIIGGGICFDBHDHIC
@973082/1
atataactgacatgtttcatatgtagaacgaattttgtgcatacaaaaat
+973082/1
?@?=:DEFGHHHHIHIIIIIIIIIIIIIIIIIIIIIIHHIGIIIIIIIII
@1460675/1
caaaaaggtgcccaacaacagcaaacgggtcgaaatgaacgtcaacaaca
+1460675/1
@@;DDDFF<CFHHIIIJIIJJJJJIIGGGFFHGIIJGIJJJJDHIIJJJI
@1963300/1
cacgaaaggcagttcaccatcgcttgtcatgtgttgaaattccgcgaaat
+1963300/1
CCCFFFFFGHHHHIJJJJJJJJJJJIGHGGIGHJJJGIJJJJJJJJJJIJ
@5068809/1
ggaagttcgtattattcctcgaaatcaataactcgataaaaattgttccc
+5068809/1
@C@?DDFFHFHFHIJJGIGHIJJJJJJJIJJJJJJIJJJJJJJJJHIJJI
@3289061/1
ctaagaaatcacagagccccgggcccagatggcattc
+3289061/1
@@@D<DDDHHHHHBEEGGGHA:8@DDHBG?9<FB<3B
@3289062/1
ctaagaaatcacagagccccgggcccagatggcattcatgcagaaccgat
+3289062/1
@C@DFFFFDHHHHEHHGGHIGFGHIGIJJIIJGIGIIIIGFFHGCEHIHB
@7916978/1
atcaatttgcctcgaaatctaaggttatattacttttatgaatcgtgata
+7916978/1
@@;DDEEFHFHHHIHIIIDDHHHDEHIGGIGGIIIIIIII?:?GHGHIII
@3521518/1
ctcatgatacttttcaaattttcttttaaatttcatattctcataatact
+3521518/1
@@@<DAB;B?BFFI<AFF@IHI:CHIIAGFEHH@@DDHIDGEFIFFFFEF
@7450482/1
aatcatctatactctcagggtcttaatccgattttatttcccgaatcgtt
+7450482/1
?;:DDDFFHHGHHJJJGJIJFGIIIGIIJJJGJIGIIJJIHIJJJIJC?F
@3521622/1
ctcatgatgaagacactcctatggacatcgatcaagtggatgctgtccag
+3521622/1
CCCFFFFFGHHHHIIIHIJJJIJJIIHHFHIJJJGJFHIJJJJIJJJJI?
@430106/1
aagaacgttcgactttcacttcattctatcggcctttcttctctttgccg
+430106/1
@@@<DDFFFDFDFGBBGBACHHGIIIJIJIHJJJGGGIHGGIGIJJIFHG
@7220552/1
aaatcacagagccccgggcccagatggcattcatgcagaaccgatta
+7220552/1
CC<DFDFFHHHHHJJHGHGHHEGEHIJJJJJJJJJJJIFGIJJHHHJ
@973891/1
atataatcatcattcaaacattgaagccagatcgataaaaaaatatcgca
+973891/1
=@<DAD4=ABFFFAF??FB?EF:A::CFCCG3C9F;FGBFCGFFEFE;;;
@7220704/1
aaatcacccattagagaactcttggaactcgaaccagaaacagcaaaatt
+7220704/1
@;1BDDDDHFHHHIIICHIIIGHIIIIIIIIIIGHIIIIIIIGIIGCHII
@1210407/1
attacctctaaagctatctactcgttatataatcatcattcaaacattga
+1210407/1
==1=BDFFHHHHHJJJJJIIIJJJIIJJJJJJJJJJJJJIJJJJIJJIJI
@1210408/1
attacctctaaagctatctactcgttgtataatca
+1210408/1
@@@?DDDD>ACCC>DHEBIFBFCDFFAFCHG9?9:
@1462081/1
caaaaagtgaacagctatcgatacacagtcatagatccaatcctataatt
+1462081/1
???7DDDBDDDDDIDEE<<CF:CF?9CE?EDAEDFA?DDDDEDC?DDEE@
@1462082/1
caaaaagtgaacagctatcgatacacagtcatagatccaatcctataatt
+1462082/1
?@8BDDAB>FCFFGBHIIGICGHGIIIG?GDD@<CF@FAFGCCG@FHGG@
@1462083/1
caaaaagtgaacagctatcgatacacagtcatagatccaatcctataatt
+1462083/1
@@?DFFFFHHHHHDIGGGIIJJIJDIJEFHGIIJIIIGIJCHIJIIJIII
@1462084/1
caaaaagtgaacagctatcgatacacagtcatagatccaatcctataatt
+1462084/1
@@@DBDFDDHFHHBGEHEHIJJGIIIGIGCHHJGJIH>FGGJJJJJGHIB
@1462085/1
caaaaagtgaacagctatcgatacacagtcatagatccaatcctataatt
+1462085/1
CCCFFFFDHHHHGGJIJIJJIJJIIJJJHIIJIIIJIGIGIJJJIIJIGE
@6623191/1
ttcgggaaataaaatcggatgaagaccctgagag
+6623191/1
?<@=DD@@;CBHHGBEGBFFF?<C:;;EFC@DF>
@430325/1
aagaactatggaggaatattacaataagccgaataaaaatgcaaaaaact
+430325/1
@@@;DEFFHHHHHJJJJJJJJIJJJJJIJJJJJJJJJJJJJJJIJJJJJJ
@430335/1
aagaactattatttttttttttttatttttcatcacagtgatgtttgttt
+430335/1
BCCDFFFFHHHHHJJJJJJJJJJIGIIJJGGHGGHHFEEEECEFFFFEEE
@6623297/1
ttcgggagtcacttttccgaccaagagatccagcaagttcttggctgccg
+6623297/1
@@@;DDD?2<D<FIFIGIEFFFIIIIFAFGFIIIIFFDFEFCFDBFFFFF
@1462347/1
caaaaagtgataatggatacaaatttgactactgtatagctttcttctct
+1462347/1
@@??DDFBFHHHHIIIIIIIIIIIIIIIIIIIIIHIIIIIIIIIIIIIII
@1462348/1
caaaaagtgataatggatacaaatttgactactgtatagctttcttctct
+1462348/1
@@@FFFFDHGFFFJJJGGGFGIJJJJFIIBHGJJ@CGGGGHGHEIJJIJJ
@1462349/1
caaaaagtgataatggatacaaatttgactactgtatagctttcttctct
+1462349/1
@@CADDFDHHHHHJJJFHEGGGIIGIIIIJGIJIEFIIJJIJJJJJJJJJ
@6889061/1
ttttggaaaaaagtgagtttaggatatcttacgttctggcaacatcgaca
+6889061/1
@@@;DDBDFABAF?C4CGFEHHIIIIEIIIIIIIEFFFFF>@FFIIFCF>
@6394875/1
tggcaatccttgcaggatttacccgtggaggg
+6394875/1
@@@?AD;DH<F<A<BF;DIICAHI<8CG;EHI
@430827/1
aagaactgtgttaaaaatgaattctcaaacggcgttaaaccttttactta
+430827/1
CC@FFFFFDFHHHJJIJJGIIJJIJIIJJIIGGIJJJBDHAGHJJJJJIJ
@4654288/1
gagtaatttcataatgtggtgattgaaagcctttctttattgccagctct
+4654288/1
:?@4ABDEHGHDFGEE?EHEFHGGFIJJJGIJJJIJJIFHGIIJIJJIJJ
@721453/1
agaatatcaagttgaattattggaatctgcgaaaatcaaaaacaccataa
+721453/1
@@@FFFFFHHGHHIFHGIJIJIIJFHIJIHGGHIHIIIJIJJJJJJIIJH
@3523618/1
ctcatgtcgatatctgcaccatatcgatttggtcgctatgtttttacggt
+3523618/1
CC@DFFEFHHHHHJJJJJJJJJJJJIHIJJJIHGIJJJJJJIJJJJJJJJ
@6147850/1
tccattattatataatatatcctcaaactagtgaagacttatctcatcca
+6147850/1
@@@DDFBDHFHGGIIIIIIIIHHIIIIIIIIIIIIIGIIIIIIIIIIEHI
@6148383/1
tccatttatcaaggttttcaaactgttaaaaaacctgctgaatgtgcgcc
+6148383/1
@@@=DDDDAD<FFH<AGHCGIIIIGGIGIIIIIIIIIIGIIIIICHIIIG
@7919122/1
atcacatcattcgtcgtgtaccacatctc
+7919122/1
@@<DDDDDFH?FFEEHFFB>HDHC;GC4C
@7919123/1
atcacatcattcgtcgtgtaccacatctcggatcttgctactaatattcg
+7919123/1
@=:DDFFFHGHHHHHICFGEHIIJJJJIJIIEHIIIIGHIJJJJIIIJJI
@7919124/1
atcacatcattcgtcgtgtaccacatctcggatcttgctactaatattcg
+7919124/1
@?@DFFFFHHHHHEHJGGEEGHEHGEGCEEHGHHGIECGGHIEJIIEIHG
@7919125/1
atcacatcattcgtcgtgtaccacatctcggatcttgctactaatattcg
+7919125/1
@@C;DEFFFHHHHJJJGHGGEC@FCGGGIIG:F?GGFGGGBGEHIGIIIF
@7223818/1
aaatcgagggcgccatccacgagccaatcttccgctaccgcgtgttcctt
+7223818/1
BCCDFFFFHHGHHJJJJJJJJIJJJJJJJJJJJJJGGIJJHF?DAACEAC
@4074422/1
cttaatcagctacaacagtcaacatttcccacctttttcactcaaccata
+4074422/1
@CCD=DFFFHGHHGHIIIIIIIHHIGJJJIIJIJJJJIJJEHHIJJJIJJ
@4074423/1
cttaatcagctacaacagtcaacatttcccacctttttcactcaaccata
+4074423/1
CCCFFFFFHHHHHJJJJJHHIJJJJJJJJJJJGIIJJIIJJJJJJJJJJJ
@4831526/1
gccatattgatttaattttgacagcatg
+4831526/1
?1?DAD?BCF<F:EH<CFE@=HG9?BH:
@4831534/1
gccatattgatttaattttgacatgttagaatgccctattgaaaaccttg
+4831534/1
@<BBFFFFGHHGHIIJJJJJJJJFJJJJJJIJIJIJJJJJIJIEIJJJJI
@4831535/1
gccatattgatttaattttgacatgttagaatgccctattgaaaaccttg
+4831535/1
@@@BDDDFFDHHHJJJJJJJJJJIJJJJJJJIJJJJJJJEIIGIJEHGII
@4831536/1
gccatattgatttaattttgacatgttagaatgccctattgaaaaccttg
+4831536/1
B@@BDFFFHHHHHJJJJJJJJJJJJIIIJIIIJJIJJJJJJJJJJJIIJJ
@7224171/1
aaatcggccaacttcttgccgacggaatttttcagcgttttgtgg
+7224171/1
@@@DDFDFHHHHHJIIJECEGFHGGBHIIIGIB@FHBHIIIGEHG
@1214531/1
attacttttatgaatcgtgataacatgcataaaatataataaaaatttat
+1214531/1
@@@DFDDFHHHHDCCFH@E>GFHFH4FGIGGGIJGE@GHGGHGIIIIJIJ
@1214532/1
attacttttatgaatcgtgataacatgcataaaatataataaaaatttat
+1214532/1
@CCDFFFFHGHHCACCFFHGBCHCE>DFH>HHIFFGGDHHCHGGJIHIGG
@3293540/1
ctaagattaccaagttgggcaaccagcagtcccacaaagtttcacagttc
+3293540/1
CCCFFFFFHHHHHJIIJJJJJJJJJJJJJIIJJIJJJJJGIIJJJJJHIJ
@5383504/1
gtactaatcattttctatctacccgtccgcccattttgaatagaccaacc
+5383504/1
B@@BDFFFHHHHHIJJJJJIJIJJGGHGIIJJEHIIJIJIGIIIIJJJJI
@5383505/1
gtactaatcattttctatctacccgtccgcccattttgaatagaccaacc
+5383505/1
BBBDFFFFHHHHHJJJJJJJJJJJIJJJJJJJEHIJJJJJJJJIJJIJJJ
@5383545/1
gtactaatttgtgtaattgaagttcgtattatttcctcgaaatcaataat
+5383545/1
BC8DDDFFHHHFHFHJJJJJJJJJIJIJJJJJJJJJJJJHJJJJJJIJJJ
@5383546/1
gtactaatttgtgtaattgaagttcgtattatttcctcgaaatcaataat
+5383546/1
C@@FFFFFHHHDHHIJJIHIJJIJJJIJIIJJJJJJIIIIGIHIHIJJIC
@5383547/1
gtactaatttgtgtaattgaagttcgtattatttcctcgaaatcaataat
+5383547/1
C@CFFFFFHHDDFFHJGIHIJJHJIIGIJJJJJJJJIIIHJJJJJJJJJG
@4303431/1
ctttaagaaattctattgccatcttaataatattttttatttcatcatac
+4303431/1
B=BDFFFFGHHHHJIIJDEHIJIJJIIJJJJIJJJJJIJJJJJJJJJJJI
@155168/1
aaaatattaggaatccactacaaggttttcaatagggcattctaacatgt
+155168/1
@?;;DDDDHHAFHDHEEHIIFGIECAFHGEA?FEGHE@GHDGH<GHIII@
@155169/1
aaaatattaggaatccactacaaggttttcaatagggcattctaacatgt
+155169/1
@@1BDDBDDFFHHIEGHIGHGIEGIEHIIIICHHGIGIIIGGGGHGGGHH
@432937/1
aagaagctagccaagagaatggcggc
+432937/1
?;;DDD8BFD3DFF?FF;CFEBFEBB
@4833581/1
gccatctgcgggacatgcacatctcttggagccagccaatgggattgccc
+4833581/1
CCCFFFFFHHHHAGIIHIJIJJJJIGGGGGIJIJEGIJIIJJJICEIJIJ
@6626729/1
ttcgtagctcctttaaaagacatttgtgctgaaaagaaaattcaagatcc
+6626729/1
@@@:ADFFHHHHHJIJJJJJJJJJJJIJIJJJJJJJJJJJJJIJJJJJIH
@7225679/1
aaatcttcgatgatctcctgtctgggtggttgcaatctccagcagatatt
+7225679/1
@C@FFDFFHHDFHEHGIJHIIGHIIGFGHDFIJIGIIIIHHEH;FFHEIH
@1465915/1
caaaaatagtaaaaagtcgaagtctttcgagacatactcttcggagaatc
+1465915/1
@C@ADFFFHFHFFIJJHIJJJIGFIJIEGG@GEGGIJJJJJJIJGGHIGI
@5384190/1
gtactatgtgtgtttggctagattctgtttgacattcgaaaagtaaacgt
+5384190/1
B@@DFDFFHHFFHIIJJGIJJDEIIIGIHHIGIGIIJIJIJIIJGEFHGD
@5384191/1
gtactatgtgtgtttggctagattctgtttgacattcgaaaagtaaacgt
+5384191/1
CCCFFFFFHHFHHIJIJJJIJGHIIIJGIGJEGIJJJJJIJJIIIJEGID
@6399126/1
tggcatcgtttgagattttctggagttgttgagtaaagttccttagagcg
+6399126/1
CCCFFFFFHHHHHIJJJJJJJJJJJIIJIJJHIGHIIJHIJJEIJJJJIJ
@7455788/1
aatctagccaaacacacatagtacctctccacaaaaagggaaataaacaa
+7455788/1
?1?B?DB;BBDHCGGGGFEGG?FDHFHEGGIIIGFHGEBF=BGHGGGGAB
@6893033/1
ttttgtcgagttattgatttcgaggaataatacgaacttccatagattca
+6893033/1
:?@==:B?FHADBFHECGHG>GEED<D@EHG<BGGBHDGGIIE@FGGEHI
@4661484/1
gataaatatacctgcacacacgcatttttaaatttaaaaatttattcaag
+4661484/1
B@BFFFDEHGHFFIIJIIIJJJJIJJJJJJJHHIIGIGGFGDHIIIJIII
@4661956/1
gataaatggaacgaaattaaacacgctgagaaagctatggttgagtgaaa
+4661956/1
@?@ABDF?DHHGFFHGGIIIGIIIGIGIGDHIIEDAEHEIFHGIIFHGII
@5076516/1
ggaatgattgcatctgtgctggtctcctcgtcacattacagactctgtac
+5076516/1
BB<DDFFFHHHHHJJIHGIGJJIIJJIJJJIJIHGIJJIIJIIJJJJJJI
@726817/1
agacaaagcacctatcgaatcgaatattagtagca
+726817/1
@@@DDDDDDHHFAHDHB3AFE3F>AECEGH9:?<D
@726818/1
agacaaagcacctatcgaatcgaatattagtagcaagatccgagatgtgg
+726818/1
CCCFFFFFHHHHHAHIJFHHIGFEEHIGIGFGEHHIGHGIJJJIJGGHHH
@6401430/1
tggccatctgcgggacatgcacatctcttggagccagccaatgggattgc
+6401430/1
CCCFFFFFGHHHHJEGGBEHGGHIJJIJGGGAFHGGGIJIIGIGJIIIJI
@434998/1
aagaagttataaggttaacggtataaatgacccaccggccgtgaaaa
+434998/1
@C@DFFFFHGHHHJFHIJJIJHHJJJIEIIIHHIJJJIIIJFA;CHI
@4306902/1
ctttaatgcattgtatgcagcatcatgtttactaatctgctttgagcaac
+4306902/1
@@=DDFFFGHHHHGIIJJIIGHHIJJJJHJJIIIIIJJJJJJJJJJJIJJ
@6896206/1
tttttaaatttaaaaatgcgtgtgtgcaggtatatttatcacatcattcg
+6896206/1
?@@BDDB?BFHFFEHDFGIHGHJGCFHGIGCGHIJJJJJHIIJII?GHIH
@7229147/1
aaatgatgaaaccggagatcgaacagtttagcaataaagtacccaaatca
+7229147/1
?@@?BDEFHHDHHIIGIJIIIIJJJI?GIIIJIIJIGIG?FHIJJJGGFH
@5387641/1
gtactttattgctaaactgttcgatctccggtttcatcattttatagtac
+5387641/1
@@@FDEFADHFDFGIJGHAFHIIIHGBHHIJEFHCGGIJJBGIEGG><DB
@5853767/1
gtttgcgtttcaatgcatcgataagacgaatggtaaagctgctaaaaaag
+5853767/1
@=?DDDDAFHHHHGHIEHHGHIIIIIGIIIIIIFHHIFIIIIIIIIIIIG
@728505/1
agacaacttcatgtacaaatacctcaccttacaaaataaaatacggcaaa
+728505/1
@@@FFFFFHHHHGHIIJJJJJJJJJJJJIEGHIJJJJJJJJJJIJGGIGG
@435459/1
aagaagttggccgatttgcagactctcagcttcaacgccaaggacttcaa
+435459/1
@<1BDDDDFFFFFIIIIIIIIIIIIIIIIIIIIIIIIIIIIIFIIIIIIF
@5854819/1
gtttgctgttgtctagctccaggttgttgttgtgaaggagctggctgctg
+5854819/1
???DDDFFHHFHHJGHEAHHCGIBEC@GEDHDCFHGGIFDEG@DGEI?BD
@7230655/1
aaatgccgtcctcttctagcagctttaatgcattgtatgcagcatcatgt
+7230655/1
@BCADEFFHHHHHJJJJJJJJJJJJJJJJJJIJJJIIJJIJJJJJJJJJI
@5638309/1
gtggatagctgcaccaagcattggtggcgattggtcaatgttttttcttc
+5638309/1
@@@?DFDDFHHHDIJJIIIGHIJIFFFGIIJIGIBFGIEICHIIJJGEII
@3300251/1
ctaagtggtaagtagaaggtaagccacttaagcacacatgttacataaat
+3300251/1
@C@DFBDFHHHHFFBGIHIHHHIJIHGIJJHGGIJJGHIIIEIIJJIGII
@5639052/1
gtggatggcgccctcgatttggacc
+5639052/1
=?:;=B?DA:@DHGCG1AFFG?91?
@5639814/1
gtggattcctaatattttttagtgaacctctctaacgtctttatagaatg
+5639814/1
@8?ADDDDHHFHFEBHGHIGGFAFHIIIIFIGGIGIIFHIIIIIHHGII@
@5391076/1
gtagaaggtaagccacttaagcacacatgttacataaatgtcaaaatttg
+5391076/1
B@@FFFDFFHHHHJJIJIJJJJJJJJJJJJJJJIJJIJJIGIHIHIIIJI
@1969683/1
cacgacgaatgatgtgataaatatacctgcacacacgcatttttaaattt
+1969683/1
???1DDDDHHHH<DAEG9FHGIHFHI?F@CGBFHEGA?G=?DHGICBFHE
@2544593/1
cccacaaagtttcacagttccacaaaacgctgaaaaattccgtcggcaag
+2544593/1
CC@DFFFFHHHHHJIGIEHIJJJJJJJJJJJJJJIJIJJJJJJJJJIIII
@2544594/1
cccacaaagtttcacagttccacaaaacgctgaaaaattccgtcggcaag
+2544594/1
CCCFFFFFHHHHHJIJJIJJJJJIJJJJIJIIIJJJJJJJJJIIIJIJJJ
@5081305/1
ggaatttcaacacatgacaagcgatggtgaactgcctttcgtgtggtagt
+5081305/1
@<;DDFFFHHHHHIIIIIIIIIIIIIIIIIIIIIIIIIIIIIIIIIIIIH
@3302218/1
ctaataatagtgtattacctctaaagctatctactcgttatataatcatc
+3302218/1
@C<=DEFDDHCFHIIIIIIIIIIIIIIIEEGIIIIIIAFHIIIIIIIIII
@3302219/1
ctaataatagtgtattacctctaaagctatctactcgttatataatcatc
+3302219/1
CCCFFFFFHHFHFHIJJJJJJJJJJJJJJIIJJIJJIHIIJJJIJJJJJJ
@3529731/1
ctccaaaccttgcaaattttcaatcatgaag
+3529731/1
@@@D;DBDAFFA:C?G@BIHI<EE<:C?FAA
@3529732/1
ctccaaaccttgcaaattttcaatcatgaagcaagattttacctgaacaa
+3529732/1
B1BDDFFFHHHHGJIGIJJJJIIIJIJJJJJJJJJJJJJJJJIJJIJIFH
@3529733/1
ctccaaaccttgcaaattttcaatcatgaagcaagattttacctgaacaa
+3529733/1
BC@FFFFFGGHHGJJHJJJJJJIJJIIIIJJIJJJJJJJJJIJIIIIJJI
@3529734/1
ctccaaaccttgcaaattttcaatcatgaagcaagattttacctgaacaa
+3529734/1
C@@FFFFFHHHHGJJIJJJJJJJIIJJJIIIJJJGGIJJJJIJJIIJIII
@1223810/1
attataatcatcaatattatctatcgatactgaatgtaattttttatata
+1223810/1
@@@DDDD?FFFDDFBAH>HG9HIGHB:<AEHBHIIE?FACGHGHH8BDEG
@1223883/1
attataattaataactagtgcctaataatagtgtattacctctaaagcta
+1223883/1
@@?;DFBFHHHHHJJJJJHIIJJJIJJJJJJIIIJIJJJJJJJJJIJJJJ
@3030783/1
cgcgacggctcagcaactcctggaggacgctgacggg
+3030783/1
?@;BDDDFDHHDDGGIGGIHEDHGIJGIIHAGEGEHH
@3030784/1
cgcgacggctcagcaactcctggaggacgctgacggg
+3030784/1
@@@DDFFFFFD??BFHBDHIGCGHHIIIGGGHGCGGJ
@3030785/1
cgcgacggctcagcaactcctggaggacgctgacgggagtcttgctcggc
+3030785/1
@C@DFFDFHHGHHIEHIGIJJEGIGIGIJIGIJJIIJ@B;@DCBCEEBC@
@5642255/1
gtggcattttgacatttatgtgacataatttgcaacatttgacgtacggt
+5642255/1
B@@FFFFFHHHHHIJJJGIIHIIIJJJJJJJJIJJJJJJJJJJJIIJJJG
@5642376/1
gtggccatctgcgggacatgcacatctcttggagccagccaatgggattg
+5642376/1
CCCFFFFFHHGHHJJ@FGGGIGGGEIGEEG@DBFEHGDGGEBFGIJA>FG
@5642550/1
gtggccgtctgctacggaacaggcaaaactccgaagg
+5642550/1
@@@<DDD@F?FBFGEGIIJJIIJIIEIAHIGGGGFE>
@5642551/1
gtggccgtctgctacggaacaggcaaaactccgaaggaagccaagggctc
+5642551/1
CCCFFFFDHGFHBFH>HGGIIIIIIIIIIIIIIIIEGEGIIIIIIFECHG
@4311880/1
ctttactttgcatagaattagtggtttttttctaaaatcaatttacatat
+4311880/1
=@14ADDDHFDHFIEHE@H@FACD<CFGIIGGHGCGIIDBFHGHIGEIHI
@5082640/1
ggaatttttcagcgttttgtggaactgtgaaactttgtgggactgctggt
+5082640/1
@@?DBDEFHDDFAEBGHH:<CGEBEH@:9CGFGHHIGBGHI<DFGEHEGH
@1971080/1
cacgagaatttgaaaagcgagcttcatgatcccctgaagaatatatcttg
+1971080/1
BC;DDFDFHHHHHJJJJJJIIJJJJJJJJJJJJJIIIJJIJJIJIJIIIJ
@4669517/1
gatatattcttcaggggatcatgaagctcgcttttcaaattctcgtg
+4669517/1
@@=DDFFFHHGHHIJJJHIHJJIGGIIJJJFIIJJIIIJJJJJIJIB
@981970/1
atatgtcacattttgtggttctttaacgaaatgtcaagagcataaagtat
+981970/1
:1:44BDEHGHHHIJIJJJIIJJJJJIJIJJJIIIJJJJIJJJJJJJGGI
@2264293/1
catagatccaatcctataattatccatttcctgtaattctggtttctcta
+2264293/1
=??AABDDHHGHHJIIGGIJGJJIJIGGIIJIJCHAEGHHJC?FHIIGID
@2264294/1
catagatccaatcctataattatccatttcctgtaattctggtttctcta
+2264294/1
B@=DDFFFHHHHHJIIJJJJJJJJJJJJJJJJJIIIIJJJJJIJJJJJJI
@2264295/1
catagatccaatcctataattatccatttcctgtaattctggtttctcta
+2264295/1
CCCADFFFHHHHHJIIJJJJJJJJJJJJJJJJJIHHHIJJJJFHIIIJJG
@6160212/1
tcccttttgagctattgcgatattttttcggaaaaaag
+6160212/1
@@@:=DDD>1CDF@FF>FBBEBEHIIIIA:DFFAFEF;
@4669669/1
gatatcaccaatcaggtggtgacatcgttcgatgacaaagtgatgggcaa
+4669669/1
BB?DFFFFHHHHHJJJCGHFHIJJJJJIJJJJIJJJIJJJGGIJIJJJHH
@7235274/1
aaattaaaccacctagatcaccacttttacgacatgtgcacgatccggag
+7235274/1
CCCFFFFFHHHHHJJJJJJJJJJJJJJJJJIJJJJJJJJGIJGJIJJJGI
@3806648/1
ctgattcgcaacatataccgagtgtggcggca
+3806648/1
CCCFFFFFHHFHHIJJJJJJIJCHGHJJJI06
@7235397/1
aaattaaatcaatatggcgactgagaggcaaacaaatgttattttatcag
+7235397/1
@CCFFFFFHHHHHJJJJIJJJJJIJJJJJJJJJJIIJJHIGJJJJJJJJJ
@7465218/1
aatggaacgaaattaaacacgctgagaaagctatggttgagtgaaaaagg
+7465218/1
???DFDDDHFHFFIJFIGHGGIJJGHIIIJIJGHIBHGIGGIJGGIIJIC
@1971501/1
cacgagccaatcttccgctaccgcg
+1971501/1
CCCFFFFFHHHHHIHIEGCGHHEHD
@1971502/1
cacgagccaatcttccgctaccgcgtgttccttaacaacgatctggtggc
+1971502/1
@@;1D?DDFHFDFI@CEGDGAGFIEDEEECG>F?DDGH=AFGFE4=D=DE
@1971503/1
cacgagccaatcttccgctaccgcgtgttccttaacaacgatctggtggc
+1971503/1
@C@DFFFFHHHHHJIJEHIIIJHII@F?FBDEG?FBDHCBGGHGAEDGGG
@1226306/1
attatattgtgaaaagggagcatttatttgatgcaaagtatagaggttgt
+1226306/1
CCCFFFFFHHHHGJJJJIIIJJJJJJJJJJJJIIIIJJFHIIJJJIDGIH
@3306845/1
ctaatattgcgatatttttttatcgatctggcttcaatgtttgaatgatg
+3306845/1
@@@DDDFFGDHFHGHGIJJJJIIIIJJJJJIIJJJJGEGGIIJIIJJIII
@5862386/1
gtttgttgtctaccccatgcagcttgttgttgagatgtaggagctggttg
+5862386/1
@??D?DDDFDHFFIIIBCAGEGIIIFHHAEGGFHFGGHEGI<DEHII3DA
@5862387/1
gtttgttgtctaccccatgcagcttgttgttgagatgtaggagctggttg
+5862387/1
B=1ADDEFFHFFHJJJJJIIJJIJJJIIGIIJCGGGGHIIIGHIIJJFHG
@5083594/1
ggacaacaaggaaagttattgccggttcataaccttctctttggactctc
+5083594/1
CCCFFFFFHHHDHIJFHIICHHIJGGDHEGGGIIGGIIJIG9DHGGHGHH
@2549238/1
cccacctttttcactcaaccatagctttctcagcgt
+2549238/1
@@@7A@BDFFF;:B@>FF@ECFDGFEHFHHIICEE?
@2549239/1
cccacctttttcactcaaccatagctttctcagcgtg
+2549239/1
@CC?DFFFHHHC?GHHIIIJJJIGGHHIGGIGHGIF?
@2549240/1
cccacctttttcactcaaccatagctttctcagcgtgtttaatttcgttc
+2549240/1
@CCFFFFFHHHHHJJJIJJJJJGJJJJJJJJGGJJFHGGGDGDII<;FGF
@2549241/1
cccacctttttcactcaaccatagctttctcagcgtgtttaatttctttc
+2549241/1
@@7?DDFFHFFHHIIIGGICHIIIII@?FEG>FGD?CAG3:?FD?B?4D?
@4314950/1
ctttagtgggaaggtttaggtatttgtgg
+4314950/1
:=?4=AADFHDHBEAFFEGICFHIIEFFF
@2549458/1
cccacgccagtatacagggagtggcgaaaccaacaaagtattgtaccttg
+2549458/1
@@@DDDAD@FAFH@GHGIIIICEHIHBGGIGCFGGIDG8BFG@HGIGGGI
@8206435/1
attgtgaaaagggagcatttatttgatgcaaagtatagaggttgtaccca
+8206435/1
@@CFDDFFHHHHHJIIGGHHFHIJIJJJIJIGIFGIGGIIICGGHIJIJJ
@3034154/1
cgcgcgtaaagtgaccaaagcaaagacgcaataagtgatacaagaaaata
+3034154/1
@@@1ADDA??FD?EAF@CGHIIIIIHIIIB@GDB@B<DGG====B@G7=F
@7468904/1
aatgtagaaggcagattgttaccctccacgggtaaatcctgcaaggattg
+7468904/1
@@CFDEFFGHHGHJIJJJJJJJJJJJJJJJJJHGIJJJIIJJJJJJJJJJ
@7656110/1
agagaattcacttatgaatgtggcataggttctgtcaaaactgttgcgac
+7656110/1
@@@=DDDDHFF?FFHBHGHGFIGGGIGHD@FBBHGGEHIIIIICFHGII:
@4315910/1
ctttatatatgtcacattttgtggttctttaacgaaatgtcaagagcata
+4315910/1
?@C=DDEFHHHHHIJJJJJJJGIJJIJJJJJJJJJJJJJIJIHIGJJJJI
@7240223/1
aaattagtaaaacataatggttttcgcgcgtaaagtgaccaaagcaa
+7240223/1
@@CFFFFDHHHHHJJJJJJJHIJJJIJJJJIJIIJBDHIJJJJJJJJ
@6412321/1
tgggagcgttgtttttggacggaaaaattgaaattgcagatatggtcttc
+6412321/1
@@1BBDDFHHHHHIIIGIHIIIGIIIIIIIIIIIIIIIIIIIIIIGHIII
@439926/1
aagacactaagattaccaagttgggcaac
+439926/1
?1=DDDDD;F?FFG>BF@FDA4AF6BE@?
@439927/1
aagacactaagattaccaagttgggcaaccagcagtcccacaaagtttca
+439927/1
@@<BDFFFHHHHHJJJJJJJJJJJJJJJJIJJJJJIIJJJJJJGIFHIII
@737419/1
agacgaatggtaaagctgctaaaaaagcaggaaaagcccagaagaacgtt
+737419/1
@C@DFFFFHHBHHIIHHIGHHIHJJGIIIJJIJIJIIJJFIJIGIIJJDC
@7240495/1
aaattagttgctatccttctctttgacattgcttgtggtcactttt
+7240495/1
BCCFDFFDHHHHHJJJJJJJJJJJJJJJJJJJJJJIJJIHJGCGHJ
@5647580/1
gtgggtaccgtttttccgaatttaggatgagcggaagtccattcaaatag
+5647580/1
@@@BDADDHA1DHII@GB:FGIIGEGEEEGGHGG<GE?FFCFHHGHICCC
@5864352/1
gttttaacgtaactatattgtggtccgctatttggtacgacgacaa
+5864352/1
BBCBDFFFHFHHHJJJJJJJJJJJJJJJJJJJJJJFGGGIJIIIIJ
@7470511/1
aatgttgactgttgtagctgattaaggggtgtattctatatttcggttaa
+7470511/1
CCCDFFFFHHGDHIHGHGJIIJIIIGHGI<EGIJJIJIJJJJJJJE07@D
@5648962/1
gtggtaagtagaaggtaagccacttaagcacacatgttacataaatgtca
+5648962/1
@@@1D;DDDDHHHGG?EGFDEHHD:EB@??FFHIGEIIIGIIGHDICDBD
@2551482/1
cccacttgaagtagattttgtgaaggagcacaacgtaaaacaatatcgac
+2551482/1
=?8ADDDADDD?C?2ABEFCCCEEEIID;FFIIEDDDDDECDCDEEBB=D
@2551569/1
cccacttggggcagacaaacagctccacaacagcaacatcaaactgttcc
+2551569/1
@CCAFFFFHHHHGJJJJJJJIGIJJJJJJGJJHGGHIJIGIJIJIJFHIJ
@170964/1
aaaattagttgctatccttctctttgacattgcttgtggtcacttttcgc
+170964/1
C@CFFFFFHHBHHJJIJJJJJJJJJGIIIJJJHIIJGGGCFHJIIJGHGG
@2743132/1
ccggtttcatcattttatagtacactttccacacagcatctaatgacatt
+2743132/1
@@@DADDFFBHBFHIIAFHGDIGHFDHGHIIGHCFGGEGG@FHGEGHGII
@7930125/1
atcagctacaacagtcaacatttcccacctttttcactcaaccatagctt
+7930125/1
:11:ABDAA:CBFGHGIHGHGEIDHDHIBGHGHICEFHHIGGIACGH<FH
@7930126/1
atcagctacaacagtcaacatttcccacctttttcactcaaccatagctt
+7930126/1
CC@FFFFFGHHHHJHIIJJJJJJJJJJJJJJJJJJJJJJJJJJJJJJJJJ
@7930127/1
atcagctacaacagtcaacatttcccacctttttcactcaaccatagctt
+7930127/1
CCCFFFFFHHHHHJGHJJJJJJJJJJJJJJJJJJJJJJJJJJJJJJIJJJ
@2267144/1
catagttcttacatccttgtttatttccctttttgtggagaggtactatg
+2267144/1
B@B7?BDEHHHHHIJJIJIIIIGHJJJJJJJGIJIHHGGIGIJBFHHJJI
@2267145/1
catagttcttacatccttgtttatttccctttttgtggagaggtactatg
+2267145/1
BC@DFDEFHHHHHJJJJJIGGIEHGJJJJJJJJJGFHIDGFHIBFHGHII
@2743654/1
ccggtttgttctgaaacaaacatcactgtgatgaaaaataaaaaaaaaat
+2743654/1
@@@ABDDBCFBDDFHIGIJIJGGIGJIIGHGIIIIJJIJJJJJJJJJIG>
@2743655/1
ccggtttgttctgaaacaaacatcactgtgatgaaaaataaaaaaaaaat
+2743655/1
@@@DBDFFFHGHGIIJJIJIJJJIIIIJEGIIJJJJJJJJJJJJJJJJHF
@6906312/1
tttttgagtattttaatgtaataaa
+6906312/1
??8==:?=2A2ADD>GEFICEHE<F
@3534411/1
ctccaagagatgtgcatgtcccgcagatggccaccaccattctatgaaat
+3534411/1
CCCDDEFFHHHHHJIJIGIIJGIIGIIGGGIIJIGIJIJJJJJIJIJEGI
@5866835/1
gttttactaatttttcaataaagtacactttatttaagaacaggggagaa
+5866835/1
:11==ADDBHFHHIIB@G<FHGHCHH<FHHH@GHIIICHGGGGGIIBFEH
@1975042/1
cacgattcataaaagtaatataaccttagatttcgaggcaaattgattga
+1975042/1
@@@FBDDDFCFBBHI<AGABEHIGHHGEB<BBCHCHI8F@AGHGIGEEB<
@1975043/1
cacgattcataaaagtaatataaccttagatttcgaggcaaattgattga
+1975043/1
@B@DBDFFHHHHHJJEHIJIJJGJGIJIJIJJIIGGHEGGGHIIHIJIIH
@1975044/1
cacgattcataaaagtaatataaccttagatttcgaggcaaattgattga
+1975044/1
@CCADFFFHHHHHJJCGIIIIJJJJJJJJJIJJIIJJIIGIJIJIIJJJE
@1975045/1
cacgattcataaaagtaatataaccttagatttcgaggcaaattgattga
+1975045/1
@CCFFFFFHHHHHJJEHIJJJJIJJJJJJJJJJIIJEGIIIIJJJJJJIF
@1975046/1
cacgattcataaaagtaatataaccttagatttcgaggcaaattgattga
+1975046/1
BCCFDFFFHHHHFGICGHIJJJJJJIJIJIJJJJIJHIIJJJJJJJJJII
@1975047/1
cacgattcataaaagtaatataaccttagatttcgaggcaaattgattga
+1975047/1
CCCFFFFFGHHHHJJCDHHIJJJJJJJJJJJJJIIJJJJIIIIJJJJJJJ
@172291/1
aaaattcaagatccagtgtttaaggaactatcagatgttggtccgccaca
+172291/1
@@<DDD?DB>CFFDBAAECCDA@93ACFHCHBHBEDCCB9??DDGBGE<F
@5651358/1
gtggtccagaagaggcatcacacaaggctcttctgttcggataagaagga
+5651358/1
@@@FFFFFGHGHHIGIIGCGHGGIHGEHIIGJAHGGGIIIDIIIGIIJII
@3818151/1
ctgcacacacgcatttttaaatttaaaaatttattcaagtcaaaaataat
+3818151/1
@@@A?DDFBH>A<BEFHGIGIGIBFIIII@CGHIGIDFGGEH>BGFECHI
@3818152/1
ctgcacacacgcatttttaaatttaaaaatttattcaagtcaaaaataat
+3818152/1
@BB1BDEFHHHHHJJJJJJJJJJJJJJJIIJJJJIJIGIHIGHIGIHIGI
@3818153/1
ctgcacacacgcatttttaaatttaaaaatttattcaagtcaaaaataat
+3818153/1
@C@DBDDDHADHHBHHIIIHAHIIHB?EHG>CHHIIC<FFFHGICDFGCG
@3818154/1
ctgcacacacgcatttttaaatttaaaaatttattcaagtcaaaaataat
+3818154/1
BC<DDFFFHHHHHJJJJJJJJJJJJJJJJJJJJJJIJIHHIJJJJJJJJJ
@4318892/1
ctttattcgtcatcgctccccacgagcg
+4318892/1
:=14=ADDHDHFDIBG9EHI1AF??EF?
@4318893/1
ctttattcgtcatcgctccccacgagcgtttctttagtctgt
+4318893/1
@@@BDFFFGHHHHIHIIHIGH;@??G>@0?6B?DF<?80?88
@4318894/1
ctttattcgtcatcgctccccacgagcgtttctttagtctgtatattttc
+4318894/1
?@@FABDDF?DDFHHIIGFIJIJEAHIGHGGHGEGD9DFG4=8C8C@FC=
@4098769/1
cttagcagaacccgataaagcgttaccagcgcttgaggaagtaacggcag
+4098769/1
@CCADFFDDHHDHIGIIGEGIIGGGIHGIIJIJJGHJIJIIBCGIHIIHG
@173024/1
aaaattcgttctacatatgaaacatgtcagttatatattcacctttatat
+173024/1
@;?BDFFFHHHHHIIIIIIIIIIIIIIIIIIIIIIIIIIIIIIIIIIIII
@4319952/1
ctttcaaacacataatcacatactgctctcacagttactaaagctgatga
+4319952/1
BB:DDFFFHHHHHJJJJIJJJJJJJJJJJJJJJJIJIJJJJJJJJJIJJI
@987892/1
atattttcttgtatcacttattgcgtctttgctttggtcactttacgcgc
+987892/1
B=?DDFFFHHHFHGIGIJIIJJIJJIJJIJGIGJJGHHIGIGIGIJIJJJ
@1477887/1
caaaaatttaaacacattgcattattgatttcgaggaaataatacgaact
+1477887/1
?;@DDFDDHDDDHIIEHBFBAEBHGHGFEH>D?FFBBGGEDBDDHGCGHE
@1477888/1
caaaaatttaaacacattgcattattgatttcgaggaaataatacgaact
+1477888/1
?@@<DDD?BFHFHGEBGIGGEHGDHFFIGHE>GEGEGCFGAGH@@FHGHG
@1477889/1
caaaaatttaaacacattgcattattgatttcgaggaaataatacgaact
+1477889/1
@@@?DFFFHHHHHIIIIIIIIIIIIIIIIIIIIIIGIIIIIIIIIIGBGG
@1477890/1
caaaaatttaaacacattgcattattgatttcgaggaaataatacgaact
+1477890/1
@C@DFFFFHDDDDHII3CHEEDEHIIIIIIGGEBFGGEGHHHIIIGIEGI
@1477891/1
caaaaatttaaacacattgcattattgatttcgaggaaataatacgaact
+1477891/1
@C@FDDFFHHHHHJGHIIEIIJJIJJJHIJJHIHHIIJJJJJJIHJGIIG
@1477892/1
caaaaatttaaacacattgcattattgatttcgaggaaataatacgaact
+1477892/1
@CCFFFFFGHHHHIIJJJIIIJIIJIHIIJJIIJGGIJIFIJGIGIIJII
@1477893/1
caaaaatttaaacacattgcattattgatttcgaggaaataatacgaact
+1477893/1
BCC:BDFFHHHHHJJJJJJJJJJJJJJJJJJIJJJJIIIJJJIIIGIJIJ
@1477894/1
caaaaatttaaacacattgcattattgatttcgaggaaataatacgaact
+1477894/1
CC@DFDDDFDFHHIDBEFIIIJJGGIGGIJJIJJJJJJIJJIJIIIIGJI
@1477895/1
caaaaatttaaacacattgcattattgatttcgaggaaataatacgaact
+1477895/1
CCCFFFFFHGHHHIIIIJJJIJIJJJJIIJJHIJJIJIJJJJIIJJJIIJ
@1477896/1
caaaaatttaaacacattgcattattgatttcgaggaaataatacgaact
+1477896/1
CCCFFFFFHHHHHJJIJIJIJJJJJJJIJIJIJJJJJJJJJIJIJIIJJI
@1477897/1
caaaaatttaaacacattgcattattgatttcgaggaaataatacgaact
+1477897/1
CCCFFFFFHHHHHJJJJJJJJJJJJJIIJJJJJJJJJJJJJJJJJJJJJJ
@1477898/1
caaaaatttaaacacattgcattattgatttcgaggaaataatacgaact
+1477898/1
CCCFFFFFHHHHHJJJJJJJJJJJJJJGJJJJJJJJJJJJJJJJJJJJJJ
@7247805/1
aaattgctctactctcaagaaatggcctccatgccgagcaagactcccgt
+7247805/1
C@@FFFFFHFHHHIJJIJIIJJGGGFGHIJIIHJJJGGGEHEIIJIJJG8
@3315325/1
ctaatttgtgtaattgaagttcgtattatttcctcgaaatcaataatgca
+3315325/1
B@@FFFFFHHHHHJJIIJJJJJIIJJJJJJJJJJJHIJIJJJJJJJJJII
@3315516/1
ctaattttacaagctatactttgcatagaattagtggtttttttttctaa
+3315516/1
CCCFFFFFGHHHFJGGDGHGGGIJIIJIFFHEEHFGHEGEHIGGEA7=CH
@988516/1
atatttttgagtattttaatgtaataaacagaacatgtaagaagtgaata
+988516/1
C@CFFFFFHHHFHIJJJJIJJIJIIJJJJIIIIJGGHGHGHIGI?BFFII
@7474610/1
aattaatcaatttgcctcgaaatctaaggttatattacttttatgaatcg
+7474610/1
=1?A=AAB><CC?AEDHGFBACCDA?<EHHIIDA?GIIICGHIIGB:B?F
@2556107/1
cccagatggcattcatgcagaaccgattaagaaaggggcagacaacttca
+2556107/1
BC8DDFFFGGGHHIJJJJJJIJJJJIIJJJJJJJIJIJIIJJJJJJJJJG
@2556108/1
cccagatggcattcatgcagaaccgattaagaaaggggcagacaacttca
+2556108/1
CCCADFFFHFHHHJJJIJJHIJJJJGFFHJJJJJJJJIJJJJIJIIIJHG
@2556109/1
cccagatggcattcatgcagaaccgattaagaaaggggcagacaacttca
+2556109/1
CCCFFFFFHHHHHJJJJIJJJJJJJGFGIJJJJJJJIJJIJJJJIIIIJJ
@988730/1
atattttttcggaaaaaagtgagtttaggatatcttacgttctggcaaca
+988730/1
?@7BDDEFFHHGBFGGDHG?@FGBGDFIEIEGHGGIGIIBDGGBGHGGIG
@6908097/1
tttttgtatgcacaaaattcgttctacatatgaaacatgtcagttatata
+6908097/1
?@=BD8=AA?CA?CEFG<F@EEG@FCEHA?GDEIIFFEEDDCBBFB?BB4
@988816/1
atattttttttatcgatctggcttcaatgtttgaatga
+988816/1
:114=DDDHHHHHIIGIIIIIIII;9DD@?DH30BB@4
@7659669/1
agagcataaagtatgtctagaacgattttacctttgcgcgaaaagtgacc
+7659669/1
CC@FFFFFHHHFHJIIIJJIJJJJIJJJJJIJJJIIJIJJJJIJJFHIJI
@3317687/1
ctacaacagtcaacatttcccacctttttcactcaaccatagctttctca
+3317687/1
@@@DFFFFHHHHHJIIJJJJJJJHIIIJJIIJIJJJJJIJIJJIIIHIIH
@3317688/1
ctacaacagtcaacatttcccacctttttcactcaaccatagctttctca
+3317688/1
BB@DFFFFHHFHHJJJJJJJJJJJJJJJJGIJJJJFIJCHGGIEGIIJJG
@4849683/1
gccctattgaaaaccttgtagtggattcctaatattttttagtgaacctc
+4849683/1
?@1BDDFFHGHGHHJJJIJIGHIIGIIIJGIJJDHIJJJIIJHGEGGIJJ
@4849684/1
gccctattgaaaaccttgtagtggattcctaatattttttagtgaacctc
+4849684/1
@@<DDDDDFHHHFGIIIGHHH<:C::FHG>BHFHHIGGII;BG>DG9FDE
@4849685/1
gccctattgaaaaccttgtagtggattcctaatattttttagtgaacctc
+4849685/1
@@@FDDFFHBHHHJJJJJEIEHIJCGHIJJJJCEIIIJEIHIBGGIJJJJ
@4849686/1
gccctattgaaaaccttgtagtggattcctaatattttttagtgaacctc
+4849686/1
@C1ADFFFHHHGHJJJJJHIIJJJHHIGHHIJGGIJJJJJJIEHGIGHIG
@4849687/1
gccctattgaaaaccttgtagtggattcctaatattttttagtgaacctc
+4849687/1
@C@FFFFFHFHHHJJJJIJIJHIIBFHCGAFFAEIIJJJJEGBB@DFGGG
@4849688/1
gccctattgaaaaccttgtagtggattcctaatattttttagtgaacctc
+4849688/1
CC@FFFFFGDFGHJJJIEIGIHGI:EHDHGIIIJIGIIJJJCBFIJGGGI
@4849689/1
gccctattgaaaaccttgtagtggattcctaatattttttagtgaacctc
+4849689/1
CCCFFFFFHHGHHIIJIIIJJHHIHIJGIJJIJGIJJJJIJIJJIIIIJI
@4849690/1
gccctattgaaaaccttgtagtggattcctaatattttttagtgaacctc
+4849690/1
CCCFFFFFHHHHHGIGIGHGHCGH:AF@HBBHC<CGIIIJ=;??BFBHGE
@1714683/1
caactgtttacctgtgtatgataaataaa
+1714683/1
@@@7DBEFHBHFDICFGFHGHGDGHHGIB
@1714684/1
caactgtttacctgtgtatgataaataaacttttttcgggtttggaaaaa
+1714684/1
?@@FDDDDHDF?BFAEGHIDGIIIIIIGGIGIHIEIDB<?GGD1BFH@F?
@1714685/1
caactgtttacctgtgtatgataaataaacttttttcgggtttggaaaaa
+1714685/1
CCCFFFDFHGHHHIBBCGJJGIJJJJJJGJIJIJEIIJI@:DDFHDGHIJ
@443056/1
aagacgaatggtaaagctgctaaaaaagcaggaaaagcccagaagaacgt
+443056/1
@<?D?@@DFHGHHIGEGHEGHGBBHHGHDHGIIIEIHGGIIAEGIFHCHA
@6908920/1
tttttgtggagaggtactatgtgtgtttggctagattctgtttgacattc
+6908920/1
=?:ADABDH<CADG<AFEHHHCHDDDGHIICFHIGIIGIGFGIHIIIIII
@2558136/1
cccagccccaacaaggaggtaaaaagaagaaacaaaaacaacctgaaca
+2558136/1
?@@7BDDDFDBDF;CF3ADFDEHBCFGIEGCGIABB@BF;BFD9;CFF@
@1977693/1
cacgcatttttaaatttaaaaatttattcaagtcaaaaataatatgtaaa
+1977693/1
@@@1BADFFHBHHGIJJJJJJGGIJIJHIHECHIHGDGIJIJJJII>FDG
@1977694/1
cacgcatttttaaatttaaaaatttattcaagtcaaaaataatatgtaaa
+1977694/1
CCCDFFFFHHHGHJJJJJJJJHJJJJJJJJHIGIJJIIIIIJIJJIGGII
@1977695/1
cacgcatttttaaatttaaaaatttattcaagtcaaaaataatatgtaaa
+1977695/1
CCCDFFFFHHHHHJJJJJJIJIJJJJJJJIIJFHIJJJJJJJJIJIIJII
@1977696/1
cacgcatttttaaatttaaaaatttattcaagtcaaaaataatatgtaaa
+1977696/1
CCCFFFFFHHHHHJJJJJJJJJJJJJIIIJJIGIJIIJJJIIIFIIGHII
@4102029/1
cttagcttcacaattacttagagaagcacgcggaagcggtatgcagattg
+4102029/1
BB@DDFFFHGHHHJJJIJIJJJGHIJIJIJJIGIJJJJI;FHIIGEGIJI
@175949/1
aaaatttatagttttttgcatttttattcggcttattgtaatattcctcc
+175949/1
?;;B?DDDF?C<CGB7GGG:CF?B@B<1:EGEC>FH@B?:BDFF4999BD
@175950/1
aaaatttatagttttttgcatttttattcggcttattgtaatattcctcc
+175950/1
?@@DDDFFGHAHFGIIIGC>HHDGIIIFICGFHGIII<DGBGAEFGGGII
@2270121/1
catatgaaacatgtcagttatatattcacctttatatgtcacattttgtg
+2270121/1
B@@DFFFFGGGHHHIJJDHIJIJJJJJJJIIJJJJJJJJIIGGIIJJIFH
@1716104/1
caacttcatgtacaaatacctcaccttacaaaataaaatacggcaaagag
+1716104/1
@;@DAEFFHGFBFGIJIIGJJJIIJJJGIGBHIIJIJIJIHIGGIGIIJJ
@6644649/1
ttctgcttcaccaatctgcataccgcttccgcgtgcttctctaagtaatt
+6644649/1
@@CDFFFFHHHHHJJJJJJJJJGJIJJIJJJJHGGEEGEEGGFIIBCFHG
@176284/1
aaaatttcaaattgttcaggtaaaatcttgcttcatgattgaaaatttgc
+176284/1
@@CADFFFHHHHHJHJJJJIJJJJJJIJIJJJJJIJJIJIIJJJJJIJJI
@176285/1
aaaatttcaaattgttcaggtaaaatcttgcttcatgattgaaaatttgc
+176285/1
@CCFDDFDFFHHFH?EEHDGIJJJHGHGIHGHHHIAGCGEBF9??DCFHI
@7252189/1
aaatttctcaagggcacacggcaacaaaaagtgataatggatacaaattt
+7252189/1
=B@4=DDFHHHHHJJJJJIJIJJJJJJJJIJBFGIGGIJJJIIHIIJJIG
@7252190/1
aaatttctcaagggcacacggcaacaaaaagtgataatggatacaaattt
+7252190/1
@@@FFFDDHFFHDEH@FHJGIBGEDHIEGHG:DGIIGIE<BGGEHFGHFI
@4102664/1
cttaggagatgtctttgaatccgtagcaggtgcaatatttttagattctg
+4102664/1
B@=4BDEFHHHHHIJJIGJJIIJHIIJGJJ?GGIIIJJGJIJJJJJIIII
@5873194/1
gttttcgagcattttccggaaaagaagattgcaccccgaaaagtttgggt
+5873194/1
@@@DDFDDGH<FFIJHIGIIIJJIGGIGJJIIJJJJIGIIJGGCHIJIJD
@745805/1
agagaattcacttatgaatgtggcataggttctgtcaaaactgttgcgac
+745805/1
CCCFFFFFHFHHHIJJIJIIHIJJJJJJJIIJJJIIJJJJJJJJJJIJGI
@1481146/1
caaaacatgaccatgatgcactcggccggaccgattcagcccccaccaag
+1481146/1
??<B:BDDACD?F<FH<C:A:FBB=?@@8?@FFBH;C@;CFHEE<59?B@
@1481147/1
caaaacatgaccatgatgcactcggccggaccgattcagcccccaccaag
+1481147/1
BC?DFFFEFHHHGHGIIIJIJJJJJIIJGBHHGGFFHIIJIJJHHHFFFC
@992339/1
atcaaactacaggcagtgttaacgattatacgaaagatctagaaaactac
+992339/1
CCCFFFFFHHHHHJJJFHHHIHJJJJJJJJJIJJJJJJJJJJJJJJJJJJ
@6424223/1
tgggtagctcaagtctccttgtacggtctcgaagaagctctcgaaggcag
+6424223/1
?@@D=BDD?FHFDCFFGICIBCCHFH;D?F@BE8?DCA@B?G@BD;DB27
@7663245/1
agaggcttttaaaatttaacgtttagcagtcttctttttagaataacatt
+7663245/1
@?1BDDFFHHFHHIIIIIIIIHEIIIIIIIIICHIIIIIIIIIIIIIIII
@4851384/1
gcccttgagaaatttgctgcctcaaaaacgtatgacaaaactatagagaa
+4851384/1
@CCFFFFFHHHHHJJIJJIJJJJJJJJJJJHIIIJJIIJJHHHIJJJIJJ
@2273123/1
catcaaacctgcagaatgattttattgcttggtatgggttttgcctttat
+2273123/1
BCC;DEFFHHHHHJIJJJJJJJJJJJJJJJJJHHIJJJHIJJJJJJJJJI
@7664119/1
agaggttgtacccaaacttttcggggtgcaatcttcttttccggaaaatg
+7664119/1
B<@FFDEDFHHHHJJJJJJJJJIGHI?F?CFBFFGGIHIHCG;FGFHIGI
@7664120/1
agaggttgtacccaaacttttcggggtgcaatcttcttttccggaaaatg
+7664120/1
CCCFFDFFHHGHHJJJ?HIJIJJJGG0@@GIIGGGCDFHIBF?FBGHIED
@3040187/1
cgcgtaaagtgaccaaagcaaagacgcaataagtgatacaagaaaatata
+3040187/1
BB<DDDFFHFHHGJIIJIIJJJJJJIJJJJJJJGHIJJJJJJJJJJJIJE
@6647344/1
ttctgttacgttcagatctcaatcgctggagctagacttcaacga
+6647344/1
@CCFDEFFHHHHHGIIIDJHHIJJJJJJJJJIJJJJJJJJJJJJE
@445121/1
aagactttgactttttactatttttgtatgcacaaaattcgttctacata
+445121/1
@B@7DDFFHGHHHJJJJJJIJGIIFJHGIJIEIIIGHIIHGIJIIIJJIH
@994290/1
atcaaataaatgctcccttttcacaatataataaatacatatcatatcat
+994290/1
@@@BBFFDDHFFBHFGHCGGEIIDIEHIHGIJG<9?FHH@FHIDIJIIEI
@6647882/1
ttctgtttgacattcgaaaagtaaacgtcagtttgcgtttcaatgcatcg
+6647882/1
CCCFFFFFGGHHHJJJJJJIJHHIJIIGHIIGJFGIIGHEHIHEHGJFIH
@445662/1
aagagaagaaagctatacagtagtcaaatttgtatccattatcacttttt
+445662/1
B;@DFFFFHHGHHJJJJJJJHIGEHGIHIJJJGIEIJIJIIIIJJJJJJI
@445663/1
aagagaagaaagctatacagtagtcaaatttgtatccattatcacttttt
+445663/1
CCCFFFFFGHFHHJJJJJJJIIJJIJHJJJJJHIJJJIIJIJJIIJJJJI
@5876163/1
gttttgacatgttggccagtagatggcgaaatttgacatagtctctccaa
+5876163/1
@?@DFFFFHHGHHIIIJGAHGIIJJIJIIJIICGEIJGGGJJJIIJJIIJ
@6648318/1
ttcttaatcggttctgcatgaatgccatctgggcccggggctctgtgatt
+6648318/1
@BCDDEFFGHHFHIIJJJJJJJJJIJIBGIJIIIJJJIJJDAHGG@F7@D
@2274971/1
catcaagaaatacttcacatctgttaaaggcaaatatgatgtaatctttg
+2274971/1
BB1=DDFFHHHHHJJJJJJIJJJJJJJJJJJJJJJIIJJIIIIIIJIIIJ
@5091489/1
ggaccagggtgctgttgtctcgttccaggttgttgttgtgaaacctgtgg
+5091489/1
@@1BDDEFH;FFHIGGIGHGIHIJJIGIJHJJGGHGCCFGIJGHIIJDHI
@6175433/1
tcctggtgctttgacggatttgagatcagctctagttaataatacaattt
+6175433/1
BBCADEBDHHHHHJJIJGHHIJJJJJIJJJJJJIJIIJJJJJJJJJIIJJ
@2275872/1
catcaatattatctatcgatactgaatgtaattttttatatagtgccccg
+2275872/1
@@@AFFFFHHGHHJJJJJGHGFGIHJJIDDAFHGHJIIJJJJD?FGHIJI
@5661050/1
gtgtatgataaataaacttttttcgggtttggaaaaatttcaaattgttc
+5661050/1
@@?DFDFFGHHHHJJJIJJJJJIJFI@?CF@F<FHIJGHIG>GCDG49DB
@5661273/1
gtgtattacctctaaagctatctactcgttatataatcatcattcaaaca
+5661273/1
B?@ADDFFHHHGGJJJIIIJJJJJIJJJJJJJJJJGIJJJJJIJJIGIIH
@2563255/1
cccaggggtttcgtacatcactatgacgtcaacatccagccggataagtg
+2563255/1
CC<DFFFFFHHHHEHJJJJJJIJJJJJIIJJJJJJJJIIJJJJJJJJIFH
@752255/1
agaggataaaccaatggagcacacttttacttcagctacttgaaccgtac
+752255/1
@@@?DBDDDFHGDIIIJEGGIJEIJJF@BFGIII@GHAEHHEADGIIIJJ
@752256/1
agaggataaaccaatggagcacacttttacttcagctacttgaaccgtac
+752256/1
@@@DDDFFHHHHFBHHEHGGGIJIGGHHI@GEEEEA>BHGGIHGECHBFF
@6915144/1
tttttttttatttttcatcacagtg
+6915144/1
=??:A@@DDD???EE?11?D:4400
@7668130/1
agataatattgatgattataattaataactagtgcctaataatagtgtat
+7668130/1
BBCDDFFFHHHHHJJJJJJJIIJJJJJJIJJJHIJJJIJJJIJIIHHGII
@181638/1
aaacaaacatcactgtgatgaaaaataaaaaaaaaaaaataatagttctt
+181638/1
CCCBFFFFHHHHHIJHIIJJJJJJJJJJJJJJJJJJJJFBECBDEEDEEC
@2751948/1
ccgtcagcgtcctccaggagttgctgagccgtcgcggcatcactccc
+2751948/1
@@<DDFADHHFFHIJIJDHICGFEHIEGBGGDFHII@@@@>CHGCDF
@7938586/1
atcatcaatattatctatcgatactgaatgtaattttttatatagtgccc
+7938586/1
@@<:DDDDHHHHHIIIIIIIIIIIIIIIIIHIGHIIIIIIIIIIIFHGII
@5664982/1
gtgtgcccttgagaaatttgctgcctcaaaaacgtatgacaaaactatag
+5664982/1
?@;ADDFFHHGFFHIJIJJJJJJJJJJJJJJJJJJJIIIJJJJJJJIJJJ
@4106936/1
cttagtgagagccagatcgagaaaacgagagaatttgtaaactatacctt
+4106936/1
CCCFFFFFHHHHHJJJJIJIJJJJIIIHGHIIIJJIIHIJJGIGIIIIHH
@5880519/1
gttttgtgattctccgaagagtatgtctcgaaagacttcgactttttact
+5880519/1
@@@DDFDFBHHHHJJIFGGGJFHGJHJJJGFGGIEIJJII?GBGGJJGHG
@1722731/1
caagaaaatatacagactaaagaaacgctcgtggggagcgatgacgaata
+1722731/1
@7@BDDAAFDHB?GHGIBHIEGHIIIIIIGIHIBGIEHIIIII@FII:AH
@4854583/1
gccgaataaaaatgcaaaaaactataaatttttattatattttatgcatg
+4854583/1
BC;DDFFFHHHHHJIIJJJIJJIJJJJJJJJJJJJJJJJIJJJJJJIJJJ
@5666556/1
gtgtgtttggctagattctgtttgacattcgaaaagtaaacgtcagtttg
+5666556/1
?:B=DDFFHHHHHIHIJJJJJJJJJJIJJJJIJJJIGHIIIJHGGIIJJJ
@3042866/1
cgcgtgtaaagtgaccaaagcaaagacgcaataagtgatacaagaaaata
+3042866/1
@<@7=ADEHHHDHGHJAHIJJIIJIEIIIIJIJIIFGGGIIJJJIIJJJI
@2753088/1
ccgtcctcttctagcagctttaatgcattgtatgcagcatcatgtttact
+2753088/1
BB@DDFFFHHFHHIGIIIIJJJIIJJJJJIIIJJJJJJJJJJJJIJJJJJ
@3043078/1
cgcgtgttccttaacaacgatctggtggccaccggaaccggaagatcgaa
+3043078/1
@CCFDFADHHGHHJJJJGGGHIGIIFGHIJIIJIJIIIJGIIJIJJJJHD
@6179142/1
tcgaaaagtaaacgtcagtttgcgtttcaatgcatcgataagacgaatgg
+6179142/1
B@<DDFFFHHHHHJJJJJGIJJJJIIJJIIJIJJIIIIJJIJJJJIIIGH
@758092/1
agataatattgatgattataattaataactagtgcctaataatagtgtat
+758092/1
@C@DFFFFHHHHHJJJJJJJJJIIIJIJJJJJHGIJJJJJIJJIJEHGGG
@758093/1
agataatattgatgattataattaataactagtgcctaataatagtgtat
+758093/1
B@@FDFFFHHFHHJIIIJJJIJIJGIJJIGJHFHFGIIJJGEIEIHGHHE
@1486375/1
caaaactatagacaaaccagaattacaggaaatggataattatagg
+1486375/1
??1:B;BDF>D<C<FEHGCBHGGHGIIIEGIHIBG@FEBFEGGH?D
@448776/1
aagagcataaagtatgtctagaacgattttacctttgcgcgaaaagtgac
+448776/1
@C<?DDFFHGHHHIJJIGJJIIJIJFEEGIIIJJJJJJJIIGIJIJGGHI
@6654409/1
ttcttttccggaaaatgctcgaaaactcaattggcgcacattcag
+6654409/1
@@;DDDDDFHF>HHA<A4BFHGEIIFFEAAGGGH3?DD@F=CFC=
@6654410/1
ttcttttccggaaaatgctcgaaaactcaattggcgcacattcagcaggt
+6654410/1
==?4ADFFHHHHHJJJJJJJIIJJJJIIJIJJIIIIIJIJIIJJJJJGJF
@4330315/1
ctttcgtataatcgttaacactgcctgtagtttg
+4330315/1
=?@D:=A::DD?:1CEDG@F<<?<C3AHI4CEG4
@6180196/1
tcgaaatctaaggttatattacttttatgaatcgtgataacatgcataaa
+6180196/1
@C<BDFFFGHHDHFHHIJJIJJJJIJJJIAAACCFGGCIJGGD@GHGGII
@6655126/1
ttgaaaaccttgtagtggattcctaatattttttagtgaacctctctaac
+6655126/1
@B@;DFFFHHHFHJJIJIBHIIGJJJJIIHIJJJGECGHIJJJJFHIIIH
@4855247/1
gccgaatgtttggcgtctttcttcgatcttccgg
+4855247/1
@@@DDDDDFFFDFFF:?1AE9AE?31::?D4D@E
@7940987/1
atcatgaccaaaaagtgaacagctatcgatacacagtcatagatccaatc
+7940987/1
@@@DDDDFFHDDFEAGDFCEEBEECCFHIGIJDFIEFHEGHEEHECFG@C
@6181265/1
tcgaaggattgttcgctagcgatctcctgcaagaactgaacaaagttgaa
+6181265/1
BCCDFFFFDHHHGIGGHGIJJIJJJJIJGGIGGIJJJEIJIJJ@FDHIII
@1487346/1
caaaactgaagctcagagcagctccgatagttcggacgcggatataaccg
+1487346/1
@??DDDDDFFFDBIJGEEHHIIGIIIGIHIGHGFEAB@BHDAEBC;??@<
@2755449/1
ccgtgaagtggtccgtgccccttgcggttaccccttctgttgggatgggg
+2755449/1
@@@DBDDDCFH<DFACGGGGGFICHGG?FGDGII;FDBEFGE=BB=CAGG
@760202/1
agatatcctaaactcacttttttccgaaaaaatatcgcaatagctcaaaa
+760202/1
BB@DDFFFHHHHHJJJJJJIJJJJJJJJJJJJJIJIJIIJJIIIIJIJJJ
@760207/1
agatatcctcagatgccgacactatgggtcggat
+760207/1
@C@FFFFFHHHHHJJIJJJJJJJJJJJJHJIJ@?
@5669493/1
gtgtttaaatttttgtcgagtcaaaagcgaagaatatttgaaaatttcta
+5669493/1
@?<BDDFFHFHHHJECFGGIHIIIJIIIIJGDGIFGHIIIEIIJIGIGJJ
@1983679/1
cacggatattgtgattctatgattttatttgtgaattgtttgttgattct
+1983679/1
@?;BDDDFHHGHFFHGIIIIIBHIIGHHHIIHIE>FHGHGIIGHGGGGII
@4333409/1
ctttcttcgatcttccggttccggtggccaccagatcgttgttaaggaac
+4333409/1
=?@DDDDDADFBBH@GAG@CFHEG@8DCHEGI=?B??F?GDBF@F=FCHG
@6656484/1
ttgaaagacacattggttacaagtttgcagaccgttcatatttattgcaa
+6656484/1
CCCFFFFFHHHHHJJIFHIIIIGHHGGHGIJJIIIJJJJCIIIJJJJIIJ
@1243693/1
attcagcaggttttttaacagtttgaaaaccttgataaatggaacgaaat
+1243693/1
@@??DDFFHHAFHIIIIIHIIHIIIIIIGGIIIGIIIIEIGIIIIIIIII
@4856727/1
gccgagcaagactcccgtcagcgtcctccagg
+4856727/1
@@C<DDDFDBBDHGIGEFHGEGGI@FHBF@B@
@4856728/1
gccgagcaagactcccgtcagcgtcctccaggagttgctgagccgtcgcg
+4856728/1
@CCFFFFFHHHGHJJJFGGGIIIIJJIIJIJJFHGHJJIJJJIIIBHGGH
@4856758/1
gccgagcccttggcttccttcggagttttgcctgttccgtagcagacggc
+4856758/1
@@@FDFFFHHHHGIEHHICHIJI?EFHIIGIGIGHIJIIHJJIJJJJJIJ
@5670170/1
gtgtttggctagattctgtttgacattcgaaaagtaaacgtcagtttgcg
+5670170/1
@=?DDFFDF>FF>GHEEHFHIIIIIIIIIIIIIG@GHIIIFHHIDHGIII
@1488382/1
caaaactgttgcgactagcacaacaaaaaagatggcgaaacaattagcag
+1488382/1
CCCFFFDFHHHHHIJJJIIIJJJJJIJIJJJJJIIIJJJEHIJJJIJHHH
@1004867/1
atcaataatgcaatgtgtttaaatttttgtcgagtcaaaagcgaagaata
+1004867/1
CCCFFFFFHHHHHJJHHGHIJHIIJJJJJJGIHIFHIIJGJIIJJJJJGI
@8216827/1
atttaagaggcttttaaaatttaacgtttagcagtcttctttttagaata
+8216827/1
1==4=BDDHHHHHJJJJIJJJJJJIJIJIJJJEIEGHJJGIHJIHGIJGI
@761365/1
agatcatcgaagatttggagaatattgtggtagaccaattgaagttcttt
+761365/1
@@@DDEFDHAHHHBFH>EAGGIGHIIICAEGFGIIHIIIG99DB:B:?<D
@761366/1
agatcatcgaagatttggagaatattgtggtagaccaattgaagttcttt
+761366/1
BB@DDFFFHHHHHJJJJJIJJJJJJJJIHIEGHGJJJIJIJJIJGIJIJI
@5420144/1
gtatccattatcactttttgttgccgtgtgcccttgagaaatttgctgcc
+5420144/1
@B@DDEFFHHHHHJJJJJJJIJIJJJIJIJIJJJJJJIGHIJJJJJJIII
@5886012/1
gtttttgaggcagcaaatttctcaagggcacacggcaacaaaaagtgata
+5886012/1
?=:ADDA7FHGDF<EHIAHICHIIIIFGIIEAGBEIIICFGIIIG@DHII
@5421116/1
gtatctgtcgatgttgccagaacgtaagatatcctaaactcacttttttc
+5421116/1
@@@FDDFBFDHHHHGGIJJJJIHIHGDHIIJJIJIJIIIJJJFIJJJJII
@3838414/1
ctgcccctttcttaatcggttctgcatgaatgccatctgggccc
+3838414/1
@@@DDDDDFF<DF4?CB;E?FCCEFEH49CB4CG@CBD<BD;FF
@3838415/1
ctgcccctttcttaatcggttctgcatgaatgccatctgggcccgggg
+3838415/1
@@CFFFFBHHFDHEHEEEIFHGGGGGGGIIIGIJEEHGGFJIHI@GIJ
@4337191/1
ctttgacattgcttgtggtcacttttcgcgcaaaggtaaaatcgttctag
+4337191/1
@@@BBDDFFGFHHJAEFHFHGIHIIJHGHBA:FHDH0?DHI<?BBFBC@@
@186560/1
aaacaactggaggaggcgttaatagacgcacaatacccggcgaactgctg
+186560/1
@?;DDDFFHGDHGHIGIIGGGHGEEIIIIIIDGGGIEHIBGEFDDDCDDC
@7944300/1
atcattcgtcgtgtaccacatctcgg
+7944300/1
@@@DDDDDFHHHD<CFBF>A3ADF>F
@2288472/1
catcgcttgtcatgtgttgaaattccgcgaaattggcactggcaagtcaa
+2288472/1
@C@BDDDFHFHHHIBDGIGIIIGIJIJIJIJJJIIJJJJIJJIJJJHIJJ
@5673662/1
gttaaaattagcccgtgttattccttccataatcttattcttgcgtactg
+5673662/1
??==ADADFF?FBGHCGGHFGIIIIIGHGHIIIIIGGHGGIDHGIIDFGG
@6662179/1
ttgacatttcgttaaagaaccacaaaatgtgacatataaaggtgaatata
+6662179/1
?@@BDFFDHFFFFHIJJIIHIJJIIGEHICFGICGIIEHIIJDGBHGHGI
@5888028/1
gttttttaacagtttgaaaaccttgataaatggaacgaaattaaacacgc
+5888028/1
?==DDFFFHHDHFHIGHIJJJJIIJHJJJJJJJJIIJIJJJJJJJJJJJI
@5888392/1
gttttttataagataatgtggaaagaaattagtttattttctagtaatat
+5888392/1
::1A??D;4:DBC:CFED?CFAFHBCGIIIC@EHIDHGIIIGDHGGIIII
@6186890/1
tcgatttggaccagttcgtatttgggagtgatgccgcgacggctcagcaa
+6186890/1
=@14ADDDFHHFFG<EDEH>CFCHBE8?:?9CBE?FDA:@@;<ABDBD@;
@6186891/1
tcgatttggaccagttcgtatttgggagtgatgccgcgacggctcagcaa
+6186891/1
@@@BDEFFHFHHHIEFHGEGHIIEHIIJCGGGIIIGGHGIJIHHFDEDE>
@1007801/1
atcaatttacatattatttttgacttgaataaatttttaaatttaaaaat
+1007801/1
@B@FFFFFHHHHHJJJJJJJJJIIIJJJJJIIJJJJJJIJJFIJIIIJJI
@2757849/1
ccgtgtcccttgcggttaccccttctgttgggatgggggccg
+2757849/1
@@@DDDDDH?F?BCG8E?CHHI@GF@ABFDFI:?BHIII<B;
@2289865/1
catcgttcgatgacaaagtgatgggcaatcccattggctggc
+2289865/1
@@@1BBDBFHADDEHIIGCEFHD<FGHCGII<HGGAFHEDFG
@5889046/1
gttttttcttcgatgtccacgtaggttacctcgaaggattgttcgctagc
+5889046/1
:1=DDDD:CHA?DCF;FGDEH8C@HCGB@F>G?GCAED<FG99B?FB;@F
@5424283/1
gtatgtgttcaccaagagaagaaagctatacagtagtcaaatttgtatcc
+5424283/1
==:B:=DDFDAFF<EFFBEGIIIIEGFIIFHIIFCEFFCGGCGFF9DGFF
@5424284/1
gtatgtgttcaccaagagaagaaagctatacagtagtcaaatttgtatcc
+5424284/1
BB@DFDFFHHHHHJGJIGIIJJJJIJJGIIIJIFIGGIIIJJJJIJJJJJ
@7489151/1
aatttaaaaatgcgtgtgtgcaggtatatttatcacatcattcgtcgtgt
+7489151/1
@@@DD8AB?DHFFG?E8C<A?<FCAFHGFGIEEGCCBGBFGGH<?D@FD8
@3842352/1
ctgccttctacatttgcgagtgacgaagagactctcagcttcaacgccaa
+3842352/1
;@?=?DDDHDHHHII<CFHH<CDCHDFHHGFIIIIIIHICHIGHI:AGEF
@3842353/1
ctgccttctacatttgcgagtgacgaagagttggccactaaactgggcag
+3842353/1
@@@7BDEEFFHDFIJEBGGH@EDHFGHDEGGCFEDFGFFHHDCGBFGBGH
@3842354/1
ctgccttctacatttgcgagtgacgaagagttggccactaaactgggcag
+3842354/1
B@<DBEFFGGHHHIGIJIEH@GEHIIJIHGGIIIGIJJJIIJJIGHHGJI
@5425083/1
gtattacctctaaagctatctactcgttatataatcatcattcaaacatt
+5425083/1
1?=A=ADDDHF?HG>FBBIGHHHGGHFFDB<CD?F@BG@DCG94?FBFHG
@5098132/1
ggactgctggttgcccaacttggtaatcttagtgtctttcagtcccgaat
+5098132/1
@@@??;B:CDFBAGECHIEHIIECFAFGGHII4?FFCGGDHGCDD<?F0?
@2758764/1
ccgttacttcctcaagcgctggtaacgctttatcgggttctgctaagtgg
+2758764/1
=@@4=BDFHHHGHIIJJJIIIJDHIIIIJJJJJJJJIJJJJJJJIEHBFH
@6447976/1
tgtagaacgaattttgtgcatacaaaaatagtaaaaagtcgaagtctttc
+6447976/1
CCCFAFFDFHHHHJJIFGHIHIJJJJJJIJJHIJIJJJGHIJJIIJJIIJ
@2575559/1
cccatttagctgcggccagaggcaaagtctacatagaacccgaaaatgtg
+2575559/1
@@@DDDDA?F>DDHIGII?DGGCHIIGDDHG<GHGBEGIIIHGIIBHG@D
@5425669/1
gtattattcctcgaaatcaataactcgataaaaattgttcccttttgagc
+5425669/1
??@BDBDEDHHFFFHJDDFHGIGHEG@FHFHIIJGGHDEHIFGGIJFDHI
@5425670/1
gtattattcctcgaaatcaataactcgataaaaattgttcccttttgagc
+5425670/1
@@CDDDFFHHFHHIJJIIIJJJJJHIJJJJIJJJJJJHIJIJIJJJIJJI
@5425786/1
gtattatttcctcgaaatcaataatgcaatgtgtttaaatttttgtcgag
+5425786/1
@@@ADDDDH?FDHGFHI9BHCEHIFHIGJII2CCFEHIJIGJJJFEGDHI
@453805/1
aagatatattcttcaggggatcatgaagctcgcttttcaaattctcgtg
+453805/1
B@8ADEFFHHGGHIJIGGGGGIGGHIIJIJGGIIIJGGGCHGIIJGII@
@2576675/1
cccattttgaatagaccaaccatgatcatgggcgctgacgtcactcatcc
+2576675/1
CCCFFFFFHGHHHIJJJJJJJJJJJJJJJIJJJJJJIJIGJIIIIJJJJJ
@7947375/1
atccaaagttaaaaatctcggtaaaatttccaagacgctgtcaaaaacgg
+7947375/1
CC@FFFFFHHHHHJJJJJJJJGHIJIJJJJJJJJJJJJJJJJJJJJJJJJ
@7490526/1
aatttatagttttttgcatttttattcggcttattgtaatattcctccat
+7490526/1
=?1AADDFHHHHHJJJIGHIJJJJJJJJJJJJJJJJJJJJJJJJJJJJJJ
@6928372/1
aaaaaacattgaccaatcgccaccaatgcttggtgcagctatccactttg
+6928372/1
CC@FFFFFHHFGHJJJJIGGHIJJJGIIJJJIIGEEHGIJHJJJJJJJII
@6928373/1
aaaaaacattgaccaatcgccaccaatgcttggtgcagctatccactttg
+6928373/1
CCCFFFFFFHFHHJJJJHCGHIJIJJJIIJIIGHGIJIJJJJJJJJJJJG
@6928374/1
aaaaaacattgaccaatcgccaccaatgcttggtgcagctatccactttg
+6928374/1
CCCFFFFFGGHHHJJJIICGHIIIGIIJJJIIJDHIIIIJJJJJJJJJJG
@5891863/1
taaaaaagcaggaaaagcccagaagaacgttcgactttcacttcattcta
+5891863/1
CCCDFFFFHHHHHJJJJJJJJJJJJJJJJJJJJGHIGIJGJJJJJJJJJJ
@1494916/1
caaaagcgaagaatatttgaaaatttctaatattgcgatatttttttatc
+1494916/1
@@@DDDDDHHFAHBFFHIC?HGIIIIGI>FG@GI@BG@D6@GHIIIIAFF
@5678748/1
gttaaatttaagaggcttttaaaatttaacgtttagcagtcttcttttta
+5678748/1
@@@DDEFFHFHGGJIEHIIJJIJJJJJJJJJFGIIIIGIJGHIIJJJJJJ
@5679014/1
gttaaattttaaaagcctcttaaatttaactgaaatatagaatacacccc
+5679014/1
@@@FFFDFHHAHHJEGIEGIJJJJIIJJJJJJJJJJJFICGIEGJJJJJJ
@5426920/1
gtattgccaaggctaccagatgatggttatggagaaattaaaccacctag
+5426920/1
@@@FDDDDFFBDHJFFGGEHGGGEHGEHCFHCCFHIJJIJIIIIEGHIIG
@7681817/1
agatgacttacggaacttagcttcacaattacttagagaagcacgcggaa
+7681817/1
@8?DDDDDFHH?HIHGGGIIGIIIIIIIIIIIIIIIIIIIIIGIDIBAHA
@4114046/1
cttatcgatgcattgaaacgcaaactgacgtttactcttctaatgtcaaa
+4114046/1
@CC1ADDFDDBHGJGGIIGJIJJJJIGHGGGEHIBHIIHIIIGGGEIIII
@4114047/1
cttatcgatgcattgaaacgcaaactgacgtttactcttctaatgtcaaa
+4114047/1
BB<DDFFFHHHHHJJGJJHHHIJJJJJGGIHGGEHIJJJIIJJJJJJIIH
@6192109/1
tcggaagacagaactcctggagcgatggccagggcgataactgtccacgc
+6192109/1
@B@FFFFFGGGHGJGIIGGHGGFEIGIIIIGIJJGIEGIJGCHGGGIEGI
@4350382/1
ctttggtcactttacgcgcgaaaaccattatgttttactaatttttcaat
+4350382/1
==?4A?DDDH>FFEHFD:CFEIIGIIIIIEHEHIIIGFHGIIDGIIC@GG
@1013151/1
atcacgattcataaaagtaatataaccttagatttcgaggcaaattgatt
+1013151/1
@C@FFDFFHHHGHJIJJDHGIJJJJJJIIIJIJIJJFEHHIEGAEHGHGG
@1013152/1
atcacgattcataaaagtaatataaccttagatttcgaggcaaattgatt
+1013152/1
B=@DFFFFHHGHGJJJJCJHIJJIJJJIJJJGJJIJFJGHGGHIIJIIII
@4115316/1
cttatgaatgtggcataggttctgtcaaaactgttgcgactagcacaaca
+4115316/1
BC@FFFFFHHFHHJJFJJJHIIJJJJJJJJJIJIJJJJJIJJJJJJJJJJ
@4352466/1
ctttgtcatcgaacgatgtcaccacctgattggtgatatcagccgctccg
+4352466/1
BCCDDDDFHHHHGJJIJIHHIJJJJJIJGIJJJDFHIGIIJJJIJJJJJJ
@6671226/1
ttgcaaggtttggaggagttgtactaatttgtgtaattgaagttcgtatt
+6671226/1
@@@DDBDADFDFFFGHA;FBHCFHIHGIIIIHGGGAFFGHGIHIGHIIII
@2297639/1
catgaagctcgcttttcaaattctcgtgacttttctcccct
+2297639/1
@@<DDDDFFF>HFGIJGJJIJGJIHJIF@@EGGH9<FGHA?
@2297640/1
catgaagctcgcttttcaaattctcgtgacttttctcccctgtttgttct
+2297640/1
?@@D=DDAABAFHIAGFBCHCDHH@=HIGDA?9?41??;?;?DGCGGB4B
@6195275/1
tcggcttattgtaatattcctccatag
+6195275/1
??@DBDD3CFH?D>B<CG?<CADE@BD
@2299687/1
catgacagaaatttaaacgttccagcaggtacttgcgtggacacgcatat
+2299687/1
C@@FFFFFGHHHHJJJJJJHIJJJJIJJJGGHIIIJJHIIJJJJJJJJIJ
@2582639/1
ccccaccaagggaagggggcggccccc
+2582639/1
@@<BDDDDH?D;DDEG:@GHAHFEECC
@7493229/1
aatttgaacagttaccatctactatcagagatcgaatgtgtgcagaatca
+7493229/1
=@1ADEFFHHGHHIIJJJJGJJJJJJJJJIJIIIJJJIDFHIJIFIIIIJ
@1731511/1
caagaactgaacaaagttgaagtccttggcgttgaagctgagagtctctt
+1731511/1
CCCFFFFFHHHHHJJJHHGJIJHHJJJIJJJJIJJJJJJIIJIIGFHJJJ
@7950851/1
atccaatcctataattatccatttcctgtaattctggtttctctatagtt
+7950851/1
@@<DDDDDHHHGBIEGFHJJFIJJFHIGGIIIJIJJJBHEIHJJGIIGFI
@7493664/1
aatttgcctcgaaatctaaggttatattacttttatgaatcgtgataaca
+7493664/1
1==4=ADEHGHF?GIIIJHHIFHJIIJJJJJJJJIJG?:?FHGGBEIGDF
@7493868/1
aatttggcttcttcccccaaggataacctctctgtcggt
+7493868/1
<;??DADFDFHFHAHIIG<GEECFDFECG>FGE@1?FD0
@5433199/1
gtcaaaattaaatcaatatggcgactgagaggcaaacaaatgttatttta
+5433199/1
@BBDFFFFHHGHHJJJJJIJJJJIJJJIJIIJJIJJIJJFJJIIJJJJJH
@1016935/1
atcagagatcgaatgtgtgcagaatcagcactgaatcaaaaaattctcca
+1016935/1
@CC1BDFFHHHGGJJAGGIIIJJJJIJJIJJGHIIJIIJJIJJJJIIIIJ
@1732415/1
caagaacttgctggatctcttggtcggaaaagtaacgcccgaacaagcca
+1732415/1
CCCFFFFFHHHHGJIJJJJJJJIHIJJJJJJJDGHIIJJJJJJJJJJJJJ
@1732416/1
caagaacttgctggatctcttggtcggaaaagtgactcccgaacaagcca
+1732416/1
@@8:BDDDHHHHHIIIIIIIIIIIIIIIIIIIGHGGIIIIIGIIIIIIII
@1732417/1
caagaacttgctggatctcttggtcggaaaagtgactcccgaacaagcca
+1732417/1
@@@ADFFFHHGHHIJJIIGHIJIBBGHIIJGIDHIJEGGJEIHIGCDFIG
@6197758/1
tcgtaagtttattattatatctgtctgcatttattacttcaagcaaagct
+6197758/1
@@@FDDDDFHHGHIJIGIBCHGIJIJJJJJJJJJFJJIJIJIIJJJIJJJ
@6935075/1
aaaaaagcaggaaaagcccagaagaacgttcga
+6935075/1
?8;4ADD;?DBDDIIE3<C8CEA3?DD?8?DDD
@6935076/1
aaaaaagcaggaaaagcccagaagaacgttcgactttcacttcattctat
+6935076/1
@;?BDDDDDFD=?EFE@GEG;EFEEGGBFF>GIFAFFA>FBAFFIIIFID
@6935077/1
aaaaaagcaggaaaagcccagaagaacgttcgactttcacttcattctat
+6935077/1
B1BDFFFFHHHHHJJIJJJJJJJJJJIJIIGIHEAHGIJEIIIGGIJJGG
@7494278/1
aatttgtgtaattgaagttcgtattatttcctcgaaatcaataatgcaat
+7494278/1
@<BDDFDEHHHHHJJJJJJJJIJJJJJJJIJJJJJIJJIJJIJJJJIIII
@5435273/1
gtcaaagagaaggatagcaactaattttacaagctatactttgcatagaa
+5435273/1
BB:BDFFDHFHHGIJJJIJJJJJJJJJJJJJJJIJJIIIJJJJIGIHIEF
@6936013/1
aaaaaaggaaaactaaaggatttctcaacttgtttccgtgagttgctgaa
+6936013/1
?@1=DDDDAFFDFIEFIEEAEHHFFGFEFIIIGIEFFF?DFF9?DF<BFF
@2302800/1
catgattgaaaatttgcaaggtttggaggagttgtactaatttgtgtaat
+2302800/1
?@??BADDFFFF8CA@<::AFEFF;;2ABAC?CG?DFD>FFF?DDDDD4?
@1503059/1
caaaatacaagaggcaggaagatttatcccccagaagactcccttcaagg
+1503059/1
CCCBDFFFHHHHHJJIJJGIIIIHJGIIJIJJIIHECGHGIJJEIIIEFI
@1503060/1
caaaatacaagaggcaggaagatttatcccccagaagactcccttcaagg
+1503060/1
CCCFFFFFHHHHHIJJJJEHABEHIHIIIJJJEBEHGIGGIJJGIIGHFH
@6198898/1
tcgtattattcctcgaaatcaataactcgataaaaattgttcccttttga
+6198898/1
=@@4ADDFHHHHHJJJJIJJHIJJJJJJJJJJJJJJJIJIJIJIIIJJJJ
@775462/1
agattcacaagcaggatcaactcaacagctcaatccacctgaggttcagc
+775462/1
B@BFFFFFGHHGHJJIJJJJIJJJJJJJJJJJJIJJJJJJJGIFIGIIJJ
@4864872/1
gccggatgtttggcgtctttcttcgatcttccggttccggtggccaccag
+4864872/1
CCCFFADFHHHHHIJHGEHHDGICG?FDFHGJBG@GFGGIBHI>F@HECC
@3852515/1
ctgctaaacgttaaattttaaaagcctcttaaatttaactgaaatat
+3852515/1
CC@FFFFFHHHHHJJJJJJJJJJGJIJJJJJIJJJJJJJJJJIIIIJ
@3052349/1
cgctgacgtcactcatcccagccctgattcgcaacatataccgagtgtgg
+3052349/1
B@@FFFFFHHGHHJJJJJJJIJJJJJJJJJJJJJJJJJJJJJJIJHHHGH
@5104056/1
ggagaatcacaaaactcatgatacttttcaaattttcttttaaatttcat
+5104056/1
C@@DFFFFHHGHHJJJJJJFGIGHHIJIIEGIGGHIJJIGHGGDFGHGIF
@5688439/1
gttacattcaaagtaaagcaagagctagagctcctgaggctcattatatt
+5688439/1
BCCFFFFFGHHHHFFHJIIGHIJIIJIIJJJGHHIJJIAGIIIJJIGIGI
@5900155/1
taaaaatttatagttttttgcatttttattcggcttattgtaatattcct
+5900155/1
@BBFFFFFHHHHHIJJJJJJJJJJJJJJJJJIJJJJJJJJIIIIJJJJJJ
@1733291/1
caagaagagagtggacattctttagtagaagaattgtacctggttgt
+1733291/1
BC@DFFFFHHHFHIJJJJJJJJJJIHHJJJJJJJJJHIJJJJJGHJI
@3852931/1
ctgctaagtggtaagtagaaggtaagccacttaagcacacatgttacata
+3852931/1
@@@FFDFF=CFFFIIFHIIGIIBCHGGEHIJJJJIHJJJJJIIIJJIJJJ
@3852932/1
ctgctaagtggtaagtagaaggtaagccacttaagcacacatgttacata
+3852932/1
CC@FFFFFFHHFHIJBEBAHGECFHGHHIFGGJIIIJIJJJJJGGGIGHJ
@3852933/1
ctgctaagtggtaagtagaaggtaagccacttaagcacacatgttacata
+3852933/1
CCCFFFFFHHHHHIJFHIIIJJEHFHJJJJJJJIIJJJJJJJIIJJJJJJ
@7953598/1
atccactttgccagtggccgtctgctacgg
+7953598/1
??;B4A?DBDDDD3CEEDDAC@;2AAEE:0
@7953599/1
atccactttgccagtggccgtctgctacggaacaggcaaaactccgaagg
+7953599/1
@@@DFFFFHHHHHJHIJJJJJJIJJJJJJJJJJIJGJJJJJJIIIIGGHG
@2764499/1
cctaaaccttcccactaaagttaaccagacaaagcacctatcgaatc
+2764499/1
?@:ADADDDH??FGHBGIIIH@H>FHIGGCH@??CGH@>>BFDG3B0
@2764651/1
cctaaactcacttttttccgaaaaaatatcgcaatagctcaaaagggaac
+2764651/1
?@@BDDDFGG?DFBFHHIIHHGHEHEGEIIICHIIEGIIFIIGGIDIIEG
@6677625/1
ttgcgagtgacgaagagactctcagcttcaacgccaaggacttcaacttt
+6677625/1
@@<DFDDDFHHFFIBAGBFEGHIIIIGIIGGI@GHEGGHGHGIIIIIIII
@5689560/1
gttacctcgaaggattgttcgctagcgatctcctgcaagaactgaacaaa
+5689560/1
@@BADFFFHHHHFFIIGEGIJIJJJJIIJJJIJJJJJIIJJJJJJIGEGH
@5689707/1
gttaccttgcattctttacagaatcaacgcgttgctcctggccgatc
+5689707/1
BBBFFFFFHHHHHJJJJJJJJIJJJJGIJJJJIJIJIIJJJIIJEHI
@3557442/1
ctccatagttcttacatccttgttt
+3557442/1
@@@?DABB2ABACFHIEIIIHEFHG
@7695094/1
agcaatgtcaaagagaaggatagcaactaattttacaagctatactttgc
+7695094/1
CCCFFFFFHHHHGJIIJJJEIJJIJJJJIIIGJJIJIJJIIJJIIGIJJI
@6462545/1
tgtgaatctgattgtgaactggaagaaagttgcgctccttcctcttgttg
+6462545/1
@@?DDFFFHFFHHG>FFHGJIJDHEHIICCHHGDHGHIJJJIIIDHCGHG
@1020804/1
atcagccgctccgggcgttccgttggtctgattggctt
+1020804/1
@@;DDDDDFHFFHIIBE@A?FFBGHDBDE@8BG4C@DH
@1021238/1
atcagctacaacagtcaacatttcccacctttttcactcaaccatagctt
+1021238/1
@@?BDEFFHHHGHIGHIJGIJJJIJHJJGIIJIIIJJJJIEGGIJIJJJJ
@1021239/1
atcagctacaacagtcaacatttcccacctttttcactcaaccatagctt
+1021239/1
@@@=DDDDHHHHHB:AAFHHGC<FHICEEG<?FFHICEGGHIGGEHHEAG
@1021240/1
atcagctacaacagtcaacatttcccacctttttcactcaaccatagctt
+1021240/1
CCCFFFFFHDFHHFFFHJIJJGHIGIIIJFGIIGJJIIJIGGIJEHEGIG
@1255592/1
attcgataggtgctttgtctggttaactttagtgggaaggtttaggtatt
+1255592/1
B@BDDDFFHHFHHJJIJJJIJJHIIIIJJJJGHHIJJGIIHGGGIF?DGI
@1255593/1
attcgataggtgctttgtctggttaactttagtgggaaggtttaggtatt
+1255593/1
BBBDDEDDGHCFHJJJJHIIJJJIJJJJJJJJCGCHIIIBCFDGGG?DGH
@1255594/1
attcgataggtgctttgtctggttaactttagtgggaaggtttaggtatt
+1255594/1
BCCFFFFFHHFHHGJJJHIJJJHHJIJJJJJIFHIJJIJIHFHGIJBFGI
@6939223/1
aaaaaagtttatttatcatacacaggtaaacagttgtacagtagaggata
+6939223/1
@@8BDFFDHHHHHJJJJJJJJJJJJJHHJJJJJJJIGIJJJIGHIJIIII
@6939224/1
aaaaaagtttatttatcatacacaggtaaacagttgtacagtagaggata
+6939224/1
B;@DFFFDDHHHHIIIJJJJJJJJJGHGHIIIJIJJHHIGIGHIIIIJJJ
@6939225/1
aaaaaagtttatttatcatacacaggtaaacagttgtacagtagaggata
+6939225/1
B@@1ADDBFHHHHJJIJJJIIIJIJIHGIJJIJGHGEGIIIDGIGGCH>G
@6202221/1
tctaaagctatctactcgttatataatcatcattcaaacattgaagccag
+6202221/1
@@@BDFDDDDHHHEGHHBDH@FBIGICHHGECHHGIGIJJIIJIIHJGE?
@6202222/1
tctaaagctatctactcgttatataatcatcattcaaacattgaagccag
+6202222/1
B@=DDDFFHHHHHJJEIJHGGIJJJIIIJJJJJIIJJJJJJJIHGHIJIG
@6202223/1
tctaaagctatctactcgttatataatcatcattcaaacattgaagccag
+6202223/1
C<BFFFFFHHHHHJJJJJHIJJJJJJIJJJJJJJIJJJJJJJJJJJJJJJ
@6679823/1
ttgctcaatgtcgtcgtttgacatatcgttgtcatcccacaaggtacaat
+6679823/1
CCCFFFFFHHHHGIJ>FHIIIJGIJJIJJJJJJIIJJJJJIIIIBFHIJI
@779467/1
agcaaagacgcaataagtgatacaagaaaatatacagactaaagaaacgc
+779467/1
@@@;BBDB;DADFEEFF?C@FFCDFGFBECEFFIIIICEFIIIFIEDFFE
@2588180/1
cccccatcccaacagaaggggtaaccgcaaggggcacggaccacttcacg
+2588180/1
@@@;DDDDHHFHGIIIGIIGICGHIHIIIIIGIIIIIIGGGIIHFHFHFF
@194875/1
aaacaattagcagcaagagaaatgctggaaaagttaaacgatattctaca
+194875/1
CC@FFFFFHHHGHJJJIJIJJJIIJJJJIJJJJIJJJIJFHHIFGIIIIH
@6680063/1
ttgctctactctcaagaaatggcctccatgccgagcaagactcccgtcag
+6680063/1
?@;ABABDHHFFDGIGGIIJHIJJIJJDH@GEH8GIBAG>9?BFHI8;;F
@4363911/1
cttttccggaaaatgctcgaaaactcaattggcgcacattcagcag
+4363911/1
11?D42ADFFDFF4AEGFGGI?FFIIIDD<F<DGB6F>FI<@F88B
@4363912/1
cttttccggaaaatgctcgaaaactcaattggcgcacattcagcaggttt
+4363912/1
1114AADDFFHGHIJIIIIIJJJHCHGIIIIJJJIEIIJJIIJJIJJCGH
@5438979/1
gtcaaatgccaacgatggtattaatttagagaggttagaaacaattggtg
+5438979/1
CCCFFFFFGHHHHJIJJJCHIJJJJJJJJJJJJIHIIJJJJJIJJJIJIJ
@5439195/1
gtcaaatgtcgcaaattatgtcacataaatgtcaaaatgccacataattt
+5439195/1
?1?BDDDDH?3CDEHIGG@HFFHCFGC<?EDCFGGGIDFF<DEGIHE>DH
@5439196/1
gtcaaatgtcgcaaattatgtcacataaatgtcaaaatgccacataattt
+5439196/1
@@?DDFDEDHBFHDHHJJIIIJJJJIJJIJJIIGIHIJHGIJIEGGIIHH
@5439197/1
gtcaaatgtcgcaaattatgtcacataaatgtcaaaatgccacataattt
+5439197/1
@B@DFFFFHHHGHJIJJJJJJJJJJJJJIIJGGIIJJIIJJJEHIEDHHJ
@5439198/1
gtcaaatgtcgcaaattatgtcacataaatgtcaaaatgccacataattt
+5439198/1
B@?DFFFFFHHHHJJJJGJJJJJJJJJJJJJIIJJJJJJJJJJJJIJJJJ
@5439199/1
gtcaaatgtcgcaaattatgtcacataaatgtcaaaatgccacataattt
+5439199/1
B@BFFFFDFHFHHHIIIIIIJJJJJJJJJJJIHIIIJJIJJJJJIJJJJJ
@5439277/1
gtcaaatgttgcaaattatgtcacataaatgtcaaaatgccacataattt
+5439277/1
@@@FFFFFHHHHHJJJJGIJJJJJJJJJJJJIGIJJJIJJJJJJJIIJJJ
@5439278/1
gtcaaatgttgcaaattatgtcacataaatgtcaaaatgccacataattt
+5439278/1
@@CDDDDFHHFHHJJJEIABAEHGHIIBHGIBDHIGIJIEHIGJJJGHIJ
@5439279/1
gtcaaatgttgcaaattatgtcacataaatgtcaaaatgccacataattt
+5439279/1
CCCFDDDDFHFFDGIGGII@ABECHHIBHEGHGGHIHIGIGIDHIIHGCI
@1256964/1
attcgattcgataggtgctttgtctg
+1256964/1
?<;D=ADDFB:C?C:2AFIH@FCE4C
@6681657/1
ttgcttcatgattgaaaatttgcaaggtttggaggagttgtactaatttg
+6681657/1
@@@FFFDEHD<DDDHHIIIIIEHGIDDAFHGD9?FHEIGGCGHHGHEHGI
@5692595/1
gttagaatgccctattgaaaaccttgtagtggattcctaatatttttt
+5692595/1
@@@BAD?DB>DFHIDGHEEGIDFFGEEECHC>FHH?<@FEDHH>F<BG
@196261/1
aaacaatttaagcctcctggagaaaagccacaaccttctcaattaataaa
+196261/1
@@@DFFFFHHHBBFDHIGHIIIIIIIGHGGIIIG@FEHHGDGIGHHHI@G
@6944344/1
aaaaaatatcgcaatagctcaaaagggaacaatttttgtcgagttattga
+6944344/1
@@@DDDFDFHHHHJIGIGCIIFBHGIFDEHIGIJJJJJGIIGGCGC@HIG
@6944345/1
aaaaaatatcgcaatagctcaaaagggaacaatttttgtcgagttattga
+6944345/1
C@@DBADFHHHGGJIBEGHIIJJGIGIJIJJJJGGGHGIGIJGBGGEAFH
@6944346/1
aaaaaatatcgcaatattagaaattttcaaatattcttcgcttttgactc
+6944346/1
CCCFFFFFHHHHHJJJJJJJJJJJJJJJIJJJJJJJJJJJJIJJJJIJJJ
@5904311/1
taaaatcttgcttcatgattgaaaatttgcaaggtttggaggagttgtac
+5904311/1
BCCFFFFFHGHHHJJJJHIIJJJJJJJJJJIJJJHHIJJHHJGIHHIIGC
@4124009/1
cttcaaataacggaacatgggttcgacttgatctggaccggttgcatatt
+4124009/1
:B14BDFFHHHHHJJJJJJIJGHHIIIJJJGIIIJJJJIIJFHIJJJJIJ
@5693100/1
gttagagaggttcactaaaaaatattaggaatccactacaaggttttcaa
+5693100/1
:?14ADDDFFBFFHIFIIIIIGIIIIIIIIGIIIIIEHIIIII?DHHIIH
@5693101/1
gttagagaggttcactaaaaaatattaggaatccactacaaggttttcaa
+5693101/1
C@CFFFFDHHDHHJJIIJJJJJJJJJJJJJJJJJJJIIJJJJJFHIJIII
@782464/1
agcaactaattttacaagctatactttgcatagaattagtggtttttttc
+782464/1
CCCFFAEDGHGHHJJIJIIIJJJFIJIIJIJGIHGGGIIIHIGGGIIJIJ
@1736274/1
caagaagttaacggacatgcagacttcgacgatgatcaaagcaacagcga
+1736274/1
BC<DDFFFHHHHHJHIIJJJJJJJJJJJJJJJJJJJIIIJJJJJJJJJII
@6206022/1
tctacatttgcgagtgacgaagagactctcagcttcaacgccaaggactt
+6206022/1
@CC=DDFFHHFGHJ?FGIIIJJIIIIIJJJJJJIJJJJJDHIIGGIEGIJ
@8234723/1
atttatcacatcattcgtcgtgtaccacatctcggatcttgctactaata
+8234723/1
@@@FFFFFHHHHHJJJJHIIJJGJJJIGBHIIGIIIJIIIEIIGHIIIIJ
@2590255/1
ccccgacgaacttcttgatcaagactcccaccatcatacatttcgatgag
+2590255/1
CCCFFFFDFHFFHGIGHIJJJJIICFHIJGGIIHHIIIJJJIJEEBCGGG
@3857875/1
ctgctcatcatgccctcgagtacctcaaaat
+3857875/1
@@@DDDDDHHFHHIIIIBGFA3AF<A<FGH3
@197015/1
aaacacacatagtacctctccacaaaaagggaaataaacaaggatgtaag
+197015/1
CCCFFFFFHHHHHHJJJJJIJJJJJJJJJIJJJJJIJJJJJJIJJJHIIJ
@6207091/1
tctacgtttcggtccaactggtccactctaacagagcaagg
+6207091/1
8?@DDDDAHHFD?FBBE>BE;EFEF<?EFHH<?CA;;?;FF
@4870363/1
gccgtcctcttctagcagctttaatgcattgtatgcagcatcatgtttac
+4870363/1
CCCFFFFFGGHDHEHGGGGIHIIIHDHJJJGGIJIJJJJJGIJJJIIIIJ
@1259050/1
attcggacaagttataccgaataaaaaaggaaaactaaaggatttctcaa
+1259050/1
@CCFFFFFHHGHHJJJJJJJJJJJJJJJJFEIJJIFIJJJIIIIIIJJGD
@6207745/1
tctagaacgattttacctttgcgcgaaaag
+6207745/1
?@1ABDDDFAHHHIGEHFHICCFGE6DHIA
@2768384/1
cctaataatagtgtattacctctaaagctatctactcgttatataatcat
+2768384/1
??@ABDBDFHBC<EEHGEGHGDHH@B>4AADEHIHGGEHEEFCHGHGDEI
@2768385/1
cctaataatagtgtattacctctaaagctatctactcgttatataatcat
+2768385/1
?@:ADEADBFFADGHFDFHIGGEHHIIIIIIGHGHIIIIIIGGHGFGGHF
@6207888/1
tctagacatactttatgctcttgacatttcgttaaagaaccacaaaatgt
+6207888/1
@C@DFFFFGHHHHJIJJJJJJJJJJJJJJJIJJJJIIJJIIJJJIJJJIB
@4870956/1
gccgtctgctacggaacaggcaaaactccga
+4870956/1
@@@DDDFFDFFFFIEIGGEHIIJJJIIJIIG
@4124799/1
cttcaacaagaggaaggagcgcaactttcttccagttcacaatcagattc
+4124799/1
CCCFFFFFHHHHHJJJJJGIHJJJJJJJIIGIJEGGEDFHIJJJJIJIIJ
@6468848/1
tgtgtgtatacattttcattatgataacttgccattttgataaatatctc
+6468848/1
@@@?ADDFHFFHHHIIIFEHAHHIIIIIIIIIIGIIIIIGHIIIIIIIII
@4371403/1
ctttttactatttttgtatgcacaaaattcgttctacatatgaaacatgt
+4371403/1
?@:ABDFFHGHHHJJIHGJJIIJJJJJJJJJJJJJJJIIJJGJIJIJJJH
@4371464/1
ctttttagaataacattgacattctataaagacgttagagagg
+4371464/1
BBCFFFFFDHHHHJGIJIIIIJJIJJJJJJJJJJGGJJJFJIC
@4372160/1
ctttttcactcaaccatagctttctcagcgtg
+4372160/1
=??DDD:ADDDADEE:<:CCEFECEEDFEA81
@4372161/1
ctttttcactcaaccatagctttctcagcgtg
+4372161/1
@@@FDFDDDBB?FDFGBBFEFGIIIIEEHEC?
@4871838/1
gccgttacttcctcaagcgctggtaacgctttatcgggttctgctaagtg
+4871838/1
CCCFFFFFHHHHHJJJJIIGHIGCFFGIJIIGGIIIHGIIJGIIIJJIJJ
@462884/1
aagcaatgtcaaagagaaggatagcaactaattttacaagctatactttg
+462884/1
CCC?FFFFFHFADBEFEHGEIIFIIGIEGIEHEHIIIIHGIIIIIGCDHI
@2001650/1
cactaagaaatcacagagccccgggcccagatggcattcatgcagaaccg
+2001650/1
@@CBDDEFHHHGDHGGB>GGGGG<DGGGEHGIGBGIGHI>BBEFHFGC=5
@5908887/1
taaaccttcccactaaagttaaccagacaaagcacctatcgaatcgaata
+5908887/1
CCCFFFFFBHHHHIJJJJJHHIJJJJFIJJIDHJJJIJDIIIJIFGCH@F
@4126260/1
cttcaacgccaaggacttcaactttgttcagttcttgcaggagatcgcta
+4126260/1
CCCFFFFDHHDHBHEIGIGGIIIIJIIJIJJJJIJIIJJIJIIGHIJIII
@6950186/1
aaaaaatgtcaaaattttgcaaattatgtggcattttgacatttatgtga
+6950186/1
@CCFDFFFDDBDBHIIIIIIII>HFHIEEBEGIIIIIGFHGGAHIIIDG@
@6950187/1
aaaaaatgtcaaaattttgcaaattatgtggcattttgacatttatgtga
+6950187/1
CC<DFFFFHHFHHJIJJJJIIJJJJIJJHGIJJJJJJJJJJJJJJJJIIJ
@4127090/1
cttcaactttgttcagttcttgcaggagatcgctagcgaacaatccttcg
+4127090/1
@@?BDFDFHHGCDHBGFGGIIEIIIIIIIEHHGIIGHHIIIIFIHIEIEG
@1738576/1
caagaatcaacaaacaattcacaaataaaatcatagaatcacaatatccg
+1738576/1
:?@1:BDDHFHD?F?BBG@AAC??<F??AFEF<FDDCAB@C>FHGCHIII
@7703244/1
agcaggtggatgggctgctatgtgagttgtctgagtacgatga
+7703244/1
@@1=DD=BDA?DA=F>@B<FH@<A@DFHDGACFF@1?GEB;DC
@6211282/1
tctatcgatactgaatgtaattttttatatagtgccccgatgatatgata
+6211282/1
?@:BDDD?FDHFHGIGHGHIIJJJJJCHHIJJFIHIJJD0???BBF><F=
@8237424/1
atttattatattgtgaaaagggagcatttatttgatgcaaagtatagagg
+8237424/1
CCCFFFFFHHHHHHIJJJJJJIJJJJJJJJJJIJJJJJJJJJHHJJJJJJ
@6951548/1
aaaaaattacattcagtatcgatagataatattgatgattata
+6951548/1
CCCFFFFFHHHHHJJJEGIIGI@GIIDGCHHEC<@FAAD?DF@
@6951549/1
aaaaaattacattcagtatcgatagataatattgatgattataattaata
+6951549/1
@@@DDDDDDHDDHGB<GHFGGAGI:GB:?<1CC<GFC@AFHIIGEBBDGI
@4376427/1
ctttttttccggaaaatgctcgaaaactcaattggcgcacattcagcagg
+4376427/1
B=B:ADDFHHGHDIJJJJJJJJJJJJJJIJJJJIJIJJIJJJJJIJHHHG
@199314/1
aaacagaaaaaaggtgcaaattaagatatcctcagatgccgacactatgg
+199314/1
@?@FFFFDHFHAFGEHHHIII>FHCBEGCGHCFCGHBG<DGBGGIGEGHI
@5698631/1
gttataatactcctcaaatgtagcgtactctgagccaggaaatgctgacg
+5698631/1
@C@BDEDFHHHHHJJJIIJJJJJJFFHIGIIGGIJJGGIJJIJIJIJJIJ
@4376673/1
gaaaaaaaaaacattgaccaatcgccaccaatgcttggtgcagctatcca
+4376673/1
BC?DFFFFHHHHGJJJJIJJJHJ?FHIIHIIJJJJJJJGGEEHHHHHFFB
@1511306/1
caaaatgccacataatttgcaaaattttgacatttttttctttcctttat
+1511306/1
@BC1DDFFHGHHHJJJJJJJJJJJJJIJJJJJJJJJJJJJIJJJJJJJJI
@1511307/1
caaaatgccacataatttgcaaaattttgacatttttttctttcctttat
+1511307/1
CCCFDFFFHHHHHJJJJJJJJIIJJJJJJJJJJJJJJJJIJJJJJJIJFG
@5910459/1
taaacttttttcgggtttggaaaaatttcaaattgttcaggtaaaatctt
+5910459/1
@@@DDDDDHHHFHII?EGDG<FHIIGIIAGIIGHGDGHGFH?DGHIIIII
@3864199/1
ctgctggaacgtttaaatttctgtca
+3864199/1
?;:DBBDDFFDD?C9EEFHE:43<C@
@1030249/1
atcatcaggaatatcagagtcgaagtctgctgagttatcagtgtcatcgt
+1030249/1
B1=BDFFFHHHHHJJJIIIHHIJJIEHEIIIICHGIIJJJJGIIGHIJJH
@6212991/1
tctcaagggcacacggcaacaaaaagtgataatggatacaaatttgact
+6212991/1
@@@;DDBBFHHHHJIIGJJJIJJJJICFHIJIIJIJIFIIJJCHIECFF
@6212992/1
tctcaagggcacacggcaacaaaaagtgataatggatacaaatttgacta
+6212992/1
???DDDDDD1ADDEAD>DECEDD8CD:C?BDDDEB9BD@<89?DDD<CCB
@5910546/1
taaagaaacgctcgtggggagcgatgacgaataaagtatgtgttcaccaa
+5910546/1
@CCFBEFFGHHHHJJJJJJIJJJIIJJIJJJJJJIJFGGIHIJJIJJIJG
@5701377/1
gttatcgttataaaatttatagtttagtaatttagctgtaaaatatggat
+5701377/1
==@44ADDF?F?BDGEGICH@E:ECEGCF4ABFBFHG4EGHGIGEGCGGH
@4378415/1
gaaaaaaatgtcaaaattttgcaaattatgtggcattttgacatttatgt
+4378415/1
@;<DDFFFDF?FHGHIIIEGH<D@EFHE@FIIIEGIIGIGGHEHHICHHG
@4378416/1
gaaaaaaatgtcaaaattttgcaaattatgtggcattttgacatttatgt
+4378416/1
@?8DDFFFHFHHFIIIIIIIHIIIIIIGIIHIIIIIIIIIIIIIIIIIII
@4378417/1
gaaaaaaatgtcaaaattttgcaaattatgtggcattttgacatttatgt
+4378417/1
C@CFFFFFGFHHGIJJJJJJDHIIJJIJJJFEHHGIIJGJIGGGIJIIJG
@6213461/1
tctcaatcgcaacagacatctacgaacgtctacagttatcctccagttcc
+6213461/1
@BC1DDEEHHHHHJIJJJJJJJJJIFIFFHIIIGHAGEHHIIHIIGIJJI
@3864861/1
ctgctggttgcccaacttggtaatcttagtgtctttcagtcccgaatacc
+3864861/1
@@@ADDDEHFHHHHEEAGHHHGGIGIJGIHGIEGIJHGHIJIIJIGIJ>B
@1031925/1
atcatcttctggagtcacccaacaacaacacttcgactacagatattcgc
+1031925/1
@@@DDFFFHHHDH<CFGIIIIAGHGGIJIJIGCHGIHGEG<?@F@FCHGG
@1032466/1
atcatgaccaaaaagtgaacagctatcgatacacagtcatagatccaatc
+1032466/1
CCCFFFFFHHHHHJJEHGGJIGIIJIIJJIJJIIJJEEHJIJFIJHIJJJ
@1032467/1
atcatgaccaaaaagtgaacagctatcgatacacagtcatagatccaatc
+1032467/1
CCCFFFFFHHHHHJJGHJJJJJJJJJJJJJJJJJJJHGJJIJJJIJJJJJ
@7506170/1
acaaatttgactactgtatagctttcttctcttggtgaacacatacttta
+7506170/1
@BBFFFFFHHHHHJJJEHHJIJJJJJJIJJIJJIIHHJJJJJJJIJJJJJ
@7506171/1
acaaatttgactactgtatagctttcttctcttggtgaacacatacttta
+7506171/1
B@<DDFFFHHHHHJJJHIIJJJJJJJJJJJJJJJJHHIIJJIJJJJJJJJ
@1032913/1
atcatgccctcgagtacctcaaaat
+1032913/1
@@;BDDDDHHHFHA<A@EHH<?FH@
@1032914/1
atcatgccctcgagtacctcaaaatcatgaccaaaaagtgaacagctatc
+1032914/1
@@<BDDDDHHHFF:2<<CAEGIIIC<ECCDHIGGIII000:DBA3BGA8?
@1514660/1
caaaattaaatcaatatggcgactgagaggcaaacaaatgttattttatc
+1514660/1
@@CFFFFFHHGHHIIGHIIJIGIDHGGFFGBHIIGGIJIIBDHIIJJGIH
@1514661/1
caaaattaaatcaatatggcgactgagaggcaaacaaatgttattttatc
+1514661/1
@CCFFFFFHHHHDGJCIGGIJJFIGGGDHGIJJJIIJIIJGIGIIIGGIH
@2771671/1
cctacatctcaacaacaagctgcatggggtagacaacaaactccaccaca
+2771671/1
@@?DDDDD?FHHFII=EH@FCHIIIIIII?E=GHIIIIIIIIIIIIIIII
@5911691/1
taaagacgttagagaggttcactaaaaaatat
+5911691/1
@@7;ADB<?DBA<FFE=DFFGIGGGIGBF3CH
@4879808/1
gcctcttctggaccacgataaatgtgatacctggcttgtagtcagcttcc
+4879808/1
BB?4ADFFHHHGHJJJJJJJJJJJHHIJIJJJJIIJJJHIIHIIIJJJJJ
@2312222/1
catgtacttgccgaaaacttccaaatctctcctatcaagaggtctgctaa
+2312222/1
@@CFFFFFHHHHHFIIIJJJIJJHHEHIIJJJJIIIJIIHGIFFHGICHD
@3866669/1
ctgctgttgtctcgctccaggttgctgttgtggaggagcggg
+3866669/1
@C@DDFDFDFFGFE?ABHEFH3AFHIEEHGEGG@D71DF@GI
@2005463/1
cactattattaggcactagttattaattataatcatcaatattatctatc
+2005463/1
@<@ADBDDFFFHFGGBFGEEHIIGGIHGIGIFHIIIBCHIIIIGIIHIII
@6215593/1
tctcataatacttttcccggtttgttct
+6215593/1
@@@ADDDDHHHHHIIIIIGI@GG8AB<:
@7506909/1
acaacagtcaacatttcccacctttttcactcaaccatagctttctcagc
+7506909/1
CC<DFFFDHHHHHJJJJJJJJJJJJJJIJIJIJJIIJJIJJJJJJIJHIJ
@4380358/1
gaaaaaacttcttcctacgggcgtg
+4380358/1
CC?DFFFFHHHHHJJJIJJJJJJHD
@1517160/1
caaaattcgttctacatatgaaacatgtcagttatatattcacctttata
+1517160/1
@@@BDFFFHHHHHJJJJJJJJJJJIJJFHHIIJJJJJJJJJJJJIJJGII
@1517161/1
caaaattcgttctacatatgaaacatgtcagttatatattcacctttata
+1517161/1
C@CFFFFFHFHGHJJJIIJIIIJJJJJIIIJIJJJJJJJJJJJJJJJJJI
@1517162/1
caaaattcgttctacatatgaaacatgtcagttatatattcacctttata
+1517162/1
CC@BDFFFHDDHHJJJJIJIJJJJIJJEHIJIJJJJJJJJJJIJJJJFII
@202549/1
aaacagttgtacagtagaggataaaccaatggagcacacttttacttcag
+202549/1
@@<BDDDDFADHDB?@EHGDHDHIEHCF;FAGG@FAGDFHGIIGCDFDGC
@2313385/1
catgtcccgcagatggccaccaccattctatgaaatggaacacgaagagg
+2313385/1
=?1ABDEDHGHFFIIIEHIHGIIEHIGIIJJJI@GIIIIIJJJIIIIBFG
@3361454/1
ctactctcaagaaatggcctccatgccgagcaagactcccgtcagcgtcc
+3361454/1
CC@FFD:DDHDFHJIJGBHIJIJJGGIIBHIIGHHIIIJJIJIIIIJGGE
@3060324/1
cgcttcaccaacaagttggatggcagtagatacaaactacgaagattttt
+3060324/1
@@7BD@DAFDHBDGB2ACG>@FHCCE<CEE@GBGIIHEGIIGIGEEHIII
@8240499/1
atttatttgatgcaaagtatagaggttgtacccaaacttttcggggtgca
+8240499/1
:B14BDFFHHHHHJJJJGHJJJJJJJJJIIJJJJIJJJJJJJJJGIGGIJ
@2314536/1
catgtgttgaaattccgcgaaattggcactggcaagtcaaagaagctagc
+2314536/1
==?B4ADDFDFHHIIIDHGI@@DGHFHGIIEADCBFGHGEDGG@FDCGHI
@7709855/1
agccaatcttccgctaccgcgtgttccttaacaacgatctggtggccacc
+7709855/1
@@<DDDDDFHHH<E8@FH?FG@A@F@FBFHIIGIGFB;DF9CFFEEFFGH
@7508076/1
acaacctctatactttgcatcaaataaatgctcccttttcacaatataat
+7508076/1
@C?BDFFFHHHHHJJJJJJJJJJIJJJJJJJJJJJJJJJJJIIIIIJIJJ
@7508077/1
acaacctctatactttgcatcaaataaatgctcccttttcacaatataat
+7508077/1
CCCDFFDFHHHHHJJJJJJIIIJJJJJJJGHIJJIHJIJJJIIGIJJJJI
@6218543/1
tctcgaaagactttgactttttactatttttgtatgcacaaaattcgttc
+6218543/1
@@C?DFFFAFHHHIGFHIIIIIIIIIIIIIIEIGIIFIIIIIIIIEIIII
@3061422/1
cgcttgtcatgtgttgaaattccgcgaaattggcactggcaagtcaa
+3061422/1
?@?DAABDFDD<DGHAHGIIIIIIIEGIIIIJIIGIIGIIJJJGHII
@3061423/1
cgcttgtcatgtgttgaaattccgcgaaattggcactggcaagtcaa
+3061423/1
@@@DDDDEDHHFFGHGFIJIJJJGBGGIJJJJJIIJIJJJIJJEHIJ
@6960355/1
aaaaaatttcaaattgttcaggtaaaatcttgcttcatgattgaaaattt
+6960355/1
@@CDFFFFHFHFFHH@GIHHECHIIIJJGIJGCHIAGGDHIJIGADFCHA
@4134994/1
cttcacctccacaacaacaacctcaagcttggggtcaacaacagcccgtt
+4134994/1
B@?DDDFFHHHHFIJIJIJIJJJJJIIJJJJIIFDGDHIIGIIIGIJIFF
@7711158/1
agccacttaagcacacatgttacataaatgtcaaaatttgacataatttg
+7711158/1
CC@FFFFFHHHHHJIIJJJJJJJJJJJJJJJIJJIJJJJJJIIJJHIJIJ
@204508/1
aaacatgtcagttatatattcacctttatatatgtcacattttgtggttc
+204508/1
@@@DFFEAFHFCFHGIIIIIIHIIIIIIGHGIIIIIIIGGGIIIEGHDFI
@204509/1
aaacatgtcagttatatattcacctttatatatgtcacattttgtggttc
+204509/1
C@CFFFFFHHHHHJJJJIJJJJIGIJIJJJJJIJJJIIEIGIIIGEFHIJ
@4884495/1
gccttccttaaatttcggttggagcctctccgatgtcctcaagaaatcca
+4884495/1
?8=BBAADDHFAHBEB?EG<G<B;EH;?CE?G:BG8BDEGDBGIIEHGHC
@3062205/1
cgcttttgactcgacaaaaatttaaacacattgcattattgatttcgagg
+3062205/1
@@@DDFFDFHFFDBGHHJJJJJJGIJJJJJIJCHIJJFJJIJJJJIIIII
@4885919/1
gccttgttctagtacagatgtggaaacgagaatattacattcatggcacc
+4885919/1
@@CDDDDFHFHHFHIIBHIJIIIJJJJJJJDHEC@GBGBDGBFB?FEC@D
@1743068/1
caagaattcgacagtatttacagtcttgtttagttataatttatattttt
+1743068/1
CCCFFFFFHHDHHJHIJJJJJJIIJJIIHGI9CDG9?CFGFHGGGIJJJJ
@1521672/1
caaaattttgcaaattatgtggcattttgacatttatgtgacataatttg
+1521672/1
;=@DDDD4:ACAB<FGF@E4<?CFHDBACFHIEHFF@<F9E<CDGA><DG
@1269263/1
attctggactattttgaaccttatcaagtgattacctctactgcagaaat
+1269263/1
@@@FABBDFHHHFHIBDGGAFADEH@<<C@EHGFGEGIIIAH@?CDGFGH
@6961369/1
aaaaacaacctgaacaacaagctgcaaaacataaaggagatcctgtaaca
+6961369/1
@@@=DFFFHHHHAHEIGHGHEC>BDFDDCEFDGIFF>BBFHHAFIFGEDB
@6220381/1
tctctaacgtctttatagaatgtcaatgttattctaaa
+6220381/1
=:1AB:==CD;FCE<FBE?EHI:F:A<9FH<B?C?9?F
@7965932/1
atcctataattatccatttcctgtaattctggtttctctatagttttgtc
+7965932/1
@@@FDFDFBFHHGIIIBGIIGCEAE?FGHEF>2?FEHHCC>AGHGEIGFH
@7509173/1
acaagaaaatatacagactaaagaaacgctcgtggggagcgatgacgaat
+7509173/1
@@@1ADDFHHGHHIJJIJJJIIJJJJJIIJJJGGGJJJIIJIJJIIJIHG
@6699637/1
ttggtcggaaaagtaacgcccgaacaagccaatcagaccaacggaacgcc
+6699637/1
BB@DDFFFGHHHHFHIJJJJJJJGIJJJIIIJJIJJJJIIJJJIIGHHFD
@5914616/1
taaagcgttaccagcgcttgaggaagtaacggcagcactattg
+5914616/1
@@?DAD:DFFFBFGBHIIIIFGHIIIDHIIDAAGDE2=8B>A=
@1270515/1
attctgtttgacattcgaaaagtaaacgtcagtttgcgtttcaatgcatc
+1270515/1
?==B?:BACFHHHIB@EHIGHHIDGIIDIDHGGGHCDH??G?DGHIGIBG
@3064783/1
cggaaacattccagccggaactactgttgatgtcggcatcactcatccga
+3064783/1
@@@ADDBBCF?FABEG?F@DHBFIGGHGGFC<??DF@0?DD@?=8BAF45
@7510633/1
acaagatgtggcaatccttgcaggatttacccgtggagggtaacaatctg
+7510633/1
@BCFFFFFHHHHHJJJJJJJIJJIJJJJJJJJJFHIDGIJ?DGIJJJJJI
@8243575/1
atttcagttaaatttaagaggcttttaaaatttaacgtttagcagtcttc
+8243575/1
:114=ADDHHHHHIIIIIIIIIIIIIIIIIIIIIIIIIIIIIIIIIIIIG
@8243576/1
atttcagttaaatttaagaggcttttaaaatttaacgtttagcagtcttc
+8243576/1
=@1AADEBADHFFIJIJGDDFBHEHIGGIJIGAGHIBGHIGDIIGHAHGI
@8243577/1
atttcagttaaatttaagaggcttttaaaatttaacgtttagcagtcttc
+8243577/1
@B?DDFFFFFHHGJJJJIJJJJJJJJJJJJJJJJJIJHJJIJJIDHIJJJ
@3568750/1
ctcccctgtttgttcttaaataaagtgtactttattgaaaaattagtaaa
+3568750/1
BB@DFFFFHGHGHJIJJIJJJJJJJFHIJIJJJJJJIHIJGIJIGIIIJJ
@7967102/1
atcctctgcaagagcaagaacccctgggggacagaaag
+7967102/1
111=ABDEHB3DDG@GEEEEEEHEEEBEFFIG;FFHIA
@8243886/1
atttcatagaatggtggtggccatctgcgggacatgca
+8243886/1
?@@DDDDD?FABB>22C<:C;FGAH@ADEGBIEDBDCD
@8243941/1
atttcatatacgtattatacattccaaacatacaagcaacatttcctgta
+8243941/1
==:A4ADDHHHHHJJJJJJJJJJJJJJJJJJIJJJJJJJJJIJJJJIIFH
@7716928/1
agcgaacaatccttcgaggtaacctacgtggacatcgaagaaaaaacatt
+7716928/1
@<@DDFFDHDHHGJJGHGE8CFHGHGHIFDHACFGGCFEGGIIGIJJG=@
@1274298/1
attgaaaaccttgtagtggattcctaatattttttagtgaacctctctaa
+1274298/1
BC@DFFFFGHHHHJJJIJIHIJJGJJJIJJJJJJJJJIIJJJJIJJJJJG
@2778568/1
cctataactgcttctacacaatctgcaatgcttttatcagggatactatg
+2778568/1
@@@BBBD:=:=4C:<AA<CBF@B??C:C9<ACFHI?EE>@GF?;?D?DDA
@1044745/1
atccactacaaggttttcaatagggcattctaacatgtcaaaattaaatc
+1044745/1
@@?DDFFFHHHHHEGIJJIIJJJIJJJJJJJJJJJJJIIJIJJJJJJJJI
@6967371/1
aaaaacgtttaataaatcttcttaaggatttgaagtatcatgttgaaacc
+6967371/1
@@@FFFFBFFFFHIJJJJJJJJGIJIJFIIGGDHGEGHIJFIIFGH?DHG
@1747607/1
caagaccagatgacttacggaacttagcttcacaattacttagagaagca
+1747607/1
CCCADFFFHHHHHJJJIIJJIJJJJJGIJJJJJJIJJGHJJJIIJJIJII
@7969007/1
atccttctctttgacattgcttgtggtcacttttcgcgcaaaggtaaaat
+7969007/1
BCC:DDFFHHHHHJJJJJJJJJJJJJHIJJJJJJJIIIJJJJIGFHIJJJ
@3068663/1
cggaaatctaccgacagagaggttatccttgggggaagaagccaaattgc
+3068663/1
CC@FFFFFHHHHHDIIIIIIJIBEHJJJJJJJJJJIFGIGJIJIJIJJJJ
@2320415/1
cattatcactttttgttgccgtgtgcccttgagaaatttgctgcctcaaa
+2320415/1
:?=44ADFHHHHHJJHJIIIJGHFGHIJIJJJJIIIJIJIJJJIJJJJJI
@2320416/1
cattatcactttttgttgccgtgtgcccttgagaaatttgctgcctcaaa
+2320416/1
:?@4=DDDDBFBCG@<EFHC@GE?FEDECEHGBFG><B?BDHEC;?FH@B
@2320417/1
cattatcactttttgttgccgtgtgcccttgagaaatttgctgcctcaaa
+2320417/1
@@@FFFFFGHHHHJJIJJJJJIIEHIIIJIIGGHIJJJJJJJJIIJJEHI
@1277837/1
attgaagttcttttatgagtctaataaaggccaaaaaccccaaagaatta
+1277837/1
?B:?DDFDBFHHHIJIJHHIGGHIJJFGIF9FHHJIFHGHJJIIHGHIIJ
@3878796/1
ctggaacgagacaacagcaccctggtcctccacaacagcaagctcctccg
+3878796/1
CC<DFFFFHHHHHJIIIGIJJJJJJFGIIIJIJJIJIIJJIIIIIJJIIJ
@8245769/1
atttccacttcaattagaaaacggccaaactgtcgagtgtacagtggcga
+8245769/1
::===ADEHFHFHJIIGIIJEFHEGGIIIIIIJGJBH?DHIIIG9?DCE<
@4893461/1
gcgaatcagggctgggatgagtgacgtcagcgcccatgatcatggttgg
+4893461/1
@C@FFFFBHGFDDHII;:CAFAFACH@GCED<AHIAFHBFFGGEICFGI
@4893462/1
gcgaatcagggctgggatgagtgacgtcagcgcccatgatcatggttggt
+4893462/1
@@8?DDFFHHHHBHIGFHIII@D>HI=GHDGHIIIIGIGFHIIIGCHII;
@472132/1
aagctagccaagagaatggcggctcacaagatgtggcaatccttgcagga
+472132/1
CC@DFFFFHHHHGIIIIIIIIIFAEGBBHDF<D?FH=GH;FH@F<FA@GG
@3070226/1
cggaaatttatgttactattggaatatcgttcctttggaaaatattggaa
+3070226/1
@@CBDF;DHDDFBHGGHIIHAHGIGGHHIGGIIIIHGIIIIIIIGIGIHI
@4392652/1
gaaaaaggtgggaaatgttgactgttgtagctgattaagggg
+4392652/1
@@;DDDDDAFHFDIIIGAFHHI>@EHB?DD>EE?@D?BBG9F
@4392653/1
gaaaaaggtgggaaatgttgactgttgtagctgattaaggggtgtattct
+4392653/1
CCCDFADFDDHHDGIGBGGE@FHGFGGCACFHHHGIICGGIEDA@FIEGI
@6971202/1
aaaaagaaggcgaggttactattcacgacagtcaaaatagagagaaaata
+6971202/1
CCCFFFFFGHHHFIJFHIJJIJJJJJJJJJJDHIJJJJIJFGIGHIJJJJ
@2781327/1
cctattgaaaaccttgtagtggattcctaatattttttagtgaacctctc
+2781327/1
CC@FFFDBHHHDHIIEC>H@CF:?EHHG9FHEFAFHGGBCDGGGHH;DFG
@3371579/1
ctagaacgattttacctttgcgcgaaaagtgaccacaagcaatgtcaaag
+3371579/1
CC@FFFFFAHHGFIIIJJJJIJJJJJJJJFDHGIGIJJJJJJIIIIJHJJ
@3372193/1
ctagaactgggcaaatttggaatttcataaacaactcttaactgcttcat
+3372193/1
@@<?;D;AFDBFHG<DAGECCHIDEBA4CFGI?GHECHBEGHEE@CGH@?
@472416/1
aagctatctactcgttatataatcatcattcaaacattgaagcc
+472416/1
CC@FFFFFHGHHHGFIIIGHIJJJJJJJJJJJJJJJJIGJJJJJ
@472417/1
aagctatctactcgttatataatcatcattcaaacattgaagcc
+472417/1
CCCFFFFFHHHHHJHJIJIJIJJJJJJHIJJJJJJJJJJJJJJJ
@1279992/1
attgacactaagaaatcacagagccccgggcccagatggcattcatgcag
+1279992/1
@C@DFBDDDFDHFGIIJGGHGGHIIIJJIIBBEGIGBHIIIIJJJGEIJH
@1748974/1
caagactcccgtcagcgtcctccaggagttgctgagccgtcgcgg
+1748974/1
@@@ADDDDHHHFFGDEGCGF8CHCEHAH@GCGCHEGGGD6@;B4@
@6972395/1
aaaaagagttggcgatactgtgttaggaatggccacccaatgtgttcaag
+6972395/1
@?@FFFFFDFHHHIGHIIIIIHFHGJJJIIIIJJJJJJIJIJBDBFHIJG
@6972526/1
aaaaagatatccagcctttgatggaagaaaaaatttatacagcactacta
+6972526/1
BC@FFFFFHHGHHJJJHJIJIIIJIIJJIJIGIJJJIJIIJJJIIJIIJJ
@7972403/1
atcgaagaaaaaacattgaccaatcgccaccaatgcctggtgcagctatc
+7972403/1
CCCFFFFFHHHHHJJJJIJJJIJJIIJJJJJJJJIJJJJIIIJJJJJJJJ
@3071049/1
cggaaccggaagatcgaagaaagacgccaaacattcggcagccaagaact
+3071049/1
@@@DDFFFHHDFDBFFFHDGG@CHCHIJJ<DBEGCH4BFAE;D>EHHHDC
@3071050/1
cggaaccggaagatcgaagaaagacgccaaacattcggcagccaagaact
+3071050/1
BC@BFFFFHFHGHJJJIIGIJIJIJJJJJJJJJJIIJJJJJJIJJGGHHF
@1532130/1
caaacattcggcagccaagaacttgctggatctcttggtcggaaaagtga
+1532130/1
@@@;BBDBFBHHGIIIIIGHEFHGHIIEGCGGGGHHIIDEHG@D;;BCEH
@4896115/1
gcgacatttgacgtacggttcaagtagctgaag
+4896115/1
@@@DDFFDFHHHFACGHIAGHHIG9?EHDHJAG
@4896116/1
gcgacatttgacgtacggttcaagtagctgaagtaaaagtgtgctccatt
+4896116/1
@@@14ADDFFFFDAEFGI>FFIIEEGFECEEGDBDFFIADE@?BDGIIFI
@2323215/1
cattcgtcaaaaatttcgtgttttgaaaa
+2323215/1
???DDDDDDDDDDIIIIIEI?BFF38CEE
@2783189/1
cctcaagcttggggtaaaccgcaagtttcacagcaacaacctggagcgaa
+2783189/1
CCCFFFFFHFDGHJ@FGIJJIJIJJFGHEIJJJIIJGIJJJIGGIJI<FE
@3882543/1
ctggaaggtggacttcaaataacggaacatgggttcgacttgatctggac
+3882543/1
B@B1ADFFCFHFHIJJJJJJIJJJJJJJJIJJJHGIJJJHIBBBFF8B=B
@8247253/1
atttcctgtaattctggtttgtctatagttttgtcatacgtttttgaggc
+8247253/1
=@:ABDDD=C?FDBGGGAEFEBFGHGIGHCEHGIIII>??1CFGHIGGII
@2014620/1
cacttatagagataattatgaaatattacagaagctcaccagtttttaat
+2014620/1
CCCFFFFFHHHHHHGIJIJJJJJJJIJJJIJJJJJJJJIJJIHIJJJIJI
@7724874/1
agcgtatcgaactacggccgaattttctgggtctgtagatccggccattt
+7724874/1
BB1BDDFFHHHHHJJIJIIIBGHJJJJJIJJBFHIGIIIJJJJJIJGIJJ
@211413/1
aaaccgggaaaagtattatgagaatatgaaatttaaaagaaaatttgaaa
+211413/1
@C@:DDFFDHHHHFHJJJJJJJJJJJJJIJJJJJJJJJJJJJJJJJJJIJ
@6975980/1
aaaaagggaaataaacaaggatgtaagaactatggaggaatattacaata
+6975980/1
CCCDFFFFHHHHHJJJJJJJJJIHIJJJJJIJJJIJJGJJJIJJJJIJIJ
@7725545/1
agcgtcctccaggagttgctgagccgtcgcg
+7725545/1
?@@DDDDDDDHF?E?<CA<EHICHCFGHDGG
@2324586/1
cattgacattctataaagacgttagagaggttcactaaaaaatattagga
+2324586/1
@@CADDFFHAHHGIEHGGIIBHHI?HEHIGIIGIGIEHGHHHFECBC@AH
@2324587/1
cattgacattctataaagacgttagagaggttcactaaaaaatattagga
+2324587/1
@BB1BDFFHHHHHJJJJJJIJIJJJJJJJJHGIJIJJJJJJJJJJJJJJJ
@6705508/1
ttgtagtcagcttccaatttaatacaagcctctctgatagcagtaagttc
+6705508/1
BB74ADBDFHFHHJJJJJJJJJJIIJIJIJIJIJJJIJIFIJJIJIHHEG
@7726014/1
agcgttaccagcgcttgaggaagtaacggcagcactattgacactaagaa
+7726014/1
BB@ABDDFHGGHHIHIJIIJIIGHIJIIIJIJC>FDFFE9CAGCFFGDAH
@212585/1
aaaccttcccactaaagttaaccagacaaagcacctatcgaatcgaatat
+212585/1
CCCFFFFFHHHHHJGHEHHHJJHJIIJJJGIIIJIJIIJIGGIJIGGIII
@1751779/1
caagagatgtgcatgtcccgcagatggccaccaccattctatga
+1751779/1
@@7:BD;DF=<2AA<22AFGE8@@CF3CDGFAFDBF><BFFF44
@212668/1
aaaccttgcaaattttcaatcatgaagcaagattttacctgaacaatttg
+212668/1
@<@?DDDDGFHHHIIEGIIIIIIDGGHHGIHGIIIIIIIIICHHIIIGGH
@7726629/1
agcgttttgtggaactgtgaaactttgtgggactgctggttgcccaactt
+7726629/1
@C@FDFFFHFFHDIJJJEHGHJJIJIJHIJJJJJJIFIJFHHHJJIJJII
@6978286/1
aaaaagtgaacagctatcgatacacagtcatagatccaatcctataatta
+6978286/1
B@CADFDFHHHHFIJJJJJIIJJJJJJFHIJIIIJIJJJJIJJJJIJIJJ
@8248751/1
atttcggttaaatttaagaggcttttaaaatttaacgtttagcagtcttc
+8248751/1
@@@DFFF20<CFBHIIIEHDGGIIIIIIIGIIIIIIIIIIIEIIIIIHIG
@6978324/1
aaaaagtgataatggatacaaatttgactactgtatagctttcttctctt
+6978324/1
@@<;DDADHHDHHIIGEFHHHHGIIIHHIGGIIHIIIIIIHIGIIGGHII
@2017716/1
cacttttccgaccaagagatccagcaagttcttggctgccgaatgtttgg
+2017716/1
BB@ABDEFHHHHHJIIJGHIJJJJIIIJIIIIHHIHGGIGIHDFGIGHG;
@2017717/1
cacttttccgaccaagagatccagcaagttcttggctgccgaatgtttgg
+2017717/1
CCCFFFFFHHHHHJJJJIJJIJJJJJDIHIIJIJIJIJJIJGIIJHIIIJ
@474866/1
aagcttcttccagttcaccatcagattcacaagcaggatcaactcaacag
+474866/1
@@@FFFFFHHHHHIJJJJJJJJJJJJJJJJJJIIIIIGJIIJIJJJJJJI
@7729067/1
agctattcgagcagcatgcaagagagtccaaagagaaggttatgaaccgg
+7729067/1
:?<4=BDDFD?::CFGHIIIIHIGGIHIIIIIIIGIIIEGIHHHIIIGG<
@2018283/1
cactttttggtcatgattttgaggtactcgagggcatgatgagcagccga
+2018283/1
?<@DDDFEHHCFHGIBHGGGIEGHFGDHE@GGIIICHGGGEIGIIGIGJJ
@1538926/1
caaacgtagacaatattattataaacggatatcagaagccctcttaaatt
+1538926/1
C@CFFFDEGHHHHIJJJHIJIJJJJJJJJJJJJJJJJFGIIJJJJJJJJJ
@3574296/1
ctccgaaggaagccaagggctcggctgctcatcatgccctcgagtacctc
+3574296/1
@C8=DDFFFFHHHIGGIIIIIIIIIIIGCHEGHGIIFHICGIHG3=CE@C
@7730411/1
agctgacagcttctgttaaagaattgacatctcgtatgagtgaactgcaa
+7730411/1
B<@4=ADFHHHHHJJJJJJJJJJJJIJJJJJJJJHIGHGHCGHGIIJJJJ
@5921973/1
taaatctgaacctctgtcatttagttttgataaacaaccaaacctagagg
+5921973/1
@@@DBDDDFHHDFEG3AGHGGDH9FHE>FHHGHAGGGHEHIGGDCDHIDB
@5922202/1
taaatgaaagaaattaaacacgctgagaaagctatggttgagtgaaaaag
+5922202/1
CCCBFFFFHHHHHJJJJJJJJJJJJIJJJIIJIIJIJJIJIJHHIJJJJJ
@8250270/1
atttctcaagggcacacggcaacaaaaagtgataatggatacaaatttga
+8250270/1
=?@D1=BDDBFDHGFHIBG:CCDGGGHDGDGGIG<B>DDHEHHEIGHHII
@8250271/1
atttctcaagggcacacggcaacaaaaagtgataatggatacaaatttga
+8250271/1
=@:AADDFHHFGDHHIIIFIIIJJJIJJJIIJJIIGJCGIHEECHIJGCE
@3076950/1
cggaatttcaacacatgacaagcgatgg
+3076950/1
@@@=D?DDDFH???:<?C:<F??CC3CF
@3076951/1
cggaatttcaacacatgacaagcgatggtgaactgcctttcgtgtggtag
+3076951/1
@CC<DBEFFFHADBDEAFEFHBEHHGGIEGHIIIIIIGIIIIII?DH8??
@5922489/1
taaatggatgtgtaatatgcgtgtccacgcaagtacctgctggaacgttt
+5922489/1
CCCFFFFFHHHHHJJJJIJJJIIIJJJIJJJBHDHIJIGIJJIGJJJJJJ
@7731440/1
agctgctaaaaaagcaggaaaagcccagaagaacgttcgactttcacttc
+7731440/1
@@7DDFFFHHGGHIGICHIIIGIGBFHEHGCHIIIFHIG@?FHIGFGEII
@6981337/1
aaaaataatatgtaaattgattttagaaaaaaaccactaattctatgcaa
+6981337/1
@@<:DDDDHHHHHHIIIIIIIIIIIIIIIIIIIIIIIIIIIIIIIIGGEH
@3574718/1
ctccgacaaactggaggagctagcttccatgactgtcga
+3574718/1
CCCFFFFFHHHHHJFIJGHFJJJIIJGDDHIJJJICHGG
@7978972/1
atcgataaaaaaatatcgcaatattagaaattttcaaatattcttcgctt
+7978972/1
@@<;DD?BBDFFFBFC9<81:?CCBGFCFBGGEGFIICGIIIBFIECFEF
@1541565/1
caaactccaccacaggaacctcaagcttggggtaaaccgcaagtttcaca
+1541565/1
CCCFFFFFHHHHHJJJJJJJJJJJJJJIJJIJ?DHIIIIIIIJGIJIIII
@1756141/1
caagatatatttttcaggggatcatgaagctcgcttttcaaattctcgtg
+1756141/1
@@8?BDFFHHDHHIGIIIIIIIIIIIIIIIIIGEGGIIGHIIIIIGGA@?
@3077901/1
cggacaagttataccgaataaaaaaggaaaactaaaggatttctcaactt
+3077901/1
@<;DB?DDACFDHIIBFGGHIGGGGDGIGEIIBHGGAFHIIIGGIDGHH<
@2789403/1
cctccatagttcttacatccttgtttatttccctttttgtggagaggtac
+2789403/1
@C@DFFFFHHHHHJJJJJIJJJJIJJHGGJJIIJIJJJBFGI?FBGH?GH
@5922730/1
taaatgtcaaaatgccacataatttgcaaaattttgacatttttttcttt
+5922730/1
@@@FFFBDHFGADHFIIIGA<DHGHEIGHBBCHIGGGEGHGIIIIIIIGH
@5922731/1
taaatgtcaaaatttgacataatttgtggacataaaggaaagaaaaaaat
+5922731/1
@CCFDDEFHHHHGIJJGIJIJJJGIJEGIJJJJJIJIGGIIHIIJIIJJG
@8251366/1
atttctgtcaccaattgtacagaatggttgttctgcttcaccaatctgca
+8251366/1
?@@DDDFDHHGFD:EFHHIEGGGGIIIHCHFGHIIGIIGGGGIIIIIIII
@8251373/1
atttctgtcatgagaatctcttggattcaatgggaaaagtctagtatgat
+8251373/1
@B@FFFFFHGHFHIIJIHIJJJCC?HHJJEGHIIHHHFEGFFHHGHIIHJ
@2789764/1
cctccatgccgagcaagactcccgtcagcgtcctccaggagttgctgagc
+2789764/1
??:BDFFFHHHFFGJJIIIJJIJGJJJJJJIJGGGHCHIEHFHEGII@@H
@4404612/1
gaaaaattggctgatggaaggagagttagagttactgtggaagtatttgg
+4404612/1
@@@DFFFFHHHHHEIGJCGHIFHGEFHHIIIJIHIGDFHIDGHBFHIGII
@2020917/1
cagaaaaggagttgctctgccaacaagcagtgaagaaaccaaacgcgcca
+2020917/1
BC@?DFFFDHHFHHJJIJJJJJJJJEFHGIHIJJIIJJJIIGJJJIJJJJ
@7980038/1
atcgatactgaatgtaattttttatatagtgccccgatgatatgatatgt
+7980038/1
CCCFFFFFHHHHHJIIJJJJJJJJJJJJJJJJJJJH:?@>F@F@CAEGF<
@4405219/1
gaaaaatttcaaattgttcaggtaaaatcttgcttcatgattgaaaattt
+4405219/1
<?@?DDDDF4?DBGF>AEE4CHFECEFH@HFEHHFIEFE<CGDFFIIIFI
@4405220/1
gaaaaatttcaaattgttcaggtaaaatcttgcttcatgattgaaaattt
+4405220/1
@1?B?DDDHHHHFIIIFHGGIGFHIIIIAHIHIIIGIIIHIIIHGIIIII
@4405221/1
gaaaaatttcaaattgttcaggtaaaatcttgcttcatgattgaaaattt
+4405221/1
@@@;DFDFHFHHHJJIEFEIGIIJJIJIGIIJJJJIGIJFHIJGIGIJII
@215350/1
aaacgatattctacaggatttattattagagtgtcctcgtgaggaagagg
+215350/1
@@@D?:DDDFFAFIIEE:3AEHIIIIFHFICHIFIIEGE??DD?BFEFFG
@7980806/1
atcgatgcattgaaacgcaaactgacgtttacttttcgaatgtcaaacag
+7980806/1
@@?DDFFFHHGGHFIDHGIJJJJJEGHGIJJFGIJFIEGIGIDHIJIGII
@4904866/1
gcgattggtcaatgttttttcttcgatgtccacgtaggttacctcgaagg
+4904866/1
??<DDDDFH?FB<CAFBHGHIGGAGEHIBGIGIC1BBHF?FG@HH@@??A
@5124679/1
ggagtcttggcttgcttctacacttccattcatagtggtattgatttata
+5124679/1
@@@FDEFFHHHGHACBE?A<EEFEFFHGGIAAEFC9CG9?DGE@BFHFHE
@2791259/1
cctcctccaaaccttgcaaattttcaatcatgaagcaagattttacctga
+2791259/1
=??BDDEFHHHHHJJJGIIEHGIIJJJJJFIIIHGCGGGGCEEHJJCHI>
@2022404/1
cagaaaattcggccgtagttcgatacgcttcaccaacaagttggatggca
+2022404/1
CCCFFFFFHHHHHJIHIIIIIJJJIJJJJJJJJJJJJJIJJIIIJJJJJJ
@6984902/1
aaaaatattaggaatccactacaaggttttcaatagggcattctaacatg
+6984902/1
BCC:DEFFHHHGHJJJJJJJIJJJJJGIJJIJJJJJJJJJIJJJJJIJIG
@1758884/1
caagatgtggcaatccttgcaggatttacccgtggagggtaacaatctgc
+1758884/1
@@@DDDBDBF3AC?FGHFAHCH@FHIIF@AFE?D?C;DE899D>DHIGGI
@4408572/1
gaaaaccttgataaatgaaagaaattaaacacgctgagaaagctatggtt
+4408572/1
=;<1ADDBF?<FDGEAGGHHGHHIIEHHIIIGGGGDG@GIDHHBD@D?FB
@4408592/1
gaaaacctttaaagatgcgaataatagagaaattaccatccaacggtatt
+4408592/1
@@@FDDDFDFHHDAGIIGIIIBHIGIIDFBGFEGGGGHCEHGHIGH7?FA
@6710664/1
ttgtggtccacccctttgttgcccgtttgccgatttaggttgttgtggta
+6710664/1
CCCFFFEFGHHHHJGJJGHHGIIJIEGGGGGI@GIHBGEGEHHIJIIJHG
@1760189/1
caagattctggcatctaatttttcaaatgcgctagaaactgaaaaaccga
+1760189/1
B@@FDDFEHHGHFIJJJJJJJIJJIIHIJIFFIIJJIJJJIJJJJJJJJH
@8254670/1
atttgaaaatttctaatattgcgatatttttttatcgatctggcttcaat
+8254670/1
@@BDDDFFGHFHGIHIIIIJJJJJJIJJJJJJIIJJJIIJJJEHIIIHIJ
@217543/1
aaacgctcgtggggagcgatgacgaataaag
+217543/1
?114=DA@@@?AFF=@AFE=FGFAFA87BD<
@4909949/1
gcgcgaaaaccattatgttttactaatttttcaataaagtacactttatt
+4909949/1
@?<=B?DFAFDHBEFBAA?EHFHICEHGIII>F@GEI@?0?B@FCFHIGG
@217621/1
aaacgctgcagccctcctcgccaataaacca
+217621/1
?@@D=DDDHHFHHB?A@EBGIIEGFGGI<F3
@1296351/1
attggctttggcacacgtgaacgccctgtaaaattcacataattctggac
+1296351/1
8==A?D?BD?B>?<<2@2CEE9A<EED?DDD9:9D@0BBDB?@D?D<??D
@7740017/1
aggaagtaacggcagcactattgacactaagaaatcgcagagccccgggc
+7740017/1
@CC7DFDEHHHHHII?EGGGHIEFHHHGIIIIIIGH;DGGHGEHII@BHE
@4910535/1
gcgcgtaaagtgaccaaagcaaagacgcaataagtgataca
+4910535/1
@@@;:D?AFDCF?EBDADE9CFG9DFFFA?@BFED>CF?8?
@1550553/1
caaagaagctagccaagagaatggcggctcacaagatgtggcaatccttg
+1550553/1
@@@DDDFFHHHHGJJJIIIJIIIJIJIE@D9BBD8??C=BG;@@8CF@G9
@1550554/1
caaagaagctagccaagagaatggcggctcacaagatgtggcaatccttg
+1550554/1
BC@DFDFFHHHHHJJIIHJIJJJIIJJG:FFHDA9D<B8CG9@CFHHGH@
@7984615/1
atcgccaccaatgcctggtgcagctatccactttgccagtggccgtctgc
+7984615/1
@@@BDDFFHHHHFEHGAB3ADHGE@HDGDFGEAA?4CCDFD>:???@GGF
@6989681/1
aaaaatgtcaaaattttgcaaattatgtggcattttgacatttatgtgac
+6989681/1
@@@DDDDADDHHHCHII@<CIICHAEEAEDCAEHHIECFGHIHGH@@FCC
@6989682/1
aaaaatgtcaaaattttgcaaattatgtggcattttgacatttatgtgac
+6989682/1
BC;DFBFDHGHGHJJJJIJJIIIIGJJJIIJJJJJIIJJJJDHIHJFGGI
@5126696/1
ggataaaccaatggagcacacttttacttcagctacttgaaccgtacgtc
+5126696/1
@C@FDFFFHFGHDGIDIHGEGHGIJJJGGIJFHIIJJIHGDDGGHGFEFE
@3084093/1
cggagaatcacaaaactcatgatacttttcaaattttcttttaaatttca
+3084093/1
@@@7??DDF?FDHIIIBD<CEFEGHGHIIGIIIIIIIIGIIIFIIIIIII
@3084094/1
cggagaatcacaaaactcatgatacttttcaaattttcttttaaatttca
+3084094/1
@@@ADDDDDHFFDEDEGFG<HDDHGBEDHBHHHIIGGIJEHHJG:??DA@
@3084095/1
cggagaatcacaaaactcatgatacttttcaaattttcttttaaatttca
+3084095/1
@@@DDDEFHFDHHJJJEGIGIIFIHJIJJEHJJJJJJGJJJJJJIIJJIJ
@2795087/1
cctctaaagctatctactcgttatataatcatcattcaaacattgaagcc
+2795087/1
BCCFFFFFHHHHHJJJJJJJHIIJJJJJJJJJJJJJIJJJJJJJIJJJJI
@5925838/1
taaatttttgtcgagtcaaaagcgaagaatatttgaaaatttctaatatt
+5925838/1
==@D4=DDHFFHFIIHGHIIIII<HIIGICGIIIIGGIIIIGIIIGIIHI
@2796146/1
cctctccacaaaaagggaaataaacaaggatgtaagaactatggaggaat
+2796146/1
=@1ABDFFHHFGHJJJJHGGGIIIJJJJIJJIHIJJIIJIJJJJIJJJJJ
@1299973/1
attggtttatcctctactgtacaactgtttacctgtgtatgataaataaa
+1299973/1
::?DDDDDHFHGHIFHGFIHI@HGIIIGIIFIIIIGFCFHGHIIBHIIII
@2796699/1
cctctctgtcggtagatttccgtgaagtggtccgtgccccttgcggttac
+2796699/1
@<?DDDDDFFFH@:8AEFH?E?9?;CB?BG:?FB@EEGGG?;3?@6;AB@
@1554608/1
caaagacgcaataagtgatacaagaaaatatacagactaaagaaacgctc
+1554608/1
=1144ADDA<DDDEEAEEIIEI?FFCCEIIEIECDDIEIEEE<;DD;D;;
@1554609/1
caaagacgcaataagtgatacaagaaaatatacagactaaagaaacgctc
+1554609/1
@C<DFFFFHHHHHJJAFHGHJJJIJJJIIJJIJJJIJEHIJJJJEIGIIG
@220663/1
aaacgttaaattttaaaagcctcttaaatttaactgaaatatagaataca
+220663/1
@@@?==DAD>?DFGFEEGIIIFF@HEFEHHCHFE?DG@FGFIIDBADGGF
@2336400/1
ccaaaaataggatttttattaagccaaaaggtgcgtctaaaggaaaa
+2336400/1
@@@DDDFFFFBCFEEFIIJGIHHGHIGICEH9CFADFABBFGHHIID
@4915543/1
gcggaccaacatctgatagttccttaaacactggatcttgaattttcttt
+4915543/1
=@@D7DD?BF1ADBFFIIIEEFIIIEIEIIIFFFGGEAEFDGF?GGEFAF
@7744214/1
aggacttcaactttgttcagttcttgcaggagatcgctagcgaacaatcc
+7744214/1
@@@DD?DBF?AFFEFHHBIABCEHE<<CC;?<3C?EBHCDB@@FDGBC;8
@1555337/1
caaagactgaaattgagaaaaaatgaacatggaatgtaagaacattttcg
+1555337/1
CCCFFFFFHHHGHJJJJJJJJJJJIJJJJJJJJJJJIIIJJJJJJJJJJI
@7744621/1
aggagaagttagtgtagatttggagcttatatctacagatgtcgttctta
+7744621/1
@@@DDDDDFHH?FDHGG?CIAC@HGIGIIIGHGFIIIIGIIIIEIIGGGD
@1555878/1
caaagagaagaaaggccgatagaatgaagtgaaagtcgaacgttcttctg
+1555878/1
?<:ADEFFHDHHHGDEHGBHEGGGG@GEA?BDHG<DHGEHHEHGE?FFHG
@2798105/1
cctcttcgtgttccatttcatagaatggtggtggccatctgcgggacatg
+2798105/1
@?@DDDDDHH?F<G><EHBEGDDDH4?F<AF1:B?D@DDB@FFHG@FCEG
@7745665/1
aggagatcgccagcgaacaatccttcgaggtaacctacgtggacatcgaa
+7745665/1
@@7DDFFFHGHHGIJIJIJJJIJJJJJJJJGHJJJJIJJHIJIJJJJJII
@6715353/1
tttaaaaatgcgtgtgtgcaggtatatttatcacatcattcgtcgtgtac
+6715353/1
?@:DDFFEDDDFHGIIEGHEDGHHE@FIAFE4EHIJIGGIGIHDE8??D?
@484140/1
aaggagttacagtgtttttaaatcccatagttaataatattgatttatca
+484140/1
@@?DDFDDHH>FCFFGBGHHIGHICAHGHGHGCGCHIIIIGGIIIIIIIE
@484253/1
aaggataacctctctgtcggtagatttccgtgaagtggtccgtgcccctt
+484253/1
@@@DFFFFHHHHFGGIEHIEFEFHIIGGIGEEFHG?FBFGHJIJIGHGHF
@6995977/1
aaaaattgttcccttttgagctattgcgatattttttcggaaaaaagtga
+6995977/1
@1=DFFFFHHHHHJIJJFIGGHJJJJIJJJJJJIJIGIJJGIIGIIJIJJ
@6996154/1
aaaaatttaaacacattgcattattgatttcgaggaaataatacgaactt
+6996154/1
?@@FFFFFGGHHGIJIJGJGGEHGHIGHIIJJIIIGJBHHHGGIG?HIIA
@6996155/1
aaaaatttaaacacattgcattattgatttcgaggaaataatacgaactt
+6996155/1
CCCFFFFFHHHGHJJJJJJJJJJJFJIIJJJIJJIIJJJJGHGEHIGGHJ
@6996156/1
aaaaatttaaacacattgcattattgatttcgaggaaataatacgaactt
+6996156/1
CCCFFFFFHHHHHJJJJJJJJJJJJJIJJJJJJJJJJIJJJJIJIIJIIH
@5928947/1
taacaatctgccttctacatttgcgagtgacgaagagactctcagcttca
+5928947/1
<?@DDDDDDF<F?<CFBE>FHIDEGH@FCCE=BFHHGHEHGBDHEIAGGC
@5928948/1
taacaatctgccttctacatttgcgagtgacgaagagttggccactaaac
+5928948/1
CCCDFFFFHHHHHJJJJJJJJJJJJJJGGIIHJIIIJJIIJJJJJJIJJI
@485270/1
aaggattgttcgctagcgatctcctgcaagaactgaacaaagtt
+485270/1
@??1=:AACF<:CDC:GECGABHCHEGEDDHGID3??BD;GAF<
@7747940/1
aggagttgtactaatttgtgtaattgaagttcgtattatttcctcgaaat
+7747940/1
CC@FFDFFHHHGHIIJIIFGHJIJIJJIJIJJJHIIIJJIJIJGJIGIIH
@1304558/1
attgtgaaaagggagcatttatttgatgcaaagtatagaggttgtaccca
+1304558/1
@@@ADEFDHFDD=FFHHGHHIIJJEFHIIGIGIIGG>GIJG@DCAFCHJI
@6997159/1
aaaaatttatacagcactactatgttaccttttggagaacaaaaagaagg
+6997159/1
@BC1ADFFHHHHHJIJJJJJIJJJJJGJHIJJJJJIJJJIJJIIJJJJJI
@6997160/1
aaaaatttatacagcactactatgttaccttttggagaacaaaaagaagg
+6997160/1
CCCFFFFFHHHHHJJJJJJJJJJJJJIIIIJJIJJJJJJIIJJJJIJJJJ
@6997166/1
aaaaatttatagttttttgcatttttattcggcttattgtaatattcctc
+6997166/1
?@@1DBDD?FFFCGIFIED3?9CCEFDFFIBEFIBDFFE?D@B?D@DBBF
@6997167/1
aaaaatttatagttttttgcatttttattcggcttattgtaatattcctc
+6997167/1
BB@DFFFFHHHHFHIJJJJGIJJJJJIIJJJIJJJJJJJJJJJIJJIJJI
@6997168/1
aaaaatttatagttttttgcatttttattcggcttattgtaatattcctc
+6997168/1
CC@DFFFFHHHHFIJJJJJJJJJJJJJJJJJJJJJJJJJIJJJIJJJJJI
@486192/1
aaggcagttcaccatcgcttgtcatgtgttgaaattccgcgaaattggca
+486192/1
?@=ADEADFHHHHJIJJIGGGFHIGHIGHIJJJIJCGIJJIJIJJIJJII
@7992044/1
atcggttctgcatgaatgccatctgggcccgggg
+7992044/1
@@1ADBDDHHHHHJJJEHIJJJJJJJJJJJGHJJ
@2032771/1
cagaaatatggacatcaagaaatacttcacatctgttaaaggcaaatatg
+2032771/1
?;@D7=A?A?<4AEEHIGGIBHIGGIGHIIEHGI@GAF991:3?;:?DBB
@5131271/1
ggatagcaactaattttacaagctatactttgcatagaattagtggtttt
+5131271/1
@B@DDFFFHHHHHJJJJJJJIJJIIIIIIIIIIGIHIIHIJJJDGGFFGI
@487701/1
aaggcttttggatcataagatgcagtgactgccgccacactcggtatatg
+487701/1
@@<?DADDFDFHFE@A9AFGFHE<E?AE<FH@@E@0DHAGEHEHHH?CHG
@4923153/1
gcggctcacaagatgtggcaatccttgcaggatttacccgtggagggtaa
+4923153/1
@@@?;@DDBHFFHIGAEF;ABGHIE@BAGCFBDGIGHGIIGF:D?B0BC;
@2034184/1
cagaaatctattgtaatacgatggatgattcattaatggacacatgtaaa
+2034184/1
?@1ADDADFH<?FCEFGBHGBGHGA@<9CAAH>BFDG?FHGAGHDGICFH
@4924039/1
gcgggacatgcacatctcttggagccagccaatgggattgcccatcactt
+4924039/1
@CC@DADDFHGFHJJIJJIJIJIFIJJGJJIHGGIJIJIJIAGGIJIIJJ
@8261144/1
atttgactactgtatagctttcttctcttggtgaacacatactttattcg
+8261144/1
@@@DDDDB<DHBFGFGEDHICDDHGIIEHEEHGIHHHG@CHGHIEHHIHE
@1774271/1
caaggacttcaacttcgttcagttcttgcaggagatcgctagcgaacaat
+1774271/1
@@?DDFFFHHFHHGJJIFGHJJHIIIGIJJFHIJIJIJJJIJJJJIIIEG
@1774272/1
caaggacttcaacttcgttcagttcttgcaggagatcgctagcgaacaat
+1774272/1
@CCFFFFFHHHHFGJJJIJJJJJJJJIJJIIIJIHCHIJJJJJIIGJJII
@1774273/1
caaggacttcaacttcgttcagttcttgcaggagatcgctagcgaacaat
+1774273/1
CCCDFFFFHHFHHJJJIGIJIJHIHIGJJJJJJJIICHIJJJJJJJJJFH
@1774274/1
caaggacttcaactttgttcagttcttgcaggagatcgctagcgaacaat
+1774274/1
CCCFFFFFHHGHHJJJIFHJJJIJJJJJJJIJJIHIIGGIJJJJJJIJJJ
@3095022/1
cggagttgctctagataaatcgtaatctttcaagggggataaatcaaccg
+3095022/1
@@@=DADDFDDA>FDHGGIIIIBGHIEGHIDHIGIIIIGICGICHIIIID
@7752903/1
aggcagttcaccatcgcttgtcatg
+7752903/1
?@@DDDDAFFFB:2A;CFDFEDC@4
@3095205/1
cggagttttgcctgttccgtagcagacggccactggcaaag
+3095205/1
?@@7B=BDHFFHAHFH@EHHIIDACDGGFEBHIGIGGHIAF
@3095206/1
cggagttttgcctgttccgtagcagacggccactggcaaagtggatagct
+3095206/1
@@@BD?BDF?BHBHGBBGEHIIIIIGGGGBF@DHIIIIIGE?DGGIHIII
@3095383/1
cggataagaaggaacaaagtggcaaaagcggaaacattccagccggaact
+3095383/1
CCCFFFFFHHHHHJJJJJJHIJJJGIJJJJJJJJJJJJIJJIJJJIIJII
@489492/1
aagggggcggcccccatcccaacagaaggggtaaccgcaaggggcacgga
+489492/1
@@1A=DADHHD>AGIBBGHGHFFB>DEDDBB3;CCDBBDDDDBDDDD@8<
@4926373/1
gcggtacacttggcaatacggtaattgcgtccaatccctttaaacaaacc
+4926373/1
@@@DBDDDHHHHHJJJJJJJJGIJJJJJJIIJJJJJIIIJJJJJIIFHJJ
@4926374/1
gcggtacacttggcaatacggtaattgcgtccaatccctttaaacaaacc
+4926374/1
@@CADDFFHHGHGIJJJJJJJFFIJJJJJIIJJJIJJJJJJJJJIJJJJI
@2036648/1
cagaaattcgaataaattcagtctcgggttt
+2036648/1
B@@FFFFFHHHGFIIIIIGIIGHIJIJ1<C:
@5135083/1
ggatctcttggtcggaaaagtaacgcccgaacaagccaatcagaccaacg
+5135083/1
@@@DFFFFHGHHHJIJJJJIIIGIGIIGIGBHIIIIIIJIHIJJJJJIJF
@2805544/1
cctgcacacacgcatttttaaatttaaaaatttattcaagtcaaaaataa
+2805544/1
?@?:;DDDFHDHDBGIIHGGIIIIGHGGIIEGIIIDBFDF<FBHAEGGII
@2805545/1
cctgcacacacgcatttttaaatttaaaaatttattcaagtcaaaaataa
+2805545/1
@8?DDBDFHGHHHIIJJJJJIIJJJIIJJJJJJJJJIJJIJJIJJIJIII
@2805546/1
cctgcacacacgcatttttaaatttaaaaatttattcaagtcaaaaataa
+2805546/1
@@?DDDFFHFHGHGIJJIJJJDHIIJJIJIIJJJJJJJIIIJJHIIJIJJ
@2037386/1
cagaaatttaaacgttccagcaggtacttgcgtggacacgcatattacac
+2037386/1
@C@D;DFFHHHHHJHJJJJJJJJJFHHIHIIJIJJJJJJJJJJJJJJFIJ
@7755759/1
agggaacaatttttatcgagttattgatttcgaggaataatacgaacttc
+7755759/1
@B@?DFFFHHHHHJIIGIJJCGHIIJIGGJJJIJJJIIJJJJJGIJJJIJ
@1778097/1
caaggatgtaagaactatggaggaatattacaataagccgaataaaaatg
+1778097/1
CCCFFFFFHHGHGIIJJJJJIJIJJJJJJJJJIJJIJJJIJJJJJJGJJG
@8263700/1
atttgatgcaaagtatagaggttgtacccaaacttttcgggg
+8263700/1
11144=ADDFADHAFFIHGGGAFFHEHIGGGGIGGIICGE:@
@8263701/1
atttgatgcaaagtatagaggttgtacccaaacttttcggggtgcaatct
+8263701/1
:??BDDDDBHBDFCFHGEHGGII@@CFHIEGIEGCF@GDHFH?@BFIEGG
@8263702/1
atttgatgcaaagtatagaggttgtacccaaacttttcggggtgcaatct
+8263702/1
:?@4=:ADDHHFF2AFAGIGIFGEHHGIIIGGCEHGHGIGGA@FGI48BF
@8263703/1
atttgatgcaaagtatagaggttgtacccaaacttttcggggtgcaatct
+8263703/1
BBBDDFFFGHHHGFGIJIIJJHHJHGIJJJIGIJJJIIIJJJFGHJGIII
@6719655/1
tttaaagaaaatttgaaaagtatcatgagttttgtgattctccgaagagt
+6719655/1
@@1BDEFEHHHHHJJIIJHJIJJJBEE>HCCHHJGIHIDIJIEHGFDFHB
@229702/1
aaactgttaattatttttattagtggcccatgaccagaaatgccgtggat
+229702/1
=?@D4AADHHHHHJJJJJJJJIIIJIGHJJIGGHBHIGIJIJGHIDEIHI
@2037918/1
cagaacaaaccgggaaaagtattatgagaatatgaaatttaaaagaaaat
+2037918/1
BC@AFFFFHHHHHJEGIJIFHIJJJIJJJJIJFEJJIJJJJJIGJJIGJJ
@1778762/1
caaggattgccacatcttgtgagccgccattctcttggctagcttctttg
+1778762/1
BC;DDFFFHHHHHJJIJJJJJJJJJJIJIJJJIJIIIJIJGHHGIIJJJI
@3099364/1
cggatcttcagctagatcggataatcctatacttgtacctattgaattgt
+3099364/1
B<@DFFFFHHHHHIIGGIJIIEHIIIIGIIJEIIIDHIHIJGGIIGEGH?
@3099868/1
cggatgaagaccctgagagtatagatgattgcagtaatgatgacaccaaa
+3099868/1
???1ADDDDBCDDEACEEI:ACEDFECFEIEEEE:?CDD<DFIICEDDDC
@5936010/1
taacgagtagatagctttagaggtaatacactattattaggcactagtta
+5936010/1
BB@DFDFBFHHGHIJJJJGIIJJFFHJJJJJJHIJJJJJIIIIIJIJIJJ
@5136959/1
ggatgagtgacgtcagcgcccatgatcatggttggtctattcaaaatggg
+5136959/1
@@@DDFFFFFHHHIIIGIJEFB?CF?FD@FHCEFGBCHHGFB<DDH@BCA
@3591794/1
ctcctatcagcgcacacgattgtccatttgttaatcgtgaccgcttggaa
+3591794/1
@C@BDDFDDFDDDGIIIHIGGBEEHEGHIEGHIGIFHGGBGFHBFGGE@F
@5937122/1
taacggtataaatgacccaccggccgtg
+5937122/1
CCCFFFDDHHHHGJJJJJIJJJJJJJF:
@2040655/1
cagaacgtaagatatcctaaactcacttttttccgaaaaaatatcgcaat
+2040655/1
BCC7DFFFHHHHHJJJJJJJJJJJJJJJJJIJJJJIJIJJJJJIIIJJJJ
@232125/1
aaactttacaacgatgatagtgtgtggcaaatagatgaagaaaacgagct
+232125/1
CCCFFFFFHHHHHHIJIJJJHHFHIIIJJIHJIJJJIJJJJJIJJJJJJI
@6723216/1
tttaaatgaaaaacgtatgttgtttacttcatttgaatctatggaagttc
+6723216/1
B@@DDFFFHGHHHJIEHGGGIJJJIIIJGHGIJJHIIIIIIJJCFHGHIB
@3103600/1
cggcaaacgggcaacaaaggggtggaccacaacaacagcgtaggcctcag
+3103600/1
CCCFFFFFHHHGHJJJJJIIIJ:BGGIIJJJJJJJIJIIJIIGHHHHFFF
@3103921/1
cggcaaagtggatagctgcaccaagcattggtggcgattggtcaatgttt
+3103921/1
CCCFFFFFCFHFFHGGBGGHIJJGGHIGGGJ?FDFF@DHGH?BDGID8BF
@3104283/1
cggcaacaaaaagtgataatggatacaaatttgactactgtatagctttc
+3104283/1
@@@A1DDFGHHHDEFFHIIGIIIIIIIIIIIIIIGIIIIIIIIGIIIIII
@3104284/1
cggcaacaaaaagtgataatggatacaaatttgactactgtatagctttc
+3104284/1
CC@FFFFDFFHHDAFDHIJJJJJHIJJJJJJJJHIHGIJJGIJIJGJJJI
@3104285/1
cggcaacaaaaagtgataatggatacaaatttgactactgtatagctttc
+3104285/1
CCCDFFFDHHDHHAFFGIIIJI@FIIIIIIJIGAHGGHIGFEFGEHEHH?
@495290/1
aagtaatgctaggatgtagtgcttgaagaattgcttgagatgccctc
+495290/1
BBCADDFFHHHHHHJJHIJJJJJJJIIJJJJJJJJJJJJJJJJJJIJ
@3594055/1
ctcctccaaaccttgcaaattttcaatcatgaagcaagattttacctgaa
+3594055/1
CCCFFADDFDFFFGHEEDCHHGIDH@FBDGCEFIIGEAGGHGIIIIIGIB
@5939013/1
taactgacatgtttcatatgtagaacgaattttgtgcatacaaaaatagt
+5939013/1
@@CDDDDFGHHHDIIJJGIJJIGIIJIEFHGEGGGHEGIFHGGHIIHJJB
@5939014/1
taactgacatgtttcatatgtagaacgaattttgtgcatacaaaaatagt
+5939014/1
CCCFFDEEFDDHHJIJIIJICJFFHIEHIGCEHFC??GIGGGGHEHGGGI
@233857/1
aaacttttttcgggtttggaaaaaatttcaaattgttcaggtaaaatctt
+233857/1
:??D4=DDHABFFGAEEBEEEGHEIHGBBDDDFGHDDFDGG9D@FFB=CG
@7762558/1
aggtaacctacgtggacatcgaagaaaaaacattgaccaatcgccaccaa
+7762558/1
:?<BADBD?>CDACABEFCC?FB1FDCDHG::DB<?D9BB@DBA@CF@6@
@6724723/1
tttaaatttaaaaatgcgtgtgtgcaggtatatttatcacaacattcgtc
+6724723/1
CCCFFFFFHGHHHJHGIICGGIFGGIJICEGIIJJJJJJJJ3DHHIJJHI
@6724724/1
tttaaatttaaaaatgcgtgtgtgcaggtatatttatcacatcattcgtc
+6724724/1
?=@DDDFDFHDHGIEIIGCFCFFGHGGIGHHHIIGGGHIIIIGIIGIIBB
@1786180/1
caaggtttggaggagttgtactaatttgtgtaattgaagttcgtattatt
+1786180/1
CC@FFBDFGHBHHHGEHIHFHJIIJJJJEGGIJIIIJJIJJJJJIIIIIH
@1786327/1
caaggttttcaaactgttaaaaaacctgctgaatgtgcgccaattgagtt
+1786327/1
@<?ADADDHHHHHIIJIIJJJJJIIJJJJJJIJJJHIIJJJJJJJJIJGI
@1786328/1
caaggttttcaaactgttaaaaaacctgctgaatgtgcgccaattgagtt
+1786328/1
@@;?DADFGHGHHIIIIIIFIIIIIIIIIIIIIIIDDGHIIIIIIIIIGG
@8270581/1
atttgggagtgatgccgcgacggctcagcaactcctggaggacgctgacg
+8270581/1
?:=DDFFDHCFHHIIJJIJIIIGIHJIIFJJJJJJHHEHHHHFFDCDDDD
@5941257/1
taagaaaggggcagacaacttcatgtacaaatacctcaccttacaaaata
+5941257/1
B@@FFFFFHHGHHJJIJJJJJJIJJIJJJJJJFJIIJJIIGJJIIIIIIJ
@5142719/1
ggattggatctatgactgtgtatcg
+5142719/1
@@?DDDDDBFHHHIIIHGE>FFDEE
@5142720/1
ggattggatctatgactgtgtatcgatagctgttcactttttgg
+5142720/1
?@<ABDDBFHHHHIIIBH?EIIIIIGBA:>?<4C?EDHIIIIBG
@5942022/1
taagaactgtgttaaaaatgaattctcaaacggcgttaaaccttttactt
+5942022/1
@@?BDDDDHF>AF@EGGEHGIIIIHGEHI@BFHHIIIFGIHIIGGD<=FF
@1789376/1
caagtatatgaagcagttaagagttgtttatgaaattccaaatttgccca
+1789376/1
@<?ABDEDFFFHDCHGIHIIIFGFHCEGDHHEHBHE9<?EHC?FGEIHEH
@8273170/1
atttgtacatgaagttgtctgcccctttcttaatcggttctgcatgaatg
+8273170/1
?=?ADABD<=??DF<EBDHI<IFIIIFFIF<FFHFFB:CFGFIE<DFFBG
@3598933/1
ctcctgcaagaactgaacaaagttgaagtccttggcgttgaagctgagag
+3598933/1
1?8ABBD?HAFHDB9F<BBB;FEF@E?EBEHHIGHGICGHGIGEHIEEGH
@2048064/1
cagaagtattgtacagtatataggaataaaaaacaagaaaaatgagg
+2048064/1
?:@D?;=BA442<CDBA?4:AFAFC4<EF>FBFEGB@FEABADD4BD
@500967/1
aagtgaccaaagcaaagacgcaataagtgatacaagaaaatatacagact
+500967/1
?@1B1B?A?DDF<FFEFFIFGCEG<FD11::CDFICIIFF9B<BB@DF@F
@501084/1
aagtgactcccgaacaagccaatcagaccaacggaacgcccggagcgg
+501084/1
@@C?:BDBHHFCC@FHIEBDFFHII@FIFHICHHFEI<DGEGIIEF<B
@3110582/1
cggcaataactttccttgttgtccagaaacgtcatcatactagacttttc
+3110582/1
@@1ADDFFHHHHHIIIIIIIIIIIIIIIIIIIIIIIIIIIIIIIIIIIII
@1794165/1
caagtggtcgatattgttttacgttgtgctccttcacaaaatctacttca
+1794165/1
B@CFDFFFHHHGHJIIGHIJJJJJJJHIJJJJJJJJJIGIIJJIJJJJJJ
@8277133/1
atttgtttgtggacataaaggaaagaaaaaaatgtcaaaattttgcaaat
+8277133/1
==1=DDEFHHHHHJJJJJJJJJJJJJJJJJJJIIIIIJJJJJJJJIJIIJ
@2051181/1
cagaatcagcactgaatcaaaaaattctccatcgttacaataagttattc
+2051181/1
@@7?DD<;FBDHDIEDAGAEEGG:FGGDFFHGIICCBFCGGBHGIEH@@D
@8011041/1
atctgccttctacatttgcgagtgacgaagagttggccactaaactgggc
+8011041/1
?@?DDDEFHFHHGEHIIIEFGFF@?EFGH?HBCFGGGAHHEGGIGHGGIG
@243005/1
aaagaagctagccaagagaatggcggctca
+243005/1
@?7?D8ABFF?BFHEHI9E>EBFG>F@??9
@1797187/1
caagttgggcaaccagcagtcccacaaagtttcacagttccacaaaacgc
+1797187/1
BB@FDEFFHHHGFIJIIJIHGIGIGIJFHFFEGIJFGBFHIGD@GHIIJI
@2052008/1
cagaatctagccaaacacacatagtacctctccacaaaaagggaaataaa
+2052008/1
@@<B??DDFHFFFHGEHG?GEHHG9FHIIGHIBGHIGGGC@CFGHIBDGB
@243610/1
aaagaaggggtttgttaaggaaagtagaaaactaatgtatcacttggcgt
+243610/1
?11AADDDDDCDDEEDEEIIIIIIIIIEIIIIIIEIIDEEIIIIIIIDDD
@1797887/1
caagtttagaagatcttcgttgaagtctagctccagcgattgagatctga
+1797887/1
B@<DFFFFHHHHHJJJJJJJJJJIJJJJJJIIJIIIJJJJJIJIJJIJJI
@1799348/1
caagttttcttctccaaaagttctcaagtttattgatgttttaaaacaat
+1799348/1
@?@=ADDF?FHBBFHGEHIC<EBFGHFCFFHGII9AFBGGHHCGHIIIIE
@3606140/1
ctcctttaaaagacatttgtgctgaaaagaaaattcaagatccagtgttt
+3606140/1
;??DDDD?A=AA:AAEGEDAEHHIDHIGIIIG@EHIABG9C@<FH<<?DD
@6736487/1
tttacatattatttttgacttgaataaatttttaaatttaaaaatgcgtg
+6736487/1
BB?DDDFFHHHHHJJJGHIJJJIJJJJIJJIJJJJJJJJJJIJJJIIIHG
@5152294/1
ggcaatccttgcaggatttacccgtggagggtaacaatctgccttctaca
+5152294/1
BB@BDFFFHHHHHJJJJJJJJJJIFGHHIJJ?DGGJIJJJJJJJJJJJJI
@2054437/1
cagaattacaggaaatggataattataggattggatctatgactgtgtat
+2054437/1
??;;ADDD?DDDDBEED@3CBFFEEEDEB<CF9CEECDD9DADFEEDBDE
@2054438/1
cagaattacaggaaatggataattataggattggatctatgactgtgtat
+2054438/1
B@@DDFFFHGHHHJJJIIGIIJJJJJGGIIIJJJHGHIJJJIIJJHGHIJ
@2054439/1
cagaattacaggaaatggataattataggattggatctatgactgtgtat
+2054439/1
CC@FFFFFHHHHHIIIJIIJJJJJJIIJJHJJJJJJJJJJJJJJJIJGIH
@8281570/1
attttacctttgcgcgaaaagtgaccacaagcaatgtcaaagagaaggat
+8281570/1
:11ADDDDHDFHHJIJJJIJIGGGIIGIIJEIJGIJDHHIEHEGGHEHIJ
@3608389/1
ctcgaaaactcaattggcgcacattcagcaggttttttaacagtttgaaa
+3608389/1
BCC1DEFFHHHHHJJJJJJJJJJJIIJIJJJJHIJJJIJJJJIGIGIIJI
@3608390/1
ctcgaaaactcaattggcgcacattcagcaggttttttaacagtttgaaa
+3608390/1
CCCDFFFFHHHHHJJIJIJJIJJJJJJIJJJIGIIJJJJIIJJJJJJJIJ
@3608391/1
ctcgaaaactcaattggcgcacattcagcaggttttttaacagtttgaaa
+3608391/1
CCCFFFFFHHHHHIJJIGGIGIIIJJJJJJJIBFHHIJJJIJIHGIIJIG
@3608392/1
ctcgaaaactcaattggcgcacattcagcaggtttttttaacagtttgaa
+3608392/1
@@CDFFFFHHHGGIJIJJIIGJJIJJIIJIJJFGIIJJJJJGIICHIJIJ
@5154817/1
ggcacggaccacttcacggaaatctaccgacagagaggttatccttgggg
+5154817/1
@11BD@ADAHCFHCBAGIII@AGDG<BD@6@D:FB>C18=B;F>=FCE@A
@508863/1
aataaaggaaaactaaaggatttctcaacttgtttccgtgagttgctgaa
+508863/1
B@1ABDFFHHGHHIJIJJJJJJJJJ>HHJJJGEHIJGIGHGHIJJJJJIF
@6739162/1
tttacctttgcgcgaaaagtgaccacaagcaatgtcaaagagaaggatag
+6739162/1
@;=DAADBFDD>FGEGHICC<FCA>BFGCGHGEGFEEG@FHGI3CEFFEF
@509191/1
aataaagtatgtgttcaccaagagaagaaagctatacagtagtcaaattt
+509191/1
B@1=DDFBFHHFHHIJIJJJJJJJJIJJJIJJJJJIJJBCFHGGIIIIIJ
@5953713/1
taataatagtgtattacctctaaagctatct
+5953713/1
?@@DDDD?FAC=:<BE@GFFHDHHGF<H@BA
@5953714/1
taataatagtgtattacctctaaagctatctactcgttatataatcatca
+5953714/1
@CCDFFFFHHHFHJJJJJIJJJJJJJJJIJJJIJJIIJJJIIJJJJJJJJ
@3609982/1
ctcgaaagacttcgactttttactatttttgtatgcacaaaattcgttct
+3609982/1
@@C=DDFFHHGHFIB=GHHIIIIIEHIIIIIIIIIGHEHIGIIGGGFGII
@3609983/1
ctcgaaagactttgactttttactatttttgtatgcacaaaattcgttct
+3609983/1
@@@:?DDDHGHHGIIGIFFGHIIIGJHIIIEIII@CBHGGGHCGGI@DGG
@6740346/1
tttacgttgtgctccttcacaaaatctacttcaagtgggcagaagttttt
+6740346/1
@CCBFFDFHHHGHJJJIIEHIIJIIJIGIIJJFFHGGGEHCGGFHHHIJJ
@2058579/1
cagacaaagcacctatcgaatcgaatattagta
+2058579/1
@@<DDDDDHDDFFD?GBBFHGG>BACCFG4?EE
@3610607/1
ctcgaaatcaataactcgacaaaaattgttcccttttgagctattgcgat
+3610607/1
?:=ADBD?D?HHFIIIGIFGGGIIACGG@GHCCHCGGEDEHGIHHICHGC
@3610608/1
ctcgaaatcaataactcgacaaaaattgttcccttttgagctattgcgat
+3610608/1
@:?DDFFDHGHHHJJIJJJJIIGIJJIJIJGIJIJJJJBHHGEFIJEHIG
@3610609/1
ctcgaaatcaataactcgacaaaaattgttcccttttgagctattgcgat
+3610609/1
@@@ADFFDFFFHHJIIIGIHIIIGEHGHHIIGIICHIGFEGIIIIGIGBF
@3610610/1
ctcgaaatcaataactcgacaaaaattgttcccttttgagctattgcgat
+3610610/1
@C;BDDFFHHHFHIIIIBDFHIIIIIIIHIIIIIIIIGGHFCEGIIIIFI
@3610611/1
ctcgaaatcaataactcgacaaaaattgttcccttttgagctattgcgat
+3610611/1
BB@DFFFFHGGHHJJJJJIJJJIIJJJJGIIJJJJJIIIJIJIIIIIJJF
@3610612/1
ctcgaaatcaataactcgacaaaaattgttcccttttgagctattgcgat
+3610612/1
BC?DDFFFHHHHGIJJJIHGIIJJJJJJIIJJJJJJJJJJJJIJJJJJJJ
@3610613/1
ctcgaaatcaataactcgacaaaaattgttcccttttgagctattgcgat
+3610613/1
BCCDFFFFHHGHHJJJJIJIJJIHIJJJHGIJJJJJIGIIIJJIJIJIGH
@3610614/1
ctcgaaatcaataactcgacaaaaattgttcccttttgagctattgcgat
+3610614/1
BCCDFFFFHHHHHJJJJJIIJJJJJJIJHJIJJJJJJJIJJIJIJJIJJJ
@3610615/1
ctcgaaatcaataactcgacaaaaattgttcccttttgagctattgcgat
+3610615/1
CCCFFFFFHHHHHJJJJJJJIJJIJJJJJJJJJJJJJJJJJJIJJIJJJJ
@3610616/1
ctcgaaatcaataactcgataaaaattgttcccttttgagctattgcgat
+3610616/1
@B@FFFFFHHHHGJJJJJJJJJJJJJJJJJJJJJJJIJJJIIJJJJJJII
@3610617/1
ctcgaaatcaataactcgataaaaattgttcccttttgagctattgcgat
+3610617/1
CC@DFFFFHHHGHJJIJJJJJIJJIJIIJJIIIJIIJJGIJJIGIJIJJJ
@3610618/1
ctcgaaatcaataactcgataaaaattgttcccttttgagctattgcgat
+3610618/1
CC@FFDFFHHGHHJJIIIIGHJIJIJ<FCEHGIGEBBD;BDBDHIJIJFI
@3610619/1
ctcgaaatcaataactcgataaaaattgttcccttttgagctattgcgat
+3610619/1
CCCFFFFFHHHGHJJJJIGHJJJJJJJIIJIJIJJJJJJEGHIJIJJJIJ
@3610620/1
ctcgaaatcaataactcgataaaaattgttcccttttgagctattgcgat
+3610620/1
CCCFFFFFHHHHHJJJJJGJJJJJJJJIIJIJJJJJIIJIHGIIJJIIIJ
@3610621/1
ctcgaaatcaataatgcaatgtgtttaaatttttgtcgagtcaaaagcga
+3610621/1
BB@?DFFFHHHGHIIJJIJIJHHHJJJJJJJJJIJIJJIJIIJJJJJJIG
@3610622/1
ctcgaaatcaataatgcaatgtgtttaaatttttgtcgagtcaaaagcga
+3610622/1
CC@FFFFFHFHHHIIIIGIIICHHHHIIJIJJJJJIIIDGFHIGJJJJIJ
@3610623/1
ctcgaaatcaataatgcaatgtgtttaaatttttgtcgagtcaaaagcga
+3610623/1
CCCDFFFFGHHHHJJFIEHGIIGFHIIJGIIJGIJIGIIDHIIDHGHGGI
@3610624/1
ctcgaaatcaataatgcaatgtgtttaaatttttgtcgagtcaaaagcga
+3610624/1
CCCFFFFFGHHHHJIJJJJJICHHIJJIJIJJJJIIIIIIIJJJJJJIJJ
@2059090/1
cagacaacttcatgtacaaatacctcaccttacaaaataaaatacggcaa
+2059090/1
?;:B;DD=FAFHHECACGGHFEHGGIIIAA@HCHFDHGIIIGIIIIIIII
@2823970/1
cctgtgtatgataaataaacttttttcgggtttggaaaaatttcaaattg
+2823970/1
B@1?BDDFHHGHHJJJJJJJJJIIJJJJJIIIJIJJJJIIJJJJJJJJJJ
@251275/1
aaagacatttgtgctgaaaagaaaattcaagatccagtgtttaaggaact
+251275/1
@@@=BDDFDHD?FHD@GIGIGIIDBFGEGIIIIIIIGGHIIIGGIFEGHB
@251986/1
aaagacgccaaacattcggcagccaagaacttgctggatctcttggtcgg
+251986/1
CCCFFFFFHHHHHJJJJIIIIHIJJJIIJJJJJJJJJJ<FHIJIIJIIJJ
@252176/1
aaagacgttagagaggttcactaaaaaatattaggaatccactacaaggt
+252176/1
@CC?DFFDHHHHHIJJHIJJJJJJJJJJJJJJJJIIJIIIJJIIIJHJIF
@253028/1
aaagacttcgactttttactatttttgtatgcacaaaattcgttctacat
+253028/1
BCCDDFFFHHHHHJJJJJJJJJJJJJJIJJIJJJJJJJIJJJHJJJIIHE
@8021890/1
atcttttttgttgtgctagtcgcaacagttttgacagaacctatgccaca
+8021890/1
BC;DDFFFHHHHHIIJJJJIJJJJJJJJGHIJJJJJJJJJJJJJIJIGGH
@1807217/1
caataatgcaatgtgtttaaatttttgtcgagtcaaaagcgaagaatatt
+1807217/1
@18BDDDDFFFFFFGGFIIIIIIIIIIIIFIFDFFIIIIFFFFFIIIFEI
@1807218/1
caataatgcaatgtgtttaaatttttgtcgagtcaaaagcgaagaatatt
+1807218/1
BBCDDFFFHFHHHGHIJJJJJJJJJJJJJIIIHHIIJIGJJJHIHIJIJJ
@3615231/1
ctcgaaggattgttcgctagcgatctcctgcaagaactgaacaaagttga
+3615231/1
@C@@FFDFHHHGHJJIIIGIIJJJIIJJJIJJGIJJJIJGCGIJJJGHII
@3615246/1
ctcgaaggcagaactagacagattccgttcgaagctatcttggctttgga
+3615246/1
CCCFFFFFHHHHHJJJJJJJJJJJJJJJJJJJJJJJJJJJJJJJIIJJJJ
@5162025/1
ggcatcactcccaaatacgaactggtccaaatcgagggcgccatccacga
+5162025/1
?1?DDDEDHHHGFIIBHEGAHIGEC9<CGHG?DFHGEG:D<FGIIGHGGH
@8023432/1
atgaaacatgtcagttatatattcacctttatatgtcacattttgtggtt
+8023432/1
BCBDFFFFHHHHHJGIIJJJJJJJJJJJJIJJJJIJJJIJJJIJJJJJGG
@2827818/1
ccttaatcagctacaacagtcaacatttcccacctttttcactcaaccat
+2827818/1
:=?D=AD84=DC8<CB@FGIFFIFIIFHIFICGFGIIIIE9GFE?GBDF?
@2827819/1
ccttaatcagctacaacagtcaacatttcccacctttttcactcaaccat
+2827819/1
:?B44ADEHHHHFHGIIJJIHIJJHJIJJJJGJJJJJJJJJJJJJJJJIH
@2827820/1
ccttaatcagctacaacagtcaacatttcccacctttttcactcaaccat
+2827820/1
@1:DDFFFGHHHHIJJJJJIIIIIJJJJJJIJJJJJJIJEIJJJJIIIJJ
@2827821/1
ccttaatcagctacaacagtcaacatttcccacctttttcactcaaccat
+2827821/1
@??DDDBDBHHFA?GGIGG<CHGDHIGHIIIGHGA@GGBAFGIIGEHHIF
@2827822/1
ccttaatcagctacaacagtcaacatttcccacctttttcactcaaccat
+2827822/1
CCCFFFFFFFGHHIGHHGGFGHHJJJJJJJJIJJJJJJJJJJJJJIJJJJ
@2827823/1
ccttaatcagctacaacagtcaacatttcccacctttttcactcaaccat
+2827823/1
CCCFFFFFGHHFFIGIJJIIIIGIJIIJJEIJIJJJJJJJJJJJIJJJJC
@2065495/1
cagacctcgaagaaggaggactggcgacttaccgggctgctatagttcaa
+2065495/1
@@7DDFEFHHHHHIEIFHIGGGIBFGGGIHIGIIE@F@FHJGGJGEHIIF
@5163936/1
ggcattttgacatttatgtgacataatttgcgacatttgacgtacggttc
+5163936/1
@@@?DDFFFHHHHJJIJIHIIGJJJJJGJJJIGIGIIJJIIGFGHIIHGI
@5961333/1
taatggatacaaatttgactactgtatagctttcttctcttggtgaacac
+5961333/1
B@CDDFFFHHHHGJJJJJIJJJJJIIJIJIGIJJJJIJJJIJIIIJJJJI
@517187/1
aataactagtgcctaataatagtgtattacctctaaagctatctactcgt
+517187/1
CCCFFFFFHHHHHJJJJJJJJJHJHIJJJIJJJJJJJIJIJJIJJJJJJG
@5164945/1
ggccaactttataaaatgccagtacatcggggataagtttatcgctgatg
+5164945/1
@@@D?DFFHHHHHJJJJJIJJIIIIJGIGGIJJJIJFIIFIEIIJJJJJJ
@2066847/1
cagacggccactggcaaagtggatagctgcaccaagcattggtggcgatt
+2066847/1
CCCFFFFFHHHHHJJJJJJFHIGIIIIEIIIJJGGFFGJIIJDFIGGAFG
@2066848/1
cagacggccactggcaaagtggatagctgcaccaggcattggtggcgatt
+2066848/1
@@@DFDDFHHGHFGEHIEA2AFFEGGGG@GBFCGGIIIGEHG9DHGEHGG
@3619018/1
ctcgacaaaaattgttcccttttgagctattgcgatattttttcggaaaa
+3619018/1
;:=D7DDDHFHFFBHGGGHHGIIGHGIGHIIIIIGIGGIEIIIIIIIIII
@3619019/1
ctcgacaaaaatttaaacacattgcattattgatttcgaggaaataatac
+3619019/1
8??=?AA:A<CFFEIBE3AFB9<<?<F>@EFAEEEADECF:@D;GFB<@D
@3619020/1
ctcgacaaaaatttaaacacattgcattattgatttcgaggaaataatac
+3619020/1
@@@DFFFAHDH;AEGIIIIIIIIGDEHDHH<D<GDGEGHFGIIGIIGHGH
@257892/1
aaagatgcgaataatagagaaattaccatccaacggtattttgaaac
+257892/1
CCCFFFFFHHHHHJJJJJJJJJJJJJJJJJJJJJJJ?DHIJJJJJJJ
@5962950/1
taattatccatttcctgtaattctggtttctctatagttttgtcatacgt
+5962950/1
=8?4ADDFHHHHHJJJIHJIJJJJJGHHJJJJJJJJIHIIIIJJJJIJJG
@5166543/1
ggccactaaactgggcagctcggctgagaatcggtattcgggactgaaag
+5166543/1
CC@FFFFFHHHGHJJJJJJJJJIIIJJJJJJJIJBGGJIJJIIHIIJJJJ
@5166657/1
ggccactggcaaagtggatagctgcaccaagcattggtggcgattggtca
+5166657/1
BC@?DDFFHHHHHJEHIHGHGIGJJGIJJJJDHIJJJFGHIIFHJIJHII
@2068584/1
cagactggtcccacacaacagactggtcccacacaacagactggtcccac
+2068584/1
B?=BDFFFHFHHHIIJJIJJFHHJJJIIJJJJIJJJJJG@FHIIFHIGEI
@5168169/1
ggccattcctaacacagtatcgccaactctttttacttcggcatatactg
+5168169/1
@@@:4BDDHHHHHIIIIHIIIIII?FCCFCFHII=BBGB=AB6DDGGGGA
@1812171/1
caatagctcaaaagggaacaatttttatcgagttattgatttcgaggaat
+1812171/1
??1=4A;ACFFDDGFI;BF?DHIIF@FHHEEF3C?CD>GIIFFEF>@ADF
@1812172/1
caatagctcaaaagggaacaatttttgtcgagttattgatttcgaggaat
+1812172/1
BCCDDFFFHHHHHJJJIIGIGIJJJIJGHHGGGIIIIJIIJJJI<GGGAE
@5169749/1
ggccgatagaatgaagtgaaagtcgaacgttcttctgggcttttcctgct
+5169749/1
@C@FFFFFGHGGGGGHEGHIIIIIIGGHIIJJJJGIIJJIFGEHEGIDGI
@2834328/1
ccttgagaaatttgctgcctcaaaaacgtatgacaaaactatagagaaac
+2834328/1
=@1ABDDDHHDHHEGADEIDHGGHHGIIAFCEHIGIIIIEHIIIIIIIII
@3626306/1
ctcgagtacctcaaaatcatgaccaaaaagtgaacagctatcgatacaca
+3626306/1
@@@D?DDDHHHHHGEG<<EFEHEIEE@GGHEFIGGIIIGIIGDG?GBGII
@3626307/1
ctcgagtacctcaaaatcatgaccaaaaagtgaacagctatcgatacaca
+3626307/1
@C@DFF2BFFHHHIIIIGFEFHGIIGIIIBEAFFIGEGGGIIIIIIIIIC
@2074874/1
cagagatcgaatgtgtgcagaatcagcactgaatcaaaaaattctccatc
+2074874/1
CCCFFFFFHFHHHIJHHIGIJHIIJJIJJJJJJJJJJJJJJJJIJJIGHI
@2074875/1
cagagatcgaatgtgtgcagaatcagcactgaatcaaaaaattctccatc
+2074875/1
CCCFFFFFHHHHHHIHIJJJJJJJJJJJJJJJJJIJJJIJJJJJIJIIII
@1815104/1
caatattagaaattttcaaatattcttcgcttttgactcgacaaaaattt
+1815104/1
BB@FFFFFHHHGHJJJJJJJJJJJJJJJJJJJJJJJJJIIHHJJJIJJJE
@5174499/1
ggcgaaaccaacaaagtattgtaccttgtgggatgacaacgatatgtcaa
+5174499/1
;?7=DADDFFFDFG;E:EH<?FHIII@DEEFAFD@FCEFFEIFIIEBFFD
@5174500/1
ggcgaaaccaacaaagtattgtaccttgtgggatgacaacgatatgtcaa
+5174500/1
CCCFFFFFHHHHHJJJCGHIJHIGIIIJJJJIIJJIJJJIJJJJJIHIJJ
@3631963/1
ctcgatttggaccagttcgtatttgggagtgatgccgcgacggctcagca
+3631963/1
@C@FFDDFHGBBHGIGGGIGDGHIJIFJJFEG>HIJJEBHEE>H>DFB@E
@3631964/1
ctcgatttggaccagttcgtatttgggagtgatgccgcgacggctcagca
+3631964/1
CCCFFFFFHHHHHIJHIIJGIIJJJJJIIGGIGIJIJJJBHIEHFFFEEE
@3632535/1
ctcgcaaatgtagaaggcagattgttaccctccacggg
+3632535/1
@C@?DDDFHHHHFIJJJIIJJJJJJJJJJJJJJJJJJH
@3632536/1
ctcgcaaatgtagaaggcagattgttaccctccacgggtaaatcctgcaa
+3632536/1
?1:DD<ADHFFFHIIGIBGGGHDFFHCHIGIIIIIIGDHGIFHHEIIIFH
@3632537/1
ctcgcaaatgtagaaggcagattgttaccctccacgggtaaatcctgcaa
+3632537/1
BC;DDDFFHHHHHIJJJJIJJJJJJJJJJJJJJJJJIIDGHJJIJJJJJG
@1819935/1
caatcctataattatccatttcctgtaattctggtttctctatagttttg
+1819935/1
=?@4=BDBFHHHHIIIJGHIHJIJJJGHHIIJJIHIJJJJJJIGIIIJJJ
@2840542/1
cctttttgagctattgcgatattttttcggaaaaaagtgag
+2840542/1
=?1=BDD@ADFDDGHBEAFC@GHIIIIGGIEHGIII<88B7
@1821010/1
caatcgtgtgcgctgataggaggccaccaagaccagatgacttacggaac
+1821010/1
CC@FFFDFFHFFHIJJGJIJJJJIJJJJJJIGIIJJJJIGIJJJJJJFFH
@2845033/1
cgaaaaccattatgttttactaatttttcaataaagtacactttatttaa
+2845033/1
@@<DDDADDCF<CE?EGI@EAEHEIIII@CGCFHIH?GGDFGHIGHIIGI
@5185595/1
ggcgttccgttggtctgattggctt
+5185595/1
?@@D?D;B<FFFF<CDGDFHC9BBG
@2846238/1
cgaaaactcaattggcgcacattcagcagg
+2846238/1
@@<DDD;=C>F?D@F;CE8C@AFBFEDGCE
@2846239/1
cgaaaactcaattggcgcacattcagcaggttttttaacagtttgaaaac
+2846239/1
?814ADDDDDDDEDEIIIIIIIIIIIIIIIIIIIIIIIIIIEIIIIIIII
@2846240/1
cgaaaactcaattggcgcacattcagcaggttttttaacagtttgaaaac
+2846240/1
@@@?DDDDHDHDH>F>FFHGEGHIIIGIII?DFGIIEIGGIGGGDGHIGD
@2846241/1
cgaaaactcaattggcgcacattcagcaggttttttaacagtttgaaaac
+2846241/1
@@@DFFFDHHFHH<FF@FAHGHIIIIIIII@FHIIIIIFIGHGIGIIIII
@2846242/1
cgaaaactcaattggcgcacattcagcaggttttttaacagtttgaaaac
+2846242/1
CCCFFFFFGHHFHGIIGG@FAHIIIIIIII?FHIIIIIIIIGIGIIIIIG
@2846243/1
cgaaaactcaattggcgcacattcagcaggtttttttaacagtttgaaaa
+2846243/1
???>:?DDDDDDE<<;EEDAFDEECDEEDDDDEADDD=B4B<BACD@CEA
@2848395/1
cgaaaagtgaccacaagcaatgtcaaagagaaggatagcaactaatttta
+2848395/1
???DDD:2ADDD>:AEEE;F<FF9CEF9CEEECD91?9:DD?D>?09BDB
@2855665/1
cgaaagactttgactttttactatttttgtatgcacaaaattcgttctac
+2855665/1
@<;DDDDDHHGBFHIHEHIIIEHIIIIIEGGIGIIGIIIGCHDHIIIIII
@11805249/1
gcccatttagctgcggccagaggcaaagtctacatagaacccgaaaatgt
+11805249/1
@@8BDFFFHGHHHJJIIJIGJJJIJJJJJIJJJJJJJJJJJJJIHIGHIJ
@13027636/1
tatcacatcattcgtcgtgtaccaca
+13027636/1
@@@DDDDDFFFFFIIIII@3AAFF92
@13027637/1
tatcacatcattcgtcgtgtaccacatctcggatcttgctac
+13027637/1
@;@DDDDDFFFFFIFIIII=FFH<E@???FFFDDGBG<BD4?
@10408541/1
ctcaatgtcgtcgtttgacatatcgttgtcatcccacaaggtacaatact
+10408541/1
@@7;DFFFDFFDGIIIGGHIIIIIIGHIHIIGIIIIIIIIIIGHIIEIII
@12155553/1
gggaaactagatagaagtcctgcataaatggatgtgtaatatgcgtgtcc
+12155553/1
@@@DDDDDHDHHHIGGE2AIIIAAACHIIIEIGGFFHEAHHIIIFFGFEH
@9881343/1
cgatgacaaagtgatgggcaatcccattggctggctccaagagatgtgca
+9881343/1
BB14ADEFHHHCFHIJGJJIIJJJJJJJJJIJJJGBFHEHGCD>FGIGGI
@12853928/1
gtttttccgaatttaggatgagcggaagtccattcaaatagccttcttat
+12853928/1
?@@DDDDFHHHHHJEHJEG>CFHIJIJJFGHIJJFFHGIJGIJJIJJJJI
@11283257/1
ctttcctttatatccacaaattatgtcaaattttgacatttatgtaacat
+11283257/1
:?1=BDDFHGGAFHIIIGIIIJIGGIIJJJJJJJJJJIJJJJJIGIJJJJ
@8993461/1
cagatcgataaaaaaatatcgcaatattagaaattttcaaatattcttcg
+8993461/1
@?;BDFFFHGHHHGGGIIIJIGFHIJJGIGIJJFIJJJIJJJJJIIIIJI
@8993462/1
cagatcgataaaaaaatatcgcaatattagaaattttcaaatattcttcg
+8993462/1
@@<BD3B=C?FFF:88EEC9E;CGGCDBF?9?:DGBGFIC>F>FFEIECF
@8993463/1
cagatcgataaaaaaatatcgcaatattagaaattttcaaatattcttcg
+8993463/1
@@@DFFFBFAHBFGIIGI@FBFHGIIIIFIGGBFHIIGHIIIGHIIGGG?
@9882518/1
cgatgatatgatatgtatttattatattgtgaaaagggagcatttatttg
+9882518/1
BC@FFFFFHHFHHJJFIJIIJJJJIJJJJJJJJJJJJIIJIIJJIJJJJI
@8993725/1
cagatcgttgttaaggaacacgcggtagcgga
+8993725/1
=:;B??ADFAFF?D<?EA@:A<@@FF6@BFF0
@8815845/1
cacatcattcgtcgtgtaccacatctcggatctt
+8815845/1
@@@DDDDDHHHHHIGGA:<C?AA3?A?;F8C@?D
@8815846/1
cacatcattcgtcgtgtaccacatctcggatcttgctactaatattcgat
+8815846/1
CC@DFFFFHHHHHIHHFFGIIIHGIGIIJEHEHIGIIJIIGGEHCGDGGI
@11981502/1
ggaaaagtctagtatgatgacgtttctggacaacaaggaaagttattgcc
+11981502/1
BC@?DFFDHHHGFIJIIJJJJJIJJJGGIJJJJJJJJJJJIJFHIJJIJI
@13203935/1
tctggccgcagctaaatgggcatagtacgtcggagctggatagcttacgg
+13203935/1
B;BADFFFGHHHHIJJJJFIEHIGIHGGHGGIJGEGIJIDHFFFEHG@DH
@9703003/1
cctccatattcctttatcaacattcacttctttaccggcatagcctaatc
+9703003/1
@C@FFDEDHHFHHIJGHGGHGGIJIGIJJJJJIIJJIIJJIJJIIJHJJJ
@9703012/1
cctccatattgatttaattttgacatgttagaatgccctattgaaaacct
+9703012/1
=@=AA=DDHHFDHIIGHHJJJ@FHIEIJIJJIJJGHJJJJJJJFI<HFGE
@11109226/1
cttccatagattcaaatgaagtaaacaacatacgtttttcatttaaaatg
+11109226/1
BC?DFFFFGHFHHJJJJJJIGFHJJJJJJFHIJIHGHJJJJJJJJJJJJG
@12157782/1
gggaaatgttgactgttgtagctgattaagggg
+12157782/1
?@<;DDFDHHGDDIGHGG@HHCHIFEHEHIIB>
@12157783/1
gggaaatgttgactgttgtagctgattaaggggtgtattctatatttcag
+12157783/1
@@@BDFFFHHGHFHIFHICBHGGGEHIIJJJJJ:D:BBHGGDIHIJIIII
@9703304/1
cctccatgccgagcaagactcccgtcagcgtcctccaggagttgctgagc
+9703304/1
@@@DDFFFGHHGHJJJGEIIIJJIGGGHFIGIIIGIIIIGI=FHIJJIJI
@13728094/1
tttagatttatcatactcgttaaaatattctaattctaatatatcatcca
+13728094/1
@@8ABDDDHBHDHGEEFFEGHIIIIGHIIGIIHIIFHIIIIIIIIIIIIH
@12158452/1
gggaacaatttttatcgagttattgatttcgaggaataatacgaacttcc
+12158452/1
CCCFFFFFHHHHHGGHIDGAFHIJJIIIJIICGIGIJJJJIGGEIJIJJJ
@8816813/1
cacatctcggatcttgctactaatat
+8816813/1
CC@DFFFFHGFHFIJIGJIJJJJIIJ
@8816814/1
cacatctcggatcttgctactaatattcgattcgataggtgctttgtctg
+8816814/1
@@@DDDDDHHFFFHG@EIAC:FHEHIIDFHFGGEH@F?3C3BB9DDGDH>
@8816815/1
cacatctcggatcttgctactaatattcgattcgataggtgctttgtctg
+8816815/1
@@@FFFFFHHHHHJIGIJJJJJJIJJIJJIIJJJIJJIEGGHIJJJEHIF
@8816816/1
cacatctcggatcttgctactaatattcgattcgataggtgctttgtctg
+8816816/1
CCCDFFFFHHFHHIJIIIJJJJJJJJJJJJJJJJJJJJJFHIJJJJJJJJ
@8816866/1
cacatctcttggagccagccaatgggattgcccatcactttgtcatcgaa
+8816866/1
@@@DDDDBHBAFAFIIIGGHIIIIIIIIDHGCEFDF>DFIIGEGGGI>@E
@10412631/1
ctcacacaaagactagcaaaagtgttgttgtttaccaaagcagaccttaa
+10412631/1
@C8=DDFFHHHFHIIIIIIIIIFHHHIGIGHIIIIIIIIIIIIIIIIIII
@12680495/1
gttcactaaaaaatattaggaatccactacaaggttttcaatagggcatt
+12680495/1
=1=ADBDDFHHHHJIIJGIEIHHIGIDHIJIGGE1?GGIHJIBCEGIECF
@12680496/1
gttcactaaaaaatattaggaatccactacaaggttttcaatagggcatt
+12680496/1
@@BDDEFDHHHHHJJIJIJIIJJJJJJIJJJIJJDHIIJJJJIJIJJJJJ
@9885387/1
cgatggtgaactgcctttcgtgtggtagtccctcttcgtg
+9885387/1
@@@BDDDEFHHHHIJFJJIIFHCFHCHGBDHIAEDHGIC@
@9885388/1
cgatggtgaactgcctttcgtgtggtagtccctcttcgtgttccatttca
+9885388/1
CCCFFFDEHHHHHJJJJJJGIJIIJHHIHJJICHIIIFGHCGFHCFIIB@
@8996322/1
cagatggcattcatgcagaaccgattaagaaaggggcagacaacttcatg
+8996322/1
@@?DDDDDHGHDDIDHEGIIIIGHF@GEHIIGEHHIIIGGFHIGIEIGGD
@8996331/1
cagatggccaccaccattctatgaaatggaacacgaagagggactaccac
+8996331/1
BCCFFFFFHHHHHJJGIJJJJJJJJJJJJIIJJJIIIIJJJJJJIIIJJJ
@10760376/1
ctgcaaacttgtaaccaatgtgtctttcaaatttatcgtatccatctaac
+10760376/1
CC@FFFFFHHHHHJJJIJJJJJIJJJJJJJJJJJJJJIIIJJJJJJJJJJ
@10059624/1
cggccatttcattacaccatgtacctatttcgatccatttagattcgcct
+10059624/1
@C@DF?DDHDDFHAEEFHDFEHHIIIIIIIGDAEGHHGIIECHHIIIIG6
@13557903/1
ttcatgattgaaaatttgcaaggtttggaggagttgtactaatttgtgta
+13557903/1
CC@FFFDFHFHHHJJIJJIIIJJFHJJIIIIHIEFIGIGIJIIJJJIJGG
@9888024/1
cgattcagcccccaccaagggaagggggcggcccccatcccaacagaagg
+9888024/1
@C@DFFFDHHHHHDHJJIIJJJJJJJIJIJFDDDDD@?CDDACDDDCCCD
@9888038/1
cgattcataaaagtaatataaccttagatttcgaggcaaattgattgatt
+9888038/1
@??DDADBHHHGFAFHGGCGHFHIIIEHHIJJGHHIJJJJJJGGGIHIJJ
@12858132/1
gttttttaacagtttgaaaaccttgataaatggaacgaaattaaacacgc
+12858132/1
C@CFFFFBFFH?FHIE@GHIIIGIGEGIIIIGIGIIIEIIIIIIIIIIII
@13731603/1
tttaggtatttgtggtatctgtcgatgttgccagaacgtaagatatccta
+13731603/1
@CCADFADFHHGFHICGHGHGHIGIIFHIIIIIIIIIIIIIIIIIIIIII
@13558451/1
ttcatgtacaaatacctcaccttacaaaataaaatacggcaaagaga
+13558451/1
@@@FFFDDHHHDHEHIJGBBDHEGGCHGIIIGEHJJFGGGJGIIGIB
@12160519/1
gggaaggtttaggtatttgtggtatctgtcgatgttgccagaacgta
+12160519/1
@@1;BBDDFADHHAAFHDGHGCAEEBH@2AFHIGFEGABGCHGEG9@
@11460275/1
gaacctgtatccaaggatttgttcgatttttgaacaagcggtagatgatg
+11460275/1
@@@FFFFDDDCDFGEGACFHHFFHIIIBHEEGIGFHHGIGI6??9D@?FG
@11984810/1
ggaaaatcgaatttgtctgaagattttaaatggccttccttaaatttcgg
+11984810/1
@@@DDDDDFBFDFG:A:?::F:A4CHI<FH<?F;FBEFG@FFGICFG@BB
@11809918/1
gccctattgaaaaccttgtagtggattcctaatattttttagtgaacctc
+11809918/1
@1=DDFFFHHHGHJJJJJJJJJJDEHIIGJIJJIIJJIJJJIFHGGFIJJ
@11809919/1
gccctattgaaaaccttgtagtggattcctaatattttttagtgaacctc
+11809919/1
CCCFFFFFHHHHHIJIIIHIIHIJJJIJIIJIIGHIIIGJCIHIGGGG>F
@12859062/1
gttttttcgctccaggttgttgctgtgaaacttgcggtttaccc
+12859062/1
?@@ADBD:C<@=?BFE2?ECF9FGF9B4?FEGFIID07?@FFF=
@9176306/1
catcaatattatctatcgatactgaatgtaattttttatatagtgccccg
+9176306/1
BBBDFFFFHHHHHJJJJJIJJIJJJJJJIIJIJJJJJJJJJJIHIIHIJI
@9176307/1
catcaatattatctatcgatactgaatgtaattttttatatagtgccccg
+9176307/1
C@@FFFFDGHHHHJGIJJEIIGIGHIJJHGIIJJIJJEHIIJIIGIJJJG
@13732959/1
tttagtgggaaggtttaggtatttgtggtatctgtcgatgttgccagaac
+13732959/1
BB=DDDDFHFHDHFHIGHIAEHIJJJFIIIIJIJGFGGGIIIJJJIHJIH
@13031928/1
tatcgatacacagtcatagatccaa
+13031928/1
:@1AAD?DHBDFD<AFHFBHED>CF
@12859295/1
gttttttcttcgatgtccacgtaggttacctcgaaggattgttcgctagc
+12859295/1
1=?B4=ADHHFHHJJHJJIIICGHGHIGHJ<FGIIJIIGGHIIJJIJJJJ
@12682743/1
gttcagggtttcttaacctcataggtacaagtggaccagcttgcagttca
+12682743/1
???;DDDD2ADBDIIIIIEIICFIIEEEFIIAEEDEEDDDDEEIIIEEIE
@11112229/1
cttcccactaaagttaaccagacaaagcacctatcgaatcgaatattagt
+11112229/1
=1=ADDFFHHHHGEHIJJJJJIJJJJGIJJIIJGIIIJGJJJJIJJJJJF
@11112230/1
cttcccactaaagttaaccagacaaagcacctatcgaatcgaatattagt
+11112230/1
BC?DFFFFHHHHHHIJJJJJJJJJJJJJJJJJJJJJEGGGIHIGGIIJDB
@11112231/1
cttcccactaaagttaaccagacaaagcacctatcgaatcgaatattagt
+11112231/1
BC@ADFFFHHHHGFHIJJJIIIJJJIDGIGIGGHIIIHGGGFGBHGIIIF
@8999339/1
cagattccgttcgaagctatcttggctttggacgtggtcatgaggcattt
+8999339/1
@@7?DDFDGFFFHIBEHIGIIIHIFG@HB@@BG<?FGIIIGIGGIDCGIF
@11985903/1
ggaaaatgctcgaaaactcaattggcgcacattcagcaggttttttaaca
+11985903/1
CC@FFFFFHHHHHJJJJJJJJJIJJJJJJJJJJJJJJJJJBGIJJJIJJJ
@9706361/1
cctcgagtacctcaaaatcatgaccaaaaagtgaacagctatcgatacac
+9706361/1
CCCFFDDBFAH?FGIIIGEGGEHIHIIIIIGBFGHGIIIIIIGIDIIGIE
@9179066/1
catcactttgtcatcgaacgatgtcaccacctgattggtgatatcagccg
+9179066/1
CCCFFFFFHHHHHJJJJJJJIGIGIJJJIIJJGFHIJIBGBHIGIGEGDE
@11290965/1
ctttcttctcttggtgaacacatactttattcgtcatcgctccccacgag
+11290965/1
=?=?ABDDDHBFFE:CEGB?CCAE@FHHBHIIFF;EEGFGHCIII>GBHG
@11290966/1
ctttcttctcttggtgaacacatactttattcgtcatcgctccccacgag
+11290966/1
=?@44ADDDFFHFI@GHIEHIIIHIGHIGIIIIEHIIIIIGIIIHGHHHI
@11290967/1
ctttcttctcttggtgaacacatactttattcgtcatcgctccccacgag
+11290967/1
@@@DDDDDFF?F>G2ACGB@EEFHGEIIFHHHGBFFEH9DDHHII?F@@F
@10062298/1
cggcgaactgctggtcagttgcagacatggctgctactagaaacatgagt
+10062298/1
@@<DFDFFFHHGHIDHEBFEHIIIIIIIHIIIIC<DGDFGIIIIDDBGH@
@9893962/1
cgcaaaggtaaaatcgttctagacatactttatgctcttgacatttcgtt
+9893962/1
@@@DFFDFAFFHHGCGCGDHIDDCHGHIGHIGFGIGGHJG@GCFHIFIGH
@12862420/1
taaaaaagcaggaaaagcccagaagaacgttcgactttcacttcattcta
+12862420/1
@<?DDFFDHHGDHGGGIIJJJJGIEIJGG@GHE?@DHIJGGGEEGHIJIJ
@12862421/1
taaaaaagcaggaaaagcccagaagaacgttcgactttcacttcattcta
+12862421/1
@@@:BDFFGHHHHJIJIJIIJIJJJJJIJHJIJJIJJJJJFIJIIIJJJJ
@12862422/1
taaaaaagcaggaaaagcccagaagaacgttcgactttcacttcattcta
+12862422/1
BCC7DEFFHHHHHJJJIJJJJJJJIJJIJIJIIIIJJJJJJJJIIJIJIG
@8293769/1
attttatttaagaacaggggagaaaagtcacgagaatttgaaaagc
+8293769/1
=8:=AADDBDDDDGGHDHGHBGFHDIIIIIIGGGIIFBHC9B4?D2
@13209913/1
tcttaacctcataggtacaagtggaccagcttgcagttcactcatacgag
+13209913/1
?;1ABDDDFFFFFFIAFGIIIFHIIIIIIIFFDGFIEIIIIIFAFEI@BA
@11463015/1
gaacgattttacctttgcgcgaaaagtgaccacaagcaatgtcaaag
+11463015/1
?;@1A@DDFDDDFHIIGIIIGIIIIIIDIIEHIIIIIIIEBFHGIII
@11463016/1
gaacgattttacctttgcgcgaaaagtgaccacaagcaatgtcaaag
+11463016/1
@@@DFAFDHHFBDHIJBGIFGHHGEI?FHGIJIJJJGIIIHFHGCHI
@11463017/1
gaacgattttacctttgcgcgaaaagtgaccacaagcaatgtcaaag
+11463017/1
@C@FFDFFHHHHHJJJJJIJIBHHGIHGIJIJJJJJIJJIIIJJIJJ
@11637114/1
gatccagcaagttcttggctgccgaatgtttggcgtcttt
+11637114/1
@@@FDFEFHFHFFIIDGIJIGIGEFEHGGII@HGG:D@?B
@9895435/1
cgcaaatgtagaaggcagattgttaccctccacgggtaaa
+9895435/1
@@1ADDFF?DDFF@EHHGE@FEHEHHIIIIICHGIH:@GI
@12164036/1
gggacatgcacatctcttggagccagccaatgggattgcccatcactttg
+12164036/1
CCCFFFFFGHHHHJJIIIIIGIIJIGJJIIJJJIGGIJJJJJJJIJJJJH
@9895631/1
cgcaaattatgtcacataaatgtcaaaa
+9895631/1
=@@DDD=A4DFFA<<CFHH<C?CHHGIE
@8469815/1
caaagcaaagacgcaataagtgatacaagaaaatatacagactaaagaaa
+8469815/1
BBC1BDFFHHHHGJJJJJJIHHIIJIIIIJJJJJJJIJJJJJJIIJFIII
@11114964/1
cttccggttccggtggccaccagatcgttgttaaggaacacgcggtagcg
+11114964/1
@@@BDFFDHHHAFFEHGGIIIIIIIIGHGGGGIEHIIIIIGIIGG>EHEF
@13736815/1
tttatatagtgccccgatgatatgatatgtatttattatattgtgaaaag
+13736815/1
@@=ADDDDHHHHHIIF<<C:<@BC<<CBA?<?FH<CH@DD9D<?<0?FG@
@13034780/1
tatcttacgttctggcaacatcgacagataccacaaatacctaaaccttc
+13034780/1
=?14ADDDHFHFFIJIGIIIFHGIJJIEIIGECHCGCFCFGGGGGGGG@H
@9182172/1
catcattcaaacattgaagccagatcgataaaaaaatatcgcaatattag
+9182172/1
CCCFFFFFHHHHHJJJJJJJJJIJJJJJJJJJJJJJJJIIJJJJJJJJIH
@11295017/1
ctttgacattgcttgtggtcacttttcgcgca
+11295017/1
?@@BD=BD??BFH?@CEDAIHFCE<?CGBFH8
@11295018/1
ctttgacattgcttgtggtcacttttcgcgcaaaggtaaaatcgttctag
+11295018/1
=@@4=BDDDFFFHIGHBF;?E>FGEIIIIFGCFHGGDDG@BB?FHHGDE>
@11295019/1
ctttgacattgcttgtggtcacttttcgcgcaaaggtaaaatcgttctag
+11295019/1
@@@FFFFDHHFHHIJ>FECFEHHIIJJJGIGHIGEGHGGHFHG==;CBFH
@11295020/1
ctttgacattgcttgtggtcacttttcgcgcaaaggtaaaatcgttctag
+11295020/1
CCCFFFFFHHHHHJJGIJGHIJJJJJJJJJIIIJIJ?FHHJGEHGIJJJI
@10417512/1
ctcacagagatcttcgacaaaatcgtc
+10417512/1
@CCFFFFFHHHGGJJIGIGIJIGGIFE
@9353843/1
ccagaacgtaagatatcctaaactcacttttttccgaaaaaatatcgcaa
+9353843/1
;;?DD>D:<D<CBEHI><FCHHIIF9AFCHHFICGHGH60?@==CGEGII
@9353844/1
ccagaacgtaagatatcctaaactcacttttttccgaaaaaatatcgcaa
+9353844/1
CCCFFFFFHHHDHJJIIIIJJJJIJJJJJJJJIJJIJJJJIJIJJFIIJI
@13035264/1
tatcttttaacttttccagcatttctcttgctgctaattgtttcgccatc
+13035264/1
@@@D:ADDFHBDHIIBGHIIIIIIIIIIIIGIFGIIIIIIHIIIIIIIGB
@12165064/1
gggactaccacacgaaaggcagttcaccatcgcttgtcatgtgttgaaat
+12165064/1
?;?ADDD;FDHFHIGEHHGGIIGIGIGIIIDHHGBGGHIIGFFHGG@DB<
@9898067/1
cgcaacttgtgctggagcacattatggtgtttttgattttcgcagattcc
+9898067/1
@<;DDDDDHD<?HGIB2C;FAA4<A9C221@GHII=HGGGFDF@F:DABB
@13035452/1
tatgaaacatgtcagttatatattcacctttatatatgtcacattttgtg
+13035452/1
CCCFFFFFHHGHHJIGIEHHIJIJJJJJGGIFIIJJJIIIJIIJJIJJJJ
@13035670/1
tatgaaatggaacacgaagagggactaccacacgaaaggcagttcaccat
+13035670/1
C@CFFFFFHHHHHJJJJJJJJJJIJJIJIJJIGJIIJJFIJJFHIJJJJI
@9354495/1
ccagaagaacgttcgactttcacttcattctatcggcctttcttctc
+9354495/1
@@@FFEDDHFFHAAEGDBFFGGB@FDBFHCE9FGEE>B:0B9400?4
@10766515/1
ctgcacacacgcatttttaaatttaaaaatt
+10766515/1
1:?AD8BD?:C1?E:<<22<<AACEG><9?:
@10766516/1
ctgcacacacgcatttttaaatttaaaaatttattcaagtcaaaaataat
+10766516/1
BB@F;DDEFHHHFHJJJJIIIJIIJJGIGGIHGGIJIIIGIIIJIJGGHJ
@10766517/1
ctgcacacacgcatttttaaatttaaaaatttattcaagtcaaaaataat
+10766517/1
CC@FFFFFHHHGGJJJJJJJJJJJJJJIIJJJJIJJIJJIGIIHIJJIIJ
@10766518/1
ctgcacacacgcatttttaaatttaaaaatttattcaagtcaaaaataat
+10766518/1
CCCFFFFFHHHHGJJIJJJJJJJJJJJJJJJJJJJIJJJJJJIJJJJIJJ
@10766519/1
ctgcacacacgcatttttaaatttaaaaatttattcaagtcaaaaataat
+10766519/1
CCCFFFFFHHHHGJJJJJJJJJJJJJJJJJJJJJJJJGIHIIHIJJJJJJ
@11116762/1
cttcctcaagcgctggtaacgctttatcgggttctgctaagtggtaagta
+11116762/1
BBBBDEFFHGHHHIJJFHIJJJJJJJJJJJJHIJIJJJJJJFHIGIJJHG
@12336526/1
gtacctctccacaaaaagggaaataaacaaggatgtaagaactatggagg
+12336526/1
@?@BDFFFHHGHHJJJIIJIIIJJIJJJJJJGJGHIIIHIIIJJJJJJII
@8822834/1
cacattttgtggttctttaacgaaatgtcaagagcataaagtatgtctag
+8822834/1
BCCFDDFFHHHHHIJJJJJJJIJJJJJJIJJJJJJIJJJJJIIJJIIIII
@11815109/1
gccgaatattttgccgtatgccttcaccattgtctcgatgatttctctgt
+11815109/1
CCCBDFFFHHHHDHJJIGFEHHIJJJIJHJJJIJIIIGE>BCDGBDEHEF
@10767056/1
ctgcaccaagcattggtggcgattggtcaatgttttttcttcgatgtcca
+10767056/1
BC@DDFFFHHHHHJIIFFGGHFHGHIGHHJJJJJJJJJCHIJJJJJIHIE
@12687598/1
gttcattttaaatgaaaaacgtatgttgtttactt
+12687598/1
?=@?ADDDH>FHDEEGIIIBE<CHHEHBCGHF:1?
@9004771/1
cagcaaactgctcctccacaacaacaacctggagcgagacaacagcaagc
+9004771/1
@C@AFDDFHFDHHJJJJBGGIJIDHIJJGJJDHDHGIIGGHGEGGHIJII
@11640579/1
gatcttcatcgatgtctagctccagcgaatgagatatgaacgtaacataa
+11640579/1
CCCFFFFFHHHHHJIIJJJJJJJIJJJIJJJJJJJJJJJJJJIJJJJJJJ
@13566433/1
ttccacacagcatctaatgacattccagaatctaaaaatattgcacctgc
+13566433/1
CCCFFFFFHHHHHJIIJGIJJJJJJJIGHIJJIJGIJJJIJIGGIJJJIJ
@10419749/1
ctcacattcggtctctacaaccaggtacaattcttctactaaagaatgtc
+10419749/1
@CCADDDDHBCAFHIIGIIJJJGJJDHIGHJJJIJJEGGIIJJJGIIIGI
@13037043/1
tatgacaaaactatagagaaaccagaattacaggaaatggataattatag
+13037043/1
@@@FFFFDDHDHDGGEIIGIJJJJIGHIJJGIJGJJJI@DGGIJJIGIHH
@9186916/1
catcgagcaacaaatggatgatatattagaattagaatattttaacgagt
+9186916/1
@@?BDEFFH?HHHJJJGIJIGIJJIGIIGIJIGIIJIJJJJJJJIGHII?
@11466749/1
gaactatggaggaatattacaataagccgaataaaaatgcaaaaaactat
+11466749/1
@<;DDBDDFAA?DHG<FHFGIHGGHICEEF8DBGHGHBFGHGBGEHIGHG
@11466750/1
gaactatggaggaatattacaataagccgaataaaaatgcaaaaaactat
+11466750/1
@=;DDFFFHGHHFIIIIIIIIIIIIGIIIIIIIIFIGHIIIIGHIIIIII
@9187214/1
catcgataagacgaatggtaaagctgctaaaaaaagcaggaaaagc
+9187214/1
@@@DDBDDDDFFHJJICHFHHIHGGGGJIJIGIIIJFEIIIJIIIC
@9187215/1
catcgataagacgaatggtaaagctgctaaaaaaagcaggaaaagcccag
+9187215/1
1=14ADADDAFHDEH?GHCEHEGEHEGIHGGIII>FH@FGGIIIGGE=GG
@9540927/1
ccctggcttccttcggagttttgcctgttccgtagcagacggccactggc
+9540927/1
:?1=BDEFHHHDHEGGAAAFHHBGIIIJJGIIIJGIJJGHJGGIIIFHII
@10592323/1
ctcggatcttgctactaatattcgattcgatagg
+10592323/1
==1=1@=8<CD<:?CCAEFEEEII9<<<AC?E@9
@10592324/1
ctcggatcttgctactaatattcgattcgatagg
+10592324/1
@C@FF@DDHH8DDFEEHGHEHIHGDGHIIIHEGG
@11816802/1
gccgacttcaacaacgacgagtacgtacaagaattcggtctgaccatcag
+11816802/1
CCCFFFFFHHHHHJJJJJGHIFHGHDHEAFHGIEIJJJGHIIIJJJJJII
@13391083/1
tgggaaggcacttatctttggtatccttttagaagttagaattccaaaac
+13391083/1
@@@FDFFFHFHHHJJIJJJIJBHHIJJJIJJJJIJJJJJJJJJJJJJGIJ
@11119075/1
cttccttcggagttttgcctgttccgtagcagacggccactggcaaagtg
+11119075/1
C@@FFFFFHHGFCGIIIIIEHIIG@GGHIFIIIIIFDH0?BGGGEHGGFG
@11119076/1
cttccttcggagttttgcctgttccgtagcagacggccactggcaaagtg
+11119076/1
CCCFFFFFHHFHFHIJIIIGGEHIIJIIIJJIIJJJGGGIGIIGBGGG@F
@11817054/1
gccgagcaagactcccgtcagcgtcctccaggagttgctgagccgtcgcg
+11817054/1
@@@DBDDDHDDHHIII<CGBDEHGIIGGI@HH;DDGGIEEGECGEBH8E=
@11817055/1
gccgagcaagactcccgtcagcgtcctccaggagttgctgagccgtcgcg
+11817055/1
C@@FFFFFHGHHHJJJJIJIJGJGGIJJJJIIIIDFGEIIFHIHG8@@EH
@11817084/1
gccgagcccttggcttccttcggagttttgcctgttccgtagcagacggc
+11817084/1
@@CDFDDFHDHDHGGIIJEDGGIEHDHIJJIJJ>BGHGHGHGHJJIGGII
@12513077/1
gtctagagcccaataaaaatgaagaaatggttgctgatatgtacaataat
+12513077/1
C@CFFFFFHHHHHIIJJJJIIJJJJIJJJJHGJIIJDHIJJJIIJJIJJJ
@9188566/1
catcgctccccacgagcgtttctttagtctgtatattttcttgtatcact
+9188566/1
CCCFFFFFHHHHHIGIB8:DGCBGI>BBF<@FABAHIGICGG4?BF@FHE
@9358682/1
ccagaattacaggaaatggataattataggattggatctatgactgtgta
+9358682/1
@@@ADDDDFFHHFGIJIJJDHGIJIIIGIIJJJIJIJJGIGIJIJJIIII
@13037928/1
tatgagtctaataaaggtcaaaaaccccaaagaattatcttttttag
+13037928/1
=B1=BDDDHHHHGJJJJEIIIJJJJJJJIJIIJJIIIGEHIJJJJII
@10243798/1
ctaagtggtaagtagaaggtaagccacttaagcacacatgttacataaat
+10243798/1
@@1BDBDFFHHHCFFHJIJEIGIHJJJJJJGIJIJJHJJJIIIIJJGHII
@10243799/1
ctaagtggtaagtagaaggtaagccacttaagcacacatgttacataaat
+10243799/1
CCCFFDEFFHHGHIIIJJIGHHIJJJJJJJJJJJJIJJJJIJIIIJJJJJ
@9189187/1
catcggggcactatataaaaaattacattcagtatcgatagataatattg
+9189187/1
B@@DFFFFHGHHHJJJJJJJJFJGHHEIGGGCDDBFGDFGHHJIHJIIHC
@13741168/1
tttatgtccacaaattatgtcaaattttgacatttatgtaacatgtgtgc
+13741168/1
CCCFFFFFHHHHHJJJJIIJJJJJJJJJJJJJJJJJJJHIIIJJJIJIIJ
@10593097/1
ctcggcaaaaatttaaacacattgcattattgatttcgaggaaataatac
+10593097/1
@@C?DDDFHHHHHJIJJIIGGIJIJJJJJJJIJJJJJIIJIJJJJJJJJJ
@8655418/1
caagagatgtgcatgtcccgcagatggccaccaccattctatgaaatgga
+8655418/1
@@@DDFAFHCFHFGEGGIJJGEGGHECGIIIIIGIFCHIIIGHIIHGCBH
@8655419/1
caagagatgtgcatgtcccgcagatggccaccaccattctatgaaatgga
+8655419/1
B;@DFFFFHHHGHJJIJJJJJJIJIJJJIJJJJJJJIIJJJJJJJJJIJJ
@10067263/1
cggcgtttaaaggcaaagcctggacagcatccacttgatcgatgtccata
+10067263/1
CC@FFFFFHHHGHJJJJIIJJJIIJJJJJJJJJJJJJJIJJJJAHHIJJG
@11996086/1
ggaaagtgcagtacttcattgtgattctcgaataaatgccagagatgata
+11996086/1
@@<DDDFFHHDHDGFGIGC@IEIHHIGICGEIEGIIEF@GDFCDDHDFII
@13392809/1
tgggaccagtctgttgtgggggaccagtctgttgtgggggaacagtttga
+13392809/1
@@<DFFDDFDFHHHJGIIIJGIEGGIIIJIIIEGHHIJIIHHHEFEFFFF
@8655691/1
caagagcataaagtatgtctagaacgattttacctttgcgcgaaaagtga
+8655691/1
@@::BBADDFFFD2<:ECIHIIIIIIIIIIIIIIEE@DDFFIFFFFE==@
@8655692/1
caagagcataaagtatgtctagaacgattttacctttgcgcgaaaagtga
+8655692/1
@@@B1BDFHDHHGIIHBFIBIFHA>:FECEGICABFFGGGHG<@06@CC>
@11996459/1
ggaaagttattgccggttcataaccttctctttggactctcttgcatgct
+11996459/1
CCCFFFDDHHHGGJIJBHIIIIJJIJJJJJJJIJIJIJJJIIIJJJJIJI
@9542667/1
cccttaatcagctacaacagtcaacatttcccacctttttcactcaacca
+9542667/1
=?@4ADDFHHBHHBEEIIIG@CHHIHGGIIIIGIGIIGGGHHHHIIIIGI
@10422166/1
ctcaccttacaaaataaaatacggcaaagagaagaaaggccgatagaatg
+10422166/1
?:=BDDEDFGHHHIIIIIIIIIGFGIIIIIIIIIIIIIIGIIHIIIIIII
@10422167/1
ctcaccttacaaaataaaatacggcaaagagaagaaaggccgatagaatg
+10422167/1
@@;ADDFFHGHGHJIIIJJIJJIJJIIJIIHGIIJIGHJHIJGIGJIFII
@13742568/1
tttattcgtcatcgctccccacgagcgtttcttt
+13742568/1
BB1ADEFFFHFHHJJJJIJJGJHIFGGDFD<D?D
@11468753/1
gaactgtgaaactttgtgggactgctggttgcccaacttggtaatcttag
+11468753/1
@@1DDFDFHHHGHIJJIJJJIJIEHEGGHGGIIIFGIGIIJ@GHGGIEII
@9360079/1
ccagacctcaaaatgaagataacttatgctgcttggtctttgttcacaat
+9360079/1
CCCDFFFFHHGGHIIJIJJJJJJIJJJJJJJJJGJJFFGHJJJJJIIJJI
@13393444/1
tgggactgctggttgcccaacttggtaatcttagtgtctttcagtcccga
+13393444/1
@@CFFFFFGHHHFGIHJJGIJJJJJFHIJJIIJJGIIIIIJIIJIJIIJG
@11643419/1
gatgacaacgatatgtcaaacgacgacattgagcaacttacgtattttct
+11643419/1
CCCFFFFFHHHHHJJJJJJJJJJJIJJJJJJJJGHGIGHIJIIIIJIJJI
@8301136/1
attttcttgtatcacttattgcgtctttgctttggtcactttacgcgcga
+8301136/1
BB=DDFFFHHHHHIJJJIJJJJJJIIJJJIJJJJIIJJJJJJJJJJIJJJ
@9714188/1
cctgaagaatatatcttgaagaactattattttttttttttatttttcat
+9714188/1
CCCFFFFDHFHHHFHJJEHGIGGIGGHIHIJJIIJJJJJIIEHHHHH@@C
@12690927/1
gttccatttcatagaatggtggtggccatctgcgggacatgcacatctct
+12690927/1
@?@ADEFFHHHHHJIJGIICIICGGBHHJIGEGIJI6@BFHBHEABGCGG
@12690928/1
gttccatttcatagaatggtggtggccatctgcgggacatgcacatctct
+12690928/1
CCCFFFFFHGHHHJJJJJJCFGEHIIJGIJJGGIIIIJJJIIGIIIJJIG
@10245771/1
ctaataatagtgtattacctctaaagctatctactcgttatataatcatc
+10245771/1
@@@DAEFDH>DFHFGFFA?EBHGHAHHIFDHGBACG7:E@F@FD?DBE>?
@11123266/1
cttcgaggtaacctacgtggacatcgaagaaaaaacattgaccaatcgcc
+11123266/1
@@?=DDDDCFHFHFHIIBGE;9FBBFGAFHIGIIG>HBBAA@GGE8=;;@
@11123267/1
cttcgaggtaacctacgtggacatcgaagaaaaaacattgaccaatcgcc
+11123267/1
@@@?DDDD<DHFHGIGGAGHDBEEHEDHGGGIIIIEHGIIIIIBHGG;CH
@10594421/1
ctcggccggaccgattcagcccccaccaagggaagggggcggccccc
+10594421/1
@C@?DFFFHHGHFIGICGGIHIJJGIJIGHHGIJJJHHFDBDDBDDD
@10069703/1
cggctcacaagatgtggcaatccttgcaggatttacccgtggaggg
+10069703/1
=;8?D?ADBBDAFECGHG;FFDHIIIIICGGIGGGHIIHG???DD?
@10069704/1
cggctcacaagatgtggcaatccttgcaggatttacccgtggagggtaac
+10069704/1
CCCFFFFFHHHHHJ>GIIGIJJGIJJFGIIIJJIJIJJIGIJHIIJBFHI
@9361371/1
ccagagacgattttgtcgaagatctctgtg
+9361371/1
@@@DD??ABHDADHGFBGICF?HHIG@AE?
@12869520/1
taaaaatgcaaaaaactataaatttttattatattttatgcatgttatca
+12869520/1
?@@ADFDEDFFHHIIGGGIGAHHGGIIIIIIIGIHIHIIICGGHIIIEDH
@11124204/1
cttcgatcttccggttccggtggccaccagatcgttgttaaggaacacgc
+11124204/1
@@@FFDDFGHHHHFHGEI8AHGIJDGIJJ?DGHIHGGHGHHGHHIIJJJJ
@8827752/1
caccaatcaggtggtgacatcgttcgatgacaaagtgatgggcaatccca
+8827752/1
@@@FBDBDDFHF?GFHGDFFEHFEHEAHHIJJIJIGCHIAB=@AFHJCHH
@8827753/1
caccaatcaggtggtgacatcgttcgatgacaaagtgatgggcaatccca
+8827753/1
B@@BDFFFHHGDFHGGIJJJJJHJGIIIJIIJJIJFHIIJJIJJIIIGIJ
@8827754/1
caccaatcaggtggtgacatcgttcgatgacaaagtgatgggcaatccca
+8827754/1
CCCDFFFFHHHFHJFHIJJJJIJJJJJGIJJJJIJFHHHIIJJHIJJIJI
@8827755/1
caccaatcaggtggtgacatcgttcgatgacaaagtgatgggcaatccca
+8827755/1
CCCFFFFFHHHFHHFHGIIHHIJJJJIJJJJJIHIFDHDGFIIIGJJJJG
@12340312/1
gtacggttcaagtagctgaagtaaaagtgtgctccattggtttatcctct
+12340312/1
@=1ADDADHHDFCGCHIIGIIIGHEHFAFHEGDHH@FD>GFHIAGIIIIG
@9904942/1
cgcacattcagcaggttttttaacagtttgaaaaccttgataaatggaac
+9904942/1
@@1ADDFFHHHHGJICGHJJJIJJJJHJJJJJJJJJJJJJJJJJJJJIJJ
@12692056/1
gttcccttttgagctattgcgatattttttcggaaaaaagtgagtttagg
+12692056/1
@@@DDEBDHHFDHGGGGIIIIHGIIIIIIIIIIIIIIIIIIGHIHIIIII
@12692057/1
gttcccttttgagctattgcgatattttttcggaaaaaagtgagtttagg
+12692057/1
@@@FFFDFHH?AFGHHGICGIIIIIIIIIIGGIGIIIIIEFAHGFGHGIG
@12692058/1
gttcccttttgagctattgcgatattttttcggaaaaaagtgagtttagg
+12692058/1
B@=DDFFFHHHHHIIEHIGGIGIIJJJJJJJJJIJJJJJIHIJJCHIIJ<
@11644529/1
gatgatatgatatgtatttattatattgtgaaaagggagcatttatttga
+11644529/1
@@@DFFFFHHHHHIGIIJJHHJIEHJJJCHGIIIIGHIIJJGIJJJJJII
@10595511/1
ctcggctgagaatcggtattcgggactgaaagacactaagattaccaagt
+10595511/1
@CCDFFFFDFHHFGGICFEHGGGIAEGIGIIGCE@HGIIFIIIIIIIIIH
@10595512/1
ctcggctgagaatcggtattcgggactgaaagacactaagattaccaagt
+10595512/1
@CCFFFFFHGFHFIII:A?HHEHI@GGHDGHDDDGHFGHBEDHEGIGIGB
@10595556/1
ctcggctgctcatcatgccctcgagta
+10595556/1
?:1BDDDDADBDB@F?EFAFAFB<??B
@10595557/1
ctcggctgctcatcatgccctcgagtacc
+10595557/1
@@@DDDDDAADCBFGG>EGI<G::@1:<F
@12340611/1
gtacgtcaaatgtcgcaaattatgtcacataaatgtcaaaatgccacata
+12340611/1
@@<;DDEDFHGHHDIIEIGIIIIGHGIIIIIIIIIGHIIIIIIIEHGGCH
@13575082/1
ttcccaaatacttccacagtaactctaactctccttccatcagccaattt
+13575082/1
CCCFFDDDDGFDHGIBBEDAIDEIGHIGGGHHIFIIIIEFGGA@FHCDHF
@11820931/1
gccgccattctcttggctagcttctttgacttgccagtgccaatttcgcg
+11820931/1
CC@DFFDDHFHDHJCHEHFEGCHBEHI>??EG3BG<D?C?DBGCHGEFE@
@9364121/1
ccagatcgataaaaaaatatcgcaatattagaaattttcaaatattcttc
+9364121/1
BC@FFFFFGHHHHJIJJIIGIIJIJJIJJJJJJJJJJJJJJJIIIIJJJJ
@8828746/1
caccaatgcttggtgcagctatccactttgccagtggccgtctgctacgg
+8828746/1
CC@FFFFFAHHGG>FFGG@;HHIIIIEGIIIIIIFGIIIIHHEGHIIIII
@9364217/1
ccagatcgttgttaaggaacacgcggtagcggaagattggctc
+9364217/1
CCCFFFFFHHHHHIJJJJJJJJJJJJGFHIIJIIJIIIIJJJI
@9364610/1
ccagatggcattcatgcagaaccgattaagaaaggggcagacaacttcat
+9364610/1
BC@FFFFFDHFHHIGIDHIJIJJJE>CFHIIIIGIGFDGIGIIIJJGIIA
@13398471/1
tgggcctcttctatgcaaagtacattacttttttggtatcggcgtgg
+13398471/1
@@@FFFDFFHDHFHIIDHJI@HIJJJJJJJJJJJIIFHIIIJJJG5A
@9194895/1
catcttgtgagccgccattctcttggctagcttctttgacttgccagtgc
+9194895/1
B@@:DDDEHFHHHIIJGGIGHIGIHEGIGGCGIGGHIEFGGG<DFGHGGI
@9546045/1
cccttttgagctattgcgatattttttcggaaaaaagtgagtttaggata
+9546045/1
@@@DDFFFFDHHGGIIFEHIJIJJJIJIGGIGGGDF<C=FGHGEGACF>C
@12173600/1
gggatctctggtgtagaggttgtttctgccatcgaatactggttttaggt
+12173600/1
@<BFFFFFHHHDFFHIJJJBFHHIJJJJJJIIIJIHIJJJJJDHGIJJJG
@11304931/1
ctttgcttttgactcgacaaaaatttaaacacattgcattattgatttcg
+11304931/1
?@@AABBDHHFHFGIGGBFHIIIGIIIIIGIIIIIIIIIIIIIGGIIIII
@11304932/1
ctttgcttttgactcgacaaaaatttaaacacattgcattattgatttcg
+11304932/1
@@@4ABBDHF?=B>G?EAFHIIGEHGGIIFHHCEHCGIGIEHHA<?FGDH
@8660703/1
caagatccgagatgtggtacacgacgaatgatgtgataaatatacctgca
+8660703/1
CC@FFFFFHHHGHGDGIFHIJJJIIIJJJJJIIFHIJIJJJJJJJJJIJJ
@13577240/1
ttcccgctaaagttaaccagacaaagcacctatcgaatcgaatattagta
+13577240/1
@BBDDDDFGHHGFHIGIJJIGJIJGEHIJJIDHGIJGEGIIIJIJJJJGG
@10774994/1
ctgcataaatggatgtgtaatatgcgtgtccacgcaagtacctgctggaa
+10774994/1
CC@FFFFFHHHHHJJEHHJJJJJIJIIIHIJJIJIJBIFGIIIIJJJJHI
@10949223/1
ctggtttctctatagttttgtcatacgtttttgaggcagcaaatttctca
+10949223/1
@=?DDDFFHGGHHIJFHIJFGIGIJIIHHJJJJGIJJJJIJIJJJJGIII
@13577806/1
ttccctatttaaattttgtaaatccacattttcgggttctatgtagactt
+13577806/1
CC@FFFFFHHGHHIJJJIGGHFHJJJJJJJJJIIJF3C;?BFD??D?@?F
@12341959/1
gtactaatttgtgtaattgaagttcgtattatttcctcgaaatcaataat
+12341959/1
?===;DDDFFFDA;C2AGCHFEFHF@BEEIEFHICFEFEFFIIIIFEFIG
@13042255/1
tatggttgagtgaaaaaggtgggaaatgttgactgttgtagctgattaag
+13042255/1
@@CDDDFFFGFHHJJJJIJCCGHIJIIJIAGEHGIGGJJJJJIIFEHIHI
@11647262/1
gatggcattcatgcagaaccgattaagaaaggggcagacaacttcatgta
+11647262/1
?@;BDDFFHHGGHIIJHHIJJJIHIJIIJJJJIJIIJIJJIIEEGHGDHH
@13578824/1
ttcccttttgagctattgcgatattttttcggaaaaaagtgagtttagga
+13578824/1
@@@FDDFFHHFHFGGGGIIJIBGEIJIGHGBHIJJIIJI8=FGC@FFG>G
@11127692/1
cttcgcttttgactcgacaaaaatttaaacacattgcattattgatttcg
+11127692/1
=?@BA=@DHHDBD9GBAFGGIEBGEH@ED9C;BHAD@FB?B@?DDBBD>F
@11127693/1
cttcgcttttgactcgacaaaaatttaaacacattgcattattgatttcg
+11127693/1
BBB?DDFFHHHHHJJGHIJJJJJJJJJJJJJJJJJJJJJJJJJJJJJJJJ
@8304820/1
attttgaggtactcgagggcatgatgagcagccgagcccttggcttcctt
+8304820/1
CCCFFFFFHFHHHJJJIJJJJGJJJIIJIJJJJIIIIJJJJJJJJJIJJD
@12005115/1
ggaacacgaagagggactaccacacgaaaggcagttcaccatcgcttgtc
+12005115/1
BB?DDFFFDFHDHHIIJJIIIJJJJJGIJJGCEHIJJJIJJJJIJIIJHI
@11128222/1
cttcggagaatcacaaaactcatgatacttttcaaattttcttttaaatt
+11128222/1
@?@1BDDD@FDFFFHHIIFHIIIIFAD<CGIIGIIFHIIIIIIIIEHGII
@11473151/1
gaagaaagctatacagtagtcaaatttgtatccattatcactttttgttg
+11473151/1
@C@DFFFFHHHHGJJIGIJGHGJJJIJJIIJJJGJIJIJJJJJJJJJGIE
@11128454/1
cttcggagttttgcctgttccgtagcagacggccactggcaaag
+11128454/1
@@?DDFFFCFHHFGHEECHHIECFHIGIEIIIHI:D??F@BGHC
@11128455/1
cttcggagttttgcctgttccgtagcagacggccactggcaaagtggata
+11128455/1
@@@DFFFFFHHHFIJEIGHIGIGHIJJIIJJIIIJEGIGIIIHGBFGGGE
@11128456/1
cttcggagttttgcctgttccgtagcagacggccactggcaaagtggata
+11128456/1
CCCFFFFFHHGH<BGIGHIJJIGGGEGIJJJJJJIIJJJJIJEGFHGGIE
@9717982/1
cctgataatcaaacaggggattctacgaaaaaagacaaagatcaagatct
+9717982/1
BCBFFFFFHHHHHJJJIJJGIJJJJIJJJFIJJJJJJJJJJJIJJJJIIG
@8662691/1
caagatgtggcaatccttgcaggatttacccgtggaggg
+8662691/1
@@@?DEFDFFHHFGHIGHCGIJJIJEGGGHGIEHIIII<
@11824336/1
gccggaccgattcagcccccaccaagggaagggggcggcccccatcccaa
+11824336/1
@<?;?@DD?CFFHGGHHBHIIGHHCFHGGHHB@AGAB@3:BB@3?CBBC3
@12005845/1
ggaacaggcaaaactccgaaggaagccaagggctcggctgctcatcatgc
+12005845/1
CCCFFFFFGHGHGGIJIIIIJJGJJJJJGIGGIEGIJHDHBCA@EFGHGG
@9198047/1
catgaagctcgcttttcaaattctcgtg
+9198047/1
C@CFFFFFHHFDFHIJGFIJIJIHIH@C
@9198402/1
catgaagttgtctgcccctttcttaatcggttctgcatgaatgccatctg
+9198402/1
=?1AADDDDFHHHGHHIJGJIJIGIGIGC6C:FHDCFEDDEFGBFFDGGG
@9911843/1
cgcagatggccaccaccattctatgaaatggaacacgaagagggactacc
+9911843/1
@@<?DDEDHFFHHIBGIBHIIIIIHIIDHIIIGGEHGHIHIIIFIIIIEB
@13580618/1
ttccgctaccgcgtgttccttaacaacgatctggtggccaccggaaccgg
+13580618/1
@@@?ADFFGGHGFEHGHIICHIJIJJJGHGGBGG<FHGIIJJIIBHHHHF
@10599628/1
ctcggtgcaacagatccgtaagctatccagctccgacgtactatgcccat
+10599628/1
CCCDFFFFHHHHGJJJJIIJJJJJIJJJJJJJJJJJJJHGIJIJJJJJJJ
@12873231/1
taaaagtaatataaccttagatttcgaggcaaattgattgatttgcccag
+12873231/1
@@?FDDDDDFFHHGGIJJIIEGHJHCHEHEFEEHE9:CDFIG>?BFBFHE
@13043680/1
tatgtgttcaccaagagaagaaagctatacagtagtcaaatttgtatcca
+13043680/1
@@@FDDBDFDFHFI@EFEGBEGIIIIIFIIIIDHGFHIGIEHIEFHIIII
@10250218/1
ctaatattcgattcgataggtgctttgtctggttaactttagtgggaagg
+10250218/1
@@@DFFFFHHFHHJJIIIHHAFGGGHJJJJGBHJIJJJJ4?DHIGBFGGH
@8663990/1
caagattctggcatctaatttttcaaatgcgctagaaactgaaaaaccga
+8663990/1
@@@DDDFFHHHHHIJJJIGJIJJIIJHHJIJJJJJJJJJJIJIJJJJJGF
@12178496/1
gggcacggaccacttcacggaaatctaccgacagagaggttatccttggg
+12178496/1
@C@FFFFFFHHDHGHHIIJJIIJIJJJJJJIJJIIGFHG=FGIJJJIJII
@13044094/1
tatgttttactaatttttcaataaagtacactttatttaagaacagggga
+13044094/1
=:1A:BD:DFABAHBFG>FHICGAEEGHIHIHGCFHIGGHGIIIIBEHH@
@13044095/1
tatgttttactaatttttcaataaagtacactttatttaagaacagggga
+13044095/1
B@CDDFFFHHHHHJJJIJJJJJJJIJIIIJJIIIJJJJIJIJIIJJIJJH
@13747523/1
tttcaaattttcttttaaatttcatattctcataatacttttcccggttt
+13747523/1
@@@DFFFBHHHDHGHJEIJGIJIJJIIJEHIIGIJJJJGGIJIIJ?D06@
@11130926/1
cttcgtagctcctttaaaagacatttgtgctgaaaagaaaattca
+11130926/1
@C@DFDFFFFHHHIJGIIHEEHJGIIJHHHGGIJIIJJJJJICHI
@13220152/1
tcttttcgtcactcgcaaatgtagaaggcagattgttaccctccacggg
+13220152/1
=??:4AB?ABFF?HBF@GHGHACABE>H=??FFHGGHEGEECGIGGEGG
@11475623/1
gaagaacgttcgactttcacttcattctatcggccttt
+11475623/1
@CCF?DFFHHHHFEEGIEFFHHEAEI@DFGGCB<F?FH
@12873871/1
taaaataacatttgtttgcctctcagtcgccatattgatttaattttgac
+12873871/1
??<=D;?22AADDBEEI94CFEADCEEFAE?;EE<D?CDFF9?D@DEA1B
@13220281/1
tctttttgacattgcttgtggtcacttttcgcgcaaagg
+13220281/1
?@@4BDD@CFFFF<EGF<?<ECAEEHHIIIIIBFFFFDC
@8665776/1
caagattttacctgaacaatttgaaatttttccaaacccgaaaaaagttt
+8665776/1
@@@DDEEDHFDHHIIIIC>DFHGIIGIIIIIIHIIIIIIIIGIIAHIDHG
@13583723/1
ttcctaatattttttagtgaacctctctaacgtctttatagaatgtcaat
+13583723/1
:11=DDDFBHHHGBHIIHEBDHGIIGIIIIIIHIIIIIGIICEGH<DCB>
@9200258/1
catgaccatgatgcactcggccggaccgattcagcccccaccaagggaag
+9200258/1
CCCFFFFFHHHHHJJJJJJJIJIIGJIIIIJJIJIJJJJJJHHEDDFDAA
@12874022/1
taaaatacggcaaagagaagaaaggccgatagaatgaagtgaaagtcgaa
+12874022/1
@CC:ADDFHHHGHJJIIIJIJJIIGGIJGIIIJJJIJIIHIIDHIHIIIG
@9719499/1
cctgcaagaactgaacaaagttgaagtccttggcgttgaagctgagagtc
+9719499/1
@@@:BDFFHHHHHJJJJJIJJJIIJIFHIIJJIJIIFIIJJIJIIJIIHJ
@11132957/1
cttcgttgtacatcgcttggagatcttcttctgaaatctcttctctctcg
+11132957/1
@BCFDBDDCDHDDIIJIJIIEH@FHIGGIGGIIGIFGIJJJJIJJIJJJI
@10074004/1
cgggaaaagtattatgagaatatgaaatttaaaagaaaatttgaaaagta
+10074004/1
@@@D;DDFHCFHHJIIIIJIIIIJJIJJJJJJJJJJJIJJJJIJJJJJDG
@10602265/1
ctcgtaagtttattattatatctgtctgcatttattacttcaagcaaagc
+10602265/1
??:BADEFHHHFHJJJJIJJJIIGIHIIIGIJJJJIIIIGIJIJIJIJGE
@9370679/1
ccagcatctaattcacattgtttttgtataatagatgccttaaattccct
+9370679/1
C@CFFFFFHHHHHJIJIJJJJIJJJJHCFEACHHHGJJIIIIIIJJJJJJ
@13221230/1
tgaaaaaggtgggaaatgttgactgttgtagctgattaaggggtgtattc
+13221230/1
@C1DDFFAHDFHHGIIJGAHHCHGGCHGEGEFBHCGGFEHJJI6@?@FHC
@13221231/1
tgaaaaaggtgggaaatgttgactgttgtagctgattaaggggtgtattc
+13221231/1
B@@DFFFFHADHHEHIJIIIGHIJJIIGGGIIIJGIJIJGIJJ:FDGGHC
@10074436/1
cgggaaataaaatcggatgaagaccctgagagtatagatgattgcagtaa
+10074436/1
@BCDDDFFHHHHHJIGFHIGGHGIIJGG@F9G?DGEDFEGGIJJIGH?FG
@11310039/1
ctttggtcactttacgcgcgaaaaccattatg
+11310039/1
@@@DD;DDDBDFHD>G>E6C:60@F7DBFFFA
@12009882/1
ggaacgactcctatctcgggaatatcgtctctttttatctacacttcgtt
+12009882/1
CC@FFFFDAFHDCDCAECFG1C@DC<D?DFBBGHII8B?BB?BB?FAEBF
@13586011/1
ttcctccatagttcttacatccttgtttatttcccttttt
+13586011/1
?1:4B?DFDHACCGGHGIGIIIIIE<EGBHDEHHA9CEG<
@13586012/1
ttcctccatagttcttacatccttgtttatttccctttttgtggagaggt
+13586012/1
CCCFFFFFHHGHHJJJJJJJIJJJIEHJGIJJGIJGHJJJGFEGBGDHI9
@12010082/1
ggaacgggctgttgttgaccccaagcttgaggttgttgttgtggagg
+12010082/1
@@@DDDD<?@D:AA<E?2<FFIEIEBBGC:DG:BCFFFAF@;C@8CF
@12181158/1
gggccattgcttgttttgcaccacaacgtaccgtcagagaagacgctcta
+12181158/1
CCC?FFFFHHHHHIJJJIJJJJJJJJIJIIJJJHIJJJJJJJJJIJJJJI
@11651008/1
gattaagaaaggggcagacaacttcatgtacaaatacctcaccttacaaa
+11651008/1
B@@DDDFFGHHHHJJIJJIJJJIJIJIIGIIIJJJFJJJIJJJJJJIJEH
@11477941/1
gaagaagccaaattgctctactctcaagaaatggcctccatgccgagcaa
+11477941/1
CC@FFFFFHHHHHJJJJIJJJJJJJJJJJIJIJJJJJJJJIJJJJJJJJC
@9203855/1
catgcagaaccgattaagaaaggggcagacaacttcatgtacaaatacct
+9203855/1
CCCFFFFFHHHHDHIIJJJJJJJJJJIJJJJJJJJIJIJIIIJIJJJJJJ
@9372844/1
ccagccccaacaaggaggtaaaaagaagaaacaaaaacaacctgaacaac
+9372844/1
@C@ADFFFDHHHHIIFGI<FHIJJIJIJJJJIJJJJJJJJJJJIJJJJGG
@8668824/1
caagcattggtggcgattggtcaatgttttttcttcgatgtccacgtagg
+8668824/1
CCCFFFFFHHDHHIJGHIJJHHGIIJGIIJJJJJJJIGIJJJIHIJHGIJ
@11134931/1
cttctacatttgcgagtgacgaagagactctcagcttcaacgccaaggac
+11134931/1
@@=DDDDDHHH<DF@F2ABDGHIGEDBAFDDHG@FFIIBGH@GIBG9@@C
@8833375/1
caccaccattctatgaaatggaacacgaagagggactaccacacgaaagg
+8833375/1
CCCFFFFDFHHHHJJJIIHGJIJJJJJJGGJJIIFIIEIGIIJJJIIIIG
@8833376/1
caccaccattctatgaaatggaacacgaagagggactaccacacgaaagg
+8833376/1
CCCFFFFFHHHHGJJIGIIJJIJIJIJJJJJJIIJJJEGHIIIIHJJJIH
@13222535/1
tgaaaaccttgtagtggattcctaat
+13222535/1
@@<ADEFDFDDBFEFGGCAHEHICGA
@13222536/1
tgaaaaccttgtagtggattcctaatattttttagtgaacctctctaacg
+13222536/1
@C@DFFFFDHFFFGCFI@GIGHHGIGHIIIIIIGECFGIIIIIII@FHHH
@8310311/1
attttgtggttctttaacgaaatgtcaagagcataaagtatgtctagaac
+8310311/1
4?14=BDDHHHHHJJJJJJJJJJJIIJJJJJJJJIJJJHHIJJIJJIJJJ
@8489249/1
caaagtttcacagttccacaaaacgctgaaaaattccgtcggcaagaagt
+8489249/1
@@@:BDDFHHHHHIJJJJJJJJJJJJJJJJJIJJIJJJGHIIJJJIJJJF
@12520457/1
gtctgccccaagtgggttgttgttgttgaggaggagcagactgctgttgt
+12520457/1
CCCFFFFFHHFFCGGG@EB@DEHIIHGGCHIBHI:B@9DFAFHICE@DGG
@13047925/1
tattaggcactagttattaattataatcatcaatattatctatcgatact
+13047925/1
CCCFFFFFHHHHHHIJJJJJJJJJJJJJJJJJJJJJJJIJJJJJIIJJJI
@12015398/1
ggaagacatcaaaacgttccattttaccgtttttgacagcgtcttggaaa
+12015398/1
CC@FFFFFHGHHHJJJHIJJIJJJJJJJJEHIIJGHJHIIIGHHIDH=CH
@11830475/1
gccgtcgcggcatcactcccaaatacgaactggtccaaatcgagggcgcc
+11830475/1
@@@DDFFFGHGFGIBHGIIJIJJGGIEFHIJJIBBFHGIIIHGIGHFDCB
@9019158/1
cagcagcccgctcctccacaacagcaacctggagcgagacaacagcagcc
+9019158/1
@@@<DDFFHHHFHJGIIIIJJJJJIIGCEIIIJIFIGGGJGJEGFGIIHC
@9207536/1
catggagtcccaaaacatgaccatgatgcactcggccggaccgattcagc
+9207536/1
=@=B=DDDHDDDFHIIIIIGHEHB<ADCFBFB3EGGGGGGGGFIB?CHEH
@11654038/1
gattcagcccccaccaagggaagggggcgtcccccatcccaacagaaggg
+11654038/1
CCCFFFEFHHHHHJJJJGHGJJJJJJGIJIIHHHFFFEEDEEDDDDDDDD
@11654081/1
gattcataaaagtaatataaccttagatttcgaggcaaattgattgattt
+11654081/1
=@@4=BDFHHHGDFIIJJJJJJJJIIIIIIJJJIIJJJIIIIIJGJIJJJ
@11138590/1
cttctccaagtttgtgctgggcaaatcaatcaatttgcctcgaaatctaa
+11138590/1
CCCFDADDHDDFH<A@EGGIIGIIIIIIIIIIIIIIGIIEIIGIIIIIII
@12349740/1
gtagaaggtaagccacttaagcacacatgttacataaatgtcaaaatttg
+12349740/1
@@@FFFFFFFFHHIJIJJJJGIJJJIJJJJJIIGIGIJIIJIIIIJJJIF
@9020391/1
cagcaggttttttaacagtttgaaaaccttgataaatgaaagaaattaaa
+9020391/1
CC@FFFFBFHHHHIIIJGGHIJJJJJJJJJJIJJIJJJJJJJJJEEHGIJ
@13049975/1
tattcctcgaaatcaataactcgataaaaattgttcccttttgagctatt
+13049975/1
B?:BDDFFHHHHHIIJJJJGJJIJJJJJIGHGGHIJJJJIJJJDHFIIJJ
@12019035/1
ggaagatcgaagaaagacgccaaacattcggcagccaagaacttgctgga
+12019035/1
B@<DFFFFHDHHGIIJJJIIIIJJJJJJIJJJIJJIIDIJJJJJJJJJIJ
@12185968/1
ggggaagaagccaaattgctctactctcaagaaatggcctccatgccgag
+12185968/1
@<?1DDDDB::AFIIIII@@:CA<F3CFHB?@BGG93?CBFF9DFGFF@A
@11481701/1
gaagaatatttgaaaatttctaatattgcgatatttttttatcgatctgg
+11481701/1
@<@?D?DFFDHHHIIIIIIIIGHHGIEHIIIIDIIGIIIIIIIIIIIFGC
@11481702/1
gaagaatatttgaaaatttctaatattgcgatatttttttatcgatctgg
+11481702/1
@@@1BDFFHHHHHIJJJJJJJIJJJJJJJJJJJJJJJJJJJJJIHIIJJJ
@11481703/1
gaagaatatttgaaaatttctaatattgcgatatttttttatcgatctgg
+11481703/1
@@@?DDFDHHHHHIIIIIIIIIIIIIIIIIIIIIIIIIIIIIIIGGIIII
@8315428/1
atttttatcgagttattgatttcgaggaataatacgaacttccatagatt
+8315428/1
B@?DFFFFHHHGBGHIJJJJJIIJJJJJJIJJJJIEHHIJIJJJJJJJJJ
@9562645/1
ccgaatgtttggcgtctttcttcgatcttccggttccggtggccacc
+9562645/1
@@<ADDFFHHHHGJGIGIJCGIGHGIGGIIJIJJIJJBGIFHCHIJJ
@11834641/1
gcctaataatagtgtattacctctaaagctatctactcgttatataatca
+11834641/1
BCCFFFFFHHHHFIGIJJJJJJJJJJJJJJJJJJIIIJJGHJJJJJJJJI
@10256789/1
ctaattctatgcaaagtatagcttgtaaaattagttgctatccttctctt
+10256789/1
@B@?DFFEHHHGHJJJGGIGJJJIIEHJIJIJJHHIEEHIJJJIJJJJJJ
@11141829/1
cttctctttgacattgcttgtggtcacttttcgcgcaaagg
+11141829/1
@@@ADDDDF<ACF?A??AF9<:<<FHF<?FHIIFEG0?@B?
@11141830/1
cttctctttgacattgcttgtggtcacttttcgcgcaaaggtaaaatcgt
+11141830/1
?@1ADDDDHH?<?GG4<:CG:FHHIGGHIHIIBHIIDH>FCBFHIIFDGC
@11141831/1
cttctctttgacattgcttgtggtcacttttcgcgcaaaggtaaaatcgt
+11141831/1
@@@DBBDD?DFHBGF4C?:3CFCHEBBEHHID:?8CGB@BB9BB@F>CB=
@11141832/1
cttctctttgacattgcttgtggtcacttttcgcgcaaaggtaaaatcgt
+11141832/1
@@@DDDFFHDFFFGIIJEIC@FHBHCHIIIIHIGGGEIIEI?DHHIBGH=
@13051669/1
tattgatttaattttgacatgttagaatgccctattgaaaaccttgtagt
+13051669/1
@?BFFFFFHHHGHJJJIIJJJJJJJJJJJJJJJJJJJJIJJJJJJJIJIB
@13051670/1
tattgatttaattttgacatgttagaatgcccttttgaaaaccttgtagt
+13051670/1
B@@FDEFFHFHHHJJIIJJIIIIJJIJIJJJIJJJJIGJJJJJJJIHIJJ
@12188085/1
ggggagaaaagtcacgagaatttgaaaagcgagcttcatgatcccctgaa
+12188085/1
@@CFDDDFHHHDHIIJIJEIIJJIJJJJIJJIJGGGIGIJGGGHIIJIEH
@10789231/1
ctgcctcaaaaacgtatgacaaaactatagagaaaccagaattacaggaa
+10789231/1
@@@FDDDFDFDDD<FBHB4CHHADEHIFHGIICGAFIIGGGA?BFEGEBG
@10958319/1
ctgtacaactgtttacctgtgtatgataaataaacttttttcgggtttgg
+10958319/1
CCCFFFFFHHGHHJJJIIJHGIJJJIJJJJJJJJJJJJJJJJJJJHIIJJ
@10958320/1
ctgtacaactgtttacctgtgtatgataaataaactttttttcgggtttg
+10958320/1
CC@FFFFFHGDHHGGGIGICFAIGIGCHHIJHGFHEHGGGJGGGHFHIJJ
@12703103/1
gttcgtattattcctcgaaatcaataactcgacaaaaattgttccctttt
+12703103/1
::=:?DBDH?CDFG@FBHGGI?HDAFH9<F=8CFHFHIIIF?DFFGG>DB
@12703161/1
gttcgtatttgggagtgatgccgcgacggctcagcaactcctggaggacg
+12703161/1
B@BFFDDFHHGHHGIEGHJJJJJJJIJJJJJIIIJJJJGHHHHHFFFDDD
@8841706/1
caccatgtacctatttcgatccatttagattcgccttcattattagagtc
+8841706/1
@@<DDFFDHHHHHJJIIJIJIJIIGIJJJJJJJJC:DFCFFBDG@FCCBF
@11322578/1
cttttatgaatcgtgataacatgcataaaatataataaaaatttatagtt
+11322578/1
??@DDEEACCCFFAGC;EH@BHHIIIIIIIIIGIIGIIIIIBGIIIGFBF
@8319910/1
atttttgacttgaataaatttttaaatttaaaaatgcgtgtgtgcaggta
+8319910/1
:B1=BDFFHHHHFJJJJJJJJJJJJJJJJJJJJJJJJJHHGHGHIIJJFF
@8319911/1
atttttgacttgaataaatttttaaatttaaaaatgcgtgtgtgcaggta
+8319911/1
=BB=ADDDHHHHHJJJIJJIJJJJJJJJJJIHJGIJJJHHHGIIJIGIFH
@8319912/1
atttttgacttgaataaatttttaaatttaaaaatgcgtgtgtgcaggta
+8319912/1
?@:BDFFFHHHHHJJJJJJJJJJJJJJJJJJJJIJJJJHHHIIJJJJJHI
@10790424/1
ctgccttctacatttgcgagtgacgaagagactctcagcttcaacgccaa
+10790424/1
@@;BDDDDHBCD?FEEHG@E@EHHECDHECEFGH@GABCHGGIIH7@FGI
@10790425/1
ctgccttctacatttgcgagtgacgaagagactctcagcttcaacgccaa
+10790425/1
BC@DDFFFHHGGDIJIIJHIGHIGIGGIDGIJJJCIJJJJIJIEGFGGHA
@10790426/1
ctgccttctacatttgcgagtgacgaagagttggccactaaactgggcag
+10790426/1
@@;DFFFFHGHHFGGDHGEBFGGEDHHGGIHI9BFDHI>GFHEC9FCHBG
@10790427/1
ctgccttctacatttgcgagtgacgaagagttggccactaaactgggcag
+10790427/1
BB1BDEFFHHHGHJJIIIGIEHIJJJJJFGHIIJJGIJJJJIJJIIJIIG
@9213591/1
catgtcccgcagatggccaccaccattctatgaaatggaacacgaagagg
+9213591/1
?@1ADEFFFHHGGFHGIIGIIE@BGGHGHGIIIIIIIAHIIIIEIIIGGI
@9568025/1
ccgacggaagctatacaagtggtcgatattgttttacgttgtgctccttc
+9568025/1
1=;:A:DDHHDH8FEEBAAHFF?BAEDHGEEBGIIGGBGGIEEFCC@;=C
@11485309/1
gaagacagaactcctggagcgatggccagggcgataactgtccacgccga
+11485309/1
CC@FFFFFGHHHHJHIIIIIJJJJJJIJJJIIJJIIJJJIIIJJJJJJHH
@12025780/1
ggaaggtttaggtatttgtggtatctgtcgatgttgccagaacgta
+12025780/1
CC@FFFBDHHHH?DEHJIHEICHJIJJIJJJJJIJJJJJIJJJJGH
@8842548/1
caccattctatgaaatggaacacgaagagggactaccacacgaaaggcag
+8842548/1
@@@DDEFFHDFHHIJGIGIIJIJIDGHIIGDHGIJJIIGIJJIJDIGHIG
@9924317/1
cgcatttttaaatttaaaaatttattcaagtcaaaaataatatgtaaatt
+9924317/1
??<;;DDDH=FH?FHBHIIIDHIGGIIGIGHHGIIIIGHIGGHIBGIIII
@13597738/1
ttcgaggaataatacgagcttccatagattcaaatgaagtaaacaacata
+13597738/1
BC1BDFFFHHHHHJGJFGIJJIJJJJJJIJIIJJJIIIJGHHIIJIJJII
@8321555/1
atttttgtatgcacaaaattcgttctacatatgaaacatgtcagttatat
+8321555/1
:B?4=DDDHHHHHJJJJJIJJJIJJJIIFHGJGIIJIFIJIIGIHJJJJJ
@11324049/1
cttttcacaatataataaatacatatcatatcatcggggcactatataaa
+11324049/1
?@@DD8=BBF>?AAG<AGH@EEHEEGC@AFGEEHHEIII<6DBB?DFFII
@9924804/1
cgccaaacattcggcagccaagaacttgctggatctcttggtcggaaaag
+9924804/1
B@?DDFFFHHHHHJJIEGIGGGIIJJJIJJJJGIJIJGIJJCHHJDHIJJ
@13598548/1
ttcgatcttccggttccggtggccaccagatcgttgttaaggaacacgcg
+13598548/1
@@@?DDDDHADFDCFBF>DC:FG@CGHI=GBFHH?EDEGGIIIIHIIIII
@12356049/1
gtagatgtctgttgcgattgagaccactgcgtataagagtggctagattg
+12356049/1
B@BADFFDHGHGHIIGFHGHGIIJJJJIJIJFHHIJIGG?DFGIF@??F?
@11658822/1
gatttccgtgaagtggtccgtgccccttgcggttaccccttctgttggga
+11658822/1
=BB4ADEFHHGHHIJJGIJFHIJJJJGHGIGJHIJJJJJGIIGCGIGIJ;
@9569663/1
ccgacttcaacaacgacgagtacgtacaagaattcggtctgaccatcagc
+9569663/1
CC@DFFFFHHHHHIIIJHGIFHHIGGIIJIFIIJJJJHHIJJJJJJJJII
@9214633/1
catgtgtgcttaagtggcttaccttctacttaccacttagcagaacccga
+9214633/1
@@@DFFDFDHGDDDCGHGHGIGIJIGGBHBGHIJ<FEGBDHBGHICFHIE
@9214634/1
catgtgtgcttaagtggcttaccttctacttaccacttagcagaacccga
+9214634/1
BBC?BDDEHHHGHJGIJJJJJJJJJJJJJJJJJJJJJJJJJJJJJJJJII
@13599083/1
ttcgattcgataggtgctttgtctggttaactttagtgggaaggtttagg
+13599083/1
@@1=DDFFHHHGDIEGGIDIDHIGEEHHEHIIIJHIBFGEHHEGBDGGHH
@13599084/1
ttcgattcgataggtgctttgtctggttaactttagtgggaaggtttagg
+13599084/1
@C@FFFFFHHHFHJEGGIIJJIIIJFFHJJJJIJHGFGIIJJIJ?DFGIJ
@11659154/1
gatttctcaacttgtttccgtgagttgctgaacaaatttgaaaaaaccag
+11659154/1
C@CFFFFFHHHHHJIJJJJJIJIIHIIIJJJGHIGIIJJJJJJJJJJJJJ
@9214866/1
catgttatcacgattcataaaagtaatataaccttagatttcgaggcaaa
+9214866/1
BB?DDFFFHHHHHJJJJJJJJJJFJIJJJJJJJJJJIFIHIIJICHIIII
@12357061/1
gtagatttccgtgaagtggtccgtgccccttgcggttaccccttctgttg
+12357061/1
=11ADEFFHHGHHIIJGIJIIIJJJJJJIIJIJJJGHEHJJJJJJIIGGI
@10259340/1
ctaatttgtgtaattgaagttcgtattatttcctcgaaatcaataatgca
+10259340/1
@@CFFFFDCDDHHIGGHJJHHIIGIJJJJJJIIIIIGIJJJJJJIJIIJH
@10259341/1
ctaatttgtgtaattgaagttcgtattatttcctcgaaatcaataatgca
+10259341/1
B@;DDFFFDHDHHJIIJJIGIJIIJJJJJJJJJIIIJJJIJJJJJJIJJG
@10259342/1
ctaatttgtgtaattgaagttcgtattatttcctcgaaatcaataatgca
+10259342/1
BC@FDFFDFFBFHIJJIJJIIJIIJJJIJJJHGJJJGJJJJIIJGIJJJJ
@10259343/1
ctaatttgtgtaattgaagttcgtattatttcctcgaaatcaataatgca
+10259343/1
CCCFFFFFHHHHHJJJJJJHHJJHIJJJJJJJIJJJJJJJJJJJJJJJJJ
@12027520/1
ggaagttcgtattattcctcgaaatcaataactcgacaaaaattgttccc
+12027520/1
@@<D?BDDHHHHHIIIIIIIIIIIIIIIIIIIIIHHIIIIIIIIIHIIII
@10259540/1
ctaattttacaagctatactttgcatagaattagtggtttttttctaaaa
+10259540/1
CCCFFFFFHHHHGJJJJJJJJJJJJJJJJJJJJJHHIHIJJJJJJJJJJJ
@11659423/1
gatttcttgtctgtgttgttggacacgaactgtagcagcatacctcgatg
+11659423/1
@@@FFFFFFHFHHIJHGIJIJJJJJJIJIIJGGGIIIGDGIJGJIGIIFI
@10082680/1
cgggagtcttgctcggcatggaggccatttcttgagagtagagcaatttg
+10082680/1
@<<:ADBDHHHHFIGIIIIIIGIIIICHIIIIIIFHBGBFGHGIIIIIII
@10082681/1
cgggagtcttgctcggcatggaggccatttcttgagagtagagcaatttg
+10082681/1
@@7DDDDEHBFHHIGIGHGGGGIJGHIJJIGIGGEHBG?BCEGEHJHIH>
@10082682/1
cgggagtcttgctcggcatggaggccatttcttgagagtagagcaatttg
+10082682/1
B@BDDFDDHHHHHJJIEIJJJJJJIIGGIGGIIJGIIIIGHIJJIJJIJE
@11486397/1
gaagactagaaaaattactaaattctgatgtggacacttcatctgaaata
+11486397/1
@@@;DDFFHGHHHIJJJJJJJJIIJIIJIIEHGHJJIJIEHIIIIJIJIE
@13755591/1
tttcacttcattctatcggcctttcttctctttgccgtattttattttgt
+13755591/1
?@;DDDEFHFHHDFGIHBG>H<GIGEG??CFGHGGIB:@FCHI?FGHIAG
@13755755/1
tttcactttatatattttctctctattttgactgtcg
+13755755/1
?@@A7;DDH?DDACACGI<@<?EA?AEHIHEHGE?EF
@11325650/1
cttttccgaccaagagatccagcaagttcttggctgccgaatgtttggcg
+11325650/1
B@:BDDFDDHHDHGGGHIIIJIJIIIGEGIJGJJIIIIG6DEHGHIHIGE
@11325693/1
cttttccggaaaatgctcgaaaactcaattggcgcacattcagcaggttt
+11325693/1
:?@4=BDFHHHHHJIJJJJIIIGHIJIEHG>FHIIJJJIGJJIJJJJHGG
@11325694/1
cttttccggaaaatgctcgaaaactcaattggcgcacattcagcaggttt
+11325694/1
BBCFFFFFHGHHHIIJJHIIJJJJGIGIIIIJJJJJJJJJJJJJJJICGI
@12191739/1
ggggctctgtgatttcttagtgtcaatagtgctgccgttacttcctcaag
+12191739/1
@@<ADDDDDA<?DGHIGHHIAFCFFHHIFAFHGGHGBFHGGEIGGGIIIE
@12191740/1
ggggctctgtgatttcttagtgtcaatagtgctgccgttacttcctcaag
+12191740/1
@@@DFFFFD?FFDIGIIIII?ECEDHHDHHEEHHGIIFHIGIIIGHEDHA
@9572484/1
ccgagatgtggtacacgacgaatgatgtgataaatatacctgcacacacg
+9572484/1
??<1B?DDH?BADEFGAFD<E?GFHEGIECAGGG9FDEFFGHIGICHEE@
@8679686/1
caaggataacctctctgtcggtagatttccgtgaag
+8679686/1
@@;DDDDDHFHHFIGHGGIIG3<??@FF9?;?8:D4
@8679687/1
caaggataacctctctgtcggtagatttccgtgaagtgg
+8679687/1
CCCFFFFFHHHHHIJJJIJJJ<A@CCGH@G@9C?F?9?G
@9572862/1
ccgagcaagactcccgtcagcgtcctccaggagttgctgagccgtcgcgg
+9572862/1
CCCFFFFFHGHHHJJIHGFGGIHJIIJJGGIAHFHGGJJHIJJIGGHIAD
@11326371/1
cttttcgcgcaaaggtaaaatcgttctagacatactttatgctcttgaca
+11326371/1
?@BDDFFFHGHHHJJGIJJJIHJIIIJIIJIIIDFIJJJJJFIIJIEGHJ
@11326424/1
cttttcggggtgcaatcttcttttccggaaaatgctcgaaaactcaattg
+11326424/1
:?@4=A?DFF<@89CCB<C<EFFIBG@F?FGIBBFEEBAFIIF>FDFCF@
@12029003/1
ggaataatacgaacttccatagattcaaatgaagtaaacaacatacgttt
+12029003/1
BC7DDFFFGHHHHJJIJJJJJJJJJJIJJJJJJIHIIJJJJJIJJIJEHG
@13601261/1
ttcgcgcgtaaagtgaccaaagcaaagacgcaataagtgatacaagaaaa
+13601261/1
BC@DFFFFHHHHHCGIJJGIJJIJJJJIJJJJJJJIJDHIJJJJJJJJJJ
@13756752/1
tttcagcgttttgtggaactgtgaaactttgtgggactgctggttgccca
+13756752/1
@@@?DFFFFHHHHEEGGIGIIHGJIIJJJIJHIIIJEGHIGGGDGIIHII
@11327190/1
cttttctccaggaggcttaaattgttttaaaacatcaataaacttgagaa
+11327190/1
?@@DFDFBHBF??FEBEHIGGHI<AFHIIIIHIEHHGID@G@BGHGGCB?
@13229776/1
tgaaattccgcgaaattggcactggcaagtcaaagaagctagccaag
+13229776/1
@@<DDDFDHFF?@GIGIFHGHEDEHGEHCFDHGI4?DAFGGBCFGIG
@13056221/1
tatttttgtatgcacaaaattcgttctacatatgaaacatgtcagttata
+13056221/1
BBBADFFFHHHHGIGIJJJJJJJJJJJJJJJJJJJJJJJJJJJJJHJJJJ
@13601800/1
ttcgcttaagacaccggaaatttgttcctccataggaatggtgaatccaa
+13601800/1
CC@FFFFFHGHHHJJIJJJJJJJJIIIJJJJJJIJJIJJJJDGIIIIJJJ
@13601853/1
ttcgcttatgtctcgaatgtccaggacttcgcacataaactctatcacag
+13601853/1
@@@DDDDDHHHHHIB?G:?<AFBEH@EEGBBECD@?DHI>BFDDGFBHBD
@13417501/1
tggtgaactgcctttcgtgtggtagtccctcttcgt
+13417501/1
@@@ADEEDFFHHGGIGGEFCB13ADA9CFDAEFEB9
@13602777/1
ttcggagaatcacaaaactcatgatacttttcaaattttcttttaaattt
+13602777/1
@B1?DDFFHHHHHJJJJJJJJJJIIJJJJJJIHJJJJJIIJJJJJJFGGG
@9576711/1
ccgataaagcgttaccagcgcttgaggaagtaacggcagcactattgaca
+9576711/1
BC@DFFFFGHHHHJJJJJIGIJJJIJJJIJBFHHHIJIJD>FDHGHGAHA
@11489033/1
gaagagttggccactaaactgggcagctcggctgagaatcggtattcggg
+11489033/1
@@@;DDFFHHHHGJIJJJJJJIFIGJJJJJJGHGIIIJIIIIDGHJJJJJ
@13603027/1
ttcggagttttgcctgttccgtagcagacggccactggcaaag
+13603027/1
@@@FFFFAFFHHGCGGBHHIIAGGICHGGIIGGBCEHEGIGII
@12707030/1
gttctatgtagactttgcctctggccgcagctaaatgggcatagtacgtc
+12707030/1
=@1ADDFFFHGFGIGIIJJBFHIJIJIIIIIIJJIIEGGGHIGGHIIJGG
@12707031/1
gttctatgtagactttgcctctggccgcagctaaatgggcatagtacgtc
+12707031/1
?BBF=BDFHHHFHJJJJJJJJJJJJJJJJIJJJJJIJJJJJIJJIJJJGI
@9577505/1
ccgatactccatctctaaaaaagataattctttggggtttttgaccttta
+9577505/1
CC@DFFFFHHBFHGHIIJJJJJIHCHIGIGIJJJJJJDGIIJDGIIGJJG
@9930348/1
cgccaattgagttttcgagcattttccggaaaagaagattgcaccccgaa
+9930348/1
@@7=BDDDHHHAFHIFGIHHEBHIIIIEIGGIIGEGGGIIIIIIIIIF<B
@9930349/1
cgccaattgagttttcgagcattttccggaaaagaagattgcaccccgaa
+9930349/1
@@;?DDDDHHHFDIIIIIIIIIIIFIIFIIIGGIIGGIIIIIIIIIIIII
@9930350/1
cgccaattgagttttcgagcattttccggaaaagaagattgcaccccgaa
+9930350/1
@@?DBDDDHFF<DGIEEBHGAGHIIFIIIIIIIGGICGIIIIIIIIIIGG
@9930351/1
cgccaattgagttttcgagcattttccggaaaagaagattgcaccccgaa
+9930351/1
@@@=DDBDBAF:CFF?FFFFIIEHIIEF:?CGGBAGGFIEGEEICFFFI@
@9930352/1
cgccaattgagttttcgagcattttccggaaaagaagattgcaccccgaa
+9930352/1
@@@DADDDADHADGIBCCFE@EHHIGIEIDHHIECHGHHHGGGGIIIHHG
@9930353/1
cgccaattgagttttcgagcattttccggaaaagaagattgcaccccgaa
+9930353/1
@C@DDDFFDHHFHGGHDHHEHGIJJJJIJJIJGGGIJJJFGIEHI@AF@;
@9930354/1
cgccaattgagttttcgagcattttccggaaaagaagattgcaccccgaa
+9930354/1
B;BFFFFFHHHDHIIJIJJJJJJJJJIJJJJIIJJJJIJJJJJIHJJJJJ
@9930355/1
cgccaattgagttttcgagcattttccggaaaagaagattgcaccccgaa
+9930355/1
B@@FDFFFHFFDHIJIJIIIHIJJJJJJJIJJJGIJGGGJJJJJJJJIIJ
@12194052/1
gggggtcttgtggaataggttgaggctgaatctcagatggattgagctgt
+12194052/1
C@CDF<DDHFDHHEGEFHGAFGEFHHIIIIEGHGIIIIIIFIIIHIIIII
@8848726/1
caccgagtgaacatgtgacatagaaaatacgtaagttgctcaatgtcgtc
+8848726/1
CCCFFFFDHFHHGJJJIIJJJJJJJJJJJJIFHHIIJIJJJJJIJIJIHH
@11329294/1
cttttgagctattgcgatattttttcggaaaaaagtgagtttaggatatc
+11329294/1
=?@4AADDDFHHHECFDFHGIJJJJJJJGIJJJJIFHDGCGHGHJHIJJJ
@11329295/1
cttttgagctattgcgatattttttcggaaaaaagtgagtttaggatatc
+11329295/1
@@@DF;BDDDFAHHC<GFGBEGBFHGIIGIIBGIBF@F@GHHIGGGCAGC
@11329296/1
cttttgagctattgcgatattttttcggaaaaaagtgagtttaggatatc
+11329296/1
@@@DFFFFGHGDHGGJJGGHGIJIJJGDIJJGGGIGGIJIIEHGIGCGHD
@11329297/1
cttttgagctattgcgatattttttcggaaaaaagtgagtttaggatatc
+11329297/1
B@BDDDFFHHGHHJIJJJJJJIJJJIJJJJJJJJJHIJJGIIIIJIJIII
@13758284/1
tttcataaatattttagacatctgtcaccaggcttgaacgaagttgtgga
+13758284/1
@C@DFFFFHHHHHJJJJIJIJJIIJJJJJIJJJJJJJJJJFBGBGG@GHE
@12194805/1
ggggtagacaacaaactccaccacaggaacctcaagcttggggtaaaccg
+12194805/1
=?<D=?DBDFDDDGEIGHD:C<FGEF8CEG=B@?DGHD4DD9DF:=8=CA
@13420772/1
tggtggccatctgcgggacatgcacatctcttggagccagccaatgggat
+13420772/1
=@@4=DDD>FF4CFD<CDA@FB>D?FCFDDGEE><B>;;FFFEIIIECFE
@9931242/1
cgccaccaatgcctggtgcagctatccactttgccagtggccgtctgcta
+9931242/1
@??FFFFFFF<?D>CAE>BEEHGGIBAH?FGGGCHFB<?BBFH0@D@<80
@13758816/1
tttcatcacagtgatgtttgtttcagaacaaaccgggaaaagtattatga
+13758816/1
;@@DDDDDFHF?CGHBHIIFIII@HABHHIIIIIDEBHIIGGB<DEEHGG
@13231640/1
tgaacagctcagtacctctgatgaaagctgacgatttgggtaaaatgatg
+13231640/1
@@7DA:AACD<D:A<EGHHGGHIIEHGGE@H9?1CG<FB0?DHG?DHEGG
@13231768/1
tgaacagttaccatctactatcagagatcgaatgtgtgcagaatcagcac
+13231768/1
?@7BDDD:DDFHA@FGHGE@FIGIDGCHHIHIIDGG<FGEHIGHGIIFII
@8326803/1
attttttcgtcccaagattactgctccatggcgacagttaatctctggac
+8326803/1
:?B4=BDEHHHHHGGIIJJIJJJJJJIJJIIIIJJJJJJJJJJJJJIIJJ
@11847744/1
gcgaaaaccattatgttttactaatttttcaataaagtacactttattta
+11847744/1
<<<D=DDDFBFAFGGGFGEIIIIEBHEHIAGHIIGDGCCFGEGEHHIDHH
@9580735/1
ccgatgatatgatatgtatttattatattgtgaaaagggagcatttattt
+9580735/1
@@@DDA>?FDFDF@FB<FEIEBHICFDHHAFHCHIIG=;FEEHIIIIIHI
@9580736/1
ccgatgatatgatatgtatttattatattgtgaaaagggagcatttattt
+9580736/1
BC@BFFDDGHGHFIJJFHJJJGJJJJJJJJHHIIJIJIIJJJHIJJJJJI
@12885234/1
taaagcgttaccagcgcttgaggaagtaacggcagc
+12885234/1
?@<AD4AABFDAFA?DDC1<CBEFGH?CDBHD6DF<
@12885235/1
taaagcgttaccagcgcttgaggaagtaacggcagcactattgacactaa
+12885235/1
@@@DDDDDHD??FFHGIIIBHIFGGGHGHH@E6@FFD;3B4CE9FGE3@C
@12885236/1
taaagcgttaccagcgcttgaggaagtaacggcagcactattgacactaa
+12885236/1
B@@FDFFDHHHHHJJJJIJCGGIJIJGGIJIJJIE=FGDF@FB=FHIEDG
@11848466/1
gcgaaaccaacaaagtattgtaccttgtgggatgacaacgatatgtcaaa
+11848466/1
CCCFFFFFHHHHHJICHHIJJIIJJJJIGIIJIIJJJJJJJIJJJIJGIH
@9389187/1
ccaggagttgctgagccgtcgcggcatc
+9389187/1
CCCFFDFBFDHGHEHGIA:FFGDH:60?
@11492265/1
gaagatttggagaatattgtggtagaccaattgaagttcttttatgagtc
+11492265/1
B<@FDFFFHHHHHJJJJJIIIGHHIIJJIIIFGIJJIJJJJI4?C????0
@11492266/1
gaagatttggagaatattgtggtagaccaattgaagttcttttatgagtc
+11492266/1
B@@DDFFFHHDFHIIIJJHFHHEGHJJIJIJJDIGIIJEGIIJGIGIFHI
@9933783/1
cgccagtatacagggagtggcgaaaccaacaaagtattgtaccttgtggg
+9933783/1
@@<=DDDDFFDFHIIBHBHIIIIGIB@GII=GDEFGGEGHHIIHHCFGDH
@13232433/1
tgaacatgtgacatagaaaatacgtaagttgctcaatgtcgtcgtttgac
+13232433/1
@@@DDBDAA?DFHBFGGIIIEFH=FEFGDHIICHIIIIH?@CFFG:B;FD
@11152463/1
cttcttttccggaaaatgctcgaaaactcaattggcgcacattcagcagg
+11152463/1
=1:4ADDFFHHHDIIIGGICHIIIIIIIIIIIIGIIGGEHEGHIIIIIII
@11152464/1
cttcttttccggaaaatgctcgaaaactcaattggcgcacattcagcagg
+11152464/1
=1:BDDFFHGHHFIJJIJHJIJJJJJJGHJJJIJIJJIJJJFIIGHJIJG
@11152465/1
cttcttttccggaaaatgctcgaaaactcaattggcgcacattcagcagg
+11152465/1
@C@FDEFFBHFH?FHIGHGCEGGIIIGGIIIIIIIDGG>GEHIIFHIIII
@10621873/1
ctcgttatataatcatcattcaaacattgaagccagatcgataaaaaaat
+10621873/1
?@@DAD?DDHADHBDHBHGIIIIGHIIEHF<HHIHIIEIGGGHIIIGGGI
@10621874/1
ctcgttatataatcatcattcaaacattgaagccagatcgataaaaaaat
+10621874/1
@@CFFFFFGHFHHIJIJGJJJIJJJIJJJJJJJIJJJJEGC?FGGBDGIH
@10621875/1
ctcgttatataatcatcattcaaacattgaagccagatcgataaaaaaat
+10621875/1
BCC?DDFFHGHHHJJJJJJJJJJJJJJJJJJJJIJIJIJJJJJJJJJJJI
@10621876/1
ctcgttatataatcatcattcaaacattgaagccagatcgataaaaaaat
+10621876/1
CCCDDFFFHGGHHJIJJJJJJJJJJJJJJJJJJJJJJJJJIJJJJJJJJI
@12196642/1
ggggtcttgtggaataggttgaggctgaatctcagatggattgagctgtt
+12196642/1
B@CFADEFHDDHDHIIIJFHIIJJJJJIJJJJJJJJJJIIJJIIIJJJIJ
@9935109/1
cgccatattgatttaattttgacatgttagaatgccctattgaaaacctt
+9935109/1
=;71=B3DFDD?DBGIBGGIAEBAAFC<FC9CFGCGC@FE>>BD>>BFCH
@10265333/1
ctacaaggttttcaatagggcattctaacatgtcaaaattaaatcaatat
+10265333/1
CC@FFFFFFHHHHJJJJJJIJJJJJJIJJJJJIIJIJJJJJJJJJIIJJI
@9582845/1
ccgattatgacctcgcatataaagtatctaacagatttaaattgtattag
+9582845/1
BCCADFFFHHHHHJJJJJJIJJJJFGIJGIJJJIIJIJJJJJJJHIGIII
@9222887/1
cattcatgcagaaccgattaagaaaggggcagacaacttcatgtacaaat
+9222887/1
?@@:BDEFHHHGHGIIEHGGIIJJJEECBDHGGHIGGIJGIJ@GEGG>GB
@10797523/1
ctgcgggacatgcacatctcttggagccagccaatgggattgcccatcac
+10797523/1
CC@FFFFFHHHHHJJJJJIJJJJJGJJJJJJJJJJJIJIIIIHJJJJJJI
@11850833/1
gcgaacaatccttcgaggtaacctacgtggacatcgaagaaaaaacattg
+11850833/1
<@@?DDDDFFFBFI?GBG@FHHIIGII@DEEG<FHIG3?<FHCA@GEHG>
@13605809/1
ttcgggcgttacttttccgaccaagagatccagcaagttcttggctgccg
+13605809/1
@CCFFFFD?D@FDGIJGIG<GFEHEGAEBGHHCGGIJCEGGG@CDGEGG<
@12036059/1
ggaatgggttcagttattcataatactaggaaacctctcgaattggatga
+12036059/1
@C@FFFFFDFDHHFFBFHHHIIIJJIJIJIIJJJJJJIIJHJJIJJBBGE
@12886892/1
taaaggtgaatatataactgacatgtttcatatgtagaacgaattttgtg
+12886892/1
@@C=DFDDHFHFHIIIJJJIJJJJJJIJJGHIIJIEGIJJJJHHIIJJHI
@9583248/1
ccgattctcagccgagctgcccagtttagtggccaactcttc
+9583248/1
?@?DDDDAAH?3CE:@EABFCGEC9EEFGE9:BFDHCHA9G@
@9583249/1
ccgattctcagccgagctgcccagtttagtggccaactcttcgtcactcg
+9583249/1
@@<;DDFFHHHHFIGIIICGHHICCFECHDCFGHIHGIIJJHGGGIGHHJ
@9583250/1
ccgattctcagccgagctgcccagtttagtggccaactcttcgtcactcg
+9583250/1
CC<FDFFFHHGHHIJIJICHJJIIGIGGIIHHIIIJJJIGJJIJIJJIJJ
@9035190/1
cagccgagcccttggcttccttcggagttttgcctgttccgtagcagacg
+9035190/1
@@@DDFFFAFHDFBEHHIFGHCHIIIGHHGIHEGII<BCHHFGCGGGFGI
@11334416/1
ctttttactatttttgtatgcacaaaattcgttctacatatgaaacatgt
+11334416/1
?@@FDDDDHAHHHJJEFDHIIJJJJJIJJJIHEGIJJJJJJJIJIJJJHF
@11334417/1
ctttttactatttttgtatgcacaaaattcgttctacatatgaaacatgt
+11334417/1
@@BFFDFDHHHHHJJJHHIIJJIHJIIIJJJIJJJJJGJJJJJIJJJJJI
@9584190/1
ccgatttgcagactctcagcttcaacgccaaggacttcaacttcgttcag
+9584190/1
CCCDFFFFHHHHHIIJJIJJIJJJGJHJJJGGIGIJJJJJJJJJJJJJJJ
@9035578/1
cagccggaactactgttgatgtcggcatcactcatccgacagaatttgat
+9035578/1
CC@DFFFFGHHHHJIJIJJJJFHGBGGIIJJGIIJIJJJJIJJJJIGGGJ
@9394132/1
ccagggtgctgttgtctcgttccaggttgttgttgtgaaacctgtggttg
+9394132/1
@B@FDFDDHHHAFIHIFHHBHIGGGBEHHGHGC?GDGGG9DHBEFGHBGH
@9036294/1
cagcctcaacccattacacaagacccccaaccccaacaaggaggtaaaaa
+9036294/1
B@@DFFFFHHHHHIJJJJJJJJJJIJJJJIJJJGJGJJJJIJJJFHIJJI
@8331751/1
atttttttatcgatctggcttcaatgtttgaatgatgattatataacgag
+8331751/1
BB@BDFFFHHHHHJIJJIIJJIJJJJJIJJJEIJJGIIJJJJJJJJJJHI
@8331752/1
atttttttatcgatctggcttcaatgtttgaatgatgattatataacgag
+8331752/1
C@CFFFFFFFFHFIIJJJIJJJJJJJIIJIIJIIIFGIJIJIJJJJJJHG
@12711405/1
gttctgtcaaaactgttgcgactagcacaacaaaaaagatggcgaaacaa
+12711405/1
@@@?FFEFHHHHHJJJGJGGGIJJGHIJJJJJJJJJIIGIIJJJJJJJJG
@12533518/1
gtgaaaagggagcatttatttgatgcaaagtatagaggttgtacccaaac
+12533518/1
@@@AFFFFHGHHHIJJJGHIJFHIIJJJJJGGIIJIJJGHIJJJJJJJII
@12533519/1
gtgaaaagggagcatttatttgatgcaaagtatagaggttgtacccaaac
+12533519/1
@B@DDDFFGHBHHIJJJJJJJIIIJIJJIIGIJIJHGIGHIIJJJJJJJG
@12533520/1
gtgaaaagggagcatttatttgatgcaaagtatagaggttgtacccaaac
+12533520/1
BB@;DFFFHHHHHJJJJGIJJJJJJJJJJJHIJIJIJJHIJJJJJJJJJJ
@9739161/1
cctgttcttaaataaagtgtactttattgaaaaattagtaaaacataatg
+9739161/1
=@?;BDEFHHHHGGHHEAFFHGGGIIJJIGIGIJIJJIDFHGHIIGHJIJ
@9739162/1
cctgttcttaaataaagtgtactttattgaaaaattagtaaaacataatg
+9739162/1
@@@DDD?DF<FF>CGI?2A<EFFHIBHIDHHIIICFEFCFGIIIIEFIEF
@11498761/1
gaaggatagcaactaattttacaagctatactttgcatagaattagtggt
+11498761/1
CCCFFDDFBHDHBHEIJJJGHIJJGIGGHHIGHGCGGIJJGIIGIJ@DDG
@10627794/1
ctctaaagctatctactcgttatataatcatcattcaaacattgaagcca
+10627794/1
?@@DDDDDDHGFHIGIBDDEEEIFHICHFHFHIIGGHGIEBHICAFGGGI
@9586977/1
ccgcaaggggcacggaccacttcacggaaatctaccgacagagaggttat
+9586977/1
CC@FFFFFGHHHHJJIJJJJJJJJJJJIJJJJJJJJIHIJJJJJHHCDFD
@9396789/1
ccaggttgttgttgtggaggagcagtttgctgttgtctagctccaggttg
+9396789/1
@@;BDBDDCFHFHACEGFHG8CFEGCEG>CB9?<9??GGHGGDGBDH9DA
@8685963/1
caagggcacacggcaacaaaaagtgataatggatacaaatttgactactg
+8685963/1
@@@=DDFFHHHDHGBHIIIDGII?DEGH>GGHGHHHIIIHIIIIHIIIIF
@10968948/1
ctgtcaccaattgtacagaatggttgttctgcttcaccaatctgcatacc
+10968948/1
:4=44BDFHHHHHIJJJJJJJIJHIJJJJJJJIJJJJJJJJJJJJIIIIG
@9742244/1
ccttaatcagctacaacagtcaacatttcccacctttttcactcaaccat
+9742244/1
?@:BBDEFHFHFGIIIGGEAFHIJIJIIJJJGJJJJJJIJGIJGIJJJJG
@9742245/1
ccttaatcagctacaacagtcaacatttcccacctttttcactcaaccat
+9742245/1
?@=ABDDFFFHHGJIHHEDCFHIIGGJJJJJGHJJJJJJJIIIIIIIJJJ
@9742246/1
ccttaatcagctacaacagtcaacatttcccacctttttcactcaaccat
+9742246/1
?@@=ADEFDHHADHIIIGIGGGGHGGEEHHGHIHIIIIIIGIIIGHGHGH
@9742247/1
ccttaatcagctacaacagtcaacatttcccacctttttcactcaaccat
+9742247/1
@8?DFFFFFHHGHIFIJJIIFHGHJJJIIGHIJJJJJJHIGGIJGJIIIF
@9742248/1
ccttaatcagctacaacagtcaacatttcccacctttttcactcaaccat
+9742248/1
@@?DDEFFFHHHHJJIIIHHHIJIEGGGIIIGIGGHGGICGHJCGEGIIE
@9742249/1
ccttaatcagctacaacagtcaacatttcccacctttttcactcaaccat
+9742249/1
@@@DDDDDF3DD?E<E:CEAFBHHIEIIGIIIIEIIIIIEHIIIBFGII@
@9742250/1
ccttaatcagctacaacagtcaacatttcccacctttttcactcaaccat
+9742250/1
BCCFDFDFHHDFHGGGHIGFHIIJJJJIJJGHIJJIJJJJJJJJJJJJJA
@8512581/1
caaatgccaacgatggtattaatttagagaggttagaaacaattggtgat
+8512581/1
<==1ADDDDDDD1AD@22AFDE?FDECBEEEECEFDFDDEEDEDD99BBE
@8512582/1
caaatgccaacgatggtattaatttagagaggttagaaacaattggtgat
+8512582/1
@@@:DDFFHHHHDHIJEHHJJJIJJJIIIGGIIJIJJJJJJJJJJJDGCH
@13063158/1
tcaacccattacacaagacccccaaccccaacaaggaggtaaaaaga
+13063158/1
BCBDFFFDHGHHHJJJIIIIJGIIIIIIEHIJJIIHJJJ?DECGIII
@10271368/1
ctacacgcccgtaggaagaagttttttcagcagtcctgagggatattatc
+10271368/1
BCC?DFFFHHHFHIJIHIGIJFHIJJJJJJJJJGIIJJHGIJJIJJJJII
@11502004/1
gaaggtttaggtatttgtggtatctgtcgatgttgccagaacgtaagata
+11502004/1
@@@ADDEFHGHCFHIJGFCGGHIJJJJIJJIIIJIIJIJIJJJHIJJJJJ
@11502005/1
gaaggtttaggtatttgtggtatctgtcgatgttgccagaacgtaagata
+11502005/1
@@@DDDDDHHHDHIJJIGIIIIIJJJJJJJJJIJIJJJJJJJJGIJJJJJ
@10628710/1
ctctaacgtctttatagaatgtcaatgttattctaaaaagaagactgcta
+10628710/1
@@<DFFBDHDF;DHGEIIIGHIGIGCDHGBHGHHIIGIIGCEIIEH@DHI
@10628711/1
ctctaacgtctttatagaatgtcaatgttattctaaaaagaagactgcta
+10628711/1
@BBDFFFFFHHHHJIJJJJJIJJJJJJHIIJJJJJJJJJIIJJJIIIIII
@10628712/1
ctctaacgtctttatagaatgtcaatgttattctaaaaagaagactgcta
+10628712/1
CCCFFFFFHHGHHIIJJIIJJHJJJJJJJJJJJJJJJJJJIJJJJJJIJI
@11338327/1
ctttttgttgccgtgtgcccttgagaaatttgctgcctcaaaaacgtatg
+11338327/1
???4AD@AD>CD:@C<<:CF3C99<3CE?EE9<49<D:B<DEDI@00?D>
@13766931/1
tttcctgcttttttagcagctttaccattcgtcttatcgatgcattgaaa
+13766931/1
@@@DDD?DFHHHFIG;EB9;FHIIGIIGIEGFF??9C4B;DA=GIB<BFH
@8513934/1
caaatgggtagctcaagtctccttgtacggtctcgaagaagctctcgaag
+8513934/1
=:?;DB>D2A?AA@@E><CEFIEEAF?F@ECEEEDDDCDIEDEIAEDEDD
@11855983/1
gcgacatttgacgtacggttcaagtagctgaagtaaaagtgtgctccatt
+11855983/1
@@?BDDDDHHHHFHIFII:CGHIE?FHGAGGFE?DHGIG:B?BDHGHGI@
@11339459/1
cttttttcgtcgacaataaactccggagtagttgttaaattattgaatat
+11339459/1
11:ADDDDDDDD6EDHEHHGGFHHIE0@6BDGGG@FGIIIIEGFF@FDHF
@10801183/1
ctgctaagtggtaagtagaaggtaagccacttaagcacacatgttacata
+10801183/1
CCCFFFFFFHHHHJJIJJJIJJHHHJJJJJJJJJJJIJJJJJIJJJJIJI
@13767956/1
tttcctttatgtccacaaattatgtcaaattttgacatttatgtaacatg
+13767956/1
BC@DFFFFHHFFHJIJIJJJJJICHIIJJJJJJIJJJJJJJJGIIJJJII
@13609871/1
ttcgtatttgggagtgatgccgcgacggctcagcaactcctggaggacgc
+13609871/1
BCCFDFFFHHHHBIBFHIIJJJJJJIJJJJJIJJJJJIIHHGHHFFFDDD
@8514550/1
caaatgtagaaggcagattgttaccctccacgggtaaatcctgcaaggat
+8514550/1
B@<BDFDFHHGHHJJJJIJJJJJJJJJJJJJJJIFGHIIJJIGGIIGIFH
@12376943/1
gtatagctttcttctcttggtgaacacatactttattcgtcatcgctccc
+12376943/1
?@?=BDDDHHFHHIIGGIGHAGHIGGIJIGJJIJIJJJJIIHIJJJIJJI
@11504804/1
gaagtcctgcataaatggatgtgtaatatgcgtgtccacgcaagtacctg
+11504804/1
@@?:DDDDHHFHFIIIIIEHIGHDHIIIIIIIIIIIIIIIIIIIFHIHIG
@13433995/1
tgtataaattttttcttccatcaaaggctggatatctttttgggtaatgt
+13433995/1
@C@?DDDFDHHHHJCEGBG@HGGJJJIIIJJGGIIGGIJJJIIIBFHIGF
@9230552/1
catttatcaaggttttcaaactgttaaaaaacctgctgaatgtgcgccaa
+9230552/1
@<@DDDFFHHHGFHIJJIJJIIJIJIJJGIGHGEGHEHGIEEDGGGGIIF
@9402851/1
ccagtattcgatggcagaaacaacctctacaccagagatccccttcccat
+9402851/1
@C@DDEFFGDHHHFFIBHIJIGGEHIJDHGIEHIIIFHEGGDGEFIJJIH
@12378342/1
gtatatttctgttttagaagtctcctcattaacctcttgttttatatcca
+12378342/1
=11=DDDD<<FFFBFF;F@@3<<CACF><FA2ACECB9CFFFFEFDGFFB
@13065200/1
tcaagatatattcttcaggggatcatgaagctcgcttttcaaattctcgt
+13065200/1
CC@FFDDFDFBHFGIIIGIGIGHJJIJJJJJIIIFHGEGGHIJJJGEHEB
@11341453/1
gaaaaaaaatgtcaaaattttgcaaattgtgtggcattttgacatttatg
+11341453/1
C@@FFFFFHFHFHIJJJJJIJJJJJJJJJFHDFHGGHJIIJIJIIJJIJJ
@13769560/1
tttcgagacatactcttcggagaatcacaaaactcatgatacttttcaaa
+13769560/1
BCBDDFFDHHHHHJJJJJIJJJIJJJJJJJJGJJJJJJJJJJJJJJJJJI
@8859223/1
cacctatcgaatcgaatattagtagcaagatccgagatgtggtacacgac
+8859223/1
CCCFFFFFHHHHHIDIEEHHGFCEFHIJGIIJJJIFGIICHHBFHIGEIE
@10971831/1
ctgtccttctgtcatttttctattaattgtctgattatcttctattgtac
+10971831/1
=@@4ADDDFFHHHEIIIIIIIIIIIIIIIHIIIGIGHHGIIIIIGIGFHI
@8516556/1
caaatgttgcaaattatgtcacataaatgtcaaaatgccacataatttgc
+8516556/1
?@@F=DDDFBHFHGIGGBHE@FHGGGFHIHIIIIGIIDEIGHIHIIIIIG
@11342701/1
gaaaaaaatgtcaaaattttgcaaattatgtggcattttgacatttatgt
+11342701/1
?=8DDFDDHFHHHIGIEIIGIEFEGHIHIIIIICBHGIIIIIIIIIIIIB
@11342702/1
gaaaaaaatgtcaaaattttgcaaattatgtggcattttgacatttatgt
+11342702/1
B@<BFFFFHGHGHJJJJJJJIIJJJJJJJJIIJJIIJJJJJJIJJJJIJF
@11342703/1
gaaaaaaatgtcaaaattttgcaaattatgtggcattttgacatttatgt
+11342703/1
B@CBDFFFHHFHFIIIJJJJJJJJIIJJJIFHIJJJJJIJJIJJJJIJJH
@11342704/1
gaaaaaaatgtcaaaattttgcaaattatgtggcattttgacatttatgt
+11342704/1
CCCFFFFFHHHHHJJIJJJJJJIJJJJIJIFIIGIJJJJIIJJJJJJJII
@13435875/1
tgtcaaacagaatctagccaaacacacatagtacctctccacaaaaaggg
+13435875/1
BBBADDFDHHHHFIJJGIIIIJGGIIJJGGGGIIJIJEIJJJFHGGIGID
@10802989/1
ctgctacggaacaggcaaaactccgaaggaagccaagggctcggctgctc
+10802989/1
BB@FFFFFHDHHHIJJIIJIGIIIGGHBGG>FHIGICC@FHGG8FGAE3A
@9405110/1
ccagtctgttgtgggggaccagtctgttgtgggggaacagtttgatgttg
+9405110/1
BC@FFFFFFHGFFIJJJGIIIIIGIJDHIGIIJIJ@EHGHCEHHHHHEFF
@13770604/1
tttcgatcttagcatttggaaagctctgatcgcaatgattgttggtttct
+13770604/1
CBCFFFFFHHHHHJJJJJJJJJIJJJJJJIJJJIHJJIJJJIJJIGHIIJ
@13611915/1
ttcgtgttccatttcatagaatggtggtggccatctgcggg
+13611915/1
@C@FFFBDFHAFHIAFH9CBFECH:CF<AFFADH;B@?@GG
@9405563/1
ccagtcttgttaccagatatgactgctctcagtcttatcggtcatcgtac
+9405563/1
@@?DDFDF<A?FHHIDHIIIIIIIIGIFGHIA<FDGGII?<DFHIDGFGC
@10446317/1
ctcagctgctgttttaacgtaactatattgtggtccgctatttggtacga
+10446317/1
@@@DDDDDFDHFAEE@?C;AAEGBHIIHIIFGDEFE@FE:DHHCHGEFGG
@11508761/1
gaataaagtatgtgttcaccaagagaagaaagctatacagtagtcaaatt
+11508761/1
@BCFFFFFCFHHFGIIIIIIIGIDHGGIGHHIGCGGIHFG?FHFFGHGIJ
@12893132/1
taaatgctcccttttcacaatataataaatacatatcatatcatcggggc
+12893132/1
@CCFFFFFHHHHGIJJJJJJJJJIJJJJJJJJIIJJJJJFIJJJJJIGHI
@12893205/1
taaatggatgtgtaatatgcgtgtccacgcaagtacctgctggaacgttt
+12893205/1
@BCFFFFFHGHHHIJJIIJJJJJHIJJJJIJJJFGGIIIJJIJJJJIGHI
@10276807/1
ctacatatgaaacatgtcagttatatattcacctttatatatgtcacatt
+10276807/1
@B@FFFFFHHHHHJJJGIJJJJJJJJJJJJJJJJJJJJJJIJJJJIJJIJ
@13612480/1
ttcgttctacatatgaaacatgtcagttatatattcacctttatatatgt
+13612480/1
@@@:ADDFHHHGHJIJJJJIGIFHIEHIIIJJJIIJIJIJJIJJJJJJIH
@13437068/1
tgtcaatagtgctgccgttacttcctcaagcgctggtaacgctttatcgg
+13437068/1
@@@DDDDDHFHHDGGIEFFGGDEHIJ@HEGIJGIGIBGHHGGEHIJJIJI
@13066930/1
tcaagtcaaaaataatatgtaaattgattttagaaaaaaaaaccactaat
+13066930/1
<@@DADDDHHHHDIIGIJIHHIIJJIJJIJJIIJJJJJJJJJJJJJJJJJ
@8862515/1
caccttacaaaataaaatacggcaaagagaagaaaggccgatagaatgaa
+8862515/1
B@CDDFFFHHHHHJJJJJJJJJJJJIJJJJIJJJJJIJJJJJJJIIIIJH
@9750455/1
ccttgcaaattttcaatcatgaagcaagattttacctgaacaatttgaaa
+9750455/1
B@=DDFFFHHHHHIIJGIGIIIJJJJJIJJJJJJJJJJJJJIJJJJJJJH
@10446943/1
ctcagcttcaacgccaaggacttcaactttgttcagttcttgcagg
+10446943/1
B@@FFFFFHHHFAEHIIIJJJJIJJJJJJJJIFIJJJJJJIJJJGG
@11167884/1
cttgacatttcgttaaagaaccacaaaatgtgacatatataaaggtgaat
+11167884/1
<@@?DDFFDHFFDAEEGFHIJJJIIJJIGHHGHHIDGHGGBHEF@3BDC>
@13771882/1
tttcgccttcctaaacgatataaattcaaattgctaacttgtttagacct
+13771882/1
@C@FFFFFGFHFBHGGGIIHIJJJJJJIIIIJHIIJIIIGDGIIGGGIJJ
@12540522/1
gtgaacagctatcgatacacagtcatagatccaatcctataattatccat
+12540522/1
@@1=DBDFGFFHFDGAGEFHGIBGDHIIIGEFIGDFHI@@FGHIIIIIII
@8863928/1
cacctttatatatgtcacattttgtggttctttaacgaaatgtcaagagc
+8863928/1
CC@FFFFFHHGGHIJJJJJJJJIIFHGHIJJJJJJJIIIJIJJJJGGGGI
@9408926/1
ccagttcgtatttgggagtgatgccgcgacggctcagcaactcctggagg
+9408926/1
?;:BBDDDDHHHHIIIIIFGHGIIIIIIIIIGIIIICGIHHHFEEEEECC
@9408927/1
ccagttcgtatttgggagtgatgccgcgacggctcagcaactcctggagg
+9408927/1
BB@DDDFFFHHHHJJIGIAGHIJJJJGJIIJIJJJIGIIHHHHFFEFDED
@8864401/1
cacctttgtcccgcaacaatgttgcaaacttct
+8864401/1
??<DDDDDDDDDC:@E1<F9<CF>4CEE99D@@
@13068624/1
tcaatgcatcgataagacgaatggtaaagctgctaaaaaagcaggaaaag
+13068624/1
?;?A=DDDHHHFHGIIIIEGIFGG4?EGHGBHEGEHGIIGIIIIIIIIEB
@8864851/1
cacctttttcactcaaccatagctttctcagcgtgtttta
+8864851/1
@C@ADFFFHHHHHJJJJJIIIJJJJJJJJJIJJF?0:D9?
@12894854/1
taaatttaaccgaaatatagaatacaccccttaatcagctacaacagtca
+12894854/1
@C@ADFFFHGHFHIIJIJJJJJJJIJJIJJJJJJJJJIJIHJIJJJJGHI
@8865605/1
cacgaaaggcagttcaccatcgcttgtcatgtgttgaaattccgcgaaat
+8865605/1
CCCFFFFFHHGHHIJJJJIIJJJJJJJJJJJJJJJJJJIJJJJIJJJJIJ
@10279158/1
ctacatttgcgagtgacgaagagttggccactaaactgggcagctcggct
+10279158/1
CCCFFFFFHHFDHCGHIJIJJHJHIJJJJJIGIJJJJJIIIJJIJJJJII
@13772578/1
tttcggaaaagaagattgcaccccgaaaagtttgggtacaacctctatac
+13772578/1
?@14=ADDFFFFFIII>GFHIIIIIIIIIIFIIIIIFFEFIIIIIIIIII
@11345817/1
gaaaaaagtttatttatcatacacaggtaaacagttgtacagtagaggat
+11345817/1
CCCFFFFFFHHHHJJJJJJJJJIJJJJGHIJJJJHIJIJIJJIIJJJJJJ
@13069215/1
tcaatttgcctcgaaatctaaggttatattacttttatgaatcgtgataa
+13069215/1
CCCBDFFFGHGHHIJJJJJIIJJHHIJJJJJGIJJJJJJ?:?CFGCHGIJ
@11510897/1
gaataacattgacattctataaagacgttagagaggttcactaaaaaata
+11510897/1
CCCFFFFFHHFHHJJJJJJJJIGJJJIIJJJJIJJJFHGGIIIGIJJJIJ
@13440233/1
tgtccacaaattatgtcaaattttgacatttatgtaacatgtgtgcttaa
+13440233/1
@C@DFFFFHHHHDHGEHIIJJJJJEHIJJJJHJJJJJJJIIGHFGGIIJG
@13773188/1
tttcggggtgcaatcttcttttccggaaaatgctcgaaaactcaattggc
+13773188/1
CCCFFFFFCFHGHJJGJJIJJJJJJJJJJJJJJJIJJJJIJJJJJJJHII
@10449264/1
ctcagggtcttcatccgattttatttcccgaatcgttaatgtttgcaatt
+10449264/1
BC@FFFFBFHHHFHGIIFHHIJIJJIJJJJJJJJJGIHHHJJJJJJIDFH
@11673455/1
gcaaaccataccaacctttatcagaggaaggtgcacccagtattacttta
+11673455/1
@@8DDFFFGHHHHJGIIJJIGHJCHIJC@EHCDGDGIIIIJIIIIIJJII
@11863406/1
gcgatgacgaataaagtatgtgttcaccaagagaagaaagctatacagta
+11863406/1
BC@DFFFFHHHGHJJJHEHIHHJJJGIIIJJIIJJJJJJJIJJIJJFGFI
@13070061/1
tcacaagatgtggcaatccttgcaggatttacccgtggagggtaacaatc
+13070061/1
CCCFFFFFHHDHHIIIIJJGHAGHGEHHIIIIEHHHIGIIGB7BBFHGGE
@9960212/1
cgcgaaatcaacaacttggtccgtcgagccgacttcaacaacgacgagta
+9960212/1
@C@D?ADDFHFFFGHGHJJIDHGHIIGHIIA<FA=GCHHHJIJJHHFDBE
@9045959/1
cagcgtcctccaggagttgctgagccgtcgcggcatcactcccaaatacg
+9045959/1
@@@DBDDDHHH??F;BC?FHHEG@GGA:DFB6@A@;==DHGCH;CCE@;6
@12211452/1
ggtaaagctgctaaaaaaagcaggaaaagcccagaagaacgttcgacttt
+12211452/1
:?1=BDFFHHHGFJJBGIJIIIIGGGCGHIJGGHGGIIIJJJJIIJJGIG
@10280716/1
ctaccacacgaaaggcagttcaccatcgcttgtcatgtgttgaaattccg
+10280716/1
@@@DD?:?FDADHG>9;DBCDEEEHGCHEIGE>DDCCB???DEHIBDH8;
@12385297/1
gtattatttcctcgaaatcaataatgcaatgtgtttaaatttttgtcgag
+12385297/1
@@@DDFFFGHHHHJIIIGHGGIJJIIJJJJIDHIJJGGCHIIJJJIJGHE
@10641188/1
ctctccgttagtgcagtgtttggattcaccattcctatggaggaacaaat
+10641188/1
@@@BDEFFGHHFHFEHCEHHIGGHIIIIIIII>EHIGIIIIIIHIIIIII
@11866045/1
gcgcaaaggtaaaatcgttctagacatactttatgctcttgacatttcgt
+11866045/1
@@@7A@DD?ADDDE>BFCG;CAC>CHH?E@FFFFCCACECEDDGGCFIIF
@8349635/1
caaaaacaatgtgaattagatgctggtgcagctataccttcatctgttaa
+8349635/1
C@@FFFFFGHHFHFFHHIJJIJIIJEBHICHGIIGIJIJIIJIJJJIJJJ
@12896516/1
taaatttttgtcgagtcaaaagcgaagaatatttgaaaatttctaatatt
+12896516/1
?<1A?DDDD@?<DGEIIEBFH@HGA@@FHIGH?FE>:B0??DF@DFDHEE
@11171717/1
cttgagaaatttgctgcctcaaaaacgtatgacaaaactatagagaaacc
+11171717/1
=?1ADDDFHFHHGFIIGJIJJJGIJJJIEGHIIIGIIJJJJJJJIJJJJJ
@13243956/1
tgaatatataactgacatgtttcatatgtagaacgaattttgtgcataca
+13243956/1
?@@=D>:?BDF<:<CB:E>:ACCIIFCBHBHIEC:?CEEGIB:?FABBBB
@10096048/1
cggggctctgtgatttcttagtgtcaatagtgctgccgttacttcctcaa
+10096048/1
@@@=D<DDFGGHAGHGGDI9AFEHBFF<F41?CFEEG<DBGHIC?FHHIF
@9238961/1
ccaaaacatgaccatgatgcactcggccggaccgattcagccccca
+9238961/1
?<@D?DB?FA?F>GEFIIDEC?BE:8A?EF:?D@;ACEFAF@EHAB
@9238962/1
ccaaaacatgaccatgatgcactcggccggaccgattcagcccccaccaa
+9238962/1
@C@FFFFFHHHHHJIJJJJJJIJIJJJJJIIJJIJIIJJJJJJJHHFFFD
@11675012/1
gcaaacttgtaaccaatgtgtctttcaaatttatcgtatccatctaacag
+11675012/1
CCCFFFFFHHHHHJJJJJIJJJIJJJJJIHJJJJJIJJIJJJJJJIJIJJ
@9962805/1
cgcgaggctgagatgattcgtttctacgggtattttgcgacctgcttttc
+9962805/1
@CCDFFFFHHHGGJIIJJJJIJJJJJJJJJBGHJJJIJJJJJJJJJIJJJ
@10642992/1
ctctctaacgtctttatagaatgtcaatgttattctaaaaagaagactgc
+10642992/1
B@<4ADDFHHFHHJJIJJGGIJJHJJIJJHIJJJJIJJJJJJIJJIJJJJ
@11869011/1
gcgccatccacgagccaatcttccgctaccgcgtgttccttaacaacgat
+11869011/1
@@@FFFFFHHGBDBHGIGIIJJJJJIDDDH>DD7A;FEEHIIJJGGGG<A
@9964179/1
cgcgcaaaggtaaaatcgttctagacatactttatgctcttgacatttcg
+9964179/1
CCCFFFFFHHCFHJJGGIHJIIJJJJIJIJJIJJIJJJJJIJGGJIHIII
@8872031/1
cacgacgaatgatgtgataaatatacctgcacacacgcatttttaaattt
+8872031/1
@@1BDFDFHDHHFIJGBHCHIIGIJGEHFEGGHJIGIIJBAG<FHGGHII
@8872032/1
cacgacgaatgatgtgataaatatacctgcacacacgcatttttaaattt
+8872032/1
@@@@=DDDHFHHHJEHBHIJJJIGGGGHIBGIJIIJIJIGIJIHJGIGIJ
@8872033/1
cacgacgaatgatgtgataaatatacctgcacacacgcatttttaaattt
+8872033/1
BCC?DFFFGHGHHJGIGHIIJJJIJIHIJGJJJJJIJIJJJIJJIJJJJJ
@13073046/1
tcaccaatcaggtggtgacatcgttcgatgacaaagtgatgggcaatccc
+13073046/1
CCCFFFFFHHHHDHIEGGIIJJJIJJIJIJJJJJJJCGHIJIJJIJJJJI
@13073111/1
tcaccacaaaaagaatggttaccaccagccttcaccattcccagcgaact
+13073111/1
@@;:DDDDFFFFFIFIIIFHHIIIIIIIIIIIIIIIIIIIIIIIIIIIII
@12720831/1
gttgaaattccgcgaaattggcactggcaagtcaaagaagctagcca
+12720831/1
@@=DDEDDHHHFFG>HIBHFHGGGEHIICBF?DGGIEEHGBHIDFHI
@12720832/1
gttgaaattccgcgaaattggcactggcaagtcaaagaagctagcca
+12720832/1
B@CDDFFFHHHHHJHJIJJHJJJJJJJJJJJEGIIIHJJJIIGGGJJ
@13245299/1
tgaatgatgattatataacgagtagatagctttagaggtaatacactatt
+13245299/1
?@<DDDBEH>DFDGDHHGIHAG<;FBH@A<@DHHEDECFF@FHGCGICEG
@13245300/1
tgaatgatgattatataacgagtagatagctttagaggtaatacactatt
+13245300/1
@C@DDDD?FFDHAFFEGIGGEFEEGHGGHIIJJEIFII:DHIIIJJIJGI
@10810445/1
ctgctgaatgtgcgccaattgagttttcgagcattttccggaaaaga
+10810445/1
CC@FFFFFHGBHHGIJIJJJJJJHIJJJJJJJJJJJJJJJJJJJJJJ
@11173850/1
cttgaggaagtaacggcagcactattgacactaagaaatcacagagcccc
+11173850/1
BC@DFFFFHHHHHIIJJIJBGGEEHIEGIGHGIICEHJIIBEADE;DFGG
@11174275/1
cttgaggcgtttataggagctttatacgtggatcagggcatggagttctg
+11174275/1
@@BFFFFFHHHHHJIJJIGIJJJIJJJJHIJCIIIJJJJJIJJHIGHIJJ
@8526379/1
caaatttctcaagggcacacggcaacaaaaagtgataatggatacaaatt
+8526379/1
?<?DBDEFFHHGHIBIA@GHGIIIGGHFHGGH?FBFHHIIIIIICGHGGI
@8526380/1
caaatttctcaagggcacacggcaacaaaaagtgataatggatacaaatt
+8526380/1
@@<BDDD?FHFFBB?1C?FGHEGIG<CCDHGI<DF9BGGI<F4DGGI>CH
@8526381/1
caaatttctcaagggcacacggcaacaaaaagtgataatggatacaaatt
+8526381/1
CC@DFFFFFHBHHIJIIIIIJIJJJJJJJJJJFHIEHJJEHGGGIIIGEH
@13445575/1
tgtgaatctgatggtgaactggaagaagcttgcgatccttcctcttgctt
+13445575/1
?@@D1BDDFFAFFI<EBGHFIIEGIIGIFIIFEF1:@GFGGFFGCG@DEF
@13617583/1
ttctacttaccacttagcagaacccgataaagcgttaccagcgcttgagg
+13617583/1
CCCFFFFFHHHHHJJJJIJIIJJJJJIJJIJJIJHIGIIJJJIJIJJIJI
@8527328/1
caaatttgtatccattatcactttttgttgccgtgtgcccttgagaaatt
+8527328/1
@@@DDDDD=:AADHBHIIGEGFIDIEACFA?AC???;:CFFBD9?8B90B
@8527329/1
caaatttgtatccattatcactttttgttgccgtgtgcccttgagaaatt
+8527329/1
CCCFFFFFFHHHHJJJIIIHIJJJIJIJJJJIJJHDAFGGFG;BFGGIJJ
@8355600/1
caaaaacgtatgacaaaactatagacaaaccagaattacaggaaatggat
+8355600/1
C<@FFFFFFHHHGIJJJJJJJJJJIJJJIJJJIIJJIGJJIIJJJJJJJJ
@8355601/1
caaaaacgtatgacaaaactatagagaaaccagaattacaggaaatggat
+8355601/1
@C@DFFADFFHHHIHEHGIFAFHE>CHFB?:EGDH@BGFBGIIHIGB9E8
@11679289/1
gcaaattatgtcacataaatgtcaaaatgccacataatttgcaaaatttt
+11679289/1
@@1BDDEDHHFAFEHIIIIHGHHCHIIIIGIIIIIIIIIIIFIIIGHGII
@11679290/1
gcaaattatgtcacataaatgtcaaaatgccacataatttgcaaaatttt
+11679290/1
CC@FFFFFBAH<CGIJJJGHIGIIJGIJJJGIJJJIJIJJJJGIJIIJIJ
@12214246/1
ggtaacatagtagtgctgtataaattttttcttccatcaaaggctggata
+12214246/1
@@=DDFFFHHFHFAGGIJIFHJJGIJJJJJJIJJIJJJJJIGIHEGGIJI
@9762386/1
cgaaaactcaattggcgcacattcagcagg
+9762386/1
@@@DDDA8?FF>FCF;:@G@DGHG>9:B?=
@9762387/1
cgaaaactcaattggcgcacattcagcaggttttttaacagtttg
+9762387/1
@?7DDDAD?FHHA>BGBGAF><???FDHGE1:BBGI;??FI?FH@
@9762388/1
cgaaaactcaattggcgcacattcagcaggttttttaacagtttgaaaac
+9762388/1
@<<ADFFFHHHGHJJIJFBGGHJJJJJJJJGIIJJJJJJJGFHIIGJIJJ
@9762389/1
cgaaaactcaattggcgcacattcagcaggttttttaacagtttgaaaac
+9762389/1
@@7?DFFFFFDDHII;FF<EGEHCCECAAG:FFHGI@FHGGFHH@GHIGH
@9762390/1
cgaaaactcaattggcgcacattcagcaggttttttaacagtttgaaaac
+9762390/1
@@<DFFFFGHHGHGIGIBEGDGIIIGIGII:CGHIIIIIGIFHIIIIIII
@9762391/1
cgaaaactcaattggcgcacattcagcaggttttttaacagtttgaaaac
+9762391/1
@@@DDFFDHDHFHBHBAE1CEEHEFHGGGH:DHIIIDHGIGDGGHBFHHF
@9762392/1
cgaaaactcaattggcgcacattcagcaggttttttaacagtttgaaaac
+9762392/1
@@@FBDDDFFDFDB@@?ECGHHHGFGIIII:DDFHGCHHIIBFDEHIIIG
@9762393/1
cgaaaactcaattggcgcacattcagcaggttttttaacagtttgaaaac
+9762393/1
@@@FFFDDHFHHFGIFEGEHGGEGIGJJIJIIJIJJIGHBFFHGIEIJJI
@9762394/1
cgaaaactcaattggcgcacattcagcaggttttttaacagtttgaaaac
+9762394/1
@@@FFFFBHHHHHJJJJJJIJJJJIJJJJJDHHHIJIIHIIGIJJIJJJJ
@9762395/1
cgaaaactcaattggcgcacattcagcaggttttttaacagtttgaaaac
+9762395/1
@@@FFFFFHHGFHBHIIIIGIJJJIJIIII?FHIJJJJJFIDHGGIHIJJ
@9762396/1
cgaaaactcaattggcgcacattcagcaggttttttaacagtttgaaaac
+9762396/1
CC<DFFFEHHHHHIIGFGAEGIIIGGHGIIBHIIIIIIIIIFHHHGIIII
@9762397/1
cgaaaactcaattggcgcacattcagcaggttttttaacagtttgaaaac
+9762397/1
CCCFFFFFHDHGHEIEGFHEDHIIGGGEGI?FHIJICHFDGFHIG@HIIH
@9965825/1
cgcgcgaaaaccattatgttttactaatttttcaataaagtacactttat
+9965825/1
?814ADDDDDDDDIIIIIEEIIIIIIIIIIIIIIIIIIIIEEIEIIIIII
@13246271/1
tgaatgtgcgccaattgagttttcgagcattttccggaaaagaagattgc
+13246271/1
@C@FFFDDFHFHAHGIBFHCHIJBHHIGFIIIJEGGIBGIJGGHCAAHC@
@11515420/1
gaatatataactgacatgtttcatatgtagaacgaattttgtgcatacaa
+11515420/1
@@@;DBDEHGFGDIJGGGIIJIIIJJFIIGIJIGGEHJGIGH>DFIGIJG
@9966009/1
cgcgcgtaaagtgaccaaagcaaagacgcaataagtgatacaagaaaata
+9966009/1
:<7?DD@DHDHFHGIIIIGBEHIGGIIIIIIIIDHDHIIGHHHIIIIIII
@11874101/1
gcggaacgggctgttgttgaccccaagcttgagg
+11874101/1
@@@DDDDDHDA<D?DFFG@9CGGIC@FE>DF2BF
@11680403/1
gcaaatttctcaagggcacacggcaacaaaaagtgataatggatacaaat
+11680403/1
@@?4ADFFHHHHHIIIIIIIIIIIIIIIIIIGI?FHIIHIIIIIGIIIII
@13075396/1
tcacgattcataaaagtaatataaccttagatttcgaggcaaattgattg
+13075396/1
@C??DDDFDHGGFIJJHGHEIGGJJIJIJJGIJJIIIGEEH@FHGEHIJI
@13075397/1
tcacgattcataaaagtaatataaccttagatttcgaggcaaattgattg
+13075397/1
CCCBDDFFHHHHHJJJEGJIJJJJJJJJJJJJJJJJJJIJJJJJJJIIJJ
@13075398/1
tcacgattcataaaagtaatataaccttagatttcgaggcaaattgattg
+13075398/1
CCCFFFFFHHHHHJJIEGJGIJJJJJJJJJJJJJJJJJJJIJJJJJIJJI
@9764576/1
cgaaaagtaaacgtcagtttgcgtttcaatgcatcgataagacgaatggt
+9764576/1
@@1=DDDAFHGDHFGIGDHIIGIHIIIIIIIIIIIIHIIIIIIIIIIIIF
@9764577/1
cgaaaagtaaacgtcagtttgcgtttcaatgcatcgataagacgaatggt
+9764577/1
@@<FDFDADDHDA3CDGDHEBHGFHIIIIHGIGIIIIIIIGGIHGGGGIB
@9764578/1
cgaaaagtaaacgtcagtttgcgtttcaattgcatcgataagacgaatgg
+9764578/1
;?<BDD3=CDD::<EB:<CE4A82AE@DDDECCDFDA9BADA>DD:ABAE
@12722973/1
gttgaagctgagagtctcttcgtcactcgcaaatgtagaaggcagattgt
+12722973/1
@@@DDDDDFBA?<F<CDGHGAHCFCGFEGIIGBHGF@GHIIDGHAGHGEG
@12722974/1
gttgaagctgagagtctcttcgtcactcgcaaatgtagaaggcagattgt
+12722974/1
BC@DFFFFHGGGHJGIHHJJJIIJJJJJJJJJJJIIIJJJJJJIIJIJJJ
@12722975/1
gttgaagctgagagtctgcaaatcggccaac
+12722975/1
???D;BBD?DDAD92A22::C?:?EEFIDE1
@12722976/1
gttgaagctgagagtctgcaaatcggccaacttcttgccgacggaatttt
+12722976/1
BBBADFFFHHHFHJGHIJIIIIHJJJJJGGIIGHGIIJJJJJJJEHIIJJ
@12390299/1
gtcaaaaataatatgtaaattgattttagaaaaaaaccactaattctatg
+12390299/1
@CCFFFFFHHHHHJIGIIJJJGIJJJJIJJJJJJJJJGIJJIHIIHIJJI
@9764785/1
cgaaaagtgaccacaagcaatgtcaaagagaaggatagcaactaatttta
+9764785/1
??7;DD:AAD?<BCE=BBFDDFEF4FEDFE>EEDIEI<@BDDE<?DE4BD
@9764786/1
cgaaaagtgaccacaagcaatgtcaaagagaaggatagcaactaatttta
+9764786/1
@@@A?DDBFDBHHGHIEHIIGIDHHGGGGEHGGIIIIIGIIIGIIIIIII
@9764787/1
cgaaaagtgaccacaagcaatgtcaaagagaaggatagcaactaatttta
+9764787/1
@@@ADDD:C?FH>GHIBG@FEEHIHGIIGBDCGBHCEGIHIGGEHIIIII
@9764788/1
cgaaaagtgaccacaagcaatgtcaaagagaaggatagcaactaatttta
+9764788/1
@C@?D@BDBDF?FHIIGIIIFIDHGGGCHGIIIE@FGGBHHCCHHGIIEI
@11516706/1
gaatatttgaaaatttctaatattgcgatatttttttatcgatctggctt
+11516706/1
@B@BDEFFHHHHGJJIJJIIJIIIJJJJJJJJJJJIJJJJIJIIGJEGII
@9420052/1
ccatctgggcccggggctctgtgatttcttagtgtcaatagtgctgccgt
+9420052/1
???BAABDBHHHHEB@AFHHID??GEDDGIBB?DFDBFDD9BFEEHGHEH
@9605504/1
ccgctatttggtacgacgacaaagattacatcatatttgcctttaac
+9605504/1
;=?D?8DD>FD2A<E;:@@FD@;C3?G@FFDB9DGB?G@4?DFFFII
@13448622/1
tgtggacccatttgctttggtggggaactttgttgttgacgttcatttcg
+13448622/1
=B1ADDFFHDFHHGIJJJIJFHIJJGIJJJJJHJIJJJIJJHHIJJIIJI
@13247842/1
tgacaaagtgatgggcaatcccattggctggctccaagagatgtgcatgt
+13247842/1
@C@FFFFFFHHHHJJIIJJJJJJJJJJJJJJIGHHGIIGIGIIFHIIJJF
@12392890/1
gtcaaaattaaatcaatatggcgactgagaggcaaacaaatgttatttta
+12392890/1
@@;=DDDDHHHHFIIIIIIIIIIIIIIIIIIIIIIGIIIIIGFHGIIIII
@12392891/1
gtcaaaattaaatcaatatggcgactgagaggcaaacaaatgttatttta
+12392891/1
CCCFFFFFHHHGHJIIIJJJJIJIIIJIJJHIIJIJGIJGJJHIJJJJJI
@12392892/1
gtcaaaattaaatcaatatggcgactgagaggcaaacaaatgttatttta
+12392892/1
CCCFFFFFHHHHHJJJJJJJJJJIJJJGJIJIIJIIJJJJJJHIIIJJJJ
@12056804/1
ggactctcttgcatgctgctcgaatagctcgtacttcggcacttgtaact
+12056804/1
<1=DDDFFGGGGHJGIGICGHGIIEFEFHHGCFGGIJJIIJGDFGIJIJJ
@8877428/1
cacgattcataaaagtaatataaccttagatttcgaggcaaattgattga
+8877428/1
@;?BBDFFDHFHHIIFHHIIGIIIHIICHIIIIIIIIIIIIGHIGBHII@
@8877429/1
cacgattcataaaagtaatataaccttagatttcgaggcaaattgattga
+8877429/1
@C@DD=DFBHDBBFFEB<CIHGIIIIIIGHIGIIIIIAGEHDEHHCHIIC
@8877430/1
cacgattcataaaagtaatataaccttagatttcgaggcaaattgattga
+8877430/1
B@@FFFFFHHHHHJJFHIJJJJJJJJJJJIIJJJJJJJJJIJJJJJJJJG
@8877431/1
cacgattcataaaagtaatataaccttagatttcgaggcaaattgattga
+8877431/1
CCCFFFFFHGHHHJJFHIJJJJJJJDIIJIJIIJFIHGHIJJJJJIJJII
@8877432/1
cacgattcataaaagtaatataaccttagatttcgaggcaaattgattga
+8877432/1
CCCFFFFFHHGHHJJFHIJJJJJJJJJIJJIIJJIJIIIJJJIJJJJJIJ
@8877433/1
cacgattcataaaagtaatataaccttagatttcgaggcaaattgattga
+8877433/1
CCCFFFFFHHHHHJJEHIJJJJJJJJJIJJJJJIJIIJIIJJJJJJJJJI
@8877434/1
cacgattcataaaagtaatataaccttagatttcgaggcaaattgattga
+8877434/1
CCCFFFFFHHHHHJJFHIJJJJJJJJJJIHIJJIJJIIJJJJJJJJJJII
@12393296/1
gtcaaacagaatctagccaaacacacatagtacctctccacaaaaaggga
+12393296/1
CCCFFFFFHHHHHIIIJIJJJJJIJJJJJIFIJJJJJJJIIIIJJJJIFJ
@12217577/1
ggtacacttggcaatacggtaattgcgtccaatccctttaaacaaacctt
+12217577/1
@@@DDEDEFDBHFIIGGBBGGHIIGBGHGIIDFHGIGIGC@FCFFHGBFE
@11356992/1
gaaaaaggtgggaaatgttgactgttgtagctgattaaggggtgtattct
+11356992/1
C@@FFFFFAFHHHJJJJHIJJJIJIIJIIIJJJHIIJJJJJJFFDHHIJI
@11356993/1
gaaaaaggtgggaaatgttgactgttgtagctgattaaggggtgtattct
+11356993/1
CC@FFFFFADHHFIIJJEHEGIJGEH>BEHGEGFHIIJGIJJ@F?FGGGH
@8534641/1
caacaacaacacttcgactacagatattcgcacttgcagtcccaatatca
+8534641/1
@CCDFFFFHHHHFHIDGICHHIII>CHIIIGGHI>BDGGGHIIGG3DGHJ
@11685365/1
gcaactaattttacaagctatactttgcatagaattagtggtttttttct
+11685365/1
@@@?DDDDFGHHFHDHGIGIIIIIIIIIBHGIIIIGGHCFGDFGHIIIII
@9052962/1
cagctatccactttgccagtggccgtctgctacggaacaggcaaaactcc
+9052962/1
;@?7BBDDHFFHHIGBGGHIGIGIIAAF=>BFGIIIGFCGHGEHIICGE<
@8535073/1
caacaacaaggcctatcttttacaagcgttgacgcataactcttacacac
+8535073/1
?=@?DFFDHDHGFDHGIIIIEGGHIBGEFHAGIBGIIIEBGGCAF?FEHH
@9053031/1
cagctatcgatacacagtcatagatccaatcctataattatccatttcct
+9053031/1
@@@DDEFDFBDFHGHIFID<CE>?EFD@?@FHGEHACFCFHG?BBFEGG@
@9053032/1
cagctatcgatacacagtcatagatccaatcctataattatccatttcct
+9053032/1
BC@DFFFFHHHHHIJGIGGIJJJJIJJJJIJGGGIJJIJIIJJIJJJJJF
@9053033/1
cagctatcgatacacagtcatagatccaatcctataattatccatttcct
+9053033/1
CC<FFFFFHHHHHJJJJHJIIIJJJJJJJIJJJIJJJJJJJJJJJIJJJJ
@13078269/1
tcagaacaaaccgggaaaagtattatgagaatatgaaatttaaaagaaaa
+13078269/1
BC;DDFFFHHHHHJIGIIIIDHIJIJJJJJJIIJJJJJIJJJJJJJIIII
@11359040/1
gaaaaataaaaaaaaaaaaataatagttcttcaagatatattcttcaggg
+11359040/1
CCCFFFFFHGHHHJJJJIIGBFGCF@FHGGDAGGECE?>CHEEEECCFFE
@8535613/1
caacaacacttcgactacagatattcgcacttgcagtcccaatatcaaac
+8535613/1
CCCFFFFFHHHHGJJJJJJJJJJJJJJJJIJJJIIJHIJIIIJJJJIJJJ
@8364706/1
caaaaagggaaataaacaaggatgtaagaactatggaggaatattacaat
+8364706/1
@@7ADFDDHDCCFHEIGG=GG@BAAFFHDHGCHDHDHICAHIAFH@FC>B
@8364707/1
caaaaagggaaataaacaaggatgtaagaactatggaggaatattacaat
+8364707/1
C@@FFFFFHHHHFIJIIJIIIFIIHIJJJJJJJFIJIJIJJJJJJJJJHJ
@11883481/1
gcggctcacaagatgtggcaatccttgcaggatttacccgtggagggtaa
+11883481/1
@@?DDDFFHGHFHGGFHIIHGIJJHGHGGJIJIIJJJJJJFHIEHJIBBF
@11687403/1
gcaactttcttccagttcacaatcagattcacaagcaggatcaactcaac
+11687403/1
CC@FBEFFHHHGHIJDFHIIJJJJJJIJJJJIJJIIJJIIJGIIJJJJJH
@9972443/1
cgcgtaaagtgaccaaagcaaagacgcaataagtgatacaagaaaatata
+9972443/1
@1=DADDFHHHHHJIJJJJJJJJJJJIJIIIJJGGIJJJJJJJJJJJJJI
@9972444/1
cgcgtaaagtgaccaaagcaaagacgcaataagtgatacaagaaaatata
+9972444/1
BCCDDDFFHFHGHJJJJJJJJJJJJJJJJJJJJBFIJIJIIJJJJJJIJI
@9426724/1
ccattatcactttttgttgccgtgtgcccttgagaaatttgctgcctcaa
+9426724/1
@@<?DFFFHGBHDIGGHIHIIGHEFCHGHGIG?FHIEICGEHIIJJIDGI
@9426725/1
ccattatcactttttgttgccgtgtgcccttgagaaatttgctgcctcaa
+9426725/1
B?@DFFFFGHHHHJJJIJJJJJJJGIJJJJJJIIHIJJJJJJJJJJJJIJ
@9768140/1
cgaaaatgtggatttacaaaatttaaatagggaatatgaaagatttaaaa
+9768140/1
??1BDD?:=AF3AEH>?AFIIGHGGIIC??CHFI39CCFGGA@FDF@GBF
@13780374/1
tttctcaagggcacacggcaacaaaaagtgataatggatacaaatttgac
+13780374/1
@CCFFFFFGHHHHJGIJGGHIIJJJJJJ?BGCIIJIGIGJIJJJIIIIJJ
@8880408/1
cacgcccgtaggaagaagttttttcagcagtcctgagggatattatcatc
+8880408/1
CCCFFFFFDHHHHIIIJIFHIJHJJJJJJJIIJEIGIJIJIJIJJJJJJJ
@8366667/1
caaaaagtgaacagctatcgatacacagtcatagatccaatcctataatt
+8366667/1
@@<DDFFBFHHHHJGHIIIIIJIJJJJJJJIIJJJJIIJJJIJJIJGHII
@8366668/1
caaaaagtgaacagctatcgatacacagtcatagatccaatcctataatt
+8366668/1
@C<DFDDEHDBHHGGJJGG?FHGHIGGGBF9EGGBDH9CFDGIGIGGGGC
@8366669/1
caaaaagtgaacagctatcgatacacagtcatagatccaatcctataatt
+8366669/1
BCCDFFFDHHHHHJJJJJJJJIJJJJJJEGIJIJIJIJJJJJJIJJJIII
@11183806/1
cttgcaaattttcaatcatgaagcaagattttacctgaacaatttgaaat
+11183806/1
=?14ADDDHHDHHIGGGGGIEHJJGGIIJJJICGHGEHIJ@HIIIIGIGH
@9429026/1
ccatttcatagaatggtggtggccatctgcggg
+9429026/1
=@<4ADDDHHFDHFGIAEH8CGEHIIIGGGEHB
@9429027/1
ccatttcatagaatggtggtggccatctgcgggacatgcacatctcttgg
+9429027/1
@@1DDEFDFDBFHIIGCFG:EEGGGIGEHGGGI0@8BD?DDGDGDGCFBG
@10983441/1
ctgtgtatcgatagctgttcactttttggtcatgattttgaggtactcga
+10983441/1
?@<4ADDDHFDDHIBBEFHACHHEHIHGIFHIIIIGIIIEFDGBFHIIID
@12904644/1
taaccaaactttttccactccaaagagatatttatcaaaatggcaagtta
+12904644/1
CCCFFFFFHHHHHJJJJJJJJJJJJJJJJJJJJIJJIIJIJJJIIJJIJJ
@8366944/1
caaaaagtgataatggatacaaatttgactactgtatagctttcttctct
+8366944/1
CCCFFFF=DBHGHJJJJGHHHJIIHIHJJJJJIJGIIJJJJIIJJJJJJJ
@9430504/1
cccaaaacatgaccatgatgcactcggccggaccgattcagcccccacca
+9430504/1
@<BDFFFFHHGFHJJJIJIIIIIJIJJJJJJIJGIHIIJIJJJJHHFFFD
@10654558/1
ctctgtcggtagatttccgtgaagtggtccgtgcccc
+10654558/1
?::4BDDDH<A@<?FHBH?AGEGCAFH1?E:8CCFHI
@10654746/1
ctctgtgatttcttagtgtcaatagtgctgccgttacttcctcaagcgct
+10654746/1
?@14ABDDHHHHFIGHHGGHJJJIGHGIJJJJJIJJJIJJIIJIIIJIJD
@8881851/1
cacgctgagaaagctatggttgagtgaaaaaggtgggaaatgttgactgt
+8881851/1
@C@BDFFDHCFHDHIGHIIBFFEGAHDGIIIGG?DGIGIGIG?GBHGBGD
@9611905/1
ccggaaaatgctcgaaaactcaattggcgcacattcagcagg
+9611905/1
?@?DDDDDDBBDD;EFFD?2<CFI49??@86:@B<BFB8?;2
@9611906/1
ccggaaaatgctcgaaaactcaattggcgcacattcagcaggttttttaa
+9611906/1
@C@FFFFFHFHHHGIJGIJIJJGHIJJIIIIIJJIJIGGIIIFHIIIIHI
@9611907/1
ccggaaaatgctcgaaaactcaattggcgcacattcagcaggttttttaa
+9611907/1
B<BDFFFFHHGHHGGGIJJJJJJIJJIFGJGIGHGIIIIJIJDHHHIJJJ
@9611908/1
ccggaaaatgctcgaaaactcaattggcgcacattcagcaggttttttaa
+9611908/1
CCCFFFFFHHHHHJJJJJJIIIIJJIIJJJJJJJJJIJIJJJGHIJJJJJ
@11691028/1
gcaagattttacctgaacaatttgaaattttttccaaacccgaaaaaagt
+11691028/1
@?@DDFFFHHHHHIFGGCAGIIHIEHGHEHHIGIEH@GIHGIHGIEABG@
@11521691/1
gaatggcggctcacaagatgtggcaatccttgcaggatttacccgtggag
+11521691/1
=?@4=DDDHGAHFHEH;E?CCHIIGIFHJDFCHHIJGGGIIJJJI5AGEI
@11521840/1
gaatggtaaagctgctaaaaaagcaggaaaagcccagaagaacgttcgac
+11521840/1
@?@FFFDDHHHHHJJJJJJIIIIJJJJIJJJJIJJJJJFJIJJJFHHIII
@11521841/1
gaatggtaaagctgctaaaaaagcaggaaaagcccagaagaacgttcgac
+11521841/1
@@CBDEDDHHHHHJJJIJJJJJJJJJJJJJIIIJJJJJJJJJJJHIIGJF
@12555195/1
gtgacttttctcccctgttcttaaataaagtgtactttattgaaaaatta
+12555195/1
@@@?DEDFHHFHHJJEEEFHIJJJJJJIJHHGIIJJJIJJIIIJIIIJJJ
@10817838/1
ctgcttggtctttgttcacaatcgctataaagccaaatcactatttgcct
+10817838/1
@@@FFFDD?FHHHEABFHIEIIIIJJJJJJJJGIJIJJJIIJFGIIJJJJ
@11889450/1
gcggtggtaggttccatggacgcccatccatcgaggtatgctgctacagt
+11889450/1
@B@DBDFDHGHHHIJIJJJJJJJJJJJJJJJJJIJJDEHHIJJJJJJJJJ
@9433261/1
cccaaacttttcggggtgcaatcttcttttccggaaaatgctcgaaaact
+9433261/1
CC@FFFDFHHHHHJJJ@FFEIIJJJJJJJJIJIJIJJJJJIJJJJJJJJJ
@11366671/1
gaaaaatgtcaataagacttctcctcaaacactgtccaatttatgcctaa
+11366671/1
@?:=D?DDC=CFF@AGIFHEHE>C:<CGIHEFCEF<:?9CDDGFE9BFF>
@8369296/1
caaaaataatatgtaaattgattttagaaaaaaaccactaattctatgca
+8369296/1
@@@DDBD><AFDF:EEGGHEHIGHGHGIGHHFE?D??GHIIC?BDHI>FB
@8369297/1
caaaaataatatgtaaattgattttagaaaaaaaccactaattctatgca
+8369297/1
B@;DDFDFGHGHHJIJIJJIJJJJGIJJJJJJJJJDHI@FGIJJIJIIII
@12398931/1
gtcaaatgtcgcaaattatgtcacataaatgtcaaaatgccacataattt
+12398931/1
@B8DDDFFHHGHGJJIJGJJIJJJIIJJJJJGIEIIIIGGIGJJJIJJJJ
@12398932/1
gtcaaatgtcgcaaattatgtcacataaatgtcaaaatgccacataattt
+12398932/1
CB@FFFFFDFHHHFHFHGGIJJJJJJJJIJJIJJJJJJIIJJJIIJJJIJ
@12398933/1
gtcaaatgtcgcaaattatgtcacataaatgtcaaaatgccacataattt
+12398933/1
CBCFFFFFHFHHHJJJJJJJJJJJJJJJJJJJIIJJIJEIIJJJIJIJJJ
@12067286/1
ggagaggtgacaaattcttccaagcggtcacgattaacaaatggacaatc
+12067286/1
@@<DDABDFFHHHGGHIGGIGGIIGH@EFBHAEHIIJJGGFB>>DCHIGG
@12398991/1
gtcaaatgttgcaaattatgtcacataaatgtcaaaatgccacataattt
+12398991/1
@@C=DFFFFHFFHIIIIGHCIHIIIIIIIIIIIIIIIIIBGGIIGIGIII
@9251461/1
ccaaacacacatagtacctctccacaaaaagggaaataaacaaggatgta
+9251461/1
@CCFFFFF@HHGHIAEFEHHHIIHIIGIJJJIGGGIIIHHIJIGGIIIHI
@9772571/1
cgaaagacttcgactttttactatttttgtatgcacaaaattcgttctac
+9772571/1
@@@BDDDDFFB7CF;?FGIHEGGIIIHEAEDHGIIFHGGHGGDCHHIIIA
@9613666/1
ccggaaccggaagatcgaagaaagacgccaaacattcggcagccaagaac
+9613666/1
@@@DBDDDDFFHFIGGIIII6DGDGGIGHBBDHGHGGIDH>H<GFH??;D
@9613667/1
ccggaaccggaagatcgaagaaagacgccaaacattcggcagccaagaac
+9613667/1
C@CFFFFFHHFHHDGHIHIIEHIIGIIIIIJJJIGGGGAFBEHIHFCHFF
@11523896/1
gaattagtggtttttttctaaaatcaatttacatattatttttgacttga
+11523896/1
?1:BDDD=AD2<CEEEE9CEDD?:???CDC>DD?9B?9DB?DDABDDDDC
@13081980/1
tcagctacaacagtcaacatttcccacctttttcactcaaccatagcttt
+13081980/1
???7BDDDHFHHDACGGIEGIGHIGEHBFDHIIICFGIIEHIGGEHIIEG
@10463723/1
ctcatcatgccctcgagtacctcaaaatcatgaccaaaaagtgaacagct
+10463723/1
CC@DFFFFHHHHHIIGI<BEHGIGIHIA?FHGIIIIIIIII??DHFGEGG
@9057022/1
cagctctagttaataatacaatttttgcatctttagctgtgagaaataac
+9057022/1
B;@DFFFFHHHHHJJJJJJJJJJJJJJJJIJJJJJJJFJIIJJIGIFGIG
@8370484/1
caaaaatagtaaaaagtcgaagtctttcgagacatactcttcggagaatc
+8370484/1
CCCFFFFFHHHHHJJJFHIJJJIJJJJJJJJJJJJJJJJJJJJJIJJJJI
@12400398/1
gtcaaatttgtatccattatcactttttgttgccgtgtgcccttgagaaa
+12400398/1
@B@DDBDFHHFFHIJFGIIJJIHGJJJJJJJJJJIAHFHIJJIJJJJIJH
@9436462/1
cccaaatgcagcctagttataaaatatgactgcccgatggactac
+9436462/1
@<@DFBD?A=<BFD@FBGEAHIIIIIIGHHGIGIIIIGDGIBFHG
@9436463/1
cccaaatgcagcctagttataaaatatgactgcccgatggactac
+9436463/1
CC<DFFFFGHHGHIHIEHIIJJJJJJJIJJJJJJJJIGJJIJJJJ
@12729517/1
gttgagaactttgtgttacaggatctcctttatgttttgcagcttgttgt
+12729517/1
?:?:?=ADBDFF>CGGHEGIIIAHHIIIIIIIIIIIGGIGGHEIGIGHGG
@8543622/1
caacaagctgcaaaacataaaggagatcctgtaacacaaagttctcaaca
+8543622/1
@@@BDDDFHGHFHIIJGEHIIJGGJJIHIIIFEHJJIGIGHBFABHGFGI
@12907923/1
taacggtataaatgacccaccggccgtgaaaacctttaa
+12907923/1
=?7;BDDDHH>FB9?EGGIFHIIIIIDF6BGH?;?F<FE
@8543796/1
caacaaggaggtaaaaagaagaaacaaaaacaacctgaacaacaagctgc
+8543796/1
BCCBDFFFFHHAFHJJJJJJJJIJJJJJJGIJJJJJIJJJIIIIHIJIII
@11694023/1
gcaagttcttggctgccgaatgtttggcgtctttcttcgatctt
+11694023/1
@@1ADDFFHHFHHGIGH@:ECEEHIGIDHG><FH9?GBD8DDB@
@11694024/1
gcaagttcttggctgccgaatgtttggcgtctttcttcgatcttccggtt
+11694024/1
@CCFFEFFHHGHHFIGIB@FHGEIIEIFJBHIJJJFIEHEGGHJIJJIIG
@9252668/1
ccaaaccttgcaaattttcaatcatgaagcaagattttacctgaacaatt
+9252668/1
CCCFFFFFHGHHHJJJJJJJIJJJJJJJJJJIJIIJJJJJJJJIIGIJIJ
@9252669/1
ccaaaccttgcaaattttcaatcatgaagcaagattttacctgaacaatt
+9252669/1
CCCFFFFFHHHHHIJJJJJJJIIJIJIJJJJJJIJJJJJIJJJ>GHIHII
@12224447/1
ggtatctgtcgatgttgccagaacgtaagatatcctaaactcactttttt
+12224447/1
C@CAFFFFHHHHGJJJJJJJJJJJIGHIJJJJIIJJJJIGIJJIJJJJJJ
@9774598/1
cgaaaggcagttcaccatcgcttgtcatgtgttgaaattccgcgaaattg
+9774598/1
@<;DDDFFHHHHGIIIIIIIIIIIHHIIGGHIIIIIIIHIIIIIIIIIII
@9774599/1
cgaaaggcagttcaccatcgcttgtcatgtgttgaaattccgcgaaattg
+9774599/1
B@@FFFFFHHFHHIJJGHJIJJJIJJIJIHHIHEHIJJIJJIJJEIJJJJ
@9774600/1
cgaaaggcagttcaccatcgcttgtcatgtgttgaaattccgcgaaattg
+9774600/1
CCCFFDFFAFFFHGIIHDIDHHIGEHGGIGHGGHHIJICHAGHGEGIHHI
@12070081/1
ggagatcatcgaagatttggagaatattgtggtagaccaattgaagttct
+12070081/1
@<@1?BDDHHFBD?@GGGGCHHIIEBHIIB@B:C>BDGHGIG<F<:00??
@13254648/1
tgacattctataaagacgttagagaggttcactaaaaaatattaggaatc
+13254648/1
B@@DDFFFHHGHHJIIIIGIJIJJIJIFHIGIIJJJJJJJIIIJIJJJFJ
@13254854/1
tgacatttatgtaacatgtgtgcttaagtggcttaccttctacttaccac
+13254854/1
@@<DDFFFHDDFHIGGIGEFHGGGJIJIEHIIJJIJJEHIGGIHHGGIGH
@12402190/1
gtcaacatttcccacctttttcactcaaccatagctttctcagcgtgttt
+12402190/1
@C<FFFFFGHFHHJJJJJJJJFFHIIIGGGGIJGEHHIGGGGIJJDGFHH
@8887102/1
cacggattttatcaatcggccattcgaggctggaagccac
+8887102/1
BC@?DDFFHHHHFIJJJJJIJJJJJJIHIEHHJ8??2B8B
@12910977/1
taactttagtgggaaggtttaggtatttgtggtatctgtcgatgttgcca
+12910977/1
@@@4BDDDHFHFHIIGEABFEFG<BHHGHFFHCFHIIIGHIIIIFEIIII
@10660451/1
ctcttcgtcactcgcaaatgtagaaggcagattgttaccctccacgggta
+10660451/1
@C@FFFDEHFHDHEGGHIJGHIGDIIIJJIIJIJHGIIIJJJJJJJID;A
@9777031/1
cgaaatcaataactcgacaaaaattgttcccttttgagctattgcgatat
+9777031/1
@<<DDDDDDHFHFBHEHEGIHGGHIHGHIIGHGIIIE;FFIGGEHIII>G
@9777032/1
cgaaatcaataactcgacaaaaattgttcccttttgagctattgcgatat
+9777032/1
@@<DFDDDHBFHDFGGEGEHIJJGIHFHGIJIJJJGGIEGHGIGGIIJJJ
@9777033/1
cgaaatcaataactcgacaaaaattgttcccttttgagctattgcgatat
+9777033/1
B@@DFDFFHGHHFGHGGHHIJJJJJEGIJJJJJJIHIJIIJJJIJJJJJJ
@8887324/1
cacggcaacaaaaagtgataatggatacaaatttgactactgtatagctt
+8887324/1
CC@DFFFFHHHHHJJFHDHIIIJJIIJJJJJJJJJGIIGIIJIIIJJJJJ
@11698550/1
gcaatcttcttttccggaaaatgctcgaaaactcaattggcgcacattca
+11698550/1
CC@FFFFFHHHHHJJIJBHJJJJJJJJJJIJJIJJJJJJJIJIIJIJJJI
@11192201/1
cttgcggttaccccttctgttgggatgggggccg
+11192201/1
?=8?DDDFHHHHHJ?GGICHHEGIHIIJJJFII@
@12912809/1
taagaactatggaggaatattacaataagccgaataaaaatgcaaaaaac
+12912809/1
BCCFDFFFHHHHGJJIJJJJJJJJJJJJIJJJJJJJJJJJJJJJJJIJIJ
@11372055/1
gaaaaccatcagcagtccaccaatgacgaatggtttattggcgaggaggg
+11372055/1
CCCFFFFFHHGHHIJGIJJJJJJJJJJIJJJJIIJJJJJJJJJJGIAFEH
@9778577/1
cgaaattaaacacgctgagaaagctatggttgagtgaaaaaggtgggaaa
+9778577/1
@C?DFFFFHHDHHEHIG@FDHIGHIEHIIBGEDG?FFIIIJBE9DFIBHI
@11699429/1
gcaatgtcaaagagaaggatagcaactaattttacaagctatactttgca
+11699429/1
@C@FFFDFDHHHHIFHHIHGIJIJJJJJGIJJJJJJIIGJIIIIIJJJIC
@11699430/1
gcaatgtcaaagagaaggatagcaactaattttacaagctatactttgca
+11699430/1
CCCDFFFFHHHHFIIJJJJJJJJJJJJJJJJJJJJJJJIIIJJJIJJJIE
@13257048/1
tgacgaataaagtatgtgttcaccaagagaagaaagctatacagtagtca
+13257048/1
@@?DBDDDFHFHBFHIFB?GHIGIIIGIIIEH@ECHIIIIHIGIBDGHEH
@11372837/1
gaaaaccttgataaatggaacgaaattaaacacgctgagaaagctatggt
+11372837/1
@C<DDFFFHHHGHEHIIJIIGFEHIGJGJJIIGIGGGGIEHGHIJIIIEC
@11193188/1
cttgctactaatattcgattcgataggtgctttgtctggttaactttagt
+11193188/1
BCC;DEFFHHHHHJJIJIJJIJIJJJJFHIJJIIGHIJIHIIJJJJJJJD
@11902112/1
gcgttttgtggaactgtgaaactttgtgggactgctggttgcccaacttg
+11902112/1
@@@DDDD:ADF<FDEDCGHIHEFII?CFGIDDFCFFEFFI;2DGAGICIF
@10663597/1
ctcttggtgaacacatactttattcgtcatcgctccccacgagcgt
+10663597/1
@?@DDDDA1?F<?DGE>FHEHGGHFEEFGH>;CEBGGIEI@A??:@
@13630162/1
ttctgtttgacattcgaaaagtaaacgtcagtttgcgtttcaatgcatcg
+13630162/1
@B@=DDFFHHHHBGIJIJIJIFHHIJJGHIJHIJJJIHIJJJJJJJJJJJ
@13088504/1
tcatgaagctcgcttttcaaattctcgt
+13088504/1
:?;4=BDDFBFFDBGHIIEHH>CFAG1?
@11529021/1
gaatttgaaaagcgagcttcatgatcccctgaagaatatatcttgaagaa
+11529021/1
==?4=BDFHHHHHJJJJJJJJJJJJJJJJJJJJJJJJJJJJJJJJJIIIJ
@13788613/1
tttgaaaaccttgataaatggaacgaaattaaacacgctgagaaagctat
+13788613/1
BB:DDFFFHHHHHIJIJJJJJJIJJIJJJJJJJJJJJIJJIJJJJJIIJJ
@8382311/1
caaaaatttaaacacattgcattatt
+8382311/1
?;=D1D:22ADCCEIIBEI>4<?<<3
@8382312/1
caaaaatttaaacacattgcattatt
+8382312/1
??1B:==B<DDDDD3<E4<AFBF:F<
@8382313/1
caaaaatttaaacacattgcattattgatttc
+8382313/1
@;@DDDDD?FBF?:C3<:<C3CFBHIE<?BC<
@8382314/1
caaaaatttaaacacattgcattattgatttcgaggaaataatacgaact
+8382314/1
111=DDDDDFE?DEEIIECDEDEIIICFIECBAEE?DDDDDDEDEIDDDD
@8382315/1
caaaaatttaaacacattgcattattgatttcgaggaaataatacgaact
+8382315/1
@@<BDDDFHHBDHJG@GHIJBDGCHHCHGIGD;FDCGHGIGBFGCFE=DG
@8382316/1
caaaaatttaaacacattgcattattgatttcgaggaaataatacgaact
+8382316/1
@@CFFFDFGHFFFBFGEHBFGIGHGHHIEIIII=GDFHI@GGHGHGIIII
@8382317/1
caaaaatttaaacacattgcattattgatttcgaggaaataatacgaact
+8382317/1
@C@FFFFFHHHHHJJJJJJJJIJJJJGGJJJIIJIIIJJIGJIIIJJJJI
@8382318/1
caaaaatttaaacacattgcattattgatttcgaggaaataatacgaact
+8382318/1
B@@F?DFFHHFHHIIJJJIGIIIJJGHJIJJGJJIGJJEIJIIJIGJJJJ
@8382319/1
caaaaatttaaacacattgcattattgatttcgaggaaataatacgaact
+8382319/1
B@B?DDEFGHHGHJJIGJIIIJJJEGHFIIIJJEDEAFAFGIDIIICCFE
@8382320/1
caaaaatttaaacacattgcattattgatttcgaggaaataatacgaact
+8382320/1
BC@DDFFFHHHHHIJGJJIJJJIJJJJBIIIJJIIIJIIIIJJJJDFHGG
@8382321/1
caaaaatttaaacacattgcattattgatttcgaggaaataatacgaact
+8382321/1
C<@DFFFFHHHHGJJJJJJJJJJJJJJIIJJJJJJJJJJJIJIJJIJIIJ
@8382322/1
caaaaatttaaacacattgcattattgatttcgaggaaataatacgaact
+8382322/1
CC@BDFFFHHHHHJJJJJJJJJJJIJJJJJJJIIJJJJJJJJJJJJJIJJ
@8382323/1
caaaaatttaaacacattgcattattgatttcgaggaaataatacgaact
+8382323/1
CCCFFFFFHHHHHJJIJJJJJJJJJJJJJJJJJJJJJJJJJIJIJIIJJJ
@12409418/1
gtcaatgttttttcttcgatgtccacgtaggttacctcgaaggattgttc
+12409418/1
@C@DFFFFHHHHHJJJJJIJJJIJIIJHIIJHIDIIJJJJJJGGIIJIII
@11705658/1
gcacacggcaacaaaaagtgataatggatacaaatttgactactgtatag
+11705658/1
CCCFFFFFGHHHHJJJJJFHIJJJJJJIIJIJJJJJJJGFIJIGIHIIJJ
@11196499/1
cttgcttcatgattgaaaatttgcaaggtttggaggagttgtactaattt
+11196499/1
???BDDDDH<FHFFFGGIIGIIFIIIIIFGHIIBHIFFGEHGGIGIGGII
@12409988/1
gtcaattctttaacagaagctgtctgctgcctatcctgaggcctacgctg
+12409988/1
BBBFFFFFHHHHHGHJIIJJIJHIIIJGIIIJJIJJJJJIJIJJJJJJEH
@11377004/1
gaaaagacaagaaataattttacaaaaatttaaaatacacttcttca
+11377004/1
<@?DFDFFGDHHHIGIGIJJIIIJJJIGHEGGEG9FBGIJJGEIJIJ
@12567970/1
gtgatgtttgtttcagaacaaaccgggaaaagtattatgagaatatgaaa
+12567970/1
@@<=DD?BCFCFFI?FAFFEGIIEFIIFEFFE9BFDGIIIIIGFIIIEII
@12567971/1
gtgatgtttgtttcagaacaaaccgggaaaagtattatgagaatatgaaa
+12567971/1
@CCDDFDEFFFHHHIGCGHHIJJJJJIGJIID:BGGGFHGIGIGHIJBHI
@10124849/1
cggttctgcatgaatgccatctgggcccgggg
+10124849/1
@@1=DDDDHDHHFIBGGHECGGGIIIIIBHII
@10124850/1
cggttctgcatgaatgccatctgggccctgggctctgtg
+10124850/1
?<7DBBDDADF:CF>BEFHGGI@FGIGIIGGIIBG;FC4
@10992551/1
ctgttgtagctgattaaggggtgtattctatatttcggttaaattta
+10992551/1
CCCFFFDDHFHHFIIJJGHII@FFHIIJJJJIIJIJIE008BFIIJJ
@11705904/1
gcacacttttacttcagctacttgaaccgtacgtcaaatgtcgcaaatta
+11705904/1
CCCFFFFFGGHHHJJIJJJJHIIGGIIEEFHII>FGE@FHDFHIJIJJJJ
@9445452/1
cccaatatttactcgatcaggagaagttagtgtagatttggagcttatat
+9445452/1
CC@BFFFFHHHHGJJJJJJJJJJGIJJIIJGIGIIJIIIJGHEIJIGGIH
@9065154/1
cagctttaatgcattgtatgcagcatcatgtttactaatctgctttgagc
+9065154/1
CC@FFFFFHHHGHJJJIJJIIIJJJIJJGJJJJJIJJJJJFIIJJJJGIG
@9065238/1
cagctttaccattcgtcttatcgatgcattgaaacgcaaactgacgttta
+9065238/1
CCCFFFFFHHHHHJJHIIJIIIJJFIJJJJIJJJJJEHIJJIJGIJFHHH
@13467084/1
ttaaaatttaacgtttagcagtcttctttttagaataacattgacattct
+13467084/1
@@@<ADFDAHFDHIDBEG@AGHGIEHIJGIGI@DBAHGHGCGDB<GIIJC
@13091775/1
tccaaaccttgcaaattttcaatcatgaagcaagattttacctgaacaat
+13091775/1
@@@FFFDDHHHHGJJIIJIGHFEHEHGGI>ADBGGHFGGGEHIIIJBF?B
@13091776/1
tccaaaccttgcaaattttcaatcatgaagcaagattttacctgaacaat
+13091776/1
@@C4BDFFHHHHHJGJJJJJJJIJJIIJJJJIHIJJIJJJIJJJEHGHIJ
@13091777/1
tccaaaccttgcaaattttcaatcatgaagcaagattttacctgaacaat
+13091777/1
C@BFFFFFHHHHHJIJJJJJJJJJIIIJJJJJIJJJJJJJJJIIGHIJJJ
@13091778/1
tccaaaccttgcaaattttcaatcatgaagcaagattttacctgaacaat
+13091778/1
CCCFFFFFHHHHHJIJJJJJJJJJJJJJJJJJJJJJJJJJJJJJJJJJJJ
@13091779/1
tccaaaccttgcaaattttcaatcatgaagcaagattttacctgaacaat
+13091779/1
CCCFFFFFHHHHHJJJJJJJJJJIJJJIJJJJIJJJJJJJJJJIHJIIII
@8893179/1
cacggttcttaaaaactttttcggg
+8893179/1
?@<;DAAB?DHHGIIIIIGICGG<C
@12079212/1
ggaggggaaccggatatcccagtttataaagtcattgaatgcaaaggtcc
+12079212/1
@C<DFDDDAB=FH@@GGHGIEIHGHGGIJGC?DFHG@DBB?<FG>F@=CD
@8385437/1
caaaacatgaccatgatgcactcggccggaccgattcagcccccaccaag
+8385437/1
CCCFFFFFHHHHHJJJJJJIJJJJJJJJJIJJJGIIJGHIHJJHFHFF?@
@11378680/1
gaaaagcccagaagaacgttcgactttcacttcattctatcggcctttct
+11378680/1
@@?DFFFFHHHHHJJJJIEHIGGHIJJIGIEFGCGIIGIGDGHGIIGHIJ
@11378681/1
gaaaagcccagaagaacgttcgactttcacttcattctatcggcctttct
+11378681/1
CCCDFEFFGHHHHIIIJJHGIIIIIIJHIJIJJBIIJIJJIJIDIIIIDH
@11378682/1
gaaaagcccagaagaacgttcgactttcacttcattctatcggcctttct
+11378682/1
CCCFFFFFHHHHHDHHHIGGIJIJGEHIIJIJIBBFGHGIJIIJIIJJII
@11707260/1
gcacattatggtgtttttgattttcgcagattccaataattcaacttgat
+11707260/1
@@@FDFFFHHHCFIIJJJIIJJJIFGGIJIJIGIJHIIIIJJIGHIJJHI
@11707261/1
gcacattatggtgtttttgattttcgcagattccaataattcaacttgat
+11707261/1
B@@1BDFFHHHDFIJIIJIIJJJJJIJJJJJJJJJJJIJJJJJJJJJJJJ
@10993931/1
ctgttgttgtggtccacccctttgttgcccgtttgccgatttaggttgtt
+10993931/1
BBB4ADDFHHHHHJJJJIJJIJJGIGJJJIIGHJIJIJFGGIGIGFHIII
@12412553/1
gtcacagtatacaacaagcagaaatgaatgctgccaagaatgctctagaa
+12412553/1
@@@FFFFFHHHHHIJJJJIJJIJJJIIJJJJJJJJJJJJJJJJGJJJJJJ
@13469844/1
ttaaatctaaccgaaatatagaatacaccccttaatcagctacaacagtc
+13469844/1
@@@BDFFDHHFHHFGIGEHHIIGGIIIJJJJGCHJJGGGGIGGEHGIJFG
@10827197/1
ctggaacgagacaacagcaccctggtcctccacaacagcaagctcctccg
+10827197/1
:11A?DDFHHFHHJGHDEHJIIGIEF<DHIGFHIJIGHGGBGGIIIFHHI
@12570338/1
gtgatttcttagtgtcaatagtgctgccgttacttcc
+12570338/1
@?@DDDDD?F?BAE:BCB43<C?CFHIC8CAFFCEAC
@12570339/1
gtgatttcttagtgtcaatagtgctgccgttacttcctcaagcgctgg
+12570339/1
?88?DDDB<D<F<<ABCFCE<<CFICEHG1C?F>GDG4C9CDGEDBAH
@12570340/1
gtgatttcttagtgtcaatagtgctgccgttacttcctcaagcgctggta
+12570340/1
@@@?DDDDDHBDACAECGBHB<CACEGHGEGIIEIGIGEHIIIEEFBGFG
@10129622/1
cgtaaagtgaccaaagcaaagacgcaataagtgatacaagaaaatataca
+10129622/1
@?@;DDDDDHDFAAGGEHGEDHGAGHIHIGIGHIIIIIIEBHCIGHIIII
@10301322/1
ctactacagtacgcaagaataagattatggaaggaataacacgggctaat
+10301322/1
@CCFFFFFHDHHFIJJJJJIHHJHJJJIIGFGIGFH@FHHJJIIJFDHJJ
@8895290/1
cacgtatcagtttacggaactagaaaatgcagcaactccttatgctgcca
+8895290/1
?@<DDDDDDFC?FFFFG;CFGHCCHFHA?<@D@FIE??:DAHGDEGGEIE
@13093652/1
tccaaatcgagggcgccatccacgagccaatcttccgctaccgcgtgttc
+13093652/1
@@@DDFFFFHFDHIJJJJJJGHIGGFEGGEI@GGIEHJEGIIBEDDA=A@
@11199522/1
cttggaagaatttgtcacctctccatattcctttatcaacattcacttct
+11199522/1
@@@=DADDHFHHHHFHBHGGGHJIJJDIJJIIJJJJJIJJEGIJIIGGIJ
@8711057/1
caataatctatgcaaaccataccaacccttatcagaggaaggtgcaccca
+8711057/1
=@@4ADEDHHHGHJJJGEGHIIBHEDFAAEGCAIB<D?FG8?:?F9?BBB
@13472337/1
ttaaccgaaatatagaatacaccccttaatcagctacaacagtcaacatt
+13472337/1
@@;DDDAADDDFHBB?FEHHIIGIIIGBHIIGGGHGIIGEGGIIIIIIGF
@10302769/1
ctactatcagagatcgaatgtgtgcagaatcagcactgaatcaaaaaatt
+10302769/1
CCCFFFFFHHFHHIIIHIJIIJIIJJJJJIJJJJJJJIJJJIJJJJIJJI
@11536996/1
gacaacatcacccttcacctccacaacaacaacctcaagcttggggtcaa
+11536996/1
==?;ABDDHFHHHHIJGIJIJJIJIJJJJJJGIIIIJIHIJJJGJJHIJJ
@9264082/1
ccaaattgctctactctcaagaaatggcctccatgccgagcaagactccc
+9264082/1
?@@D:BDBBHFFHDEEBEIG<DHEHHGGHEIGGHIIHI8?GHCECEGIIC
@11537860/1
gacaacttcatgtacaaatacctcaccttacaaaataaaatacggcaaag
+11537860/1
CCCFFFFFHHGHDHGGJGHIGHGIIIGIJJJJIJJIIJJJJJJJJJIJIJ
@11917984/1
gctagcgatctcctgcaagaactgaacgaagttgaagtccttggcgttga
+11917984/1
BBB?DFFFHHHHHIJJIIJJJJJJJJJJHIJJJIIJJGHJJJJJJJJJJJ
@13263748/1
tgagaaatttgctgcctcaaaaacgtatgacaaaactatagagaaaccag
+13263748/1
:11A=BD?CB?:AE>EGE>C<?A::<<2AFFDHEI>C?CDGDDGBHEDFH
@11382024/1
gaaaagtatcatgagttttgtgattctccgaagaatatgtctcgaaagac
+11382024/1
=;?DDDBD?DDHBAECGCG;GHIHGIHIIBFCHIGIIIIIIHGFGGGGGC
@11382025/1
gaaaagtatcatgagttttgtgattctccgaagaatatgtctcgaaagac
+11382025/1
@7?DDDD?A<FFFBHAFGHIIIHIGIIIFBBDEHIGICDHBHHBDDFDHI
@9786260/1
cgaacgttcttctgggcttttcctgcttttttagcagctttaccattcgt
+9786260/1
@@<DD@=BB?FBBCFHF9FHIHIA@EFHIIII?9DDHGGGIGIICHHHID
@10305209/1
ctactcgttatataatcatcattcaaacattgaagccagatcgataaaaa
+10305209/1
@@@BDDFDFFHFHIIIIIIIIIIIIIIIIIIEGIIIIIIIIIIIIIGIII
@8558758/1
caacagaaggggtaaccgcaaggggcacggaccacttcacggaaatctac
+8558758/1
BC<DDDDEHGHH@@EFEGHIIIJIIIGFHHIHIIIJJJGIJIECEEHHFF
@10305347/1
ctactctcaagaaatggcctccatgccgagcaagactcccgtcagcgtcc
+10305347/1
@CC1BDFFHHHFHJIIJJIJJJIIIJIJGGIJIJIIJIJJHGIIJIIGII
@11382135/1
gaaaagtattatgagaatatgaaatttaaaagaaaatttgaaaagtatca
+11382135/1
CC@FFFADHHHHHJJJJJJJJJJJJJJJJJJJJJJHIJJJJJJJJFGIJG
@12415766/1
gtcactttacgcgcgaaaaccattatgttttactaatttttcaataaagt
+12415766/1
CCCFFFFFHHHHHJJBIJJJJIJJJJJIIJJJJJJJJJJJJJIJJJIJJ@
@10829242/1
ctggaagaaagttgcgctccttcctcttgttgaagttgcttttgtttctt
+10829242/1
CCCFFFFFHHHHHIJIIIIIIIJIGJGIIIIIGGIIGGIGIIJ<?FDFGG
@13636702/1
ttcttttccggaaaatgctcgaaaactcaattggcgcacattcagcaggt
+13636702/1
:??44ADDHFHHHIJ@FEDEHGIIJIIIJJIJJGH@FFHHIJJIGGGII;
@12416051/1
gtcacttttcgcgcaaaggtaaaatcgttctagacatactttatgctctt
+12416051/1
@@;DDDDDHHHFFGEGIEH?CGIICBGGHGHIGGGGHIIIIIIIIIIIII
@13794945/1
tttgacattgcttgtggtcactttt
+13794945/1
?@@DADDDFBFBFI?B1<<?3<FE@
@13794950/1
tttgacatttatgtaacatgtgtgcttaagtggcttaccttctacttacc
+13794950/1
=?1ABDBDFF?FDFFDGEEEIHIFHIIIGIIGIIIEHGGHEGIGHGIGHD
@12573945/1
gtgcaatcttcttttccggaaaatgctcgaaaactcaattggcgcacatt
+12573945/1
;@8DBDDDDHAFFG>EFGGIIDIGHAHGGECHGEHGIDGI>F>D0;;FFH
@12573946/1
gtgcaatcttcttttccggaaaatgctcgaaaactcaattggcgcacatt
+12573946/1
=B?DFFFFGHHHHJJJJIJHJJJJJJJIJFHJAHIEIGIJIJJIJJJIJG
@12573947/1
gtgcaatcttcttttccggaaaatgctcgaaaactcaattggcgcacatt
+12573947/1
@@;1BDDDFFFFFIIIIIFFIIIIIIIIIIIIFIIIIIIIIIIIIIIIII
@12573948/1
gtgcaatcttcttttccggaaaatgctcgaaaactcaattggcgcacatt
+12573948/1
@@@1BDEFHHHHHJJJJJJIJJJJIJJIJJJJJJJJIIIJIIJJIJJJII
@12573949/1
gtgcaatcttcttttccggaaaatgctcgaaaactcaattggcgcacatt
+12573949/1
@B@FFFFFHHHGHJJIJJJGIIJJIJJJJJJJJJJIJJIJIIIIIJJJJJ
@11382778/1
gaaaagtgaccacaagcaatgtcaaagagaaggatagcaactaattttac
+11382778/1
CCCFFFBDHHHHGIIJIIJIIHHHEHGHGIHIIGHGGIJJJCHGIEIEII
@11920362/1
gctatctactcgttatataatcatcattcaaacattgaagccagatcgat
+11920362/1
B;BDFFFFHHHHHIJJJJJJJJIJJJJJJJJJJJJJGJJJJJJJJJIJJJ
@10136088/1
cgtacgtcaaatgtcgcaaattatgtcacataaatgtcaaaatgccacat
+10136088/1
?8:AD1BDDDDDDAEDBEIIBCEFIEEACEEBDEDEDDEI>DEDE@BDD>
@10136089/1
cgtacgtcaaatgtcgcaaattatgtcacataaatgtcaaaatgccacat
+10136089/1
?@1ADD;DCFHFDCFBDGFHGIGHEGGGGGGGIIGGGIIIIIIGHIIIIG
@9635286/1
ccgggcccagatggcattcatgcagaaccgattaagaaaggggcagacaa
+9635286/1
?<;?;DDDHHBFDEBFHHBHGCHGGHIGIIIIBHHG<FHBB;AA8AGACC
@9635287/1
ccgggcccagatggcattcatgcagaaccgattaagaaaggggcagacaa
+9635287/1
@@<??ADFDDFFHIGGED@FHIIGCBHIIFHEGGHBCHGAEHIIBHGGII
@9452989/1
cccacattccaccccaatctagccactcttatacgcagtggtctcaatcg
+9452989/1
@@@DDDDDDFDF?@AEH>?EA>HIIIEHGIIIICBAADFG@GCGHIIIFD
@12085405/1
ggataaaccaatggagcacacttttacttcagctacttgaaccgtacg
+12085405/1
=?@DDEFFHGFHHIAGHGIGHGGIJIIJIJGDAHGEIIEIIIIIGGIJ
@9635468/1
ccgggcgttccgttggtctgattggctt
+9635468/1
CC@AFADDFDHDAGGI?BEHAGHGIHIG
@9787245/1
cgaactggtccaaatcgagggcgccatccacgagccaatcttccgc
+9787245/1
??==?A;D:<DADGA?A;AEADEDF@GCHHB?@@<G9F>;=F@=5@
@11383940/1
gaaaagtttgggtacaacctctatactttgcatcaaataaatgccccctt
+11383940/1
CCCFFFEFHHHHDHGIJJJJJJJJJJJJJJJIJJJJIJJJJIIIJJIJJJ
@13637653/1
ttgaaaagtatcatgagttttgtgattctccgaagaatatgtctcgaaa
+13637653/1
CB@FFFFFDHHHHJIJJFHIJJIIJJJIJIIJJJIJIIIIGGIGI;?GH
@9994127/1
cgcttgaggaagtaacggcagcactattgacactaagaaatcac
+9994127/1
@@7D?DDFHFHGCGHGGGIGGH@H>GGIAAB@B?BB9@DG<9?F
@9787591/1
cgaacttccatagattcaaatgaagtaaacaacatacgtttttcatttaa
+9787591/1
?<:?BDFFHGFHHHIIIBEGHIIAHCFHCDHGGIIIIHIIIIIIIIIGII
@9636310/1
ccggggctctgtgatttcttagtgtcaatagtgctgccgttacttcctca
+9636310/1
CC@FFFDDHBHDB>@GH<EG@FEGDFEG<@4?DCGGIIGGGIIIIEHHGB
@10306949/1
ctactgcagaaatatgtgtggaaatgctcaagcaaagtattatttc
+10306949/1
@@@DDFFFFHHGHIGIAFICGHGIJGIJJIGGGIIJJ?BGICIHIG
@8560636/1
caacagcgtaggcctcaggataggcagcagacagcttctgttaaagaatt
+8560636/1
@C@DDEFAHHHHHIGEHHDAFFGEBFGGIIBGDGGCGGEHIG?FHIG>?D
@11923291/1
gctcaagcaaagtattatttcagatttttcagcattcaatttatttgtta
+11923291/1
@?;;DB?DDFFH<<CEBF9FEIE>FHGGIIIHIBFHE<CFHAGE@FDCHB
@9994676/1
cgcttgttgtttactgtgccagcccacctgtccactgagggaggccaccc
+9994676/1
CCCFFF;BDFHHHIG@EGCFH>GIGCGHIGFGI?G9??0??DBBDFGHII
@11923775/1
gctcaatccatctgagattcagcctcaacctattccacaagacccccagc
+11923775/1
?@=BDEDDHFFHFIIIBGHJIIIJJJIIJJHIGIFGGIJJJJIJJJJJII
@13796412/1
tttgacttgaataaatttttaaatttaaaaatgcgtgtgtgcaggtatat
+13796412/1
@CCDDFFFFFGGHIJGIJIJJJJJJJJJJJJIGIJGHGGIIJJJJIJJIJ
@12086516/1
ggataacctctctgtcggtagatttccgtgaag
+12086516/1
@@@DDDDDHHHHHIAFHI@:C9AEHCGHCHGHC
@10308332/1
ctactgtacaactgtttacctgtgtatgataaataaacttttttcgggtt
+10308332/1
B=:DDFFFHHHHHJIJJIJJJJIIIJJJJJJJJJJJJJJJJJJJJJIIHI
@10308333/1
ctactgtacaactgtttacctgtgtatgataaataaacttttttcgggtt
+10308333/1
B@@FFFDEGHHHGJGIIJJJJJIIHIIJIJIJJJJJJIIJJJJJJJIIDG
@10308334/1
ctactgtacaactgtttacctgtgtatgataaataaacttttttcgggtt
+10308334/1
CC?DFFFFHHHHHJIJJIJJJJIJJJJJJJJJJIIJJIIJJJJJJIIIHI
@10308335/1
ctactgtacaactgtttacctgtgtatgataaataaacttttttcgggtt
+10308335/1
CCCFFFDFHGHHGJHIJJJJJJJJHJJIHJJJIJJIIJJJJJJJJIJGGH
@10308336/1
ctactgtacaactgtttacctgtgtatgataaataaacttttttcgggtt
+10308336/1
CCCFFFEEGHHHHJFHJJJIJJHHFJJJHJJJJIJJIIJJJJJJJIIGBF
@8715400/1
caatacttctgtattctacattccaccttgcgtcttacgttgtttgattt
+8715400/1
C@CFFFFFHHHHHJJJJJJJJJJJJJJJJJJJIJIJIJJJJJJJJJIJJJ
@10308337/1
ctactgtacaactgtttacctgtgtatgataaataacttttttcgggttt
+10308337/1
CCC;DEDFHHHHHJJJJIJIJJIIHIJJJIJJJJJIIJJJJJJJJJGHHJ
@9995327/1
cgcttttcaaattctcgtgacttttctcccctgttcttaaataaagtgta
+9995327/1
@@@DDDDD?FDAHCGFGA;EA<EHGEGHIHGB;?FDHGHEIICGH@0:BF
@9639000/1
ccggtaaagaagtgaatgttgataaaggaatatggagaggtgacaaattc
+9639000/1
@@C1ADDFHHHHHIBE><EFCFHFHE?@;EEE@@GFACDF1?<BFGH@GE
@10308479/1
ctactgtatagctttcttctcttggtgaacacatactttattcgtcatcg
+10308479/1
@@8BDEBEHHHHHJJGFHGGHIIJIFGGJHIJJJJJJJJJJJJJIJJIJI
@13796803/1
tttgagaattcatttttaacacagttcttactttaacacattgtgttaaa
+13796803/1
CCCFFFFFGHFAHIJJJGIHIJJIHIJJJIJJJJIJJJJJJJHIJJJJJJ
@9454857/1
cccacctttttcactcaaccatagctttctcagcgtg
+9454857/1
CC@FFFFFGHHHHJGIJJJJJJIIJJGJJJJJIIJ??
@9454858/1
cccacctttttcactcaaccatagctttctcagcgtgttttattt
+9454858/1
@;?;DDDDHHHDFGIIIIGIDHHBBHIIIEHIIIIIC:BF;?<BB
@13640266/1
ttgaaattccgcgaaattggcactggcaagtcaa
+13640266/1
:?8ADDDBFF>FF<<EFFDGE?B:9CCF<B??GE
@13640689/1
ttgaacagttaccatctactatcagagatcgaatgtgtgcagaatcagca
+13640689/1
B@7;DDFFFHFHHIJIGIJIJJIJJIIJJJJJJIIHIGHIJJJJIJJIJJ
@12924800/1
[truncated: 96,833 more chars]
