# Supplementary material for: Identification and comparison of key RNA interference machinery from western corn rootworm, fall armyworm, and southern green stink bug
Source: PLoS One. 2018 Sep 5;13(9):e0203160. doi: 10.1371/journal.pone.0203160 (PMC6124762; doi:10.1371/journal.pone.0203160)
Supplement: S2 File — (TGZ) [file pone.0203160.s012.tgz › data/fastq/wcrw/9_Unmated-male_UM_Rep3_aligned.fq]

@3462664/1
cagcgttttgtggaactgtgaaactttgtgggactgctggttgcccaact
+3462664/1
@C@ADDDFGFFHHIGIIIEHDGHIGIIJGHIEEHIIJJIGHHGBDGHIJI
@2084981/1
attgatgattataattaataactagtgcctaataatagtgtattacctct
+2084981/1
@CCADFFFHHHHHIJIJJJJJJJIJHJJJJIIJJJJIIFIIIIJEIJJJI
@5548636/1
ctaagtcgataatttctccgactggcttatggaaaaaacttctgcccact
+5548636/1
CCCFFFFFHHHHGJJJJJJJIJJJJJJJJJIJJJJJJJJJJJJJJJJIJJ
@1396236/1
agtcctgcataaatggatgtgtaatatgcgtgtccacgcaagtacctgct
+1396236/1
CCCFFFFFHHGHHJJJHHJJIIHJJJIJJIIJHIJJIJJJJJGGIIJJJI
@6931180/1
cttcaatgtttgaatgatgattatataacgagtagatagctttagaggta
+6931180/1
:??A=BBDAFHBDHIGBFHGHGGIIIGIIGFGAFGEGIIGHIIIIIGI?G
@6931181/1
cttcaatgtttgaatgatgattatataacgagtagatagctttagaggta
+6931181/1
CCCFFFFFHHHHHJJIIJJJGJJJJJJJJJHIFGIIJIJJJIJJJJJI?B
@4155765/1
cccagatggcattcatgcagaaccgattaagaaaggggcagacaacttca
+4155765/1
@?;DDDDDHHHHHIIIIIGIIIIIIIGIIIIIIIIIIGIIIIIIIIFIGI
@4155766/1
cccagatggcattcatgcagaaccgattaagaaaggggcagacaacttca
+4155766/1
@@;BDDFFHHHHGIIJJJIIGGIIJGGIIJIIGJIJFGHHGIJIIIJJGI
@4155767/1
cccagatggcattcatgcagaaccgattaagaaaggggcagacaacttca
+4155767/1
@@@;D?DDFDDHDHGAGGEHIIICFB?;FGDHGBGIIGIBDB;=CDH<@4
@4155768/1
cccagatggcattcatgcagaaccgattaagaaaggggcagacaacttca
+4155768/1
@@CDDFFFGDDHHGGHHIIIIJJJIGHIJIJIJJJJJIJJIIJJJIJJJJ
@4155769/1
cccagatggcattcatgcagaaccgattaagaaaggggcagacaacttca
+4155769/1
@CCFFFFFHHHHHJJJJJJJJJJJJJJJJJIJJJJJJJIIJJJJJJIJJJ
@4155770/1
cccagatggcattcatgcagaaccgattaagaaaggggcagacaacttca
+4155770/1
CCCFFFFFHHGHHJJJJJJJJIJJJJIJJIJJJJJJHJIJJJJIJJJJJJ
@4850291/1
cgacgaatgatgtgataaatatacctg
+4850291/1
@@<B?8<BAF<4CF42CGH>CFAF<D?
@4850292/1
cgacgaatgatgtgataaatatacctgcacacacgcatttttaaatttaa
+4850292/1
?@<D?DDDFHHGC@EAF@BDHGHFFHHGIGHIIIEGGHIIIIGGIIGIJI
@4850293/1
cgacgaatgatgtgataaatatacctgcacacacgcatttttaaatttaa
+4850293/1
@@<DDFFFGGHADHIJGJJJJJJJHIEGIJJIJJJIJJJJJJIIJJJJIJ
@4850294/1
cgacgaatgatgtgataaatatacctgcacacacgcatttttaaatttaa
+4850294/1
@@@DDFFDFBDFBF>FEHHHGHIIJIIJGCHIHIGIGIHJJIIIJJJJJJ
@4850295/1
cgacgaatgatgtgataaatatacctgcacacacgcatttttaaatttaa
+4850295/1
@@@F?DFDHHHF?FHIJIICHIIHGHIFJIIIJIEBHHIGGGGEHIIJHI
@4850296/1
cgacgaatgatgtgataaatatacctgcacacacgcatttttaaatttaa
+4850296/1
BC@?DFFFGHHHHIGIJJJJJJIJJJJJJJJJJJJJJJJJJJJJJJJJJI
@2775743/1
caactgtttacctgtgtatgataaataaacttttttcgggtttggaaaaa
+2775743/1
B@C:DDDFHHHHHIHIFIJIJJJIJJJJJJIJJJJJJIJGGIIJJJIJJJ
@5138/1
aaaaaaacaagaaaaatgaggctctgtgccaagaagtacttttgtggaat
+5138/1
CCCFFFFFHHHHHJJJJJJJJJJJGJHHGGGHJIIJJFIGIGIJIGGJJJ
@2777937/1
caacttcatgtacaaatacctcaccttacaaaataaaatacggcaaagag
+2777937/1
CCCFFFFFHHHHHIJJJJJJJJJJJJJIJJJJJIIIJJJJJJGIJIJJJJ
@2778948/1
caacttcgttcagttcttgcaggagatcgctagcgaacaatccttcgagg
+2778948/1
@@CFFFFFHHGHHJJJJJJJJJJJJJJIJJJJIIJJIJJJJJJJJJJEIJ
@1399420/1
agtcttctttttagaataacattgacattctataaagacgttagagaggt
+1399420/1
CCCFFFDDHHGHFEGGIIIJCHJIHIJJJGJHIIJIIGHIIIJJIIGIJH
@2090045/1
attgcccatcactttgtcatcgaacgatgtcaccacctgattggtgatat
+2090045/1
@@@BDDFFGHHDDIIJJJJIJIIGEHJIGJIGIJJJJJJIJJJJDHIIIJ
@5553034/1
ctaataatagtgtattacctctaaagctatctactcgttatataatcatc
+5553034/1
@@@FFFFFGHABDGIIGIHIIIGHEHIGIJEGGIIIJGEHGIIJJIIIII
@5553035/1
ctaataatagtgtattacctctaaagctatctactcgttatataatcatc
+5553035/1
@CCFDFFFDFAFHGIEHGIIHIJEGDHBEHGJJJIJEEGEGDDDD@DF?D
@709811/1
aagaagcttgcgatccttcctcttgcttctttccttttccttttttcttt
+709811/1
=?8ADDBD?FDC<2ACAEAGHEI>HEDABHGCGGCFI@DHIIGGIHHIIF
@710726/1
aagaaggcgaggttactattcacgacagtcaaaatagagagaaaatatat
+710726/1
@C@ADDBDFADD<ACDAFHHGGDGGIIIHIIIIICDFIIEHIEGGGHEHI
@6936104/1
cttcacggaaatctaccgacagagaggttatccttgggggaagaagccaa
+6936104/1
?@=DDDADHHHFHIIECHIGII>C;?FFEDGHAHGHIGGGGGGIEEHEEE
@2094451/1
attgcttgtggtcacttttcgcgcaaaggtaaaatc
+2094451/1
?@@DDD?DFF?ABDEFH>IH8C@1:CFA90?BAG49
@2094635/1
attgctttgaagctctcatgggagcgttgtttttggacggaaaaattgaa
+2094635/1
BBB;DEFFHHHHHJIJJJIJJJIJJIGHGGIJIJIJFGGHAHIJJJIIHJ
@6245879/1
ctctctaacgtctttatagaatgtcaatgttattctaaaaagaagactgc
+6245879/1
@@@DFDDFAFDFHHIEHHGIJJJIJJIJJJJJJJIJJJJJIHIJJJJJIJ
@6246194/1
ctctctattttgactgtcgtgaatag
+6246194/1
CCCFFFDFHHHFFIIJGHGIICE:?3
@7628395/1
gaagtgtagaagcaagccaagactcctcaagttgcccattctttgggaaa
+7628395/1
@@@?BDDEHHHHHJJJJJJJJJJJJJJJJJGIJIJIIIJJJJJJJJJJJJ
@2787653/1
caagaaaatatacagactaaagaaacgctcgtggggagcgatgacgaata
+2787653/1
@C@DDFFFHHHHHJJIJJJJJJJJJIJJJIJFHGIJJIIIIIIJJJHHEH
@2788540/1
caagaaacaggaatgggttcagttattcataatactaggaaacctctcga
+2788540/1
@CCDFFFFHHHGGJJJIBGGIIFFHIJIIIGEGEHIIGIIIJJIIIJIFF
@2098487/1
attggactcacggcgactctgttaaacggcaattgtcaaccacatgaggt
+2098487/1
=1=B:BDDHHHHHIIIGEEEGEGCHIIIIGGIGIIHHIIIIIIIIGIHFE
@7633140/1
gaataaagtatgtgttcaccaagagaagaaagctatacagtagtcaaatt
+7633140/1
BB@=DDFFFHHHHHHJJJJJJJJJJJJJJJJJIJIJIJJJFGIHIIIJJJ
@1408215/1
agttaaccagacaaagcacctatcgaatcgaatattagtagcaagatccg
+1408215/1
?@1ADDFDHGHHHJJJGIIJJIJJJJJIIIJIGGIGIJ?DGHHJHJGEHG
@3469564/1
cagctatccactttgccagtggccgtctgctacggaacaggcaaaactcc
+3469564/1
@@7DDFFFB>FFDIHIIJFJGEEGEEGHHGHIGDBFBFHGCFFH@D>FFC
@2793054/1
caagaaatggcctccatgccgagcaagactccc
+2793054/1
?;?=BDBDDD?C?CF:A?CF:C@1:CDFFDEGD
@2793055/1
caagaaatggcctccatgccgagcaagactcccgtcagcgtcctccagga
+2793055/1
@CCFFFFFGBHHHJIJGIIJJGGIIIIIIGHIIA;DB:BBFAF;CHAAGG
@2793056/1
caagaaatggcctccatgccgagcaagactcccgtcagcgtcctccagga
+2793056/1
CCCFFFFFHHHHHJJJJJJJJIJIJJJJJJJJJIGHGGIGHGIIJJJJJE
@2793466/1
caagaaattaacgctccaccttaagaattggccatttttgatgtctcgaa
+2793466/1
@@1=BDDDHHHHFIIIIIIIIIIIIIGGIIIIIEIIIIIIIIIHGHIIF?
@2793467/1
caagaaattaacgctccaccttaagaattggccatttttgatgtctcgaa
+2793467/1
CCCFFFFFHHHHHJJJJJJJJJJJJJJJJJJIJIIJJJJJJJJJJJJIDG
@14934/1
aaaaaaatgtcaaaattttgcaaattatgtggcattttgacatttatgtg
+14934/1
@@@DDADBDAACFGGIIIIC>HEE?EBHEDGGIHIGIG@BDGGHG4???B
@14935/1
aaaaaaatgtcaaaattttgcaaattatgtggcattttgacatttatgtg
+14935/1
CCCFFFFFHDFFFIJEIJJGFHIJJIFIGFHIEHHIJJCFHIIJJGIJGG
@2104330/1
attggcgcacattcagcaggttttttaacagtttgaaaaccttgataaat
+2104330/1
?@1ADEFFHDHHGJIIEHGICHIJJJIIGHJJJIIJGGIJJIIIHIGIGI
@729426/1
aagactttgactttttactatttttgtatgcacaaaattcgttctacata
+729426/1
@?@DDFEFHHGHBGGHIIIIJIJEIGHIEIFHIHIJJJIJGDHGIJJJIH
@729427/1
aagactttgactttttactatttttgtatgcacaaaattcgttctacata
+729427/1
BC@DFFFFHGHGHJJJJJIIJJJJJJJJJJJJJJIJJJIIIIIJIJJIII
@730621/1
aagagaatggcggctcacaagatgtggcaatccttgcaggatttacccg
+730621/1
@@@DDDDDFFFFFD<FBE9C8:?B0?F;;FFEF@FCEFCFECFFDAFFA
@730622/1
aagagaatggcggctcacaagatgtggcaatccttgcaggatttacccg
+730622/1
@@CFFFFFHGDHHGHIEB>GDDDB?DF=BGGGI<FGGEIGG3BF@@GHE
@4864699/1
cgacggctcagcaactcctggaggacgctgacgggagtcttgctcggcat
+4864699/1
@CCBDDFAHDFFDGIJIJIJIIJJIIJJJJIJJII6F;CHGIGJJGFEED
@1415285/1
agttgctgagccgtcgcggcatcactcccaaatacgaactggtccaaatc
+1415285/1
CCCFFFFFHHHHHHIGGEG<:DG<FBFHIBHI>FGAAEHEHI=EHA>EA?
@20939/1
aaaaaacattgaccaatcgccaccaatgcttggtgcagctatccactttg
+20939/1
@@14BDDDFFFFFIIIIIEFEGIIIIIIIIIIIIGIIIIIIIIIIIIIII
@20940/1
aaaaaacattgaccaatcgccaccaatgcttggtgcagctatccactttg
+20940/1
@@;:A?DDFDF?FEHGII?CGHGEFHAHIIIGAHHIGCEHIIIGGGHIID
@20941/1
aaaaaacattgaccaatcgccaccaatgcttggtgcagctatccactttg
+20941/1
@@@D?DDDFB?ABCEDC?<<CCFHBG<?9?:9000000?DFBG>DHGIIF
@20942/1
aaaaaacattgaccaatcgccaccaatgcttggtgcagctatccactttg
+20942/1
@C@BDDFDBDFDDBHIII1AEHHIGIDEGGGC@HGGHIGBDGHEGFGBHA
@734316/1
aagagatgtgcatgtcccgcagatggccaccaccattctatgaaatggaa
+734316/1
BC@7DDFFHHHHHJJJJJIJJJJJJIJJIIHGIJJJIIJIJJIJIJJJJJ
@3471014/1
cagctatcgatacacagtcatagatccaatcctataattatccatttcct
+3471014/1
@@1?DDDEGHHHHIJIGFHHIIEICFGHHHJIJCGICFGIE<DBGFEIGG
@3471015/1
cagctatcgatacacagtcatagatccaatcctataattatccatttcct
+3471015/1
B@@DFFFFHHHHHJJJJGHJJJJJJJJJJJJJJJJIJJIJJJJIJJJJJJ
@2801835/1
caagaactgaacgaagttgaagtccttggcgttgaagctgagagtctctt
+2801835/1
@@@DFFFFGHHHHDGEEHFGD?EFDEBHGE<ADG?DHCHG@GHGIFGFDD
@2801836/1
caagaactgaacgaagttgaagtccttggcgttgaagctgagagtctctt
+2801836/1
CCCFFFFFHHHHHIIJIIJJIIECHJJJIIIJIIJEHIIIJIIIHGGIJI
@2801837/1
caagaactgaacgaagttgaagtccttggcgttgaagctgagagtctgca
+2801837/1
CC@ADFFFHHHHHHIJGIJJIJFAHIJJJJJJJJIGGGGIIGIIFDGHJJ
@2801838/1
caagaactgaacgaagttgaagtccttggcgttgaagctgagagtctgca
+2801838/1
CC@FFFFFHHHHHIJJHIJJIJIIJIIJGJIIIIJIIJIIJGIJDFHIJI
@2803364/1
caagaacttgctggatctcttggtcggaaaag
+2803364/1
@@@1BDFDDFGHHDFHIIIIIIIFHIGIIIII
@2803365/1
caagaacttgctggatctcttggtcggaaaagtaacgcccgaacaagcca
+2803365/1
@@@<DFDBHFHHHIFIIBDFHE>HHE<FHIGI:CGHEHIIGI<BGGHDGG
@2803366/1
caagaacttgctggatctcttggtcggaaaagtaacgcccgaacaagcca
+2803366/1
@@@DDFFFGFHHHJEGIIEGGIGEDHICFHGIDDHHIJJIIJJIJJJGHG
@2803367/1
caagaacttgctggatctcttggtcggaaaagtaacgcccgaacaagcca
+2803367/1
CCCFFFFFHGHHFEHIIJJJJIIHHIIJJJJIGFHGIJJIJBEGHGJJJI
@2803368/1
caagaacttgctggatctcttggtcggaaaagtaacgcccgaacaagcca
+2803368/1
CCCFFFFFHHHHGJJJJJJJIJJHHIJJIJJJFFIJJJJIIJGIJJJIII
@1417471/1
agtttatttatcatacacaggtaaacagttgtacagaagaggataaacca
+1417471/1
@BBDDDDFHHHHHJJJJJIIJIIIJJJJJJJGHIGIJIHIIGIIIIIFHJ
@738261/1
aagagggactaccacacgaaaggcagttcaccatcgcttgtcatgtgttg
+738261/1
CCCDFDFFHHHHHJJJJIJJGIIJJJJJJJJIGIIGIIIJIIJJJGIJJI
@740864/1
aagagttggccactaaactgggcagctcggctgagaatcggtattcggga
+740864/1
@@;?DDDDHHHHHIIIIIIIIIIIIIIIIIIIIIIIIIIIIFGIGIIIIB
@2810349/1
caagaagttggccgatttgcagactctcagcttcaacgccaaggacttca
+2810349/1
@@8BDFFFHHHHHIIIJJIJHIIGIJJIJFIJIJJII:F@FHIJIIIJJJ
@2810999/1
caagaataagattatggaaggaataacacgggctaattttaacaaccatc
+2810999/1
BCCDDFFFHHHHHJJIIJJJJGJIJJIJJIJJIIIIJJJJIJJIJIIGGI
@2109084/1
attggtcaatgttttttcttcgatgtccacgtaggttacctcgaaggatt
+2109084/1
CCCFFDEFHHHHHJJJJHIJJJJJJIJJHIJHIJJHJJJJJJIJJJJGII
@3475011/1
cagctccttcacaacaacaacctggagctagacaacagcaaactgctcct
+3475011/1
@@@;DDEFHHHHFJJHJJJIJIIJIJIIIIJJAHIJJJJJJIJJIJJJIJ
@3475125/1
cagctcggctgagaatcggtattcgggactgaaagacactaagattacca
+3475125/1
CCCFFFFFHHGGGIJJJII;FAGGGJG>GIJGIIDIIJIIIJJIJJJJII
@31001/1
aaaaaagcaggaaaagcccagaagaacgttcgactttcacttcattctat
+31001/1
@@@DDFDFHHGHFB@;AEGGIGHCGCGHDD@@=BDGBEC<DFHB<CFHI<
@31002/1
aaaaaagcaggaaaagcccagaagaacgttcgactttcacttcattctat
+31002/1
CCCFFFFFHHHHGJJIIJJJJJJJJJJJIIIJIIIIIIJIJJIJJJJJJE
@6952326/1
cttcatcttcccttgcgtacgcatttcttgcagcttgttctctttggctt
+6952326/1
@@@FFFFFHGHHBF>FGCFHGIIJJJIJJIIJJJIJGFHGHIIJJBGGJJ
@2813688/1
caagaatatccagcctctctgtggattcaatccagcttcatgccaacgat
+2813688/1
CC@FFFFFHFFHHIGIIIJJGFHHHGIIGIIFHIHGI3DFIIBGIIHIJJ
@31969/1
aaaaaaggaaaaggaaagaagcaagaggaaggatcgcaagcttcttccag
+31969/1
@@@BDAA?ADFFA1EGIDHIGCFFGIICHDH@>DD?DDHIIG<B=FHDH=
@5575044/1
ctaatttgtgtaattgaagttcgtattatttcctcgaaatcaataatgca
+5575044/1
@@<D;DDDDFDDFGHE@FBAEHGCFDHHIIAEHGEEFHIDEHGE>FBFH9
@5575045/1
ctaatttgtgtaattgaagttcgtattatttcctcgaaatcaataatgca
+5575045/1
@@@BDDFDCFC?FFH<AFEBIB=ACEHDEHI@FFE<:GHBFFH@DHDEGB
@5575046/1
ctaatttgtgtaattgaagttcgtattatttcctcgaaatcaataatgca
+5575046/1
CCCFFFFFHHFHHJJJJJJJJJJJJJJJJJJJIJJJIJJJJJJJJJJJJJ
@743488/1
aagatatgctgcaacctctactacagtacgcaagaataagattatggaag
+743488/1
B@CFFFFFHHHGHJJJIJIIJJJJJJIIJJIJJJJJJJIJJJJIIIJJIJ
@36003/1
aaaaaagtttatttatcatacacaggtaaaca
+36003/1
;@@DBADDABFDFEGGGGCHGAFHIGHHIG<C
@36004/1
aaaaaagtttatttatcatacacaggtaaacagttgtacagtagaggata
+36004/1
;@7DB@@DBC<A?CGBFEBFGIHHG<2:C<CC@CGIIBHIC4BBBDD;D>
@36005/1
aaaaaagtttatttatcatacacaggtaaacagttgtacagtagaggata
+36005/1
;@<DADDDH>DFFEAAGBDDEHCCF=HFGFGC>D>DGEFCGDBAGGDGGI
@36006/1
aaaaaagtttatttatcatacacaggtaaacagttgtacagtagaggata
+36006/1
<@C?D<DDHDBFHGBHFFHGHCDHBFFFDHEGGHG>GEIIGCDHIIIGHH
@36007/1
aaaaaagtttatttatcatacacaggtaaacagttgtacagtagaggata
+36007/1
?@8ADDFBFHHGHJJJJJJJIJJJJIIGIJJJJJJJIIJIJIIIJIJIJI
@36008/1
aaaaaagtttatttatcatacacaggtaaacagttgtacagtagaggata
+36008/1
CC@FFFFDHHHHHJJJJIJJJJJJIJHHJIJIIIJJJIJJJIJJIJIIJI
@36009/1
aaaaaagtttatttatcatacacaggtaaacagttgtacagtagaggata
+36009/1
CCCFFFFFHHHHHJIJJJJJJJJJJJFGIIJIJJJJIIIIIGFIIJIJII
@747203/1
aagatgccaaacattcggcagccaagaacttgctggatctcttggtcgga
+747203/1
@@@D?=ADDDBHFGHII>FHD;CGGCCEHCG@GHIBGEHGHGGGGBFHGH
@2111630/1
attggtttatcctctactgtacaactgtttacctgtgtatgataaataaa
+2111630/1
@CCFFDDFFHHHHJIJJIGIJJJJJJJJJJJJIJJHHGGIJIEIIIIJIG
@7642190/1
gaataatgtgattaagtaaaagaacgatggtttttcatcgccatacataa
+7642190/1
CCCFFFFFHHHHHJJJHIIJJJJJJIIIJJHIJJJIIIJIJJJJJIIIEH
@3481643/1
cagcttcaacgccaaggacttcaacttcgttcagttcttgcagg
+3481643/1
@@CDFBEDHFFDHIIIIGHEHGHGIGIGCHIHGGBBGHIIIIC>
@2819561/1
caagaattcgacagtatttacagtcttgtttagtt
+2819561/1
CCCFFFFFHHHHHJEGIIIIJIIIJJJBAFF1?CE
@2819562/1
caagaattcgacagtatttacagtcttgtttagttataattgatattttt
+2819562/1
C@@FFFFFHFBFFICFHIEIJJJGIJJ>AFG??CF4CC<<F>9<9BFIIJ
@1422476/1
ataaaaatttatagttttttgcatttttattcggcttattgtaatattcc
+1422476/1
@@@AFFEFDHHHHG@FHIGIIJEGIJGIIGIJJJJJJIJJJDGHIIJIIJ
@5579659/1
ctacaacagtcaacatttcccacctttttcactcaaccatagctttctca
+5579659/1
@@8BDFFFGDHHHIIIJJIJJEHIGIJJJJHIIJJJJJGHIIJIIIJJJH
@2824622/1
caagaccagatgacttacggaacttagcttcacaattacttagagaagca
+2824622/1
@8@DFFFFGGHHHHGIJJIJJJJJGHHIJEHIJJIJIIIIJJIIGIJJIJ
@7645778/1
gaataggttgaggctgaatctcagatggattgagctgttgagttgatcct
+7645778/1
??@BBDDBFDBDFIGGGGB:<<AFHCGGGI@GEDGEFDGHBD?DF9DB9B
@7647073/1
gaatatgaaatttaaaagaaaatttgaaaagtatcatgagttttgtgatt
+7647073/1
BB<DDFFFGHHHGIIIJJJJIIHJGIAHEHI9CHEGGHHHHGHIJJGIGE
@7648264/1
gaatatttgaaaatttctaatattgcgatatttttttatcgatctggctt
+7648264/1
=?@4ADDFHFHHHIJJJJJJJJJJJJJJJIIJJJJJJJJJJIIJIJJJJJ
@2827743/1
caagactcccgtcagcgtcctccaggagttgctgagccgtcgc
+2827743/1
@@?DDFFFHGACFGBFBEBFHHIJGEGIGHFCEGAFE?@FGG@
@2827744/1
caagactcccgtcagcgtcctccaggagttgctgagccgtcgcgg
+2827744/1
@C@DDFFFHHDAFEFEE;CGGHIEHIBGCFGGGIGCGCF6@GG;@
@5583089/1
ctacaaggttttcaatagggcattctaacatgtcaaaattaaatcaatat
+5583089/1
CCCFFFFFDHHHHIJJJJJIIJJJJJIIJJJJJIJJJJIJJJIIJJHIII
@44874/1
aaaaaatatcgcaatattagaaattttcaaatattcttcgcttttgactc
+44874/1
CC@FFFFFHHHHHJJJJJIJJJJJJJJJJJJJJJJJJJJJJJJJJJJIJJ
@2831839/1
caagagcataaagtatgtctagaacgattttacctttgcgcgaaaagtga
+2831839/1
@@;DDDDDHHHHHGHGGFHHAEIIGIGGGAHGCGEFGGCEHEHGH@CHHI
@45724/1
aaaaaatattaggaatccactacaaggttttcaatagggcattctaacat
+45724/1
??@?4<D:F<F<:E?AA?FFEFGGIG=?CEGG@BFEAB<;;FGIIHIGGG
@45725/1
aaaaaatattaggaatccactacaaggttttcaatagggcattctaacat
+45725/1
@@@D?<?DBBHHDGIG@GHGIGAHGIG?EG?CF@FHD9?;DFGB<@GHGE
@1426032/1
ataaaagtaatataaccttagatttcgaggcaaattgattgatttgccca
+1426032/1
@@;DDDDEHGD>BDHBDHIGIEHCHIHI@?CCFFGH@??DBH@GH4?GHH
@755975/1
aagcaataaaatcattctgcacgtttgatgctttcgaaacaaggaccaaa
+755975/1
@@?AFFFFDHHHHJIJJJGEIIJEGIEGHJGJJIIJIJGHIEAEGHGGJ=
@757970/1
aagcaatgtcaaagagaaggatagcaactaattttacaagctatactttg
+757970/1
B8?DFFFFHHHHHJJJIJIJJJIJIJJIJJIJJJJJJJJIIJJJJIJIJI
@1427958/1
ataaaatataataaaaatttatagttttttgcatttttattcggcttatt
+1427958/1
==1=DBDD?HFFFIIIBGAHGIIGE<?ECHICFIGCF?DBB<;?@A@GHB
@1427959/1
ataaaatataataaaaatttatagttttttgcatttttattcggcttatt
+1427959/1
?@;ADD>?<<4AAF?C@GEHH@HE:C?AFFB39?CFC?F>FDF9@FEFFI
@1427960/1
ataaaatataataaaaatttatagttttttgcatttttattcggcttatt
+1427960/1
@<?ADDDDHHHAH?CC<CCBFI?AF?:A?8CEHHI@??;9:9?F??FFFH
@1427961/1
ataaaatataataaaaatttatagttttttgcatttttattcggcttatt
+1427961/1
@@@7DDFFHFHHDEEEGHHIGGJJIHIIJJJFGIIIJIIIIECHEGJJJG
@1427962/1
ataaaatataataaaaatttatagttttttgcatttttattcggcttatt
+1427962/1
@B@FDFFFHHHHHJJJJIIJJJIIGGJJJJIJJJJJIGIJIIIIJJJJIH
@1427963/1
ataaaatataataaaaatttatagttttttgcatttttattcggcttatt
+1427963/1
CCCDFFFFHHHHHJJJJJJJJIJJJJJJJJJJIJJJJJJJJJJJJIIIJJ
@1427964/1
ataaaatataataaaaatttatagttttttgcatttttattcggcttatt
+1427964/1
CCCFFFFFHHHGHJJJIJGIIIGGEJHHIJFIEIIJJJJJIJIGIJIIII
@2833485/1
caagagctggcaataaagaaaggctttcaatcaccacattatgaaattac
+2833485/1
@8=ADFFFHHHHHIIIIIIIIIIIIIIIIHIIIIIIIIIIIIIIIIIIII
@6273534/1
ctcttcgtcactcgcaaatgtagaaggcagattgttaccctccacgggta
+6273534/1
CC?DFFFDHDHFHIIIIIIIIIGIIGIGIGIIIIIIIIIIIIIIIGII<F
@2837659/1
caagatatatttttcaggggatcatgaagctcgcttttcaaattctcgtg
+2837659/1
@@@DDD?DFDBHHBHGBHGE:FGHIC@?BECHE8@?FD?BGHGGGGIIFA
@2839525/1
caagatccgagatgtggtacacgacgaatgatgtgataaatatacctgca
+2839525/1
@@@ADDDDFDFDFGHBGDEFHDFHBEAHI@ADHGHIFGIIGGIJD<FFGI
@2839526/1
caagatccgagatgtggtacacgacgaatgatgtgataaatatacctgca
+2839526/1
CCCFFFFFHGHHHIHIJFHIJJIIIJJJIJJGIHGIJJIJJJJJJJFIIJ
@4190219/1
cccatttgctttggtggggaactttgttgttgacgttcatttcgacccgt
+4190219/1
@@CDFFFFGHHHGJAGFEEEFHIJJGIGIGIGIDGEGIIJJJIJIGGHIA
@2842252/1
caagatgtggcaatccttgcaggatttacccgtggagggtaacaatctgc
+2842252/1
CCCFFFFEHHHHHJJJIIJHJJFIJJIJJJJJEHIHIIH?DGIJJJJFHJ
@5592600/1
ctacacgcccgtaggaagaagttttttcagcagtcctgagggatattatc
+5592600/1
@@@DBDB<F?:@1E;BDD3BFCDCGFGHB:B9?F@FGG@;@76BBG4==F
@2844336/1
caagattctggcatctaatttttcaaatgcgctagaaactgaaaaaccga
+2844336/1
CC@DFFFFHHHHHIJIJIIIJJJJIHJJJJIJIJIIIJJIIIJJJJJGGH
@3494823/1
caggaaatggataattataggattggatctatgactgtgtatcgatagct
+3494823/1
@@<DDDDDHADDFIEHIIJGEFHHGEEH@HIE9FAECG??FFHEFCHGGG
@3494824/1
caggaaatggataattataggattggatctatgactgtgtatcgatagct
+3494824/1
B@BFFFFFHGHGHJJJJIIJIEHJIIJJJJJJIJGGJJEGGHIJIIIJII
@2121529/1
attgttaatccatggtacagacgggatacagctacatatgttgttac
+2121529/1
@CCDDFFFHHHHHJJFHIJJJJJJGEBHIGGIIJJJJJJIHIGIJEI
@766205/1
aagccctcttaaattgccatccagttgctgggcaaccaacgttcttttat
+766205/1
B@?DFFFFHHHHHJJJJJJIJJIIHJIJGGIIIIJIIIICE?FHIJJIII
@7656477/1
gaatgccatctgggcccggggctct
+7656477/1
@@@DDDDDFHHDHGIHG@<>E:08?
@4886775/1
cgagaaatgaccttagcagacctcttgataggcgagatttggaagttttc
+4886775/1
B@@DFDFDGHHHHJJIJJHJJJJJJJJIJJGEHGIGDHIIJGJGIBBDHJ
@2846842/1
caagattttacctgaacaatttgaaattttttccaaacccgaaaaaagtt
+2846842/1
??@ABDDBF?FD?EGGABED>HEAH?FHII@?CE<C4C86??@F@?45FH
@54057/1
aaaaaatgtcaaaattttgcaaattatgtggcattttgacatttatgtga
+54057/1
BC<DFFDFHHGHHJIJJJJJJJJJJIJIHIIJJJJJIJJJJIGJJJJGII
@54058/1
aaaaaatgtcaaaattttgcaaattatgtggcattttgacatttatgtga
+54058/1
CC@DFFFFHHHHHJJJJJIJJJJJJJJJIIJJJJJJJJJJJJJJJJJIJI
@54059/1
aaaaaatgtcaaaattttgcaaattatgtggcattttgacatttatgtga
+54059/1
CCCFFFFBFHFDHIAEBBAEEHGH@HHG??BGGGEHIBGGEIIIIII@GE
@54060/1
aaaaaatgtcaaaattttgcaaattatgtggcattttgacatttatgtga
+54060/1
CCCFFFFFHHGBHJJJJJGHHIGHJJJJFHHDHGIIJIIJJJJJIJJCHH
@7658269/1
gaatggtaaagctgctaaaaaagcaggaaaagcccagaagaacgttcgac
+7658269/1
CCCFFFBDHHHHHJJJJJJJJJJJIJJJJIIIIIIJJIIIJJIIFGGIII
@2848503/1
caagcaatgtcaaagagaaggatagcaactaattttacaagctatacttt
+2848503/1
@C@AFFFFHHHHHIJGICGGGBHGIGIHJCHGIJJJJIGGHGIJIIJJJJ
@6281430/1
ctctttgacattgcttgtggtcacttttcgcgcaaaggtaaaatcgttct
+6281430/1
@CCFFFFDHDHHHJIJGEFGAHGIJJJJJEIGB?GHEH9BGIJB@BBFGG
@6281431/1
ctctttgacattgcttgtggtcacttttcgcgcaaaggtaaaatcgttct
+6281431/1
BB@FFFFDHHHHHJIJI@GHGIJIJJJJIJJJJJJIJIIIIJJIIJIGIJ
@4202535/1
ccccaccaagggaagggggcggcccccatcccaacagaaggg
+4202535/1
@@@DDDD=FADFHBFBA@1?D66<BAAB=???>ABB<?ACB6
@4894729/1
cgagacaacagcagccagctccttcacaacaacaacctggagctagacaa
+4894729/1
B@CADFFFHHHHFIIIIJIJIJIHHJJJJIJJJJIIIHGGFGIHEHGIJG
@5599350/1
ctacatagaacccgaaaatgtggatttacaaaatttaaatagggaatatg
+5599350/1
BCC1BDDFHHHHHJGJJJJJJJJJJJJJJJJJIJJIJJIJJJJJJJJJJJ
@58619/1
aaaaaattctccatcgttacaataagttattcg
+58619/1
@@;:A@DBDFFFFIIB2A<E?AA9EFF?BGGA?
@58620/1
aaaaaattctccatcgttacaataagttattcggacaagtt
+58620/1
@@<DDDD8FDHFH>FBACGEH4A?9EE:CEFG9CGDBB;FF
@58621/1
aaaaaattctccatcgttacaataagttattcggacaagttataccgaat
+58621/1
@CCFFFFFHHHHGGIIHGJJJGJJJIHGIJIJJIJJIJJEHGI>FHJIII
@1442009/1
ataaagtatgtctagaacgattttacctttgcgcgaaaag
+1442009/1
@C@FFDEDDDHFGJJGHGEGGIIDHBDCHHB>EG?6DHI>
@1442026/1
ataaagtatgtgttcaccaagagaagaaagctatacagtagtcaaatttg
+1442026/1
@B@BFFBDHHHHHJJJJJJJJJJJJJJJJJIIJJIJJGFGIHHIJJJJJI
@1442027/1
ataaagtatgtgttcaccaagagaagaaagctatacagtagtcaaatttg
+1442027/1
@C@FFFDDHGHHHJJJJJJJJJJJJJJGIJIJJJIJGIGIIJIJJJIJJJ
@1442028/1
ataaagtatgtgttcaccaagagaagaaagctatacagtagtcaaatttg
+1442028/1
CCCDFFDFHHHHHJIJJJJJJJJJJJJJJJJJJJIJIJFGIIIJJJJJJJ
@1442029/1
ataaagtatgtgttcaccaagagaagaaagctatacagtagtcaaatttg
+1442029/1
CCCFFF?DHHFFFHHIJIGHIGHGIHIJGGE>GIGIJJ@@GFGGGHJGII
@1442030/1
ataaagtatgtgttcaccaagagaagaaagctatacagtagtcaaatttg
+1442030/1
CCCFFFDDHHHHHIJJJJJJJIJJJJJJGJJIJJIJIDDGHGGHIIGGJJ
@1442031/1
ataaagtatgtgttcaccaagagaagaaagctatacagtagtcaaatttg
+1442031/1
CCCFFFDEHHHHFHIIJJJJJJJIIJJJJJIIJJIJIJGGIIEHIIJJIJ
@2853257/1
caagccaagactcctcaagttgcccattctttgggaaaaacttacaaaat
+2853257/1
B@@DFFFFGGHHHJJJJJJGIIJJJJJIJJJJJJJJJJJJJJJIIJJJJJ
@4898210/1
cgagagacgaagagttggccactaaactgggcagc
+4898210/1
=@@D40?DCF?FH;2<AF>@CF@BG9::?;?DH:B
@6287627/1
ctgaaaatgagcacaaaacccaggaagaagtactgcgaaagttcaggtgc
+6287627/1
?@@DDFEFHHAFHIEHIGDCGD@FGBCGGEGCAGGAD@G0?09?FDGBFF
@6287628/1
ctgaaaatgagcacaaaacccaggaagaagtactgcgaaagttcaggtgc
+6287628/1
@C@FFFFFHFHHFIJGHIIIDIICHGIHIGIIJIHJIFHIJAHGGIGDGH
@771524/1
aagctatccagctccgacgtactatgcccatttagctgcggccagaggca
+771524/1
CC@FFFFFHHHHGJJJIJJJJIJJIIJJJJIJJJJJJJIJJJIJJGIJJJ
@771608/1
aagctatctactcgttatataatcatcattcaaacattgaagcc
+771608/1
@CC<DEFFHHDBHGCFGGHIIJFIIJGGDFGIIJ9FGG@HIGGG
@772061/1
aagctcaatacaatccccacattccaccccaatctagccactcttatacg
+772061/1
@@@AFFDFHHGDHFIIIJIIIGGHIEHIJJJIJGGIEHIIJIIIIIDHGI
@1448891/1
ataaatgctcccttttcacaatataataaatacatatcatatcatcgggg
+1448891/1
CCCFFFFFHHHHFIJJJJJJJJJJJIJJJIJJJJJJJIIJJJJIJJJFFH
@4208394/1
ccccatcccaacagaaggggtaaccgcaaggggcacggaccacttcacgg
+4208394/1
@@?DDFEFHFFHFIHGDEGIEGHGGIIIGIIEGGGIGEHIIFJIHCEEED
@3513388/1
caggagatcgctagcgaacaatccttcgaggtaacctacgtggacatcga
+3513388/1
@@@=DDBEHHHHBEGIIIIIIIIGIEHIIII6DDGGIGEA=FHIDEGIIC
@2135999/1
atttaacttggcattaaccttaagtaaaaggtttaacgccgtttgagaat
+2135999/1
1?1==ADDHACFHIIIGGGHIIDEHGGGHIGEHGHDIIIIE@FIGGHGFG
@2137152/1
atttaagaggcttttaaaatttaacgtttagcagtcttctttttagaata
+2137152/1
@CCFFFFFHGFHGJIIGIJHHGIIJJJEIECGGG?DCIIJIEIIIIGEGI
@76346/1
aaaaaatttcaaattgttcaggtaaaatcttgcttcatgattgaaaattt
+76346/1
@?@BDFDEHHHHHIIGIIIIDHDHIGIGHGGIIIIEIIICFGEHDCGHII
@76347/1
aaaaaatttcaaattgttcaggtaaaatcttgcttcatgattgaaaattt
+76347/1
CCCFFFFFHHHHHJIGDGHIIIHHIIIJJJIJIJJIEIJGHJIJJJEHFG
@2142946/1
atttaatgaaacgatttgaacatttgattgaccctccgagagttattgga
+2142946/1
BCCFFFFFHHHHGJJJJIHGHIJJJIJJJIJJGIJJHJIHFH9B@CFHGE
@4211645/1
cccccaccaagggaagggggcggccccc
+4211645/1
CCCFFFFFHHGHHJJHJJJJIJJEFDDD
@4212537/1
cccccatcccaacagaaggggtaaccgcaaggggcacggaccacttcacg
+4212537/1
@@@ADDFDDHHHDGFHAGDEE@CFHIIGJJ@=GGHHIIEGIGIHA>EEEE
@2869898/1
caaggaggtaaaaagaagaaacaaaaacaacctgaacaacaagctgcaaa
+2869898/1
@@<:DDDDF?DDBHEGB>FGEFHIIGGIIIIED>FEHIIEFGEHGGIICG
@2869899/1
caaggaggtaaaaagaagaaacaaaaacaacctgaacaacaagctgcaaa
+2869899/1
B@C:DDDFADHHHJJJJJJJJIJJJJJJJJJJJGJJJJHIJJJJIIJJIJ
@4906319/1
cgagcagcatgcaagagagtccaaagagaaggttatgaaccggcaataac
+4906319/1
BC@DFFFFHHHHHJIJIIJGIJJJJJJJJJJJHGIIJJJJJJJJJJJJJI
@2870957/1
caaggataacctctctgtcggtagatttccgtgaagtggtccgtgcccct
+2870957/1
@@@DDFFFHHHGFIGIIHIIGHDHICHHGHCCFGIEGCCGIIJGHEHIIG
@2870958/1
caaggataacctctctgtcggtagatttccgtgaagtggtccgtgcccct
+2870958/1
@C;DDFFFHHHHHJJJJJJIJHHGHJIJJJIFIIJJHIJIIIIHIIJJJE
@4908376/1
cgagcccttggcttccttcggagttttgcctgttccgtagcagacggcca
+4908376/1
@@<=7@BDHHGDHIEHGGGIIEH=F<G>?DGGIEADGHIFGHHGIGIDHI
@2149972/1
atttacctcctgaattagttgtgaaacaagaatatccagcctctctgtgg
+2149972/1
1=?=ABDFHHHHFGGIBGIHHHHIIGIIJIJJFJIIJJJJJJJJJJJGIJ
@2874781/1
caaggatgtaagaactatggaggaatattacaataagccgaataaaaatg
+2874781/1
B@@DADEFHHHHHJJJJJIJIJJJJJJJJJJIJJJIJJJJJJJIIIJJJI
@6301969/1
ctgaaatatagaatacaccccttaatcagctacaacagtcaacatttccc
+6301969/1
?@;BDDFFHHHDHJIJJJJGIIJIJJJJJJJJJJJJGJHIIIIJEHJJJJ
@6301970/1
ctgaaatatagaatacaccccttaatcagctacaacagtcaacatttccc
+6301970/1
?@@?BDDDHH>FHDG@?EFGGHGGIHGHCBGEHCHGGIEHGFDHGIIIIG
@6301971/1
ctgaaatatagaatacaccccttaatcagctacaacagtcaacatttccc
+6301971/1
CCCFFFFFHGHHHJJJJJJJJJJJJIIJJJJJJJJJJJGHIIJJJJJJJJ
@6302476/1
ctgaaatattctacaaaactactgaagctctcatttggaaatggcg
+6302476/1
?<;A=A:BFF><FAEHIIIICCH@FGE@93FBADGBF4EHHHG@G@
@2876143/1
caaggattgccacatcttgtgagccgccattctcttggct
+2876143/1
@C@<DDFFGFHGHJIJIIHIIIIIJIIIIGGGGIGICC<9
@7674657/1
gacaaaaatttaaacacattgcattattgatttcgaggaaataatacgaa
+7674657/1
CCCFFFFFHHHHHJJJJIJIJJJIJIJJJGJJJJIJIIGIGGIIJJIIIH
@4215314/1
cccccgacgaacttcttgatcaagactcccaccatcatacatttcgatga
+4215314/1
@@@BD?@D@DFDDEG?:94C<FHG@FF@FH>DHG>DHG@=BFGICECHII
@7675183/1
gacaaaactatagacaaaccagaattacaggaaatggataattataggat
+7675183/1
@@@FFFFFHHGGHIIIIJJJJJIIIGHIIJJIJJJIIJJJIJJJJJIGHJ
@2879932/1
caagggaagggggcggcccccatcccaacagaagggg
+2879932/1
@CCDFFFFHFAHHJDIJGHEHDBDEDEAA@BCCCDD;
@1464373/1
ataacatacaaaaaatgttgaaactgattttttagcattctagaaggcaa
+1464373/1
@B@FDDDDHHDFGJJIIIJIJIIJJJIGIIGJIIIIJJJIEIIGIIICGF
@7678601/1
gacaaagattacatcatatttgcctttaacagatgtgaagtatttcttga
+7678601/1
CC@FFFFFHHHHHJJJIJJJJJJJJJJIJJJJJIJGGIIJEGIIJIJJJI
@4912349/1
cgaggaaataatacgaacttcaattacacaaattagtacaactcctccaa
+4912349/1
@C@FFFFFFHHHGIIIJJIJJJIIJJIIJJJJJJJJDGIIJJJJJJJJIJ
@4912350/1
cgaggaaataatacgaacttcaattacacaaattagtacaactcctccaa
+4912350/1
BC@FFDBBADHHHJHJJJJJJJJJJIJJJJJJJJIIFGIIJJJJJJJJJJ
@6979403/1
cttccatcaaaggctggatatctttttgggtaatgttgctgcctaaagag
+6979403/1
?@8:BDFFHHHHGJIJJIJIJJJJJJJJIIGHIIJIIJJJJJIJJIJJJI
@2882718/1
caaggtacaatactttgttggtttcgccactccctgtatactggcgtggg
+2882718/1
C@@DFDFFHHGHHIIJIJIIIFHJIIJJJIIJJIIGGIJIJJJJIJJHIJ
@4915733/1
cgaggataaacgaaagctggaagccaaagagaacaagctgcaagaaatgc
+4915733/1
BC@BDFFFGHHHHJJIJJGIIIIIIJIEGIGIJIJGGIGEHIIGIFHIGG
@6308183/1
ctgaaattccccaaatacaacgaag
+6308183/1
@CCADDDFBDFHHBBAGBHEGGII1
@6982819/1
cttcccactaaagttaaccagacaaagcacctatcgaatcgaatatta
+6982819/1
@CBFFFFDHHHHHHHIJJJJJIJJJJJIJJJIIJJJIJJJGGH>BDD?
@6982820/1
cttcccactaaagttaaccagacaaagcacctatcgaatcgaatattag
+6982820/1
@@@ADD4BFHHDDHGI>GEDEBEGG>FBBFEDE>C8C3BBBGH?6BD?B
@6982821/1
cttcccactaaagttaaccagacaaagcacctatcgaatcgaatattagt
+6982821/1
B@BADFFFHHHHHIIJJJJJJJJJJJJJJJJIGJJJIJJJJIJIJGJJB?
@3529787/1
caggcagtgttaacgattatacgaaagatctagaaaactacagatatata
+3529787/1
CC@DFFFDHFHHHJJIIIJJJJIJJJJJJJJIJJJJJJJJJJJJJJJJJJ
@1469241/1
ataacgagtagatagctttagaggtaatacactattattaggcactagtt
+1469241/1
BCC;DDDFBFHHHFIJJJJJJJJIFHIJJJJJJJJIJJIJJIHIIJJIIH
@1469242/1
ataacgagtagatagctttagaggtaatacactattattaggcactagtt
+1469242/1
CC@FDDFFFHHHHJJIIJJGIGIJHIIGJJJJJIIIIJIIJGHIIGEHGH
@2886752/1
caaggtttggaggagttgtactaatttgtgtaattgaagttcgtattatt
+2886752/1
@@@BD:DDHHFHHDHFHBEHIIIIIGIIAC?CFGIIJ@FGGIIBHGHIII
@7682838/1
gacaacagcaagctgctcctccacaacaacaacctcaagcttggggtcaa
+7682838/1
@CCBFFFFHHHHHJJJIIJIJJJJJJJJJJJIJJIIJJJJJJJJJJHFHH
@7682839/1
gacaacagcaccctggtcctccacaacagcaagctcctccgcaacagcaa
+7682839/1
CCCFFFFDHHGHHJJJGHIJJJJJJJJJJIJGHIJJJJJJJJJJJJIJJE
@1472475/1
ataacttgtccgaataacttattgtaacgatggagaattttttgattcag
+1472475/1
@@@?DDDDFFFDFFBEDBDFCC<<<<<AD;CBAFF?1?DF@GFFF<B@EE
@2887007/1
caaggttttcaatagggcattctaacatgtcaaaattaaatcaatatggc
+2887007/1
@<;:B2ADF<<FCF4EG;;GHEHF@B>B9F>9<CD9E@FFAFCFFGI9?D
@2887008/1
caaggttttcaatagggcattctaacatgtcaaaattaaatcaatatggc
+2887008/1
CCCFFDFFHDHHHIHIJJGGGGIJJIIGIGHIIJJJJJJIJJECB@FA<B
@7689848/1
gacaatttgaacaagttacaagtgccgaagtacgagctattcgagcagca
+7689848/1
<?@DFDFFHDDCFHIFGHIHGHGGEFGDHICGGIIEIBHGEHGGIIDCHI
@7689849/1
gacaatttgaacaagttacaagtgccgaagtacgagctattcgagcagca
+7689849/1
@CCADFFFHHFHHGJBHGJIIJFHIJGGGHCECADBGIEEGIJEIGIIJJ
@5624241/1
ctacgagcagtttttgggttttaaattgacaccgtctacccgtgaattga
+5624241/1
?:?D?DDFHHFHHJIJJJGIJJJJJJJJJJJJJJJJJJJJJJFIGIJJJJ
@790658/1
aaggacttcaacttcgttcagttcttgcaggagatcgct
+790658/1
@@<D:D=A?D::AAAGCE?FH<A<CC:CB?GCF?9??@C
@790659/1
aaggacttcaacttcgttcagttcttgcaggagatcgctagcgaacaatc
+790659/1
@@@7DDFFHHHGHIIJIIIJJGIIJJIIIGIJGBFGIGJEIJIJGIIIJD
@791884/1
aaggaggtaaaaagaagaaacaaaaacaacctgaacaacaagctgcaaaa
+791884/1
@CCFFFFAFHFHGIFIJJJJJJJJJJJIJJIJIIJJJHJIJIIIIJJGHH
@6990303/1
cttcctcaagcgctggtaacgctttatcgggttctgctaagtggtaagta
+6990303/1
:=1=BDDDFFFHFIDG:EBGGHGGIIHGIIIDBFHGEEHCHBFG?FBFBB
@6990304/1
cttcctcaagcgctggtaacgctttatcgggttctgctaagtggtaagta
+6990304/1
@BBFFDFFHHHHFIIICGHIJJJJJJJJJJJIIIIIJJJIJBFHHIIIHI
@6990305/1
cttcctcaagcgctggtaacgctttatcgggttctgctaagtggtaagta
+6990305/1
BCCFFFFFGGGHGIIJFHIIIJIIJJJJJIJIJJIEGIJJJFGHHIJJII
@6316992/1
ctgaactcttcgaagtatgggccaatcttccgccgcatcctctgcaagag
+6316992/1
@@@7DDBD?F:DF<A:AFBGGIGGAG;FHEHBFF6@A@<C@<=<C@3CH;
@2170753/1
atttattatattgtgaaaagggagcatttatttgatgcaaagtatagagg
+2170753/1
?BCBDDFFHFHHHCBHIIJJJJJJJJJJIJHJJJIJIJJHGIHHIIIJIH
@105162/1
aaaaagtgataatggatacaaatttgactactgtatagctttcttctctt
+105162/1
CCCFFFDFGHFFHJIIIIJJJIJJJJJJIJJJJIJJJJJJJJJJJJJJJJ
@7692514/1
gacactaagaaatcacagagccccgggcccagatggcattcatgcagaac
+7692514/1
@C@FFFFFHHHHHJHHIHIJIEGIGEGGIIHIJIJIIJIJJIJIIIJIJI
@7693249/1
gacagaaatatggacatcaagaaatacttcacatctgttaaaggcaaata
+7693249/1
CCCFFFFFGHHHHJJJJJJJJJJJJIJJJJJJJJJJJJJJJJJJIIIIJJ
@2175341/1
atttatttgatgcaaagtatagaggttgtacccaaacttttcgggg
+2175341/1
BBBDDEFFHHHHHJJJJFJJIJIJJGHIJIIJJJIIIIJJJJGG?D
@2175342/1
atttatttgatgcaaagtatagaggttgtacccaaacttttcggggtgca
+2175342/1
1?=B=BDDFDFB>DFEH<<CFEDEDHHIDCC?FG=EFHDBHIBDF<@@FH
@2175343/1
atttatttgatgcaaagtatagaggttgtacccaaacttttcggggtgca
+2175343/1
CCCFFFFFHHHHHJJDHEJJIJJJJHJJIIJJJJJIJIJJJIJHIJFFIJ
@7694660/1
gacagataccacaaatacctaaaccttcccactaaagttaaccagacaaa
+7694660/1
@CC?DFFFHHHHGGIIJJIJJIJIIIIHGIHJGJJIIGIJJIIJJJJIHH
@4924738/1
cgagtacctcaaaatcatgaccaaaaagtgaacagctatcgatacacagt
+4924738/1
=?:;=BBDDA:DFIAA?A?C@E<FHII@2:<E<?;FF?CFDFHGBGG@D9
@798609/1
aagggaacaatttttatcgagttattgatttcgaggaataatacgaactt
+798609/1
@C@AFFFFHHGHDHIIGGEGHHGGGEH@@EEDHFGIGGEIIGEEGDDFHI
@6996387/1
cttcgaaatccggacctacacccattgcagtaaatgatacatcagtattg
+6996387/1
@C@FFFFFHHHHHJJJJJJJJJJJIJJJJJHIJJJJJJJJIJIJJIIJJI
@107714/1
aaaaagtttttaagaaccgtgatggaactctttaggcagcaacattaccc
+107714/1
CCCFFFDFHHHHHJIIJJJHIIJJJJJJJJJJJJJIIJJJJJJJJJJIJJ
@107778/1
aaaaataaaaaaaaaataatagttcttcaagatatatttttaaggggatc
+107778/1
@@?DDFFFFHHHHJIJIIIGIGDHIEDHIJJIIJJJJIGIGIIICHIHIE
@107779/1
aaaaataaaaaaaaaataatagttcttcaagatatatttttcag
+107779/1
@;@FDFDBBFFHDIJIB@BGGGIJIIGEIDFEHGIEGIGGIGG>
@5633718/1
ctacgtttggtggtacctggccgaacttcagaggtttcatcatcagattc
+5633718/1
CC@DFDEFHHAFH@FFIGGHIIIAEGGIGHHCHI?FHIIIIIIIIIEIII
@6998624/1
cttcgacattgcttgtggtcacttttcgcgcaaaggtaaaatcgttctag
+6998624/1
:=@44=ADFFDD<C<2ABCF>EHHIHFIIIIFFDGEFEEFIEECFFFFEF
@2180185/1
atttcagttaaatttaagaggcttttaaaatttaacgtttagcagtcttc
+2180185/1
CCCFFFFFHHHHHJJJJJJJIJJJIJJIJJIJIJJJJJJJJIJJIGGIJI
@1489507/1
ataatagtgtattacctctaaagctatctactcgttatataatcatcatt
+1489507/1
@@@BDFFDFDHHHIGHGIHHIJJIJIJJIJJJJJHIJJJJJJJJJJJJJJ
@4927641/1
cgagtgacgaagagttggccactaaactgggcagctcggctgagaatcgg
+4927641/1
?1;:=BDEGDHFHGGIIGIIIIBIIIIIIIGIEHIGDDGEFHEGICGGHF
@115663/1
aaaaatatcgcaatagctcaaaagggaacaatttttatcgagttattgat
+115663/1
???DD>DDDDDDDAA>4E@ECFD9?A?E@;D9C:?BDED9;;96?DEAEI
@116533/1
aaaaatattaggaatccactacaaggttttcaatagggcattctaacatg
+116533/1
@@@DB;:DDFF8<A:A@C?EFFAGF=FHIIA@F@DF>;;DGCEDF?GDF>
@116534/1
aaaaatattaggaatccactacaaggttttcaatagggcattctaacatg
+116534/1
@C@DDFFFHHGHGJJJJJJIIJJJGIFHIJJJIJIIHGIIEIIIJIGJJI
@116535/1
aaaaatattaggaatccactacaaggttttcaatagggcattctaacatg
+116535/1
CCCFFFFFHHHHHJJJJJJIJJJIIJEHIJJJJIJJIJJIJJIJJJJIIJ
@2185579/1
atttcctcgaaatcaataatgcaatgtgtttaaatttttgtcgagtcaaa
+2185579/1
BB=DFFFFHDHHHJJJIJJJJJJJJIHIIJJIJJJJJJJIIJJJJGHJJJ
@2185580/1
atttcctcgaaatcaataatgcaatgtgtttaaatttttgtcgagtcaaa
+2185580/1
BCCDFFFFHHHHHJJIIJJIJJHHIJBHIIJJJJJJJJJJJIJJJIIJJJ
@2185916/1
atttcctgtaattctggtttgtctatagttttgtcatacgttttt
+2185916/1
=@:BDDDDAD?FH>AFD:A;?FH@<FB@FEFH;A?9C<FEGEEDE
@6333764/1
ctgaatcaaaaaattctccatcgttacaataagttattcggacaagttat
+6333764/1
BB1ADEEFHHHHHJJIJJJJJJJJJJJJIJIIJFHGIIGIGIJBFHGIII
@7002401/1
cttcgatcttccggttccggtggccaccagatcgttgttaaggaacacgc
+7002401/1
@@?DDDEFHGHHHI@FIIJJIIIHJGIIIJEHIIFGHGHJIJIIJJJJJI
@3543939/1
cagggagtggcgaaaccaacaaagtattgtaccttgtgggatgacaacga
+3543939/1
@@@?D;@2<<CC?8EABFDECEF>1?DCFFFFGFID0??<B?F>FFFI<F
@5640599/1
ctactcgttatataatcatcattcaaacattgaagccagatcgataaaaa
+5640599/1
CCCFFFFFHHHHHJJJJJJJJJJJJJJJJIJIJJJJJIIJIJJIIIJJJJ
@5640824/1
ctactctcaagaaatggcctccatgccgagcaagactcccgtcagcgtcc
+5640824/1
@@CADFFDFGGFFHGFEHIIHGIJEHIJIIIIJGBFFHGDDDHGE@;FEB
@4229020/1
cccctgaaaaatatatcttgaagaactattatttttttttttatttttca
+4229020/1
?@@DDBDDHHHF?C@DEEIDEGHDGB@EHHGIHIIIIIIIII;CEEAC;3
@2190601/1
atttctcagaaattcgaataaattcagtctcagtttcagttactcttgat
+2190601/1
@@CFDBDDDFFBHGFB@GEGHE<:E@<CCHCHHA?F@@C?FG>HHAHH>@
@123378/1
aaaaatgtcaaaattttgcaaattatgtggcattttgacatttatgtgac
+123378/1
@@8=DDDDHHFHHIIIIGIIGHIIIIIIIIIIIIIIIIIIIIIIIIGIII
@123379/1
aaaaatgtcaaaattttgcaaattatgtggcattttgacatttatgtgac
+123379/1
@C;DDDDADDHHFEHIIGFIGIIIIIIAFHIGIIIIIIIIIIIIIICGGI
@2192748/1
atttcttagtgtcaatagtgctgccgttacttcctcaagcgctggtaacg
+2192748/1
?B=ABDFFHFHHHCFGHHIHIJJJJIJJJIJJJIJJJIJJJJJJJEGIIJ
@5644288/1
ctactgtatagctttcttctcttggtgaacacatactttattcgtcatcg
+5644288/1
@@@DDDADFF<CDFF<EDDFECE>E<AAC<FEHCHB?B?1?DDH:DFCGB
@4231326/1
ccccttaatcagctacaacagtcaacatttcccacctttttaactcaacc
+4231326/1
@@;DDDDDBF?FF<?FBFIIIHIIIIIIIIIIIIIIIIIIIIIIIIIIII
@4232348/1
ccccttctgttgggatgggggccgcccccc
+4232348/1
CCCFFFFFHHHGHJEHIJJJJIIF0?DHIE
@2195760/1
atttctttcatttatcaaggttttcaaactgttaaaaaacctgctgaatg
+2195760/1
==1=BDDEHHHGHIGGHIEEEHGGHHJJJJIIIJGIIIHHHHGIGI@?GB
@3550825/1
caggggagaaaagtcacgagaatttgaaaagcgagcttcatgatcccctg
+3550825/1
@=@ABADD:8;?:FDGIICGGIHHI<BDHIIIE6?:?BFDD=<BFEGBDF
@5650082/1
ctagaaactgaaaaaccgaattctcgtacagtgggatggttgttaaaatt
+5650082/1
@@1BDDDDAHBHFIIIIGIIIIIIIIHIIIIBFHIIGBHFGHGGGEHIIG
@815071/1
aagtattgtaccttgtgggatgacaacgatatgtcaaacgacgacattga
+815071/1
?@<ADDDDFHHHHIIEGIGIIGBHHHHIHIIIIIIGIHIBEHEEHIIGII
@4235225/1
cccgaacaagccaatcagaccaacggaacgcccggagcgg
+4235225/1
@?;??DDD?DD;CBEBHHIIIIIGIBHIGGGGIF>B8FGF
@4235226/1
cccgaacaagccaatcagaccaacggaacgcccggagcgg
+4235226/1
@@=AD@D:DDDFDHEHIIDGHEFHGGGBEGG:FHHI<BAH
@4235227/1
cccgaacaagccaatcagaccaacggaacgcccggagcggc
+4235227/1
@@@7BDFABFHGHGAEBC<CEGCGGIIEBDGIIGG0@;4=A
@4235228/1
cccgaacaagccaatcagaccaacggaacgcccggagcggc
+4235228/1
BCCDDFFFHHHHHJJIJJJJJJJJJIJJJJJJIJIAE<EEA
@4235229/1
cccgaacaagccaatcagaccaacggaacgcccggagcggctgatatcac
+4235229/1
CCCDFFFFHHHHHJJJJJJJJJJJJJJIJJJJJJJIJJJHG<A66;66;5
@7705883/1
gaccaacggaacgcccggagcggctgatatcaccaatcaggtggtgacat
+7705883/1
CC@DFFFFHHHGHIIJIJIGJJJJIJCGGGGGGIIIEEG>E7?E<?BDC@
@2199635/1
atttgaatctatggaagttcgtattattcctcgaaatcaataactcgata
+2199635/1
B:=BDFFFHGHHHJGIJHHJJIIJJGIJJJJIJJIJJIJIIJJJJJJJJJ
@7707984/1
gaccaattgaagttcttttatgagtctaataaaggtcaaaaaccccaaag
+7707984/1
@@@FFFFFHFBHFHIIIJJJIJJIEHJGIJIGHIIFFGIGEGGHGBGGEI
@1515654/1
atacactattattaggcactagttattaattataatcatcaatattatct
+1515654/1
CC@FFFFFHHHHHJIJIJIIIJIJIIJJGIJJJJJJJJJEGIIJJJJJGI
@1516223/1
atacagactaaagaaacgctcgtggggagcgatgacgaataaagtatgtg
+1516223/1
@@@FFFFFHDFHHJJGIIGEGG@EAHHIGGIJDB@BFFIHBG@D=@E=7=
@7009790/1
cttcgcttttgactcgacaaaaatttaaacacattgcattattgatttcg
+7009790/1
=@14ADDDHH?CFFGD@FDHIIIIIIIIIGHGGGIGGIIIIIIIGHIIII
@7009791/1
cttcgcttttgactcgacaaaaatttaaacacattgcattattgatttcg
+7009791/1
@@?DDFDFHHDDFHIEEGIIJJJIJJIJJJIJIIIIJJJJIIJIIJJJJI
@7009792/1
cttcgcttttgactcgacaaaaatttaaacacattgcattattgatttcg
+7009792/1
@@@DDDDDHH8ACDE?AE@FIIIGIICHIGDDDDHCCGGIGHHGIIIIFG
@5653291/1
ctagaacgattttacctttgcgcgaaaagtgaccacaagcaatgtcaaag
+5653291/1
BCCDFFFFHHHHHJJJJJJJIJJJIJJIJFGIIJIIGIIIJJJIGHIIJJ
@5653952/1
ctagaactgggcaaatttggaatttcataaacaactcttaactgcttcat
+5653952/1
@<@DFDDFDF;DDDFFGHEGIHGGH<FHGIIGGGGIIIIEFEGDGGEHIG
@7010903/1
cttcggagaatcacaaaactcatgatacttttcaaattttcttttaaatt
+7010903/1
@@CFFFFFFGHHHIIIJJJIJJJIJIJJJJJJJJJJJJJJJGIJJJIDHI
@7010904/1
cttcggagaatcacaaaactcatgatacttttcaaattttcttttaaatt
+7010904/1
BB?DFFFDDHHHHIJJJIGIJJIJJJJJJJJJJJJJJJIJJJJJJJJJJJ
@7011428/1
cttcggagttttgcctgttccgtagcagacggccactggcaaag
+7011428/1
@??DDDDD?FFB?:CBFBC@C??FD?E9EC:FEDGHFHII@FGG
@7709630/1
gaccagtctgttgtgggggaacagtttgatgttgctgttgtggagctgtt
+7709630/1
BC@BDFDDHHFHGGGIJJIEIJHIHIJJHGIIIIJIJIJJJIJCHJJJIJ
@2918770/1
caataatgcaatgtgtttaaatttttgtcgagtcaaaagcgaagaatatt
+2918770/1
B@BDDFFFHHHHHHIIJJJJJJJJJJJHGJJJHHIJJJIJJJJJJJIIHJ
@2920804/1
caataatttaacaactactccggagtttattgtcgacgaaaaaagagtag
+2920804/1
@@<DFFFFHHHHHJJJJJJIJIJJJGHIJJIIIJIIGIIJJJIJJJJDEG
@4239515/1
cccgaataccgattctcagccgagctgcccagtttagtggccaactcttc
+4239515/1
CCC@DFFFHHHHHJIIIJJJJJJGIJJIIJIIJJJJIHHJJJJJJJJJJI
@4239516/1
cccgaataccgattctcagccgagctgcccagtttagtggccaactcttc
+4239516/1
CCCDFFFFHHHHGJJJJJJJIJIJJIJJJJIFFHJJJIJIJJJJJJJJJJ
@4239517/1
cccgaataccgattctcagccgagctgcccagtttagtggccaactcttc
+4239517/1
CCCFFFFFHHGHHJIJJIIIJJIGIGGIIJGIGIJIIHJJJJGIJFJGGH
@3556044/1
cagggtttcttaacctcataggtacaagtggacaagcttgcagttcactc
+3556044/1
@C@DFADDHFHDHJJIIJJJJJHIIHJJCHGHIIIJJIJJJJJGIJJJJJ
@3556045/1
cagggtttcttaacctcataggtacaagtggaccagcttgcagttcactc
+3556045/1
BCC?D:DDFHHHHJJJJJIHIIAFHHIIFHIIJJIJIGIGIJIGIDFEGI
@3556046/1
cagggtttcttaacctcataggtacaagtggaccagcttgcagttcactc
+3556046/1
CCCFFBDFFDHHHIIAHBHHIIFHHIIIFHIIIIIIIGIIIIIIIIIFII
@3556352/1
caggtaaacagttgtacagtagaggataaaccaattgagcacacttttac
+3556352/1
@@@DD?DDFDFDFEEHIIIIIIII@E>EDCBAFHGEEHG<FHIHGGHIIG
@7017325/1
cttcgtcactcgcaaatgtagaaggcagattgttaccctccacgggtaaa
+7017325/1
?@??D?DDHHFDDIIIBFEHHIIIIFIGIGIIIIIIIIIIIIIGGE;FFG
@818963/1
aagtgaccaaagcaaagacgcaataagtaatacaagaaaatatacagact
+818963/1
BBCDFFFFHHHHHJJJJJJJJIJJJJJHIIJJJJIJJJJJJIJIJJJJJI
@4945478/1
cgatcccaaatcgaagctacaacaatgttgtcttactttgcgaactatgg
+4945478/1
@@@DDDFFDHFFDII;FHHGHHIIIAGHIIGIGICHGIGBFGDHIIIB@3
@819557/1
aagtgatacaagaaaatatacagactaaagaaacgctcgtggggagcgat
+819557/1
?@B=BDFFHHHHHIJJIJJJJIJJIIIIIJIIHIJJJJIDGGIGGIJIJI
@819558/1
aagtgatacaagaaaatatacagactaaagaaacgctcgtggggagcgat
+819558/1
B@@DFFFFHHHGGIJJJJJJJJIJIJJJIJJJJJJJJIJGHJIJIIJIIH
@135297/1
aaaaatttaaacacattgcattattgatttcgaggaaataatacgaactt
+135297/1
CC@FFFFFHHHHGJIJJJJJJJJJJJJJJJJJJJIJJJJJJJJJIIIIJJ
@135298/1
aaaaatttaaacacattgcattattgatttcgaggaaataatacgaactt
+135298/1
CCCFFFFFHHHHHJJJJJIJJJJJJJJJJJJJIJJJJJJJJIJJJHIJIJ
@135299/1
aaaaatttaaacacattgcattattgatttcgatgaaataatacgaactt
+135299/1
@<;?DFFFHHHHHIIIIIIIIIGGGIGEGGIGGIHIEGIHIIEHGGHE=D
@2925570/1
caatagctcaaaagggaacaatttttatcgagttattgatttcgaggaat
+2925570/1
=?<4=BDFHHHHGIIIFIIIIHIIIIIIIIIIIIIIIIEIIIIIIGIIII
@2925571/1
caatagctcaaaagggaacaatttttatcgagttattgatttcgaggaat
+2925571/1
CCCFFFFFHHHHHJJJIJIJJJJJJJJJJJJJJJJJJJJJJJJJJJJJJJ
@2925586/1
caatagctcaatccatctgagattcagcctcaacctattccacaagaccc
+2925586/1
@@C;DBDEFHD?HIGGIICIIBHIGGGIFIIIGIGGIIHIIIIIHIIIIG
@137615/1
aaaaatttatacagcactactatgttaccttttggagaacaaaaagaagg
+137615/1
CCCFFFFDHGHHHJJJJIJJJFIGIJJJGHGIIIJJJEIIIGHGIIGIJD
@137627/1
aaaaatttatagttttttgcatttttattcggcttattgtaatattcctc
+137627/1
B@@FFFFFGHHHFIJJJJJJJJJIJJIIHIJIGGIJJJJIIJJJIIIJJJ
@1523668/1
atacgataaatttgaaagacacattggttacaagtttgcagaccgttcat
+1523668/1
BCCFFFFFHHHHHJIJJHHIIIFGIJJHHGGIIIHJIIJIJIIIJIJIII
@821257/1
aagtggcttaccttctacttaccacttagcagaacccgataaagcgttac
+821257/1
:=@44=BDDHDHB@AHCGHGHGGGHGIIFHGEFGBFGGIEGHGGFBF=@D
@821699/1
aagtggtccgtgccccttgcggttaccccttctgttgggatgggggccg
+821699/1
=@B4=DDDHDHHHJJJIJIIJJGIJJJJIJIIJJIJJJIFHIIDGIEH@
@2930005/1
caatattatctatcgatactgaatgtaattttttatatagtgcccc
+2930005/1
CC@DDFFFHHGFHIGEHHIHIHIJJGIJJJJJJJIGJJJIIIJJJJ
@4951422/1
cgatgatatgatatgtatttattatattgtgaaaagggagcatttatttg
+4951422/1
=?=4=BDDHHDFHHCEHIJJGIJIJIJJIIHHJJJJIJGIIJJJJJJJJI
@140099/1
aaaaatttttagttttttgcatttttattcggcttattgtaatattcctc
+140099/1
@C@FDFFFHHGHHIIJJJEGEGHIIJGEHFH>DHGEGI@FAGGGEHBGHH
@7024991/1
cttctagactataaaccgtatgtagaagaaatacctcatgatgaagacac
+7024991/1
<@@1B?:=C<FFD<C3C@3A?EHFIIIEFEFDEEG9C?FCBDFEFIIII>
@7026104/1
cttctataactggtatagctttaggaaacggtttatgagcaacatcaaca
+7026104/1
C@CFFFFFHHHHHFHGIIIIJJJJJJJJJJJAFHEHEGIHJJIEEI@HIH
@1528833/1
atactcctcaaatgtagcgtactctgagccagga
+1528833/1
@@@ADDDDHHH?D@CGD9@CFEG><H<???3::8
@7027039/1
cttctatctagtttcccacgccagtatacagggagtggcgaaaccaacaa
+7027039/1
=?1ABDEFDHFHHJJJJGIJJJJGHGHJJJIIIGICFHJIJJIHIJJJJJ
@1531317/1
atactttattcgtcatcgctccccacgag
+1531317/1
@@@DADDDBB<B<;CG:E?E:<FEBE:8C
@1531715/1
atactttgcatcaaataaatgctcccttttcacaatataataaatacata
+1531715/1
BC@FFDFFHHHHHJIJJJJJJJJIJIIJJJJJIJJJJJIHIJHJIJIIJI
@4953754/1
cgatgcattgaaacgcaaactgacgtttactcttctaatgtcaaacagaa
+4953754/1
CCCFFFFFHHHHHJJIJJJJJIIIIIJJJJJJJIJIJJJIIIJIJJJIJG
@1534660/1
atagaagctttgcttgaagtaataaatgcagacagatataataataaact
+1534660/1
CCCFFFFFHHHHHJJJJJJIJIJJJJJIJIJJJFIIJJJJJJJJIJIJJI
@4246600/1
cccgataaagcgttaccagcgcttgaggaagtaacggcagcact
+4246600/1
@@@DDDDDDBHHFHIJIGIGIJJJJGGIFHIIGHGIJGGHG>G@
@7722990/1
gacgaatgatgtgataaatatacctgcacacacgcatttttaaatttaaa
+7722990/1
B@1ADFFFGHHFHHIJJIJJJIJJJJJJJJJJIIJJJJJJJJJJJJJJIJ
@7723114/1
gacgaatggtaaagctgctaaaaaagcaggaaaa
+7723114/1
=18A1AAD?2ACFE<F3CD@HH<<@1@@@?BCF9
@6353771/1
ctgacatgtttcatatgtagaacgaattttgtgaatacaaaaatagtaaa
+6353771/1
@@?DDDDDADHHHIGBB:C>DHDEFEHIC94<:?FBCHEHEGHD9DHIII
@6353772/1
ctgacatgtttcatatgtagaacgaattttgtgcatacaaaaatagtaaa
+6353772/1
@@<DDFDFFHHFHJHIJHJHJIHDGDGFHH<GBDIICHEGB@BGHHICFI
@6353773/1
ctgacatgtttcatatgtagaacgaattttgtgcatacaaaaatagtaaa
+6353773/1
B=?DFFFFFHHHHJJIJEHJJJJHIIJJJIIEHHGIJJJJJJJIJJIIJI
@6353774/1
ctgacatgtttcatatgtagaacgaattttgtgcatacaaaaatagtaaa
+6353774/1
B@?BDFFFHHHHHJJIJHIJJJJJIIIIJJJIJJIJIJJJJJJJIJFGGI
@6353775/1
ctgacatgtttcatatgtagaacgaattttgtgcatacaaaaatagtaaa
+6353775/1
BC<DDFDFHHHHHIGEGFHHHJJJJJJIJJE?FEGIGHIJJJJJJIIJJI
@6353776/1
ctgacatgtttcatatgtagaacgaattttgtgcatacaaaaatagtaaa
+6353776/1
CCCFFFFFFHHHHIIEHGJHIIHIJHGIIIICFHEIIHGIIIGHIGDHII
@5673869/1
ctagattctgtttgacattagaagagtaaacgtcagtttgcgtttcaatg
+5673869/1
@@;BBDFFHFDHHIGEAGIGHGIGIICBHIIIGIIIIIIIIIGGIGIIII
@5673870/1
ctagattctgtttgacattagaagagtaaacgtcagtttgcgtttcaatg
+5673870/1
@@<DDDFEHDFFHGEGHGJGIIJGIIFGIJIGGHIIAHIIJJAEHGIJFI
@5673871/1
ctagattctgtttgacattagaagagtaaacgtcagtttgcgtttcaatg
+5673871/1
@@@ABDFDHFFHHEHIIIIJGGICEGCHG?FGFGFHCGGEII@DFGIECE
@4248709/1
cccgatgatatgatatgtatttattatattgtgaaaagggagcatttatt
+4248709/1
@CCDDDFDHHHGHJIIIFGHHIIIJJJJIJJHIJJJJIIIIGIJJJIJJJ
@1535942/1
atagaatgtcaatgttattctaaaaagaagactgctaaacgttaaatttt
+1535942/1
CCCFDFFFFHDHGGFFGGJJJJIHIJJJJFIIJJGIHHIIJHIIJJJJGE
@2938077/1
caatccttcgaggtaacctacgtggacatcgaagaaaaaacattgaccaa
+2938077/1
:?@4=ADDDFBHD<CFHIIIIFAEBGEHIHE@DGIIIHIGIIHGGIIIII
@2939092/1
caatcgtgtgcgctgataggaggccaccaagaccagatgacttacggaac
+2939092/1
BCCDDFDDHHHHHIJJJJJJJJJJJJJJJIIJJJJJJJIIHJJJIJIHIJ
@1546346/1
ataggattatccgatctagctgaagatccgacccatagtgtcggcatctg
+1546346/1
@CCFFFFFHHHHHJJJJJIJIIJJJJJJJJGIIJJJIJDFFIIJGBHIJJ
@832499/1
aataaagtgtactttattgaaaaattagtaaaacataatggttttcgcgc
+832499/1
CCCFFFFDHHHHHJJJJIJJJJJJJJJJJJJIJJJJJJJJJGIIJIJIJJ
@4968409/1
cgcaaagaaaccgaagtatgtgcctcctccaaggaagaatagagct
+4968409/1
CCCFFFFFHHHHHJJIEHIIIIJJJJJJJJJJJJJIJJJIIIGGGJ
@7034872/1
cttctctttgacattgcttgtggtcacttttcgcgcaaagg
+7034872/1
@@@D?:BDBCF>CBE><A?FFHCGDD>BDHDCHI@DB?:??
@7034873/1
cttctctttgacattgcttgtggtcacttttcgcgcaaaggtaaaatcgt
+7034873/1
BB:DDFFFHGHHHJJJJJJJIIJIJIJJJJJJJJJJJJJIJFHHJJJJJH
@4969140/1
cgcaaaggtaaaatcgttctagacatactttatgctcttgacatttcgtt
+4969140/1
@??DDAAD2AFDF<ABGFHHHBEBHEIGIIIIHHIGGIGEHGIIGGIICG
@4969141/1
cgcaaaggtaaaatcgttctagacatactttatgctcttgacatttcgtt
+4969141/1
@@@1DDDFCFHHHIIJEIIJJJIJIJIIJJJJJJJJJJJJIJJJJJJJII
@4969142/1
cgcaaaggtaaaatcgttctagacatactttatgctcttgacatttcgtt
+4969142/1
@@@DADDF<DFHHFAEFGBGGBFHIIIIIIIHGGGIIGICFHIIIIIIII
@4969143/1
cgcaaaggtaaaatcgttctagacatactttatgctcttgacatttcgtt
+4969143/1
@@@DDDDD2AF?F?FD<ED;FBFFDH?<BFHHIEGGBCGIIIIIEFDGFD
@4969144/1
cgcaaaggtaaaatcgttctagacatactttatgctcttgacatttcgtt
+4969144/1
CCCFFFFFADFFHIIJIGGIGIGHIJIJIIIJJIJJIJIJIIIJIIIJJI
@4972020/1
cgcaaatgtagaaggcagattgttaccctccacggg
+4972020/1
?@<D?DDF:CDDDHEHG=EGHDHIJDGI@8??;;@0
@4972021/1
cgcaaatgtagaaggcagattgttaccctccacgggtaaatcctgcaagg
+4972021/1
@@1BDDFDHHFHGIIFJIIJJJJIIJIJIJEGJJIJ?FHGIIGGIIIIII
@4972022/1
cgcaaatgtagaaggcagattgttaccctccacgggtaaatcctgcaagg
+4972022/1
@@@;DDFDFFHFHGIBGHGIIHIGIHGFGIIIIIIG6?FG@?GEIEGGCH
@4972023/1
cgcaaatgtagaaggcagattgttaccctccacgggtaaatcctgcaagg
+4972023/1
@@@?DFAFHHFBFHIJIHIIBHIJIJIJJJJJIJEGAFHIIGIJJJIJJI
@4972024/1
cgcaaatgtagaaggcagattgttaccctccacgggtaaatcctgcaagg
+4972024/1
@@@BDFFFFHHGGJJIHFCGIIHJJJJJJJIJIIIH:DGHIJJIIIIJII
@4972025/1
cgcaaatgtagaaggcagattgttaccctccacgggtaaatcctgcaagg
+4972025/1
CCCFFFFFGHHHHJJJJIJJJJJJJJJJJJJJJJJIGGIJJJJJIJJGII
@4972026/1
cgcaaatgtagaaggcagattgttaccctccacgggtaaatcctgcaagg
+4972026/1
CCCFFFFFHHHHHJIGHGGIJIIJJJJJJJJJJJJJDHGIGJJGIIJJII
@6360890/1
ctgacgtcactcatcccagccctgattcgcaacatataccgagtgtggcg
+6360890/1
?@81=DDDHHFBDIIIDHCAGIIHHIGI@FIIIGIIIGGGA@BCCEC=FH
@6360891/1
ctgacgtcactcatcccagccctgattcgcaacatataccgagtgtggcg
+6360891/1
@CC=DFFFGHHHHJJJJJJIJJJIJJJJJJIJJJJJJJJJJIJCGGHJJJ
@2944664/1
caatgagaaggatagcaactaattttacaagctatactttgcatagaatt
+2944664/1
@BC4BBDDHHHHHJJIJJJJJJJJJJJJJJJJJJJJ<GHIJJJJJIGIIJ
@2213127/1
atttgatgcaaagtatagaggttgtacc
+2213127/1
@@@DD?DDDHH<BGHIF4:C?DACFHHG
@2213128/1
atttgatgcaaagtatagaggttgtacccaaacttttcgggg
+2213128/1
=@?4ADEFHHHHHFHIIIJIJGHJIJJJJJJJJJJJJJJJDH
@2213129/1
atttgatgcaaagtatagaggttgtacccaaacttttcggggtgcaatct
+2213129/1
=B@4ADDFHHHHGFHHIIIIIFGGHIIJJJJGIJJIIHIGIIIJJJJJIJ
@2213130/1
atttgatgcaaagtatagaggttgtacccaaacttttcggggtgcaatct
+2213130/1
@@@FFFBEHHHHFCFGBHHHIIDGEHEHGGGGFHGHFEHIIHDBG@BFHG
@2213131/1
atttgatgcaaagtatagaggttgtacccaaacttttcggggtgcaatct
+2213131/1
@@BDDFFFHHHHHEHGIJHIIHGIHHIIIIHGIGIJJIIGDH@FHGAHIH
@2213132/1
atttgatgcaaagtatagaggttgtacccaaacttttcggggtgcaatct
+2213132/1
@BBDDEFFHHHHHEHIIJIIJHIJHIJJJJIEGIJJJJJIJJEHIIJJJJ
@2213133/1
atttgatgcaaagtatagaggttgtacccaaacttttcggggtgcaatct
+2213133/1
@BBDDFFFHHHGHCGEEGDIJFHGHHIIIJFAGGHGIGIGHG@FC@EGEH
@2213134/1
atttgatgcaaagtatagaggttgtacccaaacttttcggggtgcaatct
+2213134/1
BBBBDDDFHGHGHAGGHJJIJHHJHJJJJJJIJJJJIGIJJJHIJJJJJJ
@2948849/1
caatgcattaaagctgctagaagaggacggcatttatgatccaaaagaaa
+2948849/1
=B@4=DBDHHHHHJJJJIJJIJJJJJGHIJJJIJJJJJJJIJIJJGIGIG
@160460/1
aaaacattgaccaatcgccaccaatgcttggtgcagctatccactttgcc
+160460/1
@CCDFFFFHHHHHJJJCGIIJJJJJJJJJIIIJJIJJJJJJJJJJJJJIJ
@5683344/1
ctagccaaacacacatagtacctctccacaaaaagggaaataaacaagga
+5683344/1
@@@DDFFFHFDBD?CADGBFHHHHGII@GGGIIIIIG?FH<BFIABFAEB
@5683345/1
ctagccaaacacacatagtacctctccacaaaaagggaaataaacaagga
+5683345/1
@CCBDFFFFHBCFGHBHI:AFDCFHHDDH@FHCHHGI=BGHIEGHIGGIH
@3575133/1
caggttttttaacagtttgaaaaccttga
+3575133/1
?1;D4=?D;CBDBF9?BA@EE9FGE@F9?
@3575134/1
caggttttttaacagtttgaaaaccttgataaatgaaagaaattaaacac
+3575134/1
?;:1A?DDFHAHAE>AFG>EEHIGHGGGEGIIIIIGIIDFHGIIIIIIII
@1548375/1
ataggtgctttgtctggttaactttagtgggaaggtttagg
+1548375/1
?=?D<DBDFFFDDF@F9AA@@HF<EHEFFC=F>BB3?FFGF
@5685361/1
ctagccgaagatccgacccatagtgtcggcatctgaggatatcttaattt
+5685361/1
CC@FFFFFHHHHHJJIJJJEGIJIJIIJJHFEHIIEHI9BBFHEIFGIII
@2952400/1
caatgggattgcccatcactttgtcat
+2952400/1
@@@DD22A:D?F8??FA<?CDHIHF<A
@1552197/1
atagtgtattacctctaaagctatctactcgttatataatcatcattcaa
+1552197/1
7??DD;2=?CDD<EBEBE@A3ABFBEEFCCEEFDEEIICDBC:1?D9BBB
@4976549/1
cgcaactttcttccagttcacaatcagattcacaagcaggatcaactcaa
+4976549/1
@<<DD8DEHDDHHI@B2C?<@FHCF:?EEGE@CGG;@E@G??BGFDFIGG
@7045150/1
cttcttcccccaaggataacctctctgtcggtagatttccgtgaagtggt
+7045150/1
:?@;DDDFHHHDHIGDHIIIIIIIIGIFHII?CF9GHIGE7??DF@8DD8
@165484/1
aaaacctttaaagatgcgaataatagagaaattaccatccaacggtattt
+165484/1
@@@DDDDDFHHGFGGEHIHIHGHIJIGC@E?GHIEHDEHCG@@DG?DFID
@6367263/1
ctgacttgcatttcataattaaggtaatccacggcatttctggtcatggg
+6367263/1
@C@DFFFFHHHGHJIIIGIJJJJGAFHIIIJJIJJIJJJJJJIHGIGIJI
@168072/1
aaaacgtatgacaaaactatagacaaaccagaattacaggaaatggataa
+168072/1
CCCFFFFFHHHHHJJJJJJJJJJJJJGJJJJJJJJJJJJHIJJIJIIIII
@7739292/1
gacgtcactcatcccagccctgattcgcaacatataccgagtgtggcggc
+7739292/1
@@C?DDDFDFDHHIIJIIIJJJJIIJJGGGIJGIIGJGIDFFGHHIJIJ=
@169320/1
aaaactaaaggatttctcaacttgtttccgtgagttgctgaacaaatttg
+169320/1
CCCFFFFFHHHFHJJJIJJJIJJJJJIJIIIJHIHGCHJJIIHGIJIJJI
@2956467/1
caatgtttgaatgatgattatataacg
+2956467/1
:=8==BDBA?AF<4<EFA9IHEGHIEF
@2220781/1
atttggaatttcataaacaactcttaactgcttcatgtacttgccgaaaa
+2220781/1
@BBDDEDFHDHFHJJJJJIIHGIJHIEGIEGCBHGGHICCIIGGIJGGII
@2223601/1
atttgggagtgatgccgcgacggctcagcaactcctggaggacgctgacg
+2223601/1
:B:ADDFDDFFHHGIJGGIGGGIIIJEAHIAGFHGHDHHEHCEEBDDDDD
@2223602/1
atttgggagtgatgccgcgacggctcagcaactcctggaggacgctgacg
+2223602/1
=?:=ADABHHFHFIIHGD@EHHHGIIDHIFCIHJIDDDCEHCDD??BBCD
@2223603/1
atttgggagtgatgccgcgacggctcagcaactcctggaggacgctgacg
+2223603/1
?BB4ADFFHDHHHJJJJJJIIIIJJJJIGJJJIIJJJJJGHHFFDDDDDD
@7050918/1
cttcttttccggaaaatgctcgaaaactcaattggcgcacattcagcagg
+7050918/1
==?=ADDD?F;C<CFI:2ACEBEGIIE@FCFBG@F>@:?F@BFCEAFIFI
@7051253/1
cttctttttagaataacattgacattctataaagacgttagagaggttca
+7051253/1
?@@=BDDDHFFHF>GH<FHH<F<CCEHHIGGIIGDF@FH?;DDDGD?BBF
@1555894/1
atataactgacatgtttcatatgtagaacgaattttgtgcatacaaaaat
+1555894/1
1:===ABDBDDFFBFHGIJIJJJHGGGIHBGEGEIJGEHGHIIJIIJIGJ
@6374325/1
ctgagagtctgcaaatcggccaacttcttgccgacggaatttttcagcgt
+6374325/1
@B@DDEFDHHFHHJJJJGHIJIJJJJJJJIIJGIJJJJGGHGJEHIHJIJ
@2960890/1
caattacagattataatgatgaatcatgacatcaaaattgcatcacacca
+2960890/1
CCCFFFFFHGHHHJJJJIJJJJJJJJJIJJJIJJJJJJIJJJJJJIIIHI
@4981437/1
cgcaatagctcaaaagggaacaatttttatcgagttattgatttcgagga
+4981437/1
@C@FFFFFHHHHHJJEIIFGGIEHIGGIJJJI@FDHGIGIIGIGJ>BB@F
@4981438/1
cgcaatagctcaaaagggaacaatttttatcgagttattgatttcgagga
+4981438/1
@CCDFFFFHHHHHJJJJJJJJJIJJJJJJJJIFGHHJJJJJJJJJJJIGI
@5695396/1
ctaggatgcattctcctggtgctttgacggatttgagatcagctctagtt
+5695396/1
@@@DDBDBB<<CBHGIA<G<CH@HDFAFFD8C?DB<DDHGIIGGII9F?D
@7056347/1
cttgaacacattgggtggccattcctaacacagtatcgccaa
+7056347/1
@C@DFFFFHFDHDGG<EGGCHGGIIIGIBEFHIHIE??;F80
@1560599/1
atatatgtcacattttgtggttctttaacgaaatgtcaagagcataaagt
+1560599/1
?@@BDDDD?HFFHJIJG@HIGGHHIIJIIJJGIIHIDIDGGIIJJ<FBDD
@7748504/1
gactgtgtatcgatagctgttcactttttggtcatgattttg
+7748504/1
@?@DDDDDHHHH?BFAB<FDGG?EHHHIIDH???FF>BGHI@
@7748625/1
gactgttgtagctgattaaggggtgtattctatatttcagttaaatttaa
+7748625/1
@@@DD?DFFDHHFIGEGGIJIJJCFGHIIIIJJGIJJGIIIDDHEIIJJJ
@7748626/1
gactgttgtagctgattaaggggtgtattctatatttcagttaaatttaa
+7748626/1
BBCBDDFFHHHHFJIIIGJIIJJEGFHIJJJGJIIJIJJIIGGIGIIJJJ
@7749129/1
gacttatccaggaaaaaaaaccttgctctgttagagtggaccagttggac
+7749129/1
?@@ABDFEHHHFFHIJIDGIIGFFHIJIEGGHIJGIHIJJJJGGHIIHGI
@6380859/1
ctgagccgtcgcggcatcactcccaaatacgaactggtccaaatcgaggg
+6380859/1
@C@=DFFDFHFFFIAAEHGGHIHICGF>D@;CCHFGICEGGIIGHG@;>C
@4267828/1
cccgggcccagatggcattcatgcagaaccgattaagaaaggggcagaca
+4267828/1
@@CDDDDFHDHDHIJDEHIJIJJJJJIJJJJJIGIJIIJJJIJJJJIIJH
@4267829/1
cccgggcccagatggcattcatgcagaaccgattaagaaaggggcagaca
+4267829/1
@CCDDFFFHHGHHJJHGIJJIJJJGIGGGGGGHIJJJJJJGGHHIJJJIH
@4267830/1
cccgggcccagatggcattcatgcagaaccgattaagaaaggggcagaca
+4267830/1
B@CDDFFFHHHHHIJIEIJIJJIJJJIIJJJJJJJJJJIJIHCEHIJJJH
@1561240/1
atatattcacctttatatatgtcacattttgtggttctttaacgaaatgt
+1561240/1
?@1:BABBFBAAAA?F:CE:AFHBHHICHDBGFAGD<BCGFI9?D@FDG?
@7749338/1
gacttcaacttcgttcagttcttgcaggagatcgctagcgaacaatcctt
+7749338/1
:=@4=BDFHGFFHGHBEGHICFHHCFFHI@FGGGCHII@HHHGGGIGEHI
@864322/1
aatagctcaaaagggaacaatttttatcgagttattgatttcgaggaata
+864322/1
@CCFFFFFHHHHHIIIIJJIJJJJGIIIGHHGAGIIFEIJJIJGIJIIJJ
@864323/1
aatagctcaaaagggaacaatttttatcgagttattgatttcgaggaata
+864323/1
CCCFFFFFHHHHHJJIIIJJJJJJJJJJJIJJJJJJJIJJJJJJJJIJJJ
@864324/1
aatagctcaaaagggaacaatttttatcgatttattgatttcgaggaata
+864324/1
@@@?DFFFHGDFHJIJIGGIIJJIJIJJJJJJJFIIIIIJJJJIIJJIFI
@2230811/1
atttgtggtatctgtcgatgttgccagaacgtaagatatcctaaactcac
+2230811/1
CCCFFDFFHHHHHJJJJIJJJJJJJJJJGIIHHIJJJJJJJJGIJIGHJG
@4273114/1
cccggtttgttctgaaacaaacatcactgtgatgaaaaataaaaaaaaaa
+4273114/1
@@@D10ADDDFAF9CGFF@FFFEIIHFFCBF<F@FFIII@GFIIIIIIIE
@4273115/1
cccggtttgttctgaaacaaacatcactgtgatgaaaaataaaaaaaaaa
+4273115/1
@@@DDDDDBCF<<@<EH@?EGDBFHEH@B<FFF@FHIIIIIIIIIIIIIH
@2234382/1
atttgtttgtggacataaaggaaagaaaaaaatgtcaaaattttgcaaat
+2234382/1
=:BD1BDFGFHHGJJJJJJJJIIJJJIJJJJJIIFHGIIJJJJJIGJJIF
@2234383/1
atttgtttgtggacataaaggaaagaaaaaaatgtcaaaattttgcaaat
+2234383/1
?@?4=ABDHHHHBGIIJJIIEEGIIJIJJIJIIIIGIIJJIIIIEGIJIJ
@1568350/1
atatggtccaagacagtcacttatagagataattatgaaatattacagaa
+1568350/1
=BB4ADBDFHHHHJJJHGIIJJJIJJJJJJGGIJIJJIIGI<FFGGGEGI
@191867/1
aaaagataggccttgttgttgaacctgtatccaagtatttgttcgatttt
+191867/1
@@8ABDFFHHHFDGIIGGIJIFGGGIBHGIIIJIE@HIJGGIGIG=HGII
@4274291/1
cccgtagaaacgaatcatctcagcctcgcgctaggtaaattaaacacggc
+4274291/1
?@1BADDDHHFHHIIIIIEHIIEIEGGGBG>D6DA?BFBHGICHHG@GBG
@2236478/1
attttaacaaccatcccactgtacgagaattcggtttttcagtttctagc
+2236478/1
:?:ADDDDHDB7DGHGIIHGGIIIICG:EEHGIIIIGIIIIIIIIEEEBD
@7064752/1
cttgaagtaataaatgcagacagatataataataaacttacgagaaatga
+7064752/1
BBCBDFFDHHFHHJGIIJJJJJJIIJJJJIJJJJJJJJIJJJJJJIJJJJ
@7064868/1
cttgaagtagattttgtgaaggagcacaacgtaaaacaatatcgaccact
+7064868/1
BCC@DFFDFFHHHJJEEHHJJJHJIJJJJJJHIIJIJJJJJJJJIJJJJJ
@2975581/1
caattctttaacagaagctgtctgc
+2975581/1
?@<4AD>AF4AFD@:A;E?:<A<A<
@3597146/1
cagtctgttgtgggggaacagtttgatgttgctgttgtggagctgtttgt
+3597146/1
@@@DDEFDFFDHFGJICGIIGFHIIJGGIIGIIEIIIIGIIIGIJJEI@F
@7756938/1
gagaaagctatggttgagtgaaaaaggtgggaaatgttgactgttgtagc
+7756938/1
@@CF?DFFHHHHHHBB@GHHFGHIEGG2AFHGGICHDGHIIIEIIJGGAD
@2241608/1
attttacctttgcgcgaaaagtgaccacaagcaatgtcaa
+2241608/1
=??DBDDD<?=??E@@12:EBDA99?9:DD;B?B89099<
@1573470/1
atattcgattcgataggtgctttgtctgg
+1573470/1
@@@D;DBDADBHD?E:?2A?<C?<C?C99
@1574404/1
atattgatttaattttgacatgttagaatgccctattgaaaaccttgtag
+1574404/1
BCCDDFFFHHHHHJJJJJJJJJJJJJJJJJJJJJJJJJJJJIIJJJJIJI
@877454/1
aatcaatcaatttgcctcgaaatctaaggttatattacttttatgaatcg
+877454/1
@@8DDFFFHGHHHGIJJJJJJJJJJJJJIHIJJJJIIGIJJJJJJB:BFH
@2245334/1
attttatacatagaagaaagaatacccgagaattttaccgtacgtgagct
+2245334/1
:?@=BDFEHHHGFIIIJJJJHHFGHEHGHGIGIIJIIGIEGHI<FHIIJI
@2245876/1
attttatatatctgtagttttctagatctttcgtataatcgttaacactg
+2245876/1
BB:BDEFFHHHHGJGGJHHJJJJJIJIJJJJJJGHGJIIIJIIIIGJIJG
@878328/1
aatcaatttacatattatttttgacttgaataaatttttaaatttaaaaa
+878328/1
@@CDDEFFHDFDHHHJJGIJJJIGIIJIIIIIJJJJJIJJJGIJJJGGIJ
@878394/1
aatcaatttgcctcgaaatctaaggttatattacttttatgaatcgtgat
+878394/1
@CCFFFFFHHHHHJIJJIJJJJJJJIJJJIJJJIJJJJJJJFCBGIIJII
@7761222/1
gagaaatttgctgcctcaaaaacgtatgacaaaactatagacaaacc
+7761222/1
@@8ADFFFGHHHGGIIJJJJJIIIHIIIJJJIIIJJJJJIIIJIJJJ
@201195/1
aaaagcaggaaaagcccagaagaacgttcgactttcacttcattctatcg
+201195/1
@@@FFFFFFDFHHGIGIHIGIJJJIIJIGEI;FBD@40?D<4BG@GBHBD
@204209/1
aaaagctcgacatggagtcccaaaacatgaccatgatgcactcggccgga
+204209/1
@@<;BDDDHFFDFFCIGFGHIJIJJJDHGIIIGIEIIGIIJJIFGFIIIE
@7762028/1
gagaaccagtgggtaataggataacaacagaaactttaccg
+7762028/1
@CCDFFFFGHHHG@?EHDGIGIIJJJJIJJIGGGHIIJGHA
@7768258/1
gagaatttgaaaagcgagcttcatgatcccctgaaaaatatatcttgaag
+7768258/1
B@;DDFFFHHHHHIJIGJJIJJJJJJJJJJJJJIJJJJJIJEIJJJJHIJ
@7768259/1
gagaatttgaaaagcgagcttcatgatcccctgaaaaatatatcttgaag
+7768259/1
B@BDDFFFHHFHHJIJIGIIIJGIJEIJJJJIJJJIJJJIJJIIJJJIJJ
@5721624/1
ctatacagtagtcaaatttgtatccattatcactttttgttgccgtgtgc
+5721624/1
CCCFFFFFHHHHHIJJIJJJFHJJJJJJJJJJJJJJJJIJJIJIIJIDDC
@5722872/1
ctatactttgcatcaaataaatgctcccttttcacaata
+5722872/1
:;@D1DDDDB<<CD3ECF@HHAD?C@EG>AAHHHBGC9?
@5722873/1
ctatactttgcatcaaataaatgctcccttttcacaatataataaataca
+5722873/1
@@@?DD?DH>CC?FGIIBEHICDCAEHIEHIIC@E?GAFGFHCEHI>DFD
@5722874/1
ctatactttgcatcaaataaatgctcccttttcacaatataataaataca
+5722874/1
BBBDDFFFHHHHHJIJJJJJJJJJJJJJJJIJJJJJGIJJJGIGHIJJGJ
@6403794/1
ctgatatcaccaatcaggtggtgacatcgttcgatgacaaagtgatgggc
+6403794/1
@B<DFFFFHFHHHJGIIIBGHHGIIIJJJJJGIJEGIIJJIJDHEIICHD
@6403795/1
ctgatatcaccaatcaggtggtgacatcgttcgatgacaaagtgatgggc
+6403795/1
CCCFFFFFGHHHHIJJJJ<FHHIIIJJGIHIIIIHEIIJJIIHGIIJGHC
@2986444/1
caatttttatcgagttattgatttcgaggaataatacgaacttccat
+2986444/1
@@@;DDFFGFHF;ECG<@HHGGGIGHGEGBFEHIEGIHIGIIIIIII
@5726230/1
ctatatttcagttaaatttaagaggcttttaaaatttaacgtttagcagt
+5726230/1
=@@=A=DBFHAAFHHI@HI<EFHCEGDGHCEHGDEGH@BCHI>HBGGEHF
@7777972/1
gagaggtactatgtgtgtttggctagattctgtttgacattagaagagta
+7777972/1
B@@BDFADHFHHHGHEFHGIJJJJJJIJJJJIJJJJIJIIJIGIJJJJJJ
@215236/1
aaaagtaatataaccttagatttcgaggcaaattgattgatttgcccagc
+215236/1
CCCFFEDFHHHHHJJJIIIIIJIIIIJGGHJIJIIIJJIFIIJJJJJIII
@216446/1
aaaagtcacgagaatttgaaaagcgagcttcatgatcccctgaaaaatat
+216446/1
CCCFFFFFHHHHHJJJJJJJJJJJJJJIJJJIJJJJJJJJJJEIHIJJJJ
@217676/1
aaaagtgataatggatacaaatttgactactgtatagctttcttctcttg
+217676/1
@7@DFFFFDHFFHDHGEEHIGI@ECIGG@G>C2AEH9E>EHIDHIGIFEI
@218126/1
aaaagtgtgctcaattggtttatcctctactgtacaactgtttacctgtg
+218126/1
@@CFDDEFFFHFHJJIJJC@GIIJIJEGGGGIIGHHFBEHBFGI@CFGCH
@2992181/1
cacaaaattcgttctacatatgaaacatgtcagttatatattcaccttta
+2992181/1
CCCFFFFFHHHHHJJJJJHJJJJJJJJJJHHJJJJJFIIIJJJJJJJIJJ
@4288974/1
cccgtttgctgttgttgggcacctttttgctgcccttgtgtgggaccagt
+4288974/1
@@CDDDDFHGDFDHGEHGB@HHGGGIGIIIJGIJGGGIHJJJGGGGHIJ@
@2999856/1
cacaaagtttcacagttccacaaaacgctgaaaaattccgtcggcaagaa
+2999856/1
CCCFFFFDHHGHGGGIIJJJIIJJDIGIJJIIJJGIJJJIJIIBEIJDGG
@1588764/1
atcaaataaatgctcccttttcacaatataataaatacatatcatatcat
+1588764/1
@@@FFFEFFHHDHJIIGGIIJIJJJJJJJIIGIIGIFJJJFIIJJIIIJJ
@5729289/1
ctatcctccacctacacaagctcaatacaatccccacattccaccccaat
+5729289/1
=11=BDFFHHHHHJJIJJGIIJIJJJJJJJJJJJJJJJJJJJJJJJJJFH
@5010287/1
cgcatattacacatccatttatgcaggacttctatctagtttcccacgcc
+5010287/1
:??=DD;DDHDHDFFHBCFGHIIIIIEFGHIIDFCGIIIF@FHHGGGIII
@3618792/1
cagtttttgatatgatagcgtcgttctatttggtgtgtaagagttatgcg
+3618792/1
BC@DFFFFHHHHHJJIJIJJEHIHIIJJIJJJJFGGHGIIGGHFGHIJIJ
@3000721/1
cacaaatacctaaaccttcccactaaagttaaccagacaaagcacctatc
+3000721/1
?=?:AD>DAD2CDEEE@<CEDDEFEEDE42ACBEEEDDIDD;;DD8;DDE
@5729707/1
ctatccttctctttgacattgcttgtggtcacttttcgcgcaaaggtaaa
+5729707/1
CC@FFFFFHHGFHJIGIGHJIIJJIJJJIJJJJJJJJJJJIJJJJIFHGJ
@3619926/1
cataaaagtaatataaccttagatttagaggcaaattgattgatttgccc
+3619926/1
@@@DFDDDCCFFDFHGJIJJJJBDIIGIG>DGGE?EHIGGHIEEHGGGIA
@7785424/1
gagatgtgcatgtcccgcagatggccaccaccattctatgaaatggaaca
+7785424/1
@C@FFFDDHHHHGJJJIIFIJIIGIIJJIJJIJGIJJIGJFJJIJIJJJI
@7786246/1
gagattctcatgacagaaatttaaacgt
+7786246/1
?8=;BDD?<B<A<A?DAGCECBH<C::<
@3005868/1
cacaaatgtcttttaaaaggagctacgaagttaacagatgaaggtatagc
+3005868/1
@C<DFFFFHHHHHJJJJJIJJJJIIIGIIIIIJJIJJHIIIIJIIGGIJJ
@3005869/1
cacaaatgtcttttaaaggagctacgaagttaacagatgaaggtatagct
+3005869/1
CCCFFFFFHHHHHJJJJJJJJJJJJJIHIIJIJJJJGIGGIIIGIJIJJJ
@3006523/1
cacaaattagtacaactcctccaaaccttgcaaattttcaatcatgaagc
+3006523/1
??@=DDDDDFFFBGEFHFGBCFGBCGHIGIGIICEBHIGIIGHAFIEHHD
@3008674/1
cacaacaaaaaagatggcgaaacaattagcagcaagagaaatgctggaaa
+3008674/1
@C@DDDDDFHFDDEBHIEED?DGHGD@DDHIIBFGGHIEGGGEGHCFG>D
@230093/1
aaaatacccgtagaaacgaatcatctcagcctcgcgc
+230093/1
CCCDFFFFHHHHHJJJJJJIIIJJIHHIJIJGGBG?6
@7088038/1
cttgaggaagtaacggcagcactattgacactaagaaa
+7088038/1
=114=DDD?F<DFAGBFFI<BDF?FG91??D<FADCFD
@7088039/1
cttgaggaagtaacggcagcactattgacactaagaaatcacagagcccc
+7088039/1
CCCDFFFFGHDFHIIIHIDACHG>GG@@GAGDHHGGIIFHHGIGH3?FHI
@231038/1
aaaatacggcaaagagaagaaaggccgatagaatgaagtgaaagtcgaac
+231038/1
@<1ADDFFHHHHHJIJJJJJJJIJJJJJJJJJJJIJJJDFHIGJHGIJJG
@7788394/1
gagcaacatcaacatttaaaagtggcttccagcctcgaatggccgattga
+7788394/1
@@@1DDFFHHHHGIIIIIIIIIFHGHIIGIIIIIGIEGIGGHHIG@@FH>
@3009957/1
cacaacatgagcttaatgaaaaaattcgccatcatctaccgctttgttca
+3009957/1
@@CFFDFFHHHHHJIJJJIJJJJJIJIJJJIIIFGIJJJJIIJIIIHJII
@3016269/1
cacaagacccccaaccccaacaaggaggtaaaaagaagaaacaaaagcaa
+3016269/1
@@CFFFFFHHHGHGGIIIIIIEG@FHII?DGHHGIIIBGECHGCGEIGEH
@233476/1
aaaatagcttctgaacaatattcaaatagttcaactacagcagctgtacc
+233476/1
@<1DDDDDHHFFHIIIIIIIIIIIIIIIIHIIIGIIIIIIIIIIIFHGII
@898851/1
aatgaagtgaaagtcgaacgttcttctgggcttttcctgcttttttagca
+898851/1
?@@7DEFFDFH>?FAGGIA@F;EEHGHEHCHGGGG<9D?DFGBFGGHFIE
@898852/1
aatgaagtgaaagtcgaacgttcttctgggcttttcctgcttttttagca
+898852/1
@@@DFFFDHHHHHFEGHGIGABGGDHFGIGGIIIIIGHIDGGHIGEIAHH
@6425324/1
ctgattcgcaacatataccgagtgtggcggcagtcactgcatcttatgat
+6425324/1
CC@FFFFFHHHHHJJJJJJJIJGGHHJIJIE:A7@@A@D@;@CGHCE;AE
@235942/1
aaaatataataaaaatttatagttttttgcatttttattcggcttattgt
+235942/1
@1=DDBDFHHDBBHGEGFHIIIIGEHGIG@FGBGGGHGGIIGFIIGFGIB
@235943/1
aaaatataataaaaatttatagttttttgcatttttattcggcttattgt
+235943/1
@C@FFFFFHHHFFIEGIIGIHE?IAEB@FEHCHGDHGA9C9?@FDHI@F?
@235944/1
aaaatataataaaaatttatagttttttgcatttttattcggcttattgt
+235944/1
C@@FDFFDAHADHFBHGHJJIIBFDFHIIGECB@C?CFGHCDBAFGHAG8
@3625561/1
cataaatggatgtgtaatatgcgtgtccacgcaagtacctgctggaacgt
+3625561/1
@@@DDEEDBBFA?BECBHGIHIIIIHGHGIGIIDHHGIIEGHGE3?BFH8
@3625562/1
cataaatggatgtgtaatatgcgtgtccacgcaagtacctgctggaacgt
+3625562/1
B@@DDFFFHHHGHHGBFHGGGIEIIJJJIGIIIEGDHIJIGIIIIFHJJJ
@236182/1
aaaatatacagactaaagaaacgctcgtgg
+236182/1
<@<DDDDDDH>FHEGGGGGIIE?A?FACFB
@3625737/1
cataaatgtcaaaatgccacataatttgcaaaattttgacatttttttct
+3625737/1
@@<7DDDBCBFHHIGGE>EGBHIEHBHHCHGICEHIIGCIIHEGGHGGGG
@7791155/1
gagcagcttgctgttgtctcgctccaggttgttgttgtggaggagcagtt
+7791155/1
@CCFFDABFFFHDDFHBB?EF@FIGAEG?FDGGIFHGBGH>D777;8==B
@7791156/1
gagcagcttgctgttgtctcgctccaggttgttgttgtggaggagcagtt
+7791156/1
B<@FFFFFHHHHHJJJJJJJJJIJJHIIFGIEGIIJFHIJIIIGGGEGDE
@5023893/1
cgccaattgagttttcgagcattttccggaaaagaagattgcaccccgaa
+5023893/1
<<@D78DB<FFCDA>E@DF1CFBHI9CFAGFGAGE;?3DEBFAFFFFFE4
@5023894/1
cgccaattgagttttcgagcattttccggaaaagaagattgcaccccgaa
+5023894/1
@@@BB@DDFDFCFGI<D:EA8BHHIEIFIIIFFFGIECFI3DFCFIEAFI
@5023895/1
cgccaattgagttttcgagcattttccggaaaagaagattgcaccccgaa
+5023895/1
@@@DADDDHBH?FHIFEHGG@FHIIEIGIIHIIGGIGGIIEIIIIIIIBH
@5023896/1
cgccaattgagttttcgagcattttccggaaaagaagattgcaccccgaa
+5023896/1
@@@DDFDEDFHADHIGHGIIEHIJJIIIIGGJJ@FHBFHGHBHIJJIEAH
@5023897/1
cgccaattgagttttcgagcattttccggaaaagaagattgcaccccgaa
+5023897/1
CCCFFFFFHFHCFHGDHHHIEHIIIII1CGHIIIIIIIIIIIIIIFHIDI
@7792438/1
gagcatttatttgatgcaaagtatagaggttgtacccaaacttttcgggg
+7792438/1
CC@FFFFFGHHHHJJJJJJJJIHJJJJIJHIJJJJJJJJJJIJJJJIGDH
@2274509/1
attttcttgtatcacttattgcgtctttgctttggtcactttacgcgcga
+2274509/1
=@1=DDFFHHFGHJJJJIJJJJJIGIIJJJJJJJIIIJIJJJJIIJIJJI
@2275077/1
attttcttttcagcacaaatgtcttttaaaggagctacgaagttaac
+2275077/1
:?=4=ADEHHHHGIIJJJJJJHJJJJJJJJJJIJJJJJJJJJJIIJJ
@5738413/1
ctatggttgagtgaaaaaggtgggaaatgtt
+5738413/1
@@@DDD:BDAAAC<GHIIGIAFGI9EHG>1?
@7794860/1
gagcgagacaacagcaagctgctcctccacaacaacaacctcaagcttgg
+7794860/1
@@<BDFFFHHHGGJIIIGIIEIIJJGHGGHIIIJJJJJEGIIEHFHAGGG
@5743097/1
ctattattaggcactagttattaattataatcatcaatattatctatcga
+5743097/1
?;@AD:DDF4CA?EHEGACEHHB@AEEFDCEH>CHHIIIIIIICHHHIIG
@5743098/1
ctattattaggcactagttattaattataatcatcaatattatctatcga
+5743098/1
BB@DDFFFHHHHHIJIJHHJJJJIJJJJJJJIJJJJJIJJJIJIJJJJJI
@1611343/1
atcaatttgcctcgaaatctaaggttatattacttttatgaatcgtgata
+1611343/1
@C@DDFFFFBHHHGHIIEBHGHGGAEHHIIJJJJJJJEHGIGIJJII>FE
@5029842/1
cgccagtatacagggagtggcgaaaccaacaaagtattgtaccttgtggg
+5029842/1
@@@DADBDFDHHHHIED<CGFGGIIEHCHGGHIA9D@GFBFGGGIGFCGG
@5029843/1
cgccagtatacagggagtggcgaaaccaacaaagtattgtaccttgtggg
+5029843/1
@C@FDFBDFHHFFIIAG2CGEGEHE0CDFGDGI@099?B8DFD8BB=FHI
@3639446/1
catacccttaatttcatcggcgtaactctgccattcgttctgagtcatct
+3639446/1
@@@::DEFHHHGHIIIIIIIHEECECCDGDFHGGEHGGEHIIIIIIFAGC
@905790/1
aatgcatcgataagacgaatggtaaagctgctaaaaa
+905790/1
@@CFDFDFDHDHHFGHBHIIBBHIIIG<HGEHHIIGG
@3640735/1
catacgtttttgaggcagcaaatttctcaagggcacacggcaacaaaaag
+3640735/1
CCCFFFDDHHHFFGIGIJBEHIJJJIIJIJJJJGGHGIJJHIIJIJJJJG
@7797521/1
gagctattcgagcagcatgcaagagagtccaaagagaaggttatgaaccg
+7797521/1
BB@DFFFFHHHHHIJJIIJIJJJIJJJHGIJJIJIJJIJJHHIJJJJJJJ
@3642000/1
catactttatgctcttgacatttcgttaaagaaccacaaaatgtgacata
+3642000/1
@@@DBDEDHDHFHIIJHEFEEHHGEFHCEBHHIBDEGGIJJJIGGI@BGI
@1613572/1
atcacagagccccgggcccagatggcattcatgcagaaccgattaagaaa
+1613572/1
@@@DDFFFHGHHHIIIFHIBGCGDHD@FHGIDGGGIEHIIIIGIIE;DHG
@1614643/1
atcacatcattcgtcgtgtaccaca
+1614643/1
@@@DDDDDFBFFFFFI@@??AC92A
@1614644/1
atcacatcattcgtcgtgtaccacatctcggatcttgctactaatattcg
+1614644/1
@C@FFFFFFHHHHHIIFGGE9FFCF>EGG>F08@BD4B>GEC9?BBBBDF
@3644205/1
catagatccaatcctataattatccatttcctgtaattctggtttgtcta
+3644205/1
CCCFFFFFHHHHHJJJJJJJJJJJJJJJJJJIJHJJJIJJJJHIJJIJIG
@3647481/1
catagtacctctccacaaaaagggaaataaacaaggatgtaagaactatg
+3647481/1
B@BFFBFFHFHHHJJJJJJJGIJIIGIHIIJJHIIIJIGFHGGGIIJGIJ
@5036053/1
cgccattctcttggctagcttctttgacttgccagtgccaatttcgcgga
+5036053/1
@@@D;DDDFDFH?ED<CCB?IBDHI@<CHH3@GCE?DEH<D@GHABGDE;
@6435718/1
ctgcaacctctactacagtacgcaagaataagattatggaaggaataaca
+6435718/1
@@8ADDFFFFHDHIBGHHIIJJIDGEGIGIICBGGIIJGIAHE8BADFA?
@6435719/1
ctgcaacctctactacagtacgcaagaataagattatggaaggaataaca
+6435719/1
@@<DFFFFHHHGHJGIJJBFHJJIIJIIIIIJIJJIJJHIIIJEHIIIJI
@6437056/1
ctgcaagaactgaacgaagttgaagtccttggcgttgaagctgagagtct
+6437056/1
@<@DDFBDHHFDFHE?BB?HI?HH>BE<CB9:CDFHFHHICGCEAG??BF
@6443250/1
ctgcacacacgcatttttaaatttaaaaatttattcaagtcaaaaataat
+6443250/1
:11ADEFFHHFHHIJJJJHJJJJJJIHG9FHIIIIJJIGGHGIGHIJJJJ
@6443251/1
ctgcacacacgcatttttaaatttaaaaatttattcaagtcaaaaataat
+6443251/1
@??AD?DDDDH:FAHGIIEHEFH@EHGB9CDFGHB?CB@:BGDH>DFFHC
@6443252/1
ctgcacacacgcatttttaaatttaaaaatttattcaagtcaaaaataat
+6443252/1
@@@<BBBDFH?FFIIIIIGEBHFEGE@F<FHIEGIIIC<?FHEGGIGGGG
@6443253/1
ctgcacacacgcatttttaaatttaaaaatttattcaagtcaaaaataat
+6443253/1
@@@FFFFFHHDFFGHIGJEGGIJJJJGHGHIIJJIBHIIIJIIJIGHJIJ
@6443254/1
ctgcacacacgcatttttaaatttaaaaatttattcaagtcaaaaataat
+6443254/1
@CC@FFFFHHHHHJJJJJIJJJJJJJJIHIJJJJJIJIJIJJJJJJGIIJ
@6443255/1
ctgcacacacgcatttttaaatttaaaaatttattcaagtcaaaaataat
+6443255/1
CBCFFFFFGHGHFHIJJIJJJJJJJJJJJIJIJJJJJIIEHIEIIEGCHI
@6443256/1
ctgcacacacgcatttttaaatttaaaaatttattcaagtcaaaaataat
+6443256/1
CC@FFFFFHHHHHJJJJJJJJJJJJJJJJJJJJJJJJJJJJIJJJJJJJJ
@6443444/1
ctgcacagagtcaaagatcatggaaagcttcatgtcttcacaatgtttct
+6443444/1
@@@DDDD?FAHHFHHBF?CFCHEGGEDEHIGGED?EFDFHHGEIDF@GIG
@6444079/1
ctgcaccaagcattggtggcgattggtcaatgttttttcttcgatgtcca
+6444079/1
@@@1DDFFHHHHHJJJCGIJJGHGJJBGIIJJHIJJJJJJJJJJJJJJJJ
@1619080/1
atcacgattcataaaagtaatataaccttagatttcgaggcaaattgatt
+1619080/1
@C@FFFFFHHHHHJJJJEJHJJJJJJJJJJJGIJJJJJIIIIJJJJJJJJ
@7112947/1
cttgccgaaaacttccaaatctcgcctatcaagaggtctgctaaggtcat
+7112947/1
@BCFFFFFHGHGGJGJJIJJJJJIJJIJGJJJJJIJ?AGGIJIJJIEFGI
@7113075/1
cttgccgacggaatttttcagcgttttgtggaactgtgaaacttt
+7113075/1
@??DDFFAHHGDD?GGDHHE>GGHE?D;?D7?3BC?0=8FDG9AF
@5753890/1
ctcaaaagggaacaatttttatcgagttattgatttcgaggaataatacg
+5753890/1
@@<DDDDBHFFHFE@EGGHIIIGI;F?CFGIIIIIFID=FFHIIDHIIII
@5753891/1
ctcaaaagggaacaatttttatcgagttattgatttcgaggaataatacg
+5753891/1
@@@FFFFD@FAFBHI@FHJIGHGGEHCAFGHGCIHJEDFDHHG@GHIIFC
@5754598/1
ctcaaaatcatgaccaaaaagtgaacagctatcgatacacagtcat
+5754598/1
?@@FFFDDHHDFHIIIIIGDH<F>B4A@BEEHGG=CFDGDGGFEFG
@5754599/1
ctcaaaatcatgaccaaaaagtgaacagctatcgatacacagtcat
+5754599/1
@@@ADDDDDFADBEGA?B?EH3<:9CE?F??EC@=1?FB?FEBB9?
@5754600/1
ctcaaaatcatgaccaaaaagtgaacagctatcgatacacagtcat
+5754600/1
CCCFFFFFGHGHHIIIIIIIG::CHHDEHHIIIIIIEIIIIIBGHI
@2281176/1
attttgaggtactcgagggcatgatgagcagccgagcccttggcttcctt
+2281176/1
=1?DBADAD<DFHIHB@EEAFGEHGHIGJJJJIIJ>GHJEHHGIIGGHEE
@2281177/1
attttgaggtactcgagggcatgatgagcagccgagcccttggcttcctt
+2281177/1
?@@BDBDDDCDFFHGGEBGAEEDHGFC?GEDHIJGAGDAHEBBGHFHGE>
@2281178/1
attttgaggtactcgagggcatgatgagcagccgagcccttggcttcctt
+2281178/1
@@@FFFFFHCFHHIIGHGIGGHJJHGHIIJJJIJJIIJIIJIIIIGIJII
@2281179/1
attttgaggtactcgagggcatgatgagcagccgagcccttggcttcctt
+2281179/1
CCCFFFFFHFHHHIIJJJJJJJJJIIIIJJIJJJIGIJJJJIJJJIJJJJ
@2281180/1
attttgaggtactcgagggcatgatgagcagccgagcccttggcttcctt
+2281180/1
CCCFFFFFHFHHHJJJJJJJJJJJJJJJJJJJJJJJJJJJJIJJJJJJJJ
@1620276/1
atcactatgatgttgatttggtaccagataccccgaaaaagttttta
+1620276/1
CC@FFFFFHHHFHIJIIJJIJHIJIIIIJIJJJJJJJJJIJ@GGIJJ
@6444793/1
ctgcacctacgaatattatattgtgaaaaaaattaaattggcaaaaaaat
+6444793/1
CCCFFFFFHHGHHIIGIGHHIJIHG@HHIJJJIICGHIGGHEIJJJIJJH
@248875/1
aaaatatatcttgaagaactattattttttttttatttttcatcacagtg
+248875/1
@<@DDBDADFBFAFHGHHIGG:AFHFHCBHHIIGBGIHIIIGGIIIIG==
@7804550/1
gaggaatattacaataagccgaataaaaatgcaaaaaactataaattttt
+7804550/1
@@1?DFBDHHHHHIIIIGIIIIIIIIIICGIIIIIIEGGIIIIIIGIIHG
@7805967/1
gaggaatttgaacagttaccatctactatcagagatcgaatgtgtgc
+7805967/1
B@<DDFFFHHHHHJJHJJJJJJJJJJJJJJJJJJJJJJJJJJHIIHI
@5761862/1
ctcaaacggcgttaaaccttttacttaaggttaatgccaagttaaatggt
+5761862/1
@@@DDDDAFHFHAIBAFGHIG>DHGG@CHIIBFHICGCDF?099BCBC>=
@5761863/1
ctcaaacggcgttaaaccttttacttaaggttaatgccaagttaaatggt
+5761863/1
@@@DDFFFHFF@FIEIJIIIGGIJFDIJGJHIHDGIJGHGIIJIIEIJG=
@5761864/1
ctcaaacggcgttaaaccttttacttaaggttaatgccaagttaaatggt
+5761864/1
CC@FFFFFFHHHHIJGHBGGIJJJIIIIIIFHIJJCGGIBG?DHHGHIE<
@6453884/1
ctgcataaatggatgtgtaatatgcgtgtccacgcaagtacctgctggaa
+6453884/1
CCCFFFFFHHHHHJIGHGJJJJJJIJJIHIJJJJJJJJFHHJJJJIJJII
@1623017/1
atcactttttgttgccgtgtgcccttgagaaatttgctgcctcaaaaacg
+1623017/1
@?@DFAFFHGHFHIIJJJDF?AHIEGG@FGHGIGGGFHGHHGI@GHEDHF
@1623018/1
atcactttttgttgccgtgtgcccttgagaaatttgctgcctcaaaaacg
+1623018/1
CCCFFFFFHHHHHJJJJHIIIIIJIJJIIJJIIJJIJJJJJJJEIIJIJJ
@915622/1
aatgtgtttaaatttttgtcgagtcaaaagcgaagaatatttgaaaattt
+915622/1
;?@DADEDFGGFHGHIJIFHGEB<FEHGIGGGG:DFCD@F@GIIJCHGCG
@916051/1
aatgttgcaaattatgtcacataaatgtcaaaatgccacataatttgcaa
+916051/1
CCCFFFFFHHHHHJJJJJJJJJJJJJJJIJJIJJIJJJJJIIHIJJJIJI
@2286559/1
attttgtaaggtgaggtatttgtacatgaagttgtctgcccctttcttaa
+2286559/1
CC@FFFDFHHHCFHJJEHJIJJJJJJJJJIIIIJIIIIJJJJIGIIIJGH
@3034916/1
cacacacgcatttttaaatttaaaaatttattcaagtcaaaaataatatg
+3034916/1
@@??DDADAH=?FHBBB:CHCHGGIIIIIIGGGHIFBDGIIFEECGIIII
@3034917/1
cacacacgcatttttaaatttaaaaatttattcaagtcaaaaataatatg
+3034917/1
CCCFFFFFHHHHHJJJJJJJJJJJJIJJJJJJIJIJEHGHGJIJIIGEII
@7806770/1
gaggacgctgacgggagtcttgctc
+7806770/1
@@@DDDDDFFFFFII:E8?BF944<
@7808310/1
gaggagttgtactaatttgtgtaattgaagttcgtattatttcctcgaaa
+7808310/1
@?@1BD2BBDFFDFGIFAHHGCHEHEFIHFIIFEFGICIICGGIEFIIBF
@2288763/1
attttgtggttctttaacgaaatgtcaagagcataaagtatgtctagaac
+2288763/1
B@@ADDDEHFHHHJJJJJJJJJJJHIJJJJJJJJIJJJGHIIGGGIJJJJ
@3655684/1
catatttctgtcaccaattgtacagaatggttgttctgcttcaccaatct
+3655684/1
C?BDFFFFHHDHHJJJJJJJJIIJJJGIIJHHJJJIJIJIIJJJGIJJJG
@7117829/1
cttgcggttaccccttctgttgggatgggggcc
+7117829/1
@@@BDDD@FHFHHJBHGFEFHGIJBDFGIJFAG
@7117830/1
cttgcggttaccccttctgttgggatgggggccg
+7117830/1
?@@BBDDDHHFFH?BHGHGEEEGI3ED?;FEEGH
@5774999/1
ctcaaatgactcaactttccttcatgaacgttctcgtatttagaatataa
+5774999/1
BC@FFFFFFHHHFJJJJJJJJJJJJJJJIIHIJJJJHIIJJJJJJJJJJJ
@3036488/1
cacacatacgattttccgttggggttcatgacccattcctttttagaatt
+3036488/1
CCCFFFFFHHHHHJJJJJJJJIJJGIJGGIJJJEHFGGGIIIJJFGIJJI
@255627/1
aaaatatcgcaatagctcaaaagggaacaatttttatcgagttattgatt
+255627/1
<?;DDFFDDBHHDHIBEGCA@BGGGIICFCFICFHIIIIEC9B?B@FHCC
@7811478/1
gaggcttttaaaatttaacgtttagcagtcttctttttagaataacattg
+7811478/1
CCC@BAEFHHHHHIJJIIIJIJJJIJIJHIIJGIJJJJJIJJJJJJJJJI
@7121122/1
cttgctcggcatggaggccatttcttgagagtagagcaatttggcttctt
+7121122/1
@@@DDBDDAHDHHGFE?GIGIIGGIIIHHFGIGGAEHFIGEG?FHIIIHG
@1630209/1
atcagattcacaagcaggatcaactcaacagctcaatccacctgaggttc
+1630209/1
CCCFFDFFHHHHHGBHGHGIIJJIIGIJJJJGGHGAHIBHIJJJIJGIIG
@6460283/1
ctgcatttgggtacatctacaccctcttccagaacgttagatgataccaa
+6460283/1
@@C1ADFFHHHDHHGIJJJJJJJJJJJJJJJJIIJJJJIJJIJJJJJJJI
@5042759/1
cgcccggaacagtttgactaattgcgggattcgacaacctgaatatggag
+5042759/1
@@@BDDDDDHGGFHHDEHGGEHHHIGIIFHEIGHIIJJJGIIIJJIIIGH
@7123276/1
cttgctggatctcttggtcggaaaagtaacgcccgaacaagccaatc
+7123276/1
BC@DDFFFHHHHHJJIIFHGIGIJJJGGIIJJJJJJJJJIJIJJJJI
@1632866/1
atcagctacaacagtcaacatttcccacctttttcactcaaccatagctt
+1632866/1
@@@DDDDDHHFHFG<GF?HHGIEGDGIEBEEIGIIIGCGIIGIHCG>@GE
@1632867/1
atcagctacaacagtcaacatttcccacctttttcactcaaccatagctt
+1632867/1
CCCFFFFFHHHHHIGHIJJJJJJJJJJJJJJJJJIJJJJJJJJJJJJJJI
@2298794/1
atttttcaggggatcatgaagctcgcttttcaaattctcgtgactttt
+2298794/1
CCCFFFFFGGHHGJJJJJJJJJJJIIEIJJJIJGHJJGJFEDB;?DHH
@3041656/1
cacacgaaaggcagttcaccatcgcttgtcatgtgttgaaattccgcgaa
+3041656/1
@@@4A@D@FHAFFGIE@BHHE>@GEF?F;FHDD:9B@GGIGGHEHGG>GH
@3041657/1
cacacgaaaggcagttcaccatcgcttgtcatgtgttgaaattccgcgaa
+3041657/1
@@@=DDDFAHBD?BHEGHGIIDG=F>GI:CBG?F??DF@HIIC@F;FHHI
@3041658/1
cacacgaaaggcagttcaccatcgcttgtcatgtgttgaaattccgcgaa
+3041658/1
CCCBFFFFHHHHHJHIJJJJJIJJJJJJJJJJJJJJJJJJJIJJJJJJJJ
@3042378/1
cacacggcaacaaaaagtgataatggatacaaatttgactactgtatagc
+3042378/1
@C<DFFDFDHHHHGIIJCHGJGIIIIJJIGIJJJIIIJIIIJJJFIIDII
@3661716/1
catcaatattatctatcgatactgaatgtaattttttatatagtgccccg
+3661716/1
CCCFFFFFHHHHHJJJJJGIJHJJJJIJJIIGJJJJJJJJJJJIJJJJJI
@7813766/1
gaggtaacctacgtggacatcgaagaaaaaacattgaccaatc
+7813766/1
@@@<ADDEHFFHDAGG@GFHIGCABH>FEDHGEDFA@BGHD@F
@258225/1
aaaatattaggaatccactacaaggttttcaatagggcattctaacatgt
+258225/1
@@@B;DDDHHHHAHGG?F@FCGIGIG@HEHIAEFC>F@DHBBDEDFEHG9
@1635315/1
atcaggagaagttagtgtagatttggagcttatatctacagatgtcgttc
+1635315/1
=1:BADDFHHGHHJJGHHIIJJJJJJIGIJJJJJJJJIJIJIJJJJJHIJ
@4318038/1
cccttttgagctattgcgatattttttcggaaaaaagtgagtttaggata
+4318038/1
@@@ADDD?;BF<A?EEEF@FEGHIIIIGEEGHIIGIB=88C=CFC=F@>D
@4318039/1
cccttttgagctattgcgatattttttcggaaaaaagtgagtttaggata
+4318039/1
@CCDFFFABHHFHGI<@CABFGHIIIIHIIGIIIIIGGHIIFHGIIIEII
@4318040/1
cccttttgagctattgcgatattttttcggaaaaaagtgagtttaggata
+4318040/1
CCCDFFFDDFFDFGIGEFBGEEHIJJJGGJGIIJJJA=BFGFHHHGIGHH
@4318041/1
cccttttgagctattgcgatattttttcggaaaaaagtgagtttaggata
+4318041/1
CCCFFFFFHHHHHJJJJJJJJJJJJJJJJJJJJJJIJIGIIHIIHGIJJJ
@3046498/1
cacacttttacttcggctacttgaaccgtacgtcaa
+3046498/1
??1B:?DDHHHDHD@GHE@:<<A@CF8?GGH<D@??
@7129266/1
cttggaagaatttgtcacctctccatattcctttatcaacattcacttct
+7129266/1
@@CFFFFFGHHHHIIGEIIJJJJHHHIJJJIJJJIGIJIJJJJJIIGGII
@5791082/1
ctcaacttgtttccgtgagttgctgaacaaatttgaaaaaaccagagacg
+5791082/1
@@@BDDDDFFHBDHD:CACHCHIHIGIIIIIGIIIIIIGGGDCHDGDGII
@5791583/1
ctcaagaaatggcctccatgccgagcaagactcccgtcagcgtcctccag
+5791583/1
CCC=DFFFHHHHHJJJJJJJJJJJJJJJJIJIJJJIFHIIJJIIJJJIJJ
@2310368/1
attttttatatagtgccccgatgatatgatat
+2310368/1
@@@DDDDDHFFFHDGGGGIB1:@@FBBD4?DD
@5796127/1
ctcaagcgctggtaacgctttatcgggttctgctaagtggtaagtagaag
+5796127/1
@@@BDDDDHFFF:CGH@@FHIGFHIIIHIAHGGIIII?DG?DHI8DHBGI
@5796128/1
ctcaagcgctggtaacgctttatcgggttctgctaagtggtaagtagaag
+5796128/1
CCCFFFFDHDFFAFFHGGHGHHH@GIHDGGG9FCDCGGHI?DBF9BF@BF
@5797320/1
ctcaagggaacacggcaacaaaaagtgataatggatacaaatttgactac
+5797320/1
@@@D;D?;2AADF:EDED;CGFE@6CDBFFICF9:0??BB@<BDFCFFFF
@5797344/1
ctcaagggcacacggcaacaaaaagtgataatggatacaaatttgactac
+5797344/1
BC@;DEFFHHHHHJJJIJIIHJJJJGHIIJJJJJJIFIJIJJJJJJJJIG
@3670421/1
catcattcaaacattgaagccagatcgataaaaaaatatcgcaatattag
+3670421/1
@@=DBDDDFHHDHIG<GHAGGGEHHGEGCFHIII@@HIEEFCGABBFHFH
@3670422/1
catcattcaaacattgaagccagatcgataaaaaaatatcgcaatattag
+3670422/1
B@B1BDFFHHHHHJJIJJJJJJJJJIJJJJJJJJJJJIGGIJJJJJJIIH
@3670720/1
catcattcgtcgtgtaccacatctcggatcttgctactaatattcgattc
+3670720/1
?11ADDFDHFFFDFHHBHHEFEGEHFHEDGGGBAFBDDGGDBHIEIEFFG
@3670721/1
catcattcgtcgtgtaccacatctcggatcttgctactaatattcgattc
+3670721/1
@@@DDDDDHFFDD@A:CBCGCFFDGEG@?A?GGGDB<DBGDAF?BBDDCH
@2315331/1
attttttcttccatcaaaggctggatatctttttgggtaatgttgctgcc
+2315331/1
BB?DDFFFHHHHGIIJJIEEHIJIFIIJJJJJJJJFIDHIJJJIIIJJIJ
@1647637/1
atcatcattcaaacattgaagccagatcgataaaaaaatatcgcaatatt
+1647637/1
?:=DDFFFHHHHFIFGHGEDHHG>FEBHEIIIIICHIIIIIIEGIGGII>
@1647843/1
atcatccatcgtattacagtatatttctgttttagaagtctcctcattaa
+1647843/1
CCCFFFFFHHHHFJJJJJJJIIIJJJJJJHJIJJJJIIGIHIIJJIEIJF
@1648285/1
atcatcgaagatttggagaatattgtggtagaccaattgaagttctttta
+1648285/1
?@8AABDFDD6FHHFAGE>@DBFHFHGH?CBGC>@GHABGF9FDB??B90
@1648286/1
atcatcgaagatttggagaatattgtggtagaccaattgaagttctttta
+1648286/1
CCCDFFFFHHFHHJIJGIIJJJJJJHIJGGGIJJJJJJJJJJIHIJIJJF
@1648775/1
atcatctaacgttctggaagagggtgtagatgtacccaaatgcagcctag
+1648775/1
@C@;DFFFHGHHHJJJJHGGHIJJCFFFHHIJFGGIIIJJJJJJIFIIIJ
@1651673/1
atcatgggcgctgacgtcactcatcccagccctgattcgcaacatatacc
+1651673/1
@CCFFFFFGHHHHIJJBFHIJIJIJJJIIGIJIIIIIJJJIIHIEHJJJJ
@1651831/1
atcatggttggtctattcaaaatgggcggacggg
+1651831/1
@@@DDDADFFFCF<AGEEE<<ECB?GCFD:DEF<
@932282/1
aattagtggtttttttctaaaatcaatttacatattatttttgacttgaa
+932282/1
@@@DDFDFHDHHHJJJJJJJJJJJJIJJJJJJJJJJJJJJJJJJJIJJJJ
@932283/1
aattagtggtttttttctaaaatcaatttacatattatttttgacttgaa
+932283/1
CCCFFFDDHCFHHJJJJJJJJJJJJJJJJIIIJIJJIIJHIIIIIJJJJI
@270041/1
aaaatgaattctcaaacggcgttaaaccttttacttaaggttaatgccaa
+270041/1
@@C1DDDDHHFHHIJIGHFIJIJIGGCHHJJJJIJFIIJIDHIJJJJJJI
@6470449/1
ctgccccaagtgggttgttgttgttgaggaggagcagactgctgttgtct
+6470449/1
CCCFFFFFHHCFHI@FFFHGHGEHIIIJIIHIEGGHIGHHIIJJJJFJJJ
@7824516/1
gagttatgcgtcaacgcttgtaaaagataggccttgttgttgaacctgta
+7824516/1
B@CDFFFFHHHHHIJJJJJJJJJJJJIJJIJJJJJJJIJJJIJJIJJIIJ
@7825721/1
gagttgtactaatttgtgtaattgaagttcgtattatttcctcgaaatca
+7825721/1
=1?:=AABDB4:DHHD<E:CHHGBEHHCAHAEDFHHFGH<CBC?09?DDH
@5057833/1
cgccgtttgagaattcatttttaacacagttcttactttaacacattgtg
+5057833/1
C@@FFDDFHGGHHIJIHIJJJJJJJJJGJIJJJJIJJJJJJJJJJJJIIJ
@5057834/1
cgccgtttgagaattcatttttaacacagttcttactttaacacattgtg
+5057834/1
CCCFFDFFDFHGHIJJIIIJJJJJJHJJJGIGIJJJJJJJJJJIJJJIJI
@6475796/1
ctgcctcaaaaacgtatgacaaaactatagacaaaccagaattacaggaa
+6475796/1
@@@FFFFDFHHHHIGHHEHHHDGGHIIJJJIJJIJJGIFCHGGIGEGGHJ
@940388/1
aattctcaaacggcgttaaaccttttacttaaggttaatgccaagttaaa
+940388/1
@?@FFFFFHHHHFIIGIHHGGIJGIJJJJJJJJJFHIHHGIIIJIIIIGI
@5808758/1
ctcaatgtcgtcgtttgacatatcgttgtcatcccacaaggtacaatact
+5808758/1
CCCFFFFDHHHHGEHJGEEGIIJJJHHHGHIIIIJEHGIII?FHIJGJJJ
@2323572/1
atttttttatcgatctggcttcaatgtttgaatgatgattatataacgag
+2323572/1
=1=DDDFFHHGHFHHBEIEHIJGHGIJJJJJHHIGIJGIIGIJJJJJIHJ
@6478403/1
ctgccttctacatttgcgagtgacgaagagttggccactaaactgggcag
+6478403/1
@C?;DFFFHGHHHIIIIIIIHHIIIIIIIIIIIIIIIIIIIIIIIFIIII
@3066713/1
cacaggtttcacaacaacaacctggaacgagacaacagcaccctggtcct
+3066713/1
@@@FB=BDFDHDHGIIIEHIGEGIIIIIIIIIIHHGHHGGHEFFHIFEGI
@3681313/1
catcgctccccacgagcgtttctttagtctgtatattttcttgtatcact
+3681313/1
@@C7DDEFHHHFHGEGEF?GHBGEH9??DDEFHGHIIII?DHBDCHGHIG
@3681694/1
catcgcttgtcatgtgttgaaattccgcgaaattggcactggcaagtcaa
+3681694/1
CCCFFFFFHHHHHJHIJIIJJJJJJJJJJJJJJIJJJJJIJJJJJJJIIJ
@276827/1
aaaatgtcaaaattttgcaaattatgtggcattttgacatttatgtgaca
+276827/1
CCCFFFFFHGHHHJJJIIJJJJIIJIHJIJJJJJJJJJJJJJJJJJJIJI
@5811280/1
ctcaattggcgcacattcagcaggttttttaacagtttgaa
+5811280/1
@@@=DA=D?>?D:<1<E??FB<;;1?9:?6D9B9D9?999B
@7829691/1
gataaataaacttttttcgggtttgg
+7829691/1
@<@DDDDDHHDDDGHIGE@G@2CGF1
@7829928/1
gataaatatacctgcacacacgcat
+7829928/1
?=??BDD??F:CF<?;A?EGFIDG=
@7829929/1
gataaatatacctgcacacacgcatttttaaatttaaaaatttattcaag
+7829929/1
BB?DFFFFHHHHHJJIJJJJJJIIJJJJJIJIJJJJJJJIJJJFJJIIJI
@7830676/1
gataaatgaaagaaattaaacacgctgagaaagctatggttgagtgaaaa
+7830676/1
BB@DDFDFFFFHHIJJJJJJJJJJJHIHIJJIJIJIJIJFHHCHHHIGIE
@5814638/1
ctcacacaaagactagcaaaagtgttgttgtttaccaaagc
+5814638/1
@@@ADDDDDFDHFIIEGII<EGCHHIAGGGCCDHAGIEEA3
@3684377/1
catcgttcgatgacaaagtgatgggcaatcccattggctggc
+3684377/1
@@@DDDDBAH<FHDGIFEA?AE<@@8AF@EFC99BCHIIGHG
@3684378/1
catcgttcgatgacaaagtgatgggcaatcccattggctggctccaagag
+3684378/1
@@B?DDDFHHGHHIIIIJBHHIIJIGGIIJJIEGIIGJIGIGIGG?DC>D
@3071262/1
cacagttccacaaaacgctgaaaaattccgtcggcaagaagttggccgat
+3071262/1
@@@DD;ADHHHHHIIGHDGGHGIIIIIIIIGGIBDGGEHBGFHIIIFG8A
@3071578/1
cacagttcttactttaacacattgtgttaaacagcctacattaatctcag
+3071578/1
@@@D?DD?DFB:DGI@C<FGIBDEFHFIFIEEFEEFFEEFFGIIICGIII
@7150524/1
cttggattcaatgggaaaagtctagtatgatgacgttcctggacaacaag
+7150524/1
?@1AD?DDHHHFHIJGIJJIBFFHJHHGIJIIIIIHIGIJJIIIJIJJJI
@1668468/1
atccaatcctataattatccatttcctgtaattctggtttgtctatagtt
+1668468/1
@@@BFFFFHHHHHJJIJGJJJJJIIJJJHJJJJJJJGHIIGHHIJJJJGI
@7833025/1
gataagacgaatggtaaagctgctaaaaaagcaggaaaagcccagaagaa
+7833025/1
B@BDFFFFHHHDHJHHIJJJJJIJCHIGIIGIIJGHJJGGGGGDHEGHJI
@954277/1
aatttctcaagggcacacggcaacaaaaagtgataatggatacaaatttg
+954277/1
@<@DDADEHFHDFGGBDBBHHGHII=HEFABFFCGGEHDGEHG>FHGGII
@3075843/1
cacatactttattcgtcatcgctccccacgagcgtttctttagtctgtat
+3075843/1
CCCFFFFFHHGHHJJHIIJJJIJJJJJIJJJIIJHHGGGIJ@FBBCC@FF
@285755/1
aaaattcgttctacatatgaaacatgtcagttatatattcacctttatat
+285755/1
@@<?DDDD2ACAFHBE4EEHGHGGEECBHBH9CDGAHCF<?@FGGGHCGI
@285756/1
aaaattcgttctacatatgaaacatgtcagttatatattcacctttatat
+285756/1
@@@FDDFDCHFHHGGDEHCEJJJJJJCHIHGGHIJJJJFJJJIIJIJCHG
@4344941/1
ccgaagtttcactcaaagggtaaatggctataaaaaaatcgaggacatgt
+4344941/1
BC@DFFDFHHHHHJIJJJJJFGGIJIJJJJJJJJJJIJJJJIJJJIIGIJ
@1672509/1
atccactacaaggttttcaatagggcattctaacatgtcaaaattaaatc
+1672509/1
CC@DFFFFHHHHHCGIJJJJJJJJJJJJJJJJJJJJIIJJIJJJJIJFII
@3689267/1
catctgcgggacatgcacatctcttggagccagccaatgggattgcccat
+3689267/1
CCCFFFFFHHAAFEGGEHDGHHGGIIJIJIJIIIJGGHIHIGIJIIIJGH
@289088/1
aaaatttaacgtttagcagtcttctttttagaataacattgacattctat
+289088/1
@C@FFFFFHHHHHJJJJJJJJJJJJJJJJIJJIJJJIIJJJIJJJJJIJJ
@957484/1
aattttacaagctatactttgcatagaattagtggtttttttctaaaatc
+957484/1
=?@4=DDFHHHHHJJJJJJIJJJJJJJIJJJIHHGHIJIJJJJJIIIHHI
@7839424/1
gatagaatgaagtgaaagtcgaacgttcttctgggcttttcctgcttttt
+7839424/1
B@CFFFFFHHHHFGIIJIIIIJIGHFHIIIC<?FG@FHIIIJGB>?FHII
@1678843/1
atccattatcactttttgttgccgtgtgcccttgagaaatttgctgcctc
+1678843/1
CCCDFFFFHHHHHJJJJJJIJJJJJJEGGHIEHECHEHJGIIAEIGEHHH
@7840825/1
gatagctgttcactttttggtcatgattttgaggtactcgagggcatgat
+7840825/1
?@=DDFFFFHFFHGEHIJGIFHHIIGEFIIFEG@GGHIIGIIJJJIJJID
@290858/1
aaaatttcaaattgttcaggtaaaatcttgcttcatgattgaaaatttgc
+290858/1
?8=4BDDDFDABDFAEGFCBBBIDHCEHICBBFF?FFFFFEGIIIIIII<
@3081191/1
cacatctcggatcttgctactaatattcgattcgatagg
+3081191/1
@7@DDDDDF<FHAGHIGII@@::AFG@<CEHBH1?9??3
@3081192/1
cacatctcggatcttgctactaatattcgattcgataggtgctttgtctg
+3081192/1
@@@DFDDFHHHHGBHGIJIEHGIJIGGIIGIIJJIJIGI?FHGIIJIJGI
@3081364/1
cacatctcttggagccagccaatgggattgcccatcactttgtcatcgaa
+3081364/1
C@CFFFFFHHHHHJJJIIJGIGIJGIJJDIIJJJJJJJJJJIJJJJGHIJ
@3081365/1
cacatctcttggagccagccaatgggattgcccatcactttgtcatcgaa
+3081365/1
CCCFFFFFHHHHHJJJJJJJIJJJJIJJIJJJIJJJJJJJJIJJJJJIIJ
@3085725/1
cacattcggtctctacaaccaggtacaattcttctactaaagaatgtcca
+3085725/1
=?8=ABDDFFHHFIJGGIIIIHCCBCHIIIGIGHIIIHGIGCEGG>:DGF
@1680294/1
atccatttcctgtaattctggtttgtctatagttttgtcatacg
+1680294/1
=11ADEFFHHHHHIIJIIJJIHHGIHGGGGDGAEGHFE<49::?
@4346789/1
ccgaataccgattctcagccgagctgcccagtttagtggccaactcttcg
+4346789/1
CC?DDFFFHHHHHJJJJJJJJJJJJIJJJJIIJJIJIJJIJJJJJJJJJE
@962292/1
aatttttgtcgagtcaaaagcgaagaatatttgaaaatttctaatattgc
+962292/1
??:ABDFAADFDDBFHIGIGB@GD<:F>>FH>9?BFHIGGD9?G>BG@99
@964697/1
aattttttgattcagtgctgattctgcacacattcgatctctgatagtag
+964697/1
@@@FFFFFHFGGHJJHIJJJJJJJIJGIIIIIIHIJGIJJIJJHGGGGHH
@5072100/1
cgcgaaaagtgaccacaagcaatgtcaaagagaaggatagcaactaattt
+5072100/1
@@@DDDDDHHDBBHEG;ECE@A?BBBCHICE3BGCHGDGI>FH>FGIGCH
@3087600/1
cacatttagactcggacgaactgcagtgtttgacatatcagttatgtcat
+3087600/1
CCCFFFFFGHHHHIIC@?1?C?DFAB9CBGH??GDDFGGHI?FHGEHIII
@3088399/1
cacatttccgggtgaagtcggtcaggatgctgc
+3088399/1
@C@DFFFFHGHH<CCGGCFFH1??DG9?DBDGF
@6489866/1
ctgcgggacatgcacatctcttggagccagccaatgggattgcccatcac
+6489866/1
CCCFFFFFHHHHHIJGIJJJJJJJJJJJJEIJJJIJJJIJIJJJJJJJJI
@1686054/1
atccgaatcagttgtttaatttggtctgaagaatatagatatatcttctc
+1686054/1
BCC:BBDFHHHFHJGHIJFIJJIHGGCGIJIJIJIJJJJJIJJJIGIGHI
@7165559/1
cttggcttccttcggagttttgcctgttccgtagcagacggccac
+7165559/1
@??;DDEDBFDFAGI7@CGHH@FHDDCEHI:C8:?<9?D:A8@FF
@7165560/1
cttggcttccttcggagttttgcctgttccgtagcagacggccactggca
+7165560/1
@@@:DDFDFHFHHIJDHCGHIBGHHIGIJJJGIIJJIBHJIJJJIJFGII
@4349091/1
ccgaatgtgaggaaatagaagatgtagaagttcccaaagccttagg
+4349091/1
=??=BD?DHHHHDGEH@DH<FHGGHCGIIHH?@GHGDFGGBHGIE@
@4349210/1
ccgaatgtttggcgtctttcttcgatcttccggttccggtggccacc
+4349210/1
@@@BDFFFGHBHGICDAFHCFHHGEGGGIGG<F?FCHGI?@ABGAEH
@4349211/1
ccgaatgtttggcgtctttcttcgatcttccggttccggtggccacc
+4349211/1
BCCDFFFFHHHHHJGHGHIIJJIDFIIIJIJIIHIIJGHHBHFHGJI
@5076618/1
cgcgacggctcagcaactcctggaggacgctga
+5076618/1
?@@ABDD8DDHFF9<C>FGDHC>3?168DF:A;
@3697691/1
catgaagctcgcttttcaaattctcgtg
+3697691/1
@@@D1ADDBFCF;:ACB<AHECECF=C:
@7169858/1
cttgggggaagaagccaaattgctctactctcaagaaatggcctccatgc
+7169858/1
@@@DD3D888AAF3CF>GFF@9<CFD>BGFGCFFFEE3<B9?B?FE;CBF
@7169859/1
cttgggggaagaagccaaattgctctactctcaagaaatggcctccatgc
+7169859/1
@CC:DDFF>FFFHECHGIJIJJJJJJJJJJJJJJIJJJHJJIJJJJIIJJ
@5078126/1
cgcgaggctgagatgattcgtttctacgggtattttgcgacctgcttttc
+5078126/1
BCCDDFFFHHHHHFIJJJJJIIJJJJJJJJDGHJJJIJJJJJJJIJJJJJ
@3698404/1
catgaagttgtctgcccctttcttaatcggttctgcatgaatgccatctg
+3698404/1
@@@DDDFDHAHHHGGIGHIIIIJIIJJGIGBFGHGIGICAGE@GIGEGHH
@3698405/1
catgaagttgtctgcccctttcttaatcggttctgcatgaatgccatctg
+3698405/1
BB=DDFFFHGFHHJIJJJAHGGGJGIGEEHGHEGBHHJIIIIGIJEGJGG
@7852930/1
gatcgataaaaaaatatcgcaatattagaaattttcaaatattcttcgct
+7852930/1
B@BDFFFFHHHHHJJJIICGHIHJJIIIIHIJJJJJGHJJIJJJJJJIIG
@7852931/1
gatcgataaaaaaatatcgcaatattagaaattttcaaatattcttcgct
+7852931/1
BCC:DDFFHHHGHJIJIJJIJJJJJJJJJJJJJJJJIJIIJJJIJJJIJI
@974143/1
acaaatacgaccttctacggtttatctacattatctccagttaactccac
+974143/1
@@@FDDDFFHHAHIIJBGHIGGIGHIJIJJJIIJJJJJDGIGIGIIFGHG
@3699774/1
catgaatgccatctgggcccggggctc
+3699774/1
?@<;DADDFF?F?GGIBEAFFII6:0B
@976938/1
acaacagcaacatcaaactgttcccccacaacagactggtcccccacaac
+976938/1
???D1ADDB3<;AE9CBEFE<EEEBFEEEEEDD3?DD@>B<DDDIDDICA
@977039/1
acaacagtcaacatttcccacctttttcactcaaccatagctttctcagc
+977039/1
@CCFFFFDHHHHHJJJJJJJJIJIJHJJJJIJJJJIJJJJEHIJIJJIHI
@4355332/1
ccgacagagaggttatccttgggggaagaagccaaattgctctactctca
+4355332/1
B@@ADFFFGHFHFHGHJIIIJJIDHDGGGEHIGJIIJGGGIIGIJJJGII
@978513/1
acaacctcaagcttggggtcaacaacagcccgttccgccacagcaacaac
+978513/1
CCCFFFFFHHGFHJJJIJEFHGHIJJJHIJFIHIJIJJIJIJHIJIIIGI
@3095786/1
caccaagagaagaaagctatacagtagtcaaatttgtatccattatcact
+3095786/1
CCCFFFFFHHHGHJJIJJJJJJJJGHGHHIJGGEIIGIJJJIIIJJJJJJ
@3098431/1
caccaatcaggtggtgacatcgttcgatgacaaagtgatgggcaatccca
+3098431/1
@CCDFFFFGGHFHGCCFG>HGIJJIJHIJIIJJIGCFEGGEEHICHGEGH
@3098432/1
caccaatcaggtggtgacatcgttcgatgacaaagtgatgggcaatccca
+3098432/1
CCCFFFFFHHHCFHEHIJJJJJIJJJJIJJJJJJJCFHGGEIGHIJJJIH
@3099492/1
caccaatgcttggtgcagctatccactttgccagtggccgtctgctacgg
+3099492/1
CCCFFFFFHHHFHBHIJJIJJJJJJJJJJJJJJJHHJJJJIIJJJIIJJJ
@7186300/1
cttgtaataacacgttaggacttggaccaggatgttcctctaggtttggt
+7186300/1
:==A=DDDHFFDHI?FHHGGEBGHIBGEGHIEAHHCHGIGGDHI?FFHGI
@7188092/1
cttgtacctatgaggttaagaaaccctgaacctggaaaagcaggtcgcaa
+7188092/1
BBBDADEFHHHHHJJHIGIJJJJJJJJIJJJJJIIJJJJJFJJJBBFGGI
@7188093/1
cttgtacctattgaattgtgtacaatagaagataatcagacaattaatag
+7188093/1
1:?==DDEHFHHBGHEBG<CBFIFHIIIIIDGIHIIIIGCHIIAGGHGID
@5828018/1
ctcacattctagatgaaattcagggggactatatgggaaatataaaacta
+5828018/1
CCCFFFFFHHHHHJJJJJIJJJJJJJJHIJJJJJJJJIJJJJJJJJJJJJ
@5085488/1
cgcgcgtaaagtgaccaaagcaaagacgcaataagtgatacaagaaaata
+5085488/1
C@@FFFDDHHHFHIJJGJJJJJJJJIIIIJJJJIIBFHGI<FGIIIJJJJ
@5085489/1
cgcgcgtaaagtgaccaaagcaaagacgcaataagtgatacaagaaaata
+5085489/1
CC@FFFDFHGFAFHIJIIJJFGHJIIIIJJJJGIJFHIIJJJJJJJIJJJ
@5085490/1
cgcgcgtaaagtgaccaaagcaaagacgcaataagtgatacaagaaaata
+5085490/1
CC@FFFFFHHHFHIIIJJJJJJJGIIIJJIIJGJJ??FGIHGIIJIGIJJ
@7192622/1
cttgtatcacttattgcgtctttgctttggtcactttacgcgcgaaaacc
+7192622/1
?@@FDBDDHHHHDEGBEGFGGIIGGIIF@GEHEHIIIHIEIIGIHGHIFH
@7192623/1
cttgtatcacttattgcgtctttgctttggtcactttacgcgcgaaaacc
+7192623/1
BB=?BDDFHHHHGJJJJEAFHJJIJIJIJJJJJIJJIIIJJIJIGIIJHH
@7193373/1
cttgtatgattggtaatgtaagatccatgttgatcaacaagtgctacggt
+7193373/1
@@C?DDFDHHHGF<CHHIHHGGJIJIIIJJIIIBFHB@GHGBDDGHIJH:
@7194073/1
cttgtatgtttggaatgtataatacgtatatgaaattaggtatttgtctt
+7194073/1
@@@FFFFFHHHFHCGHGHIGIJGIIJFGHJJJJJGHIHGJGHIIJJIJJI
@2342254/1
attttttttttatttttcatcacagtgatgtttgtttcagaacaaaccgg
+2342254/1
:B14=DDDHHHDFIJJJGGIIIJJJGIIGIDHGGFHIGGGGHIJJJJJHH
@7196733/1
cttgtcatgtgttgaaattccgcgaaattggcactggcaagtcaaagaag
+7196733/1
@@=BDDDDFCFFFEIFGEGIGHGEGHIDDHIIIJIJJIIIJDGCGIIHEH
@3705939/1
catgattcctgttctgtaaaatccctcagccgatacagccacagtcacgt
+3705939/1
BCCFFFFFHHHHHJJJJJJJJJJIJJJJJJJJJJHHIIJJJJIIIJJGG9
@3706709/1
catgattttgaggtactcgagggca
+3706709/1
????DDDBBFF73AFFF@CFB88?B
@3707584/1
catgcagcttgttgttgagatgtaggagctggttgttgagaactttgtgt
+3707584/1
=?1=?DBDHHHFHGHJJBHCDGHEHGDGGIJIGEHGIIIIDHGCGGI@GF
@7866168/1
gatgcattgaaacgcaaactgacgtttactcttctaatgtcaaacagaat
+7866168/1
@@BDFFFFHHHHHJIJJJJIJJJIJIJJJIJJJJJJJJJIIJJJJJJJJJ
@3707654/1
catgcataaaatataataaaaatttatagttttttgcatttttattcggc
+3707654/1
B@:BDFFFHHHHHJJJJJJJJIJJJJJJJHIJJJJJJJJJJJJIIJIIGI
@2348603/1
caaaaaagatggcgaaacaattagcagcaagagaaatgctggaaaagtta
+2348603/1
CCCFFFFFHHHHGJIJJIJJJJJJJJJIJJJGIIJIJJJJJJIJJIJIII
@332489/1
aaacatgtcagttatatattcacctttatatatgtcacattatgtggttc
+332489/1
@@CAFFFDHHHHHJIGIJJIJIIJIJJGIJJJJJIIIJJJJJJGIJJFHG
@992423/1
acaccccttaatcagctacaacagtcaacatttcccacctttttcactca
+992423/1
CCCFFFFFHHHGHJIJIIIIJJJJHHGJJJIJJJIIJJJJIJIIJIJJJJ
@5833900/1
ctcaccttacaaaataaaatacggcaaagagaagaaaggccgatagaatg
+5833900/1
@@@DDFBDHGHHHJGIGJJCHHHHIIJJIIIIIGGIJIIIJIEGGIIIGI
@6506419/1
ctgctcgaatagctcgtacttcggcacttgtaacttgttcaaattgtcca
+6506419/1
@@1DDFFDHFFFFHGGEEIGHGEGHIJJIJHEHGIIGGIGHIJIIIHIJI
@335899/1
aaacattgaagccagatcgataaaaaaatatcgcaatattagaaattttc
+335899/1
@@CFFFF?HDFFHEHGI@HHEEIIGHIIIIGGIIE<FHIIHIIGBHGHGC
@3110095/1
caccaccattctatgaaatggaacacgaagagggactaccacacgaaagg
+3110095/1
CCCFFFFFHHHHHJJIJJJIJJJJJJJIHIJJJIJIIGJJJJJJJJJJJG
@2358666/1
caaaaacagtgtgaattagatgctggtgcagctataccttcatctgttaa
+2358666/1
CCCFFFFFHHHFFCCGHIIIJJJJJIFEHIIJJJIIJJJJJJJJJJIGJJ
@7872858/1
gatgttgctcataaaccgtttcctaaagctataccagttatagaagcttt
+7872858/1
=;1=DDDFHHHHFIIIJJIIJJJJJJJJJIJJJJJIJIIJHIIJIJIGHH
@1705112/1
atccttgtttatttccctttttgtggagaggtactatgtgtgtttggcta
+1705112/1
CCCFFFFDHHHHHJJJJIJJJJJHHIHIGHICGGIIGIGHHHFHJJJJJI
@2362131/1
caaaaaccccaaagaattatcttttttagagatggagtatcggatggaca
+2362131/1
CCCFFFFFHHHHHJIJIIIJIJJJJJJJJIJGIJJIJFGGIJJ7FGG87@
@3712988/1
catggagctcgcttttcaaattctcgtg
+3712988/1
@@?BDFFFHHH>=GIIA>FHEHGHHG?F
@7205386/1
cttgtgagccgccattctcttggctagcttctttgacttgccagtgccaa
+7205386/1
@@CFDDDBDH>HHEAFGGIIIDGICFEGGGGGHIDDFGHGDHGCD9DHIH
@3113646/1
caccagatcgttgttaaggaacacgcggtagcgga
+3113646/1
?8=A;B>BFA<22CA?FF>CGEEGA@C<0?@G@:A
@5090073/1
cgcggaatttcaacacatgacaagcgatggtgaactgcctttcgtgtgg
+5090073/1
CCC?DDFFHHDFHIGGBDEGHGHGGGGIJJGGGIJJJIIIJJJFIE;BC
@5090074/1
cgcggaatttcaacacatgacaagcgatggtgaactgcctttcgtgtggt
+5090074/1
@@<DFAFFFHDBFBGGGIICGHGIEBFHEABFBBGGGGGHIIHIJCHGB;
@5090075/1
cgcggaatttcaacacatgacaagcgatggtgaactgcctttcgtgtggt
+5090075/1
@C@AFFFFHGGHHDGIGGIJJJIJJJIJJJHGHGIJIJJJJJJJIJIIJH
@6512108/1
ctgctgcctatcctgaggcctacgctgttgttgtggtccacccctttgtt
+6512108/1
@C?DDD?D>ACFFGHIGIGIGIGIEHIGFICGIHIIHGDH>G:@688=FH
@5091805/1
cgcggcatcactcccaaatacgaactggtccaaatcgagggcgccatcca
+5091805/1
@C@FFFFFHHHGGIJGJJHIJIJJJJJIGIJJJIJIJJIJJIIJHHGHFF
@5091806/1
cgcggcatcactcccaaatacgaactggtccaaatcgagggcgccatcca
+5091806/1
@CCD?DDDHHHFDHIGIGHDFEGGICG>DDDHFG<<DHGI>FFHFF=EBF
@2365535/1
caaaaacgtatgacaaaactatagacaaaccagaattacaggaaatggat
+2365535/1
@C@=DFFFFFHHHJJIJIJJIJIIFGIJIJIJJIGIJIJJJIJEFGIIGG
@7878276/1
gattatataacgagtagatagctttagaggtaatacactattattaggca
+7878276/1
=?:4ADFFHHGGHJGIHIIJIIGIIIIJJIHHJJGIJIGIIJJJJJIIII
@3120943/1
caccatcgcttgtcatgtgttgaaattccgcgaaattggcactggcaagt
+3120943/1
CCCFFFFFHHHHHJJJJGIJIJJJIJJJJJJJJJJJJJIJGIJIJJJIJF
@1002543/1
acaggatctcctttatgttttgcagcttgttgttcaggttgtttttgttt
+1002543/1
@CCBFDFFHGHDHI>F@AIHH>FFGGGHACFBCDF?EG?FB?FHGIA?DG
@6515621/1
ctgctggttgcccaacttggtaatcttagtgtctttcagtcccgaatacc
+6515621/1
??;:ADD=<DFFFEI?FFAF3A@HHHIFHHHFFFFIIIEFFDFDA@GEI>
@346410/1
aaaccttgataaatgaaagaaattaaacacgctgagaaagctatggttga
+346410/1
???DFFFFHHFHBG@GGJIJJJIIIIGBHHBHIGEHGCFDDFGGHIHHCD
@346417/1
aaaccttgcaaattttcaatcatgaagcaagattttacctgaacaatttg
+346417/1
@@CDDFFFDFHGFIGIIJJGIEEDHIGCEHGEHGIJJIEGHGCG@FEHIG
@346555/1
aaacctttaaagatgcgaataatagagaaattaccatccaacggtatttt
+346555/1
@@;DDDDDBHAF>F<9EHBGBEHD@?CCG>GGGE@9CHHIBBDF6BFDGD
@4375171/1
ccgagatgtggtacacgacgaatgatgtgataaatatacctgcacacacg
+4375171/1
@;1ADDDDFFFFFIIIFIIDEGEIIIIFGIIIIIIIIIIFIFIFIIIIII
@4375172/1
ccgagatgtggtacacgacgaatgatgtgataaatatacctgcacacacg
+4375172/1
@<?DDDDA<C:CDHGGBGHEH@FDBF@?CFGHIIGCGGGC<DBCGEG=F;
@4375173/1
ccgagatgtggtacacgacgaatgatgtgataaatatacctgcacacacg
+4375173/1
@?@7DDDDHHHFFIIIDHIIIIIIIIIDHGHIIIIIIIIIIIGIIIIIII
@4375174/1
ccgagatgtggtacacgacgaatgatgtgataaatatacctgcacacacg
+4375174/1
@@;DD8B=2A?<CFGF?DAF:?3?G?::DAAFGEGF>FF@<FABEFFBBF
@4375175/1
ccgagatgtggtacacgacgaatgatgtgataaatatacctgcacacacg
+4375175/1
@@@DDDDDDBAAFGIIGFEEGGF;DEB?BGGIIIIIIBHC9BGGGEIGI>
@4375176/1
ccgagatgtggtacacgacgaatgatgtgataaatatacctgcacacacg
+4375176/1
CC@FFADFFHHFHIJJIGGJJIJJJJJIIJJJJJJJJIIGEHEHJJJJJI
@4376085/1
ccgagcaagactcccgtcagcgtcctccaggagttgctgagccgtcgcgg
+4376085/1
@<1BDDFFFDFHHIIBGGHIHIICGGIIGIHBG??GHEH<FHGH@GGG:?
@3123559/1
caccattctatgaaatggaacacgaagagggactaccacacgaaaggcag
+3123559/1
CC@FFFFFHHHHHIJHJJJJJJJIJIJJJIIJJIIJIJJJJJIJIHIIJJ
@2378859/1
caaaaagggaaataaacaaggatgtaagaactatggaggaatattacaat
+2378859/1
@@@DFD?DHHHHDHDIJHGGEIHGEHGEEHIJIIGIGEEGGHEGHI>D@G
@2378860/1
caaaaagggaaataaacaaggatgtaagaactatggaggaatattacaat
+2378860/1
@C@?DFFFHHHHHJJJJJIIIHGHEHIJJJJIJIJJJIIJJIIJJIJIGH
@2382348/1
caaaaagtgaacagctatcgatacacagtcatagatccaatcctataatt
+2382348/1
@?7;DDD==D?A<2CBCEGFEFFGDDFEDBFFCFIIIIFFFFGE>BGFEF
@2382349/1
caaaaagtgaacagctatcgatacacagtcatagatccaatcctataatt
+2382349/1
@@8=DDDDFFFFFIIIIIIIIIIIIIIIFIIIIIIIIIIIIIIIIIIIII
@2382350/1
caaaaagtgaacagctatcgatacacagtcatagatccaatcctataatt
+2382350/1
CC@FFFFBFHHHGJJJJJJJJJJJJJIJHIJJJJGIJIJJJJJJJJIIJH
@2382351/1
caaaaagtgaacagctatcgatacacagtcatagatccaatcctataatt
+2382351/1
CCCADFFDFHHHHJJJJJJJJJJJJJJJGGIJJJIIJIJJJJJJJJIJJI
@2382449/1
caaaaagtgataatggatacaaatttgactactgtatagctttcttctct
+2382449/1
@<=DDDAADHFHFIIIEGIIFIBHGHEABFHD@FFD@?C9?FCHHDDCFH
@2382450/1
caaaaagtgataatggatacaaatttgactactgtatagctttcttctct
+2382450/1
@@@DFFFDHFFFHJJIGIJGIGJJJJIGGIEHJJIIJGGIJJJJJJJIJJ
@2382451/1
caaaaagtgataatggatacaaatttgactactgtatagctttcttctct
+2382451/1
C@@DFFFBFHGHHJJJJIJHIJJJJJJJJJIJJJGIIIJJJJJJJJJJJJ
@5098477/1
cgcgtaaagtgaccaaagcaaagacgcaataagtgatacaagaaaatata
+5098477/1
BBCFDDFFHFHHHJJJJJIIJJJJJJJJIJIJJFHIJJJIJJJJJJJJJI
@3720841/1
catggtttcaacatgatacttcaaatccttaagaagatttattaaacgtt
+3720841/1
BB?DDBDFHHHGHJJIJJJJJJIJJJJJJJJJJJGHGHHJJJJJJJJIIJ
@1010360/1
acatttcccacctttttcactcaaccatagctttctcagcgtgttt
+1010360/1
??1AB?AD>F:CF@GGI?FEHFEGFEGGHD>FFIII>DGCB?6:?3
@1010890/1
accaaaaataggatttttattaagccaaaaggtgcgtctaaaggaaaaag
+1010890/1
@B@:DDFDHHHGFIIJJJDGGHIGJIJJIEEI?EBHHHJJIIIJGGHJJG
@1010891/1
accaaaaataggatttttattaagccaaaaggtgcgtctaaaggaaaaag
+1010891/1
CCCFFFFFHHHHFIJJJJJJJJJJJJJJJIJJEFHHHIIIJJJIJJJJJI
@7887147/1
gatttatctagagcaactccgacggaagctatacaagtggtcgatattgt
+7887147/1
??BDDDFFHHFHFIGIJJJJFGIIJIGGIJIIJIGFGHJGHGIIJFIJFE
@355117/1
aaacgctcgtggggagcgatgacgaataaag
+355117/1
@?1=B:ADAFBAFI<CF<<DDBFBHIGIIIC
@355178/1
aaacgctgaaaaattccgtcggcaagaagttggccgatttgcagactctc
+355178/1
C@CFFFFFHHHHHJJJJJIIJJJJIIJJJIJIIJJJJIJJJJJIJJJIJI
@1722836/1
atcgataaaaaaatatcgcaatattagaaattttcaaatattcttcgctt
+1722836/1
;@@DFFFFGHDFFGHBFFGIIIIGGGIIIIIHIIIHICHEHIIIIIDGII
@1722837/1
atcgataaaaaaatatcgcaatattagaaattttcaaatattcttcgctt
+1722837/1
@@@FFFFFDHFHHII?GEHIGIIIIFIIGFHGGGHICFHIIIIIIIGIIG
@1722838/1
atcgataaaaaaatatcgcaatattagaaattttcaaatattcttcgctt
+1722838/1
B@<=DDFFHHGHHJJGJGGHGIIJJJIJJHJJJIIHIJJJIIIIIIFIHI
@7888959/1
gatttcttagtgtcaatagtgctgccgtt
+7888959/1
111=4AADB<2<CEAFACAA<4AB<A@?@
@7890030/1
gatttggtaccagataccccgaaaaagtttttaagaaccgtgatggaact
+7890030/1
?@;BDFFDFHFHFAFHIIHEFGGGJGH?DGHJIIIIIIDGBGHIJIGIIJ
@3723911/1
catgtcagttatatattcacctttatatatgtcacattttgtggttcttt
+3723911/1
@B:BDEFFHHGHHIJJJJJJJJJJJJJJJJJJIJJIJJJJJJJJIJJJJJ
@3726226/1
catgtgttgaaattccgcgaaattggcactggcaagtcaaagaagctagc
+3726226/1
BCCDFFFFHHHHHJJJIIIIJJJJIJJIJJJJIIJJGIJJJJJJJIJJJG
@356781/1
aaacgggcaacaaaggggtggaccacaacaacagcgtaggcctcaggata
+356781/1
@@@FDDFDHDDHHGICBG8?CBDFHIIGGHIGIIIIGCGCHGIGIFHHHB
@5105003/1
cgcgtgtaaagtgaccaaagcaaagacgcaataagtga
+5105003/1
@@<DD1A?F??<CDB<EGE;FH;GIEBH6?F<F?@00:
@5105004/1
cgcgtgtaaagtgaccaaagcaaagacgcaataagtgatacaagaaaata
+5105004/1
@@<DDDDDHHHCFFHIIFJJIJJJIIGGIJIGHIH?DDHIGIGIIIIGIG
@5105276/1
cgcgtgttccttaacaacgatctggtggccaccggaaccggaagatcgaa
+5105276/1
?@<7B:DDHHBD>GAFGBDEDHBDHHFHIICHIIH8AFGHGIGEGHGEEF
@2394515/1
caaaaatcgaacaaatccttggatacaggttcaaaaacaaggcctatctt
+2394515/1
C@CFFFFFHHHHHJJJJJJJJJJJJIJJJIJJJJJJJJJGHIJJJIJJJJ
@1725372/1
atcgatacacagtcatagatccaatcctataattatccatttcctgtaat
+1725372/1
@C@DBDFFHHHHHIIIIIIIIGIIIIIIIIIIIIIIIFIIIIIIIIGIGI
@1725373/1
atcgatacacagtcatagatccaatcctataattatccatttcctgtaat
+1725373/1
CCCFFFFFHHHHHJJJJJJJJJJJJJJJJJJJJJJJJHIJJJJJJJJJIJ
@1725527/1
atcgatactgaatgtaattttttatatagtgccccgatgatatgatatgt
+1725527/1
@C@FFFDDHHHHHIIJJJIJIJJGIJJJJIIJJGIG<FFGIGG@@FIB<9
@4386685/1
ccgataaagcgttaccagcgcttgaggaag
+4386685/1
@<@1?ADBC:8<A:<CEGG>FGE?H?CB3?
@4386686/1
ccgataaagcgttaccagcgcttgaggaagtaacggcagcactattgaca
+4386686/1
BC<?DFFFHHHHHJJJJJIJJIJJJJIIJJGGIJJIJII=EGIJIJGGHG
@4386687/1
ccgataaagcgttaccagcgcttgaggaagtaacggcagcactattgaca
+4386687/1
CCCFFFFFHHHHHJJJJJIJJIJJJJJJJJHGGIJIJIJJIIDHIJIJJC
@358985/1
aaacgttaaattttaaaagcctcttaaatttaactgaaatatagaataca
+358985/1
=?@1=ABB??CFHG9CEFHG>B9EGEAEAHCHIIHBEHG?FH4CGGI>FG
@6522284/1
ctgcttcaccaatctgcataccgcttccgc
+6522284/1
@@@1BDEFHHHFHIIIJIIJIHJJJIIGGI
@6522285/1
ctgcttcaccaatctgcataccgcttccgcgtgcttctctaagtaattgt
+6522285/1
BB?DFFFFHHHHHJJJJJJIJJJJJJJJJJIFHGEIIIGIIJJFHIJJJI
@1016314/1
accaagagaagaaagctatacagtagtcaaatttgtatccattatcactt
+1016314/1
@@@DDDDD?BFFHGGGIIGG@EHHIDBCFHHIEE?GE>HDCHFHCGGGHG
@7901865/1
gcaaaatactattatttatttaccaactgggtctggtaaaacatttataa
+7901865/1
@@@DDFDFHFHFGEGIJJJIJJJGIJJJJIJGHGIIEGGIIGIIIGIJIJ
@2400310/1
caaaaatgtcaaatcatgtcaaaaccccggcgatggttcttcaagagctg
+2400310/1
CC<FFFFDDFHHHEFHJICEIIDHIGIJJJJJIGGGCCEGHIGIFC@CGI
@3731549/1
cattaatctcagctgctgttttaacgtaactatattgtggtccgctattt
+3731549/1
@B@DDFFFGFHFFIJJIGEHIJIJJJGHIJJJJJJJIGHIHIIJJJJJJJ
@1731630/1
atcgcaagcttcttccagttcaccatcagattcacaagcaggatcaactc
+1731630/1
@@@1ADDDHHHBHIAHIIHHGIIIIGGHGGIIIHIIGA?HI@B?DGIGIG
@7224662/1
ctttaaaggttttcacggccggtgggtcatttataccgttaaccttataa
+7224662/1
B@@FDFFFHFHHHJJJJIJJJJ:FGI8BBFHIGEHIJJJJIJIJHIIJJJ
@7906233/1
gcaaaattttgacatttttttctttcctttatgtccacaaacaaattatg
+7906233/1
@@<DDDDDHHAFBHBGIIIII3EFGEHGHIEH<CF@FEGIIIEHIGHGED
@7226863/1
ctttaacagaagctgtctgctgcctatcc
+7226863/1
;?@BDDDBF?FHHH>G<BCECAHBGBH32
@2405795/1
caaaaatttaaacacattgcattattgatttcgaggaaataatacgaact
+2405795/1
<@@DDDBDDFDBA<DFHBBEHIGAFH>9<AAEF8C:AH9BDBFH9?D20D
@2405796/1
caaaaatttaaacacattgcattattgatttcgaggaaataatacgaact
+2405796/1
?@<DADDFHHGHGGGEHJGIIJIIJGGIIJGGGGIJJJJJIGICHGIIFI
@2405797/1
caaaaatttaaacacattgcattattgatttcgaggaaataatacgaact
+2405797/1
@??A??DDFHHHGDDHEEGEGIGAFF49CE@ACBG?GFHEGIBFDBFBG;
@2405798/1
caaaaatttaaacacattgcattattgatttcgaggaaataatacgaact
+2405798/1
@@<D:DDDHHHHHIIIIIIIGIIIIIIGGGIGIIIGIGHIIDGGGHGGIG
@2405799/1
caaaaatttaaacacattgcattattgatttcgaggaaataatacgaact
+2405799/1
@@@=?DFFGGDHHJIDIJIIJJIIJJI>FHIIJGHIIIJJJJJIIJJIIJ
@2405800/1
caaaaatttaaacacattgcattattgatttcgaggaaataatacgaact
+2405800/1
@@@DFFDFHDHHDGGEEIGIJJJIIJIGIJIJIEIIGGIEHIGGIGFIHJ
@2405801/1
caaaaatttaaacacattgcattattgatttcgaggaaataatacgaact
+2405801/1
@@@FFAEFFDHFDGGIBEEEGHIIIIIIIIIIIGCGHGHIIGHIIIIDGI
@2405802/1
caaaaatttaaacacattgcattattgatttcgaggaaataatacgaact
+2405802/1
CCCFFFFFHHHHHJJJJJJJJJJJJJJIJJJJIGIJJIIJIJJJJJJJJJ
@2405803/1
caaaaatttaaacacattgcattattgatttcgaggaaataatacgaact
+2405803/1
CCCFFFFFHHHHHJJJJJJJJJJJJJJJJJJJJJJJJJJJJJJJJJJIIJ
@3142802/1
caccggaaccggaagatcgaagaaagacgccaaacattcggcagcca
+3142802/1
CC@FFFDFHHHHHJJJJJIIJJJJIGIJJJJIJJJJJIFIIJJHFFF
@7908778/1
gcaaacttctactacttcaactggtagctcccacagttggatgagataag
+7908778/1
CCCAFFFFHHHHHJJJJJJIJJJJJJJJJJJJJJJJJJJJJJJJIJJJJJ
@1021259/1
accacacgaaaggcagttcaccatcgcttgtcatgtgttgaaattccgcg
+1021259/1
=?@1AADDHFFFAE@;ACHH@<C<G@BDH;:?::?G<F?BFHICD<B977
@1733583/1
atcgccaccaatgcttggtgcagctatccactttgccagtggccgtctgc
+1733583/1
B@@BDDDFHHHHHJJJIJEGHIJJIJJIJJIJJIJJJJIGHJJJJGHIJJ
@5113507/1
cgctatcatatcaaaaactggagttccttggtgatgctgtgctcgatttt
+5113507/1
<@<;DDDBFHFFHIIIIIGGIGGEHGGCHHI<EFGGIID??DDHHIIIII
@7911646/1
gcaaagtatagaggttgtacccaaacttttcggggtgcaatcttcttttc
+7911646/1
@@@D?DBAFHGGHIAEHFIEIIIGIIIIIIIIIII?D=FGGEDFCHG@HG
@7911647/1
gcaaagtatagaggttgtacccaaacttttcggggtgcaatcttcttttc
+7911647/1
CCCFFFDDHHHGHJEHIIIJJJJJJJJJJJIIJHJ?FGIJIIIJJJJJJJ
@1736406/1
atcgctagcgaacaatccttcgaggtaacctacgtggacatcgaagaaaa
+1736406/1
@C@?DEFFHHHGGIJJJJJJJJEEHCFHGIJGGIFHIIJIIIJIIIIIGI
@3742559/1
cattgagcaacttacgtattttctatgtcacatgttcactcggtgcaaca
+3742559/1
B@CADEFFHHHHHJJJGGIIJJJJJJIIIJJJJJIIJJIJJJIGGIJJJJ
@1737708/1
atcgcttgtcatgtgttgaaattccgcgaaattggcactggcaagtcaaa
+1737708/1
B:?DFFFFHHGHHIJIJJJJJJJJIIIJJJJJJJIJJIIJJJJJJHGEFG
@372276/1
aaactgggcagctcggctgagaatcggtattcgggactgaaagacactaa
+372276/1
@@@DDDDD=FAFAFGBGGBEGGBH>GH?BFH@FHA?DCCHIECDFHGEHI
@372277/1
aaactgggcagctcggctgagaatcggtattcgggactgaaagacactaa
+372277/1
@C<DFFFFHHHHHJIJIIJJJJJJJJJFHIJJJJJJJJJJJJJJJJJJJJ
@372278/1
aaactgggcagctcggctgagaatcggtattcgggactgaaagacactaa
+372278/1
CCCFFFFFHHHGHJJJJJJJJJJJJJJCGGIIJJJHIJJIJJIHIJIJJJ
@373908/1
aaactgttcccccacaacagactggtcccccacaacagactggtcccaca
+373908/1
@7;DDDEFHFHHHIIIIIIBFHIIE?CGHGGIIIIIIFEEG<FBGGHIGG
@7916549/1
gcaaattatgtcacataaatgtcaaaatgccacataatttgcaaaatttt
+7916549/1
@<???DEDDDAFHHGHGHGIG>FIIJEHHA9CFDHEFHIJIJIJBGHEHI
@7916550/1
gcaaattatgtcacataaatgtcaaaatgccacataatttgcaaaatttt
+7916550/1
@<@?DDD?F<CCFEB@ABHE:<CHF9BHFFEHD>GCGIFI>D??FACDDA
@7916551/1
gcaaattatgtcacataaatgtcaaaatgccacataatttgcaaaatttt
+7916551/1
@@<BDDFFHFHFFIIBHGCDHHIGHHIGHECAFHIGAGIIIIICF@DGHI
@7916552/1
gcaaattatgtcacataaatgtcaaaatgccacataatttgcaaaatttt
+7916552/1
CCCFFFFFFHHHHIJJJJJIHJJIIJJJFIHIJJIJIJJCGIGIIGHIJI
@6538417/1
ctggaacgtttaaatttctgtcatgagaatctcttggattcaatgggaaa
+6538417/1
@C<?DFFFHFHHHJGGG@FHIIIGCGEGIICDEGIGJHHIACGEHGGGGG
@6541891/1
ctggaagccacttttaaatgttgatgttgctcataaaccgtttcctaaa
+6541891/1
@@7DDFDDGBD?FEHEHHHHFIJJJJHIIHIFGEIAFHGIDH>BHIDB@
@6541892/1
ctggaagccacttttaaatgttgatgttgctcataaaccgtttcctaaag
+6541892/1
@@@DBBDBHHD<CGHBEDHHEDA?HHIICGIHGEHIII;F?GAEEFFHGE
@2417488/1
caaaactatagacaaaccagaattacaggaaatggataattataggattg
+2417488/1
CC<DFFFFHHHHHJJIJJIJJJJJJJIJJIJIJJJHJJJJJIGIJJHJJJ
@2418200/1
caaaactccgaaggaagccaagggctcggctgctcatcatgccctcgagt
+2418200/1
CCCFFFFFFDHHHIJJIJJJJJIJJJIGGGIJJEGGCEGIECIFGI>GE7
@7233860/1
ctttaagtgcgtccggaaccatctttttatgtaatctgcgtgttttt
+7233860/1
BBCFFFDAFHHHHJIIIJJJCIJJJJJJJJJIIIJJJIJJHB6?FHG
@7921251/1
gcaacatcgacagataccacaaatacctaaaccttcccactaaagttaac
+7921251/1
CCCFFFFFHHHHHJJJGIIIHIJJJJJJJJJJGIIJIJJJJJJJJGGIII
@4402293/1
ccgattgataaaatccgtgatacatttccatgccttctcctaagtcgata
+4402293/1
?@@FDFFFGHGHGJIJIFHFHIGIIIEIIGIJIIJIJHFAHGGGHGGIJJ
@1741891/1
atcggatatttatgttactattggaatatcgttcctttggaaaatatgga
+1741891/1
CC@FFDFFHHDHHJJJGJJJJJIFJJJJJJJJIJJJJJJIJJIJJJJJJI
@380651/1
aaacttttttcgggtttggaaaaaatttc
+380651/1
@@@DDDDDFFFFFE:CF8A:CFGEG?9?0
@380652/1
aaacttttttcgggtttggaaaaaatttcaaattgttcaggtaaaatctt
+380652/1
@@@DDDDDHDB@A@2AF?B<EED@DBFHCDHIIF<DFGFHIEEHIGCHEG
@1032913/1
accattctatgaaatggaacacgaagagggactaccacacgaaaggcagt
+1032913/1
@@<DDFFFHHHHHJJJGGGGIIIIBGGGIBHGGGHHIGHIE@DDHGFGGI
@380701/1
aaactttttttcgggtttggaaaaaatttcaaattgttcaggtaaaatct
+380701/1
@@@FDEFFHGDHHIEAEGAG>DHIII;FHDFHI9FGEICCEHFHIIIHII
@380767/1
aaagaaaaaaatgtcaaaattttgcaaattatgtggcattttgacattta
+380767/1
<@CFFFFEHHHFDHGIIIJIJIGGEHIGIIGIIDDDGGHIGGIIFIGEEI
@383603/1
aaagaaacgctcgtggggagcgatgacgaataaagtatgtgttcaccaag
+383603/1
CCCFFFFFHHHHHGHIJJIIJJGIIJIJHHGEHIJFHIJ@FHIIJJJJHH
@3750260/1
catttatgtaacatgtgtgcttaagtggcttaccttctacttaccactta
+3750260/1
B@@DFFFFHHHHHJJDHGHIJJJJIHHIIJJJJJJIJJIJJJJJJJJIJJ
@3750491/1
catttattacttcaagcaaagcttctataactggtatagctttaggaaac
+3750491/1
:=14ADDFFHFHHJJIJGGIJJJJIJIJJIIJIIEGIJGIJJJJIEIIJJ
@2429895/1
caaaagcgaagaatatttgaaaatttctaatattgcgatatttttttatc
+2429895/1
@@@D:DDDHHHDF@ECFH<AFHIEHIFFDHGCHIEGHBGGFGIIIIIIGG
@1746174/1
atcgggttctgctaagtggtaagtagaaggtaagccacttaagcacacat
+1746174/1
@@@?DFDDFHHHHHEHFHHHIIGCHGHHEGFCGGIIJJJJCGGHIGJFHI
@386690/1
aaagaaagtctttactatgtcatggttgaagtagggacctaccgaagttt
+386690/1
@CC@;DFFFHHHHJJJJJJIHIJJIHIIJJJHGHJIIIJJJIIJFGGHHI
@2433828/1
caaaagggaacaatttttatcgagttattgatttcgaggaataatacgaa
+2433828/1
@<@DDBDD=FFBACFHHICH>BHEAEEF<ECFHEHGFGEFGI9?B?B;7D
@2433829/1
caaaagggaacaatttttatcgagttattgatttcgaggaataatacgaa
+2433829/1
@@@DDDD?HDDFCFFGHI;BDA<F<;FFC@9E<F9D??0DBH@BFHIGHG
@2433830/1
caaaagggaacaatttttatcgagttattgatttcgaggaataatacgaa
+2433830/1
CCCDFFFFHHHGHJJJJJIIJJIJHHIJJIJJJJJJJJJIJJJJJJJJJI
@2433831/1
caaaagggaacaatttttatcgagttattgatttcgaggaataatacgaa
+2433831/1
CCCFFFFFGHHHHJJIJJGJJICCCFCIIGHIIJGGGHIHHIEIGGDHHJ
@1039805/1
accgaatttgcaaatttgactttcactttatatattttctctctattttg
+1039805/1
@@@A=?DD8AFHHIIIIGGHHDHHGDHGHHEHHDHGGIIIFGCCHEHIEI
@1748595/1
atcggttctgcatgaatgccatctgggcccggggctctgtgatttcttag
+1748595/1
@@8=DDDFFGHHHJJJIJIJJJIJIFGHHHHEGHDB=84====@F@FH9C
@4414137/1
ccgcagatggccaccaccattctatgaaatggaacacgaagagggactac
+4414137/1
@<;?DDDDHHHHFIIIIIIIIIIIIIIIIIIIIIIIIIIFIIIGGGGGII
@4414138/1
ccgcagatggccaccaccattctatgaaatggaacacgaagagggactac
+4414138/1
@??DDDDFAH<FHHGIIIGGIIIIIIIIIIIIIGGGIIIGCGEHGBCGHG
@4414139/1
ccgcagatggccaccaccattctatgaaatggaacacgaagagggactac
+4414139/1
@@@DDFFEHHHHGJJJIJGHIJJJJJJIJJIJJJJIJFIIJJJIJJIJII
@7928323/1
gcaactttcttccagttcacaatcagattcacaagcaggatcaactcaac
+7928323/1
?@1==ADDHFHHFIIIIIIIIIIIIIGGIIIIIIIIIIIIIHIIIIIIII
@7929992/1
gcaagaataagattatggaaggaataacacgggctaattttaacaaccat
+7929992/1
@<@DFFFFHHHFHIIJJJIJJJEHGGJIIIJJJIJJJJJJJJJJIJJJJI
@2440318/1
caaaagtgttgttgtttaccaaagcagaccttaaatctgtcagctgtccg
+2440318/1
BC<DDFBDFHHHHJHIJJJJJJJJJJJJJJJHJJJJJJIJIHCGIIIJJI
@5871043/1
ctcagatgccgacactatgggtcggatcttcagct
+5871043/1
@@8ADDDDDHF<AEGBBGGGICEDH?:??DB?BD@
@1040878/1
accgagtgaacatgtgacatagaaaatacgtaagttgctcaatgtcgtcg
+1040878/1
B@?DFFDDHDHHHIHIJJJJJJJJJJJJJIHIIJIIIJIJIJJJEHGIIJ
@4415040/1
ccgcagctaaatgtgcattaaaacatctgaaaagaaggggtttgttaagg
+4415040/1
CCCFFFFFHHHHHHIJJJJJJJIJJJJJJJJJIJJIJJJJHHIJJJJJJJ
@1041315/1
accgattcagcccccaccaagggaagggggcggcccccatcccaacagaa
+1041315/1
@@@BDDDDHDHGHJJGIIJJGFGJJJIGEGIJA;BBDD6?CDB38?<8AA
@7933520/1
gcaagatccgagatgtggtacacgacgaatgatgtgataaatatacctgc
+7933520/1
CCCDFFFFHHHHHJJGHJEHHGIIGIJJIIIIIJIHIIIJJIJJJICHGH
@1043053/1
accgcgtgttccttaacaacgatctggtggccaccggaaccgga
+1043053/1
CCCBDFDDFHHHGJJJJJJJJIJJJJJHJJJJIIJJJIJIJJII
@7938216/1
gcaaggattgccacatcttgtgagccgccattctcttggctagcttcttt
+7938216/1
BCCFFFFFHHHHHJJJJJJIIJJJJJJJJIHIJJIJIIJIFIJIGIJGIJ
@7939644/1
gcaaggtttggaggagttgtactaatttgtgtaattgaagttcgtattat
+7939644/1
CCCFFFDEHHHHHJFHHHIIIIJIIJJIJEHHIIIJJIHIJJIIIIJJJJ
@3763486/1
ccaaaacatgaccatgatgcactcggccggaccg
+3763486/1
@;@FFFFFFHGHHIFGGHHFHICHGIIIJGGJBE
@3763487/1
ccaaaacatgaccatgatgcactcggccggaccgattcagcccccaccaa
+3763487/1
@@@DDDDDHA>FHGG<FD?IBHHIAHCGGG<FH:@5@CFC@DHHH=DE?A
@3763488/1
ccaaaacatgaccatgatgcactcggccggaccgattcagcccccaccaa
+3763488/1
C@CDFFDFGHFHFIJGIEHIJJIJJJJIGE:DEEGGIIJIJJJJHGFFFD
@3763489/1
ccaaaacatgaccatgatgcactcggccggaccgattcagcccccaccaa
+3763489/1
CC@FFFFFHHHHHJJJIGGIIJJJJIIIGHHIIEHGGHICGIHJHA?EBC
@3763490/1
ccaaaacatgaccatgatgcactcggccggaccgattcagcccccaccaa
+3763490/1
CCCFFFFFFHFHHJJIGGGGIIGIIEIIJJIJJIA@@7BFHI@GHHEFF=
@3763491/1
ccaaaacatgaccatgatgcactcggccggaccgattcagcccccaccaa
+3763491/1
CCCFFFFFHHHHHIJJJJIHIJJIJIJIIJEIJIGHGIIGIIHHHHFFFD
@2450214/1
caaaatcatgaccaaaaagtgaacagctatcgatacacagtcatagatcc
+2450214/1
BCC:DDFFHHHHHJJJJJJHGIIIIJJIJJIJIIJJIJIJJIIIJJIJEH
@7941659/1
gcaagttcttggctgccgaatgtttggcgtctttctt
+7941659/1
@@;DDFFFHHGHGIIGGD6FGGCHH9FDGD@6BF<?D
@394332/1
aaagaagactgctaaacgttaaattttaaaagcctcttaaatttaactga
+394332/1
CCCDFFFFHHGHHJJJGIHHIJJJJJJJIIJIJJJJIIIJJJJJJJJIJJ
@395106/1
aaagaagcaagaggaaggatcgcaagcttcttccagttcaccatcagatt
+395106/1
BC@ADFFFHHHHHJJJJJIIJIJJJIGJIJJIJJJIHIIIIJIJJJJIIJ
@395634/1
aaagaagctagccaagagaatggcgg
+395634/1
?@@DFBDFHHGF>GIBFEAGCGIIBH
@395635/1
aaagaagctagccaagagaatggcggctcacaa
+395635/1
=?8?;DDDAFFDBGEGEG@GH@BCFH<:D9BF@
@398128/1
aaagaagtgaatgttgataaaggaatatggagagg
+398128/1
@@@DDDDDF8D?B2A?DADIH@HBEE<D>H<;CB?
@398129/1
aaagaagtgaatgttgataaaggaatatggagaggtg
+398129/1
@@@DDDDDHFBF<<CGBECGIIGFCEHIIEGEB??11
@6566225/1
ctggacaacaaggaaagttattgccggttcataaccttctctttggactc
+6566225/1
@?<DDDDDH?BFDHGIGAAFHDHICFECFGGGFIE?DDBHBDDGAFHG>F
@6566226/1
ctggacaacaaggaaagttattgccggttcataaccttctctttggactc
+6566226/1
CCCFFFFFHHHHHJJJJHHIJJJJJJJGIJJJJJJJJJJJJJJJIJIIJJ
@1760176/1
atcgttgttaaggaacacgcggtagcggaagattggctc
+1760176/1
BCCADFFFHHHHHJJJJJJIIIDGIJJJJJJJIJJIJIJ
@7945927/1
gcaatattagaaattttcaaatattcttcgcttttgactcgacaaaaatt
+7945927/1
BC@:DEFFHHHHHJJJJJJJJIIJJJIJJJJJJJJIJIJJJJIJGHIJJJ
@7945928/1
gcaatattagaaattttcaaatattcttcgcttttgactcgacaaaaatt
+7945928/1
CCCFFFFFGHHHHJJJJJJJIIJIJJJJJIJJIJJFGIJIIIJJJJJJJJ
@4425452/1
ccgccattctcttggctagcttctttgacttgccagtgccaatttcgcgg
+4425452/1
CCCFFDFFHHHHHIJGCHGHGJFGHJGHIGGHIJGH@GGHDHHJJGIGIJ
@5136776/1
cgcttggagatcttcttctgaaatctcttctctctcgtcatttcttccga
+5136776/1
=?<4=:DDDDFHFIJIIIFHGHJJJIJIJIIIIJIIIDGGHIGFGIIJB?
@408414/1
aaagacactaagattaccaagttgggcaaccagcagtcccacaaag
+408414/1
BC@FFFFFHHHHHJJJJJIJJHIJGIGIIJJJJIIHIJJIJIIJII
@410593/1
aaagacgttagagaggttcactaaaaaatattaggaatccactacaaggt
+410593/1
CC@FFFFFHHHHHGIJCGHJJJJJJJJJJJJJIIHJJJIIJJIIGHHIID
@5877807/1
ctcagccgagctgcccagtttagtggccaactcttcgtcactcgcaaatg
+5877807/1
@@?;DDDDHHHHHHIIGGHIIIIIIIIIIIIIIIIIIIIIIIIIIIIIII
@5878041/1
ctcagcctcgcgctaggtaaattaaacacggcttatcactatgatgttga
+5878041/1
CC@FFFFFHHHHFGGII9?EGGHIJJJJIJJJIJIIIJJIIIIJIIHIIC
@2465174/1
caaaattcgttctacatatgaaacatgtcagttatatattcacctttata
+2465174/1
BB8BDEFFHHHHHJJIIIJJJJJJJJJHHIJIJJJJJJJJJJJJJJJJJI
@5880766/1
ctcagcttcaacgccaaggacttcaacttcgttcagttcttgcagg
+5880766/1
@@<?D>DAFFFF0@FFI38CFD39C<D><C@FFGI<FFGIFIIBDF
@6579258/1
ctggagctagacatcgatgaagatcttttaaacctgcttctcgaataccg
+6579258/1
@@<DFFFFHGHHHGIJIJJIJJJIJJJJJJJJJJJFIJJJJJIGHGJJJJ
@7256274/1
ctttattcgtcatcgctccccacgagcgtttctttagtctgtatattttc
+7256274/1
=?@4ADDFHFHDHJFGGGIJJGIHIIDG@FGGGDIDBFFFHGCHGIIEHG
@7256275/1
ctttattcgtcatcgctccccacgagcgtttctttagtctgtatattttc
+7256275/1
?@@ADDFFDCDBHGHGHJJJJJIJEGHIFGGCGHIIGGI<=BAA=CHGG7
@5140401/1
cggaaaagaagattgcaccccgaaaagtttgggtacaacctctatacttt
+5140401/1
@@CF?DD;;FFHHGIFHGEHEHBDG@BFFHGIA89BGHGDDFGGIIICHC
@5140402/1
cggaaaagaagattgcaccccgaaaagtttgggtacaacctctatacttt
+5140402/1
B@1BDFFFHHGHHGIGIJIIGIJIGIG9CGIJJGHGGJJIGIJJIIJJIJ
@5140403/1
cggaaaagaagattgcaccccgaaaagtttgggtacaacctctatacttt
+5140403/1
C@@DFFFFHHDFFIEHJJIJJIHIIIJFHJIJI?FHIJJJIJJIIIIEEG
@5141829/1
cggaaacaagttgagaaatcctttagttttccttttttattcggtataac
+5141829/1
B@CDDFFFHFHFHIIGGIJJJJJIJJGIJJJEIJJJJJJIIJGBHGGGGG
@5883349/1
ctcaggataggcagcagacagcttctgttaaagaattgacatctcgtatg
+5883349/1
@<?DFFFFHGHFFGGEEGGIJHDGHIIBHIJJIJJJJJJIIGHIIEGGIG
@7257033/1
ctttatttaagaacaaacaggggagaaaagtcacgagaatttgaaaagcg
+7257033/1
@@@FDDFFFGFFHGIJJGGHJJJDEEHIJJHIJIIIIGIGGIIJJJJIGI
@7958100/1
gcacacacgcatttttaaatttaaaaatttattcaagtcaaaaataatat
+7958100/1
CCCFFFFFGHGHHJJJJJJJJJJEIJJJJJIIIJJJIEGIIIJJIJHIIJ
@2471728/1
caaaattttgcaaattatgtggcattttg
+2471728/1
@@<BD=BDDDDF?DD<EGDH9:?EDH9A?
@2471729/1
caaaattttgcaaattatgtggcattttgacatttatgtgacataatttg
+2471729/1
@CC1DFFFHHFHHJJJJIJJIJJIJJIGIJHIIGIIGIHHIGEGGDGFIG
@6589307/1
ctggatactgtcctggattttaaatctttcatattccctatttaaatttt
+6589307/1
B:;?DDFFHHHHHIJIAGHIIHIJJAHHIGIIHJJJJIHHIJJIIGHIII
@2475895/1
caaacacacatagtacctctccacaaaaagggaaataaacaaggatgtaa
+2475895/1
?8?:BDDDFFFFFEFGIIIFEGFIFFFFEFFIFICAFGIIEEFII@DDFB
@2475896/1
caaacacacatagtacctctccacaaaaagggaaataaacaaggatgtaa
+2475896/1
@@C?DFFFHHHGGIJJJJJJJJJJJJJJIJJIIJJJIJIIFIIIJJIHGE
@2475897/1
caaacacacatagtacctctccacaaaaagggaaataaacaaggatgtaa
+2475897/1
C@CFFFFAHHHHHJGGIIJJJJJJJJFHIJJJJJJJJIHIIHFGIJIGGG
@7260243/1
ctttcaatcaccacattatgaaattactcatagtgtcaccggaactcata
+7260243/1
:=1=ADEFFHHGHIGHIECHGIIJJJJJJGGJJHHEHIJJIJIIIJJJJJ
@7963885/1
gcaccctggtcctccacaacagcaagctcctccgcaacagcaacctggag
+7963885/1
B@C?DDFFGGHHHJJIJJIJJJHIIIJJJJJJIAHIIJIIJJJEIJJIGB
@1054875/1
accttacaaaataaaatacggcaaagagaagaaaggccgatagaatgaag
+1054875/1
BCCDFFFFHHGHHJJJIJJJJJJJJJJJJJJJJJJIJJIIIJJJJJGJJJ
@7262840/1
ctttcagtcccgaataccgattctca
+7262840/1
:?@A=D4=CFBFFIG7DBFE:?G9?D
@7263052/1
ctttcataaatattttagacatctgtcaccaggcttgaacgaagttgtgg
+7263052/1
CBCFFFFFHHGGHJJJJJJJJJJJJJJJJJJJIIJJJIJJJHIIHJIGHG
@3166895/1
cacctctccatattcctttatcaacattcacttctttaccggcatagcct
+3166895/1
@@<DDFFFHHHGDIIJJJJJIJGJJIJIIGGIJJJIIJFIGGIG<FIEII
@2491151/1
caaacccgaaaaaagtttatttatcatacacaggtaaacagttgtacagt
+2491151/1
CC@FFFFFHHHHHJJHIJJJJJJJJJJIJJJJJJGGIJJJJIIIHIJJJF
@1060804/1
acgaacttcaattacacaaattagtacaactcctccaaaccttgcaaatt
+1060804/1
C@@FFFFFHHGHHJJJJJJJIJJJEIIJJIIJJJJJJIIJJIJJIJJHIE
@1060805/1
acgaacttcaattacacaaattagtagaactcctccaaaccttgcaaatt
+1060805/1
@@<DDADFBHHDDFBGIIIGGIIGFHIC>HECGIGIGFAFGGDGIIHDGI
@1060816/1
acgaacttccatagattcaaatgaagtaaacaacatac
+1060816/1
@@@DDDDDAB?FFGIGEACFE<FEEH3A9AACFA=?@9
@2492267/1
caaaccgggaaaagtattatgagaatatgaaatttaaaagaaaatttgaa
+2492267/1
@C@DFFFFGAHHHGAEEHGHIGIIJIIJIIJJJJJIJJJIIJJJIIJJJJ
@2492268/1
caaaccgggaaaagtattatgagaatatgaaatttaaaagaaaatttgaa
+2492268/1
@CC;DFFFGHHHGJEIGHHHIJJJIJJJJJJIIJJIGIIGIJJJIJIJJJ
@3785394/1
ccaaacacacatagtacctctccacaaaaagggaaataaacaaggatgta
+3785394/1
@<?;B?DDFADFF@<C:<CHIFFEGEF>FC:?DGGDF@BFFCFEDFFIFE
@2494472/1
caaaccttgcaaattttcaatcatgaagcaagattttacctgaacaattt
+2494472/1
@@<;DDDDDHDD:CHIE@FEDIIIHGEHD@9A3<EFC4CFDGFGCHGEHH
@2494473/1
caaaccttgcaaattttcaatcatgaagcaagattttacctgaacaattt
+2494473/1
@CCBDFFFHHHHHIIJJJJJJJJJJJIJIJJJJJJGIIIIIGJJIIIIIJ
@3787782/1
ccaaaccttgcaaattttcaatcatgaagcaagattttac
+3787782/1
?=1=ADDBDD3A<B<EEE4F>EECEDFEF@CE33EEE<??
@3787783/1
ccaaaccttgcaaattttcaatcatgaagcaagattttacctgaacaatt
+3787783/1
@?1??DD?DFBDH?FHBEIGGHIGHE@B@?F>:CGHIIIFFGGACDCHHI
@3787784/1
ccaaaccttgcaaattttcaatcatgaagcaagattttacctgaacaatt
+3787784/1
@@@D?DDDD?BCB?EHGIIIIIIEIHGE>@GGEHIIHIIICFF;FFHFGG
@3787785/1
ccaaaccttgcaaattttcaatcatgaagcaagattttacctgaacaatt
+3787785/1
@C@@BDFFHHFHDHHBGI<FHHIGGGHEHIEHIGIIIIIIIGIHHICFFH
@3788084/1
ccaaacgtagacaatattattataaacggatatcagaagccctcttaaat
+3788084/1
@C<DFFFAFDFFFIHFEHDHIGIIJJJJJIGIIJJIIICCGHIJIJJJJJ
@3169484/1
cacctgtccactgagggaggccaccctacc
+3169484/1
@@@DDDDDFHHHDB@BHIGHIIDHIICF1?
@6601777/1
ctggatttctcagaaattcgaataaattcagtctcggttt
+6601777/1
@@@FDDFFHHFFDGIJDHGIIJGGIJIJJJJJJGIJJ:?F
@6602436/1
ctggattttaaatctttcatattccctatttaaattttgtaaatccacat
+6602436/1
@@<D;BDDH>FHABGHI@?EHGICHID@FHHEHGGIIIBGIIIGGIEIGG
@6602437/1
ctggattttaaatctttcatattccctatttaaattttgtaaatccacat
+6602437/1
BB;BADFFHGHHFIJJIIJJJJJJJJJIJJJJJGGIJJIJJJJJJJIIJJ
@5893122/1
ctcagtcgtcgtttgacatatcgttgtcatcccacaaggtacaatacttt
+5893122/1
@@@1BDDDFHDHFI?CFGEHHGIEHEGHIIIIICHEHHI@DHIIIIIIII
@6604193/1
ctggcaacatcgacagataccacaaatacctaaaccttcccactaaagtt
+6604193/1
@@@=::BDFFF?F:EFGFEC9FFFF;FBG<9DFCB>G9:?9DFBBF<FFF
@5149297/1
cggaaatctaccgacagagaggttatccttgggggaagaagccaaattgc
+5149297/1
@<@DDFFFHFHHFIJJDCGHGICGCHGGGCGCD>AFBCGCAADGGG>=DG
@5149298/1
cggaaatctaccgacagagaggttatccttgggggaagaagccaaattgc
+5149298/1
@@@1DDEFHHHHDGGEEBGHGI?FGIJJJJIIIJJGIICHIGIJJJIJIJ
@5149299/1
cggaaatctaccgacagagaggttatccttgggggaagaagccaaattgc
+5149299/1
@@@<DFDDFDBHDEHGEAFBEH<FCGIIIIEGIIJEHIDIG@FCHGGGIJ
@5149300/1
cggaaatctaccgacagagaggttatccttgggggaagaagccaaattgc
+5149300/1
@@@=DDBD?<BFACD@???BFH?GDHGIGH>HIDI@FA@FECGCHA@GEG
@5149301/1
cggaaatctaccgacagagaggttatccttgggggaagaagccaaattgc
+5149301/1
B@@BFFFFHGGFFGIJIGFHIJFHIJJJJJGIJJIHIJIGGIJJJJJJJJ
@3170573/1
caccttacaaaataaaatacggcaaagagaagaaaggccgatagaatgaa
+3170573/1
@C<DDFFFHHHGHJJJJJJJJIIJJJJJJJJJJJGJIJIIIIIJJJGIJI
@5896872/1
ctcagtttcagttactcttgattttatatatctgtagttttctagatctt
+5896872/1
BB8ADDEFHHHFHIIJJJJJJJJJJJJJJJJJJJIJJIIJJJJJJJJJJJ
@3174825/1
cacctttttcactcaaccatagctttctcagcgtg
+3174825/1
CCCFFFFFHHHHHJGIJJJJJJJJJJJJJIJJJHC
@5898217/1
ctcataatacttttcccggtttgttctgaaacaaacatcactgtgatgaa
+5898217/1
@@@DDDDDHHHHHIIIIFH8CG;AF@B<CFH@DHI@F>CDGDEFFGCFAG
@3176711/1
cacgaaaggcagttcaccatcgcttgtcatgtgttgaaattccgcgaaat
+3176711/1
CC@FFFFDDFHHGHIIIJGIIJIIIDFGIEFCFIIGIJHI@GEDGGHIII
@3792259/1
ccaaagcaaagacgcaataagtgatacaagaaaatatacagactaaagaa
+3792259/1
CCCFFFFFHHHGGJIJJIJJJEHGIIJJHJJIIJJJJJJIIIIJJJJJJJ
@3792260/1
ccaaagcaaagacgcaataagtgatacaagaaaatatacagactaaagaa
+3792260/1
CCCFFFFFHHHGHJJJJJJJJFHIJIJJGJJJJJJIJJJIJIJJJJJIJJ
@3797843/1
ccaaatacgaactggtccaaatcgagggcgccatccacgagccaatcttc
+3797843/1
BCCDDFFFHHHHHJJHIIJJJJJJJJJIJJJJIJIJJIIIJJJIIHGHHH
@5152611/1
cggaaccggaagatcgaagaaagacgccaaacattcggcagccaagaact
+5152611/1
@@1=DDFDHFHHHEGIIIGHIJEHJIJJIIJIIJIJJIIJJJJIIEFHHF
@5152612/1
cggaaccggaagatcgaagaaagacgccaaacattcggcagccaagaact
+5152612/1
BC@DFFFFHHHHHJJIJIJJJJJJIIIIJJJJJIIIJHIIJJJJJHHHHF
@1794553/1
atcttgtgagccgccattctcttggctagcttctttgacttgccagtgcc
+1794553/1
?@@4BDDFGHHHHJJ8CGEHGHIBHHGHHHIJDGIJGGIGHGEGADDGGH
@7976697/1
gcactggcaagtcaaagaagctagccaagagaatggcggctc
+7976697/1
<7?DAD>DHDHDFGEG@BAD:AC@D@EEH?F?3?CGHGI6@A
@4445407/1
ccgctatttggtacgacgacaaagattacatcatatttgcctttaac
+4445407/1
@@@@DDADDFH<CC?EAEHDFHFFFGG>FHGIGIIEHHIGGHGGHIB
@4445408/1
ccgctatttggtacgacgacaaagattacatcatatttgcctttaac
+4445408/1
CCC?DDFFHGHFHIIIJJJJJJJIIJJJIJJJJIHIJJJJJJJJJJJ
@4445409/1
ccgctatttggtacgacgacaaagattacatcatatttgcctttaac
+4445409/1
CCCFFFFFHDFAFHIGIIIIJJJGIJJJJIIJJJBIJJJJJIJJIHI
@3803957/1
ccaaattgctctactctcaagaaatggcctccatgccgagcaagactccc
+3803957/1
@@C1ADEEHFHHHJJJJJJJJJJIJIGIHIJJJIGIEHHGGIJIJJJJJJ
@2509950/1
caaacttctgctacttcaactggtagctcccacagttggatgagataagt
+2509950/1
CC@FFFFFFDHHFJJJIIJJJJJBHHIJJIIGHIIHGGJGHGCHG>BGB9
@7281433/1
ctttcttcgatcttccggttccggtggccaccagatcgttgttaaggaac
+7281433/1
@?@ADDDBHFHFDF?:@:C<C@D<E??FE@?BGBF@BE?DFFC<GBCFAF
@434842/1
aaagctatctactcgttatataatcatcattcaaacattgaagcc
+434842/1
@CCDFDDDHHHHHJJJJIGHHFHJGJJIJIJIJJGIJJJIGIIGE
@434867/1
aaagctatggttgagtgaaaaaggtgggaaatgttgactgttgtagctga
+434867/1
@@@DFFFFHHFHHHJEFHIGHIHIAFHIJJJJJJJJIIJJIIIHIIJJJF
@1802272/1
atgaaacatgtcagttatatattcacctttatatatgtcacattttgtgg
+1802272/1
@C@DFFFFGHFHHJHIJIGGIIJJJJJJJJJJJJIJJHIJGIJJJIJGII
@4453652/1
ccgcttggaagaatttgtcacctctccatattcctttatcaacattcact
+4453652/1
@@@1DDDDAFHB?GHIIHHIIHIIHIIGIGHIIIIIIIIIIIIIIIIIII
@7981880/1
gcagaacccgataaagcgttaccagcgcttgaggaagtaacggcagcact
+7981880/1
B@CDFFFFHADHHJJGIIFHGIJIJJJICHGGIJFII=FHIGGGGEBHH;
@2512903/1
caaacttttcggggtgcaatcttcttttccggaaaatgctcgaaaactca
+2512903/1
?@@F1ADDDHHFFG?FGIIIIJEFHIJIIGHBHFDEGGIJJJJIIJJEED
@7287778/1
ctttgacattgcttgtggtcacttttcgcgcaaagg
+7287778/1
=??D:ADBFHFHAG@CFGFHCHGIIIIGGDE<GH;B
@7287779/1
ctttgacattgcttgtggtcacttttcgcgcaaaggtaaaatcgttctag
+7287779/1
1=?4=AADHHDBFGBEFEG@ECHHIHIIBABDF@GHBFEHI?>FHIIGGE
@7287780/1
ctttgacattgcttgtggtcacttttcgcgcaaaggtaaaatcgttctag
+7287780/1
@CCFBDDDBFHHDIGEGB?IFHGIJIJJIGGGHGEGBDGGIEG;BFGGFI
@2517146/1
caaagaagctagccaagagaatggcggctcacaa
+2517146/1
@CCFFFFFHHHFFIGIJEGIJ@HIEGGD:F090?
@3189709/1
cacgagaatttgaaaagcgagcttcatgatcccctgaaaaatatatcttg
+3189709/1
@@1DADDDHDHHHIIIEHGGIIIIIIGIGBFHIIIIIIIIIGIIIIIIIB
@3189710/1
cacgagaatttgaaaagcgagcttcatgatcccctgaaaaatatatcttg
+3189710/1
CCCFFFFFHHHHHJJJJJJIJJJJJIIJJJJJJJJJIJIJJJJJIJJIJI
@3191127/1
cacgagccaatcttccgctaccgcgtgttccttaacaacgatctgg
+3191127/1
???DD@D1DDDDDDEE:@8CEE<D:?D6BDDDDEDEEIC;B=CAEE
@1074370/1
acgattcataaaagtaatataaccttagatttcgaggcaaattgattgat
+1074370/1
CCCFFFFFHGHGHIACFHIIJJIJJJJJIIJIIIIGGGIIJEHHBGG>BF
@5164512/1
cggaattggaagaatatttacctcctgaattagttgtgaaacaagaatat
+5164512/1
@@@BDBDAH?FDAH@CCFIGGI>CF>>BFEGC>EGD?CFHIEEHCBGFHG
@7289579/1
ctttgactctgtgcagaccacgctttcgtttattactcggaagttaaaca
+7289579/1
CCCFFFFFHGGFHIIIIIJJJJJJJJJIIJJJJJJJJJJIIJJGIIJIJJ
@5164752/1
cggaatttcaacacatgacaagcgatggtg
+5164752/1
?@8:D;DD::CBBF=B3<?BHB<:?EDF:C
@5164753/1
cggaatttcaacacatgacaagcgatggtgaactgcctttcgtgtggtag
+5164753/1
@@<?DDDDBFFB?ABEB?<BHGCEHCHI:?EFGIBDHIIIIGFH;?B?DA
@5164754/1
cggaatttcaacacatgacaagcgatggtgaactgcctttcgtgtggtag
+5164754/1
@@@7DDFFDBHDDEEEEDHHIGHG?DHICGFGGIGIIGIIHGFEBDG8BB
@1807679/1
atgaaatggaacacgaagagggactaccacacgaaaggcagttcaccatc
+1807679/1
CC@DFFFFGHHHGIGHBGI;C@@F@EHIIIIGGIIIBD=FEHGGIHIGGH
@1808176/1
atgaaattactcatagtgtcaccggaactcataacaatagattcgattat
+1808176/1
@B@;DDEFHHHHHJJJHJJHIJJJIJJIJJIJJJJJJJIJJJJIJJIIIJ
@2518911/1
caaagaatagaagataaagaactctccgttagtgcagtgtttggattcac
+2518911/1
CC<DFFFFHHHHHJJJJJIJJJJJJJIJHJIJHIIJIIJJJJJJJJJIJI
@1809229/1
atgaaatttaaaagaaaatttgaaaagtatcatgagttttgtgattctcc
+1809229/1
CCCADFFFHHHHHJJJJJJJJJJJJJJAFIIGIJJJHIJJJJJIJJJIIJ
@4458406/1
ccggaaccggaagatcgaagaaagacgccaaacattcggcagccaagaac
+4458406/1
@@@DDDDDFDDHFIG<G?FG?CFHIFGHHBE@DHGCFHEEI87DHFCEEE
@3805194/1
ccaaatttgcccagttctagaagaagttataaggttaacggtataaatga
+3805194/1
CCCFFFFFHHHHHJIJIJJJJIJJJJIJJJJJJJIIHJIIJFHIIJJJIJ
@4459385/1
ccggaagatcgaagaaagacgccaaacattcggcagccaagaacttgctg
+4459385/1
CCCFFFFFFHHFHIAFGDEFHHGGGICFGIHIDAFHGGGGIGEDEHCHGI
@3806228/1
ccaacaaggaggtaaaaagaagaaacaaaaacaacctgaacaacaagctg
+3806228/1
CCCDFFFFHHHHDGIJJJJJJJJJJJJJJJJJJJJJIIJJJJJJJJJJIE
@3197265/1
cacgattcataaaagtaatataaccttagatttcgaggcaaattgattga
+3197265/1
@1==DDDDFFFFFIICGGIIIIIIFIIIIIIIIIIIIFIIIIIIIIIIIF
@3197266/1
cacgattcataaaagtaatataaccttagatttcgaggcaaattgattga
+3197266/1
@@??ADDFDHHHHIIIIGIGCIHHGIIIGIIIIICCEGHIIIHGGIII>F
@3197267/1
cacgattcataaaagtaatataaccttagatttcgaggcaaattgattga
+3197267/1
@@@ADFDDHHHHGIIAFHIIJJJJJJJJIJJJJJGGGIHGIGHIEHIGIH
@3197268/1
cacgattcataaaagtaatataaccttagatttcgaggcaaattgattga
+3197268/1
@@@BDFDDFFHGGGE:EGEIGEIIIIIIIEHGIIGE9EGGHIIHEGHHG>
@3197269/1
cacgattcataaaagtaatataaccttagatttcgaggcaaattgattga
+3197269/1
@@@DDDFFHFFBFGHCFFIGICCGIGHHHGHJJIIIGFGGHGGGEHEED<
@3197270/1
cacgattcataaaagtaatataaccttagatttcgaggcaaattgattga
+3197270/1
BCCDBFFFHHHHHJJFHIJJJJJJJJJJJJIJJIIIEHIJIIJJIGJJJI
@3197271/1
cacgattcataaaagtaatataaccttagatttcgaggcaaattgattga
+3197271/1
BCCDFFFFHHHHHJJGHIJIJJJJJJJJJJJJJJJJIIJJIJIJJIJJJI
@3197272/1
cacgattcataaaagtaatataaccttagatttcgaggcaaattgattga
+3197272/1
CC@FFFFFHHHHHJJEHIJJJJJJJJJIJJJJJJJJIJJJJJJJJIJJII
@3197273/1
cacgattcataaaagtaatataaccttagatttcgaggcaaattgattga
+3197273/1
CCCFFFFFHHHHHJJFHIIJJJIJJJJJJIJJJJJJIIIJJJJJJIIJJJ
@3200294/1
cacgcatattacacatccatttatgcaggacttctatctagtttcccacg
+3200294/1
CC@DFFADFHHHGIIIIJGIIIJJGJIIIGIJJJJIIIJF<FIIIJJJJJ
@7294678/1
ctttgatcttccggttccggtggccaccagatcgttgttaaggaacacgc
+7294678/1
??@1=BADFHHHHI@FHBGHGHGICEGIIIIIIIIIIIIIIIIGGGGIII
@2521999/1
caaagacatctcctaaggctttgggaacttctacatcttctatttcctca
+2521999/1
@@@DDDDDHHDHHIGGDBGIIIIBHGFHGIGIHIIIGGEHGHGIGHGEHI
@2524392/1
caaagacgcaataagtgatacaagaaaatatacagactaaagaaacgctc
+2524392/1
@C?DDBDFHHHGHIICFGEHIIIIIGIHIGGGIIIIIIIIG>BFGGGICG
@2524393/1
caaagacgcaataagtgatacaagaaaatatacagactaaagaaacgctc
+2524393/1
@C@FDBDFFFHFHGFCGGIGGGAFGHIIEGHHGHHEHGGIIEHGHHAGGB
@2524394/1
caaagacgcaataagtgatacaagaaaatatacagactaaagaaacgctc
+2524394/1
CCCFFFFFHHHHHJJHGHIJJJIJJJJJJJJJJJIJIGJJJIIJIJJIII
@2526889/1
caaagagaagaaaggccgatagaatgaagtgaaagtcgaacgttcttctg
+2526889/1
?@8=DDFFHHGHHGGIIGBHDFBFBFGHEDDFHAF0?FDGBD?9=FGIIG
@7298278/1
ctttgcatcaaataaatgctcccttttcacaatataataaatacatatca
+7298278/1
BBBADDFFHHHHGJJJJJJJJJIIJJJJJJJJJJJJJJIJJJJJJJJJJJ
@2526939/1
caaagagaaggttatgaaccggcaataactttccttgttgtccagaaacg
+2526939/1
<@@DDD>DDBBCAFB<G@<:E:EFFHGH@ECHGEG<DGG2?BFCAHHEIH
@7298767/1
ctttgccagtggccgtctgctacggaacag
+7298767/1
@@@DD?DDFAB?DEG?GE@>EH?FABG6F9
@7298768/1
ctttgccagtggccgtctgctacggaacaggcaaaactccgaagg
+7298768/1
=@:==:DA?CFH=D?@<A:<FBBGFGF<FG8BGFDFH???BD;@@
@5172819/1
cggaccacttcacggaaatctaccgacagagaggttatccttgggggaag
+5172819/1
@@@ADDDDDFFF<AEFHIHGHIGIHIIFIFG@GIGGHIIIIIHDHIIFFH
@7299233/1
ctttgccgtattttattttgtaagg
+7299233/1
???BB?DA0@CDDI4AEEI>AAEEF
@7988005/1
gcagacaacttcatgtacaaatacctcaccttacaaaataaaatacggca
+7988005/1
@C<DDFFFHHHHHJJGHIIJJJJJJJJJJJJJJJJJJJJJJJJJIJJIIJ
@7299763/1
ctttgcgcgaaaagtgaccacaagcaatgtcaaagagaaggatagcaact
+7299763/1
=??D:DDADCDDD91?EEE>DCDDDDIIIDDDCACAD>?BDBCCEEIDIE
@7299764/1
ctttgcgcgaaaagtgaccacaagcaatgtcaaagagaaggatagcaact
+7299764/1
@C@DFDFFHDFHHG?EHIHGIJIGIJJGEGGEHGGBGBCFGIIIJJIICG
@7302788/1
ctttggaattagacctccacagctcagttatgcgggaaatccagattatc
+7302788/1
@@?DDFFDBHHFHIJIJJJJIIJJJJJHIJJJJJIJIJJJJJJJIIJIJJ
@5179565/1
cggagaatcacaaaactcatgatacttttcaaattttcttttaaatttca
+5179565/1
@CCDFDFDHHHHHJJIGHG@HGIJJJJJJJJJJJJJJJJJJJJJAFIJJJ
@7991266/1
gcagatctgctcggtctttagttttgagttcggctttcgggttgttgtaa
+7991266/1
@@@DFFFFFHFHDGA@DFHGGHJJGGBGEEHIIJJABFGEIGI>;BFCFC
@1818207/1
atgaattctcaaacggcgttaaaccttttacttaaggttaatgccaagtt
+1818207/1
@BB;DFFFHHHHHJIJJJHJJJJJJJJJJJJJJJIJJDFHIJGIJIJIGH
@7993217/1
gcagattgttaccctccacgggtaaatcctgcaaggattgccacatcttg
+7993217/1
CC@DFFFFHHHHHJJJJJJJIIFGGIJJJJJJJJJJJJJJJJIJJJJJJJ
@3207484/1
cacggaaatctaccgacagagaggttatccttgggggaagaagc
+3207484/1
?<@DADDDF?DFFBEDAEG@:?EFHG@GIBHD>@?8@GGDHG<C
@5928870/1
ctccaaaccttgcaaattttcaatcatgaagcaagattttacctgaacaa
+5928870/1
C@@FFFFFHHHHHJJJJJJJJJJJJJJJJJJJJJJIJJJJJJJJJJJJIH
@1824511/1
atgacttacggaacttagcttcacaattactta
+1824511/1
?8?ADDB;CD?AFB<E@4CHFH>EHG<C@EA49
@1824512/1
atgacttacggaacttagcttcacaattacttagagaagcacgcggaagc
+1824512/1
C@@FFFFFHGHHFHHIIIIHIJJJJIJJIIJJJIJJJJJJIJJJJHIJJJ
@1825850/1
atgagaatatgaaatttaaaagaaaatttgaaaagtatcatgagttttgt
+1825850/1
CCCFFFFFGHHHHJIJIJJJJJJJIIIJJJIIJJI?FHIIIIJJDHIIJH
@7311965/1
ctttgtcatcgaacgatgtcaccacctgattggtgatatcagccgctccg
+7311965/1
<@@DB2AB=FHHHHGIGIGIAHIEGGHGEGGHDHEGGFCGHII>GGGIII
@7997034/1
gcagccaagaacttgctggatctcttggtcggaaaagtaacgcccgaaca
+7997034/1
BB<DDFFFHHHHGJIIJJGIJJJJJJJIHIIIEGIIIGFGGCAHGGIIIJ
@459548/1
aaagtcacgagaatttgaaaagcgagcttcatgatcccctgaaaaatata
+459548/1
@==DBDEFGFHFHIIIHIIIIGIIIIIIIIIIIIGIHIIIIFIIGIIIII
@3219542/1
cacggcttatcactatgatgttgatttggtaccagataccccgaaaaagt
+3219542/1
@@@DDDFFHHGGGHIGBHHHHHGHGIGGIGHGIIHIIJJFIJIIIJJIIB
@1830485/1
atgagttccggtgacactatgagtaatttcataatgtggtgattgaaagc
+1830485/1
@<@DABBDFF@H<;?E@:<CBFFCEDHHI@EGIHHA1?<DFEBBFGCG>D
@1830486/1
atgagttccggtgacactatgagtaatttcataatgtggtgattgaaagc
+1830486/1
CC@DFDDFHHHFHGIGIJJJIJIIIFHIJJIJJJJJJJJHHIJJJJHIIJ
@7997523/1
gcagccgagcccttggcttccttcgg
+7997523/1
@@@DDDDDDCFF:C3C;9C?E?EC;F
@1831297/1
atgagttttgtgattctccgaagaatatgtctcgaaa
+1831297/1
@BCDFDEFHHHHFHHHIIJJJIJJJJJIJIJJJE?FH
@1831298/1
atgagttttgtgattctccgaagaatatgtctcgaaa
+1831298/1
@CCFFDEFHHHHHGHGEHIGBHIIJEIIJIIIIC<DH
@1834268/1
atgatcatggttggtctattcaaaatgggcggacgggtagatagaaaatg
+1834268/1
??@FFD>DDHFBHICGGBFBCDAE<CFHHGGI@DFGEEAEHA;A@>DFDC
@465431/1
aaagttctcaacaaccagctcctacatctcaacaacaagctgcatggggt
+465431/1
@<;?DDDDHHDFHIIGGIIIGIIIIGIIIGIGIIIGHGHIIIICEEHIB?
@1837405/1
atgatgttgatttggtaccagataccccgaaaaagtttttaagaaccgtg
+1837405/1
=?8:4=DDDHHHHIIEFGHGIGIIIGGGIIIIIEIDFHIIGIIIIIIICG
@1837710/1
atgattaccttcaaccaattagcaaggaaaattttcgggctacaga
+1837710/1
:11=DEFFHHHHHJJJJIIJIGIJJJJHGJIJJJJIIIGGJJIJEI
@1090135/1
acgtaggttacctcgaaggattgttcgctagcgatctcctgcaagaactg
+1090135/1
@@@BDDAADCHFHGE@FHIBGGGICHIIGGIIIGGHIIIICEIHICFFC<
@1090752/1
acgtcagtttgcgtttcaatgcatcgataagacgaatggtaaagctgcta
+1090752/1
?@@4ADDBFFHGH@FHIIJJJJIJJJJJJJJGIJJIIGIIIIIIGIIIJJ
@5942886/1
ctccaagtttgtgctgggcaaatcaatcaatttgcctcgaaatctaaggt
+5942886/1
@@;BDADBDFFCDGHGEABGF@BHGIIIIBHIIGGIIIIIIIIGIGGGIH
@5942887/1
ctccaagtttgtgctgggcaaatcaatcaatttgcctcgaaatctaaggt
+5942887/1
@@@FDFFFGHFDFHDHGEGGIGGIJIIIIIJJJHIIJJGIJJCGEIG>F9
@5942888/1
ctccaagtttgtgctgggcaaatcaatcaatttgcctcgaaatctaaggt
+5942888/1
@C<DDDDDHHHFDGHCH<=FHHGJIJJGIJJJGJJJIJIAFHHIJEIJJH
@5942889/1
ctccaagtttgtgctgggcaaatcaatcaatttgcctcgaaatctaaggt
+5942889/1
BC@FFFFDHHHHHIGEGGIGGHIJJJJJIIIJJIJJJIJJJJJJJGIIII
@7326690/1
cttttatgaatcgtgataacatgcataaaatataataaaaatttatagtt
+7326690/1
::=4A?DDFFCFD3:A<AE3C4@FBDEFHIFAC4C@?FGFIEII<C@DFG
@1839389/1
atgatttcttgtctgtgttgttggacacgaactgtagcagcatacctcga
+1839389/1
@@@B;DDBHFCACEECEFEFEEGDAGGGBBEHHD:<4@BB?FA?F>CFH?
@1840075/1
atgattttgaggtactcgagggcatgatgagcagccgagcccttggcttc
+1840075/1
@@<1?DDDFFFDCFFGI;FFAEBGIIFF<GCDCFIIIIDEBAFIIFIFIF
@1842321/1
atgcaatgtgtttaaatttttgtcgagtcaaaagcgaagaatatttgaaa
+1842321/1
=;8A;DDDCFDFFHGIIGEHIIHIICEHGEGCAEGGB?FA;?BFEHHDGD
@5188319/1
cggagctggatagcttacggatctgttgcaccgagtgaacatgtgacata
+5188319/1
@@@1BDEFG??DDEGHGADHFFHGGCHGEHEGGGG?DAHGGHI<@FHIII
@1847389/1
atgccgagcaagactcccgtcagcgtcctccaggagttgctgagccgtcg
+1847389/1
CCCFFFFFHHHHHIIIIID?CEHEG8?DDGI<GG=G?BD@FG8@=F@;BE
@1092680/1
acgttagataggttcactaaaaaatattaggaatccactacaaggttttc
+1092680/1
@C@FFFFFHHGHFHIJJJJJJJJJJJJJJJIIIGIHJIIIIIJIJ?GHJI
@1092989/1
acgttcgactttcacttcattctatcggcctttcttctctttgccgtatt
+1092989/1
B@;=DDDFHFHHHGHJJIGHIJIJIJIJIJIIJIJJGIIJJJIJJDFBHG
@8002684/1
gcaggagatcgctagcgaacaatccttcgaggtaacctacgtggacatcg
+8002684/1
CCCFDDDDHHHHHGIHHHHBGGCHDFHGGGI<DFHDGFE>FGGFEHIJEE
@7328751/1
cttttcacaatataataaatacatatcatatcatcggggcactatataaa
+7328751/1
C@@FAFDEHHFHDGGDFHGGGGGIIIIGAHHGHGGEIC@FDBEHIIIJJI
@7330731/1
cttttccggaaaatgctcgaaaactcaattggcgcacattcagcaggttt
+7330731/1
@@@DDFFFHDHDHJEGHIGIIJJJHIIIJJIIGGHIJIIJJJJIJJJFGH
@7330732/1
cttttccggaaaatgctcgaaaactcaattggcgcacattcagcaggttt
+7330732/1
@@BDFFFFHFHHHIJIGIJJIGIJJJJIJJJIIJJIJIIIJJIJIJJFHG
@7330733/1
cttttccggaaaatgctcgaaaactcaattggcgcacattcagcaggttt
+7330733/1
@B@BDFFFHGHHHJJJJJJJJJJJJJJJJJGJJJJIJJJJJJJJJJJFGI
@7330734/1
cttttccggaaaatgctcgaaaactcaattggcgcacattcagcaggttt
+7330734/1
BCCFFFFFHDHHHIIJIIIJJJJJIJJJJJIJIJIJIIJIJJJJJJICHI
@3228633/1
cacggttcttaaaaactttttcggggtatctggtaccaaatcaacatcat
+3228633/1
@C@DDBDDHHHHHJJJJJJIJJJJIDDGHGJJJGHIJJGIJJJJJIIJJJ
@7331702/1
cttttcgcgcaaaggtaaaatcgttctagacatactttatgctcttgaca
+7331702/1
???BA?DDDACFHAE2CCGGGGE;DB:<B9??B<@DHH@BFG@D8C@BFG
@4484618/1
ccggcaataactttccttgttgtccagaaacgtcatcatactagactttt
+4484618/1
@@1BDFFDHHHHHJJJIJJJJJJJJJIJJIJGCG1?D<<DB:<DBEEBGG
@1096033/1
actaatattcgattcgataggtgctttgtctggttaactttagtgggaag
+1096033/1
CCCBDEFFHHHHHJJIIIIIJCFHGJJIIIIIFFIIJJJJJIJHGIJGII
@1852701/1
atgctcgaaaactcaattggcgcacattcagcaggttttttaacag
+1852701/1
@@@7DDADH?FFHIIBE@HDGG>BFHGGBFHDAGGDG<BGIIIECG
@481098/1
aaataatatgtaaattgattttagaaaaaaaccactaattctatgcaaag
+481098/1
@@;DDDDFHFCFHHHIJHIGHGAFIGHIIIJJGHIIGIGFGCHIICIGID
@4488473/1
ccggcatagcctaatctgggagggggcaagattctggcatctaatttttc
+4488473/1
BC@@FFFFGHHHHJJJJIJJFHIJIJJJIJHIJJJJJIJJJJJJJJJIJH
@8008630/1
gcaggttttttaacagtttgaaaaccttg
+8008630/1
?;=?D;BDFF?=F<4<CAFHF4AFF?FGB
@8008631/1
gcaggttttttaacagtttgaaaaccttgataaatgaaagaaattaaaca
+8008631/1
@@<=D?DDHFDFBGGEGGIIIIIIIJGHEIEGGGGGGHIEFGIGGIDFIG
@8010523/1
gcagtatgtttacctacagtcatggtgaattcatgggactttgaagtatt
+8010523/1
?@@74ADFDHDHHDEHBHIIIIIIIHIGEHGIIEGHHCDEHHIFIG@FHG
@7336018/1
cttttgagctattgcgatattttttcggaaaaaag
+7336018/1
@@@FF;?DDDFFHGDD@@FGHIIIIHDHGHIIIIG
@7336019/1
cttttgagctattgcgatattttttcggaaaaaagtgagtttaggatatc
+7336019/1
?=8ADDDDHHHHHIIGIIIHIJJJJJJJFIJIGIJFHIJIJIIIJJJJII
@7336020/1
cttttgagctattgcgatattttttcggaaaaaagtgagtttaggatatc
+7336020/1
???DD4=B8<?CF<<?@C@?FHIIID@FBGIIII?9=CFFFHGCHGEHGG
@7336021/1
cttttgagctattgcgatattttttcggaaaaaagtgagtttaggatatc
+7336021/1
BBBFDDDDGHFHHIIGIIJIJJJJJJJJJJJJJIJGIJIGFHDIJJJCHH
@1855149/1
atggaaaaaacttctgcccacttgaagtagattttgtgaaggagcacaac
+1855149/1
;?;D?DDDHFCB?CFHBAGHGCFEIIGIID<CB?4??D<D9B?@=B;?FA
@2560058/1
caaaggtaaaatcgttctagacatactttatgctcttgacatttcgttaa
+2560058/1
@C@;DDDDDHHHDIHGIJJIIJJIIJJJJJJGIIJJJGJJJFEIIJGIIJ
@2560059/1
caaaggtaaaatcgttctagacatactttatgctcttgacatttcgttaa
+2560059/1
@CCFFFDEHHHHHIHIJJJJJJJJJIJJJJJJJJJJJJJJJJJJIJJJJJ
@1856064/1
atggaaatgaatcacggattttatcaatcggccattcgaggctgg
+1856064/1
BB;BDDFFGGHFGGJJJAFEHIIIIJGGIIIIJJIGCIGHGB0?A
@1856363/1
atggaacacgaagagggactaccacacgaaaggcagttcaccatcgcttg
+1856363/1
@BCFFFFFHGHHHJJIIJJJJJJJJJIIJJJJICGGFHHIJJJIJDIGIJ
@5195451/1
cggagttgctctagataaatcgtaatttttcaagggggataaatcaaccg
+5195451/1
@@@;DBDAD<C?CECEFHIGHHAGHGHIIIIFHIIIIIDFFHIIIIIGIF
@5195952/1
cggagttttgcctgttccgtagcagacggccactggcaaag
+5195952/1
@@@7DADEGFFH>FAGDH:AFEHGGBGBHAG@FB@GDDECF
@5195953/1
cggagttttgcctgttccgtagcagacggccactggcaaag
+5195953/1
@@@DDBDDH>FD8C:F@G@CGEEAEFHAE<F@F<B;?BDG;
@5195954/1
cggagttttgcctgttccgtagcagacggccactggcaaagtggatagct
+5195954/1
?@<DABDDFHHHACCBHIBGHIIIIIIIIGIGIAFGHGIHG9DFHEHEH9
@5195955/1
cggagttttgcctgttccgtagcagacggccactggcaaagtggatagct
+5195955/1
@<<;?DDDFHHDBGHIII>E:CFDEEH1C<F@:DHGGIICHFGGHGGC<F
@5195956/1
cggagttttgcctgttccgtagcagacggccactggcaaagtggatagct
+5195956/1
@@<DDDDEHDHHHIHGIJIIJJJJIGEHIHDGIGIIJFIJIDHIIJIIJD
@5195957/1
cggagttttgcctgttccgtagcagacggccactggcaaagtggatagct
+5195957/1
@@@?DDDFHBFHBDBGDHEFGGIGEGGBH>H@F@>GGAHGE8BDBCF@CC
@5195958/1
cggagttttgcctgttccgtagcagacggccactggcaaagtggatagct
+5195958/1
B@@DDDDFFHFHFGEHGHGHGIJJJJIJJJJJJJIJIJJFIFHIIIJJIE
@5195959/1
cggagttttgcctgttccgtagcagacggccactggcaaagtggatagct
+5195959/1
BB@BDDDDHHHHFIEHHIIBHIIGIGGIIJJGG@DGGIIIFDGHHG@FGI
@5195960/1
cggagttttgcctgttccgtagcagacggccactggcaaagtggatagct
+5195960/1
BBC?DDDFHFHHHIHIIJIIJJJIJJJJJIJIJFIJIIJIH?FHGIIGHG
@5196808/1
cggatacattatatgaacaccagaaagagaggaatcaacactcttatcaa
+5196808/1
@CCFFFFFGHDHHIGGJGHJIGIGIIIJIJIIDHIJIIGIHIIIIJJJJI
@5956432/1
ctccacctacacaagctcaatacaatccccacattccaccccaatctagc
+5956432/1
CCCFFFFFHHHHHFGIJJJJJIJJJJJJJJJJJJIJJJJJJJJJJIJGII
@4494147/1
ccggctactcttactctataatcgaatctattgttatgagttcccgtgac
+4494147/1
@@@FA<BDBDFHBEDF@EHFDHHEGHEFEAEHACF9E>HG<D@DDEEGII
@1100357/1
actatgtgtgtttggctagattctgtttgacattagaagagtaaacgtca
+1100357/1
CCCFFFDDFFDHHJJJJJIIJIJJJIJJJJJJJJJJJJJJJHIJJJJGIG
@1862499/1
atggacatcaagaaatacttcacatctgttaaaggcaaatatgatgtaat
+1862499/1
BC@DFFFFHHHHHIJJJJJIIJJIJJJJIIJJJJIGIGIJIIJIJIGIIJ
@5204585/1
cggatggacaatttgaacaagttacaagtgccgaagtacgagctattcga
+5204585/1
@@@DFDFFHHHHHJGGIIGGIHHGGIJGFCGHIJJJIEEIDGIJJIJJGH
@2568018/1
caaagtgctctactctcaagaaatggcctccatgccgagcaagactcccg
+2568018/1
:8?B4ADDHB?FHCGE@HHIECFGECEBCEE><BE@F<EBGGCGGHCDE@
@3849144/1
ccaagagaagaaagctatacagtagtcaaatttgtatccattatcacttt
+3849144/1
B@@DFDFFHHHHHJJJIJIIJJHIIAFIJIJIJJIJIJGIJIIIJIJJIJ
@7343226/1
ctttttactatttttgtatgcacaaaattcgttctacatatgaaacatgt
+7343226/1
1==44A?BFFFDBHII<CBH?H@HHGGGIBCFFE;GHCAEDHGBBGIGHD
@2572489/1
caaagtttcacagttccacaaaacgctgaaaaattccgtcggcaagaagt
+2572489/1
@CC<DADDHGHFGBHGHHICHHGHGGIGIGGIEH@HGIHEHIIGHGIEHC
@4505564/1
ccgggcccagatggcattcatgcagaaccgattaagaaaggggcagacaa
+4505564/1
@@<;DDDDDBHFFHDEFHGIJFHHIIJJJGHDDHIGGIGIIJIIIGGIJJ
@4505565/1
ccgggcccagatggcattcatgcagaaccgattaagaaaggggcagacaa
+4505565/1
@B@DDFFFHHFFFICCFHIIIIJJJIIJJJJGIJIJIIIJIEGGIJIIII
@4505566/1
ccgggcccagatggcattcatgcagaaccgattaagaaaggggcagacaa
+4505566/1
B@@@DFFFFFHGGGGHIIJJJIJJIIJJJJIJIIIJJIIIIHJIJIJJIJ
@4506193/1
ccgggcgttccgttggtctgattggctt
+4506193/1
@@@DDDDDHFHACFBH?E<E?CGHGEEH
@7347559/1
ctttttgtaaataaataggcattccactattgtg
+7347559/1
@@?DDD@?DCBDDDG@AA@DG>FHHHGBHGIAH>
@3246185/1
cactaaagttaaccagacaaagcacctatcgaatcgaatattag
+3246185/1
:??44=:?DDHFDBBE@=AFFGGGEHIGBB1C9C?8D?G;D<?F
@4507225/1
ccggggctctgtgatttcttagtgtcaatagtgctgccgttacttcctca
+4507225/1
BC@DDFADHHHFHGHIJJJJJGHGIICFEHHDHGIIIJJIJJIJJJJJJJ
@7348479/1
cttttttaccggcatagcctaatctgggagggggcaagattctggcatct
+7348479/1
?@@:ADDBFH?F6C:FDBFGHIDFHGEIDGIIIIBGHFHFHHHFEDEEEC
@7349195/1
cttttttcgggtttggaaaaaaatttcaaattgttcaggtaaaatcttgc
+7349195/1
B:BDDFFFGHH<DHGIGJJJJJJIJJIIJJJJIIJJJJJHHJJJGJJJJJ
@7349349/1
cttttttctgtttcaaaataccgttggatgg
+7349349/1
::?1=DDDC<:CF?AFHI@HHGACEEH<BFH
@5210100/1
cggcaaagagaagaaaggccgatagaatgaagtgaaagtcgaacgttctt
+5210100/1
CC@FFFFFHHHHHJJJJJJJIIJJJJJJJJIJGGIJJJGHJJJJJFHIJJ
@3247346/1
cactaagattaccaagttgggcaaccagcagtcccacaaagtttcacagt
+3247346/1
=?B4=BDFHHHHHJIJHIJJJJIIJJJIFIJFHIJJJJGGIFHIIIJJJG
@5210994/1
cggcaacaaaaagtgataatggatacaaatttgactactgtatagctttc
+5210994/1
=@<A;DDDD>F?FBE9<<ACHE99AFHIE>FFADDD4CFHIBH>FEGHHC
@5210995/1
cggcaacaaaaagtgataatggatacaaatttgactactgtatagctttc
+5210995/1
@@<;DDDFHGHHHCFGHIIIIIIIIIIIGIIIIGHHHIIIBGGCGIIIII
@5210996/1
cggcaacaaaaagtgataatggatacaaatttgactactgtatagctttc
+5210996/1
@@@?BDDDHHHHG<E@DFHGFIEDIEGIJIGIEEFHHHH@BFDFIBDHI@
@5210997/1
cggcaacaaaaagtgataatggatacaaatttgactactgtatagctttc
+5210997/1
@@@DFDFFFHDDHCDFEBH>AHGFHIIGIEFHGEGHE@GEBFHHIGGHIH
@5210998/1
cggcaacaaaaagtgataatggatacaaatttgactactgtatagctttc
+5210998/1
BCCFFFFFGGHGFCGGHIGHJJIIIIIJJIJIGGIIJJJJFGIIIJJJJJ
@1108767/1
actggatcttgaattttcttttcagcacaaatgtcttttaaaggagctac
+1108767/1
CCCFFDEFHHHDHIIJJ?HHIJHFHHAFFHIGIFDFHJJIJJIJHIIJJJ
@7350163/1
cttttttgttgtgctagtcgcaacagttttgacagaacctatgccacatt
+7350163/1
1114AADACFDDFGGBBEHHGIJJGIEHIJEE@GGGGIGIIIIIIIHIJJ
@5970877/1
ctccaggagttctgtcttccgaggatcccgattggtgggaaccttcaccg
+5970877/1
@=;;DBDD;:CFBGBGIEEEGHIGGABFGD:@DDFBDDHCEFG>CGIIIC
@5970878/1
ctccaggagttgctgagccgtcgcggca
+5970878/1
BB@FFFFFHFHFFJJGGIJIHIIIFH00
@1870283/1
atggcattcatgcagaaccgattaagaaaggggcagacaacttcatgtac
+1870283/1
@?@D?DFFDHFFFIEGIJIJAEEHCHJGGGICGIAGGIIIFIIIJIJJIJ
@7354454/1
gaaaaaacaagagaacttagcggctttggaaacaaaag
+7354454/1
@@@FFFFFHHHHHIIGGIGHEHEGG<FHIIIJIIJJJG
@2580024/1
caaatacctaaaccttcccactaaagttaaccagacaaagcacctatcga
+2580024/1
BBCFFFFFHHHHHJJJJJJJJJJJJJJJIJJJJJJJJJIJJJJJJFJJJJ
@2580547/1
caaatacgaactggtccaaatcgagggcgccatccacgagccaatcttcc
+2580547/1
@<@D?DDDFHH8DDA<AEDHBBH;EA<<AGDEGIIIII>5@@C3@=CE77
@2580794/1
caaatacggaattggaagaatatttacctcctgaattagttgtgaaacaa
+2580794/1
C@CFFFFFHHGHGJJIJIIIJJJJJJJJJJJJIJJJJIJHIJJJJGIJIE
@7357540/1
gaaaaaagtttatttatcatacacaggtaaacagttgtacagtagaggat
+7357540/1
@<@DDDDDDAFB?GHEEFHAHDDGC?E:??GEIDDFGBF?B>0??:98?F
@7358149/1
gaaaaaatatcgcaatagctcaaaagggaacaatttttatcgagtt
+7358149/1
@<@DDDFFHHDHDGGGGHHEHDGCFEB=FFGHGGHHIJCGDEDE9B
@3254692/1
cactcccaaatacgaactggtccaaatcgagggcgccatccacgagccaa
+3254692/1
@@CDFFFFHHGHHIH;FEHIHHHIJJIGEEHJIJJGGGEGGHGIIEEHHF
@1871135/1
atggcctccatgccgagcaagactcccgtcagcgtcctccaggagttgct
+1871135/1
@@<DDEFFHHHHGIEGHDIJJFIGIJJIEHDHIG?FHGHIDIJIE@7CEH
@7360752/1
gaaaaaatttatacagcactactatgttaccttttggagaacaaaaagaa
+7360752/1
@@@DDDDDHGHHHJHIEHJJJJJJIEACHHGIIIJJEIDGIGICBDGHJI
@1116545/1
actttatttaagaacaaacaggggagaaaagtcacgagaatttgaaaagc
+1116545/1
@B@DDDDFHFHFHJJIJJGIJJJJGIGHIJIFHIJIIGIJJJJJJJJJJJ
@5979054/1
ctccatagttcttacatccttgtttatttcccttttt
+5979054/1
@C<DFFFFFFFHHIIIIIIIIC<FH:CHH4AE?EHII
@7366810/1
gaaaaactaccaaattgcaaggttatccgttttaacattgagtacactat
+7366810/1
CC@FFFFFHHHHHIJJJJJJJJGHIJJIJIIJJJJJIJIIJIGHIIJJJJ
@3257358/1
cactgaatcaaaaaattctccatcgttacaataagttattcggacaagtt
+3257358/1
@B8BBDFFHHHHHJJJJJJJJJJJJJJJJIJJJJIIIJJJJIJIIJIJII
@6642080/1
ctggcttcaatgtttgaatgatgattatataacgagtagata
+6642080/1
@<7BD>BDB?F8BBDAEICF?FHHCF?EGGGGEG;F?@D4?C
@3861106/1
ccaaggacttcaacttcgttcagttcttgcaggagatcgctagcgaacaa
+3861106/1
@@8DDFFFGHFHGJIJIGDHIJIIIJIJCHGHDIIGGGIDIJGGHJIGII
@3861436/1
ccaaggataacctctctgtcggtagatttccgtgaagtggtccgtgcccc
+3861436/1
C@C?DFFFHHHHHJJJJJIIJICFHIIJIIJGFHIIIFGHGIJIHGGIIJ
@3863241/1
ccaagggctcggctgctcatcatgccctcgag
+3863241/1
@@@DDDDDHHFHDGGBBD<BG<:CDGHDDA6@
@6645731/1
ctgggaacaaccctctttgtcaccagcggc
+6645731/1
CCCFFFFFHHHHHJJJJJIIJJJJJJJJJA
@8031197/1
gcattcatgcataaccgattaagaaaggggcagacaacttcatgtacaaa
+8031197/1
@@CFFFFFGGHHGJJJJGHIGIJJJIJIJJJJJJIIJJJJIJJJGIGGHI
@1878591/1
atggtaaagctgctaaaaaagcaggaaaagcccagaagaacgttcgactt
+1878591/1
@C@?DDFFGFHGHJJJIJJIIIIGDHIIJGIJGGGIGICCGGD@FHCGHH
@3262771/1
cactggcaagtcaaagaagctagccaagagaatggcggc
+3262771/1
?@@:=3B?DHDBHCIBEH@FGFF@FHH9BCG?E<<B?67
@1126723/1
agaaaagtcacgagaatttgaaaagcgagcttcatgatcccctgaaaaat
+1126723/1
@C@DFEFDFFDHFFHHIJIHIIJIIBEHHIIIDIJJEHIIJGJIEGHCHI
@1126724/1
agaaaagtcacgagaatttgaaaagcgagcttcatgatcccctgaaaaat
+1126724/1
@CCFFFFFHHHHHJJJJJJJJJJJJJJJJJJJJJJJGIIJJJJJJJJJJJ
@1126725/1
agaaaagtcacgagaatttgaaaagcgagcttcatgatcccctgaaaaat
+1126725/1
C@@DFFFDHGHHGIGIJJJIJJJJJIIIGIJJJJJJJJJJJJJIGHIGIG
@1126726/1
agaaaagtcacgagaatttgaaaagcgagcttcatgatcccctgaaaaat
+1126726/1
CCCFFFFFHHHHGIHJJJJJJJJJJIJIJJJJJJJJJJJJJJJJIIHJJJ
@7376122/1
gaaaaaggtgggaaatgttgactgttgtagctgattaaggggtgtattct
+7376122/1
@;@DFFFFADFHFIIJJDHGHIIIFGDFEIGGIBDHIJGGIJ8?7BFGHI
@7376123/1
gaaaaaggtgggaaatgttgactgttgtagctgattaaggggtgtattct
+7376123/1
@?@DDFFD<CFDDGIIJGIJIJIJFHFDFFEDGCHIIJJIII@F?DHEHI
@7376124/1
gaaaaaggtgggaaatgttgactgttgtagctgattaaggggtgtattct
+7376124/1
@@1ADFFFACHFHJJHG@HHHIJIFHGHIGBHI?DGFHIIJJ:DDBFGEI
@8039138/1
gccaaacacacatagtacctctccacaaaaagggaaataaacaaggatgt
+8039138/1
@<@FFFFDDDHHHIE:EBHGHHEHIGFGIIIG=18?FDGICFGGCAADHB
@8039139/1
gccaaacacacatagtacctctccacaaaaagggaaataaacaaggatgt
+8039139/1
@CCFFDDEHDDDHDBHA?FGHIIGBGHEIIIICGGGIIIIGIIEHADHAF
@5991881/1
ctcccaaatacgaactggtccaaatcgagggcgccatccacgagccaatc
+5991881/1
@@?DDDEDDHHHGIIII@CFD@EEIIIIIIIIGHEHGHGGEG@BHEEHAE
@1130575/1
agaaaatataggtctccatcgcctagtagatatagaagatcccgcagcag
+1130575/1
@@1DDDDDFBDHDE@F>FHGECGH@BCFBGHIIIGIIEAFFHGGIIIIII
@3872936/1
ccaagtttgtgctgggcaaatcaatcaatttgcctcgaaatctaaggtta
+3872936/1
@@@BADDD?FHHHE@BGGGBHHIIIIG@HGIBBEHEHIDCCFHHGFGIGD
@518165/1
aaatgctcgaaaactcaattggcgcacattcagcaggttttttaacagtt
+518165/1
@@@DD>DDFDHFHBFFGIGI<BCFBA@?DG@D<<B@?9?DFH6CDGIG=@
@5996083/1
ctcccacttggtgaagcaaaacgcaggttctgaatgcagctgctctcttt
+5996083/1
B@@FFFFFHHHFDGEIIJJIJJIIJIF?DGHIHHHGHJGIIIGJIFIIIJ
@518965/1
aaatggaactgggaacaaccctctttgtcaccagcggcttt
+518965/1
B@@DFFFFHHHHHIJIIJJJJJJJJJJGIJJJIIJHHG?DG
@6653462/1
ctgggatatccggttcccctccgtccatagttcgcaaagtaagacaacat
+6653462/1
@@@1ADDDFHHHFFGIIIHG@FFCCHBD?B@FC7D:GH>8DD9B@GCCG3
@1134629/1
agaaaattcaagatccagtgtttaaggaactatcagatgttggtccgcca
+1134629/1
CCCFFFFFHGHGHJJJJJIGJJJJJJJJJJIJJJGJGGJJIIHIJJIJII
@4524637/1
ccggtggccaccagatcgttgttaaggaacacgcggtagcggaagattgg
+4524637/1
@@7DDDFDHHHHFFHIIGBEGGHIIIIIIIIIIIII@GGGII@AEAEHFF
@3272942/1
cacttttcgcgcaaaggtaaaatcgttctagacatactttatgctctt
+3272942/1
@@@DDDDDHHF@:FH@G:CEGI?<DBG@D@4???49??FH<?<<D=8B
@3273651/1
cactttttggtcatgattttgaggtactcgagggcatgatgagcagccga
+3273651/1
?@@DFFDDDDCFBGIGGIIGGGIGHGHHIIIIIGIIICEAG?FHIIIIII
@3273723/1
cacttttttccgaaaaaatatcgcaatagctcaaaagggaacaattttta
+3273723/1
?1=ADDDBHHGGHIIFGIIIHGAGG>?<FCHGHGIIIBB=BDGGIIII@C
@1890595/1
atgtcaagagcataaagtatgtctagaacgattttacctttgcgcgaaaa
+1890595/1
@CCDFFFFGGHHHJJJJHJGIHIIJJJJJIJJJJJJIJJJJJJJJJJJJJ
@7395664/1
gaaaaattggctgatggaaggagagttagagttactgtggaagtatttgg
+7395664/1
B?BFFFFFHHHHHEGHJGIHGFHCFCHGHHHHGIIHJFGGHHIGHIIIJJ
@1890932/1
atgtcagttatatattcacctttatatatgtcacattttgtggttcttta
+1890932/1
1:1=A=AAFHHHDIJGFEEHGIIJFIJJIIIHHIJFJJIIGIIGHHGHII
@7396664/1
gaaaaatttcaaattgttcaggtaaaatcttgcttcatgattgaaaattt
+7396664/1
@@@DFFDEFHGADCFHGHBFCAFEEBEHHHIFHIIIIIE9FHHCFDBGGI
@4528317/1
ccggttcataaccttctctttggactctcttgcatgctgctcgaatagct
+4528317/1
@@@DDFFFHDHHHIJIEFEHHEHGIIJJJIJGJJJJJJEHIIIHIJJJII
@6659517/1
ctgggatttcatagatttgatattcaataatttaacaactactccggagt
+6659517/1
@@@DD::DF?:ADC<<EH?CDDHIFHHGHEHIIEG@FGGEGHGIIIGEAB
@1137629/1
agaaacgctcgtggggagcgatgacgaataaagtatgtgttcaccaagag
+1137629/1
CCCFFFFFHHF@CGIIBHIIIIIIIJIIJJJJJFHGI=CHIIHGIJIGGE
@6662212/1
ctgggcccggggctctgtgatttcttagtgtcaatagtgctgccgttact
+6662212/1
@@?DDFFFGHHHGIJIG:DAGHIGIJJJGGDIGIJJJGIHFIJJHHEGII
@1139487/1
agaaacttcaagatccagtgtttaag
+1139487/1
@?7B=DDD?FFD?F<?A<ECHCB9A<
@7402233/1
gaaaaccttgataaatgaaagaaattaaacacgctgagaaagctatggtt
+7402233/1
@@<D7DDDD??FBEGIIIBAFGHIGFEHIGFFCF@ADGIHGGIGGI@FDC
@7402234/1
gaaaaccttgataaatgaaagaaattaaacacgctgagaaagctatggtt
+7402234/1
CCCDFFFFHGHHGJGGHIIIJIIHIIIIJJJIHIGGIJJIDHIIIJJIHI
@7404903/1
gaaaactcaattggcgcacattcagcaggttttttaacagtttgaaaacc
+7404903/1
@@;BDDDDBBFBDBB?@D@EHBFGGGGC?DEGIIGII9D<?BD<BBB=8B
@8048352/1
gccaaattgctctactctcaagaaatggcctccatgccgagcaagactcc
+8048352/1
?@@4ADDFAHHHHIGIGGHIIDGGGHHGHGIIIGCHGGE<FIGEGIIGHG
@8048353/1
gccaaattgctctactctcaagaaatggcctccatgccgagcaagactcc
+8048353/1
CCCFFFFFHHHHHJJJJJJJJIIJJJJJJJJIJJGIJIJJJJJJJJIIJJ
@8051750/1
gccaactcttcgtcactcgcaaatgtagaaggcagattgttaccctccac
+8051750/1
@@<DDBDDDHH?FH<B?A7CFGEHG?FCHHGEHGADDHHIIFFHEHHGCH
@3885354/1
ccaatgcttggtgcagctatccactttgccagtggccgtctgctacggaa
+3885354/1
@@@FDFFDHHHFHGGIIIGIIIIJJJJIJJJIHIJJIJGGIJJJIJJJJI
@2623473/1
caaattctcgtgacttttctcccctgtttgttcttaaataaagtgtactt
+2623473/1
@@@DABDBFFFFFIIGGIIIIIIIEGEHCHEGGAHIIIGGGHGFDDGFHE
@2625836/1
caaattgtccatccgatactccatctctaaaaaagataattctttggggt
+2625836/1
B@C?DDFFHHHHHJJIGIJJIJJJJJJJIIJIJJIJJJIJJJIGIIJGI<
@1895928/1
atgtggatttacaaaatttaaatagggaatatgaaagatttaaaatccag
+1895928/1
BB7=DDFFHHHHHJJIJJJJIIJIJIIIJJJJIIJJJIJJJJIJJJIIIJ
@6666357/1
ctgggcttttcctgcttttttagcagctttaccattcgtcttat
+6666357/1
@@@BD?>BFH<DC<3CFGIIIB<A?E@GHH@?FC@F<<:B0?9?
@6666358/1
ctgggcttttcctgcttttttagcagctttaccattcgtcttatcgatgc
+6666358/1
??<=A;DDADBD?43EEEIIAE3CEEEIAEE>BDFI4:?1BDDCABD=B1
@6666359/1
ctgggcttttcctgcttttttagcagctttaccattcgtcttatcgatgc
+6666359/1
@@<=?DFFHGFGHI>GGIIIIGGIIGIIIIIIGGIBFGGGGHGGBFGIG?
@6666360/1
ctgggcttttcctgcttttttagcagctttaccattcgtcttatcgatgc
+6666360/1
@C@<DDFFFFHFHIEGHIIJJICEEHGIHGHIGHIJGCDBFHIJGJBDHB
@6666361/1
ctgggcttttcctgcttttttagcagctttaccattcgtcttatcgatgc
+6666361/1
CC@FFFFFHHHHHIIIIIJJJJIJJJJJJJJIIJJJJJIIIJJJJJJIJJ
@2629713/1
caaatttctcaagggcacacggcaacaaaaagtgataatggatacaaatt
+2629713/1
BB@F=BDEHHHHHJIIJJIJJGIJJJJJJJJJGHHIJIGGIIIJIJJIII
@2629714/1
caaatttctcaagggcacacggcaacaaaaagtgataatggatacaaatt
+2629714/1
CCCFFFFFFHHHHJJDGIGHHIJIJJJJJGGG:DHGIIHIJJHCGIIJII
@6005936/1
ctcccgtcagcgtcctccaggagttgctgagccgtcgcggcatcactccc
+6005936/1
CC@DFDFFGHHHDGIEIIGHGEIIIGGEIIGGGIFHIGGHB<EEFFFFED
@6005937/1
ctcccgtcagcgtcctccaggagttgctgagccgtcgcggcatcactccc
+6005937/1
CC@DFFDFHHHHHJJIIJIIJIJHGJIJJIIJJJEGGIJIB6ADDDDFED
@6005938/1
ctcccgtcagcgtcctccaggagttgctgagccgtcgcggcatcactccc
+6005938/1
CC@FFFDFHGHHDHBHGIGIIJIGIJIJJGHIJJHHGIFHBBE?;@@BAA
@2630452/1
caaatttgcaaattcggttgatttatcccccttgaaa
+2630452/1
@@@DDDDD?HHFHIIBG2@C3FHEH<9ACFF8C??@D
@2630453/1
caaatttgcaaattcggttgatttatcccccttgaaaaattacgatttat
+2630453/1
@;@FDFFFHGGHGHIJIHIIEGHGIIGIGJJJJJIIEIIJIJJJJIGHIG
@2631001/1
caaatttgtatccattatcactttttgttgccgtgtgcccttgagaaatt
+2631001/1
@@@FFEFFCFFHHGGIIJIGCCGIIJJIIIIJEEEDGGIJJGIGEGGHJJ
@5229429/1
cggcaattgtcaaccacatgaggcgttaccgaaaattaggagtttggaaa
+5229429/1
@C@?DFFFFHDFHJJIJGIIJJJDHGIJIJJHIIIJJIJHGICHIFIGGI
@7413379/1
gaaaagccttagaaaaggaagaatcggagtccaatgaaccagaaaccaac
+7413379/1
CCCBFFFFHHHHHJJJJJJJJJJJIJIGJHGIJJIJJJJJJJIIJJJJJJ
@8060397/1
gccaatcagaccaacggaacgcccggagcggctg
+8060397/1
@@@FFDDFBFFDBCGBGHGGBHGEH<GFE:BA<@
@8060398/1
gccaatcagaccaacggaacgcccggagcggctgatatcaccaatcaggt
+8060398/1
@@1BDFFFHHHHHJJJIIJJJJJJJJJJJJIJDG;;CGACEHGBCCDEF6
@1896927/1
atgtgttgaaattccgcgaaattggcactggcaagtcaaagaagctagcc
+1896927/1
=@;ADDEFHGHHHGIIIEHIGIIGIGIEIIIIIGIHIIIHIIIIIIIIII
@1897009/1
atgtgtttaaatttttgtcgagtcaaaagcgaagaatatttgaaaatttc
+1897009/1
@@@DFDDFHGHHHJJJJFHIJJIJJJJIEIFGDHIJJJIJJIJJIHHIJJ
@8062416/1
gccaattataggtcaaccatgcttttgcaaatatgcaaccggtcc
+8062416/1
CCCFFFFFHHHGFIIJJJGJJJIJJIJJJJJJJJIJJJJIJJHFH
@8067519/1
gccacatcttgtgagccgccattctcttggctagcttctttgacttgcca
+8067519/1
@C@ADDFFHHHHHJIIJJIIFEHFGEEGGIIGIIG<F@DHI<BBFG3?F8
@8067520/1
gccacatcttgtgagccgccattctcttggctagcttctttgacttgcca
+8067520/1
@C@BDFFFGHHHGIJJJIIJJJJJJIJIJIGDGGGHIGIEIGIJIJGGIJ
@8067521/1
gccacatcttgtgagccgccattctcttggctagcttctttgacttgcca
+8067521/1
CCCFFFFFHHGHHJJIJIIIGGIIHGIGFCEBFGFAHCFHI?DHGH?@FD
@8067522/1
gccacatcttgtgagccgccattctcttggctagcttctttgacttgcca
+8067522/1
CCCFFFFFHHHHHJJJJIIJFGIGGIJIGIIHFGGIJIGHHB?GHH9AF9
@8067523/1
gccacatcttgtgagccgccattctcttggctagcttctttgacttgcca
+8067523/1
CCCFFFFFHHHHHJJJJJJJJJJJJJJJJJJJJJJJJIJJJJJJJJJJJJ
@2639637/1
caacaacaacacttcgactacagatattcgcacttgcagtcccaatatca
+2639637/1
@@@1BDDDHFFHHIIEIIDHGEDHGHIIDIBHBGEIGGH<DBGH??GIII
@2639845/1
caacaacaacctggagctagacaacagcaaactgctcctccacaacaaca
+2639845/1
BB1BDFFFHGHGHIIJIGHJJJJJJJGHJJGGGIJJIIIIJJIJJJIJII
@2640101/1
caacaacaagctgcatggggtagacaacaaactccaccacaggaacctca
+2640101/1
<@@DFFFFGHHHHIGEIGEG@@GHHIIIIIGIIIGIIIIIICFHIIIIII
@2640102/1
caacaacaagctgcatggggtagacaacaaactccaccacaggaacctca
+2640102/1
CCCFFFFFHHHHHIJJJJJJHHIJIJIJJJIJJJJJJJJJJIHIJIJJGI
@6676089/1
ctgggtggttgcaatctccagcagatattgtacttaaaggcttttggatc
+6676089/1
@@@FFADDCFHHHJIJGJJJIGCGEHIJIGFGIIJIJJJJIJJJJJIHII
@3896014/1
ccacaaaaagggaaataaacaaggatgtaagaactatggaggaatattac
+3896014/1
CC@FFFFDFHHHBFHGGJIIJHHHJIIJJJJGIIIGIGGCHIGIJJGIJE
@5234435/1
cggcagccaagaacttgctggatctcttggtcggaaaagtaacgcccgaa
+5234435/1
CC@FFFFFHHFHHJJJIJJJJGJJJJJJJJGHHIGGIJIBBGHIIJJJJF
@7418131/1
gaaaagtattatgagaatatgaaatttaaaagaaaatttgaaaagtatca
+7418131/1
CCCFFFBDHHHHHJJJJIJJJIJJJJJJJJJJJIJJJJJJJJJJJCFIIE
@7418337/1
gaaaagtcacgagaatttgaaaagcgagcttcatgatcccctgaaaaata
+7418337/1
@@??DDDDHHFDDFHIIFIIFIEEBBHG8DG@G@FAAFIGGIIDG@FGGG
@5235215/1
cggcagtcactgcatcttatgatccaaaagcctttaagtacaatatctgc
+5235215/1
@@@FFFFDHHHHDHIIGGIJJIJJJJJJJEIIIJJIEIBFHJJJJJJJJI
@2645065/1
caacaaccagctcctacatctcaacaacaagctgcatggggtagacaaca
+2645065/1
@7:?????CCAFFF@HGGBFH@DHHEEEG=C@FGD3:?GIGHEH>?DEBF
@2645948/1
caacaacctggaacgagacaacagcaccctggtcctccacaacagcaagc
+2645948/1
?=8DDFBBFFBBDGGHFHHIECCBFFFDG@;F?FHGHHEDEGGGIIIIIG
@2645960/1
caacaacctggagcgagacaacagcaagctgctcctccacaacaacaacc
+2645960/1
???BDFDDHGHGBGGIBFBEHEHIIGGCBGGGIIIHGI@C?FHIJJJJII
@2645961/1
caacaacctggagctagacaacagcaaactgctcctccacaacaacaacc
+2645961/1
CCCFFFFFHHHHFIJJJIJJJJJJIJJJJIIIJJJJJJJGIIJJJIJIJG
@3897780/1
ccacaacagactggtcccacacaacagactggtcccacacaacagactgg
+3897780/1
@@@FFFFFH?HHHIAEGHDFHIIIIIIEHGIGIIIIGIIHIGIFIGGHGI
@3899498/1
ccacaacttcgttcaagcctggtgacagatgtctaaaatatttatgaaag
+3899498/1
@C@DDFDFHHGDHIIJEEIIJJFHGHIJIJJIIIJJJJIJJJJJJJJJJJ
@3899499/1
ccacaacttcgttcaagcctggtgacagatgtctaaaatatttatgaaag
+3899499/1
CCCFDFFEHHGCAEHHI@HIGHFEHIIEHIGHIFIGIJJJJJJJJJIHGI
@3899792/1
ccacaagcaatgtcaaagagaaggatagcaactaattttacaagctatac
+3899792/1
??=:=A=?FHFFAEFBB>FFHIIGIAHBHIGIIBCGIEGGIIIGHGH@GH
@5237617/1
cggcatctgctgcttttctcttccgtttttccaaggcctcttccaacatt
+5237617/1
@@<?DDBD<D<<ACGHI<CCEH>FF<FEGI@FCGAHHHDDBHBGGC?DGI
@5238935/1
cggcatttatgatccaaaagaaattcccatgagggagtttaaggcatcta
+5238935/1
?@@??DDFFDD>CBFGGIIBAGH:FBHIIEHGCGG<G:BFEG?FEGCGI@
@6011620/1
ctcccttttcacaatataataaatacatatcatatc
+6011620/1
?@<D7DDDFBHBDBAE4ED@EHGCH@EH:AFF<CBA
@6011621/1
ctcccttttcacaatataataaatacatatcatatcatcggggcactata
+6011621/1
@C@?DDFFHHHFFIEGGHIGIJJIIGIGIJJJIGIIIIJJJHIGHGGIGH
@1155490/1
agaacctcttgatgttgaaagggaccttaatgcaacagttttagatgtgg
+1155490/1
@CCFFFDEDHHBHIFIIIJJJJJJJJIJJIIJJJJJJIEEIIIIJJICFF
@6014226/1
ctccgacggaagctatacaagtggtcgatattgttttacgttgtgctcct
+6014226/1
CCCFFFFFHHHGHJJIJJJJJGIJGHIGIJJJJIJJJJIIJJJJJIJJJJ
@1158902/1
agaacttgctggatctcttggtcggaaaagtaacgcccgaacaagccaat
+1158902/1
@@7DFDFDHHFHGIIGGEHCDHEBEHIIG@FBHGG<@GHGGGAHG=C@7@
@8072213/1
gccacttgaaagtatatgctttttatttttgtcacaggctgcatgaaatt
+8072213/1
@@?4BDFEFHFBBFGFIGGHHIIIIGGHHHDFHIIGF?CFHIIGHDE4D?
@8072651/1
gccacttttaaatgttgatgttgctcataaaccgtttcctaaagctatac
+8072651/1
CCCFFFFFHHHHHIHIIJJJJJJJJJJJJJJJJJHJJJIJJJJJJJJJJI
@7425155/1
gaaaatatacagactaaagaaacgctcgtggggagcgatg
+7425155/1
?@@DDEFDDFFDFHHEGIGIIIGEGGHH?F<?F;@DBHC8
@538391/1
aaattatgtcacataaatgtcaaaatgccacataatttgcaaaattttga
+538391/1
@CCFFFFFFHHHHJJJJJJJJIJJJJIJJJJJJJJJJJIGIEHIIIJJII
@1910017/1
attaaacacggcttatcactatgatgttgatttggtaccagataccccga
+1910017/1
@@;BBDDDHHFH<FBGEBDEFHGFHIIIIGEGEHIDHIGGGHIIHEGHEH
@7426559/1
gaaaatatttaggagagtttatgatagctacaaaatttgatcctcacgat
+7426559/1
CCCFFFFFHHHHHJJIJFJIIJJJJJJJJJJJJJJJJIJJJJJJJJJJII
@2654284/1
caacaaggaaagttattgccggttcataaccttctctttggactctcttg
+2654284/1
CCCFFFFFHHHHFHIJJJJJIJFHIIIJJIJIIIIJIIJGHHHIJIJJII
@2654394/1
caacaaggaggtaaaaagaagaaacaaaaacaacctgaacaacaagctgc
+2654394/1
B@;DDFFFHHHFHIJJJIIIJJJJJIJJJJIJJJJIEIJJIGIJJJIIGI
@2654395/1
caacaaggaggtaaaaagaagaaacaaaagcaacttcaacaagaggaagg
+2654395/1
@CC;BDFFHHHCFHJJIJJJJJJJJJJIJIIJIJIJIJGIIHHGIJIJJG
@3299133/1
cagaaatatggacatcaagaaatacttcacatctgttaaaggcaaatatg
+3299133/1
@@@1DDFFHHHHHIJJIJJJIJJJJJJJJJJJJJJJJJJIJJJIJIJFIG
@8076905/1
gccagatcgataaaaaaatatcgcaatattagaaattttcaaatattctt
+8076905/1
@11ADDDDFFFFFIIIIIIIIEGIEFIIIIIIIIIIIIIIFIIIIIEEFF
@8076906/1
gccagatcgataaaaaaatatcgcaatattagaaattttcaaatattctt
+8076906/1
@<?ADDFFHHGHHIIIIIIIIGGIIIIIIFHIIIIGIIIIHIIGGIIGGH
@8076907/1
gccagatcgataaaaaaatatcgcaatattagaaattttcaaatattctt
+8076907/1
@@?DFFD>FFFHHEG@@CGHI9DGCBAHIF@BHGHGIIIE<FBGGIFIG=
@8076908/1
gccagatcgataaaaaaatatcgcaatattagaaattttcaaatattctt
+8076908/1
@@@ADDEFHFHHGIIIIIBHHHEHIIIIIGDFIIHIIIFEGIGIIIIIIC
@8076909/1
gccagatcgataaaaaaatatcgcaatattagaaattttcaaatattctt
+8076909/1
@C@FDFFFHHHHHJJJJJIIIGHIIIGIJJJJJJGIIJJJIJIJIJJJII
@547418/1
aaattgactactgtatagctttcttctcttggtgaacacatactttattc
+547418/1
:=1=D;DEHHFDFEGHCEEFHIDBH<FFDHE92<CEGHHGCE>9CGCEEI
@7434769/1
gaaaattcaagatccagtgtttaaggaactatcagatgttggtccgccac
+7434769/1
@@@1DDDDHHHFFIIIH<FBHGHIIGIIIGIGIEHEHG?@GGFGBHHIFI
@7434770/1
gaaaattcaagatccagtgtttaaggaactatcagatgttggtccgccac
+7434770/1
@@C;DDDBHHHFFHIGH@EFHIFIIIIIIIIIGGHGIIHGIIHIIIIIGI
@7434771/1
gaaaattcaagatccagtgtttaaggaactatcagatgttggtccgccac
+7434771/1
@@CFFFFFGHHGHIGCHCFIHEEF@HIEIJGGJIIGCHHIIGIJI>FGII
@7434772/1
gaaaattcaagatccagtgtttaaggaactatcagatgttggtccgccac
+7434772/1
CCCFFFFFHGHFHJIIJJIFFHHHIIJIJGIIIJIGIJEHGHGIIJIJGH
@7434773/1
gaaaattcaagatccagtgtttaaggaactatcagatgttggtccgccac
+7434773/1
CCCFFFFFHHHHHJJJIHGHIJJJJJJJJJJJJJJJJIIIJJJJJJJJJJ
@7437579/1
gaaaatttctaatattgcgatatttttttatcgatctggcttcaatgttt
+7437579/1
C@CFFFFFHHHHHJJJJJJJJJJJJJJJJJJJJJJJJJIJJJJJJJJIIJ
@7437701/1
gaaaatttgaaaagtatcatgagttttgtgattctccgaagaatatgtct
+7437701/1
BB@FFFFFHHHHHICGHHJIJJJHJJJJJJJJJJJJJJIJIJJJJJJIIJ
@1167007/1
agaagataatcagacaattaatagaaaaatgacagaaggacagacaagaa
+1167007/1
CC@FFFFFGHHHFIIIJJJJJJJJJIJJJJJEIJJJJJIJJIJJJIJJJJ
@1167008/1
agaagataatcagacaattaatagaaaaatgacagaaggacagacaagaa
+1167008/1
CC@FFFFFHHHHHIIIJJJJJJJJJJIJJJJIJIJJIJHIIJIJJJJJJJ
@3312563/1
cagaacccgataaagcgttaccagcgcttgaggaagtaacggcagcacta
+3312563/1
@@8ADDDDHHHHHIIIEGHIJJJJGGIIGGIGGIIGBCGGHGEHGCCEAC
@3313621/1
cagaacgtaagatatcctaaactcacttttttccgaaaaaatatcgcaat
+3313621/1
CC@DFFFFHHHHHJJJJJJJJIJJJJIJJJJJJJJJJJJJJIIIEIIJJJ
@3313622/1
cagaacgtaagatatcctaaactcactttttttccgaaaaaatatcgcaa
+3313622/1
CC@DFFFFHHGHHJJJJJIIJJJJJJJJJJJJJJJJJIGJJJJJJIIIJH
@6697947/1
ctggtccaaatcgagggcgccatccacgagccaatcttccgctacc
+6697947/1
?@@DADDDDDHFFBDD<CDGIGIGIIIGA6DGHI<GAGEE<B<@EH
@550143/1
aaattgttcaggtaaaatcttgcttcatgattgaaaatttgcaaggtttg
+550143/1
=@B4=;DEHHGHHIIEHIJIJJIJJJJJGHIIIJIJIIIJJICCDFFAGG
@550744/1
aaatttaaaaatgcgtgtgtgcaggtatatttatcacatcattcgtcgtg
+550744/1
?@=4BDEFHHHHHIJIJGIIIJIJJEHIJJJJJIJIJIIIJFJJJIJJIE
@550767/1
aaatttaaacacattgcattattgatttcgaggaaataatacgaacttca
+550767/1
@@@DDDDEFHDHHIGGEICFGHHIDIIJEG=FGHHEHIHJIEHBDHGGJ@
@6027689/1
ctccgtacgacatacttttgacttgtcttcagagaaatttcggcttagac
+6027689/1
@?@?;DBDFFHAFEFGHIIC?HGGG<B@?CCDD>HIIIGG>36:@AGCB@
@7441106/1
gaaacaattagcagcaagagaaatgctggaaaagttaaac
+7441106/1
@@7?B?BB?DD<DBD@EC?CACGDHCHF9;<C3?G4CB?9
@7441107/1
gaaacaattagcagcaagagaaatgctggaaaagttaaacgatattctac
+7441107/1
@@1ADEFFHHHHHJJIJJGHJJJJJJGGEIIJJJHIIIJIGHGIJJIGIJ
@1172651/1
agaagctagccaagagaatggcggct
+1172651/1
@@7DDDFFBHH>CHFHEGGGGFAH<?
@1173810/1
agaagctttgcttgaagtaataaatgcagacagatataataataaactta
+1173810/1
@@?DFFFDHGHHHIHIJGJHHIJJJCGIJJJJJGIIJIJJJIJJIIJJIG
@7445731/1
gaaacatgtcagttatatattcacctttatatatgtcacattttgtggtt
+7445731/1
B@@FFFFFHHHGFIJJJJJJJIIIJJJJJJJJJJJIIJJIJIIJIEHFGH
@7447544/1
gaaaccaacaaagtattgtaccttgtgggatgacaacgatatgtcaaacg
+7447544/1
@@@ADFFFHHFFHAGHGGEEHCHIJHCFHHIDIJEEGGECFFHFEGEBDH
@6034363/1
ctcctaagtcgataatttctccgactggcttatggaaaaaacttctgccc
+6034363/1
CCCDFFFFHHHHGJJJJJJJJJIIIJGHHIJJIIIJJJJJIJIIJJJJJH
@555389/1
aaatttctcaagggcacacggcaacaaaaagtgataatggatacaaattt
+555389/1
:B<44BDEHHHHHJJJJJJIJIJIJJJJJIIFHGGIJJJIJJEIJJJJJI
@555390/1
aaatttctcaagggcacacggcaacaaaaagtgataatggatacaaattt
+555390/1
CC@FFFFFHHHHHJJJJJJJJJJIJJJJJJJGGIJJJJJJJJIJJJJJJJ
@556032/1
aaatttgcaaggtttggaggagttgtactaatttgtgtaattgaagttcg
+556032/1
@@8DDDEFHHHHFHHJJGIIHIHHIIHIIIIJJIJIIHIGHGIJJJIJIJ
@559899/1
aaatttttaaatttaaaaatgcgtgtgt
+559899/1
<?@D7AADFFDFFF:AAEGD<FBG8<CA
@559900/1
aaatttttaaatttaaaaatgcgtgtgtgcaggtatatttatcacatcat
+559900/1
CCCFFFFFHHHHHJJJJJJJJJIHIHIHHIIJJDGIJJJJIIIJJJJIJJ
@561653/1
aacaaaaaagatggcgaaacaattagcagcaagagaatgctggaaaagtt
+561653/1
C@CFFFFFHGFGDGJIJJJIJJJJJJCHIIIHIJIJIJJIJIIJGIIJIE
@2676728/1
caacagactggtcccacacaacagactgg
+2676728/1
==14=2==A<D2<AE?AE:A<AAFB8E9E
@2677825/1
caacagcaagctcctccgcaacagcaacctggagcgagacaacatcaccc
+2677825/1
@@@;DDFFHGFHHJIJJIIJJJJIJIIIJJJJGHIIFH?ABDHIJHIJJJ
@2677826/1
caacagcaagctgctcctccacaacaacaacctcaagcttggggtcaacc
+2677826/1
@@?DFDAFHHHHGIGGH@FHEHHIIIIIIIIGIIIIIIIHHGIIHHIIII
@1179265/1
agaagttttttccataagccagtcggag
+1179265/1
@@@DFBDFHHHGHIIJFEFHGHGHIJ:0
@3913961/1
ccacatctcggatcttgctactaatattcgattcgataggtgctttgtct
+3913961/1
@@@D?BDDHBD::8EGBGGGCEBH@AHBHB?@BGDBG=D>0:BGGAFFGG
@3913962/1
ccacatctcggatcttgctactaatattcgattcgataggtgctttgtct
+3913962/1
CCCFFFFFHHHFHIGIGIIJJIJJIJIJJJJJJJJGJJJJDHGIJJIHIJ
@6043054/1
ctcctccacaacagcaacctggagcgagacaacagcagccagctccttca
+6043054/1
@:?DBDFFHHHHHIJJJIIGJIJGIJJJJJJGGIJGI;FFHGIDHEHCFF
@2679414/1
caacagctcaatccatctgagattcagcctcaacctattccacaagaccc
+2679414/1
@@@:ADDFHHHHHIJGJJJJJIIJJJIJJGJJJJIIGJIJIJJJGIJJJJ
@3326196/1
cagaagtctagattcatctcaccagtatattttccaacagagaagcttg
+3326196/1
@@@FBDDDHHFFDH@EBB?FGBEFEHIGIGIGHGEFHGGHGGIGIBAGG
@3914668/1
ccacattcataagtgaattctctacagtgtggcgg
+3914668/1
@@@DDDDDDFBFB4?FFHHIBCIIEG><CHHHIAF
@2681922/1
caacagtcaacatttcccacctttttcactcaaccatagctttctcagcg
+2681922/1
@?@DDDDD?HHCFIGGGGDHIIGIJIIJJIIIIIJJJIGHEGHGEIIHII
@2681923/1
caacagtcaacatttcccacctttttcactcaaccatagctttctcagcg
+2681923/1
CC?DFFDFHHHHHJJJJJJJJIJJJJJJJJJIHIJJJIIIJJJJIJJJJJ
@563250/1
aacaaaagcaacttcaacaagaggaaggagcgcaactttcttccagttca
+563250/1
@<@DDDB>;FHDHIGIIEHIGGIEEDEGCFAHGIGIG@HHGGHCHE=FFI
@563251/1
aacaaaagcaacttcaacaagaggaaggagcgcaactttcttccagttca
+563251/1
CCCDFFFFHHHHHJJJJJJJJIIJJJJGHIJJIJIIJJJJJJJJJJHJIJ
@1182223/1
agaatatcgtttaacttttccagcatttctcttgctgctaattgtttcgc
+1182223/1
@C@FFFFFHAFDBH?FHIIGEGHBEHIIIIGHIFIGIDCHIGHIHIGIII
@568318/1
aacaaagtattgtaccttgtgggatgacaacgatatgtcaaacgacgaca
+568318/1
CCCFFFFDHHHGHJJJJJIIHIJGIIJJJJJJJJJIJGIIIJJIJIJJJF
@6050568/1
ctcctgcaagaactgaacgaagttgaagtccttggcgttgaagctgagag
+6050568/1
@CCFABDDHFFHGJGIII?GGGEGCGIIFHIJJIIGJJIIDIIGIJGJIJ
@3332039/1
cagaatctagccaaacacacatagtacctctccacaaaaagggaaataaa
+3332039/1
@C@DFFFFHHHHHJJIIJGJJJJJJJJGIJJJJJJJIJCIIGIIJJJJJJ
@3332516/1
cagaatcttgccccctcccagattaggctatgccggtaaagaagtgaatg
+3332516/1
CC@FFFFFHHHHHJJIIIJIIHHHHHIGEHJJJIII?GHIIEIJ?DCGCH
@6712535/1
ctggttaactttagtgggaaggtttaggtatttgtggtatctgtcgatgt
+6712535/1
@@@DDDDEFHHHHGCGIIJJIIGHGHJJAHIIJJIGHHGGHIIJJJIGCH
@3333529/1
cagaatggttgttctgcttcaccaatctgcataccgcttccgcg
+3333529/1
CCCFFFFFHHHHHJIIJJIIJJJJJJJJIJIJJJIJJIJIJJJ?
@1189324/1
agacaaagcacctatcgaatcgaatattag
+1189324/1
<@@=DFEDDFDHDIIEFHIIIHEI@=9CF9
@2686909/1
caacatcgacagataccacaaatacctaaaccttcccactaaagttaacc
+2686909/1
@C?DDFFFGHHHHJJJJJJIJJJJJJIJJJJJJGIIJJIJIIIJGHIIJJ
@2686910/1
caacatcgacagataccacaaatacctaaaccttcccactaaagttaacc
+2686910/1
@C@FFFF??D@?FFHGFBGIIIEHGHHGGIGD@CDHDDCDHGHGGIIA@H
@3923935/1
ccaccccatctcaggtaagttccaatgagactttcaaccacatcagcgat
+3923935/1
@@@FDFFDFFAFFEGIIE@EEHGIIIGHICEGGBHHIHHIIIIIIIAFGG
@5268940/1
cgggaaaagtattatgagaatatgaaatttaaaagaaaatttgaaaagta
+5268940/1
@C@FBFFFD<CDFDFGEEBIHHHIHJJIHIGIJJIHIJJJIIIHIJJJGI
@3334814/1
cagaattatgtgaattttacagggcgttcacgtgtgccaaagccaatgac
+3334814/1
CC<DFFFFHHDHHJJJJIJJIGGHHHIJIIIGFHDGGIIIJJIJJBGCHJ
@4547585/1
ccggtttgttctgaaacaaacatcact
+4547585/1
?<?7A8@1AA?DFBEAA<CCB@2CDE@
@4547586/1
ccggtttgttctgaaacaaacatcactgtgatgaaaaataaaaaaaaaat
+4547586/1
?<@F1ADDACFHDIIIIIIIIIIIIIIIGIIIIIIIIIIIIIIIIIIIHG
@4547587/1
ccggtttgttctgaaacaaacatcactgtgatgaaaaataaaaaaaaaat
+4547587/1
@@@ABDFFHHHGHIJJIGIIJJJJJJJJGGJJJJJJGIIJJJJJJJJJHG
@4547588/1
ccggtttgttctgaaacaaacatcactgtgatgaaaaataaaaaaaaaat
+4547588/1
@@CFDDFDCFBD>CFHGGHGEGHIEHIIEGGIGIIIIIIIIIIIIIIIHC
@577995/1
aacaacctgaacaacaagctgcaaaacataaaggagatcctgtaacacaa
+577995/1
@@8ADDDDHFHHGGIIIGIGJJJIGIGEHGHGGBFHHGGIICDHIIJGIG
@578032/1
aacaacctggagctagacaacagcaaactgctcctccacaacaacaacct
+578032/1
?@@DFDFFFFAHHIIIIIIIIIIIIGEGIIGHIGIHHIIIIIIIIIIIII
@7462274/1
gaaagaaaaaaatgtcaaaattttgcaaattatgtggcattttgacattt
+7462274/1
B1?DFFFFHHHHHJJIJJJJJIJJJJJJIJJJJJGIJIJIJJJJIIJJJI
@7463084/1
gaaagaaattaaacacgctgagaaagctatggttgagtgaaaaaggtggg
+7463084/1
@@<DDDDDFGDDFHBHHIJIGGHGEEEH<FGHIIGGGGHGIJGGII?DGH
@3927027/1
ccaccggaaccggaagatcgaagaaagacgccaaacattcggcagccaag
+3927027/1
CCCFFFFFHHHHHIGGIHIIJJJGIJIGGGGGJJIJIJGIGIIHHFFFFD
@4550596/1
ccgtaagctatccagctccgacgtactatgcccatttagctgcggcc
+4550596/1
BB@4BDEFHHHHHJIJJJJJJJIHIJJIJJJJJJIJJJIGGIIJIJJ
@6719629/1
ctggttgttgagaactttgtgttacaggatctcctttat
+6719629/1
?:?D4B;@D?<CDGE>GG>?CFHGIDEEAEEFGI9BG9<
@3340195/1
cagacaacttcatgtacaaatacctcaccttacaaaataaaatacggcaa
+3340195/1
@@<DDFADDFFFHHEHHHHIIIICHEIGGGGGIIIIGIIIIIIIIBEIII
@3340196/1
cagacaacttcatgtacaaatacctcaccttacaaaataaaatacggcaa
+3340196/1
CC@FFFFFHHHHHJJJJJJJJIJJJJJJJJJJJIIJJJJJJJJJIIGIJH
@4554957/1
ccgtagcagacggccactggcaaagtggatagctgcaccaagcattggtg
+4554957/1
CC@FFFFFHHHGHGJGIJIJJIJII?FHHIIJJIJJIJJJJJIJIJJGFG
@7466874/1
gaaagacattaagattaccaagttgggcaaccagcagtcccacaaagttt
+7466874/1
@<@DDFFFHGHHHIJJJJJJIJJJJIGIGIHCFHIIIBGHIIIIGIJFHI
@6063537/1
ctcctttcgaaatggcgcaagaactactgctcaaccaagcaacaactctc
+6063537/1
@C@FDFFFGFHHGIJIEHIJIIJJJJJJJJJJJJJJJJJJJJJJJJJJJJ
@6065934/1
ctcgaaaactcaattggcgcacattcagcaggttttttaacagtttgaaa
+6065934/1
@@@DDDBDHA?AFFI<BE>HEHA?<:<D>FBG:?DFHEGIII@H>BBH>H
@6065935/1
ctcgaaaactcaattggcgcacattcagcaggttttttaacagtttgaaa
+6065935/1
CCCFFFFFHGHHHJJIJIJJJJJJJJJJJIGIGIJJJJJJJJJJJJJJJI
@6066389/1
ctcgaaaatacactgccactgtgtaaactctagtgttcgtaggacctttg
+6066389/1
CC@FFFFFHHHHHJJJJGIJJIJJIGIJJJJIJGHIJIJIHIJJIJJJJI
@7468708/1
gaaagactttgactttttactatttttgtatgcacaaaattcgttctaca
+7468708/1
@<;B?ADBFHBCFDEHIIAF<FHIIIIAGCHEAGIGGGGCCG;?FDFHGC
@7468709/1
gaaagactttgactttttactatttttgtatgcacaaaattcgttctaca
+7468709/1
@@@?DDB?CF?ACDGHII=FCDFHIII6A@FHHGGHIIIGGAGDHHHGIG
@7468710/1
gaaagactttgactttttactatttttgtatgcacaaaattcgttctaca
+7468710/1
@@CDDFFFHHFFHGIGIJJJIJJJJJJJJJJJIIJJJJIHIJIGIJJJCG
@7468711/1
gaaagactttgactttttactatttttgtatgcacaaaattcgttctaca
+7468711/1
CC@FFFFFHHDFHIJJIJIJJJJJJJJJHIJJJJJJJIJJJJEIJJIJJJ
@6068100/1
ctcgaaagactttgactttttactatttttgtatgcacaaaattcgttct
+6068100/1
BC@FDFFFHHHHHJJJJJJJIJJJJJJJJJJIJJJIJJJJJIJJJJGJJG
@6068101/1
ctcgaaagactttgactttttactatttttgtatgcacaaaattcgttct
+6068101/1
CCCFFFFFFHHHHJIJJJJJJJJJJJJJJJJJJJJJJJJJIJJJIJJJJI
@6068102/1
ctcgaaagactttgactttttactatttttgtatgcacaaaattcgttct
+6068102/1
CCCFFFFFGHHHHJJJJJJJJJIJIIJJJJJGIIIIJJJIIJIJJJIJJJ
@6068964/1
ctcgaaatcaataactcgataaaaattgttcccttttg
+6068964/1
88?ADDDDD?<CAEEA<EFI9FEEEEEF9?EEA?E9C?
@6068965/1
ctcgaaatcaataactcgataaaaattgttcccttttgagctattgcgat
+6068965/1
@@8ABDFFHHFGHJGIIIIIIJIJJJJJJIJJJJJJJJIGIJJJJJJJJJ
@6068966/1
ctcgaaatcaataactcgataaaaattgttcccttttgagctattgcgat
+6068966/1
@@@1:DDDHHHHHIIIIIIIIIIIIIIIIIIIIIIIIIIIIIIIIIIIII
@6068967/1
ctcgaaatcaataactcgataaaaattgttcccttttgagctattgcgat
+6068967/1
@@@?DFFDHFFBHIJFIEEHIJJJJJJGEGHJIGJJDCBBDGHIGGIJII
@6068968/1
ctcgaaatcaataactcgataaaaattgttcccttttgagctattgcgat
+6068968/1
@@@?DFFFDHHFFGIGHHAFHIIIIGHGCGGHIGGIIIIGIEIIIIIIII
@6068969/1
ctcgaaatcaataactcgataaaaattgttcccttttgagctattgcgat
+6068969/1
@C8BDEFFHHHHHJJJJJJJJIJJJJJJHIJJJJJJJJHJIIIIJJFIIJ
@6068970/1
ctcgaaatcaataactcgataaaaattgttcccttttgagctattgcgat
+6068970/1
@CCFFFFFHHHGHJJJJJHIJJJJJJIJJJJJIJJJIIIIJIJGIIJIII
@6068971/1
ctcgaaatcaataactcgataaaaattgttcccttttgagctattgcgat
+6068971/1
B@?DDFFFHHHHHJJJJIJJJJJJJJJIIIGJJJJJJJIJIJIJJJJIJJ
@6068972/1
ctcgaaatcaataactcgataaaaattgttcccttttgagctattgcgat
+6068972/1
BC@ADEFFHGHHHIJGIIIJJJJJJJJIIIJJJJJJJDHIHJGJHIJIII
@6068973/1
ctcgaaatcaataactcgataaaaattgttcccttttgagctattgcgat
+6068973/1
BCCFFFFFHHHHHJJJJJJJIJJJIJJIJJJJJJJJIHIIIIGGIGIJIH
@6068974/1
ctcgaaatcaataactcgataaaaattgttcccttttgagctattgcgat
+6068974/1
CCCDFFFFHHHFHIGGHBGFHIJJIJIIEHIJJJJJFIJJIJJJIJJJJI
@6068975/1
ctcgaaatcaataactcgataaaaattgttcccttttgagctattgcgat
+6068975/1
CCCFFFFFHHGHHJIJJJHIIJJJIJJJIJIJIJJJJGDHHIIJJJJJJJ
@6068976/1
ctcgaaatcaataactcgataaaaattgttcccttttgagttattgcgat
+6068976/1
CCCFFFFFABHBHIGGHDHHHIIGIIIIEHIIIIIGGGAC9BCFHGIIGI
@6068977/1
ctcgaaatcaataatgcaatgtgtttaaatttttgtcgagtcaaaagcga
+6068977/1
@@@FFFDDFGHHFEGGIHIGIEFAFFHHIIIFIGGGIBEHAFHD@DHCHE
@6068978/1
ctcgaaatcaataatgcaatgtgtttaaatttttgtcgagtcaaaagcga
+6068978/1
B=1ADEFFHHHHGJJJJHHHIHIJIJIIIGIJJJJIIFGIGGGIJJIIJI
@6068979/1
ctcgaaatcaataatgcaatgtgtttaaatttttgtcgagtcaaaagcga
+6068979/1
BCCFDFFFHHHHHJJIJIJJJHHIJJJJJJJJJJJGIGHIGHIIJJJJIJ
@6068980/1
ctcgaaatcaataatgcaatgtgtttaaatttttgtcgagtcaaaagcga
+6068980/1
CC@FFFFFDHHHFIJJJFHHIIIGHHIBEIIIIJGHIIFGFHGDFFGG<G
@6068981/1
ctcgaaatcaataatgcaatgtgtttaaatttttgtcgagtcaaaagcga
+6068981/1
CCCDDFFFHHHHHJGIIEIIIFHHIJJJJJJJJJIGGJIJHGIJJJJIIJ
@5279959/1
cgggactgaaagacactaagattaccaagttgggcaaccagcagtcccac
+5279959/1
@@@FBDDDAFHFDGIIGGIJJJJIIIJJIECFEGGIIGJJIIGIFHGGIG
@2701181/1
caaccagcagtcccacaaagtttcacagttccacaaaacgctgaaaaatt
+2701181/1
C@@FFFFFHHHHHJJJJJJJHIIIJJJJHIHIJJJJJJJJIJIIJJJIJJ
@2701555/1
caaccagtaccagttgcttccactccggctactcttactctataatcgaa
+2701555/1
CCCFFFFBFHHHGFGHIGGIIIIJIGIBHIGIGHIGEHGIJIGIJJJJG?
@582382/1
aacaagcagaaatgaatgctgccaagaatgctctagaaatatcgcacgac
+582382/1
??@;D;B;=ACF??EG:<<:<EFEGEA>FFFIFFGFIECGIAFBBGEFDE
@3934175/1
ccacctttttcactcaaccatagctttctcagcgtg
+3934175/1
@C@DDBFFHH?D?DGEH@GHGIIIIII@HHGIIGE:
@4560153/1
ccgtcagcgtcctccaggagttgctgagccgtcgcggcatcactcccaaa
+4560153/1
@1;DDFFFGFHHHJJIJJIIHIJIJJJJIIGHGIIIJIIFHFHHHFFFDF
@4560154/1
ccgtcagcgtcctccaggagttgctgagccgtcgcggcatcactcccaaa
+4560154/1
B@@DFFFFHHHHHJJJJJGIHGGIIJGIJFIGHGGGID6@E9CEHFFBDB
@6726328/1
ctggttttttcaaatttgttcagcaactcacggaaacaagttgagaaatc
+6726328/1
@@@DADDFHHFHGJGIJCFHIJJJIJJJJEIJJFIJIGGIGHIJIIIJJI
@6726595/1
ctgtaaaatccctcagccgatacagccacagtcacg
+6726595/1
=:1ADDFFHHHHHJJIJIIJJGJJJJJJIJIEHGG?
@3936438/1
ccacgagccaatcttccgctaccgcg
+3936438/1
@@@DDDDDFFFFFIIEG:EADEG8?:
@3936439/1
ccacgagccaatcttccgctaccgcgtgttccttaacaacgatctggtgg
+3936439/1
CCCFFFFFHHHHHJJHJIIHIIJGGIDGFGHHGIGJGIJGIIIIIHIGIH
@7476219/1
gaaagatttaaaatccaggacagtatccagaaggg
+7476219/1
@;?DDADDFFFFDAF<CCB3CEFAEHB9A@<FB@:
@7476220/1
gaaagatttaaaatccaggacagtatccagaagggactgcctatgttctt
+7476220/1
@@@DFEFFHHHHHJJJJIJJIJJHIGIJJJIJJJJJJJJJJJIJJIJIII
@590206/1
aacaatttttatcgagttattgatttcgaggaataatacgaacttccata
+590206/1
@@@DBDDDFHFFHDBFGGGHGHGCGGGC;FBG8?DFCIIAGAGADFFH@E
@7479318/1
gaaagctatacagtagtcaaatttgtatccattatcactttttgttgccg
+7479318/1
BC?DDFFFHHHHHHHIHIJGIJJJJFGHJJIJJJJJJJJJJJJJDHHIII
@7479352/1
gaaagctatggttgagtgaaaaaggtgggaaatgttgactgttgtagctg
+7479352/1
@CCFFFFFHHHFFIIGCGGJJJJIJEGHGIJJIJHIJGJJIHEIGIGJJG
@1207192/1
agacgccaaacattcggcagccaagaacttgctggatctcttggtcggaa
+1207192/1
BB1BDFFFHHFHGIJIIJJJIJJJIJIIJJIJJJJIJIJJJJJJIHJJGH
@1207193/1
agacgccaaacattcggcagccaagaacttgctggatctcttggtcggaa
+1207193/1
CCCDFFFFHHHFHJJJIEHIJJJJJJIJJJJJIIIJJJJJJJJJJJJJGI
@2703810/1
caaccatgatcatgggcgctgacgtcactcatcccagccctgattcgcaa
+2703810/1
?@;ADDDDF>F?<FA;;EFFHI?:1???BG;BGB=H>@F;DD94=BCFFG
@1952474/1
attacattcagtatcgatagataatattgatgattataattaataactag
+1952474/1
BCBDDFFFHHHHHJJJIJJJIJJJJJJJJJJJJJJJJJEIJJJJJJJJJJ
@3941483/1
ccacgggtaaatcctgcaaggattgccacatcttgtgagccgcccttctc
+3941483/1
C@CFFFF@FHHGHIGBDHGHIGHIIIIIIHIGIIIIIFGIIGII0;FA=C
@5283817/1
cgggagtcttgctcggcatggaggcc
+5283817/1
@?@D=?=A?FCDBD?FD:FBD9CF;D
@5283818/1
cgggagtcttgctcggcatggaggccatttcttgagag
+5283818/1
@@<DDADDDHBBDGB<?EDGGCG=EFD;?DECD9B?2?
@5283819/1
cgggagtcttgctcggcatggaggccatttcttgagagtagagcaatttg
+5283819/1
@<<?DADDHHDFFIJJIJIJE?EGGGHIHIIJJGHIIJGDHGGGICB<DG
@5283820/1
cgggagtcttgctcggcatggaggccatttcttgagagtagagcaatttg
+5283820/1
BCCFDFDDHGFHHJIGIHIJIDGIGICHIJJJJJIJGIHIIGIJJFDHJI
@5283821/1
cgggagtcttgctcggcatggagtccatttcttgagagtagagcaatttg
+5283821/1
@@7DBDADDHFDFHGIB?AGH@F?EH?DHGDGGD?D?B9B?FDFGHGIIE
@1208877/1
agacgttagagaggttcactaaaaaatattaggaatccactacaaggttt
+1208877/1
@@@DDBDDFHDH<E<CBEFHHGIGC?GFHIICCFD<BFHGGGIIIGID<B
@3350823/1
cagacccagaaaattcggccgtagttcgatacgcttcaccaacaagttgg
+3350823/1
CCCFFDDFGHHHHJJIJGGIIGGIFIIIJGIIIJIGGGIIJIIIII@FE>
@3353975/1
cagacggccactggcaaagtggatagctgcaccaagcattggtgg
+3353975/1
@@@FDFDFFADDDHIGIDGFCFFHGG4CF@FEFCHAC;BFDGG1?
@3353976/1
cagacggccactggcaaagtggatagctgcaccaagcattggtggcgatt
+3353976/1
@18DDDDDFHHHDIIIIDIHHGHHHIIIGIIGIICEGGIIGIBGIIIAG@
@7484024/1
gaaaggcttgtgcaatactgacacagcaaagaaa
+7484024/1
<<@DDD8?C?HDHG<G>3?CEG<AF<E<@G>GH@
@7484029/1
gaaaggctttcaatcaccacattatgaaattactcatagtgtcacgggaa
+7484029/1
CCCFFFDFHHHHHIJJIJJJJJJJJJJJJJJJJJJIHGIFHGGHIGHHHG
@598196/1
aacagaatctagccaaacacacatagtacctctccacaaaaagggaaata
+598196/1
@@@FFFFFHHHHGIJJJJGIIJIJJJIIJIHIIJJEHHIJGHEGGEBEEH
@7488481/1
gaaagtattgagatttaaatcttggtctgaaagaagaaaatttacgaaac
+7488481/1
C@@FFDDDHHHHHIIJGIJJJJJJIHIJJJJJJJJJJJJJJJJJJJJJJJ
@598924/1
aacagactggtcccacacaagggcagcaaaaaggtgcccaacaacagcaa
+598924/1
@@CFFFFFDHDFHIIJGIIJEEHGIIJIIJJCHG:BGIJJJJJJJJJJII
@8098217/1
gccatattgatttaattttgacatgttagaatgccctattgaaaaccttg
+8098217/1
@@7DDDEFFDFHHEGIJJIJHIIGIFHGFHBHFHHGGIEIIGGHEGIJFG
@8098218/1
gccatattgatttaattttgacatgttagaatgccctattgaaaaccttg
+8098218/1
@CCADDFFFFHFHIIJJJJJJJJIIIJJJIJJJJJJJJJJJGJJJJJJJI
@3945944/1
ccactaaactgggcagctcggctgagaatcggtattcgggactgaaagac
+3945944/1
CCCFFFFFHHHHGJJIGHIJFHJIJJIJJJJJ?HHIJIIIGHBCGEHGGE
@3946318/1
ccactacaaggttttcaatagggcattctaacatgtcaaaattaaatcaa
+3946318/1
@@@FFDEFGHH:DFHHGHGEIHIHJJGJJJIJJIGHHHGIJIIGIEIIJG
@3946319/1
ccactacaaggttttcaatagggcattctaacatgtcaaaattaaatcaa
+3946319/1
CC@FDFFFHHHFHIJJIJIJJJJJJJJJJIJJIJJIIIJJJGIIJJJIJH
@6738119/1
ctgtactcgattatttaataacaagacatctatacgaggatcctaggatg
+6738119/1
@@@F;DEDGHHHHGIJGHIJJGIJGIHIGGHHFIJGIHIJJJICHIJJEH
@6087719/1
ctcgacaaaaattaaaacacattgcattattgatttcgaggaaataatac
+6087719/1
CCCFFFFFHHHHH4EHIJIJHJJJJJJJJJJJJJJJJJJJIJJJJJJJJJ
@6087720/1
ctcgacaaaaatttaaacacattgcattattgatttcgaggaaaaatacg
+6087720/1
@?BDFFDFHHFHHJJJJJGIIJJIHIIIIJJJIJJJJGIGIFIJJJJJII
@6087721/1
ctcgacaaaaatttaaacacattgcattattgatttcgaggaaataatac
+6087721/1
@@;1B@ADFHDHHIEIIAHEHHIIEIIIIIIIAGGGIIBDG>GGHHIICC
@6087722/1
ctcgacaaaaatttaaacacattgcattattgatttcgaggaaataatac
+6087722/1
@@CDDDDFHHHHHIIJJGIGIJIJIJJIJJJJJJJJJIGHIGIJIJIIJJ
@6087723/1
ctcgacaaaaatttaaacacattgcattattgatttcgaggaaataatac
+6087723/1
@C@BDDFFHHHGHJJIJJGHIIIJIIIGIGGGEIJIJIIIJJIJIIIJJI
@6087724/1
ctcgacaaaaatttaaacacattgcattattgatttcgaggaaataatac
+6087724/1
CCCDFFFFHHHHHJJIJJIJIJJJGHJIJJJJGIJJJJIJIJJIIJJJJJ
@6087725/1
ctcgacaaaaatttaaacacattgcattattgatttcgaggaaataatac
+6087725/1
CCCFFFFFHHHHHJGJJGIJGGJJJIJJIJJIHJJJIJIJJJJJJJIEIJ
@4565346/1
ccgtctgctacggaacaggcaaaactccgaaggaagccaagggctcggct
+4565346/1
1:=====DFFHHHIJJGGIJJIIJJJJJJJIJIIIIJJF?FGHIIIIIIE
@1215099/1
agagaagaaagctatacagtagtcaaatttgtat
+1215099/1
8?=?A?A??DDDD<4<AEE?:F:CAA:AF>E<C9
@1215103/1
agagaagaaaggccgatagaatgaagtgaaagtcgaacgttcttctgggc
+1215103/1
<<@DDDDDHH>8?EHHAHGDH>@GEEHEIII<?BGG@8?8DFHE>B=CG2
@1217418/1
agagaattcacttatgaatgtggcataggttctgtcaaaactgttgcgac
+1217418/1
@@1ADDDDHHHFHGIGIJJGCCCGGHAEGHHHIGIGEEGHGGCGHCHGIE
@8100928/1
gccatctgcgggacatgcacatctcttggagccagccaatgggattgccc
+8100928/1
;@@DDADDHDFH>GE>BB?EDDDGIII@A<@DAFFH6FGE?@2BF@FHIA
@8100929/1
gccatctgcgggacatgcacatctcttggagccagccaatgggattgccc
+8100929/1
@CC7DFFFFHHHFGGBFGBFEBEHIIIDGGCCFDDHIIGGGGIFCH@CGF
@8100930/1
gccatctgcgggacatgcacatctcttggagccagccaatgggattgccc
+8100930/1
B@;DDFFFHHHHDIIIJIIJJJJJJIJIJJIIEEGEHIIGGIJJGIGDII
@8100959/1
gccatctgggcccggggctctgtgatttcttagtgtcaatagtgctgccg
+8100959/1
CC@DFFFFHHHHHHIJJE>GCA?D<FIICHIDGBDDF?F?D<8=CFEGHB
@4568795/1
ccgtgagttgctgaacaaatttgaaaaaaccagagacgattttgtcgaag
+4568795/1
?@@DA:A?DFF<4<CGIGFFHI9E><BFGFF<GCBGCIEI?DDFFFDCFE
@5292719/1
cgggcccagatggcattcatgcagaaccgattaagaaaggggcagacaac
+5292719/1
@@CD;DDFFGGHHJGIJJJJJJJJJJJJJGHGIIIJJJJJIJJJIIJJJJ
@3365132/1
cagagaggttatccttgggggaagaagccaaattgctctactctcaagaa
+3365132/1
@?@;DBDFHHHHHIIIIIIIIGHIIIIIIIIIIIIIIIIIIIIIIIIIII
@3365133/1
cagagaggttatccttgggggaagaagccaaattgctctactctcaagaa
+3365133/1
@@@11BBB<ACDF?GBDF=G:GGDFFEEFDDDBB4?FGCFFFIIFFFEFF
@605535/1
aacagctcaatccacctgaggttcagcctcaacccattacacaagacccc
+605535/1
@@@F?ADDHHHHG@HIEGIIIBEHIIIIIIIGIIIIIGGIIGIGIIGIII
@605655/1
aacagctccacaacagcaacatcaaactgttcccccacaacagactggtc
+605655/1
@C@DFFFFHHHHHJIIJJJJJJJJJJJJJGGJJJJJJJJJJJIJJGGGHI
@7501286/1
gaaatattacagaagctcaccagtttttaatcgacctagaatacttggtt
+7501286/1
@<@FFFFFHHHHGJGIJJGHIIJHIJIJJJJIGGJJJIIJJIJJGIJJFI
@7501814/1
gaaatattctacaaaactactgaagctctcatttggaaatggcgatctgg
+7501814/1
@7@DDFFFHHGHHJIJJIJJJGHIJJJJJJJJJJJIJJJJIJIJJJJJJJ
@1963126/1
attacttttatgaatcgtgataacatgcataaaatataataaaaatttat
+1963126/1
?B:DDDFFHGHGCCCGFAGHGIIGGGIJIIIGICHIGIFJJCHIJIJJII
@1219953/1
agagagtccaaagagaaggttatgaaccggcaataactttccttgttgtc
+1219953/1
;@@7DDD;CFBAAGBEEGGFGGHCEFG98?AEEBAGCDD@BGHIABF;==
@1221656/1
agagattctcatgacagaaatttaaacgttccagcaggtacttgcgtgga
+1221656/1
?@@DBA?=CFFFD@GGD3A:CHFHHEEBAG@?FFC@GG???F@GGE@@FB
@3366929/1
cagagatcgaatgtgtgcagaatcagcactgaatcaaaaaattctccatc
+3366929/1
@C@1DDFFHHHGHHIHIIIIIIIIIIIIIIIIIIIIIIIIIIIIIIIIII
@3366930/1
cagagatcgaatgtgtgcagaatcagcactgaatcaaaaaattctccatc
+3366930/1
@C@FFFFFGFHFHAHDDGJJJGIIIJJJIJIIIIJJJJJJJJJJIJJFJJ
@1223005/1
agagcataaagtatgtctagaacgattttacctttgc
+1223005/1
@@@FDFFFGFFAFBECFHGAFHEIIAFCBHG@CA@FD
@8107726/1
gccatttcttgagagtagagcaatttggcttcttcccccaaggataacct
+8107726/1
@C@FFFFFHHHGHGIEFIEIIIIIIIHIIIIIIIIIIIIFIIIIIIIIII
@610052/1
aacagttgctgaggctctcagattaggaaaatcgaatttgtctgaagatt
+610052/1
CCCFFFFFHHHHHJJJJJJJJHIJJJJJJIJJJIIIJJJFGJIIJIIIIH
@6097996/1
ctcgagggcatgatgagcagccgagcccttggcttccttcggagttttgc
+6097996/1
@C@BDFFFHGGGFJJJHIIIIJJJGIIIBHHIGBHGGDDAFA5A5CHH@A
@6098759/1
ctcgaggttgttgctgtggcggaacgggctgttgttgaccccaagcttga
+6098759/1
CCCFFFFDFHHHHIEIGIJJJJBHGIJJGBGCF@@F@=DHIJ1;?=;B>2
@5296416/1
cgggcgttacttttccgaccaagagatccagcaagttcttggctgccgaa
+5296416/1
@@?DDDDDHFHHHIIJIGHIJJJGGGIIJJIJJIJHIJJJIIIIIIJGAH
@7512601/1
gaaatgttgactgttgtagctgattaaggggtgtattctatatttcagtt
+7512601/1
@@<DDDBDHDFAFEFHFFHHGIHIIJI>GGE<?:DHIGIEGGIIGHIGIB
@7512602/1
gaaatgttgactgttgtagctgattaaggggtgtattctatatttcagtt
+7512602/1
B@BFFFFFHHHHHHIJHIJJJJHJJJIJJJIIHHGGJIJIJJJJIJIJJF
@614860/1
aacatgtcagttatatattcacctttatatatgtcacattttgtggttct
+614860/1
@CCFDDDBFHDF?HIIJIGEIJGIIHHIJJJJFHICBFFHCGGHEGIJJG
@617105/1
aacatttcccacctttttcactcaaccatagctttctcagcgtg
+617105/1
CCCFFFFFGHFHHJIIIJIJIJJIJIGIGGGIJJIJJJJBGIF6
@6102468/1
ctcgataaaaattgttcccttttgagctattgcgatattttttcggaaaa
+6102468/1
CCCFFFFFHHFHH@EEFGIFHIICFGHGIEIGGIJIGJGJJJJGJIGIJJ
@6102469/1
ctcgataaaaattgttcccttttgagctattgcgatattttttcggaaaa
+6102469/1
CCCFFFFFHHHHHJJIJJIJJJJJHJJJIJJJJJJJJJJJJJJJJJJJIJ
@8112051/1
gcccaacttggtaatcttagtgtctttcagtcccgaataccgattctcag
+8112051/1
CCCFFFFFHHHCFIJJJJJJIIHJIJJJJIIIJJJJJJFJJJJJJIJJJI
@7515863/1
gaaattccaaatttgcccagttctagaagaagttataagg
+7515863/1
@C@:DDFFHHHHHJIJJJJJJJJJJJJJIJIC4CBEDI9?
@2719739/1
caaccggtccagatcaagtcgaacccatgttccgttatttgaagtccacc
+2719739/1
@@@:AADDFFF>FBBGFFEDCCFFGBDECGIIIIFAFEIEECFIFIIAFF
@2719740/1
caaccggtccagatcaagtcgaacccatgttccgttatttgaagtccacc
+2719740/1
@C@FDFFFHHHHGJJIJJJGJIIIJJIGIIIJIEHIJJJJJJJJIIJIII
@1229491/1
agaggttatccttgggggaagaagccaaattgctctactctcaagaaatg
+1229491/1
@@?DFDDFHHHHHJIJIJDIGIJJJJJIJJHIIHIGIIJJIIJIJIIIGB
@2722146/1
caacctctatactttgcatcaaataaatgctcccttttcacaatataata
+2722146/1
BC7DDFFFHHHHHJJJJJIJJJJJJJJJJJJIJJJJJJIJJJIJJJJJJJ
@1974349/1
attagtaccatttaacttggcattaaccttaagtaaaaggtttaacgccg
+1974349/1
CCCFFFFFHHHHHJJJJJJJJJJJJIJJJJJJJGIJJJJIHGIIJIDIII
@6755723/1
ctgtcggtagatttccgtgaagtggtccgtgccccttgcggttacccctt
+6755723/1
=@@4ABD@DFFFHIEIGCGGIHEIJHGIJGIFGIIHAEGHGGBHGHIIEI
@8115883/1
gcccagatggcattcatgcagaaccgattaagaaaggggcagacaacttc
+8115883/1
@<@ADDDFDBBFFHGDH?IDDHDDGD???CBDGG;GCH@FBA;=CHEF9@
@8115884/1
gcccagatggcattcatgcagaaccgattaagaaaggggcagacaacttc
+8115884/1
@@@DDDDFHHHHHGIGIGHI>EHIIJGFCHGGGIIFJGEGIGECHIJJGI
@8115885/1
gcccagatggcattcatgcagaaccgattaagaaaggggcagacaacttc
+8115885/1
@@@DDFDFHHHHHJJIJJJIJIJJJJJIJJJJJJIIIHIJJIIIIJJJJJ
@7519917/1
gaaatttaaaagaaaatttgaaaagtatcatgagttttgtgattctccga
+7519917/1
@?8ADFFFGHHHHIIIIIIIIIIIFAFAHEHIGGHIIIIIIIHHIHIIIH
@3966215/1
ccagaagatgatggtatataagatgcaggaattggaggaggagggtacga
+3966215/1
@??DDFFDHHHGHI@GHIIIIIIIIIIIIGIIIIIHHIGHIGIII7?FHI
@6111641/1
ctcgatttggaccagttcgtatttgggagtgatgccgcgacggctcagca
+6111641/1
BB?DDDFFHHHGHDGHIJJGIHIJJJJGHFGHGGIIBBGGIJHHBDDFEE
@2732892/1
caacgatatgtcaaacgacgacattgagcaacttacgtattttctatgtc
+2732892/1
?@@AA?BDHDADHGEHGGIIIIFIIGID3B??GHII=FFDHCHGCBHEHD
@2732893/1
caacgatatgtcaaacgacgacattgagcaacttacgtattttctatgtc
+2732893/1
CCCFFFFFHHHHHJJJJIIJJJJJJJJJJJJJJJJJJHIJJJJJJJJJJI
@2733619/1
caacgatctggtggccaccggaaccggaagatcgaagaaagacgccaaac
+2733619/1
@@@BDD?D?>?DDEBACFH>GHIHGHH:@DDHFB?DFICEH@@<EAHBDD
@2733620/1
caacgatctggtggccaccggaaccggaagatcgaagaaagacgccaaac
+2733620/1
@@@FDDFFBHDFBB@GHHI@FHIGIIAAAGHICF7F;;BD@F3;@ABEFB
@2733621/1
caacgatctggtggccaccggaaccggaagatcgaagaaagacgccaaac
+2733621/1
CC<DFFFFHHHDHJIJIIJJIIJJJJIJJIJJIJJIJGJJJJIIJGHGFD
@3973484/1
ccagacaaagcacctatcgaatcgaatattagtagcaagatccgagatgt
+3973484/1
CCCFFFFFHHHHHJJJJJJIJJJJGIEFGGA<CCFECH?B@BF=BF<@F8
@1981264/1
attataatcatcaatattatctatcgatactgaatgtaattttttatata
+1981264/1
@C@FFFFFHHHHHJJJJJJJJJJJIIJJIIIJIIIJGIHIIJJJIIIJIG
@1982988/1
attatataataatggacacaattatatattatatattcttaagttacaat
+1982988/1
CCCFFFFFHHHHHJIJJJJJIIIGJJJJJJJJJJJJJJJIIHHIIIJJHJ
@1984139/1
attatatctgtctgcatttattact
+1984139/1
?@=B=BDDHFHHGIGGEIIHGCIFH
@1237171/1
agataccacaaatacctaaaccttcccactaaagttaaccagacaaagca
+1237171/1
?@<=BDFFHHHHHJJJJJJJJIIIJJJJJIIJIJIIIJJHIIJJJJGIGI
@4588307/1
cctaaactcacttttttccgaaaaaaatatcgcaatagctcaaaagggaa
+4588307/1
@@@DFFFFHGHGHJJJJFHGHGJJJJICHGEHIJIIJIJJJGIJJIIIGG
@4588308/1
cctaaactcacttttttccgaaaaaatatcgcaatagctcaaaagggaac
+4588308/1
:B1=BDFFHHHHHJJJJIJJJJJJJIJJJJJIJIJIJJJIJIJGIIGJJJ
@4588309/1
cctaaactcacttttttccgaaaaaatatcgcaatagctcaaaagggaac
+4588309/1
@@<DDDDDHBBFHIIII>HH@GHIIIEFDGEGHIGIDDHEGIIIGHIFHA
@4588310/1
cctaaactcacttttttccgaaaaaatatcgcaatagctcaaaagggaac
+4588310/1
@@?4BDBDHHHGHJJJJHJIIIIJJJD@FFHHJJIGGIIJAGHIIJIAGA
@4588311/1
cctaaactcacttttttccgaaaaaatatcgcaatagctcaaaagggaac
+4588311/1
@@?DDFFDH?FHHIJJJHIGGIJJJJIIIJJJIJGJFIGIJJJJIJJIIG
@4588312/1
cctaaactcacttttttccgaaaaaatatcgcaatagctcaaaagggaac
+4588312/1
@@@BDD>:C???FHIIIBHDEHIIIIECDF?HGHEGHIIHCHIIBEH;E=
@3976242/1
ccagactgttagatggatacgataaatttgaaagacacattggttacaag
+3976242/1
@C;BDFEFHHHHFEGIGHHJJJJJJJJJJJJJJJJJJJJGGIJHIHGIGI
@3978057/1
ccagaggcaaagtctacatagaacccgaaaatgtggatttacaaaattta
+3978057/1
@@CFDFFDHFBHHEHHGJJJIHIIJIJJIGGGIDFHHGIGIEGGGGHIII
@1240526/1
agatcatcgaagatttggagaatattgtggtagaccaattgaagttcttt
+1240526/1
@@@FFFFFHDHH?GHHHHCGIIJIGIJHIDFGIJIJJJJJJJIDDGFHGI
@1986067/1
attatattgtgaaaagggagcatttatttgatgcaaagtatagaggttgt
+1986067/1
BCCFFFFFHHHGHJJIHGGHIJJJJIJJIJJJJGGIGIGHGIIGIFIJJH
@1989080/1
attatgaaattactcatagtgtcacgggaactcataacaatagattcgat
+1989080/1
BCCDFFFFHHHHHJJJJJJJJJJJGGIHHJJJJJJJJJIJIIJEGIIIGI
@1989463/1
attatgagaatatgaaatttaaaagaaaatttgaaaagtatcatgagttt
+1989463/1
CCCFFFFFGHHGHJIJIIHJJIIJJJIJJJJJIJJJGIDGIIIIJIJGJJ
@1242249/1
agatccgtaagctatccagctccgacgtactatgcccatttagctgcggc
+1242249/1
C@@FDDDBDDHHBFHIDGIGIIIIIIGFBGCHGIGGGG@BD>@DDHGIBG
@5306220/1
cggggcactatataaaaaattacattcagtatcgatagataatattgatg
+5306220/1
@C@?DFFFHCDFFJJJJHFFFHHHHIGDDFHGGGDFHJJJJJIJJJGHHG
@5306221/1
cggggcactatataaaaaattacattcagtatcgatagataatattgatg
+5306221/1
B@@DFFFFHHGHHIJJJJJJJJJJJJJIJIJJJJIIGGGHIJIJJJJJJJ
@6764574/1
ctgtgatgaaaaataaaaaaaaaataatagttcttcaagatatatttt
+6764574/1
@@<DDDA><FBFF@FHHAEEEHGDF@9B8??>F?4BFBGEEGHAHGHG
@6764575/1
ctgtgatgaaaaataaaaaaaaaataatagttcttcaagatatatttttc
+6764575/1
BB@DDFFFHHHHHIIJJJJJJJJJJJJJJJIIIJIIJIIIJJJJJJJJJI
@5307382/1
cggggctctgtgatttcttagtgtcaatagtgctgccgttacttcctcaa
+5307382/1
@@7DDDFFGHDHFHHIDFFIECFEHAFCHHCGHIIIIIIIIIIIIIIIGI
@5307383/1
cggggctctgtgatttcttagtgtcaatagtgctgccgttacttcctcaa
+5307383/1
C@CFFFFFHGDHFJJIGIJJJHGHIIJJJJIJJJJJJJJJJJJJJJJJJI
@7534005/1
gaacaatccttcgaggtaacctacgtggacatcgaagaaaaaaacattga
+7534005/1
CCCFFFFFHHHHHJJJCGHIJJJJJCHIGIIGIIGIIGHIJJJJIGGIJJ
@7534006/1
gaacaatccttcgaggtaacctacgtggacatcgaagaaaaaacattgac
+7534006/1
CCCFFFFFHHHHHJJJFGHJJJJJJGHJJJJJJJJJJJJJJJJJJJJIJJ
@631628/1
aacctctactacagtacgcaagaataagattatggaaggaataacacggg
+631628/1
?@<A?DDDHAFFHHABFGGII?FFCCGGIB4CDE@HEIGCGCH>9DBGEH
@7536893/1
gaacaatttttatcgagttattgatttcgaggaataatacgaacttccat
+7536893/1
B@<DBEFFHHHHHJJBBCFHIJIJJJJJIHIJJJJJJJJJJJJJJJIJJJ
@1993187/1
attattaggcactagttattaattataatcatcaatattatctatcgata
+1993187/1
@CCFFFFFHHHHHJJIJJJJJJJJJJJJIIJJIJIJJJJJJIJIJJJIJF
@8126245/1
gccctattgaaaaccttgtagtggattcctaatattttttagtgaacctc
+8126245/1
BCC;DDFFHHGHHIJJJGHHGEGHIIIIJJJJJJIJJJFHIIIGIIGIII
@8126246/1
gccctattgaaaaccttgtagtggattcctaatattttttagtgaacctc
+8126246/1
BCCFDFFFHHHHHIJJJIJIIJJJEIIHIIIJIGIIJJJJJJHGIJJJHF
@8126247/1
gccctattgaaaaccttgtagtggattcctaatattttttagtgaacctc
+8126247/1
CCCFFFFFGHHHHJJIJGIIIHIJAGHGIHGIIHIJJJJJIIIGGIJJJJ
@8126248/1
gccctattgaaaaccttgtagtggattcctaatattttttagtgaacctc
+8126248/1
CCCFFFFFHHHGHJIIJIHHIHGJGGIIJJJJIGJIJJIJGIHGG4DFGI
@3395891/1
cagatcgttgttaaggaacacgcggtagcggaagattggctc
+3395891/1
@@@=AABA;CFHFGEHEEAGHIIGI@AGAG8GBHIIIGIHIA
@7539372/1
gaacaggcaaaactccgaaggaagccaagggctcggctgc
+7539372/1
@CCDFD8DBHDFBBFHB@GGEGDDDDDDHC?HFGIBF@@7
@7540339/1
gaacagttaccatctactatcagagatcgaatgtgtgcagaatcagcact
+7540339/1
@@@FFD=DFHHDDHIIIIEGIIIGGHGHGEDDGHGGIIICHHIIIIIIIF
@634752/1
aacgaaatgtcaagagcataaagtatgtctagaacgattttacctttgcg
+634752/1
@@<ADDDDFFHFFIGIIIIHIIIHIGIIGGGHIIGHH;GHIIIII@FHGG
@1249992/1
agatgactcagaacgaatggcagagttacgccgatgaaattaagggtatg
+1249992/1
BB;ADEFFHHHHHJJJJHIIJJJIJHHIGHIIEFGIGIJIJGIJJJBFHI
@1996994/1
attatttcctcgaaatcaataatgcaatgtgtttaaatttttgtcgagtc
+1996994/1
C@@FFFFFGHHGHIJGIJGIJIJJGGHHIHIJIJJIGIIJIGIIIEGIDG
@3400507/1
cagatggcattcatgcagaaccgattaagaaaggggcagacaacttcatg
+3400507/1
BBC1BDDFHHHHHJJJJIIJIJJJJJJJJGIJJJJJJJJJJJJJJJJJJJ
@6120581/1
ctcgcatataaagtatctaacagatttaaattgtattagcatcatggaat
+6120581/1
@CCFFDDFHHGHHCGGIGJJIHGGHHIIGEIJJHGCEIIIJJJFIIEIIJ
@7550489/1
gaacgatgtcaccacctgattggtgatatcagccgctccgggcgttccgt
+7550489/1
C@@FFFFFHHHFHGGIIIIEHIG<FHGIHGGHEIIIIIIIGB@@@EFE<7
@7550977/1
gaacgattttacctttgcgcgaaaagtgaccacaagcaatgtcaaag
+7550977/1
C@@FFFFFHHHHHJJJJIJIJIJJJJGHGJJJIJHGIJJEGGHIIHH
@6771614/1
ctgtggttgaccccaagcttgaggttgttgttgtggaggagcagcttgct
+6771614/1
?B@4ADDDHBHHHJHGGIIJJIGIGHH@FGFGHBDGHII;FCHIGBFGGE
@2000735/1
attcaaacattgaagccagatcgataaaaaaatatcgcaatattagaaat
+2000735/1
@B=DDFFFHHHHHJJJJJJJJIJJJJJJJJJIJJIGIJJJIIJIJJJJGJ
@3410615/1
cagcaaaaaggtgcccaacaacagcaaacgggtcgaaatgaacgtcaaca
+3410615/1
@@@D?DA?DDH<2AG@B;D?GHIGAGFHHHGF:?:FAHEGBEBF=@GGCH
@3411630/1
cagcaaactgctcctccacaacaacaacctggagcgagacaacagcaagc
+3411630/1
@@@DDFFFHGDHHJCIIGGHGHHIJGHIGIJFECGEGG<DFGIICEBH3;
@3411631/1
cagcaaactgctcctccacaacaacaacctggagcgagacaacagcaagc
+3411631/1
CCCFFFFFHHHHHJIJJIJJJJJJJJJJJIJJJIJIJJJJJIIJJJIIII
@8135823/1
gccgaagtacgagctattcgagcagcatgcaagagagtccaaagagaagg
+8135823/1
@C@ADDFBFHHGHIJJIJJJJJIJJJJIGIJBGIJJJEHGHGEHIIIJJG
@1269040/1
agcaattccctatgaagcttgaagtaaaacaagaagaaagtaaagttaca
+1269040/1
@C@DDDDFFHGHGJEGBHEGGHIJHHGGIHIGIIIGIJAEBDFHIDF>DG
@8137449/1
gccgaatgtttggcgtctttcttcgatcttccggttccgg
+8137449/1
@CCFDFFFHHHBHDIAF:FH<?FC=:EEDHGI6@:??G:@
@3418812/1
cagcaagttcttggctgccgaatgtttggcgtcttacttcgatcttccgg
+3418812/1
CCCFFFFDHHHHHJJJJIIIGIJJIJIIIEIGGFIBGEHBB2DDDFDHFE
@3995776/1
ccagcctttgatggaagaaaaaatttatacagcactactatgttaccttt
+3995776/1
@@7;DDFFGFFHGIGIAGHGHIIIIIIIIIIIIIIIIIIIIIIIIIIIII
@3426818/1
cagcaccctggtcctccacaacagcaagctcctccgcaacagcaacctgg
+3426818/1
@C@FFFFFHHHHHIGIIJJJJJJJJJJIJJJJJJJJJIIJJJJJJJJJIH
@6786053/1
ctgttgtagctgattaaggggtgtattctatatttcagttaaattta
+6786053/1
@CCDDFADDFDFFGEBGBEGI@C@EFEGGHIIIGIIIIHGGHCHIII
@6786387/1
ctgttgtctcgctccaggttgctgttgtggaggagcgggc
+6786387/1
@@@FFFFFHHFHFIIBGHCHGHGGHGHEHIDHI@G?GBB8
@6786590/1
ctgttgtgggggaacagtttgatgttgctgttgtggagctgtttgtctgc
+6786590/1
?B@=BDBDDHHHFIIJJFFHIDGHEHGIIIIEIGGGBEEIIFEHIHIJIH
@1272909/1
agcactattgacactaagaaatcacagagccccgggcccagatggcattc
+1272909/1
BCCDDEFFHHHHHIJJJJJJJIJHJJJHIJJJJJIEHIJIIJJIJJIJJJ
@7555964/1
gaacgttcgactttcacttcattctatcggcctttcttctctttgccgta
+7555964/1
@@@;DDDDHFFHHIIGGIIAHHIGHIIGDBFF@DGEDDBHCHHI>GHHIE
@6787302/1
ctgttgtttcgctccaggttgttgctgtgaaacttgcggtttaccccaag
+6787302/1
=1:BBDDDHFHHHIJHICAFFFHIIGGGGIJEHG>FHIAFDFEGDHGHFG
@6787343/1
ctgttgttttaacgtaactatattgtggtccgctatttggtacgacgaca
+6787343/1
@@@4AD:BFH?DHGADGGEHGGHIIHHGHIIIIGIIGFG<FGAGHBEHGI
@6789607/1
ctgtttgacattagaagagtaaacgtcagtttgcgtttcaatgcatcgat
+6789607/1
@??DDFFFHHBHGIEFBBFCFDHGICFGIIIGGIIDHGIIIIIIGIIIGH
@3427804/1
cagcactattgacactaagaaatcacagagccccgggcccag
+3427804/1
@@7BDFFFHHHGGGIJJJGGIIJHGIIEGAHHGFFHIJJJIE
@3427805/1
cagcactattgacactaagaaatcacagagccccgggcccagatggcatt
+3427805/1
B@@DDDFFHHHFHJJBHIIJJIIJHJJDIGIIJJBADFHI;BB<=F@@CF
@3429418/1
cagcagacagcttctgttaaagaattgacatctcgtatgagtgaactgca
+3429418/1
@C@DFFFFHFHFFJIJFHIJJJGDHAEHGIIIJBHFHIIJIIIGIIFJJH
@1274352/1
agcagacctcttgataggagagatttggaagttttcggcaagtacatgaa
+1274352/1
@@@FFDEFFAHHHIBHBBCDHEH>EH<C<FAC?EED@DBFHH??BFGEBH
@1275152/1
agcagatattgtacttaaaggcttttggatcataagatgcagtgactgcc
+1275152/1
==7:B=DDDF<ADEBFFHADFCGAGHC<CCEDGHEHEEEADCHHGGGGBB
@7558222/1
gaactatcagatgttggtccgccacactgtagagaattcacttatgaatg
+7558222/1
CCCDFEFFHHHHHIIJJIIIIJJJJJJJJHJJIHIIJJJJJJJJJJIJII
@2770141/1
caactgctcaatccacctgaggttcagcctcaacccattacacaagaccc
+2770141/1
:1=A42ADFDHHHIIGIIGIGHGIIIACGHIHGIGGIIICGGHEGGIGII
@7559157/1
gaactattattttttttttatttttcatcacagtgatgtttgtttcagaa
+7559157/1
@@@BFFFFHHHHHJJJJJJIJJJJJIGJJJJJJFHIJIFHHGFFHGIIJG
@8146847/1
gccgatttaggttgttgtggtacatctccatgtggacccatttgctttgg
+8146847/1
@CCFDDFFGHGHHIIJIEHIGGIJJJIJJJJIFHIJJJJGGJJJJGJJEG
@8147148/1
gccgatttgcagactctcagcttcaacgccaaggacttcaacttcgttca
+8147148/1
CCCFFFFFHHGHGJJJJJJJJJJJJJJEHIJJJJJJJJJJJJJJJJHHJI
@6137917/1
ctcgcttttcaaattctcgtgacttttctcccctg
+6137917/1
@@<=DDDDHFDFFEGHAEDHHEF9<?F>@@FCE?D
@1276970/1
agcagccgagcccttggcttccttcggagttttgcctgttccgtagc
+1276970/1
@@@FFFFFFFHHHIJJI>GGGHBGHGJAFDGHICCGIDDHDIDHBHG
@5327056/1
cgggttctgctaagtggtaagtagaaggtaagccacttaagcacacatgt
+5327056/1
?@;DADEDHGHHHIAGHCIIHIHHHHIICFHGGIIIIIIIIGIIIIIIII
@7564245/1
gaacttcaattggtctaccacaatattctccaaatcttcgatgatctcct
+7564245/1
@@<DDB>DHFHFFEG>?DAGFGHIIIGHHI@HF@DCF?BHIIIIIIGIGE
@6144284/1
ctcggcaaaaatttaaacacattgcattattgatttcgaggaaataatac
+6144284/1
CCCFFFFFHHHHHJJJJJJJJJJJIJJJJJJJJJJJJIJJJJJJJIJJII
@3434223/1
cagcagtctgctcctcctcaacaacaacaacccacttggggcagacaaac
+3434223/1
@C@DFDDDHFFFHGIIJIJJIIGIGIJJJJIJBHGGHGE?E>DBFGIJGI
@6146859/1
ctcggccggaccgattcagcccccaccaagggaaggggg
+6146859/1
CCCFFFFFHGHHDDFBD@DHIJIIIGIJGBCFHIGEEBB
@4619062/1
cctcaagcttggggtcaacaacagcccgttccgccacagcaacaacctcg
+4619062/1
@C@FFFEFFHHHHJGIFIJGIJIIIJJJGGHIIJJGHJIIIIGIIGIJJJ
@4619063/1
cctcaagcttggggtcaacaacagcccgttccgccacagcaacaacctcg
+4619063/1
@CCDFFFFHHGGHI:FHIIIIIIIIIIIIIIIIIIIFIDHGGIIIIIIII
@4621155/1
cctcacacaaagactagcaaaagtgttgttgtttaccaaagcagacctta
+4621155/1
@BBDDFFFHHHGHJJJJJJJIIJHHHIJIIIFHIIIIIJIJJJJJJJJII
@2013606/1
attcagcaggttttttaacagtttgaaaaccttgataaatgaaagaaatt
+2013606/1
@BBDFFFFHHFHHJJJIJIJJHIJJJJJJJJJJJJJJJJJJJIJJIIIJI
@2013607/1
attcagcaggttttttaacagtttgaaaaccttgataaatgaaagaaatt
+2013607/1
B@BDFFFFHHBHHJJJJJIJJJJJJJJJJJJJJJJJJJJJJJJJJJJJIH
@7570376/1
gaagaaagctatacagtagtcaaatttgtatccattatcactttttgttg
+7570376/1
@@?DFFFFHGHHGJJJHHGIIEGCHJJJFHHIJIJJJJJIIJJJJIIIJI
@2015592/1
attcagtatcgatagataatattgatgattataattaataactagtgcct
+2015592/1
CCCFFFDFHHHGHIJIJJJJJIJIIJJJJJJJIFIJJIJJJJJJJEIIJI
@6148781/1
ctcggctgagaatcggtattcgggactgaaagacactaagattaccaagt
+6148781/1
@CCDDFFFDHHHHJIJ?FFHHIJJGIJJIJJIIGGIJIIIICIJJIJJIH
@6148782/1
ctcggctgagaatcggtattcgggactgaaagacactaagattaccaagt
+6148782/1
@CCDDFFFHFGFDIII?FDHHGGGGE;BDGHDHGGIIJIEGHHGEIJGG=
@6148834/1
ctcggctgctcatcatgccctcgag
+6148834/1
@@@DDFFFDADFDH>FE@FGGHEEF
@3435847/1
cagcatatcttatcatgtttcttgtctgtcc
+3435847/1
@?@DBDDDHDHBHGFHIGIIIIIE?A::<?C
@1281664/1
agcagttaagagttgtttatgaaattccaaatttgcccagttctaga
+1281664/1
@<<DBDDDAFD?:<EFGI@?@H@<EHCE@F4<C?<EFHHGICHICBC
@3441774/1
cagccaatgggattgcccatcactttgtcatcgaacgatgtcaccacctg
+3441774/1
@B@FFFFFHGGGHJIGJIIIHHJGIIIIIGJIJJGIIGHJJHJJIJIIJH
@653790/1
aacggaacgcccggagcggctgatatcaccaatcaggtggtgacatcgtt
+653790/1
CCCFFFFFHHHHHJGIJIIJIJGEHGGHIIIJEAFCG7@E4AAECEEFBF
@4622564/1
cctcaccttacaaaataaaatacggcaaa
+4622564/1
88=DDADDHHHDBFC:E?HDECGC=F6?G
@7575424/1
gaagaacgttcgactttcacttcattctatcggcctttcttctctttgcc
+7575424/1
@BC?DFFFFGGGHJJJJJIIIIJIJIJJJJJJIJIJJJJJJJJJJJJIJI
@7575425/1
gaagaacgttcgactttcacttcattctatcggcctttcttctctttgcc
+7575425/1
C@@FFFFFFDHDHHGIIIJEHIGGIJIJIIGCBBHAAFFHHHIIGGFHIJ
@7575426/1
gaagaacgttcgactttcacttcattctatcggcctttcttctctttgcc
+7575426/1
CCCFFFFFHHHHHJJJJIEHJJJIJJIJJJJJJJJIJJCDHEFDBGI<>F
@6810749/1
cttaaatccaactgaaatatagaatacaccccttaatcagctacaacagt
+6810749/1
@@CFDEFFHFGHFGIIIGGHHGAEGHGIIJJJJJJIGIIGHIGIJJJIH<
@4623682/1
cctcactgtatgattttaaaaggtcttctcctttttgctttaggaccatt
+4623682/1
@@8ADFDFHGHHHHIIIIJJJJJAHHIIJIIJJJJJIIJJJJJJIJJJJJ
@7578749/1
gaagaagccaaattgctctactctcaagaaatggcctccatgccgagcaa
+7578749/1
<@@FFDFFHHHHHIFIEIIGHIJEDHCHIGIDCFHEGGGGIJIJIJIIJH
@3447916/1
cagccgagcccttggcttccttcggagttttgcctgttccgtagcagacg
+3447916/1
CC@FFFFFFHHDHEHGGIEHBHFEHAF?GGIDGHEGHIFIGGGIJJJFEB
@5340569/1
cggtattcgggactgaaagacactaagattaccaagttgggcaaccagca
+5340569/1
=@@4ADFDHFH?FIJGIJJJGHIJJJGGIGIIGJJJGHJIIIJIIJIGGH
@3449564/1
cagcctcgcgctaggtaaattaaacacggcttatcactatgatgttgatt
+3449564/1
@C@FFFFFHHGGHIJCFIJJJJJJJIIGIJIJJJJJJIJJJIIJCGHIJJ
@1289076/1
agccaatgggattgcccatcactttgtcatcgaacgatgtcaccacctga
+1289076/1
@<<=BDFFGGHGHIIIIIIIIIIIIIIIIIIIIIIIGIIIIIIIIIIIIF
@1289077/1
agccaatgggattgcccatcactttgtcatcgaacgatgtcaccacctga
+1289077/1
@C@DFFFFHHGHHJIJJJJJJJJJIGIIJJJGIJJIHGIGIGIJJJJJJ@
@1289078/1
agccaatgggattgcccatcactttgtcatcgaacgatgtcaccacctga
+1289078/1
@CCADDFFHHBHHGGIIIIIIIIIIIAHHIDHGEGDHIIDDHIIIIIIHC
@6814123/1
cttaaatttaactgaaatatagaata
+6814123/1
??=ABDDDF>B<F<?EGBEC<<BB:@
@6814124/1
cttaaatttaactgaaatatagaatacaccccttaatcagctacaacagt
+6814124/1
@<?DDFDFHHHD<<BGHEHGIGHIIIEHGGHIIEGG??F@BFGHGIHEB9
@6814125/1
cttaaatttaactgaaatatagaatacaccccttaatcagctacaacagt
+6814125/1
@@@DFFFFHDHDFGEHJBFFFCHIGHIHHJJJIJJJJJHEHEHIIIJJIF
@6814126/1
cttaaatttaactgaaatatagaatacaccccttaatcagctacaacagt
+6814126/1
@B@FFFFFHFHDFHGIJJJJJGIIJJJJJIJIEHJGIJJJJJIIJJJIGB
@6814127/1
cttaaatttaactgaaatatagaatacaccccttaatcagctacaacagt
+6814127/1
@C@DDFFFGAH?AFCHH@DHGGIIIIIIIIIIIIIIIIIIIIIIIIIIIF
@6814128/1
cttaaatttaactgaaatatagaatacaccccttaatcagctacaacagt
+6814128/1
CCCDFFFFHHHHHJEHIIJJJIJJJJJJJJJJJJJJJJJJJJIIJJJJJ?
@3451371/1
cagcctttgatggaagaaaaaatttatacagcactactatgttacctttt
+3451371/1
CCCFFFFFHHHGGGJGEBGIGHIJIGBFFIIEIGAGGIGIGBGEHD?GGI
@8164423/1
gccgtattttattttgtaaggtgaggtatttgtacatgaagttgtctgcc
+8164423/1
B@@:=ADFHHHHHJJJFHIIJCGJJJFGIJJJIIJIIIJHHGHIIIJJJJ
@4628013/1
cctccaaaccttgcaaattttcaatcatgaagcaagattttacctgaaca
+4628013/1
@@?BDDFFHHHHHIIIEHIEHGIJIIHJHIIIIIGIHIJJJJFGII<DHI
@7584016/1
gaagaatatttgaaaatttctaatattgcgatatttttttatcgatctgg
+7584016/1
=<;DBDDDBFHD?ADCFGIHIBHIHEHCGGHGIIIGGIIEGCCEHIFID9
@7584017/1
gaagaatatttgaaaatttctaatattgcgatatttttttatcgatctgg
+7584017/1
CC@ADFFDHHHHFIGIJIJJJJJIJJIIJJJJJJJJJJIJIHIBDGGEGF
@4630425/1
cctccatagttcttacatccttgtttatttcccttttt
+4630425/1
@@@DDDDD>=CBDG?EFDFGDH9<EG@CHI4AF9AECH
@6163758/1
ctcgtaagtttattattatatctgtctgcatttattacttcaagcaaagc
+6163758/1
B=BDFFFFFHHDFHGIJGGGIJJJIJJIJJJJJJJJJJJJJJJJJJJJJI
@3457348/1
cagcgcttgaggaagtaacggcagcactattgacactaagaaatcac
+3457348/1
@@@DDFDDHHGGHIIFEHEHGJIIIEABFHI<B@DDA;FDGHGFH@H
@6814746/1
cttaacaacgatctggtggccaccg
+6814746/1
???ADDDDCDB?DEC42AAFE3CA?
@6814747/1
cttaacaacgatctggtggccaccggaaccggaagatcgaagaaagacgc
+6814747/1
?=?DDDEFHDFHHJJJCFHHIJJIIIGGIIJIGIJJJIIGCGBHGIIJHG
@8167114/1
gccgtgtttaatttacctagcgcgaggctgagatgat
+8167114/1
:1=?=@ABD?D8DEA4?E:AEFEED<@6?B;D<B<DD
@8167408/1
gccgttacttcctcaagcgctggta
+8167408/1
:??=40A?<DDD8EAEE>E<FAEE<
@6819780/1
cttaacttacgataaaagttttattcctaccaaaatcaacttactcgaag
+6819780/1
=?1=A:BD?BBHHGIIII<FCHBEHIIG@BGHIIF@DHIE@DHIAFDG@D
@7588816/1
gaagaattgtacctggttgtagagaccgaatgtgaggaaatagaagatgt
+7588816/1
CCCFFFFFHHHHHJJJGHIJJJJJJJJJIHIJFGGIJJIJIIJJJJJIHF
@2028903/1
attcctaccaaaatcaacttactcgaagttcaaccagacgagaaaggtcc
+2028903/1
@CCFFFFFHHGHHIGIJGIJIJJIJJGHHHIJGJGIIIIFGGGIIFI8CH
@5348817/1
cggtgacactatgagtaatttcataatgtggtgattgaaagcctttcttt
+5348817/1
?@<ADDDDFFHAHIEHIBHIIGGHIECH<FHEDHGGABHGGGEBHGEGIF
@666961/1
aactaattttacaagctatactttgcatagaattagtggtttttttctaa
+666961/1
BB;4ADFFHHHHHJJJJJJJJJJJJJIJIJHIIJIJGHIHIJJJJJJJJJ
@6822912/1
cttaagcacacatgttacataaatgtcaaa
+6822912/1
?@@1=BDBDHDHBCCGIIGCFFEHC<FEHA
@6168246/1
ctcgtacttcggcacttgtaacttgttcaaattg
+6168246/1
?=?;A;D?DCFDDFDGEBFCEE@EC9CFF>?DFD
@6830326/1
cttaatcagctacaacagtcaacatttcccac
+6830326/1
@@CDDDDDFHGHFIJJJEHHEGHIIJGIHIID
@6830327/1
cttaatcagctacaacagtcaacatttcccacctttttcactcaaccata
+6830327/1
@@@=DDDD?DFDHGGDGG?CBBDDFGGEGGHGHIIICCFBFHHEHBDG3D
@6830328/1
cttaatcagctacaacagtcaacatttcccacctttttcactcaaccata
+6830328/1
BB;=DEFFHHHHHJIJJIIFHJJJJJJJJJJJJJIJJJIJJJIJJIJJIF
@6830329/1
cttaatcagctacaacagtcaacatttcccacctttttcactcaaccata
+6830329/1
CCCFFFFFHHHHHJJJJJHIJJJJJJJJJJJJJJJJJJJJIJJJJIJJJI
@6172148/1
ctcgtatgagtgaactgcaagctggtccacttgtacctatgaggtta
+6172148/1
@@@DDFFFHGFHHIJJJJJJJJJJJIIJJJJJJJJJJJJJIJJJFHI
@6173837/1
ctcgtatttagaatataagtaatttgttatagcatattttaaaaaagaat
+6173837/1
BBC:BDFFHHHFHIIJJJIGHJJJIJIIJJJJJJJJJJJJJJJJJJJJJJ
@6177237/1
ctcgtccggaccgattcagcccccaccaagggaagggggcggccccc
+6177237/1
?@@;4AD6F>?FFFADA???DFEG@DFGCG?GHCCHIIE8BB7559@
@2033980/1
attcgagcagcatgcaagagagtccaaagagaaggttatgaaccggcaat
+2033980/1
@CCFFFFFHHHHHJJIIIDHHICHGGIHIGJJIJGIIIIJJJJJFJJDBG
@5359138/1
cggttctgcatgaatgccatctgggcccggggctctgtgatttcttagtg
+5359138/1
BBCDFFFFGHHHGJJJJJJJJJIJIIJJJJJJJJJIJIJHIIJIIJFIHE
@2036196/1
attcgatctctgatagtagatggtaactgttcaaattcctcttcctcacg
+2036196/1
@@@DDADD>DFHDFHC:C4CECH<CBHEH<EFCEEDGI4CE?CBFHIIGA
@6835524/1
cttaatttacctagttctatattcaatttcgataaaatggcatagtttgg
+6835524/1
???:DDDD?DD:<22C??3AAEFEDI@FIEFEEFFIIEDEEEDEDCDE<B
@7595484/1
gaagagaaaagcagcagatgccgggttagacgacgaagaaattccattcg
+7595484/1
B@@FFFFFHHHGGJJJJIIIJJIJJGGIIIIIEGGIIFIIIIJIIIJJJI
@2041048/1
attcggacaagttataccgaataaaaaaggaaaactaaaggatttctcaa
+2041048/1
BBB4BDDFHHHHHJIJJJJJJJJJJJJJIIJJIHJJIJJJIJJJJIIJJG
@2041049/1
attcggacaagttataccgaataaaaaaggaaaactaaaggatttctcaa
+2041049/1
CCCFFFFFHHHFHJJJJJJJIJJJJJJJJJJJJJJIHIIJIJJJJIIIIH
@8174598/1
gcctaataatagtgtattacctctaaagctatctactcgttatataatca
+8174598/1
?@@?BDEFGH>BDFFDHGJIIIIHIIGE>HIIGIJJJJIIIJJ<GBDIHG
@1310453/1
agcgttaccagcgcttgaggaagtaacggcagcactatt
+1310453/1
@@@D;?DDA<AD@AHGGIIIGGG1??EHBGGGBFGBFGG
@6181600/1
ctcgtctgctcatcatgccctcgagtacctcaaaatcatgaccaaaaagt
+6181600/1
@@@D4BDDHFFFA?A4:EGH@HEGH2?EGBECFIIEBE>FH>FDGIII:0
@7597394/1
gaagaggacggcatttatgatccaaaagaaattcccatgagggaatttaa
+7597394/1
B1@DDFFFHHHGHJJJIJJJJJJJJJJJJJJJJJJJIIJJIJIHIIJJIH
@7599147/1
gaagagttggccactaaactgggcagctcggctgagaatcggtattcggg
+7599147/1
CCCFFFFFHHHHHJJJJJJJJJJJJJJIJJJJJJJJJJJJJJBFGIJJJJ
@1314606/1
agctattcgagcagcatgcaagagagtccaaagagaaggttatgaaccgg
+1314606/1
?@;=BDEFHHFHHGGJJIIJJJIJJIIG@FGGHJJJJJIHGHIIIIGHGH
@674252/1
aactggtccaaatcgagggcgccatccacgagccaatcttccgctaccgc
+674252/1
B@@DDFDFHHHHHJJJJJJJJJJJJJJJIIIJIIEHIJJIJJJFGHHHFF
@8178704/1
gcctcaaaaacgtatgacaaaactatagacaaaccagaattacaggaaat
+8178704/1
?7@DDD?DFHGH?EEE@HHGIGIGIIJIDGBFBFDFGCGDDGGCFHGIFA
@675702/1
aacttacgagaaatgaccttagcagacctcttgataggagagatttggaa
+675702/1
?@14ADDDDHFFHGGIIIHGIGHGEGIGCF>BGHIGIIIIIIEHGGIIG@
@676838/1
aacttccatagattcaaatgaagtaaacaacatacgtttttcatttaaaa
+676838/1
@@@DDDEFHHFHHJIJJFGIGIIEEHIJIGEGHIJJHIJJJJIJJJJJJJ
@677083/1
aacttcgttcagttcttgcaggagatcgctagcgaacaatccttcgaggt
+677083/1
@@@DDDFDDHFHHIIGIECHEHIIIIHGHHG@GGHIJIIB>FGDGI?HH;
@679525/1
aacttttcggggtgcaatcttcttttccggaaaatgctcgaaaactcaat
+679525/1
@@@DDFFFGHDH<CBEIGGHIGHIIJGGGI8AHGGGHGCGGIJJIIJJJJ
@6197798/1
ctcgtgacttttctcccctgtttgttcttaaataaagtgtactttatt
+6197798/1
???DDD8;ADDD<A:CEE:A<FF:<F4<F9?E@BEFB:?:?DFDD9BD
@680355/1
aacttttttcgggtttggaaaaaatttcaaattgttcaggtaaaatcttg
+680355/1
?@@=BDDDHHHHHAEH@FAFHIIIIIICHIIIIEHIGHIIIIIHHGIIIG
@6201439/1
ctcgtggatggcgccctcgatttggacc
+6201439/1
??;?ADDAFHAFD:EF<@C8EGG9F?FD
@686562/1
aagaaacgctcgtggggagcgatgacgaata
+686562/1
?@<DDD>D?FFDFGGGGGDEGE9@<B;1?BD
@686563/1
aagaaacgctcgtggggagcgatgacgaataaag
+686563/1
@@7:ADB=D:DFFB:DEGIGE@BD??B6?B6=BF
@686564/1
aagaaacgctcgtggggagcgatgacgaataaagtatgtgttcacca
+686564/1
@@@ADDDDHHHF8AGGIAFHGHGG<BDGGI=EGE=CGHFFFFHIGGI
@691286/1
aagaaagtaaagttacaccagttgaagaaatacaaaaaaatgataa
+691286/1
@CCFFFFDHHHHHIJJJJJJJHJJIIJJIJJIJIIJJJJJHIIJII
@1324544/1
aggaaagaaaaaaatgtcaaaattttgcaaattatgtggcattttgacat
+1324544/1
BB@DFFFFHHHHHJJIHIIJJJJJJJJJJIJJJJJJIJJJJJJJJJJJJJ
@5377464/1
cgtacttcggcacttgtaacttgttcaaattgtccatccg
+5377464/1
@@@B;AD?1C@8@:C?<AF@CF<<CCBGI4C?CDF49?D6
@692279/1
aagaaagttgcgctccttcctcttgttgaagtt
+692279/1
@@@DDBDADDB<F?CAEA4A<FFE9EGEFBD1?
@7613537/1
gaaggaagccaagggctcggctgctcatcatgccctcgagtacctcaaaa
+7613537/1
@CCFFFFFGHHHHIJJJJGJJJJJEIGGGJIGGHIBHH>G=FGF=B@FFH
@694492/1
aagaaatccagggaggaagagctacggaaaaaacaagagaacttagcagc
+694492/1
B@@FFFFFHFFHHHIJGIIJJJJGIIIJJJJJJJIJJJJJJJIHHIIIJG
@1330246/1
aggaataatacgaacttccatagattcaaatgaagtaaacaacatacgtt
+1330246/1
@@<1DDDDHHHGGIEEHIGGIGHIIEIJGEHGHGI9CFIGIIEG>FBFAB
@8196110/1
gcgaaaagtgaccacaagcaatgtcaaagagaaggatagcaactaatttt
+8196110/1
@C@DDFFFHHHHHGIIJIIJJJJIIGIJJFHHIJJIIIIIIGIJIFHGII
@4663202/1
cctgcacacacgcatttttaaatttaaaaatttattcaagtcaaaaataa
+4663202/1
BCCFFFFFHHHGGJJJJJJJJJJJIIJJJHIJJJJJJJIJIIIJIJIJJG
@4663203/1
cctgcacacacgcatttttaaatttaaaaatttattcaagtcaaaaataa
+4663203/1
CCCFFFFFHHHHHJJJJJJJJJJJJJJJJJJJJJJJIJJIIJJJIJJIIH
@5388277/1
cgtatttgggagtgatgccgcgacggctcagcaactcctggaggacgctg
+5388277/1
?@=BDDDDHH?F2AEDHGGAGGDGFHGBHFGHEIIGGIIHHEHHBDCCBB
@6207507/1
ctcgttatataatcatcattcaaacattgaagccagatcgataaaaaaat
+6207507/1
?@;DAA:BACBH?FFFGGEIIGIEBHBEHECHEHGF31?FF=GGGH>6@B
@6207508/1
ctcgttatataatcatcattcaaacattgaagccagatcgataaaaaaat
+6207508/1
@?@ADDDFHFHGFIJJIIJJIJJJJJJGGIJIIJIJFIFIJIJIIJJJIJ
@6207509/1
ctcgttatataatcatcattcaaacattgaagccagatcgataaaaaaat
+6207509/1
B1?DDDFFGHHHHJJJJIJIJJJJIJJJJJJJJJJIJJJJIJJJJJJJJH
@6207510/1
ctcgttatataatcatcattcaaacattgaagccagatcgataaaaaaat
+6207510/1
BCC;DDFFHHBHHIJIJJIJJJJJIIJJJIHIIIIIGHJIIJJGHJHEHI
@2051953/1
attcgttctacatatgaaacatgtcagttatatactcacctttatatatg
+2051953/1
???DDBDDHFFBHHIEHGGICHCHE>FFHFBHFIGH@@A@<?CCGDGFHD
@2051954/1
attcgttctacatatgaaacatgtcagttatatattcacctttatatatg
+2051954/1
CCCAFDFFHGHHHJJJJJJJJJJIJJJIJJJJJHIJJIIIJJJJJJJJJJ
@6209992/1
ctcgttccaggttgttgttgtgaaacctgtggttgaccccaagcttgagg
+6209992/1
@CCFFFFFHHHDFHEHBGHIHJIIHGJJJHGDGGIGGIJIJDFHIGICGI
@2054722/1
attctataaagacgttagagaggttcactaaaaaatattaggaatccact
+2054722/1
CCCFDFFFFHHBHGHGGEIE@FHBAHHIJJIFIGIG@ABDHHJJJJJGHF
@1338129/1
aggacttcaacttcgttcagttcttgcaggagatcgctagcgaacaatcc
+1338129/1
@@@DDBDBHHF?DFHCEFHHIHIGIIGHIGIIIIIGIIGBGHBHIIIICB
@5395880/1
cgtcagcgtcctccaggagttgctgagccgtcgcggcatcactcccaaat
+5395880/1
@@@DFFFFHHHHHJIJIJJAHHIIJGGGIIIHHG?FEHBHIHHHHG;BFD
@7623347/1
gaagtaaaagtgtgctcaattggtttatcctctactgtacaactgtttac
+7623347/1
BCCFFDFFHHFHFHIIJIJJJJJIJJJJJJJJJIJJJIIJJJJJIHIJIJ
@6215346/1
ctcgtttccacatctgtactagaacaaggctgtgatttaccaaagtgcaa
+6215346/1
@?<=?BD;FCCF?9BCCGBB>EHHCGGFGE@DBFEGDHFFIBFGG?FFFC
@6217690/1
ctcgttttctcgatctggctctcactaagaacgacatctgtagatataag
+6217690/1
@=?;ADDDBFDF?EFGEH>@CEFEFECHCEHEBGGADGHGGGIGIIIIIF
@6219352/1
ctctaaagctatctactcgttatataatcatcattcaaacattgaagcca
+6219352/1
?@@ADDDFFHBFDGHIIGGHIJGGGGIEBHB9ACFGIIGBGH@GHGGHII
@6219353/1
ctctaaagctatctactcgttatataatcatcattcaaacattgaagcca
+6219353/1
CC?DFFFFHHHHHJJJJJJJJJJJJJIJJJJJJJJJJJJJJJJJJJJJJI
@6221578/1
ctctaacgtctttatagaatgtcaatgttattctaaaaagaagactgcta
+6221578/1
?@@=ADBDCFHHGIJHGIJIJEHDFIIIJEHIIGFIIJDFGHIIIJJJBH
@6221579/1
ctctaacgtctttatagaatgtcaatgttattctaaaaagaagactgcta
+6221579/1
@@@DDD?DFHHHFHAE>9EIE?A@AHEGHIIEFGIGGGHAHHI>FHIIII
@2062496/1
attctgtttgacattagaagagtaaacgtcagtttgcgtttcaatgcatc
+2062496/1
?1=DDFFFGHHGFEIHIJJJJJIIJGIJFGGIHIJGHGFHEGIIGGIJJI
@2062497/1
attctgtttgacattagaagagtaaacgtcagtttgcgtttcaatgcatc
+2062497/1
@@CFFFEFHGHHAHIJJJJJJIIHHGGIHGIDHJJJJIGGIJIIIJGIII
@4041583/1
ccaggttgttgctgtgaaacttgcggtttaccccaagcttgaggttcctg
+4041583/1
BC@ADBDDFHDFFHGIIIJJJJJJJIDHIIJJJJIJJJJJIEGIDHGJJJ
@4041620/1
ccaggttgttgttgtggaggagcagtttgctgttgtctagctccaggttg
+4041620/1
@@@?D=BDDFHFFGEGGGIICCGGGGDHHIIJJ>DHGCGGIJJGGGG9?D
@8213121/1
gcgacggctcagcaactcctggaggac
+8213121/1
@@@?B@@D?D<DAGE;BC?G33D?7F3
@1353436/1
aggctatgccggtaaagaagtgaatgttgataaaggaatatggagaggtg
+1353436/1
C@@FFFFFHHGHCGHJIGIJHHEGJJGGGBHIJJJIEGIGIGIJIIIJ8D
@2075001/1
attgaagttcgtattatttcctcgaaatcaataatgcaatgtgtttaaat
+2075001/1
CCCFFFFFHHHHHJJJJJJJIJJJIIJJJIJJJJJIJJIJJHIIIIJJHI
@2076318/1
attgaatccaagagattctcatgacagaaatttaaacgttccagcaggta
+2076318/1
@<?=DDFFHHBHDAFFFBHHIIIGIGDBBFGHIGBFEGB;DC@@FH;?9B
@2077998/1
attgaattgtgtacaatagaagataatcagacaattaatagaaaaatgac
+2077998/1
CCCFFFFFGBFFFHFIHIGHIHIGHJIJIJJIJJIJJIGIJJJJJJHJJJ
@6229796/1
ctctactgtacaactgtttacctgtgtatgataaataaacttttttcggg
+6229796/1
CCCFFFFFHHHHHJJJGHIIJJIJGIHIJJIJJJIJJJJHIJJJJJJJIH
@6234343/1
ctctatactttgcatcaaataaatgctcccttttcacaatataataaata
+6234343/1
?:;B1BDD?DD<D4:B<EFEFIIEEFCFIDEFIED>EEIIIIEFDFEIEI
@8223691/1
gcgatatttctagagcattcttggcagcattcatttctgcttgttgtata
+8223691/1
@@@1BDADB?FB?BGEFB@EIEHIFGFF@9CG@EEGFFEBCGE:DFBBED
@8224523/1
gcgatctcctgcaagaactgaacgaagttgaagtccttggcgttgaagct
+8224523/1
@@??DFFFHHGFHIIIIIIIIIIIIDHHIIIIFIIIIBHEHEFHIIGIIG
@8224524/1
gcgatctcctgcaagaactgaacgaagttgaagtccttggcgttgaagct
+8224524/1
CCCFFFDFHBFHFIGGIJIIHIJJIHJIJFJGIFHIJJJJIGHHIDHEIG
@8224916/1
gcgatgacgaataaagtatgtgttcaccaagagaagaaagctatacagta
+8224916/1
@C@DFFFFGHHFGGII<EGHHIJJJJJJJIJIJIJGIJJJJIIJIJJJII
@4053276/1
ccagtctgttgtgggggaacagtttgatgttgctgttgtggagctg
+4053276/1
@@@DDDDDDFAF?BGII1?EHG@FG>FGGGHACGGE@FFAFGHDHG
@4053277/1
ccagtctgttgtgtgggaccagtct
+4053277/1
8=8BAD;AF<AF:2<BEGE;:8<CB
@8225649/1
gcgatggtgaactgcctttcgtgtggtagtccctcttcgtg
+8225649/1
CCCFFFFEFHFHHIJIGIGIJJG?EH<CGGBEFCGHEGDBD
@4687550/1
cctgtacacacgcatttttaaatttaaaaatttattcaagtcaaaaataa
+4687550/1
BB=BDDFFHHHFHIGIJJJIIIJJJJJJJIJJJJJJJIJJHIJJIIJJJJ
@8227555/1
gcgattggtcaatgttttttcttcgatgtccacgtaggttacctcgaagg
+8227555/1
BCCDFFFFDHHHHJGIJJJJIJJJJIIJJJJJJJHJJJJJJJJJJJHIIH
@4058380/1
ccagttccttcgtaccctcctcctccaattcctgcatcttatataccatc
+4058380/1
@@8:ADFFHHHHHIIIIIIIIIIIIIIHIIIIIIIIIIIIIIIIIIIIII
@4058468/1
ccagttcgtatttgggagtgatgccgcgacggctcagcaactcctggagg
+4058468/1
=B@D=BDFHHHHHJJJGIAFFHHIGIIIJJJ>GIIGDDHHGHHFFFCDCD
@4058469/1
ccagttcgtatttgggagtgatgccgcgacggctcagcaactcctggagg
+4058469/1
?@==DD?A=CFFBFFH?E<<<A?CBHD8@F::A;@G;=D>E;CD>77B>;
@4058522/1
ccagttctagaagaagttataaggttaacggtataaatgacccaccggcc
+4058522/1
BC@DDFFFHGHHHEIJHHIIJJJJGHJJJJJIJJJIIJECFHHJJIJJJJ
@4698546/1
cctgtttgttcttaaataaagtgtactttattgaaaaattagtaaaacat
+4698546/1
@@@DDFFDFHFHHEIJGIIIIIIIIJJJJJIJJIJJJJIJJJGHIJJJJG
@6890491/1
cttagtgtcaatagtgctgccgttacttcctcaagcgctggtaacgcttt
+6890491/1
?@@;D=D:ADHAHFGGDGGIGGF<FGGIGICGGEHCFGG>FD<@GGEHII
@6890492/1
cttagtgtcaatagtgctgccgttacttcctcaagcgctggtaacgcttt
+6890492/1
@CCDDDDDHCFDFGAFGBHHIEFHIIIJIJIIIJIIIJGGIDHIJIIIJJ
@6890493/1
cttagtgtcaatagtgctgccgttacttcctcaagcgctggtaacgcttt
+6890493/1
BB?DDDDFHHHHHIFHFIJIJJIJJJJJJJJIJGIIJIGHFGEIJIFGII
@6890494/1
cttagtgtcaatagtgctgccgttacttcctcaagcgctggtaacgcttt
+6890494/1
CCCFFDDDHCFCF@EFHIJIIJJJJJJJIIJJJJIJJJJIIDGHJJIGIJ
@8234075/1
gcgcatttgaaaaattagatgccagaatcttgccccctcccagattaggc
+8234075/1
@CCF?DFFHHHHHJJJJJJJIJJJJJIIJIIFHJJJJJJJJJJJIIIJIJ
@4701128/1
ccttaatcagctacaacagtcaacatttcccacctttttcactcaaccat
+4701128/1
81?=ADEADHBFHGIJGGGCFHFGHHIGIHGHGIFDHIIGEHIJDAFHJJ
@4701129/1
ccttaatcagctacaacagtcaacatttcccacctttttcactcaaccat
+4701129/1
:BBAABDDHHHHHJIIFIJIIJIIJJIJJJIJIJJJJJIGIIJJJJJJJG
@4701130/1
ccttaatcagctacaacagtcaacatttcccacctttttcactcaaccat
+4701130/1
=@@ADDFEDFHBBDDGAGGHGGIJIEAFGIIIHDHGGIIIIIJIJJGIGE
@4701131/1
ccttaatcagctacaacagtcaacatttcccacctttttcactcaaccat
+4701131/1
???ABDDDHBHFHIIIBHIIHGHHCGIGIJJHIIJJIJIJJICFHJJIJE
@4701132/1
ccttaatcagctacaacagtcaacatttcccacctttttcactcaaccat
+4701132/1
?@@=ADEFHHGHGJBHGGCEGIJJFHJJJJJJJJJJJJIIJJJJJJJJJI
@4701133/1
ccttaatcagctacaacagtcaacatttcccacctttttcactcaaccat
+4701133/1
?BBFDFFFHHGHFIDIIIIHIIIJGHIJJJJCHGHJIJJJJJJJJIJJJJ
@4701134/1
ccttaatcagctacaacagtcaacatttcccacctttttcactcaaccat
+4701134/1
@;?DDDFFHDHFHFGIJIJEFHJJJIJJGJIIIGHIJJJJJIEIGIGEGE
@4701135/1
ccttaatcagctacaacagtcaacatttcccacctttttcactcaaccat
+4701135/1
BBCBDFFFHHHHHJJJJIJIIJJJJJJJJJJJJIJJJJJJJJJJJJJJJH
@4071173/1
ccatcagccaatttttctggtttgccg
+4071173/1
=??4=DDDHHHFHIIIII<EIAGIIGE
@4071174/1
ccatcagccaatttttctggtttgccgaattttgctgtttctggttcgag
+4071174/1
@BBDDFFFHHHHHJJJIJJJJJJIIJJHIJJJJJIGGGIIHIFIHIIGIJ
@4074678/1
ccatcggctggctccaagagatgtgcatgtccc
+4074678/1
=@@D4=DAD?6=DDE2:<BEG>9FAGA4??9B:
@6902756/1
cttatcgatgcattgaaacgcaaactgacgtttactcttctaatgtcaaa
+6902756/1
=@@ABDDDDHHHHJGEGJIIIGIIIJJJJJIIJJGGIJJJJJIJJHGIII
@6902757/1
cttatcgatgcattgaaacgcaaactgacgtttactcttctaatgtcaaa
+6902757/1
?@@?BDDDFA;C?EC<EFFF:AHBHHDGCG?8:?DBGHCAGFAHI<?D<B
@6902758/1
cttatcgatgcattgaaacgcaaactgacgtttactcttctaatgtcaaa
+6902758/1
@@@BBBDDBD??DE@AGG@GHBIIIBC?C::DBGE?DEDBBGHCH@BFH<
@6902759/1
cttatcgatgcattgaaacgcaaactgacgtttactcttctaatgtcaaa
+6902759/1
@@C=DFFDHHHHHJJGJJJJIJHIJJIIJIIJIIIIIJJIJJGGGDFGHG
@6902760/1
cttatcgatgcattgaaacgcaaactgacgtttactcttctaatgtcaaa
+6902760/1
BBBDFFFFHHHHHJJJJJIJIJJJJIIGHIHIJGGIJJJJJJIIJIJJJI
@6902761/1
cttatcgatgcattgaaacgcaaactgacgtttactcttctaatgtcaaa
+6902761/1
BCC1DDFFHHHHGJJJJJJJJJJJJJIJJJIJJJIJJJJJJIIJJJJJJJ
@6902762/1
cttatcgatgcattgaaacgcaaactgacgtttactcttctaatgtcaaa
+6902762/1
C@CFFFFFHHHHGJIJJJGIJJJJJJIJJJJJIIHIIJJJIIIJJIJJJJ
@4086090/1
ccattaatgaatcatccatcgtattacagtatatttctgttttagaagtc
+4086090/1
?@7ABDB?DFBCCHHII9EHDAFGBHF@CCHCGHGEFGGHGHIIICA@FH
@4086966/1
ccattatcactttttgttgccgtgtgcccttga
+4086966/1
?;<ABA:A:DFDFIAFGI>BB?F:2AFCE9E??
@8242970/1
gcgctgataggaggccaccaagaccagatgacttacggaacttagcttca
+8242970/1
@@@DD?::4<C?FGIGEGA@FFHGIGIIAGBDHIEGG8?FHGG@GGEGFC
@8242971/1
gcgctgataggaggccaccaagaccagatgacttacggaacttagcttca
+8242971/1
CC@FFFFFHHHHHJJGGGHGHIGGGGGIJIIJJJJGJHIIIJJIJIIJJJ
@4090654/1
ccatttcatagaatggtggtggccatctgcgggacatgcacatc
+4090654/1
?@@DDDDEHFDFHIGI?FGCFGGHEGHGIIGIG0??DDC<B88=
@4090655/1
ccatttcatagaatggtggtggccatctgcgggacatgcacatctcttgg
+4090655/1
@@@?DDDDFFBHH>GH<CG?FH@FCDF<BC@GH0??<B<<4?88=BBB3@
@4093084/1
cccaaaacatgaccatgatgcactcggccggaccgattcagcccccacca
+4093084/1
CCCFFDDEDFHFFIGIJGIIIIIJJGGIJJJIJJGIIJIHIIGIHHDDED
@4093085/1
cccaaaacatgaccatgatgcactcggccggaccgattcagcccccacca
+4093085/1
CCCFFFFFHGHHHIJJJJJIIJJJJIIJJIIDIJGIIIIJJJJJHHFFFC
@4099759/1
cccaaacttttcggggtgcaatcttcttttccggaaaatgctcgaaaact
+4099759/1
@@@DDDDDFFFFFIEF8??FG<EFFDFGIIEG=F6DFI>BFAFCBFIFA@
@4111915/1
cccaaccccaacaaggaggtaaaaagaagaaacaaaagcaacttcaacaa
+4111915/1
@@@DADDDFHHHAGEE?E@2AFHIGGG>HII@FEHIGEGIIIEFGIIIII
@4111916/1
cccaaccccaacaaggaggtaaaaagaagaaacaaaagcaacttcaacaa
+4111916/1
BC@FFFFFHHHHHIJIIGHEFHIJJJIIJJJJJJJJJICHGIIJCHIIII
@6918281/1
cttcaaattagttatcaaggaaatacttcaaagtcccatgaattcaccat
+6918281/1
B@C;DDFFHHHHHJJJJJJJJJJJJJJJJJJJJHHIJHIIIIJJJJIIIF
@8249218/1
gcggaatttcaacacatgacaagcgatggtgaactgccttcgtgtggtag
+8249218/1
@C@FFFFFHHHHHJJJJGJJJJFJJIIJJBFGIJIGIIJJJIJJHIGHHI
@8249219/1
gcggaatttcaacacatgacaagcgatggtgaactgcctttcgtgtggta
+8249219/1
@@@?DDDEDAFF<FHIIBBEEAGEDGGGICDFFGHGIGIE4?D?F@DG8B
@6923261/1
cttcaacttcgttcagttcttgcaggagatcgctagcgaacaatccttcg
+6923261/1
@<?BDEEDFFB;FHDG?CEHIBHGIIII?FGFAFGIGHGIIIIIIIIIIG
@6924115/1
cttcaagatatatttttcaggggatcatgaagctcgcttttcaaattctc
+6924115/1
:??=AA??FDBD?FHIIAIIIIBHIGHHGGHIIIH:?FGHG<D9DCHIII
@6924116/1
cttcaagatatatttttcaggggatcatgaagctcgcttttcaaattctc
+6924116/1
?==BDFFFHHHDHJJJJJJJJJJJJIJIJJIIJJIJIJJJIJJJJJJIJJ
@5441062/1
cgttaccagcgcttgaggaagtaacggcagc
+5441062/1
111442=??A<DDGGDEE<EHAFHGGGB:DC
@4723363/1
cctttttgagctattgcgatattttttcggaaaaaaagtgagtttaggat
+4723363/1
1:14==BAFFHFHGGHGGGHIJIDIIJFIDCHHIJEH@F>AAGEAGEHHE
@8250029/1
gcggaccacaatatagttacgttaaaacagcagctgagattaatgtaggc
+8250029/1
@C@?DDDDFHHHHIFEGGIGHJIJIJJJIIDIGIIJIJEHJJGIIGIIII
@8255644/1
gcggcagtcactgcatcttatgatccaaaagcctttaagtacaatatctg
+8255644/1
C@CFFFFFHHHHHIIJIJJJJJJJJJJGIJJJJJJIJJJGIIJJJJJIJJ
@8255843/1
gcggcatcagaataatggaatggataggaataattcccaaaagtgaacga
+8255843/1
@C<DFDFDHAFHFGEE@FGIGIDECHGEGGIIHAFHHHIIIGG?DBHHHB
@4734061/1
cgaaaactcaattggcgcacattcagcagg
+4734061/1
@@@DDDAAFBFDF9FACC1CCBG@GDE@@G
@4734062/1
cgaaaactcaattggcgcacattcagcaggttttttaacagtttgaaaac
+4734062/1
??<:DDD3DDDDE<EEEEAEECEEBEEIII?DEIIIIIBDEDEEDEEEEA
@4734063/1
cgaaaactcaattggcgcacattcagcaggttttttaacagtttgaaaac
+4734063/1
@@@DDDB:DCHAHBH@CD<EEGHGIGGEBG:DGIIIEHAGGFHHDCHIII
@8258141/1
gcggctcacaagatgtggcaatccttgcaggatttacccgtggagggtaa
+8258141/1
@CCADFFFHHHGHGJFHIIHHHJJJJGIJIIIJJJJJJJJHIJIJGIBFH
@8258142/1
gcggctcacaagatgtggcaatccttgcaggatttacccgtggagggtaa
+8258142/1
BC@=DFFFHHHGHIJEHIIHIJJJJJJJIJJJJIJJIIJJHIJHIJJFGH
@4737516/1
cgaaaagtgaccacaagcaatgtcaaagagaaggatagcaactaatttta
+4737516/1
@@7BDDE;FFDHHJIJIFIJJIBGIGHCHGFGAGHEGHCEHJJJJJIIGG
@4737517/1
cgaaaagtgaccacaagcaatgtcaaagagaaggatagcaactaatttta
+4737517/1
@@<:DDD:CFHHHGIIEHGIEHHIGIIIGFDHHIGGHGGGHIGIIIGIII
@4737518/1
cgaaaagtgaccacaagcaatgtcaaagagaaggatagcaactaatttta
+4737518/1
@@@?DDDAFFHHHIGHGG;EHGEFGHCHCGAGGEABFAFGIHIIGIIIII
@8259639/1
gcgggacatgcacatctcttggagccagccaatgggattgcccatcactt
+8259639/1
<@<ADDFFH?FFHIIEGGHIGFIIHHIAHIIIGGIIFCHIGGIHIIII>C
@8259640/1
gcgggacatgcacatctcttggagccagccaatgggattgcccatcactt
+8259640/1
@C@<DDDFHHHHHJJIIJJJIJJJJJJJJJJHEIHIJJIIJJJJJJJJJI
@8259641/1
gcgggacatgcacatctcttggagccagccaatgggattgcccatcactt
+8259641/1
@C@DDDFFGHHHHJIJIIIJJGGIGEHHHIGHGGHGJIIIIGIGIJJJJI
@4139179/1
cccaccaagggaagggggcggcccccatcccaacagaaggggtaaccgca
+4139179/1
CC@FFFFFFHHHHJJGGIJIJJHFFDDEDDDDDDDB?CDDDD9<CCCDDD
@4750113/1
cgaaagactttgactttttactatttttgtatgcacaaaattcgttctac
+4750113/1
@@;DDA3B:FH?ACCHIGIGIGCFHIIIGEHHBEF@EHIIHIIEFHGGDG
@4141816/1
cccacctttttcactcaaccatagctttctcagcgtg
+4141816/1
@:8==@DDFFFFFFEEGIIIIFIIIIIDHIDGEII:?
@4141817/1
cccacctttttcactcaaccatagctttctcagcgtg
+4141817/1
@C@DDFFFHFHGFEHJEIJJIIIGJIDHDHIIIGIHD
@4141818/1
cccacctttttcactcaaccatagctttctcagcgtg
+4141818/1
@CC?DFFFHHHGFIIIEIIIJIJJJJJJJJJGGIIC:
@4141819/1
cccacctttttcactcaaccatagctttctcagcgtg
+4141819/1
CCCFFFFFHHHHHJJJJJJJJIJJJJJJJJJGGJJGC
@4141821/1
cccacctttttcactcaaccatagctttctcagcgtgttt
+4141821/1
@<1:BDFFHHHFHIIIIIIIIDIIGGIIIIIFGIIGC::B
@4753391/1
cgaaaggcagttcaccatcgcttgtcatgtgttgaaattccgcgaaattg
+4753391/1
@CCDDDF@HHHHGJJJIGHIIGGI>HDHGDFFHIJGIJJJJIGGBHIIIJ
@4753392/1
cgaaaggcagttcaccatcgcttgtcatgtgttgaaattccgcgaaattg
+4753392/1
CC@FFDF@ADFHDFHJDEHIIIIEGHHICAFGHDGHIIIIIJIIHIIGII
@4143652/1
cccactaaagttaaccagacaaagcacctatcgaatcg
+4143652/1
??7DD??AD?2<DEDEBAAAF?3C9F?<2:???DE?D3
@4143653/1
cccactaaagttaaccagacaaagcacctatcgaatcgaatattagtagc
+4143653/1
BCC;DEFFHHHHHJJJJJIIIJIIIJJJJJIJIJGICIIIJJJJJJHIJJ
@4759410/1
cgaaatctaaggttatattacttttatgaatcgtgataacatgcataaaa
+4759410/1
@?;DDFFFHHHHFHIIIIIIIIIIIIIICCEHIEHHGIIGIIIIIIIIII
@5456919/1
ctaaaaaagcaggaaaagcccagaagaacgttcgactttcacttcattct
+5456919/1
@@@FFFFFDBFFGHGGHEGG?HEHIHIIEG@@GA@GHIIIHGIIIGIGHI
@5457056/1
ctaaaaaatattaggaatccactacaaggttttcaatagggcattctaac
+5457056/1
@@@D?DDDBFDFAEDHIIIIDGIIIIIIIEGHIGGIGIGGHIIIIIIIII
@4764916/1
cgaacaatccttcgaggtaacctacgtggacatcgaagaaaaaacattga
+4764916/1
@@@?DFFFHGHHHJGIJ8FHIIJIJJEIJIJ<HCGGGGFIIJIIIIIIDH
@4764917/1
cgaacaatccttcgaggtaacctacgtggacatcgaagaaaaaacattga
+4764917/1
@@@D1@DEDHHHHGGIIEHHIIGIIIGGEFHIEGDGCEHHGDHIBHGGEI
@5461044/1
ctaaaacagaaatctattgtaatacgatggatgattcattaatggacaca
+5461044/1
CCCFFFFFHHHHHJIJJJJJJJJJJIHIIIJIJIJJJJIIIJJIJJIIIH
@4148318/1
cccacttgaagtagattttgtgaaggagcacaacgtaaaacaatatcgac
+4148318/1
??@DDDED>CFCFBAFHEGCHCHBEC??;AACCEDH@GIA?FB<FDGC=@
@4773889/1
cgaacgtctacagttatcctccagttccttcgtaccctcctcctccaatt
+4773889/1
@@@FFDFFHHGFHAEGHIGHIJJHHGHGHGBFIGHGIJJJFGGGIJJAEE
@4776038/1
cgaacttccatagattcaaatgaagtaaacaacatacgtttttcatttaa
+4776038/1
@@7ADDFFHDDFDEFHE@IIEHGIIFHHHDHIDHEGGGGHGIIIIIIIGI
@4776039/1
cgaacttccatagattcaaatgaagtaaacaacatacgtttttcatttaa
+4776039/1
@@@FFFFFHADHD<FHIGHJIIJJH?FHIGIJJJIJGGFIJJJJJJJJIJ
@4778331/1
cgaagaacctcttgatgttgaaagggaccttaatgcaacagttttagatg
+4778331/1
??1D;:DBF8FDFAF<E?F94FHCFCEGFIIA?@GEDDFIIDDBFDFFF@
@4785347/1
cgaagagttggccactaaactgggcagctcggctgagaatcggtattcgg
+4785347/1
@@CFFFFBFFBCFGHIIJJJIGIGI@CEFCEBBDFGECHDGIJ?BBFH@;
@4787241/1
cgaagatgaggtgtttgttatgactagattagagaaaaccattcaaaatt
+4787241/1
@@???:DD<FF2A<EF;AEAFDEFEECCBHEFFIFGIIAFF@FFF@FG@G
@4789130/1
cgaagatttggagaatattgtggtagaccaattgaagttcttttatgagt
+4789130/1
@@?BB@;DHBFBFDH<CEI@ABE<CDFGGBHGIBHI@9DDFHIIBB<?D?
@8272846/1
gcggttcacaagatgtggcaatccttgcaggatttacccgtggagggtaa
+8272846/1
?@;B=@DAFFFFFIIFFFFFIIIIIECFIIIIIIICGIFIIIIFIIIBFF
@4793360/1
cgaaggaactggaggataactgtagacgttcgtagatgtctgttgcgatt
+4793360/1
CC@FFFFFGHGHAHIFGGIJJIIJJIJIGIIIGGGHJJEDGIDHIIJFHI
@5478174/1
ctaaaatcaatttacatattatttttgacttgaataaatttttaaattta
+5478174/1
?=?DDDB3AFDFF@9B4ACH4CHHII>EHEIEBE4CGF<FGIEEGIEFFF
@5478175/1
ctaaaatcaatttacatattatttttgacttgaataaatttttaaattta
+5478175/1
?@@DABD?DBDFFHGGECIFHIIGGDD:EEEIHGEGHEGFHGGIIBEIHI
@4801427/1
cgaagttgtggagagatttataagactacaagaagagagtggacattctt
+4801427/1
?@;;DAD>2AFFBCAE>GGHIGIIGIDHIIEFHI?GDCD:BDHDDG9FFF
@4803713/1
cgaataccgattctcagccgagctgcccagtttagtggccaa
+4803713/1
?@?DBBDD@1CFB?C?:AFGABDFGGII>@:FHHC?FGDH3B
@4803714/1
cgaataccgattctcagccgagctgcccagtttagtggccaactcttcgt
+4803714/1
@@@DFFFFDAHHHFIHFHHGHIJ@AGIJFJGIDGIE>;DGGIJIJGJIJ>
@4804468/1
cgaatagctcgtacttcggcacttgtaacttgttcaaattgtccatccga
+4804468/1
@@<D;D;B8DADFGIIGGGIEHGICFHIGGIIGIGHIIIIIIIIIIIIII
@8275716/1
gcgtaaagtgaccaaagcaaagacgcaataagtgatacaagaaaatatac
+8275716/1
@<@D?DDDAFBFFIIIIEDGGIIIIIGIIIICDEFGHHIIGIGGHGCGII
@5489050/1
ctaaaccttcccactaaagttaaccagacaaagcacctatcgaatcgaat
+5489050/1
B==:BDFFHHHHGJJJJJIHHJIJJJJIJJJJGDHIJIIJJJJIJJHHGG
@5489051/1
ctaaaccttcccactaaagttaaccagacaaagcacctatcgaatcgaat
+5489051/1
CCCFFFFFHHHHHJIIJJJIIJJJJJJIJJJIIIJJJJJJJJJIIJHCE?
@5489783/1
ctaaacgttaaattttaaaagcctcttaaatttaactgaaatatagaata
+5489783/1
=@1::=ADDHFF?EBB?FGGHBH@HHHDHIIIIGGHHCHGEFBGIFIEHI
@5489784/1
ctaaacgttaaattttaaaagcctcttaaatttaactgaaatatagaata
+5489784/1
@@7DDB;=CDHHAEDD<CEDC:AACA@??AC?:FBHGDHDC<DDHGGIIC
@5489785/1
ctaaacgttaaattttaaaagcctcttaaatttaactgaaatatagaata
+5489785/1
CCCFFFDDHFHHHJJJIJJJIJJIIJJJIJJJJJJJIJJJJJJJJJJJGH
@5489786/1
ctaaacgttaaattttaaaagcctcttaaatttaactgaaatatagaata
+5489786/1
CCCFFFDDHHHHGJJJGIJGAEHCHGGHJJJJJJJIGGIIJJIJJIHJJJ
@5491175/1
ctaaactgggcagctcggctgagaatcggtattcgggactgaaagacact
+5491175/1
BC8BDFFFHGHHGIJJJJJIJJJJJJIJJDHIIJJJJJIJJJJJJJJJJG
@4810581/1
cgaatggtaaagctgctaaaaaagcaggaaaagcccagaagaacgttcga
+4810581/1
B@@FFFFBFHHFHIIGIJJJJJJIIIJIIJJIHIIJBGIJJJJJIGHIIJ
@4810582/1
cgaatggtaaagctgctaaaaaagcaggaaaagcccagaagaacgttcga
+4810582/1
C@CFFFFDHHHHHJJJJIJJJJJJJJJJJJJJHIIJJIJGIJJJIHIIIG
@4811272/1
cgaatgtgtgcagaatcagcactgaatcaaaaaattctccatcgttacaa
+4811272/1
@@<B?DBDFDHH?GGEGG>EEEEEGIIGIIIIIGGGDGDDEIIGIIIIII
@5495393/1
ctaaagctatctactcgttatataatcat
+5495393/1
@@@FFDDDDAHB>BGBB:FFBF>CH@ACD
@4813464/1
cgaatttaaagctgaggcatatagtgatgctgtcgtg
+4813464/1
??14=DDDFFDBB@ADFD:CFEHHCHFCFEF@@DA?C
@4814704/1
cgacaaaaatttaaacacattgcattattgatttcgaggaaataatacga
+4814704/1
CC@DFFFFHHHHHJJJJ;FHIJJJIGIIJJJJJJHIGIGEIJJIJJJIJJ
@5499789/1
ctaaagttaaccagacaaagcacctatcgaatcgaa
+5499789/1
@@@DDD?DBFFFDBF=FHI@9@FHGEHHIGI@BB8C
@5499790/1
ctaaagttaaccagacaaagcacctatcgaatcgaa
+5499790/1
@CCFFFDEGHGHHGIJJIJJIJJIJJJJJIJEI@?C
@4819556/1
cgacaacctgaatatggagatagacggatacattatatgaacaccagaaa
+4819556/1
@C<DDFFFHHGHDHJJJEGGIIJJJJJJIJJJJJJJJJJJGJJJJJIJJI
@4826970/1
cgacactatgggtcggatcttcagctagatcggataatcctatacttgta
+4826970/1
CC@DFFFFHHHHFGGI:EFHHHHGJJJIHIJJJFHJJIIIGIJJJJJGHJ
@4829022/1
cgacagagaggttatccttgggggaagaagccaaattgctctactctcaa
+4829022/1
@C@FFDFDFHGDFHEIIIIIIIIIGGIIIGGIIGHIIGIIIIIIIIIIII
@5509262/1
ctaaattaataccatcgttggcatttgacattgt
+5509262/1
@@@BDDDDH<BDFE>FDFGGGDC<AFF@<F9C9E
@8298763/1
gctaaggtcatttctcgtaagtttattattatatctgtctgcatttatta
+8298763/1
=@1ADDD=CFHHFEBGGEBGEHIIEHG?FHCFHGHIIIGGHIGHHHIHGI
@4840702/1
cgaccacttgtatagcttccgtcgg
+4840702/1
@@<;DDD>F??BDFCFDG@G<AE@G
@5524419/1
ctaacgtctttatagaatgtcaatgttattctaaaaagaagactgctaaa
+5524419/1
@@@ABDDDHHHHHJGHIIIGHIIGIHHGJJJIJJJJJFIIGEHIFGIGIE
@8301558/1
gctacaacagtcaacatttcccacctttttcactcaaccatagctttctc
+8301558/1
@@BDFFFFHGHHFEHIJIIJHJJJJIIJIJJJGIIIJIHGIFGEGIIJJJ
@5528866/1
ctaacttgtttagacctcaaatgactcaactttccttcatgaacgttctc
+5528866/1
@@@DD:DDA=DFHI@ACBFGHFD4AFHE;2AFHHEGHIBHEHIGHB?FGG
@4847446/1
cgaccttctacggtttatctacattatctccagttaactccacaatttag
+4847446/1
@@@DDDDD?DAFAEGH;C<@FEB?FGCAFHEFHHGHIDCEGCHIH<DDCB
@8311881/1
gctagattctgtttgacattagaagagtaaacgtcagtttgcgtttcaat
+8311881/1
@@=DDDDFHGGHHJBEHIJJIJJJJIJHIHIIJGGIIBGHIJJGGJJJJJ
@8311882/1
gctagattctgtttgacattagaagagtaaacgtcagtttgcgtttcaat
+8311882/1
CCCFFFFFHHHHHJJIIJJJJJJJJJJIHIIJJHGIJJJJJIJHJJJJJI
@10385170/1
tctacatatgaaacatgtcagttatatattcacctttatatatgtcacat
+10385170/1
@CCFFFFFHGGHHIIJFAHIHIHIGIJJJJJJJJJJJJJJJJJJJJJJJJ
@11067284/1
ttcgcgcaaaggtaaaatcgttctagacatactttatgctcttgacattt
+11067284/1
CCCFFFFDHHHHDFHJJIIJIJIIJIJIJJJJJIJJIJJIJJJIJJJJJI
@11067301/1
ttcgcgcgtaaagtgaccaaagcaaagacgcaataagtgatacaagaaaa
+11067301/1
B@@FDDFFHHHHGGGIJJIJJIJJJJJJIJJJHIIIJBFHGIJIGIIIJJ
@9009360/1
gtagaatatcgtttaacttttccagcatttctcttgctgctaattgtttc
+9009360/1
@@@=DFADFHHDAGGGEGHGI>EBHIBEHHIGHIIGGHIICGGHIBFFHI
@8316704/1
gctatccttctctttgacattgcttgtggtcacttttcgcgcaaagg
+8316704/1
@;?;DDDBFFFFFIIDFFFIIIIIIICFF9CHFIIIIIFIIIIIICD
@10386403/1
tctaccgacagagaggttatccttgggggaagaagccaaattgctctact
+10386403/1
=@?;:B?DDAH3<A?E?F>BA?DDHE?:D::FDGGB>BFGHGAA@F;@;C
@11745437/1
aaaagaacttcaattggtctaccacaatattctccaaatcttcgatgatc
+11745437/1
C@CFFFFFHHHHHJJIJGHIIIIIJJJJJIJIJJJJJGIIJJJJIIIIIJ
@10388061/1
tctacttctacgtctttggctgtatctagatcggccacgtgatctggacc
+10388061/1
@@@BDDDBFFFDAF?FH9GB>B<?C@BABCED@HGIE;?0???DHAHBAH
@13096590/1
atagaacccgaaaatgtggatttacaaaatttaaatagggaatatgaaag
+13096590/1
8?;=;?DDA?<DDDEHBEHGGH<ECFEHIIEHGIEGGHIIGDHE@FHCHI
@12421863/1
aatacctcaccttacaaaataaaatacggcaaagagaagaaagg
+12421863/1
@@@FFD?DDFFHGHIIEHICCGHHIHIC=<DFGHGBCCG@BFCB
@13098744/1
atagaatggtggtggccatctgcgggacatgcacatctcttggagccagc
+13098744/1
@?@DFFFFHDDHDGIGIIIIJIIIIJBGGCEA>FFHIGHGJEGFHGHGAE
@13098745/1
atagaatggtggtggccatctgcgggacatgcacatctcttggagccagc
+13098745/1
@@@FFFFFGAFB<C?DHFEGHGGGGG6GGFCHC>GHGCGGIIIDHAGH>G
@10388448/1
tctagaacgattttacctttgcgcgaaaagtgaccacaagcaatgtcaaa
+10388448/1
?114ADDDFDHHHIGEHFHIGGHHG:GGI>09?<F3??F@;8C7;@CAGI
@9703974/1
gttgtctcgctccaggttgctgttgtggaggagcggg
+9703974/1
?@?DADDEFHGFHCGIFHHIJJEGC<CFBEG@EHIJI
@9704787/1
gttgtgaaggagctggctgctgttgtctcgctccaggttgctgttgtgga
+9704787/1
:=1=BDDFHHFHFIIGGGIFG>CFCEHIIIFBCG39B?B;FHGIIEBA1B
@11749134/1
aaaagacaagaaataattttacaaaaatttaaaatacacttcttcaagaa
+11749134/1
@@@?DDFFHFHHHIIIGIIGIIIIIIIIIIIIIDHIIGIGHGIIIIIIII
@11749135/1
aaaagacaagaaataattttacaaaaatttaaaatacacttcttcaagaa
+11749135/1
BC@DFFFFGHHHGJJJJJJJJJJJJJJIIJJJGIJIJJIIJIIJJJJIIH
@8322387/1
gctcaattggtttatcctctactgtacaactgtttacctgtgtatgataa
+8322387/1
CCCFFDFFHHFHHGIIIIGIJFHIJHJJJJIJJIIJJJJJJIJFIJEHIJ
@14457108/1
caagtgccgaagtacgagctattcgagcagcatgcaagagagtccaa
+14457108/1
B@<DDEFFHHHHFHIJIJJJJJJJIJIJJGIGGJJIHIJJIIHEIJG
@9018676/1
gtagatttccgtgaagtggtccgtgccccttgcggttaccccttctgt
+9018676/1
=?1D1ADD?FF>D=@<?EDAEFB2AFAEHGIIDHGIIHIIII@GGBHB
@15133018/1
caggttttttaacagtttgaaaaccttgataaatgaaagaaattaaacac
+15133018/1
B@@@DFFFHHFHHIJIIJJJJJGIGHIJFIJIIJIJJIJJJJJJJJJJII
@15811461/1
cccgataaagcgttaccagcgcttgaggaagtaacggcagcactattgac
+15811461/1
CC@FFFFFFHGHHIJJJJJIGIJJJIIJJIJGHFHIIIGI?AAEGGIIIH
@10394610/1
tctatctacccgtccgcccattttgaatagaccaaccatgatcatgggcg
+10394610/1
@@CADFFFHHH>FIGIEGGBHIIJGFGFG<DHIGAGHJICGIGE@FHIBH
@8329572/1
gctcgacatggagtcccaaaacatgaccatgatgcactcggccgg
+8329572/1
@@@1D@D>?FHAFAEFE@GE=FHHBFEGGGHGHGHBGGHIIIIB<
@13779995/1
atttgtacatgaagttgtctgcccctttcttaatcggttctgcatgaatg
+13779995/1
==@4ADDDGHHHHGEGGIIGEHIJIJJJJJJJIEGGGIBCEEDDCEHJJE
@15815246/1
cccgatttacctcactgccggtacaatacaagtttctctaaaagtaaacc
+15815246/1
@@CF7DFFHHHHHJJJJJJJJCGIJJJJJJJJHJJJJJJJJJJJFFHIII
@11767454/1
aaaagcaggaaaagcccagaagaacgttcgactttcacttcattctatcg
+11767454/1
CC@DDFFFGGHHHIIIIIIGIIIIIIIIIIGEIIIIIIIIIIIIIIIIIC
@11767455/1
aaaagcaggaaaagcccagaagaacgttcgactttcacttcattctatcg
+11767455/1
CCCFFFFFGHHGFIJJJJGDHIFIIIHGIGIIIJIJJIIJJIGEIGHIJ?
@11767456/1
aaaagcaggaaaagcccagaagaacgttcgactttcacttcattctatcg
+11767456/1
CCCFFFFFHHHHHJIJIJJIJJJJHIHIIJJHIIJJFHHIJIIJJJJJJJ
@11075015/1
ttcggcacttgtaacttgttcaaattgtccatccgatactccatctctaa
+11075015/1
@C@DDFFFHHHHHJJJJJIIJJJIIJJJJJJJJJJIJJJJJJJJJJJJJJ
@12430379/1
aatataaccttagatttcgaggcaaattgattgatttgcccagcacaaac
+12430379/1
@<BFFFFFGHGHHIIJJJGIIIJIIIJJBHIDECIIIGHJJIGIHIJJII
@11076508/1
ttcgggactgaaagacactaagattaccaagttgggcaaccagcagtccc
+11076508/1
@CCBFFDFHHGHHJIJIJJJJIJIJIIJJJIHIJJIIIGJIIGHIIFFIG
@12432133/1
aatatatcttgaagaactattattttttttttatttttcatcacagtgat
+12432133/1
?@=BDFFFHHHHHGBFHIEHCGFBHGGGHIEGIJICHHIAHHGGGGFHIC
@11770505/1
aaaagctcgacatggagtcccaaaacatgaccatgatgcactcggccgg
+11770505/1
@@<DD?DDAF?FDFGGGAFHIIIIIGIIIIIIII@GGDGGGHIIGGHII
@11770506/1
aaaagctcgacatggagtcccaaaacatgaccatgatgcactcggccgga
+11770506/1
B@C:DDFFHHHGHJJJIFGHIJJJIJJIJEHIJJJJJIIJJJJJJJJJIG
@11770507/1
aaaagctcgacatggagtcccaaaacatgaccatgatgcactcggccgga
+11770507/1
CCCDFFFFHHHHHIJIJHIHJJJJJIJJJIJIJJJJJJJIJJJJJJJJIB
@13782715/1
atttgtggtatctgtcgatgttgccagaacgtaagatatcctaaactcac
+13782715/1
B;?DDFFFFHHHHIJJJIIJJJJJJJJIIHIHIJJJJJIJJJJIIJJIJG
@13783152/1
atttgttaatcgtgaccgcttggaagaatttgtcacctctccatattcct
+13783152/1
CCCFFFFFHHHHHJJJJJJJJJJJJJJJJJJJJJJIJJJJJJJJIIIJGI
@12435953/1
aatattgcgatatttttttatcgatc
+12435953/1
BCBFFFFFDDHHHJJJJJJJJJIJJJ
@13115362/1
atagttcttacatccttgtttatttccctttttgtgg
+13115362/1
@@@DDDDDHHHHHIIIIEABF4AFH:CG?BFII11:E
@13115363/1
atagttcttacatccttgtttatttccctttttgtggag
+13115363/1
1?<:4=BA?=A<A<AE>?ECAHCHH<<FBFF>F<E?E9B
@13115364/1
atagttcttacatccttgtttatttccctttttgtggagaggtactatgt
+13115364/1
@@@DDDFFHHGFHIIJICCEGEHEIGIIGIJGHBGBF3CGC=?DEGIDF?
@13118304/1
atataactgacatgtttcatatgtagaacgaattttgtgcatacaaaaat
+13118304/1
;?@BDDDD:FB<CFCGHGIIGIIAHH@@E@@@G;?BDE;DFH<CH<?DGE
@13118305/1
atataactgacatgtttcatatgtagaacgaattttgtgcatacaaaaat
+13118305/1
CCCFFFFFHHHHHJHJJJJJJJJIIJJJJIJIJJJJJIJIJIIIJIJJJJ
@14475934/1
caataatgcaatgtgtttaaatttttgtcgagtcaaaagcgaagaatatt
+14475934/1
BC@FFFFFHHFHHHGIIJJJJJJJJJJGIJJJGGIIJJJIJJIJJJJJJJ
@14475935/1
caataatgcaatgtgtttaaatttttgtcgagtcaaaagcgaagaatatt
+14475935/1
CCCFFFFFHHFHHHIHIJJJJJJJJJJIIJJJFHIIJIIJGGIIIGIIJJ
@10407592/1
tctcgaaagactttgactttttactatttttgtatgcacaaaattcgttc
+10407592/1
@CCFFDFFHFDDHIIJEHIJJICEHIIIIJJGEHIJEIFG>GGIJIIHHI
@13786508/1
atttgtttgtgaacataaaggaaagaaaaaaatgtcaaaattttgcaaat
+13786508/1
CCCFFFFFGHHGHJIJJJJJIIIJJJJJJJJJJJGIIGHJIIJJJFIJJJ
@10409204/1
tctcgctcgaggttgttgctgtggcggaacggg
+10409204/1
?<@DBD?D<D11@?E<E9BC9?ECEFID:67:@
@12440090/1
aatcaatcaatttgcctcgaaatctaaggttatattacttttatgaatcg
+12440090/1
?;:DDADDFHFFDDGH?ED?;FBHGHGHGA>GHEGFG9DFHIHGHD?DFE
@12441062/1
aatcaatttgcctcgaaatctaaggttatattacttttatgaatcgtgat
+12441062/1
?@8:DDDDHHHHDGIIIGEGEDFBG?BHGIGEGIGHIFIIID?CFFBGGI
@13123553/1
atatattcacctttatatatgtcacattttgtggttctttaacgaaatgt
+13123553/1
=?@4ADDDHHHGHJJIIIIICHIIIIIIJJJJIEFEHIJIJEHIEIIIGB
@11779914/1
aaaaggtgggaaatgttgactgttgtagctg
+11779914/1
=;?:BA=BD<3FH>@?AEDB@BFAB2AFC9C
@13788559/1
attttaacaaccatcccactgtacgagaattcggtttttcagtttctagc
+13788559/1
?@?DDFFFHHHHHIIJJEHGIGIIIHIHIHIJJGGIIJJJJIGIJIIJII
@11781658/1
aaaagtaacgcccgaacaagccaatcagaccaacggaacgcccggagcgg
+11781658/1
CCCFFDEFHGHHHIJJJJIIJJJAHIJJJJJJIJJEHGIGHIJJGHFCDB
@11781700/1
aaaagtaatataaccttagatttcga
+11781700/1
?8::DADDFH??FHBAHICHGHGG??
@11782912/1
aaaagtcacgagaatttgaaaagcgagcttcatgatcccctgaaaaatat
+11782912/1
@<@FBBDDHHHHHJJJJGIIGGIJIJIJJJHIIIEGFIJJJJIGIGJ@GF
@10410883/1
tctctaacgtctttatagaatgtcaatgttattctaaaaagaagactgct
+10410883/1
?@1ADFFFHHHHHJJJJJJIIIHIJJJJHIJJJJJJIJJIJIJJJJIJII
@10410930/1
tctctaagtaattgtgaagctaagttccgtaagtcatctggtcttggtgg
+10410930/1
BBBDDDDDAFHHHJIJIIJIJJIJFIHGHIIIIEHGIJIJEHGHIIJGHI
@10412164/1
tctctccaaaagcaactgcaaggccaattttgctgctgcttttttggcca
+10412164/1
@@@DAEDBDHHHGJGGGHIHJJIIJJIIGGHIJJJIJIIJIIIIJ0@GGG
@8341415/1
gctgaatgtgcgccaattgagttttcgagcattttccggaaaagaagatt
+8341415/1
@@CDDFDFHHFFHIFHHJFHGBHIJIGIIHBGGIIJJJJIJJGJJJI@EA
@14481909/1
caatactttgttggtttcgccactccctgtatactggcgtggggaa
+14481909/1
@@@FDDDDHFFHGIJJIIJJIGIIIIIFHFEDDHBGGIJJ0?6:<F
@14482801/1
caatagctcaaaagggaacaatttttatcgagttattgatttcgaggaat
+14482801/1
C@@FFDFFHGHHGIJEHIJIJIGJJIJGIHGIGHGIIGIJIIJIIIJIJJ
@11784567/1
aaaagtgtgctcaattggtttatcctctactgtacaactgtttacctgtg
+11784567/1
@@@FDDDACFHHHIEGGGHHHHIFECGHIIJJIIIIJEIJGHIIIGIIFF
@13793563/1
attttacctgaacaatttgaaattttttccaaacccgaaaaaagtttatt
+13793563/1
?@@DDFFFHHHHGGJJJJHIJCGHHGJICEEGDFHIGIIIIJBHHIIGGA
@10418661/1
tctgagccaggaaatgctgacgtagggt
+10418661/1
?;=1B:BBDFD??CE<FF<F;8<C<8C:
@13131174/1
atatgtatttattatattgtgaaaagggagcatttatttgatgcaaagta
+13131174/1
B@;ADBDDHHFGHJJJJJIGIJJJJJIJIIIIIJJJJJIJIJJJIGFHHI
@13133824/1
atattatctatcgatactgaatgtaattttttatatagtgccccg
+13133824/1
BCCDFFFFHHHHHJJGJJJJJJJHHCHIJJJJJJIJJIIIJJJJD
@11788101/1
aaaagtttatttatcatacacaggtaaacagttgtacagtagaggataaa
+11788101/1
<@?DFEFDHGH?HBHIIIIIIIICACCFHDGHIIGGICFHEDDFFHABFH
@11788102/1
aaaagtttatttatcatacacaggtaaacagttgtacagtagaggataaa
+11788102/1
@@1BDDFFGHGHHEIGGGIIIIICHGGIIIIDG9AFGHIGGHGBFHIGH>
@11788103/1
aaaagtttatttatcatacacaggtaaacagttgtacagtagaggataaa
+11788103/1
CCCFFDEFHHHHGIJJFIICHIJJDFHHHIIEHIFGIIIIIIJJIJJJII
@10424147/1
tctgctttgagcaaccagtaccagttgcttccactccggctactcttact
+10424147/1
B@1ADDFFHHHHGJJJGIHHIJIIIJJJJJJJIJJJJJJJIJJIJJJIIG
@10424449/1
tctggaacttgttttaattcttccaataaatcatcttcatatatttcact
+10424449/1
@<@DDDDDFHHFHHI?FBIHGIEHIIHHIIEGHIEGGHHGHIIIHIHGHH
@13136711/1
atattgatgattataattaataactagtgcctaataatagtgtattacct
+13136711/1
<@@DD8:BBFFDFEBBHDGGIHIIAGI@FHIIIEEHHGIICFF@CCHFDE
@8344732/1
gctgactgctcagatcgtgacttcgaaacacttcttcctttcttctgttt
+8344732/1
@@?DDDDBBBHHDII@FGDFHIIIIEIIIIIGIEIIIIGCHHGEGIEBGG
@13138953/1
atatttctgtcaccaattgtacagaatggttgttctgcttcaccaatctg
+13138953/1
BB1ADEFFHHHGHJJJJIJJJJFJGGHIIIIJJJIJGGIJJJJJJJIJJG
@13146862/1
atcaaactacaggcagtgttaacgattatacgaaagatctagaaaactac
+13146862/1
@@@DDDDDBHD?DHDEHEECBHAG=EHIIGHEGCHGDDGGFGHGBFGGEH
@10426621/1
tctggcaacatcgacagataccacaaatacctaaaccttcccactaaagt
+10426621/1
@@@7?DDDFDHFFDGII;CEHDIH=FHGGEHIIIIIBGBFCHIIIGGGHF
@10427796/1
tctggcttcaatgtttgaatgatgattatataacgagtagatagctttag
+10427796/1
?@1ADEDDHFBFDCGHGGIIIGIIIIIIIIIIIIIGIFGGFGHEHIIIHC
@10427797/1
tctggcttcaatgtttgaatgatgattatataacgagtagatagctttag
+10427797/1
@BBADEFFHHHGFHIIBFIIJGIIIIIJJJIIJJJJJHIIFCHHIIJIIC
@12451120/1
aatccttgcaggatttacccgtggagggtaacaatctgccttctacattt
+12451120/1
=?1=BBEDHHFHFGGGIGJGIEDGFHIJGCHIGHIJICGGCHIDHEHIII
@8345651/1
gctgaggctctcagattaggaaaatcgaatttgtctgaagattttaaatg
+8345651/1
BB=DDFFFHHHGHIIIJIJIJJJJJJJJJIIJJGJJIIIIHGIJJIIJJG
@10430545/1
tctgtaaggtggttagggaaatacgacgcatgggtcgtggc
+10430545/1
BB:BDDFFHHFHHHIFGGHFGHHHHIIJJGJJIIDGHI;A@
@10432567/1
tctgtcggtagatttccgtgaagtggtccgtgccccttgcggttacccct
+10432567/1
?@:DDDDF@DFDDHIEIGCFHGHBHGEHIFGIGGIJCGBGIFDHIJIIIF
@9724482/1
gtttaaatttttgtcgagtcaaaagcgaagaa
+9724482/1
:::==BD?FHHH<AFD;GAEEHHI@CCGID:G
@9724483/1
gtttaaatttttgtcgagtcaaaagcgaagaatatttgaaaatttctaat
+9724483/1
@@@DF?EDFHGFFCFDGGAFHECGGFEHAHFGGJJJJBIJ>BGCGGIJJG
@9724484/1
gtttaaatttttgtcgagtcaaaagcgaagaatatttgaaaatttctaat
+9724484/1
@@@FDFFFHHHHFEHHEGFFHJJIIIIIJEGJJIJJJIGIIIGIIJJGII
@9724722/1
gtttaacacaatgtgttaaagtaagaactgtgttaaaaatgaattctcaa
+9724722/1
???DDD:DDFHBFAFFHGIII?FHGIIIIICHHIIIIIIIGIIIIIIIIG
@14497761/1
caatctgtaagacctagtcaatggaaaatgatgctcaatattgatgtgtc
+14497761/1
CCCFFFFDHHHBFJJIJIIIJJFCHIJIJCGIGHIIGGIGHIIJGIIIII
@11098989/1
ttctacgggtattttgcgacctgcttttccaggttcagggtttcttaacc
+11098989/1
CCCFDFFFH@DHHJJIJJJJJJJIJJJJJJJJJJJJJJJJ?@FGHGGIGI
@11100296/1
ttctagatctttcgtataatcgttaacactgcctgtagtttgatattggg
+11100296/1
=?@BAA=AFHHHHGEECAIIIIGHIG<<CHGIIEBEF@FDHD>BGCADHA
@15833880/1
cccgggcccagatggcattcatgcagaaccgattaagaaaggggcagaca
+15833880/1
@@@FDDDDHHHHFCGIJFBFAE>FBCGBGIIA@?BFBFHI@AH<8@ADHF
@8348906/1
gctgattctgcacacattcgatctctgatagtagatggtaactgttcaaa
+8348906/1
?@1A;ADDFDHH?FGHI>HHEHHIIIIIIEICDHCHIGECDEHEB<GHGI
@11797717/1
aaaatacgtaagttgctcaatgtcgtcgtttgacatatcgttgtcatccc
+11797717/1
CC@FFDDD?FHFAHEGGGIJICEHG:CFEFHGGIJIGGIGDGEDEIGIDG
@9054561/1
gtattattcctcgaaatcaataactcgataaaaattgttcccttttgagc
+9054561/1
::==D=DD<F?BFIGGEBDHEGII@DHEGHHGIGIIIGIIEHG@GHI<BF
@9054562/1
gtattattcctcgaaatcaataactcgataaaaattgttcccttttgagc
+9054562/1
@@@DBDDDFF8F?@HIBHHGIIGE>HHIIGIIIIIIGCHIIIIIIIGIGG
@10442610/1
tcttcgtcactcgcaaatgtagaaggcagattgttaccctccacgggtaa
+10442610/1
:?=4=BADHFBFDFFHIGGFHGHGIJDHBFEHGHIGJJJEHIGHEHI@GH
@9059354/1
gtatttgtggtatctgtcgatgttgccagaacgtaagatatcctaaactc
+9059354/1
?@@ADDFFHHHFFEHEHIJ?HIGIJJJGJJJIJJIGIIIIIJJJIG@GGD
@9061316/1
gtattttttcgtcccaagattactgctccatggcgacagttaatctctgg
+9061316/1
B@CDFFFFHHFFHIJIGBGGIGIIIGGHIHJJIIIBHIJJIJGJIGJEGH
@9741102/1
gtttacctgtgtatgataaataaacttttttcgggtttggaaaaaatttc
+9741102/1
=?==ADEFHDHDHIIIGJJIIJJJHIJJJJJJJJJDGICGBEHJIJDHIC
@9741103/1
gtttacctgtgtatgataaataaacttttttcgggtttggaaaaaatttc
+9741103/1
B:?DDFFFHFDFHIJIGIIJJJIIJJJJJJJJIJGFHIGIJIIJIBHIII
@9741104/1
gtttacctgtgtatgataaataaactttttttcgggtttggaaaaaattt
+9741104/1
@@BFDFFFFDFFHGGGGIJJJIJJFHJJJJJJJJJI?FH@G?FGIJIFHI
@13167792/1
atcaataatgcaatgtgtttaaatttttgtcgagtcaaaagcgaagaata
+13167792/1
CCCFFFFFHHHHHJJGIGIJJJIJJJJJJJJJJJIIJJJJJJJJIIGIJJ
@12461088/1
aatgaagtgaaagtcgaacgttcttctgggcttttcctgctttttta
+12461088/1
@@?DDDDDF>=FDCACADDE3ABDBHGEGG9CDCH<FF<<?B9?FGD
@12461089/1
aatgaagtgaaagtcgaacgttcttctgggcttttcctgcttttttagca
+12461089/1
@@@DDDDDHHHHHFHIIIB<:C?CH<A9EH@;DHIAH943<BGIIID@DG
@15839322/1
cccggtttgttctgaaacaaacatcactgtgatgaaaaataaaaaaaaaa
+15839322/1
@@@DDDFDD?DFDEFEHIIGDHGAGHHIEIIHIGIIIIIGGIIIIIIGIH
@9062089/1
gtcaaaaataatatgtaaattgattttagaaaaaaaaaccactaattcta
+9062089/1
=11BDEFFHGHHHJIHIJJIJJJJJJJJJJJJJJIIJGIGIJIJJJJJJI
@9062779/1
gtcaaaacccacctacgaggataaacgaaagctggaagccaaagagaaca
+9062779/1
CCCFFDFFHHHHHEGHEHIGIJJJJJJJJIIJJJJJIIIJIEGIJJIJIJ
@9063547/1
gtcaaaagcgaagaatatttgaaaatttctaatattgcgatattttttta
+9063547/1
CCCFFFFFGHHHHIJJJJIIJIJJIJJJJJJJJJJJJJJJJJJJJJJJJJ
@9065774/1
gtcaaaattaaatcaatatggcgactgagaggcaaacaaatgttatttta
+9065774/1
?=8A=DDDHHHHHIIIIIIIIIIIIGIIIIIICHIIGIIIIIGIIIIIID
@9065775/1
gtcaaaattaaatcaatatggcgactgagaggcaaacaaatgttatttta
+9065775/1
BC@FFFFFHHHHHIIJJIJJJJIIJJJJJGHIIJJJIIHIHHFHGHIJJG
@8360887/1
gctggctccaagagatgtgcatgtcccgcagatggccaccaccattctat
+8360887/1
?814BDDDFFFFADEFEBEHIIIIIIIIIIIFIIIIIIIGIIIIIIIIFF
@9066378/1
gtcaaacagaatctagccaaacacacatagtacctctccacaaaaaggga
+9066378/1
@C@FFDFFHHHHHJIJJJJJJJJJJJJJIICHIIJJJJJJIJGIIJJJGI
@15181422/1
cataaatattttagacatctgtcaccaggcttgaacgaagttgtggagag
+15181422/1
CCCFFFFDADFFHGIF@GHEG<AE@F<9<A?AGGGHI@;60:DG;B<?D;
@15845370/1
cccgtcagcgtcctccaggagttgctgagccgtcgcggcatcactcccaa
+15845370/1
@C@FDFFFHHHGHJIJJJJHGEGHJJJHIJJJIHIJGB>@HEHEACCF@C
@12465755/1
aatgatgattatataacgagtagatagctttagaggtaatacactattat
+12465755/1
@@<=D;DDHFHFHBGHGHEFAFBBHI>FGEGH????1:?DEGHGFCFBGG
@14511741/1
caatgtcaaagagaaggatagcaactaattttacaagctatactttgcat
+14511741/1
@@7BDDBDBFDHHEGBGHIECBFHHBFHHGGEGIIIIIIGIIGHIIEHII
@14513926/1
caatgtttgaatgatgattatataacgag
+14513926/1
?@?4:DDD?F<FHEBEEHDHI@IIGHCBC
@14514235/1
caatgttttttcttcgatgtccacgtaggttacctcgaaggattgttcgc
+14514235/1
B@CBDDFFHHHHHJJJJJJJJJJJJHIJJJJIIJJJJJJJJJJJJJIIII
@13172803/1
atcaatttgcctcgaaatctaaggttatattacttttatgaatcgtgata
+13172803/1
@C@BDDFFHHHHHI>HEHGGHHHIHIGIDHHIIIIFIHGICCCDD?BEGC
@9748847/1
gtttataaagtcattgaatgcaaaggtcctacgaacactagagtttacac
+9748847/1
=1==BDDDHFBFFGBGFE?A?CIHHG<FCHDA:E=FBG@HE@HHIIIGB>
@10454630/1
tgaaaaattagtaaaacataatggttttcgcgcgtaaagtgaccaaagca
+10454630/1
@@CDFFFFGHHFDGIFGIGIIIJJFBHGHIJJIIHIIIIDFGIJGIJIIJ
@12471511/1
aatggatgtgtaatatgcgtgtccacgcaagtacctgctggaacgtttaa
+12471511/1
?@@?DDFDFHHHHCHGDHGEGIIIIIIIIIIHIIIIGGHHIGIGIFHHGI
@10455788/1
tgaaaaccttgataaatgaaagaaattaaacacgctgagaaagctatggt
+10455788/1
@@@FFFFFHHA?FFHJGIEIJIGHIEHGIJJIGGGIJIJJJJIEHGGHID
@10455792/1
tgaaaaccttgtagtggattcctaatattttttagtgaacctctctaacg
+10455792/1
@@<BDFBFDHDCDBAEH?CICHECHFEHHIIIICD?DDHIIHGGHGEGHG
@10455793/1
tgaaaaccttgtagtggattcctaatattttttagtgaacctctctaacg
+10455793/1
CCCFFFFFHHHHHJGIJDGIIJJJJIIJJJJJJJJGGIIJJJJIJFIJJJ
@13827237/1
attttcttgtatcacttattgcgtctttgctttggtcactttacgcgcga
+13827237/1
?@@DD>DD<=DBF>FEB9<?F@<<@1CFHIIICGF?FEBCGFAG7:@:AA
@13827238/1
attttcttgtatcacttattgcgtctttgctttggtcactttacgcgcga
+13827238/1
BBB4BDEFHDFHHJJGIHIJJJJHGIJJJJJJIGHHIIJJJJJJJJJJJG
@11116235/1
ttctggacaacaaggaaagttattgccggttcataaccttctctttggac
+11116235/1
BCCDDDFFHHHFHJJIJJJJIJJJJJJJJHIJJJJJJJIJIJJJJJJJJJ
@11116236/1
ttctggacaacaaggaaagttattgccggttcataaccttctctttggac
+11116236/1
CCCFFFFFHHHHHIJIJJJIIJJJJJJJJFGIJJJJJJIJJJJJJJIGJI
@14519387/1
caattacttagagaagcacgcggaagcggtatgcagattggtgaagc
+14519387/1
@C@DFFFFHHHHGIJGJGIIIIIIIIIIIFGGGGFGEHIIIJHJHIG
@13828755/1
attttgaatagaccaaccatgatcatgggcgctgacgtcactcatcccag
+13828755/1
B:?DDEDDHHHGHJIIIJJJIJJJJJJJIJJJJJJIJHIIIJJJJJJJIG
@13829207/1
attttgacatgttagaatgccctattgaaaaccttgtagtggattcctaa
+13829207/1
@@BDDDDFHGHHHIIIJJJJJJJJJJJIJJIJJJJJIJJJJJHGIIJJJH
@9078061/1
gtcaaatgttgcaaattatgtcacataaatgtcaaaatgccacataattt
+9078061/1
?=;DDFFDHHFFFHJIGGIIFHEHGHHGEHHBHEHIIGDDFHJJJJGHII
@9078062/1
gtcaaatgttgcaaattatgtcacataaatgtcaaaatgccacataattt
+9078062/1
??;4ABDD=ADACEDEIIIIE<EDFIIEEEEEDEIEEIA?EECDIIDF<D
@9078063/1
gtcaaatgttgcaaattatgtcacataaatgtcaaaatgccacataattt
+9078063/1
@@?DDD?DCFBBBHGIGGCHIJFIGBFH4CE?EHEGHH<FHGG@FGCHHG
@9078064/1
gtcaaatgttgcaaattatgtcacataaatgtcaaaatgccacataattt
+9078064/1
@@@BDDBDF<D>DFGIGGHIF?F<EFGHIHGHIGHIIGEHGHIIGCHIHI
@9078065/1
gtcaaatgttgcaaattatgtcacataaatgtcaaaatgccacataattt
+9078065/1
@@@FDFFDDFHDDHIIJJGJHHJIJIJJIIIHFHIIIJJIJJIIJI@HII
@9078066/1
gtcaaatgttgcaaattatgtcacataaatgtcaaaatgccacataattt
+9078066/1
CBCFFFFFFHHGHJJJJJJJIJJJJJJJHIIIHIIGIIBGIJJIIEIGIJ
@9078067/1
gtcaaatgttgcaaattatgtcacataaatgtcaaaatgccacataattt
+9078067/1
CC@FFFFFFHGHHJJJJJJJJJJJJJJJJIJIIIJJJJJJJJJJJJJJJJ
@13175986/1
atcacatcattcgtcgtgtaccacatctcggatctt
+13175986/1
@@@DDDDDHHHHHIIIGGABEH<CC>>FF3C0?D@G
@13175987/1
atcacatcattcgtcgtgtaccacatctcggatcttgctactaatattcg
+13175987/1
@@@:DDFFHHHHGEGHGG9EFGDHHEGGFFHFFGGGBGGIIGIIIGBGHG
@9080149/1
gtcaaatttcgccatctactggccaacatgtcaaaacccacctacgagga
+9080149/1
CCCFFFFFHHGHHGIJGHIJJIJJJJJJIIIIJJJJJIIEIJHIJIJIJJ
@10456973/1
tgaaaagcgagcttcatgatcccctgaaaaatatatcttgaagaactatt
+10456973/1
CCCFFFFFHFHDFIIGIJEGIIJIGIEHEIJDHJIJJJJIIJIHIIIGII
@10457207/1
tgaaaagggagcatttatttgatgcaaagtatagaggttgtacccaaact
+10457207/1
@@?DDDABFB@FDEEF<DHH<FHGGEGIIHDEHDCGHII@GEGGGHIIHH
@12478381/1
aatgttttttcttcgatgtccacgtaggttacctcgaaggattgttcgct
+12478381/1
@;?BBDFFHHGHHIIIIIIIIIIIHIIIHIIIIIIIIIIIEIIIIIIIII
@9080362/1
gtcaaatttgcaaattcggttgatttatcccccttgaaagattacgattt
+9080362/1
@@@7BDADGDDHHIIIIIE:CCAFHICFGEHHIBGD9CF@3BFE@BF?DH
@9080430/1
gtcaaatttgtatccattatcactttttgttgccgtgtgcccttgagaaa
+9080430/1
?@@D?A=BBA=22CFFEFEIEE>FEFHFIFFFFEFGEBGEF@BFDGEGFD
@9080431/1
gtcaaatttgtatccattatcactttttgttgccgtgtgcccttgagaaa
+9080431/1
BBB:DEFFHHFHHJJIJJJJJJJIJJJJIIJJJJJHHCBGHIGIIDHGJJ
@11121115/1
ttcttaacctcataggtacaagtggaccagcttgcagttcactcatacga
+11121115/1
@@<BDDDDFHHFFEGB<CFEIIAFGFFGGHEDHCGI>HHGEGIGGBDFBF
@9082300/1
gtcaacatttcccacctttttcactcaaccatagctttctcagcgtgttt
+9082300/1
B@@FFFFFHHHHHGGJIJJJJJJJJJJJJJJJJJJJJIIJJJJJJG?0?D
@11123177/1
ttcttcaagatatatttttcaggggatcatgaagctcgcttttcaaattc
+11123177/1
CCCFFFFFHHHHHJJJJJJJJJIIJIGIJJJJIJIJJIIG3DGGHIIIJG
@13180333/1
atcacgattcataaaagtaatataaccttagatttcgag
+13180333/1
@?@DBDDDBDHDFHDBG<CCFHHHGB@HHI@BHG<EHC?
@13180334/1
atcacgattcataaaagtaatataaccttagatttcgaggcaaattgatt
+13180334/1
@?;=DDDDHFHHHIIIIGHIIIIIIIIIIIIIIIGIIIIIIGIIGIIIII
@13180489/1
atcacggattttatcaatcggccattcgaggctggaagcc
+13180489/1
CCCFFFFFGHHHHJJJJJJIIJJJJJJJJGGGDEGCG@=D
@9757187/1
gtttatttccctttttgtggagaggtactatgtgtgtttggctagattct
+9757187/1
==?BADEFFFH?DHIIA?EH>FDEH2CHHIIGCGFDHHIIIIIIIIIIII
@10460812/1
tgaaacatgtcagttatatattcacctttatatatgtcacattttgtggt
+10460812/1
@@7DDFDEHDHFH@GGHGHJJJJGIJJJJJIJJJJIIJJJJJJJIIJJJI
@13184145/1
atcactttttgttgccgtgtgcccttgagaaatttgctgcctcaaaaacg
+13184145/1
CCCFFFFFHHHHHJJJJHI@GHHJEGBFHGHIHIJJIIJJGIIGGGIJGH
@9086724/1
gtcaagagcataaagtatgtctagaacgattttacctttgcgcgaaaagt
+9086724/1
B1?DFFFFHHHHHJJFHIJJJJJJJJJJIJJJJIIJJJJJJJJI@HHJE@
@11124477/1
ttcttcgcttttgactcgacaaaaatttaaacacattgcattattgattt
+11124477/1
@@@BDDDDHHHHBEHIIIGHHGEGIHIIIIIGIJGHIIJIIJJIJJGIIJ
@13833902/1
attttgaggtactcgagggcatgatgagcagccgagcccttggcttcctt
+13833902/1
@CCFFFDFHAFFBFE@FGIEG>EGCBGHGIGGIGEGGHIACGEGEFDGIC
@11822221/1
aaaatatcgcaatagctcaaaagggaacaatttttatcgagttattgatt
+11822221/1
B@CFFFFFHHHHHJJJJJJJIJJJJJJJJIHIIIJJJJJIJGHJJJIJJI
@15199073/1
catagaatggtggtggccatctgcgggacatgcacatctcttggagccag
+15199073/1
BC@DFFFFHHDHHEGIGJJJJJJIJJJBBDDGC3??8?9BBG3B<BBFA9
@15859380/1
ccctaatcagctacaacagtcaacatttcccacctttttcactcaaccat
+15859380/1
:?14=ADB4DBF?HGGGGF@EHCEGGGCIFH<FHGIIIIEGGIB?FHEEH
@9759920/1
gtttcacagcaacaacctggagcgaaacaacagcagcccgctcctccaca
+9759920/1
@@BDDFFFDHFHHJJJJJJIIJJJJJJJJJJJIIJIJJIJJJIJJJJIIH
@9759959/1
gtttcacagttccacaaaacgctgaaaaattccgtcggcaagaagttggc
+9759959/1
=?1ADDFFHBFHGBHHIIGJIJJJJJIJGIIJIJIGIIIIGCIIGCHHGI
@11131050/1
ttctttttagaataacattgacattctataaagacgttagagaggttcac
+11131050/1
BB@DDFFFGDHHHIJIIIIIJJJJIIJIJIIJJJJJIIJIIJHGIDFIIJ
@8374211/1
gcttaagtggcttaccttctacttaccactta
+8374211/1
:1?4AB;2ACFF?G?A2CB?D@:F?FBB??AA
@12486917/1
aattacacaaattagtacaactcctccaaaccttgcaaattttcaatcat
+12486917/1
B@?DDFFFHHHHHJJGHIJJJIJJIJJJJJJIJIIIIIHIHJJIIJIJJI
@9091497/1
gtcaatcaaatgttcaaatcgtttcattaaatttctcatggtatgatcgt
+9091497/1
B@BFFFFFHHGHHHGIJJJIJGIJIJIJJJJIJJJIJIIJJGGHIJIJFF
@15200568/1
catagatccaatcctataattatccatttcctgtaattctggtttgtcta
+15200568/1
:B14ADEFHHHHHJJJJJJJJJJJJJJJJJJJJHJJJJJJJJHIJJIIII
@15200569/1
catagatccaatcctataattatccatttcctgtaattctggtttgtcta
+15200569/1
CCCDFFFFHFHHHIIGGGIIJIIIJIJIJIIIJHIJJJJJJJIJJJHIGI
@15200570/1
catagatccaatcctataattatccatttcctgtaattctggtttgtcta
+15200570/1
CCCFFFFFHHHHHJIJJJJJJJJJIJJJJJJJFGIIJJJJJJHIJJJJJJ
@11831185/1
aaaatcatgaccaaaaagtgaacagctatcgatacacagtcatagatcca
+11831185/1
CCCFFFFFHHHHHJJJJIFHIIIJJJJJJJJJJJJJJIJIIJJJJJJJJJ
@11832257/1
aaaatccctcagccgatacagccacagtcacg
+11832257/1
@C@FFFFFHHHHGGJJJJGIIGHIEGGHGHGB
@9093444/1
gtcaatgttttttcttcgatgtccacgtaggttacctcgaaggattgttc
+9093444/1
@B?=?DEDHHHHGJJIJJIJJJIJJIJFGIJIJJJJJJJJIJGHIIJJGI
@10466909/1
tgaaattccgcgaaattggcactggcaagtcaaagaagctagccaag
+10466909/1
@;@=DDDDDFFFFFIFIFEEEFIFIBEEIG@GIIIIIE<FFIIIIFF
@10467704/1
tgaaatttaaaagaaaatttgaaaagtatcatgagttttgtgattctccg
+10467704/1
@C<DDEFFFHGHHHIJJJJJHIIJJJAHIIJJJHIHIIJIIIJJIJJJJJ
@11835547/1
aaaatcttgcttcatgattgaaaatttgcaaggtttggaggagttgtact
+11835547/1
CCCFFFFFGDHGHJIIHIIIIJJHJJJJJICHICFGGIGHGGGHIEIGGI
@13190992/1
atcagatgttggtccgccacactgtagagaattcacttatgaatgtggca
+13190992/1
CCCFDFFFFHGGFIIIIJJJJJJJJIJGGHIJJIIIIJJIJJIIIIJIJD
@13191138/1
atcagattcacaagcaggatcaactcaacagc
+13191138/1
@@@1=DDDDFHHAFGGHICBECAGGE@FEFEG
@13193773/1
atcagctacaacagtcaacatttcccacctttttcactcaaccatagctt
+13193773/1
@?@=DDFFFHDHFGHHIIJIJIIIJFHIJJGJIGHIIIGIJIJJJG@GCG
@13193774/1
atcagctacaacagtcaacatttcccacctttttcactcaaccatagctt
+13193774/1
@@@ADDFFHHGFFBF?EHEHGIIJJCHIIIIGIHIIIIICGGGIIIHGIJ
@10469862/1
tgaacagctatcgatacacagtcatagatccaatcctataattatccatt
+10469862/1
@@@FDDBDDHHHFI=DGBEE>CCDCH>EGH9FCFFE<FFIIDDHGGEHI9
@10471190/1
tgaacatgtgacatagaaaatacgtaagttgctcaatgtcgtcgtttgac
+10471190/1
@@7DDFFFHHHHHIGGIIJGEIHEEGIJIJJJJJJJDHCFEEFEF>HGII
@9100747/1
gtcacattttgtggttctttaacgaaatgtcaagagcataaagtatgtct
+9100747/1
@@@7;ADDFF<AAF<C?CHH<FEE;FG<CFGEIE@FGFCGII>?F>DDEE
@14532838/1
caattctttaacagaagctgtctgctgcctatcctgaggcctacgctgtt
+14532838/1
BCCDDFFFHHHHHJJJJJJJJJJJJJIJJJJIJJJJJJJJJJJJJJJJIJ
@15869046/1
ccctcttcgtgttccatttcatagaatggtgg
+15869046/1
@@?DDDDDFFFC?:C<<FH<:E@<CF??E2CF
@13199183/1
atcaggtggtgacatcgttcgatgacaaagtgatgggcaatcccattggc
+13199183/1
CCCFFFDDHHHHHJJJJJJJJJJJJJJJIJGIIJJJJIIJJJJJJJJIJJ
@11843494/1
aaaatgtcaaaattttgcaaattatgtggcattttgacatttatgtgaca
+11843494/1
CCCFFFFFHHHHHJJJJJJJJJJJJJJIJJJJJJJJJJJJJJJIJHIIII
@10475816/1
tgaagaactattattttttttttatttttcatcacagtgatgtttgtttc
+10475816/1
@C@DDEFFHDFHDHIIJJJJJJJFIJJJJIEIIIIGIDEGCHCGHIGHII
@9104819/1
gtcacttttcgcgcaaaggtaaaatcgttctagacatactttat
+9104819/1
CCC@FFFFHHHHHG<HIGI9CGHIBFGFHGHIGGGEGGGIIIII
@9104820/1
gtcacttttcgcgcaaaggtaaaatcgttctagacatactttatgctctt
+9104820/1
?1=DDDDDHHHFAD:GH;F1?EHIBCF?GAD>DFCDDGCBGH>FCGGGEH
@9104821/1
gtcacttttcgcgcaaaggtaaaatcgttctagacatactttatgctctt
+9104821/1
@@@DDDDDFFFFD>1CF>F1?FFG<DD?DBFFFF@DAFEFFI@CDBFFBF
@9104822/1
gtcacttttcgcgcaaaggtaaaatcgttctagacatactttatgctctt
+9104822/1
CC@FFFFFHHFHHGEHIGICFHIIAGHGGGHIIGIIIGIEIHGIGIEIII
@9104823/1
gtcacttttcgcgcaaaggtaaaatcgttctagacatactttatgctctt
+9104823/1
CC@FFFFFHHHGHIIJJJICEHIJJJJHIJJJIIJJJJIJJJJJJJJJJJ
@9104824/1
gtcacttttcgcgcaaaggtaaaatcgttctagacatactttatgctctt
+9104824/1
CCCFFFFFHHGHHIGIJGIEFHIJIIJIJIIJJIJJJJJJJJIJIJJJJI
@11142991/1
ttgacatatcgttgtcatcccacaaggtacaatactttgttggtttcgcc
+11142991/1
B@<DFFFFHHGHHIIIIJIJJJJJGIIGGHIIJIIIJJJJJIIHGIIGJI
@11143507/1
ttgacattctataaagacgttagagaggttcactaaaaaatattaggaat
+11143507/1
@C@DFFFFHHHHHJJJIJJJJIJJJIJJGIJJGIJJJJJJJJJJJJJJJJ
@11143705/1
ttgacatttatgtaacatgtgtgcttaagtggcttaccttctacttacca
+11143705/1
BC@DFFFFHGHHHJJJIJJIIJHIJJJIJJJJJIJJJJJJJJJIJJJJJJ
@11143733/1
ttgacatttcgttaaagaaccacaaaatgtgacatatataaaggtgaata
+11143733/1
??@1BA?DHHACFFHI@EHIIIIGHIIHHECFFGCHAGCHGIGC:DHGEC
@11143734/1
ttgacatttcgttaaagaaccacaaaatgtgacatatataaaggtgaata
+11143734/1
CC@FFFFFHHHHHJJJFIIJJJJJJJJJJGIIJJJJJJJJ@IIIFFHIJJ
@12493553/1
aattagtggtttttttctaaaatcaatttacatattatttttgacttgaa
+12493553/1
CCCFFFDDHDFHHIJJGIJJJJJJJJJIIJICHHIIJJJJGJJJIJIJIJ
@12494047/1
aattataggattggatctatgactgtgtatcgatagctgttcactttttg
+12494047/1
@@BADDDDFDHHGIHIIIJIIHJJJHIBFIGE?EHHIIAFGGHGIGGGI<
@8384413/1
gcttgaggaagtaacggcagcactattgacactaagaaatcaca
+8384413/1
@@@FDFFFHHHFHIIIIIIIF>DDFGHGGHIIIIICGHI>FHHC
@8384624/1
gcttgataaatttgtagacaatttagctgaatataatgaagtagaaaata
+8384624/1
=B1=BDFFHHHHHJEGIIJJJJJJJJJJJJGJIJJJJJJJJEFGIJJIHI
@8385739/1
gcttgcagttcactcatacgagatgtcaattctttaacagaagctgtctg
+8385739/1
??@D1AABHHACCEDHHBFHGHHAHBFEHIIGGHGICFHIAFGGHFFDBD
@9773932/1
gtttcttaacctcataggtacaagtggaccagcttgcagttcactcatac
+9773932/1
C@BFFFFFHHHHHJJJJJCJIJIJDHIJJJJIJJJJJJJJIJJJJJJIJJ
@14539538/1
caatttgaaattttttccaaacccgaaaaaagtttatttatcatacacag
+14539538/1
CCCFFFFFHHHHHJJJJJJJJJJJIJJJJJJJHIJJJJJJJJJJJJJJJH
@13208210/1
atcatcattcaaacattgaagccagatcgataaaaaaatatcgcaatatt
+13208210/1
BB@FFFFFHHHHHJJJJJJJJJJIJJIJJJJJJJJJJJJIIGGIJJJJJI
@11149165/1
ttgagctattgcgatattttttcggaaaaaagtgagtttaggatatctta
+11149165/1
CCCFFFFFHHGHGJJJJJJJJJJJIIJJGIJJGGHIFIHEIIJIJJFIJJ
@11149886/1
ttgaggaggagcagactgctgttgtctcgctcgaggttgttgctgtggcg
+11149886/1
@@@BDBDDD?;FDC<?EBGG<BGBCFGGFFDCG:?@8DGFGGEHIGFBHG
@9776358/1
gtttgaaaaccttgataaatgaaagaaattaaacacgctgagaaagctat
+9776358/1
BB:BDFFFHHHGHIGIJJJJIIJJIJJIJJJJJJJJJJJJJIGIJJJJJJ
@15878103/1
ccctgtttgttcttaaataaagtgtactttattgaaaaattagtaaaaca
+15878103/1
@@@?;=DD?AF:CG<GG<?II<3AAEHAHIBCH<?FGII;FB9?DFGIIE
@15878296/1
cccttaatcagctacaacagtcaacatttcccacctttttcactcaacca
+15878296/1
B@CDFFFFHGHGHJJIJIIJHHIJIJJJGJJIJJIIIJJJJJJJJJJIJJ
@11852358/1
aaaattcgttctacatatgaaacatgtcagttatatattcacctttatat
+11852358/1
@?@?DFFFHHHHHHHHIJJJJJJJJJIJJJJJIJJJIJJIJIJIJJJIJJ
@11852359/1
aaaattcgttctacatatgaaacatgtcagttatatattcacctttatat
+11852359/1
CCCFFFFFHHFDHJIJJJIJJJJIIJIEEHHIJJIJIJJJJJIJJJJJIJ
@11852529/1
aaaattctccatcgttacaataagttattcggacaagttataccgaataa
+11852529/1
=;?D4ADDHHFHHGEFHIIIHGCHCFEHIIJGIGIGIDHGIIGHIIGIIE
@11151743/1
ttgataaatgaaagaaattaaacacgctgagaaagctatggttgagtgaa
+11151743/1
@@<BDFFFFHHGHJGHIIIJJJJJIJJJIEHIIJFGI@DFGDFHFEBFGF
@13211277/1
atcatgaccaaaaagtgaacagctatcgatacacagtcatagatccaatc
+13211277/1
CC@FFFFFHHHHHJJFHIJJJIJJJJJJJJJJJJJIHHJJIJJJIJJJJJ
@13211278/1
atcatgaccaaaaagtgaacagctatcgatacacagtcatagatccaatc
+13211278/1
CCCFFFFFHHHGHJJACGGGIIGIIIIIGHIGIJFG@BGIGIIJGHIJJJ
@13211279/1
atcatgaccaaaaagtgaacagctatcgatacacagtcatagatccaatc
+13211279/1
CCCFFFFFHHHHHIICFHIJJGJJJJJJJJJJJJJJIIJJJJIJIJJJJJ
@14547284/1
cacaaaacccaggaagaagtactgcgaaagttcagg
+14547284/1
@<8?BDD?AFDF7A:EFGC3AFFCHFEID::BBDF<
@11855645/1
aaaatttaacgtttagcagtcttctttttagaataacattgacattctat
+11855645/1
CC@DFFFFHHHHHJJJJJJJJJJJJJJIIIJJJJJIJJJJJJJJIJJJIJ
@8389318/1
gcttgttgttgagatgtaggagctgg
+8389318/1
8??=D2==CDDDD34?C??F:CC@?9
@11856860/1
aaaatttatacagcactactatgttaccttttggagaacaaaaagaaggc
+11856860/1
@@<DDDFFHHHDHGIHGHIIIEIIIIJIJJJGJIJIJIJDHIIJJJJIHI
@11856861/1
aaaatttatacagcactactatgttaccttttggagaacaaaaagaaggc
+11856861/1
B@@BDEFFHHHHGJJJJJJJJJJIIJJJJJJIJIIJGIIIJJIJJIJJIJ
@11856902/1
aaaatttatagttttttgcatttttattcggcttattgtaatattcctcc
+11856902/1
CCCFFFFFHHHHHJJJJIJIIJJJIIJIGHEGIJGIIIDGGHIJJJJJJH
@11857428/1
aaaatttcaaattgttcaggtaaaatcttgcttcatgattgaaaatttgc
+11857428/1
@<@DDDD?=DFFHEFHIGHIFHEIEHEIIGGIIIIIIEHIIGHEDEHABB
@11857429/1
aaaatttcaaattgttcaggtaaaatcttgcttcatgattgaaaatttgc
+11857429/1
CCCFFFFFHHHHHJIJJJJJJIJJJJJJJJJJJJIJJGIJJJJJJJJJJJ
@11858149/1
aaaatttctaatattgcgatatttttttatcgatctggcttcaatgtttg
+11858149/1
=1?BDDD;FHHAHHGIGHGIDHHIEGGHDEG;FEHHF?DFGH>?@C8BGB
@11858727/1
aaaatttgcaaggtttggaggagttgtactaatttgtgtaattgagttcg
+11858727/1
@@@FFEDBFHHGHAFDHDHIIHIC<CFHHIGIGGDGFFIGBDGHGHHDII
@9779140/1
gtttgacatatcagttatgtcatacttatgttaggtgtaccaggtccgtt
+9779140/1
@?@DDDDDDDFBDFAFEFAIHHHIIIIGIFGIGIICGBFHI>FHCFIIAG
@9779192/1
gtttgacattagaagagtaaacgtcagtttgcgtttcaatgcatcgataa
+9779192/1
?1=DB;DDDF?>DF<A:2AIHBF:BADACH99?1?D@FGB<@?DDA;BDF
@9779193/1
gtttgacattagaagagtaaacgtcagtttgcgtttcaatgcatcgataa
+9779193/1
@@@DB?BD?CAADF?FBCFH>DHFFEG?CC?EGEGHIGECGGIDGGDHEF
@15217773/1
catcaatattatctatcgatactgaatgtaattttttatatagtgccccg
+15217773/1
CC@FFFFFHHHHHJIJJJJJIJJJIJJIFHIIJJJJJIJJJJJIIJJJJJ
@10486689/1
tgaagtgaaagtcgaacgttcttctgggcttttcctgcttttttagcagc
+10486689/1
BCCFFFFFHHHFHIIJJIHHIJJJJJJJJJJJJJJJIJJJJJJJJIIIGI
@10489282/1
tgaatatataactgacatgtttcatatgtagaacgaattttg
+10489282/1
@??DD?>A8DDDFAEFEFFCDB:C4AFE<FBGHIDG<FG@F@
@13859451/1
atttttgtatgcacaaaattcgttctacatatgaaacatgtcagttatat
+13859451/1
=B1=BDDDHHHHHIIJJJJJJJIJIJJJJJJJIJJIJGGGIJIJGIIJJJ
@13859452/1
atttttgtatgcacaaaattcgttctacatatgaaacatgtcagttatat
+13859452/1
CCCFFFFFHHHHHJJJJJJJIIJJJJJJJJJJJJJJJJJIIIJJIJJJIJ
@13859620/1
atttttgtcgagtcaaaagcgaagaatatttgaaaatttctaatattgcg
+13859620/1
=?1=ADDFHGFDHHIGIJJJIJHGEHIGIEIHGIGHHIGHIHIIEIIIIJ
@13859621/1
atttttgtcgagtcaaaagcgaagaatatttgaaaatttctaatattgcg
+13859621/1
@C@FFFFDHGHHFHIIEIIIJJJIHIIJIIJIJGEFHIEGICIJGJIIII
@8391153/1
gctttatcgggttctgctaagtggtaagtagaaggtaagccacttaagca
+8391153/1
=@B4=DDFHGHHHJJJJJJJJFHIFHIJIIJJJJJFGIJJJJJJJIIJJJ
@8391154/1
gctttatcgggttctgctaagtggtaagtagaaggtaagccacttaagca
+8391154/1
@@?DDDFFGHHFHGGEGGHIGAFHCHHIFGHIIIJBFHHIIIJJJJJIIJ
@13860887/1
attttttaaatttaaaaatgcgtgtgtgcaggtatatttatcacatcatt
+13860887/1
@@BDDDFFHDHHHEHIGGIIJIHGHIFHHIIJEHGGIJJIJGGIJJIGIG
@8393673/1
gctttggtcactttacgcgcgaaaaccattatgttttactaatttttcaa
+8393673/1
?@:DD?ADHFHHHJJJJIG<FADGEHIGIJ@HGHIJJIEGG;FEHGJIJG
@12503184/1
aattgaagttcttttatgagtctaataaaggtcaaaaaccccaaagaatt
+12503184/1
BB=DDFFFFHHHHJJJIJJJIIJJJJJJJJJHHIJIJGIJJJJJJJJIJI
@11866062/1
aaacaaaagcaacttcaacaagaggaaggagcgcaactttcttccagttc
+11866062/1
CCCFFFFFHHHHHJJJJJJJIJJJJJJIGEIJJJJJJJJJJJJJJJJJJJ
@14557190/1
cacaaagttctcaacaaccagctcctacatctcaacaacaagctgcatgg
+14557190/1
@@1=DDFBFHHHHIIIIIIIIIIIIIIIIIIIIIIIIIIIIIIIIIIIII
@14557332/1
cacaaagtttcacagttccacaaaacgctgaaaaattccgtcggcaagaa
+14557332/1
?@<B?DFDHHFHDHEHI@HGIIIGHBGGIIBHEGBHHEDHFF::FFHGIG
@9783456/1
gtttgatattgggactgcaagtgcgaatatctgtagtcgaagtgttgttg
+9783456/1
@?@DBDDEFHFFHGDGHG<HGAHGIDIGHIGIGGIIHIIHIIBDBDB?F?
@11156698/1
ttgatttcgaggaaataatacgaacttcaattacacaaattagtacaact
+11156698/1
B@@DFFFFHHHHGJJJJJJJJJJJJJJJJJJIJJJJJJJJJIJFHIIJIH
@11873694/1
aaacaacctgaacaacaagctgcaaaacataaaggagatcctgtaacaca
+11873694/1
@@;DFFFFHHHGHJJJJJJJJJJJIGHJJJJJJIIJJIJIJIJHIJJIIJ
@10493690/1
tgaattgtgtacaatagaagataatcagacaattaatagaaaaatgacag
+10493690/1
@@7DDEDBFDADBGBBFEHDEFHIGHIIIIIIIIIIGIEGIIIICGIIIG
@15885021/1
cccttttgagctattgcgatattttttcggaaaaaagtgagtttaggata
+15885021/1
?@@=DDFBCDDDFHIGGEGIJJIJJJJEGFDEGIIJH=CGFBFHGIJGGH
@15885022/1
cccttttgagctattgcgatattttttcggaaaaaagtgagtttaggata
+15885022/1
CCCFFFFBFHHGGIIIIJJIJJJJJJJIIJFIJJJJJFHIEHHJIJFGGI
@15225919/1
catcattcaaacattgaagccagatcgataaaaaaatatcgcaatattag
+15225919/1
@@?D?DFDHFDFBFHIGADGGHGEHIIGHIIIIGGIIIIIEGEHHGECFG
@12506931/1
aattggcgcacattcagcaggttttttaacagtttgaaaaccttgataaa
+12506931/1
?@;B;;BDHHHHBGHIGEHG;2CGHHGHIGIHFGHEGHDHEFGHGIIIIG
@13868171/1
attttttcggaaaaaagtgagtttaggatatcttacgttctggcaacatc
+13868171/1
1?14=BDFHHFHHJJJHGGHJGIIJIIJJJJJJJIIJGIIJJIIJJJJJI
@12509038/1
aattgttcaggtaaaatcttgcttcatgattgaaaatttgcaaggtttgg
+12509038/1
???BDDFDFHFHD@F@GHICGHHIGGIDHGIGIIIEIDIIBHIFI?DFH7
@9121887/1
gtcagtttgcgtttcaatgcatcgataagacgaatggtaaagctgctaaa
+9121887/1
@@@DADDEBAD?FHDFHEEGHIGBFEHIGGEGGHEGIBGHIC<DGG@HII
@9121888/1
gtcagtttgcgtttcaatgcatcgataagacgaatggtaaagctgctaaa
+9121888/1
@B@DFFFFHGFHHIJJJIIIGJJIHIIIJIGIIJIGHDFEHIIJJJJGIJ
@8409567/1
ggaaaagcccagaagaacgttcgactttcacttcattctatcggcctttc
+8409567/1
@C<DDFFFHHHHGJJIIIJGIIIIIJJJJJIJJJJJJJIJIJFHIIIJJJ
@14566113/1
cacaacaaaaaagatggcgaaacaattagcagcaagagaaatgctggaaa
+14566113/1
CCCFFFFFHHHHGHIJIIIIIJJJJJJJJIIIIIIJGIJJJJIJJJJJJJ
@14566341/1
cacaacaacagcgtaggcctcaggataggcagcagacagcttctgttaaa
+14566341/1
@<?ADDFFHHHHHGIIIIIIIIIIIIIIIIIIIIIIIIIIIIIIIGIIII
@14566342/1
cacaacaacagcgtaggcctcaggataggcagcagacagcttctgttaaa
+14566342/1
CCCFFFFFHHHGHHIJJJJJJJIGIIJJIJJIIJJIJJJIJJJIJJJIJI
@9790694/1
gtttggaaaaaatttcaaattgttcaggtaaaatcttgcttcatgattga
+9790694/1
???BBDDFHHHHHJJIJJIIJJIJJIIJFHIJJJJJIJJJJJJJJCHJII
@11883749/1
aaacaatgtgaattagatgctggtgcagctataccttcatctgttaactt
+11883749/1
@C<DFFFFFHCDFGIIJJJJFIJGGIJIJIGGGJJJJJJJJJIIIIEIJJ
@13228387/1
atccaatccagcttcatgccaacgattctaagtaggctttcgtttatgct
+13228387/1
:B1=BDFFHHHHHJJJJIJJJJJJJJJJJJIJHIGIJJJJJJIJJJIJJI
@13228444/1
atccaatcctataattatccatttcctgtaattctggtttgtctatagtt
+13228444/1
?:;;D;DAFBDHFHGG@DIGIGFC>ECHFB<FFFIHI?3C;CGGIIIG?G
@13228445/1
atccaatcctataattatccatttcctgtaattctggtttgtctatagtt
+13228445/1
@@@ADDFFHDGHBHIIIJJIGHJJIIJIIGIJIGIGHHHGIFHIDIII?D
@13231749/1
atccaccatatatacccatggtttcaacatgatacttcaaatcctta
+13231749/1
@@@?DFFFHHHHHJJJJJJJJJJIJJIJJJJJJJJJJJJJEHGJJJJ
@13233350/1
atccactttgccagtggccgtctgctacggaacaggcaaaactccgaagg
+13233350/1
@=?DDDFFGHHHHJGIJJJJIHIIIJJJIIIIIIIHIGHIJJGHHIIJJG
@14574645/1
cacaagcaatgtcaaagagaaggatagcaactaattttacaagctatact
+14574645/1
CCCDDFFFHHFCFHJGIBDGGGGIGGEGIGIJBHIJGG@GHHGEHGIJIG
@13235379/1
atccagggtacttcaagaccatcacactaccacgtcttgtgggacgattc
+13235379/1
@C;BDFFFAFHHHJJJIJIIJJJJJJJIJIIIJJJJJIJGHFGFGIIIGH
@8413771/1
ggaaaataacacgaattctaaaaaggaatgggtcatgaaccccaacggaa
+8413771/1
@@@=DEFFHHFHHJJJJJJIJJGIIFEIGGHG;FFHIJGGIBBHIGGGGG
@9792521/1
gtttggaggagttgtactaatttgtgtaattgaagttcgtattatttcct
+9792521/1
@@?DDFDEFFF;DFFGHHHIGIGGCFDHCHGCFFGHIGIIHIIIIGIIIG
@9792522/1
gtttggaggagttgtactaatttgtgtaattgaagttcgtattatttcct
+9792522/1
@BBFFFDFH?FFHHFHIIJJJJJIFHHIJIJJJJJJJJJJIJJJJJJJJJ
@10505192/1
tgacatttcgttaaagaaccacaaaatgtgacatatataaaggtgaatat
+10505192/1
@@1=DDFFHHFHHIIGHIIIIIIIIIIIFHIIIIHIIIIIIIIFGIIIII
@12516440/1
aatttgaacagttaccatctactatcagagatcgaatgtgtgcagaatca
+12516440/1
=B?:ADEFHHHHHJJJJJJJJIJJIIJJJJJIIJJJJJGIIHIJJJIJIJ
@15889619/1
ccgaaaagtttgggtacaacctcta
+15889619/1
?1?DDDD3DDDD=6<C<:C:2<CF3
@14576626/1
cacaagggcagcaaaaaggtgcccaacaacagcaaacgggtcgaaatgaa
+14576626/1
@1:4ABDDFFFFFIIIIIIAFGIIIIIIFIIIIIIIIIFEFFIFIIIFIE
@11889958/1
aaacacggcttatcactatgatgttgatttggtaccagataccccgaaaa
+11889958/1
@@???DFFHHHFHIJJJIJJJIJIJJJJJJJJGHJJJJJIJJFHIJIGBG
@9800271/1
gtttgtgctgggcaaatcaatcaatttgcctcgaaatctaaggttatatt
+9800271/1
??@FA?DDDFDAHGGBBC@GGEDGEFGHH??C??CBGFHD@DG?FGFIGB
@10508761/1
tgacgaataaagtatgtgttcaccaagagaagaaagctatacagtagtca
+10508761/1
?@?DDDDFBFHDHDDEAFFCHFHGIHFGBHIIIIIGIGGFHHCABGDB9?
@8424668/1
ggaaacctctcgaattggatgagtaccttctagactataaaccgtatgta
+8424668/1
BC<DFFFFGHHHFIIJEIHEIIGFHIJJJGIGGHIHEDHIGJGIGHIIII
@13877695/1
atttttttatcgatctggcttcaatgtttgaatgatgattatataacgag
+13877695/1
@CCFFFFFHHHHHIHJJJJJJJIJJJIJJJJGIJIIIIJJJJJJJJJIHI
@13877696/1
atttttttatcgatctggcttcaatgtttgaatgatgattatataacgag
+13877696/1
CCCFFFFFHHGHFHIJJJJIJJHIJJJJJJJJJIIJJIJJJJJJJIJJJJ
@11171695/1
ttgcggttaccccttctgttgggatgggggccg
+11171695/1
@@@1BDDDAFFHHEEHEBHGEEHGHIIGGHB?F
@13238616/1
atccattatcactttttgttgccgtgtgcccttgagaaatttgctgcctc
+13238616/1
CC<DDDDFGH?HHIGHIEFHHIIIFDE;<?:FBGGGGGIGIIFIIIGG@F
@11898690/1
aaacatgatgctgcatacaatgcattaaagctgctagaagaggacggcat
+11898690/1
C@CFFFFFHHHHHJJJJIIEIJJJJJJJJJJJJJIJJIJJJJIGHIGIGH
@11898938/1
aaacatgtcagttatatattcacctttatatatgtcacattttgtggttc
+11898938/1
CCCDFFFFHHHHHJJJJJJJJJJJJJJIIJJJJJIJJJJJJJJJIJJIIJ
@15237282/1
catcggggcactatataaaaaattacattcagtatcgatagataatattg
+15237282/1
@@CF?DFFHHHGHGGIJIJJJIIIIJIJJJJJIIGJJIJJIJIJJJIIJH
@10514092/1
tgacgtcactcatcccagccctgattcgcaacatataccgagtgtggcgg
+10514092/1
?@@;DDFFDFDF?D<CEBFEHFG<BHB1E@DFHGC?D@B<6:?D=B7F@8
@9808545/1
gttttactaatttttcaataaagtacactttatttaagaacaaacagggg
+9808545/1
=1:4ABD:AF<CFIIBBG4AHFE<CCEDDHHCDHIEHECGFEIIFFEEEE
@14592234/1
cacacacgcatttttaaatttaaaaatttattcaagtcaaaa
+14592234/1
??=D:D@8<@2<22AEEEDF@FFIBEE@?EE9?D?9D<:B??
@14592235/1
cacacacgcatttttaaatttaaaaatttattcaagtcaaaaataatatg
+14592235/1
CCCFFFFFGGHHHJJJJJJJJJJJJJJJJJJJJEGHGEGGIJJIJIIJIJ
@11178928/1
ttggaaatggcgatctggcagacttattaaaacatacttctgtaacaaca
+11178928/1
@CCDDFFFHHHHHJJIIIGIJIIJIJJJIJJIJJJIJJJJJJIIJGJJJI
@11908103/1
aaaccattatgttttactaatttttcaataaagtacactttatttaagaa
+11908103/1
@@@DDFBDFDHHHIII@GIGI@IHEHGGGHIGGGEHGAHIHHDHIIICED
@11908697/1
aaaccccaaagaattatcttttttagagatggagtatcggatggacaatt
+11908697/1
CCCFFFFFHHHHHJJJJJJJJJJJJJJJGIJJJJDGHIJJ;FHI?<=B8F
@9815289/1
gttttcaaactgttaaaaaacctgctgaatgtgcgccaattgagttttcg
+9815289/1
@BBDDDFFHHFFHHGIJJJJJJIHGIIJJIIGIGGIJIJJJIJJFHIJJJ
@13243334/1
atcccctgaaaaatatatcttgaagaactattattttttttttatttttc
+13243334/1
@@CDFFFFHHHHHJJIIIGIIJGGJJJJJIIIEIJIJIJJJJ<FHHIIAC
@11912656/1
aaaccttcccactaaagttaaccagacaaagcacctatcgaatcgaatat
+11912656/1
CCCFFFFFHHHHHJJJJHIJJJJJJJJJJGIIJJJJJJJIEIJJJHIHGF
@11912838/1
aaaccttgcaaattttcaatcatgaagaaagattttacctgaacaatttg
+11912838/1
CC@FFFFFHHHHHJJJJJJJJIJJJIJJJJJJJJJJIJIJJJJIIIIJJI
@9820481/1
gttttcgcgcgtaaagtgaccaaagcaaagac
+9820481/1
=?@DABAD<FF@FG9BC44D>FFICF@BF39?
@14598872/1
cacacgaaaggcagttcaccatcgcttgtcatgtgttgaaattccgcgaa
+14598872/1
CCCFFFFFHHGGHJIJJJJJJJJJJJJJJJJJJIIJJJIJJJJJJIJJII
@8435060/1
ggaaagttattgccggttcataaccttctctttggactctcttgcatgct
+8435060/1
CC@FFFDEHHHHHJJJGIIJJJJJJJJJJJJJJJJJJJJJJJJJJJJJJJ
@14599335/1
cacacgcatttttaaatttaaaaatttattcaagtcaaaaataatatgta
+14599335/1
C@BFFFFFHHHHHJJIJJJJIJIGHIJJJJIJJJJIJIJJIIJIJIJEII
@14599568/1
cacacggcaacaaaaagtgataatggatacaaatttgactactgtatagc
+14599568/1
CCCFFFFFGHGHHJJJJEHHIIJIJJJIJIJJJJJJIJIJJJJJGIJJJJ
@10518358/1
tgactgtgtatcgatagctgttcactttttggtcatgattttgaggtact
+10518358/1
@C@FFFDDFHHHABFHIGBEHHGIIGHJJJII@GGGGDGHIIGEHGBFGI
@15252393/1
catgaagctcgcttttcaaattctcgtgacttttct
+15252393/1
:======B?B::DFEFEFFFB<99@EA3??9?DF?G
@9151924/1
gtccaccaatgccgaatggtttattggcgagg
+9151924/1
;@@BDDDDH<DDFBFEBFEFFEIGIIIIHI<A
@15253048/1
catgaagttgtctgcccctttcttaatcggttctgcatgaatgccatctg
+15253048/1
?=<;DDD4AA=AFFCG?AFFG>EH>HGGI88?CF<C<CF>FA@<FGGGB4
@9830872/1
gttttgtcatacgtttttgaggcagcaaatttctcaagggcacacggcaa
+9830872/1
=:=AD;ABBDFDB?FGII::AGEEEC@GI@GG9C?DGCFF?BAD@?F:6;
@9831258/1
gttttgtgattctccgaagaatatgtctcg
+9831258/1
@@@DDDBA<FD?BBB@FFA:F<CCB<B9C?
@9153775/1
gtccacttgtacctatgaggttaagaaaccctgaacctggaaaagcaggt
+9153775/1
:1:D7DEFDFHHHHIIFHGIBGGIGHIIIIIIIIIIIIIIIIIIIIIII?
@11195733/1
ttggcttccttcggagttttgcctgttccgtagcagacggccactggcaa
+11195733/1
CC@FFFFDFFAFFHGFBHIGHEIJJCEHGJBGHIGG3?FH<DF@CGGAEH
@11921708/1
aaacgctgaaaaattccgtcggcaagaagttggccgatttgcagactctc
+11921708/1
@@;BDDFFHHHHHIIJIIIIJIJIGGIIIFHIFIIIIJIGGHIEHIGHHF
@11921709/1
aaacgctgaaaaattccgtcggcaagaagttggccgatttgcagactctc
+11921709/1
CCCFFFFFHHHHHJJJJJIJJJIJIJJIJIJIJJGJIJJJJJJJIJJJJI
@10522331/1
tgagaactttgtgttacaggatctcctttatgttttgcagcttgttgttc
+10522331/1
@@@?DFFFHFFBFDHIIICGGEHGHJJJIJJJIJJJIIIIIJJIEHHFGG
@11923024/1
aaacggcgttaaaccttttacttaaggttaatgccaagttaaatggtact
+11923024/1
@@<D;DD6FD?ADHCAH<@BHEGIGGAGGG>BGHEGAAGHCBHIICBFHA
@11198074/1
ttgggagtgatgccgcgacggctcagcaactcctggaggacgctgacggg
+11198074/1
@@@<B;DDFDHFHEIIBDGGHIIIIBGIDACFFGDAHHCH?8BCBA=;@;
@8443253/1
ggaaatgtatcacggattttatcaatcggccattcgaggctg
+8443253/1
@@<?DDD=CFHHFIG1@CHHHIEGIIGGIIIIGGIII;F0B?
@9159959/1
gtccatatttctgtcaccaattgtacagaatggttgttctgcttcaccaa
+9159959/1
CC@BFFFFHHGHDGHGJJJJJJIIIIIJIGIIJFHIGIGHEIIJJJIIIG
@8443619/1
ggaaatgttgactgttgtagctgattaaggggtgtattctatatttcagt
+8443619/1
BC@FFFFEHHDHFIDHHFGHHIJFHJGIIIIJ?D?FGIIJJJJJJJJIJI
@15915595/1
ccgaatccgaaagagaccaactcctttcgaaatggcgcaagaactactgc
+15915595/1
@@@?DFFFHHHHHJJIIIFIJJJJJJJIJIJJJJJGIJJIJJIJIJJJIG
@14622784/1
cacaggtaaacagttgtacagtagaggataaaccaattgagcacactttt
+14622784/1
@C@DFDBDHDHHFJJGHJIJJAIHGHHIJIIIJCHJEHFGHGIGIGHGII
@12538053/1
acaacagactggtcccacacaacagactggtcccacacaagggcagcaaa
+12538053/1
@@?DDD:ADHHHFFHH>FBGGHGIGIEFCG?DGGBEGHEII;?FC:C@FG
@12538191/1
acaacagtcaacatttcccacctttttcactcaaccatagctttctcagc
+12538191/1
@@@ADFDDDFHHHIJJJJJJIGIGIJJIFEHIB>FGHDEGE<?FCGIFDH
@15262102/1
catgcataaaatataataaaaatttatagttttttgcatttttattcggc
+15262102/1
@@@;BDFFHHGHGIIIIIIIIIIIIIIIIGIIIIIIIIGIIIIIIIGIII
@12541899/1
acaagacccccagccccaacaaggaggtaaaaagaagaaacaaaaacaac
+12541899/1
CCCFFFFFHHGHGJJJJJJJJIJJIII;FHIJIGIJGHIIJJJJJJJIIJ
@13910606/1
caaaaacaacctgaacaacaagctgcaaaacataaaggagatcctgtaac
+13910606/1
CCCFFFFFGFFGFIJIJGGGGGGJIIJIJIIGGIIIGDHIHGFCHJIIII
@13910653/1
caaaaacaacgctcccatgagagcttcaaagcaattagccatggcgtggc
+13910653/1
?;?4BBDDDDDDDEEEIE>EEEEEIDEIDDCCEIEC@BDEEE>CDD;;4@
@13913322/1
caaaaacagtgtgaattagatgctggtgcagctataccttcatctgttaa
+13913322/1
@@?DDFADHDFFHGAEHGEGEGHGHGBC>CCFHGGDF9?DGGGIIIIIED
@13916849/1
caaaaaccccaaagaattatcttttttagagatggagtatcggatggaca
+13916849/1
CCCDFFFFHHFHHJJJJJJJJJJJJJJJIJJJJIIIJHIJIIIGIJFFHH
@13916850/1
caaaaaccccaaagaattatcttttttagagatggagtatcggatggaca
+13916850/1
CCCFFFFFHHHHGIJJJJJJJJJJJJJJJJJGIIIHIDEHIIIIJIGEGH
@15916911/1
ccgaatgtttggcgtctttcttcgatcttccggttccggtggccacc
+15916911/1
?@<?ADDDFDDDHIE6:EHCHGG=DAFHEBF<FD@FFFIE@@=BFEH
@10527458/1
tgagcagccgagcccttggcttccttcgg
+10527458/1
@;@D1DDAFA<<CEG;C9FBFF;F4C9::
@9841668/1
gttttttaacagtttgaaaaccttgataaatgaaagaaattaaacacgct
+9841668/1
=B:AADDFHHHGFIJJIJJJJJJJJJJJJJJJIIIJJJJJJIJJJJJJJI
@9843003/1
gttttttcttcgatgtccacgtaggttacctcgaaggattgttcgctagc
+9843003/1
@?@FFFFFGHG?DGIEGIEHHCFHJHIJJJJIJIJJJGIIIGGGIHHIIF
@12543885/1
acaagctatactttgcatagaattagtggtttttttctaaaatcaattta
+12543885/1
CCCDFFFFHHHHHJJJIJHIJJIIIJHHIHIJJJJJJJIJJJJIJJJJJI
@12545800/1
acaagtttctctaaaagtaaaccacggaacactgaatatcacccacgcag
+12545800/1
@CCFFDDDHHHHDEBHGCIGAHDEFDH>DHIJJEIIIHGIJJJIJJJJIE
@8450825/1
ggaacacgaagagggactaccacacgaaaggcagttcaccatcgcttgtc
+8450825/1
@@<BDFFFHHHHHGIIEGHIJJJIIIIIJGCGGDDHGIIGEBFEGCGHGH
@14631620/1
cacataaatgtcaaaatgccacataatttgcaaaattttgacattttttt
+14631620/1
CC@FFFFFGHHHHJJIJJJJJJJJJIJJJJGIIHHIJJIJJIJIJJJJJJ
@8451891/1
ggaacaggcaaaactccgaaggaagccaagggctcggctgctcatcatgc
+8451891/1
@@@FFFDDFHHHHIIJJFGGJJJJJJJIIJIIIG9FGGGGIIJIJGGECC
@8451892/1
ggaacaggcaaaactccgaaggaagccaagggctcggctgctcatcatgc
+8451892/1
CCCFFFFFHHHHHJIJJIGJJJGIJJJJJIIHIIIIIJFIGEGGIJGIIG
@13920601/1
caaaaacgtatgacaaaactatagacaaaccagaattacaggaaatggat
+13920601/1
BC@BDFFFFHHGHGHIIIIIJIHHJJJIGHGIJIIJCEEGJEGGGGGIGI
@13920602/1
caaaaacgtatgacaaaactatagacaaaccagaattacaggaaatggat
+13920602/1
CCCFFFFFHHHHGIJJJJJJJJJJIJJJHIJJJJJJJFIIJJIJIIJJJI
@11212863/1
ttgtaacttaagaatatataatatataattgtgtccattattatataata
+11212863/1
B??DDFDFHHHHHJJJIJJIIGJJJIJJJJIIJGHHGIJJJJJJJJJJIJ
@10529986/1
tgaggaagtaacggcagcactattgacactaagaaatcacagagccccgg
+10529986/1
@@@DDDDDBFFFFIGEF72A<EEI?<ECGEEE@BFF@F>F??GBCFFI<;
@13257580/1
atcctatacttgtacctattgaattgtgtacaatagaagataatcagaca
+13257580/1
CC@FFFFFHGHHFHGIIJJJIJJJJGFHGIIJJJJGGIEGGIIIJJJJJJ
@15267594/1
catggagtcccaaaacatgaccatgatgcactcggccggaccgattcagc
+15267594/1
@@@DD>D=ABFFA?GFGA:<CEFB?FE<E?BC?D?FFGIIFF@;4;??=;
@11214874/1
ttgtacatgaagttgtctgcccctttcttaatcggttctgcatgaatgcc
+11214874/1
@BB=DDFFHHHHFGIGGIIIJIEGGIIIIHGEHCEHH?GCGIJEBGGIIJ
@9172205/1
gtccgaataacttattgtaacgatggagaattttttgattcagtgctgat
+9172205/1
CC@FFFFFHGHHHGIJIBHHIIGHIJJIFEGIIJJIJJJJJJJEGGIIJJ
@13260867/1
atcctgaggcctacgctgttgttgtggtccacccctttgttgc
+13260867/1
CC@FFFFFGGHHGJJJJIIIIJJIFHIHIIJJJJIIIGCFHHI
@13927832/1
caaaaagaatggttaccaccagccttcaccattcccagcgaactatcaca
+13927832/1
@@<DDFFFHHGHHHIIGJJJJEEGGHGEHGIIIFJIJGHGIJJGJJIEHI
@8456804/1
ggaaccggaagatcgaagaaagacgccaaacattc
+8456804/1
@@@?DBDA?A:C<B?AF?FHG9?E?0?GGEF2DCF
@8457302/1
ggaacctcaagcttggggtaaaccgcaagtttcacagcaacaacctggag
+8457302/1
CCCFFFFFHHHGHJJJJJFGIJJJJJJJJHIJIJJJGIJJJJJJJJJIJG
@9176215/1
gtccgctatttggtacgacgacaaagattacatcatatttgcctttaaca
+9176215/1
@@@FDDDDDFHDH:BCA@AGEHIGIC@DGEEG>FGEGIGJGGIAFGGHII
@13929768/1
caaaaagatatccagcctttgatggaagaaaaaatttatacagcactact
+13929768/1
BCC:DDFFHHHHHJJJJJJJJJJJJJJJJJJJJIJJJJJJJJJJIJJIJI
@8459934/1
ggaacgtttaaatttctgtcatgagaatctcttggattcaatgggaaaag
+8459934/1
@@@FDDDDHFHH?EHGIEFHIAHIG@HHH@HHIGIHIGGHIIGGIIIIII
@11946461/1
aaacttttcggggtgcaatcttcttttccggaaaatgctcgaaaactcaa
+11946461/1
CCCFFFFFHHGHH8CEDHGHIJJIJJJJJJJHIJJJFIGHGIIIJJJJGH
@11947041/1
aaactttttcggggtatctggtaccaaatcaacatcatagtgataagccg
+11947041/1
??@DBDFFGHFHHJEHGIJJIEHHJJJJJJJJJJIJJJJJHIIIIIJJJJ
@11947215/1
aaacttttttcgggtttggaaaaaatttcaaattgttcaggtaaaatctt
+11947215/1
@CCBDFFFHHHHHJGIIGGHIIJJIHJJIJJJJJIIIIIIJHHHGIIIJI
@10534758/1
tgagtgaaaaaggtgggaaatgttgactgttgtagctgattaaggggtgt
+10534758/1
B@<DADDFGHHHHAFHIGIIJJIIIJJJJHIJHIJGIIFIIJJJJJIDFA
@14638698/1
cacatctcggatcttgctactaatattcgattcgataggtgctttgtctg
+14638698/1
@C@BDDFFBHFHFGGHIIIIIIIIEHIIIIIIIIIIIIIGGIIIIIIICG
@14638699/1
cacatctcggatcttgctactaatattcgattcgataggtgctttgtctg
+14638699/1
CCCDFFFFHHHHHGIIJJJJJJJJJJJJJIJJJJGIJJJGHIJJJJJJJJ
@14639369/1
cacatcttgtgagccgccattctcttggctagct
+14639369/1
@@@DDDDDDA?AAEHAF@CF>E9?HE<9EH@?<?
@14640858/1
cacatgtaaaattgaaattaaagcggaggttaagaaagaaagtgtgcacg
+14640858/1
@8?DFFFFHHHHHIJJGIIJJJIGIGGGEGHIGIGGIGGIJI?B?DGIJF
@14642441/1
cacattatgaaattactcatagtgtcaccggaactcataacaatagattc
+14642441/1
BCCFFFFFHHHHHJJJJJJJIJJJJIJJJJJJJJJJJJJJIDGGIIJIJI
@14643998/1
cacattgcattattgatttcgaggaaataatacgaacttcaattacacaa
+14643998/1
@@@DFDEDHDFHFGCBHCGGFEEGBBGIIIJGIIJIDHIICABHHEDHG?
@11223757/1
ttgtggaactgtgaaactttgtgggactgctggttgcccaacttggtaat
+11223757/1
=@@4ADEFHHHHHIJJJJJJJJJJJJIJJJJJJJJJJJJJJJIIJJHHIJ
@11224328/1
ttgtggtatctgtcgatgttgccagaacgtaagatatcctaaactcactt
+11224328/1
BBB4ADDDHHHGHIJJJJIJJJJJJJJJJGGIJJJJJIJDIJIJJIJJFJ
@12558449/1
acagaatctagccaaacacacatagtacctctccacaaaaagggaaataa
+12558449/1
@@<DDFFDFHBBDGHII@E9FGBHE2AACHHIGIGFGDFHGIBHGGIIGH
@13933530/1
caaaaaggagaagaccttttaaaatcatacagtgagggcgg
+13933530/1
@;@:B?DDDF=BFEFGDGIIHIEHCFHEFFEEC9?DA8@?@
@13934107/1
caaaaagggaaataaacaaggatgtaagaactatggaggaatattacaat
+13934107/1
C@CFFFFFHHHHHJJJJJJJJJJJIJJJJJJIJJJJIJIIJJJJJIJJHI
@10539232/1
tgataatggatacaaatttgactactgtatagctttcttctcttggtgaa
+10539232/1
B@1=DDFFHHHHHIJJGIJJIJJIJIG<FHFHGHHIDFGDDFDG@GCBBH
@10539351/1
tgataattcatggtatttaatgataccctgcagg
+10539351/1
??7ADD;D:CBBD2ABEE@FE>DEFEIFCFEEEI
@11950117/1
aaagaaacgctcgtggggagcgatgacgaataaagtatgtgttcaccaag
+11950117/1
@C<DFFFFHFHHHHIJJJCGIIJJIIIJIIJGHHIBFEGHGFGEIEIGHH
@9862066/1
taaaaatttatagttttttgcatttttattcggcttattgtaatattcct
+9862066/1
CCCDDDFFGGFHHFHIIJJJJIIJJJJJJJIIGHJJJIJJIIJJJJJJJJ
@15928042/1
ccgaccaagagatccagcaagttcttggctgccgaatgtttggcgtcttt
+15928042/1
@@@FFFDDHDHHBGIIFIJIJEHIJJEGIGGGIIIIJGHIGGBFG6AFIJ
@8464445/1
ggaactttgttgttgacgttcatttcgacccgtttgctgttgttgggcac
+8464445/1
@@7DDDDDFFA8:CEACFHAGIIIIGD@FGIGDHGCHGIIFHHE@FHIFI
@8464446/1
ggaactttgttgttgacgttcatttcgacccgtttgctgttgttgggcac
+8464446/1
@C<DFFFFHAHDDGHEHJIJIJJJJJJGHIJJGGGIIGEGEEBDB@BF=C
@14648000/1
cacattttgtggttctttaacgaaatgtcaagagcataaagtatgtctag
+14648000/1
?@?DDFFAADDFBEHIEEHI:AFBG;9<CF9E<CD999D:?BFHIGIAGF
@13271799/1
atcgaatctattgttatgagttcccgtgacactatgagtaatttcataat
+13271799/1
??1?DEFBDAF?FCGBBHBDBCHCEDFGHGGGCBEHGE?C:?DFGFHBFE
@13937675/1
caaaaagtgaacagctatcgatacacagtcatagatccaatcctataatt
+13937675/1
??;DDDD2C<FFFEGHADHGCHBFCEHHF@GF>@D?D?DBGEE@DGD9B<
@13937676/1
caaaaagtgaacagctatcgatacacagtcatagatccaatcctataatt
+13937676/1
CCCFFFD=CFHHGIIJIFJIHJJJJIIGHIJJJIIGIEIIJIJJJIIIJC
@13937677/1
caaaaagtgaacagctatcgatacacagtcatagatccaatcctataatt
+13937677/1
CCCFFFFDHHGHFIHGIGGGIJFHIIJJGGIJJJJIIGIIJIGHIIIGIE
@13937807/1
caaaaagtgataatggatacaaatttgactactgtatagctttcttctct
+13937807/1
CC@DFFFDHHHHHIJJIJJJIJJJJJJGIJJJIJIIJIIJJJJJJJJJJJ
@13937808/1
caaaaagtgataatggatacaaatttgactactgtatagctttcttctct
+13937808/1
CCCFFFFDHHGFHIGJIIJJJJJIJJIJJJJJJIIGIJJJJJJJJJJJJJ
@9182978/1
gtccgtgcccctttcggttaccccttctgttgggatgggggcc
+9182978/1
@@@DDDDDHHHGDIIII@CGBEHIAGEH>GHGDH?@DHIIIFG
@9185880/1
gtcctaacgtgttattacaagctttgacaatgtcaaatgccaacgatggt
+9185880/1
@?@DFFFFHFHHHJJJJJJJGGGIIIIIJJJJJIJJJIEHHIJIJFGGG?
@14653428/1
caccaagaccagatgacttgcggaacttagcttcacaattacttagagaa
+14653428/1
CC@DFFFFDHGHHJJIIIJJIJGHHIIIGIJJJIIGJJJIGHGIGGJJJI
@14653482/1
caccaagagaagaaagctatacagtagtcaaatttgtatccattatcact
+14653482/1
@@8DDDDDFHGHHIIIIGHIIJJIEHEIIJGEGHJGII@GHIEIJJIJJJ
@9189940/1
gtcctccacaacagcaagctcctccgcaacagcaacctggagcgagacaa
+9189940/1
CCCFFFFFHHHHHJGIJJJJJIJJJJJJJIIIGIIIJJIHIGHGGI8AG9
@11955110/1
aaagaaattagtttattttctagtaatattccgaaaaatgcgataagaag
+11955110/1
CCCFFFFFHHHFHJJJJJJJJIIHHIJIJJIIJJJIJJIIIJJJIIJJJJ
@13941206/1
caaaaataatatgtaaattgattttagaaaaaaaccactaattctatgca
+13941206/1
@;=;DDDBFHHHFGFHGHIIGIIIICGGEHICHHGHIIBEGHEGHEGGGG
@11957804/1
aaagaacgatggtttttcatcgccatacataaattatgggcgaccaccag
+11957804/1
@@CADDFFDHDD<CBBDEHIIEHHGIIIGIIGIIIIIIGCCD@GAGACGI
@14656135/1
caccaatcaggtggtgacatcgttcgatgacaa
+14656135/1
?;=DDBDDD<D<<2E:C:AA?1<A;1:C4C:CD
@14656136/1
caccaatcaggtggtgacatcgttcgatgacaaagtgatgggcaatccca
+14656136/1
?@CDFDFDH<DFBF@EGGEEAFHG?E9FHBFGIIIGDDF>FGIGGH<9?B
@14656137/1
caccaatcaggtggtgacatcgttcgatgacaaagtgatgggcaatccca
+14656137/1
@@CFFFFFHHHFDGGHGIGIIJFHGIIIJIIJJJJ@DDCHIGJIJJJJIJ
@8473866/1
ggaagatcgaagaaagacgccaaacattcggcag
+8473866/1
@@<DADDDHDDDDIIFBGGHGIIIEGDHGII>D:
@14657197/1
caccaatgcttggtgcagctatccactttgccagtggccgtc
+14657197/1
@@@DDDDDFFFHHGECGFHDC@FGHIIIIIIDEGEFHGIIIE
@12569394/1
acatctcggatcttgctactaatattcgattcgataggtgctttgtctgg
+12569394/1
=?@4ADDEGHHHHJIIJJJIIJJGIHGIIJJJJIIJJJGGGJJIIJJJHI
@10546218/1
tgatgagcagccgagcccttggcttccttcggagttttgcctg
+10546218/1
?@@=DBEFHFFHDA>FEH>FGHGGIBGCEBEHBF0?FGA@H@A
@8477386/1
ggaagccaagggctcggctgctcatcatgccctcgag
+8477386/1
@@@FFFFFHHHHGIJIJEHICGHEHGIIIIJGFHDD?
@8478150/1
ggaagcggtatgcagattggtgaagcagaacaaccattctgtacaattgg
+8478150/1
@@@DD?D:0<2CBGIGEFEF4CCEH@A@ECD>D=FBFCEEF?BDA@FCF<
@15285415/1
cattaatctcagctgctgttttaacgtaactatattgtggtccgctattt
+15285415/1
CCCFFFFFHHHHHIIIGGBHIJIIIJGIJIJIJIIJIHII>FHIIIIIJJ
@10552619/1
tgattatataacgagtagatagctttagaggtaatacactattattaggc
+10552619/1
:B?4=BDFHGHHHGICFHGHGJJJJJHIEIJFHIJJJJJJJJJJJJJIIJ
@11962161/1
aaagaagctagccaagagaatggcggctcacaagatg
+11962161/1
@@?DDFFFHHHFHGIIJJJJJJIIIJ@<FD<BGBDF9
@9873540/1
taaacacgctgagaaagctatggttgagtgaaaaaggtgggaaatgttga
+9873540/1
@@@FFFFDHFGHAHIGGIGDHEGHHIGI?CDGGHCDG?DHIGJCGGGEEA
@11964596/1
aaagaagtgaatgttgataaaggaatatggagaggtgacaaattcttcca
+11964596/1
@C<DDDEBFHHHHGHGBHIJJJJJJJIIJIIIGJJ:CGIIJIIJIJJJJJ
@8483897/1
ggaaggtttaggtatttgtggtatctgtcgatgttgccagaacgta
+8483897/1
@C@FDD2=AFDF2ACFGIHEGFHHIGEFHGGGCFEGDGIGHGIE?F
@8484084/1
ggaagtaacggcagcactattgacactaagaaatcacagagccccgggcc
+8484084/1
@@@DDBDDHHDHHG@3CE?HHGEAEHCHI>BFF??@DC?BDGFHI6FHBH
@8484085/1
ggaagtaacggcagcactattgacactaagaaatcacagagccccgggcc
+8484085/1
CCCFFEFFHHHHGIEFHBEHHH?EFHIFIFIIGDGCG499?9DFHBGHGE
@13283795/1
atcgatacacagtcatagatccaatcctataattatccatttcctgtaat
+13283795/1
@C@DFDDFGHHHHIJFGHEIJJJIGIIJJJJIIJJJJIIJIJJJJIIIIH
@13283796/1
atcgatacacagtcatagatccaatcctataattatccatttcctgtaat
+13283796/1
CCCFFFFFHHHHHJJJJJJJJJJIJJJJJJJJJJJJJJJJJJJJJJJIII
@14664467/1
caccaattgtttctaacctctctaaattaataccatcgttggcatttgac
+14664467/1
CCCFFFFFHHHHHJJJIHJJJJJJJJJJJJJJJJGJJJJJJIIJIJJJJJ
@13961210/1
caaaaatttaaacacattgcattattgatttc
+13961210/1
???DB?DDD<?A:E:AEB@:AA<F>CCFCAF<
@13961211/1
caaaaatttaaacacattgcattattgatttcgaggaaataatacgaact
+13961211/1
@8?DDDDDHH??AFBHIG@C<FAHGFC@?9CD@1C@GFBDF@FHGE;FHI
@13961212/1
caaaaatttaaacacattgcattattgatttcgaggaaataatacgaact
+13961212/1
@@@ADFEFHGHGGJJGIIGGIJFIJJGGGIIIGIF8DHBHGGIJIGIHEI
@13961213/1
caaaaatttaaacacattgcattattgatttcgaggaaataatacgaact
+13961213/1
@@@FDFDDFHFHHIJFGCIIFIIIIIGIIJJIGIJIIIIGEIJJFIJGHH
@13961214/1
caaaaatttaaacacattgcattattgatttcgaggaaataatacgaact
+13961214/1
@C<DDFFFHHHHHJJJJJJIJIJJJJIIJJJJJJJJJJJIJJJJJJIJJJ
@13961215/1
caaaaatttaaacacattgcattattgatttcgaggaaataatacgaact
+13961215/1
B@C;DDFFHHHHHJJIJJJJJJJJIJJJJJJJJJJIJJJIJJJJJJIJJJ
@13961216/1
caaaaatttaaacacattgcattattgatttcgaggaaataatacgaact
+13961216/1
CCCFFFFFHHGGHIHIJJJJJJJJJJJGIJJIIIIGHGJJIJIJIIHIGI
@13961217/1
caaaaatttaaacacattgcattattgatttcgaggaaataatacgaact
+13961217/1
CCCFFFFFHHHGHJIGIJJIJJJJJGIIJIGGGEHHGIGFHIIIIIJIJJ
@13961218/1
caaaaatttaaacacattgcattattgatttcgaggaaataatacgaact
+13961218/1
CCCFFFFFHHHHHJIJJJJJIJJJJJJIJJJIIJJJJGFHIJIJJJGIJJ
@13961219/1
caaaaatttaaacacattgcattattgatttcgaggaaataatacgaact
+13961219/1
CCCFFFFFHHHHHJJIJJJJJJJJJIIJJJJJJJJJJIJJIJJIIIJJJI
@13961220/1
caaaaatttaaacacattgcattattgatttcgaggaaataatacgaact
+13961220/1
CCCFFFFFHHHHHJJJJJIJJJJJJJJIIJJJJHIIIIJIJJJJJIJGII
@8486909/1
ggaagttcgtattattcctcgaaatcaataactcgataaaaattgttccc
+8486909/1
BC@DFEFFHFHHHGIJGIGHIJJJIJJJIIJJIJJJJJJJJJJJJHIJJJ
@12577807/1
accaagcattggtggcgattggtcaatgttttttcttcgatgtccacgta
+12577807/1
@@1DDFFFHHHH?EHIIGIHGIHHHGGGBGGHJJBGHGEEHGEHIGIG=C
@12577962/1
accaagggaagggggcggcccccatcccaacagaaggggtaaccgcaagg
+12577962/1
@@C7DDFFCHDFDBHIIIDBHHFBED@ACDDDBCDCDDB2;?CDBDB88B
@8488257/1
ggaagttttcggcaagtacatgaagcagttaagagttgtttatgaaattc
+8488257/1
@@<DDDFFHFHH<?F1<EEBFHGIGGEEEGEHG>F?D?BFGGGBDGIDGI
@12578500/1
accaagttgggcaaccagcagtcccacaaagtttcacagttccacaaaac
+12578500/1
CCCFFFFFHHHHHJJJGIIGIJIJJJJJJJJDHIIJJJJBHGIJIIHJII
@8489271/1
ggaataatacgaacttccatagattcaaatgaagtaaacaacatacgttt
+8489271/1
@;?DDDDDD??DFDGEGEHHDIIGIIIIDHGDEG?E???FBDDDHDD@FG
@15292091/1
cattcagcaggttttttaacagtttgaaaaccttgataaatgaaagaaat
+15292091/1
@:?ADDDAHB=ACFEEHDFIGGIIIIIEIIIIIIIIIIIGIIGGAGGHHI
@9877467/1
taaacgtcagtttgcgtttcaatgcatcgataagacgaatggtaaagctg
+9877467/1
@@@DDDDBCFHHFEIG8<@DH>HICBB9E?DC;?FB0D6DF<9????F9<
@9877468/1
taaacgtcagtttgcgtttcaatgcatcgataagacgaatggtaaagctg
+9877468/1
CCCFFDDDHHHHHJJJIJBEGHIJEGGGHGHGIJIGIIJ<FGDGHGHIJI
@10560386/1
tgcaaattaagatatcctcagatgccgacactatgggtcggatcttcagc
+10560386/1
@@@ADFFDHH??FIIIIIIIFGCBHAGAFHGFFDDHIGGFHIII<FHGCH
@9877550/1
taaacgttaaattttaaaagcctctcaaatttaactgaaatatagaatac
+9877550/1
@@@FFDDDHHDHHIIJGIIIFGGIIJJJJJJJJIICHIJJHJIHJJIJJJ
@9877551/1
taaacgttaaattttaaaagcctcttaaatttaactgaaatatagaatac
+9877551/1
BCCDFFFFHHHHHJJJJJJJJJIJJJJJIGJJJJJJJJJIHIJJJIIIJI
@10560920/1
tgcaaattttcaatcatgaagcaagattttacctgaacaatttgaaattt
+10560920/1
@@@D?ADDDHDDFIGHG@GE?ECHCGEIDCCGI>BC?EFGH>BGGHEHIG
@15943783/1
ccgagatgtggtacacgacgaatgatgtgataaatatacctgcacacacg
+15943783/1
CC@DFFFFFHHHHHIJJJJJJJIJGIIHEHIIJJIJJJIGGHEHIGGIJI
@15945261/1
ccgagcccttggcttccttcggagttttgcctgttccgtagcagacggcc
+15945261/1
@@@DDDDDFHBHAFIEHDEBEE;ECEHI>DHE>:BBG<?;D;?BFGAB4@
@10564535/1
tgcaatactgacacagcaaagaaattgctgatagcatcgtaacgcaagcg
+10564535/1
CC@DFFFFHGGHGJJIJJJJJIJJJJGHGGGIJIIGIIIGGHIJIIIJJJ
@13966141/1
caaaacatgaccatgatgcactcggccggaccg
+13966141/1
@CCDDDDDHAFFHGIIH?HBHCA?;E::8@?@0
@13966142/1
caaaacatgaccatgatgcactcggccggaccgattcagcccccaccaag
+13966142/1
@BCFFFFFHHHGHIIJIIJJIJJIGIIJIFJIIIJJJJJIIIJHGHFFEA
@13966143/1
caaaacatgaccatgatgcactcggccggaccgattcagcccccaccaag
+13966143/1
BC@DFFFFHHHHHJJJIJJJJJJJIJJ>EGGIIJJJJJIJHHHHHHFFF;
@8492189/1
ggaataggttgaggctgaatctcagatggattgagctgttgagttgatcc
+8492189/1
?;==DDDDFFFFFIIIIIIIIIIIIHHIIEAFFGFIIIIIIEFFIIGFII
@8492190/1
ggaataggttgaggctgaatctcagatggattgagctgttgagttgatcc
+8492190/1
?@;ABDDDHHFBFIIIIIGIIIIIIGIIGIIIIHIEGIGIIIIGHIIFHG
@8492191/1
ggaataggttgaggctgaatctcagatggattgagctgttgagttgatcc
+8492191/1
@@??DEDFCFFFHIGJIJJJGJJIIGJIJGGIIIIIHJIIJGGHHIIIJJ
@13967822/1
caaaaccacttcgacgttcttccagaagggtggattcaagtaacacacaa
+13967822/1
CCCFFFFFHHHHHIIGHIIJJJJJJJJJJJCGIIIIIIIJDGIIJJIJII
@11252026/1
tttaacgaaatgtcaagagcataaagtatgtctagaacgattttaccttt
+11252026/1
BB=ADFFFHHHHHJJJJJGIJJJJIJIHIJIIGIIJIIIHGIJIIHJJGE
@11252376/1
tttaacgtttagcagtcttctttttagaataacattgacattctataaag
+11252376/1
@CCBDFFBFDFHGIIIGIEGGIJJJJJJIIIGEEGIIIIIIIIIJJJJIJ
@11976866/1
aaagacgccaaacattcggcagccaagaacttgctggatctc
+11976866/1
??@AABADFFDD?C3CFGEDF:8DGE9DCABFBACFFI>3?B
@11977235/1
aaagacgttagagaggttcactaaaaaatattaggaatccactacaaggt
+11977235/1
<@1;DDDDFHBHFCGG?CHHEIIIIIIIIIGAGGGIIIGHIIIGIIHEGF
@10567925/1
tgcacagagtcaaagatcatggaaagcttcatgtcttcacaatgtttctt
+10567925/1
?;=44ADDFDHHHIIHIIIGIIIFGHIIIIIIIHIIIIIIIIIIHIIIII
@13972797/1
caaaactatagacaaaccagaattacaggaaatggataattataggattg
+13972797/1
;<@:ADDDDHHFH@GBHGIGIGGFH@??G;GBBDAHHA?CBHI@BFBFGE
@9881502/1
taaagacgttagagaggttcactaaaaaatattaggaatccactacaagg
+9881502/1
CCCFFFFFHHHHHJIJJFHIJFIJGIIIJIJJIJIJIHIIJJIIIIJJJJ
@13973548/1
caaaactccgaaggaagccaagggctcggctgctc
+13973548/1
CCCDFFFFHHHFAGIJGIIHIJJEHEHGGGI<DB@
@13973549/1
caaaactccgaaggaagccaagggctcggctgctcatcatgccc
+13973549/1
CCCFFFFFHHHHHJJJIIJJJJIGJJJGIGGGFDF8<BBBA@GC
@13973550/1
caaaactccgaaggaagccaagggctcggctgctcatcatgccctcgagt
+13973550/1
CC@DFDFFHHHHHJJJJIJJIJJIJJIIIIGIBHEGEG9>9FHG@FBEG=
@10569704/1
tgcaccttcctctgataagggttggtatggtttgcatagattattgtaca
+10569704/1
<?<ADBD;CFBFFB<G@FHHE3<8:FAGEDFGGAB<<??>FBB?B?9??D
@13295824/1
atcgcttgtcatgtgttgaaattccgcgaaattggcactggcaagtcaaa
+13295824/1
@CC;DDFFHHHHHIJJIBGIIJJJJJJJJIJJJJIJJIJIJJJHIHHGHI
@9887119/1
taaagcgttaccagcgcttgaggaagtaacggcagcac
+9887119/1
B1?DDFFDHFHHGJIIIHJIHIGIIJDHGIGGGGE@;=
@9887120/1
taaagcgttaccagcgcttgaggaagtaacggcagcactatt
+9887120/1
@@;DDDAA;8CFDIEGEAGE>EAHHG9CDDHBE@FG?D<B@F
@9887121/1
taaagcgttaccagcgcttgaggaagtaacggcagcactattgacactaa
+9887121/1
?@;D1D@BFFDDDEFIIEFFIIIEEFFFIIIIIIF<BFACFFDFFCFFFI
@9887122/1
taaagcgttaccagcgcttgaggaagtaacggcagcactattgacactaa
+9887122/1
@;8ADDDDHHHHHIIIIIIIIIIIIIIHIGIIIIIIDGGGGHEDHIIIII
@9887123/1
taaagcgttaccagcgcttgaggaagtaacggcagcactattgacactaa
+9887123/1
@@CFD?DDHFFHDGDIJIIJIDHGGHDFDHGAEGI19;<C=BG9=@@F<A
@9887124/1
taaagcgttaccagcgcttgaggaagtaacggcagcactattgacactaa
+9887124/1
@CCBDFFDHHFHHJIJJJJJJJJJJJFGHJJIJIJGEIHIIIJIJJHHJJ
@9887125/1
taaagcgttaccagcgcttgaggaagtaacggcagcactattgacactaa
+9887125/1
BBCFFFFDHHHHHJJJJJJJJJJJJJGGIIIJJJJIFJIIIIHGHFGGGJ
@9887501/1
taaagctgctaaaaaagcaggaaaagcccagaagaacgttcgactttcac
+9887501/1
CCCFFFFFHHHHHJJJIIJJJJJJJJJIJJJJJJJJGIHIJIGFGHJJHG
@13979485/1
caaaagaaattcccatgagggagtttaag
+13979485/1
@@@?DDDDDDFDD>GEBHG;D8?CE@B?9
@10575219/1
tgcagcatatcttatcatgtttcttgtctgtccttctgtcatttttctat
+10575219/1
@@@ADDBDCFBDDAEEEG<AIIGHI4AA:?<BFBH@E>BF4EBGGHE@?D
@12586497/1
accagacaaagcacctatcgaatcgaatattagtagcaagatccgagatg
+12586497/1
@CCFFFFFHHHHHGIJDGHJJGGIIECBHGIIJEHCAGGGFEBGEC:FEG
@15956145/1
ccgataaagcgttaccagcgcttgaggaagtaacggcagcactattgaca
+15956145/1
@@@DFFFFHGHFHIJJJIIJJJJJGGIGIIJJIJJJJGJICI<FGICHGG
@9892012/1
taaagtatgtgttcaccaagagaagaaagctatacagtagtcaaatttgt
+9892012/1
CCCFFFFFHHHHHJJJJJJJIIJJJJJJJJIJIJIIIIJIIIIIIJJJJI
@9894047/1
taaagttaaccagacaaagcacctatcgaatcgaatattagtagca
+9894047/1
?@1=BDDEHHHHGGIDDCGGFHGGIEIGJJJJIHGIGGGJJHIGGH
@12587609/1
accagatcgttgttaaggaacacgcggtagcggaagattggctc
+12587609/1
?@1A?DEDHFHHFHGGGBHIIIIJIGE?:FCHIJJGE@F@DHGI
@11264654/1
tttacaaaaagtttctagggtttgttcattatctaggccttattttctag
+11264654/1
@@@DDDEDHHGFHHGGGIIICHGIFEHGIGGGIJIJIIEGHCIEIJIJCI
@11265514/1
tttacaagctatactttgcatagaattagtggtttttttctaaaatcaat
+11265514/1
@C@FFFFFHHHHHJGIJIIIHIJJFIJJIHHGFGHIJJJIJJJGIIJJIJ
@11990987/1
aaagatttaaaatccaggacagtatccagaagggactgcctatgttcttt
+11990987/1
@@;BDD?DDF?FAE:F9F3ACDAEFH<B@HFI@?BD;;D?DF@@:9DGFF
@15959179/1
ccgatactccatctctaaaaaagataattctttggggtttttgaccttta
+15959179/1
1:?;DDDFHHGFFHCHIJIHIIGEEGGIGADFHCG:<@DDGCFCDGGIJJ
@13985586/1
caaaagcgaagaatatttgaaaatttctaatattgcgatatttttttatc
+13985586/1
@<@DFD;A?FDADDGGGIJJEHEHGIHEEFGCGGIIIIIGIIIIJIIJJE
@14681508/1
caccattctatgaaatggaacacgaagagggactaccacacgaaaggcag
+14681508/1
CCCFFFFFGHHHHJJJJIJJJJJJIJJJJJJJIIJJJJJJJJJJFIFEHI
@13989405/1
caaaagggaacaatttttatcgagttattgatttcgaggaataatacgaa
+13989405/1
@CCFFFF=DHFDHEBBGICHGGIGIIEGGIBEHIIEGIBHEGGIGHGGAH
@13989406/1
caaaagggaacaatttttatcgagttattgatttcgaggaataatacgaa
+13989406/1
BCCFFFFFHHHGHJJJJJJJJJGHHIJJJJJIJJJJIJJJJJJJJJJJJI
@14683726/1
cacccaatgtgttcaagcgaaaaatgtcaataagacttctcctcaaacac
+14683726/1
B@C1DDFFHHHFHJIIJJJJJJJJJJJJJJJJJJJJJJJIJJJJJJJJJJ
@10582985/1
tgcatgaatgccatctgggcccggggctctgtgatttcttagtgtcaata
+10582985/1
?@@7A?ADDACFDDGHH>;:C@DA?<0?0??99BBFHBF<CFCCBC=F;8
@12597592/1
accccttctgttgggatgggggccg
+12597592/1
@@CFFDFFFDDHFHJ?CFHIJJEG@
@12597819/1
acccgataaagagttaccagcgcttgaggaagtaacggcagcactattga
+12597819/1
CC@FFFFFHHHHGIIJIIJJJJJJJJJJIIIGBGFGIGIIJGIICHFG@=
@11268099/1
tttacatattatttttgacttgaataaatttttaaatttaaaaatgcgtg
+11268099/1
@@?:BDDFHHBHHJJJGHIIJIJIIJJJJJJJJIJIJJJIJJJJJJIJHI
@11268100/1
tttacatattatttttgacttgaataaatttttaaatttaaaaatgcgtg
+11268100/1
@@@DDFFFHHHHHIIIBBHHGBFFHGEIIBAHHHCGHIIII@FGHBDHGH
@10584240/1
tgcatgttatcacgattcataaaagtaatataaccttagatttcgaggca
+10584240/1
@@@:BDDFHHGHHJGIJIJJJJJJJCFHJJIJJJJJJJJJJJJJJJJIJI
@15310971/1
catttttattcggcttattgtaatattcctccatagttcttacatccttg
+15310971/1
?@1ADDFFHHHFFGIICGICHGJJIJJGIIJJIJIIGIIJJIJJJJJJJF
@15311580/1
catttttcttgttttttattcctatatactgtacaatacttctgtattct
+15311580/1
@@@FFFFFGHFBFHIJJEHHIJJJJJJJIIIGJJJJJIJJJJJIGIJJJJ
@11271838/1
tttacctttgcgcgaaaagtgaccacaagcaatgtcaaag
+11271838/1
<@?DB3B;DHBFDG@@A@GICGGGAFCFFEF;BD8?FD??
@11995972/1
aaagcattgcagattgtgtagaagcagttataggcgcttatttaatagag
+11995972/1
BB@FFFFFHHHHHJJIGHIJJJIJJGGIJJIIJJJJJJJJJJJIIIIHJJ
@14687179/1
caccccttaatcagctacaacagtcaacatttcccacctttttcactcaa
+14687179/1
@<?DA@DD>CFF4EA<EFGEFCE:CCEHGFFIFICGD8C<<DDE>DA9;G
@14687180/1
caccccttaatcagctacaacagtcaacatttcccacctttttcactcaa
+14687180/1
@@@DDDDDAD>CFGG@DFHGEHG<CEFHIIGGHGHHEECGIGEH@FHGCH
@14687181/1
caccccttaatcagctacaacagtcaacatttcccacctttttcactcaa
+14687181/1
@@@DFFFFHHHHHJJJIJJGIJJHHJJJIJJJJJJJJIJIJJJIJJJJJI
@11273331/1
tttacgttgtgctccttcacaaaatctacttcaa
+11273331/1
1:===22=ADB?FACF<AEHGIAFG<HGHF9C>1
@11274244/1
tttactcttctaatgtcaaacagaatctagccaaacacacatagtacctc
+11274244/1
@@@DDBDDF??AF<BA:<II<C;;FCFEFFGHHHI@FFADFCHD?DFBFD
@11275087/1
tttacttcatttgaatctatggaagttcgtattattcctcgaaatcaata
+11275087/1
@BB1DDFFHHHHHJJJJJJJJJJJIHJJJGIIJJJJJJJJJJJJJJJIJJ
@15315475/1
ccaaaaataggatttttattaagccaaaaggtgcgtctaaaggaaaa
+15315475/1
B<@DAFFFHHFBHIJIJIJJJGGJIJHJIFIGEHJIHGGIHIJJIJJ
@14006033/1
caaaatcatgaccaaaaagtgaacagctatcgatacacagtcatagatcc
+14006033/1
C@@FDFFFHFHHHJJJJJIIEIIJEHIIIJIDGGIGFEIIIIIAIGEIIF
@14006034/1
caaaatcatgaccaaaaagtgaacagctatcgatacacagtcatagatcc
+14006034/1
CC@FFFDDHFHGFIJJJJEF<FHGGGHIJJIIB=GEGHGIGIHGHGG@BD
@14006035/1
caaaatcatgaccaaaaagtgaacagctatcgatacacagtcatagatcc
+14006035/1
CC@FFFFFHHHHHJJIJJJHHIJJJIJJJJJJIJJJJJJJHIIJIJJJIJ
@14006036/1
caaaatcatgaccaaaaagttaacagctatcgatacacagtcatagatcc
+14006036/1
CCCFFFFFHHHHHJJJJJIHIGJJJJJIJIJIIIJJJJIJGIJJIJJIJE
@8518993/1
ggacaatttgaacaagttacaagtgccgaagtacgagctattcgagcagc
+8518993/1
@<<DDDDDHAFFDGIBCG>>IIGHIIII@FHGGHIIBGEHIICGIIHHG>
@8518994/1
ggacaatttgaacaagttacaagtgccgaagtacgagctattcgagcagc
+8518994/1
BCCDFDFFHHHHHJJJHJJJJJJHHIIJGIJGCHEFEGIJJJJJIIJIGI
@8518995/1
ggacaatttgaacaagttacaagtgccgaagtacgagctattcgagcagc
+8518995/1
CCCFFFFFHHHHHJJIHJJJJIJHHJJJJJJHHGIJIJIIIJIJJJIJJI
@12602972/1
accgattaagaaaggggcagacaacttcatgtacaaatacctcaccttac
+12602972/1
@@@ABFFFFGHHHJJEHIGIIIIHCHIGIJIIIJJIJJIHGIIGGHIDHG
@9907427/1
taaatttttaaatttaaaaatgcgtgtgtgcaggtatatttatcacatca
+9907427/1
CC@FFFFFHHHHHJJJJJJJJJJJGIHIHIIIIJFHIJIJJIIJGIJIJF
@9907625/1
taaatttttgtcgagtcaaaagcgaagaatatttgaaaatttctaatatt
+9907625/1
B@<DDDFFHHFDHIIGHHIIIH>FHIGGI@HDGDGGIJIGGHGIICGIJJ
@15970574/1
ccgattcagcccccaccaagggaagggggcggcccccatcccaacagaag
+15970574/1
=B<DBDDFHHGHHJJJJJJIJIIIJJIJIIJBBDDDDDDDDDDCDDDACD
@9908806/1
taacaaatggacaatcgtgtgcgctgataggaggccaccaagaccagatg
+9908806/1
CCCFFFFFHHHHHJIJHBGGEHGIIIFHIIIIIJJFIJJJJJJIJIIJIJ
@15318167/1
ccaaaacatgaccatgatgcactcggccggaccgattcagcccccaccaa
+15318167/1
@@@FFFDDHFHHHIIJIIGIJJJIGGGIII8DFBHHIIGIEIIJHHFFFC
@15318168/1
ccaaaacatgaccatgatgcactcggccggaccgattcagcccccaccaa
+15318168/1
BC@DFFFFHHHHHJJGGJJJIJIICGGHGI>GIE<FHGIGGGIGHGFFDA
@15318169/1
ccaaaacatgaccatgatgcactcggccggaccgattcagcccccaccaa
+15318169/1
CCCADFFFHHHHHJJIJJJJGIIJJJJJJJ>GIIIJJIGIIJJJHHFFFC
@15318170/1
ccaaaacatgaccatgatgcactcggccggaccgattcagcccccaccaa
+15318170/1
CCCFFFFFHGHHHIIGJIJJJJJJJJIIGGGGIIHIJIJJIJIHHGFFFD
@13317462/1
atcgttgttaaggaacacgcggtagcggaagattggctcg
+13317462/1
=:?BDDBDF4D?:EFBFEE<G@0?:<DFED69BFCCF=CA
@15973585/1
ccgatttgcagactctcagcttcaacgccaaggacttcaacttcgttcag
+15973585/1
@@7DDFFFGHHBFGIJIGGIHCHGH<@81:DGB@HHEGGJJ@H@?FEGII
@11998535/1
aaagcccagaagaacgttcgactttcacttcattctatcggcctttcttc
+11998535/1
@8?=?DFFHGHHHIIIHIIIIIGIIIIIIIIIIIIIIIIIIIIIEI<8C4
@11998536/1
aaagcccagaagaacgttcgactttcacttcattctatcggcctttcttc
+11998536/1
@@@DDDFFHFHHHJJIIJJIIJJJJJJJJIJIJJJJJIJJJJJIIJGGHC
@11999703/1
aaagcctttaagtacaatatctgctggagattgcaaccacccagacagga
+11999703/1
?88D=;D>CDABFD@FEFB?4A:??<GA3CEBF<@?CB?;B<DDEC;FD?
@12001059/1
aaagcgttaccagcgcttgaggaagtaacggcagcactattgacactaag
+12001059/1
@C@DDFBDHFHHFIIIEIGGHJHHIDHIJGIHJHG;9C@BFB<AFGGGG=
@12001547/1
aaagctatctactcgttatataatcatcattcaaacattgaagcc
+12001547/1
?@?=DDEFHGHHDHGEHHHHIJHJIIJJJJEIIJIIGJJJJJJJI
@12001548/1
aaagctatctactcgttatataatcatcattcaaacattgaagcc
+12001548/1
CCCDFFFFHHHHHJJHIIIIJJJJJJJJJJIJJJJJJJJJIJJJJ
@12001566/1
aaagctatggttgagtgaaaaaggtgggaaatgttgactgttgtagctg
+12001566/1
@@@DFFFFHG<DFBFGHEIIIGGH<CC@BF9DHCG??DE@FHDBFGGDG
@14693773/1
caccgagtgaacatgtgacatagaaaatacgtaagttgctcaatgtcgtc
+14693773/1
?=;?=DA<AFHAFGH>A?AFFDCDHEHGHGGCFHHEGGIIIIEIEFHGIE
@14021267/1
caaaattcgttctacatatgaaacatgtcagttatatattcacctttata
+14021267/1
@@@DDDD?=AFFDFBGH@BDFEIIGEHIGIIIIIGGGIIIIIIGIGHGCF
@14021268/1
caaaattcgttctacatatgaaacatgtcagttatatattcacctttata
+14021268/1
CCCFFFFFHHHHHJIJJIGIJJJJJJJGIIJIJIJJJIJIJIJJJJJJJI
@11279051/1
tttagaataacattgacattctataaagacgttagagaggttcactaaaa
+11279051/1
@@CFD?DDFHFAFIGGGEGIIIIHIJJAFHIHIJGGIGHC1BFHHFGGGA
@8523761/1
ggacattcgagatacaggagtccttcaataaaaagatcaaagaagcccac
+8523761/1
CCCFFFFFHHHHHJJJJJJIHIJJJJJJJJJJJIJIJFJGJJJJJJJJJJ
@9913724/1
taacaatctgccttctacatttgcgagtgacgaagag
+9913724/1
??1?DDDBBHHFDHB??A?AA?:FC?G<1::?8CB??
@9913725/1
taacaatctgccttctacatttgcgagtgacgaagagttggccactaaac
+9913725/1
@C@DDDEDFFHFHIGIABEGGIFGGAG8EC<EFHIGCFDE<@F>GIIC<@
@9916593/1
taacagaaactttggtccttgtttcgaaagcatcaaacctgcagaatgat
+9916593/1
CCCFFFFFHHHHHJJGIJJJJJJJJJIIIIJJJJJJJJJJJJJJHIIIGI
@11281188/1
tttagaggtaatacactattattaggcactagttattaattataatcatc
+11281188/1
=B1=BDFFHFHHHIJJJJIJJJJJIJJJIJIIHJJJJJIJJJJJJJJIJJ
@11281189/1
tttagaggtaatacactattattaggcactagttattaattataatcatc
+11281189/1
?;@BD>ABFFHHFGIFHIIHIIEIDAEEHDGCFFFGGHHIIIIGGIEGII
@11281190/1
tttagaggtaatacactattattaggcactagttattaattataatcatc
+11281190/1
@@@1ADDD:CFBFEHHDGEEGHIGHIIEHEGIHHIIIIIIIIIIGHIDHI
@12002351/1
aaagctgctaaaaaagcaggaaaagcccagaagaacgttcgactttcact
+12002351/1
?@<DDF>DF?FHBCHCBCH?AHIE;BG=;?CDGGHIDBFDFHGGGIG@@G
@15983942/1
ccgcagatggccaccaccattctatgaaatggaacacgaagagggactac
+15983942/1
CCCFFFFFHHHHGJJGGIGIIJJIJIIJJJJIJJJJIIIGIJJJJIGGHI
@13328652/1
atctatcgatactgaatgtaattttttatatagtgccccgatgatatgat
+13328652/1
?:?DDDFFHHGHHJJIJJIJJJJJJJJGIJJJJJJJJJIF?DGFEGGE@F
@14032052/1
caaacacacatagtacctctccacaaaaagggaaataaacaaggatgtaa
+14032052/1
CC@FFFFFHHHGHGHIJJIJJIJJJJJIIJJIJGJJIIHIIIJIIIGDGG
@14034938/1
caaacagaatctagccaaacacacatagtacctctccacaaaaagggaaa
+14034938/1
CC@FFFFDHHGFHGIIIIIGHIDIIJI@:?FFEEFGF?HA?DGD86BGIF
@13334713/1
atctcttggtcggaaaagtaacgcccgaacaagccaatcagaccaacgga
+13334713/1
@<;DDDEDHFFHDFGGHIHIIIFEEEEHDG@;BAFGHICHHFE@HEHIHG
@14044029/1
caaacattgaagccagatcgataaaaaaatatcgcaatattagaaatttt
+14044029/1
@CCADFFFHHHHHJJFIIJJJJIJIJEIIIHIIIIIJJIJIFGIHHJGID
@15340448/1
ccaaacacacatagtacctctccacaaaaagggaaataaacaaggatgta
+15340448/1
@@<;ADDDDFFFF4<CFF><CFGFGIFEGEA=1CF@BGEBEAG@BFF99B
@15341000/1
ccaaacattcggcagccaagaacttgctggatctcttggtcggaaaag
+15341000/1
@@<:BDDBFHGHDHGDGIIIIIIIIBHEHGHHIGGICCDDGGGG=FBG
@15342827/1
ccaaaccttgcaaattttcaatcatgaagcaagattttacctgaacaatt
+15342827/1
@@<DDDDDDFFF<:<CGE@CFHHG<AEEHD?FCGB@CGAD>GECBD?BFG
@15342828/1
ccaaaccttgcaaattttcaatcatgaagcaagattttacctgaacaatt
+15342828/1
@@?DBADAF?BFDEG<FD>HGBHFHEIFHEHIIEIIIEIBHIE;@@F>FH
@15342829/1
ccaaaccttgcaaattttcaatcatgaagcaagattttacctgaacaatt
+15342829/1
@@@FDFFDH?<DHHIGGGBEHHIIIEGHHGIIIIIIGFGIIIIIFIGAHI
@15342830/1
ccaaaccttgcaaattttcaatcatgaagcaagattttacctgaacaatt
+15342830/1
CC@FFFFFHHHHHIJJJJJJJJJJJJJJJJJJJJJIJJJJJJJIIJJJJJ
@8534831/1
ggactaccacacgaaaggcagttcaccatcgcttgtcatgtgttgaaatt
+8534831/1
CCCFFFFFHHHHHJJIIGIJIIJIIJJJIJJJJJJIIGGHGIIIFGHGII
@8534832/1
ggactaccacacgaaaggcagttcaccatcgcttgtcatgtgttgaaatt
+8534832/1
CCCFFFFFHHHHHJJJIIFJJIJJJJJJJIJJJJJJJJJJJJJJJIJJJI
@10609349/1
tgccttctcctaagtcgataatttctccgactggcttatggaaaaaactt
+10609349/1
@C@FFFFFHHGHHIFHIIJJJJJJJJJJJIJIJIIIJHIJJJJJJIJJJJ
@11298002/1
tttatatatgtcacattttgtggttctttaacgaaatgtcaagagcataa
+11298002/1
@@==BDEFGFHHHIIIJJJIGIIGHJJJJJJJIIJJJJIJIJJJJIJJJJ
@15991628/1
ccgccacactgtagagaattcacttatgaatgtggcataggttctgtcaa
+15991628/1
@C@DFFFFHHGFHGGDGIGIJGIIJIJIIJJJFHIJJJJJJDHIJFFFHI
@15346057/1
ccaaacttttcggggtgcaatcttcttttccggaaaatgctcgaaaactc
+15346057/1
@@<:DDDDFFFFFIICFFFIIIIIIIIIIIIIIIIIIIIIIIIIIIIIII
@13339098/1
atctgcgggacatgcacatctcttggagccagccaatgggattgcccatc
+13339098/1
1?844BDDD1@C<AEA9F@FFEEF<9?@DE@D7F;GABEFE3C>CFE>FF
@9929318/1
taacgtttagcagtcttctttttagaataacattgacattctataaagac
+9929318/1
?8=?A:=ACFFD?<CEGFFH?FFFBGABHH@?CFEGEEF@?FFFFFIFIF
@15347542/1
ccaaagcaaagacgcaataagtgatacaagaaaatatacagactaaagaa
+15347542/1
CCCFFFFFHHFHHJJJJJJJICFHIJIJJJJJJJJIJJJJJJIJIJJJJJ
@14050550/1
caaaccttgcaaattttcaatcatgaagcaagattttacctgaacaattt
+14050550/1
@@@BDFDFD?HHHEHGIIIIIIIHIGIGIIIIIIIG@GHIIBGIHHIGII
@14050551/1
caaaccttgcaaattttcaatcatgaagcaagattttacctgaacaattt
+14050551/1
CCCFFFFFHHHHFJJJJJJJJJJJJJJJJJJJJJJJJJIJJJIJJJIIJI
@14051365/1
caaacgacgacattgagcaacttacgtattttctatgtcacatgttcact
+14051365/1
CCCFFDDDHHHHHJIIIFIJIIJJIIDHIIJJJJJFIIJIFIGIIJJJGH
@8540153/1
ggagaaaagtcacgagaatttgaaaagcgagcttcatgatcccctgaaaa
+8540153/1
?@?ABDDDHDHHDEBEBHCFHHIIIIGCE?D?DHIAGF@GHBFEGBCGEG
@9932555/1
taacttattgtaacgatggagaattttttgattcagtgctgattctgcac
+9932555/1
?;??DD?:ADFF?EB:F@@CFFGHIIIIIIIIEGI@?DFEE>FFCGDEBF
@15995357/1
ccgccattctcttggctagcttctttgacttgccagtgccaatttcgcgg
+15995357/1
CC@DFFFFGHFFHIIEEGGHIIGGIJGEHIIHGIJIHIIIGIGIHDBHII
@11303965/1
tttatgctcttgacatttcgttaaagaaccacaaaatgtgacatatataa
+11303965/1
@C@?FFFFFHHFBHIIJJIIHIEHHEHGIJIIIJIJJJFCDHICGHGIIG
@15351637/1
ccaaagtgcaacttagttattagatttgatttgccaaacacattttatag
+15351637/1
@@?D;=DB>4D?FF:<2AF@BACC::FF@HHI?FHHF@GIFIIEFCFFFE
@15352088/1
ccaaagttaaaaatctcggtaaaatttccaagacgctgtcaaaaacggta
+15352088/1
BC@DFFDDHHHHHIIIIJJEGHJJJJJJJJJJFIJJJIJIJJJJJJJJFI
@15355774/1
ccaaatctcgcctatcaagaggtctgctaagg
+15355774/1
@@@DDDDDFF=@?FHGIIIEG;2<?;<9E>9?
@15355775/1
ccaaatctcgcctatcaagaggtctgctaaggtcatttctcgtaagttta
+15355775/1
@@@DDDEFFBFHFHIIDFHHBEEA@FEGHHEC?DDBF@DIHD??9D?DHD
@12622534/1
acgaacttccatagattcaaatgaagtaaacaacatacgtttttcattta
+12622534/1
@@@DFFFFDHHGHFIJJGIJJIIJJGCHGIIGJJIJIIJDECEGFGIIJJ
@9237954/1
gtcgatgttgccagaacgtaagatatcctaaactcacttttttccgaaaa
+9237954/1
@@<DDFFDHHHHGJIGIJHHIIGGJIJIJJIIJJJJIIIJJJJJEIJJJJ
@9237955/1
gtcgatgttgccagaacgtaagatatcctaaactcacttttttccgaaaa
+9237955/1
@@@DDFFFHHGHHIGJJJGHIJIJJJJJJJJJJJJJJJJJJJJJIJIJJJ
@9237956/1
gtcgatgttgccagaacgtaagatatcctaaactcacttttttccgaaaa
+9237956/1
BC<DFFFFHGHHHJJJJIGHIJJJJJJJJJIJJJJJIJJJJJJJJJIJJI
@9237957/1
gtcgatgttgccagaacgtaagatatcctaaactcacttttttccgaaaa
+9237957/1
C@CFFFF?FHHHHJIJJJIIJJJJJJIJJJGIJJJJJJJJJJJJIIIJJJ
@15356410/1
ccaaatgcagcctagttataaaatatgactgcccgatggactacagatcc
+15356410/1
CC<DDBDDFFFFHGDDFDIGIIIIGHGGIGIIIGIHIIIIIIIIIIIGHI
@11310692/1
tttatttgatgcaaagtatagaggttgtacccaaacttttcggggtgcaa
+11310692/1
@@?DBDFDHFDHHJJJHIIGIGEGIJJG@HGCGIGIJJJJJFBFD?DGGH
@11311039/1
tttattttaactgaaatatagaatacaccccttaatcagctacaacagtc
+11311039/1
1:;442AD?DB:<AEF@<ACFCCDHIIEFIIDGEEEI?BFFDFFGFFFFE
@10615798/1
tgcgatattttttcggaaaaaagtgagtttaggatatcttacgttctggc
+10615798/1
@@?DDDDDHHHHHBAHBFHIIIB:?<FBFGFEI>@FEDDHFGHFHGEAHC
@10615799/1
tgcgatattttttcggaaaaaagtgagtttaggatatcttacgttctggc
+10615799/1
@@@?DDD@FFHHFIIIHIHGBG>GCHD:BDGIGHIGGEADDHIH>B@C@=
@8547249/1
ggagaattaaccagactgttagatggatacgataaatttgaaagacacat
+8547249/1
@@@?DFFFHHHHHIGIGGHIJIJIIIIIJJIEIJJIIIJJIJJJJGIIII
@8548203/1
ggagaattttttgattcagtgctgattctgcacacattcgatctctgata
+8548203/1
@@@7?BDDFHFH<AEH?C?EFGIE@HH<B@FFGGHHGIGG@DHIIGABFH
@15359511/1
ccaaattgctctactctcaagaaatggcctccatgccgagcaagactccc
+15359511/1
?@<:DEFDG?HHDAFHIBEGGBGCHA>FEHGGEHIIII6GFGDFFHIIEF
@15359512/1
ccaaattgctctactctcaagaaatggcctccatgccgagcaagactccc
+15359512/1
@@@BDDDDDHFFFHIBH@BFIGIG:CFGB>DGG@FHEG@?@@DFGGCDHG
@15359513/1
ccaaattgctctactctcaagaaatggcctccatgccgagcaagactccc
+15359513/1
@CC=DFFFGHHHHJJJJJJIJJJJJIIJJJJJJJJJJJHJIJHIJJIJJH
@15359514/1
ccaaattgctctactctcaagaaatggcctccatgccgagcaagactccc
+15359514/1
CC@DFFFFHHHHHIJJJJJJJJJIHGHIIIJJJJIJJJGGAHGJJJIJJI
@15361519/1
ccaacaacagcaaacgggtcgaaatgaacgtcaacaacaaagttccccac
+15361519/1
@;BFFFFFHGGHHJJIJJCGHIJJJJJJIJGHJJGHIGIJJGFHIJJJJJ
@15361962/1
ccaacaaggaggtaaaaagaagaaacaaaaacaacctgaacaacaagctg
+15361962/1
@@@FFFADDFFH:EGHIBEHHEIIDAC@GEDEHIIIIIIGGI@GHBFEG<
@12023672/1
aaagtatagaggttgtacccaaacttttcggg
+12023672/1
:1=::A?D>HFDHEF:E<IBGBAEHHI@4FA1
@12023922/1
aaagtatcatgagttttgtgattctccgaagaatatgtctcgaaagactt
+12023922/1
?@@D=BDDFHFDHCFGHGHGHGHHIIJJIIGIJJJGHFGIHDDFIE@DED
@9956780/1
taataatagtgtattacctctaaagctatctactcgttatataatcatca
+9956780/1
@@<DDFDDFFFCHIJCHIHIIJIHGEEHGJJIJIHDEAECHIIGB?GDED
@9956781/1
taataatagtgtattacctctaaagctatctactcgttatataatcatca
+9956781/1
@CCFFFFFHDFDDHIJJJJIJJJJJIJJJIGIJJIJHIJIIIJIIIIIIJ
@9956782/1
taataatagtgtattacctctaaagctatctactcgttatataatcatca
+9956782/1
BBCBDFFFHAFFHIJJJJIIJIHJJIJJJJJJJJIJGIJIJJIJIJJJJH
@9956783/1
taataatagtgtattacctctaaagctatctactcgttatataatcatca
+9956783/1
CCCFFFDFAHFFHJJJJJJJJJJJIIIJJIIEIJIHIIGGIJGHGIJJJB
@10620403/1
tgcgggacatgcacatctcttggagccagccaatggtattgcccatcact
+10620403/1
CCCFFFFFHHGHHIJJJIJJJJJJJJJJJJJJJIIJGHIJJJJJJIJJJJ
@10621492/1
tgcggtttcagttgaatggaattccaacggtggtccacggttttggaaca
+10621492/1
BB@DF@DFGFHFHGGIGIIIJJJJJGIJIIEGIGHJIIIIBGHHCGFBGG
@12026411/1
aaagtcacgagaatttgaaaagcgagcttcatgatcccctgaaaaatata
+12026411/1
@CCFFFFFHHHHHJJJIIJJJJJJIJJJJJJJJJJJJJJJJIJCIJJJJJ
@12029430/1
aaagtgaccaaagcaaagacgcaataagtgatacaagaaaatatacagac
+12029430/1
?=:DBDEFHHHHGIIIIIIIIIIIIIII@DHGHIIHIGIIIIIIIIIIII
@9962968/1
taatcagctacaacagtcaacatttcccacctttttcactcaaccatagc
+9962968/1
=@@4=BDD>FHFHGHBACHIGIIIIGHH<EHIIIIEHIIGAFCHGIIIII
@9963217/1
taatcatcattcaaacattgaagccagatcgataaaaaaatatcgcaata
+9963217/1
CCCFFFFFHHHGHIJJJJJJJIJJJJIJIIJGIIJJJJJJJJJDGGJJJI
@10624358/1
tgcgtttgtttaacttccgagtaataaacgaaagcgtggtctgcacagag
+10624358/1
?@?DDDDDCFHDBBEF<FE6C<CHGHII>;AGHG@G6DH8BECGIIIEHH
@12030511/1
aaagtgtgctcaattggtttatcctctactgtacaactgtttacctgtgt
+12030511/1
B@CFFFDDHHHHHJJJJIIJJJJJJJJJJJJJJJJJIJJIJJJJJJJIHF
@14082219/1
caaagactgaaattgagaaaaaatgaacatggaatgtaagaacattttcg
+14082219/1
CCCFFFFFHHHHHJIJJJJJIJJJIIGJJJJGIIIIHHIJJIIJJJJIJI
@14083154/1
caaagagaaggatagcaactaattttacaagctatactttgcatagaatt
+14083154/1
@<@FFDFDFHHFFGIIIJJIIHIGHHIJJIJFJIJIIIJIGGIJIIFGGF
@14083155/1
caaagagaaggatagcaactaattttacaagctatactttgcatagaatt
+14083155/1
CCCFFDFDHGGHGIJJIJJJJJIJJJJJJJJIJJJIJIJJJIGGHIGHHI
@13356238/1
atctttttttagagatggagtatcggatggacaatttgaacaag
+13356238/1
BC?DDFFFHHGHHJJIJJIJHGIJJJGHIJ;BBGFHG44D??F;
@13359420/1
atgaaacgttgtttccaaactcctaattttcggtaacacctcatgtggtt
+13359420/1
=11:DD;BAFFBBHHGIEBGHIEGEDHIGHGIJGEGIIJIIIJJE?BGFA
@16010897/1
ccgcggtccacactctattaaataagcgcctataactgcttctacacaat
+16010897/1
@CCDDF@DFDFDFGHGHIJJIJGJJECHIIIIIJJJJJJJJJJJJJJIIG
@13360538/1
atgaaagatttaaaatccaggacagtatccagaagggactgcctatgttc
+13360538/1
@C@DFFFDHHHHHHGHIGJGJJJIIFGIIJGHIGIIFGGIIIICCGGGGI
@16012063/1
ccgcgtgttccttaacaacgatctggtggccaccggaaccggaagatcga
+16012063/1
@@C@D@@@DFBHH@H@HC=1A@A?EG?EHIE3BG@F<FEHEG8AB@AEH7
@8557064/1
ggagatcgctagcgaacaatccttcgaggtaacctacgtggacatcgaag
+8557064/1
@<@ADFFFGHHGHIJJGHJJJJJJJIIGI?DHIIADBDBGHBB>CGA9@;
@11324176/1
tttcaatgcatcgataagacgaatggtaaagctgctaaaaaagcaggaaa
+11324176/1
@@@DFFAFGHHHGGGIBGCHHJJEIICEFDGDIJEHIIEHJGGGIFEGCH
@11324177/1
tttcaatgcatcgataagacgaatggtaaagctgctaaaaaagcaggaaa
+11324177/1
CCCBFFFFHHHHHIIJJJJHIHGIJJHIIGJJIJJJJJIJJJJIJIJJJI
@14090960/1
caaagatctgatccgtgagcgtagagcatatattgatccaggttgagtat
+14090960/1
CCCFFEFFHHHHHJJFHIJGIEHIIIJJJJJJJEIEGHJHHIBFHIJ?FH
@11326359/1
tttcacaatataataaatacatatcatatcatcggggcactatataaaaa
+11326359/1
@@@DDADBDHDHHB:BCGCC?EFEECH:?CE@EF618@AD@<DF9?DDFH
@11326718/1
tttcacagttccacaaaacgctgaaaaattccgtcggcaagaagttggcc
+11326718/1
=B1ADEDFHHHHHJJJJJJJJJIJJJJJJJJJIFEHIIJIJIJJIJIIJI
@8558766/1
ggagattgcaaccacccagacaggagatcatcgaagatttggagaatatt
+8558766/1
C@@DFFFFHGHHHJJJJGIJIJJJIIIJJJJJJJJJJJJJJIJIJJJIIJ
@12634743/1
acgatatgtcaaacgacgacattgagcaacttacgtattttctatgtcac
+12634743/1
CC@FFFFFHHHHHJIJJIJJJJJIJJIJJJJJJJJHIJJJJJJJJJIJJJ
@8559867/1
ggagcacaacgtaaaacaatatcgaccacttgtatagcttccgtcggag
+8559867/1
@B?ADFFFHHHHHJJJJJIHIIHIHJIIJHIJIIJIJIIJJJJJGHI5@
@12636142/1
acgattcataaaagtaatataaccttagatttcgaggcaaattgattgat
+12636142/1
@@@1BDFFGHHHHJEGIJJEIIJJJJJJIJIJJGJIGFGGJJIIIJJJJJ
@16016909/1
ccgctatttggtacgacgacaaagattacatcatatttgcctttaac
+16016909/1
@@@DFFFFHGGHFIGIIJJJHGIIIJAGHBDHGIIIJIFHEGIGIBG
@11329319/1
tttcactttatatattttctctctattttgactgtcgtgaata
+11329319/1
;@@DDDFFH?F?DBEGHIDHGGGHEHIIIGGGIIHIIC:?C4?
@13365849/1
atgaaatttaaaagaaaatttgaaaagtatcatgagttttgtgattctcc
+13365849/1
@CCDFFFFHGFHHJHIJJJJJIJJJJJEHIIIJGGIHIIIJIIGIJJJII
@13365850/1
atgaaatttaaaagaaaatttgaaaagtatcatgagttttgtgattctcc
+13365850/1
BC;DDFFFHHHHHJIJJJJJJJJJJJJFHHIGIIHIHIJJJJJJJJJJJJ
@13365851/1
atgaaatttaaaagaaaatttgaaaagtatcatgagttttgtgattctcc
+13365851/1
BCC7DDFFHHHHHJJJJJJJJIJIJIJAFIGIIJJJHIJJJIJIIIIJII
@13365852/1
atgaaatttaaaagaaaatttgaaaagtatcatgagttttgtgattctcc
+13365852/1
CC@FFFFFHHHHHJHJJJJJJJJJJJJCFIHIIIGGFIJJJIJJIJJJJJ
@13367297/1
atgaaccggcaataactttccttgttgtccagaaacgtcatcatact
+13367297/1
@@@FFDDFGDFF:EFEEGHBHGIIHHCDGIIIEIHIEFH@DF?BAEH
@10629807/1
tgctagaagaggacggcatttatgatccaaaagaaattcccatgagggaa
+10629807/1
@@@BDF?DHGFHBHHIEGGHIGHGF>GGGIEGGGIIIIJJI@F?FCHEFC
@12641405/1
acggaaacaagttgagaaatcctttagttttcctttttttattcggtata
+12641405/1
@@CFFFFFHGHHHGJJJIIJJJIJJIJJJGIJGHIIJJIJJIHIJDBFGH
@11332506/1
tttcagtcccgaataccgattctcagccgagctgcccagtttagtggcca
+11332506/1
?@@BD;ADFDDFFFEFIBGGEE<CDEGCF<FIEFIIIFIFF@BFC@ACEI
@11332904/1
tttcagttaaatttaagaggcttttaaaatttaacgtttagcagtcttct
+11332904/1
=@1=BDD>DFHFFIJIIGIIJJIJJIJGJIIIJJJIIJIJIIJJHIJIII
@11332905/1
tttcagttaaatttaagaggcttttaaaatttaacgtttagcagtcttct
+11332905/1
??:=?DDDBDDDBBHB?GHIGGGGIIEFEBGHGECHDHG=BDFGDGHDII
@9255676/1
gtcggatcttcagctagatcggataatcctatacttgtaccta
+9255676/1
@?@?D@DD?DF?BGEHEECHGIBGIIEGFDFFHIIIECG4BBG
@15377176/1
ccaaccccaacaaggaggtaaaaagaagaaacaaaagcaacttcaacaag
+15377176/1
CCCFFFFFHHHHHIJGJJFFHIJIJJJJJJJJJJJIJJJJJJJJJJJIII
@12037979/1
aaataaacttttttcgggtttggaaaaaatttcaaattgttcaggtaaaa
+12037979/1
=8?4ADEFHHHHHJJIJJHIJJJJJJJJIJJJJJJJJJJJJJJJJHHIJJ
@12039712/1
aaataaatgctcccttttcacaatataataaatacatatcatatcatcgg
+12039712/1
?@?4ADDFHHHHHJJJJJJJIJJJJIIHIIJJJIJJJJJJIJJIJIJJJI
@13369945/1
atgaagcagttaagagttgtttatgaaattccaaatttgcccagttctag
+13369945/1
@@<AD?:BAACC?@:<EGCADCHHH<C@9AAACFB?CC9CEF9D:??BGI
@8565709/1
ggaggagcagtttgctgttgtctagctccaggttgttgttgtgaaggagc
+8565709/1
CCCFFFFFHHHHHJIIIHIJJJJJIJIIJIIJHIIHGIIIJHJJJJJGIJ
@12645634/1
acggattttatcaatcggccattcgaggctggaagccacttttaaatgtt
+12645634/1
?11=ADDDFEDDEIIIIIIIIIIIIIIIADCDBDD=D9DDDEI<DE@B=C
@13371924/1
atgaagtgaaagtcgaacgttcttctgggcttttcctgcttttttagcag
+13371924/1
CCCFFFDFHHHHHIJFJIGHHHHIIIGIJJJJIJGIJIFJIJJJJIGGII
@16025331/1
ccgcttggaagaatttgtcacctctccatattcctttatcaacattcact
+16025331/1
CC@DFFFFHHHHHGIIJGEGIJJJJIIHIIJIIEHIIIIJIJJJIJJIIJ
@16025332/1
ccgcttggaagaatttgtcacctctccatattcctttatcaacattcact
+16025332/1
CCCDDDADFDDDFEHIGEHGIIAGDHII@BBGGGGGFBHIIHIIIIIIII
@16025333/1
ccgcttggaagaatttgtcacctctccatattcctttatcaacattcact
+16025333/1
CCCFFFFFHFHHGJJIIHIIJJJJJJJHJIJJJJJJJIJJJJIJJJJJJJ
@13372624/1
atgaagttgtctgcccctttcttaatcggttctgcatgaatgccatctgg
+13372624/1
?=?1DD=DH?FFHIIIIIIIIIIIIGIIIGHGIIIIGIIIIIIIIIIIIG
@13373842/1
atgaatgccatctgggcccggggctctg
+13373842/1
CCCFFFFFHHHHHHEGIIIEHGG<6BB4
@13373843/1
atgaatgccatctgggcccggggctctgtgatttcttagtgtcaatagtg
+13373843/1
B@@FFFFFHHGFHIIJJJIIIIIGBGDE9DBFHIGCHCDBCBEBFFC@8@
@16027601/1
ccggaaaatgctcgaaaactcaattggcgcacattcagcaggttttttaa
+16027601/1
CC@FFFFFHHHHHJJJIJJIJJIJJJJJJJIIIIJJIJJGGIBGHIJJJJ
@9981639/1
tacaaaataaaatacggcaaagagaagaaaggccgatagaatgaagtgaa
+9981639/1
C@@FFFDFHGHHGGHBHIJJJJGIIGIJGCHGGAGGHIBG<FGE>FF;@G
@9987144/1
tacaacgactgacacttccagatggtaccaaattaataacctttccaatt
+9987144/1
@@CFFFDDHHHHHDHGGIIIEHHHG?FDGGEGGBDHIGDDHGIIIIIBGF
@16030284/1
ccggaaccggaagatcgaagaaagacgccaaacattcg
+16030284/1
@@@?DDDDHHAHFI@@3CFBBGH@CC6FABG>;FGHI9
@16030285/1
ccggaaccggaagatcgaagaaagacgccaaacattcggcagccaagaac
+16030285/1
??8D:@DBDF:CDFEDF7FEFC>BFE>DBBDFFEC=FF;;AA?;AE=6?;
@16030286/1
ccggaaccggaagatcgaagaaagacgccaaacattcggcagccaagaac
+16030286/1
@CCFFFFFGHGHFE>?E@FGEHICFGHIIIIIIIIIIIIIIIIGHHEFFF
@16031344/1
ccggaagatcgaagaaagacgccaaacattcggcagccaagaacttgctg
+16031344/1
@C@DFFFFGHHDFJJJJJJJIJIIJIFIJIJJJJJIFJIIJJIII@HIGI
@16031345/1
ccggaagatcgaagaaagacgccaaacattcggcagccaagaacttgctg
+16031345/1
BC<DDFFFHHHHHGIJJGGIIIJJJJJJJJJIIIJGGIIJIGGJJJJJJJ
@16031346/1
ccggaagatcgaagaaagacgccaaacattcggcagccaagaacttgctg
+16031346/1
BCCFFFFFHHGHHIIJJIJIJJJJJJJIJJJJJIJHIJJJIIIJGHIIJJ
@12649292/1
acggtattttgaaacagaaaaaaggtgcaaattaagatatcctcagatgc
+12649292/1
??=?=BDFHHGFHIIIIIIIIIIIICGHIIIIIIIIIIIIIIIIIIIIII
@11345938/1
tttccgtgaagtggtccgtgccccttgcggttaccccttctgttgggatg
+11345938/1
@@<DDFDFHGGFHIGHHGFHGIJJJIJIIJJJGJJJICDHIBDFGG<;FH
@11345939/1
tttccgtgaagtggtccgtgccccttgcggttaccccttctgttgggatg
+11345939/1
CCCFFFFFHHHHHJHHIJJJJJJJHJIJJIJJJJJJJIIGIIIJGGIGHH
@12651052/1
acgtaagatatcctaaactcacttttttcccaaaaaatatcgcaatagct
+12651052/1
@B;=BDFFHHHHHJJJJJJJJJJJJJJJJJJJJJJJJJJJJIJJJJIJJJ
@12651053/1
acgtaagatatcctaaactcacttttttccgaaaaaatatcgcaatagct
+12651053/1
CCCFFFFFHGHHHJJJJJJJJJIJJJJJJJJJJIIJJJJJJIJJJJJIJJ
@12052563/1
aaataattttacaaaaatttaaaatacacttcttcaggaaattaacgctc
+12052563/1
:BB4=BDFHHHHHJIJJJJJIJJJJIJJIJJJJJJJIIIJJIJJIJJJJJ
@14100793/1
caaagcaccaggagaatgcatcctaggatcctcgtat
+14100793/1
@@C;AADDHHFGGJJIGIEGHIJJIJGIIIHIJC??9
@14100827/1
caaagcacctatcgaatcgaatattagtagcaagatccgagatgtggtac
+14100827/1
;?@BBDDDCFB<CAGGBFHAHG@HGF9<C@DB<C3CGGEF6DDG<BDFDF
@11354453/1
tttcgatgagcacgagttcatctttgagggattttccatgt
+11354453/1
=@@ABADDF>FHHGEH;CB:CFFAHIEIIEGGGGHFFEIEF
@9993020/1
tacacagtcatagatccaatcctataattatccatttcctgtaattctgg
+9993020/1
@CCFFFFDHHHHGGGIIGIJJJJJGIJJIIJIIJJIIJIIIDGGHJJJJE
@10647127/1
tggaaagtgtactataaaatgatgaaaccggagatcgaacagtttagcaa
+10647127/1
@@;DDEFDHDFHFGHGIIJIIJJFIIJJIGJIIHGHEHGGIJGHGGHIJE
@12056767/1
aaatagaagatgtagaagttcccaaagccttaggagatgtctttgaatcc
+12056767/1
@CCDFFFFHHHGHIJJJJIJJJJJIJJJJJJJIJJJGIJIIJJJJJGHJH
@11356841/1
tttcgcgcgtaaagtgaccaaagcaaagacgcaataagtgatacaagaaa
+11356841/1
CCCFFFFFHFHHHJEGEIJGIJJIJJJJJJJIJJJIJJFHIJJJJJJJJI
@12059456/1
aaatataataaaaatttatagttttttgcatttttattcggcttattgta
+12059456/1
@?<DDDEFDFHGHIIGIGEBACI?FHDE9FFGHIIE@?G9:?DHF@DH??
@8584478/1
ggataacctctctgtcggtagatttccgtgaagtgg
+8584478/1
?@@4ADDDHHHHHJGGHI<A@<BHIHI@1@:C41:C
@16047420/1
ccggagcggctgatatcaccaatcagg
+16047420/1
@@@DDDDDHHDHDBGE>?:DFHADDDG
@11358501/1
tttcggaacataaaagcacggtggcaaccaattatcgtgaggatcaaatt
+11358501/1
=:?44ADDHHHGHGGFIIJJEGHIGHIJJJJJJIJIGIIJJGHIJJIJIJ
@16050001/1
ccggagtggaagcaactggtactggttgctcaaagcagattagtaaacat
+16050001/1
@@@?DDDDHHHGHEHGGGGFHHIIIHGIIIIEHICFGB@GEGGBFGDGGH
@16050002/1
ccggagtggaagcaactggtactggttgctcaaagcagattagtaaacat
+16050002/1
BCCFFFDEHHHHGIJJJIJEHHJIJHIIJJJJJJJIJJJJJIJHIJJJJI
@16050003/1
ccggagtggaagcaactggtactggttgctcaaagcagattagtaaacat
+16050003/1
CCCFFFDDHHHHHIIJJJJ<FHIIIHHJIJJJJIJJJJIJJJJGIIIGHI
@16050429/1
ccggagtttattgtcgacgaaaaaagagtagactacgaatttaaagctga
+16050429/1
B?@FDFDEHHHHGJIJIIJJJJJJJIJJ?DFIJIIJIJJJJJJJIIJJJI
@10003883/1
tacatctcaacaacaagctgcatggggtagacaacaaactccaccacagg
+10003883/1
@@8BDDFFHHHHHGIIIIGHHIJJJIIGGHGIJIJJIIJJJJJJIJIIGB
@8588433/1
ggatacgataaatttgaaagacacattggttacaagtttgcagaccgttc
+8588433/1
=@1=BDF=FDHFHGHGGEHFHIIIEH><E:?FEFBDHD>FDHGIIEH?D>
@12062647/1
aaatatcgcaatattagaaattttcaaatattcttcgcttttgactcgac
+12062647/1
BCCDFFFFGGHHHJJJJJJJIJJJJJJJJJJJJJJJJJJJIJJJJIJJIJ
@12063855/1
aaatattaggaatccactacaaggttttcaatagggcattctaacatgtc
+12063855/1
B@CDFFFFHHHHHJJJJJJJJJJJFGIJJJJJJJJJJJJIJJIJGJIIII
@10007343/1
taccaagttgggcaaccagcagtcccacaaagtttcacagttccacaaaa
+10007343/1
@@7DBEFEHFGHHIIJJIIIIJCHIIIIIIGHDHIJJJJGGCHHIIGIIF
@12067693/1
aaatcacagagccccgggcccagatggcattcatgcagaaccgatta
+12067693/1
CCCFFFFFHHHHHJJIIJFIJEGGEHICIIJJJJJJJJJJJJGG@GI
@12661474/1
actatataaaaaattacattcagtatcgatagataatattgatgattata
+12661474/1
C<BFFFFFHHHHHJJJJJJJJJJIJIJJJJJJJJJJJJJJJJJJJJJJJJ
@12663081/1
actcaattggcgcacattcagcaggttttttaacagtttgaaaaccttga
+12663081/1
@@@DDFFFHFGFHIIIIICBHHIIIDHIGIGIIGIIIIIFEHIEHGHEIC
@12665512/1
actcggtgcaacagatccgtaagctatccagctccgacgtactatgccca
+12665512/1
@@:BDDBDHHHHGGGIIJJFFGIJJJJJIJJJJJGJIJIJEGJIIJJJJG
@15398109/1
ccaacttgttggtgaagcgtatcgaactacggccgaatttt
+15398109/1
??<DABD>DD:CABEE<EAFCDCEBBE;EEIA?DA6DCB=C
@8591825/1
ggatattcttgtttcacaactaattcaggaggtaaatattcttccaattc
+8591825/1
=@<4ADDFHHGDFHGJJGJJJJJIJJJJJIJJFGHJGJJJJJJJJJJIJJ
@15400023/1
ccaagaacttgctggatctcttggtcggaaaag
+15400023/1
@@@DDDDDDHDDHIII@<CAIH><<<CHGD:DH
@10013960/1
taccgcagctaaatgtgcattaaaacatctgaaaagaaggggtttgttaa
+10013960/1
@@1ADDFFHHDFHJIFHGIIJJIJIIJJJIJJIIJIJJJJJJHHIGFHEG
@14728678/1
caccttacaaaataaaatacggcaaagagaagaaaggccgatagaatgaa
+14728678/1
@C@7DDADHHHHHGIIIIJIIIJJIIJGIIJJJJGGEGGIJEAHIJJJIJ
@13399804/1
atgcagaaccgattaagaaaggggcagacaacttcatgtacaaatacctc
+13399804/1
@@@DFFFFGGFF?FHEGIIEGGG<FGIIIIIIIIIIEGHFHI<FHGIIII
@15405191/1
ccaagagaagaaagctatacagtagtcaaatttgtatccattatcacttt
+15405191/1
@@<DDDFFHHGHHJJJJJJJJJHGIIHHJJIIJIJJJJJJJJJJJIJIJJ
@15405192/1
ccaagagaagaaagctatacagtagtcaaatttgtatccattatcacttt
+15405192/1
CCCFFFFFHGHHHJJJJJJJJJHJJIJJJJJJIJIJIJJJJJJJJJJJJJ
@13401204/1
atgcatgttatcacgattcataaaagtaatataaccttagatttcgaggc
+13401204/1
CCCFFFFFHHHHHIJJJJJIIIHIHGBHGIJIIJJJJIIJIGIHIGEHDG
@13401237/1
atgcattaaagctgctagaagaggacggcatttatgatccaaaagaaatt
+13401237/1
C@@DFFFFHGHHGJJJJJIIIIIFHHIGGIGIJJJJJJIJJGIJIJGIJI
@10662698/1
tggacatcaagaaatacttcacatctgttaaaggcaaatatgatgtaatc
+10662698/1
?@7BDFFFHHGGHJGIJJHJIJIIJJJJIIJIDIIGIIJJJJIJJGIHIJ
@13402692/1
atgccatctgggcccggggctctgtgatttctta
+13402692/1
@@<ADDDDHHHHHIIFGGG>AB;D?B?BFFD@B9
@13402693/1
atgccatctgggcccggggctctgtgatttcttagtgtcaatagtgctgc
+13402693/1
@@@DDDDDHHHFHIIHIII<CB?4:?0?FH<<G<B?D?DDG@C==@==7@
@10662844/1
tggacatcgaagaaaaaacattgaccaatcgccaccaatgcttggtgcag
+10662844/1
@@CD?DDDHDDFDGIIFGDHIIIJJIJJGIGHIJIGHGHIJJJGHBFGHF
@14731007/1
cacctttatatatgtcacattttgtggttctttaacgaaatgtcaagagc
+14731007/1
CCCFFFFFGHGHHIJJGHGIJJJJGGIJJJJJIIIIJJJJJIIIGJJJJI
@14733046/1
cacctttttcactcaaccatagctttctcagcgtg
+14733046/1
@C<;DEFFGHHHFJIIIIGIIIIEIIIIJHGIIC:
@8598579/1
ggatgagtgacgtcagcgcccatgatcatggttggtctattcaaaatggg
+8598579/1
=@?4ADDAFFHFDHIIIIGHI6?FBFHBGCDBGCHD@FBFG>8DFHGCGG
@16063849/1
ccggccgagtgcatcatggtcatgttttgggactccatgtccagcttttc
+16063849/1
@@@@DFFFHCFBHIIGHIICGHIEFHIIIIIIIGIIIIIIHIGIIGIIII
@16064984/1
ccggcgatggttcttcaagagctggcaataaagaaaggctttcaatcacc
+16064984/1
@@@DDDDDFFADBEHFBH?EDGGIIIIIIIIIIIIIIIEHIIIIIIIHGH
@10019266/1
tacgaacttcaattacacaaattagtacaactcctccaaaccttgcaaat
+10019266/1
@@C=DDFFHHHHHJJJJJJJJJJJJHIJIJJJIJJIJJJJJJJJJIIJHI
@11367694/1
tttcgttaaagaaccacaaaatgtgacatatataaaggtgaatatataac
+11367694/1
@@=DDDFFHHHGFIGIIIIICHGAFHIIIIIIIIIIGIGHIIGHGEGIIE
@14116243/1
caaaggtaaaatcgttctagacatactttatgctcttgacatttcgttaa
+14116243/1
?1=AD>DDB?:<:AAFEF9E?CHHBG@<FBFFEBGIID9?9:CGCEFFAE
@12673188/1
acttaaggttaatgccaagttaaatggtactaatcattttctatctaccc
+12673188/1
@B?DDDFFCFHHGJJJJJJHIJJJJJJAFGGIJJIJJJJJJJJJJIJIHI
@12674085/1
acttagagaagcacgcggaagcggtatgcagattggtgaagcagaacaac
+12674085/1
@BBDDFFFHHHHHJJJJJIIJJJJGHIJJJJJJJJJJIGIIJJIJIJHGH
@13408823/1
atgctcttgacatttcgttaaagaaccacaaaatgtgacatatataaagg
+13408823/1
??<1BDFFHDDHHIIIIIIDFHHIIIIGCHIIEHICBGGGGIIIIFGGHE
@13408824/1
atgctcttgacatttcgttaaagaaccacaaaatgtgacatatataaagg
+13408824/1
CCCFFFFFHHHHHJJJJJJJJJJJJJJJJJJJJJJIIJJJJIJJJGIJJI
@11373195/1
tttctcaagggcacacggcaacaaaaagtgataatggatacaaatttgac
+11373195/1
@CCFFFFFHHHHHJJJJJJIIJJJIIJJHHJJJJJIJIJBGHHJJJJJII
@11373196/1
tttctcaagggcacacggcaacaaaaagtgataatggatacaaatttgac
+11373196/1
BCBBDFFFHHHHHJJJIJIJJJJJJJJJDHGIJJJIJJJIIJIJJJJJJI
@13411812/1
atggaaatgtatcacggattttatcaatcggccattcgaggctggaagcc
+13411812/1
@CCFFFFFHHHHHJJJJJIGJJIJJJIIJJIJJJJJIIJGIG9FHCH;BF
@12078666/1
aaatgaccttagcagacctcttgataggagagatttggaagttttcggca
+12078666/1
B@<DDDFFHHHHHJJGIJJJJIJJJIJJIJJJJJIJJJJJJFHIIJJJIJ
@12078667/1
aaatgaccttagcagacctcttgataggcgagatttggaagttttcggca
+12078667/1
=1:4=DDFHHFHGIIIIIIIEIIGIIICHIIGGGIIGBHIIEHIIIIIII
@12078835/1
aaatgactcaactttccttcatgaacgttctcgtatttagaatataagta
+12078835/1
CCCFFFFFHHHHHJJJJJJJJJJJIJJJJJJJJHJJJJJJJJJJJJJJJJ
@16077966/1
ccgggatctaagttttcacaagtttcgtatatgtgacacgtaataagaaa
+16077966/1
@8=DF@DDHFHHDHIIHFHHIIHIJJJHHGGGEFHFHFHGFHIGGJIHIJ
@16077967/1
ccgggatctaagttttcacaagtttcgtatatgtgacacgtaataagaaa
+16077967/1
@C@FFDDFHHHGCGIJFEHHHJHIJJJGIIIJJIIJIJJJHIJJJJJJJJ
@16077968/1
ccgggatctaagttttcacaagtttcgtatatgtgacacgtaataagaaa
+16077968/1
CC@FFADDDDHFDHHJFGHHIIHIJIJDHIGGD?GHGFIJFHIJIJIEIJ
@9298572/1
gtctgattatcttctattgtacacaattcaataggtacaagtataggatt
+9298572/1
@?@DDBDFGHFHHGHGGIBCIGFHIIEIIIIDIAGAFGHIG?GGHCIIDG
@14749423/1
cacgagccaatcttccgctaccgcgtgttccttaacaacgatctggtggc
+14749423/1
@@@FBDDDHFHGHJIIGGGIJHGIIFEFHIIIIJJIIIGHI?HGHIHHGI
@10676886/1
tggagctgtttgtctgccccaagtgggttgttgttgttgaggaggagcag
+10676886/1
B@@DDFFFHHFDHIIJJJJJGGIDHHJAGHHIJJIGHIID>FFIGAHIII
@14749952/1
cacgagcgtttctttagtctgtatattttcttgtatcacttattgcgtct
+14749952/1
@@@DFFFFHFHFDGIIHACBHIGIIGGIJGGHCHJGGGHGGEGGGEF?@@
@10677621/1
tggaggaggagggtacgaaggaactggaggataactgtagacgttcgtag
+10677621/1
@@@DDFDFHHFDHAFGIJJIJJJIJJJGIJIJJJJJJJJJJJIAGHIHII
@16078984/1
ccgggcccagatggcattcatgcagaaccgattaagaaaggggcagacaa
+16078984/1
?@?DBDDDA=<:CFDFDF@E?AF@BGIEC8DDFBE9DFE<BFBBEEF@EF
@16079710/1
ccgggcgttccgttggtctgattggctt
+16079710/1
@@@DDADAFBDFDGHI??C;@FFGHG9F
@16079711/1
ccgggcgttccgttggtctgattggcttgttcggg
+16079711/1
@@@@D8A@FFDAFHIIFHIGIIIJIIII0?D<?0?
@10032968/1
tactcgttatataatcatcattcaaacattgaagccagatcgataaaaaa
+10032968/1
=@84=DBDHHHHGJJJJJJJJIJJJJJIJJJJJIJJJJJJJJJJJJJJJJ
@11382142/1
tttcttcgatcttccggttccggtggccaccagatcgttgttaaggaaca
+11382142/1
@C@FFFFFHHGHBGIHJEHIIGHHIIGHIJIIGGE@EGIGHAGGGIJFII
@15429799/1
ccaagtttgtgctgggcaaatcaatcaatttgcctcgaaatctaaggtta
+15429799/1
BC@FFDFFFFHHFIJJIHIJJJJJJIJJJJIIJIJJJJJJIJJJJJJIJJ
@8608599/1
ggattgttcgctagcgatctcctgcaagaactgaacgaagttgaagtcct
+8608599/1
:?=44=BDHDGHHBEGGIGIIIIIIIIIIIIIIIIIIIIIHGIIIIIHIC
@8608600/1
ggattgttcgctagcgatctcctgcaagaactgaacgaagttgaagtcct
+8608600/1
=?<4=AADHFDFHIHIIIGIIIIIIIIIIIIIGGIIEHIIIIIGIIIIII
@8608601/1
ggattgttcgctagcgatctcctgcaagaactgaacgaagttgaagtcct
+8608601/1
?7<4ADDDAFFHHHII:EFAHHAHGIIEFHGGIIBHBDCFBFGHI@8B=C
@14755672/1
cacgattcataaaagtaatataaccttagatttcgagg
+14755672/1
?;=DDBD?>?FDDBBEGBB@EG>DEBEHGCHFAHECC8
@14755673/1
cacgattcataaaagtaatataaccttagatttcgaggcaaattgattga
+14755673/1
=??D?DDDFAD?BCF<CCABACFFFFIHAAHE?FC:::CBGI@DFFFDB<
@14755674/1
cacgattcataaaagtaatataaccttagatttcgaggcaaattgattga
+14755674/1
=@@:1BDDDFFHDEAHIFFCG@IGHFGH9<AECFEGE66B;@F<DGI@@?
@14755675/1
cacgattcataaaagtaatataaccttagatttcgaggcaaattgattga
+14755675/1
@@8ABDFFHHHHHIJFHIGIJJJJJJJIJIJJIIIJGHHIIIIIJJJJJD
@14755676/1
cacgattcataaaagtaatataaccttagatttcgaggcaaattgattga
+14755676/1
@@@?DDFFHHHHHJJGHJJJJJJJJJJJJJJJJIIGGGHGIIJJJJIJJJ
@14755677/1
cacgattcataaaagtaatataaccttagatttcgaggcaaattgattga
+14755677/1
B@@FFFFFHHHHHIIEHHJGJJJJJJJJIJJJJJIJJHJIJEEGGJJJJI
@14755678/1
cacgattcataaaagtaatataaccttagatttcgaggcaaattgattga
+14755678/1
BCCDDFFFHHHHHJIAFHGJJJJJJJJJJJJJJJJIGHFEHJGHIIJIIH
@14755679/1
cacgattcataaaagtaatataaccttagatttcgaggcaaattgattga
+14755679/1
CC@FFFFFHHHHHIJFHIJJJJJJJJJJJEGIJIJJGGIJJIJJJJJJJG
@11386626/1
tttgaaaaccttgataaatgaaagaaattaaacacgctgagaaagctatg
+11386626/1
@@@D;DDBDHHHHGE@FDIIJJGIIJJJGHIGJJIIIBHIJIIIIGHIHI
@13419643/1
atggagaattttttgattcagtgctgattctgcacacattcgatctctga
+13419643/1
@@?DDFDDGHHHHJJIIJJJJJJJJJJJJJIHJJJJJJJJJJIIIJJJJI
@14128585/1
caaagtttcacagttccacaaaacgctgaaaaattccgtcggcaagaagt
+14128585/1
B?@DFDDFHHHHHIIJJIIJJJJIJJJJJJJJJJJJJIBHIJJJJIIJJJ
@13419858/1
atggagatgtaccacaacaacctaaatcggcaaacgggcaacaaaggggt
+13419858/1
@@@DDA:=A=DDDFH;AFHHIGEHHIIIB@FHGDHD?06?FFG===@;;5
@13421269/1
atggatacaaatttgactactgtatagctttcttctcttggtgaacacat
+13421269/1
CC@FFFFFHHHGHJIIIJIIJGHJJJIJIIJGIJJIJIJJIHHJJJIJJI
@15431821/1
ccaataccagatgacttacggaacttagcttcacaattacttagagaagc
+15431821/1
@@=D?=BDFFHHHIIIIIIIIIIIIIIIIIIIIIIIIIIIIIIIIIIIII
@11387075/1
tttgaaaatttctaatattgcgatatttttttatcgatctggcttcaatg
+11387075/1
CCCFFFFFHFFHGIJJIJJJJIJJJJJIJJJJJIJJIHHIIIIJJJGIJJ
@14759412/1
cacgcatttttaaatttaaaaatttattcaagtcaaaaataatatgtaaa
+14759412/1
CCCFFFFFHHHHHJJJJIJJJJJJJJJJJGIGGIIIJIJJIJIFJIGIGI
@12085555/1
aaatggatgtgtaatatgcgtgtccacgcaagtacctgctggaacgttta
+12085555/1
B@BABDDFHFHFHJJJJIIJIHFHGIIJJJJJFGHIIJJIJJEGHJHEHH
@8616144/1
ggcaaatctttatctttatcatttttttgtatttcttcaactggtgtaac
+8616144/1
?@7?DDDDBBH?BEGIIIHGHIIIIIIII;CHDFGIGGHIIIGIFFDHIH
@14130885/1
caaataaatgctcccttttcacaatataataaatacatatcatatcatcg
+14130885/1
BC1BDFFFHHHHHJJJJJIJJIJJJJJJIJJJJJIJJJIJJJJJIJJJJJ
@12087792/1
aaatgtagaaggcagattgttaccctccacgggtaaatcctgcaaggatt
+12087792/1
@C<DDDDFHHGHHJJJIJJJJJJJJJJJIIJJIFHHIIIJJIIIJFIDHI
@12688292/1
agaaaagtcacgagaatttgaaaagcgagcttcatgatcccctgaaaaat
+12688292/1
CCBFFFFDHHHHGIGIIIJHJJJJIJJIJJJJJIJJIJJJJJJJJIGIJI
@14136067/1
caaatacctaaaccttcccactaaagttaaccagacaaagcacctatcga
+14136067/1
@@@FDFEFGHHHHFHGGGHGHIIHIHIJIGGHGECGGGIJHGGDDFEGGI
@14136098/1
caaatacctaatttcatatacgtattatacattccaaacatacaagcaac
+14136098/1
CCCFFFFFHHHHHJJJJJJJJIHJJJJJIJIJIJIJJJJJJJJJJGGJIJ
@10687550/1
tggatgtgtaatatgcgtgtccacgcaagtacctgctgg
+10687550/1
?@@DDDBDDF:C?AAA1A:<?FD9CEEE?11?BFEH3??
@10687551/1
tggatgtgtaatatgcgtgtccacgcaagtacctgctggaacgtttaaat
+10687551/1
@CCFFFDEHHHHHJJJJHIJJJJJJJJJJGHIJJJJJJJJJJJHIJJJJJ
@10688323/1
tggattcctaatattttttagtgaacctctctaacgtctttatagaatgt
+10688323/1
@CCDFFFFHHHGHJJJJJJJJHJJJJJIJJJJJJJJHIJJJIJJJJJJJG
@13425596/1
atggcattcatgcagaaccgattaagaaaggggcagacaacttcatgtac
+13425596/1
@@<DDDFFHHFDGIJJJIJJGFFHIIJIEHIFIIJJIJIGGIIJJJIJIJ
@13425597/1
atggcattcatgcagaaccgattaagaaaggggcagacaacttcatgtac
+13425597/1
CCCDFFFFHHGHHJJJJJJJJJJJJJJJJJJJJJJJIJJJJJJIJJJJJJ
@10046796/1
tagacaaaccagaattacaggaaatggataattataggattggatctatg
+10046796/1
BC@DFFFFHHHGGJJJJJIHJGIIJJIIIJJJJGIIIJAHHGIJJIJFIG
@10046847/1
tagacaacagcaaactgctcctccacaacaacaacctggagcgagacaac
+10046847/1
BB8ADFFFHGHHHJJJJJIHJJJJJJJJJIJJJIJJIIIIJIIJJJJJJI
@11393277/1
tttgaatctatggaagttcgtattattcctcgaaatcaataactcgataa
+11393277/1
B@14BDFFHHHHHJJJIIJIJJJJJJJJJJJJJJJJIJIJIJJJJJJJJJ
@12090582/1
aaattaaacacgctgagaaagctatggttgagtgaaaaaggtgggaaatg
+12090582/1
@CCFDEFFHDDHFJJIGCGIJIJHHIJIGHJJIHIEFBFGB9?@FF>BFG
@14763596/1
cacgctgagaaagctatggttgagtgaaaaaggtgggaaatgttgactgt
+14763596/1
CCCFFFFFHHHHHJJJJJJHHIHIDHHGIIIHJ?HHIIJJJJIIIJJJJI
@10690950/1
tggcaacatcgacagataccacaaatacctaaaccttcccactaaagtta
+10690950/1
@CCDFFFDHGFFGGGGIIGIDHGIJIGHJHIJJJJJIJIJIJIIJIJFHI
@13426487/1
atggcctccatgccgagcaagactcccgtcagcgtcctccaggagttgct
+13426487/1
@@7;DDDDDDDB?GHDH@EHHDEGCA??8BD:?D8DDCEDIEHIG7@@C@
@10692504/1
tggcaataaagaaaggctttcaatcaccacattatgaaattactcatagt
+10692504/1
CCCFFFFFHHGFHIEHGGHIIIJIJJJIIJJJIIJIIIJJJJJIJJIIIG
@10693113/1
tggcaatccttgcaggatttacccgtggagggtaacaatctgccttctac
+10693113/1
@B@DFFFFHGHHFGGJIIJHIJJJJGIIEGIJ?FGIJJIJJJJJJJIJJJ
@10693114/1
tggcaatccttgcaggatttacccgtggagggtaacaatctgccttctac
+10693114/1
BC@?DEFFHDFDDIGJEGIJJJJJJ@GIDGIJ6BGFIGGIJEIJJJIJGI
@8624348/1
ggcactatataaaaaattacattcagtatcgatagataatattgatgatt
+8624348/1
CCCFFFFFHHHHHJJJIJJJJJIIIIIIIJJHIIJJJJJJJJIGGIIJJH
@15440072/1
ccaatcgccaccaatgcttggtgcagctatccactttgccagtggccgtc
+15440072/1
CCCFFFADHHHHHIIIJIIAA<FHHJJJJJJIJJJJDIIIIJFIIJJJGI
@16099249/1
ccggtggccaccagatcgttgttaaggaacacgcggtagcggaagattgg
+16099249/1
B@<7DDFFHHHHHJJIJIIJIGIGIIEHHCHFGGIG?FHHIIGFGHEFFD
@16099667/1
ccggtgggtcatttataccgttaaccttataacttcttctagaactgggc
+16099667/1
@CCFDADF8C;DFHEGGGHEEHGIIIGIGIIIIIIGIIEIEIGIIIIIID
@15442664/1
ccaatgcttggtgcagctatccactttgccagtggccgtctgctacggaa
+15442664/1
CC@FFFFFHHGFHHIGGIIBGBHIIIIIIIIIFHIIGI@FHHIIIGIIII
@15442665/1
ccaatgcttggtgcagctatccactttgccagtggccgtctgctacggaa
+15442665/1
CCCFFFFFHHGBHHIJIHJIJIJJJJJJJJJJHIIJJJFGHIJJJJHGIJ
@13430651/1
atgggcgctgacgtcactcatcccagccctgattcgcaacatataccgag
+13430651/1
@@@DDD?A@FHHF@FGIHGIIIIIIGIIHIIGIGIIIIIIIBHIIIFIBE
@10053381/1
tagaggttgtacccaaacttttcggggtgcaatcttcttttccggaaaat
+10053381/1
B?@1BDDFHHGHHJJJJIIJJJJJIGH8@@CDEHFBFHIJJ<FHA@8FHC
@9313815/1
gtctttatagaatgtcaatgttattctaaaaagaagactgctaaacgtta
+9313815/1
:B@4ADEFGHHHHJIIJJJJGHHIIJJJIJJJIIIJFGIJJJJIJJIGGI
@12693929/1
agaaaatcgagcacagcatcaccaaggaactccagtttttgatatgatag
+12693929/1
@@<BDDDD;?FFHFGFGB>?FCGHDEBBDGCGGGGDGEDGDFDGHBGIIH
@12696524/1
agaaaattcacgagaatttgaaaagcgagcttcatgatcccctgaaaaat
+12696524/1
?@<DDDFFHHHHHG>AEAHHHEG@HIGF@FHBDFHG@>DEHIGEIE8CHC
@16103143/1
ccggttcataaccttctctttggactctcttgcatgctgctcgaatagct
+16103143/1
@@@DADD>DFFHHFHEGGEHICHCHGIGGHIGIIIGHEGHEGE<G<DFHB
@8632918/1
ggcatcactcccaaataccaactggtccaaatcgagggcgccatccacga
+8632918/1
@<<DDDDDHHHHHIIIIIIIIIIIIHHIIIIIIIIIIIIIIIIIIIIIII
@14776026/1
cacggattttatcaatcggccattcgaggctggaa
+14776026/1
@C@AFDDFHHHHHJJJIIFIIJJIJIIFGD:BF3?
@12699397/1
agaaacgctcgtggggagcgatgacgaataaagtatgtgttcaccaagag
+12699397/1
B@@DFFFFHHGCFHIIBFGHGIIIIJIJJJJIIBGIIGIHGIIIJJGIHH
@10058008/1
tagatttcgaggcaaattgattgatttgcccagcacaaacttggaga
+10058008/1
@@<;DEFFHHHHFIIIIIGHIIIIIIIHIIIFGIIIIIIIIIGIGII
@11404257/1
tttgatgcaaagtatagaggttgtacccaaacttttcggggtgcaatctt
+11404257/1
BB?DDFFFHHHHFHHIIIHJHHIGIJIJIIJIIJJJIJFHGDGHIEIIGH
@10700562/1
tggcattcatgcagaaccgattaagaaaggggcagacaacttcatgtaca
+10700562/1
@@@FFDBDHHDHHIDBCD?EGIF@GHF;FGBGGIGCF>BDDFGH@@=CDH
@10700563/1
tggcattcatgcagaaccgattaagaaaggggcagacaacttcatgtaca
+10700563/1
@CCDDFFFGHGGHGIJGHIBDHIIIGIIGIGIIDGGIIJIIIIJIJCGGJ
@10700564/1
tggcattcatgcagaaccgattaagaaaggggcagacaacttcatgtaca
+10700564/1
BC@?DFFFHHHGGIGIJJIJJJJJJJJIJIJJIIJIJJIJJJJJJJIJJI
@8634736/1
ggcattatttattactctgtatggtatcatcagctttagtaactgtg
+8634736/1
CCCFFFFFHHHGHJJIJJIHHJJJGJJIIJJIJJJIJJJJIIJIJGH
@8636231/1
ggcattttgacatttatgtgacataatttgcaacatttgacgtacggttc
+8636231/1
@CBFFFFFHHGHHJJJIIIGIGIJJJJJIJJJJJJJJJIGEHHJIJIDHI
@9322917/1
gtgaaaagggagcatttatttgatgcaaagtatagaggttgtacccaaac
+9322917/1
@@CFFFFFGHHHHIIJIIJJJIIIIIIHGIHHIGGHIIIIJIIJJJJIGH
@10702370/1
tggccatctgcgggacatgcacatctcttggagccagccaatgggattgc
+10702370/1
CC@FFFFFHHHHHJGIIGGGIJJJIIJIJJJGGIGGGIJJJIJJIIIIII
@10063206/1
tagcagacctcttgataggagagatttggaagttttcggcaagtacatga
+10063206/1
@@@ADFFFHHHHHJJJJJJIJJJJJJJJJJIJHIIJJJJJJJJGIJJJIJ
@10063215/1
tagcagacggccactggcaaagtggatagctgcaccaagcattggtggcg
+10063215/1
CCCFFFFFHHHHGJJJJIGIEG?EGFHIIEGEHGIJIGIGIEGGIGEGGI
@15455386/1
ccacaacaacagcgtaggcctcaggataggcagcagacagcttctgttaa
+15455386/1
CCCFFFFFHHHHGGIJIIIJJJJJJJJJJIJJIIGIHIIJJIJJJJIJJJ
@15455733/1
ccacaacagcaacatcaaactgttcccccacaacagactggtcccccaca
+15455733/1
?<@DDDBD?32CBFFFDDCBEHA<F<<BAGFDAGI;?FCABB4FFEFIA;
@11410880/1
tttgcatcaaataaatgctccctcttcacaatataataaatacatatcat
+11410880/1
;??D?;BBBBDDB>E:EEI>?3<CFIDEBCECFCFIBFICCC<DDDF>@D
@10705883/1
tggcgattggtcaatgttttttcttcgatgtacacgtaggttacctcgaa
+10705883/1
@@@DDDDDFH<CBFGDAFHIIIAGIAD=DBFHGDHHFHGICHGIIGGBFH
@10705884/1
tggcgattggtcaatgttttttcttcgatgtccacgtaggttacctcgaa
+10705884/1
CCCDFDDFFHCFAH@F<EHIIIHIHIIIIIIIIEGIGHHIDHIIIIIIIG
@8640758/1
ggccaccagatcgttgttaaggaacacgcggtagcggaagattggctc
+8640758/1
@C<FFFFDGHHHHHIJIIIJJIJJJIJJJJJFGHIJJIIJJIJIJHHH
@9326060/1
gtgaaacttgcggtttaccccaagcttgaggttcctgtggtgg
+9326060/1
@@@DFFFFHHFAHBHHIBDCFHGGHCGIIIGDHIIIEDFE?B@
@11412560/1
tttgcatttttattcggcttattgtaatattcctccatagttcttacatc
+11412560/1
@@@;B=BDFFF?CG::@8;FAED@CFH9ACHBFDDFAEDFFDDFFBG?FG
@14786890/1
cacggttcttaaaaactttttcggggtatctggtaccaaatcaacatcat
+14786890/1
@@<DDADDHHFHHIGIIIIDHGIIFIDDGEGGGFEHDGHIIIIIIIIGGI
@13445496/1
atgtcaaagagaaggatagcaactaattttacaagctatactttgcatag
+13445496/1
@B@BDEFFHHHFHJJJJJJIJJJJIJJJJJIJJIJJJJJJJJJJJJGIJJ
@12101077/1
aaattagtaaaacataatggttttcgcgcgtaaagtgaccaaagcaa
+12101077/1
@C@FFFFDBHHHHJJIEHIJCHIIJFIIFGFHIJEIIIIGJJIJIGI
@14791289/1
cacgtatctgctcatgatgaatatgcagctgcaaaaactaatagataggt
+14791289/1
@@@DDDFFHAFHHGGIIIIIIIIIIIIGDHCGEH@FDHGHHGIIEGHIE?
@12105194/1
aaattattgaatatcaaatctatgaaatcccagtggactctaacactttg
+12105194/1
BC<DFFFFHHHHHJJJJJJJJJJIJIIJJJJJJHHHCGIJJJJJJJJIJI
@10067830/1
tagcgatctcctgcaagaactgaacgaagttgaagtccttggcgttgaag
+10067830/1
CC@FFFFFHGHGGIIJIIJIJJJJJJHIJJJJIJJIIJJIIJJJIIJJIJ
@10067831/1
tagcgatctcctgcaagaactgaacgaagttgaagtccttggcgttgaag
+10067831/1
CCCFFFFFHHHGHIJJJJJJJJJJJJJIJJIJJJJJJJJJJJJJJJJJJI
@10067832/1
tagcgatctcctgcaagaactgaacgaagttgaagtccttggcgttgaag
+10067832/1
CCCFFFFFHHHHDGIGIHGGGIIJJGGHGHHEGHG?DHGEHCGHGGH?DA
@15457335/1
ccacaacttcgttcaagcctggtgacagatgtctaaaatatttatgaaag
+15457335/1
???DADD3?D;D3EABE<F93<CED<F<9::1??DFECD<CDDCE9BB??
@15457639/1
ccacaagcaatgtcaaagagaaggatagcaactaattttacaagctatac
+15457639/1
@@@DFFDDDHHHDHGGGIEDGGIIGGGIHGAEHEGIGIGGIIGIGIIJJG
@15457640/1
ccacaagcaatgtcaaagagaaggatagcaactaattttacaagctatac
+15457640/1
@@@DFFEFGGGFCFEFBGIGBHGCG>HECHHHIJJJJGIGGIIAEGIIJD
@15457641/1
ccacaagcaatgtcaaagagaaggatagcaactaattttacaagctatac
+15457641/1
C@CFFFFFHHHHHJJJJJIIIJJIJJIJJJJJIIIJIJJJIIGIJJJJJJ
@11413643/1
tttgcctcgaaatctaaggttatattacttttatgaatcgtga
+11413643/1
@@CADFFFFHHHFHAHIDHECHBGGEGHIIIIECGCFEHDGG?
@14793898/1
cacgtcggaagaaaggcttgtgcaatactgacacagcaaagaaattgctg
+14793898/1
BCCFDFFFHHGHHJIJEIJBFGHIJIJJJJJJIIJIIJJJIIIJGHIJJI
@14795300/1
cacgtgaacgccctgtaaaattcacataattctggacctttctcgtctgg
+14795300/1
CCCFFFFFHHHHHJJIJJJJJJJJJIJJIJJIJJIJJJJJIJJJGHHEGE
@10708835/1
tggctagattctgtttgacattagaagagtaaacgtcagtttgcgtttca
+10708835/1
@C@DDBDDDDBFFEGHDEHGGIGGHHCGGDHHGHIDGGGEHIGIIFHIII
@15459760/1
ccacaatatagttacgttaaaacagcagctgagattaatgtaggctgttt
+15459760/1
CCCFFFFFHHGHHJJJIIJJJJJJJIJJJIIGHFHHJIIJGIJJJJJBGI
@14166954/1
caaatggacaatcgcgtgcgctgataggaggccaccaagaccagatgact
+14166954/1
@@@FDBAEHHHGHFGBFHAEGHGIIIGGACAF?FHHII@FBCC@=C9ED@
@14168020/1
caaatgggtccacatggagatgtaccacaacaacctaaatcggcaaacgg
+14168020/1
@@<DFDADHHGHDHEGGEIIIIEGIAHHGCHHGHIGDBDFG7?DFGAD:B
@14168874/1
caaatgtagaaggcagattgttaccctccacgggtaaatcctgcaaggat
+14168874/1
@@@DDFFFHGDHHIJJIJIJIJJIJIIIIIIJIGGGGGGGIGJEGIFIGH
@10713500/1
tgggaaactagatagaagtcctgcataaatggatgtgtaatatgcgtgtc
+10713500/1
CCCFFFFFHHHHHJJJJJHIHJIJJJJJJJJJJJJHHGGIIIIIIJIIII
@15464445/1
ccacaccgttttcagacattttttactgtccaaataaatagcaccagcta
+15464445/1
C@CFFFFDCFHHHJJJJJJJJJJJJJIJAHGIJJJJJGIIIGIIJJJIJJ
@8646109/1
ggcccagatggcattcatgcagaaccgattaagaaaggggcagacaactt
+8646109/1
BC@FFFFFHHHHHJJJJJJJJJJJJJJJJJJJJJIJJJIIJJJJJJJJJJ
@13452930/1
atgttatcacgattcataaaagtaatataaccttagatttcgaggcaaat
+13452930/1
:=<ADBDDH>A;CEFB<EHIIIAF<EHHGIIII@BG>FHHEGIG6@GHAG
@11417214/1
tttgctttggtcactttacgcgcgaaaaccattatgttttactaattttt
+11417214/1
CCCFFFFFGHHHFJJJJJJJJJJJJJJJJJJJJJJJIJJJJJJJIIIJJJ
@10069871/1
tagctcaaaagggaacaatttttatcgagttattgatttcgaggaataat
+10069871/1
CCC?DFFFGFHBDGHGGIJJJJIJIJIGGHGIIIJJJIIJIGFIGGIIIG
@12717115/1
agaacattttcggaatcagaaaaaatgtcggaactggcgaaatcaaacaa
+12717115/1
@@@DFFDFHHFHHGGIGIGJCE>CF@GHICIEHGIIJEGGGGIDGIIJIC
@10071878/1
tagctgttcactttttggtcatgattttgaggtactcgagggcatgatga
+10071878/1
@@@DDDDDHHH?FIIGGH?CH@FEFHHGD;EECACHIGGIIIIIIIEHGI
@10072584/1
tagctttcttctcttggtgaacacatactttattcgtcatcgctccccac
+10072584/1
CCCFFFFFDHHGHEHGJFGFHHEEGIIIJJJJCGGI@DGHJJJFIIJIII
@8648615/1
ggccgatagaatgaagtgaaagtcgaacg
+8648615/1
CCCFFDFFGHHHHIIIFHGJJIHGGID30
@8649119/1
ggccgatttgcagactctcagcttcaac
+8649119/1
?@@FFADDHHHGGGIGGGIIIGIIIIII
@8649120/1
ggccgatttgcagactctcagcttcaacgccaaggacttcaacttcgttc
+8649120/1
CCCFFDFFFFFHHIIIIEGIJIIGIIJI18?DHIE8BGEHIJIADHIBGG
@14171691/1
caaatgtcttttaaaggagctacgaagttaacagatgaaggtatagctgc
+14171691/1
@<?DD>DADHDH<F@BEB?;3?<@C;CCFCGHEB9C1:9CFGGF9B<09?
@9335760/1
gtgaacctctctaacgtctttatagaatgtcaatgttattctaaaaagaa
+9335760/1
@@@DFDFFHHHHHJJJGHIIJIJJJJIJJIIIGJGIJJJJJJJJJJJJJI
@14172609/1
caaatgttcaaatcgtttcattaaatttctcatggtatgatcgtttacgc
+14172609/1
@@<ABDBDFFFFFDHDGHBCEHGGHHIIEHI@HII?FGGIIIIIIIHCCG
@12118900/1
aaatttatagttttttgcatttttattcggcttattgtaatattcctcca
+12118900/1
=B@4=BDFHHHHHJJJJIGIJJJJJJJJJIJJIJJJJIJJIJJJJJJJIJ
@12118901/1
aaatttatagttttttgcatttttattcggcttattgtaatattcctcca
+12118901/1
@CCDDDDDFHFHHIHIGBEEHHIJGHIIIDHIJJJJIDGIIIIIIIJGHG
@12718513/1
agaacgaattttgtgcatacaaaaatagtaaaaagtcaaagtctttcgag
+12718513/1
CCCFFFFFHHGHFCEFHIIIEHIJJJJIFFIJJJIFIGIIIDGIJIJJJJ
@12719340/1
agaacgtaagatatcctaaactcacttttttccgaaaaaatatcgcaata
+12719340/1
?@<DDDADDBFFDHIG>HCIGHGGHGDEEHGEGGGIGGHEHGG@;FHIII
@12720028/1
agaactattattttttttttatttttcatcacagtgatgtttg
+12720028/1
?@?DDAAAFADHHIIIIIII=DEIIIEICAAHHI@GG<F=BF7
@14805874/1
cactaataaaaataattaacagtttttaggaggaaagtgcagtacttcat
+14805874/1
CC;DFFFFHHHHHIIIJJJJJJIJJJJJJHIJJJJJICGHGGFHIIGGGE
@12720988/1
agaacttcaattggtctaccacaatattctccaaatcttcgatgatctcc
+12720988/1
@B@FFFFFHHHHHJHHIJJJJJJJJJJJJJJIJIIJJJJJJIJJIJJJJJ
@9337625/1
gtgaactgcaagctggtccacttgtacctatgaggttaagaaaccctgaa
+9337625/1
CC@FFFFFHHHHGIJJHIJIJJIIGHIIHJGHGIJJIJJJIJJJJIJJJJ
@12120837/1
aaatttctcaagggcacacggcaacaaaaagtgataatggatacaaattt
+12120837/1
B@<ADDFFHHHHHJJJJJJJJJIIIIJIJIJ?DHIHIJIJJJIIIIJJJI
@12121434/1
aaatttgcaaggtttggaggagttgtactaatttgtgtaattgaagttcg
+12121434/1
@@@FFFFFHHFHDGHIJGJJGICGIHGGIIJJJJJGIIJGHIJIIIDFII
@12121435/1
aaatttgcaaggtttggaggagttgtactaatttgtgtaattgaagttcg
+12121435/1
CC@FDFFFFHHFDFHIIGEG?FBFHEHIJJJJIJIDG?DGFIGHBB?GGE
@12121733/1
aaatttgtatccattatcactttttgttgccgtgtgcccttgagaaattt
+12121733/1
?@74A?B=CFFFFIEFFFIFHFIIEGIEIIFICFFDFFEDEGFEFCFIFC
@15475544/1
ccaccaatgcttggtgcagctatccactttgccagtggccgtctgctacg
+15475544/1
@@@;DDD?C?<A322A<AFF:EEGIIIIII9GGGG@@9C;@FH26D8BG@
@12125098/1
aaatttttaaatttaaaaatgcgtgtgtgcaggtatatttatcacatcat
+12125098/1
?<?DDADEHHHAHGIIG<AB@EHEFEFADG>>D1?DGDHIBHD<FHG<?B
@12126505/1
aaattttttcttccatcaaaggctgg
+12126505/1
@@@?DDBDHBAF?CG<??:::F@<<<
@12128388/1
aacaaaagcaacttcaacaagaggaaggagcgcaactttcttccagttca
+12128388/1
BC8BDFFFGHHHHJJJJJJJJIJJJJJIIIIJJJIJJJJJJJJJJJFHJJ
@11427169/1
tttggctagattctgtttgacattagaagagtaaacgtcagtttgcgttt
+11427169/1
?@@=DEDDAFDF>FEGGH;?CCHHGIEGCHIFFEAHDF?AFHCHGED?D<
@11427170/1
tttggctagattctgtttgacattagaagagtaaacgtcagtttgcgttt
+11427170/1
CCCDFFFFGDHHHGGFGH>CIDHHGGIIIGGCHHIIHGGEGDGIHII@GH
@12722273/1
agaagaaagctatacagtagtcaaatttgtatccattataactttttgtt
+12722273/1
@@@:DDEFHGHHHGIGGFIIHHIJJJIGIIIJIJJJIJJJJJJJIJIIJI
@14180454/1
caaattcttccaagcggtcacgattaacaaatggacaatcgtgtgcgctg
+14180454/1
CCCFFFFFHGHHHJJJJGIIJJJJJJJJJJJJJIJJJJJIJIIFGGIGJI
@14181456/1
caaattgctctactctcaagaaatggcctccatgccgagcaagactcccg
+14181456/1
@@@DDADDHFHFDHEHHEI><FEHBA:<FH@G>@B???:?DDFIIGGII0
@14182500/1
caaattgttcaggtaaaatcttgcttcatgattgaaaatttgcaaggttt
+14182500/1
@@@F;DBAFFDHFEGIIIGHIIGGI<HEHGHHIGIIIHIIIGHIIIH?FH
@8653204/1
ggcctacgctgttgttgtggtccacccctttgttgcccgtttgccgattt
+8653204/1
CCCFFFFFHHHHHJJJJJJIJIJJJJJJJJJJJJJJIIJHIIJIIJFHIJ
@9344079/1
gtgaatatataactgacatgtttcatatgtagaacgaattttgtgcatac
+9344079/1
@@@?DDDDDBFFFEBEGGEGFHIIGFFHDBFEHIIIIIGHII4:9?DGC<
@9344080/1
gtgaatatataactgacatgtttcatatgtagaacgaattttgtgcatac
+9344080/1
CCCFFFDFHHHHHJJJJJHIIJIJJJGJHHHHGGHGIGIIJJIJIIJIJJ
@14186024/1
caaatttctcaagggcacacggcaacaaaaagtgataatggatacaaatt
+14186024/1
@CC=DEFF8FHHFDIFIIDHIEFGGIIIIIIIIIIIIIIGCGIGHIDHII
@9346665/1
gtgaattagatgctggtgcagctataccttcatctgttaacttcgtagct
+9346665/1
@?<DDDDEHHBHHGII<ACFHEHEHHGGGIFGGHECEGEAGEHGGDEAGH
@14186454/1
caaatttgaaaaaaccagagacgattttgtcgaagatctctgtgaga
+14186454/1
@C@BDFFFHHHHHJJJJJJJJIIGIJJJJIGIIIIJIIIIIHIIIII
@14814602/1
cactcttatacgcagtggtctcaatcgcaacagacatctacgaacgtcta
+14814602/1
BB@ADDFFHHHHHJJHIJFHIJIJJJJJJJJIIIJJJJJFHGIJJJJJIG
@14186691/1
caaatttgactactgtatagctttcttctcttggtgaacacatactttat
+14186691/1
???;ABDD>DDHHIFFGGIF<DHGBBHIEGEGHG<?FE@CGEHGHEBFGH
@13464545/1
attaaacacgctgagaaagctatggttgagtgaaaaaggtgggaaatgtt
+13464545/1
@B=DFFFFHHHHGIJEIJJJJJJIIHIJIIFHGJJJIIJ?BGIHIIIIGI
@14187408/1
caaatttgtatccattatcactttttgttgccgtgtgcccttgagaaatt
+14187408/1
@B@FFFFFDHFHHJGIIJIIIHJJJJIGIIFDHIIDGGEGGHFGCHCHIJ
@8657217/1
ggcctttcttctctttgccgtattttattttgtaagg
+8657217/1
@@@DDDDDFFBDAFGFI9B@8@DBEHCCHBB9?<CFG
@8657218/1
ggcctttcttctctttgccgtattttattttgtaaggtgaggtatttgta
+8657218/1
@@@FDFFDFHFHHGIJEGIICGHIJJHHJJJIHGIJJ?FDEHBGIIJJEG
@12143046/1
aacaaccagctcctacatctcaacaacaagctgcatggggtagacaacaa
+12143046/1
BB@:DDFFHHHHHIIIJJJJJJJJJIJJIIIIIJJJJJJJDFHIJJJJJJ
@12143331/1
aacaacctcaagcttggggtcaacaacagcccgttccgccacagcaacaa
+12143331/1
@@@FFFFDHHHDDGBHIEH@CFHJIJII@FGIIHCIEGIIJIJHIIJIJG
@12143450/1
aacaacctggagcgagacaacagcaagctgctcctccacaacaacaacct
+12143450/1
@@<DFFFD?>;A:EAEEHIIIGGIHI9?B@>BDGGDHIIIGG=GEGGGG@
@9353170/1
gtgaccacaagcaatgtcaaagagaaggatagcaactaattttacaagct
+9353170/1
BB@FFFFFHHHGHJJIHHJJIIHIHGHIJJIJJJJJJJHIIJJJJJIJIJ
@11435943/1
tttgtacatgaagttgtctgcccctttcttaatcggttctgcatgaatgc
+11435943/1
BCBFFFFFHHHHHIIJJIIJJJJIAHJEDHEIGICHGHGH<FBGAGGFDH
@11438175/1
tttgtatgcacaaaattcgttctacatatgaaacatgtcagttatatatt
+11438175/1
1?@1A?:ACF?DFHGIGAFHDGHFC>HC<CHC??GGCHA@9::CFGHBGH
@14821002/1
cactggcaagtcaaagaagctagccaagagaatggcggct
+14821002/1
:?;DDDDDHH?FHHIEGHIIIIIGII>CFGHIIAG>GH0<
@9356774/1
gtgactccagaagatgatggtatataagatgcaggaattggaggaggagg
+9356774/1
@@@FFFFFGHDD;DEAGHIGEHHEGGIIGCHDECHHHGAHGIGB@GGHAH
@9358527/1
gtgacttttctcccctgtttgttcttaaataaagtgtactttattgaaaa
+9358527/1
?1=ADFFFHHGHGJJJJGGIGDGGIIIJJJIJJBFHJJJJJIJIJJJJIJ
@14190404/1
caacaaaaaagatggcgaaacaattagcagcaagagaaatgctggaaaag
+14190404/1
BB<DDFFFHHHHHJJJJJJJJJJJGJJIJJJJJJIJJJIJIJJJJIJJJJ
@14190510/1
caacaaaaagtgataatggatacaaatttgactactgtatagctttcttc
+14190510/1
@<@DDFFDFHCFADBDFDBDBHHGGHGGGE@HGGGG<?FGFGECHGD?FH
@16124747/1
ccggtttgttctgaaacaaacatcactgtgatgaaaaataaaaaaaaaa
+16124747/1
B@<BDDDFHHHGHJGIIJIJJJJJJJJJHHIIJIIJJIIIIJJJJJJBH
@16124748/1
ccggtttgttctgaaacaaacatcactgtgatgaaaaataaaaaaaaaat
+16124748/1
@@@FBDDDHFHFHEHEHGJIIIIIBHIIDGHIIIEHGEGGGFBF@A@E>E
@16124749/1
ccggtttgttctgaaacaaacatcactgtgatgaaaaataaaaaaaaaat
+16124749/1
@CCFDDFFHHHHGIIGHGJIJJJJJJJJHIJJJJJJJJIIIJJJJJJIHA
@16124750/1
ccggtttgttctgaaacaaacatcactgtgatgaaaaataaaaaaaaaat
+16124750/1
@CCFDFFFHHGGHGJJJJJIJJJJJIJJIJJIJJJJJJJIJJJJJJJJHH
@16124751/1
ccggtttgttctgaaacaaacatcactgtgatgaaaaataaaaaaaaaat
+16124751/1
B@@FDDFFFHHHHFIIJJJIIJJJJJJJIJGIJJJJJJJJJJJJJIJJHH
@16124752/1
ccggtttgttctgaaacaaacatcactgtgatgaaaaataaaaaaaaaat
+16124752/1
BB@DDDFFFHDHGGIJJJJJJJJJJJIIFHIJJIJJJJJJJJJJJJJJGC
@10735728/1
tgggggtcttgtgtaatgggttgaggctgaacctcaggtggattgagctg
+10735728/1
BC7BDF@DFHHFHFGIIIIJEHHIJIIIJIHIGIJGIJ<DHFIGGGHIIJ
@14196720/1
caacaacaaggcctatcttttacaagcgttgacgcataactcttacacac
+14196720/1
@C@ADFFFHHHHHJJIJIIJJIJJJJJJIJFJIJJFHGIJIIJJIIIJJJ
@14198669/1
caacaacagcccgttccgccacagcaacaacctcgagcgagacaacagca
+14198669/1
@CCFFFFFFHHHHFHIJIJJIGEGCGIJJJJJGGBFHEAEGGGGIHHAEE
@14198682/1
caacaacagcgtaggcctcaggatag
+14198682/1
@@@DD?BDFFFC<1CBAFF?3?A??E
@14198683/1
caacaacagcgtaggcctcaggataggcagcagacagcttctgttaa
+14198683/1
CCCFFFFFHGHHHJJIJJJJJJJJIJJIJJJJJJJJJJJJJJJJJJI
@14198684/1
caacaacagcgtaggcctcaggataggcagcagacagcttctgttaa
+14198684/1
CCCFFFFFHHHHHJJIJJJJIJJJJJJIIJIJJGIIIJJJJJIIIII
@14826621/1
cacttcacggaaatctaccgacagagaggttatccttgggggaagaagcc
+14826621/1
?@B=BDDFHHHHHJJJIJJIJJIIGIIJIDGIFHGIIIJIGIGIIJIGHH
@12740824/1
agaagttataaggttaacggtataaatgacccaccggccgtgaaaacctt
+12740824/1
@C@DFEFFGFGHHFHIJJJJFGHGJIJIJJIIIIIJIIJJ@AAHGGEH;C
@14201620/1
caacaaccagctcctacatctcaacaacaagctgcatggggtagacaaca
+14201620/1
@@?DDDDFBFHBFHBGGGIIIIIIIGIGHFHGIG@GGECGGIIIIIEEGI
@14201782/1
caacaacccacttggggcagacaaacagctccacaacagcaacatcaaac
+14201782/1
@8::DDDDFFFFFIIIIIIIIIIIIIIGIIIIIIIIIIIIIIIIIIIIFI
@14201783/1
caacaacccacttggggcagacaaacagctccacaacagcaacatcaaac
+14201783/1
@C@FFDDFHHFDDIIBGHFB=FHEGGG>DHGGEDGBDHIIIIIIC@HIED
@14202363/1
caacaacctcgagcgagacaacagcagtctgctcctcctcaacaacaaca
+14202363/1
CCCFFFFFHHHGHIIGIIJIIEGJGGDDDFEHIGJGHBGBGBBGGHHEII
@14202496/1
caacaacctggagcgaaacaacagcagcccgctcctccacaacagcaacc
+14202496/1
BCCF=DFFHHHHHJJJJJJJJJJIIJJJJIGIJIIJJFIIIJIJHIGJGH
@14202497/1
caacaacctggagcgagacaacagcaagctgctcctccacaacaacaacc
+14202497/1
@@<DDDFFFHGGHGJJIIEGGGGJIJDDHHIIJHIGHGHIJJJJIJIJJJ
@12744947/1
agaatatcgtttaacttttccagcatttctcttgctgctaattgtttcgc
+12744947/1
CC@FFFFFHHHHGJHIJJJIJJJIJJJJJJJJJICFGGGHIHIHIIJIGG
@12156566/1
aacacacatagtacctctccacaaaaagggaaataaacaaggatgta
+12156566/1
C@CFFFFFHHHFHIJJJJJJJJIJJJJJIIJJJJIGIJJJJIJJIHG
@12157405/1
aacacatactttattcgtcatcgctccccacgagcgtttctttagtctgt
+12157405/1
CCCFFFFFHHHHHJJJJJJJJIJJJJJJJJIJJGGIGIIGDHIBGHIIGJ
@16132217/1
ccgtagcagacggccactggcaaagtggatagctgcaccaagcattggtg
+16132217/1
?@<=BDFFHFHHHIJ:FCDEGCHIG?DHGHIJJIIFCEHDGH?@FHIJ8C
@14830908/1
cacttttaaatgttgatgttgctcataaaccgtttcctaaagctatacca
+14830908/1
CC@FFFFFHHHGHIIJIJHIIIJJJJIJIJJJJJJJJJIJJJEHIJJIJI
@14210965/1
caacaaggaggtaaaaagaagaaacaaaagcaacttcaacaagaggaagg
+14210965/1
@;?ADFFFDHGADEFGGDHIIFEIJJJJIFCCEIJJDHHIIGHJIJGIIG
@10090599/1
tagtcaaatttgtatccattatcactttttgttgccgtgtgcccttg
+10090599/1
@B@FFFFFHHHHFIIJJJJIJJJJIJJJJJJJJIJGGIIGGGHIDG@
@14832228/1
cacttttttccgaaaaaatatcgcaatagctcaaaagggaacaattttta
+14832228/1
::144BDDHFHHHIIIIIIIIIIIIIIIIIIIIHIIIIGIIIIIIIIIII
@15492471/1
ccacctttttcactcaaccatagctttctcagcgtgtttaattt
+15492471/1
CC?DFFFFHHHHGJJJJJJJIJJJJJJJJJJJJJGG?DF9B<DF
@12752633/1
agacaacagcaccctggtcctccacaacagcaagctcctccgcaacagca
+12752633/1
@@@BFFFFHGHHGJJJJHIIJJJJJJJJJJJIIJJJGIIJJJIIJJJJJI
@9373457/1
gtgatatcagccgctccgggcgttccgttggtctgattggctt
+9373457/1
@@@DFFFFHHHHHIGIGEGEDD@DHIGHHHICHCHIGGGHEDE
@14225794/1
caacacatgacaagcgatggtgaactgcctttcgtgtggtagtccctctt
+14225794/1
B@@FFFFFHGHHHJJJJJJJIJIJJJJJJJJJJJIJGGGGIIJJJJJJIH
@8677604/1
ggcgttttgaggagcaaggttgctg
+8677604/1
@@@DDDDDFFFFAFFIIDG2C9844
@12754077/1
agacaacttcatgtacaaatacctcaccttacaaaaaaaaatacggcaaa
+12754077/1
CCCDFFFFHHHHHHIIJJIJJJJJJIJJJJIJJJJJJIJIJJJJIIIJHH
@12754078/1
agacaacttcatgtacaaatacctcaccttacaaaataaaatacggcaaa
+12754078/1
@<@DFFFFHGHGHJJIJIJJGGIIIJIIJIJJIJJJJJJJJJIGHGIJJH
@13493920/1
attaattataatcatcaatattatctatcgatactgaatgtaatttttta
+13493920/1
CCCFFFFFHHHHHJJJIJJIJJJJJJJJJIJJJIJJGIIIHIHIJJJJJJ
@15494706/1
ccacgagccaatcttccgctaccgcgtgttccttaacaacgatctggtgg
+15494706/1
C@CFFFFFHHHGHIIHIAHHIIIBGE0@??BGCGIIEHC84;FH;D@=CH
@15494707/1
ccacgagccaatcttccgctaccgcgtgttccttaacaacgatctggtgg
+15494707/1
CCCDFFFFHHFHHJJGJEF<GHJGHH@GDGHIIJIJCGIGGGDGCEHEHH
@14231887/1
caacacttcgactacagatattcgcacttgcagtcccaatatcaaactac
+14231887/1
@@@DDDFFHBBFFGEGBGGIIGGIGIIJJJJIIHIIIIIGIIJJGIJIJG
@14231888/1
caacacttcgactacagatattcgcacttgcagtcccaatatcaaactac
+14231888/1
CC@DFFFFHHGHHJJJJJJJJJJJJJJJJJJJJIGIJJJIGJJJJJJJJJ
@14231889/1
caacacttcgactacagatattcgcacttgcagtcccaatatcaaactac
+14231889/1
CCCFFFFFHHHHHJJJIIIJIJJIJJJJJJJJJIHJJIJIJJJJJJJJJJ
@14232309/1
caacacttttgctagtctttgtgtgaggttgcggttgcacacgtatctgc
+14232309/1
CC<DFFFFHGHHHIIFHIIGGEGFHGDHFGGIIJHHIIIGEGGHGIIEHG
@10099150/1
tataaagtgaaagtcaaatttgcaaattcggttgatttatcccccttgaa
+10099150/1
??::BDBBAFDHFCGGIIIIIIEEFHFHIGIHIIGIIIIII>FGHGIIII
@10757537/1
tggtgatatcagccgctccgggcgttccgttggtctgattggcttgttcg
+10757537/1
B@@DDFFFHHHHFIJJJJJJIJGIIJJJJJIFJGGIJIJIJJJII6=E3;
@14235718/1
caacagctcaatccatctgagattcagcctcaacctattccacaagaccc
+14235718/1
@@@FDDFFGHFHGIIIBHHDHGHCBHIIGIIAHHIIGHGIIIIIIGIIII
@14235719/1
caacagctcaatccatctgagattcagcctcaacctattccacaagaccc
+14235719/1
@@C7DBEFHHHHHJJJIJEIHFEFHIJIJJIGIJIIIIGIGIGIJDHIGF
@12176354/1
aacagtttgaaaaccttgataaatgaaagaaattaaacacgctgagaaag
+12176354/1
@=@DDDDFHHGHHIIDEHHHIIIIEGIEIIGEH>FGIGIIIIIGIGIIII
@12176406/1
aacagtttgatgttgctgttgtggagctgtttgtctgccccaagtgggtt
+12176406/1
@@@7BDD?>FHHHG9EGHHIIEE;:AAFECG?GGEBFGIHIHEE?BGH86
@12178907/1
aacatcgacagataccacaaatacctaaaccttcccactaaagttaacca
+12178907/1
@@@D?8=BA0C;F<CFHGEG@F<HGGGIFGCGFHGCHCGG9DCFFGA>BF
@11474728/1
ttttagaataacattgacattctataaagacgttagagaggttcactaaa
+11474728/1
=B1=ADEFHHHHHJIJIIHGJIJJJJJIIJJJHIGGIJIGIFHHIJJJJI
@11474729/1
ttttagaataacattgacattctataaagacgttagagaggttcactaaa
+11474729/1
=BB4=BDFHHHHHJJJJJJJJJJJJJJJJIIIHIJJJJJJIHIIJJJIJJ
@11474730/1
ttttagaataacattgacattctataaagacgttagagaggttcactaaa
+11474730/1
@@@DDFFFHGHHHIJGEIHJJJJIJIJJIJIJJIIGJJJJJBFHGIJJJI
@8683451/1
ggctgatatcaccaatcaggtggtgacatcgttcgatgacaaagtgatgg
+8683451/1
@@@BDBFDFHFHHIJIGAHIIJGFEHCGAGGE=FEHIIIGHI>GGFGCH@
@10102487/1
tataactgacatgtttcatatgtagaacgaattttgtgcatacaaaaata
+10102487/1
CCCFFFFFHHHHHIJJJJJJIJHIIJIJIIGIJJJJJJJIJIJJJJJJJJ
@16146462/1
ccgtgatacatttccatgccttctcccaagtcgataatttctccgactgg
+16146462/1
:?<44=2AD?A?DEIEEE>@BEEI9@C;EFAFECEECDDDDDEIIDDIID
@16146463/1
ccgtgatacatttccatgccttctcccaagtcgataatttctccgactgg
+16146463/1
@?@DDDDDHHH4DHIGIIIIIIIIIIIIFGEGIIIIIIIIFHGHIGFDHH
@15504511/1
ccactacaaggttttcaatagggcattctaacatgtcaaaattaaatcaa
+15504511/1
@@@@DFFDHFHHHEFGGGGCHDCHGHIIIEHGHGGIIIGIIIGIIGHGIB
@15504512/1
ccactacaaggttttcaatagggcattctaacatgtcaaaattaaatcaa
+15504512/1
CC@FFFFFHHHCFGIJJJIJJJJJJJJJJJJJJJJIJJJJJJJJJJJJJI
@14238165/1
caacagtcaacatttcccacctttttcactcaaccatagctttctcagcg
+14238165/1
@@@?DFBDHHHHHJJJJJJGJJJJIJJIJJJJJIJJIGJJJIJJJJIIIJ
@14238166/1
caacagtcaacatttcccacctttttcactcaaccatagctttctcagcg
+14238166/1
B@<DDFEFHHHHHJJJJJJJJJJJJJJJJJJJJJJJJIIIIJJJJJIJIJ
@14238167/1
caacagtcaacatttcccacctttttcactcaaccatagctttctcagcg
+14238167/1
CCCFFDBACFHHHJIJJJFIIIJJJIEHGIHHIIGGIG@DHIJJJGGJGG
@14238168/1
caacagtcaacatttcccacctttttcactcaaccatagctttctcagcg
+14238168/1
CCCFFFFFHHHHGIIJJJGJIIJJJJJJJJJIJIJJIGIJJJJIJJIJII
@14238169/1
caacagtcaacatttcccacctttttcactcaaccatagctttctcagcg
+14238169/1
CCCFFFFFHHHHHJJIJJIJJJJJJCHHGIIJIJEHIEIIJJJJJJIJII
@14240392/1
caacagttttgacagaacctatgccacattcataagtgaattctctacag
+14240392/1
CCCFFFDFDHHHHJJJJJJIIJJJJJJJJJJJJJJJIHJJJJJJJJJJJI
@14241370/1
caacatataccgagtgtggcggcagtc
+14241370/1
@@@DDBDDHHHFDH2A2A?FGD0069?
@12765566/1
agacccccaaccccaacaaggaggtaaaaagaagaaacaaaagcaacttc
+12765566/1
@@@1BDDDFF?FHGIIGFHG?GGI??DEDCGIIGIAGGFGIDGIGGEGG@
@14243266/1
caacatcgacagataccacaaatacctaaaccttcccactaaagttaacc
+14243266/1
B@@DFFFFHHHHHJJIJIGIJJJJJIJJJFJJJJJJJJJJIIIJDGIJJJ
@9384630/1
gtgatttcttagtgtcaatagtgctgccgttacttcctcaagcgctggta
+9384630/1
@<@1BDDDHHDBFHDEHGHG@IBHHGIIGGG;@ECDFH<FEGB?FHGH;D
@14846256/1
cagaaacgtcatcatactagacttttcccattgaatccaagagattctca
+14846256/1
@@<DFDFFHFHHHGHIIGG<FHIIIIGIIIIIGGIIIIGHHIIGIIIIIH
@14850614/1
cagaaagagaggaatcaacactcttatcaatataatgtctcgtttcggca
+14850614/1
@C@DDFFFHHHGHJJJJJJJJJIJJJIJJJJJJJJJJGIGIJBGHIHIGE
@9387676/1
gtgcaaccgcaacctcacacaaagactagcaaaagtgttgttgtttacca
+9387676/1
BC<ADFFFHHHHGJJJIJJJJJJJIGGGJJIIGHHGHGGIIJHHHGJJGI
@9388018/1
gtgcaacttagttattagatttgatttgccaaacacattttatagttaca
+9388018/1
CCCFFFFFHFHFFIIJJJIJJJJJJJJJJIJJJJJJIJJJJIJJJJJJJJ
@13508399/1
attacctctaaagctatctactcgttatataatcatcattcaaacattga
+13508399/1
CCCFFFFFHHHHHJJJJJJJJJJJIJIJJJJJJJJJJJJJJJJJJJJJJJ
@12188368/1
aaccacccagacaggagatcatcgaagatttggagaatattgtggtagac
+12188368/1
@<@DFFFFHHHHGIJIGEHGCGIIGHIBHGHIHIIIJFII?F?G=FFGCE
@10107731/1
tatacctgcacacacgcatttttaaatttaaaaatttattcaagtcaaaa
+10107731/1
CCCFFFFFHHHHHJJJIJJJJJJJJJJJJJJJJIJJJJJJJJJIJJJJJJ
@10108713/1
tatactttgcatcaaataaatgctcccttttcacaatataataaatacat
+10108713/1
@C@FFFFFGHHGHJJJIJJJIIJJJIJJJJJIJJJJJJJJIIIJJJJIII
@10108714/1
tatactttgcatcaaataaatgctcccttttcacaatataataaatacat
+10108714/1
CCCDFEFFHHHHHJJJJJJJIJJJJJJJIGIIJIJJJJJJIJJIIIJIII
@9389571/1
gtgcaatcttcttttccggaaaatgctcgaaaactcaattggcgcacatt
+9389571/1
@@@7DDDDDHHDHIICHBFAFHI<FHEH?HGIIIGIGGIIIIIIIEG;@F
@9389572/1
gtgcaatcttcttttccggaaaatgctcgaaaactcaattggcgcacatt
+9389572/1
@@@@=DDDFHDFHHEBHDH:FHIFHIGGGGHIII>GCGHIHHIIIFHAEI
@9389573/1
gtgcaatcttcttttccggaaaatgctcgaaaactcaattggcgcacatt
+9389573/1
@@CFFFFFGHHHHJIIJJJJJIJIJIIIGIJJIIIJJIIJIFIJJJIJJJ
@9389574/1
gtgcaatcttcttttccggaaaatgctcgaaaactcaattggcgcacatt
+9389574/1
@C@FFFFBDHDDHIIEH@GHIIDDHIGIIGIGIIIIGGII9FHIGIIEHG
@9390707/1
gtgcacactttctttcttaacctccgctttaatttcaattttacatgtgt
+9390707/1
BB@;DFFFHHHHHJJIJJJJJJJJJJJIII>DFHIB@GGIIH<FBGGIGF
@8690300/1
ggcttttcctgcttttttagcagctttaccattcgtcttatcgatgcatt
+8690300/1
?@@=BDDFHFHDDHGIJJGGGGJJIJJIIJIJJJGGGEICHGEGIJIJJJ
@12194226/1
aaccgattaagaaaggggcagacaacttcatgtacaaatacctcacctta
+12194226/1
CC@FFFFFHHHHHJJJJJJIJJJJJJJJJJJJIJIJJJJJJJIJJJJJJJ
@15509597/1
ccactctctaaacgtcctggaagagaaggttaaatacaaattcaagaacc
+15509597/1
@;8DDDDDFFFFFIIIIIIIIIIIIIIIIGFIIIIIIIIGIIIIIIIIIF
@9394299/1
gtgcatgtcccgcagatggccaccaccattctatgaaatggaacacgaag
+9394299/1
@=?;DDD?FHHDHIIIIGIGIGGFHGIGHIIIIIIIIHGDHGGHIBHGBF
@10111244/1
tatagctttaggaaacggtttatgagcaacatcaacatttaaaagtggct
+10111244/1
@@@DFFFFHHHHHJIJIJFHHIJJJJJJJIJIIJIJJJJJJJJJJGHIJJ
@14250978/1
caacatttcccacctttttcactcaaccatagctttctcagcgtgttt
+14250978/1
@@@F1ADEHHHHHJJJIIJIJFIJIGGIJIIJJIGGIIJJJIJGD0?D
@13515174/1
attactgcaatcatctatactctcaggg
+13515174/1
@<@DDD?D3ADFFDGGGFGHGH<FHH;@
@13515728/1
attacttcaagcaaagcttctataactggtatagctttaggaaacggttt
+13515728/1
BBBFFFFFHHHHHJJJJJJJJJJIJJJJJFHHGEIJJJIJJJJJJJJHGG
@12783146/1
agagagtccaaagagaaggttatgaaccggcaataactttccttgttgtc
+12783146/1
@@?ADFDEFHHGGIIJIGEEFHEBHIHHJBGIJIJJJIGDFGCGEFG8BF
@9397561/1
gtgccccttgcggttaccccttctgttgggatgggggcc
+9397561/1
@?@ADFFFHHHHHGIDHIIIAHFGCGIEHIBHIIIGHBG
@14867822/1
cagaaatttaaacgttccagcaggtacttgcgtggacacgcatattacac
+14867822/1
CCCFFFFFHHHHHJEHIJJIIJJJGHHIJJJJGIJIIGGGIJJJJJJJJJ
@10117586/1
tatatttatcacatcattcgtcgtgta
+10117586/1
@@@FFFFFHHHHDIJJJJJJJJJJGA3
@10117587/1
tatatttatcacatcattcgtcgtgtaccac
+10117587/1
??@DD?DDDD:?DBBCCFGCDFAHAE@<FFC
@10117588/1
tatatttatcacatcattcgtcgtgtaccacatctcggatcttgctacta
+10117588/1
CC@FFFFFHHHHHJJJJJJJJIJHIEHIJGGHGGGIEHHDFFHDDGCH@D
@14868890/1
cagaacaaaccgggaaaagtattatgagaatatgaaatttaaaagaaaat
+14868890/1
@C<DDFFFHHHHHJHJIJI?FHHIJJJJJJIJJJJJJJJJJIJJJJJJIJ
@14872127/1
cagaacgtaagatatcctaaactcacttttttccgaaaaaatatcgcaat
+14872127/1
@@@DFFFDHHGDDHJGEIEEIIJ>HBDFEHGIJHGGGHGIEGGGGGHJEH
@14872297/1
cagaacgttagatgataccaagacgttgatgtctttgttggtgaaatcgt
+14872297/1
B@@7DFFDHHHHGJJJJGDHGIIIIHIJJEI@GFHIGGHEIGFCBDGHIF
@8698758/1
gggaaatgttgactgttgtagctgattaaggggtgtattctatatttcag
+8698758/1
@@@=DDFFFHHDHJDFGEDIGIIJEHIIIJJJJEFCDFHGHIIJIJJIJE
@8698759/1
gggaaatgttgactgttgtagctgattaaggggtgtattctatatttcag
+8698759/1
@@CDDFFFDHBDHIGFHDCHGHII<HHGIIIII8?:DGHGGIEHIIIIIG
@8698760/1
gggaaatgttgactgttgtagctgattaaggggtgtattctatatttcag
+8698760/1
BC@BFFFFDHFFHIJHGGEGHIIJEIHHGHJJJ8C?<FHGIIJJJJJGJJ
@11493556/1
ttttccgaaaaaatatcgcaatagctcaaaagggaacaatttttatcgag
+11493556/1
CCCFFFFFHHHGFHIIJJJJJJIJJJIJJJJJJJJIFIIIJJJJJJGIJJ
@12786212/1
agagcataaagtatgtctagaacgattttacctttgcgcgaaaagtgacc
+12786212/1
BC<DFFFFHHHHHJJJJJJJJJJJJJJJJJJJJJJJJJJJHIIJJCGIIG
@12786213/1
agagcataaagtatgtctagaacgattttacctttgcgcgaaaagtgacc
+12786213/1
BC@DDFFFHHHFHIIGHHIIJJJJIJJJJJIIJJJIJJJJJJJJJFHIJI
@10119961/1
tatcaagaggtctgctaaggtcatttctcgtaagtttattattatatctg
+10119961/1
@C?DFFFFHGFFHGIEGBFGHHHIJJJJJJGIFHIHIIJJIJJIJIIIJI
@14256333/1
caaccacccagacaggagatcatcgaagatttggagaatattgtggt
+14256333/1
@C;ADFFFHHHHHIGIIIIHGIIIIIIIIFIIIIIIIIIIIIIHHIG
@14256334/1
caaccacccagacaggagatcatcgaagatttggagaatattgtggt
+14256334/1
CCCFFFFFHHHHHIIJGIJJJIJJJJIJGIIIJIJJJJIJIJJIIIH
@14257668/1
caaccagctcctacatctcaacaacaagctgcatggggtagacaacaaac
+14257668/1
CCCFFFFFHHHHHJJJJJJJJJJJJJGIJJJJJIJJJJDGGIGIJJJJJJ
@15517726/1
ccactttgccagtggccgtctgctacggaacaggcaaaactccgaaggaa
+15517726/1
@@<;DDDDHHHHFEGGIG:@GGHGIJIJCFFDBCEGIGJIJHHAABFHEG
@15517727/1
ccactttgccagtggccgtctgctacggaacaggcaaaactccgaaggaa
+15517727/1
C@CFFFFFHHHHHJJJJJGIJJJJJJJJIJJJJJJJJJJJJJJJJJJJJJ
@10779795/1
tgtatcgatagctgttcactttttggtcatgattttgaggtactcgaggg
+10779795/1
?<=DBBDDFFAADCFG@?FDHHII@D<CDHEEHGIIEBCH?BFGHGGHII
@10780857/1
tgtatttattatattgtgaaaagggagcatttatttgatgcaaagtatag
+10780857/1
=?8=ADD;CF:CAEG<2A?CII;FG9EAECHI?DGI<<?CFCGIF<BFFC
@10781189/1
tgtcaaacagaatctagccaaacacacatagtacctctccacaaaaaggg
+10781189/1
@@@DFFFFHFHGHIIGGEIJIIJIGGIJIJFFBHBFGGHGHGFHIGJIIJ
@11500392/1
ttttcttgtatcacttattgcgtctttgctttggtcactttacgcgcgaa
+11500392/1
:?1=DDDFHHDHHJGIIJJJJJIGIIJJJIIGJJFCHIIHIIIIJEIJHE
@11500393/1
ttttcttgtatcacttattgcgtctttgctttggtcactttacgcgcgaa
+11500393/1
=@1=BDFFHHHHHJJJIJJJJJGIIJJJJJJJIIJJJJJJJJJIJJIJII
@15523299/1
ccagaacgtaagatatcctaaactcacttttttccgaaaaaatatcgcaa
+15523299/1
BC7DDFFFFHHHHIJJJIJJJJJJIJJJJJJJJJIJJJJJJJJJJIJIJH
@15523300/1
ccagaacgtaagatatcctaaactcacttttttccgaaaaaatatcgcaa
+15523300/1
CCCFFFFFFHHHGJJJJJJJGIJJIIJJJJJJJIJIJIIJJJJJJIIJJI
@15523301/1
ccagaacgtaagatatcctaaactcacttttttccgaaaaaatatcgcaa
+15523301/1
CCCFFFFFHHHHHJJJJJJJJJJIIJGIJJJJJJJJIJJJJJJIJIJIJG
@15524509/1
ccagaagaacgttcgactttcacttcattctatcggcctttcttctcttt
+15524509/1
@8?DDDFFHHHFHIIHIGHIJIGIGIEIJJIIHGDBHIJJIJDIJJIGFG
@15524510/1
ccagaagaacgttcgactttcacttcattctatcggcctttcttctcttt
+15524510/1
@?@DD?DDDFFHHGHD=EGEHEGHIEGGEEHIGGHIIHIIIIIBHIIAHG
@14260256/1
caaccatgcttttgcaaatatgcaaccggtccagatcaagtcgaacccat
+14260256/1
@@@DDBFDHDFFHIIIJECIIIIJIEGBEGHGGIG@DFGGGFC7FEBHCF
@16162463/1
ccgtttgctgttgttgggcacctttttgctgcccttgtgtgggaccagtc
+16162463/1
@@@DDDDFHHFDDHIHFIIGDFBHHJGGHGHIGIJII?BGD<GHIIJICE
@15529626/1
ccagaatcttgccccctcccagattaggctatgccgg
+15529626/1
@@@DADDBD>HBHHGGIGGHG<A9EF?CF@CBEBBFH
@15529627/1
ccagaatcttgccccctcccagattaggctatgccggtaaagaagtgaat
+15529627/1
@@;?DDDDHHFFHIIIIIGIIHG3FEDGEFEHIGHII?DGGFFH>8BFH4
@16163297/1
ccgttttaggttgttgtggtacatctccatgtggacccatttgctttggt
+16163297/1
?@@:ADDDDH?DDCFAD@F?FHGHHHGIGGFFDHEHIICDHICGGGHFH?
@14881885/1
cagaaggacagacaagaaacatgataagatatgctgcaacctctactaca
+14881885/1
@?;;DDADBFHH?GGGGFGGIGIIIGIGIIICFCDDGGCDD>@GIIHIDI
@14882545/1
cagaaggggtaaccgcaaggggcacggaccacttcacggaaatctaccga
+14882545/1
@@@DFFFD?HFFDGGHIJIICHIIIG>GGIGGIIHHGHBHIEHHFHEGBB
@15532308/1
ccagacaaagcacctatcgaatcgaatattagtagcaagatccgagatgt
+15532308/1
CCCFFFFFFHGHHJIJJJJJJIJJ>G@?DF>E:?49?@9BDCFB@DDFHB
@14886544/1
cagaagttttttccataagccagtcggagaaattatcgacttaggagaag
+14886544/1
@@<DDFDFHHHHHJJJJDCFGCGHJJJEBGHJCHG@FCHIEFF@EGHGIJ
@13534469/1
attataatcatcaatattatctatcgatactgaatgtaattttttatata
+13534469/1
CCC=DEFFFFFHFIIIIIGJJJJIJIIJJJJIHIJJBDDIIIGIIJJJJC
@9410980/1
gtgctcaattggtttatcctctactgtacaactgtttacctgtgtatgat
+9410980/1
@@@FFFDFFHGHDHIGHIJJIIIJJJIIIIJJJJJJJIJIJIGHIJJIJJ
@9410981/1
gtgctcaattggtttatcctctactgtacaactgtttacctgtgtatgat
+9410981/1
CCCFFFFFHHHHFIJIJJJJJJJJJJJIJJJJJJJJJJJIJIIIHJJJIJ
@13536837/1
attatatattcttaagttacaatatacaacaacatatctcttgatttttc
+13536837/1
??@1ABDEDDDHBHIHHIGGDH>FAIIIEGGGIIIFHHII@CFECHHC>F
@10131954/1
tatctatcgatactgaatgtaattttttatatagtgccccgatgatatga
+10131954/1
=?14ADDFHDHHHJIIJIIIJGIJJJJJIJJIGDFIIJJJJAHGHIIJJF
@15535073/1
ccagactgttagatggatacgataaatttgaaagacacattggttacaag
+15535073/1
?@@D?DDBCBA?CCF@??EFHHIGAHHHCHIGI@GGHGEHIIIBFHIGHI
@16166669/1
cctaaactcacttttttccgaaaaaaatatcgcaatagctcaaaagggaa
+16166669/1
??=BAD?BD2<?FHHII@H?@FHIIII@FFDDG@FBGAGAF;FGIBHI?E
@16166670/1
cctaaactcacttttttccgaaaaaatatcgcaatagctcaaaagggaac
+16166670/1
@@@=DFFFHGHFDIIJJHG?GGIJJJIGIGGIIJIJEGCGGIJJJIIIHC
@16166671/1
cctaaactcacttttttccgaaaaaatatcgcaatagctcaaaagggaac
+16166671/1
@C@BDFDDHAFHHEIIEDB1?FGFCHE<BFBGDFFDHED@=BFF@516CD
@16166672/1
cctaaactcacttttttccgaaaaaatatcgcaatagctcaaaagggaac
+16166672/1
CCCDFFFBHBHGHJJJJGIIGIIJIJJJJJJGIJJJJIJIIJJJJJIIHG
@10133411/1
tatctgtcgatgttgccagaacgtaagatatcctaaactcatttttttcc
+10133411/1
BC@DFFFFHHHHHJJJJJIIJJJGIJJIJJJJJJJBFHIJJJJJJJJJJJ
@11507603/1
ttttgactcgacaaaaatttaaacacattgcattattgatttcgaggaaa
+11507603/1
=BB4ADEFHHHHHJJJJJJJJJJJJJJJJJJJIJJIJIJIJJIJIJJJJI
@11507819/1
ttttgacttgaataaatttttaaatttaaaaatgcgtgtgtgcaggtata
+11507819/1
@CCF=DEFHBFHHJJJJJJJJIJJJJJJJJJIJIJJIIHEHHIJJJHHII
@12795289/1
agagtgtcctcgtgaggaagaggaatttgaacagttaccatctactatca
+12795289/1
@CCDDEDFHDHHFGHHJGGEHEGHJJJJJJJJJJGIIJIJJFJJJJIIJD
@11508655/1
ttttgagctattgcgatattttttcggaaaaaaagtgagtttaggatatc
+11508655/1
:BB44ADDHHHHHIIIJJJJJJJJJJJIJJJJJJJGHHIHIJHGJJJIIH
@11508813/1
ttttgaggcagcaaatttctcaagggcacacggcaacaaaaagtgataat
+11508813/1
@@@DFDDDFGHFHHHEGIGGIIIJGIJIJIGDG<FGIJGIIJIBFHJGGG
@15540866/1
ccagatcgataaaaaaatatcgcaatattagaaattttcaaatattcttc
+15540866/1
@C@ADFFFHHHHHJJJJGIGIJGHIIJJJIIGIGIJJJJJIIJJJJIIJF
@15540928/1
ccagatcgttgttaaggaacacgcggtagcggaagattggctc
+15540928/1
CCC@DFFFFHHHHGIJJGJIGJIIIJ?GHGIJEIIHIIJJJII
@15540929/1
ccagatcgttgttaaggaacacgcggtagcggaagattggctc
+15540929/1
CCCFFFFFFHHHHJJJJIJJJJJJJJFHIIJJBHIHIIIGIII
@15540930/1
ccagatcgttgttaaggaacacgcggtagcggaagattggctcgtgg
+15540930/1
B@@FFFFDFHHHHJJFGHIJIJIGIJHIIJJIDHEHICGII@D6:AD
@14890411/1
cagaatctagccaaacacacatagtacctctccacaaaaagggaaataaa
+14890411/1
@8?BDDFFHHHHHJJJJJJJJJJJIIJJJJJJJJJJJJJJIJJIIJIIHG
@14892632/1
cagaattacagccagatagactagaaggggaactaagaagactagaaaaa
+14892632/1
B@@DDFFFHHGGHJJGIIJJJJJJJJJJJJGJIJJJJJJJGHFGBFHJJG
@8709216/1
gggacaaaggtgtatcaagaagttaacggacatgcagacttcgacgatga
+8709216/1
???DDDADDB222<<:AC?EDEACAFFEAEDAD>D9DDC><DBDDDAB;8
@13541983/1
attatcttttttagagatggagtatcggatggacaatttgaacaagttac
+13541983/1
CCCFFFFFHHHHHJJJIJJJIJHIJJJJJJJJEHGIIIJEGIIIJJGIIG
@12215868/1
aacgcccggagcggctgatatcaccaa
+12215868/1
???DDDDDDDDDDDD<D8:?:40?DBB
@10139261/1
tatgatccaaaagcctttaagtacaatatctgctggagattgcaaccacc
+10139261/1
=?1A1BB??2ACD?::?EDD>EE:CD@FEIIDEIEA?E9?DCCEBBDDAD
@10139997/1
tatgcacaaaattcgttctacatatgaaacatgtcagttatatattcacc
+10139997/1
@@=DDFFFHHHHHJJJJJJJJIIJIJJJJJJIJGHIJIJJJJJJJJJJIJ
@10792846/1
tgtctatcctgaggcctacgctgttgttgtggtccacccctttgttgccc
+10792846/1
?@1=BDDFHBHGHJJJJJIIJIJIJJJJJGGGHHIJJJJJIJIIJJJJII
@12799312/1
agataatattgatgattataattaataactagtgcctaataatagtgtat
+12799312/1
?@@DDEFBHHHHGIIJIIIJIJJJJJJJJGJJFHHIIIEHIHIJIDFBDG
@10141781/1
tatggaaggaataacacgggctaattttaacaaccatcccactgtacgag
+10141781/1
@@?DFFFFGFHFHIHGHGIJJJJJJJJJJJJJJJJIJJJJJJJJIIIHHH
@12217763/1
aacgctcgtggggagcgatgacgaataaagtatgtgttcaccaagagaag
+12217763/1
?@@DAFFFHHFFGI>E>G?EGGGIGCGIGG?DHD=B=CF>DFAHEDCE=?
@12217841/1
aacgctgaaaaattccgtcggcaagaagttggccgatttgcagactctca
+12217841/1
@BBFFFFFHHHHGJJJGHGGIIJJJJHJJJIGIHIJJIIGIIIJIJJJII
@12218320/1
aacgcttgtaaaagataggccttgttgttgaacctgtatccaagtatttg
+12218320/1
BC?DFFFFHHHHHJJJJIJJJJJJIJJJJJJJJJJJIJJJJIJJHHIIJJ
@12218321/1
aacgcttgtaaaagataggccttgttgttgaacctgtatccaagtatttg
+12218321/1
CCCFFFFFHHHHHIIHIJIIJJIIJJIJJJIFHGIIJJJIIFIIIGGIIG
@16173760/1
cctaataatagtgtattacctctaaagctatctactcgttatataatcat
+16173760/1
CCCFFFFFHHGFHFHIJJJJJJJJIJJJJJJJJJJJJJIIJJJJJJJJJJ
@14897802/1
cagacaaagcacctatcgaatcgaata
+14897802/1
@<?DDDDDF3BFDFEFFFG@E=EDBA@
@10145230/1
tatgtaacatgtgtgcttaagtggcttaccttctacttaccacttagcag
+10145230/1
BCCFDFFFHHHHHIIIJIJJJJJIJJJJJIIJIIJJJJJJJJJJJJJIJH
@13549786/1
attatttcctcgaaatcaataatgcaatgtgtttaaatttttgtcgagtc
+13549786/1
??84A=BAD?DDDIIIEDEEDE:::?FF?<CE9CEEEFFIEFDDED@@?D
@12803810/1
agatcatcgaagatttggagaatattgtggtagaccaattgaagttcttt
+12803810/1
@@<DDFFFDHHHF@FGGHFIJEEHHGICFFGGHGGEGHGHIGDGHGHHGC
@12803811/1
agatcatcgaagatttggagaatattgtggtagaccaattgaagttcttt
+12803811/1
@BBBDFFFHHHHHIIJJJIJJJIJJJJHHIFHJIJJJJJJIJJJGEIIJI
@12803812/1
agatcatcgaagatttggagaatattgtggtagaccaattgaagttcttt
+12803812/1
B?@ADDFFHGHHGJJIIIIIJJJJJJJIIJGGHIJJJIJJJJJJDHHGIJ
@12803813/1
agatcatcgaagatttggagaatattgtggtagaccaattgaagttcttt
+12803813/1
CCCFFFFFHHHHHJJJJJJJJJJJJJJIIJHIJIJJJJJJJJJJGIIIJJ
@10146905/1
tatgtgtgtttggctagattctgtttgacattagaagagtaaacgtcagt
+10146905/1
B8:DDDDEHHHHHJJJJJJJJJJIJJJJJJJJJJJJJJJHHIIJJIIJJI
@15552285/1
ccagccaatgggattgcccatcactttgtcatcgaacgatgtcaccacct
+15552285/1
@@7BDFFFHHHGHJJJIJJJJJJJJJJJIJIIIJJJJJJJIGIIJJGIJJ
@10796474/1
tgtgaatctgattgtgaactggaagaaagttgcgctccttcctcttgttg
+10796474/1
@@@DDDDDFF>FHBDF?FGHII?F?:CGG<CAE@FDGICGGHDEDCCDC9
@14898584/1
cagacaacttcatgtacaaatacctcaccttacaaaataaaatacggcaa
+14898584/1
??1;DD>?DD>DBBE?CEADB3AC@F?E??<A?@DE>EEAFCDC?DDDD<
@14899261/1
cagacaattaatagaaaaatgacagaaggacagacaagaaacatgataag
+14899261/1
BC@ADFFFHHHHGJJJJJJJJJJJJJJJIJIJJIJJJJJJJIIJIJIJJJ
@13558489/1
attcaagtcaaaaataatatgtaaattgattttagaaaaaaaccactaat
+13558489/1
:B14ADFEHHHHHJJJJJJJJJJJJJJJJJJJJJJJJJJJJJJJJJIIJJ
@14276401/1
caaccggtccagatcaagtcgaacccatgttccgttatttgaagtccacc
+14276401/1
C@CFFFFDHHHHHJJJJJHIJIGEIJIIJIIIJJDHIJIJIJIGIIIJIG
@9423917/1
gtggaataggttgaggctgaatctcagatggattgagctgttgagttgat
+9423917/1
::=DADDFHHADFHIIGIIIIIHIIIIIIIIHIGEEHEIIIIIIIIIIGH
@10153359/1
tattacttcaagcaaagcttctataactggtatagctttaggaaacggtt
+10153359/1
=?@4=BDDFFDDBHIIJIGIGGJJIHGGIGAHEIIGIJGAHEIIIGII?D
@14902582/1
cagacagcttctgttaaagaattgacatctcgtatgagtgaactgcaagc
+14902582/1
@@@AD?DFHHDHFIIIIIIIIHIGIGIIIIIIBGIIIICFHIICGGIIII
@14904426/1
cagacatctacgaacgtctacagttatcctccagttccttcgtaccctcc
+14904426/1
C@@FFFFFHHHHHJJJJJIJIFHGIEIJGGIIFIJGIIIJJDHIJJIGII
@9428176/1
gtggacataaaggaaagaaaaaaatgtcaaaattttgcaagttatgtggc
+9428176/1
:11?DDFFHGHHHGIJIJJJIJGIIGHHIIJGGIGGGIIHIHHIIJGIJE
@12816293/1
agatggcattcatgcagaaccgattaagaaaggggcagacaacttcatgt
+12816293/1
B@@ADEFFHGHHHJIJIIIJIJIIIJIJJIJJJJGIIGIIIIJJJJJJJ@
@12816294/1
agatggcattcatgcagaaccgattaagaaaggggcagacaacttcatgt
+12816294/1
BB@ADDFFHHHHHIJJJJJJJJJJJJJJJJJJIJJJIJIJJJIJJJJJJF
@12816295/1
agatggcattcatgcagaaccgattaagaaaggggcagacaacttcatgt
+12816295/1
CCBFFFFFHHHHHJJJJJJJJJJJJJJJJJJJJJJJJJJJJJJJJJJJJH
@10155360/1
tattatgttttgacctgaaatattctacaaaactactgaagctctcattt
+10155360/1
@BBDFFFDHHHHHJJJJJJJJJJJJJJJJJJJJJIJJJJJJJJJJJJJJJ
@11523916/1
ttttggatcataagatgcagtgactgccgccacactcggtatatgttgcg
+11523916/1
??<DBD>DDFH?DGBF4AIFCFE<:A>F@FGHD;DAE;DBB@<?FBFA9:
@10157956/1
tattgaaaaccttgtagtggattcctaatattttttagtgaacctctcta
+10157956/1
BB@4BDFFGHHFHJHIIEHIEHIIJIGGGIJIIJJJEHGGIJJJJJJJJI
@10159547/1
tattgatttaattttgacatgttagaatgccctattgaaaaccttgtagt
+10159547/1
BCCFFFFFHHHHHJJIJJJJJJJJIJJJIJIIJJJJGGJJJJJJJIJJJI
@10159573/1
tattgatttcgaggaataatacgaacttccatagattcaaatgaagtaaa
+10159573/1
@@@DDDFFGHFDFG@BFHIGGGEC@G=GHHIIIFGFHIIIIIIIID?F>F
@13563089/1
attcacctttatatatgtcacattttgtggttctttaacgaaatgtcaag
+13563089/1
CCCFFFFFHHGHHJIIJJJJJJJJJJJHIIIJJJJJJJIJJJJJIIJJJJ
@13563820/1
attcactcctaaagaatatcaagttgaattattggaatctgcgaaaatca
+13563820/1
?B:BDFFFHHHHHJJJJJJJIIJHIIJJJJJJJJJIJIJJJIJJJIIJJJ
@13566100/1
attcagcaggttttttaacagtttgaaaaccttgataaatgaaagaaatt
+13566100/1
@B?DFFFFHHFHHJJJJJJJJJJJJJIJJJIHIIIJJJIIIGIJIIHJJF
@14909186/1
cagacccagaaaattcggccgtagttcgatacgcttcaccaacaagttgg
+14909186/1
B@;DDFFFGHHHGIJJJIJIJHIJIIIIJJJJJJJJJJJJJGJJJJHIJG
@12818876/1
agattatgtaaacacaaaactgaagctcagagcagctccgatagttcgga
+12818876/1
@C<DFFFFFHHHHJJJJIJJJJJJJIJIIJGIGIIIJIJJIIGIJJJJIB
@14912352/1
cagacggccactggcaaagtggatagctgcaccaagcattggtggcg
+14912352/1
@<?7D@=@FAFHHIIHHGG2ABBFGIIIEEB<?8BFDFGCCH8?DGG
@12228802/1
aacgtttagcagtcttctttttagaataacattgacattctataaagacg
+12228802/1
=??=BDDDHFHHACCA?BHIE?E@GIEGH@AGE9GBAEFBGGFGHEGH@F
@12228803/1
aacgtttagcagtcttctttttagaataacattgacattctataaagacg
+12228803/1
@;8BDDDDFFFFCGFIFIIIIIIIIIIIEIIIIIIIIIIIIIIIIIIDFE
@11528194/1
ttttgtatgcacaaaattcgttctacatatgaaacatgtcagttatatat
+11528194/1
=@1ABDDDFFHHFHIJIIHEHGGJJIFDGHIJJJJGHIIHHIIIIJJJIH
@9435845/1
gtggattcctaatattttttagtgaacctctctaacgtctttatagaatg
+9435845/1
@@@ADDD?FHFHBGDFFIIIIHCFGEHGIIIIIIGEGGHHIGIHGGGGID
@11529210/1
ttttgtcatacgtttttgaggcagcaaatttctcaagggcacacggcaac
+11529210/1
=@@4==BDDFHHDBGHI@;B33<<<CGGIHIIICGGFCGGGHIIFBAGA?
@8733127/1
gggcaacaaaggggtggaccacaacaacagcgtaggcctcaggataggca
+8733127/1
@@<DDFFFHHHFDH<CF@FHIIJIJJJJJEIIHGIIIIIJJJJJIIJIJI
@14913966/1
cagactaaagaaacgctcgtggggagcgatgacgaataaagtatgtgttc
+14913966/1
??@7DDBD>?FDFIE:;EE@F>6@F@@EGGHIEI<0=;@A;7@CA7=7?=
@14915799/1
cagactggtcccacacaacagactggtcccacacaagggcagcaaaaagg
+14915799/1
BC@DFFFFHHHHHJIJJIIIIFJJJJHIIJIJJJJIIIIIJJIJJFIIJI
@14915800/1
cagactggtcccacacaagggcagcaaaaaggtgcccaacaacagcaaac
+14915800/1
@@@DDFFFHGHHHJJJJIGJIIIJGGIJJJJIHGJJIIHEEFEFEHGIGI
@8736161/1
gggcactatataaaaaattacattcagtatcgatagataatattgatgat
+8736161/1
??<14BDDBAFDBGA:EGHICCFCHIICEGGGCFBAGII@BFHGGBHCGF
@10804875/1
tgtgtatcgatagctgttcactttttggtcatgattttgaggtactcgag
+10804875/1
@C@DDFFFDA?FDFABEHEFHGGIJJGIEHGIEGGIIIEABHDHIIJJHI
@9437659/1
gtggcaaccaattatcgtgaggatcaaattttgtagctatcataaactct
+9437659/1
@C@FFFFFHHHHGJJJIGGIJJJJJJJJIIJJIIJIJJJJJJIJJGIIIJ
@11533813/1
tttttaacagtttgaaaaccttgataaatgaaagaaattaaacacgctga
+11533813/1
?@?ADBAD?FCD<?FD:AFHEGIEIGEFEHEGHCFHIIIIGDHIIAHGIE
@10168204/1
tcaaaacccacctacgaggataaacgaaagctggaagccaaagagaacaa
+10168204/1
@@@FFFFFGHHHHIJJGGFIGGGAHGGIIG;?DCHGHIJJJIJJGG@FHG
@9439268/1
gtggcattttgacatttatgtgacataatttgcaacatttgacgtacggt
+9439268/1
@@@FDBDEHHBFDFGIJCHIHIJIIJJJJJJIIJJJJJJJIIIJHGJJJF
@9439269/1
gtggcattttgacatttatgtgacataatttgcaacatttgacgtacggt
+9439269/1
CCCFFFFFHHDHFGJJJIIJIJJJJJJJIJJGIJJIJJJJJJIJGIIJJF
@9439516/1
gtggccatctgcgggacatgcacatctcttggagccagccaatgggattg
+9439516/1
CB@FFFFFHHHHHIJIJIGBHGGIIIJJIJIJGJIJJEHIIJJJJJDGII
@11540195/1
tttttatcgagttattgatttcgaggaataatacgaacttccatagattc
+11540195/1
CCCFFFFFHHHHHJJJJJJJJJJJJJJIJJJJIIGGIIJIJJJJJJJIJF
@11540207/1
tttttatcgatctggcttcaatgtttgaatgatgattatataacgagtag
+11540207/1
BCCDFFFFHHHHHIJJJJIIIIJHIIJJJJJIIJIIIIIIJIJJJII?FD
@9440032/1
gtggccgtctgctacggaacaggcaaaactccgaaggaagccaagggctc
+9440032/1
?=;=D;@DHHFHFIEBGIIII;EGHIIIIAHCDHIIBEHIHIIIGHEGGG
@11542057/1
tttttattcggcttattgtaatattcctccatagttcttacatccttgtt
+11542057/1
@CCFFDDFFBHADHGGIIEFHEHEGHHGGHEHGIHIEHIHIIIIGGIIII
@11542058/1
tttttattcggcttattgtaatattcctccatagttcttacatccttgtt
+11542058/1
@CCFFFADFDFDAHBBGG<AHHIIIGIIIG@DFEFGGIIDCHIHIIIIFH
@10171563/1
tcaaaattttgcaaattatgtggcattttgacatttatgtgacataattt
+10171563/1
@B@DFFFFHHFDHIJJJHIJIHIJJJJJJJJJJJJJJJJIIIIIIJIJJJ
@16192628/1
cctatcctgaggcctacgctgttgttgtggtccacccctttgttgc
+16192628/1
B?BFFFFFHHHGGJIIIIIGJHIEIJIHJJGIJJJJJJJJJIJJJG
@16192629/1
cctatcctgaggcctacgctgttgttgtggtccacccctttgttgcccgt
+16192629/1
BBB?DEFFHFHHGIGIJGHGGHIIIJJGGFGIJJJJIJDGGGHHII3BFA
@8741639/1
gggcgccatccacgagccaatcttccgctaccgcgtgttccttaacaacg
+8741639/1
CC@FDFFFHHHHHJIIJJIJJJJJIJGIJJJIIIIFGHGGIJJJGHHFHE
@14289829/1
caacgatatgtcaaacgacgacattgagcaacttacgtattttctatgtc
+14289829/1
@@?DB?D;@<D::CGD@:FG@D0?BAD>G@FBB<GFF8B4?CFFIIFC=8
@14289830/1
caacgatatgtcaaacgacgacattgagcaacttacgtattttctatgtc
+14289830/1
@@@FFFFFHFHHHJGBGGIIIJJJFIIIGID@GHJIEDHHIGGGIJIJIG
@14289831/1
caacgatatgtcaaacgacgacattgagcaacttacgtattttctatgtc
+14289831/1
CCCFFFFFHHHHHJJJJIJJJJJJJIJIJJJJJJJJJJJIJJIJJGJJJI
@8742036/1
gggcggtaaaatctctataatcttagtgaataccgtagcacttgttgatc
+8742036/1
@@@DDD0@DHHHH@EF?EGGFGIIH@DEBG@FFHHFHED@G@GGIIE@E>
@12237354/1
aactgacatgtttcatatgtagaacgaattttgtgcatacaaaaatagta
+12237354/1
BB;=DDFFHHHHHJJJJJJIIJJJIJIIIJJJJHIJJJJJJHIJJIJIII
@8744162/1
gggctcggctgctcatcatgccctcgag
+8744162/1
@@@DDDDDFDD?:A<<BC<CEGH9?:??
@8744399/1
gggctctgtgatttcttagtgtcaatagtgctgccgttacttcctcaagc
+8744399/1
BC@@FFFFHHHGGJIJJJJIGIICCFHGFHHIJJJJIJJJJJJJIJJJJJ
@16198006/1
cctcaagcttggggtcaaccacaggtttcacaacaacaacctggaacgag
+16198006/1
BCBFFFFFHHHHHJEHHIJJJJJJJEHGJJJIJJJJJJIJJIIIJJJJJJ
@14923468/1
cagagaggttatccttgggggaagaagccaaattgctctactctcaagaa
+14923468/1
@@@FFDDDFFHHHJIJJJJJJJIIJJJJJJIJJIJIJJJJJIIJIIIIJJ
@14924431/1
cagagatagaaatcaaattctgtcggatgagtgatgccgacatcaacagt
+14924431/1
@@@<BBDDFHHDHIEGIII@EDAB@FEHBE>EFC>?BGEBGGHIG?DHI8
@12243738/1
aactttagtgggaaggtttaggtatttgtggtatctgtcgatgttgccag
+12243738/1
BC@DDFFFFHHHHJJJFHIIIJCFIJJJIJIGIJJJJJJJJJJJIIJJJI
@12244513/1
aacttttcggggtgcaatcttcttttccggaaaatgctcgaaaactcaat
+12244513/1
?@@:ADADHHHD8CACBDHIGGGDHHGIGG@FHIABBDFGBHIIIIIICH
@11554238/1
tttttgtcgagtcaaaagcgaagaatatttgaaaatttctaatattgcga
+11554238/1
?@?ABDDDHHHFHIJJJJGIJJFGJJJIJJJJJJIIJJIJIJJJJJJJJI
@13580910/1
attcctaatattttttagtgaacctctctaacgtctttatagaatgtcaa
+13580910/1
@BBDFFFFHHHHHJJJJJHJIGIJJJJJJJJJJGJJJJJIJJIJJIGIJJ
@13581401/1
attcctccatagttcttacatccttgtttatttccctttttgtggagagg
+13581401/1
B@:BDFFFHHHHHJJJJJJJJJJJJJHJJEHIJGIJIIJJJJIIJFHEHG
@14925258/1
cagagatcgaatgtgtgcagaatcagcactgaatcaaaaaattctccatc
+14925258/1
@@@ADDFFHHGGHFHFHIIGIJIGGGGIIIGIEGGIJJJJJJJIIIIJJJ
@12842884/1
agcagctttaatgcattgtatgcagcatcatgtttactaatctgctttga
+12842884/1
@@@ADFFFHHHHGJIJJJIJJJIJIJJGJIJJHIIIIIJIJJJJJIJJJJ
@12245693/1
aagaaaaaaatgtcaaaattttgcaaattatgtggcattttgacatttat
+12245693/1
CCCFFFFFHHHHFHIIJJJJJJJGIJJJJJJJHIJJJJJIEHIIJJJIJJ
@11556266/1
ttttttagcagctttaccattcgtcttatcgatgcattgaaacgcaaact
+11556266/1
?@@=BDDFHGFDHGJJJEHHIHHJBEGGHIJJJJHIJJGEFFFGGGIJGI
@12845943/1
agcagtttttgggttttaaattgacaccgtctacccgtgaattgaaaaat
+12845943/1
@@@DDDDDHHHHH?GHHGIIFIDEGEEHIHIIFGHIA8?8BBF<4BFGI2
@12248465/1
aagaaaatagcttctgaacaatattcaaatagttcaactacagcagctgt
+12248465/1
@@@AFFFDHHHHHBEBBHGGHGHHI9FHEGGHIG?EEHIGEHGHEDE99:
@10825344/1
ttaaaagacatttgtgctgaaaagaaaattcaagatccagtgtttaagga
+10825344/1
@BC:BDEFHHGHHJIIJJJJJJIJIJJJJJJIIIIJIJIGIJIIJJJIIJ
@13587988/1
attcgatctctgatagtagatggtaactgttcaaattcctcttcctcacg
+13587988/1
@?@DDFFFHGGFFIHGIGEHIIHHHHJJFFHHHGGJGGGHIJBFHGIJIE
@12250503/1
aagaaaccaaacgcgccaagcgcgaaaacttggaacaaaagcaaatacta
+12250503/1
@@;?BDDDFAFFDBG@FFF;?CE@6@AF77=FFEFCFIFFB>EBDDDDAA
@13589021/1
attcgattcgataggtgctttgtctggttaactttagtgggaaggtttag
+13589021/1
CCCDFDFFFHHHHJD<EGGHIHJGIHIHIIIIGGHGH?EHIDHHGBFGDF
@12251657/1
aagaaacgctcgtggggagcgatgacgaataaagtatgtgttcacca
+12251657/1
@?<BDFFADDHGCBGHJ?GEGGGGGHHHIHGHGIBC@@CFEGHHGIE
@10829379/1
ttaaaatttaacgtttagcagtcttctttttagaataacattgacattct
+10829379/1
@@@DDDDDHDDFFFHI@ABHG<FHHA?FGIIIIIIIIIGGGHCHHIIIIB
@10829380/1
ttaaaatttaacgtttagcagtcttctttttagaataacattgacattct
+10829380/1
BB@BDFFFHHHHHHJJJJIJJIJJJIJJJJJJJJJJJJJJJJJJJJJJJJ
@10185090/1
tcaagtcaaaaataatatgtaaattgattttagaaaaaaaccactaattc
+10185090/1
CCCFFFFFHGHHHIJJGIIHHIJJJIJJJJJJJJJJJJJJJJJJJJJJJJ
@16204346/1
cctcaggataggcagcagacagcttctgttaaagaattgacatctcgtat
+16204346/1
@@CFFFFFHHFHHJJJGGGCGHIJJIHIGJGIIIIJJJJJJJIJJJJGIJ
@10188012/1
tcaatgttttttcttcgatgtccacgtaggttacctcgaaggattgttcg
+10188012/1
@C@FFDBDFHGHAHIIIIFHIJJIJJJJJJIIJJIJJIIIFJJJICFGHE
@9453984/1
gtggtactatgacaacttaaactatcctccacctacaca
+9453984/1
@@@DDFAD=CF<C<EFEHICEHHGGII?CEFCF@EFHEE
@10833392/1
ttaaataatcgagtacagcgtcgcccaggaattctagcctctggtaacaa
+10833392/1
BB@FFFFFHHHHHHIJIJJJIJJJJJJJJJJIIJIIIIJIIIJIFHIJJI
@8751463/1
ggggaatttcaggtatatgtagacggatgaaatgagtttgaggaaggagt
+8751463/1
CCCFFFFFHGFHH:CGGGGIHIHHIJCGD?GHCFB@DGHAFGICHHI@D3
@8752333/1
ggggagaaaagtcacgagaatttgaaaagcgagcttcatgatcccctgaa
+8752333/1
BCCFFFFFHHHHHJJJIIIJJJJJJJJJJIJJJJJJJJJJIJJJJJIJGI
@12853464/1
agccactcttatacgcagtggtctcaatcgcaacagacatctacgaacgt
+12853464/1
CC@FFFDFHGHHBGIJGIGHIFHIJJJJJJJJJJJJGJGIJIJIGGIIIF
@9457236/1
gtggtccgctatttggtacgacgacaaagattacatcatatttgccttta
+9457236/1
@@;DD;D?DHA?FE@GAA<@EAFGH@?G9BBDFFEGGEGHCHGCHDCEGA
@16209582/1
cctccatagttcttacatccttgtttatttccctttttgtggagaggtac
+16209582/1
@@??DDDDHBHHFIIIIIIIIID<EGBHHICHICHIII<?;F?@?BG9?G
@10189939/1
tcacaatataataaatacatatcatatcatcggggcactatataaaaaat
+10189939/1
CCCFFFFFHHHHHJJJJJJJJJJJJJJJJJJJJJIIGIIIJJJJJJJJJJ
@10838998/1
ttaacgtttagcagtcttctttttagaataacattgacattctataa
+10838998/1
B@8BDDDFHHHGGJJJJJJJJJJJJJIJJJIJJJJJJJJJJJJJIJI
@14934209/1
cagaggcaaagtctacatagaacccgaaaatgtggatttacaaaatttaa
+14934209/1
CC@FFFFFHHHFHIIJIJJJJJJJIIDIHIHIGGGJFIIGGIGIIJJJII
@14934210/1
cagaggcaaagtctacatagaacccgaaaatgtggatttacaaaatttaa
+14934210/1
CCCFFFFFHHHHHJJJJJJJJJJJJJIJJJJJIIJJJJJJJJJJJJJJJJ
@10839803/1
ttaactttagtgggaaggtttaggtatttgtggtatctgtcgatgttgcc
+10839803/1
=@@==BDDAFAFDFEFFICFHEHF:CHHHCBGC?EG9<4CD:??>FB9<B
@10839949/1
ttaacttttccagcatttctcttgctgctaattgtttcgcc
+10839949/1
:?<D1ADDF?CA:?E>EG9CBHH9<F@DAEHEHCHFGD1CF
@10192196/1
tcacagtgatgtttgtttcagaacaaacc
+10192196/1
@@1ADDDDDHFBHHGHHIJJJJJJJJHDH
@8755405/1
ggggcacggaccacttcacggaaatctaccgacagagaggttatccttgg
+8755405/1
@C<?DFFFHGHHHJJJJJJJJIJJJJJJJJJIIIJIJBIJHHHGJJIJJJ
@12267582/1
aagaacaaacaggggagaaaagtcacgagaatttgaaaagc
+12267582/1
CCCFFFFFHHHHHJJHIIJJJJHIJJJIIIJJJJIIJJIJD
@8756581/1
ggggcgatgacgaataaagtatgtgttcaccaagagaagaaagctataca
+8756581/1
?@;DDDAFF?FAFHIGGIIGEEGIBHIGIIIIIIGGAAFHGGHIIIGHHD
@12862268/1
agcgaacaatccttcgaggtaacctacgtggaca
+12862268/1
@@@DDFFFGFHHHJIJJIJAGHJJGEHGD>F63:
@10196919/1
tcacctttatatatgtcacattttgtggttctttaacgaaatgtcaagag
+10196919/1
@7?DDFABDFHDHIGEFFBHHIED@<AEH;AHHIIGB@C?DD<FDAGIDD
@10197752/1
tcacgattcataaaagtaatataaccttagatttcgaggcaaattgattg
+10197752/1
@CCFFFFFHHHHHJJIAFJIJJJIJJJJJJJIJJJIIIHIJJJJIIIJJI
@10197753/1
tcacgattcataaaagtaatataaccttagatttcgaggcaaattgattg
+10197753/1
@CCFFFFFHHHHHJJJFHJJJJJJJJJJJJIJJJJJJGIIJJJJIJJJJJ
@10197754/1
tcacgattcataaaagtaatataaccttagatttcgaggcaaattgattg
+10197754/1
CC@FDFFFHHHHHJJGACHJIJJIGEGBH@EHEDHEEFBEGEHHHIJEII
@10197755/1
tcacgattcataaaagtaatataaccttagatttcgaggcaaattgattg
+10197755/1
CCCFFFFFHHHHHIIJGIJJJJJJJJJJIJJJJIIJJIIIIHJIGIJIJI
@16214620/1
cctccttcgaacacggaggaatctgcctaccaaacgatggccaactttat
+16214620/1
@@@DDBDDD=CB?C@G@CF@C?CFGGHHIIIIIIEAFDEGHFGI?;CFFC
@11578648/1
aaaaaaatatcgcaatattagaaattttcaaatattcttcgcttttgact
+11578648/1
@@<DDFFFGDHFHIGGHIIGIGGGGJIGGGGEHGIIJJIIJJIIJJJGGI
@8756760/1
ggggctgaatcggtccggccgagtgcatcatggtcatgttttgggactcc
+8756760/1
@@@DDFFDHHDHFFHIGJBGGIHFE@DBF@?BG?FEH>CHEH9@BCHHGH
@12269469/1
aagaacgttcgactttcacttcattctatcggcctttcttctctttgccg
+12269469/1
@@@1DDDDFHFHHBHHGDF?HHEEHIIIDIEHDFFHG@FHEFECGI<DGA
@16215184/1
cctcgaaatcaataatgcaatgtgtttaaatttttgtcgagtcaaaagcg
+16215184/1
B@CFDFFFFHHHGIIIGIJIJIFHIJJIJIJGIIJJGGJJFHGIHIGIFE
@12270303/1
aagaactgaacgaagttgaagtccttggcgttgaagctgagagtctgcaa
+12270303/1
@BBDFFFFHHHGHFGEHGIIGHHHIGIGIIJJFIIIIJIJCFI?DCHIHI
@11580465/1
aaaaaaatgtcaaaattttgcaaat
+11580465/1
@@<ABD?DABF2<CFHIAGBBCB<B
@11580466/1
aaaaaaatgtcaaaattttgcaaattatgtggcattttgacatttatgtg
+11580466/1
@@@;DDFDHDHFFIJJJJJECHIIJIJJJHGFIIIJJJIJGIJJIIJJGI
@8759131/1
gggggcaagattctggcatctaatttttcaaatgcgctagaaactgaaaa
+8759131/1
@C@DFFFFHFHHHJJJJJJJJJIJIJJJJIJIIJJJJJJJJJJJJJJJIJ
@10847860/1
ttaataactagtgcctaataatagtgtattacctctaaagctatctactc
+10847860/1
?@@;ABDDFHHDBGGIJGHHIJJICHHHIJJJJJJJIJIFHJJIIJJJJI
@9467785/1
gtgtaattgaagttcgtattatttcctcgaaatcaataatgcaatgtgtt
+9467785/1
B@@FFFFFHHHGHJIIHGIIJJJJIJJJIJJJJJIJJJJJJJIIIJIIHI
@13601846/1
attcgtcatcgctccccacgagcgtttctttagtctgtatattttcttgt
+13601846/1
CCCFFFFFHHHGHJJJJGJGEHHJ:BFHEGHD<?FICDAHEFGII<BF4=
@12273442/1
aagaagcaagaggaaggatcgcaagcttcttccagttcaccatcagattc
+12273442/1
@@@BDDDDFH>B;EDBEBGHGEGEBFBCHDFHGGAD>FGBGDFFHII4DA
@12274104/1
aagaagctagccaagagaatggcggctcacaagatgtggcatccttgcag
+12274104/1
CCCFFFFFHHHHHJJIJJJJJJJJJG<F?G?D;??B9BG9;BBF7=77=7
@14949443/1
cagatatgtatgatgaagattcggatacagaacttgggccttttagaatc
+14949443/1
CCCFFFFFGHHHHJJJJJJJJJJJJJIJIJJJJJJDIIIJIJJJIJIJHI
@11584446/1
aaaaaacaaggatgtaagaactatggaggaatattacaataagccgaata
+11584446/1
=@1=BDDDFFDDCFEFHIICEEIIIFIIIIIIIICHIIIGEIEEFGHHFG
@14950059/1
cagatattcgcacttgcagtcccaatatcaaactacaggcagtgttaacg
+14950059/1
@@<?DDEFHGHHHGIJIGIHHIIGGJJJIJIJJJJJIIIHIIBFFHIJID
@12870299/1
agcggctgtaaatcaaccaaactatgcca
+12870299/1
=?1=D@@DFDDBFF9?:A;BE@<CG<EG3
@13602999/1
attcgttctacatatgaaacatgtcagttatatattcacctttatatatg
+13602999/1
=?=:DBDDFHHDHGDGIGI@BHGACEECHFHEHIC<F?FD<EHIII@BG?
@13603000/1
attcgttctacatatgaaacatgtcagttatatattcacctttatatatg
+13603000/1
???DD:A==DDFBCECBFDFFHB<C<A<4CCFBED>@FEDFEGC@GFIEB
@10208488/1
tcagcttccaatttaatacaagcctctctgatagcagtaagttcatgctg
+10208488/1
??1A?DDDHBFBFHAGEGEHIE?FGEGFHHHGIIGFEEHHHHIIHGGEGI
@11586440/1
aaaaaacattgaccaatcgccaccaatgcttggtgcagctatccactttg
+11586440/1
@CC?DFFFHHHHHJJJJIGGIIJJJJJJJJJJJHGIIJJJJJJJJJIJJI
@11586441/1
aaaaaacattgaccaatcgccaccaatgcttggtgcagctatccactttg
+11586441/1
CCCFFFFFHHHFHJJIJJ:CFHIIIJIJIJGHGGGIHIGIIICHHIJIJI
@8765380/1
ggggttcttgctcttgcagaggatgcggcggaagattggcccat
+8765380/1
@@@FADDFGHHDFHJJIIGHGFGHHGGHIJG5;8AACEE<D=;7
@11587969/1
aaaaaacctgctgaatgtgcgccaattgagttttcgagcattttccggaa
+11587969/1
CCCFFFFFHHHHHJJJJGIIIJJJIIIJJJHIJIIIJIJJJJJJJJJJIJ
@12277399/1
aagaagtgaatgttgataaaggaatatggagaggtgacaaattcttccaa
+12277399/1
@@CDDFABDHFHFFGGHAHHGIIICHIIIIC@FH:EGBHIIGDCIGGABB
@14953263/1
cagatccgtaagctatccagctccgacgtactatgcccatttagctgcgg
+14953263/1
@@@BDFFF;FFFFGIHIIHBHHICFIBBCFHIDHGGGEHHGA<FHIBGE@
@14953264/1
cagatccgtaagctatccagctccgacgtactatgcccatttagctgcgg
+14953264/1
@@@FFFFFDHHDHGIJIIIIIIJGIGGBFHIIJJIJJIJEIJIIIIJJJI
@14953337/1
cagatcctatgttcaatcgaaaggaagagctagacacaaagaaagtcttt
+14953337/1
BC@DDFFFHHHHHJJJIIIIJJJJIJJIIJIGGIIJJJJJJJJJJHIJJJ
@10858037/1
ttacaagctatactttgcatagaattagtggtttttttctaaaatcaatt
+10858037/1
CCCFFFFFHHHHHJJJJJIJIJIIJJJIHHIHIIIJJJJJJIJIJJJIJJ
@10858323/1
ttacaagtgccgaagtacgagctattcgagcagcatgcaagagagtccaa
+10858323/1
BCCF?DEDHGHHHJJFHIJJJJIJJJIIIIGGGIJJIIIHIJIJJGGHHH
@13606338/1
attctatcggcctttcttctctttgccgtattttattttgtaaggtgagg
+13606338/1
@@??BDDAHHHFHGII<FGGHHHI<HHEGHGEFGCHIGIIDEHGGBGGHI
@12279580/1
aagaatatttgaaaatttctaatattgcgatatttttttatcgatctggc
+12279580/1
@@@7DD?DHFF?D@BHGIG@DDFIIGGCGGIDHIIIIIIGDEH?FGIDEG
@12873176/1
agcgtcctccaggagttgctgagccgtcgcggc
+12873176/1
@B<DDFFFHHHHHGJGGIIJJJJJIJJJIIGG6
@14953927/1
cagatcgataaaaaaatatcgcaatattagaaattttcaaatattcttcg
+14953927/1
@@@DFFFFHHHHHJJJJJJIJJJJJJJJIIIGGHIIJJIJJIJJJJIJIJ
@14954174/1
cagatcgttgttaaggaacacgcggtagcggaagattggctc
+14954174/1
CC@FFFFFHHHHHJIJIJIJIJJJJDGHIJIIIJJIJJIJJJ
@14954175/1
cagatcgttgttaaggaacacgcggtagcggaagattggctcg
+14954175/1
CCCFFFFFGHHHHJJJIJJJIIJJJGHIJJJIGIGGHIIJJJA
@14332983/1
caactgtttacctgtgtatgataaataaacttttttcggg
+14332983/1
CC@DFEDEHFHHFGAFCFHGEIIJJIIJJHIJJJJJIIJF
@14332984/1
caactgtttacctgtgtatgataaataaacttttttcgggtttggaaaaa
+14332984/1
B@8DDFDFHHHHHJEGGFHJIJJJJJJJJHJJJJJIIJJIHIJJJJJJJJ
@14332985/1
caactgtttacctgtgtatgataaataaacttttttcgggtttggaaaaa
+14332985/1
B@@D4ADDHHHHHJHHDHGGHIIJJJGJHJJIJJIJHIIJHHGIIIIJJJ
@14332986/1
caactgtttacctgtgtatgataaataaacttttttcgggtttggaaaaa
+14332986/1
BC<DDFDFHHHHGIGHGGJJIJJIJJJJIJJJJJJIJJJFBDH@FBGHII
@14332987/1
caactgtttacctgtgtatgataaataaacttttttcgggtttggaaaaa
+14332987/1
CCCFFFDFHHHHHJHIGGJJJJJJJJJJJIIJJJJJIJJJGIJJIIJJJJ
@16225394/1
cctctcaaatttaactgaaatatagaatacaccccttaatcagctacaac
+16225394/1
B@CFFFFFFHHHDGHIJIJIIJJJIJJJIJJJIIJGGIIGIJJJJJJJGI
@14961100/1
cagatgttggtccgccacactgtagagaattcacttatgaatgtggcata
+14961100/1
CCCFFFFFHHHHHJJJJJJJJJJJJJJJIJJJJIJJJIJJJJJGIJJIFJ
@14336259/1
caacttcgttcagttcttgcaggagatcgctagcgaacaatccttcgagg
+14336259/1
C@CFFFFFFHFHFIJJJJJIJJHHFFFGGGGGHCHIGEHGIJJJGIGHIG
@14961678/1
cagattagtaaacatgatgctgcatacaatgcattaaagctgctaga
+14961678/1
@CCDFFFFFDFFHGGIIJJIJIJJJJJIJJJJGIJEIIIIJJJJJJG
@14337276/1
caacttcttgccgacggaatttttcagcgttttgtggaactgtgaaactt
+14337276/1
@@<?D?BDDF?DA<FG:EHGHGIHG>@DFB@ADF?@;B<CCG8CGHEIBH
@14962068/1
cagattcacaagcaggatcaactcaacagctcaatccacctgaggttcag
+14962068/1
@@@?DFEFHHHHGIGJGBHIJJIJJJIJJJJJJIIIJJJJIJIJGDGGIE
@14962069/1
cagattcacaagcaggatcaactcaacagctcaatccatctgagattcag
+14962069/1
BCCDFFFFHHHHHJJJIJJJJJJJJJJJJJJJJJJJJJJJJJIJHIIIJI
@14338110/1
caacttggtaatcttagtgtctttcagtcacgaataccgattctcagccg
+14338110/1
CCCFFFFFFHHGHJJJJFEHHIJJJJJIIJJIJJJIJJJGIJJJJJIJJI
@14338111/1
caacttggtaatcttagtgtctttcagtcccgaataccgattctcagccg
+14338111/1
@@?;DDBDFDHHFGII@FGIEHIGII<HDDGFGIIIIIGIGIIIIIH<GF
@14338508/1
caacttgtttccgtgagttgctgaacaaatttgaaaaaaccagagacgat
+14338508/1
CCCFFFFFHHHHHGGHJHJIIIJIIIJJJJJJJJJJJJIJJJJJJJJIJF
@14964319/1
cagattgttaccctccacgggtaaatcctgcaaggattgccacatcttgt
+14964319/1
BC@BFFFFHHHHHJJJJJIJI@GHIEGIFGGGIEGAGHDGDDGBBFDHEF
@11596530/1
aaaaaagcaggaaaagcccagaagaacgttcgactttcacttcattctat
+11596530/1
@@C;DFDFHGHFHJIBHIJIJGIJJJJJHIFGIJJJJJJJIIJIJIIJJJ
@11596531/1
aaaaaagcaggaaaagcccagaagaacgttcgactttcacttcattctat
+11596531/1
CCCFFDFDBHHHHI@HHGIIJJGJIGCEFHD<F?DHGHJGEGGAEGGGCG
@11596532/1
aaaaaagcaggaaaagcccagaagaacgttcgactttcacttcattctat
+11596532/1
CCCFFFFFGGHHHJJIIJJIJJJJJJJJIJJIIGIJJJGIGIJIJJJJJJ
@11596533/1
aaaaaagcaggaaaagcccagaagaacgttcgactttcacttcattctat
+11596533/1
CCCFFFFFHHHHHJJIJJJJJIJJJJJJJJFJIIJJJJJJJJJJJJIJJI
@12289080/1
aagacccccaaccccaacaaggaggaaaaaagaagaaacaaaagcaactt
+12289080/1
C?@FFFFFHHHHHJJJJIJJJJJJJ1CGIIJJIJIJJJJJJJJJGGIIEH
@12289083/1
aagacccccagccccaacaaggaggtaaaaagaagaaacaaaaacaacct
+12289083/1
@B<DFFFFHFHHHJJJJJJJJJHIJ?CGGJFJJJIJJJJJIJJIJJJJJG
@12293710/1
aagactttgactttttactatttttgtatgcacaaaattcgttctacata
+12293710/1
?;??DDDD?FFHBD@EECHFHIIFGED@<FHIGIEHFEH>FGGGGADDB?
@12294632/1
aagagaaggatagcaactaattttacaagctatactttgcatagaattag
+12294632/1
BB@DFDFFHHHHHIJJJJJGHIJJJJJJJJIJJIJIJJIIIJJJIIGIJI
@16226168/1
cctctctaacgtctttatagaatgtcaatgttattctaaaaagaagactg
+16226168/1
@@@DDDFDHFFHDGBGBBEGCHIIDHGJIJJJIGIGGIIIGJBFG@HGGG
@8775315/1
gggtcacttatccttgctgagaagctctctggtcaacaatagaactcaag
+8775315/1
B@@4BDEFHHHFHGIIJJJJJJJJJJJJJJJJGGHJJJJJIIJJJJJJJI
@11601390/1
aaaaaagtttatttatcatacacaggtaaacagttgtacagtagaggata
+11601390/1
@8;DDDDAFFFHFIIIGHIIIIIIIHHFHIIHIHGGHCGGIFHIIIIIIH
@11601391/1
aaaaaagtttatttatcatacacaggtaaacagttgtacagtagaggata
+11601391/1
@;<DDDD<DD?DFBCGB@FFCFGIEECFGEFEF<D@FIFCFBDFFI9FBA
@11601392/1
aaaaaagtttatttatcatacacaggtaaacagttgtacagtagaggata
+11601392/1
@@7AD@DDHBD?FHGIGGGGHIHIDA9CEFI@BFHGGHEDB?BDEB2DGH
@11601393/1
aaaaaagtttatttatcatacacaggtaaacagttgtacagtagaggata
+11601393/1
@@@FFDD;CFHFFIGFFHIIIGGIIIHHGGHGHHDIDGFHIIIIIIHIII
@11601394/1
aaaaaagtttatttatcatacacaggtaaacagttgtacagtagaggata
+11601394/1
C@CFFFFDHHHHHIGIGJIJIJIJIBHFHGHIJJJJJJJGIHHEIIEIJI
@11601395/1
aaaaaagtttatttatcatacacaggtaaacagttgtacagtagaggata
+11601395/1
CCCDFFFDHHGHHJJJJJJJJJJJIGHGHJJJJJJJIJJJJIIIJJJJJJ
@11601396/1
aaaaaagtttatttatcatacacaggtaaacagttgtacagtagaggata
+11601396/1
CCCFFFFDHHGHHJJJJJJJJJJJJJFFHHJJJJJJIHIJJHGIJJIJJJ
@11601397/1
aaaaaagtttatttatcatacacaggtaaacagttgtacagtagaggata
+11601397/1
CCCFFFFDHHHHHJHIJJJJJJJIIJIGHIJJJJJJJJJJIGIIIJIJJE
@13620538/1
attgaaacgcaaactgacgtttactcttctaatgtcaaacagaatctagc
+13620538/1
B@BDDFFFGGHHHJIJIJJGHIIJGJJJJJJIJJIIJJJJJJJJJJIJJI
@12300013/1
aagagcataaagtatgtctagaacgattttacctttgcgcgaaa
+12300013/1
@@71A;?DFADH<B<EEFHH@HICACFII<E11?FHIIIGBG>A
@14969722/1
cagcaaacgggtcgaaatgaacgtcaacaacaaagttccccaccaaagca
+14969722/1
@@@;DFFFFAHDHGBGE;CDGGGCHIIEHIIIIIGFDHHIIIIIIIIIHI
@16230646/1
cctgaacaaaattgttaatccatggta
+16230646/1
@@@DDFDDDHHGFGFHIJJJIIGGHCE
@14971379/1
cagcaacaacctcgagcgagacaacagcagtctgctcctcctcaacaaca
+14971379/1
CC@FFFFFHHHHHJIJIIJJJJJJJJJJJJHJJIJJJJJJJJIIJIJJJJ
@12303542/1
aagaggtctgctaaggtcatttctcgtaagtttattattatatctgtctg
+12303542/1
@CCFFFFDHHHHHIJJHGGHJGFGJI8CEGFEFBHI>GIIIIJJJGFEHB
@12885141/1
agctttaatgcattgtatgcagcatcatgtttactaatctgctttgagca
+12885141/1
=?@4=DDFHHHHHJJHIJJIJJJIJJIIJIJIJJIJIJJJJJJJJJGIJI
@12885622/1
agctttcttctcttggtgaacacatactttattcgtcatcgctccccacg
+12885622/1
@@<DDFFFGDDBHIIICFHGIIIIIGIIIIGIIIIHHIIIIIIIIIIEH@
@12307876/1
aagatatcctaaactcacttttttccgaaaaaatatcgcaatagctcaaa
+12307876/1
=@7AB?DD>FDB?BEGD>AABHE:CE?A@BBC<FDFHGF@AHH<B;FG;F
@12307877/1
aagatatcctaaactcactttttttccgaaaaaatatcgcaatagctcaa
+12307877/1
CC@FFFFFHHHHHJJJIJIIJJJIIJJJJJJJJJJIJIJJIJIIJJIJII
@12308117/1
aagatatgctgcaacctctactacagtacgcaagaataagattatggaag
+12308117/1
@@CFFDEDHDDFHGHIJEGHIGIJJJD?FGGIIIIGG>@??DFEGEI<BF
@14973838/1
cagcaaccttgctcctcaaaacgccccaatctatatcgtttct
+14973838/1
?@@<4=:BHABBHBEFGHICDGG<?@GA;DBBBG>>BAF8BDD
@14974527/1
cagcaactcacggaaacaagttgagaaatcctttagttttccttttttat
+14974527/1
@@@FFFFFGHHHHIJJIJJJJJJGGIIJEIIEFHGIGHJJGJJJJJJIJJ
@14974528/1
cagcaactcacggaaacaagttgagaaatcctttagttttccttttttat
+14974528/1
@@@FFFFFHDHHHJG@GFFGHIIFGIJJIJIJJIIGHIIIJJIJIJJIGI
@14974529/1
cagcaactcacggaaacaagttgagaaatcctttagttttccttttttat
+14974529/1
B1@DDFFFHHHHHJJJJJJJJJJJJJJGIJJJJJJJJJJJJJJJJJJJJJ
@8788344/1
ggtaaacgctctagctaatagacgaatatgcttaaactccacgttgatgg
+8788344/1
@@?DDFDDHGHHBIJIJJHHGIJIEEIIJIIJIIIJDHIJJIJGICHII@
@12313842/1
aagattaccaagttgggcaaccagcagtcccacaaagtttcacagttcca
+12313842/1
@@?DADBDHFBA2AA3EDC=BBF@FHI<F>FHIGG3B:?BDBFEGFADGI
@11610162/1
aaaaaatatcgcaatagctcaaaagggaacaatttttatcgagttattga
+11610162/1
@;?4BDDDFFFFFIIIEFIIIIIIIIFFFIIFIIFIIIIIIIIFFFEIIE
@11610163/1
aaaaaatatcgcaatagctcaaaagggaacaatttttatcgagttattga
+11610163/1
CCCFFFFFHHHHHJJJJJJJJJJJ@GIJJJJGHJJJJJJJJIIIJJJJJI
@11610164/1
aaaaaatatcgcaatattagaaattttcaaatattcttcgcttttgactc
+11610164/1
::=1=D?BFD;FFDG@CGH9FHBCCCFCFFBDGFBCFDF;@FDFEF?FEC
@11610165/1
aaaaaatatcgcaatattagaaattttcaaatattcttcgcttttgactc
+11610165/1
=@@1BDDFDFFDABBGHIDIIIGHIIGIIDEFECHCHHBGIHG=FGCG@F
@11610166/1
aaaaaatatcgcaatattagaaattttcaaatattcttcgcttttgactc
+11610166/1
CCCDADDFHHFHHJJIJJIGGIGGHIEGGIGIJIIIJJJJJGHIJJFGEG
@11611006/1
aaaaaatattattaagatggcaatagaatttcttaaagatcacaggtatg
+11611006/1
@CCFFFFFHHHFHIJJIFIJJIIIJJJGIJJJJJJJJIBGEHIJIJDFGG
@14350576/1
caagaaatggcctccatgccgagcaagactcccgtcagcgtcctcca
+14350576/1
@@@DDADD?B:DDFEEFFIFBFFFGG;9CBFFEIIFCEF8FC6BCAE
@14350577/1
caagaaatggcctccatgccgagcaagactcccgtcagcgtcctccagga
+14350577/1
@?@1ADDABHHGHGGIIIIHGGHIIFIGHGIIIIIGG@FHDGHH>F@;CG
@14350578/1
caagaaatggcctccatgccgagcaagactcccgtcagcgtcctccagga
+14350578/1
C@CFFFFFHHHHHJJJJJJJJJJJJJJJJJJJJIFGIGGGFHIIJJIGIC
@14976422/1
cagcaagctgctcctccacaacaacaacctcaagcttggggtcaaccaca
+14976422/1
BCC7DEFFHHGHHJJJIJJJJJJJJJIJJJJJIIJJJJIJJGGIJIJJIJ
@10223073/1
tccaaaccttgcaaattttcaatcatgaagcaagattttacctgaacaat
+10223073/1
?@1DFFDDHGHHGJGFHGGIJJJIEIIICECHGEGIJJJJEHIJ<DFDFG
@10223074/1
tccaaaccttgcaaattttcaatcatgaagcaagattttacctgaacaat
+10223074/1
?@@DDDDDHH?CFGGIGHI@?BHHGIIIGDDHGGBFHIIIGHIGACHGIE
@10223075/1
tccaaaccttgcaaattttcaatcatgaagcaagattttacctgaacaat
+10223075/1
@<@FFFFDHHHHHGGHJJJIJJJJJJJJJIJJIIJIIGGJFIJIHIJFGI
@10223076/1
tccaaaccttgcaaattttcaatcatgaagcaagattttacctgaacaat
+10223076/1
@@;ADFFFHHGGGIJGIJJHIJJJJJJJJJJJJJIJJJIHJJJJJIJJJJ
@10223077/1
tccaaaccttgcaaattttcaatcatgaagcaagattttacctgaacaat
+10223077/1
@@@DFFBDCFHFDFHIIIEDEDHHHIGIIIGGEIGHEGFIEHIIFFIGDH
@9488600/1
gttaaaaatctcggtaaaatttccaagacgctgtcaaaaacggtaaaatg
+9488600/1
@@CFFFFFFHHHFJAEGIJJJJGJJJGGIJIHGGIIJJJIGGJFHIIGEI
@13625347/1
attgaagttcgtattatttcctcgaaatcaataatgcaatgtgtttaaat
+13625347/1
@@CA;BBBDFFHHIIIIJGIJJGEBCBBHIJJJGAEGGFGG<DBFGH@FG
@13625348/1
attgaagttcgtattatttcctcgaaatcaataatgcaatgtgtttaaat
+13625348/1
@BBDFFFFHHFHHJJJJJJIJJIJIIJJJJJJJIJJJIIIIGGHGIIIGI
@14985983/1
cagcactattgacactaagaaatcacagagccccgggcccagatggcatt
+14985983/1
@@<=DDEFFHHHHJJJJIAEIIJJJIJJJFGGGIIAFHHIIIJCHJIJIH
@14985984/1
cagcactattgacactaagaaatcacagagccccgggcccagatggcatt
+14985984/1
CC@FFFFFHHHHHJJHJJJJJIJIJJJHHHIJJJGGHHIIGIIJJJJIIJ
@10225704/1
tccaaatcgagggcgccatccacgagccaatcttccgctaccgcgtgttc
+10225704/1
CCCFFFFFHHHHGIJIGIIIJJJJJJIJJJJIIIGIIJIJIJHGF?C>CD
@13629001/1
attgacactaagaaatcacagagccccgggcccagatggcattcatgcag
+13629001/1
<==;BDDDAFFHHIIIIEHCGGIGIIIIIIDGE@FGHDBDEE@FHIGGCE
@9488961/1
gttaaaacagcagctgagattaatgtaggctgtttaac
+9488961/1
??@DDFFFHHGHDIJHIIIIIGHCHHIIIIGICFGHIE
@11619351/1
aaaaaatgtcaaaattttgcaaattatgtggcattttgacatttatgtga
+11619351/1
@<?DFFFFHHHHHJJJJJJJJJIIJJJJHIIJIIJJJIJIIIJJJJJGIH
@11619352/1
aaaaaatgtcaaaattttgcaaattatgtggcattttgacatttatgtga
+11619352/1
@@8ADDD;ACFDFHIIIIHEHIIGCHCEEHCGIIIIIIICEHIIIIIGII
@15601724/1
ccaggttgttgctgtgaaacttgcggtttaccccaagcttgaggttcctg
+15601724/1
@C@DFDEFHHHHHIJJJJJJJJIJJJHIJJJJJJJJJJJJJIJJJJJJJJ
@12898090/1
aggaattggaggaggagggtacgaaggaactggaggataactgt
+12898090/1
?7?;=BDEHDHHHGI?HIIFHHIIIIGIIGGGIGIIIIIIIIIF
@14992436/1
cagcagtcccacaaagtttcacagttccacaaaacgctgaaaaattccgt
+14992436/1
@@@DFEDDHHHGDIIJIIJJGHIJJJJJJJIJJGIIIIJGGIJJJIIJDD
@14992437/1
cagcagtcccacaaagtttcacagttccacaaaacgctgaaaaattccgt
+14992437/1
CCCFFFFFHHGHHJHJHIJJJJJJIJJJJJJJJJJJJJIJJIGIJJJGIG
@9495302/1
gttaaagtaagaactgtgttaaaaatgaattctcaaacggcgttaaacct
+9495302/1
@1=BDDDBFF:DFGI>FBFFIIIIIIIIHGFHIIGIIIIDGIIIGIIFEH
@13633769/1
attgagttttcgagcattttccggaaaagaagattg
+13633769/1
??@DDDDDHFBFFGHF?EHIGGFFEHECFFGFDDFH
@14996090/1
cagcatgcaagagagtccaaagagaaggttatgaaccggcaataactttc
+14996090/1
CC@FFFFDADB8FG?2<EEFCHIGH;FGHGAGEEHIIGAGIE??FFHEEH
@11623741/1
aaaaaattcgccatcatctaccgctttgttcaaaaatcgaacaaatcctt
+11623741/1
@@@DDDDD8DF:F?FHIBHIIB:CA:CD90BBF@GIIGEHGEEGDFG3CH
@9500605/1
gttaaattttaaaagcctcctaaatttaactgaaatatagaatacacccc
+9500605/1
:=14ADDFHHFHHJGGJGIJJIIJJJJJJJJJJJJJIJJJJJJJJJJJJJ
@9501830/1
gttaaccagacaaagcacctatcgaatcgaatattagtagcaagatccga
+9501830/1
=1:DDDFFGHHHHJJJJJJJJJJJJJJIJIJGCGIB>BFGEGH3??FBDG
@15000315/1
cagccaatgggattgcccatcactttgt
+15000315/1
?<1;1D8DDDFCFGA<B3CD;F<EHA4C
@15000316/1
cagccaatgggattgcccatcactttgtcatcgaacgatgtcaccacctg
+15000316/1
@@@FDBDDHDFHHGBGHIIIIIIIIIEIIIIIIIIIGHIGIDHGFGIEII
@9502519/1
gttaacggtataaatgacccaccggccgtg
+9502519/1
?1=DDFFFFHHHHJJGEIJIIJIIIIII88
@9503675/1
gttaacttcttgatacacctttgtcccgcaacaatgttgcaaacttct
+9503675/1
1::4=ABDHFFDFIGHEHIJJJIGIJJ6C:F>EHGAFFD9DFGCEDFG
@9503962/1
gttaactttagtgggaaggtttaggtatttgtggtatctgtcgatgttgc
+9503962/1
CCCFFFFFHHHDFHHGIIJFHIJJJEHIIJJIIIEGIIGIIIJGIJHIJJ
@15004922/1
cagcccccaccaagggaagggggcggcccccatcccaacagaagggg
+15004922/1
CCCFFFFFHHHHHGIJJJIIIJGIJHFDDDDB9CDDCDDBBADCBDD
@11641492/1
aaaaaatttcaaattgttcaggtaaaatcttgcttcatgattgaaaattt
+11641492/1
@@@:DDDEGFHHHIJGGFHIJJHGIJGJIIJJJIIJCEHGIIIGHJJIJC
@15006373/1
cagccgagcccttggcttccttcgg
+15006373/1
@@@D=@?DF?FAA@;;<?;?C@G@8
@15007742/1
cagcctcaacccattacacaagacccccaaccccaacaaggaggtaaaaa
+15007742/1
@C@=DFFFHHHHHJJJJJJJJJIJJJJIGIJJJJJJJJJJIJIJFGAGHE
@14359273/1
caagaactgaacgaagttgaagtccttggcgttgaagctgagagtctctt
+14359273/1
CCCFFFFFHHHHHIIJHGHJJJHIIJIJJJJGIIJCIIEIIJJJFHIIIG
@14360755/1
caagaacttgctggatctcttggtcggaaaagtaacgcccgaacaagcca
+14360755/1
@@8=DDFFHGHHHJJJJIIJJJJHHIJJJIJJGGHIIJJJJJIJJJIIJI
@14360756/1
caagaacttgctggatctcttggtcggaaaagtaacgcccgaacaagcca
+14360756/1
@@@BDBABDHFHFGG@A:AEEGBFHF6:CFGGHDGG?G:DGIFHHHGD1@
@14360757/1
caagaacttgctggatctcttggtcggaaaagtaacgcccgaacaagcca
+14360757/1
@CCDFFDFHHHDBBHIIIJJIIIFHHIGIJGEHIJIIJJJJJGIJJJJIH
@14360758/1
caagaacttgctggatctcttggtcggaaaagtaacgcccgaacaagcca
+14360758/1
BBB7BDDFHFHHHIJIJJIIJIGIIIDFHHJJDBGGIGGIGIJJJFEGHI
@10236661/1
tccaatcctataattatccatttcctgta
+10236661/1
=?;;=A:BFFDF8F@G9G:AEHC<:A4:C
@14367568/1
caagaagttggccgatttgcagactctcagcttcaacgccaaggacttca
+14367568/1
@@@FFFFEHHFHHJEIJIIJGIIJJJIJJJIJIJJIJAHIHHGIGIGHJG
@14368173/1
caagaataagattatggaaggaataacacgggctaattttaacaaccatc
+14368173/1
@@<BFFFFHHHGFJGIIGIIIDHGGIIJJIIIIIJIJJIJIJGIJGIIIJ
@10885923/1
ttaggatatcttacgttctggcaacatcgacagataccacaaatacctaa
+10885923/1
?@@BDBD?FCDHHFHDEDH><FFEC8CEHCEHACAHII@@?DD>G>GDEG
@15015686/1
cagcgcttgaggaagtaacggcagcactattgacactaagaaatcac
+15015686/1
CC@DDFFFHHGHFIJCHIIHGIJHI>FDFGIEGGIHGGIJJIIDEHI
@15015687/1
cagcgcttgaggaagtaacggcagcactattgacactaagaaatcac
+15015687/1
CCCFFFFFHHHHHIJFHIIJJIIJFGIGEIIEEEBHDGGDGHIAGEG
@12906915/1
aggagttgtactaatttgtgtaattgaagttcgtattatttcctcgaaat
+12906915/1
@@@DABDDHFHFHGIIJGIGHIIIGGJGGIJIJGIIJJIIEGGGIJGCGG
@12906916/1
aggagttgtactaatttgtgtaattgaagttcgtattatttcctcgaaat
+12906916/1
@C@BFEFFHHHHHJJJJJHIIJJIJJJIIIJJJIJJJJJJJJJJJJGIIG
@12906917/1
aggagttgtactaatttgtgtaattgaagttcgtattatttcctcgaaat
+12906917/1
BB@;DBDFHHHHHJJJJJHHGJJIIJJJJJJJJHIJJJJJJJJJJJIHJG
@12907078/1
aggataacctctctgtcggtagatttccgtgaag
+12907078/1
CC@FFFFFHHHHHIIIIII3A@?FEHEI@?EDF<
@10240603/1
tccacatctaaaactgttgcattaaggtccctttcaacatcaagaggttc
+10240603/1
CCCFFDFFHHHHHGIGHIFHIIJJJIJHIJJJJJJGIIJIJJJJJJJBGH
@16253383/1
cctggagcgagacaacagcagccagctccttcacaacaacaacctggagc
+16253383/1
CCCADFFFGHGHGJJGIGGGIJJJIJJJJJIJJJJIJJJJJJJJJJJJJJ
@16253411/1
cctggagctagacaacagcaaactgctcctccacaacaacaacctggagc
+16253411/1
@C@DDBDFHGGHGIIIIFHIIIIIGHHIIIIIIIIGIIIIFGIIIIAHCH
@10241709/1
tccaccacaggaacctcaagcttggggtaaaccgcaagtttcacagcaac
+10241709/1
BCCFFFFFHHHHHIJJJJJJJJIJJJJFGGHJIJIJIIGIJJJJJJJJIJ
@9513424/1
gttacaagtgccgaagtacgagctattcgagcagcatgcaagagagtcca
+9513424/1
?B:BDEFFFHHHHJJJGIIIIJJJJJJJJJIIJJGJJIJIJJJJJJJIHI
@11654486/1
aaaaacgtatgacaaaactatagacaaaccagaattacaggaaatggata
+11654486/1
1?=DB1AADDDDDEAEGEIDHI>GHG>E@@FGGCGFAB??0BBFHG@3?F
@10898756/1
ttataatcatcaatattatctatcgatactgaatgtaattttttatatag
+10898756/1
B@;ADEFFHHHHHJJJJJJJJJJJJIJJIJJJJJJHIIJJJJJJJJJJJI
@15613455/1
ccagtctgttgtgggggaccagtctgttgtgggggaacagtttgatgttg
+15613455/1
@@1ABDDDHHFBDHIII<FIIIGHHIFHGDFHIII@8D@E@EEH>CHEEE
@10900871/1
ttatagagtaagagtagccggagtggaagcaactggtactggttgctcaa
+10900871/1
BCCFFFFFFHHHHJFHIJJJJIJHIIIIJIJJJJJJDHIIJJCHIIJJJJ
@9519914/1
gttacgttaaaacagcagctgagattaatgtaggctgtttaacacaatgt
+9519914/1
BBBDFFFFHHHHHJJJJJIJJHIGIJJJJJGIJIIJIDHIGGAFHGJIG?
@14379627/1
caagaattttcctggcaaatgcgaattaagaatggtaaaaaagctctgtt
+14379627/1
BC@DFFFFHHHFHHEHJGGGCGIIIIIJJIIGEGBCFHHHGJIIIIJJIJ
@9520777/1
gttactattcacgacagtcaaaatagagagaaaatatataaagtgaaagt
+9520777/1
?@:4AB?DHBBF==GEDCEHHIIGHBCHHEHIIIGGFIIIIIDBDGIIEF
@10903320/1
ttatcactttttgttgccgtgtgcccttgagaaatttgctgcctcaaaaa
+10903320/1
BB?ADFFFHHHHHJJIJJIJJGIHIJIJGGIIJJJJJJJJJJJJJIHIII
@10904267/1
ttatcctctactgtacaactgtttacctgtgtatgataaataaacttttt
+10904267/1
B@@DDFFFHHHHHIIJIGJIJJJJJJJJJHJIJIJGIIIJJJJJIIJJIJ
@15022062/1
cagctacaacagtcaacatttcccacctttttcactcaaccatagctttc
+15022062/1
BC@FFFFFHHGHFHGJJGIJJJIJJJIJJJJJJGEHHIIIIJGGGIIGIJ
@12336282/1
aagctatctactcgttatataatcatcattcaaacattgaagcc
+12336282/1
@@CFFFFFHHHGHG@FBFFHHIJJJIIGIJJJJJIJJJIJJJJJ
@12336283/1
aagctatctactcgttatataatcatcattcaaacattgaagcc
+12336283/1
CCCFFFFFHHHHHJEGEHIIJJJJJJJIJIJJJJJJJIJJJJIJ
@12336990/1
aagctcctccgcaacagcaacctggagcgagacaacatcacccttcacct
+12336990/1
???ADFFFHHHHHJJIGIJIJJJJJJJIIGG@HFEHEHFEHIJGIIGJJH
@13654318/1
attggcgcacattcagcaggttttttaacagtttgaaaaccttgataaat
+13654318/1
@@@DDDDDHDHFH@A??C;AACFGGHGFCAG?FH@FGIG@D9D?@FEGIE
@12340024/1
aagctttccatgatctttgactctgtgcagaccacgctttcgtttattac
+12340024/1
BCCFFFFFHGHGDIJGIGGHGIJJICHHIGEHGHGGGEHGIHBGGGIJJB
@12914005/1
aggcagttcaccatcgcttgtcatgtgttgaaattccgcgaaattggc
+12914005/1
@@7DD??DH<AFFHE?FHG@FHHHC<BAC;:CB9EHI>6@GHBFHBAA
@12914006/1
aggcagttcaccatcgcttgtcatgtgttgaaattccgcgaaattggcac
+12914006/1
<@7?DFFFHHDHHGGJE>E=FG?FG@FAE=@FGHIEFDEHBHHIIEHFGG
@11665950/1
aaaaaggaaaactaaaggatttctcaacttgtttccgtgag
+11665950/1
C@@FFFFDFHHBDGIIDGGHGHHI@HIEBGGEGIEIICFGG
@11665951/1
aaaaaggaaaactaaaggatttctcaacttgtttccgtgagttgctgaac
+11665951/1
@8=DDDDDHDFHDIEIIIE<FHFBAFHIABBB?FGE;F?FB:??B<9?<D
@11665967/1
aaaaaggaaaaggaaagaagcaagaggaaggatcgcaagcttcttccagt
+11665967/1
CCC;DDFFHHHHHJJJIJJGIGHIJJJIJJJJIIIIIIGIJJGJJJJJJJ
@11667917/1
aaaaaggtgggaaatgttgactgttgtagctgattaaggggtgtattcta
+11667917/1
@@@?DDDDFHHGFGIIIICHHII@HE?FGGEGEHHGIIIFIDG@DFHIII
@14381612/1
caagaccagatgacttacggaacttagcttcacaattacttagagaagca
+14381612/1
@@?BDBDD?HAFFIGGIIFGGGH>BHIGIIIIDHDDBCHGHHIIEGIIAF
@14382252/1
caagacccccagccccaacaaggagg
+14382252/1
@@@DD?DDHHHAFBGGIIIGIEHIIG
@10906403/1
ttatgatccaaaagcctttaagtacaatatctgctggagattgcaaccac
+10906403/1
@BCDFFDFHDHHHJJJJJJJJJHIGJIIJJJJJJJJGIJIJJIIGIEHJJ
@14384815/1
caagactcccgtcagcgtcctccagga
+14384815/1
@@@DDDDDHDHHF;@@:C@<CHHICB8
@14384816/1
caagactcccgtcagcgtcctccaggagttgctgagccgtcgc
+14384816/1
CCCFFFFFHHDDBHIGE;FHEHI?CFDF?FGHGGDCBCE@FAF
@8808822/1
ggtatatttatcacatcattcgtcgtgta
+8808822/1
@@?DDDDEHFFFHEGEGHHJGGHIGHE<?
@8808823/1
ggtatatttatcacatcattcgtcgtgtaccacatctcggatcttgctac
+8808823/1
@@@ABBDDHDF?BAFHAHI@BB3AF<F8CED9B?DD?<?D6BFGIEGGGG
@15618875/1
ccagttcgtatttgggagtgatgccgcgacggctcagcaactcctggagg
+15618875/1
B@BFFFFFFFHHHJIJGIGHHGIGJFGIGGIBHIGEEHIHHHHFFFFFED
@11670599/1
aaaaagtgaacagctatcgatacacagtcatagatccaatcctataatta
+11670599/1
CCCFFFEFHHHHHJJIJJJJIGJJJIJGIIJIJGIJIJIIIJJIJJJJGH
@11670639/1
aaaaagtgataatggatacaaatttgactactgtatagctttcttctctt
+11670639/1
@@@ADD2?FHHFAGGEI<GHHHCGHCHBC@FFHHFEECHIGHHDHAGEGI
@11670640/1
aaaaagtgataatggatacaaatttgactactgtatagctttcttctctt
+11670640/1
@C@FFFADHHHHHJIIIJIJJJJJJJIIJJJJJFGIHGJJJJJJJJJJJJ
@11670641/1
aaaaagtgataatggatacaaatttgactactgtatagctttcttctctt
+11670641/1
CCCFFFADFHHHHJJJHJIJIJJJJJJJIIJJJIJIJJJJJJJJJJJJJJ
@11670642/1
aaaaagtgataatggatacaaatttgactactgtatagctttcttctctt
+11670642/1
CCCFFFDEHHHHHJJJJJJJJJJJJJJJJJJJJHIIIGJJJJJJJIJJJJ
@11672668/1
aaaaagtttatttatcatacacaggtaaacagttgtacagtagaggataa
+11672668/1
?1==D?DD?C<A?C:<CAH?FF<A33=F?AF?<:CG<CFE:C?@???DDG
@11672669/1
aaaaagtttatttatcatacacaggtaaacagttgtacagtagaggataa
+11672669/1
@;@?DDADHHHHFIIIIIGIIIGIFCCFHIIGGHIIIIIIHHIIIGHIGI
@12346285/1
aaggaataacacgggctaattttaacaaccatcccactgtacgagaattc
+12346285/1
@@@1DEFFHHHHHJJJJJGIJJJJJJJIJJJIIJJJJJIIIIIGIGHHIF
@14386960/1
caagactttgttggtttcgccactccctgtatactggcgtggg
+14386960/1
=??4=BDFHHHDHD<CGHIIIEIGIIJGBDDIGGIIGJGF?@@
@14387823/1
caagagagtccaaagagaaggttatgaaccggcaataactttccttgttg
+14387823/1
@<=DDDDDCBFHHGB@E>EHC??C?HHGGIIIGIIIIIIIIIIIIEGHIG
@14388354/1
caagagatgtgcatgtcccgcagatggccaccaccattctatgaaatgga
+14388354/1
@@;ADDDDHDFHHIIGIIIIIIGGIGGIIIIIIIIIIGHIIIIIIIIIII
@14388518/1
caagagcaagaacccctgggggacagaaagtggatagaaaagtt
+14388518/1
@@@DDDDDHFDAFEHFEGGFGI0??F@FDGGGHHEG;D98B>FF
@15027814/1
cagctatccactttgccagtggccgtctgctacggaacaggcaaaactcc
+15027814/1
@@@FDDFFHHHHHJJJJJJGHIJJJGIJJJJJJJJGIJJJIJIJIIJJJJ
@13658945/1
attggtcaatgttttttcttcgatgtccacgtaggttacctcgaaggatt
+13658945/1
=:1ADDDFHHHHHJJJJJJIJJIFGIJJJIJGHJGFHGGJJJJFIJGIII
@10911850/1
ttattatattgtgaaaagggagcatttatttgatgcaaagtatagaggtt
+10911850/1
=?@=A?DDHHHHHGIIIGGIJIIJJJGJJIIIIGHGHIGIDGHIIJIJGH
@11681340/1
aaaaatatcgcaatagctcaaagggaaca
+11681340/1
@;?D::=BD??D@GBFF@?:CH@98AC?F
@11682224/1
aaaaatattaggaatccactacaaggttttcaatagggcattctaacatg
+11682224/1
@@@FFFFFHHGGHJIIIIJJIJJGJIFHIJIIIJJJJJJGJJJJJGHJJJ
@13662697/1
attgtaacttaagaatatataatatataattgtgtccattattatataat
+13662697/1
@CC?DFFFHHBFHGIIGIIIIHHIIIIIIIIIHIIIIIEHIIIIIHGIII
@9537070/1
gttatcacgattcataaaagtaatataaccttagatttcgaggcaaattg
+9537070/1
B@BDDDDDGDFHHIIIIJJICHHIIIJJJJJJJJJIJJJIIGJJIJJJJF
@15029228/1
cagctatcgatacacagtcatagatccaatcctataattatccatttcct
+15029228/1
@@<DDFFFGFDBHIJGGCGGIIFIJBFHEHHIGIIJBGIIIJJIJJJJJJ
@14391487/1
caagaggcaggaagatttatcccccagaagactcccttcaaggttttgga
+14391487/1
@@?DDDDDFHHBDBBFGH<C@EHHG8;BDAB?BDHIAHGCG>G?BDHFBB
@11689236/1
aaaaatgtcaaaattttgcaaattatgtggcattttgacatttatgtgac
+11689236/1
@<BFFFFEHHHHHJJJJJJJJJJJJJJHIIJJJJJJJJJJJJJJGJGIJJ
@11689237/1
aaaaatgtcaaaattttgcaaattatgtggcattttgacatttatgtgac
+11689237/1
@@<DDDDADFHFHIIIGBGGEIIICHGCHHG@HHIIIGHEIIIDHIDFHI
@11689249/1
aaaaatgtcaaatcatgtcaaaaccccggcgatggttcttcaagagctgg
+11689249/1
@C@FFFFFHHHHHJJJIHJJIJJJIJJJJJJJ>HH?CFIIJJJJGIIGGH
@11689250/1
aaaaatgtcaaatcatgtcaaaaccccggcgatggttcttcaagagctgg
+11689250/1
CC@DFFFDHHHHHIJFEEHHGIIIGHIIGGJF@DH8CCHIIIIFHHDCGI
@11695405/1
aaaaattccgtcggcaagaagttggccgatttgcagactctcagcttcaa
+11695405/1
CCCFFFFFHHHHGJJJJJJJJJIJIIHIJJJIIIJJJJJJJJJIJJJJIG
@12922613/1
agggcacacggcaacaaaaagtgataatggatacaaatttgactactgta
+12922613/1
@C<DFFFFHHHHHIIJJJJJJ@FHJIJJJJJJIIIJJJJJJJJJJJJJFH
@11696217/1
aaaaattctccatcgttacaataagttattcggacaagttataccgaata
+11696217/1
@@@DFDBDHHHGHGI?EHCHGGIIIFGHIIIGFCHIIDGHIGHIIIGHCG
@14391980/1
caagaggtctgctaaggtcatttctcgtaagtttattattatatctgtct
+14391980/1
CCCFFFFDFHHHHJJJJCHGHJJJJJJHHIIIIJIJJIJJJJJJJJJIII
@9542486/1
gttattctaaaaagaagactgctaaacgttaaattttaaaagcctcttaa
+9542486/1
B@@FFFFFHHHHHIIJJIIIJJJJJIIJIJIIHIJJJJIJJIGJJJJJIJ
@8816450/1
ggtcaatgttttttcttcgatgtccacgtaggttacctcgaaggattgtt
+8816450/1
CCCFFFFFFHHHHJJJJJJJJJJIJJJJHJJJIJJIJJJJGIIGJIJJJJ
@15632886/1
ccatcatctaccgctttgttcaaaaatcgaacaaatacttggatacaggt
+15632886/1
@@@FDFFFFHDHDBHGGIIGHIIGIGIEGEIIIIIIIIIIIIIIHIIGF9
@15632964/1
ccatcatctggtagccttggcaatacccttattcccaaccaagccataaa
+15632964/1
CC?DFFFFHHGFHIIJJJIJIIJIJJJJJJJJJJJJJIJJJJIJJJJIJI
@8817373/1
ggtcacttttcgcgcaaaggtaaaatcgttctagacatactttatgctct
+8817373/1
@@@=DDEFHHH>HEGGGGCFCFHHIIICHGIJIIHIGGHJIIIHIIIGHJ
@15633840/1
ccatcccaacagaaggggtaaccgcaaggggcacggaccacttcacggaa
+15633840/1
@@@DDDFFHGHHHIIIII3@FHCHIIDHGGIIFEHIGGIIGGCEHHHHFF
@11701113/1
aaaaatttaaacacattgcattattgatttcgaggaaataatacgaactt
+11701113/1
??@;DADDDHFBHHIIGIG@IHIIIIHHHIEIDHHI@GHGCHEIIIIIGB
@11701114/1
aaaaatttaaacacattgcattattgatttcgaggaaataatacgaactt
+11701114/1
@C@<DEDDHHHGHGGIIEIBFHIIHGCGIIIIEGGIIGIIIIEGICHGHG
@11703425/1
aaaaatttatagttttttgcatttttattcggcttattgtaatattcctc
+11703425/1
CCCFFFFFHHHHHIJJJJIIJJJJIJJJJJJIJJJJJJJIJJJJJJJJJJ
@12356072/1
aaggagagttagagttactgtggaagtatttgggaaaggtttgtttaaag
+12356072/1
???DDDAD:CDDDE:CEEIIEIIFIE<FFEAFEDEEIIIDADDBDDAEID
@12356317/1
aaggagcgcaactttcttccagttcacaatcagattcacaagcaggatca
+12356317/1
B@@<DFFFHHHHHJJIJJIJIJJJJJIJJGGIHIIJJJIJIJJJGIGJIH
@12356486/1
aaggaggactggcgacttaccgggctgctatagttcaaaaccaacatctg
+12356486/1
B@@DFFFFHHHHHJJJJJJJJJJJJJJIIJJJJJJJJJJJJJJJJJJJJJ
@12356632/1
aaggaggtaaaaagaagaaacaaaaacaacctgaacaacaagctgcaaaa
+12356632/1
@@<1ADD2ADFHDHIIIIIBGGBGCFBG?FHGDGGG>DFFH?FCEBF<F@
@10267592/1
tccatgccgagcaagactcccgtcagcgtcctccaggagttgctgagccg
+10267592/1
CCCFFFFFHHHGHIJJJJJJJFGIJIIJGJIEIJJJJGIIHIGIHHIIGI
@15039830/1
cagcttcaacgccaaggacttcaacttcgttcagttcttgcagg
+15039830/1
CCCFFFFFHHFHHJJIJJJJEIIIJJJJJJIJJJJJJJJJJJJH
@12357621/1
aaggatagcaactaattttacaagctatactttgcatagaattagtggtt
+12357621/1
@@@D=ADDBBBHDBFEEGGIIIHIEGIIAHHIIIIGHIII@HIGGCDG??
@15042436/1
cagctttatctgcaccccatggtcctaggtctttgagaatttctaaaaac
+15042436/1
@@1=DEFFHHHHHIIIIIFGHIHHIIIIIHGIIIIIIIIIIIIIIIIIII
@15635354/1
ccatcgcttgtcatgtgttgaaattccgcgaaattggcactggcaagtca
+15635354/1
=?@4ADDDHBADFF<AEEDC<?CHHIBBGGIGDGEHDGEHIEEDF=FCDE
@10268982/1
tccatgtggacccatttgctttggtggggaactttgttgttgacgttcat
+10268982/1
@@@DDD?BC<AFD:EGGGGEHIIIEHIIIIIIIGIDFG@FHIBFHBGHGI
@10269094/1
tccatgttcattttttctcaatttcagtctttgtctatcggtattgctcg
+10269094/1
@@@7DABDDBFHHIIIGGIIIIIIIIIEHGHGHIEIHIIIIIIIIGIIII
@12360470/1
aaggcagttcaccatcgcttgtcatgtgttgaaattccgcgaaattggca
+12360470/1
@@@?DFDDFHGHHGIJJJGGIGIIEGGGIJJJJIJJIJJJJGIIIJGGIJ
@13675198/1
attgttttacgttgtgctccttcacaaaatctacttcaagtgggcagaag
+13675198/1
BB?DDFFFHHGHHJIIIIEIJJJJJJJIJJJJJJJJIJIIIJIIIGGFGH
@10270919/1
tccatttcctgtaattctggtttgtctatagtttt
+10270919/1
@@@1BDD?CD?D?E@F<C4FCFD@FCE<ECCEHHE
@10272591/1
tcccaacctaaatagtaaattgtattaacatgccacaagaaaatagcttc
+10272591/1
CCCFFFFFHHDDFGHEHIIJIJFHGIIJJJIJGHIJJJICHIIJIIJGIJ
@14401565/1
caagattctggcatctaatttttcaaatgcgctagaaactgaaaaaccga
+14401565/1
@@<DDFFFHHHHHJJIJJJJJJJJIIIIIJJJJJJJJJJJJIIIJIJJJI
@13679865/1
atttaaacgttccagcaggtacttgcgtggacacgcatattacacatcca
+13679865/1
:114=DDFHHHHHIJIJIJECHHIIJJHIJJJJJJJJJJJJJJJJJJJJJ
@14404105/1
caagattttacctgaacaatttgaaattttttccaaacccgaaaaaagtt
+14404105/1
@C@FFFFFHHHGHJJJIIJJJJJJJHJJIJJJJJJGHGIJJIJJEIEGGI
@14404106/1
caagattttacctgaacaatttgaaattttttccaaacccgaaaaaagtt
+14404106/1
CCCFFFFFHHHHHJJJJJJIJJJJJJJIJJJJIJIGJJJJJJIJJJJJGI
@15641353/1
ccatgatgcactcggccggaccgattcagcccccaccaaggga
+15641353/1
@<;BDDDDBFFHHIIGB@@:@AHGEAGGBHEHBHAHIGEECE9
@15641354/1
ccatgatgcactcggccggaccgattcagcccccaccaagggaagggggc
+15641354/1
?<B=BDFFGHHHHJJGJJJIJJJJJJJJJJJJJJJJJJJEFHHFFFDDDB
@15641355/1
ccatgatgcactcggccggaccgattcagcccccaccaagggaagggggc
+15641355/1
BB@:BDDFGHHHHJIIJIJDIIIIJIJJJJJJJJGJJJJFEFHFFFCCDB
@13684819/1
atttaacgtttagcagtcttctttttagaataacattgacattctataaa
+13684819/1
?@???DEDDDHHHJJJHIJJHJIJJIHGIIGJIEFHHIJIGIIJJJJIJG
@14405655/1
caagcaatgtcaaagagaaggatagcaactaattttacaagctatacttt
+14405655/1
;@<?DDDDHHBHFIIBEHIIDCFEFCEE>BGGGIII<?GGGBHIIIIDGB
@14405656/1
caagcaatgtcaaagagaaggatagcaactaattttacaagctatacttt
+14405656/1
@@@?DDDDDFHFFII@EGIJJBHIIGHIJFIGGIJJEGIJIIEIJJJBGD
@13685153/1
atttaactgaaatatagaatacaccccttaatcagctacaacagtcaaca
+13685153/1
CCCFFFFFHGHHGJJJJJJJJJJJJJJJJJJJJJJJJIJIJJJJIJJJJH
@13685466/1
atttaacttggcattaaccttaagtaaaaggtttaacgccgtttgagaat
+13685466/1
@CBFFFFFHHHHGJJJJJJJJJJJHHIJIJJFHIIIJJJJJFGIIJJGHG
@10276688/1
tcccacctttttcactcaaccatagctttctcagcgtg
+10276688/1
CCCFFDFBHFGHHGGIIIIII@FHHEIGIIGHFBHE?C
@10276952/1
tcccactaaagttaaccagacaaagcacctatcgaatcgaatatta
+10276952/1
@@@DDEFFDHHDFDGIIIIAGIIGGDHHIICGHECDDEHFFHGIG@
@10276953/1
tcccactaaagttaaccagacaaagcacctatcgaatcgaatattagta
+10276953/1
???BDBDDFHF?DBA?FGIIIIIIEBHGGIIGIGBGG@@GBEH@FHI9D
@10276954/1
tcccactaaagttaaccagacaaagcacctatcgaatcgaatattagtag
+10276954/1
@C@BDFFFHHHHHJJJJJJIJJJJJIJJJJJGIIIGGGJGICGGIIGHIG
@14408576/1
caagcatacaagcttctctgttggaaaatatactggtgagatgaatctag
+14408576/1
:?@44BDFHHHHHJJJJJJJJJJJJJJJJJJJJJJJIJJJJJJJJJIHJJ
@14410002/1
caagcattggtggcgattggtcaatgttttttcttcgatgtccacgtagg
+14410002/1
@C@ADFFFFGCFHJIHGHIGHJJJJJIJJJIJJJJBFFHGEFEHGHHGGI
@10939938/1
ttcaagtcaaaaataatatgtaaattgattttagaaaaaaaccactaatt
+10939938/1
CCCFFFDFHHHHHJJJJJJJJHIIJGHIJJJJJJJJJJJJJJGIJJIJJJ
@12370660/1
aaggtttaggtatttgtggtatctgtcgatgttgccagaacgtaagatat
+12370660/1
?@@DADDFGH?FHIJJFGGAIJIJJHJIHJJJJIIJIJGIIIHHGGIIJJ
@12370986/1
aaggtttggaggagttgtactaatttgtgtaattgaagttcgtattattt
+12370986/1
?;@DDDDDDHHHFIFGG@EHII@HHIIIIHIIIIIIIIIIIIGHIGHIII
@12371087/1
aaggttttcaatagggcattctaacatgtcaaaattaaatcaatatggcg
+12371087/1
@@@1=DDDHHHHGGGIJJJJJJJGIIJJIJJJJIGIIGHIJJDHIJIIDI
@15053509/1
caggaaatggataattataggattggatctatgactgtgtatcgatagct
+15053509/1
CCCFFFFFHHFHGIIJIJIJJIJIJGIIIJJJJJJJJHIIIJJIIIJIJC
@16281341/1
ccttaatcagctacaacagtcaacatttcccacctttttcactcaaccat
+16281341/1
1:====DBCFHHFFHIJIJDFHGHEGHIEHIJIIGGJIJGGE@FGI>FGH
@16281342/1
ccttaatcagctacaacagtcaacatttcccacctttttcactcaaccat
+16281342/1
::14AD?BAAFDAADG@DE<BACC??FGHE9?CG3?EFHH4CFDHIG>DG
@16281343/1
ccttaatcagctacaacagtcaacatttcccacctttttcactcaaccat
+16281343/1
:?@44ADDF?HFHIIIIIFACHAHFHIIIIGFC<GIGHIIIIIIGGEHIB
@16281344/1
ccttaatcagctacaacagtcaacatttcccacctttttcactcaaccat
+16281344/1
??1ADDDDFFFHFHGII@BEGHIIIIIIIIIGIGGIIIIIFIIIIIIIIG
@16281345/1
ccttaatcagctacaacagtcaacatttcccacctttttcactcaaccat
+16281345/1
@@@DDDFFFFGHHIGIGHHEHGIIIJJJIIJHJJJJJJJJIIIIJJJJJG
@16281346/1
ccttaatcagctacaacagtcaacatttcccacctttttcactcaaccat
+16281346/1
C@CFDFDEFHGHHB?GBBEFGIIIIIIIIIIIIIIIIIIIIIIIIIIIII
@16281347/1
ccttaatcagctacaacagtcaacatttcccacctttttcactcaaccat
+16281347/1
CC@FFFFFGFDFHIIIIIG?CHIJEIJIJIGEHHGEFFHIGGIJJIIJIG
@15055683/1
caggaacctcaagcttggggtaaaccgcaagtttcacagcaacaacctgg
+15055683/1
@B8DBEFFGHHGFIHIJJJIFGIIJJIJIJIHIJJJJJIIIGGIIEGGG@
@8827906/1
ggtgaactgcctttcgtgtggtagtccctcttcgtgttcc
+8827906/1
?@=DDDDDHHHHHJJIGIICHGIGFIIHIIGIIIGDDCDG
@15647929/1
ccattatcactttttgttgccgtgtgcccttg
+15647929/1
@??DDDEFHGBHHIIEHGBIIIEEBEHGI<G;
@15647930/1
ccattatcactttttgttgccgtgtgcccttgagaaatttgctgcctcaa
+15647930/1
@@7ADDDDHHHHHIIIHIGGIIFG?CBFF<F@?D?GHGGI@BBDEH>D?F
@9561308/1
gttcaccaagagaagaaagctatacagtagtcaaatttgtatccattatc
+9561308/1
@<@DDFFFHG?HDIIIIGGHGIIIIIICFEFHEEHCHGIIHH>FHGIIII
@9561433/1
gttcaccatcgcttgtcatgtgttgaaattccgcgaaattggcactggca
+9561433/1
@@@DDF;DFH?HDHIBHGIDHHFHG@DHIGIHGGEDGEEAEHIIIIEGII
@9561434/1
gttcaccatcgcttgtcatgtgttgaaattccgcgaaattggcactggca
+9561434/1
@B=DDFFFHHHGHJFGIGJGHHIIGHIIJJJJIJJIIJJJJJIJJJIJJJ
@8829121/1
ggtgaatatataactgacatgtttcatatgtagaacgaattttgtgcata
+8829121/1
?7=??=DDDFHHHGJIEFCCHHHIGCHGGGAF?CFHI<?E?DBHDDC>>D
@10283046/1
tcccccaaggataacctctctgtcggtagatttccg
+10283046/1
<@@DDDD7::C3:<EFHGHFG>A2<:EEHGHI9BG<
@9562863/1
gttcactaaaaaatattaggaatccactacaaggttttcaatagggcatt
+9562863/1
@@@DFFFFHHHHHEHHIGHIFIJJJIJIJJJJIJCFHJJJJJIJJJJIJJ
@9562864/1
gttcactaaaaaatattaggaatccactacaaggttttcaatagggcatt
+9562864/1
@@CADFFFHHGFHIIIJGGIIJJJIJJJHIJJJJCGHIIIIJJJJJJJJJ
@9564011/1
gttcactttttggtcatgattttgaggtactcgagggcatgatgagcagc
+9564011/1
??@B?BDDFHH<F;?CF94CFHGB?FG<CFEHG?FGGDGIGGCGFEGIGI
@15651940/1
ccatttcctgtaattctggtttgtctatagttttgtcatacgtttttgag
+15651940/1
@@?DDDFFGGFDHIIEGII@IIIHHHHGEHHHIJIIIIGHIECGHII??B
@15654250/1
cccaaaacatgaccatgatgaactcggccggac
+15654250/1
???DDADDDDDBDEE:ABEF:CFB@AFE6DD@6
@15654251/1
cccaaaacatgaccatgatgcactcggccggaccgattcagcccccacca
+15654251/1
@@@DDDDDHF?A?GHHHIEIICHIDDGDFADEGEDGHCF;7D=;AE89<A
@10946642/1
ttcacaattacttagagaagcacgcggaagcggtatgcagattggtgaag
+10946642/1
@C;DDFFFHHHHHJJJJJJJJJJJJJJJIJIJJFHIJIIJGJJJJHIIJG
@8833781/1
ggtgcagctatccactttgccagttgccgtctgctacggaacaggcaaaa
+8833781/1
=?1A;DDFHHHHHIIIIIBIIIIIIIIIIIIIIIIIIGHIIIIIIIIEHI
@14418406/1
caagctggtccacttgtacctatgaggttaagaaaccctgaacctggaaa
+14418406/1
CCCFFFFFFFHHHJJIIIJJJJJJJJJGGGIJJJJJIJIJIIIIIJJJJI
@14420154/1
caagcttggggtaaaccgcaagtttcacagcaacaacctggagcgaaaca
+14420154/1
B@@DFFFFHHHHHIJJIGGGIJHIIGIJIJJJJIIJJJJIJJJJJJFIIJ
@15066138/1
caggaattggaggaggagggtacgaaggaactggaggataactgtagacg
+15066138/1
??@7:ADDHH?DFCGIIIII;?@FG@GGFBEHIIGIG=;BFHGIFFC=FH
@15066139/1
caggaattggaggaggagggtacgaaggaactggaggataactgtagacg
+15066139/1
BCCFFFFFHHFHHFHJFGIJAFHIIJJIJJJJJJJIJIIIJIIIHIJJJJ
@14422053/1
caaggaactccagtttttgatatgatagcgtcgttctatttggtgtgtaa
+14422053/1
@@@DDDBDHGGHDCFHIJFGHIEEHGGICGEGGHGJIBDFGIIHCBDBB=
@13715994/1
atttatcacatcattcgtcgtgtaccacatctcggatcttgctactaata
+13715994/1
??@DDDDFHHHHHJJJIHIIHIGEHIJJJCGGGEEFDHGIBDHIJIJG@F
@14426176/1
caaggacttcaacttcgttcagttcttgcaggagatcgctagcgaacaat
+14426176/1
@<?DDFFFHHHHHJJJJHJJJJIJHIIIIIJFHIGGFHIIJJIIJJJJII
@14426177/1
caaggacttcaacttcgttcagttcttgcaggagatcgctagcgaacaat
+14426177/1
CCCDFDFFHGGHHJJJJJJJJJIJJJJJJJJIJJHGHIIJJJJJJIIJJJ
@13718335/1
atttatgtaacatgtgtgcttaagtggcttaccttctacttaccacttag
+13718335/1
@@BDDFFFHHHHHIJGGHIJJIIIIHJGGIJJJJJJJIIJJJJJJJJJII
@15660671/1
cccaaacttttcggggtgcaatcttcttttccggaaaatgctcgaaaact
+15660671/1
@@C?DFFFHHHHFIJIHHIIJJFHJJJGJJJJIJGIJJIJJJJJIIGIJI
@13719449/1
atttattacttcaagcaaagcttctataactggtatagctttaggaaacg
+13719449/1
@@CFFFFFHHHHHJIFHIJIIJJJIIIJJJJJIAEHGGIGJIIJJIIJJI
@10952932/1
ttcacgattcataaaagtaatataaccttagatttcgaggcaaattgatt
+10952932/1
@BCFFFFFHHHHHJJJJEJIGIIJJIIJJJJFIJJIGGIJGIIJJGJIGE
@15663822/1
cccaaatacgaactggtccaaatcgagggcgccatccacgagccaatctt
+15663822/1
BCCDFFFFHHHHHJJJGGHGIIIJJJJJIIJJJJIJJJJJIJJJGGHHHF
@11731271/1
aaaaccttgtagtggattcctaatattttttagtgaacctctctaac
+11731271/1
;?@A=BDABHH?F@GBCCA>HGCAHG<E>C:?G1?FH9FHHECDBB?
@15071951/1
caggagatcgctagcgaacaatccttcgaggtaacctacgtggacatcga
+15071951/1
?@<;=BDAFHHHHIIIIIEHGHGEHIIIIII?DHIIIGIIIIGIIIIGIG
@14428354/1
caaggataacctctctgtcggtagatttccgtgaagtggtccgtgcccct
+14428354/1
@@@ADFFFFHHHHIJIIHIJJFEHIGHHIJJGFGHGFHGHHJGHGHIHHH
@16290771/1
ccttcgaggtaacctacgtggacatcgaagaaaaaacattgaccaatcgc
+16290771/1
B@CDDFFFHFHHHJJJJJHIJJJJJIJJJJJJJJJJJJJJIJIJJJJJ@F
@8843236/1
ggtgtttgttgtctaccccatgcagcttgttgttgagatgtaggagctgg
+8843236/1
?@1;ADDFHHGFFGIIIIIEHIIIGGIIIIIIDHIDDGGIGGIIBGGIED
@9578486/1
gttccaggatttcgtggaagagaaagtcagtgaacaattccagctcacg
+9578486/1
11:44ADD=D?DAH<EBEHG;GGBBCHHHEF<9CCFHEHGHGII@FAGH
@15665638/1
cccaaatcgaagctacaacaatgttgtcttactttgcgaactatggacgg
+15665638/1
@@@DDDDDBFFA?EGHIID=G>CAB4AEHE9FHCFB@8DHF?BBBAFF;@
@11732694/1
aaaacgctgaaaaattccgtcggcaagaagttggccgatttgcagactct
+11732694/1
@;:=BDDDFFFFFIIIIIIIIIIIIIIIIIGIIIIIIIIIIIIIIIIIII
@11732695/1
aaaacgctgaaaaattccgtcggcaagaagttggccgatttgcagactct
+11732695/1
B@CFFFFFHGBFHHIJIJJGGIIIJJGJGIHEIIIJJHIGIFIEHJJIJF
@11733957/1
aaaacgtatgacaaaactatagacaaaccagaattacaggaaatggataa
+11733957/1
B<@DFFDDHHHHHJJJJJJJJJIJIJJJJJJJJGIJJJJJJJJJIIGIGH
@13726022/1
atttatttgatgcaaagtatagaggttgtacccaaacttttcgg
+13726022/1
@@?DFFFFHHHDHHIIICCIBEFHIDHIIIIIIGIIIIIIIIII
@13726023/1
atttatttgatgcaaagtatagaggttgtacccaaacttttcgggg
+13726023/1
:?84=BDEHHFHDIIIII>I@H<CFAFHIIGIGIIBEEEGBHIEE>
@13726024/1
atttatttgatgcaaagtatagaggttgtacccaaacttttcggggtgca
+13726024/1
BCCFFFFFHHHHHJJJICFIHJIJJHJJIJGIJJGHIJJJJJJIIJGIII
@9581030/1
gttccatttcatagaatggtggtggccatctgcgggacatgcacatctct
+9581030/1
@?BDDDFFHHHHHJJJJJJEHIFHIIIGIIGIIIJI<D?DDHEHGIIGI>
@9581031/1
gttccatttcatagaatggtggtggccatctgcgggacatgcacatctct
+9581031/1
@@@:BDDDHFFHHGGIHHI<CG?EFIIGICHCGGGH@GGCHGIGIIIGGH
@11735353/1
aaaactaatagataggttcgataacttcatggcccaaaagaactatataa
+11735353/1
@C<DFFFFGHHHHJJIGHIIJJJJJJJJGJJJJJJJIJJJJJJJIJJJJJ
@15672540/1
cccaaccaagccataaatagaagtgctccccgcggtccacactctattaa
+15672540/1
@@<B4BDDHFHHHIIIIIIIIIIEHIIIIIIIIIIAHIEIIHIIIIIIII
@15078335/1
caggataggcagcagacagcttctgttaaagaattgacatctcgtatgag
+15078335/1
@@@DFFFFHHHHFIGGGIJJJJJJJJJJJJJJJJJJJJJJJJJIGGIIGG
@14432052/1
caaggatgtaagaactatggaggaatattacaataagccgaataaaaatg
+14432052/1
B@<DFFFFHHHHHJJJJJJIIJJJJJJJJIJJJJIIJIIIJIJIJJJJJG
@10964692/1
ttcagcctcaacctattccacaagacccccagccccaacaaggaggtaaa
+10964692/1
@B@DDDFFHHHHHJJJJJJJJIJJJIHIJJJIIJJIJIJJIJIJIIBCHI
@14433351/1
caaggattgccacatcttgtgagccgccattctcttggctagcttctttg
+14433351/1
@@@D?DFBFHHHHEIFHIEIGGHI@FGGEBHGIIIIGGIIICDDEFBDEG
@14433352/1
caaggattgccacatcttgtgagccgccattctcttggctagcttctttg
+14433352/1
CCCDFFFFHFHHHGIJJJGEGIJJJIJJJJIIJJJIJIIJIJJIJIIIJG
@15084029/1
caggatttacccgtggagggtaacaatctgccttctacatttgcgagtga
+15084029/1
@@@DDDDFHDHFA@EHGGAE<C?FGGHIEF>?@BGGEHGGGDHII:F6=F
@15679352/1
cccaaggataacctctctgtcggtagatttccgtgaagtggtccgtgccc
+15679352/1
@CC1BDFFHHHHHJJIJJJHHIIBCA@BGGGI7:??FF?DHDCF@??@FF
@15679353/1
cccaaggataacctctctgtcggtagatttccgtgaagtggtccgtgccc
+15679353/1
CCCFFFFFHHHHHBHGIJFGIJJ@EDEFHHFG;:CFGFBDGBDFB@FDGH
@10295413/1
tcccttttgagctattgcgatattttttcggaaaaaagtgagtttaggat
+10295413/1
@@@DDDDD?ABBA@DG9@DCBFGHIIIIGGIDGIIII6=FGIGGHEHICE
@10295414/1
tcccttttgagctattgcgatattttttcggaaaaaagtgagtttaggat
+10295414/1
C@CDFDFFFHHFHGIHJJJIJJJIJJIIIG<EHIGIGICAEHGHIGGHII
@16300398/1
ccttgtagtggattcctaatattttttagtgaacctctctaacgtcttta
+16300398/1
BC@FFFFFHHHFHIIJJJJIJJJJJJJJJHIJJJJJJIJJJJJJIJIJJJ
@13736608/1
atttcctcgaaatcaataatgcaatgtgtttaaatttttgtcgagtcaaa
+13736608/1
=@@4ADEFH>HHBGEFFHHBHIGHGIEEHHIIJJIJJJJJIJJIJBFHIJ
@13736945/1
atttcctgtaattctggtttgtctatagttttgtcatacgtttttgaggc
+13736945/1
BB?DDFFFHHHGHIJJIFHIJHHJHIIIHIJJJIIJJJJJGGIJJJJJJJ
@8856231/1
ggttgttaaaattagcccgtgttattccttccataatcttattcttgcgt
+8856231/1
?@:DDDFFGHHHHJJIJJI>AGGABHIIIIJJIJJJJJJJIJJJJJIJJF
@8856675/1
ggttgttgttgtgaaggagctggctgctgttgtctcgctccaggttgctg
+8856675/1
CCCFFDDFHHFHHHIGIGIIJIGIGHEGD>BBDC?CFEHHI??FBFC@@<
@10973993/1
ttcagttgaatttaagaggcttttaaaatttaacgtttagcagtcttctt
+10973993/1
B1=DDFFFHHHGHJJIIIJJJJJJJJJIJJJJJJJJJJJJJJJIIJJIJJ
@10300098/1
tccgattttatttcccgaatcgttaatgtttgcaatttttctgttacttt
+10300098/1
BCCFDDDFHGHHHJJJIHIJJFEGIIJJJIJDGIJJIJJIIJIIJJGIJI
@12396417/1
aataaagtatgtgttcaccaagagaagaaagctatacagtagtcaaattt
+12396417/1
@@@DDDAAFHDBHHBGHGBIGGFHIEHGEFCHGIIIII<GGCHHIIIIII
@8858405/1
ggtttataagagtaatattatgttttgacctgaaatattctacaaaacta
+8858405/1
:?1=ABDFHHHGHEHIJJJJJIJIJJJGJJIIIJIJJJJJJJJJIJJJJI
@16301500/1
ccttgttgtccagaaacgtcatcatactagacttttcccattgaatccaa
+16301500/1
B<BFDEFFHHHGHJJJJJEGIGIIJJJJJJIJJJJIJJJJIEHJJJJJJI
@16303787/1
cctttcgtgtggtagtccctcttcgtgttccatttcatagaatggtggtg
+16303787/1
@@@DADDFGFFHDGGGHGJGHIEHIIJIJDGIIJJIFFGHIHJGG?FG0?
@16306776/1
cgaaaaaatatcgcaatagctcaaaagggaacaatttttatcgagttatt
+16306776/1
@@<DFFFFHGHHHJJJEIHJIJJIJJIJIJJJJJIJJJJJJJJJJHIJJJ
@10303912/1
tccggattgaataacattaaatatttctggagcctcaaaacgctagtaaa
+10303912/1
@@@?D:@D??DD?GDEEHDHHA@EHIDFHIBF@GHIIIIICGGGIIFHII
@13743853/1
atttcttagtgtcaatagtgctgccgttacttcctcaagcgctggtaacg
+13743853/1
:11=DDDFHHGHHFHHGHEHHGGIJIHJJJJIIJJJJJJJIJJIJFFHII
@13743854/1
atttcttagtgtcaatagtgctgccgttacttcctcaagcgctggtaacg
+13743854/1
==1ABDEFHFHHHCFCGHIJIJJJIJIJJIJHIIJJJGJJJJJJJIIJIJ
@12398697/1
aataaatgctcccttttcacaatataataaatacatatcatatcatcggg
+12398697/1
@@=DDDFFHFHHHJJJJJGIJJJJJJIJJIIJIJJJIIJIIIIJJJJIJG
@15697507/1
cccacacaagggcagcaaaaaggtgcccaacaacagcaaacgggtcgaaa
+15697507/1
@@1BDBDFHGHHGIIJJJIIGJGEGIJJGIJJJJIIIIJGGJGH;FHIJH
@10983842/1
ttcatgattgaaaatttgcaaggtttggaggagttgtactaatttgtgta
+10983842/1
:11ADDDDHHGHHIDGIIFIAHIAFHGEDGGBFEGHGHIIIIIIIIHIII
@9603841/1
gttcgggcgttacttttccgaccaagagatccagcaagttcttggctgcc
+9603841/1
@B@DFDDFGHGHFIIGGGGIIIIHJGGHCDHIIJIJJGIGCHIJEEHIHG
@8865971/1
gtaaaaagcaagccaaatctgacgcagccaaggctaccctagaaatcctt
+8865971/1
B@?DFFFFHHGHHJJJIJJJJJJJJJIJIIIJIIHIJJJIJGIJJJJJJJ
@12969015/1
agtggcttaccttctacttaccacttagcagaacccgataaagcgttacc
+12969015/1
:?14ADEFFFHDHBFDFDHDHIEHGIHIIIHIIIGIDFFGGIGGEDDHII
@9606550/1
gttcgtattatttcctcgaaatcaataatgcaatgtgtttaaatttttgt
+9606550/1
???BDDBDDBDD?ABEDE?C?FF:2A<EBAEE>EE<DBDDD>?@DD>?@?
@9606646/1
gttcgtatttgggagtgatgccgcgacggctcagcaactcctggaggacg
+9606646/1
CCCFFDEFHHHHHIJFHJJJJJJJJJIIGIIJIJGGHIGHHHGFDF?CC<
@10985334/1
ttcatgtacaaatacctcaccttacaaaataaaatacggcaaagaga
+10985334/1
@@?AD8DDFGHF?DGDHHEHBGIIIGCHIIIDIIIIIIDBFFACGGC
@12410043/1
aataaatttttaaatttaaaaatgcgtgtgtgcaggtatatttatcacat
+12410043/1
==?DDDDDHHHDDHC@DFEII<FB:F<CGHEC<EBDGIIGH?FHHII<?B
@13750759/1
atttgaatctatggaagttcgtattattcctcgaaatcaataactcgata
+13750759/1
@@?DDFFFHHHHHJHIJIIJJIJJJJIJJJJJIJJJJFIJJJJJJJJIJJ
@12970408/1
agtgtattacctctaaagctatctactcgttatataatcatcattcaaac
+12970408/1
=?1A=DDFHHFFGGIIGEGAEHEFHHHGIIGIGGGHIHIEHGIIFHIGED
@16317444/1
cgaaaactcaattggcgcacattcagcagg
+16317444/1
@@@?DDABDDFDH@HBDC:CGGHHIGDGBF
@16317445/1
cgaaaactcaattggcgcacattcagcaggttttttaacagtttgaaaac
+16317445/1
@@1?DDFDHHHHHEIIFIBGHIGHIJIJJJFHIJJJEIGIIHJIJIJJIJ
@16317446/1
cgaaaactcaattggcgcacattcagcaggttttttaacagtttgaaaac
+16317446/1
@@1BDFDBFFHHD@EEEFGFEHIEHGEGGDHIIIIIIIGGGDDC@FGG@D
@16317447/1
cgaaaactcaattggcgcacattcagcaggttttttaacagtttgaaaac
+16317447/1
@@1DDDABFAF<D<E9:C:@F@FGEBFGAF1?DHII2B???9BF=<CGH=
@16317448/1
cgaaaactcaattggcgcacattcagcaggttttttaacagtttgaaaac
+16317448/1
@@@ADDABFDDFHEIGGFGIIIJIIJIJGHDGIJJJIJJIJ?DGHGIJJJ
@16317449/1
cgaaaactcaattggcgcacattcagcaggttttttaacagtttgaaaac
+16317449/1
@@@FFFBBHFHDHIJGHI@FHGHJGGIIIICGHIIJJJJCGFHHGBFDGI
@16317450/1
cgaaaactcaattggcgcacattcagcaggttttttaacagtttgaaaac
+16317450/1
C@@FFFFFHGHGHIJIJJGIIJJJJJJJJJGHJJJJIJJJJIJJJIJIJJ
@16317451/1
cgaaaactcaattggcgcacattcagcaggttttttaacagtttgaaaac
+16317451/1
CC@FFFFDHHHFHFHHG@<CDHIIIICHGI:DHGIIGGHIHFGIIDIIII
@8877953/1
gtaaaagtgtgctcaattggtttatcctctactgtacaactgtttacctg
+8877953/1
C@CFFFDDFFHFFIIJJJJJJGIIIJJJJJGHGJFIIIIJJIHIJIJJIJ
@10316169/1
tcctagtattatgaataactgaacccattcctgtttcttgaacgattgtg
+10316169/1
@@;BDEDDGHGHFIJIJJJJJJJIJIJIJJJIGHIIIJJEGGGIHIIGII
@15703943/1
cccacctttttcactcaaccatagctttctcagcg
+15703943/1
@@@DADDDHFF>8?CFHIBFGFEHAHA<CAF9C>@
@15703944/1
cccacctttttcactcaaccatagctttctcagcgtg
+15703944/1
@@;1DDBDFFFD>G:CFGBGGIHIIDBHFEFFCGGC?
@15703945/1
cccacctttttcactcaaccatagctttctcagcgtg
+15703945/1
@C?BDFDFHHHBDHGHIIGIICHGIIIIIHIGHIIC:
@15703946/1
cccacctttttcactcaaccatagctttctcagcgtgtttaatttctttc
+15703946/1
@1:AD@?DFHHHHJIJJJJJJIIGGEGHIHGIBHE?F:D@FHGIIIBHCF
@15703947/1
cccacctttttcactcaaccatagctttctcagcgtgttttattt
+15703947/1
BC<DDFFFHHHHHJJJJJJJJIJJJJJJJJJJIIJGG8?D3B4BG
@8883916/1
gtaaaatcttgcttcatgattgaaaatttgcaaggtttggagg
+8883916/1
=@<B;A;;F>C?8C>CEC4A::I?CHHEHEHH?F;EEGG?9??
@8883917/1
gtaaaatcttgcttcatgattgaaaatttgcaaggtttggaggagttgta
+8883917/1
@C@DDFFFHHHHHJJJJJHIJJJJJIIJJJJJIIJGHHJJJJJGIFHIII
@8883918/1
gtaaaatcttgcttcatgattgaaaatttgcaaggtttggaggagttgta
+8883918/1
B1:DDFFFHHGHHJJIJJJIJJJJJJJJJJIIGIIHIIJJJFIJJGIIFH
@8883919/1
gtaaaatcttgcttcatgattgaaaatttgcaaggtttggaggagttgta
+8883919/1
BB@FFFFFHHHHHJJIJIGIHGIJJJIJJIJJHIIHGIJJIJJFGDHHHI
@8883920/1
gtaaaatcttgcttcatgattgaaaatttgcaaggtttggaggagttgta
+8883920/1
CCCFFFDAHFDFHEEGHG>HHIIIEHIGGHIIGG?GIIICEDH6D?BGGE
@16321270/1
cgaaaagtgaccacaagcaatgtcaaagagaaggatagcaactaatttta
[truncated: 191,484 more chars]
