# Supplementary material for: Identification and comparison of key RNA interference machinery from western corn rootworm, fall armyworm, and southern green stink bug
Source: PLoS One. 2018 Sep 5;13(9):e0203160. doi: 10.1371/journal.pone.0203160 (PMC6124762; doi:10.1371/journal.pone.0203160)
Supplement: S2 File — (TGZ) [file pone.0203160.s012.tgz › data/fastq/wcrw/14_Pregnant-female_PF_Rep1_aligned.fq]

@2059039/1
caaagacgcaataagtgatacaagaaaatatacagactaaagaaacgctc
+2059039/1
CC@DFFFFFHHHHJJDGHJJIJJJJJIJJJJJJJJJIIJJJJJJJJJJJI
@2060069/1
caaagactgaaattgagaaaaaatgaacatggaatgtaagaacattttcg
+2060069/1
CCCFFFFFHHHHHJIIIJJJJJJJJJJIIJIGIIJIGIIIJJJJJJJJJI
@7508182/1
gagcagccgagcccttggcttccttcggagttttgcctgttccgtagcag
+7508182/1
@B@FFFFFHHHGHJIJIJJJIIJGJJJJJJHIIIGIJJJJJJJJGIJJJJ
@7508183/1
gagcagccgagcccttggcttccttcggagttttgcctgttccgtagcag
+7508183/1
CCCFFFFFHGGGHJGIGGGIIEHGGGGIEHFHIJGGHIIHGGIIBGGIJE
@7508184/1
gagcagccgagcccttggcttccttcggagttttgcctgttccgtagcag
+7508184/1
CCCFFFFFHGHHHJJJJJIJJGJIJJIJGHDEIJJJJGDEGGIIEHIJJG
@7508185/1
gagcagccgagcccttggcttccttcggagttttgcctgttccgtagcag
+7508185/1
CCCFFFFFHHHGHJJJJJJJJJJJJIJJGJEIIIIJJJIEHHIIGIIIJJ
@7508186/1
gagcagccgagcccttggcttccttcggagttttgcctgttccgtagcag
+7508186/1
CCCFFFFFHHHHHJJJJJJJJIJHJIJJFHFHIJGIJJIIIIJJGIJIJI
@2060853/1
caaagagaagaaaggccgatagaatgaagtgaaagtcgaacgttcttctg
+2060853/1
CCCFFFFFHHHHHJJJJJJJJJJIJIIJJFHIIIJBDEGGJIFHHIJJJJ
@2060874/1
caaagagaaggatagcaactaattttacaagctatactttgcatagaatt
+2060874/1
@@@FFDDDDFGHFIIIJIJJIJJJJJJJJJCEHGIIJIJIIJGJIIHJJI
@2060875/1
caaagagaaggatagcaactaattttacaagctatactttgcatagaatt
+2060875/1
CCCFFEFDHHHHHJJJIJJJJJJJJJJJIJJJJJJJIIJJJJIJJIHIJI
@2060886/1
caaagagaaggttatgaaccggcaataactttccttgttgtccagaaacg
+2060886/1
CCCFFFFFHHHFHHJJIJJJIIJJJJJJIJJJJJJJJJJJJJJJJJJJJI
@1378962/1
atctttcgtataatcgttaacactgcctgtagtttgatattg
+1378962/1
8=?DDBAD=CBB:2CECE?3CF?EBFFBE1?1:?CEDDFFD@
@5465385/1
ctcctccgcaacagcaacctggagcgagacaac
+5465385/1
@@@DD;D8@FHH?GIGIIEH@8E;9:0@G@GH8
@6150154/1
ctggtacttgatctggaacgactcctatctcgggaatatcgtctcttttt
+6150154/1
CCCFFFFFHHFHHJJIJIDHHIGIJJIIJJJJJJIIJJJJJJJJJIJJJJ
@7511099/1
gagcgatgacgaataaagtatgtgttcaccaagagaagaaagctatacag
+7511099/1
CCCFFFFFHHHHHJJJJICHHIFHI;HHIJJJJIJIJJJJIJIJJJJJJH
@7511895/1
gagcgggctgctgttgtttcgctccaggttgttgctgtgaaacttgcggt
+7511895/1
CCCFFFFFHHHHHIJIIJJJJJJJJHIIHGIIJIJJGIJIJJJJJJJJHE
@7512640/1
gagctacgaagttaacagatgaaggtatagctgcaccagcatctaattca
+7512640/1
@?@DD>??FB1CFII@DGDHIGIGDBHHGGEGIEIIIIDFHCB?FFHGGI
@7512958/1
gagctattcgagcagcatgcaagagagtccaaagagaaggttatgaaccg
+7512958/1
@@@DFAEDDHFDDHIIIG@GHGIIFE7AEGHDGEGCGHG@?BDHIGEDHD
@4103192/1
cgaacgatgtcaccacctgattggtgatatcagccgctccgggcgttccg
+4103192/1
CCCFFFFFHHHHHJJJJFIGIJJJCFHJJFIIIJIGIIIGIIJJJHFHFF
@6833730/1
cttgtgacttgttcaaattgtccatccgatactccatctctaaaaa
+6833730/1
???DADDDDDBCDAA@EBB4C:CBE?FEFEDE<DDDDEBDDCDDEE
@6833794/1
cttgtgagccgccattctcttggctagcttctttgacttgccagtgccaa
+6833794/1
@@@DDDDFGHHGDG@GGEGIIDFHFEEHEHBCFG??BDG@FH9B?FHH<B
@6833795/1
cttgtgagccgccattctcttggctagcttctttgacttgccagtgccaa
+6833795/1
BCCFDFFFHHHHHJJIJJJIJHIIJJIIIJGIJJGHIJIGHIIGDEGHIJ
@4104626/1
cgaacgtctacagttatcctccagttccttcgtaccctcctcctccaatt
+4104626/1
@@@DDDDBDFBDHFGGBEHGGH>GFEC@AFGHFFFDHCHGEBH@BH9BDG
@4104627/1
cgaacgtctacagttatcctccagttccttcgtaccctcctcctccaatt
+4104627/1
CCCFFFDFHHHGHBHGIGIDGICHCHGIGIJFHJJJJGIJIJJ;BF9B<F
@4104927/1
cgaacgttcttctgggcttttcctgcttttttagcagctttaccattcgt
+4104927/1
@@?D;:=B?CF?A<DG??FGI:C<?<CFFIII=?BDEFFGGABFDDF@@B
@4104928/1
cgaacgttcttctgggcttttcctgcttttttagcagctttaccattcgt
+4104928/1
@@?DDA=DBBF<C4EG?;FGI<EA<??GFIII;9BBDFFGIBFF@@FBDB
@4104929/1
cgaacgttcttctgggcttttcctgcttttttagcagctttaccattcgt
+4104929/1
CCCFDDDDHBHFFIIIBGIJJIJIIHGIJJIJGHGIJJGIJJJJIGGGID
@6156126/1
ctggtatgttgaggagcaggtggatgggctgctatgtgagttgtctgagt
+6156126/1
BBCFBDFFHFHGHJIJJJJJCGGIIIIGJIJIIGGIGIIHHHGGIIIIJB
@4106246/1
cgaactggtccaaatcgagggcgccatccacgagccaatcttccgctacc
+4106246/1
CCBFFFFFDHHHHJJIJIIJJIIJJJIJJJJJJJJJJJJJJJJJIJHHFF
@4107240/1
cgaacttcaattacacaaattagtacaactcctccaaaccttgcaaattt
+4107240/1
@@@FDDFDHHFHFHHIGIJJJIGGIIIJJJJJJJJJJJJJIJJJJJJJJJ
@4107349/1
cgaacttccatagattcaaatgaagtaaacaacatacgtttttcatttaa
+4107349/1
@@@DDDFDHFDFDEFGDEHI??EH<<CHI@CG@FBGCGEGIIIIIGIIEI
@4107350/1
cgaacttccatagattcaaatgaagtaaacaacatacgtttttcatttaa
+4107350/1
@@@FFDDEHAFDBFGIEGIJGDHHHEHIIGIJEIIJIJIIJJJJIJJJII
@4107351/1
cgaacttccatagattcaaatgaagtaaacaacatacgtttttcatttaa
+4107351/1
@C@FDDFFHHHFDBGHGIJJEEHHHCHHIJJJJJIJIJHIJJJJJJJJJJ
@4107352/1
cgaacttccatagattcaaatgaagtaaacaacatacgtttttcatttaa
+4107352/1
@CCFFFFFHHGHHIJJJJJIJIJJJFJHEHIJJJIIJIFHJIIIJJJJJI
@4107353/1
cgaacttccatagattcaaatgaagtaaacaacatacgtttttcatttaa
+4107353/1
CC@FFFFFHHHHGIJJJIJJIJJJJHHJJJJJJJIJJJIJJJJJJJJJJJ
@5471539/1
ctcctgaacagtttcgatcttagcatttggaaagctctgatcgcaatgat
+5471539/1
CCCFFFFFHHHDFIJJHIFHGEHIJIJJIIIIIGGHIIIGEIJJJJJJJJ
@7513640/1
gagctgaatagcttacggatctgttgcaccgagtgaacatgtgacat
+7513640/1
@@@DFFBDDHBFDGJJIIGHGGIHGJIJIJJDHHIJIGHIIIJGIIJ
@6836757/1
cttgtggtcacttttcgcgcaaaggtaaaatcgttctagacatactttat
+6836757/1
=@@DAB?DBHDHFDGIFIIBHIG@?CGFB<?BGEHABCHIAGGHEHEHGI
@6836758/1
cttgtggtcacttttcgcgcaaaggtaaaatcgttctagacatactttat
+6836758/1
@@@D=BDB??FFHIIIIEB8@CFE<1?FGH?FDHGEDDE<BFHBFHIIGC
@6836759/1
cttgtggtcacttttcgcgcaaaggtaaaatcgttctagacatactttat
+6836759/1
@@@DDDD?FHHHFGIBDEGGGIEADGHGHIAFFGHIGIIGIIIIIIIIIE
@6836760/1
cttgtggtcacttttcgcgcaaaggtaaaatcgttctagacatactttat
+6836760/1
@@@FDFBFHFFFHIJJIEGHJGIIGHIGHHGDEGHIGIHEIIIHI@HGII
@6836761/1
cttgtggtcacttttcgcgcaaaggtaaaatcgttctagacatactttat
+6836761/1
@CCFDFFDHHHHHIJJJJJJJJJJJDGIIJJJIIJJJJJJJJJIJJJJJJ
@3422954/1
ccatgatgcactcggccggaccgattcagcccccaccaagggaagggggc
+3422954/1
@@<DDFD>BDDHFGHIIHEADG>AHHCE?9DFHG>FEH;ACA6@D=A>:?
@3422955/1
ccatgatgcactcggccggaccgattcagcccccaccaagggaagggggc
+3422955/1
@C@DDDBDHHHGFEDHIIGGIJEGIIIIJIGGIJIJBGG>CCCDB??CD@
@3422956/1
ccatgatgcactcggccggaccgattcagcccccaccaagggaagggggc
+3422956/1
CCCFFFFFHHHHHJJHJGJEGHEGIJJJGGIJIJ<FHGGEEFFFBFDDD=
@4108841/1
cgaagaaagacgccaaacattcggcagccaagaacttgctggatctcttg
+4108841/1
CC@FFFDFHHDHHIJJJIIJJJGIIJJIJJJIIJIIGJJJIJJIIJIHIG
@4108842/1
cgaagaaagacgccaaacattcggcagccaagaacttgctggatctcttg
+4108842/1
CCCFFFFFHHHHHJJJJJJJJJJJJJJJJJJIJJJJJJJIJIJJJJJJIJ
@1387886/1
atgaaatggaacacgaagagggactaccacacgaaaggcagttcaccatc
+1387886/1
CCCFFFFFHHHHHJJJJJJJJJIJJJJJJJJJJJIJJIIIJIJJJJJJJI
@6159886/1
ctggtccaaatcgagggcgccatccacgagccaatcttccgctaccgcgt
+6159886/1
@@@DDDFDHHHHGBGIDHIIJJIGGIIJIAAGHIFHIIJJJJJIGHBF>>
@6159887/1
ctggtccaaatcgagggcgccatccacgagccaatcttccgctaccgcgt
+6159887/1
BCCFFFFFHHHHHHIJIIJJJJIJJJJJJFIIJJJJJJJJJJJJHHHFD>
@696625/1
aattcttgtacgtactcgtcgttgttgaagtcggctcgacggaccaagtt
+696625/1
CCCFFFFFHHHHHJJJJIHHIHIJIJJJJJIJIFJJJIIJJJJJHHFF@B
@7827/1
aaaaaaatatcgcaatattagaaattttcaaatattcttcgcttttgact
+7827/1
CCCFFFFFHHHHHJIJIJJJJJJJJJJJJJJIJIJIJJJIIIJJJJJJJJ
@7517394/1
gaggaagtaacggcagcactattgacactaagaaatcaca
+7517394/1
@@@DDDDDDHHF>HBBDB>AF9?FGHHGFHG>GHI@BD?D
@7519202/1
gaggaatttgaacagttaccatctactatcagagatcgaatgtgtgc
+7519202/1
@@@FFFFFHDHGHIIHGJGIJIIJJGHIIIGGGHDGIDIGIGFGIGG
@8984/1
aaaaaaatgtcaaaattttgcaaattatgtggcattttgacatttatgtg
+8984/1
CCCFFFFFHHHHHJJJJJJJJJJJJJJJJIJJJJJJJJJJJJJJJJIJIJ
@8985/1
aaaaaaatgtcaaaattttgcaaattatgtggcattttgacatttatgtg
+8985/1
CCCFFFFFHHHHHJJJJJJJJJJJJJJJJIJJJJJJJJJJJJJJJJJJHI
@2074499/1
caaagattgttcctgataatcaaacaggggattctacgaaaaaagacaaa
+2074499/1
CCCFFFFFHHHHGJJJJJFIIJJJJIJGIJIJJJGIIGIIJIJJIIJJJJ
@4793209/1
cgtctttatagaatgtcaatgttattctaaaaagaagactgctaaacgtt
+4793209/1
B@1BDDFFHHHGHJJIJJJJJHJJJJJJJJJJJJJJIJJJJJJJJJJJJJ
@2075849/1
caaagcaaagacgcaataagtgatacaagaaaatatacagactaaagaaa
+2075849/1
@@@DBDFFHDHFAEHIGGIACH<@EHGHGGIGGHIIIIEGGEHGGGIIH?
@4793511/1
cgtctttcttcgatcttccggttccgg
+4793511/1
=?:=ADD:AC:A:A@EE<F:C8@;E:E
@4793512/1
cgtctttcttcgatcttccggttccggtggccaccagatcgttgttaagg
+4793512/1
@@?DDDFFGHDHHIIIGGIAHFHJIIIIIIGGAGGEAGGHIHJJGIA@@@
@4793513/1
cgtctttcttcgatcttccggttccggtggccaccagatcgttgttaagg
+4793513/1
@C?DFFFDDHDFCGEGIGIGIEHHJIIHIJIJGJJIGGHHGGIBBFDHIJ
@4117492/1
cgaagagggactaccacacgaaaggcagttcaccatcgcttgtcatgtgt
+4117492/1
@@?DDDFFFHBCFFGGGGIDGHIICGEHBFDHGGDBGFCDCHFEHGGBFC
@4117493/1
cgaagagggactaccacacgaaaggcagttcaccatcgcttgtcatgtgt
+4117493/1
@@@FDAEDFHHHGHHIJJDGGHIJJIJIJJIGIIJJIIJIHGIIIGGCGH
@4117494/1
cgaagagggactaccacacgaaaggcagttcaccatcgcttgtcatgtgt
+4117494/1
C@@FFFFFFHHHGIIEIIIIIIIBGIIGGIFIIIEIGEFHGIIIIIDGEI
@4117495/1
cgaagagggactaccacacgaaaggcagttcaccatcgcttgtcatgtgt
+4117495/1
CC@FFFFFHHHHHJJIIGGGIIJIJGIIHJIJIJJJJGIEHJIJJJJJIJ
@4117496/1
cgaagagggactaccacacgaaaggcagttcaccatcgcttgtcatgtgt
+4117496/1
CCCFFFFFFHFHHDHHGIJGGIIIIIGJGIDHIIJIIDGC@GCFBGCCHI
@4117497/1
cgaagagggactaccacacgaaaggcagttcaccatcgcttgtcatgtgt
+4117497/1
CCCFFFFFGGHHHJJJJJJIJJJJIJJJJJJJJJJIJJJJIJJJJJJHII
@4117498/1
cgaagagggactaccacacgaaaggcagttcaccatcgcttgtcatgtgt
+4117498/1
CCCFFFFFGHHHHJJFIIJGHJGGCFHIBFGIGIIGI@GIJIHIJDHGHE
@4117499/1
cgaagagggactaccacacgaaaggcagttcaccatcgcttgtcatgtgt
+4117499/1
CCCFFFFFHHHHHJJGIIIJJJJIIIJJIIJJJJJJJJJJJIIHHJJGHH
@4117500/1
cgaagagggactaccacacgaaaggcagttcaccatcgcttgtcatgtgt
+4117500/1
CCCFFFFFHHHHHJJJJJJIIJJJIJJJGIJJJJJIJJIJJIIJIJJJJI
@4117501/1
cgaagagggactaccacacgaaaggcagttcaccatcgcttgtcatgtgt
+4117501/1
CCCFFFFFHHHHHJJJJJJJJJJJIIIIGIJJJIJJJIJJJJHIIJJHIJ
@2748880/1
cagaagttttttccataagccagtcggagaaattatcgacttaggagaag
+2748880/1
@=;DDDDFHHHGHIIGIHHIJIIFEHIGIIGGIIDIGIGGIHGIGFC=C@
@7524004/1
gaggcttttaaaattcaacgtttagcagtcttctttttagaataacattg
+7524004/1
CCCFFFFFHHHHHJJJJIJJIJJIJJJJJJIJIJJJJJJJIIJJJIIGIG
@7524005/1
gaggcttttaaaatttaacgtttagcagtcttctttttagaataacattg
+7524005/1
CCCFDDFFHDHHHGIIGHGGFGHIIJJIHGIIGEGIJJGCDGIJJIIJJ@
@12981/1
aaaaaacattgaccaatcgccaccaatgcctggtgcagctatccactttg
+12981/1
@@CFFFFFGHHHHIIIIJGHIIEGGGIHIIJJGGHJIGIIIJJIIJIJJG
@12982/1
aaaaaacattgaccaatcgccaccaatgcttggtgcagctatccactttg
+12982/1
CCCFFFFFHHFHHIJJII;BGHGHGIJGEIGHGHIEGIJJIEIHIJIJGH
@12983/1
aaaaaacattgaccaatcgccaccaatgcttggtgcagctatccactttg
+12983/1
CCCFFFFFHHHHHJHIHI?FHGJJJJJIJJJJIGGIJJJJJJJJJJJJJJ
@12984/1
aaaaaacattgaccaatcgccaccaatgcttggtgcagctatccactttg
+12984/1
CCCFFFFFHHHHHJJJIJCGIIJJJJJJJJJJJHGIIIJJJJJJJJJJJJ
@7524774/1
gagggcatgatgagcagccgagcccttggcttccttcggagttttgcctg
+7524774/1
CCCFFFFFHHHHHJJJJJJIIIFIJJJJJJJJIJBHHII;F;FHIIIIIG
@6168198/1
ctggtggccaccggaaccggaagatcgaagaaagacgccaaacattcggc
+6168198/1
BBCFDFFFHGHHGIGIJJIJBHIIJJIJJJFIIIJIGIIIIJGGHHHHHF
@6173135/1
ctggttaactttagtgggaaggtttaggtatttgtggtatctgtcgatgt
+6173135/1
@@@FADDFFFHHFGFHIIIIGI<FH@EI2AEHHACEG?DGGHGDFFDCFF
@6173136/1
ctggttaactttagtgggaaggtttaggtatttgtggtatctgtcgatgt
+6173136/1
BCCFDFFFHHHHHJHIJJJJJJCHHIJJCHIJJIIJJJJJJJJJJJIJJJ
@4798609/1
cgtgaagtggtccgtgccccttgcggttaccccttctgttgggatggggg
+4798609/1
@@@FBBFDHHBHHJGIIIJJCGHIGGHJJIJJJIJIIHIIIJJGHIJJJJ
@6848509/1
cttgttgtggttgggggtcttgtgtaatgggttgaggctgaacctcaggt
+6848509/1
CCCFFFFDHHFHHJJJJ?DGGEBFGIIIIJJGIJEHIIIJGJIIJJGIH3
@6848888/1
cttgttgtttactgtgccagcccacctgtccactgagggaggccacccta
+6848888/1
CCCFFFFFHHHHHJHIJJJJJJJJJJJJJJJJJJJJFHIJJJJJJJJJJJ
@6850451/1
cttgtttatttccctttttgtggagagg
+6850451/1
???AADD;DDD?DE<EEEI83<F3C9CF
@6850452/1
cttgtttatttccctttttgtggagaggtactatgtgtgtttggct
+6850452/1
??@1ADE?FHHHHIEHIIIGAFHCFEGH9CGGFHG@FBFDAHDIGG
@6850453/1
cttgtttatttccctttttgtggagaggtactatgtgtgtttggct
+6850453/1
@@@DDDD;<FHDHI@HIII8<<C?C?BF?EGHDGG9C?8CDF3;DC
@6850454/1
cttgtttatttccctttttgtggagaggtactatgtgtgtttggct
+6850454/1
BBBFDEFFHHHHHJJJJJJJHIJHIGGGEHIJJJJHIIJIJHCHIJ
@2752097/1
cagaatctagccaaacacacatagtacctctccacaaaaagggaaataaa
+2752097/1
@@CFADEFDHGHGJGIGIGJJIIJIJIIIIJIJIJGGHIHAHGFIIIHHI
@2752098/1
cagaatctagccaaacacacatagtacctctccacaaaaagggaaataaa
+2752098/1
CCCFFFFFHHHHHJJJIJJJJIJJIIIJJJJJJHIIJJJJJJJJJJJJJJ
@6851071/1
cttgtttccgtgagttgctgaacaaatttgaaaaaaccagagacgatttt
+6851071/1
@@@FBDEFHHFFAFDGFGHGHIIIIGIIIIFIIIIIEGE@GEHIIIGGIG
@7527515/1
gaggttgtacccaaacttttcggggtgcaatcttcttttccggaaaatgc
+7527515/1
@@CFDEFFHHHHHJJIIJJJJJJIJFHIJJJJJJJJJJIJJJJIJJJJJJ
@4123175/1
cgaagatttggagaatattgtggtagaccaattgaagttcttttatgagt
+4123175/1
@C@FFFFFHGHHHJJJJJJIIIJFHHGHJIJIIIIIIHIGIIJJJJIJFC
@4123176/1
cgaagatttggagaatattgtggtagaccaattgaagttcttttatgagt
+4123176/1
CCCFFDFFHFHHGIIGGIIGCHHFHIIJJIJJJIJJGEHIIIJJGIGEGF
@17175/1
aaaaaacttctgcccacttgaagtagattttgtgaaggagcacaacgtaa
+17175/1
CCCFFFFFHHHHHJJJJJJJJJJHIJIJJJJJHIJIJJJJJIIJJJJHHJ
@7528249/1
gagtaactgaaactgagactgaatttattcgaatttctgagaaatccagg
+7528249/1
@@CDFFFFHHHHHJJJJJJJJHIIIJJJJIJJJJIJIIJJJJJJJJJJII
@2754130/1
cagaattacaggaaatggataattataggattggatctatgactgtgtat
+2754130/1
CCCFFFFFHHHHHJJJJJFIJJJJJJJJJHIJJJIJJIJJJJJJJIJIJJ
@2754131/1
cagaattacaggaaatggataattataggattggatctatgactgtgtat
+2754131/1
CCCFFFFFHHHHHJJJJJJJJJJJJJJJJIJJJJJJJJJJJJJJJIJIJI
@3431001/1
ccattatcactttttgttgccgtgtgcccttgagaaatttgctgcctcaa
+3431001/1
@@@DDDDDBDFHHII@CHEEHA?C8FEHIAGCBF?FHDHI@DEGGICGAH
@3431002/1
ccattatcactttttgttgccgtgtgcccttgagaaatttgctgcctcaa
+3431002/1
CCCFFFFFFHHHHJJGHIGIJJGHCFFGHEHC@DFIGEIJCGBFGIIGFH
@3431003/1
ccattatcactttttgttgccgtgtgcccttgagaaatttgctgcctcaa
+3431003/1
CCCFFFFFHHHHHJJJIJJJIJGHHJJJJJJJJJJJJJJJJJJJJJIJJJ
@3431004/1
ccattatcactttttgttgccgtgtgcccttgagaaatttgctgcctcaa
+3431004/1
CCCFFFFFHHHHHJJJJJJJJJGIFIIIJJJJJJJJJJJJJJJIJJJJJJ
@3431184/1
ccattatctagtgcgctagaccatgatcggatatttatgttactattgga
+3431184/1
CCCFFFFFHHHFHJJJJJIJJJJJJJJJJJGHJJIJIJJJJJJJJJJIGJ
@19920/1
aaaaaagcaggaaaagcccagaagaacgttcgactttcacttcattctat
+19920/1
@@@DDDDD;?F?DGHCA8CF=@ADFBF6GB>@DHHIHIIE@GI>FBDFFG
@19921/1
aaaaaagcaggaaaagcccagaagaacgttcgactttcacttcattctat
+19921/1
CCCFFFFFHHHHGIJEHGGHEHIFIFGEGHHGIGIIIJG@FGHGIIJJGG
@19922/1
aaaaaagcaggaaaagcccagaagaacgttcgactttcacttcattctat
+19922/1
CCCFFFFFHHHHGJJIJJIIGIJJJJJFGHGJJGIIIJHGGIGIIGJGJG
@19923/1
aaaaaagcaggaaaagcccagaagaacgttcgactttcacttcattctat
+19923/1
CCCFFFFFHHHHHJJIJJJJJJJJJJJJJJJJJIHJJJGGIIJJJJJJIJ
@5480468/1
ctcctgttcttaaataaagtgtactttattgaaaaattagtaaaacataa
+5480468/1
CCCFFFDEHHHHHJIJJIIFHHJJJJJJJIJJJJJJJFIJGIIJJJJJJI
@4801064/1
cgtgacttttctcccctgttcttaaataaagtgtactttattgaaaaatt
+4801064/1
@@@BDDDFHHGHHIIIGHFGGAHHIIIIFIIHIIIIIIIIIIIIGIIIII
@6857517/1
ctttaaaagacatttgtgctgaaaagaaaattcaagatccagtgtttaag
+6857517/1
CCCFFFFFHHHHHJJIHIIJJJJJIJJJJJJJJJJJJJJJJJJIHIJJJJ
@1407229/1
atgatacttttcaaattttcttttaaatttcatattctcataatactttt
+1407229/1
CCCFDFDFHHHFHIJGIJJHJJIGGH?CHHIJJGIGGFHEIHIIIGIJHI
@1407830/1
atgatatgatatgtatttattatattgtgaaaagggagcatttatttgat
+1407830/1
CCCFFFFFHHHHHIJJJJJIJJJJJJJJJJJJJJIJJJJJJJJJJJJJJI
@1407831/1
atgatatgatatgtatttattatattgtgaaaagggagcatttatttgat
+1407831/1
CCCFFFFFHHHHHIJJJJJJJJJJJJJIJJJIIJIJJJJJJJJJJJJJJJ
@1407909/1
atgatatgtatttattatattgtgaaaagggagcatttatttgatgcaaa
+1407909/1
CCCFFFFFHHHHHJJJJJJJJJHJJJJJJIJJJJJJJJJJJJJJIJJIJI
@7531494/1
gagtggtgaaaccgcagatggcaaactagtaccggaatcaacatcgcatg
+7531494/1
@C@DDD=BFDDFCDDFGIHGGIIIGGDHIHHIDDHIIGGHGIGCGHIII;
@23764/1
aaaaaagtttatttatcatacacaggtaaacagttgtacagtagaggata
+23764/1
B;@FFFFEHHHHGJJIJJJJJJJJJJHGHIJJIJJIHHIIJGHGIIIIJJ
@23765/1
aaaaaagtttatttatcatacacaggtaaacagttgtacagtagaggata
+23765/1
B@@FFFFDDFHHHJJJIJJJJJJJJICFHIIJFGIIIHIJJFFHHIJJJJ
@23766/1
aaaaaagtttatttatcatacacaggtaaacagttgtacagtagaggata
+23766/1
CC<DFFFDHHHHHJJJJJJJJJJJJJHFHHJJJJJJHHIJJIIJJJJJJJ
@23767/1
aaaaaagtttatttatcatacacaggtaaacagttgtacagtagaggata
+23767/1
CCCFFFFDHHHHHJJJJJJJJJJJGIHHHIJIJIJJIJJJJHGGGHGIII
@23768/1
aaaaaagtttatttatcatacacaggtaaacagttgtacagtagaggata
+23768/1
CCCFFFFDHHHHHJJJJJJJJJJJJIHHIJJJIIJJHIJIJIIJJJJJJJ
@23769/1
aaaaaagtttatttatcatacacaggtaaacagttgtacagtagaggata
+23769/1
CCCFFFFDHHHHHJJJJJJJJJJJJJFGIJJJJIIJGHIJJGHIIJJJJJ
@23770/1
aaaaaagtttatttatcatacacaggtaaacagttgtacagtagaggata
+23770/1
CCCFFFFFHHHHHJJJJJJJJJJJJJHGHJJJJIJJJJJIJIIIIIJIII
@23771/1
aaaaaagtttatttatcatacacaggtaaacagttgtacagtagaggata
+23771/1
CCCFFFFFHHHHHJJJJJJJJJJJJJHHIJJJJJJJJJJJJJJJJJJJJJ
@7532793/1
gagttgtactaatttgtgtaattgaagttcgtattatttcctcgaaatca
+7532793/1
B@@DDFFEHHHGHJJIGIHIJJJJJJJJJJIIJJJJJJJJJJJJJJJJJJ
@6176842/1
ctggttcattggactccgattcttccttttctaaggcttttctgtaattt
+6176842/1
B@@FDDFFHHGGFIJJJJIJJJJJJGIIJJJJJJJGGIIJJJJJIJIJJJ
@1409559/1
atgatgagcagccgagcccttggcttccttcggagttttgcctgttccgt
+1409559/1
CCCFFFFFHHHHHJIJJJJJJJIJJJJJIJJJJHJHIJIJJJIIHJJJJF
@2758335/1
cagacaaagcacctatcgaatcgaatattagtagcaagatccgagatgtg
+2758335/1
CCCFFFFFHGHHHJJJJJIJJJJJJIIIIJJFIGIIIGIGJIJJIJIJIJ
@2759610/1
cagacaattaatagaaaaatgacagaaggacagacaagaaacatgataag
+2759610/1
CCCFFFFFHHHHHJJJJJJJJIJJJJJJJJJJJJJJJJJJJJJJIJIJJJ
@1412888/1
atgattttgaggtactcgagggcatgatgagcagccgagcccttggcttc
+1412888/1
BCCDFFFFHHHHCGHIIJGJIJJJIIIFHIJJEHIIIJJJGIGHIIIJBI
@1412889/1
atgattttgaggtactcgagggcatgatgagcagccgagcccttggcttc
+1412889/1
CCCFFFFFHHHHFHIJJGHIIJJJJJJJGHJJJJJJJGIIJJIIJIIIJJ
@4803827/1
cgtgcacatgtcgtaaaagtggtgatctaggtggtttaatttctccataa
+4803827/1
@@?BDDFDHFFHHIIJJJI<FHCGHJJJIIGEFHCGIIJIHHHJJJJIJF
@4803828/1
cgtgcacatgtcgtaaaagtggtgatctaggtggtttaatttctccataa
+4803828/1
CCBFFFFFHHHHHGIIJJIFHICFHGHIIJIBFHEHIJJJJJJJJJIJJJ
@7534415/1
gataaaataacatttgtttgcctctcagtcgccatattgatttaattttg
+7534415/1
?@@DFFFDHFHFHGHIGIEHHGIIIIICHCHDBGGDFGGEGHIGGHCDH<
@28539/1
aaaaaatatcgcaatagctcaaaagggaacaatttttatcgagttattga
+28539/1
CCCFFFFFHGGHHJJJJJJJJIIGIJJJJJIBHIJJJJIJJBHFHIJJJE
@28540/1
aaaaaatatcgcaatagctcaaaagggaacaatttttgtcgagttattga
+28540/1
CCCFFDFDHDADHEHICHII@GIGIIEGHIIBFHGGGDDDGGI=C@BEBD
@28541/1
aaaaaatatcgcaatagctcaaaagggaacaatttttgtcgagttattga
+28541/1
CCCFFFFFHHHHHJJJJJJJJJJJJJIIJJJIJJJJJJJJJEGFHIIJJG
@28542/1
aaaaaatatcgcaatagctcaaaagggaacaatttttgtcgagttattga
+28542/1
CCCFFFFFHHHHHJJJJJJJJJJJJJJJJJJJJJJJIJJJIJIFHJJJJI
@28543/1
aaaaaatatcgcaatagctcaaaagggaacagtttttatcgagttattga
+28543/1
CCCFFFFFHHHHHJJJJJJJJJJJJJJJJJJJIJJJJJJJJJJGHIJJJI
@7535711/1
gataaatatacctgcacacacgcatttttaaatttaaaaatttattcaag
+7535711/1
BCCDFFFFHHHHHJIJIJJJIIIJIJJJJJJIJJIIJIJIIJJIIJIJIJ
@29252/1
aaaaaatattaggaatccactacaaggttttcaatagggcattctaacat
+29252/1
BB?DFFFFHHGHHJJIJJIJJJJJJJJEHGJIJGJJJJGHJIJJJJJJJJ
@29253/1
aaaaaatattaggaatccactacaaggttttcaatagggcattctaacat
+29253/1
CCCFFFFFHHGHHHHJJJIJJJJJJJJGHIJJJIIJJJJIJIJJJIJIIJ
@29254/1
aaaaaatattaggaatccactacaaggttttcaatagggcattctaacat
+29254/1
CCCFFFFFHHHHGIJJJJJJJJJIJJJFHIJJJIIJGGGHIIJIIJJIII
@29255/1
aaaaaatattaggaatccactacaaggttttcaatagggcattctaacat
+29255/1
CCCFFFFFHHHHHJJJJJIJJJJJJJJGHJJJJJJJJJJJJJJJJJJJJJ
@29256/1
aaaaaatattaggaatccactacaaggttttcaatagggcattctaacat
+29256/1
CCCFFFFFHHHHHJJJJJJJJJJJJJJFHIJJJIJJJJIJJJJIJIIJII
@29257/1
aaaaaatattaggaatccactacaaggttttcaatagggcattctaacat
+29257/1
CCCFFFFFHHHHHJJJJJJJJJJJJJJGIJJJIJJJJJJJJIJIIGIIJJ
@29258/1
aaaaaatattaggaatccactacaaggttttcaatagggcattctaacat
+29258/1
CCCFFFFFHHHHHJJJJJJJJJJJJJJGIJJJJJJJJIIIJJJJJIJJJJ
@7536240/1
gataaatcttcctgcctcttgtattttgttcctcaggtaaagggcatgtt
+7536240/1
CCCFFFFFHHHHHJJJJIJJJFHIJJJJJJJIJJJJJGHIJJJJJIJJIJ
@710158/1
aatttctcaagggcacacggcaacaaaaag
+710158/1
@@@DDDDDHH<B?BB::CG<FFGDFBFHII
@711116/1
aatttctttcatttatcaaggttttcaaactgttaaaaaacctgctgaat
+711116/1
CCCFFFFFHHHHHJJJJJJJJCHIJJJJJJIIIJIJJJJJJJIJJJJJJJ
@711243/1
aatttgaacagttaccatctactatcagagatcgaatgtgtgcagaatca
+711243/1
CCCFFFFFHHHHHJJJJJJJJJJJJJJJJIIJJJHIJJDHIGJJIJIGII
@711793/1
aatttgcaaaattttgacatttttttctttcctttatgtccacaaacaaa
+711793/1
CCCFFFFFHHHHHJJJJJJJJJJJJIJJIJJJJJJJJJJJJJJJIIIJJH
@6867304/1
ctttaacgaaatgtcaagagcataaagtatgtctagaacgattttacctt
+6867304/1
@@@DDDDDHDF?F?EHICHHICBBGBFBHHHCGHGF@GADD=FGIC93BD
@6867305/1
ctttaacgaaatgtcaagagcataaagtatgtctagaacgattttacctt
+6867305/1
CCCFFFFFHGHGHIIJIJJJGJIJJJJIIJIIIIIGIJHIJJJJJJGGIJ
@6867306/1
ctttaacgaaatgtcaagagcataaagtatgtctagaacgattttacctt
+6867306/1
CCCFFFFFHHHHGHIIJJJJIJJJJJJHHJJIIIJJJJIJIJJJJJJJJJ
@6867307/1
ctttaacgaaatgtcaagagcataaagtatgtctagaacgattttacctt
+6867307/1
CCCFFFFFHHHHHIJIJIIIIJJJJJJCHIJIIJJJIJIJIJJJJIHIIJ
@6867308/1
ctttaacgaaatgtcaagagcataaagtatgtctagaacgattttacctt
+6867308/1
CCCFFFFFHHHHHJJJJJIJJJJJJJJIHIIIJGIGIIIIGIJJIGHFHJ
@34884/1
aaaaaatgtcaaaattttgcaaattatgtggcattttgacatttatgtga
+34884/1
@@@FFFFFHDAFHIIIIII>FFEFHIGIIIIIIIIIIIGIGGHGGIIFHH
@34885/1
aaaaaatgtcaaaattttgcaaattatgtggcattttgacatttatgtga
+34885/1
CC@FFFFDFHHHHJJJJJHJIJIJJJJJIIJJJIJJJJJJJJJJJIJHII
@34886/1
aaaaaatgtcaaaattttgcaaattatgtggcattttgacatttatgtga
+34886/1
CCCFFFFFHGHGHJJJJIJIJJHJJJJJIHJJJJIJGIJJJJGJJJJIJI
@34887/1
aaaaaatgtcaaaattttgcaaattatgtggcattttgacatttatgtga
+34887/1
CCCFFFFFHHHHHJJJJJIJIJJJJJJJJJIJIJJJJIGJJJJJIJJFHG
@36286/1
aaaaaattacattcagtatcgatagataatattgatgattataattaata
+36286/1
CCCFFFFFHHHHHJJJEHIJJIJJJJJJJJJJJIGIJBIIJJJGIIJJIJ
@3439536/1
cccaaaacatgaccatgatgcactcggccggaccgattcagcccccacca
+3439536/1
CCCFFFFFHHHHHJJJJJJJJJJJJJJJJJJJJJJJJJJJIIJJHHFFFD
@6183391/1
ctggtttctctatagttttgtcatacgtttttgaggcagcaaatttctca
+6183391/1
@@@FADFFHHHFHGGEGGIIJIIIGGHFHGIIJFHGGIJGDBGIEFHIJJ
@1414637/1
atgcaatgtgtttaaatttttgtcgagtcaaaagcgaagaatatttgaaa
+1414637/1
CCCFFFFFHHHHHJJJJJJJJHHIJJJHIJJJJJJJJJJJJJJIJJJIJJ
@1416623/1
atgcatgttatcacgattcataaaagtaatataaccttagatttcgaggc
+1416623/1
CCCFFFFFHHHHHJJJJJJJJJJJJJHHIJJJJJJIJJJIJIJJJJIGGI
@1416784/1
atgcattctcctggtgctttgacggatttgagatcagctctagttaataa
+1416784/1
CCCFFFFFGHHHHJAFHJJJJIJJJHIJIJJJIJJJJJIIJJJIIJJJJJ
@1416785/1
atgcattctcctggtgctttgacggatttgagatcagctctagttaataa
+1416785/1
CCCFFFFFHHHHHJEHIJJJIIIJJHJJJJJJJJJIJJJJJJJIJIJJJI
@1416815/1
atgcattgaaacgcaaactgacgtttacttttcgaatgtcaaacagaatc
+1416815/1
CCCFFFFFHHHHHIJJJJJJJJJJJJJJJJJJJJJIIJHJIIIJIJIJJG
@6187957/1
ctggttttttcaaatttgttcagcaactcacggaaacaagttgagaaatc
+6187957/1
=1:BDEFFHHHHHJJJJJGIJJJIJJJJJJJJJJJJJJIIHIJJJJJJJJ
@6187958/1
ctggttttttcaaatttgttcagcaactcacggaaacaagttgagaaatc
+6187958/1
@@@FADEFHHFHHJJJJGHIGHHIJIIGIIIIJIJJGIIJIHIJJIIJHI
@6187959/1
ctggttttttcaaatttgttcagcaactcacggaaacaagttgagaaatc
+6187959/1
@CCFDEFFHHHHHJJJJIGEGIIJJJJJJJJJJJJJJJJJJJJJJJJIJJ
@6187960/1
ctggttttttcaaatttgttcagcaactcacggaaacaagttgagaaatc
+6187960/1
BCCFDFFFHHHHHJJJJIHHIJJJJJJJJJJJJJJJJJIJJJJJJJIJJJ
@7540423/1
gataattataggattggatctatgactgtgtatcgatagctgttcacttt
+7540423/1
C@CFFFFFHHHHHJJIJGIJJIJIJJJIJIJJJJJGGGIGHIHIEGIIJJ
@1417622/1
atgccatctgggcccggggctctgtgatttcttagtgtcaatagtgctgc
+1417622/1
CCCFFFFFHHHHHJJGIIJIIIGJEGIJJJIJJJIGHII?DFHGBBHIII
@6189843/1
ctgtaacacaaagttctcaacaaccagctcctacatctcaacaacaagct
+6189843/1
BCCDFFFFHHHHHHIJJJJJJJJJJJJJJJJJJJJJJJJJIJJJJJJJJJ
@1417973/1
atgccctcgagtacctcaaaatcatgaccaaaaag
+1417973/1
CCCFFFFFHHFADBGEFEHHIAAEDEHGHCHIIIA
@712726/1
aatttgtatccattatcactttttgttgccgtgtgcccttgagaaatttg
+712726/1
CCCFFFFFHHHHHJJJJJJJJJIJJJJJJJJGIHIJIJJJJJJIJJJJJJ
@3444152/1
cccaaacttttcggggtgcaatcttcttttccggaaaatgctcgaaaact
+3444152/1
@@@DDDDDFFFFFIFI<C?@F?FDFFEFIICFBF@FFI<BFEFCFFIE@3
@3444153/1
cccaaacttttcggggtgcaatcttcttttccggaaaatgctcgaaaact
+3444153/1
CCCFFFFFHHGHGJIJCFGIJJIJJJJIJJJJJJHJJJJJGIJJJJJJJJ
@713034/1
aatttgtgtaattgaagttcgtattatttcctcgaaatcaataatgcaat
+713034/1
CCCFFFDEHHHHHJIIJHIJIIJGIIIJJJJIJIGIIIIIJJIJIJGHII
@713035/1
aatttgtgtaattgaagttcgtattatttcctcgaaatcaataatgcaat
+713035/1
CCCFFFDFHHHHHJJJJJJJJJJJJJJJJJJJIJJJJJJJJJJJJJJJIJ
@713043/1
aatttgtgtagttgaagttcgtattatttcctcgaaatcaataatgcaat
+713043/1
CCCFFFEFFHHHHJJJJJJJJJJJJJJJJJJJJJJJJIJIJJJJJJJJHI
@713720/1
aattttacaagctatactttgcatagaattagtggtttttttctaaaatc
+713720/1
CCCFFFFFHHHHHJJJJJJJJJJJJJIJJJIJHHIHIJJJJJJJJJJJII
@47570/1
aaaaaatttcaaattgttcaggtaaaatcttgcttcatgattgaaaattt
+47570/1
CCCFFFDFHHHHHJIJGH>CFHAFHEHCHGJJJJJJIIIGIHEIHIIGIJ
@3449851/1
cccaaatgcagcctagttataaaatatgactgcccgatggactac
+3449851/1
CCCFFFFFGHHHHJIIFHIIIJJJJJJJJJJIIJJJJJIJIIJIJ
@5491658/1
ctcctttatgttttgcagcttgttgttcaggttgtttttgtttcttcttt
+5491658/1
CCCFFFFFHHHHHJJJIJJJIIGIIJJJIIJHHIHIIJIJIIJJJJJIJJ
@5491659/1
ctcctttatgttttgcagcttgttgttcaggttgtttttgtttcttcttt
+5491659/1
CCCFFFFFHHHHHJJJIJJJJIFHIHJIJJJIJJHJJJJGHIJJJJJJJJ
@6195730/1
ctgtaattctggtttctctatagttttgtcatacgtttttgaggcagcaa
+6195730/1
B@@DDFFFHHGHFHIIJJJJJJJGIIJJJJIJJJJJIJJJJJJJJJJJIJ
@6195731/1
ctgtaattctggtttctctatagttttgtcatacgtttttgaggcagcaa
+6195731/1
BCCDFFFFHGHHFGIIIJJJJJJJJJJJJJJJJGJJJJJIJIJJJJJIJJ
@6195732/1
ctgtaattctggtttctctatagttttgtcatacgtttttgaggcagcaa
+6195732/1
C@@DDFDFFDBH<FHBFDDFEHHFHIJGHIIGGIIHIIJJGAGHHIJEGG
@7543217/1
gatagaatgaagtgaaagtcgaacgttcttctgggcttttcctgcttttt
+7543217/1
@@@DDDDDHDAFFFHIIEFH=FHHIIIIIIIGGGH=FAFGAHHG>GACHG
@7543218/1
gatagaatgaagtgaaagtcgaacgttcttctgggcttttcctgcttttt
+7543218/1
@@BFFFFFHHHHFIJJJJFHIGIIIBGCFHDGGIJGGIJJGIGDFAHIJJ
@7543496/1
gatagataatattgatgattataattaataactagtgcctaataatagtg
+7543496/1
@@CFFFFFGBHHHIIGHGJIGGJJIJJIJIJFJJJCBHHJJJJJIGIDHI
@716430/1
aatttttatcgagttattgatttcgaggaataatacgaacttccat
+716430/1
=;@DDDDDFHFBFAFFFHGIEIHIEBGHIIIIIIICGGCAAHHIII
@718306/1
aatttttgtcgagtcaaaagcgaagaatatttgaaaatttctaatattgc
+718306/1
CCCFFFFFHHHHHGHJJJJIIIJJJJIJJJIJJJJIIJJIIIJJJJJJJJ
@718307/1
aatttttgtcgagttattgatttcgaggaataatacgaacttccat
+718307/1
@C@FFFFFHHHHHIJIIJIIIIIHGGIJGGEHIGIJIIEHIGHGGE
@718595/1
aattttttatatagtgccccgatgatatgatatgtatttattatattgtg
+718595/1
@?@DFFFFHDHHGEGEIIIII?FHEGIIGEFHGGGIIIIDIIEIIIIHDH
@7544230/1
gatagctttagaggtaatacactattattaggcactagttattaattata
+7544230/1
B@CFFFFFHGHHHJFHIJJJJJJJJJJJJJJJJJIJJJIJJJJJJJJJJJ
@2092711/1
caaagtatagaggttgtacccaaacttttcggggtgcaatcttcttttcc
+2092711/1
@CCFFDDDFFCFHFFGFHIGHFGEGIHHHIIEGI@@FHHGHIJJJJJIJJ
@7545671/1
gatatattcttcaggggatcatgaagctcgcttttcaaa
+7545671/1
@@@FFFFFGHHGH>C@HDGGIIGIGBEDGFF7DHBCGGH
@5496803/1
ctcgaaaactcaattggcgcacattcagcaggttttttaacagtttgaaa
+5496803/1
B@?DDFFFGHHHHJJJJJIIGIJJJJJJJIJJFGIJJJJIJJJFIJJJJJ
@5496804/1
ctcgaaaactcaattggcgcacattcagcaggttttttaacagtttgaaa
+5496804/1
CC@FFFFFHHHHHGIJJIGGGIGHIIIJIGJJIGIIJJGJGJGHIGEGEG
@5496805/1
ctcgaaaactcaattggcgcacattcagcaggttttttaacagtttgaaa
+5496805/1
CCCFFFFFHHHHFIJCGHGJJJGJIGJJGIJJGHIIJJJIJIJHIJJJJJ
@7546416/1
gatatgatatgtatttattatattgtgaaaagggagcatttatttgatgc
+7546416/1
CCCFFFFFHHHFHGIJIJJIJIJJJJJIIJJJJJJJJIIJJJJJJJJJJI
@3452668/1
cccaacagaaggggtaaccgcaaggggcacggaccacttcacggaaatct
+3452668/1
CCCFFFFFGHHHHJCGIJJJJJJJJJJIJJJJIIIIJJJJJJJIHHFFFF
@3452669/1
cccaacagaaggggtaaccgcaaggggcacggaccacttcacggaaatct
+3452669/1
CCCFFFFFHHGHHJCGIIIJJJJJJIIJJJJJJJGGIJJJIJIJHGFFFF
@7547826/1
gatattttttcggaaaaaagtgagtttaggatatcttacgttctggcaac
+7547826/1
B?1ADFFFHHHGHJJIJJJIGGHIJJIIIIJIJJJJJJIIJJJJIJIJGI
@3453665/1
cccaaccccaacaaggaggtaaaaagaagaaacaaaagcaacttcaacaa
+3453665/1
CCCFFFFFHHHHHJJJ3EHAFHIJJIJJJJJIJJJJJJGIIJIJIJJJIH
@3453666/1
cccaaccccaacaaggaggtaaaaagaagaaacaaaagcaacttcaacaa
+3453666/1
CCCFFFFFHHHHHJJJJJJFGHJJJJJJJJJIJJJJJJIJJJJJJJIJJJ
@3453667/1
cccaaccccaacaaggaggtaaaaagaagaaacaaaagcaacttcaacaa
+3453667/1
CCCFFFFFHHHHHJJJJJJFGIJJJJJJJJJJJJJJJJIJJJJJJJJJJI
@4139768/1
cgaataacttattgtaacgatggagaattttttgattcagtgctgattct
+4139768/1
BC@FFFFFHHFHHIFGIJJGIIJIIHIIJJJJJJHIJJJJIIJJJJJJJJ
@4139899/1
cgaataatagagaaattaccatccaacggtattttgaaacagaaaaaagg
+4139899/1
CCCFFFFFHHHHGJJJJIJJJJJJJJJJJEHHIJIJJJJJJIJJJJJJJJ
@3456754/1
cccaacttggtaatcttagtgtctttcagtcccgaataccgattctcagc
+3456754/1
CCCFFFFFHHDFHJJJJJJHHHIHJJJJJHGIJGIIJJIJJJJJJJJJJJ
@6202198/1
ctgtagtcgaagtgttgttgttggg
+6202198/1
@@@FDDBDDHHHA>FFF<C?AEHCG
@5498765/1
ctcgaaagacttcgactttttactatttttgtatgcacaaaattcgttct
+5498765/1
CCCFFFFFHHHGHIIJJJJJJJJJJJJJJJJGIIJGJJJJJJIJJJJJJJ
@5498766/1
ctcgaaagacttcgactttttactatttttgtatgcacaaaattcgttct
+5498766/1
CCCFFFFFHHHHHJGJJIJJJJJJIIIIJJIIJJIGIIJJJIJJIJIIIJ
@2769598/1
cagacggccactggcaaagtggatagctgcaccaagcattggtggcgatt
+2769598/1
@@@FFFDDDDDHABGIIGEHA>?EFG<FHHGEGEGFEGFGGCDGGIGGB;
@5499535/1
ctcgaaatcaataactcgacaaaaattgttcccttttgagctattgcgat
+5499535/1
@@@DDFFBDFDHHJJBGGGIHIJJHIGI@BG?CDFHG@GDFDGFH>FHGG
@5499536/1
ctcgaaatcaataactcgacaaaaattgttcccttttgagctattgcgat
+5499536/1
@@CFFFFDBHHHHJJIJIEIIIJJJJIJGHGGIIIIJJGIGIJIIICGII
@5499537/1
ctcgaaatcaataactcgacaaaaattgttcccttttgagctattgcgat
+5499537/1
CCCFFFFFHHGHHJIIIJJJJJJJJJIJIGIIEHIJJIHIIJIJJJIIIJ
@5499538/1
ctcgaaatcaataactcgacaaaaattgttcccttttgagctattgcgat
+5499538/1
CCCFFFFFHHHHGJJJJIIIJJIJJJJIHIJJJJJJJIJIJJIJJJJJJI
@5499539/1
ctcgaaatcaataactcgacaaaaattgttcccttttgagctattgcgat
+5499539/1
CCCFFFFFHHHHHJIHIIIJJJJJGIJJHIJJJJJJJJJIIJJJJJJIJJ
@5499540/1
ctcgaaatcaataactcgacaaaaattgttcccttttgagctattgcgat
+5499540/1
CCCFFFFFHHHHHJJJJIIIIJJIJJJIIJJJJJJJJJIIIJJJJJJJJJ
@5499541/1
ctcgaaatcaataactcgacaaaaattgttcccttttgagctattgcgat
+5499541/1
CCCFFFFFHHHHHJJJJJIJJJJJIIJJHJJJJJJJJJIIIJJJJJJJJJ
@5499542/1
ctcgaaatcaataactcgacaaaaattgttcccttttgagctattgcgat
+5499542/1
CCCFFFFFHHHHHJJJJJJJJJJJJJJJFHIJJJIJJJIGIJJJJJJJIJ
@5499543/1
ctcgaaatcaataactcgacaaaaattgttcccttttgagctattgcgat
+5499543/1
CCCFFFFFHHHHHJJJJJJJJJJJJJJJJJJJJJJJJJJJJJIJJJJJJJ
@5499544/1
ctcgaaatcaataactcgataaaaattgttcccttttgagctattgcgat
+5499544/1
CCCFFFFFGHHHHJJJJIIFGJJJJJJJIJJJJJJJJIJJJJJJJJJJJJ
@5499545/1
ctcgaaatcaataactcgataaaaattgttcccttttgagctattgcgat
+5499545/1
CCCFFFFFHFHHHJIJJJJJJJJJIJJJJJJJJJJJJJIJJJIIJIJJJJ
@5499546/1
ctcgaaatcaataactcgataaaaattgttcccttttgagctattgcgat
+5499546/1
CCCFFFFFHHHGHJJIJJJJJJJJHIJGGHIJIJIJJIIGIIIIJJIIII
@5499547/1
ctcgaaatcaataactcgataaaaattgttcccttttgagctattgcgat
+5499547/1
CCCFFFFFHHHHHJIIJIIJJJJJJJJIJJJJJJJJJIHJIJJJJIJIFI
@5499548/1
ctcgaaatcaataactcgataaaaattgttcccttttgagctattgcgat
+5499548/1
CCCFFFFFHHHHHJJJJJIJJJJJJJJJIJJJJJJJJJIJIJJJJJIJJJ
@5499549/1
ctcgaaatcaataactcgataaaaattgttcccttttgagctattgcgat
+5499549/1
CCCFFFFFHHHHHJJJJJIJJJJJJJJJIJJJJJJJJJJJJJJJJJJJJJ
@5499550/1
ctcgaaatcaataactcgataaaaattgttcccttttgagctattgcgat
+5499550/1
CCCFFFFFHHHHHJJJJJJJJJJJJJJJJJJJJJJJJJJIJJJJJJJJIJ
@5499551/1
ctcgaaatcaataatgcaatgtgtttaaatttttgtcgagtcaaaagcga
+5499551/1
CC@DDFFFHGHHHJJJJJJIJEHIJJHIHJJJJJJHIIGIGIDGIGIGIJ
@5499552/1
ctcgaaatcaataatgcaatgtgtttaaatttttgtcgagtcaaaagcga
+5499552/1
CCCFFFFFHHHHHJJJJHJIJHHIIJJJJJJJJJJIIJIJIIJIJJJJIH
@5499553/1
ctcgaaatcaataatgcaatgtgtttaaatttttgtcgagtcaaaagcga
+5499553/1
CCCFFFFFHHHHHJJJJIJIJGGJJJJIIJJJJJIJJIHIJJJJJJJJJJ
@5499554/1
ctcgaaatcaataatgcaatgtgtttaaatttttgtcgagtcaaaagcga
+5499554/1
CCCFFFFFHHHHHJJJJJJIJFHJJJJJIIJJJJJJJIIIIIIIIJJJJJ
@5499555/1
ctcgaaatcaataatgcaatgtgtttaaatttttgtcgagtcaaaagcga
+5499555/1
CCCFFFFFHHHHHJJJJJJJJHHJJJJJJJJJJJJIJIJIHHJJJJJJII
@54547/1
aaaaacattgaccaatcgccaccaatgcttggtgcagctatccactttgc
+54547/1
@CCDDDFFFHFHDEHGEEGHIGF@@@?FBE?D:CFH<GHHIJDFHIFHJJ
@2773288/1
cagactggtcccacacaacagactggtcccacacaagggcagcaaaaagg
+2773288/1
BCBFFFFFHHHHHJJJJJJJIJJJJJJJJIJJIIJIJJJIJJJJJJJJJI
@2773289/1
cagactggtcccacacaagggcagcaaaaaggtgcccaacaacagcaaac
+2773289/1
BC@FFFFFHHHHHJJJJIIJJJJJJJJJJIJJ?FHIJJIJJJJJJJJJJI
@2773471/1
cagactgttagatggatacgataaatttgaaagacacattggttacaagt
+2773471/1
BCCDDDFFHHHHHJJJJJJIGHGGHIJJIIJIJIIJJIICGGGFGIJIJI
@4141260/1
cgaataccgattctcagccgagctgcccagttt
+4141260/1
CCCFFFFFHHHHHJJJJIJJIIJJJJI?00BG9
@4141261/1
cgaataccgattctcagccgagctgcccagtttagtggccaactcttcgt
+4141261/1
@@@BBDDDFH?FFGEGEGEGGH<0?DFGE;B<G@FFGE;?BG?FBFHGE@
@4141262/1
cgaataccgattctcagccgagctgcccagtttagtggccaactcttcgt
+4141262/1
@@@DFFADH@FF>G>GBG>:C?:FD;CD3BFHGH@GGCG<BGC@G>CGG@
@4141263/1
cgaataccgattctcagccgagctgcccagtttagtggccaactcttcgt
+4141263/1
CCCFFFFFHHHHHIJJHJJJFIIIJJJJHIJIJJEGIIJJIJJJJJIIJE
@4141264/1
cgaataccgattctcagccgagctgcccagtttagtggccaactcttcgt
+4141264/1
CCCFFFFFHHHHHJJJJJJJIJJJJJJJIJIJJJJIJJJJJJJJJJJJJJ
@4141265/1
cgaataccgattctcagccgagctgcccagtttagtggccaactcttcgt
+4141265/1
CCCFFFFFHHHHHJJJJJJJJJJJJJJJJJIJJJIIJJJIJJJJJJJJJH
@4143378/1
cgaatatctgtagtcgaagtgttgttgttgggtgactccagaagatgatg
+4143378/1
CCCFFFFFHHHHHHIJHIICHEHHFHGIJJJI?FHIJJJJJIJJJJJJJJ
@7552122/1
gatccaaaagcctttaagtacaatatctgctggagattgcaaccacccag
+7552122/1
<;?BDDDDHH>F?BFHGIIGHHIGFHIIIGIEECGBFHIIIIIIIIIIIH
@6203591/1
ctgtatattttcttgtatcacttattgcg
+6203591/1
@@@???BDFFF4AF<<<<3<C4E:AH:C:
@725068/1
acaaaatctacttcaagtgggcagaagttttttccataagccagtcggag
+725068/1
CCCFFFFFHHHHHJJJJHIJJJJJJJJHIJJJJJJIJJGFHHJJIJJJF@
@63487/1
aaaaagcaggaaaagcccagaagaacgttcgactttcacttcattctatc
+63487/1
CCCFFDFFGHHHHJHIIIJJJIIIIIGHIGGEFHHJIGGFHICIIJIJJJ
@63488/1
aaaaagcaggaaaagcccagaagaacgttcgactttcacttcattctatc
+63488/1
CCCFFFFFHHHHHJIJJJJJJJIJJJJGIIJGGGIJIHGIJIJJJJJJJJ
@63489/1
aaaaagcaggaaaagcccagaagaacgttcgactttcacttcattctatc
+63489/1
CCCFFFFFHHHHHJJJJJJJJJJJJJIIJJJJIIIJJHIIJJJJJJJJJJ
@4818954/1
cgtgtttaatttctttcatttatcaaggttttcaaactgttaaaaaacct
+4818954/1
?@=DADDDHDHHAGIIB<CIIADEAHFIAFHHEHIIGGGIHFHIIIIGIG
@65144/1
aaaaaggaaaactaaaggatttctcaacttgtttccgtgagttgctgaac
+65144/1
CCCFFFFFFHGHHGGHGIJJJJIJJJJJIIJHGHGIIHIIIBHIIJIDGH
@4820391/1
cgttaaattttaaaagcctcttaaatttaaccgaaatatagaatacaccc
+4820391/1
@@?DDDDDHHH<DHIB;FFFFHBHHEHIEI?CDGEICDFDFAHGIGEGEH
@2777344/1
cagagaattactcattatgttttataagtcaacaggtggttacaaacctc
+2777344/1
CCCFFFFFHHHHHJJJJJJJJJJJJJJJJIIJJJIJCGGHGIJJJJJJJJ
@728246/1
acaaagttccccaccaaagcaaatggg
+728246/1
<@@D??A=?2AC;EFE<AA:@EF9<F;
@729708/1
acaaatttgaaaaaaccagagacgattttgtcgaagatctctgtgagaag
+729708/1
CCCFFFFFHGHHHJJJJJJJJJJIGHJJJGHHGEGHIIGEFA<?DFHCHG
@729738/1
acaaatttgactactgtatagctttcttctcttggtgaacacatacttta
+729738/1
C@@FFFFFHHHHHJJIHIJJIIJJJJJJJJJJJJJHIJJJJJJIIJIJJI
@2779966/1
cagagaggttatccttgggggaagaagccaaattgctctactctcaagaa
+2779966/1
CCCFFFFFCFHHHJJJIGIJJ<DGHGJGIIIJJIJJIJJIIIJJJJJGIJ
@2098989/1
caaagtttcacagttccacaaaacgctgaaaaattccgtcggcaagaagt
+2098989/1
@@7DDADDHHHHHEHIBHIIIIEGBEEIFIIFGGGGFFIGGEHEEEG@C8
@2098990/1
caaagtttcacagttccacaaaacgctgaaaaattccgtcggcaagaagt
+2098990/1
CCCFFDDFHHHHHHIJJIJIIJJJIJJJJJJIJJJJJIGHIIJJJIIIJH
@2098991/1
caaagtttcacagttccacaaaacgctgaaaaattccgtcggcaagaagt
+2098991/1
CCCFFDEFHHHHHGIJJJJJJJIJJJJIJJJJJJJJJJHIJJJJJIIJJI
@2098992/1
caaagtttcacagttccacaaaacgctgaaaaattccgtcggcaagaagt
+2098992/1
CCCFFDFFHHHHHHIJJJJJIJJJJIJJJJJJJJIJJJHIJIJJIIJIJH
@2098993/1
caaagtttcacagttccacaaaacgctgaaaaattccgtcggcaagaagt
+2098993/1
CCCFFDFFHHHHHIJJJJJJJJJJJJJJJJJJIJJJJJHDHIJJJJJJJH
@2098994/1
caaagtttcacagttccacaaaacgctgaaaaattccgtcggcaagaagt
+2098994/1
CCCFFFFFHHHGHIJJJJJJJJJJJJJJJJJJJJJJJJIIJJJJJIHJJG
@730957/1
acaacatgagcttaatgaaaaaattcgccatcatctaccgctttgttcaa
+730957/1
@C@DFFFFHHHGHJJIJJIIJJIJJJJJJJJIJJJJIJJJFGIJIHIIGG
@7554898/1
gatcgataaaaaaatatcgcaatattagaaattttcaaatattcttcgct
+7554898/1
CCCFFFFFHHHHHJIJIIIIIIGJJJJJJJJJJJJJJJJIJJJJJJJJJJ
@7554899/1
gatcgataaaaaaatatcgcaatattagaaattttcaaatattcttcgct
+7554899/1
CCCFFFFFHHHHHJJJIIIJJJIJJJJJJJJJJJJIJJGJIJIJJJJIIJ
@4148513/1
cgaatgatgtgataaatatacctgaacacacgcatttttaaatttaaaaa
+4148513/1
@CCFFFBDHHHHHFIIIIIIIIEIIIIIIIIIIIIIIIIIIIIIIIIIIH
@4148514/1
cgaatgatgtgataaatatacctgcacacacgcatttttaaatttaaaaa
+4148514/1
CCCFFFFFHHHGHJJJIIIJJJJJJJJJJJJJJJJJJJJJJJJJJJJJJI
@4148515/1
cgaatgatgtgataaatatacctgcacacacgcatttttaaatttaaaaa
+4148515/1
CCCFFFFFHHHHFIIJJJJJJJJJJJJJJJJJJJJJJJJJJJJJJIIJJI
@731434/1
acaacctctatactttgcatcaaataaatgctcccttttcacaatataat
+731434/1
CCCFFFFFHHHHHJJJJJJJJGIJJJJJJJJJJJJJJJJJIJJJIIJJIJ
@2100674/1
caaataaatgctccctcctcacaatataataaatacatatcatatcatcg
+2100674/1
CCCFFFFFHHHHHJJJJJJJJJJJJJJJJJJJJJJJJJJJJJJJJJJJJJ
@2100675/1
caaataaatgctcccttttcacaatataataaatacatatcatatcatcg
+2100675/1
???DAD;AD?42<EBEEDBEFDD:CFDB?CEEEEEEIICEFEIIIDBDFE
@2781316/1
cagagatcgaatgtgtgcagaatcagcactgaatcaaaaaattctccatc
+2781316/1
?@@?;AD>AFD8?2<:A4<:EGCEH@FHD<CED???FDGEABFEFBBGEB
@66224/1
aaaaagggaaataaacaaggatgtaagaactatggaggaatattacaata
+66224/1
CCCFFFFFHHHGHJJIJJJJJJJIIJJJJIJJJJIJIGIJJJGIIJJJIJ
@1430525/1
atggaggccatttcttgagagtagagcaatttggcttcttcccccaagga
+1430525/1
@<@DFDFDFHHFHHCFBGG?AFHEF@FGDDHICG@HG;C@GEHGFFHECG
@70795/1
aaaaagtttatttatcatacacaggtaaacagttgtacagtagaggataa
+70795/1
CCCFFFDFHHHHHIJJJJJJIJJJJFHHIIIJHHJIJJJJFIIJJJJJJJ
@70796/1
aaaaagtttatttatcatacacaggtaaacagttgtacagtagaggataa
+70796/1
CCCFFFEFHHHHHJJJJJJJJJJJJHHFHJJJJJJIIJJIIIJJJJJIJJ
@735186/1
acaagctatactttgcatagaattagtggtttttttctaaaatcaattta
+735186/1
CCCFFFFFHHDHFIJJGJGICHGIJIHHIIGGIJJJJIIGIGIJJEIEHI
@4156343/1
cgacaaaaatttaaacacattgcattattgatttcgaggaaataatacga
+4156343/1
CCCFFFFFHHHHHJJIIJGIJJIJJJIJJIJJJJJJJJJJIJJJJIJJJJ
@2105292/1
caaatacgaactggtccaaatcgagggcgccatccacgagccaatcttcc
+2105292/1
CCCFFFFFHHHGHJGHIJJJIJJJJJIJJJJJIJJIIIJIJIJJJHHHHH
@3472911/1
cccacaccgttttcagacattttttactatccaaataaatagcaccagct
+3472911/1
CCCFFFFFHFHHHJJJIJJJJJJJJJIJJIJJJJIJJGGHIJJIJJJJJJ
@5508170/1
ctcgaagttcaaccagacgagaaaggtccagaattatgtgaattttacag
+5508170/1
CCCFFFFDHHHHHJJJJJJIJGIJJJHIIJIJJJJJJJIJJJJJJJJJJJ
@2785361/1
cagagccccgggcccagatggcattcatgcagaaccgattaagaaagggg
+2785361/1
CCCFFFFFHHHHFHI;CC@FHDEIIHIIIIIIIIIIGIHIIGIHIICAEF
@7557770/1
gatcgttgttaaggaacacgcggtagcggaagattggctc
+7557770/1
CCCFFFFFHHHHHJJJJJJJJJJIIJJJJJJJJJJJJJJJ
@7557771/1
gatcgttgttaaggaacacgcggtagcggaagattggctcg
+7557771/1
CCCFFFFFHHHHHJIJJIJIIJJGIJJJJHGIJIJJJJJJ;
@739347/1
acaatttgaaatttttccaaacccgaaaaaagtttatttatcatacacag
+739347/1
CCCFFFFFHHHHHJJJJJJJJJJJJJJJJJIJHIJJJJIJJJJJJJJJJI
@6212674/1
ctgtccttctgtcatttttctattaattgtctgattatcttctattgtac
+6212674/1
@CCFFFFFBHFFFGIIIJIJJGJGI>HIIJJJIIIJHIIGIJJJJJIIIG
@1434772/1
atggcattcatgcagaaccgattaagaaaggggcagacaacttcatgtac
+1434772/1
CCC?DFFFHHGGHJJJJJJIIGGIGIIJIJJGIJJJJIJJJEIJJJJJJJ
@1434773/1
atggcattcatgcagaaccgattaagaaaggggcagacaacttcatgtac
+1434773/1
CCCFFFFFHHHHHJJJJJJJJJJJJJJJJJJIIJIJJJJJJJJJJJJIJJ
@739823/1
acacaacagactggtcccacacaagggcagcaaaaaggtgcccaacaaca
+739823/1
CCCFFFFFHHHHHJHIIJJJJJJJJIJIJJJJJJJIIJ?DGIJJJJJJJI
@7558416/1
gatctatgactgtgtatcgatagctgttcactttttggtcatgattttga
+7558416/1
CCCFFFFFGHHHHIIJJJIGHGGGHIHGGGGGIJJJEHDHIJGHIIJJIG
@6213324/1
ctgtcgatgttgccagaacgtaagatatcctaaactcacttttttccgaa
+6213324/1
CCCFFFFFHHHHHJJJIJJIGHJJIJJJJIJIJIJJIIIJJJJJJJIJGI
@6213614/1
ctgtcggtagatttccgtgaagtggtccgtgccccttgcggttacccctt
+6213614/1
B@@DFFFAHHHHHJJJJIJIJJHIJIIJJIJIJJJJJIJJJJJJIJJJIH
@4824980/1
cgttacttcctcaagcgctggtaacgctttatcgggttctgctaagtggt
+4824980/1
??;D?DDDBFAABGE<=ED@E2AFEFGEGIGEADGGBDDGAADFGH=FH=
@4825125/1
cgttagagaggttcactaaaaaatattaggaatccactacaaggttttca
+4825125/1
CC@FFFFFGHHFHIIJJJJIJJJJJJJJJJIJJJJJJJJJJJJJBGHIJJ
@1435668/1
atggcctccatgccgagcaagactcccgtcagcgtcctccaggagttgct
+1435668/1
CCCFFFFFHHGHHJJJIIJGIIJJJJJJHIJJJJGIJJJJIJGIICHHJJ
@72293/1
aaaaataatatgtaaattgattttagaaaaaaaccactaattctatgcaa
+72293/1
CCCFFFFFHHHHHIJJJJJJJJJJJJJJJJJJIJIJJJJIIJJJJJJJJJ
@72436/1
aaaaataattaacagtttttaggaggaaagtgcagtacttcattgtgatt
+72436/1
@@;ADDDBFFD<DGGFEEHIEB@BG?EDGIEGIFEEHEH<FGG@BGHCA@
@6215532/1
ctgtctgggtggttgcaatctccagcagatattgtacttaaaggcttttg
+6215532/1
@@<DDEEDHFHG<GGHIJGHEHJJEIJJGJJJJIIJHIGIIJJIIIJJJI
@75858/1
aaaaatatcgcaatattagaaattttcaaatattcttcgcttttgactcg
+75858/1
CCCFFFFFHGHHHJJJJJJJJJJJJJJJJJJJJJJJIJIIJJJJJIJJJI
@6216432/1
ctgtcttctcacagagatcttcgacaaaatcgtctctggttttttcaaat
+6216432/1
B@CDFFFFHHHHHJJJJJJJJJJJIJJJJJJJHGIIBGGBGIJIIIJJJJ
@6883339/1
ctttaatgcattgtatgcagcatcatgtttactaatctgctttgagcaac
+6883339/1
CCCFFFFFHHHHGHIJJJIIIJJIJJJIIJJJJJJJIIIJJJJGIIJJJJ
@6217471/1
ctgtgaaactttgtgggactgctggttgcccaacttggtaatcttagtgt
+6217471/1
BCCDFFFFHHHHHIJJJJJJJJJJJJJIJJJJJIJJJJDFHJJJIJJFHF
@5509307/1
ctcgaatagctcgtacttcggcacttgtaacttg
+5509307/1
@@@FDFFF3DBDHFFHEBHDGHH<9?<CBDG4?F
@5509308/1
ctcgaatagctcgtacttcggcacttgtaacttgttcaaattgtccatcc
+5509308/1
@@@DDBDDHFFHF<CFGGGGD>BEGIECDE@DHDGEEIIIBEIDGG4?DA
@6221588/1
ctgtgatgaaaaataaaaaaaaaaaaaataatagttcttcaagatatatt
+6221588/1
@CCDFFFFHHHHHJJJJJJJIJJJJJJF6A>===EB;A;7@>>>>>;>C>
@6221589/1
ctgtgatgaaaaataaaaaaaaaaaaaataatagttcttcaagatatatt
+6221589/1
BBCBDEFFHHHHHJJJJJJJJJJJJJJIAEECEEHF>CDDDDCCCCDEFD
@3476753/1
cccaccaagggaagggggcggcccccatcccaacagaaggggtaaccgca
+3476753/1
CCCFFFFFHHHHHJJJJJIJJBHFFDDEDDDDDDDDDDDDDD<BDDDDDD
@5513147/1
ctcgaatgtcctctagatggcgttctagttctagatcttcgtcgtcgttt
+5513147/1
?:?ADEFFHHHGFGEGIJHGGBHGGGGG?E<CHFBHIJJIIFHIIGHDGI
@2789108/1
cagaggcaaagtctacatagaacccgaaaatgtggatttacaaaatttaa
+2789108/1
@@@DDDDDBFDHFBGHIEDACHIHGAGIEHE@GHIBEHIIIGGFHGHHIE
@5514909/1
ctcgacaaaaattgttcccttttgagctattgcgatattttttcggaaaa
+5514909/1
?@@DDDFFGHHFHIHHIIIIADHIIIGIGIIIIIIGGIIGIIIIIIGHGI
@5514910/1
ctcgacaaaaattgttcccttttgagctattgcgatattttttcggaaaa
+5514910/1
CCCFFFFFHHHHHIGIJIJJJJJIJJJJJJIJJIJIJJIIJJJIIIJJJJ
@5514911/1
ctcgacaaaaatttaaacacattgcattattgatttcgaggaaataatac
+5514911/1
<@@DBDDFGHHHHIIIGHI=;BFHDGICHIGGGH@@GHDGGHIIGII@GE
@5514912/1
ctcgacaaaaatttaaacacattgcattattgatttcgaggaaataatac
+5514912/1
?@@DDDDFHHFHHEGIGBHGGGIC<FHGIEAHGGGFEADG@FFHGIIGIF
@5514913/1
ctcgacaaaaatttaaacacattgcattattgatttcgaggaaataatac
+5514913/1
CCCFFFFFGHHHHJJJJJJJJJJJJJJJJIJJJIJJJJJJJIJJJIIJJJ
@5514914/1
ctcgacaaaaatttaaacacattgcattattgatttcgaggaaataatac
+5514914/1
CCCFFFFFHHHHHJJJJJJIIJJJJJJJIJJJIJJJJJJJJIJIJIJIJJ
@5514915/1
ctcgacaaaaatttaaacacattgcattattgatttcgaggaaataatac
+5514915/1
CCCFFFFFHHHHHJJJJJJJIJIGIJJJJJJJIJJJJJJJJJJIJJJJJJ
@5514916/1
ctcgacaaaaatttaaacacattgcattattgatttcgaggaaataatac
+5514916/1
CCCFFFFFHHHHHJJJJJJJJJJJIJJJJJJJJJJJJJJJJJJJJIJJJI
@5514917/1
ctcgacaaaaatttaaacacattgcattattgatttcgaggaaataatac
+5514917/1
CCCFFFFFHHHHHJJJJJJJJJJJJJJJJJJJGJJJJJJJJJJJJJJJJI
@1438775/1
atgggattgcccatcactttgtcatcgaacgatgtcaccacctgattggt
+1438775/1
CCCFFFFFHHHHHJJJIGJJIHJHJJJIJJJIJJDHGIIJJJJJHDGHI?
@744574/1
acactttatttaagaacaggggagaaaagtcacgagaatttgaaaagcga
+744574/1
CC@FFFFFHGHGHIIJIIJJJJGIJJJJJFHIIIJJJJJJJJIJJIJJID
@6223093/1
ctgtgatttcttagtgtcaatagtgctgccgttacttcctcaagcgctgg
+6223093/1
?@@DDDFFGHHHHIGHGGEIBI@<CDDGEEEFGFGHEGIIGIIIIIIIFB
@6223094/1
ctgtgatttcttagtgtcaatagtgctgccgttacttcctcaagcgctgg
+6223094/1
@@@DDDFFHBFHBHCFEFCHBCAAFGHGGHGGHIIIIHIGHHIIIIIGHI
@746190/1
acagaatctagccaaacacacatagtacctctccacaaaaagggaaataa
+746190/1
@@@FFFFFHHHGGJIIIIGIJJGJJCHIGHIGIJJJJIJJJIIIEHHJJJ
@746191/1
acagaatctagccaaacacacatagtacctctccacaaaaagggaaataa
+746191/1
@CCFDDFFFHHGHJJJBHGCGGGIJHHHGHHHIEFHGGGIAFBHEGIIJJ
@746192/1
acagaatctagccaaacacacatagtacctctccacaaaaagggaaataa
+746192/1
CCCFFFFFHHHHHJJJJIJGJJJJJHHIJJJJJJJJJJJJJJJJIJIJJJ
@6892941/1
ctttaccattcgtcttatcgatgcattgaaacgcaaactgacgtttactt
+6892941/1
BB=DDFFFHHHHHJJJJJJJJIJJJJJJJJJJJIJJJJJJJJJJJJJJJJ
@6892942/1
ctttaccattcgtcttatcgatgcattgaaacgcaaactgacgtttactt
+6892942/1
CCCFFFFFHHFFCFEG>GGGHGGGIJJIIHJECAFHIGGHEFF?FHFGGH
@6892943/1
ctttaccattcgtcttatcgatgcattgaaacgcaaactgacgtttactt
+6892943/1
CCCFFFFFHHHGHJJJIJJJIJJJJIJJJJJIIIJJJJJIJJJHIJJJJJ
@6892944/1
ctttaccattcgtcttatcgatgcattgaaacgcaaactgacgtttactt
+6892944/1
CCCFFFFFHHHHHHIIGIGIGIJJJJJJIJJJJJJJJJJIJIIFHGIJJI
@6894656/1
ctttacgcgcgaaaaccattatgttttactaatttttcaataaaatacac
+6894656/1
CCCFFFFFDFF?FHJJJBGHGGCFIIJJIIJJJJJJJGIJJIJJJJJJJJ
@6894657/1
ctttacgcgcgaaaaccattatgttttactaatttttcaataaaatacac
+6894657/1
CCCFFFFFHHHHHJJJJJJJJJJJJJJJIJJJJJJJJJJIIJJJJJJJJJ
@6894658/1
ctttacgcgcgaaaaccattatgttttactaatttttcaataaag
+6894658/1
@@CFDFFFHDFFAGBGGIGGCHGEDHGGHHIIIGIIGGIIGIGE@
@6894659/1
ctttacgcgcgaaaaccattatgttttactaatttttcaataaagtacac
+6894659/1
@@@FFFFFHHGADBHGIJIJCHGDGGHIIIJGIJIJIGIEGIGGEHIIJJ
@6894660/1
ctttacgcgcgaaaaccattatgttttactaatttttcaataaagtacac
+6894660/1
CCCFFFFFHHHFHJJJJJJJJJJJJJJJJJJJJJJJJJJJJJJJJHHIJJ
@6894661/1
ctttacgcgcgaaaaccattatgttttactaatttttcaataaagtacac
+6894661/1
CCCFFFFFHHHGHJJJJJJJJJJJJJJJJJJIJJJJJJIIIJJIJGIJJI
@6894662/1
ctttacgcgcgaaaaccattatgttttactaatttttcaataaagtacac
+6894662/1
CCCFFFFFHHHHHJJJJJJJJIJJJJJJJJJJJJJJJJIIIJJIJGHIJI
@7564668/1
gatgaccatctgttacccgtaaagaaggttgtaaaagaagaagacgtgag
+7564668/1
@CCFFDFFHHHHHJIJJJJFHJJJJIIJHIJGHJJJIJJJIJIJIJGHIJ
@4833008/1
cgttcttctgggcttttcctgcttttttagcagctttaccattcgtctta
+4833008/1
@<@DADDDHDFH;CFFHDFH>EDDHHIIFAHGHGGGGEFEGFHA@HBBG8
@3479346/1
cccacctttttcactcaaccatagctttctcagcgt
+3479346/1
CCCFFFFFHHHGHJJJJJJJJGIJJJJJJJJJIIJD
@3479347/1
cccacctttttcactcaaccatagctttctcagcgtgttt
+3479347/1
@CCDDFDFHHHBBE?CFHCHAAHGHGIIBHGDFHGD@8?B
@3479348/1
cccacctttttcactcaaccatagctttctcagcgtgtttaatttcgttc
+3479348/1
BCCFFFDFHHHHHJHJJJJJJGHGHIHGIIJJJIJFC0BGBF9FHCGCHC
@3479349/1
cccacctttttcactcaaccatagctttctcagcgtgtttaatttcgttc
+3479349/1
CCCFFFFFHHHHGJJIGHJIJJJJJJJJJJJJIJJHIHJIBGHIJB@DHG
@3479350/1
cccacctttttcactcaaccatagctttctcagcgtgtttaatttcgttc
+3479350/1
CCCFFFFFHHHHGJJJJJJJJIJJJJJJJJJJIJJGICGHAGGIJGHHIH
@3479351/1
cccacctttttcactcaaccatagctttctcagcgtgtttaatttcgttc
+3479351/1
CCCFFFFFHHHHHJJJJJJJJJFJJJJJJJJIJJJGG?DH9?9BG?9?B2
@3479352/1
cccacctttttcactcaaccatagctttctcagcgtgtttaatttctttc
+3479352/1
CCCFFDFDHHHDAHGGIJJJJIHGIJJJJIGIIIIGGHIIHIGIJJJGHB
@3479353/1
cccacctttttcactcaaccatggctttctcagcgtgtttaatttcgttc
+3479353/1
CCCFFFFFHHHHHJJJJJJJJHJJJJJJIJJJGIJIG@FF<F<GI@9?EB
@4833779/1
cgttgaagctgagagtctcttcgtcactcgcaaatgtagaaggcagattg
+4833779/1
B@@DFFFFHGHHHJJGIJJJJJJJIJJJJIIIIJJJHIJJJJJJGIJJJI
@4833780/1
cgttgaagctgagagtctgcaaatcggccaacttcttgccgacggaattt
+4833780/1
CCCFFFFFHHHHHJJHHIJIJJJIIIIIHJJJJJJJJ>A>@FHGIHEEHG
@4834155/1
cgttgacaaagtgatgggcaatcccattggctggctccaagagatgtgca
+4834155/1
@?1=DDFDHHHFHGGIIIIIIIIIIIDHIIIGIIBGHII>BDCFEGFGDH
@83582/1
aaaaattagtaaaacataatggttttcgcgcgtaaagtgaccaaagcaaa
+83582/1
CC@FFFFFHFHHHJJJJJJJJJCHIJJJJJJJHIJIJFHGIJJIIJJJJI
@4175086/1
cgacagtcaaaatagagagaaaatatataaagtgaaagtcaaatttgcaa
+4175086/1
BCCFFFFFHHHHHJJIJHGHIJJJJJJJJJJJGGIJJIHIIJJJJJJJII
@5523005/1
ctcgagcgagacaacagcagtctgctcctcctcaacaacaacaacccact
+5523005/1
CCCFFFFFHGHHHJJJGIIIHIIIJJJJJJJJJJJJIJJJJJIJJIJJJJ
@1443842/1
atggtggtggccatctgcgggacatgcacatctcttggagccagccaatg
+1443842/1
@BCFDFFDHHHHHJJJFIIJJHIJJIIGGGIJJJIJIIHIJJIJJJIJJJ
@5523866/1
ctcgagggcatgatgagcagccgagcccttggcttccttcggagttttgc
+5523866/1
@@@FFFDFFAHHHGDHIFIJIIIHIGIIJJJGDGIIEH@FGACFHAEAGI
@5523867/1
ctcgagggcatgatgagcagccgagcccttggcttccttcggagttttgc
+5523867/1
CCCFFFFFHHHGGJJJJJJIJJJJJJJJJJJIIJJJJJIJJJHHGIIGIJ
@6227999/1
ctgtggtggagtttgttgtctaccccatgcagcttgttgttgagatgtag
+6227999/1
BCCDFFBDHDFFHIIHIJJJJJJJJJJJJJJJJJJJJIJJJJIIIIJIJJ
@6228000/1
ctgtggtggagtttgttgtctaccccatgcagcttgttgttgagatgtag
+6228000/1
BCCDFFBDHFHDHIIIJIGIJIJJJJJJJJIIJJIGJIIIJJGHCGGIIJ
@6228855/1
ctgtgtatcgatagctgttcactttttggtcatgattttgaggtactcga
+6228855/1
BBCDFDFFHHGHHGIGIGIJIJJJJJJIJGHIJJIJJJJIIJIFHIJJJJ
@85814/1
aaaaattccaacctctggtttgatcccatcgttagattagtatatcctac
+85814/1
CCCFFFFFHHHHHJJJJJIJJJJJJJJJJJJJJJJJJJJJHIJJJJJJJJ
@89008/1
aaaaattgttcccttttgagctattgcgatattttcggaaaaaagtgagt
+89008/1
CCCFFFFFHHHHHJJJJJHJJIIIGJJJIJJJJJJIJIJJJJJJIFHIIG
@89009/1
aaaaattgttcccttttgagctattgcgatattttttcggaaaaaagtga
+89009/1
CCCFFFFFFHHHHGIJIIIIIJJJJJJJJJJJJJJJJJIJJJIJJJIGHH
@89237/1
aaaaatttaaacacattgcattattgatttcgaggaaataatacgaactt
+89237/1
@@@FFFDDHHHGFIJJIJJJJJJIFHIGG?HEHIJJJJJIGIIJGHCGIG
@90394/1
aaaaatttatagttttttgcatttttattcggcttattgtaatattcctc
+90394/1
CCCFFFFFHHHHFHJJJJGGEHIJJJJJJIJIIGJEHIGIIJJIJJIJII
@90395/1
aaaaatttatagttttttgcatttttattcggcttattgtaatattcctc
+90395/1
CCCFFFFFHHHHHIJJJJJIJJJJJJJJJJJJJJJJJJJIIJJJIJJJJJ
@90396/1
aaaaatttatagttttttgcatttttattcggcttattgtaatattcctc
+90396/1
CCCFFFFFHHHHHJJJJJJJJJJJJJJJJJIJJJJJJJJJJJJJJJJJJJ
@7569813/1
gatggattgagctgttgagttgatcctgcttgtgaatctgattgtgaact
+7569813/1
@@CFFFFFFBDDFHFHGEHHJJIJJJJIJJJIIJJJIJIIJIJJGGJHIE
@753203/1
acatactttattcgtcatcgctccccacgagcgtttctttagtctgtata
+753203/1
CCCFFFFFHHHHHJFHJJJJJJJJJJJJJIJJIHGIGIIJGGGGIDHGIG
@753791/1
acatcattcgtcgtgtaccacatctcggatcttgctactaatattcgatt
+753791/1
CCCFFFFFHHHHHIJGIJJJIGIIIJJJEHHIJIIJJJJJJJJIJIIIJJ
@6903099/1
ctttagaggtaatacactattattaggcactagttattaattataatcat
+6903099/1
CCCFFFFFHCFHHJJJJJJJJIJJJJJJJJJJJJJJJJJJJJJJJJJJJJ
@6903100/1
ctttagaggtaatacactattattaggcactagttattaattataatcat
+6903100/1
CCCFFFFFHDFHHJJJJJJJJJJIJJJJJJJJJIIJJJJJJJIJJJJJJI
@6903101/1
ctttagaggtaatacacttattaggcactagttattaattataatcatca
+6903101/1
CCCFDDDFHCFHHIJJJGIGGIIIIIGIJJIHIIJJJJIJJJJJJJJJJJ
@5525574/1
ctcgagtacctcaaaatcatgaccaaaaagtgaacagctatcgatacaca
+5525574/1
@@CFDFDDHDHHFJJIIJIIIJJGIJJJIIEGIJIIIIJIIGGDIEDHHI
@754337/1
acatgaagttgtctgcccctttcttaatcggttctgcatgaatgccatct
+754337/1
CCCFFFFFHHHHHHG@FHI=FHCGIEGHGGIGIG@EHIIEFHGHIIGGHF
@7575414/1
gattaaggggtgtattctatatttcagttaaatttaagaggcttttaaaa
+7575414/1
:B14BDFFHHCFHIJJJJJJJJJJJJJIGHHIJJJIJJJJJJJJJJJJJJ
@4180666/1
cgacatggagtcccaaaacatgaccatgatgcactcggccggaccgattc
+4180666/1
@@@DDDDD?FFDFHIIIICHFECEACFH<GDEGDGHBBEFABGHBHGE?>
@755847/1
acattcgatctctgatagtagatggtaactgttcaaattcctcttcctca
+755847/1
CC@FFFFFHHHHHJJJJJJJJJJJJHHJJJJIJJJJJJJJJJJJJJJJJJ
@6236712/1
ctgttcactttttggtcatgattttgaggtactcgagggcatgatgagca
+6236712/1
@@@FFFFFDHHHHJGFHHIJEIJIGGIJIJIJJJJJGHIJJIGIIJIJJJ
@6236713/1
ctgttcactttttggtcatgattttgaggtactcgagggcatgatgagca
+6236713/1
B@@FFFFEHHHHHJJHIIJJGIJJJIHGECFHGIJJJIEEGHGGJJJJJJ
@6238859/1
ctgttcttaaataaagtgtactttattgaaaaattagtaaaacataatgg
+6238859/1
@CCDFFFFGHHGHJJEAFIGJIIJJIJIJIJJJJIIIGIJJJJJIJJJII
@2802077/1
cagatattgtacttaaaggcttttggatcataagatgcagtgactgccgc
+2802077/1
BBCFFFFFHHHHHJJJJJJJJJJJJJJJJJJJJJJJJJJJJJJJJJJJJJ
@4182699/1
cgacatttgacgtacggttcaagtagctgaagtaaaagtgtgctccattg
+4182699/1
CCCFFFFFHGHHFIIJJFHGGIIJJJJJJGIJHHIJJGCHDGGIGIIJJJ
@7579225/1
gattatataacgagtagatagctttagaggtaatacactattattaggca
+7579225/1
CCCFFFFFHHHHFIAGHIIJIJIJJJJJJJFHIJIJJJIJJJJJJJGJJJ
@2129153/1
caaatgggtccacatggagatgtaccacaacaacctaaatcggcaaacgg
+2129153/1
CCCFFFFFHHFHHJJJJJJIJJHIIJJJJIJJJJJJJJJJJJJJJJJJJJ
@7581072/1
gattcataaaagtaatataaccttagatttcgaggcaaattgattgattt
+7581072/1
;8?BDDDDDHB?CBG@FFCGHBEHGEBBFFHIEBD:BCCC?DCDFGIGEH
@1454025/1
atgtgtgcttaagtggcttaccttctacttaccacttagcagaacccgat
+1454025/1
BB@DDEEFHHHHHFHJJJJIJJJIJJJJJJJJJIJJJJJJJIJJJJJJIJ
@6908750/1
ctttagtctgtatattttcttgtatcacttattgcgtctttgctttggtc
+6908750/1
:11=ADDDFHDHGJIIJJJIJEFHJJJJJJJJJJIIGGIIJIJJJJJJJJ
@6909272/1
ctttagtgggaaggtttaggtatttgtggtatctgtcgatgttgccagaa
+6909272/1
CCCFFFFFHHHHHJCGHHIJAEHJJJIJJGHJJJJIGJGIIIGJJJJJJJ
@5536083/1
ctcgattatttaataacaagacatctatacgaggatcctaggatgcattc
+5536083/1
CCCFFFFFHHHHHIJJJJJIIJJJJJJJJIIIJG@GGIIGHCIGJJJJIJ
@758330/1
accaaatagaacgacgctatcatatcaaaaactggagttccttggtgatg
+758330/1
@<@FDFDFDHHFHGHDBAFHGHECGFHGHGIIEHABGBDFHGIHC=CGIG
@6242402/1
ctgttgtctagctccaggttgttgttgtgaaggagctggctgctgttgtc
+6242402/1
CCCFFFFFHHHHGJJHJIAIHHIJJFGIJJJJIEGJIJJJIIJJJEIGEE
@6242403/1
ctgttgtctagctccaggttgttgttgtggaggagctggctgctgttgtc
+6242403/1
BCCDDFEFHHHHHJJIJJFIGFHIHIIGIJIJJAHGIJJIIIGEG?FFF@
@6242415/1
ctgttgtctcgttccaggttgttgttgtgaaacctgtggttgaccccaag
+6242415/1
@CCFFFDDHHBHHJJGIJEHHEGGIIGHGHJGIJJGFGGFHIBGEGGGIJ
@5538040/1
ctcgatttggaccagttcgtatttgggagtgatgccgcgacgg
+5538040/1
??@DDDDD>DDFFF32AAA3AEEC<<:A11:C<9CGD6@?@44
@5538041/1
ctcgatttggaccagttcgtatttgggagtgatgccgcgacggctcagca
+5538041/1
@@@FDFFAHDBHDEBAEGGFHGIEAEFDCGHEDEHCEHGDHHEEFFBEEC
@5538042/1
ctcgatttggaccagttcgtatttgggagtgatgccgcgacggctcagca
+5538042/1
@@CFFFFFHHHHHHGGHJJGIJIJJIIIICFHGHJJJJIIIJHHFFFECE
@5538043/1
ctcgatttggaccagttcgtatttgggagtgatgccgcgacggctcagca
+5538043/1
CCCFFFFFHGFHHIJIIJIGHIJJJJIGIEGHHGIIJJJGIJGHFFFFEE
@5538841/1
ctcgattttcttattacgtgtcacatatacgaaacttgtgaaaactt
+5538841/1
CCCFFFFFHGHHFJJIJIDGEHIJJJJJJJJJJJJJIJHIJJJJJJJ
@5539354/1
ctcgcaaatgtagaaggcagattgttaccctccacgggtaaatcctgcaa
+5539354/1
@@@?AFFFHHFFFHGJJDGGHIIIJGIHIJJIIIIIGF@GFHIIIGIEHJ
@5539355/1
ctcgcaaatgtagaaggcagattgttaccctccacgggtaaatcctgcaa
+5539355/1
CCCFFDFDHHCDHHGII=FGGIGGIBFIFGHIIIEH@G?DDEEEDCHIII
@4846776/1
cgtttctggacaacaaggaaagttattgccgg
+4846776/1
@@=DD;D?FBDFF??E:E?EF@3ACFH9?F@D
@7582372/1
gattcgcaacatataccgagtgtggcggc
+7582372/1
CCCFFFFFHHHHGJJJJJIJFGGHIJIIE
@760859/1
accaagagaagaaagctatacagtagtcaaatttgtatccattatcactt
+760859/1
CCCFFFFFHHHHHJJJJJJJJJJIIIHGGIIJJIJHIJJJJGJJJJJJJJ
@761192/1
accaagggaagggggcggcccccatcccaacagaaggggtaaccgcaagg
+761192/1
CCCFFFFFGHHHHJIIJJFIHHF<@CED@CBD?CDCBDD2;CCDBBDD<B
@6912125/1
ctttatatatgtcacattttgtggttctttaacgaaatgtcaagagcata
+6912125/1
CCCFFFFFHHHHGJJJJJJJJGIJHGJJJJJJJJJJJJJIIJJJJJJJJJ
@6912318/1
ctttatatgtcacattttgtggttctttaacgaaatgtcaagagcataaa
+6912318/1
CCCFFFFFDHHHHJJJJJJHGGFHIJJJIIJIJJJIJIHIIJIJJJJJJI
@6912903/1
ctttatcaacattcacttctttaccggcatagcctaatctgggagggggc
+6912903/1
CCCFFFFFHGFHHJIJJJJJJJIIJJJJJJJJJJJJJJJJJJJIJJJJJH
@6912904/1
ctttatcaacattcacttctttaccggcatagcctaatctgggagggggc
+6912904/1
CCCFFFFFHHHHHJJJJJJJJJIGJJJIIBHGIIJJJIJJJJJIJIJIJE
@2804840/1
cagatcgataaaaaaatatcgcaatattagaaattttcaaatattcttcg
+2804840/1
CCCFFFFFHHHHHJJJJJHGHIJJJJJJJJJJJIJJJJJJJJJJJJJJJI
@2804841/1
cagatcgataaaaaaatatcgcaatattagaaattttcaaatattcttcg
+2804841/1
CCCFFFFFHHHHHJJJJJJJJIHJJJJJIJJJIJJJJJJJJJIJJJJJJJ
@2804842/1
cagatcgataaaaaaatatcgcaatattagaaattttcaaatattcttcg
+2804842/1
CCCFFFFFHHHHHJJJJJJJJJIJJJJJIIJJIJJJJJJJJJJJJJIJJJ
@4850383/1
ctaaaaaagcaggaaaagcccagaagaacgttcgactttcacttcattct
+4850383/1
CCCFFFFFHHHHHJJJJIJJJJJJJIJJJJJJJJJJJJJJJJJJJJJJJJ
@4850486/1
ctaaaaaatattaggaatccactacaaggttttcaatagggcattctaac
+4850486/1
CCCFFFFFHHHHHIJJJIJJJJJJJJJJJGHJJJJIJJJJJJJJJJJJJJ
@763830/1
accaattgtacagaatggttgttctgcgtcaccaatctgcataccgcttc
+763830/1
@@@DB?DDFADB?AEA@GHA@<<BB@@1<EHHGIGGGI<FHFDFDHIIGH
@764092/1
accacaacaacctaaatcggcaaacgggcaacaaaggggtggaccacaac
+764092/1
CCCFFFFFHHHHHJJJJJJJJJJJJJIJJJJJJJJJJJJ@AGIIHGHFFF
@2139365/1
caaattcttccaagcggtcacgattaacaaatggacaatcgtgtgcgctg
+2139365/1
@C@FFFFFHHHFGGGGHEFEHEEHGIJJEIIJJGCGGHHBGGE8BFFAGH
@3492300/1
cccagatggcattcatgcagaaccgattaagaaaggggcagacaacttca
+3492300/1
BCCDFFFFHGGHHJIHJIJJIJJJJIJJJJGIJJIJIJJJIJJIIIJJJJ
@3492301/1
cccagatggcattcatgcagaaccgattaagaaaggggcagacaacttca
+3492301/1
C@@DFFFFHHHHHJJJIJJJJJJJJJJJJJJJJJJIJJIIJJJJJJJJIJ
@3492302/1
cccagatggcattcatgcagaaccgattaagaaaggggcagacaacttca
+3492302/1
CCCFFFFFHGHHHJJJJJJJIJJJJIIJJJJJJJJJJJIIJJJIIJJJJJ
@3492303/1
cccagatggcattcatgcagaaccgattaagaaaggggcagacaacttca
+3492303/1
CCCFFFFFHHGHHJIJJJIJJJJJJGFFHJGIJJJJIIFJJJJJJJJJJJ
@3492304/1
cccagatggcattcatgcagaaccgattaagaaaggggcagacaacttca
+3492304/1
CCCFFFFFHHHHHJJJJJIJJJJJJIIIJJJJJJJIJJJIJJJJJJJJJJ
@4851691/1
ctaaaaagaagactgctaaacgttaaattttaaaagcctcttaaatttaa
+4851691/1
CCCFFFFFHHHGHJJJJJJJJJIJJJJJJJJJJJJJJJJJJJJJJJJJJJ
@4193905/1
cgacgaatgatgtgataaatatacctgcacacacgcatttttaaatttaa
+4193905/1
@@@DBDDB;FFF:AFGIBHI<<?E4CA;FCFE;GG6FD?9??FF@DB??F
@4193906/1
cgacgaatgatgtgataaatatacctgcacacacgcatttttaaatttaa
+4193906/1
@@@DDDDBF<CBAFCBGFG<F?FCHGHDBGGGGEBDBGIIIIIIGIIIII
@4193907/1
cgacgaatgatgtgataaatatacctgcacacacgcatttttaaatttaa
+4193907/1
@@@FFFFDHHHHAGHIJJJJJJJIIGIGIGGGIGGIIJJIIJJGHIJFIJ
@4193908/1
cgacgaatgatgtgataaatatacctgcacacacgcatttttaaatttaa
+4193908/1
CCCFFFFFHHHHFGIJJJJJIIIJJIIJIJJJJIJJIJJJJJJJJJJJHJ
@4193909/1
cgacgaatgatgtgataaatatacctgcacacacgcatttttaaatttaa
+4193909/1
CCCFFFFFHHHHHIJIJIJJJIJJJJJJJJJJJJJJJJJJJJJJJJJJII
@4193910/1
cgacgaatgatgtgataaatatacctgcacacacgcatttttaaatttaa
+4193910/1
CCCFFFFFHHHHHIJJJJJJJJJJJJJJJJJJJJJJJJJJJJJJJJJJIJ
@3492853/1
cccagattaggctatgccggtaaagaagtgaatgttgataaaggaatatg
+3492853/1
CCCFFFFFHHHHHJJJJJJJFHJJJJJJFHIJIJIIIIIJJJJIHIJJJJ
@4194102/1
cgacgacaaagattacatcatatttgcctttaacagatgtgaagtatttc
+4194102/1
CCCFFFFFHHHHHJJIJJJJJJIJJJJJJJJJJJJJJIJFGIJJGGJJJJ
@4194565/1
cgacgacattgagcaacttacgtattttctatgtcacatgttcactcggt
+4194565/1
CCCFFFFFHHHHHIJJJJJJJJGHIJJJJJJJJIIGIIIIIJJJIIJJIB
@4852615/1
ctaaaaatgaacctgacagtttgtatgatgaaataaaaaatattattaag
+4852615/1
CC@FFFFFGHGHBHHFHIIHIGHIIJI@FABFFHIGIEDGHIJIIJCGIA
@7589054/1
gatttacccgtggagggtaacaatctgccttctacatttgcg
+7589054/1
@@@DDDDDDHCFF?CDB<AA<2?9CC?FCFHBFHGIDIBBB@
@6914948/1
ctttatcgggttctgctaagtggtaagtagaaggtaagccacttaagcac
+6914948/1
@@@FFFFFHHHFHJJJJJJJEHIEHGIEHIJJJG?FHGIJIJIJJIJEFH
@6914949/1
ctttatcgggttctgctaagtggtaagtagaaggtaagccacttaagcac
+6914949/1
CCCFFFFFHGBFHIJIJJJJCHHIGHJIHIJJJJFGGIJJJJJJIJIIGI
@6914950/1
ctttatcgggttctgctaagtggtaagtagaaggtaagccacttaagcac
+6914950/1
CCCFFFFFHHHHHJJJJJJJEHIHIJJIIIJIJJCGIJJJJJJJJIJJJJ
@6914951/1
ctttatcgggttctgctaagtggtaagtagagggtaagccacttaagcac
+6914951/1
@BBFFFFFHHFDHJJJJJJIEHGIIJIHIGIIIIFFHIIJJIJJGIIJJJ
@2808793/1
cagatggcattcatgcagaaccgattaagaaaggggcagacaacttcatg
+2808793/1
CCCFFFFFGHHHHGIJJJJJJJJGFCHIGGGIGIJFIJGGIJIJJIJJGH
@2808808/1
cagatggccaccaccattctatgaaatggaacacgaagagggactaccac
+2808808/1
CCCFFFFFHHHHGJJJJJJJJJJJJJJJJJJJJJJJJJJJIJJJJJJJJJ
@2140220/1
caaattgctctactctcaagaaatggcctccatgccgagcaagactcccg
+2140220/1
CCCFFFFFHHHDHJIJJJIHIJJIIJJJIJJIJJIIJJIJIIGGIIIIJH
@6917307/1
ctttatgtccacaaattatgtcaaattttgacatttatgtaacatgtgtg
+6917307/1
CCCFFFFAHHDHFHJIJFAFHHHIJFIJJGFHIJJJIIEFIIJIJJIGHI
@767984/1
accagacaaagcacctatcgaatcgaatattagtagcaagatccgagatg
+767984/1
?1?DDDDDFHHBHGHDIIGCHIIIG>?E8C?C?GHD@FHEHGABDCFAFB
@2143739/1
caaatttctcaagggcacacggcaacaaaaagtgataatggatacaaatt
+2143739/1
@@@D?DFDFFFHFHAHHGIEH>BHIGGGIIGG??9?DAFGBEBC@GHGGG
@2143740/1
caaatttctcaagggcacacggcaacaaaaagtgataatggatacaaatt
+2143740/1
C@CDFFFDHGDHHJJJJJIIIJJJJJJJJJIIFGGIIIJJJJJJJJJJII
@2143741/1
caaatttctcaagggcacacggcaacaaaaagtgataatggatacaaatt
+2143741/1
CCCFFFFFHHHHHJJJJJJJJJJJJJJJJJJJHGIJJJJJJJJJJIIJJJ
@2144118/1
caaatttgaaaaaaccagagacgattttgtcgaagatctctgtgaga
+2144118/1
@@CFFEFFHDFHFHIJGJIIIIIIGGIJIDHIGGJIGIEGIGGHIEG
@7591285/1
gatttccgtgaagtggtccgtgccccttgcggttaccccttctgttggga
+7591285/1
C@CFFFFFFFHHDCFECGGHA@CEGH3CFCGI?FEGHIJEHGG>=F@@A=
@2811021/1
cagatgttggtccgccacactgtagagaattcacttatgaatgtggcata
+2811021/1
@@CFFDFFHHHHHGIBG<GGIIII>FCGBGICHEHIIIFIGHD?FCEGHC
@2811022/1
cagatgttggtccgccacactgtagagaattcacttatgaatgtggcata
+2811022/1
@BCFFFEFHHHHGIJJJJJJJJHHJJJJJJJJJJJJJIJJJJJHIJJJJJ
@2144841/1
caaatttgtatccattatcactttttgttgccgtgtgcccttgagaaatt
+2144841/1
CCCFFFFFDHHHHJJJJJJJJJJJJJJJJIJJJIIGIIJIJJJJIJJJJJ
@4854453/1
ctaaaacagaaatctattgtaatacgatggatgattcattaatggacaca
+4854453/1
CCCFFFFFHHHHHJJJJJJJJJJIIJIJJJJJJHIJJJJJJJJJIIIJJI
@7592849/1
gatttgaacatttgattgaccctccgagagttattggactcacggcgact
+7592849/1
==8ABDDDDHFGHIIEHBGG<A@FHIGIGGCGDGEHIHIIGIIDEHIGGA
@6920982/1
ctttattcgtcatcgctccccacgagcg
+6920982/1
@@@FADFFG?FHHIGIBHIIIDFF@D@?
@6920983/1
ctttattcgtcatcgctccccacgagcg
+6920983/1
@@CFBDFDFDFDFHGGEHIII9FD@G6?
@6920984/1
ctttattcgtcatcgctccccacgagcgtttcttt
+6920984/1
@@@DDDEBAFFDHIIGGEHIGIGBHGEBDGABDG?
@6920985/1
ctttattcgtcatcgctccccacgagcgtttctttagtctgtatattttc
+6920985/1
CCCFFFFFHFHHHJJJJJJJJEIIGJJJIJGJJJJJIIJJJJJJGIIJJI
@6920986/1
ctttattcgtcatcgctccccacgagcgtttctttagtctgtatattttc
+6920986/1
CCCFFFFFHHHHHIJJJJJJJGIHJJII@FHGHIJECBFGICFHIGJJJC
@6920987/1
ctttattcgtcatcgctccccacgagcgtttctttagtctgtatattttc
+6920987/1
CCCFFFFFHHHHHJJJJJJJJGIIGHIIDHIGIJJEEFHJIIJIIJJJJG
@6920988/1
ctttattcgtcatcgctccccacgagcgtttctttagtctgtatattttc
+6920988/1
CCCFFFFFHHHHHJJJJJJJJIJIEIIIFHIIGFGGIHHJJIJJJJIJJJ
@6920989/1
ctttattcgtcatcgctccccacgagcgtttctttagtctgtatattttc
+6920989/1
CCCFFFFFHHHHHJJJJJJJJJJJJIIJGIIIJJJJIIGIJJJJJJJJJJ
@6921465/1
ctttattgaaaaattagtaaaacataatggttttcgcgcgtaaagtgacc
+6921465/1
@CCFDFFFGHHFHEGIGFHGIJJJIGJJJIFGHHJIIJIJEHIII=@DHI
@6921466/1
ctttattgaaaaattagtaaaacataatggttttcgcgcgtaaagtgacc
+6921466/1
B@@FFFFFHHHHHJJJJIIJJJIJJIJJJIFGG@HIJIIJGHEIJHGGIJ
@6921467/1
ctttattgaaaaattagtaaaacataatggttttcgcgcgtaaagtgacc
+6921467/1
BBBDDEFFHHHHHJJJJHIIJJIJJJJJJJEHIJJBHIJJHIIIIFHIJD
@6921468/1
ctttattgaaaaattagtaaaacataatggttttcgcgcgtaaagtgacc
+6921468/1
CCCFFFFFHHHHHGIJIHIJJJJJJJJIJJEHIJJJJJJJHIJJJFFIII
@2147169/1
caacaaaaaagatggcgaaacaattagcagcaagagaaatgctggaaaag
+2147169/1
CCCFFFFFGHHHGGIJJGJJJJJJIJJJJIIJIIJJJIJJIFIJJJJJJJ
@2147327/1
caacaaaaagtgataatggatacaaatttgactactgtatagctttcttc
+2147327/1
CCCFFFFFHHHHHJJJJJJJJJIJJJJJJJJJJJIJJIIJJIJJJJJJJJ
@113847/1
aaaactcaattggcgcacattcagcaggttttttaacagtttgaaaacct
+113847/1
CCCFFFFFHHHHGIJIDGIJJJJIJJJJGIIJJJJJJIJHJJIJJJJJJJ
@1462505/1
attaaacacgctgagaaagctatggttgagtgaaaaaggtgggaaatgtt
+1462505/1
CCCFFFFFHHHHHHIIJJJJJHJIJFHIIJFHIJJJIIJDFHGHIJIJJJ
@1462506/1
attaaacacgctgagaaagctatggttgagtgaaaaaggtgggaaatgtt
+1462506/1
CCCFFFFFHHHHHJJJJJJJJJJJJHGJJJFHIJJJIJIBGHIJIJIIGI
@2814341/1
cagatttacagcaattccctatgaagcttgaagtaaaacaagaagaaagt
+2814341/1
CCBFFFFFHHHHHJJJJJJJIJJJJJJJIJJIJFFHIJJIJJJJJJIJJD
@7593229/1
gatttgcagactctcagcttcaacgccaaggacttcaactttgttcagtt
+7593229/1
C@CFFFFFHFFHHJJIGIIJJJGJFGGHGHGGEGGIJIGIGIGBGIIJGH
@6922945/1
ctttatttaagaacaaacaggggagaaaagtcacgagaatttgaaaagcg
+6922945/1
??@DDDEDDDBFHDHEIGB;CFEHIFIIIB:?FHGHGIGIIIGH@?CCCF
@6922946/1
ctttatttaagaacaggggagaaaagtcacgagaatttgaaaagcgagct
+6922946/1
=@@:BDEFFHFHBIII?AAF6CFHFGFDHHGIGDHACDHDE<G;DA=G8F
@6922947/1
ctttatttaagaacaggggagaaaagtcacgagaatttgaaaagcgagct
+6922947/1
@@@D=?DDBFBBF;C?FGI8?@FGIECGCEA;??@??GBBFGIA>B?@@@
@6922948/1
ctttatttaagaacaggggagaaaagtcacgagaatttgaaaagcgagct
+6922948/1
CCCFFFFFHHGHHJGIJJI@FFHJJJIJIJIIGIJJJJIIJJJIEHIJII
@774607/1
accattctatgaaatggaacacgaagagg
+774607/1
@@@DDDDDFDD>FF@:CCFFG:3CC;F8?
@2822192/1
cagcaactcacggaaacaagttgagaaatcctttagttttccttttttat
+2822192/1
CCCFFFFFHHHHHIJJJJIIHIIJJJJIJJJJJJJJIJJJJIJJJJJJIJ
@2822235/1
cagcaactcctggaggacgctgacgggagtcttgctcggcatggaggcca
+2822235/1
CCCFFFFFHHHHHJJJJJJJJJIJJJIGIGHIJJIIJJIIJJJIJGIFGC
@2822447/1
cagcaactgttctgcgtatctgatcggccaggagcaacgcgttg
+2822447/1
@<@BDDDBCAADDBBG@CAC<CHAHH@H?CCBG;??9BD@AF8;
@2152400/1
caacaacaacaacccacttggggcagacaaacagctccacaacagcaaca
+2152400/1
CC@FFFFFHHHHHJJJJGIIJJJJIJIJJIIGIIJJJJJIHIIJJJJJJI
@2152441/1
caacaacaacacttcgactacagatattcgcacttgcagtcccaatatca
+2152441/1
CCCFFFFFHHGHHJJJJJGIIGFIIIJJJCGGHJJJIJJIIJJJIIJJJI
@2152757/1
caacaacaacctggagctagacaacagcaaact
+2152757/1
@@@ADDDDDDFFFFDBH>FD?CDG?FDCEEE?D
@2153167/1
caacaacaagctgcatggggtagacaacaaactccaccacaggaacctca
+2153167/1
CCCFFFFFHHHHGIIJJJIJFHGIIJIJJJJJJJJIJIJJJIGGIJJJJJ
@6266555/1
cttaaataaagtgtactttattgaaaaattagtaaaacataatggttttc
+6266555/1
CCCFFFFFHHFFHFIJIJJJHJIJIJJJJJJIHIJJJJJIJJJIJGHIJI
@6266556/1
cttaaataaagtgtactttattgaaaaattagtaaaacataatggttttc
+6266556/1
CCCFFFFFHHHCFGHIJJJJJJJJJJJIJJJJEHIJIJJJJJIIJHIJJJ
@6266557/1
cttaaataaagtgtactttattgaaaaattagtaaaacataatggttttc
+6266557/1
CCCFFFFFHHHFHIJJJJJJJJJJJJJJJJJJIJJJJJJJJJJJJHIJJI
@6266558/1
cttaaataaagtgtactttattgaaaaattagtaaaacataatggttttc
+6266558/1
CCCFFFFFHHHHHIJJJJJJJJIIIJJJJIJIHIJJJJIJJJJJJFIJJI
@3506033/1
cccagttctagaagaagttataaggttaacggtataaatgacccaccggc
+3506033/1
CCCFFDFFHHHHHJJJJIJJGJJJJJJJJJJIFHIJJJJJJJIIJIIIIJ
@2156434/1
caacaacccacttggggcagacaaacagctccacaacagcaacatcaaac
+2156434/1
@@@DDDDDHFBHH>@GFGEGBFCHG?CHH<0BBBDDBF@HGHFC@BC>FE
@2156435/1
caacaacccacttggggcagacaaacagctccacaacagcaacatcaaac
+2156435/1
CCCFFFFFHHHHHJJJJJJJJJJJJIJIJJJJJJJJJJIGIJIIJJJGII
@6270194/1
cttaaatctaactgaaatatagaatacaccccttaatcagctacaacagt
+6270194/1
CCCFFFFDHGHFHIHIJEGHF@FHGGGIIJJJIJJJIIJJJJJJGJJIEG
@2156730/1
caacaacctaaatcggcaaacgggcaacaaaggggtggaccacaacaaca
+2156730/1
<@@DDDDDFFHDHIB?CF@EBDHIBDDBF;8DGCH?@EDFDHIIFHHCBD
@2156789/1
caacaacctcaagcttggggtcaacaacagcccgttccgccacagcaaca
+2156789/1
@@@DFFFFHHDFHFBEGIIJC<FGIGGCHJJJHIGCDD?DGGIIIIJIJJ
@2156790/1
caacaacctcaagcttggggtcaacaacagcccgttccgccacagcaaca
+2156790/1
CCCFFFFFHHHHFHJJGJJJHHIJJGJJJJJJJJIHIGIIIJIJJJJJIJ
@2156791/1
caacaacctcaagcttggggtcaacaacagcccgttccgccacagcaaca
+2156791/1
CCCFFFFFHHHHHJJJIIJJ@GIIJJJJJJJJJJIJJJJJJJJJIIJJJJ
@2156792/1
caacaacctcaagcttggggtcaaccacaggtttcacaacaacaacctgg
+2156792/1
CC@FFFFFHHHHHIJJ3EHI@EGHIGIIIIJ:?FHIIIJJJJJGGGGIJC
@2156793/1
caacaacctcaagcttggggtcaaccacaggtttcacaacaacaacctgg
+2156793/1
CCCFFFFFHHHHHJJJJIIJHIIJJJJJJJJ?HHGIIJJJJIIJJJJIIC
@2157142/1
caacaacctggaacgagacaacagcaccctggtcctccacaacagcaagc
+2157142/1
CCCFFFFFGHGGHIIGGBBEHDEFHIJIJGF?:BDFGIDGHHHJI<GI@F
@1476932/1
attaacctctggttttatatccatattttacagctaaattactaaactat
+1476932/1
CCCFFFFFHHHGDGHJJIIJJJJJJJJJJJJJJJJIJJJIJJJJJIJJJJ
@2830837/1
cagcactattgacactaagaaatcacagagccccgggcccagatggcatt
+2830837/1
CCCFFFFFHHHHHJJJJJJJJJJJIJJHJIJJJJJIIJJJJJJJJJJJJJ
@126676/1
aaaagagacagtacttttagtaaacactcttctagggataaggaaggagt
+126676/1
B8BDFFFFHHHHHJJJJJJJIJJJJJJJJJJJJJJJJIJJJJJJJJJJJI
@1477236/1
attaacgctccaccttaaaaattggccatttttggtgtctcgaatttcct
+1477236/1
BB@FFFFFDDHHHJJJJIJIIJJJJJJJJIIJJJIJJGGGIIAHHIIIIJ
@6929283/1
ctttcaatcaccacattatgaaattactcatagtgtcacgggaactcata
+6929283/1
CCCFFFFFHHHHHJJJJIJJIJJJJJJJJJJJJIIIIGHIIIJJJJJJJJ
@6273589/1
cttaaatttaaccgaaatatagaatacaccccttaatcagctacaacagt
+6273589/1
;?@BFFFFHHBFHIBHIFIIFHGHIIIFIIIIGHEGBHIIEBGHHHGHI9
@6273590/1
cttaaatttaaccgaaatatagaatacaccccttaatcagctacaacagt
+6273590/1
CCCFFFFFHDHBHGEHJBGHGDFHEGHIJJJJIJIJJGGGGGGIIJIGG?
@6273591/1
cttaaatttaaccgaaatatagaatacaccccttaatcagctacaacagt
+6273591/1
CCCFFFFFHHHHHJHIJJJJJIJJJJJJJJJJJJJJJJJJJJJJJJJJJH
@6273592/1
cttaaatttaaccgaaatatagaatacaccccttaatcagctacaacagt
+6273592/1
CCCFFFFFHHHHHJJJJJJJJIIJJJJJJJJJJJJIJJJJJJJJJJJJJF
@6273607/1
cttaaatttaactgaaatatagaatacaccccttaatcagctacaacagt
+6273607/1
:?;BD8DDFB::C<<CBGB@EHE@>F?EBFBFA;C<:?FA9DFFEBFGGG
@6273608/1
cttaaatttaactgaaatatagaatacaccccttaatcagctacaacagt
+6273608/1
@CCFFFFFHHHHHJGIJIGHGEHIIJGJIJJJJJJJJIJJJJJJJJJJIG
@6273609/1
cttaaatttaactgaaatatagaatacaccccttaatcagctacaacagt
+6273609/1
CCCFFFFFHHHHHIIJJJIIIIIJJJJJJJJJIIJJJJJJJIJJJJJIJ@
@6273610/1
cttaaatttaactgaaatatagaatacaccccttaatcagctacaacagt
+6273610/1
CCCFFFFFHHHHHJJJIJIJIJJJIJGGGIJJJJJIJJIFIJJJJJJJIB
@6274683/1
cttaacaacgatctggtggccaccggaaccggaagatcgaagaaagacgc
+6274683/1
CCCFFFFFHHHHGGGICGIJJGIJIIIEGJJIGIIJJHIGHIIJIEIEHF
@6932290/1
ctttcacttcattctatcggcctttcttctctttgccgtattttattttg
+6932290/1
?@@D=:ABFC?DFBC@FFAGAG:FHACHBDCCFH9>G::?DHHIBGHIIB
@4868530/1
ctaaaatcaatttacatattatttttgacttgaataaatttttaaattta
+4868530/1
CCCFFFFFFDFHHJJJIGJIIIJJJJJGIJJJEHHJIJJJJJJJJIJJJJ
@1480756/1
attaaggggtgtattctatatttcagttaaatttaagaggcttttaaaat
+1480756/1
CCCFFFFFHCFFHJJJJJJJJJJJJJJGHIIJJJGIIIJIJIJIIJJIJJ
@6934895/1
ctttcagtcccgaataccgattctcagccgagctgcccagtttagtggcc
+6934895/1
BCBFFFFDHHHHHJJJJJJIJJIJJJJJJJJJJJJJJJIIIIJJJHIJJJ
@6934896/1
ctttcagtcccgaataccgattctcagccgagctgcccagtttagtggcc
+6934896/1
CCCFFFFFHHHHHJIJJJJJIJJJJJJJJIIIJJJJJJIJJIJJIHHIJJ
@6934897/1
ctttcagtcccgaataccgattctcagccgagctgcccagtttagtggcc
+6934897/1
CCCFFFFFHHHHHJJJIJJIIJIIJIIJJJIJJJIIJJGGGIJJJIJJJJ
@132703/1
aaaagatggttccggacgcacttaaagaacaaatacgaccttctacggtt
+132703/1
C@CFFFFFHFHHHJJIIJIDHIJJIJJIJJIIGIJIJJJIJJJJGJJJCH
@2832434/1
cagcagatattgtacttaaaggcttttggatcataagatgcagtgactgc
+2832434/1
@@@DDDDDHF>FF<EHI<?FEHGHIIIGICHHGHEBG@DDHGE??FGHGI
@2164376/1
caacaagctgcatggggtagacaacaaactccaccacaggaacctcaagc
+2164376/1
@@@BDDDDHDDHGIJIF<@CDHJJIIJIEGHIJJJIIJJ=FIJAHIHEHJ
@137131/1
aaaagcaggaaaagcccagaagaacgttcgactttcacttcattctatcg
+137131/1
@?8=ABDEFHHHH@AHHIBGEFGHIBGGGGDHIIGGGHIIICFDFEHIGE
@2835519/1
cagcaggttttttaacagtttgaaaaccttgataaatgaaagaaattaaa
+2835519/1
CCCFFFFBHHHHHGIBFGCFHGHHIIIIIIIIEHIIIIIIIIIIIGIIII
@7612523/1
gcaaagtatagaggttgtacccaaacttttcggggtgcaatcttcttttc
+7612523/1
CCCFFFDEHHGFHJFHIGIIJJJJJJJJJJJIJJJFHIJJJJJJIJJJJJ
@7612524/1
gcaaagtatagaggttgtacccaaacttttcggggtgcaatcttcttttc
+7612524/1
CCCFFFDFHHHHHJIIJHIJJJJJJJJJJJJJJIJDDHIJJJJJJJJJJI
@1485566/1
attaatctcagctgctgttttaacgtaactatattgtggtccgctatttg
+1485566/1
CCCFFFFFHHHHHJJJJHIIJIJJJHIJJJJJJJJJIJJHIIJJJJJJJJ
@7615571/1
gcaaatgtagaaggcagattgttaccctccacgggtaaatcctgcaagga
+7615571/1
CCCFFFFDHFHGHIJJGJGIJJIJIJJJJJIJIIH?DGHCFG>GGGFGED
@7615572/1
gcaaatgtagaaggcagattgttaccctccacgggtaaatcctgcaagga
+7615572/1
CCCFFFFFHHHHHJJJIJJJJJJJJJJJJJJJJJJIHJJJJJJJJJJJJJ
@6286176/1
cttaagcacacatgttacataaatgtcaaaatttgacataatttgtggac
+6286176/1
CCCFFFFFHHHHHIJJJJJJJJJJJJJJJJJJJJJIJJJJJJJJJJJJJJ
@7616434/1
gcaaattcggttgatttatcccccttgaaaaattacgatttatctagagc
+7616434/1
CCCFFFFFHHFHHHIJJJIJJJJJJJJGIJJIIJJJIHIIJJJIJJJJJJ
@7617334/1
gcaaatttctcaagggcacacggcaacaaaaagtgataatggatacaaat
+7617334/1
@@@FFDDDHFDFFHIG7GIIGDDHGHGGGHAHI?DDBGDDD<??B?F8FG
@139576/1
aaaagctcgacatggagtcccaaaacatgaccatgatgcactcggccgga
+139576/1
@@CFDDDFHDHFFHJEHEGHIGIJJAFFHJJJJJIIGIJEHIIHJJJBGG
@5561758/1
ctcgctcgaggttgttgctgtggcggaacgggctgttgttgaccccaagc
+5561758/1
CCCFFFFFFHHFHIHIIIIJEHIIJJFHIIJIGBGEGDHFCAEHFFFDDD
@4879421/1
ctaaaccttcccactaaagttaaccagacaaagcacctatcgaatcgaat
+4879421/1
CCCFFDFFHHHHGJEGIJIHHHIJJGIIJJJJIIGIJEDGIGJJIJCAH@
@4879422/1
ctaaaccttcccactaaagttaaccagacaaagcacctatcgaatcgaat
+4879422/1
CCCFFFFFHHHHHJJIJJJIJJJJJJJJIJJIJJJJJJJIJJIIIJJHGG
@4879423/1
ctaaaccttcccactaaagttaaccagacaaagcacctatcgaatcgaat
+4879423/1
CCCFFFFFHHHHHJJJJJJHIJJJJJJJJJJIJGJJJJJIJJJHIJJIJI
@4880094/1
ctaaacgttaaattttaaaagcctcttaaatttaaccgaaatatagaata
+4880094/1
CCCFFFFEHHHHHJJJJJJJJJJJJJJIJJJJJJJJJIIJJJJJJJJIJF
@4880095/1
ctaaacgttaaattttaaaagcctcttaaatttaactgaaatatagaata
+4880095/1
CCCFFFDDHHHHHJJJIIIJIIIJJJJJIJJJJJIIIJIJIIJIIDHHIJ
@4880851/1
ctaaactcacttttttccgaaaaaatatcgcaatagctcaaaagggaaca
+4880851/1
@CCDFFFFFHHHHJIIJJIIJJJIGGEIIIIJJIHJIIIIJJIJIIJIJG
@4880852/1
ctaaactcacttttttccgaaaaaatatcgcaatagctcaaaagggaaca
+4880852/1
CCCFFFFFGDFHHIJIIIJIGJJJJJJJGJIJIIIGIGIJIJJJIGIJJJ
@144188/1
aaaagggagcatttatttgatgcaaagtatagaggttgtacccaaacttt
+144188/1
CCCFFFFFHGHHHJJJJJJJJJJJJJJFHIIJHJJHGJIJJIJJIJJJJJ
@5564996/1
ctcgcttttcaaattctcgtgacttttctcccctgtt
+5564996/1
@@@DDDDDFDFFFEIEFEFEE33CFHI4A?FFI31:C
@5564997/1
ctcgcttttcaaattctcgtgacttttctcccctgttcttaaataaagtg
+5564997/1
@@@DDDDDFBDFDBGCA:CG@AC<AHHA@EHIE31?DBCGBFG@FEI>??
@5564998/1
ctcgcttttcaaattctcgtgacttttctcccctgttcttaaataaagtg
+5564998/1
@@@DDDDDHHFHHGIGGHHFG@C:CHI@DFHII;@DE<DF4DHEGHI90?
@5564999/1
ctcgcttttcaaattctcgtgacttttctcccctgttcttaaataaagtg
+5564999/1
C@CFFBFFGHHHFIIIIIIHF;FHHIIEHEHIGIEGAFFGG9FEHHI>BG
@5565000/1
ctcgcttttcaaattctcgtgacttttctcccctgttcttaaataaagtg
+5565000/1
CCCFFFFFHHHHHJJJJIIIIIIHIJJGGGIJJECFHGGIGGIGGIJGDE
@5565001/1
ctcgcttttcaaattctcgtgacttttctcccctgttcttaaataaagtg
+5565001/1
CCCFFFFFHHHHHJJJJJJJJEGHHJJCHGIJJCHHGEIICHJIJGIEDE
@5565002/1
ctcgcttttcaaattctcgtgacttttctcccctgtttgttcttaaataa
+5565002/1
=B@DDDDFHHHHHJJJIJJJJJJJJJJJJJJJIJJJJIJJIJIIIJIJIJ
@5565003/1
ctcgcttttcaaattctcgtgacttttctcccctgtttgttcttaaataa
+5565003/1
@@@BDFFFHFHFFHGIGIEHCAF@DHH@CHCHI@FGGEDFGEIGFHEIIG
@5565004/1
ctcgcttttcaaattctcgtgacttttctcccctgtttgttcttaaataa
+5565004/1
@CCFFFFFHHHHHJJJJJJCHFHHHJJIIJIJJHGIJJGHHGIIGEIGIH
@5565005/1
ctcgcttttcaaattctcgtgacttttctcccctgtttgttcttaaataa
+5565005/1
CCCFFFFFHHHHGJJJJJIJJIJJJJJJJJJJJJIIIJJJJJJJJJJJGI
@5565006/1
ctcgcttttcaaattctcgtgacttttctcccctgtttgttcttaaataa
+5565006/1
CCCFFFFFHHHHHJJJJJJIJIJJJJJJJJJJJJIIJJJIIJJJJJJJJJ
@7619681/1
gcaacatcgacagataccacaaatacctaaaccttcccactaaagttaac
+7619681/1
@CCFFFFFGHHHGJJJJJJJJIJJJJJJJJJJGIJJJIJJJJJIJIIJJJ
@7619682/1
gcaacatcgacagataccacaaatacctaaaccttcccactaaagttaac
+7619682/1
CCCFFFFFHHHHGJJJJJJJJJJJJJJJJIJIJJIJJIJJJIIIJFHJJI
@146320/1
aaaaggtgggaaatgttgactgttgtagctgattaaggggtg
+146320/1
@@<?DD=B;DCAFF42ACBECHHFFE<4CCF3?EF9<C;:?@
@4882960/1
ctaaagaaacgctcgtggggagcgatgacgaataaagtatgtgttcacca
+4882960/1
CCCFFFFFHHHHHJJGIJJJIJIJJJJJJJJJJJJJJCGIIHIIJJJJJH
@791232/1
accttgcaaattttcaatcatgaagcaagattttacctgaacaatttgaa
+791232/1
CCCFFFFFHHHHHJJJJJIJJJJJJJJJJJJJJJJJJIJJJIJJJJJJIJ
@5569603/1
ctcggatcttgctactaatattcgattcg
+5569603/1
@<@D?DDDHBF>F<FF94CEH@HBB<9C?
@5569604/1
ctcggatcttgctactaatattcgattcgatagg
+5569604/1
@@@DDDD?:A<??<C?EGFHHE?F<FBEE<A??3
@6290220/1
cttaagtggcttaccctctacttaccacttagcagaacccgataaagc
+6290220/1
CCCFFFDEHGGHFIGE@GGGGIIEC@HAGICCHGGGHIIJGJGHG?8?
@6290221/1
cttaagtggcttaccttctacttaccacttagcagaacccgataaagcgt
+6290221/1
CCCFFAB:BFHHAEB<GG@>HBHGHHGIGHII>FFGEGIIB?@GGI@DF;
@5570813/1
ctcggcaaaaatttaaacacattgcattattgatttcgaggaaataatac
+5570813/1
CCCFFFFFHHHHHJIJJJJIJJJJJJJJJJJJJJJJJJHIJIJIIJJJJJ
@2847191/1
cagccccaacaaggaggtaaaaagaagaaacaaaaacaacctgaacaaca
+2847191/1
CC@FFFFFHHHHHIHJJAFHIJJJJJJJJJJJIJJIJJJJJIIJJJJJJJ
@2848270/1
cagccgagcccttggcttccttcggagttttgcctgttccgtagcagacg
+2848270/1
?@?=DFDDHFFHHFGEBHAD>GE=EIIIGEEGHHAAFG<DFDHCH<@D=A
@5572342/1
ctcggcatggaggccatttcttgagagtagagcaatttggcttcttcccc
+5572342/1
@@@DDDDDHHBFHBG?FHIDHHBEGEECGAEF<FHGII<FGIHGEHHIII
@5572343/1
ctcggcatggaggccatttcttgagagtagagcaatttggcttcttcccc
+5572343/1
CCCFFFFFGGBFBBHBHHIEHH?CFDF?FGEIIGIEHIDGHIGGGI@EGI
@791752/1
acctttttcactcaaccatagctttctcagcgtg
+791752/1
CCCFFFFFFFFHFGHFHIEHGGGIJGIJHIIJH1
@791753/1
acctttttcactcaaccatagctttctcagcgtgtttaatttcgttccat
+791753/1
CCCFFFFFHHGHGJJJJJIJJJJJJJJJHIJJFHDEH>B?FI@?DF8D@F
@791754/1
acctttttcactcaaccatagctttctcagcgtgtttaatttcgttccat
+791754/1
CCCFFFFFHHHHHJJJJJJJJJJJJJJJIJJJGHFHIIIIIJIIHGFHGI
@152488/1
aaaagtttatttatcatacacaggtaaacagttgtacagtagaggataaa
+152488/1
BCC;DDDFHHHGHJJJJJJJJJJJFHHIJJJIIJIHIJJGHIJIJJJJJJ
@4885792/1
ctaaagctatctactcgttatataatcatcattcaaacattgaagcc
+4885792/1
CC@FFDADFFHHDBAFEBFBFDAFHABEHHHHIGIIIBDGEDFHD@G
@4885793/1
ctaaagctatctactcgttatataatcatcattcaaacattgaagcc
+4885793/1
CCCFFFFFGHHHHJIIGFHEGFGIIJJIIIIJJIJJJGIJIGIJIJJ
@4885794/1
ctaaagctatctactcgttatataatcatcattcaaacattgaagcc
+4885794/1
CCCFFFFFHGHFFHEIJHHGJJJJJIJIJIJJIIJJJJIJJIJJJIJ
@4885795/1
ctaaagctatctactcgttatataatcatcattcaaacattgaagcc
+4885795/1
CCCFFFFFHHHHHJJJJFHEHGHGIIJJJJIJIJJJJGJJJIIJJJJ
@4885796/1
ctaaagctatctactcgttatataatcatcattcaaacattgaagcc
+4885796/1
CCCFFFFFHHHHHJJJJJJIJJJJJJJJJJJJJJJJJJJJJJIIJJJ
@153887/1
aaaataaaatacggcaaagagaagaaaggccgatagaatgaagtgaaagt
+153887/1
CCCFFFFFHHHHHJIIJJJIJJJJJJIJIJJJJJJJJHIIJJJFHIJJJF
@6949851/1
ctttcctttatgtccacaaattatgtcaaattttgacatttatgtaacat
+6949851/1
BB@DDFFFHHHHGIJJJJJJIJIIIHJIJIJJJJJJJIJJJJJIIIJJJH
@6949852/1
ctttcctttatgtccacaaattatgtcaaattttgacatttatgtaacat
+6949852/1
CCCFFFFFHHHGHIJJJJJJIJHIGIJJJJJJJJIJJJJJJIJIJIJJJJ
@793957/1
acgaaattaaacacgctgagaaagctatggttgagtgaaaaagg
+793957/1
@@@DFFFFHHGHHIGIIJIGHGHG@FEHIIGGDEG:DEGCGE?@
@793958/1
acgaaattaaacacgctgagaaagctatggttgagtgaaaaaggtgggaa
+793958/1
=??BDDDD>FFHHIIEIGIHIE@@FDHIEG?F@?B0??BGHIIEDG?GGI
@5575575/1
ctcggctgctcatcatgccctcgagtacctcaaaa
+5575575/1
CCCFFFFFGFFBFHEEEFHH<CFGG9?@F9?9FHI
@5575576/1
ctcggctgctcatcatgccctcgagtacctcaaaatcatgaccaaaaa
+5575576/1
CCCFFFFFFFHBFGGEHGIHADFFHCGGHEGBGIIEDFGHGGHCGIII
@794646/1
acgaacttcaattacacaaattagtacaactcctccaaaccttgcaaatt
+794646/1
CCCFFFFFHHHHGJIIJJJJJIHIHIIIIIJIJIJJJIIIJGJJIJIHIJ
@3523725/1
cccattggctggctccaagagatgtgcatgtcccgcagatgg
+3523725/1
CCCFFFFFHFHGADBGBGFBE@E<EHCHIFGIIIE>GEGBDG
@3523726/1
cccattggctggctccaagagatgtgcatgtcccgcagatggccaccacc
+3523726/1
@@@DDDDDHHHHAFGIBHBED<CFEHADHGDGHI@A:@@FHICHGEIEEG
@158627/1
aaaatacggcaaagagaagaaaggccgatagaatgaagtgaaagtcgaac
+158627/1
CCCFFFFFHGHHHJJJJJJJJJJJJIJJJJIJIGIJJJCHIIJJFEIJIG
@4890050/1
ctaaagttaaccagacaaagcacctatcgaatc
+4890050/1
@@@D?:DDFB??D?FEF::<:CCF>A4A;G931
@4890051/1
ctaaagttaaccagacaaagcacctatcgaatcgaatattagtagca
+4890051/1
BC<DDFEFHHHHHJJJJJJIJJJJJIJJJJJJJJJIIJJJIJIJJJJ
@4890052/1
ctaaagttaaccagacaaagcacctatcgaatcgaatattagtagca
+4890052/1
CCCFFFDFGHHHBEIJJJJGIGGIGGHGGHGGIIGJC@FIGGGGGII
@4890053/1
ctaaagttaaccagacaaagcacctatcgaatcgaatattagtagca
+4890053/1
CCCFFFDFHHHHHJIJIGJJJIJJJJJJJJJJJJHIGGIIIIBDGGI
@4890054/1
ctaaagttaaccagacaaagcacctatcgaatcgaatattagtagca
+4890054/1
CCCFFFFFHHHHFGIGGIJHHIJJJIJJIIGIJJGIIIJJGIGG<BG
@4890055/1
ctaaagttaaccagacaaagcacctatcgaatcgaatattagtagca
+4890055/1
CCCFFFFFHHHHHJJJJJJIIIJJJJJJJJJJJJJJIGGIIJGHIII
@161819/1
aaaatataataaaaatttatagttttttgcatttttattcggcttattgt
+161819/1
CCCFFFFFHHHHHJJJJJJJJJJJJJJJJJJJJJJJJJJIJJJJJJJJJI
@7626163/1
gcaagaataagattatggaaggaataacacgggctaattttaacaaccat
+7626163/1
CCCFFFFFHHHHHJJJJJJJJJ@FHIIJJJIJJJIJJJJJJIIGIJHJJJ
@6295681/1
cttaatcagctacaacagtcaacatttcccac
+6295681/1
=??ADA?:A3?DABBAB?C:CFFIB?:AE@FB
@6295682/1
cttaatcagctacaacagtcaacatttcccacctttttcactcaaccata
+6295682/1
?@CDFBBDDHDHDFDEFE??F@FHHIFHIEEHGHIBF>GGHFHABDADHH
@6295683/1
cttaatcagctacaacagtcaacatttcccacctttttcactcaaccata
+6295683/1
@@CFFFFFHHGHHJJJGECGHIIIJJJIJJIIHHIJIJJGGGJIJJJJJG
@6295684/1
cttaatcagctacaacagtcaacatttcccacctttttcactcaaccata
+6295684/1
B@CFFFFFHHHFGIIGIIEGHIIIJJJIIJIJJJJJJJIGHHGHGIJJJI
@6295685/1
cttaatcagctacaacagtcaacatttcccacctttttcactcaaccata
+6295685/1
CCCFFFFFHHHHHIJJJJIJJIJJJJJJJJJJIJJJJIJJJJJJJJJJII
@6295686/1
cttaatcagctacaacagtcaacatttcccacctttttcactcaaccata
+6295686/1
CCCFFFFFHHHHHJJJJJGIJJJIJJJJJJJJJJJJJJJJJJJIIIJJIH
@7627138/1
gcaagactcccgtcagcgtcctccaggagttgctgagc
+7627138/1
@@@FDABDHFDFDBGBEEBBF7GHIDD;C:CDCFG4BF
@2855998/1
cagcgcttgaggaagtaacggcagcactattgacactaagaaatcac
+2855998/1
CCCFFFFFHHHHGJJHHJJJIJIJIGIGGIIIEICHCEIEHIJGIJJ
@2184318/1
caacagactggtcccacacaacagactggtcccacacaacagactggtcc
+2184318/1
@@@DDA?DHBFHFIIIII<GHEEFEHIDG@FHIIIIF=ABGE;B<3?=BC
@2184319/1
caacagactggtcccacacaacagactggtcccacacaagggcagcaaaa
+2184319/1
CCCFFDDFHHHHHIJJJJJJJJJGIJIJIGHIJIJJJIGIJJJJJJJJJJ
@2185233/1
caacagcaagctcctccgcaacagcaacctggagcgagacaacatcaccc
+2185233/1
CCCFFFFFHHHHHJIJJIJJJJJJJJJJJJJJJJIJIJHIIHHCHIIJJJ
@2185236/1
caacagcaagctgctcctccacaacaacaacctcaagcttggggtcaacc
+2185236/1
@@@DDB8D>F:C>9E:?:AC>;F@GGCCF=DDFIC<??BFECGI76=BFF
@2185434/1
caacagcaccctggtcctccacaacagcaagctcctccgcaacagcaacc
+2185434/1
BC<DFFFFHHHHGJGHIJJJJJJJJJIIJJJJJJJJJJJJJJJJJIJGII
@2185579/1
caacagcagcccgctcctccacaacagcaacctggagcgagacaacagca
+2185579/1
CCCFFFFFHHHHGGHJJJIJIJJJJJIJJIJJJJIGJJIGJIJGIJJGIH
@2185652/1
caacagcagtctgctcctcctcaacaacaacaacccacttggggcagaca
+2185652/1
CCCFFFFFHHHHHJJJJJJJJJIJJJJJJJJJJJJJJJJJJJJJJJJJJJ
@2185709/1
caacagcatattagtgccatcaattagaccaaagatatttaatgaacccg
+2185709/1
CCCFFFFFHHHHHJHIJJJJJJJJJIJJJJJJ;HHJJJJJJJJIJJJJIJ
@7630020/1
gcaagattctggcatctaatttttcaaatgcgctagaaactgaaaaaccg
+7630020/1
@7:BBDDDHHHDDHEBFHHGIGIIHIEGHIIIIGGIIIIIIIIIIIIIIG
@7630395/1
gcaagattttacctgaacaatttgaaatttttccaaacccgaaaaaagtt
+7630395/1
CCCFFFFFHHHHHIJIJJJJJJJJJJIJJJJJJJJJJJJJJJIJJJJJFI
@7630396/1
gcaagattttacctgaacaatttgaaatttttccaaacccgaaaaaagtt
+7630396/1
CCCFFFFFHHHHHJJJJJJJJJJJJJIJJJJJJJJJIJJJJJJJJJJJHI
@2186393/1
caacagctcaatccatctgagattcagcctcaacctattccacaagaccc
+2186393/1
CCCFFFFFHHHHHJJJJJJJIHIJJJJJIJJJJJJJIJJJJJIJJJJJJJ
@7631332/1
gcaagctggtccacttgtacctatgaggttaagaaaccctgaacctggaa
+7631332/1
CCCFFFFFHHHHHJIJIHIJJIJJJJJJHIJJIJJJJJJJJJJIJJIJIJ
@1500280/1
attacctctaaagctatctactcgttatataatcatcattcaaacattga
+1500280/1
@BC;DEFFGHHHHJJJJJJJJJJJJJJJJJIJIJJJJJJJJJJJIJJJII
@1500281/1
attacctctaaagctatctactcgttatataatcatcattcaaacattga
+1500281/1
CCCFFFFFGHHGHJFIEGIIIIJIGHIJJJJIJIJJJJJJJGGGGJGIHG
@1500282/1
attacctctaaagctatctactcgttatataatcatcattcaaacattga
+1500282/1
CCCFFFFFHHHHHJJIIJJIIGIJGHGIGJJJGIJJJJJIGIHIJIJJII
@1500283/1
attacctctaaagctatctactcgttatataatcatcattcaaacattga
+1500283/1
CCCFFFFFHHHHHJJJJJJJJJJJIJJJJJJJJJJJJJJJJJJJJJJIJJ
@2188468/1
caacagtcaacatttcccacctttttcactcaaccatagctttctcagcg
+2188468/1
@8=DFFDEHHHHHJJJJJIJJJJJJJJJJJJJJJJJJIJJJJJJJJJJJJ
@2188469/1
caacagtcaacatttcccacctttttcactcaaccatagctttctcagcg
+2188469/1
@@<BDDDDFHBFFIIGEBEA@AGGHGCGHICHIIIHIIIIIIGHGEIB9@
@2188470/1
caacagtcaacatttcccacctttttcactcaaccatagctttctcagcg
+2188470/1
@C@DFFFFFHHHHGBFEBEBFEFFHHDFFHIHIJGCFGGIIGIJJIIGHG
@2188471/1
caacagtcaacatttcccacctttttcactcaaccatagctttctcagcg
+2188471/1
@CCFFFDFHHHHHJJJJJJJJJJJJJJJJJJJJIJJJJJJJJJJIJIIJJ
@2188472/1
caacagtcaacatttcccacctttttcactcaaccatagctttctcagcg
+2188472/1
CCCDFFDDHHHHFIJJJJJJIJGJIIIJJJJIIJIGIGIIGGIGIJIEHI
@2188473/1
caacagtcaacatttcccacctttttcactcaaccatagctttctcagcg
+2188473/1
CCCFFFBDHHHHHIJIJJJJJIJJJJJJJJJJJJJJIJJIIJJJJJJJJJ
@2188474/1
caacagtcaacatttcccacctttttcactcaaccatagctttctcagcg
+2188474/1
CCCFFFEFHHHHHJJJJJJJJJJJJJJJJJJJJJJJJIJJJJJJJJIJJJ
@2188475/1
caacagtcaacatttcccacctttttcactcaaccatagctttctcagcg
+2188475/1
CCCFFFFFHHHHHJJJJJJJJJJJJJJJIJJJJJJJJJJJJIJJJJIJIJ
@178154/1
aaaatcaagagtaactgaaaccgagactgaatttattcgaatttctg
+178154/1
@CCFFFFFHHHHHJJJJJJJJJJJJJIJJJJJJJJJJJIJJJJJJIJ
@178691/1
aaaatcatgaccaaaaagtgaacagctatcgatacacagtcatagatcca
+178691/1
CCCFFFFFHHHHHJJJJJFHIJJJJJIJJJJJJJJJJJJIIJJJJJJJJJ
@181842/1
aaaatcttcagacaaattcgattttcctaatctgagagcctcagcaactg
+181842/1
C@@FFFBDHHBFHIIGGEDHCDHHGGGIIIEHGHGIIEIGIGIIIGHHHI
@182005/1
aaaatcttgcttcatgattgaaaatttgcaaggtttggaggagttgtact
+182005/1
CCCFFFFFHHHHHJJJJJJIJJJJJJJIJIJJJGHIJJJJJHIGIIIHII
@805402/1
acgcatattacacatccatttatgcaggacttctatctagtttcccacgc
+805402/1
B8=DDFFFHGHHHJJJJJJJJJJJJJJJJJJJJJJJJJJIJIJJJJJJIJ
@6312111/1
cttacatccttgtttatttccctttttgtggagaggtactatgtgtgttt
+6312111/1
CCCFFFFFHHHGDIJJJJJJJJJJJJJJHIJHJHHIDHHIIIJHIGHHIJ
@6312112/1
cttacatccttgtttatttccctttttgtggagaggtactatgtgtgttt
+6312112/1
CCCFFFFFHHHHHJJIIJJJJJJJJJJJIJJHIGHIDHHIJJJGIIIIJI
@2860754/1
cagctacaacagtcaacatttcccacctttttcactcaaccatagctttc
+2860754/1
B@CFFFFFHHHGHJJJJIIJJIIIJIHGIIJIGIGIIJJJJJED:BGHIJ
@2194501/1
caacatctgtcagtgctagcgaaaatactcaacctggatcaatatatgct
+2194501/1
?@@FFDDFHHHHH2A@BFIEHEF@ACGECEEG;8CDHIEHGECGIFGHGI
@7634174/1
gcaaggtttggaggagttgtactaatttgtgtaattgaagttcgtattat
+7634174/1
CCCFFFDDHHHFHJCGDGHHGJJJJJJJJGHHGIJJJJJJJJJJIJIJIJ
@7635766/1
gcaagttcttggctgccgaatgtttggcgtcttt
+7635766/1
@?@DDDDBDDFAAGGABFG:FAFHH9:<FH@AFG
@7638231/1
gcaatagctcaaaagggaacaatttttgtcgagttattgatttcgaggaa
+7638231/1
CCCFFFFFHHHHHJJJJIJJJJJJJJJJJJJHIHJJJJJIIJJJJIGJIJ
@807934/1
acggaacaggcaaaactccgaaggaagccaagggctcggctgctcatcat
+807934/1
@@;DFFFFHHHHHJJIEIJIIJIIJJJIJJIIIJJJJJGIJJFIJIJIIH
@807935/1
acggaacaggcaaaactccgaaggaagccaagggctcggctgctcatcat
+807935/1
CCCFFFFFHHHHHJJJJJJJJIGIJJIIJIJJJJJJJIIJIJIGIJJJGG
@808016/1
acggaacgcccggagcggctgatatcaccaatcaggtggtgacatcgttc
+808016/1
CCCFFFFFHHHHHIIIIIIGI@DBDCCGIIICEFCF=FH;@ACEHHEBBB
@187681/1
aaaatgtatacacacatacattcactcctaaagaatatcaagttgaatta
+187681/1
CCCFFFEFHHHHHJJJJJJJJJJJIJJJJJJJJJJJIJIJIJIJJJIJJJ
@6314789/1
cttaccacttagcagaacccgataaagcgttaccagcgcttgaggaagta
+6314789/1
CCCFFFFFHHHHHJIIIJIJJJJJJJJJJIJJJJJIJJJJJJJJJJJJHG
@2864573/1
cagctatccactttgccagtggccgtctgctacggaacaggcaaaactcc
+2864573/1
CC@FFFFFHHHHHJIJJJJIIJGJJIIJIJIJJJIJJJJJIIIJJIJJJJ
@2864574/1
cagctatccactttgccagtggccgtctgctacggaacaggcaaaactcc
+2864574/1
CCCFFFFFHHHHHJJJJJJHIJJJJIJIJJJJJJJIGIIJJJJJJJJJJJ
@2864575/1
cagctatccactttgccagtggccgtctgctacggaacaggcaaaactcc
+2864575/1
CCCFFFFFHHHHHJJJJJJIIJIGIIIJIJJIJJJJJJJJJJJJJJIJJJ
@2864576/1
cagctatccactttgccagtggccgtctgctacggaacaggcaaaactcc
+2864576/1
CCCFFFFFHHHHHJJJJJJJJJJJJJJJJJJJJJJJJIJJJJJJJJJJIJ
@2196806/1
caacattacccaaaaagatatccagcctttgatggaagaaaaaatttata
+2196806/1
CCCFFFFFHHHHGJJJIIIJJJJJIIIIJJIGIJJIIJIJGIJJJIIIJJ
@2865537/1
cagctatcgatacacagtcatagatccaatcctataattatccatttcct
+2865537/1
@@7DDDDDHHHBDH@FGABHCGEDFEHDHGEIBHIGGGIGICGIGIIHIG
@2865538/1
cagctatcgatacacagtcatagatccaatcctataattatccatttcct
+2865538/1
CCCFFFFFHHHHHIJJJIJJJJJJJJJJIJJJJJJJJJJJJJIJJJJJJJ
@7641777/1
gcaatgtcaaagagaaggatagcaactaattttacaagctatactttgca
+7641777/1
CCCFFFDFHHHHHIGHIJHHHGGIIIIIIIGGIJJJIJIJJIFGIJJJFH
@7642075/1
gcaatgtgtttaaatttttgtcgagtcaaaagcgaagaatatttgaaaat
+7642075/1
CCCFFFDFHHHGHIJJJJJIGIJGHHIJJJJJIJJJJGGGIJJJJIJIII
@4906854/1
ctaacataagtatgacataactgatatgtcaaacactgcagttcgtccga
+4906854/1
CCCFFFFFHHFHHJJJJIJJJJJJJJJJJJJJJJJJJJJJJFHJJJIJJH
@5595188/1
ctcgtacttcggcacttgtaacttgttcaaattgtccatccgatactcca
+5595188/1
CCCFFFFFHHGHHJJGJJIIJJJJJGHIIJJJIJJJJIJJJJJJJJIJJJ
@810711/1
acggccactggcaaagtggatagctgcaccaagcattggtggcgattggt
+810711/1
@C@FFFFFHHHHHJIJAEGEGIHIJIFGGHIGGJIEIIJBFFFH@GHGG@
@3540283/1
ccccatcccaacagaaggggtaaccgcaaggggcacggaccacttcacgg
+3540283/1
CCCFFFFFHHHGHJJJIIJICGHIJIJJJIIJJIJJJIIIIGIJHHHHHE
@3540284/1
ccccatcccaacagaaggggtaaccgcaaggggcacggaccacttcacgg
+3540284/1
CCCFFFFFHHHHHJJJIJJJEGHJJJJJJJJJIJDDFEGIIJJJHHHHHF
@2867473/1
cagctccacaacagcaacatcaaactgttcccccacaacagactggtccc
+2867473/1
CC@DFFFFHHHHGJJJJJIJJJJJJJJIJJJJJJIJJJJJJJJICGFEDH
@2867474/1
cagctccacaacagcaacatcaaactgttcccccacaacagactggtccc
+2867474/1
CCCFFFFFHHHHHJIJJJJJJJJJJJJIJJJJJJJJJIJJGIJJJIHIJJ
@6967126/1
ctttcgtgtggtagtccctcttcgtgtt
+6967126/1
CCCFFDDDCFDCD9AFHIDEDHBABB<C
@6967127/1
ctttcgtgtggtagtccctcttcgtgttccatttcatagaatggtggtgg
+6967127/1
:?14ADDFDF@DHIIIIIGGGGIJGIHIEHGHGIIJJJBHGIG<9BB?DD
@6967128/1
ctttcgtgtggtagtccctcttcgtgttccatttcatagaatggtggtgg
+6967128/1
CCCFFFDFHHHHHJJJJJJJJJJJEIGIJJJJJJJJJIIJJJIJGIIFGI
@2868388/1
cagctcggctgagaatcggtattcgggactgaaagacactaagattacca
+2868388/1
CCCFFFFFHHHFHJIHIGICFGJGIJJJJIJIIJGIJIJGHIJIJJIJJI
@4233089/1
cgagaacgttcatgaaggaaagttgagtcatttgaggtctaaacaagtta
+4233089/1
CCCFFFFFFHHHHJIJJJGIJJHHIJJHIJJJJJIJIIJIJJJJJJJHIG
@5601382/1
ctcgtatttagaatataagtaattcgttatagcatattttaaaaaagaat
+5601382/1
B@@DFFFFHHGFHJIJJIJHIJIIIJJJJJIJIGIJJJJJJJJJIIIJJI
@191665/1
aaaattagttgctatccttctctttgacattgcttgtggtcacttttcgc
+191665/1
@@CFDDDD=CDFBGFGHJIGGIIEIEEHHIJGIGDFHCG?CFGHIJ<BGG
@191666/1
aaaattagttgctatccttctctttgacattgcttgtggtcacttttcgc
+191666/1
CCCFFFFFHHFHGJIJIJJJJIJJJJJJIIJIIJJJGJJHHIJJJIIIGG
@7649423/1
gcacacttttacttcagctacttgaaccgtacgtcaaatgtcgcaaatta
+7649423/1
CCCFFFFFHHHHHJJJIJJJJJJJIJJJJJJJJJJJJJJJIIJJJJJJJJ
@6319539/1
cttaccttctacttaccacttagcagaacccgataaagcgttaccagcgc
+6319539/1
CCCFFFFFHHFHHJIJJJJIJJJJJJJJJJJJIJIJJIIJHIIJJJJIJI
@4913202/1
ctaacgtctttatagaatgtcaatgttattctaaaaagaagactgctaaa
+4913202/1
@=?D?BDDFHHHHEEEGGECEFHIIAHGIIIIHIGIIGFGGGHIIGIIII
@4913203/1
ctaacgtctttatagaatgtcaatgttattctaaaaagaagactgctaaa
+4913203/1
CCCFFFFFHHHHHJJIJJIHIIJJJJJJJJJJJJJJJJJJJJJJJJJJJJ
@4913204/1
ctaacgtctttatagaatgtcaatgttattctaaaaagaagactgctaaa
+4913204/1
CCCFFFFFHHHHHJJJJJGHJIJJJIJJJJJJJJJJIJJJJJJIJIJJJJ
@2203979/1
caaccacccagacaggagatcatcgaagatttggagaatattgtggt
+2203979/1
@@CFFDDFGDHHHJJGFGIJJJEHHBEEHCDHDGAFEGHDIIG?BBB
@7651153/1
gcacatttagctgcggtacacttggcaatacggtaattgcgtccaatccc
+7651153/1
@@@FFDFFGDFHHIIA1@EEGFCDGGHGGHHGI?BGCGGIGDFDHIGGGD
@2874515/1
cagcttcaacgccaaggacttcaactttgttcagttcttgcagg
+2874515/1
@@<ADDDDFFDHFIEGIGE9<EFHGHIIEHIGGDFGBFGGEGIC
@815531/1
acgtgatctggacctggtacttgatctggaacgactcctatctcgggaat
+815531/1
CCCFFFFFFHGHHJJJJFHFHIJEIGFIGIIGHJBHJJJJGIIIIJIGGI
@2876469/1
cagctttaatgcattgtatgcagcatcatgtttactaatctgctttgagc
+2876469/1
BC@FFFFFHHHHHJJIHGIJJJJJJJJJJJJJJJIIIJJJJJJJIIJJIJ
@816573/1
acgtttttgaggcagcaaatttctcaagggcacacggcaacaaaaagtga
+816573/1
@CCDFFFFHHHHHJJGIJIIJJHIJJJJJJIIIIIJIIJJJJJJJJJ=FG
@2876599/1
cagctttaccattcgtcttatcgatgcattgaaacgcaaactgacgttta
+2876599/1
CCBFFFFFHHHHHJJHHHJJJIHJJJJJIIIJJJJIJIJIJIIJJJFHJJ
@2876600/1
cagctttaccattcgtcttatcgatgcattgaaacgcaaactgacgttta
+2876600/1
CCCFFFFFHHGHHJJIJJIDHHICIHGGJIIIJIIJIJJJIJJJIJIJJJ
@194021/1
aaaattcgttctacatatgaaacatgtcagttatatattcacctttatat
+194021/1
CC@FFFFFHHHHHHJJIIIJJJJIJJHIJIIIJJJJJJIGIIIJJIJJJJ
@194022/1
aaaattcgttctacatatgaaacatgtcagttatatattcacctttatat
+194022/1
CCCFFFFFHHHHHJJJJJJJJJJJJJJJJJIJJJJJJJJIJJJJJJJJIJ
@1507590/1
attacttttatgaatcgtgataacatgcataaaatataataaaaatttat
+1507590/1
@@@DDDDDHFHDFGFFHCGGHIIBAHGGHAHDEHGIIIGHGBFHGHHHII
@196950/1
aaaatttatacagcactactatgttaccttttggagaacaaaaagaaggc
+196950/1
CCCFFFFFHHHHHIJJJJJJJJJJJJJJJJJJJJJJJJJJJJJIJJJJJJ
@196982/1
aaaatttatagtttagtaatttagctgtaaaatatggatataaaacc
+196982/1
@@@DBBDDADBBDG@GAFGHII?EHEB3ABBBGHGIIIIEIGFCF<F
@196984/1
aaaatttatagttttttgcatttttattcggcttattgtaatattcctcc
+196984/1
@<;:DDDDFFFFFIIIIIGFIIIIIIIFGIIIIIIIIIIIIIIEIIIIII
@196985/1
aaaatttatagttttttgcatttttattcggcttattgtaatattcctcc
+196985/1
CCCFFFFFHHHHHJJJJJJJJJJJJJJJJJJJIJJJJJHIJJJJJJJJJJ
@819985/1
actagaacaaggctgtgatttaccaaagtgcaacttagttattagatttg
+819985/1
CCCFFFFFHHHHHJJIJIJJJIIJJJJJHHIJJIJIJIIJJJJJJIJJJJ
@197288/1
aaaatttcaaattgttcaggtaaaatcttgcttcatgattgaaaatttgc
+197288/1
@@@DDDEAFFHGFICEEIII?CEDCCCFEHEHII@EHIGIHIIGBGEHIE
@197289/1
aaaatttcaaattgttcaggtaaaatcttgcttcatgattgaaaatttgc
+197289/1
@@BFFFFFHHHFHHFHIJHIFIJJJJJJJJJJIJJJJGIJJJIJIJIJJJ
@197290/1
aaaatttcaaattgttcaggtaaaatcttgcttcatgattgaaaatttgc
+197290/1
CCCFFFFFHHHHHIIJJJJJIJJJJJJJJJFGHHDIICGHGIJIHIIIJI
@197291/1
aaaatttcaaattgttcaggtaaaatcttgcttcatgattgaaaatttgc
+197291/1
CCCFFFFFHHHHHJIJJJJJIJJJJJJJJJJJJJJJJIJJJJJJIJJJJI
@7656761/1
gcacggaccacttcacggaaatctaccgacagagaggttatccttggggg
+7656761/1
CCCFFFFFHHHHHJIJJIJJJJJIIJJJJJJJJJJJJFHIIJJIJIJJJH
@197815/1
aaaatttctaatattgcgatattttttatcgatctggcttcaatgtttga
+197815/1
CCCFFFFFHHHHHJJJJJJJJJJJJJJJJJJFIIJJJIJJJJJJJJIJJI
@197816/1
aaaatttctaatattgcgatatttttttatcgatctggcttcaatgtttg
+197816/1
@BCFFFFFHFHHHJJJJJJJJJJJJJJJJJJJIIHIIHIJIJIIJJJJJJ
@198251/1
aaaatttgcaaggtttggaggagttgtactaatttgtgtaattgaagttc
+198251/1
CCCFFFFFHHFHHGGHIIIJJCGHIJHHGJJJJJJIIJHIIIJJIGIGIJ
@198252/1
aaaatttgcaaggtttggaggagttgtactaatttgtgtaattgaagttc
+198252/1
CCCFFFFFHHHHHFHIJJHJJEIHIJHHGJJGIJJJIIHIJJJJJJJJJJ
@6322588/1
cttacgttctggcaacatcgacagataccacaaatacctaaaccttccca
+6322588/1
BCBFFFFFHHHHHJIJJJJJIIIJJJJJJJJJJJJJJJJJIJIGIJJJJJ
@6322589/1
cttacgttctggcaacatcgacagataccacaaatacctaaaccttccca
+6322589/1
CCCFFFDFHHHHHIJJGGIIJIJIIJGHHJJJJJJIIIIIJJGIJJJJJI
@6322590/1
cttacgttctggcaacatcgacagataccacaaatacctaaaccttccca
+6322590/1
CCCFFFDFHHHHHJJJJJJJJIIJJJJJJJJJJJJIJIIJJJJJJJJJJJ
@6974984/1
ctttcttaatcggttctgcatgaatgccatctgggcccggggctctg
+6974984/1
CCCFFFFDHHHDHAFEDGGHHIGIGGIIGEHGIJJIJJGGJJB8CAA
@6974985/1
ctttcttaatcggttctgcatgaatgccatctgggcccggggctctgtga
+6974985/1
@CCFFFFFHHHHGEIIGIIIJJGJJIJIHIJIIGGIIJJJIJJJJJJCHG
@6974986/1
ctttcttaatcggttctgcatgaatgccatctgggcccggggctctgtga
+6974986/1
CCCFDDFFHHFFH@FGGCGHIGHJIIIJIJJIIJJIJJGIJJIIIHGGG@
@6974987/1
ctttcttaatcggttctgcatgaatgccatctgggcccggggctctgtga
+6974987/1
CCCFFFFEHHHHHHIIIIIIJGHJGGJJJJIIIFIJJJIJIJGDGIGDGC
@2883150/1
caggaaaagcccagaagaacgttcgactttcacttcattctatcggcctt
+2883150/1
BC@FFFFFHHHHHJJJJJJIJHIIIGGIIJJHIJIJIIJJJJJJIJJJIJ
@6977266/1
ctttcttcgatcttccggttccggtggccaccagatcgttgttaaggaac
+6977266/1
@@@FDDFDHFFHFIIIIIIIEHEGE<FHIIIIIGGIIIIEGHHGGGDCGH
@6977267/1
ctttcttcgatcttccggttccggtggccaccagatcgttgttaaggaac
+6977267/1
BBBFDEFFHHHHGJJJIJHJJJIIIJJIIJJJJIJJIJJJJJFGIJJJIJ
@6977268/1
ctttcttcgatcttccggttccggtggccaccagatcgttgttaaggaac
+6977268/1
CCCFFFFFGFHHHJJJFJHIJJIJBHIIJIIIJJJIJJJIJIJJJJJJIJ
@6977269/1
ctttcttcgatcttccggttccggtggccaccagatcgttgttaaggaac
+6977269/1
CCCFFFFFHDHHHJJJGJEHHJGIIJJGIIJJFIEGHIGIJIJHIJJFII
@6977270/1
ctttcttcgatcttccggttccggtggccaccagatcgttgttaaggaac
+6977270/1
CCCFFFFFHFHHHJJJIICGHIGJIIIJJIJJJJJJJJHJIIJIJJJJJI
@6977271/1
ctttcttcgatcttccggttccggtggccaccagatcgttgttaaggaac
+6977271/1
CCCFFFFFHGHHHJJIJJGIJJIJGIJJJJJJJJJJJJIJJHIIJJJJGI
@6977272/1
ctttcttcgatcttccggttccggtggccaccagatcgttgttaaggaac
+6977272/1
CCCFFFFFHHGHHJJJJJIIJJJJJJJJJJJJJIJJJJJJIJJJIJJJJJ
@6977273/1
ctttcttcgatcttccggttccggtggccaccagatcgttgttaaggaac
+6977273/1
CCCFFFFFHHHGHJJJIJFHIJGIGJJIIIHIJIJIJJGIIJIIJJJJIJ
@6977274/1
ctttcttcgatcttccggttccggtggccaccagatcgttgttaaggaac
+6977274/1
CCCFFFFFHHHGHJJJJJIIJJJGIJJJJJJJJJJJJIJJIIIJJJJJJI
@6977275/1
ctttcttcgatcttccggttccggtggccaccagatcgttgttaaggaac
+6977275/1
CCCFFFFFHHHHGJJJJJADHIJJGHIJIIIJJJIIIJIFHHIJJJJJJJ
@6977276/1
ctttcttcgatcttccggttccggtggccaccagatcgttgttaaggaac
+6977276/1
CCCFFFFFHHHHHJJJJIHIJJJJJJJJJJJJJJJJJJIJJIJJJJJJJJ
@6977277/1
ctttcttcgatcttccggttccggtggccaccagatcgttgttaaggaac
+6977277/1
CCCFFFFFHHHHHJJJJJHIJJIJIJJJJJJJJJJJJJIJJIJJJJJIJJ
@6977879/1
ctttcttctcttggtgaacacatactttattcgtcatcgctccccacgag
+6977879/1
<@@DFFFFHFFFBCACEGHICGIGGIIIIIIIIIIIGGFGIIIIIIEDHE
@6977880/1
ctttcttctcttggtgaacacatactttattcgtcatcgctccccacgag
+6977880/1
@@@DDDDDFHBFFH2CEGHEDF@FHGHIIIIII>GHCHII@DHIIEHB06
@6977881/1
ctttcttctcttggtgaacacatactttattcgtcatcgctccccacgag
+6977881/1
@@CDDFFDHHHHHJAFHICFGIJJJJJJGIJIJIJJJIJJJJIJJJJGEG
@6977882/1
ctttcttctcttggtgaacacatactttattcgtcatcgctccccacgag
+6977882/1
@@CFBDDB?BBF>FCDBG?BFBBEHIIICHHGEGIGHIFGHGIIIGIGHE
@6977883/1
ctttcttctcttggtgaacacatactttattcgtcatcgctccccacgag
+6977883/1
@CCFDFFDFHFHFIAEGIGGGGHIIIJJJJJIJHIIJIIJJJJJJIJFGG
@6977884/1
ctttcttctcttggtgaacacatactttattcgtcatcgctccccacgag
+6977884/1
B@@DFFFFFFFHFIBFGIGGGGHIIIJJIJJJJHJJJJJJJJJJJJJJHG
@6977885/1
ctttcttctcttggtgaacacatactttattcgtcatcgctccccacgag
+6977885/1
CCCFFFFFHHHHHJFHIJJJJJJJJJJJJJJJJHIJJJJJJJJJJJJJHH
@2885215/1
caggaaatggataattataggattggatctatgactgtgtatcgatagct
+2885215/1
@@@FFDFDGDHHADEHGGGHGEHIGEBEHHHIIIIEGCB?CDG?;?F<F@
@1511625/1
attagatgccagaatcttgccccctcccagattaggctatgccggtaaag
+1511625/1
CCCFFFFFHHHHHJJIIJHIJJJJJJJJJGCEHHGIIFIJIIHEI@FHGD
@1511718/1
attagatgctgtgtggaaagtgtactataaaatgatgaaaccgg
+1511718/1
CCCFFDFDHHHFHEHJJJJJFHEHIJJJJJIJJJJJIJJJIGIG
@3550204/1
ccccgatgatatgatatgtatttattatattgtgaaaagggagcatttat
+3550204/1
CCCFFFFFGHHHHJJIJJHJJJJJJJJJJJJJIIJJIIJJJJJJJJJJJJ
@4238564/1
cgagaattcggtttttcagtttctagcgcatttgaaaaattagatgccag
+4238564/1
@@@DDFFFFGHAFHIJIGGFHIGHIIIIIJJJJGGGJJJJJJJJJJJJIG
@2886896/1
caggaacctcaagcttggggtaaaccgcaagtttcacagcaacaacctgg
+2886896/1
@@?DDFFFHHHHHGJIIJJJGGGJJJJJJIJHJIIJJJJICHIJIJJGGH
@2886897/1
caggaacctcaagcttggggtaaaccgcaagtttcacagcaacaacctgg
+2886897/1
@C@DFFFFHBHFFGIJJIIJCFEHIGGJGGIBBFIIIJGIGJIJJGHCG>
@4238790/1
cgagaatttgaaaagcgagcttcatgatcccctgaagaatatatcttgaa
+4238790/1
@@?DDFDFHFFHHJGEE?DBGIIJJIIJJJJJFHIJIIJGJJJJJJJJGI
@4238791/1
cgagaatttgaaaagcgagcttcatgatcccctgaagaatatatcttgaa
+4238791/1
@@@DDFFFHGFFGIIDIGIFEGGIIJIGIJJIJIIJHGHJJJIIJJJJGH
@4238792/1
cgagaatttgaaaagcgagcttcatgatcccctgaagaatatatcttgaa
+4238792/1
@C@FDFFFHGFHHJGGHGHGIJIIJJJJJJJJJJJJJIJIGJJJJJJIIG
@4238793/1
cgagaatttgaaaagcgagcttcatgatcccctgaagaatatatcttgaa
+4238793/1
BC@FFFFFHHHHHJJIJJJJJJJJJJJJJJJJJJJJJJJJJJJJJJJJIH
@4238794/1
cgagaatttgaaaagcgagcttcatgatcccctgaagaatatatcttgaa
+4238794/1
BCCFFFFFHHHHHJJJJJJJJJJJJJJJJJJJJJJJJJJJJJJJJJJJJH
@4927612/1
ctaagattaccaagttgggcaaccagcagtcccacaaagtttcacagttc
+4927612/1
CCCFFFFFHHHHHJIJIJJJJJJJJJJJJIIJJJJJJJJHIIJJIJJHIJ
@4927613/1
ctaagattaccaagttgggcaaccagcagtcccacaaagtttcacagttc
+4927613/1
CCCFFFFFHHHHHJIJJJJJIJJJJJJJIHIJJJJJIIJFHIJJIJJFHI
@6331054/1
cttagaagatgttatagtctagagcccaataaaaatgaagaaatggttgc
+6331054/1
=B1=BDFFHHHHHJJJJJJJJIJJJJJJJJJJJJJJIJJJIJJJIGHGIJ
@6331055/1
cttagaagatgttatagtctagagcccaataaaaatgaagaaatggttgc
+6331055/1
CCCFFFFFHHHHHJJJIHJJJIJJJJJJJJJJJJJJJJJJJJJJIJHHIJ
@821628/1
actatgagtaatttcataatgtggtgattgaaagcctttctttattgcca
+821628/1
CCCFFFFFHHHHHJJJJIIJJHIJGHJJJIJJIJJJIJJJJJJJIJJJJJ
@822654/1
actcaattggcgcacattcagcaggttttttaacagtttgaaaaccttga
+822654/1
CCCFFFFFHHHHHJJJJJJJJIIJJFHJJJJJJJJJIIJJJJJJJJJJJI
@7661006/1
gcactatataaaaaattacattcagtatcgatagataatattgatgatta
+7661006/1
@@1BDFFFHGHGHJJJJJJJJJJJJJJCGIFGGIFIJIIIIJJIJJIIJJ
@7661007/1
gcactatataaaaaattacattcagtatcgatagataatattgatgatta
+7661007/1
@@@FFEDFFHGHHIJJJJJIJIIIJIJJJIHIHHGIIJJIIIIHIIGIJI
@7661008/1
gcactatataaaaaattacattcagtatcgatagataatattgatgatta
+7661008/1
CCCFFFFFHHHHHJJJJJJJJJJJJIGIJJIJJJJJJJJJJJJJJJJJJJ
@7662049/1
gcactggcaagtcaaagaagctagccaagagaatggcggctcacaagatg
+7662049/1
CCCFFFFFHHHHHJJJJIJJIJJJJIJIJJIJJJJJJJJ@;@=@7=6=7=
@1515821/1
attaggcactagttattaattataatcatcaatattatctatcgatactg
+1515821/1
CCCFFFFFHHHHHIJJJJJJJJJJJJJJJJJJJJJJJIJJJJJJJIJJJI
@2898974/1
caggaattggaggaggagggtacgaaggaactggaggataactgta
+2898974/1
@;?ADDBD?<DB;ACG1AEA?E<GE?B:@BBFABG8DEB?DC48FC
@2898975/1
caggaattggaggaggagggtacgaaggaactggaggataactgtagacg
+2898975/1
@@@<ADEDHH?FHGIIEHIG8CFHIIIIGIEGIGHIICGGI@FHGHIEII
@7666046/1
gcagaaccgattaagaaaggggcagacaacttcatgtacaaatacctcac
+7666046/1
@C@FFFFFGAADDHEGIJIIIJFGIIGIIJJDGIIIIIIIJJJJIIJGIE
@832740/1
acttagcagaacccgataaagcgttaccagcgcttgaggaagtaacggca
+832740/1
@@@DABBDHHFFGEG:FEGGICHFHICDEGIEBG<DDHGGEECHIIGGEB
@835507/1
acttgcgtggacacgcatattacacatccatttatgcaggacttctatct
+835507/1
@@@DDDDDHH?8DB:??B@?E?BEG@BEH3?FH<FGGGGGFEHIGECHGG
@6990015/1
ctttgaatccgtagcaggtgcaatatttttagattctggaatgtcattag
+6990015/1
@@@DDDDDHHHFDFHIIG<CG>HBEHHHIIEGIGG@HHGGDDHEGBFGGG
@837827/1
actttgcatcaaataaatgctcccttttcacaatataataaatacatatc
+837827/1
CCCFFFFFGHHHHJJJJJIJJJJJJJJJJJJJIJJJJIJJJJJJJIJIJG
@2908861/1
caggacttcgcacataaactctatcacaggttgcgctttgtaaaatgccg
+2908861/1
CCCFFFFFHHHHHJJJJJJJJJJJJJJJJJIIJJJJJJJJJJIIJJJJJJ
@1520417/1
attagttgctatccttctctttgacattgcttgtggtcacttttcgcgca
+1520417/1
B@CFFFFFHHHHHJJJJJJJIIGIJJJJIJJJJHHIHIIIIJJJJJIIJI
@7668262/1
gcagaatcagcactgaatcaaaaaaattctccatcgttacaataagttat
+7668262/1
CCCFFFFFHGHHHJJJJJJJJJJJJJJJJJJJJJJJIJJJIJJIJJGJII
@217785/1
aaacaattagcagcaagagaaatgctggaaaagttaaacgatattctaca
+217785/1
CCCFFFFFHHHHHJJJJJIJJJJJJJJJJJJJJJJIIIJJJJJJJJIIJJ
@6992896/1
ctttgacattgcttgtggtcacttttcgcgcaaagg
+6992896/1
C@@FFFFFHHHHBHGGGIEHAHIIIJIJIHG:GG3B
@6992897/1
ctttgacattgcttgtggtcacttttcgcgcaaagg
+6992897/1
C@CFDDDDHHDHFIDEFGCFFHEHIIGEE<@:DG;D
@6992898/1
ctttgacattgcttgtggtcacttttcgcgcaaaggtaaaatcg
+6992898/1
@@@FFFFD<FFHBGDGEFGCACDFHAFGFHDAFHCGHDFFIC<B
@6992899/1
ctttgacattgcttgtggtcacttttcgcgcaaaggtaaaatcgttctag
+6992899/1
?1=DADFDDBHDHG>FFGGIGGHGIJHGIFGGIIII?DGGIEHGCCGBCG
@6992900/1
ctttgacattgcttgtggtcacttttcgcgcaaaggtaaaatcgttctag
+6992900/1
@@@DDDDDFHHFHIIAE=CEHIICHHHHIGIHBFGHHGGGIIGGIIIIII
@6992901/1
ctttgacattgcttgtggtcacttttcgcgcaaaggtaaaatcgttctag
+6992901/1
@@CDDFFFFBDFHIGEBBGGHEHIGIIJJJJJJGIIDGHFFEEHFHGFHD
@6992902/1
ctttgacattgcttgtggtcacttttcgcgcaaaggtaaaatcgttctag
+6992902/1
CCCFBDDDDHBDFIACCGBFBFEHHIEEGFE:GHBH9BGHI<8?=CBDA@
@6992903/1
ctttgacattgcttgtggtcacttttcgcgcaaaggtaaaatcgttctag
+6992903/1
CCCFDEFFHGHDFHGFGICIHIJJIJHDHGGEHIEH9BFDH48?BGACA@
@6992904/1
ctttgacattgcttgtggtcacttttcgcgcaaaggtaaaatcgttctag
+6992904/1
CCCFFDEEHHHHGJFEFGEHEHHHIJGGGGGGIJJIDHIJGIIJGIGHGG
@6992905/1
ctttgacattgcttgtggtcacttttcgcgcaaaggtaaaatcgttctag
+6992905/1
CCCFFEFFHHHHGJIHHJIJIIJJJJJJJIJIJJJJBFHIIGHIHIIJJI
@6992906/1
ctttgacattgcttgtggtcacttttcgcgcaaaggtaaaatcgttctag
+6992906/1
CCCFFFFDHHFHHIGFHIEIEHIIJJJIJJIEIJIIBFHIJDFHBGHGGE
@6992907/1
ctttgacattgcttgtggtcacttttcgcgcaaaggtaaaatcgttctag
+6992907/1
CCCFFFFFHHHHGJEFGIHIIJJJJJJIJJIIJIJJFHIJJIJIGIIJJI
@6992908/1
ctttgacattgcttgtggtcacttttcgcgcaaaggtaaaatcgttctag
+6992908/1
CCCFFFFFHHHHHIGIIJCHGGIJJIJIJGIIJJJG?BGHIJIJFHEIGI
@6992909/1
ctttgacattgcttgtggtcacttttcgcgcaaaggtaaaatcgttctag
+6992909/1
CCCFFFFFHHHHHJJGHIHIJJJJJJJJJJJJIJIJFGGIJJJJFHIIJJ
@6992910/1
ctttgacattgcttgtggtcacttttcgcgcaaaggtaaaatcgttctag
+6992910/1
CCCFFFFFHHHHHJJHIJGIIJJJJJJJJJJIIJJI?DFGHDDHFHGIJI
@6992911/1
ctttgacattgcttgtggtcacttttcgcgcaaaggtaaaatcgttctag
+6992911/1
CCCFFFFFHHHHHJJHIJIIJJJJJJJJJJJJJJJJFHHIIIIIHIJJJJ
@2914087/1
caggagttgctgagccgtcgcggcatc
+2914087/1
@@@DDDDFHGHDDHIGIIIGB8?6?D>
@2914088/1
caggagttgctgagccgtcgcggcatcactcccaaatacgaactggtcca
+2914088/1
CCCFFFFFHHHHHJIJJGIIIGJIIJIEGCBFH=BFAFHCAEA?AE=CEC
@1522793/1
attataatcatcaatattatctatcgatactgaatgtaattttttatata
+1522793/1
CCCFFFFFHHGHHJJJJJJJJJGJJIIIIIIGIIFIGIFIIJJJJHHGII
@1522794/1
attataatcatcaatattatctatcgatactgaatgtaattttttatata
+1522794/1
CCCFFFFFHHHHHJJJJJJJIJJIIJJJJIIJHIJJHIEIIIIJJIIJJJ
@1522881/1
attataattaataactagtgcctaataatagtgtattacctctaaagcta
+1522881/1
???DDFFDHHABBHBBEFACBAFHIIIIEGIFF@FHGEGBEGGGHEIIGH
@3560756/1
ccccttaatcagctacaacagtcaacatttcccacctttttcactcaacc
+3560756/1
@@?DDDDBFFFFHIGAHICGG3AFEEHGHGGIIIIIGGEEHGGEHIIIIH
@3560757/1
ccccttaatcagctacaacagtcaacatttcccacctttttcactcaacc
+3560757/1
@@@DFDFFHHHGHIJJJJIJJHJJJIIJJIGGGDFGIIGIJJJJIJCGIG
@4938025/1
ctaagtggtaagtagaaggtaagccacttaagcacacatgttacataaat
+4938025/1
BB1ADDDFFHGHFHIJJJJFHHIJIJJJJJJJJJJJJJJJJJJIJIJJJJ
@1526003/1
attatattgtgaaaagggagcatttatttgatgcaaagtatagaggttgt
+1526003/1
@CCFFFFFHFHHHHIIHHIJJJJJJJJJJJJJJJJJJJFHHJJFIJIIIH
@1526004/1
attatattgtgaaaagggagcatttatttgatgcaaagtatagaggttgt
+1526004/1
CCCFFFFFHFHHGJJIJJIJJJJJJJJJJJIJJJJJJJFHIIJJJJHHJH
@1526422/1
attatcaatacttgatattggttaaactcgttaaaccatttagtccttgg
+1526422/1
CCCFFFFFHHHHHJJJJJJJJIIIJJJJJJJJJJJJJJJJJJJJJJJJIE
@4246983/1
cgagatgtggtacacgacgaatgatgtgataaatatacctgcacacacgc
+4246983/1
@@@BDFABDH?CDHIDGHE@@B@FAG?D>B@DGGG?DGHHEHIIIIIIID
@4246984/1
cgagatgtggtacacgacgaatgatgtgataaatatacctgcacacacgc
+4246984/1
CCCFFFFDDHDFHGEHFGIIIIGECDFHGIIIE@F<GHGIBGGDHHIGII
@4246985/1
cgagatgtggtacacgacgaatgatgtgataaatatacctgcacacacgc
+4246985/1
CCCFFFFEFHFHHGIGGIIIJEGJJJIJJIIJJFIGIJGIGJJJJJJJIJ
@6996640/1
ctttgacttgccagtgccaatttcgcggaatttcaacacatgacaagcga
+6996640/1
@@CFDDFFHHDHHEEFGHIJIJJIGIHI@GDHIDDGBGCF>DEGHE9FG=
@6996975/1
ctttgactttttactatttttgtatgcacaaaattcgttctacatatgaa
+6996975/1
:?@44==BFBCFFEHGGHIIIGCCFHCHEEGDHI@G;GCFCGAEIIIFBE
@3563411/1
cccgaaaaaagtttatttatcatacacaggtaaacggttgtacagtagag
+3563411/1
@CCDF?@D>CDDC@FHIIGCHHIIIIIGI;CFHIBBFHG>HIIEI?BFGH
@5632474/1
ctcgtggatggcgccctcgatttggaccagttcgtatttgggagtgatgc
+5632474/1
@@@DDDDDHFHFDFHI:E@1CGHAFCGG?D?DEG?DBHHCHG@D7@CAGG
@3564459/1
cccgaacaagccaatcagaccaacggaacgcccggagcggc
+3564459/1
@@@DFDFFFDBFHFFGEGIIJIIIEG1C@@@:FA<@FHB6A
@3564460/1
cccgaacaagccaatcagaccaacggaacgcccggagcggctgatat
+3564460/1
@@@DDDDAFDD?FH??EDHEEFDG@AGAG:DHFIIGGII>=DC9;;@
@3564461/1
cccgaacaagccaatcagaccaacggaacgcccggagcggctgatatcac
+3564461/1
CCCFFFFFDFHHHJJJJIJJIJJJJIGIJJJJJJIHJIJEH=A96>6>;>
@3564462/1
cccgaacaagccaatcagaccaacggaacgcccggagcggctgatatcac
+3564462/1
CCCFFFFFHHHHHJJJJJJJJJJJJIJJJGIJIJIJJIIGG>A6;@;>3>
@3564463/1
cccgaacaagccaatcagaccaacggaacgcccggagcggctgatatcac
+3564463/1
CCCFFFFFHHHHHJJJJJJJJJJJJJJIJJJJJJIJIIJHHFDCEEEEDC
@2229367/1
caacgatatgtcaaacgacgacattgagcaacttacgtattttctatgtc
+2229367/1
CCCFFFFFHHHHGIJIIJDIGIIIJGIJJJJJIGJJIDGHJJJIJJJIJH
@2229368/1
caacgatatgtcaaacgacgacattgagcaacttacgtattttctatgtc
+2229368/1
CCCFFFFFHHHHHJJJJJJJIJIJJJJJJJJJJJJJJIJJJJJJJJJJJJ
@2230193/1
caacgatctggtggccaccggaaccggaagatcgaagaaagacgccaaac
+2230193/1
@@@DFDDDFHDCCFGDAEGCFCFHGAD@FHIBGG;DBGHG@FHBAEABDE
@2230194/1
caacgatctggtggccaccggaaccggaagatcgaagaaagacgccaaac
+2230194/1
CCCFFFFFHGHDFGIJIJJJJGGIJJJJIJJHIIIIJIIHGHIIBHHHFF
@7674660/1
gcagattggtgaagcagaacaaccattctgtacaattggtgacagaaata
+7674660/1
CCCFFFFFHHHFHJJJIIIJIJIJIJJJJJJJJJHIJJIGHIIIJIJJJJ
@4250275/1
cgagcaagactcccgtcagcgtcctccaggagttgctgagccgtcgcggc
+4250275/1
@@@DADADFF>FHIEG=GHEH@EFBFGEIGIHHGIA@G9??FF<;A88=?
@4250276/1
cgagcaagactcccgtcagcgtcctccaggagttgctgagccgtcgcggc
+4250276/1
CCCFFFFFGHHHHJIGIEIIJHIIJJJGJJJJIIJJJJIIIJJGHIJIHD
@4940638/1
ctaataaaggtcaaaaaccccaaagaattatcttttttagagatggagta
+4940638/1
CCCFFFFFHHFHHJJJJJJJJGIJJJJJJJJJJJJJJJJJJJJJJJIJFH
@4941286/1
ctaataatagtgtattacctctaaagctatctactcgttatataatcatc
+4941286/1
CCCFFFFFHHHHFHJJJJJJJJJJJJJJJJJJJIIJJJJJJJJJJJJJJJ
@4941287/1
ctaataatagtgtattacctctaaagctatctactcgttatataatcatc
+4941287/1
CCCFFFFFHHHHFIJJJJJJJJJJJJJJJJJJJIJJJJJJJJJJJJJJJJ
@2920038/1
caggatttcgtggaagagaaattcggtgaacaattccagctcacgcacgg
+2920038/1
BCCFDDFFHHFHHJJJIIGHIHIJJJFHIJJJJJJJJIHJJIGHIJJJII
@1530589/1
attatgtcaaattttgacatttatgtaacatgtgtgcttaagtggcttac
+1530589/1
CCCFFFFFHFHHHJJIIIIJJJJGFAFHHJJIEFDGGEGIIJBEBFEGGI
@1530590/1
attatgtcaaattttgacatttatgtaacatgtgtgcttaagtggcttac
+1530590/1
CCCFFFFFHHHHHJJJJJJJJJJJJJJJJJJJIJIIJJJJJJIIIIJJJJ
@7000049/1
ctttgagtgaaacttcggtaggtccctacttcaaccatgacatagtaaag
+7000049/1
CCCFFFFEFHHHHJIJIJJJIIAFHHIIJDHGIIJIJFJ?DBFHHIIJJE
@851662/1
agaaaattcaagatccagtgtttaaggaactatcagatgttggtccgcca
+851662/1
@@@FDBDB<FHHHIIIICFGEHIIHHEIGEIIIGII9DFFFGIGGIEGAH
@7677884/1
gcagccgagcccttggcttccttcggagttttgcctgttccgtagcagac
+7677884/1
CCCFFFFFHHHHHJJJEGIGICHIIIDHDHHIIJIJJEHGIIIJJEHIFG
@6345082/1
cttagatttcgaggcaaattgattgatttgcccagcacaaacttggagaa
+6345082/1
@@?DFDFFHHHFHIJJJJJII<HHHDIGJGIGIGIJIIJJIJIJJIGIHC
@6345083/1
cttagatttcgaggcaaattgattgatttgcccagcacaaacttggagaa
+6345083/1
CCCFFFFFGHHHHIJJJJJJJIIIIJJJJIJJJJDICHIIJJJJIJJJJJ
@1533297/1
attattcctcgaaatcaataactcgacaaaaattgttcccttttgagcta
+1533297/1
CCCFFFFFHHGHHJJIIIJJJIIJJIIIJJJGIJJJJJJIIJJJIIJJJJ
@1533298/1
attattcctcgaaatcaataactcgacaaaaattgttcccttttgagcta
+1533298/1
CCCFFFFFHHHHHJJJJJJJJJJJJJJJJJIHIIIIJJJJJJJJJJJJJJ
@7680235/1
gcagcttgctgttgtctcgctccaggttgttgttgtggaggagcagtttg
+7680235/1
@@@FFFFDBB>CFBA@FAHCFGGGGIFEEHHGGHBDCH<DB8?@GI?FBH
@7680360/1
gcagcttgttgttcaggttgtttttgtttcttctttttacctccttgttg
+7680360/1
@<?DFFFFBFHFHJJJIGIIGIGIIIJJJJJJJIJJIJGICHDFCDHBFG
@7680361/1
gcagcttgttgttgagatgtaggagctggttgttgagaactttgtgttac
+7680361/1
B@@FFFFFFHHHHJGEHGJJGIJIJJFIJFGGGHIEIHGIIHIIIEEHJJ
@4252743/1
cgagcattttccggaaaagaagattgcaccccgaaaagtttgggtacaac
+4252743/1
@@@FADEFHHHHFGHGIIECHB@EFFAGGBHHEGGDFB?DGIIJ5=FHE>
@230767/1
aaacattgaccaatcgccaccaatgcttggtgcagctatccactttgcca
+230767/1
C<@FFFFFHHHHHJJCGIIIJIJJJJJJIIGGIIJJIJJJJJJJJJJJJI
@852599/1
agaaaatttaatctggctgaagtatgatcgacatctagtagattctggtt
+852599/1
CCCFFFFFHHHHHJJJJJJIIIEFIGIJJJJIIJJJJJJJJIJIJJEIHI
@232893/1
aaaccaatggagcacacttttacttcagctacttgaaccgtacgtcaaat
+232893/1
CCCFFFFFHHHHHJJIJIJJJIJJJJJJJJJJJJJJJJJJJIJJJJI>HH
@854187/1
agaaacgctcgtggggagcgatgacgaataaagtatgtgttcaccaagag
+854187/1
CCCFFFFDHHHFHIJJBHHIIIIJGIIJJJJIIGHGH@FHIJJJJIJJHH
@855109/1
agaaactgaaaaaccgaattctcgtacagtgggatggttgttaaaattag
+855109/1
CCCFFFFFGHHHHHGIJIJJJIJJIJJIIFHIJIJHIFHHIJJIJIJJJH
@7683497/1
gcaggatttacccgtggagggtaacaatctgccttctacatttgcgagtg
+7683497/1
@@@?DDAAFHHFD>@@FEBEGCEHGGGHICHCFGEHG@?BGHIAFGFB@@
@7683498/1
gcaggatttacccgtggagggtaacaatctgccttctacatttgcgagtg
+7683498/1
@CCFFFFFHHHFHIGHIBHII8CGIJJJJJIIIJJGIJJJJJJEIIEG@D
@7683499/1
gcaggatttacccgtggagggtaacaatctgccttctacatttgcgagtg
+7683499/1
@CCFFFFFHHHHHJGFHHIII?FHJHHGIJJIJJIIJIJJJJIJJJJIHH
@7684878/1
gcaggtacttgcgtggacacgcatattacacatccatttatgcaggactt
+7684878/1
@@@DDDDDHFABACCG@DBE1@?@EFH>9CFG>DH39DH@H@F<BG?BCG
@3568740/1
cccgaataccgattctcagccgagctgcccagtttagtggccaactcttc
+3568740/1
CCCFFFFFHHGHHJJGIGHIJGGIJJJJJJIJIJJJJJJJJJJJJJJJJJ
@3568741/1
cccgaataccgattctcagccgagctgcccagtttagtggccaactcttc
+3568741/1
CCCFFFFFHHGHHJJJJJJJIIIJJIIIJJEIIJJJJFHIIJJJIJJJJJ
@3568742/1
cccgaataccgattctcagccgagctgcccagtttagtggccaactcttc
+3568742/1
CCCFFFFFHHHHHIIIJJJJJJIJJJJJJJJJJIJJIHIJJJJJJJJJJJ
@3568743/1
cccgaataccgattctcagccgagctgcccagtttagtggccaactcttc
+3568743/1
CCCFFFFFHHHHHJGHIIIIJIBHIJJJJJGIHIJJIGIIIJIJJIJIJJ
@4258039/1
cgaggaaataatacgaacttcaattacacaaattagtacaactcctccaa
+4258039/1
CC@FFAEFHGHHHJIIIGIHIJJIJJIJJJJJIGJIHIIJIJJJIIJJJJ
@4948554/1
ctaatattcgattcgataggtgctttgtctggttaactttagtgggaagg
+4948554/1
@@@FFFFFHHDDHIECFGGIAEDHHIGHGIIIHIGHIIIIIGBFHIGIGI
@4948555/1
ctaatattcgattcgataggtgctttgtctggttaactttagtgggaagg
+4948555/1
BBBFDEFDHHHGHHHHFIHJHHIIJJJGHHIJHHIEHJJJJIFGGJJJJJ
@4948556/1
ctaatattcgattcgataggtgctttgtctggttaactttagtgggaagg
+4948556/1
CC@DFFFFHHFHHJJIIIJJCGHIJJJHIJJJIJJIJJJJIJHJJJJJJJ
@4948557/1
ctaatattcgattcgataggtgctttgtctggttaactttagtgggaagg
+4948557/1
CCCFFFFFHHHHHJJJJJJIGHGHIJJIIJJIFHIGGIJJJJFHEIJJJJ
@4948558/1
ctaatattcgattcgataggtgctttgtctggttaactttagtgggaagg
+4948558/1
CCCFFFFFHHHHHJJJJJJJCGHJJJJIIIJJIJJJJJJJJJIJJJIJJJ
@2236077/1
caacggaacgcccggagcggctgatatcaccaatcaggtgg
+2236077/1
CCCFFFFFHHHHHJJGIGJIGBGCDHHHGIIGJEHGGI7@C
@1538343/1
attcaaacattgaagccagatcgataaaaaaatatcgcaatattagaaat
+1538343/1
CCCFFFFFHHGHHJJJJJIJGIJIJJJJJJJIJJJJJIJJIIIEIIJJJJ
@4258835/1
cgaggaataatacgaacttccatagattcaaatgaagtaaacaacatacg
+4258835/1
CC@FFFFFHHHHHIGIJJJJJGGIGJJJJJJJIJJJIDGIIIIJJIIJIJ
@4258836/1
cgaggaataatacgaacttccatagattcaaatgaagtaaacaacatacg
+4258836/1
CCBFFFFFHHHHHJJJJJJJJJJJJJJJJJJJJJJJJDHIJJJJJJJJJJ
@7686616/1
gcaggtttgatgctttcgaaacaaggaccaaagtttctgttacgttc
+7686616/1
CCCFFDEFHHHHHJJJJJJJJJJJJJJJJJJJJHJJJJJJJJJJIJJ
@5639809/1
ctcgttatataatcatcattcaaacattgaagccagatcgataaaaaaat
+5639809/1
?@@DB??DCDHD:?FGHGGIBHB>D>HHI@HAEGC>EFADGBEGGC>?AH
@5639810/1
ctcgttatataatcatcattcaaacattgaagccagatcgataaaaaaat
+5639810/1
@@@DADDFFHBDHIGHIEEHEEEHIGHGGICHIIIHGCEHIHIIIIGIII
@5639811/1
ctcgttatataatcatcattcaaacattgaagccagatcgataaaaaaat
+5639811/1
BBCFDDFFHGHHDGIJIIJJIJJIJGJJJJJGGIIIJIGCHIIIJIJEIJ
@5639812/1
ctcgttatataatcatcattcaaacattgaagccagatcgataaaaaaat
+5639812/1
BCCFDDFFHHGHHIJJJJJJJJJJJJJJIJJJJJJIIJJJJJIJJJJJJG
@5639813/1
ctcgttatataatcatcattcaaacattgaagccagatcgataaaaaaat
+5639813/1
BCCFDFFFHHHHHJJJJJJJJJJJJIJJJJJIJJJIJJJJJJJJJJJJJJ
@5639814/1
ctcgttatataatcatcattcaaacattgaagccagatcgataaaaaaat
+5639814/1
CCCFFFFFFHFDHGIJIIGJIJJIGIIIGIJJJJJFIJCGHGHJJIIJJG
@5639815/1
ctcgttatataatcatcattcaaacattgaagccagatcgataaaaaaat
+5639815/1
CCCFFFFFHHHHHJJJJJJJJJJJJJIJIJJIJJIJJIIJJJJJJJJJJJ
@237697/1
aaaccgtttcctaaagctataccagttatagaagctttgcttgaagtaat
+237697/1
CCCFFFFFHHHHHJJJJJJJJJJJJJJJJJIHHGIJJJJJJJJGJJHGJJ
@238968/1
aaaccttgcaaattttcaatcatgaagcaagattttacctgaacaatttg
+238968/1
<@@DD;B?DDDD<EFFGHEHEHCCB@<?FD@G@FHICECCDH<BG?FHA4
@238969/1
aaaccttgcaaattttcaatcatgaagcaagattttacctgaacaatttg
+238969/1
CCCFFFFFHHHHHJJJJJJJJJJJJJJJJJJIJJJJJJJJJJJIIIJJJI
@240600/1
aaacgaatcatctcagcctcgcgctaggtaaattaaacacggcttatcac
+240600/1
CC@FFFFFHHHHHJJJJJIJJJJJJJJJDGHIJIJJJJIGIJJJIJJJJJ
@241503/1
aaacgacgacattgagcaacttacgtattttctatgtcacatgttcactc
+241503/1
BCCDDDDFHFHHHIJJHGJJJJGJJIJCDIIJIIGIGGIJGIIGIJFIDH
@4951807/1
ctaatcgttcacttttgggaattattcctatccattccattattctgatg
+4951807/1
CBCFFFFFHHHHHJJJJJJJJJJJJJJJJJJJJJJJJJJJJJJJJJJJJI
@242732/1
aaacgatattctacaggatttattattagagtgtcctcgtgaggaagagg
+242732/1
@@CFFFDFHHGHGIJIJIIIJHGJJJIGIIIHHECEHJJJIHIIHGHEEC
@1543408/1
attcaagtcaaaaataatatgtaaattgattttagaaaaaaaccactaat
+1543408/1
@@@DDFFDBFHHHIIGEBHFHCIIIIJJJJGGFIGGJIGGGHGGIJ@DBG
@1544235/1
attcaataggtacaagtataggattatccgatctagctgaagatccgacc
+1544235/1
CCCFFDFFDHCFHGIIHEHIEDIGHIJGIGHBGGGGGGGGGHIFEFHGIG
@3574312/1
cccgataaagcgttaccagcgcttgaggaagtaacggcagcactattgac
+3574312/1
CCCFFFFFHHHFFHIJJJJJIJHIJJJIIGHBFGIJGIBGEAGDDEACEE
@4262159/1
cgaggatcccgattggtgggaaccttcaccgctgtcatgctctttttcta
+4262159/1
<@@DDDDDFHDHHAEH?EGD3?G@BEBF<FEEHGD?DDDFHGE=FBFCDH
@7012719/1
ctttgcatagaattagtggtttttttctaaaatcaatttacatattattt
+7012719/1
CCCFFFFFHHHHHJIJEGIFHIIJJJIJJJJJJJJJJJJJJIJJJJJJJJ
@7012720/1
ctttgcatagaattagtggtttttttctaaaatcaatttacatattattt
+7012720/1
CCCFFFFFHHHHHJJJEHIHIJJJJJJJJJJIJJJIJJJJJJJJJJJIJJ
@7012721/1
ctttgcatagaattagtggtttttttctaaaatcaatttacatattattt
+7012721/1
CCCFFFFFHHHHHJJJFHGHGIJJJJJJJJJJJJJJJJJJIIIJJJJJJJ
@7012760/1
ctttgcatcaaataaatgctccctcttcacaatataataaatacatatca
+7012760/1
CCCFFFFFHHHHHJJJJJJIIJJIJJJJJJJJJJJIJIIJJJJJJIJJJJ
@7012761/1
ctttgcatcaaataaatgctcccttttcacaatataataaatacatatca
+7012761/1
C@@FFFFFGHHHFIJJJHIIIJJGJIEGGJJJJJIFGIJJIJJJJIIJJJ
@7012762/1
ctttgcatcaaataaatgctcccttttcacaatataataaatacatatca
+7012762/1
C@BFFFFFHHHHHJJJIJJJIJJJJJJJJJJJJIJJHIJJJJJIJJJJJI
@7012763/1
ctttgcatcaaataaatgctcccttttcacaatataataaatacatatca
+7012763/1
CCCFFDDDDHFGHEGGIJIJGGIHIIJGIJJJJJGIEIGGGIGIJJJGGI
@7012764/1
ctttgcatcaaataaatgctcccttttcacaatataataaatacatatca
+7012764/1
CCCFFFFFHHHHHJJJJIJJJJJJJJJJJJJJJJJJIJJJJJJJJJJJJJ
@7013820/1
ctttgccagtggccgtctgctacggaacaggcaaaactccgaaggaagcc
+7013820/1
@@@D?;ADFF?8D??1@EFCEF>81?ECG@@6DGFFB>BFEFBAACC;D9
@7013821/1
ctttgccagtggccgtctgctacggaacaggcaaaactccgaaggaagcc
+7013821/1
CCCFFFFFHFFHGJIEGGCH9AFGHFHJIGFGIGGGIGIJJDHHIJGHDI
@7013822/1
ctttgccagtggccgtctgctacggaacaggcaaaactccgaaggaagcc
+7013822/1
CCCFFFFFHHHGHJJIIIJJJJIJJJJIIIJIJJJJIIJJJJJJIJJJID
@7014669/1
ctttgccgtattttattttgtaaggtgaggtatttgtacatgaagttgtc
+7014669/1
CCCFFFFFFFHHHJIJJJJJFGIHICFHIJ?FHGJJHIIJJJGIIGIJIJ
@7014670/1
ctttgccgtattttattttgtaaggtgaggtatttgtacatgaagttgtc
+7014670/1
CCCFFFFFFHHHHJJJJJJJHIIHIFGIJJEHGJJJJJJJIJIIJHGJIJ
@245770/1
aaacgctcgtggggagcgatgacgaataaagtatgtgttcaccaagagaa
+245770/1
CCCFFFFFHFHHHJHIIJEHIIGIHHIJJIICGHIGIHIIJJIJJJIJHH
@245771/1
aaacgctcgtggggagcgatgacgaataaagtatgtgttcaccaagagaa
+245771/1
CCCFFFFFHFHHHJHIJJIJJJJJJJJJJJJCGHJGIJJJJJJJJJJJHH
@245807/1
aaacgctgaaaaattccgtcggcaagaagttggccgatttgcagactctc
+245807/1
@CCFFFFDHHHHHHIIGJIGG88CFHIJGFHCCGFIGIGIIGCFGGHIII
@1549112/1
attcacttatgaatgtggcataggttctgtcaaaactgttgcgactagca
+1549112/1
@BCFFFFFHHGHHJIFHHIGIIGIHIJIHIIJIJIGIIHGJJIGIEEHIG
@7015680/1
ctttgcgcgaaaagtgaccacaagcaatgtcaaagagaaggatagcaact
+7015680/1
CCCFFFFFHHHHHJ?FHJJJJJJIJIJJIJIJJIIHICGGGHIGIJJIJI
@7697169/1
gcatattacacatccatttatgcaggacttctatctagtttcccacgcca
+7697169/1
BB@=BDDFHHHHHJIJJIJJJJGJJIIJJJJJIIJIGDIIJJJJIJJJJE
@868374/1
agaacgacgctatcatatcaaaaactggagttccttggtgatgctgtgct
+868374/1
CCCFFFFFHGHFHIIJJJJJJIJJJJIIIIFCEHIJJJFHGGIJFEGIII
@5648187/1
ctcgtttcggcaaacagcaagaaaccgaatcgaacattacccacaacgaa
+5648187/1
CCCFFFFFHHHHHJJJJIJJJIJJJJJJJJJJJHFHHIJJJJIJJJIIII
@7698327/1
gcatcaaataaatgctcccttttcacaatataataaatacatatcatatc
+7698327/1
CCCFFFFFHHGHHIIIJJJIJIIIJIIIIJJJIIJJIJJJGEIJJIJJIJ
@869134/1
agaacgttcgactttcacttcattctatcggcctttcttctctttgccgt
+869134/1
CCCFFFFFHHHHHJJJIIJJJJJJJJJIJJJJJIJJJJIJJJJJJJJJJF
@4960892/1
ctaattgcgggattcgacaacctgaatatggagatcgacggatacattat
+4960892/1
BB@FFFFFHHGFFGIJIIJJJJJJHIJJIIJJIGIJHIIIJJFIJGHGFH
@871120/1
agaagaaagctatacagtagtcaaatttgtatccattatcactttttgtt
+871120/1
CCCFFFFFHHHGHJJJJHHGJHIJJJJJJJJJJJJJJJJJJJJJJJJJJJ
@1550996/1
attcagcaggttttttaacagtttgaaaaccttgataaatgaaagaaatt
+1550996/1
CCCFFFFFGHFDHJJIJJJJJIIJJJJJJJJJJJJJJJJJIJJJJJJJJJ
@1550997/1
attcagcaggttttttaacagtttgaaaaccttgataaatggaacgaaat
+1550997/1
@@=BDFFFHHHHHJJJIJJGIFHGHIJIIIIJJJDHJIJJJIIEHJJIEI
@1550998/1
attcagcaggttttttaacagtttgaaaaccttgataaatggaacgaaat
+1550998/1
@@@DDDADHFAFBAGEGEHGCAFFEHIGEHGIGIEGGGGIIIGGHGIGGG
@1550999/1
attcagcaggttttttaacagtttgaaaaccttgataaatggaacgaaat
+1550999/1
CCCFFFFFHHFHHJJJJJJJJHIJJJJJJJJJJJJJJJJJJJJJJJJJJJ
@1551000/1
attcagcaggtttttttaacagtttgaaaaccttgataaatggaacgaaa
+1551000/1
CCCFFFFFHHHHHJJJJJJJJJIIJJJJJJJJIJJIJJJJIJJIJIJJJJ
@1551224/1
attcagcccccaccaagggaagggggcggcccccatcccaacagaagggg
+1551224/1
@BBFFFFFHHHHHJJJJJJJJJJJJJJJFDDDDDDDDDDCDDDDCDDDDD
@248815/1
aaacgttaaattttaaaagcctcttaaatttaaccgaaatatagaataca
+248815/1
B@CFDDFFHGHHHJJJJIHIJFHIIJJJJJJHIJGGIJGIJJJJJJJJJJ
@249147/1
aaacgttccagcaggtacttgcgtggacacgcatattacacatccattta
+249147/1
BCCFFEFFHHHHHGJFFHIJIIJHJIIIJJJJJJJJJJJJIJJIJIJGII
@250377/1
aaactaaaggatttctcaacttgtttccgtgagttgctgaacaatttgaa
+250377/1
CCCFFFFFHHHHHJJJJJJJJJJJJJJJJIIJJIIJIIIJJIJJJJJJJJ
@1553063/1
attcagtatcgatagataatattgatgattataattaataactagtgcct
+1553063/1
CCCFFFFFHHHDHIIIJJJJJJJJJJIJJIJJJEIJJIJJJJJJJIJJJJ
@3578488/1
cccgcagatggccaccaccattctatgaaatggaacacgaagagggacta
+3578488/1
CCCFFFFDHHHHHGIGBIJGIJJIGJJIJJJJJJJJIJJIJJJJJIIIII
@3578489/1
cccgcagatggccaccaccattctatgaaatggaacacgaagagggacta
+3578489/1
CCCFFFFFFFFFHJJIJEHHIIJIIIJJIIGIGIJJICBDGGIIGGGGHG
@5653239/1
ctctaaagctatctactcgttatataatcatcattcaaacattgaagcca
+5653239/1
CCCFFFFFHHHHHIIIIIGAG@FFHGHGIIIIGIIGGIIGGGIIIIGGI;
@5653683/1
ctctaaattaataccatcgttggcatttgacattgtcaaagcttgtaata
+5653683/1
BC;DDDFFHHGHHJJJJJJJJJJIJJJJJJJJIJJJJJJJJJJJJIHIIJ
@7020594/1
ctttgcttgaagtaataaatgcagacagatataataataaacttacg
+7020594/1
CCCFFFFFDDHHFEHFGGIDEFGGIIIIIIIGIJIIJJJJJJJJJJJ
@7021236/1
ctttgctttggtcactttacgcgcgaaaaccattatgttttactaatttt
+7021236/1
@@@DBBBDHBFADEG@GHGHEEDEE<FHGGH@DHDEGFGHIGEGGIGIII
@7021237/1
ctttgctttggtcactttacgcgcgaaaaccattatgttttactaatttt
+7021237/1
@@@DBDDDHAFCF@FEGIIIGEEHGEGIIIIGGIIGGFGIIGIIIIIIII
@7021238/1
ctttgctttggtcactttacgcgcgaaaaccattatgttttactaatttt
+7021238/1
@C<DFFFFG<DFHGIIIIIIIIHGIBIIIIIIGIIIIGIIIGIIIIIIII
@4963768/1
ctaatttgtgtgattgaagttcgtattatttcctcgaaatcaataatgca
+4963768/1
CC@FFFFFFFHHHJJIFHHHIHIIJJJIIJIIJJIJIIJJJJGDHIGJJI
@4964627/1
ctaattttacaagctatactttgcatagaattagtggtttttttctaaaa
+4964627/1
@@CFFFBFHFFHGGEIJJIJJIEEGIHIHGHIIJFFHJEGHDFIJIICH<
@4965368/1
ctaatttttcaataaagtacactttatttaagaacaggggagaaaagtca
+4965368/1
CCCFFFFFHHHHHJJJJEHJJIIJJJJJJJJIJIIJJJJJJJIJJIJGII
@2934858/1
cagggagtggcgaaaccaacaaagtattgtaccttgtgggatgacaacga
+2934858/1
CCCFFFFDHHHHHJJFJGIJJJIJ?FIIIIIJJJJJHIJJJJJJIJJJJJ
@4967298/1
ctacaaagaaagcagcagcatcctgaccgacttcacccggaaatgtggtt
+4967298/1
@C@FDEFFHHHDBGEHIGGHIJJIIJIHI<FHGIGIIIJGGHIJG@FH@C
@7704118/1
gcatgttatcacgattcataaaagtaatataaccttagatttcgaggcaa
+7704118/1
@@@DDDDFHFHAHGIIGIIDIIIIABAFEGEHBEIGGGIEHHGII;?DHI
@5655540/1
ctctaacgtctttatagaatgtcaatgttattctaaaaagaagactgcta
+5655540/1
C@CFFFBDHHFFHIIIGIIGECHHIGI@DHHIHHIIGGIEHGIIFIIGHI
@5655541/1
ctctaacgtctttatagaatgtcaatgttattctaaaaagaagactgcta
+5655541/1
CC@FDFDDDDFHHDFCCAICFEFHIIGHIGHIEHGIIIIEGHGGIIGIII
@5655542/1
ctctaacgtctttatagaatgtcaatgttattctaaaaagaagactgcta
+5655542/1
CCCFFFFFHHHHGJJJJIIJJHIIJJJJJJJJJIJIIJJJJJJJJIJJIJ
@5655543/1
ctctaacgtctttatagaatgtcaatgttattctaaaaagaagactgcta
+5655543/1
CCCFFFFFHHHHHJJIIIIIGHHIJIJHIIIIIJJJJJJJDIIIJJIJII
@5655544/1
ctctaacgtctttatagaatgtcaatgttattctaaaaagaagactgcta
+5655544/1
CCCFFFFFHHHHHJJJJIJJJFHIJJJJJJJJJJJJJJJJJJJJJJIJIJ
@5655545/1
ctctaacgtctttatagaatgtcaatgttattctaaaaagaagactgcta
+5655545/1
CCCFFFFFHHHHHJJJJIJJJHIIIJJIJJJJJJJJJJJJJJJJJJJJJJ
@5655546/1
ctctaacgtctttatagaatgtcaatgttattctaaaaagaagactgcta
+5655546/1
CCCFFFFFHHHHHJJJJJJJJHIIIJJIIIJJJJJIJJIJJJJJJJJJJJ
@5655547/1
ctctaacgtctttatagaatgtcaatgttattctaaaaagaagactgcta
+5655547/1
CCCFFFFFHHHHHJJJJJJJJHJJJJJIJJJJJJJJJJJJIJJJJJIIJJ
@4271500/1
cgagtagatagctttagaggtaatacactattattaggcactagttatta
+4271500/1
?;8A=DDDFFFFFIFFEEIFEGIIIIIIIIHIIFIIEFEFFFFE?FGFEF
@4271501/1
cgagtagatagctttagaggtaatacactattattaggcactagttatta
+4271501/1
@@@DBDDDDFHFFIJEGFHIAFHHJJJJJIIJIJJJJJJJJJJJHIIJJJ
@4271502/1
cgagtagatagctttagaggtaatacactattattaggcactagttatta
+4271502/1
BB@FDDFFHHHHHJJIJIIJFHIIJJJJJJJJJJJJIJJJJJJJJJJJJJ
@252788/1
aaactatagagaaaccagaattacaggaaatggataattataggattgga
+252788/1
CCCFFFFFHHHHHJJJJJJJJJJJIJJIJJJJIHJIJIJJJJJJIIJIII
@7024014/1
ctttggactctcttgcatgctgctcgaatagctcgtacttcggcacttgt
+7024014/1
CCCFFFFFHHHHHJJJJJEHJIJIJIJJIIHHIJIIGIJJJIJJJJJJJH
@882950/1
agaaggatagcaactaattttacaagctatactttgcatagaattagtgg
+882950/1
CCBFFFFFHHHHHJJJJJJJJJJJJJIJJJIJJJJJJIJJIHIIJJJGIJ
@883307/1
agaaggcctttatttcccagacctcaaaatgaagataacttatgctgctt
+883307/1
CCCFFFFFHHHHHJJJJJJJJJJJJJJIIJIJJJJJJIJJJJJJJJJJJJ
@4274962/1
cgagtgacgaagagttggccactaaac
+4274962/1
=@@D=ADBF;CFD9:ACE>FFF9AFE?
@4274963/1
cgagtgacgaagagttggccactaaactgggcagctcggctgag
+4274963/1
?@1A=DDDDHHH?FI@@D9F;?E@GHGA41:;:8BGG?:BGA8=
@4274964/1
cgagtgacgaagagttggccactaaactgggcagctcggctgagaatcgg
+4274964/1
B@CFDFFFHHHGGJGGHGHGGIIJIJIIIEIIIGGJGHIIIFECGGCGCB
@4274965/1
cgagtgacgaagagttggccactaaactgggcagctcggctgagaatcgg
+4274965/1
BCCFDFFFHHHHHJIJHIJIIJJJJJJIJJJIIJJJJJJIJJEHGFIIJJ
@883631/1
agaaggggtaaccgcaaggggcacggaccacttcacggaaatctaccgac
+883631/1
CCCFFFFD<CFHFIIIIHIGGGIGHGIIJJIFEGGIJIFIIGFHHEFFFD
@884968/1
agaaggttatgaaccggcaataactttccttgttgtccagaaacgtcatc
+884968/1
CCCFFFDDHHHHHJJJJIJJJJJJJJJJJJJJJJGIJJJJJJJJJIIIJJ
@4968736/1
ctacaacagtcaacatttcccacctttttcactcaaccatagctttctca
+4968736/1
@<@DDDDAFDF>:<:EFHIGFBE?F<@DDDHHCBEGGIB?DDGGD???B?
@4968737/1
ctacaacagtcaacatttcccacctttttcactcaaccatagctttctca
+4968737/1
CC@FFFFFHHHHHGGIIIJJJEIIJJJJJJJJJJIJJJIJEHGHIJIIJG
@4968738/1
ctacaacagtcaacatttcccacctttttcactcaaccatagctttctca
+4968738/1
CCCFFFFFHHHHHJJJJJJJJIJIJJJJJJJJJJJJJJJJJJJJJJJJJI
@4968784/1
ctacaacataatctaatcaatgttactatttccgatgaagtgtccacatc
+4968784/1
CCCFFFFFHHHHHIJJJJIIIJFHHJJJJJJIJJJIJJJJGGIJJJHHGG
@7713678/1
gccaaacacacatagtacctctccacaaaaagggaaataaacaaggatgt
+7713678/1
@@CFFFFFHHHFHJGGHGIJGIGHGHEFHGIJGIIIJJJJGIIHIEIIG?
@7713679/1
gccaaacacacatagtacctctccacaaaaagggaaataaacaaggatgt
+7713679/1
CCCFFFFFHHHHHJJIJJJJJJJJJJJJJJJJJJJJJJJJJJIJJJJJIF
@4973330/1
ctacaaggttttcaatagggcattctaacatgtcaaaattaaatcaatat
+4973330/1
C@CFFFFFAFHHHEHIGIJIJIIIJJJJJJIGIJJJIJJJJJJJJJJJJJ
@4973331/1
ctacaaggttttcaatagggcattctaacatgtcaaaattaaatcaatat
+4973331/1
CCCFFFFFFHHHHJJJJJJJJJJJJJJJJJJJIJJJJJJJJJJJJJJJJJ
@7713918/1
gccaaacattcggcagccaagaacttgctggatctcttggtcggaaaagt
+7713918/1
CCCFFFFFHGHHHIJIIJIJIIJJJJJJIJJJJJJJJJJIIJJIJJJJJC
@7713919/1
gccaaacattcggcagccaagaacttgctggatctcttggtcggaaaagt
+7713919/1
CCCFFFFFHHHHHJJIJJIJGIJJJJJJJJJJJJJJJIJJHIJJJGIHGB
@889463/1
agaatatgaaatttaaaagaaaatttgaaaagtatcatgagttttgtgat
+889463/1
CCCFFFFFHHHHHJJJJJJJJJJJJJJJJJJJCHIIJIJJJEIIIJIJJJ
@2939284/1
caggggagaaaagtcacgagaatttgaaaagcgagcttcatgatctcctg
+2939284/1
CCCFFFFF<FHHFGGGIIJIGHHGIJJJIIIIGJJJJJJJIJJJIIJJJJ
@4278642/1
cgataaaaaaatatcgcaatattagaaattttcaaatattcttcgctttt
+4278642/1
CCCFFFFFFHGFHB@=FFIBFEHGFHJJIJJJFIJJGEGIGHIIDHGJJJ
@4279215/1
cgataaagcgttaccagcgcttgaggaagtaacggcagcactattgacac
+4279215/1
BB@ADDFFGHHHFIIJJIIIGIIIIIJJJGHIGIGIJJFADFFHG98CEH
@4279216/1
cgataaagcgttaccagcgcttgaggaagtaacggcagcactattgacac
+4279216/1
CC@FFFFFHHFHHJJJJIGGEBGGHIGHIFGIJIJJGJE9FCFHF@8CEH
@4279217/1
cgataaagcgttaccagcgcttgaggaagtaacggcagcactattgacac
+4279217/1
CCCFFFFFHHHHHIJJJJJIJIIJJJJIJFFHIJIJIIGCGBFCH@>FCG
@1565189/1
attccgtcggcaagaagttggccgatttgcagactctcagcttcaacgcc
+1565189/1
CCCFFFDFHHGHHJJJIGIIJJJJJJJJIJJJJJJJJJJJJJIJJIJGII
@1566058/1
attcctccatagttcttacatccttgtttatttccctttttgtggagagg
+1566058/1
@<@DBDDDBHHF:ACEFGEDHEGIIIDEHIGIIGGGHIFIIBEGHBD?DH
@1566059/1
attcctccatagttcttacatccttgtttatttccctttttgtggagagg
+1566059/1
CCCFFFFFHHHHHJJJJJJJJJJJJJJJJIJJJJJJJJJJJJHHIHGIIJ
@1566113/1
attcctcgaaatcaataactcgataaaaattgttcccttttgagctattg
+1566113/1
CCCFFFFFHFHHFHJJJJJGGIGIIIJJEIEIIJJIIIJIIJIJIIGIJJ
@259454/1
aaactgttgcgactagcacaacaaaaaagatggcgaaacaattagcagca
+259454/1
CCCFFFFFHHHHHJJJIIIJJIJJJJJJIJJJJJJIJJJJJJJJJJJIHH
@7721017/1
gccaaattgctctactctcaagaaatggcctccatgccgagcaagactcc
+7721017/1
;??DDBBDFFFHDGDHIGHFHIA<AAFHGHGDDH>??FHIAAGHDA@4BB
@7721018/1
gccaaattgctctactctcaagaaatggcctccatgccgagcaagactcc
+7721018/1
CCCFFFFFHHHHHJJJJJJJJJJJJJJJJJJJJJIFIJJIIJJJJJJJJJ
@3588091/1
cccggagcggctgatatcaccaatcaggtggtgacatcgttcgatgacaa
+3588091/1
CCCFFFFFHHHGHDCEE@BDGFHGEGBHDGH?DDEHGIIHIGEHGEDHGG
@263676/1
aaacttttcggggtgcaatcttcttttccggaaaatgctcgaaaactcaa
+263676/1
@<?BDDDDHHHHHGGIIIIIIGEGHHIIGIGDFGIIIGIIIIICGIIIIC
@263677/1
aaacttttcggggtgcaatcttcttttccggaaaatgctcgaaaactcaa
+263677/1
CCCFFFFFHHHHG@EGGIHIGIGHIJJJJIJEHJJJIIIIIJJJJEHIIJ
@264175/1
aaacttttttcgggtttggaaaaaatttcaaattgttcaggtaaaatctt
+264175/1
BBCFFFFFHHHHHJEHIJJIIJIIJJJJIHIIGGHHGIGIJJJJIJJIGG
@264176/1
aaacttttttcgggtttggaaaaaatttcaaattgttcaggtaaaatctt
+264176/1
CCCFFFFFHHHHHJ@GHHIHIJJJIJJJJJGGFH@GHIJJJIJIIHGFHI
@264177/1
aaacttttttcgggtttggaaaaatttcaaa
+264177/1
<@@??BDDHAH<FHA;C7@GGGGHFBFBHCG
@264290/1
aaagaaaaaaggaaaaggaaagaagca
+264290/1
@@@DD?D?CFFHFIIGG?GGE;FHIII
@264291/1
aaagaaaaaaggaaaaggaaagaagcaagaggaaggatcgcaagcttctt
+264291/1
C@CFFFDDBFD=FGGEHGIIJIGIIJEHJGHIJJG;FD>GHFIIIIGGDA
@1567279/1
attccttccataatcttattcttgcgtactgtagtagaggttgcagcata
+1567279/1
@CCFFFFFHGHHHJJJJJIJJJJJJJJJIJJGIJFIIGJICFGIIGIGHI
@5666441/1
ctctactctcaagaaatggcctccatgccgagcaagactcccgtcagcgt
+5666441/1
?1:DDFFFHHHHHJJJJIJJIGJJIJJJJJJJJJJJJJJJJJJJJJJJJF
@5666442/1
ctctactctcaagaaatggcctccatgccgagcaagactcccgtcagcgt
+5666442/1
@B@FFFFFGHHHGJIJIIIIIGIJIJJIJJJJJJIJJJJJJJIJJJIIJ@
@2262782/1
caactgttctgcgtatctgatcggccaggagcaacgcgttgattctgtaa
+2262782/1
CCCFFFFFHHHHHIJJJJJJJJJJJJJJJIJJJJJIIJGHJIJJJJIJJJ
@5666788/1
ctctactgtacaactgtttacctgtgtatgataaataaacttttttcggg
+5666788/1
CCCFFFFFHHHHHJIJGIJJJJJJIJHJIJIJJJIJIJJIJJJJJIJJJI
@5666789/1
ctctactgtacaactgtttacctgtgtatgataaataaacttttttcggg
+5666789/1
CCCFFFFFHHHHHJJJGIJJJJJJJJIJJJIJJIJJJJJIIIJJJIIIJJ
@2263005/1
caactgtttacctgtgtatgataaataaacttttttcgggtttggaaaaa
+2263005/1
CCCFFFDFHHFHHGEECEFHIEGHJJIIIJJJJIJJJIIGBFEGGGGIIJ
@2943935/1
caggtaaacagttgtacagtagaggataaaccaattgagcacacttttac
+2943935/1
B@@FDDFFHHHHHJGIJJJIHHIJIJJJJJJJJJJIIJJJJJJJJJJJJI
@1571216/1
attcgataggtgctttgtctggttaactttagtgggaaggtttaggtatt
+1571216/1
CCCFFEFFHHDFHIJJIGIJIJHHJJJJJJJJHIIJJJJJGHHIJJFHGI
@1571217/1
attcgataggtgctttgtctggttaactttagtgggaaggtttaggtatt
+1571217/1
CCCFFFFFHH?FDHIJIFIIGGCHEGIIJJGHHHIIIJJJJIGGIJFGII
@266330/1
aaagaaacgctcgtggggagcgatgacgaataaagtatgtgttcaccaag
+266330/1
@@@DDDDDHHHFHEDHII?DDF:DGFGGEHFFIIE8CFE=FAEHGIIIHC
@266331/1
aaagaaacgctcgtggggagcgatgacgaataaagtatgtgttcaccaag
+266331/1
CCCFFFFFGGAHHCGGGBDGHGGGGGHHIDGGICECH>FFGCDHGGGH?=
@266332/1
aaagaaacgctcgtggggagcgatgacgaataaagtatgtgttcaccaag
+266332/1
CCCFFFFFHHHHHHIJJJHIJJGIJJIJJJJJJJJFHJJIHIIJJJJJHH
@894940/1
agaattttttgattcagtgctgattctgcacacattcgatctctgatagt
+894940/1
@@BDFFFFHHHHHJJJJFGIIJJJJJJIJJJJJJJJJJIIGJJJJJIJJF
@897020/1
agacaacttcatgtacaaatacctcaccttacaaaataaaatacggcaaa
+897020/1
CCCFFFFFGGHHHGGIIJJJIJJIIJJJIJJJJJJJJJJJJIJIJJGIGH
@897021/1
agacaacttcatgtacaaatacctcaccttacaaaataaaatacggcaaa
+897021/1
CCCFFFFFHHHFHIJJIJIJIIIJJJJIIIIJJJJJJIIGIJJJFJIJII
@897022/1
agacaacttcatgtacaaatacctcaccttacaaaataaaatacggcaaa
+897022/1
CCCFFFFFHHHHHHIIIJIGGIHJJJJJJJJJJJIJIJJJJJJJGGGJIH
@897023/1
agacaacttcatgtacaaatacctcaccttacaaaataaaatacggcaaa
+897023/1
CCCFFFFFHHHHHIJJJJIJIJJJJJJJJJIJJJIJIJJJJJJJJJJJIJ
@897024/1
agacaacttcatgtacaaatacctcaccttacaaaataaaatacggcaaa
+897024/1
CCCFFFFFHHHHHIJJJJJJJJJJJJJJJJJJJJJJJJJJJJJJIJJJJJ
@897025/1
agacaacttcatgtacaaatacctcaccttacaaaataaaatacggcaaa
+897025/1
CCCFFFFFHHHHHJJJJJJJJJJJJJJJJJJJJJJJJJJJJJJJJJJJJI
@4282582/1
cgataagaaggctatttgaatggacttccgctcatcctaaattcggaaaa
+4282582/1
CCCFFFFFHHHHHJJJJHJJJGJJJJJJJJJIJIJJJIJJJJJJJJHIJJ
@269884/1
aaagaaattcccatgagggaatttaaggcatctattatacaaaaacaatg
+269884/1
BCCFFFFFHHHHHJJIJJJJJJJJJJJJJJIJJJJJJJJJJJJJJJJJJJ
@2264991/1
caacttcatgtacaaatacctcaccttacaaaataaaatacggcaaagag
+2264991/1
@CCFFFFFHHFFFGHIJIIJGIGIIJJJJIJJJJIJJIHGIIIHIIIJIG
@1572344/1
attcgatctctgatagtagatggtaactgttcaaattcctcttcctcacg
+1572344/1
CCCFFFFFHHHHHIJJHIJJJJJHHJIJJIJJIJJJJIJJJJJJJJJJJI
@3591770/1
cccgggcccagatggcattcatgcagaaccgattaagaaaggg
+3591770/1
?@@DD<DDFDDF?FIEI>EFC@FCF@FGCFFGI;BH?GDFB>1
@3591771/1
cccgggcccagatggcattcatgcagaaccgattaagaaaggggcagaca
+3591771/1
@@@DDADFHHHHFIGIBFEGIJFIJJGIGJIJHIIIJJJIJJIIIIIIIH
@3591772/1
cccgggcccagatggcattcatgcagaaccgattaagaaaggggcagaca
+3591772/1
BCCDFFFFHFFDFIJGGIJJJJIJJJJJJJJEHIJJJJJJIIJIJIJHGG
@3591773/1
cccgggcccagatggcattcatgcagaaccgattaagaaaggggcagaca
+3591773/1
CCCDDFFFHDFFHHGGIJJIIIGIJJJJIJJGBEGHJJJHIJJIJIIIGH
@3591774/1
cccgggcccagatggcattcatgcagaaccgattaagaaaggggcagaca
+3591774/1
CCCFFFFFHHGHHJJJGIJJIHJJJIJJJJJIFGIJJJJIJJIIJJJJJH
@3591775/1
cccgggcccagatggcattcatgcagaaccgattaagaaaggggcagaca
+3591775/1
CCCFFFFFHHHHHJIJJJIJJJJJJJJJJJJIIIJJJJJJJIIJJJJJJH
@3591776/1
cccgggcccagatggcattcatgcagaaccgattaagaaaggggcagaca
+3591776/1
CCCFFFFFHHHHHJJJJJJJJJJJJJJJJJJJJJJJJJJJJIIJJJJJJH
@2267265/1
caacttcttgccgacggaatttttcagcgttttgtggaactgtgaaactt
+2267265/1
CC@DFFFFHHHHHJJJJJJJJJIJJJIJJJJJGGFGCGIGJIGHGGJGHI
@1573248/1
attcgattcgataggtgctttgtctggttaactttagtgggaaggtttag
+1573248/1
@@@DDDDDFB?DFFGBFFIGI>A?AFDACC@<FGIEHFFH;DGH=9?@DF
@1573249/1
attcgattcgataggtgctttgtctggttaactttagtgggaaggtttag
+1573249/1
@BBFFFFFHHHHHJICGGIJIGHHIJIHJJJJJJJJIHIJJIJJJDFGIJ
@1573250/1
attcgattcgataggtgctttgtctggttaactttagtgggaaggtttag
+1573250/1
@CCFFFFFHHHHHJJFHIJJJJHJJJIHIJJIJIJJJHIJIIJJJBGHIJ
@1573251/1
attcgattcgataggtgctttgtctggttaactttagtgggaaggtttag
+1573251/1
CCCFFFFFHHHHGIICGGGIJJJJJJIJJJJJJIIJJHIJIIJJJHIJII
@1573252/1
attcgattcgataggtgctttgtctggttaactttagtgggaaggtttag
+1573252/1
CCCFFFFFHHHHHIJBGHIJJJIJJJJHIJJIJJJJIHHJJJJJIBGHJJ
@2947159/1
caggtatatttatcacatcattcgtcgtgtaccacatctcggatcttgct
+2947159/1
BBCFDDFFHHHHHJJJJJJJJJJJHIIHIFHIJIJIEIHJIIIJJIJJJI
@7728155/1
gccaagtacgccatttacaacaacccgaaagccgaactcaaaactaa
+7728155/1
CCCFFFDFHHHHHJIJJJJJJJJJJJJJJJIJIJIJJJJJJJJJJJJ
@274614/1
aaagaagcaagaggaaggatcgcaagcttcttccagttcaccatcagatt
+274614/1
CCCFFFFFHHHHHJJJIJJJJJJJJJJJJJJJJJJJGGGJIJJJJJJJJI
@274975/1
aaagaagctagccaagagaatggcggctcaca
+274975/1
CCCFFFFFHHGHHJJJFJJGIIJJJIF0?DD<
@274976/1
aaagaagctagccaagagaatggcggctcacaagatgtggcaa
+274976/1
@??ADDDDHHHFHIGIIIIIIGIIIIG0@?FDG@;8<?@F2BF
@274977/1
aaagaagctagccaagagaatggcggctcacaagatgtggcaatccttgc
+274977/1
CCCFFFFFHHHHHJJIIJJJJJJJJJB6D<F<D;B8??CH=DH@@F>FDH
@6387445/1
cttatcgatgcattgaaacgcaaactg
+6387445/1
CCCFFFAFDDBDFFFHIGE=DDEHFD9
@6387446/1
cttatcgatgcattgaaacgcaaactgacgtttactcttctaatgtcaaa
+6387446/1
BB?DFFFFHHHHHJJJJJJJJJJJJIIIIJIIJGIGIJGJIJIJIJJJFG
@6387447/1
cttatcgatgcattgaaacgcaaactgacgtttactcttctaatgtcaaa
+6387447/1
BCBFFFFFHHHHHIJJJJJIIIJJJJJJJJIJIJJJJJJJJJJJJJJIJG
@6387448/1
cttatcgatgcattgaaacgcaaactgacgtttactcttctaatgtcaaa
+6387448/1
CCCFFFFFHGGHHJJJJJJGIJJJJJJJJJJJJJJJJJJIJIJJJJJJIJ
@6387449/1
cttatcgatgcattgaaacgcaaactgacgtttactcttctaatgtcaaa
+6387449/1
CCCFFFFFHHHHHJIJJJJIJJJJJJJIGIGIJJJJJJJJJJIJJIJJJJ
@6387450/1
cttatcgatgcattgaaacgcaaactgacgtttacttttcgaatgtcaaa
+6387450/1
CCCFFFFFHHHHHJJJJIIJFGIIJJJFHIHIGJIJJJIIIJJJJFIJJJ
@2269088/1
caactttataaaatgccagtacatcggggataagtttatcgctgatgtgg
+2269088/1
CCCFFFFFHHHHHIIJJJJJJJJJJIJJJJJIJIHIGJJJIJJJJIJIIG
@7046940/1
ctttgtctggttaactttagtgggaagg
+7046940/1
@@@DBDDDFF:CAFB@FHBBABGGAH@F
@7046941/1
ctttgtctggttaactttagtgggaaggtttaggtatttgtggtatctgt
+7046941/1
?@=ADDDEHHFHBHGHIJHHFHHGGGIIBFHIJJ<BEIEGDFGHHIGIHH
@7046942/1
ctttgtctggttaactttagtgggaaggtttaggtatttgtggtatctgt
+7046942/1
CCCFFDFFHHBDHIIJJJCICHHHIJGGAFH9EG?EGHJIJIIHJIJIJI
@7046943/1
ctttgtctggttaactttagtgggaaggtttaggtatttgtggtatctgt
+7046943/1
CCCFFFFFHHFHHJJIJJGICFHJGJGICHHHIJEGHIJGHIIFHIIJFG
@7730597/1
gccaatcagaccaacggaacgcccggagcg
+7730597/1
@<;DDD?>DFAD>GG=A=C@FHGHDB:FAG
@7730598/1
gccaatcagaccaacggaacgcccggagcggc
+7730598/1
C@CFFFFFHHHHHIJJIJIIGIIJFGIIJJII
@7730599/1
gccaatcagaccaacggaacgcccggagcggctg
+7730599/1
CCCFFFFFHHHHGIJIIIJIIJJJIIIIJJEI@A
@7730600/1
gccaatcagaccaacggaacgcccggagcggctgatatcacc
+7730600/1
CCCFFFFFHHHHHJJJJJJJIJJJGIGGGIIGAG6777=77?
@7730601/1
gccaatcagaccaacggaacgcccggagcggctgatatcaccaatcagg
+7730601/1
CCCFFFFFHHHHHJJJJJJJJIIJJJJJJJJJGG>DE@;;=A>B;;?@C
@2271330/1
caactttgttcagttcttgcaggagatcgctagcgaacaatccttcgagg
+2271330/1
@@@DFFDDFDFBDEGHGHEIIJIHE?AGIIIGHIJHHJJJICHHHJJIJI
@2271331/1
caactttgttcagttcttgcaggagatcgctagcgaacaatccttcgagg
+2271331/1
CC@FFFFFHHHGHIJJJJGJIJJJJJJJJJJJJIJJJJJGIHJJJJJDGG
@2271332/1
caactttgttcagttcttgcaggagatcgctagcgaacaatccttcgagg
+2271332/1
CCCFFFFFFHHHHJJIIIIFIJJJJJJJJIIJIJJIJJJIJJJIJJIJJI
@7731158/1
gccaatcttccgctaccgcgtgttccttaacaacgatctggtggccaccg
+7731158/1
CCCFFFFFHHHGGJJJJJIIGHFGHHIJIJJJJJJHIIHIJIIIJIJJJJ
@7731159/1
gccaatcttccgctaccgcgtgttccttaacaacgatctggtggccaccg
+7731159/1
CCCFFFFFHHHGHHJJJGHGCGDEHIJJJJJJJJJJJJIJIHHIJJJJJJ
@7731160/1
gccaatcttccgctaccgcgtgttccttaacaacgatctggtggccaccg
+7731160/1
CCCFFFFFHHHHHIIJJJGIFHDHIIIIIIJJJIIGGIHIIGIJJJIJJJ
@7731369/1
gccaatgacatcgttaatctggaacgtctggaaacccttggcgactcctt
+7731369/1
<@@DDD?ACDFHDCGIBHIIHHEDGIGG@GIGIHICGGGGHHB@?@G>F>
@6391603/1
cttatgctgcttggtctttgttcacaatcgctataaagccaaatcactat
+6391603/1
CCCFFFFFHGHHHJFGGIJJHIJJJJJJJIJJJJJJJJJJJJJJJJJJJJ
@3596146/1
cccggtttgttctgaaacaaacatcactgtg
+3596146/1
@@@DA@DDA;DF>EEHGGBHHG;<FFGC@?:
@3596147/1
cccggtttgttctgaaacaaacatcactgtgatgaaaaataaaaaaaaaa
+3596147/1
@@@DD:DDDAFBCABGIIGIGHEGHIIIGGIIEIIIIIIIIIIIIIIIIH
@3596148/1
cccggtttgttctgaaacaaacatcactgtgatgaaaaataaaaaaaaaa
+3596148/1
@@@FDDFFACF>F9AFFBGHIGFFE>?F4E9???<9CGGB>B?BFGE@AB
@3596149/1
cccggtttgttctgaaacaaacatcactgtgatgaaaaataaaaaaaaaa
+3596149/1
CCCFFDDFBCFBFEEHIGBHIIGEFHHGGCFBHEGIIIDGHHIIIIIIIH
@3596150/1
cccggtttgttctgaaacaaacatcactgtgatgaaaaataaaaaaaaaa
+3596150/1
CCCFFDDFFFFDFEAHIIGIJ@EHGEHIGEGHIIHGIJJEGIIJJJJJJG
@3596151/1
cccggtttgttctgaaacaaacatcactgtgatgaaaaataaaaaaaaaa
+3596151/1
CCCFFDFFFFHFHDFHIIGIID@HHGIJIHIGIIIJIJJGGIJJJJJJJH
@1576845/1
attcgcttttgactcgacaaaaatttaaacacattgcattattgatttcg
+1576845/1
@@@DFFFFFHHHHJJIJJJJJGJIJJJJGIJIJJJI@FDFGGIDHIHGHI
@1577019/1
attcggacaagttataccgaataaaaaaggaaaactaaaggatttctcaa
+1577019/1
@CCFFFFFGHFAFHIIIIJJGGIJIJJIGCHIJJJJIIHGFGHGGHCGIF
@1577020/1
attcggacaagttataccgaataaaaaaggaaaactaaaggatttctcaa
+1577020/1
CCCFFFFFHHHHHJJJJJJIJJJJJJJJJJJJJJJIIJIJIIJJJJJJJI
@2955166/1
caggtgtccttaatatttcactgttttccgcggtactattcaattaatat
+2955166/1
@CCFDFFFHGHHHIHIJJJJJJJJIJJJJJJJJGIJJIJJJJJJJJJJJJ
@7051524/1
ctttgttcaaatctatataatcagtcctggataggttatccaaaatttgt
+7051524/1
CC@FFFFFGHHHHIJJJJIIJJJJHHGIIJGIGHIEHIIIIGIJIJJJCG
@7051698/1
ctttgttcagttcttgcaggagatcgccagcgaacaatccttcgaggtaa
+7051698/1
@@CFDDFDHH?FDHIGGIIJGGCHIGIJIEHGGHEHIDHGGJGHIIIFHI
@7051699/1
ctttgttcagttcttgcaggagatcgccagcgaacaatccttcgaggtaa
+7051699/1
CCCFFFFFHHCFHIJJJJIJIIJJJJIJJFIGJIHIJIGIIJJJIGB;CD
@7733694/1
gccaatttcgcggaatttcaacacatgacaagcgatggtgaactgccttt
+7733694/1
@CCFFFFFHHHHHGJIJJJIJJJJJJIJJEHIJJJIIEGGGHGGICHIJG
@7735170/1
gccacactgtagagaattcacttatgaatgtggcataggttctgtcaaaa
+7735170/1
@CCFFFFFHHHHHJJJJJJJJJJJJJJJJJIJJJIIJJJFHIJJIJJJJJ
@4991428/1
ctacatatgaaacatgtcagttatatattcacctttatatatgtcacatt
+4991428/1
@@CFDDBDHGGHHIIJGIJIHJGGIIIJJJIIHIIJIJIIJJJJJJIJJJ
@6397027/1
cttattcccaaccaagccataaatagaagtgctccccgcggtccacactc
+6397027/1
CCCFFFFFHHHHHJJIFIJJIJJJJJJJJGHIJIJJIEGIJBGIGIIJIJ
@4992213/1
ctacatctcaacaacaagctgcatggggtagacaacaaactccaccacag
+4992213/1
CCCFFFFFHHGHHJJJIIJJJJJIJJJJGHIJJJJJJJJJIJJJJJJJJJ
@6397779/1
cttattcttgcgtactgtagtagaggttgcagcatatcttatcatgtttc
+6397779/1
@CCDDFDDFFFH@EGGEC@?A<CCFH2AFACHDC@FHIGHCDFGGG<FHF
@2959516/1
caggttttttaacagtttgaaaaccttgataaatgaaagaaattaaacac
+2959516/1
@?@D=DDFHHBHFBBAFHCCHHIIIGIGFHGIIIIGIIGFBFGHGIIII?
@2959517/1
caggttttttaacagtttgaaaaccttgataaatggaacgaaattaaaca
+2959517/1
?<@DDDDDDDHFFAF<A<CHIGIGGEEE4C@?<FB9DB:68??FBFEEEG
@2959518/1
caggttttttaacagtttgaaaaccttgataaatggaacgaaattaaaca
+2959518/1
@@@FDDFFHHGHHIJJJJIEIJJJJJIJIIJIFIJJGJJJJJJJIJJJJJ
@6398384/1
cttattgcgtctttgctttggtcactttacgcgcgaaaaccattatgttt
+6398384/1
@@BDFFFFHHHFHJJJJJJIJFHGIJJJJIIJHIJHIJJJIGGJJHHEEH
@7053065/1
ctttgttgcccgtttgccgatttaggttgttgtggtacatctccatgtgg
+7053065/1
?1?BDEFFFHHHFGGIIHI<FGIGHIII9:DBDF=FGEEIIIIGGGHIGH
@7053066/1
ctttgttgcccgtttgccgatttaggttgttgtggtacatctccatgtgg
+7053066/1
CCCFFFFFHHHGHJJJJIIFHIJJJJHIIHIGHIIGHIIJJIJJJJJJJI
@5681274/1
ctctcagcttcaacgccaaggacttcaactttgttcagttcttgcaggag
+5681274/1
CCCFFFFFHHHHHJGIJJJJJJJJJJJJJJJJJJJJJJIIJJJJJJIHHI
@2278224/1
caagaaatgcgtacgcaagggaagatgaagagagacgtgactgtggctgt
+2278224/1
CCCFFFFFHHHHHJJJJJJJJHIIIJIJJJJJIJIIJJJIJJJIJFGIJC
@2278385/1
caagaaatggcctccatgccgagcaagactcccgtcagcgtcctccagga
+2278385/1
?@@DFDFEHBHBHHEFFDGG@GB@FHEGGGEII?8?6?DHBFHCHG@>G@
@2278386/1
caagaaatggcctccatgccgagcaagactcccgtcagcgtcctccagga
+2278386/1
CCCFFFFFHGHHGJJJJJJJIJIIJJIIJJJJJJIIJJJIGIJJJIIJIH
@2278387/1
caagaaatggcctccatgccgagcaagactcccgtcagcgtcctccagga
+2278387/1
CCCFFFFFHHHHGJJJJJJJJBGHJJIEHHHJJGGHIJJJHIIJJIIJJH
@2278388/1
caagaaatggcctccatgccgagcaagactcccgtcagcgtcctccagga
+2278388/1
CCCFFFFFHHHHHJJJJJIJIGIIJJIJJJJJJJIJJJIJIJIJJJIIJE
@7736144/1
gccacatcttgtgagccgccattctcttg
+7736144/1
=?;?=AADCCAABFB2<E:DHBBBGIFIA
@7736145/1
gccacatcttgtgagccgccattctcttggctagcttctttgacttgcca
+7736145/1
@C@DFFFFHHHDHIJJIGIJIJJJIJJJJIJJIGICGGIIJIIJJJIJJA
@7736146/1
gccacatcttgtgagccgccattctcttggctagcttctttgacttgcca
+7736146/1
CCCFFFFFHHHFHJJJJIJJJJJJJJJJIJJJJJJJIGIJJIJJJJGHIE
@7736147/1
gccacatcttgtgagccgccattctcttggctagcttctttgacttgcca
+7736147/1
CCCFFFFFHHHHHIJJJIIJGGIIJJJJJJJJJJJIJGIJJIGHIIGGHG
@7736148/1
gccacatcttgtgagccgccattctcttggctagcttctttgacttgcca
+7736148/1
CCCFFFFFHHHHHJJIJJJJIJJJJJJJJIJJJJJJJIJEIEGIIIGGII
@7736149/1
gccacatcttgtgagccgccattctcttggctagcttctttgacttgcca
+7736149/1
CCCFFFFFHHHHHJJJJJJJEHJIIJIJJJIJJIIIJGIJJEHIGIHIIG
@287159/1
aaagacgccaaacattcggcagccaagaacttgctggatctcttggtcgg
+287159/1
CCCFFFFFHHHHHJJJJJJJJJIIJJIJJIIJJJJGIJJJJJIIJIIJIJ
@287389/1
aaagacgttagagaggttcactaaaaaatattaggaatccactacaaggt
+287389/1
@8?DFFFFHHHGHGHIFHHHIIIJJJJJJJJJIIGIJJJIJJJJIJJIID
@7736661/1
gccaccaatgcctggtgcagctatccactttgccagtggccgtctgctac
+7736661/1
CCCFFFFFGHHHGGGFBADHGGHJJJJJJJJJIJCHEHGIIIHIFCHIJI
@7736712/1
gccaccaccattctatgaaatggaacacgaagagggactaccacacgaaa
+7736712/1
??<DDBBD?FHFDIFHEGGDBDCHGEH@CC@EAA=::BFFFHCDGBAE;;
@7736713/1
gccaccaccattctatgaaatggaacacgaagagggactaccacacgaaa
+7736713/1
???BDA?DFBFHHIDBGHHIIAAGIGEDFHIDICGEEHIGHHHHIIIGEH
@288537/1
aaagacttcgactttttactatttttgtatgcacaaaattcgttctacat
+288537/1
CCCFFFFFHHHHHJJJJJJJJIJJJIIIJJJJIJJJIJIIGHHGJJJJJI
@909162/1
agacgccaaacattcggcagccaagaacttgctggatctcttggtcggaa
+909162/1
@;=DDDFFHHHHHJJIIIJGIEIIGGJJJIJIJJIEIIJIIJGIIIJDGH
@909163/1
agacgccaaacattcggcagccaagaacttgctggatctcttggtcggaa
+909163/1
@@<FFFFFFFHFFHAFHGBIEGGIIIGIGIIIIIIIIIIIIIEEHHIIHI
@909164/1
agacgccaaacattcggcagccaagaacttgctggatctcttggtcggaa
+909164/1
CCCFFFFFHHHHHJJJJJJJIIGIIIJJJJJJJJJJJJJJJJJJIIJJJJ
@2966854/1
cagtagtcaaatttgtatccattatcactttttgttgccgtgtgcccttg
+2966854/1
CCCFFFFFGHHHHJJGHIJJJJJJJJJJJJJJJJJJJJJJJJJJJJJIJJ
@4995570/1
ctacatttgcgagtgacgaagagttggccactaaactgggcagctcggct
+4995570/1
CC@FFFDFHHF?F@EGHGFHEHFCFFFGHEGHIIGIGFGIIGDHIIGHFG
@910454/1
agacgttagagaggttcactaaaaaatattaggaatccactacaaggttt
+910454/1
CCCFFFFFHHHHHJFHGJJJJJJJJJJJJIIJJJIJIIJJIIJJJGIDGC
@3602220/1
cccgtctgtaccatggattaacaattttgttcaggtgagtctcttgtgtt
+3602220/1
BCCFFFFFFHHHHJJJGIIIJIGJJJJJJIIJJJIGHGIIHIIGGGHIGG
@3603504/1
cccgtggagggtaacaatctgccttctacatttgcgagtgacgaagagtt
+3603504/1
?@@FBDDBHFGCBGEHGHEH@HHHGIIGIJJIIGIJIJ@DGHEGBFAFFI
@5684874/1
ctctccacaaaaagggaaataaacaaggatgtaagaactatggaggaata
+5684874/1
CCCFFFFFHHHHHJJJJJJJJJJJJJJIJJJHIIJJJJJJJJJJJJJJIJ
@4293194/1
cgatacacagtcatagatccaatcctata
+4293194/1
CCCFFDDDHFDHFHGGEIIIIJGIIGJIJ
@7739596/1
gccacttaagcacacatgttacataaatgtcaaaatttgacataatttgt
+7739596/1
CCCFFFFFGHHHHJIJJJJJJJJJJJJIJJIJJJJJJJJIGGIJIJJJJI
@4294731/1
cgatagaatgaagtgaaagtcgaacgttcttctgggcttttcctgctttt
+4294731/1
BC@FFFFFHHHHGFGIJJJFIIIJGGGHGGHDFCHJDEGIJ>FD@BDHIJ
@4997370/1
ctaccacacgaaaggcagttcaccatcgcttgtcatgtgttgaaattccg
+4997370/1
@@CFFFFFHHHHHJJJJIHJECHIJEGIJJJIHIJIJIGIJIIIGHEHII
@912201/1
agactctcagcttcaacgccaaggacttcaactttgttcagttcttgcag
+912201/1
C@<FFFFFHDHAFHIGGHBGIBEGGIIGIJJJJGIIIJIJJEGCIJGIII
@4295322/1
cgatagctgttcactttttggtcatgattttgaggtactcgagggcatga
+4295322/1
@@@;D:ADDCFAFABEFIIGIEHGHIAHHHIGHGDGHGIHHG@D>FGBFG
@5685857/1
ctctccgatgtcctcaagaaatccagggaggaagagctacggaaaaaaca
+5685857/1
CCBFFFFFHHHHHJJJJJJJJJJJJJJIHIIHHJGIJJIIIJJIJJIJJJ
@5685858/1
ctctccgatgtcctcaagaaatccagggaggaagagctacggaaaaaaca
+5685858/1
CCCFFFFFHHHHHJJJJJJJJJJJJJJJIIJHIIJGJJJJJJJJJIJJJJ
@4295560/1
cgataggtgctttgtctggttaactttagtgggaaggtttaggtatttgt
+4295560/1
=11AA@DBFFFAH<GGIEGCEEHIGGGECBEHEGAEHGHHAHG4BBFGI@
@4295561/1
cgataggtgctttgtctggttaactttagtgggaaggtttaggtatttgt
+4295561/1
B<;DDFFDHFGHHJIIHJJGIIJIJJJJJHHJIIGII?FGHJIFHIJJIF
@6407810/1
cttcaaagtcccatgaattcaccatgactgtaggtaaacatactgcgact
+6407810/1
CCCFFFFFHHHHHJJJJJJIJJJJJJJJJJIJJJCEHIIJJJJJJIJIJJ
@2972827/1
cagtcctccttcttcgaggtctgggaaggagtagaagagatgtatggacg
+2972827/1
CCCFFFFFHHHHGIJJHIJHGIJIJJJJJHIFHIJJJIJIGIIIIIIJIJ
@1582506/1
attcggcagccaagaacttgctggatctcttggtcggaaaagtgactccc
+1582506/1
=??DA>DDABFDF@FF;FHIIEDH@GGC>GEHE9?DGHGAGI?BDFHIIF
@1582738/1
attcggcttattgtaatattcctccatagttcttacatccttgtttattt
+1582738/1
CCCFFFFFHHHHGHJIIIGIJJIJIJJJJFFIJJIJHJJIJIJFFGGIJI
@4297821/1
cgatattctacaggatttattattagagtgtcctcgtgaggaagaggaat
+4297821/1
@@@DDADEHDHFHIDFEHCBHH@HHEHGAEAC@HBFCEBBFHGGIIGGII
@1583298/1
attcggtataacttgtccgaataacttattgtaacgatggagaatttttt
+1583298/1
B@CFFFDDHGGHHJJIJJJJJJJJJJJIHIIFIIJJ=DFGIJJGIIIIJI
@7740914/1
gccagaacgtaagatatcctaaactcacttttttccgaaaaaatatcgca
+7740914/1
CCCFFFFFHHHHHJJJJJJJJJJJJJIJJJJJJJJJJJJJJJJJJJJJJJ
@7740915/1
gccagaacgtaagatatcctaaactcacttttttccgaaaaaatatcgca
+7740915/1
CCCFFFFFHHHHHJJJJJJJJJJJJJJJJJJJJJJJIJJIJJJJJJJIJI
@2285191/1
caagaactgaacaaagttgaagtccttggcgttgaagctgagagtctctt
+2285191/1
CCCFFFFFHHHHFIJIGHGJI>?FHIJCEHEHGIEFGIIJIA4B??DFH@
@2285192/1
caagaactgaacaaagttgaagtccttggcgttgaagctgagagtctgca
+2285192/1
@C@DDBDFFHFHFIGHHHGIIJHHGIJJEHIFGGHJFIGCGHIIIIGAGE
@1585106/1
attcgtcatcgctccccacgagcgtttctttagtctgtatattttcttgt
+1585106/1
CCCFFFFFHHFFHIIIIAGGFGGB:BFFFEHBGBF<<9BFGEGIHBGI@D
@915207/1
agagaagaaagctatacagtagtcaaatttgtatccattatcactttttg
+915207/1
CCCFFFFFHHHHHJJJJJJHHIFHIIJJJJJHIJJJJJJJJJJJJJJJJI
@915210/1
agagaagaaaggccgatagaatgaagtgaaagtcgaacgttcttctgggc
+915210/1
CCCFFFFFHHHHHJJJJJJIJJJJJJHIIJJJCFHJJJJJJJJJJJJJJI
@915587/1
agagaaggttatgaaccggcaataactttccttgttgtccagaaacgtca
+915587/1
@@@DDD;D=CB?D>B<F:C@EF9CG@DEG@D<BDFG@F>F??DFHDF8=7
@2981013/1
cagttaccatctactatcagagatcgaatgtgtgcagaatcagcactgaa
+2981013/1
CCCFFFFFHHHHHJJJJJJJJJJJJJJJJJIJHGHJJJJJJJIJJJJIJI
@1586182/1
attcgttctacatatgaaacatgtcagttatatattcacctttatatgtc
+1586182/1
CCCFFDFFHHHHHJJJJJJJIJIJJJJGIJJJJJJJJJJJJJJJJJJJIJ
@1586183/1
attcgttctacatatgaaacatgtcagttatatattcacctttatatgtc
+1586183/1
CCCFFFFFHHHHHJJJJJJJJJJIIJJJJJJJJJJJJJJJJJJJJJJJJJ
@1587319/1
attctaagtaggctttcgtttatgctacaattagagcaactaagatgcac
+1587319/1
CCCFFFFFHGHHHJJJJJGIJJJJIJJJJDFFHHIJIJJIJJJJIJJIIJ
@2982231/1
cagttatcctccagttccttcgtaccctcctcctccaattcctgcatctt
+2982231/1
BCCFFFFDHHGFHHCFEGFGHHHGIHIIJIJJIGIJGGIHIIFIJHIJJJ
@1588528/1
attctataaagacgttagagaggttcactaaaaaatattaggaatccact
+1588528/1
@@@=DEFFDHFGHGHIJIJJIIIIGIEIIGIJJJGIIIGGGIGGIJIJJJ
@1588529/1
attctataaagacgttagagaggttcactaaaaaatattaggaatccact
+1588529/1
@@@DDDBDFDFDHF?FHGIIIIIAAEHHIIIIIIIIIIEIG<GFHEHHGG
@7743486/1
gccagatcgataaaaaaatatcgcaatattagaaatttcaaatattcttc
+7743486/1
CCCFFFFFHGHHHJJJJJJJJJIJJJJJJJIJJJJJJIIIJJJJJJJJJJ
@7743487/1
gccagatcgataaaaaaatatcgcaatattagaaattttcaaatattctt
+7743487/1
@@@FDBDDHDDHHIIIGHIGHGCCFIGIIGFFGIGIIIIIEGDGIIIGII
@7743488/1
gccagatcgataaaaaaatatcgcaatattagaaattttcaaatattctt
+7743488/1
@@CFDDFFDHHDDHGGII>GBGADGHGEC<DDDFIG@DGGCFGCBGIE>8
@7743489/1
gccagatcgataaaaaaatatcgcaatattagaaattttcaaatattctt
+7743489/1
CCCFFFFFHHGHHJJJJJIJHIIIIGGIJJIHIIJJJJIIGIJJJJJJIH
@7743490/1
gccagatcgataaaaaaatatcgcaatattagaaattttcaaatattctt
+7743490/1
CCCFFFFFHHHHHJJJJJJJJIJJJJIJJIIIJIIIJJJJHIJJJJJJJI
@7743491/1
gccagatcgataaaaaaatatcgcaatattagaaattttcaaatattctt
+7743491/1
CCCFFFFFHHHHHJJJJJJJJJIJJJJJJIIIJJJJJJJJIIJJJIJJJG
@7743492/1
gccagatcgataaaaaaatatcgcaatattagaaattttcaaatattctt
+7743492/1
CCCFFFFFHHHHHJJJJJJJJJIJJJJJJJJJJJJJJJJJIJJJIJJJIJ
@7743493/1
gccagatcgataaaaaaatatcgcaatattagaaattttcaaatattctt
+7743493/1
CCCFFFFFHHHHHJJJJJJJJJJIHJJJJJJJJJJJJJJIIJJJJJJJIG
@2286492/1
caagaacttgctggatctcttggtcggaaaagtaacgcccgaacaagcca
+2286492/1
@@@=DFFFHHHGHJJJJJJIGIJJIIIIIJIJCFHIGHIJJIFGGGF?GI
@2286493/1
caagaacttgctggatctcttggtcggaaaagtgactcccgaacaagcca
+2286493/1
@@BDFFFFHHHHHJJIIHIJEBEBFHIJIJGGGIIIJJJJFJJGIGJHII
@2286494/1
caagaacttgctggatctcttggtcggaaaagtgactcccgaacaagcca
+2286494/1
C@CDFFFFHFHGFIJJJIGIJJJHGIJJJIIGGGIGJJIIIIDGGJJCIJ
@2286495/1
caagaacttgctggatctcttggtcggaaaagtgactcccgaacaagcca
+2286495/1
CCCFDFFFHHHGGGIJJIJIIIJHHJJIJJEHCFGGGHIJGIIIJIICHI
@2286496/1
caagaacttgctggatctcttggtcggaaaagtgactcccgaacaagcca
+2286496/1
CCCFFFFFHHHHHJGIIIJJJIJHJIJIJJGJFFHIJJJJJJJJJJIIJI
@2286497/1
caagaacttgctggatctcttggtcggaaaagtgactcccgaacaagcca
+2286497/1
CCCFFFFFHHHHHJJJJJJJJJJJIJJJJJJIFHIIJJJJJJJJJJJJIJ
@1588679/1
attctatatttcggttaaatttaagaggcttttaaaatttaacgtttagc
+1588679/1
CCCFFFFFHHHGHJ22<CIHIJIJJJJJJJJJJJJJJJJJJJJJHIJJJJ
@1588680/1
attctatatttcggttaaatttaagaggcttttaaaatttaacgtttagc
+1588680/1
CCCFFFFFHHHHHJ<3>CHIJJJJJJJJJJJJJJJJJJJJJJJJGHJJJJ
@1589349/1
attctatgaaatggaacacgaagagggactaccacacgaaaggcagttca
+1589349/1
CCCFFFFFHHHHHJIJJJJJIJJJJJJJJIJJJJJJJJJJJJIJJJIJIJ
@4306838/1
cgatgacaaagtgatgggcaatcccattggctggctccaagagatgtgca
+4306838/1
@@?DFFFFFFB<CEBEGEBHIHHHGGHFEGHIID@?DH9BBEHICG@FDF
@4306839/1
cgatgacaaagtgatgggcaatcccattggctggctccaagagatgtgca
+4306839/1
CCCFFFFFHHHFFIJIJJIIJIJJJIJIJJJJJJGCHJCGEG??BABFFG
@4306840/1
cgatgacaaagtgatgggcaatcccattggctggctccaagagatgtgca
+4306840/1
CCCFFFFFHHHFHIJJJJJIJJJJJJJJJJJJJJC;FHCHFDF@@B?BBF
@4307372/1
cgatgacgaataaagtatgtgttcaccaagagaagaaagctatacagtag
+4307372/1
CCCFFFFFHHHHHJJFHIIGHHIJJJJJJJJJJJIJJJJJJJJJJIIGGH
@4307373/1
cgatgacgaataaagtatgtgttcaccaagagaagaaagctatacagtag
+4307373/1
CCCFFFFFHHHHHJJFIJJGHFHJJJJJJJJJJJJJJJJJJIJJJJJIII
@1590216/1
attctcagccgagctgcccagtttagtggccaactcttcgtcactcgcaa
+1590216/1
CCCFFFFFHHHHHJGIHIJIJHIJIGGIIJJJJJJJJJJJJJJJJJJJIG
@3608762/1
cccgtttgctgttgttgggcacctttttgctgcccttgtgtgggaccagt
+3608762/1
BCCFDFFFHHHHHJHIJJJJJJJJJJJJJJJJJJJJJJHIIIJJJJJJJH
@6415080/1
cttcaacgccaaggacttcaactttgttcagttcttgcaggagatcgcta
+6415080/1
CCCFFFFDHHHHGJJJJJJJJJIIJJJJJIJJJJJJJIIIHGJIIIJJJG
@6416344/1
cttcaactggtgtaactttactttcttcttgttttacttcaagcttcata
+6416344/1
CCCFFFFFHHFHFIJJJJJIJJIJJJJJJJJHJJJJGIJGHIJJJJJIIE
@4309948/1
cgatgatatgatatgtatttattatattgtgaaaagggagcatttatttg
+4309948/1
?@;BD;BDBDAFFGEA@FHI<EH>FBHICAECHHIBGH3C<CFHIBFHIB
@4309949/1
cgatgatatgatatgtatttattatattgtgaaaagggagcatttatttg
+4309949/1
@@<D=:DDAHDFHBH<AAFH>HHBH@IGE:FEDHGI=E?GGHHGGGIGEF
@4310045/1
cgatgatcaaagcaacagcgagatcggcgccggacagagaacgcgaaatc
+4310045/1
CCCFFFFFHHHGHJJJJGIIJIGJJJIJJJJJIGIEHGGHHFFFDDDDDD
@5691366/1
ctctctaacgtctttatagaatgtcaatgttattctaaaaagaagactgc
+5691366/1
@@@DDBDDFHAD:CGFGGBGHIIEHEF>HHH>HHGIIGIGDHFHHIGIHI
@5006165/1
ctaccgattctgccagttggtattcatcctcctggagtaatatcaaaact
+5006165/1
CCCFFFFFFHGHGJFHGHIJ=FBHIIGIJJIIEGHAH?DDGGIGGIJJII
@6417099/1
cttcaactttgttcagttcttgcaggagatcgccagcgaacaatccttcg
+6417099/1
CCCFFFFFHHHHHJJJHIGIJIJJJJJJIJJIJJIIJJJJJJJJJJJJJJ
@6417100/1
cttcaactttgttcagttcttgcaggagatcgctagcgaacaatccttcg
+6417100/1
CCCDDFDDHHBFHGGGCGEFIEGIHIIGHGHGGGIIFEBGIIIICHIIIH
@6417101/1
cttcaactttgttcagttcttgcaggagatcgctagcgaacaatccttcg
+6417101/1
CCCFFFFFHHHHHJJJIJJJJJJJJJJJJJJJJJJJJJJJJJJJIJJJJI
@5691911/1
ctctctattttgactgtcgtgaatag
+5691911/1
CCCFFFDFHHHGFJGGFGGCE@D<@A
@7746011/1
gccagccaatgggattgcccatcactttgtcatcgaacgatgtcaccacc
+7746011/1
@CCFFFFFHHHHHJJJJIJJJJJJJIJJJJJJJJJJJJJJJJIJJJJJJJ
@2292597/1
caagaagttaacggacatgcagacttcgacgatgatcaaagcaacagcga
+2292597/1
@@@DBDFDHHHAHGBHHIIJJJJJJJJJJJJJJIIHJJJIJIJJJJJIII
@298910/1
aaagcaaagacgcaataagtgatacaagaaaatatacagactaaagaaac
+298910/1
CCCFFFFFGHHHHJJJJJJFHIHIJJIJJJJJJJJIJJJJJIIJJJIIIJ
@6417999/1
cttcaagatatattcttcaggggatcatgaagctcgcttttcaaattctc
+6417999/1
CCCFFFFFGHHGHJJJJJJJJJJIJIIJJIJGIIIJIJIIJJIJJJJJJJ
@6418000/1
cttcaagatatattcttcaggggatcatgaagctcgcttttcaaattctc
+6418000/1
CCCFFFFFHHHHHJJJJJJJJJJJIIJJJJJJJJJJJJJJJJJJJJJJJJ
@3612371/1
ccctaatcagctacaacagtcaacatttcccacctttttcactcaaccat
+3612371/1
==14ABADHFDAFEFAFHC<C@HII@E?AC<E@GIGIIBDHHEF?BGBBG
@924456/1
agaggataaaccaatggagcacacttttacttcagctacttgaaccgtac
+924456/1
CCCFFFFFHHHHHJJJIJJIIJJJJJJJJJJJJIJJJJJJJJJJJJJHIJ
@4317532/1
cgatggtgaactgcctttcgtgtggtagtccctcttcgtgttccatttca
+4317532/1
CCCFFFBDHHHHHJJJJJIIGGGHIHIJIIJJIIJJJIIGGGDHDGIJCD
@4318304/1
cgatgtcaccacctgattggtgatatcagccgctccgggcgttccgttgg
+4318304/1
?@;DDDDDHHHHHJJHJJJJDHHIJJJJJJJJJJJJJJIJJIGIJJHHHH
@1594454/1
attctggtttctctatagttttgtcatacgtttttgaggcagcaaatttc
+1594454/1
?B@FFFFFHHHHHIGGHJHGIJGIJJIJJJJJJJJJGIGIIJJJIJGIGI
@4324279/1
cgattcataaaagtaatataaccttagatttcgaggcaaattgattgatt
+4324279/1
CCCFFFFFHGHHHCGHIIIJJJJJJJJJJJJJJJIIIJJJJIJJJJJIJJ
@4325090/1
cgattcgataggtgctttgtctggttaactttagtgggaaggtttaggta
+4325090/1
@C@DFDDDHHHH?EFDHIEFEEHIDHGIHHIICCCFHIEHEI:BGCHI9?
@1601803/1
attgaaaaccttgtagtggattcctaatattttttagtgaacctctctaa
+1601803/1
CCCFFFFFHHHHHHHIHIJFHHGIJJJJGIIJJJJFGHIIJJJIIIIIHJ
@1601804/1
attgaaaaccttgtagtggattcctaatattttttagtgaacctctctaa
+1601804/1
CCCFFFFFHHHHHIJJHIJIIJJJJJJIIIJJJJIIGFGIJJJJJIJIJI
@4325447/1
cgattctcagccgagctgcccagtttagtggccaactcttcgtcactcgc
+4325447/1
???D?;:?A<BFFFEF<F>F=CG:CF@CGD>AF3DGFB?BD@FFBFIEDE
@926105/1
agagggttgttcccagttccatttcctgccgagattcgttcgagaacttc
+926105/1
;??DD:2=CC?AAE<?2<:?AF>EHA4C@EF?C0:0?GF>BFFFEECFFF
@304240/1
aaagcgaagaatatttgaaaatttctaatattgcgatatttttttatcga
+304240/1
CCCFFFFFHHHHHIJJJIJJJJJJJJJIJJJJJJJJJJJJJJJJJJJGIG
@4327050/1
cgattggtcaatgttttttcttcgatgtccacgtaggttacctcgaagga
+4327050/1
@@1DDFFDFFFHHJJJJJJJJIJIJIIIHIJIGGGIDHIIGFGHJIJJIE
@4327051/1
cgattggtcaatgttttttcttcgatgtccacgtaggttacctcgaagga
+4327051/1
@@@DDDDAFFHFFFHIIII>HH@FGHGHIIEHGFGIIDHGIIIIIHIIIB
@305420/1
aaagctatggttgagtgaaaaaggtgggaaatgttgactgttgtagctga
+305420/1
@@?DFFFFHHHHHHIFGIJJJJJJFFIJJIJJJJIJJIJJIJJJJJJJJD
@6429157/1
cttcaatgtttgaatgatgattatataacgagtagatagctttagaggta
+6429157/1
@@CFDFFFFHHADIGGGHIHIJCHGCGIIGHGFGEGDIGIHHIHIIII3B
@6429158/1
cttcaatgtttgaatgatgattatataacgagtagatagctttagaggta
+6429158/1
CCCFDFFFHHGFHIIIGIGHIJGHGJJJJJEIEGIHGIJIJJJHIJJJDH
@6429159/1
cttcaatgtttgaatgatgattatataacgagtagatagctttagaggta
+6429159/1
CCCFFFFFHHHHHJJJIJIIJJIJJJJJJIGIEGIGJJJIIJJJJJIJFI
@306023/1
aaagctgctaaaaaagcaggaaaagcccagaagaacgttcgactttcact
+306023/1
CCCFFFFFHHHHGJJJIJJJJJJJIJJJJJJJJJJJJHJIJJIJJJJJJJ
@306024/1
aaagctgctaaaaaagcaggaaaagcccagaagaacgttcgactttcact
+306024/1
CCCFFFFFHHHHHJJJIIJJJJJJIIJIJIJIIIJGIIJJIGFGHIJGII
@306041/1
aaagctgctcttaacattttgtcaaaaattgagaaacttaaagtaaaaat
+306041/1
B@CFFFFFHHGHHJJGJJJJHGIIJJIIJJJIJJJJJIIJJJJIIIHJJI
@6429510/1
cttcaattacacaaattagtacaactcctccaaaccttgcaaattttcaa
+6429510/1
CCCFFFFFGHHHHIJJJJJIJJJJJJJJJJJJJJJJJJJJJJJJJJJJJJ
@6429511/1
cttcaattacacaaattagtacaactcctccaaaccttgcaaattttcaa
+6429511/1
CCCFFFFFGHHHHJJGIJIHJIIJJEHJGGIJJIIJJJJJJJIGJJJJJG
@2301166/1
caagaattcgacagtatttacagtcttgtttagttataatttatattttt
+2301166/1
CCCFFFFFHHGHHIGHIJJJJJJJIGHCFHIGABF?EEFFIHIGICHIJJ
@7072184/1
cttttacttaaggttaatgccaagttaaatggtactaatcattttctatc
+7072184/1
CCCFFDEEHHHFFAGHIGHIIEIIHHIJJJIJAHGIJJIJJJJJJJJJJI
@7072249/1
cttttacttcagctacttgaaccgtacgtcaaatgtcgcaaattatgtca
+7072249/1
@@@DDBDDHF?DDEBFBH4CGEHDACFECF@GIGGCGBDGHICHECDBFG
@7072250/1
cttttacttcagctacttgaaccgtacgtcaaatgtcgcaaattatgtca
+7072250/1
CCCFFFFFHHHHHIIIJJJGIJJJFGHGHIJJJJIGIGHIJIJGIJJIIJ
@926713/1
agaggttgtacccaaacttttcggggtgcaatcttcttttccggaaaatg
+926713/1
@C@FFADEHHGHHJJGHGIIIIJIII@GGIJJJIGIIJJJIIIIJJJJJJ
@3616187/1
ccctatataagataattcgatgaggtttgtaaccacctgttgacttataa
+3616187/1
@8?DFFFFHGHHHJJJJJJGHHIJIFGHJIJIIJIJIHIJJIJIJJJJJG
@3616972/1
ccctattgaaaaccttgtagtggattcctaatattttttagtgaacctct
+3616972/1
BC@DDFFFHHHHHJJJJIJJHIJJJJJJJJJJJJJJJIJJJIJJJJJJJI
@2995216/1
cataaatgtcaaaatttgacataatttgtggacataaaggaaagaaaaaa
+2995216/1
CCCFFFFDHHHHHJIJJIIJJIJJJJJJJIIIJJJJJGJJJHJJJJGJJJ
@5013971/1
ctacgaacgtctacagttatcctccagttccttcgtaccctcctcctcca
+5013971/1
@@@DDDDDHFHHDFGBDCEBFGCFHB@:EECIIHIGHIGEDCFHGGFFH9
@6437779/1
cttcacggaaatctaccgacagagaggttatccttgggggaagaagccaa
+6437779/1
CCCFFFFFHHHHHJJJJJJJJJIJIJIHHIJJJJJJJJJJHIIJJJJHHH
@1607578/1
attgaagttcgtattatttcctcgaaatcaataatgcaatgtgtttaaat
+1607578/1
C@CFFFFFHHHFHIJJJJJJJJJJIJJJJJJIJJIIIJJIJFGHIJIIIJ
@4332972/1
cgcaaaatacccgtagaaacgaatcatctcagcctcgcgctagg
+4332972/1
@@@DDDDDDFBBFCFAFFH3C@G8FFIAFGFCE@GFIE<AFA@@
@931643/1
agataatattgatgattataattaataactagtgcctaataatagtgtat
+931643/1
CCCFFFFFHHHHHIJJJJJJIJJJIJJJJJJIHHIJJJJJJJJJJIIHGI
@4336628/1
cgcaaaggtaaaatcgttctagacatactttatgctcttgacatttcgtt
+4336628/1
@@@DDDDDHFHFHFIIHDFHCBBA<FEHGDDBFDH>FFHBCB?B@G??8B
@4336629/1
cgcaaaggtaaaatcgttctagacatactttatgctcttgacatttcgtt
+4336629/1
@@@FDDEFFBHHHJFIHIGIJIEHHIHGHGJJJIGIHIJIIGJIGGIGIJ
@4336630/1
cgcaaaggtaaaatcgttctagacatactttatgctcttgacatttcgtt
+4336630/1
@@@FFDDDHDHHHJHB@GBHGJHIHIIGIJGFD@>BCEG>FHEI4BG;B@
@4336631/1
cgcaaaggtaaaatcgttctagacatactttatgctcttgacatttcgtt
+4336631/1
@CCDDDFEADDHHAFEACGCHC>HHCDGEHICBDGCGGGGIGIGIIIGHI
@4336632/1
cgcaaaggtaaaatcgttctagacatactttatgctcttgacatttcgtt
+4336632/1
CCCFFFFFAFHHHEFGAFCFHDCHHDDGGIICHGHEEDHDGFHGIIIGII
@4336633/1
cgcaaaggtaaaatcgttctagacatactttatgctcttgacatttcgtt
+4336633/1
CCCFFFFFAFHHHJFIIIGIGHIIJJGIIIJJJJJJJIJIIJJJJJJJHI
@4336634/1
cgcaaaggtaaaatcgttctagacatactttatgctcttgacatttcgtt
+4336634/1
CCCFFFFFDFHHHJJJHIIJJJJJJJIJJJJJJJIJIJJJJJJJJJJIHH
@4336635/1
cgcaaaggtaaaatcgttctagacatactttatgctcttgacatttcgtt
+4336635/1
CCCFFFFFDHHHHHHGGIGJIJIIJJJJJJJHIGIIHJJJIJJJJJJJHI
@4336636/1
cgcaaaggtaaaatcgttctagacatactttatgctcttgacatttcgtt
+4336636/1
CCCFFFFFDHHHHJJIIJIJJIJJJJJIJJJIIHIJIJIJJIJJJJJJIG
@4336637/1
cgcaaaggtaaaatcgttctagacatactttatgctcttgacatttcgtt
+4336637/1
CCCFFFFFHHHHHJJJIIJJJJIJJJIJJJJJJJJJJJJJIIJJJJJJJJ
@2307854/1
caagactcccgtcagcgtcctccaggagttgctgagccgtcgcggcatca
+2307854/1
CCCFFFFFHHHFGGGEEGIIGGIGIJGIDHIIJJCHGIJEHIIGIEBDEC
@934179/1
agatatcctaaactcacttttttccgaaaaaatatcgcaatagctcaaaa
+934179/1
CCCFFFFFHHHHHJJJJJJJJJJJJJJJJJJIJJJJJIJJJJJJJJJJJJ
@5702566/1
ctctgagccaggaaatgctgacgtagggttcaggttgctacaaatttcag
+5702566/1
@@@DDD?DHBFB=GH><EFF?CFCEDD=@EGGGGHHDGCHCB99???DFG
@3621916/1
ccctcgagtacctcaaaatcatgaccaaaaagtgaacagctatcgataca
+3621916/1
CCCFFFFFHHHHHJJJJJGGIIIJJJJJJJJJ?FHIJJJJJJJJIJIJJI
@7079696/1
cttttatgaatcgtgataacatgcataaaatataataaaaatttatagtt
+7079696/1
@@@DDDDDDFDHDACACEI?A:ADBFDHHIAHDHIAFHHIIGHIBDDH?F
@7079697/1
cttttatgaatcgtgataacatgcataaaatataataaaaatttatagtt
+7079697/1
CCCFFFFFDFFHDEGHIJJGIGIIIIJJJIIGGHIIJIJJIIJJJJJJJJ
@7079698/1
cttttatgaatcgtgataacatgcataaaatataataaaaatttatagtt
+7079698/1
CCCFFFFFFFFHFEGEDFIBEEFGHGHIJJHGBHICGIJJJIJJIGIGGI
@2309947/1
caagagaagaaagctatacagtagtcaaatttgtatccattatcactttt
+2309947/1
CCCFFFFFHHHHHJJJJJJIJHHJHJJIJJJJJHIIJJIJJJJJJJJJJJ
@4340058/1
cgcaaatgtagaaggcagattgttaccctccacgggtaaatcctgcaagg
+4340058/1
@@@?D<DDCFHFBFGFEG;CFGFHIIIHBHHIGGGB@FGGIGGGIEEEHI
@4340059/1
cgcaaatgtagaaggcagattgttaccctccacgggtaaatcctgcaagg
+4340059/1
B@1BDFFFHHHHHJJJIIJJJIIJJJJJJJJJJJJIGHIIJIJJJJIJJI
@4340060/1
cgcaaatgtagaaggcagattgttaccctccacgggtaaatcctgcaagg
+4340060/1
BBC?DDDFHHHHHJJIIJJJJIJJJJJJJJJJIJJIGHIIJJJJJJJIJJ
@4340061/1
cgcaaatgtagaaggcagattgttaccctccacgggtaaatcctgcaagg
+4340061/1
BCC;DFFFHHHHHJJJIJJJJJJJIJJJJJJJIJJJGHJIJJJJJJJJJI
@4340062/1
cgcaaatgtagaaggcagattgttaccctccacgggtaaatcctgcaagg
+4340062/1
CCCFFFFFHHHFGJJIIJCHIJIJJJJIJIJJJJJJFHIGIJJIJIJJIJ
@4340063/1
cgcaaatgtagaaggcagattgttaccctccacgggtaaatcctgcaagg
+4340063/1
CCCFFFFFHHHGHJJJJIIJJJJJJJJJJJJJIJIG:?DH@BF<?B>GEH
@4340064/1
cgcaaatgtagaaggcagattgttaccctccacgggtaaatcctgcaagg
+4340064/1
CCCFFFFFHHHHHIJJJJJJJIJJJJJIJJJJJJJJHIJJJJJJJJJJJJ
@4340065/1
cgcaaatgtagaaggcagattgttaccctccacgggtaaatcctgcaagg
+4340065/1
CCCFFFFFHHHHHJJDIEIGIIHIIJJJJJJGJIJH?FDGHGIACFEIGG
@4340066/1
cgcaaatgtagaaggcagattgttaccctccacgggtaaatcctgcaagg
+4340066/1
CCCFFFFFHHHHHJJIJIIIJIJJJJJJJJJJJJJIDGGIIIIIIJGJII
@5705307/1
ctctgatagtagatggtaactgttcaaattcctcttcctcacgaggacac
+5705307/1
@@@DFDFD?HFHFGIIFGHIBHCFHIGGGCF4AEFHHBGHHIIGIAFHGI
@5705308/1
ctctgatagtagatggtaactgttcaaattcctcttcctcacgaggacac
+5705308/1
CCCFFDFFDHHGHGHICFHHJIBHHIHHGDHIJJIJJJEGIIIJEAHJJI
@5705309/1
ctctgatagtagatggtaactgttcaaattcctcttcctcacgaggacac
+5705309/1
CCCFFFFFHHHHHIJJCGHIJJIJJJJJJJJJJJJJJJJJJJJIJJJJJI
@3623925/1
ccctcttcgtgttccatttcatagaatggtggtggccatctgcgggacat
+3623925/1
??;BDDDDDDD<CEEEEEIIFBCDEE@EF<AC1?C;DD?;@DD?@A@@@=
@3623926/1
ccctcttcgtgttccatttcatagaatggtggtggccatctgcgggacat
+3623926/1
@C@DDFFFHHFHHGIJIJJADHGGHIGHGAFG?FHEGG@DH>DGGIA6@F
@2311132/1
caagagatgtgcatgtcccgcagatggccaccaccattctatgaaatgga
+2311132/1
@C@FFFFDHCFDHGGDGIGIIHHJJIJG>CFBFGG8DDBBB@BHGHGIGI
@2311151/1
caagagattacttctctgcaaagtaaagcggctgtaaatcaaccaaacta
+2311151/1
CCCFFFFFHHHHHJJJJJJJJJJJJJJJJJJJJJGIIJIIJJJJJJJJJJ
@2311579/1
caagagcataaagtatgtctagaacgattttacctttgcgcgaaaagtga
+2311579/1
8??DB?8DFFFDBFGHEGHHGDIIH<8?CBHE9<EGI@GF0?FGFGGC@E
@2311580/1
caagagcataaagtatgtctagaacgattttacctttgcgcgaaaagtga
+2311580/1
CCCFFFFFHHHHHEHIIGHJJJIJJJHIJJJJJJJJJJIJJJGHJJJGIH
@7755870/1
gccagtgccaatttcgcggaatttcaacacatgacaagcgatggtgaact
+7755870/1
@C@FDABDFHHFHHGHHGDHIIGEGGIBBDGHHIAFHG9BFGGGFHIGGE
@2312733/1
caagagctggcaataaagaaaggctttcaatcaccacattatgaaattac
+2312733/1
CCCFFFFFFHHGHJJJJIJIJGIHIIJJJIJJIJGHIIJIJJJJJIJGII
@937512/1
agatcgataaaaaaatatcgcaatattagaaattttcaaatattcttcgc
+937512/1
?<@:BDDDBFA8A:@FF@DA1CG@<DF>?B?DGIA<D4D98?FFIIFF=:
@4342361/1
cgcaacatataccgagtgtggcggca
+4342361/1
C@CFDDDDHFHHHIHIAEFHHGHIE@
@317767/1
aaaggtgggaaatgttgactgttgtagctgattaaggggtgtattctata
+317767/1
CCCFFBDFGHHHHJGIJJJIEHHIHGIJIJGJJJIJIGI?@@FIGGCHIG
@317768/1
aaaggtgggaaatgttgactgttgtagctgattaaggggtgtattctata
+317768/1
CCCFFDFFHHHHHJIJIJJIJHIIHIJJJICHJJJIIIJ@FFGIIIJJJG
@4345052/1
cgcaactttcttccagttcacaatcagattcacaagcaggatcaactcaa
+4345052/1
?8?DD8BBDDDDBDEEIIEEFEIIIIECEEIEEIIIIDDDIIIIEIIIII
@4345053/1
cgcaactttcttccagttcacaatcagattcacaagcaggatcaactcaa
+4345053/1
@@?AD?DDHBDHBHEEBFGAGBHFHIIG@HHFGGICEGGIBHFGHGIGCH
@321600/1
aaagtatgtctagaacgattttacctttgcgcgaaaagtgaccacaagca
+321600/1
@CCFDFFFHHHGHIJIJGIJJJJIJJIIJJJJJIJJIIHHIJJJJJJJIJ
@4347479/1
cgcaaggggcacggaccacttcacggaaatctaccgacagagaggttatc
+4347479/1
CCCFFFFFHHHHHJJJJIJJJJJJJJEEIJJJJJJIBHIJIIGJHEHHHF
@3005166/1
cataatttgtggacataaaggaaagaaaaaaatgtcaaaattttgcaaat
+3005166/1
CCCFFFFFHHHHHJJJJJJJJIJJJJJJJJJJCFDFIIJJJJJJIJIJJJ
@7084705/1
cttttcacaatataataaatacatatcatatcatcggggcactatataaa
+7084705/1
CCCFFFFFFHHHDGIGHIJGHDHIIJJIFGIIIJJJJJJIIIGJJIJIIJ
@7084706/1
cttttcacaatataataaatacatatcatatcatcggggcactatataaa
+7084706/1
CCCFFFFFHHHHHIJIGIJHIJJJIJJJJJJJJJJJJIJIJJJJJJJJJJ
@6448838/1
cttcagctagatcggataatcctatacttgtacctattgaattgtgtaca
+6448838/1
CCCFFFFFHDDFHIJGGHIGHIGIIJJIJGHIJJJIJJGJJJGGFGDBGH
@4348716/1
cgcaagtttcacagcaacaacctggagcgaaacaacagcagcccgctcct
+4348716/1
CCCFFFDEHGFFGJJJJIJJJJIJJIJIJJJJJIGJJJFIJIJJIJJJJG
@7761089/1
gccatagcggcagtttctccaccagtggaaccgccggtcttccaatgccc
+7761089/1
CCCFFFFFHHHHGGHJIJIJGIJJJHIJJJJJJJJJJBHHHHHHHHFFFF
@7762344/1
gccatattgatttaattttgacatgttagaatgccctattgaaaaccttg
+7762344/1
B@BDFFFFHFHHHIJJJJJJJJIGIJJJJJJJIJJJJIIJJJJJJJIJJI
@7762345/1
gccatattgatttaattttgacatgttagaatgccctattgaaaaccttg
+7762345/1
BCCFFFFFHHHHHJJJJJJIIJJJJJJJJJJJJJJJJJJJJJJJJJJJJJ
@7762346/1
gccatattgatttaattttgacatgttagaatgccctattgaaaaccttg
+7762346/1
CCCFFFFFHHHHHJJJIJJJJJJJJJJIJJJJJJIJJJIJJIHIIJJJJJ
@322111/1
aaagtattgtaccttgtgggatgacaacgatatgtcaaacgacgacattg
+322111/1
@@CFBDFFHFHHHIJIFHIIGIIIJJIIJIJJJJIJJJJJJJJJIJJJJI
@322112/1
aaagtattgtaccttgtgggatgacaacgatatgtcaaacgacgacattg
+322112/1
BCCFDFFFHHHHHJJJGIIJIIJJJJJJJJJJJJJJJJIJJJJJJJJJJI
@324998/1
aaagtgaccaaagcaaagacgcaataagtgatacaagaaaatatacagac
+324998/1
@@CFDDDFGGHHHIJIJJJJIJJJJJJJEHGGIIIIIIIIJJIJIJJFII
@324999/1
aaagtgaccaaagcaaagacgcaataagtgatacaagaaaatatacagac
+324999/1
B@@DDDDEHHHHHJJIIGI;EHIJJJEGGHJJJJIGHIJIJJJJJJJJJJ
@325000/1
aaagtgaccaaagcaaagacgcaataagtgatacaagaaaatatacagac
+325000/1
B@@FDFFFHHHHHIJJJJIJIJIJJJJIEHGIIIGGGIJJJJIJJJJIJI
@325019/1
aaagtgactcccgaacaagccaatcagaccaacggaacgcccggagcggc
+325019/1
@@CFDDDDDFHHHGHGHHGGGCIIGJIGICGGCGBHIGEIIIGEIHHFDB
@7764562/1
gccatctgcgggacatgcacatctcttggagccagccaatgggattgccc
+7764562/1
@C@FFFFFHHHHGJGIGGGHB<FHGIDGHIEGIIIGJJGGIJJIGJIJJE
@7764563/1
gccatctgcgggacatgcacatctcttggagccagccaatgggattgccc
+7764563/1
CCCFFFFFFHHFFHIJHIIGHIJJJJJIIJJJJJJJJJJJJJIJIJJJJJ
@7764564/1
gccatctgcgggacatgcacatctcttggagccagccaatgggattgccc
+7764564/1
CCCFFFFFHGHHHJJIIIIJJGIJJJJJJJJJJJIJJJJHIIJJFHGIJJ
@7764565/1
gccatctgcgggacatgcacatctcttggagccagccaatgggattgccc
+7764565/1
CCCFFFFFHHHHHJJJJJJJJJIJJJJJJJJIJJJIJHIJJJJIIJJJJJ
@7764597/1
gccatctgggcccggggctctgtgatttcttagtg
+7764597/1
<;<D?DDD>>BFF@HHGIHIABB?<D??DG>@<?D
@7764598/1
gccatctgggcccggggctctgtgatttcttagtgtcaatagtgctg
+7764598/1
@@@DDDDDFFFBFFIIID8CD9?90?BF??FB<9DFFFFD>8=@<CB
@7089266/1
cttttccgaccaagagatccagcaagttcttggctgccgaatgtttggcg
+7089266/1
@@@FFFFDHHHHHJJIIIIJJJIJFIEGHGIJIIIJJJIJJJJHIJIIIJ
@7089267/1
cttttccgaccaagagatccagcaagttcttggctgccgaatgtttggcg
+7089267/1
CCCFFDFFFHHHHFGIIIJJJJJJJJGIJJJIJJJJIJJJJJFFHIIIIG
@7089268/1
cttttccgaccaagagatccagcaagttcttggctgccgaatgtttggcg
+7089268/1
CCCFFFFFFHHHHFGEGGGIGGIIIIHIIJJJJJJJJIGDHCDFGGFGAF
@7089269/1
cttttccgaccaagagatccagcaagttcttggctgccgaatgtttggcg
+7089269/1
CCCFFFFFFHHHHIGGGIFIJIGIJJGHIJIIJJJJIJIBGGHFHIHIGB
@7089270/1
cttttccgaccaagagatccagcaagttcttggctgccgaatgtttggcg
+7089270/1
CCCFFFFFHHHHHJJIIIJIJJIJEIFHIJJIGIGIIJJAFHGIIJHGII
@7089399/1
cttttccggaaaatgctcgaaaactcaatt
+7089399/1
@@@DDAD=:D?FF?@4C9E6EGII<CG39:
@7089400/1
cttttccggaaaatgctcgaaaactcaattggcgcacat
+7089400/1
@?=D?DDDFAAHFBAD@EE?FBE?@?FH99??3??DH69
@7089401/1
cttttccggaaaatgctcgaaaactcaattggcgcacattcagcagg
+7089401/1
@@@DDDDDD:FHHG@>E<A@FIIGCHIGIICHEE><D<FGE<BBD>F
@7089402/1
cttttccggaaaatgctcgaaaactcaattggcgcacattcagcagg
+7089402/1
CC@FFBEDHHFHFIGGGGIIIJGFFGGJJEC@GGHJ:@FHJGIGIGE
@7089403/1
cttttccggaaaatgctcgaaaactcaattggcgcacattcagcaggttt
+7089403/1
1:=DABDDDFHFHHIIEEHGEGGIHCHGIIIIEGIJIJFGHIIIIJJ=CH
@7089404/1
cttttccggaaaatgctcgaaaactcaattggcgcacattcagcaggttt
+7089404/1
1=@DA2=AF8<DCEH>>G7FEHEEGHIIGGE<9D:@@?8B@F<F@B=8=;
@7089405/1
cttttccggaaaatgctcgaaaactcaattggcgcacattcagcaggttt
+7089405/1
@@?DDEFFHGGHHJJIIIJJJJJIIGGIJJGEHHIIJJJIIJJGIIICGH
@7089406/1
cttttccggaaaatgctcgaaaactcaattggcgcacattcagcaggttt
+7089406/1
BC@DFFFFHHHHHJJJJJJJJJJIJJJJJJJJIJJJJJJJJIIJJJJFHI
@7089407/1
cttttccggaaaatgctcgaaaactcaattggcgcacattcagcaggttt
+7089407/1
BCCFFFFFHFHHHJJJJJJIJJJJJJJJJJJJJJJGIIJJJJJJJJJ@FH
@7089408/1
cttttccggaaaatgctcgaaaactcaattggcgcacattcagcaggttt
+7089408/1
CCCFFFFFHFFHHGGIGIJIJJIIGIIIJJIIGHGAGIJJJIJJJJJDHG
@7089409/1
cttttccggaaaatgctcgaaaactcaattggcgcacattcagcaggttt
+7089409/1
CCCFFFFFHFHHHIJJIIIIIJJJJJJJJJIJIIIGGIJJJJJJJIJ@FH
@7089410/1
cttttccggaaaatgctcgaaaactcaattggcgcacattcagcaggttt
+7089410/1
CCCFFFFFHGHHHJIIGJIIIIBGGIIGGGGIDHI>GHEGIJJJIIHFCH
@7089411/1
cttttccggaaaatgctcgaaaactcaattggcgcacattcagcaggttt
+7089411/1
CCCFFFFFHGHHHJJJJJJJJJJJJJJJJJJJJJIIJJJJJJJJJJJFHI
@7089412/1
cttttccggaaaatgctcgaaaactcaattggcgcacattcagcaggttt
+7089412/1
CCCFFFFFHGHHHJJJJJJJJJJJJJJJJJJJJJJIJJJJJIJJJJJFHI
@7089413/1
cttttccggaaaatgctcgaaaactcaattggcgcacattcagcaggttt
+7089413/1
CCCFFFFFHGHHHJJJJJJJJJJJJJJJJJJJJJJIJJJJJJJJJJJFHI
@7089414/1
cttttccggaaaatgctcgaaaactcaattggcgcacattcagcaggttt
+7089414/1
CCCFFFFFHHHHGJJJJJJJJJJJJJJJJJJIGIHHIJJJJJJJJJJIJJ
@7089415/1
cttttccggaaaatgctcgaaaactcaattggcgcacattcagcaggttt
+7089415/1
CCCFFFFFHHHHHIJJIHGIJIIJCHIJJJJJIIFDHIJJJJJJJJJFHI
@7089416/1
cttttccggaaaatgctcgaaaactcaattggcgcacattcagcaggttt
+7089416/1
CCCFFFFFHHHHHJIJJJJJJJJJJJJJJJJJJJJEIJJJJJJJJJJ@FH
@7089417/1
cttttccggaaaatgctcgaaaactcaattggcgcacattcagcaggttt
+7089417/1
CCCFFFFFHHHHHJJJJJIJJJJJJJJJJJJJJJJIJJJJJJJJJJJFHI
@7089418/1
cttttccggaaaatgctcgaaaactcaattggcgcacattcagcaggttt
+7089418/1
CCCFFFFFHHHHHJJJJJJIJJJJJJJJJJIJJJJJJJJJJJJJJJJFHI
@7089419/1
cttttccggaaaatgctcgaaaactcaattggcgcacattcagcaggttt
+7089419/1
CCCFFFFFHHHHHJJJJJJJJJJJJJJIJJJJJJIIJJJJJJJIJJJGIJ
@7089430/1
cttttccggagaatgctcgaaaactcaattggcgcacattcagcaggttt
+7089430/1
@@@DDDDBAAD6CCEF@B;FG?@GDHH3CFECGAHA@FFGCFG9FHGFHC
@2316823/1
caagatatattcttcaggggatcatgaagctcgcttttcaaattctcgtg
+2316823/1
CCCFFFFFHHHHGJIJIJJJIIHJJJJJJJJJIIJJJJIJJJJJJJJJJI
@4349980/1
cgcaatagctcaaaagggaacaatttttatcgagttattgatttcgagga
+4349980/1
CCCFFFFFHHHHHJIJJJIIJJJJJJJJJJJJJJHJJJJJJJJJJJGIJJ
@4349981/1
cgcaatagctcaaaagggaacaatttttatcgagttattgatttcgagga
+4349981/1
CCCFFFFFHHHHHJJJJJIIIJJJJJJJJJJJHHHIJJJJJJJJJJIJJJ
@4350145/1
cgcaatattagaaattttcaaatattcttcgcttttg
+4350145/1
:?14=8A?D<F<A<FF@:333C<FHAHI<EE18CE?C
@4350146/1
cgcaatattagaaattttcaaatattcttcgcttttgactcgacaaaaat
+4350146/1
CCCFFFFFHHHHHJJJJJJJJJJJJJJJJJJJJJJJJJIJJJJJJJJJJI
@7090431/1
cttttcctgcttttttagcagctttaccattcgtcttatcgatgcattga
+7090431/1
@@@DDDD;ADDHHIIIBBE?EA@HHGFHDGHAEC=DH@FG?=GG?@?DDB
@2318022/1
caagatccgagatgtggtacacgacgaatgatgtgataaatatacctgca
+2318022/1
?<@BD;DDBFDF;E22:CBBDH=GI<C??B@G?9BBGGD????FDF8=;F
@7092217/1
cttttcgcgcaaaggtaaaatcgttctagacatactttatgctcttgaca
+7092217/1
CCCFFFFFHHHHHJJBGIJJJIJIIIIJJJJJJIJJJJJJIJJJJJJIJJ
@7092503/1
cttttcggggtgcaatcttcttttccggaaaatgctcgaaaactcaattg
+7092503/1
CCCFFDDFFHHAHGIBFHIGEHGHIGEHJJJGCGEIGHIJJJJGIJICG@
@5720436/1
ctctggtgtagaggttgtttctgccatcgaatactggttttaggttgccg
+5720436/1
CCCFFFDDFFHFHJCGGGHJIIFIJJJJJJJJJJJJIHIJJIJIGIJJJJ
@7769239/1
gccattctcttggctagcttctttgacttgccagtgccaatttcgcggaa
+7769239/1
CCCFFFFFHHHHHJIJGGHIAEIJIEIGIEGIGECFGHCCGHIGCGHGGB
@7095845/1
cttttctctccaaaagcaactgcaaggccaattttgctgctgcttttttg
+7095845/1
CC@FFFDEHHHDHJIHEHHGGGIIJIIIIJCHGIIHJIIIJGIIIGJHII
@5722314/1
ctctggttttttcaaatttgttcagcaactcacggaaacaagttgagaaa
+5722314/1
CCCFFFDDHHHHHJJJJJJJHIJJJJJJJJJJJJIJJJJJJJIIJJJJJJ
@5030621/1
ctactatcagagatcgaatgtgtgcagaatcagcactgaatcaaaaaatt
+5030621/1
CCCFFFFFHHHHHJJJJJJJHHHHHGJJJJJJJJJJJJJJJJIJJJJJJI
@3011341/1
catagatccaatcctataattatccatttcctgtaattctggtttctcta
+3011341/1
CCCFFFFFHHHHHJJJIJJJJJJJJJJJJJJJJIJJJJJJJIHIIIJJJJ
@3011774/1
catagattcaaatgaagtaaacaacatacgtttttcatttaaaatgaact
+3011774/1
@@@DDEFFGHHHHJIID<CEHCHIIGICEH?AEGACHGHJCFDGGGIJJ@
@3633861/1
ccctgttcttaaataaagtgtactttattgaaaaattagtaaaacataat
+3633861/1
CCCFFDFFGHHHHIJJJGIGJJJJJJIJJJJJIJJJJJIIJJJIJJJJJI
@5033508/1
ctactcgttatataatcatcattcaaacattgaagccagatcgataaaaa
+5033508/1
@@??DDDDHHHFHIIIIIIIGIIIIIIIIIIIIIEIIIGHIIIIIIIIII
@5033509/1
ctactcgttatataatcatcattcaaacattgaagccagatcgataaaaa
+5033509/1
@@@FFFFDFFHHHGIIIJIIGIIJJJJJIJJFIIJJJJJJJJJJIJJIJI
@5033510/1
ctactcgttatataatcatcattcaaacattgaagccagatcgataaaaa
+5033510/1
CCCFFFFDHHHHHJJJJJJIJJJJJJIJJJJGIIJIIJIIJJJIJJJIJJ
@5724191/1
ctctgtcggtagatttccgtgaagtggtccgtgccccttgcggttacccc
+5724191/1
CCCFFFFFHCFHHJJJJJJHIHIEHHGGIJJGGJJJJJIJJJJGGIIJGI
@5033752/1
ctactctcaagaaatggcctccatgccgagcaagactcccgtcagcgt
+5033752/1
?<;DBDDBDF?<AC<<FDC3ACF:?GF@G6@DDED9BG@00?FFFCAF
@5033753/1
ctactctcaagaaatggcctccatgccgagcaagactcccgtcagcgtcc
+5033753/1
@@C??ADEBHHDHIJIGIJIGIJJIGEHEGHIIGIGGHIIDFHBFHIJFI
@5033754/1
ctactctcaagaaatggcctccatgccgagcaagactcccgtcagcgtcc
+5033754/1
CCCDFFFFHHHHHIIJIIJJJJEGGHGDF@FIIDCHCGGIIJIGGGGHII
@329500/1
aaagtttttaagaaccgtgatggaactctttaggcagcaacattacccaa
+329500/1
BCCFDFFFHHHHHJJIJHJJJJJJJJJJJJJJJJJJIJJJJJJJJJJJJJ
@3012352/1
catagcctaatctgggagggggcaagattctggcatctaatttttcaaat
+3012352/1
CCCFFFFFHHHHHJJJGIJIJJIJIJBEHIIJGJGJIHJJJJJJIIJIII
@330206/1
aaataaaatacggcaaagagaagaaaggccgatagaatgaagtgaaagtc
+330206/1
CC@FFFFFHHHHHIIJJJIJJJJJJIJJIJJJIIJJIIIJJJHHIJJIHH
@5036972/1
ctactgtacaactgtttacctgtgtatgataaataaacttttttcgggtt
+5036972/1
CCCFFFDFGHHHHJGIIJJJHIHHHJJJJJJJJJJJDHHJJJJJJIJJFG
@5037144/1
ctactgtatagctttcttctcttggtgaacacatactttattcgtcatcg
+5037144/1
CCCFFFDFHHGGHJJIIJIJIHJJIHIJJIIJJIJJJJJJJJJJHIJJJI
@3635225/1
cccttaatcagctacaacagtcaacatttcccacctttttcactcaacca
+3635225/1
CCCFFFFFHHHHDHIGIIIIFG?FGHIGHIIIIIIIIIIGGGHIIIIGIG
@3635226/1
cccttaatcagctacaacagtcaacatttcccacctttttcactcaacca
+3635226/1
CCCFFFFFHHHHHJJJJJJJDGIJJJJJJJJJJJJIJJJJJJJJJJIJJJ
@3635227/1
cccttaatcagctacaacagtcaacatttcccacctttttcactcaacca
+3635227/1
CCCFFFFFHHHHHJJJJJJJJJJJJJJJJJJJJJJJJJJJJJJJJJJIJJ
@953282/1
agatgattgggtgaattttgctctggatgaatctgatgatgaaacctctg
+953282/1
CCBFFFFFHHHFHJJJJJIJJJJJJJIJJJJJJJJJJJJIIIJJJJJJJI
@954285/1
agatggcattcatgcagaaccgattaagaaaggggcagacaacttcatgt
+954285/1
CCCFFFFFHGGHDIIJJJJJJIGHJJJJJJJIJIIIIJJJIJIJJJIJJI
@2325996/1
caagcaatgtcaaagagaaggatagcaactaattttacaagctatacttt
+2325996/1
CCCFFFFFHHHHHJJIJIJHIHIJJIJJJIIIIJJJJJJJJJIIJJIJJJ
@3014695/1
catagttcttacatccttgtttatttccctttttgtggagaggtactatg
+3014695/1
CCCFFDFFHHHHHIIIIIICHI@HIIGIIGIIIIG?FGAGDFH:DGGHID
@4357729/1
cgcacattcagcaggttttttaacagtttgaaaaccttgataaatggaac
+4357729/1
BC@FFFFFGHGHDGIFGHIJJIJIJJFHJJIJJJJJJJJJJJJJJJJJJJ
@4357730/1
cgcacattcagcaggttttttaacagtttgaaaaccttgataaatggaac
+4357730/1
CCCFFFFFHGHHHJJFHJJJJIJJJJHJIJJJIJJJJJJIIJIJJJJIIG
@4357731/1
cgcacattcagcaggttttttaacagtttgaaaaccttgataaatggaac
+4357731/1
CCCFFFFFHHHHHJJCGIJJJIJJJJIJJJJJJJJJJJJIJJJJJJJIJI
@4357732/1
cgcacattcagcaggttttttaacagtttgaaaaccttgataaatggaac
+4357732/1
CCCFFFFFHHHHHJJFHIJJJJJJJJJJJJJIJJJJJIJJIJJJIIIJJH
@7104098/1
cttttgactcgacaaaaatttaaacacattgcattattgatttcgaggaa
+7104098/1
@@CFFBDEDDBBFBHIIIAHIBHIGGGFDHEGHGIGHICGGIIGHIIGEH
@7104596/1
cttttgagctattgcgatattttttcggaaaaaaagtgagtttaggatat
+7104596/1
CCCFFFFFHHHHHIJJIJIJJJJJJJJJIJJJJJJIFHJJJJJJJJJJIH
@7104597/1
cttttgagctattgcgatattttttcggaaaaaagtgagtttaggatatc
+7104597/1
???DD81??D<<A:<C@=C3AED@EED@BBDDDI:B<BCB@CCCE7AAAA
@7104598/1
cttttgagctattgcgatattttttcggaaaaaagtgagtttaggatatc
+7104598/1
@@@DD>?DFA:DF>BH@DEGIIIIIIIIEIGIGG@B8=CB@FECHEGGEG
@7104599/1
cttttgagctattgcgatattttttcggaaaaaagtgagtttaggatatc
+7104599/1
@@@DD?ABCCBFH>CF@GEGHIIIIAFIEHIIII@8=C@=FHGEGCFGGD
@7104600/1
cttttgagctattgcgatattttttcggaaaaaagtgagtttaggatatc
+7104600/1
@@CFFFADFBDHGIIGIIIGIIIIIIIIIIGHIHHHGGIIIFHGIGGIIG
@7104601/1
cttttgagctattgcgatattttttcggaaaaaagtgagtttaggatatc
+7104601/1
C@CFFADDFDFFHGGGDGGHIIIIIEGIDHGIIIH?FGGBFHGGICHEGH
@7104602/1
cttttgagctattgcgatattttttcggaaaaaagtgagtttaggatatc
+7104602/1
C@CFFBDDDFFHHGIIJGGIIJJJJJJJIHJJJJFDGEIHHIGIIIIJJI
@7104603/1
cttttgagctattgcgatattttttcggaaaaaagtgagtttaggatatc
+7104603/1
CCCFFBDFDHFHHEGEFFHIHIJJIGEHEHIJJJHDEHGEHHIIJIJIJG
@7104604/1
cttttgagctattgcgatattttttcggaaaaaagtgagtttaggatatc
+7104604/1
CCCFFBDFFHDHHHGHGEEEHHIJJHGGGIIJJJGGDBHHIGIIHHEEEG
@7104605/1
cttttgagctattgcgatattttttcggaaaaaagtgagtttaggatatc
+7104605/1
CCCFFFFFHHHHHGHIIIJIIJJJJIJJHIJJJJJDHGHHIIJJJIIJJJ
@7104606/1
cttttgagctattgcgatattttttcggaaaaaagtgagtttaggatatc
+7104606/1
CCCFFFFFHHHHHGJJJJJJJJJJJJJIIIJIJJIGGGIIIJJJJJJJIJ
@7104607/1
cttttgagctattgcgatattttttcggaaaaaagtgagtttaggatatc
+7104607/1
CCCFFFFFHHHHHJIJJGGHIIJJJJJIJIIJJJIDFHIEEGHIJIFHJJ
@7104608/1
cttttgagctattgcgatattttttcggaaaaaagtgagtttaggatatc
+7104608/1
CCCFFFFFHHHHHJJJJJJJJJJJJJJJJIJJJJGGHHIIJJHJJJJJJJ
@5044197/1
ctagaaactgaaaaaccgaattctcgtacagtgggatggttgttaaaatt
+5044197/1
CCCFFFFFHHHHHJJIIIIJJJJJJIIJJJJGHIJIIJJHIIIJJJJJJJ
@5046651/1
ctagaacgattttacctttgcgcgaaaagtgaccacaagcaatgtcaaag
+5046651/1
CCCFFFFFHHHHHJIJJJJIJJJJIJJJJFHGJJIJJJJJJJJJIJJJJJ
@5046652/1
ctagaacgattttacctttgcgcgaaaagtgaccacaagcaatgtcaaag
+5046652/1
CCCFFFFFHHHHHJJJJJJJJJJJJJJJJFHIJJJJJJJJJIJJHIJJJJ
@3641494/1
cccttgagaaatttgctgcctcaaaaacgtatgacaaaactatagagaaa
+3641494/1
@<@DDFFDHHFH?GBEHGCHCHCGHEEEEEFHAHCAHIG?D>FHII@DG?
@958827/1
agatttcgaggcaaattgattgatttgcccagcacaaacttggaga
+958827/1
@@@DDDDDHFHDFIIEIDB@H>>HGI@BHIECGBFGIIIEHBGFGH
@3644111/1
ccctttcttaatcggttctgcatgaatgccatctgggcccggggctc
+3644111/1
CCCDFFDDHBHFFEHCGDHHHHHGGIGHIJGGHGGIJIJJ@GGI88@
@2330154/1
caagcattggtggcgattggtcaatgttttttcttcgatgtccacgtagg
+2330154/1
CCCFFFFFHHFHHJJHIIGIFHJJJJIJIJJJIJJJJJIJJJJJJJIJIJ
@2330155/1
caagcattggtggcgattggtcaatgttttttcttcgatgtccacgtagg
+2330155/1
CCCFFFFFHHFHHJJHIJJJHHIJJIHIJJJJIJJIIJJJJJJJJJHIIJ
@338442/1
aaataatagtattttgctcaagacatattttcatcaaaagaacttgatag
+338442/1
CCCFFFFFHAHHHJJJJJJJIJIJJJIJJGIIIIGJIJGIJJJIJJJJJI
@961202/1
agcaaagacgcaataagtgatacaagaaaatatacagactaaagaaacgc
+961202/1
CCCFFFFFHHGHHJJJJCHIIJJJJJJJJJJJJJJIJJJJJIJJJJJJJJ
@7781306/1
gcccccatcaagggaagggggcggcccccatcccaacagaagggg
+7781306/1
CCCFFFFFHHHHHJIJJJJJJJJJFFDDD65=BD:><82>C>BBD
@1631541/1
attggatctatgactgtgtatcgatagctgttcactttttggtcatgatt
+1631541/1
?@@DDBBDH>?CFGIEGIHGHIIGIGIIIAC?CC?GEHEDHG8?FIIBGH
@1631542/1
attggatctatgactgtgtatcgatagctgttcactttttggtcatgatt
+1631542/1
CCCFFFFFHGHGGIIJIGHJIICEHIJIGDGIIIJIJJJGEB?FFH>?FH
@964704/1
agcaacctggagcgagacaacagcagccagctccttcacaacaacaacct
+964704/1
CCCFFFFFHGHHHJIEHIJIIGCHJJJFIGIIJJGGIGJIIJFIIGIGIJ
@965563/1
agcaactgttctgcgtatctgatcggccaggagcaacgcgttgattctgt
+965563/1
CCCFFFFFHHHHHJJIJJJJJJJJJJJJJJJJJJJJJJJH7@8@>EAD;C
@1634314/1
attggcgcacattcagcaggttttttaacagtttgaaaaccttgataaat
+1634314/1
?@=??DDADFAHHDFGGGIIFHIGHIIIGGHHIIIIGIFIEICHIIEHHI
@3020935/1
catatttctgtcaccaattgtacagaatggttgttctgcgtcaccaatct
+3020935/1
CCBFFFFFHHHHHJJJJJJJJJJIJJJJJJHHIGIIJJJIJJJJJJIJJJ
@5054564/1
ctagaattcctgggcgacgctgtactcgattatttaataacaagacatct
+5054564/1
?@;ABDDD?CFDFBEGIGIDHI?BGDFGHGBGCFGGIGFDBFFDGGGII@
@3022148/1
catcaaactgttcccccacaacagactggtcccccacaacagactggtcc
+3022148/1
@@CFFDFFFHHFHIIIHIJJJJJIIIJICHHEIGIIIGHGHGGHJIIHJI
@3022335/1
catcaaataaatgctcccttttcacaatataataaatacatatcatatca
+3022335/1
:B14ADFFHHHHHJJJJJJJJIJJJJJJJJJIJJJJJIJIJJJIJJJJJI
@3022336/1
catcaaataaatgctcccttttcacaatataataaatacatatcatatca
+3022336/1
CCCFFFFFHHHHHJJJJJJJJJIJJJJJJJJJJJJJJJIJJJJJJJJJJJ
@7111889/1
cttttggatcataaatgccgtcctcttctagcagctttaatgcattgtat
+7111889/1
CCCFFFFFGHHHHJJIHIJJHJJJJJJIJJJJJJJJJJJJJJJJJJJIJJ
@3645008/1
cccttttgagctattgcgatattttttcggaaaaaaagtgagtttaggat
+3645008/1
CCCFFFFFGHHHHJJJJJIJIJJJJIJJJJIJJJJJJJHGGJHIJIJJHH
@3645009/1
cccttttgagctattgcgatattttttcggaaaaaagtgagtttaggata
+3645009/1
@?1=DDDDFHDHFGBHGIGGIGIIIIIGEEDHIIIIIFHHGGGFIIEIII
@3645010/1
cccttttgagctattgcgatattttttcggaaaaaagtgagtttaggata
+3645010/1
CCCFFFFFHHHHGJJIJJHJIJJJJJIJJIJJJJJJGHGIIFGHIJJJIJ
@3645011/1
cccttttgagctattgcgatattttttcggaaaaaagtgagtttaggata
+3645011/1
CCCFFFFFHHHHHJJJJJJJJJJJJJJJJJJJJJJJIGGIIHIJIJJJJJ
@3645012/1
cccttttgagctattgcgatattttttcggaaaaaagtgagtttaggata
+3645012/1
CCCFFFFFHHHHHJJJJJJJJJJJJJJJJJJJJJJJJFGGIHIJIJJJJJ
@7782208/1
gccccttgcggttaccccttctgttgggatgggggcc
+7782208/1
CCCFFDFDHFHDHHGHHIDEEG>FHCGI8CGGIII<@
@4368219/1
cgcagatggccaccaccattctatgaaatggaacacgaagagggactacc
+4368219/1
CCCDDDFDGGGHHIGII=HHGIIIEIHIIIIIIIIIIHIFGIIIIIIEIC
@4368220/1
cgcagatggccaccaccattctatgaaatggaacacgaagagggactacc
+4368220/1
CCCFFFFFHHHGHJGJJGGIIIEIJGJJJIJJJJJJIIIJIIIJJJJIJJ
@6466690/1
cttcatgtacttgccgaaaacttccaaatctcgcctatcaagaggtctgc
+6466690/1
CCCFFFFEHHHHHJJJIJJJJJJJJJJJJJJJJJJJJJJJJJJJJGGIIJ
@2338147/1
caagcttcttccagttcaccatcagattcacaagcaggatcaactcaaca
+2338147/1
CCCFFFFFHHHHHJIJJJJJJIJJJJJJJIJJJJIJJJIIJJJJJJJJJJ
@4371071/1
cgcagctaaatgggcatagtacgtcggagctggatagcttacggatctgt
+4371071/1
@@CFFFFFHHHHHJIJIIJHIIJJIIJEGHHIJEHIHFEIGGGHFEGIGH
@5058689/1
ctagacttttcccattgaatccaagagattctcatgacagaaatttaaac
+5058689/1
@@@DFFFFHGHGHIIIIIBHCHHIIIGFHIIIII>DHIGIIIIEGGHIIG
@5741947/1
ctcttcggagaatcacaaaactcatgatacttttcaaattttcttttaaa
+5741947/1
CCCFFFFFGFDHFIIGEHIGIEHGJGIGEIIIJJJIIHIJJJIJIJJGIB
@5059473/1
ctagagcaactccgacggaagctatacaagtggtcgatattgttttacgt
+5059473/1
CCCFFFFFHHHHHJJJJJJJJJJJJJJJJJHIJGGIIJJJJJJJJIJIJI
@5059616/1
ctagagcccaataaaaatgaagaaatggttgctgatatgtacaataatct
+5059616/1
CCCFFFFFHHHHHJJJJIJJJJJJJIJJIJJJIJIJJJJIJJJJJJJJJJ
@5742391/1
ctcttcgtcactcgcaaatgtagaaggcagattgttaccctccacgggta
+5742391/1
CCCDFDFDHGHHHJIBHHIICGHIJIIIIIIJJJJJIEHIGIJJJIIJ<G
@5742392/1
ctcttcgtcactcgcaaatgtagaaggcagattgttaccctccacgggta
+5742392/1
CCCFFFFFHHHHHJJJJJJJGIJJJJJIJJJJJJJJJJJJJJJJJJJJJJ
@7784450/1
gcccgtgttattccttccataatcttattcttgcgtactgtagtagaggt
+7784450/1
CCCFFDDDHDFHHIGGGIEGGIIIJJIJJIIJGIJGIIIIIJIIJJIJIF
@7785780/1
gccctattgaaaaccttgtagtggattcctaatattttttagtgaacctc
+7785780/1
@@@DDDDDFHHBHIGIII<FIAF;EFEAAA9<?FHGFHIE=?:BGG4DH@
@7785781/1
gccctattgaaaaccttgtagtggattcctaatattttttagtgaacctc
+7785781/1
@@C:DDFFHHHHHJJJJJIJJEHJJJJJJJIJGJJJJJJJJIHIJIJJJJ
@7785782/1
gccctattgaaaaccttgtagtggattcctaatattttttagtgaacctc
+7785782/1
@BCFFFFFHHHHHJJIIIHIJHHGFGCHIHIJGIJJJJIJIIGHIJJJJJ
@7785783/1
gccctattgaaaaccttgtagtggattcctaatattttttagtgaacctc
+7785783/1
CCCFFFFFGGHHHJJJJIIGIHHICHIIJJIJJIIJJJJJGEHGGJJJJI
@7785784/1
gccctattgaaaaccttgtagtggattcctaatattttttagtgaacctc
+7785784/1
CCCFFFFFHHHHHJJHJIHIIFGIAFHGIGCH@@FIIJJJEE??DGDHFD
@7785785/1
gccctattgaaaaccttgtagtggattcctaatattttttagtgaacctc
+7785785/1
CCCFFFFFHHHHHJJJJJJJJHIJHJIJJJJJJIJJJJJJJIJJJJJJIJ
@346657/1
aaatagaagtgctccccgcggtccacactctattaaataagcgcctataa
+346657/1
CCCFFFFFHFHHHJJJJIJJJDHIJJIIIJJJIIGIIJJHJJJJJJIIIJ
@1638713/1
attggtcaatgttttttcttcgatgtccacgtaggttacctcgaaggatt
+1638713/1
CCCFFDDFGHGFHJJIJJJJIIGIIHIIJJJFGIIHIJJIJJJIIJGJIJ
@1638714/1
attggtcaatgttttttcttcgatgtccacgtaggttacctcgaaggatt
+1638714/1
CCCFFDEFHHHFHJJJJJJJJJJJJIIJJJFDGHJGGJJJJIIGIJJJII
@3026021/1
catcaatattatctatcgatactgaatgtaattttttatatagtgccccg
+3026021/1
CCCFFFFFHHHHHJJJJIIJIJJJJJJJHIIJJJJJJJJIJJJHIJJIJF
@1639166/1
attggtgatatcagccgctccgggcgttccgttggtctgattggcttgtt
+1639166/1
CCCFFDDFHHHHHJJJJJIJJIJJJIHIJIIIJJIIGIJHIJIIJIH6=C
@348936/1
aaatataataaaaatttatagttttttgcatttttattcggcttattgta
+348936/1
??@DDFDFHHHDHIIEEGIGHAAIHGBHCHIGFDFEBDGAD<GIGCHHDG
@1641130/1
attggtttatcctctactgtacaactgtttacctgtgtatgataaataaa
+1641130/1
@C@FFBDEHHHHHJJJJJIIIIJIJJJIJJJJIJIHIIIHIJIJJJJJII
@1641131/1
attggtttatcctctactgtacaactgtttacctgtgtatgataaataaa
+1641131/1
CCCFFFFFHHHHHJJJJJIIJJJJIJJJJJJJJJIGIIJIJJIJJJJJII
@7120203/1
cttttgtggaatatagcaaacttctactacttcaactggtagctcccaca
+7120203/1
BCCFFFDFHFHHHIIIJJJJIJJJJJJJJJJJJJJJJJIHHIJJJJJJJI
@7786264/1
gccctcgagtacctcaaaatcatgaccaaaaagtgaacagctatcgatac
+7786264/1
CCCFFFFFH:C?FBFDHIIGEGHIIIIGIIIIG:CDHIGCDGHIIIIIIG
@5750656/1
ctcttgcatgctgctcgaatagctcgtacttcggcacttgtaacttgttc
+5750656/1
CCCFFFFFHHHHHJJJJIJJJHHJJJIJJJJJJIIJJIJIJJJJJJJIJI
@1642402/1
attgtaatattcctccatagttcttacatccttgtttatttccctttttg
+1642402/1
CCCFFFFFHHHHHIJJIJJJJJJJJJJIJJJJJJJJJIJJJJJJJJIJJJ
@5063616/1
ctagatattgtagtagtccaatgtagagttggtaaatattcgaaaaaaat
+5063616/1
CCCFFFFFHHHHHHIJIIJJJIJHIJJJJIJJHGIIJJIJJJJJJJJJJJ
@2343012/1
caaggacttcaactttgttcagttcttgcaggagatcgccagcgaacaat
+2343012/1
@@@DFFFFHGHHHJJJJHIJJJIJJJJJJJJJJJJJJJJIJJJJJJIJIE
@975718/1
agcagctttaatgcattgtatgcagcatcatgtttactaatctgctttga
+975718/1
CC@FFFFFHHHHHJJJJFHJHJJJJJJJJJIJIJJJJIJIIIJJJIJIIH
@2343894/1
caaggaggtaaaaagaagaaacaaaaacaacctgaacaacaagctgcaaa
+2343894/1
?;;DADDDADDFHBEGIGJIIIJJIJJJJJJIHCIIJJGGFIIGGIJIJG
@352430/1
aaatattaggaatccactacaaggttttcaatagggcattctaacatgtc
+352430/1
?<;BDDDDFDBCBFBEFEEBFDGGAFFBHFIIHHEGGIEEHGHDEHGH@G
@1644240/1
attgtatgcagcatcatgtttactaatctgctttgagcaaccagtaccag
+1644240/1
CCCFFFFFHHHHHJJJJJJJJJJJJJJJJJJJJJJIJJJJJJJJIJJJJI
@5752409/1
ctcttggctagcttctttgacttgccagtgccaatttcgcggaatttcaa
+5752409/1
CCCFFFFFHHHHHJGIJJJIHIJIJJIJGHHIJJJJJJIIEHFHIIJHGI
@7788596/1
gcccttgagaaatttgctgcctcaaaaacgtatgacaaaactatagagaa
+7788596/1
<@@BDB?DACD>BG<:AD>BGFDCGHEHGIHG<C<C??DBGHEDGI<?<G
@2344767/1
caaggataacctctctgtcggtagatttccgtgaagtggtccgtgcccct
+2344767/1
C@@DFFFFHHGHHJJJJHJGJGIIJJJJJJJJJJJJIJJGIJIJIJIJJJ
@3659428/1
ccgaacaagccaatcagaccaacggaacgcccggagcggctgatatcacc
+3659428/1
?@7;DDFDFFHBHIGHCGGHHAED:F=DFGHGGIAFEHIGFDBCC@;@CC
@3659429/1
ccgaacaagccaatcagaccaacggaacgcccggagcggctgatatcacc
+3659429/1
@@@DDDDDFF=FFGFHCHGEGIIGBGH<@GGBH8AFFGIDDDFA>CC@@@
@3659430/1
ccgaacaagccaatcagaccaacggaacgcccggagcggctgatatcacc
+3659430/1
CCCFFFFFHGHHHJJJHJJJIJIIIJIJJJJJJIIIJJIHFF>CEDCDCE
@3659431/1
ccgaacaagccaatcagaccaacggaacgcccggagcggctgatatcacc
+3659431/1
CCCFFFFFHHHHHJJJJJJJJJIJJJIIIJIJJJFIIJJHFFB;@B@DCE
@5066288/1
ctagattctgtttgacattagaagagtaaacgtcagtttgcgtttcaatg
+5066288/1
CCCFFFFFHHHHHJJJJJJJJJJJJJHIIJJJHHIIHIJJJJHIJJJJJJ
@5066289/1
ctagattctgtttgacattcgaaaagtaaacgtcagtttgcgtttcaatg
+5066289/1
CCCFFDFFHHHHGIGHGIIIIICHIIIGIIIIFHIIHIIIIIFGGIIIII
@5066290/1
ctagattctgtttgacattcgaaaagtaaacgtcagtttgcgtttcaatg
+5066290/1
CCCFFFFFHHHHHIJJIJJJJJJJJJIGJJJJGHIJIJJJJJHJJJJJIJ
@5066291/1
ctagattctgtttgacattcgaaaagtaaacgtcagtttgcgtttcaatg
+5066291/1
CCCFFFFFHHHHHIJJJJJJJJJJJJHHIJJJHIIJJJJJJJHJJJJJJJ
@355816/1
aaatcaatttacatattatttttgacttgaataaatttttaaatttaaaa
+355816/1
CC@FFFFFHHHHHIIJJJJJJJJJJGJJJJJJJJJJJJJJIIFHIJJJJJ
@7125344/1
ctttttactatttttgtatgcacaaaattcgttctacatatgaaacatgt
+7125344/1
CCCFFFDEDFFHHJJGEFHGGDHHIJJGJIJGHGIIGHGIIIJJJIJIJG
@7125345/1
ctttttactatttttgtatgcacaaaattcgttctacatatgaaacatgt
+7125345/1
CCCFFFFFHHHHHJJGHIIIJEIJJJJJJJJJJJJIJIIIJJJJJJJJJH
@7125346/1
ctttttactatttttgtatgcacaaaattcgttctacatatgaaacatgt
+7125346/1
CCCFFFFFHHHHHJJJHJJJJIJIJJJJJJJJJJIJJIIJJJJJJJIJJH
@7125557/1
ctttttagaataacattgacattctataaagacgttagagaggttcacta
+7125557/1
?@@FDEDFHGHHHJJJJ>IHIJJJGGIGHIHJIIFFHGGGGGIBFFHGHI
@980693/1
agcatttccacacatatttctgcagtagaggtaatcacttgataaggttc
+980693/1
@@CFFFFFGHHHHIIJJIJJIJJJIHJJJIDCFGIIIGIJJIJJJJGHIJ
@7793976/1
gccgaatgtttggcgtctttcttcgatcttccggttcc
+7793976/1
@@@BDDBBAA?FFII@EEAFH@HCEGIEBGHC0@:?B<
@7793977/1
gccgaatgtttggcgtctttcttcgatcttccggttcc
+7793977/1
@@@DDDDDFHHBHHG@<?FH99C??1:CBD?D6@:@DH
@7793978/1
gccgaatgtttggcgtctttcttcgatcttccggttccggtggccaccag
+7793978/1
BB1ADDFFHHHGHIJBHIJIJEGIIIJIJIIIIEFHIHFGIJEIIJIJJG
@7793979/1
gccgaatgtttggcgtctttcttcgatcttccggttccggtggccaccag
+7793979/1
BCCFDFFFHHHHHJGCGHHIGIIIIGIGIJJJFIHJIJIIIJIJJJIJJJ
@7793980/1
gccgaatgtttggcgtctttcttcgatcttccggttccggtggccaccag
+7793980/1
CCCFDFFFHHHHHJJIGIIJJJIJJGIJJJJJIIIIJJJJIJIIIJJJIG
@5069798/1
ctagcagctttaatgcattgtatgcagcatcatgtttactaatctgcttt
+5069798/1
CCCFFFFFHHHHHJJJJJJJIJJJJJJJJJJJJJJJJJIJJJJJJJJJJJ
@982987/1
agccaatcttccgctaccgcgtgttccttaacaacgatctggtggccacc
+982987/1
@@@FFFFFHHDHHJJIJJIII@FFFIJJJJIIJIEFGDHHIIFGGEGIIH
@5761074/1
ctctttgacattgcttgtggtcacttttcgcgcaaaggtaaaatcgttct
+5761074/1
CCCFFFFFHHHHGJJJIGEGEHIIJJJJJJJJJJJJJJFGIIJJJJIJII
@5761075/1
ctctttgacattgcttgtggtcacttttcgcgcaaaggtaaaatcgttct
+5761075/1
CCCFFFFFHHHHGJJJJHIJGIJJJJJJJJJJJJJIJIFFHJJJIIHIIE
@5761076/1
ctctttgacattgcttgtggtcacttttcgcgcaaaggtaaaatcgttct
+5761076/1
CCCFFFFFHHHHHJJJJGIIBHGJIJJJJIJIJJIJJJGHGIJJJIHJHG
@983785/1
agccactcttatacgcagtggtctcaatcgcaacagacatctacgaacgt
+983785/1
CCCFFFFFHHHHHJJJJJFHJEHIJJJJJJJJJJJJJJJJJJJJJHHIJF
@5761718/1
ctctttggactctcttgcatgctgctcgaatagctcgtacttcggcactt
+5761718/1
CCCFFFFFHHHHHJJJJJJJGIJJJJJJJJJJJJJJGHIIJJJIIJJJJI
@983891/1
agccacttaagcacacatgttacataaatgtcaaaatttgacataatttg
+983891/1
CCCFFFFFHHHHHJJJJJJJJJJJJJJJJJJIIJJJJJJJJJJJJJJJJJ
@4382472/1
cgcatatctttgataataactgtggcagcataaggagttgctgcattttc
+4382472/1
@@@FDDFFDHHAABFHAFIG@CCCGBCEFBCBG@G?C:D?D?DC;BGHID
@359042/1
aaatcattctgcaggtttgatgctttcgaaacaaggaccaaagtttctgt
+359042/1
CCCFFFFFHHHHHJJHIJJJJJJJJJJJJJJJJIIJJJJJJJJHIJJIJJ
@4385929/1
cgcatgctgaataatatcacacatgattcctgttctgtaaaatccctcag
+4385929/1
B<1?DDFFHHHHHJGIJJIIIHIJJJJJJJJJIJJJJGIJGIJGIJJJIE
@7128549/1
ctttttcactcaaccatagctttctcagcgtg
+7128549/1
@CCFFF?BF?FFHDHD@FD@@HHEEHFHGGF@
@7128550/1
ctttttcactcaaccatagctttctcagcgtgttt
+7128550/1
CCCFFFDDHFDHFHIHBHGGIJJJJJIJIIF?1:C
@7128551/1
ctttttcactcaaccatagctttctcagcgtgtttaatttcgttccattt
+7128551/1
1:=4=ADDBHHHDGHJB@FHEGIHGACGIG?DEFFDAGIGHGGFCHFIDH
@7128552/1
ctttttcactcaaccatagctttctcagcgtgtttaatttcgttccattt
+7128552/1
CCCFFFFFHHHHHJJIIJJIJJJJJJJJJJIJHHIEFHIJGGJGDHGIII
@7128553/1
ctttttcactcaaccatagctttctcagcgtgtttaatttctttcattta
+7128553/1
BCCFFFFFHHHHHJJIIJJJIJJJJJJJJJGIFHIEGEIJEFHJBDEIID
@3034793/1
catcattcaaacattgaagccagatcgataaaaaaatatcgcaatattag
+3034793/1
??;DADDDFHB?CDD?EEBFDGCCHGAHEHGIHEHAHG><6?FFEFHDGG
@3034794/1
catcattcaaacattgaagccagatcgataaaaaaatatcgcaatattag
+3034794/1
CCCFFFFFHHHHHJJJ@GIJJJJJJJJJJJJJJJJJJJJFIJIJJJJJJJ
@3035127/1
catcattcgtcgtgtaccacatctc
+3035127/1
@@@DDDDDFFFFFF:<AF?A<?@DD
@3035128/1
catcattcgtcgtgtaccacatctcggatcttgctactaatattcgattc
+3035128/1
CCCFFFFFHHHHHIHGDFGCEAEHHEH>HGHI<>FGHGHHII>GGHBHII
@2351823/1
caagggcacacggcaacaaaaagtgataatggatacaaatttgactactg
+2351823/1
CCCFFFFFHHHDFIJGIGHIJJJ?DFIGIIGIHJJGJJJJJJJGGIIIJJ
@7796851/1
gccgagcaagactcccgtcagcgtcctccaggagttgctgagccgtcgcg
+7796851/1
CCCFFFFFHHHHHJJJJGGIJIJIIJIIIJJJJIIGIJIJIGIIGBHIHF
@3669141/1
ccgaataaaaatgcaaaaaactataaatttttattatattttatgcatgt
+3669141/1
CCCFFFFFHHHHHJJJJJJJJJIJJJJJJJJJJJIJIIJJJJIJJJJJJG
@3669403/1
ccgaataccgattctcagccgagctgcccagtttagtggccaactcttcg
+3669403/1
CCCFFFFFHGHGGIJJJIIJJ>@GHIIJJIEGHGIJGIIIIIJJIJJIJI
@3669404/1
ccgaataccgattctcagccgagctgcccagtttagtggccaactcttcg
+3669404/1
CCCFFFFFHHHHHJGIJIJIIGIJJJJJJIJIIJJJIIIJJJJJJJIJJG
@3669405/1
ccgaataccgattctcagccgagctgcccagtttagtggccaactcttcg
+3669405/1
CCCFFFFFHHHHHJJJJJJJJJJJIJJJJJJJJJJJHIJJJJJJJJJJJJ
@360510/1
aaatcctgcaaggattgccacatcttgtgagccgccattctcttggctag
+360510/1
CCCFFFFFGHHHHJJJJJJJJJJJJJJIIJJJJJJJIJJJJJIJJJJIJI
@4388228/1
cgcattgattaaagtaatactgggtgcaccttcctctgataagggttggt
+4388228/1
CCCFFFFFHHGGHJFIJJJJJIJIHHIJJJJJJJJIJJHIIJJJJFHIID
@3671726/1
ccgaatgtttggcgtctttcttcgatcttccggttccggtggccacc
+3671726/1
@@@DFFFFHHGHFGHIJHJHHIEECBGHIGIIIGHIJBE?FGGGFII
@4389235/1
cgcatttgaaaaattagatgccagaatcttgccccctcccagattaggct
+4389235/1
CCCFFFFFHHHHHJJJJJJJJIJJJJJJJJJJIJJJIJJJJGGHIIIJIJ
@4390024/1
cgcatttttaaatttaaaaatttattcaagtcaaaaataatatgtaaatt
+4390024/1
@@?AADFFH=FHFGIGHJJJFHIEHICHIIFHFHJJJGGIGIEID:??:?
@364056/1
aaatcttgcttcatgattgaaaatttgcaaggtttggaggagttgtacta
+364056/1
CCCFFFFFHHHHHJJHIJJJJJJJJJJJJJJJHHIJJIJJIJHIJIHIJJ
@364323/1
aaatctttcatattccctatttaaattttgtaaatccacattttcgggtt
+364323/1
C@CFFFFFHHHHHJJJJJJJJJJJJJJJJJIJJIIJHIJJJJJJJJJJDD
@7797478/1
gccgagtgcatcatggtcatgttttg
+7797478/1
?7??A@:B:CDDDC4?A4C<F33AFD
@1655244/1
atttaaaagaaaatttgaaaagtatcatgagttttgtgattctccga
+1655244/1
CCCFFFFFHHHHHJJJJJJJIIAFIJIJIHHHIJJJJIEIJJJIJJH
@1655245/1
atttaaaagaaaatttgaaaagtatcatgagttttgtgattctccga
+1655245/1
CCCFFFFFHHHHHJJJJJJJIIFHIJIJJIJHIJJJJJJJJJIJJJI
@3038679/1
catcccaacagaaggggtaaccgcaaggggcacggaccacttcacggaaa
+3038679/1
CCCFFFFFHHHHHJJJJGHIJJJJJJJJJJJJIJIIJJIJIJJJJHHFFF
@3676896/1
ccgacagagaggttatccttgggggaagaagccaaattgctctactctca
+3676896/1
CCCFFFFFHHHHFHIJJJJJJJJJJJJJJJIJIJIJJJJIJJJJJJJJJJ
@7137091/1
ctttttgacattgcttgtggtcacttttcgcgcaaaggtaaaatcgttct
+7137091/1
BB;DDDDFHHHHHIJJJFEGGIJIJJJJIJIIJJIIIGDFGIIJHIGHJI
@2357138/1
caaggtttggaggagttgtactaatttgtgtgattgaagttcgtattatt
+2357138/1
CCCFFDDFHHDHHFHFHIHIJJJIIIJJHHIJHIIIJJJJJJJIJJJJJJ
@7140456/1
ctttttggtcatgattttgaggtactcgagggcatgatgagcagccgagc
+7140456/1
CCCFFFA?<DFHHBHGHIHHIICEHGIIIIIIIIIIIIIIIIIIIIIIII
@2361286/1
caagtataggattatccgatctagctgaagatccgacccatagtgtcggc
+2361286/1
@@<DADDFFFHFFGGHJJJIGJBHGGEGDAGIIHGIJJJJJGIDH<BFHG
@5770972/1
ctgaaaatgagcacaaaacccaggaagaagtactgcgaaagttcaggtgc
+5770972/1
CCCFFFFFHHHHHJJJJJJJJIJIJJJJJJHIJIGIHIJJIFHIJJJHGI
@990201/1
agcgaacaatccttcgaggtaacctacgtggacatcgaagaaaaaacatt
+990201/1
CCCFFFFFHHHHHJJJJJJFGIJJJJJJHIJIIJJIJIIGIIJJJJJJJI
@7800069/1
gccgatttaggttgttgtggtacatctccatgtggacccatttgctttgg
+7800069/1
@@CFFFFFHHHHHIGJIGGIGHJJJJJJJJJJJJJIJJJIIJJIJJJJJI
@2363756/1
caagtcaaaaataatatgtaaattgattttagaaaaaaaccactaattct
+2363756/1
CCCFFFFFHHHHHJJJJIH<CAAIFHIJJJIJJJJJJJJJJJJJJJJJJI
@7800317/1
gccgatttgcagactctcagcttcaacgccaaggacttcaactttgttca
+7800317/1
BCCFFFFFHGHGHJJJJIJJJJJJJJIGHIIJJJJJJIJJIJDGIJHIJJ
@1664094/1
atttaagaacaggggagaaaagtcacgagaatttgaaaagcgagcttcat
+1664094/1
CCCFFFFFHHHHHJJIJJJJJJIIIJJJJJHIJJJJJJJJIJJJJJJIJJ
@1664394/1
atttaagaggcttttaaaatttaacgtttagcagtcttctttttagaata
+1664394/1
BBCADDFEHHHHHJJJJJJJJJJJIJHJJJIIJJIIJIJJJJJJIIIJJJ
@1664395/1
atttaagaggcttttaaaatttaacgtttagcagtcttctttttagaata
+1664395/1
CCCFFFFFHHHHHJJJJJJJJJJJJIHIJIJJJJJJJIJJJJIJJJJJJJ
@4398374/1
cgccaattgagttttcgagcattttccggaaaagaagattgcaccccg
+4398374/1
@@@DBDBDDCF<DGIBA=B<<ACFHCH?FCGII;;F??BGCEFFIII;
@4398375/1
cgccaattgagttttcgagcattttccggaaaagaagattgcaccccgaa
+4398375/1
??14D@ADBA:2CEA:<EFI:BEEBECEADI@DBDD@;?B@DDEICDA6@
@4398376/1
cgccaattgagttttcgagcattttccggaaaagaagattgcaccccgaa
+4398376/1
@@7DDFFFHHHFHGIIIJJIIJJJJJIIHJIHIJIIEGIEGGIGIJBHGJ
@4398377/1
cgccaattgagttttcgagcattttccggaaaagaagattgcaccccgaa
+4398377/1
@@<D?DDDBADAFHIDA@EF6?FHHHI;E:FHIADG>D9DFGIGIII@AB
@4398378/1
cgccaattgagttttcgagcattttccggaaaagaagattgcaccccgaa
+4398378/1
@C@DFFDFFAFADHIAEB@FADHHICHCFGHIG;;BBGHHGIHGIIIBEF
@4398379/1
cgccaattgagttttcgagcattttccggaaaagaagattgcaccccgaa
+4398379/1
@CCFDFFFHFGCFIIGHGGE<GHIIIIIIIIIIBGIGEIIIIIIIIIGGI
@4398380/1
cgccaattgagttttcgagcattttccggaaaagaagattgcaccccgaa
+4398380/1
C@CFFFFFHFFADHIGHFHG<FHIIIIGIIIIIGIICHGIIIIIIIIIEI
@4398381/1
cgccaattgagttttcgagcattttccggaaaagaagattgcaccccgaa
+4398381/1
CC<DFFFFHHHFHIJJIJIJGIJJJJJJJIJIIIJIJIJJJJIJJJJJIJ
@4398382/1
cgccaattgagttttcgagcattttccggaaaagaagattgcaccccgaa
+4398382/1
CC@FFFFFFFHBFIIGFGEG@BHHIGIIIGIIIEHICFGGCFIIIIIAFH
@4398383/1
cgccaattgagttttcgagcattttccggaaaagaagattgcaccccgaa
+4398383/1
CCCFFFFFGHHFHJJJJJJIIGIJJJJJJJIJJHJIIIJJIIIJJJJJJI
@4398384/1
cgccaattgagttttcgagcattttccggaaaagaagattgcaccccgaa
+4398384/1
CCCFFFFFHGHFHIJJJJJIJJJJJJJJJJJJJJGJJJJJJJJJJJJJJJ
@4398385/1
cgccaattgagttttcgagcattttccggaaaagaagattgcaccccgaa
+4398385/1
CCCFFFFFHHHCFIJJJIJIGGJJJJJJJJJIJJIJJJJJIJJJJIIJJI
@4398386/1
cgccaattgagttttcgagcattttccggaaaagaagattgcaccccgaa
+4398386/1
CCCFFFFFHHHHHIJHHJJIGIJJJJJJJJJIJIJJJJJIJJJJIJJJGI
@1665631/1
atttaaggcatctattatacaaaaacaatgtgaattagatgctggtgcag
+1665631/1
BB=ADDDFHGHHHJJJJJJJJJJIJJJJJJJGIIIJIIGIJJEHHDGIJI
@5077310/1
ctagcgaacaatccttcgaggtaacctacgtggacatcgaagaaaaaaca
+5077310/1
CCCFFFFFHHHHHJJJJJJJJFGHJJJIJIHIJJIJJIIIJJIJJJJIJJ
@5077311/1
ctagcgaacaatccttcgaggtaacctacgtggacatcgaagaaaaaaca
+5077311/1
CCCFFFFFHHHHHJJJJJJJJGHIJJJJJJHIIGJIJIJJJJJJJJJIJI
@5077403/1
ctagcgatctcctgcaagaactgaacaaagttgaagtccttggcgttgaa
+5077403/1
CCCDFFFFHHHHHJJJJIIJJJIHIIJJJJHIJJGGDFHIJJIHJGIIJH
@5077404/1
ctagcgatctcctgcaagaactgaacaaagttgaagtccttggcgttgaa
+5077404/1
CCCFFFFFHHHHHJJJJJJJJJJJJJJJJJJJIJJJDGIJJJJJJJJJJG
@4399887/1
cgccaccaatgcttggtgcagctatccactttgccagtggccgtctgcta
+4399887/1
@?@DDDDBHDFAFHGHAE?<BEGHIGIGGCHIAEH<DFGHAHG6@B@FCF
@4399888/1
cgccaccaatgcttggtgcagctatccactttgccagtggccgtctgcta
+4399888/1
@?@FFFFDHHGHHIIIBGGIIIIIIIIIIIIIIIIIIHIIIIBDHHIGII
@4399889/1
cgccaccaatgcttggtgcagctatccactttgccagtggccgtctgcta
+4399889/1
B8?DFDFFHHGGHJIJHIGGHIJJJJIJJIGIJIIGJEHIJJJIIH?FGF
@7142435/1
ctttttgtggagaggtactatgtgtgtttggctagattctgtttgacatt
+7142435/1
?@@DDDDBFHCFBFGC<EBHFC???FHHIIIIIEG@GDHI??FHIIIIHE
@7142436/1
ctttttgtggagaggtactatgtgtgtttggctagattctgtttgacatt
+7142436/1
BBBDDFFDHHHHHIJCFHIIJIHGHGIJJJJJJIJJJJJIIIIJJJJJJI
@7142437/1
ctttttgtggagaggtactatgtgtgtttggctagattctgtttgacatt
+7142437/1
CCCFFFFDFHHHFHJAFHIIJJEHCEFHIGJIIJJJJJJJJIJJIJJJJJ
@3042268/1
catcgaagaaaaaacattgaccaatc
+3042268/1
@<@DD;BBFHHHHIGBDH@@C@FED?
@7142835/1
ctttttgttgccgtgtgcccttgagaaatttgctgcctcaaaaacgtat
+7142835/1
@@@DDDADHFHHF?GCF>FGBG@EDHIGGGI<?<CDHGI<GGGG:D8B?
@7144394/1
cttttttaccattcttaattcgcatttgccaggaaaattcttgtaataac
+7144394/1
CCCFFFFFHHGGHIII<A<AAFEIIIJIJIIJJJIIIJJIJJIHGGJJJJ
@7144720/1
cttttttagagatggagtatcggatggacaatttgaacaagttacaag
+7144720/1
CCCFFFFFFFHDHJJGICGHHGJHHGICDFFBHI@>GB@GEBFFHIIB
@7147178/1
cttttttcgggtttggaaaaatttcaaattgttcaggtaaaatcttgctt
+7147178/1
?BBDFFFFHHHCFHIJGIJJJJJJJJJJJIJGIIIIJHIJJJJGIJJJII
@7147179/1
cttttttcgggtttggaaaaatttcaaattgttcaggtaaaatcttgctt
+7147179/1
@@@DDDDDDHH?DH;G<EHII@GICFHIGIEDHEDHI?GHII>BDGFFHI
@7147180/1
cttttttcgggtttggaaaaatttcaaattgttcaggtaaaatcttgctt
+7147180/1
@CCFFFFFHHHHHIBGCFHGGGGIIIFIIIIHDHHGIFHHIIIIGIGGHG
@7147234/1
cttttttcgtcgacaataaactccggagtagttgttaaattattgaatat
+7147234/1
?@@FFFFDDADADEGH?FHICBFHDH:D0?B?FBFG>GIGICFHEEGGGG
@5779172/1
ctgaaagacactaagattaccaagttgggcaaccagcagtcccacaaagt
+5779172/1
B=?DFFFFHHHHHJGJJIJJJJJJHIJIJJJJJIJGFIJHGHJJJJJAFF
@5779173/1
ctgaaagacactaagattaccaagttgggcaaccagcagtcccacaaagt
+5779173/1
CCCFFFFFHHHHHIJIJJJJJJJJJJJJJJJJJIJIIJJIIJJJJJJJJH
@5779174/1
ctgaaagacactaagattaccaagttgggcaaccagcagtcccacaaagt
+5779174/1
CCCFFFFFHHHHHJJJJJJJJJJJJJJJJIIJIGGEHIIGHIJIJIG@GF
@372791/1
aaatggaacacgaagagggactaccacacgaaaggcagttcaccatcgct
+372791/1
@C;DFFFFHHHHHJJIGIJJJIJJJJJJJJJIJJIJIHHIIHJJJJJJJH
@372792/1
aaatggaacacgaagagggactaccacacgaaaggcagttcaccatcgct
+372792/1
CCCFFFFFHHGHHJJIGIGGIJJJIEIIIIJIJJFFEHIIGGIIIIJJJH
@372793/1
aaatggaacacgaagagggactaccacacgaaaggcagttcaccatcgct
+372793/1
CCCFFFFFHHHHHJIJIJIJJJJJJJJJJJIIJJJFGIIIHIJJJJIJJJ
@373503/1
aaatggatgtgtaatatgcgtgtccacgcaagtacct
+373503/1
?1??DDDDADBDDE@EEE@3C<EEIEEIAE1?CDD9B
@376106/1
aaatgtcaaaatttgacataatttgtggacataaaggaaagaaaaaaatg
+376106/1
BCCFFFFFHHHHHJJJJJJJJJJJJJJJJJJJJJJJIJJJIIJJJJJJJJ
@3046102/1
catcgcttgtcatgtgttgaaattccgcgaaattggcactggcaagtcaa
+3046102/1
@<@DFDDFHDHGAFFDFHCEHGEHIGGBAHGGIIG>FGCH@CH@DGDHBG
@7150757/1
cttttttgttgtgctagtcgcaacagttttgacagaacctatgccacatt
+7150757/1
CCCFFFFFHHGFFGIIJGIGHIIIIIDHIIIJJJJJJJJJJJJJJJJIJJ
@7152686/1
ctttttttggccatggccgtatttgttccaaaaccgtggaccaccgttgg
+7152686/1
=BBDDDDDFHHHHJJJJJJ@FHGJJIIJIJJJJJIJIJHIJJJJJJJHHH
@998199/1
agcgtcctccaggagttgctgagccgtcgcggcatcactcccaaatacga
+998199/1
CCCFFFFFHHHHHHIFHIIJJHIJJJGIGIJEGHIJJJEHIIGFHHHHFB
@2372182/1
caagttcttggctgccgaatgtttggcgtctttcttcgatcttccggttc
+2372182/1
@CCFDFFFHHHHHJJIGEHHHFIJIIIIFHIIIDHJGHFIGIJIJDGFHI
@2374664/1
caagtttgtgctgggcaaatcaatcaatttgcctcgaaatctaaggttat
+2374664/1
BCCFFFFFHHHHHJJJJJJJJJJJJJJJJJJJJJJJJIJJJJJJJJHIJI
@378568/1
aaattaaacacgctgagaaagctatggttgagtgaaaaaggtgggaaatg
+378568/1
CCCFFFFFHHHHHJJIJJJJJIJIIJJHHIHJFGHIJJJJJHHIJJIJJJ
@998922/1
agcgttaccagcgcttgaggaagtaacggcagcactattgacactaagaa
+998922/1
@CCFFFFFHHHHHIJJJJJJJJJGGIJJIIIIB>FFGGIAGHIJGIHDGG
@998923/1
agcgttaccagcgcttgaggaagtaacggcagcactattgacactaagaa
+998923/1
BCCFDFFFHHHHHJJJJJJJIJJGHIJJJJJJD@GAFHIHHICGGHIGEH
@4407357/1
cgccatattgatttaattttgacatgttagaatgccctattgaaaacctt
+4407357/1
@@?D;BDDH?<AFH>GDHII4ACHG@EHC>HIEDEGFB>FHDFHIIEECG
@4407358/1
cgccatattgatttaattttgacatgttagaatgccctattgaaaacctt
+4407358/1
@B7DDFFFGGFHHJIJJJJJJIJJJJGJJJJJIJJJJJJJJIIIJJJJJJ
@7155730/1
gaaaaaacattgaccaatcgccaccaatgcttggtgcagctatccacttt
+7155730/1
@@<;DDDDHHHHHIIIIIIFGGIIIIIIIIIIIIHGIIIIIIIIIIIIII
@7155731/1
gaaaaaacattgaccaatcgccaccaatgcttggtgcagctatccacttt
+7155731/1
BCCFFFFFHHHHHJJJJJJGIJIIIJJJJJJJJJFGHIIJJJJJJJJJJJ
@999894/1
agcgttttgtggaactgtgaaactttgtgggactgctggttgcccaactt
+999894/1
?<1;DD?DD<<DFEGIBC@FEH@HEDGHE=8:?FD@D@??9BB@<?FCHI
@7157970/1
gaaaaaagtttatttatcatacacaggtaaacagttgtacagtagaggat
+7157970/1
CCCFFFFFFHHGHJJJJJJJJJJJJJJJGJJJJJGHIFHJJJBFHHGGIG
@7157971/1
gaaaaaagtttatttatcatacacaggtaaacagttgtacagtagaggat
+7157971/1
CCCFFFFFHHHHHJJJJJJJJJJJJJIHGIJJJIJJJJJJJJIIJJJJIJ
@7157972/1
gaaaaaagtttatttatcatacacaggtaaacagttgtacagtagaggat
+7157972/1
CCCFFFFFHHHHHJJJJJJJJJJJJJJHHJJJIJIIJJJJJJJIIJJJJJ
@5784677/1
ctgaaatacagaatacaccccttaatcagctacaacagtcaacatttccc
+5784677/1
181:ADDBDDD:C:A<<EDFF=;FEEED9?1?CEIEBDDDDDEE909?BD
@5090203/1
ctaggtctttgagaatttctaaaaactcctctagtaactctaaaggaaca
+5090203/1
@@CFFDDBFHFHFHIIJJIJJJJIJIJJJJGIHIGIJJJJJJJJJJJJIJ
@5785291/1
ctgaaatatagaatacaccccttaatcagctacaacagtcaacatttccc
+5785291/1
@@<DDDDDHHGHHJGHIJEGHFGGIJJJGJGGIGGGGFIHIIIGHIIIIG
@7812986/1
gccgtcctcttctaacagctttaatgcattgtatgcagcatcatgtttac
+7812986/1
B@@FDFFFHHHHHJIJIIJJJJJJJJJJJJJIIJJJJJJJJJJJJHIJJI
@7813452/1
gccgtctgctacggaacaggcaaaactccgaaggaagccaagggctcggc
+7813452/1
CCCFFFFFGGHHFJIJGGIJIJJJJJIIJIJJJIIIBDIIJJGIGHIGIG
@7814905/1
gccgtgtgcccttgagaaatttgctgcctcaaaaacgtatgacaaaacta
+7814905/1
CCCFFFBDFHHFHICHGIJJJJFHIJJJIJGIJJJIJIJJJJJJJJJJJI
@7815096/1
gccgtgtttaatttacctagcgcgaggctgagatgattcgtttctacggg
+7815096/1
@@@DDDDDHDHAHIGFIBHDA@C@?DGGGG@FDECBHHECBGHGGFHHII
@3054933/1
catcttctaagtaatgtattttctacttcattatattcagctaaattgtc
+3054933/1
CC@FFFFFHHHFHIIIHHJJJJJJIJJJJIJJJJJJJJJIIIJIJJJJII
@2383752/1
caataagtgatacaagaaaatatacagactaaagaaacgctcgtggggag
+2383752/1
CCCFFFFDFHHHHJJJJJJJJJJJJIJJJIJJJIJJGIJJIIJFHIIJJI
@2383753/1
caataagtgatacaagaaaatatacagactaaagaaacgctcgtggggag
+2383753/1
CCCFFFFDHHHGHJJJJJJJJJJJJIJJJJJJIJJJHIJJJJJG9FHIII
@2385954/1
caataatctatgcaaaccataccaacccttatcagaggaaggtgcaccca
+2385954/1
CCCFFFFFHHHHHJJJJJJJJJIJJJJJJJJJJJJIJJIIGGHIJIIJJI
@2386354/1
caataatgcaatgtgtttaaatttttgtcgagtcaaaagcgaagaatatt
+2386354/1
???D?DDDHBB<BA2CEBFHHFGIIIIIIIGBFGGIIIIBHEIIGGEHII
@2386355/1
caataatgcaatgtgtttaaatttttgtcgagtcaaaagcgaagaatatt
+2386355/1
CCCFFFFFHHHHHEHHIJJJJJJJJJJIIJJJGIIIJJJJJJJJJJJJJJ
@2386356/1
caataatgcaatgtgtttaaatttttgtcgagtcaaaagcgaagaatatt
+2386356/1
CCCFFFFFHHHHHFHHIJJJJJJJIJJIIJJJGHGHIIJJJJJJJJJJJJ
@2386357/1
caataatgcaatgtgtttaaatttttgtcgagtcaaaagcgaagaatatt
+2386357/1
CCCFFFFFHHHHHHIIHIIJJJJJJJJIJJJIHIIJJIJJJJJJJJJJJJ
@2388097/1
caataatttaacaactactccggagtttattgtcgacgaaaaatgagtag
+2388097/1
B@@DDDFFHHHHHIJJJJJJJJJIJGHIJJJIIJJIIIIIJJIJJJJHIG
@1004068/1
agctgaagtaaaagtgtgctccattggtttatcctctactgtacaactgt
+1004068/1
C@@FDFFDCBFHHBAFFHHIIIIHIIIEFHGEHIIIIIIECHEC@DFEHD
@1006826/1
agctgttcactttttggtcatgattttgaggtactcgagggcatgatgag
+1006826/1
CCCFFFFFHHHHHJJJJEIIJJHIJJJJJJJHGIJJIIJJIIIJJJJJJJ
@3057714/1
catgaaacatgataagatatgctgcaacctctactacagtacgcaagaat
+3057714/1
BB1=ADDFHHHHHJJJJJJJJJJJJIJJHIJFGIGIJJJFGIJJIJIJIJ
@2392843/1
caatacttctgtattctacattccaccttgcgtcttacgttgtttgattt
+2392843/1
BCCDDFFFHHHHHJJJJJJJJJJJJJJJIJIJHJJJJJJJIJIJJFIJJJ
@5792416/1
ctgaaattgagaaaaaatgaacatggaatgtaagaacattttcggaatca
+5792416/1
CCCFFFFFHHHHHJJJJJJJJJJJJJJJJJIIIIIIIJJJJJJIJJJJJI
@3060665/1
catgaagctcgcttttcaaattctcgtgacttttctcccctgttcttaaa
+3060665/1
CCCFFFFFHHHHHJJJJJJJIJJJJJJJJJJJJJJJJJJJJJIJJJIJJI
@1695567/1
atttataccgttaaccttataacttcttctagaactgggcaaatttggaa
+1695567/1
CCCFFFFFHHHHHJJJJJJJJJJJJJJJJJJIJJJJJJJIIJJJJIJJJJ
@1697426/1
atttatcaaggttttcaaactgttaaaaaacctgctgaatgtgcgccaat
+1697426/1
CCCFFFFFHHHFHIIJJJJJJJJJJJJJJJJJJJJJIJJJJHIIJJJJJJ
@1697524/1
atttatcacatcattcgtcgtgtacc
+1697524/1
@CCFFFFFHFDDHGIIGGFHHG@@HC
@1697664/1
atttatcaggactatatatgacccccatcgagcaacaaatggatgatata
+1697664/1
CCCFFFFFHHHHHJJJJJJJJJJJJJJJJJJJJJJJGIIIJJJJIIJJJJ
@386273/1
aaattactcatagtgtcacgggaactcataacaatagattcgattat
+386273/1
CCCFFFFFHHHHHGIIJEFHIJIJJJJIJJJJJJJJJJJJJJJJJJI
@386274/1
aaattactcatagtgtcacgggaactcataacaatagattcgattat
+386274/1
CCCFFFFFHHHHHHHGHEFGHIBHJJJJJJJJJJJJJIJJIJJJJJJ
@7173029/1
gaaaaaggtgggaaatgttgactgttgtagctgattaaggggtgtattct
+7173029/1
@@@FFFDAFHHFHIJIIIIGEIJJHHIJICHGJFHIGGHIIIDF@FIIIJ
@7173030/1
gaaaaaggtgggaaatgttgactgttgtagctgattaaggggtgtattct
+7173030/1
B@CFFFFFCFHHHJJIJIIJJJJJIJJGHHIJJGIJJJJJJJ?BDHIIJJ
@7173031/1
gaaaaaggtgggaaatgttgactgttgtagctgattaaggggtgtattct
+7173031/1
CCCFFFFFDHHHHIJIJHIIIIIJIIJHJJJJIDHIJIJJJJGGFD>FHJ
@1008912/1
agctttcttctcttggtgaacacatactttattcgtcatcgctccccacg
+1008912/1
CCCFFFFFHHHHHJIJHIJJJIJJJJJJJJJJJJJJJJIIJJJJJJJJJJ
@3061183/1
catgaagttgtctgcccctttcttaatcggttctgcatgaatgccatctg
+3061183/1
CCCFFFFFHHHHHJJJJJJJJJIJJJJJJJIJIJIJJIIIJJJJJJJIGI
@5794091/1
ctgaacaacaagctgcaaaacataaaggagatcctgtaacacaaagttct
+5794091/1
CCCFFFFFHHHGHJJJJJJJJJJJJJJIJJJJIJIJHIJJJJIJGIFHIJ
@3062315/1
catgaatgccatctgggcccggggctctgtgatttcttagtgtcaatagt
+3062315/1
@@@DDD;BADH>FC@GFEEFGIIIFIIIG9BDGHGIEGCHHBHGFBCHC@
@3062316/1
catgaatgccatctgggcccggggctctgtgatttcttagtgtcaatagt
+3062316/1
@@CFFDFFGDHAHEGGIIIEGGGIGHGAFDFIIJIJJJIEGHIICFFHA=
@3692364/1
ccgagcaagactcccgtcagcgtcctccaggagttgctgagccgtcgcgg
+3692364/1
CCCFFFFFHHHHGJJIHIJIJG?FHIJJJJJIJGEHIJJFGGGGAEHIF9
@1700203/1
atttatgtaacatgtgtgcttaagtggcttaccttctacttaccacttag
+1700203/1
CCCFFFFDHHHHHIGHGHIJJIJJJIIICGHIIIIJIJIGIJJJIJIJJI
@1700552/1
atttatgtgacataatttgcgacatttgacgtacggttcaagtagctgaa
+1700552/1
CCCFFFFEHHHHHJJJJJJJJJJIJIJIIIJEGHHIGHIIJIJHIJJJJI
@7177388/1
gaaaaataaaaaaaaaaaaaataatagttcttcaagatatattcttcagg
+7177388/1
???DDDDDDDDDDIIIIIIID;AA7==C@7A;7?>=;77;7??6@@;6AA
@7177389/1
gaaaaataaaaaaaaaaaaataatagttcttcaagatatattcttcaggg
+7177389/1
@C@DFFFFHHHHHIIIIIII@FHGHEIICEGGIGEEEEE?EHEEFCCFFE
@7177390/1
gaaaaataaaaaaaaaaaaataatagttcttcaagatatattcttcaggg
+7177390/1
CCCFFFFFGHHHHJJJJJJIBHGFEGHIGHIGIGEEACCCHHHFFFFFFE
@7177391/1
gaaaaataaaaaaaaaaataatagttcttcaagatatattcttcagggga
+7177391/1
@@@FFFFFGGHGHIIIIGGGGEGIGGHFH@DCGHEHGJJGIICEEGGGHA
@1703151/1
atttattatattgtgaaaagggagcatttatttgatgcaaagtatagagg
+1703151/1
CCCFFFFFHHHHHGIIJJJIJJIIJJIJJJJJJJJIJIJJJIFIGJJJJJ
@1703152/1
atttattatattgtgaaaagggagcatttatttgatgcaaagtatagagg
+1703152/1
CCCFFFFFHHHHHHIJJJJJJJEHIIJJJJJJJJJIJJJJIJHGIJJJJJ
@1012588/1
aggaaatggataattataggattggatctatgactgtgtatcgatagctg
+1012588/1
CCCFFFFFHHHHHJJJJJJJIJJJJJJJJJJJJJJIHGIJJIJIJJJJGH
@3694586/1
ccgaggatcccgattggtgggaaccttcaccgctgtcatgctctttttct
+3694586/1
CCCFFFFFHHGHFHGJJFGIJGIJJJIJJJJIGGIGHJIJJJIJJJJIIJ
@3063771/1
catgaccaaaaagagaacagctatcgatacacagtcatagatccaatcct
+3063771/1
CCCFFFFFHHHHH;FHIJJJJJJJJJJJJJJJJJHIJJJJJJJJJJJJJJ
@3063772/1
catgaccaaaaagtgaacagctatcgatacacagtcatagatccaatcct
+3063772/1
CCCFFFFFHHHHHEGHJGIJJJJJIIIJJJJJJJHHIIIJJJGIIIHFII
@1014831/1
aggaagccaagggctcggctgctcatcatgccctcgagtacctcaaaatc
+1014831/1
CCCFFFFFHHHGHJJJIJGGIE@FFGHCHGIJJIIDGIBGAF@FEIHIA>
@3067885/1
catgatgcactcggccggaccgattcagcccccaccaagggaagggggcg
+3067885/1
CCCFFFFFGHHHHIJJIIJJJJDGGIIJIJJJJIJIIGGFGHHFFF@BBD
@3068430/1
catgattgaaaatttgcaaggtttggaggagttgtactaatttgtgtaat
+3068430/1
CCCFFFFFHHHHHJJJJJJJJEHIIJIJJIIIIJHGIJJJIJIJHIHGII
@3069003/1
catgattttgaggtactcgagggcatgatgagcagccgagcccttggctt
+3069003/1
BBCFDFFFHHHHHFHIJIJIJJIJJJJJJIJJJJJJJIIIJJJJIJJJJI
@2397621/1
caatattagaaattttcaaatattcttcgcttttgactcgacaaaaattt
+2397621/1
CC@FFFFFFHHFHIJJGIJGJJJJIJJJJFGIIJJJIJIIJJJJJJJJJJ
@2398365/1
caatattctccaaatcttcgatgatctcctgtctgggtggttgcaatctc
+2398365/1
CCCFFFFFHHHHHJJIIJJJIEEHHGGJHIGHGHIJI?DFFEFHHAHGGH
@5804360/1
ctgaagaatatatcttgaagaactattattttttttttttt
+5804360/1
CCCFFFFFHHHHHJJJJIJIIIJJJJJJJJJJJJJJJJJJ:
@5804361/1
ctgaagaatatatcttgaagaactattatttttttttttttatttttcat
+5804361/1
CCCFFFFFHHHHHJJJJHIIHIJJJJJJJJJJJJJJJJJJHBEFFFFFCD
@3069820/1
catgcataaaatataataaaaatttatagttttttgcatttttattcggc
+3069820/1
CCCFFFFFHHGHGJJIJGIJJJJJJJJJJIFIJJJJJIIJJJJIJJIIII
@3069821/1
catgcataaaatataataaaaatttatagttttttgcatttttattcggc
+3069821/1
CCCFFFFFHHHHHIIJIJJJJIJJJJJJJJJJIJJIJIIIJIJJIJJJJJ
@7183022/1
gaaaaatgacagaaggacagacaagaaacatgataagatatgctgcaacc
+7183022/1
CCCFFFFFHHHHHJJJJJJJJJJJJJJJJJJIJJJJJJJJJIJJJJJJJJ
@1708276/1
atttatttgatgcaaagtatagaggttgtacccaaacttttcggggtgca
+1708276/1
BCCFFFFFHHHHHJJGHEJJIJHIIHIJIJJJGIGGGIJJJJJJII?FGG
@1708277/1
atttatttgatgcaaagtatagaggttgtacccaaacttttcggggtgca
+1708277/1
CCCFFFFFHHHHGJJJJFHJJJIIJFHJIIJJJIIHIJJJJJJJIIAGIJ
@1708278/1
atttatttgatgcaaagtatagaggttgtacccaaacttttcggggtgca
+1708278/1
CCCFFFFFHHHHHIJJJCFJIJGHIGIJIIJJJJIIIJJJJJJJIIFHIJ
@1708279/1
atttatttgatgcaaagtatagaggttgtacccaaacttttcggggtgca
+1708279/1
CCCFFFFFHHHHHJJJJEJHJJJJJHJJJJJJJJJIJJJJJJJJJJGHIJ
@1710583/1
atttcaaattgttcaggtaaaatcttgcttcatgattgaaaatttgcaag
+1710583/1
@CCFFFFFHHGHHJJJIIJJJIIIIJIJJCHJJJIJJJJJJJIIJIGCHH
@401456/1
aaatttaaaaatgcgtgtgtgcaggtatatttatcacatcattcgtcgtg
+401456/1
@?<DDDDADHHDB@:A@13<<FHIFAHCGDFGIEFGIDGHG@FCGHIIFH
@401468/1
aaatttaaaagaaaatttgaaaagtatcatgagttttgtgattctccgaa
+401468/1
CCCFFFFFHHHHHJIJJJJJJJJJBJIJIJIHIHJJJJIJIJJIJJJJGH
@6495365/1
cttcattctatcggcctttcttctctttgccgtattttattttgtaaggt
+6495365/1
1=?A=BDDHFHHHJJJIJJEGIAHGIJJEIJJEGHIJJDHIJJGHCEHIB
@6495366/1
cttcattctatcggcctttcttctctttgccgtattttattttgtaaggt
+6495366/1
@BCFFFFFHHHHHIJJJJJIJJIJJJJJJJJJGHHIJJGIJJJJIJ<BG9
@6495367/1
cttcattctatcggcctttcttctctttgccgtattttattttgtaaggt
+6495367/1
B@@DDFFFHGFHHJJJIJJFIJIIJJJJJJJJGGHIJJJJJJJIHJJIJB
@6495368/1
cttcattctatcggcctttcttctctttgccgtattttattttgtaaggt
+6495368/1
BBCFDFFFHHHHHJJJJJJJJJGIIJJJGIJIGHGIJJJJJJJJJICGH?
@6495369/1
cttcattctatcggcctttcttctctttgccgtattttattttgtaaggt
+6495369/1
BBCFFFFFHHHHHJJJJJJJJJJJJJJJJIJIEGGIJJJJJIJIGGHIJB
@5103902/1
ctagtttcccacgccagtatacagggagtggcgaaaccaacaaagtattg
+5103902/1
@@@DBBD?DF<FHHIDIHIIIIHGCGHG?DBDEAGDGBHIIHIIE@CCAG
@6495599/1
cttcattctgtcggcctttcttctctttgccgtattttattttgtaaggt
+6495599/1
@@@FFFFFH4DHHJJJGIJHHIGGHIJIIIJJGIIJJJGJJJJIHIIIJB
@4426975/1
cgccgccatattgatttaattttgacatgttagaatgccctattgaaaac
+4426975/1
CCCFFFFDHHHHFGHIJGIJJJJJIJJJJJJJJJJJIJJJJJJJJJJJJI
@6497425/1
cttcatttgaatctatggaagttcgcattattcctcgaaatcaataactc
+6497425/1
@@@FFFFFGHHHGJIJIJCGGICFGGIJJJJJIGGGHIIIJJGIJIIJJJ
@6497426/1
cttcatttgaatctatggaagttcgcattattcctcgaaatcaataactc
+6497426/1
CCCDFDFFHHHGHGGIEIGIEBHIHHGIJIIJFIGIGIJJIJJJGIJGEI
@6497427/1
cttcatttgaatctatggaagttcgt
+6497427/1
??:BDDD;AD?ACAE:E?43A3<3<F
@6497428/1
cttcatttgaatctatggaagttcgtattattcctcgaaatcaataactc
+6497428/1
@@<;DDDFC?FDFHHGIGFHI@HGHHGGHGHFHIEGDHGIIGIGGGGEHI
@6497429/1
cttcatttgaatctatggaagttcgtattattcctcgaaatcaataactc
+6497429/1
CCCFFFFFHGHHHGJIJJIJGCIIJJJJIJJGIIIJJJJJJIJJJJJJJJ
@7826429/1
gcctcttaaatttaaccgaaatatagaatacaccccttaatcagctacaa
+7826429/1
@@@DFFFFHHFHHJIIEHGHIHIJJJIIJJJJJJJJJIJJJJJIJJJJIH
@6498170/1
cttcatttttattgggctctagactataacatcttctaagtaatgtattt
+6498170/1
=?14=BDFHHFHHHIIIIIIIIIIIIIIIGIIIIIGIIIIGHIIIGIIII
@7186580/1
gaaaaattccgtcggcaagaagttggccgatttgcagactctcagcttca
+7186580/1
@@CFFFFFHHGFHJJJJJJIIJGHIIIGIJJJIIJJJIIJJJJJJJJIJJ
@7186581/1
gaaaaattccgtcggcaagaagttggccgatttgcagactctcagcttca
+7186581/1
CCCFFFFFHHHHHJIJJJIJJJHHJFIJJJJJJJJJIJIJJJJJJJJJJJ
@7186582/1
gaaaaattccgtcggcaagaagttggccgatttgcagactctcagcttca
+7186582/1
CCCFFFFFHHHHHJJJJJIJIJHIJJJIJJJJJJJJJJJJJJJJJFJIJJ
@405820/1
aaatttgcaaggtttggaggagttgtactaatttgtgtgattgaagttcg
+405820/1
CCCFFFFFHHHHFHIJJHJJGIGHJHIIIJJJJJJIIHIIIJJJJJIIJI
@6499016/1
cttccaaattaatcttctgttcttcgcttaattcattaacaagttgcgca
+6499016/1
CCCFFFFFHHHHHJJJJJJJJJJJJJJJJJJJJJJJJJGJJIJHIJJJJJ
@4429366/1
cgccggtcttccaatgcccgaggagaccgaacctcggacgcgaaggccga
+4429366/1
CCCFFFDDHHHHFIHGEHIGFHIIIEHIJGGJJHJIJGHFDDBDBDDDBB
@2402211/1
caatcaggtggtgacatcgttcgatgacaaagtgatgggcaatcccattg
+2402211/1
CCCFFFFFHHHFHJJIJJJIIJJJIJIJJJIJCDHIJJIIHGJIJJJIHG
@1714700/1
atttcagttaaatttaagaggcttttaaaatttaacgtttagcagtcttc
+1714700/1
B1:BDFFDHFHHHJJJJJJJIJJJJJJJJJJJIJJJJIJJJJJJIGHJJJ
@1714701/1
atttcagttaaatttaagaggcttttaaaatttaacgtttagcagtcttc
+1714701/1
CCCFFFFFFHHHHJJJJIIJJJIJJJJJIIIJJJJIIIJJJIJJIIIJJI
@1715072/1
atttcatagaatggtggtggccatctgcgggacatgcacatctcttggag
+1715072/1
@CCFFFFFGHHHHIEHIAFHGHIIIJGIJJI>GGIHIIIIIJIGIIIEIC
@407732/1
aaattttcaatcatgaagcaagattttacctgaacaatttgaaatttttc
+407732/1
CCCFFFFFHGHHHJJJJJJJJIJJJJJJJJJIIJJIGHIIIJJJJJJJJJ
@2405826/1
caatcctataattatccatttcctgtaattctggtttctctatagttttg
+2405826/1
CCCFFFFFHHHHHHJJJHIJJJJJJHJIIIJJIJHIJJJJJJJIIGIJJJ
@2405827/1
caatcctataattatccatttcctgtaattctggtttctctatagttttg
+2405827/1
CCCFFFFFHHHHHJJJJJJJJJJJJIJJJJJJJJIIJJJJJJJJIHIJJJ
@408509/1
aaattttcttacccctagatatgtgaacagaaaaggagttgctctgccaa
+408509/1
CCCFFFFFHHHHGJJJJJJJIJGIIJJIFGIJJJJGEHGHHGIJJGIFHD
@408883/1
aaattttgtaaatccacattttcgggttctatgtagactttgcctctggc
+408883/1
CCCFFFFFHHHHHJJJJIJJJJJIJJHIJJJJJHJIIJJJJJJJJJJJJJ
@409182/1
aaatttttaaatttaaaaatgcgtgtgtgcaggtatatttatcacatcat
+409182/1
@<@DDDFDBHFDHJIIIIIIECFEGDGCGGECC8?FHIGIGIJJJJJGGG
@7187844/1
gaaaaatttcaaattgttcaggtaaaatcttgcttcatgattgaaaattt
+7187844/1
@;@FFFFFHHHHHIIIHIJJIJDGIJJJJJIJJJIJIGIHIJJJJJJJJJ
@7187845/1
gaaaaatttcaaattgttcaggtaaaatcttgcttcatgattgaaaattt
+7187845/1
BBCFDDDEHHHHGJJJGHIJJJIIJJJJJJJJIJJJJJJJJJJIJJJJJJ
@7187846/1
gaaaaatttcaaattgttcaggtaaaatcttgcttcatgattgaaaattt
+7187846/1
CBCFFFFFHHHHHJJJIIJJJJIGIJJIJJJJIJJJJJJCHGJJJJGJJJ
@7187847/1
gaaaaatttcaaattgttcaggtaaaatcttgcttcatgattgaaaattt
+7187847/1
CCCFFFFFHHHHHJJJJJJJJJIIJJJJJJJJIJJJIIJJJJJJJJIJJJ
@409945/1
aaatttttgtcgagtcaaaagcgaagaatatttgaaaatttctaatattg
+409945/1
CC@FFFFFHFHHHJJJJJIJIJJJJJJIIIJIIIJIJJJJIJJJIJJIIH
@409946/1
aaatttttgtcgagtcaaaagcgaagaatatttgaaaatttctaatattg
+409946/1
CCCFFFFFHHHHHJGHJJJJIJIJJJJJJJJEIJJJJIIJIJJIJJJJJI
@5811437/1
ctgaagtaaaagtgtgctccattggtttatcctctactgtacaactgttt
+5811437/1
;?;DDDADFHDAFHIDGHHGIBFHGCFDEHHCHE<?CF@1:CFHG?BB?B
@5811438/1
ctgaagtaaaagtgtgctccattggtttatcctctactgtacaactgttt
+5811438/1
BCCFFFDDHHGHFHGHGJJJGJJIIFGHJJJJJJJIIJIJIJJJJIIJJD
@5811439/1
ctgaagtaaaagtgtgctccattggtttatcctctactgtacaactgttt
+5811439/1
CCCFFFFFHHHHFHFHIIIJJJIIIFHJJJIJJIJJJJJHIJIJJJJGHG
@6503590/1
cttccactccggctactcttactctataatcgaatctattgttatgagtt
+6503590/1
CCCFFFFFHHHHHJJJJJJJHJIJJJJJJJJJJJJJJJJJJJIJJJJJIJ
@1022347/1
aggacttcaactttgttcagttcttgcaggagatcgctagcgaacaatcc
+1022347/1
CCCFFFFFHHHHHJJHJJIJJJJJJJJJIHHIGIIIJJIGIJIJIJIJII
@1023019/1
aggagaccagcacagatgcaatcatttccacttcaattagaaaacggcca
+1023019/1
@7<DDDDDFHGHGIIIJJJJJJJIJJIJJJIJGIJGIIIJJJJJJIJIJJ
@2406381/1
caatccttcgaggtaacctacgtggacatcgaagaaaaaacattgaccaa
+2406381/1
CCCFFFFFHHHHHFHHIJJJJJHIIGJJJJIIGIJJJJJJJJJIGGIJJJ
@3701601/1
ccgataaagcgttaccagcgcttgaggaagtaacggcagcactattgaca
+3701601/1
CCCFFFFFGHHHGIIJJJJIJJJJJJJJIJGHIIJIIJIBGHEGIIJGJI
@2409178/1
caatcttccgctaccgcgtgttccttaacaacgatctggtggccaccgga
+2409178/1
@@@DDFDEFFHHHIIIIG:EFHGIIIIIIIEIB=HHHGEBBBFCHIHEBA
@2409517/1
caatcttcttttccggaaaatgctcgaaaactcaattggcgcacattcag
+2409517/1
B@@ADEFFHHHHHJJJJJJJJJJJJJJJJJJJFJJJJIJJJJJJJJJJJI
@6504763/1
cttccagcctcgaatggccgattgataaaatccgtgatacatttccatgc
+6504763/1
@C@FFFADFDHHHBHIIIFEF:FEHHIIIIGIEHDFCDGF@GCHGDGGGG
@1023798/1
aggagatcctgtaacacaaagttctcaacaaccagctcctacatctcaac
+1023798/1
CCCFFFFFHHHHHJJJJJJIJFHJJIJJJJIJJJIJJJJJJIJJGIJJJJ
@1023826/1
aggagatcgctagcgaacaatccttcgaggtaacctacgtggacatcgaa
+1023826/1
@@<DDDDFHHFHFJJJIIIIGGJJHIIGGB?BGHHG>GGBFCHGIAHGEG
@5818489/1
ctgaatcaaaaaattctccatcgttacaataagttattcggacaagttat
+5818489/1
CCBFFFFFHHHHHIJEHIJJJJIJJIIJJJJJIFHIIJJJJJIJJJIIJJ
@5818490/1
ctgaatcaaaaaattctccatcgttacaataagttattcggacaagttat
+5818490/1
CCCFFFFFHHHHHIJJJJJJJJIJJJJJJJJIJIIJJJJJJJJJJJGHIG
@3080065/1
catgggcgctgacgtcactcatcccagccctgattcgcaacatataccga
+3080065/1
@@@FFFFFFDHHGH=DHIIAH>FHIEAGGGGII>DD@FBHHFCFG9C@8A
@1720651/1
atttccgtgaagtggtccgtgccccttgcggttaccccttctgttgggat
+1720651/1
CCCFFFFDFHHHDGIFEHGFGEHIJBGGGGJBGIIIIJDFGECGIEEG==
@1720652/1
atttccgtgaagtggtccgtgccccttgcggttaccccttctgttgggat
+1720652/1
CCCFFFFDHHHHCGHCFHEFGGIIJGIDIJIIJJJJJJGIIGGCHGGJIC
@1720653/1
atttccgtgaagtggtccgtgccccttgcggttaccccttctgttgggat
+1720653/1
CCCFFFFFHHGHFHIAGIIIJJJJJEGGIJIFHIJJJJJJJJJIJJIJHI
@5111632/1
ctatactttgcatcaaataaatgctcccttttcacaatataataaataca
+5111632/1
@@1BDDFFHHHHHJIGIIIIIJJGIJIGGHIJGIIGJJJJHGIHGHIIIB
@5111633/1
ctatactttgcatcaaataaatgctcccttttcacaatataataaataca
+5111633/1
CC@DFDDEHHFHFGEHIEHIIHGHIJJIJIJIIJJJIGGGGFDGHHIIJI
@5111634/1
ctatactttgcatcaaataaatgctcccttttcacaatataataaataca
+5111634/1
CCCFFFFFHHGGHJJJJIJJJIJJJJJJJJJJJIJIJJJIIIJGIJJIJI
@5111635/1
ctatactttgcatcaaataaatgctcccttttcacaatataataaataca
+5111635/1
CCCFFFFFHHHHHJJJJJJJJJJJJJJJJJJJJJJJJJJIHIIJJJJJJI
@1722042/1
atttcctcgaaatcaataatgcaatgtgttcaaatttttgtcgagtcaaa
+1722042/1
CCCFFFFFHHHHGJJJJJJ9FHIJJJHIII@GIIJJJJJIJJJJJGIJJJ
@1722488/1
atttcctgtaattctggtttctctatagttttgtcatacgtttttgaggc
+1722488/1
CCCFFFFFHFHHHJJJJHIJIGIJIJIJIJJJJJJIJJJJJJJJJJJIJJ
@1722489/1
atttcctgtaattctggtttctctatagttttgtcatacgtttttgaggc
+1722489/1
CCCFFFFFHHHHGJJIIHIJJJJJJJJIJIJJJHJJJIIIHIJJJIJGIJ
@1722490/1
atttcctgtaattctggtttctctatagttttgtcatacgtttttgaggc
+1722490/1
CCCFFFFFHHHHHJJJJGIIIJJJJJJJJJJJJIJJJJIJIJJJJJJJJJ
@5819936/1
ctgaatcggtccggccgagtgcatcatggtcatgttttgggactccatgt
+5819936/1
CCCFFFFFHFHHHBGIJIIBFDGIIGJJJDHGIHGIJJGGGCHIIJIJJD
@7194208/1
gaaaactcaattggcgcacattcagcaggttttttaacagtttgaaaacc
+7194208/1
CCCFFFFFHHHHHJJJJJJJJCHIIFIJJIGEIIJJJIJIHICGHGGGJJ
@3083928/1
catgtacttgccgaaaacttccaaatctcgcctatcaagaggtctgctaa
+3083928/1
B@@FFFFFHFHFFGHJJGIIIGHIHGIIIGHIIJIIJIIJJJFHIGIJIH
@7836466/1
gccttctacatttgcgagtgacgaagagactctcagcttcaacgccaagg
+7836466/1
C@CFFFFFHHHHHIGIEI@FEHCHIJJIGIGIJJJGIIIJIJJ@EBAGHJ
@5113191/1
ctatataaaaaattacattcagtatcgatagataatattgatgattataa
+5113191/1
CCCFFFFFHHHHHJJJJJJJJJDHHIIHIJJJJJJJJJGIIIJJJJJJJJ
@6513826/1
cttcccactaaagttaaccagacaaagcacctatcgaatcgaatat
+6513826/1
?@@DDEFFFHHHHIIHGGHIIGIJJIGCGIJJGIHHDHEHGEEHIG
@6513827/1
cttcccactaaagttaaccagacaaagcacctatcgaatcgaatattagt
+6513827/1
:B14ADEFHHHHHIIJJJJJJJJJJJJJJJJIJJJJJGJJJHIJIJJJJB
@6513828/1
cttcccactaaagttaaccagacaaagcacctatcgaatcgaatattagt
+6513828/1
CCCFFFFFHGHGHFGHGHGHIGIJJJJIJJJIIJJJIGHGGGIGJIGIIB
@6513829/1
cttcccactaaagttaaccagacaaagcacctatcgaatcgaatattagt
+6513829/1
CCCFFFFFHHHHHGHIJJJJJJJJIJJJJJJJJJIIHHJJJIJIJIIJID
@6513830/1
cttcccactaaagttaaccagacaaagcacctatcgaatcgaatattagt
+6513830/1
CCCFFFFFHHHHHIIJJJJJJJJJJJJJJJJIJJJJIIJJJIJJJJJJJH
@7839918/1
gcctttcttctctttgccgtattttattttgtaaggtgaggtatttgtac
+7839918/1
CCCFFFFFHGGGHJJIIJJCGGIJJJJJJJJGHIGH?GHHJCFHJJIGIG
@6514893/1
cttcccccaaggataacctctctgtcggtagatttccgtgaagtggtccg
+6514893/1
CCCFFFFFHHHHHIJJJJJJJJIJIJJJCFHCGIJGIEBG@GD?BGD>FE
@3704760/1
ccgatagttcggacgcggatataaccgacgaagaagactgtacaatggaa
+3704760/1
CCCFFFFDHHHHDGIIIIBGIEIIIJJIGBEEBFFECEAC@CCFDCDDDD
@2420193/1
caatgcttggtgcagctatccactttgccagtggccgtctgctacggaac
+2420193/1
CCCFFFFFHHHHHJJJJJJJJJJJJJJJJJJIJJJJJIIJJJJJJJJJJJ
@1725815/1
atttcggttaaatttaagaggcttttaaaatttaacgtttagcagtcttc
+1725815/1
CCCFFFF200AFHIJJJJJJJIJJJJJJJJJJJJJJIHIIJJIJIIJJJJ
@1725816/1
atttcggttaaatttaagaggcttttaaaatttaacgtttagcagtcttc
+1725816/1
CCCFFFF20>CFHJJJJJJJJJJJJJJJJJJJJJJJJHJJJJJJJJJJJJ
@1725817/1
atttcggttaaatttaagaggcttttaaaatttaacgtttagcagtcttc
+1725817/1
CCCFFFF=0<CFHJJJJJJJJJJJJJJJJJJJJJJJJIJJJJJJJJJJJJ
@5115804/1
ctatatttcagttaaatttgagaggcttttaaaatttaacgtttagcagt
+5115804/1
CCCFFFFFGHHHHIJJJJJIGGGJJJJJJJJJJJJJJJJJJJJJJJJJJI
@3085367/1
catgtcagttatatattcacctttatatgtcacattttgtggttctttaa
+3085367/1
@@@DDDDDHHGHHGIGIGDHIEHIIIJJIHHHGGIGIJJHHCHHIJIJJD
@1726551/1
atttcgttaaagaaccacaaaatgtgacatataaaggtgaatatataact
+1726551/1
CCCFFFDFHHGGHJGIIJGIJIGIJJIJJIJJJIJJI?CFHHJJIFGIJI
@2421903/1
caatgggattgcccatcactttgtcatcgaacgatgtcaccacctgattg
+2421903/1
CC@FFFFFHHHHHJJJJJJJJJIJJJJJJJJJJIJJHIJJJJJJJJHHIJ
@1728457/1
atttctcaagggcacacggcaacaaaaagtgataatggatacaaatttga
+1728457/1
@BCFFFFFHHGHHJJJJJJIIJJJJIJJJGGHGIJJJIJJJJJJJJJJJH
@1728458/1
atttctcaagggcacacggcaacaaaaagtgataatggatacaaatttga
+1728458/1
BBCFFFFFHHHHGJJJJJJJJJJJJJJJIGHIJJIJJJIJIIIJJJJJJG
@1728459/1
atttctcaagggcacacggcaacaaaaagtgataatggatacaaatttga
+1728459/1
CCCFFFFFHHHHGJJJJJJJIJJJJJJJJDGIJJJIJJIJIIJJJJIJIG
@7200998/1
gaaaagccttagaaaaggaagaatcggagtccaatgaaccagaaaccaac
+7200998/1
CCCFFFFFHHHHGJJJJIJJJJJJJJJJJHHIJJJJJIJIJJJJJJJJJJ
@2424243/1
caatgtcaaagagaaggatagcaactaattttacaagctatactttgcat
+2424243/1
CCCFFFFFHHHHGHIJJIJIIJJJJJJIJJJJJJJJJJJJJJJJJJJJIJ
@7201387/1
gaaaagctcgacatggagtcccaaaacatgaccatgatgcactcggccgg
+7201387/1
CCCFFFFFHHHHHIJJIJFFHJJJJJJJIIIJIIIIJIFHIIIJJIIJIB
@7201808/1
gaaaaggaaagaagcaagaggaaggatcgcaagcttcttccagttcacca
+7201808/1
CCCFFFFFHHHHHJJJJIIIIJIJIJJIJJIJJJJJIJJJJIJHGIJJJI
@3709533/1
ccgatgatatgatatgtatttattatattgtgaaaagggagcatttattt
+3709533/1
BB@BDFFFHFHGGIJJCGHJJIJJJJJJJJHIJJIIIJJJHHHGJJJJJI
@3710078/1
ccgatgccaattactttaagtctaaaggggttggtaccaatacgcgc
+3710078/1
CCCFFFFFGHGGHJJJJJJJJJJJJJJJJJFGHGGHHIJJJJJJJIJ
@7203067/1
gaaaagggagcatttatttgatgcaaagtatagaggttgtacccaaactt
+7203067/1
CBCFFFFFHHHHHJJIJJJJJJJJJJIJHHIJJJJJHIIIIJJJJJJJJJ
@7203068/1
gaaaagggagcatttatttgatgcaaagtatagaggttgtacccaaactt
+7203068/1
CCCFFFFFHHHHHJJJJJJJIJIJJJJIHIJJJJJJHHIHHIIJJGIJJJ
@7842468/1
gcgaaaaccattatgttttactaatttttcaataaagtacactttattta
+7842468/1
@??DBDDEHH>AFDGCDEECFFHIIIIIGGHIIIIDFHHEHGIIGIIGHI
@7842783/1
gcgaaaagtgaccacaagcaatgtcaaagagaaggatagcaactaatttt
+7842783/1
@@@1BDDFFHHHHJJJJJJJJJJJJJJJJIIIGHIJJIJIIJJJJIJJJI
@7842784/1
gcgaaaagtgaccacaagcaatgtcaaagagaaggatagcaactaatttt
+7842784/1
CCCFFFFFFHHHHJJJJJJJJJJJJJJJJIJIJIJJJIJIJJJJIJJIJJ
@422518/1
aacaacctcgagcgagacaacagcagtctgctcctcctcaacaacaacaa
+422518/1
CCCFFFFFHHHHGIJGJJJJJJIJJJIJJJIJJJJJJJJJJJJJJJJJJG
@7843077/1
gcgaaacaacagcagcccgctcctccacaacagcaacctggagcgagaca
+7843077/1
@CCFFFFFHHDFFEGIJJJIGIIGGIIJIGIJIJJJJJJJFIJJJIIEHH
@5119611/1
ctatcctgaggcctacgctgttgttgtggtccacccctttgttgcccgtt
+5119611/1
CCCFFFFFGHHGHJJJJJJJIJJIJIJJJJJJJJJJJIIJIJJJI9CGA@
@2425182/1
caatgtgttaaagtaagaactgtgttaaaaatgaattctcaaacggcgtt
+2425182/1
CCCFFDFFHHHHHGGIIJJJIJHJJJJJJJJJJJJJJJJJJJJJIIJJJJ
@6517698/1
cttcccttgcgtacgcatttcttgcagcttgttctctttggcttccagct
+6517698/1
C@CFFFFFHHGHGIIIIIIJJIJIGIIJCD@GDDHGGGEEBCBFGHFDHI
@5120074/1
ctatccttctctttgacattgcttgtggtcacttttcgcgcaaaggtaaa
+5120074/1
@C@FFFFFFDHFFIIIHCHHHIJJJGEGGGHHJEHIIIHIHIIGGGFHII
@5120498/1
ctatcgatactgaatgtaattttttatatagtgccccgatgatatgatat
+5120498/1
CCCFFFFFGHHHHJJJGIIIJJJJJJJJJJJIIJJJJJHJJIJJJJJJII
@4449860/1
cgcgaaattggcactggcaagtcaaagaagctagccaagagaatggc
+4449860/1
@@@FDFFADHHGGIFFFHIGEAEGFFGIGAFDG@?BDGGIIICB??F
@4449861/1
cgcgaaattggcactggcaagtcaaagaagctagccaagagaatggcggc
+4449861/1
@@@FDFDDHHHHDDFHGHEEEAFHAEHIIIIIIIGIIIEEHHGIIGEIG@
@4449862/1
cgcgaaattggcactggcaagtcaaagaagctagccaagagaatggcggc
+4449862/1
CCCFFFFFHHHGHJJJJJJJJHIIJJJJJJJIIJJIJJJJJJJJIJJJJB
@7204651/1
gaaaagtatcatgagttttgtgattctccgaagagtatgtctcgaaagac
+7204651/1
CCCFFFDDHHHHHJJHIJJJHIJJJJJJJJIJJJJFHIJIIJJJJJJIII
@7204787/1
gaaaagtattatgagaatatgaaatttaaaagaaaatttgaaaagtatca
+7204787/1
@@@FFFDDHHFFFGHIIGIIJIIJIJJJJIJGGIJHIGGEIHGIJFGHHI
@7204788/1
gaaaagtattatgagaatatgaaatttaaaagaaaatttgaaaagtatca
+7204788/1
B@BFFFADHHHHHGIGIIJJJIJIJJJJIJJJJJJIJJJJJIJIJHHIIJ
@7204789/1
gaaaagtattatgagaatatgaaatttaaaagaaaatttgaaaagtatca
+7204789/1
B@CFFFDFHHHHHJJIIJJJJJJJJJJJJJJJJIJJJJJJJJJIJFHIIG
@7204790/1
gaaaagtattatgagaatatgaaatttaaaagaaaatttgaaaagtatca
+7204790/1
CCCFFE=BHHGFHIJJJGIIIJJJIJJJJJJJIJIGIJGGGIIII?CGGI
@7204950/1
gaaaagtcacgagaatttgaaaagcgagcttcatgatcccctgaagaata
+7204950/1
@@@FFFDFGDHBDCFGGIIIJJJGGIIIIEIIJGIIIJJJJIJIIGIGGG
@7204951/1
gaaaagtcacgagaatttgaaaagcgagcttcatgatcccctgaagaata
+7204951/1
C@CFFFDFHHHHHHIJJJJHJJJJJJJHGIIJJJJIJJJJJIJIJJJJJI
@7204952/1
gaaaagtcacgagaatttgaaaagcgagcttcatgatcccctgaagaata
+7204952/1
CCCFFFDDHHHGHHIIJJIJJJIJJIIJJJJIJJJIIJJJJJJJIIIJJJ
@1731772/1
atttcttagtgtcaatagtgctgccgttacttcctcaagcg
+1731772/1
CCCFFFFFHHFHHEFGHHJIIJIIJJIJIIJJJJJJJIGHI
@7205270/1
gaaaagtctagtatgatgacgtttctggacaacaaggaaagttattgccg
+7205270/1
CCCFFFDDHHHHHJJJJJJJJHJJJIJJJJJJJJIJIIJHIHIIIJIIIJ
@1032456/1
aggcagttcaccatcgcttgtcatgtgttgaaattccgcgaaattggcac
+1032456/1
@@@FFFFFHGHHHIIIIIII@HCGIHFHIIGGIIIIIIIIIIGIIGIIII
@1032457/1
aggcagttcaccatcgcttgtcatgtgttgaaattccgcgaaattggcac
+1032457/1
@B@FFFFFHHHHHJIJJJJIIJIIIIIIJJJJJJIJJIJJIJIJJIIIII
@1032458/1
aggcagttcaccatcgcttgtcatgtgttgaaattccgcgaaattggcac
+1032458/1
@CCFFFFFHGHHHJJIJJJIIHGIIJJJJJJJJIJJJJJJIJIIJIJJJJ
@1032459/1
aggcagttcaccatcgcttgtcatgtgttgaaattccgcgaaattggcac
+1032459/1
CCCFFFFFGHHHHJJIJJJJJJJJIIIJJJJJJJJJJJJJJJJJJJIIJJ
@3712569/1
ccgattcagcccccaccaagggaagggggcggcccccatcccaacagaag
+3712569/1
CCCFFFFFGHDHHJIIJIJIJIGIJIEFIJJF?>BBD=CCDDA??<A>@?
@3712570/1
ccgattcagcccccaccaagggaagggggcggcccccatcccaacagaag
+3712570/1
CCCFFFFFHHHHHJJJIJIJJIIJJJIJJJJFDDDDD@CDDDDABDDCDD
@3712571/1
ccgattcagcccccaccaagggaagggggcggcccccatcccaacagaag
+3712571/1
CCCFFFFFHHHHHJJJJJJIIIJIJJGJIJJFDDDDDDDDDDDDDDDCDD
@3714303/1
ccgatttaggttgttgtggtacatctccatgtggacccatttgctttggt
+3714303/1
B@BDDFFFGHHHHIJJIJGHIIGIIJJJJIJBHGIIIJGIFGIIGIJJJH
@5121458/1
ctatctactcgttatataatcatcattcaaacattgaagccagatcgata
+5121458/1
CCCFFFFFHHHHHIJIJJJJJJJJJJJJJJJJJJJJJJIIJJJIJJJJJJ
@6521168/1
cttccggttccggtggccaccagatcgttgttaaggaacacgcggtagcg
+6521168/1
@@@FFFFDFD?:CGGHBGGIIIIDDHGICHHIIIEBHIEIGGEBH:8AEB
@6521169/1
cttccggttccggtggccaccagatcgttgttaaggaacacgcggtagcg
+6521169/1
CCCFFFFDHHGGHHIJIJJJJIIJJJJGHIJJJJIJJJJJIJJJJ=EHHF
@3088917/1
catgtttcttgtctgtccttctgtcatttttctattaattgtctgattat
+3088917/1
@CBFDFFFHHHHHIJHIJIJIJIJJJJJJJJIJJJJJJIJIIIJJJJJJJ
@5123812/1
ctatgacaacttaaactatcctccacctacacaagctcaatacaatcccc
+5123812/1
@@@FFFDEADFHHGIIIIGEIIIIIIIIIIHIIACAFHHIIIIIIIIIIG
@2432106/1
caattagcagcaagagaaatgctggaaaagttaaacgatattctacagga
+2432106/1
CCCFFFFFHHHHHJJJJJJIJJJJJJJJJJJJIIGIIJJJJJJJJJJJJI
@3715107/1
ccgatttgcagactctcagcttcaacgccaaggacttcaactttgttcag
+3715107/1
CCCFFFFFHHHHHJJJJJJJJJJJJJEGIJIJJJJJJJJJJIJJJIJJJF
@3715108/1
ccgatttgcagactctcagcttcaacgccaaggacttcaactttgttcag
+3715108/1
CCCFFFFFHHHHHJJJJJJJJJJJJJEHIJJJJJJJJJJJJJJJJJIJJJ
@1738193/1
atttgaaatttttccaaacccgaaaaaagtttatttatcatacacaggta
+1738193/1
CCBFFFFFHHHHHJJJIJJJJJJJJJJGHHIJJJJJJJJJJJJJJIIICF
@4457696/1
cgcgcaaaggtaaaatcgttctagacatactttatgctcttgacatttcg
+4457696/1
CCCFFFFFHHFHHJJJJJIJJJJJIJJJJJJJJJJJJJIJJJJJJJJJJI
@5125247/1
ctatgactgtgtatcgatagctgttcactttttggtcatgattttgaggt
+5125247/1
@@@DDDDBF3A<CGFIDIIFI>@EFDEEHHIIIIF?B@FEBGGDFGIIF9
@5125248/1
ctatgactgtgtatcgatagctgttcactttttggtcatgattttgaggt
+5125248/1
BC@FFFFFHHHHHIJJIGIJIJIIJJJJJJJJJIJFHIJJJJJJJIIJJB
@6524602/1
cttcctaaacgatataaattcaaattgctaacttgtttagacctcaaatg
+6524602/1
CCCFFFFFHHHHHJJJJJJJJJJJJJJIJIJJJJJJJIIJJJIJJIJGJI
@5127207/1
ctatgatgttgatttggtaccagataccccgaaaaagtttttaagaaccg
+5127207/1
CCCFFFFFFHHHHJJJJIIJJJJJJJJJJJJJJJJJJHJJJJJJJJIJIG
@7847499/1
gcgaacaatccttcgaggtaacctacgtggacatcgaagaaaaaacattg
+7847499/1
?@@DFDFDFHGHGIGIII<GHIHGB@F?DGHIIIIGICAG>FHEFECHF;
@5128625/1
ctatgctgtgtaactagattatatggaattgccataggaccatcactcaa
+5128625/1
CCCFFFFFHHFHHJJIJJJJJJJJJIJIJIIJIIJJJGIJJJJJIIJJJJ
@3097444/1
cattatcactttttgttgccgtgtgcccttgagaaatttgctgcctcaaa
+3097444/1
CCCFFFFFHHHHHJJIJJJJIGIIIJJJJJJJJJJIJJJJJJJJJJJJJJ
@432316/1
aacaatttttgtcgagttattgatttcgaggaataatacgaacttccata
+432316/1
CCCFFFFFHHHHHJJJHIIJJJIJJJJJIIJJJJJJJJJJJJJJIJJJJI
@432924/1
aacacacatagtacctctccacaaaaagggaaataaacaaggatgta
+432924/1
CCCFFFFFHHHFFIJJJJJJJJJJJJJJJJJJJJJJJJJIJJIJJHH
@433759/1
aacacatactttattcgtcatcgctccccacgagcgtttctttagtctgt
+433759/1
CCCFFFFFHHHHGGIIGEHIGIIIGGIJJJJEFBGH@DHCAHGEGFHIJI
@1740977/1
atttgaatggacttccgctcatcctaaattcggaaaaacggtacccacgg
+1740977/1
CCCFFFFFHHHHDIJJIJEIIIJJJJJJJJJIIIIJJIJJIFBHHIJJJB
@3100947/1
cattcagcaggttttttaacagtttgaaaaccttgataaatggaacgaaa
+3100947/1
CCCFFFFFHHHDFJJJJJJJJJGIJJIJJJJJJJJJJJJJIJJJJJJJJJ
@3101247/1
cattcatccatttccaggttctctatggagaaaagctgtagcgttacctt
+3101247/1
@CCFFFFFHHHHHJJJJJGIJIJJIJJJJJJJJIJJJJIJIGIHIIIJJI
@6526023/1
cttcctcaagcgctggtaacgctttatcgggttctgctaag
+6526023/1
@@@DDDDAFDFFFGEFEFFH;FFI;GFD8::DB?DFGIBGB
@6526024/1
cttcctcaagcgctggtaacgctttatcgggttctgctaagtggtaag
+6526024/1
?:??DDBB3=<?D?1@E::<A@8?:EECD<@??BDD@DDDD?BD?8BB
@6526025/1
cttcctcaagcgctggtaacgctttatcgggttctgctaagtggtaagta
+6526025/1
@??DDD?DDDFCFIIF?E@3FF1?CE@FC::FDF??BBGGB9B@FC<C=F
@6526026/1
cttcctcaagcgctggtaacgctttatcgggttctgctaagtggtaagta
+6526026/1
@@@DDDDDHBHHHJJJHDHIIJIIJIIJJIGDFHHIGIJIJDFHFHIIFC
@6526027/1
cttcctcaagcgctggtaacgctttatcgggttctgctaagtggtaagta
+6526027/1
CCCFFFFFHHHHGJJIAFHIJJIJJJJJJJJJJJIFIJIIIBGHFGHHFG
@1037481/1
agggactaccacacgaaaggcagttcaccatcgcttgtcatgtgttgaaa
+1037481/1
@@@FFFFFHHHHHJJJJJGIIIJJJIJJJJJIJJJJJIHIJJJJIIJJJJ
@3102965/1
cattcgaaaagtaaacgtcagtttgcgtttcaatgcatcgataagacgaa
+3102965/1
?@@FDEDEHFDDFCHIICF@FHHIIIIGIGGIIIIEEGEHIIGGIHIBHA
@3103897/1
cattctatgaaatggaacacgaagaggg
+3103897/1
1?@DDD;D?A?<?B2::3<?FGA8@F38
@5131220/1
ctatggttgagtgaaaaaggtgggaaatgttgactgttgtagctgattaa
+5131220/1
@@@FFFBDHBFCFDHIIIII:CHHDHIIGFH@CGGFCFBB?DDFG?DF4B
@5131221/1
ctatggttgagtgaaaaaggtgggaaatgttgactgttgtagctgattaa
+5131221/1
@B@FDFEFHFHFFGIIJJJICGHJJJJJDIIJJJIIJJJGHIJJJCHIHI
@5131222/1
ctatggttgagtgaaaaaggtgggaaatgttgactgttgtagctgattaa
+5131222/1
@C@DFDFFGHFCF<E@GGGICCCDEHDGHHIIGIIGIIIEH@GGEHIIII
@5131223/1
ctatggttgagtgaaaaaggtgggaaatgttgactgttgtagctgattaa
+5131223/1
@C@FFFDDFGHDFGIJJJIJ:FHIIJJFIHGIJJIJIJIHIHJJJEHIGI
@5131224/1
ctatggttgagtgaaaaaggtgggaaatgttgactgttgtagctgattaa
+5131224/1
BC@DFFDDHFHFHEHJIIJJBGIIHGIJJIJJJIIJHIJHIGIJJFHIGG
@5131225/1
ctatggttgagtgaaaaaggtgggaaatgttgactgttgtagctgattaa
+5131225/1
CCCFFFDFHFHDFGJJJIJJ:FHIIJJJJHIIJIJJJIIHIIJJJEHIIH
@5131226/1
ctatggttgagtgaaaaaggtgggaaatgttgactgttgtagctgattaa
+5131226/1
CCCFFFDFHHHDFHJJJJJJCGIJIIJJJJJJIIJJJJIHJJJJJGIIIG
@5131227/1
ctatggttgagtgaaaaaggtgggaaatgttgactgttgtagctgattaa
+5131227/1
CCCFFFEFHDHFHIGJJJJJ<FGIGGIGIIIGGIJIIIEHIJJIJHIIHG
@7852946/1
gcgaattttttcattaagctcatgttgtgacaggggtagtaataatggat
+7852946/1
CCCFFFFFHHHHHJJJJJJJJJJJGIIHIJIIJJJJ?FHHHIEIJGGIIH
@7220408/1
gaaaatttctaatattgcgatatttttttatcgatctggcttcaatgttt
+7220408/1
@?@DDFFFGFDHDEGIIGIEBDGHIJJIIEGHJHJIJIIGGIF@FGIIII
@7220409/1
gaaaatttctaatattgcgatatttttttatcgatctggcttcaatgttt
+7220409/1
@@8BBDDDHHFHHCHIIEHGGGHIIIJJJJIGHGJJII><BDFFGHIDGH
@7220410/1
gaaaatttctaatattgcgatatttttttatcgatctggcttcaatgttt
+7220410/1
@@@DFFFFHHGHHJJJJJJIJJJJJJJJJJJJIIIIIJGGIJJJIJJIII
@7220411/1
gaaaatttctaatattgcgatatttttttatcgatctggcttcaatgttt
+7220411/1
BBCFFFFFHHGHHJJJJJJJJJJJJJJJJJJJJIJJJJJJJJJIJIJIIJ
@7220484/1
gaaaatttgaaaagtatcatgagttttgtgattctccgaagagtatgtct
+7220484/1
@@;:DDDDHHHHHIAEHIIIIHIHHIIIHHIIIIIIIIIIIIIDFHIIHI
@3106741/1
cattgaccaatcgccaccaatgcttggtgcagctatccactttgccagtg
+3106741/1
CCCFFFFFHHHHCFHIJJJJJJIJJIIGGIIJIIJJJJJJJJJJJJIJIJ
@3723150/1
ccgcagatggccaccaccattctatgaaatggaacacgaagagggactac
+3723150/1
@C@FDFFDHBBDFDFHJGJIIGHHIG@FEIGGHIIJIIJDIGIDAEHGJE
@3723151/1
ccgcagatggccaccaccattctatgaaatggaacacgaagagggactac
+3723151/1
CCCFFFFFHHHHHIJIJJJIIIJJJJJJIJIIIJJJJGIJJIJJIJIIII
@3723152/1
ccgcagatggccaccaccattctatgaaatggaacacgaagagggactac
+3723152/1
CCCFFFFFHHHHHJJJJJGGIGIJJIIGGGJGGGGIGGIJIDGIJGIIGG
@3110185/1
cattgcttgtggtcacttttcgcgcaaaggtaaaatcgttctagacatac
+3110185/1
@@BDFFEFHHHGFIIJJJJJJIJJJJJIJJBGHHIIJJHIIJJJJJJJIJ
@7855234/1
gcgacggctcagcaactcctggaggacgctgacgggag
+7855234/1
CCCFFFFFHHHHGIIIGIJJJJIIJIIEIGIIIJII8@
@1044247/1
aggtaatacactattattaggcactagttattaattataatcatcaatat
+1044247/1
@BCBDFFFHHHHHJJJJJJJJJJJJJJJJJJJIJJJJJJIJIJJJJJJIJ
@4461861/1
cgcgcgtaaagtgaccaaagcaaagacgcaataagtgatacaagaaaata
+4461861/1
@<?DFFDFHHHFHIIIJJJJJJJJJJIJIFJJJJIBFHIIJJJJIJJJIJ
@4461862/1
cgcgcgtaaagtgaccaaagcaaagacgcaataagtgatacaagaaaata
+4461862/1
CCCFFFDDGHHFFGGHGIIGIGIJIJJIJJJJJJJDGHIJIJJIIJJJIJ
@4461863/1
cgcgcgtaaagtgaccaaagcaaagacgcaataagtgatacaagaaaata
+4461863/1
CCCFFFFFHHHCFHIJIJJIGIJJGGIIIJIIJJJBGGGIHIJJJJJJJJ
@4461864/1
cgcgcgtaaagtgaccaaagcaaagacgcaataagtgatacaagaaaata
+4461864/1
CCCFFFFFHHHFHIJJJJJJJJJJJIIJIIJJJJJDGIIIIIJJJJJJJJ
@4461865/1
cgcgcgtaaagtgaccaaagcaaagacgcaataagtgatacaagaaaata
+4461865/1
CCCFFFFFHHHFHJJJIJJJJJJJJJJJJJJJJJJFHIIIGIJJJIJJJJ
@4461866/1
cgcgcgtaaagtgaccaaagcaaagacgcaataagtgatacaagaaaata
+4461866/1
CCCFFFFFHHHFHJJJJJJIIJJJJJJJJJJJJJJFHIJJIJJJJJJJJJ
@4461867/1
cgcgcgtaaagtgaccaaagcaaagacgcaataagtgatacaagaaaata
+4461867/1
CCCFFFFFHHHHHIJIJJJJIJJJJJJJJJJJJJJFHJJIJJJIIJJJJI
@1044883/1
aggtactatgtgtgtttggctagattctgtttgacattcgaaaagtaaac
+1044883/1
BBCDFFFFHHFHFHHIJJJJJJJJJJJJJJJJJJJJJJJJJJJJJIIJJI
@1044938/1
aggtactcgagggcatgatgagcagccgagcccttggcttccttcggagt
+1044938/1
B@CDDFFFHHFGHJJJJJIIJJIJJJJJJJJJJJGJJJIJJJJJIJJGGE
@7226309/1
gaaacatgtcagttatatattcacctttatatatgtcacattttgtggtt
+7226309/1
CCCFFFFFHHHHHJJJIJJJJJJJJJJJIJJJJJJIIJJJJJJJJHIJIJ
@7226310/1
gaaacatgtcagttatatattcacctttatatgtcacattttgtggttct
+7226310/1
=?@ADDDDFFDFFGDEEIGGIFHIIGGIIIICIHFFHIEFGHIEGGDGHD
@7226311/1
gaaacatgtcagttatatattcacctttatatgtcacattttgtggttct
+7226311/1
CCCFFFFFHHHHHIIJJJJJJJJJJJJJJJJJJJJJJJJJJJJIJJIIIJ
@7226312/1
gaaacatgtcagttatatattcacctttatatgtcacattttgtggttct
+7226312/1
CCCFFFFFHHHHHJJJJJJJJJJJJJJJJJJJJJJIJJJJJJJIJJIIII
@1045883/1
aggtatttgtacatgaagttgtctgcccctttcttaatcggttctgcatg
+1045883/1
BBCADEFFHHHHHJJJJJJJJJJJJJJJJJJJJJJIHGHIJGGIJJJIGJ
@445078/1
aacaggcaaaactccgaaggaagccaagggctcggctgc
+445078/1
CCCFFFFFHGHHHJIHIJJIIIIFIIJIIJJIJE@F=BC
@445079/1
aacaggcaaaactccgaaggaagccaagggctcggctgctcatcatgccc
+445079/1
CCCFFFFFHHHHHJJJJJJJJJJJJJJJJJJJJJJJIJJFJJJJJIIJJI
@1046781/1
aggtgaggtatttgtacatgaagttgtctgcccctttcttaatcggttct
+1046781/1
BBCBDFFFCHHHHJIGIIJJJJJIJJJJJJJJJJJJJJJJJJJJJJJJJJ
@6532662/1
cttccttcggagttttgcctgttccgtagcagacggccactgacaaagtg
+6532662/1
CCCFFFFFHHHHFIJJJJJJJIJJJJJJIJJJJJJJJJJJJIJJJJIJFH
@6532663/1
cttccttcggagttttgcctgttccgtagcagacggccactggcaaagtg
+6532663/1
CCCFFFFFHHFDDHGJIIIJIJJJIJJJJJJIIIIIFIJJIJFIHGGIFF
@5839956/1
ctgacatgtttcatatgtagaacgaattttgtgcatacaaaaatagtaaa
+5839956/1
?@@DDDDDHBHBFHI@B2C<A?FA:?:FHI92@BGBB??CGH;BF<GHI9
@6534719/1
cttccttggaggaggcacatacttcggtttctttgcgttcaccttcctcg
+6534719/1
@@@DFFFFGHFFHEGGHGDAFHIEDCEB<FHGIGGHGHIIHIIGC;CFHA
@6534720/1
cttccttggaggaggcacatacttcggtttctttgcgttcaccttcctcg
+6534720/1
CCCFFFFFHHHHHJJIJJJGJJJJJJJIJJJJJJJJJJJIJJJJJJJJJI
@5137455/1
ctattattaggcactagttattaattataatcatcaatattatctatcga
+5137455/1
=@@4ABDFHHHHHJIIJGHJJJJJJJJJJHIJJJJJGIIJJJIGIJIIJG
@5137456/1
ctattattaggcactagttattaattataatcatcaatattatctatcga
+5137456/1
@@@DD?DDF?DDHIIEEDI?IIGGIICHHHIGIIGGIHHIFGHEIIIIG?
@5137457/1
ctattattaggcactagttattaattataatcatcaatattatctatcga
+5137457/1
CCCFFFFFHHHGHJIJJHJJJJJJJJJJJJJIJJJJJJJJJJJJJJJJJJ
@5137458/1
ctattattaggcactagttattaattataatcatcaatattatctatcga
+5137458/1
CCCFFFFFHHHHHJJJJJJJJJJJJJJJJIJJJIJJJJJJJJJJJIJJJI
@447652/1
aacagtttgatgttgctgttgtggagctgtttgtctgccccaagtgggtt
+447652/1
CCCFFDFFHHHHHJJJJFIIGHGJHJHIJIIJIJIJJJJJJGHIGHII@F
@447653/1
aacagtttgatgttgctgttgtggagctgtttgtctgccccaagtgggtt
+447653/1
CCCFFEFFHHHHHJJJJJJJIIIJIJIJJIJIJIHIIJJJJIIIHIJJDG
@1050958/1
agtaacggcagcactattgacactaagaaatcacagagccccgggcccag
+1050958/1
@C@DFFFFGHHFBGGDHI@BHDEFHIDGHIBGGGF@E@FHII?@GGIHEE
@2444670/1
caattcttcaagcactacatcctagcattacttcatggggttcccttttg
+2444670/1
CCCFFFFFHHHHHJJJJJIIJJIJJJJJJIJJJJIJIJJJHHIIJJJJJJ
@5845727/1
ctgacgggagtcttgctcggcatggaggccatttcttgagagtagagcaa
+5845727/1
@=@DDD8?:?2AF<FGBGEFED01:C;?DBDFFFEIIF<B8BFFBFIIC=
@3116059/1
catttatcaaggttttcaaactgttaaaaaacctgctgaatgtgcgccaa
+3116059/1
@@CFFFFFGHHGAGHJDFHIJJIJJJIIIJJJIIGHIIJIIIIJIIIIJJ
@3116060/1
catttatcaaggttttcaaactgttaaaaaacctgctgaatgtgcgccaa
+3116060/1
CCCFFFFFGHHHDHIJJJJJJJJJJJJJJJJJJJJJJJJIIJGIIJIJJI
@3116061/1
catttatcaaggttttcaaactgttaaaaaacctgctgaatgtgcgccaa
+3116061/1
CCCFFFFFHHHHAFGHJJJJJJGIIIGJJJJIJFEIIFIJJJJIGJJJIF
@3116597/1
catttatgtaacatgtgtgcttaagtggcttaccttctacttaccactta
+3116597/1
CCCFFFFFHHHHGIJIJIIJJJJJJIJIIJJJJJIIJJJJJJJJJJJJJI
@4465982/1
cgcggaatttcaacacatgacaagcgatggtgaactgcctttcgtgtggt
+4465982/1
C@@FFFFFHHHHGJJJJIGIIJJJJJJJJJHGHIIJJIGIJJJJBFFHIH
@3729094/1
ccgccacactgtagagaattcacttatgaatgtggcataggttctgtcaa
+3729094/1
CCCFFFFFHHHHHJJJIJJJJJJJJJJJJJJJFIJJJJJIJGHIJJIIIJ
@5137985/1
ctattcacgacagtcaaaatagagagaaaatatataaagtgaaagtcaaa
+5137985/1
CCCFFFBDFHHHGCFHIJJIIGIIJIIJJJIJIJJJJJJ?BGHIJEHGIH
@5140072/1
ctattgaaaaccttgtagtggattcctaatattttttagtgaacctctct
+5140072/1
CCCFFDEEHFHHHIIEGCIGG3CHDHIEDHEFHIIHICHGIIIHGGGGIC
@452717/1
aacatttcccacctttttcactcaaccatagctttctcagcgtgtttaat
+452717/1
CCCFFFFFHHHHHJJJJJJJJJJJJJJJJJJJJJJJJJJJIJFHFHIIJJ
@2446867/1
caattggcgcacattcagcaggttttttaacagtttgaaaaccttgataa
+2446867/1
CCCFFFFFHHHHHJJJJJIJIJAFHIJJJJJJJFHIJJIJJJJJJJJIIH
@7859900/1
gcgagcttcatgatcccctgaagaatatatcttgaagaactattattttt
+7859900/1
CCCFFFFFHHHHHJJJJJJJIJJJJJJJJJJJJJJJJIJJJJJJJJJJJJ
@1056111/1
agtagctgaagtaaaagtgtgctccattggtttatcctctactgtacaac
+1056111/1
CCBFFFFFHHHHHJJJIGIHIIIJJJJJJJIJJJIJJJJIJJJJJJJJJJ
@3732216/1
ccgccattctcttggctagcttctttgacttgccagtgccaatttcgcgg
+3732216/1
CCCFFFFFHHHHHIJJIJIIIJIIJJEHIGIEHIGGEHGIIIIHIIGIJI
@3732217/1
ccgccattctcttggctagcttctttgacttgccagtgccaatttcgcgg
+3732217/1
CCCFFFFFHHHHHJIIJJIGGIGJIJEHGJJIJIIICGHIJJGIIICHEH
@5147275/1
ctcaaaaacgtatgacaaaactatagagaaaccagaattacaggaaatgg
+5147275/1
CCCFFFFFHHFHHJJJJJJJJIJJJJJJJJIJJJJJJIGGGIJIGGGIHG
@7236966/1
gaaacttgcggtttaccccaagcttgaggttcctgtggtggagtttgttg
+7236966/1
CCCFFFFFHHHFHJJJJJJBHIJJJJJJJIIJIJIFHJBFHFHDGGJJJI
@7238668/1
gaaagaaaaaaatgtcaaaattttgcaaattatgtggcattttgacattt
+7238668/1
CCCFFFFFHHHHHIIIJJJIJIIJDHIIIJIJIIHIIIJIIIJJIJJJII
@2449370/1
caatttacatattatttttgacttgaataaatttttaaatttaaaaatgc
+2449370/1
CCCFFFFFHHGHHJJJJJJIIJJJJHHHJJJJJJJJJJJJJJJJJJJJJJ
@2449371/1
caatttacatattatttttgacttgaataaatttttaaatttaaaaatgc
+2449371/1
CCCFFFFFHHHHHJJJJJJJJJJIJFFHIJJJJJJJJJIJJJJJJJJJJJ
@456035/1
aaccaatggagcacacttttacttcagctacttgaaccgtacgtcaaatg
+456035/1
CCCFFFFFHHHHHJJJJJJJJJJJJIIJJJJJJJIJJIIFHJIDHHIIJI
@3120785/1
catttgggtacatctacaccctcttccagaacgttagatgataccaagac
+3120785/1
B@=DFFFFFHHHHJJJJJJJJJJJJJJJJJJJJIJJJJJJJJJJJJJJJJ
@5846899/1
ctgacgtcactcatcccagccctgattcgcaacatataccgagtgtggcg
+5846899/1
@@@FFFDDHHHGHEHJJGHJIJIGGGIJJIIJJIGIJIJJJIICACFIJJ
@457523/1
aaccagacaaagcacctatcgaatcgaatattagtagcaagatccg
+457523/1
CC@FFFFFGHHHGIIIJJJJJJJIJJJIGEGIFGGIGIECHIBFHG
@2452636/1
caatttgaaattttttccaaacccgaaaaaagtttatttatcatacacag
+2452636/1
CCCFFFFFHHHHHJJJJJJJJJJJJJJJJJIJGIIJJJJJJJJJJJJJJJ
@4474271/1
cgcgtaaagtgaccaaagcaaagacgcaataagtgatacaagaaaatata
+4474271/1
@@@DDFFFHACBFIFGABBEHHCIIIIGIGHGI??FBFHIIGEIGHIIIG
@4474272/1
cgcgtaaagtgaccaaagcaaagacgcaataagtgatacaagaaaatata
+4474272/1
CCCFFFFFHHHHHJJJJJJJJJJJJJJJJJJJJDGIIJJJJJJJJJJJJJ
@7863509/1
gcgatattttttcggaaaaaagtgagtttaggatatcttacgttctggca
+7863509/1
@@@D?DDBDDHDDA<1CAAAH::?@BHHGFAFHGIGFHI@D6C=F=@9FH
@7863510/1
gcgatattttttcggaaaaaagtgagtttaggatatcttacgttctggca
+7863510/1
CCCFFFFFHHHHFIJHIJJJJIFGHIHIJIGIGIIJJJJJJJHGIIIJGI
@7864039/1
gcgatctcctgcaagaactgaacaaagttgaagtccttggcgttgaagct
+7864039/1
CCCFFFFFHHHHHIJJJJJJJJJJJJJIJIJIJHHIJJJJJIIJJIHIJI
@6543896/1
cttcgaggtaacctacgtggacatcgaagaaaaaacattgaccaatcgcc
+6543896/1
@@@FFFFFDFHHHGIJJEGBADHGIGIBEDGGIIJGIAFDHIGEGGG6CF
@6543897/1
cttcgaggtaacctacgtggacatcgaagaaaaaacattgaccaatcgcc
+6543897/1
BCCFFFFFFHHHHJJJJHIJIJJJJJJJIIIIJJJJIJJIIJGHIIJ;FE
@6543898/1
cttcgaggtaacctacgtggacatcgaagaaaaaacattgaccaatcgcc
+6543898/1
CCCFFFFFDFHHHJJJIGIIGIJJJJIJJJJJIJJIJJJIJJJJJIJBFE
@6543899/1
cttcgaggtaacctacgtggacatcgaagaaaaaacattgaccaatcgcc
+6543899/1
CCCFFFFFFHHHHIJJJGIJIJJJJJJJJJJJJJIIJJJIJJJJIJJAGG
@6543900/1
cttcgaggtaacctacgtggacatcgaagaaaaaacattgaccaatcgcc
+6543900/1
CCCFFFFFFHHHHJJJJGIJIIJJJJJJJIJJJJJJJJIIGIIGIJGHHH
@6543901/1
cttcgaggtaacctacgtggacatcgaagaaaaaacattgaccaatcgcc
+6543901/1
CCCFFFFFFHHHHJJJJGIJIJJJIJIIJJJJJJIIIJJEHIIJJIIGHG
@7239259/1
gaaagaaattaaacacgctgagaaagctatggttgagtgaaaaaggtggg
+7239259/1
CCCFFFFFHHHGHJJJJJIJIJIJIJJJIJIJGHIHIGGHGIJJIJDGII
@7239260/1
gaaagaaattaaacacgctgagaaagctatggttgagtgaaaaaggtggg
+7239260/1
CCCFFFFFHHHHHJJJJJJJIIJIIJJJJJJJIIJIJGHIJIJJJJFHII
@7864995/1
gcgatggtgaactgcctttcgtgtggtagtccctcttcgtgttccatttc
+7864995/1
@@@FFDFBFDDHFBGEHHIIGGI8E1FFHHGHIIEGGEDB=099?BGHIG
@3124650/1
catttttaacacagttcttactttaacacattgtgttaaacagcctacat
+3124650/1
CCCFFFFFHHHHHJJJJJIIHJJJJJJJJJJJJIJJIJJIIJJJJJJJJJ
@7243575/1
gaaagacttcgactttttactatttttgtatgcacaaaattcgttctaca
+7243575/1
@CCFDEFFHFHHHJJJIICHHIHIJHGEBGGGDGGGEHHIJII;BFGIJC
@7243576/1
gaaagacttcgactttttactatttttgtatgcacaaaattcgttctaca
+7243576/1
C@CFFFFFHHHHHJJJJJJJJJJJJJJJIJJJJJJJIJJJJJJJIJJJII
@7243577/1
gaaagacttcgactttttactatttttgtatgcacaaaattcgttctaca
+7243577/1
CCCFFFFFHHFHHEIJJIGJGIJJJJIJHIJJJJJJJJJJJJJIJIIJII
@7243578/1
gaaagacttcgactttttactatttttgtatgcacaaaattcgttctaca
+7243578/1
CCCFFFFFHHHHHJJJJJIIJJJJJIJJFIJJJJJJJJJJJJJJJJJJII
@7243707/1
gaaagactttgactttttactatttttgtatgcacaaaattcgttctaca
+7243707/1
CC@FFFFFHHHHHJJJJJJJJJJJJJJJIJJJJJJJJJJJJJJGJJJJII
@7243708/1
gaaagactttgactttttactatttttgtatgcacaaaattcgttctaca
+7243708/1
CCCFFEFFHHGHHJJJJJJJJJJJJJJJIJJJJJJJJJJJJJJJJJJJJI
@3129172/1
ccaaaaacaacgctcccatgagagcttcaaagcaattagccatggcgtgg
+3129172/1
CCCFFFFFHHFADHHIIIIJIGGGEEFFGIJFEAFHFHH<DGHIEHIHIJ
@2457933/1
caatttttatcgagttattgatttcgaggaataatacggacttccat
+2457933/1
@@@FFBFFHHHHHIIIJJJJGIGIIJIIHJJJJJJIJIGGIIJJJJE
@459853/1
aacccattacacaagacccccaaccacaacaaggaggtaaaaagaagaaa
+459853/1
CCCFFFFFHHHHHJJJJJJJJIJJJJJIJJJIJIIIJ?DHIIJIJJJJJJ
@1756195/1
atttgatgcaaagtatagaggttgtacccaaacttttcggggtgcaatct
+1756195/1
:?;D;A?DFFFF><A<<CBDEFG@EHEHCFIEEFGFFD?A@G?@DAFCFF
@1756196/1
atttgatgcaaagtatagaggttgtacccaaacttttcggggtgcaatct
+1756196/1
@@@DDFFDBDHFH<?CGGEHIHIGIGGGIIGGBFHGHIIIGHFGGHIIAF
@1756197/1
atttgatgcaaagtatagaggttgtacccaaacttttcggggtgcaatct
+1756197/1
@@@FFFFFGHHHGEHIJJGIIGIGHEIJIIJJJJIIIJJIDB8@FGHGHI
@1756198/1
atttgatgcaaagtatagaggttgtacccaaacttttcggggtgcaatct
+1756198/1
@B?DDFFFHHHGHHGJJIIIJFHGHIIJIIJJJJJJJJJIIGFFHJJIII
@1756199/1
atttgatgcaaagtatagaggttgtacccaaacttttcggggtgcaatct
+1756199/1
CCCFDFFFHDDAFEGGIJHIIIIJHIIJIIIJGHGIDHGBFG@FHHGHHG
@1756200/1
atttgatgcaaagtatagaggttgtacccaaacttttcggggtgcaatct
+1756200/1
CCCFFFFFGHHHHFHIIIIHIFHHEHGIHGGIJJJJEIJIJIDHGHJJIJ
@1756201/1
atttgatgcaaagtatagaggttgtacccaaacttttcggggtgcaatct
+1756201/1
CCCFFFFFHHHHHFHIIJJJJHHJHIJJJJIGIJJJJIJJIJGGIIHHII
@1756202/1
atttgatgcaaagtatagaggttgtacccaaacttttcggggtgcaatct
+1756202/1
CCCFFFFFHHHHHFHIJJJJJHHJIJJJJJJEHIJJJJIJIJHHIJJJJJ
@1756203/1
atttgatgcaaagtatagaggttgtacccaaacttttcggggtgcaatct
+1756203/1
CCCFFFFFHHHHHFHIJJJJJHIJJJJJJJJJJJJJJJJJJJIIJJJIJJ
@1756204/1
atttgatgcaaagtatagaggttgtacccaaacttttcggggtgcaatct
+1756204/1
CCCFFFFFHHHHHGHIJJJIJFHJJJJJJJJJJJJJJJJJIJHHIJJJJJ
@1756205/1
atttgatgcaaagtatagaggttgtacccaaacttttcggggtgcaatct
+1756205/1
CCCFFFFFHHHHHGIIGIJIJFHIHIJJJJJJJJJJJJIJJJFFHJJJFJ
@1756206/1
atttgatgcaaagtatagaggttgtacccaaacttttcggggtgcaatct
+1756206/1
CCCFFFFFHHHHHGIIIJJJJFHJJJJJJJJEHIJJJJJJIJIIJJJJJJ
@2460728/1
cacaaaaatgtcaaatcatgtcaaaaccccggcgatggttcttcaagagc
+2460728/1
CCCFFFFFGHHHHIJJIJIIIJIJJJJJJJJGIJHIIIHHJJIJIHHGID
@5152035/1
ctcaaaatcatgaccaaaaagtgaacagctatcgatacacagtcat
+5152035/1
@@@DFFFDDHHFFGIIJJJJJAFHIGGIGGHGGEHEGGIJJJDGHG
@5152036/1
ctcaaaatcatgaccaaaaagtgaacagctatcgatacacagtcat
+5152036/1
CCCFFFFFHHHHHJJJJJJJICHIJJJJJJJJJJJJJJJJJJJJJJ
@3740311/1
ccgcgaaattggcactggcaagtcaaagaagctagccaagagaatggcgg
+3740311/1
CCCFFDFFGHFHFIJGIJIJJJFHGIJJIJIJJIGGIGJJJJFIGJIJGI
@3133262/1
ccaaaacatgaccatgatgcactcggccggaccgattcagcccccaccaa
+3133262/1
@@@BDDFFFFFHDHHEHHGEHICH@=A@FFHEGIGGG;@@4@DEAHFDDB
@3133263/1
ccaaaacatgaccatgatgcactcggccggaccgattcagcccccaccaa
+3133263/1
CCCFFFFFHHHHHJJJJJJJJJJJJJJJJJJJIJJJJJJJIIJJHHFFFC
@461211/1
aaccgattaagaaaggggcagacaacttcatgtacaaatacctcacctta
+461211/1
CCCFFDDFHGHHHJJJJJJJJJIJJJJJJJJJIJJJJJJJJJJJIJJJJJ
@6547123/1
cttcgatcttccggttccggtggccaccagatcgttgttaaggaacacgc
+6547123/1
:11ADDFFHHHHGJIJJJJIHJJIIIJIJGJIJIIIJJJJJJJJJJJJJI
@6547124/1
cttcgatcttccggttccggtggccaccagatcgttgttaaggaacacgc
+6547124/1
@@@?D3DDDHFHHDFHGG:EGH<HGFGGGI>FGG@DFCDGGCFGGHIHBB
@6547125/1
cttcgatcttccggttccggtggccaccagatcgttgttaaggaacacgc
+6547125/1
@@@DDDDDFHDDH>@FCC@FG<GGCHBGIEFFGHFFBHFFEGIIIEIIGF
@6547126/1
cttcgatcttccggttccggtggccaccagatcgttgttaaggaacacgc
+6547126/1
@@CFDBDEBDF<D<@@EEHIDHG>DHCCGCI<DGIGGIABGIIGIIIEGB
@6547127/1
cttcgatcttccggttccggtggccaccagatcgttgttaaggaacacgc
+6547127/1
CCCFFDDFHHHHHJAHIJJIHGIJJJJJJJJJJJJJJIJJJJJJJJIJII
@6547128/1
cttcgatcttccggttccggtggccaccagatcgttgttaaggaacacgc
+6547128/1
CCCFFFFFHGHHHJGIIJEH8EGIJJJJJIJJJJGEIIJJJJJIIJJJJI
@6547129/1
cttcgatcttccggttccggtggccaccagatcgttgttaaggaacacgc
+6547129/1
CCCFFFFFHHHHDIEHHJGGAGGGIIJJJIIIJIHIIGIJJJJJIJJIII
@6547130/1
cttcgatcttccggttccggtggccaccagatcgttgttaaggaacacgc
+6547130/1
CCCFFFFFHHHHGJHIJJJJGIGJJIJJJJJJJJJJJJJIJJJJJJJJJJ
@1761727/1
atttgcgacatttgacgtacggttcaagtagctgaagtaaaagtgtgctc
+1761727/1
CCCFFFFFHHHHGIIJIEHIIJFHIHGHDGIIIJIJFIFIJJI?DBFFHI
@7871819/1
gcgccatccacgagccaatcttccgctacc
+7871819/1
?@@DDDDDBBFHFGIAAFEIGEHEEHH:@G
@7871820/1
gcgccatccacgagccaatcttccgctaccgcgtgttccttaacaacgat
+7871820/1
CCCFFFFFHHHHHJJJJJJJJJIJJIIJJJGIJGGGIIJJJJJJJJJJGG
@2463643/1
cacaaaatgtgacatataaaggtgaatatataactgacatgtttcatatg
+2463643/1
CCCFFFFFHHHHHJIJIJIJGJAFHGJIIJJJIJJJEIIEGGFIGEIJCG
@2463764/1
cacaaaattcgttctacatatgaaacatgtcagttatatattcaccttta
+2463764/1
C@@FFFFFHHHHHJJJJJJJJJJJJJJJJIJJJIJJJJJJJJJJIJJJJJ
@2463765/1
cacaaaattcgttctacatatgaaacatgtcagttatatattcaccttta
+2463765/1
CCCFFFFFHHHHHIJJJIIJJJJIJJJJJIIIJFIJJJJJJJJJJJIJJJ
@1765380/1
atttgcttttgttccaagttttcgcgcttggcgcg
+1765380/1
CCCFFFFFHHHHHJJJJJIJJJJIJGGEGCHDDG?
@464656/1
aaccttgataaatgaaagaaattaaacacgctgagaaagctatggttgag
+464656/1
CCCFFFFFHHHHHJJJJJJJIJJJJJJJJJJIJIIJJJJJIIIJJHIJGH
@6549379/1
cttcgatgtccacgtaggttacctcgaaggattgttcgctggcgatctcc
+6549379/1
CCCFFFDDHHHHHIDADECHHJJJJJJJJIGIJIIJJJFDIJJJJIIIIJ
@1069781/1
agtgtattacctctaaagctatctactcgttatataatcatcattcaaac
+1069781/1
@B@FDEFFGHHHHJBHJJJJJJJJJJJJJHJJJJJJIJJIIJJJJJJIJJ
@466029/1
aacgaaatgtcaagagcataaagtatgtctagaacgattttacctttgcg
+466029/1
CCCFFFFFHHHHHJJJJJJJJJJFHIJIIIJJJJJJJJJJJJJJJJJJJI
@1070995/1
agttaaccagacaaagcacctatcgaatcgaatattagtagcaagatccg
+1070995/1
BB=DDFFFHHHHHJJJJJJJJJJJJJJJIJJJJJJJJJIIJJJJIJIJJJ
@1769830/1
atttggcttcttcccccaaggataacctctctgtcggtagatttccgtga
+1769830/1
BCCFDFFFHHHHHJJJJGGIJGIIJIJJJJJJJIJJJHGHFIJJIIEGID
@7252317/1
gaaagctatggttgagtgaaaaaggtgggaaatgttgactgttgtagctg
+7252317/1
C@CFFFFFHHGCFHHIAFCGIJJJJFHIJIJIEIFIIIJJJGHGDDGIJJ
@1770140/1
atttgggagtgatgccgcgacggctcagcaactcctggaggacgctgacg
+1770140/1
CCCFFFFFFDFHHJJJJGIGIEDHIJJJJJJJEIJFGHGHHEFFDDDDDD
@1770141/1
atttgggagtgatgccgcgacggctcagcaactcctggaggacgctgacg
+1770141/1
CCCFFFFFHFHHHJJJJJIIJJJJJJJJJJIJJJJJIIJHHHFFDCDDDD
@2470816/1
cacaaagttctcaacaaccagctcctacatctcaacaacaagctgcatgg
+2470816/1
CCCFFFFDHHHHHJJJJJJIIJJJJJJJJJJJJJJJJJJJIIJIJJJJJJ
@7254764/1
gaaaggcagttcaccatcgcttgtcatgtgttgaaattc
+7254764/1
@<?DDDFFFAD?<BBFHG;@DGCFEHGIIBHGEHEGFGF
@7254765/1
gaaaggcagttcaccatcgcttgtcatgtgttgaaattccgcgaaattgg
+7254765/1
@CCDFFFFHHHFFGIJJIIIIJCHDEGHIDEGCHHIIJHEGGGIG:FHGI
@7254766/1
gaaaggcagttcaccatcgcttgtcatgtgttgaaattccgcgaaattgg
+7254766/1
CCCFFFFFHHHHHJJJJJJIJJJJJJJJIIJJJJJJJJJJJJJJIJJJJI
@5858529/1
ctgagaatcggtattcgggactgaaagacactaagattaccaagttgggc
+5858529/1
CCCFFFFFHHHAFHGHGJJBHIJJJJIJIJJJJJIFHHJJJJJJHIJJJJ
@1073816/1
agttattgatttcgaggaataatacgaacttccatagattcaaatgaagt
+1073816/1
@C@FFFFFFHDFDIGGGBHGIJAHHHGIIJJJECIJJIJGDGIJJJGGG9
@5861277/1
ctgagagtctcttcgtcactcgcaaatgtagaaggcagattgttaccctc
+5861277/1
CCCFFFFDHHHHHJJHJJJJJJJJJJJJIIJJJJIIHIJJJJJJJJJJJJ
@5861278/1
ctgagagtctcttcgtcactcgcaaatgtagaaggcagattgttaccctc
+5861278/1
CCCFFFFFHHHHHJIHIGJIIJIJJJJJGIIJJJIGIIHIJJJJJJIJJJ
@5861280/1
ctgagagtctgcaaatcggccaacttcttgccgacggaatttttcagcgt
+5861280/1
@@@DDB?D?CAFHIGIIG6@GGGIIIIIIIIIIGIIIIIIIIIIIIGDH@
@5861281/1
ctgagagtctgcaaatcggccaacttcttgccgacggaatttttcagcgt
+5861281/1
CCCFFFFDFHHHHJJJIGIIIJJJJJJJIJJIJJJJJIJJJJJJJJIJJH
@5861282/1
ctgagagtctgcaaatcggccaacttcttgccgacggaatttttcagcgt
+5861282/1
CCCFFFFEHHHHHJIIIJJIIEGIJJJJJJJJIJJJJIJJJJJJJJJIJG
@5861283/1
ctgagagtctgcaaatcggccaacttcttgccgacggaatttttcagcgt
+5861283/1
CCCFFFFEHHHHHJIJJIIJJJJJJJJJIJJIIHJJJJHIIIJJJJIIIG
@1779426/1
atttgtggtatctgtcgatgttgccagaacgtaagatatcctaaactcac
+1779426/1
BBBDFDEFDFHHHJHIJJJJIGIJJJJJJJJHHIJIIJJJJJJIJJJJJJ
@1779636/1
atttgtgtaattgaagttcgtattatttcctcgaaatcaataatgcaatg
+1779636/1
CCCFFDFDHHHHHJIJJIJJIIJJJJJJJJJJIJJIIJJJJJJJJJIIIJ
@1079248/1
agtttcacagttccacaaaacgctgaaaaattccgtcggcaagaagttgg
+1079248/1
@B?DFFFFHHHHHJJJJJJJIIJGIJJJJJJJJJJDHIJJJJJIGICHHI
@7260522/1
gaaagtgtgcacgatgcatttgtttattcagatttacagcaattccctat
+7260522/1
B@CFFDFDFHHHHJJJIIJJJIHJHJJGIJIIJJJJJJJJJFGGIJIGII
@5168517/1
ctcaaatccgtcaaagcaccaggagaatgcatcctaggatcctcgtatag
+5168517/1
@@@DDDBDFHDFHIDF>FHIGGGIGGGII>FGGHGGCG<<FFHIE@?DFH
@5168518/1
ctcaaatccgtcaaagcaccaggagaatgcatcctaggatcctcgtatag
+5168518/1
CCCFFFFFHGDHFIJIEHIJEGJIIJJGHIIJJJGIJJJJJJIJHBFH>B
@3140069/1
ccaaaagcctttaagtacaatatctgctggagattgcaaccacccagaca
+3140069/1
CCCFFFFFHHHHHJJGIJJJJJJJJJJJJJJJJJJJJJJJJJJJJJJJJI
@2476227/1
cacaaattagtacaactcctccaaaccttgcaaattttcaatcatgaagc
+2476227/1
CCCFFFFFGDFFDHGIJJIJIIIIJIIIJJJIGFHHIICHIJGGHIGIJE
@2476286/1
cacaaattatgtcaaattttgacatttatgtaacatgtgtgcttaagtgg
+2476286/1
CCCFFFFFHHHHHJJJJJJJIJJIJJJJJJHIJJJIJIIIIJIJJJIIJI
@5176493/1
ctcaacaacaacaacccacttggggcagacaaacagctccacaacagcaa
+5176493/1
CCCFFFFFHHHGHJJJJJJJJIJJIJIIJJJJJJJJJJJJJJJJJJJJJI
@5179605/1
ctcaaccatagctttctcagcgtgtttaatttcgttccatttatcaaggt
+5179605/1
BBBFFFFFHHHHHJJJJJJJJJFHIJJJJIJJJJJJJJJJJJJIJJJJJF
@5179606/1
ctcaaccatagctttctcagcgtgtttaatttcgttccatttatcaaggt
+5179606/1
CCCFFFFFHHHHGJJJJJIJIIFHDGHDFBGIBBGHBGAGGIEF<DE9GB
@5179607/1
ctcaaccatagctttctcagcgtgtttaatttcgttccatttatcaaggt
+5179607/1
CCCFFFFFHHHHHJJJJJJIJIFH<FH@GGIJB;CGBH>DGH@FDBECG0
@7266445/1
gaaatagaagatgtagaagttcccaaagccttaggagatgtctttgaatc
+7266445/1
BBCFFFFFHHHHHIJJJIJHIJJJJJJJJJJJJJIJJIIJIHJJJJJJJJ
@2478174/1
cacaacaacaacctggaacgagacaacagcaccctggtcctccacaacag
+2478174/1
CCCFFFFFHHHHHJJJJJIJJIIJJIJIIIIJIJIJIGFHIIJJJJJJJ9
@3745447/1
ccgcggtccacactctattaaataagcgcctataactgcttctacacaat
+3745447/1
CCCFFFADHDHFHGEBDEHHGIBFIDFGIIGIIIIIIIIGIGIIIIIIIG
@3745448/1
ccgcggtccacactctattaaataagcgcctataactgcttctacacaat
+3745448/1
CCCFFFDFHHHHHJIIIJJIIJGIIHGIJIJJJJJJJJJJJJJJJJJJJJ
@3745449/1
ccgcggtccacactctattaaataagcgcctataactgcttctacacaat
+3745449/1
CCCFFFDFHHHHHJJJJJJJJJJJJIJJJJJJJJJJJIIJJJJJJJJJJI
@5868145/1
ctgagccaggaaatgctgacgtagggttcaggttgctacaaatttcagca
+5868145/1
CCCFFFFFHHHHHJIJJJJJJGHHJJGHJJJJHIJJJJJJJJJJJJIJJJ
@5868434/1
ctgagccgtcgcggcatcactcccaaatacgaactggtccaaa
+5868434/1
@@@DDDDDHHHHHIGG@DBFHBDFFHE?FECAFGGICHGGDH7
@5868435/1
ctgagccgtcgcggcatcactcccaaatacgaactggtccaaatcgaggg
+5868435/1
@BBFFFFFHHHHHJIJIJGHIJJJGJJJJJIIJJJJJ@EIIJIHGHHHFD
@1784645/1
atttgtttgtggacataaaggaaagaaaaaaatgtcaaaattttgcaaat
+1784645/1
:BBFA2ABDCFDDIIFGJJJJGJJIGGBFGIJFHDBGIIIJJIIIGIIGG
@1787386/1
attttaaattgtataaatgaaataaggttcaaaagaaatctcggattttc
+1787386/1
@CCFFFFFHHHHHIJJJJJJJJJJJJJHHIJJJJJJJJJJJJIJIJJJJJ
@1085996/1
ataaaagtaatataaccttagatttcgaggcaaattgattgatttgccca
+1085996/1
CCCFFFFDHHHHHJIJIJJJJJJJJJIJJIIJIGIJI@HIIIJJJJIJJJ
@3749932/1
ccgctatttggtacgacgacaaagattacatcatatttgcctttaac
+3749932/1
CC@FFFFFHHHDFHIIIJJJJJJJJJJIJIIJJJJJJJJIJJJJJIG
@3749933/1
ccgctatttggtacgacgacaaagattacatcatatttgcctttaac
+3749933/1
CCCFFFFFHHHHHIJJJIJJJJJJJJJJJJJJIJJJJJIJJJJJJJI
@1087074/1
ataaaatacggcaaagagaagaaaggccgatagaatgaagtgaaagtcga
+1087074/1
@?;?DFFFHHHHHJJIIJIIIJJGIIIJJIJIJJJJJJJJHHIIIJFCHG
@1087075/1
ataaaatacggcaaagagaagaaaggccgatagaatgaagtgaaagtcga
+1087075/1
CCCFFFFFHHGHHJJJJJIJIIIHIJJIJGIIJJJIJJIJIIJJJJ=FHI
@1087076/1
ataaaatacggcaaagagaagaaaggccgatagaatgaagtgaaagtcga
+1087076/1
CCCFFFFFHHHHHJJJJJIJJJIJJJJJJJJJIFFGGIIJGHIJJJCHII
@4491586/1
cgctagcgatctcctgcaagaactgaacaaagttgaagtccttggcgttg
+4491586/1
CCCFFFFFGGHGHJIIIGGGHIJJIJJJJIJIEHHIJJDDHIGHIJHHIG
@7879727/1
gcggaacgggctgttgttgaccccaagcttgaggttgttgttgtggagg
+7879727/1
BCCFFFFFHHHHHFGIHIIGIJJJEHGIJGIDGIBFHGEGBHEGHH8CG
@7881210/1
gcggaatttcaacacatgacaagcgatggtgaactgcctttcgtgtggta
+7881210/1
CCCFFFFFHHHGHIJJJGHIJJJJIIJJIFHIJJJJJIIGJJIHI?DCBF
@6559004/1
cttcgcttttgactcgacaaaaatttaaacacattgcattattgatttcg
+6559004/1
:114ADFFHHHHHJJJJJJJJJJJJJJJJJJJJJJJJJJJJJIJJJJJJJ
@6559005/1
cttcgcttttgactcgacaaaaatttaaacacattgcattattgatttcg
+6559005/1
=?@?B@@BFDHDFAFE;C<GFEDHGGE<CFGFCBGH@<BFB?B???9?8?
@6559006/1
cttcgcttttgactcgacaaaaatttaaacacattgcattattgatttcg
+6559006/1
@@@DDDDDFF<;CAC<C1@FGII>FF@GI>FCB@GFFFCGFFG@CDFFDF
@6559007/1
cttcgcttttgactcgacaaaaatttaaacacattgcattattgatttcg
+6559007/1
@@@DDDDDHH<?FBB::@CGHGIEII@HI<?FH>GFG<?DF@GADBFHGG
@6559008/1
cttcgcttttgactcgacaaaaatttaaacacattgcattattgatttcg
+6559008/1
@CCDDDDDFH>?CEFDDEDHIJJGIJ@GIBDBDBHAGGFHDFICFDHI@D
@6559009/1
cttcgcttttgactcgacaaaaatttaaacacattgcattattgatttcg
+6559009/1
@CCFDFDFHHDBFEFBGHDHIIIFIIGIIEDFGEHFGIIIIIIIGIIIGH
@6559010/1
cttcgcttttgactcgacaaaaatttaaacacattgcattattgatttcg
+6559010/1
BBBBDDFFHHHHHJJJJJJJJJJJJJJJJJJJJJJJIJJJJJJJIJJJJJ
@6559011/1
cttcgcttttgactcgacaaaaatttaaacacattgcattattgatttcg
+6559011/1
CCCDBDDFHHDBHIIGBBFHIJJGIJIJJGGEHEIEHIIGGGGEHHIJGH
@6559012/1
cttcgcttttgactcgacaaaaatttaaacacattgcattattgatttcg
+6559012/1
CCCFFDFFHHGDHIGBDHIGJJJJJJJIJJJIJIJJJJJJJJJJJJJIIJ
@6559013/1
cttcgcttttgactcgacaaaaatttaaacacattgcattattgatttcg
+6559013/1
CCCFFDFFHHGFFIGGFAHHIJIJJJJJJGIGIJIGIGIIJJJFFIIJIJ
@6559014/1
cttcgcttttgactcgacaaaaatttaaacacattgcattattgatttcg
+6559014/1
CCCFFFDDHH>CD@EBCEAHIIIGHIGIIBCDHGIEIIIIGGIIHEHIGE
@6559015/1
cttcgcttttgactcgacaaaaatttaaacacattgcattattgatttcg
+6559015/1
CCCFFFFFHHDFHGGDEGGIJJJGIJIJJIIGGIJIJJJJJIJJJJJJII
@6559016/1
cttcgcttttgactcgacaaaaatttaaacacattgcattattgatttcg
+6559016/1
CCCFFFFFHHGHHIJIIJJJJJJJJJJJJJJIJJJJJJJJJJJJJJJJJI
@6559017/1
cttcgcttttgactcgacaaaaatttaaacacattgcattattgatttcg
+6559017/1
CCCFFFFFHHHHHJJIIJJJJJJIJJJJJJJGIIJIIJJJJJJIIJJJIJ
@6559018/1
cttcgcttttgactcgacaaaaatttaaacacattgcattattgatttcg
+6559018/1
CCCFFFFFHHHHHJJJJJJIJJIJJJJJJJJJJJJJJJJIJJJJJJJJJI
@6559019/1
cttcgcttttgactcgacaaaaatttaaacacattgcattattgatttcg
+6559019/1
CCCFFFFFHHHHHJJJJJJJJJJJJJJJJJJJJJIJIJJIJJJJJJJJII
@6560674/1
cttcggagaatcacaaaactcatgatacttttcaaattttcttttaaatt
+6560674/1
CCCFFFFFHHHHGJJJJJJJJJJJJJJJJJJJIJJJJJJJJJJJJJJ9DG
@6560675/1
cttcggagaatcacaaaactcatgatacttttcaaattttcttttaaatt
+6560675/1
CCCFFFFFHHHHHJJJJJJJJJJJJJJJJJJJIJJJJJJJJJJJJJJ?FI
@6561357/1
cttcggagttttgcctgttccgtagcagacggccactggcaaag
+6561357/1
CCCFFF?DFHHHHEHG>GHDCDABEHEHEGIIII8GGGGE9DE3
@6561358/1
cttcggagttttgcctgttccgtagcagacggccactggcaaagtggata
+6561358/1
@@@DDDDDBDFD?EEAEHEGGBCCFGEC?EHIIGGGGGGGHHIC=FBFHI
@6561359/1
cttcggagttttgcctgttccgtagcagacggccactggcaaagtggata
+6561359/1
@@@FFDDDADFHHHIGGGIHHFFIGEHGGGGGEEEHCHIDEHHC8=CG;C
@6561360/1
cttcggagttttgcctgttccgtagcagacggccactggcaaagtggata
+6561360/1
CCCFFFADHHHHHIJJJGIIJJJJJJIJIIIIEHHBHH>DDHEGHFGII>
@6561361/1
cttcggagttttgcctgttccgtagcagacggccactggcaaagtggata
+6561361/1
CCCFFFDDCFHDHJJGGEHHIJIIIGGJEEGHGGGIJGIGGJEC8BGHAD
@6561362/1
cttcggagttttgcctgttccgtagcagacggccactggcaaagtggata
+6561362/1
CCCFFFDFDFHHHJJGEHGFIIJIJJIJJJIIIIJIJJIIGGHHGGHEHI
@6561363/1
cttcggagttttgcctgttccgtagcagacggccactggcaaagtggata
+6561363/1
CCCFFFDFFHHHGJJIIGIIIEFHJJJJGIGIFIGIIJJIIJJI=FHCHI
@6561364/1
cttcggagttttgcctgttccgtagcagacggccactggcaaagtggata
+6561364/1
CCCFFFFFBFHHGJJJIHIJIIGHIJJJJIIJJIGIGGIJIIJJBFGIIF
@6561365/1
cttcggagttttgcctgttccgtagcagacggccactggcaaagtggata
+6561365/1
CCCFFFFFDHHHHIJIIHIGIGGGIGGGIJIIGHGIHIJGGJJIBFGAFG
@6561366/1
cttcggagttttgcctgttccgtagcagacggccactggcaaagtggata
+6561366/1
CCCFFFFFDHHHHJJJJHIIJIGHIJJJJJJJJJJIHJJIJJJJFGIJJJ
@6561367/1
cttcggagttttgcctgttccgtagcagacggccactggcaaagtggata
+6561367/1
CCCFFFFFFHHHDHIIIGHGIEFHIIIIJJJJFIGIGIJGIJJI=FG@CH
@7271221/1
gaaatcacagagccccgggcccagatggcattcatgcagaaccgattaag
+7271221/1
CCCFFFFFHHHHHJJJHGHGHJFIHJJJJJJJJJJJJJJJJJJJIGIJHG
@2485194/1
cacaagatgtggcaatccttgcaggatttacccgtggagggtaacaatct
+2485194/1
CCCFFFBDHDHHGIIIIGIEHGIIIIIIIIIIIIDHIHGIIBDHIIGHIG
@2485476/1
cacaagcaggatcaactcaacagctcaatccatctgagattcagcctcaa
+2485476/1
CCCFFFFFHHGHHJJJJJJJIIJJJJIJIJJJIJJIJJGIJJJJJJJJJJ
@2485991/1
cacaagctcaatacaatccccacattccaccccaatctagccactcttat
+2485991/1
BBCFADDEHHHHHJJJJJJJJJJJJJJJJIJJJJJJJJJIIJJJJJJIJJ
@7273486/1
gaaatctcggattttcataatgtgttgtgttaaatgataatagatattaa
+7273486/1
@@@FFFFFHH@DHIJGGGGIEDFHAGCFDEGHIIEGEEGGGGGIDEGHFI
@1088344/1
ataaaatccgtgatacatttccatgccttctcctaagtcgataatttctc
+1088344/1
CCCFFFFFHHHHFIJIJJJJJJJJJIJJJJJJJJJIJHIJJJJIJJJJJJ
@3750428/1
ccgctccgggcgttccgttggtctgattggctt
+3750428/1
@@@FDFFFHH?DDHIIICHGIG@DHHIGDEIGI
@3750429/1
ccgctccgggcgttccgttggtctgattggctt
+3750429/1
CCCFDFFFHHGHDHGIACFEH?B@FGHHGGGGI
@3750430/1
ccgctccgggcgttccgttggtctgattggcttgttcggg
+3750430/1
B;@DFFFFHHHGFJJIJGIIIDGGIGIJJIIJJ<=C9;AH
@1091713/1
ataaaccaatggagcacacttttacttcagctacttgaaccgtacgtcaa
+1091713/1
CCCFFFFFGHHHGIIJJJJIIJJJJJJJJIIJIIJJJJJJGIJJJIJJJJ
@1091714/1
ataaaccaatggagcacacttttacttcagctacttgaaccgtacgtcaa
+1091714/1
CCCFFFFFHGHHHJIJJGJJJJJJJJJIJGIJJIJJJGGGIIIHIJHJJJ
@5873287/1
ctgaggcctacgctgttgttgtggtccacccctttgttgcccgtttgccg
+5873287/1
BB@DFFFFHHHHHIIJIIHJJHIJJIJIJJJJIIIIHGIJIID@GHEIII
@4495233/1
cgctatttggtacgacgacaaagattacatcatatttgcctttaac
+4495233/1
@@@DDDDD?H:CA@DGF@C@EF;GBD?FFBFFHEHFDBFDCGGGHI
@5191275/1
ctcaagcgctggtaacgctttatcgggttctgctaagtggtaagtagaag
+5191275/1
@@@DDDDDDDFH:CGGGGEHIBFHFHEDHGGIEEHIIBBGFHGHBFHFHG
@5191276/1
ctcaagcgctggtaacgctttatcgggttctgctaagtggtaagtagaag
+5191276/1
@@CBDEDBFHHGFGGHIHIHIHJJJJDGGIJJJIJJFIJIIJEIIGHHGG
@5191277/1
ctcaagcgctggtaacgctttatcgggttctgctaagtggtaagtagaag
+5191277/1
@@CFFDBFGHHHHIIBEGHHGHCFGH:FHEIGDHIAF?BG?FEFIGGECG
@5191278/1
ctcaagcgctggtaacgctttatcgggttctgctaagtggtaagtagaag
+5191278/1
CCCFFFFFFGHHBEHJIIGIJHIIJJJEHIIIIIJIJBGGGIJJGJFIJJ
@5191279/1
ctcaagcgctggtaacgctttatcgggttctgctaagtggtaagtagaag
+5191279/1
CCCFFFFFHGHHDHHIHIIJJHIJJJJHIJJIJJIJJHHGFHJJHHIJJJ
@5191280/1
ctcaagcgctggtaacgctttatcgggttctgctaagtggtaagtagaag
+5191280/1
CCCFFFFFHGHHFHIJJIJJJJJJJJJIJIJJIJJJJHIJJJJJIIJJJJ
@474012/1
aacgatctggtggccaccggaaccggaagatcgaagaaagacgccaaaca
+474012/1
@CCFFFFDFHDHHJJHIJJIEIIIJJGGIIJJJJIJIIJIJJEIIHHHFF
@474431/1
aacgatggtttttcatcgccatacataaattatgggcgaccaccagtggt
+474431/1
@@@DDFFDADHDHGIIIBGGHIGCIIIEHIIIIIIIIGIEHIIIICF@FG
@475392/1
aacgattttacctttgcgcgaaaagtgaccacaagcaatgtcaaagagaa
+475392/1
?<<D=8D7CFHBFIHIGAB>FH>GG9DCF>F<FHHBGGIIIIGG@GC>@G
@475393/1
aacgattttacctttgcgcgaaaagtgaccacaagcaatgtcaaagagaa
+475393/1
?@@DBDDDFFHDCCDE@AEGHIGII:9DHEBDHHGGCFHEBBBHGGCGHI
@475394/1
aacgattttacctttgcgcgaaaagtgaccacaagcaatgtcaaagagaa
+475394/1
?BCFDFFFHHHHHJJIIJJIGIJIIDGGIJJJJIIIJJJJJJJIJIIJII
@475395/1
aacgattttacctttgcgcgaaaagtgaccacaagcaatgtcaaagagaa
+475395/1
CCCFFFFFHHHHHJJJJJJJJJJJJGHJJJJJJJJJJJIJJJJJIJIJJI
@7278831/1
gaaattaccatccaacggtattttgaaacagaaaaaaggtgcaaattaag
+7278831/1
CCCFFFFFHHHHHJJJJJFHIIJJJJJJJIJJJJJJIJJDFGIIJJJJJJ
@476465/1
aacgcccggagcggctgatatcaccaatcaggtggtgac
+476465/1
@@@DDDDDHHHFHIIBG?<?FBBDHDH?BBBE8BF5@93
@1095766/1
ataaagcgttaccagcgcttgaggaagtaacggcagcactattgacacta
+1095766/1
?@@DDFDFHFHHBDHGHGIIHECBEGA?CFDDHEDFEBG3=8=9=84=;;
@1095767/1
ataaagcgttaccagcgcttgaggaagtaacggcagcactattgacacta
+1095767/1
CCCFFFFFHHHHHJJJJJJJJJJJJJJHHIJJJJJJI@GDHHHGCHJIGI
@7281035/1
gaaattccgcgaaattggcactggcaagtcaaagaagctagccaagagaa
+7281035/1
CCCFFFFFHHHHHJJJJJIJJIJIJIJJHIJIJJIJJJJJJJJJJJJIII
@7885209/1
gcggcatcactcccaaatacgaactggtccaaatcgagggcgccatccac
+7885209/1
@@@DDDFDFFHHHHIIGIJIHBEGFHICGDHIIDBBDDBDHGHIJIJFFH
@3153164/1
ccaaacacacatagtacctctccacaaaaagggaaataaacaaggatgta
+3153164/1
@?;D?BABFHDHHGAFB?@FGDFEGGE;EGBGIDHGEGGIGGCHBGHIHG
@3153165/1
ccaaacacacatagtacctctccacaaaaagggaaataaacaaggatgta
+3153165/1
CCCFFFFFHHHHHJIIJJJJIJJJJJIJJJJJJJJJJJJJJJJJJJJJHI
@7886743/1
gcggctcacaagatgtggcaatccttgcaggatttacccgtggagggtaa
+7886743/1
??;1DDDDDDDDDIIEIIIIIIIIIIIIIIIIIIIIIIIIIIIIDIIBCE
@7886744/1
gcggctcacaagatgtggcaatccttgcaggatttacccgtggagggtaa
+7886744/1
CCCFFFFFHGHHHJJGIJJJJJJJJJJJJJJJJJJJIJIJGHIBGHI<FH
@7886745/1
gcggctcacaagatgtggcaatccttgcaggatttacccgtggagggtaa
+7886745/1
CCCFFFFFHHHGGJIHIJJGJJJJJJJJJJJJJJJJJJJIIIJIIIJFFG
@5191780/1
ctcaagcttggggtcaacaacagcccgttccgccacagcaacaacctcga
+5191780/1
CCCFFFFFHFHHHFHIJJJJIIEHJJJJJJJJJJJJIGIJJJJJIIIJJD
@5192559/1
ctcaagggcacacggcaacaaaaagt
+5192559/1
@@@DDDA7DFFFF1CEG?CEF3:BCC
@5192560/1
ctcaagggcacacggcaacaaaaagtgataatggatacaaatttgactac
+5192560/1
@??DFDDADHHFHHIIIIEHIGIIG1CFGHIGHGHGFGIIGHIIIIGDHG
@5192561/1
ctcaagggcacacggcaacaaaaagtgataatggatacaaatttgactac
+5192561/1
@@;:BD?AAFFFHIGGBHFHDFFEH:?FFCHIGAGEEGFFAGIEFDAB<C
@2496729/1
cacaattacttagagaagcacgcggaagcggtatgcagattggtgaagca
+2496729/1
@@@DDDADHHH>CFBGIGGIIIFGBHAG?BB?@FHGIG>C@F@HCGGGIH
@3756336/1
ccgctttaatttcaattttacatgtgtccattaatgaatcatccatcgta
+3756336/1
CCCFFFFFHHHHHJJIJJJIJJJIGIIIEHIJJJJJJJJJJJJIJIJJFH
@477744/1
aacgctcgtggggagcgatgacgaataaagtatgtgttcaccaagagaag
+477744/1
CCCFFFFFHHHHHIJJJJJJJIJJIJJJJJDHIJGIIJJJJJIJJJJIJH
@478118/1
aacgctttatcgggttctgctaagtggtaagtagaaggtaagccacttaa
+478118/1
CCCFFFFFGHHHHJHIIGJJJJJJCFHHIIIGHJIIJIFGIJJIIIJJJG
@7285632/1
gaaatttgctgcctcaaaaacgtatgacaaaactatagagaaaccagaat
+7285632/1
CCCFFFFFHHHHHJJJJJJJJJHHIJIJJJJJJJJJJJJJJJJJJJIJJJ
@2500518/1
cacacaacagactggtcccacacaagggcagcaaaaaggtgcccaacaac
+2500518/1
CCCFFFFFHHHHHJJGHIJIJIIJJJIJJIIIJJIJJJJDHIIJJIJJJG
@1096471/1
ataaaggtgaatatataactgacatgtttcatatgtagaacgaattttgt
+1096471/1
CCCFFFFBFHHHGJJJJJJJJJJJJJIJJJJJJJJGIJJJJJJHIJJJIF
@3155049/1
ccaaaccttgcaaattttcaatcatgaagcaagattttacctgaacaatt
+3155049/1
CCCFFDDFHHHHHGIJJJGHEIIIIJJJJIJJJJJIJIJJIGGGJIIJIJ
@3155050/1
ccaaaccttgcaaattttcaatcatgaagcaagattttacctgaacaatt
+3155050/1
CCCFFDFFHHHHHJJJJJIJJJJIJJJIJIIJJJJJJJJJJJJJIJIIJJ
@3155051/1
ccaaaccttgcaaattttcaatcatgaagcaagattttacctgaacaatt
+3155051/1
CCCFFFFFHGBFFHGJJIGGHJJJIJJJIJJJJHIIJJJJIJJGIJIIIJ
@3155052/1
ccaaaccttgcaaattttcaatcatgaagcaagattttacctgaacaatt
+3155052/1
CCCFFFFFHGGHHJJJJJJJJJJIIIJJJIJFIJJJJJJJIHIGIJIIIJ
@3155053/1
ccaaaccttgcaaattttcaatcatgaagcaagattttacctgaacaatt
+3155053/1
CCCFFFFFHGHGHGIJJJJJCHHIJJIIJJJJJJJJJJIJJJJJJJIIJJ
@3155054/1
ccaaaccttgcaaattttcaatcatgaagcaagattttacctgaacaatt
+3155054/1
CCCFFFFFHHHHGJJJJJJJJJJJJJJJJIJJJJJJJJJJJJJGIIJJJJ
@3155055/1
ccaaaccttgcaaattttcaatcatgaagcaagattttacctgaacaatt
+3155055/1
CCCFFFFFHHHHHJJJJJIJJJJJJJJJJJJJJIJJJJJJJJIIJIJJJJ
@3155056/1
ccaaaccttgcaaattttcaatcatgaagcaagattttacctgaacaatt
+3155056/1
CCCFFFFFHHHHHJJJJJJJJJJJJJJIJJJJJJJJJJJJJJJJJJJHHI
@3155057/1
ccaaaccttgcaaattttcaatcatgaagcaagattttacctgaacaatt
+3155057/1
CCCFFFFFHHHHHJJJJJJJJJJJJJJJJJJJJJJIJJJJJJJIJJIJJJ
@3155058/1
ccaaaccttgcaaattttcaatcatgaagcaagattttacctgaacaatt
+3155058/1
CCCFFFFFHHHHHJJJJJJJJJJJJJJJJJJJJJJJJJJJJJJIJJIJJJ
@6572288/1
cttcgtagctcctttaaaagacatttgtgctgaaaagaaaattca
+6572288/1
CCCFFEFFHHHHHJJJJJJJJJIJJJJIIJJJJJJJJJJJIJJJJ
@1099389/1
ataaagtgtattttattgaaaaattagtaaaacataatggttttcgcgcg
+1099389/1
CCCFFFDEHHHHHJJJJJJJJJIIJJJIJIJJJJJJJJJIHIJJJIJJJI
@6573442/1
cttcgtcactcgcaaatgtagaaggcagattgttaccctccacg
+6573442/1
@?=B;DDDCFFFADHEB@H>9999AFFEADHCIIFG???DFHDG
@6573443/1
cttcgtcactcgcaaatgtagaaggcagattgttaccctccacggg
+6573443/1
CCCFFFFFHFHDHEHIIIHGHGIHJGHGHIIGGIIJJJGGHIJ=GG
@6573444/1
cttcgtcactcgcaaatgtagaaggcagattgttaccctccacgggtaaa
+6573444/1
CCCFFFFFHHHHHHIJJIGIIGIIIGHIJJJJJIJJJJJJJJJIII@GHJ
@6573445/1
cttcgtcactcgcaaatgtagaaggcagattgttaccctccacgggtaaa
+6573445/1
CCCFFFFFHHHHHIJJJJHHIIJJJIIJJJJIJJJJJJIJJJJJJJIGII
@6573446/1
cttcgtcactcgcaaatgtagaaggcagattgttaccctccacgggtaaa
+6573446/1
CCCFFFFFHHHHHJJJJJIIJIJJJIIHIJJJJJJJJJJJJJJJJJFGHJ
@3157722/1
ccaaacttttcggggtgcaatcttcttttccggaaaatgctcgaaaactc
+3157722/1
CC@FFFFFHHFDGII@@BFGAHGIGGIIIEHEHBHIICHGEHCGHIIGCH
@3157723/1
ccaaacttttcggggtgcaatcttcttttccggaaaatgctcgaaaactc
+3157723/1
CCCFFFFFHHHGHJICGGGIIIJJIJJIJIJJJGIIIIGIJIIGJJJGII
@3157724/1
ccaaacttttcggggtgcaatcttcttttccggaaaatgctcgaaaactc
+3157724/1
CCCFFFFFHHHGHJJ?FHIJJJJIIJJJJJJJJIJJJJJJJJJJJJJJJJ
@7887990/1
gcgggacatgcacatctcttggagccagccaatgggattgcccatcactt
+7887990/1
CCCFFDFFHHGHHJJJJJJJJJJJJJJJJJIIJJJJJJJJJJJIJJJJJJ
@7887991/1
gcgggacatgcacatctcttggagccagccaatgggattgcccatcactt
+7887991/1
CCCFFFFFHGHHHJJJJJJJJJJIJJJJJJJJJJJJJIJJJJJJJJIJGI
@7887992/1
gcgggacatgcacatctcttggagccagccaatgggattgcccatcactt
+7887992/1
CCCFFFFFHHHHHJIIIIIJGIGIJJJIIJJJJJJJIJJJJJJCHIIIIJ
@3158972/1
ccaaagcaaagacgcaataagtgatacaagaaaatatacagactaaagaa
+3158972/1
CCCFFFFFHHHHHJJJJJJJJCHIJJJJJJJJJJJJJJJJJJJJJJJJJJ
@3757951/1
ccggaaaatgctcgaaaactcaattggcgcacattcagcaggttttttaa
+3757951/1
CCCFFFFFHHHHHJJJJJJJJJJJJJJJJJGIJJJJJIJJJJDGIJJJJJ
@3758620/1
ccggaaatgaaatcaaagattgttcctgataatcaaacaggggattctac
+3758620/1
B@<DDFFFHHHHHJJJJJJJJJIIJJJJJJJJJJJJJJJJIJJJJJJJJI
@6576831/1
cttcgtgttccatttcatagaatggtgg
+6576831/1
@@@DDDDBFBFBBHHE>CCC>H<@@3AE
@6576832/1
cttcgtgttccatttcatagaatggtggtggccatctgcgggacat
+6576832/1
@<@DDDDDDF?4:EFEFFFBDDDDGABACGH>@F;CD4?::F0?BB
@6576833/1
cttcgtgttccatttcatagaatggtggtggccatctgcgggacatgcac
+6576833/1
:11ADDDDHHHGHJJIGIJIIJGJJFHIFEEGIIJJJIIGGJIIEHIJJI
@5198358/1
ctcaatacaatccccacattccaccccaatctagccactcttatacgcag
+5198358/1
@B@FFFFFHHGHHJIJJIJJJJJJJJJJJJJJJJJJJJJJJJJJJJJJJJ
@3759945/1
ccggaaccggaagatcgaagaaagacgccaaacattcggcagccaagaac
+3759945/1
?8?ADDDDHF:DFECFGIEE6DFE@GIGIIDIGGGHGIAAA@=ECHCEEC
@2501697/1
cacacacgcatttttaaatttaaaaatttattcaagtcaaaaataatatg
+2501697/1
@@CFFFFDFDHHHJIIGIJIJJIIIIJIIJGHGIGJGIIJJJJGJIIIII
@2501698/1
cacacacgcatttttaaatttaaaaatttattcaagtcaaaaataatatg
+2501698/1
CCCFFFFFGHHHHJJIJJJJJJJJJGHJHIIIIJGGFGIJJJJJJJJJIJ
@2501699/1
cacacacgcatttttaaatttaaaaatttattcaagtcaaaaataatatg
+2501699/1
CCCFFFFFHHHHHJJJJJJJIJJJJJJJIJJJJJJJIIJJJJJJJJJIJJ
@2501700/1
cacacacgcatttttaaatttaaaaatttattcaagtcaaaaataatatg
+2501700/1
CCCFFFFFHHHHHJJJJJJJJJJJJJJJJJJJJJIIGIIJIJJIIJJIJJ
@2501701/1
cacacacgcatttttaaatttaaaaatttattcaagtcaaaaataatatg
+2501701/1
CCCFFFFFHHHHHJJJJJJJJJJJJJJJJJJJJJIIHHIJJJJGGGIIJJ
@2501777/1
cacacactatcatcgttgtaaagtttgaaggaactatcttcttcatcttc
+2501777/1
CCCFFFFFHHGHHJJJJJJIIIJIJJJJIIFIJJJJJIJJJJJJGHIJJJ
@1101820/1
ataaatgctcccttttcacaatataataaatacatatcatatcatcgggg
+1101820/1
@CCFFFDFHHHHHIJJJIIJJIIJIJIJJJJJJJJJJIJJJJJIJIIDAF
@1101993/1
ataaatgtcaaaatttgacataatttgtggacataaaggaaagaaaaaaa
+1101993/1
B@CFFDDDHHHHGJJJJJJIIJIJIIJFIJJIIIJJIIGIIIIJJIJJJJ
@1101994/1
ataaatgtcaaaatttgacataatttgtggacataaaggaaagaaaaaaa
+1101994/1
CCCFFFFFHHHGHJJJJJJJJJIJJJJIIIJJIJIJHHIJJJIJJJJJJJ
@2503859/1
cacacatgttacataaatgtcaaaatttgacataatttgtggacataaag
+2503859/1
@@BDFFFFHHHGGJJJJJHJIIJJIJJJIJJIJJJJJJJFGHIIJIIJIJ
@2503860/1
cacacatgttacataaatgtcaaaatttgacataatttgtggacataaag
+2503860/1
CCCFFFFFHHHHGJJJJIHHIHIIHHJIIJJIIJHGJJIJJJJIIIJIJI
@2503861/1
cacacatgttacataaatgtcaaaatttgacataatttgtggacataaag
+2503861/1
CCCFFFFFHHHHHJJJJJJJJJJJJIJJJJJJJJJJJJJIJJJIIIJJJJ
@3760666/1
ccggaagatcgaagaaagacgccaaacattcggcagccaagaacttgctg
+3760666/1
BCCFFFFFHGHHHIJJJGIIGIJJIJJJIJIJGIJIIGIIJJJJJJJJJJ
@6578765/1
cttcgttgaagtctagctccagcgattgagatctgaacgtaacagaaact
+6578765/1
CCCFFFFFHHHHHJIJIJJJJJIJJJIJJJJJJJJJIJJGIJJJJJJJJJ
@4504228/1
cgctgacgggagtcttgctcggcatggaggccatttcttgagagtag
+4504228/1
@@@DDDDDHF0@AECFEHCCAG;DGFH>BF;F8?FG<DHB=BFEB;;
@6584802/1
cttctacatttgcgagtgacgaagagttggccactaaactgggcagctcg
+6584802/1
@@@DFFFFHHHGGIIIEGEHGIHGFG?DD<FB?BAGGIIBGGGGGDGIGG
@4504637/1
cgctgagaaagctatggttgagtgaaaaaggtgggaaatgttgactgttg
+4504637/1
CCCFFFFFHGHHHGIJJGHICH:FHIJIJJI?CF<?FEDCFHEGIJGGGE
@4504638/1
cgctgagaaagctatggttgagtgaaaaaggtgggaaatgttgactgttg
+4504638/1
CCCFFFFFHHHHHIJIJEIGEF4CEHGIIII<EGIIJIHIJJIFJJGDCG
@4504639/1
cgctgagaaagctatggttgagtgaaaaaggtgggaaatgttgactgttg
+4504639/1
CCCFFFFFHHHHHJJJJFHIFHCFGIJJJIJEGIJJJJIJIIHGIFIHIJ
@4504640/1
cgctgagaaagctatggttgagtgaaaaaggtgggaaatgttgactgttg
+4504640/1
CCCFFFFFHHHHHJJJJFIIHICHHIJIJJIEGIJJJJJJJJIJJJIIJI
@6586052/1
cttctacttaccacttagcagaacccgataaagcgttaccagcgcttgag
+6586052/1
B@@DFFFFGHHHGJIJJJJJHFIJIJJJJJIGIJIIIGIGGIJJJIIIII
@483920/1
aacgtcagtttgcgtttcaatgcatcgataagacgaatggtaaagctgct
+483920/1
CCCFFFFFHHHGHJHJJJJJJJJJJIJHJJJJHIJJJJJJFGIJJJIIII
@2506896/1
cacacgaaaggcagttcaccatcgcttgtcatgtgttgaaattccgcgaa
+2506896/1
CCCFFFFFHHHHHJIJJJJJJJJJJJJJHIIJJIHIJJJJJJJJJJJJJJ
@2507309/1
cacacgcatttttaaatttaaaaatttattcaagtcaaaaataatatgta
+2507309/1
CCCFFFDADHHHHGGIJGIIIJJGHIIJJJJIGJFGIIIJJJJEIJJJG9
@2507310/1
cacacgcatttttaaatttaaaaatttattcaagtcaaaaataatatgta
+2507310/1
CCCFFFFFHHGHGJJJJJJIJJJHIJJJJJIJIJIIJJJJJJJJJJJJFI
@1113281/1
ataacattgacattctataaagacgttagagaggttcactaaaaaatatt
+1113281/1
CCCFFFFFHGHHHJJJJJJJJJJJJJJJJIJIJJHJJJIIJJJJJJJJJH
@1113282/1
ataacattgacattctataaagacgttagagaggttcactaaaaaatatt
+1113282/1
CCCFFFFFHHHHHJJJJJJJJJJJJIJJJJJJJJHIIJJJJIIJJIJJJJ
@3165850/1
ccaaatcgagggcgccatccacgagccaatcttccgctaccgcgtgttcc
+3165850/1
CCCFFFFFFHHHGJJJIIJJJJIIJIJJJJJJJIJGIJIJJIHG>CCEDD
@6589669/1
cttctatctagtttcccacgccagtatacagggagtggcgaaaccaacaa
+6589669/1
CCCFFFFFHHGHHJJJJJJJJJIIHIJJJJJJJJJGHIJIIJJJICHIII
@1114434/1
ataaccttagatttcgaggcaaattgattgatttgcccagcacaaacttg
+1114434/1
CCCFFFFFHHHHGJJJIHIGGJJJJJIJJJIIJJJJJJJJJIJJIJJJJJ
@1114955/1
ataacgagtagatagctttagaggtaatacactattattagg
+1114955/1
<???DDAD<DB4CACGGGIII>FBACBAEHID@HEHHHDGCG
@1116742/1
ataacttattgtaacgatggagaattttttgattcagtgctgattctgca
+1116742/1
@@@DDDAD<AC<DFEEFGIDIF<;CHHFEFFBDGEAFGF>FEBFEEE?4?
@2511795/1
cacacttttacttcagctacttgaaccgtacgtcaaatgtc
+2511795/1
@@@DBDDFHFFDFAFBFEIBFHCEFBBFCEFGCFDHIIGDG
@2511796/1
cacacttttacttcagctacttgaaccgtacgtcaaatgtcgcaaa
+2511796/1
@@@DDDD?DFDFFHIIIGDEHIGI>DHEHFC@CFFH4DF9B@F:@?
@2511797/1
cacacttttacttcagctacttgaaccgtacgtcaaatgtcgcaaattat
+2511797/1
CBCFFFFFHHHHHIGHJJJJJJGJJJJJGIIJAFHGJJJGIJIIIJJJJI
@2511798/1
cacacttttacttcagctacttgaaccgtacgtcaaatgtcgcaaattat
+2511798/1
CCCFFDFFHGHHHJJJJIJJGIGIIJJJJIJJFHIJIEGDGHIJIJIIGJ
@2511799/1
cacacttttacttcagctacttgaaccgtacgtcaaatgtcgcaaattat
+2511799/1
CCCFFFFFHHHHHJJIJJJJJJJJJJJJJIJJJJJJJJJIJJJJJJJIJI
@2511800/1
cacacttttacttcagctacttgaaccgtacgtcaaatgtcgcaaattat
+2511800/1
CCCFFFFFHHHHHJJJJJJJJJJJJJJJIIJJHHCD?DHFIIIJJIJJJJ
@6591278/1
cttctatttcctcacattcggtctctacaaccaggtacaattcttctact
+6591278/1
@C@DDDDFHFHGDGDDFHGGHAFFEHHIGGGGGGIDHEHIIJJIIJGIJI
@6593492/1
cttctccaagtttgtgctgggcaaatcaatcaatttgcctcgaaatctaa
+6593492/1
CCCFFADFGDHHHIGIGIBHEHIIEIJJIJJJJIGJIIJJGIIGGHGIJF
@6593493/1
cttctccaagtttgtgctgggcaaatcaatcaatttgcctcgaaatctaa
+6593493/1
CCCFFFFFHFCFHBFGGECHIGIHJFHIJIJIJIJJGIIGI<DHHDGFFI
@6593494/1
cttctccaagtttgtgctgggcaaatcaatcaatttgcctcgaaatctaa
+6593494/1
CCCFFFFFHHHHHJHIJJIJJJJJJJJJJJJJJJJJJJJJIJIJJJJJJI
@6593495/1
cttctccaagtttgtgctgggcaaatcaatcaatttgcctcgaaatctaa
+6593495/1
CCCFFFFFHHHHHJIIIIJJJJHIIJIIJJJJJIIIJJJJJJJJJJJJIG
@6593496/1
cttctccaagtttgtgctgggcaaatcaatcaatttgcctcgaaatctaa
+6593496/1
CCCFFFFFHHHHHJIJJJIJJJJJIJJJJJJJJJJJJJJJJJJJJJJJJJ
@4515971/1
cgctggtaacgctttatcgggttctgctaagtggtaagtagaaggtaagc
+4515971/1
CCCFFFDDHHHHGJJIJJJJJEHIJIJIJJJFHIHIJJIIIJJJJFHIJJ
@4515972/1
cgctggtaacgctttatcgggttctgctaagtggtaagtagaaggtaagc
+4515972/1
CCCFFFDDHHHHHJJJJJJJJHIIJJJJJJJFHIHIIIHFHIIJJFHIJJ
@4515973/1
cgctggtaacgctttatcgggttctgctaagtggtaagtagaaggtaagc
+4515973/1
CCCFFFDFHHFHHIIHJGGIJDFFIIIJJJJCFG?FGIGGIIJJJFHGIJ
@4516129/1
cgctggtatccaaagttaaaaatctcggtaaaatttccaagacgctgtca
+4516129/1
BCCFFFDDHGGHHIIHHIJJJJJJJJJGDGHJJJJJJJJJJJIGIJJJJJ
@5206965/1
ctcaatgtcgtcgtttgacatatcgttgtcatcccacaaggtacaatact
+5206965/1
CCCFFFFEGHHHHIJJJJJJJIJJJIIJGJJJJJJJJJJJIFGIJJJJJJ
@5890467/1
ctgatatcaccaatcaggtggtgacatcgt
+5890467/1
??<DDDDDBDDDAEI>:A3<?3<3A<A<<:
@5890468/1
ctgatatcaccaatcaggtggtgacatcgttcgatgacaaagtgatgggc
+5890468/1
CC@=DFFFHHHHHJJJJJIIJHJJJJJJJJJJJIJJJJJJIJFHJIJJJI
@5890469/1
ctgatatcaccaatcaggtggtgacatcgttcgatgacaaagtgatgggc
+5890469/1
CCCFFFFFHGHHHIIIGIDHIFHGJJJJJJIIJIIJIJJJJIDHIFGGGH
@5890470/1
ctgatatcaccaatcaggtggtgacatcgttcgatgacaaagtgatgggc
+5890470/1
CCCFFFFFHHHHGJJJHIIBHGHHJJJJJJJJJJJIJJJJAH?FHIIDEH
@5890471/1
ctgatatcaccaatcaggtggtgacatcgttcgatgacaaagtgatgggc
+5890471/1
CCCFFFFFHHHHHIJJIJFHHFHJJJJJJJJJJJJJJJJIJJDHIIIGJI
@7296075/1
gaacaattccagctcacgtacggtaaaattctcgggtattctttcttcta
+7296075/1
B@BFDDFDHHHHGIGHIICFCGICFAEHIJJIGJJF;DGIEIG@EGIGHF
@7297160/1
gaacaatttgaaatttttccaaacccgaaaaaagtttatttatcatacac
+7297160/1
C@@FFDDFHHHGHGGHIJJGIIJJJJGGIIJEEGBFGIJIIHIHIIJIJG
@7297345/1
gaacaatttttgtcgagttattgatttcgaggaataatacgaacttccat
+7297345/1
CCCFFFFFHHHHFIJGHEGHEHEHIHJGGEHIDIIJIIJJJIJIJJJJJI
@3169195/1
ccaaattgctctactctcaagaaatggcctccatgccgagcaagactccc
+3169195/1
CCCFFFFFHHGHHJJIJJJJIJJJJJJJJJJJJJJJJJGIJIJJJJJJJJ
@5890922/1
ctgatatccgtttataataatattgtctacgtttggtggtacctggccga
+5890922/1
CCCFFFFFHHHHHJJJJJJJIJJJJJJJJJJHIJJJFGIHHIJJJJIJJI
@492189/1
aactgacatgtttcatatgtagaacgaattttgtgcatacaaaaatagta
+492189/1
CCCFFFFFHHHHHJJJJJJJIIJJJJJJJJJJJIJIJJGIIJJJJJJJJI
@3171157/1
ccaacaacaacacttcgactacagatattcgcacttgcagtcccaatatc
+3171157/1
CCCFFFFFHHHHHJJJJIJJJIJJJJJJJJJJJIJHHJIJHHJJJIJJII
@7898782/1
gcgtaaagtgaccaaagcaaagacgcaataagtgatacaagaaaatatac
+7898782/1
CCCFFFFFHHHHGIJJJJJJJJJJJIJJJJJJDFIGHIJIJIJJJIIJJI
@5209989/1
ctcaattggcgcacattcagcaggttttttaacagtttgaaaaccttgat
+5209989/1
@@@FFFFFFDAFFIIJJIIIICGI?EGEGGIIJIGHIJIJGIJJJJJJJJ
@5209990/1
ctcaattggcgcacattcagcaggttttttaacagtttgaaaaccttgat
+5209990/1
CCCFFFFFHHHHHJJJJJJJJJJJGIJJJJJJJIJIJJJJJJJJJJJJJJ
@4519752/1
cgctgttgttgtggtccacccctttgttgccc
+4519752/1
@??DDADDHFFHAEFE>BADGGHGHGIIC41C
@3773422/1
ccggagtggaagcaactggtactggttgctcaaagcagattagtaaacat
+3773422/1
BCCFDFADHHHGHJIIHIJHHIIJJIIJJJJJIJJIJIIJJJJGIJJJJJ
@7299679/1
gaacaggcaaaactccgaaggaagccaagggctcggctgctcatcatgcc
+7299679/1
CCCFFFFFHHHHHJJJJJJJJJJJJJJJJJJJFIJIIIJGGG>GIIGGGI
@6597117/1
cttctcctttttgctttaggaccattgtagttataaatgttttaccagac
+6597117/1
CCCFFFFFHHHHFGHIJGGIGGIJJJIHIIJJIIIJJIIIIJJIIJIJJJ
@5213546/1
ctcacaagatgtggcaatccttgcaggatttacccgtggagggtaacaat
+5213546/1
CCCFFFFFHHHHHJIHIJJJJJJJIIJIJJJCHIJJFFHHIJJGGHIIGI
@5213547/1
ctcacaagatgtggcaatccttgcaggatttacccgtggagggtaacaat
+5213547/1
CCCFFFFFHHHHHJJIJJJJJJJJJJIIJJJJJJJJHHIGHIJBGIJJIH
@2521114/1
cacagcaacaacctcgagcgagacaacagcagtctgctcctcctcaacaa
+2521114/1
CCCFFFFFHHHHHJJJJJIJIJJJJJJJJJJGGHJIJJJJJJJJJHJIJJ
@2521115/1
cacagcaacaacctcgagcgagacaacagcagtctgctcctcctcaacaa
+2521115/1
CCCFFFFFHHHHHJJJJJJJJJJJJJJJIJJIHIJJJJJJJJJJJIJJJJ
@494092/1
aactggtccaaatcgagggcgccatccacgagccaatcttccgctaccgc
+494092/1
CCCFFFDEHHHHHJJJJJIIJJJJFGJJJJJIJJJJJJJJJIJJIHHHFF
@494894/1
aactgtttacctgtgtatgataaataaacttttttcgggtttggaaaaaa
+494894/1
CCCFFFFFHHHHHHIIJJJJJJJJJJJJJJJJJJJJJJJIJJJJJJJJJI
@496399/1
aacttccatagattcaaatgaagtaaacaacatacgtttttcatttaaaa
+496399/1
CCCFFFFFHHHHHJJJJJJJJIJHHJJJJJJJJJJJHJJJJJJJJJJJIJ
@498467/1
aactttccttgttgtccagaaacgtcatcatactagacttttcccattga
+498467/1
CCCFFFFFHHHHHJJJJJJJJJGIHIIJJJJJJJJIJIIJIJJJIJJJGJ
@7904004/1
gcgtcctccaggagttgctgagccgtcgcggcatcactcccaaatacgaa
+7904004/1
@C@DDFFFHFHHGJEGHIIIGIJJFIIIEHIFGGIHIGHIJJJHHHGGBD
@7904610/1
gcgtctttgctttggtcactttacgcgcgaaaaccattatgttttactaa
+7904610/1
@<@DDFDFDHHHHEBHEDHHGIFHGGGGHFDFHHDBFIDDFHIIIGIGG=
@1130082/1
ataatagtgtattacctctaaagctatctactcgttatataatcatcatt
+1130082/1
@@@A?DD=A=CFFBA:A<FHDHH<H?FBAHHIIED@FD<?GGF>BBGCDG
@1130083/1
ataatagtgtattacctctaaagctatctactcgttatataatcatcatt
+1130083/1
CC@FFFDDHHHHGIJJIJJJJJJIJJJJIJJIJJGIJIJJJJJJIJJJII
@1130084/1
ataatagtgtattacctctaaagctatctactcgttatataatcatcatt
+1130084/1
CCCFFFFDHHHGHJJJJJJJIIIIJJJJJJJJJJIIJJJJJJJJIJIIJG
@1130085/1
ataatagtgtattacctctaaagctatctactcgttatataatcatcatt
+1130085/1
CCCFFFFDHHHHHJJJJJJJJJJJJJJJJJJJJJHIJJJJJJJJJJJJJJ
@1131447/1
ataatatgtaaattgattttagaaaaaaaaccactaattctatgcaaagt
+1131447/1
@C?DFFFFFHHHGIJJJJJJGGJIIJIJJJIJJIIJGIJJIJJJJJIGJB
@1133635/1
ataatcatcaatattatctatcgatactgaatgtaattttttatatagtg
+1133635/1
CCCFFFFFHHHHHJJJJJJJJJJJJJJJJJJJJIJJJJJJJJJJJIFJHI
@1133646/1
ataatcatcattcaaacattgaagccagatcgataaaaaaatatcgcaat
+1133646/1
CCCFFFFFHHHHHJJJJJJJJIJJJJJJJIJJJJJJJJJJJJJIGGIJJJ
@7309117/1
gaacgatgtcaccacctgattggtgatatcagccgctccgggcgttccgt
+7309117/1
C@@FFFFFHHHFHJJJJJGHIJJFHHIJJJJJJJJJJJIJJBGHGGHHFE
@7309118/1
gaacgatgtcaccacctgattggtgatatcagccgctccgggcgttccgt
+7309118/1
CCCFFFFFHHHHHJJJJJHJJJJHHIJJJIJJIIJJJJJJJJJJGIHHHH
@7309486/1
gaacgattttacctttgcgcgaaaagtgaccacaagcaatgtcaaag
+7309486/1
???D?DDDBDDBDEIIDB8@E8??DBDEEEDIDDDBB@CC@BB=@CE
@7309487/1
gaacgattttacctttgcgcgaaaagtgaccacaagcaatgtcaaag
+7309487/1
C@@FFFFFGHFHHJJJJJJIJIGJJJGHGIJJJJEGGIIJJJJJIJI
@7309488/1
gaacgattttacctttgcgcgaaaagtgaccacaagcaatgtcaaag
+7309488/1
CCCFFFFFHHHHHJJJJJIIJIIJJJHIJJIJJIJJIJIJGHIJJII
@6605160/1
cttctcttggtgaacacatactttattcgtcatcgctccccacgagcgtt
+6605160/1
BBCDFFFFHHHHHJJJJJJJJJJJJJJJJHIJJJJJJJJJJJJJIJJJHI
@6605161/1
cttctcttggtgaacacatactttattcgtcatcgctccccacgagcgtt
+6605161/1
CCCFFFFFHHHHHJIIJJJJJJJJJJJJJIJIJJJJJJJJJJJJGIJJFH
@6605462/1
cttctctttgacattgcttgtggtcactttccgcgcaaaggtaaaatcgt
+6605462/1
CCCFFFFFHGHGHJJIGIIHGHIHIGJIJJJJJJJJJJJJJFIIJJIGII
@6605463/1
cttctctttgacattgcttgtggtcacttttcgcgcaaagg
+6605463/1
@@@BDBDDDBFAHG@HDFH3FDE:<3<AFHHFEF8??:6??
@6605464/1
cttctctttgacattgcttgtggtcacttttcgcgcaaaggtaaaatcgt
+6605464/1
??:ADDEFHBFHHHIIBGHG?FHHIIEHD<FHHGEGGF@DH8BDDHGGCF
@6605465/1
cttctctttgacattgcttgtggtcacttttcgcgcaaaggtaaaatcgt
+6605465/1
CCCFFFFFHFDHDIIGIJJGDGICHGIIIJJIJIGG@HHGG9BFHIG>FB
@6605466/1
cttctctttgacattgcttgtggtcacttttcgcgcaaaggtaaaatcgt
+6605466/1
CCCFFFFFHFFHFIJIIIICCGHHIIJIJJIIGJIIHGJIJBGHIIJIJG
@6605467/1
cttctctttgacattgcttgtggtcacttttcgcgcaaaggtaaaatcgt
+6605467/1
CCCFFFFFHFHHHIJJIJJJCFIHIIIJJJIIJJGEFHJHI@FHIJEFEB
@6605468/1
cttctctttgacattgcttgtggtcacttttcgcgcaaaggtaaaatcgt
+6605468/1
CCCFFFFFHFHHHJJIIJJGFFHHJJJJJJJJIJIIGIJJJDGHJJGGIH
@6605469/1
cttctctttgacattgcttgtggtcacttttcgcgcaaaggtaaaatcgt
+6605469/1
CCCFFFFFHHFHFIJIIIJEEGIFHIJJJJJJJIEGGIIII?FFGICDEF
@6605470/1
cttctctttgacattgcttgtggtcacttttcgcgcaaaggtaaaatcgt
+6605470/1
CCCFFFFFHHFHHGIJJJJJGHIHIIJGIJJJJJIJJJJJJ?FHIJIGHG
@498793/1
aactttgttcagttcttgcaggagatcgctagcgaacaatccttcgaggt
+498793/1
CCCFFFFFHHHHHJJJJJJJJJJJIJJJJJJIJJJIJJJJFIJJJJIJIB
@7905517/1
gcgtgcttctctaagtaattgtgaagctaagttccgtaagtcatctggtc
+7905517/1
@CCDDFFFGHHHHIECFHHJGEHHJJJJJJJIGIGIBFGHIJJJIIJIHH
@499772/1
aacttttttcgggtttggaaaaaatttcaaattgttcaggtaaaatcttg
+499772/1
CCCFFFFFHHHHHEHIIJHIJJJJJJJJJJJJJIIJJJJJHIIJIJJJJJ
@499773/1
aacttttttcgggtttggaaaaatttcaaattgttcaggtaaaatcttgc
+499773/1
CCCFFFFFHHHHHGHIGIGIJJJJJJIIJJJJIIJJJJJHIJJJJJJJII
@500009/1
aagaaaaaaatgtcaaaattttgcaaattatgtggcattttgacatttat
+500009/1
CCCFFFFFHHHHHIJJJJJJJJJJJJIJJJJJIIJJJJJJJJJJJIJJJI
@1819026/1
attttattttgtaaggtgaggtatttgtacatgaagttgtctgccccttt
+1819026/1
<@@?DDDDDDH:DFEH<<C9>AFHHI@HGGIIHIIGHII9C?GDDB@GDE
@2527228/1
cacaggtaaacagttgtacagtagaggataaaccaatggagcacactttt
+2527228/1
CCCFFFDDHHHHHFIJIJJJJJJJJJJJJJJJJJJJJJJIJJIJJJJJJJ
@2527229/1
cacaggtaaacagttgtacagtagaggataaaccaattgagcacactttt
+2527229/1
@CCFFDBDHFFGFIIJBGGGGIGGGIIIIIJIIFHHIGHIJJIIIJGHIJ
@2527230/1
cacaggtaaacagttgtacagtagaggataaaccaattgagcacactttt
+2527230/1
CCCFFFDDHHHHHJJJHIJJJIIHJJIIJJJJJJJJJJJJJJJJJJIJJJ
@1137185/1
ataatggatacaaatttgactactgtatagctttcttctcttggtgaaca
+1137185/1
CCCFFFFFHHHHGIJJJJJJJJJJJIIJJJJJJJJJJJJJJJJJIJJJJJ
@1137844/1
ataatgtctcgtttcggcaaacagcaagaaaccgaatcgaacattaccca
+1137844/1
CCCFFFFFHHHCFIIGIGHIJGGGBIJIIJJDGGGIGFEGBBAFHIGIJ>
@7909876/1
gctaaaaaagcaggaaaagcccagaagaacgttcgactttcacttcattc
+7909876/1
CCCFFFFFHHHHHJJJJJJJJJJJJJJJJIJIJIJEEHHJJIIIJJJJJJ
@504363/1
aagaaacgctcgtggggagcgatgacgaataaagtatgtgttcacca
+504363/1
@C@FFFFFHBFHFGIIIAHBHGEG@DHAFHIIII==FHIEIG@D=CD
@506341/1
aagaaagacgccaaacattcggcagccaagaacttgctggatctcttggt
+506341/1
CCCFFFFFHHHHHJIJJJIJJEGIGFHIIJJJJJJIJIIJJIJJJJJJIH
@506342/1
aagaaagacgccaaacattcggcagccaagaacttgctggatctcttggt
+506342/1
CCCFFFFFHHHHHJJJJIJJJIIJJIJIJJGGJJJJJJJJJJJJJJJJID
@7312884/1
gaacgtctggaattccttggtgacgccgtagttgaattcctgtcgtccat
+7312884/1
@CCADDDFHHHHGIIIHHGG?FHHIIIIHIIIEFGGIIHIIIGIIIIIII
@6612522/1
cttctgggcttttcctgcttttttagcagctttaccattcgtcttatcga
+6612522/1
;??:D?;;:CDDDEIIEI:FBFC?FE@E@A:C@BAEDIIIEEDDDEIIBD
@6612523/1
cttctgggcttttcctgcttttttagcagctttaccattcgtcttatcga
+6612523/1
=:1ADEFFGHHHHJJJJJJJJIJJIJIJJIJJJJJIJJJJJIJJJJJJJI
@507518/1
aagaaaggggcagacaacttcatgtacaaatacctcaccttacaaaataa
+507518/1
CCCDFFFFGHDHGIIJEIIJIJJJIJJJIJJGIGIJJJIJIIHIIIJJJJ
@7313454/1
gaacgttcgactttcacttcattctatcggcctttcttctctttgccgt
+7313454/1
8?<1DDDDABD1AE?AEEFC9BDE@EC>E88DDBCDCCEDAC>DBDD6?
@7313455/1
gaacgttcgactttcacttcattctatcggcctttcttctctttgccgta
+7313455/1
@@@DBBDFHDDFHHGEH<EHIIIGIIIIIIIIIIIIIIIGGIHIIGIIF<
@7313456/1
gaacgttcgactttcacttcattctatcggcctttcttctctttgccgta
+7313456/1
CCCFFFFFHHHHHJIGIJJJJJJJJJJJJJJJJJJJJJJJJJJJJJJJHH
@7313497/1
gaacgttcttctgggcttttcctgcttttttagcagctttaccattcgtc
+7313497/1
@B;DDDDDHHHHGIGJJIJJJIHIIJIIIIJJIIJGIEGJJGIJJIJJII
@2530573/1
cacagtcatagatccaatcctataattatccatttcctgtaattctggtt
+2530573/1
CCCFFFFFHHHHHJJJJJJJJJJJJJJJIJJJJIJJJJJJJJJJJJJJFI
@2532947/1
cacagttccacaaaacgctgaaaaattccgtcggcaagaagttggccgat
+2532947/1
B@@FFFFFHHHHHJJIGJJJJJJIJJJJJJIGIJJIIIIIJFHGIIJHHJ
@2532948/1
cacagttccacaaaacgctgaaaaattccgtcggcaagaagttggccgat
+2532948/1
CCCFFFFFHHHHHJJIJJJJJJJJJJJJJJIJJJJJJJJJJGIIJJIIJJ
@2533229/1
cacagttcttactttaacacattgtgttaaacagcctacattaatctcag
+2533229/1
CCCFFDFFHHHHHJJJJJIJJJJJJJJJJJJJJJJJJJJJJJJJJJIJJI
@1827991/1
attttctatctacccgtccgcccattttgaatagaccaaccatgatcatg
+1827991/1
CCCFFFFFHHHHHJJGEGHEGIJ@EHIJ@BHFHFHHJCDDHABFHHIGGG
@7911056/1
gctaaacgttaaattttaaaagcctcttaaatttaaccgaaatatagaat
+7911056/1
BCCFFFFFHHHHHJJJJJJJJIIJJJJJJJIJJJJJJHGJJJJJJJJJIJ
@7911057/1
gctaaacgttaaattttaaaagcctcttaaatttaactgaaatatagaat
+7911057/1
@CCFFFFFHHHGHJJJJJJJJIJJJJJJJJJJJJJJIIJJJJJJJJIIIJ
@4529861/1
cgcttttcaaattctcgtgacttttctcccc
+4529861/1
@@@BDDDAFHFDHBEFBBF;CBFHI9<?FHI
@4529862/1
cgcttttcaaattctcgtgacttttctcccctgttcttaaataaagtgta
+4529862/1
???BDDDDAFHFHG??C;B3<AHHHDCBHHG;C?E@FFAGHF>FH?0:??
@4529863/1
cgcttttcaaattctcgtgacttttctcccctgttcttaaataaagtgta
+4529863/1
@@@FFFFFAHHHHGGIIGIEGHHJJGGGJJJGGGHHHIGJJIJIICFHIJ
@4529864/1
cgcttttcaaattctcgtgacttttctcccctgtttgttcttaaataaag
+4529864/1
@@1ADFFFGHHHHJJJJHIIDHIJJGGHJJJFHFHIGFHGIIGIIJIJJI
@4529865/1
cgcttttcaaattctcgtgacttttctcccctgtttgttcttaaataaag
+4529865/1
@@@ADDDDFHHDFG@FA<C<CFFGIH@>EEH>EGGHFGGAHGEHIGBHII
@4530222/1
cgcttttgactcgacaaaaatttaaacacattgcattattgatttcgagg
+4530222/1
@C@FFFFFFHFHGGHIIIJJGIJIJJIIGHIJIIIIIJJJIIIIJJIIIJ
@4530223/1
cgcttttgactcgacaaaaatttaaacacattgcattattgatttcgagg
+4530223/1
@C@FFFFFGHHHFIGGHJJJGJJJJJJJJIJJJJJJJJJJJIJJJJJJJJ
@4530224/1
cgcttttgactcgacaaaaatttaaacacattgcattattgatttcgagg
+4530224/1
CCCFFFFFHHGGHDGIIJJJGJJJJJIGIJJIJJIJJIJJJIJJJJJJJJ
@1148615/1
atacagactaaagaaacgctcgtggggagcgatgacgaataaagtatgtg
+1148615/1
@@@DDBDDHDFFDHGEE:C?E@@FF>:6@FFFBFIHEAB;D@EECHEC=A
@1149214/1
atacagtagtcaaatttgtatccattatcactttttgttgccgtgtgccc
+1149214/1
?@@DDDDD>C<CDFFGB<CCDIFFEE>E:FHI@E9FFE9CBFFG::DFGE
@4531485/1
cggaaaacaaaaaaactatgatacctttgcggtttcagttgaatggaatt
+4531485/1
@@@DBDDDFFHFHIJJJI<EBEFHGDH<FHII8:7?DBB=FF@=FFGGCC
@1831264/1
attttcttctttcagaccaagatttaaatctcaatactttcatggtctgg
+1831264/1
@@@FFDFFHHGHHIIEEHIIGEGHGHFEFFGHIABFFGEIIJIED:BFH?
@1831821/1
attttcttgtatcacttattgcgtctttgctttggtcactttacgcgcga
+1831821/1
:11ADEFFHHHHHJJJJJJJJJJIIJJJJJJJJJIHHJIJJJIIJJJJJG
@1831822/1
attttcttgtatcacttattgcgtctttgctttggtcactttacgcgcga
+1831822/1
@CCFFFFFFHHFHGHIJICI?DEHEHIIGE@HIIIJIFHJJIDGIIIBHI
@1831823/1
attttcttgtatcacttattgcgtctttgctttggtcactttacgcgcga
+1831823/1
B@1BDFFFHHHHHIIGIIJJIJJIHJJJJJJJJJJHIJIJJJJJJJJJII
@1831824/1
attttcttgtatcacttattgcgtctttgctttggtcactttacgcgcga
+1831824/1
CCCFFFFFHFHGHJJJJIJIIGIJGIJJJIJIJJJGIHIIIGGIJJIJJE
@1831825/1
attttcttgtatcacttattgcgtctttgctttggtcactttacgcgcga
+1831825/1
CCCFFFFFHFHHHJJJJJJJJJJGHJJJJJJJIJJDGIJJJJJIJJJJJJ
@4532613/1
cggaaaagtgactcccgaacaagccaatcagaccaacggaacgcccggag
+4532613/1
CCCFFFFFDFHHHJJJJGGIJJIGGIJJJJJJJJJIIJGIJIIIJJJHHF
@4533101/1
cggaaaatgctcgaaaactcaattggcgcacattcagcaggttttttaac
+4533101/1
BCCFFFFFHHHHHJJJJJJIIJJJJJJJJJJIJJIJJIJJJGHIJJJJJJ
@6616627/1
cttctgtcttctcacagagatcttcgacaaaatcgtctctggttttttca
+6616627/1
CCCFFFFFHHHHHGJJJJJJJJJJJJJJJJJJJJJIJJJJJJFGHIJJIJ
@2536739/1
cacatactttattcgtcatcgctccccacgagcgtttctttagtctgtat
+2536739/1
CC@FFFFFHGFHHJJGHIJIGGIJGIJJIJIIJJFHGGGIHJJIHIIIGG
@2536740/1
cacatactttattcgtcatcgctccccacgagcgtttctttagtctgtat
+2536740/1
CCCFFFFFHHHHHJJIJIJJJJJJJJJJJJJJIJIGICGIJ>FCGHGEHI
@7316223/1
gaactattattttttttttttttatttttcatcacagtgatgtttgtttc
+7316223/1
B@BFFFFFGHHHHJJJJIJJJJICGIIJGCEEH?ACECBCDFEEE@ACCC
@7318981/1
gaactgggcaaatttggaatttcataaacaactcttaactgcttcatgta
+7318981/1
@CCDFFFFHHHHHJJJJIJJJJJJJJJJJJIJJJJJJJJIIIJJIJIJJJ
@7318982/1
gaactgggcaaatttggaatttcataaacaactcttaactgcttcatgta
+7318982/1
CCCFFFFFHHHHHJIJJJJJJJJJJJJJJJJJJJJJJJJJJJJJJJIIII
@7319057/1
gaactggtccaaatcgagggcgccatccacgagccaatcttccgctaccg
+7319057/1
CCCFFFFFHHHHHJ@GIJJJJJIJJJJJJJJJJJJIIJJJJJJJJIHHHF
@7319058/1
gaactggtccaaatcgagggcgccatccacgagccaatcttccgctaccg
+7319058/1
CCCFFFFFHHHHHJJJJJIJIJJJJIIJJJJJJJIIJJJJJJJJIJHHHF
@2539382/1
cacatcattcgtcgtgtaccacatctcggatcttgctactaatattcgat
+2539382/1
@@@DDDDDHHAFFFHBAF<C<@3?B9C@A<FH>EGH@4BF@HG?@FGDFH
@7319988/1
gaacttagcagctttggaaacaaaagtaacagaaaaattgcaaacattaa
+7319988/1
CCCFFFFFHHHHHJJJJJJJJJJJJJHIJJIJJJJJJJJJJIIJJIJJJH
@6618251/1
cttctgttgggatgggggccgcccccc
+6618251/1
CCCFFFFFHHHFHJJJJJGJG:@FHI6
@1834033/1
attttgaatagaccaaccatgatcatgggcgctgacgtcactcatcccag
+1834033/1
CCCFFFFFHHHHHJJIJJJJJJJJJJJJJJJJJJIJJJJIJJIJJJJJJG
@1834669/1
attttgacatttatgtgacataatttgcgacatttgacgtacggttcaag
+1834669/1
@CCFFFFFHHHHHJJGIIJJJJJJJJJJJJJJJJJJIIIFHIJJDHIIIG
@2540784/1
cacatctcggatcttgctactaatattcgattcgataggt
+2540784/1
???1BBDAD?DBDCEEEI<CE<AFFIEEDIIEAEED=<9:
@2540785/1
cacatctcggatcttgctactaatattcgattcgataggtgctttgtctg
+2540785/1
@@@?DEDFDDFHAHGG>EEHHDHHHIIHE9C?FCGIIIFF@CDFBFGGI>
@2540786/1
cacatctcggatcttgctactaatattcgattcgataggtgctttgtctg
+2540786/1
CC@FFFFFHHGHHJJJJJJJJIJJIIJJJJJJJJIJJJJGGIIJJJJJJJ
@5913353/1
ctgattgtgaactggaagaaagttgcgctccttcctcttgttg
+5913353/1
@@@DDFDEDFHHHIIHIIDDHD?CF>EGHGHACGHDFGHC?D8
@4534558/1
cggaaaccattcgatcaagagcttcaaggagaagaaattagaagagcaag
+4534558/1
CCCFFFFFHHHHHJJJJJJJJJJJJJJIIIJJIJJJJJJIJIJIJJJJJJ
@5228178/1
ctcaccagtatattttccaacagagaagcttgtatgattggtaatgtaag
+5228178/1
CCCFFFFFFFHHHJJJJJJJJJJJJJJIIIIFCDIGGIIJJCFFEHHIJI
@7919650/1
gctacaacagtcaacatttcccacctttttcactcaaccatagctttctc
+7919650/1
B@CFFFFFFFHHHJJJJJJJIJJJIIJJJIJJIIJJJIGIIIIIJJJIIJ
@2541272/1
cacatcttgtgagccgccattctcttggctagcttcttt
+2541272/1
@?@BDDDA?=A::3AFH<@???CFHGH<GCGCG9C4BDD
@2541273/1
cacatcttgtgagccgccattctcttggctagcttctttgacttgccagt
+2541273/1
CCCFFFFFHHHGHJIGIJIJJGHHIIJJJJJJJJHEDHGFHHFG@FGBFF
@2541274/1
cacatcttgtgagccgccattctcttggctagcttctttgacttgccagt
+2541274/1
CCCFFFFFHHHHHIIJJJJJJIJJJIIIJJJJJEGIIJJGHJIIFGIJJF
@2541275/1
cacatcttgtgagccgccattctcttggctagcttctttgacttgccagt
+2541275/1
CCCFFFFFHHHHHJJIJJJJJJIJJJJJJIJIIIGGGIJBHIIGFGHGIF
@2541276/1
cacatcttgtgagccgccattctcttggctagcttctttgacttgccagt
+2541276/1
CCCFFFFFHHHHHJJJJJJIJJIJIIGGIIJIIIIJGIIHIGIJIJJGGB
@516974/1
aagaacgttcgactttcacttcattctatcggcctttcttctctttgccg
+516974/1
CCCFDDDDFFHHHEIGEHHHIJIIIJJGIJJJJJJJFGIIIIIJJIJIJI
@517292/1
aagaactattatttttttttttttatttttcatcacagtgatgtttg
+517292/1
BB@DDFFFHHHHHJJJJJJJJJJJGHIIJGIIGGIHGGAEHEFCDFD
@520035/1
aagaagattgcaccccgaaaagtttgggtacaacctctatactttgcatc
+520035/1
CCCFFFFFHGHHHJJJJJJJJJFHIIJJDGIIIJJJJJJJJJJJJIJJJJ
@520630/1
aagaagctagccaagagaatggcggctcacaagatgtggcaatccttgca
+520630/1
CCCFFFFFHHHHHJJIJIIJJJJJJD:@9BFH>F<B8BF2BD8;CCH@@G
@5231217/1
ctcaccttacaaaataaaatacggcaaagagaagaaaggccgatagaatg
+5231217/1
BCCFFFFFHHHHHJIIJJJJJJJIJJJJIIJJIIJJJJIJJJIGIJEHIG
@5231218/1
ctcaccttacaaaataaaatacggcaaagagaagaaaggccgatagaatg
+5231218/1
CCCFFFFFHHHHHJJJJJJJJJJJIJJJJIJJJJJJIIJJJJGIGJJJJI
@5231219/1
ctcaccttacaaaataaaatacggcaaagagaagaaaggccgatagaatg
+5231219/1
CCCFFFFFHHHHHJJJJJJJJJJJJJJIJJJJJJJJIJIJJJJJJJJJJI
@4539965/1
cggaaatctaccgacagagaggttatccttgggggaagaagccaaattgc
+4539965/1
@CCDFFFFGHHHHGGEGEGGGI@FHIIJJJJJIJIEEGIIIIJJIGGIJJ
@4539966/1
cggaaatctaccgacagagaggttatccttgggggaagaagccaaattgc
+4539966/1
C@@FFFFFHHHGFFHIIIGGIGCGIIJJEIGEHIJJJJJGIGIJJEIGIJ
@4542733/1
cggaaccatctttttatgtaatctgcgtgtttttaaactgttattctttt
+4542733/1
BC@FFFFFHHHHHJJJJJGIIIJJJJIEGHIJJJIIJJIJJJJJJJJJJJ
@3193359/1
ccaacgttacgttcctgagggtttgtggaatagccaataacatctttaag
+3193359/1
CCCFFFFFHHDHHJJJIIJJJAFGIHHIJJJJJJJIIJIJJJJIJJJJII
@4543106/1
cggaaccggaagatcgaagaaagacgccaaacattcggcagccaagaact
+4543106/1
@CCDFFFFHHHHHIJJIIHJJJIIIIJIIJJJJJJIJJFIJIJJJHHHHF
@4543107/1
cggaaccggaagatcgaagaaagacgccaaacattcggcagccaagaact
+4543107/1
BCCDFFFFHHHHGJJIDIGFIJHIJJIJIJJJJJIJJJJIJIIJJHHHHF
@4543108/1
cggaaccggaagatcgaagaaagacgccaaacattcggcagccaagaact
+4543108/1
BCCFFFFFHFGHGHJJIJIGIJIIIJJJJJGJJJJIIHIGGIHGIGGHFF
@4543109/1
cggaaccggaagatcgaagaaagacgccaaacattcggcagccaagaact
+4543109/1
BCCFFFFFHHHGHJIJIGIIIEHHGIIJIIGGGAHDFCHHJGIEIHHHHE
@7325290/1
gaagaaaggccgatagaatgaagtgaaagtcgaacgttcttctgggcttt
+7325290/1
CCCFFFFFHHHHHJIJJJJJJJIHIJIJJFGIJJJJJJJJJJJIJJJJJJ
@7325291/1
gaagaaaggccgatagaatgaagtgaaagtcgaacgttcttctgggcttt
+7325291/1
CCCFFFFFHHHHHJJJIJJJJJJIIJJJJHIJJJIJGJGJJJJGIJHGIJ
@6624725/1
cttcttcgagaccgtacaaggagacttgagctacccatttgatgctgact
+6624725/1
CCCFFFFFHGHHHJGHIJJJJGHGIJJJJJJJJJJJIJJJJJJJJJJJJJ
@2543906/1
cacatgttcactcggtgcaacagatccgtaagctatccagctccgacgta
+2543906/1
CCCFFFEFHHHHHJJFHIGIJJJJIJJJIHGIJJJJJJJIJJJJJIIJIG
@5920288/1
ctgcaaacttgtaaccaatgtgtctttcaaatttatcgtatccatctaac
+5920288/1
CCCFFFFFHHHFHJJJJJJIEHFHJJJJJJJJJJJIJJJJJJJJJJJIIJ
@1160261/1
atactttatgctcttgacatttcgttaaagaaccacaaaatgtgacatat
+1160261/1
CCCFFFFFHHHGHJJHIIIJJJGGJIJIJJJJJJJJIJHGIIGGIJGHII
@1160284/1
atactttattcgtcatcgctccccacgagcgtttctttagtctgtatatt
+1160284/1
CCCFFFFFHHHHHJIJJJJJJJJJJJJJJJJIJJJJJJIJJJJJJJIIJJ
@1160593/1
atactttgcatcaaataaatgctcccttttcacaatataataaatacata
+1160593/1
CCCFFFFFHHHHHJJJJJJJJJJJJJJIJJJJJJJJJJJJJIJJJJIJJJ
@523375/1
aagaagttataaggttaacggtataaatgacccaccggccgtgaaaacct
+523375/1
CC@FFFDDHHHHFGIJIIGHIGHIIIGIGCHDCFHIBBHGD@AGGIGHIH
@523847/1
aagaagttggccgatttgcagactctcagcttcaacgccaaggacttcaa
+523847/1
CCCFFFFFHHHHHIJJJGIJIJIJIJJJIJJIGIJIGGIHIIJDHIJJJJ
@524769/1
aagaatatttgaaaatttctaatattgcgatatttttttatcgatctggc
+524769/1
@CCFFFFFHHHHHJJJJJJJJJJJJJJJIJJJJJJJJJJJJJJJJJJJJI
@7924731/1
gctactaatattcgattcgataggtgctttgtctggttaactttagtggg
+7924731/1
CCCFFFFFHHHHHJIJJJJHIIJGFFGHIJJIJJIIHIJIJJJJIJHGIJ
@1163076/1
atagaatacaccccttaatcagctacaacagtcaacatttcccacctttt
+1163076/1
CCCFFFFFHHHHHJIJJJJIGIIIIIJJJJIHGIJJJJJIJJJJJJJJJI
@5924852/1
ctgcaagctggtccacttgtacctatgaggttaagaaaccctgaacctgg
+5924852/1
CCCFFFFFHGHHHJIJJJIAHIGJJJJIJJIIJIIJIGHIHIIJIJJIGE
@7925676/1
gctacttgaaccgtacgtcaaatgtcgcaaattatgtcacataaatgtca
+7925676/1
CCCFFFFFGHHHHFHIJGHGHHEIEHIIJIJJJJJIIIGIHIJJIJJGJJ
@4543746/1
cggaacgcccggagcggctgatatcaccaatcagg
+4543746/1
CCCFFFFFHHHHHIIIIIEHD<DDEGGIGIBFHFH
@4543747/1
cggaacgcccggagcggctgatatcaccaatcagg
+4543747/1
CCCFFFFFHHHHHJJIJIIJCBD>FGFHGG@FHCG
@4543748/1
cggaacgcccggagcggctgatatcaccaatcaggtggtgacatcgttcg
+4543748/1
CC@FFFFFHHHHDIIIIIEI@BFHHDFIEHIIIIIADH;DEHEHFHBFFF
@4543749/1
cggaacgcccggagcggctgatatcaccaatcaggtggtgacatcgttcg
+4543749/1
CCCFFFFFHHHHGJJJJJJJCBFHG@FHGIBFGIJ@HI;DGG>EHHBEEF
@1163884/1
atagaattagtggtttttttctaaaatcaatttacatattatttttgact
+1163884/1
CCCFFFFFHHFHHFHIJJJJIJJJJJJJJJJJJJJIJIJJIJJJJJJIJJ
@3795162/1
ccgggcgttccgttggtctgattggctt
+3795162/1
=@@?;=@@FDFHCFGE:?CGEFGGGIAB
@3795163/1
ccgggcgttccgttggtctgattggctt
+3795163/1
?<?DDD?@CFH?2AE;CF@FC<?C@FHG
@3795164/1
ccgggcgttccgttggtctgattggcttgtt
+3795164/1
CCCFFFFDHFHHDHGICFHIGIIIJJIJ0?D
@3795165/1
ccgggcgttccgttggtctgattggcttgttc
+3795165/1
CCCFFFFDFFHGFHGG?EEGFHIAEHGG??D<
@3795166/1
ccgggcgttccgttggtctgattggcttgttcggg
+3795166/1
CCCFFFFDHHHHHJJJHIIIGIJJJJJJ68B@FGG
@4545644/1
cggaagagaaaagcagcagatgccgggttagacgacgaagaaattccatt
+4545644/1
B@CDDFFFHHHHGIJIIIIIJJIJJJJDGHIIJJJIJJIIJJJJFIJJJJ
@7927974/1
gctagattctgtttgacattcgaaaagtaaacgtcagtttgcgtttcaat
+7927974/1
CCCFFFFFHHHHHJIJJJJJJJIJJJJGHIJJIFGHIGIJJJJHIJJJJJ
@7328706/1
gaagaacgttcgactttcacttcattctatcggcctttcttctctttgcc
+7328706/1
@<?DFFFFHHHHHIIIIGHHIIIIIIIIIIIIIIIIIIIIIIIIIIIIII
@7328707/1
gaagaacgttcgactttcacttcattctatcggcctttcttctctttgcc
+7328707/1
@C<DDFFFFHFHHJJJJIJJIJJJJJJIJJJIHIJIJIIIJJJJJJJJIJ
@7328708/1
gaagaacgttcgactttcacttcattctatcggcctttcttctctttgcc
+7328708/1
CCCFFFFFAFHGGIJHJJEHIIIIJJJIJJJGGIJJIIJIJIIIIJEEHE
@7328960/1
gaagaactattatttttttttttttatttttcatcacagtgatgtttgtt
+7328960/1
CCCFFFFFHHHHHJJJJJJJJJJJG@GIJJIJGGHCEEC??BEFFFFEEE
@1838749/1
attttgactgtcgtgaatagtaacctcgccttctttttgttctccaaaag
+1838749/1
BB:BDEFFHHHHHGHDFEGHEHHHIJGIIJIJIJJIJIJGIGIIIIIJAG
@1839559/1
attttgaggtactcgagggcatgatgagcagccgagcccttggcttcctt
+1839559/1
@CCFFFFFHFHHHJJJJJJJJJJJJJJJJJJJJJJJIJJJJIJIIIGIEG
@1839560/1
attttgaggtactcgagggcatgatgagcagccgagcccttggcttcctt
+1839560/1
C@CFFFFFGFHHHJJJJJJJJJIJJJJJJJIJIJIGIJJJIGIJJJJIHG
@1839561/1
attttgaggtactcgagggcatgatgagcagccgagcccttggcttcctt
+1839561/1
CCCFFDDDDADFHIIGIGIGHIIIIIIIIGIIIIIIIIIIIIFGIIIIII
@1839562/1
attttgaggtactcgagggcatgatgagcagccgagcccttggcttcctt
+1839562/1
CCCFFFFFGAFHHJJJIIIFIIGIIJIGGIGIJJHIIGIJCHJGGIJIIJ
@1839563/1
attttgaggtactcgagggcatgatgagcagccgagcccttggcttcctt
+1839563/1
CCCFFFFFHFHHFJJJJJJIIJIJIJJIIIJJIIIIJJJIIIJJJJJJJJ
@1839564/1
attttgaggtactcgagggcatgatgagcagccgagcccttggcttcctt
+1839564/1
CCCFFFFFHFHHHIIIJJJIJIIJIJJJIIJJJJIIJJJJJJJIJJIJJJ
@1839565/1
attttgaggtactcgagggcatgatgagcagccgagcccttggcttcctt
+1839565/1
CCCFFFFFHFHHHJJIJJJIJJJJJJJIIJJJIJJJIJJJJJJJJJJJJI
@7331844/1
gaagaagccaaattgctctactctcaagaaatggcctccatgccgagcaa
+7331844/1
BC@FFFFFHHHHHJJJJJJIJJJJJJIJJJJIJHIJJJJJJJJJJJIJJE
@7336186/1
gaagaatatttgaaaatttctaatattgcgatatttttttatcgatctgg
+7336186/1
@@@FDFFFHHHGFHIIJJIJIEHGHGJGGIIJJJIJGIJGIIIIJJJJJG
@7336187/1
gaagaatatttgaaaatttctaatattgcgatatttttttatcgatctgg
+7336187/1
CCCFFFFFHHHHHJJJJJJJJJJJJJJJJJJJJIJJJJJJJJJJJJJJJE
@7930673/1
gctatactttgcatagaattagtggtttttttctaaaatcaatttacata
+7930673/1
@@@FADFAHHHFHCGG@DBHIFDIHCFHHIIIGIICGHEGHIIIIIIIIH
@3801483/1
ccggtaaagaagtgaatgttgataaaggaatatggagagg
+3801483/1
@@@DDDDDHFHHDFFHHEAE?<ECHIGIGIEHGIIEA@FH
@3204474/1
ccaagagaagaaagctatacagtagtcaaatttgtatccattatcacttt
+3204474/1
@CCFDFADFGHFHHIJGEJIGGHEGFFHHIIIGIFBHIFECICBGGIGED
@3204475/1
ccaagagaagaaagctatacagtagtcaaatttgtatccattatcacttt
+3204475/1
BC?DDFFFHHHHHJIJJIJJJJHGJFHIJJJJJJIIIJJJJJJJJJJJJJ
@2549288/1
cacattttgtggttctttaacgaaatgtcaagagcataaagtatgtctag
+2549288/1
CCCFFFFFDHDDCGGBHJJGIFIGGEGADBFHGHGIIEHDHGHJGIJIJD
@2549289/1
cacattttgtggttctttaacgaaatgtcaagagcataaagtatgtctag
+2549289/1
CCCFFFFFGFHHHIGHIJIJJIIJJIIIJGJIGIIJJJJJJIIJJJIJJG
@2549290/1
cacattttgtggttctttaacgaaatgtcaagagcataaagtatgtctag
+2549290/1
CCCFFFFFGHHHFIJJJJJJJIJJJIJIHIJJJJJIJIJJJDGIIIIJJI
@2549291/1
cacattttgtggttctttaacgaaatgtcaagagcataaagtatgtctag
+2549291/1
CCCFFFFFHHHHHIJJJIJJJJJJJJJIJJJJJJIJJJJJJFHJJIJIJI
@5929581/1
ctgcacacacgcatttttaaatttaaaaatttattcaagtcaaaaataat
+5929581/1
@@@DDDDDFFDHADHDHH;AFHHIEGGGIIIIGIGDCHIIGGGICGHFHG
@5929582/1
ctgcacacacgcatttttaaatttaaaaatttattcaagtcaaaaataat
+5929582/1
CC@FFFFFHHHHHJJJJJJJJJJJJJJJHJJJJJIJJJJIJJJJJJJIJJ
@5929583/1
ctgcacacacgcatttttaaatttaaaaatttattcaagtcaaaaataat
+5929583/1
CCCFFFFFHHGGHJJJJJGJJHFGHIJIGHIIIJJIIJJIIJIIIIJJJJ
@5929584/1
ctgcacacacgcatttttaaatttaaaaatttattcaagtcaaaaataat
+5929584/1
CCCFFFFFHHHGHJJJJJJJJJJJJJJGHJJJJJJJIJGBGIJJJJJJJJ
@5929585/1
ctgcacacacgcatttttaaatttaaaaatttattcaagtcaaaaataat
+5929585/1
CCCFFFFFHHHHHJJJJJJJJJJJIJJIIJJJJJJJJJJHGIJIJJJJJJ
@5929586/1
ctgcacacacgcatttttaaatttaaaaatttattcaagtcaaaaataat
+5929586/1
CCCFFFFFHHHHHJJJJJJJJJJJJJJJHIJJJJIIJJIIIIJIIJJJJJ
@5929587/1
ctgcacacacgcatttttaaatttaaaaatttattcaagtcaaaaataat
+5929587/1
CCCFFFFFHHHHHJJJJJJJJJJJJJJJJJJJJJJJJIJGJIJJJJJJJJ
@5929588/1
ctgcacacacgcatttttaaatttaaaaatttattcaagtcaaaaataat
+5929588/1
CCCFFFFFHHHHHJJJJJJJJJJJJJJJJJJJJJJJJJJJJJJJJJJJJJ
@5242590/1
ctcacttttttccgaaaaaatatcgcaatagctcaaaagggaacaatttt
+5242590/1
CCCFFFFFHHHFHJHIIIIIGHGHIJJJIJJIIJIIJHIJJJIJJJJIJJ
@6639023/1
cttcttttccggaaaatgctcgaaaactcaattggcgcacattcagcagg
+6639023/1
@@@ADDDD8FDF:FGI<A?A:ACFGICDAEIEFADD?07@<BF@>CFE>F
@6639024/1
cttcttttccggaaaatgctcgaaaactcaattggcgcacattcagcagg
+6639024/1
B@BFFFFFHHFGDIJJIJGHGGGHIIJJJJJJJJFIIGIIGIIIJJIGII
@6639025/1
cttcttttccggaaaatgctcgaaaactcaattggcgcacattcagcagg
+6639025/1
BBBDFFFFHHHHGJJJJJJIIJJJIJJJIJJJJJJJJJIJJJJJJJJJJJ
@6639026/1
cttcttttccggaaaatgctcgaaaactcaattggcgcacattcagcagg
+6639026/1
CCCFDFFFGHDHDHIJ>FGGGGGHGIIGIGIGIEHEHGBHIGIIIIJIIJ
@6639027/1
cttcttttccggaaaatgctcgaaaactcaattggcgcacattcagcagg
+6639027/1
CCCFFFFFHHHGFJJJJJJJJJJJJJJJIJJJJJJJJJIJJJIJJJJJJI
@6639028/1
cttcttttccggaaaatgctcgaaaactcaattggcgcacattcagcagg
+6639028/1
CCCFFFFFHHHHHJJJJJJJJIJJJJJJJJJIJJIJIJGIIJJJJIIJJJ
@6639029/1
cttcttttccggaaaatgctcgaaactcaattggcgcacattcagcaggt
+6639029/1
CCCFDFFFGHGHDIJGGGIIGIGIJIIIJJJJJJIJJHGBFHIIJIEGG@
@7931891/1
gctatccttctctttgacattgcttgtg
+7931891/1
?;@7B;:ABFFF?GFEFDBFH>CB<AF:
@7931929/1
gctatcgatacacagtcatagatccaatcctataattatccatttcctgt
+7931929/1
@C@FFFFFFHHHGJIIGGIIGIJJJJJJJIJJJJIEGIIJJJGIGHGIII
@7931930/1
gctatcgatacacagtcatagatccaatcctataattatccatttcctgt
+7931930/1
CCCFFFFFHHHHHJIGIIJJJJJJJJJJJJJJIJJJJJJJJJJJJJJJJH
@1169748/1
atagctgttcactttttggtcatgattttgaggtactcgagggcatgatg
+1169748/1
=1=4BDFDHGFHGIJJJJJEHGIJIJJJJJIJJGCFGIJJGIFIJJIJJG
@1170065/1
atagctttaggaaacggtttatgagcaacatcaacatttaaaagtggctt
+1170065/1
CCCFFFFFHHHGHJJJJEHIJIIJJIHJJJJJJJJIJJJJJJJJDHGDIJ
@7932768/1
gctatggttgagtgaaaaaggtgggaaatgttgactgttgtagctgatta
+7932768/1
CCCFFFFAFFFFDGGBHJIHIAEHIJIJJIFIGGIIGFHIGIJJIIDGII
@1170104/1
atagctttcttctcttggtgaacacatactttattcgtcatcgctcccca
+1170104/1
CCCFFFFFHHHHHJJJJJHIJJJJJJJJJJJJJJJIJJJJJJIJJJJJJJ
@7934089/1
gctatttggtacgacgacaaagattacatcatatttgcctttaacagatg
+7934089/1
CCCFFFFFHFHHHJIJJJJJJIHIJJJIJJIJJJJJJJJJJIJJJJJIJJ
@1171524/1
ataggattggatctatgactgtgtatcgatagctgttcactttttggtca
+1171524/1
CC@FFFFFHHDHHJJJIJJIIFFIJJJJIIGIJJGGIEHGHIJJJIIDEF
@1171525/1
ataggattggatctatgactgtgtatcgatagctgttcactttttggtca
+1171525/1
CCCFFFFFGHFHHJJJFIJIGHBHHJJIIGIHIGIHIIHJIJIJJDHGGG
@5243771/1
ctcagaacgaatggcagagttacgccgatgaaattaagggtatggtagtg
+5243771/1
CCCFFFFFHHHHHJJJJIIFHHJJJJJGIJIIJJJJJIJJ?CHGJIJJGG
@2554154/1
caccaagagaagaaagctatacagtagtcaaatttgtatccattatcact
+2554154/1
@@@DFFFFHGHDHIJGGIGGIHGGHIHGGHIJJCGHIIGJJGIIIGDHGI
@2554155/1
caccaagagaagaaagctatacagtagtcaaatttgtatccattatcact
+2554155/1
CCCFFFFFHGHHHJJJIJJJJJJJHJJIIIJIJJJJGIJJJJJJJJJJJJ
@2556723/1
caccaatcaggtggtgacatcgttcgatgacaaagtgatgggcaatccca
+2556723/1
?@@DDADDHBAF?BFIBF>HEFHHEEBHE@FFGEHIFABGHEEDHEIBF@
@2556724/1
caccaatcaggtggtgacatcgttcgatgacaaagtgatgggcaatccca
+2556724/1
CCCFFFFEFDDDHHHIJJJJJIJEIJIJJJJJJIECGHIJI=GHIJJJJJ
@2556725/1
caccaatcaggtggtgacatcgttcgatgacaaagtgatgggcaatccca
+2556725/1
CCCFFFFFGGHFHIAHIJJJIJIIJJJJIGIJJGIGHGIJJJJJJJJIJJ
@2556726/1
caccaatcaggtggtgacatcgttcgatgacaaagtgatgggcaatccca
+2556726/1
CCCFFFFFHGHHHJGIGIJJJJHIJJIJJJJJJJJ?FHHJIIJIJJJJJG
@533512/1
aagacgcaataagtgatacaagaaaatatacagactaaagaaacgctcgt
+533512/1
@@@DDDDFGDFFH<CGGIHIIHIIIIIIIIIIEIIHIIIEGIEIEBHGIA
@3213424/1
ccaagcattggtggcgattggtcaatgttttttcttcgatgtccacgtag
+3213424/1
C@CFFFDFHHHCFHGIIGIIJCHGHIHJJJJJJHGIIJJIJGIJIJJFHI
@3213425/1
ccaagcattggtggcgattggtcaatgttttttcttcgatgtccacgtag
+3213425/1
CCCFFFFFHHGCFIBF@EH@FABFHGGGHIIII;FHD@FHBDAGFHGFFG
@3213426/1
ccaagcattggtggcgattggtcaatgttttttcttcgatgtccacgtag
+3213426/1
CCCFFFFFHHHDHIHHEHIJJEHIJIJIJJIJJGJJIIJJIJJJJJJGIJ
@534682/1
aagactcccgtcagcgtcctccaggagttgctgagccgtcgcggcatcac
+534682/1
CCCFFFFFHHHHHIIJGIIIJJGIJIJHGIJIJIGIIJGHIJIIB<=BCC
@535536/1
aagacttcgactttttactatttttgtatgcacaaaattcgttctacata
+535536/1
CCCFFFFFHHHHHJJJJJJJJJJJJJJJJJJJJJJJJJJJJHIJJJJJJJ
@536850/1
aagagaatggcggctcacaagatgtggcaatccttgcaggatttacccg
+536850/1
@@@DDDADFHFHF:?8???D>AD@?GG9DFDGHGG@DGBF6BGICFIIG
@7936131/1
gctcaatacaatccccacattccaccccaatctagccactcttatacgca
+7936131/1
@CCFFFFFHHHHHIIJHGIJJJJJJJJJGIJJJGHIJJJIIJJJJJJFID
@7936739/1
gctcaatgtcgtcgtttgacatatcgttgtcatcccacaaggtacaatac
+7936739/1
CCCFFFFFHHHHHIHIJJFHIGDHIJIJGHIGJJJJEIIJIJGIIJJIJJ
@2557586/1
caccaatgcttggtgcagctatccactttgccagtggccgtctgctacgg
+2557586/1
:;?DDDDDHFH?CG=BD@H@HHIIIIIIIIEHIIGIDHIDIIGCHEEGDA
@6651098/1
cttgaaccgtacgtcaaatgtcgcaaattatgtcacataaatgtcaaaat
+6651098/1
CCCFFFFFHHHHHIJJIJJIHIJIJJJJJJJJIJJJJJJJJJJIIJJGIJ
@1846789/1
attttgtaaggtgaggtatttgtacatgaagttgtctgcccctttcttaa
+1846789/1
CCCFFFDEHHHDFHIJCGIJIJIIJJJJIHIIJJJJJJJJIJIJJJJJJI
@5939294/1
ctgcataccgcttccgcgtgcttctctaagtaattgtgaagctaagttcc
+5939294/1
@@@DDDDDHHHFHIIIIF:80?@<<?<9BFBBBDH4B9<B<BBFE<8==F
@5941268/1
ctgcatcttatataccatcatcttctggagtcacccaacaacaacacttc
+5941268/1
CCCFFFFFHHHHHJJJJJJJJJJJJJJJJJGHJJJJJJJJJJJJJJJJJJ
@4554604/1
cggaatttcaacacatgacaagcgatggtgaactgcctttcgtgtggtag
+4554604/1
@@@DFDFFHHHHHEFHGIIII@AFHGGI<FGGIGIIIGGCHGDGFHIFFG
@4554605/1
cggaatttcaacacatgacaagcgatggtgaactgcctttcgtgtggtag
+4554605/1
CCCFFDFFHHHFFHIJIIJIJDCFEGGIFFHGIJJIIJGIEHGH8BFBDF
@1849924/1
attttgtggttctttaacgaaatgtcaagagcataaagtatgtctagaac
+1849924/1
<@@FFADDGHHHHIIGHGCGBEHIIJIDCHGIJIIGEF9CFIIGI>DG>?
@539703/1
aagagatgtgcatgtcccgcagatggccaccaccattctatgaaatggaa
+539703/1
?@@D=?DDHFDAHGBFBEB<CF<F@DDGGEEGEEGHHIIEEGCADHAACH
@4555723/1
cggaatttttcagcgttttgtggaactgtgaaactttgtgggactgctgg
+4555723/1
@@@?DBDDFFBD<AC:CGI9ACF<ECEBCEDGIDDGICBBGIEECCFEEI
@4555724/1
cggaatttttcagcgttttgtggaactgtgaaactttgtgggactgctgg
+4555724/1
@@@BDADDHHDDFA@<EHI9AAGBHHEGDEDHIEHIID?DGGGIIFGGGI
@1174902/1
atagtctagaaggtactcatccaattcgagaggtttcctagtattatgaa
+1174902/1
CCCFFFFFHHHHHGIJJJJJJJJJJJJJJJJJJHHJJIJIJHIIJJJJJI
@1175478/1
atagtgtattacctctaaagctatctactcgttatataatcatcattcaa
+1175478/1
@@@FFFFAFHHHFGHGBGHGHIIEHEGIHID;@GGEFGBDFGGIIIIIII
@1175479/1
atagtgtattacctctaaagctatctactcgttatataatcatcattcaa
+1175479/1
BBCBDEFFHHHHHJJJIJJJJJJIJJJJJJJIJJJJJJIJJJJJJJJJJJ
@1175480/1
atagtgtattacctctaaagctatctactcgttatataatcatcattcaa
+1175480/1
BCCFDDDDHHHHHJIJJJIJIJJJJIJJJJJIJJJJJJJJJJJJJJJJJJ
@1175481/1
atagtgtattacctctaaagctatctactcgttatataatcatcattcaa
+1175481/1
BCCFDFEDHHGHHJJJJJJJJJJJJJJJJJJIJJJJJJJJJJJJJJJJJJ
@7939304/1
gctcatcatgccctcgagtacctcaaaatcatgaccaaaaagtgaacagc
+7939304/1
CCCFFFFFHHHHGIIJIJAFFHHHIJIJBGHGIJJJJJJIIG9DGGGIJI
@1175972/1
atagttcttacatccttgtttatttccctttttgtggagaggtactatgt
+1175972/1
?<?DDDD>FFFBHGHIIGICGGHGEHGGEGGEHE?FHDD?DDFDGIFBFG
@1175973/1
atagttcttacatccttgtttatttccctttttgtggagaggtactatgt
+1175973/1
BCCFDFFFHHHHHJJJJIGIJEHHIIJJJJJJJIFGIEHFGHBGHJIJJB
@1176841/1
atagttttttgcatttttattcggcttattgtaatattcctccatagttc
+1176841/1
BCCFDFFFHHHHHJJJJJJJJIIJJJJJJJJIJJJIJIIJJJJJJJJIII
@3216553/1
ccaagcttgaggttgttgttgtggaggagcagcttgctgttgtctcgctc
+3216553/1
@CCFFFFFFFFDDFGHHEFGHEHGJJGGIIICB?GF?HIDHI>GGCFGGB
@1178312/1
atataactgacatgtttcatatgtagaacgaattttgtgcatacaaaaat
+1178312/1
@=?DFFFFHHHHHJIJJJJJJIIJHJJIJJJIJJIJJIIJJJJIJIJJJJ
@1178313/1
atataactgacatgtttcatatgtagaacgaattttgtgcatacaaaaat
+1178313/1
CCCFFFFFHHHHHJGIJJJJJJJHJIJJJJJJJJJIJHIJIIJIIHIJJJ
@1178314/1
atataactgacatgtttcatatgtagaacgaattttgtgcatacaaaaat
+1178314/1
CCCFFFFFHHHHHJHIJJJJJJIJJJJJJJJJJJJJJIJJIJJIGIIIIJ
@2561874/1
caccaattgtacagaatggttgttctgcgtcaccaatctgcataccgctt
+2561874/1
C@@DFFFFGHHHHIIJJIJIHIFHIJGHIJJJJGIJIJJJGGIHGGIJGG
@3217674/1
ccaaggataacctctctgtcggtagatttccgtgaagtggtccgtgcccc
+3217674/1
CCCFFFFFHHHHHJJJJIHHIJ@HHHIJJIJGGIGIJEHIHJJGFGGIIG
@3217675/1
ccaaggataacctctctgtcggtagatttccgtgaagtggtccgtgcccc
+3217675/1
CCCFFFFFHHHHHJJJJIIIIJFGIGIJJJJIGHHGIHJJIIIJJJJJIJ
@3217676/1
ccaaggataacctctctgtcggtagatttccgtgaagtggtccgtgcccc
+3217676/1
CCCFFFFFHHHHHJJJJJJGIIFEHG@ECHGHHHCDDBDEDFGH?@DH@G
@7349502/1
gaagatctctgtgagaagacagaagaatctctagtcagaattttagacaa
+7349502/1
<@@FDFDADFHCDHEGIBHAEFAFBHIJHIHE@E:<FG<HHHIIJIIIIG
@7942920/1
gctcgacatggagtcccaaaacatgaccatgatgcactcggccggaccga
+7942920/1
CCCFFFFFHGHHHFIJJJJJIIIJJJJJJJJJJJJJJJJJJIJJIJJJHF
@542650/1
aagaggcatcacacaaggctcttctgttcggataagaaggaacaaagtgg
+542650/1
CCCFFFFFHHHH<CFFGHIGIIJJJJJJJJJIJJJJJJJJJJJJJJJGHJ
@542906/1
aagaggcttttaaaatttaacgtttagcagtcttctttttagaataacat
+542906/1
CCCFFFFFHHHHHJJJJJJJJHHIJJJIJIJIJJJJIJJJJIJJJJJJJJ
@7944170/1
gctcgcttttcaaattctcgtgacttttctcccctgttcttaaataaagt
+7944170/1
C@CFFFFFHHHHHIIIGIIIIIC@HHIICEFHGI@BBFDHICGIIIII@?
@7945542/1
gctctaaggaactttactcaacaactccagaaaatctcaaacgatgccgg
+7945542/1
CCCFFFFFHHHHHJJJJJJJJJJJJJJJIJJJJHIJJIIJJJJJJJJJJI
@1853626/1
atttttaaatttaaaaatgcgtgtgtgcaggtatatttatcacatcattc
+1853626/1
@@CFFFFFBFHDFHGIGGFGBHGHHHHIIIJEFGHIJJIJIIIJJIJGIG
@3809981/1
ccggtggccaccagatcgttgttaaggaacacgcggtagcggaagattgg
+3809981/1
@@@7DDFFHHHHHJJJIIIJJIIIIJIJIJJJJJJJHGGIJIEHHGDHFF
@3809982/1
ccggtggccaccagatcgttgttaaggaacacgcggtagcggaagattgg
+3809982/1
BCCFFFFFHHHHHJGJJJJIJIJJJJJJJJJJJJJJFGIIJJIHHGHHFF
@3219190/1
ccaagggctcggctgctcatcatgccctcgagtacct
+3219190/1
CCCFFFDFHHAFFGG?GH@CBB@BFFI?D?@F0;?D9
@3219191/1
ccaagggctcggctgctcatcatgccctcgagtacctcaaaatcatgacc
+3219191/1
@CC1DDFFHHHGGJJGGIGEGIIJJJJJGGGJHIIJGGIIJJGIJIJJJJ
@3219192/1
ccaagggctcggctgctcatcatgccctcgagtacctcaaaatcatgacc
+3219192/1
CCCFFFFFGHHHHJIFCEHJGGIJJJIEIHGIBBHICGHIJIECHGIIGG
@1178757/1
atataataaaaatttatagttttttgcatttttattcggcttattgtaat
+1178757/1
@@@BDD??=FHDHEDH@GE<<AAFCG@GHIGIIIHC?CDDFHIIIGIIIG
@1178758/1
atataataaaaatttatagttttttgcatttttattcggcttattgtaat
+1178758/1
CCCFFFFFHHHHHJJJIJJHJJJIJJJJJJJJJIJJIJGIJJJJJJIIJJ
@1178759/1
atataataaaaatttatagttttttgcatttttattcggcttattgtaat
+1178759/1
CCCFFFFFHHHHHJJJJJJHJJJJJJJJJJJJJJJJIJIIJJJJJJIIIJ
@1178760/1
atataataaaaatttatagttttttgcatttttattcggcttattgtaat
+1178760/1
CCCFFFFFHHHHHJJJJJJJJJJJJJJJJIJJJJJJJJJIJJIJJJIJJJ
@1178761/1
atataataaaaatttatagttttttgcatttttattcggcttattgtaat
+1178761/1
CCCFFFFFHHHHHJJJJJJJJJJJJJJJJJJJJJJJJJJJJJJJJJJJJJ
@3811172/1
ccggtgtcttaagcgaagaaactaagcaggagatcgccgaggaaaattat
+3811172/1
@@@DDDDDBFCDBGGAE@8CC9EDE?CEBB@GG>FECHAFFBHIGIGFHA
@1179325/1
atataatcatcattcaaacattgaagccagatcgataaaaaaatatcgca
+1179325/1
CCCFFFFFHHHHHIJJJJHGIJGJIIJJJGJGEGIHGIJJJJIJJJIJJI
@1179326/1
atataatcatcattcaaacattgaagccagatcgataaaaaaatatcgca
+1179326/1
CCCFFFFFHHHHHJJJJJJJJJJJJJJJJJJJJJJJJJJJJJJJJJIIJJ
@6660525/1
cttgaataaatttttaaatttaaaaatgcgtgtgtgcaggtatatttatc
+6660525/1
BBCFDDFFHHHHHJJJJIJJJJJJJJJJJJHIHIGHJJJJFHIIJJJJJI
@546757/1
aagatatccagcctttgatggaagaaaaaatttatacagcactactatgt
+546757/1
CCCFFFFFHHHHHJJJJIJJJIJIJJJJJJJJJJJJJJJIJJJJJJIJJI
@546809/1
aagatatcctaaactcacttttttccgaaaaaatatcgcaatagctcaaa
+546809/1
@B@FFFFFHHHHHJJJJIJJJJJJJJIJJJJJJJJJIJIJJJJJJIJJJH
@546810/1
aagatatcctaaactcacttttttccgaaaaaatatcgcaatagctcaaa
+546810/1
CCCFFFFFHHHHHJJJJJJJJJJJJJJIJIJJJJJJGJIJJJIIJJJJHJ
@546811/1
aagatatcctaaactcactttttttccgaaaaaatatcgcaatagctcaa
+546811/1
CCCFFFFFHHHHHJJJJJJJJJJJJJJJJJIJJJJJJIJIJIJJJJJJII
@546815/1
aagatatcctcagatgccgacactatgggtcggatcttcagct
+546815/1
CC@FFFFFHHHHHJJIIJJJJJJIJJJJJIJJJEHHGIIJIGG
@7356917/1
gaagctcaccagtttttaatcgacctagaatacttggtttaacaacaggt
+7356917/1
@@CFFFFFHHHHFHIJJJJJJIIIJIGIJJJJJJJJJJJJJIIJJJJJID
@5947104/1
ctgccaagttctcttgttttttccgtagctcttcctccctggatttcttg
+5947104/1
CCCFFFFFFHHHHJJJIJJJJJJJJIJJJJJJJJJJJJJIJIGHJIJJJI
@3812585/1
ccggttcataaccttctctttggactctcttgcatgctgctcgaatagct
+3812585/1
BCCFDFFFHHHHHIJJJJJJIGJJJJJJJJJJJJJJJDGIJJGIJJIIII
@4561360/1
cggaccaacatctgatagttccttaaacactggatcttgaattttctttt
+4561360/1
@CCFFFFFHHFHGICGGBHHIJIJCFEDHGGGHEHIEGGIJIIJIFIJJJ
@1182457/1
atatattcacctttatatgtcacattttgtggttctttaacgaaatgtca
+1182457/1
CCCFFFFFHHHHHJJJJJJJJJJJJJJJJJJJIJJJJJJJJJIJJJJIJJ
@3227656/1
ccaagtttgtgctgggcaaatcaatcaatttgcctcgaaatctaaggtta
+3227656/1
CCCFFDFFHHHGHJJJIJJJJIJIJJJIIJJJJJJJJJJJJJJJJJIDHI
@3227657/1
ccaagtttgtgctgggcaaatcaatcaatttgcctcgaaatctaaggtta
+3227657/1
CCCFFFFFHHHGHJJJIJJJJJJJJJJJJJJJJJJJJJJJIJJJJJJGIJ
@1859018/1
atttttatacaaaagaatctgaaaattgtaaatctacacaaaaatgtcaa
+1859018/1
CCCFFFFFHHHHHJJJJJJJJJJJJJJJEHIIIJIJJJJJJJJJJJIIJJ
@2568093/1
caccaccattctatgaaatggaacacgaagagggactaccacacgaaagg
+2568093/1
CCCFFFFFHHHHHJJJJJJJJJJJJJJJJJJJJGJJJJJIJJJJJJJJII
@2568575/1
caccacctgattggtgatatcagccgctccgggcgttccgttggtctgat
+2568575/1
CCCFFFFFHHHHHJFHIJJJJJJJJJJJJJJJIHIHIJJJIIIJHHHHHH
@1187057/1
atatgatatgtatttattatattgtgaaaagggagcatttatttgatgca
+1187057/1
CCCFFFFFHHHFHJJJJIJIIJFJJHJJJJJIIJJJJJJJJJJJJIJJJJ
@2573361/1
caccaggagaatgcatcctaggatcctcgtatagatgtcttgttattaaa
+2573361/1
CCCFFFFFHHHHHIJJJJJJJJJJJJJJJHJJJJJJIJJJJJIJJJJIJI
@1189362/1
atatgtagaacgaattttgtgcatacaaaaatagtaaaaagtcaaagtct
+1189362/1
CCCFFDFFHHHHHJJJJJIGHIJJJJJJJJJJJJIJJJJIHDHIJJJHIJ
@4567983/1
cggagaatcacaaaactcatgatacttttcaaattttcttttaaatttca
+4567983/1
?1:?DDA?<FHH<AG;GHBHIIAEFH>B@HBGGFIEEFG@FHGI4?FGCA
@4567984/1
cggagaatcacaaaactcatgatacttttcaaattttcttttaaatttca
+4567984/1
@CCFFFFFGHHHHJJJIJJIJJIIGJJJJJJIEGIJJJJJJJJIGGIGIH
@4567985/1
cggagaatcacaaaactcatgatacttttcaaattttcttttaaatttca
+4567985/1
CCCFFFFFHHHHHJJJJJJJIIIJJJJJJJJJJJJJJIJJJJJIIIJJJJ
@3233033/1
ccaatatcaaactacaggcagtgttaacgattatacgaaagatctagaaa
+3233033/1
CCCFFFFFHHHHHJJJJIJJJGHJJJJJJIJIJIJIJIJIJJJJJJJJJH
@1861053/1
atttttattcggcttattgtaatattcctccatagttcttacatccttgt
+1861053/1
=@:BDFFFHHHHHIJJJJJIIJJJJJJJJJJJJJJJJJJJJJJJJJJJJG
@1862224/1
atttttcaataaagtacactttatttaagaacaggggagaaaagtcacga
+1862224/1
@@@DBDBB?FAFH<FDE?EB:AAFHEHGIIAB?GIIBGEHICFH?DGCA?
@1862225/1
atttttcaataaagtacactttatttaagaacaggggagaaaagtcacga
+1862225/1
CCCFFFFFHHHGHJFGIJJJJIJJJJJJIJJIJJJJIHIJJIJJHICHII
@1862226/1
atttttcaataaagtacactttatttaagaacaggggagaaaagtcacga
+1862226/1
CCCFFFFFHHHHHJGIJJJJJJJJJJJJIJJJJJJJJIJJJJJJHHJJJJ
@6668716/1
cttgaattttcttttcagcacaaatgtcttttaaaggagctacgaagtta
+6668716/1
@@@DDDDDHH?DFII<BCDHHGIIIIFGGHIIGIIIIEGIIIIIGIIBFG
@7366227/1
gaaggtttaggtatttgtggtatctgtcgatgttgccagaacgtaagata
+7366227/1
CCCFFBDFHHHDFHIJJFHIDHIJJJJJJJJJIJIJJJJJJIJGIIJIJJ
@6670686/1
cttgacatttcgttaaagaaccacaaaatgtgacatataaaggtgaatat
+6670686/1
@CCFDDFFHHGFHIIJJGHIFHGIJJJJJJGJJJIGIIJIJJJDGHJJJI
@6670687/1
cttgacatttcgttaaagaaccacaaaatgtgacatataaaggtgaatat
+6670687/1
BC@FFFFFGHHHHJIIIJJJJJJJJJJJJJGIJJIJJJJJIEHGGHGIIJ
@6670688/1
cttgacatttcgttaaagaaccacaaaatgtgacatataaaggtgaatat
+6670688/1
CCCFFFFFHHHHGIJJJIJJJJJJJIJJJJGHIJJJJJJJJJIIJGIJJJ
@6670689/1
cttgacatttcgttaaagaaccacaaaatgtgacatatataaaggtgaat
+6670689/1
CCCFFFFFHHHGHJJJJGJJJJGIJIIJIJGIIJJJJJJIJJJJJBGGHG
@6670690/1
cttgacatttcgttaaagaaccacaaaatgtgacatatataaaggtgaat
+6670690/1
CCCFFFFFHHHHHJJJJHIJJJJJJJJJJJIIJJIJJJJJJJJJJFHIIJ
@7366895/1
gaagtaacggcagcactattgacactaagaaatcacagagccccgggccc
+7366895/1
@@CFDFFFHHHGHD;ECGEHD?GFHIIIEGGIEGDHC?DFGHIIAFGEHH
@557378/1
aagcaatgtcaaagagaaggatagcaactaattttacaagctatactttg
+557378/1
CCCFFFFFFHHHHJHJHIIJIJJJGJIJJJJJJJJJJIJJJJJJJIJJJJ
@7368635/1
gaagtattgtacagtatataggaataaaaaacaagaaaaatgaggctctg
+7368635/1
BCCFDFFFHHHHHJHIJJJJJJIIJJJJJJJJJJJJIJJIJJJJJJJJJJ
@3237156/1
ccaatcgccaccaatgcctggtgcagctatccactttgccagtggccgtc
+3237156/1
CCCFFFFFHHHHHJIIIJIIICGHIIIIJJJJJIJIJJJJJIGHIJJIGI
@3237157/1
ccaatcgccaccaatgcttggtgcagctatccactttgccagtggccgtc
+3237157/1
@@@DBDA:@FHHDHGEGIBHICBHHIIII@GHGGHIGGHIIIIIGHHBFG
@3238018/1
ccaatcttccgctaccgcgtgttccttaacaacgatctggtggccaccgg
+3238018/1
@@@DDDDDFHFFDEHH:?C?C?DEGDGHHCHIFFG9DDDGBCFHIIIIHI
@3238019/1
ccaatcttccgctaccgcgtgttccttaacaacgatctggtggccaccgg
+3238019/1
@CCFFFFFFFAAHGGIBGE?F0?CFHIHGIEHB@GBDH>AHIIIIIIIG:
@3238020/1
ccaatcttccgctaccgcgtgttccttaacaacgatctggtggccaccgg
+3238020/1
@CCFFFFFHHFHDHIIEGDFGEGIIIIIIIIIHIHGIIIIIIIIGIIIEH
@3238021/1
ccaatcttccgctaccgcgtgttccttaacaacgatctggtggccaccgg
+3238021/1
CCCFFFFFHHGGHJJJGHIGHDGHHIJIIIIJIGHGIIIJHJJJJJJJJI
@2580437/1
caccattctatgaaatggaacacgaagagggactaccacacgaaaggcag
+2580437/1
CCCFFFFFFHHHHJIIGIIJJGIIAGGIIIJJJFHIJIIJJIJJIGDHII
@2580438/1
caccattctatgaaatggaacacgaagagggactaccacacgaaaggcag
+2580438/1
CCCFFFFFHHHHHIJJJJJJJJJIJJJIJJJJJJJJJJJIJJIJIIIJIJ
@2580439/1
caccattctatgaaatggaacacgaagagggactaccacacgaaaggcag
+2580439/1
CCCFFFFFHHHHHJJJJIIJJJIJJJJJIJJGJIIJIJJJIJGIJFGIIJ
@5952467/1
ctgccattcgttctgagtcatctccatcattttacccaaatcgtcagctt
+5952467/1
?@@DDFFFHHDFFHIIIJFIJIIJGIIJEHIIIGIBBDGEHHGDGEGHJI
@1193363/1
atattcctccatagttcttacatccttgtttatttccctttttgtgg
+1193363/1
CCCFFFFFHHHHHJHJJJJJJJJJJJJJJJJJJJJJJJJJJJJJJJJ
@1193443/1
atattcgattcgataggtgctttgtctggttaactttagtgggaaggttt
+1193443/1
@@@DFFFFHGGHHJIII<FGGIJJIHJIDHAHHHIJGIGCFHGDGGE?BF
@1193712/1
atattctccaaatcttcgatgatctcctgtctgggtggttgcaatctcca
+1193712/1
CCCFFFFFHHHHHJJJJJJJJIIIJIJJJIIJJJIBFHHIJJJIJJJJJJ
@1193960/1
atattcttcaggggatcatgaagctcgcttttcaaattctcgtgactttt
+1193960/1
CBCFFFFFHHHHHIGGHHIJJJJJJJJJJJJJJJJJJJJJJJJJJJJJJJ
@1194399/1
atattgatgattataattaataactagtgcctaataatagtgtattacct
+1194399/1
CCCFFFFFHHHHHJJIJJJJJJJJJIJHIJJJJIJJJJJJGIHHJJJJJJ
@1194400/1
atattgatgattataattaataactagtgcctaataatagtgtattacct
+1194400/1
CCCFFFFFHHHHHJJJJ>IIIJJJJJJJJJJJJIJJIJJJHIIIIJIJJJ
@1194413/1
atattgatttaattttgacatgttagaatgccctattgaaaaccttgtag
+1194413/1
CCCFFFFFHHHHHJJJJJJJJJJJJJIJJJJJJJJJJJJJJJJJJJJIJJ
@1865869/1
atttttctattaattgtctgattatcttctattgtacacaattcaatagg
+1865869/1
C@@FFFFFHHHHDIJJHIGIEFHHBHHHIIJJHEIGHEHAGHIIJGIE<C
@7372638/1
gaagttgtctgcccctttcttaatcggttctgcatgaatgccatctgggc
+7372638/1
BBCFFFFEHHHHHJJJJJGIJIIJJJJIJJJJJJJJJJIJJJJIJJJIJJ
@4574985/1
cggagcggctgatatcaccaatcaggtggtgacatcgttcgatgacaaag
+4574985/1
@@1?BDDDHFFBH@DE??EHGIHGHE@<D?DDHG@GGIIGHGCBGGGGF>
@7374494/1
gaataaacaagttttcttctccaaaagttctcaagtttattgatgtttta
+7374494/1
CCCFFFFFHHHHHJJJJJJJJJJJJJJIJJJJJHIHIJJJJJJJJIIJJJ
@7374803/1
gaataaagtatgtgttcaccaagagaagaaagctatacagtagtcaaatt
+7374803/1
BBCFFFFFFHHHHIHIJJJJJJJJJJJJJJJJJJJJJJJJIIJIJJJJJJ
@7952509/1
gctgaagtaaaagtgtgctccattggtttatcctctactgtacaactgtt
+7952509/1
CCCFFFFDFHHHFEGFHJIJJIJJJJHIJJJJJJJJJIJJIJJJJJJJII
@3239575/1
ccaatggagcacacttttacttcagctacttgaaccgtacgtcaaatgtc
+3239575/1
BC@FFFFFHHHHHJJJJJJJJJJJIJJIJJJIJJIIJIIIIGIJJJIIIJ
@7953443/1
gctgaatcggtccggccgagtgcatcatggtcatgttttgggactccatg
+7953443/1
CCCFFFFFHHFHHJJJJIEG?DFHIIJJIJGHIJJIIIJJJJGIJJJJJI
@7954296/1
gctgaatgtgcgccaattgagttttcgagcattttccggaaaagaagatt
+7954296/1
CCCFFFFFHHHHHJJIJJJJIFHIJJJIIIJJIJJJJJIJJJJJJJJJJI
@7954297/1
gctgaatgtgcgccaattgagttttcgagcattttccggaaaagaagatt
+7954297/1
CCCFFFFFHHHHHJJIJJJJJHGIHGGIGGIIIJIJIIJJJJGGIIGIJJ
@7954298/1
gctgaatgtgcgccaattgagttttcgagcattttccggaaaagaagatt
+7954298/1
CCCFFFFFHHHHHJJJJJJIJHIJJJJJJJJJJJJJJJJJJJJJIJJJJJ
@7954299/1
gctgaatgtgcgccaattgagttttcgagcattttccggaaaggaagatt
+7954299/1
@@@FFFFF>FHHHJJJJJJJI@HHGIIJIIJJJJIJJIIIJJJJJJIJJI
@1197649/1
atattttcttgtatcacttattgcgtctttgctttggtcactttacgcgc
+1197649/1
@@@DDDDDFFFDDHIAHIIBHIEHDGDGIIIIIIIFIGFFIIIIGIIIIG
@1198556/1
atattttttagtgaacctctctaacgtctttatagaatgtcaatgttatt
+1198556/1
CCCFFFFFHHHDHJJJJJJJJJJIJJJJGIIJJJIJJJJHIIJJJGIJJI
@1198557/1
atattttttagtgaacctctctaacgtctttatagaatgtcaatgttatt
+1198557/1
CCCFFFFFHHHHHJGIJJJGHDBEGCFGIIJGIJIGIJJHH>DGIHIGID
@1198596/1
atattttttcggaaaaaagtgagtttaggatatcttacgttctggcaaca
+1198596/1
CCCFFFFFHHHHGJJJJJJHIJJJJJJJJJJIJJJIJIJIJJJJJJJJII
@4582342/1
cggagttttgcctgttccgtagcagacggccactggcaaagtggatagct
+4582342/1
@@@DFDFFHHGFBEHEGIIEHCGHIEHJIBH6GHGGCHI@GFEEDFGDGE
@4582343/1
cggagttttgcctgttccgtagcagacggccactggcaaagtggatagct
+4582343/1
CCCFFDDFHHGHHJFHGJIGGGGIIJJIJIJIJJIJJJJJJBFHFHJJIC
@4582344/1
cggagttttgcctgttccgtagcagacggccactggcaaagtggatagct
+4582344/1
CCCFFDDFHHHHHIHJJJJJJJJJJJJJIJJJJJJJIJJGIFHIJIIJII
@4582345/1
cggagttttgcctgttccgtagcagacggccactggcaaagtggatagct
+4582345/1
CCCFFDEFHHHHHJJJJJIIJJJJJIJJJJJIJJJJJJIIJGHIIIIIII
@4582346/1
cggagttttgcctgttccgtagcagacggccactggcaaagtggatagct
+4582346/1
CCCFFDFFHGHHGJHJJJIIJJJJJJJJJIJJJJJIIJIIJIIJJJJJFI
@4582347/1
cggagttttgcctgttccgtagcagacggccactggcaaagtggatagct
+4582347/1
CCCFFDFFHHGHGJHJIIIEGIJIJIIJJIJBHGGJGGIGJBFIGHICD>
@4582348/1
cggagttttgcctgttccgtagcagacggccactggcaaagtggatagct
+4582348/1
CCCFFDFFHHHHHJIJJJJIJIJJJJIJJJJGIJJJJJJJJDGIJJJJJI
@4582349/1
cggagttttgcctgttccgtagcagacggccactggcaaagtggatagct
+4582349/1
CCCFFFFFHHHHHJHIJJJHIJIJJJJJJIJGIJJJJJJIIFHIGJJJJI
@4582350/1
cggagttttgcctgttccgtaggagacggccactggcaaagtggatagct
+4582350/1
@@CDFDEFHHHGFG>FGHGCHIIDHGHGJIJGJEGEHJJIJFHHCGHIGC
@1867519/1
atttttcttgttttttattcctatatactgtacaatacttctgtattcta
+1867519/1
?B?DBDEFHHHHHJJJIJJJJJIJJJJJJJIIJJIJJJJJJJJJJJJJJJ
@562472/1
aagccaagggctcggctgctcatcatgccctcgagtacctcaaaatcatg
+562472/1
@@@FFFFFHHHHHJJIJJIEGHGIIJJIJJGGHHIDGIJGHGHIIGIIGH
@5959127/1
ctgcctcaaaaacgtatgacaaaactatagagaaaccagaattacaggaa
+5959127/1
C@@FFFFFHHHHHIFGIGIIIJIJJGIJJEIJGHGIFGGDBBDHIJIGGC
@5959128/1
ctgcctcaaaaacgtatgacaaaactatagagaaaccagaattacaggaa
+5959128/1
CCCFFFFFHHHHHJGIIJIIJJJJJJJJJJIJJIIJJJJJJJJJJJJIJI
@4586946/1
cggatatttaacgattaccaacaaaaaaagggcactgatgaaatatgctg
+4586946/1
@CCDDDEFHHHDHGGIIIJJJEEHJJJJJIJJBIJJJIJIIJIGJJJJJJ
@2585242/1
caccccttaatcagctacaacagtcaacatttcccacctttttcactcaa
+2585242/1
@<@?DADDDHHFBHBGIG<@AFH<9<2CFGHHG>?B@ACF9?DD99?F;F
@2585243/1
caccccttaatcagctacaacagtcaacatttcccacctttttcactcaa
+2585243/1
CCCFFFFFHHHGHJJJJJJJJIJIJJJJHJJJJJJJJIJJIIIJIJJJIH
@2585244/1
caccccttaatcagctacaacagtcaacatttcccacctttttcactcaa
+2585244/1
CCCFFFFFHHHHHJJJJJJJJJJIIJJJIJJJJJJJJJJJJJJJJJJJJJ
@4589470/1
cggatctgttgcaccgagtgaacatgtgacatagaaaatacgtaagttgc
+4589470/1
CCCFFFFFHHHHGJJJIJGIIJJIIJIIJJIJJJJJJJIJIJGIIJHIJJ
@2587817/1
caccctttaatcagctacaacagtcaacatttcccacctttttcactcaa
+2587817/1
CCCFFFFFHHHHHJJJJJJJJJJHJJIJIIJIJJJJJJJJJJJJIJJJJJ
@4590360/1
cggatcttgctactaatattcgattcgataggtgctttgtctggttaact
+4590360/1
@CCBDDFFHHHHHJGIGIIIHGEIHIJEIGHICGFHIIJIGJJJDGCGIJ
@4591860/1
cggatggacaatttgaacaagttacaagtgccgaagtacgagctattcga
+4591860/1
?@@D?@A?DFDDHIABDBHC@ABHGGCH?FE@CFHGIIIEHIGIIGGHEC
@3249553/1
ccacaaagtttcacagttccacaaaacgctgaaaaattccgtcggca
+3249553/1
CCCFFFFFFFHHHJIJHIIJJJJJJJJJJJJJJJJJJJIIJIIJIJJ
@3249706/1
ccacaaatcatgtcaaattttgacatttatgtaacatgtgtgcttaagtg
+3249706/1
CCCFFFFFHHHHFGIIJGGIJHIICHGHCEECHGIEDHFHGHGIIIIEFD
@3250023/1
ccacaacaacaacctcaagcttggggtcaacaacagcccgttccgccaca
+3250023/1
CCCFFFFFHHHHHJJJJJJJJJJJJJHIGJJJIJJJJJJJIJJJJJJJJI
@3250231/1
ccacaacagactggtcccacacaacagactggtcccacacaacagactgg
+3250231/1
CCCFFFFFFHHHHIEGGIHIHJIJJJGHJJJJAGHJJJEHJGJJIIJIIJ
@3250232/1
ccacaacagactggtcccccacaacagactggtcccacacaacagactgg
+3250232/1
???BDDDD;<ACAE?A?B3<F1CEBE;?8CD;BDD@:9B?D;?B8B@CB=
@3250252/1
ccacaacagcaacatcaaactgttcccccacaacagactggtcccccaca
+3250252/1
CCCFFFFFHHHHHJJJJJJJJJJJJJJJJIJJJJJDGIJJJJIJJJJJJJ
@7957451/1
gctgagagtctgcaaatcggccaacttcttgccgacggaatttttcagcg
+7957451/1
CCCFFFDFDFHHGJJIJJJJJJJIJJJJJJJJJJJJJJIJJJJJJJJJJJ
@5961883/1
ctgccttctacatttgcgagtgacgaagagactctcagcttcaacgccaa
+5961883/1
CCCFFFFFHHHHHJJJJJIJEHHIJJJIIIIJJJJJJIJJJIIJJFHIJJ
@6680915/1
cttgagaaatttgctgcctcaaaaacgtatgacaaaactatagagaaacc
+6680915/1
@@CBDDBDFADFDEFH@EHGIIIIGIICFIIGGGIIGIEHIGHGEGHIII
@566266/1
aagcgttaccagcgcttgaggaagtaacggcagcactattgacacta
+566266/1
CCCFFFFFHHHHHJJJJJJJJJJJFFHIJIJIJGGIDFEHEFHFGEF
@4598836/1
cggcaacaaaaagtgataatggatacaaatttgactactgtatagctttc
+4598836/1
@@@FFFFDDHHHHGHGHGFCHGEDGHIJGHIIB?CFFHI@BBGDFHGII<
@4598837/1
cggcaacaaaaagtgataatggatacaaatttgactactgtatagctttc
+4598837/1
B@@FFFFDHGHHHEHIJJIGJJJJJIJJJJJJJJJJJJJJIJIIIJIIJI
@4598838/1
cggcaacaaaaagtgataatggatacaaatttgactactgtatagctttc
+4598838/1
B@@FFFFFHHHHHCGHIIJJJJJJIJJJJJJJIHHJJJIJIIIJJIIIJJ
@4598839/1
cggcaacaaaaagtgataatggatacaaatttgactactgtatagctttc
+4598839/1
CCCFFFFFHHHGHAFGIJIJIJIJJJJJJIJJJGIJGIIGIJJJJIJJJJ
@4598840/1
cggcaacaaaaagtgataatggatacaaatttgactactgtatagctttc
+4598840/1
CCCFFFFFHHHHFAE@FHIIIIIICGDHHIIIGHIEGIIIFHICHIIIIG
@4598841/1
cggcaacaaaaagtgataatggatacaaatttgactactgtatagctttc
+4598841/1
CCCFFFFFHHHHHGHIJJJJIJHIJIJJJIJIJIIIJIJJIJIHIJJJJI
@4598842/1
cggcaacaaaaagtgataatggatacaaatttgactactgtatagctttc
+4598842/1
CCCFFFFFHHHHHHIHGIJIIJIIIJJJJIJJIGIJJIJFIIIGIIJIJC
@3252141/1
ccacaagcaatgtcaaagagaaggatagcaactaattttacaagctatac
+3252141/1
CCCFFFFFHHHHHIJJJJIIIJJJJJIJJJJJJJJIJJJJJIGIJJIJIJ
@7958781/1
gctgataggaggccaccaagaccagatgacttacggaacttagcttcaca
+7958781/1
CCCFFFFFHHHHGJJJJJJJIJJJJJJJJJIJJJJJIJJJIJJJJJJJJJ
@5268396/1
ctcagcaactcctggaggacgctgacgggagtcttgctcggcatggaggc
+5268396/1
@@@A?BDDHDCCBC;<<A@?:CE?ECCA<0@0989?B887;;A4=@76;;
@1203113/1
atcaaactgttcccccacaacagactggtcccccacaacagactggtccc
+1203113/1
CCCFFFFFHHHDHJJJJJIJIJJJJIGIHHIGIIJJIIGIDGIJG=CHHI
@3254265/1
ccacaatattctccaaatcttcgatgatctcctgtctgggtggttgcaat
+3254265/1
@C@FFFFFGHHHHJJHGBH@IAGGHIIJJJJJJJEHGEHIDFHHIJJJJJ
@3255435/1
ccacaatgcgttatttctattttgagacccttgatttcctttgtgaactt
+3255435/1
@CCFFFFFGHHHDHIJGIGHJJJGIGIJJJJJJHGIJIIIJJIHIIJJJJ
@3255436/1
ccacaatgcgttatttctattttgagacccttgatttcctttgtgaactt
+3255436/1
CCCFFFFFGHFHHIIJJJIJJJJJIIJJJJJJJJJJJJJJJJJJJIJJJJ
@567153/1
aagctagccaagagaatggcggctcacaa
+567153/1
@@@DDDDDFHHHHIIIIIIIII@6@BBBD
@567154/1
aagctagccaagagaatggcggctcacaagatgtggcaatccttgcagga
+567154/1
@@@DDDDDHHHHFIIIIIIFII:0@?D<B8;3??BD;BHCBF8@4=CEG;
@567249/1
aagctatactttgcatagaattagtggtttttttctaaaatcaatttaca
+567249/1
CCCFFFFEHHHHHJJJJJIJJJHIIHJIJIJJJJJJJJJJJJJIJJJJII
@567459/1
aagctatctactcgttatataatcatcattcaaacattgaagcc
+567459/1
@@@FFFFFHHHHHJGIIJIJJJJJIIJJJJJIJIIJJJJJIJJI
@567460/1
aagctatctactcgttatataatcatcattcaaacattgaagcc
+567460/1
CCCFFFFFHHHHHJGIGIIIIJIJJJJJJJJJJJIJJJIJJIJJ
@567461/1
aagctatctactcgttatataatcatcattcaaacattgaagcc
+567461/1
CCCFFFFFHHHHHJIJIJIIJJJJJJJJJJJJJJJJJJJJJJJJ
@7961650/1
gctgcaccaagcattggtggcgattggtcaatgttttttcttcgatgtcc
+7961650/1
@@CFFFFFHHHHGJJJJCGIIJEHIIIDHIJJJIJJJJJGHIJJJJJIJJ
@7961657/1
gctgcaccagcatctaattcacattgtttttgtataatagatgccttaaa
+7961657/1
CCCFFFFFDHGHGIIIHGJIIJGIIJIIIGIIDFGFDFHFHIJJIHJIJI
@7961675/1
gctgcaccgagcattggtggcgattggtcaatgttttttcttcgatgtcc
+7961675/1
CCCFFFFF1DFHHJIJJCGIGIFHIJJEGIJJIJJJJJJIJJGEGIJJJJ
@1872358/1
atttttgtatgcacaaaattcgttctacatatgaaacatgtcagttatat
+1872358/1
@CCFFFFFHHHGHJJJJJJJJJJJJIJJJJJJIJJJJJJJIJJIGIIJIJ
@1872603/1
atttttgtcgagttattgatttcgaggaataatacgaacttccatagatt
+1872603/1
CCCFFFFDHHHHHIJJIIJJJJJJIJJJJJJJIJJJJJJIJJJJJJJJJJ
@7381831/1
gaataatgtgattaagtaaaagaacgatggtttttcatcgccatacataa
+7381831/1
B@;DDFFFFHHHHJJJHJJJJJJJJIJJIJGIJJJJJIJJJJJIJJJJJJ
@3259218/1
ccacactcggtatatgttgcgaatcagggctgggatgagtgacgtcagcg
+3259218/1
CCCFFFFFHHFHHJJIIJJIJIJJJIIJJJJJJJFGHHI?FHIJIJJJIJ
@3259692/1
ccacactgtagagaattcacttatgaatgtggcataggttctgtcaaaac
+3259692/1
CCCFFFFFHHHHHJJJJJJJJJJJJJJJJIIJJIJIJJHIIJJIJIJJJJ
@7384631/1
gaatagtaacctcgccttctttttgttctccaaaaggtaacatagtagtg
+7384631/1
B@@DFFDDHHHHHJJJJJJJJJJJIIIJIJJJJJJJJ?DHIJJJJHIJJI
@7963197/1
gctgccgttacttcctcaagcgctggtaacgctttatcgggttctgctaa
+7963197/1
@<?DDFDFHHHHHIGGGIJJIIDHIEDHIIFBGGGCGGI><FGGHGIHGD
@7963198/1
gctgccgttacttcctcaagcgctggtaacgctttatcgggttctgctaa
+7963198/1
CCCFFFFFHHHHHJJJJJJJIIJJJJHGIJJJJJJJJJJJJIIJJJJJJJ
@7963199/1
gctgccgttacttcctcaagcgctggtaacgctttatcgggttctgctaa
+7963199/1
CCCFFFFFHHHHHJJJJJJJJJIJJJFHIJJJJJJJIJIIJIIIJJJJJJ
@7963260/1
gctgcctatcctgaggcctacgctgttgttgtggtccacccctttgttgc
+7963260/1
CCCFFFFFHHHHHJJJJJJJJIJJJJJJIJJJJJJJJJJJJJIIJIIGGI
@7963273/1
gctgcctcaaaaacgtatgacaaaactatagagaaaccagaattacagga
+7963273/1
CCBFFFFFHHHHHJJIJJJJJJJJJJJJJJJJJIIJJJJJJJJJJJJJIJ
@6686312/1
cttgaggagtcttggcttgcttctacacttccattc
+6686312/1
@@@DDDDDHFFHHEIIGG@A<F4A4<EDDG3E1?E9
@5972741/1
ctgcgggacatgcacatctcttggagcca
+5972741/1
?@1?D:?DA??<:A4<E?FBFFFB??;?3
@5972742/1
ctgcgggacatgcacatctcttggagccagccaatgggattgcccatcac
+5972742/1
?@;B?AADFHHFHIIIIIIIIIGBCHHHGIIIGHGGGIIIIIIIIIIIIG
@5972743/1
ctgcgggacatgcacatctcttggagccagccaatgggattgcccatcac
+5972743/1
@@@FDDDDHFFFFIGIGGIIIJEIIJJJJJIIJIIIIJGJIJJJJJJJJJ
@5972744/1
ctgcgggacatgcacatctcttggagccagccaatgggattgcccatcac
+5972744/1
BCBFDDFFHHHGHJJJJJJJIJJJIJJJJJJJJJJJJJJJJJJJJJJJJJ
@5972745/1
ctgcgggacatgcacatctcttggagccagccaatgggattgcccatcac
+5972745/1
CCCFFFFFHHHHHJJJJJIJIJIJJJJJJJJJJJJJIJIIJJJJJJJJJJ
@569438/1
aagctgttagaagaggacggcatttatgatccaaaagaaattcccatgag
+569438/1
CCCFFFFFHHHHHJJJJIJJJJJJJIIJJJJJJJJJJJJJJJJJJJJIJI
@1875948/1
attttttagtgaacctctctaacgtctttatagaatgtcaatgttattct
+1875948/1
CCCFFFFFHFHHHJJJJJJJIJJIIJJJJJJJJJJIJGIJJJIJJJJJJI
@6690676/1
cttgataaggttcaaaatagtccagaattccattttccttggcatca
+6690676/1
CC@FFBDFHFCFFIIIIEHCCFHIFHI@@HHIIIGGGHG??DFE>DH
@7385727/1
gaatatgaaatttaaaagaaaatttgaaaagtatcatgagttttgtgatt
+7385727/1
CCCFFFFFHHHHHJJIJJIJJJJJJJJJJJJEHIIJJJJJHJJJJJJIJI
@7386899/1
gaatatttgaaaatttctaatattgcgatatttttttatcgatctggctt
+7386899/1
CCCFFFFFHHHHGIJIJJIGIJJIJJJIIJJJJJFJIJIJJEHIJJJJEI
@7386900/1
gaatatttgaaaatttctaatattgcgatatttttttatcgatctggctt
+7386900/1
CCCFFFFFHHHHHJJJJJIGGHIJGIJIGGIGIHIIIGJJBBHGGJIJJF
@7386901/1
gaatatttgaaaatttctaatattgcgatatttttttatcgatctggctt
+7386901/1
CCCFFFFFHHHHHJJJJJJJJIJJJJJJJEHIJJJJJJJJJIIIJJIJJI
@7387262/1
gaatattttgccgtatgccttcaccattgtctcgatgatttctctgttaa
+7387262/1
C@@FFFFFHFDHHFHIGIJJIJJJJGFCHHIIIIJ@FFFDFGEBBFBDGI
@1211627/1
atcaacattcacttctttaccggcatagcctaatctgggagggggca
+1211627/1
CCCFFFFFHHHHHJJJJJJJJJJJJIJJJJJIIIJJJJJHIJJJJJH
@5276092/1
ctcagcttcaacgccaaggacttcaactttgttcagttcttgcagg
+5276092/1
CCCFFEFFHHHGFHIIJGIIJJJJJJJJJJIIJJJJIJJJJJJJII
@5276093/1
ctcagcttcaacgccaaggacttcaactttgttcagttcttgcagg
+5276093/1
CCCFFFFFHHHHAGIIIBHECHGIJJJJJJJGIJJJJJJJJJJIII
@5276094/1
ctcagcttcaacgccaaggacttcaactttgttcagttcttgcagg
+5276094/1
CCCFFFFFHHHHGJJJJIIIIIJJJJJJJJJIJJJIJJJJJJIJJI
@5276925/1
ctcagctttaaattcgtagtctactcttttttcgtcgacaataaactccg
+5276925/1
@C@BDFFFGHHGHJJJHIJJHIIJJJIJIJJJJJGIJBHJJJJJJJJJJI
@7388464/1
gaatcagcactgaatcaaaaaattctccatcgttacaataagttattcgg
+7388464/1
@?;=AB=DFAA?8EF?CB@CG<EHIAFC@EGB?DHFHGGGIEH<B9BF@D
@3266427/1
ccacatctcggatcttgctactaatattcgattcgataggtgctttgtct
+3266427/1
@@@DDDDFFDB@BGHEEDH@AGC?FBDH<CHFGG=G<F:3DF9??FBGB9
@3266428/1
ccacatctcggatcttgctactaatattcgattcgataggtgctttgtct
+3266428/1
CCCFFFFFHHHHHIJJIJJIJJJJJJJJJJJJJJJIIIJIFGHIJJJHJI
@573816/1
aaggaagccaagggctcggctgctcatcatgccctcgagtacctcaaaat
+573816/1
@CCFFFFFHHHHHJGHIGIG=HCFDFFHEG@GHI<D??G?CBC=F8CFH=
@3266675/1
ccacatcttgtgagccgccattctcttggct
+3266675/1
@<<DBDDDD?:AF?FF<ADE;H??C99?E;D
@3266676/1
ccacatcttgtgagccgccattctcttggctagcttctttgacttgccag
+3266676/1
CCCFFFFFHGHGHJJJJJJIJJIJJJJIJIJJIIGGGIJJGGIIIAEGCH
@3266677/1
ccacatcttgtgagccgccattctcttggctagcttctttgacttgccag
+3266677/1
CCCFFFFFHHHHHJJJJJJJJJJJJJJJJJJJJJJJJJJJIJJJJGGIII
@7969582/1
gctggatctcttggtcggaaaagtaacgcccgaacaagccaatcagacca
+7969582/1
CCCFFFFDHGHHGJCFHIFGGGGCFHIJJJJIGGIJIJCCGHCHGGGGDI
@7969583/1
gctggatctcttggtcggaaaagtgactcccgaacaagccaatcagacca
+7969583/1
CCCFFDFFHHGHHJGHGIIIJIJ@HGHJJJJIIEHHJJJGGJJJJIJJJJ
@7969584/1
gctggatctcttggtcggaaaagtgactcccgaacaagccaatcagacca
+7969584/1
CCCFFFFDHHDHHIDGIGHGIIJHGIIJJJJIJHJJGJIIIJIJJIJJJG
@7969585/1
gctggatctcttggtcggaaaagtgactcccgaacaagccaatcagacca
+7969585/1
CCCFFFFFHHHHHJHIJJJJJJJEHIJJJJJJJJJJIIIIJJJJIIIJJJ
@5978549/1
ctgctaaacgttaaattttaaaagcctcttaaatttaaccgaaatat
+5978549/1
CCCFFFFFHHHHHJJJJJJJJJJIJJJJJJJJIIJJJJJJGIJJJJJ
@1877437/1
attttttatagttttttgcattttttttcggcttattgtaatattcctcc
+1877437/1
111=ADD?F?CDHHIIGGGHGIIIIIGBDF@GGHIHHI;@;CEGHFEHE=
@1877459/1
attttttatatagtgccccgatgatatgatatgtatttattatattgtga
+1877459/1
:B:4=DDDHHFHHHGIIIIIIGIJFIJIIJIJICFHIIHHGCIJJGJDHI
@1877460/1
attttttatatagtgccccgatgatatgatatgtatttattatattgtga
+1877460/1
CCCFFFFFHHHHHHIIIJJIEGGGGIJIGIJJIGHIJJIJJJJJJJJJIJ
@1877461/1
attttttatatagtgccccgatgatatgatatgtatttattatattgtga
+1877461/1
CCCFFFFFHHHHHHIJJJJHEFGGGGHIGIIIJHGIIJGGIEIGIJGIIG
@5979652/1
ctgctaagtggtaagtagaaggtaagccacttaagcacacatgttacata
+5979652/1
CCCFFFFFFHHHHJJHIIJJJJCHHIJIJJJJIJJIJJJJJJJIIIJJJJ
@5982054/1
ctgctacggaacaggcaaaactccgaaggaagccaagggctcgg
+5982054/1
@@@D@DD:<DFDDHGDGHIGGGBHGEHG<DG>FGIGFEGG@E5A
@5982055/1
ctgctacggaacaggcaaaactccgaaggaagccaagggctcggctgctc
+5982055/1
@@@FDFFDDAFFDHGHGIIIGIIIGIJDIJICHGHEGI=BFGHEGGEEHC
@2590140/1
caccgagtgaacatgtgacatagaaaatacgtaagttgctcaatgtcgtc
+2590140/1
CCCFFFFDHGHHHJJJJJJIJJIJJIJJIJJFIIJIJJJJJJJJJHEHIG
@2590141/1
caccgagtgaacatgtgacatagaaaatacgtaagttgctcaatgtcgtc
+2590141/1
CCCFFFFDHHHHHJJJIIJJIJJIJJJJJJIFHIJJJIJJJJJJGFFHGG
@1881642/1
attttttcggaaaaaagtgagtttaggatatcttacgttctggcaacatc
+1881642/1
CCCFFFFFHHHHHJJJGHIIJIIJIJIJJIJJJJJJJIJJJJJJJJJJJJ
@7390825/1
gaatcggtccggccgagtgcatcatggtcatgttttgggactccatgtcg
+7390825/1
CCCFFFFDHHHHHJJIJDFGHHIJJJJHIJJJIIJJGIJIHJJJJJJIJJ
@1217295/1
atcaaggttttcaaactgttaaaaaacctgctgaatgtgcgccaattgag
+1217295/1
CCCFFFFAFHHHHJJJJIJJJJJJJJJJJGJJJIJJJHIIIJJJJIIJJI
@1882952/1
attttttcttccatcaaaggctggatatctttttgggtaatgttgctgcc
+1882952/1
CCCFFFFFHHHHHJJJJJJJIIJJJJJJIJJJJJJJIGIIJJIJIJJJJJ
@1219175/1
atcaatattatctatcgatactgaatgtaattttttatatagtgccccg
+1219175/1
<??DDD;AAA?2AAC<A<AFFBHHACB<92AHHIEI@ACD@F9:<996D
@7392494/1
gaatgaagtgaaagtcgaacgttcttctgggcttttcctgcttttttagc
+7392494/1
@??DDDBDADHHDEACFEE:CFH@FEHEHGEH>FCHICHGGHGIIIIHGE
@7392495/1
gaatgaagtgaaagtcgaacgttcttctgggcttttcctgcttttttagc
+7392495/1
CCCFFFFFHHHHHJFGIII@DEGEGHEDBGIGGIJJEHG?BFHIJJJG>G
@3832152/1
ccgtatagtcgcaaaagggaaccccatgaagtaatgctaggatgtagtgc
+3832152/1
BCCDFFFFFHHHHJJJJJJIJIJJJJJJJIJFHIIJIJIJJJJJGHIFHD
@3276594/1
ccaccattctatgaaatggaacacgaagagggactaccacacgaaaggca
+3276594/1
C@CFFFFFHGHHHHGIGGIIIIIIJFGHGFIIGHGHGGHHIHEIIJIIII
@3276595/1
ccaccattctatgaaatggaacacgaagagggactaccacacgaaaggca
+3276595/1
CC<DFFFFHHHHHJIJJJJJJJJJJIJJJJJIJJJJJIJJJJJJJJIHII
@3276596/1
ccaccattctatgaaatggaacacgaagagggactaccacacgaaaggca
+3276596/1
CCCFFFFFHHHHHJJJJJJJJIJJJJJJJJJJJIJJJJJJJJIIJJHGEG
@5988519/1
ctgctcctccacaacaacaacctcaagcttggggtcaaccacaggtttca
+5988519/1
CCCFFFFFHHHHHJJJJJJJJJJJJJJJJJJJJJFHIJJGJJJJIBFDHH
@3277731/1
ccacccctttgttgcccgtttgccgatttaggttgttgtggtacatctcc
+3277731/1
CCCFFFFFHHHHHJJJJGFHIIIJJGIJJJJJHIIIJIIJJHJJJJJJJJ
@5992389/1
ctgctgaatgtgcgccaattgagttttcgagcattttccggaaaaga
+5992389/1
CCCFFFFFHHFHHJIJIJJJJIJHIHJJJJIHIIJJIJJJJJJJJJJ
@5992390/1
ctgctgaatgtgcgccaattgagttttcgagcattttccggaaaaga
+5992390/1
CCCFFFFFHHHFHIIJJJJJJJJFGIJIICGIJCHIJJJJIJJIJJJ
@6706524/1
cttgcaaattttcaatcatgaagcaagattttacctgaacaatttgaaat
+6706524/1
@@?D;DDDHHHBHI>BE>E@9<C?GHDH@E@HEHC?GIIII>DDDGBG9F
@1225523/1
atcacatcattcgtcgtgtaccacatctcggatcttgctactaatattcg
+1225523/1
@@@DDDDDHHHHHHIIIECFDHBE?>DDFAF?DFDG>>F>FBDGADBF9?
@1225524/1
atcacatcattcgtcgtgtaccacatctcggatcttgctactaatattcg
+1225524/1
@B@FFFFFHHHHGEHIGGHHJJGIIJJJJIIGGHIHJJIIIIJGHHGIJJ
@1225525/1
atcacatcattcgtcgtgtaccacatctcggatcttgctactaatattcg
+1225525/1
CCCFFFFFHHHHHIJJGHFHIIGGIGIIIGJBHHIIGGGGIGIIJJIJIJ
@7979466/1
gctgttcactttttggtcatgattttgaggtactcgagggcatgatgagc
+7979466/1
<@@FDFFFFHHHHJIGFGHIIEHIJJIHJIGGIGHIGIGGIJIGIJJJJI
@7979467/1
gctgttcactttttggtcatgattttgaggtactcgagggcatgatgagc
+7979467/1
@CCFDFFDHHGHHIGIFHIIIIIIJJJHJJFGIIIIIIIJJJJIJJJJJF
@581202/1
aaggacttcaactttgttcagttcttgcaggagatcgccagcgaacaatc
+581202/1
::=?DBDDDDAC?:E<<A<?BHH@HII>G>3CC111?:?8DBD@?D@=F7
@581203/1
aaggacttcaactttgttcagttcttgcaggagatcgctagcgaacaatc
+581203/1
@@<ADEFFGGGG?GI9EGGHGIICHHEHEGHGGGFFDHIIIIDHIIIIEF
@581204/1
aaggacttcaactttgttcagttcttgcaggagatcgctagcgaacaatc
+581204/1
CCCFFFFFHHHHHJIIIJJJJIIJIJJIJIHIIEHIHJBHIJIIJIJJJJ
@1227059/1
atcaccaatcaggtggtgacatcgttcgatgacaaagtgatgggcaatcc
+1227059/1
CCCFFFFFHHHHHGIIFHIIIJJJJJJJJJJJJJJIJDGIJJJJGIJJJJ
@1227444/1
atcaccacttttacgacatgtgcacgatcctgagggagaattaaccagac
+1227444/1
CCCFFFFFHHHHHJIIJJIJIIIJJJJJJJJJIJJJIJGIIIIJIIJJJJ
@1229177/1
atcacgattcataaaagtaatataaccttagatttcgaggcaaattgatt
+1229177/1
C@CFFFFFHHHHHJJJJGJJJJJJJJJJJJJJJJJJJJJIIIJJJJJJJJ
@1229178/1
atcacgattcataaaagtaatataaccttagatttcgaggcaaattgatt
+1229178/1
CCCFFFFFHHHHHJJJJCHHJJJJJJJJJJJJJJJJIIGIIIJJJIIIJJ
@1231073/1
atcacttattgcgtctttgctttggtcactttacgcgcgaaaaccattat
+1231073/1
CCCFFFFFHHHHHHIJJJIIJJJJIHIJIJJJIJJJJJJIJJJJJHHHHH
@7396912/1
gaatggtaaagctgctaaaaaagcaggaaaagcccagaagaacgttcgac
+7396912/1
B@CFFFDDHHGHHIJIJJJJJJDGIJJJJJIIJJJJIJIIJJDGBFGIIC
@7396913/1
gaatggtaaagctgctaaaaaagcaggaaaagcccagaagaacgttcgac
+7396913/1
CCCFFFEFHHHHHJJJJJJJJJJJJJJJJJJIJJIIJJJJJJJJIJJJJG
@7396914/1
gaatggtaaagctgctaaaaaagcaggaaaagcccagaagaacgttcgac
+7396914/1
CCCFFFFFHHHHHJJJIJJJJJIJJJJJJJJJJIIJJJIIJJJJHIJJJC
@7397541/1
gaatgtatgtgtgtatacattttcattatgataacttgccattttgataa
+7397541/1
CCCFFDFFHFHHGGHJJJJJJJJJJIJJJJIJJJJJJJJJJJJJJJJJJJ
@3836803/1
ccgtcctcttctaacagctttaatgcattgtatgcagcatcatgtttact
+3836803/1
CCCFFFFFHHHGHJIJJJJJJJJJJJJJJJIIIIIJIJJIIJJJIIJIIJ
@4620377/1
cggcagcactattgacactaagaaatcacagagccccgggcccagatggc
+4620377/1
?@@ADDDDFHFHGHGHGIIDGGHIIHIIIGAGGGIGH@ABEHIIDGIGIE
@4620378/1
cggcagcactattgacactaagaaatcacagagccccgggcccagatggc
+4620378/1
CCCFFFFFHFHHGGEHGHGHIIGHIJJIJJFIGIJJJA@FBGH@GEIIID
@7398562/1
gaatgtttggcgtctttcttcgatcttccggttccggtggccacc
+7398562/1
CCCFFFFFHHHHAHJJJIIJJJIJJJJJIJJJJIGIIFIBHIJJJ
@1892246/1
atttttttatcgatctggcttcaatgtttgaatgatgattatataacgag
+1892246/1
CCCFFFFFHHHGHIIIGJJJJJGIIGIIIGHIIBHGHGIIJIIIIHIJGI
@4623622/1
cggcatcactcccaaatacgaactggtccaaatcgagggcgccatccacg
+4623622/1
CCCFFFFFGHHHHJJJJJJJJJJJJJGIIJJJIJJJJJIIJJJIIJJJJI
@4623627/1
cggcatcagaataatggaatggataggaataattcccaaaagtgaacgat
+4623627/1
CCCFFFFFHHHHHJJJJJJJIJJJIJJIIIJJJJJJJJJJJJFHGGJIIJ
@3841017/1
ccgtgaagtggtccgtgccccttgcggttaccccttctgttgggatgggg
+3841017/1
@@@DDFFFDFHHHGGFGIEGHFEHGEIFHIIJJIIJJGGFEEGGFEHIIJ
@3841018/1
ccgtgaagtggtccgtgccccttgcggttaccccttctgttgggatgggg
+3841018/1
BCCDFFFFFHHDHIJGHIJJJJJJJJIIJJJJJJJJIIJIIJIGHIJJJJ
@583957/1
aaggattgttcgctagcgatctcctgcaagaactgaacaaagttgaagtc
+583957/1
@CCFFFFFHHHHHJJJJJIJIJJIJJJJIJIIJJIJJJJJJIEHIJJJHI
@7399388/1
gaattacaggaaatggataattataggattggatctatgactgtgtatcg
+7399388/1
B@BFFFFFHGHHHJIIHIJJJJFIIIJJIJJJJIJJIJEIJJIHIIGIJJ
@1232799/1
atcactttttgttgccgtgtgcccttgagaaatttgctgcctcaaaaacg
+1232799/1
CCCFFFFFHHHHHJJJJHIHIIJIJJIHIJJIJJJJJJJIJJJJIJJJJJ
@7983007/1
gcttaagtggcttaccttctacttaccacttagcagaacccgataaagcg
+7983007/1
@@@DDDD=DHD?D<DEEGHCBHDHIIIIIDHGEFE@DGEIIG<FHIGIGI
@7983008/1
gcttaagtggcttaccttctacttaccacttagcagaacccgataaagcg
+7983008/1
@@@DDDD=DHHHHAGHBF;?::FHGGCHC9AACEH@FFGG@D@FFGGDEA
@7983009/1
gcttaagtggcttaccttctacttaccacttagcagaacccgataaagcg
+7983009/1
BC@FFFFEHHHHHIJJIIHIIIIJIJJJJJJJIIJJJJJJJJH@EHIHIJ
@7983010/1
gcttaagtggcttaccttctacttaccacttagcagaacccgataaagcg
+7983010/1
CCCFFFFDHHHFHJJJJIIGGIJJJJJJJIJDGIIGIIJIIJIIJJJIII
@7983011/1
gcttaagtggcttaccttctacttaccacttagcagaacccgataaagcg
+7983011/1
CCCFFFFFHHHHHJIJIJIIGHJJJJJJJJJJJIJJJJJJJJIJJJJIII
@7400431/1
gaattagtggtttttttctaaaatcaatttacatattatttttgacttga
+7400431/1
B@BFFFFDHHDHHJJJJJJJJJJJJJJJJJJJGJJJJJJJJJJJJIJJJH
@7400432/1
gaattagtggtttttttctaaaatcaatttacatattatttttgacttga
+7400432/1
BB@FDDFBFHCFHIJJJJJIJJHJJJHIIIJJJJIJIFIIJJIJDGIIJI
@6717987/1
cttgccgaaaacttccaaatctcgcctatcaagaggtctgctaaggtcat
+6717987/1
CCCFFFFFHHHGHJJJJJJJJJJJJJJJJJJJJJJJBGGIJJJ<FHCFHI
@1234584/1
atcagaccaacggaacgcccggagcggctgatat
+1234584/1
@@@FFFDBHGDDFGIGIFGGDGGGIIGI@;>==4
@4626189/1
cggccaaactgtcgagtgtacagtggcgaaatatttcttggacaagtaca
+4626189/1
@@@DDDDDHFHDFIII<F:CEFGACFCGBGG;FDGG@CGB@>DFFE?<CB
@4627126/1
cggccactggcaaagtggatagctgcaccaagcattggtggcgattggtc
+4627126/1
CCCFFFFFHHHHHIJAGGCHHIGIJCEGIIIGGHIIJJBFHHG@FHIGHI
@3843049/1
ccgtgccccttgcggttaccccttctgttgggatgggggccgcccccttc
+3843049/1
CC@FFFFFHHHHHJIHIJJJJJHIGHIFGGIJGJIJGIJIJGHFFDD3;=
@3843050/1
ccgtgccccttgcggttaccccttctgttgggatgggggccgcccccttc
+3843050/1
CCCFFFFFHHHHHJJJJJJJJJJJJIJIIJIJHIIJJJJJJJHFFDDDDD
@3286386/1
ccacctttttcactcaaccatagccttctcagcgtgttt
+3286386/1
CCCFFFFFHHFDHIIJJJJIGIGIIJJIIJIJIJBD?DG
@3286387/1
ccacctttttcactcaaccatagctttctcagcgtgtttaatttcgttcc
+3286387/1
@CCDDDDDHGGHFFHGHIGGJHIGGHIGGHGGGHCG@CFHIBHIEDBBGI
@3286388/1
ccacctttttcactcaaccatagctttctcagcgtgtttaatttcgttcc
+3286388/1
CCCFFFFFHHGHHJJJJJJJJIIJJJJJJJJIJJHIIJJJIJJJIJJIJJ
@3288553/1
ccacgagccaatcttccgctaccgcgtgttccttaacaacgatctggtgg
+3288553/1
@CCFFFFFHDHHHIIGIGH@FHIAGID>@BFGHGGIGIIGHFDHHHIGIH
@3288554/1
ccacgagccaatcttccgctaccgcgtgttccttaacaacgatctggtgg
+3288554/1
CCCFFFFFHGHHHJJHIIIIJJJIJJHGGHIJJJJJJJJJJIHHHIJIIF
@3288555/1
ccacgagccaatcttccgctaccgcgtgttccttaacaacgatctggtgg
+3288555/1
CCCFFFFFHHHHHJJFHBBAEDHGGGHEADDHHIGIEIIA@F@GE@EC=E
@6723673/1
cttgcggttaccccttctgttgggatgggggccg
+6723673/1
CCCFFFFFHHHHHJJJJIIIJJIJFGHJJJJJJG
@6723674/1
cttgcggttaccccttctgttgggatgggggccgccccc
+6723674/1
CCCFFFFFHHHHHJHJIIJHGIJJHIIJJJJJJG5;BED
@6723675/1
cttgcggttaccccttctgttgggatgggggccgcccccttcccttgg
+6723675/1
CCCFFFFDHHHHGJJJIGGFHHGGFBGHCGGA6@AEHHFFBCCCCCDA
@6724622/1
cttgcgtcttacgttgtttgatttcgccagttccgacattttttctgatt
+6724622/1
CCCFFFFFHHHHHHIIHIJIHIJIJJJJJJIIJJJIF?DFIIJJA=7=@E
@6724719/1
cttgcgtggacacgcatattacacatccatttatgcaggacttctatcta
+6724719/1
CCCFFFFFHHHGHIJJJJJJJJJJJJJJJJJJJJIJJJIJIJJJJJJJIJ
@589660/1
aaggtaagccacttaagcacacatgttacataaatgtcaaaatttgacat
+589660/1
B@@FDDFEHHHHHJJIJJJIJJJJJGIIJIJJHGGGDDGGHJJHIJIIGG
@6725930/1
cttgctactaatattcgattcgataggtgctttgtctggttaactttagt
+6725930/1
CCCFFFFFHHHHHJJJJIJJJJIJJJJHHIJJJJIIJJIHHJIGIJJJJF
@6000467/1
ctgctgttgtctcgctccaggttgctgttgtggaggagcggg
+6000467/1
@@@DDDDDHHFHFGGBEH?EHAFEGCCBGDCFHAHI6BFEII
@591602/1
aaggtgggaaatgttgactgttgtagctgattaaggggtgtattctgtat
+591602/1
?@@D=DDADFHGDHEGGIEB<CBEHHHFE?FHCEHIBH080??BAFHDB?
@4634016/1
cggccggaccgattcagcccccaccaagggaagggggcggcccccatccc
+4634016/1
@@@ADDFFFFHDDFFGBHGHIIGIGHIFGIIIEGGGB>?BBDDDD5CCDB
@4634017/1
cggccggaccgattcagcccccaccaagggaagggggcggcccccatccc
+4634017/1
@@CF?DFFHDDADHHGBHIEGAFG@FFCF;FHG?@EFCBB593B8@ACB@
@592246/1
aaggtttaggtatttgtggtatctgtcgatgttgccagaacgtaagatat
+592246/1
?B@FDEFFHHCFHJJJHIJGHJJJJJJJJJJJJIJJJJJJIJGHIJJJJJ
@592479/1
aaggttttcaaactgttaaaaaacctgctgaatgtgcgccaattgagttt
+592479/1
?@@DADDFHGGFHGJJIJJJJJJJJJJJIGIJJIFGHIJJJJIIJJICHH
@592480/1
aaggttttcaaactgttaaaaaacctgctgaatgtgcgccaattgagttt
+592480/1
@@@DBDDFFHHHDFIIHEHHHJIIIJJFDAGHIGDGHIJJIIJIIIIC=F
@592481/1
aaggttttcaaactgttaaaaaacctgctgaatgtgcgccaattgagttt
+592481/1
@@CFADEFHHHHHJJJJJJIJJIJJIIIJIJIJJFFHJIHIJIGGIICGG
@592489/1
aaggttttcaatagggcattctaacatgtcaaaattaaatcaatatggcg
+592489/1
@@CFBDFFHHHHHJJJIJJJJJJJJJJJJJJJJJJJJJJJJJJJJJJIJJ
@3846397/1
ccgtgtgcccttgagaaatttgctgcctcaaaaacgtatgacaaaactat
+3846397/1
@@CFFFDFHHGHHIGGHIIIIBAHHIJGGGGII@EHHHGIIGIIHIIIEG
@7414760/1
gacaaaaatttaaacacattgcattattgatttcgaggaaataatacgaa
+7414760/1
?@<DDDDDFHDFHDGGIBEG@EHIIGHII>HGHDGGGHII@GEHIIGG?D
@7414761/1
gacaaaaatttaaacacattgcattattgatttcgaggaaataatacgaa
+7414761/1
CCCFFFFFHGHHHJJJJIJIHJJJJJJJJIJJJJJIIJJJJIJJJJJIII
@1238906/1
atcagatgttggtccgccacactgtagagaattcacttatgaatgtggca
+1238906/1
CCCFFDFFHHHHHHJJJJJJJJJJIJJIJJJJJIJIJJJJJJIJIHIJJI
@1239009/1
atcagattcacaagcaggatcaactcaacagctcaatccacctgaggttc
+1239009/1
CCCFFFFFHHHHHIIJIJGIJJJJJJJJJJIJIJJJIJJJJJJJJJIDHI
@5296178/1
ctcataatacttttcccggtttgttctgaaacaaacatcagtgatgaaaa
+5296178/1
@@@DDDDDHHHHHIIIIII?EH?FGDHGHHIAFIIGGFHIIGHHIIIIII
@7990016/1
gcttccactccggctactcttactctataatcgaatctattgttatgagt
+7990016/1
CCCFFFFFHHHGHJJIIIIJJIJJJJJJIJJJJJIJJIGIIJIGGJGIJF
@7991797/1
gcttctcagcaaggataagtgaccctcatgatgctcagggaagtacttat
+7991797/1
CCCFFFFFHHHHHJIJIJJJJJJJJJJJJJIJJJJIJJJJJJJHIIJJJJ
@1901428/1
atttttttctttcctttatgtccacaaattatgtcaaattttgacattta
+1901428/1
CCCFFFFFHHHHHJJJJJJJIJJJJJJJJJJJJIJIIIIJJJJJIJJJJJ
@3848695/1
ccgttacttcctcaagcgctggtaacgctttatcgggttctgctaagtgg
+3848695/1
CCCFFFFFHHHHHJJJJIJJJJFHIJJJJJJJJJJJIJJJJJJJJJJGHI
@6729561/1
cttgctggatctcttggtcggaaaagtaacgcccgaacaagccaatc
+6729561/1
@@BFFFFFHHGHHJIJJHHIIIIIGIBFIIEGIIGGGGGIDGGHIHI
@6729562/1
cttgctggatctcttggtcggaaaagtgactcccgaacaagccaatc
+6729562/1
@@BFFFFFHGFHHJJIJHIIJIJJIJCDHHIJJJJIGIJIJIDHJJJ
@6730179/1
cttgctgttgtggaggaccagggtgctgttgtctcgttccaggttgttgt
+6730179/1
C@CFFFFFHGFFHIJJIJJIJJJCFHIJGHIGGGGGGIIJCHIBBD?FGG
@6731110/1
cttgcttcatgattgaaaatttgcaaggtttggaggagttgtactaattt
+6731110/1
BCCFFFFFFHGFHHIJIJJHIJGIIJJICHHII<FH?D;DGFGHIHCGIG
@7421140/1
gacaaattcttccaagcggtcacgattaacaaatggacaatcgtgtgcgc
+7421140/1
CCCFFFFFHHHHHJIJFIJFIGIJJJJJJJJJJJJIGIIIJJJIJHIIJJ
@7993465/1
gcttctttgacttgccagtgccaatttcgcggaatttcaacacatgacaa
+7993465/1
CCCFFFFFHHHHHIJJJIHIHIIJJJJJJJJJJJJJJJJJJJJJJJJJIJ
@7993466/1
gcttctttgacttgccagtgccaatttcgcggaatttcaacacatgacaa
+7993466/1
CCCFFFFFHHHHHJIJJJGIJJIJJJJJJJJJJJJJJJJJJJJJJIJJJJ
@7422961/1
gacaacttcatgtacaaatacctcaccttacaaaataaaatacggcaaag
+7422961/1
@@CDDDFFDFFHDEGHIIIJJJGGGHHIJIIJJJJJJJJIJJJIJJJDHH
@7422962/1
gacaacttcatgtacaaatacctcaccttacaaaataaaatacggcaaag
+7422962/1
CC@FFFFFHGHHHGIJGIIIJJIIJJJJJIJJJJJJIJJJJJIJJIJIIJ
@7422963/1
gacaacttcatgtacaaatacctcaccttacaaaataaaatacggcaaag
+7422963/1
CCCFFFFFHHHHFHJJJJJIJJGIGJJJJJJJJJJJIJJIJJJIJJJ0DF
@7422964/1
gacaacttcatgtacaaatacctcaccttacaaaataaaatacggcaaag
+7422964/1
CCCFFFFFHHHHHIJJJJJJJJIJJJJJJJJJJJJJJJIJIJJJIJJJJJ
@7422965/1
gacaacttcatgtacaaatacctcaccttacaaaataaaatacggcaaag
+7422965/1
CCCFFFFFHHHHHJJJJJJJJJJJJJJJJJJJIJJJIJJJJJJIIIJJJJ
@1240764/1
atcagccgctccgggcgttccgttggtctgattggcttgttcgggagtca
+1240764/1
:1:BB?DDHHHGDIIIIGEHIBBDGIDAHHGHIGHIII;=D75AB9>5;;
@7423502/1
gacaagaaacatgataagatatgctgcaacctctactacagtacgca
+7423502/1
CCCFFFFFGHHHHJJJIIJJJJJJJJJJIJJJJJIJJJJJJFHIIJI
@3297414/1
ccactacaaggttttcaatagggcattctaacatgtcaaaattaaatcaa
+3297414/1
@@@FFFFBDF?FDGGGB??BIEE@FIGEEHHDDHEEEGGHGGIIGHIIG?
@3297415/1
ccactacaaggttttcaatagggcattctaacatgtcaaaattaaatcaa
+3297415/1
CCCFFFFFGHHAFHJJJJJJJJJJJJJJJJJJJJJJIJJJJJJJJJJJJI
@1241408/1
atcagctacaacagtcaacatttcccacctttttcactcaaccatagctt
+1241408/1
@@8BDDDDHHHHHIHIIIIIIIIAHIIIIIIIIIIIIIIIIIIIIIIIII
@1241409/1
atcagctacaacagtcaacatttcccacctttttcactcaaccatagctt
+1241409/1
B1?DFFFFHHHHHJHIJJJJJJJJJJJJJJJJJJJJJJJJJJJJJJJJJJ
@1241410/1
atcagctacaacagtcaacatttcccacctttttcactcaaccatagctt
+1241410/1
CCCFFFDFHHHHHJIJJJJJJGJJJIIJIIIJJGHIIJJJJJJJGIIEHI
@1241411/1
atcagctacaacagtcaacatttcccacctttttcactcaaccatagctt
+1241411/1
CCCFFFFFGHHHDIEHIIJFHGIIJIJIEHGEEHGHHIIJIGIJIIGEGH
@1241412/1
atcagctacaacagtcaacatttcccacctttttcactcaaccatagctt
+1241412/1
CCCFFFFFHHHGHJIIJJIJJJJJJJJJIJJJJJIJJJJIJJJJJJJIJJ
@1241413/1
atcagctacaacagtcaacatttcccacctttttcactcaaccatagctt
+1241413/1
CCCFFFFFHHHHHIHIJJJIJJJJJJJJJJJJJJCHIJIJJJJJJJJHJJ
@1241414/1
atcagctacaacagtcaacatttcccacctttttcactcaaccatagctt
+1241414/1
CCCFFFFFHHHHHJGHJJIIJJJJJJJJJJJJJJJJJJJJJJJJJJJJJJ
@7424107/1
gacaagcgatggtgaactgcctttcgtgtggtagtccctcttcgtg
+7424107/1
CCCFFFFFHHHHHJJJIJJJJJJIJJJJIIFFGHIJJJJJIJIJG6
@7424781/1
gacaagtcaaaagtatgtcgtacggagctggctcggtagttttggcacaa
+7424781/1
CCCFFFFFHHHHHFIJJIIJIJJJJJJJJGIJJI@G8?@9BFI>B3BGEG
@3854300/1
ccgtttgagaattcatttttaacacagttcttactttaacacattgtgtt
+3854300/1
@?@BDDBDHCBDDBCEFGIH@HDH@BCEHCEHB<FHGGHGIAFHGIFIFG
@596783/1
aagtattatgagaatatgaaatttaaaagaaaatttgaaaagtatcatga
+596783/1
@@@DDFFFHHBFHIIIIDIIGIIIIGEGHGIIIIIIDFHIIICFHHGIII
@3855244/1
ccgttttctaattgaagtggaaatgattgcatctgtgctggtctcctcgt
+3855244/1
CCCFFFFFHHGHHJGIJHIJIJJJJJJJJJJJJJJIJIJJJJIJJJJJJH
@6736779/1
cttggaactcgaaccagaaacagcaaaattcggcaaaccagaaaaattgg
+6736779/1
@@CFDDDDDDHBDIIJGGGIIIHCDGGHIGGGHGGGHJIGIGJJJJJGII
@599284/1
aagtgaccacaagcaatgtcaaagagaaggatagcaactaattttacaag
+599284/1
C@@FFFFFHHHHHJJJJJGHIJIGCFHIHJIJJJJHIIGIIJJJIIJ>FH
@599694/1
aagtgatacaagaaaatatacagactaaagaaacgctcgtggggagcgat
+599694/1
@BCDDFFFHHHHHIJJJIJJJJJJJJJJJJJJJJJIJJJGHIJJIJJJII
@1245950/1
atcaggtggtgacatcgttcgatgacaaagtgatgggcaatcccattggc
+1245950/1
@B@DDFEFHHHHGJIJJIJJJIJJJJJIIJFGHIJIJIIIIIJJIIJGIJ
@3857818/1
cctaaaccttcccactaaagttaaccagacaaagcacctatcgaatcgaa
+3857818/1
CCCFFFFFHHHHHJJJJJJJHIJJJJJJJJJJJJIJJJIJJJIJJJJIIJ
@6012013/1
ctgcttttttagcagctttaccattcgtcttatcgatgcattgaaacgca
+6012013/1
CCCFFFFFHHFFHJIIGGIGCHGJJJJIJFIDHGIIIIJJJJIIIJIGGI
@3858235/1
cctaaactcacttttttccgaaaaaatatcgcaatagctcaaaagggaac
+3858235/1
???DDDD4A=;DDEIII;B?2?EEED;0??DBDDDE@DBABDEEDDD2=@
@3858236/1
cctaaactcacttttttccgaaaaaatatcgcaatagctcaaaagggaac
+3858236/1
@@?BDDBBAADDHHIII;F;<EFHIG?BFDFBGIB>DDCGGIIICHI<EA
@3858237/1
cctaaactcacttttttccgaaaaaatatcgcaatagctcaaaagggaac
+3858237/1
@@@DFFDDHDFFHIIIIBHE@FHIIIFEHIGIGGAHHIGHEIIICHIGH=
@3858238/1
cctaaactcacttttttccgaaaaaatatcgcaatagctcaaaagggaac
+3858238/1
@@@DFFFFHGFHHGJJJGEEEIIGIGGIIIIIIJIIIGHGJJGEEADGH@
@3858239/1
cctaaactcacttttttccgaaaaaatatcgcaatagctcaaaagggaac
+3858239/1
@C@DFFFEFBFFHJJJJGICEHIJJIGGGGGEEIIJJJIEGIIJEIIIHH
@3858240/1
cctaaactcacttttttccgaaaaaatatcgcaatagctcaaaagggaac
+3858240/1
C@@FFFFFHHHHGJJJJIJIJJJJJIJJJIJJJJJIJJIJJJJJJIJIID
@3858241/1
cctaaactcacttttttccgaaaaaatatcgcaatagctcaaaagggaac
+3858241/1
CCCFFFFFDHFFHEIIIGHIBGGIJGGICGIGFHGGIIIHJICHHIBFGC
@3858242/1
cctaaactcacttttttccgaaaaaatatcgcaatagctcaaaagggaac
+3858242/1
CCCFFFFFHHFHHJJJJGIGGIJJJJIIJJJJJJJJJJJJJJJJIJJIIG
@3858243/1
cctaaactcacttttttccgaaaaaatatcgcaatagctcaaaagggaac
+3858243/1
CCCFFFFFHHHHHJJJJJJJJJJJJIJJJJIJIIIJJJJJIJJJJIIIIJ
@3858244/1
cctaaactcacttttttccgaaaaaatatcgcaatagctcaaaagggaac
+3858244/1
CCCFFFFFHHHHHJJJJJJJJJJJJIJJJJJJIJJJJJJJJJJJJJJJIJ
@3858245/1
cctaaactcacttttttccgaaaaaatatcgcaatagctcaaaagggaac
+3858245/1
CCCFFFFFHHHHHJJJJJJJJJJJJJJJJJJJJJJJJJJJJJJJJJJJJJ
@3858246/1
cctaaactcactttttttccgaaaaaatatcgcaatagctcaaaagggaa
+3858246/1
@C@FFFFFHDFFHJJJJJGIEAHIJJJEGIIIIIJIJIJIHIGIJGIJEH
@3858258/1
cctaaactcatttttttccgaaaaaatatcgcaatagctcaaaagggaac
+3858258/1
CCCFFFFFHHHHHJJJJIJJIJJJJJJJJIJIJIJGIIJJJJJJIJIJHH
@601929/1
aagttaaccagacaaagcacctatcgaatcgaatattagtagcaagatcc
+601929/1
BCCDFFFFHHHHHJJJJJJJJJJJIJJJJJJJJIGIJJJCGGIGJCHHIJ
@3306621/1
ccacttagcagaacccgataaagcgttaccagcgcttgaggaagtaacgg
+3306621/1
CCCDFFFEHHHFHIIJEHIIJJAGBEHBHGE@BAG@FHJJIJCH=FGIIE
@3306918/1
ccacttcacggaaatctaccgacagagaggttatccttgggggaagaagc
+3306918/1
CCCFFFFFHHHHHJJJJJJJJJJJJJJIIJFHIJJJJJJJIIIIJJJJHH
@1916257/1
caaaaaagatggcgaaacaattagcagcaagagaaatgctggaaaagtta
+1916257/1
CCCFFFFFHHHHHJIJJJJJJJJJJJJJJJJJJJJJIJJIJJJJJIJHII
@1256296/1
atcatgaccaaaaagtgaacagctatcgatacacagtcatagatccaatc
+1256296/1
CCCFFFFFHHHHHJIEGHJJJIJJIIJJJIJJJJJGDHIIIGJJIIGIII
@2612786/1
cacctctccatattcctttatcaacattcacttctttaccggcatagcct
+2612786/1
C@CFDFFFHHGHHJIJJJJGIIJIJEGIJIJJJJJJJJJJJGJJJIJJJJ
@8000222/1
gcttggtgcagctatccactttgccagtggccgtctgctacggaacaggc
+8000222/1
CCCFFFDFHHGHHJJJJJJJJJIJJJIIIJJJJGIJJIJJIJJJJJJJIJ
@604008/1
aagtttcacagttccacaaaacgctgaaaaattccgtcggcaagaagttg
+604008/1
BBCDDFFFHHHHHJJJJJJJJHIJIJGGIJJIJJJIGGGHHIJGIGIGGC
@8001223/1
gcttgtcatgtgttgaaattccgcgaaattggcactggcaagtcaaagaa
+8001223/1
CCCFFFFFHHDDHIEHIJJJIJIJJIJIJJIIICHGJIIJJGEGGIIHHI
@3308571/1
ccacttgatcgatgtccataggggtgtcttcatcatgaggtatttcttct
+3308571/1
@;?DFFFFHHHHHIIIIIIIIIII:FGHHDHIGIIIIIIIDFHIIIIIII
@8001958/1
gcttgttcgggagtcacttttccgaccaagagatccagcaagttcttggc
+8001958/1
CCBFFDFFHHHHHBGGIJJIJGHIIJJJJJJIIIJJJJJJJJGIJJJJJJ
@8001959/1
gcttgttcgggcgttacttttccgaccaagagatccagcaagttcttggc
+8001959/1
CC@FFDFDHHHDHEHBFHHIJFHIGIJJJJIIGIJIIIJDIHGHHJJJHH
@8002508/1
gcttgttgttcaggttgtttttgtttcttctttttacctccttgttgggg
+8002508/1
BBCFFFFFFFHFHIHIJBGHJJGFHIGGIGHJJJIGIJIIJFIIDG9DGE
@8002537/1
gcttgttgttgagatgtaggagctggttgttgagaactttgtgttacagg
+8002537/1
BC@FFFFFHHHHHJJJIIJJHIJJJJGDHGGJIJJJJJJJIIIJIJJIHH
@8002538/1
gcttgttgttgagatgtaggagctggttgttgagaactttgtgttacagg
+8002538/1
CCCFFDFFHHFFHGGGIJJIHIIJJJCHEFGABHDGIJJJBDBFGGIEGH
@3310315/1
ccacttttaaatgttgatgttgctcataaaccgtttcctaaagctatacc
+3310315/1
@@@=BDDDFFF?DGIFAF@CI:CHBEFFIIIIFCGEFIIEGIIIIFIIII
@1921706/1
caaaaacaacctgaacaacaagctgcaaaacataaaggag
+1921706/1
?@;ABDD;ADCBFHHBHIIIC;CG>DAB>E8:C@BHICBB
@2615622/1
caccttacaaaataaaatacggcaaagagaagaaaggccgatagaatgaa
+2615622/1
B;@DDFFFHHHHHJJJJJJJJJJJJJJJJJJJJJJIIGGJIJJFIJJJJI
@2617653/1
cacctttatatgtcacattttgtggttctttaacgaaatgtcaagagcat
+2617653/1
CCCFFFFFHHHHHJJJJJJJJIHIJIIJJJJJJJJJJJJJJJJJJJJJJJ
@607111/1
aataaacttttttcgggtttggaaaaatttcaaattgttcaggtaaaatc
+607111/1
CCCFFFFFHHHHHIIIIAFHAG?GHIIGIIGGIIIIGHIIIIIFHGIIGH
@6021995/1
ctggaagacatcaaaacgttccattttaccgtttttgacagcgtcttgga
+6021995/1
@@@DFFFBHDDHHIJEGHFGHIIJJIAHHEGGEGHEHIIIFAH6?DFHJJ
@3314924/1
ccagaacgtaagatatcctaaactcacttttttccgaaaaaaatatcgca
+3314924/1
@@@DDDDAA<AD<D>F:CHDH@FCFHCFEBFFIC>GE=DFFE@8=CC=CA
@3314925/1
ccagaacgtaagatatcctaaactcacttttttccgaaaaaaatatcgca
+3314925/1
CCCFFFFFFHHGGJJJJJJJJJJJJJJJJJJJJJJJIJJJJJJJJJJIII
@3314926/1
ccagaacgtaagatatcctaaactcacttttttccgaaaaaatatcgcaa
+3314926/1
@@BDFFFFFFHFHGIJJJJIIJIIJJIJIJJJJJIJJJJICHGIJIIIIG
@3314927/1
ccagaacgtaagatatcctaaactcacttttttccgaaaaaatatcgcaa
+3314927/1
CCCFFFFFFHHHHIJJJJJJJJJJJJJJJJJJJJJJJJJJJJJIJJJJJJ
@3314928/1
ccagaacgtaagatatcctaaactcacttttttccgaaaaaatatcgcaa
+3314928/1
CCCFFFFFHHHGHJJIJJJJJJJJIJJJJJJJJJJJIJIIJJJJJJIIJJ
@3314929/1
ccagaacgtaagatatcctaaactcacttttttccgaaaaaatatcgcaa
+3314929/1
CCCFFFFFHHHHHIIJJIJJJJJJJGHIIIJJIGIJIJJJIIHGJJJJFI
@3314930/1
ccagaacgtaagatatcctaaactcacttttttccgaaaaaatatcgcaa
+3314930/1
CCCFFFFFHHHHHJJJJJJJJJJJJJJJJJGJJJJJJJJJJJJJJJIJJJ
@4646881/1
cggctcacaagatgtggcaatccttgcaggatttacccgtggagggtaac
+4646881/1
CCCFFFFFHHHHHJGHJIJJJJJJJJJJJIJJJJJJJJJGIIIIJJGHJJ
@4646882/1
cggctcacaagatgtggcaatccttgcaggatttacccgtggagggtaac
+4646882/1
CCCFFFFFHHHHHJHJJJJJJJJJJJJJJJJJJJJJJJIGHIIJJJ<FGI
@4646883/1
cggctcacaagatgtggcaatccttgcaggatttacccgtggagggtaac
+4646883/1
CCCFFFFFHHHHHJIJJIGIGIJJJIJJIIJJJJJIJGJGIJFIIJFGGG
@2619151/1
cacctttttcactcaaccatagctttctcagcgtgtttaatttcgttcca
+2619151/1
@@CFFFFFHGHFHJIGGGHEHIIJJJCHIJIIJFGHIIB?BGGFDDGGGH
@2619152/1
cacctttttcactcaaccatagctttctcagcgtgtttaatttcgttcca
+2619152/1
@C@FFFFFHGGHHJJJJJJJEHJJJJGGIGIGGEHIGHHIJJJJJJIGIH
@2619153/1
cacctttttcactcaaccatagctttctcagcgtgtttaatttcgttcca
+2619153/1
CCCFFFFFHHHHGIJJJJJJIJJJJJJJJIGIJEHHHIIIGJJJGCHEHG
@2620428/1
cacgaaaggcagttcaccatcgcttgtcatgtgttgaaattccgcgaaat
+2620428/1
BC@ADFFDHGGHHHJJJJJJJJJJJJHHIIJIIGIJJJJJJJJJJJJJJJ
@2623813/1
cacgaagagggactaccacacgaaaggcagttcaccatcgcttgtcatgt
+2623813/1
@CCFDFFFHHDHHHIJJBDHGGHIIGIJIHIJIGIGI9FGGAFHIHGG9=
@1928942/1
caaaaacgtatgacaaaactatagagaaaccagaattacaggaaatggat
+1928942/1
@@@BDDD<HBFFFCEFGIIIHGEHIIFBC?;F?EHGHEGEH?FEHGGGII
@1928943/1
caaaaacgtatgacaaaactatagagaaaccagaattacaggaaatggat
+1928943/1
@@@FFFFFDHHHHJJJJJJJIJJJJJJJJJIJJJJJJJJIJJJJIJIIHE
@1928944/1
caaaaacgtatgacaaaactatagagaaaccagaattacaggaaatggat
+1928944/1
CCCFFFFFFFHHHJJJJJJJJIJJJJJJJJJJJGIIJIJIJJIJIIJJGI
@1928945/1
caaaaacgtatgacaaaactatagagaaaccagaattacaggaaatggat
+1928945/1
CCCFFFFFHHHHGJJJJJJJJJJJJJJIIIJIJJJJJIIJJJJJJIJIIJ
@1928946/1
caaaaacgtatgacaaaactatagagaaaccagaattacaggaaatggat
+1928946/1
CCCFFFFFHHHHHJJJJJJJJJJJJJJJJJJIJJIJJIJIJJJJIIJJJJ
@1928947/1
caaaaacgtatgacaaaactatagagaaaccagaattacaggaaatggat
+1928947/1
CCCFFFFFHHHHHJJJJJJJJJJJJJJJJJJJJJJJIJJJJJJJJJJJJI
@3865392/1
cctaataatagtgtattacctctaaagctatctactcgttatataatcat
+3865392/1
C?BFFFFFHHHFHGHJJJJJJJJJJJJJJJJJJJJJJJIJFIIJJJJJII
@3865393/1
cctaataatagtgtattacctctaaagctatctactcgttatataatcat
+3865393/1
CCCFFFFFHHHFHFHIJIJJJJJJJJJJJJJJJEGIIJGIJJJJJJJJJJ
@7438300/1
gacatgtttcatatgtagaacgaattttgtgcatacaaaaatagtaaaaa
+7438300/1
CCCFFFDFHHHHHJJGGHIJJJJJHJJJJGGIIJIJJJJJJJIJFHIJJI
@609516/1
aataaatcctgtagaatatcgtttaacttttccagcatttctcttgctgc
+609516/1
C@CFFFFFHHGFHIIJJIJJHCGHEHCHIJJGHIHGEGIIGGGHI@HFGE
@6748294/1
cttggagccagccaatgggattgcccatcactttgtcatcgaacgatgtc
+6748294/1
BCCFFFDFHHHGHJJJJIIIJJJJJJJJJJJJJJJJJJJJJJJJJJJJII
@6748295/1
cttggagccagccaatgggattgcccatcactttgtcatcgaacgatgtc
+6748295/1
BCCFFFFFHGHHHJJJJGJJJJJJJJJJJJJJJJJIJJIJJJIJJIJJIJ
@6748296/1
cttggagccagccaatgggattgcccatcactttgtcatcgaacgatgtc
+6748296/1
CCCFFFFFHHHGHJJJJJJJIJJJJJJJJJJJJIIIJJIIJJJJJIJJII
@6748297/1
cttggagccagccaatgggattgcccatcactttgtcatcgaacgatgtc
+6748297/1
CCCFFFFFHHHHHIJJJJJJJJJJJIJIJJJJJJIJJJJJJJJJJJJJGI
@609941/1
aataaatgctcccttttcacaatataataaatacatatcatatcatcggg
+609941/1
CCCFFFFFHHHHHJJJJJJJJJJJJJJJJJJJJJIJJJIIJJJIJJJJGH
@1935637/1
caaaaagatatccagcctttgatggaagaaaaaatttatacagcactact
+1935637/1
@@<DDD?AFFFFF>?BEGEE><333<?;BFBCE:BFEFCBBDGEIEIBEF
@1270178/1
atccaatcctataattatccatttcctgtaattctggtttct
+1270178/1
@@@DDDFDFHHDAHIGIBEICHGDBB?CHEHGI>4A3?9?EG
@1270179/1
atccaatcctataattatccatttcctgtaattctggtttctctatagtt
+1270179/1
@@@DDD;BBH?D>GGCHEEHBIHEIHGIHGHDHIIII?EGHIIIIIEC?G
@1270180/1
atccaatcctataattatccatttcctgtaattctggtttctctatagtt
+1270180/1
CCCFFFFFHHGHHIJJJJJJJIJJJIGIIIFFHIJJJHJJJJJJJJJJGH
@1270181/1
atccaatcctataattatccatttcctgtaattctggtttctctatagtt
+1270181/1
CCCFFFFFHHHHHJJJIIGIHIJJJJJIJJJJJJJIJHHIJJJIIJJJII
@1270182/1
atccaatcctataattatccatttcctgtaattctggtttctctatagtt
+1270182/1
CCCFFFFFHHHHHJJJJJJJIIJJJJJJIJJJJJJJJIJJJJJJJJIJIJ
@1270919/1
atccaattctcccacttggtgaagcaaaacgcaggttctgaatgcagctg
+1270919/1
CCCFFFFFHHHHHJJJJJJDHHGIIJJIIJIJJJJGHHIIJJIJJIJJJI
@1939002/1
caaaaagggaaataaacaaggatgtaagaactatggaggaatattacaat
+1939002/1
=;8=A?DA;ADB<FF<FHIGDBC?EF??GEFHCGEI@DDFHBC<GDDE<?
@1939730/1
caaaaaggtgcccaacaacagcaaacgggtcgaaatgaacgtcaacaaca
+1939730/1
@?@DFFFD<CFHFEHIIIGGIGIIGFEEG:@GH?H9@FHI;==;AHGHHI
@3873574/1
cctacgtcagcatttcctggctcagagtacgctacatttgaggagtatta
+3873574/1
CCCFFFEFHHHHHJIJJJJJJJJJJJJHIIJJJJJJJJJJJJJIIFGIJJ
@3873690/1
cctacgtggacatcgaagaaaaaacattgaccaatcgccaccaatgcttg
+3873690/1
CCCFFFDEHHHHHJJIJJJJJJJJJJJJIJJJJJJIGIJIJJJIJJJJJJ
@3873691/1
cctacgtggacatcgaagaaaaaacattgaccaatcgccaccaatgcttg
+3873691/1
CCCFFFEFHHHHHJJIJJJIJJJJJJJJIJJIIJIHBGGIJJJJJIIJJJ
@3873692/1
cctacgtggacatcgaagaaaaaacattgaccgatcgccaccaatgcttg
+3873692/1
CCCFFFDFFGHHHJJHIIIIJJJJJJJJIIIHJJGJAHGGIJJIIGHHHH
@1273018/1
atccacgagccaatcttccgctaccgcgtgttccttaacaacgatctggt
+1273018/1
?:=BDFFFHHHHHJJJJGI<D@@GGDGGDHEHIJIIGJIIJJFDEHG;CA
@7440110/1
gaccaaagcaaagacgcaataagtgatacaagaaaatatacagactaaag
+7440110/1
C@CFFFFFHHHHHJJJJJJIJJJEHIIJJJJJJJJJJJJJJJJJJJJJJJ
@1273252/1
atccactacaaggttttcaatagggcattctaacatgtcaaaattaaatc
+1273252/1
BC<DFFFFHHHHHFHJJJJJJJJJJIIJJIIIJJIJJJJJIJJIJIJJII
@1273253/1
atccactacaaggttttcaatagggcattctaacatgtcaaaattaaatc
+1273253/1
CCCFFFFFHHHHHAGIIGIJJJJJIIIIIIJJJJIJJHGIGHIHIJIHJG
@4651148/1
cggcttatcactatgatgttgatttggtaccagataccccgaaaaagttt
+4651148/1
CCCFFFDFHHHGHIGEHGHHHFHGJGJFHJJIIGIJJJJJIHJIJJI?FI
@7442613/1
gaccacttcacggaaatctaccgacagagaggttatccttgggggaagaa
+7442613/1
CCCFFFFFHHHHHJJJJJJJJJIJJJJJJIIJGHIIJJJJJJIJJJJHHH
@3320955/1
ccagaattacaggaaatggataattataggattggatctatgactgtgta
+3320955/1
B@@FFFFFHHHGHIIJJJJGIJJJJJJIJJJJJJIIIJIJJIIJJJIJFI
@3320956/1
ccagaattacaggaaatggataattataggattggatctatgactgtgta
+3320956/1
B@BFFFFFHGHHHJIIIGJHIIEHJIJJJIJJJJIFHIEIJJIJJJIIII
@8008697/1
gctttgtctggttaactttagtgggaaggtttaggtatttgtggtatctg
+8008697/1
@C@FFFFFHHHFHJJJJJJJJFHJIIHIJEHIJJJ?CFIIJIIJGIJJJJ
@7443214/1
gaccagggtgctgttgtctcgttccaggttgttgttgtgaaacctgtggt
+7443214/1
CCCFFFFFCFHHGGHGGGIGEFHGIHIJ?FDDECGHGFHHIFIJJJHGIH
@8009140/1
gcttttaaaatttaacgtttagcagtcttctttttagaataacattgaca
+8009140/1
CCCFFFFFHHHHHJJJJHIJIIJIIJJJJJJJJJJJJJJJJIJJJJJIJF
@1941578/1
caaaaagtgaacagctatcgatacacagtcatagatccaatcctataatt
+1941578/1
@@<DFFFBFHHHHJJJJJJJJJJJJJJJIJJJJJJJJJJJJJJJJJJJJJ
@1941579/1
caaaaagtgaacagctatcgatacacagtcatagatccaatcctataatt
+1941579/1
@@@FFFFFGHHHHGIIIGIGGGIIJJIIAGHEIEBFGGHFFGIGGIEIGG
@1941580/1
caaaaagtgaacagctatcgatacacagtcatagatccaatcctataatt
+1941580/1
CCCFFFFDDHFHHGIJJJJJJGHGIIEH?BEHHIJJCHIIGIIIIIGGIG
@1941581/1
caaaaagtgaacagctatcgatacacagtcatagatccaatcctataatt
+1941581/1
CCCFFFFDFHGHHJJIJJJJJJJJJJJJEHGIJIJJIJJJIJJJJJJJJJ
@1941582/1
caaaaagtgaacagctatcgatacacagtcatagatccaatcctataatt
+1941582/1
CCCFFFFDHHHHHIIJJJJJJJJJJJJIHGIEGIJIIHIJJIJIJJJJJJ
@1941583/1
caaaaagtgaacagctatcgatacacagtcatagatccaatcctataatt
+1941583/1
CCCFFFFDHHHHHJJJJJJJJJJJJJJJGIJJJJIJIJJJJJJJJJJJJJ
@1941584/1
caaaaagtgaacagctatcgatacacagtcatagatccaatcctataatt
+1941584/1
CCCFFFFDHHHHHJJJJJJJJJJJJJJJIIJJJJJJJJJIJJJJJJJJJJ
@1941585/1
caaaaagtgaacagctatcgatacacagtcatagatccaatcctataatt
+1941585/1
CCCFFFFEFHHGHGIIIIGHGIIJIJFICGHGIJJEIIJJGGGIJJIJJI
@2629360/1
cacgacgaatgatgtgataaatatacctgcacacacgcatttttaaattt
+2629360/1
CCCFFFFFHHHHHJGHIJJJJJJJJJJJJJJJJJJJJIJJJJJJJIJJJI
@1273949/1
atccactttgccagtggccgtctgctacggaacaggcaaaactccgaagg
+1273949/1
@@CFFFFFHHHHHJFHIJJJEHGIJJJJJIJJJJJIIJJJJJJJIJJJJI
@1941659/1
caaaaagtgataatggatacaaatttgactactgtatagctttcttctct
+1941659/1
@@@FDFADBACFHGEBA@EDHHGFDHEIEIHGHIIEFEFGGGHHIIDHEB
@1941660/1
caaaaagtgataatggatacaaatttgactactgtatagctttcttctct
+1941660/1
CCCFFFFAFFHHHJJJJIJJJJIJJJJJJJJJJJGIJIJJJJJJJJJJJJ
@8009460/1
gcttttcaaattctcgtgacttttctcccctgttcttaaataaagtgtac
+8009460/1
:=BDDDDEDHHHHHIJIIBHIJJJJIIIJJIIHIJJIJJJJJJGIDHGHJ
@8009992/1
gcttttgactcgacaaaaatttaaacacattgcattattgatttcgagga
+8009992/1
@@<DFFEDHFFBFGDHIIIDHICHIGGEDEHGIIIIGHIEGGIIIBGHII
@1944563/1
caaaaataatatgtaaattgattttagaaaaaaaccactaattctatgca
+1944563/1
@@@FFFDFHHAHHC<CA<ACHGGIJIJGGHIJJJIGHG9BG<DF4BBDGI
@2631239/1
cacgagaatttgaaaagcgagcttcatgatcccctgaagaatatatcttg
+2631239/1
@@@DBDDDHHHHHHGGIII?D<FGHIIGGGFHHGIIIGII@BGEGGGHGI
@4654039/1
cgggaaaacagcattgtatacaaaaacactaactacgtctttgaaccacg
+4654039/1
B@BFFFFFHHHHHJJJIIJJJJJJJJJJJJJJJJJJJIJJJJJJJJJJJJ
@4654090/1
cgggaaaagtattatgagaatatgaaatttaaaagaaaatttgaaaagta
+4654090/1
CCCFFFFFHDHHHJJJJJJJJJJJJJJJJJJJJJJJJJJJJJJJIJJJGI
@1279416/1
atccattatcactttttgttgccgtgtgcccttgagaaatttgctgcctc
+1279416/1
@@8DDFFFGFHHHIIJIGFHEIJJIIFHIIJIJGDHDCBGHIGGGIIGIJ
@1279417/1
atccattatcactttttgttgccgtgtgcccttgagaaatttgctgcctc
+1279417/1
CCCFFFFDHHHHHJJJJJJJJIJJJJJIIJJJJJIJJJJJJJJJJIIJJJ
@1279418/1
atccattatcactttttgttgccgtgtgcccttgagaaatttgctgcctc
+1279418/1
CCCFFFFFHHGHHJJJJIJJJJJJJJGIHHJJJJHIGJJJJJIIJIJJIJ
@1279419/1
atccattatcactttttgttgccgtgtgcccttgagaaatttgctgcctc
+1279419/1
CCCFFFFFHHHHHJJJJJJJJJJJIIIJJJJJJJJJJJJJJJJJJJJJJJ
@3879316/1
cctagcattacttcatggggttcccttttgcgactatacggaaaccattc
+3879316/1
CC@FFFFFHHGHHJIHIJJJFHIJJJJJJJJJJIIJJJJIIJJJIJJIJJ
@8012165/1
gcttttttagcagctttaccattcgtcttatcgatgcattgaaacgcaaa
+8012165/1
CCCFFFFFHHGHHIJJJJJJJIJJIGHJIJJJJIJJIJJJJJJJJJJJGI
@3880991/1
cctaggtctttgagaatttctaaaaactcctctagtaactctaaaggaac
+3880991/1
@C@FFF?DHHHDDGEGHIJHIHIJJJHGIJIJJJIIIJIJIIIJJJJIJH
@1282666/1
atcccattggctggctccaagagatgtgcatgtcccgcagatggccacca
+1282666/1
CCCFFFFFHHHHHIEEHIDHAEFEFGEHGIIGFFHIHIBEGHIGHIAHI2
@2632434/1
cacgagccaatcttccgctaccgcgtgttccttaacaacgatctggtggc
+2632434/1
BCCFFFFFHHHHHIIIEGGIIIEHIFEFGHIIJJJIIJIDGIJIJIHHGI
@2632435/1
cacgagccaatcttccgctaccgcgtgttccttaacaacgatctggtggc
+2632435/1
CCCFFFFFHHHHHIFHAFCDGH@FE?F?FEHAGDH@FGD@CFGACG@CHG
@2632436/1
cacgagccaatcttccgctaccgcgtgttccttaacaacgatctggtggc
+2632436/1
CCCFFFFFHHHHHIIIGBFHIIBFGDFFHIIGIGIGIIGGGGHD@GHIIF
@8019447/1
ggaaaactaaaggatttctcaacttgtttccgtgagttgctgaacaaatt
+8019447/1
CCCFFFFFHHHHHHIJJJIJJJJJJJJIIJJJGHIIHIIJJJIHJJJJJJ
@3329256/1
ccagatcacgtggccgatctagatacagccaaagacgtagaagtagaagc
+3329256/1
CCCFFFFFHHFHHJJJIJIIIJJJJJJJJJJJIIHIJGIJJJJIIJJJJI
@3330000/1
ccagatcgttgttaaggaacacgcggtagcggaagattgg
+3330000/1
?==DD;AAFDCHBBE<FH@@BAFGEH:0?<?@77@2=C@@
@3330001/1
ccagatcgttgttaaggaacacgcggtagcggaagattggctc
+3330001/1
@@@DFEFFHHGHDHIHIHGHCHGIIFGEFHIIGGIBGHIIIIH
@3330144/1
ccagatctgcgtgggtgatattcagtgttccgtggtttacttttagagaa
+3330144/1
B@@FDFFFHHDHHJJCFGHGHIJJJHIGJJJJHIJFHGGIIJGHDHCGEI
@3330702/1
ccagatggcattcatgcagaaccgattaagaaaggggcagacaacttcat
+3330702/1
BC@FFFFFGGHHHJJJJJJJJJJJJJJJIIJJJJJJJJGIJJJJJJJJJJ
@3330703/1
ccagatggcattcatgcagaaccgattaagaaaggggcagacaacttcat
+3330703/1
CCCFFFFFGHHHHJJJJJJJJJJJJJJJJJJJJJJIJJIJJJJJJJJJJJ
@3330981/1
ccagatgtttttctcgttttctagaatatcttcgacagtcatggaagcta
+3330981/1
CCCFFFFDFHHHHJHIHIJJJIHIJJJJJJJJJJJJJJHIJJJJJJJJJJ
@3335027/1
ccagcacagatgcaatcatttccacttcaattagaaaacggccaaactgt
+3335027/1
B@C;DDFDHHHHHIJIIIHIIIHGIGGGHIHIGIJJJIJGIJDGHIJCGG
@2637600/1
cacgattcataaaagtaatataaccttagatttcgaggcaaagtgattga
+2637600/1
CCCFFFFFHHHHHJJEHIJJJJJJJJJJJJJJJJIJJJJJJJJFHIJJJE
@2637601/1
cacgattcataaaagtaatataaccttagatttcgaggcaaattgattga
+2637601/1
@@@FDDDFFDHHHIJAFHIJJJJJJGEEHIIIJIAB?CDB?BF@GGGHIC
@2637602/1
cacgattcataaaagtaatataaccttagatttcgaggcaaattgattga
+2637602/1
B@CFDFFFHHHHHIIAFHIGIJJIIIJIGAHGHJJ8?EFGDFHIGIJIGG
@2637603/1
cacgattcataaaagtaatataaccttagatttcgaggcaaattgattga
+2637603/1
BCCFFFFFHHHHHJJHIIJJJJJJJJJJJJIJJJJJGHIIJJGIIHIIHD
@2637604/1
cacgattcataaaagtaatataaccttagatttcgaggcaaattgattga
+2637604/1
C@@FFFFFHHHHHJJ?GHIIJJJJJGGJIIJGGHCHI@GI@HGHEGIJGA
@2637605/1
cacgattcataaaagtaatataaccttagatttcgaggcaaattgattga
+2637605/1
CC@FDFFFHHHHHJJGIIIIJIJJJJJIJJJJJIIJJIIJJJIJIIJJJG
@2637606/1
cacgattcataaaagtaatataaccttagatttcgaggcaaattgattga
+2637606/1
CCCFFFFFHHHHHJJFHGIJJJJJJJJJJJJJJJJIIGIIIJIJIIJJJG
@2637607/1
cacgattcataaaagtaatataaccttagatttcgaggcaaattgattga
+2637607/1
CCCFFFFFHHHHHJJFHJIJJJJJJJJJJJJJJJIJGIHIIIIJIGIJJJ
@2639615/1
cacgcaagtacctgctggaacgtttaaatttctgtcatgagaatctcttg
+2639615/1
CCCFFFFFHHHHHIJJJJHIJIHIJJJJJJJIJIJJJJJJJJJJJJJJJJ
@4661576/1
cgggacatgcacatctcttggagccagccaatgggattgcccatcacttt
+4661576/1
BBCFFFFFHHHHHJJJJJJJJJJJJJJJJJJJJJJJJJJJJJJJJJJJJJ
@2641105/1
cacgcatttaaaaaatttaaaaatttattcaagtcaaaaataatatgtaa
+2641105/1
@C@FFDFFHHHHHHIIGGFHIJJJJEHIIIIEE?<FHGEHGHHHGGG@FI
@2641177/1
cacgcatttttaaatttaaaaatttattcaagtcaaaaataatatgtaaa
+2641177/1
CCCFFFFFHHHHHJJJJJJJJIJJJJJJJJJJHIJJJJJJJJJJJJIHGB
@8022393/1
ggaaaagcccagaagaacgttcgactttcacttcattctatcggcctttc
+8022393/1
@;?DDDBDDFDFHIIEGIHIID<;;FFEGAHHCBBGIIIFGHIBHFHIHG
@8022394/1
ggaaaagcccagaagaacgttcgactttcacttcattctatcggcctttc
+8022394/1
@<1BDDDDFHHHFIHIICGCGG@AFGHIG?FFHGFEGHIIIIFDGDHGHI
@8022395/1
ggaaaagcccagaagaacgttcgactttcacttcattctatcggcctttc
+8022395/1
CCCFFFFFHGHHGJJJJGIHIJJJIJJJJIIJJJGIJJJJJJJJJJJJJJ
@8022396/1
ggaaaagcccagaagaacgttcgactttcacttcattctatcggcctttc
+8022396/1
CCCFFFFFHGHHHIIIJIJHJJJJGHIJJIIJJJIIJJIJJJJIJJJJJJ
@4662653/1
cgggactgaaagacactaagattaccaagttgggcaaccagcagtcccac
+4662653/1
@C@?DDFFHHHDHIJJJJJIIIJIIGHIGHIIIHHIJGGIJJGIHGIGII
@4662654/1
cgggactgaaagacactaagattaccaagttgggcaaccagcagtcccac
+4662654/1
@C@FDDFFHHHFFGGGGIJIJIGJJJIJJIJJJJIJIJIJJIGIJGHJJG
@3888260/1
cctattgaaaaccttgtagtggattcctaatattttttagtgaacctctc
+3888260/1
CCCFFFFFHHHHHIJJHIIGHIGJJJJJJJIIIJJJJJIIIIIJIJJJJI
@3338677/1
ccagcatctaattcacattgtttttgtataatagatgccttaaattccct
+3338677/1
B;@DFFFFHHHHHJHIIJJJIJJJJJGAFECCFHFIGJJJJJJJJJJJJJ
@1958417/1
caaaaatttaaacacattgcattattgatttcgaggaaataatacgaact
+1958417/1
@?1BDBD?FB?DFGBDHHEBHBHIEEA4C<9298C<FHGGHABCEHIHBH
@1958418/1
caaaaatttaaacacattgcattattgatttcgaggaaataatacgaact
+1958418/1
@@<;DDDDHHHHHIIIIIIIIGGIIIIIIIIBGIGGIIIIIIIIIIGGII
@1958419/1
caaaaatttaaacacattgcattattgatttcgaggaaataatacgaact
+1958419/1
C@@FFDFA?HFH<GGGGHIIIIIIIGEIG@F<;:CFIIBDGGHIGHIIIG
@1958420/1
caaaaatttaaacacattgcattattgatttcgaggaaataatacgaact
+1958420/1
CC@FFFFDHHHHHJGIJJIJIIJIIJJIJJJJJGIIIIGGIIIJGHJJJI
@1958421/1
caaaaatttaaacacattgcattattgatttcgaggaaataatacgaact
+1958421/1
CCCFFDEFHGHHGI@GHIIEIIJJJJJGIJIIJJJIIIIHGIIJIJEIJJ
@1958422/1
caaaaatttaaacacattgcattattgatttcgaggaaataatacgaact
+1958422/1
CCCFFFFFHHHHHJJIJJJJJJJJJJJJJJJJJIJIJJJJIJJJJJIIJJ
@1958423/1
caaaaatttaaacacattgcattattgatttcgaggaaataatacgaact
+1958423/1
CCCFFFFFHHHHHJJJIJIIJIJJJJJIIJIJJGIIJJJIJIIJJJIJJJ
@1958424/1
caaaaatttaaacacattgcattattgatttcgaggaaataatacgaact
+1958424/1
CCCFFFFFHHHHHJJJJJJJJJJIJJJJJJJJJJJJJJJJJJJJJJJJJJ
@1958425/1
caaaaatttaaacacattgcattattgatttcgaggaaataatacgaact
+1958425/1
CCCFFFFFHHHHHJJJJJJJJJJJJJJHJJJIJJJJJJJJIJJJJJIIJI
@1958426/1
caaaaatttaaacacattgcattattgatttcgaggaaataatacgaact
+1958426/1
CCCFFFFFHHHHHJJJJJJJJJJJJJJIJJJIIJJIJJIJJJJJJJJJJJ
@1958427/1
caaaaatttaaacacattgcattattgatttcgaggaaataatacgaact
+1958427/1
CCCFFFFFHHHHHJJJJJJJJJJJJJJJJJJIJJJJJJJJJJJIJJJJJJ
@1958428/1
caaaaatttaaacacattgcattattgatttcgaggaaataatacgaact
+1958428/1
CCCFFFFFHHHHHJJJJJJJJJJJJJJJJJJJJJJJJJJJIJJJJJJJJI
@1958429/1
caaaaatttaaacacattgcattattgatttcgaggaaataatacgaact
+1958429/1
CCCFFFFFHHHHHJJJJJJJJJJJJJJJJJJJJJJJJJJJJJJJJJJIJJ
@1962320/1
caaaacatgaccatgatgcactcggccggaccgattcagcccccaccaag
+1962320/1
@@@DDDDDCBDHHGBGHGIGGGIG<BEFG8DDHDIGHE4@FHGHBEEDF;
@1962321/1
caaaacatgaccatgatgcactcggccggaccgattcagcccccaccaag
+1962321/1
CCCFFFFFGHHHHJJJJIJJJJJJJJIIEGGJJGFHIIIIJJJHHHFFFA
@1962322/1
caaaacatgaccatgatgcactcggccggaccgattcagcccccaccaag
+1962322/1
CCCFFFFFHHHHHJJJJJIIJIJJIJIGHJJIIGGIJJIIIJJHHHFFD@
@1962323/1
caaaacatgaccatgatgcactcggccggaccgattcagcccccaccaag
+1962323/1
CCCFFFFFHHHHHJJJJJJIJJJJJJJJIJJJIGIJJJJIJJJHHHFFFE
@1962324/1
caaaacatgaccatgatgcactcggccggaccgattcagcccccaccaag
+1962324/1
CCCFFFFFHHHHHJJJJJJJJJJJIIJJJIJJJIJJJIJJJJJHGHFFFD
@6045525/1
ctggactattttgaaccttatcaagtgattacctctactgcagaaatatg
+6045525/1
CCCFFFFFHHHHGHIIJJJJJJJJJHJJJJJJJIJJIIIJIIIJJJJIJJ
@624259/1
aatacactattattaggcactagttattaattataatcatcaatattatc
+624259/1
CCCFFEFFHFDFHIIGEGGIIJICHEIJJJJEIJJJJCFGGIHIIJIJJI
@8024493/1
ggaaaagtgactcccgaacaagccaatcagaccaacggaacgcccggagc
+8024493/1
@@@DFFFDHHHFHJJJIJIIIIFEGGIIGGIJJIIIIIJJJIIIJJIGHF
@8024985/1
ggaaaagttaaacgatattctacaggatttattattagagtgtcctcgtg
+8024985/1
CC@FFFFFHHHGGIJIJJJJJJJJJJIJJJJJJJJJJJJIFFGGGIIIFH
@1965437/1
caaaaccgtggaccaccgttggaattccattcaactgaaaccgcaaaggt
+1965437/1
@@<FFFFFHHHGHJIIIJHIIJIJJJIJJJJIJIIJJJJIJJJJJJJJI=
@3343216/1
ccagcctttgatggaagaaaaaatttatacagcactactatgttaccttt
+3343216/1
CCCFFFFFHHHHHJHIIJJJJJIJJJJJIJJJIJJJJJJJJIJJJJJJJJ
@6052737/1
ctggaggacgctgacgggagtcttgctcggcatggaggccatttcttgag
+6052737/1
CCCFFFFFHHHHHJJJJJAH?FHIJIIJIJIHIJIIJJJJGJIJJJJHHH
@3898271/1
cctcaccttacaaaataaaatacggcaaagagaagaaaggccgatagaat
+3898271/1
@CCFFFFDHHHFHJJIJJJJGIHGIIIEHIJIHIIJJJJJEIIHIJJIJJ
@3898272/1
cctcaccttacaaaataaaatacggcaaagagaagaaaggccgatagaat
+3898272/1
CCCFFFFFHGHFHJJIJJJJJJJJJIIJJIJJIJIJJJJIIJJIIJJJJI
@8030663/1
ggaaaatggaattctggactattttgaaccttatcaagtgattacctcta
+8030663/1
?@?DDDBDGFHHHIIIEIGEHIIIIIIGGGGGIGEGCFCEHIIII@FHIB
@4665725/1
cgggagtcttgctcggcatggaggccatttcttgagagtagagcaatttg
+4665725/1
@@@FDADDDHHHAEHI=AFFHGDGGGEDGHHGGGICGGGHHGIEIIIGI>
@4665726/1
cgggagtcttgctcggcatggaggccatttcttgagagtagagcaatttg
+4665726/1
@C@DDFDFHHHHHIJJJJJIJHJJJJJJJJJJIJIJIJFGIJJJJJIJJF
@4665727/1
cgggagtcttgctcggcatggaggccatttcttgagagtagagcaatttg
+4665727/1
@CCFDFDDHHHGGJJJJJJJIIJJJJJIJIIJIJFIIIDFHIIIHIJJJH
@4665728/1
cgggagtcttgctcggcatggaggccatttcttgagagtagagcaatttg
+4665728/1
BCCFDFDFHHHHGIIJIJJIJCHIIJJJJJJJJJJIIJBFHHIJIIJJJG
@4665729/1
cgggagtcttgctcggcatggaggccatttcttgagagtagagcaatttg
+4665729/1
CCCFDFBDHHHDFGGIEEHGI?EHGGEHIJGGICBFDE?DFDDDDGGJJA
@630965/1
aatagctcaaaagggaacaatttttgtcgagttattgatttcgaggaata
+630965/1
@CCFFFFFHHHGGJJJJJJJJJJIIIIJJJIHGIIJIGIJJJJJJJGHHI
@2646326/1
cacggaaatctaccgacagagaggttatccttgggggaagaagccaaatt
+2646326/1
CCCFFFFFHHHHHJIJIJJJJIJJGHJJIJJJJIJJJIIJJJIIJJJJHH
@7459790/1
gacgccaaacattcggcagccaagaacttgctggatctcttggtcggaaa
+7459790/1
CCCFFFFFHHHHHIJIJJJJIJJJJJJJJJJJJGIIJJJJJIDGHIJJJJ
@6060153/1
ctggatactgtcctggattttaaatctttcatattccctatttaaatttt
+6060153/1
@CCFFFFFFFHHHIIIEHIII>FGGCGHIGCHGCHHIIIEIIIHIIIIIG
@1970873/1
caaaactgttgcgactagcacaacaaaaaagatggcgaaacaattagcag
+1970873/1
CCCFFFFFHHHHHJJJJJJJJJJJJJJJJJJJJJJJIJJJJJJJJJJHHH
@8036871/1
ggaaactagatagaagtcctgcataaatggatgtgtaatatgcgtgtcca
+8036871/1
CCCFFFFFHHHHHJJJIIJJJJJJJJJJJJJJJIIIIIJJJJJIJJIJJJ
@5345114/1
ctccaagagatgtgcatgtcccgcagatggccaccaccattctatgaaat
+5345114/1
CCCFFFFFHHHHFIIJJJIJJJGIIJJJJJJJJJJGIJGIJJJJJJJJJJ
@632445/1
aatagtgtattacctctaaagctatctactcgttatataatcatcattca
+632445/1
CCCFFBD=DFHFHIGIGIIEGFGGIGGHEHIHHIIGCGIHIIIIEHGHHI
@633556/1
aatatataactgacatgtttcatatgtagaacgaattttgtgcatacaaa
+633556/1
CCCFFFFFHHHHHJJJJIJJJJJJJJJJJJJJJJJJJJJIHJJJJJJJGI
@2647293/1
cacggaccacttcacggaaatctaccgacagagaggttatccttggggga
+2647293/1
B@BFFFFFHHHHHJJJJJJJJJJJJJJJJJJJJJJJHIJJIIJIJIJIHD
@6064840/1
ctggatctcttggtcggaaaagtaacgcccgaacaagccaatcagaccaa
+6064840/1
CCCFFFFFHHHHHIIJJJJJJJFFHIJJJJJJJJJJJJJIIJIJJJJJJG
@6064841/1
ctggatctcttggtcggaaaagtgactcccgaacaagccaatcagaccaa
+6064841/1
CCCFFFFFHHHHHGIIJJJIJJBHHGIIJJJIHGIIIGJJJJJJJJJJJJ
@2651027/1
cacggatcagatctttgccatgacttggagctgcgccacgccatggctaa
+2651027/1
@@@DDDDDHHHHHIIIH@E?FF@GHHGI9F>@E@?@F:D0:D?;=FD@AH
@3907968/1
cctccacctacacaagctcaatacaatccccacattccaccccaatctag
+3907968/1
CCCFFFFFHHHHHJEGHGIJJJJJJJJJJJJJJJJIIIJJJJJJJJJJJG
@1298750/1
atcctgtaacacaaagttctcaacaaccagctcctacatctcaacaacaa
+1298750/1
CCCFFFFFHHHHHJJJFHIIJIIJJIJJIJJJJJJJJJJJJJJJJJJJJJ
@1300105/1
atccttctctttgacattgcttgtggtcacttttcgcgcaaaggtaaaat
+1300105/1
CCCFFFFFHHHHHJJJIIIJJIJ;FGGHIIIJJJJIIIJIJJIGIHIIJG
@1300638/1
atccttgtttatttccctttttgtggagaggtactatgtgtgtttggcta
+1300638/1
CCCFFFFFHHGHHJJJJJJJJJJHJJIJJII?FHHJIJFIGHHIJJJJIG
@5348644/1
ctccaagtttgtgctgggcaaatcaatcaatttgcctcgaaatctaaggt
+5348644/1
CC@DFFDDFHHHHIHE@FCGHIGHIJJIIIJGHJJGIIGGIJIJEIJIIB
@5348645/1
ctccaagtttgtgctgggcaaatcaatcaatttgcctcgaaatctaaggt
+5348645/1
CCCFFFFDHHHHHIIIIJIHIIIJJJJJJJJJJJJIJJJJJJJJJJJJJH
@5348646/1
ctccaagtttgtgctgggcaaatcaatcaatttgcctcgaaatctaaggt
+5348646/1
CCCFFFFDHHHHHJJJJJIIJJJJJJJJJJJJJJJJJJJJJJJJJJJJJH
@5348647/1
ctccaagtttgtgctgggcaaatcaatcaatttgcctcgaaatctaaggt
+5348647/1
CCCFFFFDHHHHHJJJJJJHHHIJJJJJJJJJJJJJJIJJJJJJJIJIJH
@4674712/1
cgggcccagatggcattcatgcagaaccgattaagaaaggggcagacaac
+4674712/1
@@BFFFFFHHHHHIJJJJJJJJJJJJJJJGHHIJJJJJJIIJJJJIJJJJ
@4674713/1
cgggcccagatggcattcatgcagaaccgattaagaaaggggcagacaac
+4674713/1
CCCFFFFDHHHHHJJJJJJJJJJJJJJJJJJJJJJJJJJJJJJJJJJJJJ
@4674714/1
cgggcccagatggcattcatgcagaaccgattaagaaaggggcagacaac
+4674714/1
CCCFFFFFHGHHHJIJJJJJJJJJJJJJJJIJJJJJJJJJJJJJJIJIJJ
@4674715/1
cgggcccagatggcattcatgcagaaccgattaagaaaggggcagacaac
+4674715/1
CCCFFFFFHHHHHIJJJJJGIIJJJJJIJGHIJJJJIIJJHJIJJIJIIJ
@4674716/1
cgggcccagatggcattcatgcagaaccgattaagaaaggggcagacaac
+4674716/1
CCCFFFFFHHHHHJJJJJJJJJJJJJJJJJJJJJJJJJJJJJJJJJJJII
@3909539/1
cctccatagttcttacatccttgtttatttccctttttgtggagaggtac
+3909539/1
B8BDFDFFHHFHHJJJIJJJJIJJJJIJJJIJIJJJIJJGGIHIFHJGHI
@6772614/1
cttggcgttgaagctgagagtctcttcgtcactcgcaaatgtagaaggca
+6772614/1
CCCFFFFFHHHHHJJJJJJJIIJJJJJJJJJJJJJJJJJJJIJJIJJJIJ
@6773444/1
cttggctagcttctttgacttgccagtgccaatttcgcggaatttcaaca
+6773444/1
@@@DDDDDFFHHFGGI@EHHG<@FHGDGGHGIIIIG>FDH:DCHGBFHGE
@1979470/1
caaaagcgaagaatatttgaaaatttctaatattgcgatatttttttatc
+1979470/1
CCCFFFFFGGHFHJJJJJJIJJJJJJJJJJIIJJJJJJJJJJIJJJJJJI
@1979471/1
caaaagcgaagaatatttgaaaatttctaatattgcgatatttttttatc
+1979471/1
CCCFFFFFHHHHHJJJJJJJJJJJJJJJJIJJJJJJJJJJJJJJJJJJJJ
@1304088/1
atcgaacgatgtcaccacctgattggtgatatcagccgctccgggcgttc
+1304088/1
CCCFFFFFHHHHHJJJIJJJJFIIJJGHJJJJJJJJJJJJJJJJJJJHHF
@1304498/1
atcgaagaaagacgccaaacattcggcagccaagaacttgctggatctct
+1304498/1
@CCFFFFFHHHGHJJJJJJJIJJIJJIIJJJJJJJJJJJIJJJJJJJJJJ
@1304909/1
atcgaagatttggagaatattgtggtagaccaattgaagttcttttatga
+1304909/1
BCCFDDFFHFHGHJJIJIJJJIHHIGHIJIIIIJJIIGIGHIIJJJJJJF
@1306502/1
atcgaatattagtagcaagatccgagatgtggtacacgacgaatgatgtg
+1306502/1
CCCFFFFFHHHHHIJJJJJJJJJJJJJJJJIJGHIJJIHIIJJJJJJJIH
@1306869/1
atcgaatcgaatattagtagcaagatccgagatgtggtacacgacgaatg
+1306869/1
CCCFFFFFFFHBFGHABDGBCDGEGHGHEDGGGHCFHBFGGIGGIDGG=C
@1306870/1
atcgaatcgaatattagtagcaagatccgagatgtggtacacgacgaatg
+1306870/1
CCCFFFFFHDHGDGIHGEI@HGIDHCHIIIIIIIEHI?FHIIIIIGGIII
@7469148/1
gactaccacacgaaaggcagttcaccatcgcttgtcatgtgttgaaattc
+7469148/1
CCCFFFFFHHHHHJJJIJIJIJJJJJJJJIJJJIHIIJIGEIHGDHIIJJ
@6072404/1
ctggattttaaatctttcatattccctatttaaattttgtaaatccacat
+6072404/1
CCCFFFFFHDHHHEHJJGHDEDHIHHIGIIIJJJJJJJGEFHIEIIJIII
@640217/1
aatcaatcaatttgcctcgaaatctaaggttatattacttttatgaatcg
+640217/1
CCCFFFFFHHHHHJJJJJJIJJJJJJJJJHHJJJJJJIJJJJJJJGBGII
@2653178/1
cacggattttatcaatcggccattcgaggctggaagcc
+2653178/1
CCCFFFFFHHHHHJJJJJJJJJJJJJJHJ@BEH3?98B
@6073902/1
ctggcaaagtggatagctgcaccaagcattggtggcgattggtcaatgtt
+6073902/1
CCCFFFFFHDHHHJJIJJJJGJJJJJJJJJIJCGIGIDHIIJ@BHEIHFH
@6074406/1
ctggcaacatcgacagataccacaaatacctaaaccttcccactaaagtt
+6074406/1
CCCFFFFFHHHHGJJJJIJJJJJJJJJJJJJJJJJJJJIJJJJJIJIIFH
@6074407/1
ctggcaacatcgacagataccacaaatacctaaaccttcccactaaagtt
+6074407/1
CCCFFFFFHHHHHJJJJJJJJJJJIJJJJJJJJJJJJJJJJJJJJJJJHI
@6074564/1
ctggcaaccgccttgaaaggcagattggtcagcaacaaaaatttgcttta
+6074564/1
@@<DBDFFHGHHDIGIIIGBGGHGIIIIIIFHCHIGGIGEGHCEHIIIII
@6075284/1
ctggcaagtcaaagaagctagccaagagaatggcggctcacaagatgtgg
+6075284/1
CCCFFFFFFHHHHJIJJJJJJIJJJJJJJJJJIIJID?A>C=FAG;C@DH
@8049620/1
ggaaatgctcaagcaaagtattatttcagatttttcagcattcaatttat
+8049620/1
@@@FFFFFHHHHHJJIJJFHJJJJJJJIJIJJJJJJIIIIJJJJIJJJII
@3913907/1
cctccgtccatagttcgcaaagtaagacaacattgttgtagcttcgattt
+3913907/1
CCCFFFFFHHHHHFHIJJJIJJCFHHJJIJJJJHIJJJJJJIFIJGIEHG
@643297/1
aatcagaccaacggaacgcccggagcggctgatatcaccaatca
+643297/1
@@CADFDEHFFHHGIJJGIJJGGAEEHJGG>C;;C4==ECE=E>
@643298/1
aatcagaccaacggaacgcccggagcggctgatatcaccaatcaggtgg
+643298/1
CCCFFFFFHHHHHJJJJJJJJIIIGIIIIGHE>CDGDGHEF7A>7@77?
@643299/1
aatcagaccaacggaacgcccggagcggctgatatcaccaatcaggtggt
+643299/1
B;BDFFFFHHHHHJJIJIJJJIIIJJJJJJJG@G@GDEHEHEEBCE?CD3
@7473204/1
gactgtgtatcgatagctgttcactttttggtcatgattttgaggtactc
+7473204/1
C@CFFFFFHHHHHIIJIIIHIHGIIJJJJGGGHIJIIJJJJIIJJGIJJI
@6078551/1
ctggcagatcataaacgctgcagccctcctcgcc
+6078551/1
@@@DADDD>DFBFFD:C8FFB9A?:?FFB9:?0?
@4677741/1
cgggcgttccgttggtctgattggcttgtt
+4677741/1
@@@D<DDDBFFDDGI8CFF4EG?D?FG0:?
@4677742/1
cgggcgttccgttggtctgattggcttgtt
+4677742/1
CCCFFFFFHHHHHIJFGIJGIIIIJJJ0:B
@4677743/1
cgggcgttccgttggtctgattggcttgttcggg
+4677743/1
CCCFFFDFHHHHHJIHIIJJJIJJJJJ<?D>@FH
@4677744/1
cgggcgttccgttggtctgattggcttgttcgggcgttacttttccgacc
+4677744/1
CCCFFFFFHHGHHIJGHIJIJJJIJJJ:?G<1@G:;4@@DCEHH;A;9>A
@1991388/1
caaaatacccgtagaaacgaatcatctcagcctcgcgctaggtaaattaa
+1991388/1
CCCFFFFFHHHHHJJJIEGGJJIJJJJIIJJJIJIJJIIIIJFHIJHGII
@645266/1
aatcatctcagcctcgcgctaggtaaattaaacacggcttatcactatga
+645266/1
CCCFFFFFHGHHHIJJJJIHGGIDGHJIIGIIIJJJJJJJJGGFHGIDHG
@1995984/1
caaaatcatgaccaaaaagtgaacagctatcgatacacagtcatagatcc
+1995984/1
CCCFFFFFHHHHHIIJJJG<CDHIJFJIJIIIIGJEHIJJHHGIIIJJJI
@1995985/1
caaaatcatgaccaaaaagtgaacagctatcgatacacagtcatagatcc
+1995985/1
CCCFFFFFHHHHHJJJJJIFHGIJJJJIJJIJIIGIJJJJGIJJJJJJII
@1995986/1
caaaatcatgaccaaaaagtgaacagctatcgatacacagtcatagatcc
+1995986/1
CCCFFFFFHHHHHJJJJJJHHIJJJJJJJJJJJJJJJJJJJJJJJJJJII
@1995987/1
caaaatcatgaccaaaaagtgaacagctatcgatacacagtcatagatcc
+1995987/1
CCCFFFFFHHHHHJJJJJJHHJIJJJJJJIJIGJIJJJIGIJJJJJJJII
@1995988/1
caaaatcatgaccaaaaagtgaacagctatcgatacacagtcatagatcc
+1995988/1
CCCFFFFFHHHHHJJJJJJHHJJJJIJJJJJJJJJJJJJIJJJIJJJJJJ
@1314232/1
atcgagtttacaggtgatcatcaggcagaagctgtagacgatgaaga
+1314232/1
CCCFFFDFHHHHHJCGHJJJJJJJJJJJJJJJIJGGIJIIJIJJJJJ
@1314291/1
atcgataaaaaaatatcgcaatattagaaattttcaaatattcttcgctt
+1314291/1
CC@FFFFFGHHHHJJJHIGGGGIJIIJJIJJJIJCHHDBHIJJJJIIIJI
@1314471/1
atcgataagacgaatggtaaagctgctaaaaaagcaggaaaagcccagaa
+1314471/1
BCCFFFFFHHHHHJJJJFHHJJJJJJJJJJJJJJGIJIJIJJJJJIJJJI
@1314472/1
atcgataagacgaatggtaaagctgctaaaaaagcaggaaaagcccagaa
+1314472/1
CCCFFFFFHHHGHJJJJHFHIIIJIJJJJIIJJIGIJGGIGHGICHIJII
@5358250/1
ctccacaacaacaacctcaagcttggggtcaaccacaggtttcacaacaa
+5358250/1
;?@FFFFFHHGHHJJGIJJJJJJJJJJJCGHIIGIIJJG0BDGHCHGGII
@6779946/1
cttggctgccgaatgtttggcgtctttcttcgatcttccggttccggtgg
+6779946/1
CCCFFFFFDHF8CEFBHIGGAG:EGHIIGIGIBFAHIGIIIFGGHGGA6E
@8055614/1
ggaacaatttttgtcgagttattgatttcgaggaataatacgaacttcca
+8055614/1
CCCFFFFFHHHHHIJJIJIJIJJJIJJJJJJJJJIJJJJJJJJJJJJJJJ
@6781015/1
cttggcttccttcggagttttgcctgttccgtagcagacggccactggca
+6781015/1
@@@DDDDBBF?DFGA:C<;FH?<9BF?BFGHADDB9?>DHHAFHCGEHG;
@6781016/1
cttggcttccttcggagttttgcctgttccgtagcagacggccactggca
+6781016/1
@@@DDDDDDFDDC=D:CFGHI>9CHGIG@GGCDD?GGEIIEE@F=<CFGG
@6781017/1
cttggcttccttcggagttttgcctgttccgtagcagacggccactggca
+6781017/1
@C@DFFFFHHDHHIJBHCGHIGHIIIIJJJIHGIJJJIIJJIJIJGHJIG
@6781018/1
cttggcttccttcggagttttgcctgttccgtagcagacggccactggca
+6781018/1
CCCFFFFFFHDHHJJEHCFHJEGHGIGGJJIHGGIJJIIJJJJGJIIJJJ
@6781019/1
cttggcttccttcggagttttgcctgttccgtagcagacggccactggca
+6781019/1
CCCFFFFFHHHHHIJFHEHIJGIIIJGIIJJHJJJJIIIJJIJIJJJJJH
@8056146/1
ggaacacgaagagggactaccacacgaaaggcagttcaccatcgcttgtc
+8056146/1
CCCFFFFFHHHGFJIJJJJJJJJJJJJJJIJIJJIJJJJIJJJJJIIJGH
@8056147/1
ggaacacgaagagggactaccacacgaaaggcagttcaccatcgcttgtc
+8056147/1
CCCFFFFFHHHHHIJJJJJJJJJJJJJIJJIFIJIJJJJJJJJJJHIJII
@8056169/1
ggaacacgcggtagcggaagattggctc
+8056169/1
CCCFFFFFGHHDHIIJJJIJGECHHJJI
@3917656/1
cctcgaaatcaataactcgacaaaaattgttcccttttgagctattgcga
+3917656/1
@@@DFFFFGGHHHGHIHHGIGHJJJIIHHGFGFHGIGJIHIGDHDGHCHH
@3917657/1
cctcgaaatcaataactcgacaaaaattgttcccttttgagctattgcga
+3917657/1
CCCFFFFFHADHFIIHGHIGIJJIIJJIBCGIJJFHIJIJJJJCFG>GGG
@3919162/1
cctcgagtacctcaaaatcatgaccaaaaagtgaacagctatcgatacac
+3919162/1
BB?DFFFDHHHHHIJJJJJJJJJJJJJJJJJFHIJJJJJJJJJJJJJJJJ
@3919163/1
cctcgagtacctcaaaatcatgaccaaaaagtgaacagctatcgatacac
+3919163/1
CCCFFFFDHGHHHJJJJIGIIIJJJJJJJJJEFGIJIIJJJJJJJIJIJJ
@1315979/1
atcgatacacagtcatagatccaatcctataattatccatttcctgtaat
+1315979/1
CCCFFFFFHHHHHIJJJJJJJJJJJJJJJJJJJIIJJJJJJJJIJJIJJJ
@1316059/1
atcgatactgaatgtaattttttatatagtgccccgatgatatgatatgt
+1316059/1
@CCFFFFFHHGHHJGIIIJJJIJJJJJJIIIJJJJIDGIGIIIIFGHIIF
@1316060/1
atcgatactgaatgtaattttttatatagtgccccgatgatatgatatgt
+1316060/1
@CCFFFFFHHHHHJCFGEHGHJJJJJJJIIIHJJJG6:?44BFGCHABAF
@1316093/1
atcgatagataatattgatgattataattaataactagtgcctaataata
+1316093/1
@CCDDBDFHGHGGJGJGJJGGJJJJHEIIJIIEGH@HIGBFHGIJJJJJE
@1316122/1
atcgatagctgttcactttttggtcatgattttgaggtactcgagggcat
+1316122/1
?@@DDBD<BBDHHHIIGGEEHAAHHBHH>FHIGF?FEDGHIIBD60@FHE
@1316123/1
atcgatagctgttcactttttggtcatgattttgaggtactcgagggcat
+1316123/1
@@@DDDDDFHGFHIJFJJJJJIIGHHJGIJJJJJGJJ?BGIHHJJGIGGI
@1316124/1
atcgatagctgttcactttttggtcatgattttgaggtactcgagggcat
+1316124/1
BB@FDDFDHHHFHDFIIIJJJHGFHGHIFGHJJJGHIDGGHJJJIIIJII
@1316125/1
atcgatagctgttcactttttggtcatgattttgaggtactcgagggcat
+1316125/1
CCCFFFFFHHHHHJJJJJJJJJJHHIJJIJJJJJIJIHIJJJJJJJIJJJ
@6787463/1
cttgggggaagaagccaaattgctctactctcaagaaatggcctccatgc
+6787463/1
@CCFFFFFFFHHHGIIJJJIJIJJJGIJJJIGIJIIIIIGIJIIGGIGIG
@6787464/1
cttgggggaagaagccaaattgctctactctcaagaaatggcctccatgc
+6787464/1
CCCFFFFFHHHGGIJJJJJJJJJJJJJJJJJIJJJIJJIJJIJJJJJJJJ
@1317247/1
atcgatctggcttcaatgtttgaatgatgattatataacgagtagatagc
+1317247/1
BCCFDFFFHHHHHJHJJJJJJJIJJIHGIIIIIJJJJJJJJJIJJJJJJJ
@7484067/1
gagaaatttgctgcctcaaaaacgtatgacaaaactatagagaaacc
+7484067/1
@@CFFFFFHHHHHJJJJJJJJJJJHJJJJJJJJJJJJJJJIJIJIJJ
@7484068/1
gagaaatttgctgcctcaaaaacgtatgacaaaactatagagaaacc
+7484068/1
CCCFFFFFHHHHHJJJJJJJJJJJHJJJJJIJJJJIJJJJJJJJJJJ
@649125/1
aatccctttaaacaaacctttcccaaatacttccacagtaactctaactc
+649125/1
CCCFFFFFHHHHHJJJJJJJJJJJJJJJIIIGJIIIIIHIHIJIJJEHIJ
@8058325/1
ggaacatcctggtccaagtcctaacgtgttattacaagctttgacaatgt
+8058325/1
CCCFFFFFHHGGFIIJJJIIJJIJJJHHIJJJJIJJIIJJJJJJJJJJJF
@7485858/1
gagaagaaaggccgatagaatgaagtgaaagtcgaacgttcttctgggct
+7485858/1
CCCFFFFFHHHHHJIJJJIIJIJJJGHIJJJFHIIJJJIGIJJJJIJIJJ
@650046/1
aatccttcgaggtaacctacgtggacatcgaagaaaaaacattgaccaat
+650046/1
=?@?DADBF;?DHEBGDFEHF:9CHHIIGE>GBHGIGEHDGEHA<<CAAH
@650047/1
aatccttcgaggtaacctacgtggacatcgaagaaaaaacattgaccaat
+650047/1
CCCFFFFFHHHHFGIJJIJJIGGJJJJJJJJJJJJJJJJJIJJIJJIJJI
@7487246/1
gagaaggttatgaaccggcaataactttccttgttgtccagaaacgtcat
+7487246/1
CCCFFFFDHHHHHJJJJJJJJJJJJJJJJJJJJJJJJJJJJJJJJJIIII
@7488568/1
gagaatatgaaatttaaaagaaaatttgaaaagtatcatgagttttgtga
+7488568/1
C@CFFFFFHHHHHJJJJJJJJJJJJJJJJJJGIHGJJIJIIHGIIJJJJI
@2003066/1
caaaatgggcggacgggtagatagaaaatgattagtaccatttaacttgg
+2003066/1
CCCFFFFFGHHHDIGIJDBGHIGBFHHJFGGIIII@EHIGHHHFHHGHGF
@7489594/1
gagaattcacttatgaatgtggcataggttctgtcaaaactgttgcgact
+7489594/1
@@@FDFFFFHHHDBHIJIJCIHHGGIIFFGGHIFHIGGEHGIFADHIJF@
@2005428/1
caaaattaaatcaatatggcgactgagaggcaaacaaatgttattttatc
+2005428/1
C@@DFFFFHGHHGIIGIJFHJJJIJIJIJIIJJGJIIHJJJJJGJJIIJG
@2005429/1
caaaattaaatcaatatggcgactgagaggcaaacaaatgttattttatc
+2005429/1
CCCFFFFFHHHHHJJJJJJIJIJIJJJJJIJJJJIJJJJJGIJJJJJJJJ
@3922945/1
cctcgcattcggtctctacaaccaggtacaattcttctactaaagaatgt
+3922945/1
?81ADDFFHHHHDHGIJIIJJJJJIJGGIIJJIJJJHIIIJJGIJIJJIG
@6796040/1
cttggtcggaaaagtaacgcccgaacaagccaatcagaccaacggaacgc
+6796040/1
CCCFFDDFHFHHGJGHIIJJJJJJJJJGIJFJJJIJJJIJIJJJIJHHFF
@6796041/1
cttggtcggaaaagtaacgcccgaacaagccaatcagaccaacggaacgc
+6796041/1
CCCFFFFFHHHHHJCGHIJJJJJIGIJJJGGIJJJJIIIIJJJJIJHGFF
@2008279/1
caaaattcgttctacatatgaaacatgtcagttatatattcacctttata
+2008279/1
@@@DB;DBAC?FDFBGG<F@FHI>GHGACDG2CFGGEHIGGGFEIGHHG@
@2008280/1
caaaattcgttctacatatgaaacatgtcagttatatattcacctttata
+2008280/1
CCCFFFFFHFHHHJIJJJJJJJJJJJIGIIIHGIIJJJJJJIJIJJIIJJ
@2008281/1
caaaattcgttctacatatgaaacatgtcagttatatattcacctttata
+2008281/1
CCCFFFFFHGHHHJJJJJJJJJJJJJJIIIIHGJJJJJJJJJJJJJJJIJ
@2008282/1
caaaattcgttctacatatgaaacatgtcagttatatattcacctttata
+2008282/1
CCCFFFFFHHHHHJJJJJJJJJJJIJJIIJJJJJJJJJJJJJJJJJJJJJ
@2008283/1
caaaattcgttctacatatgaaacatgtcagttatatattcacctttata
+2008283/1
CCCFFFFFHHHHHJJJJJJJJJJJIJJJJJJJJJJJJJJJJJIIJJJJJJ
@1320873/1
atcgcaatattagaaattttcaaatattcttcgcttttgactcgacaaaa
+1320873/1
CCCFFFFFHHHHHJJJJJJJJJJJJJJJJJJJJJJJJJJJJJJJJJJJJJ
@4686886/1
cggggctctgtgatttcttagtgtcaatagtgctgccgttacttcctcaa
+4686886/1
BCCFFFFFHHFHHIJJGIJJJHHIJFHHIJHIJJJJJJJJJJIJJJJJJJ
@6798221/1
cttggtgcagctatccactttgccagtggccgtctgctacggaacaggca
+6798221/1
@C@FFFFFHHHHHJJIEHHIJGJJJJGIIJIJFGHGGGIIJIIJEGHFIJ
@6798222/1
cttggtgcagctatccactttgccagtggccgtctgctacggaacaggca
+6798222/1
CCCFFDFFHHHHGJJJIIIIJIJJJJIJJJJJHI@FIJIJIJJJJJJJJJ
@6798223/1
cttggtgcagctatccactttgccagtggccgtctgctacggaacaggca
+6798223/1
CCCFFEFFGHHHHJJJJJJJJGJJJIIJJJJJIIJIIIJJJJJJJJJJJJ
@8064346/1
ggaacgtttaaatttctgtcatgagaatctcttggattcaatgggaaaag
+8064346/1
CC@FFFDFHFHHHJJJHIIIGIIJJJJJJJJJJIJIIHJIJJJJJHIJJI
@8066168/1
ggaactgtgaaactttgtgggactgctggttgcccaacttggtaatct
+8066168/1
@@@DADDDBHFAF:CGGHIBEHCGGIIIFCGGCHEGI?HBF9?D>FHG
@654611/1
aatctgccttctacatttgcgagtgacgaagagttggccactaaactggg
+654611/1
CCCFFFFFHHHHHJIJJJJIGGIEGHIIIHJJJJJIIJJJJJJIIIGIIJ
@2011098/1
caaaatttaaatagggaatatgaaagatttaaaatccaggacagtatcca
+2011098/1
CCCFFFFFHHHHHJJJJIIJJJJJJJJJJJJJHGIIEHIIJIJJIJJIJJ
@1324808/1
atcgctagcgaacaatccttcgaggtaacctacgaggacatcgaagaaaa
+1324808/1
CCCFFFFFHHHHHJJJIIIJJJJJJCGHIJIJJJ6FHIIJJJJJJIJJJJ
@1324809/1
atcgctagcgaacaatccttcgaggtaacctacgtggacatcgaagaaaa
+1324809/1
CCCFFFFFHHHHHJJJJJJJJJIJJGHJJJJJJJHIIIIJJJJGIIJIJJ
@2012421/1
caaaatttgacataatttgtggacataaaggaaagaaaaaaatgtcaaaa
+2012421/1
CCCFFFFFGHHHHJJJJJIHJJIHIJJJJIJIJJJJJJJJJJJJIJJJJJ
@2012422/1
caaaatttgacataatttgtggacataaaggaaagaaaaaaatgtcaaaa
+2012422/1
CCCFFFFFHHHHHJJJJJIFGIJIIJJJJJJJJIJJJJJJJJIIIIJJIH
@2012508/1
caaaatttgatcctcacgataattggttgccaccgtgcttttatgttccg
+2012508/1
CCCFFFFFHHHHHJJJJJIJJJJJIJJJJJJJJJJIIJJJJJJJJJJJJJ
@1325771/1
atcgcttgtcatgtgttgaaattccgcgaaattggcactggcaagtcaaa
+1325771/1
CCCFFFFFFHHHGFEHIEHIIIJJJJJJJJJJJJJJIIJJJJJJJJJJIH
@2013806/1
caaaattttgcaaattatgtggcattttgacatttatgtgacataatttg
+2013806/1
?@=?:::=D:<C?FA<FH@<B<EHIEDCEFGIIGIFGE??9?DH<FDDHD
@2013807/1
caaaattttgcaaattatgtggcattttgacatttatgtgacataatttg
+2013807/1
CCCFFFFFHHGHHJJJJJJJJJJJJJJJJJJJJJJIJJIIGGIJIJJJII
@2017412/1
caaacacacatagtacctctccacaaaaagggaaataaacaaggatgtaa
+2017412/1
@;?BBDFFHHHGHGHIIIIIHIIIGHIHGHIDHGIIIIIIIIIIIIIFFG
@2017413/1
caaacacacatagtacctctccacaaaaagggaaataaacaaggatgtaa
+2017413/1
@@@DDFBDHDHFFHGHCHICHHCFEGGIGGIIGGIIGIIIFIGHEGDFBE
@7495497/1
gagagacgtgactgtggctgtatcggctg
+7495497/1
CCCFFFFFHHHHDEHIGG@GC>DHGG@@:
@8068048/1
ggaactttgttgttgacgttcatttcgacccgtttgctgttgttgggcac
+8068048/1
@@@FFFFFFHHGDHIIJIGHFAEHIHEDGFH:@FGB@<BFHEBDFD<;FG
@658059/1
aatgaagtgaaagtcgaacgttcttctgggcttttcctgcttttttagca
+658059/1
@@@DDDDDHHHFHHIIII;@:C?AF<ABFHBBFHIAFD><DGHIII@BED
@658060/1
aatgaagtgaaagtcgaacgttcttctgggcttttcctgcttttttagca
+658060/1
CCCFFFFDHGHHHHGGIJCF?CDFHHHGJIJIIJJGGGBAGIIJJJIHII
@2020076/1
caaacagaatctagccaaacacacatagtacctctccacaaaaagggaaa
+2020076/1
CCCFFFFFHHHHHJJJJJJJIJGJJJJJHIJJJJJJJJJJJJJJJIJJJI
@2020252/1
caaacagagggcatctcaagcaattcttcaagcactacatcctagcatta
+2020252/1
@@@FFFADFDADDHIGIIGIIJGJJBHGGIGG@FHDDFGFFFHEGIIJIJ
@2020986/1
caaacagctccacaacagcaacatcaaactgttcccccacaacagactgg
+2020986/1
CCCFFFFFHHFHGIJIJIIJJJGIJJJJIJJIJIJJJJJIJIJJFHIJ@G
@4698611/1
cgggtattttgcgacctgcttttccaggttcagggtttcttaacctcata
+4698611/1
=?@D4=DDFFAFHIIHAFGAHGAFFHEGIIGEHIG?BDDGGEIIDDABGH
@6813043/1
cttgtacctatgaggttaagaaaccctgaacctggaaaagcaggtcgcaa
+6813043/1
?@@D?DDDDFF<DGEEFGB:EHIEFFF;ECEEFIIDDDG@FG@D9?@F<:
@6813044/1
cttgtacctatgaggttaagaaaccctgaacctggaaaagcaggtcgcaa
+6813044/1
CCCFFFFFHHHHHJJDGGIIHJJJIJJJJJJJJJJJJJJJJJJJDHGIII
@6813045/1
cttgtacctattgaattgtgtacaatagaagataatcagacaattaatag
+6813045/1
CCCFDFFFHHHHHJJIJGBHCHHGCHGIEGGGAHGI@HEEHEGGHIFFFH
@1332327/1
atcgggttctgctaagtggtaagtagaaggtaagccacttaagcacacat
+1332327/1
@@@DDDDDFF?BBFHC<EGAEHGBFCEHHG?DGCGGEHHIIICGEHIFII
@1332328/1
atcgggttctgctaagtggtaagtagaaggtaagccacttaagcacacat
+1332328/1
CCCFFFFFFHHHFGJIEHHAFGEHGIIJJJADHGIIJIIJJJIJJJJJJJ
@1332329/1
atcgggttctgctaagtggtaagtagatggtaagccacttaagcacacat
+1332329/1
CC@FFFDFHHHHHJJJEHIHIJJIIJJ4CGFIIJJJIJJJJJIJJJJJJI
@7497933/1
gagaggtactatgtgtgtttggctagattctgtttgacattcgaaaagta
+7497933/1
@BCFFFDDHHHHHHIHIIIJJJIJJJJJJJJJJJJJHIJJJDIHIIIJIJ
@7498298/1
gagaggttatccttgggggaagaagccaaattgctctactctcaagaaat
+7498298/1
B@CFFFDEHHHHHJJJIJJIJIIIIJJJJIJJJJJJJJJJJJJJJJIIJG
@7498299/1
gagaggttatccttgggggaagaagccaaattgctctactctcaagaaat
+7498299/1
CCCFFFDDHHHHHJJJJIJGIGGIJIJJJIJIJJJJIJJIJJJJJJJJJH
@2678540/1
cactacaaggttttcaatagggcattctaacatgtcaaaattaaatcaat
+2678540/1
CCCFFFFFHHDHHJJJJJJJIJIJJJJIJJJJJJIJJJJJJJJJJIJJJJ
@2681355/1
cactatataaaaaattacattcagtatcgatagataatattgatgattat
+2681355/1
CCCFFFFFHHHHHJJJJIJJJJJJGIIJJIIIJJJJGIJJJIIJJJJJHI
@3929231/1
cctcgttgggccccaccagtaccgctatcgcacttcccaccgcagctggt
+3929231/1
CCCFFFFFHHHHHJIJJJHHHIIJJJJJJIFGIIIJJJJIJJJJJHFHH=
@8072838/1
ggaagagctagacacaaagaaagtctttactatgtcatggttgaagtagg
+8072838/1
CCCFFFFFHHHHHJJJJJJJJJJHIJJJIJIJJJJJJJJJHHHJJJIJJI
@1333129/1
atcggtattcgggactgaaagacactaagattaccaagttgggcaaccag
+1333129/1
CCCFFDDFHHHGHJJIJJJJJIIJJJJJJJJIJJIJJJHJIIJIJJJIII
@6816012/1
cttgtagtcttataaatctctccacaacttcgttcaagcctggtgac
+6816012/1
@@@DDDDDDHD?FGGIIGI@F?FIDHHHIIFGFDHGG@GGFGIFGEG
@6817167/1
cttgtagtggattcctaatattttttagtgaacctctctaacgtctttat
+6817167/1
CCCFFFFDHHHHHJJIJJJIIJJJJJJJHIJJJJJJJJJJJJJJJJJJJJ
@8075208/1
ggaagatcgaagaaagacgccaaacattcggcagccaagaacttgctgga
+8075208/1
@@@DDDDDHHHHHGIGCBF:EHGBHHGIIGGGDFGCH8?BGBCD>@FGFH
@8075209/1
ggaagatcgaagaaagacgccaaacattcggcagccaagaacttgctgga
+8075209/1
@CBFFFFFHHHHHJJIJIIJIJJJIJJJJJGJJIJIJJJJJJJJJJJJJD
@8075210/1
ggaagatcgaagaaagacgccaaacattcggcagccaagaacttgctgga
+8075210/1
BC@DFFFFHHHHGJJJJJJJJJJJJDIIIIIIIG=FGIIIEIIJGHAFEG
@8075211/1
ggaagatcgaagaaagacgccaaacattcggcagccaagaacttgctgga
+8075211/1
CCCFFFFFHHHHHJIJJIJIHIJJJJJIIIIJJIJJIIGFIIIJJJIJJJ
@6818563/1
cttgtatcacttattgcgtctttgctttggtcactttacgcgcgaaaacc
+6818563/1
@CCDDDFFGHHHHIIIIF@GAHHHGIIIIGFGGHCHIIIIIGHGHIIIHH
@6818564/1
cttgtatcacttattgcgtctttgctttggtcactttacgcgcgaaaacc
+6818564/1
CCCFDFFFHGHHFIJIJGEGDHIGIEIJIJFHIJIJJJJJJJIIGJJIFH
@6818565/1
cttgtatcacttattgcgtctttgctttggtcactttacgcgcgaaaacc
+6818565/1
CCCFFFFFHHHHHJJJJJIIJJJJJJJJJJIIJJJJJIJJIJJJIIJJHH
@3931264/1
cctctatactttgcatcaaataaatgctccctccccacaatataataaat
+3931264/1
@@@DDFFDFFHHHIGIIIIJDHIJIIIEHIIFHIIJCHGHHIIIJEIIJC
@6819541/1
cttgtatgatttcttgtctgtgttgttggacacgaactgtagcagcatac
+6819541/1
BBCFFFFFHHHHHJIJIJJJIJJJJJJJJJJJJJJJJIJHIJJJJIJJJJ
@6820228/1
cttgtattaaattggaagctgactacaagccaggtatcacatttatcgtg
+6820228/1
@BCFFFFFHGHHGJJJJIGHGIHGJJJJIJJJJJEGIHIIIHIJJJIIFG
@2026919/1
caaacattaacgattcgggaaataaaatcggatgaagaccctgagagtat
+2026919/1
CCCFFFFFHHHHHJJJJJIGHJEHIJJIJJJIEHGIAFGHIDGEGGG=CG
@2027507/1
caaacattgaagccagatcgataaaaaaatatcgcaatattagaaatttt
+2027507/1
@@<DFFFFHHHFHIJIBHGIEGCHHGGDGHIIGGIJEDEHFEFIIHIGGI
@2027508/1
caaacattgaagccagatcgataaaaaaatatcgcaatattagaaatttt
+2027508/1
CCCFFFFFHHHHHJJJJJJJIJJIJJJJJJJJEGDHGGGIGGIJJGIJIE
@8078836/1
ggaagccaagggctcggctgctcatcatgccctcgag
+8078836/1
CCCFFFFFHHHHHGIIIIEEA3?BFFBFGHHIFGA@E
@2682434/1
cactattattaggcactagttattaattataatcatcaatattatctatc
+2682434/1
CCCFFFFFHGHHGIJJJJJJIJJJJJJJJJJIJGIJJJJJJJJJJIJJJI
@2682675/1
cactattgacactaagaaatcacagagccccgg
+2682675/1
=@;BDDD;AAFBFFIIE@GH<E@B:E:B@21?0
@2682676/1
cactattgacactaagaaatcacagagccccgggcccagatggcattcat
+2682676/1
CCCFFFFFHHHHHJJJJJJJJIJJJIIJJJJJJHHIJGIJJJJJIJJJJJ
@7502370/1
gagatcgctagcgaacaatccttcgaggtaacctacgtggacatcga
+7502370/1
CCCFFFFFHHHHHJJJJJJJJJJJJIJJFHIJJJIJJHIJJJJJJIJ
@664829/1
aatggaacgaaattaaacacgctgagaaagctatggttgagtgaaaaagg
+664829/1
CCCFFFFFHHHHHJJJJJJJJJJJIJJJIIJIIJJIHHGIJDGGIIJJJG
@664830/1
aatggaacgaaattaaacacgctgagaaagctatttgagtgaaaaagg
+664830/1
C@CFFFFFHGHHHIHJJJJGGJJJEIJJIIJIJJJJIGIIIIIJJJIJ
@1340286/1
atcgtgaccgcttggaagaatttgtcacctctccatattcctttatcaac
+1340286/1
@CCFFFFFHHHGHJJIJJJJJJJJJJIIFGIJIJIJJJJJIJJJEGIJHI
@3932575/1
cctctccacaaaaagggaaataaacaaggatgtaagaactatggaggaat
+3932575/1
CCCFFFFFHHHHHJJJJJJJJJJJJJJJJGGIGHIIHGGIIJJIIIJGHI
@6823331/1
cttgtcatgtgttgaaattccgcgaaattggcactggcaagtcaaagaag
+6823331/1
CCCFFFFFHHHHHIJJJJJJJJJJJJJJJJJJJJJJJJJIJIIJJJJGIJ
@3933324/1
cctctctaacgtctttatagaatgtcaatgttattctaaaaagaagactg
+3933324/1
@@@DDDD?FDFB?@GG<C?:AF<CFFEHBABHBEF?EBFGII@BG3?9?3
@3933325/1
cctctctaacgtctttatagaatgtcaatgttattctaaaaagaagactg
+3933325/1
C@@FFFFFFFFHBHGIEGHGEHHIFHCFHCHICGEDHIIIJJIIIEGIJG
@3933326/1
cctctctaacgtctttatagaatgtcaatgttattctaaaaagaagactg
+3933326/1
CCCFFFDDHHHDDHHJGHDHFIEGCFCIHGHHGGIGGGIJJJGIIDCHHI
@3933934/1
cctctctgtcggtagatttccgtgaagtggt
+3933934/1
:=14ABDDHHDDHCEHGIGGI=EFGG4?CGC
@3935491/1
cctctggtttgatcccatcgttagattagtatatcctacacttctgtcgg
+3935491/1
@CCFFFFDHHHGGIIJIJJJIJFIGJJIIHGGGIIIIJJJIIIJGHHCCG
@2031098/1
caaaccgggaaaagtattatgagaatatgaaatttaaaagaaaatttgaa
+2031098/1
@@@DDFFDD?DFDF<<?FEGC:??EBHIIEIFGIHDGIABFFGHEGGFHI
@2031099/1
caaaccgggaaaagtattatgagaatatgaaatttaaaagaaaatttgaa
+2031099/1
B@<FFFFFHHHHHICFGIEIIJJJJJJJJJJJJJJJGIJIJJJIJIIIII
@2031100/1
caaaccgggaaaagtattatgagaatatgaaatttaaaagaaaatttgaa
+2031100/1
CCCFFFFFHHHHHJFHIJJIIIJJJJJJJJJJJJJJIJJJJJJIJJJJIJ
@2032906/1
caaaccttgcaaattttcaatcatgaagcaagattttacctgaacaattt
+2032906/1
@@@DDBDDF?F?D?GGIFE@I<<CEEE>DFF@;GGEEFFF@9;9?F@FGI
@2032907/1
caaaccttgcaaattttcaatcatgaagcaagattttacctgaacaattt
+2032907/1
CCCFFFFFHHHHHJJJJJJJJJJJJJJJJJJJJJJJJJJJJJJJJJIIJI
@2035047/1
caaacgggcaacaaaggggtggaccacaacaacagcgtaggcctcaggat
+2035047/1
CCCFFFFFHHHHHJJJIJJDGIEHIJJJJJJJJJIJJGGIIJJJHHGHHF
@668474/1
aatgggtccacatggagatgtaccacaacaacctaaatcggcaaacgggc
+668474/1
?@:DDDDEHHHAHGIIIHGIHIHIIII=GEEGIIIIIIIEIIIIIIFEAH
@4709704/1
cggtaaagtttctgttgttatcctattacccactggttctcacattctag
+4709704/1
BC@DDFFFFHHGHJIJIGIJJJJJJJJIIJJJJJJIIIJJJJJGJIJJIJ
@8082938/1
ggaagggggcggcccccatcccaacagaaggggtaaccgcaaggggcacg
+8082938/1
CCCFFFFFHHHHHJJJJHHHHFFEFDEEEDDDD=BCDDDDDDDBBDDDDD
@8083892/1
ggaaggtgcacccagtattactttaatcaatgcgatctctttacttaata
+8083892/1
CCCFFFADHHHHHJJGHJJJIJJJJJJJECFHHIJJJJJJJJJJJJJJJJ
@8084654/1
ggaaggtttaggtatttgtggtatctgtcgatgttgccagaacgta
+8084654/1
@@@?DD;DFHHFAFHGIIGHIBFHHIIIIIIIGIIIGCHEHIIGBF
@8084655/1
ggaaggtttaggtatttgtggtatctgtcgatgttgccagaacgta
+8084655/1
@CCFFFDDHGGHAFHIJGIHIFHHJJJIJJJJJJIIJJJJJJJJGH
@8084807/1
ggaagtaacggcagcactattgacactaagaaatcacagagccccgggcc
+8084807/1
CCCFFDEFHHHHHIE?FFGHIBCFIIIIIGGIIHHGGA9DBFHII@FGGH
@8087892/1
ggaagttcgtattattcctcgaaatcaataactcgacaaaaattgttccc
+8087892/1
@CCFFFFFHHHHHJJJJJJJJJJJJJJJJJJIJJJJJJJJJJJJIGIJJI
@6105234/1
ctggctccaagagatgtgcatgtcccgcagatggccaccaccattctatg
+6105234/1
CCCFFFFFHHHHHIJJFGGIJJHHJJIJJJJIJJJJJJJIJJGIJJJJJI
@8090432/1
ggaataatacgaacttccatagattcaaatgaagtaaacaacatacgttt
+8090432/1
CCCFFFFFHHHHHJJJJJJJJIGJJIJJJJIJJJGHIJJJJJJJJJJGHJ
@6107542/1
ctggcttcaatgtttgaatgatgattatataacgagtagatagcttt
+6107542/1
CCCFFFFFGHHHHIIJJJIJIDIGJJJJEIJJIJGICFGIIJJIIJJ
@6107543/1
ctggcttcaatgtttgaatgatgattatataacgagtagatagcttt
+6107543/1
CCCFFFFFHHHHFHHHGIIGIGIJIJJJIEHIHJIJFIIJGIJGJJJ
@671451/1
aatgttattctaaaaagaagactgctaaacgttaaattttaaaagcctct
+671451/1
??1ABDDDHFFFHIGIJJGEGIIGEGHIIGIGIFHFGJJJJIIIIIIIID
@1344903/1
atcgtttcgtaaattttcttctttcagaccaagatttaaatctcaatact
+1344903/1
=@@DADDDFFDFDBFGH@<F<EGI>DBHII9EFGHGHGHEHDECHHGCFH
@5390432/1
ctccatagttcttacatccttgtttatttccctttttgtggagaggtact
+5390432/1
CCCFFFFFHHHHHJJJIJJJJJGJJHIJJIIIJIJJJIGHJGGGIIBGHJ
@2695778/1
cacttaagcacacatgttacataaatgtcaaaatttgacataatttgtgg
+2695778/1
CCCFFFFFHHHHHJJJJJJJJJJJJJJJJJJJJJJJJJJJJJJJJJJIJI
@3367831/1
ccaggagttgctgagccgtcgcggcatcactcccaaatacgaactggtcc
+3367831/1
CCCFFFFDHHGHHFIJJIIJIIHIGGHJGIGGIJFGIEHJIJJHGGHCDF
@3367832/1
ccaggagttgctgagccgtcgcggcatcactcccaaatacgaactggtcc
+3367832/1
CCCFFFFDHHHHHGIIJJGHGGDHGGHIEHEGHIDHJAGFEEHEEHH?BF
@3367833/1
ccaggagttgctgagccgtcgcggcatcactcccaaatacgaactggtcc
+3367833/1
CCCFFFFDHHHHHIJJJJIJJJGIIIJIJIIJJJIIJEIIJJIHGFHHFF
@5392766/1
ctccatcattttacccaaatcgtcagctttcatcagaggtactgagctgt
+5392766/1
@@@D?DDDHHHHDEGGBGHEAGA?FDBBHF>4?<FC<DC??DG<<FABHB
@8094296/1
ggaatattacaataagccgaataaaaatgcaaaaaactataaatttttat
+8094296/1
CC@FFFFFHHHHHJJIJJJJJJGIJJIJJIJIJJIJJIJJJJJJJJJJII
@8094297/1
ggaatattacaataagccgaataaaaatgcaaaaaactataaatttttat
+8094297/1
CCCFFFFFHHHHHJJJJJIJJJIJJJJJIJJJIIJJJIIJJJJJJJJJJJ
@674951/1
aattaagatacccccatttgccatgcctccaggttggccaagaacacaag
+674951/1
@@@FFFFFHHHHHJJIJJJJJJIJIIJIJJJJJHIJIJJJJIJJJJJJJG
@1348631/1
atctaatgacattccagaatctaaaaatattgcacctgctacggattcaa
+1348631/1
CCCFFFFFHHHHHJJJJJJJJJIJJJIJJJJJIJJJJJIJIJIJGIIIJJ
@5396786/1
ctccatgccgagcaagactcccgtcagcg
+5396786/1
@CCFFFDDHFFHHJIIBHIIIJ?BDDHHG
@5396787/1
ctccatgccgagcaagactcccgtcagcgtcctccaggagttgctgagcc
+5396787/1
CCCFFFFFHGGHHJJJGIJIJJFHJJJJJCHIGJJJJJGGFHIIJJJJII
@2040178/1
caaactatgccattttatcgaaattgaatatagaactaggtaaattaagg
+2040178/1
CCCFFFFFHHHHHJJJJJJJJJJJJJJJJJJIJJJJIGIIGHIJJJJJJI
@1350864/1
atctactcgttatataatcatcattcaaacattgaagccagatcgataaa
+1350864/1
B:=DDFFFHHHHHGJJIJIJJJJIJJIJJJIJJJJJJJJJJJIIJJIJJJ
@5403185/1
ctccattggtttatcctctactgtacaactgtttacctgtgtatgataaa
+5403185/1
CCCFFFFFHHHHHJIJJIJJJEIJJJJJJJJIJIJJIJIHHHIJJJJJJI
@1354797/1
atctcagcctcgcgctaggtaaattaaacacggcttatcactatgatgtt
+1354797/1
CC@DFFFFHHHHHJJJJJJCFIJIJJJJJJJJJJIJJJJJJGIJJJJJHH
@2701935/1
cactttacgcgcgaaaaccattatgttttactaatttttcaataaagtac
+2701935/1
@@@D?D>BDFADF6GGHEH?GH>?B99?BB@GFGGIIEDFHCCHDGEH@D
@2703172/1
cactttgtcatcgaacgatgtcaccacctgattggtgatatcagccgctc
+2703172/1
CCCFFFFFHHHHHJJJJJJIHIHJJJJIJJGJJJJDGIJGIGJJJJJJJJ
@2703901/1
cacttttcgcgcaaaggtaaaatcgttctagacatactttatgctcttga
+2703901/1
CCCFFFFFHHHHFJJIJ?FGIJGHJHIIIIJJJJIEIJJJIJIJJJJJIH
@6127129/1
ctgggcccggggctctgtgatttcttagtgtcaatagtgctgccgttact
+6127129/1
@@?DDF3DFFHHFIIGIAGHIIIIIIIIFBHIIIGGGBFHIIIIIIIIDG
@6127130/1
ctgggcccggggctctgtgatttcttagtgtcaatagtgctgccgttact
+6127130/1
@C@FFFFFHHHHHIJJJFHEHIIIJJJIGHGIDGHGIGGIIIJJJIJJJJ
@6127131/1
ctgggcccggggctctgtgatttcttagtgtcaatagtgctgccgttact
+6127131/1
CCCFFFFFHHHHGIJIIHIGJJJJJJIJHGIIBDDGGHIJIJJJJJJJJJ
@2705839/1
cagaaaaattgcaaacattaacgattcgggaaataaaatcggatgaagac
+2705839/1
CBCFFFFFHHHHHJJJJJJIIJIJIIIIJJIJJIJIJJJJJIIIJIGGGI
@8099961/1
ggaatggccacccaatgtgttcaagcgaaaaatgtcaataagacttctcc
+8099961/1
CCCFFFFFHHHHHJJJJEHFHIJJJJJJJJJJJJFHGHIJJJJJJJJJJJ
@1356823/1
atctcggatcttgctactaatattcgattcgataggtgctttgtctggtt
+1356823/1
CCCDFFFDHHHHGJJGIGEGIJEEHHHJJJJJJJJJ:CGHJIJIJJFIDH
@1356824/1
atctcggatcttgctactaatattcgattcgataggtgctttgtctggtt
+1356824/1
CCCFFFFFHHGHHIJIIGIJIJIIJJGIJIIIJIIJ?DHIJIIGGIJIHH
@1356825/1
atctcggatcttgctactaatattcgattcgataggtgctttgtctggtt
+1356825/1
CCCFFFFFHHGHHJJJJIJJJJJJJJIJJJJJJJJJCHIJJJIIJJFIFG
@2048055/1
caaacttttcggggtgcaatcttcttttccggaaaatgctcgaaaactca
+2048055/1
@8;?BDDDHFFDHG@C=GGHIEHGIIIHIIIIIIIEBHHIIIIG@BHGHE
@2048056/1
caaacttttcggggtgcaatcttcttttccggaaaatgctcgaaaactca
+2048056/1
@@CFDFFFHHHHFG@FGHIGHIGGEDHIGIGIGIIGHGIIHIIIIIIIII
@2048057/1
caaacttttcggggtgcaatcttcttttccggaaaatgctcgaaaactca
+2048057/1
@C@FDEFFGGHHFHFBFHIEGFGHIIGIFHGB<GHI<BFEGGIIGGHIII
@2048058/1
caaacttttcggggtgcaatcttcttttccggaaaatgctcgaaaactca
+2048058/1
CCCFFFFFGHHGGIFEHBHEHGHJJJIJJJJGGIJJIGEGHIJJGIJJJJ
@2048059/1
caaacttttcggggtgcaatcttcttttccggaaaatgctcgaaaactca
+2048059/1
CCCFFFFFHHHGHJ@FHHIIJGJJJJJJJJJJJJJJIJJJIJJJJJIJJJ
@2048060/1
caaacttttcggggtgcaatcttcttttccggaaaatgctcgaaaactca
+2048060/1
CCCFFFFFHHHGHJFHIJJJJJJJJJJJJJJJJJJJJJJJJJJJJJJJJJ
@2048061/1
caaacttttcggggtgcaatcttcttttccggaaaatgctcgaaaactca
+2048061/1
CCCFFFFFHHHHFI@FHGIHGIJI4DHIIJJJIJJJIJJIJJJGJIGHIJ
@2048062/1
caaacttttcggggtgcaatcttcttttccggaaaatgctcgaaaactca
+2048062/1
CCCFFFFFHHHHHJ@GHIJIIIJJJJJJJJJJIIJJIJJJJIJJJJJJJJ
@2048063/1
caaacttttcggggtgcaatcttcttttccggaaaatgctcgaaaactca
+2048063/1
CCCFFFFFHHHHHJCGHGIJIJIJJJJJJJJJJJJJJJJJJJJJJIJJJJ
@2048064/1
caaacttttcggggtgcaatcttcttttccggaaaatgctcgaaaactca
+2048064/1
CCCFFFFFHHHHHJEGIGIIJIJJJJJJJJJJIJJJJJJJJIJJJJIIJJ
@2048065/1
caaacttttcggggtgcaatcttcttttccggaaaatgctcgaaaactca
+2048065/1
CCCFFFFFHHHHHJEHIJJJJJJJJJJJJJJJIJJJJJJJJJJJJJJIJJ
@1358508/1
atctcttggagccagccaatgggattgcccatcactttgtcatcgaacga
+1358508/1
CCCFFFFFHHHGHJIJIJJJJJJIJIIJJJIJIJIJJIJIJJJJIIJIJJ
@6130265/1
ctgggcttttcctgcttttttagcagctttaccattcgtcttatcgatgc
+6130265/1
@@@DDDDDHHHHFIGGIIIIG@<9A<;FHEFHD@FB>B??DD9?<@BA<@
@6130266/1
ctgggcttttcctgcttttttagcagctttaccattcgtcttatcgatgc
+6130266/1
CC@FFFFFHHHHGGIJJIIJJFFHIJJJJJIJJIIJIJH=FHIIGHGHIH
@6130267/1
ctgggcttttcctgcttttttagcagctttaccattcgtcttatcgatgc
+6130267/1
CC@FFFFFHHHHGIJJJJJJJJIIJJJJJIJIIJJJJIGIJIIHJJIJJI
@6130268/1
ctgggcttttcctgcttttttagcagctttaccattcgtcttatcgatgc
+6130268/1
CCCFFFAFHHGGHIIJJJJJJGHIJJJJJJJJJIJJJJGIJJJJJIIJJJ
@6130269/1
ctgggcttttcctgcttttttagcagctttaccattcgtcttatcgatgc
+6130269/1
CCCFFFFFHGHFDGIGGGHIJBFHHIIJJJIJJJIIJIGGHIEHGJGHIG
@6130270/1
ctgggcttttcctgcttttttagcagctttaccattcgtcttatcgatgc
+6130270/1
CCCFFFFFHHDHFGHEIIJJJFEHGIIJJJJJJIJJJIGGGHIJIJIJJJ
@6130271/1
ctgggcttttcctgcttttttagcagctttaccattcgtcttatcgatgc
+6130271/1
CCCFFFFFHHHHGIIIJJJJJDHIIJIIJJJJJJJJJJIIIJJJJIJJJJ
@6130272/1
ctgggcttttcctgcttttttagcagctttaccattcgtcttatcgatgc
+6130272/1
CCCFFFFFHHHHHIIIIJJJJEFHIIHIJJJJJJJJJJHIIHGGIIHJFI
@6130273/1
ctgggcttttcctgcttttttagcagctttaccattcgtcttatcgatgc
+6130273/1
CCCFFFFFHHHHHJJJJJJJJJJJJIJJJJJJJJJJJJIJJJIJJIIJJI
@6130274/1
ctgggcttttcctgcttttttagcagctttaccattcgtcttatcgatgc
+6130274/1
CCCFFFFFHHHHHJJJJJJJJJJJJJJJJJJJJIJJJJJJJJIIJIIIJJ
@6130275/1
ctgggcttttcctgcttttttagcagctttaccattcgtcttatcgatgc
+6130275/1
CCCFFFFFHHHHHJJJJJJJJJJJJJJJJJJJJJJJJJJJJJJJJJJJJJ
@6133190/1
ctgggggtcttgtggaataggttgaggctgaatctcagatggattgagct
+6133190/1
C@CFFFFDFHHHFHIGIIIIJFHIIJJJJJIHHJJJHIIJJJIJJJIIJH
@5416375/1
ctccccacgagcgtttctttagtctgtatattttcttgtatcacttattg
+5416375/1
CCCFFFFFHGHGHCGIGGIIFGFHIIGIIIJJIJGJJGIIIFDHIIJJJE
@1363361/1
atctgccttctacatttgcgagtgacgaagagttggccactaaactgggc
+1363361/1
@CCFFEFFHHGHHGHIJIGHEGFGIFGHJJGJ>GIHIJIJJIGIJJJEHI
@1363483/1
atctgcgggacatgcacatctcttggagccagccaatgggattgcccatc
+1363483/1
@@;DDDDDFH>D<F<EFFED@FGGIIIIFIBHIIGICGGHG>FGDGHIAC
@1363484/1
atctgcgggacatgcacatctcttggagccagccaatgggattgcccatc
+1363484/1
CCCFFFFFHDHHHEIIGIIJGHEHGIGIGHIIIJBH@GIIG>BHEHIJJI
@1365895/1
atctgggcccggggctctgtgatttcttagtgtcaatagtgctgccgtta
+1365895/1
CCCFFFFFHHHGHJGHGGG?DGCFGDFIGEFGHIDHDFE?FHIIJJIGHI
@1368682/1
atctgttaaaggcaaatatgatgtaatctttgtcgtcgtaccaaatagcg
+1368682/1
CCCFFDFFHBHHHJJJIJJJJJJHGIIJJJJJGHHHGIHEHIJIGIIIIJ
@1372730/1
atcttccgctaccgcgtgttccttaacaacgatctggtggccaccggaac
+1372730/1
CCCFFFFFGDHHHEGE<@?EBG4CFHGIICDD?DB@F9BGBF=FH4B;BH
@2718138/1
cagaaactttggtccttgtttcgaaagcatcaaacctgcagaatgatttt
+2718138/1
CCCFFFFFHHHHFGIIJIIJJJJJJIGGIJJIIIIIIGIGIGHIHGIJJJ
@3382948/1
ccaggttgttgctgtgaaacttgcggtttaccccaagcttgaggttcctg
+3382948/1
CC@FFDDFHHHHHJJJJJJJJJJJJFGIJJJJJIDHIIJJJJJIEGIIJJ
@3382949/1
ccaggttgttgctgtgaaacttgcggtttaccccaagcttgaggttcctg
+3382949/1
CCCFFDDFHHHHHJIJIJJJJJIJJJIJJJJJJJJJJJJJJJJJHHIIJJ
@6139725/1
ctgggtggttgcaatctccagcagatattgtacttaaaggcttttggatc
+6139725/1
CCCFFADFFHGGHJJJJJJIIJIJIJIJJJGIJJIIIJIJJJIJJFIHJJ
@1374708/1
atcttcttttccggaaaatgctcgaaaactcaattggcgcacattcagca
+1374708/1
CCCFFFFFHHHHHJIJJJJJJJJJJJJJJJIJJJJIJJJIJJJJJJJJJJ
@1377121/1
atcttgtgagccgccattctcttggctagcttctttgacttgccagtgcc
+1377121/1
=?8ABDBD8C8ADEF<G?FHB9?FCGCBGCDFGC@G@G>B??<B@99?BF
@1377122/1
atcttgtgagccgccattctcttggctagcttctttgacttgccagtgcc
+1377122/1
CCCFFFFFHHHGGJJHIIJIJJJJIJJJIIIJJJJJGJJIJIIJGIDHII
@5419216/1
ctcccctgttcttaaataaagtgtactttattgaaaaattagtaaaacat
+5419216/1
CCCFFFFFHHHHHJJJJJJJJHIJJIJJJJJJJJJJJIJIIJIIJJIIJI
@5419863/1
ctcccgaacaagccaatcagaccaacggaacgcccggagcggctgatatc
+5419863/1
CCCFFFFFHHHHGJJJJJJJJJJJJJJJJJJGJJJJIJJJHHFCD5;;@>
@5419864/1
ctcccgaacaagccaatcagaccaacggaacgcccggagcggctgatatc
+5419864/1
CCCFFFFFHHHHHIJJGIJIJIJJJJJGJJJIJJJJIJJJHHFAC=5>;;
@6144530/1
ctgggttttgtgctcattttcagcctgtcttgcttcacttctactatctg
+6144530/1
CC@FFADFHFCFDGCGHIIIBBCFGBHHEGHF>DGDGIEHFHHIGGIEFG
@6145567/1
ctggtaacgctttatcgggttctgctaagtggtaagtagaaggtaagcca
+6145567/1
@B1ABDFFHGHHHJJJJJJJJIJJJJJIJFGIDHIG?FHIIJJHFIIGHG
@686740/1
aattagtggtttttttctaaaatcaatttacatattatttttgacttgaa
+686740/1
@CCFFFDDHFHHHJJJJJJJJJJIJJJJJJJIJJIIJJJJJJJJJIJJIC
@3955723/1
cctgattggtgatatcagccgctccgggcgttccgttgg
+3955723/1
@@@D7BDACF?F?FDABA<F1@DE@FAD0?D:B3;B<@C
@3955724/1
cctgattggtgatatcagccgctccgggcgttccgttggtctgattggct
+3955724/1
CCCFFFFFHDFHHJJJIIIJJJGHIJFIIJGGHIGJJIIEDHIJIIFHHH
@3956679/1
cctgcaaggattgccacatcttgtgagccgccattctcttggctagcttc
+3956679/1
CCCFFFFFGFFHHGIJJJGGHIIJJIIJJIJJJJIJIJJJIIJJJIJIJJ
@3956829/1
cctgcacacacgcatttttaaatttaaaaatttattcaagtcaaaaataa
+3956829/1
@@=7DDDEHHDFADGHIIIHGEGEIIIIIIIIGBCFGIHGHEBF9BFGEH
@3956830/1
cctgcacacacgcatttttaaatttaaaaatttattcaagtcaaaaataa
+3956830/1
@@@FDFDFFF?@FIIIIIIIIIEHIIIIGBFGIIIIGGGCGEGIICGHGE
@3956831/1
cctgcacacacgcatttttaaatttaaaaatttattcaagtcaaaaataa
+3956831/1
CCCFFFFFHHHHGIJJJJJJJGIJIIJJJIJJJJJIIJIJJIJJJJJIII
@3957941/1
cctgcataaatggatgtgtaatatgcgtgtccacgcaagtacctgctgga
+3957941/1
CC@FFFFFHHHHHGIJEFHGIIIIJJJGIGHIIJJJJJJHHJJJJJJIJG
@3957942/1
cctgcataaatggatgtgtaatatgcgtgtccacgcaagtacctgctgga
+3957942/1
CCCFFFFFHHHHHIJJGHGIIJJJJJFIIHIJIJJJJJIGHIJJJJJJJH
@2728709/1
cagaaatctattgtaatacgatggatgattcattaatggacacatgtaaa
+2728709/1
CCCFFFFFHHHHGIGIIJJIGIJJIJJJJJJIJJJIJJIJJIJJJJIIJJ
@8108511/1
ggaatttgaacagttaccatctactatcagagatcgaatgtgtgcagaat
+8108511/1
@@7=DDDDFFFFFFFFIEIIFIFHHIIIIICEGDGFF>GE?BCD@FEFC@
@8108512/1
ggaatttgaacagttaccatctactatcagagatcgaatgtgtgcagaat
+8108512/1
CC@DFFFDHFHGGDEHFIEHHGIGIIGGGGDCCAFEGFGCCG?DGHIGGB
@8108513/1
ggaatttgaacagttaccatctactatcagagatcgaatgtgtgcagaat
+8108513/1
CCCFFFFFHHHHHJJJJJJJJJJJJJJJJJJJJJJIJJJJJJIIJJJJJJ
@8109708/1
ggaatttttcagcgttttgtggaactgtgaaactttgtgggactgctggt
+8109708/1
CCCFFFFFHHHHHJGIIJIGHJGHJJJIJJJJJJJJJIJIJJJJJJJJJJ
@8109709/1
ggaatttttcagcgttttgtggaactgtgaaactttgtgggactgctggt
+8109709/1
CCCFFFFFHHHHHJIJJJJGHJJJIJJIJJJJJJJIJHIIJJIJIJJJII
@2735389/1
cagaacccgataaagcgttaccagcgcttgaggaagtaacggcagcacta
+2735389/1
CCCFFFFFHHHHHJIIJGHIJJIJJIJJJJHJIJIJHIIJIJJJJFFHEC
@2735730/1
cagaacctatgccacattcataagtgaattctctacagtgtggcgg
+2735730/1
CCCFFFFFHHHHGGHGIGIEGIGGCEHFHEDGHHDHGGCECGGGHI
@2736336/1
cagaacgtaagatatcctaaactcacttttttccgaaaaaatatcgcaat
+2736336/1
@CCFFFFDHHHHGCHIJJJJIJIJJIJJJIJJJJIIJIJJJGGJJIIJJI
@2736337/1
cagaacgtaagatatcctaaactcacttttttccgaaaaaatatcgcaat
+2736337/1
CCCFFFFFHHHHGIJJIJJJJJJJIJJJJJJJJJJJJJJJEHIIJIJJJJ
@2736338/1
cagaacgtaagatatcctaaactcacttttttctgaaaaaatatcgcaat
+2736338/1
CCCFFFFFHHHHHJJJJJJIIJJJJJJJJJJJJJJJJJJJJJIJJIJJIJ
@5422768/1
ctcccgggcgaaggcaaggacagactgttccgagtcagcatcaaatgggt
+5422768/1
CCCFFFFFHHDHHJIFJIJIIIIJJJJIJJJJGIGGIJJIJJGIJHHHH=
@5423433/1
ctcccgtcagcgtcctccaggagttgctgagccgtcgcggcatcactccc
+5423433/1
CCCFFDFFHHHHFJJJJJIJIFIIHJJJJIJJIJGIIJIIGBHDEDCDED
@5423434/1
ctcccgtcagcgtcctccaggagttgctgagccgtcgcggcatcactccc
+5423434/1
CCCFFFDFFGGHFHHGGIHIIFHEGHIIJIJIJIHGIIGG4:4?@?;>CD
@5423435/1
ctcccgtcagcgtcctccaggagttgctgagccgtcgcggcatcactccc
+5423435/1
CCCFFFDFHHHHHJJIIJIIJFHFGIGGJEIIIJHHJGHGEEEDDFDECD
@5423436/1
ctcccgtcagcgtcctccaggagttgctgagccgtcgcggcatcactccc
+5423436/1
CCCFFFFFHHHHHIJGIJGJJGGHIJIJJJJJJJDGIJJJIHHFFFFFED
@5423437/1
ctcccgtcagcgtcctccaggagttgctgagccgtcgcggcatcactccc
+5423437/1
CCCFFFFFHHHHHJJJJJCFHEGHHIJJJJIJIJIJJJJIBBEFDD@DED
@5423438/1
ctcccgtcagcgtcctccaggagttgctgagccgtcgcggcatcactccc
+5423438/1
CCCFFFFFHHHHHJJJJJJJJGGGGIJIJJJJIJJIJJJJJGHFFFFFED
@3394338/1
ccagtctgttgtgtgggaccagtctgttgtgtgggacc
+3394338/1
@??BDDDFBFFHDACFGGIEGEC<CFFGEHD??@ADD@
@3394339/1
ccagtctgttgtgtgggaccagtctgttgtgtgggaccagtctgttgtgg
+3394339/1
CCCFFEFFHHHFHFHIJJJJJJHHIJHIJGHGIJJJJJJJHIGIGGIHIJ
@691860/1
aattccaaatttgcccagttctagaagaagttataaggttaacggtataa
+691860/1
CCCFFFFFHHHHHJJJJJJJIJJJJJJJJJJJJJJJJIIJGJJJJHIJJJ
@3399208/1
ccagttcgtatttgggagtgatgccgc
+3399208/1
;::A=AD?=:CFFDB@<<33CH?<9@C
@3399209/1
ccagttcgtatttgggagtgatgccgcgacggctcagcaactcctggagg
+3399209/1
CCCFFFFFFHHHHJJJIJEGIJJJJJJJIJHFHIJJJJJHHHHFFFFFED
@4731247/1
cggttctgcatgaatgccatctgggcccggggctctgtgatttcttagtg
+4731247/1
BCCDDFFFHHFFHIIIJJJIJIGIIJJJJJJEIGIIJGGGJJJJIJIJHI
@3412917/1
ccatcactttgtcatcgaacgatgtcaccacctgattggtga
+3412917/1
:?;=ABDDDAD:CE<::;BG@E@FG49EEDFE;9:1:DG9DE
@3412918/1
ccatcactttgtcatcgaacgatgtcaccacctgattggtgatatcagcc
+3412918/1
CC@DFFFFHFHDHGIJHIJIIIIIHIIJJJJJJJIJJJJFFHIIJJJJIF
@5428913/1
ctcccttcaaggttttggaattctaacttctaaaaggataccaaagataa
+5428913/1
CCCFFFFFHHHHFHIJJJJJJJJJJJJJJJJJJJJJJJJJJIJJJJJJJH
@3415199/1
ccatccacgagccaatcttccgctaccgcgtgttccttaacaacgatctg
+3415199/1
CCCFFFFFHHGHHGIIJJJIJGGHIJJGGGFHGIIIIJJJJIJJJAGHEH
@5430732/1
ctcccttttcacaatataataaatacatatcatatcatcggggcactata
+5430732/1
CCCFDFFFHGHGGJIJJEIHGJJGIIJJJJHGGGIIIJIJGGGIEGEIJJ
@5430733/1
ctcccttttcacaatataataaatacatatcatatcatcggggcactata
+5430733/1
CCCFFFFFHGHHHJJJIGJJJJJIJJJJJJJJJJJIJJJJJJJIIJJJIJ
@5432100/1
ctccgaaggaagccaagggctcggctgctcatcatgccctcgagtacctc
+5432100/1
CCCFFFFFHHHHHJJJJJIIJJGIIIIIFHJIIEHIJJICHEHI3=EHGH
@3967420/1
cctggaactggtcgacttagatttcaaagccgctggtgacaaagagggtt
+3967420/1
CCCFFFFFHHHFHIGJJJIJHJJJJJJJJJJJJJJIGIIJJJJJJJJICG
@5433595/1
ctccgacgtactatgcccatttagctgcggccagaggcaaagtctacata
+5433595/1
CCCFFFFFHHHHHJIJJJJJJJJJJJIJJJJJJJIJJIJJJJGIIJJIJJ
@3969327/1
cctggaggacgctgacgggagtcttgctcggcatggaggccatttcttga
+3969327/1
CCCFFFFFGHDDAEEGIJI>F:?BC@FGEDDD:AHIAGI@F9@EGD@E?=
@3416894/1
ccatcgcttgtcatgtgttgaaattccgcgaaattggcactggcaagtca
+3416894/1
@@@DDFFFHGHHFIJHHGIJIJJJJGCF@EHIDHBHHG@DCHJJJCFC@F
@4738205/1
cgtaaagtgaccaaagcaaagacgcaataag
+4738205/1
@@?:BADACDFDDHE@@FGHEF>@FHIIICE
@4738206/1
cgtaaagtgaccaaagcaaagacgcaataagtgatacaagaaaatataca
+4738206/1
@@;DDDD=DDFHFFI@EEFH>DFEBEHEHICDDH?DDGGEIIICEHEHEG
@4738207/1
cgtaaagtgaccaaagcaaagacgcaataagtgatacaagaaaatataca
+4738207/1
@@;DDFFABFHFGIIEHGIJGIIJJGIHHHG1?FFGCEGEIJJDGIJJIJ
@4738208/1
cgtaaagtgaccaaagcaaagacgcaataagtgatacaagaaaatataca
+4738208/1
@@?DADF?DFHHDHHGGHHIIEFGGGHHIGICFHCGHGIIIIIJJIIIEH
@4738209/1
cgtaaagtgaccaaagcaaagacgcaataagtgatacaagaaaatataca
+4738209/1
@@@DDDD?FFFHBHIFHHIIECGGBHIGIIG?DHGIHIIIIIIIIIIIII
@4738210/1
cgtaaagtgaccaaagcaaagacgcaataagtgatacaagaaaatataca
+4738210/1
BC@FFFFDHHHHHJJIJGJJIGIJJJJJJJJFHIIJJJJIJJJJJJJJJJ
@4738211/1
cgtaaagtgaccaaagcaaagacgcaataagtgatacaagaaaatataca
+4738211/1
C@@FFFFBDFHHFIJIIIJIGHDFHJJJJJJFHIJJJJJJJIJJIJJJJJ
@4738212/1
cgtaaagtgaccaaagcaaagacgcaataagtgatacaagaaaatataca
+4738212/1
CC@FFFFBFHHHFJJIGGIJJIIJJIJJJJJHGIIJJIJJJJJJJJJJJI
@4738213/1
cgtaaagtgaccaaagcaaagacgcaataagtgatacaagaaaatataca
+4738213/1
CCBFFFFDHHHHHJJJIJJJIIJJJJJJJJJDEHIIJJIJJJJJJJJJIJ
@4738214/1
cgtaaagtgaccaaagcaaagacgcaataagtgatacaagaaaatataca
+4738214/1
CCBFFFFDHHHHHJJJJJJJJIJJJJJJJJJFHIJJJJJJJJJJJJJJJJ
@4738215/1
cgtaaagtgaccaaagcaaagacgcaataagtgatacaagaaaatataca
+4738215/1
CCCFFDFDHFAH?FHIFGGIFCHGHIJJEIICGIIGGIIJIAHIIIIIJJ
@5436465/1
ctccgatgtcctcaagaaatccagggaggaagagctacggaaaaaacaag
+5436465/1
BBC1BDDFFHHHHJJJJJJJJJIJJJJJJJIJIJGEIGJIJJJIHJJJIJ
@8123700/1
ggacctttgcattcaatgactttataaactgggatatccggttcccctcc
+8123700/1
CCCFFFFFHHHHHJJJJJJJJJJJJJJJJIJJJJJJJIJJJJIJJJJJJJ
@5444186/1
ctccgggcgttccgttggtctgattggcttgttcggg
+5444186/1
@@@DDDDDFFDDDEHE@DCGHI9BDHIGHIA;F?1@@
@5444187/1
ctccgggcgttccgttggtctgattggcttgttcggg
+5444187/1
B?@DFFFFHHHHHIJIFIHGJJGIJJJJJJ8DE<DGH
@5446954/1
ctccggtttcatcattttatagtacactttccacacagcatctaatgaca
+5446954/1
CCCFFFDFHHHHHGHIJJGHGGCFIGIIJJIJIIEHGGHHIJJJJGIJJI
@4749550/1
cgtacgtcaaatgtcgcaaattatgtcacataaatgtcaaaatgccacat
+4749550/1
@@@FDFADDHHFDCFGIEEHIJCIIIIIJJIGIIIIIIIJIJJGJGIJIH
@8131357/1
ggactgctggttgcccaacttggtaatcttagtgtctttcagtcccgaat
+8131357/1
CC@FFFFFGHDHHJJJJJJJIJJHIIIJJJJJIIIJIJJJJJJIJJJJIJ
@5451500/1
ctccgtgtggacccatttgctttggtggggaactttgttgttgacgttca
+5451500/1
CCCFFDFAFFHFHIBGHIGGGHICH;FHJJ8@GHIJGHHGHIEFGG<FCF
@8133721/1
ggagaaaagtcacgagaatttgaaaagcgagcttcatgatcccctga
+8133721/1
B@@DDFFFHFHHHJEHIGGHIIIIJJIDGIFAEEGEEGDGGIIIJIE
@8138261/1
ggagaatattgtggtagaccaattgaagttcttttatgagtctattaaag
+8138261/1
CCCFFFFFHHHHHJFHIHIJJIJJJJJJHHIJJJJIJJJIIJJJ4DHIJI
@8138397/1
ggagaatcacaaaactcatgatacttttcaaattttcttttaaatttcat
+8138397/1
@<;DDDF?HHHHFIIEHIEIIIGHIIIIIGEHEIIIGHGIGIIHGGHIII
@8138398/1
ggagaatcacaaaactcatgatacttttcaaattttcttttaaatttcat
+8138398/1
C@CAFFFFHHHHHJJJJJJJJJJJIJJJJJJGIIJJJJJJJJJCGIJJJJ
@8138399/1
ggagaatcacaaaactcatgatacttttcaaattttcttttaaatttcat
+8138399/1
CCCFFFFFHHHHHJJJJJJJJJJJJJJJJJJJJJJJJJJJJJJIJJJJJJ
@5464470/1
ctcctccacaacagcaacctggagcgagacaacagcagccagctccttca
+5464470/1
CCCFFFFFHHHHHJJJJJJJJJIJJJJJJJJJJIJIIIJJJJIJJJJJJJ
@4762118/1
cgtatttgggagtgatgccgcgacggctcagcaactcctggaggacgctg
+4762118/1
B@@DFFFFHHHHDHIJJJJIGGAHIBGGIIGJIIJGHIGHHHHHFF>C>B
@8142696/1
ggagaggtactatgtgtgtttggctagattctgtttgacattcgaaaagt
+8142696/1
BCCFFFFBFHFHHJGIFHHEIJJJJJJJJJJJIJJJIIJJJJJJJJJJJG
@4768726/1
cgtcaccaaggaattccagacgttcgttgtgggtaatgttcgattcggtt
+4768726/1
@CCFFDFFHHHFHJJIIJIJIIGGHJJIIJIIIDHHJIJJJIJIJJHJHI
@4769477/1
cgtcactcatcccagccctgattcgcaacatataccgagtgtggcgg
+4769477/1
@@?DDFFFHGHHHGIIJIEI?CHHGHIIJDCHIGGG@@F?FBGCHGA
@4769545/1
cgtcactcgcaaatgtagaaggcagattgttaccctccacgggtaaatcc
+4769545/1
@@@DFFFFGGFHHIEAFFGHGIGHGHFEIIIIIIIGIIIIIIIDFFFGGF
@4769546/1
cgtcactcgcaaatgtagaaggcagattgttaccctccacgggtaaatcc
+4769546/1
CC@FFFFFGFHHHIIFHGHIIIEGIHJJJIJJJJJGJJGIIJG@FHHCGG
@4770673/1
cgtcagccgccatattgatttaattttgacatgttagaatgccctattga
+4770673/1
=@1ADDFFHHHHGIIJIHIHJJJJJJJJJJJIJGIIJJJIJJJJJJJJJJ
@4770674/1
cgtcagccgccatattgatttaattttgacatgttagaatgccctattga
+4770674/1
@@?DDDFFHFHDFEHIGGIII?HHIIIGIIIIIIIIIIIIIIIIIIIIII
@4770675/1
cgtcagccgccatattgatttaattttgacatgttagaatgccctattga
+4770675/1
@@?DDFDFHFHDFGHHEFGIIHIJJJJIIJIIIIGIHIJJJJJJIIIIHH
@4770676/1
cgtcagccgccatattgatttaattttgacatgttagaatgccctattga
+4770676/1
BB?DFFFFFHHHHHIIJIJIJJJJJJJJJJJIJJJJIJJJIJJJJJJJJJ
@4770677/1
cgtcagccgccattgatttaattttgacatgttagaatgccctattgaaa
+4770677/1
@B?DFFDDHFHHHIJEGHIHIIJJJIFHJJIJJJJIIIJJIJIIIJJCHH
@8146584/1
ggagatcatcgaagatttggagaatattgtggtagaccaattgaagttct
+8146584/1
BC<DFFFFHHHHHJJJIJJJIJIJJJJJJIIIHIJJJJIJJJJJJJGHGI
@8146703/1
ggagatcgctagcgaacaatccttcgaggtaacctacgtggacatcgaag
+8146703/1
@CCFDFFFHHHHGIIIGGGIJJJJIGIGBBGEHIJJJJJJIFGJIIGGIG
@8148213/1
ggagattgcaaccacccagacaggagatcatcgaagatttggagaatatt
+8148213/1
CCCFFFFDHHHHHJJJJJJGHHIJJGJJIJJJJJEEIIIIJJGIIJIIIG
@4772043/1
cgtcagtttgcgtttcaatgcatcgataagacgaatggtaaagctgctaa
+4772043/1
?@1=AAADHDA<0CFGHIEE9B?HGBEGI@>@FHGGDHBDHGG9DGGHGG
@4772044/1
cgtcagtttgcgtttcaatgcatcgataagacgaatggtaaagctgctaa
+4772044/1
@@@DDDDEHDDHCGIIGHHHGBHHIGIIIIGIIIIGIIDGIIIIIIIIII
@8150215/1
ggagcagtttgctgttgtctagctccaggttgttgttgtggaggagctgg
+8150215/1
CCCFFFFFHHHHHJJJIIJJJJJJJJHIJFEHHHGHGIGHGFHJAHIIIJ
@8150705/1
ggagcatttatttgatgcaaagtatagaggttgtacccaaacttttcggg
+8150705/1
CCCFFFFFHHHHHJIJJJJJIJIJIJJJJJHIJIJJJJJDHIJJJJJIII
@8151598/1
ggagcggctgaaatcaccaatcaggtggtgacatcgttcgatgacaaagt
+8151598/1
CCCFFFFFHHDBHEDEEHEHECFGI:DG:BBFGGIGEHGBFHHHIJIJI=
@3988685/1
cctgtatataactactagtcaagaaaagaaaatcatctattccta
+3988685/1
CC@FFFFFHGHHGIIIJICIHJIIJJJIJJJJHIJJJJJJJJJJJ
@8153219/1
ggaggaatattacaataagccgaataaaaatgcaaaaaactataaatttt
+8153219/1
CCCFFFFFHHHHHJIJIJIJJJJJJJJJJJIJIJJJJJJJJJJJJJIJJJ
@3989408/1
cctgtatctcgaatgtcctctagatggcgttctagttctagatcttcgtc
+3989408/1
BCCFFFFFHHHHHJIGFIIJIJJJJIIIJGIJJJJJIJJJJIJJJJJJIJ
@8162699/1
ggagtcccaaaacatgaccatgatgcactcggccggaccgattcagcccc
+8162699/1
@B@FDEFFHHHHHJIIJJJJIIJIJJIJJJJIJJJJGHHEGGIJJHGHHF
@8167117/1
ggagttttgcctgttccgtagcagacggccactggcaaagtggatagctg
+8167117/1
BC@FDFFFHHHHGIJJJJJJJJJJJJJJJJJJJJJJJJJJIHIJJJJJJJ
@8167118/1
ggagttttgcctgttccgtagcagacggccactggcaaagtggatagctg
+8167118/1
BC@FDFFFHHHHHGJJJIIJJIIJJJIIJIJJIJJJJJIJGGIGIIJGII
@3997851/1
cctgttcttaaataaagtgtactttattgaaaaattagtaaaacataatg
+3997851/1
@@@DDDDFGFFHHIJGHIEJIIIIJJIGCHIHIJJGIJFHIHHIJGIJII
@8169389/1
ggataacctctctgtcggtagatttccgtgaagtggtccgtgccccttgc
+8169389/1
=8;4ADEFHHHHHIIIIIGHIHIIIIIIIIIIIDGGGHIIIIGGGHIIBF
@8169390/1
ggataacctctctgtcggtagatttccgtgaagtggtccgtgccccttgc
+8169390/1
CC<DFFFFHHHHHIIJJJFGGHGIIIJICGHJJJIJHHJJJIFIJIHJJJ
@8169391/1
ggataacctctctgtcggtagatttccgtgaagtggtccgtgccccttgc
+8169391/1
CCCFFFFFGHHHHJHJIJCEH@HHIEGEHGFHIDHIAFGBBFAGII=BDG
@4000836/1
ccttaacaacgatctggtggccaccggaaccggaagatcgaagaaagacg
+4000836/1
CC@FFFFFHFHHHJHGDEHGGIEGIJIHJJJIGIGIICDCHIJGHGGHHB
@4000837/1
ccttaacaacgatctggtggccaccggaaccggaagatcgaagaaagacg
+4000837/1
CCCFFFFFFGHHGIIIJHHIGIEGIIJGIIJJIHIIJGGICHGHJIIIFH
@4004131/1
ccttaatcagctacaacagtcaacatttccc
+4004131/1
?1?DB:ABDD?FFDHEGG>B?CFFCFGGGHB
@4004132/1
ccttaatcagctacaacagtcaacatttcccacctttttcactcaaccat
+4004132/1
=:=4=DEFHHHHHJJJJJJHHJJJIJJJJJJJIJJJJJJJJJJJJJIJJJ
@4004133/1
ccttaatcagctacaacagtcaacatttcccacctttttcactcaaccat
+4004133/1
=??DBDEFHFDFFEHBHBFACF@CF@?BHGGHIHEGIG@GDAFDFGAGE3
@4004134/1
ccttaatcagctacaacagtcaacatttcccacctttttcactcaaccat
+4004134/1
@?;DDB???:A<D?:2<C;3<3<C:AF9<CAB?8:91?FGDDG<??:8?9
@4004135/1
ccttaatcagctacaacagtcaacatttcccacctttttcactcaaccat
+4004135/1
@@@DFFFFDHAFHIIIIIICDEGGGIIGIIIIIIIIIIIIIIIIIIIIIG
@4004136/1
ccttaatcagctacaacagtcaacatttcccacctttttcactcaaccat
+4004136/1
@C@FDFFAHDFFDBGIBFFEFHHGHGIIIIIGHIIIIIIIIIIIIIGIIE
@4004137/1
ccttaatcagctacaacagtcaacatttcccacctttttcactcaaccat
+4004137/1
B@CDFEFFHHHHHJJJJJJIIJJJJJJJJJJJJJJJJJJJJJJJIJJJJI
@4004138/1
ccttaatcagctacaacagtcaacatttcccacctttttcactcaaccat
+4004138/1
BC@FFFFFHHHHHJJJJJIHHIJIJJJJJJJJJJJJJJIJJJJJJJJJJG
@4004139/1
ccttaatcagctacaacagtcaacatttcccacctttttcactcaaccat
+4004139/1
CCCFFFFFHGGHHJJJJJJHIJJJJIJJJJJJJJJJJJJIJJJJJJJJJJ
@4004140/1
ccttaatcagctacaacagtcaacatttcccacctttttcactcaaccat
+4004140/1
CCCFFFFFHHHHHJIIJJJGGIJJJJJJJJJJJIJIJJJJIIJJJJJJJD
@4004141/1
ccttaatcagctacaacagtcaacatttcccacctttttcactcaaccat
+4004141/1
CCCFFFFFHHHHHJJJIJIEHIJIIJJJJJJJJJJJJJJJJJJJJJJJJG
@4004142/1
ccttaatcagctacaacagtcaacatttcccacctttttcactcaaccat
+4004142/1
CCCFFFFFHHHHHJJJJGIHIJJJIIJJJJJJJIIIJJJIJJJJJIJJJJ
@4004143/1
ccttaatcagctacaacagtcaacatttcccacctttttcactcaaccat
+4004143/1
CCCFFFFFHHHHHJJJJIJHIJJJIJJJJJJJJJJJJJJJIJJJIIJJJF
@4004144/1
ccttaatcagctacaacagtcaacatttcccacctttttcactcaaccat
+4004144/1
CCCFFFFFHHHHHJJJJJ>HHIJJJJJJJJJJJJJJJJJJJJJJJJJJJH
@4004145/1
ccttaatcagctacaacagtcaacatttcccacctttttcactcaaccat
+4004145/1
CCCFFFFFHHHHHJJJJJJHJJJJJIJJJJJJJJJJIJJIJJJJJJJIJJ
@4004146/1
ccttaatcagctacaacagtcaacatttcccacctttttcactcaaccat
+4004146/1
CCCFFFFFHHHHHJJJJJJIJJJJJJJJJJJJJIJJJJJJJJJJJJJJJJ
@4004147/1
ccttaatcagctacaacagtcaacatttcccacctttttcactcaaccat
+4004147/1
CCCFFFFFHHHHHJJJJJJIJJJJJJJJJJJJJIJJJJJJJJJJJJJJJJ
@8180646/1
ggatctcttggtcggaaaagtaacgcccgaacaagccaatcagaccaacg
+8180646/1
@CCFFFFFHGHFFIJGJJJJHIIIJJJJIJIIJIGIEHHGIJIIJJJIJH
@8185284/1
ggatgattcattaatggacacatgtaaaattgaaattaaagaagaggtta
+8185284/1
CCCFFFFFHHHHHJJJJJJJJJIJIIIIIIIJJJIJIJJJJIJJDGGGHI
@8186634/1
ggatggcgccctcgatttggaccagttcgtatttgggagtgatgccgcga
+8186634/1
BB<BDFFFHHHGHJHIIJJJIJJIJGIJJDHIJJJJJFI?FHIJJJJJJB
@8187713/1
ggatgtagtgcttgaagaattgcttgagatgccctctgtttgccgtccct
+8187713/1
@@7DDDBB=CFHHC?EF<?FCEHHGGGG?HEIBBHEFHFIIGEHD@FH@F
@4014456/1
ccttcacctccacaacaacaacctcaagcttggggtcaacaacagcccgt
+4014456/1
@@@DA;DD<DACDBCFEFFBFHIGHGGEDHIIGEGIIIIIIDIIIEHGIA
@4019223/1
ccttcggagttttgcctgttccgtagcagacggccactggcaaagtggat
+4019223/1
CC@FFFFDFAFHHIGIABEHEHGGGCHIIEGBG>GEHGIIEFHGEBFHE;
@4020759/1
ccttctgtcatttttctattaattgtctgattatcttctattgtacacaa
+4020759/1
@@@DDBBAC?FFHII@E<CHBIBI@CEE?@DHCHEFHEGGHIFFEGGHGI
@4024764/1
ccttgagaaatttgctgcctcaaaaacgtatgacaaaactatagagaaac
+4024764/1
CCCFFFFFHHHHHIJIIJJJJJJJJJJJIIJJJJJJIIJJJJJJJJJJJJ
@4025397/1
ccttgataaatggaacgaaattaaacacgctgagaaagctatggttgagt
+4025397/1
CC@FFFFFHHHFGGIJJJJJCCHIIGIJJJIIHJGIEGIJIJIIIIIJI=
@4029781/1
ccttgcggttaccccttctgttgggatgggggccg
+4029781/1
@@@DDDDD<@FFHHGGEHH@<AABG;DCAGGG>A<
@4033432/1
ccttggcttccttcggagttttgcctgttccgtagcagacggccactggc
+4033432/1
CC@FFFFFHGHBHGGG;DAFHICGHIICHHIBCDH?GGEGEG>G<G@FHG
@4037669/1
ccttgttggggttgggggtcttgtgtaatgggttgaggctgaacctcagg
+4037669/1
CC@FFDDEHHH@FFHIII:@BGHDGGHIIIHICGHAGHGIIEIEHEHEEF
@4037735/1
ccttgttgtccagaaacgtcatcatactagacttttcccattgaatccaa
+4037735/1
@@BFDDEDFHHHHHGIJIGGGEGHIJFIJIJFGFHEGB@DBDGEHIBBGD
@4037906/1
ccttgtttatttccctttttgtggagaggtactatgtgtgtttggct
+4037906/1
@@@DAADD<DFF?EG@GGII?<AG3C3CG1?FFCDF?D:C?DGCG>D
@4041766/1
cctttcttctctttgccgtattttattttgtaaggtgaggtatttgtaca
+4041766/1
CCCFFFDFGFFFHJGGHG@EHIJJJIJIJEGHIJJ9EFHI?FIIIIFHII
@4044517/1
cctttttcactcaaccatagctttctcagcgtg
+4044517/1
???DDDD;=?ACCEBE::CA<CFFCDECC9@11
@4045718/1
cgaaaaaagtttatttatcatacacaggtaaacagttgtacagtagagga
+4045718/1
@@@DDDDDD2CF<CHHBEDFBCDBF@?F:CGIGDB?FHDGDDD0??BDH>
[truncated: 689,023 more chars]
