# Supplementary material for: Identification and comparison of key RNA interference machinery from western corn rootworm, fall armyworm, and southern green stink bug
Source: PLoS One. 2018 Sep 5;13(9):e0203160. doi: 10.1371/journal.pone.0203160 (PMC6124762; doi:10.1371/journal.pone.0203160)
Supplement: S2 File — (TGZ) [file pone.0203160.s012.tgz › data/fastq/wcrw/6_Third-instar_TI_Rep2_aligned.fq]

@4091677/1
cttgatttttctcgaattgtgggtttttccattatctagtgcgctagacc
+4091677/1
CCCFFFFFHHHHHJHIIJJHHIJFHIJJJJJJJJJJIJJGHJIJJJJJJJ
@4091678/1
cttgatttttctcgaattgtgggtttttccattatctagtgcgctagacc
+4091678/1
CCCFFFFFHHHHHJIIIJJGGHICGIJJIIJJJJJJJJIIFIJIJJJJJJ
@925737/1
atagaatgtcaatgttattctaaaaagaagactgctaaacgttaaatttt
+925737/1
@CCFFFFFHHGHHIJJIJJJIJIJJIIIIIGHJJIEIJJHHHIGGJJJJI
@925987/1
atagaccaaccatgatcatgggcgctgacgtcactcatcccagccctgat
+925987/1
CCCFFFFFHHHHHIJJJJJJJJJJJJJJJJJJJJJJJJJJJJJJJJJJJJ
@5907635/1
tagaggttgtacccaaacttttcggggtgcaatcttcttttccggaaaat
+5907635/1
@@CFFFDFHHHHHJJJJIIJJJJJJJJCGIJIJJJJJJJJJJJJJIJJJG
@5907636/1
tagaggttgtacccaaacttttcggggtgcaatcttcttttccggaaaat
+5907636/1
CCCFFFFFHHHHHJJJJIJJJJIJJJJCGIJJIJJJJJJJJJJJJFJJJG
@3645580/1
ctgcaccaagcattggtggcgattggtcaatgttttttcttcgatgtcca
+3645580/1
@@@DDD:=3;BBFIB@2A=B:G6?@FC@DGFF@GGIFIA?FF;BF8==FF
@1381595/1
caaaatttgacataatttgtggacataaaggaaagaaaaaaatgtcaaaa
+1381595/1
CCCFFFFFHHHHHJJJJJGIHJJJJJJJJJJJJJJJ;GHJJJJJIIJJJI
@1381596/1
caaaatttgacataatttgtggacataaaggaaagaaaaaaatgtcaaaa
+1381596/1
CCCFFFFFHHHHHJJJJJJHIJJJJJJJJJJHIJJJJJJJJJJJJJJJJI
@1381646/1
caaaatttgatcctcacgataattggttgccaccgtgcttttatgttccg
+1381646/1
CCCFFFFFHHHHHJJJIIIJIJJJJ<EGGGIJJJJFHIJJJJIJIJIJJG
@5909166/1
tagatagctttagaggtaatacactattattaggcactagttattaatta
+5909166/1
CCCFFFFFHHHHHJJJCGIJJJJJJGJJJJJJJJJJJJJJJJJJJJJJJI
@3193492/1
ctacaacagtcaacatttcccacctttttcactcaaccatagctttctca
+3193492/1
CCCFFFFFHHHHHJJJJJJJJJJJJIJJJJJJJJJJJJJJJJIJIIJJIH
@6829662/1
ttgtacccaaacttttcggggtgcaatcttcttttccggaaaatgctcga
+6829662/1
CCCDFFFFHHHHHJJJJJJJJ:FGHIJJJJJJJJJJJJJIJJJIIJJIJJ
@1846027/1
cacctatcgaatcgaatattagtagcaagatccgagatgtggtacacgac
+1846027/1
CCCFFFFFHHHHHJJJJIJJJIEGHGGJJJJJJJJJJJIIIGBHIIJIDE
@5470469/1
gtgtgtggcaaatagatgaagaaaacgagctgactgagaatcttaagaaa
+5470469/1
@?@DD:D?BBFHFGHJJIJEFHEGHIIGIIJJIIJIIJJIJJIGEIEFFG
@6372332/1
tggacacatgtaaaattgaaattaaagcggaggttaagaaagaaagtgtg
+6372332/1
CCCFFFFFHHHHHJJJJIJJJJJJJIIIJJJJJFGIJJJJJIJJIJFHGG
@6372333/1
tggacacatgtaaaattgaaattaaagcggaggttaagaaagaaagtgtg
+6372333/1
CCCFFFFFHHHHHJJJJJJJJJJJJIJJJJJJJGHIJJJJJIJJJIDHHF
@6839291/1
ttgtggtatctgtcgatgttgccagaacgtaagatatcctaaactcactt
+6839291/1
@@@DDDDDHDCFHHIGH@GEEGGBEEEGGECEGIGIEHHGEICDFGHHGH
@5019500/1
ggaactcataacaatagattcgattatagagtaagagtagccggagtgga
+5019500/1
CCCFFFFFHHHHHJJJJJJJJJHJJJJJJJJHIJJJJHGJJJJJIJFHII
@4563244/1
gaattagatgctggtgcagctataccttcatctgttaacttcgtagctcc
+4563244/1
CCCFFFFFHHHHHJFHIJJJIJJJJJJJJIIJJJIJJJJJJJIHIJGIJH
@1859792/1
cacgaggacactctaataataaatcctgtagaatatcgtttaacttttcc
+1859792/1
CCCFFFFFGHHGHJJJJIIIJJJJJJJJHJJIIIJJJIJJJIJJIJJIEG
@19593/1
aaaaaatattaggaatccactacaaggttttcaatagggcattctaacat
+19593/1
CCCFFFFFHHHHHJJJJJJJJJJJJJJCGIJJJJJJIJJIIJJJJIIJJJ
@5487295/1
gttacagtgtttttaaatcccatagttaataatattgatttatcaggact
+5487295/1
B@@FFFFDHFHHHJJJIIIIJJGIIIJIJJJJIJJEIIIIJIJGIJJIJI
@957315/1
atcaaggttttcaaactgttaaaaaacctgctgaatgtgcgccaattgag
+957315/1
BCCFFFFDHHHHHJJJJJJJJJJJJJJJJJJJJJJJJHIIIJJJJJJJJI
@4571234/1
gaatttttcagcgttttgtggaactgtgaaactttgtgggactgctggtt
+4571234/1
CCCFFFFFHHHHHFHIJJGJJJJJJJIJJJJJIJJJGGJJIJJJJEIJGH
@2306734/1
ccaggatgttcctctaggtttggttgtttatcaaaactaaatgacagagg
+2306734/1
CCCFFFFFHHHHFHJJJIHGFIGFFHGHHJJJJJJJJJJJJJJJJJJJIJ
@5502045/1
gttattctaaaaagaagactgctaaacgttaaattttaaaagcctcttaa
+5502045/1
C@CFFFFFHHHHHJJJJIJJIJJJJJHJGIIJIJJJJJJJJJJJIJJJIJ
@6861160/1
tttaactgaaatatagaatacaccccttaatcagctacaacagtcaacat
+6861160/1
@CCFFFFFHHHHHJJJIIJJIJJJJJJJJJJJIJJIIIJJJGIGIIJIJI
@6861161/1
tttaactgaaatatagaatacaccccttaatcagctacaacagtcaacat
+6861161/1
CCCFFFFFHHGHGJJIJJJIJJJJJJJJJJJJJJJJJJJJJJIIIJJJII
@5036639/1
ggaatattacaataagccgaataaaaatgcaaaaaactataaatttttat
+5036639/1
@@@ABFDEDFDAFEGIGHGGIHGGHIICFEHGIIIEHEHIIGCEHBEGEF
@1410905/1
caaacttgtaaccaatgtgtctttcaaatttatcgtatccatctaacagt
+1410905/1
CCCFFFFFHHHHHJJJJGIJIIJJJJJJJJJJJJJJJJJJJJJJJJJJJJ
@6407738/1
tggcataggttctgtcaaaactgttgcgactagcacaacaaaaaagatgg
+6407738/1
CCCFFFFFHHHHHJJJJJJIHJJJJJJJJJJJJJIJJJJJJJJJJJJJJI
@6409819/1
tggccatctgcgggacatgcacatctcttggagccagccaatgggattgc
+6409819/1
CCCFFFFFHHHHHJJJJJJJJJJJJHIJJJJJJJJJJJJJJJJJJJJJJJ
@500361/1
aattatgtcacataaatgtcaaaatgccacataatttgcaaaattttgac
+500361/1
CCCFFFFFHHHHHJJJJJIJJJJJJJJJJJJJJJJJJJJJJJJJIJJJJJ
@6412806/1
tggcgccctcgatttggaccagttcgtatttgggagtgatgccgcgacgg
+6412806/1
CCCFFFFFHHHHHJJJICHIIIHIIIFGIIJJJJGIBGHIJJJJIIIHFC
@5523362/1
gttcactaaaaaatattaggaatccactacaaggttttcaatagggcatt
+5523362/1
CBCFFFFFHHHHHJJJJJJJJJJJJJJJJJJJJJ?GHIJJJJJJJJIJJJ
@2775847/1
cgagcaagactcccgtcagcgtcctccaggag
+2775847/1
@@@D?DDB?DFFD@<FHIAA@?:?EEDCBGHG
@4588745/1
gacattctataaagacgttagagaggttcactaaaaaatattaggaatcc
+4588745/1
CCCFFFFFHGHGHJIJJGIIJJJJJIAFHIIJIIJJGIJFIJJJJJJJJI
@4588746/1
gacattctataaagacgttagagaggttcactaaaaaatattaggaatcc
+4588746/1
CCCFFFFFHHHHHJJJJJJJJJJIJJFHIJJJJJJJJJJJJJJJJJJJJJ
@5527584/1
gttcaggttgctacaaatttcagcaacataaaaatactgaggctgatctt
+5527584/1
@@@FFFFDFHHHHJJJJJGFEGHEGHIJJJEIJJJIIGGEGHJJG>DGDE
@999306/1
atccttgtttatttccctttttgtggagaggtactatgtgtgtttggcta
+999306/1
CCCFFFFFHHHHHJJJJJJJJIIEHIGIHHJCFHIIJJIIDHHHIIJIJI
@1420915/1
caaagagaaggatagcaactaattttacaagctatactttgcatagaatt
+1420915/1
CCCFFFFEHHHHHJJIJJJJJIIJJJJJJJJIJJJJJJJJJJJJJJJJJI
@66955/1
aaaaatttaaacacattgcattattgatttcgaggaaataatacgaactt
+66955/1
CC@FFFFFHHHHGIJIGIJEEHIIJFCEGIFCCHGGICHBEFIIJIJHGI
@3237730/1
ctagattctgtttgacattcgaaaagtaaacgtcagtttgcgtttcaatg
+3237730/1
@@@DDDEDHFBFHEFIDHIIBFGGI@AEBEHIDGIECGEHGGFCGGHI@D
@5539261/1
gttccatttatcaaggttttcaaactgttaaaaaacctgctgaatgtgcg
+5539261/1
CCCFFFFFHHFHHJIICGHIIJIIJJGHIIJIJIJGGIJIIJFIJIIIIG
@5539262/1
gttccatttatcaaggttttcaaactgttaaaaaacctgctgaatgtgcg
+5539262/1
CCCFFFFFHHHHFIJJEHIJJJJJIJJJJJJJJJJJJJJJJJJJJJHIIG
@511175/1
aattgctctactctcaagaaatggcctccatgccgagcaagactcccgtc
+511175/1
CCCFFFFFHHHHHJJJJJJJJJJIJJJJJJJIJJJJJJJJJJJJJJJJII
@5547915/1
gttcgatctccggtttcatcattttatagtacactttccacacagcatct
+5547915/1
CCCFFDFFHHHHHHJIJJJJJJJJJHIJJIIJIJJJJJJJJJJJIIJJJJ
@5547916/1
gttcgatctccggtttcatcattttatagtacactttccacacagcatct
+5547916/1
CCCFFFFFHHHHHHIJJJJJIJJJJIJJJHIJJJJJJJJJJJJJJJIJJI
@3242466/1
ctagcgatctcctgcaagaactgaacaaagttgaagtccttggcgttgaa
+3242466/1
@@CFFFFFHHHHHJGIJJJJIJJJIGGGIIJJJJJJIHJIJJJJJJJIIJ
@3242467/1
ctagcgatctcctgcaagaactgaacaaagttgaagtccttggcgttgaa
+3242467/1
CCCFFFFFHHHHHJJJJJJJJJJJIJJJJJIIJJJJHJJJJJJIJJIJJE
@85482/1
aaaacgtatgacaaaactatagagaaaccagaattacaggaaatggataa
+85482/1
;??BDDD;?F?D<<BDFGIIC<<<BGFFFF?FIF@B<CDFBDFBFE?DG<
@5971049/1
tattgccaaggctaccagatgatggttatggagaaattaaaccacct
+5971049/1
CCCFFFFFHGHGHJJJJJIIIIEGIHIJJGJIJJJJIJJJJGJJJJJ
@5564850/1
gttcttcaagagctggcaataaagaaaggctttcaatcaccacattatga
+5564850/1
CBCFFFFFHHHHHJJJJJIJJIIJJJJJJJJJJJJJJJIJJJJJJJJJJI
@1043134/1
atgaaatttaaaagaaaatttgaaaagtatcatgagttttgtgattctcc
+1043134/1
@BCFFFFFHHGHGIGIJIIIJIJJIIIHEHIIIGEH?EHIIIGGHIJIJH
@1043135/1
atgaaatttaaaagaaaatttgaaaagtatcatgagttttgtgattctcc
+1043135/1
CCCFFFFFHHHHHJJJJJJJJJJJJJJFEIIJJJGIHIJJJIJJJJJJJJ
@4152342/1
cttggtcggaaaagtgactcccgaacaagccaatcagaccaacggaacgc
+4152342/1
?@@FFBDDHHHHFICFDEHHIIDFHHIEGGDHHIGIDGGIIIGIIIE;AE
@5069578/1
ggagattgcaaccacccagacaggagatcatcgaagatttggagaatatt
+5069578/1
CCCFFFFFGHHHHJJJJJJJJIJJGIIJJJJJJJJJJJJJJJJJJJIJJG
@2800973/1
cgatattttttcggaaaaaagtgagtttaggatatcttacgttctggcaa
+2800973/1
CCCFFFFFHHHHHJJJJJJJJGHHIHIJIJJJJJJJJJJJJHIJJJJJJI
@5071762/1
ggagcggctgatatcaccaatcaggtggtgacatcgttcgatgacaaagt
+5071762/1
CCCFFFFFHHHHHJJJJJJJJJJJJ?GHFHHIJJJIIJIJIIJIIJJIJ;
@6474490/1
tgtcaaatcatgtcaaaaccccggcgatggttcttcaagagctggcaata
+6474490/1
CC@FFFFFHHHHHIJJJJJIJJJJJJJJJJGHJJJJJJJJJJJJJJJJJI
@6899524/1
tttagctgtaaaatatggatataaaaccagaggttaatgaggagacttct
+6899524/1
CCCFFFFFHHHHHJJJJJJJJJJIJJJJJJGIJFHIJJJIJJJIEIJJJI
@3258860/1
ctatccttctctttgacattgcttgtggtcacttttcgcacaaaggtaaa
+3258860/1
CCCFFFFFHHHHHJJJJJJJJJJJJEHIFHJJJJJJJJJJJJJJJJHJJI
@5990350/1
tcaagatccagtgtttaaggaactatcagatgttggtccgccacactgta
+5990350/1
CCCFFFFFHHHHHHIJIJIGHIJIIJJJJIIJIGJJHJJJJJJJJJIJHI
@6478622/1
tgtcagttatatattcacctttatatgtcacattttgtggttctttaacg
+6478622/1
CCBFFFFFHHHHHIJJJJJJJJJJIJJJJJJJJJJJJGIJIJJJJJJJJI
@1916839/1
cagaaatttaaacgttccagcaggtacttgcgtggacacgcatattacac
+1916839/1
CCCFFFFFHHHHHJHJJJJJJJJJFHIJJJJJHJJJJJJJJJJJJJJJJJ
@6479824/1
tgtccacgcaagtacctgctggaacgtttaaatttctgtcatgagaatct
+6479824/1
CCBFFFFFGHHHFHJIIGIJJJGGIEHIIHJJGGIIJJIIJJIGGHIJJI
@2806646/1
cgatgacgaataaagtatgtgttcaccaagagaagaaagctatacagtag
+2806646/1
@@?DDDDDF8DFBFI<CCFFFCFEFEHAAFGG@CFFA>FFFEEFEGEIEE
@4168525/1
cttgtacctattgaattgtgtacaatagaagataatcagacaattaatag
+4168525/1
CCCFDFFFHHHHHJIJJJHIGHJJIFJJJJIIIIJJJJJJJJJJJIJJJE
@5087145/1
ggatcttcagctagatcggataatcctatacttgtacctattgaattgtg
+5087145/1
CCCFFFFFHHHHHJIJJJJIGHGGJJJJJJJJJJGIJJIIJIIJIJIGHG
@4174856/1
cttgtcatgtgttgaaattccgcgaaattggcactggcaagtcaaagaag
+4174856/1
CCCFFFFFHHDHHIIIGIJIGIIHJJJJIIIJJGIJJFIII?FHJJJIJI
@6917331/1
tttatttatcatacacaggtaaacagttgtacagtagaggataaaccaat
+6917331/1
CCCFFFFFHHHHHJJJIJJCHIJJJJHJJIJIJJHIIJJJJJJJJJJIJJ
@1932251/1
cagaattccattttccttggcatcaagagtatattccatgatgctaatac
+1932251/1
CCCFFFFFHHHHHJJJJJJJJJJJJJJJJCFHIJJJJJJJIJJJJJJJIJ
@1932252/1
cagaattccattttccttggcatcaagagtatattccatgatgctaatac
+1932252/1
CCCFFFFFHHHHHJJJJJJJJJJJJJJJJFHIJJJJJJJJJJJJJJJJJJ
@5096039/1
ggatttctcaacttgtttccgtgagttgctgaacaaatttgaaaaaacca
+5096039/1
CCBFFFFFHHHHHJJIJJJJJGIIJHIJJIJJJJJJJJJJJJJJJJJIJI
@5096040/1
ggatttctcaacttgtttccgtgagttgctgaacaaatttgaaaaaacca
+5096040/1
CCCFFFFFHHHHHJJJJJJJJHIIIIJJJJJJJJJJJJJJJJJJJJJJJI
@550177/1
acagttaccatctactatcagagatcgaatgtgtgcagaatcagcactga
+550177/1
CCCFFFFFHHHHHJJJJJJJJGJEHGJIJJJHIIIJJJJJJJJJJIIJJI
@149024/1
aaaattgttcccttttgagctattgcgatattttttcggaaaaaagtgag
+149024/1
@@@DDDDAFBFHFIIIB?A?<<AF?B@@EEDHIIIICBH=GIIII@8=DG
@3282066/1
ctcaaatccgtcaaagcaccaggagaatgcatcctaggatcctc
+3282066/1
CCCFFFFFHHFHHIIICHJJIJIJIJJJJDHHIIGHIGGJJFGH
@3282067/1
ctcaaatccgtcaaagcaccaggagaatgcatcctaggatcctcgtatag
+3282067/1
CCCFFFFFHHBHHIIHIGIJIIJIIJJJJJJJJJIJJJJJJJFHG?FGII
@553569/1
acattttgtggttctttaacgaaatgtcaagagcataaagtatgtct
+553569/1
@@CFFFFFFFHHHJIJJJJJFIJJIIHIJJJJJJJJIIJJDFIGIIJ
@5103495/1
ggcaatcccattggctggctccaagagatgtgcatgtcccgcagatggcc
+5103495/1
BCCFFFFFHFHHHJJJJJIJIJIJJCFFHGDGHIIJGHIJGHGGGGIIFF
@2829822/1
cgcaaatgtagaaggcagattgttaccctccacgggtaaatcctgcaagg
+2829822/1
@@@DBDDAC?FDFFH@GI@F>BE?<AHHGFFACC?@GEGIIG@BDGBB@;
@6026459/1
tccaaatcgagggcgccatccacgagccaatcttccgctaccgcgtgttc
+6026459/1
CCCFFFFFHHHGHIJJJJJJJJJJJGIJJJJJJJJJIJJIJJGHE=AACC
@4640839/1
gaggagttgtactaatttgtgtaattgaagttcgtattatttcctcgaaa
+4640839/1
B@BF?DEFHHDFHBGHIJFHIHIIIIIIJJIIIIIIIJJJJJGGIJJJIG
@6934807/1
tttcaatcaccacattatgaaattactcatagtgtcacgggaactcataa
+6934807/1
CCCFFFFFHHHHHJJJJJJJJJJIJJJJJJJJHIIIEFHHIIIJJJJJJJ
@2837845/1
cgcacattcagcaggttttttaacagtttgaaaaccttgataaatggaac
+2837845/1
CCCFFFFFHHHHHJJHIJJJJJJJJJHJJJJJJJJJJJJJJJJJJJJJJI
@2837846/1
cgcacattcagcaggttttttaacagtttgaaaaccttgataaatggaac
+2837846/1
CCCFFFFFHHHHHJJIJJJJJJJJFIJJJJJJJIJJJJJJJIHJJJJGJG
@562694/1
accataccaacccttatcagaggaaggtgcacccagtattactttaatca
+562694/1
CCCFFFFFHHHHHJJJJJJJJJJJJEHFHIJJJJJJHIJJJJJJJJJJJI
@2390539/1
cccgaacaagccaatcagaccaacggaacgcccggagcggctgatatcac
+2390539/1
CCCFFFFFHHHHHJJJJJJJIJJJJJJJJJJJJJJJJJJHHFDEEEEEED
@6036420/1
tccacgtaggttacctcgaaggattgttcgctagcgatctcctgcaagaa
+6036420/1
;??DBAA?DHFDDB@F?;@FEA>FBHH?DAF>CB>DFGEFA?FIGCC>GH
@6036421/1
tccacgtaggttacctcgaaggattgttcgctagcgatctcctgcaagaa
+6036421/1
CCCFFFDFHHHHHJJJJJJJJJIJJIHGIGIGIJJJJJJIJJGIJJJJIJ
@2397443/1
cccgggcccagatggcattcatgcagaaccgattaagaaaggggcagaca
+2397443/1
@@@DBDDDDHHDDGEBHIGBC9??CC9:CDGFHGEGGEEF<87;4;@AGC
@5673351/1
gtttatttcccttttttgtggagaggtactatgtgtgtttggctagattc
+5673351/1
@??DDFFFHHHHHIJIJJGHIBHEFH?FHIGIJFHGHGHGIIJJJJIJJI
@4204378/1
ctttaaacaaacctttcccaaatacttccacagtaactctaactctcctt
+4204378/1
CCCFFFFFHHHHHJJJJJJJJJJJJJJJJJJJJIJJJJJJJJJJJJJJJI
@1967834/1
cagatattgtacttaaaggcttttggatcataagatgcagtgactgccgc
+1967834/1
?1=DDDBDA2CBDEEIEA9CBBFEFFECCEECE>?:<<D>DB9C@<D;DD
@1967835/1
cagatattgtacttaaaggcttttggatcataagatgcagtgactgccgc
+1967835/1
CCCFFFFFHGHHHJJJJJJJJJJJJJJJJJJJJJJJJJJJFHIJJJIJJJ
@184660/1
aaacgatatagattggggcgttttgaggagcaaggttgctgcgcaacttg
+184660/1
@CCFFDFFHGHFHIJJJJJJIJJIJJJJIJFIIJICHIIJJJHHFFDEEE
@1113729/1
attcaaagacatctcctaaggctttgggaacttctacatcttctatttcc
+1113729/1
@CCFFDFDFHHFHGHJJGEGDEHJJIBHAFHGIHIGGGGFHGGGGBGI@C
@6547997/1
ttacagcaattccctatgaagcttgaagtaaaacacgaagaaagtaaagt
+6547997/1
CCCFFFFFHHHHHJJIJJJJIJJJJJJJHIJJJJIJJJJJJJJJDGIJJJ
@4659776/1
gatcgaagaaagacgccaaacattcggcagccaagaacttgctggatctc
+4659776/1
CCCFFFFFHHHHHJJJJJJJJJJJIJJIJJIJJJJGIIIJJJJJJHIJIG
@3309937/1
ctcaagggcacacggcaacaaaaagtgataatggatacaaatttgactac
+3309937/1
CCCFFFFFHHHHHJJJJJJJJJJJJCGIIJJJJJJJJJJJJJJJJJJJJI
@1973669/1
cagatggccaccaccattctatgaaatggaacacgaagagggactaccac
+1973669/1
CCCFFFFFHHHHGJJIJJJJJJIJJJJJJJJJJJJJJJGIJIHJIJIIJI
@1973670/1
cagatggccaccaccattctatgaaatggaacacgaagagggactaccac
+1973670/1
CCCFFFFFHHHHGJJJJIIJFIJJJJJJJJJJJJIJJJIJIIIJJIIJJJ
@1493795/1
caacaacaagctgcatggggtagacaacaaactccaccacaggaacctca
+1493795/1
CCCFFFFFHHGHHIIIIFGA3CFHICFGGIIEIIIIGGGIIIGIIIGGHH
@6553058/1
ttacctcgaaggattgttcgctggcgatctcctgcaagaactgaacaaag
+6553058/1
CCCFFFFFHGHHFJIJGGIJIIIDFIIJJJJJEHIIJIJJJJIIJJJJJI
@6971712/1
tttcgagcattttccggaaaagaagattgcaccccgaaaagtttgggtac
+6971712/1
CCCFFFFFGHHHHJJJJJJJJIJJJJJJJJJJJJJJGJJJIFHIJJJCHH
@6983142/1
tttcgttccatttatcaaggttttcaaactgttaaaaaac
+6983142/1
@@@DDDB;C<CF?4ED@<FFAA:<A4CHB@HHE9?CDB8:
@205858/1
aaagaaggggtttgttaaggaaagtagaaaactaatgtatcacttggcgt
+205858/1
@CCFDFFFHHCFHGIJJJJJJJJICGGIIIJJIIJJJHIGIJJIJIIGGH
@211772/1
aaagacgccaaacattcggcagccaagaacttgctggatctcttggtcgg
+211772/1
@C@FFFFFHHGHHJJJJGIJJGGIJJJIIIGIIJIJIIIIJGGIHIIIIH
@211773/1
aaagacgccaaacattcggcagccaagaacttgctggatctcttggtcgg
+211773/1
CCCFFFFFHHHHHJJJJJJJJIJJJJJJJJJJJJJJJJJJJJJJJJGHIJ
@4223105/1
ctttaatgcattgtatgcagcatcatgtttactaatctgctttgagcaac
+4223105/1
CCCFFFFFHHHHHHIJJJJJJJJJJJJJJJJJJJJJJJJJJJJJJJJJJJ
@4223106/1
ctttaatgcattgtatgcagcatcatgtttactaatctgctttgagcaac
+4223106/1
CCCFFFFFHHHHHIIJJJJJJJJJJJJIJJJIJJJJJJJJJJJJJJJJJJ
@4223107/1
ctttaatgcattgtatgcagcatcatgtttactaatctgctttgagcaac
+4223107/1
CCCFFFFFHHHHHJJJJJJJJIJJJJJJJJJJJJJJJJJJJJJIJJJJJJ
@2424912/1
ccgaataaaaaaaggaaaactaaaggatttctcaacttgtttccgtgagt
+2424912/1
CCCFFFFFHGHHGJJJJJJJJJJJJIJJJJJJJIJIGIIHIJJJIFHHIH
@222420/1
aaagcccagaagaacgttcgactttcacttcattctatcggcctttcttc
+222420/1
CCCFFFFFGHHHHJJJHIJJIIJJJIIIJGHIJIJJIJIGIJIJJJGHJI
@7003560/1
tttgaaaatttctaatattgcgatatttttttatcgatctggcttcaatg
+7003560/1
CCCFFFFFHHHHHJJJJJIJIJIIJJJJJJJJJJJJJJJJJJJJJJIJJG
@1153425/1
attgatttcgaggaataatacgaacttccatagattcaaatgaagtaaac
+1153425/1
CCCFFFFFHHHHHJJJJGJJJJJGJJJIJJJJJJJJJJJJJIJJJGHIIG
@2881858/1
cgccgattgagttttcgagcattttccggaaaagaagattgcaccccgaa
+2881858/1
CCCFFFFFHHHFHJJJJJJIJJJJJJJJJJJJJJJJIIIJJJJJJJJJII
@234810/1
aaagtgactcccgaacaagccaatcagaccaacggaacgcccggagcggc
+234810/1
CCCFDFFFHHHHHIIIJJIGGGJJIJJJJJJJJJJJJJIIJJIIIHGFDD
@4719984/1
gatgcactcggccggaccgattcagcccccaccaagggaagggggcggcc
+4719984/1
CCCFFFFFHHGHHJJJJJIJJJJJJJJJJJJJJJIHIHHHHFFFDDDDBB
@4719985/1
gatgcactcggccggaccgattcagcccccaccaagggaagggggcggcc
+4719985/1
CCCFFFFFHHHHHJJJJJJJJJJJJGJJJJJJJJIIIHHHHFFFDDDDDD
@4246717/1
ctttattgccagctcttgaagaaccatcgccggggttttgacatgatttg
+4246717/1
B@@FFFFFHHHHHJJJJJJJJJJJJJJJJJJJJJJDHIJJJJJJJJJJJJ
@4246718/1
ctttattgccagctcttgaagaaccatcgccggggttttgacatgatttg
+4246718/1
CCCFFFFFHHHHHIJJJJJJJJJJJJJJJJJJIJJ?FHIJIJIJJIIJJJ
@2895386/1
cgcgaaattggcactggcaagtcaaagaagctagccaagagaatggcggc
+2895386/1
CCCFFFFFHHGHHJJJIJJJJHIJJJJIJJJJJIJJJJJJJJJJJJJIJE
@253697/1
aaatcacagagccccgggcccagatggcattcatgcagaaccgatta
+253697/1
@@?DFFFFHHGHHIIIIIIIIIIIIGIIIIIIIIIIIIIIIIIIIII
@2454793/1
ccgcagatggccaccaccattctatgaaatggaacacgaagagggactac
+2454793/1
CCCFFFFFHHHHHJJJJJJJJIJJJJJJJJJJJJJJIJIJJJJJJJIJJJ
@6093889/1
tcgccatcttttttgttgtgctagtcgcaacagttttgacagaacctatg
+6093889/1
?@@FFFFDHFFFGIIFHGHIHIIEHGAGGGIGIFHHIIIIIIIICFHGEH
@4726909/1
gattcccgtgaagtggtccgtgccccttgcggttaccccttctgttggga
+4726909/1
@@CF;DFFHHHHHGIJIHIJHIJJJJIIJJJJIJJJJJJJJJJIHGIJJC
@4733072/1
gatttccgtgaaggggtccgtgccccttgcggttaccccttctgttggga
+4733072/1
CCCFFFFFHHHHH2<EEGHJGHJJJJIJJJJJIJJJJJJIJJJIGIGIJD
@4733512/1
gatttctcaacttgtttccgtgagttgctgaacaaatttgaaaaaaccag
+4733512/1
@@@DDBADDFHHHI@BEH<?AFGHAFEEGH9?FEHGBFCHGIGA?G@DH=
@4733513/1
gatttctcaacttgtttccgtgagttgctgaacaaatttgaaaaaaccag
+4733513/1
CCCFFFFFHHHHHJJJJJJJHIHJJJJJJJJJJJJJJJJJJJJJJJJJJG
@6617410/1
ttcacctttatatatgtcacattttgtggttctttaacgaaatgtca
+6617410/1
CCCFFFFFHGHHHJJJJJJJJJJJJFGGIIIJJJJJJJJJJJJJJJI
@3826830/1
cttaaatttaactgaaatatagaatgcaccccttaatcagctacaacagt
+3826830/1
CCCFFFFFHHHHHJJJJIJJJJJIICHIJJJJJJJJJJJJJJJJJJJJJG
@271112/1
aaatgtcaaaattttgcaaattatgtggcattttgacatttatgtgacat
+271112/1
@CCFFFFFHHGHHJJJJJJJJIGIIHIJJJJJJJJJJJJJJIJJGIIIJE
@639541/1
agaatatcgtttaacttttccagcatttctcttgctgctaattgtttcgc
+639541/1
CCCFFFFFHHHHHJIJJJJJJJJJJJJJJJJIJJJJJJJJJJJJIJJIJI
@6626133/1
ttcagatttacagcaattccctatgaagcttgaagtaaaacaagaagaaa
+6626133/1
CCCFFFFFHHHHHJJJJJJJJJJJJJJJJJJJJJJHHIJJJJJJJJJJJJ
@4752521/1
gcaaagtatagcttgtaaaattagttgctatccttctctttgacattgct
+4752521/1
CCCFFFDEHHHHHJJHJJJIJJJIJJJJJJJJJJJJIJIJJIIJGIJJJJ
@653312/1
agacgcaataagtgatacaagaaaatatacagactaaagaaacgctcgtg
+653312/1
CCCFFFFFHHHHDGIIJJJJJJJIJJJJJJJJJJJJJJJJJJJJJJJJGH
@657669/1
agagaatggcggctcacaagatgtggcaatccttgcaggatttacccgtg
+657669/1
CCCFFFFFHHHHHGIGIGIGICG@FHBGHGIJGIEHJJJJIJJGEIII@A
@657670/1
agagaatggcggctcacaagatgtggcaatccttgcaggatttacccgtg
+657670/1
CCCFFFFFHHHHHIJJJIJIJGIDFHDGHGGIGIIJJJIGIIJIIJJEAE
@4277328/1
ctttcttctctttgccgtattttattttgtaaggtgaggtatttgtacat
+4277328/1
CCCFFFFFHHHHHJJJJGGHIJJGJJIJJHIJJJEGIJJDGIIJJIJJJI
@3845357/1
cttacatccttgtttatttccctttttgtggagaggtactatgtgtgttt
+3845357/1
CCCFFFFFHHHHHJJIJJJJJJJJJJJIHHIHIHIJDGHIIJJIIFHHIH
@3845358/1
cttacatccttgtttatttccctttttgtggagaggtactatgtgtgttt
+3845358/1
CCCFFFFFHHHHHJJJJJJJJJJJJJJJGHIGHGHIDHHJJJJIIFHHHG
@6114953/1
tctaaaacagaaatatactgtaatacgatggatgattcattaatggacac
+6114953/1
CCCFFFFFHGFHGGIJGHJJFHIGIIJJJJJJJJJJJJJJJJIJJIJJIH
@4768126/1
gcaagtcaaagaagctagccaagagaatggcggctcacaagatgtggcaa
+4768126/1
CCCFFFFFHHHGHIJJJJDIJJJHJGIIJJJJIGIIIICHEGGEH@HGGG
@2935253/1
cggaaaatgctcgaaaactcaattggcgcacattcagcaggttttttaac
+2935253/1
CCCFFFFFHHHHHJJJJJJJJJJJIJJJJJJJJJJJJJJJJFHIJJJJJJ
@2935461/1
cggaaacaagttgagaaatcctttagttttccttttttattcggtataac
+2935461/1
CCCFFFFFHHHHHJJJJJJJJJJJJJHIJJJJJJJJJJJJJJJJGHJJJJ
@2043383/1
caggaattggaggaggagggtacgaaggaactggaggataactgtagacg
+2043383/1
@CCFDFFFHGHHHHGIDHJJ2CFHIJJIHJJJJJJJJIJIJJJJJJJJII
@4288903/1
ctttgacttgccagtgccaatttcgcggaatttcaaaacatgacaagcga
+4288903/1
B@BFFFFFFFFHHI>EEFIIJIIFGGHIHGIJGIGHGIGIGGGGIGIJHG
@4779154/1
gcacacttttacttcagctacttgaaccgtacgtcaaatgtcgcaaatta
+4779154/1
CCCFFFFFHHHHHJJJIJJJJJJJJJJJJJIJJJJJJJJJIJJJJJJJJI
@1578862/1
caacggtcaacatttcccacctttttcactcaaccatagctttctcagcg
+1578862/1
@@@FDFFFHHGBFHEHJIIJJJJIJJCCHGIHIJJJGICHIIJIJIIGIH
@5779268/1
gtttttcatcgccatacataaattatgggcgaccaccagtggtactatga
+5779268/1
@BCFDDDDHHHHHIJIJGIJIJJIJIIIJJJIJJIJJJJHHJBGIIJJJJ
@6654280/1
ttccacacagcatctaatgacattccagaatctaaaaatattgcacctgc
+6654280/1
CB@FFFFFHHHHHJJJJJCHIJJJJJJJJJJJJJJJJJJJJJJJJJJJJJ
@5194216/1
ggtttaggtatttgtggtatctgtcgatgttgccagaacgtaagatatcc
+5194216/1
@@8BDEFFDHHHHJIJIEIIJJJJHIJIJJJJJJJJJJJJIJJJJIIJJJ
@2953153/1
cggaccgattcagcccccaccaagggaagggggcggcccccatcccaaca
+2953153/1
CC@DFFFFHHGHFHGIJJJJJJJIJIJJIIIIIIDDDDDDDDDDDDDCD<
@6135633/1
tctccatattcctttatcaacattcacttctttaccggcatagcctaatc
+6135633/1
?@@FFFDEDHHGFIIGHGIIGCGEHHIIIIEHIIIIIIIIGEGHHB?GHI
@6135634/1
tctccatattcctttatcaacattcacttctttaccggcatagcctaatc
+6135634/1
@@@FFFFEHHHHHJJJIIIJGGHIGJJIJJJJIJIHIIIIIIJGJFCGGH
@2502981/1
ccggggctctgtgatttcttagtgtcaatagtgctgccgttacttcctca
+2502981/1
CCCFFFFFHHHFHIJJJJJJJJHEGE?EFIGGIJJJJJJJJJJJJJJJJJ
@1212797/1
atttctgttttagaagtctcctcattaacctcttgttttatatccatatt
+1212797/1
@CCFFFFFHHHHHIJJGGIJJIJJJJIJJJJJJJJIJJJJJJJJIJJIJJ
@1216618/1
atttgaaagacacattggttacaagtttgcagaccgttcatatttattgc
+1216618/1
?@CFDFFFHGHFHIIBHIHIGIIIIF@HGAHEEHGIGGIGHHIIIGIIGG
@4795928/1
gcagcatcatgtttactaatctgctttgagcaaccagtaccagttgcttc
+4795928/1
CCCFFFFFHHHHHJJJJJJJJJJJJJJJJJJIJJJIJHIJJJJIJJJJJJ
@4796387/1
gcagcatgcaagagagtccaaagagaaggttatgaaccggcaataacttt
+4796387/1
CCCDFFFFHHHHHJJJIIJJJJIIIJJJJHIJJJJJJJIJJJIJJJJJJI
@1593246/1
caactggtactggttgctcaaagcagattagtaaacatgatgctgcatac
+1593246/1
CCCFFFFDHHHHHIJIJJJJJJJJJJJJJJJGIJJJJJJJJJJJJJJJJI
@3872217/1
cttagtgtcaatagtgctgccgttacttcctcaagcgctggtaacgcttt
+3872217/1
?@?DD:AADACFFFAEFGHFGGFEG@?FFEHGGCHIIIA?G?BBFEGGGI
@2969326/1
cggatacagaacttggaccttttagaatcgagtttacaggtgatcatcag
+2969326/1
CCCFFFFFHHHHHJJJJJJJJJJIJJJJJJIJFHIIJJJJDGHJJIJJJJ
@4308766/1
ctttgcttgaagtaataaatgcagacagatataataataaacttacg
+4308766/1
CCCFFFFFHGGHFHIJJJJFHJBGJGIJIIIJJJJJJJJIJJJIJJJ
@4308767/1
ctttgcttgaagtaataaatgcagacagatataataataaacttacg
+4308767/1
CCCFFFFFHHHHFHJJJJJJJIJIJJJJJJJJJJJJJJJJJJJJJJJ
@4308768/1
ctttgcttgaagtaataaatgcagacagatataataataaacttacg
+4308768/1
CCCFFFFFHHHHHIJJJJJJJIIJIJJJJJJJIJJJJJJJJIJJJJJ
@5206770/1
gtaaaatcttgcttcatgattgaaaatttgcaaggtttggaggagttgta
+5206770/1
CCCFFFFFHHHHHJJJJJJJJIJJJJJJJJJJJJJGHIIJHIJHJGIJIH
@1597303/1
caacttcatgtacaaatacctcaccttacaaaataaaatacggcaaagag
+1597303/1
CCCFFFFFHHHHHJJJJJJJJJJJJJJJJJJJJJJJJJJJJJJJIJJJJI
@6674295/1
ttcctactgtctttttaaatatgaattgtctacgagcaataccgat
+6674295/1
CCCFFFFFHHHHHJJJJJJJJJJJJJJJHIJJJJJJJJJJIJJIGI
@5808193/1
taaacactggatcttgaattttcttttcagcacaaatgtcttttaaagga
+5808193/1
CCCFFFFFHHHHHJJJJJJJJJJJJJJIJJJJJJJJJJIIJJJJJJJIIG
@1225043/1
atttgatgcaaagtatagaggttgtacccaaacttttcggggtgcaatct
+1225043/1
@CCFFFFFGHHHHFHHJIHIJHIJJJJJJJJJIJJJJJIJJJDHIIJJJH
@1225044/1
atttgatgcaaagtatagaggttgtacccaaacttttcggggtgcaatct
+1225044/1
CCCFFFFFHHHHHHIJIJJJJGIEHJJJJJJJJJJJJJJJIJFGHJJJJJ
@5215821/1
gtaaatcacagccttgttctagtacagatgtggaaacgagaatattgcat
+5215821/1
B@CFFFFFHHHGHJJJIIJIIJHIIIJJJJIHJJJJJJDHGIGIJJJIIH
@7112795/1
ttttacttcagctacttgaaccgtacgtcaaatgtcgcaaattatgtcac
+7112795/1
@@@FDDDDDDHHDHGGIGGHGGIHAE?EHIIGGID<;F@FFGGIIHFGEE
@1611807/1
caagaaatggcctccatgccgagcaagactcccgtcagcgtcctccagga
+1611807/1
C;@FFFFFHHHHHJJJIJJJJIGIJJJHJJJJJJJJIJJJJJJJJJJJJE
@1611808/1
caagaaatggcctccatgccgagcaagactcccgtcagcgtcctccagga
+1611808/1
CCCFFFFFHHGHHJJJJJJJJJJJJIJJJJJJJJIJJJJJHIIJJJIIJE
@1611809/1
caagaaatggcctccatgccgagcaagactcccgtcagcgtcctccagga
+1611809/1
CCCFFFFFHHHHHJJJJJJJJIJJJJJJJJJJJJJJIJJJIIIJJJJJJA
@7114201/1
ttttagaataacattgacattctataaagacgttagagaggttcactaaa
+7114201/1
CCCFFFFFHHHHHJJJJJJJJJJIJJJJJJJJJJJJJJJJJFHIJJJJJJ
@6694473/1
ttcggagttttgcctgttccgtagcagacggccactggcaaagtggatag
+6694473/1
@@CFFFFDFHHHHIIJFGIHIHIIHCGHHGJIJIJGIIIHIIH@FIGHIF
@6698059/1
ttcgggttctatgtagactttgcctctggccgcagctaaatgggcatagt
+6698059/1
@@@D??AACACFF<E@EEBE>@FD>CFFEAFEIGBD@GG@BB>8?F;F@F
@2990057/1
cggcaagaagttggccgatttgcagactctcagcttcaacgccaaggact
+2990057/1
CCCFFFFFHHHHHJJIJJJJJJJJJJJJJJJJJIJJJJJJHIIJJJJIII
@6163562/1
tctgtcttctcacagagatcttcgacaaaatcgtctctggttttttcaaa
+6163562/1
CCCFDFFFHHHGHJJJJJJJJJJJJJJJJJIJJHIIJJJJFHIJJJJJJI
@6163563/1
tctgtcttctcacagagatcttcgacaaaatcgtctctggttttttcaaa
+6163563/1
CCCFFFFFHHHGHJIIIJIIHIJJIIJJJJJIJGGGIIIJFGIIJJJJII
@4829437/1
gccaatttcgcggaatttcaacacatgacaagcgatggtgaactgccttt
+4829437/1
CCCFFFFFHHHHHJJJJJJJJJJJJIJJJJJJJJJJJJHIJJJJJJJJJJ
@7121216/1
ttttatgttccgaaacaactggaggaggcgttaatagacgcacaataccc
+7121216/1
CCCFFFFFHHHHHJJJJJJJJJJJJIJJJJIIJJJJJJJJJJJJJJJJHH
@3419049/1
ctccatgtggacccatttgctttggtggggaactttgttgttgacgttca
+3419049/1
@@@BBDDEHHFGFIIJIJIJIJJIJFFHIIF@GGIIIIIGGHGIEGGCFF
@3419050/1
ctccatgtggacccatttgctttggtggggaactttgttgttgacgttca
+3419050/1
CCCFFFFDHHHHHJJJJIJIJJIJJCFHJJIJJIJJIIIJIGGGIJJIIG
@2088772/1
cagtttgcgtttcaatgcatcgataa
+2088772/1
??@DBDD4=<C:FEEC@3CEHBFE;2
@5848697/1
taagtggtaagtagaaggtaagccacttaagcacacatgttacataaatg
+5848697/1
BCCFDDFDHHHHHJIJJJGFIHIJJJJJJJJJJJJJJJJIJJJJJJJJJI
@372237/1
aagaaaccctgaacctggaaaagcaggtcgcaaaatacccgtagaaacga
+372237/1
CCCFFFFFHHHHHJJJJIJIIJJJEHG?FGIIIJJIJJJJJFFHJJJIGH
@3904809/1
cttcaagagctggcaataaagaaaggctttcaatcaccacattatgaaat
+3904809/1
CCCFFFFFHHHHHJJJJJJJJJJJJJJJJJJJJJJJJJJJJJJJJJJJJJ
@2535784/1
cctaaactcacttttttccgaaaaaatatcgcaatagctcaaaagggaac
+2535784/1
@CCFFFFBHHHHFIJJGHJJJJJIJIIIIIJJJJJJIJJIJIIIJJJGII
@2537099/1
cctaaccaccttacagattgttaccagaggctagaattcctgggcgacgc
+2537099/1
C@@FFFFFHHGFHJJJIJJJJJGIJJJJJJJJJIIJJJJJIHJIHIHIJI
@7139762/1
ttttccactccaaagagatatttatcaaaatggcaagttatcataatgaa
+7139762/1
CCCFFFFFHHHHHJJJJJJJJJJJJJJJIHHHIJJJJIIJJJJJJJJJJI
@3019110/1
cggctcacaagatgtggcaatccttgcaggatttacccgtggagggtaac
+3019110/1
CCCFFFFFHFHDDIGHGIHGHIIFH<EGGIEIIJIGIJJJGIDGGI6BGE
@4848387/1
gcccccttcccttggtgggggctgaatcggtccggccgagtgcatcatgg
+4848387/1
CCCFFFFFHHHHHJJHIJJJJJJJJJJJJJHIJJJJJHFF?CCEEEDDDD
@4849210/1
gcccggagcggctgatatcaccaatcaggtggtgacatcgttcgatgaca
+4849210/1
CCCFFFFFHGHHGJIJJJJIJJJJJJJJJFHIFHJIJJIJHIJJIJJIHH
@2099992/1
catagaatggtggtggccatctgcgggacatgcacatctcttggagccag
+2099992/1
BCCFFFFFHHCFHEGBHHJJGHIGIJJJJJJJIIIJJJIJJJJJIJIJJC
@3028976/1
cgggagtcacttttccgaccaagagatccagcaagttcttggctgccgaa
+3028976/1
@?@DDFDDDHFHHIIIIII:GCHEHHIEEECHHBGGGIIGIGGIIFA@;@
@395429/1
aagactcccgtcagcgtcctccaggagttgctgagccgtcgcggcatcac
+395429/1
BC@FFFFFHGHHHJJJHJIIGIGIIIICFHGHIIJFIJGHHJIGF>DFEE
@2550383/1
cctcaacccattacacaagacccccaaccccaacaaggaggtaaaaagaa
+2550383/1
CCCFFFFFHHHHHJJJJJJJJJJJJJJJJJJIJJJJJJJJJCGGIJJJJI
@3034258/1
cgggcccagatggcattcatgcagaaccgattaagaaaggggcagacaac
+3034258/1
C@CFFFFFHHGHHJJJJJJJJJJIJJJJJJJJJJJJJJJJJJJJJJJJJJ
@2113850/1
catcattcgtcgtgtaccacatctcggatcttgctactaatattcgattc
+2113850/1
CCCFFFFFGHHGHIIJJJJJJJJGIJJJJJIJJJIJJJJJJJJJJJIIJJ
@3040211/1
cggggctctgtgatttcttagtgtcaatagtgctgccgttacttcctcaa
+3040211/1
CCCFFFFFHHHHHJJJJJJJJHHIJFIIIIIIJJJJJJJJJJJJJJIJJI
@7166004/1
ttttgagtattttaatgtaataaacagaacatgtaagaagtgaataatgt
+7166004/1
CCCFFFFDFHHHHJJJJHHJJJJJJJJJJJJJJIIJIJJJHIIJJIJIIF
@6192576/1
tgaaaagggagcatttatttgatgcaaagtatagaggttgtacccaaact
+6192576/1
CCCFFFFFHHHHHJJJJJJJJJJIJJJIJFHIJJJJJGHIIJIJJJJJJJ
@5876211/1
tacatccttgtttatttccctttttgtggagaggtactatgtgtgtttgg
+5876211/1
CCCFFFFFHHHHHJJJJJJJJJJJJIFHJHIHIJDGHIIIJFIFHHIJJJ
@5259014/1
gtagatttccgtgaagtggtccgtgccccttgcggttaccccttctgttg
+5259014/1
@@@<DDDDF<:AD7A:2ABCHEF?AEGEF=GF@CDGF<D@FFIIDEFCFF
@5259015/1
gtagatttccgtgaagtggtccgtgccccttgcggttaccccttctgttg
+5259015/1
CB@FFFFFHHHGHJJJHIJHHGHHHIJJJIJJJJIIJIJJJJJJJJJIII
@5259016/1
gtagatttccgtgaagtggtccgtgccccttgcggttaccccttctgttg
+5259016/1
CBCFFFFFHHHHHJIJFHIIHJJAHIJJJJJJJJJIJIJJJJJJJJJGII
@5263309/1
gtaggctgtttaacacaatgtgttaaagtaagaactgtgttaaaaatgaa
+5263309/1
@@@DDDDDACCFBGHGHIAC<CACEHC<2C??DFGEHCH@F?CGHGIEBC
@419478/1
aagctatacagtagtcaaatttgtatccattatcactttttgttgccgtg
+419478/1
CCCFFFFFHHHHHIHIJJJJJJJFIIJJJJJJJIJJJJJJJJJJJJJJHH
@2123842/1
catctgttaacttcgtagctcctttaaaagacatttgtgctgaaaagaaa
+2123842/1
CCCFFFFFHHHHHJJIJJJJJJJJJJJJJJJJJJJJJIGJJIJJJJIJJJ
@7176950/1
ttttgattcagcgctgattctgcacacattcgatctctgatagtagatgg
+7176950/1
@CCFFFFFHHHHHJJJJJJJJIJJJIJHIIJIIIJJJJJIJJIHGIJIJJ
@7176960/1
ttttgattcagtgctgattctgcacacattcgatctctgatagtagatgg
+7176960/1
CCCFFFFFHHHFHJJJJJJJJJJJIJJJJJIHIJJJJJJJJJJHHIIJJJ
@2563883/1
cctcgagtacctcaaaatcatgaccaaaaagtgaacagctatcgatacac
+2563883/1
BCCFFFFDHHHHHJJJJJJJIJJJJJJJJJIFGIIIJJJJJJJJJJJIJI
@1652176/1
caagagcataaagtatgtctagaacgattttacctttgcgcgaaaagtga
+1652176/1
CCCFFFFFHHHHGGHIGIGIJJJIJJJJJJJJGEIJIEHIGGIEEHEGII
@1652177/1
caagagcataaagtatgtctagaacgattttacctttgcgcgaaaagtga
+1652177/1
CCCFFFFFHHHHHFGIJIJJJJJIJJIJJJJJJJJJJJJJJJHIJJJFHG
@5275164/1
gtattctacattccaccttgcgtcttacgttgtttgatttcgccagttcc
+5275164/1
CB@FFFFFHHHHHJJJJJJJJJIJIIIIJHIJIJJIGHHJIGIIHEHIGI
@1290407/1
attttttagtgaacctctctaacgtctttatagaatgtcaatgttattct
+1290407/1
CCCFFFFFHFHHHJJJJJJJJJJJIJJJJJJJJJJJJHIJJJJHGJJJJI
@1290408/1
attttttagtgaacctctctaacgtctttatagaatgtcaatgttattct
+1290408/1
CCCFFFFFHHHHHJIJIJJJJJJJJJJJJJJJJIJJJHIJJJJIJJJJJJ
@1291005/1
attttttatatagtgccccgatgatatgatatgtatttattatattgtga
+1291005/1
?@?DDDFDBH?FFABFGIGIGIGGHGFHGHGCHFFHHGCHIGIGGHIFFH
@443552/1
aagtgaccaaagcaaagacgcaataagtgatacaagaaaatatacagact
+443552/1
@CCDFFFFHHHHHJIGIGJIIJJJJJJFHIIJJJIJIIJJJJJIJIJJII
@5300064/1
gtcacataaatgtcaaaatgccaca
+5300064/1
?;?D=BBADFD8FGG@BACH?<<B:
@7208361/1
tttttaaatcccatagttaataatattgatttatcaggactatatatgac
+7208361/1
CCCFFFFFHHHHHJJJJJJJJJJJJJJJJJJJJJJJJJIJJJJJJJJJJJ
@6788680/1
ttgctgttgtctagctccaggttgttgttgtgaaggagctggctgctgtt
+6788680/1
<B@FFFDDFFHHFJJIJJIIIFCHHIGEHIEHEGAF;FHHJIHEGBFHHG
@7212197/1
tttttagaataacattgacattctataaagacgttagagaggttcactaa
+7212197/1
CCCFFFFFHHHHGJJJIJJJJJIJJJJIJJJJJJJJJJJJJJFGIJJJJJ
@5312017/1
gtcatatatagtcctgataaatcaatattattaactatgggatttaaaaa
+5312017/1
CCCFFFFFHHHHHJJJJJFEAICIHHJJJJJJJJJJJJJJJIJJJJJJJJ
@7222087/1
tttttcactcaaccatagctttctcagcgtgtttaatttcgttccattta
+7222087/1
@@CFFDFDHFFHHJEHIJEIGIEHHAAEGFFGHIGIJJJDHHG@DIGIIH
@798293/1
agatcttcgacaaaatcgtctctggttttttcaaatttgttcagcaactc
+798293/1
@@@DDDADDFFFFIBG?<CGG;HHF1?FFFFEIFFGIIFGIFIICFCEFF
@4394582/1
cttttttcgggtttggaaaaatttcaaattgttcaggtaaaatcttgctt
+4394582/1
CCCFFFFFHHHHHJJJJJJJIJJJJJJJJJJJJJIJJIIJJJJJJIJJJJ
@4400086/1
gaaaaaacgagagacgattttgtcgaagatctctgtgagaagacaga
+4400086/1
CCCFFFFF:FHHHJJIJJJJJJHGIJJJJJIJJJJIIJIIJJIJGHI
@804441/1
agattcgattatagagtaagagtagccggagtggaagcaactggtactgg
+804441/1
@@CFFFFFFDFDHGIIHHIJJJ<ABHHGGGI1CGHGHIGGIGCF?FGHGG
@4403970/1
gaaaaacccacaattcgagaaaaatcaagagatatgttgttgtatattgt
+4403970/1
CCCFFFFFHHHHHJJJJJJJJJJJJJJJJIJIJJJJIIJIIJHIJJJJJG
@2167618/1
cattttttctcaatttcagtctttgtctatcggtattgctcgtagacaat
+2167618/1
CCCFFFFFHGHHHJJJJJJHJJJJJEIJIJJJJGIJJJJIJIIJJIJJJJ
@1703518/1
caagttacaagtgccgaagtacgagctattcgagcagcatgcaagagagt
+1703518/1
CCCFFFFFHHHHHJJJJJJHHIJJJJJJJJJJJJJJJJJJJJJJJJJJJG
@3110375/1
cgtgaagtggtccgtgccccttgcggttaccccttctgttgggatggggg
+3110375/1
??=ADDDEACBFD@FEGBGGEDEFDAC?@BBDHIIIGHDGIE@28;C@@<
@6237854/1
tgacaacttaaactatcctccacctacacaagctcaatacaatccccaca
+6237854/1
CCCFFFFFHHHHHJIJJJJJJJJJJIJJJJGGJIIGGIJJIGHIJJJJJJ
@1713263/1
caataaagtacccaaatcacccattagagaactcttggaactcgaaccag
+1713263/1
CCCFFFFFFHHHHJJJJJJJJJJJJJJJJJJJJJJJJJJJJJJJJJJJJI
@830166/1
agcgtcctccaggagttgctgagccgtcgcggcatcactcccaaatacga
+830166/1
CCCFFFFFHGHHHIJHIJJJIIIJJJHIJJJJJIIJJJJJJJJHHDHHFF
@3494724/1
ctcgtatagatgtcttgttattaaataatcgagtacagcgtcgcccagga
+3494724/1
CCCFDFFFHHHFHIJJJJJIIIJJHIIJJJJJJHIIIJDIFGIDIIHHII
@4944605/1
gctcggctgagaatcggtattcggg
+4944605/1
@@@BDFFFGGHHFHGGGFHII>GGH
@4944606/1
gctcggctgagaatcggtattcgggactgaaagacactaagattaccaag
+4944606/1
CCCFFFFFHHHHHJJJJGGIJIIJJIJJJJJJJHIJJIJJJJJIJJJIJI
@1325965/1
caaaaagtgaacagctatcgatacacagtcatagatccaatcctataatt
+1325965/1
BCCFFFFDHHHHHJJJJJJJJJJJIJJJJIJJJIIJIJJJJJJJIJJIJI
@1716810/1
caataatctatgcaaaccataccaacccttatcagaggaaggtgcaccca
+1716810/1
@CCFFFFFHHHHGJJJJJJJJJJIJJJJJJJJJJJIJIFHJJ?GHIGIIE
@1717019/1
caataatgcaatgtgtttaaatttttgtcgagtcaaaagcgaagaatatt
+1717019/1
CCCFFFFFHHHHHHIIJJIJJJJJJJJIIJJJHHJJJJJJJIJJIJJJJJ
@4949772/1
gctgaatctcagatggattgagctgttgagttgatcctgcttgtgaatct
+4949772/1
CCCFFFFFHHHHHJJJIJJJHIIJJJJJHJJIJJJJJJJJJJIHGIJJJI
@838227/1
aggaaacaaaaaacgccaagtgatacattagttttctactttccttaaca
+838227/1
?B@DFFFFHHHHHJJIJJEHEGFGIIIJJJJGIJJJJJJJJJJJIJIIJJ
@2187101/1
ccaaacttttcggggtgcaatcttcttttccggaaaatgctcgaaaactc
+2187101/1
CCCFFFFFHHHHHJJCGIJJJJJJJJJJJJJJJJJJJJJJJJJJJJJJJJ
@2187102/1
ccaaacttttcggggtgcaatcttcttttccggaaaatgctcgaaaactc
+2187102/1
CCCFFFFFHHHHHJJFHIJJJJJJGIJJJJJJJIJJJJJJJJJJJJJJJE
@6244708/1
tgacatcgttcgatgacaaagtgatgggcaatcccattggctggctccaa
+6244708/1
CCCFFFFFHHHHHJJJIJJJJHIIJJJJJHJJJJJJJJJJJJJJC>DHBE
@4422021/1
gaaaaatgaggctctgtgccaagaagtacttttgtggaatatagcaaact
+4422021/1
CBCFFFFFHHHHHJJJJIJIJJJJJJHHIJJJJIHIJIJJIIJJIGIIJJ
@6245198/1
tgacattccagaatctaaaaatattgcacctgctacggattcaaagacat
+6245198/1
CCCFFFFFGHHHHJJJIJJJJJIJFIIJJJJJJIJJJIIHIIGIJGIIJJ
@4965524/1
gctgtgtaactagattatatggaattgccataggaccatcactcaacaaa
+4965524/1
CCCFFFFFHHHHHJJJJJJJJJJJJJJJJJJJJJJJJJJJJJJJJJJJJI
@4426940/1
gaaaaattggctgatggaaggagagttagagttactgtggaagtatttgg
+4426940/1
CBCFFFFFHHHHHIJJJGIJJGGCHHIIJHIHIJJIIIIJDEHBGIIJJJ
@3515050/1
ctcgttttcttcatctatttgccacacactatcatcgttgtaaagtttga
+3515050/1
@CCFDDFFHGHHHJJJIIJJFIIJJJJJJIIIJJJIJJJJIIFIJAHGEH
@3515051/1
ctcgttttcttcatctatttgccacacactatcatcgttgtaaagtttga
+3515051/1
CCCFDFFFHHHHGIJIIIJIIIIJJJJJJJIJJJIIJGGIIJIJIIHIHI
@4974659/1
gcttgaggaagtaacggcagcactattgacactaagaaatcacagagccc
+4974659/1
=?@DDDDDHFFDBHIIIIIG<?FC?EGE<FEGGEHGGGC@BBDH9BFGIH
@861151/1
agtaaaacaagaagaaagtaaagttacaccagttgaagaaatacaaacaa
+861151/1
CCBDFFFFHHHHHJJJJJFHHIJJIJJJJJJJHIJIIJJJJIHJJJJJJJ
@3515857/1
ctctaaagctatctactcgttatataatcatcattcaaacattgaagcca
+3515857/1
B@CDDDEFHGGHFIJIJIIIIJJJIJIJJJJJJJJJJGIJJJJJIJGIJJ
@3515858/1
ctctaaagctatctactcgttatataatcatcattcaaacattgaagcca
+3515858/1
CCCFFFFFHHHHHJJJJJJHIIIIJJJJJIJJJJJJJJJJJJJJJJJJJI
@2631055/1
cgaaaactcaattggcgcacattcagcaggttttttaacagtttgaaaac
+2631055/1
CCCFFFFFHHHHHJJJJJJJJJJJJJJJJJGIJJJJJJJJJIIJJJJIJJ
@4980495/1
gctttatcgggttctgctaagtggtaagtagaaggtaagccacttaagca
+4980495/1
CCCFFFFFHHHHHJJJJJJJJFHIHHIJHGIJJJJGDHHJJJJJJJJJJI
@1353195/1
caaaactgttgcgactagcacaacaaaaaagatggcgaaacaattagcag
+1353195/1
BCCFFFFFHHHHHJJJJJJIJJJJJJJJJJJJJJJJJGJJJJJJJJJHHH
@3994047/1
cttcggagttttgcctgttccgtagcagacggccactggcaaagtggata
+3994047/1
CCCFFFFFFHHHHJJJJJJJJJIIJIJJJJJJIJJJJJJJJIJJFGIGHI
@4982027/1
gctttctcagcgtgtttaatttcgttccatttatcaaggttttcaaactg
+4982027/1
CCCFFFFFHHHHHHHIJJJJJJJJJJJJJJJJJJJJJJICGHJJJJJJJI
@4982028/1
gctttctcagcgtgtttaatttcgttccatttatcaaggttttcaaactg
+4982028/1
CCCFFFFFHHHHHIJJJIJJJJJJJJJJIIJJJJJJJJJFHIJJJJJJJI
@1735510/1
caatcttccgctaccgcgtgttccttaacaacgatctggtggccaccgga
+1735510/1
CCCFFFFFHGHHHJJJJJIIJIJJJJIIIIJGJJJJJJJGIJJJJJJIJE
@877995/1
agttattcggacaagttataccgaataaaaaaggaaaactaaaggatttc
+877995/1
@C@DFFFFHGGHHIJGGIGJJJJJJIJJJJJJJJJJJJJJIJJJJGJIJI
@2638732/1
cgaaacaactggaggaggcgttaatagacgcacaatacccggcgaactgc
+2638732/1
CCCFFFFFHHHHHJJJJJJJJJJJJJJJJJJJJJJJJJJJJJJHDDDDDD
@4005926/1
cttctagcagctttaatgcattgtatgcagcatcatgtttactaatctgc
+4005926/1
CCCFFFFDFHHHHIJGGHIGIHCCFHEFHHIJIIGDHEFFGHHIIJJGGC
@888827/1
ataaaagtaatataaccttagatttcgaggcaaattgattgatttgccca
+888827/1
@CCFFFFDHHHHHJJJJJJJJJJJJJJJJJJJJJJJJJJJJJJJJJJJJI
@3535862/1
ctctgatagtagatggtaactgttcaaattcctcttcctcacgaggacac
+3535862/1
B@C4ADEFHHHHHIJJGFJJJJHGIJJJJJHIJJJJJJJJJJJJJJJJJI
@6261469/1
tgagaatcggtattcgggactgaaagacactaagattaccaagttgggca
+6261469/1
CCCFFFFFHGFHHIJIJJJJJJJJJIIJJJJJJJJJJIJJJJJHIJJJIJ
@1750272/1
caattatatattatatattcttaagttacaatatacaacaacatatctct
+1750272/1
CCCFFFFFHHHHHJJJJJJJJJJJJJJJJJJJJJJJEHJJJJJJJJJJJJ
@5424993/1
gtgacatcgttcgatgacaaagtgatgggcaatcccattggctggctcca
+5424993/1
CCCFFFFFHHHHHJJJJJJJJIFHIIHIIIIJJJJJIJJGIJIJJG@FHE
@4449465/1
gaaaattcaagatccagtgtttaaggaactatcagatgttggtccgccac
+4449465/1
CCCFFFFFHHHHHIJJJJJJJJJJJJJJJJJJJJJJJJGIJJIJJJJJJJ
@2214315/1
ccaagagaagaaagctatacagtagtcaaatttgtatccattatcacttt
+2214315/1
CCCFFFFFGHHHHJJJIJJJIIGJJFJIIJJJJJIJIJJIJJJJJJGIJI
@2214316/1
ccaagagaagaaagctatacagtagtcaaatttgtatccattatcacttt
+2214316/1
CCCFFFFFHHHHHJJIIJJJJJFHJHIGIJJJJJHIJJJJJJJJJJJJJJ
@909690/1
ataatcattagacaatgattattataggaccgacttgcatttcataatta
+909690/1
CCCFFFFFHHHHHJJJJJJJIIJIIJJJJJJJJJJJJJJJJJJJIJJJJJ
@5442433/1
gtgccccgatgatatgatatgtatttattatattgtgaaaagggagcatt
+5442433/1
B@@DFFFFHHHHHJIJIJIIHHHIIJIIJIJJJIIIIIJJJJJIJJJJJH
@3158772/1
ctaaactcactttttttccgaaaaaatatcgcaatagctcaaaagggaac
+3158772/1
CCCFFFFFHHHHHJJJJJJJJJJJJGHIJJIJJJJIJJJJJJIJJJJJHG
@2663565/1
cgaactggtccaaatcgagggcgccatccacgagccaatcttccgctacc
+2663565/1
CC@FFFFFHHHGHJGJIHIJIIGI0DHIJJJIJJIJIGIIJJIJIIEHEC
@2666417/1
cgaagaaagacgccaaacattcggcagccaagaacttgctggatctcttg
+2666417/1
CCCFFFFFGGHGHJJJJJJJIJJIIIIIIIJJIIJJJJIJIJFHGHGIJJ
@3566230/1
ctgaaaatgagcacaaaacccaggaagaagtactgcgaaagttcaggtgc
+3566230/1
CCCFFFFFHHHHHJJJJJJJJJJJGIJJJJHHJIJJJJJJJHJJJJJDFH
@3569352/1
ctgaaagacactaagattaccaagttgggcaaccagcagtcccacaaagt
+3569352/1
<@?DDFFFHHGDDHIIFBFIFHBFHIEHGH@FBFHEGIGBBDDHHEFHII
@1785466/1
cacaagatgtggcaatccttgcaggatttacccgtggagggtaacaatct
+1785466/1
@@@?DDDFDB?FHGIJJIGEDGGHEIEGIIGGHICDA@DEI8?DFGIGGA
@4050254/1
cttgaagtaaaacaagaagaaagtaaagttacaccagttgaagaaataca
+4050254/1
CCCFFFFDHGHHHJIJJJJJJJJEHGHJIJIJJJJJJJIJJJJJJJJJJJ
@4050255/1
cttgaagtaaaacaagaagaaagtaaagttacaccagttgaagaaataca
+4050255/1
CCCFFFFDHHHHHJJJJJJJJJJFHJIJHIJJJJJJJIJJJJJJJJJJJJ
@4050256/1
cttgaagtaaaacaagaagaaagtaaagttacaccagttgaagaaataca
+4050256/1
CCCFFFFDHHHHHJJJJJJJJJJFJGJJHIJJJJJJJHJIJIJIJJJJJI
@4050257/1
cttgaagtaaaacaagaagaaagtaaagttacaccagttgaagaaataca
+4050257/1
CCCFFFFEHHHHHJJJJJJIJIJHIJJJIGGJJJJJJIJJJJJJJJJJJJ
@4494662/1
gaaattccgcgaaattggcactggcaagtcaaagaagctagccaagagaa
+4494662/1
CCCFFFFFHHHHHJJJJJIJJJJJJJJJHIJJJJJJIIJJJJJIIIIJII
@2251661/1
ccacatcttgtgagccgccattctcttggctagcttctttgacttgccag
+2251661/1
C@?DDFFFHHHHHJJIJJJIJJJJJJJIJJIJJJJJJIIJFGIIJIIJIH
@1816255/1
cacatctcttggagccagccaatgggattgcccatcactttgtcatcgaa
+1816255/1
CCCFFFFFHHHHHIJJJJIJJJJJJJJIJJIJJJJJJJJJJIJJJJJJJI
@1817232/1
cacatgtaaaattgaaattaaagcggaggttaagaaagaaagtgtgcacg
+1817232/1
@@CFFFDDFHDHFIHIGGIIIJHFH6?EGGHIJIGHIGHIIJ9DBDFDHI
@4530126/1
gaagaagatgaagaagatagttccttcaaactttacaacgatgatagtgt
+4530126/1
@@@DFDDFHHHHHGGIJIIEHFIJGGIJJJGIJIJIGHIHEFHIGJGIH0
@2730067/1
cgacatttgacgtacggttcaagtagctgaagtaaaagtgtgctccattg
+2730067/1
CCCFFFDFHHHHHJJJJHIJJJJHGIJJJJJJHDHIJIBGGHIJJJJJJJ
@2278261/1
ccagacaaagcacctatcgaatcgaatattagtagcaagatccgagatgt
+2278261/1
CCCFFFFFHHHHHJJJJJJJJJJJJJJJJJJJGIIIJJJJJJJJJIIIIA
@6344104/1
tgctatccttctctttgacattgcttgtggtcacttttcgcgcaaaggta
+6344104/1
@CCDFFFFGHHHHJJIJJJGIIJJJIJFGGFHIJIJJJIJJIIIIIIJ=E
