# Supplementary material for: Identification and comparison of key RNA interference machinery from western corn rootworm, fall armyworm, and southern green stink bug
Source: PLoS One. 2018 Sep 5;13(9):e0203160. doi: 10.1371/journal.pone.0203160 (PMC6124762; doi:10.1371/journal.pone.0203160)
Supplement: S2 File — (TGZ) [file pone.0203160.s012.tgz › data/fastq/wcrw/1_Early-egg_EE_Rep1_aligned.fq]

@2569392/1
cgaaaactcaattggcgcacattcagcagg
+2569392/1
?;;DDDDDA?FDH@@BFBAA@F<?CFEEHG
@2569393/1
cgaaaactcaattggcgcacattcagcaggttttttaa
+2569393/1
@@@DDDDBDAHBFBGEE@:ECDH9GCEDEH8CGHII@F
@2569394/1
cgaaaactcaattggcgcacattcagcaggttttttaacagt
+2569394/1
@@?DFFDFHDHDHAFBA<FGI@GGGGIIDB?DGEI>GHEEA9
@2569395/1
cgaaaactcaattggcgcacattcagcaggttttttaacagtttgaaaac
+2569395/1
@?;BDDDFHHGDHEEGDFEHEHIIIJIJIJ;DHIJJIJJGGFHICAHIJJ
@2569396/1
cgaaaactcaattggcgcacattcagcaggttttttaacagtttgaaaac
+2569396/1
@?@DDDDDHAH<CCGBHFEHGCFIIIIIIIBFGHIIIGIIG?FF@EIIDH
@2569397/1
cgaaaactcaattggcgcacattcagcaggttttttaacagtttgaaaac
+2569397/1
@@1ADDDDFFHFBDFGIF>GGIIIIIHGGE??DGIIIIIIEDFGGIIIII
@2569398/1
cgaaaactcaattggcgcacattcagcaggttttttaacagtttgaaaac
+2569398/1
@@<DDDDDAHFFHIIGB1CF@EHIIEFHIIIIIGHICDHIGHGG@<FCFD
@2569399/1
cgaaaactcaattggcgcacattcagcaggttttttaacagtttgaaaac
+2569399/1
@@@BDDDDHHHHHHEEHGGGGIIIIIGAGGDFHIIJGHFDFDFGGFHIJI
@2569400/1
cgaaaactcaattggcgcacattcagcaggttttttaacagtttgaaaac
+2569400/1
@C1DDFFFGHHGHIJIJHGGGIJJJJJJJJBGIJJJJJJJJHIIGHIJJJ
@2569401/1
cgaaaactcaattggcgcacattcagcaggttttttaacagtttgaaaac
+2569401/1
C@CFFFFFFHHHHIJGIGEGDFHJJJIIJJFHIJJJGIIIIHIIGIJJJJ
@2569402/1
cgaaaactcaattggcgcacattcagcaggttttttaacagtttgaaaac
+2569402/1
CCCFFFFDFHHBHGIB@@:EFAHDHGF<BH?GHIIIGGCFGFHGCFIIII
@2569403/1
cgaaaactcaattggcgcacattcagcaggttttttaacagtttgaaaac
+2569403/1
CCCFFFFEBFHF?9BFGG:EAHIHIIIIGI;FGIIIGIIIGBHIIHHIII
@2569404/1
cgaaaactcaattggcgcacattcagcaggttttttaacagtttgaaaac
+2569404/1
CCCFFFFFGHHHHGIIIIGGHGIJJJJJJJFHIJJJJJJJIGIJIJJJJJ
@2569405/1
cgaaaactcaattggcgcacattcagcaggttttttaacagtttgaaaac
+2569405/1
CCCFFFFFGHHHHJIJJJIIJJJJJJJJJJGHIJJJJIIJJGIIJJJJJJ
@2569406/1
cgaaaactcaattggcgcacattcagcaggttttttaacagtttgaaaac
+2569406/1
CCCFFFFFHHHFFEEHIGIIJGIIGGIJJJEGHHIGIJHIJAFIJJIJIJ
@2569407/1
cgaaaactcaattggcgcacattcagcaggttttttaacagtttgaaaac
+2569407/1
CCCFFFFFHHHGHIJJIGEHIIJJJJIIIICFHIJJJJJIIHHJIJJJJJ
@2569408/1
cgaaaactcaattggcgcacattcagcaggttttttaacagtttgaaaac
+2569408/1
CCCFFFFFHHHHHJIJJIIIJJJJJJJJJJGHIJJJJJJJJIIJJJJJJJ
@2569409/1
cgaaaactcaattggcgcacattcagcaggttttttaacagtttgaaaac
+2569409/1
CCCFFFFFHHHHHJJIIIGGIJJIJJIJIIDHIIJJGJFIJHIIIFIIIH
@2569410/1
cgaaaactcaattggcgcacattcagcaggttttttaacagtttgaaaac
+2569410/1
CCCFFFFFHHHHHJJJJJJJJJJJJJJJJJGIJJJJJJJJIIGIJJJJIJ
@2569411/1
cgaaaactcaattggcgcacattcagcaggttttttaacagtttggaaac
+2569411/1
@@@FFFFFHHHDH>HHHDEDF@DGHGHIIICFHIIIIIGHGCGI<GBGHI
@2569412/1
cgaaaactcaattggcgcacattcagcaggtttttttaacagtttgaaaa
+2569412/1
CC@FFFFFHHHHHJJJIJJJIIJJJIJIJJFIIIJJJJJJJIHIJJJJJJ
@2569413/1
cgaaaactcaattggcgcacattcagcaggtttttttaacagtttgaaaa
+2569413/1
CCCFDFFFFHHHHIIGGGAGFGHIJJIJIH?FHHJJJGIHIIDHIGEGHJ
@2569414/1
cgaaaactcaattggcgcacattcagcaggtttttttaacagtttgaaaa
+2569414/1
CCCFFFFFFHHHHFJGHIIGIGIJJJIJIJFHIJJJJGIGEHIJJIJJIJ
@5635463/1
gttcattttaaatgaaaaacgtatgttgtttacttcatttgaatctatgg
+5635463/1
BBCFFFFFHHHHHJJJJJJJJGHJJJJJJJJJJJJIIIJIJJJJJIIJJJ
@5635464/1
gttcattttaaatgaaaaacgtatgttgtttacttcatttgaatctatgg
+5635464/1
C@CFFFFFHHHHHJJJJJJJJCGHIIJJJJJJJIJJJJJJJIJJJJJJJH
@2569876/1
cgaaaacttccaaatctcgcctatcaagaggtctgctaaggtcatttctc
+2569876/1
CCCFFFFFHHHHHJJJJJIIJJJJJJJJIIJBGHIIJIGIIHIJGJIJJI
@2058887/1
ccaagagatgtgcatgtcccgcagatggccaccaccattctatgaaatgg
+2058887/1
?@@?ADB3<CC?8<C?G<IEFEB?@9C<EDGEG;??F?GECFDD4BBDD@
@1547171/1
caaggtttttttcctggataagtcactaccatacccttaatttcatcggc
+1547171/1
CCCFF;DDHHHHFIFEGDHIIH?FHIIIIIIIIIIICHIHIIIIIIIIII
@1547290/1
caagtaacacacaatagtggaatgcctatttatttacaaaaagtttctag
+1547290/1
CCCFFFFFHHHHHJJJJFJIIJJJJJJJJJJJJJJJJJJJJJJGIJJJJJ
@4104491/1
cttctctgacggtacgttgtggtgcaaaacaagcaatggcccaaactctg
+4104491/1
CCCFFFFDHHHHHGIIGHGHIJDGHGGIJJJIGHHJJJGGIJJGIIIIJI
@5124174/1
ggcttccttcggagttttgcctgttccgtagcagacggccactggcaaag
+5124174/1
CCCFFFFDHGHG=FAEFFFGHGHFGHIIIIIIIGGHGGHIIHEGGIIIII
@5124175/1
ggcttccttcggagttttgcctgttccgtagcagacggccactggcaaag
+5124175/1
CCCFFFFFGGHFDGEHHIGGJJIIJJJJHJJIJJIIJIIJIJJJJIIJJJ
@1037819/1
attcacttatgaatgtggcataggttctgtcaaaactgttgcgactagca
+1037819/1
?@?7DDDDHDFAFHEEEDGGEGGIHHHCHIBHIJIGECHFCBGIIJJGGF
@2572069/1
cgaaaagtaaacgtcagtttgcgtttcaatgcatcgataagacgaatggt
+2572069/1
@@@DFFBADFHFDCFDACFHADA8FHHHIGGIIIIGGGIIGGHIGIGII8
@2572070/1
cgaaaagtaaacgtcagtttgcgtttcaatgcatcgataagacgaatggt
+2572070/1
@C@FFFDAFFHGHGGBFCHHEA@CGGCFHIIGIGIGBADHD@GFAHCEHB
@2572071/1
cgaaaagtaaacgtcagtttgcgtttcaatgcatcgataagacgaatggt
+2572071/1
CC@FFFFEHHHHHGIJJJJJJJJIJJJJJJJJIJJJHJJIJJJIJJIJJB
@2572072/1
cgaaaagtaaacgtcagtttgcgtttcaatgcatcgataagacgaatggt
+2572072/1
CCCFFFFDHHGHHGHJJHIIIGIHIJJJJJJJJJJJIJJJJJJJJJJJJF
@2572073/1
cgaaaagtaaacgtcagtttgcgtttcaatgcatcgataagacgaatggt
+2572073/1
CCCFFFFDHHHFHEHEGBHICDGEGIIGIGEGCHIIGIGIGGIIGIGII<
@5636904/1
gttccacaaaacgctgaaaaattccgtcggca
+5636904/1
@@@D?BDDFAFD<CBFFFHICB9F9C1::0:8
@2572402/1
cgaaaagtgaccacaagcaatgtcaaagagaaggatagcaactaatttta
+2572402/1
CCCFFFFBFHHHGJIJJIJJJJHIJJJJJIFIJJIIHJGJJJJJJJJJJJ
@2572403/1
cgaaaagtgaccacaagcaatgtcaaagagaaggatagcaactaatttta
+2572403/1
CCCFFFFDHHHHGJJJJJJJJJHIJJJJIJJIIIIJJJIJJJJIIJIJJI
@2572404/1
cgaaaagtgaccacaagcaatgtcaaagagaaggatagcaactaatttta
+2572404/1
CCCFFFFDHHHHGJJJJJJJJJJJJJJJIJJJIJJIJJIJJIJIIJJJJJ
@2572405/1
cgaaaagtgaccacaagcaatgtcaaagagaaggatagcaactaatttta
+2572405/1
CCCFFFFDHHHHHJJJIJJJJJJJJJJJIJJJJJJJJJJJJJJJJJJJJJ
@2572406/1
cgaaaagtgaccacaagcaatgtcaaatagaaggatagcaactaatttta
+2572406/1
CC@FFFFBFHHHHJJJIJJIIIFHIIIJJJJJJJJJJJIJJJJJIJIJJI
@6145356/1
tctcgctccaggttgttgttgtggaggagcagtttgctgttgtctagctc
+6145356/1
B@=?DDDFHHHGAGHFHIIIJGHIIIIDGIHJIIJIIJIHEIJJJJIIJJ
@1039031/1
attcagcaggttttttaacagtttgaaaaccttgataaatgaaagaaatt
+1039031/1
CCCFFFFFHHDHHJJJJJJIJHHIIJJJJJJJJIJJJJJJJJJJJJIJJJ
@1039032/1
attcagcaggttttttaacagtttgaaaaccttgataaatggaacgaaat
+1039032/1
@CBFFFFFHHFHHJJJJJJJJHJJJJJJJJJJJJIJJIIGIIJEIGIJIJ
@1039033/1
attcagcaggttttttaacagtttgaaaaccttgataaatggaacgaaat
+1039033/1
CCCFFFFFHHFHHJJJIJJIJHIJJJJJJJJJJJIJJIIJIJJJIJJJJJ
@2574502/1
cgaaaatatggtatacagattcaaaatttgaaccagaatctactagatgt
+2574502/1
CCBFFFFFHHHHHHJIJJIJJJJJJIJJJJJJJIJJJJIJJIJJIJJJJH
@6146372/1
tctcgtgacttttctcccctgttcttaaataaagtgtactttattgaaaa
+6146372/1
@@@DDDBDFFHHHAFDHIIC=CHGGIGIIEHIIECFFFHIHIEHICGIII
@5125257/1
ggcttgtagtcagcttccaatttaatacaagcctctctgatagcagtaag
+5125257/1
CCCFFFDFHHHHHJJJJJJJJJJJJJIJJJJJJIJIJJJJJJJJJJIIJI
@1550006/1
caagtataggattatccgatctagctgaagatccgacccatagtgtcggc
+1550006/1
BCCFDEFFHHHHHJJJJIIHIIJJJJIJIIJJJGIJJJIJJJIFIFGHIG
@6146779/1
tctctaacgtctttatagaatgtcaatgttattctaaaaaga
+6146779/1
?<?BDDADFF:DAEHIGAEGDGBHDEFIH9BFH<?GDAB?:D
@5126028/1
ggcttttaaaatttaacgtttagcagtcttctttttagaataacattgac
+5126028/1
@@7?DDFFFHHGHJIJJJGHGIJJIJIIGIJJIJGEHICHIJJJIJIEHI
@5126029/1
ggcttttaaaatttaacgtttagcagtcttctttttagaataacattgac
+5126029/1
CCCFFFFFHHHHHJJJJJIJJJJJJJJJJJJJJJJJJJJJJJIJJJJJJJ
@5126030/1
ggcttttaaaatttaacgtttagcagtcttctttttagaataacattgac
+5126030/1
CCCFFFFFHHHHHJJJJJJJJHIJJJGIJIJJJJJJJIIJJJJJJJJIJJ
@5127440/1
gggaaaagtattatgagaatatgaaatttaaatgaaaatttgaaaagtat
+5127440/1
CCCFFFFFDHHHHJJJJJJJJJJJJJJJJJJJJJJJJJJJJJJJJJJFGG
@6149447/1
tctctgtcggtagatttccgtgaagtggtccgtgccccttgcgg
+6149447/1
@C@FDADDHHCDFBBHIGI<BB8FHAEGF@CB?@@FHH9DBDHD
@5639346/1
gttccatttatcaaggttttcaaactgttaaaaaacctgctgaatgtgcg
+5639346/1
CCCFFFFFHHHHHJJJFHIJJJJJJJJJJJJJJJJJJIJJJJJIJJIJJJ
@5639354/1
gttccatttcatagaatggtggtggccatctgcgggacatgcacatctct
+5639354/1
@@@DDDDDFDFFFFFIFFI3CG8CFDEEIIIEGEEG6?DDAD?BC@@=B<
@5639355/1
gttccatttcatagaatggtggtggccatctgcgggacatgcacatctct
+5639355/1
C@CFFFFFFFHHHEIJ>CFFGEHGEIIJJEHAHIII@<7DFG<DHGIGIE
@5639356/1
gttccatttcatagaatggtggtggccatctgcgggacatgcacatctct
+5639356/1
C@CFFFFFHHHHHIIIIIICEH@EHIIIIIIIIIIIBGGHIIIIIHIIHI
@5639357/1
gttccatttcatagaatggtggtggccatctgcgggacatgcacatctct
+5639357/1
CCCFFFFFHHHHHJJJJJJAIHCGHIJJJJJJJJJJIIJIJJJJJJJJJJ
@521667/1
accagatcgttgttaaggaacacgcggtagcggaagattggctc
+521667/1
CCCFFFFFHHHHHIJJJJJJJIJJJJJ@FHIJJIIJJJIIJJJI
@6657298/1
tttcaatgcatcgataagacgaatggtaaagctgctaaaaaagcaggaaa
+6657298/1
CCCFFFFFHHHHHGGIJJFIIIJJJJ?EGHGGIJJJJJJJJIBHIIIGJG
@6657299/1
tttcaatgcatcgataagacgaatggtaaagctgctaaaaaagcaggaaa
+6657299/1
CCCFFFFFHHHHHJJJJIJJIIJIJJFGIIJIIJJJJJJJJJJIJJJJJI
@3592689/1
ctcttcgtcactcgcaaatgtagaaggcagattgttaccctccacggg
+3592689/1
CCCFFFDDHDHBHGGDGIEGFHGIJIJIIEGEHGHIIIIJAGIGIDFA
@3592690/1
ctcttcgtcactcgcaaatgtagaaggcagattgttaccctccacgggta
+3592690/1
@C@FFDDFGHGDDBBGHGHGHHGGHGEGGGIIJIDEIGIIHGIJADGAHA
@3592691/1
ctcttcgtcactcgcaaatgtagaaggcagattgttaccctccacgggta
+3592691/1
CCCFFFFFHHHFHGGFHJIG<FHIJGIEIGIEGGGIGIIJJJJIJGIIBH
@1555716/1
caagttctgtatccgaatcttcatcatacatatctgattcactatcagaa
+1555716/1
@@CFDFFFHHHHHJJJJJJJIJJIJJJJJIJIJJJJJJJIJIJIJIJIJJ
@1556610/1
caagtttagaagatcttcgttgaagtctagctccagcgattgagatctga
+1556610/1
BBCFDFFFHGHHGIJJJJJJJJIJJIJJJIJIJJJIJJJEIJJJIGIJJJ
@4781/1
aaaaaaagcaattacaacgactgacacttccagatggtaccaaattaata
+4781/1
CCCFFFFFHHFHHIGIEFGGGIIEIIIIJIJIIGIJJFFIIJJIGIIJJJ
@1557329/1
caagtttgtgctgggcaaatcaatcaatttgcctcgaaatctaaggttat
+1557329/1
BBCFDFFFHHHHHJJJJJJJJIJIJJJJJJJJJJJIJJJJJJJIJJGIHH
@4105643/1
cttctcttggtgaacacatactttattcgtcatcgctccccacgagcgtt
+4105643/1
@@@DDDFFHHCFDGDHGGIIIIJJJJIEIGHCHGGEGGGIGIIFGIJJHA
@4105644/1
cttctcttggtgaacacatactttattcgtcatcgctccccacgagcgtt
+4105644/1
@@CFFFFFHHDFFIEFHGGIIJJJGJJJIHIIJJIJGHJJJJJGEHIA;F
@4105645/1
cttctcttggtgaacacatactttattcgtcatcgctccccacgagcgtt
+4105645/1
@B:BDFFFHHFHHIIIIJJJJJJJJJIJJBFDEGHCHGHIIJIGHIJJAH
@4105646/1
cttctcttggtgaacacatactttattcgtcatcgctccccacgagcgtt
+4105646/1
@CCDDDDFDHCFDHGGFGGGGHIJGIJIIFHIJIIJIIJJJGHGAFG@4;
@4105647/1
cttctcttggtgaacacatactttattcgtcatcgctccccacgagcgtt
+4105647/1
@CCDDEFFHGFFFGGHHHIGIIJJIJJIJCEHGIJJIIJJIIIIEEHIII
@4105648/1
cttctcttggtgaacacatactttattcgtcatcgctccccacgagcgtt
+4105648/1
CCCFFFFFHHDHHIGHIJJIIIJJJJJJIGIIJJJJJJJJJJJIIJII@F
@4105649/1
cttctcttggtgaacacatactttattcgtcatcgctccccacgagcgtt
+4105649/1
CCCFFFFFHHFHHJHIJJJJJJJJJJJJIIJJJJJJJJJJJJJGGIJJFH
@4105867/1
cttctctttgacattgcttgtggtcacttttcgcgcaaagg
+4105867/1
@@@D=:DDFD4DBFGE:EHFEFGEHFCHHBF?<@?DFFICF
@4105868/1
cttctctttgacattgcttgtggtcacttttcgcgcaaaggtaaaatcgt
+4105868/1
C@CFDEDFHB?FDFHGG>IB;CF@E@GGIIIA<E@8?@GGI?@FHI@<;=
@4105869/1
cttctctttgacattgcttgtggtcacttttcgcgcaaaggtaaaatcgt
+4105869/1
CCCFFFDFHDDHHGIGGEHBAFH@HGHGIIII>FEEFHIII8BGII9=FC
@4105870/1
cttctctttgacattgcttgtggtcacttttcgcgcaaaggtaaaatcgt
+4105870/1
CCCFFFFFHHHHHJJIJIGGFHIGHJJJJJJIJHIHIJJJJCEGHIIIGG
@4105871/1
cttctctttgacattgcttgtggtcacttttcgcgcaaaggtaaaatcgt
+4105871/1
CCCFFFFFHHHHHJJJIJJIGHIGIIJJJJJJJJJJIJJJIFHIIIJIJI
@4105872/1
cttctctttgacattgcttgtggtcacttttcgcgcaaaggtaaaatcgt
+4105872/1
CCCFFFFFHHHHHJJJJJJJGJJJJJJIJJJJJJJJJJJJJGHJIJJJJI
@4105891/1
cttctctttgccgtattttattttgtaaggtgaggtatttgtacatgaag
+4105891/1
CCCFDFFFHHGHHCGIJJJEHJJJJFEGIJCGEIJ?DHIJJIIJJJIJJJ
@4105900/1
cttctctttggactctcttgcatgctgctcgaatagctcgtacttcggca
+4105900/1
CCCFFFFFHHHHHJJJIJJIIIJJJJJJJJJIJJJJJJIJGIJIJGIJIG
@6151301/1
tctgaacctctgtcatttagttttgataaacaaccaaacctagaggaaca
+6151301/1
CCCFFFFFGHHHHIJJIJJIIHIJJJJJIIJJJJGIIGIJJJIIJIIJJJ
@1041480/1
attcatcatgagcagatacgtgtgcaaccgcaacctcacacaaagactag
+1041480/1
@@CFFFFFHHHGHIJGJJGICGFGGIJJJJIJJJJIJJJGIJJJJJJJJJ
@2579586/1
cgaaacccctgggcatagtgatctggaaatggttcgctttgagaccgatg
+2579586/1
CCCFFFFFH;AFDBAFGGBH>HGIIIGGIGIIHIIIIEIIFIIGCGGBEH
@3091648/1
ctaaccaccttacagattgttaccagaggctagaattcctgggcgacgct
+3091648/1
CCCFFFFFHHHHHJJJJJJJJJJJJJJJJJJJHIIJJJJJJIIIIIIJII
@4616637/1
gacattctataaagacgttagagaggttcactaaaaaatattaggaatcc
+4616637/1
CCCFFFFFHHHHHJJJJHIJJHIJJGGHJJIJIJJJJJJJJJJJIIJJII
@6660940/1
tttcagaacaaaccgggaaaagtattatgagaatatgaaatttaaaagaa
+6660940/1
CCCFFFDEHGHHHIGGEGGIIGHGHIGIJCHIJGHIGIIIEHIIGHHIJI
@6660941/1
tttcagaacaaaccgggaaaagtattatgagaatatgaaatttaaaagaa
+6660941/1
CCCFFFFFHHHHHJJJJGIJJJGHIIJJJJJJJJJJIIJJJJJJJJJJJJ
@7681428/1
atcatgaccaaaaagtgaacagctatcgatacacagtcatagatccaatc
+7681428/1
CCCFFFFFHHHHHJJEHIJJJIJJJJJJIJJJJJJJHIJJJJJJJJJJJJ
@7681429/1
atcatgaccaaaaagtgaacagctatcgatacacagtcatagatccaatc
+7681429/1
CCCFFFFFHHHHHJJFGIJJJIJIJJIJIJJJJJJJHJIIJJJJIJIGHJ
@3093733/1
ctaacgtctttatagaatgtcaatgttattctaaaaagaagactgctaaa
+3093733/1
@CCFDFFFHHHHHJIIJJJIJIJIJHIIJJJIIJGIIIJIJIJJJJJJJJ
@3093734/1
ctaacgtctttatagaatgtcaatgttattctaaaaagaagactgctaaa
+3093734/1
CCCFFFFFGHHFHIIIJJJHJJJJJHIJJJJJJJJJJIJJJJJJJJJJJJ
@3093735/1
ctaacgtctttatagaatgtcaatgttattctaaaaagaagactgctaaa
+3093735/1
CCCFFFFFHHHHHJJJJJJJJJJJJJJJJJJJJJJJJJJIJJJJJJJJJJ
@523395/1
accagttcgtatttgggagtgatgccgcgacggctcagcaactcctggag
+523395/1
?@@;BABDFFBDD@@DHHG;B>EEH<D>D0DDA6;AHE@EEHHE>DE9@A
@4617604/1
gaccaaagcaaagacgcaataagtgatacaagaaaatatacagactaaag
+4617604/1
CCCFFFFFHHHHHJJJJJJIJJJGHIJJJIJJJJJJJJJJJIJJJJJJJJ
@523444/1
accagttgcttccactccggctactcttactctataatcgaatctattgt
+523444/1
CCCFFFFFHHHHHIJJJJJJJJIJIIJJIJIJJIJJJIJJJIIIGGGIGG
@6662315/1
tttcaggggatcatgaagctcgcttttcaaattctcgtg
+6662315/1
@CCFFFFFHHHHHJIIJJJJJGAFGHG@DGHIJGDHBB8
@6662789/1
tttcagtcccgaataccgattctcagccgagctgcccagtttagtggcca
+6662789/1
CCCFFFFFHGFHHJJJJJJJJIGHJIJIJIJIEIIJJIIHHGIIIJGGHI
@6662790/1
tttcagtcccgaataccgattctcagccgagctgcccagtttagtggcca
+6662790/1
CCCFFFFFHHHHHJJJJJIJJJIJJJJJJJJJJGIJJIIHIJIJEHHJIJ
@6662791/1
tttcagtcccgaataccgattctcagccgagctgcccagtttagtggcca
+6662791/1
CCCFFFFFHHHHHJJJJJJJJJIIJJJJJJJJIIJJJGIGIJJJHIJIJJ
@6663106/1
tttcagttaaatttaagaggcttttaaaatttaacgtttagcagtcttct
+6663106/1
CCCFFFFDHHFHHJJJJJJJJJJJJJJJJJJJJJJJIIJJJJJJIJJJJJ
@6663107/1
tttcagttaaatttaagaggcttttaaaatttaacgtttagcagtcttct
+6663107/1
CCCFFFFDHHHHHJJJJJIJFJJJJJJIJJIJJJIJIJJIJIIJHIIJIJ
@524680/1
accatgatgcactcggccggaccgattcagcccccaccaagggaaggggg
+524680/1
CCCFFFFFHHHHHJJHIHDGGIIGFHJJJIIJIJJBHIEH>CHFFDDCCD
@1562307/1
caataagtgatacaagaaaatatacagactaaagaaacgctcgtggggag
+1562307/1
CCCFFFFDHHHHHJJJJJJJJJJJJJJJJJIJJJJJIJJJJJJGHIJIIJ
@6223/1
aaaaaaatatcgcaatattagaaattttcaaatattcttcgcttttgact
+6223/1
CCCFFFFFHHGHHJJGIJJGGIJIJIJJJGIIJIIIIIJJIIIIJJJJJJ
@5642663/1
gttccgttggtctgattggcttgttcggg
+5642663/1
@@@DDDDDFFFHHIFIIIIIII12A<;DG
@4618147/1
gaccaagttgttgatttcgcgttctctgtccggcgccgatctcgctgttg
+4618147/1
CCCFFFFFHHHHHIJIJIJJJJJJJJJJJJJJJJJGGGEHHHHFFBFDCC
@4618353/1
gaccaatcgccaccaatgcttggtgcagctatccactttgccagtggccg
+4618353/1
CCCFFFFFAFHHHJIJJJJJJJJGIJJJJJJJJJIJJJJIJJJJJJJJJJ
@7358/1
aaaaaaatgtcaaaattttgcaaattatgtggcattttgacatttatgtg
+7358/1
CCCFFFFFHFHHHJJIJJJIJIJJJJJJIGIIJJJJJJFJJJJJJJJJIJ
@7359/1
aaaaaaatgtcaaaattttgcaggttatgtggcattttgacatttatgtg
+7359/1
@@@FFDFFDFFFHJIJGGGHHHHIEHIIIGEHIJJDGHGHIJJIJJEIFG
@4618965/1
gaccacttcacggaaatctaccgacagagaggttatccttgggggaagaa
+4618965/1
@<?DFFFFHGHHHIIIIIIIIIIIIIIIIIIIHIIIIIIIIIIIIIIHHG
@4618966/1
gaccacttcacggaaatctaccgacagagaggttatccttgggggaagaa
+4618966/1
CCCFFFFFHHHHHIJJJJJJJJJIJJJJJIIIGIIJJJJJJJJJJIJGFH
@2064336/1
ccaagcttgaggttgttgttgtggaggagcagcttgctgttgtctcgctc
+2064336/1
CCCFFFFFHFHHAFHFHIHIICGHHHJEHIIIIIIIIFEFHGFEGG@GGG
@5130956/1
gggaaatgttgactgttgtagctgattaaggggtgtattctatatttcag
+5130956/1
@CCADFFFHHHHHJIHJJHIJIIJIJJJJJJJJ?DFGHIJJIJJJJJJJI
@3596670/1
ctcttgacatttcgttaaagaaccacaaaatgtgacatataaaggtgaat
+3596670/1
CC@FFFFFGHHHHIJJJJJDHIJJJJJJJJJJFIJJJJJJJJJJJGHIJJ
@3596671/1
ctcttgacatttcgttaaagaaccacaaaatgtgacatataaaggtgaat
+3596671/1
CCCFFFFFHHHHGJIJJJJEHIGIJJJJJJJJIHJJIJJJJJJJIHGIJJ
@3596672/1
ctcttgacatttcgttaaagaaccacaaaatgtgacatatataaaggtga
+3596672/1
B@BFFFFFHHHHHJHHIIIIIJIJJJJJJJJJFFIIIIJJJJJJJJJBFG
@2065043/1
ccaaggataacctctctgtcggtagatttccgtgaagtggtccgtgcccc
+2065043/1
CCCFFFFFHHHHHJIJIIHJIJ@CGECIIGGGDADHGBFIBGIGEGEGII
@2582390/1
cgaaagacttcgactttttactatttttgtatgcacaaaattcgttctac
+2582390/1
B@@:DDDFHHHHHIJJJJJJIJJJJJJJIIIJJIJJJJJJJJJJJJJJJJ
@2582391/1
cgaaagacttcgactttttactatttttgtatgcacaaaattcgttctac
+2582391/1
CCCFFFFFHHHHFJJJJJJIIJGIIJJJIIJJJIJIIIJJJJJJIIJJJI
@2582396/1
cgaaagactttgactttttactatttttgtatgcacaaaattcgttctac
+2582396/1
CC@FFFDDFHHHHIGJJJJIGHHJJJJJIHHIIIIJJJJJJJJJIDIJJJ
@2582397/1
cgaaagactttgactttttactatttttgtatgcacaaaattcgttctac
+2582397/1
CCCFFDEFHHHFFHIJJJJGIHGIIJJJIHIIJJIJIIJJJJJJIJJJJJ
@2065885/1
ccaagggctcggctgctcatcatgccctcgagtacctcaaaatcatgacc
+2065885/1
@@@DDDDDHHDHHGE?CB@B@@?CBFHBB?@?0?BF?@BFHG=38<=BAG
@4620831/1
gaccgattcagcccccaccaagggaagggggcggcccccatcccaac
+4620831/1
C@CFFFFFHGHHGJJJJJJJJIIJJJJIGIJJHDBDDDDDDDDDDDD
@1564285/1
caataatgcaatgtgtttaaatttttgtcgagtcaaaagcgaagaatatt
+1564285/1
??@D:ADDADD?DHBDFHG@IHIIIGG22@3?:?F>FG9@:;?@A@FBDG
@1564286/1
caataatgcaatgtgtttgaatttttgtcgagtcaaaagcgaagaatatt
+1564286/1
CCCFFFFFHHHHHFHHHIJJJJJJJJJIIJIJIIJJJJJJJJJGHIJIJI
@4110175/1
cttctgggcttttcctgcttttttagcagctttaccattcgtcttatcga
+4110175/1
CCCFFDFFFBHHHGIGGGDHHJJJGFHJJIJJJJJJGIIIJCHEHGHGGH
@4110176/1
cttctgggcttttcctgcttttttagcagctttaccattcgtcttatcga
+4110176/1
CCCFFFFFGHHHHJJJJJJIJJJJJIJJIJJJJJJJJIJJJJJJJJJJJI
@7684089/1
atcattcgtcgtgtaccacatctcggatcttgctactaatattcgattcg
+7684089/1
@@@DDDDDHHHHHBEFI@B?D<AFFG1?FCFECGEIGGGGGGHCHBGGFG
@7684090/1
atcattcgtcgtgtaccacatctcggatcttgctactaatattcgattcg
+7684090/1
C@CFFFFFHHHHHHIEHHEGEGIJJJEGIIJGIIGGIIJEHGIGIIJJGI
@1046158/1
attcccaaccaagccataaatagaagtgctccccgcggtccacactctat
+1046158/1
CCCFFFFFHGHHHJJJJJJJJJGIJIFHGJJJJJIJJIHIIJJJJJJJJJ
@5644395/1
gttccttaacaacgatctggtggccaccggaaccggaagatcgaagaaag
+5644395/1
@BCFFFFFHHHHHIHHGHGJFBGGIJJJJIIGIJIIJIGIJIJIIIGHJF
@5644396/1
gttccttaacaacgatctggtggccaccggaaccggaagatcgaagaaag
+5644396/1
CBCFFFFFHHHHHJJJJJJJGIJIJJJJJJIGHIJIGJJJJIJJJJJIJH
@6159237/1
tctggcaacatcgacagataccacaaatacctaaaccttcccactaaagt
+6159237/1
@CCFFDFDHGHFFIGGFIJJGG@FHDGGHIIIJJDFGHIGIIGIIIGIJJ
@2069607/1
ccaagttctgtatccgaatcttcatcatacatatctgattcactatc
+2069607/1
CC@FFDDD?F?CFHGBHIGECE>HGHBHHHGIIIEGIIG>G>CCHHG
@5644869/1
gttccttcgtaccctcctcctccaattcctgcatcttatataccatcatc
+5644869/1
CCCFFFFFHHHHHJJJJIJJGHIEGGIJJJIJIHJJJGGGIGIIJFIJJJ
@2069768/1
ccaagttgggcaaccagcagtcccacaaagtttcacagttccacaaaacg
+2069768/1
@@@DDDDFGHHFFGGEGGFGHHIJIJFIJJGIEFIJIJCHHGGHEHIIJG
@2069769/1
ccaagttgggcaaccagcagtcccacaaagtttcacagttccacaaaacg
+2069769/1
CCCFFDDFFDHDFIHEHIGHGFGIJJJEGEGGIIJIJJHHIJIJJJFIJJ
@6159787/1
tctggcttcaatgtttgaatgatgattatataacgagtagatagctttag
+6159787/1
=B14BDFFGDHHGHIJIJJJJIJJJIIJJIJJJJIGI?FFHHIIHIIIJJ
@6159788/1
tctggcttcaatgtttgaatgatgattatataacgagtagatagctttag
+6159788/1
CCCFFFFFHFHHFFIIFHIIICHGCHIIIIEIIIIEGGGIIIEGGHIIBH
@4112120/1
cttctgtcatttttctattaattgtctgattatcttctattgtacacaat
+4112120/1
CCCFFFFFGHHHHIJJJJJJJJJJHJIJHJJIIJJJJJJJJJGGJJJJGJ
@10388/1
aaaaaacattgaccaatcgccaccaatgcttggtgcagctatccactttg
+10388/1
@@;DDDDDHHDHHIIIIIEHIBGIIGHDIIIF7?B>GAFHBHIFGIIII=
@10389/1
aaaaaacattgaccaatcgccaccaatgcttggtgcagctatccactttg
+10389/1
@@@FFFFFHHHHHJJIJGCHIGIIJJJIJJJJIHIJEIFJGIIJIIJJJG
@10390/1
aaaaaacattgaccaatcgccaccaatgcttggtgcagctatccactttg
+10390/1
CCCFFFFFGHHHHJIJHIEGIGIJJIJHIJJJIFGIIIJJJJJJJJJJIH
@10391/1
aaaaaacattgaccaatcgccaccaatgcttggtgcagctatccactttg
+10391/1
CCCFFFFFHGGGHJIJJJADHGGHIIIGGHJJGGFHHEIJJIIJJIJJJI
@10392/1
aaaaaacattgaccaatcgccaccaatgcttggtgcagctatccactttg
+10392/1
CCCFFFFFHHHHHJJJJJAFHIJJJJJIJJIJJJIJJJJFIJJJJJIJJI
@1048149/1
attcctaatattttttagtgaacctctctaacgtctttatagaatgtcaa
+1048149/1
BBCADFFFHHHHHJIIJIHJJJJJJJJJJJJIGHIIJJJJJJJJJIHIJJ
@5133565/1
gggaaggtttaggtatttgtggtatctgtcgatgttgccagaacgta
+5133565/1
CCCFFFFDHHHHHCGIJJFJHIGHIJJJIJJJIJJIIJJJJJJJJIJ
@1048495/1
attcctcgaaatcaataactcgacaaaaattgttcccttttgagctattg
+1048495/1
CCCFFFFFHHHHHJJJJJJJJIJJJJJJJJJIIJIJJJJIJJJIJJJIJI
@6670299/1
tttcccgatttacctcactgccggtacaatacaagtttctctaaaagtaa
+6670299/1
CCCFFFFFHGHFHJJJJJJJJJJJDHIJJIJJJJJGGIJJJJGIJJFBFH
@6671094/1
tttccgaccaagagatccagcaagttcttggctgccgaatgtttggcgtc
+6671094/1
??:ADDDFDHDHGIHEGIGIIHGIBEHGGIEHIIIII@FDGHII9;C@FH
@7174541/1
aactggtactggttgctcaaagcagattagtaaacatgatgctgcataca
+7174541/1
CCCFFFDDHHHHHIJJJJJJJIJJJJJJJJIIJJJJJJJIJJIJJJJIJJ
@2584896/1
cgaaaggcagttcaccatcgcttgtcatgtgttgaaattccgcgaaattg
+2584896/1
@<;DDDDDHHHHHIIIIIIIIIIIIIIIIIIIIIIIIIIIIIIIIIIIII
@2584897/1
cgaaaggcagttcaccatcgcttgtcatgtgttgaaattccgcgaaattg
+2584897/1
CC@FFDFFHHDHFIJJJJJGIGIIHIIJJDGIJJJJIGIJIIJJIAGGIJ
@2584898/1
cgaaaggcagttcaccatcgcttgtcatgtgttgaaattccgcgaaattg
+2584898/1
CC@FFFFFHHHHHEIIGIJEHHIIIGIJJIIIGIJJIIJIGIJJIHGJJJ
@2584899/1
cgaaaggcagttcaccatcgcttgtcatgtgttgaaattccgcgaaattg
+2584899/1
CCCFFFFFHGFHHJJJJJJJJJJIIIIJJIJJJJJJJJJJJJJIIJJJJJ
@2584900/1
cgaaaggcagttcaccatcgcttgtcatgtgttgaaattccgcgaaattg
+2584900/1
CCCFFFFFHHHHHJJJJJJJJJJJIJJJJIIGJJJJJJJJJJJJIIJJJJ
@2584901/1
cgaaaggcagttcaccatcgcttgtcatgtgttgaaattccgcgaaattg
+2584901/1
CCCFFFFFHHHHHJJJJJJJJJJJJJJJJIJJJJJJJJJJJJJJJJJJJJ
@6672679/1
tttcctcatcgctagataaagcaaatttttgttgctgaccaatctgcctt
+6672679/1
CCCFFFFFHHHHHJJJJJJJJIIJHIJJJJJJJJJJIJJEIJJJJJJJJJ
@6161658/1
tctggtttctctatagttttgtcatacgtttttgaggcagcaaatttctc
+6161658/1
CCCFFDDFHHHDHJJJFHIJIHIJJJJJHIIJJIEGIJIJJIJIIJJJJJ
@6161723/1
tctggtttggatttcatcaatctgtaagacctagtcaatggaaaatgatg
+6161723/1
CC@DD:DDBDABFIBCBE>FDEB>CHIGHIIGHGEHGHIHICHIIGCEE@
@528994/1
accgattcagcccccaccaagggaagggggcggcccccatcccaacagaa
+528994/1
CCCFFFFFHHHHHJJGJJJJIIJJJJJJIJIIDDDDDDBCDDDDCD?BCC
@6162295/1
tctgtagttttctagatctttcgtataatcgttaacactgcctgtagttt
+6162295/1
@@@FDEFDHHHFHIIJJJJJJIEHGIJJJJJJJJJJJJJJIHIFGHHHIJ
@1051764/1
attcgataggtgctttgtctggttaactttagtgggaaggtttaggtatt
+1051764/1
CCCFFFFFHHFHHJJJJJJJJJHHJJJJJJJJHHJJJIJJFHHIJJFHIJ
@4623965/1
gacgaagagactctcagcttcaacgccaaggacttcaactttgttcagtt
+4623965/1
CCCFFFFFGHHGHJJJJIIJJIIIIIJIHIGGIJJJIIGGIIJJJJJJHI
@4623978/1
gacgaagagttggccactaaactgggcagctcggctgagaatcggtattc
+4623978/1
CCCFFFFFHHHHHJJJJJJJJJIJJJJJJJJJJJIJJIJJJIJJJCGEGG
@3599409/1
ctcttggtgaacacatactttattcgtcatcgctcaccacgagcgtttct
+3599409/1
CCCFFFFAFHHH?GHIJJIIIHIJJJIJIJJJJJJJJJJJJJJJIFHIII
@2073209/1
ccaatatcaaactacaggcagtgttaacgattatacgaaagatctagaaa
+2073209/1
@@1BD;DD?DCFFABGF;CGF:A<CBHEFBGIFEGEFFFEG>GEFIFIFE
@3599410/1
ctcttggtgaacacatactttattcgtcatcgctccccacgagcg
+3599410/1
??<1AB2=A<DD<A2<AEF@FCF9?FA<FFE@ECDDDICD6?0@@
@2073257/1
ccaatatcaagtattgataatgacgtcacaaattttggataacctatcca
+2073257/1
CCCFFFFFHHHCFGIIGGIJGGIIJHIEGDHIIJIJGIEBFHHICFHGHF
@1052792/1
attcgattcgataggtgctttgtctggttaactttagtgggaaggtttag
+1052792/1
CCCFFFFFHHHHHJJ@FHIJJJHIIJJIJIGGHIIIGJIJJJIIIFFHHI
@4624527/1
gacgaataaagtatgtgttcaccaagagaagaaagctatacagtagtcaa
+4624527/1
CCCFFFFFHHHFHIJGIIIJJJJJJJJIJJJJJJIJJJIJJJJIIIIGJJ
@4624528/1
gacgaataaagtatgtgttcaccaagagaagaaagctatacagtagtcaa
+4624528/1
CCCFFFFFHHHHHJJFGHIJIJJJJJIJIIJJJIJJJJJJJJJGIIHIJJ
@4624981/1
gacgaatggtaaagctgctaaaaaagcaggaaaagcccagaagaacgttc
+4624981/1
CCCFFFFFHDHHHJJJJJJJJJJJJJIJJJJJJJIJGJIIIJJJJJJGII
@3101778/1
ctaagatcgaaactgttcaggagaatcttcaaatgcagaatctccctcct
+3101778/1
CCCFFFFFGHGHHJJIJJJIJIJIJJIIJJJJGGJIJJJJJIJIIJJJJJ
@5647583/1
gttcgactttcacttcattctatcggcctttcttctctttgccg
+5647583/1
C@@DDDDFHHD<DFHIEGHEHHGHGIEHDEG<9CBDD4DG94D@
@3102537/1
ctaagattaccaagttgggcaaccagcagtcccacaaagtttcacagttc
+3102537/1
CCCFFFFFHHHHHJHIJJJJJJJJJJJJJIJJJJJJJJJHIJJJJJJFHJ
@7176906/1
aacttgtttccgtgagttgctgaacaaatttgaaaaaaccagagacgatt
+7176906/1
@@@FFFDDFGFFFHGGEGGIIEHGHIGHGIJGIIJIJJJJJJJJIJIJGF
@7177542/1
aacttttcggggtgcaatcttcttttccggaaaatgctcgaaaactcaat
+7177542/1
BCBFFFFFHGGHCGGIIJIJJGGIJJJJIIIJIGIJJJJJJJJJJJJJII
@1055330/1
attcggacaagttataccgaataaaaaaggaaaactaaaggatttctcaa
+1055330/1
B@CFFFFFHHHHHIJJJJJJJJIJJJJJJJJJJJJJIJJJIIJJJJIJIH
@3600945/1
ctcttgttgaagttgcttttgtttcttctttttacctccttgttggggtt
+3600945/1
CC@DFDDFGFHFHHGIEHIIACFHIIIGIHIIIDHIIIIIIEHH>FEH8@
@2588047/1
cgaaatacgagtagaagatcccagagtttttgaattttgtgccaaaacta
+2588047/1
CCCFFFFFGHHFHIIIJGJJJIIJJJHIIJIJGGIJJJJIJJJJJIJJIJ
@6677710/1
tttcgattgaacataggatctgtagtccatcgggcagtcatattttataa
+6677710/1
CCCFFDFFHGGBHGIIGIJIGIHGHJCHJGGGIAFGGBDFGGIIJIFHEH
@4112709/1
cttctgtcggtaaacgctctagctaatagacgaatatgcttaaactccac
+4112709/1
CCCFFFFFHHDHHIGGGGIIIIHIJJJJIIIIJJIJJJJJJIJJJJJJJJ
@2588941/1
cgaaatcaataactcgacaaaaattgttcccttttgagctattgcgatat
+2588941/1
@@@FFFDFHDHHFGHBEEEIJJJJJJHIIJIIJJJIJJJJJIJIJIJIBH
@2588942/1
cgaaatcaataactcgacaaaaattgttcccttttgagctattgcgatat
+2588942/1
CCCFFFFFHHHHHHIJJIIJJJIIJIHIIJJJJJJIIIIHIIIIJJJJJJ
@2588943/1
cgaaatcaataactcgataaaaattgttcccttttgagctattgcgatat
+2588943/1
@@<DFFDEFHHHHGJJBHHIJJJIHFHGFEHIIGHEGCGEDFCGHEEBDH
@2588945/1
cgaaatcaataatgcaatgtgtttaaatttttgtcgagtcaaaagcgaag
+2588945/1
@@@DDDBDHDHHAFE?GFECEFGHEIIIIIIIAFHIGIBHIIIIIIICHD
@4113025/1
cttctgtcttctcacagagatcttcgacaaaatcgtctctggttttttca
+4113025/1
CCCFFFFFHHFFHFHHIHGIIIIJJJHJJJJJJJJFHGEGGH?DHIIIEG
@4113026/1
cttctgtcttctcacagagatcttcgacaaaatcgtctctggttttttca
+4113026/1
CCCFFFFFHHHHHIJIJIJIJJJJJJJJJJJJJJJHIJJJJJFHIJJJJJ
@5649472/1
gttcgatgacaaagtgatgggcaatcccattggctggctccaagagatgt
+5649472/1
CCCFFFFFHHHHHJEHIJJJIJIJJJJIJJJJIJJJJIHIIIJJJJEGG?
@6678783/1
tttcgcgcgtaaagtgaccaaagcaaagacgcaataagtgatacaagaaa
+6678783/1
CCCFFFFFFFHGGI?GHIJIIIIJJJJJJJJJJIIGHG@FEHGIIIIIJI
@7689427/1
atccaatcctataattatccatttcctgtaattctggtttctctatagtt
+7689427/1
@@@DDDDDHHBF<CFEHEGHAABFH?EF?AAEA?A9?:EHHEFEGGDD?C
@7689428/1
atccaatcctataattatccatttcctgtaattctggtttctctatagtt
+7689428/1
CCCFFFFFHHHHHJJJJJJJIJJJJJJJHIIJJJJJIGHIIJJJJJJJHJ
@7179331/1
aagaaaagaaaatcatctattcctaagatctaagagatcactaaggtact
+7179331/1
CCCFFFFFGHHGHGIJJIJJJJJJJJJJJJJJIJJJJJJJJJJJJJ?DFH
@6679214/1
tttcgctccaggttgttgctgtgaaacttgcggtttaccccaagcttgag
+6679214/1
@@@DDDDDFHDH<FDHHEHG>H@HIIIIIBDGHIIGG>BF;DHGBG>FHA
@1570110/1
caatatcgaccacttgtatagcttccgtcggagttgctctagataaatcg
+1570110/1
CCCFFFFFHFHHHJJJJJIJIIJIIJJHIJJGHGEHIJIJIJGIIJJIIJ
@1571023/1
caatattagaaattttcaaatattcttcgcttttgactcgacaaaaattt
+1571023/1
CCCFFFFFHHHHHJJJJJJJJJJJHIJJJJJJJJJJJJIJIJJJGIIJJI
@1571126/1
caatattatctatcgatactgaatgtaattttttatatagtgccccgatg
+1571126/1
CCCFFFFFHHHHHJJGIJJJJHIJJHIJIJJJJIIJJJJIIIJJJJIAGG
@5139694/1
gggagatacggtgctgcagttgatagcttctgattatttgtataagtact
+5139694/1
CCCFDDDFHHHFHIJJJJJIIJJJIJJJJJJJIJ9FHIJIJJJJJJJJJJ
@7691226/1
atccactacaaggttttcaatagggcattctaacatgtcaaaattaaatc
+7691226/1
B=B?DFFFHHHHHCGHJJJJJJJIIJJJJJJJJJJJJIIJJJJJJJJIJJ
@6680906/1
tttcggttaaatttaagaggcttttaaaatttaacgtttagcagtcttct
+6680906/1
CCCFFF20@CFFHJIJGGHJIGIIJFGIJGJJJJJJJIJIEIIIIJJJJJ
@7691834/1
atccactttgccagtggccgtctgctacggaacaggcaaaactccgaagg
+7691834/1
B@<DDFFFHGHHHJEGIJJJEGIIIJJJJJJJJIJIJIJJJJJGJIIJJI
@6680907/1
tttcggttaaatttaagaggcttttaaaatttaacgtttagcagtcttct
+6680907/1
CCCFFF=<CFHFHICHBCBGGGHIIIIIIIIIIIIIHIIGGIIGHIIIII
@6680933/1
tttcggttataatactcctcaaatgtagcgtactctgagccaggaaatgc
+6680933/1
@CCDFFDFDHHHDHIIGJJJGIJJJIJIJJJIJJJJJJJJJJIIIJIGHG
@2589706/1
cgaaatctaaggttatattacttttatgaatcgtgataacatgcataaaa
+2589706/1
CC@FFDFFHHFH?EEFEGHGGIJJJIJIHIIIICGCADH<CCDFEFGIIJ
@1059132/1
attcgtcaaaaatttcgtgttttgaaaacattgttggactgacatgtgta
+1059132/1
@@@DDDDDFFFFFIIIIGG:FGI;CFGI;CDG<CF;F?FGEFEFFE?D?D
@1059219/1
attcgtcatcgctccccacgagcgtttctttagtctgtatattttcttgt
+1059219/1
CCCFFEFFHHHHHJJJJJJJFIGIFHIIJJJHHHGHGIJJJJJJJIJJJH
@1059220/1
attcgtcatcgctccccacgagcgtttctttagtctgtatattttcttgt
+1059220/1
CCCFFFFFHHHHHJJJJJJJJJFHGIJJJIJIIHGIEHGIJJJJJJJJJG
@2076880/1
ccaatgcctggtgcagctatccactttgccagtggccgtctgctacggaa
+2076880/1
CCCFFFFFHHHHHIJJJJJJJJIJJJJIJJJJIIJJJJIIJJJIJJJJIH
@2590442/1
cgaaatgtcaagagcataaagtatgtctagaacgattttacctttgcgcg
+2590442/1
CCCFFFFEHHHGHIIGGJJJJDHIIGIJJGIJJJIJIIJJGJJJJJIIJJ
@2590443/1
cgaaatgtcaagagcataaagtatgtctagaacgattttacctttgcgcg
+2590443/1
CCCFFFFFHHHGGIIJJJJJJCHIGIJJJJJIJJJJJJIJJJJJIJJJJJ
@2077043/1
ccaatgcttggtgcagctatccactttgccagtggccgtctgctacggaa
+2077043/1
CCCFFFFFHHHFHJJJJJJJJJGJJJJIJJJJHIJJJJHGIJJIJJJJJJ
@2590715/1
cgaaattaaacacgctgagaaagctatggttgagtgaaaaaggtgggaaa
+2590715/1
@@@DDFFFFHDHHIIGGGGIIIB>H>GEGFBCD9?FBFGEGGG9BFGB;C
@2590716/1
cgaaattaaacacgctgagaaagctatggttgagtgaaaaaggtgggaaa
+2590716/1
CC@FFFFFHHHHHJJJIGGEHIJJJJJJJFGHFHDGGGIJIIJ?FHI?GH
@2590717/1
cgaaattaaacacgctgagaaagctatggttgagtgaaaaaggtgggaaa
+2590717/1
CCCFFFFFHHHHHIJJJIIIJJJJJIJJJHIJHIFHIJJJJIJBGIJIIJ
@13906/1
aaaaaactttttcattcttcctgtattttttcg
+13906/1
@@@=D@:?FBFHBF@C:EHHCH<A?C>HDB8:D
@1574055/1
caatcaggtggtgacatcgttcgatgacaaagtgatgggcaatcccattg
+1574055/1
CCCFFFFFFHHFHJJJJJJHIJJJJJJJJJJJDFHIIJJJIJJIJJJJJI
@1060953/1
attctacaggatttattattagagtgtcctcgtgaggaagaggaatttga
+1060953/1
CCCFFFFFHHHHHJJJJIJJJJJJHIJJJJJJIJJJJJJJJJJJIJJJJJ
@3108381/1
ctaagtggtaagtagaaggtaagccacttaagcacacatgttacataaat
+3108381/1
CCCFFDFFFHHHHJJJJJJDIIIIJIJJJJJJIJJIJJJJJJJJJJJJHI
@3108382/1
ctaagtggtaagtagagggtaagccacttaagcacacatgttacataaat
+3108382/1
@CC?DBDDAFHFFHGIIJIGHIEHIIIIIIJHIJJJJJJJJIIIJJJJJI
@1575262/1
caatcccattggctggctccaagagatgtgcatgtcccgcagatggccac
+1575262/1
CCCFFFFFHHHHHJJJGEGH<GFDGHHGEFEGIGHIJJGH@FGGGIIIIJ
@1575273/1
caatccccacattccaccccaatctagccactcttatacgcagtggtctc
+1575273/1
CCCFFFFFHHHHHJJJJJJJJJJJJJJJJIIJJJJJJJJJJJJIIJGHJJ
@1061625/1
attctataaagacgttagagaggttcactaaaaaatattaggaatccact
+1061625/1
B==4BDFFHHHHHJJJJIJJIJJHHIHIJJJJJJIJJJIJJJJJJJJJJH
@3603855/1
ctctttgacattgcttgtggtcacttttcgcgcaaaggtaaaatcgttct
+3603855/1
CCCFFFFFHHHHHIIJJFGGFHFHJJJJJJIIIEHJJJ9BFHIGGHHHIG
@2592096/1
cgaaattggcactggcaagtcaaagaagctagccaagagaatgg
+2592096/1
@?@DDBD;FDAF?FG?AEAE>FHGB3B333C3:C<FB;CBB9?F
@2592097/1
cgaaattggcactggcaagtcaaagaagctagccaagagaatggcggctc
+2592097/1
CCCFFFFFHHHHHJJJJJJHHJJJJJJJJJJJJJJJJJJJJJJIJJJB8E
@7183558/1
aagaaagctatacagtagtcaaatttgtatccattatcactttttgttgc
+7183558/1
@@<DFD?DFH?DHEBAFDEF?FHHGC:CFEEHH@FHHGH?GGDGB8:D@<
@7183559/1
aagaaagctatacagtagtcaaatttgtatccattatcactttttgttgc
+7183559/1
C@CFFFFFHHHHHJC:EGFJJIIJGIJIJJJIIJJJJJJIGHGIIJIJJJ
@7183742/1
aagaaaggccgatagaatgaagtgaaagtcgaacgttcttctgggctttt
+7183742/1
CCCFFFFFHHHHHJIIJJJIJJFHIIJJGGIIIGHDHHJJJJJJJHIJJJ
@534779/1
accttacaaattgaaatacggcaaagagaagaaaggccgatagaatgaag
+534779/1
B@@DFFFFHHHGHJJJJJJJJIJJJJJJJJJJJJJIJIIHJJJIJJIGIJ
@7185488/1
aagaaatcacagagccccgggcccagatggcattcatgcagaaccgatta
+7185488/1
@C@DFFFFHHHHHIJJJJJHJIJIIJJJJJIJJJJJJJJIJJJJJJGBEH
@535595/1
acctttttcactcaaccatagctttctcagcgtgttcaatttcgttccat
+535595/1
CCCFFFFFHHHHHJJJJJJJJJJJJJJJJJJJHIGIJJJJJIHGHIHIII
@3608583/1
ctgaaaaattccgtcggcaagaagttggccgatttgcagactctcagctt
+3608583/1
CCCFFFFFHHHHHHJIIJJJJJIJJJIIJIIGIIJJJIIIJJIJJJJJJI
@536336/1
acgaaaggcagttcaccatcgcttgtcatgtgttgaaattccgcgaaatt
+536336/1
CCCFFFFFHHHHHJJJJIIJIJGIJHGIJJJJJJJJJJJGIIIJJIIJIJ
@4115963/1
cttcttatcgcatttttcggaatattactagaaaataaactaatttcttt
+4115963/1
CCCFFFFFHHHFGJJJJIIJHIIJJJJJJJJJJJJJJJJIJJJJJJJJJJ
@6683762/1
tttcgtgttttacttcaagcttcatagggaattgctgtaaatctgaataa
+6683762/1
CCCFFDFDHHHHHIJIIJGJJJIJJIIJJJIJJJIJJJJJJJJJJJJJJJ
@1575685/1
caatcctataattatccatttcctgtaattctggtttctctatagttttg
+1575685/1
C@CFFFFFGHHDGJJJJIGIJIJIJIIHIIIJJJHIIIJJJJIJIDGGHI
@1575686/1
caatcctataattatccatttcctgtaattctggtttctctatagttttg
+1575686/1
CCCFFFFFHHHHHJJJJJJJJJJJJIIGIJJJJJHHIJJJJIIIJIIJJJ
@1062117/1
attctatcggcctttcttctctttgccgtattttattttgtaaggtgagg
+1062117/1
@@CFFFFFHHHHHJJGHIGHGFHJGIJIEGHHIJGIJJJIFIIIJFHGIJ
@1062211/1
attctatgaaatggaacacgaagagggactaccacacgaaaggcagttca
+1062211/1
CCCFFFFFHHHHHJJJJJJJIIGIJJIJIJIJJJJJJJIJIJJJJJIJIJ
@1062232/1
attctatgcaaagtatagcttgtaaaattagttgctatccttctctttga
+1062232/1
@@CFFFFDBHFHHEHIGEIII;CHIIIIIIGHGIIIIGIIIIBHGIIIIH
@1062233/1
attctatgcaaagtatagcttgtaaaattagttgctatccttctctttga
+1062233/1
CCCFFFFFHHHHHFGIJJJJIHCHIJJJJJJIIJJJJJJJJJJJJIJIIH
@16125/1
aaaaaagcaggaaaagcccagaagaacgttcgactttca
+16125/1
@@@DDDDDHDDFHGE@FHHIIGBDHGIIB:?GDGE?FG?
@16126/1
aaaaaagcaggaaaagcccagaagaacgttcgactttcacttcattctat
+16126/1
C@@FFFFFHHHHHJJIGIJJJJJJIIHICGGIIHIIGIIIIJJIJJJJJJ
@4628289/1
gacgcaataagtgatacaagaaaatatacagactaaagaaacgctcgtgg
+4628289/1
CCCFFFFFHHHHHJIJJJJJJJJJJJJJJJJJJJJJJJJJJJIJIJJFHJ
@4628646/1
gacgccaaacattcggcagccaagaacttgctggatctcttggtcggaaa
+4628646/1
CCCFFFFFHHHHHJJJJJJIJJFIJIJJJIIJJJIJJJJJJJJGGHI@FG
@7694887/1
atccattatcactttttgttgccgtgtgcccttgagaaatttgctgcctc
+7694887/1
;?;D;=ADCFC=ACA<CC?FGEBEC<;EGEGE;?CDCGH@GCFGC93BFH
@7694888/1
atccattatcactttttgttgccgtgtgcccttgagaaatttgctgcctc
+7694888/1
@CCFFFFFHHHHHJJJJIJJHIJJIHCGEGF<CBBFGGIGHI>FGEFHAF
@5142701/1
gggagtcttgctcggcatggaggccatttcttgagagtagagcaatttgg
+5142701/1
?@@:??B;CFFB?18C@EBBE>;CC=E@?FGD?FHII?@?FGCGDDFE9?
@6169655/1
tcttagtgtcaatagtgctgccgttacttcctcaagcgctggtaacgctt
+6169655/1
CCCFFFEFFHHHHJJFHGIGHIIIJJJJJJJIJJJJIJIIDHCHIJJJJJ
@6169892/1
tcttatcgcatttttcggaatattactagaaaataaactaatttctttcc
+6169892/1
@C@FDDDDBDDHHJJGHIDHFBFHGGIJGGGIJGGJJGIJJGIJJJJJIJ
@7695994/1
atcccaacagaaggggtaaccgcaaggggcacggaccacttcacggaaat
+7695994/1
CCCFFFFFHHHHHJJJFHIIJIJJJJIJJJJJJJJJJJJJIJJJIHHFFF
@3609703/1
ctgaaaagaaaattcaagatccagtgtttaaggaactatcagatgttggt
+3609703/1
CCCFFFFFHHHHHJJJJIJIJJJJJJHIIJGIJJIIGIIJJJJJJGDGGG
@536988/1
acgaaattaaacacgctgagaaagctatggttgagtgaaaaaggtgggaa
+536988/1
CCCFFFFFHHHHHJIJJJGHEHIIJJIJJIHIHIJBFGIIGIGI9BFHGG
@5654465/1
gttcgggttccaagagttctctaatgggtgatttgggtactttattgcta
+5654465/1
@?@DDFFA;DDFHIEH<CFEHEHHIIII?CFHIIGCG?DGIIIII@BHII
@3110713/1
ctaataatagtgtattacctctaaagctatctactcgttatataatcatc
+3110713/1
CCCFFFFFGHHHHJIJHJIHHHHHJJIJJJJIEHIJJHHGHIIIIJJJJI
@3110714/1
ctaataatagtgtattacctctaaagctatctactcgttatataatcatc
+3110714/1
CCCFFFFFHHFHFHIJIIJJJJJJJJIJJJJJJJJJJJJJJJJJJJJJJJ
@3110715/1
ctaataatagtgtattacctctaaagctatctactcgttatataatcatc
+3110715/1
CCCFFFFFHHFHFHIJJJJJJJIIIJJJJJJJJJIJJHIJIJJJJJJJJJ
@538703/1
acgaattttgtgcatacaaaaatagtaaaaagtcgaagtctttcgagaca
+538703/1
?@<BDDDDF?A?FBFDFFGII=GHBCFEBHBGH??FHGFDFF?9?F>@AH
@6172181/1
tcttcctgggttttgtgctcattttcagcctgtcttgcttcacttctact
+6172181/1
@CCFDFDDHHCFHIDCFHEFEHHIJHHHIIIJHIHIHBHIIIIHIHGGJG
@5144926/1
gggatatgcgaggtaaacagttcttcaccggtgttgaaatcagagtttgg
+5144926/1
BB@FFFFFHHHHHCGHJJJJJJJJIJJJJJJHHIFGIJJIIIJJJIIJIJ
@4630384/1
gacgggagtcttgctcggcatggaggccatttcttgagagtagagcaatt
+4630384/1
CCCFFFFFHHHHHJIJJIJJIIJIIIJJJJIIFIIJDHFHDHGIIJJJJF
@6173030/1
tcttcgtgttccatttcatagaatggtggtggccatctgcgggacatgca
+6173030/1
CCCFFFDDCFBHBFHIGGGHEGHE@H<FG?@GAGEHGC@D:FH6@=BFE9
@1070063/1
attgaaaaattagtaaaacataatggttttcgcgcgtaaag
+1070063/1
@C@DDFFADHHHHIJGHIGIIFIJF<H>;FGBG@GGFGGE=
@1070132/1
attgaaaaccttgtagtggattcctaatattttttagtgaacctctctaa
+1070132/1
CCCFFFFFHHHHHHIIGHIEHHEIJHJIGIJJJJJJJIJGIIJJJJJJGI
@18745/1
aaaaaagtgagtttaggatatcttacgttctggcaacatcgacagatacc
+18745/1
CCCFFFFBFFHDFIHJIIJIJJJJJIJHIJJIIJJGIJIIJJJJJJJJJI
@18746/1
aaaaaagtgagtttaggatatcttacgttctggcaacatcgacagatacc
+18746/1
CCCFFFFDHHHHHJJJJJJJJJJJJJJHJJJJJJJJJJJIJJJJJJJJJJ
@7189419/1
aagaacacaagcacacatacctaccattagaagtttgcaacattgttgcg
+7189419/1
CCCFFFFFHHHHHJJJJJJJJJJJJJJJJJJJJIJJJJIHIJJJGHHIIJ
@6687578/1
tttctcaagggcacacggcaacaaaaagtgataatggatacaaatttgac
+6687578/1
CCCFFFFFHHHHHJJJJJJJHGIJJJJJFGIJJJJJJJJIJJJJJJJJJJ
@6174753/1
tcttgacatttcgttaaagaaccacaaaatgtgacatataaaggtgaata
+6174753/1
@CCFDDDDFHHHDFHGGIEHHEHGGGIIIHIEHIIIIIIIIIII?DGIIG
@540513/1
acgagacgcttaaacagtcgtaaacaacttggaaatcttaaacaaagcaa
+540513/1
CCCFFFFFHHHHHJJJIHHIIJIJIJJJJJJJJJJJJJJJJJJJJJJJIJ
@5655737/1
gttcgtagatgtctgttgcgattgagaccactgcgtataagagtggctag
+5655737/1
CCCFFDDDFDBBCEGEEIIG@@DF@CBGIIIIIII?BDDFHHHFEHHGF2
@5655968/1
gttcgtattatttcctcgaaatcaataatgcaatgtgtttaaatttttgt
+5655968/1
@@@FFFFFHHGHHIJJJJIJJJJIJJJIJJJJJJJFIIIJJJIJJJJJJH
@5655969/1
gttcgtattatttcctcgaaatcaataatgcaatgtgtttaaatttttgt
+5655969/1
CCCFFFFFHHHHHIJJJJJJJJJJJJJJJJJJJJJIIJJJIIIIJJJJJG
@5656023/1
gttcgtatttgggagtgatgccgcgacggctcagcaactcctggaggacg
+5656023/1
==1ADDEFHHHHHEIEGIIJJJJJJIIIIJIJJIJJGIHHHFHFFFFDDD
@5656024/1
gttcgtatttgggagtgatgccgcgacggctcagcaactcctggaggacg
+5656024/1
CCCFFDFFHHHHHIJCGHIJJJJJJJJJJJIJJGIJJJHHHHGHFFFDDD
@1073444/1
attgaagttcgtattatttcctcgaaatcaataatgcaatgtgtttaaat
+1073444/1
CCCFFFFEHHHHHJJJJJJJJJJJJIIJJJJJJIJJJIHJIFIIIJJJJJ
@541282/1
acgagccaatcttccgctaccgcgtgttccttaacaacgatctggtggcc
+541282/1
CC@DFDFFHHHHHGJIGHIJJIGIEHGHIJFIIJJJJIJJJIIEIIGGIJ
@2084222/1
ccacaagcaatgtcaaagagaaggatagcaactaattttacaagctatac
+2084222/1
CCCFFFFFGHHGHIJJJJIIIJIJJJIJJJJJGGHIJJIIJJIIIIIJJI
@2084223/1
ccacaagcaatgtcaaagagaaggatagcaactaattttacaagctatac
+2084223/1
CCCFFFFFHHHHHIJJJJIIHIJJJJIJJJJJFIIJJJJJJIJJJJJJJJ
@19815/1
aaaaaagtttatttatcatacacaggtaaacagttgtacagtagaggata
+19815/1
CCCFFFFDHHHHHJJJJJJJJJJJJJFGHJJJJJJJJJJJJHIJJJJIJJ
@19816/1
aaaaaagtttatttatcatacacaggtaaacagttgtacagtagaggata
+19816/1
CCCFFFFDHHHHHJJJJJJJJJJJJJHHIJJJJJJJIIJJJIIIHIHHIJ
@19817/1
aaaaaagtttatttatcatacacaggtaaacagttgtacagtagaggata
+19817/1
CCCFFFFEHHHHHJJJJJJJJJJJJJFGHIJJJIJJIJJJJGIIJJJIII
@19818/1
aaaaaagtttatttatcatacacaggtaaacagttgtacagtagaggata
+19818/1
CCCFFFFFHHHHHJJJJJJJJJJJJJIHIJJIJIJJJIIIJGHGIJJJII
@19819/1
aaaaaagtttatttatcatacataggtaaacagttgtacagtagaggata
+19819/1
CCCFFFFDHHHHHJJJJJJJJJAHIIHHHJJJJIIJHIIJJIHIJIIJJJ
@19820/1
aaaaaagtttatttatcatgcacaggtaaacagttgtacagtagaggata
+19820/1
CCCFFFFDHHHHHJJJJJJIJIJJJJDFHIIJIHIJGIJJJIIEHIJIJJ
@7697915/1
atccctgataaaagcattgcagattgtgtagaagcagttataggcgctta
+7697915/1
CCCFFFFFGHHGHIIIJJJJJJIJJJHHIJIIGIJJIJJIGJJJIJJEHA
@7190370/1
aagaacgttcgactttcacttcattctatcggcc
+7190370/1
==?ADD?2<ADF:AFH>BBBFFA@FADFE<C6?C
@7190371/1
aagaacgttcgactttcacttcattctatcggcctttcttctctttgccg
+7190371/1
BCCFFDDBFHHHHJJJJIJJJJJJJJJJJIJHIJJJJJJJIJIIIJJIJI
@7698324/1
atccgaacagaagagccttgtgtgatgcctcttctggaccacgataaatg
+7698324/1
CCCFFFFFHHGHHJJJJJIHHHEFHIJJJJJJIJIJJJJJJJJGIJJJJJ
@3114624/1
ctaatatgctgttgattcctcccaacttaacattaatttttaggcataaa
+3114624/1
CCCFFFFFHHHHHJJIIIJGIJJJJJIJIJIJJIGEIGIJJJIJIJIJEC
@3114625/1
ctaatatgctgttgattcctcccaacttaacattaatttttaggcataaa
+3114625/1
CCCFFFFFHHHHHJJJJJJJJJJJJJJJJJIJJJJGIIJJJJJJJJJJJI
@23725/1
aaaaaatatcgcaatagctcaaaagggaacaatttttatcgagttattga
+23725/1
@;@ADDFFDHDDDGEGEB>EHGB@DBGGEGHIIGDGAGEH=BG?DCHH@=
@23726/1
aaaaaatatcgcaatagctcaaaagggaacaatttttatcgagttattga
+23726/1
CCCFFFFFHHHHHJJJJJJJJIJJJJJJJJJHJJJJJJIJIIJFHIJJJG
@23727/1
aaaaaatatcgcaatagctcaaaagggaacaatttttgtcgagttattga
+23727/1
BCC?DDFFHHHHHJJJJIIJJJJJIJJJJJJIIJJJIJIJJIIFGIIIIE
@23728/1
aaaaaatatcgcaatagctcaaaagggaacaatttttgtcgagttattga
+23728/1
C@@FFFFFHHHHHIJJJJJJJJJJJJIJJJJIJJJJIJIJIEIIJJJJJI
@23729/1
aaaaaatatcgcaatagctcaaaagggaacaatttttgtcgagttattga
+23729/1
CCCFFFFFHHHHHJJJJJJJJJJJJJJJJJJIJJJJJJJJJIJIIJJJJI
@23730/1
aaaaaatatcgcaatagctcaaaagggaacaatttttgtcgagttattga
+23730/1
CCCFFFFFHHHHHJJJJJJJJJJJJJJJJJJJJJJJJJIIIJJIJJJJJI
@23732/1
aaaaaatatcgcaatattagaaattttcaaatattcttcgcttttgactc
+23732/1
CCCFFFFFHHHGGJJJJJJJJJJJJJJJIJGIJJJJIJJJJJJJJJJJJJ
@542713/1
acgatctggtggccaccggaaccggaagatcgaagaaagacgccaaacat
+542713/1
CCCFFFFFHHHHHJIJJJJIJJJJJJJIJHIJJIJJJJIJJJJJJGHGFF
@24236/1
aaaaaatattaggaatccactacaaggttttcaatagggcattctaacat
+24236/1
?@<DDADDF?DFDHGHIIIGAGHHEHI?CGHHAFHIGCGGCGGCGGGGII
@24237/1
aaaaaatattaggaatccactacaaggttttcaatagggcattctaacat
+24237/1
CCCFFFFDBFHHFIGIIIIJFIIIJGAGEEHHCFBFHGIDHIIIIJIIJI
@24238/1
aaaaaatattaggaatccactacaaggttttcaatagggcattctaacat
+24238/1
CCCFFFFDHHHHHJJJJJJJIIJJGIJ?EGHGGHGHHCF>BGHIJJIIJI
@24239/1
aaaaaatattaggaatccactacaaggttttcaatagggcattctaacat
+24239/1
CCCFFFFFHHHHHJJJJJJJIJJJJJJFHIJJIJJJJJJJJJJJJJJIII
@24240/1
aaaaaatattaggaatccactacaaggttttcaatagggcattctaacat
+24240/1
CCCFFFFFHHHHHJJJJJJJJJJJJJJGHIJJJIJGIIJIJJJJJIGIJJ
@543051/1
acgattcataaaagtaatataaccttagatttcgaggcaaattgattgat
+543051/1
CCCFFFFFHHHHHJEHIJJJJJJJJJJJFIJJJJJJJJJJJJJIJJJJJI
@543291/1
acgattttacctttgcgctaaaagtgaccacaagcaatgtcaaagagaag
+543291/1
CCCFFFFFHGHHHJJJJJJIJJJJHIJJJJJJJJIJJJJJIIJJJJJIJJ
@543336/1
acgattttgtcgaagatctctgtgagaagacagaagaatctctagtc
+543336/1
CCCFFFFFHHHHHJJJJJJJJJIJJJJJJJJIJJJJJJJJJJJJJJJ
@1584031/1
caatgcttggtgcagctatccactttgccagtggccgtctgctacggaac
+1584031/1
@C@FFFFFHGDHFIIJJJJJJJJJJJJJJJJJJJJJJJJJJJJJJJJJIH
@1584352/1
caatggagcacacttttacttcagctacttgaaccgtacgtcaaatgtcg
+1584352/1
CCCFFFFFHHHHHJJJJIJJJJJJJJIIJJJJJJJJHHIJIIJJJJIHIJ
@2599717/1
cgaacgatgtcaccacctgattggtgatatcagccgctccgggcgttccg
+2599717/1
CCCFFFFFHHHHHJJJJJIJIJJIFHIJJJIIEIIIIGIIJJIIGEEHFF
@1584944/1
caatgggattgcccatcactttgtcatcgaacgatgtcaccacctgattg
+1584944/1
@@@DDB>DHFDFHHIIGECDDHGFHIBEFHHBH@CFGHGGI@GEIE3DHI
@1584945/1
caatgggattgcccatcactttgtcatcgaacgatgtcaccacctgattg
+1584945/1
@@CDADEFACF>FHGDGIIGBBEHHGFHGHGG@A3??FGHIIIIICGEHE
@3115302/1
ctaatattcgattcgataggtgctttgtctggttaactttagtgggaagg
+3115302/1
CCCDFFFFHHHHHJJIIJJJEHIJJJJJJIJJHIJJIJJJJJJIJJJJJI
@3115303/1
ctaatattcgattcgataggtgctttgtctggttaactttagtgggaagg
+3115303/1
CCCFFFFFHHDFHIEFGHIJ<FFHIJB@DGHIFHHGIGIJCHCFFHEIAH
@3115304/1
ctaatattcgattcgataggtgctttgtctggttaactttagtgggaagg
+3115304/1
CCCFFFFFHHHHGIIGGIGGIGHIJJFFGGGGJJJIJGIJIFFGGIIJJI
@3115305/1
ctaatattcgattcgataggtgctttgtctggttaactttagtgggaagg
+3115305/1
CCCFFFFFHHHHHJJIIJJJHHIJJJJHIJJFH<FHIJJJIJGHJJJHJJ
@2600698/1
cgaacgtctacagttatcctccagttccttcgtaccctcctcctccaatt
+2600698/1
CCCFFFDFGHHHGHIIJJJGJJIIIJJJJJIJIJJJJJJJIJJIIICGGG
@2600872/1
cgaacgttcttctgggcttttcctgcttttttagcagctttaccattcgt
+2600872/1
@?@?DDADFDHFBBGBBHIIIII>DGIGHIHBFHIIGHHHIGGGIIIIIB
@2600873/1
cgaacgttcttctgggcttttcctgcttttttagcagctttaccattcgt
+2600873/1
@@@DB@ADFFHF<FHIIEHIIIIHHHGIIIIIEFHHIIIIIIIIIIIGIG
@2600874/1
cgaacgttcttctgggcttttcctgcttttttagcagctttaccattcgt
+2600874/1
@@@FBDBDD?FFDEHIEEHIICHEHEGIIIIIEGGHGGGIIFGICHIGHD
@2600875/1
cgaacgttcttctgggcttttcctgcttttttagcagctttaccattcgt
+2600875/1
B@@DBDDDHHHHHJJJIJJJJJJJJJJJJJJJIJJIIIJJJJIJJJIIIE
@1586463/1
caatgtcaaagagaaggatagcaactaattttacaagctatactttgcat
+1586463/1
CCCFFDFFHHHFHHIJJIJJJJJJJJJJJJJJJJJJJJIJJJJJJJJIJJ
@1586464/1
caatgtcaaagagaaggatagcaactaattttacaagctatactttgcat
+1586464/1
CCCFFEFFHHHHHHIIJIIIJIHJJJJJJJJJJJJJJJJJJJJIJJJJIJ
@2601761/1
cgaactggtccaaatcgagggcgccatccacgagccaatcttccgctacc
+2601761/1
@CCFFFFFFHHHGJJJJIJJJIJIJIJJJJJJJIJIJIJJIJIJIJHHFF
@1587070/1
caatgtgtttaaatttttgtcgagtcaaaagcgaagaatatttgaaaatt
+1587070/1
BBCFFFFFHHHHHIJJIJIHJJIIJIJJJJJJJJJIHIIEIJGIIJJFGI
@2090105/1
ccacagtaactctaactctccttccatcagccaatttttctggtttgccg
+2090105/1
@@@DFDEFGHHFHIJIJIJGHHEIIIJJJJJJJIIIIIJII<DGGHEGIG
@2602364/1
cgaacttcaaccacacaaattagtacaactcctccaaaccttgcaaattt
+2602364/1
@@@FDDFDBHGHDF?FEHIBHHEBFEHHDFHIGGIIIIIIIIIIGIIEII
@2602420/1
cgaacttccatagattcaaatgaagtaaacaacatacgtttttcatttaa
+2602420/1
?==?4BDDDDAAHEF@FGIIICHFGACH<FDGHIAFCDC9::?B<?FGHG
@2602421/1
cgaacttccatagattcaaatgaagtaaacaacatacgtttttcatttaa
+2602421/1
??;D??DBD42<AA:E:CFI::?F:3?FF<FF@EBE?C?DDDI@BDEI9D
@2602422/1
cgaacttccatagattcaaatgaagtaaacaacatacgtttttcatttaa
+2602422/1
@@@DFFFFHHHGHIJJJJJJJJJIJHJJJJJJJJJJIJJJJJJJJJJJJI
@2602423/1
cgaacttccatagattcaaatgaagtaaacaacatacgtttttcatttaa
+2602423/1
@C@FDDFEHFBHHCGGAGHIGGEHGAEHIHIIGIGGGGHIIJJJJIIJII
@2602424/1
cgaacttccatagattcaaatgaagtaaacaacatacgtttttcatttaa
+2602424/1
BC@FFFFFHHGGGGHIGIHJIHIIIFFJJHHHHIGIIJJJJJJJJJJJIJ
@1587939/1
caatgtttgaatgatgattatataacgagtagatagctttagaggtaata
+1587939/1
CCCFFFFFHHHHHJIJJJJJJIJJJJJIJCFHIJJJIJJJJJJIIDGHII
@2603581/1
cgaagaaagacgccaaacattcggcagccaagaacttgctggatctcttg
+2603581/1
@C@DDFFFGHDHDGGIJGIHIJIDEHGIJJI=DGFFGBCHIJIIGEFIJG
@2603582/1
cgaagaaagacgccaaacattcggcagccaagaacttgctggatctcttg
+2603582/1
CC@FFDFFHGHHGIJJJIJJIJJJFIGGIIIGHHJJIGHIIGGIHIJGIH
@1589900/1
caattacacaaattagtacaactcctccaaaccttgcaaattttcaatca
+1589900/1
CCCFFFFFHFHGFJJJGHJJGGIJJGGIGEHIJJJJJJJGGGIGIIJFIH
@7194458/1
aagaagttataaggttaacggtataaatgacccaccggccgtgaaaacct
+7194458/1
CCCFFFDFHHHHHJIJJJJJJFHIJJJJJJIIJJJJJJJJJGHEHIJ@EG
@7194771/1
aagaagttggccgatttgcagactctcagcttcaacgccaaggacttcaa
+7194771/1
CCCFFFDDHHHHHJJJJJJJJGIJJJJJJJJIJJJJBHIJJJJJJJIJJI
@7194772/1
aagaagttggccgatttgcagactctcagcttcaacgccaaggacttcaa
+7194772/1
CCCFFFFFHHHGHDHIHIEIGIIJJJIJJIHIHIJJEHGIIJIJJJJJJG
@5659923/1
gttctacatatgaaacatgtcagttatatattcacctttatatatgtcac
+5659923/1
@@CDDFFFDHFHGJJIJGIHHIIHIIJIIJIGIIIJJJJIIJJJIIHIJI
@5659924/1
gttctacatatgaaacatgtcagttatatattcacctttatatgtcacat
+5659924/1
CCCFFFFFHHHHHJJJJJJJJJJJJJJJJJJJJJJIJJJIJIJJJJJJJJ
@6692723/1
tttcttaatcggttctgcatgaatgccatctgggcccggggctctgtgat
+6692723/1
CCCFFFFFHHHHFIJJIJJJJJJJJJJJJJIJJGIJJJJJJJJJJJHIEI
@5148733/1
gggcaaatcaatcaatttgcctcgaaatctaaggttatattacttttatg
+5148733/1
@@@ABDD?<CF???E@GI@?D?DDGIIGIGEHII?DBF@DHEFEHIIAF9
@6692948/1
tttcttagtgtcaatagtgctgccgttacttcctcaagcgctggtaacgc
+6692948/1
@@@ADDD?F?2?FFG<CC:CFDDFEFIIDFFIFIEFEBGIFIFIIIIIII
@6693078/1
tttcttcaactggtgtaactttactttcttcttgttttacttcaagcttc
+6693078/1
CCCFFFFFHHHHHFHEHIJIJJIJJJJJIJJJJJJJJJJGHIJJIIIJJJ
@25546/1
aaaaaatcagtttcaacattttttgtatgttatttatatggcaatttttt
+25546/1
CCCFFFFFHHHHHJIJJJJJJJJJJHIIJJJEIJJJJJJJIJJGIJJJJJ
@4634083/1
gactaccacacgaaaggcagttcaccatcgcttgtcatgttttgaaattc
+4634083/1
@@CDDFFFHHHHHJJJJJIJIJJJJJJJJJJJIJGHIJJIJJJIJJJJJJ
@6178017/1
tcttgcttcatgattgaaaatttgcaaggtttggaggagttgtactaatt
+6178017/1
CCCFFFFFHHHGFGHGIJJJIJJIJIIIJFHHIIHIIDHFGHEFHIHJJJ
@545282/1
acgctttatcgggttctgctaagtggtaagtagaaggtaagccacttaag
+545282/1
CC<DFFFFHHHHHIJJJJIJJJJFHIFHHHIIIJJJJFGHHJJIIJJJJI
@6178398/1
tcttggagccagccaatgggattgcccatcactttgtcatcgaacgatgt
+6178398/1
CCCFFFFFFHHHHJJJIIJJJEIIJJJJJJJJJJJJIJJJJJJJJJJIJH
@4635019/1
gactcccgaacaagccaatcagaccaacggaacgcccggagcggctgata
+4635019/1
CCCFFFFFFHHGHJGIIJJJIJIIJJJIJIJJJIIJJJGJJIHFDA@9;@
@7703278/1
atcctaaactcacttttttccgaaaaaatatcgcaatagctcaaaaggga
+7703278/1
CCCFFFFFHHHFHJJJJJJJJJJJJJJIJJIIJIJIJJJIIJJIJJJJJJ
@3619767/1
ctgaaatatagaatacaccccttaatcagctacaacagtcaacatttccc
+3619767/1
@?=AADDDHFAHF@FGBBBEGAEGHIH@9CCFGCHBGGDGGIHIIAFHIF
@6179575/1
tcttgtatgatttcttgtctgtgttgttggacacgaactgtagcagcata
+6179575/1
?@:BDDDFDHHHHIJJIIIJIFIHIJJJJJJJJJJIIJJJJJJJJJJJJI
@5149436/1
gggcaatcccattggctggctccaagagatgtgcatgtcccgcagatggc
+5149436/1
CCCFFFFFHHHHHJJJJJJC>FHHIEBCBFHEGEIIGFHIIGG:DBHGID
@547206/1
acggcaacaaaaagtgataatggatacaaatttgactactgtatagcttt
+547206/1
CCCFFFFFHHHHHJFHGJGIGIFIFIJJJIJJJIJJJJJIJJIGIIIIJJ
@5150192/1
gggcactatataaaaaattacattcagtatcgatagataatattgatgat
+5150192/1
CCCFFFFFHHHHHJJJJJJJJIJJJIJIJJJJHIIJJJJJJJJJJJJJJJ
@4124039/1
cttctttcggagttttgcctgttccgtagcagacggccactggcaaagtg
+4124039/1
CCCFFFFFHHHHDHIJJJJIJIJJJJIJJIJJJJJIJJJJJIJJI>GHCF
@7198383/1
aagacactaagattaccaagttgggcaaccagcagtcccacaaagtttca
+7198383/1
CCCFFFFFHHHHHJJJJJJJIIJJJJJJJJJJIIJIJJJJJJGHJDHIJJ
@7198384/1
aagacactaagattaccaagttgggcaaccagcagtcccacacagtttca
+7198384/1
CCCFFFFFHHHHHJJJJJJJIIJJJJJJJJJJJJJFHIIIJJJJJHIJJJ
@1079030/1
attgatgattataattaataactagtgcctaataatagtgtattacctct
+1079030/1
CCCFFFFFHHHHHJJJJJJJJJJJJHIJJJJJJJJJJJGIFFGIJIJJJJ
@4124873/1
cttctttgacttgccagtgccaatttcgcggaatttcaacacatgacaag
+4124873/1
1:8BADD?DDFDB@E@F?F9BFFFHIEFIFI@DGIIFEGFICFIEFFII>
@1080126/1
attgatttaattttgacatgttagaatgccctattgaaaaccttgtagtg
+1080126/1
CCCFFFFFHHHHHJJJJIJJJJJJJJIJJJJJJJJJJJJIIJJJJIIJGH
@1080437/1
attgattttagaaaaaaaccactaattctatgcaaagtatagcttgtaaa
+1080437/1
CCCFFFFFHGHHGJJJJJJJIJJJJJJJJJJIJJJJJFHJJJJJJJHIJJ
@2608729/1
cgaagagggactaccacacgaaaggcagttcac
+2608729/1
@@@BDDD=AFF?FEHABGEBHIII@AB=?B<D?
@2608730/1
cgaagagggactaccacacgaaaggcagttcaccatcgcttgtcatgtgt
+2608730/1
@?<DFDFFHHHHHJIJJJJJIJJJIJIJHIJJJIJIIGIJJJIJJIJIIH
@2608731/1
cgaagagggactaccacacgaaaggcagttcaccatcgcttgtcatgtgt
+2608731/1
CC@FFDDFGHHHHHJGIGIDGIJIJGIIIJJGIIIIJIJIJIJEHIJGII
@2608732/1
cgaagagggactaccacacgaaaggcagttcaccatcgcttgtcatgtgt
+2608732/1
CC@FFFFFHHHHHJJIIJIJIJIJIHIJHIIIJIJJJIJJJJJJJJJIIH
@2608733/1
cgaagagggactaccacacgaaaggcagttcaccatcgcttgtcatgtgt
+2608733/1
CCBFFFFFHHHGHIJIJIIJJJJJIJJJHJJIJJJJIJJJJIJIJJJIII
@2608734/1
cgaagagggactaccacacgaaaggcagttcaccatcgcttgtcatgtgt
+2608734/1
CCCFFDFFHHHHHIJIIJI>GHJJIIJJIJJIGBF<B?B@BFHHGIC4=@
@2608735/1
cgaagagggactaccacacgaaaggcagttcaccatcgcttgtcatgtgt
+2608735/1
CCCFFFFFHHHHHJJJJIJIIJJJJIJJJJJJJJJGJJJIIJGIIIJIIJ
@2608961/1
cgaagagtatgtctcgaaagacttcgactttttactatttttgtatgcac
+2608961/1
??<D71B=CAA?DED9?EE1;FF<<A3<??CBD;?4C@DDEDDD<?D<D<
@2608962/1
cgaagagtatgtctcgaaagacttcgactttttactatttttgtatgcac
+2608962/1
@@7DDFFDHHHHHIIIGIIDAFHIIIHIIIIIIEHIGIIIIIEDDGHIII
@2608963/1
cgaagagtatgtctcgaaagacttcgactttttactatttttgtatgcac
+2608963/1
@C@FFDFDHHHHGIIBCGH:ADCHBB;CFGIIIBCDDGHHIIEBDHFHEI
@6694986/1
tttctttattgccagctcttgaagaaccatcgccggggtcttgacatgat
+6694986/1
BBBDFFFFHHHHHIJJJJJJJJJIJJJJJJJJJJJJJJ<FHIJIIJJIIJ
@2609217/1
cgaagagttggccactaaactgggcagctcggctgagaatcggtattcgg
+2609217/1
CCCFFFFDGFHGHIJJJJJJJJJJIIJIIIIJIIIEFHIEHGG?CFHIJI
@2609218/1
cgaagagttggccactaaactgggcagctcggctgagaatcggtattcgg
+2609218/1
CCCFFFFDHGHHHIJIIIJJJIJJI;GHGIJJFEHGIIJJJJIDFHHIGI
@6695155/1
tttctttcatttatcaaggttttcaaactgttaaaaaacctgctgaatgt
+6695155/1
CCCFFFFFHHHHGJJIIJJFHHJJJJJJJJJJJIJJIIJJJJJJJJJJID
@6695311/1
tttctttcctttatgtccacaaattatgtcaaattttgacatttatgtaa
+6695311/1
BB@DDFFFHHHHHJJJJJJJJJJJJJJJJJJIJJJJJJJJJJJJJJJIIJ
@2092219/1
ccacatctcggatcttgctactaatattcgattcgataggtgctttgtct
+2092219/1
@@;DDFFFHGHFHJJJJIJJJJJJJIJJJJDGGIJIJJJJGFHJJJJJIH
@2092220/1
ccacatctcggatcttgctactaatattcgattcgataggtgctttgtct
+2092220/1
CCCFFFFDHHGGHJJJJIHJJJJJJJJJJJFIIIJGJJJJGHHIJJJIII
@2092221/1
ccacatctcggatcttgctactaatattcgattcgataggtgctttgtct
+2092221/1
CCCFFFFFHHHGHJJJJJJJJJJIJJJJJJJJJJJJJJJJIIIJJJJJJJ
@2092306/1
ccacatcttgtgagccgccattctcttggctagcttctttgacttgccag
+2092306/1
CC@FFFFFHHHFGJJGIGIIIIDHIJICGCHDDHGH?FDGHIIJIGEH@F
@2092307/1
ccacatcttgtgagccgccattctcttggctagcttctttgacttgccag
+2092307/1
CCCFFFFFHHHGHJJJJJJJJJJJJJIJJIJJGIGJIIIIIGIGIIIJGI
@2092308/1
ccacatcttgtgagccgccattctcttggctagcttctttgacttgccag
+2092308/1
CCCFFFFFHHHHHJIJJJJJJJIJJJJJJJJIJJJJIGIJGIJIIGGHAF
@2092309/1
ccacatcttgtgagccgccattctcttggctagcttctttgacttgccag
+2092309/1
CCCFFFFFHHHHHJJIJJJJJJJJJJIJIJJGIIIJJJJIIJJJJJFIJI
@2092310/1
ccacatcttgtgagccgccattctcttggctagcttctttgacttgccag
+2092310/1
CCCFFFFFHHHHHJJJJJJGIJJJJJJJJJJJIIIJIGIJEHIJIFHIGH
@7704554/1
atcctctactgtacaactgtttacctgtgtatgataaataaacttttttc
+7704554/1
CCCFFFFFHHGHHJJJJJJJJJIJJJJHIHGJJIEIJJJJJHHIIJJJJH
@7200856/1
aagacgccaaacattcggcagccaagaacttgctggatctcttggtcgga
+7200856/1
@@@BDDDDAFFDBGGAH@AHFGHIIIECHFGFGIGHGGIIIIIG>HH@AB
@7200857/1
aagacgccaaacattcggcagccaagaacttgctggatctcttggtcgga
+7200857/1
CCCFFFFFHHHHHJJJJJJJIJJJJJJIJJJJJJJJJIJJJJJIJJJIJH
@7201534/1
aagactcccgtcagcgtcctccaggagttgctgagccgtcgcggcatcac
+7201534/1
CC@FFFFFHHFFGIGIHIIGHJCHJCHFHIIJJIIIII@FEHGGEBBDAE
@7202005/1
aagacttcgactttttactatttttgtatgcacaaaattcgttctacata
+7202005/1
CCCFFFFFFBHFHIGIIIIIIJIJIIGIJJJIGIJJJJGIJIJIIJJIEH
@7202006/1
aagacttcgactttttactatttttgtatgcacaaaattcgttctacata
+7202006/1
CCCFFFFFHHHHHJJJJJJJJJJJJIFIIJIJJJJJIJJIJIJIJJIEHI
@4126423/1
cttcttttcagatgttttaatgcacatttagctgcggtacacttggcaat
+4126423/1
CCCFFFFFHHHGGJHIJJHJIGHJJIJJJJJJJJJJJGHJJJJJIIJJJI
@4126624/1
cttcttttccggaaaatgctcgaaaactcaattggcgcacattcagcagg
+4126624/1
CCCFFFFFGHGHGJJJIHIIJIJIIIJJJJJIJIJIJIEIIJJIJJJJJJ
@4126625/1
cttcttttccggaaaatgctcgaaaactcaattggcgcacattcagcagg
+4126625/1
CCCFFFFFHHGGHIGIIJJIJGIJGJJJJJJJJIJJJJIJJJJIJJJIJI
@4126626/1
cttcttttccggaaaatgctcgaaaactcaattggcgcacattcagcagg
+4126626/1
CCCFFFFFHHHHGIJIGIGIIIIIJJHIIJJIJJJJIIGIJIJJJJJIJJ
@4126627/1
cttcttttccggaaaatgctcgaaaactcaattggcgcacattcagcagg
+4126627/1
CCCFFFFFHHHHHJJJHIIIJJJJJIJJIJJJJJIJJIEIIJJJJJJJJI
@7202790/1
aagagaagaaagctatacagtagtcaaatttgtatccattatcacttttt
+7202790/1
CCCFFFFFHHGHHJJJJJJIHHHIIJJJJJIJHIIJJJJJJJJJJJJJJJ
@4127261/1
cttctttttagaataacattgacattctataaagacgttagagagg
+4127261/1
CCCFDFFFFFDFDGEF<GBD<FH@HFDHHGHCBFIGEIIIBDFIII
@4127262/1
cttctttttagaataacattgacattctataaagacgttagagaggttca
+4127262/1
CCCFFFFFHHHHHJJJIIJJJJJJJJJJJJJJJJJJJJJJJJJJJJBGHI
@28507/1
aaaaaatgtcaaaattttgcaaattatgtggcattttgacatttatgtga
+28507/1
CCCFFFFFHHHHHJJJJJJJJJJJJJJJHIJJIJJJJJJIJJJJJJJHJI
@28508/1
aaaaaatgtcaaaattttgcaaattatgtggcattttgacatttatgtga
+28508/1
CCCFFFFFHHHHHJJJJJJJJJJJJJJJJJJJJJJJJJJJJJJJJJJGII
@28509/1
aaaaaatgtcaaaattttgcaagttatgtggcattttgacatttatgtga
+28509/1
CCCFFFFFHHHHHJIJJJJJJIJJJJJJJJJJJJJJJJJJJJIJJJJIJH
@5152941/1
gggcgctatataaaaaattacattcagtatcgatagataatattgatgat
+5152941/1
C@@FFFFFHHHHHJJJJJJJJIJIJJIFIIJJIIIJJJJJJJJIIGIJJJ
@6182394/1
tcttttccggaaaatgctcgaaaactcaattggcgcacattcagcaggtt
+6182394/1
B@:BDFFFHHHHHJJJJJJJJJJJJJJJJJJJJIJIGIJJJJJJJJJJFG
@6182522/1
tctttttagaataacattgacattctataaagacgttagagaggttcact
+6182522/1
CCCFFFFFHHHHGJJIJJIIJJJJJJJJJJJJJJJJJJJJJJJJGHIJJJ
@3628136/1
ctgaaccctacgtcagcatttcctggctcagagtacgctacatttgagga
+3628136/1
CCCFFFFFHHHHHJIJJJJJJGJJIJJFJJJIIFHHIIJJJJJJJJJJJI
@6184693/1
tgaaaaccttgtagtggattcctaatattttttagtgaacctctctaacg
+6184693/1
@@@FFFFFFHDHHIGGIBBIEHBHHEEGIIIIIGGDCDHIIGGGGEEHHH
@2094991/1
ccaccaccattctatgaaatggaacacgaagagggactaccacacgaaag
+2094991/1
CCCFFFFFHHHHHIJIJJIIJJIJJJJJIJJJJJJJJIJJJJJJJJJJJI
@1083707/1
attgcgtctttgctttggtcactttacgcgcgaaaaccattatgttttac
+1083707/1
BC@DDFFFHHHHHJJIIDDHGIIJJIIJJJJIJJGJJIIIIIIJHHHGHF
@7706958/1
atccttgcaggatttacccgtggagggtaacaatctgccttctacatttg
+7706958/1
BB@FFFFFHGHHHJJJJJJJEHJIIJJCGHJJJIJJJJJJJJJJJJJJJI
@7707118/1
atccttgtttatttccctttttgtggagaggtactatgtgtgtttggcta
+7707118/1
CCCFFFFFHHHHGIJJJJJJJJIJJJHJIIIEHGHJJJGIBHHJJJJJJJ
@5665316/1
gttctgcatgaatgccatctgggcccggggctctgtgatttcttagtgtc
+5665316/1
@@CADDDDDDDHGGEIIIGIE@GEHG:?DEG6;?<DDEGH@FHGIGA=FG
@5665542/1
gttctgctaagtggtaagtagaaggtaagccacttaagcacacatgttac
+5665542/1
CBCFFFFFHHHHHJHIJJHJIJJJJHHJJJJJJJJJJJIJJJJJJJJJJJ
@5665924/1
gttctggcaacatcgacagataccacaaatacctaaaccttcccactaaa
+5665924/1
BB@FFFFFDHHHHJJJJJJJIJJJJJJJJJJJJJJJJJJJJJJJJJJJJI
@7204941/1
aagagatgtgcatgtcccgcagatggccaccaccattctatgaaatggaa
+7204941/1
@@<;BDFFHDDHHIIGIGBGGEGHGGEHIIIIGGIIAGIDDDDDFGCGEG
@7204942/1
aagagatgtgcatgtcccgcagatggccaccaccattctatgaaatggaa
+7204942/1
C@CFDFFFFHHHHJJJJJJIJIIJJFIGJIGGGHIIGIHHIJJJIJIJJI
@6185590/1
tgaaaagcgagcttcatgatcccctgaagaatatatcttgaagaactatt
+6185590/1
CCCFFFFFHHHGHJJJJJJJJJJJJJJJJJJJJJJJJIJJJJJHIJJJJJ
@3628553/1
ctgaacctggacctagaaaataaggcctagataatgaacaaaccctagaa
+3628553/1
CCCFFFFFGHHHHJIJIJJJJJJJJIJJJJJJJJIIGGIJIJIIJJIIJJ
@6185784/1
tgaaaagggagcatttatttgatgcaaagtatagaggttgtacccaaact
+6185784/1
CCCFFFFFHHHHHJJJJJJJIIJJJJJJJEGIIJJJJHHJJJJJJJJIIJ
@3125688/1
ctaatttgtgtaattgaagttcgtattatttcctcgaaatcaataatgca
+3125688/1
BCCFFFFFFHHHHJJIJJJHIJJIJJJJJJJJJJJJJJJJJJJIJJJJJJ
@3125689/1
ctaatttgtgtaattgaagttcgtattatttcctcgaaatcaataatgca
+3125689/1
CCCFFFFFFHHHHJJIJJJHIJJIJJJJJJJJJJJJJJJJJJJJJJJJJJ
@3125690/1
ctaatttgtgtgattgaagttcgtattatttcctcgaaatcaataatgca
+3125690/1
CCCFFFFFFFFHFGIIHJIEIEGFHIJJJJJIJJJIJGIIJJJIJJJJJJ
@3125693/1
ctaatttgtgtggttgaagttcgtattatttcctcgaaatcaataatgca
+3125693/1
@C@DFFFDHHHDHBFHGHJHHIJGGGIIJJJIGIJIGGGIJIJJIIJEHG
@3126824/1
ctaatttttcaataaagtacactttatttaagaacaggggagaaaagtca
+3126824/1
@C@FBFFFHFHHFIIIGCFHEIGIIIIIIIIIIIIIIIIIIIGIIIIHII
@3126825/1
ctaatttttcaataaagtacactttatttaagaacaggggagaaaagtca
+3126825/1
@CCFDFFFHGGHDFGIIEI@BHEHIDHIJIIBFFHIJJJIGIEHIJGBGE
@5666922/1
gttctgtcaaaactgttgcgactagcacaacaaaaaagatggcgaaacaa
+5666922/1
C@CFFFFFHHHHHJJIJJJJJJIJJJJJJJJJJJIJJIJIIIJJJJJJJH
@5666923/1
gttctgtcaaaactgttgcgactagcacaacaaaaaagatggcgaaacaa
+5666923/1
CCCFFFFFHHHHHIJHIJJJJJJJJJJJJJJJJJJJJJJJJJJJIJJJJH
@5667965/1
gttcttaaataaagtgtactttattgaaaaattagtaaaacataatggtt
+5667965/1
@BCFFFFFHHGHHIFHGIJJJJIJJJJJJJJJIIJHIJJJJJJJJJJJFH
@5667966/1
gttcttaaataaagtgtactttattgaaaaattagtaaaacataatggtt
+5667966/1
B@BFFFDFHHHHHIEHHJJGJIGGGGGIJJJEGIIFIJJJJJIJJGGIBG
@5668270/1
gttcttacatccttgtttatttccctttttgtggagaggtactatgtgtg
+5668270/1
BB:BDFFFHHHHHJJGIJIJJJJJJGJJJJJGHIGIGHJCFHJJIIFHFG
@5668863/1
gttcttcaagagctggcaataaagaaaggctttcaatcaccacattatga
+5668863/1
B@BFFFF;FHHHHJJJJJJJJJJJJJJJJJJJJJJJIJJJJJJJJJJJJI
@3128957/1
ctacaacagtcaacatttcccacctttttcactcaaccatagctttctca
+3128957/1
@@@DDDDDFADCFECCFGEFFHBCCGFHF?FHGDHDHGHF9?FF@?FGGD
@3128958/1
ctacaacagtcaacatttcccacctttttcactcaaccatagctttctca
+3128958/1
CCCFFFFFGFHHHJIJJJJJJIHIJGJJJJIJJJJIJJJIGIJJJJJJJI
@3128959/1
ctacaacagtcaacatttcccacctttttcactcaaccatagctttctca
+3128959/1
CCCFFFFFHFHHHJIJJJJJJIJJJJJJJJJJJJJJJJJIJJJJJJJJJI
@3128960/1
ctacaacagtcaacatttcccacctttttcactcaaccatagctttctca
+3128960/1
CCCFFFFFHHHHHJJJJJJJJIJJJJJJJJJJJJJJJJJJJJEIJJJJJJ
@7209513/1
aagatatattcttcaggggatcatgaagctcgcttttcaaattctcgtg
+7209513/1
:?@ABDDDBBDFFIECGBAFBHIIIIIHGGHGDCGII<DBDGGHGHGHB
@5670430/1
gttcttgcaggagatcgctagcgaacaatccttcgaggtaacctacgtgg
+5670430/1
@@@FDFEDHGHHGIFHGIIGGIIJJIHGGHGIJJJGIJ6DHIJJJJJDHG
@6702718/1
tttgaattgttctgttgcatactggtatgttgaggagcaggtggatgggc
+6702718/1
@@@DDD?D:AF?DGBHEGHHIIIIIA@HDHG@EEG9EABFG?GG?9B@B;
@6703464/1
tttgacattgcttgtggtcacttttcgcgcaaaggtaaaatcgttct
+6703464/1
=@@DDDDDHHG?HGCGGBHGHIHJJGGIIIIJIJI??GIGJEIIIJJ
@7709493/1
atcgaacgatgtcaccacctgattgg
+7709493/1
@@@DDDDA@HDHDGHHBHIICA<F<E
@7709494/1
atcgaacgatgtcaccacctgattggtgatatcagccgctccgggcg
+7709494/1
CCCFFFFFHHHHHJIIJJJJJGHIJIIIIJJJJIGIJJIDIJIEIFJ
@7709826/1
atcgaagaaaaaacattgaccaatcgccaccaatgcttggtgcagctatc
+7709826/1
@@CFFEFAFFHHHHGGIEBEHGHHFCD@DHEHGGGIFFIIHGHIIIIIII
@7709844/1
atcgaagaaagacgccaaacattcggcagccaagaacttgctggatctct
+7709844/1
CCCFFFFFHHHHHIJJJJJJJJJJJJJJIJJJIIJIJJJJJIJJHIJJJJ
@552798/1
actaattttacaagctatactttgcatagaattagtggtttttttctaaa
+552798/1
CCCFFFFFHHHHHJJJIIIJJJJJJJJJJJJJJJJGHIGHIJJJJJJJIJ
@3632221/1
ctgaagaatatatcttgaagaactattatttttttttttttatttttcat
+3632221/1
CCCFFFFFHGHHGJIJIGIHHGJJJJJJJJJJJJJJJJJJHDFFFFFFC>
@6188334/1
tgaaaatttgcaaggtttggaggagttgtactaatttgtgtaattgaagt
+6188334/1
@@?DDDDDFBDBFFF:CG@G:FG8CAECCFFFAGIIIECDFCFIIFCGIG
@6188335/1
tgaaaatttgcaaggtttggaggagttgtactaatttgtgtggttgaagt
+6188335/1
C@CFFFEFHHHHHJJ<GHEIFGIBHHHGCFHIJIJJJGDGEFGFHHGIJG
@1088131/1
attggatctatgactgtgtatcgatagctgttcactttttggtcatgatt
+1088131/1
BBBDFFFFHHHHHJJJFHHJJJIJJJJJJJIGIJIGIIJJIIHIJJIIIJ
@1088132/1
attggatctatgactgtgtatcgatagctgttcactttttggtcatgatt
+1088132/1
CCCFFFFFHGHHHJJJFGEHHIEHIJJJIJHJJJJJJJJJJJGGIJJFII
@5154546/1
gggctctgtgatttcttagtgtcaatagtgctgccgttacttcctcaagc
+5154546/1
CCCFFFFFHHHHHJJJJJJHJHJCFHHIJJJJJJJJJJJJJJJJJJJIJI
@5154811/1
gggctgggggtcttgtggaataggttgaggctgaatctcagatggattga
+5154811/1
CCCFFFFFGH@DFIBCHIGIIEHIBFGGHAGIIIJJIIJJJIGJIGGIHH
@2096923/1
ccaccattctatgaaatggaacacgaagagggactaccacacgaaaggca
+2096923/1
@@?DADDD?FFDF<<BBEE<E@E?8FEGFCE@<DGC?DEEFF?67A@C;2
@2096924/1
ccaccattctatgaaatggaacacgaagagggactaccacacgaaaggca
+2096924/1
C@CFFFFFHHHHHGGGIJIIJIEHHIBGHIDIJGGJJEHHGIJBH@GHGG
@2096925/1
ccaccattctatgaaatggaacacgaagagggactaccacacgaaaggca
+2096925/1
CCCFFFFFHHGHGIJJJJJIJJJJJJJJJJJJJJJJJJIJIJIIJJIJII
@2096926/1
ccaccattctatgaaatggaacacgaagagggactaccacacgaaaggca
+2096926/1
CCCFFFFFHHHHHJJJJJJJJIIJJIJJJJJJJIIIJJIJJJJJJJJJII
@5155994/1
ggggaactttgttgttgacgttcatttcgacccgtttgctgttgttgggc
+5155994/1
@@@FFFFFHGHGHIHIB?FECGHCHIIIIIIIGGGIIBDHH8DGHIIFBE
@5155995/1
ggggaactttgttgttgacgttcatttcgacccgtttgctgttgttgggc
+5155995/1
@@CFDFFFHHHHHJIJJJJJHIJJJJJJJJJJJJHIJFIFHDHIGGIIBG
@4132704/1
cttgaaccgtacgtcaaatgtcgcaaattatgtcacataaatgtcaaaat
+4132704/1
CCCFFFFFHFHHGFHIJJJJGIGIIIJJJJJIGJJIJJJJJJJHIIJJJJ
@1599009/1
caattggcgcacattcagcaggttttttaacagtttgaaaaccttgataa
+1599009/1
CCCFFFFFHHFHGIJJJJJIIJAFHIJJIJJGGIIJHGJJJIJIJJJJJJ
@1599010/1
caattggcgcacattcagcaggttttttaacagtttgaaaaccttgataa
+1599010/1
CCCFFFFFHHHHGHIIIJIGIJAEHIJJGIIIJIIJIJJJJIJFJJIJJJ
@1599011/1
caattggcgcacattcagcaggttttttaacagtttgaaaaccttgataa
+1599011/1
CCCFFFFFHHHHHIJJJJJIIJCGIJJJJJJJJIIJJJJJJJJJJJJJJJ
@1599012/1
caattggcgcacattcagcaggtttttttaacagtttgaaaaccttgata
+1599012/1
@@@FFADEFDHGGIIEGGAHGGFHGIIIGGIGI<??FHGIIIIIGGGIGI
@2098966/1
ccaccggaaccggaagatcgaagaaagacgccaaacattcggcagccaag
+2098966/1
CC@FFFFFHHHHHJJIIIJJJJGJJIIJIGHIJJJGJHGIJJJHHFFFFC
@2098967/1
ccaccggaaccggaagatcgaagaaagacgccaaacattcggcagccaag
+2098967/1
CCCFFFFDHHHHHIJJJJJJJJIJJJJJJIJJJJIJJJJIJJJHHFFFFC
@2098968/1
ccaccggaaccggaagatcgaagaaagacgccaaacattcggcagccaag
+2098968/1
CCCFFFFFHHHHHIJJJJJJIIGIJJIJIIJIJJJJJJJJJJJHHFFFFD
@7711428/1
atcgaattatcttatatagggatggagtttccgaaggacaatttttacag
+7711428/1
CCCFFFFFGHHHHIJHIJJJJHIJJJJJIJJJJIIJJJJJJIIJJJJIJI
@4644175/1
gagaaatttgctgcctcaaaaacgtatgacaaaactatagagaaacc
+4644175/1
?;@7BABDDDHH?FDA>FCGEFDGGFHGBEH>;GHIIIIIHCDA;@B
@4644176/1
gagaaatttgctgcctcaaaaacgtatgacaaaactatagagaaacc
+4644176/1
@??DDDDFHDDHBEDHIGIGIEGHIIJAGHGGGIGGGCGCGHIIGGE
@4644177/1
gagaaatttgctgcctcaaaaacgtatgacaaaactatagagaaacc
+4644177/1
@@<DDDDFHFHGFGIHIHGIG9GHIJGIGIGHI=FFGAFGEGHIJIG
@4644178/1
gagaaatttgctgcctcaaaaacgtatgacaaaactatagagaaacc
+4644178/1
@B@BDFFFHHGHGJIJIBHIIJGJGHIEHIIIHGIIIJJIJJJJGIG
@4644179/1
gagaaatttgctgcctcaaaaacgtatgacaaaactatagagaaacc
+4644179/1
C@CFFFFFHHHHHJJIJJJJJJJJGHIIJJJJIJJJJJJJJJJJJJJ
@554304/1
actaggtcttacagattgatgaaatccaaaccagacttctctaccaccgc
+554304/1
CCCFFFDFHHHHHJJJJJJJJJJJJJJJJJJJJJJJJJJJJJJJIIJJJJ
@4134537/1
cttgaagaactattatttttttttaatttttcatcacagtgatgtttgtt
+4134537/1
CCCFFFBDHFFADF>FHIIIIIIGIIIIIIIEGIIIIIIH<FHC=@F>F@
@4645439/1
gagaagaaagctatacagtagtcaaatttgtatccattatcactttttgt
+4645439/1
B1?DFFFFHHHHHJJJJIJHIJJJJJJJJJHIIJJJJJJJJJJJJJJJJJ
@554576/1
actatataaaaaattacattcagtatcgatagataatattgatgattata
+554576/1
CCCFFFFFHGHHHJJJJJHIIIJGIJJJEHGIEIIJJJJIGJIJIJGIJJ
@4646590/1
gagaagtctggtttggatttcatcaatctgtaagacctagtcaatggaaa
+4646590/1
B@@FFFDDHHHCFIJJHIJJJIJJJJJJIJJJJIJJJIJJJJJJJJJJJJ
@4647215/1
gagaatatgaaatttaaaagaaaatttgaaaagtatcatgagttttgtga
+4647215/1
CCCFFFFFHHHHHJJJJIIIIIJJIJJIJJJJICGIIJJJIJGGGIIHII
@4647345/1
gagaatcacaaaactcatgatacttttcaaattttcttttaaatttcata
+4647345/1
CCCFFFFFHHHHHJIIJJJJJJIJJJJJJJJJIIGIJJJJIGCDFCIEII
@7212102/1
aagatgtagaagttcccaaagccttaggagatgtctttgaatccgtagca
+7212102/1
CCCFFFFFHHHHHJJJJJJJJIJJJJJIJJIIJIIIJJJJJJJIJFHJJH
@7212515/1
aagattaccaagttgggcaaccagcagtcccacaaagtttcacagttcca
+7212515/1
CCCFFFFFHHHHHIJJJJJIIJIIIJJIHIGIJIIGIFHIHEGGHGIGHI
@6704263/1
tttgactactgtatagctttcttctcttggtgaacacatactttattcgt
+6704263/1
CCCFFFFFHHHHFIHIJIJJIJJIJIJJIIGGIIJ<GIIJJJJJJJJJJG
@3636284/1
ctgaagtaaaagtgtgctccattggtttatcctctactgtacaactgttt
+3636284/1
@@<1DDBDHHHHFE<CGEHGIIIIIHGGGIIHIIIIIIIIIIIIIIIIHG
@3636285/1
ctgaagtaaaagtgtgctccattggtttatcctctactgtacaactgttt
+3636285/1
@@@DBEFDDHHHFIBGHGHHGIIGIEHIIHEIIIJJIJIHGGIIGHDFCH
@3636286/1
ctgaagtaaaagtgtgctccattggtttatcctctactgtacaactgttt
+3636286/1
BC<DDFDFHHHHCGGIIIJJJJJJJHJJJIJJJJJJIJJIIJJJJJJJJJ
@6704727/1
tttgacttgaataaatttttaaatttaaaaatgcgtgtgtgcaggtatat
+6704727/1
@@<DBDEFFFHDDCCCG@IGGGHGDFHIGIIIGGIGE@DADHHIBBFC<?
@6704728/1
tttgacttgaataaatttttaaatttaaaaatgcgtgtgtgcaggtatat
+6704728/1
CCCFFFFFHHHHHJJJJJJJJJJJJJJJJJJJJJJIJIJGHIIJJBGIJJ
@6192422/1
tgaaattccgcgaaattggcactggcaagtcaaagaagctagccaag
+6192422/1
CCCFFFFFHGHH<GIJJJJJJJJJIJJJIHHJJJJIGIJIJJJJJJJ
@3135001/1
ctacacaaaaatgtcaaatcatgtcaagaccccggcgatgg
+3135001/1
CCCFFFFFHGHHHHJJJJJJIJJJJJJJJJJJJJIIJHGGI
@4137353/1
cttgaataaatttttaaatttaaaaatgcgtgtgtgcaggtatatttatc
+4137353/1
@CCFFFFFHHHHHJJJJJJJJIIJJJJJJJHIHIIIJIJIIHIJJJJJJH
@4137354/1
cttgaataaatttttaaatttaaaaatgcgtgtgtgcaggtatatttatc
+4137354/1
CCCFFFFFHDHHHJJJJJJJJJJJJJIJJJJGGGGGIIIIFGIJJJIJIJ
@2103142/1
ccacctttttcactcaaccatagctttctcagcgtg
+2103142/1
@@@DDBDDFF;4A:A;F?F::?:<AFH@BC9AF@::
@2103143/1
ccacctttttcactcaaccatagctttctcagcgtgttt
+2103143/1
@@@DDDDDHH?DFGGGHII@FEGAFFH@HIEGIEIF8CF
@2103144/1
ccacctttttcactcaaccatagctttctcagcgtgttt
+2103144/1
CCCFFFFFHHDDHEFDHEHDGFGIGIIHIIHJJIGF?CG
@2103145/1
ccacctttttcactcaaccatagctttctcagcgtgtttaatttcgttcc
+2103145/1
@@@DDFFFFHDHFIGHEHHICEGIIG@CHHGEHH:8?DE@@<BFF?F>8E
@2103146/1
ccacctttttcactcaaccatagctttctcagcgtgtttaatttcgttcc
+2103146/1
@@@DDFFFHGHBFFHIEEBGIA<AHEGGHDHFGH?C??DHIII9<F8B?D
@2103147/1
ccacctttttcactcaaccatagctttctcagcgtgtttaatttcgttcc
+2103147/1
CCCFFFFFHHGHHJJJJJJJIJJJJJJJJJJIJJIICDGBD?FH@??D8?
@2103148/1
ccacctttttcactcaaccatagctttctcagcgtgtttaatttcgttcc
+2103148/1
CCCFFFFFHHHHHJJJJJJJJJIJIJIJJIJJJJHIIJGGIIJJGGIIDH
@2621668/1
cgaataaagtatgtgttcaccaagagaagaaagctatacagtagtcaaat
+2621668/1
CC@FFFFFHDHHHHHHJJJJJJJJJJJJIJJJJJIJJJJJJJJIJJJJJI
@558546/1
actgaatgtaattttttatatagtgccccgatgatatgatatgtatttat
+558546/1
CCCFFFFFHHHHHJJJJJJJJJJJJIJJIJGIJIJIJJIJJJJFIIJJII
@2622775/1
cgaataccgattctcagccgagctgcccagtttagtggccaactcttcgt
+2622775/1
@@@DADDDDFHFABCFBA:?CEAFGEC9D=DGHG>?D@G@FB;C3BGGHI
@6192818/1
tgaaatttaaaagaaaatttgaaaagtatcatgagttttgtgattctccg
+6192818/1
CC@FFDFFFHHHBFIIJEHJCGIIIEAFFHIG@A::CGI@?><?DBF?F@
@1093094/1
attggtttatcctctactgtacaactgtttacctgtgtatgataaataaa
+1093094/1
@@@FFDDFHHHGGJIJGJJJJIJJJIIIIJIJIJGEABHCIIIIIIIEGG
@6193760/1
tgaacacatactttattcgtcatcgctccccacgagcgtttcttta
+6193760/1
@@?DDFDBHFHFFGEGGGG<EHIJJFBAGGEEF?@A@DDDFF@BC7
@6193761/1
tgaacacatactttattcgtcatcgctccccacgagcgtttctttagtct
+6193761/1
C@<DFFFFHHHHHJJJJJJJJJJJJJJJJJJJJJJJJJIJJJJJJJIIIH
@6193762/1
tgaacacatactttattcgtcatcgctccccacgagcgtttctttagtct
+6193762/1
CCCFFFFFHHHGHJJJJJJGIIJJJIJJJJJJJJHIJJHIJJJIJIFGHI
@5159257/1
ggggatcatgaagctcgcttttcaaattctcgtgacttttctcccctgtt
+5159257/1
@CCFDFFFHHDHHJJJIIJJIJHIJJJJIJJIHIFHHIJIHJIIJJIIJJ
@6194305/1
tgaacagttaccatctactatcagagatcgaatgtgtgcagaatcagcac
+6194305/1
@@@FDDD4CFFHDEGBAGG@DFAHHIIIIIIIFGFEAEHHIIIGGIIIII
@5159629/1
ggggattctacgaaaaaagacaaagatcaagatctgtctttctttgacga
+5159629/1
BCCFDFFFHHHHHJJJJJJJJJJJJIJJJJJJJJJJJJJJJJJJJJJJJJ
@5159630/1
ggggattctacgaaaaaagacaaagatcaagatctgtctttctttgacga
+5159630/1
CCCFFFFFHHHHHJJJJJIIJJJJJJJIJJIJJJJJHJJJIJJJJJIIJJ
@6194333/1
tgaacagtttcgatcttagcatttggaaagctctgatcgcaatgattgtt
+6194333/1
CCCFFFFFHHHHHJGHIJIIIJJJIJJJJJJJIJJJJJJJJJJJJJJJIJ
@5160102/1
ggggcactatataaaaaattacattcagtatcgatagataatattgatga
+5160102/1
@@@7DDFFHHHHHJJJJJIJJJJJJJJJGIJJJIJIJJIJJIJGIIJJJJ
@5160103/1
ggggcactatataaaaaattacattcagtatcgatagataatattgatga
+5160103/1
CCCFFFFFHHHHHJJJJJJJIJJJJJIJHIJJJHIJJIJJJJJJJIJJJI
@6706826/1
tttgatgcaaagtatagaggttgtacccaaacttttcggggtgcaatctt
+6706826/1
@CCFFFFFHGHGHIIJJJJJGHJIIJJJJJJJIJJJJJJJJHHIJJJJJJ
@6706827/1
tttgatgcaaagtatagaggttgtacccaaacttttcggggtgcaatctt
+6706827/1
CCCFFFFFHHHHDHIJJJJJHIJIIJJJJJJJJJJJJJJIJGHIJJJJJI
@6706828/1
tttgatgcaaagtatagaggttgtacccaaacttttcggggtgcaatctt
+6706828/1
CCCFFFFFHHHHFIHJJIIJHIIJIJJJJIJJJJJIJJIIIFFHIJJJIG
@7715927/1
atcgataaaaaaatatcgcaatattagaaattttcaaatattcttcgctt
+7715927/1
CCCFFFFFHHHHHJJIIJJJJIJJJIJJJJJJJJJJJJJJJJIIJJJJJJ
@7715928/1
atcgataaaaaaatatcgcaatattagaaattttcaaatattcttcgctt
+7715928/1
CCCFFFFFHHHHHJJJJIIIJJJJJJJJJIJJJJJJJJJJJJJJJJIJJJ
@7715982/1
atcgataagacgaatggtaaagctgctaaaaaagcaggaaaagcccagaa
+7715982/1
CCCFFFFFHHHHHJJJJGIIJJIJJIIJJJJJJJIIJIJJJJJJIIJJJI
@1093635/1
attgtaaatctacacaaaaatgtcaaatcatgtcaagaccccggcgatgg
+1093635/1
@@@?DDFFDHGGHJIJJIJIIJGHGIJJJIGIFHIIIIJJJJJJIJFHIG
@6194849/1
tgaacatggaatgtaagaacattttcggaatcagaaaaaatgtcggaact
+6194849/1
C@@FFFFFHHHHHFGGGHJGIJJJJJJIJJJJJJGIJJII;B0B;F@DG3
@1094017/1
attgtaatattcctccatagttcttacatccttgtttatttccctttttg
+1094017/1
@CCFFFFFHHHHHJJJJJJJJJJJJIJJJJJJIJIIJGIJJGIJJJJJJB
@1094152/1
attgtacacaattcaataggtacaagtataggattatccgatctagctga
+1094152/1
BCCFDFFFHHHHHJJJIJJJFHIJJJHIJJJJJJJJJJJJJJJJJJJJJJ
@3140813/1
ctacagttcgtgtccaacaacacagacaagaaatcatacaagaattaagc
+3140813/1
CC@FFBBAHHHHHEHII;FHBFBGEHGIEGIGGFFHIIIGHIIIIIIFHE
@5678066/1
gttgaagctgagagtctcttcatcactcgcaaatgtagaaggcagattgt
+5678066/1
@@CFFFDFHDDFHHAFHEFHICGIGGJJIIGE:FFDHHGCGCGHGICHGH
@5678067/1
gttgaagctgagagtctcttcgtcactcgcaaatgtagaaggcagattgt
+5678067/1
C@@FFFFFHHHGHJGIIJJJJIHIJJJJJJJJIJIIIIJJJJIIJJJIJJ
@3141427/1
ctacatatgaaacatgtcagttatatattcacctttatatgtcacatttt
+3141427/1
@@CFDDBDFHHHHIIGIIIIIJJJJJJJJJJJJIJJIIJJJHGJJJJJJJ
@7216397/1
aagcaatgtcaaagagaaggatagcaactaattttacaagctatactttg
+7216397/1
C@BFFFFFHHHHHJJJIJIJIIJJIJJJJIJJJJJJJJJJJJJIJJJJJJ
@7216792/1
aagcacacatgttacataaatgtcaaaatttgacataatttgtggacata
+7216792/1
CCCFFFFFHHHHHJJJJJJJJIIIJJJIJIJJIJJJJGHHIJBGGGGGGI
@46623/1
aaaaagcaggaaaagcccagaagaacgttcgactttcacttcattctatc
+46623/1
CCCFFFFFHFHHHJEGIGIIJEHIJIGJGII=B?DEHDFGDHGIEGGHIG
@2104165/1
ccacgagccaatcttccgctaccgcgtgttccttaacaacgatctggtgg
+2104165/1
@@@DDDFFGFFHGIIAHGFBFGHGGGEEFFGHIIGIGEIIICDGGGIHIH
@2104166/1
ccacgagccaatcttccgctaccgcgtgttccttaacaacgatctggtgg
+2104166/1
CCCFFFFFHHHHHIIHIBGEGIIIII@F?FFGGHGHIIIEGGGIGEGDGH
@2104167/1
ccacgagccaatcttccgctaccgcgtgttccttaacaacgatctggtgg
+2104167/1
CCCFFFFFHHHHHJJIJGIGGIJIJJAGFGHJJJIJJJJJIIHIGHIHIH
@2104168/1
ccacgagccaatcttccgctaccgcgtgttccttaacaacgatctggtgg
+2104168/1
CCCFFFFFHHHHHJJIJJIGGIJJJIGHHGGIJJJIIJJHIJJJGIJIJH
@2104169/1
ccacgagccaatcttccgctaccgcgtgttccttaacaacgatctggtgg
+2104169/1
CCCFFFFFHHHHHJJJJGGGHJJGHGFGFHIIJJJJHIIIJJJJIEIIJH
@2104170/1
ccacgagccaatcttccgctaccgcgtgttccttaacaacgatctggtgg
+2104170/1
CCCFFFFFHHHHHJJJJJIGIJIIJIFHHJJJIJJJJJJIJIIIIIIHJH
@2104171/1
ccacgagccaatcttccgctaccgcgtgttccttaacaacgatctggtgg
+2104171/1
CCCFFFFFHHHHHJJJJJJEHIJJJJHIIGHIIJJJJJJJIIIJJIJHIH
@4142283/1
cttgaattttcttttcagcacaaatgtcttttaaaggagctacgaagtta
+4142283/1
?@8BBDDDHD<CFBG<EFEDBDFGE>HFHEHHIG4CEBFHHIAA:@BHEH
@4142284/1
cttgaattttcttttcagcacaaatgtcttttaaaggagctacgaagtta
+4142284/1
CCCFFFFFHHGHHJJJJJIIIJJIJJHJIJJJJJJJIIJJJJJJJIJGIJ
@2625460/1
cgaatcactttcggatccgcgttggatccgcctt
+2625460/1
CCCFFFFFGHHHHJIJJJJJJGIJJJJJJJJJGI
@4143806/1
cttgacatttcgttaaagaaccacaaaatgtgacatataaaggtgaatat
+4143806/1
;@@DDDDDHHDHHIBG<FHDEHGHIGBEEGFEF@@FDGDB4B9?B4:?FD
@4143807/1
cttgacatttcgttaaagaaccacaaaatgtgacatataaaggtgaatat
+4143807/1
CCCFFFFFHHHHHJJJJGIJIJJJJJJJJJIIJJIJJJIIJJJFHIIIJJ
@4143808/1
cttgacatttcgttaaagaaccacaaaatgtgacatatataaagg
+4143808/1
:8?BDDA>AA=AA?A:F??:C;3C=D8<9??CG?:1:9?:?DG4B
@4143809/1
cttgacatttcgttaaagaaccacaaaatgtgacatatataaaggtgaat
+4143809/1
@CCDDDDDHFFD?FEHI<AEBHEGIIIIEFHGGIIIIIIGGIIIIB@DHH
@4143810/1
cttgacatttcgttaaagaaccacaaaatgtgacatatataaaggtgaat
+4143810/1
CCCFFFFFGHHHHJJJIGIIIJGIJJIJIIGIGJIJJJJJJIJJJFHIIG
@50611/1
aaaaagtgaacagctatcgatacacagtcatagatccaatcctataatta
+50611/1
CCCFFFDEFHHHHFGGGJIIJJJJJJJGIGIJJGGIIIJIIJJGIIJJDI
@2627640/1
cgaatgatgtgataaatatacctgcacacacgcatttttaaatttaaaaa
+2627640/1
@@@FFFFFHDFHHGIIFFBEFFHGECHIIIJGJIJJJJJJJIIIJJJJGE
@2627641/1
cgaatgatgtgataaatatacctgcacacacgcatttttaaatttaaaaa
+2627641/1
BB@FFFFFHHHFFGIJIIGIIJIJJIIJJJJIIGIJJJJJJJJJJJIJJJ
@2627642/1
cgaatgatgtgataaatatacctgcacacacgcatttttaaatttaaaaa
+2627642/1
CCCFFFFFHHHHHJJJIJIJJJJJJJJJJJJJJJJJJJJJJIIJJJJJJG
@4651015/1
gagactctcagcttcaacgccaaggacttcaacttcgttcagttcttgca
+4651015/1
CCCFFFFFHHHHHJJJJI@GHIJJIJJJJJIJJJJJJJIJJJIGJJJIJI
@4651016/1
gagactctcagcttcaacgccaaggacttcaactttgttcagttcttgca
+4651016/1
CCCFFFFFHGHHHJIJJGGHGIJJJGGIJIJIEHIIIHHIIIJEIIIJJG
@1606739/1
caatttttctgttacttttgtttccaaagctgctaagttctcttgttttt
+1606739/1
@@BFFFFFHFHHHIIJJJIIFHGJJJJGJIJIJIIHGHFHIIJJJFHIJJ
@7716673/1
atcgatacacagtcatagatccaatcctataattatccatttcctgtaat
+7716673/1
CCCFFFFFHHHHHJJJJJJJJJJIIJJJJJJJJJJJJJJJJJJJJJJJIJ
@7716809/1
atcgatagctgttcactttttggtcatgattttgaggtactcgagggcat
+7716809/1
CCCFFFFFHHHHHIGIIIJJJIFHHHJJIJJJJJJJIGCGIJJIIJIJII
@7716810/1
atcgatagctgttcactttttggtcatgattttgaggtactcgagggcat
+7716810/1
CCCFFFFFHHHHHJIJJJJJJJJGHIJJJJJJJJJIJGGHIJJJJJJJJI
@7716811/1
atcgatagctgttcactttttggtcatgattttgaggtactcgagggcat
+7716811/1
CCCFFFFFHHHHHJJJJJJJJJJHHIJJDIJIJIIJJFIGIIIIJGJJGG
@5161234/1
gggggaagaagccaaattgctctactctcaagaaatggcctccatgccga
+5161234/1
CCCFFFFFGHHHHJJJJJJIJJJJJJJJJJJJJJJJJJJJJJJJJJJJJG
@5161613/1
gggggataaatcttcctgcctcttgtattttgttcctcaggtaaagggca
+5161613/1
CCCFFFFFHHHHHJJJJJJJJJJJJHIJJJJJJJJJJJJJJHIJJJJJJJ
@7717715/1
atcgatgcattgaaacgcaaactgacgtttactcttctaatgtcaaacag
+7717715/1
CCCFFFFFHHHHHIJJJJJJJJJIJJJGIIJJJJJIJIIGJJIJJJJIIG
@3641977/1
ctgaatcggtccggccgagtgcatcatggtcatgttttgggactccatgt
+3641977/1
CCCFFFFFHAFH>HCGGDGFECHGIIGGE@GII>FCEGDB8FHHIIGGA@
@1608979/1
cacaaaacgctgaaaaattccgtcggcaagaagttggccgatttgcagac
+1608979/1
CCCFFFFFHHHHGJIJJJJJJJIIIJJJIIJGIFGIIJJJJJJJJJJJJJ
@1608980/1
cacaaaacgctgaaaaattccgtcggcaagaagttggccgatttgcagac
+1608980/1
CCCFFFFFHHHHHJJJJIJJJJHIJIJJJJJIJJJJJJIJJJJJJJJJJI
@1608981/1
cacaaaacgctgaaaaattccgtcggcaagaagttggccgatttgcagac
+1608981/1
CCCFFFFFHHHHHJJJJJJJJJGIJJJJIIJJJHIJIHHIIIJIJJJJJI
@1609119/1
cacaaaactcatgatacttttcaaattttcttttaaatttcatattctca
+1609119/1
@@@DDDD?FFHHDHGI4FHDGEAEEBEHG@DGH@HG@?BFBHEIG@ECHA
@1609120/1
cacaaaactcatgatacttttcaaattttcttttaaatttcatattctca
+1609120/1
CCCFFFFFHHHHHJJJJJJJJJJJIJJJJJJJJJJJ?FIIJJJJIJJIJI
@1609121/1
cacaaaactcatgatacttttcaaattttcttttaaatttcatattctca
+1609121/1
CCCFFFFFHHHHHJJJJJJJJJJJJJJJJJJJJJJJ?FIIJIJIIJJJJI
@5684275/1
gttgactgttgtagctgattaaggggtgtattctatatttcagttaaatt
+5684275/1
CCCFFFFFHHDFHIJJI<FHHGAEHI?CFCHGIIJIJIJJJJJJIJJJJJ
@5684276/1
gttgactgttgtagctgattaaggggtgtattctatatttcggttaaatt
+5684276/1
CCCFFFFFDHHHGJIJJHIJJJJJJJ<EEHIJJJIJIJJJJJI?08DHIJ
@5684277/1
gttgactgttgtagctgattaaggggtgtattctatatttcggttgagtt
+5684277/1
CCCFFFFFFHGHDIIIGBHHBHHIJJ<E???FGIIIGJJJIIJDGGCHFH
@5684315/1
gttgacttataaaacataatgagtaattctctgaccatagagcttaattc
+5684315/1
CCCFFFFFHHHHHJJJJJJJJIJHJJJJJJJJJJJJJJJJIJJJJJJJJI
@7219987/1
aagccacttaagcacacatgttacataaatgtcaaaatttgacataattt
+7219987/1
@C@FFDEFFGHFGIGIIJJJJJJJIJJJJIJIIIJIIIIJGGIJJJJIJJ
@7219988/1
aagccacttaagcacacatgttacataaatgtcaaaatttgacataattt
+7219988/1
CCCFFFFFHHHHHJJJJJJJJJJJJJJIIJJJJJJJGIJJJJJJJJHJIJ
@7219989/1
aagccacttaagcacacatgttacataaatgtcaaaatttgacataattt
+7219989/1
CCCFFFFFHHHHHJJJJJJJJJJJJJJJJJJJIJJJJJJJJJIJJJJJJJ
@4654050/1
gagaggttatccttgggggaagaagccaaattggtaagtctctactctca
+4654050/1
BCCFFFFFHHHHHJJJIJIGIHIJIIJJJJJJJJIGIIIIIJJJJJJJJJ
@2628545/1
cgaatggtaaagctgctaaaaaagcaggaaaagcccagaagaacgttcga
+2628545/1
@@@DDFFFHHHHHGHHJIJJJJJJIJJIJJJIGIJJIIGIIIJIJHIJJG
@2628546/1
cgaatggtaaagctgctaaaaaagcaggaaaagcccagaagaacgttcga
+2628546/1
CCCFFFFAHHHHHJJJJJJJJJJJJJJJJJJJIJJIJJJJJJHFHFGIII
@2628547/1
cgaatggtaaagctgctaaaaaagcaggaaaagcccagaagaacgttcga
+2628547/1
CCCFFFFDHHHHHJJJJJJJJJJJIJJJJJJJIJJJIJJJJJIIIHIJJH
@2628797/1
cgaatgtcaaacagaatctagccaaacacacatagtacctctccacaaaa
+2628797/1
@C@FFFEFHGHHGIJJJGGIDGGHEIHBEHGIIJJGGIIIJJJIJJIJJJ
@2628798/1
cgaatgtcaaacagaatctagccaaacacacatagtacctctccacaaaa
+2628798/1
CCCFFFDFHHHHHIJJJJJJJJJJJJIJJJJJJJJGIJJIJJJJJJJJJJ
@2628799/1
cgaatgtcaaacagaatctagccaaacacacatagtacctctccacaaaa
+2628799/1
CCCFFFEFHHHHHJJJJJJJJJJJJJJJJJJJJJJGIJGIJJJJJIIJJJ
@2629136/1
cgaatgtgtgcagaatcagcactgaatcaaaaaattctccatcgttacaa
+2629136/1
BCBFFFDFFHFHHIJJJJJIJJIJJJJJJJJJJJJJIJJJJJJJJJJJJJ
@2629356/1
cgaatgtttggcgtctttcttcgatcttccggttccggtggccacc
+2629356/1
@@1ADDDDFHHH:@FEHIFGGBDAHHIIFB:F@F=BGF?DHGIIGG
@52009/1
aaaaagtttatttatcatacacaggtaaacagttgtacagtagaggataa
+52009/1
CCCFFFDFHHHHHIJJJJJJJJJJICFHIIJJJJIJJJJIIIJJIJIJJJ
@52010/1
aaaaagtttatttatcatacacaggtaaacagttgtacagtagaggataa
+52010/1
CCCFFFDFHHHHHJJJGIJJJJJJJHHHJJJJJJJHIJIJIHIJJJJIJJ
@3146045/1
ctaccaccgcggcaattgaaggtttcttgttatcgccggcagggggatgg
+3146045/1
@@<:BDDDHFHHHGGIIIIIIIBGHIIIGHIIIIIIIIIIHEECC?;=BB
@564370/1
acttgaataaatttttaaatttaaaaatgcgtgtgtgcaggtatatttat
+564370/1
CCCFFFFFHHHHHJJJJJIIJJIJJJJJJJJFHHIIHGGIIDGIJJJIIJ
@2632285/1
cgaattttgtgcatacaaaaatagtaaaaagtcgaagtctttcgagacat
+2632285/1
@C@BFFFFHDFFHIJJJJJJIJJJEJIIJJJHIEGGIDGIIJJJJIEIJI
@2632522/1
cgacaaaaatttaaacacattgcattattgatttcgaggaaataatacga
+2632522/1
@@@DDD?DH?FHBFHEDFACAH<FHGBFFE<???9:DC<:DHDFFFDB8B
@53219/1
aaaaataatatgtaaattgattttagaaaaaaaccactaattctatgcaa
+53219/1
CCCFFFFFHHHHHIJJJJJJJJJJJJJJJJJJGJIJJIGIJJJJJJJJJJ
@6199433/1
tgaagagggagcatttatttgatgcaaagtatagaggttgtacccaaact
+6199433/1
@@?DBDDAAFFFDGIGA?EHGEIBGHIGD:CGA??EEF@FFFGFGGIGD@
@6710042/1
tttgcatcaaataaatgctccctttccacaatataataaatacatatcat
+6710042/1
@@CFFFFFHHFDHIJIJJJJJJIJJJJJJJHJHIJIJJJJJJGGIJIIII
@3147030/1
ctaccatagcggtccctatctctgctgcgggatcttctatatctactagg
+3147030/1
CCCFFFFFGHHHFIIJJIJJJJIJJIIJJIJGIGJIJJJJJJJJIJIJJI
@4655761/1
gagatatcgtgatgcggtaatgaaacaacctgttggcgttattcgagtcc
+4655761/1
BBBDDFFFHFHFHIJJJEGHIJIIJJJJJJJJJJIJJJHIJJJJJGJHIJ
@7222306/1
aagcgttaccagcgcttgaggaagtaacggcagcactattgacacta
+7222306/1
BBCFFDFFHHHHHJJJJJJJJJJJGGIJJJJIIC@FFHGIEFGHHEH
@7222307/1
aagcgttaccagcgcttgaggaagtaacggcagcactattgacacta
+7222307/1
CCCFFFFFHHHHHJJJIJIJJIJJIIIJIIJIJGAHGGIIGAGGG>F
@5687034/1
gttgagtgaaaaaggtgggaaatgttgactgttgtagctgattaaggggt
+5687034/1
BBCFFFDDHGGHHJJAEHIGHJJJJGJEGIIIGJHGHGIJIIJJJJJJI?
@6711391/1
tttgcctcgaaatctaaggttatattacttttatgaatcgtgataacatg
+6711391/1
@BBDDFFFHGGHHIJJJJJHHIHJJIJJJJIJJJIGGGIIGHJJIJJJIH
@1614415/1
cacaaaggaaatcaagggtctcaaaatagaaataacgcattgtggagcga
+1614415/1
CCCFFFFFHHHHHJJJJJFHIJJJJJJJJJIJJJJJJJJJJJIJJIIJJH
@6713448/1
tttgctttggtcactttacgcgcgaaaaccattatgttttactaatattt
+6713448/1
BCCFFFFFHHFHHJJJJJJIIJGIGIHDHHJIBEIJEHIIHDIJJGEIGI
@1615166/1
cacaaagtttcacagttccacaaaacgctgaaaaattccgtcggcaagaa
+1615166/1
CCCFFFFAFHHHHIIIIJJJIJIJGJIIIJJJJJIJIJIJGIJGHIDHGG
@1615167/1
cacaaagtttcacagttccacaaaacgctgaaaaattccgtcggcaagaa
+1615167/1
CCCFFFFDHHHHHJJIJJJJJJJJJJJJJJJJJJJJJJJIJIJJJJJJJI
@1615723/1
cacaaatacctaaaccttcccactaaagttaaccagacaaagcacctatc
+1615723/1
CCCFFFFFHHHHHJJIJJJJJJJJJJJJIIIJJJJJJJJJJJJIJJJJJJ
@566485/1
actttgtcatcgaacgatgtcaccacctgattggtgatatcagccgctcc
+566485/1
CCCFFFFFHHHGHJJJJIJIJIJJJJJJJJIJJJFHIJJJJJIJIJJJJJ
@566652/1
acttttcaaattttcttttaaatttcatattctcataatacttttcccgg
+566652/1
CCCFFFFFHHHHHJJJJJJJJHJIJJIJJJJJJJJJJJJIJJJIJJJJII
@566696/1
acttttcgcgcaaaggtaaaatcgttctagacatactttatgctcttgac
+566696/1
CCCFFFFFHHHHHJJJEGHIJHGIIJIJJJJJJJJJJJJJJIJJJJJJIJ
@1101838/1
atttaaaagaaaatttgaaaagtatcatgagttttgtgattctccga
+1101838/1
@@@FFFFFHHGGFIIIIGIIGGAC?FHEIIICHHIIHEGIICGHBEB
@1101839/1
atttaaaagaaaatttgaaaagtatcatgagttttgtgattctccga
+1101839/1
CCCFFFFFHHHHHJJJJJJJJIAHGHIIGIJHIIJIIHIJJJIIJJI
@1103019/1
atttaaacgttccagcaggtacttgcgtggacacgcatattacacatcca
+1103019/1
@CCFFFFFHFHHHJJJIJIFHHIJJJJIGJJJJIJJJJJJJJJJJJJJJI
@6718743/1
tttggctagattctgtttgacattcgaaaagtaaacgtcagtttgcgttt
+6718743/1
CCCFFFFFGDHHGGGFHJGGEHIGHJIJJIJHHJIJJHEHHHJJIIIHII
@6718744/1
tttggctagattctgtttgacattcgaaaagtaaacgtcagtttgcgttt
+6718744/1
CCCFFFFFGHHHHJJEHIIHIIIJJJJJJIJHIJJJJFHIIHJIIJJGHI
@7223047/1
aagctatctactcgttatataatcatcattcaaacatgaagccagatcga
+7223047/1
CCCFFFFFHGFHHJAHHEGHIICHHJGIJJEGIIIGIIIEGHIIIIGGHJ
@6203749/1
tgaagtaaaagtgtgctccattggtttatcctctactgtacaactgttta
+6203749/1
?;1BAD?DFDFF:FFFIIIIIEFEAECDFEHEFCFFIE?EE?<C?CBAGF
@7224010/1
aagctgctaaaaaagcaggaaaagcccagaagaacgttcgactttcactt
+7224010/1
CCCFFFFFHHHHHIIIJJIIJJJIJIIJJJJJJJIJFHGIJIJIJIIFIG
@1619200/1
cacaaattatgtcaaattttgacatttatgtaacatgtgtgcttaagtgg
+1619200/1
???D??D?AC:D:AEEIE>B?CF?ADE<FFBFDEB9?:<1:<EDCFI?D@
@1619201/1
cacaaattatgtcaaattttgacatttatgtaacatgtgtgcttaagtgg
+1619201/1
@@@DFDFFHDHCBHGGGHIGGIEEHEHIEHIIGHGGHFGIHGHIIJIII>
@1619202/1
cacaaattatgtcaaattttgacatttatgtaacatgtgtgcttaagtgg
+1619202/1
@@@FDDFEFHHHHIJIEHIIEFIGHGGIHFIHGHIIIJHJIGIJIJJBD>
@1619203/1
cacaaattatgtcaaattttgacatttatgtaacatgtgtgcttaagtgg
+1619203/1
@CCFFFFFHHHHHJJJJJJJIIJIJJJJIJIIJJJIJIIHIIIJJJJIJC
@1619204/1
cacaaattatgtcaaattttgacatttatgtaacatgtgtgcttaagtgg
+1619204/1
CCCFFFFFHFDHHHIHIIIJJIIJJIJIJGCFDHHIIBGEFHIJIJJIHG
@1619205/1
cacaaattatgtcaaattttgacatttatgtaacatgtgtgcttaagtgg
+1619205/1
CCCFFFFFHHHHGGGIJJJJIIJIJJIJIIGHGIIJIFHGHIJJJJJHIH
@1619206/1
cacaaattatgtcaaattttgacatttatgtaacatgtgtgcttaagtgg
+1619206/1
CCCFFFFFHHHHHJJJJJJJJIJJJJJJIJIIJJJJJJJIHIJJJJJJJJ
@1619207/1
cacaaattatgtcaaattttgacatttatgtaacatgtgtgcttaagtgg
+1619207/1
CCCFFFFFHHHHHJJJJJJJJJJIJJJJJJFHIJJJJIIHHIIGHJJHII
@4660084/1
gagcagccgagcccttggcttccttcggagttttgcctgttccgtagcag
+4660084/1
CCCFFFFFHHHHHJJIJJJJJIJIJJJJGHFHIJIIJJJIJIJJJJIJJJ
@7225701/1
aaggaaagaagcaagaggaaggatcgcaagcttcttccagttcaccatca
+7225701/1
CCCFFFFFHHHHHJJJJJJJJIJJJJJJJIJJJJJJJJJJIJJJIJJIJJ
@566980/1
actttttggtcatgattttgaggtactcgagggcatgatgagcagccgag
+566980/1
@@@FFFF<FCFFHIIIIIIIEHIGIIIIIIIIIIIIIGIGIIIIIIIIIH
@4660202/1
gagcaggtggatgggctgctatgtgagttgtctgagtacgatgaccgata
+4660202/1
CCCFFFF?FHFGHJJJJJJJIJIJIIJJJJIIIJGJHFHIJJIJJJJJJJ
@567209/1
agaaaaaacattgaccaatcgccaccaatgcttggtgcagctatccactt
+567209/1
@CCFDFFFHHHHHJJJHIHHGIJJJJJJJJJJJJJGHJIJJJJJJJJJJJ
@7226239/1
aaggaacacgcggtagcggaagattggctc
+7226239/1
CCCFFFFFHHHHHGIIJJJHIJIJJJJJJJ
@56217/1
aaaaatattaggaatccactacaaggttttcaatagggcattctaacatg
+56217/1
CCCFFFFFGHHHHJJJJJJJJJJJJJFHIJIIIJJIEHGJJJJIFJJJJJ
@56218/1
aaaaatattaggaatccactacaaggttttcaatagggcattctaacatg
+56218/1
CCCFFFFFHHHGHIIJIEIJJJIIIJGHIGIHGIIG>@DECGGHGIJIII
@56219/1
aaaaatattaggaatccactacaaggttttcaatagggcattctaacatg
+56219/1
CCCFFFFFHHHHHJJJJJJJJJJJJJGIJJJJJJIJJJIJJJJJJJIJJJ
@2642496/1
cgacagcatcactatatgcctcagctttaaattcgtagtctactcttttt
+2642496/1
CCCFFFFFHGHHHJIIIHHIGIGIJJIJJJIHJJJGHIIIJJJJJJJJJJ
@60057/1
aaaaatgtcaaaattttgcaaattatgtggcattttgacatttatgtgac
+60057/1
CCCFFFEDFHHHHJJJJJJJJJJJJJJJIGHIIJJJJJJIJIJJJIFIII
@60058/1
aaaaatgtcaaaattttgcaaattatgtggcattttgacatttatgtgac
+60058/1
CCCFFFFDHHHHHJJJJJJIJJIJJJJFIIJJJJJJJJJJJJJJJJIIIJ
@7722383/1
atcgctagcgaacaatccttcgaggtaacctacgtggacatcgaagaaaa
+7722383/1
@@CFFFFA?FFHHIHIGGHDEHIID?DGHHHIIIIIIIIIIEGIIFIIII
@7723018/1
atcgcttgtcatgtgttgaaattccgcgaaattggcactggcaagtca
+7723018/1
?@?ADBDDHBH?CFG?EH>FH?HADF?FHA0FD?BB@B??B=FI=C<=
@7723019/1
atcgcttgtcatgtgttgaaattccgcgaaattggcactggcaagtcaaa
+7723019/1
CCCFFFFFHHHHHFHGGAFIIGJHIGGIIJJIJJJIIIJIIGGJIEHGIJ
@2114810/1
ccactggtggagagactgccgctatggcaccagctgcggtgggaagtgcg
+2114810/1
@@7DDDFADFBFBGFHGEGIFIEGGCGGGEIGIIIFBGGDFHGFFC@EHH
@6720165/1
tttgggtacaacctctatactttgcatcaaataaatgctcccttttcaca
+6720165/1
CCCFFFDDHHHHHJJJJJJJJJJJJJJJJJJJJJJJJJJJJJJJJJJJJJ
@6720707/1
tttggtaccagataccccgaaaaagtttttaagaaccgtgatggaactct
+6720707/1
@@@DBAADFFFFHG?AFHHIIIGGG:DFGGHGIIIIIIDBEIGGGIHGIG
@6720981/1
tttggtcactttacgcgcgaaaaccattatgttttactaatttttcaata
+6720981/1
CCCFFDFFHGGHHJJJJJJIJJIIJIIJIJJDGGIJEIIGIIJJJJIIII
@6205747/1
tgaatatataactgacatgtttcatatgtagaacgaattttgtgcataca
+6205747/1
@@@DABBDBBD<ACDDEEFCFI@FBDDACF@EHEHBIEHIIECFGGIEHI
@6205748/1
tgaatatataactgacatgtttcatatgtagaacgaattttgtgcataca
+6205748/1
CCCFFFFFHHHHHIIJGIJIJJJJJJJJIIIJJIJJJJJJJJIJJJJJJJ
@6205749/1
tgaatatataactgacatgtttcatatgtagaacgaattttgtgcataca
+6205749/1
CCCFFFFFHHHHHJIJJJJIJJIJJJJJIIJJJJJJJJJJJJIIIJJJJJ
@6205750/1
tgaatatataactgacatgtttcatatgtagaacgaattttgtgcataca
+6205750/1
CCCFFFFFHHHHHJJJJJJHJJJJJJJJIHJJJJJJJJJJJJHIJJJJJJ
@6205751/1
tgaatatataactgacatgtttcatatgtagaacgaattttgtgcat
+6205751/1
CCCFFFFFFHHGHJIGHIIEIIJJJJIJHHGIJJJJJIJJJGHGIJJ
@1106889/1
atttaacgtttagcagtcttctttttagaataacatt
+1106889/1
?@@DDDBA=??CFEF<ACEB4CHFI@E<E4<EC99??
@6206793/1
tgaatcggtccggccgagtgcatcatggtcatgttttgggactccatgtc
+6206793/1
CCCFFFFFFHHHHIJJGICGHGJJJJJJIIJJJJJJJJJJJGJJJJJJJJ
@1107488/1
atttaacttggcattaaccttaagtaaaaggtttaacgccgtttgagaat
+1107488/1
CCCFFFFFHHHHHJJJJJJJJJJJJJJJIJJHHIJJJJJJJHIJJIIIGG
@4151648/1
cttgaggaagtaacggcagcactattgacactaagaaatcacagagcccc
+4151648/1
@CCFDFFFGHFHHJIIIJJGIE@CDEADGIHIGHBDHJCBFHICGCE;BF
@4151649/1
cttgaggaagtaacggcagcactattgacactaagaaatcacagagcccc
+4151649/1
CCCFFFFFHHHHHJJJJJIE@GEEHJGGIGIGIJGIIJEGIIB?FFGGII
@1108330/1
atttaagaggcttttaaaatttaacgtttagcagtcttctttttagaata
+1108330/1
CCCFFFFFGHHHHJJJJJJIJJJIJJHIJIJJIIIJJJJJJJJJJIIJJJ
@1625162/1
cacaagcaatgtcaaagagaaggatagcaactaattttacaagctatact
+1625162/1
@;=BDFFFHHHHHIIIIIIIIIIIIIIIIIIIIIIIIIIIIIIIIIIIII
@1625163/1
cacaagcaatgtcaaagagaaggatagcaactaattttacaagctatact
+1625163/1
CCCFFFFFHHHHHJJJJGHHIIJIIIJJIJJJJIJJJJJJJIIJJJJJJJ
@1625164/1
cacaagcaatgtcaaagagaaggatagcaactaattttacaagctatact
+1625164/1
CCCFFFFFHHHHHJJJJHIJJJJJJHIIJIJJJHJJJJJJJJJJJJJJJJ
@572482/1
agaaaagtcacgagaatttgaaaagcgagcttcatgatcccctgaaaaat
+572482/1
=??DDD;BFFHA?@?FBABAHHHG>8?DE6DGB<FC@D940?;FGFBF@@
@572483/1
agaaaagtcacgagaatttgaaaagcgagcttcatgatcccctgaaaaat
+572483/1
CCCFFFFFHHHHHJIIIJIGJJJJJIJJJJIJJIJIIJIJJJJJCHDHGJ
@64917/1
aaaaattgttcccttttgagctattgcgatattttttcggaaaaaagtga
+64917/1
CCCFFFFDA?ACFGFBEDF@FFHHIBDHIIIEGGIGHBFHEBAC@;FFHG
@3154323/1
ctacgacaacaagctgcaaagactggaaggtggacttcaaataacggaac
+3154323/1
BC<DDFFFGHHHGJJJJJJJGIJIJJJIJJ:DHGIIIIJJJIIJHGHHGG
@65121/1
aaaaatttaaacacattgcattattgatttcgaggaaataatacgaactt
+65121/1
CCCFFFFFHHHHHJJJIJJJJJJJIJIJJJJJJJJJJJJJJJIJJCHIJI
@65122/1
aaaaatttaaacacattgcattattgatttcgaggaaataatacgaactt
+65122/1
CCCFFFFFHHHHHJJJJJIJJJJJIJJJJJJJIJJIJIIJIJIJIJHJGH
@5694753/1
gttgccagaacgtaagatatcctaaactcacttttttccgaaaaaatatc
+5694753/1
@BCFFFFFHHHHFHIIIJJJJJIJJJIJJJJJJJJJJJIIJJJJIIJJII
@4154436/1
cttgataaatgaaagaaattaaacacgctgagaaagctatggttgagtga
+4154436/1
@C@?DFDFHHHGGJJJIJJJJJIJJJGIGIIJJIGGIJEHHDEGGDHIGI
@7725823/1
atcggcctttcttctctttgccgtattttattttgtaaggtgaggtattt
+7725823/1
CCCFFFFFHHHHHJGIGJJIIIGGHIJJJHIJJIIHJIIJ?DHGI?GIIJ
@5696720/1
gttgctatccttctctttgacattgcttgtggtcacttttcgcgcaaagg
+5696720/1
@@@FFDFFHHHHFHIIJJGEIFIHIIJJIFGH@GAHHHJIHIIF66DGBG
@4662810/1
gagctattgcgatattttttcggaaaaaaagtgagtttaggatatcttac
+4662810/1
CCCFFFFFGHHHHJJJJJJJJJJJIJJIJJJGGHIGIJGGIJJJJIJJJI
@4662944/1
gagctcctgaggctcattatattctttttgggaatgaacaggagcttgat
+4662944/1
@@@ADDDDFHFDF?BGBHIIHIGGIIGIGEGDHIEHGIIDHGGGI@GGII
@5697263/1
gttgctgtggcggaacgggctgttgttgaccccaagcttgaggttgttgt
+5697263/1
C@@FFFFEHGHHGHIBGGIGHIFFGGIIEHIIJHIIJCHIGIJCCEAHBD
@7726991/1
atcggggcactatataaaaaattacattcagtatcgatagataatattga
+7726991/1
C@@FFFFFHHHHHIJJIJJJIIGGIIIJJGHEIIIIHGGGIIIGJJJJJE
@2118021/1
ccactttgccagtggccgtctgctacggaacaggcaaaactccgaaggaa
+2118021/1
@@@DDDDDHHFBCA;@GGGGGGGG@BAFGHHCH??DBFHGEHGDBGG:CA
@1109153/1
atttaaggcatctattatacaaaaacaatgtgaattagatgctggtgcag
+1109153/1
CCCFFFFFHHHHHJJJJJJJJJJJJJJJJJJJJJJJJJJJJIJIJGIJJJ
@2118192/1
ccacttttaaatgttgatgttgctcataaaccgtttcctaaagctatacc
+2118192/1
CCCFFFFFHHHHHGIGIIHHHEHIJIGIJJJJJIJJJJJJJJJJJJJJJJ
@4664632/1
gaggaaacttcaccagttaaaataaaatgtagggggaagggaccaagaag
+4664632/1
@@;DDEAAFDFDDEFHIHGGBDHHIIIGH?CECGEGGIII6;FGGB@>FG
@3157634/1
ctacgctgttgttgtggtccacccctttgttgcccgtttgccgatttagg
+3157634/1
CCCFFFFFHHHHHJIJJIJJJJJJJJJJJJIJJIIIIGIJJJI@@DHAC@
@6723697/1
tttgtacatgaagttgtctgcccctttcttaatcggttctgcatgaatgc
+6723697/1
@C@FDFFFHHHHHHIJGGIGIIIJIIGIIJJJJJJJJJJJJJJJJFJIGI
@3157855/1
ctacggaacaggcaaaactccgaaggaagccaagggctcggctgctcatc
+3157855/1
C@CFFFFFHFGFDIIGGIIJIGCGIDIJIIJJEHHBHECGEGCGGG>CE;
@68168/1
aaaacaacctgaacaacaagctgcaaaacataaaggagatcctgtaacac
+68168/1
CCCFFFFFHHHHHJJJJJJJJJJJJJJJJJJJJJJFHHIIHJIJHHIIJJ
@2648552/1
cgacatttgacgtacggttcaagtagctgaagtaaaagtgtgctccattg
+2648552/1
@@@DDFFFGFDHDHGGIEHGIIEHHIIIIIIIDGGIJG:DFHHIJJJJII
@1632031/1
cacaattcgagaaaaatcaagagatatgttgttgtatattgtaacttaag
+1632031/1
CCCFFFFFHHHHHJJJJJJJJJJJJJJJJJJJJJHJJJJJJJJJJJJJJI
@3650939/1
ctgacagtgctgtaaagtgggtaaataaatcttccgcgcagaaaagctcg
+3650939/1
@C@BDFB=BFHHHGGFGHFEH<?BEHGHEHGHGHEEIHGIGHGGF?8=F@
@3652504/1
ctgacatgtttcatatgtagaacgaattttgtgcatacaaaaatagtaaa
+3652504/1
1=@DDDFEDFHHFIIFEFEHHIGHIDHIIIIIIIIIIIGIIIIIIIIIII
@3652505/1
ctgacatgtttcatatgtagaacgaattttgtgcatacaaaaatagtaaa
+3652505/1
CCCFFFFFFHHHHJIIIIJJIJIGIHIJJIJIIIJJJJJFGIJIJJHIJJ
@3652506/1
ctgacatgtttcatatgtagaacgaattttgtgcatacaaaaatagtaaa
+3652506/1
CCCFFFFFHHFFHJJJJJIIJJIIIIJJJIJGIGIJJJIJJJJIJJFGIG
@3652507/1
ctgacatgtttcatatgtagaacgaattttgtgcatacaaaaatagtaaa
+3652507/1
CCCFFFFFHHHHHJJJJGJIJJIJJJJJJJJHIJIJJJJJJIJJJJFHIJ
@3652508/1
ctgacatgtttcatatgtagaacgaattttgtgcatacaaaaatagtaaa
+3652508/1
CCCFFFFFHHHHHJJJJJJJJJIJJGJJJJJIJJIJJJJJJJJJIJIIJJ
@69055/1
aaaacaatgtgaattagatgctggtgcagctataccttcatctgttaact
+69055/1
CCCFFFFFHHHHHJJJJJJJJJJIFHJJJJJJJIJJJJJJJJJJJJJJJJ
@7728467/1
atcggttctgcatgaatgccatctgggcccggggctctgtgatttcttag
+7728467/1
@CCFFFFFHGHHHIIJGIJJJJGIIGDGIJIIJJFIGIG=BFGHGGGIIC
@7728468/1
atcggttctgcatgaatgccatctgggcccggggctctgtgatttcttag
+7728468/1
CCCFFDFFHHHHHJJJJJJJJIJJJJIIJJIIJIIGHGHFHGIJJJIJJJ
@7728469/1
atcggttctgcatgaatgccatctgggcccggggctctgtgatttcttag
+7728469/1
CCCFFFFFHHHHHIJJIJJJJJJJJJIJJJJJJJJJJJJIIIJJJJJJJJ
@578093/1
agaaaccaaacgcgccaagcgcgaaaacttggaacaaaagcaaatactag
+578093/1
@CCFDFFFHHHFHIIJGIJIHGGIIGIJJJGEHGIGGEAAEEEFFFFFFC
@4665646/1
gaggaagtaacggcagcactattgacactaagaaatcacagagccccggg
+4665646/1
@@@DDDDDHHHHHIIIE9ECEFHBEHEHGHIDFHIDF9BBBHEFGII:AE
@4665921/1
gaggaatattacaataagccgaataaaaatgcaaaaaactataaattttt
+4665921/1
@@@DFFFFGHDHF<EEHHGGEGDGHGIIGGG9DHEGIGB@DGGIDGEGEH
@7231221/1
aaggagctggctgctgttgtctcgctccaggttgctgttgtggaggagcg
+7231221/1
B@CFFFFFHHHHHJJJHHGGGHGCHGIJGHIBFGEGGFGGGGHBFHBDFE
@3159995/1
ctacgtctttggctgtatctagatcggccacgtgatctggacctggtact
+3159995/1
CCCFFEFFHHBHFAGCEGFHGEFHGGIGIEHG;GFGFGGIEGIGII8DGG
@2120917/1
ccagaacgtaagatatcctaaactcacttttttccgaaaaaatatcgcaa
+2120917/1
CCCFFFFFHHFHHIJJJJIJJJJJIIHIJJJJJGGIJJJJIGIJJJJIJJ
@2121407/1
ccagaacttagtgaagtttgaagagtccatcaacgtggagtttaagcata
+2121407/1
CCCFFFFFHHHFFIJIGHJJIJJJJHJJJJJJJJJHHI8D1?B@FFCH@@
@2121554/1
ccagaagaacgttcgactttcacttcattctatcggcctttcttctcttt
+2121554/1
CCCFFFFFHFFFHHJJIIJII@HHJJJJJJJJJJJJJJJJIIIIIEEHIJ
@2121809/1
ccagaagatgatggtatataagatgcaggaattggaggaggagggtacga
+2121809/1
CCCFFFFFGHHHHJCGIJJJJGIJJJIJJJIJIJJIIJGGI@GDI7BFGG
@3653749/1
ctgaccatataggagttagtctggtaaaagtgtcactaggtagcttggca
+3653749/1
CCCFFFFFHHHHHGHGHGIIIIIJHIJJJJFHHHJIJJJJGHJIJJJIII
@1635137/1
cacacacgcatttttaaatttaaaaatttattcaagtcaaaaataatatg
+1635137/1
@@7BDFFFGHHHHJJJJJJJJJIJJIIIIHIIJIIIGGGJJJJJJJIJIJ
@1635138/1
cacacacgcatttttaaatttaaaaatttattcaagtcaaaaataatatg
+1635138/1
CCCFFFFFHHHHHJJJJJJJJJJJJJJJIJJJJIIIIIIJJJJJJJJIJJ
@4666972/1
gaggacgctgacgggagtcttgctcggcatggaggccatttcttgagagt
+4666972/1
CCCFFFFFHHHHHJJGIEGGIEGGHJIIJJJJIJIIIIIJJJJJIHIIJ?
@4667757/1
gaggagttgtactaatttgtgtggttgaagttcgtattatttcctcgaaa
+4667757/1
BBBFDFDEHHHHHJJJJJJHIFGIJJJJIJJJJJJJIJJJIIJIJJJIII
@4163043/1
cttgattttatatatctgtagttttctagatctttcgtataatcgttaac
+4163043/1
@@@?::DDF?CBC<A@?::AB<CEH<CABBDCFHHA@??EBFCAE8DBFE
@4163044/1
cttgattttatatatctgtagttttctagatctttcgtataatcgttaac
+4163044/1
CCCFFFFFHFHFDFHGEHFHHEGJJIJIJIIIJJIJIGEIIIJJJGJIIJ
@7232605/1
aaggattgttcgctagcgatctcctgcaagaactgaacaaagttgaagtc
+7232605/1
@@@FDFFDDFFDHHHEEGGHICGGFGGIHGHGIIEGIGIIIIHIIIIIGG
@7232606/1
aaggattgttcgctagcgatctcctgcaagaactgaacaaagttgaagtc
+7232606/1
CCCFFFFFHGHHHIJJJIJJJJJJJJJJJJJIJJJJJJJJJIHIGJJJIJ
@5707200/1
gttggctgtctgttagaggtttcctctgttcgtttatgtctcgaatgtcc
+5707200/1
<@??DDDD?D<DFGBGGGIGIGHGBBHI@<FE;EBABGHGIGG3;BDBDD
@76760/1
aaaacattgaccaatcgccaccaatgcttggtgcagctatccactttgcc
+76760/1
@;=DDDDDDHHHHIEI<EGBGHIICCHEEDFDCDEGHIGBFHGIDDEEHI
@76761/1
aaaacattgaccaatcgccaccaatgcttggtgcagctatccactttgcc
+76761/1
CCCFFFFFHHHHHJJJAFHGIJGIJJJJJJIIJIJJJJJJJJJJJJJIJJ
@3163956/1
ctactatgttaccttttggagaacaaaaagaaggcgaggttactattcac
+3163956/1
CCCFFFFFHHHHHJJJJIJJJJJJJJJJJJJIJFIJIJJIJJJJJJJJJI
@6215330/1
tgacagtgctgtaaagtgggtaaataaatcttccgcgcagaaaagctcga
+6215330/1
CCCFFFFFHHHHHJJJFGIJGHHJIIJJJJIIJJJJJJJJJJJJIIJJII
@5708510/1
gttggggttgggggtcttgtgtaatgggttgaggctgaacctcaggtgga
+5708510/1
@B@FFFFDHHHHHJCGIJIBGDGIIJJJHIJIJJIIJJJJJJJJHH?EFB
@78029/1
aaaaccactaattctatgcaaagtatagcttgtaaaattagttgctatcc
+78029/1
CCCFFFFFHHHHHJJJJJJJJJJIJJJJJJJIGIJJJJJJIIJJJJJJJJ
@6216589/1
tgacattcgaaaagtaaacgtcagtttgcgtttcaatgcatcgataagac
+6216589/1
<?@DABDDBFBBD9<CFGAHBG?FAEGHDEGEGIGG@F;BFGHAG??9DE
@6216738/1
tgacattgcttgtggtcacttttcgcgcaaagg
+6216738/1
@CCFFFFFHHHGCFGFHIGIIJJJJJDE:FHHI
@6216739/1
tgacattgcttgtggtcacttttcgcgcaaaggtaaaatcgttctagaca
+6216739/1
CCCFFFFFHGHHFHGGIIIJJIJJJJIIFIJIJBFHIJGAHGGIGIIIJJ
@6216877/1
tgacatttcgttaaagaaccacaaaatgtgacatatataaaggtgaatat
+6216877/1
@@?DFFFFFHFHFIIBEHGGDBFHIIGIFHIGIIIGGHGIIII?FGIIGH
@2124928/1
ccagaattacaggaaatggataattataggattggatctatgactgtgta
+2124928/1
CCCFFFFFHHHHHJJJJJJJIIJJJJJIJGHIIJIIJIFIIJJJIJIGII
@6217102/1
tgaccaaaaagtgaacagctatcgatacacagtcatagatccaatcctat
+6217102/1
CCCFFFFFHHHFHJJJJJJJJJJIJJJJJJIJIGGIGIJJJJJJJIJJJJ
@3656056/1
ctgacgggagtcttgctcggcatggaggccatttcttgagagtagagcaa
+3656056/1
CCCFFFFFAHFFHEHIGJIJJEFHHGHIEHHIGIIJJDBHEF=FHIGGGG
@6217214/1
tgaccaatcgccaccaatgcttggtgcagctatccactttgccagtggcc
+6217214/1
@@@FFFFFFHGHFIJBGGEFIJGHFFHIIIJIJJGIDDFFGGGHGJIIGG
@4163954/1
cttgcaaattttcaatcatgaagcaagattttacctgaacaatttgaaat
+4163954/1
@C@FFD8DFHDDFIGHGHE@HIBCGHGHGIE<FHC@<CGH@FGHHHIGGH
@79998/1
aaaaccttgtagtggattcctaatattttttagtgaacctctctaacgtc
+79998/1
@@@DDDDDHHFHDGI3CEBIDHII@FHIIIIEHCGGIGIBHIIGEHGGHG
@3165347/1
ctactcgttatataatcatcattcaaacattgaagccagatcgataaaaa
+3165347/1
=1=BDEFFHHHHHIJJJIJIIJJJJJJJIJJJJJJIJJJIJJJJJJJJIJ
@3165348/1
ctactcgttatataatcatcattcaaacattgaagccagatcgataaaaa
+3165348/1
?@1AA?DDF:?FBAFF<C@DGGHGGICEHIIHHIEEC>CGEGGGFHHD<F
@3165486/1
ctactctcaagaaatggcctccatgccgagcaagactcccgtcagcgtcc
+3165486/1
CCCFFFFFHHHHHJIIJIJJJJJJJJJJIIJJJIJJJJJJIIJIIIJGII
@80807/1
aaaacgctgaaaaattccgtcggcaagaagttggccgatttgcagactct
+80807/1
@CCFDDDDFFD?DFDFEHIEAHHBC?DGCD9<DH9?D@FEAFHC=CCEH@
@80808/1
aaaacgctgaaaaattccgtcggcaagaagttggccgatttgcagactct
+80808/1
B@@FFFFFGHGGHJJJIJIJJJGHJJJIDIJJJFIHGGEGGGIJEGJFIJ
@80809/1
aaaacgctgaaaaattccgtcggcaagaagttggccgatttgcagactct
+80809/1
CCCFFFFFHHHHHJJJJJJAHIJJGIJIIJGIIJJIJIJJJJJJJJJJJI
@80810/1
aaaacgctgaaaaattccgtcggcaagaagttggccgatttgcagactct
+80810/1
CCCFFFFFHHHHHJJJJJJJJJIJIIJJJJIJJJJJJJJJJJJJIJJIJJ
@5709234/1
gttggtaaatattcgaaaaaaatcagtcacaagacaaatacctaatttca
+5709234/1
CCCFFDDDHHHHHJJIJJJJJIJJJJEHGJIHIJIJJJJJJJFIHIJJII
@2125558/1
ccagacaaagcacctatcgaatcgaatattagtagcaagatccgagatgt
+2125558/1
CCCFFFFFHFHFDIIHIJIGIIJIDFHHGIJJFHCHIGIIIJJJEGGICH
@81499/1
aaaacgtatgacaaaactatagagaaaccagaattacaggaaatggataa
+81499/1
CCCFFFFFHHHHHJJJJJIJIJIJJJJJJJJJIJIJIIJIJIJJJJJJJI
@5176993/1
ggtaaccgcaaggggcacggaccacttcacggaaatctaccgacagagag
+5176993/1
@CBDFFFFHGFHHIJJJJGHIIJJJJJIJJJJIIGIJIGHJIGHHFFFFD
@7734005/1
atcgtttaacttttccagcatttctcttgctgctaattgtttcgcc
+7734005/1
CCCFFFFDHHDFHIIIJJJIIJGHIJJJJIIGHIIEHIIJIJGII@
@2655402/1
cgacgaactttttgatcaagactcccaccatcatacatttcgatgagcac
+2655402/1
@C@FFFFDHHHHHIGIGHJIIIJIIJJJJJIIIIIIIIIHIIIIIJIJJI
@4669455/1
gaggcttttaaaatttaacggttagcagtcttctttttagaataacattg
+4669455/1
CCCFFFFFHHHHHJJJIJIJJFIJJJJJJJJJIJJJJJIJJJJIIIJJJJ
@4669456/1
gaggcttttaaaatttaacgtttagcagtcttctttttagaataacattg
+4669456/1
CCCFFFFFHHHHHJJJIJIJHJJJJJJJIJJJJJJJJJJJJJIJIJJJJJ
@7234388/1
aaggctttcaatcaccacattatgaaattactcatagtgtcacgggaact
+7234388/1
@BCFFFFFHHHHHJJJJJIJIHGJJJJIIJJJJJJIJIIHHCDHGIHIJJ
@4670026/1
gagggcgccatccacgagccaatcttccgctaccgcgtgttccttaacaa
+4670026/1
CC@FFFFFHHHHHJJIIIJJJJIJJJIJGHFHIJIJGBBHHHHHHFFFFF
@4670540/1
gaggtactcgagggcatgatgagcagccgagcccttggcttccttcggag
+4670540/1
@@CFDFFEHDFFFHIGGGIEHHJJIEIHGIEHJHGGHGIIJJJIIIIGCG
@7235487/1
aagggctcggctgctcatcatgccctcgagtacctcaaaatcatgaccaa
+7235487/1
@@@DDDDDFHHFHIGIBGGH<CGHIBGHGG:BEG9BDHGI?DGGHIIIGI
@1638833/1
cacacgaaaggcagttcaccatcgcttgtcatgtgttgaaattccgcgaa
+1638833/1
CCCFFFFFHHHHGJGHJJJJJJJJJJIJJJJJJJIJJJJJJJJJJIJJJJ
@2655893/1
cgacgaatgatgtgataaatatacctgcacacacgcatttttaaatttaa
+2655893/1
BCBFFFFFHHHHFIIJJJIIJJJIIIJIJJJJJJIJIJJIJJJHIIJJIJ
@2655894/1
cgacgaatgatgtgataaatatacctgcacacacgcatttttaaatttaa
+2655894/1
CC@FFFFFHHHGHJEIJJJJIGGJIJJJJJIJJJHIIJJJJJIJJJJJJI
@2655895/1
cgacgaatgatgtgataaatatacctgcacacacgcatttttaaatttaa
+2655895/1
CC@FFFFFHHHHHIJJJJJJJJJJJJJJJJJJJJJJJJJJJJJGIJJJJI
@2655896/1
cgacgaatgatgtgataaatatacctgcacacacgcatttttaaatttaa
+2655896/1
CCCFFFFFHFFHFEHGIJJGHHIJJJJJJJJJJJJJJJJJJJJJJJJJJJ
@2655897/1
cgacgaatgatgtgataaatatacctgcacacacgcatttttaaatttaa
+2655897/1
CCCFFFFFHGGHFGFHIJJIIHIJJIJJIJJJJJIJIIJJJJJJJJJJJJ
@2655898/1
cgacgaatgatgtgataaatatacctgcacacacgcatttttaaatttaa
+2655898/1
CCCFFFFFHHGHFIIIJJJIJIJJIJIIJJIJIJJJIJJJJJJIJJJJJJ
@2655899/1
cgacgaatgatgtgataaatatacctgcacacacgcatttttaaatttaa
+2655899/1
CCCFFFFFHHGHHIIJJJJJJIJJJIIIIJJJJJJIJJJJJJJIJJJJJJ
@6220974/1
tgacgggagtcttgctcggcatggaggcc
+6220974/1
@@@DDDD@C2ADF?C?EBD?:CBG?;G6D
@6220975/1
tgacgggagtcttgctcggcatggaggccatttcttgagagtagagcaat
+6220975/1
CCCFFFFDHDFHHGIIIJIGIIHIIJIIJJJJJIIJIGIGIDFHIJIIJJ
@7237951/1
aaggttttcaatagggcattctaacatgtcaaaattaaatcaatatggcg
+7237951/1
<?;B=BDDFDFBBFDG;FEDHH@DHGEF@FFECHHEII>DA@GGADDHGD
@5712728/1
gttggtttctggttcattggactccgattcttccttttctaaggcttttc
+5712728/1
@@@DFDDEFFDHHIGIJJFGEEHFDHDHGGHEIGEFIHCF>DFHIGGCG?
@3167557/1
ctactgtacaactgtttacctgtgtatgataaataaacttttttcgggtt
+3167557/1
CCCFFFFFHHHHHJJJJJJJJJHIHIJJJJJJJJJJJJJJJJJJJJJIHI
@4673476/1
gagtctcttcgtcactcgcaaatgtagaaggcagattgttaccctccacg
+4673476/1
@<@DDDDDHFHFFBHGIIIG>H4FEEG>@BDE>GG>EHBGGFIGGI@GHE
@5180547/1
ggtagaacgacgacaacaagctgcaaagactggaaggtggacttcaaata
+5180547/1
@CBFFFFFHHHHHJJIJJJJJJJJJJJJJJJJJJJJJ?FHGGJJJJJJJJ
@5181313/1
ggtagatttccgtgaagtggtccgtgccccttgcggttaccccttctgtt
+5181313/1
@C@DFFFFHHHHHJIJJGIJGJIIJGIJJJIIIJJIGIIJIJJJIJIJJJ
@6735568/1
ttttaaaatttaacgtttagcagtcttctttttagaataacattgacatt
+6735568/1
@:BDFFFFHGHHHJJHIIIJJIJIIIJJJJJJJIIGIIGHIIIIGJJIJJ
@6735569/1
ttttaaaatttaacgtttagcagtcttctttttagaataacattgacatt
+6735569/1
CCCFFFFFHHHHHJJHIJIJJIIGJJJJJJJJJJJJJJJJJJJJJJJJJJ
@4169042/1
cttgcatttcataattaaggtaatccacggcatttctggtcgtgggccac
+4169042/1
CCCFFFFFHHHHHJJJJJJJIIJJJIJJJJIJJJJJJJJHHIHJJJJJJJ
@3168396/1
ctacttaccacttagcagaacccgataaagcgttaccagcgcttgaggaa
+3168396/1
CCCFFFFFHHHHHJJIJIJJJJJJJJJIGIIIHHGGHGGIJJJJGIJIJD
@5714839/1
gttgtacccaaacttttcggggtgc
+5714839/1
@@@DDDDDHHB>CFGHIIHIGI??;
@5714840/1
gttgtacccaaacttttcggggtgcaatcttcttttccggaaaatg
+5714840/1
?@@DBD4=AFDFHFHIE<@:?E8::CGHA???<D<B@?BGF<@C==
@5714841/1
gttgtacccaaacttttcggggtgcaatcttcttttccggaaaatgctcg
+5714841/1
:?14ADDFHHHHBHJJJJJJGIFHEHIJGIIGIIIJJJJIEEHIJJJJJJ
@5714842/1
gttgtacccaaacttttcggggtgcaatcttcttttccggaaaatgctcg
+5714842/1
@@@ADDDDDDBD?::C@G<?GA88?C@DHCB@DBFAEEGG6;AHCF9;@;
@5714843/1
gttgtacccaaacttttcggggtgcaatcttcttttccggaaaatgctcg
+5714843/1
CCCFFFFFDDDHHJJJJIJIJI1?DDGHIIGGIGG@BHHIEGGIEACHGI
@5714957/1
gttgtactaatttgtgtagttgaagttcgtattatttcctcgaaatcaat
+5714957/1
@?@?ADBD?DFFFFAFG<FHHFIIEFHIIIIIEIIIEB?GFIFFEGFCF@
@5714958/1
gttgtactaatttgtgtagttgaagttcgtattatttcctcgaaatcaat
+5714958/1
BBBFDFFFGHHHHIFHEHIJHIJIJIJJJJJJJJJJJJIIJJGGGIJJJH
@5715211/1
gttgtagagaccgaatgtgaggaaatagaagatgtagaagttcccaaagc
+5715211/1
@BCFFFFFHHHHHEHIICHHIJEHGIHIIJJJIJEIIJGHJJIJJIIIJG
@5715319/1
gttgtagctgattaaggggtgtattctatatttcagttaaatttaagagg
+5715319/1
@BCFFFFFHHHGHJJGIJJ@FCHIJJJJJIJJJHIEIHHIJJJJIJJJJJ
@6225934/1
tgagaaatttgctgcctcaaaaacgtatgacaaaactatagacaaaccag
+6225934/1
@C@FFFFDHHAFHCHIGHEHIIIEIFIIIIIIIIIIIIIIIIIIIIEHIE
@6225935/1
tgagaaatttgctgcctcaaaaacgtatgacaaaactatagagaaaccag
+6225935/1
@<@ADDDAFH?FHEGAFHGHHIGBFAEDGIHGIIIIGHEGGGB9BFGBGG
@5184381/1
ggtatttgtacatgaagttgtctgcccctttcttaatcggttctgcatga
+5184381/1
=;=?BBDDHFB:AG@BGCC?AC?FFEHIIC@BED4?CFGG8C;D>G<DG3
@4675502/1
gagttttcgagcattttccggaaaagaagattgcaccccgaaaagtttgg
+4675502/1
@@CDDFFDHHHHHJJJJJJIJJJJJJJJJIIJJJJJJJJJIJJJJHIJJI
@4675559/1
gagttttgcctgttccgtagcagacggccactggcaaagtggatagctgc
+4675559/1
BBCDFFFFHHHHFIJJJGHIJJIJJJJJJJJJJIIIJGG?DHEHIIFGII
@1641837/1
cacacttttacttcagctacttgaaccgtacgtcaaatgtcgcaaattat
+1641837/1
BCBFDFFFHGHHHJJIJJJJJJJIIHIJFEFGFE?FDEHHIIIEIEHIJJ
@1641838/1
cacacttttacttcagctacttgaaccgtacgtcaaatgtcgcaaattat
+1641838/1
CCC?DFFFHHHHHJJJJJJJJJJJJJIJIHIJGIJIJJJGIJJJJGIJJI
@1641839/1
cacacttttacttcagctacttgaaccgtacgtcaaatgtcgcaaattat
+1641839/1
CCCFFFFFHHHHHIJJIJJJJJJJJIJJHHHIJIJJJJJGIJJJJGIJJJ
@1641840/1
cacacttttacttcagctacttgaaccgtacgtcaaatgtcgcaaattat
+1641840/1
CCCFFFFFHHHHHJJJJJJJJJJJJJJJHIIJGHIJJJJGIJJJIIJJJJ
@1641841/1
cacacttttacttcagctacttgaaccgtacgtcaaatgtcgcaaattat
+1641841/1
CCCFFFFFHHHHHJJJJJJJJJJJJJJJIIJJHIJJJJJIIJJJJJJJJJ
@1641842/1
cacacttttacttcggctacttgaaccgtacgtcaaatgtcgcaaattat
+1641842/1
CCCFFFFFHHHHHJJJJJJJJJJJJJJJIJJJHJJJJJJHHIIJJJJJJJ
@6737774/1
ttttaaatgaaaaacgtatgttgtttacttcatttgaatctatggaagtt
+6737774/1
CCCFFFFFHHHHHJJJGIJIIJJJJJJJJJJJJJJJJJIJJIIJHIJJHI
@6738478/1
ttttaaatttcatattctcataatacttttcccgg
+6738478/1
;=?D?DDDHD>CFCGF>F>DGAACHC<CE?FDC:?
@4170654/1
cttgccgaaaacttccaaatctcgcctatcaagaggtctgctaaggtcat
+4170654/1
CCCFFFFFHHHHHJJJJJJJJJJJJJJJJJJJJJJJFGGJJJJHIJHHIJ
@2129972/1
ccagatcgataaaaaaatatcgcaatattagaaattttcaaatattcttc
+2129972/1
CCCFFFFFHHHHHJJJJJJJJHIIJJIJJJIJJGIJJJIJJIJJIIJJII
@2130042/1
ccagatcgttgttaaggaacacgcggtagcggaagattggctc
+2130042/1
@CCFFFFFHHHHHJJJJJJJIJJJIJDHIJJJIIJIJIJIJIJ
@2130465/1
ccagatggcaaatgtacggatagaaacgttgagacaaccgtaaaaacata
+2130465/1
CCCFFFFFHHHHHJGHIJJIIJJJJJJJIJJJJIJJJJJJIIJIJJJJIJ
@4676714/1
gataaagcgttaccagcgcttgaggaagtaacggcagcactattgacact
+4676714/1
CCCFFFFFHHHHHJJJJIJJJJJJJJJJGGGHIJJJJI@CEHGHEGIIIG
@4676991/1
gataaataaacttttttcgggtttggaaaaatttcaaattgttcaggtaa
+4676991/1
CCCFFFFFHHHHHJJJJJJIJFHIJJJJJJJJJJJJJJJJJIIJJJJIIJ
@7243308/1
aagtgaccaaagcaaagacgcaataagtgatacaagaaaatatacagact
+7243308/1
=?<=ADDDFBHFFG<E;ADAGIHGGIIDEEGHIHIHGGIGGHHGFHIII@
@5186329/1
ggtcaatgttttttcttcgatgtccacgtaggttacctcgaaggattgtt
+5186329/1
:?14ADDEHHHHGIIIIIIGIBHGGEEGFGGGHGIGIIEHIIGEH<DB=B
@5186330/1
ggtcaatgttttttcttcgatgtccacgtaggttacctcgaaggattgtt
+5186330/1
@CBFFFFFHHHHHJHIJJJHIJIIJJJJHIJJHHGJJJJJJJJJJIJIIJ
@5186331/1
ggtcaatgttttttcttcgatgtccacgtaggttacctcgaaggattgtt
+5186331/1
BCBFFFFFDFHHFJFHIGGGIEHHIIJIFGHHHIJJJJJGGIIIIJIGIJ
@6230037/1
tgagcataataggctggcgcaggtatcgaaacggacctggtacacctaac
+6230037/1
@@@DDDDDHHHHHIIIIBE:CDH1CEFCGHIE?CFHIEGG8BFGHIEGIG
@5186795/1
ggtcactttacgcgcgaaaaccattatgttttactaatttttcaataaag
+5186795/1
CC@FFFFFHHHHHJJJJJJJJJJJJJJJJJJIJJIJIJJJJJJJJIJJIJ
@5186796/1
ggtcactttacgcgcgaaaaccattatgttttactaatttttcaataaag
+5186796/1
CCCFFFFFHHHHGJJIJJJIJJGGIIJJJIJJJJJJIJIJJJJGGIJJGE
@4677611/1
gataaatggaacgaaattaaacacgctgagaaagctatggttgagtgaaa
+4677611/1
@@?DDDFFFGBHFIIEBCHDFHHGGGIGIBDCBDDDHGGI9?FHHBDFH@
@4677612/1
gataaatggaacgaaattaaacacgctgagaaagctatggttgagtgaaa
+4677612/1
@@?DDEDEFHHGHGJGIIGIGGIIIIGGEEHCGDHGEHHI?D?FH?BF@F
@4677613/1
gataaatggaacgaaattaaacacgctgagaaagctatggttgagtgaaa
+4677613/1
BBCFFFFFHHHHHIJIJJJJJJJJJJJJIJJJJIJJIIIGHHIFHFHHHI
@5187484/1
ggtcatttataccgttaaccttataacttcttctagaactgggcaaattt
+5187484/1
BCBDFFFFHHHFHIIJJJJJIJIJJJJJJJJJJJJJJJJJJJJIJJIIJJ
@6231359/1
tgaggaagtaacggcagcactattgacactaagaaatc
+6231359/1
@@@FDDFDDFDHGIIFIA;GACEEFGFGG@GH<DGI?G
@6231360/1
tgaggaagtaacggcagcactattgacactaagaaatcacagagccccgg
+6231360/1
CCCFFFFFHHHHHJIJJDGGEEFGCCHHIIGJGGIJEGGHHDGDAHII@G
@5188052/1
ggtccgtgccccttgcggttaccccttctgttgggatgggggccg
+5188052/1
CC@FFFDFFGHHHIJIIJEGGIIJIFHGHGFHGIIBDFGJIJBH<
@3172238/1
ctagaaaacgagaaaaacatctggacgcgttcgacaccagctgaactgta
+3172238/1
CCCFFFFFGDHHHJJJJIJGJIGGIHIJE?DHHIGJJEJEHIEHIEHFHE
@7243813/1
aagtgatgggcaatcccattggctggctccaagagatgtgcatgtcccgc
+7243813/1
@@@ADBDDFHHFDHIIIIIIABHGIIEHIIHIGGEH@BBDGHBBFAGHD:
@3665584/1
ctgagagtctcttcgtcactcgcaaatgtagaaggcagattgttaccctc
+3665584/1
CCCFFFFDFHHHHJJHHIIGIGHHJJJJFHFIIIIDHCHGGGHIIIJJIJ
@3665585/1
ctgagagtctcttcgtcactcgcaaatgtagaaggcagattgttaccctc
+3665585/1
CCCFFFFDHFHHHJGHIIJJIIIIJIJJFIIIJJIGGIIIIJJJJIIJJJ
@4173865/1
cttgcggttaccccttctgttgggatgggggccg
+4173865/1
CCCFFFFFHHGHHJJJJJJHJIJJHIIJJJIIJG
@4173866/1
cttgcggttaccccttctgttgggatgggggccg
+4173866/1
CCCFFFFFHHHHHJIJJJJJIGIJHEGJJJIIJG
@4173867/1
cttgcggttaccccttctgttgggatgggggccgccccc
+4173867/1
CCCFFFFFHHHHHJJJIJJHIJJJGHIJJJJJJI8BHHF
@4173868/1
cttgcggttaccccttctgttgggatgggggccgcccccttccc
+4173868/1
CCCFFFFFHHHHHJJJJIIHJJJJHIJJJJJJJJBHIHF8?;AC
@1646595/1
cacagatgcaatcatttccacttcaattagaaaacggccaaactgtcgag
+1646595/1
@@@DDDD?HDH?FBHHDEHH@FE?CHHIIC<CDF?@1:CGFDB@@0?D80
@5720079/1
gttgtggtccacccctttgttgcccgtttgccgatttaggttgttgtggt
+5720079/1
BB@DDFFFHHHHHJJIJJJJJJJJIJJJJJJIJFHIJGIJFHIJIJIIIH
@4679806/1
gataatattgatgattataattaataactagtgcctaataatagtgtatt
+4679806/1
=?1=BDFFHHHHHIJJIJJJJJJJJJJJIJJJJJJJJIJJJJJJGIIIIG
@4680036/1
gataatggatacaaatttgactactgtatagctttcttctcttggtgaac
+4680036/1
CCCFFFFFHFHHGJJJJJJFIJJIJJHIIJIIJJJJJJJJIJJIJHIJJI
@4680131/1
gataattataggattggatctatgactgtgtatcgatagctgttcacttt
+4680131/1
@?@DFFFFHHHHFIIJJHIJJGIIIJJIJIIIJJJI<FGIIJIIIEHJIJ
@4680132/1
gataattataggattggatctatgactgtgtatcgatagctgttcacttt
+4680132/1
@@@FFFFFHHHHDGHHIFIIIEGGHIJFHEHFHII?GDBCHGIGGEHIII
@2132861/1
ccagcaactggatggcaatttaagagggcttctgatatccgtttataata
+2132861/1
CC@DFFFFHHGGHJJJJJJJJJIJJJJJJJJJIJJJIJJJJGJJJJJJJJ
@4175136/1
cttgctactaatattcgattcgataggtgctttgtctggttaactttagt
+4175136/1
@@CDDFBDHHHFHIGIGEHCEGCHHGGCCCEHIGICHGG?CGHCGIIGIC
@3174447/1
ctagaacgattttacctttgcgcgaaaagtgaccacaagcaatgtcaaag
+3174447/1
@@?DBDB8FDFFBG@EGGHCDB<FFGHIIIIF?<DHG@FGG>FGHIDDDG
@3174448/1
ctagaacgattttacctttgcgcgaaaagtgaccacaagcaatgtcaaag
+3174448/1
@@@D=DDD@FFFHGGIIGGIHEEHBAFHD?DGIG8DGG@=FE7=FHAFDH
@3174449/1
ctagaacgattttacctttgcgcgaaaagtgaccacaagcaatgtcaaag
+3174449/1
CCCFFFFFHGHHHJIJJJJIIJJJJJJJJGHJJJJJJJJJJIJIHIIIJJ
@3174450/1
ctagaacgattttacctttgcgcgaaaagtgaccacaagcaatgtcaaag
+3174450/1
CCCFFFFFHHHHHJIJJJJJJGGIGJJJIGGIJJIJJJIJIIJJGIJIJI
@5720893/1
gttgttaaggaacacgcggtagcggaagattggctc
+5720893/1
@@@BDDDDH>FFHIGGI@D:?AAFHDHA9FA3B3BD
@4680694/1
gatacaagaaaatatacagactaaagaaacgctcgtggggagcgatgacg
+4680694/1
CCCFFFFFHHHHHJJJJJJJJIJJJJJJJJJJIIJGIJJIIJJJJJJJJH
@6235273/1
tgagttttgtgattctccgaagagtatgtctcgaaa
+6235273/1
@C@DDFFFDDHFHIGGGHHCGHAGHFHGHEEG>3CG
@589506/1
agaacgttcgactttcacttcattctatcggcctttcttctctttgccgt
+589506/1
@@@DDFBDFFFDHIIIJIIIJGIIJIIGIIEIJGJJJJJJGIGGGIIJI@
@589507/1
agaacgttcgactttcacttcattctatcggcctttcttctctttgccgt
+589507/1
CCCFFFDFFHHHHIJJJIJJIIJJJJJJIJJJIJJIIJJJJJJJHHIIJD
@6235707/1
tgataaatggaacgaaattaaacacgctgagaaagctatggttgag
+6235707/1
??@D=DDABD<D??GAHB?FHEHDE@F?:GH<F;??0BBB<00???
@6745483/1
ttttaatgtaataaacagaacatgtaagaagtgaataatgtgattaagta
+6745483/1
CCCFFFFFHHGHHJJJJJIJJJIJIJJJJJJHIIJIJJJIGIIJJJJJDH
@2134304/1
ccagcagtcccacaaagtttcacagttccacaaaacgctgaaaaattccg
+2134304/1
@@@?DDDEHHHHHGGBHIIHIIIIGGIIIGGIIIIGGDHI@??FHIGII;
@1129182/1
atttatagttttttgcatttttattcggcttattgtaatattcctccata
+1129182/1
=@@DADBDFHFFHIG>GIIIIIG@EHGGBHIGIIIDFEHCGHEHH@CGIB
@7246326/1
aagtttgcaacattgttgcgggacaaaggtgtatcaagaagttaacggac
+7246326/1
CCCFFFFFHHHHHJJIJJJJIJGHIJJJJDFDHIJJIJJIJGIJJJJJJJ
@1130168/1
atttatcacatcattcgtcgtgtaccacatctcggatcttgctactaata
+1130168/1
=B1ABDFFHGHHHJJJJJJJHIFGIJJJIIJIJIIHIJJJIJIIJJJJII
@1130169/1
atttatcacatcattcgtcgtgtaccacatctcggatcttgctactaata
+1130169/1
C@@FFFFFHHHDFIGGEAFC@G?BE?A9?CCACGG:BAEEBGFB>GEH?B
@1130170/1
atttatcacatcattcgtcgtgtaccacatctcggatcttgctactaata
+1130170/1
CCCFFFFFGHFHGIIJJEHIFHAGHIIJJIIIIGIGGGIGGIIJIEHGGI
@5192589/1
ggtgactccagaagatgatggtatataagatgcaggaattggaggaggag
+5192589/1
@@@DFFFFHHHHHJHIJJJJJCHHIJJJJJJJJIJJIJIJJJJJJHIJHI
@1130171/1
atttatcacatcattcgtcgtgtaccacatctcggatcttgctactaata
+1130171/1
CCCFFFFFHHHHHJJJIGHGEGCGHIGEFEGGGAH@GHIJDGGAHHIJIF
@1130172/1
atttatcacatcattcgtcgtgtaccacatctcggatcttgctactaata
+1130172/1
CCCFFFFFHHHHHJJJJIIJIJHJJJJJJJJJJJJJIIJJIJJJJJJJJJ
@1130173/1
atttatcacatcattcgtcgtgtaccacatctcggatcttgctactaata
+1130173/1
CCCFFFFFHHHHHJJJJIJJFHCFHIJIJIIIIJJDIGIJEHIGIEHIIJ
@1130174/1
atttatcacatcattcgtcgtgtaccacatctcggatcttgctactaata
+1130174/1
CCCFFFFFHHHHHJJJJJJJHIHIJJJJJJJJJJJIJIJIJJJJJJJJJJ
@4177502/1
cttgctgttgtctcgctccaggttgttgttgtggaggagcagtttgctgt
+4177502/1
@BBDFFFFHHHHHJJJIJJHJJEHIGHIIJJHIJIJJ?HIGGHIJJJJJH
@5723391/1
gttgtttatgaaattccaaatttgcccagttctagaagaagttataaggt
+5723391/1
@?@DDDFFHFHHHGJGJGIJIJIEIJJJJIIJJJIIJJJJJJIJJJJJJI
@4178129/1
cttgcttcatgattgaaaatttgcaaggtttggaggagttgtactaattt
+4178129/1
CCCFFFFFHHHGHJJJJJJJJJJJJIJIHIIIJIJJGIHGHGGIIIHIJI
@4178130/1
cttgcttcatgattgaaaatttgcaaggtttggaggagttgtactgattt
+4178130/1
CCCDDBFDFFDDFHHGIJJGIIAHFHIJ<FHDGCGI;FDFFBDGIGBBFI
@5723988/1
gttgtttgatttcgccagttccgacattttttctgattccgaaaatgttc
+5723988/1
CCCFFFFFFHHHFGGIEHHHIJJEIEHGIJJJGHHBGIIJIFAFIJJAFG
@1648518/1
cacagcaacaacctggagcgaaacaacagcagcccgctcctccacaacag
+1648518/1
CC@FFFFFDDFHHGHIHGGGIHIJJGGIIHIGHJJJIIGGIIJJJJEEHC
@4682605/1
gatagctacaaaatttgatcctcacgataattggttgccaccgtgctttt
+4682605/1
CCCFFFFFHHHHHJJJJJJJJJJJJJJJJJJJJJJJIJJJJJJIJJJJJJ
@2663098/1
cgacggaccaagttgttgatttcgcgttctctgtccggcgccgatctcgc
+2663098/1
CCCFFFFFHHHHFHEHIGGIJJ@DFGIGGIJJJIIGIGB6ABDDBBBD?@
@1648803/1
cacagcatagtatccctgataaaagcattgcagattgtgtagaagcagtt
+1648803/1
@@@D;DDDF<<CF@>FGDECFHFBHDDBCFB>DFFFEIEFGIFEFFFEDG
@4682880/1
gataggtgctttgtctggttaactttagtgggaaggtttaggtatttgtg
+4682880/1
CCCFFFEFGHHHHIJJIJFIHJIJJJJJHIJJIIJJHHIJJIDHIJJJIJ
@4683708/1
gatatattcttcaggggatcatgaagctcgcttttcaaattctcgtgact
+4683708/1
CCCFFFFFHHHHGIJIJHIIJJJJJJIIJIJJJJJJJJIIJJIIJIJJJJ
@3669778/1
ctgagccgtcgcggcatcactcccaaatacgaactggtccaaatc
+3669778/1
@@@DDDDDHHDHDGD@AECF<DHHGGCBDFEHGIIBHHIGEGHCA
@3669779/1
ctgagccgtcgcggcatcactcccaaatacgaactggtccaaatcgaggg
+3669779/1
@CBADFFFHHHHHJIJIIIIIJJJJJJGIJFJJJJIJCEHJJJJHHHHFD
@2136150/1
ccagccccaacaaggaggtaaaaagaagaaacaaaaacaacctgaacaac
+2136150/1
B@CBDFFFGHHHHIJGIJCFHIJJJJIJJIJJJJJJIJJIJJJ@HIJJII
@1132224/1
atttatgtgacataatttgcgacatttgacgtacggttcaagtagctgaa
+1132224/1
CCCFFFFDHHHHHJJJJJJJIJJJJJJJIIJGHGIJFFGIJJGIJIJJJG
@1132225/1
atttatgtgacataatttgcgacatttgacgtacggttcaagtagctgaa
+1132225/1
CCCFFFFFHHHHHJJJJJJJJJJJJJJIJJJHIJJJHIIJJJIIJJIJJJ
@2663541/1
cgacggctcagcaactcctggaggacgctgacgggagtcttgctcggcat
+2663541/1
?<@DB:?@FFADFFG?ABE<G>GCFGD>DG>FHBB0;@;7CDEHDHEDDA
@7249545/1
aataaagtatgtgttcaccaagagaagaaagctatacagtagtcaaattt
+7249545/1
CCCFFFFDHHHHHIJJJJJJJJJJJJJJJJJJJJJJJIJHHIIIJJJJJJ
@5194975/1
ggtggccatctgcgggacatgcacatctcttggagccagccaatgggatt
+5194975/1
<;:D=DDDHFHFHIIG1?F@C33CGHGHGGGDB@GGIIECG?F@FGIFED
@1132937/1
atttattacttcaagcaaagcttctataactggtatagctttaggaaacg
+1132937/1
BCCFFFFFHHHHHJJJJJJJJJJJJJJJJJJJIFGGIIIJJJJJJJJJJJ
@1132938/1
atttattacttcaagcaaagcttctataactggtatagctttaggaaacg
+1132938/1
CCCFFFFFHHHHHJJJJJIJJJJJJJJJJIIIIHIIJJJJJJJJJJIJJI
@2137019/1
ccagcctttgatggaagaaaaaatttatacagcactactatgttaccttt
+2137019/1
@CCFFFAFHGHHHJIIIIIJIJJJJIJJJJJIIJJJJJJIJJJJJJJIJJ
@6239466/1
tgatatgatatgtatttattatattgtgaaaagggagcatttatttgatg
+6239466/1
B@@DFFFDHGHHDHIJJGJJGIHJJIJJIJJJIIIIIIIJIIJJJJIJJJ
@6748776/1
ttttacagggcgttcacgtgtgccaaagccaatgacatcgttaatctgga
+6748776/1
CCCFFFFFHHGHHJJJJJHIIIJJJJJJJJHHHJJJJJJJIIJJJJJJJJ
@1133693/1
atttattatattgtgaaaagggagcatttatttgatgcaaagtatagagg
+1133693/1
@CCFFFFFHHHHHHIJJJJJJJJJJJJJJJJJJJJJJIJJIJGHJJJIJJ
@1133694/1
atttattatattgtgaaaagggagcatttatttgatgcaaagtatagagg
+1133694/1
CCCFFFFFHHHHHGIIJJIJJJJJJJJJJJJJJJJJJJIIJJDHIIJJJJ
@1133695/1
atttattatattgtgaagagggagcatttatttgatgcaaagtatagagg
+1133695/1
CCCFFFFFHHHHHIJJJJJJJJIIIJJJJJJJJJJJJIJJJIGHIJJJJJ
@106287/1
aaaaggtgggaaatgttgactgttgtagctgattaaggggtgtattctat
+106287/1
CCCFFFADHHFHHJJJIJHIJJHIIHIIJJJHIJJJJJJJDFDGIIJJJJ
@7251047/1
aataaatgctcccttctcacaatataataaatacatatcatatcatcggg
+7251047/1
CCCFFFFFHHHHHJJJJJJJJJIJJJJJJJJJJJJJJJIJJJJJJJJJII
@3180553/1
ctagacatactttatgctcttgacatttcgttaaagaaccacaaaatgtg
+3180553/1
@@@DDDDDHBHHH9FD9:AEDC<<<CHBF>GGGIF49??:C?DG3D?BHF
@3180554/1
ctagacatactttatgctcttgacatttcgttaaagaaccacaaaatgtg
+3180554/1
CCCFFFFFGHHHHGHIIIIIJGHHJJJJJFIJJJJGIJJIJJJJJJJJJJ
@6749566/1
ttttacctttgcgcgaaaagtgaccacaagcaatgtcaaagagaaggata
+6749566/1
CCCFFFFFHHHHHJJHJJJJDHDIJJJJIJIIJJJHIGJIIHGGIIJJJG
@4686780/1
gatcactaaggtactattgccttctagaatgctaaaaaatcagtttcaac
+4686780/1
CCCFFFFFHHHDHIJJJJJJJJJJJJJJJJJJJJJJJJJJJJJHIJJJJJ
@7748182/1
atctgcgggacatgcacatctcttggagccagccaatgggattgcccatc
+7748182/1
@CCDFFFFHHHHH@DEEHGIIGFIHJIEHIIGJIGJHJIIJEGIIIJJJJ
@7748183/1
atctgcgggacatgcacatctcttggagccagccaatgggattgcccatc
+7748183/1
CCCFFDFADDFHHIGEGCHG@EEIEFGCCGEIII@FHCHC>BFGGIHECH
@7748184/1
atctgcgggacatgcacatctcttggagccagccaatgggattgcccatc
+7748184/1
CCCFFFFFHFFHDIGJFGHHHIHIGJIJFIIIIJIIHIJJIGIDIJJGHJ
@4184200/1
cttggaccaggatgttcctctaggtttggttgtttatcaaaactaaatga
+4184200/1
CCCFFFFFHHHFHJJJJJJJJJJJHIJJJIIJHJJJJJJJJJJJJJJJJJ
@6750133/1
ttttactaatttttcaataaagtacactttatttaagaacaggggagaaa
+6750133/1
@CCFDADDHFHHHJBEEGGIJGCHHHHIJJEHIJIIGIJJJIIJJDHFHI
@1652240/1
cacaggtaaacagttgtacagtagaggataaaccaattgagcacactttt
+1652240/1
CCCFFFDDHHHHHJJJIJJIJHIIJJJJJJJJJJJJJJJJJJJJJJJJJJ
@6750540/1
ttttactatttttgtatgcacaaaattcgttctacatatgaaacatgtca
+6750540/1
CCCFFFFFHHHHHGFHIJJEEHIJJIGIJHIIJJIIJJIIJIJJJJGAHH
@6750541/1
ttttactatttttgtatgcacaaaattcgttctacatatgaaacatgtca
+6750541/1
CCCFFFFFHHHHHIGIIJJJJJJJJJJJJIJJJJJJIJIJJJJJJJJIIJ
@108696/1
aaaagtgataatggatacaaatttgactactgtatagctttcttctcttg
+108696/1
CCCFFDDFHHHHHJJJJJJJJJJJIJJJJJJJHIIIJJJJJJJJJJJJJI
@5200836/1
ggttatccttgggggaagaagccaaattgctctactctcaagagatggcc
+5200836/1
CC@FFFFFHHGHHJJJIJIJIJJJJJJJJJJJJJJJJJJJJIJJJJJJJJ
@1652988/1
cacaggtttcacaacaacaacctggaacgagacaacagcaccctggtcct
+1652988/1
CCCFFFDFGHGHHJIJJJJJJJJJJIJJJJIIJJJJIJJIJJJJIJCFGG
@3182601/1
ctagagcaactccgacggaagctatacaagtggtcgatattgttttacgt
+3182601/1
CCCFFFFFHHHHHJJJJJJJJJJJJIJJJJHIJ?DGHJJJJJJJJJJJJI
@110935/1
aaaagtttatttatcatacacaggtaaacagttgtacagtagaggataaa
+110935/1
CCCFFDEFHHHHHJJJJJIIJJJJHHHHIGIHHJHIIIJEFHIIHIHHHI
@6245165/1
tgatgattataattaataactagtgcctaataatagtgtattacctctaa
+6245165/1
@@<DDBDDB2AD8E>G<?CBCE>FB>EEDGEFF@4<AFDFFEEEF<DEDG
@1653983/1
cacagtcatagatccaatcctataattatccatttcctgta
+1653983/1
CCCFFEFDHHHHHJJJJJJJJJJJJJJJJJJJJJJJ>9:1?
@1653984/1
cacagtcatagatccaatcctataattatccatttcctgtaattctggtt
+1653984/1
CCCFFFFFHHHHGJJJJJJJJJJJJJJJJJJJJJJJJJJIIIIIJIJIGI
@1653985/1
cacagtcatagatccaatcctataattatccatttcctgtaattctggtt
+1653985/1
CCCFFFFFHHHHHJIJIJJJJIJJIJJJJJJJJJJJIJJIIIJJIJJJGI
@6751988/1
ttttagaataacattgacattctataaagacgttagagaggttcactaaa
+6751988/1
CC@FFFFFHHHHGJJIJJJJJIJJJJJIJJJJIJJJIJJJJHHGIJIIJI
@6751989/1
ttttagaataacattgacattctataaagacgttagagaggttcactaaa
+6751989/1
CCCFFFFFHHHHGJJJJJJJJJJJJJJJJJJJJJJJJJJJIGHIJJJJJJ
@6751990/1
ttttagaataacattgacattctataaagacgttagagaggttcactaaa
+6751990/1
CCCFFFFFHHHHHJJJJJJJJJJJJJJJJJJJIJJJJJJJJGHIJJJJJJ
@6246719/1
tgatggtgggagtcttgatcaagaagttcgtcggggg
+6246719/1
@C@FFFADHHDF<EGHGGIJJJJIFIEHIJJJJJGIJ
@6752364/1
ttttagagatggagtatcggatggacaatttgaacaagttacaagtgccg
+6752364/1
CCCFFFFFHGHHHJFHIJJJHGIJHGGIHHIHGIIIJGFHIIGID?DDHG
@6247283/1
tgatgtgataaatatacctgcacacacgcatttttaaatttaaaaattta
+6247283/1
@@@DFDDFHHHHGJGIJIIIJJJIJJJJJJJIJEIIJGJIJJIJJIJJJI
@7257892/1
aataatagtgtattacctctaaagctatctactcgttatataatcatcat
+7257892/1
CCCFFFFFHHFHHJJJJJJJJIJJJJJJJJJJJJJJJIJJJJJJJJJJJJ
@597859/1
agaagctatcaactgcagcaccgtatctcccaaaaattccaacctctggt
+597859/1
@CCFFFFFHHGHHJJJJIIJJJJHIJJJJJIJJJJJJJJIIJJJJIJJJH
@4186344/1
cttggagccagccaatgggattgcccatcactttgtca
+4186344/1
?@?DDDDDDHDFAHGF?<;FHGHFBFA;:CEHAF9D9:
@4186345/1
cttggagccagccaatgggattgcccatcactttgtcatcgaacgatgtc
+4186345/1
BCCDDFDDHHHHHJJJIJJJJIJJJJJJJJJJJIIGGIIIIJJJIHIJIJ
@4186346/1
cttggagccagccaatgggattgcccatcactttgtcatcgaacgatgtc
+4186346/1
CCCFFFFFHHHGHJJJJJJJJJJJJJJJJIJJJJJJJIIJJJJJJJJJIJ
@1657943/1
cacatactttattcgtcatcgctccccacgagcgtttctttagtctgtat
+1657943/1
CCCFFFFFHHHHHJJHIJJJJJJJJJJJJJIJJJHIJJJJJIIHIJJIJJ
@5202803/1
ggttcttcaagagctggcaataaagaaaggctttcaatcaccacattatg
+5202803/1
@BBDDFFFGHGHHIJIJJJJJJJJIJJIJFJJIJJJJJJJJJJJJJJJJJ
@1137374/1
atttatttgatgcaaagtatagaggttgtacccaaacttttcggggtgca
+1137374/1
=?<?DBDB?H>ACE?GECECCAA<;<:A8CHD>EFGABGHI<C?6D6@FF
@1137375/1
atttatttgatgcaaagtatagaggttgtacccaaacttttcggggtgca
+1137375/1
@@@DDDDA8?AC?GFGGD:FEBHIIIGIGGHAEFG@;EFDGE>FBE@:BC
@4691705/1
gatcttcagctagatcggataatcctatacttgtacctattgaattgtgt
+4691705/1
CCCFFFFFHHHHHJJJJJJJJJJJJJJJJJJJJIIJJJJJJIJJJJIIIH
@6248519/1
tgattataattaataactagtgcctaataatagtgtattacctctaaagc
+6248519/1
CCCFFFFFDHHHHIIJJIJIFHIJJJIJJIIJIHHHIJJJJJJJJJIGHI
@6248549/1
tgattatataacgagtagatagctttagaggtaatacactattattaggc
+6248549/1
@CCFFFFFGHHGFHHAFDFFGEHIIJIIHIJ:EHGIIIIIJJJJJJIFIG
@6248550/1
tgattatataacgagtagatagctttagaggtaatacactattattaggc
+6248550/1
CCCFFFFFHHHHHGIEGEHIJJJJJJJJJJJCGIJIJJJJJJJJJJJJJJ
@6248652/1
tgattatcttctattgtacacaattcaataggtacaagtataggattatc
+6248652/1
?@7DDAEBHGHHHIGEHHHGIDBADHGEDHBFHC4CE?1CBH<HHGCEEH
@4692454/1
gatgaaaaataaaaaaaaaaaaataatagttcttcaagatatattcttca
+4692454/1
B@@FFFDFGHHHGIIJIJIJIJIEHEDEG@A@G@@CCC;=CEBEDBD>B;
@598963/1
agaaggcctttatttcccagacctcaaaatgaagataacttatgctgctt
+598963/1
@@<DFFFFHHHHHIJJJJJJJJJJJJJJJJJIJJJJJJIJJIJJJJJJJJ
@6249567/1
tgattgcatctgtgctggtctcctcgtcacattacagactctgtactttc
+6249567/1
@@7DDFFFHGHHHJJJJIIGIJJJJJIIFHIGHIEEHEGHJIIGICGGJI
@4693742/1
gatgaagttttgatattactccaggaggatgaataccaactggcagaatc
+4693742/1
@BBDFFFFHHHHHJJJJJJJJJJJJJJJIJJJIJJJJJJJIJJJIIJJJJ
@6756846/1
ttttatgaatcgtgataacatgcataaaatataataaaaatttatagttt
+6756846/1
CCCFFFFFHHHHHHGGGH@CADFEFHIIICGBFHBGIIIIIIIGGGCDHI
@5733652/1
gtttaaggaactatcagatgttggtccgccacactgtagagaattcactt
+5733652/1
8??DDDDDDDFHDIEFB@CICEHGCHFGHGEGHHHEIICHIIIIIIIIII
@1659982/1
cacatcattcgtcgtgtaccacatctcggatcttgctactaatattcgat
+1659982/1
@@<DDDDDDFDFHICGFGG@EFHCGFGG@AGHHDDGHHBIGHIGIGIIEC
@1659983/1
cacatcattcgtcgtgtaccacatctcggatcttgctactaatattcgat
+1659983/1
CCCFFFFFHHHHHIIIADHHECBEFDFEHCDGGI>BFGIBFHGGGHEGFG
@6759028/1
ttttattcggcttattgtaatattcctccatagttcttacatccttgttt
+6759028/1
CCCFFFFEHHHFHGIJEFHHEHGIIJIIJJIJIIJIIJIIJJJJJJJGHJ
@6759029/1
ttttattcggcttattgtaatattcctccatagttcttacatccttgttt
+6759029/1
CCCFFFFFGHHHGIJJEGHIIHIJJJIJJJIJJIIIJJGJJJJJJJJHJJ
@1660750/1
cacatctcggatcttgctactaatattcgattcgataggtgctttgtctg
+1660750/1
@@@DDDDDFF??AGH9>@CHHGIEGDFBBGCGGGCGIGI<BD@GHDFEHC
@1660751/1
cacatctcggatcttgctactaatattcgattcgataggtgctttgtctg
+1660751/1
CCCFFFFFHHDHHJJJIJJJJJJJJJJJJIJJJIJJJJJDGHHJJJJJJJ
@1660752/1
cacatctcggatcttgctactaatattcgattcgataggtgctttgtctg
+1660752/1
CCCFFFFFHHHHHJJJJJJJJJJJJJJJJJJJJJGIIIJHIIJJJJJJJI
@1660795/1
cacatctcttggagccagccaatgggattgcccatcactttgtcatcgaa
+1660795/1
@C?DDFFFGHHHHIGIJIJJGIEHJJJIIIJJJIGJIIIJJJHIJIIJJJ
@1660796/1
cacatctcttggagccagccaatgggattgcccatcactttgtcatcgaa
+1660796/1
CCCFFFFFHHHHHJJJIIIJIJJIJJJJIJJJJJJJJJJJJJJJJJJJJI
@6759370/1
ttttattgaaaaattagtaaaacataatggttttcgcgcgtaaagtgacc
+6759370/1
CCCFFFFFHHHHHJJJJIJJJJJJJJJJJJHJJJJJJJJJIJJJIFHIJJ
@1661112/1
cacatcttgtgagccgccattctcttggctagcttctttgacttgccagt
+1661112/1
@@@BDDDFHDDFDIIJJJIJIEIIGGGEEBGIHACGGHDGIIDEB4BFDF
@1661113/1
cacatcttgtgagccgccattctcttggctagcttctttgacttgccagt
+1661113/1
CCCFFFFFHFHHHJJJIJJJJIIJJJJJJJIIIIJJIJJJIJJJIIJIJF
@1661114/1
cacatcttgtgagccgccattctcttggctagcttctttgacttgccagt
+1661114/1
CCCFFFFFHHHHHIJJJJJJJJJJJJJIJJJIJIJJIIJIFHIIIJIJJD
@1661115/1
cacatcttgtgagccgccattctcttggctagcttctttgacttgccagt
+1661115/1
CCCFFFFFHHHHHJJJIJIJJIIJJJFGEGHEGIGGGIIICGIJDDHEG@
@5203797/1
ggttgagtgaaaaaggtgggaaatgttgactgttgtagctgattaagggg
+5203797/1
BC@FFFFDHHHGHJJJCGGHGIJJJIIJJIJJHIIHIJJJJGIIIJJJJI
@6250193/1
tgatttctctgttaacctttcgagggcacttatccggctggatgttgacg
+6250193/1
@@1DDDDDBHHHHDBBG@DHHEHIIGBGEEGHIIIA@FGHDCHEFCHCC<
@6250607/1
tgattttgaggtactcgagggcatgatgagcagccgagcccttggcttcc
+6250607/1
@@@DDFFDFHHADFEEF=EFHGFHIIIFIGGIIGHG<FBGICHBHGCHAG
@6250608/1
tgattttgaggtactcgagggcatgatgagcagccgagcccttggcttcc
+6250608/1
CC@FFFFFHHHDHIJJIIIJJIIJJJJJJJJIJJJJIJJJIJJIIJJIJI
@6250609/1
tgattttgaggtactcgagggcatgatgagcagccgagcccttggcttcc
+6250609/1
CCCFFFFFHGHFHIIJJJJJJIJJIJIIJJIJJIJIIJJJJHGIJJJJJJ
@3186963/1
ctagattctgtttgacattagaagagtaaacgtcagtttgcgtttcaatg
+3186963/1
C@@FFFFFHHFHHHGGDEHEEHIGGICHHIIIGHCHEHIEEH@GHGGGEF
@3186964/1
ctagattctgtttgacattcgaaaag
+3186964/1
@@@DFBDBFHHFHDAFFGCHC<DGG@
@3186965/1
ctagattctgtttgacattcgaaaagtaaacgtcagtttgcgtttcaatg
+3186965/1
@CCFFFFFHHFHHDHIIHJJIJJJIIDHIJIIEHGIHIIJJIFHJIJJJI
@3186966/1
ctagattctgtttgacattcgaaaagtaaacgtcagtttgcgtttcaatg
+3186966/1
CCCFFFFFGHHHHIGIIJJIIEHIIJIIIIJJHIIJIIIJJJHHIIJJJI
@3186967/1
ctagattctgtttgacattcgaaaagtaaacgtcagtttgcgtttcaatg
+3186967/1
CCCFFFFFHHFHHJIJJJJIJJIJJJHHJJJJFHJJJJJJJJHIJJJJJJ
@3186968/1
ctagattctgtttgacattcgaaaagtaaacgtcagtttgcgtttcaatg
+3186968/1
CCCFFFFFHHHHHIJJJJJJJJJJJJJJJJJJIIIJIJJJJJHIJJJJJJ
@7755297/1
atcttcttttccggaaaatgctcgaaaactcaattggcgcacattcagca
+7755297/1
CCCFFFFFGHHHHJIJJJIJIIIJJIIGIJJJJJIIIIJIJJIJJJJJJI
@7755298/1
atcttcttttccggaaaatgctcgaaaactcaattggcgcacattcagca
+7755298/1
CCCFFFFFHHHHHJJJJJJJJJJJJJJJJJIJJJJJIJJJHJJJJJJIJI
@7755299/1
atcttcttttccggaaaatgctcgaaaactcaattggcgcacattcagca
+7755299/1
CCCFFFFFHHHHHJJJJJJJJJJJJJJJJJJJJJJIJJJJJJJJJJIJJJ
@116317/1
aaaatacgtaagttgctcaatgtcgtcgtttgacatatcgttgtcatccc
+116317/1
CCCFFFFFDHHHHJJJJJJJJGIIIIIJJJIHGGIIJJIIIJJJJIJJJJ
@5206581/1
ggttgttgttgttgaggaggagcagagtgctgttgtctcgctcgaggttg
+5206581/1
@@?DFDFDHHGHFJIJJ@EGAFFGHCHCGGIJHIGEGGIDEEHG?AG9@E
@1662998/1
cacattatgaaattactcatagtgtcacgggaactcataacaatagattc
+1662998/1
@@CDFFDFHGHHHIIJIIHIJIHIJJCFFHIIIGIGIGGJGIGIJIDHIF
@601854/1
agaataatggaatggataggaataattcccaaaagtgaacgattagaata
+601854/1
CCBFFFFFHHHGHJJJJJJJIIJJJJJJJJJJJJJGGIJJJJJJJJJJJJ
@1142224/1
atttcatagaatggtggtggccatctgcgggacatgcacatctcttggag
+1142224/1
@@@DDDDDHHFHDH<CG:FE@G?EEHEDDAAGIIIIDDHFBHGGIIIGHI
@7756734/1
atcttgtgagccgccattctcttggctagcttctttgacttgccagtgcc
+7756734/1
CCCFFFFFHHHHHJJJJJJJIJJIJJJJJJJJIGJIGFHJJHIIEHGIGJ
@603034/1
agaatatcaagttgaattattggaatctgcgaaaatcaaaaacaccataa
+603034/1
@@1BDDEFGFHHGIJJJJIJGHGIJIIIJIJJIJJJIIIJIJJJIJIJJG
@603327/1
agaatatgaaatttaaaagaaaatttgaaaagtatcatgagttttgtgat
+603327/1
CCCFFFFFHHHHHJJJJJJJJJJJJJJJJJJJFHIIIIJIJHIJJJJJJJ
@6252404/1
tgcaaagcacagcttgtaaaattagttgctatccttctctttgacattgc
+6252404/1
CCCFFFFFHHGHHJJIHIJJJJJJJJJJJJJJJJJJJJJJJJJJJJJJJI
@6252673/1
tgcaaagtatagaggttgtacccaaacttttcggggtgcaatcttctttt
+6252673/1
@@@DDFDAAFHHAGEAF:CH@EHIDCEHHIEG@CFA:@FDGEF?FC>FHE
@6763017/1
ttttcaaattctcgtgacttttctcccctgttcttaaataaagtgtactt
+6763017/1
:@14ADFFHHHHHJJJJJJJJJJJIJJIJJIGIJJJJJJJJJJIIIIJIJ
@2673211/1
cgactgtatcttgtaaaaataaaagggacggcaaacagagggcatctcaa
+2673211/1
@@?DDAADFHBH?A:CDHHFEIIIIGGIGII6?FHDECEGHIIBDGFGEG
@7758416/1
atctttggtctaattgatggcactaatatgctgttgattcctcccaactt
+7758416/1
@CCFFFDDFHFFHIIEHJGJIGIJIGIJJJJJJJJIJJJJIIJJJIJIJI
@6253481/1
tgcaaatcggccaacttcttgccgacagaatttttcagcgttttgtggaa
+6253481/1
CCCFFFFFHHHHHJJIJJIJJJIIHJHHJIJJJJJJJIJJHIIJIIJJJJ
@6253482/1
tgcaaatcggccaacttcttgccgacggaatttttcagcgttttgt
+6253482/1
CCCFFFFFHGHHHJJJJJJIIJIJIIJJJIJJJIJJJJJICGIIJH
@6253483/1
tgcaaatcggccaacttcttgccgacggaatttttcagcgttttgtggaa
+6253483/1
CCCFFFFDFDFHHIJIIIIGJIJJJIGI8GHIGJGGGHIJGIHIGDHFAC
@6253484/1
tgcaaatcggccaacttcttgccgacggaatttttcagcgttttgtggaa
+6253484/1
CCCFFFFFHHHHHJJJJIJJIJJJIJJJJJJJJJIJGIJJGHJJJGIHEH
@3681585/1
ctgatagcagtaagttcatgctgcagcaactgtaaaaattgtccttcgga
+3681585/1
CCCFFFFFHHHHHJHIJJJJJJJJJJJJJJJJIIJJJJJJJJIJJJJJJJ
@6253958/1
tgcaaattaagatatcctcagatgccgacactatgggtcggatcttcagc
+6253958/1
CCCFFFFFHHHHHJJJJJIJJJJJJJJIJJJJJJJJJHJJIHIJIJJIJJ
@3681935/1
ctgatagtagatggtaactgttcaaattcctcttcctcacgaggacactc
+3681935/1
CCCFFFFDHHHHHJGHHJIJHIJJJJJJJJJJJIJJJJJIJBHIJJJIJJ
@3682938/1
ctgatatcaccaatcaggtggtgacatcgttcgatgacaaagtgatgggc
+3682938/1
CCCFFFFFHGHHHJJGHGEFH@FHJJIIIHIJJIIJJJJJJJGHIGIIJG
@1145232/1
atttcccacctttttcactcaaccatagctttctcagcgtgtttaatttc
+1145232/1
CCCFFFFFGHHHHJJIJJJJJJIJJJJJJJJJIJJJJJIDGFGHGHHIJG
@7267895/1
aatatcacccacgcagatctggaagacatcaaaacgttccattttaccgt
+7267895/1
CCCFFFFFHHHHHJJJJJJJJJJJJJJJJJJJJJIJIJJJJJJJJJIJJH
@605389/1
agaatgtcaatgttattctaaaaagaagactgctaaacgttaaattttaa
+605389/1
CCCFFFDFHHHHHJJJJJJJJJJJJJJJJGIJJJJJJJJIJIJJJJJJJJ
@5208886/1
ggtttctctatagttttgtcatacgtttttgaggcagcaaatttctcaag
+5208886/1
=@:BDBBDFDDFFFIFBFFEHC@4A<3CGIEBFF;FF?;FEFFEDEB@GF
@5208887/1
ggtttctctatagttttgtcatacgtttttgaggcagcaaatttctcaag
+5208887/1
@@=DFFFFHGHFFCGHIGEHEDBFEFIJJJGDHIGIICAGIEHI@?B?FB
@607063/1
agaattttttgattcagtgctgattctgcacacattcgatctctgatagt
+607063/1
BC@FFFFFHHHHHJJJJHIIJJJJJJJJJJJJJIIJJJIGIJJJJJJJIB
@607395/1
agacaaagcacctatcgaatcgaatattagtagcaagatccgagatgtgg
+607395/1
CCCFFFFFHHHHHJJJJJJJJJJJIIIJJIHHIJJJIJJJJJJIJJJIHI
@118942/1
aaaatatacagactaaagaaacgctcgtggggagcgatgacgaataaagt
+118942/1
CCCFFFFFHHHHHJJJJJJJJJJJJJJFHIJJIJJJJJIIJJJJJJJHH?
@3192548/1
ctagccaaacacacatagtacctctccacaaaaagggaaataaacaagga
+3192548/1
@<@FDDEFGFHDHGEHEFHGGGIIIGJJJIFEEAFGIGCGGGBHHCBBF@
@3192549/1
ctagccaaacacacatagtacctctccacaaaaagggaaataaacaagga
+3192549/1
CCCFFFFFHHHHHJJJJJHIJJIJJJJJJJIIJIJJIJIJJJJJJJJJJJ
@3192595/1
ctagccaagagaatggcggctcacaagatgtggcaatccttgcaggattt
+3192595/1
@@@DDDDDHHHHHIIIIII:?C?D9B3??B?DE;DGBEH=FBEDCH@AHH
@3192676/1
ctagccactcttatacgcagtggtctcaatcgcaacagacatctacgaac
+3192676/1
@CCFFFFFHHHHHJJJJJJJHIJHHIJJJJIJJJJJJJJJJJJJJJJJJJ
@5210098/1
ggttttcaaactgttaaaaaacctgctgaatgtgcgccaattgagttttc
+5210098/1
BCBFFFFFHHHHHJJJJJJJJJJJJJJJJJJJHIJJJJJJJJJJJGIJIJ
@4699240/1
gatgtcaccacctgattggtgatatcagccgctccgggcgttccgttggt
+4699240/1
@?<DDDBDHHBFDE?CFF@CA:CCCHHFGHD<D<FAA6F@GGECH@EE2?
@4699241/1
gatgtcaccacctgattggtgatatcagccgctccgggcgttccgttggt
+4699241/1
CCCFFFFFHHHHHJGIJJJHHJJJJJJJJJJJJJJJJJIJHHIJJGHHHC
@4699242/1
gatgtcaccacctgattggtgatatcagccgctccgggcgttccgttggt
+4699242/1
CCCFFFFFHHHHHJHIJJJCGHIJJJJJJJJJIJJJJIIJHIJIIHIHHE
@608533/1
agacaacttcatgtacaaatacctcaccttacaaaataaaatacggcaaa
+608533/1
CCCFFFFFHHFHDCGHHIIIIJIJJJJJIJJJJJJIJJJJJJJIJIJJJH
@608534/1
agacaacttcatgtacaaatacctcaccttacaaaataaaatacggcaaa
+608534/1
CCCFFFFFHHHHGIIJJIJJHJJJJJJJJJJJJJJJJJJJJJJIIJJJJJ
@608535/1
agacaacttcatgtacaaatacctcaccttacaaaataaaatacggcaaa
+608535/1
CCCFFFFFHHHHHJJJJJJJJJJJJJJJJJIJJJIJJJJJJJJJJJIJJI
@7271448/1
aatcaagagtaactgaaactgagactgaatttattcgaatttctgagaaa
+7271448/1
@@CFFFFFHCFHHJJGIJJJJJJJJJJJJJIJJJJJJJIJJJJJJIIIIJ
@7271739/1
aatcaataatgcaatgtgtttaaatttttgtcgagtcaaaagcgaagaat
+7271739/1
@@@DFFFFHFHFDIDGEAFDHEIHIGJJJGGHIGIGIGIGGGHEDHAGG4
@7271740/1
aatcaataatgcaatgtgtttaaatttttgtcgagtcaaaagcgaagaat
+7271740/1
CCCFFFFFHHHHHIJJHHJIJJJJJJJJJJIIIIIHIIIJJJJJJJJJJI
@7271741/1
aatcaataatgcaatgtgtttaaatttttgtcgagtcaaaagcgaagaat
+7271741/1
CCCFFFFFHHHHHJJJFHJJJJJJJJJJJJJJJHIHIIHIJJIJIJIJJJ
@1146404/1
atttcctcgaaatcaataatgcaatgtgtttaaatttttgtcgagtcaaa
+1146404/1
CCCFFFDFDFHHGIGGGHJGHIJJJIHIGIJHJIJGJIJ8HIGIGHIJJJ
@1146405/1
atttcctcgaaatcaataatgcaatgtgtttaaatttttgtcgagtcaaa
+1146405/1
CCCFFFFFHFHHHIJJGHJGHIHJJIGIIIJJJJJJJJJJJJJGJIIIJJ
@7271948/1
aatcaatcaatttgcctcgaaatctaaggttatattacttttatgaatcg
+7271948/1
CCCFFFFFHHHHHJJJGJJIJJJJIJJJIIIIIIJJJGGIJJJJJJIIHH
@1146690/1
atttcctgtaattctggtttctctatagttttgtcatacgtttttgaggc
+1146690/1
CCCFFFFFHHGHHJJIIGIIJGIIJJJJJGIIJJJIJJIJHHHIJJIJJJ
@5741773/1
gtttaatttcgttccatttatcaaggttttcaaactgttaaaaaaacctg
+5741773/1
?:?DDEFDHHHHHIIIIIIGGEGICFAHHGHIIIGIIHIIGEGIGIIIIG
@5741774/1
gtttaatttcgttccatttatcaaggttttcaaactgttaaaaaacctgc
+5741774/1
@?@DBDDDF>;AD?F:AGH>C@4CEG<FHIEEHIF@AFGFIIIIIII>FF
@7761050/1
atgaaacatgtcagttatatattcacctttatatgtcacattttgtggtt
+7761050/1
CCCFFFFFHHFDHJHIJJIJJJJJJJJJJJJJJJJJJJJJJJJIJJJJJJ
@1148681/1
atttcggttaaatttaagaggcttttaaaatttaacgtttagcagtcttc
+1148681/1
CCCFFFF=0@FHHJJIJIJJJJJJJJJJJJIJJJJJJIJJJJJJJJJIJJ
@6768068/1
ttttcccggtttgttctgaaacaaacatcactgtgatgaaaaattaaaaa
+6768068/1
CCCFFFFFHCFHHGIIIIIJJJIJIJJJJJJJJHIIJJJJJJJJJJJJJJ
@1149291/1
atttcgttccatttatcaaggttttcaaactgttaaaaaacctgctgaat
+1149291/1
CCCFFFFFHHHHHJIJJJJJJCHIJJJJJJIJJJJJJJJJJJJJJJJIJH
@6769005/1
ttttcctgcttttttagcagctttaccattcgtcttatcgatgcattgaa
+6769005/1
CCCFFFFFHHHHHJJJJJJJIJJJJJJJJJJJJJJJIJJJJJJJJJJJJJ
@1669400/1
caccaagagaagaaagctatacagtagtcaaatttgtatccattatcact
+1669400/1
CC@FFFFFHFHGHJJJJJIJJJJJFIJIHIIJJJJIFIGIJJIIJJJJIJ
@1669401/1
caccaagagaagaaagctatacagtagtcaaatttgtatccattatcact
+1669401/1
CCCFFFFFHHHHHJJJJJJJJJJJIIIIIJJJJJJJIIJJJJJJJJJIJJ
@7764034/1
atgaaattaagatacccccatttgccatgcctccaggttggccaagaaca
+7764034/1
CCCFFEDFHAFDHJIIJJJIJJIJJJJJJJJJJIIJJFGGIIJJJJJJJJ
@7764497/1
atgaaatttaaaagaaaatttgaaaagtatcatgagttttgtgattctcc
+7764497/1
@@@DFDFFHHFFFIIIJGHHI@HEEGGHHGHCGHHHHIJGGFGEIJEGGG
@7764498/1
atgaaatttaaaagaaaatttgaaaagtatcatgagttttgtgattctcc
+7764498/1
@B@DDBDFHHFHHIJJHIJJJIIJJIJFHIIJIGGE?EHIIFGGDGIJIG
@7764499/1
atgaaatttaaaagaaaatttgaaaagtatcatgagttttgtgattctcc
+7764499/1
@CCDDFFFHHHHHIGJJJJHJHIJJJJAHIGIJJJJHIJJJIJGIIIIJI
@7764500/1
atgaaatttaaaagaaaatttgaaaagtatcatgagttttgtgattctcc
+7764500/1
@CCDFFFFGGGHHJGHIIIJJIGHJIJ?FHIIIIIIHIJIIJIGIJIIJH
@7764501/1
atgaaatttaaaagaaaatttgaaaagtatcatgagttttgtgattctcc
+7764501/1
CCCFFFFFHHHHHJJJJJJJJJJJJJJCHGIJJJJJIJJJJJJJJJJJJI
@7272551/1
aatcaatttacatattatttttgacttgaataaatttttaaatttaaaaa
+7272551/1
@@@FFFFFHHHHHJJJIJIJJJJIJJIJJJIIGHIIJJJIJJJIIJJJJI
@7272583/1
aatcaatttgcctcgaaatctaaggttatattacttttatgaatcgtgat
+7272583/1
CCCFFFFFHGHHHJIHIJIGHEHGIFHGGGIIGJJJJJIJIHIJIJHIDA
@3194041/1
ctagcgaaaatactcaacctggatcaatatatgctctacgctcacggatc
+3194041/1
CCCFFFFFHHGHHJJJJJJJJJIJIIJJJJJJIJJJJIJJJIJJJJIJJJ
@6258656/1
tgcacatctcttggagccagccaatgggattgcccatcactttgtcatcg
+6258656/1
@@@FFFFFHHHHFHEGGIJGGIJIIIIJIGCFCFBGBGIGGEH@BFGIID
@3194116/1
ctagcgaacaatccttcgaggtaacctacgtggacatcgaagaaaaaaca
+3194116/1
BC@FFFFFHHHFHGJIIJJII8EHIJGIIJGGH=BFEHEAHBBHGJJJGI
@3194117/1
ctagcgaacaatccttcgaggtaacctacgtggacatcgaagaaaaaaca
+3194117/1
CCCFFFFFHHGHHJJJJJIJJ?GHIIHJJJFHJIIIIGGGIGGIGIJJIJ
@3194219/1
ctagcgatctcctgcaagaactgaacaaagttgaagtccttggcgttgaa
+3194219/1
CCCFFFFFHHHHHFJIJJJJJJJJJJIJJJIJIJJJHIIJJJJJJJJJII
@3194220/1
ctagcgatctcctgcaagaactgaacaaagttgaagtccttggcgttgaa
+3194220/1
CCCFFFFFHHHHHIJJJJJJJIJJJIIFGHJJGEHJIJIGJJFGHHIIJH
@6259068/1
tgcaccaggcattggtggcgattggtcaatgttttttcttcgatgtccac
+6259068/1
CCCFFFFFHHHHHJJGHIIIDHIJJFHJJJIGIJJJJIJJJJJJJJJJJJ
@2676895/1
cgactttttactatttttgtatgcacaaaattcgttctacatatgaaaca
+2676895/1
?@;D?DDDF;C?D@FGII6AAA:AECBGIIEGFFEGIIIIFEFE@BFFFI
@5744306/1
gtttacctgtgtatgataaataaacttttttcgggtttggaaaaatttca
+5744306/1
B?@DDFFFHFHFFIIIIJJJJJJIIHJIJJJJIJIHIIJJEHJJHIIJIJ
@5744307/1
gtttacctgtgtatgataaataaacttttttcgggtttggaaaaatttca
+5744307/1
B@@FFFFFHDHDDHIGIGJJJIJIIIJJJJJJJJHDGHGH>FHIIGHIFE
@5744308/1
gtttacctgtgtatgataaataaacttttttcgggtttggaaaaatttca
+5744308/1
C@CFFFFFHCFHDIIGFEHIGIJJHHJJIJJIIFIIJJIGGGIJGIJJII
@3687478/1
ctgatctcaaatccgtcaaagcaccaggagaatgcatcctaggatcctcg
+3687478/1
@@@DDDDDHFDFHFIAFHGGC?FEBFEBGGIEHIGHG@DFFHFIIHIIII
@4700882/1
gattaagaaaggggcagacaacttcatgtacaaatacctcaccttacaaa
+4700882/1
B@BFFFFFHHHHHJJJJIJJJJIJJJJJHIIIIJJJJJJJJJJJJJJJJJ
@1670960/1
caccaatcaggtggtgacatcgttcgatgacaaagtgatgggcaatccca
+1670960/1
@@@BDDDDF?B<CG1C<BHCHGG@@@?<EGEHGC?1?DEHEHGGG?F@FE
@1670961/1
caccaatcaggtggtgacatcgttcgatgacaaagtgatgggcaatccca
+1670961/1
BC@DFFFFHFHFHIHIJJJJJJIJIIIJJJJJJIJDGHIIGIIGIJIJJJ
@1670962/1
caccaatcaggtggtgacatcgttcgatgacaaagtgatgggcaatccca
+1670962/1
C@@FFFFFHFAAFH8E>GIIIIIIGE;EFHGHGGI?FCHH<DGHIIIFIH
@1670963/1
caccaatcaggtggtgacatcgttcgatgacaaagtgatgggcaatccca
+1670963/1
CCCFFFFFHHHFHJHIJJJJJJIIJJIJJJJJJJJGHIJJIJJJJJJJJJ
@1670964/1
caccaatcaggtggtgacatcgttcgatgacaaagtgatgggcaatccca
+1670964/1
CCCFFFFFHHHHHIGIJIIJJJJJJJIJJJIJJIJDGHIJIJJIJJJJJJ
@1670965/1
caccaatcaggtggtgacatcgttcgatgacaaagtgatgggcaatccca
+1670965/1
CCCFFFFFHHHHHJHHIJJJJJJJJJJJJJJJJJJFHIJJJJJJJIIJJJ
@4701077/1
gattaagtaaaagaacgatggtttttcatcgccatacataaattatgggc
+4701077/1
CCCFFFFDHHHGHIJJJJIJJFHIJJJJIJJJJIJJJJJJJJJJJJJJJJ
@6770223/1
ttttcgcgcaaaggtaaaatcgttctagacatactttatgctcttgacat
+6770223/1
:114ADDFHHHHHJFHIJJJJJIJJJJJJJJJJJJJJJJJIJJJJJJJJJ
@6770226/1
ttttcgcgcgtaaagtgaccaaagcaaagacgcaataagtgatacaagaa
+6770226/1
@@CFFFFFHHAFFIJCDGIJJJJJJIJJIJJIIJJJJJJ@FHGIIIJJJH
@2147639/1
ccaggacttcgcacataaactctatcacaggttgcgctttgtaaaatgcc
+2147639/1
CCCFFFFFHHHGHIJJJJJJJJIJJJIJJJIHIGIJJJIIJJIJIJJIJJ
@6770505/1
ttttcgggtttggaaaaaatttcaaattgttcaggtaaaatcttgcttca
+6770505/1
BC@FFFFFFHGGHJJJJJJIJJJJJJIJJHJJIJJIIIJJJJJJIJJJJJ
@4703355/1
gattataattaataactagtgcctaataatagtgtattacctctaaagct
+4703355/1
@?@DDFFDHHDBFIGGIII@HHGIIIIIIGHGCHHAHHGHIIIIEGIIII
@1150518/1
atttctcaagggcacacggcaacaaaaagtgataatggatacaaatttga
+1150518/1
@CCFFEFFHHHHHJJJJJJJJJJJJJJJJBGHIIJJJIJJIHIJJJJJJI
@1150519/1
atttctcaagggcacacggcaacaaaaagtgataatggatacaaatttga
+1150519/1
CCCFFFFFHHHHGJJJJJJJJJJJJJJJJ?FHJIJJJJJJJJIJJJJJJJ
@4703709/1
gattatggaaggaataacacgggctaattttaacaaccatcccactgtac
+4703709/1
CCCFFFFFHHHHDIGHIIHIIJJJJJJJJJJJJJJJIIJIJJJIJIJIIJ
@125345/1
aaaatattaggaatccactacaaggttttcaatagggcattctaacatgt
+125345/1
CCCFFFFFHHHHHJIJJJJIJJJGGAFHIIJJJJIJIBGIJJJIIGJJJH
@6772323/1
ttttctcttccgtttttccaaggcctcttccaacattttttcaatttcat
+6772323/1
?@@DBDFFHGFFFIIIFFICHBGGEDFFGHEHGHGEHGHIIIGGIGIIHG
@7766354/1
atgaagctcgcttttcaaattctcgtgacttttctcccctgtttgttctt
+7766354/1
?@;??DDDF>DHDF<FGHHHEDGGIFGIIGIIIIIIIIBCGBFHGGHGGG
@5746407/1
gtttacttcatttgaatctatggaagttcgtattattcctcgaaatcaat
+5746407/1
@:?DB?DDA<AFF>CFF@DCCDF<E><FFFACFG@GICE>FB:DFAFFF4
@5746408/1
gtttacttcatttgaatctatggaagttcgtattattcctcgaaatcaat
+5746408/1
C@CFFFFFHFHHHGHJJJIIIIJJJJIJJJHIIJIJJJJJJJJJJJJJJH
@7767340/1
atgaagttgtctgcccctttcttaatcggttctgcatgaatgccatctgg
+7767340/1
BB8ADDEFHHHHHJJJJJJJJIJJJJJJJFGIJJIIIIJJIJIIJJJJJI
@6262514/1
tgcagattgtgtagaagcagttataggcgcttatttaatagagtgtggac
+6262514/1
CCCFFFFFGHFHHGGGGGGIEIEFIJIJJJHI<FHI>GBFBBC:B9BF<B
@1673587/1
caccaattgtacagaatggttgttctgcttcaccaatctgcataccgctt
+1673587/1
CC@FFFFFH>FHHGGIGIIEHCD=HHIEGEHCHBBFII@CDDDH@BGIAH
@7274067/1
aatcagaccaacggaacgcccggagcgg
+7274067/1
CCCFFFFFHHHHHJIIJIJJJGHFGGGI
@4196584/1
cttggccaacctggaggcatggcaaatgggggtatcttaatttcatcttg
+4196584/1
CCCFFFFFHHHHHJJJJJJJJJIJJJIJJJJJ?DGIGIJJJJJJIJJJJI
@2148999/1
ccaggagttgctgagccgtcgcggcatcactcccaaatacgaactggtcc
+2148999/1
@@@DDDDDHHFFHGDI>@FF@FGHB?DGG@4BFHECC;FHIIIHBEC;?B
@1152806/1
atttcttagtgtcaatagtgctgccgttacttcctcaagcgctggtaacg
+1152806/1
CCCFFFFFHHHHHJJJJJJJIJJJJJJJJIJJJJJJJJIJJJJJJGHIIJ
@2683557/1
cgagaatttgaaaagcgagcttcatgatcccctgaaaaatatatcttgaa
+2683557/1
CCCFFFFFHHHHHJJJJJJJJJJJIJIIIJJJJJIJJJJJJIJJJJJJHH
@2683558/1
cgagaatttgaaaagcgagcttcatgatcccctgaagaatatatcttgaa
+2683558/1
@@?DBDDFHHAHHJGAD=D<CGHIIIGJJJJJFGGIIGIIIJIIIJHDBG
@2683559/1
cgagaatttgaaaagcgagcttcatgatcccctgaagaatatatcttgaa
+2683559/1
@C@FDFFFHGDHHJGGHEGHHIIIIIIJJIJJIIIJIIJIIIJJJJJGGG
@2683560/1
cgagaatttgaaaagcgagcttcatgatcccctgaagaatatatcttgaa
+2683560/1
@CCFFFFFHHDHHJGBGEGHHIJJJIEGHJIJIIJJIHGHIJJJIJIIIJ
@2683561/1
cgagaatttgaaaagcgagcttcatgatcccctgaagaatatatcttgaa
+2683561/1
BCBFDFFFHGFHHJIJIJJJIJJJJJJJJJJJJJJJJJJJJJIJJJJJJI
@2683910/1
cgagacatattcttcggagaatcacaaaactcatgatacttttcaaattt
+2683910/1
CC@FFFFDHFHDHJIGIIIIJIIJJJJJJJIJJJJJIJJJJJJJJGJJJI
@128933/1
aaaatcatgaccaaaaagtgaacagctatcgatacacagtcatagatcca
+128933/1
@@@FDDF?FHBFHIIFIB<AFHEGHDECDFHGCGIIIII@@GHGHGIGHI
@128934/1
aaaatcatgaccaaaaagtgaacagctatcgatacacagtcatagatcca
+128934/1
CCCFFFFFHGHHHJJJJJHGIJIJIJJJJJJJJJJJJJIFHIJJJJJJJJ
@3202560/1
ctaggtcttacagattgatgaaatccaaaccagacttctctaccaccgcc
+3202560/1
CCCFFDDFHHHHHJJJJJJJJJJJJJJJJJJJJJJJJJJJJJJJJJJJJJ
@7769125/1
atgacaaaactatagagaaaccagaattacaggaaatggataattatagg
+7769125/1
CCCFFFFFHHHGHJJIJJJIJJJJJJJJJJJJJJJIJJJJJIJJJJJJJJ
@6265289/1
tgcagttcgtccgagtctaaatgtgaatcgtcccacaagacgtgg
+6265289/1
CCCFFFFFHHHHHJJGHIJJJJJHIGJJIJGIIJHJGIIIHJ@FI
@1675180/1
caccaccattctatgaaatggaacacgaagagggactaccacacgaaagg
+1675180/1
CCCFFFFFHHHHHJJIIHHJJJJJJJJJJJJJJJJJJJJJJJJJJJJJIE
@1675181/1
caccaccattctatgaaatggaacacgaagagggactaccacacgaaagg
+1675181/1
CCCFFFFFHHHHHJJJJJIEGJJJJJJGIJIJIIJJIIJIJJJJIIGJH@
@6774275/1
ttttcttgtatcacttattgcgtctttgctttggtcactttacgcgcgaa
+6774275/1
CCCFFFFFHHHGHJJJJJJIJIHHJJJJJJJJJJIJJIJJJJJJJJJJFG
@6774276/1
ttttcttgtatcacttattgcgtctttgctttggtcactttacgcgcgaa
+6774276/1
CCCFFFFFHHHHGJJJJIJIIJHIJJJJJJJJJIHJJJJJJJJJJJJJGI
@5220606/1
gtaaaagtgtgctccattggtttatcctctactgtacaactgtttacctg
+5220606/1
CCCFFFFDHFFFFIJFHJJJHHIIIJIJJIIJJJIJJJJJJJIIJHGIJE
@7770746/1
atgaccatgatgcactcggccggaccg
+7770746/1
<@@DDDB?DHDDBHE@EBF@GDGGGG?
@7770747/1
atgaccatgatgcactcggccggaccgattcagcccccaccaagggaagg
+7770747/1
@B?FFFFFHHHHHJJJJIGIJIJIJJJJJJJJJJJJJJGIHGEHDFFFCC
@1156260/1
atttgaaaagcgagcttcatgatcccctgaagaatatatcttgaagaact
+1156260/1
CCCFFFFFHHHHHJJJJJJJJJJJIJJJJJJJIJJJJJJJJJJJJJJJJJ
@1156337/1
atttgaaaatttctaatattgcgatatttttttatcgatctggcttcaat
+1156337/1
?@?DDDDAABFFDHC?F:<C?<@?AFD@FHDDDFHGGCEDFIICCHIIGG
@1156338/1
atttgaaaatttctaatattgcgatatttttttatcgatctggcttcaat
+1156338/1
?BB=BDFFHGHHHJJJJJJJJJJIJJIJJJJJJJJJIIIJIJJJJJJIJI
@617441/1
agacgttagagaggttcactaaaaaatattaggaatccactacaaggttt
+617441/1
CCCFFFFFHGHHHIFHJJJJJJJJJJJJJJJJJJJJIJJJJJJJJJIDHI
@7278047/1
aatccttcgaggtaacctacgtggacatcgaagaaaaaacattgaccaat
+7278047/1
CCCFFFFFHHHHDGHIJJJJJCGIJJJJJJIJJJJJJJJJJJJIIJHHJH
@7278048/1
aatccttcgaggtaacctacgtggacatcgaagaaaaaacattgaccaat
+7278048/1
CCCFFFFFHHHHDHIJJJJJJGHIIJJJJIJJJJJJJJJJJJJJJJJJJG
@7278049/1
aatccttcgaggtaacctacgtggacatcgaagaaaaaacattgaccaat
+7278049/1
CCCFFFFFHHHHFHIJJJJJJFHJJJJJJJJIJJJIJJJJJJJIIJIIJH
@6775160/1
ttttcttttaaatttcatattatcataatacttttcccggtttgttct
+6775160/1
@@@D;DDDH?FHBFH?CEHDH<CAGGHIDEGHII@HHI:H:DG?BG4?
@133017/1
aaaatggaacgttttgatgtcttccagatctgcgtgggtgatattcagtg
+133017/1
@@CFDDFFHHFHHIGGHBEHIIIEBHHIIIIHGGIGII?DHIIIEIIIGH
@5750206/1
gtttaggtatttgtggtatctgtcgatgttgccagaacgtaagatatcct
+5750206/1
B?BFFFFAFHHHHEGIGIJIJIFHIJJJIIIIJJJJJJJHHIJJJJJJJJ
@3695886/1
ctgattctgcacacattcgatctctgatagtagatggtaactgttcaaat
+3695886/1
CCCFFFFFHHHHHJHHJHIIJJJJJJJJJJHIJJJJJGGHIJJHIJIJJJ
@5751232/1
gtttagtggccaactcttcgtcactcgcaaatgtagaaggcagattgtta
+5751232/1
CBCFFFDFHHHHHJJJJJJJJJJJJJJJIJJJJHHIJJJIJJJJJJJJJJ
@5751233/1
gtttagtggccaactcttcgtcactcgcaaatgtagaaggcagattgtta
+5751233/1
CCCFFFFFHHHHHJJJJJJJJJJJJJJIJJJJIGIJJJJJHHIJJIJJJJ
@1157259/1
atttgaacaagttacaagtgccgaagtacgagctattcgagcagcatgca
+1157259/1
CCCFFFFFHHHHHJJJJJHGIJJJJJEGGIJFIIJJJJJJJJJJIJJIII
@5223412/1
gtaaaatcgttctagacatactttatgctcttgacatttcgttaaagaac
+5223412/1
?@@DDDB3ACFBFI<CCF<FFIIEHHHBDEF@9E?EGEFFEGIIFFBGGD
@1158434/1
atttgaaggtcgtctaagccgaaatttctctgaagacaagtcaaaagtat
+1158434/1
CCCFFFFFHFHHHJJJJJDGGGIJJJJJJIIIJJJGGGIIGHIJJII?FH
@2153541/1
ccagggtttcttaacctcataggtacaagtggaccagcttgcagttcact
+2153541/1
CCCFFFADHHHHHJJJIHIIIIJCHHIJJHIJJJJJIJJIGHJJIIIJJH
@5223654/1
gtaaaatcttgcttcatgattgaaaatttgcaaggtttggaggagttgta
+5223654/1
@@@DDDD>FADFFEGFAEDH:CHHFDHCFDCH@9C1:CGFCGI?D??BBB
@5223655/1
gtaaaatcttgcttcatgattgaaaatttgcaaggtttggaggagttgta
+5223655/1
CCCFFFFFHHDFFJJEHIHJJJJJJJIJIJJJGHIEGGIIJIIFHDFHHH
@5223656/1
gtaaaatcttgcttcatgattgaaaatttgcaaggtttggaggagttgta
+5223656/1
CCCFFFFFHHGHFIIIGIIIC<AHHGCEHGIIIHI?GHIGGGD;DBFGGH
@5223657/1
gtaaaatcttgcttcatgattgaaaatttgcaaggtttggaggagttgta
+5223657/1
CCCFFFFFHHGHHJJIJGIJJBHIJHHIJJJJIJJGHIJDHGIGHBFGDG
@5223658/1
gtaaaatcttgcttcatgattgaaaatttgcaaggtttggaggagttgta
+5223658/1
CCCFFFFFHHHHHIJJJJJJJIIJJJJJJJJIIGIFHIJJJJJHIFHIGH
@5223659/1
gtaaaatcttgcttcatgattgaaaatttgcaaggtttggaggagttgta
+5223659/1
CCCFFFFFHHHHHJJGIGCJHHHJJJIJJIJJJJIEGGIJIIJCHHHIGH
@6778693/1
ttttgacatttatgtgacataatttgcgacatttgacgtacggttcaagt
+6778693/1
CCCFFFFFHHHGGIFHGIJJJJJJJJJJJJJJJJJIJJHJJJJBGIJJJJ
@5224845/1
gtaaaattagttgctatccttctctttgacattgcttgtggtcacttttc
+5224845/1
B@@FFFFFFHHHHJJGIIIJJJIJJJJJJJIJJJIJJJFGACFHEHIHEH
@5224846/1
gtaaaattagttgctatccttctctttgacattgcttgtggtcacttttc
+5224846/1
CBCFFFFFGHHHHIJJJJJIJIJJJJJJJJJJJJJJJJJIJIJJJJJJJJ
@4708753/1
gattgttaccagaggctagaattcctgggcgacgctgtactcgattattt
+4708753/1
@@@DDDDDHFHHHIIIII>GH>HCGGEIIHIHIIIGIIIIIIEGIIIIII
@7775350/1
atgagttccggtgacactatgagtaatttcataatgtggtgattgaaagc
+7775350/1
CCCFFFFFHHHFHGIJJJJIJIJIJIIJJJJJJIJJGHIGHIJJJJIJJJ
@7776693/1
atgatatgtatttattatattgtgaggagggagcatttatttgatgcaaa
+7776693/1
CCCFFFFFFHHHHJJJJJJJJJJJJJJJJJJJJIJJJIJJJJJJJJJJJG
@7776694/1
atgatatgtatttattatattgtgaggagggagcatttatttgatgcaaa
+7776694/1
CCCFFFFFHHHHHJJJJJJJJIJJJJJJJIJJIJJIIJIIJJGIIJIJJI
@620192/1
agagaaattaccatccaacggtattttgaaacagaaaaaaggtgcaaatt
+620192/1
BCBFFFFFHHHHHJJJJIIJJCGHIJJJJJJJIJJJJJJJJJFFHIIJJI
@620946/1
agagaagaaagctatacagtagtcaaatttgtatccattatcactttttg
+620946/1
CC@FFFFFHHHHHJJJJJIJIIGHHJIJJIJGIIIIIJIJJIJJJJJJJI
@5229165/1
gtaaacgtcagtttgcgtttcaatgcatcgataagacgaatggtaaagct
+5229165/1
@?@BDDB:DFDBABBFECFFFHHHIGGHGGGGBHEGHBEDF;<?BBFB4F
@5229166/1
gtaaacgtcagtttgcgtttcaatgcatcgataagacgaatggtaaagct
+5229166/1
@@@;DDDDFHGHHJIBACEDHGGIJHIJJIJEI@EHGBGBGGHBFEGHCE
@5229167/1
gtaaacgtcagtttgcgtttcaatgcatcgataagacgaatggtaaagct
+5229167/1
BC@DFFFDHHHHHJJIJGIJJJJJJJJJJJJIJIJJJJJJJJIDGIJJII
@5229168/1
gtaaacgtcagtttgcgtttcaatgcatcgataagacgaatggtaaagct
+5229168/1
CCCFFFFFHFHHHIIHHEHIIJJIJIJJIJGGIJJJJIHJIJJEGHIJII
@622485/1
agagaattcacttatgaatgtggcataggttctgtcaaaactgttgcgac
+622485/1
@@@FFFFFHHHHHJJGGIJICFHHGGIIJDHGGIEFHIJEGIGGGHEHGG
@2154277/1
ccaggtatcacatttatcgtggtccagaagaggcatcacacaaggctctt
+2154277/1
CCCFFBDFHHHHHJJJJJJGHIFHIJJJJJJJJJJJJJJJJJJJJIIJJJ
@6268284/1
tgcatgttatcacgattcataaaagtaatataaccttagatttcgaggca
+6268284/1
CCCFFFFFHHGHHIHIJJJIJJJJJFJJJJJJJJJJJJJIJJJJJJIGII
@4202457/1
cttggctgccgaatgtttggcgtctttcttcgatcttccggttcc
+4202457/1
@@@DDDDDFFA@F=BAFG@G<@1?CDF<?D<80?D?D?D:D6@BF
@4202458/1
cttggctgccgaatgtttggcgtctttcttcgatcttccggttccggtgg
+4202458/1
@@@DDDDDFFD:DEEEFIEF<@8?DGG@9B@;?DDDADG@F@BAF;@5@<
@4202459/1
cttggctgccgaatgtttggcgtctttcttcgatcttccggttccggtgg
+4202459/1
CCCFFFFFGHD@DEDCGIFHAF?CAFHAFHEG:DDFFDHABBHEH6A;AB
@4202460/1
cttggctgccgaatgtttggcgtctttcttcgatcttccggttccggtgg
+4202460/1
CCCFFFFFGHGAHGHFIJIJGGFHGIJGGIEHFIGIIIIIJFHGHHIGIG
@4202461/1
cttggctgccgaatgtttggcgtctttcttcgatcttccggttccggtgg
+4202461/1
CCCFFFFFGHHAHGGCGHEHCB?CFFH<BGDDBGDBGEIGHAGCH<E8;E
@4202462/1
cttggctgccgaatgtttggcgtctttcttcgatcttccggttccggtgg
+4202462/1
CCCFFFFFHHFCFHIEHHIIEG?FHGIIEIIIHIJIJIIIFFHIIJIHIG
@4202463/1
cttggctgccgaatgtttggcgtctttcttcgatcttccggttccggtgg
+4202463/1
CCCFFFFFHHHFHIGFHJGHDHCGHHIGIHGIEIIJJIIIJHHIJIIHIH
@6268586/1
tgcattattgatttcgaggaaataatacgaacttcaattacacaaattag
+6268586/1
CCCFFFFFHHFGHJJJGIJIJJGIJIJJJJJJJJJJJJJJJJJJJJJJJJ
@4203198/1
cttggcttccttcggagttttgcctgttccgtagcagacgg
+4203198/1
@@@FFDFFHHDHBGH?ECFHI>EHHGFHIJIICG=@DACFH
@4203199/1
cttggcttccttcggagttttgcctgttccgtagcagacggccactggca
+4203199/1
CCCFFFFFFHDHDHJ;FCFHIEHIGGGHJJIGGIDII<BHIGHBG<FEHG
@2155935/1
ccaggttgttgctgtgaaacttgcggtttaccccaagcttgaggttcctg
+2155935/1
CC@FFBDDFDHHB@BDAGI<FHIFIIFHIGIIGHIICHAGGBHG0BFGHI
@5229454/1
gtaaactatacctttactagcgttttgaggctccagaaatatttaatgtt
+5229454/1
@@BFFFFFHHHHHJJJJJJJIJIIJJJHJJJJJJIIGIIJJIJJJJJJIJ
@623217/1
agagactctcagcttcaacgccaaggacttcaactttgttcagttcttgc
+623217/1
CCCFFFFFHHGHHJJJJJJ@GHIJJJIIJIIJJJJJJJJJJJJIJJJJJJ
@139628/1
aaaattcgttctacatatgaaacatgtcagttatatattcacctttatat
+139628/1
CC@FDFDDDHFHHJJEIIECFHIIGGIGEGHIGIGJIJIIIGIGCIIIIG
@139629/1
aaaattcgttctacatatgaaacatgtcagttatatattcacctttatat
+139629/1
CCCFFFFFHHHHHJJIJJJJJJJJJJIJIIHIIJJJJJJJJJJJJJJJJJ
@3701922/1
ctgcaaagactggaaggtggacttcaaataacggaacatgggttcgactt
+3701922/1
@@@DDDDDAFDDDBHIIAEG?3:F?9<FAGFE?@@FI@FGIA0?BGDHGI
@141333/1
aaaatttaaacacattgcattattgatttcgaggaaataatacgaacttc
+141333/1
CCCFFFFFHHHHHIIJJJJJJJJJJJJJJJJIJJIJJJJJIJJIJJJGIG
@141847/1
aaaatttatagttttttgcatttttattcggcttattgtaatattcctcc
+141847/1
CCCFFFFFHHHHHJJJJIJIJJJJJJIJJIJJJJJJJJJJJIJIIIJIIJ
@142108/1
aaaatttcaaattgttcaggtaaaatcttgcttcatgattgaaaatttgc
+142108/1
CCCFDFFDHHGHHJHHIIJICIJJIJGHEHIJIIJCFEIJIEEIIGGIJF
@142109/1
aaaatttcaaattgttcaggtaaaatcttgcttcatgattgaaaatttgc
+142109/1
CCCFFFFFHHHHHIHJJJJJGIJJJJJJJJJJJJIJJIJJJJJJJJJJJI
@142110/1
aaaatttcaaattgttcaggtaaaatcttgcttcatgattgaaaatttgc
+142110/1
CCCFFFFFHHHHHJIJJJJJIJJIIJJJJJJJJJJJJIJJJIJJJJJIJI
@142111/1
aaaatttcaaattgttcaggtaaaatcttgcttcatgattgaaaatttgc
+142111/1
CCCFFFFFHHHHHJJIJJJJIIJJJJJJJJJJJJIIJIJJJJJJJJIEHI
@142112/1
aaaatttcaaattgttcaggtaaaatcttgcttcatgattgaaaatttgc
+142112/1
CCCFFFFFHHHHHJJJJJJJHJJIIJJJJJJJJJIJJJJJJJJJIJJJJJ
@1682362/1
caccattctatgaaatggaacacgaagagggactaccacacgaaaggcag
+1682362/1
BB@FFFFFGHHHFEIGGGGIIIIJIGIFIIGJIJGIJIJJJGIJIGHEHJ
@1682363/1
caccattctatgaaatggaacacgaagagggactaccacacgaaaggcag
+1682363/1
CCCFFFFFHHHHFIIGIIIIJGJJGJJJIIIJJIEHEGIIJJIJJGJJJJ
@1682364/1
caccattctatgaaatggaacacgaagagggactaccacacgaaaggcag
+1682364/1
CCCFFFFFHHHHHJIJJJJJJIIJFIJJIJJDGGGIJJJJIJIIIIGIGG
@1682365/1
caccattctatgaaatggaacacgaagagggactaccacacgaaaggcag
+1682365/1
CCCFFFFFHHHHHJJJJJJJJJJJIJJJJJJJJJJJJJJIJJJJJJJJJJ
@1682366/1
caccattctatgaaatggaacacgaagagggactaccacacgaaaggcag
+1682366/1
CCCFFFFFHHHHHJJJJJJJJJJJJJJJJJJJJJJJJJJJJJJJJJIGIJ
@7285796/1
aatgaggagacttctaaaacagaaatatactgtaatacgatggatgattc
+7285796/1
@<@DBDDDFCFBFIGIBEBFHG>?FFHI<ACFHCC???BF;?FBD?FFF?
@142507/1
aaaatttctaatattgcgatatttttttatcgatctggcttcaatgtttg
+142507/1
CCCFFFFFHHHHHJJJJJJJIJJJJJJJJJJIIIJIJJJIJJIIHJIJJJ
@3210473/1
ctagttctgccttcgagagcttcttcgagaccgtacaaggagacttgagc
+3210473/1
@C@FFFFFGHHGHIIIG;EB<GBHHCFHGGBEF?GGDHEDHGDHAFEEE>
@6271922/1
tgccacatcttgtgagccgccattctcttggctagcttctttgacttgcc
+6271922/1
C@@FFFFFHBHHHJJJIJJJJJJJJJJJJJIJJJIJJIGIJJFIIJJJJJ
@4206732/1
cttggggcagacaaacagctccacaacagcaacatcaaactgttccccca
+4206732/1
CCCFFFFFGGHHHJJJGEHEHIEIGIJIGIJJJJIIJIGIJIHHIIJJJ@
@6272485/1
tgccactgtgtaaactctagtgttcgtaggacctttgcattcaatgactt
+6272485/1
@@1DDFFFDFHHHIIIIIGIDEEGHHFHIGIIIIIIIIGIFHIIEGIIII
@4206847/1
cttgggggaagaagccaaattgctctactctcaagaaatggcctccatgc
+4206847/1
CCCFFFFFHFHDHJIJJJIIIEGIJIJJJJJJJJIJJJHIIIIIIIJJJJ
@4206848/1
cttgggggaagaagccaaattgctctactctcaagaaatggcctccatgc
+4206848/1
CCCFFFFFHHHHHJJJJJJJJIJJJJJJJJJJJJJJJJJJJHIJJJJJJJ
@7779171/1
atgattggtaatgtaagatccatgttgatcaacaagtgctacggtattca
+7779171/1
CCCFFFFFHHHHHJJJJJIJJJJJJJJJJJIJJJJIEGHIJJJIDGGIJJ
@7779998/1
atgattttgaggtactcgagggcatgatgagcagccgagcccttggcttc
+7779998/1
CCCFFFFFHHHHDHHIJJJJJIIJIJJJIJJIIJJIJJJJIJJJJJJJIJ
@7779999/1
atgattttgaggtactcgagggcatgatgagcagccgagcccttggcttc
+7779999/1
CCCFFFFFHHHHDHIJJJJJIJJIJJJJJJJJJJJIJJJIIJJIJJJIJJ
@7780528/1
atgcaaccggtccagatcaagtcgaacccatgttccgttatttgaagtcc
+7780528/1
CCCFFFFFHHHHHJJIJJJJIHJJJJJJJGGHIJIJIAHCHIJDEIGGGJ
@142836/1
aaaatttgcaaggtttggaggagttgtactaatttgtgtaattgaagttc
+142836/1
@@CFFFDFHHHHGAFHIIIIJGIGHIHHIIJIJIII@GDHFFHGEIJJJB
@6780439/1
ttttgactcgacaaaaatttaaacacattgcattattgatttcgaggaaa
+6780439/1
CCCFFFFFHHFHHJJJJJJJGJJJIHIJJJIJJJJIJJJJJJJJJJJJJJ
@6780639/1
ttttgacttgaataaatttttaaatttaaaaatgcgtgtgtgcaggtata
+6780639/1
CCCFFFFFHBFHBHJJIJJJJGJJJJJJJJJJIJJJFGDGFHHIJJFHII
@6781318/1
ttttgagctattgcgatattttttcggaaaaaagtgagtttaggatatct
+6781318/1
CCCFFFFFGHHHHJJJIJJJJJJJJJJJJJJJIJBFHIIJJJJJJJJJJJ
@6781319/1
ttttgagctattgcgatattttttcggaaaaaagtgagtttaggatatct
+6781319/1
CCCFFFFFHGHHHJJJJJJJJJJJIJJJJJJJJIGGIJHIIIJJJJJIJI
@6781320/1
ttttgagctattgcgatattttttcggaaaaaagtgagtttaggatatct
+6781320/1
CCCFFFFFHHHHHJJJJJJJJJJJJIJJIJJJJIFFHHHGIIJIJJJJJI
@6781321/1
ttttgagctattgcgatattttttcggaaaaaagtgagtttaggatatct
+6781321/1
CCCFFFFFHHHHHJJJJJJJJJJJJJJJJIJJJJHIIJIJJJJJJJJJJJ
@6781452/1
ttttgaggtactcgagggcatgatgagcagccgagcccttggcttccttc
+6781452/1
CCCFFFFFAFHHHJIJJJIJJJJJJJJJJJJIIIIIIJGGIIJJJIIJJI
@6781453/1
ttttgaggtactcgagggcatgatgagcagccgagcccttggcttccttc
+6781453/1
CCCFFFFFDHHHHJJJJJJJJJJJJIJJJJIJJJJJJJJJJJJJJJJIJI
@6781454/1
ttttgaggtactcgagggcatgatgagcagccgagcccttggcttccttc
+6781454/1
CCCFFFFFHHHHHJHIJJIJJJJJJIIJJJJJJJJJJJJJJJJJJJJJJJ
@7287520/1
aatgcattaaagctgctagaagaggacggcatttatgatccaaaagaaat
+7287520/1
CCCFFFFFGHHHHIJJJJJJJJJJJHIGIGIJJIGIJIGJJJJIJJIJJG
@7288539/1
aatggaacgaaattaaacacgctgagaaagctatggttgagtgaaaaagg
+7288539/1
CCCFFFFFHHHHHJJJJJJIIJJJJJJJIIJJJJJJHIIIIFHHIIIJHI
@2693053/1
cgagcccttggcttccttcggagttttgcctgttccgtagcag
+2693053/1
@@@DDDDDHBHBDIEI?FEFH?F?CGH;DG>@?DBF<??FFHG
@2693054/1
cgagcccttggcttccttcggagttttgcctgttccgtagcagacggcca
+2693054/1
CC@FFFFFHHHHHJJJGIIEIFHEHIJJJJJIIJJJJJJJJJJJJJJGIG
@2693055/1
cgagcccttggcttccttcggagttttgcctgttccgtagcagacggcca
+2693055/1
CCCFFFFFHGHGHJIJGIGEH?FCGIJGGIEIGIIJGHIGGEHGI@FEHG
@625957/1
agagcataaagtatgtctagaacgattttacctttgcgcgaaaagtgacc
+625957/1
@@<DFFFFHHHFHIJJJJIJJJJJJJJJJJJJJJJJJJJJGJIIGGIIII
@625958/1
agagcataaagtatgtctagaacgattttacctttgcgcgaaaagtgacc
+625958/1
@@@:DDDDDHHFHHIFEHCEEHHB@GHIEH??FHIGIIFEG@FHI8@FDG
@1685413/1
caccccttaatcagctacaacagtcaacatttcccacctttttcactcaa
+1685413/1
CCCFFFFFHHHHHJJJJJJJJJJJJJJJJJJJJJJJIIJJJJJIJJJJJJ
@5759498/1
gtttattgatgttttaaaacaatttaagcctcctggagaaaagccacaac
+5759498/1
BBBFFFFFHHHHHJJJJJIJJJJJJJIHIJIJJGJJJJJGJJJJJJJJIJ
@7783413/1
atgccaacgattctaagtaggctttcgtttatgctacaattagagcaact
+7783413/1
CCCFFFFFHHHHHJJJJIJJJJIIJJJJJJHJIJJJJJDDGHHIJJJIJJ
@7783765/1
atgccatctgggcccggggctctgtgatttcttagtgtcaatagtgctgc
+7783765/1
CCCFFFFFHHHHHJJJJJJIJIEIHIIIJJJJJJJHIIJJJJJJIIJJIJ
@6272884/1
tgccagcccacctgtccactgagggaggccaccctaccgcc
+6272884/1
CCCFFFFFHHHHHJGHJJJIJHHJIIGJIJIJJJGHGI:@G
@3217362/1
ctatactttgcatagaattagtggtttttttctaaaatcaatttacatat
+3217362/1
@@<DD?DDHHHHAHHIGCHIIBEG<<ACEEE;FGDB<BBDFGHHFGBHGI
@3217363/1
ctatactttgcatcaaataaatgctccctcctcacaatataataaataca
+3217363/1
CCCFFFFFHHHHHJJJJJJJJIHGJIJJJJIJIJJJJJJIIJJJJJJJJJ
@4211383/1
cttggtcggaaaagtaacgcccgaacaagccaatcagaccaacggaacgc
+4211383/1
CCCFFDDDHDHHHJCGHIGHIJGGIGGJIIJIJIJEHJIIIJJJIIHHDF
@4211384/1
cttggtcggaaaagtgactcccgaacaagccaatcagaccaacggaacgc
+4211384/1
@CCDFDDDHFFHDBEHIIIJGI>EDDHH@EBGIBGGCFGHCFHJJGGHGH
@4211385/1
cttggtcggaaaagtgactcccgaacaagccaatcagaccaacggaacgc
+4211385/1
@CCFFEFFHFHHHJEHIIJJIJGIJJIJIJIIJIIJIIIIIJIDGHGGBE
@4211386/1
cttggtcggaaaagtgactcccgaacaagccaatcagaccaacggaacgc
+4211386/1
CCCFFBDFHHHHHJEGIJJIJJE<FIJJJJJJIIJGGGIJIIJIIGGGEH
@4211387/1
cttggtcggaaaagtgactcccgaacaagccaatcagaccaacggaacgc
+4211387/1
CCCFFFFFHHHHHIGHIIIHJJIJIIIGHIIIHIIJJIIJJJJJIJJGGG
@4211388/1
cttggtcggaaaagtgactcccgaacaagccaatcagaccaacggaacgc
+4211388/1
CCCFFFFFHHHHHJFGIJJIJJJIJJJIJJIJJIJJJIJJJJJJJJJJHH
@4714242/1
gattttgaggtactcgagggcatgatgagcagccgagcccttggcttcct
+4714242/1
CCCFFFFFHHDFHIJJJIJIJJJJIIJIIJJJJJJHGIJJJJJEICIHIF
@3708192/1
ctgcacacacgcatttttaaatttaaaaatttattcaagtcaaaaataat
+3708192/1
CCCFFFFFHHGGHJJJJJJIIJJJJIJGEFHGIIJIIHGEGGIJIIIJJJ
@3708193/1
ctgcacacacgcatttttaaatttaaaaatttattcaagtcaaaaataat
+3708193/1
CCCFFFFFHHHHHJJJJJJIJJJIJJJJIIJJJJJGIJJIIJJIJIIJJJ
@3708194/1
ctgcacacacgcatttttaaatttaaaaatttattcaagtcaaaaataat
+3708194/1
CCCFFFFFHHHHHJJJJJJJJJJJJIJJIIJJJJJJJIJIJJJJJJJIIJ
@3708195/1
ctgcacacacgcatttttaaatttaaaaatttattcaagtcaaaaataat
+3708195/1
CCCFFFFFHHHHHJJJJJJJJJJJJJJJIJJJJJJJIIJIIJJIIIHJJJ
@3708196/1
ctgcacacacgcatttttaaatttaaaaatttattcaagtcaaaaataat
+3708196/1
CCCFFFFFHHHHHJJJJJJJJJJJJJJJJJJJJJJJJJJJJJIJJJIJJJ
@7289022/1
aatggagcacacttttacttcagctacttgaaccgtacgtcaaatgt
+7289022/1
;?@DAEFFAAFHFHIGGICBFGBHG>@GEGHIIIG?CGFBBBGHH?9
@147236/1
aaacaaatatcgtctaaactcatgtttctagtagcagccatgtctgcaac
+147236/1
C@CFFFFFFHGGFGIJIIJJIEDHIIJGIIHEFFGIJIIJJIIJJBHGGI
@7289163/1
aatggataattataggattggatctatgactgtgtatcgatagctgttca
+7289163/1
CCCFFDFFGHHHHIJJHIIJJCHIJJJJJJJJIIHIIJJIJJIJJGIJII
@7289164/1
aatggataattataggattggatctatgactgtgtatcgatagctgttca
+7289164/1
CCCFFEFFHHHGHIJJGJJJJEIIJJJJJJJJHHIGJJJGIJJJIJIJJJ
@3708836/1
ctgcaccaagcattggtggcgattggtcaatgttttttcttcgatgtcca
+3708836/1
@@@FFFFFHHHHHJJJCGIGIFGGIFGHGJJIIJIJJIIJJJIJJJHJII
@3708837/1
ctgcaccaagcattggtggcgattggtcaatgttttttcttcgatgtcca
+3708837/1
CCCFFFFFHHHHHJJJFGIGICFHIJDHIJJJGIJJJJEHJGGGIJJJJG
@3708920/1
ctgcaccaggcattggtggcgattggtcaatgttttttcttcgatgtcca
+3708920/1
CCCFFFFFHHHHHJJJFHIGIFHIJJFHIJJJHIJJJJIJJJJJJJJJJI
@5760358/1
gtttatttatcatacacaggtaaacagttgtacagtagaggataaaccaa
+5760358/1
CCCFFFFFHHGHHJJJJJHIHIIJJJJJJJJJJJJGHGIJJJJIJJJJJJ
@3218449/1
ctatataaaaaattacattcagtatcgatagataatattgatgattataa
+3218449/1
CCCFFFFFHHHHHJJJJJJJJJHJJJJHIJJIJJJJJJJJJJJJJJJIJA
@7784028/1
atgccctcgagtacctcaaaatcatgaccaaaaagtgaacagctatcgat
+7784028/1
@@@DDDDDHHA:AAFGEEEHI>??DB@EFFHIIIG:DGIEHGEHIGIICH
@628979/1
agaggtaatacactattattaggcactagttattaattataatcatcaat
+628979/1
CCCFFDDFHHHHHJJJJJJJJJIJJJJJJJJJJJJIJJJJJJJJJJJIHI
@628980/1
agaggtaatacactattattaggcactagttattaattataatcatcaat
+628980/1
CCCFFEFFHHHHHJJJJIJJJJJJJIJIJJIJJJJJJJJJJJJJJJJGIJ
@628995/1
agaggtactatgtgtgtttggctagattctgtttgacattcgaaaagtaa
+628995/1
CCCFFDDFHHHHHIHIJJJJJJJJJJJJJJJJJJJJJJJJJJJJJIJHII
@5763812/1
gtttcacagttccacaaaacgctgaaaaattccgtcggcaagaagttggc
+5763812/1
CBCFFFFFHHHHHJJJJJJJIJJJJJJJJJJJJJJIJJJJJJJJIFHHGI
@151007/1
aaacaagagaacttagcagctttggaaacaaaagtaacagaaaaattgca
+151007/1
CCCFFFFFHHHHHJJJJJJJJJJJJJJJJIJJJJHHJJIJJJJJHJJIJJ
@6275512/1
tgcccatcactttgtcatcgaacgatgtcaccacctgattggtgatatca
+6275512/1
CCCFFFFFHHHHHGEGIIJIJJJIIJJFHIIJJJJJJFHGIIDGGIEHIJ
@2694489/1
cgagcgtttctttagtctgtatattttcttgtatcacttattgcgtcttt
+2694489/1
?@<DADDDD:D?D2A<<B:C<<CFFCH<HG<CFFFCBCF9CD>?F?GFEE
@2695334/1
cgagcttcatgatcccctgaaaaatatatcttgaagaactattatttttt
+2695334/1
CCCFFFFFHHGFHHIJJJJIJIJJIJIJJIJJIIIIHIJGIIIJIJJIJJ
@7290581/1
aatgggattgcccatcactttgtcatcgaacgatgtcaccacctgattgg
+7290581/1
CCCFFFFFHHHHHJJJJJJJJIIJJJJJJJJJJJJJJJJJJJJJJFIJJJ
@3220426/1
ctatatttcagttaaatttaagaggcttttaaaatttaacgtttagcagt
+3220426/1
@@@DDDDDFAFADFHIII<FH??EGGGIIIIIIIIIIGIGIDHHCHIIIF
@2161074/1
ccagtctgttgtgggggaccagtctgttgtgggggaacagtttgatgttg
+2161074/1
BCBFBDEFFHHFHGIJJHJJIJBGGIHGIHHGGIIHIJEIJFFHAHHHFF
@629957/1
agagtatgtctcgaaagacttcgactttttactatttttgtatgcacaaa
+629957/1
@CCFDEFFHHHHDCFHDCFBHE;?FDGIIIEGIBHHIII@BDF<GCHEGH
@5764480/1
gtttcagaacaaaccgggaaaagtattatgagaatatgaaatttaaa
+5764480/1
CCCFFFFFHHHHHJJJIJHIJJJFHIJJJJJJJJJJJJJJJJJJJJJ
@630296/1
agagtctcttcgtcactcgcaaatgtagaaggcagattgttaccctccac
+630296/1
BCCFFFFFHHHHHJIJJJJJIJJJJIIJJJJJJJJJJJJJJJJJJJJJJJ
@630313/1
agagtctgcaaatcggccaacttcttgccgacggaatttttcagcgtttt
+630313/1
B@CFFFFFHHHHHJJJJJJJJJJJJJJJJJJJJJJJJJJJJJJJJJHIJH
@7292130/1
aatgtcaagagcataaagtatgtctagaacgattttacctttgcgcgaaa
+7292130/1
CCCFFFFFHHHGHJJJJJJHIJIJJJIJJJJGGIJJIIJJJJJJJJJIJI
@2162038/1
ccagtggccgtctgctacggaacaggcaaaactccgaaggaagccaaggg
+2162038/1
CCCFFFFFHHHHGJJIJJJJJJJJJJJJJIJJJJJJIIJIJJJJIJJJIH
@5766017/1
gtttcatcattttatagtacactttccacacagcatctaatgacattcca
+5766017/1
@@@FFDEFDDDFDBHHHEEDHFGIIJIIJJIGHEHEIIGGGGGIJJGBHG
@7293786/1
aattaaaccacctagatcaccacttttacgacatgtgcacgatcctgagg
+7293786/1
CCCFFFFFHDHHHIEIIJIIGJJIIGIJIIGJIGDFHBGIGIJJIIICHI
@6275936/1
tgccccttgcggttaccccttctgttgggatgggggccgcccccct
+6275936/1
@@CFFFFFHHHHFIIJJJJJJJJJJJJJJGIIIJJIIIG6=BDD82
@6276262/1
tgccctcgagtacctcaaaatcatgaccaaaaagtgaacagctatcgata
+6276262/1
@CCFFFFFGHDHFIJJIJJJIGHIIJJJJJJJJICBGIGIJJJJJJJJJJ
@1165034/1
atttgactactgtatagctttcttctcttggtgaacacatactttattcg
+1165034/1
CCCFFFFFHHGGFIIIJJJJJJJJJJJJJJJHIJJJJJJJJJJJJJJJJI
@3223391/1
ctatccttctctttgacattgcttgtggtcacttttcgcgcaaaggtaaa
+3223391/1
=1=ABDFFHHHHHJJJJJJJJJJJJHJIIJJJJJJIJIJJJJJJJJFHIJ
@3223392/1
ctatccttctctttgacattgcttgtggtcacttttcgcgcaaaggtaaa
+3223392/1
@CCDFFFFHHHGHJIHIHIJJIIIIGHIJJJJJIJJJJJJJJJJJJHIEH
@2696531/1
cgaggaataatacgaacttccatagattcaaatgaagtaaacaacatacg
+2696531/1
@@?DDDDDHHAFD?EHIGGIH@DHHHIIIIIIGIIII?DHIIIGHIGGHH
@2163758/1
ccagttccttcgtaccctcctcctccaattcctgcatcttatataccatc
+2163758/1
BBCFDDDDFHHHHIJJIIJJJJJJJJIJJJJJJJJJJJJJJJJJJJJJJI
@3224300/1
ctatctactcgttatataatcatcattcaaacattgaagccagatcgata
+3224300/1
CCCFFFFFGHHHHIIGIJJHJJJJJJJJJJJJJJJIJJJJJJJJIJJJJJ
@6277130/1
tgccgagcaagactcccgtcagcgtcctccaggagttgctgagccgtcgc
+6277130/1
@7@DDDDDHFHHHIIIIIGIBHFGGHGIGIGII9D?BHIIIIDHIGHEHB
@5239327/1
gtaaatgtaaataaaataatttttattttacatacacatacaatgaactt
+5239327/1
CBCFFFFFHHHHHJJJJJIIJJJJJJJJJJJIJJJJJJJJIJIJJIJJJG
@631542/1
agataaaataaataatatttagaataattttaatatattttaaattgtat
+631542/1
CC@FFFFFHHHHHJJJJJJJJJJJJJJIJJJIHJJJJJJJJJIGGJIGIJ
@4219891/1
cttgtacctatgaggttaagaaaccctgaacctggaaaagcaggtcgcaa
+4219891/1
@@@FDFFFHHHGGIIEGGIJJJJGIGIIJIJIIIIHJIIHIIGGDDFGGI
@4219892/1
cttgtacctattgaattgtgtacaatagaagataatcagacaattaatag
+4219892/1
CCCFFFFFGHHHGJJJJIHHHJJJJJJIJJJJIJJIJJIJJJJJJJIJJH
@632868/1
agataatattgatgattataattaataactagtgcctaataatagtgtat
+632868/1
CCCFFFFFHHHHHJJJJGJJJJIJJJJJJJJIHHJJJJIJJJJJJGIIII
@155723/1
aaacaattagcagcaagagaaatgctggaaaagttaaacgatattctaca
+155723/1
CCCFFFFFHHHHHJJJJJJIJJJJJJJJJJJJJIHJJJJJJJJJJJJJJI
@7295555/1
aattaagatacccccatttgccatgcctccaggttggccaagaacacaag
+7295555/1
B@@FFFFFHHHHHJJJJJJJJJJIJJJJIJJJJHHIEIJJJJJJJJJJJI
@5772479/1
gtttcggaacataaaagcacggtggcaaccaattatcgtgaggatcaaat
+5772479/1
@=@DDFFDHDHFHG@GH@FDHIFBBEGCHIIHGJJJGHGGHGGGHIGG<F
@1169028/1
atttgatgcaaagtatagaggttgtacccaaacttttcggggtgcaatct
+1169028/1
@@@FDFDFDFBDFGEHGIJIICGGEHGEGGIIAFEEGIJIBB0?BGFCHI
@1169029/1
atttgatgcaaagtatagaggttgtacccaaacttttcggggtgcaatct
+1169029/1
@CCFFFFFFHHBFEGIEGJJJFFHFHIGIIIDEGGGIGGH:@GGCHCHIJ
@1169030/1
atttgatgcaaagtatagaggttgtacccaaacttttcggggtgcaatct
+1169030/1
BCCFFFFFHHHHHEHIJJJJJFHJIJJJJJJJJJIJJJJJJJGHIJJJJJ
@1169031/1
atttgatgcaaagtatagaggttgtacccaaacttttcggggtgcaatct
+1169031/1
CCCFFFFDHHHHHGHIJJIJJGHIHJJJJJJGIJJJJJJJBG6?BAGCGH
@1169032/1
atttgatgcaaagtatagaggttgtacccaaacttttcggggtgcaatct
+1169032/1
CCCFFFFFGHHGHEFHJJHHJEHJHHIIJJJJIIJJFIJIIIAGHHGIJJ
@1169033/1
atttgatgcaaagtatagaggttgtacccaaacttttcggggtgcaatct
+1169033/1
CCCFFFFFHHHHHCGIJJJJJGIJJJJJJJJIJJJJJJJJJJGGHIIJIJ
@6278447/1
tgccgttacttcctcaagcgctggtaacgctttatcgggttctgctaagt
+6278447/1
@@@DDFFFHGHHHJIIIJJJJIJJFHGIJJJJJJJJJIJJGIIJECHIIF
@6278774/1
tgcctaataatagtgtattacctctaaagctatctactcgttatataatc
+6278774/1
@BC;DFFFHHHHHEGFHIJIJJJJJJJJIJJIJJJIIJJIIJJJJJIJJJ
@7297138/1
aattaatagaaaaatgacagaaggacagacaagaaacatgataagatatg
+7297138/1
BCCFFFFFHHHHHJJJIJJJJJJJJJJIJJJJJJJJJIJJJJJJJJJJJI
@3716273/1
ctgcatcttatataccatcatcttctggagtcacccaacaacaacacttc
+3716273/1
@C@DFFFFHHFHHGIJJJJIJIIJJJJJEGFGGHIIIIJIIJJIJJJJJJ
@4221927/1
cttgtagtggattcctaatattttttagtgaacctctctaacgtctttat
+4221927/1
@?@D?DD:DDHHAGHGHI<IFEIEDGI@FH>FGIIIIEGGGD1?@FHGEH
@4221928/1
cttgtagtggattcctaatattttttagtgaacctctctaacgtctttat
+4221928/1
@@CFBDFFGHDDHEGIEHC@EIIIIII9?CDGHIBGGGDDHGEFGIIHDF
@4221929/1
cttgtagtggattcctaatattttttagtgaacctctctaacgtctttat
+4221929/1
@CCFFFFDHHDHHIIFGIGGGJJJJJGEEGHIIIIJJIGGIJJJJJJJII
@4221930/1
cttgtagtggattcctaatattttttagtgaacctctctaacgtctttat
+4221930/1
CCCFFFFEHHFHHIJGIJJJJJJIJJJJHIIJJJJJJJIJJJJHIJJIJJ
@3226977/1
ctatgactgtgtatcgatagctgttcactttttggtcatgattttgaggt
+3226977/1
@@@DA?DBFACDHEED9FHGDEB<AA@@AFHHH<HHEFHH?BFGH48BG9
@3226978/1
ctatgactgtgtatcgatagctgttcactttttggtcatgattttgaggt
+3226978/1
@@@DDDDDFFFFFGHIFHDFGIEG@E>HHIHIIGGHIIIIDHGIII?FA9
@3226979/1
ctatgactgtgtatcgatagctgttcactttttggtcatgattttgaggt
+3226979/1
CCCFFFFFFHBFFIIGBGGEFHGEFBCHHHIJJEGBFGHGGIIIJCBGI?
@3226980/1
ctatgactgtgtatcgatagctgttcactttttggtcatgattttgaggt
+3226980/1
CCCFFFFFHHGHGIIIFHHIFHEHIIIJJIJJJIGDGGJIIJJJJCHHG?
@5243885/1
gtaacaatctgccttctacatttgcgagtgacgacgagttggccactaaa
+5243885/1
CCCFFFFFHHHHHIJIJGIJIJJIJJIJHGIIGGIJJJIFGIIIIHHIGI
@5244054/1
gtaacacacaatagtggaatgcctatttatttacaaaaagtttctagggt
+5244054/1
BBBFFFFFHHHHHJGIJIJJJJJJJJJJJJJJJJJJJJIJFGIJJJJJJH
@7792777/1
atggatacaaatttgactactgtatagctttcttctcttggtgaacacat
+7792777/1
CCCFFFFFHHGHHJGEHIJJJJHIJGIJJJJHIJIHHIJJCEHIIIIJIF
@4724491/1
gcaaagagaagaaaggccgatagaatgaagtgaaagtcgaacgttcttct
+4724491/1
CCCFFFFFGHHHHJJJJJIIIJJJJJJJIJDGIJIJGGIIIHHBFIIJJF
@4223128/1
cttgtatcacttattgcgtctttgctttggtcactttacgcgcgaaaacc
+4223128/1
@@@DADDDDFHFDIIIIAGIIBB<FBHH<3???GGGGCGFHHDBHBGGF?
@4223129/1
cttgtatcacttattgcgtctttgctttggtcactttacgcgcgaaaacc
+4223129/1
@@@FDBDFDHFFFGIIEHGGGHIIIIJJGIGIIJJJJIIJJJJGHJJIHH
@4223130/1
cttgtatcacttattgcgtctttgctttggtcactttacgcgcgaaaacc
+4223130/1
@@CFDFFFHHGHFIJGGGEGFHIEHAHIIIGIJJJJJGIJJJJFBHIGFH
@4223131/1
cttgtatcacttattgcgtctttgctttggtcactttacgcgcgaaaacc
+4223131/1
BCCFDFFFHHHHHJJJJJFGGIJGIJJJJIEHGIJJIIIIJIGIHIJJHH
@635027/1
agatatcttaaactcacttttttccgaaaaaatatcgcaatagctcaaaa
+635027/1
CCCFFFFFHHHHHJJJJJIJJJJJJJJJJJJJJJJJJJJIJJIIJJIIJG
@4725249/1
gcaaaggtaaaatcgttctagacatactttatgctcttgacatttcgtta
+4725249/1
@BCBDFFDHHHHHHGHIIIJIIJHJJJJJIJJJJJJJJIIIJJJJJJIIJ
@4725445/1
gcaaagtatagcttgtaaaattagttgctatccttctctttgacattgct
+4725445/1
CCCFFFEFHHHHHJIHHIJJJJJJJJJJJJJJJIJJJJJJJJJJJJJJJJ
@158165/1
aaacacgctgagaaagctatggttgagtgaaaaaggtgggaaatgttgac
+158165/1
BCCDFFFFHHHHHJJJIJJIIICHIIJ<EEGEGGHJ?DHIGHDIIIJIJJ
@1170868/1
atttgcaaaattttgacatttttttctttcctttatgtccacaaacaaat
+1170868/1
CCCFFFFFHHHHHJIJJJJJJJJJJJJJJJJJJJJIJIJJJIJJJIJJJJ
@1171067/1
atttgcaaggtttggaggagttgtactaatttgtgtaattgaagttcgta
+1171067/1
CCCFFFFFHHFHHJJGIJFHHIJIHIJJIIJIJGGFIFGHIIHHHJJIHH
@2700750/1
cgagggcatgatgagcagccgagcccttggcttccttcggagttttgcct
+2700750/1
@@@ADADDBADHAHGGHIEBBGEBHGGIIIEG;BFHGIGECF;FHIIIIG
@2700751/1
cgagggcatgatgagcagccgagcccttggcttccttcggagttttgcct
+2700751/1
BC@FFFFFHHHHGIJIJJJJJIIJJJJIJIGIJJJJIIJJHIFHIJJJIF
@1172405/1
atttgccatgcctccaggttggccaagaacacaagcacacatacctacca
+1172405/1
CCCFFFFFHHHHHJJIIJFIIJJJJJJJJJJJJJJJJJIJIJJJJJJJJJ
@7794901/1
atggcattcatgcagaaccgattaagaaaggggcagacaacttcatgtac
+7794901/1
CCCFFFFFHHHHHJJIJJJJJIIJJJJJJJJJJJJJJJJGIGIJJJJIIJ
@1172896/1
atttgcgacatttgacgtacggttcaagtagctgaagtaaaagtgtgctc
+1172896/1
@@@DDDDDHHHHHBFHGEFHII?EFGIGIIIIIIIGGGFHGID?FHGEHI
@1172920/1
atttgcgagtgacgaagagttggccactaaactgggcagctcggctg
+1172920/1
CCCFFFFFHFHHHIJJJIIHGIJJJJIJJJJJJJJIJIIJJJJJJJJ
@4226510/1
cttgtcatgtgttgaaattccgcgaaattggcactggcaagtcaaagaag
+4226510/1
@@@DBDDBD?FHHIIIIIIGG;ADF@FDGD>GFHFGC@DDFIHIFHHEEH
@5245652/1
gtaacatgtgtgcttaagtggcttaccttctacttaccacttagcagaac
+5245652/1
@@@FFFFFHHHHHJJJJJIHIJJJJJJJJIIJJJIJJJIJIJIJJJJIII
@5776082/1
gtttctctatagttttgtcatacgtttttgaggcagcaaatttctcaagg
+5776082/1
@@CFDFFFHHHHFIIJJJIJIIGGHIIJJGEHIIIJDIJJIIJIJIEGEI
@5247168/1
gtaaccgcaaggggcacggaccacttcacggaaatctaccgacagagagg
+5247168/1
BB@FFFFFHDHHHJJJJJJIJIJJJJJIJJJJJJJJIIIJJJJHHFFFFD
@5247275/1
gtaacctacgtggacatcgaagaaaaaacattgaccaatcgccaccaatg
+5247275/1
CCCFFFFFHHHHHGGIGIJIJJIIJJJAHIIJIGJIIIJGBFGHHJIIJI
@4727869/1
gcaaattatgtcacataaatgtcaaaatgccacataatttgcaaactttt
+4727869/1
CCCFFFFDHDDHFHIIIIGGI<IIIGIIIIBHHGII>EGHFH@GF;DDHI
@3230937/1
ctatggttgagtgaaaaaggtgggaaatgttgactgttgtagctgattaa
+3230937/1
@@BFFFDDHHHFHGIJJJIJAFHIIIJJJIIJIIJJIJJGJIJJJGIJIE
@3230938/1
ctatggttgagtgaaaaaggtgggaaatgttgactgttgtagctgattaa
+3230938/1
@C@FFFEFFDHAFHIIIIII<FGIDHIIIGHGGIIIIICBBAGGHBFGGG
@3230939/1
ctatggttgagtgaaaaaggtgggaaatgttgactgttgtagctgattaa
+3230939/1
B@@FFFDFHHHCFGGIJJII<CEGCEHGFIIEHIIGECHBGHIGIHIIJJ
@163610/1
aaacatgtcagttatatattcacctttatatgtcacattttgtggttctt
+163610/1
CCCFFFFDHHHHHJJJJIJJIJJJJJJJJJJJJJIJJJJJJJJJJIJJJJ
@4728971/1
gcaaattttcaatcatgaagcaagattttacctgaacaatttgaaatttt
+4728971/1
CCCFFFFFGHHHHJJJJJJIFJJIJIIJJJIIJGHIIGGHIJJJJEIIII
@7795326/1
atggcctccatgccgagcaagactcccgtcagcgtcctccaggagttgct
+7795326/1
CCCFFFFFHHHHHJJIJIIJIIJJJJJJGIJJJJHIJIJJJJJGHFHJJI
@4730096/1
gcaacatcaaactgttcccccacaacagactggtcccccacaacagactg
+4730096/1
CCCFFFFFHHHHHJIJIJJJJGIJJJJEHIJIIDHIJIJJIJIJJGIJJJ
@7797213/1
atgggattgcccatcactttgtcat
+7797213/1
@@@<1=?DFF?D<F9ACEBHHBFB?
@7797214/1
atgggattgcccatcactttgtcatcgaacgatgtcaccacctgattggt
+7797214/1
:::B?ADB??:C?AEH>FAAEAF@?BCEBFG<DFGIAFGEDFH@?BB?FH
@7797215/1
atgggattgcccatcactttgtcatcgaacgatgtcaccacctgattggt
+7797215/1
CCCFFFFFHHHHHJJJJJJJIHIJJJJJJJJIGJIIIJJIJJJJIJJJI?
@2704380/1
cgagtagatagctttagaggtaatacactattattaggcactagttatta
+2704380/1
@@@FBDFFFHHHGIIBGBII<CHHIIIIIIIIGIIIIIIIIIIIIIIIII
@2704381/1
cgagtagatagctttagaggtaatacactattattaggcactagttatta
+2704381/1
B@BFDDFFHHGHHJJIJIIJ?EEIJJJJJGIIJIIGGGGIIIJJDIIJJJ
@1175155/1
atttgctttggtggggaactttgttgttgacgttcattccgacccgtttg
+1175155/1
CCCFFFFFHHHFHIJJHIJJJJJJJJJJIIHIHIIIJJJJJJJJJJFIJI
@1175156/1
atttgctttggtggggaactttgttgttgacgttcatttcgacccgtttg
+1175156/1
CCCFFFFFHHHDHIJJIJJJJJIIJJIJJJIJIJJJJJJJJJIJJJIJJI
@6796137/1
ttttgtatgcacaaaattcgttctacatatgaaacatgtcagttatatat
+6796137/1
CCCFFEFFHHHGHJJJJJIJHIJJJJJJJJJIJJJJJJHIJJIIJIJJJJ
@5779851/1
gtttctttagtctgtatattttcttgtatcacttatt
+5779851/1
@=?D;BDD<<2C?<AEBCAIHI<AF:A:CF<HFH<EH
@5779852/1
gtttctttagtctgtatattttcttgtatcacttattgcgtctttgcttt
+5779852/1
@?@FDDFFBFDFHBEF@DFGII@FIBFFHDGIGIEHIGGIBGHIIEGGGI
@5779853/1
gtttctttagtctgtatattttcttgtatcacttattgcgtctttgcttt
+5779853/1
@@@FDFFFDFDFDEFGHFHIIJGHIGEHHGGHEHGHIIIIHGGHICHIIJ
@5779854/1
gtttctttagtctgtatattttcttgtatcacttattgcgtctttgcttt
+5779854/1
@@@FFFFFBHFHHGBGEHJIJJGIIGGHIFIJJJJJJIIIGHIIJGIIJJ
@4731202/1
gcaaccagcagtcccacaaagtttcacagttccacaaaacgctgaaaaat
+4731202/1
CCCFFFFFHHHHHJJJJJJJJHJJJJJJJIJJJJJJJJJJJJJJJJJJJJ
@4731352/1
gcaaccggtccagatcaagtcgaacccatgttccgttatttgaagtccac
+4731352/1
@<@DFDFFCFHHFDFFGIG?FA=GHIDDGI?GFHGDGFAG?FGHBHB>FC
@6797518/1
ttttgtggagaggtactatgtgtgtttggctagattctgtttgacattcg
+6797518/1
CCCFFDFFHHFHHCGHJIJJHIHHJJJJJJJIJIJJJJJJJJJIJJJJJJ
@6797600/1
ttttgtggttctttaacgaaatgtcaagagcataaagtatgtctagaacg
+6797600/1
?@@DBDDDHBDDAHGGAFEBF?A<<CEHFAFGEHDB?9?@G??GHGHIE@
@3235094/1
ctattattaggcactagttattaattataatcatcaatattatctatcga
+3235094/1
??<BDFFDFHDFBHIIJJJGIJIHIEIJJGIIIJJFIJJJJIGIIJIIIG
@3235095/1
ctattattaggcactagttattaattataatcatcaatattatctatcga
+3235095/1
BC@FFFFFHHHHHIJIIHJIJJJJJJJJJJIIJJJJJJJJJIJJJJIJFG
@3235096/1
ctattattaggcactagttattaattataatcatcaatattatctatcga
+3235096/1
CCCFFDEDFHHHHJJIIGHIJJJIIJJJJIJJJJJJJJJJJJJGJJJJGI
@3235097/1
ctattattaggcactagttattaattataatcatcaatattatctatcga
+3235097/1
CCCFFFFFHHGHHJIIJ>EHHJIIJJJJJJJJJJJIIJJJJJJJJJJJJJ
@3235098/1
ctattattaggcactagttattaattataatcatcaatattatctatcga
+3235098/1
CCCFFFFFHHHGHJIJJFJFHIGJJJIJJJJJJJJJJIJJJJJJJJIJJI
@4732182/1
gcaactaattttacaagctatactttgcatagaattagtggtttttttct
+4732182/1
CCCFFFFFHHHHHJJJJJJJJJJJJJJJGJIJIIIJIIHHIFGIJIJJJJ
@4732183/1
gcaactaattttacaagctatactttgcatagaattagtggttttttttc
+4732183/1
CCCFFFFFHHHHHJJJJJJJJJJJJJJJIJJJIIJJJIHHIHIIJJJJJJ
@7303283/1
aattataatcatcaatattatctatcgatactgaatgtaattttttatat
+7303283/1
CCCFFDFFHHHHHJJIGIIJJCHIJJJGGJJJIIJIJDGFIGIJJIFGIF
@2706712/1
cgagtgacgaagagttggccactaaactgggcagctcggctgagaatcgg
+2706712/1
@@@FBDEFGHHDFJFHIJIHJIGIIJIJJJGEGIJJIGGGEG>HAFHIII
@7303869/1
aattatgtcacataaatgtcaaaatgccacataacctgcaaaattttgac
+7303869/1
CCCFFFFFHHHHHJJJJIHJJJJJJJJJJJIJJJJJIIJJIIIJJJJJJJ
@4733707/1
gcaagaagttggccgatttgcagactctcagcttcaacgccaaggacttc
+4733707/1
@@@FFFFDFBBAFBGGB@BHEEHEGHIGIHIDDDFGIB?D@DFHIIEGHG
@3237094/1
ctattgaaaaccttgtagtggattcctaatattttttagtgaacctctct
+3237094/1
CCCFFFFFHHHHHJJHIJIHIBGIGJIIJIIJJJJJJGIIJJJJJJJJJJ
@164998/1
aaacattgaccaatcgccaccaatgcttggtgcagctatccactttgcca
+164998/1
CCCDFFFFFHHGHEHEHIGIIIIIJJJJJIIIJGJJGIEIIIGIJJJIHI
@1697767/1
cacctacacaagctcaatacaatccccacattccaccccaatctagccac
+1697767/1
CCCFFFFFHHCFHIJJJJJJJIJJJJJJJJJJJJJJJJJJJJJJIJJJJI
@5783136/1
gtttgaatgatgattatataacgagtagatagctttagaggtaatacact
+5783136/1
@@<?DDEDB?D?DGEGHIIIHGGFGCGGIGHIGGIG?C?C;DFGHIIIHC
@5783426/1
gtttgaattgttctgttgcatactggtatgttgaggagcaggtggatggg
+5783426/1
@@@FFFFFHDHFBIIIGGIIIIGIIICFFGDIEEHGFGIIJI?FEGHIJI
@5783935/1
gtttgacattagaagagtaaacgtcagtttgcgtttcaatgcatcgataa
+5783935/1
CBCFFDFFHHGHHGHGIEIIJGGGGHHAHIIFGCHIJJJJIGIIIJJJJJ
@4232067/1
cttgtgagccgccattctcttggctagcttctttgacttgccagtgccaa
+4232067/1
BB@DFFFFHHHHHJJJJJJJJIIIJJJJJJJJJJGHHJJGIHHJIIIJJJ
@4232068/1
cttgtgagccgccattctcttggctagcttctttgacttgccagtgccaa
+4232068/1
BC@FFFFFFFDFGGIJJIGIIIIJIBCFGHDHIIGGHGIEDG@G@GHFHG
@4232069/1
cttgtgagccgccattctcttggctagcttctttgacttgccagtgccaa
+4232069/1
CCCFFFFFGHHHHIJJIGHHJHJJJJIGHIGGIJEGHII>FG<DBDGHGI
@4232070/1
cttgtgagccgccattctcttggctagcttctttgacttgccagtgccaa
+4232070/1
CCCFFFFFHHHHHGIIIJJIJJJJJJJIJIGGIJIFHHJGGIDGGHIJGI
@3238521/1
ctattgtgtgttacttgaatccacccttctggaagaacgtcgaagtggtt
+3238521/1
CCCFFFEFFHHHGJJJJJJJJJJJJJJJJJJJJJJJJJJHIJIIJDGIFH
@643864/1
agatggcattcatgcagaaccgattaagaaaggggcagacaacttcatgt
+643864/1
CCCFFFFFHHHHHJJJJJJJJJGIJJJJJJJJJJJJIJJJIJJJJIIJJH
@643895/1
agatggcgaaacaattagcagcaagagaaatgctggaaaagttaaacgat
+643895/1
CC@FFFFFHHHHHJJJJIFIJJJJJJJJJJIJIJJJJJJJJHIHJJJJJJ
@6284175/1
tgcgagtgacgaagagttggccactaaactgggcagctcggctgagaatc
+6284175/1
CC7DFFDDHGHHHJJIHIIIIIIJJJJJJJJIJGGIIIIIJIJJJIGIGH
@4734231/1
gcaagactcccgtcagcgtcctccaggagttgctgagccgtcgcggcatc
+4734231/1
CCCFFFFFGHHHHJJJIJJJJJJJJJIIJIIJJJJJJIJIIIJJJGHDDE
@4734232/1
gcaagactcccgtcagcgtcctccaggagttgctgagccgtcgcggcatc
+4734232/1
CCCFFFFFHHHHBHIJIGHIJGIJCHIGIHGEEIIHIIJIEHIIHIEBAC
@5250914/1
gtaacttgttcaaattgtccatccgatactccatctctaaaaaagataat
+5250914/1
CBCFFFFFHHHGHJJJJIJIIJJJJIJJJJIIJGJJJJJJJJJJJIJJJJ
@4735905/1
gcaagattctggcatctaatttttcaaatgcgctagaaactgaaaaaccg
+4735905/1
CCCFFDFFHHHHHJJJJJJJJJJJJJJJJJJJJJIJJJJJJJJJJJJJJJ
@4735906/1
gcaagattctggcatctaatttttcaaatgcgctagaaactgaaaaaccg
+4735906/1
CCCFFFFFHHHHGJJJJJJJJJJJJJJJJJJJJJJJJJJJJJJIIJJJJI
@3242170/1
ctatttttgtatgcacaaaattcgttctacatatgaaacatgtcagttat
+3242170/1
CCCFFFFFHHHHHIJJJJJJJJJJJJJJJJJJJJJJJJJIJIIHJJHJIJ
@4233791/1
cttgtggtcacttttcgcgcaaaggtaaaatcgttctagacatactttat
+4233791/1
@CCFDFFDHHHHHJJIJIEA<GIGIDHHJJGHIGICDFBFGEGHHGHIGG
@4233792/1
cttgtggtcacttttcgcgcaaaggtaaaatcgttctagacatactttat
+4233792/1
BCCFDFFDHHHHHJJIJIIGIJJFIDGIJJEFHGHGIHIIIJJJJJJJGJ
@4233793/1
cttgtggtcacttttcgcgcaaaggtaaaatcgttctagacatactttat
+4233793/1
BCCFDFFFHHHHHJJIJJIIIJJJICGHIIJJJHJIJJJIIJJJJJJJJI
@4233794/1
cttgtggtcacttttcgcgcaaaggtaaaatcgttctagacatactttat
+4233794/1
CCCFFFFDHHHHHJJJIIGIGIJIJ?FHIJHHIGIIIJJJJJJIIJIJJJ
@4233795/1
cttgtggtcacttttcgcgcaaaggtaaaatcgttctagacatactttat
+4233795/1
CCCFFFFDHHHHHJJJIIIIIJJJJHHIJJJIJHIJJIJJJJJJJJJJJJ
@2709809/1
cgataaagcgttaccagcgcttgaggaagtaacggcagc
+2709809/1
@@@DFFFDDFCFFGIDG=AFFHCEFGIIIGGDD=@E:FC
@2709810/1
cgataaagcgttaccagcgcttgaggaagtaacggcagcactatt
+2709810/1
@CCFFFFD>FDFHIGHIDBEFHGAG>FGC?BDEHDHEEE9CFH97
@2709811/1
cgataaagcgttaccagcgcttgaggaagtaacggcagcactattgacac
+2709811/1
CCCFFFFEFHHHHJJJJGIJIJJIJIIJIFHHIIEHHIHCHBACFFCHII
@2709812/1
cgataaagcgttaccagcgcttgaggaagtaacggcagcactattgacac
+2709812/1
CCCFFFFFGHHHHJJJIJIIJJJJJJJJJFHHIJGIIJBDGFEAGFHIGI
@2709813/1
cgataaagcgttaccagcgcttgaggaagtaacggcagcactattgacac
+2709813/1
CCCFFFFFGHHHHJJJJJJJJJJIJJJJIFHIHJJIJJDGEGGCHC>FGG
@2709814/1
cgataaagcgttaccagcgcttgaggaagtaacggcagcactattgacac
+2709814/1
CCCFFFFFHHFHHJJJIIIJJJJIJJJJIDGGIIIGIJIAHCFEGEGHII
@2709815/1
cgataaagcgttaccagcgcttgaggaagtaacggcagcactattgacac
+2709815/1
CCCFFFFFHHHHGIIJJGDBHIHIIHHIHDFGHIJJIIHIIGHCF;CFGE
@168057/1
aaaccattatgttttactaatttttcaataaagtacactttatttaagaa
+168057/1
CCCDFFFFHHHHHJJJJJJJJJJJJIJJJJJIJFHIJIJJJJJJJJJJJI
@168058/1
aaaccattatgttttactaatttttcaataaagtacactttatttaagaa
+168058/1
CCCFFFFFFHHDFHIGIJIJJJJJJHJGJJIIIHHIIJJIIIJJJJCHIG
@168059/1
aaaccattatgttttactaatttttcaataaagtacactttatttaagaa
+168059/1
CCCFFFFFHHHHHJJJJJJJJJJJJJJJJJJJIHHIJJJJJJIIJJJJIJ
@1702193/1
caccttacaaaataaaatacggcaaagagaagaaaggccgatagaatgaa
+1702193/1
CCCFFFFFHHHHHJJJJJJJJJJJJIJJJJIJIJJJIJJJHJJJJJJJJJ
@1702195/1
caccttacaaattgaaatacggcaaagagaagaaaggccgatagaatgaa
+1702195/1
??@BDDDDDHHFFIGBHB@FCHF8<FCFHIEIEGGEH?BFGGBHGHG@AH
@2711323/1
cgataagacgaatggtaaagctgctaaaaaagcaggaaaagcccaga
+2711323/1
CCCFFFFFHHHHHJJBGHHJJIIIJJJJIIJIGIJGJJIIJJIFIGI
@1181845/1
atttgtacatgaagttgtctgcccctttcttaatcggttctgcatgaatg
+1181845/1
BCCFFFFFHHHHHJIJJJJIJJJJJJJJJJJJIJJJJIIJJJJJJJJJJJ
@3725657/1
ctgcccgatggactacagatcctatgttcaatcgaaaggaagagctagac
+3725657/1
CCCFFFFFHHHHHJJJJJJJJJJJJJIJJJJJJJJJJJJJIJJJJJJJIJ
@4737301/1
gcaaggattgccacatcttgtgagccgccattctcttggctagcttcttt
+4737301/1
CCCFFFFFHHHHHJIJJJJIHJIJJJJJJIJJJIJJJIJJJJJIJJJIJJ
@4737302/1
gcaaggattgccacatcttgtgagccgccattctcttggctagcttcttt
+4737302/1
CCCFFFFFHHHHHJJJJJJJHIGJGJJJJJJJJJJJJJIJJJJJGIJJJJ
@6801877/1
tttttaaatttaaaaatgcgtgtgtgcaggtatatttatcacatcattcg
+6801877/1
CCCFFFFFHHHFHJJIFJIIEHDFFGHIJJGHIIGJJJJJJJJJJJJJIJ
@4737601/1
gcaaggggcacggaccacttcacggaaatctaccgacagagaggttatcc
+4737601/1
@@@DFFA<FHB<FHIH?FEHHBABFHGGGGCGCAFGGGHIIIGA7??CHF
@4737602/1
gcaaggggcacggaccacttcacggaaatctaccgacagagaggttatcc
+4737602/1
CCCFFFFFHFFDFGIJIJJJJIJJJIJJJJJJJIJIJJIJJJJJ@EEHHH
@4737603/1
gcaaggggcacggaccacttcacggaaatctaccgacagagaggttatcc
+4737603/1
CCCFFFFFHHHHHIIJJJJJJGIJJJJJJJJJJJJIIJJJJJJICEEHHH
@6286725/1
tgcggttaccccttctgttgggatgggggcc
+6286725/1
@@<D?@D@FFDDFIB<?ABDA<2AFF=FDHD
@4738056/1
gcaaggtttggaggagttgtactggtttgtgtaattgaagttcgtattat
+4738056/1
CCCFFFDDHGHHHJHIFBHEGHJJJHIJJGHHIGIJJJJIIIIJGGJJJJ
@4739051/1
gcaagttcttggctgccgaatgtttggcgtctttcttcgatcttccggtt
+4739051/1
CCCFFEFFHHHGHJIJJJFIIIFIJIIIIEGIJJJJJIJGIJJJJJGIII
@4739052/1
gcaagttcttggctgccgaatgtttggcgtctttcttcgatcttccggtt
+4739052/1
CCCFFFFFHHHHHJJJJIGIGGHIJJJIJHGIIJEHIGIFHIIIGIGIAH
@6287730/1
tgcgtctttgctttggtcactttacgcgcgaaaaccattatgttttacta
+6287730/1
CCCFFFFFHGGHHJIJGHGIJJJJJJJJJJJJJJJJJJJJJJHIJJJJHH
@3245686/1
ctcaaaatcatgaccaaaaagtgaacagctatcgatacacagtcat
+3245686/1
CCCDFFFFDADHFJIGGHJJJIHIIGGHGGGGGGGHIIGIEIJJGI
@3245687/1
ctcaaaatcatgaccaaaaagtgaacagctatcgatacacagtcat
+3245687/1
CCCFFFFDFHHGDEHGIIJJG<EHIIIIJJJIJIIGJGIHHCFGGI
@3245688/1
ctcaaaatcatgaccaaaaagtgaacagctatcgatacacagtcat
+3245688/1
CCCFFFFFHGHHHJJJJJJJJAFHGJJJJJJJJJJJJJJJJJHIJJ
@3245689/1
ctcaaaatcatgaccaaaaagtgaacagctatcgatacacagtcat
+3245689/1
CCCFFFFFHHHGHJJJJJJJJEGHIJJJJJJJJJJJJJJJJJJJJJ
@3245690/1
ctcaaaatcatgaccaaaaagtgaacagctatcgatacacagtcat
+3245690/1
CCCFFFFFHHHHHIJJJJJJJ?FHGIIIJJJJJJJJJJJJJJHGJI
@3245691/1
ctcaaaatcatgaccaaaaagtgaacagctatcgatacacagtcat
+3245691/1
CCCFFFFFHHHHHJJJJJJJIHHIJJJJJJJJJJJJIJJJJJHIJJ
@3245692/1
ctcaaaatcatgaccaaaaagtgaacagctatcgatacacagtcat
+3245692/1
CCCFFFFFHHHHHJJJJJJJJFHJIJJIJJJJJJJJJJJJJJJIJJ
@2177657/1
ccatgatgcactcggccggaccgattcagcccccaccaagggaagggggc
+2177657/1
CCCFFFFFHHHGHJJIJJJIIIJIJIJJJIIJJJJJJJJHHHHFFFDDB@
@645835/1
agattccgttcgaagctatcttggctttggacgtggtcatgaggcatttg
+645835/1
@@@DDDDDACFFHGBHIIIIIIEHHHIIIIGHEIHHGGHGHGEGIIGG>B
@5787375/1
gtttgatattgggactgcaagtgcgaatatctgtagtcgaagtgttgttg
+5787375/1
B?BFFFFFHGGHHJJJJJJJGHHIJJJJIIJIJGIIFFEBGGBFDGGIIH
@2178272/1
ccatgccgagcaagactcccgtcagcgtcctccaggagttgctgagccgt
+2178272/1
CCCFFFFFHHHHGJEHIHIJIEHIJJIEHIIIIGJIAFGGHIJIDHGIJE
@3727826/1
ctgccgttacttcctcaagcgctggtaacgctttatcgggttctgctaag
+3727826/1
@@<ADFFFBHHFDFFHHGGCBFIEBEFHGGEG;?DFC@AADBFFGEGE@@
@2178980/1
ccatggattaacaattttgttcaggtgagtctcttgtgttacttccaaat
+2178980/1
CCCFFFFFHHHHHJJJJJIGIJJJIEFHIHGIIJJJGIIIJJJJJJJJJJ
@1184024/1
atttgtggtatctgtcgatgttgccagaacgtaagatatcctaaactcac
+1184024/1
@C@DFEFFDHHHHJIIJJJJJIGJJJJJIJJHIIJJJIJJJJJIJJIJJI
@1184025/1
atttgtggtatctgtcgatgttgccagaacgtaagatatcctaaactcac
+1184025/1
@CCDFBDBCFFHFGEGHIGGEHHIIGHIIIIHGGHIIHGIIIIBHIIIHI
@1184026/1
atttgtggtatctgtcgatgttgccagaacgtaagatatcctaaactcac
+1184026/1
CCCFFEFFHHHHHJJJJJJJJJJJJJJJJJJHIJJJJJJIJJJIJIJIJH
@3728478/1
ctgcctcaaaaacgtatgacaaaactatagagaaaccagaattacaggaa
+3728478/1
@C<DFFFFHHHHHJGHJJJJJJJJJJJJJJJJJJJJJJJJJJJJJJJJJJ
@3728479/1
ctgcctcaaaaacgtatgacaaaactatagagaaaccagaattacaggaa
+3728479/1
CCCFFFFFHHHHHJHIIJJJJJJJJJJJJJJJJJJJJJJJJJJJJJJJJJ
@1704318/1
caccttttggcttaataaaaatcctatttttggttaatcctttaaccctt
+1704318/1
C@@FFFFDCAFHFIJIJJIJFIEHGGIJJJJIIFHIHGFGGGIIDHIIJG
@1704410/1
cacctttttcactcaaccatagctttctcagcgtg
+1704410/1
CCCFFFFFHHHHGJJJJJJJJJJJJJJIJJJJJDC
@1704411/1
cacctttttcactcaaccatagctttctcagcgtgttcaatttcgttcca
+1704411/1
@@@FFFFFHHHGHIJJGEIJIJFHJJJIJIJIGCF?D9?FD<??;?GHED
@1705421/1
cacgaaaggcagttcaccatcgcttgtcatgttttgaaattccgcgaaat
+1705421/1
@;@DFFDABDFDFHGIIIIEEHGIEDFBHHI?FGIAHGDHHIIGBHAGHG
@170361/1
aaaccttgcaaattttcaatcatgaagcaagattttacccgaacaatttg
+170361/1
CCCFFFFFHHHHHJJIJJJJJJJJJJJJIJJJJJJJJJJJJIIJJJJJJI
@170589/1
aaaccttttacttaaggttaatgccaagttaaatggtactaatcattttc
+170589/1
CCCFFFFFHHHHHJJJJHIJJJJHHJJJJIJJJJJIEGFHIIJJJJJIII
@1187387/1
atttgtttgtatttcttcaactggtgtaactttactttcttcgtgtttta
+1187387/1
7?@DFDDFHHHHFGIIIIIICHHGCG?CHHGGI>@FBHFC?DFHGHIIBG
@4740489/1
gcaatagctcaaaagggaacaatttttgtcgagttattgatttcgaggaa
+4740489/1
CCCFFFFFHHHHHJJJJJJJJJJJJJIJGHGHIIJIJJJJIJJJIIJJIH
@4740490/1
gcaatagctcaaaagggaacaatttttgtcgagttattgatttcgaggaa
+4740490/1
CCCFFFFFHHHHHJJJJJJJJJJJJJJJJJJJJJJJJJJJJJJJJJJJJJ
@3248784/1
ctcaaacgatgccggcatgccaattataggtcagccatgcttttgcaaat
+3248784/1
@@@DDDBDFHHBDHIBHDE9E>?DGBFBGG:DG?DFBGGGIGEFGIIGHH
@6804371/1
tttttactatttttgtatgcacaaaattcgttctacatatgaaacatgtc
+6804371/1
CCCFFFFFHHHHHJJHIJJJJJJJJJJJIJJJJJJJIJJIJJJJJJJJIJ
@6804745/1
tttttagaataacattgacattctataaagacgttagagaggttcactaa
+6804745/1
CCCFFFFFFHHHHJJJJJJJJJJJJJJJJJJJJJJJJJJHIJFGHIJJJJ
@4741909/1
gcaatcttcttttccggaaaatgctcgaaaactcaattggcgcacattca
+4741909/1
@@CFDFFFHGFHHJGGIGHGHIIIJJJJJJGGIHIIIJIIIIGIJJIJJG
@7807461/1
atgtgtgtttggctagattctgtttgacattcgaaaagtaaacgtcagtt
+7807461/1
BBCDFDFFHHHHHJJJJJJIJJIJJJHIJJJJJJJJJJHHEHJJHHII0?
@7808085/1
atgttatcacgattcataaaagtaatataaccttagatttcgaggcaaat
+7808085/1
CCCFFFFFHHHHHJJJJJJJJJFJIJJJJJJJJJJJJJJJJJIHIJJJJJ
@4742659/1
gcaatgtcaaagagaaggatagcaactaattttacaagctatactttgca
+4742659/1
@CCFDFEFDHHHFGIIHGIIJIIIIJJIIIJJGJIJGGBGIJJIGGIJIC
@4742660/1
gcaatgtcaaagagaaggatagcaactaattttacaagctatactttgca
+4742660/1
CCCFFFFFHHHHHJIJJJJIJJIIJJJJJJJJJJJJIJIJJJJJJJJJJH
@4742838/1
gcaatgtgtttaaatttttgtcgagtcaaaagcgaagaatatttgaaaat
+4742838/1
CCCFFFDFHHHHHJJJJJJIIIJIJIHJJJJJIJJJJJJJIJJJJJJJJJ
@648671/1
agcaaagacgcaataagtgatacaagaaaatatacagactaaagaaacgc
+648671/1
CCCFFFFFHHHHHJJJJFHJIJJJJJJJJJJJJJJJJJJJJJJJJJJJJJ
@6806228/1
tttttatatagtgccccgatgatatgatatgtatttattatattgtgaaa
+6806228/1
@@@DDDDDHHFFHIHIIE:D@<??CA?E9E?CEFGH4DHCGFBG@DAGII
@6806229/1
tttttatatagtgccccgatgatatgatatgtatttattatattgtgaaa
+6806229/1
CCCFFFFFHHHFHJJJJJFHIHIGJJIJJJIFIIJJIJJIJJJJJIIIJJ
@6806230/1
tttttatatagtgccccgatgatatgatatgtatttattatattgtgaaa
+6806230/1
CCCFFFFFHHHHHJJJJH@FHAHGIDGGGIIGIIJIGJJJJJJJJIJJFJ
@3730031/1
ctgccttctacatttgcgagtgacgaagagactctcagcttcaacgccaa
+3730031/1
@B@FFFFFHHHHHJJIJJIJ@FHIJJJIIJJJJJJJIJJJIIJJJIJJJJ
@3730032/1
ctgccttctacatttgcgagtgacgaagagactctcagcttcaacgccaa
+3730032/1
CCCFFFFFHHHGHJJJJJIJDHHJJIJJJJIJJJJJJJJJJIJJIEIIJI
@3730033/1
ctgccttctacatttgcgagtgacgaagagactctcagcttcaacgccaa
+3730033/1
CCCFFFFFHHHHHJJJJJJJHIIIJJJIJJJJJJJJJJJIJJJJJEHJJG
@3730034/1
ctgccttctacatttgcgagtgacgaagagttggccactaaactgggcag
+3730034/1
BB@DFFFFHHHHHJJJIJIICGHIJJJJIJHIJIIIJJJJJJJJJJJJJJ
@3730035/1
ctgccttctacatttgcgagtgacgaagagttggccactaaactgggcag
+3730035/1
CC<DFFFFHHHHHJJJJJIIEHIJJJJJGIHIJJJJIIJJFIJJJIJIII
@3730036/1
ctgccttctacatttgcgagtgacgaagagttggccactaaactgggcag
+3730036/1
CCCFFFFFHHHHHJJJJIJJ@FHHJJJJFIHIJIJJJIIJJJJJIIJJJJ
@3730527/1
ctgcctttcgtgtggtagtccctcttcgtgttcc
+3730527/1
CCCFFFFFHHFHHHIGHGHGHIGIIHJIIGCF4D
@3730528/1
ctgcctttcgtgtggtagtccctcttcgtgttccatttc
+3730528/1
@@@FF>DFHHDFHFGID>EFHGCHG?EHEEEE4DFGII<
@3730529/1
ctgcctttcgtgtggtagtccctcttcgtgttccatttcatagaatggtg
+3730529/1
CCCFFFFFHHHHFHIFHGHHJJEGIIJJGIGIGIAGIIIGIGGHIGHI?D
@3730530/1
ctgcctttcgtgtggtagtccctcttcgtgttccatttcatagaatggtg
+3730530/1
CCCFFFFFHHHHHIJGIIIJJJGIJJJJIIHIDHBGIJEBGFDEIGCHBB
@3730531/1
ctgcctttcgtgtggtagtccctcttcgtgttccatttcatagaatggtg
+3730531/1
CCCFFFFFHHHHHJJJJGHJJJGJIJIJGIJJFIBHIGIIIIJJIGCHGG
@2181959/1
ccattatcactttttgttgccgtgtgcccttgagaaatttgctgcctcaa
+2181959/1
@@@DDADD<F4BFBB<CG>F?E1@F@HIIFFCGGFIIEFI@GICBFEFFI
@2181960/1
ccattatcactttttgttgccgtgtgcccttgagaaatttgctgcctcaa
+2181960/1
@@@FDFFDAHHHFIIIHGGIJIHGIIHIIICGGIIJIIIIIGIGEHGJJJ
@2181961/1
ccattatcactttttgttgccgtgtgcccttgagaaatttgctgcctcaa
+2181961/1
CCCFFFFFGHHHHJJJIJJJJJEIIIJJJJJJJJJJIJJJJJJJJJJJJG
@5253844/1
gtaagatatcctaaactcacttttttccgaaaaaatatcgcaatagctca
+5253844/1
CCCFFFFFHHHHHJJJJJJJJJJJJJJIJJJJJJJJJJIJJJJJJJJJJJ
@7311949/1
aattggcactggcaagtcaaagaagctagccaagagaatggcggctcaca
+7311949/1
CCCFFFFFHHHHHJJIHIIJJJIIJJJJJJJJIJJJIJJIJJIJE8F7==
@172750/1
aaacgatattctacaggatttattattagagtgtcctcgtgaggaagagg
+172750/1
B@;DDFFFHHGHHJIJJIJJJIIJJJIIJJJEGFIIJJJIJIJJIJJJJH
@1706922/1
cacgaagagggactaccacacgaaaggcagttcaccatcgcttgtcatgt
+1706922/1
@CCFFFFFHHGHGJJJJJJJJJIJJJJIJIGIJJJJJIIIIGIJJIIJJF
@1706923/1
cacgaagagggactaccacacgaaaggcagttcaccatcgcttgtcatgt
+1706923/1
CCCFFFFFHHHHHJJJJJJJJIIJJJIJIJIJJJJJJJJIJJJIJJJJJH
@1189762/1
attttaacaaccatcccactgtacgagaattcggtttttcagtttctagc
+1189762/1
CCCFFFFFHHFHHJJJJIIJIFGEHIIIJJIJJJGIJIJIIJIJIJJJJJ
@2716525/1
cgatacacagtcatagatccaatcctataattatccatttcctgtaattc
+2716525/1
CCCFFFFFHGHHHJJIIIIJJJIJJJJJJJJJJJJIIJJJJIJGHIJJJJ
@3252168/1
ctcaaagcgaaccatttccagatcaccatgcccaggggtttcgtacatca
+3252168/1
CCCFFFFFHGGHHIIJJGIIHIJJIJJJIIIJJJIIJJ@GHIJGHIJJII
@2717142/1
cgatactgaatgtaattttttatatagtgccccgatgatatgatatgtat
+2717142/1
C@BFFFFFHHHHHIJJJJJJJIJJJJJHIIJJJJHIJHIJJIIIJJJHIJ
@2717581/1
cgatagataatattgatgattataattaataactagtgcctaataatagt
+2717581/1
??;=BDBBCDCFHGHI@GECHDCDGHGHEGGIGEHAAFFGIIGGIGDGF9
@6807503/1
tttttatcgagttattgatttcgaggaataatacgaacttccatagattc
+6807503/1
CCCFFFFFHGHHHIJJIIIIJJJIJJHHIJJJJJIJJJJJIIJJJIIIJI
@651028/1
agcaactcacggaaacaagttgagaaatcctttagttttccttttttatt
+651028/1
CCCFFFFFHHHHGJJJIGHHH@HHHJIHGGGGI@HHHIGIIIGGHJJJEH
@651079/1
agcaactcctggaggacgctgacgggag
+651079/1
?=<?DDDDHFFDFIIEE::8CGHGEB:@
@651080/1
agcaactcctggaggacgctgacgggagtcttgctcggcatggaggccat
+651080/1
CC7DFFFFHHHHHJJIJJIJJJJJJJIJGHIJIIJJIIJJJJJGIJFHHH
@4238676/1
cttgttcgggagtcacttttccgaccaagagatccagcaagttcttggct
+4238676/1
@@@=?DBBFF:C2AAB>GHI<F?8CG?G@BEFFFIEEDCFFCFEFIEFAA
@7313676/1
aattgtttcgccatcttttttgttgtgctagtcgcaacagttttgac
+7313676/1
CCCFFEFFHHHHHIGHHIJJJ:CGDCFGGIHHHIIIJGCGFHHIE@G
@7313874/1
aatttaaacgttccagcaggtacttgcgtggacacgcatattacacatcc
+7313874/1
B@BFFFFFHHHHHJJJJJIJHGIJJJJIGHIIIJIJIIIGGIGGIIJJJI
@6809084/1
tttttattcggcttattgtaatattcctccatagttcttacatccttgtt
+6809084/1
@@@FFFFFGGHGHIJJJIEHIGIJJJJJJJJJJIJJJJJJIJJJJJJJII
@6809085/1
tttttattcggcttattgtaatattcctccatagttcttacatccttgtt
+6809085/1
CCCFFFFFHHGHHJIJJIHGIIBFHHHIJJIJJGIIJEIHGIJJJJJIIJ
@1192541/1
attttacaagctatactttgcatagaattagtggtttttttctaaaatca
+1192541/1
@@@DDDDDFFFFDHIFIIII@BH<ED@FH9GHIIBFHIIIIAGGCFHIBH
@1192542/1
attttacaagctatactttgcatagaattagtggtttttttctaaaatca
+1192542/1
CCCFFFFFHHHHHJJJJJJJJJJJJJJIJIJHHJFHIJJJJJJJIIJJIJ
@2719600/1
cgatattctacaggatttattattagagtgtcctcgtgaggaagaggaat
+2719600/1
@@@DFFFFHGHHGJGFHICEHACHFIGGACCHIGII@EFFHAGIEIGEHI
@5792723/1
gtttgcgtttcaatgcatcgataagacgaatggtaaagctgctaaaaaag
+5792723/1
@?@DDDDDFFHADG<9CDEHDHIII>GHEFDGDHDFH>FHBGHFGGIEHE
@1194862/1
attttagaaaaaaaccactaattctatgcaaagtatagcttgtaaaatta
+1194862/1
CCCFFFFFHHHHHJJJJJJJJJJJJJJIJJJJJHIJJJJJJJIJJJJJJJ
@4240224/1
cttgttggggttgggggtcttgtgtaatgggttgaggctgaacctcaggt
+4240224/1
BCCFDFFFHHCFHIJJJ@FHGEBFFIIIJJJFHIIJJJJJIJJHHHHHF?
@4240225/1
cttgttggggttgggggtcttgtgtaatgggttgaggctgaacctcaggt
+4240225/1
CCCFFFFFHHFHHJJJJDHIIIDHGIJHHJJFGIIIIIJJJJJHHHHHF7
@174643/1
aaacgctcgtggggagcgatgacgaataaagtatgtgttcaccaagagaa
+174643/1
BCCFFFFFHFHHHJGHDHHIJIJJJJJJJJIFHIJFHIJJJJJJJJJIHH
@174644/1
aaacgctcgtggggagcgatgacgaataaagtatgtgttcaccaagagaa
+174644/1
CC@FFFFFHHFHHGEHIIGIIIJJGHHHGJG=BGGHHHIIJJII?DGHCA
@174691/1
aaacgctgaaaaattccgtcggcaagaagttggccgatttgcagactctc
+174691/1
@@CFFFFFHHHHHIJJJJIJJJJJJJJJIHGIJJJJIJIJJJJJJJIJIJ
@4241915/1
cttgtttatttccctttttgtggagaggtactatgtgtgtttggct
+4241915/1
@@CDDFFDHHHDHIEGIIIB:AFAE9CG:EGGFEGCF?CCGGEHGE
@4241916/1
cttgtttatttccctttttgtggagaggtactatgtgtgtttggct
+4241916/1
@CCFDEFBFHHDHJGIIJIECEHCGEHIBGIIGIGFGFFFHIJJII
@4241917/1
cttgtttatttccctttttgtggagaggtactatgtgtgtttggct
+4241917/1
B@CFDFFFHHHHHJHIJJJIFHIHIHIJ?FGHIIJFIFGHJJIJII
@6811923/1
tttttcactcaaccatagctttctcagcgtgtttaatttcgttccattta
+6811923/1
CCCFFFFFHHHHHJJJJJJJJJIJJJJJJGHGHIBGEIJCEFHGIEGIIE
@2187489/1
cccaaaacatgaccatgatgcactcggccggaccgattcagcccccacca
+2187489/1
@@CDFDFDDHFFHIIIGGHHIJGIIG=CFGHHHGAGGHIGGIGGFHFFFD
@2187490/1
cccaaaacatgaccatgatgcactcggccggaccgattcagcccccacca
+2187490/1
CCCFFFFFHHHHHJJJJJJJJJJJJJJJJJIJJJJIJJJIJJJIHHFFFD
@1197137/1
attttataaagttggccatcgtttggtaggcagattcctccgtgttcgaa
+1197137/1
CCCFFFFFHHHFHJIIJHIIIHIJJJGEHGGIIHIIIJJJJJHIIIJIJG
@6812508/1
tttttccattatctagtgcgctagaccatgatcggaaatttatgttacta
+6812508/1
BCBFFEFFHHHHHJJJIIJIJIJJIIJJJJIIJJJHIIJJJJIJHIIJJJ
@6812629/1
tttttccgaaaaaatatcgcaatagctcaaaagggaacaatttttgtcga
+6812629/1
CCCFFFFFHHHHHIJJJJJJJJJJJJJJJJJJJJIJJIJIIJJJJJIJJI
@654532/1
agcacttgttgatcaacatggatcttacattaccaatcatacaagcttct
+654532/1
?;1=ADDDCFDHDHEGBAFHE3C?FHIIEHIIICHEGGIGCHGGCACGFG
@6813193/1
tttttcggaaaaaagtgagtttaggatatcttacgttctggcaacatcga
+6813193/1
CCCFFFFFHHHHHJJFGIJHIJJJJJIJJJJIJIJIFIJJJJJJJJJIJI
@5796037/1
gtttggaggagttgtactagtttgtgtaattgaagttcgtattatttcct
+5796037/1
C@CFFFFFHHHHHIIJJJIJIJJJHHHIJIJJJJJJJJJJJJJJJJJJJJ
@3736592/1
ctgcgggacatgcacatctcttggagccagccaatgggattgcccatcac
+3736592/1
@<=DDDDDAHHFHEHIIGEHGGACGADGGEHIGIEIIIGEFA@GIIGGGI
@3736593/1
ctgcgggacatgcacatctcttggagccagccaatgggattgcccatcac
+3736593/1
CCBFFFFDHHHHHJJJJJJJIJDGIIIJJJIJIJJJIGIJJHIJIJHIJG
@3736594/1
ctgcgggacatgcacatctcttggagccagccaatgggattgcccatcac
+3736594/1
CCCFFFFDHHHHGIIGJIIHIJJJIJHIJJJJJJIJJJJJJJJJJIJJJJ
@3736595/1
ctgcgggacatgcacatctcttggagccagccaatgggattgcccatcac
+3736595/1
CCCFFFFFHHHHGJJIJJJJJEIJIJJJIJIIJJJGIGIJJIJJIJJJJJ
@3736741/1
ctgcggtacacttggcaatacggtaattgcgtccaatccctttaaacaaa
+3736741/1
CCCFFFDFHHHHHIJJJJJIJJJHHIJJJJJJJJJJJJJJGIIIJJJJJJ
@5797186/1
gtttggcgtctttcttcgatcttccggttccggtggccaccagatcgttg
+5797186/1
=@1AADDFCFHHHIIGIIFHIGIIIIIDHGIIIFHIIIIIIGIIIEFCGH
@5797296/1
gtttggctagattctgtttgacattcgaaaagtaaacgtcagtttgcgtt
+5797296/1
@@@DFFFFFGBHHIJJJJJJIIJJJJJJJIIIEGIJIJDHIG?HIIIJII
@5797297/1
gtttggctagattctgtttgacattcgaaaagtaaacgtcagtttgcgtt
+5797297/1
CCCFFFFFHGHHHJJJIJJIIIJJJJJJJJJJGHIIJJIHIJHIJJJJGI
@5797298/1
gtttggctagattctgtttgacattcgaaaagtaaacgtcagtttgcgtt
+5797298/1
CCCFFFFFHHDHHIJIGIIEHIJJJJJIJJJIGFIIIJGHIJHIJIJJFI
@1710511/1
cacgacgaatgatgtgataaatatacctgcacacacgcatttttaaattt
+1710511/1
CCCFFFFFHHHHHIFHGIJJIJJJJJJIJIJJJJJJJJJJJJJJJJIIJJ
@3258288/1
ctcaaatgtagcgtactctgagccaggaaatgctgacgtagggttcaggt
+3258288/1
@@@FFFFFFHBDHIBFHIIIGIICGGAGGI@<FDHEIGGGHIIIIIIGEG
@3258289/1
ctcaaatgtagcgtactctgagccaggaaatgctgacgtagggttcaggt
+3258289/1
CCCFFFFFHHHHHIHJJJIJJJJIJJJJJJJHIJJJIJHIJIIFGIJJJI
@4750296/1
gcaccttttggcttaataaaaatcctatttttggttaatcctttaaccct
+4750296/1
CCCFFFFFHHHHHJJJJJJJJJJIJJJJJJJJJJIJJJJJJJJJJJJJJJ
@4750319/1
gcacctttttgctgcccttgtgtgggaccagtctgttgtgtgggaccagt
+4750319/1
@CCFFFFFHHHHHJJJJJJJIJHGIJGGJIJ<DHIIJJJJIJIIJJIJJI
@7317002/1
aatttcaacacatgacaagcgatggtgaactgcctttcgtgtggtagtcc
+7317002/1
11:BDBDDHHHHHJGIJJJJJEHIIIIGGIIJJJJIHIDHIHHHGHIIGI
@1711692/1
cacgagaatttgaaaagcgagcttcatgatcccctgaaaaatatatcttg
+1711692/1
CCCFFFFFHHHHHIJJJIJJJIJJJJJJIJJJJJJJGJGIJJJJJIJJJJ
@1711693/1
cacgagaatttgaaaagcgagcttcatgatcccctgaagaatatatcttg
+1711693/1
?=@DD<DD?<C>CGADEF@;C6:<<CGF9F@91:9?;?BGGGGE8DE<BF
@1711694/1
cacgagaatttgaaaagcgagcttcatgatcccctgaagaatatatcttg
+1711694/1
@@?DDDD>FDDHBHGGGGGEHEHJIJIJHEHIGIFICFFADGGGCDHIJE
@1711695/1
cacgagaatttgaaaagcgagcttcatgatcccctgaagaatatatcttg
+1711695/1
CCCFFFFFHHHHHJJJJJJFIIIJJJJJJJJJJJJJJJIJIIJJJJJJJJ
@4751789/1
gcacggaccacttcacggaaatctaccgacagagaggttatccttggggg
+4751789/1
=BBDDDFFHHHHHJJJJJJJIJJJJJJJJJJJJJJJJGIIIJJJJJJJJH
@5260885/1
gtaatataaccttagatttcgaggcaaattgattgatttgcccagcacaa
+5260885/1
CCCFFFFFHHHHHJJIIJIJIJIIIJJIJIJGGIIJIJJJIIIIIJJJJI
@6297595/1
tgctgttgtctcgctccaggttgctgttgtggaggagcgggctgctgttg
+6297595/1
@CCFFFFFHHHFFIIFGFGG3CFGHEHHDCGIFGI=FDFHI<;EA@D=>?
@6297596/1
tgctgttgtctcgctccaggttgctgttgtggaggagcgggctgctgttg
+6297596/1
CCCFFFFFHGGHFIEGIFHJBHHHGJIIGFEHEHJDH?HGIEAGEGG;?=
@2723549/1
cgatctctgatagtagatggtaactgttcaaattcctcttcctcacgagg
+2723549/1
@@@DFFDFHFFHHJJIIIIJDHHIIIJJJIJIIIIIJIJJJJJJJJJJIG
@2723839/1
cgatcttccggttccggtggccaccagatcgttgttaaggaacacgcggt
+2723839/1
@C@FFDFFHDFCFIJBG<EHIJDHJGGIHIJGGIHJJJDGGIFGIIIGH:
@176809/1
aaacgttaaattttaaaagcctctta
+176809/1
@@@DDDDDHHFHFGHBGGE9C:FF?F
@176812/1
aaacgttaaattttaaaagcctcttaaatttaaccgaaatatagaataca
+176812/1
@CCFBABDFFHFHIHGIIEIIEHIIEHIIIIIIIGGGGFGIEFGGGIGHI
@176813/1
aaacgttaaattttaaaagcctcttaaatttaaccgaaatatagaataca
+176813/1
BBCFFFFFHHHHHJJJJJJJJJJJJJJJJJJJJJIIJJJJJJJJJJJJJJ
@657288/1
agcagctttaatgcattgtatgcagcatcatgtttactaatctgcttgag
+657288/1
CCCFFFFFHHHHHJJJJJJJJJJJJIJJIJJJJJJJJIJJJJJJJJJJII
@2725212/1
cgatgacaaagtgatgggcaatcccattggctggctccaagagatgtgca
+2725212/1
@CCFFFFFHHHFHJJJJIIIJGIJIGGHIIJGJJGBFGGGGGDB>G@FHC
@2725213/1
cgatgacaaagtgatgggcaatcccattggctggctccaagagatgtgca
+2725213/1
CCCFFFFFHHHDHHGIJJIHIHIJJGJJJJFJJJAFHHBDDBFGHGDHCI
@2725214/1
cgatgacaaagtgatgggcaatcccattggctggctccaagagatgtgca
+2725214/1
CCCFFFFFHHHFFIJIIJJIJJJJJIJJJJJJJJGCHICHIDHGHIBHII
@2725598/1
cgatgacgaataaagtatgtgttcaccaagagaagaaagctatacagtag
+2725598/1
???=BDEF?HHHGJIHIJIHHHJJJJJJJJJJJJJJJJJJGIJJJJIDIG
@2725599/1
cgatgacgaataaagtatgtgttcaccaagagaagaaagctatacagtag
+2725599/1
CCCFFFFFHHHHHJJEHIJFHHIJJJJJJJJJJIJJJJJJIIJJJJJHGH
@1712233/1
cacgagccaatcttccgctaccgcgtg
+1712233/1
@@C=D::DB;FHFG@EEH1<CD<??::
@1712234/1
cacgagccaatcttccgctaccgcgtgttccttaacaacgatctggtggc
+1712234/1
@@@DFFFFFHGGGGHIGI8GBG8CEAAGHHIIIIJGGJ@6BGH@=A=E==
@1712235/1
cacgagccaatcttccgctaccgcgtgttccttaacaacgatctggtggc
+1712235/1
CCCFFFFFHHHHHIHIBEEHHH<FEDGFGGHDHFHDHIIGEEHGGGEGIH
@6813430/1
tttttctaaaatcaatttacatattatttttgacttgaataaatttttaa
+6813430/1
CCCFFADDHHHDDGIGIIEGGBFHHIIIIIIGDHHIEGIIGHIBGEHGEG
@7318822/1
aatttgcaaaattttgacatttttttctttcctttatgtccacaaattat
+7318822/1
CCCFFFFFHHHHHJJJJJJJJJJJJJJJJJJJJJJJJJJJJJIIJJIJJI
@1202321/1
attttattgaaaaattagtaaaacataatggttttcgcgcgtaaagtgac
+1202321/1
CCCFFFFFHHHHHJJJJJIJJJJJJJJJJJJHHJJJJJJIJIJJJJHIJJ
@1202322/1
attttattgaaaaattagtaaaacataatggttttcgcgcgtaaagtgac
+1202322/1
CCCFFFFFHHHHHJJJJJJJJJIJIIJJJJJHHIIJJIJJJJJJJJFHII
@5261821/1
gtaatattcctccatagttcttacatccttgtttattt
+5261821/1
=1:B;DDD4C<DFF4E32AE?C:?A<FGEH4ACF<?FG
@5261822/1
gtaatattcctccatagttcttacatccttgtttatttccctttttgtgg
+5261822/1
=1?ADEFFFFDDHIIIGFIDFHIIIIHGHIIIIIIIIIIGCGHIIIEGGC
@5261823/1
gtaatattcctccatagttcttacatccttgtttatttccctttttgtgg
+5261823/1
@@CFFDDFHHHGDEHIJJJGII:EEHIGGIIHHH9FHI<HHGIJJIDFGG
@5261824/1
gtaatattcctccatagttcttacatccttgtttatttccctttttgtgg
+5261824/1
CCCFFFFFHHHHHJJJJJJJJJJJJJJJJJJJJJJJJJJJJJJJJJJGIH
@5261825/1
gtaatattcctccatagttcttacatccttgtttttccctttttgtggag
+5261825/1
@@CFFFFFHHDDHHGEGGJDHIEIIIIJIJEDHIIJGIHEHIJJGFGHHI
@7319720/1
aatttgtgtaattgaagttcgtattatttcctcgaaatcaataatgcaat
+7319720/1
@@@FFFFFFFDFHIJJIHHIGJJDHIIJJIGIJIJJIJJIJJJJIEHIJI
@7319721/1
aatttgtgtaattgaagttcgtattatttcctcgaaatcaataatgcaat
+7319721/1
CCCFFFFFHHHHHJIJJIJJJHIIIIJJJJEIIFIJIJEHJIJJGI>GIH
@4753847/1
gcactatataaaaaattacattcagtatcgatagataatattgatgatta
+4753847/1
<??7DDFFDFHHHIGBFHIGIIEAFEHHCDHGIGIIIIAHEG@HGBHI>F
@4754019/1
gcactattgacactaagaaatcacagagcccc
+4754019/1
@@@DDDADHDHBFH;EGGI@HBHCE4EB92<E
@4754020/1
gcactattgacactaagaaatcacagagccccg
+4754020/1
@@@DDDDAFFHHFIIIFHIH<CAGH4CACFEG>
@4754021/1
gcactattgacactaagaaatcacagagccccgggcccagatggcattca
+4754021/1
CCCFFFFFHHHHHJJIIJJJIJHHHEHGIJIJJHIIHIJIJIJJJGIGIJ
@3263362/1
ctcaaccatagctttctcagcgtgtttaatttcgttccatttatcaaggt
+3263362/1
CC@FFFFFDHHHGIIIIFGHGJFHFHG<CDHG<3?FFHBDGI>FB@G9D?
@3263363/1
ctcaaccatagctttctcagcgtgtttaatttctttcatttatcaaggtt
+3263363/1
CCCFFFFFHHHHHJJJJJJJJJFHAGHCGGGI<FHI@@FIIGHA>FFH9B
@7820974/1
attaaattggaagctgactacaagccaggtatcacatttatcgtggtcca
+7820974/1
CCCFFFFFGHHHHJJIIJJJIIJJJJJJJDFIIJJJJJIJJJIGIHHIIJ
@1713538/1
cacgagttcatctttgagggattttccatgttttcgcatcatcctct
+1713538/1
CCCFFFDFHHHHHJJJIJJJFHHJJJJJJJIJJJJJJJJJJJJJJJJ
@6816593/1
tttttgacttgaataaatttttaaatttaaaaatgcgtgtgtgcaggtat
+6816593/1
CCCFFDFFHHFGHIJJJIJJJJIJIJJJJJJJJJJJJGGGHGHIIJJGHI
@4247228/1
ctttaaacaaacctttcccaaatacttccacagtaactctaactctcctt
+4247228/1
@@@DDFFFGHHGHIIJJJJJJJGHHHGHHIJJHFIIIIIFIHBFGHIHIG
@4247229/1
ctttaaacaaacctttcccaaatacttccacagtaactctaactctcctt
+4247229/1
CCCFFFFFHGHHHJJJJJJJJJJIJJJJJJJJJHJHIJJJIHHHIIIIJJ
@2727129/1
cgatgatatgatatgtatttattatattgtgaaaagggagcatttatttg
+2727129/1
@@?DDDDFFF>FDHACEFII<EHDFCIIGEECHIIGGI=GHGHIIHIIIB
@2727130/1
cgatgatatgatatgtatttattatattgtgaaaagggagcatttatttg
+2727130/1
@@@DDADAFHAFFA>EGHGIGHHAHEHHE<F<EDH@GE9EGIIEHDAHID
@2727131/1
cgatgatatgatatgtatttattatattgtgaaaagggagcatttatttg
+2727131/1
@@@DDDDFHFAFDHIEFHJIBHJIJIIJGHGHIJJGIJEIIJJIJIJJJD
@2727132/1
cgatgatatgatatgtatttattatattgtgaagagggagcatttatttg
+2727132/1
CCCFFDFFHHAHHGIHGHJIGHJEJIGGIFHHFHHIIIIGHJEIFDFHCD
@659241/1
agcatatcttatcatgtttcttgtctgtccttctgtcatttttctattaa
+659241/1
B@@FFDDFHHHHHJJJJJJJJJJIJJJJJJJIJIJIJJJJIIJJJIJJJG
@4754643/1
gcactggcaagtcaaagaagctagccaagagaatggcggctc
+4754643/1
@@?BDFFFHHHHHIIIIIIIIIIIIIIIIIIIIIIIIII?;@
@4754644/1
gcactggcaagtcaaagaagctagccaagaggatggcggctcacaagatg
+4754644/1
CCCFFFFFHHHHHJJJJJJIJIJJJJJJJJJJJJJJIJJIJJJIJJIJIG
@6299379/1
tgcttgtgttcttggccaacctggaggcatggcaaatgggggtatcttaa
+6299379/1
B@CDFFDFHBHHHEIIJJJJJIGJJJJIIBHGIIJJIJFHGG7BGGGJJI
@5263786/1
gtaatcttagtgtctttcagtcccgaataccgattctcagccgagctgcc
+5263786/1
@@@DDBDDHFDD<AEFDFFGEDHGDEEGGGHGBGCHGHC?<???DF<CCG
@7321869/1
aatttttaaatttaaaaatgcgtgtgtgcaggtatatttatcacatcatt
+7321869/1
B@BADDFFHHHGHJJJJJIIJJHHHHGGIGIIEGIHJJJJJJJJJFIGII
@1715508/1
cacgattcataaaagtaatataaccttagatttcgaggcaaattgattga
+1715508/1
BCCFDFFFHHHHHJJEHIIIJJJJJJJJJJJJJJJJIIJJJJJJJJJJJH
@1715509/1
cacgattcataaaagtaatataaccttagatttcgaggcaaattgattga
+1715509/1
CCCFFFFFGHHHHJJEHIJJJJJJJJJJJJJJIIIIGHIJJJJIIIIJJI
@1715510/1
cacgattcataaaagtaatataaccttagatttcgaggcaaattgattga
+1715510/1
CCCFFFFFHHHHHJJCFHJJJJJJJJJJJJJJJJJJJJIJJJJJJJJJJI
@4248656/1
ctttaaaggttttcacggccggtgggtcatttataccgttaaccttataa
+4248656/1
CCCFFFFFHCFHHJJJJJJJJJ8CGI8BGHIJGGGHIJIIEIHIGIGIII
@7823859/1
attaagaaaggggcagacaacttcatgtacaaatacctcaccttacaaaa
+7823859/1
?B@4BDDFHHHHHJJJJJJJJJJJJIJIIJJJJJJJJJJJJJJJJJJJJJ
@6818780/1
tttttggtcatgattttgaggtactcgagggcatgatgagcagccgagcc
+6818780/1
?:BADDFDHGHHHJJJIJJIJFHHGIIHJGEGIIJJIJJIIIJJJIIJJJ
@3741412/1
ctgctacggaacaggcaaaactccgaaggaagccaagggctcggctgctc
+3741412/1
CCCFFFFFHHHHHJJIJJJJIJJJJJJJJJJJIIIHJIGIJIJJJIJHGF
@6819454/1
tttttgtatgcacaaaattcgttctacatatgaaacatgtcagttatata
+6819454/1
CCCFFDDDBFFFD@GIJGIGIFGHIJJIGGIIIJJJIIIHHJJHIIJJIG
@6819455/1
tttttgtatgcacaaaattcgttctacatatgaaacatgtcagttatata
+6819455/1
CCCFFFDFHHGHHJJJJJJIJHIJJJJJJJJJJJJJJJJGIJJIJJJJJJ
@1717309/1
cacgcatattacacatccatttatgcaggacttctatctagtttcccacg
+1717309/1
CCCFFFFFHHHHHJJJJJJJJJJJJJJJJJJJJJJJJJJJJJJJJJJJJJ
@181200/1
aaactccgaaggaagccaagggctcggctgctcatcatgccctcgagtac
+181200/1
CCCFFFFFHHHHGJIJJJJIIGJJJJJJIJGGGHJGGIEIIHAGE@B=CE
@2195086/1
cccaacaacagcaaacgggtcgaaatgaacgtcaacaacaaagttcccca
+2195086/1
@@@DDDFDHFBDHGGIIG6EEHDHIFEIICABGEHHIHBCGGGCGAHHIG
@1717891/1
cacgcatttttaaatttaaaaatttattcaagtcaaaaataatatgtaaa
+1717891/1
@@@DFFFFHHHHHJJIIJJJJIJIGGJGHGIIIIIJIJJJJJIJIJJJJG
@1717892/1
cacgcatttttaaatttaaaaatttattcaagtcaaaaataatatgtaaa
+1717892/1
CCCFFFFFHHHHHJJJJJJJJGHJJJJIJIIIIDIJJJGIIJIGIIDHIG
@4757274/1
gcagaaccgattaagaaaggggcagacaacttcatgtacaaatacctcac
+4757274/1
CCCFFFFFHFFHHIJJIJIIJIJJJJIJJJJJJIJIIIJJJJIIJJJJJJ
@4757275/1
gcagaaccgattaagaaaggggcagacaacttcatgtacaaatacctcac
+4757275/1
CCCFFFFFHHADFIGHIIJJGGGJIJHGIIGGHIG@GHGIHGIIIIIIIF
@2729811/1
cgatggagaattttttgattcagtgctgattctgcacacattcgatctct
+2729811/1
@@@FFFDDHHFHFIJIGEHIIGJHGIIGEHIBF@DGHIDIJJIJJHIHII
@5804079/1
gtttgtgctgggcaaatcaatcaatttgcctcgaaatctaaggttatatt
+5804079/1
CCCFFFFFHHHHHIJJJJJJJJJJJJJJJJJJJJJIJJJJJJJJJJAHII
@2195610/1
cccaaccaagccataaatagaagtgctccccgcggtccacactctattaa
+2195610/1
CCCFFFFFHHHHHJJJJJJJJJJIJJJJJJJJJIJIIJJJJJJJJIJJJJ
@5267387/1
gtaattctggtttctctatagttttgtcatacgtttttgaggcagcaaat
+5267387/1
:11ADDFFHHHHHJJJJJJIJHHJJJJJIJJJJIJJJJJHGJJJIIJJJJ
@5267388/1
gtaattctggtttctctatagttttgtcatacgtttttgaggcagcaaat
+5267388/1
CCCFFFFDFHFFHGIGIGHGHEJIJGHHIIEIJHIIJJI=GHIJJIJIJI
@2730762/1
cgatggtgaactgcctttcgtgtggtagtccctcttcgtg
+2730762/1
CCCFFFDEHHHHHJJIJJIIFG<FGCHG@GIIEGEHGGD?
@660522/1
agcatttatttgatgcaaagtatagaggttgtacccaaacttttcggggt
+660522/1
CCCFFFFFHHHHHJJJJJJJHHJJJJJJGJIHIJJJJJIJIJJJJJJJJ?
@660981/1
agccaaacacacatagtacctctccacaaaaagggaaataaacaaggatg
+660981/1
CCCFFFFFHHHHHJJJGHIIJJJJJJJJJJJJJJJJJJIIJJJIJJIJJJ
@5269317/1
gtaatttctctattattcgcatctttaaaggttttcacggccggtgggtc
+5269317/1
@?@FDFFFHHF?FIAFHDHGGGEHHIIEHHIFHIIIGGIIIIII@FBE5=
@661502/1
agccaagagaatggcggctcacaagatgtggcaatccttgcaggatttac
+661502/1
@@@DDDDDFHHHHIIIID8D94??BA399BFBCHCFH@D8BFDHAGHIID
@6820378/1
tttttgtcgagtcaaaagcgaagaatatttgaaaatttctaatattgcga
+6820378/1
CCCDFDFDFHAHFBHIIGG:<C@1F4?DHIAHGGICGGEHA@DEDHGF@A
@6820379/1
tttttgtcgagtcaaaagcgaagaatatttgaaaatttctaatattgcga
+6820379/1
CCCFFFDFDHHFHIJJJIBBGGGGIGGGJJIIJJIIJJIJGIIGJJGIJI
@6820380/1
tttttgtcgagtcaaaagcgaagaatatttgaaaatttctaatattgcga
+6820380/1
CCCFFFFFHHHFHIJJJIIIIIGGIJJJJJIJJJJJJJJJIJJJJJIJJJ
@6820382/1
tttttgtcgagttattgatttcgaggaataatacgaacttccatagattc
+6820382/1
CCCFFFDFHHHHHIIJJIIIJIIJJJIJIJJIJJJJJJJJJJJJJIJJJJ
@661999/1
agccaatcttccgctaccgcgtgttccttaacaacgatctggtggccacc
+661999/1
???DDDDDFFDD:C@@EI:CC18:C?D<B?D<DDD0??DB4B8;CCC3AC
@6821273/1
tttttgttgccgtgtgcccttgagaaatttgctgcctcaaaaacgtatga
+6821273/1
@@@DDDDDDFFDFF:C?FG<F92A:EG<GG9B@<?F<BFFIIIE@?F??F
@182688/1
aaactgggcagctcggctgagaatcggtattcgggactgaaagacactaa
+182688/1
CCCFFFFFGHHHHJJJJJJIJGIJJJJHIJJJJIJGIIJIIIIIJIJJJJ
@5806185/1
gtttgttgattcttgatacggcgtttaaaggcaaagcctggacagcatcc
+5806185/1
C@@FFFFFHDHGHJJGIGIIIGIGGIJJJIIGJJJIJJDIIJJJJGJIJJ
@183278/1
aaactgttaaaaaacctgctgaatgtgcgccaattgagttttcgagcatt
+183278/1
CC@FFFFFHHHGHJJIIGIIJGIIIHIIJJJIIGIJIIFGGGIIJJJJJJ
@183279/1
aaactgttaaaaaacctgctgaatgtgcgccaattgagttttcgagcatt
+183279/1
CCCFFFFFGHHHHIIIJJIJIJJIJJFFGIIJIIHIIHBFGGHIJJJGHI
@662084/1
agccaatgggattgcccatcactttgtcatcgaacgatgtcaccacctga
+662084/1
CCCFFFFFHHHHHJJJJJJJIJJJJJJJJJJJJJJJJJJHJIJJJJJJJG
@1719454/1
cacgcggtagcggaagattggctcg
+1719454/1
CCCFFFFDHHHHHHIJIJJJJJJI:
@3267829/1
ctcaagaaatggcctccatgccgagcaagactcccgtcagcgtcctccag
+3267829/1
@@@FDDBEFHDHHHJGGEHAGGEHHGIDHIJJJIGDHGIJIGFHFGIIII
@3267830/1
ctcaagaaatggcctccatgccgagcaagactcccgtcagcgtcctccag
+3267830/1
CCCFFFFFHGHHHJJJJGIJJJIJJJIIIJJIJJJJGIJIIJJJHGIIGH
@7327508/1
acaaaatctacttcaagtgggcagaagttttttccataagccagtcggag
+7327508/1
@@@:BDDEHHDFDGIHHHCGJJGIJGIAFIHGEHGHGII>@FGEHIIIEB
@663854/1
agcccatccacctgctcctcaacataccagtatgcaacagaacaattcaa
+663854/1
CCCFFFFFHHHHHIJJJJIJGGHIIIJJIIHIIJJIIJJIJJJIIIJJJJ
@7328727/1
acaaactccaccacaggaacctcaagcttggggtaaaccgcaagtttcac
+7328727/1
CCCFFFFFHHHHHJJJJIIJJJJJJJJJIJJJJ?DFGIJGIJIJCHIJJJ
@7329256/1
acaaaggcaacaagctgcaaaacataaaggagatcctgtaacacaaagtt
+7329256/1
@@CFFFFFGHHHHIJIJJJIJJJJJGIHIHHHGIIJJJIIJJIGIJHIDH
@7329562/1
acaaagtgatgggcaatcccattggctggctccaagagatgtgcatgtcc
+7329562/1
CCCFFFDEHHHGHJIJJJJJJJJJIJJIJIGIJGIFDE@<F@BFGGIGEH
@3270004/1
ctcaagcgctggtaacgctttatcgggttctgctaagtggtaagtagaag
+3270004/1
CC@FFFFFHHHHHJJIIJGIJJJJJJJJGHIJIJGIJFGIIJJJGIIJJJ
@4252465/1
ctttaacgaaatgtcaagagcataaagtatgtctagaacgattttacctt
+4252465/1
CCCFFFFFHHHGHHIIJJJJIJJJJJJHHIJJIIIIJJJIIJIJJJIJJI
@4252466/1
ctttaacgaaatgtcaagagcataaagtatgtctagaacgattttacctt
+4252466/1
CCCFFFFFHHHHGHIJJIIJIIJJJJJHIJJIIJJIJJIJIIIJJJEHJJ
@2197489/1
cccaacttggtaatcttagtgtctttcagtcccgaataccgattctcagc
+2197489/1
CCCFFFFFHHFHHJJJJJJGHIHGJJJJIJJJJJJJJJJJJIJJJJJJJJ
@5807022/1
gtttgtttcagaacaaaccgggaaaagtattatgagaatatgaaatttaa
+5807022/1
?:=DDBDB:DFDF;2CBFFIFDD?C@9CFGGBABD<<??DGCC8B@FIBF
@5807023/1
gtttgtttcagaacaaaccgggaaaagtattatgagaatatgaaatttaa
+5807023/1
@@@FDDFFFHHFHGHJJIJGHJ@FHIG?DFIGGIEGHIGGHIJJJIEHHI
@7829225/1
attaattataatcatcaatattatctatcgatactgaatgtaatttttta
+7829225/1
CCCFFFFFHHFHGGGGHJIJJJGIGGIJIGIHJJIIJEIIHIIGIIIIIE
@7829226/1
attaattataatcatcaatattatctatcgatactgaatgtaatttttta
+7829226/1
CCCFFFFFHHHHHJJJJJJJJJJJJJJJJJIJJIJJJJJJJJIIIJJJJI
@5807494/1
gtttgtttgtatttcttcaactggtgtaactttactttcttcttgtttta
+5807494/1
C@@FFEFFGDFFHJIIJEEHIIEIEFGHIJJJJHIJJJJJJIIIIIJIJI
@3270503/1
ctcaagcttggggtcaaccacaggtttcacaacaacaacctggaacg
+3270503/1
CC@FFFFFHHHHHGGHIJJIJJJJFHJJJJJJJJJJJIJJJIJJJJJ
@3270504/1
ctcaagcttggggtcaaccacaggtttcacaacaacaacctggaacg
+3270504/1
CCCFFFFFHHHHHHIIJJJJJJIJHIIIIJIJJIJJJJJJJJJJJJJ
@2733780/1
cgattatacgaaagatctagaaaactacagatatataaaatcaagagtaa
+2733780/1
@@@?DDFDDFHHHH9FHIGGHGIHECHGHGIIIGHDGHEFHIIGGGC9BG
@3271026/1
ctcaagggcacacggcaacaaaaag
+3271026/1
@@@;DA?A7FHHFEHGAEEC@EFIG
@3271028/1
ctcaagggcacacggcaacaaaaagtgataatggatacaaatttgactac
+3271028/1
@?=DDDDDHHHHHGIJJIJJIGJJJFGHGGIJJJJIIIJJIJJJJEHGIJ
@3271029/1
ctcaagggcacacggcaacaaaaagtgataatggatacaaatttgactac
+3271029/1
@BCFFFFFGHGHHIIIIJJJJJJJJFHIIJJJJJJJJJJJJIIJIGJIII
@3271030/1
ctcaagggcacacggcaacaaaaagtgataatggatacaaatttgactac
+3271030/1
CCCFFFFFHHHHGJJJJJJJJJJJJCFHIJJJJJJIIJJJJJJJJJJJJI
@3271031/1
ctcaagggcacacggcaacaaaaagtgataatggatacaaatttgactac
+3271031/1
CCCFFFFFHHHHHJJJJIJJJJJJJDGIJJJJJIJJIJJJJJJJJJJJJJ
@3271032/1
ctcaagggcacacggcaacaaaaagtgataatggatacaaatttgactac
+3271032/1
CCCFFFFFHHHHHJJJJJJJJJJJJFHIJJJJJJJJJJJJJJJJJIJJJJ
@6824451/1
ttttttctttcctttatgtccacaaattatgtcaaattttgacatttatg
+6824451/1
@@@DDD?DFF>D?FG<E:CCF<CAFGBFEFBFGCGFD?GG>BGFEFFDFB
@1209363/1
attttattttgtaaggtgaggtatttgtacatgaagttgtctgccccttt
+1209363/1
CCCFFFFFHGHFHIJJCGGIJCFHIIJJJJJJJJJJJJJJJJJJJJIJJE
@1209364/1
attttattttgtaaggtgaggtatttgtacatgaagttgtctgccccttt
+1209364/1
CCCFFFFFHHHFHIJJEHIJJAFHJJJJJJJJJJIJJJJJJJJJJJJIIF
@1209365/1
attttattttgtaaggtgaggtatttgtacatgaagttgtctgccccttt
+1209365/1
CCCFFFFFHHHHHJJJCGGHICFHHJJIJJIIIJIJIIJHIIJJJJJJIF
@7330240/1
acaaattatgtcaaattttgacatttatgtaacatgtgtgcttaagtggc
+7330240/1
CCCFFFFFHHGHHJJJJJJJJJJJJJJJJIIJJJJJIIIJIJJJJJHJIJ
@7330620/1
acaaatttgactactgtatagctttcttctcttggtgaacacatacttta
+7330620/1
CCCFFFFFHGHHHJJJGIJJIJJJJJJJJJJJJJJHIJJJJJJJJJJJJJ
@2734938/1
cgattcagcccccaccaagggaagggggcggcccccatcccaacagaagg
+2734938/1
@@@FFFDADDHHHIJJGGJGIEGEEHGIIJFDBDDDDCCBDCC?BDDDDD
@2734956/1
cgattcataaaagtaatataaccttagatttcgaggcaaattgattgatt
+2734956/1
@@@DDDFDHHHHB<CGBH@IIHIIIIGIEHIICGGGIGGIFGCFEHCBDH
@2734957/1
cgattcataaaagtaatataaccttagatttcgaggcaaattgattgatt
+2734957/1
BCCFFFFFHHHHGEHIGGGJJGIJJJJJJJJJJJJJJJJJJJJIJJIIJJ
@2734958/1
cgattcataaaagtaatataaccttagatttcgaggcaaattgattgatt
+2734958/1
CC@DFDFFBHDDH<FFHHIIIIIIFHGGHHIGEHGIHGG>DHHB>FHIII
@1721616/1
cacggaaacaagttgagaaatcctttagttttccttttttattcggtata
+1721616/1
@@@DBDFFHHFFHIIIGGIIJIJGIIE@?EGIIJGIJIIJJJIIJIGIJI
@7331063/1
acaacagcaagctcctccgcaacagcaacctggagcgagacaacatcacc
+7331063/1
CCCFFFFFHHHHHJIJGIIIIIEGDHGEHGHIBFEDFEF6;C=6@@F4CG
@2735273/1
cgattcgataggtgctttgtctggttaactttagtgggaaggtttaggta
+2735273/1
@@@DDDDDDHDHAGGGIIAHGEGHCHHIIIIIGGEFHIIIFG9BFGEI9D
@2735544/1
cgattctcagccgagctgcccagtttagtggccaactcttcgtcactcgc
+2735544/1
@@CFFFFFFDDHAHIIGIIIGFG@GHGIHEEHIEIIICBGHHFGHIGHII
@7331785/1
acaacctctatactttgcatcaaataaatgctcccttttcacaatataat
+7331785/1
CCCFFFFFHHHHHJJJJJJJJJJJJJJJJIJJIJJJJJJJJJJJIJJJJJ
@3273984/1
ctcaatacaatccccacattccaccccaatctagccactcttatacgcag
+3273984/1
BBCFFFFFHHHHHJJIJIJJIJEHIJJJJJJJJJIJGJJJJJJJJJIJJI
@2736077/1
cgattgataaaatccgtgatacatttccatgccttctcctaagtcgataa
+2736077/1
@@@FFFDFFHHHFIJGCGGGHGHIIJIJGGIGJGGHGIIHGHIFGGIIIJ
@6304988/1
tggaacacgaagagggactaccacacgaaaggcagttcaccatcgcttgt
+6304988/1
CCCFFFFFHHHHGJJIIJJJJIIIJJJJJJJGHIJIIJJJJJIJJJJJJE
@6304989/1
tggaacacgaagagggactaccacacgaaaggcagttcaccatcgcttgt
+6304989/1
CCCFFFFFHHHHHJJJJJJJJJIJJJJJJJJJFIIHIJIJJJJJJIJJJJ
@666747/1
agcgaacaatccttcgaggtaacctacgtggacatcgaagaaaaaaacat
+666747/1
@@CFFFFFHHFHHJIJJJJ@GHJIJJIJFHIIJIHJJJJJJIJJIJJJGG
@5272865/1
gtaattttttatatagtgccccgatgatatgatatgtatttattatattg
+5272865/1
@@@FDFFFHHBHFGIGEHHHII@:??<B@FCE>CDABEFHHAFHEGCDH4
@7333692/1
acaagcaatgtcaaagagaaggatagcaactaattttacaagctatactt
+7333692/1
CCCFFFFFHHHHHJJJIIGGIJIIIJJJIJIIIJJJJCIJJJJJJJJJJJ
@2198881/1
cccaaggataacctctctgtcggtagatttccgtgaagtggtccgtgccc
+2198881/1
@@@DDDDDFHD?FBFHEFHBHGA<2@?CFGHFFDDGEB?DGGGHD;B@FG
@7334190/1
acaaggtacaatactttgttggtttcgccactccctgtatactggcgtgg
+7334190/1
@C@FDFDDFHD?FHEFGIHIJIJBFHIJFEGIJJJEHFHGIIJGFHHH<A
@7334346/1
acaaggttttcaatagggcattctaacatgtcaaaattaaatcaatatgg
+7334346/1
CCCFFFBDHHHHHJJJJJIJJJJJJJJJJJJJJJJJJJJJJJJJJJJJIH
@3747242/1
ctgctgaatgtgcgccaattgagttttcgagcattttccggaaaaga
+3747242/1
@@@DDFBDH>CFHGIIIIIIIHIHGGGIGIGIDHHIIEGIIIGIIII
@3747243/1
ctgctgaatgtgcgccaattgagttttcgagcattttccggaaaaga
+3747243/1
@@CFFFFDHHFFDHIJIJJJGEHEHIIGIGJBHGFHIGJJGHIIIJI
@3747244/1
ctgctgaatgtgcgccaattgagttttcgagcattttccggaaaaga
+3747244/1
CCCFFFFFHHFFFIJJJIIIIHIIJJIIJJIIJJJJIIGIBHIJIGI
@2736513/1
cgattggtcaatgttttttcttcgatgtccacgtaggttacctcgaagga
+2736513/1
@@?DDDDBFFHDHIIIIII?FH?FGHGIIIGIIGGIIEHHGHGGIGIEH>
@2736514/1
cgattggtcaatgttttttcttcgatgtccacgtaggttacctcgaagga
+2736514/1
@@?DFFFDHDHHHHIJJJJFHIFHGJJHIJIJJHIJJGHJJJJICHIJJI
@186666/1
aaacttttttcgggtttggaaaaaatttcaaattgttcaggtaaaatctt
+186666/1
CCCFFFFFHHHHHJEHIIJIJJJJIJJJJJJJJJIIJJJIJHIJJJJJJJ
@186667/1
aaacttttttcgggtttggaaaaatttcaaattgttcaggtaaaatcttg
+186667/1
@CCDFEFFHHHFGIHHHEI9EFFIIEGGIEGHIIIIC<BDHHIJIF<?BC
@186706/1
aaactttttttcgggtttggaaaaaatttcaaattgttcaggtaaaatct
+186706/1
@@@DADFFHGHHGIICGBHJJJIIIBHGIEHGFFHGGHIEHCCAFEGIJJ
@6306981/1
tggaagctgactacaagccaggtatcacatttatcgtggtccagaagagg
+6306981/1
CCCFFFFFHHHHHJJJJJJIJJFHIJJJJJJJIJJJHIGIIJJJJJJJJJ
@5274433/1
gtacaactgtttacctgtgtatgataaataaacttttttcgggtttggaa
+5274433/1
BB@FFFFFHHHHHJJIJFGIHIJJJJJJJJJJJJJJJJJJJJIDGIJIIJ
@2738284/1
cgattttacctttgcgcgaaaagtgaccacaagcaatgtcaaagagaagg
+2738284/1
BB@ADDFFHHHHHJJJJIIJJIJHHIJJJJJGIIJJJJIJJJJJIJIJII
@1725772/1
cacggattttatcaatcggccattcgaggctggaagccacttttaaatgt
+1725772/1
CCCFFDFFHHHHHJJJIJJJJIJJJJIIIIJJJAF@BG>@DHIHFHIGHC
@1215477/1
attttctatgtcacatgttcactcggtgcaacagatccgtaagctatcca
+1215477/1
@CCFFFFFHHHHHJJJJGJIIJJJIJGHIIJJIJJJJIJGGHDCHIJJGG
@3748333/1
ctgctgcctatcctgaggcctacgctgttgttgtggtccacccctttgtt
+3748333/1
=@;BDBDDFHHBDEHH?;EFHHGHEIG@GFHIGBDABDEGGIEGA==<FE
@3748334/1
ctgctgcctatcctgaggcctacgctgttgttgtggtccacccctttgtt
+3748334/1
CCCFFFFFHHHHHJJIJJIIJJJJJJJIEGHIJFHJEGIJJJJIJJIIGI
@6827902/1
tttttttatttttcatcacagtgatgtttgtttcagaacaaaccgggaaa
+6827902/1
@CCFFFFAFHHHHECDFBFC@2CEGGDGHCDHIGGHIIGGIIIIBHI;AG
@670063/1
agcgctggtaacgctttatcgggttctgctaagtggtaagtagaaggtaa
+670063/1
CCCFFFFFFHHHHJJJJJJJJJJJJJJIJJJJJHHJHIIJIIIJJJJHII
@670131/1
agcgcttgaggaagtaacggcagcactattgacactaagaaatcacagag
+670131/1
@@@DADDD?FB<>FA4EFEFEGGD>FHECHB?94?DFD3?DFEE<BFGH;
@187457/1
aaagaaaatttgaaaagtatcatgagttttgtgattctccgaagagtatg
+187457/1
CCCFFFFFHHHGHJJJIEHJJJJJJJHJJJJHHIJJJJJJIJJJJJHGII
@187458/1
aaagaaaatttgaaaagtatcatgagttttgtgattctccgaatagtatg
+187458/1
CCCFFFFFHHHHHJJJJGJJJJJJJJHIJJJHIIJIJJJJJJJJJJIIJJ
@188082/1
aaagaaacgatatagattggggcgttttgaggagcaaggttgctgcgcaa
+188082/1
C@CFFFFFG@FDHJIGJJJJDFIIIJJIJHCHGGGHIJJ=DGIFHDFFFD
@2201055/1
cccaatatcaaactacaggcagtgttaacgattatacgaaagatctagaa
+2201055/1
CCCFFFFFHHHHHJJJJJJIIJHIIJJJJJJIJIGHIIGIJGG>FIDBCH
@3749895/1
ctgctggttgcccaacttggtaatcttagtgtctttcagtcccgaatacc
+3749895/1
CCCFFFFDHHGHHJJJJIIJHIIJJJJJJIIIIJIIIIIIIJJJJJJJJJ
@3749896/1
ctgctggttgcccaacttggtaatcttagtgtctttcagtcccgaatacc
+3749896/1
CCCFFFFDHHHHHJJJJJJJFHJIJJJJJIHIJIJIIIJJJJJIIIJJJI
@3276785/1
ctcaatcgcaacagacatctacgaacgtctacagttatcctccagttcct
+3276785/1
CCCFFFFFHHHHHJJJJJJJJJJJJJJJJGGGGHIIGHIJIGIBBDHEFF
@1218552/1
attttcttgtatcacttattgcgtctttgctttggtcactttacgcgcga
+1218552/1
;@@DDDFFFHDFFIIACFGEDGH@FGIGIGHGHGE?FDHCHIIGEHEEGE
@1218553/1
attttcttgtatcacttattgcgtctttgctttggtcactttacgcgcga
+1218553/1
CCCFFFFFHFFHFGGGHHHJIGGFFGIJJJGIJGGDHGIIIJJJJIJJJB
@7337235/1
acacaattcaataggtacaagtataggattatccgatctagctga
+7337235/1
CC@FFFFFHHHGHHIEGHJJJEHGJJIJJJJJJJJJJJIJJJJJJ
@672042/1
agcgtcctccaggagttgctgagccgtcgcggcatcactcccaaatacga
+672042/1
@?@FFFFFHHHHHHIGIIHJGHJJJJEHIJJIJGGI@F@EHCDEHEEEBE
@4765580/1
gcagctatccactttgccagtggccgtctgctacggaacaggcaaaactc
+4765580/1
CCCFFFFFHHHHHJJHJJIJIJJJJJHIJIJJIJJJJJIJJJJIJJJGJJ
@189617/1
aaagaaagtgtgcacgatgcatttgtttattcagatttacagcaattccc
+189617/1
?@@FDFDFDHFDGIFGGGIGEHIJJJGIIJGIJJHIHJIGIGJJJJJJIJ
@189618/1
aaagaaagtgtgcacgatgcatttgtttattcagatttacagcaattccc
+189618/1
CCCFFFDFDF?FHIIJIIIIJJIIIHIIIIJIIIFIIEGIGJJJIIIIJJ
@2742876/1
cgcaaaggtaaaatcgttctagacatactttatgctcttgacatttcgtt
+2742876/1
??7??D?DFFFFH@CGFHHGGE@FFIFGBGGGGGHGGBF@F@FFDFFDGE
@2742877/1
cgcaaaggtaaaatcgttctagacatactttatgctcttgacatttcgtt
+2742877/1
CCCFFFFFDHHHHJHJIJJJJJIJJJJJJJJJJJJJJJJJJJJJJJJJJJ
@2742878/1
cgcaaaggtaaaatcgttctagacatactttatgctcttgacatttcgtt
+2742878/1
CCCFFFFFFHHHHJIJGIIJJJJJJJJJJJJJJJJJJJJJJJJJJJJJJJ
@2742879/1
cgcaaaggtaaaatcgttctagacatactttatgctcttgacatttcgtt
+2742879/1
CCCFFFFFFHHHHJJJHIIJJJJJJJIJJJJJJJJJIJJJJJJJJJJJIJ
@2742880/1
cgcaaaggtaaaatcgttctagacatactttatgctcttgacatttcgtt
+2742880/1
CCCFFFFFFHHHHJJJIJJJJJJJJJJIJJJJJJJJJJJJJJJJJJIJJJ
@2742881/1
cgcaaaggtaaaatcgttctagacatactttatgctcttgacatttcgtt
+2742881/1
CCCFFFFFHHHHHJGJIHIJJJJJIJGGIGJJJJGGIGIHIJJJJJJJIJ
@2742960/1
cgcaaagtaagacaacattgttgtagcttcgatttgggatcgttccagtc
+2742960/1
@@@FFFFADB??DBFGEGHCA<;AF<>ECHE=?<FGEB???DFG=>?FFD
@4767244/1
gcaggagatcgctagcgaacaatccttcgaggtaacctacgtggacatcg
+4767244/1
BCCFFFFFHHHHHJJJJJJIJJIJJJJJJJJJDGIJJJJJIBGHGIIJJJ
@5814109/1
gttttactaatttttcaataaagtacactttatttaagaacaggggagaa
+5814109/1
B@CFFFFFHHGHHJJJJJIJJJJIHJJJJJJJJJJJIJJJJJJIJJJJIJ
@5814110/1
gttttactaatttttcaataaagtacactttatttaagaacaggggagaa
+5814110/1
C@@FFFFFHHHHHJIGIJJIJJJJJIJIJJJJJJJJJJJJJJJIJJHIGI
@2744680/1
cgcaaatgtagaaggcagattgttaccctccacgggtaaatcctgcaagg
+2744680/1
@@@BDDDFCFFHHGHHGECDBHEDHEEFHIGIIIIIFHBGGGG@GD;F<@
@2744681/1
cgcaaatgtagaaggcagattgttaccctccacgggtaaatcctgcaagg
+2744681/1
@@@DFFFDFFFHHIJJGGHIJCHHGIJJJJJIIGGG0@FHBBG<3?9D8C
@2744682/1
cgcaaatgtagaaggcagattgttaccctccacgggtaaatcctgcaagg
+2744682/1
@@@FBDDDFBFFFGGGHIIIGDCFFACGGGGEHIHIFHEGFFHHIIIHFH
@2744683/1
cgcaaatgtagaaggcagattgttaccctccacgggtaaatcctgcaagg
+2744683/1
@@CFBFFFHDFFBAEHIBHGHGHGDFDHIIIIHGII0?DF@@<BFGGAE?
@2744684/1
cgcaaatgtagaaggcagattgttaccctccacgggtaaatcctgcaagg
+2744684/1
CCCFFFFFFFFHHIIIHHIJIJJIGHIJIJJJGIJHFHHHEGHGJJIJJI
@2744685/1
cgcaaatgtagaaggcagattgttaccctccacgggtaaatcctgcaagg
+2744685/1
CCCFFFFFFFHHGJJIIGDIIJIIJIJJIJIGIIJJGIGIFIJJJJJJJJ
@2744686/1
cgcaaatgtagaaggcagattgttaccctccacgggtaaatcctgcaagg
+2744686/1
CCCFFFFFHHHHHJIJJJIIJIIIIJIJJJJJJJIJGEHIJJJJJJIJJJ
@2744687/1
cgcaaatgtagaaggcagattgttaccctccacgggtaaatcctgcaagg
+2744687/1
CCCFFFFFHHHHHJJJIIJJJJIJJJJJIJJJJJJJHHIJJJJJJJJJJI
@2744688/1
cgcaaatgtagaaggcagattgttaccctccacgggtaaatcctgcaagg
+2744688/1
CCCFFFFFHHHHHJJJJJJJJJIJJJJJJIJJJJJJFGIJIJJJJJJJJJ
@4768000/1
gcaggatttacccgtggagggtaacaatctgccttctacatttgcg
+4768000/1
CCCFFFFFHHHHHJIJJIJJJ?FHIJJJJIJJJJJJJJIJJJJJIJ
@4768001/1
gcaggatttacccgtggagggtaacaatctgccttctacatttgcgagtg
+4768001/1
CCCFFFFFHHGHHJHIIIJJJ1CFHHGIJJJJJIIJJJIIIJIGHGIGAG
@4768002/1
gcaggatttaccggtggagggtaacaatctgccttctacatttgcgagtg
+4768002/1
CCCFFFFFGGHHHJHGIHHII1CGHIHIJIJJJIGIEIGIJIIIIIJJGG
@6831740/1
aaaaaaaaaaataatagttcttcaagatatattcttcagggga
+6831740/1
@@@DDDDDHHD3DB?BBHFBH?BF?D@<B?<C==FD==FHIGA
@2745319/1
cgcaaattatgtcacataaatgtcaaaatgccacataatttgcaaaattt
+2745319/1
CC@FFFFFDFDHFI@GGGGHF>EGHIIIGFHGHGIGIIGIGHIIIIIIHI
@2745803/1
cgcaaattttgtttcatattttgaacgcgttgagtcaaaattatccccaa
+2745803/1
CCCFFFFFHHHHHJJJJJJJJJGIJJJJJIJJJIIJHBF??DHIGHJJJJ
@1220711/1
attttgacatttatgtgacataatttgcgacatttgacgtacggttcaag
+1220711/1
@@CFFFDEDBDFBHIEEGIHIIIJIIIJJIGJIJJIFGHBFHGIBDHHJG
@7339913/1
acacttttacttcagctacttgaaccgtacgtcaaatgtcgcaaattatg
+7339913/1
<@@BDDDDHDF:ABGG>EEFIGGFHGGAFGHCFGDCG@BFEHGIIICGFF
@6310975/1
tggacataaaggaaagaaaaaaatgtcaaaattttgcaaattatgtggca
+6310975/1
?@@?DDDDDDFHFFFHGGGCCHHGIIIIIIIGIGGGGGICHCDFGIIDHI
@6310976/1
tggacataaaggaaagaaaaaaatgtcaaaattttgcaagttatgtggca
+6310976/1
B@@DDFFFHGHHHIJJJJJJJJJIJGGIJIIJJJJJJJGHHIJJJIGIIH
@6311142/1
tggacatcaagaaatacttcacatctgttaaaggcaaatatgatgtaatc
+6311142/1
CCCFFFFFHHHHHJJJJJJJJJJJJJJJJJJJJJJJJJJJJJJJJJJJJJ
@6311227/1
tggacatcgaagaaaaaacattgaccaatcgccaccaatgcctggtgcag
+6311227/1
CCCFFFFFHGHHHJJJJJJJJJJJJJJJJJJJJJJJIJJIJJJIIHIJIG
@6311228/1
tggacatcgaagaaaaaacattgaccaatcgccaccaatgcttggtgcag
+6311228/1
@@@FFFFFHBBHHIIJIHICIIGIGGIJIIGHIJJDIJJGGGIGGHIIJJ
@6311229/1
tggacatcgaagaaaaaacattgaccaatcgccaccaatgcttggtgcag
+6311229/1
CC@FFFFFHFHHHJJJJJJIIHGIIIIIIJCFHHHGIIIBHIIJHHIJJG
@6311230/1
tggacatcgaagaaaaaacattgaccaatcgccaccaatgcttggtgcag
+6311230/1
CCCFFFFFHHHHHJJJJIIJJJGJIIJJIJAGIGIJJJIGHIJJJIJJJI
@6311533/1
tggacattcgagacataaacgaacagaggaaacctctaacagacagccaa
+6311533/1
CCCFFFFFHHHHHJJIJJJIGIJJJJIIIJJIJJJJJJJJJJJJJJJJJJ
@7341059/1
acagaatctagccaaacacacatagtacctctccacaaaaagggaaataa
+7341059/1
CC@FFFFFHHHGHJJJIIIIJJGHIIIJJJIHIJJJJJJJJJJJJJGIII
@7341060/1
acagaatctagccaaacacacatagtacctctccacaaaaagggaaataa
+7341060/1
CCCFFFFFHHFFHDHIEBD?ECCFHCHGIGGGHIGIDHIIIGIIGIIHHI
@5280345/1
gtaccacatctcggatcttgctactaatattcgattcgataggtgctttg
+5280345/1
@CCFDFFFGGGFFIHGGHJEHGIIIHIJGGIIIIJCBG<GHIIFGFDGH>
@7833476/1
attacaataagccgaataaaaatgcaaaaaactataaatttttattatat
+7833476/1
CCCFFFFFHHHHHJJJJJJJIJJJJJJJJJJJJJJJJJJJJJJJJIIJJJ
@7341494/1
acagactaaagaaacgctcgtggggagcgatgacgaataaagtatgtgtt
+7341494/1
@CCFFFFDDHHHFHIJJIIGFHHIDGFHGEHGDGGHGGIIDHGHIF@C?E
@7833673/1
attacacaagacccccaaccccaacaaggaggtaaaaagaagaaacaaaa
+7833673/1
@@CFFFFFFFFHDIJJIIGHGGIJIJIGEEED6BFHHGDEHECGEHGHII
@7834327/1
attacaggaaatggataattataggattggatctatgactgtgtatcgat
+7834327/1
CCCFFFED;FHDFEADFHHIGGIHIEDGB;AHFGI@@B@BB<FH>CCD?F
@674352/1
agctagccaagagaatggcggctcacaagatgtggcaatcc
+674352/1
CCCFFFFFHFHHGHGIIIIIIA:D@D9B8?B<?DG98D==C
@2207495/1
cccacattccaccccaatctagccactcttatacgcagtggtctcaatcg
+2207495/1
C?BFFFFFHHHHHJJJJJJJJJJJIJJJJJIJJJJJIJHHIHGIJJJJJI
@192208/1
aaagaacgatggtttttcatcgccatacataaattatgggcgaccaccag
+192208/1
@??ADFFFHHHHFHIIIIIIIIIIIIIIIIIIIIIIIIIIIIIIIIIIII
@4771314/1
gcagtcccacaaagtttcacagttccacaaaacgctgaaaaattccgtcg
+4771314/1
CCCFFFFFHHHHHJGIJJJJJJGIJJJJJJJJJJJIIJJJJJJJJJJHIJ
@4261860/1
ctttaatgcattgtatgcagcatcatgtttactaatctgctttgagcaac
+4261860/1
CCCFFFEFGHHFHHIIJJIIIIJJJJJHJHIGJJJGJJJJIJJIJIJGII
@4771596/1
gcagtcttctttttagaataacattgacattctataaagacgttagagag
+4771596/1
@@CFDFFFHHGBHGGHGHIIJIIIJIGIJJIIIHIJJJJIHGHIGGHGII
@4771597/1
gcagtcttctttttagaataacattgacattctataaagacgttagagag
+4771597/1
CCCFFFFFHHHHHJJJJJJIJHIJJJJJJJJJJJJJJJJJJJHJJJJJJJ
@2747581/1
cgcaacttgtgctggagcacattatggtgtttttgattttcgcagattcc
+2747581/1
CCCFFFFFHHHHHJJHIIJJGIJJJJJCHGHIJJJGIJJJJJJJIIHJJJ
@5281581/1
gtacctcaaaatcatgaccaaaaagtgaacagctatcgatacacagtcat
+5281581/1
CCCFFFFFHHHGHJJJJJJJJJJJJFHIJJJJJJJJJJJJJJJJJJIJJJ
@3280229/1
ctcaattggcgcacattcagcaggttttttaacagtttgaaaaccttgat
+3280229/1
@B@FFFFFHHHHFEGIJEGGJIIJGHIJJJIJJJJHIIEHJJJIIJJJJI
@3280230/1
ctcaattggcgcacattcagcaggttttttaacagtttgaaaaccttgat
+3280230/1
CCCFFFFFHHGHFIGIJIJJIIIJGIJJJJJJJJJHIJJJJJJJJJJJII
@3280231/1
ctcaattggcgcacattcagcaggttttttaacagtttgaaaaccttgat
+3280231/1
CCCFFFFFHHHHHJJJJJJJIJJJIJJJJJJJJJJHJJJJJJJIIJIGJJ
@1731713/1
cacgtaggttacctcgaaggattgttcgctggcgatctcctgcaagaact
+1731713/1
CCCFFFFFHHHHHIJIJIIJIIJJGIJJIIJIIJIIIGJJJJJJJJHIII
@1731714/1
cacgtaggttacctcgaaggattgttcgctggcgatctcctgcaagaact
+1731714/1
CCCFFFFFHHHHHJJIEIJJJJJJIJJJJJJJJJIJJIJJJIJJJIJJJJ
@7837031/1
attacctctaaagctatctactcgttatataatcatcattcaaacatt
+7837031/1
=@@BABDDHHHHHIIGGGIEHE??:C3CCE?B@4?C9<DB11?B?G3D
@7837032/1
attacctctaaagctatctactcgttatataatcatcattcaaacattga
+7837032/1
CCCFFFFFHHHHHIJJJJJIIIJJIJIJJJIJJGIJJIJJJEIIIJJIJJ
@5817873/1
gttttataagtcaacaggtggttacaaacctcatcgaattatcttatata
+5817873/1
BBBFFFFFHHHHHJJJJJCGHFGHJJJJJJJJJJJJJIJJIJJJJJJJJI
@676402/1
agctgattaaggggtgtattctatatttcagttaaatttaagaggctttt
+676402/1
CCCFFFFFHHHHGJCGGIJJIJIJJJJJJJJJIHIIJJJIJJJJJJJJJI
@676689/1
agctgctaaaaaagcaggaaaagcccagaagaacgttcgactttcacttc
+676689/1
CCCFFFFFHHHHHJJJJJJJJJIIJJJJJJJJJIGHIJJIJIJJJJJJJJ
@6315138/1
tggagaggtactatgtgtgtttggctagattctgtttgacattcgaaaag
+6315138/1
CCCFFEFFDDHGHJJGGFHGHJJJJJIJIJJJJJIJJIGJJJJJJIJJJG
@4264032/1
ctttaatttcaattttacatgtgtccattaatgaatcatccatcgtatta
+4264032/1
@@@FDDDFHFDHHGJJBHHIIEEFHIIIJIIIIIJJIJJJJGIHGGIGIJ
@2209698/1
cccacctttttcactcaaccatagctttctcagcgtgtttaatttctttc
+2209698/1
C@CFFDFFHFHDHHHIIJJIIIJIEHIJGIJGIJIDHIJJCHIJJGIIJG
@2209699/1
cccacctttttcactcaaccatagctttctcagcgtgtttaatttctttc
+2209699/1
CCCFFFFFHHHFHIHGGIIJIGGIJJJJJJJJIJJGHDFH4?BGI>GGI9
@2209959/1
cccacgccagtatacagggagtggcgaaaccaacaaagtattgtaccttg
+2209959/1
CCBFFFDFGFHHHJJJJJJGIFGIJIJJJJGHGIIJJJ=FFGHHJJJJJI
@2748948/1
cgcaaggggcacggaccacttcacggaaatctaccgacagagaggttatc
+2748948/1
CCCFFFFFHHHHHJJJJIJJIJIJJJJJJJJJJJJJIIIJJJJJH?EEHF
@6316141/1
tggagatgtaccacaacaacctaaatcggcaaacgggcaacaaaggggtg
+6316141/1
@@@FFEFFHHHHHIIJIGIIJJJJIIJJHIGIIIJGHIIIHGIEHEAH5A
@3282738/1
ctcacaagatgtggcaatccttgcaggatttacccgtggagggtaacaat
+3282738/1
CCCFFFFFHHHHHJIJJJJJJJJJJJJJJJJJJJJJGHJHHIIBGIJJJJ
@3282739/1
ctcacaagatgtggcaatccttgcaggatttacccgtggagggtaacaat
+3282739/1
CCCFFFFFHHHHHJJJJJJJJJJJJJIJJJJIJJIJHIIHHIJ?FHIJJI
@194233/1
aaagaagattgcaccccgaaaagtttgggtacaacctctatactttgcat
+194233/1
CCCFFFFFHHHHHJJJJJJJJJJHIJJIJFHIJJJJJJJJJJJJJJJJJI
@194649/1
aaagaagctagccaagagaatggcggctcacaa
+194649/1
C@CFFFDFGHGFHIIJHG;FHHIIGG:0?<@?@
@194650/1
aaagaagctagccaagagaatggcggctcacaagatgtggcaatccttgc
+194650/1
@@@FFFFFHHHFHHIIGIIIJIJIJI::D?B>DDD3??CG9BFA=F=F;@
@194651/1
aaagaagctagccaagagaatggcggctcacaagatgtggcaatccttgc
+194651/1
CCCFFFFFHHHHHJJJJJJJIJJJJJAFGCDDE8?8B?CF=CHAAF7=7=
@194652/1
aaagaagctagccaagagaatggcggctcacaagatgtggcaatccttgc
+194652/1
CCCFFFFFHHHHHJJJJJJJJJJJJJ@:@?B9B;?<??CH==F;@F=CCE
@677627/1
agctgttcactttttggtcatgattttgaggtactcgagggcatgatgag
+677627/1
CCCFFFFFHHHHHJJJJGIJJJJJJJJJJJJHGIJJIJJJJJJJJJJJJJ
@7839556/1
attactcatagtgtcacgggaactcataacaatagattcgattatagagt
+7839556/1
CCCFFFFFHHHFHHJEGHIJEHIJJJJJJJJJJJJJJIIJIIIJJIIHID
@1223360/1
attttgaggtactcgagggcatgatgagcagccgagcccttggcttcctt
+1223360/1
@@@DFABDFACDDDHIEEAFEEGGHGIIGH?BDFA?DEIIIEHGHIIEDG
@1223361/1
attttgaggtactcgagggcatgatgagcagccgagcccttggcttcctt
+1223361/1
B@CFFFFFHDHHHIJJJJJJIIJJJJJJJIJJIJIIJIIIJJIJIJJCHG
@1223362/1
attttgaggtactcgagggcatgatgagcagccgagcccttggcttcctt
+1223362/1
CCCFFFFFHDHHHJJGIJJIJIFIIJIJJIIJIJJJJJJJIJIJJJJIIG
@7345792/1
acataatttgcgacatttgacgtacggttcaagtagctgaagtaaaagtg
+7345792/1
CCCFFFFFHHHHHJIJJJJIIIGHIIIGIIJIJGIHIJIIIJHGIIGGGI
@2750556/1
cgcaatagctcaaaagggaacaatttttgtcgagttattgatttcgagga
+2750556/1
CCCFFFFFHHHHHJJJJJIJJJJJJJJJJJJJJIIIJJIJJJJJJJJJJJ
@4266938/1
ctttaccattcgtcttatcgatgcattgaaacgcaaactgacgtttactt
+4266938/1
?@@DDDFFHHGHHJJIIJDHGEHIJJJIJJJG<CGBGHGGHJJIIIIJIJ
@4266939/1
ctttaccattcgtcttatcgatgcattgaaacgcaaactgacgtttactt
+4266939/1
CCCFFFFFHHHHHIIJJJJJJJIJJJJJJJJJIIJJIJJEGIIFGIJJJJ
@5284739/1
gtacggttcaagtagctgaagtaaaagtgtgctccattggtttatcctct
+5284739/1
CCCFFFDDHHHHFHHIIJJJJEHHJGIHHHHIJJJJIJJJGHHIIIJJJJ
@679775/1
aggaaacaaaaaacgccaagtgatacattagttttctactttccttaaca
+679775/1
@@@FFEDFHHGFFBHIJFGE?DDFGIGJGH@:?DDHGEGIJJGGHCGFFF
@4268024/1
ctttacgcgcgaaaaccatcatgttttactaatttttcaataaaatacac
+4268024/1
@@@=DDDFAFHHHIIGIGI3DGEGGIJJIJJGIJIJJCEHIJGEG@F=D=
@4268025/1
ctttacgcgcgaaaaccattatgttttactaatttttcaataaagtacac
+4268025/1
CCCFFFFFHHGHFIJJJJJJJJJJIJJJJJJIJJJJJJJJJIIEIHHGJI
@4268026/1
ctttacgcgcgaaaaccattatgttttactaatttttcaataaagtacac
+4268026/1
CCCFFFFFHHHGHJJJJJJJJJJIIJJJIJJJJJJJJJJIIJJJJCGIJI
@4268027/1
ctttacgcgcgaaaaccattatgttttactaatttttcaataaagtacac
+4268027/1
CCCFFFFFHHHHHJJJJIJJJJJIJJJJJJJJJJJJJJJJJIIJJFFHIJ
@4268028/1
ctttacgcgcgaaaaccattatgttttactaatttttcaataaagtacac
+4268028/1
CCCFFFFFHHHHHJJJJJJJJJJIIJJJJJIJJJJJJJJIJJJJIFHIJJ
@4268029/1
ctttacgcgcgaaaaccattatgttttactaatttttcaataaagtacac
+4268029/1
CCCFFFFFHHHHHJJJJJJJJJJJJJJJIJJGIJJJJJJJIJIIJCGGIG
@682307/1
aggaacctcaagcttggggtaaaccgcaagtttcacagcaacaacctgga
+682307/1
@C@DFFFFHHHHHJJJIJJCGHJJIJJJJJIJJIJJJIIJIJJJIIJJII
@6318991/1
tggagtcccaaaacatgaccatgatgcactcggccggaccgattcagccc
+6318991/1
CCCFFDFFHGFFHJJJJJJJIIJJJIIJIJJJHIIGJFIJGIIJJHHHGH
@6839075/1
aaaaaaatgtcaaaattttgcaaattatgtggcattttgacatttatgtg
+6839075/1
@?@DDDADFHDHD@ACG@?<99FHHHCH@:?<F@BGIIGGHIEI>BBGBB
@6839076/1
aaaaaaatgtcaaaattttgcaaattatgtggcattttgacatttatgtg
+6839076/1
@@@FFFFFHHHHHJIIJIGGGJJJIGHIIIIGHIJJJJIHIJJJIGJIEI
@3289192/1
ctcacattcggtctctacaaccaggtacaattcttctactaaagaatgtc
+3289192/1
@C@DDEFFHHHHHJJJJJIIJJJJEGHIIGIIIIIJJGGIJIIGIJJIIJ
@1740191/1
cactaagattaccaagttgggcaaccagcagtcccacaaagtttcacagt
+1740191/1
CCCFFFFFHHHHHJJJIJJJJFIIJJJGIJIHIJHGIJIHIDFIIGIJJD
@1740260/1
cactaaggtactattgccttctagaatgctaaaaaatcagtttcaacatt
+1740260/1
C@@DFFFFADFHFGGGIGGGGHEHIIJIIHJJEHIGGEHIHIIIIIJJIJ
@1740261/1
cactaaggtactattgccttctagaatgctaaaaaatcagtttcaacatt
+1740261/1
CCCFFFFFDFHHHJJJJJJJJJJJJJJJJJJJJJJJJIGIHIJJIJJJJJ
@1740421/1
cactaataaaaataattaacagtttttaggaggaaagtgcagtacttcat
+1740421/1
CCCFFFFFHHGHHJJIJIJJJJIJJJJJJIJIJIJJIFGIJJJJJJIJJJ
@5827476/1
gttttcgcgcgtaaagtgaccaaagcaaagacgcaataagtgataca
+5827476/1
@@@DDDDDF??DHHH>:CGHIFGIGIHIGAHIIBFHEGIHFEF>DEI
@3760460/1
ctggaaatggttcgctttgagaccgatgggtcggccttcgcgtccg
+3760460/1
CCCFFFFFHHHHHJJJJJJIJJJJJIJJJJHIJJJJGGEABE=<B8
@3760461/1
ctggaaatggttcgctttgagaccgatgggtcggccttcgcgtccgaggt
+3760461/1
@CCFFFFFHHFHGJGHIJIIHHJIGGIIJIAH@HGGGDG;AA<BBC><?9
@200314/1
aaagaattgacatctcgtatgagtgaactgcaagctggtccacttgtacc
+200314/1
CCCFFFFFGHHHHJJIJIIJJGIEHIIEGGJJJJIIIIIJJIJIFIJJJJ
@686940/1
aggacttcaactttgttcagttcttgcaggagatcgctagcgaacaatcc
+686940/1
@B@FFFFFHHGHHIJIJJJJIJJJJJJJIIIJGGIIJJJJJJIJIJJJII
@5287476/1
gtactcgagggcatgatgagcagccgagcccttggcttccttcggagttt
+5287476/1
@B@FFFFFGHHGHJJJIJJJJIIJJJJGGGIGIIGEGGIIJJGIIGG5BG
@688013/1
aggagatcgccagcgaacaatccttcgaggtaacctacgtggacatcgaa
+688013/1
@@CFFFFFHHHHHIIGJJJJJJJJJJJIJIFGHJJJFHI;FHJJJJJIHH
@7351500/1
accaagttgggcaaccagcagtcccacaaagtttcacagttccacaaaac
+7351500/1
CCCFFFFFFHHHHJJJJIJJJJJIJJJJJIJDHIIJJJJGHIJJJJJJJJ
@6842220/1
aaaaaacattgaccaatcgccaccaatgcctggtgcagctatccactttg
+6842220/1
CCCFFFFFHHHHHJJJJJEIJIJJJIJIJJJJJFFGIIJJJJJIIJJJJI
@6842221/1
aaaaaacattgaccaatcgccaccaatgcctggtgcagctatccactttg
+6842221/1
CCCFFFFFHHHHHJJJJJIIJJJJJJJIJJJJJIIJIJJJJJJIIJJJJJ
@6842222/1
aaaaaacattgaccaatcgccaccaatgcttggtgcagctatccactttg
+6842222/1
@@@DFFFFHFHHHIIJEHAFG?FHIIGGDIIGGFHIGGHIGGICGGHIGB
@6842223/1
aaaaaacattgaccaatcgccaccaatgcttggtgcagctatccactttg
+6842223/1
C@@FFFFFHGHHHJJJJJ@FEFHGGIJJJJII1?DHIIJJIJJGEHDHIC
@2754875/1
cgcacattcagcaggttttttaacagtttgaaaaccttgataaatggaac
+2754875/1
CCCFFFFFHFGHHIJAFHIJJIJIDHEHHIGIJJJJJJJIGIJJIJIIIJ
@5289047/1
gtacttcggcacttgtaacttgttcaaattgtccatccgatactccatct
+5289047/1
CB@FFFFFHHHHHJJHIJIJJJHIJJJIJJJIIJJJJJJJJJJJIJJJIJ
@3292636/1
ctcaccttacaaaataaaatacggcaaagagaagaaaggccgatagaatg
+3292636/1
=1:ADDFFHHHHHGIIIJJJJJJJJJJIIGGHIJJJIGEGGIGIGJJJIB
@7352013/1
accaatgcttggtgcagctatccactttgccagtggccgtctgctacgga
+7352013/1
CC<FFFFFHHHGBHIIJJJJJJJJJJIJJJJJIHIJJJJHIJJJJJJJIJ
@689410/1
aggagtccttcaataaaaagatcaaagaagcccacgccctctgaaatacc
+689410/1
CCCFFDFFHHHHHJJJJJJJJJJJJJJJIJJJIIIJJJJIHIJDGIIHHG
@689618/1
aggagttgctgagccgtcgcggcatcactcccaaatacgaactggtccaa
+689618/1
CCCFFDEFHHHHHIIIIIII@F@@FGFGAHHIDFHBEH=CHEEEH?EH>C
@3764246/1
ctggaagaaagttgcgctccttcctcttgttgaagttgcttttgtttctt
+3764246/1
CCCFFFFFHHHHHIIIIJJJJJIJIJJJJJJJHGHHIJIJJJJJJJJIJJ
@4273838/1
ctttagaggtaatacactattattaggcactagttatta
+4273838/1
@@@D;DB;?FHH>GEHHG?I?IHCHE4?GH@EFHDBB?G
@4273839/1
ctttagaggtaatacactattattaggcactagttattaattataatcat
+4273839/1
?@:B?BB?BDHFHIGIIEHIEEI@HBCFFFHIGEHBHGI@DGHEHIIIII
@4273840/1
ctttagaggtaatacactattattaggcactagttattaattataatcat
+4273840/1
C@CFFFDDF2<ACCGGGHIIGGIGEIFICEBFCEFFFGC@FHIIFGIIIH
@4273841/1
ctttagaggtaatacactattattaggcactagttattaattataatcat
+4273841/1
CCCFFFFFHDFHHJJJJJJJJIJJJJJJJJJJJHIJJJJJJJJJJJJJJJ
@1228840/1
attttgtaaggtgaggtatttgtacatgaagttgtctgcccctttcttaa
+1228840/1
CCCFFFDFHHHAFHJJAGJIIJHJJJJJJIJHGIIJJJJJJJJJJJJJJI
@1228841/1
attttgtaaggtgaggtatttgtacatgaagttgtctgcccctttcttaa
+1228841/1
CCCFFFDFHHHCFIJJCGHJIJHJHIJJJJJIIJJJIIJJJJJIIIJJGG
@1228842/1
attttgtaaggtgaggtatttgtacatgaagttgtctgcccctttcttaa
+1228842/1
CCCFFFDFHHHFHHIJAGHJJJJJJJJJJJJHIJIIJJJJJJJIJJJJJI
@1228843/1
attttgtaaggtgaggtatttgtacatgaagttgtctgcccctttcttaa
+1228843/1
CCCFFFEFHHHDFHIJCGIJJJHIIJJJJHIGIJJJJJJJJJJJIJJJIH
@203385/1
aaagacttcgactttttactatttttgtatgcacaaaattcgttctacat
+203385/1
@CCDFFFFHHFHHJJJJJJIIIJJIJJHIJIIIJJJJGIGIIJJIIIIEG
@203386/1
aaagacttcgactttttactatttttgtatgcacaaaattcgttctacat
+203386/1
CCCFFFFFHHHHHJJJJJJJJJJJJJJJJJJJJJJJJJJJJJJJIJJJJJ
@203583/1
aaagactttgactttttactatttttgtatgcacaaaattcgttctacat
+203583/1
CCCFFFFFHHHHHJJJJIIJJJJJJJJJIJJJIJJIJJJJJIIJJJJJII
@4782224/1
gcattattgatttcgaggaaataatacgaacttcaattacacaaattagt
+4782224/1
CCCFFFFFHHHHHJJJJJJJJJJJJJJJJJJJJJJJJJJJJJJJJJJJJF
@1743050/1
cactatataaaaaattacattcagtatcgatagataatattgatgattat
+1743050/1
CCCFFFFFHHHHHJJJJJJJJJJIGIIJJHGGEHIIJJJJIJEIGJJJJJ
@4275832/1
ctttaggcagcaacattacccaaaaagatatccagcctttgatggaagaa
+4275832/1
CCCFFDFFGFHHGIJIJJIJJCHIJJGIIIEIIJIIJJEHHGHJJIJJJJ
@5290756/1
gtagaaaatacattacttagaagatgttatagtctagagcccaataaaaa
+5290756/1
CCCFFFFFHHGGHJJJJJJJJJJJJJJJJJJJHHGJJGJIJJJJIJJJJJ
@5290985/1
gtagaaacgaatcatctcagcctcgcgc
+5290985/1
C@CFFFFFHHHGFIIIGIGIIJGIFIC:
@2215098/1
cccagaagaacgttcgactttcacttcattctatcggcctttcttctctt
+2215098/1
CCCFFFFFGGFHHJJJJJIJJIHGHIJEGIIJJJIJIIJJFJIJGJJIJJ
@1743901/1
cactattgacactaagaaatcacagagccccgggcccagatggcattcat
+1743901/1
CCCFFFFFHHHHHJJJJJJJJJJJJJJJJJJJJIIJJIJHIJIGIJJJJJ
@691249/1
aggatttacccgtggagggtaacaatctgccttctacatttgcgagtgac
+691249/1
B<<DFFFFHHHHFHIJJJJCFHIIIJJJIJJIJJJJJIJJJJJIJJHIJI
@6324583/1
tggcaaactagtaccggaatcaacatcgcatgctgaataatatcacacat
+6324583/1
@C@FFFFFHHGHHJJJJJJJJJJJJJJJJJJJJJJJIIJJJJJJJJJJJI
@7353622/1
accacatctcggatcttgctactaatattcgattcgataggtgctttgtc
+7353622/1
CCCFFFFFHGHHFHIIJIIIIJJJJJJJJJJJJJJJGIJJJGHGJJIIJF
@4277509/1
ctttagtctgtatattttcttgtatcacttattgcgtctttgctttggtc
+4277509/1
@@@DDDBDDDFFABEGIIFCH<<AFF@HEHCFIBEE@FDFH@F@HHBH?B
@4277841/1
ctttagtgggaaggtttaggtatttgtggtatctgtcgatgttgccagaa
+4277841/1
@@@BDDD?DFF;FGFGHIGHIHHGII@CECGGIIIGC@31?G?D@3???0
@6325050/1
tggcaacatcgacagataccacaaatacctaaaccttcccactaaagtta
+6325050/1
CC@FFFFFHGHHHJIIJJJJJJIIJJIJJJJJJIHIIJJJJJJIJJIIJI
@2216991/1
cccagagtttttgaattttgtgccaaaactaccgagccagctccgtacga
+2216991/1
CCCFFFFDHHHHHJJJJJJJIJJJJJJJIJJJJJJJJJJJJJJJJJJJJI
@7354784/1
accagacttctctaccaccgcctaaaggatgataatatccctcaggactg
+7354784/1
CCCFFFFFHHHHHJJJJJJIJJGIJJIJIIIIIJJJIIJJJJJEGGIJII
@1231282/1
attttgtggttctttaacgaaatgtcaagagcataaagtatgtctagaac
+1231282/1
@@@DAD?BFC?FFEBEGI?HDHGD<AEH@DBGFHGIIGDCFEHIIIIGGI
@5292015/1
gtagaactacgacaacaagctgcaaagactggaaggtggacttcaaataa
+5292015/1
CCCFFFFFHHGHHJJIJJJJJJJJJJIJJJJJJJJJ:BEDHIIJIJIJJJ
@4279976/1
ctttatatatgtcacattttgtggttctttaacgaaatgtcaagagcata
+4279976/1
B@CFDEFFHHHHHJJJJJIJJIGGGIHJIHIJIGIJGJGIHHJGGEHJII
@6847963/1
aaaaaagcagcagcaaaattggccttgcagttgcttttggagagaaa
+6847963/1
@CCFFFFFHGHHHIJJJJJJIJJJJJJJJJHIJJJJJJJIIJIJGIJ
@6847971/1
aaaaaagcaggaaaagcccagaagaacgttcgactttcacttcattctat
+6847971/1
CCCFFFFFHHHHHJJHJJJJJJJJJHGHGGGIEHIJJJHIIJJIIJJJII
@6847972/1
aaaaaagcaggaaaagcccagaagaacgttcgactttcacttcattctat
+6847972/1
CCCFFFFFHHHHHJJIJJJJJJJJJJIIIJIJIJJJJJJIIJJJJJJJJI
@5292338/1
gtagaagaattgtacctggttgtagagaccgaatgtgaggaaataga
+5292338/1
CBCFFFFFHHHHHJJJJIJHIJGIJJJJJJJFHGIGIIHIIIJJJIJ
@5292829/1
gtagaaggtaagccacttaagcacacatgttacataaatgtcaaaatttg
+5292829/1
@@@DD;DD2ADDDFGEFFIFIIFBDFGECH@DFEGEIIFIDBCFDF??FD
@5292830/1
gtagaaggtaagccacttaagcacacatgttacataaatgtcaaaatttg
+5292830/1
BBBFFFFFFHHHHJJJJIJJIGJJJJJJJJJIJJJJJHIIJJJJIJJJJJ
@5292831/1
gtagaaggtaagccacttaagcacacatgttacataaatgtcaaaatttg
+5292831/1
CCCFFFFFFHHHHJJJJJJJJJJJJJJJJJJJJJJJJJJJJJJJJJJJJI
@4784747/1
gcatttttaaatttaaaaatttattcaagtcaaaaataatatgtaaattg
+4784747/1
CCCFFFFFHHHHHJJJJJJJJIJJJJJIJIJJJIIHIJIIIJJGIJGHIG
@6848665/1
aaaaaaggaaaactaaaggatttctcaacttgtttccgtgagttgctgaa
+6848665/1
CCCFFFFFHHHHHJJJJJJJJJJJJJJJJJJJJJJJIJGIGIGIJJJJJC
@5293285/1
gtagaatacagaagtattgtacagtatataggaataaataacaagaaaaa
+5293285/1
CCCFDFFFFHGHHJ<FHHHIJJIIIJJJJJJJJJJGIIIJJJJIJJJJJJ
@4281574/1
ctttatcgggttctgctaagtggtaa
+4281574/1
@@@D=D;A??ADDB?EFFB?<CFI@@
@4281575/1
ctttatcgggttctgctaagtggtaagtagaaggtaagccacttaagcac
+4281575/1
CCCFFFFFHHFHHGHIJJJJCHHFHIJHIJJJJJFFHIJJJJJJJJJIIJ
@4283406/1
ctttatgtccacaaattatgtcaaattttgacatttatgtaacatgtgtg
+4283406/1
CCCFFFFFHHHHHJJJJIJIHIJJJJJJJJJJJJJJJJJJIJIJJJIJIJ
@4283407/1
ctttatgtccacaaattatgtcaaattttgacatttatgtaacatgtgtg
+4283407/1
CCCFFFFFHHHHHJJJJJJJIJJJJJJJJJIJJJJJJJJIIIIJJJIJIJ
@695749/1
aggctttcaatcaccacattatgaaattactcatagtgtcacgggaactc
+695749/1
;=?DDFFFHHHHHJJJJJJJJJJJJJJJJJJJIJJIGIIIFFHGHGIIJI
@696002/1
agggaacaatttttgtcgagttattgatttcgaggaataatacgaacttc
+696002/1
CCCFFFFFHHHHHJJIJJJJFIJJJJJJJJJJJJJIJGIJBHJGGIEEGG
@2218453/1
cccagatggcattcatgcagaaccgattaagaaaggggcagacaacttca
+2218453/1
BCCDFDFFHHHGHJJGGIIIJJJIEFAHHIIIJJEHIGGIE@BFHIJJGI
@2218454/1
cccagatggcattcatgcagaaccgattaagaaaggggcagacaacttca
+2218454/1
CCCFFFFFGHHHHJJIJIIIGJIJJFGHJJIIJJJIJJIIJJJJJIJJJJ
@2218455/1
cccagatggcattcatgcagaaccgattaagaaaggggcagacaacttca
+2218455/1
CCCFFFFFHGFHHJIJJJJJIJJJIGFHIIIIJJJJIJIJJIIIJJIJJJ
@2218456/1
cccagatggcattcatgcagaaccgattaagaaaggggcagacaacttca
+2218456/1
CCCFFFFFHGHHHJIJCIJJJJJJJIIJJJJJJJJJJJIJJJJJJIJJJJ
@2218457/1
cccagatggcattcatgcagaaccgattaagaaaggggcagacaacttca
+2218457/1
CCCFFFFFHHGHHJJJJJIJJJJJJJHIIIJIJJJJJJIJJJJJJJJJJJ
@2218458/1
cccagatggcattcatgcagaaccgattaagaaaggggcagacaacttca
+2218458/1
CCCFFFFFHHHHHJJJJJJJJJJJJIGIIJJJJIJJJIIIJJJJJJIJJI
@1746184/1
cactctcttcttgtagtcttataaatctctccacaacttcgttcaagcct
+1746184/1
CCCFFFFFHHGHHGIJIJIJIJIJJJJJIJJJJJJJJJIJIHIJJJJJJJ
@6850607/1
aaaaaagtgagtttaggatatcttacgttctggcaacatcgacagatacc
+6850607/1
@@@DDDD<CAAAFGBG@>BHGHHIIBCCBCFH9?9:?FH>B?GIGHG<F@
@697027/1
agggactaccacacgaaaggcagttcaccatcgcttgtcatgtgttgaaa
+697027/1
CCCFFFFFHHHHHJIJJJIJIIJGJJJJJJJJJJJIJJJJJJJJJJIIJJ
@6328127/1
tggcagcattcatttctgcttgttgtatactgtgacccatggcgctggcg
+6328127/1
@@@DDDFDFFHDFHIIBEEHHC@EGGHEHHIEHEEFGIGGIIIIIIGIIG
@4786858/1
gccaaacacacatagtacctctccacaaaaagggaaataaacaaggatgt
+4786858/1
CCCFFFFFHHHHHJJGHJJJJJIJJJJJJJIJJJJJJJJJJJJJJIIJIF
@6851666/1
aaaaaagtttatttatcatacacagg
+6851666/1
@@@DDADDFF<CFIGHE?FGHGIIGC
@6851667/1
aaaaaagtttatttatcatacacaggtaaacagttgtacagtagaggata
+6851667/1
@@@DFDFBFHFGHJIGIIJIIEIIIIBGGGIJJIIIDGIIJHFGGHGIII
@6851668/1
aaaaaagtttatttatcatacacaggtaaacagttgtacagtagaggata
+6851668/1
CC@FFFFDHHHHHJJJJJJJJJJJJJHHIJJJJIJJIIJJJIIJJJJJJJ
@6851669/1
aaaaaagtttatttatcatacacaggtaaacagttgtacagtagaggata
+6851669/1
CCCFFFFDHHHHHJJJJJJJJJJJIJGGHIJJJJJJJJJIIGFGIIIJJI
@6851670/1
aaaaaagtttatttatcatacacaggtaaacagttgtacagtagaggata
+6851670/1
CCCFFFFDHHHHHJJJJJJJJJJJJJEFHJJIIHIJHIIJJGHIJJJIJI
@6851671/1
aaaaaagtttatttatcatacacaggtaaacagttgtacagtagaggata
+6851671/1
CCCFFFFEHGHHGJIIIIIJGIJJIIFEHIJJIIGGHGFGGHIBFHICGI
@6851672/1
aaaaaagtttatttatcatacacaggtaaacagttgtacagtagaggata
+6851672/1
CCCFFFFEHHHHHJJJJJJJJJJJJJFHIJIIJIIJHIJJIIIJJJJJJJ
@6851673/1
aaaaaagtttatttatcatacacaggtaaacagttgtacagtagaggata
+6851673/1
CCCFFFFFHHHHHJJJJJJJJJJJJJGGIJJJJHIJHHJIJIHIIJIGIJ
@2219954/1
cccagccctgattcgcaacatataccgagtgtggcgg
+2219954/1
@CCFDDFFGDHHHIIJIJGJJIIIIIHIECD?DDHII
@2761563/1
cgcagatggccaccaccattctatgaaatggaacacgaagagggactacc
+2761563/1
CCCFFFFFHGHHHJIJJIJJJJGIJJJJJJJJIIJJJIJJJJJJJJJIIJ
@2761564/1
cgcagatggccaccaccattctatgaaatggaacacgaagagggactacc
+2761564/1
CCCFFFFFHHHHHJGJJGGJJJIJJJIIJJJJJJJJIIEGJJJJJIJJJJ
@2761565/1
cgcagatggccaccaccattctatgaaatggaacacgaagagggactacc
+2761565/1
CCCFFFFFHHHHHJJJJJJJJJHIJJJJJJJJJJJJJJIJJJJJJJJJJJ
@5833096/1
gttttgacatgttggccagtagatggcgaaatttgacatagtctctccaa
+5833096/1
@?@DD:BDDHH>?EHCGGG<B>D?@G@F<FEFGIDF@DDFDDFGD@<DF@
@4286045/1
ctttattcgtcatcgctccccacgag
+4286045/1
?@@B;DDD?F?F:E?F>@AGFDGA?G
@4286046/1
ctttattcgtcatcgctccccacgagcgtttcttt
+4286046/1
C@CFDFFFHHHFHIIH@GIII3FG<HDG:DG<BGH
@4286047/1
ctttattcgtcatcgctccccacgagcgtttcttt
+4286047/1
CCCFFFFDFAFFBHGIGGIIJAHGFBFG:DF<?FH
@4286048/1
ctttattcgtcatcgctccccacgagcgtttctttagtctgtatattttc
+4286048/1
@@@DDBABH:<AFB?FBFHEEEEEDEHGHIIGBHHDFHGEHFHIAGHEHG
@4286049/1
ctttattcgtcatcgctccccacgagcgtttctttagtctgtatattttc
+4286049/1
@CCFDFFFGFFHHHIIIGIII@GHAABHFHGIGIIIGBDGGBHIIHGGIE
@4286050/1
ctttattcgtcatcgctccccacgagcgtttctttagtctgtatattttc
+4286050/1
@CCFFFFFHHHHHJJJJJJJJJJJJJJJIJJJJJJIFHIJIHIIJJJIJI
@4286051/1
ctttattcgtcatcgctccccacgagcgtttctttagtctgtatattttc
+4286051/1
CCCFFFFFGDFHHJJIGGIJJDHGIJFIIIGCHII?BBGHBFGIGIIJJG
@4286052/1
ctttattcgtcatcgctccccacgagcgtttctttagtctgtatattttc
+4286052/1
CCCFFFFFHFHHFIGGGIHIJCHE>FAG?DHB@FI???@@B=CGFEHIJ4
@4286053/1
ctttattcgtcatcgctccccacgagcgtttctttagtctgtatattttc
+4286053/1
CCCFFFFFHFHHHJJIIJJJJIJG>GGIFGGICHJGGECIIEHIGIJJFE
@4286340/1
ctttattgaaaaattagtaaaacataatggttttcgcgcgta
+4286340/1
???D:AB?4DDD;E>C<2<FEFBF<A?B?>2AF1E80:0?06
@4286341/1
ctttattgaaaaattagtaaaacataatggttttcgcgcgtaaagtgacc
+4286341/1
@?@DADDBB4=B;AD4C<<AB?FDCHFHE@H<@EAEFFFEFFEF<8@E47
@4286342/1
ctttattgaaaaattagtaaaacataatggttttcgcgcgtaaagtgacc
+4286342/1
@@@FFFFFHHHHFIIIGIGGIIIJJIEHHHHIIJIIIIJJHIGIJIIGHG
@4286343/1
ctttattgaaaaattagtaaaacataatggttttcgcgcgtaaagtgacc
+4286343/1
BBBDDFFFHHHHHIIJIIIJJIIJJJJJIJGIJJJJJJJJHIJJJHHIIH
@4286344/1
ctttattgaaaaattagtaaaacataatggttttcgcgcgtaaagtgacc
+4286344/1
CCCFFFFDHHHHHGIEHGGJJJJIGIJIIJHIJJIFGGGIGIJJJFHGIJ
@4286345/1
ctttattgaaaaattagtaaaacataatggttttcgcgcgtaaagtgacc
+4286345/1
CCCFFFFFHHHHHIJJJHGJJJIJJJJJJJHGIJJIJJIJG:FHJFHJJJ
@4286709/1
ctttattgctaaactgttcgatctccggtttcatcattttatagtacact
+4286709/1
CCCFFFFFHGGHHJIIHIIIGHGIJJIIEHGHJJIJJJJJIJJJGGIIHI
@5294451/1
gtagaattattttcttctgcacctacgaatattatattgtgaaaaaaatt
+5294451/1
B@@FFFFFGHGHHJJJIJIIIJJIJJJJIJIJJIJFIJIHIIJIJHIJJJ
@4287430/1
ctttatttaagaacaaacaggggagaaaagtcacgagaatttgaaaagcg
+4287430/1
@@CFADEFFF?BFDHGIDGEHIIDEAFHIE?GHGBDGDGGIHIFIIIEEG
@4287431/1
ctttatttaagaacaaacaggggagaaaagtcacgagaatttgaaaagcg
+4287431/1
C@CFFEFFFHGHHGIJJGJIIJJGIIHIIJEIJIIGGGJIJJIGJJJJIJ
@4287432/1
ctttatttaagaacaaacaggggagaaaagtcacgagaatttgaaaagcg
+4287432/1
CCCFFFFFHHFDHGIJJJEGIJIIJIJJIIHIIJJEHEGHJIJIFDHHCH
@4287433/1
ctttatttaagaacaggggagaaaagtcacgagaatttgaaaagcgagct
+4287433/1
@@@DBDDDFHBDHHHGIII:C?FHIHFHHHB@DFHIIIGGIIIIEGEGEG
@4287434/1
ctttatttaagaacaggggagaaaagtcacgagaatttgaaaagcgagct
+4287434/1
@@@DDDDDDH?DHEGEGII?E:FHIGCGGHGEGIGIIIFGIIIGEFHIHH
@4287435/1
ctttatttaagaacaggggagaaaagtcacgagaatttgaaaagcgagct
+4287435/1
CCCFFFFFHHHHHJJJJJJGIIJJJJHHJJJJJJJJJJJJJJJJIJJJJJ
@701388/1
aggtaacctacgtggacatcgaagaaaaaacattgaccaatcgccaccaa
+701388/1
@BCBDFFFHHHHFHIJJIJIJIJJJJJJJJJJJIJIJJJJJJFHIJJJJJ
@701555/1
aggtaatacactattattaggcactagttattaattataatcatcaatat
+701555/1
BCCDDFFFHHHHHJJJJJJJJJJJJJJJIJJJJJJJJJJJJJJJJJJJIJ
@7853110/1
attatattgtgaaaagggagcatttatttgatgcaaagtatag
+7853110/1
@@@DDDDDDCF>AFGFFAD:E3AC@BHHC4C99?GFFAFD9B9
@7853111/1
attatattgtgaaaagggagcatttatttgatgcaaagtatagaggttgt
+7853111/1
@@CFFFFFGCDHHII>?FIIIIGEGIIGIIIIIBFGGG?DGIIIHI:BB@
@7853112/1
attatattgtgaagagggagcatttatttgatgcaaagtatagaggttgt
+7853112/1
CCCFFFFFHHHHGJJJJJIJIJJJJIJJJJJJJJIIIIGHIIJJJIBGGF
@5296460/1
gtagaggataaaccaatggagcacacttttacttcagctacttgaaccgt
+5296460/1
CBCFFFFFHHHHHJJJJJJJJJJJJJJJJJJJJJJJJJJIJJJJJJJJJG
@5296680/1
gtagaggttgtttctgccatcgaatactggttttaggttgccgaatattt
+5296680/1
@@@DDDF=FHDFHFAFGHHHICFHAHIHEG??DC>FEDAFEHB?@@?FEH
@4787029/1
gccaaacattcggcagccaagaacttgctggatctcttggtcggaaaagt
+4787029/1
C@?DFFFFHHHHHJJJJJJJJIJJJJJJJJJJJJJJJJJJIJJJIJJJJ8
@4787030/1
gccaaacattcggcagccaagaacttgctggatctcttggtcggaaaagt
+4787030/1
C@CFFFFFHHHHHJJIIJFIGHIJJJIJJIJJJJJJJJJJHJIIGHJIIC
@6329760/1
tggcattcatgcagaaccgattaagaaaggggcagacaacttcatgtaca
+6329760/1
@CCFFFFFHHGHHJIJJJJEHIJJIJJIJJJIJJJJJJIJJJIJJJIIGH
@6329761/1
tggcattcatgcagaaccgattaagaaaggggcagacaacttcatgtaca
+6329761/1
CCCFFFFFHHHHHIIIHJJIJJJJJJJIJJJJIIJIJJJJJJJJJJHJJJ
@5298961/1
gtagatttccgtgaagtggtccgtgccccttgcggttaccccttctgttg
+5298961/1
81=DD;D?AD=<CEE:2<CAFF:<A@8CFBC;<?@00??F;FBBBFF@=F
@5298962/1
gtagatttccgtgaagtggtccgtgccccttgcggttaccccttctgttg
+5298962/1
@@@FFFFFHHFHFIIGCFH?DGGIIGIIGJIJIIIJIJJIHJJIJJIBHE
@1752951/1
cacttaagcacacatgttacataaatgtcaaaatttgacataatttgtgg
+1752951/1
CCCFFFFFHHHHHJJJJJJJJJJIJJJIJJJJJIJJJJJIJJJJJJJIII
@6330641/1
tggccatctgcgggacatgcacatctcttggagccagccaatgggattgc
+6330641/1
CCCFFFFFGHHHHJIJJJJJJIIIJJJJJJJJJJJJJJJJJIJJJIIJJJ
@6330642/1
tggccatctgcgggacatgcacatctcttggagccagccaatgggattgc
+6330642/1
CCCFFFFFHHHGGJIJJJJIJIGJJIJJJJIIJJJJJJJJJJIIJIIJJJ
@6330643/1
tggccatctgcgggacatgcacatctcttggagccagccaatgggattgc
+6330643/1
CCCFFFFFHHHHGHBEEGIFIGGEHDFDHCGGHEGGHIJDGCGIJBBFCG
@6330644/1
tggccatctgcgggacatgcacatctcttggagccagccaatgggattgc
+6330644/1
CCCFFFFFHHHHGJBHHIIIGGHIJIIIIJJHJJJIGIJIJJJJJIDIII
@6330645/1
tggccatctgcgggacatgcacatctcttggagccagccaatgggattgc
+6330645/1
CCCFFFFFHHHHHIIIJJJIIIJJJJJJJJJIJJJJJJJIJJJJJJIJJJ
@3297779/1
ctcactgtatgattttaaaaggtcttctcctttttgctttaggaccattg
+3297779/1
CCCFFFFDHHHHHJJJJJJJJJIHIIJJJJJJJJIJJJJJJJJJIJIIJJ
@6855528/1
aaaaaatatcgcaatagctcaaaagggaacaatttttgtcgagttattga
+6855528/1
@CCFFDFFHHHHHFGIJJJJJJIJJJIJJJGHHJHHJJFHGIJHEIJJDA
@6855529/1
aaaaaatatcgcaatagctcaaaagggaacaatttttgtcgagttattga
+6855529/1
CCCFFFFFHHGGHJIJEGIIGCHGIGGEIGHCGIJIJGDGEHGFGECHIG
@6855530/1
aaaaaatatcgcaatagctcaaaagggaacaatttttgtcgagttattga
+6855530/1
CCCFFFFFHHHHHJJJJJJJJJJJJJJJJJJJJJJJJJJJJEGHIJJJJI
@6855531/1
aaaaaatatcgcaatattagaaattttcaaatattcttcgcttttgactc
+6855531/1
CCCFFFFFHHHHHJJJJJJJJJJJJJJJGIHJJJJJJJIJJJJJJJJJIJ
@6855985/1
aaaaaatattaggaatccactacaaggttttcaatagggcattctaacat
+6855985/1
C@CFFFFFHHHHHJJJJJJJJJJJJJJHHIJJIJJJJJFIJJJJJIJIJI
@6855986/1
aaaaaatattaggaatccactacaaggttttcaatagggcattctaacat
+6855986/1
CCCFFFFFHHHHHJIJJJIJIJJJJJJGHIJJJJJJIJJIJJJJJJJJJJ
@7856189/1
attatgtcaaattttgacatttatgtaacatgtgtgcttaagtggcttac
+7856189/1
@@@?BDDDHHDFFIIGGGBDCBIGG?CHHHHG<CFGIEGHFHFHIIB@GE
@7856190/1
attatgtcaaattttgacatttatgtaacatgtgtgcttaagtggcttac
+7856190/1
CCCFFFFFHHHHHJJJJJJJJJJJJIJJJJJJIIIIIJJIJIHIIIJJJJ
@210738/1
aaagcacctatcgaatcgaatattagtagcaagatccgagatgtggtaca
+210738/1
??@A7DDDHFFH?HIGDHED>ECEHICDGIH@DGIE9BB6D?G?DGBDDH
@210739/1
aaagcacctatcgaatcgaatattagtagcaagatccgagatgtggtaca
+210739/1
@@CFFFFFFHHHFGIJJGIGIGIIIHBCFHHGGIJIJJIGGHHFHIDFGG
@7857439/1
attattaggcactagttattaattataatcatcaatattatctatcgata
+7857439/1
CCCFFFFFHHHHHJJJJJJJJJJJJJJJJJJJIJJJJJIJJIJJJJIJJI
@1755438/1
cacttgataaggttcaaaatagtccagaattccattttccttggcatcaa
+1755438/1
CCCFFFFFHHHHFHIJJJJJJIIIJJJJJJJJJJJJJJJJJJJJJJIJJJ
@7362243/1
accgattcagcccccaccaagggaagggggcggcccccatcccaacagaa
+7362243/1
CCCFFFFFHHGHHJJIJJJJJIJJJJJJJJIJDDDDDD38CDD@CD@ACC
@4791604/1
gccaaattgctctactctcaagaaatggcctccatgccgagcaagactcc
+4791604/1
CC@FFFFFHHGHHJJIJJJIJGJIJIJEHEHGIJEGIJJIJJJIGJJJJJ
@4791605/1
gccaaattgctctactctcaagaaatggcctccatgccgagcaagactcc
+4791605/1
CCCFFFFFHHHHHJJIJJJIJIIJJIJJJJJJJGEGGIIGHIIIJIIJJJ
@4791606/1
gccaaattgctctactctcaagaaatggcctccatgccgagcaagactcc
+4791606/1
CCCFFFFFHHHHHJJJJJJJJJJJJJJJJJJJJJJJJJJJJJJJJJJJJJ
@708350/1
agtacctctccacaaaaagggaaataaacaaggatgtaagaactatggag
+708350/1
@CBFFFFFHHHHHJJJJJJJJJJJJJJIJJJJIJJJHIJJJJJIJJJJJJ
@4794031/1
gccaagactcctcaagttgcccattctttgggaaaaacttacaaaatggt
+4794031/1
CCCFFDFFHHHHGGIIHIIIII@;HEBHIDHHDGHIIGGIBFGGIIECG9
@4295209/1
ctttcatatggtatttttactttaagtttctcaatttttgacaaaatgtt
+4295209/1
CCCFFDEDFHHCFHIJJJJJIJJJJJIIJJJJJIJJJJJIJIIJJJJJII
@4295266/1
ctttcatattccctatttaaattttgtaaatccacattttcgggttctat
+4295266/1
@@@FFFFFHHGHHGHIJJIJJJJJJGHIIGHIIIIHJIJJJIII3B;3?D
@5837590/1
gttttggcacaaaattcaaaaactctgggatcttctactcgtatttcgtc
+5837590/1
CCCFFFFFHHHGHJIJJJIJIIJJJIJIJJIJJIIJJIJIIFHIJJJIIJ
@5301650/1
gtagctcttcctccctggatttcttgaggacatcggagaggctccaaccg
+5301650/1
CB@FFFFFHHHGHIJIGJ<CHHGIJJHJIGIJIDGGBF?FHGFIJHGIJE
@1757422/1
cactttgccagtggccgtctgctacggaacaggcaaaactccgaaggaag
+1757422/1
CCCFFFFFHHHHHJIJJGIJJJJJJJJJJJJJJJJJJJJJJJJIJJJJJH
@1757490/1
cactttggtaaatcacagccctgttctagtacagatgtggaaacgagaat
+1757490/1
@@@FFFFFHHDHFIJJIJIIIGIJIGIBGCFGIJIJEFGGGGHIIEIEGC
@5840385/1
gttttgtcctctgaccatataggagttagtctggtaaaag
+5840385/1
@@@DD:ABFD<FDFDGABHDF?E@BAEH>EHEGH?CGIID
@1757541/1
cactttgtcatcgaacgatgtcaccacctgattggtgatatcagccgctc
+1757541/1
B@@FFFFFGHHHGIIIIGHIHGIJIHIJJJIIJIECDHGIIGGHIGDGII
@5840745/1
gttttgtgattctccgaagaatatgtctcgaaa
+5840745/1
<??B=:DD?8CD<4A@EDCFE4E4?A<A@BEDD
@5840750/1
gttttgtgattctccgaagagtatgtctcgaaagacttcgactttttact
+5840750/1
BBBDDFDFDHHHHJJJJJJIJFHHIJIJJGGIJGHIJJIGHIGIIJJGHI
@3299988/1
ctcacttttttccgaaaaaatatcgcaatagctcaaaagggaacaatttt
+3299988/1
@@@=DDDBHDDBFE?FDED@CAFBBDGAHGFBGH@GBF>@B9@FC=CEGI
@1758059/1
cacttttcgcgcaaaggtaaaatcgttctagacatactttatgctcttga
+1758059/1
@C@FFFFFHFFHFIJIIEHIIJGEIHJJIJJJJJJJJJJIJGIJJJIJFG
@1758060/1
cacttttcgcgcaaaggtaaaatcgttctagacatactttatgctcttga
+1758060/1
CCCFFFFFHHHHHJJJJCFHIJIJJIJJJJJJJJJGJJJJJJJJJJJJID
@1758061/1
cacttttcgcgcaaaggtaaaatcgttctagacatactttatgctcttga
+1758061/1
CCCFFFFFHHHHHJJJJHHIJJGIJIJJJJJJJJJJJJIJJJJJJJJJJH
@6860144/1
aaaaaatgtcaaaattttgcaagttatgtggcattttgacatttatgtga
+6860144/1
CCCFFFFFHHHHHIGIGIFIJGIHHIJIIGEIGIIIJIIIGEIJJJJJJJ
@6860145/1
aaaaaatgtcaaaattttgcaggttatgtggcattttgacatttatgtga
+6860145/1
C@@FFFFDFDFHGIFIJJEIHHIEHHIGGDHIGIJJJJIIEIIJJIIIJI
@6860146/1
aaaaaatgtcaaaattttgcaggttatgtggcattttgacatttatgtga
+6860146/1
CCCFFFFFHHHHHJJJJIJJHJJGIJIJIJJJIIJJJJJIJJJJJIJHIJ
@7859792/1
attatttcctcgaaatcaataatgcaatgtgtttaaatttttgtcgagtc
+7859792/1
CCCFFFFFHHHHHJJJJJJJJJJJJJJJJFIIJJJIIJJJJJJJJJJJHJ
@1758755/1
cactttttggtcatgattttgaggtactcgagggcatgatgagcagccga
+1758755/1
CCCFFFFFGHDFHIFGIJJJIIGICFHIIGHIGIIIJJEHGGIIHGGIIB
@1758756/1
cactttttggtcatgattttgaggtactcgagggcatgatgagcagccga
+1758756/1
CCCFFFFFHHDHHJJIJJJJJIJJHIJJJJJJJJJJJJJJJJJJJJJJJJ
@5840853/1
gttttgtggaactgtgaaactttgtgggactgctggttgcccaacttggt
+5840853/1
:BB4=ADDHHHHHIGIIJJJJJJJFGIDHIGHIJIIGGIJJIIEHGGIJ?
@5840854/1
gttttgtggaactgtgaaactttgtgggactgctggttgcccaacttggt
+5840854/1
C@@FFFFFHHGHGIHGHIIIJJJJHIJJJJJJJIJIHIIJJJJJJJIJIB
@6861208/1
aaaaaattacattcagtatcgatagataatattgatgattataattaata
+6861208/1
CCCFFFFFHHHHHJJJHIJJJHIJJJJJJJJJJJJJJJJJJJJGJJGJJJ
@6333115/1
tggcggctcacaagatgtggcaatccttgcaggatttacccgtgg
+6333115/1
CCCFFFDDF>FDFGEGFDGHEHHGGJIJ<GGGIAFFHEIIJJGIJ
@6333116/1
tggcggctcacaagatgtggcaatccttgcaggatttacccgtggaggg
+6333116/1
CCCFFFFDDBDDF8CDEEBFADHGGICHIIIGIDGGHGGII>6;8;@EH
@7861907/1
attcaaacattgaagccagatcgataaaaaaatatcgcaatattagaaat
+7861907/1
?@@DDDAB?FDDHIBFEH@:AEDHGGIIEHBHEHI96;DEHD@HG9F=88
@1240268/1
atttttcaataaagtacactttatttaagaacaggggagaaaagtcacga
+1240268/1
@CCDFFFFHGDHHB<AEHIIIIBFCHIIIICHIEGIGDCFIIIGIIIGEI
@1240755/1
atttttcaggggatcatgaagctcgcttttcaaattctcgtgacttttct
+1240755/1
CCCFFFFFHGHHHJJJJJJJJJIJJJJJJJJJJJJJJJJIJJJJJJIJJJ
@1240969/1
atttttcatcacagtgatgtttgtttcagaacaaaccgggaaaagtatta
+1240969/1
CCCFFFFFHHHHHJHIIIJIJIJJJJJIJJIJIJJJJJJJJJJJJ?FGHJ
@2770697/1
cgcatattacacatccatttatgcaggacttctatctagtttcccacgcc
+2770697/1
CCCFFFFFHHHHHJJJJJJJJJJJJJJJJJJJJJJJJJJJJJIJJJJJJJ
@1761137/1
cagaaaaggagttgctctgccaacaagcagtgaagaaaccaaacgcgcca
+1761137/1
CCCFFFFFHHHHHJJJJJJJJJJJJJJIIJHIJJJJJIJJJJJJJIJJJJ
@214312/1
aaagctatctactcgttatataatcatcattcaaacattgaagcc
+214312/1
CCCFFFFFHHHHHJI@GEHCFBHHHIIIHHIIIJJGGGJIIIGBG
@214458/1
aaagctcgacatggagtcccaaaacatgaccatgatgcactcggccggac
+214458/1
CCCFFFFFHHHHHJIJIIJJJJJJJJJJJJJJJIJIIJJJJJJJJJIIJI
@214652/1
aaagctgatgataccatacagagtaataaataatgcctttcatatggtat
+214652/1
CCCFFFFFHHHHHJJJJJJJJJJBEHIJGHIJJJJIGIJJJIIJIJJDGH
@4795312/1
gccaagggctcggctgctcatcatgccctcgagtacctcaaaatcatgac
+4795312/1
CCCFFFFFHGHGFHIIEAGEGGDGCGHH>F6@@?DFHGIIIIIEACCFHG
@4795313/1
gccaagggctcggctgctcatcatgccctcgagtacctcaaaatcatgac
+4795313/1
CCCFFFFFHHHGGGIIIGHIGHJEHGGIGGIGIBFGG9BFFIH@<B>F@D
@3784944/1
ctggagttgttgagtaaagttccttagagcgtcttctctgacggtacgtt
+3784944/1
CCCFFFDDFHHHGJGHJJIHIJJJJIIJJIJIIJJIJIGIIJIJDGIJGH
@5842715/1
gtttttaaactgttattctttttattttgtttatccgggtaatgggtaaa
+5842715/1
@@@FFFDEHHFHFIFHIBHJJJJGIJJJGIIJGGIJJJJ?GHIJJJFHHJ
@5305298/1
gtaggttacctcgaaggattgttcgctagcgatctcctgcaagaactgaa
+5305298/1
CCCFFFFFHHGHFGHGIHEGDFGIJJJIGIJGIJIJJJJIIJJJIIJIJG
@4796934/1
gccaatcagaccaacggaacgcccggagcggctg
+4796934/1
C@@FFFFFHHHGGJIJIIIJIIJJJIIJGJJIFI
@4796935/1
gccaatcagaccaacggaacgcccggagcggctg
+4796935/1
CCCFFFFFHHHHHJIJIIJJIJIJGIIIJIIEEG
@4796936/1
gccaatcagaccaacggaacgcccggagcggctgatatcaccaatcagg
+4796936/1
@BCFFFFFHHHHHJJJJJJIFJJJJIJJFIJJEG;@DC>=AEAD@B;>C
@4796937/1
gccaatcagaccaacggaacgcccggagcggctgatatcaccaatcagg
+4796937/1
CCCFFFFFHGHHHJJJIJJIIIJJJIIJIJIJEH;@@@AA?EAB7;;7@
@4796938/1
gccaatcagaccaacggaacgcccggagcggctgatatcaccaatcagg
+4796938/1
CCCFFFFFHHHHHJJJJJJJIJJJJJIIJJIJIICDGGFHFHHF?BBCD
@4797246/1
gccaatcttccgctaccgcgtgttccttaacaacgatctggtggccaccg
+4797246/1
CCCFFFFFHHHHHJJJJIIIGIFHIJJJJJJJJJIGIJJJJGGIJJIJJJ
@714406/1
agtccaccaatgacgaatggtttattggcgaggagggctgcagcgtttat
+714406/1
CCCFFFFFHHHHHJJJJJJJFHGIJJIIJGIIIIIIJJDIJJGCG@AHEH
@4798271/1
gccaattgagttttcgagcattttccggaaaagaagattgcaccccgaaa
+4798271/1
CCCFFFFFHHHHHJJJJJJIJJJJJJJJJJJJJJJJJJJJIIJIJJJIJJ
@4798680/1
gccaatttcgcggaatttcaacacatgacaagcgatggtgaactgccttt
+4798680/1
B@BDDDFFHHHHGIJJJJJJJJGIIJJJGGIIJJJJJJFHGIJJJJJIJJ
@4798681/1
gccaatttcgcggaatttcaacacatgacaagcgatggtgaactgccttt
+4798681/1
CCCFFFFFHHHHHDIGJJIIIGHIIJJIIIJG?GGGGICGIIGIJJJEIJ
@6866814/1
aaaaaatttcaaattgttcaggtaaaatcttgcttcatgattgaaaattt
+6866814/1
CCCFFFFFHHHHHJJJHIJJJJHIJJJJJJJJJJJJJJJIJJJJJJJJJJ
@3787774/1
ctggatctcttggtcggaaaagtaacgcccgaacaagccaatcagaccaa
+3787774/1
CCCFFFFFHGHHHHIJJJJJJJCFHIJJJJIJGIJIJGIIJJJJJJJJIJ
@4800523/1
gccacatcttgtgagccgccattctcttggctagcttctttgacttgcc
+4800523/1
@@@DDDEFDHGHHIJJIEGDGHEHGGHIGIE@G@DCFC?GD<09BCGIB
@4800524/1
gccacatcttgtgagccgccattctcttggctagcttctttgacttgcca
+4800524/1
@BCFFFFFHGHHHIJIIJJJIJGIGIJGGIJIEIGIDIJJJJIJJGHGHG
@4800525/1
gccacatcttgtgagccgccattctcttggctagcttctttgacttgcca
+4800525/1
CCCFFFFFHHGHHEEEGIJJJJIJGJJIJJJJJIJGJIJJIIIIIJIJJJ
@4800526/1
gccacatcttgtgagccgccattctcttggctagcttctttgacttgcca
+4800526/1
CCCFFFFFHHHHHIJIJJJJIJJJJJJJJJJJJJJJJIJJJFHIIJBHHC
@4800527/1
gccacatcttgtgagccgccattctcttggctagcttctttgacttgcca
+4800527/1
CCCFFFFFHHHHHIJJJIJJEHIJJIIJJJIIIIIGHIGHIABFGI@CGB
@4800528/1
gccacatcttgtgagccgccattctcttggctagcttctttgacttgcca
+4800528/1
CCCFFFFFHHHHHJJIJIIIGIJJJJJJJGIJHIJJJJIJJJIIGJHHIB
@4800529/1
gccacatcttgtgagccgccattctcttggctagcttctttgacttgcca
+4800529/1
CCCFFFFFHHHHHJJIJJGIGIJJJJIIIIJJJJIIJGGGHEGIIJCEHC
@4800530/1
gccacatcttgtgagccgccattctcttggctagcttctttgacttgcca
+4800530/1
CCCFFFFFHHHHHJJJJJJJJJJJJJJJJJJJJJJJJIIJJEGHIIFGHH
@2774703/1
cgcattgtggagcgatgaggagaaagtacagagtctgtaatgtgacgagg
+2774703/1
CCCFFFFDHHGHHJJJIJJJGIGJJJGHIJJJJIIJJIJJJJFIJJJJJJ
@7866404/1
attcaattaatatttcaattctttgttcgaaattggttggaatattcttt
+7866404/1
@@@=D=DDBFFF?G<AC<<<33CH<3<3::8222C?GGE8FFIIII4?F?
@7367472/1
acctgctacggattcaaagacatctcctaaggctttgggaacttctacat
+7367472/1
CCCFFFFFHHHGHJJJJJIIIIJJJJJJJJJJJJJJJJJF?FHHIJJJHJ
@2775788/1
cgcatttttaaatttaaaaatttattcaagtcaaaaataatatgtaaatt
+2775788/1
@@@BBDEFHBHHFHIGIIIIGIICGIHCHIFHHIIIIGGIIGIGDFIIII
@2775789/1
cgcatttttaaatttaaaaatttattcaagtcaaaaataatatgtaaatt
+2775789/1
@@@DDDFFHDHHFHIAGIIIGIIGHIGIIIIIGIIIIIIIIGHGFHGIGI
@2775790/1
cgcatttttaaatttaaaaatttattcaagtcaaaaataatatgtaaatt
+2775790/1
@C@BBDFFHDHHDHIEHIII@GIGGICGHFHGGIIIICFHGGGIGIIIGH
@7367859/1
acctgttggcgttattcgagtccatctggcacggtggcaaatgctgttcg
+7367859/1
@BCBDDEFHHGHDIJJJIIJIJJJJJJIJJJJJJ?FEHIJIJJJJJJJJF
@7867862/1
attcacctttatatgtcacattttgtggttctttaacgaaatgtcaagag
+7867862/1
CCCFFFFFHHHHHJJJJJJJJJJJJIJJIIIJJJJJJGIJJJJIIIIJJJ
@4302602/1
ctttccttaacaaaccccttcttttcagatgttttaatgcacatttagct
+4302602/1
CCCFFFFFGHFHHIIIGIIIEHIIJHJJIIIGHJJIIFIIIGIJJJCEGH
@4303273/1
ctttcctttatgtccacaaattatgtcaaattttgacatttatgtaacat
+4303273/1
CCCFFFFFHHGGHIJJJJJJJJIJIIIJJJJJJJJJJJJJJJJJJIJJJJ
@716359/1
agtgaaaaaggtgggaaatgttgactgttgtagctgattaaggggtgtgt
+716359/1
=@1ADEFFHHHADHIGGJJJIIIJGIIIJJHIIIIJEHIIJJIJJ?F@FF
@4802054/1
gccacgtcttgtgagccgccattctcttggctagcttctttgacttgcca
+4802054/1
C<@FFFDDHHFFHHHGIIJJJIJJIJJJFJJJJJJJJIJJJGFHGIGIJE
@717242/1
agtgaccaaagcaaagacgcaataagtgatacaagaaaatatacagacta
+717242/1
@CBFFFFFHHHGGJIJJIIIJJIIIJ@FHGIJJIJJIJJGHIJIJIJJII
@2779119/1
cgccaagtgatacattagttttctactttccttaacaaaccccttctttt
+2779119/1
CCCFFFFDHHHHHJJJJJHJJJIJJJJJJJJJJJJJJJJJJJIJJJJJJJ
@220259/1
aaaggctttcaatcaccacattatgaaattactcatagtgtcacgggaac
+220259/1
CCCFFFFFHHHHHJJJJJJJJJJJJIJJJJJJJJJJJIEGHIDFGGHIIJ
@220330/1
aaagggaacaatttttgtcgagttattgatttcgaggaataatacgaact
+220330/1
CCCFFFFFHHHHHJJJJIJJJJHIJJJJJJJJJJJJJJJJJJIJJJIJJJ
@220331/1
aaagggaacaatttttgtcgagttattgatttcgaggaataatacgaact
+220331/1
CCCFFFFFHHHHHJJJJJJJJJHIIJJJJJJJJIIIIJJJJJJJIIJJJJ
@717718/1
agtgataacgagccctaaaggccaccaagtgagcataataggctggcgca
+717718/1
BC@DFFFFHHHDFIJJJJIIIIJJJJJJIHIGIIJJJJJIJJJJJJIIGB
@4802810/1
gccacttaagcacacatgttacataaatgtcaaaatttgacataatttgt
+4802810/1
CCCFFFFFHHHHHJJJJJJJIJJJJJJIJJJJJJJJJJJGHIJJJJJJJG
@2779250/1
cgccaataaaccattcgtcattggtggactgctgatggttttcttaactg
+2779250/1
CCCFFFFFHHHHHJJJJIJJJJJJFHIEGIJIIJJIJJGIJJJIJIJJJI
@2780660/1
cgccaattgagttttcgagcattttccggaaaagaagattgcaccccgaa
+2780660/1
@@@DFDDD?BB?BEHBEG?<@HGHIHECFDGHGEHIGFC@@BFHEGIJFH
@2780661/1
cgccaattgagttttcgagcattttccggaaaagaagattgcaccccgaa
+2780661/1
@@@FDFDFDFFAFHIBGDHECFHHIHIIIEIIGFGIGHIIIIIIIIIG8F
@2780662/1
cgccaattgagttttcgagcattttccggaaaagaagattgcaccccgaa
+2780662/1
@@@FFFFFGHGCFHIIDFHGIIJIIIJJFJIJIIIIJGIIJJJJBCHHBB
@2780663/1
cgccaattgagttttcgagcattttccggaaaagaagattgcaccccgaa
+2780663/1
@C@FDFFFFFFCFHIE@DFA@DHIIIIEIIIIIDHIBGFGFHHHIIIIBH
@2780664/1
cgccaattgagttttcgagcattttccggaaaagaagattgcaccccgaa
+2780664/1
C@@FDFDDDFF<FHIDEFGA:BHHICHAHGHIIBDG?B@DHEGGIIIA8F
@2780665/1
cgccaattgagttttcgagcattttccggaaaagaagattgcaccccgaa
+2780665/1
CCCFDFFFHDHDHJJIIIIJIJJJJIJJJJJJJIIJIGGHIIIJJJJJII
@2780666/1
cgccaattgagttttcgagcattttccggaaaagaagattgcaccccgaa
+2780666/1
CCCFFFFFHFHFHJJHIIIIAGHIJGJGIIJJJEGHDHGIGJHHIJJIGI
@2780667/1
cgccaattgagttttcgagcattttccggaaaagaagattgcaccccgaa
+2780667/1
CCCFFFFFHHGFFIJIIJJIIIIJJJJJJJJJJHIIGHGIJJIJJJJJJJ
@2780668/1
cgccaattgagttttcgagcattttccggaaaagaagattgcaccccgaa
+2780668/1
CCCFFFFFHHHAFHJIJIIFIIJJJIIJEGJJJJJJJJJJIIIJJJJJHI
@2780669/1
cgccaattgagttttcgagcattttccggaaaagaagattgcaccccgaa
+2780669/1
CCCFFFFFHHHDFHIJJJJJJJIJIJIIJIJIIJJIJGJJJJJIFHIIGI
@2780670/1
cgccaattgagttttcgagcattttccggaaaagaagattgcaccccgaa
+2780670/1
CCCFFFFFHHHFFIGHIFEAHIIIIDFHGIJEHAHICHGGGGHGABFGIH
@2780671/1
cgccaattgagttttcgagcattttccggaaaagaagattgcaccccgaa
+2780671/1
CCCFFFFFHHHFHIJIIJIIGIJIIJJIIJJIJJJIIIJJGJJJJJJJJI
@2780672/1
cgccaattgagttttcgagcattttccggaaaagaagattgcaccccgaa
+2780672/1
CCCFFFFFHHHFHJJIJJJJGJJJJJJJJJJJDGHJHJJGGIJJJJJIBG
@2780673/1
cgccaattgagttttcgagcattttccggaaaagaagattgcaccccgaa
+2780673/1
CCCFFFFFHHHHHJJJJJJJGIJJJJJJIJJIJIJJEHIJIJJIJJJJGJ
@7368799/1
acctttttcactcaaccatagctttctcagcgtg
+7368799/1
CCCFFFFFHHHHHJJJJJJJIJJJJJJJJJJIH@
@2781639/1
cgccaccaatgcctggtgcagctatccactttgccagtggccgtctgcta
+2781639/1
CCCFFFFFHHHHHJIJFHIJJJJJJJJJJJJJJJJJJHIIJJJIJJJIJI
@2781640/1
cgccaccaatgcttggtgcagctatccactttgccagtggccgtctgcta
+2781640/1
=1:B;DD?FBB;CG:C<BC@4:<CHBG@EAGI?4D4<:?D;F608;6?88
@2781641/1
cgccaccaatgcttggtgcagctatccactttgccagtggccgtctgcta
+2781641/1
@?@DFDFDHBFDHIGIAACE<CFHGGEGIIHIGEGICHGGGEG8DD;B?F
@2781642/1
cgccaccaatgcttggtgcagctatccactttgccagtggccgtctgcta
+2781642/1
BB@FFFFFHHHHHJJJFHGEIIGIJJJJJJJICIIIIHIJJJJFHHIIGH
@3792040/1
ctggatttctcagaaattcgaataaattcagtctcagtttcagttactct
+3792040/1
@@@DDDDDBFDDDDHI@GDFDH<FHIEHGIHEFHGHIHHIE>FCFBHGGE
@7870025/1
attcagcaggttttttaacagtttgaaaaccttgataaatgaaagaaatt
+7870025/1
CCCFFFFFHHFHHJJJJJJJJIJJJJJJJJJJJJJJJJJJJJJJJJJJJI
@7870026/1
attcagcaggttttttaacagtttgaaaaccttgataaatggaacgaaat
+7870026/1
@@@DFEFFHHHHGGGIIIGIG?FHBHIIGIEHIG@HGIIGDFAGGHGIII
@7870027/1
attcagcaggttttttaacagtttgaaaaccttgataaatggaacgaaat
+7870027/1
@@CFFFFFDHAFFGIIIIIGH@FHEHHHIIIIIIGIIIIIIIIIIIGHII
@7870028/1
attcagcaggttttttaacagtttgaaaaccttgataaatggaacgaaat
+7870028/1
CCCFFFFFHGFHHJJJIJJJJHHGJJJJJJJJJJGIJJJIJIIIJHGIGI
@2782242/1
cgccacgccatggctaattgctttgaagctctcatgggagcgttgttttt
+2782242/1
@<@DFFFFHHHHGIIIIIJJJIGGGHHGIIJJJIHGGHFIIHIIHHIJJJ
@3793447/1
ctggcaaagtggatagctgcaccaagcattggtggcgattggtcaatgtt
+3793447/1
CCCFFFFFHFFHHHJJIJJJGIJJIJJIJJJJCGIIJHIIJJGGJJJIHI
@3793448/1
ctggcaaagtggatagctgcaccaggcattggtggcgattggtcaatgtt
+3793448/1
BB@DFFFFHFHHGIIGIIJFIJJJJJIHIIIJCGHGIDHIJJHIJIJJGI
@6870897/1
aaaaacattgaccaatcgccaccaatgcttggtgcagctatccactttgc
+6870897/1
CCCFFFFFHHHHHJJIJEHIGJJJJJIJJJJJIJJJIJIJJJJIJJJJJJ
@3794177/1
ctggcaagtcaaagaagctagccaagagaatggcggctcacaagatgtgg
+3794177/1
C@@FFFFFHHHHHJIJJJJJIJJJJJIJJJJJIJJJGEECHCH@ACHGHI
@4805320/1
gccagatcgagaaaacgagagaatttgtaaactatacctttactagcgtt
+4805320/1
CC@FFFFFHHHHHJJJJJJIIIJJJJJIJJJJJJJJJHJJJJJJJJIJIJ
@4805323/1
gccagatcgataaaaaaatatcgcaatattagaaattttcaaatattctt
+4805323/1
@@;4ADDDFFFFFIIIIIIIIGEIIIIIIIIIIIFIIIIIIIIIIIIIII
@4805324/1
gccagatcgataaaaaaatatcgcaatattagaaattttcaaatattctt
+4805324/1
CC@FFFFFHHHHHJJJJJIJIJCHHIIJJJJIJJJJJJJJJJJJJJJJJJ
@4805325/1
gccagatcgataaaaaaatatcgcaatattagaaattttcaaatattctt
+4805325/1
CCCFFFFFHHHGHJJJJJIJIJJJJJJJJJGHIJIJJJJJGIJJJJJJJI
@4805326/1
gccagatcgataaaaaaatatcgcaatattagaaattttcaaatattctt
+4805326/1
CCCFFFFFHHHHHJJJJJIIGGGIJJJJJJIHIJJJJJJJIJIJJJIIJI
@4805327/1
gccagatcgataaaaaaatatcgcaatattagaaattttcaaatattctt
+4805327/1
CCCFFFFFHHHHHJJJJJJJJIHIJIJJJIIIIJHIJJJJJJJJJJJIJJ
@4805328/1
gccagatcgataaaaaaatatcgcaatattagaaattttcaaatattctt
+4805328/1
CCCFFFFFHHHHHJJJJJJJJJIJJJJJJIGGIJIJJJJJJJIJJJJJJH
@4805329/1
gccagatcgataaaaaaatatcgcaatattagaatttttcaaatattctt
+4805329/1
CCCFFFFFHHHHHJJJJJJJJHIJJJJJJJHFDGIJJJJJIIJJJJJJIG
@719679/1
agtgtcaatagtgctgccgttacttcctcaagcgctggtaacgctttatc
+719679/1
B@BDDFFFHHHHHJJJJJJJJJJJJJJJJJJJJJJJJIHHJIJJJJJJJJ
@1768644/1
cagaaagagaggaatcaacactcttatcaatataatgtctcgtttcggca
+1768644/1
@@@DFFFFHHHHGJJJJJJJIJIIJJJJJJJIJJJJJIIJJJHIGIJJJJ
@720529/1
agttaaccagacaaagcacctatcgaatcgaatattagtagcaagatccg
+720529/1
@@BFFFFFGHHHHJJJJJJJJIJJJJIJJJIIJJJJJJIJJJJJJJJJJI
@720530/1
agttaaccagacaaagcacctatcgaatcgaatattagtagcaagatccg
+720530/1
BCBFFFFFHHHHHJJJJJJJJJJJJJJJJJJIJJJJJJHIJJJJJIJJJJ
@4806544/1
gccagccaatgggattgcccatcactttgtcatcgaacgatgtcaccacc
+4806544/1
@BCFFFFFHHHHHIHJJJJJJJJJIIJJJGIJGIJIJIIIIJJJJJJJJJ
@4806596/1
gccagcccacctgtccactgagggaggccaccctaccgccgtattgtaat
+4806596/1
CCCFFFFFHHHHHJJJJJJJIFGFIIJIIJJJJGHJJGJJG@FGIIHJIG
@1771779/1
cagaaatatactgtaatacgatggatgattcattaatggacacatgtaaa
+1771779/1
@B@DDFFFHHHHGFGIIGIJIIJJHIIGIIJBHGGGIGHIIIJGIJJJJJ
@223070/1
aaagtacactttatttaagaacaggggagaaaagtcacgagaatttgaaa
+223070/1
BCCFDEFFHHHHHJJJIJJJJJJJJJJJJJJJIJHHGIJJJIIIJJJJJJ
@7370799/1
acgaacttcatagattcaaatgaagtaaacaacatacgtttttcatttaa
+7370799/1
@@@DDDDDFD??2AFGEGIIIIFHBAFHIEHIEIDFFFGIIIIIIIIIFI
@7370801/1
acgaacttccatagattcaaatgaagtaaacaacatacgtttttcattta
+7370801/1
?@@DAABAF8FFDG?EH?CIEHIGCDBABAH>FFF9?:DB?CDBAGGHIG
@7370802/1
acgaacttccatagattcaaatgaagtaaacaacatacgtttttcattta
+7370802/1
@@@?DDFFAFDDAG@FHEH>FGF@HF:BCFHHIIII<?C?DGDHI9DHGH
@7370803/1
acgaacttccatagattcaaatgaagtaaacaacatacgtttttcattta
+7370803/1
CC@FFFFFHHHHHJJJJJJJJJIJJJHHDHIJIGIIGIJIJJJIGIJJJJ
@223915/1
aaagtatagaggttgtacccaaacttttcggggtgcaatcttcttttccg
+223915/1
B@CFDFFFHHHHHIJIJHIIJJIJJJIJJJIJI?FEHIJJJJJIJJJJJJ
@2785904/1
cgccatattgatttaattttgacatgttagaatgccctattgaaaacctt
+2785904/1
?@?DABDDHB<DFH@FBHII<:CFHIHIGCHGBEHHIBDFHECHHIGI>G
@2785905/1
cgccatattgatttaattttgacatgttagaatgccctattgaaaacctt
+2785905/1
@@@DDFDFGHDHHIJIIJJJGEGGGIIIHCEGGIIGI>FGIIHGHEGIJI
@2785906/1
cgccatattgatttaattttgacatgttagaatgccctattgaaaacctt
+2785906/1
BCCFDFFFHHHHHJJJJJJJGIJJJJJJJJJJJJJJJJJJJIJJJJJJJJ
@224293/1
aaagtatgtctagaacgattttacctttgcgcgaaaagtgaccacaagca
+224293/1
BBCFDEFFHHHHHJJIJHIIJJJJJJJJJJJJJIJJJJHIJIJJJJJJJI
@224300/1
aaagtatgtgttcaccaagagaagaaagctatacagtagtcaaatttgta
+224300/1
@CCFDFFFFHHHHGIJJJJGGGIIJJIIJJIIIJIIEGGHIIJGIGJJGI
@224301/1
aaagtatgtgttcaccaagagaagaaagctatacagtagtcaaatttgta
+224301/1
BCCFDEFFHHHHHJIJJJJHIJJJJJIIIJJJJIJJGGIDIJJJJJIIIG
@224432/1
aaagtattatgagaatatgaaatttaaaagaaaatttgaaaagtatcatg
+224432/1
@CCFDFFFHHGHHJJJJJJJJJJJJJJJJJJJJJJJJJJJJJJGIJJJJI
@724861/1
agttgctgagccgtcgcggcatcactcccaaatacgaactggtccaaatc
+724861/1
?@1=BDDDFDBBA@?EE:C:DADHD9FBHIIGB===FHGIEHH9>AAC>7
@725381/1
agttgtactaatttgtgtgattgaagttcgtattatttcctcgaaatcaa
+725381/1
CC@FFFFFHHHHHIJGGIIIJJJJJJJJJJJJJJJIJJJJIJJJIJJJJJ
@6877612/1
aaaaagatggcgaaacaattagcagcaagagaaatgctggaaaagttaaa
+6877612/1
CCCFFFFFHHGHGJJIJJJJJIIIJIJJJHIIJIJJJJJIJIJJJIIIII
@6879183/1
aaaaaggaaaactaaaggatttctcaacttgtttccgtgagttgctgaac
+6879183/1
@@@FFDFFHGFHHGGGIGEFHIIIJIJGIGIHIIIGIGGBGDGIIEGHEH
@728075/1
ataaaaaattacattcagtatcgatagataatattgatgattataattaa
+728075/1
CCCFFFFFHGHHHJJJJJIJJJJIJJJJJJJJJJJIJJJJIJJJJGIJJI
@6880621/1
aaaaaggtgggaaatgttgactgttgtagctgattaagggg
+6880621/1
@@@DADD=CDDCFIIIGGHEHEGGIGE@FHIG3CGACEIGG
@5855478/1
gttttttaacagtttgaaaaccttgataaatgaaagaaattaaacacgct
+5855478/1
@=@DFFFFHDBFFHIBGIIIIIEGGHIGGIGGGIIGGIIIIIIIIIIIII
@5855479/1
gttttttaacagtttgaaaaccttgataaatggaacgaaattaaacacgc
+5855479/1
@@@FFFFFHBDFFHIGIJJJJJIGGEHJIIIJGFGIIGHGGHGJIJJIII
@5855480/1
gttttttaacagtttgaaaaccttgataaatggaacgaaattaaacacgc
+5855480/1
@B:DDFFFHHHHHJJJJJJJJJJJJJJJIIIJJHGJGHHGGGHIJJJJJJ
@729305/1
ataaaaatttatagttttttgcatttttattcggcttattgtaatattcc
+729305/1
@@@FFDFFHHHHHEHGIJIJGEHGGIJIIGGIGIIJGJFHJGGIIIIJGC
@2788483/1
cgccattctcttggctagcttctttgacttgccagtgccaatttcgcgga
+2788483/1
CCCFFFFFHHHHGJIGGGGGHGIJJJIJJH@CHGHEGGHGGHIJGIJFIG
@226521/1
aaagtgaccaaagcaaagacgcaataagtgatacaagaaaatatacagac
+226521/1
@BCFDFFFHHHHHJJJJJJJIJJJJJJJFHGIJJIIJJJJJJJJJIIIJI
@226522/1
aaagtgaccaaagcaaagacgcaataagtgatacaagaaaatatacagac
+226522/1
B@@FDDFFHHHHHIJJJJJJJIJJIJIJFGIJGIJIJJJJJJJJJJJJJJ
@226590/1
aaagtgatgggcaatcccattggctggctccaagagatgtgcatgtccc
+226590/1
?@@FDBDEFB?FFHIGHBGGIHFEIII7@EGH>B8C@DG?<BD?B?0?D
@226591/1
aaagtgatgggcaatcccattggctggctccaagagatgtgcatgtcccg
+226591/1
@@@FBDBEFDFFFIGIIIIGBCGHGIIC?EE?CBDG>9DBFE>?FBGFH@
@1254101/1
attttttcggaaaaaagtgagtttaggatatcttacgttctggcaacatc
+1254101/1
CCCFFFFFHHGHHJJJJGHHIFHIGIJIJJJJJJJJJIJJJJJJIJJJJJ
@1254102/1
attttttcggaaaaaagtgagtttaggatatcttacgttctggcaacatc
+1254102/1
CCCFFFFFHHHHHJJJJHIIJHIJIGIIJJJJJJJIJIIIJJJJJJJJJJ
@6882174/1
aaaaagtgaacagctatcgatacacagtcatagatccaatcctataatta
+6882174/1
CCCFFFDDHHHHHJJJJJJJJJJJJJJHIJJJJJJJJJJIJJJJJJJJJJ
@7875395/1
attccagaatctaaaaatattgcacctgctacggattcaaagacatctcc
+7875395/1
CCCFFFFFHHHHHJJJJJJJJIJJJJJJJJJJJIJJJJJJJJJJJIJJJJ
@2791108/1
cgcccattttgaatagaccaaccatgatcatgggcgctgacgtcactcat
+2791108/1
CCCFFDFFHGHHHGI9EHIEHHIIIIEBHDGHIJIJJIGGJIJJJJJJJG
@1776724/1
cagaaatttaaacgttccagcaggtacttgcgtggacacgcatattacac
+1776724/1
CCCFFFFFHHHHHJFFIIJGIIIECCFHIIJ@FGIHIGIIIEGIIGGIIJ
@1776725/1
cagaaatttaaacgttccagcaggtacttgcgtggacacgcatattacac
+1776725/1
CCCFFFFFHHHHHJIJJJJJJJJJHIGIIJJIGHIIIJIJIIIIJIIJIE
@731822/1
ataaaagtaatataaccttagatttcgaggcaaattgattgatttgccca
+731822/1
CCCFFFFAFHHFFGGGGIHIIGIGIIIJGHDHHGEHGIIGIJJIJGIIGI
@2239572/1
ccccaacaaggaggtaaaaagaagaaacaaaaacaacctgaacaacaagc
+2239572/1
CCCFFFFFHHHHHJAFHJJJJIJJJJJJJJJJJJJJJJJGJJJJJJJJJJ
@1777750/1
cagaacaaaccgggaaaagtattatgagaatatgaaatttaaaagaaaat
+1777750/1
CCCFFFFFHHHHHJHJJJJFHIIJJJJJJJJJJJJJJJJJJJJJJJJJJJ
@732658/1
ataaaatacggcaaagagaagaaaggccgatagaatgaagtgaaagtcga
+732658/1
CCCFFFFFHHHHGJJIJIJIIJJJJIJJIJJJJJJJIJIJHIIIIICGII
@732659/1
ataaaatacggcaaagagaagaaaggccgatagaatgaagtgaaagtcga
+732659/1
CCCFFFFFHHHHHIIIIJJJJJJJJIJIJJJJJJJJJJJJHHJJJJHGIJ
@732660/1
ataaaatacggcaaagagaagaaaggccgatagaatgaagtgaaagtcga
+732660/1
CCCFFFFFHHHHHJJJJIJJIIJJJJJJJJJJJJJJJJJJIIJJJJHIJI
@732887/1
ataaaatataataaaaatttatagttttttgcatttttattcggcttatt
+732887/1
CCCFFFFFHHHHHJJJJJJJJJJJIJJJJJJJJJJJJJJJJJJIIJJJJJ
@6341356/1
tgggattgcccatcactttgtcatcgaacgatgtcaccacctgattggtg
+6341356/1
B@@FFFFFHHHHHJJJJJJJIJJJJJJJJJJJJJJJJJJJJJJGIJJJHI
@5857269/1
gttttttccataagccagtcggagaaattatcgacttaggagaaggcatg
+5857269/1
C@CFFFFFHHHGFFEHGIIIJJCEDHH9DDDBDFHIHB@F@FDGEHEC>D
@6883591/1
aaaaagtttatttatcatacacaggtaaacagttgtacagtagaggataa
+6883591/1
CCCFFFEFHHHHHJJJJJJJJJJJJHHGJJJJJJJIIIJJIHIJJJJJIJ
@6883592/1
aaaaagtttatttatcatacacaggtaaacagttgtacagtagaggataa
+6883592/1
CCCFFFFFHHHHHJJIIIJJJJJJJHHIJJJJGIJGIIEIHIIIJGIJJI
@5857923/1
gttttttcttcgatgtccacgtaggttacctcgaaggattgttcgctagc
+5857923/1
@?@DFFFFGHGDHIJHIJIJGEBGHDGIJJIIGEGIJIIIJFIGJIIJJG
@5857924/1
gttttttcttcgatgtccacgtaggttacctcgaaggattgttcgctagc
+5857924/1
@B@FFFFFHHHHHIFGHIIJIHHIJIJJJJJJJJJJIIJIIIJJJIJJJJ
@5857925/1
gttttttcttcgatgtccacgtaggttacctcgaaggattgttcgctagc
+5857925/1
BBCFFFFFHHHGHJJIJJJJJHJJJIIJJJJJJIJJJIJJJIJJJJJJJJ
@5857926/1
gttttttcttcgatgtccacgtaggttacctcgaaggattgttcgctagc
+5857926/1
C@CFFFFFFGHDHGIBHIHII@GHIEHIIIIJIGIGGIHIGGIJIIIJJI
@5857927/1
gttttttcttcgatgtccacgtaggttacctcgaaggattgttcgctagc
+5857927/1
CBCFFFFFHHGHHIJJJJGJJHIJJIIJJJJJJJJJJJJJJJJJIJIJIJ
@5858640/1
gttttttgcatttttattcggcttattgtaatattcctccatagttctta
+5858640/1
@:?DDDD@8ADFFII;CG:?G:?FCFG<?<D@??FBFB?F9@BB9B?BF4
@5858641/1
gttttttgcatttttattcggcttattgtaatattcctccatagttctta
+5858641/1
@?@DDDD:?<CFFII@EG?3B@;@:EF<?DGFBFF@D<?F??BDDGAFF?
@5858642/1
gttttttgcatttttattcggcttattgtaatattcctccatagttctta
+5858642/1
C@CFFFFFHHGHHJJJIJIJJFGJIJJJHIIJJJJIJJJJJJJJJJIJJI
@6884775/1
aaaaataatatgtaaattgattttagaaaaaaaccactaattctatgcaa
+6884775/1
CCCFFFFFHHHHHIJJJJJIIJJJHIJJJJJJIIGIIIJJJJJJJJJIIJ
@5859633/1
gtttttttaacagtttgaaaaccttgataaatggaacgaaattaaacacg
+5859633/1
B@BFFFFFHHHFHIJIJJJJJJJJJIIIJJIIJIJIJGJJIJJJJIJJIE
@6886081/1
aaaaatagtagaaagtcgaagtctttcgagacatactcttcggagaatca
+6886081/1
@CCFFFFFDF4DHIIEHGIJIFHIJJJJJJJJJIIJIJJJJJFIIIIJJJ
@228920/1
aaagtttatttatcatacacaggtaaacagttgtacagtagaggataaac
+228920/1
BC?DDFFFHHHHHJJJJJJJJJJFFHJJJJJJJJJJIJIIJJIIJIJJJJ
@228955/1
aaagtttcacagttccacaaaacgctgaaaaattccgtcggcaagaagtt
+228955/1
B@CFDDFFHHHHHIJJJJJJJJHIIJJIJJJJJIIIHIJGGIJJJJJJEE
@228956/1
aaagtttcacagttccacaaaacgctgaaaaattccgtcggcaagaagtt
+228956/1
BC@FDFFFHHHHHIJJJJJJJJJJJJIJJJJHIJJJJEGIGIJJJIJJGI
@229278/1
aaagtttgggtacaacctctatactttgcatcaaataaatgctccctttt
+229278/1
BCCFDFFFHGHHHJJJJJJJJJJJIJJJJJJJJJJJJJJJJJJJJJJJJJ
@6887813/1
aaaaatattaggaatccactacaaggttttcaatagggcattctaacatg
+6887813/1
CCCFFFFFHHHHHJIGIJJJIJJJJIFHIIJJIJJJIIGCHHIIEHGIII
@1779097/1
cagaaccgattaagaaaggggcagacaacttcatgtacaaatacctcacc
+1779097/1
@@CFDEFFDFHHDBGHIIJIIFIGDDHGJIBGIIJ9D?FHIIGHC@DHID
@1779098/1
cagaaccgattaagaaaggggcagacaacttcatgtacaaatacctcacc
+1779098/1
CCCFFFFFHHHHHIJJJJJJJJIJJJJJJIJJJJJGIJJJJIJJIJIJJI
@1779622/1
cagaacgtaagatatcctaaactcacttttttccgaaaaaatatcgcaat
+1779622/1
@@@?ADD:DFDDHHGEHHGIIHGII;CH<FE@FHGEDGAGIGIE4;FHG>
@1779623/1
cagaacgtaagatatcctaaactcacttttttccgaaaaaatatcgcaat
+1779623/1
@@CDDDDDBHHDHIIIGGGGHGIIIJIJJIIJIGGEHEHGHIGICHIJII
@1779624/1
cagaacgtaagatatcctaaactcacttttttccgaaaaaatatcgcaat
+1779624/1
BC@ADFFFHHHHHJJJJJJJGJJJJJJJJJJJJJIJJJIJIJJIJIJJIJ
@1779625/1
cagaacgtaagatatcctaaactcacttttttccgaaaaaatatcgcaat
+1779625/1
CCCFFFFDHHHHHJJJJJJIIJJJJJJJJJJJJJJHJGIJJJJJIIJIJJ
@5315894/1
gtatcgatagctgttcactttttggtcatgattttgaggtactcgagggc
+5315894/1
CCCFFFFFHHHGHIIJJJJJJJJIJIJJJJEIJJJIIIJFHIJJJJJJJI
@2243703/1
ccccaccaaagcaaatgggtccacatggagatgtaccacaacaacctaaa
+2243703/1
@@CFFFFFHGGFHJJIJJJFGIIJJJJJJIGIIFFHIJJJJJJJJJJIJJ
@7374482/1
acgagcaataccgatagacaaagactgaaattgagaaaaaatgaacatgg
+7374482/1
@CCDFFFFHHHHHIJIJIJJJJJJJJJIGIHIECHIIJJIGIJFGGGIJF
@7374504/1
acgagccaatcttccgctaccgcgtgttccttaacaacgatctggtggcc
+7374504/1
@CCFFFFFHHHGHEIEGHGHIBHEHIJGGGEHIIGHIHGD=@@=CHAEEC
@2243851/1
ccccaccaagggaagggggcggcccccatcccaacagaaggggtaaccgc
+2243851/1
C?@FFFFFHHBBDGBE1@G6FGF>DCCCCCBC9:5??CC??BBBBCCA58
@2243852/1
ccccaccaagggaagggggcggcccccatcccaacagaaggggtaaccgc
+2243852/1
CCCFFFFFHFHHHJJIJIJIEGHFFDDDDDDDDDDDDDCDBDD::CCDDD
@2243853/1
ccccaccaagggaagggggcggcccccatcccaacagaaggggtaaccgc
+2243853/1
CCCFFFFFHHHHGJJIIJJGJIDFFDDDDDDDCCDDBDDDCDD5:CCDDC
@2243854/1
ccccaccaagggaagggggcggcccccatcccaacagaaggggtaaccgc
+2243854/1
CCCFFFFFHHHHHJJJJJJIJIEEFDD8=CDDACBDBCDCDDD05C@CBB
@7878811/1
attccgtcggcaagaagttggccgatttgcagactctcagcttcaacgcc
+7878811/1
CCCFFFDFHHHHHIIIJIJJJIJJJJJJJJJJJJIJJJIJJJJJJJJGII
@7879228/1
attcctaggaactatcaagttcttttgatgaaaatatgtcttgagcaaaa
+7879228/1
CCCFFFFFHHHHHIJJJJJIJJJJJJJIJJJJJJJJIJHJIJJHJJJJJJ
@4811939/1
gccagtgccaatttcgcggaatttcaaaacatgacaagcgatggtgaact
+4811939/1
@@@DDD??FDFHDGB9FABFFEFHBDHGB3BB99?DG88BB86A;@@FCE
@7879414/1
attcctccatagttcttacatccttgtttatttccctttttgtggagagg
+7879414/1
CCCFFFFFHHHHHJJJJJJJJJJJJIGIJEGJJBIIGHJJJF?CG>F>FG
@7879450/1
attcctcgaaatcaataactcgataaaaattgttcccttttgagctattg
+7879450/1
CCCFFFFFHGHHFHIJJJJJJJJJJJJJJJJJJJJJJJIJJJJJJJJJJJ
@4311551/1
ctttcgtataatcgttaacactgcctgtagtttgatattgggactgcaag
+4311551/1
:BBFBA=AFHFHHJHIJJJIIJCHGIIHHHFIIJJJJJJJGJIIEHHEHI
@234252/1
aaataacgtatattattatgtgtattccgttttcgttataaaatttatag
+234252/1
CCCFFFFFHHHHHJJJJJJJHIHJJJJJJJJJJJJIIJJIJJJJIJJJJJ
@738745/1
ataaagcgttaccagcgcttgaggaagtaacggc
+738745/1
@@@FAEBDCFDHD<CEEGIEHGIE?:8C<??D>G
@738746/1
ataaagcgttaccagcgcttgaggaagtaacggcagcactattgacacta
+738746/1
CCCFFFFFFHHHHJJIIJJJJHIJJIJGHJJJIJIJDGHCHHJIGGIIGI
@738747/1
ataaagcgttaccagcgcttgaggaagtaacggcagcactattgacacta
+738747/1
CCCFFFFFHHHHHJJJJJJJIJJJJJIDGIJJGJJJI<E@GGGAFGIIGH
@4312463/1
ctttcgtgtggtagtccctcttcgtgttccatttcatagaatgg
+4312463/1
C@@FFFFFHHGFFIIIHIIAEHGGCCCF@FEFGI49CD9CGG>F
@4312464/1
ctttcgtgtggtagtccctcttcgtgttccatttcatagaatggtgg
+4312464/1
CCCFFFDDFHHFHGGHIJIIGGGHFGFHDHDCGHB<BGEHGB<F0?F
@4312465/1
ctttcgtgtggtagtccctcttcgtgttccatttcatagaatggtggtgg
+4312465/1
@@@DBB:A<CFCDA<ACGGEBFHGBG8?BCGEGHEIGIGEEHI>GI=GHG
@739201/1
ataaaggtgaatatataactgacatgtttcatatgtagaacgaattttgt
+739201/1
CCCFFFFDHHHHHJJJJJHJJIIJJJJJJJIJJJJHIJJJJIIIJJJJJH
@739312/1
ataaagtacactttatttaagaacaaacaggggagaaaagtcacgagaat
+739312/1
<@@DFFBBHHHHHJJJJJJJIIIIJIJIJJJJIHGGGIGGEBHGGIEF<F
@739473/1
ataaagtatgtctagaacgattttacctttgcgcgaaaagtgaccacaag
+739473/1
CCCFFFBDHHHDHJGIJGGBHJJGJJJJJJIJJIJJJJJJBFFIIJIIJI
@739474/1
ataaagtatgtgttcaccaagagaagaaagctatacagtagtcaaatttg
+739474/1
@B@FFFBDHHHHHJJJJJJJJIJJJJJJJJJJJJJJJJGIIHIJJJJJJJ
@739475/1
ataaagtatgtgttcaccaagagaagaaagctatacagtagtcaaatttg
+739475/1
CCCFFFDDHHHHFIJJJJJJJHGJJJGIJJJIIJJJJJDGIJIJJJIJJJ
@739476/1
ataaagtatgtgttcaccaagagaagaaagctatacagtagtcaaatttg
+739476/1
CCCFFFDDHHHHHIJJIJJJJJJJJJJJJJJJIJJJJJFHIIIJJJJJJJ
@1783373/1
cagaagatgatggtatataagatgcaggaattggaggaggagggtacgaa
+1783373/1
@?@DDFDFHHDHGEHIJJJJJJJJJIGHDBGIIIEHG;FHGHIGBFHIIG
@6893274/1
aaaaattagtaaaacataatggttttcgcgcgtaaagtgaccaaagcaaa
+6893274/1
CCCFFFFDHHFFHGGHIIGIGG<FGHHGBHIIIIGGIB@GHGIIHGBGII
@5867163/1
taaaaagcaagccaaatctgacgcagccaaggctaccctagaaatcctta
+5867163/1
CCCFFFFFHHHHHJJJJJJJIIJJJJJJJJJJJJIJJJJJJJJJJJJJJJ
@6347200/1
tggggtttttgacctttattagactcataaaagaactt
+6347200/1
@?7ADD<DFFFBDB:<EFGHGHCGGHGGFHIIAGIGHI
@5316925/1
gtatgacaaaactatagagaaaccagaattacaggaaatggataattata
+5316925/1
;@<DDDDBFHBFHIG@F9:<CGGGH;3;<FHHFHG<?:?DBBGGGGIIID
@1260120/1
atttttttatcgatctggcttcaatgtttgaatgatgattatataacgag
+1260120/1
<@@FDFDFHHHGFIGIGIFIIJIGIEICIGIHGGGCGIJIIIJCIIJIGI
@1260121/1
atttttttatcgatctggcttcaatgtttgaatgatgattatataacgag
+1260121/1
CCCFFFFFHHHHHJIJJJJJJJJIJJJIJJJJJJIJJJJJJJJJJJJJJJ
@1260122/1
atttttttatcgatctggcttcaatgtttgaatgatgatttat
+1260122/1
CCCFFFFFGHGGFIIIJGJJIJGHGGIIJJIIIGIGGHIJE49
@5317739/1
gtatgcacaaaattcgttctacatatgaaacatgtcagttatatattcac
+5317739/1
@??;ADDDFFHFDIIIBBHHAFHDHDA@HCHCFE9EEDHEHGIGIIIIGI
@5870001/1
taaaaattgttcccttttgagctattgcgatattttttcggaaaaaagtg
+5870001/1
CCCFFFFFHHHHHJJJJIGHIIJJJJJJJIJJJJJJJJJJJJJJIJJJHC
@7376215/1
acgattcataaaagtaatataaccttagatttcgaggcaaattgattgat
+7376215/1
CCCFFFFFHHHHHIAFFGIJIJIJJIGIGIJJIJJIEIJIJIIJDIIGJJ
@7376559/1
acgattttgtcgaagatctctgtgagaagacagaagaatctctagtc
+7376559/1
@?@DDDDDBADFHGIIGIIEDB:FHCEFHGHFGHCHGCGFHGGHGHH
@5871693/1
taaaagcctcttaaatttaaccgaaatatagaatacaccccttaatcagc
+5871693/1
CCCFFFFFHHHHHJJJJJJJJIJJJIJJJJJJJJIJJJJJJJJJJJJJJJ
@7882812/1
attcgataggtgctttgtctggttaactttagtgggaaggtttaggtatt
+7882812/1
CCCFFFFFHHFHHJJJIIIJIJBHIGJJJJJJGHJJJIJJFHCHIJDHII
@7883221/1
attcgatctctgatagtagatggtaactgttcaaattcctcttcctcacg
+7883221/1
@@BDFFFFHHHHHIIJGIIJJJJHGIJJJJJJJJJJJIIJJJJJJJJJJJ
@7883625/1
attcgattatagagtaagagtagccggagtggaagcaactggtactggtt
+7883625/1
CCCFFEFFHHHHHIGHIIIIEHGHIJIGI?FHGIGCGHGHJIFGHJIJGG
@7883822/1
attcgattcgataggtgctttgtctggttaactttagtgggaaggtttag
+7883822/1
=@:44ADDFB?FFHIHEAHIEHFHHIGAFHGIGECCD?E;@BHB@?BDGH
@7883823/1
attcgattcgataggtgctttgtctggttaactttagtgggaaggtttag
+7883823/1
@@=DDEFFHHFHHJJAFHIJJJIIJJJIJJJJJJJJIHHJJJJJIBGGII
@7883824/1
attcgattcgataggtgctttgtctggttaactttagtgggaaggtttag
+7883824/1
CCCFFFFFHHHHHJJGHIJJJJJIJJJIJJJJJJJJJGIJIHJIJFHGHJ
@7883825/1
attcgattcgataggtgctttgtctggttaactttagtgggaaggtttag
+7883825/1
CCCFFFFFHHHHHJJHIJJJJIHHJJJGHHHJIJJJJGHIJJJJJGHHIJ
@7378006/1
acgcgttcgacaccagctgaactgtattaccagagagacctggaaaagcc
+7378006/1
CC@FFFFFHHHHHJIJJJJIJJIJGIJJJJJJJJJJJIJJJJJJJJJJJI
@3313896/1
ctcagcaactcctggaggacgctgacgggagtcttgctcggcatggaggc
+3313896/1
CCCFFFFFHHHHHJJJJJJJJJJJIJJJJEHDGHIIJIJJJJIJJJJJHH
@2249523/1
cccccaccaagggaagggggcggcccccatcccaacagaaggggtaaccg
+2249523/1
@@@DDDDDDHBD?DDAH?18@@H6BACBB??BBCCB?95>>87607>A@8
@5873358/1
taaaatcttgcttcatgattgaaaatttgcaaggtttggaggagttgtac
+5873358/1
CCCFFFDFGHHGGIHHIIJJFGIJHHJJJJJIHJFHIJJIJGIGHJIJIE
@4815902/1
gccatattgatttaattttgacatgttagaatgccctattgaaaaccttg
+4815902/1
@CCFFFFFDDFHHIIJJIIEGIJEIHI@HEGHHIHIJGIIJIIIIDEBF>
@4815903/1
gccatattgatttaattttgacatgttagaatgccctattgaaaaccttg
+4815903/1
CCCFFFFFHHHHHJJJJJJJJJIJJJJJJJJIGIJJJIJJJIJJIJJJJJ
@4815904/1
gccatattgatttaattttgacatgttagaatgccctattgaaaaccttg
+4815904/1
CCCFFFFFHHHHHJJJJJJJJJJJJJJJJJJIJJJJJJJJJJJJJJJJIJ
@4815905/1
gccatattgatttaattttgacatgttagaatgccctattgaaaaccttg
+4815905/1
CCCFFFFFHHHHHJJJJJJJJJJJJJJJJJJJJJJJJJJJJJJIJJJJJJ
@4815906/1
gccatattgatttaattttgacatgttagaatgccctattgaaaaccttg
+4815906/1
CCCFFFFFHHHHHJJJJJJJJJJJJJJJJJJJJJJJJJJJJJJJJJJJJJ
@6896606/1
aaaaatttaaacacattgcattattgatttcgaggaaataatacgaactt
+6896606/1
CCCFFFFFHHHHHJJJJJIJJJJJJJGJJJJJJJJIJIJJJJJJJJJJJJ
@6896607/1
aaaaatttaaacacattgcattattgatttcgaggaaataatacgaactt
+6896607/1
CCCFFFFFHHHHHJJJJJJJJJJJJJJJJJJJJJJJJJJJJJJJJIJIIJ
@6896608/1
aaaaatttaaacacattgcattattgatttcgaggaaataatacgaactt
+6896608/1
CCCFFFFFHHHHHJJJJJJJJJJJJJJJJJJJJJJJJJJJJJJJJIJJJJ
@4816490/1
gccatccacgagccaatcttccgctaccgcg
+4816490/1
@<@DDA;BHBD6CFFEFAFH9A:CEHIIIAB
@4317740/1
ctttcttaatcggttctgcatgaatgccatctgggcccgggg
+4317740/1
@@@D?DDDH<C;F2@A@<EBB@DHEDEHB@E@<FHBFG6?FH
@6897294/1
aaaaatttatagttttttgcatttttattcggcttattgtaatattcctc
+6897294/1
CCCFFFFFHHHHHIJJJJJJIJJJJJJJJJJIJJJJJIJJJJJJJJIGIJ
@6897295/1
aaaaatttatagttttttgcatttttattcggcttattgtaatattcctc
+6897295/1
CCCFFFFFHHHHHJJJJIIGGHIIJJJJIIJJJJJGIJJIIIIGIJGGHG
@6897296/1
aaaaatttatagttttttgcatttttattcggcttattgtaatattcctc
+6897296/1
CCCFFFFFHHHHHJJJJIIJIJJJJJJJJJJJJJJJJJJHIJJJIJJJJJ
@6897297/1
aaaaatttatagtttttttgcatttttattcggcttattgtaatattcct
+6897297/1
CCCFFFFFHHHHHJJJJJJJJIJJJJJJJJJJJJJJJIIJJIJIJJJJJJ
@4319011/1
ctttcttccagttcacaatcagattcacaagcaggatcaactcaacagct
+4319011/1
CCCFFFFFHGHHHIGHHJJJJIJJJJJIJJIIJJJJJIJIJJJJJJJIII
@4319172/1
ctttcttcgatcttccggttccggtggccaccagatcgttgttaag
+4319172/1
=@@DDDDBHHF?BEHHI<3<AF:?GFHEGDDFB?@BGH@FBB@CFC
@4319173/1
ctttcttcgatcttccggttccggtggccaccagatcgttgttaaggaac
+4319173/1
@CCFFFFFHDFHHIJJIJHHIJIIGIIJIGGJIJIIJIIJGIJIJJJJJI
@4319174/1
ctttcttcgatcttccggttccggtggccaccagatcgttgttaaggaac
+4319174/1
B@CFFFFFHHHHHJIJJJHIIJEGGHIIJJJJIIIGIGGCGGHIIIIFHI
@4319175/1
ctttcttcgatcttccggttccggtggccaccagatcgttgttaaggaac
+4319175/1
CCCDFFFFFFDHGJJJGG:FEGA@?GGFHCHED=D??D?F@;8=C=<B>C
@4319176/1
ctttcttcgatcttccggttccggtggccaccagatcgttgttaaggaac
+4319176/1
CCCFFFFFHHHHHJJJIIHHIIIIFHIJJJIIJIIIJJJIIEHI8BGHHG
@4319177/1
ctttcttcgatcttccggttccggtggccaccagatcgttgttaaggaac
+4319177/1
CCCFFFFFHHHHHJJJIJHIJJIJIIJJJJJJJJJJJJIJJJHIJJJJJJ
@4319178/1
ctttcttcgatcttccggttccggtggccaccagatcgttgttaaggaac
+4319178/1
CCCFFFFFHHHHHJJJJHFGIJGGIIIIJJIJIIIIJJIIGIJJJIEGIJ
@4319179/1
ctttcttcgatcttccggttccggtggccaccagatcgttgttaaggaac
+4319179/1
CCCFFFFFHHHHHJJJJIIGJJIGIIIHIJIJIHIJJJIJJJJJJJFIJJ
@4319180/1
ctttcttcgatcttccggttccggtggccaccagatcgttgttaaggaac
+4319180/1
CCCFFFFFHHHHHJJJJJJIJJIJIJJJJJJJJJJIJJIJJJJJJJJJJJ
@5876355/1
taaaccacctagatcaccacttttacgacatgtgcacgatccggagggag
+5876355/1
CCCFFFFFHHHHHJJJJJJJJJJJJJJIJJJJIIJJJJGIIJJJHIJJIJ
@1789786/1
cagaatctagccaaacacacatagtacctctccacaaaaagggaaataaa
+1789786/1
CCCFFFFFHGHHHJJJJJJJJJJJIJJIJJJJJJJJJJJJJJJJIJJJJJ
@1789787/1
cagaatctagccaaacacacatagtacctctccacaaaaagggaaataaa
+1789787/1
CCCFFFFFHHHHHJJIJJJJJIJJHIJIJJIIJJJJJIJJIIGFHIIIJG
@1789788/1
cagaatctagccaaacacacatagtacctctccacaaaaagggaaataaa
+1789788/1
CCCFFFFFHHHHHJJJIIIJJJJIHIIJJJJJJJJJJJJJJJJJJGJJJJ
@1789789/1
cagaatctagccaaacacacatagtacctctccacaaaaagggaaataaa
+1789789/1
CCCFFFFFHHHHHJJJIJGIIJJJIJJJJJJJJJJJJJJJJJJJJJJJJI
@1789790/1
cagaatctagccaaacacacatagtacctctccacaaaaagggaaataaa
+1789790/1
CCCFFFFFHHHHHJJJJJJJJIIJIIGJDIIJJJJJJIJJJJJJIJJJJJ
@245820/1
aaatataataaaaatttatagttttttgcatttttattcggcttattgta
+245820/1
CCCFFFFFHGHFHJJJJJJJJJJJJJJIIIJJJJEHIGIIIGIJJJJIBG
@4319583/1
ctttcttctcttggtgaacacatactttattcgtcatcgctccccacgag
+4319583/1
@@@D;DD?CCDF?F<CAFBFDD<FDCHIBHIB>?DEFGFIFEGIIFGDFB
@4319584/1
ctttcttctcttggtgaacacatactttattcgtcatcgctccccacgag
+4319584/1
@@@D?DDBDDFF<F2ACG?CCB:ECAHIBEHCEEFCFFEIIEGII;D?6;
@4319585/1
ctttcttctcttggtgaacacatactttattcgtcatcgctccccacgag
+4319585/1
CCCFFFFFHHHHGIFHHIIJJJJJJJJIIJJJJHIJJJJJJJJJJIJGGH
@4319587/1
ctttcttctctttgccgtattttattttgtaaggtgaggtatttgtacat
+4319587/1
@@CFDEFFDFDHHEGHG@FHHIJHGIJJIIGJJJ9CBFG?DGHIGHIIJJ
@1791063/1
cagaattacaggaaatggataattataggattggatctatgactgtgtat
+1791063/1
@@@FDDDEHHGHHIGBGHEFFEHIJJJHICHIIG@FHEHJIJJCGIIJJI
@1791064/1
cagaattacaggaaatggataattataggattggatctatgactgtgtat
+1791064/1
BC@DFFFFHHHHGJJJJJJJJIJJJJJJJJJJJJJIJJJJJJJJJIIIJI
@1791065/1
cagaattacaggaaatggataattataggattggatctatgactgtgtat
+1791065/1
CCCFFFFFHHHHHJJJJJHJJJJJJJJJJJJJJJHIJJJJJJJJJIIIIJ
@7886327/1
attcggacaagttataccgaataaaaaaggaaaactaaaggatttctcaa
+7886327/1
CCCFFFFFHHHHHJIJJJJJJJIJJJJJJJJJJJJIJJJJJIJJJIIIIH
@7378928/1
acggaacgcccggagcggctgatatcaccaatcaggtggtgacatcgttc
+7378928/1
@@@DDDDDHHHHHIGHIIIEE29BDFBDH=F8@@;F8@H4;;>=?CB;??
@4817316/1
gccatctgcgggacatgcacatctcttggagccagccaatgggattgccc
+4817316/1
CCCFFFFFHHHHGIJJJJJJJJJJJIIAGIIIJJJJJJJJJJJJIIJIJJ
@4817317/1
gccatctgcgggacatgcacatctcttggagccagccaatgggattgccc
+4817317/1
CCCFFFFFHHHHHJJJJJIJJJJJJJJJJJJJJJJJIJIJIIJJIJIJJJ
@4817318/1
gccatctgcgggacatgcacatctcttggagccagccaatgggattgccc
+4817318/1
CCCFFFFFHHHHHJJJJJJJJJJJJJJJJJJIJJIJJJJJJJJJIJJJJJ
@4817343/1
gccatctgggcccggggctctgtgatttcttagtgtcaatagtgctgccg
+4817343/1
CCCFFFFFHHHHHJIJJGIGHIFHFGIJJJJIJGIHIJJJJJGGIJJJJJ
@6353014/1
tggtagaactacgacaacaagctgcaaagactggaaggtggacttcaaat
+6353014/1
@??DBDBDDD:DFBB?F=GHGGIFDEGHCCCHIIIIII0BFBDBCFHDG<
@1263957/1
atttttttcgaatatttaccaactctacattggactactacaatatctag
+1263957/1
CCCFFFFFHHHHHJJJJJJJJIJJJJJJJJJJJJJJJJJJJJJJJIJJJJ
@248833/1
aaatattctacaaaactactgaagctctcatttggaaatggcgatctggc
+248833/1
CCCFFFFFHHHHHJJJJJJJJJJJJJJJJJJJJJJJJJJJJJJJJJJJJJ
@249092/1
aaatattggaatctgcttatcatctctggcatttattcgagaatcacaat
+249092/1
B@@DDDFFHHHHHJJJJJJJJJJJJJIJJJJIJJJJJJJJJJIJJJJJJJ
@1794368/1
cagacaacttcatgtacaaatacctcaccttacaaaataaaatacggcaa
+1794368/1
@@@FFDDDHFDFFDCGGGDH@B@E<AA22AEHGHEH;FEFEIIIGCC06@
@5320604/1
gtattattcctcgaaatcaataactcgacaaaaattgttcccttttgagc
+5320604/1
@?@BFFFFHHHHGIIJIJJJIJIIJJJGHIJJJJJJJJJJJJIJCHFGII
@5320605/1
gtattattcctcgaaatcaataactcgataaaaattgttcccttttgagc
+5320605/1
@BCFFFFFHHHGFIJJJIHJIHJIJIIIIJJJJJJJIIJJJJJJJJIIJI
@6899555/1
aaaacaacctgaacaacaagctgcaaaacataaaggagatcctgtaacac
+6899555/1
CCCFFFFFHHHHHJJJJJIJJJJJJJJJJJJJJJJHJJJIIJJJJIJJJJ
@250771/1
aaatcaatcaatttgcctcgaaatctaaggttatattacttttatgaatc
+250771/1
B@@FFFFFGHHGHJIJJJJIIGIJJGIIJJFEHHGIJIJJJJJJJIIIII
@5881542/1
taaagctatctactcgttatataatcatcattcaaacattgaagcc
+5881542/1
CCCFFFFFHHHHHJJJHJIJIIJJJJJJJJJJJJJJJJJJJJJJJJ
@5881543/1
taaagctatctactcgttatataatcatcattcaaacattgaagcc
+5881543/1
CCCFFFFFHHHHHJJJHJJJIIIJJJJJJJJJJJJIJJJJJJJJJJ
@5881631/1
taaagctgctaaaaaagcaggaaaagcccagaagaacgttcgactttcac
+5881631/1
CCCFFFFFHHHHFJIJJJIIJGIJJIIJJIJJJIJJIJHIJJJIJJJJGG
@5881632/1
taaagctgctaaaaaagcaggaaaagcccagaagaacgttcgactttcac
+5881632/1
CCCFFFFFHHHHHJIJJIJJJJJJJJJJJJJJJJJJIJHIJFIIIIJJJJ
@5882149/1
taaaggatttctcaacttgtttccgtgagttgctgaacaaatttgaaaaa
+5882149/1
CCCFFFFFHGHHHJJJJJJJJJJJIJJJGHIIIIIIIIJJJJJJJJJJIJ
@5882615/1
taaaggtgaatatataactgacatgtttcatatgtagaacgaattttgtg
+5882615/1
@@@FFFBD?DHDDEHGHEFGHGGIIDGHGIIABFHCHGIHH@BGHGGBGG
@5883306/1
taaagtatgtgttcaccaagagaagaaagctatacagtagtcaaatttgt
+5883306/1
CCCFFEFFHFHHHJJJJJJJJJJIJJJJJJJJJJJIJIIIIJJJJJJJJF
@5883307/1
taaagtatgtgttcaccaagagaagaaagctatacagtagtcaaatttgt
+5883307/1
CCCFFEFFHHHHHJJJJJJJJJJJJJJJIJIJJIJJJGGGHIJJIIJJJI
@6354223/1
tggtcaatgttttttcttcgatgtccacgtaggttacctcgaaggattgt
+6354223/1
@@@BDADFHFHHHJJHIJJIHJJIJJJJJHGII@GGIGJJIGGIJGJIIG
@6902363/1
aaaacacttcccacaccgttttcagacattttttactatccaaataaata
+6902363/1
CCCFFFFFHHHHHJJJIJIIJJIIJJJJIJJJJJJGIIJJJJIJJJJJJJ
@6354926/1
tggtctaattgatggcactaatatgctgttgattcctcccaacttaacat
+6354926/1
@CCDFFFFHHHHHJJJJJJJJJJJJJJJJJJJJJJJJJJJJJJJJJJJJJ
@3318113/1
ctcagcttcaacgccaaggacttcaacttcgttcagttcttgcagg
+3318113/1
CCCFFFFFHHHHDHIJJHIGIJJJJJIJJJJJJJJIIJJJJJJJII
@3318114/1
ctcagcttcaacgccaaggacttcaactttgttcagttcttgcagg
+3318114/1
CCCFFFFFGHHHAHIGIGIGGGIJEGJJGHIIIJJJIJJJIGHIIG
@3318115/1
ctcagcttcaacgccaaggacttcaactttgttcagttcttgcagg
+3318115/1
CCCFFFFFHHHHDGHIJIJGIJJIJJJJJJJJJJJJJJJJJJJJII
@4819990/1
gccattgcttgttttgcaccacaacgtaccgtcagagaagacgctctaag
+4819990/1
CCCFFFFFHHHHHJJIJJJJJJJJJJHIJJJIIJJGJIIGIJJJJJJJJJ
@749723/1
ataacatgcataaaatataataaaaatttatagttttttgcatttttatt
+749723/1
CCCFFFFFHHHHHJJJJJJJJJJJJJJJJJJIJHIJJJJJJJIJJJJIJJ
@2801659/1
cgccgtttgagaattcatttttaacacagttcttactttaacacattgtg
+2801659/1
CC@FFDDFHHHGHJJJGGIJJJHGJJJJJJJJJJJIJJJJJJIJJJJJII
@4327546/1
ctttgaatgtaactataaaatgtgtttggcaaatcaaatctaataactaa
+4327546/1
CCCFFFFFHHHHHJIJJJJJGIAIH:CFHIJJJJIJJJIJJJJJIJJJJJ
@1796013/1
cagacagatataataataaacttacgagaaatgaccttagcagacctctt
+1796013/1
CCCFFFFFHHHHHJJJJJJJJJJIIJJJJJJJIEGGHIIJGIJIJJIIJJ
@5325844/1
gtatttttcaattcacgggtagacggtgtcaatttaaaacccaaaaactg
+5325844/1
B?@4ADEFHHGGHJIJIII@EDHIIJ?FDGGBDIIJJJIIIJJJJJJJGH
@7383089/1
acgtaggttacctcgaaggattgttcgctggcgatctcctgcaagaactg
+7383089/1
@@CFFBDACFDHHIIIGIIGIIIIEGGIIIFHEBEEIHGGGIIEGIIDGG
@3811019/1
ctggcttcaatgtttgaatgatgattatataacgagtagatagcttt
+3811019/1
CCCFFFFFHHGGHIJJIJIGIJFIIIGIJIJJJJIJBGHHIJJJJJJ
@7888838/1
attcggcttattgtaatattcctccatagttcttacatccttgtttattt
+7888838/1
CCCFFFFFHHHHHHIJJIJJJJJJJJJJJJJJJJJJJJJJJJJEIJIJJJ
@2255311/1
ccccgcggtccacactctattaaataagcgcctataactgcttctacaca
+2255311/1
@?@FDFFFFHHHHIIJJIIIJJGHIJJHGIIJJJJJJJJGIJJJJJIJIJ
@4822787/1
gcccaacttggtaatcttagtgtctttcagtcccgaataccgattctcag
+4822787/1
CC@FFFFFHHHFHJJJJJJJHHFHIJJJJJJJJJJJJJJJJJJJJJJJJI
@5887600/1
taaatgccgtcctcttctagcagctttaatgcattgtatgcagcatcatg
+5887600/1
CCCFFFFFHHHHHJJJJJJIJJIJJJJJJJJIIJJJJJJJIGIJIIJJII
@750111/1
ataacattgacattctataaagacgttagagaggttcactaaaaaatatt
+750111/1
@<?DBDDB<?A:<:C:<CHI@ICG@<<F??AFCF:;C1?FF9?:DGDFI@
@750112/1
ataacattgacattctataaagacgttagagaggttcactaaaaaatatt
+750112/1
@@CFFFFFHHGHHJJJFJJJJIJJJJJIJJJJIJHIIJJJJJJJJJJJJI
@750113/1
ataacattgacattctataaagacgttagagaggttcactaaaaaatatt
+750113/1
CCCFFFFFHHHHHJJJJJJJJJJJJJJJIJJJJJHGGIIJJJJJJJJJJG
@5887632/1
taaatgctcccttttcacaatataataaatacatatcatatcatcggggc
+5887632/1
<=?DDB;BCFDHBGGCEF<?C?FFHIC@FHHB@HHG<DDFG<?D9?FF<F
@5887862/1
taaatgtcaaaatttgacataatttgtggacataaaggaaagaaaaaaat
+5887862/1
CCCFFFFFHHHHHJJJJJJJJJJJJJFGHIJIJJJIJIGIJJIJJJJIGH
@5887863/1
taaatgtcaaaatttgacataatttgtggacataaaggaaagaaaaaaat
+5887863/1
CCCFFFFFHHHHHJJJJJJJJJJJJJIJJJJIJJJIIJIJJJJJJJJJJI
@5326916/1
gtcaaaaataatatgtaaattgattttagaaaaaaaccactaattctatg
+5326916/1
CCCFFFFFHHHHHJJGHJJJJJIJJJGJIJJJJJGIIIJIGIJJGIJGJI
@750918/1
ataacctgcaaaattttgacatttttttctttcctttatgtccacaaatt
+750918/1
CCCFFFFFHHHHHIIJJJJJGIIJJJJJIJJJJJJJJJJJJJJJJJJJJJ
@4329110/1
ctttgacattgcttgtggtcacttttcgcgcaaaggtaaaatcgttctag
+4329110/1
?<@DDBD?FDFF8<<CE=GF9?A?HDA@8E@FFII;?BDDF<DFFFFEFE
@4329111/1
ctttgacattgcttgtggtcacttttcgcgcaaaggtaaaatcgttctag
+4329111/1
???BDDDBDAA?CEE<A?33C<EFE@E<@EDDDADD00?DEBBBDCCBA=
@4329112/1
ctttgacattgcttgtggtcacttttcgcgcaaaggtaaaatcgttctag
+4329112/1
@CCFFDDDHHFFDIIFHIAHFHGHIJGGIGEA0@DG0BFHI<<D=CDC>=
@4329113/1
ctttgacattgcttgtggtcacttttcgcgcaaaggtaaaatcgttctag
+4329113/1
CCCFFFFFHDAHHIIHGGGHHFHGHHJIFIGJJGIGHGHGIJEGFFHIIC
@4329114/1
ctttgacattgcttgtggtcacttttcgcgcaaaggtaaaatcgttctag
+4329114/1
CCCFFFFFHGGHHJJHIJCGHIIJJJJIJJJJJJJJBFHIGJJJIEIIJI
@4329115/1
ctttgacattgcttgtggtcacttttcgcgcaaaggtaaaatcgttctag
+4329115/1
CCCFFFFFHHHHGJJHIIGIGIHIJJJJJJJJJJIIHIIIJJJJHGIJIJ
@4329116/1
ctttgacattgcttgtggtcacttttcgcgcaaaggtaaaatcgttctag
+4329116/1
CCCFFFFFHHHHHEIHGIAD>FHGHGIIGEH@?GIGGGGHGGIGIGHHGA
@4329117/1
ctttgacattgcttgtggtcacttttcgcgcaaaggtaaaatcgttctag
+4329117/1
CCCFFFFFHHHHHIJGGIGIJJJJJJJJJJJJIJJJHIIIJJJJIJJJJJ
@4329118/1
ctttgacattgcttgtggtcacttttcgcgcaaaggtaaaatcgttctag
+4329118/1
CCCFFFFFHHHHHJIGIJFIIJJJJJJIJJJJJJJJBFHIJJJJJJJJJJ
@4329119/1
ctttgacattgcttgtggtcacttttcgcgcaaaggtaaaatcgttctag
+4329119/1
CCCFFFFFHHHHHJJHIJHJJJJJJJJJJJJJJJJJHHIJJJIJIJJJJJ
@751250/1
ataacgagtagatagctttagaggtaatacactattattaggcactagtt
+751250/1
CCCFFFFFFHHHHIIJJIJIIGIJGHIJJJJJJIIJJJJJIIJJJJIIFI
@3812628/1
ctggcttgtagtcagcttccaatttaatacaagcctctctgatagcagta
+3812628/1
@CCFFFFF>FHHHGEEHHIJAHHHJIJJJIHHGJJEHGHGHIGHGJJJHI
@7893270/1
attctattaaagtttcatgtggtctacataataatctaatcaatgttact
+7893270/1
CCCFFFFFHHHHHHIJJJJIJJFIHJJJJJJJJJJJJJJJJJJJJHJJII
@6908181/1
aaaacattgaccaatcgccaccaatgcttggtgcagctatccactttgcc
+6908181/1
@CCFFFFFHHHHHJJJCGIJJJJJJJJJJJJIJJJJJJJJJJJJJJJJIJ
@1801185/1
cagacggccactggcaaagtggatagctgcaccaagcattggtggcgatt
+1801185/1
CCCFFFFFGHHHHJIJJIICFHHJIIJJJIGJJGGGIJJIJJBFHGGAGG
@256016/1
aaatcttgcttcatgattgaaaatttgcaaggtttggaggagttgtacta
+256016/1
B@@BDFFFHHHHHJJIJJJGJJJJIIJJJIJJFHGIIJGIIIFHIHEGHG
@256017/1
aaatcttgcttcatgattgaaaatttgcaaggtttggaggagttgtacta
+256017/1
BC@FFFFFHHGHHJJGIJJJJJJJIJJJJJJJIIJJJIIJIHFHJIJJII
@5889884/1
taaatttttgtcgagtcaaaagcgaagaatatttgaaaatttctaatatt
+5889884/1
CCCFFFFFHHHHHIJGHJJJJJIJJJJJJJJJJJJJJJIJJJJJIHIJJJ
@5329242/1
gtcaaaattaaatcaatatggcgactgagaggcaaacaaatgttatttta
+5329242/1
@@BFFFFFHHHHHJJJJJJJJJJJIJJJJJJJJJJIJJJJIJJJJIJJJJ
@5329243/1
gtcaaaattaaatcaatatggcgactgagaggcaaacaaatgttatttta
+5329243/1
CCCFFFFFHHHHHJJJJJJJJIJJJJJHIIJJIIJJJJJJJJIJJJJJJJ
@5329244/1
gtcaaaattaaatcaatatggcgactgagaggcaaacaaatgttatttta
+5329244/1
CCCFFFFFHHHHHJJJJJJJJJJJJJJJJIJJIJJJIJJJJJHIIJJJJI
@6910878/1
aaaacctgcagggtatcattaaataccatgaattatcaccacaaaaagaa
+6910878/1
CCCFFFFFHHHHH<CGHGIJGIJJJJJJIJJJJJIJIJJJJJJJJIJJJJ
@7896458/1
attctggtttctctatagttttgtcatacgtttttgaggcagcaaatttc
+7896458/1
CCCFFFFDHHHHHJIJJJJJJJJIJIJJJJHJJIJJIGIJJJIJJIIJJG
@5329544/1
gtcaaaatttgacataatttgtggacataaaggaaagaaaaaaatgtcaa
+5329544/1
@@@DFFFFHHB8FHIIIIIIFJGHHJJIEIGGGCGGJJJJJIEEHCDB?F
@5329545/1
gtcaaaatttgacataatttgtggacataaaggaaagaaaaaaatgtcaa
+5329545/1
CCCFFFFFHHHHHJJJJJJJJHIJIJJJJJJIJJJJJJJJJJJJIJIIJJ
@5329708/1
gtcaaacagaatctagccaaacacacatagtacctctccacaaaaaggga
+5329708/1
BBCFFFFFHHHHHJJJJJJJJJGJJJJJIJGIJJJJJJJJJJJJJJJIJJ
@5329709/1
gtcaaacagaatctagccaaacacacatagtacctctccacaaaaaggga
+5329709/1
CCCFFFFFHHHHHJJJJJJJJJIJJJJJJJIIJIJJJJJJIJJJJJJJJJ
@257508/1
aaatgacagaaggacagacaagaaacatgataagatatgctgcaacctct
+257508/1
CCCFFFFFHHHHHIJJJJJIJJJIJJJIJJJJJJJJIIJJJJJJGJJJIJ
@4330962/1
ctttgacttgccagtgccaatttcgcgg
+4330962/1
C@CFDDFFHBHHDGC@FGBGCHIGCG@G
@4330963/1
ctttgacttgccagtgccaatttcgcggaatttcaacacatgacaagcga
+4330963/1
@CCFDFFFHFHHFIGIGHHJHJJIJJJJIIGJJGGIJJJJIJJJJJGGHF
@4330964/1
ctttgacttgccagtgccaatttcgcggaatttcaacacatgacaagcga
+4330964/1
CCCFFFFFHHHHFIBGHJJJJJJJIIII@DHHI>BHEFDDCHCFFI@GA;
@4330965/1
ctttgacttgccagtgccaatttcgcggaatttcaacacatgacaagcga
+4330965/1
CCCFFFFFHHHHGIHIJJGIJJJJJJJJHIJJJIGIIGGEGIIIJJIJJJ
@4334234/1
ctttgatataactatattggggataattttgactcaacgcgttcaaaata
+4334234/1
CCCFFFFFHHHHHIJIJJIIJJHIJJJJJJJJJJJJJJJJIHJJJJJJJJ
@262298/1
aaatggaacacgaagagggactaccacacgaaaggcagttcaccatcgct
+262298/1
BCCFDDFFHFFHHJIIIJIIJJJGGIIJIEIGIB?F>GDD@FHIJAFFG=
@1802486/1
cagactctcagcttcaacgccaaggacttcaactttgttcagttcttgca
+1802486/1
CCCFFFFFHGHHFJJJJJFHIJJJJIJJJJIIIJJJIIIJJJIIJJJJJJ
@5890599/1
taacaacaaagtttgggtgcttgtcctagggtaacaatgcttataataat
+5890599/1
CCCFFFFFHHHHHJJJJFHGHIJIHJJJIJJGGGIJJJJJJJJJIJJJIJ
@1802807/1
cagactggtcccccacaacagactggtcccacacaacagactggtcccac
+1802807/1
BCBFFFFFHHHHHJIJJIIJFEGIGIGHIJJJJJJJJJDFHIJIGIJJJJ
@4827486/1
gccccttgcggttaccccttctgttgggatgggggccg
+4827486/1
CCCFFFFFHHHHHJIJJJGIIIIIIGIJIJIJIJIEI@
@4827487/1
gccccttgcggttaccccttctgttgggatgggggccgccccc
+4827487/1
=?@=D??BF??FF?GEBDCCCAH?GHHIGCDEBD@6:@A<EDA
@1804866/1
cagagaacgcgaaatcaacaacttggtccgtcgagccgacttcaacaacg
+1804866/1
CCCFFFFFHHHHHJJJJJJJJJJJJJJJJJJJJIIJJJIJHHHHHFFFFD
@6360633/1
tgtaaagtgggtaaataaatcttccgcgcagaaaagctcgacatggagtc
+6360633/1
@@?DFFD=DFH<DFHIIJJIHIJJJJHIJIJJJJJIJJJJIJJJIIJJFH
@6361426/1
tgtaaattgattttagaaaaaaaccactaattctatgcaaagtatagctt
+6361426/1
?==DDDBD?D4AFEE>@BHHIGGGD@FHEECHCE<FBFDG@FFHEHHIII
@5331359/1
gtcaaagaagctagccaagagaatggcggctcac
+5331359/1
@BCFFFFFHFHHGIIJJJIJIEIIGJIIJDDH@F
@5331360/1
gtcaaagaagctagccaagagaatggcggctcacaagatgtggcaatcct
+5331360/1
CCCFFFFFGHHHHIJJJJJJJJJJJJJJJBADDDDH;B<BBCG@>F@@H@
@5331554/1
gtcaaagagaaggatagcaactaattttacaagctatactttgcatagaa
+5331554/1
C@CFFFFFHFHHHGIJIIIJJJJJJJJJJJJJJJJJJIIJJJIJIJJJII
@5331768/1
gtcaaagcaccaggagaatgcatcctaggatcctcgtatagatgtcttgt
+5331768/1
BBCFFFFFHHHHHJIIJJJJIJJJJJJJIJJJJJJJHJJIJJJJFGIJJJ
@1273661/1
caaaaaagcagcagcaaaattggccttgcagttgcttttggagagaaaag
+1273661/1
CCCFFFFFHHGHGIJGGIGIIGIGGIJJGIJIJIIJJJJJIGIIJIJJJJ
@3817020/1
ctgggagggggcaagattctggcatctaatttttcaaatgcgctagaaac
+3817020/1
CCCFFFFFHHHHGJJJJJJJJJJJJJJJJJJJJJJJJJJJIJJJJJJJHH
@1807588/1
cagagaggttatccttgggggaagaagccaaattggtaagtctctactct
+1807588/1
@@@FDFFFDFHHHIIJIFIIJGHIJGGIIJIJIJJJBFAE?BGGIJIIJE
@7390523/1
actcgttatataatcatcattcaaacattgaagccagatcgataaaaaaa
+7390523/1
CCCFFDFDHHHHHJJJJJJJJJIJIJJJGGIHCHIJJIIIIIJHEIJJJI
@3819902/1
ctgggatcttctactcgtatttcgtcaaagaaagacagatcttgatcttt
+3819902/1
CCCFFFFFHHHHHJJJJGHIJJJJJJJIJJJJJJJJJJIJJJJJJJJJJJ
@6362539/1
tgtaataacacgttaggacttggaccaggatgttcctctaggtttggttg
+6362539/1
@@@FDFFFHGHHHGIGI>EFHIIJJJIIGGICIIICHIIGCGBFGHIGEE
@4829901/1
gccctattgaaaaccttgtagtggattcctaatattttttagtgaacctc
+4829901/1
@@@FDFFFGHFGDDGGIFHGHCBGHIHHGHGGGIGIIIJJJFFHGIJGIG
@4829902/1
gccctattgaaaaccttgtagtggattcctaatattttttagtgaacctc
+4829902/1
@CCFFFFFHHHHHJJJJJHDIAGGEHIIIIJHIIIGGGIIGIGGGEHGHI
@4829903/1
gccctattgaaaaccttgtagtggattcctaatattttttagtgaacctc
+4829903/1
CCCFFFFFHHHHHJJJJIHJJGIJHJJJJJJJJJJJJJJJJJHIIJJJJI
@2263311/1
ccccttgcggttaccccttctgttgggatgggggccg
+2263311/1
@@@DDDDDDFCFAFHII;BBC?AEDHG:DFHIII@F4
@5892484/1
taacaatctgccttctacatttgcgagtgacgaagagactctcagcttca
+5892484/1
BCC;DFFFHHHHGJJJJIJJJJJJJJJFGHGIIIJGJEIJJJJIJJIJJJ
@5892485/1
taacaatctgccttctacatttgcgagtgacgaagagttggccactaaac
+5892485/1
CCCFFFFFHHHHHJJJIJJJJJJJJJJHHJJIIJJJJGHJJJJJJJIJJJ
@3821580/1
ctgggcaacaaggaaagttattgccggttcataaccttctctttggactc
+3821580/1
CCCFFFFFHHHHHJJJJHHIJJJJJJJIJJJJJJJJJJJJJIJJJJIIJJ
@4341153/1
ctttgcagcttgttgtcgtagttctaccaggaaaaacaccagtatatgcc
+4341153/1
CCCFFFFFHHHHHIJHIJGIJIJJJJJJIJJJJJJJJJJJJJIIJIJJJJ
@4341505/1
ctttgcatcaaataaatgctcccctttcacaatataataaatacatatca
+4341505/1
CCCFFFFFHHHHHJJJJJJJJJJJJJJJJJIJJJJJJJJJJJJJJJJJJJ
@4341506/1
ctttgcatcaaataaatgctcccttttcacaatataataaatacatatca
+4341506/1
@@@DDFFDHHFF>DGCHGHHHIIIHEEHIIIIECEFHEGGCAFADHDDDF
@7391597/1
actgaatcaaaaaattctccatcgttacaataagttattcggacaagtta
+7391597/1
;?@B;D?DDFBBFFCB?F:??ABA<CCG<C>DB9DG9DGB?38?DFF4B=
@7391735/1
actgaatgtaattttttatatagtgccccgatgatatgatatgtatttat
+7391735/1
CCCFFFFFHHHHHJJJJI>HHIIHIJJJJJHIIHIJJJGIJIIGIJJJGI
@7391736/1
actgaatgtaattttttatatagtgccccgatgatatgatatgtatttat
+7391736/1
CCCFFFFFHHHHHJJJJJJJJJJIJHJJJIFHIHIJJJJJJJJJJJJJJJ
@7391740/1
actgaatgtagttttttatatagtgccccgatgatatgatatgtatttat
+7391740/1
CCCFFFFFHHHHHJJIJIJJJJJJIJJJIJFHGFICIJGGHGIFHGIJGI
@7391855/1
actgacatgtttcatatgtagaacgaattttgtgcatacaaaaatagtaa
+7391855/1
CCCFFFFFGFHHHJJJJJHIIJJJJJIJJJJIFHJJJJJJIIIJJJJGHI
@3822758/1
ctgggcccggggctctgtgatttcttagtgtcaatagtgctgccgttact
+3822758/1
CCCFFFFFHHHHHIHGIDHGIIJIJJJJGHIIJJJJJFHJJIJIJIIJJJ
@4342872/1
ctttgccgtattttattttgtaaggtgaggtatttgtacatgaagttgtc
+4342872/1
CCCFFFFFDHHHHJHIJJJIFHIIJAEGHJCGIIJJIJJJJJIJJHIJJJ
@6366308/1
tgtagatttggagcttatatctacagatgtcgttcttagtgagagcc
+6366308/1
@@?DDABEHFH?FEDGBFAFDHEFHGGHEHHGEGEGIDE?DEHGGEI
@4343565/1
ctttgcgcgaaaagtgaccacaagcaatgtcaaagagaaggatagcaact
+4343565/1
CCCFFDDDHHFHHGCDBGBDHGGIIIIGIDGIHII@BHIICHIGIIIIII
@4343566/1
ctttgcgcgaaaagtgaccacaagcaatgtcaaagagaaggatagcaact
+4343566/1
CCCFFFFFHHHHHJCGHIJIJGIIJGIJJJJJJIJIJIIHIGIIJJJIJJ
@4343567/1
ctttgcgcgaaaagtgaccacaagcaatgtcatagagaaggatagcaact
+4343567/1
CCCFFFFFHHHHHJCGHJJJJJJJJJJJJIJJJJJJJJJJJJJIJJJJJJ
@2263866/1
cccctttcttaatcggttctgcatgaatgccatctgggcccggggctctg
+2263866/1
CCCFFFFFHHHHHJJJHIJJJIJJJJJJJJJJIJJJIGJJJJEEGHIGHI
@1278228/1
caaaaacaatgtgaattagatgctggtgcagctataccttcatctgttaa
+1278228/1
CCCFFFFFHHHHHGGHIJJJJJJJJIFHIGJJJJJJJJJJJJJJJJJJJI
@2264349/1
cccgaaaaaagtttatttatcatacacaggtaaacagttgtacagtagag
+2264349/1
@@@FFFFFHGHCFIJJJJJJJJJJJJJJJJIHIJJJJJIJJJIJJIIIIJ
@2812280/1
cgcgaaaaccattatgttttactaatttttcaataaagtacactttattt
+2812280/1
B@CFFFFFHHHHHIJJJJGIIHIIGIIJJJEHIJJJGJFGGIJJIJJJJJ
@2812725/1
cgcgaaatcaacaacttggtccgtcgagccgacttcaacaacgacgagta
+2812725/1
CCCFFFFFHHHHHJJJJJJIJJIHIJJJJJJIJJJJJIJJJJJJHH>CAC
@2812857/1
cgcgaaattggcactggcaagtcaaagaagctagccaagagaatggcggc
+2812857/1
@@@DFFDDHBHGHGGIIIFIJIHAHIEB?FCGEFHGI@;@F9DFHGJIG4
@2812858/1
cgcgaaattggcactggcaagtcaaagaagctagccaagagaatggcggc
+2812858/1
CCCFFFFFHHFHHJJJJJJIJHIIIJJGGIJJJJJJJJJIJJJJGGIJJ8
@3824112/1
ctgggctgggggtcttgtggaataggttgaggctgaatctcagatggatt
+3824112/1
?8:BDDEDHGHHCGEHIFGIDHHIJJHGGGG>FEHGJICHIICHBHEG@C
@5335393/1
gtcaaatgtcgcaaattatgtcacataaatgtcaaaatgccacataattt
+5335393/1
B@CFFFFFFHHHHJJIIJJJHGIJJJJJJJIGGGHJJJIIJJJJJIGJII
@5335394/1
gtcaaatgtcgcaaattatgtcacataaatgtcaaaatgccacataattt
+5335394/1
CBBFFFFFHHHHHJJJJJJJJJJJJJJJJJJIJIJGIJJJJJJJJJJJJJ
@2265184/1
cccgaacaagccaatcagaccaacggaacgcccggagcggctg
+2265184/1
@@@FFFDFHHDDFFHIGJJEGIIGGIJEEHIJIEBH88@BE>B
@2265185/1
cccgaacaagccaatcagaccaacggaacgcccggagcggctgatatcac
+2265185/1
CCCFFFFFHHGGHJJJJJJJJJJJJJJIJIIIJJGHIIIHFBC;;@96;@
@2265186/1
cccgaacaagccaatcagaccaacggaacgcccggagcggctgatatcac
+2265186/1
CCCFFFFFHHGHHJJJJJJJJJJJJJJJJIIJJJJJIIJGH>A;;@CADC
@2265187/1
cccgaacaagccaatcagaccaacggaacgcccggagcggctgatatcac
+2265187/1
CCCFFFFFHHHHHJJIJJJJJJJJJIJFIGHJIIIDIJIHFDC>>>6;@@
@5335511/1
gtcaaatgttgcaaattatgtcacataaatgtcaaaatgccacataattt
+5335511/1
=1:4BDFFHHHHHJJJJJJJJIIJJJJJJJJGHIJJIIIHIJJJJJJJJJ
@5335512/1
gtcaaatgttgcaaattatgtcacataaatgtcaaaatgccacataattt
+5335512/1
C@CFFFFFHHHHHJJJIJJGHIIIIJJJJJJIIJJJJJGIJJIJJJIJJI
@7906707/1
attgaccaatcgccaccaatgcttggtgcagctatccactttgccagtgg
+7906707/1
CCCFFFFFHHHBFHGEIGIEGI>FHE:CFGEHIJJJIIHIIGGIGIJHGI
@3329501/1
ctcagtttcagttactcttgattttatatatctgtagttttctagatctt
+3329501/1
@@@DDDDDFHHFFICGGIII>DHHIHGIIFFFH@CHHCFGEGIGHEHEHH
@3329502/1
ctcagtttcagttactcttgattttatatatctgtagttttctagatctt
+3329502/1
C@@FFDEFHFHFHGHHIJIGFGJIIDHFHGIIJJIIJHGHJIJIIIJJJJ
@3329503/1
ctcagtttcagttactcttgattttatatatctgtagttttctagatctt
+3329503/1
CCCFFFFFHHHHHIJJJJJJJJJJJJJJJJJJJJHIIIJJJJJJIJIJII
@3329504/1
ctcagtttcagttactcttgattttatatatctgtagttttctagatctt
+3329504/1
CCCFFFFFHHHHHJJJJJJJJIJJJIJJJJJJJJIJJIJJJJJJIIJJJJ
@3824466/1
ctgggcttttcctgcttttttagcagctttaccattcgtcttatcgatgc
+3824466/1
@@@=DDDDHDHHHIHGHIIIII<CHGEIGEGGHIIIIIAFEHIGGGIBFD
@3824467/1
ctgggcttttcctgcttttttagcagctttaccattcgtcttatcgatgc
+3824467/1
@@@FFFFDHGDFHEEHHHIJICGHGGGIIHIIJJJIJIGHIJIIIGIJJI
@3824468/1
ctgggcttttcctgcttttttagcagctttaccattcgtcttatcgatgc
+3824468/1
BC@FFFFFHHGHFIJIJJIIIHHIGIIGIJJJJJJIIIIJJJGIIGIGGG
@3824469/1
ctgggcttttcctgcttttttagcagctttaccattcgtcttatcgatgc
+3824469/1
CCCFFFFFHHFHHJGGIJJIIGGIJJIIJJJJJIIJGGFGHIGGGHDIAF
@3824470/1
ctgggcttttcctgcttttttagcagctttaccattcgtcttatcgatgc
+3824470/1
CCCFFFFFHHHHHJJJJJJJJJJJJIJJJJJJJJJJJJHIJJJJJIIIJJ
@2815188/1
cgcgacggctcagcaactcctggaggacgctgacgggagtcttgctcggc
+2815188/1
B@1BDFFDHHHHHIIJJJJJJJJJJJJJJJJJJJJJJGHEDFFFFFEDDD
@6368726/1
tgtatgataaataaacttttttcgggtttggaaaaatttcaaattgttca
+6368726/1
BCBDFFDEHHHHHJJIJJJJJJJJJJ?FHEGEHIJIIJJJJIJGHHFHGI
@7910089/1
attgatgattataattaataactagtgcctaataatagtgtattacctct
+7910089/1
CCCFFFFFHHHHHJJJJJJJJJJJJHJJJJJIIJJJJJIIIIIJJJJJIJ
@5336835/1
gtcaaatttcgccatctactggccaacatgtcaaaacccacctacgagga
+5336835/1
@?@DFFFFGAB@FGFHIIIE>FEHIGIIIIGHIIIICHGIIIGHIIIIII
@5336950/1
gtcaaatttgtatccattatcactttttgttgccgtgtgcccttgagaaa
+5336950/1
;?=DDDDDFFFFFA<CDFE?4C<FHDHIFGI3A9C??13?F;3D?4BDFG
@5336951/1
gtcaaatttgtatccattatcactttttgttgccgtgtgcccttgagaaa
+5336951/1
CCCFFFFFHHDFHIHGHIJHJEIIIIJJIJIHIGBGIIIJJJIIIIFGHI
@5336952/1
gtcaaatttgtatccattatcactttttgttgccgtgtgcccttgagaaa
+5336952/1
CCCFFFFFHHHGHJJIJJIJIJJJJJJJJJIIJIJJJHJIJJJJJJJJJJ
@5336953/1
gtcaaatttgtatccattatcactttttgttgccgtgtgcccttgagaaa
+5336953/1
CCCFFFFFHHHHHJJJJJJJJJJJJJJIJJJJJIJIJJJIJJJJGIJJJH
@5336954/1
gtcaaatttgtatccattatcactttttgttgccgtgtgcccttgagaaa
+5336954/1
CCCFFFFFHHHHHJJJJJJJJJJJJJJJJJJJJIJJJJJJJJJIFIJJJH
@759889/1
ataataaaaatttatagttttttgcatttttattcggcttattgtaatat
+759889/1
CCCFFFFFHHHHHJJJJHJJJJJJJJJJJJJJJJJJJJJJJJJJIIJJJJ
@5337103/1
gtcaaattttgacatttatgtaacatgtgtgcctaagtggcttaccttct
+5337103/1
CCCFFFFFHHFHHGIIJIJJAHJIJIJGHJGIIIIGIGHIGGGFIIGIIG
@760099/1
ataataaatcctgtagaatatcgtttaacttttccagcatttctcttgct
+760099/1
@@@FFFFFHHHFFIJJGGJJIIJCHIJIGGIJJIDIIIIJGIJJIFIFIJ
@1280863/1
caaaaaccccaaagaattatcttttttagagatggagtatcggatggaca
+1280863/1
CCCFFFFFHHHHHJJIJJJJJJJJJJJJIJIJJJJJJFHIJIJCHIIBCF
@4834691/1
gccgaatgtttggcgtctttcttcgatcttccggttccggtggccaccag
+4834691/1
@@CFDDDFHDABFIJGGIIIIIIGGGGIGJGHGD?GHGA<DHIDGHAGIG
@4834692/1
gccgaatgtttggcgtctttcttcgatcttccggttccggtggccaccag
+4834692/1
@B@FDFFFFHGBDIIGEHIJIJJJICEGIJJIIJGIJJIIGA<GGGHIIG
@4834693/1
gccgaatgtttggcgtctttcttcgatcttccggttccggtggccaccag
+4834693/1
@CCFDFFFHHHHHIIGGIIIEHIEFFHGHIGIFHFHIIGGDHIGIIIIAA
@4834694/1
gccgaatgtttggcgtctttcttcgatcttccggttccggtggccaccag
+4834694/1
BCCFDFFFHHHGHJIGHIIJHIJIIGJGHIJJJIJIIJJIGIIIJJIJJJ
@4834695/1
gccgaatgtttggcgtctttcttcgatcttccggttccggtggccaccag
+4834695/1
CCCFFFFFHHHHHJJGHEHIGGIGIFIIIGGIEEFHIJGHEGIGGHJJGA
@4834696/1
gccgaatgtttggcgtctttcttcgatcttccggttccggtggccaccag
+4834696/1
CCCFFFFFHHHHHJJHGIIIGHJJJGIIGJJJDBFHIJIJGIIIHCGHGE
@3330881/1
ctcataatacttttcccggtttgttctgaaacaaacatcactgtgatgaa
+3330881/1
CCCFFFFFHHHHHJJJJIJFHIGHIJJJIJJJJJIJJJJJJJJIJJJJIJ
@3330882/1
ctcataatacttttcccggtttgttctgaaacaaacatcactgtgatgaa
+3330882/1
CCCFFFFFHHHHHJJJJJJHIJGHJJJJJJJJJJIJJJJIIJJHIJJJJJ
@6919241/1
aaaagaacgatggtttttcatcgccatacataaattatgggcgaccacca
+6919241/1
CCCFFFFFHHHHHGIJJJJJJJIJJJJJJIJJJIJJJJJJJJJJJJJJJJ
@7396323/1
acttaggcacacatgttacataaatgtcaaaatttgacataatttgtgga
+7396323/1
CCCFFFFFHHHHHJJJJJJJJJJJJJJIJJJJJJJJJJJJJIJJJJGIII
@6369581/1
tgtcaaacagaatctagccaaacacacatagtacctctccacaaaaaggg
+6369581/1
?@:=DEDFHGHHHJJJJJJJJJJJJJJJJJJFIJIJJJIJJJJHIJJJJI
@6369582/1
tgtcaaacagaatctagccaaacacacatagtacctctccacaaaaaggg
+6369582/1
BC@DFFFFHHHGHJJIJIJJJJIJJJJJJJJIIJJJJJJJJJJIJJIJJI
@7914519/1
attgcgatattttttcggaaaaaagtgagtttaggatatcttacgttctg
+7914519/1
C@CFFFADHHGHGBEGIGIIJFHGD??DFF?BADC@HHGGGEGGIGGFGD
@7914520/1
attgcgatattttttcggaaaaaagtgagtttaggatatcttacgttctg
+7914520/1
CCCFFFFFHHHHGJIIIJIJJJIJJFHHIHIIJJJIHIIJJJJIJFHIII
@7914521/1
attgcgatattttttcggaaaaaagtgagtttaggatatcttacgttctg
+7914521/1
CCCFFFFFHHHHHJJJJJJJJJJJJIIJJIJJJJJJJJJJJJJIJIJJJJ
@7396732/1
acttattgtaacgatggagaattttttgattcagtgctgattctgcacac
+7396732/1
CCCFFFFFFHHHHHIJIIIHIJJJJJJJJJJJJJGIIJJJJJJJJJJIJJ
@7914711/1
attgcgtctttgctttggtcactttacgcgcgaaaaccattatgttttac
+7914711/1
CCCFFFDDHHHHHIIJIJHIJJJJJJJJJIJJJJJJJJJJJIJJHHHHHG
@5338279/1
gtcaacatttcccacctttttcactcaaccatagctttctcagcgtgttt
+5338279/1
CBBFFFFFHHHHHJJJJJJJJJJJJJJJJJJJIJIJJJJJJJJIJFD:BG
@5338280/1
gtcaacatttcccacctttttcactcaaccatagctttctcagcgtgttt
+5338280/1
CBCFFFFFHHHHHJJJJJJJJJJJJJJJJJJJJJJJJIJJJJJJJFH@GH
@5338281/1
gtcaacatttcccacctttttcactcaaccatagctttctcagcgtgttt
+5338281/1
CCCFFFFFHHHHHJJJJJJJJJIJJJJJJJJIJJIJJJJJJJJJJFF0BF
@2818192/1
cgcgcagaaaagctcgacatggagtcccaaaacatgaccatgatgcactc
+2818192/1
CCCFFFFFHHHHHJJIJIJJJJDIGGIJJJIIIJJJJJJIJJJJIGIJJI
@2267236/1
cccgaataccgattctcagccgagctgcccagtttagtggccaactcttc
+2267236/1
@@?DDFFFHHHGHIIIIIIIIIIIIIIIIIIIIIIIIGHIIIIIIIIIII
@2267237/1
cccgaataccgattctcagccgagctgcccagtttagtggccaactcttc
+2267237/1
CCCFFFFFHHHHHJJIJJJJJJIJJIJJJJGIJJJJIHIIJJJIJIJJJJ
@4835718/1
gccgacggaatttttcagcgttttgtggaactgtgaaactttgtgggact
+4835718/1
CCCFFFFFHGGHHJJJJIIIIIJJJFHGGIJJJGJJJJHIIGIIIIIHIG
@6922053/1
aaaagacatttgtgctgaaaagaaaattcaagatccagtgtttaaggaac
+6922053/1
CCCFFFFFHHHHHIJIJIJJJJJJJHJJIIJJJJIHIJIIIJJJIJJJJI
@761577/1
ataatagtgtattacctctaaagctatctactcgttatataatcatcatt
+761577/1
CCCFFFFDHFFHFGIIIJJJIGIHJJIIGIHGHGJIIGHIGGIGIIDHGG
@761578/1
ataatagtgtattacctctaaagctatctactcgttatataatcatcatt
+761578/1
CCCFFFFFHHHHHJJJJJJJJJIJJJJJJJJJJIGIGIIIJJJJJJJJJJ
@7916630/1
attggaagctgactacaagccaggtatcacatttatcgtggtccaga
+7916630/1
@CCFFFFFHGFFHGBHHJHIIGIIA@HHIEFGGGIJJGHIIIIIGEG
@5899187/1
taacgtctttatagaatgtcaatgttattctaaaaagaagactgctaaac
+5899187/1
CCCFFFFFHHHHHJJJJJJJJJJJIJJJJJJJJJJJJJJJJJJJJJJJJI
@272823/1
aaattatgggcgaccaccagtggtactatgacaacttaaactatcctcca
+272823/1
CCCFFFFFGHHH@GHHCGHI@FG<FGGIGGCHIIJJIIIIIIFIIIGIJJ
@272824/1
aaattatgggcgaccaccagtggtactatgacaacttaaactatcctcca
+272824/1
CCCFFFFFHHHHHJJJJIIJEHIFGIJJJJJJJJJJJJIJJIJJJJIJJJ
@272933/1
aaattatgtggcattttgacatttatgtgacataatttgcaacatttgac
+272933/1
CCCFFFFFFHHHHJJJJJJJJJJJJJJJJJJIJJHIIJIJGIIJIJIFIG
@1282830/1
caaaaacgtatgacaaaactatagacaaaccagaattacaggaaatggat
+1282830/1
@@@FFFFFFHBDFHHEGGGIGHGHEIIIIGIGIIIIIIIIGCGICF@<?D
@1282831/1
caaaaacgtatgacaaaactatagacaaaccagaattacaggaaatggat
+1282831/1
CCCFFFFFHHHHHJJJJJJJJJJJJJJJJIJJJJJJFIJIJJGIGIIIJF
@1282832/1
caaaaacgtatgacaaaactatagagaaaccagaattacaggaaatggat
+1282832/1
CCCFFFFFCFFHHIJJIJJJIJJJIJIJJIJJJJJJJJJJJJEHJJJIIJ
@1282833/1
caaaaacgtatgacaaaactatagagaaaccagaattacaggaaatggat
+1282833/1
CCCFFFFFHHHHGIJJJJJJDHHIJIGIJJGIJJJJIIIIJIIJJJJJIG
@1282834/1
caaaaacgtatgacaaaactatagagaaaccagaattacaggaaatggat
+1282834/1
CCCFFFFFHHHHHJJJIJJJJJJJJJJJGIIJIJJJJJJJJJGIIJJJIJ
@5900129/1
taactatcttattgttccaactattaaagatgatgctcaaagtgttagag
+5900129/1
CCCFFFFFHHHHHJJJJJJJJJJGJJJJJJJJJJJIJJJIJJGHIJJJJI
@3337368/1
ctcatcatgccctcgagtacctcaaaatcatgaccaaaaagtgaacagct
+3337368/1
@@@DDDDDHHHHHIIIG<EHI>FGHIIIIGIEIGIIIIIIIEHIGIIIII
@763503/1
ataatattgatgattataattaataactagtgcctaataatagtgtatta
+763503/1
@@@FFFFDHFFHHHIIJJFIIFIIIJD@FECEHIGHGAFGGIIEFCFGFG
@763504/1
ataatattgatgattataattaataactagtgcctaataatagtgtatta
+763504/1
CCCFFFFFGHHHGJJIEIJJGJJIJJJIIGIIIIJIIIJJIJHIIHIIFI
@4836360/1
gccgagcaagactcccgtcagcgtcctccaggagttgctgagccgtcgcg
+4836360/1
CCCFFFFFHHHHGJJJJEIJJFGIIIGIJIGICHGEIIIJIJIIJ8AAHB
@764110/1
ataatcatcaatattatctatcgatactgaatgtaattttttatatagtg
+764110/1
CCCFFFFFHHHHHJJJJJIJJJJJJJJJJJJJJFHHJJJJJJJIJJJJII
@764120/1
ataatcatcattcaaacattgaagccagatcgataaaaaaatatcgcaat
+764120/1
@C@?DFFFHHHHHIIIIIBHIIIIIIIIIIIIIIIIIIIIIIIIIIIIII
@7398226/1
acttgctggatctcttggtcggaaaagtaacgcccgaacaagccaatcag
+7398226/1
@CCFFFFFHHHGHJIJJJGIIJHIIIIGIIIGIJJIIIIIIJBEH@GGGH
@6373299/1
tgtcatagtaccactggtggtcgcccataatttatgtatggcgatgaaaa
+6373299/1
@@BFFFFFFHHHHJIJJFGIEEGHIIFHIJJJJJJJGIJIIIJJJIIJJJ
@7919143/1
attggatctatgactgtgtatcgatagctgttcactttttggtcatgatt
+7919143/1
CCCFFFFFHHHHHJJIGGHIJJJJIIGJIJJJJJJJJJJIIJJIJJJIIJ
@7919144/1
attggatctatgactgtgtatcgatagctgttcactttttggtcatgatt
+7919144/1
CCCFFFFFHHHHHJJJGIIJJJJHGJIJIGHIGFHEHJJJDHBFHICFHI
@7399517/1
actttgcatcaaataaatgctcccttttcacaatataataaatacatatc
+7399517/1
CCCFFFFFHHHHHJJJJJJIJJJJJJJJJJJJJJJJIIJJJJJJJJJIJJ
@4838385/1
gccgatttaggttgttgtggtacatctccatgtggacccatttgctttgg
+4838385/1
;??D?ADBF??2<EGD:<3<2AAFCEBBFIED:CBGDFEIAB9????DCF
@4838386/1
gccgatttaggttgttgtggtacatctccatgtggacccatttgctttgg
+4838386/1
BCCFFFFFHHHHHIHIJFHIGIIJJJJJJJJJIJJJJJJJJJJJJJJJJI
@7920122/1
attggcactggcaagtcaaagaagctagccaagagaatggcgg
+7920122/1
CCCFFFFFHHHHHJJIJJJJIJJJJJJJJJJJIJJJJJIJJJJ
@2820204/1
cgcgcgtaaagtgaccaaagcaaagacgcaataagtgatacaagaaaata
+2820204/1
@@<DFD@DHHDCFHHIIIIIIIIIIIIIIIIIEGI?FHIIIIIIIIIIII
@2820205/1
cgcgcgtaaagtgaccaaagcaaagacgcaataagtgatacaagaaaata
+2820205/1
CCCFFFDDHHHAFHIGGHIIJIIJJJIIJJJJIIJFGHJJIJJJIJJJJJ
@2820206/1
cgcgcgtaaagtgaccaaagcaaagacgcaataagtgatacaagaaaata
+2820206/1
CCCFFFDFHHHFHIJJJJJIIJJJJJJJJIJJJJJDHIGIIJJJJJJJJJ
@2820207/1
cgcgcgtaaagtgaccaaagcaaagacgcaataagtgatacaagaaaata
+2820207/1
CCCFFFFFHHHFHJJJJJJJJJJJJJJJJJJJJJJDFIIJIJJJJJJJJJ
@5901533/1
taactttagtgggaaggtttaggtatttgtggtatctgtcgatgttgcca
+5901533/1
CCCFFFFFHHHHHJJJJFHIIJJCHIJJJIIJIIIJIJIJJJJJIJJIJJ
@276955/1
aaattcgttctacatatgaaacatgtcagttatatattcacctttatata
+276955/1
CCCFFFDEHHHHHJJJJJJJJIJJIHGIIIIJJJJJJIIJJJJJJJJJJJ
@7920742/1
attggctattccacaaaccctcaggaacgtaacgttggatttgatagaca
+7920742/1
CCCFFFFFHHHHHIIJJJJIDHGHJIJJIFGIJJEGIJGIJJIIJIJIJJ
@4838529/1
gccgatttgcagactctcagcttcaacgccaaggacttcaacttcgttca
+4838529/1
CCCFFFFFHGHHHJJJIJJJJIJJJJJFIJIJJIHIIIJJJJJJIJIJJJ
@5902773/1
taagaacaaacaggggagaaaagtcacgagaatttgaaaagcgagcttca
+5902773/1
@@CFDDFFGHFHFDEH8EHIICH@FEGHGGFGIIIAEIGIIIGCGA8@C@
@278664/1
aaattgctctactctcaagaaatggcctccatgccgagcaagactcccgt
+278664/1
???DDEFFHHHHHGGIGFHHEIIH<FGIGGGCFGEEGEBGA@AG>FHHGB
@278665/1
aaattgctctactctcaagaaatggcctccatgccgagcaagactcccgt
+278665/1
CCCFFFFFHHHHHJJJJJIIJJJJJJJIJJJJIJJJIIJJJJJJJJJJJH
@5903385/1
taagaagactagaaaaattactaaattctgatgtggacacttcatcggaa
+5903385/1
CCCFFFFFHHHHHJJJJJJJJJJJJJJJJIJJJIJIJJJIJJJJJJIJJI
@279033/1
aaattggtaagtctctactctcaagaaatggcctccatgccgagcaagac
+279033/1
CCCFFFFDHHHHFIJJJIJJIJJIJJJJJIIJIJJJIJJJJJJJIJJJII
@3833092/1
ctggtaacatcgacagataccacaaatacctaaaccttcccactaaagtt
+3833092/1
BCCFDFFFHHHHHJJJIIIJJJJJJJJJJJJJJJJHIJIJJJJIIIIJGI
@4839078/1
gccgcagctaaatgggcatagtacgtcggagctggatagcttacggatct
+4839078/1
CCCFFFFFHHHHHJJJJJJJJHHIJIJJJIJJIJJGHJJJJIIJGIHIII
@5903663/1
taagaagtgaataatgtgattaagtaaaagaacgatggtttttcatcgcc
+5903663/1
CCCFFFFDHHHHHJJIFGJJJJJJGHIJJIJJIJJJJJFHIJJJJJJJIJ
@5903664/1
taagaagtgaataatgtgattaagtaaaagaacgatggtttttcatcgcc
+5903664/1
CCCFFFFFHHHHHJJJFGHJJJJJIIJJJJJJJJJJJJIIJJJIIFIJIJ
@2270926/1
cccgataaagcgttaccagcgcttgaggaagtaacggcagcactattgac
+2270926/1
CCCFFFFFHHHHHIJJJJJJJJJJJIJJJIJGHHGJJJIJGEGAADHGEF
@2270927/1
cccgataaagcgttaccagcgcttgaggaagtaacggcagcactattgac
+2270927/1
CCCFFFFFHHHHHJJJJJJIJJJJJJJJJIJFHIJJIGIJDGICHIJIGE
@2270928/1
cccgataaagcgttaccagcgcttgaggaagtaacggcagcactattgac
+2270928/1
CCCFFFFFHHHHHJJJJJJJJJJJJJJIJIJGGIJJJGJJE>FDDCHEGC
@2270929/1
cccgataaagcgttaccagcgcttgaggaagtaacggcagcactattgac
+2270929/1
CCCFFFFFHHHHHJJJJJJJJJJJJJJJJIJHIJJJJJIIGHGEHIJ@AE
@1286615/1
caaaaagaaggcgaggttactattcacgacagtcaaaatagagagaaaat
+1286615/1
CCCFFFFFHHHHHIJJFHIJIJJJJJJJJJJJHHIJJJIJIJJJJIJIJH
@280535/1
aaatttaaaaatgcgtgtgtgcaggtatatttatcacatcattcgtcgtg
+280535/1
@@CFFFFFHHHGHJJDFCEHHIGHICHGIHIJJIIIIJJIFIIJIIGHHH
@7404916/1
agaaaagccacaaccttctcaattaataaaagacaaagaggaaacttcac
+7404916/1
CCCFFFFFHDFHHIIIJJJJIJJJJJJJJIJIIJIJJIJIIJJJIIJJJJ
@7405653/1
agaaaagtcacgagaatttgaaaagcgagcttcatgatcccctgaaaaat
+7405653/1
CCCFFFFDHHHHHJIJJJJJJJJJJJJJJJJJJJJJIJJJJJJJJJJJJI
@7405654/1
agaaaagtcacgagaatttgaaaagcgagcttcatgatcccctgaaaaat
+7405654/1
CCCFFFFEHHHHFIIJJJJJJJJJJIJGIIJJJGIJJJJJJJJJJJJJIJ
@4356542/1
ctttggtcactttacgcgcgaaaaccattatgttttactaatttttcaat
+4356542/1
CCCFDDDFHFHHHIIHJGBHGGIJJJJJJJIHGHIJGIJJIJIIIJIICH
@4356543/1
ctttggtcactttacgcgcgaaaaccattatgttttactaatttttcaat
+4356543/1
CCCFFFDFHHHHHJJGIJJIGIJJJJJJJJJJIJJJJIJJJJJJJJJJJJ
@4356544/1
ctttggtcactttacgcgcgaaaaccattatgttttactaatttttcaat
+4356544/1
CCCFFFFFFFHHGFGGGGGGAHJJJGIGIGIIGIJJJJJJJJJJJJIFIJ
@5345132/1
gtcaatgttttttcttcgatgtccacgtaggttacctcgaaggattgttc
+5345132/1
@@@FFFFDHHHHHHGHCFEDFFFFGCFECEHHHDEHGDF?FFHFHIIHIG
@7924192/1
attggtttatcctctactgtacaactgtttacctgtgcatgataaataaa
+7924192/1
BBCFFDFFHHHHHJJJJJJJJJJJJJJIJJJJJJJHIJIIJJIJJJJJJI
@2271744/1
cccgatgatatgatatgtatttattatattgtgaaaagggagcatttatt
+2271744/1
::;:D?@:CDF:C>B?DF<FHFEHI<EHII><C@HE@;;??CGICB?BDD
@2271745/1
cccgatgatatgatatgtatttattatattgtgaaaagggagcatttatt
+2271745/1
C@CFFFFFHHHHHJJIJGHIJJIIIIJJJJJIJIIJJJIIJIJIJJJJJJ
@2271746/1
cccgatgatatgatatgtatttattatattgtgaaaagggagcatttatt
+2271746/1
CCCFFFFFHHHHFGIJJHIIIJHJJJJIJJJJJJJIIIIJJJIJIJJJIJ
@4840770/1
gccgctccgggcgttccgttggtctgattggcttgttcgggag
+4840770/1
BB@FFFFFHHHHHJJJJJGJIJEHIJJJJJJJJJ:=F>7BE8A
@6378478/1
tgtctggttaactttagtgggaaggtttaggtatttgtggtatctgtcga
+6378478/1
@@@DFFFDHDFFHJJGIEHHGC>FHCFHCHI?EHIJJGHBFHGJJJHIJH
@2822555/1
cgcggaatttcaacacatgacaagcgatggtgaactgcctttcgtgtggt
+2822555/1
CCCFFFFFHHHHHJJIJJJICHIIIJIGEGDFHHJJJJJJIJJJHHBFH@
@3341004/1
ctcatcttcgtcaagactgtgtctatcaaatccaacgttacgttcctgag
+3341004/1
CCCFFFFFHHHHHJJJJJJIJHGJJJJJJJJJJJJJJJJJJJIJJJJJJJ
@1289796/1
caaaaagggaaataaacaaggatgtaagaactatggaggaatattacaat
+1289796/1
@@@BDFFFHHHHHJJJJJJJJIJJIJJJJJIJJJJJJJJJJJJJJJJJJJ
@1289797/1
caaaaagggaaataaacaaggatgtaagaactatggaggaatattacaat
+1289797/1
B@CFFFFFHHHHHIJIIJJJJIIJIJJJJJIIJJJJHIJIJIJJJIJIIJ
@1289798/1
caaaaagggaaataaacaaggatgtaagaactatggaggaatattacaat
+1289798/1
CCCFFFFFGHHHHJJJJJJJJJIIGHIJJJIGJJJIIJIJJJJJJJJJJJ
@5906455/1
taagccacttaagcacacatgttacataaatgtcaaaatttgacataatt
+5906455/1
CCCFFFFFHHHHHJJJJJJIJJJJJJJJJJJJIIIJJJIJJJJIIIJJJJ
@1289799/1
caaaaagggaaataaacaaggatgtaagaactatggaggaatattacaat
+1289799/1
CCCFFFFFHHHHHJJJJJJJJIIJIJJJJJJJJJJJIJJJJJJJJJJIJJ
@1289800/1
caaaaagggaaataaacaaggatgtaagaactatggaggaatattacaat
+1289800/1
CCCFFFFFHHHHHJJJJJJJJIJJHHIJJJJJJJJJJJJJJJJJJJJIJJ
@1289801/1
caaaaagggaaataaacaaggatgtaagaactatggaggaatattacaat
+1289801/1
CCCFFFFFHHHHHJJJJJJJJIJJIIIJJJJJJJJJIJJJJJJJJJJJJJ
@2273469/1
cccgcagatggccaccaccattctatgaaatggaacacgaagagggacta
+2273469/1
CCCFFFFFHHHHHIIIBGIEHIIIIIIIIIIIIIIIIIIIIIIIIIIIII
@1290210/1
caaaaaggtgcccaacaacagcaaacgggtcgaaatgaacgtcaacaaca
+1290210/1
CCCFFFFFFHHHHJJJJJJJJIJJJJJJJGHIJIJJIJIJJJJJJJJJJJ
@4841246/1
gccgctttactttgcagagaagtaatctcttgctcttctaatttcttctc
+4841246/1
CCCFFFFFHHHHHJJJJJIIJIHJIIIJJJJJJJJJJJJJIJJJJJJJJJ
@4841749/1
gccggacttcttggattttaaagagcagcggcacaagggaccgtcgttca
+4841749/1
@<@DFDDDHHHHHJGIIJIJIIJGCHCCEGIIIGIGGIBFHEGI6BHHBB
@2823527/1
cgcggcatcactcccaaatacgaactggtccaaatcgagggcgccatcca
+2823527/1
BCCDDFFFHHHHHJJJJJJJJGGIIIJJDGHJJJJJJJJJJFIIHHHHFF
@2823528/1
cgcggcatcactcccaaatacgaactggtccaaatcgagggcgccatcca
+2823528/1
CCCFFFFFHHHHHJJJJJJJJIGIJJJJFHIIIJIIJJIGIIGIHGFHFF
@1291609/1
caaaaagtgaacagctatcgatacacagtcatagatccaatcctataatt
+1291609/1
?@@DDDD==BFFFBGB@CDFI;C?FFFECFFDDBD>9:DFDGFDFFEEF<
@1291610/1
caaaaagtgaacagctatcgatacacagtcatagatccaatcctataatt
+1291610/1
@@@BDDDBFFF<FGDEEBHIEHGDGIECFEIDGCGGEGGIIDGIGBFGGE
@1291611/1
caaaaagtgaacagctatcgatacacagtcatagatccaatcctataatt
+1291611/1
BCC1DDFDHGHHHJJJJJJJJJJJJJJJIIJJIJJIJJJJJJJJJJJJJI
@1291612/1
caaaaagtgaacagctatcgatacacagtcatagatccaatcctataatt
+1291612/1
CCCFFFFBFHHHHIJJJJJJJIJJJJJJIJJJJJIJIJJJJJJJJIJJJI
@1291613/1
caaaaagtgaacagctatcgatacacagtcatagatccaatcctataatt
+1291613/1
CCCFFFFDFHGHHIJJJJJGJEHIJJIJFHIJJJGCGIJJIJJJJJJJJI
@1291614/1
caaaaagtgaacagctatcgatacacagtcatagatccaatcctataatt
+1291614/1
CCCFFFFDHHHHHIJJJJJJIJJJJJJJIJJJIJJJJJJJIJIJJJJJJJ
@1291615/1
caaaaagtgaacagctatcgatacacagtcatagatccaatcctataatt
+1291615/1
CCCFFFFDHHHHHIJJJJJJJJJJJJJJJJJJJJJIJJJIJJJIJJJJJI
@1291616/1
caaaaagtgaacagctatcgatacacagtcatagatccaatcctataatt
+1291616/1
CCCFFFFEHHHGHJJIJJIJIJJJJJIIHGGHIIGIGGIEHCGGGIGDGI
@1291695/1
caaaaagtgataatggatacaaatttgactactgtatagctttcttctct
+1291695/1
CCCFFFFBFHHHHJJJJJJIJJJJJJIJJJJJJJHIJJJJJJJJJJJJJJ
@1291696/1
caaaaagtgataatggatacaaatttgactactgtatagctttcttctct
+1291696/1
CCCFFFFDHHHGHJJJGIIIIJJJJJJIJJIJJJIGIGJJJJJJJJIJIJ
@283376/1
aaatttgcaaggtttggaggagttgtactaatttgtgtagttgaagttcg
+283376/1
BC@FFFFFHHHHCFHJJIJJGJHGIHJJJJJJJJGIIGIIJJJJJJHIII
@1820420/1
cagatagttcggaaaataacacgaattctaaaaaggaatgggtcatgaac
+1820420/1
CCCFFFFDHHHHGJJJJJJJJJIJJJJJJJJJJJJJJJIHGIFFHIJJJJ
@6932931/1
aaaagctcgacatggagtcccaaaacatgaccatgatgcactcggccgga
+6932931/1
@CCFFFFFGHHHHIJIJGHIJGJJJJJJIJIJJJJJJJIJIJJJIIIJJI
@6932932/1
aaaagctcgacatggagtcccaaaacatgaccatgatgcactcggccgga
+6932932/1
CCCFFFFFHHHHHJJIJHHHJJJJJJJJJJJJJJJJJJJIJJJJJJJJJG
@5907776/1
taaggccatacagccgatcggtgtattagataccgatggaactgaagtag
+5907776/1
CCCFFFFFHHHHHJJJIJJJJFHHIIJJJJJJJJJJJJJJJJJJJJJGHI
@1294680/1
caaaaatagtaaaaagtcgaagtctttcgagacatactcttcggagaatc
+1294680/1
C@@FFFFDDADFHIJGBFGHHIFGHIIGIGIIIJJIIIIIJIFIIIJJJJ
@284445/1
aaattttagtgtaattaattttcatagaatgttgtatttatataaatgaa
+284445/1
@@CFFFFFHCFCFHGIJJJJJJJJJJIJJJJHIIIIIIIGJJJJJJJIIJ
@285979/1
aaatttttaaatttaaaaatgcgtgtgtgc
+285979/1
?7?DD?DD?F?DD@@FHBEEB9@A@<AFD>
@285980/1
aaatttttaaatttaaaaatgcgtgtgtgcaggtatatttatcacatcat
+285980/1
@@8DDFFFHHHHHIIIIIIIIIIIIGHHIIIIIFHIIIIIIIIIIIIIII
@5348736/1
gtcacataaatgtcaaaatgccacataatttgcaaaattttgacattttt
+5348736/1
CCCBDFFFHHHGHJJJJJJJIJJJJJJJJJJJIJJJJJJJJJJIJJJJJJ
@7928030/1
attgtgaaaagggagcatttatttgatgcaaagtatagaggttgtaccca
+7928030/1
CCCFDFFFHGHHGJJJIJJJJJJIIGIJJJJIJGHIIIIJJGIJIJJIIJ
@3841805/1
ctggtctcctcgtcacatacagactctgtactttctcctcatcgctccac
+3841805/1
CCCFFFFFHHHHHJJJJJIIJJIJJJJJHIJJJJJJJJJJJJJJJJJJJJ
@3841806/1
ctggtctcctcgtcacattacagactctgtactttctcctcatcgctcca
+3841806/1
CCCFFFFFHHHHHJJJJJJIJJIJJJJJJGIJJJJJJJJJJJJJJJJJJI
@3343995/1
ctcatgtcgatatctgcaccatatcgatttggtcgctatgtttttacggt
+3343995/1
@@@DDDDDF?FFHCHHCHDBE?FBE=BFGHIA?DDDGDDFD@GHEIDF<G
@3343996/1
ctcatgtcgatatctgcaccatatcgatttggtcgctatgtttttacggt
+3343996/1
@@CDBDDDHH;FHIJJJGJIIGGGGGGEGII@?DDHIH>DFIGGIJJHGE
@3343997/1
ctcatgtcgatatctgcaccatatcgatttggtcgctatgtttttacggt
+3343997/1
CCCFFFEFHGHGHJJJJJIJJJIJJJJIJJJJCGHJJJBHIIJJJIJGIH
@6382421/1
tgtgcatgtcccgcagatggccaccaccattctatgaaatggaacacgaa
+6382421/1
@@@FFFFFFFHHFI>GBGGFGGHHB;?DBDDDHEHG@<DGGGIGHIGDEA
@286643/1
aaatttttgtcgagtcaaaagcgaagaatatttgaaaatttctaatattg
+286643/1
CCCFFFFFHHHHHJIJJJJJJIJJJJJJJJJJJIJJJJJJJJJJIJJJJI
@6383528/1
tgtggacataaaggaaagaaaaaaatgtcaaaattttgcaaattatgtgg
+6383528/1
?@<DFFFFHGHHHJGIJFEFHJJJJJJIJJJJJJJJJJJJJJJJJJJIJJ
@6383569/1
tgtggacccatttgctttggtggggaactttgttgttgacgttcatttcg
+6383569/1
BCBFFFFFHHHHGGIJJJJJCGHJJEIJJJJJIJJJJJJIJHJJIJJJJG
@6383762/1
tgtggagctgtttgtctgccccaagtgggttgttgttgttgaggaggagc
+6383762/1
@@?DDBDDDDDHFEBGGGDGIJ?FGAHGH:EA?DB?D?9D??BG9?F6C2
@775047/1
atacagactaaagaaacgctcgtggggagcgatgacgaataaagtatgtg
+775047/1
CC@FFFFFHHHHHJJJIIIIIICGIIIFHIIHIJJGIGHIJIIGCHIHHH
@6936135/1
aaaagggaacaatttttgtcgagttattgatttcgaggaataatacgaac
+6936135/1
C@@FFFDBFHHHGJIJJIJIIDGHIIIIJEIJIIEGHGI>FADIIJCGGG
@5911979/1
taataatagtgtattacctctaaagctatctactcgttatataatcatca
+5911979/1
:?:==ABDD=CCFHIJIIIHEFGIGIJHGIIIIIHGFHHGHHCFIGH@DB
@5911980/1
taataatagtgtattacctctaaagctatctactcgttatataatcatca
+5911980/1
CCCFFFDFHCFFFHIIIIGHIJIJJJJJJIJJGHGIEF@FGDGIJIJJEG
@5911981/1
taataatagtgtattacctctaaagctatctactcgttatataatcatca
+5911981/1
CCCFFFFFHHHHHJJJJJJJJJJJJJIJJJIIIJJJGIJJJJJJJJJJJJ
@289184/1
aacaaacatcactgtgatgaaaaataaaaaaaaaaaataatagttcttca
+289184/1
BCCBDEFFHHHHHJGHGIJJJJJJJIJJJJJJJJJJGAG?AEEHHGFFFF
@6937548/1
aaaaggtgcccaacaacagcaaacgggtcgaaatgaacgtcaacaacaaa
+6937548/1
CCCFFDDFHHHHHJJJJJJIJJJJJJJHHIJJJIGHIJIHIIJJJJJJJJ
@6937618/1
aaaaggtgggaaatgttgactgttgtagctgattaaggggtgtattctat
+6937618/1
CCCFFFBDHHHHHJIIIIHIJIGIIGGIIFICFHJJIJJJ:@@FEIIIJJ
@5350998/1
gtcacgagaatttgaaaagcgagcttcatgatcccctgaagaatatatct
+5350998/1
CCBFFFFFHHHHHIJJJJIIJIJIIJJJIJIJJJJJJJJJIJIIJJJJJJ
@1823799/1
cagatcgataaaaaaatatcgcaatattagaaattttcaaatattcttcg
+1823799/1
CCCFFFFFHHHHHJJJJIJJJGIIJIJJJJJJIIJJJIHIJJIJIIIJJJ
@1823800/1
cagatcgataaaaaaatatcgcaatattagaaattttcaaatattcttcg
+1823800/1
CCCFFFFFHHHHHJJJJJJJJJJJJJJJJJJJJJJJJJJJJJIJJJJJIJ
@1823928/1
cagatcgttgttaaggaacacgcggtagcggaagattggctc
+1823928/1
BCCFFFFFHHHHGIJJJJJJIJJJIFHIJJJJGJGIJIIJJJ
@1823929/1
cagatcgttgttaaggaacacgcggtagcggaagattggctc
+1823929/1
CCCFFFFDHHHHHJJJJJIJJJJJJFHIJJJIJJGIJJJJJJ
@1823930/1
cagatcgttgttaaggaacacgcggtagcggaagattggctcg
+1823930/1
CCCFFFFFHHHHHJJJJIIJJJIJJFHIJJJJJJIJIJJJJJ4
@6385407/1
tgtggttctttaacgaaatgtcaagagcataaagtatgtctagaacgatt
+6385407/1
@C@DFDDDHHHDHHJIJJIJGIIJIGGIGGIJJICFIHGHIIFFH@D@DH
@3844840/1
ctggtggccaccggaaccggaagatcgaagaaagacgccaaacattcggc
+3844840/1
@?@FDEFFHDHHHJGIJJJJGHIIJJJJJJIJJIIIIFIIIJIHHHHHHF
@6385706/1
tgtgtaattgaagttcgtattatttcctcgaaatcaataatgcaatgtgt
+6385706/1
@@@FDFFFHGHFHEHIJGHIEEDGIIJIIJJIIJJJJIJIJJIFHGHHIH
@7932585/1
atttaaaaatgcgtgtgtgcaggtatatttatcacatcattcgtcgtgta
+7932585/1
CCCFFFFFHHHHHGIHGGHIJJJFHIIJJJJJJJJIGGJJJJIHIJGHHI
@2827680/1
cgcgtaaagtgaccaaagcaaagacgcaataagtgatacaaaaaatatac
+2827680/1
CCCFFFFFGFHHHJJJJJIIJJJJJJJJJJIJJFHGIIJEIIJIIJJJJJ
@776813/1
atacatttccatgccttctcctaagtcgataatttctccgactggcttat
+776813/1
1114=BDDHHHHHIIIIIIIIIIIIHHIIIIIIIIIIIIIIIIIIIIIII
@7412148/1
agaaacgtcatcatactagacttttcccattgaatccaagagattctcat
+7412148/1
CCCFFFFFHFHHFJIJJJGGIGIJIIJJJJJIIIJIJGIIGEIIGIJJII
@3345979/1
ctcattatgttttataagtcaacaggtggttacaaacctcatcgaattat
+3345979/1
?@1BDDBBDACDFDDHFEAFHFHAFE3CG@GGIGGDFHDD?FHCH:FHBG
@6939123/1
aaaagtatcatgagttttgtgattctccgaagaatatgtctcgaaagact
+6939123/1
@CCFFDEFHHHHHJHIJJJJJJJJJJJJJGIJJJJJJJJIHIGGIJGGII
@6940013/1
aaaagtgactcccgaacaagccaatcagaccaacggaacgcccggagcgg
+6940013/1
CCCFFDFFHHHHHIJJJJJIIJJJJJJJJJJJJJIJJJJJJJJJIIHHFC
@6940032/1
aaaagtgataatggatacaaatttgactactgtatagctttcttctcttg
+6940032/1
B1?DFBDFHHHHHIJJJJJJJGJJJIIJJJJJHGIIFIJJIIJJJJJJJJ
@6940033/1
aaaagtgataatggatacaaatttgactactgtatagctttcttctcttg
+6940033/1
CCCFFDFFHHHHHJJIJJIJJJJJIJJJJJJJIIJJJJJJJJJJJJJJJI
@4846546/1
gccgtcgcggcatcactcccaaatacgaactgg
+4846546/1
???DDDDDDD:?D;BD<CDD3?D4BD9?DD>CE
@4846547/1
gccgtcgcggcatcactcccaaatacgaactggtccaaatcgagggcgcc
+4846547/1
C@@FFFFFHHHFFGGGDFHIBGHEIIIIIIIII@GHIIIGIIICHGDDDD
@3845592/1
ctggtgtaactttactttcttcgtgttttacttcaagcttcatagggaat
+3845592/1
BCCFDEDFHHHHHIJJJJIIJIHFG:CGIBDDG@BE?CCHGAFDBGI;FD
@4361523/1
ctttgtcatcgaacgatgtcaccacctgattggtgatatcagccgctccg
+4361523/1
CCCFFEFDHHGFFIGEGIIJHGIGHJGHBGHIJ?D>:DHIGGIHGHIIIG
@4361524/1
ctttgtcatcgaacgatgtcaccacctgattggtgatatcagccgctccg
+4361524/1
CCCFFFFFHHGHHJJIIJIJJIJJJJJJGIIJJDGIJJJJJJJJJJJJJE
@4361525/1
ctttgtcatcgaacgatgtcaccacctgattggtgatatcagccgctccg
+4361525/1
CCCFFFFFHHGHHJJJJJJJJJJJJJJJIJJJJFHHIJJJIIIJJJJJJI
@5352478/1
gtcactttacgcgcgaaaaccattatgttttactaatttttcaataaagt
+5352478/1
CCCFFFFFHHHHHJIGJJJJIJJJJJIFIJJJIJJJJJJJJJJJIJGIJ@
@4846990/1
gccgtgaaaacctttaaagatgcgaataatagagaaattaccatccaacg
+4846990/1
@@@DDDBDHH>F;CFBFI@@A<ACCHDDEBF9BCCGI>DF@CBAFGDH8?
@5352774/1
gtcacttttccgaccaagagatccagcaagttcttggctgccgaatgttt
+5352774/1
C@CFFFFFHHHFHIJJJJJJJJJJJIJJJJIJJJIJFIJGIII?FHEFHG
@5352779/1
gtcacttttcgcgcaaaggtaaaatcgttctagacatactttatgctctt
+5352779/1
@@?=??DDHHDFAAGBBEE?CGGGDFGHCBG>G@D>DGCFHGFDDEHIII
@5352780/1
gtcacttttcgcgcaaaggtaaaatcgttctagacatactttatgctctt
+5352780/1
CCCFFFFFHHGHHIIJJGICGHJJIHHGIGIJIFJJIIJJJJIIIJJIIJ
@5352781/1
gtcacttttcgcgcaaaggtaaaatcgttctagacatactttatgctctt
+5352781/1
CCCFFFFFHHHGHIGJIJJIGHIIIJIIIGGIFHIJIJIJJJJIJEIGII
@5352782/1
gtcacttttcgcgcaaaggtaaaatcgttctagacatactttatgctctt
+5352782/1
CCCFFFFFHHHHHJGIJIJEGIJJIHJIIIJJIIJJJJJJJJJJJJJJJJ
@5352783/1
gtcacttttcgcgcaaaggtaaaatcgttctagacatactttatgctctt
+5352783/1
CCCFFFFFHHHHHJJJJJJJJJJJJIJJJJJIJIJJJJIJJJJIJJJJJJ
@6387413/1
tgtgtttaaatttttgtcgagtcaaaagc
+6387413/1
@@@ADDDBBHFFF>FDGHC?8ADCDFII9
@6387414/1
tgtgtttaaatttttgtcgagtcaaaagcgaagaatatttgaaaatttct
+6387414/1
?@@ADDDDADDHHIIFH@FHEFGHIIIED@FFHDIGHH99BB999?F9BD
@4362382/1
ctttgtctggttaactttagtgggaaggtttaggtatttgtggtatctgt
+4362382/1
@@@DDDB?DH?FCGGBHI?BAEHIEHCH<EHCEI9?@GIDDFH@DEGHCB
@4362383/1
ctttgtctggttaactttagtgggaaggtttaggtatttgtggtatctgt
+4362383/1
@@@DDDDAFH:C<GFFGIBE:BGIEHFH9CF?BG1:EGH>?DG:BGHCD?
@4362384/1
ctttgtctggttaactttagtgggaaggtttaggtatttgtggtatctgt
+4362384/1
@B?DDDEFHHHHFJIIJJJJHHJJIJJJFHHIIJEHGIIIIJJHIIJJJI
@4362385/1
ctttgtctggttaactttagtgggaaggtttaggtatttgtggtatctgt
+4362385/1
CCCFFDFFGHFHHIGEHIGIAHHIIIIJ;HHCHI?EHIJIIIFDHHHGIG
@4362386/1
ctttgtctggttaactttagtgggaaggtttaggtatttgtggtatctgt
+4362386/1
CCCFFDFFHHFHHIJJIJIJCFHJJIJJEHHGHJCFCIIIHHI?DGGIIH
@4362387/1
ctttgtctggttaactttagtgggaaggtttaggtatttgtggtatctgt
+4362387/1
CCCFFFFFGHFHHJJJJJJJCIIJIIJJEFHGJJEHIIIJIIJHHIJIJI
@5915366/1
taatcagacaattaatagaaaaatgacagaaggacagacaagaaacatga
+5915366/1
CCCFFFFFHHHHHJJJJJJJJJJIIJJIJJJJHJJJIIJJJJJJIJJJJJ
@4847877/1
gccgttacttcctcaagcgctggtaacgctttatcgggttctgctaagtg
+4847877/1
@@CFFFFFHHHHHJJIIIJJJJJIJJJJJIJJJIJJJJIJJJJJJIIICG
@4847878/1
gccgttacttcctcaagcgctggtaacgctttatcgggttctgctaagtg
+4847878/1
@CCFFFFFHHHHHJJJJJIHIJJIIJJJJJJJJJJJJJJJJJIJJJJJIJ
@1304665/1
caaaaatttaaacacattgcattattgatttcgaggaaataatacgaact
+1304665/1
:?@DDDD:AAFFBFA;CE:CCHHHIIE4AFB9A;@A<1?DF4?D4?DF0B
@1304666/1
caaaaatttaaacacattgcattattgatttcgaggaaataatacgaact
+1304666/1
@@8BDDFFHHHHHJJJIJIJJIJJJJJ9FHGHCGIFIJGIIJGGICHIJI
@1304667/1
caaaaatttaaacacattgcattattgatttcgaggaaataatacgaact
+1304667/1
C@BFFFFFHHHHHJJJJIIJJJGGGGJIJIJ@FAGGHC@GAFHIGGGJJJ
@1304668/1
caaaaatttaaacacattgcattattgatttcgaggaaataatacgaact
+1304668/1
C@CFFFFFGHHHFGIJJJGIIHGJJGGIGIJIGJIIJIIIGIIJICFDGG
@1304669/1
caaaaatttaaacacattgcattattgatttcgaggaaataatacgaact
+1304669/1
CCCFFFFFHHGHHJJJJJJJJJJJJJJJJJJJJJIIJJJJIJJJJJJJJJ
@1304670/1
caaaaatttaaacacattgcattattgatttcgaggaaataatacgaact
+1304670/1
CCCFFFFFHHHHHIJGJJIJJJJJJJJIJJJJIIIIHGGHHJJJJIJJJJ
@1304671/1
caaaaatttaaacacattgcattattgatttcgaggaaataatacgaact
+1304671/1
CCCFFFFFHHHHHJIJJJJJJJJJJJJJJJJIIJJIJJJIIIJJJJIJJJ
@1304672/1
caaaaatttaaacacattgcattattgatttcgaggaaataatacgaact
+1304672/1
CCCFFFFFHHHHHJJJJJJIJJJJJJJIJJJJJJJJJJJJJJJIJJJJJJ
@1304673/1
caaaaatttaaacacattgcattattgatttcgaggaaataatacgaact
+1304673/1
CCCFFFFFHHHHHJJJJJJJIJJJJJJJJJJJJJJJJJJJJJJJJJJJJJ
@1304674/1
caaaaatttaaacacattgcattattgatttcgaggaaataatacgaact
+1304674/1
CCCFFFFFHHHHHJJJJJJJJJJJJJJIJJIIJIJIIJJIIJJJJJJJJJ
@1304675/1
caaaaatttaaacacattgcattattgatttcgaggaaataatacgaact
+1304675/1
CCCFFFFFHHHHHJJJJJJJJJJJJJJIJJJJIJJJJJJJJJJJJIJJJJ
@1304676/1
caaaaatttaaacacattgcattattgatttcgaggaaataatacgaact
+1304676/1
CCCFFFFFHHHHHJJJJJJJJJJJJJJIJJJJJHIJJJJJJJJJJJJJJJ
@1304677/1
caaaaatttaaacacattgcattattgatttcgaggaaataatacgaact
+1304677/1
CCCFFFFFHHHHHJJJJJJJJJJJJJJJJJJJJGIIJJJJJJJJJJJJJJ
@1304678/1
caaaaatttaaacacattgcattattgatttcgaggaaataatacgaact
+1304678/1
CCCFFFFFHHHHHJJJJJJJJJJJJJJJJJJJJJJIJJJJJJJJJIJJJJ
@1304679/1
caaaaatttaaacacattgcattattgatttcgaggaaataatacgaact
+1304679/1
CCCFFFFFHHHHHJJJJJJJJJJJJJJJJJJJJJJJJJJIJJJJJJJJJJ
@1304680/1
caaaaatttaaacacattgcattattgatttcgaggaaataatacgaact
+1304680/1
CCCFFFFFHHHHHJJJJJJJJJJJJJJJJJJJJJJJJJJJJJJJJJIJJJ
@4363828/1
ctttgtgttacaggatctcctttatgttttgcagcttgttgttcaggttg
+4363828/1
@@@D?AB=DADA?G<F@A<C?FHB?EAFHHAFHGG;F<GHE@B<FBF?F;
@1305352/1
caaaaatttcgtgttttgaaaacattgttggactgacatgtgtagag
+1305352/1
@@@DDDDDFFFFFAEGI9;EHI:C?F4AF;D?CDB<D?BFBD:?BDD
@7412630/1
agaaactgaaaaaccgaattctcgtacagtgggatggttgttaaaattag
+7412630/1
CCCFFFFFGHHHHJJJIJJJIIIJIIIJICGIJFFHIGGIJJJJJJJJJG
@2279135/1
cccggagcggctgatatcaccaatcaggtgg
+2279135/1
@@@DDDDDFFFDF@3?????F9D9B@?G9BF
@7938164/1
atttaactgaaatatagaatacaccccttaatcagctacaacagtcaaca
+7938164/1
CCCFFFFFHGHHGIHIJJGIJIJGIGIIIJIIJJIJJJJJJJJIHHIIIH
@6388481/1
tgttaacttcgtagctcctttaaaagacatttgtgctgaaaagaaaattc
+6388481/1
8:?DDDDDHHDHBHHEIG<FDCHHH@GDHIIEG?ECEHIIIIIGHHCHGH
@7413272/1
agaaagacgccaaacattcggcagccaagaacttgctggatctcttggtc
+7413272/1
@@@DDF<DDDHHHIIGGIGECAHGHI@DBF>HHGFEHIII4?CB@DGHIG
@1826567/1
cagatggccaccaccattctatgaaatggaacacgaagagggactaccac
+1826567/1
;@@DD;B>DF?AF@GI?EDEEHGHHDEF<GFEFEAHGFE?BGG=DFHGHI
@1826568/1
cagatggccaccaccattctatgaaatggaacacgaagagggactaccac
+1826568/1
?@@FDDDFHFHFDGIJIGIEGHHJJCHCGHIIJIBGGEGBEFHEGGGGIF
@1826569/1
cagatggccaccaccattctatgaaatggaacacgaagagggactaccac
+1826569/1
@@<DDFFFHHGHGEDHEGIEHIFIGHIIHIIHHIEBGEEDHHEGGGBFBG
@7938893/1
atttaagaacaaacaggggagaaaagtcacgagaatttgaaaagcgagct
+7938893/1
CCCFFFDEHHHHHGGIJJJ<FFGHIGCGGIIJJIJJJJJIIJJGGIJIII
@7938894/1
atttaagaacaaacaggggagaaaagtcacgagaatttgaaaagcgagct
+7938894/1
CCCFFFFFHHHHHJJJJJJIJIJJJJJJJJJJJJJJJIJJJJJJIJJJJJ
@3847042/1
ctggtgttctttttctgcaacatacctaaataacgtatattattatgtat
+3847042/1
BBCFBDDFHHHHHJJJJIJJJJJJJJJJJJJJJJJHIJJJJJJJJIJIJJ
@7939166/1
atttaagaggcttttaaaatttaacgtttagcagtcttctttttagaata
+7939166/1
CCCFFFFFHGHHHJJJJJJJJJJJJJJJJJJJJJJJJJJJJJJJJJIJJJ
@3847420/1
ctggtgtttttcctggtagaacgacgacaacaagctgcaaagactggaag
+3847420/1
@@@FADDDHFHFHGEIGHGIJIIIJJJGIBGIHGGGIFIIGGGIJIJIGI
@780041/1
atacggcggtagggtggcctccctcagtggacaggtgggctggcacagta
+780041/1
@CCFFFFFHHHFGI?GHGHCHIIEHGIBGGGIIFG7@GHEHFF?CCEC6@
@6943069/1
aaaagttttattcctaccaaaatcaacttactcgaagttcaaccagacga
+6943069/1
CCCFFDDFHHHHHJJJJJJJJIJJJJJJJIJJJJJJIHJIJJJJIFIIGD
@4365261/1
ctttgttcagttcttgcaggagatcgctagcgaacaatccttcgaggtaa
+4365261/1
CCCFFFFFHHHHHJJJJJJIJJIJJJIJJJJJJIJJJJJJJJJJIJJGIJ
@4365532/1
ctttgttccttcttatccgaacagaagagccttgtgtgatgcctcttctg
+4365532/1
B:=BDDFFHGHHHJJJJJJJJJJIJIGIGIJJIIHIHEGGIIIJIJJJJJ
@294130/1
aacaaatttgaaaaaaccagagacgattttgtcgaagatctctgtgagaa
+294130/1
CCCFFFFFHHHHHJJJJJJJJJJJJJJIJJJIJJJJJIJJJJJJIJJJJI
@294370/1
aacaacaacctcaagcttggggtcaaccacaggtttcacaacaacaacct
+294370/1
CCCFFFFFHHHHHJJJJJJJJJCGIIJJIJJIJBFGIJJJJJJJIJJIIG
@1827422/1
cagatgtctaaaatatttatgaaagttatttctcacagctaaagatgcaa
+1827422/1
CCCFFFFFHHHHHJJJJJJJJJJJJJJJJJJJJJJJJJJJIJJJJJJIJJ
@1828024/1
cagatgttggtccgccacactgtagagaattcacttatgaatgtggcata
+1828024/1
@@@FFFFFGHFHHGIIEGEGGHFGGFHGHGIIIIIIIIGIIIIFHGGIII
@2280882/1
cccggcatctgctgcttttctcttccgtttttccaaggcctcttccaaca
+2280882/1
CCCFFFFFHHGHHJIJJJJIIIJJJJJGIJJJJJIJJIIJJJJJJJJJJJ
@5354910/1
gtcagagggagggtcctgcccccgccgaaattacaatacggcgg
+5354910/1
CCCFFFFFHHHHHCGHIIJIIHJGEGD6AB@FEGHI@E@GEB<@
@1828635/1
cagattcacaagcaggatcaactcaacagctcaatccacctgaggttcag
+1828635/1
CCCFFFFFHHHHGJJJGIJIJJJJJJJIJJJJJJJJJJJJJIJIJHIHIJ
@3847512/1
ctggttaactttagtgggaaggtttaggtatttgtggtatctgtcgatgt
+3847512/1
CCCFDFFFHHHHHIGHJJJJJJAHHHJJEHIGJIGIJGHJJJJJJJJJJJ
@1829237/1
cagattcgtaaaagtccgcgtggttcaaagacgtagttagtgtttttgta
+1829237/1
@7@DFFFFHHHHHJCGHGHGGIJGHIJJIDCBFDHIIGGFBBFGHHIJJI
@5357273/1
gtcagcatcaaatgggtagctcaagtctccttgtacggtctcgaagaagc
+5357273/1
C@CFFFFFHHHGHJJJCGHJJJJJJIIJJJJJJIIJJJGHIJJHIJIIJJ
@783108/1
atactttatgctcttgacatttcgttaaagaaccacaaaatgtgacatat
+783108/1
@@@DDFFFHDFHHIIJEGIIIJGHGGHEEEHHHHGIJJECHGGIGIGGIJ
@783295/1
atactttgcatcaaataaatgctcccctttcacaatataataaatacata
+783295/1
B8BDFFFFHHHHHJJJJJJIIIJJJJJJJJJJJJJJIIIIIJJJJIIJJJ
@5357870/1
gtcagcgtcctccaggagttgctgagccgtcgcggcatcactcccaaata
+5357870/1
CCCFFFFFHHHHHJJJGIGHIIJJJJJJJHHIIIIIIIIGIGHHHEBFDD
@1307768/1
caaaacatgaccatgatgcactcggccggaccga
+1307768/1
?==BBD?DF>FD:E@3CEBBBFGB;FFD:6??D:
@1307769/1
caaaacatgaccatgatgcactcggccggaccgattcagcccccaccaag
+1307769/1
BCC;DEFFHHHHHJJJIJJJJJJJHIJJJJJJJIIJJIJJJJJHGHFFFB
@1307770/1
caaaacatgaccatgatgcactcggccggaccgattcagcccccaccaag
+1307770/1
CCCFFFFFFFFHHIGIGIIJIEHIBHIIGAGHEHIGGHJJEHJHGHFFFB
@1307771/1
caaaacatgaccatgatgcactcggccggaccgattcagcccccaccaag
+1307771/1
CCCFFFFFHHHHHJJJIJJJJJJJJJJJIEIIIGIJJJIJJIJHBHFFFA
@1307772/1
caaaacatgaccatgatgcactcggccggaccgattcagcccccaccaag
+1307772/1
CCCFFFFFHHHHHJJJJGJJJJJIHGJIJJJJEGHIJJJJIJIHHBDFFA
@6390888/1
tgttattctaaaaagaagactgctaaacgttaaattttaaaagcctctta
+6390888/1
:?1?B;DBAFBDD@GHHAEHGEHDFHI?2<?EBBFHHEDF@B?B3D9BAG
@6390889/1
tgttattctaaaaagaagactgctaaacgttaaattttaaaagcctctta
+6390889/1
?@@DDBDA>FFDHGGBDAAEH@>HGIGE;AEHG>FGIGIGGGEHCGHGII
@5920958/1
taattataggattggatctatgactgtgtatcgatagctgttcacttttt
+5920958/1
CCCFFFFFHHGHHJJIJJJJJJJJJIHHIGJJIGGEHGCGHHGGIJJJJI
@6391258/1
tgttcaggtaaaatcttgcttcatgattgaaaatttgcaaggtttggagg
+6391258/1
BC@FFFFFHHHHHJJJJIIIGIIIJJJJJJJJJJJJJJJJJJFHIGIGIJ
@4366910/1
ctttgttggtttcgccactccctgtatactggcgtgggaaactagat
+4366910/1
CCCFFFFFHDFHHJJJJJJJJJIJIJJJJJJJJJHIJJEGHIJJJJJ
@1830048/1
cagattgttaccctccacgggtaaatcctgcaaggattgccacatcttgt
+1830048/1
CCCFFFFFHGHHHJJJJJJJIFGIIIHIJJJJJJJJJIJIIIJIJJJJII
@1830049/1
cagattgttaccctccacgggtaaatcctgcaaggattgccacatcttgt
+1830049/1
CCCFFFFFHHHHHJJJJJJJJHIIJJJJJJJJJJJJJJJJJJJJJJJJJH
@2282004/1
cccgggcccagatggcattcatgcagaaccgattaagaaaggggcagaca
+2282004/1
CCCFFFFFHHHHHJJFIIJJJJJJJJIJJJJGGHIJJJJIIJIIJJIIIH
@2282005/1
cccgggcccagatggcattcatgcagaaccgattaagaaaggggcagaca
+2282005/1
CCCFFFFFHHHHHJJJIJJJJJJJJJJJJJJJIJJJJJJJJJJJJJJJJH
@5360404/1
gtcaggttcatttttaggacattctattaaagtttcatgtggtctacaac
+5360404/1
C@CFFFDDHHHHHJJEHJGHJIJJJIJJIJIJHIJIJJJIJJEHIIJJJJ
@7418211/1
agaaattttcaaatattcttcgcttttgactcgacaaaaatttaaacaca
+7418211/1
@CCFFFFFHHHHHJJJJJJJJEHIIJJIJJIIIIJJJJJJJJJIJIGJJJ
@7418212/1
agaaattttcaaatattcttcgcttttgactcgacaaaaatttaaacaca
+7418212/1
CCCFFFFFHHHHHJJJJJJJJJIJIGIJJJJJGIJJIJJIJJIJJJJJJI
@1311412/1
caaaactatagagaaaccagaattacaggaaatggataattataggattg
+1311412/1
CCCFFFFFHHHHHIJJJJJJJJJJJJIJJJJJIJJIJJJJJIJJJIIJJJ
@1311413/1
caaaactatagagaaaccagaattacaggaaatggataattataggattg
+1311413/1
CCCFFFFFHHHHHJJJIJJJIJJJJJIJJJJIJIJJJJJJJJJJJJJJJI
@6949207/1
aaaatagtaaaaagtcgaagtctttcgagacatactcttcggagaatcac
+6949207/1
B@@FDFFDHHHHHJFHIIJJHIJJJJIJJJJIJJJJJJJJJJJJJJJIJJ
@6949208/1
aaaatagtaaaaagtcgaagtctttcgagacatactcttcggagaatcac
+6949208/1
CCCFFFFDHHHHHJHGGGJJIJJJJJJJJJJJJGIJJIIGIGIGJJJIJI
@7419001/1
agaacacaagcacacatacctaccattagaagtttgcaacattgttgcgg
+7419001/1
CCCFFFFFHHHHHJJJJJJJJJJJJJJJJJJJJJJJJJJJJJJJHJJJIJ
@1311757/1
caaaactcatgatacttttcaaattttcttttaaatttcatattctcata
+1311757/1
CCCFFFFFHHHGHJJJJJJJJJJJJJJIJJJJJJCHIIJJJIJJJJJJJJ
@5921063/1
taattatccatttcctgtaattctggtttctctatagttttgtcatacgt
+5921063/1
CCCFFFFFHHHHHJJIJGJHGHIIJJFHIIJJJJJJJGIJJJIIIJIJJH
@3850314/1
ctggttgcccaacttggtaatcttagtgtctttcagtcccgaataccgat
+3850314/1
?;@D=AADBCFFFBC?:23AHIB?AF<F<AFHBCFFIGIEFB@FFDGFIF
@3850315/1
ctggttgcccaacttggtaatcttagtgtctttcagtcccgaataccgat
+3850315/1
@@@DBADDFFDHHBFB@2AEHHGEHGHHACFEDDFHGGGGGHIDEG?F@?
@1833075/1
cagcaaacgggtcgaaatgaacgtcaacaacaaagttccccaccaaagca
+1833075/1
CCCFFFFFHGGCFGGIJJJIJIJJJJJJJJJJJIIIIGIJJJIJJIJJIJ
@5361987/1
gtcagttatatattcacctttatatatgtcacattttgtggttctttaac
+5361987/1
@?@DFFFFHFHFHIIJJIJIJJJJJJJJJJIJJIJJGGHIIHIJJIFIII
@784454/1
atagaacgacgctatcatatcaaaaactggagttccttggtgatgctgtg
+784454/1
CCCFFFFFHHGGHJIJJIJJIJJJJJIJHGIJJJIJJJGGFGHIEHIIGI
@1833904/1
cagcaacaacctcgagcgagacaacagcagtctgctcctcctcaacaaca
+1833904/1
CCCFFFFFHHGHHJIIIIIJJJJJJIIJJHIJJJJJJJJJIIIIIIJGII
@1834391/1
cagcaacatcaaactgttcccccacaacagactggtcccccacaacagac
+1834391/1
@@7?DFFFHHHHGIIIEHHIIIIIIIIIIGGIGIDFFHIIIFIIIIIEHH
@1835014/1
cagcaactccttatgctgccacagttattatcaaagatatgcggtacgga
+1835014/1
@<?DDEFFHFFHDGHHG@@FCBFFHIAHIGHGEEB9C<BECBB@@GHEFG
@5362768/1
gtcagtttgcgtttcaatgcatcgataagacgaatggtaaagctgctaaa
+5362768/1
@BCFFFFFHHHFHIJJJJJJIJJJJJJJJJIIJJIJJFGHJJIJJJJJJJ
@3852673/1
ctggtttctctatagttttgtcatacgtttttg
+3852673/1
@@@D=DDDFFFCFBDAFGI@A?4<<AA<FGGI1
@3852674/1
ctggtttctctatagttttgtcatacgtttttgaggcagcaaatttctca
+3852674/1
@@@FADEDFBFHHGH?FHHCGC?EHIHDDHIIG?FCEHHGGCGGHI9FBB
@3852675/1
ctggtttctctatagttttgtcatacgtttttgaggcagcaaatttctca
+3852675/1
@CCFDEFFFGFDHIHFHIJCFHJJJJJEHIJJGFHJIJJFEIIGIJEIHI
@3852676/1
ctggtttctctatagttttgtcatacgtttttgaggcagcaaatttctca
+3852676/1
@CCFDFFFGGHGHGJFHIJGHGHIJJJFHIJJJIIJJJJIJJIIJJGJIJ
@3852677/1
ctggtttctctatagttttgtcatacgtttttgaggcagcaaatttctca
+3852677/1
B@CFDFFFHGHGHJIHIJJIHIJJJJJHJJJIJJIJJGJJJJGJJJJJJJ
@3352751/1
ctcatttttcttgttttttattcctatatactgtacaatacttctgtatt
+3352751/1
@@@?DDDDHA?FFEHIIII?DHGIEHHGGGHIIIGIIFHGEIIIIIGHII
@3353581/1
ctccaaaccttgcaaattttcaatcatgaagcaagattttacctgaacaa
+3353581/1
@@@;DFDFHHHGGIJJJIJJIJJJIIHGIIJCHIJJJIJEGIJIIEHIGJ
@3353582/1
ctccaaaccttgcaaattttcaatcatgaagcaagattttacctgaacaa
+3353582/1
CCCFFFFFHHHHHIGHIJJJJJJJJJJJJJJJJJJJJJJJJJJJJGIIIH
@3353583/1
ctccaaaccttgcaaattttcaatcatgaagcaagattttacctgaacaa
+3353583/1
CCCFFFFFHHHHHJJHJJJJJJJJJJJJJJJIJJJJJJJJJJJJJIJJJJ
@6950183/1
aaaatataataaaaatttatagttttttgcatttttattcggcttattgt
+6950183/1
C@CDFDFFHHHHHJGIGJJJIIJIJJJJH?GICFIIII>DG<FHIIJII?
@6950315/1
aaaatatacagactaaagaaacgctcgtggggagcgatgacgaataaagt
+6950315/1
CCCFFFFFHHHHHJJJJJJJJJJJJJJHIJJJHGJJIIIIIIJJIJJHH?
@7944269/1
atttaatgttattcaatccggaagcttcacctaataactatcttattgtt
+7944269/1
CCCFFFFFHHHHHJJJJJJJJIJJJJJJJJIJJJJJJJJIJJJJIJJJJJ
@6393809/1
tgttgatgtcggcatcactcatccgacagaatttgatttctatctctgta
+6393809/1
CCCFFFFFHHHHHJJJGJJIJJJJJJJJJJJJJJJJJJJJJJJJJJJJIJ
@1839150/1
cagcacaaatgtcttttaaaggagctacgaagttaacagatgaaggtata
+1839150/1
CCCFFFFFHHHHHJJJJJJJJIJJJJJJJJJJJHJJJJJIIJJJJGGGIJ
@3856199/1
ctggttttttcaaatttgttcagcaactcacggaaacaagttgagaaatc
+3856199/1
=?@F=BDDHHHHHIJIJIFHGGIIIGIGIIJIIIJJJGII<DGGHHIJGG
@2284690/1
cccggtttgttctgaaacaaacatcactgtgatgaaaaataaaaaaaaaa
+2284690/1
@@@DD?DDFFFDDGEHG<EGGGE9CCGHIHHIIIGHIIIIIIIIIIIIH=
@2284691/1
cccggtttgttctgaaacaaacatcactgtgatgaaaaataaaaaaaaaa
+2284691/1
@CCFFDDDF?FHHBBHHIIIIIIIIGGBH?FEDGCGGICHIIII9?;AGH
@2284692/1
cccggtttgttctgaaacaaacatcactgtgatgaaaaataaaaaaaaaa
+2284692/1
CCCFF=DDFDHFHGEGIGGGJGCHIEHGGFGHIIJIJJJIIJIIJJJJIH
@2284693/1
cccggtttgttctgaaacaaacatcactgtgatgaaaaataaaaaaaaaa
+2284693/1
CCCFFADF=ADBDAEHIGDGHG@CHHIGC?CFHGEHIIIEGHIIIIIIIF
@2284694/1
cccggtttgttctgaaacaaacatcactgtgatgaaaaataaaaaaaaaa
+2284694/1
CCCFFDFFGHHHHJJJJJJJGIHJJJJJJFGHJJJJJIJJJJJJIJJJJH
@786894/1
atagagcttaattcttgtatgatttcttgtctgtgttgttggacacgaac
+786894/1
@@8BDEFFHHHHHJJJJHHJJIJJJJJJJJJJJJJJJJJIJJIJJJJJJI
@4852636/1
gcctatcctgaggcctacgctgttgttgtggtccacccctttgttgcccg
+4852636/1
CCCFFFFFHHHHHIJJJJIJJJFHIIIJHIJIJJJJJJJIHHIIJJJJJJ
@5924798/1
tacaaaaatagtaaaaagtcgaagtctttcgagacatactcttcggagaa
+5924798/1
CCCFFFFFHGHHHGIIJGFIIIIIHIIJJJIJIJJGJGIIIIJJJIJJJF
@7422485/1
agaacgtaagatatcctaaactcacttttttccgaaaaaatatcgcaata
+7422485/1
CCCFFFFFHHHHHJJJJJIIIJJJJJJJJJJJJIJJIJJJJJJJIIJJJJ
@7422760/1
agaacgttcgactttcacttcattctatcggcctttcttctctttgccgt
+7422760/1
@@CFDFDFHHGHHIIBBFDHCBDHEFHHIGIGHGII@DF?DDDDH99D@6
@7422761/1
agaacgttcgactttcacttcattctatcggcctttcttctctttgccgt
+7422761/1
CCCFFFDFHHHHHJJJIJJJJIJJJJJJJJJJJJJIJIIIIIIIJIIJJD
@7422762/1
agaacgttcgactttcacttcattctatcggcctttcttctctttgccgt
+7422762/1
CCCFFFFFHHHHHJJJIJJJJIJJJJJJJJJJJJJJJJIIJJJJJIJJJH
@6397163/1
tgtttcgccatcttttttgttgtgctagtcgca
+6397163/1
@@@DDDDDH7DAFHIGGG1CD?:EFH>D@9?0@
@7423165/1
agaactgataaaataacatttgtttgcctctcagtcgccatattgattta
+7423165/1
;@@DD;DBF?FDF<FCG3<:IA<EGIC<??999A::?F?GFB<<0B:9??
@5925640/1
tacaaacctcatcgaattatcttatatagggatggagtttccgaaggaca
+5925640/1
CCCFFFFFHHHHHIJJEICFGHIHIIGGIIJCGHHFGGGIIJGDHIJGJI
@7946847/1
atttacaaaaagtttctagggtttgttcattatctaggccttattttcta
+7946847/1
CCCFFFFFHHHHHIJJJJJJJFHIJJJJJJJJJJJJJJJJJJJJJJJJJI
@3358087/1
ctccaagagatgtgcatgtcccgcagatggccaccaccattctatgaaat
+3358087/1
@CCFDDDFHHHHHGGIIGIIGFIIIJGEGHFHDGIJJJJJIJIJJIGGGG
@3358088/1
ctccaagagatgtgcatgtcccgcagatggccaccaccattctatgaaat
+3358088/1
CCCFFFFFHHHGHJJJJJGIJJJJJJJJJJJJJJIGJJIJJJJJJJIJJJ
@3358089/1
ctccaagagatgtgcatgtcccgcagatggccaccaccattctatgaaat
+3358089/1
CCCFFFFFHHHHHIJIJJJJJJJJJJJJJJJJJJJJJJJJJJJJJJJIJJ
@787624/1
atagatccaatcctataattatccatttcctgtaattctggtttctctat
+787624/1
CCCFFFFFHHHHHJJJJJJJJJJJJJJJJJJJIJIIJJJJJGIIHIJJJI
@789666/1
atagctcaaaagggaacaatttttatcgagttattgatttcgaggaataa
+789666/1
@@CDDFDFDHBDF?GFIEB?BEBEHIIIBEHEFH>D<?C?DD;B@DFG@F
@5369075/1
gtcatgctctttttctaccaagtgataacgagccctaaagg
+5369075/1
@?@=D?DD?FHHAEDHIHBEBB3<CHEH@BF@F@DCFGHA0
@789997/1
atagctttagaggtaatacactattattaggcactagttattaattataa
+789997/1
CCCFFFFFHHHHHAFHJJJIJJJJJJJJJJJJJJJIJJJJJJIJJJJJJI
@2286490/1
cccgtatccaactccgtaccgcatatctttgataataactgtggcagcat
+2286490/1
BCCFFFFFHHHHHJJIHIJJJIIJJJJJJJJIJJJJJJJJJJIIJJJJGH
@4375303/1
cttttacaagcgttgacgcataactcttacacaccaaatagaacgacgct
+4375303/1
CCCFFFFFHHHHHIIIJIJJJJJJJJJJJJJJIJJJJJJJJJJJJJJJJJ
@7423730/1
agaacttgctggatctcttggtcggaaaagtaacgcccgaacaagccaat
+7423730/1
@@@FFFFFHHHHHIJJJDGHGFHIBEGGGG:DHHGIEHGIIGHGIGHIGG
@7423731/1
agaacttgctggatctcttggtcggaaaagtgactcccgaacaagccaat
+7423731/1
CCCFFFFFHHHHAHIJJJIJIAHIIJJJIJHIJIJJJJJHIIJJJJJJIH
@6397770/1
tgttttactaatttttcaataaagtacactttatttaagaacaaacaggg
+6397770/1
@C@DFFFDFDHHHJJJDFJGGIJIHHIIIHIJGIJJIJGIJGIJJIJIJJ
@6397771/1
tgttttactaatttttcaataaagtacactttatttaagaacagggg
+6397771/1
BC@DFFFFHGHHHJJJIIJIIJJIHHJIJJIJIJJJJJJJJJJJIJJ
@7424192/1
agaagaaagctatacagtagtcaaatttgtatccattatcactttttgtt
+7424192/1
@@@DFDFDDDHFHIGIJHGGFIHIJJJIJIGGIJJJJJJJJJGGGIJGEH
@7424195/1
agaagaaaggccgatagaatgaagtgaaagtcgaacgttcttctgggctt
+7424195/1
CCBFFFFFHHHHHIJJJJJJJJJJGHIJIJGGIIJ@DDHGHJIJJIJIJI
@1317850/1
caaaagcggaaacattccagccggaactactgttgatgtcggcatcactc
+1317850/1
CCCFFFFFHFHHHIJJHJJIIIJIIIJIIJJJIJJGIIGIIJJIJJJJJI
@3359446/1
ctccaagtttgtgctgggcaaatcaatcaatttgcctcgaaatctaaggt
+3359446/1
?@@FDFABBFHHHIIDBEDCHE<FHHHFEHGGBBGF@GH?DGEEFGGIDB
@3359447/1
ctccaagtttgtgctgggcaaatcaatcaatttgcctcgaaatctaaggt
+3359447/1
CCCFFFFDHHHHHIIIJIJJJJJJJJJJJJJJJJJJJJJJJJJJJJJJJG
@5927448/1
tacaaatttgactactgtatagctttcttctcttggtgaacacatacttt
+5927448/1
CCCFFFFFHHHHHJJJJIJJJJJJJJJJJJJJJJJJHIJJJJJJJJJJJJ
@1843137/1
cagcaggttttttaacagtttgaaaaccttgataaatggaacgaaattaa
+1843137/1
CCCFFFFDHHHHHJJJJJHHIJIIJJJJJJJJJJJJJJJJJJJJJJJJJJ
@6956687/1
aaaatattaggaatccactacaaggttttcaatagggcattctaacatgt
+6956687/1
CCCFFFFFHHHHHJJJJJJIJJJJJCFHJJJIIJJJJJIJJJJJJIJJJF
@2287622/1
cccgtcagcgtcctccaggagttgctgagccgtcgcggcatcactcccaa
+2287622/1
CCCFFFFFHHHHHJJJIJJIJGHIJJJJJJJJGIJJJJIIHHHHHFFFFC
@304455/1
aacagaacatgtaagaagtgaataatgtgattaagtaaaagaacgatggt
+304455/1
CCCFFFFFHHHHHJJJJJHIIJJJJJJJJJJIHHIFFHIHJJJJJJJIJG
@304738/1
aacagaaggggtaaccgcaaggggcacggaccacttcacggaaatctacc
+304738/1
CCCFFFFFGHHFFIJJIJIJJJJJIFHIFGHEEGGGIEGAHBHHHHGHFF
@1844483/1
cagcatacctcgatggatgggcgtccatggaacctaccaccgcggcaatc
+1844483/1
CCCFFFFFHHHHHJJJJJIJJ<FHHIJGIJJJJJIIJJJJJJJIIJBDFF
@304868/1
aacagaatctagccaaacacacatagtacctctccacaaaaagggaaata
+304868/1
@<?DDFFFHDDFDIJJJJEIGJIIHIBFIIJGHIIJIIIJJJJJICHGHI
@1844893/1
cagcatcatgtttactaatctgctttgagcaaccagtaccagttgcttcc
+1844893/1
C@@BFFFFHHHHHJJJJIJJJJJJJJIIIIIIIJJJIIJJJJJJIIJJJJ
@3861225/1
ctgtaattctggtttctctatagttttgtcatacgtttttgaggcagcaa
+3861225/1
?@@BD?DEHDHHHIIIIGIIHICIIIICHIEGEGHIIIIIGEGGDEHIGH
@3861226/1
ctgtaattctggtttctctatagttttgtcatacgtttttgaggcagcaa
+3861226/1
@CCDFFBEH?FHHGHIIGHIJGIIHGJJIJIJJGIIIIJJJGGJJIJIIJ
@3861227/1
ctgtaattctggtttgtctatagttttgtcatacgtttttgaggcagcaa
+3861227/1
CCCFFFFFHHGHFHIJHIJJJJJJJJJJIIIJJJJJJJJJIIIJJIJJJI
@4378089/1
cttttacttcagctacttgaaccgtacgtcaaatgtcgcaaattatgtca
+4378089/1
CCCFFFFFHHFHGGIIGHFEGDGEFHIGHHGIJIIFIIGIJJJJIIIIHI
@6960162/1
aaaatcatgaccaaaaagtgaacagctatcgatacacagtcatagatcca
+6960162/1
CCCFFFFFHHHHHJJJJJFHIJJJJJIJJJJJJJJJJJJDHIJJJJJJJJ
@6961018/1
aaaatcgaatttgtctgaagattttaaatggccttccttaaatttcggtt
+6961018/1
CCCFFFFFHHHHHIIJJJJJIJJJJJJJJJJJJJIJJJJJJJJJJJJJHJ
@2289413/1
cccgtggagggtaacaatctgccttctacatttgcgagtgacgaagagac
+2289413/1
==?DAAD?CFH<ACFBGFHGG@EGGCEEFHGI@BFAAF?F?DBGFHB@D@
@2289414/1
cccgtggagggtaacaatctgccttctacatttgcgagtgacgaagagac
+2289414/1
@CCFDDFDHHHFHIHHIIIJJIJJJJJJJJJJJJJJJJ@FHIJIJJJJJI
@6402442/1
ttaaaatttaacgtttagcagtcttctttttagaataacattgacattct
+6402442/1
BCCFFFFFHHHHHJJJJJJIJIIJJJJJJJJJIJJJJJJIJJJJJJJJJI
@1848018/1
cagccaatgggattgcccatcactttgtcatcgaacgatgtcaccacctg
+1848018/1
CCCFFFFFHHGHGIJJJJJIIJJJJJJIJJJJIIJJJJJJJJJJJJJJJJ
@307995/1
aacagctcaatccatctgagattcagcctcaacctattccacaagacccc
+307995/1
@@@FFFFFHHHHHJJJJJIGCHHJJJJIJJJJJJJIIIJJJJJJIIJJIJ
@5371851/1
gtcatttagttttgataaacaaccaaacctagaggaacatcctggtccaa
+5371851/1
CCCFFFFFHHHHHJJJJJJJJJIJJJJJJJJIIJJJJJJJJJJIJIJJJH
@5371873/1
gtcatttataccgttaaccttataacttcttctagaactgggcaaatttg
+5371873/1
CBCFFFFFHHHHHJJJJJJJJIJJJJJJJJJJJJJJJJJJJJJGGIJJJJ
@6404105/1
ttaaagtttcatgtggtctacaacataatctaatcaatgttactatttcc
+6404105/1
CCCFFFBDHHGFHBFHADFHGHJGIGGIGIIGIIIJJJJGIIJIJJJJIJ
@5931069/1
tacaccccttaatcagctacaacagtcaacatttcccacctttttcactc
+5931069/1
CCCFFFFFHHHHHJJJIJJJJJJJJIIIJIIJJIJJIIJFGHIJJIIGHI
@5931288/1
tacacgacgaatgatgtgataaatatacctgcacacacgcatttttaaat
+5931288/1
@@@DDD?DFFFFBCDDACB@FBFGHIIIIHIICGGIIIGIGIIIIIIIII
@5931707/1
tacacttcttcaagaaattaacgctccaccttaaaaattggccatttttg
+5931707/1
CCCFFFFFHHHHHJJJJJJJJJJJJJJJJJJJJJJJJJJJJJJJJJIJJJ
@6405082/1
ttaaatttaaaaatttattcaagtcaaaaataatatgtaaattgatttta
+6405082/1
@CCFFFFFH:DHHJIIIGHHJJJCGHIJJJIJGIGIIEFIIJIIIIIFIG
@6405325/1
ttaaatttttgtcgagtcaaaagcgaagaatatttgaaaatttctaatat
+6405325/1
CCCFFFFFHHGHHJEHEHHIJJIJIJJJJJJJIJJJGIJJJJJJJIIJJJ
@6405326/1
ttaaatttttgtcgagtcaaaagcgaagaatatttgaaaatttctaatat
+6405326/1
CCCFFFFFHHHHHJJJFHIJJJIIJIJJIJIJJJJJJJJJIIJJJJJJIJ
@6963364/1
aaaatgatgaaaccggagatcgaacagtttagcaataaagtacccaaatc
+6963364/1
CCCFFFFFHHHHGJJJIGHIJJIJJJJHIJJJJIJJJJJIHHIJJJJJJI
@1850129/1
cagcccccaccaagggaagggggcggcccccatcccaacagaaggggtaa
+1850129/1
CCCFFFFFHHHHHJJJJJJIIIJIJHFDDDDBDDDDDDDDDDDDDDD5<C
@4378551/1
cttttacttcggctacttgaaccgtacgtcaaatgtcgcaaattatgtca
+4378551/1
B@@FFFFFHHHGHIIJJJGHGIJGFDHGGHIIIHJIIGIIIJJJIJIIII
@794003/1
atagtgtattacctctaaagctatctactcgttatataatcatcattcaa
+794003/1
CCCFFFEFHHHHHJJJJJJJJJJJJJJJJJJIJJJJJJJJJJJJJJJJJJ
@794376/1
atagttcttcaagatatattcttcaggggatcatgaagctcgcttttcaa
+794376/1
BCCFDFFFHHHHHJJJJJJJJJJJJIIIIJGHGIIJJIJIIIJJGIJJII
@3364341/1
ctccacaaaaagggaaataaacaaggatgtaagaactatggaggaatatt
+3364341/1
?@;=:BB:DFFFD;3C?<E?AC?CFCF?E?C4?GCDFBD@AFCGC;FDFI
@3364342/1
ctccacaaaaagggaaataaacaaggatgtaagaactatggaggaatatt
+3364342/1
CCCFFFFFHHHHHJIJJJJJJJJJJJJJJGIIJJJJIJJJJJJJJJIFJG
@3364343/1
ctccacaaaaagggaaataaacaaggatgtaagaactatggaggaatatt
+3364343/1
CCCFFFFFHHHHHJJJJIJJJJJIJJJJJHGHIJJIJJIJJIJJJIJIJJ
@795338/1
atataaaggtgaatatataactgacatgtttcatatgtagaacgaatttt
+795338/1
CCCFFFFFHFHHHJDEGIJJJJJJJJJJJJJJJJJJJIIJJJJJIJJJJJ
@3866300/1
ctgtatattttcttgtatcacttattgcgtctttgctttggtcactttac
+3866300/1
BB@DDEFFHHHHHJJHIIJJJJJJJJJJJHHIJJJJJJJJJIIJIJJJJI
@796072/1
atataactgacatgtttcatatgtagaacgaattttgtgcatacaaaaat
+796072/1
@@;DDFFFHHHHHJJJJJJJJJJIIIJJJIJJJJJJJHHJIJJJJJJJJJ
@796073/1
atataactgacatgtttcatatgtagaacgaattttgtgcatacaaaaat
+796073/1
CCCFFFFFHHHHHJHIJJJJJJJJIIJJJJJIIJJJJIJJJJJJJJJJJJ
@796074/1
atataactgacatgtttcatatgtagaacgaattttgtgcatacaaaaat
+796074/1
CCCFFFFFHHHHHJIJJJJJJJJIIJJJJJJJJJJJJIIIJJJJIIIIJJ
@796075/1
atataactgacatgtttcatatgtagaacgaattttgtgcatacaaaaat
+796075/1
CCCFFFFFHHHHHJJJJJIJJJJJJIJJJJIJJJJJJIJJJJJJIIIJIJ
@796424/1
atataataaaaatttatagttttttgcatttttattcggcttattgtaat
+796424/1
CCCFFFFFHHHHHJJJJJJIJJJJJJIIIJJJJJJJIIIIJJJIJJJJJJ
@2842436/1
cgctcgtggggagcgatgacgaataaagtatgtgttcaccaagagaagaa
+2842436/1
@@@DDD@DHHHBFEE?FGGGCBGDHGGD?BFDBDDHIAHIIIGGHGHGEI
@796947/1
atataatcatcattcaaacattgaagccagatcgataaaaaaatatcgca
+796947/1
BBBADEFFHHHHHJIJJJJJJJIJJJIJJJIIJIJJJJJJJJJIIIIIIJ
@310548/1
aacagttttgacagaacctatgccacattcataagtgaattctctacagt
+310548/1
CCCFFDEFHHGHHIJJJJJJJIJJJGGIJJJGIIICFIIJJGJJJEIIGF
@797890/1
atatacctgcacacacgcatttttaaatttaaaaatttattcaagtcaaa
+797890/1
CCCFFFFFGHHHHJJJJJJJJJJJJJIJJJJGIJJJJJJJJJJJJHIJJJ
@6966571/1
aaaatgtcaaaattttgcaaattatgtggcattttgacatttatgtgaca
+6966571/1
<@@FDEDFGFBHDIIJIJJJJJJJJIEHHIIHIJJJJJJIJIJIIDGIJG
@6966572/1
aaaatgtcaaaattttgcaaattatgtggcattttgacatttatgtgaca
+6966572/1
@@@FFDDDHHHFFIIGGIIJJIGGGHJIIIGGIGIGCFDGHIGGGDFBD@
@6409368/1
ttaagcacacatgttacataaatgtcaaaatttgacataatttgtggaca
+6409368/1
CCCFFFFFHHHHHJJJJJJJJJJJIJJJJJJJJJJJJJJJJJJJIJJJGG
@4862965/1
gcctttcgtgtggtagtccctcttcgtgttccatttcatagaatggtggt
+4862965/1
CCCFFFFFFHBFHGIIGGIHGGFIIEEFEGAHADGEB4??FAHGAG4?F0
@4863071/1
gcctttctttattgccagctcttgaagaaccatcgccgggg
+4863071/1
CCCFFFFFHHHHHIGIGEFHGHJJJJJJIJJJEHDHIIJ?D
@6968042/1
aaaatgttggaagaggccttggaaaaacggaagagaaaagcagcagatgc
+6968042/1
CCCFFFFFHHHHHJJJJJJJJJHJJJJJJIIIIIIGEIIJEHJIIJJJJI
@6410329/1
ttaagtggcttaccttctacttaccacttagcagaacccgataaag
+6410329/1
?@@14BD;7B?D3AB9BDH<C<4ABCFF9EDEE9?GB@6@::0?D<
@1324633/1
caaaataaaatacggcaaagagaagaaaggccgatagaatgaagtgaaag
+1324633/1
CCCFFFFFHHHGHJJIJJIJIIJJJJJJJIFJJJJIIJIIJJJJFHIJJJ
@7961271/1
atttatcaaggttttcaaactgttaaaaaacctgctgaatgtgcgccaat
+7961271/1
CCCFFFFFHHHAFHIJIJJJJJJJJJJJJJIJIJIIJJJJJEIGIIJIII
@7961272/1
atttatcaaggttttcaaactgttaaaaaacctgctgaatgtgcgccaat
+7961272/1
CCCFFFFFHHHDHIJJJJJJJJJJJJJJJJJJJJJIIJJJIIJJJJJJJJ
@7432470/1
agaaggggtaaccgcaaggggcacggaccacttcacggaaatctaccgac
+7432470/1
CCCFFFFFFHHHHJJJJJJJJJIJIIJJJJJJJJJJJIJJJJHHHHHFFD
@312160/1
aacatctttaagttcttctactgtggcgactttactatgaaacgttgttt
+312160/1
CCCFFFFFHHGGHJIJJIJJJGHHHHIHHIJIGIJJGIJJJJGICHHHHI
@5936304/1
tacatttgcgagtgacgaagagactctcagcttcaacgccaaggacttca
+5936304/1
CCCFFFFFHHHHFHIJJJJIGGGIIJIJJJJJJJJJJDGHIJIJJJJJJJ
@4383766/1
cttttatgaatcgtgataacatgcataaaatataataaaaatttatagtt
+4383766/1
@CCFFFFFFHHHHGIGGFIBEEGIJIIIJJGGHIJGHIJJJIIJGIIJDI
@4383767/1
cttttatgaatcgtgataacatgcataaaatataataaaaatttatagtt
+4383767/1
CCCFFFFFHHHGHFGHCGIGEEEGBHEHIIIIIIIIIIIIIIIIIIIIFH
@5375297/1
gtccaaatcgagggcgccatccacgagccaatcttccgctaccgcgtgtt
+5375297/1
@@CFFFFFHHHHHJGIJJJJJJJJJJJJJJJJJJJJJIIIJJJHHFBCBB
@799560/1
atatattcacctttatatatgtcacattttgtggttctttaacgaaatgt
+799560/1
BBBADDFFHHHHHJHIIJJJJJJJJJJJJJJHIIHIJJJJGIIIJIJJIE
@2293044/1
cccgtttgctgttgttgggcacctttttgctgcccttgtgtgggaccagt
+2293044/1
@?@DDBDDHHFDFEAFBFHEHEEDHIEIEHIICGHEGE?DDDGGEHGHG8
@2293045/1
cccgtttgctgttgttgggcacctttttgctgcccttgtgtgggaccagt
+2293045/1
BCCFDFFFHGHHHJHIIIIIGJJJJJJJIJJIJJJJJJHEGHIIIIJJJG
@2293046/1
cccgtttgctgttgttgggcacctttttgctgcccttgtgtgggaccagt
+2293046/1
BCCFDFFFHHGDHIHIEGGJJJJJJJJJIJJJJJIJJJHGIGJGIJJJJH
@7961347/1
atttatcacatcattcgtcgtgtaccacatctcggatcttgctactaata
+7961347/1
@CCFFFFFFFHHHJIJGIIEFEFFHIIIJGIIIJIHEDEHGHHHIDGGIA
@7961348/1
atttatcacatcattcgtcgtgtaccacatctcggatcttgctactaata
+7961348/1
CCCFFFFFHHHHHJJJJGIIG<AFEE<CG<DDFFGCBF@F?><FGC@GGI
@7961349/1
atttatcacatcattcgtcgtgtaccacatctcggatcttgctactaata
+7961349/1
CCCFFFFFHHHHHJJJJJJJJJBEIJGGHIGIIIJ<GHHJEHFGHJIJIG
@4864716/1
gcgaaaaccattatgttttactaatttttcaataaagtacactttattta
+4864716/1
CCCFFFFFHHHHHIJIJJJIJJJJJJJJJJJJJJJJJHIJJJJJJJJJJJ
@6969109/1
aaaattacattcagtatcgatagataatattgatgattataattaataac
+6969109/1
@@@DDDDDFFFDHICDBCF:BF8:<CH<?CCHH>?41C@GGGGBGH@BG>
@6969467/1
aaaattagttgctatccttctctttgacattgcttgtggtcacttttcgc
+6969467/1
CCCFFFFFHHHHHJJJJJJIJJJJJJJJIIJJJJJJHIJHIJIJJJJJJJ
@6970352/1
aaaattcaagatccagtgtttaaggaactatcagatgttggtccgccaca
+6970352/1
CCCFFFFFHHHHHIJJIJJIJJIJIJJIJJIIJJIGJIJJJJIHIJJJJD
@6414924/1
ttacaaaataaaatacggcaaagagaagaaaggccgatagaatgaagtga
+6414924/1
CCCFFFFFHHHHHJJJJJJJJJJJJJJJJJJJIJJJJJJJJJJJJJJHHJ
@2844896/1
cgctgacgggagtcttgctcggcatggaggccatttcttgagagtagagc
+2844896/1
CCCFFFFFHHDFDDHIIEGIJIFIJJJGIJEHGJJJGIJGFHGHBCHGHF
@2845014/1
cgctgacgtcactcatcccagccctgattcgcaacatataccgagtgtgg
+2845014/1
@@CFDADDH<FFHGIIIIIIBHIIEIIIIGEHGI>DGEHIG@:DB<FHII
@2845015/1
cgctgacgtcactcatcccagccctgattcgcaacatataccgagtgtgg
+2845015/1
@CCFFFFFHHHHDHJJJJJJIIJJIGCHGIIJJIJIJJIJJJIJJCFGII
@2295243/1
ccctaatcagctacaacagtcaacatttcccacctttttcactcaaccat
+2295243/1
CCCFFFFFHHHHHJJJJJJIJJJJIJJIJJJJJJJJJJJJJJJJIJIJJJ
@2845204/1
cgctgagaaagctatggttgagtgaaaaaggtgggaaatgttgactgttg
+2845204/1
@@CFFFFFGHGGHHIIIAFGBF:CEFHIIGI:EGHEHI@BDGHGHIIIID
@2845205/1
cgctgagaaagctatggttgagtgaaaaaggtgggaaatgttgactgttg
+2845205/1
CCCFFFFFHHHHFHIIJEHGEG?FHIIJJJI?EHHEHIIIGIIGIJJGHG
@1329167/1
caaaatcatgaccaaaaagtgaacagctatcgatacacagtcatagatcc
+1329167/1
@@@FFFADHFGFHHGGEHG<DADHCHGGIIIFBHEGGCHFGH@>GGEEH?
@1329168/1
caaaatcatgaccaaaaagtgaacagctatcgatacacagtcatagatcc
+1329168/1
C@@FFFFFGGHHHJJJJJIAEHIIJJIIJJJGGIGGIJJIHIJJIIJJJG
@317341/1
aaccagactgttagatggatacgataaatttgaaagacacattggttaca
+317341/1
CCCFFFFFHHHFHIIJJIJIIJJIIIJIJIJIIJIJIJJJJJIIJFHIHG
@6970954/1
aaaattcgttctacatatgaaacatgtcagttatatattcacctttatat
+6970954/1
@<;DDFFFHHHHHIIGIJJJJJJJJJJJJJJJJJJJJJJJIJJJJJJJII
@6970955/1
aaaattcgttctacatatgaaacatgtcagttatatattcacctttatat
+6970955/1
CCCFFFFFHHHHGJJIIJJJJJJJIJHHIIIJJJJJJJJIIJJJJJJJJJ
@6970956/1
aaaattcgttctacatatgaaacatgtcagttatatattcacctttatat
+6970956/1
CCCFFFFFHHHHHJIIIJJJJJJJIJIHIJIJJJJJJJJJJJJJJJJJJI
@6970957/1
aaaattcgttctacatatgaaacatgtcagttatatattcacctttatat
+6970957/1
CCCFFFFFHHHHHJJJJJJJIJJJIJHHIIIJJJJJJJJJJJJJJJJJJI
@7964921/1
atttattatattgtgaaaagggagcatttatttgatgcaaagtatagagg
+7964921/1
CCCFFFFFHHHHHGIIJJJJJIJJJJJJJJJJJJJJJJJJIJHHIJJJJI
@7964922/1
atttattatattgtgaaaagggagcatttatttgatgcaaagtatagagg
+7964922/1
CCCFFFFFHHHHHGIJJJJJJJJJJJJJJJIJJJIJJIIJJJIIIJJJJJ
@801961/1
atatcttacgttctggcaacatcgacagataccacaaatacctaaacctt
+801961/1
CCCFFFFFHHHHHJJJJJJJJJJJJJJJJJJJJJJJJJJIJJJJJJJJII
@802370/1
atatgaaacatgtcagttatatattcacctttatatatgtcacattttgt
+802370/1
@BCFFFFFHHHHHHIJHIJJJJJJJJIJJJJJJJJJJJJIJJIJJJJJJI
@6973196/1
aaaatttatagttttttgcatttttattcggcttattgtaatattcctcc
+6973196/1
@@@FFFFDHHHDDEHIIHIIJJJJJJIIGIIIIIIIJIDFIIIIJGIIII
@6973197/1
aaaatttatagttttttgcatttttattcggcttattgtaatattcctcc
+6973197/1
B;?DFFFFHHHHHJJJJIJJIJJJJJJJJJIJJJJJJJIGIIIJJJJJJJ
@6973198/1
aaaatttatagttttttgcatttttattcggcttattgtaatattcctcc
+6973198/1
B@CFFFFFHHHFHJJJJJFEHIIIJIJIIGIIJJJJJIGIJIIIIIIJJJ
@1857037/1
cagcgtcctccaggagttgctgagccgtcgcggcatcactcccaaatacg
+1857037/1
CCCFFFFFHHHHHJHIFGHIJJGIJIJGHIJJIFHIJIJJJJHHHGHFFF
@1858064/1
cagctaaatgggcatagtacgtcggagctgga
+1858064/1
???DDDDA>:CDDEEEE:AD13ACDE8CD@>;
@3375427/1
ctccaggagttgctgagccgtcgcggcatcactcccaaa
+3375427/1
CCCFFFFDHFFDFIHHIHGGAFBEDE<6?DBF<=FH7=@
@3375428/1
ctccaggagttgctgagccgtcgcggcatcactcccaaatacgaactggt
+3375428/1
CCCFFFFFHHHHHJJIJJJJHIIIIFIJIJJJJJJJJIJGIJIHHHHFF@
@4389659/1
cttttccagcatttctcttgctgctaattgtttcgccatcttttttgttg
+4389659/1
CCCFFFFFFFCFHIJIJJJIJIJIJIJJJJIIGIGIIGIEGGIIJJADG?
@6973851/1
aaaatttctaatattgcgatatttttttatcgatctggcttcaatgtttg
+6973851/1
CCCFFFFFHHHHHJJJJJJJJJJJJJJJJJJIJIJJJIJJJIHGIJHIJI
@6973852/1
aaaatttctaatattgcgatatttttttatcgatctggcttcaatgtttg
+6973852/1
CCCFFFFFHHHHHJJJJJJJJJJJJJJJJJJJIJJIJJJJJJJJIJIIII
@6974230/1
aaaatttgcaaggtttggaggagttgtactaatttgtgtaattgaagttc
+6974230/1
CCCFFFFFHHHHHFHIJJIJJGIHIIHIJJGIIJJJIIIIGHIJGIIJJJ
@4390523/1
cttttccgaccaagagatccagcaagttcttggctgccgaatgtttggcg
+4390523/1
CCCFFFFFHHHHHJIIHIJJIJIJJJHJJJJJJJJJII>@DFFBHI@DGG
@4390619/1
cttttccggaaaatgctcgaaaactcaattggcgcacattcagcaggttt
+4390619/1
?@@DDFFFHHHFGGGGIIJJIIIEFBGHIEDBGHADGGGHCGHBFHIHHH
@4390620/1
cttttccggaaaatgctcgaaaactcaattggcgcacattcagcaggttt
+4390620/1
@@@DDDDBFHHDFBFHAHEAGGHGIIEACF9BFDA?FHGI@FDEHGCFGC
@4390621/1
cttttccggaaaatgctcgaaaactcaattggcgcacattcagcaggttt
+4390621/1
@@CFFFFFHHHHHJJJJJJJJIJIJJJJJIIJIHEHDHHJIJJEHJJFGG
@4390622/1
cttttccggaaaatgctcgaaaactcaattggcgcacattcagcaggttt
+4390622/1
CCCFFFFFGFHHHJJJIJJJIIJJIHIJJJJJJJIFEIIIJJJIJJJ@FH
@4390623/1
cttttccggaaaatgctcgaaaactcaattggcgcacattcagcaggttt
+4390623/1
CCCFFFFFGHHHHIJJJJJJJJIJJIJJJJIJJJJJJJJJJIJJJJJCGI
@4390624/1
cttttccggaaaatgctcgaaaactcaattggcgcacattcagcaggttt
+4390624/1
CCCFFFFFHDHFHHGHIIGHIIJJJJJJJJIIIIJIJIJJJJJJJJJ8@G
@4390625/1
cttttccggaaaatgctcgaaaactcaattggcgcacattcagcaggttt
+4390625/1
CCCFFFFFHDHHHIIIGIIIIIJJJJJJIJHIEDGBHFHGIJJJIJI8CC
@4390626/1
cttttccggaaaatgctcgaaaactcaattggcgcacattcagcaggttt
+4390626/1
CCCFFFFFHGHHHIJIIJCFHEHIJIIHJJJJIIGEGGIJJJJJJJJ=FI
@4390627/1
cttttccggaaaatgctcgaaaactcaattggcgcacattcagcaggttt
+4390627/1
CCCFFFFFHGHHHJJJJJJIIJJJJJIIJJIJIGHIIJJJJJJIJJJCFH
@4390628/1
cttttccggaaaatgctcgaaaactcaattggcgcacattcagcaggttt
+4390628/1
CCCFFFFFHHHHHIJJJJJJIJJJJJJJJJIIJJJIJJJJJJJJJJJFHH
@4390629/1
cttttccggaaaatgctcgaaaactcaattggcgcacattcagcaggttt
+4390629/1
CCCFFFFFHHHHHJIJJJJJIGIJJIJJJJJJJJJGIIIJJJJJJJJFHI
@4390630/1
cttttccggaaaatgctcgaaaactcaattggcgcacattcagcaggttt
+4390630/1
CCCFFFFFHHHHHJJJJJJJJJIJJJJJJJJJJJIIJJJJJJJJJJJFHI
@4390631/1
cttttccggaaaatgctcgaaaactcaattggcgcacattcagcaggttt
+4390631/1
CCCFFFFFHHHHHJJJJJJJJJJJJJJJJJIJJJIIJJJJJJJJJJJFIJ
@7436359/1
agaatatgaaatttaaaagaaaatttgaaaagtatcatgagttttgtgat
+7436359/1
C@<DFFFFGFHHHJIJJJIIJJJJJGGJJGIJAFFGFGGIIGHIIIHIII
@6418715/1
ttacatccttgtttatttccctttttgtggagaggtactatgtgtgtttg
+6418715/1
CCCFFFFFHHHGHJGHIJGJJIJJJJIFHIGIEHJCGHIGIIGIHGHIIJ
@7968598/1
atttatttgatgcaaagtatagaggttgtacccaaacttttcggggtgca
+7968598/1
8??DDDFFDFHFBGEHICFFHIIGGCCGHIIIGEGGHIHGGEGF@D7@GI
@7968599/1
atttatttgatgcaaagtatagaggttgtacccaaacttttcggggtgca
+7968599/1
@BCFFFFFHHHHHJJJIFGHJJGIJHGJGHIJJJJGIJJJIIGFGG@FIE
@7968600/1
atttatttgatgcaaagtatagaggttgtacccaaacttttcggggtgca
+7968600/1
CCCFFFFFHHHHHJJJJFJJJJJIJGHJIHIJJJJIIJJJJJIJJJHHIJ
@7968601/1
atttatttgatgcaaagtatagaggttgtacccagacttttcggggtgca
+7968601/1
CCCFFFFFHGHHHJJJJFHJIJJJJJJJHIIJJJIJJJJJJIJIIJHHIJ
@4868012/1
gcgaacaatccttcgaggtaacctacgtggacatcgaagaaaaaacattg
+4868012/1
CCCFFFFFHHHHHJJIJJGHIJJJIJJEGHIIJJGIIIJJJIJJJIJJJD
@5939158/1
taccattcgtcttatcgatgcattgaaacgcaaactgacgtttacttttc
+5939158/1
CCCFFFFFHHHHHIJJJJJJJJJJJJJJJJFIJJJIJIJJIJJJJJJJJJ
@319610/1
aaccgattaagaaaggggcagacaacttcatgtacaaatacctcacctta
+319610/1
CCCFFFFFHHHHHJJJJJGJJIIJIJJJJJJJIIJJJJJIJJJJJIJJJI
@319611/1
aaccgattaagaaaggggcagacaacttcatgtacaaatacctcacctta
+319611/1
CCCFFFFFHHHHHJJJJJIJJJJJJJJJJJJJIIIJJIJJJJJJJJJJJJ
@803215/1
atatgatatgtatttattatattgtgaagagggagcatttatttgatgca
+803215/1
CCCFFFFFHHHHHJJJJJIJJJJJJJJJJJJIIIJJJJJJJJJJJJJJJI
@6419408/1
ttaccaagttgggcaaccagcagtcccacaaagtttcacagttccacaaa
+6419408/1
CCCFFFFFHHHHGIJJJJJIJIIGHIIIIIIGJIJJJJJJJJEIIJJJIJ
@6419730/1
ttaccatccaacggtattttgaaacagaaaaaaggtgcaaattaagatat
+6419730/1
CCCFFFFFHHHHHJCGIJJJIHIJJJJJJJJJJJJ?DFHIJJIJJJJJJI
@3874936/1
ctgtcttctcacagagatcttcgacaaaatcgtctctggttttttcaaat
+3874936/1
CCCFFFFFHHHHFIIJJEIIIHIJJJJJHIIJHHIGIJJDGIIJJCHIIJ
@804034/1
atatgctgaagtaaaaagagttggcgatactgtgttaggaatggccaccc
+804034/1
CCCFFFFFHGHHHJJJJJIJFHIIIJGIJGIJGGHIJJJIIJIIIJIIJJ
@3376252/1
ctccaggttgttgttgtggaggagcagtttgctgttgtctagctccaggt
+3376252/1
CCCFFFFDHHHHHIIIGIJIIJCHIIJIIJJIJJIJIGGIJJJJJJHIJF
@7437719/1
agaatcttcaaatgcagaatctccctcctgaacaggttcggg
+7437719/1
B@BDFFFFHHGHHIJJJIIJJGIJIJIJJGJIJEHIHIJGI@
@4391270/1
cttttcctgcttttttagcagctttaccattcgtcttatcgatgcattga
+4391270/1
@@@DD4AB8CFFHIII9:<AFGHIH@DCBEFHGHAGD<FD9DBDCBDE>G
@4391271/1
cttttcctgcttttttagcagctttaccattcgtcttatcgatgcattga
+4391271/1
CCCFFDFAFAFHHIII?AEDGFGHIEIIIIIIGCEGIGHGGHIIIIIIBG
@4391272/1
cttttcctgcttttttagcagctttaccattcgtcttatcgatgcattga
+4391272/1
CCCFFFFFHGHHHJJJGHIJJIIJJJJJJJJJIGHIIGIIIIJIJJJJGG
@322477/1
aacgaaattaaacacgctgagaaagctatggttgagtgaaaaaggtggga
+322477/1
CCCFFFFFHHHHHJJJJJJJJJJJJJJJJJJHHIHIDGIJJJJJJ?FHII
@322478/1
aacgaaattaaacacgctgagaaagctatggttgagtgaaaaaggtggga
+322478/1
CCCFFFFFHHHHHJJJJJJJJJJJJJJJJJJHIIIIBGIIIJJJIBFGIG
@7438148/1
agaatggcggctcacaagatgtggcaatccttgcaggatttaccc
+7438148/1
@@@DDDDDHHA:C@B?F3?9?:C@;@F?DH<D?FGCG;<FGE>FH
@1335019/1
caaaattaaatcaatatggcgactgagaggcaaacaaatgttattttatc
+1335019/1
CCCFFFFFHHHHHJJJJJJIJJJJJIJGIIJJJIJIJJJIIIJJJJJJJI
@1335020/1
caaaattaaatcaatatggcgactgagaggcaaacaaatgttattttatc
+1335020/1
CCCFFFFFHHHHHJJJJJJJJIJJJJJJJIIJJJJJJJJJIJJJJJJJJJ
@4391861/1
cttttcgaatgtcaaacagaatctagccaaacacacatagtacctctcca
+4391861/1
CCCFFFFFHHHFHJJIIJIIJHIJJJIIJJJIGIJJJIJJHIIJJJJJJG
@7438830/1
agaattagtggtttttttctaaaatcaatttacatattatttttgacttg
+7438830/1
@BBDDFFFHHHFHJJJJJIJJJJJJJJIHJIJIIJJIGIIJJJJJJIJJH
@4392386/1
cttttcgcgcaaaggtaaaatcgttctagacatactttatgctcttgaca
+4392386/1
?BBDDFFFHHHFHJJFGHIJGHHEHIIJIJJGGIGICFHIJJGIIJIFIJ
@4392810/1
cttttcggggtgcaatcttcttttccggaaaatgctcgaaaactcaattg
+4392810/1
@@@DDDDDFF<CBBGFF<F??GGIFICF@FFIBGFEFFFFIIFIIIIIID
@4392811/1
cttttcggggtgcaatcttcttttccggaaaatgctcgaaaactcaattg
+4392811/1
@CCFFFFFHHCFHJJJJJJIIJJJIIJJJJJJJJJJJJJJJJJJJJJJJI
@6420519/1
ttacctctaaagctatctactcgttatataatcatcattcaaacattgaa
+6420519/1
CCCFFFFFHGDFFJIJJJIJJIIGHGHFHGEHGHHIIJJJGJJJIJJG>D
@6420520/1
ttacctctaaagctatctactcgttatataatcatcattcaaacattgaa
+6420520/1
CCCFFFFFHHHHHJJJJJJJJJJHIJJJJJJJJJJJJJJJJJJJJJJJJJ
@7440455/1
agacaaagcacctatcgaatcgaatattag
+7440455/1
C@CFFFFFHHGHFAFGHBGHIB@FDF>D<<
@7440456/1
agacaaagcacctatcgaatcgaatattagtagcaagatccgagatgtgg
+7440456/1
@@@1BBDDBH>F?E9B@C@FHGAFC;FH>DCAFGCDF;DDFFGGFGC9DE
@7440457/1
agacaaagcacctatcgaatcgaatattagtagcaagatccgagatgtgg
+7440457/1
CCCFFFFFFHFHHGIJJIJIIFCHGGHIIJJIIIGEGHEHIIGIIGGFGH
@1337365/1
caaaattcgttctacatatgaaacatgtcagttatatattcacctttata
+1337365/1
@@?D1BBDBHDDHIGIIGHI>HI>G>AC<<<F99E@E<E?9:D?99C>BF
@1337366/1
caaaattcgttctacatatgaaacatgtcagttatatattcacctttata
+1337366/1
@@@DDDFDHHGHFHJGGIHIIJGJJIICHIJBEHJJJJJJIJGIJJIJJI
@1337367/1
caaaattcgttctacatatgaaacatgtcagttatatattcacctttata
+1337367/1
CCCFFFFFGHHHHIIJJJJJJJJJJJJIJJJIIJJJJJJIJJJJJJJIIJ
@1337368/1
caaaattcgttctacatatgaaacatgtcagttatatattcacctttata
+1337368/1
CCCFFFFFHHHHHJJJIJJIJJJJJJJIIJJHIJJJJJJJJJJJJJJJIJ
@1337369/1
caaaattcgttctacatatgaaacatgtcagttatatattcacctttata
+1337369/1
CCCFFFFFHHHHHJJJJJJJJJJJIJJIIJIHJJJJJJJJJJJJJJJJJJ
@1337370/1
caaaattcgttctacatatgaaacatgtcagttatatattcacctttata
+1337370/1
CCCFFFFFHHHHHJJJJJJJJJJJJJJHIIJJJJJJJJJJJJJJJJJJJJ
@1337371/1
caaaattcgttctacatatgaaacatgtcagttatatattcacctttata
+1337371/1
CCCFFFFFHHHHHJJJJJJJJJJJJJJJJJJIIJJJJJJJJJJJJJJJIJ
@1337372/1
caaaattcgttctacatatgaaacatgtcagttatatattcacctttata
+1337372/1
CCCFFFFFHHHHHJJJJJJJJJJJJJJJJJJIIJJJJJJJJJJJJJJJJJ
@5941052/1
tacctcaccttacaaattgaaatacggcaaagagaagaaaggccgat
+5941052/1
CCCFFFFFHHHHHJJJJJJIJIJJJJJJJJJJJJJJJJJIIGIJJJJ
@7973473/1
atttcatagaatggtggtggccatctgcgggacatgcacatctcttggag
+7973473/1
CC@FFFFFHGGHHIAEHGGIIIIJIIJJJJIHIJJJIIIJJIJIIJGEIH
@5941146/1
tacctcgaaggattgttcgctagcgatctcctgcaagaactgaacgaagt
+5941146/1
CCCFFFFFHHHHHJJIJJJJIJJIJHJJJJJJGIGHIIIIJJJGIJFBGH
@2298793/1
ccctattgaaaaccttgtagtggattcctaatattttttagtgaacctct
+2298793/1
CCCFFFFDFHGHHJGIJHGGHHGHJJJJEIJJJJGJJJJJJIIIIIJJJH
@2298794/1
ccctattgaaaaccttgtagtggattcctaatattttttagtgaacctct
+2298794/1
CCCFFFFFHHHHHJJJJIJJHIJFHIIIJJJJEIJJJJJIJIIJJJJJJJ
@5386079/1
gtccatggaacctaccaccgcggcaatcgaaggtttcttgttatcgccgg
+5386079/1
CCCFFFFFGHHHHJJJJIJIJIJBGIGIIEHGI8BFAEGAFG>F>@EH:?
@1860538/1
cagctatccactttgccagtggccgtctgctacggaacaggcaaaactcc
+1860538/1
CCCFFFFFHHHGHJJJJIJIJJJJJGIIJIJJJJJJJJJJJJJGIIJJJJ
@1860539/1
cagctatccactttgccagtggccgtctgctacggaacaggcaaaactcc
+1860539/1
CCCFFFFFHHHHHJGIIJJHJJJJJIJJIJJJIJJGHJJJJJJJIIJJGI
@1860540/1
cagctatccactttgccagtggccgtctgctacggaacaggcaaaactcc
+1860540/1
CCCFFFFFHHHHHJJJJJJHIJJJJIJJJJJJJJGJJJIJJJJIIJIIJJ
@1860541/1
cagctatccactttgccagtggccgtctgctacggaacaggcaaaactcc
+1860541/1
CCCFFFFFHHHHHJJJJJJJJJJJJHJJJJJJJJJJJJJJIJJJJJJJJJ
@3878066/1
ctgtgatgaaaaataaaaaaaaaaaaataatagttcttcaa
+3878066/1
CCCDFFFFHHHHHJJJJJJJJJJJJJI6C@7==C@7?==C>
@5388434/1
gtcccaaaacatgaccatgatgcactcggccggaccgattcagcccccac
+5388434/1
@@@DDFFFHGHHGEHIJJJJJIIIJJIJGIJJIJIJJIGIIIJIIHHHFF
@1860987/1
cagctatcgatacacagtcatagatccaatcctataattatccatttcct
+1860987/1
@@CFDFDDHFHHFIIGGHE:FHCHIHFGGIIGIIIIHB9:?DFD@@GBHG
@1860988/1
cagctatcgatacacagtcatagatccaatcctataattatccatttcct
+1860988/1
CCCFFFFFGHHHHJJJJIJJJJJJJJJJJJIJJJJJJJJJJJJJIJJIJJ
@1860989/1
cagctatcgatacacagtcatagatccaatcctataattatccatttcct
+1860989/1
CCCFFFFFHHHHHJJJJIJJJJJJJJJJJJJJJIJJJJJJJIJJJIJJJJ
@5388857/1
gtcccacaaagtttcacagttccacaaaacgctgaaaaattccgtcggca
+5388857/1
CCCFFFFFHHHHHJJJJJIHJJJJJJJJJJJJJJJJJJJJJIIJJJJJJJ
@3879090/1
ctgtgatttaccaaagtgcaacttagttattagatttgatttgccaaaca
+3879090/1
CCCFFFFFHHHHHJJJFHHIJJJJIJHJJJJJJIJJIJJJJJIJIIIIIJ
@3879125/1
ctgtgatttcttagtgtcaatagtgctgccgttacttcctcaagcgctgg
+3879125/1
B@CDFFFFHHHHHJHIIIJJJJJHIJJIJIJJJJJJJJIJJJJJJJJJJJ
@3879126/1
ctgtgatttcttagtgtcaatagtgctgccgttacttcctcaagcgctgg
+3879126/1
BCCDDDFFHHHHHJHIHJJJJIJHJJJJJJJIJJIJJJJJJJJJJJJJJJ
@3381468/1
ctccatagttcttacatccttgtttatttccctttttgtggagaggtact
+3381468/1
@@@DDDDDHFFHH@BGHIECH>FBH:<AE9FH@EGGG>GHD9C?:DF<DG
@3381469/1
ctccatagttcttacatccttgtttatttccctttttgtggagaggtact
+3381469/1
CCCFFFFFHHHHHJJJJJJIJJIJJJJJJJJJJIIJJIGHJGIGHIDGHI
@7441546/1
agacaacttcatgtacaaatacctcaccttacaaaataaaatacggcaaa
+7441546/1
CCCFFFFFHHHHHHIIJJJJJJJJJIJJJJJJJJJJJJJJJJIJJJJIII
@7441547/1
agacaacttcatgtacaaatacctcaccttacaaaataaaatacggcaaa
+7441547/1
CCCFFFFFHHHHHIJJJJJJJJJJJIJJJJJJJJJJJJIJJJJJJJJJJJ
@3381996/1
ctccatattcctttatcaacattcacttctttaccggcatagcctaatct
+3381996/1
CCCFFFFFHHGHHJJJEHIJJIJJJIIJIJJJJJJJIJIJJJJJJJIJJJ
@7977092/1
atttccgtgaagtggtccgtgccccttgcggttaccccttctgttgggat
+7977092/1
@@@DDDDDFDF:ACGEEI:<CAFFI=E?@BF<FECEGF;DBDCBF9CF=7
@7977093/1
atttccgtgaagtggtccgtgccccttgcggttaccccttctgttgggat
+7977093/1
CCCFFFFDFGHGFHJFHHGGIIJJJEIIIJJHJJJJJJHIIIIIJIIIAG
@5390412/1
gtcccgcagatggccaccaccattctatgaaatggaacacgaagagggac
+5390412/1
@@@FFFDFFFHGHGJJGGGIJGIDGIIIFIGGHJGGGEHEHGIIGIJIIG
@7977745/1
atttcctcgaaatcaataatgcaatgtgtttaaatttttgtcgagtcaaa
+7977745/1
@@@DDADDFDBF;@CFAEH@ACFHEE<CDEFEFIDFIFI????BD?DGFI
@7977746/1
atttcctcgaagtcaataatgcaatgtgtttaaatttttgtcgagtcaaa
+7977746/1
CCCFFFFFHGHHFHGIJJJJEIDHIJIIHHJJIIIJJJIIJJIJJIJJJJ
@7978041/1
atttcctgtaattctggtttctctatagttttgtcatacgtttttgaggc
+7978041/1
CCCFFFFFHHHHHIJJJGIIJJJJJJJJJJJJJJJIIJJJHIJJJJIJJJ
@7978042/1
atttcctgtaattctggtttctctatagttttgtcatacgtttttgaggc
+7978042/1
CCCFFFFFHHHHHJJJJHIJJJJJJJJJJJJJJJJJJJJJJJJJJGHIJJ
@5391016/1
gtccctcttcgtgttccatttcatagaatggtggtggccatctgcgggac
+5391016/1
CCCFFFFFHHHHHIJIJGJIJEHIJIIJIIJEHHEHIGJJJJIIJIJJFI
@325175/1
aacgaattctgtgcatacaaaaatagtaaaaagtcgaagtctttcgagac
+325175/1
@@@7DDB?CBBFHGCG@GBFHEGADHCE>?FHGGIGEH7G<<D<FB7?B0
@5944833/1
tacggcaaagagaagaaaggccgatagaatgaagtgaaagtcgaacgttc
+5944833/1
CCCFFFFFHHHHHJJJJJJJIIJJJJJJJJJJJIFGGIIIBFHGG2@6CC
@5944902/1
tacggcgtcaccaaggaattccagacgttcgttgtgggtaatgttggatt
+5944902/1
:==:D@DDFD??F=CA:C<??9DD???::??FFI?DEAF@3=C=@=2CDE
@7444064/1
agacactcctatggacatcgatcaagtggatgctgtccaggctttgcctt
+7444064/1
B@BFFFFFHFFHGEHGHFGHCGHGIGIIIIIHIIFIJIIIEEB?DBHGHE
@2301362/1
ccctcgagtacctcaaaatcatgaccaaaaagtgaacagctatcgataca
+2301362/1
@<@DFDDF?FBFDIGHII<GHCDHHHGHIIC@1:?D9F;F@FHHEGGHHF
@807971/1
atattcctttatcaacattcacttctttaccggcatagcctaatctggga
+807971/1
CCCFFFFFHHHHHJJJJJJJJJJJJJJJJJJJJJIIJIJJIJJIIJJJJH
@808010/1
atattcgattcgataggtgctttgtctggttaactttagtgggaaggttt
+808010/1
CCCFFFFFHHHHHJJJJCFGIJJJJJJJIGHIJIJJJJFGIIJJJJJDGI
@2302804/1
ccctcttcgtgttccatttcatagaatggtggtggccatctgcgggac
+2302804/1
CCCFFFFFHFHFHFHBGHIEAFHEHIDFG?FH?EHCHDFCBFHIHI;A
@7979205/1
atttcgaggaataatgcgaacttccatagattcaaatgaagtaaacaaca
+7979205/1
CCCFFFDFHHHHHJEFHIGHEHIIIIIJIBIJGIJGHGGHJJIIJJIJJI
@809056/1
atattgtgaaaagggagcatttatttgatgcaaagtatagaggttgtacc
+809056/1
CCCFFFDFGHHHHIIIJJIJJJIJJJJJJJIJJIJHIIIJJJJHIJHIJJ
@1340503/1
caaaatttgacataatttgtggacataaaggaaagaaaaaaatgtcaaaa
+1340503/1
?@@DDBDDC:AFDC?FHGI?CCDBACH@HB?A;C?F@FG@G@?8999BF@
@1340504/1
caaaatttgacataatttgtggacataaaggaaagaaaaaaatgtcaaaa
+1340504/1
CCCFFFFFGHHHHGJGIJIEFHGIJJJJJJJJJJIJJJJJJJGIGIIEIJ
@1340505/1
caaaatttgacataatttgtggacataaaggaaagaaaaaaatgtcaaaa
+1340505/1
CCCFFFFFHHHHHIGJJJIJIJGHIIJJJJIJJIIJJIJIJIGGFHBGHI
@1340506/1
caaaatttgacataatttgtggacataaaggaaagaaaaaaatgtcaaaa
+1340506/1
CCCFFFFFHHHHHJJJJJIIHJFHIJJJJIJHIJJJJJJJJJJJIJJJJI
@2303518/1
ccctgaagaatatatcttgaagaactattatttttttttttttatttttc
+2303518/1
CCCFFFFFHHHHHJJJJJJJJJEIIIJJJIIJJJJJJJJJJHF;BEFEC@
@3883041/1
ctgtgtatcgatagctgttcactttttggtcatgattttgaggtactcga
+3883041/1
CCCFFFFFGDDFHIGDGBG9CHHHIIJGG8EFH>DHIJJBFHJHCGFHGE
@5947374/1
tactatgtgtgtttggctagattctgtttgacattagaagagtaaacgtc
+5947374/1
CCCFFFFFHFFHHJJJJJJJJJJJJJJJJJJJJJJJJJJJJJGIJJJJIJ
@5393119/1
gtccgagtctaaatgtgaatcgtcccacaagacgtggtagtg
+5393119/1
C@CFF@@DHHHHHIGA@GHIIIFEA:FGBHEGFHGEG0:B9?
@5947620/1
tactcatccaattcgagaggtttcctagtattatgaataactgaacccat
+5947620/1
CCCFFFFDFHFHHIIJJGGG3AFHIJGE<AFIIGIGDHBFDHIIJIGIJJ
@328048/1
aacgatgtcaccacctgattggtgatatcagccgctccgggcgttccgtt
+328048/1
@@@FFDD>FHFHGIIIIIIGHFACHHGHGIGGGGBHIBFHDBBEAGEEHD
@4399967/1
cttttgactcgacaaaaatttaaacacattgcattattgatttcgaggaa
+4399967/1
@@@FFDDBFHHBHGIIIGIJJGGJGJEGGGIIGGHIJIIHJIIIJDHG<F
@4400017/1
cttttgacttgtcttcagagaaatttcggcttagacgaccttcaaattag
+4400017/1
C@CFFDBBFHBCFEGDEGEEEGIGIGHGIGEICBBGHEHIBHGEGIGGCD
@4400018/1
cttttgacttgtcttcagagaaatttcggcttagacgaccttcaaattag
+4400018/1
CCCFFDDDFHDDFHHEGGGDFGIGIIHGIIIIGCHIEGIIGIGHGIGIHG
@4400199/1
cttttgagctattgcgatattttttcggaaaaaagtgagtttaggatatc
+4400199/1
@@CFF:=BC?DFHBAEC;CFHIIIIBDH;DGIIIB8=BF=FF@FHCDGG>
@4400200/1
cttttgagctattgcgatattttttcggaaaaaagtgagtttaggatatc
+4400200/1
C@CFFFDDFFFHHJJIEGGJIJJJJJIJIIJJJJIDHGIHHIJJJIIIJJ
@4400201/1
cttttgagctattgcgatattttttcggaaaaaagtgagtttaggatatc
+4400201/1
CCCFFADDDDDHHIJGHIGIIJJJJGGIHIIJJJGFFHHGHHGGJGIIJG
@4400202/1
cttttgagctattgcgatattttttcggaaaaaagtgagtttaggatatc
+4400202/1
CCCFFFDFFHGHHHGGEGGHIJJJJGIJIIJJJJGDGIIGHHIIJIIJJJ
@4400203/1
cttttgagctattgcgatattttttcggaaaaaagtgagtttaggatatc
+4400203/1
CCCFFFFFGHGHHIJJJJJJJJJJJJJJJJJJJJIGHIJIIJIJJIJJJJ
@4400204/1
cttttgagctattgcgatattttttcggaaaaaagtgagtttaggatatc
+4400204/1
CCCFFFFFHHGGGEIAHGHIJJIJJJIIGIIJJHHGIIJDFIGIJJJJJJ
@4400205/1
cttttgagctattgcgatattttttcggaaaaaagtgagtttaggatatc
+4400205/1
CCCFFFFFHHHGHJEGIJJJIJJJJJJJIIIJJJJGHJIHHIJJJJJJJJ
@328870/1
aacgattttacctttgcgcgaaaagtgaccacaagcaatgtcaaagagaa
+328870/1
BCCFDFFFHHHHHJJJJJJJIJJJIFHIJJJJJJJJJJJJJJJJJJJJHG
@328871/1
aacgattttacctttgcgcgaaaagtgaccacaagcaatgtcaaagagaa
+328871/1
CCCFFFFFHHHHHJJJJJJJIJJJJFHIJJJJJJJJJJIJJJJJJJJIGH
@3388095/1
ctccattggtttatcctctactgtacaactgtttacctgtgtatgataaa
+3388095/1
CC@FFFFFHDHHHJJJJJJHIJJHJJJJJJJGJJJJJJJJJIJIJIIIJJ
@3388096/1
ctccattggtttatcctctactgtacaactgtttacctgtgtatgataaa
+3388096/1
CCCFFFFFHFHHHJJJJIJJJJIIIIJJJJJGJJJJJJJFGHIHIJJJJI
@3388097/1
ctccattggtttatcctctactgtacaactgtttacctgtgtatgataaa
+3388097/1
CCCFFFFFHFHHHJJJJJJJJJIJJJJJJJJHJJJJJJJIIJIJJIJJII
@7445894/1
agacatcaaaacgttccattttaccgtttttgacagcgtctt
+7445894/1
@C@FFFFEFGHHHHIGIGIIHDHGEECGHIJA?BDCEDBD@F
@1866801/1
cagcttctgttaaagaattgacatctcgtatgagtgaactgcaagctggt
+1866801/1
CCCFFFFFHHHHHJJJJJJIJJJJJJJJJJIJIJHIJJIJJJJJJIJIJD
@5947857/1
tactcgttatataatcatcattcaaacattgaagccagatcgataaaaaa
+5947857/1
CBCFFFEFHHHHHIJJJJJIJJJJJJJJJJJJJJIJJJJJJJJJJJJIJJ
@7980030/1
atttcggttaaatttaagaggcttttaaaatttaacgtttagcagtcttc
+7980030/1
CCCFFFF20>CFHIJJJJJJIFJJIJJJJJJJJJJJJIJJJJJJJIGIIJ
@7980031/1
atttcggttaaatttaagaggcttttaaaatttaacgtttagcagtcttc
+7980031/1
CCCFFFF24<CFHIJJJJIJJJJJJJIIJIJJJIJJJJJJJJJJJIJJIH
@6425735/1
ttagaatcgagtttacaggtgatcatcaggcagaagctgtagacgatgaa
+6425735/1
CCCFFFFFHDHDFHGHIJJ3CHGGIGIJJJIIIIIGIHIDH>GGHIGIII
@3886545/1
ctgttagatactttatatgcgaggtcataatcggaacattctgtggatct
+3886545/1
CCCFFFFFHHHHHJJJJJJJJJJJGHIJJJJJJJJJJJJJJJJIJJJJJJ
@7980590/1
atttcgttaaagaaccacaaaatgtgacatataaaggtgaatatataact
+7980590/1
BBB=BDDFHHHFGIJJJJJJJJJJHIJJJJJJJJJJJFFHIJIJJJJJJJ
@7980591/1
atttcgttaaagaaccacaaaatgtgacatataaaggtgaatatataact
+7980591/1
CCCFFFFFHHHHGJJIJJJJJJJJIIIJIJJJJJJJI?DFHIJJIJIJJJ
@7980670/1
atttcgttccatttatcaaggttttcaaactgttaaaaaacctgctgaat
+7980670/1
CCCFFFFFHHHHHJJJJJJJICHIJJJJJJJJJJJJJJJJJJJIJJJIIG
@7981916/1
atttctcaagggcacacggcaacaaaaagtgataatggatacaaatttga
+7981916/1
CCCFFFFFHHHHHJJJJJJIJJJJIJJJIFHIIJJJJJIJJJIIJJJJJH
@3888337/1
ctgttcactttttggtcatgattttgaggtactcgagggcatgatgagca
+3888337/1
@@@DFDDDHHHHHGICFEHGGIIIIIIIICHIIIIIIIIIIIIIIIIIII
@3888338/1
ctgttcactttttggtcatgattttgaggtactcgagggcatgatgagca
+3888338/1
CCCFFFFFGHHHHIIAFFHIIJJJJIIJJGHIJIIGIJIJJJJIJJIJII
@1343806/1
caaacacacatagtacctctccacaaaaagggaaataaacaaggatgtaa
+1343806/1
???DDADDD?DD<2<C?@:AFDBFII9AE:;DDDIIIIIIBDD>DEEBDB
@1343807/1
caaacacacatagtacctctccacaaaaagggaaataaacaaggatgtaa
+1343807/1
CCCFFFFFGHHHFGHJJIIIIIIJJJJJIJGIIJIIIJJJIJIIJHHFII
@1343808/1
caaacacacatagtacctctccacaaaaagggaaataaacaaggatgtaa
+1343808/1
CCCFFFFFHHGHHEHIJIJJIJIIIJJJIJJGHIIHIJJJJJJIIJJIHJ
@5394243/1
gtccgccacactgtagagaattcacttatgaatgtggcataggttctgtc
+5394243/1
CCCFFFFFHHHHHIJJIIJJJJJJJJJJJJJJJJHIJJJJJJJFHIJJIJ
@5394657/1
gtccgctatttggtacgacgacaaagattacatcatatttgcctttaaca
+5394657/1
@@@DDADDDBFA4CFA<E@CGII>BGII??BGD?FFIIIEDABFAFFIFI
@2857611/1
cgcttgaggaagtaacggcagcactattgacactaagaaatcacagagcc
+2857611/1
@<?=DDFFHHHHHIJJJJIJJIEHGIGICFFHIGGIGGIJDGHIH@E@FH
@2857612/1
cgcttgaggaagtaacggcagcactattgacactaagaaatcacagagcc
+2857612/1
CCCFFFFFHHHHHIJIIJJJFE>FAFGIICDGHDGH@DGIDGCF@4D@CG
@5395314/1
gtccggccgagtgcatcatggtcatgttttgggactccatgtcgagcttt
+5395314/1
@BBFFFFFHHHFHIGHIJIIJFHIJJJJJJIJGGHJJJJIIHIJHGAADH
@4877865/1
gcgatattttttcggaaaaaagtgagtttaggatatcttacgttctggca
+4877865/1
CCCFFFDFHHHHFHIBGIIIIA:BFHFHIIIIGHGHGIIIGIGHEHGIGG
@4877866/1
gcgatattttttcggaaaaaagtgagtttaggatatcttacgttctggca
+4877866/1
CCCFFFFFHHHHHJJJJJJJJJHIJJHIJJJJJJJJJJJJJJHIJJJJJJ
@4878152/1
gcgatctcctgcaagaactgaacgaagttgaagtccttggcgttgaagct
+4878152/1
@@@D?ADDHHFHHIIGBGHGDHEECFHIIHGCGE@4?FGGHHIGBBGEII
@4878153/1
gcgatctcctgcaagaactgaacgaagttgaagtccttggcgttgaagct
+4878153/1
CCCFFFFFHHHHHIJJJJJJIJIIHIJIIJJJJHIIIIIJJJJJJIIJJI
@2307558/1
ccctggtcctccacaacagcaagctcctccgcaacagcaacctggagcga
+2307558/1
CCCFFFEFHHHHHJJJJJJIJIIJJJJJJJJJJJJJJJJJJJJIIIJJJH
@6989428/1
aaacaccagtatatgctgaagtaaaaagagttggcgatactgtgttagga
+6989428/1
CCCFFFFFHFHHHJJJJJJJJHJJJJJJIJFIIIJJJJIIGJIIIJIIJI
@3888759/1
ctgttccgtagcagacggccactggcaaagtggatagctgcaccaagcat
+3888759/1
@CCFFFFFHHHHHJJJJIIJGIIJJIIIJJ?FGHIIGIIJGIIIJGHIGH
@7984215/1
atttcttagtgtcaatagtgctgccgttacttcctcaagcgctggtaacg
+7984215/1
@@@DDD;BDD:<CFGIDFI<FIHHBGCEBFHGIIIIIIGIIIEG?DAFFH
@7984216/1
atttcttagtgtcaatagtgctgccgttacttcctcaagcgctggtaacg
+7984216/1
CCCFFFFFHHHHHJJJJJIHIJJJJJJJJIJJJJJJJJJJJJJJJJJIJJ
@7985602/1
atttcttgatgtccatatttctgtcaccaattgtacagaatggttgttct
+7985602/1
@B@FFFFFHFHHHIJJJJJJJJJJIJIJIJJJGGHJJJJJJIHHHGHHIJ
@7986558/1
atttctttcatttatcaaggttttcaaactgttaaaaaacctgctgaatg
+7986558/1
@BCFFFFFHHHHHIIJJJJJAFIIJJJJJJJIIJIJJIHGHIJIJIJHIH
@2309311/1
ccctgttcttaaataaagtgtactttattgaaaaattagtaaaacataat
+2309311/1
@CCFDDEFHHHHGJJIJGAIHJGFHEHHIEHIJIIFGIHIIJIIJIGIJJ
@2309312/1
ccctgttcttaaataaagtgtactttattgaaaaattagtaaaacataat
+2309312/1
CCCFFFFFHHHHHJJJJJIHIIJJJJJJJJIJJJJJJJJIJJJJJJJJJJ
@4879452/1
gcgattggtcaatgttttttcttcgatgtccacgtaggttac
+4879452/1
?7?7DD1?AADFFEI@EDBGAHH>?;4?1?F<?DD?BFFEG?
@4879453/1
gcgattggtcaatgttttttcttcgatgtccacgtaggttacctcgaagg
+4879453/1
CCCFFFFFHHHHHJHJJJJJJJJJJIIIIIJJGIGHJGIJJJIJIJIJJJ
@4879454/1
gcgattggtcaatgttttttcttcgatgtccacgtaggttacctcgaagg
+4879454/1
CCCFFFFFHHHHHJIJJJJJJJJJJJJJHIJJIJIJJIJJJJJJJJIJJJ
@3889699/1
ctgttcttaaataaagtgtactttattgaaaaattagtaaaacataatgg
+3889699/1
BCCDFFFFHHHGHJJJFHJIJJJJJJJIJJJJJJJJJEHIJJJJJIJJJI
@7988072/1
atttgaaagacacattggttacaagtttgcagaccgttcatatttattgc
+7988072/1
<@@FFFADBDHDFGEIGEIJJJJJJIIJJFGGHGHGHJJGFGGGIJJJJI
@816791/1
atcaaataaatgctccctcctcacaatataataaatacatatcatatcat
+816791/1
CCCFFFFFHHHHHJJJJHIJJJJJJJJJJJIIJIIIJJIJIJJJIJJJJI
@816792/1
atcaaataaatgctccctcctcacaatataataaatacatatcatatcat
+816792/1
CCCFFFFFHHHHHJJJJJJJJJJJJJJJJJJJJJJJJJJJJJJJIJJJJI
@7988852/1
atttgaacagttaccatctactatcagagatcgaatgtgtgcagaatcag
+7988852/1
=@1=BDFFHHHHHJJJJJJJJJJJJJJJJIJJJIJJJHHFHHGIIJIJJJ
@2858663/1
cgcttgtcatgtgttgaaattccgcgaaattggcactggcaagtcaa
+2858663/1
@@@DDDADAHB?BCF=@?FBH@HDFEGHGAH@G?DHHIFEHIIBF<F
@2858664/1
cgcttgtcatgtgttgaaattccgcgaaattggcactggcaagtcaa
+2858664/1
@CCFFFDFGHDFFHHGGIJJJEIGIGBHIIJJJJJJJIJJJDHHGGH
@2858665/1
cgcttgtcatgtgttgaaattccgcgaaattggcactggcaagtcaa
+2858665/1
CC@FDFBDDBHBDGHEIIIBGHHIFIIIIIIIBHGHGIIDHG=GGCD
@3891920/1
ctgttgtgtgggaccagtctgttgtgggggaccagtctgttgtgggggaa
+3891920/1
@CCDFFBDFFHGHJJJJGHIJIJJGHJJJJIJJIIHHIIHIIFHIJHFCD
@5950638/1
tagaaaatgcagcaactccttatgctgccacagttattatcaaagatatg
+5950638/1
CCCFDABEDHDHHBHHEHEEHIG:?<FEHCEEECFHIBCHII>GGHGGGG
@7449792/1
agacgccaaacattcggcagccaagaacttgctggatctcttggtcggaa
+7449792/1
CCCFFFFFHHHHHIJIJIIIIIJFIJGIIJJIJJIHIJGIJJIJHIIJHJ
@334707/1
aacgtctacagttatcctccagttccttcgtaccctcctcctccaattcc
+334707/1
@CCFDFFFGFHFHIJJJGGIGFHHIJIIJJHJJIIGJJJIIEHG;?4B9D
@334861/1
aacgtctttatagaatgtcaatgttattctaaaaagaagactgctaaacg
+334861/1
CCCFFFFFHHGGHIIIJGHIHGIIGHHJGJJJJJJGIJIJGIJJJJJJBF
@6991249/1
aaacagaatctagccaaacacacatagtacctctccacaaaaagggaaat
+6991249/1
CCCFFFFFHHHHHJJJJJJJJEIJJJJIIJJJJJJJJJJJJJJJJJJJJJ
@6991250/1
aaacagaatctagccaaacacacatagtacctctccacaaaaagggaaat
+6991250/1
CCCFFFFFHHHHHJJJJJJJJJJJJJJIIJHIIJJJJJJJJJJJJJJIJI
@7450664/1
agacgttagagaggttcactaaaaaatattaggaatccactacaaggttt
+7450664/1
CCCFFDFFHHHDHIHIIJIJJJJJIJJJJJJJJJJJJJJJIJIJIJJFHI
@7450665/1
agacgttagagaggttcactaaaaaatattaggaatccactacaaggttt
+7450665/1
CCCFFDFFHHHHHJFHIJJJJJJJJJJJJJJJJIIJJIJIJJJJJJJBFI
@4882430/1
gcgccaattgagttttcgagcattttccggaaaagaagattgcaccccga
+4882430/1
CCCFFFFFHHHHFGIIHIJIIGHIJIIJIFFGIHJEHG@HGIHJJJJJJG
@6431442/1
ttagtgggaaggtttaggtatttgtggtatctgtcgatgttgccagaacg
+6431442/1
BCCFFFFFHHHHFHIIJJFHHJJJIJJGIIJJIIJJJJJJJJJJJJJJJJ
@2310143/1
cccttaatcagctacaacagtcaacatttcccacctttttcactcaacca
+2310143/1
CCCFFFFFHHHHHJJJJIJJIJJJJJJJJJJJIJHIJJJJJJJJJJJJJJ
@3893728/1
ctgtttgacattagaagagtaaacgtcagtttgcgtttcaatgcatcgat
+3893728/1
=??BDDFFHGHHHJJJJIJIIJJJJHGIHHIJJHIHHIJIJJEGIJJJHJ
@3894170/1
ctgtttgttcttaaataaagtgtactttattgaaaaattagtaaaacata
+3894170/1
CC@BFFFEHHHHDIJGIIJI@FHIJJJJIJJIIJJJJJJJJIGGIJJJJJ
@824559/1
atcaaggttttcaaactgttaaaaaacctgctgaatgtgcgccaattgag
+824559/1
CCCFFFFBFHGHHJJJHJJJEJJJJGIJIJIIFJIIIGIJIJJIJIIJJI
@824811/1
atcaagtcgaacccatgttccgttatttgaagtccaccttccagtctttg
+824811/1
CCCFFFDFHGHGHJFHIEHIIEGHGHIJIIJJGHJJJJJIIJJJGIJJJE
@824812/1
atcaagtcgaacccatgttccgttatttgaagtccaccttccagtctttg
+824812/1
CCCFFFFBBFHHHIIIIFGIIIHIIIIIIIIIIIGIIIIIIIIIIIIIII
@1350259/1
caaacattgaagccagatcgataaaaaaatatcgcaatattagaaatttt
+1350259/1
CCCFFFFFHHHDHJJJIJJIIJJJJJJJJJIJJJIJJJJJJHFHGFHHII
@4412988/1
ctttttactatttttgtatgcacaaaattcgttctacatatgaaacatgt
+4412988/1
@@@DDD?BFF?CFFGFAEDEECGHGGHCCHGGGGGIIGIGIGIGIIIGI?
@4412989/1
ctttttactatttttgtatgcacaaaattcgttctacatatgaaacatgt
+4412989/1
BBCFFFFFHHHHHJJJGIJJJJJJJJJJJJJJJJJJJJIJJJJJJJJJJG
@4412990/1
ctttttactatttttgtatgcacaaaattcgttctacatatgaaacatgt
+4412990/1
CCCFFFFFHHHHHJJJHIJJJJJJJJJJJJJJJJJJJIJIJIIJJJJJJF
@5397594/1
gtccgtgccccttgcggttaccccttctgttgggatgggggcc
+5397594/1
<=@DBD?DFDFF>EBGGG@@EGGEFHGG>HIIEEG>D@FIGFA
@5397595/1
gtccgtgccccttgcggttaccccttctgttgggatgggggccgccccct
+5397595/1
CCCFFFFFHHHHHJJIJIJJJJJJIIIIJIJJJJHGIJJJJIHHEFDDD>
@4413184/1
ctttttagaataacattgacattctataaagacgttagagaggttcacta
+4413184/1
CCCFFFFFDHHHGEHIIG<IHGIIIIJJIGCHGIJII?><GCG?BFFHHG
@337845/1
aactaattttacaagctatactttgcatagaattagtggtttttttctaa
+337845/1
?@@DDDFFHFFFFEGEHGBFEHHHGGIJJJJIGGHEHGIEHIEHIIIICI
@338244/1
aactactgttgatgtcggcatcactcatccgacagaatttgatttctatc
+338244/1
:??:BBDBCDB4D><<AE:EAEFICBEEEEEDADDD@A?D9DAD<?9??B
@1352694/1
caaaccgggaaaagtattatgagaatatgaaatttaaaagaaaatttgaa
+1352694/1
CCCFFFFFHFHHHJCHIJJJJIJJJJJJJJJJJJJJJJJIJIJJJJJJJJ
@3395656/1
ctccccacgagcgtttctttagtctgtatattt
+3395656/1
@@;?ADDD<DH?:FHEHBED<?DG><1:D9:9D
@3395657/1
ctccccacgagcgtttctttagtctgtatattttcttgtatcacttattg
+3395657/1
@C@FFFFFHFHFFEHIGIIJEHHHIJHHIIJJJJJJJIHIIIIIIIIIII
@3395658/1
ctccccacgagcgtttctttagtctgtatattttcttgtatcacttattg
+3395658/1
CCCFFFFFHHHHHHIJIJJJIIGIJJJJJJJJJJJJJJIJJJJJJJJJJJ
@3395659/1
ctccccacgagcgtttctttagtctgtatattttcttgtatcacttattg
+3395659/1
CCCFFFFFHHHHHHIJJJIJIJHHIJJJJJJJJJJIJIJJJJJJJJJJJJ
@6432679/1
ttataaatctctccacaacttcgttcaagcctggtgacagatgtctaaaa
+6432679/1
=?@4=DDFHHHHHJJJJJJJJJJHIIIGIJJJIJFHGIFIIIIIIJIJJJ
@1353745/1
caaaccttgcaaattttcaatcatgaagcaagattttacctgaacaattt
+1353745/1
@<@DADFDDFHAHHGGEDCFIIII>CFHGGBHIEDDFGGEE9GCHICH9B
@1353746/1
caaaccttgcaaattttcaatcatgaagcaagattttacctgaacaattt
+1353746/1
CCCFFFFFHHHHHJJIJIIJJJJJIJIIGHIJJJJJIJIHJIJJIIIGGH
@1353747/1
caaaccttgcaaattttcaatcatgaagcaagattttacctgaacaattt
+1353747/1
CCCFFFFFHHHHHJJJJJJJJJJJJJJJJJJJJJJJJIJJJJJJIIIJJJ
@1872326/1
caggaaatggataattataggattggatctatgactgtgtatcgatagct
+1872326/1
CCCFFFFFHHFHHJJJJJJJJCHHJIIJJJJJJJJJIGGIJJIJIJJJJJ
@1872327/1
caggaaatggataattataggattggatctatgactgtgtatcgatagct
+1872327/1
CCCFFFFFHHHHHJJJJJJJJGJIJIJJJJJJJJJJJHEHGIJIGIJJIH
@830328/1
atcacatcattcgtcgtgtaccacatctcggatcttgctactaatattcg
+830328/1
CCCFFFFFHHHHHIIIHICGHIDGHEGFHIHCGEFHEGHBFGEIGIGHHH
@830329/1
atcacatcattcgtcgtgtaccacatctcggatcttgctactaatattcg
+830329/1
CCCFFFFFHHHHHIJJIJHIHIGIJJJJIIJAGIJJIJJIIIJJJJJJJH
@339510/1
aactcacttttttccgaaaaaatatcgcaatagctcaaaagggaacaatt
+339510/1
@@CDFDBDHFHGHIIIDHGGII;CFHDIEHG>@FHGGIIGGG;@@FC7D>
@6993969/1
aaacagttgtacagtagaggataaaccaatggagcacacttttacttcag
+6993969/1
@BCFFFFFHHHHHJHHHJJJIJIJJJJJJJJJIJJJJIJJJIJJIJJJJI
@6993970/1
aaacagttgtacagtagaggataaaccaatggagcacacttttacttcag
+6993970/1
CCCFFFDFHHHHHJGHIJJJIICIJJJJJJJHGHIHJIIJJJJJJJJJJJ
@832666/1
atcacgattcataaaagtaatataaccttagatttcgaggcaaattgatt
+832666/1
CCCFFFFFHHHHHJJJJCJJIJJJJJJJJIJJJJJIJIIJIIHHIJJJII
@6995274/1
aaacatgaccatgatgcactcggccggaccgattcagcccccaccaaggg
+6995274/1
CCCFFFFFHHHHHJJJJJJJJJJJJJJIJJJIJJJJJJJJJJHGHEFDFD
@2859359/1
cgctttatcgggttctgctaagtggtaagtagaaggtaagccacttaagc
+2859359/1
CCCFFFFFHFHHHIGGCGGIJJ@HHDHIJGIIIIIJDHHIJJJJJJJIHH
@2859360/1
cgctttatcgggttctgctaagtggtaagtagaaggtaagccacttaagc
+2859360/1
CCCFFFFFHHHHHJJJJIJJJJCHHHHIJEIIJJJJGFGIJJJJJJJJJJ
@6995470/1
aaacatgtcagttatatattcacctttatatgtcacattttgtggttctt
+6995470/1
@@@ADBBABFH<<EG@GCHIGGHIIIIIIIIFHIIIIIIEIIFHICFGGH
@6995471/1
aaacatgtcagttatatattcacctttatatgtcacattttgtggttctt
+6995471/1
CCCFFFFDHHGHHJJJJJJJJJJJIJJJJJJJIIJJJJIJJJGGIIJJJJ
@6996653/1
aaacattcggcagccaagaacttgctggatctcttggtcggaaaagtgac
+6996653/1
CC@FFFFFHHHHGJJIJGGIJIJJIJEHJIIGHJJJHHIHIJIJJJGHII
@6996843/1
aaacattgaagccagatcgataaaaaaatatcgcaatattagaaattttc
+6996843/1
CCCFFFFFHHHHHJJJJJJJJJJJJJJJJJJGIJJJIJJIJJJJJJJJJI
@1359106/1
caaactctgatttcaacaccagtgaagaactgtttacctcgcatatccca
+1359106/1
BCCFFFFFHHHHHJJJJJIJJIHGIJJJJJJJIJJJIJJEGIIEIJIJJJ
@2860708/1
cgcttttcaaattctcgtgacttttctcccctgttcttaaataaagtgta
+2860708/1
@@@FFFFFFHHGHIIJIGGFHDHIJIIJJJJEAEHGIIJJJJJIJIDHII
@2860709/1
cgcttttcaaattctcgtgacttttctcccctgttcttaaataaagtgta
+2860709/1
CCBFFFFFHHHHHJIJJIJIJJJJJJJJJJJJJIGIJJJJJJJJIIGIJJ
@2860983/1
cgcttttgactcgacaaaaatttaaacacattgcattattgatttcgagg
+2860983/1
@@@=DDD>?D<B::CCGIIIBGH>HI@ED@@G<DBGHBFH@ADEHBDBFE
@2860984/1
cgcttttgactcgacaaaaatttaaacacattgcattattgatttcgagg
+2860984/1
CCCFFFFFHHHHHJIIJJJJJJJJJJJJHJJJJJJJJJJJJJJJJIJJJJ
@834699/1
atcactttttgttgccgtgtgcccttgagaaatttgctgcctcaaaaacg
+834699/1
@@@DDDDDFFFC?A4:8@FG9EFGDBE@<FG@B?C:?F?DDFFIED?B@@
@834700/1
atcactttttgttgccgtgtgcccttgagaaatttgctgcctcaaaaacg
+834700/1
CCCFDDFFHHHFFIHHGEHHIGHGHHEGGEHDBCGDHGG@GGEGGGIJGH
@1873251/1
caggaaccaagtttagaagatcttcgttgaagtctagctccagcgattga
+1873251/1
CCCFFFFFHHGHHIJJJJJIJJJJJJJJIJJJEGIJIJJJIIJJJJFIII
@7451957/1
agactctcagcttcaacgccaaggacttcaactttgttcagttcttgcag
+7451957/1
CCCFFFFFHGHHHJJJJHIJJJJJJJJJJJJJJJJJJJJJJIJJJJJJJI
@342220/1
aactgtttacctgtgtatgataaataaacttttttcgggtttggaaaaat
+342220/1
CCCFFFFFHHHHHFHGHIJJJJJJJIJIHJJJJJJJIJIGHIIIIJJJJJ
@835972/1
atcagaccaacggaacgcccggagcggc
+835972/1
?@?DDDDDFFDHFIIEDFHHBD:@0?FB
@343135/1
aacttcatgtacaaatacctcaccttacaaaataaaatacggcaaag
+343135/1
CCCFFFFFGHHHHJJJJJJJJJJJJJJJJJJJJJJJJJIJJJJJJJJ
@1363308/1
caaacttttcggggtgcaatcttcttttccggaaaatgctcgaaaactca
+1363308/1
CCCFFFFFHHHHHI<EBBHBFBFFFGIIGIIIGIIIADGGHIGIIIFIIG
@1363309/1
caaacttttcggggtgcaatcttcttttccggaaaatgctcgaaaactca
+1363309/1
CCCFFFFFHHHHHJ?EEEHGGGIIGIJJIJGHBHIIHIJEHCGIIJJIII
@1363310/1
caaacttttcggggtgcaatcttcttttccggaaaatgctcgaaaactca
+1363310/1
CCCFFFFFHHHHHJ@FGGIGGIIIJJJJJJIJDHJJGIJJJJGJJJJIJJ
@4886471/1
gcgctttgtaaaatgccgttgcagacacatcaatattgagcatcattttc
+4886471/1
C@@AFFFFFFFHHIJJIJGGGFEAADEHEBFHIHGIIIFCGIIJIIJIEG
@6999148/1
aaaccacttcgacgttcttccagaagggtggattcaagtaacacacaata
+6999148/1
@@@DFF<DFAHDHH@GGAHGHHGIIII>:CFDCFHGGI?FHGHIHDI=FG
@6999978/1
aaaccattatgttttactaatttttcaataaagtacactttatttaagaa
+6999978/1
@C7DFDDEDFFFDHIIFGHIIIIIDBCHHGHGG?EHGGEGGIIIIIII>F
@6999979/1
aaaccattatgttttactaatttttcaataaagtacactttatttaagaa
+6999979/1
CCCFFFFFHHHHHJJJJJJJJJJJJJJJJJGHIFHHJIJJJIJJJJJJJI
@6437796/1
ttatcgggttctgctaagtggtaagtagaaggtaagccacttgagcacac
+6437796/1
CCCFFFFFHHHHHJJJJJHHIAFHGDGHGGGI;DGBECBHBGGGIIIJIG
@1365842/1
caaagaagctagccaagagaatggcggctc
+1365842/1
@??DDDBBBFHHFECHDGCHICEGCGEE??
@1365843/1
caaagaagctagccaagagaatggcggctcacaa
+1365843/1
CCCFFFFFHHHHGIJIIIJIJJJIJII88D3B<B
@1365844/1
caaagaagctagccaagagaatggcggctcacaa
+1365844/1
CCCFFFFFHHHHHJJJJJJJJJFIJJJ:?F@DDF
@1365845/1
caaagaagctagccaagagaatggcggctcacaagatgtgg
+1365845/1
CCCFFFFFHHHHHJJIJIJJJJJJJJJB@FDFBG9B?B=CG
@5400621/1
gtcctccaggagttgctgagccgtcgcggcatcactcccaaatacgaact
+5400621/1
@@@FFFDDHDCFDGGIJJEIIGFEGFBFBEDBDFFAFFFFHCEGGBEE<B
@5400622/1
gtcctccaggagttgctgagccgtcgcggcatcactcccaaatacgaact
+5400622/1
@B@FFFFFHHHHFGHIIIHIJIIIIJJJJJJIIJJJJJJJGHGJIE;C>@
@839746/1
atcagccgctccgggcgttccgttggtctgattggctt
+839746/1
CCCFFFFFGGHHDIJGG?FGIGBFHIFGICGHJIJIBH
@839747/1
atcagccgctccgggcgttccgttggtctgattggcttgttcggg
+839747/1
CCCFFFFFHHHHHIJIIAGHHGBGGIGIJIIIJJIIIJ6@D=;=E
@840115/1
atcagctacaacagtcaacatttcccacctttttcactcaaccatagctt
+840115/1
CCCFFFFFHHHHHIBGHIJIJJJJJJGIIGIJJJJJJJJJJJJJIIJJJJ
@4888068/1
gcggaatttcaaaacatgacaagcgatggtgaactgcctttcgtgtggta
+4888068/1
CCCFFFFFHHHHHJJJJJJJJJJJJJJJIHHIJJJIJJJJJJJJIHIGHH
@840116/1
atcagctacaacagtcaacatttcccacctttttcactcaaccatagctt
+840116/1
CCCFFFFFHHHHHJIJJJJIJJJJJJJJJJJJJJJJIJJJJJJJJJJJJJ
@7454179/1
agagaagaaagctatacagtagtcaaatttgtatccattatcactttttg
+7454179/1
CCCDFFFFHHHHHJJJJJJJJJHHJJJJJIJGIJJJJJJJJJJJJJJJJJ
@7454180/1
agagaagaaagctatacagtagtcaaatttgtatccattatcactttttg
+7454180/1
CCCFFFFFHHHGHJJJJJJJJIHIJJJJJJJJIJJJJJJJJJJJJJJJJJ
@7454450/1
agagaaggttatgaaccggcaataactttccttgttgtccagaaacgtca
+7454450/1
CCCFFFFFAFBFFGIGIGHEGIGIJEHJJIJGIGIJCGHJIIIJJJGFHG
@2862187/1
cggaaaagaagattgcaccccgaaaagtttgggtacaacctctatacttt
+2862187/1
CCCFFFFFGHHGHJJJJJJJJJIJJIJIIJJJJFHIJIJJJJJJIJJJJI
@2862543/1
cggaaaagtgactcccgaacaagccaatcagaccaacggaacgcccggag
+2862543/1
@@@DDDDD<ABDFGHGIIGBHI>8?EHGIIIIIIHHIGEGGIGGIIIEB>
@2862544/1
cggaaaagtgactcccgaacaagccaatcagaccaacggaacgcccggag
+2862544/1
CCCFFFFFFHHHGJIJGHIGIJGIJIJJJIEHJJJJJIGFIJDHIJEEF>
@2862545/1
cggaaaagtgactcccgaacaagccaatcagaccaacggaacgcccggag
+2862545/1
CCCFFFFFFHHHHJJJJIJJJJIIJIIJJJJJJJJJIJJJJJGIJJGHFF
@1367476/1
caaagaattagatgattaccttcaaccaattagcaag
+1367476/1
@7=DDDDDBD3?AFB<BCE<CB;FHEBFGDEHDG@F?
@2313724/1
cccttgagaaatttgctgcctcaaaaacgtatgacaaaactatagagaaa
+2313724/1
CCCFFFFFGHHHHJIJJJJJGIIIJJJJJEHIJJJIIJJJJJJJJJJJJI
@348702/1
aagaaacgctcgtggggagcgatgacgaataaagtatgtgttcacca
+348702/1
CCCFFFFFHHHGFHIIGGGBHIIJIHIIJJJJJJHHGGFGHIIJJJI
@348703/1
aagaaacgctcgtggggagcgatgacgaataaagtatgtgttcacca
+348703/1
CCCFFFFFHHHHFHJJJGIGGGIJJJIGIIJJIJCGIIGHGIJIJJJ
@4415568/1
ctttttcactcaaccatagctttctcagcgtgtt
+4415568/1
CCCFFFFFHHHHHIIIAHIFIIJJJJIIIIHH?D
@7455650/1
agagaattcacttatgaatgtggcataggttctgtcaaaactgttgcgac
+7455650/1
BC@FFFFFHHHHHJJJJJJJGGJJJJJJJHHIJJJJIJJJJJJIJJJJJJ
@7455651/1
agagaattcacttatgaatgtggcataggttctgtcaaaactgttgcgac
+7455651/1
CCCFFFFFHHHHHJJJJJJJIJJJJJJJJIIJJJIJJJJJJJJHIJJJJI
@4890703/1
gcggcatcactcccaaatacgaactggtccaaatcgagggcgccatccac
+4890703/1
@C@FFDFFHHDHHIIJJIGJIIJIJFIEHIJJIJJHIIDHEBFFHIIFFH
@1878895/1
caggaattggaggaggagggtacgaaggaactggaggataactgtagacg
+1878895/1
@BCFFFFFHHHHHFHJFHJJ<EGIJIJJJJJJJJGJJIJJIJJJJJJJJJ
@1878896/1
caggaattggaggaggagggtacgaaggaactggaggataactgtagacg
+1878896/1
BBBFDFFFHHHHHGHJGIJJ<CGHIJJIJJJIJJEIJHIIGIJIIJIJJJ
@7457008/1
agagaggttcactaaaaaatattaggaatccactacaaggttttcaatag
+7457008/1
@@@DFFFDHHHHHJJJJJJJIJJJJJJIJJJJJIJJJIJJHIJIJIJIIJ
@842967/1
atcaggtggtgacatcgttcgatgacaaagtgatgggcaatcccattggc
+842967/1
CCCFFFDDHFHHHJJJJIJJIJJJJJJJJJHIJJIJIIHIJJIJJIJIIJ
@4418797/1
ctttttctgcaacatacctaaataacgtatattattatgtatattccgtt
+4418797/1
CCCFFFFFHHHHGIJJJJJJJJJJJJJIJJJJJJJJJJJIIJJJJJJJHJ
@1369683/1
caaagacgtagaagtagaagccgcagttatgaatacaaacgacgacgaag
+1369683/1
CCCFFFFFHHHHHJIJJJJJJJJJJJIJJJJJJJJJJJJJJJJJJJJHHH
@7002589/1
aaaccttttacttaaggttaatgccaagttaaatggtactaatcattttc
+7002589/1
CCCFFFFFHHHHHJJIJEIIIIJJIJGIHIIJIJJIHIGGGIIJJJJJJJ
@7458080/1
agagatgtgcatgtcccgcagatggccaccaccattctatgaaatggaac
+7458080/1
;@@DDDABFDFHDEHIGIFGH@CBAFHIHGIGHGGACGBFGBFDFGGHIE
@352426/1
aagaaatcacagagccccgggcccagatggcattcatgcagaaccgatta
+352426/1
CCCFFFFFHHHHFIIJJJIIJIIJJJIIJIJIJJJJJJJIIJJJJJJIHH
@1370116/1
caaagactgaaattgagaaaaaatgaacatggaatgtaagaacattttcg
+1370116/1
@@@FFDDAFFDFBHEBHIIGIIIIIIIIIIGFG@GB?FGGGIEHGICGHI
@1370667/1
caaagagaagaaaggccgatagaatgaagtgaaagtcgaacgttcttctg
+1370667/1
C@CFFFFFHHHHHIIIJJFIIJJJIJGGIDGHIGIGHGIIIIFIJJJJJJ
@1370685/1
caaagagaaggatagcaactaattttacaagctatactttgcatagaatt
+1370685/1
CCCFFFFDHHHHGIJJJJJJJIIJJJJIJJIJJJJJJJJIJJIJJJIJJJ
@1370686/1
caaagagaaggatagcaactaattttacaagctatactttgcatagaatt
+1370686/1
CCCFFFFEFFHHHIGIIIGIIIIJJFIIIHIGHIJJIIIGGIGIJJGFIJ
@1370687/1
caaagagaaggatagcaactaattttacaagctatactttgcatagaatt
+1370687/1
CCCFFFFFHHHHHJJIIJJJJJJJJJJJJJJJJJJIJJJJJJJIJJGIIJ
@7459135/1
agagcataaagtatgtctagaacgattttacctttgcgcgaaaagtgacc
+7459135/1
CCCFFFFFHHHHHJJGIJIJJJJJIJJJJJJIJJJIJJJJIJJJJGHJJG
@3399986/1
ctcccgtcagcgtcctccaggagttgctgagccgtcgcgg
+3399986/1
@@@DDDDDH>DCF;@CDFG??AEC?CFEBDGFCFFHB068
@3399987/1
ctcccgtcagcgtcctccaggagttgctgagccgtcgcggc
+3399987/1
CCCFFFDFHGHHHJJFIIEGIFHCFGGGIIIIIIBEHGBH8
@3399988/1
ctcccgtcagcgtcctccaggagttgctgagccgtcgcggcatcactccc
+3399988/1
CCCFFFFFHHFHHIIIIIIJJHIGGIJFIIEHGIGHGIIJIGEEFFDFED
@3399989/1
ctcccgtcagcgtcctccaggagttgctgagccgtcgcggcatcactccc
+3399989/1
CCCFFFFFHHGGHIIIJJJIJDHGHIJJJGGHIJGHHIJIIEHFFFCEED
@3399990/1
ctcccgtcagcgtcctccaggagttgctgagccgtcgcggcatcactccc
+3399990/1
CCCFFFFFHHHHFIIIIJIJJIIHGIJJJJJIJJHHIJJIIBHFFFDDED
@6440637/1
ttatgggcgaccaccagtggtactatgacaacttaaactatcctccacct
+6440637/1
CCCFFFFFHHHHHIIIICEHCGIIIIIIIIIIIIIIHHE9DFGGFHGIII
@2316029/1
cccttttgagctattgcgatattttttcggaaaaaagtgagtttaggata
+2316029/1
?@BDDFFFHHHHHJJJJJJJJJJJJJJJJIJJJJJIJI>CGFHJIJIJJJ
@2316030/1
cccttttgagctattgcgatattttttcggaaaaaagtgagtttaggata
+2316030/1
CCCFFFFACFFHFHIIIIIIIIIIIIIFGGGGHIIIGF>FFBFFEGIGHE
@4891632/1
gcggctcacaagatgtggcaatccttgcaggatttacccgtggag
+4891632/1
?<?;:=@?DHFDHEIHEG<<A9EDHI@EHGBFHGGIIIGD@?D@B
@4891633/1
gcggctcacaagatgtggcaatccttgcaggatttacccgtggagggtaa
+4891633/1
CCCFFFFFHHHGGIJGIIIJJJJJGHIJJJIIJJJJJJJIGHIIJJG;FH
@4891707/1
gcggctgatatcaccaatcaggtggtgacatcgttcgatgacaaagtgat
+4891707/1
@@@DDDDDFBHFDGIIIEG?AFEEH?EF<EEHIHIEHAFHGIIGBB9DGA
@4892301/1
gcgggacatgcacatctcttggagccagccaatgggattgcccatcactt
+4892301/1
;@@FDADDFHHHBEEHHGIIGGIEGIIIGIIGGIGCECFGGGGHIIGIIG
@4892302/1
gcgggacatgcacatctcttggagccagccaatgggattgcccatcactt
+4892302/1
CCCFFFFFHGGHGJIGJIJJIIJIJJGJJIGIJJJGHIJGIJJIJJJIJJ
@4892303/1
gcgggacatgcacatctcttggagccagccaatgggattgcccatcactt
+4892303/1
CCCFFFFFHHGHHJJJJJIJJJFIJIIIJJIJIJJIJJIJIJIFJJJJJI
@4892304/1
gcgggacatgcacatctcttggaggcagccaatgggattgcccatcactt
+4892304/1
CCCFFFFFHHGHHIIJIJIJJJJJJIJIIJJJIJJIJJJJJJJJJJJJJJ
@6442359/1
ttattaggcactagttattaattataatcatcaatattatctatcgatac
+6442359/1
CCCFFFFFHHHHGJHIJJJJJJJJJJJJJJJJJJJJJJJJJJJJJJJJJI
@6442900/1
ttattatattgtgaaaagggagcatttatttgatgcaaagtatagaggtt
+6442900/1
CCCFFFFFHHHFHIIJJIIJGJJJJJJJJJJJIJJJJJJJIIJJJJJJGH
@6442901/1
ttattatattgtgaaaagggagcatttatttgatgcaaagtatagaggtt
+6442901/1
CCCFFFFFHHHFHIJJJGJJIJJIJJJIJJJIHJIJJJIJIIJJJIJIGH
@6442902/1
ttattatattgtgaaaagggagcatttatttgatgcaaagtatagaggtt
+6442902/1
CCCFFFFFHHHHHIJJJJJJCHIIIGJJJJJJIGHGGIEHHGIJJJJJDD
@6442903/1
ttattatattgtgaggagggagcatttatttgatgcaaagtatagaggtt
+6442903/1
CCCFFFFFHHHDHHIIFIJIIIJJJJJJJJJIJIJIJJIJGHGJJJJJGG
@7462023/1
agagggactaccacacgaaaggcagttcaccatcgcttgtcatgtgttga
+7462023/1
CCCFFFFFHHFHFIJJFIJJJGGHDCGGIIJJJIJIGJJADHIIHHCGIH
@5961358/1
tagatttccgtgaagtggtccgtgccccttgcggttaccccttctgttgg
+5961358/1
CC@DFFFFHHHHHJJIJJCHHHEHHJJIGGCHGEDAGIIIJGIGBDFBDG
@2316629/1
ccctttttgtggagaggtactatgtgtgtttggctagattctgtttgaca
+2316629/1
CCCFFFFFGFHHHIGHI<FHHHJIHHGHGIIJJIJJJJJJJJIIJJEFHJ
@2868110/1
cggaaatctaccgacagagaggttatccttgggggaagaagccaaattgc
+2868110/1
@@CDFFFFHHHHHJJJJIJDIJCBHGIJJJGGJJJGGIGIIIHIJFGJIJ
@2868111/1
cggaaatctaccgacagagaggttatccttgggggaagaagccaaattgc
+2868111/1
BCCDFFFFHHHHHJJIGGIIJIEHIJJJJJJJJJIIIIJJIJJJIJJJIJ
@2868112/1
cggaaatctaccgacagagaggttatccttgggggaagaagccaaattgc
+2868112/1
CCCDFFFFHHHHFIIGGGIGII:EHGJIIIIIJJJFGIIJJIIIJJIJJI
@1881303/1
caggacttcgcacataaactctatcacaggttgcgctttgtaaaatgccg
+1881303/1
@<@?DDDD?FHFF@EHE@CHF?@CHHHFGGIHGIIIGGIGBBFGDDFGHE
@1882011/1
caggagatcgccagcgaacaatccttcgaggtaacctacgtggacatcga
+1882011/1
CCCFFFFFHHHHHJJJJJJIIJJJJJJJJJJDGHJJIJJIHGH@AHHIC@
@1882012/1
caggagatcgctagcgaacaatccttcgaggtaacctacgtggacatcga
+1882012/1
@<@DDFFFHHHHHJJJJJJJJIJJIHJJJJJGHIJJIJJJHIJJJJJIJJ
@1882013/1
caggagatcgctagcgaacaatccttcgaggtaacctacgtggacatcga
+1882013/1
CCCFFFFFHHHHHIIJJJJJJJIJJJJIJJJFHIJJJJJJFHIJJJJJJJ
@1882014/1
caggagatcgctagcgaacaatccttcgaggtaacctacgtggacatcga
+1882014/1
CCCFFFFFHHHHHJJJJJIJJIJJJJJJJJJ?DGIIIJJIFFHIIJIJJJ
@2869771/1
cggaacagtctgtccttgccttcgcccgggagagtgacttcgagttcttc
+2869771/1
CCCFFFFFHHHHHJJJJJJJJJJJIJJIJIJFIJFHHIIJJJJJHIHIJJ
@2870265/1
cggaaccggaagatcgaagaaagacgccaaacattcggcagccaagaact
+2870265/1
@@@DDFFFGADHHJGHGGGEHGCHEIIJGIJBGIDEIGBHGGHIIGHHHF
@2870266/1
cggaaccggaagatcgaagaaagacgccaaacattcggcagccaagaact
+2870266/1
@@@FFFFFHAFHHJJJGIJJIIGIJJJJIIJIIIIJJIIIGIHGGHHHHF
@2870267/1
cggaaccggaagatcgaagaaagacgccaaacattcggcagccaagaact
+2870267/1
CCCFFFFFHHGGHJEHIFIBHJEIIGGIJJJIJIIGGGGGIIJJGEHHHF
@357594/1
aagaactatggaggaatattacaataagccgaataaaaatgcaaaaaact
+357594/1
CCCFFFFFHHHHHJJJJIJJJJJJJJJJJJIJIJIJJJIIJIJJJJJJJJ
@357595/1
aagaactatggaggaatattacaataagccgaataaaaatgcaaaaaact
+357595/1
CCCFFFFFHHHHHJJJJJJJJJJJJJIJJJJJJJJJJJJJJJJJJJJJJI
@357614/1
aagaactattatttttttttaatttttcatcacagtgatgtttgtttcag
+357614/1
BC@DDFFFHHHHHJJJJJJJJJJJJJJJJJJJJIJGHIIIJJJJHJJJIJ
@3900921/1
cttaaacaacacgagtcgcttaaacagtcgtaaacaacttggaaatctta
+3900921/1
CCCFFFFFHHHHHIJHIIJJJJJJJIJHIJIJJJJJIIJJIJJIJJIJJJ
@2870616/1
cggaacgcccggagcggctgatatcaccaat
+2870616/1
CCCFFFFFHHHGHIIIIGIG@?D8B@BF@F9
@2870617/1
cggaacgcccggagcggctgatatcaccaatcagg
+2870617/1
@@@DDDDDHHHFDHIIIGDH23??<?DGBH<3=;F
@2870618/1
cggaacgcccggagcggctgatatcaccaatcagg
+2870618/1
CCCFFFFFHHHHDGIIIIBE;9???BFF<F=@F=C
@5404918/1
gtccttggcgttgaagctgagagtctcttcgtcactcgcaaatgtagaag
+5404918/1
C@@FFFFFHHHHHHJJJJJIJHJGIIJJJIFIJJJJJJJJIJJJHIIIII
@357845/1
aagaactctccgttagtgcagtgtttggattcaccattcctatggaggaa
+357845/1
CCCFFFFFHHHHHJJJIIJIJHGJJJJJJJJJJJJJJ4CGHIIJIIJJJI
@7995755/1
atttgacataatttgtggacataaaggaaagaaaaaaatgtcaaaatttt
+7995755/1
BC@FFFFFHHHHHJJIJJJJJJJJJJJJJIJJJJJJJJJJIIGIJJJJJJ
@7995756/1
atttgacataatttgtggacataaaggaaagaaaaaaatgtcaaaatttt
+7995756/1
CCCFFFFFHHHHHJJGIJJJJJJJJJJJJJJJJJJJJJJJJIIJJJJJII
@7995757/1
atttgacataatttgtggacataaaggaaagaaaaaaatgtcaagatttt
+7995757/1
CCCFFFFFHHHHHJJFHJJJJJJJJJJJJJJJJJJJJJJJJIGIJIJJIJ
@7465996/1
agataatattgatgattataattaataactagtgcctaataatagtgtat
+7465996/1
?@@BB?BDFHHDHIIIGEIIIIIIGHIIIIIIFHIIGHIIIIIIIFHHHI
@847968/1
atcatcattcaaacattgaagccagatcgataaaaaaatatcgcaatatt
+847968/1
@@@ADFFFHHHHHJJJJJJJJJJJJJJIJJJJJJJIJJJJJJJJJJJJJI
@7996394/1
atttgacgtacggttcaagtagctgaagtaaaagtgtgctccattggttt
+7996394/1
BB?DFFFFFHHHHGHIJJJIJJJJJJJJGFHJJJHJGHIJJJJJJJJIJJ
@7996536/1
atttgactactgtatagctttcttctcttggtgaacacatactttattcg
+7996536/1
CCCFFFFFHHHHHIJJIJJJJJJJJJJJJJJHIJJJJJJJJJJJJJJJJI
@7996537/1
atttgactactgtatagctttcttctcttggtgaacacatactttattcg
+7996537/1
CCCFFFFFHHHHHIJJJJJJJIIJJJJJJJIHIJJJJJJJJJJJJJJJJJ
@7996538/1
atttgactactgtatagctttcttctcttggtgaacacatactttattcg
+7996538/1
CCCFFFFFHHHHHIJJJJJJJJJJIJJJJJJHIJJJJJJJIJJJJJJJJJ
@5963506/1
tagcagacggccactggcaaagtggatagctgcaccaggcattggtggcg
+5963506/1
CC@FFFFFGHHHHJEGJJIJJJFFGGGHIIJIIJJJIIICHEGII?FHHG
@3405218/1
ctccgaaggaagccaagggctcggctgctcatcatgccctcgag
+3405218/1
CCCFFFFFHGHGHJJJJJJGIHGGIGI@FHIJIEGIJJIIGGIB
@5963919/1
tagcagtcttctttttagaataacattgacattctataaagacgttagag
+5963919/1
@@@FFFDDFHHAFGGFFDEEIIGAHDFGGGIEGGDEGDFHICGGD@FHGA
@4422850/1
ctttttggtcatgattttgaggtactcgagggcatgatgagcagccgagc
+4422850/1
BBBDDFFFFHHHHIJJJJJJJJFHHJJJJJJJJJJJJJJJIJJIJJJJJJ
@4422851/1
ctttttggtcatgattttgaggtactcgagggcatgatgagcagccgagc
+4422851/1
CCCFFFFFDHHHHHIJIJIGIJFHIJJJJJJJJJJJJJIJJIJJIJJJIJ
@6447727/1
ttcaaaatttgaaccagaatctactagatgtcgatcatacttcagcc
+6447727/1
?@@FFFFFHGDHHIIIEEGEEDHIFIIGIG?ECHIIIGGEHBDD:?F
@4423804/1
ctttttgtggagaggtactatgtgtgtttggctagattctgtttgacatt
+4423804/1
@@@DDDA=CH?DAEH<AFF<HEAECEFHIEHCHHGIIIEGGDHHDAHGII
@4424055/1
ctttttgttgccgtgtgcccttgagaaatttgctgcctcaaaaacgtatg
+4424055/1
???DDDABDBDDD8C<CCFF3F;<EEEICEIBA>DDD>D<DEIIDDBDDD
@4424056/1
ctttttgttgccgtgtgcccttgagaaatttgctgcctcaaaaacgtatg
+4424056/1
CCCFFFFFHHHHHFHDGEHIGIDFHBGIJJJGIIJJJIIIJIJJJJFGIF
@5965288/1
tagcgaacaatccttcgaggtaacctacgtggacatcgaagaaaaaacat
+5965288/1
CCCFFFDFHHHHHJJJJJJJFHIJJJJJJHHIJJJJIJJJJJJJJJJJJJ
@5965527/1
tagcgatctcctgcaagaactgaacaaagttgaagtccttggcgttgaag
+5965527/1
@@;;DDFFGFHBHGEFGHGIIIEIGIIAGGFFHH@CDFCGGGIIGHEHEG
@2871256/1
cggaactggcgaaatcaaacaacgtaagacgcaaggtggaatgtagaata
+2871256/1
BCCFFFFFHHHHHJJJJJJJIJFIGHIIIJJJJJIJ=CHIJIJJIIJJJJ
@2871418/1
cggaacttagcttcacaattacttagagaagcacgcggaagcggtatgca
+2871418/1
CC@FFFFFHHGHGIGGIIIIIIHIEHJGIAHGIJJJJGGGGIJJ@BHJHC
@7468052/1
agatatcctaaactcacttttttccgaaaaaatatcgcaatagctcaaaa
+7468052/1
CCCFFFFFGHFHGIIIJIJJJJJJJJJJJJJJJIJIJJJIIGJJJIJFHJ
@7468451/1
agatattcgcacttgcagtcccaatatcaaactacaggcagtgttaacga
+7468451/1
CCCFFFFFHHHHHJJIIJHGHJJJJJJJJJJJJJJJIIJJJGGEHIJJJE
@7468589/1
agatattgtacttaaaggcttttggatcataagatgcagtgactgccgcc
+7468589/1
CCCFFFFFHHHHHIJJJJJJJJJJJIJJIJJHJJIJJJJJIIIJIIJIGI
@359566/1
aagaagattgcaccccgaaaagtttgggtacaacctctatactttgcatc
+359566/1
CCCFFFFFHHHHHJJJJJJIIJFHIJJJDHIJJJJJJJJJJJJJJJJJJJ
@2872680/1
cggaagcggtatgcagattggtgaagcagaacaaccattctgtacaattg
+2872680/1
CCCFFFFFHDHHHJIJHJJJJHHIIJJJJJJJJJJJJJJJJJIIIJJJJJ
@849556/1
atcatgccctcgagtacctcaaaatcatgaccaaaaagtgaacagctatc
+849556/1
@@?BD?DDHFADHI<AEDHEEHHGHFGBFED<EFGGAE9B??BGHDBD>;
@1884436/1
caggagttgctgagccgtcgcggcatcactcccaaatacgaactggtcca
+1884436/1
CCCFFFDDHHGHHIJJJGIIGIIGGHIIJGHIJIIJEIIGGHIHHH?EF@
@1884437/1
caggagttgctgagccgtcgcggcatcactcccaaatacgaactggtcca
+1884437/1
CCCFFFFFHHHHHJJJJIJJJJIIJJJIIJIJJGGJCGIIHIIHHHEHFD
@7008921/1
aaacgttaaattttaaaagcctcttaaatttaaccgaaatatagaataca
+7008921/1
@BCDFDFFHHHHHJJJIJJJJJJJJJJJJJJJJJIJIJIJIJJJJJJJJJ
@7008922/1
aaacgttaaattttaaaagcctcttaaatttaaccgaaatatagaataca
+7008922/1
B@CDFFFFHHHHHJJJIIJJJJJJJJJJJJJJJIJIIIJJJJJIJJJIJJ
@8000598/1
atttgatgcaaagtatagaggttgtacccaaacttttcgggg
+8000598/1
CCCFFFFFHHHHGGGHJIJJJFIJJGJJJJIIIJJJJJJJDG
@8000599/1
atttgatgcaaagtatagaggttgtacccaaacttttcggggtgcaatct
+8000599/1
=BBFDDDDFHHHHFHIJJIIJGHJIJJJJJIJJJJJIJJJJIGGGIIJGJ
@8000600/1
atttgatgcaaagtatagaggttgtacccaaacttttcggggtgcaatct
+8000600/1
@CCFFFFFGHHHHIIJJJIJJFHHGIJIGIGDHIJIJJIIIGDFHIJJJJ
@8000601/1
atttgatgcaaagtatagaggttgtacccaaacttttcggggtgcaatct
+8000601/1
CCCFFDFFHHHGGIGHIICFGACGFCHIGIIIGIIIIIIG6G86?34=B<
@8000602/1
atttgatgcaaagtatagaggttgtacccaaacttttcggggtgcaatct
+8000602/1
CCCFFFFFHHHHHGGIGHIJICGIHJJJJJGJIIJIJJFJGE@GGHIJJI
@8000603/1
atttgatgcaaagtatagaggttgtacccaaacttttcggggtgcaatct
+8000603/1
CCCFFFFFHHHHHGHIJJJJJGHJIJJJJJJIJJJJJJJJJJDFHJIJIJ
@8000604/1
atttgatgcaaagtatagaggttgtacccaaacttttcggggtgcaatct
+8000604/1
CCCFFFFFHHHHHHIJJJJJJGHJIJJJJJJJJJJJJJJJJJDGHGIJJJ
@8000605/1
atttgatgcaaagtatagaggttgtacccaaacttttcggggtgcaatct
+8000605/1
CCCFFFFFHHHHHIJJJJIIJHIJIJJJJJJJIIJJJJJJJJGHIJJJJJ
@8000696/1
atttgatgctgactcggaacagtctgtccttgcct
+8000696/1
@@@DD>?4C?BDFHEA@@FGGEHGEHBFGCGGEG4
@4895727/1
gcggtcacgattaacaaatgggcaatcgtgtgcgctgataggaggccacc
+4895727/1
?@@DDDDDH;CF?CGGIGIII3AAFHCGH@B1?@:FF@FAHEIDBEGGA>
@5967145/1
tagctgttcactttttggtcatgattttgaggtactcgagggcatgatga
+5967145/1
B@BFFFFFHHHHHJJJJJHIIJJJJJJJJJJJFGHJJJJJIJJJIJJJIJ
@5967146/1
tagctgttcactttttggtcatgattttgaggtactcgagggcatgatga
+5967146/1
CCCFFFEFHHHHGIJGIJHIGIIIJJJJJFHI?DGIJJIJIJIEEGEGHF
@5967147/1
tagctgttcactttttggtcatgattttgaggtactcgagggcatgatga
+5967147/1
CCCFFFEFHHHHHJJJJJGHIJJJIJJJJJJJEHIJJIJIJJJIJIJJJI
@5967148/1
tagctgttcactttttggtcatgattttgaggtactcgagggcatgatga
+5967148/1
CCCFFFFFHGHHHJJJJJGHIJJJJJJJJJJJFHHIJJJJJIJJIJJJJJ
@4425417/1
cttttttagagatggagtatcggatggacaatttgaacaagttacaag
+4425417/1
CCCFFFFFHHHDHJJEGEGIIIJGIJJBGGIDHIDBG>@GD?DFCDF?
@4425470/1
cttttttagcagctttaccattcgtcttatcgatgcattgaaacgcaaac
+4425470/1
?B?DDFFFHHHHHJJJJJJJJJIJGIJJJJJJIIJIJJJJJIJIIIJJJJ
@850245/1
atcatgtcaagaccccggcgatggttcttcaagagctggcaataaagaaa
+850245/1
CBCFFFDFHH3FHJJJIJJJJJJJDGIIJJJIJJJJJJJJIJJJJJJJJI
@361828/1
aagaagttggccgatttgcagactctcagcttcaacgccaaggacttcaa
+361828/1
CCCFFFFDFHGHHIJJJJJIJJJIJIIJIHIGIJIJHJJIJJIJJIJJJI
@4427372/1
cttttttcgggtttggaaaaatttcaaattgttcaggtaaaatcttgctt
+4427372/1
:?@DAA@DHFDAAEDH9CHIIAGIDFHICGCGIGIGIDGIII4BDGIGB@
@4427373/1
cttttttcgggtttggaaaaatttcaaattgttcaggtaaaatcttgctt
+4427373/1
???DDDDBDDD:CE?E3CEEE8CDBCDI@DADD<BDE9DDEIDDDE>DDE
@4427374/1
cttttttcgggtttggaaaaatttcaaattgttcaggtaaaatcttgctt
+4427374/1
@@@DDDD;:DD2CF;;9CHGI@FF@>GG>FEGIE@BA9BGIIBFFFEDDF
@4427375/1
cttttttcgggtttggaaaaatttcaaattgttcaggtaaaatcttgctt
+4427375/1
CCCFFFFFHHHCFIGGEHIJJFIJIIJJJJFFHHIIJBFHIJJGGIGIIJ
@3903568/1
cttaaactatcctccacctacacaagctcaatacaatccccacattccac
+3903568/1
CCCFFFEFHHHHHJJIGJIDIIEGCBGIIIIGGIDEHIJJJIGEGIJJJJ
@4898112/1
gcgtaaagtgaccaaagcaaagacgcaataagtgatacaagaaaatatac
+4898112/1
BCCDFFFFDFFHHJJIJIJJJIJJJJJJJJJJCGIJIJJGIJJJJJIJJJ
@362797/1
aagaatctgaaaattgtaaatctacacaaaaatgtcaaatcatgtca
+362797/1
CCCFFFFFHHHHHJJJGIJJJJJJJJJJJJJJJIFIIIJJIJJJIJJ
@7470114/1
agatcctgtaacacaaagttctcaacaaccagctcctacatctcaacaac
+7470114/1
CCCFFFFFHHHHHJJJJJIIIIJJJJJJJJJJJJJJJIJFGIJJJJJIJJ
@2324672/1
ccgaaatttaaggaaggccatttaaaatcttcagacaaattcgattttcc
+2324672/1
CCCFFFFFHGGHHIJJJGGIJJJIJJJIJJJIJJJJJIJJJIJIJJJIJJ
@8004491/1
atttgcgacatttgacgtacggttcaagtagctgaagtaaaag
+8004491/1
CCCFFFFDHHHHHIIJGBGGIICGIGIJEHHIIIGIIHGIGHG
@4430060/1
cttttttgttgtgctagtcgcaacagttttgacagaacctatgccacatt
+4430060/1
@CCFFFFFHHHFHIIIIBHIIEDEHGFHGJIGICHEHGDGGIJIJIJJJI
@6453061/1
ttcaaattgttcaggtaaaatcttgcttcatgattgaaaatttgcaaggt
+6453061/1
CCCFFFFFHHHHHJJGIIJJIIJJJJJJJJJJIJIIIJJIJJJIJJJJJH
@4432238/1
gaaaaaaaatgtcaaaattttgcaagttatgtggcattttgacatttatg
+4432238/1
CCCFFFFFHHGHHJJJJJJJJJJIIIIJIIJGIJJIIJJJJGGIIIJIJJ
@6454010/1
ttcaacgccaaggacttcaactttgttcagttcttgcaggagatcgctag
+6454010/1
CCCFFFDFHHHHHJJJJJJJJIJJJJJJJIJIJJIJJJJGIJJIHIJJJG
@851722/1
atcattcaaacattgaagccagatcgataaaaaaatatcgcaatatt
+851722/1
CCCFFFFFHHHHHJIJJJJJJJJJJJIJIJIJJJJJJJGJJIJJJJJ
@3905094/1
cttaaagatcacaggtatgatccaagtgaaatatatgaagatgatttatt
+3905094/1
CCCFFFFFHHHHHJJEHIJJJJJJJJHHIJJJJJJJJJJJJJJJJJJJJJ
@3905155/1
cttaaagatgttattggctattccacaaaccctcaggaacgtaacgttgg
+3905155/1
CCCFFFFFHHHHHJJJJJJJJJJJJJJJJJJJIJJJJEIIIGIIJJFHII
@2327472/1
ccgaagagtatgtctcgaaagacttcgactttttactatttttgtatgca
+2327472/1
CCCFFFFFFHHHGIIIGEHIAECDHGICHIIIIIGHIIIIIIIGHIIGGG
@2328428/1
ccgaaggacaatttttacagttgctgcagcatgaacttactgctatc
+2328428/1
@@CFFFFFGGHGHJJJJJJJIJJJJJJJIJJJJIJJJJIIJJJIJJJ
@2328429/1
ccgaaggacaatttttacagttgctgcagcatgaacttactgctatc
+2328429/1
BCCDFFFFHGHHHJJJJJJJIJIJJJJJJJJJJJJJJJJJJJJJJJJ
@1379785/1
caaagcaaagacgcaataagtgatacaagaaaatatacagactaaagaaa
+1379785/1
CCCFFFFFHHFFHEIJIGIGHHIJJJDGGIIIJJJIIJGFIJJJJJJGIB
@1379796/1
caaagcaaatgggtccacatggagatgtaccacaacaacctaaatc
+1379796/1
;?@DDDDDBHBB?;CCEHCHGEE@9BD@@@GGGI9CDGA?D>D9DA
@365481/1
aagacactaagattaccaagttgggcaaccagcagtcccacaaagtttca
+365481/1
CCCFFDFFHHHGHJJJJJIJJIJJIFHIJGIIIGHFHIJEGHJJI?BGII
@1380010/1
caaagcacctatcgaatcgaatattagtagcaagatccgagatgtggtac
+1380010/1
CCCFFFFFHHHHHJIJJJGFGGIIJJJIIJJJJJJJJJJIJJJJIIIHHI
@3412901/1
ctccgggcgttccgttggtctgattggctt
+3412901/1
CCCFFFFDFDHFHG?FGI@FEEFHHGIGGG
@3412902/1
ctccgggcgttccgttggtctgattggcttgtt
+3412902/1
@CCDDFFFGDFHHJFHGJGCHHEGGIJIJJ@?D
@6454897/1
ttcaactttgttcagttcttgcaggagatcgccagcgaacaatccttcga
+6454897/1
@@CDDFFFHHDHFHFEGGIGHIIIIJIEGIIIJGGIIGIJJJIIIJGIJI
@6454898/1
ttcaactttgttcagttcttgcaggagatcgctagcgaacaatccttcga
+6454898/1
CCCFFFFFHHHHHIJHIJJJIJJJHIJDIIJJJIIJJJJJJJJJJIJJJG
@6456063/1
ttcaagtagctgaagtaaaagtgtgctccattggtttatcctctactgta
+6456063/1
CCCFFFEFHHGHHJIGHIJJJHHEHJJJJJJJJJHIJJJJJJJJJJJJIJ
@6456129/1
ttcaagtcaaaaataatatgtaaattgattttagaaaaaaaaccactaat
+6456129/1
@C@FFFFFHHHHGJJJIJJJIIJIJJJIJJJJIJJIJJJJJJJIJJJJJJ
@6456130/1
ttcaagtcaaaaataatatgtaaattgattttagaaaaaaaccactaatt
+6456130/1
CCCFFFDFHHHHHJJJJJJJGHJJJJJIJJJJJJJJJJJJJJJJJJJJJJ
@368076/1
aagacgcaaggtggaatgtagaatacagaagtattgtacagtatatagga
+368076/1
CCCFFFFFHHHAFHIJJJHIIJJJJJJJJJJFHJJJGIJIJHHJJJJJJJ
@4433136/1
gaaaaaaatgtcaaaattttgcaaattatgtggcattttgacatttatgt
+4433136/1
@BCFFFFFHHHHHJJJJJJJJJJJEIJJJJJJJIIJJJIGIIIIJJJJJI
@4433137/1
gaaaaaaatgtcaaaattttgcaaattatgtggcattttgacatttatgt
+4433137/1
CCCFFFFFHHHHHJJJJJJJJIJJJJJJJJIJJJJJIJJJJJJJJJIJJH
@4433138/1
gaaaaaaatgtcaaaattttgcaggttatgtggcattttgacatttatgt
+4433138/1
CCCFFFFFHHHHHJJJJJJJJJIJJHIIJJJJJJJJJJJJJJJJJJJJJI
@368938/1
aagactggaaggtggacttcaaataacggaacatgggttcgacttgatct
+368938/1
CCCFFFFFHHHH<EHEGIJJJJJIJJIJJJJJJJJJJGIIJJJJJIIJJI
@369247/1
aagacttcgactttttactatttttgtatgcacaaaattcgttctacata
+369247/1
CCCFFFFFHHHHHJJJJJJJJJJJJJHJJJJJJJJJJJJIJHIIJJIIII
@8006726/1
atttgctttggtggggaactttgttgttgacgttcatttcgacccgtttg
+8006726/1
CCCFFFFFHHHHHJIJGIJJJJIHIJHGGIIJGGHIIIJIGGIJJJHIJJ
@7476721/1
agatggcattcatgcagaaccgattaagaaaggggcagacaacttcatgt
+7476721/1
@@@D??2=C>FF<GFBFBE@EFAFEFBEFFBFB<GGFGDFEFF@F@<@>F
@7476722/1
agatggcattcatgcagaaccgattaagaaaggggcagacaacttcatgt
+7476722/1
CCCFFFFFHHHHHJJIJIJJJJGHIIJJJJIJIJJJJJJJJJJJJJJJJG
@7476891/1
agatggtaactgttcaaattcctcttcctcacgaggacactctaataata
+7476891/1
@CCFFFEDHHHGHIJJJJJJIJJJJJJJJJJJIJJJJJJJJJJJJJJJJJ
@4435787/1
gaaaaaagtttatttatcatacacaggtaaacagttgtacagtagaggat
+4435787/1
CCCFFFFFFHHGHJJJJIJJJJJJJJJEGHHJJJIJIIHJJJIIJJJIII
@4435788/1
gaaaaaagtttatttatcatacacaggtaaacagttgtacagtagaggat
+4435788/1
CCCFFFFFFHHGHJJJJJJJJJJJIJJGHIIJJJJJJIIJJJIIIIJJII
@2877640/1
cggaatttcaaaacatgacaagcgatggtgaactgcctttcgtgtggtag
+2877640/1
@C@FFFFFFBBHDGEDG@EIIHGEGIIIGGGIGIEGGIIIIEIGGCGHGH
@2877641/1
cggaatttcaaaacatgacaagcgatggtgaactgcctttcgtgtggtag
+2877641/1
CCCFFFFFGHHHHJJJIGHGIGGIIIIIDHHJJJJJJIJJJJIIDHIBGE
@2877644/1
cggaatttcaacacatgacaagcgatggtgaactgcctttcgtgtggtag
+2877644/1
@@@FDDFFFHGHFJIJGIGIIGCHIGGGEGGIGIGHFHIEHIFHGGGCGI
@2877645/1
cggaatttcaacacatgacaagcgatggtgaactgcctttcgtgtggtag
+2877645/1
CC@FFFFFHHHHGJJJJJJJJJJJJJJJGIJJJIJJJJJJJIIJJJIDFF
@2877646/1
cggaatttcaacacatgacaagcgatggtgaactgcctttcgtgtggtag
+2877646/1
CCCFFFFFHDHGFBEEFHEFFDFGHIJJFGGIJJJIHHJIJIFIBHI>FG
@2877647/1
cggaatttcaacacatgacaagcgatggtgaactgcctttcgtgtggtag
+2877647/1
CCCFFFFFHHHDHGIIGGHHIBBGIIIICCGIHICIIIIIIGG?DCHDFH
@4435992/1
gaaaaaatacaggaagaatgaaaaagtgtttttgtaactttcaaaatttg
+4435992/1
CCCFFFFFHHHHHJJJJJJJJJJJJJGGGIIJJJJJJGIJJJJJJJJJJJ
@3908603/1
cttaaataaagtgtactttattgaaaaattagtaaaacataatggttttc
+3908603/1
CCCFFFFFHHHFHJJJJJJJJJJJJJJJJJJJGHIJJJJJJJJJJDGIIJ
@2877958/1
cggaatttttcagcgttttgtggaactgtgaaactttgtgggactgctgg
+2877958/1
@@@BDDDDFFB?C@CAFFG;AAF9FEF>?FEFIDEFF>??FFDGFBFE>B
@857365/1
atccaatcctataattatccatttcctgtaattctggtttctctatagtt
+857365/1
@CCDFFFFHHGGHIGIIIFHGIJIGIJJHIIIJIIIJFHIIJJJJJIIIJ
@857366/1
atccaatcctataattatccatttcctgtaattctggtttctctatagtt
+857366/1
CCCFFFFFHHGHHJJJJJJJJIJJJIIIHJIJJJJJIHIIJJJJIIIIIJ
@857367/1
atccaatcctataattatccatttcctgtaattctggtttgtctatagtt
+857367/1
CCCFFFFFHHHHHJJJJJJJIIJJJJJJJJJJJJIJIHIIJIJJJJJJII
@2330828/1
ccgaataccgattctcagccgagctgcccagtttagtggccaactcttcg
+2330828/1
CCCFFFFFHHHHHJJJJJJJJJJJJJJJJJJIJJJIGIJJJJJJJJJJJI
@7014906/1
aaactgggcagctcggctgagaatcggtattcgggactgaaagacactaa
+7014906/1
CCCFFFFFGHHHHJJJIJJJIIJJJJJFHIJIJJIHIIJIJJJJJJJJJF
@5972803/1
taggtatttgtggtatctgtcgatgttgccagaacgtaagatatcctaaa
+5972803/1
B@CFBDFFHHFHHFHIJJJJJIEIJJJIJIGIJJGGFHGIJJIJGJIIGH
@7015488/1
aaactgttaaaaaacctgctgaatgtgcgccaattgagttttcgagcatt
+7015488/1
CCCFFFFFHHHHHJJJIJJGIIJJHFHHJJJJIIIIIJHIJJIIIJJIJJ
@4902410/1
gcgtgttccttaacaacgatctggtggccacttgaaccgga
+4902410/1
B@CFFDFFHHHHHJJJIIHIJHJJHHIIJIJJJJJJJJJIH
@4902630/1
gcgttaccagcgcttgaggaagtaacggcagc
+4902630/1
CCCFFFFFHHHHHIJGFHIGHIBHIGIJIJIG
@7477899/1
agattaccaagttgggcaaccagcagtcccacaaagtttcacagttccac
+7477899/1
@CCFDDDDFFHHFIIIGGGGG7EEEHDGBFHIJJHGBFHIGICIHGGIJJ
@4903254/1
gcgttccgttggtctgattggcttgtt
+4903254/1
CCCFFFFFFHGHFGECGIIIJIJJ:<E
@6457783/1
ttcaatgtttgaatgatgattatataacgagtagatagctttagaggtaa
+6457783/1
CCCFFFFFHHHHHJJIJJJIJIJJJJJIJJJFGIJIJJJJJJJJJJJFGI
@1383635/1
caaagcttctataactggtatagctttaggaaacggtttatgagcaacat
+1383635/1
CCCFFFFFHHGHHJJJIJFIJIJIJJJJJJJJIJIJHHIJJBHIIJJIJJ
@4904252/1
gcgtttctttagtctgtatattttcttgtatcacttattgcgtctttgct
+4904252/1
BCCDFFFFHHFHFHIJGGIIJJJJIJJJHIIJJJJJGJJIJJJJJJJGIJ
@4904629/1
gcgttttgtggaactgtgaaactttgtgggactgctggttgcccaacttg
+4904629/1
@CCDDFFDDDHDHHGGCFEHIGGHIICFHJEIICHGIIBFHGHHDHGDHI
@369567/1
aagactttgactttttactatttttgtatgcacaaaattcgttctacata
+369567/1
@@@DDFFFGHHHHJIJJJJJJJFIJIHIIJIJJJJJIJIIIIJIJJFGGI
@370078/1
aagagaagaaagctatacagtagtcaaatttgtatccattatcacttttt
+370078/1
CCCFFFFFHHHHHJJIJJJJGIIJIJJJIJIJHIJJJJJJJJJIJJJJJJ
@370151/1
aagagaaggatagcaactaattttacaagctatactttgcatagaattag
+370151/1
@@CFDDEFD>FFFIBHIIGIIIIIIIIIIBHIIIIIIGIIGIGEEDHIGI
@370319/1
aagagaatggcggctcacaagatgtggcaatccttgcaggatttacccg
+370319/1
@@@DDDDDFFFFFD1?9CDF3?<B?BG?;FBFG<B<BFFI?FFF@;FFE
@370320/1
aagagaatggcggctcacaagatgtggcaatccttgcaggatttacccgt
+370320/1
@@@DDDDDHHHHHBDFDEBG8?9BBFH;FHAGI>GCGIIIIEII@EHIB4
@8010576/1
atttggtaccatctggaagtgtcagtcgttgtaattgctttttttgtttt
+8010576/1
CCCFFFDDHGHHGIIJJJICFFHIIIJJIIIEFIIJJIJJJJIJJJIIGJ
@4905581/1
gctaaacgttaaattttaaaagcctcttaaatttaactgaaatatagaat
+4905581/1
CCCFFFFFHHHGHJJIJIIIJFHGHHIIJEGIJJJJIGGIJIJJIJJIIG
@4905582/1
gctaaacgttaaattttaaaagcctcttaaatttaactgaaatatagaat
+4905582/1
CCCFFFFFHHHHHJJJJJJJJHIJJJJJJIIJJJJJJJJJIJJIIJJIJI
@2332462/1
ccgaatgtgaggaaatagaagatgtagaagttcccaaagccttagg
+2332462/1
CCCFFFFDHHHHGJJJIJJJJIJJIJJJIJJJJJJJJJJJJJJJJJ
@2332519/1
ccgaatgtttggcgtctttcttcgatcttccggttccggtggccacc
+2332519/1
@CCFFFFEGHFHFHFHGHH@AHBGBHGGIGIDG?GGIFI@FEBFGHI
@2332520/1
ccgaatgtttggcgtctttcttcgatcttccggttccggtggccacc
+2332520/1
B@@DDFFFHGHHHJGIJJJJJJIJHIIJIJJJIHIIJJIIIIJJJJJ
@2332521/1
ccgaatgtttggcgtctttcttcgatcttccggttccggtggccacc
+2332521/1
CCCFFFFDHHHHHJFHIJJIJJJJHIJJJIJJIIIJJIIFGHIIIJJ
@2332522/1
ccgaatgtttggcgtctttcttcgatcttccggttccggtggccacc
+2332522/1
CCCFFFFFHHGGHIIHGHICHIBF=GDFHGIGIEEFGEE@FHFHIII
@374146/1
aagagggactaccacacgaaaggcagttcaccatcgcttgtcatgtgttg
+374146/1
@CCFFFFFHFHHHEHIIIDHIIGIIIHCGHGHIIIIHGGGHFGGHIIIGH
@859852/1
atccactttgccagtggccgtctgcta
+859852/1
@@@;BBAD>D<<BEAFHHE><@FACB1
@7018162/1
aaactttgtgggactgctggttgcccaacttggtaatcttagtgtctttc
+7018162/1
B@CFFFFFHHGHHJJJIIGIIJJIJJJJJJJJJHIIJJJIJJIHHIIJJJ
@7018470/1
aaacttttcggggtgcaatcttcttttccggaaaatgctcgaaaactcaa
+7018470/1
@@@DFDFFHHHHH1CGHGIIIIIIIIIIIIEH0DFGHGGGIIIIGIGIIG
@7018840/1
aaactttttcattcttcctgtattttttcgtcccaagattactgctccat
+7018840/1
CCCFFFFFHHHHHJJJJJJJIJJJJJJJJJJJJJJJJJJJJJJJJJJJJJ
@7018947/1
aaacttttttcgggtttggaaaaatttcaaattgttcaggtaaaatcttg
+7018947/1
@@@DDDDDHHHHHE;EG@A?EHIGGHICCHGEH4:B4?BE9?DGH9?FHB
@7018948/1
aaacttttttcgggtttggaaaaatttcaaattgttcaggtaaaatcttg
+7018948/1
@@@DDDDDHHHHHIAFHBF?GHIIDHIEHIIIIGGIIIIIHGIIIGGIIG
@7018949/1
aaacttttttcgggtttggaagaaatttcaaattgttcaggtaaaatctt
+7018949/1
@@@ADFFFHDDFHI<EGGIEGHIEGGGJGIGCHIIHHEAFHEGEGIIJGE
@7018950/1
aaacttttttcggtttggaaaaaaatttcaaattgttcaggtaaaatctt
+7018950/1
CCCFFFFFHHHHHIIJJIGJJJJJJJJJJIIIJJGIJJJJJIJJHIJJJJ
@5415145/1
gtcgaacccatgttccgttatttgaagtccaccttccagtctttgcagct
+5415145/1
CCCFFFFFHGHGHIIJIFHGEHJCHIIGJIIIJJGDHBFHIGIGEHGGHG
@7019037/1
aaagaaaaaaatgtcaaaattttgcaagttatgtggcattttgacattta
+7019037/1
C@@FFFFFHHHHHHIHIIIJJJJJJIJJGIJJJIIIIIIJIJJIIJJJJI
@7483893/1
agcaactaattttacaagctatactttgcatagaattagtggtttttttc
+7483893/1
CCCFFFFFDHHHHJJJJJJIFIIIIIJHIIIJIHCHDGE9?DFFHJGIJ>
@6464521/1
ttcacttatgaatgtggcataggttctgtcaaaactgttgcgactagcac
+6464521/1
CCCFFFFFHHHHHJGIJJJJIJJFHJJJJJJJJJJJJIJIJJJJJJJJJJ
@3422608/1
ctcctatatggtcagaggacaaaactaatgatggtaaatttatttgtcat
+3422608/1
@C@FFFFDHHGCFHGBGGFHIIGHH>HH@DDCHGFGEIGFHGHHIJDGFI
@5415374/1
gtcgaacgttcttctgggcttttcctgcttttttagcagctttaccattc
+5415374/1
?@@DDDDA2AADCB>EBA;?<C9CH4CCEFBBFDE;F<?89?FBB?DF?<
@5415375/1
gtcgaacgttcttctgggcttttcctgcttttttagcagctttaccattc
+5415375/1
@@@DDD?A<DDBH@<CDH;BFHIGHD>DAGHIII@DGHIIIIIGIIFGHB
@5415376/1
gtcgaacgttcttctgggcttttcctgcttttttagcagctttaccattc
+5415376/1
CCCFFFDFHHHHHJJJJJJIJJJJJJJJJJJJJJJJJJJIJJJJIJJJJJ
@6465413/1
ttcactttttggtcatgattttgaggtactcgagggcatgatgagcagcc
+6465413/1
CCCFFFFFHHHGBGHIJIJJJJJIJJDHHJIJGJJJIJIJJJJJJJJJII
@7485727/1
agcaattccctatgaagcttgaagtaaaacacgaagaaagtaaagttaca
+7485727/1
@@@DDDDDHDHHHEEHIFEEDHI@:AFEHGEGBGHGEHEA:?FHHHIGDB
@5416574/1
gtcgaagtgttgttgttgggtgactccagaagatgatggtatataagatg
+5416574/1
B@BF?DDDFFFHHJJIHIIJDGGIIIJJJJJJGGGGIHIGGHIIJJJJJI
@8014162/1
atttgtatccattatcactttttgttgccgtgtgcccttgagaaatttgc
+8014162/1
CCCFFDFFHHHHHJJJIJJJJJJJJJJJJJJJIIIIJHIIIJJJJIJIJI
@2335266/1
ccgacagagaggttatccttgggggaagaagccaaattgctctactctca
+2335266/1
CCCFFFFFHGHHFGIIGIJJJIJJJIIIJIJJJJJGJJIIJIIFIJJJJJ
@3914120/1
cttaaatttaaccgaaatatagaatacaccccttaatcagctacaacagt
+3914120/1
@@@DDDDDH>F<DC:FHBACD:CHBHCFFHIICHCHEGC>DGEHEHFDB9
@3914121/1
cttaaatttaaccgaaatatagaatacaccccttaatcagctacaacagt
+3914121/1
@CCDFFFFHFHDFECGIHEHG@FHIIJIJJJJGIGGGGIIIJJJIJJGID
@3914122/1
cttaaatttaaccgaaatatagaatacaccccttaatcagctacaacagt
+3914122/1
C@@DFFDFFFHDHA:EHEGHGCHHECHGHIIIACFHFGFEFCAGIGGG@?
@3914123/1
cttaaatttaaccgaaatatagaatacaccccttaatcagctacaacagt
+3914123/1
CCCFFFFFHFFDHJFGJJJIJGIGHIEIJIGJIGHEDEIJJCHJGHGGJF
@3914124/1
cttaaatttaaccgaaatatagaatacaccccttaatcagctacaacagt
+3914124/1
CCCFFFFFHGGHHJIIJIJIJIIJJJJJJJJJJJJJJJJJJJJJJJJJJD
@3914125/1
cttaaatttaaccgaaatatagaatacaccccttaatcagctacaacagt
+3914125/1
CCCFFFFFHGHHHJGIJGGGHGGJJJJJJJJJJJJJJJJJJJJJJJJJJD
@3914126/1
cttaaatttaaccgaaatatagaatacaccccttaatcagctacaacagt
+3914126/1
CCCFFFFFHHGHHJJJJJJJJJJIJJJJJJJJJJJIIJJJIJJJJJJIID
@3914127/1
cttaaatttaaccgaaatatagaatacaccccttaatcagctacaacagt
+3914127/1
CCCFFFFFHHHHHJJJJJJJJJJJJIJJJJJJJJJJJJJFIJJJJJJJJF
@3914128/1
cttaaatttaaccgaaatatagaatacaccccttaatcagctacaacagt
+3914128/1
CCCFFFFFHHHHHJJJJJJJJJJJJJJJJJJJJJJIIJJJJJJJJJJJJG
@3914140/1
cttaaatttaactgaaatatagaacacaccccttaatcagctacaacagt
+3914140/1
11:BDDFFHHFFHIIIIIIGGGII@GGIIIIEIBGGGHIIGIIIIIIGEG
@3914141/1
cttaaatttaactgaaatatagaatacaccccttaatcagctacaacagt
+3914141/1
BBCFFFFFHHHHHJJJJJJJIJJJJJJJJJJJJJJJJJJJJJJJJJJJJF
@3914142/1
cttaaatttaactgaaatatagaatacaccccttaatcagctacaacagt
+3914142/1
CCCFFFDFHHHHHIHGIBCHHIIHHJJJJJJJJJJIIJJJIJJJJJIJIF
@3914143/1
cttaaatttaactgaaatatagaatacaccccttaatcagctacaacagt
+3914143/1
CCCFFFFFHGHHFIGHJJGIGIGJGJJJJJJJIJJIJJJJJJJJJJJJJ?
@3914144/1
cttaaatttaactgaaatatagaatacaccccttaatcagctacaacagt
+3914144/1
CCCFFFFFHHHHHJIJJJIJJIJJIJJJJJJJIIJIIJJIIJJJJJJJJ?
@3914145/1
cttaaatttaactgaaatatagaatacaccccttaatcagctacaacagt
+3914145/1
CCCFFFFFHHHHHJJJJJJJIJIJJJJJJJJJJJJJJJJJJJJJJJJJJF
@1387639/1
caaaggtaaaatcgttctagacatactttatgctcttgacatttcgttaa
+1387639/1
@@@DDBA?CFBFDDHECEBAACAA?<FBAFE?<????BCGBHI@?B?BD?
@1387640/1
caaaggtaaaatcgttctagacatactttatgctcttgacatttcgttaa
+1387640/1
CCCFFFDDHHHHHJHJJJJIIJJJJJJJJJJJJJJJJJIJIJJJJJJJIJ
@1387641/1
caaaggtaaaatcgttctagacatactttatgctcttgacatttcgttaa
+1387641/1
CCCFFFFFHHHHHIJJJJJJIJJJJJJJJJJJJJJJJJGJJJJIJJIJJJ
@2336052/1
ccgacatcaacagtagttccggctggaatgtttccgcttttgccactttg
+2336052/1
CCCFFFFFGHHHDEFHHHIIGEGEHI;GDAGIGGGB:?GHH<@DCDFDF<
@8015606/1
atttgtggtatctgtcgatgttgccagaacgtaagatatcctaaactcac
+8015606/1
CCCFFDEFDDFHGIJJJIGGJJGJJJJJJJJIJJIIJJJJJJJIGIIIIG
@8015677/1
atttgtgtaattgaagttcgtattatttcctcgaaatcaataatgcaatg
+8015677/1
CCCFFEFEHHHHHIIJHJJJIIJJJJJJJJJJJJJIIJJJJIJJJJIHHJ
@7020612/1
aaagaaacgctcgtggggagcgatgacgaataaagtatgtgttcaccaag
+7020612/1
CCCFFFFFHHHHHEHIJJGHGJHHIIIFGGGIIJJAFGIFCFHIIFIJHF
@7020613/1
aaagaaacgctcgtggggagcgatgacgaataaagtatgtgttcaccaag
+7020613/1
CCCFFFFFHHHHHGHJJJEHIJHIIHHIHHIJJJJIIJJGGHIIJJJJHH
@1899455/1
caggggatcatgaagctcgcttttcaaattctcgtgacttttctcccctg
+1899455/1
CCCFFFFFHHHHHJJJJJIIIJJJJJJJJJJJJIJJIJJJJJGIIIJJG@
@4446449/1
gaaaaaggtgggaaatgttgactgttgtagctgattaaggggtgtattct
+4446449/1
@@@DDEDDAFFFDGHHIHHIGIIJJIJGDGIIJDGGIIJIIIHHIJJJJJ
@4446450/1
gaaaaaggtgggaaatgttgactgttgtagctgattaaggggtgtattct
+4446450/1
C@@FFFFFAFHHHJJGGHHIIJIJHIIEGGIIJHIIIIGHIJIIIJFCGG
@4446451/1
gaaaaaggtgggaaatgttgactgttgtagctgattaaggggtgtattct
+4446451/1
C@CFFFFDFHHGFIIGGGGHHGGGIIJGIGHGGHGGIHIGGGB@DHIIHG
@7486075/1
agcaatttggcttcttcccccaaggataacctctctgtcggt
+7486075/1
@@@FFFFFCFHHHGEHGGHGGDHGGIIIIEG<DHIIIFGHI?
@376688/1
aagatatcctaaactcacttttttccgaaaaaatatcgcaatagctcaaa
+376688/1
CCCFFFFFHHHHHJJJJJJJJJJJJJJGIJJJJJJJIJJJJJJJJJJIIJ
@376689/1
aagatatcctaaactcacttttttccgaaaaaatatcgcaatagctcaaa
+376689/1
CCCFFFFFHHHHHJJJJJJJJJJJJJJJJJJJJJJJIJJIJJJJJIJIJI
@376692/1
aagatatcctcagatgccgacactatgggtcggatcttcagct
+376692/1
CCCFFFFFHGHFHJHIJJJJJJJJJJJJIGHIGGGGIIGIJJC
@377300/1
aagatatttaatgaacccgtaattttccttggcgctgacgtgacccaccc
+377300/1
CCCFFFFFHHHHHJIJJJJGIIJJJJIIJJJJIIIEHFHIJJJJJIGHGH
@1390199/1
[truncated: 630,604 more chars]
