# Supplementary material for: Identification and comparison of key RNA interference machinery from western corn rootworm, fall armyworm, and southern green stink bug
Source: PLoS One. 2018 Sep 5;13(9):e0203160. doi: 10.1371/journal.pone.0203160 (PMC6124762; doi:10.1371/journal.pone.0203160)
Supplement: S2 File — (TGZ) [file pone.0203160.s012.tgz › data/fastq/wcrw/12_Unmated-female_UF_Rep4_aligned.fq]

@7759820/1
ctctaaagctatctactcgttatataatcatcattcaaacattgaagcca
+7759820/1
CCCFFFFFHHHHHJJJJJJFGIJIJIIIJJJIJIJJJJJJGJIGIJGJJG
@6725638/1
catcaatattatctatcgatactgaatgtaattttttatatagtgccccg
+6725638/1
CCCFFFDFHHDFHDFFHGHGEEHIFHIGEHHH><FGEGIJGIGBAEHCD@
@7760515/1
ctctaacgtctttatagaatgtcaatgttattctaaaaagaagactgcta
+7760515/1
=@@4=DDDFHHHHIJIIIJJJIJJJJJHIIJIJJIJJJJIIIJIIIJJJI
@7760516/1
ctctaacgtctttatagaatgtcaatgttattctaaaaagaagactgcta
+7760516/1
?@@;BDEDFCFHHAGHGGHGIHHGHIIBHHIIIIIIIIEHHGIIIIGGIH
@7760517/1
ctctaacgtctttatagaatgtcaatgttattctaaaaagaagactgcta
+7760517/1
B@?BDFFFHHHHHJJIGIJIJIJJJJJIGJJJIJIJJJIJJJJJJJJIIJ
@6211093/1
caaaatcatgaccaaaaagtgaacagctatcgatacacagtcatagatcc
+6211093/1
CC@DFFFFHGHHHJIIJJICHIJJJIIJJJJJEIIIGIJJHGJJJIJJIG
@2081801/1
ccttaatcagctacaacagtcaacatttcccacctttttcactcaaccat
+2081801/1
=B?4=BDFFHGGHIEIJIIHHIJJJJJJJJJJJJIJJJJJJJJJJJJJJJ
@2081802/1
ccttaatcagctacaacagtcaacatttcccacctttttcactcaaccat
+2081802/1
?@=ADDDEHHFHFJJJJJIJGIJJJJJJJJIJIGHJJIIJIHIGIGIIIH
@2081803/1
ccttaatcagctacaacagtcaacatttcccacctttttcactcaaccat
+2081803/1
?BB4ADEFHHHHHJJJJJJHHJJJJJIJJJJJJJJJJJJJJIJJIIJJJI
@2081804/1
ccttaatcagctacaacagtcaacatttcccacctttttcactcaaccat
+2081804/1
CCCFFFFFHHHHHJIJJIHEHIJIIIJIJJJGJIJIJJIIJJJJIJJJJI
@7763452/1
ctctactgtacaactgtttacctgtgtatgataaataaacttttttcggg
+7763452/1
@@CBDDDDFFHFHIHJGIJIIECGIICHEGGHIJIJIGEEEHB<DBFHGG
@7763453/1
ctctactgtacaactgtttacctgtgtatgataaataaacttttttcggg
+7763453/1
@CCFFEFFHDHDHIICC:<EAF@EHDG@EHG@>HHHEIFHG@EHHGHE:0
@6729264/1
catcattcaaacattgaagccagatcgataaaaaaatatcgcaatattag
+6729264/1
BC?DDDFFHHHHGJJJIJIJIJJIGJJJJJJJJJIIJJJGIIJIJIGGHH
@5704794/1
agctttaatgcattgtatgcagcatcatgtttactaatctgctttgagca
+5704794/1
CCCFFFFFHHHHHJJGIJJGJJJJJIJIJJJJIJIJJJJJIJJJJJIJJJ
@7247292/1
cgatgacaaagtgatgggcaatcccattggctggctccaagagatgtgca
+7247292/1
BB<DFFFFHGHDHIIJJJJHJJJIJIJIGGIJJJICHHDHIGIJCG<FBH
@6217779/1
caaaattcgttctacatatgaaacatgtcagttatatattcacctttata
+6217779/1
@@@DD:DBDAFHHIEBDGIGEHDHGHGA@HHFHEFHFGIFHEGIIGHEHG
@6217780/1
caaaattcgttctacatatgaaacatgtcagttatatattcacctttata
+6217780/1
CC@DFFFFHHHHHJJJJJJJJJJJJJJIIJJJJJJJJJJJJJJJJJJJJJ
@4678497/1
tggtcaatgttttttcttcgatgtccacgtaggttacctcgaaggattgt
+4678497/1
@C@FFFFFHFHHHJJJIJHIIJIJJJGJIGHHIHGJIGGIJGIIGGGIGE
@3638895/1
ggaacatcctggtccaagtcctaacgtgttattacaagctttgacaatgt
+3638895/1
BC<DFFFFHHHHFHIJIJIIIJJJJJGIHGIIIJJJJJJIGIJJJJJIJG
@2084363/1
ccttcagccaatttttctggtttgccgaattttgctgtttctggttcgag
+2084363/1
111=42==CFFFHEHHHFGE?:CEHGGHGHHGIHGIGGHGIABD?BCAA?
@2606578/1
ctcctccaattactgcatcttatataccatcatcttctggagtcacccaa
+2606578/1
?1?DDFFFDBHHFIB@GEHCHEHIIIGIIGECEBFHIGGIEHGEHIGIII
@8381/1
aaaaaaatgtcaaaattttgcaaattatgtggcattttgacatttatgtg
+8381/1
@@@DDFFDFFFDFEBFGHAACHHGIEBFBCF3DFGGEGGHIIGA9?FC?F
@532214/1
acggcatttatgatccaaaagaaattcccatgagggaatttaaggcatct
+532214/1
CCCFFFFFHHHHHJJJJJJIJJJJJJIJJJJJIJJJJIJJIIJIJIJIII
@6220341/1
caaaatttgacataatttgtggacataaaggaaagaaaaaaatgtcaaaa
+6220341/1
B<BDFFFFHFHHHJJJJJJGHIHIIJJJGHHIIEEHIJJJJEGGFGGIJG
@534306/1
acgtaagatatcctaaactcacttttttccgaaaaaatatcgcaatagct
+534306/1
@@@DDFFFFHDDDGIGHHIHIHII@FHHEGGAGIEG@FHIGGA@;;C@CG
@1572295/1
cagcaggttttttaacagtttgaaaaccttgataaatggaacgaaattaa
+1572295/1
CCCFFFFBFHHHHIJJJJHHHIIIJJJJJJJFIJJJJGHIJJJJJIIHJI
@1572651/1
cagcagtctgctcctcctcaacaacaacaacccacttggggcagacaaac
+1572651/1
CC@FFFEFHHHGHJJIJIJJJJJJJJJJJIJJJJJJJJIJJJIJJGIGIJ
@4163351/1
gttgtacccaaacttttcggggtgcaatcttcttttccggaaaatgctcg
+4163351/1
@@CFDFFFGGHGHJJJJIIIDH?FDCHHEGHIIIIJGGCH:FHIBGCGHI
@4163352/1
gttgtacccaaacttttcggggtgcaatcttcttttccggaaaatgctcg
+4163352/1
@@CFFFFFHFHHHIJJJIGIIJ8CB>B<DFGDDGHIBHDH<BFICEHIHH
@4163436/1
gttgtactaatttgtgtaattgaagttcgtattatttcctcgaaatcaat
+4163436/1
=1=B=BDDDHHHHIIH?EH4CHHIHHHI?EFHCGEHHGHFGHGHHHHGHE
@11721/1
aaaaaacattgaccaatcgccaccaatgcttggtgcagctatccactttg
+11721/1
CCCFFFFFHHHHHJJJJJFGIJJJJJJJJJJJJIJJJIJJJJJJJJJJJI
@7253561/1
cgattggtcaatgttttttcttcgatgtccacgtaggttacctcgaagga
+7253561/1
??1ADBD?C?DFHBHIIIIAHIDF?E4?FHCH=?DBGGHGGIIIGGEBF=
@3129900/1
cttttccggaaaatgctcgaaaactcaattggcgcacattcagcaggttt
+3129900/1
B@BDDFFFHHHHGJJJJJJJJIIJJIIJJJJJIHFHIJJIIIIIJJICGH
@4683359/1
tggtgtcatcattactgcaatcatctatactctcaggg
+4683359/1
?@7D?=BDBA<CF<A<E4<E@@AEFI>??<CF<E9CGE
@6227167/1
caaacattgaagccagatcgataaaaaaatat
+6227167/1
@@@BDDBD:CFFFFI:::A;G?CFHIFD@;B<
@4684691/1
tggttgcccaacttggtaatcttagtgtctttcagtcccgaataccgatt
+4684691/1
?@14BDDFHHGGHJIJFHJIJJJJJHHHHIJJJJJIJJJJIJJJJJJJJJ
@3652158/1
ggaaggtttaggtatttgtggtatctgtcgatgttgccagaacgta
+3652158/1
B@@DFFDDFHFH<CGIGI<FHCFHGGIIHIIGIHIGIIJJJIJJFH
@2617272/1
ctcgaaatcaataatgcaatgtgtttaaatttttgtcgagtcaaaagcga
+2617272/1
@@14ADDDFFFFFIIIIEIIIFHIIIIIIIIIIIFGIIFIIIIIIIIIII
@5197360/1
aaaatataataaaaatttatagttttttgcatttttattcggcttattgt
+5197360/1
CCCFFFFFHGHHHJJJJJIJJJHJIJJJJJJIJJJJJIIJFHHIIJIJJG
@7773150/1
ctctgcaaagtaaagcggctgtaaatcaaccaaactatgccattttatcg
+7773150/1
@@<DDDDDFHDFFGIIIIIAG;EGHGGGIIIIIIIGIHGIIIFHIIEGHG
@6739979/1
catgaagcaagattttacctgaacaatttgaaattttttccaaacccgaa
+6739979/1
:@1=ADEFHHHHHJJJJJJJJIJJJGIJJJJIGIJJJJIJIIIIIJJIII
@2095376/1
cgaaaactcaattggcgcacattcagcaggttttttaa
+2095376/1
?@7=DD??BFFDF<F9D::E<2C?<4?BFF?FFGII?F
@2095377/1
cgaaaactcaattggcgcacattcagcaggttttttaacagtttg
+2095377/1
??<DDD32ADDAD>E;E?:E:EECB<<C@D1:BDIIDECD>BBD4
@2095378/1
cgaaaactcaattggcgcacattcagcaggttttttaacagtttgaaaac
+2095378/1
@<<BDFADFHFFHGHBAFEGHIIIIJIIII?GHIIJIIIIIDHHGCHIIJ
@2095379/1
cgaaaactcaattggcgcacattcagcaggttttttaacagtttgaaaac
+2095379/1
CC@FFFBDFDHAH>H>D@:FEHIGGGECGI:DGIIIEIBBDDHHAGHIII
@5718360/1
aggcagttcaccatcgcttgtcatgtgttgaaattccgcgaaattggcac
+5718360/1
?B@1DDFFHHHHHJJJIIJIIJJJJGIJJJIFJJJIJJIIHGIJJJJIGI
@16455/1
aaaaaagatggcgaaacaattagcagcaagagaaatgctggaaaagttaa
+16455/1
??7BBD82AD>BDE<<8C;?D<<1?CDDCDD??@DEEADE?C@38=@=@C
@16456/1
aaaaaagatggcgaaacaattagcagcaagagaaatgctggaaaagttaa
+16456/1
@@@DDDD?>FDBF8CF>DHBGFHIIGGIIIE@B?DBBFAHIDHHCGFHII
@16720/1
aaaaaagcaggaaaagcccagaagaacgttcgactttcacttcattctat
+16720/1
@;=:BDDDFFFFFIIIIIIIIIIIIIIIFIIIIIIIIIIIIIIIIIIIII
@17200/1
aaaaaaggaaaactaaaggatttctcaacttgtttccgtgagttgctgaa
+17200/1
@CC?DFFFHGHHHIJJJJJJJJJJJIJJFGIIHJJJIFGHIGDGIJIBDD
@2623979/1
ctcgacaaaaatttaaacacattgcattattgatttcgaggaaataatac
+2623979/1
CCCFFFFFHHHHHJIJJJJJJJJJIIJJJJGIIJJJJIIJJIJJJJIJIJ
@19239/1
aaaaaagtttatttatcatacacaggtaaacagttgtacag
+19239/1
@@@D?DDAFFHF4AAE:CHGDHIED<AFCGDDHIIIDDHII
@19240/1
aaaaaagtttatttatcatacacaggtaaacagttgtacagtagaggata
+19240/1
@@?DD@@2<CCCCECG?AHFDEFBB8FFH?FH>:??GCF9?GD@DHHIII
@3656591/1
ggaatatggagaggtgacaaattcttccaagcggtcacgattaacaaatg
+3656591/1
@C@;DDFFHGHFHJCFHIJJIGIIIJIJEIGEEBDDHGIGCHHDGGIIJI
@3138788/1
gaaaaaaacaagagaacttggcagctttggaaacaaaagtaacagaaaaa
+3138788/1
@CCFFFFFHHHHHJJJJJJJIJJJJJIJJJJJJJIJJJJFHIHIJJJIJJ
@6235553/1
caaacttctactacttcaactggtagctcccacagttggatgagataagt
+6235553/1
@@CFDFDFFAFDHIGHHGIIIJIHIGIIIGGHGHGEGGHIIGDDEGHII?
@3143121/1
gaaaaaatttcaaattgttcaggtaaaatcttgcttcatgattgaaaatt
+3143121/1
@@??BDFBHFHHHIIIIGGHGGHHHIIIEHIGEGIIIIIFBHIIIIIGHE
@2628593/1
ctcgagtacctcaaaatcatgaccaaaaagtgaacagctatcgatacaca
+2628593/1
@@CFDDBDBDHHGIEIEGIGIJJIGIEEGGFAGHHIDIIGJJIEGIHGIJ
@7264721/1
cgcacattcagcaggttttttaacagtttgaaaaccttgataaatggaac
+7264721/1
@;;BDDDDHHHHFIIEHIIIIIIIIIIIIIIIIIIIIIIIIIIIIIIIII
@7264722/1
cgcacattcagcaggttttttaacagtttgaaaaccttgataaatggaac
+7264722/1
B@@BDDFFGHGHHJIGHJJJIIIJJJJEIGIGIJJJGJEIIJHIGIDGHC
@7779179/1
ctcttatacgcagtggtctcaatcgcaacagacatctacgaacgtctaca
+7779179/1
=@<4ABDDDHHDHGII<CFHHIGEBFH@@H@CHGHGGCIIIFGGIGHFHG
@2103179/1
cgaaaggcagttcaccatcgcttgtcatgtgttgaaattccgcgaaattg
+2103179/1
@@@FFDFFBFHHFGHIEHIJIGJIGHEIDGGIIGHJJIIGIIJG<HBHEH
@2103180/1
cgaaaggcagttcaccatcgcttgtcatgtgttgaaattccgcgaaattg
+2103180/1
CC@FFFFFGGFHHIJIEHJIJIIIIJHIIGGIIJJJJHJIJJJJIIJJJJ
@6238868/1
caaagaagctagccaagagaatggcggctcacaagatgtggcaatccttg
+6238868/1
B;?BDDFFHHHGHIJGIIIGIHJJFHIDAF?BGIEDGA=FG9BEHCHEG@
@1586289/1
cagctacaacagtcaacatttcccacctttttcactcaaccatagctttc
+1586289/1
B@@DDFFFHHHHFHIJJIGIJJJJJJJJJJJJJJIJJJJIJJFIJEIJJJ
@1586290/1
cagctacaacagtcaacatttcccacctttttcactcaaccatagctttc
+1586290/1
C@@FFFFFHHHHHJJJJIIJJJJJJJJJJJJJJJJJJJIJJJIJJJJJJJ
@7780901/1
ctcttcgtcactcgcaaatgtagaaggcagattgttaccctccac
+7780901/1
@@@;B4:BCDDFBGFDFBE4AF@FFGE9E?C39BBGEFEFFIDFC
@5725101/1
aggtaacctacgtggacatcgaagaaaaaacattgaccaatcgccaccaa
+5725101/1
@@@FFFFFFHHFFGIGGGGGIEGIBFGGEGGIIG>BGGII@G6DAHIEIC
@6242507/1
caaagactgaaattgagaaaaaatgaacatggaatgtaagaacattttcg
+6242507/1
CBCDFDDFHHHHHJJIIJJJJIIJIIIJJJIGIJIIGGGHIJJJJGHGHG
@6751038/1
catgttacataaatgtcaaaatttgacataatttgtggacataaaggaaa
+6751038/1
@C@FFFFFHHHGHIJIJJJJJJJJJJIIJJIJJGJHGIJJIGJHIJGGIJ
@7786019/1
ctgaaaaattccgtcggcaagaagttggccgatttgcagactctcagctt
+7786019/1
BBBFFFFFHHHHHJJJJIJJJJJJIJJJJIJJJJJJHIJJJJJJJJJJJJ
@6242781/1
caaagagaagaaaggccgatagaatgaagtgaaagtcgaacg
+6242781/1
CCCFFFFFHHHHHIJFIIIJIJIJJJJIJEGIJIJBAGGIEF
@6242782/1
caaagagaagaaaggccgatagaatgaagtgaaagtcgaacgttcttctg
+6242782/1
CC@FFEFFHGHHHJJJJJIJIJJJJJJJJGHIJGIFGGIIIIDFHIJJII
@24767/1
aaaaaatatcgcaatattagaaattttcaaatattcttcgcttttgactc
+24767/1
CCCDFFFFHHGHHJJJJIJIJJIIJJJIJJJIJJJJJIIJJGJIJJJIJJ
@25188/1
aaaaaatattaggaatccactacaaggttttcaatagggcattctaacat
+25188/1
@<@DDFDFHHHGDGGGHJGGIIJJJIIDFGIIGEIIECCGGHGGGEIIII
@2110715/1
cgaacttccatagattcaaatgaagtaaacaacatacgtttttcatttaa
+2110715/1
@@@DDBDDHHDHH<EHIIIIHCFHAEHHI>AEEF;GIIAFHIIDBDHGGH
@2110716/1
cgaacttccatagattcaaatgaagtaaacaacatacgtttttcatttaa
+2110716/1
@C@FF@DDHABBFEDEHEIHIIGHGEFGHGII=BEFGG?DGGFGBFHIII
@7787501/1
ctgaaaatgagcacaaaacccaggaagaagtactgcgaaagttcaggtgc
+7787501/1
CBCDFFFFHHHGHIJJJJJJIIJJIJJIIJCFHIGIJJJGIDHGGGIFFH
@2637354/1
ctcgcctatcaagaggtctgctaaggtcatttctcgtaagtttattatta
+2637354/1
@@@D?DDFHHHHGFGIAEFEGIIGIIFGGHIIIIJIFGEHIGGGHIIIII
@3151197/1
gaaaaaggtgggaaatgttgactgttgtagctgattaaggggtgtattct
+3151197/1
@@;DBFFDDBFADGIIBHHEBFGIIIIIEGEHIDGHEGHEG<0?7BDHGG
@1067371/1
attttgacatttatgtgacataatttgcaacatttgacgtacggttcaag
+1067371/1
=B=4ADDFHHHHHIJFHIIJGIHIIIJJJGIJJJJJJIGDGGGHHIIIIH
@4699845/1
tgtgaaaagggagcatttatttgatgcaaagtatagaggttgtacccaaa
+4699845/1
?@@DBDFFDDH?DGEGIJEHGIEDEHIJJJJCFHECHIHFHFIIIIIGIG
@6246298/1
caaagatctgatccgtgggcgtagagcatatattgatccaggttgagtat
+6246298/1
@@@ADFFFHGHHHJJGIIIJJHIJJJIJIGHGIIIGHICEGGFFHGG?DE
@554690/1
agaaaatttgaaaagtatcatgagttttgtgattctccgaagaatatgtc
+554690/1
CCCFFFFFHHHHHJJCFHJJJJIJBHIJJIIGIJJIJJJFGHIIJJJGEG
@2114965/1
cgaagagggactaccacacgaaaggcagttcaccatcgcttgtcatgtgt
+2114965/1
@C@DDDEFHFHHHJJIJJIJJJJIJJJJGIJFIJJJJJJIJIJIIIJFHG
@4701783/1
tgtgcatgtcccgcagatggccaccaccattctatgaaatggaacacgaa
+4701783/1
?@1ABDFDHHHHFIGHHGHGAGGGEG@FFHIIII@DFHIHGIGEFGIGBA
@1590597/1
cagctcaatccatctgagattcagcctcaacctattccacaagaccccca
+1590597/1
@C@<DDFFHHHHHJJIJFJJJIJJJJJJJIJFHGHGIEIEHIIJJJJJJJ
@1591416/1
cagctccttcacaacaacaacctggagctagacaacagcaaactgctcct
+1591416/1
B@@1BDFDHGFHHJJJJJIJJJJJJHIJJIJIJJJJJJJJGIJJJJJJJJ
@6249890/1
caaagcacctatcgaatcgaatattag
+6249890/1
??1=ABD;FFFBDGFIIDFE?3C<H?@
@2119182/1
cgaaggattgttcgctagcgatctcctgcaagaactgaacaaagttgaag
+2119182/1
??7BDDDBD;CDDDEEEEEFIEECEEECEDIDDIIIIIIIIIIDBDEIID
@1594533/1
cagcttcaacgccaaggacttcaacttcgttcagttcttgcagg
+1594533/1
@@?BFFFFHH@FAHJJJIJJJEIIJJJJJJJJJJJJJJJJJIJI
@2120081/1
cgaaggtctggcaaccgccttgaaaggcagattggtcagcaacaaaaatt
+2120081/1
@@;DDDFDFBB?FGBEFEFGIGEFFFBC8DDDHID?F<B?DHIIBHIIAH
@4706365/1
tgttaatcgtgaccgcttggaagaatttgtcacctctccatattccttta
+4706365/1
?B1BDDDDHFDHGJIIIJIIIJCGHIJIIHJJJJJJJJJ>GHIJIIIJJI
@2121397/1
cgaagttaacagatgaaggtatagctgcaccagcatctaattcacattgt
+2121397/1
??1D1=BB?8D43C2<CBF:ABCA>@?;A<@A3C?EEIBDDDDFA9BCBD
@2121398/1
cgaagttaacagatgaaggtatagctgcaccagcatctaattcacattgt
+2121398/1
@C@DFDFFHHHHGFEGGIJACHHHIJIIIJJIGIIGHEHIJJJJJIIIIE
@2646107/1
ctcggctgctcatcatgccctcgagtacctcaaaatcatgaccaaaaa
+2646107/1
@@;BDFFFGFFFFHGGGGHHGIIEG:CFH@DBGHJ@BDBDGAG<FHIJ
@2646108/1
ctcggctgctcatcatgccctcgagtacctcaaaatcatgaccaaaaagt
+2646108/1
@@8ADDFFDBHHFGIEGHHHEHEHH?FHI>DFHIJDB?BFGHHHIJJJA8
@4194328/1
gtttcatatgtagaacgaattttgtgcatacaaaaatagtaaaaagtcga
+4194328/1
::1=ADDDHGBDHII@F<FGECHH;EDH<HCHCFHHIGIFFHGIFDDFGI
@560896/1
agaacaaccattctgtacaattggtgacagaaatatggacatcaagaaat
+560896/1
@@<BDFFFHHHHHJJJJJJJJJJJFHGIIJJJIJJIIJJJJJIIIJJIJJ
@6763262/1
cattttgacatttatgtgacataatttgcgacatttgacgtacggttcaa
+6763262/1
CC@FFFDAHGGHHIIEHFHIGGIHIIJIJJIIJJJJJGIJFHIJGDDHII
@7278787/1
cgccaattgagttttcgagcattttccggaaaaga
+7278787/1
@@@D?DDD??D<CGG>CCBF:CFHH<E;D?DFI3?
@7278788/1
cgccaattgagttttcgagcattttccggaaaagaagattgcaccccgaa
+7278788/1
@<<?DDFFHGHCDHJIGIIJJJIJJJJJIJJGGHIIJIIIIIGGIJIJGI
@7278789/1
cgccaattgagttttcgagcattttccggaaaagaagattgcaccccgaa
+7278789/1
@@@BDDDDFFFAFFF<EG;@FDHHHHFEFFGFDBGFBBFG9BFEFDABFE
@7278790/1
cgccaattgagttttcgagcattttccggaaaagaagattgcaccccgaa
+7278790/1
B<@FFFFFHHGDHIJIJIIIJJJJJJJIIIIJJIJJJIIJJJJJJJJJIJ
@2651145/1
ctcgtaagtttattattatatctgtctg
+2651145/1
=@1BDD?BFBBBHIFEFA?FFHEH?<C<
@2124416/1
cgaatctaaatggatcgaaataggtacatggtgtaatgaaatggccggat
+2124416/1
?@7?A?BAFHBBF?<E:<FGB@AG<AECEHH9C?BGGBFHIE>F>GGH:@
@3164930/1
gaaaactaaaggatttctcaacttgtttccgtgagttgctg
+3164930/1
@@@DFFFFBHFAD@CBH@E<I@AH4F:?FDG<?;C91?C>G
@2125426/1
cgaatggtaaagctgctaaaaaagcaggaaaagcccagaagaacgttcga
+2125426/1
@C@FFFFDFHHFHGGGBHIJJJJGFGIJJJIIEGHIIGIIGGHGIFHIIG
@5217180/1
aaaatcttcagacaaattcgattttcctaatctgagagcctcagcaactg
+5217180/1
@@1ADDFFHHHHHJJGHJIJIIJJIIEHHGIIGEHIGGIIIJIJJJIIEG
@4200521/1
gtttgaatgatgattatataacgagtagatagctttagaggtaatacact
+4200521/1
=B:AADEFHHHHDGIIGIGJJIIIJFGHHGIGIJJJJJIIJDGHJJJJJJ
@7803634/1
ctgaagtaaaagtgtgctccattggtttatcctctactgtacaactgttt
+7803634/1
@@@7?D=ADHHHBE<E@DHIIIIIEFEHIIHIIIIIIIGHIIIIIGIIGG
@2652138/1
ctcgtagacaattcatatttaaaaagacagtaggaaataaaaaacgccaa
+2652138/1
??@D=DDBHHFFFIIJJIIGIEHIBFDFHCEIIFIIJIIGIHIIJJGBIG
@7281913/1
cgccatattgatttaattttgacatgttagaatgccctattgaaaacctt
+7281913/1
@@<DDDBFHD<DFHGIGIII@EHGHIFHFGIIIIHIIIDHIEGIIIIIII
@7806726/1
ctgaatcaaaaaattctccatcgttacaataagttattcggacaagttat
+7806726/1
?8=D;22AFFFFF@?E>G@HEB?2AC;9?CBFB?F>D@<??866DFFB@=
@7808054/1
ctgaatgtaattttttatatagtgccccgat
+7808054/1
?@<1DBDDFHHHDGHGIEHG@EHGHHGG???
@566005/1
agaagaaaggccgatagaatgaagtgaaagtcgaacgttcttctgggctt
+566005/1
BCB:BDEFGGGHHIIJJIJJJIIJHIJIJJDGIGH@B8D@FGED>GICCE
@5225437/1
aaaattccgtcggcaagaagttggccgatttgcagactctcagcttcaac
+5225437/1
CCCFFFFFHHHHHIJJJIJJIIJJJJJIJJJIJIJJJJJJJIJGIIIJGI
@5747629/1
agttgtactaatttgtgtaattgaagttcgtattatttcctcgaaatcaa
+5747629/1
CCCFFEFFHHHHHJJIIHJJJJJJGIJJJJJJJJJJJJJJJJJJJJJJII
@5227432/1
aaaatttaacgtttagcagtcttctttttagaataacattgacattctat
+5227432/1
?1=DDDDDDBDDDEIDAE4<ACBFFFIIIIF@BEFIIEIEDEIEIEIECD
@5228307/1
aaaatttatagttttttgcatttttattcggcttattgtaatattcctcc
+5228307/1
@@@DDFFFHHHFHJIIJIIJIJJJIJJJGJIEIGGHJJGIGGGIIIJFIJ
@3171488/1
gaaaagtaacgcccgaacaagccaatcagaccaacggaacgcccggagcg
+3171488/1
@?@D:DADHDHHFJIEGHGIIEDFHHIJJGIJIIDGGIJGHIIJGEFFDD
@2134084/1
cgacagagaggttatccttgggggaagaagccaaattgctctactctcaa
+2134084/1
@@@DDFDDDFGCFHGGHGHIFIHG>DGIGDEGGE9DHIGE@@FHIGIEGI
@3171902/1
gaaaagtcacgagaatttgaaaagcgagcttcatgatcccctgaaaaata
+3171902/1
CC@FFFFFHHHHHGJJJJJJJJIIJJJJJJJJIIIIIHJJJJJIJIJIII
@3172161/1
gaaaagtgaccacaagcaatgtcaaagagaaggatagcaactaattttac
+3172161/1
B@@FFFDFHHHGHJJJIJJJJHHJJJJJJIGHGIJGIIJIJJJHIIJJIJ
@1083182/1
attttttatatagtgccccgatgatatgatatgtatttattatattgtga
+1083182/1
:?14BDFFHHHHHHIJJJJHCEADFAICADDGDDCGIIBHIGIGGIGIHG
@7288348/1
cgccgccatattgatttaattttgacatgttagaatgccctattgaaaac
+7288348/1
CC@FFFFFHGHHGIIIJIIJJJJJJJJJJJJJJIJJJJJJIJJJJJIJJJ
@1606648/1
caggaattcaactacggcgtcaccaaggaattccagacgttcgttgtggg
+1606648/1
CCCFFFFFHHHHHJJJJFIJIGJJJIJJJIIJJJJJIIIGIIIHIIGIJI
@6776847/1
ccaaaccttgcaaattttcaatcatgaagcaagattttacctgaacaatt
+6776847/1
C@@FFFDFHDHDFGHGHFHIHECGAHIGCFGC9FG>DGGEGIA;DEHGCG
@54239/1
aaaaagaagactgctaaacgttaaattttaaaagcctcttaaatttaact
+54239/1
@@1DDFFFHHHHHJJIJJEGIIJJJJJJJJJJJIJJJJJIJIIIIJJIIG
@3179049/1
gaaaattcaagatccagtgtttaaggaactatcagatgttggtccgccac
+3179049/1
@@CFF?DFFHHHGIGHIIII>FHHEFGIEFGGIGGIIGICGGIIGGIGII
@2141310/1
cgacgaatgatgtgataaatatacctgcacacacgcatttttaaatttaa
+2141310/1
BC@BDDFFGHGHHIGIJJIJJJJJJJJJIJJJJJJJJJJJJJJGIJJJJJ
@6264360/1
caaatacgaactggtccaaatcgagggcgccatccacgagccaatcttcc
+6264360/1
CCCFFFFFHHHHHJHIIJJJJIIGIIJJJJJJIIJGIGIGJJIGIHHHGH
@2668770/1
ctcgtggatggcgccctcgatttggaccagttcgtatttgggagtgatgc
+2668770/1
?@?:ADDDCDF;8<EFDA@:CFG?B?<?8?:?FFFE@FF<FF87;=@DED
@4736229/1
ttaccatctactatcagagatcgaatgtgtgcagaatcagcactgaatca
+4736229/1
?@@D?BDDF4A<?AFF<<BFEIBGAFFI9F;ACG@DFECGF<F@F9D<DF
@3180533/1
gaaaatttctaatattgcgatatttttttatcgatctggcttcaatgttt
+3180533/1
@<@FFFFFHHHHDIGIIJJJIJJIHIJJJJJJJFIIJJJJJJJJJIJIII
@56988/1
aaaaaggaaaactaaaggatttctcaacttgtttccgtgagttgctgaac
+56988/1
;8?DDA??FHHHBEABEDHCHIGC<EACE@DGGAFGC?C?F9:<9D<<9D
@4230736/1
taaaaaagcaggaaaagcccagaagaacgttcgactttcacttcattcta
+4230736/1
C@@FFFDFGFHDFGGDBHGGGIIJICIGIDDGB=1BFACHHHFGGGHGIC
@4738325/1
ttacgatttatctagagcaactccgacggaagctatacaagtggtcgata
+4738325/1
<@CFFDDFHGHHHJIIJIJJJJJIIJIIGIIJJIIJIIJGIGHGGHHGGJ
@4231558/1
taaaaaattacattcagtatcgatagataatattgatgattataattaat
+4231558/1
BC;DDFFFHHHHHJIJJAHIJJIJJJJJJJJJJIJIJJJJJJJJDHIJJJ
@3686842/1
ggagcacacttttacttcagctacttgaaccgtacgtcaaatgtcgcaaa
+3686842/1
@C@FFFFFHHHHHJIJJJJIJJJIJJJFHHHJGGGGEHIIJIJIIHIEHG
@2670157/1
ctcgttatataatcatcattcaaacattgaagccagatcgataaaaaaat
+2670157/1
@@CDDFFFHHHHHJJJJJIJJJJJJJJJIJIJJIJJIIJJJJJJJJJJJJ
@5242861/1
aaacaattagcagcaagagaaatgctggaaaagttaaacgatattctaca
+5242861/1
BCC1BDFFHHHHHJJJJIJJJJJIJIJJJJJJJGGIJIJJJJJJJJJIIG
@3687509/1
ggagcatttatttgatgcaaagtatagaggttgtacccaaacttttcggg
+3687509/1
@<@DBFFFHGHHHGGIJIJJIIAFIGIHIGGHIBDGGEHJGGGHJGHBDD
@581124/1
agacaacttcatgtacaaatacctcaccttacaaaataaaatacggcaaa
+581124/1
@@@DFFFFDDHHHGGHGIGIIJJIIGGGIGIIJIHIJJIIJIJHHGEHGI
@581125/1
agacaacttcatgtacaaatacctcaccttacaaaataaaatacggcaaa
+581125/1
CCCDFFFFHHHHHHIIJJJJIIJJJJIJJJJJIJIIJIJJJJIHIGIJJG
@581126/1
agacaacttcatgtacaaatacctcaccttacaaaataaaatacggcaaa
+581126/1
CCCFFFFFGHHHHJJJJJJJJJJJJJJJJJJJJJJJJIJJJJIIIJIJJJ
@60332/1
aaaaagtttatttatcatacacaggtaaacagttgtacagtagaggataa
+60332/1
@@<DFFDDHHHHHJJJJGIJJJGHHIIIIJIGIJJJJJJJGFIIIIJIIJ
@60589/1
aaaaagtttttaagaaccgtgatggaactctttaggcagcaacattaccc
+60589/1
CC@FFFDDHHGFHJJIJJJIIIIJIJJJJJIJJJIIGIGGIJJIJJJJJJ
@5244090/1
aaacacacatagtacctctccacaaaaagggaaataaacaaggatgtaag
+5244090/1
CCCFFFFFHHHHHHIJJJJJJJJJJJIJJJJJJJJJJJJIJJJJJIHIJJ
@5759890/1
ataaagcgttaccatcgcttgaggaagtaacggcagcactattgacacta
+5759890/1
CCCFFFFFHHHHHJJJJJJJJIJJIIIHIJJJJJJJICH<DGHEGIJJGI
@5245249/1
aaacactcttctagggataatgaaggagttacagtgtttttaaatcccat
+5245249/1
BC<DFFFFGHHHHJJJJJJJJJJJJJJIHIJJJJFGGHIJJJJIGIGIIJ
@3689926/1
ggaggagttgtactaatttgtgtaattgaagttcgtattatttcctcgaa
+3689926/1
@<?DFDDAFHFFDIAAGHIIEGGFGHIIHIHHGHCFGIIIIIIFGGIIGH
@2674716/1
ctctaaagctatctactcgttatataatcatcattcaaacattgaagcca
+2674716/1
BBB4ADFFHHHGHJJIJJJJJJJJJJJJJIJJJJIIJJIJJIJIJJIJJJ
@2675343/1
ctctaacgtctttatagaatgtcaatgttattctaaaaagaagactgcta
+2675343/1
:11ADEFFHHHHHIJJJJJIJHIJJJJIJJJJJJJJJJJJIJJJJIJJIJ
@2675344/1
ctctaacgtctttatagaatgtcaatgttattctaaaaagaagactgcta
+2675344/1
@@@DAD?=2ABFF42:<2CC@:AEH<A<F<?F9ACGGII<?G3?9?BDBD
@5247750/1
aaacagttgtacagtagaggataaaccaatggagcacacttttacttcag
+5247750/1
@<@BDB2A?DFB>?GGEBG@FCEHGIIGGGIEGFB@C>CGG>GDFGIIFI
@5764138/1
ataaatctctccacaacttcgttcaagcctggagacagatgtctaaaata
+5764138/1
1??;DDA2?DDBDEEA;ED4FF;AFCDEEEE9;@DDBBDED?9DDDC<B?
@5764350/1
ataaatgctcccttttcacaatataataaatacatatcatatcatcgggg
+5764350/1
CC@FFFFFHHHHHIJJJJJIJJIJJJJJJJJIJIJJIIIJIJIJJJIEHI
@7833949/1
ctgatatcaccaatcaggtggtgacatcgttcgatgacaaagtgatgggc
+7833949/1
@C<ADFFFHHHHHJJJJJFHIIJJJJJJJJJJJIJIJJJJIIFHIJJIJI
@4242641/1
taaaagtgtgctccattggtttatcctctactgtacaactgtttacctgt
+4242641/1
CCCDFDEFHHHHHIEIJIJHIGHIJGGGGIJEGFIHJJJIJFGDHGHIIF
@2678389/1
ctctactgtacaactgtttacctgtgtatgataaataaacttttttcgg
+2678389/1
?@@4ADDDDHHDHHABAFI@HIGEAEA?FBHGII@HBFFHEFHDDGDHB
@2679944/1
ctctatactttgcatcaaataaatgctcccttttcacaatataataaata
+2679944/1
BC@FFFFFHHHHHJJJJJJJJJJJIJJIJJIJJJJJJJJJIFGIGEHIIC
@7300996/1
cgcgcgtaaagtgaccaaagcaaagacgcaataagtgatacaagaaaata
+7300996/1
BB1DDFDDHHHDFGIJJJJIJJJIIIJJIJJJJIJFHIIJJJJJJJJJIJ
@3199164/1
gaaagctatacagtagtcaaatttgtatccattatcactttttgttgccg
+3199164/1
@@;?DDEDFDHHHAFGFHEGIIIHGHIGHHIIJIJCGGIIIGHGIGEEHI
@4246952/1
taaacacgctgagaaagctatggttgagtgaaaaaggtgggaaatgttga
+4246952/1
BC@FFFFFHHHHGIJJJIJJJJJHHIHIFEHJJIIIJBDHGIJJJGGIGH
@3203964/1
gaaagttattgccggttcataaccttctctttggactctcttgcatgctg
+3203964/1
CC@DFFDDHHGHHII@F=HGHI<CFHFBBDHIEHBHIEABFDDCGGHIG@
@6280383/1
caaatgttgcaaattatgtcacataaatgtcaaaatgccacataatttgc
+6280383/1
CC@FFFDFHHHHHHIJIGJIIJJJJJGGIFHIIIIJDHIIIIIJIIGGIE
@4757491/1
ttatgatccaaaagaaattcccatgagggagtttaaggcatctattatac
+4757491/1
@BCDDFFFHHHHHIGIJJJJJJJJJIIJIIGHIJJHGHIGHJJIJJJJJJ
@5254653/1
aaaccgtttcctaaagctataccagttatagaagctttgcttgaagtaat
+5254653/1
CCCFFFFFHHGHGJJIIJJJIIJJIJJJIJJHHGGIJGIJCID>GHDFCI
@3703682/1
ggatgattcattaatggacacatgtaaaattgaaattaaagcggaggtta
+3703682/1
@@<BADDFHHFHFGEEBHCCBH>AHHIIIIFIGIFGAHGIHGI<FGI??D
@4249197/1
taaacgttaaattttaaaagcctcttaaatttaaccgaaatatagaatac
+4249197/1
@@8ABDADHHFHHIIIIIHIIIIIIIIIGIIIIIIIIIIIIIIIFIGIII
@5255271/1
aaaccttgcaaattttcaatcatgaagcaagattttacctgaacaatttg
+5255271/1
BCC?DFFFHHHHHJJJJJJJJIJJJIJIIJJJJJJJJJIIJIEGEGIJJJ
@3704253/1
ggatggcgccctcgatttggaccagttcgtatttgggag
+3704253/1
BB@=BDDFHHHHHJEFHIHJGIIGIDHIGHGGHIIJJCH
@5256038/1
aaacgaatcatctcagcctcgcgctaggtaaattaaacacggcttatcac
+5256038/1
CC@FFFFFHHHHHJJJJJIJJJIGGHIJDFHJIIIJJJIGIJIHIIIIJJ
@4250581/1
taaacttttttcgggtttggaaaaaatttcaaattgttcaggtaaaatct
+4250581/1
?8?1BDDDFDDDDII@EEDIIIIIIIIIIIIIIIIIEIIIIIDEEIIIII
@75515/1
aaaaatttaaacacattgcattattgatttcgaggaaataatacgaactt
+75515/1
@@@FDEFDDB>BFHIGIBC<AACHGDGBCHGBGHGIGFFFHHFIHIIHHI
@2159238/1
cgagatttggaagttttcggcaagtacatgaagcagttaagagttgttta
+2159238/1
?<;1BDDDAFDFDBGFG<FEDFIFGIIBFEFIEEFFFGIIIEF?DEFFII
@5260306/1
aaacgttaaattttaaaagcctctt
+5260306/1
18@DDDDDFDAFFBFEF>EEF?AAE
@5260307/1
aaacgttaaattttaaaagcctcttaaatttaaccgaaatatagaataca
+5260307/1
BB@DFEFFHHHHHJJJJJJJJJJJJJJGIJJJIJJJIJJIGIJJJJJJJJ
@5260308/1
aaacgttaaattttaaaagcctcttaaatttaaccgaaatatagaataca
+5260308/1
BCCDFFFFHGHHHJJJJJIIJJJJJJJJJJIJJJJJJJIIIJIIIIJIJJ
@2692486/1
ctcttaaattgccatccagttgctgggcaaccaacgttcttttataaaat
+2692486/1
CCCFFFFFGHHHHJIJJIJIHIJJIJJFIJJJIIIIHJJIIJJIIGJJJI
@3214277/1
gaaatgtcaagagcataaagtatgtctagaacgattttacctttgcgcga
+3214277/1
@1=DDD==:DFD>FCG>G<AACBFCFFHBHHE:1CGFEFC?FGFG><@DF
@4255079/1
taaagcgttaccagcgcttgaggaagtaacggcagcactattgacactaa
+4255079/1
CCCFFFFDHHHHHJJJJJJJIJJJJJHIIIJJIJJE>FHIIIEGGGIICG
@5262386/1
aaactagatagaagtcctgcataaatggatgtgtaatatgcgtgtccacg
+5262386/1
@@@DDDDDBH?D<G?FG>HAHIIG@FGCDFBCFCFHGIEGBHIGGEIC>F
@1108037/1
caaaaacaatgtgaattagatgctggtgcagctataccttcatctgttaa
+1108037/1
@;?BDDDDHHFFDEHIGIEBCEHGCB<CBGBEFHIGGIE<?FHIIBFHBH
@3218862/1
gaaatttgctgcctcaaaaacgtatgacaaaactatagacaaaccagaat
+3218862/1
@@@FDDFDFFHHHGIIBHJIJJGIJFIJJJIIJIIJIJIHGIJJIJJDIJ
@1111739/1
caaaaacgtatgacaaaactatagagaaaccagaattacaggaaatggat
+1111739/1
CCCDDFFFHHHHHJJJJJJJJJJJJJJJJJJJJJJJJJJIJJJJJIJJJJ
@7850191/1
ctgcacacacgcatttttaaatttaaaaatttattcaagtcaaaaataat
+7850191/1
CCCFFFFFHHGHHIIJJJIJJJJJJIIIJJJIJJIIHHIGGIIIGIGIIJ
@4256912/1
taaagtaatactgggtgcaccttcctctgataagggttggtatggtttgc
+4256912/1
CCCFFDDFHHHHHJJBGHHHIJJJJJJJJFIGHHIJDFHIHJJIIHHIJI
@1629272/1
caggtggtgacatcgttcgatgacaaagtgatgggcaatcccattggctg
+1629272/1
?;=B?B?DFHFHHCEGHGGGF>9F@<GEFBBF9::@D?FE>@DHGB<BD?
@6286667/1
caaatttgaaaaaaccagagacgattttgtcgaagatctctgtgaga
+6286667/1
CCCFFFFFHHHHHJJJJJJIIJJIIJJJJIIJJJJJIJJJJJIIIIG
@6287139/1
caaatttgtatccattatcactttttgttgccgtgtgcccttgagaaatt
+6287139/1
B@@BDFFFFFHHHGHIIJHIJJJJIJGIGIIGHGG@FHHI<GDDHEHIGG
@6287924/1
caaattttgacatttatgtaacatgtgtgcttaagtggcttaccttctac
+6287924/1
CC@FFFDFDFHHFDHHJJIIIEHIGFF:AEHHGHACGGIDHJCDHHEGHC
@2166523/1
cgagtacctcaaaatcatgaccaaaaagtgaacagctatcgatacacagt
+2166523/1
:=?14=BDDFDFFI??E:ACFGFIIII<2?EECGCFGFEGIEIEFDFIBB
@2166603/1
cgagtagatagctttagaggtaatacactattattaggcactagttatta
+2166603/1
=?8D4B=ADFDD<FHEGDEH:AEBEFHIGEHHGGGEEGHGHIDHGFEHIF
@2166604/1
cgagtagatagctttagaggtaatacactattattaggcactagttatta
+2166604/1
?;?D42A4C?<<:22ACFHCFB4F?FH<EF4<C42C9:9:?F<???BF<?
@4263157/1
taaatgtcaaaatttgacataatttgtggacataaaggaaagaaaaaaat
+4263157/1
@8?BDEDEHHHHGJJJJJJJJGJJJJFHIGJFIJJIIJJJJJJIJJJJJI
@4263158/1
taaatgtcaaaatttgacataatttgtggacataaaggaaagaaaaaaat
+4263158/1
CCCFFFFFHHHHHJJIJJJJJJJJJIHJJJIJJJJJJIJJJJJJJJJJJI
@2704776/1
ctgaaagacactaagattaccaagttgggcaaccagcagtcccacaaagt
+2704776/1
?@@?DFDFHH?CDHGGGIIIIIHGHGIIIIIIIIIIIIIGIIIIGIIEIF
@5269925/1
aaacttttttcgggtttggaaaaatttcaaattgttcaggtaaaatcttg
+5269925/1
:?@?42BDFFFFFIFFIDG>FGIIIIIIIIIIIIFGIIIIIIIIIIIIII
@6803685/1
ccaagaacttgctggatctcttggtcggaaaagtgactcccgaacaagcc
+6803685/1
@@<D;BBD<FDAAEEGFB?FHDBGHADHGBDHGGHED<<FHE@FEGGHCH
@6291321/1
caacaacaacctcaagcttggggtcaaccacaggtttcacaacaacaacc
+6291321/1
CCCFFFFFGGHHHJJIJJIJIJJHHHIJJJJJJJHIJJIHJGIJIJJGJJ
@6291329/1
caacaacaacctggaacgagacaacagcaccctggtcctccacaacagca
+6291329/1
CCCFFFFFHHHHHJJJJIIJJJJJJJJJJJJJJIJFHIJJJJIJGJJJJJ
@1119125/1
caaaaagtgaacagctatcgatacacagtcatagatccaatcctataatt
+1119125/1
CC@FFFFDFHHHHJJIJJJJIJJJJIJJJJJGIJJJJIJJJJJJJJJJJI
@3227589/1
gaacatggaatgtaagaacattttcggaatcagaaaaaatgtcggaactg
+3227589/1
@@CFDEFFBFHG?GHIIJGIJJCIIIJJJJGIIIIGIIJIIGIEIIEIIG
@90896/1
aaaaccccaaagaattatcttttttagagatggagtatcggatggacaat
+90896/1
CC@DFFFFHHHGHIIJJJHIJJJJJJIIJIJJJIJFHHIJJGHGJ>8=F@
@4266814/1
taaatttttaaatttaaaaatgcgtgtgtgcaggtatatttatcacatca
+4266814/1
@@1BDDFFFHHHHJJJGIIEHIGIC@CC:?EIIB?CHHHGGHGGGIC@BG
@4773504/1
ttcaacttcgttcagttcttgcaggagatcgctagcgaacaatccttcga
+4773504/1
?@?DDDDDHFDHHAFFG@IGHHG3;A=E>DAFI<HDGGGDDEHG3B=CEG
@4269410/1
taacaatctgccttctacatttgcgagtgacgaagagttggccactaaac
+4269410/1
CCCFFFFFHHHHHJJJJJJJJJJJJJJHHIJIJJJIJIJJIJJIIJJJJI
@93430/1
aaaacgtatgacaaaactatagagaaaccagaattacaggaaatggataa
+93430/1
@?@DADDDBFDHHG<@FFHIFHIHIGEHBBDHGGGIGIIFHIIGE>FGGE
@94165/1
aaaactaccaaattgcaaggttatccgttttaacattgagtacactattt
+94165/1
CCCFFFFFHHHGHJJJJJJJHIIJJJJJJJJIJJIJJIHIHHGGGIIJJI
@603656/1
agatcgaagaaagacgccaaacattcggcagccaagaacttgctggatct
+603656/1
@@CDDFFFFAFHFJJIIGHIJIIGIJJGIEHCHJGIIGGGGGIJJIIJGH
@3231198/1
gaacgattttacctttgcgcgaaaag
+3231198/1
18;DD?DDHDH?FA?::?FG@HHII@
@4776085/1
ttcaatgcatcgataagacgaatggtaaagctgctaaaaaagcaggaaaa
+4776085/1
@B8ADFFFHHHHGJJJJJIJIJJJIGIIIJJJJJJJIJJJIJIJJFIGGI
@7321698/1
cggaaaatgctcgaaaactcaattggcgcacattcagcaggttttttaac
+7321698/1
CCCFFFFFHHHHHJJJJJIJGJJJGJIJJIIGIJJJIJJJJ?DFHJJGGI
@7861499/1
ctgcccctttcttaatcggttctgcatgaatgccatctgggcccgggg
+7861499/1
@@@=DDDDHHFFHGIIIGIBGGIIIIIIIIIIIIIIIIIGIIHI?FFG
@2710968/1
ctgaacaaaattgttaatccatggtacagacgggatacagctacatatgt
+2710968/1
CCCFFFFFHHGHHJJIJJJJJJJIFHHJJJJJJGHIJIGJIIJIHJIJJI
@5785931/1
ataatattgatgattataattaataactagtgcctaataatagtgtatta
+5785931/1
@@@FDDEF?FHHDIIIIAHIGEGIIIIIGICHHIGGFHIGIII9C?GDHI
@5785932/1
ataatattgatgattataattaataactagtgcctaataatagtgtatta
+5785932/1
CCCDFFFFHHHHHJJJJIIJJJJJJJJJIJJJJJJJHJJJIJJGHIJJJI
@3234128/1
gaactattattttttttttatttttcatcacagtgatgtttgtttcagaa
+3234128/1
=?@442=ACFFHHIIIIIIHIIIIGGCBBFFDGDGGD@GHHG6@A=F=;D
@6811803/1
ccaagggctcggctgctcatcatgccctcgag
+6811803/1
@@@DDDDDHHFHF;ED3A9???CCBHH9@AD@
@6811804/1
ccaagggctcggctgctcatcatgccctcgagtacctcaaaa
+6811804/1
@@@???DDHHHHFHIEEFAAGGICCGIAHAFD9BB>DD>CGH
@7862044/1
ctgccgaatgtttggcgtctttcttcgatcttccggttcc
+7862044/1
@@@<DD@DFFFFFIIFFCCEGG?9?CF1?;BG<FAGEF;B
@4276780/1
taacgctttatcgggttctgctaagtggtaagtagaaggtaagccactta
+4276780/1
?@@AD@DD?FHDDE8<E?HHHIIG@1:C:CFEBFHGEB?DF@G39D>BHE
@4276781/1
taacgctttatcgggttctgctaagtggtaagtagaaggtaagccactta
+4276781/1
@C@FFFFFHHGDHJJIJGIJJIJIIIJIFHJIIJJIGIGHIIHGIJIIJI
@7864316/1
ctgccttctacatttgcgagtgacgaagagttggccactaaactgggcag
+7864316/1
B@@FFFFFFHHHHJJJJJIJEHIJJJJIIJHIJJJJJJGJJIIIHIJIJI
@1129940/1
caaaaatttaaacacattgcattattgatttcgaggaaataatacgaact
+1129940/1
@@8:DDDDHFFFHIGIGHGIIIGIIFGHGIGGIIIIIIIIIIFIIIHGHI
@1129941/1
caaaaatttaaacacattgcattattgatttcgaggaaataatacgaact
+1129941/1
@@@=DDDDFFDDHGIJIJIIJJJIIGHIJIIJJEGD@BFHGIGEIDGDAH
@1129942/1
caaaaatttaaacacattgcattattgatttcgaggaaataatacgaact
+1129942/1
@@@DDDFFHHHGFJJIJJJIJJJIJJI@IHIGIHIGGIEHIJJGIJJIII
@1129943/1
caaaaatttaaacacattgcattattgatttcgaggaaataatacgaact
+1129943/1
@@CDFDFFHDFHHGEHIJGGHIHJHIGIJIIHIFHGEC??DGIJIJIIHH
@1129944/1
caaaaatttaaacacattgcattattgatttcgaggaaataatacgaact
+1129944/1
CCCFFFFFHHHHHJJJJJJJJJJJJJJIJJJJIIJJJJIJJJIJJJGIIJ
@7324785/1
cggaaatctaccgacagagaggttatccttgggggaagaagccaaattgc
+7324785/1
@@@=DDFFHGFHA<EF@EGHEGCGGGGHIIIDGEGAFGHHEGIGAHIIIG
@7324786/1
cggaaatctaccgacagagaggttatccttgggggaagaagccaaattgc
+7324786/1
CCCDFFFFHHDHHHIJJGIEHE?FHHIJJJIJJJIBGHIJJEGIIIIJJJ
@1130428/1
caaaaatttgctttatctagcgatgaggaaaaacctgcagggtatcatta
+1130428/1
CCCFFFFFHHHHHJJJJJJJJJJJJJJJJJJJIHIIIJJJJJGHIIJIJJ
@3236428/1
gaacttccatagattcaaatgaagtaaacaacatacgtttttcatttaaa
+3236428/1
@@@FFFFFHGHHHIIJIJJJJJJIHCHIIEIGGIJIHHGIJIJJIJJIFH
@7326762/1
cggaacttagcttcacaattacttagagaagcacgcggaagcggtatgca
+7326762/1
B@BDFFFFHHHHHJJJJJJJIJJJJJJJJJJJIJJJJJIIJJIIBGHJHH
@4278245/1
taactgacatgtttcatatgtagaacgaattttgtgcatacaaaaatagt
+4278245/1
CCCFFFFFHHHHHJJJJJJIJIJJJJJIIJJJJJGHJJJIJJJJJJJJJG
@2176471/1
cgatgacgaataaagtatgtgttcaccaagagaagaaagctatacagtag
+2176471/1
@@@DDDDFHHFDHIIGGGDFEBHHIJJJJIJJIIGIGCGHIJGIJJIGII
@2177119/1
cgatgatatgatatgtatttattatattgtgaaaagggagcatttatttg
+2177119/1
?@?DB?BBFBC?BEGAEGHIEHIGHGHIECFEHIIGIIGGGGHIIIIIID
@613340/1
agcaaagacgcaataagtgatacaagaaaatatacagactaaagaaacgc
+613340/1
@@1BDDDEDHFFHGFGGCHEHHEIIIIECEGGGJGGIIIJFIDHHCGHC>
@3239545/1
gaagaaagctatacagtagtcaaatttgtatccattatcactttttgttg
+3239545/1
@@@FFFFFHHHHHJJJGHIJHJJJJJJJIJIJJJJJJIIJJIIJJJJJJJ
@1136618/1
caaaactgttgcgactagcacaacaaaaaagatggcgaaacaattagcag
+1136618/1
CCCFFFDBDFHHHJJJJGCHIIJIGIGECHIGGHIIGIGIIIIJJJIHFE
@7869477/1
ctgctaaaaaagcaggaaaagcccagaagaacgttcgactttc
+7869477/1
@?@<DADDFHAHHB;CFEGE9A83?FE9;CGBG:9?F87?B4F
@6820128/1
ccaatgcttggtgcagctatccactttgccagtggccgtctgctacggaa
+6820128/1
CCCADFFFHHHFHJIJJJJIJJJJJJJJJJIJHIJJJJIJJJJJJJJIIJ
@6309461/1
caacagtcaacatttcccacctttttcactcaaccatagctttctcagcg
+6309461/1
@@<=DBDBFFHFFFHIIIHCG>FHFHB?HHGIIGIIIIIIEEGCHIGGIG
@6309462/1
caacagtcaacatttcccacctttttcactcaaccatagctttctcagcg
+6309462/1
B@@FFFDDHHHDFIJJJJJJJJJJJJJJJJIJIIIJIIIIGHGHIIIEGG
@6309463/1
caacagtcaacatttcccacctttttcactcaaccatagctttctcagcg
+6309463/1
CC@DFFDDHHHHHJJJJJJJJJJJJJJJJJJJJJJIJJJJJJJJJJJJJJ
@7871703/1
ctgctacggaacaggcaaaactccgaaggaagccaagggctcggctgctc
+7871703/1
CC@FFFFFGHHHHJIJJJJJJJJJJJJJJJIIJJJIJIJIIJJIJJJFFH
@7331939/1
cggacaagttataccgaataaaaaaggaaaactaaaggatttctcaactt
+7331939/1
CCCFFFFFHHHHHJJEIIEGGHJJJGFHIJJJ<FGIJICHGIJIJJGEHG
@3730882/1
ggcgaccaccagtggtactatgacaacttaaactatcctccacctacaca
+3730882/1
@@@F?DDDFFFFHHIAEFEIIGHIIJGGGJGBGGGGIIJJJJFGHIJDIJ
@4285273/1
taaggaactatcagatgttggtccgccacactgtagagaattcacttatg
+4285273/1
C@@FFFFFHHHHHJHJJJIJJIJJJJJIJIJJJIJJIIGJJJJJJIJJJJ
@7875368/1
ctgctctttaaaatccaagaagtccggcatacgtcacggcatctatccag
+7875368/1
@@?7DDDDHBHHHGAEBHGAHICHHEGIIIIIIAGIIGGIGIIGIIEHCF
@2721171/1
ctgaatcaaaaaattctccatcgttacaataagttattcggacaagttat
+2721171/1
CC@ADFFFHHHHHIJJJJJJJJIIJJJJJJIGIFIGIIIJGIJJIGFHGE
@6828566/1
ccacaatattctccaaatcttcgatgatctcctgtctggg
+6828566/1
@?<:BDBDDHDDHEEBEEGIEDHFFB@>FGGGGGFC<E>@
@1156476/1
caaaattcgttctacatatgaaacatgtcagttatatattcacctttata
+1156476/1
@@?=DFFFDFFHGGGIIIIGGIIIIIIHIIIHHEIIIIIIIIIIIIIGHH
@1156477/1
caaaattcgttctacatatgaaacatgtcagttatatattcacctttata
+1156477/1
@@@FFDFDDCDFHHGDFHJGGIIIJJDDHGHHHGGGIJJGIGGGIJIIGI
@1156478/1
caaaattcgttctacatatgaaacatgtcagttatatattcacctttata
+1156478/1
@@@FFFFFHBFHHJJGIIJJJIJIJJJDHIJGICGGIDHIGIIJJJJGHD
@2185601/1
cgcaaaggtaaaatcgttctagacatactttatgctcttgacatttcgtt
+2185601/1
C@@FFDDFFHHHHJJJGIIJJJIJJJIIJJJJJJJJJJIIJJJJIJJIGI
@3249857/1
gaagaatttgtcacctctccatattcctttatcaacattcacttctttac
+3249857/1
@@@7??DDDHHFFI@C?GH@CFHCAEGEHB<EHGCGEEDEGHIIEIGFEI
@1158903/1
caaaatttgacataatttgtggacataaaggaaagaaaaaaatgtcaaaa
+1158903/1
;@@DDDFFDGHDADGGGIF:CFGGIIGGIIFGEGIHJIJGEHG>?FIDIJ
@1158904/1
caaaatttgacataatttgtggacataaaggaaagaaaaaaatgtcaaaa
+1158904/1
CCCFFFFFHHHHHIJJIJJJIJJJJJJJJJJJJJJJIIJJJJJIIIIGIH
@1158953/1
caaaatttgatcctcacgataattg
+1158953/1
??1=DADB>F<<BEEDAEBC@?9FH
@1159629/1
caaaattttgcaaattatgtggcattttgacatttatgtgacataatttg
+1159629/1
CC@FFFFFFHGHHIJJJJJIJIIJJJJIJJJJGGGIJHFIGGGGIIIJJH
@4290877/1
taataatagtgtattacctctaaagctatctactcgttatataatcatca
+4290877/1
@C@FFFFFHDHHHJJJJJJIJJJJIIJJJJJJIIIHFHIJIIGJJJJJJI
@114708/1
aaaaggtgggaaatgttgactgttgtagctgattaaggggtgtattctat
+114708/1
@@@AD?BDHGDHHJJJHIIJGGIIJJDGCEHEIJJFIJJF?DDHHFIJJJ
@1653092/1
cataaatggatgtgtaatatgcgtgtccacgcaagtacctgctggaacgt
+1653092/1
B@BDDEFFHHGHHIIJJJJJJIJIJIJJJJJJJJJIJIJIIIJIHFGHIH
@5294772/1
aaagctatctactcgttatataatcatcattcaaacattgaagcc
+5294772/1
:=;B7D:BFA?<?:?CF@FCCE9CCFHI>HE<E9E<FFEF4?DDG
@5295098/1
aaagctgctaaaaaagcaggaaaagcccagaagaacgttcgactttcact
+5295098/1
@@@FFFDDHDHHBBFHGHHFGIGIG@BD@CFHHIIGEGHGACHGGGIICH
@7344619/1
cggagttttgcctgttccgtagcagacggccactggcaaagtggatagct
+7344619/1
@@C7D=DDHFHHFG?GEIGFHHFGIGGED@D@GEIHGCHII@@F8=CDCF
@7344620/1
cggagttttgcctgttccgtagcagacggccactggcaaagtggatagct
+7344620/1
CCCDFDDFHHHHGEGIEHGIJJJJJJJJIIJEGGIJJ>HHI?DGGEIG9B
@1165673/1
caaacattcggcagccaagaacttgctggatctcttggtcggaaaagtga
+1165673/1
@@@FFDFFHFHFHGEDHF@@GCEHCCBD@?GBDAGCDG9:?DHEG;CFHC
@1165738/1
caaacattgaagccagatcgataaaaaaatatcgcaatattagaaatttt
+1165738/1
@CCFFFF;DHDHHIJEFHIIIIIIJJIIIJIIGGIIHGIIIIHIIGIIJH
@118147/1
aaaagtttatttatcatacacaggtaaacagttgtacagtagaggataaa
+118147/1
CC@FF?BDFFFHHJJJJJIJJGGIJJJJJJIDHHIIGGB??FF<@HIIGB
@2728920/1
ctgacatgtttcatatgtagaacgaattttgtgcatacaaaaatagtaaa
+2728920/1
CCCFFFFFHHHHHJJJJHIJJJJJJJJJJJIHIJJJJJJJJJJGIJFHHI
@5805132/1
atagaatacaccccttaatcagctacaacagtcaacatttcccacctttt
+5805132/1
@C@FFFFFHHHHHJJJJJJJJJJJJJJJJJJGIJIJJJJJJJJIJJJJJJ
@7350152/1
cggcaacaaaaagtgataatggatacaaatttgactactgtatagctttc
+7350152/1
@@<1?DADFHFHHHGGHGIIHGEEHHGGGHHIEHCFDAHIIIIHIIIIE4
@120987/1
aaaataatagttcttcaagatatattcttcaggggatcatgaagctcgct
+120987/1
@C<DFFFFHHHHGJJJJJJIJJJJJJJIJIIJIJIIJIIIJIGGIIIJGI
@3746474/1
gggaacttctacatcttctatttcctcacattcggtctctacaaccaggt
+3746474/1
@CCBDFFEHF>DBBDFG@@FHIIII@HBHGIIIGIEDE?DFFGHGII=D?
@122443/1
aaaatacccgtagaaacgaatcatctcagcctcgcgctaggtaaattaaa
+122443/1
B@B7DFFFGHHHGIIIGEGHIIJJIJGGGHHIEEHGIIGAC8BFGIIEIE
@1175768/1
caaacttttcggggtgcaatcttcttttccggaaaatgctcgaaaactca
+1175768/1
@@?DDDDDHHHHHI:EFGIIIGIIIIIIIIIIBHIIEGGIIIIIIIIIII
@1175769/1
caaacttttcggggtgcaatcttcttttccggaaaatgctcgaaaactca
+1175769/1
@@@DDDDDHHFHHI1<<?E@BBGDDHIIEH7@?FHGBAGADCBHGIA>A@
@1175770/1
caaacttttcggggtgcagtcttcttttccggaaaatgctcgaaaactca
+1175770/1
@C<DFFFFHHFHGJ<CFGGHIIJJJJJJJIIJJJJJGIJIJJJJGIIJIJ
@1662914/1
cataggttctgtcaaaactgttgcgactagcacaacaaaaaagatggcga
+1662914/1
CCCFFFBDHHHHHJJJJJJJIIJJJIJJJIIHIJJJJJJJJJJIJIIJJI
@1663146/1
catagtgtcacgggaactcataacaatagattcgattatagagtaagagt
+1663146/1
@@??DADDFAA<CEAF?2CH<HFCAC??C9CD1C11:D9DB9B?9?D??0
@125245/1
aaaatataataaaaatttatagttttttgcatttttattcggcttattgt
+125245/1
?@@7DDBBBFDBCBHGIICDFGIGGGADE?GGH>CGFGIBH9DDDCAHCB
@125361/1
aaaatatacagactaaagaaacgctcgtggggagcgatgacgaataaagt
+125361/1
@@@FD8DDDHDAFIGIIGIGEIEHBEHID<GGGGGIGGGGI=F4=CDHH>
@3264885/1
gaagtaacggcagcactattgacactaagaaatcacagagcccc
+3264885/1
?@@DBDDDDD?HHGG@9E<H>4?GHDFB3DCE9?<BFFE99BF?
@6335011/1
caacgccaaggacttcaacttcgttcagttcttgcaggagatcgctagcg
+6335011/1
B@CFDDFFHHHGHIIIIJIIJIEHIJGIGIIJFIJJJIJJDGIJJJJJJG
@2199971/1
cgcatattacacatccatttatgcaggacttctatctagtttcccacgcc
+2199971/1
@@<DDDDFDHADDGGIEGIHGHEHHEIHIIIIIGIIIICGHIHIIIIIII
@5304603/1
aaagtatagaggttgtacccaaacttttcggggtgcaatcttcttttccg
+5304603/1
BC@FDFFFHHHHHIJIJJJJJJJJJJJJJJJJJDFHIIJJJJGJIJIJJJ
@5814155/1
atataactgacatgtttcatatgtagaacgaattttgtgcatacaaaaat
+5814155/1
@C<DDFFFGHHHDIGHIIIJJJJIIJIIIGIGGGIJJGGGCIGHIJGIJF
@1180970/1
caaagacgcaataagtgatacaagaaaatatacagactaaagaaacgctc
+1180970/1
@?@FFFFFHHHHGJG?FGIGIIIIJJJIIIJFHGHJJJIHIIIIIIJJJJ
@1180971/1
caaagacgcaataagtgatacaagaaaatatacagactaaagaaacgctc
+1180971/1
C@@FFFFFHHHHHJJHJGIIJJJJIIJJJJGGGJIIJIJJIJJJIJJIJI
@6846233/1
ccactacaaggttttcaatagggcattctaacatgtcaaaattaaatcaa
+6846233/1
?8=D?;BDHHD<A<?EGH<H@?33CF?F9FHICHI??DDAGDHAHB<?<F
@5814806/1
atataatcatcattcaaacattgaagccagatcgataaaaaaatatcgca
+5814806/1
=:?4=DDFHHHHHJJJJJJJJJJJJIJJJIJIJJJJJJJJJJJJJIIJJJ
@2202239/1
cgcatttttaaatttaaaaatttattcaagtcaaaaataatatgtaaatt
+2202239/1
?@<1ADDDH;FHBHIBHIIIGIIEHIEHIHHHHIIIICHIGIIECGHGII
@1181855/1
caaagagaagaaaggccgatagaatgaagtgaaagtcgaacgttcttctg
+1181855/1
CC@?DFFFHHHHHJJJJJJJJJJJJJJJJHHJJIIDCFIHIJFHIJJJJJ
@2737354/1
ctgagatgattcgtttctacgggtattttgcgacctgcttttccaggttc
+2737354/1
B@@BDFFFHGHHHJJJJJIJGIJ@FHIJIIIJIGJJIHIJIJIIJIIIJI
@3267850/1
gaagttcgtattatttcctcgaaatcaataatgcaatgtgtttaaatttt
+3267850/1
@;?DFFFFHHHHHIIIIIIIIIIIIIIIIIIIIIIIIIFHHGIIIIIIII
@2205395/1
cgccaattgagttttcgagcattttccggaaaagaagattgcaccccgaa
+2205395/1
@@<DDDDD?AFA?FG<CFD>1CHHIEH@F@GII@DE@DBF<B@FIIIAAA
@2205396/1
cgccaattgagttttcgagcattttccggaaaagaagattgcaccccgaa
+2205396/1
@CCFDFFFHHHDFHJJIIJIJJJJJJIJJIJJIJJJGHGIJJIIJJJJFI
@2205397/1
cgccaattgagttttcgagcattttccggaaaagaagattgcaccccgaa
+2205397/1
B<@DFFFFDHHDHGIIJJJJIJJJIIIJIJIIIIJJJJJJJJJIJJIJIJ
@2205398/1
cgccaattgagttttcgagcattttccggaaaagaagattgcaccccgaa
+2205398/1
C@CDDFFFHFHCFHIIJJJJJJJJJJJJJIIJJJJIIJJIIJIJJJJIEG
@5307919/1
aaagtgtgctccattggtttatcctctactgtacaactgtttacctgtgt
+5307919/1
@BB@DDFFHHHHHJJJGCFIIJJJJJJJIJJGGIJJGIIIIJJJJJJHII
@6341307/1
caactaattttacaagctatactttgcatagaattagtggtttttttcta
+6341307/1
@<@BDDDFAFHHFII@GHEIEEGIIGGGHIIHGHGHAFGC@G8?FEHGGG
@2739828/1
ctgagcttcagttttgtgtttacataatctagctctattcttccttggag
+2739828/1
@@@1AD:DFFF:CADDFD:CE<AH<FH<EHD@FFCFE?B1:DCFFFFFFE
@7905351/1
ctggaggacgctgacgggagtcttgctcggcatggaggccatttcttgag
+7905351/1
@@8?DDDFGGHHHEGHIG1DCFEGGBDCGHEIIGB>FGGCGEGIBHHE=?
@634045/1
agcgtcctccaggagttgctgagccgtcgcggcatcactccc
+634045/1
@@<;BDFFHF?FHGGCFGIIIEGGIIGGGHA?;7;@;74@DE
@634261/1
agcgttaccagcgcttgaggaagtaacggcagcac
+634261/1
?;@D?AD;DHFHHGGEH>GBDGI?ECHEEBGBG;D
@4828247/1
ttcgcatctttaaaggttttcacggccg
+4828247/1
???D78A@:CDDDED?2A<FE<@E<CE@
@637411/1
agctgctaaaaaagcaggaaaagcccagaagaacgttcgactttcacttc
+637411/1
@@@BDDFDHHHHHJJIJIJJJJJIJJIJJIIJJJJFHIIIFGIDIGGGII
@7908951/1
ctggataggttatccaaaatttgtgacgtcattatcaatacttgatattg
+7908951/1
CCCFFFFFHFHHHJJGIJJJIJGHHIJJHJIIIGIGIJIGIHJGGIJJJJ
@4829038/1
ttcgcgcgtaaagtgaccaaagcaaagacgcaataagtgatacaagaaaa
+4829038/1
@CCDFFFFDFHHFFHGGIIJIIIJJIGIGIJJIIGGIFFHEGGEIGJJEE
@639193/1
agctttaatgcattgtatgcagcatcatgtttactaatctgctttgagca
+639193/1
@C@FFF?DFHHDHIJHIIHHJIJJJJJIIJIJJJIIJGGIIIJGIHAFHI
@6852700/1
ccagaacgtaagatatcctaaactcacttttttccgaaaaaatatcgcaa
+6852700/1
CC@FDFFFHHHHHJJJJJJJJJJJJJJJJJJJJJJJJJJIJJJIJIIJJJ
@6852701/1
ccagaacgtaagatatcctaaactcacttttttccgaaaaaatatcgcaa
+6852701/1
CCCFFFFFHHGHGGGIJJJJH@FHIIEHIJIJIIGGIJJJIEHIJGJIJA
@3760285/1
gggcactatataaaaaattacattcagtatcgatagataatattgatgat
+3760285/1
@@@FFFDDFHFHFGIJJJJJIIJGJJIFEGGGHGIIGIIGICHIGGGHHI
@3760426/1
gggcagacaacttcatgtacaaatacctcaccttacaaaataaaatacgg
+3760426/1
:?<=?D?DHDDHFGE><FIGIICEFHHIIIIIIIIIIG<DHEDAFGIIBF
@3760427/1
gggcagacaacttcatgtacaaatacctcaccttacaaaataaaatacgg
+3760427/1
CC@FBFFFHHHGHGIJIGGIHIIJJJJIIJJIJJJIIIJJJJIIJJIJIG
@6350405/1
caactgtttacctgtgtatgataaataaacttttttcgggtttggaaaaa
+6350405/1
CCCFFFFFHHHHFGHIFHJJJJJJJJIJJJJJJJJJJJJIFGHGIIJJJJ
@4313862/1
tacagggagtggcgaaaccaacaaagtattgtaccttgtgggatgacaac
+4313862/1
C@CFFFFFGHHFHJJJIIIEHJJJIJ?DHIGIIIGIIGFGEHIGFHIIJJ
@7914412/1
ctggattttaaatctttcatattccctatttaaattttgtaaatccacat
+7914412/1
CCCFFFFFHHHHHJJJJJJJJJJJJJJJJJJJJJJJJJJJJJJJJJJJJJ
@4833563/1
ttcgggagtcacttttccgaccaagagatccagcaagttcttggctgccg
+4833563/1
@C<DFF@DAFDHHIJJBGD>AHEHGEHIEHIJJJJGJGIHIJIJIHIIGG
@4833840/1
ttcgggttctatgtagactttgcctctggccgcagctaaatgggcatagt
+4833840/1
CC@DFFDDDHBBFAAAEHHHIGIJGIEGDEHHGIIEGIJJHGGHIJIJIF
@6358314/1
caagaaatggcctccatgccgagcaagactcccgtcagcgtcctccagga
+6358314/1
CCCDFFFFHHHHGJJIJIIJJJJIJIIJJJJJJGDHIIFIFHHCHJCFH;
@7375165/1
cggctcacaagatgtggcaatccttgcaggatttacccgtggagggtaac
+7375165/1
BC@DFFFFHHHGHIEGIIGHHGIJIIJJJGHHIJJJJJIHIIIIJI<BGG
@7375274/1
cggctcagcaactcctggaggacgctgacggg
+7375274/1
?@1BBDD;FFBFFFFEIIBGIIIIFFFFFFFB
@7914995/1
ctggcaacatcgacagataccacaaatacctaaaccttcccactaaagtt
+7914995/1
CC@FFFFFHHHHHIGIIJJJJJJJJJJJJIIJJJJJJJJJJJJJJJGJFH
@4315635/1
tacatccttgtttatttccctttttgtggag
+4315635/1
@@CFFFFFHHDHA:AGH@GCCEHIIG@>B3C
@2222197/1
cgcgaaattggcactggcaagtcaaagaagctagccaagagaatggcgg
+2222197/1
@C@?DDDDHFHHFGGIJGHIJFHGGJIGHGGHIGGJIICFDFIGHIDGI
@2222198/1
cgcgaaattggcactggcaagtcaaagaagctagccaagagaatggcggc
+2222198/1
BB1ABDFDHHHFFIIGGGEHIHIIJJIIIGIIJIFEHIGFHGIGIIJIH;
@4324360/1
tacgagaaatgaccttagcagacctcttgataggcgagatttggaagttt
+4324360/1
CC@FFFFDHGFFHHGIHIJGIGIGDFIEIEIJJIJJEG<F>GGE89DGCE
@142778/1
aaaatcatgaccaaaaagtgaacagctatcgatacacagtcatagatcca
+142778/1
CCC=DDEFHHHGHIGIJI<FHHJJIIJIJJIIJIJJIIJGIJJJJIIEHI
@1684580/1
catgaatgccatctgggcccggggctctgtgatttcttagtgtcaatagt
+1684580/1
@B=;DDFFHHFHHJJJJIJJGHIFJGIJI<DGIIIJJJEGFHGHCFFHGF
@1200046/1
caaagtttcacagttccacaaaacgctgaaaaattccgtcggcaagaagt
+1200046/1
CCCFFFFFHGHGHHIJJJJJJIIIJIIIJJIIJJIJHIGGGIGIJJIIIE
@7383825/1
cgggagtcttgctcggcatggaggccatttcttgagagtagagcaatttg
+7383825/1
@@<BBDBDFHDFBFFGEHIEGCBHEHIEHIIEGEGG9?DF9BFHGH<BF<
@7383826/1
cgggagtcttgctcggcatggaggccatttcttgagagtagagcaatttg
+7383826/1
CCCDFFDDDHDDBEEGGIJIJHIIGIIJJJJIIIBF@GBDHGIIJIJJJG
@1200718/1
caaataaaaagcaccagctactgcttcgaaaatatcaccaagtaccttag
+1200718/1
@CCDDFFDHHHHHIIIID@HHIIGIJIIJJJIJJIIJJJIIGBFFGHIIJ
@4839052/1
ttcgtatttgggagtgatgccgcgacggctcagcaactcctggaggacgc
+4839052/1
BC;DDEFFHGHHHJEHIIJJJJJJIJJIJJJJJJJIJJIHHHHHFFFDDD
@651218/1
aggcaaaactccgaaggaagccaagggctcggctgctcatcatgccctcg
+651218/1
BC@1DDFFHHHGHJJJIJJJIJJJJJIJIIGJIFGE>GEGGHEAEGHCD@
@5839648/1
atcacatcattcgtcgtgtaccacatctcggatcttgctactaatattcg
+5839648/1
@??DDDFFGHFHHFHIIBCF?AFFD?A9:EEGCHCB><?BD?BFHHDHA?
@652179/1
aggcactagttattaattataatcatcaatattatctatcgatactgaat
+652179/1
B@@FFFFFHFFHHJJIJJJJIGJJJJJIJJJJJJFHIIJJJGJJIJJGIH
@5329836/1
aaatctcggattttcataatgtgttgtgttaaatgataatagatattaac
+5329836/1
@@1BDEFDH<BFBGGHIIGEHFHHEGHHGHIIIEGEIICGHEGIIIIIFD
@6372457/1
caagacccccaaccccaacaaggagg
+6372457/1
@@@DDFFFFHHHFEHHHIEHHEH@GH
@5842776/1
atcactttttgttgccgtgtgcccttgagaaatttgctgcctcaaaaacg
+5842776/1
CC@FFFFFHHHHHJJJJFI3CBHIEICBDBGHGIIGHI@HIJGGHIJJIH
@5843706/1
atcagaccaacggaacgcccggagcggctgatatcaccaatcaggtggtg
+5843706/1
B@@FFFFFHHHHHIJJJIIJJIJJIJIJIIGFHIJGIJJHHHFDD?DF=A
@653451/1
aggcgaacagcatttgccaccgtgcgagatggactcgaataacgccaaca
+653451/1
@CC7DFFFHFHHHIIGIIEHIIHIGIIIGGHIGHGIGGHGGF<;8B4AE=
@656398/1
agggcgccatccacgagccaatcttccgctaccgcgtgttccttaacaac
+656398/1
CCCFFFFFHHGGHJIIJHIIJJJJJII>FAAGHBFF;A5AEE3A7A@@DB
@3778333/1
gggtgatgttgtctcgctccaggttgctgttgcggaggagcttgctgttg
+3778333/1
B@BBDDFFHHHHHIJJJJJJJJJHGGGGIGJIIFGIIJGHIGCHFFG@AC
@5845268/1
atcagatgttggtccgccacactgtagagaattcacttatgaatgtggca
+5845268/1
CC@FFFFFHHHHHJJJJJJIJJJJJJJJJIIJIJJJJIJJJIJJJIJJJI
@6375398/1
caagagcataaagtatgtctagaacgattttacctttgcgcgaaaagtga
+6375398/1
CCCFFFFFHHHHHHIIJJJJJJJJIJJJJJJJIJIJJJJJJJGHIIIFGH
@1689847/1
catggagtcccaaaacatgaccatgatgcactcggccggaccgattcagc
+1689847/1
@@@DFFFFHGHHHIIIII@FHDHEBHHHEHIIIIGGGDAHHIII@CAE>=
@5335675/1
aaatgtcaaaatttgacataatttgtggacataaaggaaagaaaaaaatg
+5335675/1
?@?=DDFEHHFHHJJHIIJJJJJJJJJJIHFIIIIIIGIIIJJIJIIJJJ
@7388482/1
cgggcgttccgttggtctgattggcttgtt
+7388482/1
@@@DDDFFHHHGHGGFHIJHIIJIGIJ::B
@7388483/1
cgggcgttccgttggtctgattggcttgttcgggcgttacttttccgacc
+7388483/1
B;@DFFDFHHHGHJJGHJJIJJJJJJJ@?F>FGI:A4@AGEHHH=??@BD
@148701/1
aaaatgtcaaaattttgcaaattatgtggcattttgacatttatgtgaca
+148701/1
@@<:ABADFFHBHIGGEBF>BIGIHIHC9BEHIIIGIIGIGCGICCFGGA
@3292906/1
gacaaattcttccaagcggtcacgattaacaaatggacaatcgtgtgcgc
+3292906/1
CCCFFFFFHHHHHIJEGIJIIIIIIJJJJJJJIIIIIGIHIIIFHGHIJJ
@3294105/1
gacaacttcatgtacaaatacctcaccttacaaaataaaatacggcaaag
+3294105/1
CC@FFFFFHHHHHIJJJJJJIIJJIJJJJIJIJJJJJJIIJJJJJJJJJJ
@3294106/1
gacaacttcatgtacaaatacctcaccttacaaaataaaatacggcaaag
+3294106/1
CCCFFFFFHHHHHJIJJJJJHJJJJJJJJJJJJJJJJJJJJIIDHJJJJJ
@150931/1
aaaattacattcagtatcgatagataatattgatgattataattaataac
+150931/1
@@@DFFFFHHHHGJHIJJJJJIJJJJJJJJIIJIHJJGJJJCHIJJJJJJ
@4336104/1
tagaagtcctgcataaatggatgtgtaatatgcgtgtccacgcaagtacc
+4336104/1
CC@FFFFFHHHHHJJJJJJJJJJHJIIHGJJJJIIJIIJJJJJIGIFHII
@4336632/1
tagaatgtcaatgttattctaaaaagaagactgctaaacgttaaatttta
+4336632/1
@C<DDFFDFHHHHIJJJJJJJJJIJIJJJJJJIIJIJIJGGGGIJIIJIJ
@3783838/1
ggtaaatattcgaaaaaaatcagtcacaagacaaatacct
+3783838/1
@@@DFFAFGHHHHJIIJJJJFIGBGGDDG@DBFGI4D<?4
@3783981/1
ggtaaatcctgcaaggattgccacatcttgtgagccgccattctcttggc
+3783981/1
@@@DDDDDFFBFHG@FEBECHIIGGHGEGCIJJGHIHIGDGHGGGIJ9?>
@4854530/1
ttctgtttgacattcgaaaagtaaacgtcagtttgcgtttcaatgcatcg
+4854530/1
@CCFFFFFHHHHHJJJJJJJIIIBHGIEBHIHGIIJJEHHGIIJGGIIII
@5852678/1
atcatctcagcctcgcgctaggtaaattaaacacggcttatcactatgat
+5852678/1
CCCDFFFFHGHHGIIIBF:?FH?GGIIIIIIBFEBGGGGGIIIIIIIIII
@5853156/1
atcatcttctggagtcacccaacaacaacacttcgactacagatattcgc
+5853156/1
@===BDFFHHHHHIFHHIIIIIIIIIIIIIIIIIIIIIIIIIIIIIIIII
@5853434/1
atcatgaccaaaaagtgaacagctatcgattcacagtcatagatccaatc
+5853434/1
CCCFFFFFHHHHHJJEHIJJJJJJJJJIJJJJJJJJHHIJIJJJIIIJJI
@155866/1
aaaatttatagttttttgcatttttattcggcttattgtaatattcctcc
+155866/1
B@C@DDFFHHGHHIJJJIIIHJJIIJJJIGIIDGHHJIHIHIGIIJGIHI
@3785719/1
ggtaagtagagggtaagccacttaagcacacatgttacataaatgtcaaa
+3785719/1
C@BFFFDFFHHGGAFGHIIIJJJJJJJJJJJJJJIJJJIJJIJJGIIJJJ
@156812/1
aaaatttgcaaggtttggaggagttgtactaatttgtgtaattgaagttc
+156812/1
@@@DDDDBAB?C?FHHE?GCBGHCFEAAF9ECBGIBCCCDHHGAGBB?BD
@4339359/1
tagagaggttcactaaaaaatattaggaatccactacaaggttttcaata
+4339359/1
CCCDDDFFFHHHHJJJJJJJGIJIIJJJJJJIJJJIJJJJJDGGJJIJII
@4856735/1
ttcttctcttggtgaacacatactttattcgtcatcgctccccacgagcg
+4856735/1
=?84=AD>BHFDAEFH<<BFGI<EHHIIIGCCGEHHHI;GIIIII>DDGB
@664936/1
agtaacggcagcactattgacactaagaaatcacagagccccgggcccag
+664936/1
@C@FFFFFGHHDBGB@EG?FDBGEEHGHIJGGGIE?DAGHII?<F>EE5=
@7935143/1
ctgggagggggcaagattctggcatctaatttttcaaatgcgctagaaac
+7935143/1
B=:BDDDFHHHGHJIHIJIJJJJIJJJJJJJJJJJIIIJJIIJJJJJIHG
@160768/1
aaaattttggtaccaatccagatcacgcccggaacagtttgactaattgc
+160768/1
CCCFFFFFHHFHHJIJIJIJJJJJJJJJJJJJIJJIJHIJJJJJJIJJIJ
@5854890/1
atcattactgcaatcatctatactctcagggtcttcatccgattttattt
+5854890/1
@@;=DDDDHFHHHIIIIIIIIIIIIIIIIIIFHIIIIIIIIHIIIIIIII
@4858284/1
ttcttgtttcttgtctgtccttctgtcatttttctattaattgtctgatt
+4858284/1
?@@1DDADHHFHFBEHIGCEHIGIEEHEIIIIHGIEIJFIIIBDICFHII
@5856588/1
atcattcgtcgtgtaccacatctcggatcttgctactaatattcgattcg
+5856588/1
@@@DDDDDDFFC?CBA:CDG<<BF9?CC@BC?CB>DF<B9B9?B9B9BBB
@2242779/1
cgctgttgttgtggtccacccctttgttgcccgtttgccg
+2242779/1
@@@D?@D?DFFF?FE<CAGFEIIFFEEFECFIA?BD;?BF
@3306837/1
gaccgctatggtagaaaacgaagtgttgataaaaagagacgatatt
+3306837/1
@@1DDADDFFDDDFEGB>GFA8CC?1:?BF@F<<F:DFFBFB7DEA
@1701579/1
cattgacattctataaagacgttagagaggttcactaaaaaatattagga
+1701579/1
411442=AFHHHDHFHEGIDHHIIIFFHCHGIGCHDHIJBHIJEIJEIII
@5344172/1
aaattatcgacttaggagaaggcatggaaatctatcacggattttatcaa
+5344172/1
@B?DDDDDHHHHHHIJGIJIIJJJIJJJJJIJJJIGJJJIGIJJJJJJJI
@2244890/1
cggaaaaaagtgagtttaggatatcttacgttctggcaacatcgac
+2244890/1
@@<?DDDDFA:D4C2AE?<FA?FFE@FGA?FFG?FIFIIIE9D;@D
@4345951/1
tagcagctttaatgcattgtatgcagcatcatgtttactaatctgctttg
+4345951/1
@C@DFFFFHHHHHJJJJJJJIIJJJJJJIJJJJJJJJJIJJJJJJJJJJJ
@7940622/1
ctgggcttttcctgcttttttagcagctttaccattcgtcttatcgatgc
+7940622/1
@CC1BBEFHHHHHGGHIIJJJEFHGGGGHJGJJGIJJIIJIIGJJIBHEH
@4346238/1
tagcagtcttctttttggaataacattgacattctataaagacgttagag
+4346238/1
@C@DFFEFHHHHHJJJ:EHGGJJJJJGIIIGIIJJGIJJIJIJJIIJIFJ
@5861291/1
atccaatcctataattatccatttcctgtaattctggtttgtctatagtt
+5861291/1
BC@DFDFFHHHHGIJIIIIJJJJJJJJJHHGIIJJJIFHIJHHIIJJIFI
@1704964/1
catttatcaaggttttcaaactgttaaaaaacctgctgaatgtgcgccaa
+1704964/1
B@:BDFFFHHHHAFHIJJJJJJIIJJIJJJJJJJJJIIIJJJIHIJJJII
@1705120/1
catttatgtaacatgtgtgcttaagtggctta
+1705120/1
==1==DDDH?FHHA?<E<;BCCCC?:AB?CD@
@2777953/1
ctgcctcaaaaacgtatgacaaaactatagagaaaccagaattacaggaa
+2777953/1
B@@FFFFFHHHGHJIJJJJGIIJGIJIIIJIGEGGIJJJGIIJIIDGGEH
@4349870/1
tagctttagaggtaatacactattattaggcactagttattaattataat
+4349870/1
CCCFFFFFHHHHCGIJJJJJJJIJJJJJHDGIGIJJIJIIIJIJJIIIII
@7947343/1
ctggtaacgctttatcgggttctgctaagtggtaagtagaaggtaagcca
+7947343/1
@?@DFFAFHHGGHIIIA@FEGGIIIJIIJDGHGGCHDFGIEIIBDBGIJJ
@1219055/1
caaatgtcgcaaattatgtcacataaatgtcaaaatgccacataacttgc
+1219055/1
@@@?DDDFHHHHHJJJIIHHHJJIIIGIJEGIJJJJIJIJJJIIJJJIJI
@7949554/1
ctggtactggttgctcaaagcagattagtaaacatgatgctgcatacaat
+7949554/1
BBCBADEFHHFHHIJJIJJIIJJJJJJIEHIJJJJIJJJJIJJJIJIJJJ
@6881652/1
ccaggagttgctgagccgtcgcggcatcactcccaaatacgaactggtcc
+6881652/1
@@@DFDFDHHHHHJJIJIGIGIEEBGGHEHEHJJI@G=CEHIIHFFF=BE
@7412791/1
cggttctgcatgaatgccatctgggcccggggctctgtgatttcttagtg
+7412791/1
@@<DDDDAHBFHFIFBGGIBFFBCDEGHHIIIIIIC4DFC4=BCBCFCCF
@4353466/1
taggcattccactattgtgtgttacttgaatccac
+4353466/1
1:=D1?D?:?CFFBBFEAFAEFCCHCB4<FHEDFF
@170508/1
aaacaattagcagcaagagaaatgctggaaaagttaaacgatattctaca
+170508/1
@@@FDBDD?FFFFHIGGBGAF@F<FH>@HBFEG9?CDGGGBHIGDFGIGC
@5350990/1
aaatttaaaaatgcgtgtgtgcaggtatatttatcacatcattcgtcgtg
+5350990/1
?B<ADEFFHGHHHJJHIFHIGIIJJAEHGFGHIJJJJJJIJIJJJIGJEH
@5350991/1
aaatttaaaaatgcgtgtgtgcaggtatatttatcacatcattcgtcgtg
+5350991/1
@@@DDBBBAF?FB<G<@1<CBD>HIFFHG?@C??CD>FHI>GGGHIC<??
@4355815/1
taggtatttgtggtatctgtcgatgttgccagaacgtaagatatcctaaa
+4355815/1
=8=D=BDEHHGHHGIIJJJHIIJJJIJJJJJJJJJJGICHIIIIIIJJHC
@2255595/1
cggacaagttataccgaataaaaaaggaaaactaaaggatttctcaactt
+2255595/1
CCCFFFFFFHHHHJJJIJJJJJJIJJJJJJJIIIJJJJJIJJIJJJGJII
@1225873/1
caaatttctcaagggcacacggcaacaaaaagtgataatggatacaaatt
+1225873/1
@B@DFFFFHHGHHJJHGGHHGIGJJJJFJIIJFFGIIJHJJIIFGGHGCH
@1226205/1
caaatttgactactgtatagctttcttctcttggtgaacacatactttat
+1226205/1
@@@ADFFFHHHDHIGDGHIJIJIJJJJIJJJIIEHJEHIGIIJIJJJJJJ
@1226206/1
caaatttgactactgtatagctttcttctcttggtgaacacatactttat
+1226206/1
CCCFFFFFGHHHHJJFIJJJJJJJJJIJJJJJIGIJJIIJJJJJJJJJJJ
@173512/1
aaacagaatctagccaaacacacatagtacctctccacaaaaagggaaat
+173512/1
B@CBDFFFHHHHHJJJJJJJJJJJJJJHIJJJJJJJJJJJJJJJJJJJJJ
@4869988/1
ttgataaaatccgtgatacatttccatgccttctcctaagtcgataattt
+4869988/1
=@?DBDBDB?<?FEADEABBCHHH@CHHGGGGEGIGF9:CD4CG;FHHGD
@175425/1
aaacagttgtacagtagaggataaaccaatggagcacacttttacttcag
+175425/1
@@??DDDDHHHFHIHHIIIIIIIIIIIIIIIIIIIIIIIIIIIIIIIIIG
@175426/1
aaacagttgtacagtagaggataaaccaatggagcacacttttacttcag
+175426/1
C@CFFFFFHFFHHJGGHHIJJJIIJJJIHIGIJIIJJJJJJJIJGIHIJG
@1231418/1
caacaacacttcgactacagatattcgcacttgcagtcccaatatcaaac
+1231418/1
CCCFFFFFHHHHHJJJIJJJJJJJJJIIJJJJJJJIHHJJIJIGIJJIJJ
@2260788/1
cggagaatcacaaaactcatgatacttttcaaattttcttttaaatttca
+2260788/1
?@@1DDDDDHADFHIGGBHD>H?CEF?CBEC<9CEEHH<DFDG30??BF@
@2263774/1
cggagcggctgatatcaccaatcagg
+2263774/1
@@@DDDDDFAA3?BE9DA@BFABF>B
@2264095/1
cggagctgcgtcactgtacacgtcggaagaaaggcttgtgcaatactgac
+2264095/1
BC@FFFFFHHHHHJJJHHIIJIHHIJIJJJJJJIDHIIBFGGIGHEEHJI
@6406226/1
caagttgagaaatcctttagttttccttttttattcggtataacttgtcc
+6406226/1
@1?DDFDFGHHHDHIGIIEGIHIIGIEIIIIIEIIIIIFHIIGIIIIIII
@4363681/1
tataaagacgttagagaggttcactaaaaaatattaggaatccactacaa
+4363681/1
BC@DDFFFHHHHHJJJIJJGIIJJJJJJJJJJJJJJJJJJJJJJJHIIJJ
@2267539/1
cggagttttgcctgttccgtagcagacggccactggcaaag
+2267539/1
@@@7D=DDH8CFBEAFFH@A?<B>@EC:C:D@?0?BD9?FC
@1720856/1
ccaaaccttgcaaattttcaatcatgaagcaagattttacctgaacaatt
+1720856/1
CCCFFFFFHGHGHJIJJJJJJJJJGJJIIGHIJGIJEHGIIJJIJJIHIJ
@1720857/1
ccaaaccttgcaaattttcaatcatgaagcaagattttacctgaacaatt
+1720857/1
CCCFFFFFHHHHHJJJJJJJJJJJJJJJJJJJJJJJJJJIJJJJJIJJIJ
@7430828/1
cgtcctccaggagttgctgagccgtcgcggcatcac
+7430828/1
?@1:BD;BF:DABAABF<@<:?:CGEBD0@60AF@C
@1722183/1
ccaaacttttcggggtgcaatcttcttttccggaaaatgctcgaaaactc
+1722183/1
CC@FFFFFHHHHHJJ:EBFHIJIIJJJJJJJGJGJJJJJJJJIJIJJIII
@6901668/1
ccatgagggaatttaaggcatctattatacaaaaacaatgtgaatt
+6901668/1
B@@=DDEFGADHHJJEGCIJJJIJJJJJJJIJJJJJJIJJIIJIIJ
@5877291/1
atcgaatcgaatattagtagcaagatccgagatgtggtacacgacgaatg
+5877291/1
==?DDDDDF>CD?AG?FEAFDHH?;BHHE7FC1D4CGFFGFDB6@FEHEG
@4367412/1
tataatcatcaatattatctatcgatactgaatgtaattttttatatagt
+4367412/1
CCCFFFFFHHHHHJJJJJJJJJJJJJJJJJJJJJHIIJJJJJJJJIJJJF
@1727167/1
ccaaattagaaacttatataagtgactctaataatgaaggcgaatctaaa
+1727167/1
CCCFFFFFHGHHHJJJJJJJJJHIIIJJIJGIIIJIJGJJJJJJJJJJIJ
@6904703/1
ccattatcactttttgttgccgtgtgcccttgagaaatttgctgcctcaa
+6904703/1
BB@ADEFFHHHHHJJIIJJJJJIJIGJJJJJJJJJJJJJJJJJJJJJJJJ
@4369140/1
tatacctgcacacacgcatttttaaatttaaaaatttattcaagtcaaaa
+4369140/1
BC@?DFFFHHHHHJJIJJJJJJJJJIJIIIIJJJJJJJJJJIJIIIJHGI
@2272740/1
cggcaacaaaaagttataatggatacaaatttgactactgtatagctttc
+2272740/1
@@@BFFFDHHHHHBGGFGIIJJICIJJJJJJJIIJIIIJIGIIEHGGIJI
@3329089/1
gagaaatttgctgcctcaaaaacgtatgacaaaactatagagaaacc
+3329089/1
B@<DDDFFHDFHDHEHIJJJJJJJJJIJIJIJIIJIJJJJJJJIJJG
@1246545/1
caacagactggtcccacacaagggcagcaaaaaggtgcccaacaacagca
+1246545/1
@???DDFFHG?DDGIIIIIHEBHEGIGGGIIFEEC?DGEHIIHICHIBGG
@6907342/1
cccaaaacatgaccatgatgcactcggccggaccgattcagcccccacca
+6907342/1
@C;DFFFFHHFHHJJJJIGJIJIIJHGIJIJJIGEBHIJIIJGJFEFFED
@2801179/1
ctggaacgtttaaatttctgtcatgagaatctcttggattcaatgggaaa
+2801179/1
@??<DFFFFDHBDEGHIGHIJJIIGHEHEHIJGIEGGHIIGIDGHGGGAH
@1248745/1
caacagtcaacatttcccacctttttcactcaaccatagctttctcagcg
+1248745/1
@@@?DDDDHHGHGJJJJIJGIIIFGIIJJJJIJGGIGGIEHIEEHHIGCH
@1248746/1
caacagtcaacatttcccacctttttcactcaaccatagctttctcagcg
+1248746/1
C@@FFFEFHDBFFHIJJJJJJJJJJJGIIJJIIJJJJJIJGJJJIJFIIG
@1248747/1
caacagtcaacatttcccacctttttcactcaaccatagctttctcagcg
+1248747/1
CC@FFFDDHHHHFIJJJJIIJJIIIIIJIJIJJIGGIEIEHGIJJJJJJJ
@1248748/1
caacagtcaacatttcccacctttttcactcaaccatagctttctcagcg
+1248748/1
CC@FFFDFHHHHHJJJJJJJJJJJJJJJIJJJJIHIJGGIIJJJJJJIII
@5368328/1
aacaatctgccttctacatttgcgagtgacgaagagactctcagcttcaa
+5368328/1
BC<BFFFFHHHHHJJJJJIIIJJJJJFHIGIJJJIJIJJJIJJJIEGIHE
@6910249/1
cccaaacttttcggggtgcaatcttcttttccggaaaatgctcgaaaact
+6910249/1
?<@DDDDBFDFFD<:82C7<?CF@>G<DB@9?G><6?FH38=CF@@;EC7
@4374518/1
tatattcttcaggggatcatgaagctcgcttttcaaattctcgtgacttt
+4374518/1
CCCFFFFFHHHHHJJGIIIJJIHHIIJJJJJJJJJJJJJJIJJJJIIJIJ
@5882973/1
atcgatacacagtcatagatccaatcctataattatccatttcctgtaat
+5882973/1
CCCFFFFFHHHHHIJJJJJJJJJJJJJJJJJIJJJJJJIJJJJJJJJIHH
@5883025/1
atcgatactgaatgtaattttttatatagtgcccc
+5883025/1
?@@DADDDHDBFHIFHHIIIIIIDIDHCGFGGIEH
@5883067/1
atcgatagctgttcactttttggtcatgattttgaggtactcgagggcat
+5883067/1
BBBDFFFFHHGHHJJJJJIJJJIGFHHJHIIIJGIIJHIIJJJIIIGIJI
@5372157/1
aacacgctgagaaagctatggttgagtgaaaaaggtgggaaatgttgact
+5372157/1
C@@DFFFFHHGHHJIJIHIIJHHIGIGHIJJJJII:DGHIIEIIIIIIJI
@192282/1
aaactccaccacaggaacctcaagcttggggtaaaccgcaagtttcacag
+192282/1
@@;DFFFFHHHHHJIIJJJJJJIJIJJIJJIAGHJJJJJJJJCHIIJJJE
@4880993/1
ttgcgtttcaatgcatcgataagacgaatggtaaagctgctaaaaaagca
+4880993/1
@@@DD:DDFDF?CBBEDFCDFHG9CE@GEGG1?DFHGHIHGIIIIIIG<G
@5883536/1
atcgatgcattgaaacgcaaactgacgtttactcttctaatgtcaaacag
+5883536/1
@@1ADDDFFHHBDHGHI<CFHHHIIIICGFHHIIIFIIIIIIGGIGIIGF
@6421789/1
caatcttcttttccggaaaatgctcgaaaactcaattggcgcacattcag
+6421789/1
CC@FFFFFHHHHGJGJEHJJIIJJJJJJJJJJIJIJJJJJIGGJJJJJJJ
@4380471/1
tatcgatacacagtcatagatccaatcctataattatccatttcctgtaa
+4380471/1
@@@DA?DDDDB>AAEHFHBAEDGH>HFEHEHIGHHGIGGIEGEHBFB?GF
@3337135/1
gagagtccaaagagaaggttatgaaccggcaataactttccttgttgtcc
+3337135/1
=@?DDDDDHHFDFH;@FB?FEHIBHIHEBHIGEDG9BGHCFEIEA<DCGH
@694175/1
ataaagcgttaccagcgcttgaggaagtaacggcagcactattgacacta
+694175/1
@C@BDFFFHHFHHIIIGHHIIIIIICGDGFHIGIIGH@GEGGHACHIE;E
@5379332/1
aacagttgtacagtagaggataaaccaatggagcacacttttacttcagc
+5379332/1
@@@DDDDBCDHFHFHHIEH@DG>?BDHBEHIIIHGECGGGBGHDE@HIEG
@4381718/1
tatctatcgatactgaatgtaattttttatatagtgccccgatgatatga
+4381718/1
:B14=DDFHHHHHJJJJJIIIIIJJJJJJJJJIJGGHIJJJEHDGIIJIF
@5889543/1
atcgggttctgctaagtggtaagtagaaggtaagccacttaagcacacat
+5889543/1
@@@FDDADHHHGHGJI<FFACHEEHICHIIFFFEDCGGGGGIIIGJIIJI
@7452593/1
ctaaaaaagcaggaaaagcccagaagaacgttcgactttcacttcattct
+7452593/1
@@@DFFFFFFFHHJJGIEEBDEGHIGGIEGGE9FEBFHGHHEGIIJIIIC
@7452672/1
ctaaaaaatattaggaatccactacaaggttttcaatagggcattctaac
+7452672/1
@@@DDDFFBBBDHGCGGJGHEGEHGHDHE:C9?9D@DFGHGGIIGGI@GE
@3344421/1
gagccgtcgcggcatcactcccaaatacgaactggtccaaatcgagggcg
+3344421/1
@@@DDDDDHHFHA<DFDF9BFH?BG@FGEEHGGHI7@GDEH@@AEHDE<;
@3826397/1
gtaaaattagttgctatccttctctttgacattgcttgtggtcacttttc
+3826397/1
B?@;DFDDHHAFFFHGJGIIJIFHHJJJHIGIJIJJJJHHIHIIJIJJII
@698722/1
ataaatgtcaaaatttgacataatttgtggacataaaggaaagaaaaaaa
+698722/1
@@<BDDDFBHHHHIIIIIICDHFHIIIIIIIHIIIIGHDHGIIIIGGGIG
@3348288/1
gaggaagaggaatttgaacagttaccatctactatcagagatcgaatgtg
+3348288/1
@B@ADFFFHHGHHJIJJJJJJJJJJJJIJJJJJJIJJJJJJJJFHHJIHI
@3348466/1
gaggaagtaacggcagcactattgacactaagaaatcacagagccccggg
+3348466/1
@@@?DFFFHHHHHIGIBCGG@EHFGGAHEGHGHIIHEDGE>DEGIJJ<AH
@3829887/1
gtaaacaacatacgtttttcatttaaaatgaactcac
+3829887/1
<=?DADDA:ADDDE<?EEBB:3<?<DF>FEIIEIBED
@3831481/1
gtaaacgtcagtttgcgtttcaatgcatcgataagacgaatggtaaagct
+3831481/1
@C<DDFFFHDD?BF>@E@EHDHIGFHH>DHDCAG>FH@FIGHIBFHIGC@
@3350189/1
gaggagctagcttccatgactgtcgaagatattctagaaaacgagaaaaa
+3350189/1
@@CADFFFHHFHHIJIJIIJJJHJJJGEGBFBH>F?C@GHI:@?:?FHJI
@2813991/1
ctggacaacaaggaaagttattgccggttcataaccttctctttggactc
+2813991/1
@C@?DFFFHHHHHIIIIIIIIIIIIIIFHIIIIIIIIIIIIIGIIIIIII
@5383564/1
aaccaaacctagaggaacatcctggtccaagtcctaacgtgttattacaa
+5383564/1
@@<DDDADGHHGHEIDHIJJGJIHGGIJIEHGHGJDGIGDHIEGHGJIG@
@4895140/1
ttgggagtgatgccgcgacggctcagcaactcctggaggacgctgacggg
+4895140/1
@C@FFDFBFHDHHGIHI>GHIJJIH=FGCGEHHHJHGI=EE>DCC@CBDB
@204412/1
aaagaagattgcaccccgaaaagtttgggtacaacctctatactttgcat
+204412/1
@@<DDFFDHHHFHJIJJGHIEHIIGGIGHBGIJEHGIDDHIGGFHIGGFH
@207526/1
aaagaatcaccaattgtttctaacctctctaaattaataccatcgttggc
+207526/1
@@@DDDDDAHFHBHIEHIJJJJDHHAFHHEIJJIDAHGIHIIHEDHB9BF
@6928429/1
cccacctttttcactcaaccatagctttctcagcgtg
+6928429/1
@@C?DFDFHHHB?EEEBGDHDFHEFHIIGHI>FF<?8
@6928430/1
cccacctttttcactcaaccatagctttctcagcgtgtttaatttcgttc
+6928430/1
CC@BFFFFHHHHFIIIIJJJJHIJJJJJIJJJJJJDG8BF9D@GI498D?
@5900517/1
atctcggatcttgctactaatattcgattcgataggtgctttgtctggtt
+5900517/1
@@8=DDDDHHGHF@>GHGHIJHGIJJJJJJJJJJJGGHIGGGIIHCHGGH
@3360388/1
gataaatatacctgcacacacgcatttttaaatttaaaaatttattcaag
+3360388/1
CCCFFFFFHHHHHJJJJJJIJJIJJJJJJJJJIJJJJJJGHHJIIJJJIG
@4394227/1
tattcctcgaaatcaataactcgacaaaaattgttcccttttgagctatt
+4394227/1
:?14ADEFHHHHHJJJIJJIJJIJJJJJJJJIIHIIJIJJJJJIIJJJII
@4903749/1
ttgtaatattcctccatagttcttacatccttgttt
+4903749/1
CCCFDFFDHHDHGEIIJGIHHGJJJEHIHGIJECHI
@5392463/1
aacgaattttgtgcatacaaaaatagtaaaaagtcgaagtctttcgagac
+5392463/1
CCCFFFFFHHGHHJJJJJJJJJJJJJIIJIJIJFGHIIIHIJJJIJJJJJ
@7997541/1
cttaaactccctcatgggaatttcttttggatcataaatgccgtcctctt
+7997541/1
BCC;DDFFHHHGHFGGIIFIIIJJIJJJJIIJJJIJGIIIJJJGIJIJIJ
@5904546/1
atctgtcgatgttgccagaacgtaagatatcctaaactcacttttttccg
+5904546/1
CCCFFFFFGHHHHJJJJJJJJJIJIJIJJJIJJIJJIJJJJJJJJJJJII
@708671/1
ataacatgcataaaatataataaaaatttatagttttttgcatttttatt
+708671/1
@C<DDDDFHFFHHIIIIIIFIIAIGHIIIIIIDDHGGIIBHIIIIIIIH@
@4400410/1
tcaaaagcgaagaatatttgaaaatttctaatattgcgatatttttttat
+4400410/1
CCCFFFFFGHHHGIIIEIJIGIGGGIIGIIJJJJJIJJIJJIIJJJJIII
@1755313/1
ccaagggctcggctgctcatcatgccctcgag
+1755313/1
@@@DDDDDHHDHDGE?3A?<E9<?EFH<D???
@5396089/1
aacgctgaaaaattccgtcggcaagaagttggccgatttgcagactctca
+5396089/1
BC@DFFFFHHHHHJJJJJJJJJJJJJJJHGIJJIJJJJJJJJIJIFIJJJ
@2305056/1
cgggagtcttgctcggcatggaggccatttcttgagagtagagcaatttg
+2305056/1
@<@;D:BBFFAFAB=<E?@@GDB8:CDDGF<?DB?BBB0?008?B>@FF4
@6451903/1
cacaaatgtcttttaaaggagctacgaagttaacagatgaaggtatagct
+6451903/1
@@;DDDFFHHHHHJGIJEHGIIIIJIIHJJIJIIICGHIGIGG?BBFIII
@6451904/1
cacaaatgtcttttaaaggagctacgaagttaacagatgaaggtatagct
+6451904/1
CCCFFFFFHHHHHJJJJJJIJJJIJJIGIIIJJJJJIIJJJJJGGGIJJJ
@7468439/1
ctaaacgttaaattttaaaagcctcttaaatttaaccgaaatatagaata
+7468439/1
CCCFFDFDHHHHHJJJJJJJJJJJJJJJJJJJJJJJJJIJJJJJJJJJJJ
@7468831/1
ctaaactcacttttttccgaaaaaatatcgcaatagctcaaaagggaaca
+7468831/1
CCCFFFFFFHHHHJJIIJHIIJJJJJJJIIJJJJIGJJJJJJJJIJJJJJ
@8002307/1
cttaaatttaaccgaaatatagaatacaccccttaatcagctacaacagt
+8002307/1
::1=ADFFHHHGHJIJJIJJJJJIJJJJJJJJJJJJJJIIJIJJJJJIJF
@8002308/1
cttaaatttaaccgaaatatagaatacaccccttaatcagctacaacagt
+8002308/1
@@@DDDDDHBH:DC@GHBB<C<EEBEEEDFHICHCHB@FHHHIIII@CCB
@8002309/1
cttaaatttaactgaaatatagaatacaccccttaatcagctacaacagt
+8002309/1
?@?DDDFDHFHH>BGGDHB@I@DIEGIIGGEEGFHGIHGIIIHIIIIGDD
@8002310/1
cttaaatttaactgaaatatagaatacaccccttaatcagctacaacagt
+8002310/1
?B=DDEFFHGHHDIGIJIIIJJJIJIJJJIJJJJJIJIIJIJJJJJJJJF
@8002311/1
cttaaatttaactgaaatatagaatacaccccttaatcagctacaacagt
+8002311/1
@@@BDD?DH4=CDB@FG9B?H>FHFGEE@HIGIIIGHDCHGIGIIIIIIE
@8002640/1
cttaacaacgatctggtggccaccggaaccggaagatcgaagaaagacgc
+8002640/1
BCBFFFFFGGHHHIIJEGIIJJJJJJHIJJJIHIIIHIIGIJJJIIIIHG
@4406709/1
tcaagatccagtgtttaaggaactatcagatgttggtccgccacactgta
+4406709/1
@CCFFFFFHGFFHCGHIJIIJJJJIIJEIHIJHHIJHHIGJJJJJJJJHI
@4909194/1
ttgtgggatgacaacgatatgtcaaacgacgacattgagcaacttacgta
+4909194/1
@B@B=DDFHHHHHJJJJJJJJIJJJJJJIJJJJJJJJJJGJJJIJJIGDH
@4909302/1
ttgtggtatctgtcgatgttgccagaacgtaagatatcctaaactcactt
+4909302/1
CCCFFFDBHHHHHJJIIGIJJIIJJIIJJJJIJIGHIIJIJFHHHGIIDI
@7472367/1
ctaaagttaaccagacaaagcacctatcgaatcgaatattagtagca
+7472367/1
@C@FFEFFHHHGGIIIBGIFIIIIIEFGIIIGHEGGA1?FDC?FHGF
@2308458/1
cgggcccagatggcattcatgcagaaccgattaagaaaggggcagacaac
+2308458/1
???1?DDDFFDFFBDGGFIII@>C4<CC8CFAGII@D@FF76;AF@@=76
@2308459/1
cgggcccagatggcattcatgcagaaccgattaagaaaggggcagacaac
+2308459/1
B@@DDFFFHHHHFIJJJJIJJJJIJJJJJJJJJIJFIJJJJJIJIIJIIG
@3855054/1
gtaatattcctccatagttcttacatccttgtttatttccctttttgtgg
+3855054/1
@@@FDBFFFHHGHGIGIEGJGIJJJJJIJJDGHIBHIIGIGGIEIIBHGG
@5399582/1
aacgtctttatagaatgtcaatgttattctaaaaagaagactgctaaacg
+5399582/1
@@8ABDADFFDDFGBFGDJEEGGHIDIIIIIGHIJHGGGIGEGGCGICFD
@3855820/1
gtaatccttataatgacactagggaactgttatatttacataagaaaaac
+3855820/1
C@CFFFFFHHFGHIJJJJJJJJJJJJJJIFHGGEGIJGHJIEIGEIIJJG
@1284904/1
caactcaacagctcaatccatctgagattcagcctcaacctattccacaa
+1284904/1
B@@FFFFFHGHGHJJIIJJJJJJIIJIJIIGHIIIJJIGGHGJIIJIGJI
@6457721/1
cacaagggcagcaaaaaggtgcccaacaacagcaaacgggtcgaaatgaa
+6457721/1
??1BDD=1AC8ADEEEA@:C<<;@EEEDDDDDDIIII@DD0<;@CD9ACD
@4417037/1
tcagaccaacggaacgcccggagcggc
+4417037/1
?8?DDDDD?B:C1CE<EDF@D:D:DDD
@222289/1
aaagcctttctttattgccagctcttgaagaaccatcgccggggtcttga
+222289/1
@C@FFFFFGHHHHJJJJJJJJJIJJJJIJJJJJJGIJJIJJJIJAFHIIE
@2312223/1
cggggcactatataaaaaattacattcagtatcgatagataatattgatg
+2312223/1
@C@FFFDDBFHHHJJJJJJJIJJJJIJJJHIGIIGIJJJJJJIJIJJJJJ
@8009317/1
cttaatcggttctgcatgaatgccatctgggcccggggctc
+8009317/1
?@@DDDD?DF@BD4BHGAEHE?EA?CBBHCGHCB?DBE>B@
@1293602/1
caactttgttcagttcttgcaggagatcgctagcgaacaatccttcgagg
+1293602/1
?@1ADDFDHHGFGDGEIIGHGECHC3FE?DGG19CCDHG;F;@GIEF9=5
@1293603/1
caactttgttcagttcttgcaggagatcgctagcgaacaatccttcgagg
+1293603/1
CC@DFFFFHDFBHGIJGIIHIIGGIJJIJJJGBGIJGIIGHEIJIIDCGF
@4420179/1
tcagggatactatgctgtgtaactagattatatggaattgccataggacc
+4420179/1
=?@ADDDD>FHHDCGG@<CFFDHI4CCHBH@HIHGCHIIFEBD9DFFHGG
@2312709/1
cggggctctgtgatttcttagtgtcaatagtgctgccgttacttcctcaa
+2312709/1
CCCFFFFDDDFFFGIJEGIIJEHEFDIHIIEIIIIJJIIJJJFJJJ4DBG
@5914797/1
atgaaatttaaaagaaaatttgaaaagtatcatgagttttgtgattctcc
+5914797/1
CCCFFFFFHHHHHIIJJJJJJIIIIHGAFIIIIJIIGIHIIHIJJIIIJH
@3376123/1
gatgattatataacgagtagatagctttagaggtaatacactattattag
+3376123/1
CCCBDFFFHHHHHJJGIEGHJJJJJJJJJJJJJFHIJJJJJJJJIJJJID
@4921049/1
tttaaatttaaaaatttattcaagtcaaaaataatatgtaaattgatttt
+4921049/1
CCCFFFFFHHHHHJJJJJJJJJJJIIJJJJJJJJJJJJHHJJJJIIJJIJ
@4423948/1
tcatgaagctcgcttttcaaattctcgtgacttttctcccct
+4423948/1
@B;ADDDFHHHHHJJJJJIJJJJJGJIGH;EDFHI9??FHI9
@6946055/1
cccatttgctttggtggggaactttgttgttgacgttcatttcgacccgt
+6946055/1
@C@DDFFFHHHHGIAFHIJBFIJJJJIJIIJJJJJJJJIJJJJIJJJJJF
@718377/1
ataatagtgtattacctctaaagctatctactcgttatataatcatcatt
+718377/1
@@<DDDBADAFHHFBDFGIE?FB:CHHIHDFHBFH?@FCDD?D@DA<?B>
@3865144/1
gtacaagtataggattatccgatctagctga
+3865144/1
??;DD8;:CD4D8ACEEE>B3<C<EEFIEII
@1301378/1
caagaactgaacaaagttgaagtccttggcgttgaagctgagagtctgca
+1301378/1
CC@DFFFFGGHHHJJJHIIIJJDHJIJJIJJJIIIIJJJJJJIJHIIJJJ
@1768381/1
ccaatttccaaggtggagcgttaatttcttgaagaagtgtattttaaatt
+1768381/1
CC@FFFFFHHHHHCFIEHGIIJJJJJJIJJJGGGGIIFHBFGIIJEIIJJ
@1302042/1
caagaacttgctggatctcttggtcggaaaagtaacgcccgaacaagcca
+1302042/1
CCCFFFFFHGHHHJJJJBIIJJJHHIJJJJJJDGIJIJJJFGHGIGIJJJ
@1302043/1
caagaacttgctggatctcttggtcggaaaagtgactcccgaacaagcca
+1302043/1
@@@?DDDB<?FHFEB@FBFIIH<AFEA?EHGHFEGEFGHIHIIIIGC@FG
@226749/1
aaaggagctacgaagttaacagatgaaggtatagctgcaccagcatctaa
+226749/1
CC@DFFFFHHHHHJJIIJJJJJJJJJGIJ?EGGJJIIJJJJJJJJJJJJF
@7488495/1
ctaagattaccaagttgggcaaccagcagtcccacaaagtttcacagttc
+7488495/1
CCCFFFFFHHHHHIGHJJJDIIJJJIJJJIIJJJJJJJJGHJJJJJJHII
@4427742/1
tccaaatcgagggcgccatccacgagccaatcttccgctaccgcg
+4427742/1
=@@?DDD??F?<?FGHGIGHGGIGED07DDCHBF9C@@AGHC6B?
@227765/1
aaaggattaaccaaaaataggatttttattaagccaaaaggtgcgtctaa
+227765/1
@@@D7DD??FFBDIE:AAEGGGA?:<CFAEF@EGI>FDHHEDGGA?DGDF
@8014257/1
cttacatccttgtttatttccctttttgtggagaggtactatgtgtgttt
+8014257/1
C@CDFFFFHHHHFIJGIJJIJJIJJJJJFFHCFGIG?FFFHIJGIGHBGH
@6465316/1
cacacatgttacataaatgtcaaaatttgacataatttgtggacataaag
+6465316/1
<@@ABDDDFFHCFGHIEGF::CIIBFEFFDDCEEHGEGGIGGBGGGIIII
@6465407/1
cacacattcgatctctgatagtagatggtaactgttcaaattcctcttcc
+6465407/1
@@7DDDDDFHBHDGFHB4CHIFHHGIGIEHGIIGFCFCBCHBHGFCGHII
@229287/1
aaagggagcatttatttgatgcaaagtatagaggttgtacccaaactttt
+229287/1
CCCFFFDFGHHHHJJJICHJJIJJJJHHIJIJJJHIIJIJJJJJJJJIIJ
@721251/1
ataatcatcaatattatctatcgatactgaatgtaattttttatatagtg
+721251/1
CCCFFFFFHHHHHJJJJIJIJJJGIIJJJJJJJHHIIJJJJJJJJJJIDI
@721252/1
ataatcatcaatattatctatcgatactgaatgtaattttttatatagtg
+721252/1
CCCFFFFFHHHHHJJJJJJJJJJJJJJJJJJJJIGJJJJJJJJJJJJJII
@3873995/1
gtactataaaatgatgaaaccggagatcgaacagtttagcaataaagtac
+3873995/1
@B@DDFFFHHHHHJIJJJJJJJIJJJJIJJJJJJHJEHGIJIJJJJJHHI
@3874138/1
gtactatgtgtgtttggctagattctgtttgacattcgaaaagtaaacgt
+3874138/1
?@;4BBDBACF?AEGFEGIEEIIFHBHEHH;FHFGIFADCFGIBFDFEIG
@3874139/1
gtactatgtgtgtttggctagattctgtttgacattcgaaaagtaaacgt
+3874139/1
BBCFFEFFHHHHHJJJJJJIJHIJJJJJJJJJJJJJJJJJJJJHHIJJJD
@1311713/1
caagacccccagccccaacaaggaggtaaaaagaagaaacaaaaacaacc
+1311713/1
?@<4BDDFHHHGBEHIIIIGIGCGGGFHGIIEFDHGIIIIIIIBCBEGG=
@231132/1
aaaggttttcacggccggtgggtcatttataccgttaaccttataacttc
+231132/1
CCCFFDEFHHHHHIIIII:EGI:B@GGIGGIGIIIIGIIIIIGGCIGIIG
@1314726/1
caagagcataaagtatgtctagaacgattttacctttgcgcgaaaagtga
+1314726/1
@@CFDFFFGGGGFAEFEGIJGEGIEIGHGHIJGJJIJIJIIIIIIGGCHG
@5921643/1
atgactgtgtatcgatagctgttcactttttggtcatgattttgaggtac
+5921643/1
@?@1DDDDFFFFFFDFFI<AHHIIIFFHIIIBE?GGIIIFIII@??FD@F
@4930689/1
tttacatattatttttgacttgaataaatttttaaatttaaaaatgcgtg
+4930689/1
CCCFFFFFHHGHHJEIGIIEJIIGJHHHIIIIGIIJJJJJIIIGIIIIDH
@6469498/1
cacactttctttcttaacctccgctttaatttc
+6469498/1
C@CFFFFFGGHHHJJJJJJIJJIJ?FH4:1?G4
@6469625/1
cacacttttacttcagctacttgaaccgtacgtcaaatgtcgcaaattat
+6469625/1
CCCFFFFFHGHHHJJGHJJJJJJJJJJJIIIJJJJJIJJJIJJJJIJJJJ
@3382756/1
gattcaaagacatctcctaaggctttgggaacttctacatcttctatttc
+3382756/1
:?@44ABDDFHHFIIEHHIIBEEFHGGGEGGIEIHIIIIIIIGGGIC@?D
@4933175/1
tttacgttgtgctccttcacaaaatctacttcaagtgggcagaagttttt
+4933175/1
?@==BDEDDFHHHJJJJIGGIGIJEHHIGEIIDIIIIIHHFFHIJFEGIG
@3882946/1
gtagatttccgtgaagtggtccgtgccccttgcggttaccccttctgttg
+3882946/1
@=@DADDDFFAF=CGDACGCFHGC@@GHGGGGGIIBH<FGGH6BFA@=C7
@1776712/1
ccacatctcggatcttgctactaatattcgattcgataggtgctttgtct
+1776712/1
C@@DFFFFHGHDHHIJEEGIJJJJJIJJJJJJJJJGIIIIBGGGIJJJJJ
@5413177/1
aagaaagtgtgcacgatgcatttgtttattcagatttacagcaattccct
+5413177/1
CCCFFFFDHFHHHJJJJJIIIJJJJJJJJJJIJGIJJJJIIJJJJJIJJJ
@238934/1
aaagtttttaagaaccgtgatggaactctttaggcagcaacattacccaa
+238934/1
@@@DDDFFHHHHHJJFICBFHHGGGBBFGIII@EEE?BFDGGGEHIJGEC
@4436620/1
tccactccggctactcttactctataatcgaatctattgttatgagttcc
+4436620/1
CC@FFFFFHHGHHJJJJJIJJJJJJJJJJJIHIJJJJJJJJHIJIIHGII
@239355/1
aaataaaatacggcaaagagaagaaaggccgatagaatgaagtgaaagtc
+239355/1
<@@DFFEFGFHGBGHBGEEGI>DEEDB@GHHA:?F<BGGGHGGGHHIIII
@4936095/1
tttagaggtaatacactattattaggcactagttattaattataatcatc
+4936095/1
@@@DBFFF<DHHHJGHJIIGGIHHGEBHIIEHGJJJJIJIJJJJJJIJIH
@1780665/1
ccaccattctatgaaatggaacacgaagagggactaccacacgaaaggca
+1780665/1
@@@DFDFFDHFDHDCGFHIJJIJIFIIIJIIGGGIJJIJJJJIEHIGIJI
@1781637/1
ccacccttctggaagaacgtcgaagtggttttgtcctttttcaatta
+1781637/1
CC@FFFFFHHHHGJIGIJIHGIIGGCFGBGHGGFHCGHIIJJIGIIE
@1323520/1
caagcattggtggcgattggtcaatgttttttcttcgatgtccacgtagg
+1323520/1
CCC@DFFFHHCFHIIAHGGIHIJIJIIJJJIIJJJIJEGGIIIJGIFGGG
@5927308/1
atgatgtgataaatatacctgcacacacgcatttttaaatttaaaaattt
+5927308/1
BCC1BDDDHGHHHJJGIJJIIJJJJJJJJJJJJJJJJJJJJJHJJJIJJI
@4937016/1
tttagatgtggaacactacgagcagtttttgggttttaaattgacaccgt
+4937016/1
CCCFFFFFFHHHHJJJJJJJJJIJJHIJJJJJJHIJJJJJJJJJJJIGIH
@7497970/1
ctaatattgcgatatttttttatcgatctggcttcaatgtttgaatgatg
+7497970/1
@@@BBDFFHA?FHIIIGDGHGD>CFH@B;:9?DD@D<?DDFDFGBGABC<
@6483241/1
cacatctcttggagccagccaatgggattgcccatcactttgtcatcgaa
+6483241/1
CCCFFFFFHHGHHJJJJIIJJJJJJJJJIJJJJJIIJJJJJJJJJJJIJH
@4443027/1
tccaggttgttgttgtggaggagcagtttgctgttgtctagctccaggtt
+4443027/1
@<@DDDBDACDFFHGCFBGGG;FHCGHIGEIEDHDB?9BGHIIEDGEGBE
@1784636/1
ccacctttttcactcaaccatagctttctcagcgtgtttaatttc
+1784636/1
BC@DDFFFHHHHHIJJJIJJIJJIJJJJJJJFIIFG0?F440BG4
@1330221/1
caaggacttcaacttcgttcagttcttgcaggagatcgctagcgaacaat
+1330221/1
B@8BDDFFGHGHFIJIJHIJJJIIJIJJIIIIIJGGGHIEGJIIJGIGAH
@6963427/1
cccgaacaagccaatcagaccaacggaacgcccggagcggctgatat
+6963427/1
;??BDFDFHFDCFIGIIBECHEHIDIGHEGIGIIIDEHGFFFA@CCA
@6489700/1
caccaagagaagaaagctatacagtagtcaaatttgtatccattatcact
+6489700/1
BCC?DFFFHHHHGJJJJJJJIJIJHIJIGJJJJJJJGHIJJJJJJIJIJJ
@5931438/1
atgccctggtataggaatcaagatcagcctcagtatttttatgttgctga
+5931438/1
@B@FFFFFHFHHHIJJJJJJJJJJJJJJJJJJJFIIJJJJIIJGJJJJJJ
@6490741/1
caccaatcaggtggtgacatcgttcgatgacaaagtgatgggcaatccca
+6490741/1
BC@FFFFFHHHHGIFGIIJJJIGEHG?AGGIIJJJ?FGFE@FGHIIIGHH
@5933814/1
atgctcccttttcacaatataataaatacatatcatatcatcggg
+5933814/1
@@@?DEDDHFHGDHGG@HEIIHIIIIJJG<BHHIIIIJICFHGE>
@1333142/1
caaggattgccacatcttgtgagccgccattctcttggctagcttctttg
+1333142/1
C@BFFDFFHHHHHJJJJJJIJHJJJJJJJJJJJJJJJJJJJJJJJJJJJH
@2335722/1
cgtaaagtgaccaaagcaaagacgcaataagtgatacaagaaaatataca
+2335722/1
?@@ABD:=C?D:?FGBFED@FGEAEGFFIEC?DD<DDFFFDGFIIIIIII
@2335723/1
cgtaaagtgaccaaagcaaagacgcaataagtgatacaagaaaatataca
+2335723/1
@@@FFFF?FDHHGIICBHIIIJIIJJJJJJIDHIJJJJJJJJJJJJJJIJ
@8028682/1
cttagcttcacaattacttagagaagcacgcggaagcggtatgcagattg
+8028682/1
:114ADFFHHHHHJJJJIJJIJJJJJGJJIJIFHIJIJJEHIJJJJIJIJ
@738496/1
atactttattcgtcatcgctccccacgagcgtttctttagtct
+738496/1
@@@FFFFFGHHHHJJIIJJJIEIGGIGIIJEGGH>BEH8?=88
@4944273/1
tttatatgtcacattttgtggttctttaacgaaatgtcaagagcataaag
+4944273/1
@C@DFFFFHHHHHGAGHG?DGGGIIEGIGHIIGGGIGEHGIIIIIIIIII
@7505102/1
ctacaacagtcaacatttcccacctttttcactcaaccatagctttctca
+7505102/1
BC<DFFFFHHHHGJGJJJJJJJJIJJJJJJJIJJIJIJIJFIIGIJIIJJ
@1337701/1
caaggtttggaggagttgtactaatttgtgtaattgaagttcgtattatt
+1337701/1
@@?DFDDFHHHHHGHFGIHHHJJIIJJJIJHIJIIJIHIIJJIJJJJJJI
@1337833/1
caaggttttcaatagggcattctaacatgtcaaaattaaatcaatatggc
+1337833/1
@@;D?ADEHHHHHIJJJJJJJJJJJJJJJJIJJJJJJJJIIJJHIJJJJJ
@3394870/1
gcaaaattcggcaaaccagaaaaattggctgatggaaggagagttagagt
+3394870/1
BC@FFFFFHHHHHJJJJIJJJJJJJJIJJJJHIJJIJIIHIHIFGIJJJH
@3395042/1
gcaaaattggccttgcagttgcttttggagagaaaagacaagaaataatt
+3395042/1
BCCDFFFFHHHGHIGIIJIIIGJJJJJIHHIJJJJJIIJJJIJJJJJGGI
@2339591/1
cgtacggttcaagtagctgaagtaaaagtgtgctccattgg
+2339591/1
?@8BDDD3C;CFFAEFB9AEG@3AFHIF9C?FEFGIEEF>F
@1339106/1
caagtactgaaatatctgttgaacagctcagtacctctgatgaaagctga
+1339106/1
BCCDDEFFHHHHHJJJJIIJIJIJJJJJJJJHIIJJJJJIIJJGIJIIGH
@1339493/1
caagtagctgaagtaaaagtgtgctccattggtttatcctctactgtaca
+1339493/1
CCCFFFFFHHHHHGHIJJIEHJIHHJJJJJJIIIIJIIJGHEIIIIHIGI
@3397291/1
gcaaagacgcaataagtgatacaagaaaatatacagactaaagaaacgct
+3397291/1
C@@FFFFFHHHHGJJICFHJJJJJJJJIJJJJIIJJJIJJJJIJJJJJJI
@3397978/1
gcaaaggtaaaatcgttctagacatactttatgctcttgacatttcgtta
+3397978/1
@@@DFBB2ADFHFGDB;B@HGEHHI4FDHICH>FGHIIGIIIECGGGFHH
@4450777/1
tcccacctttttcactcaaccatagctttctcagcgtg
+4450777/1
BC@DDFFFHHHHHIJJJJJJJJJJJJJIJJJJJJJJGC
@4450847/1
tcccactaaagttaaccagacaaagcacctatcgaatc
+4450847/1
?;;DDD;?AFB<DFGFEFIIF:AFBGGBG;:?:F@FIF
@4450848/1
tcccactaaagttaaccagacaaagcacctatcgaatcgaatattagtag
+4450848/1
CCCFFFFFHHHHHJJJJJJJJJJJJJJJJJJJJJJGJIIGIIIIIEGBDF
@3903234/1
gtcaaaattaaatcaatatggcgactgagaggcaaacaaatgttatttta
+3903234/1
@=?DDDFFHHHHHJJJJJJJIJJGIHGGIEHGHHIJJIJFIJHIJGGIIJ
@3903235/1
gtcaaaattaaatcaatatggcgactgagaggcaaacaaatgttatttta
+3903235/1
CBCFFFFFHHHHHIJJIIJJJJJJJJJJIIJJIIJJJIJJJJHIJJJJJI
@3903478/1
gtcaaaatttgacataatttgtggacataaaggaaagaaaaaaatgtcaa
+3903478/1
CCCFFFFFHHHHHJJJJJJJJJHJIJJJIJJJJJJJJJJJJJJJIJHGII
@2855030/1
ctgggcttttcctgcttttttagcagctttaccattcgtcttatcgatgc
+2855030/1
@@@DDDDDHHAFD<<<EHIII??AEGCAFHAGIDEGGED@DF<B?;?DDB
@3907012/1
gtcaaatgtcgcaaattatgtcacataaatgtcaaaatgccacataattt
+3907012/1
@@8DDDEFFFHHHJJJJJJJGGGGIJJJJJIIHEIIGIIIFGIGICGIEG
@5431584/1
aagactttgactttttactatttttgtatgcacaaaattcgttctacata
+5431584/1
?@<DDDFFGBHDDEGDBHGIGHIIHIGIHEDGIIIIHIGGGHIIIIIIII
@3400451/1
gcaaattatgtcacataaatgtcaaaatgccacat
+3400451/1
???DBDDDD4CDDE4ACEEC9<C@FFFEE:A?CFB
@3400452/1
gcaaattatgtcacataaatgtcaaaatgccacataatttgcaaaatttt
+3400452/1
CC@FFFFFHHHHHJJJJJJJJJJJJJJJIJJJJJJIJJJIIJIIIIIIJJ
@7512544/1
ctacagcttttctccatagagaacctggaaatggatgaatggcacatagt
+7512544/1
@??:BDDFFHHGGIGIIIIIIIIIIIIIIIHGIHEHED?FHI<DHGGIGD
@1347593/1
caagttttgacaatgtcaaatgccaacgatggtattaatttagagaggtt
+1347593/1
=@@D=BDEHFDHDHDAAGDEFBHBDFECC;?E19CFF?DHGIIGIIDA?F
@745691/1
ataggttctgtcaaaactgttgcgactagcacaacaaaaaagatggcgaa
+745691/1
?=?DD:BBF?C<DGIIEF:FAAHFF>GAC?FGFFEFIIIFIEFC>>F88@
@3401245/1
gcaaatttctcaagggcacacggcaacaaaaagtgataatggatacaaat
+3401245/1
C@CFFFFDHGDBFHHIGIGAGIBGHGGIJJIGHBFDGGIGIIIIGGCBFH
@3402775/1
gcaacatcgacagataccacaaatacctaaaccttcccactaaagttaac
+3402775/1
@@@FFFFFHFFHHIJJIJJIJJGHIGIIIJJJGGIGGGGIGIGAFICBDH
@747285/1
atagtgtattacctctaaagctatctactcgttatataatcatcattcaa
+747285/1
@CC7BDBDFHDHHGGEHIIIIGIIJII<AFHFH;EGGBEGGDGEIJGJII
@1799069/1
ccagaattacaggaaatggataattataggattggatctatgactgtgta
+1799069/1
@@8:BDEFHHHGHIJJJJJEHIJIIJIIJIIJHJJJHJJIIIJIIIHGHI
@3913894/1
gtcaatgttattctaaaaagaagactgctaaacgttaaattttaaaagcc
+3913894/1
@@?DDDB:CAFDAFGGIIIACEDCFAGGIGHHCCCCFBGCFEIIIFIGHG
@1799804/1
ccagacaaagcacctatcgaatcgaatattagtagcaagatccgagatgt
+1799804/1
@C8ADFFFHHHHHIIIIEHIIIII>DEFHB@91C@<FH>DBDHCCEFA@8
@748950/1
atataactgacatgtttcatatgtagaacgaattttgtgcatacaaaaat
+748950/1
@?@ADDFDHHHHGIHIJJJJJJIEJIJIJIJHIIJJJFHIIJJJGIIJJG
@748951/1
atataactgacatgtttcatatgtagaacgaattttgtgcatacaaaaat
+748951/1
@C;DDEFFHHHHHJJJIJIIIJJIIJJJJJJGIIJJIJIIIGHIJGGIII
@1803412/1
ccagatcgataaaaaaatatcgcaatattagaaattttcaaatattcttc
+1803412/1
@CCDFFFFHHHHHJJJJIJIJIJJJJJJJJJJJJJJJIIIJJJIJJJIII
@749214/1
atataataaaaatttatagttttttgcatttttattcggcttattgtaat
+749214/1
?@?ABDEDHDHHHIIJGJJJIIJIIHDIJJJJJIIGIJJJIIJJJIHIJJ
@2864871/1
ctggtagctcccacagttggatgagataagtcttccctagtttgaggata
+2864871/1
@@?DDDFFHFHFBICEHGIJGJIJIHIIJJJJJIGHIJH@CFHGCGEHHG
@5438202/1
aagatatcctaaactcacttttttccgaaaaaatatcgcaatagctcaaa
+5438202/1
@@<D?DDDFFFFHIBHBAHHIIJEHIIIJJJIGIJ@GGGIIIGGGIJIHF
@6979086/1
cccgtccgcccattttgaatagaccaaccatgatcatgggcgctgacgtc
+6979086/1
@@@=BDDFHGHDFHIGEA?HHEEHEGCGHIFIEFHHIIGIIDIIIIIEHH
@3925002/1
gtcagtttgcgtttcaatgcatcgataagacgaatggtaaagctgctaaa
+3925002/1
@@@ADDFFFFHDFHEFIDHHGIIHDFIIGCHIFGHGIDGIIIGIIGIIII
@3413958/1
gcaatagctcaaaagggaacaatttttgtcgagttattgatttcgaggaa
+3413958/1
=?@F=BDFFHHGHIIIEGHGIEHHIGIIEHGIIIGIHBCGGBHHIBEHBG
@1809113/1
ccagcctcgaatggccgattgataaaatccgtgatacatttccatgcctt
+1809113/1
CCCFFFFFHGHHHJJJIHHIIHIIIIJJJGJGHGIJIJJJJIJJJIJJJJ
@3414605/1
gcaatattagaaattttcaaatattcttcgcttttgactcgacaaaaatt
+3414605/1
?<?D4BDDHGHHGJJJJJJIJJJGHGIEHEDFHGIIEFDGCIGIEHGCHB
@3414606/1
gcaatattagaaattttcaaatattcttcgcttttgactcgacaaaaatt
+3414606/1
?@1ADDDDB<DFHGGHGAHDGHFHIGIIIABEHIGDHIIGIIIIIIEGFI
@277788/1
aaattcttccaagcggtcacgattaacaaatggacaatcgtgtgcgctga
+277788/1
BB@=DDFFHHHHHJJJIJDGIDGIIJGHHGIJJGJIIIJIEHHIIJJIJI
@8048728/1
cttcaagatatattcttcaggggatcatgaagctcgcttttcaaattctc
+8048728/1
BB@FFFFFHGHHHJJJJHIJIJFJJJJJIJIJJJJJJJIJIJJJJJJJJJ
@8048729/1
cttcaagatatatttttcaggggatcatgaagctcgcttttcaaattctc
+8048729/1
@??DFDDBFDHAHDHGHBCBDBE?EDDEHGBCBEHIB=GEHIFHHIIHHH
@5954242/1
atgttttgcagcttgttgttcaggttgtttttgtttcttctttttacctc
+5954242/1
@C@FFFFFHHHHHJJIJJHEIGIGHIJGIJJIJJJIIIIIIIJJIJIJIJ
@756111/1
atattatctatcgatactgaatgtaattttttatatagtgccccgatgat
+756111/1
@@C;DBEFHBHGHHGGHCIEGH>A@HHHIIIIIIIIIIGHDIIIIGIGII
@5447955/1
aagcattggtggcgattggtcaatgttttttcttcgatgtccacgtaggt
+5447955/1
@81BDDDDFCFDFIFGIIICHFHHICGGIIIFGIFIFCDGFFIIIFEFIF
@4957774/1
tttcacaatataataaatacatatcatatcatcggggcactatataaaaa
+4957774/1
?@=DDDFFDHGHHIHGIJJJJJJJGIIJJIJJIGG@DDGGHFGIIJJJEG
@757606/1
atattgatgattataattaataactagtgcctaataatagtgtattacct
+757606/1
BCCDDDFFHHHHHJJEIJIJJJJJIJJHJJJJJJJJGJIGGHHIIJIGIJ
@4960366/1
tttcagtcccgaataccgattctcagccgagctgcccagtttagtggcca
+4960366/1
CCBFFFFFHHGHHJJJJIGHIJJJJJIJJJGIJJJIJIIIIICHIJIJIJ
@3929568/1
gtcattagatgctgtgtggaaagtgtactataaaatgatgaaaccgg
+3929568/1
B@@FFFFFGHHHHJGHEHIJJJJHHJIIJJJJJJJJJJJJJJJJJJJ
@758661/1
atatttcggttaaatttaagaggcttttaaaatttaacgtttagcagtct
+758661/1
CCCDFFFFF2<@CFHGIIJIHGIIJJIIIIJJJIGIIJIHIIIGIJJJJJ
@5450787/1
aagctataccagttatagaagctttgcttgaagtaataaatgcagac
+5450787/1
@@@BDDDDHFHGFIGIJCIB>GHIHGEIGGHEEHGEIGHGIJHIIJD
@3930755/1
gtcatttataccgttaaccttataacttcttctagaactgggcaaatttg
+3930755/1
BB@FFFFFHHHHGIJJJJJJJJJJJJJJJJJJJIJJJJJJHJJGHIIJJJ
@284490/1
aaattttcaatcatgaagcaagattttacctgaacaatttgaaaattttc
+284490/1
@@@DBBDADDADD?BA?@FHIG3CAE:CHHGCH@C??E@CDGIGDGCGDF
@284983/1
aaattttgcaaattatgtggcattttgacatttatgtgacataatttgcg
+284983/1
?;1=BDDDFHHHHIIIIGHIIIIIIIIIIIIIIIIIIIDHHIGHIIIIII
@285774/1
aaatttttgtcgagtcaaaagcgaagaatatttgaaaatttctaatattg
+285774/1
@BBDDFFFHHHHHJHIJJJJJJJJJJJJJJJJJIJJJIIJJJJJIIJJJJ
@761745/1
atcaaaatggcaagttatcataatgaaaatgtatacacacatacattcac
+761745/1
CC@FFFFFHHGGHIFGIIIGIIJJHHIIIJGIIIHIIIJGGJIIGIJIJJ
@7525828/1
ctacggaacaggcaaaactccgaaggaagccaag
+7525828/1
?@;:=DADAAADF;C:C@??<FE@C@:;:8:D:0
@5455650/1
aaggaagccaagggctcggctgctcatcatgccctcgagtacctcaaaat
+5455650/1
@@@?DFFFHHHHDEHGGEIIGECEHCHHDEHHHI<GAFA8==F>CGGIIC
@6990547/1
cccttaatcagctacaacagtcaacatttcccacctttttcactcaacca
+6990547/1
CC@FFFFFHHGHHJJJJJIJIGIJJIIJJJJJJJIJJJJJJJJJJJIIJI
@3935920/1
gtccaatccctttaaacaaacctttcccaaatacttccacagtaactcta
+3935920/1
@@CDFFFFHHGGHJJJJJJEHIJJJIIIIGGIJIIJJIIJJGFGIJIJIJ
@6520735/1
cacctatcgaatcgaatattagtagcaagatccgagatgtggtacacgac
+6520735/1
@@8DDDDDDFFAFIDG@C:AFB3CEHHEF;GEF=FE@;F9B<DFFBFFB<
@2885000/1
ctgtacaactgtttacctgtgtatgataaataaacttttttcgggtttgg
+2885000/1
@@1BDFFFHGGDHEIIJGGCFCFFGGGIIGIIJIJJJIJIGJIIA8BFGH
@7530441/1
ctactcgttatataatcatcattcaaacattgaagccagatcgataaaaa
+7530441/1
@@@1ADDADDDBFHIHHIII@FGEIIIIIIGGIGIIIIGGIHHFGEHIIF
@7530442/1
ctactcgttatataatcatcattcaaacattgaagccagatcgataaaaa
+7530442/1
CC@DFFF?FHHADDHBDBFHIGIIIIIHIIIHHIIIIGIIIIGGIGIIGH
@6993176/1
ccgaaaaatgcgataagaaggctatttgaatggacttccgctcatcctaa
+6993176/1
BC@;DFFFHHGGHJJJIIJJJJJJIJIGJJJJGGIJJJJJJJJIJJJJII
@293649/1
aacaacctcgagcgagacaacagcagtctgctcctcctcaacaacaacaa
+293649/1
@@C1DDFFHHHHHJJJJJJJJJJJJJJJJJJJJJJJJIJJJJJJJJJJJI
@6523383/1
caccttcctcgccctcgtcaccaagccctcctcaaactcatcacacagct
+6523383/1
?=8;ADDDFDFDFI:EGGGGIFFEFA@DEAGFGFIIIEEFDFECF@FCF3
@6525073/1
cacctttttcactcaaccatagctttctcagcgtgtttaattt
+6525073/1
BCCDDFFFHGHHHJJJJJJJJJJJJJJJJJJJJGF?DH9B?FF
@6525074/1
cacctttttcactcaaccatagctttctcagcgtgtttaatttcgttcca
+6525074/1
CCCFFFFFHHHHGJJJJJJIIJIJJJJJJGIJIE@@GHCFDGHG@DHDBF
@3428453/1
gcactatataaaaaattacattcagtatcgatagataatattgatgatta
+3428453/1
:==1BBDBFFDFF:E?CGBCEEA9C9FHF@F;FG?CGFDFEDBBBD???F
@771429/1
atcaataacaaataaattgaatgctgaaaaatctgaaataatactttgct
+771429/1
@<@DDDDDFFHFDBEHE<<IEHG>FHIGCHFEAGGCGCFCC?C?CHH9G@
@4483573/1
tcgattcgataggtgctttgtctggttaactttagtgggaaggtttaggt
+4483573/1
@@@=DFFFFHHHHFHIGIIIIIJIFHHHJJJIJJJFHIHIJIIDGHIJJ?
@3430926/1
gcagaacaaccattctgtacaattggtgacagaaatat
+3430926/1
<7?DDDD>;ADD<ACE<EAEF:CB332<C9E9?BBA9C
@3430927/1
gcagaacaaccattctgtacaattggtgacagaaatatggacatcaagaa
+3430927/1
CCCFFFFFHHHGHJJJIIJIJJJIJJHHIGIJJJJJJJIIHGIJIJJJJJ
@3432358/1
gcagaatcagcactgaatcaaaaaattctccatcgttacaataagttatt
+3432358/1
@@?DDDFAHDHHHIJIJIGGGGIIJJIJJJGIEBGHGBGIBHGHIGGHHG
@4484306/1
tcgcaatagctcaaaagggaacaatttttatcgagttattgatttcgagg
+4484306/1
@?@DDF>D<FFHHFHIIIBFGHGHEHHIGGGHDEGGEFI4BGDDGFBFAH
@6531138/1
cacgagaatttgaaaagcgagcttcatgatcccctgaagaatatatcttg
+6531138/1
??@FDDFAFDFDAFHIIIGBDGEII?F?4?CHDDGCD9?9BFDGGGIIEI
@5460884/1
aaggacttcaactttgttcagttcttgcaggagatcgctagcgaacaatc
+5460884/1
@@@1ADFFHHHHHJJJGIJJIIJJJJJJJJJJJIJJJJJJIIFJJJJJJI
@4971288/1
tttcggggtgcaatcttcttttccggaaaatgctcgaaaactcaattggc
+4971288/1
BBBDFFFFFHHHHJJJJJJJJJJJJJJJJJJJIJJJJJJJJJJJJJJJJJ
@6533741/1
cacgattcataaaagtaatataaccttagatttcgaggcaaattgattga
+6533741/1
?@@BB?DDD?FDFH>AFDIGGIIHIHAHCGGDHI???1CF?GGEGCHED<
@6533742/1
cacgattcataaaagtaatataaccttagatttcgaggcaaattgattga
+6533742/1
CCCDFFFFHHHHHJJEHGIIJJJJIJJJJJJJJIIJIIIIJJJJJJJJJE
@5970002/1
attaatatgccacttgaaagtatatgttttttatttttgtcacaggctgc
+5970002/1
==14A=BDHHHHHIIJHIJGAJHGGIHIIJJEGIIIJIJJJGGIGHGIJJ
@3433569/1
gcagacggccactggcaaagtggatagctgcaccaagcattggtggcg
+3433569/1
B<@FFFFFGHDHGFIGGIJJBHGFGIEGGGECGHGIIIGIJEI9DGCB
@4486928/1
tcgcgcgtaaagtgaccaaagcaaagacgcaataagtgatacaagaaaat
+4486928/1
CCCFFFFDHGHHFHJJJJJIJIJJIJJJIJJJIIGI=CHIIIIIIJJJJJ
@7543954/1
ctagattctgtttgacattcgaaaagtaaacgtcagtttgcgtttcaatg
+7543954/1
@@;A?DDDH?FBHEBBFHDE>HEHGBAFHHHDFHIBD?BGBAHIIEH@FH
@7544809/1
ctagcacaacaaaaaagatggcgaaacaattagcagcaagagaaatgctg
+7544809/1
BB@FFFFFHHHHHJJJJJJJJJIJJJJJJIJIJGGIJJJJJJJJJJGIGH
@301173/1
aacacgaagagggactaccacacgaaaggcagttcaccatcgcttgtcat
+301173/1
@@@BDFFDDHDDFHGGHHGGIJJGHIIGCBHGFHHIJIJJJJJIIGHGID
@7546175/1
ctagccaaacacacatagtacctctccacaaaaagggaaataaacaagga
+7546175/1
?@@=BDDDHBHHHIBGB<<AC@HHGHGHGDFHEIEGDEGGGGIDDHI>A@
@7546176/1
ctagccaaacacacatagtacctctccacaaaaagggaaataaacaagga
+7546176/1
CCCFFFFFHHGHGJJJJJHIJJJJJJJJJJJJJJJJJJJJJJJJJIIJJJ
@304741/1
aacagcaaacgggtcgaaatgaacgtcaacaacaaagttccccaccaaag
+304741/1
@@@DDFFFHHHHHFHHGIJGGIIGGCFGHGGIIGJJEBDHGJIIJIIJJH
@2386109/1
ctaaactcactttttttccgaaaaaatatcgcaatagctcaaaagggaac
+2386109/1
BCC=DFFFGHHHHJJJJIJJJJJJJJJJJJJJJJJIJJJJIJJIJIJJHH
@2386848/1
ctaaagaaacgctcgtggggagcgatgacgaataaag
+2386848/1
@@@DADDD>?ADFGAFHB@E1:@@H@FGFGIIE?H9@
@3440405/1
gcaggaattggaggaggagggtacgaaggaactggaggataactgtagac
+3440405/1
BC@DFDFFHHHHGIBHIEHIJ?EGEHIIJJJJIJGIIJJIGIJIJGIIHI
@2387839/1
ctaaagctatctactcgttatataatcatcattc
+2387839/1
???4AABD?CDD:EBE?<A@E@A@FB@<?44?E>
@2387840/1
ctaaagctatctactcgttatataatcatcattcaaacattgaagcc
+2387840/1
CCCFFFFFGHHHHJJJJHIJJIJJIJJJJJJJJJJJJJJJJJJJJJJ
@2899858/1
ctgtgtggaaagtgtactataaaatgatgaaaccggagatcgaacagttt
+2899858/1
@??DDDEFHHFHAE<EGHGBHHHIGGGICDHHGHIIH>FHIGIIIII?FB
@6542557/1
cacgggtagacggtgtcaatttaaaacccaaaaactgctcgtagtgttcc
+6542557/1
@@@DB@=@D8CFD1<<EEDCEBBHIIEIIFE>A@A<BFGFHDFHGIIIII
@2389591/1
ctaaagttaaccagacaaagcacctatcgaatcgaat
+2389591/1
@?@DBBDD?FDFHHGGBHICEGGHCHIIDGGIIBFH>
@2389592/1
ctaaagttaaccagacaaagcacctatcgaatcgaatattagtagca
+2389592/1
@C<DFDEFFHHHGIIIIGEGHHIJJJJIIJGGCFFCCGCDGBGFFHH
@4492779/1
tcggggtgcaatcttcttttccggaaaatgctcgaaaactcaattggcgc
+4492779/1
@CCFDFDAHFHBFHI@EHIIHIII>EHIIIIIFGDHGHFGHIIIIIIIID
@7012995/1
ccgagatgtggtacacgacgaatgatgtgataaatatacctgcacacacg
+7012995/1
@;@?DA=DFF>CDFBEF@F@F:8CFGB:CGFFF4DFFFDFFIFI>F;FFF
@4494243/1
tcggttctgcatgaatgccatctgggcccggggctctgtgatttcttagt
+4494243/1
@@<DBDFEHGHHHJJEHIIBIIIIGGIIJIGIIGGIGHGG>FHIGHJIGG
@4977834/1
tttctagcgcatttgaaaaattagatgccagaatcttgccccctccc
+4977834/1
CCCFFFFFHHHHHJJJJJIJJJJJJJJJIJJJJJIJJJJJJJJJJJJ
@5978399/1
attacattcagtatcgatagataatattgatgattataattaataactag
+5978399/1
@=BDFFFFHHHHHJJJGIIJJJIJJJJJJJJJJJJJJJDIJJJJJJJJJJ
@5979236/1
attacctctaaagctatctactcgttatataatcatcattcaaacattga
+5979236/1
@B@DFFFFHHHHHJJEHIJJIJJJHIJJJJJJJJJJJJJJJIJJIJJJJI
@5473514/1
aagtgaaagtcgaacgttcttctgggcttttcctgcttttttagcagctt
+5473514/1
@@CADEFFHHHHGII:AF>;HFECHI@BGHI@FB<BDGIIII;?FFHHCG
@2905513/1
ctgttgtctcgctccaggttgctgttgtggaggagcgggctg
+2905513/1
?@@D;DDFHHHGHIIIEICE?BHGHCHFB@@GGFEEGII>AE
@4982329/1
tttcttagtgtcaatagtgctgccgttacttcctcaagcgctggtaacgc
+4982329/1
?@84BDDFFFHHHIGHHEAIHHGIIIIIIIIIIIIIGIIIIIIIFDHIII
@4982757/1
tttcttcgatgtccacgtaggttacctcgaaggattgttcgctagcgatc
+4982757/1
@CCDFFFFHHHHHJJJJHIIJHJIJJJJJIJJJJJJJJJJJJIIIJJGIJ
@4498557/1
tcgttatataatcatcattcaaacattgaagccagatcgataaaaaaata
+4498557/1
B@@ADADEFDFFFIJIIIJJIJJJJJIGIGEHGIGIHIJGCHIJJJJJGI
@5478429/1
aataaacaaggatgtaagaactatggaggaatattacaataagccgaata
+5478429/1
CCCFFFFFHHHHHJIJJJJJGIJJJJJJJJJJJJJIJIIJJJJJJJJJIJ
@2399802/1
ctaacgtctttatagaatgtcaatgttattctaaaaagaaaactgctaaa
+2399802/1
CCC=DDDDFHHHBHEGIE>HEGHGIHIFHIIJJJIIIGIJJJJIGGIIJJ
@790317/1
atcatgtttactaatctgctttgagcaaccagtaccagttgcttccactc
+790317/1
@CCDFDDDHFDHFDHIJIJIIJGHHCHIJJJGEHGHIJJJIIJJEGIGHE
@1392073/1
cacaaattagtacaactcctccaaaccttgcaaattttcaatcatgaagc
+1392073/1
B1BDFFFFHHFHHIJJJJJJJGJIJJIJIJJJJJJJJJJJHIJJJJJJII
@1392122/1
cacaaattatgtcaaattttgacatttatgtaacatgtgtgcctaagtgg
+1392122/1
?@:4ABDDFABA?EEGIIFIAEIEHEDFFEEHHFIFEEFFGFDEGIIECC
@6553183/1
cactaataaaaataattaacagtttttaggaggaaagtgcagtacttcat
+6553183/1
BC<DDFFFHDHFHHIIJGIIJJHIJJJJIGHIDGGHGBGHHGHIJJJIIJ
@6553184/1
cactaataaaaataattaacagtttttagtaggaaagtgcagtacttcat
+6553184/1
@@@FDDDDHHHFHEHIJIIJIJJJIGJIJHHIIJJJJFHHIIGIIIJIIJ
@2407471/1
ctaaggctttgggaacttctacatcttctatttcctcacattcggtctct
+2407471/1
@C@DDDADHGGHHEFFGHIEH@HCDBHB@FAFFIGEGHJ<DHHDDBDHGC
@314880/1
aaccagactgttagatggatacgataaatttgaaagacacattggttaca
+314880/1
CCCFFFFFHHHHHJIIJJJJJJJJJJJJJJJJJJJJJJJJJJJJJIJJIJ
@315645/1
aaccattatgttttactaatttttcaataaagtacactttatttaagaac
+315645/1
@@@DBDEDHHHHHIAGIIIIIEGIHBHGIGHGFBHGHIIGGGHIIHIIGI
@1394549/1
cacaacgtaaaacaatatcgaccacttgtatagcttccgtcggagttgct
+1394549/1
CCCFFFFDFHHHGIIJGGHIJJJIIGIGEGIJIEIGIGGHIIFGEHHGHE
@4506429/1
tctatcgatactgaatgtaattttttatatagtgccccga
+4506429/1
?@=D:BD;DD<F:EED>FCHCHIIAFAFCDGEDFFIFC?0
@5987077/1
attaggcactagttattaattataatcatcaatattatctatcgatactg
+5987077/1
1=14ABDEFBFHFHGJJIIIJJJJIFIGIIEHGIGIIGIJEHIIIHEGCF
@3453365/1
gcattattgatttcgaggaaataatacgaacttcaattacacaaattagt
+3453365/1
@@@ABDDDFHGHGEEIIGIB@:F<CHH<FFADGEHEHGIEHIIGGGCFGB
@2410222/1
ctaagtggtaagtagaaggtaagccacttaagcacacatgttacataaat
+2410222/1
CC@FFDDFFHHHFHIIJJJHFIIIJIJJJJJJJJJJJJIJJJJJJJJIIJ
@2917022/1
cttaaatttaaccgaaatatagaatacaccccttaatcagctacaacagt
+2917022/1
:?<?DD?DF>BB?8@FGBA4A4?F4C?<DBFG;CDFCEFCGGIFIIFEF?
@7568384/1
ctattattaggcactagttattaattataatcatcaatattatctatcga
+7568384/1
:??44ADDHFHHHIIHJHJIJJIJIJIJJJJJJIIJIJJIJJJJJIGGIG
@8084466/1
cttcgatcttccggttccggtggccaccagatcgttgttaaggaacacgc
+8084466/1
CCCFFDFFHHHHHJHIIJJIHIJJIJJJIIJIJJJIJIJJJJJIIJIJJJ
@323081/1
aacgagtagatagctttagaggtaatacactattattaggcactagttat
+323081/1
@@@F1DADFBHFDGIIIIGHIJAFEIIJJJIHIGGIIIIJJJJJJIHIII
@323351/1
aacgatatgtcaaacgacgacattgagcaacttacgtattttctatgtca
+323351/1
?@@ADFFFHHHGHJIJIIIJGJIJIIIIIJJJJIGGBFHIIGIIGGIHII
@5991134/1
attataatcatcaatattatctatcgatactgaatgtaattttttatata
+5991134/1
@BCDDFFFHHHHHJJJJJJJJJJJJJIJJGJJJIJJJIGIIJGHIGJJJJ
@324119/1
aacgattttacctttgcgcgaaaagtgaccacaagcaatgtcaaagagaa
+324119/1
?@<1BDDFFFFDHIGBHGHBEFHIB0:9BDB?DFHGGDHI<FBBHH@CFC
@324120/1
aacgattttacctttgcgcgaaaagtgaccacaagcaatgtcaaagagaa
+324120/1
@@?:ADDDFHHHHGIIIIIGIGIIIIEGIIGGIIIIIHIIIHIIIIIIIA
@2414811/1
ctaatattcgattcgataggtgctttgtctggttaactttagtgggaagg
+2414811/1
?::BDBDFHHGHHJIGGGIICGGGIJGBHHH@FGIIGIJJIIFHHIIGIJ
@8086932/1
cttcgcttttgactcgacaaaaatttaaacacattgcattattgatttcg
+8086932/1
CCCADFFFHHFHHEGEGIGIJJJIJJIJJIGGGIJIJJJJJJJIJIIJGI
@8087489/1
cttcggagaatcacaaaactcatgatacttttcaaattttcttttaaatt
+8087489/1
@@@DD>1:@?FHDBHBEDFEDHICHHGFIGIIEGGDGHDE9DGGHII<DH
@325492/1
aacgctttatcgggttctgctaagtggtaagtagaaggtaagccacttaa
+325492/1
B@@DFFFFHHHHHIHIJJJJJJIJFGIGHIJIIIJJJJDFHIGJIJIIII
@7569080/1
ctattgaaaaccttgtagtggattcctaatattttttagtgaacctctct
+7569080/1
BB@F=BDEHHHHHJJIJJHIJJJJJJJJJJJJJJJIJJIIJIIJJJJJJJ
@4997278/1
tttgcatcaaataaatgctcccttttcacaatataataaatacatatcat
+4997278/1
CCCFFFFFHHHHHJJJJJJJJJJJJJJJJJJJJJJGJJJGIIIJJIJFIJ
@799152/1
atccactttgccagtggccgtctgctacggaacaggcaaaactccgaagg
+799152/1
B@CFFFFFHHHHHJHIJIJJIJJIJJJJJJJJJJJIJJJJJIJJJJJJJI
@5993486/1
attatattgtgaaaagggagcatttatttgatgcaaagtatagaggttgt
+5993486/1
@?@DDDDDFCFCFGGBHDB@EFFGEFIGFEHEEGA??DDDDHEFF@BGFF
@3969019/1
gtcgaagtctttcgagacatactcttcggagaatcacaaaactcatgata
+3969019/1
@@BDFFFADHHHHJDCHIJJGGJJIICHGHIJJJJJIJJFGIJIJIGDGG
@4999990/1
tttgctttggtcactttacgcgcgaaaaccattatgttttactaattttt
+4999990/1
@BCDFEFFHHHFHIJJJIJJIIJIJJJJJIGHIJIJGJJIIJJFHIHIJJ
@2923795/1
cttaatcagctacaacagtcaacatttcccacctttttcactcaaacata
+2923795/1
CCCFFFFFGHHHHJJJJJFHGGIJJGJJIJJJJJJJJJIIIGIBHIIJJI
@801029/1
atccatcgtattacagtatatttctgttttagaagtctcctcattaacct
+801029/1
@CCDDFFFCF;DHIIIFHIIIGIIIIDHIIIIIIIGIIIIHIGIIHEHII
@1404009/1
cacacacgcatttttaaatttaaaaatttattcaagtcaaaaataatatg
+1404009/1
@@@DDDDD>HFDFIJFGIJJIIIIGIHGGGIGDFFDCGIGHHIIIBHHEE
@3971273/1
gtcgacgaaaaaagagtagactacgaatttaaagctgaggcatatagtga
+3971273/1
@B@FFFFFHHHHGFGIFHHJJJIJIIIIJJJICHJIIHIIJIJJJJJCHG
@8097607/1
cttctctttgacattgcttgtggtcacttttcgcgcaaaggtaaaatcgt
+8097607/1
@@?BDEFFHADFADHGGIGCHIICCA?CHHJEEGEEGIJGDBFHGG8=FC
@2420317/1
ctaatttgtgtaattgaagttcgtattatttcctcgaaatcaataatgca
+2420317/1
@@?ADEFBCFDDHFH@EGIIIIIIIGIGIIIEHGGFFIIGGEHFGIEGIH
@2420451/1
ctaattttacaagctatactttgcatagaattagtggtttttttctaaaa
+2420451/1
CCCFFFFFGHDHFGHGGGGHJJJJHJIIIIJJIJHHIFGIJJJJJIJIII
@334041/1
aactggtccaaatcgagggcgccatccacgagccaatcttccgct
+334041/1
1:?A4=2AADHADGBG1@<CEDGI=FHHI;A??FH=FGAGG@BGI
@5996661/1
attattaggcactagttattaattataatcatcaatattatctatcgata
+5996661/1
?;?=DEFDFGHHGIGGHCIGIHIIGIJGIJIIIJHGJJJIJIIFIEGIJJ
@3464515/1
gccaagggctcggctgctcatcatgccctcgagtacctcaaaatcatgac
+3464515/1
@@@;DDDDFHFHDIII@ABGGAEHGGIIFII>D9?<BAFHIGDBGGBH@F
@7575961/1
ctcaaacggcgttaaaccttttacttaaggttaatgccaagttaaatggt
+7575961/1
@@<4ABDDHHFAHIIGIGGIIIGIIIIIIIGIIIIIIIIIIGCGIIHIIB
@4521709/1
tctggcttcaatgtttgaatgatgattatataacgagtagatagctttag
+4521709/1
=?1=DDFFHFHHHGIJFIJJJJJIJJIJJIJJIJJGICFHHIFJJJJJJI
@4521975/1
tctgggcttttcctgcttttttagcagctttaccattcgtcttatcgatg
+4521975/1
@@@=DEADHHHDHIABEHHIIIIGGGGGIIIGGGIIIGGDHHIEGGHIIG
@5005821/1
tttgggagtgatgccgcgacggctcagcaactcctggaggacgctgacgg
+5005821/1
B:?DDFDFFHHHHJJJIGJJJJJJJJJIJJJIJJGIIIHGGHFDCDDDDB
@6579282/1
cagaacctatgccacattcataagtgaattctctacagtgtggcggacca
+6579282/1
CCCFFFFFHHHHHJJJJJJJJJJJJJJJJIJJJJIJJJHHFHIIJJ?;A;
@6579542/1
cagaacgtaagatatcctaaactcacttttttccgaaaaaatatcgcaat
+6579542/1
CCCFFFFFHHHHHJJJJJJJJJJJJIJJJJJJJJJJJJJJJJIJIJJJJJ
@8104689/1
cttcttttccggaaaatgctcgaaaactcaattggcgcacattcagcagg
+8104689/1
@?@BDEFFFFFHDIIIEHIIGIGIIIIIIIIIIIIGIIGGHIIIIIFIII
@3975187/1
gtcgatgttgccagaacgtaagatatcctaaactcacttttttccgaaaa
+3975187/1
B??DDFFFHHGHHJJIJJHHIJJIJJJJIJIJIJIJJJIJJJJJJJJJJJ
@1857460/1
cccaaccccaacaaggaggtaaaaagaagaaacaaaagcaacttcaacaa
+1857460/1
@8?D;DDDHHHHDFHBHBE;?EGGIGGGGCHICFHIGDBFFGIDIIGGGI
@7041945/1
ccggaaaagaagattgcaccccgaaaagtttaggtacaacctctatactt
+7041945/1
CCCFFFFFHHHHHJJJJJJJJJJJJIJJHHIJJIDGIJJJJJJJJJJJJJ
@7042038/1
ccggaaaatgctcgaaaactcaattggcgcacattcagcaggttttttaa
+7042038/1
@C<=DDFFHHGHHIIIIIIIIIIIIIIIIIIIIIIIIIIIIIDGIIIIII
@8107386/1
cttgaacacattgggtggccattcctaacacagtatcgccaactcttttt
+8107386/1
@@;DADFAHHF?DHG:CFFFB@HHIDFHH@GGE?CGGIGHGEGGHIIEHI
@7042498/1
ccggaaatgaaatcaaagattgttcctgataatcaaacaggggattctac
+7042498/1
CC@FFFFFGHHGHJJIJJJJJJIIIIJJJJJIIGJJJJJHIIIIFGGGII
@1409450/1
cacacttttacttcagctacttgaaccgtacgtcaaatgtcgcaaattat
+1409450/1
@@1ADDFFHFHGHIBAEHBFHIIIIIIIGCEAEFFIHIFHHGIIIIIIII
@1409451/1
cacacttttacttcagctacttgaaccgtacgtcaaatgtcgcaaattat
+1409451/1
@@;DDDBBCDFHBGAHI<CD?F?FGAHAF=GGBCC?DGDHC=G<FGGHB@
@1409452/1
cacacttttacttcagctacttgaaccgtacgtcaaatgtcgcaaattat
+1409452/1
B@CDDFFFHHHHHJCEEHIHIIEHIJGIFEGFHHDGBDGFFCDHIIJJJI
@1409453/1
cacacttttacttcagctacttgaaccgtacgtcaaatgtcgcaaattat
+1409453/1
BCCFDDFFHFHHHGGDIJGIJJHIGHEGIGGHFDGI>GIEICEHIDHIJJ
@7043009/1
ccggaaccggaagatcgaagaaagacgccaaacattcggcagccaagaac
+7043009/1
@@;DDDFFHHHHHJJJIIIGIJJJJJJIJJJJJJJJJJIIJJJJHHHHEF
@7043010/1
ccggaaccggaagatcgaagaaagacgccaaacattcggcagccaagaac
+7043010/1
@C@@DDFFHHHHHJGFEHIGIJJIJJJIIJJJIIGCHGGGHAEHHHGFFF
@7043469/1
ccggaagatcgaagaaagacgccaaacattcggcagccaagaacttgctg
+7043469/1
@=@DDDDEHHFFHIIIJFCEHIGIJJGIJIEHHIJGCAGHGIJJJJJIJD
@3469313/1
gccacataatttgcaaaattttgacatttttttctttcctttatgtccac
+3469313/1
@B1ADDDFFHHHHIIJJJIHGIIGIJJIJJJJJJJJIJGGGIIIJIIIII
@3469897/1
gccaccaatgcttggtgcagctatccactttgccagtggccgtctgctac
+3469897/1
?@<:DFDFHHGHHGICGHIIIIIIIIIIIIIGIIIIIIIIIIFGIIGGGI
@6587346/1
cagaatctagccaaacacacatagtacctctccacaaaaagggaaataaa
+6587346/1
@@@1DDDDFDFFFGIAGEBEHIHI<FHIGHHIIIHGDHIGGE;DHIGGEH
@5504366/1
aatcaatttgcctcgaaatctaaggttatattacttttatgaatcg
+5504366/1
?@;DDDDDHFFHFEB1CFBDBCF9C2A<BFCGCGEHII@F>FGHDD
@5505146/1
aatcagaccaacggaacgcccggagcggctgatatcaccaatcaggtgg
+5505146/1
@BCDDFFFHHHHHJJJJIIJJJIIJIIII<F=C>A7@AEEH;=@?D?CB
@3473719/1
gccagatcgataaaaaaatatcgcaatattagaaattttcaaatattctt
+3473719/1
@<@DDFFFHGHGHJJJIJEHHHGHIJJHJIJJJJJJJJJIIJJGIIJJJJ
@3473720/1
gccagatcgataaaaaaatatcgcaatattagaaattttcaaatattctt
+3473720/1
@C@=DBDFDHFHGGEIGGIIJIGGIIIJGJJIIJGIJIJIJFGIIJJIIA
@812494/1
atcgaagatttggagaatattgtggtagaccaattgaagttcttttatga
+812494/1
CC@FFFFFHHHHHJJIIGGGHIHHIFCGCHIJHGGIJIJCGIEEFHIG>F
@2937248/1
cttagatttcgaggcaaattgattgatttgcccagcacaaacttggagaa
+2937248/1
CCCDFFFFHHHHFHGGIJJJIIIJIIJIJGIJJJIJGIIIJJJJJIEIJI
@6589082/1
cagaattccattttccttggcatcaagagtatattccatgatgctaatac
+6589082/1
???1DD;DDDDEEIIIIIFIIIIIIIIIIIEIEFFEEIIEIIIIIIIIII
@5505778/1
aatcatcaatattatctatcgatactgaatgtaattttttatatagtgcc
+5505778/1
@@@BDBDFHHHHHJJGIGJJECFHHIGHIJJHIIJIJJIJJJJJJIIJIJ
@8119371/1
cttgaggaagtaacggcagcactattgacactaa
+8119371/1
@@?DDDDDHHCFHIGGFIH<8EE<EG@??@F>AG
@8120768/1
cttgataaatttgtagacaatttagctgaatataatgaagtagaaaatac
+8120768/1
BBBDFFFFHHHHGHGIIJJJJJJJJJJJJJJJJJJJJJJJHIJJJJJJJJ
@1870599/1
cccacctttttcactcaaccatagctttctcagcgtgttt
+1870599/1
BBCBDFEFHHHGHJIIGIIJIGHGIIJJJIJIJJGC?:B@
@6590909/1
cagacaacttcatgtacaaatacctcaccttacaaaataaaatacggcaa
+6590909/1
CC@FFFFFHHHHHJIJIIJJJJJJJJJJJJJIJJIJJJJJJJJJJIJJJJ
@3481380/1
gccatctgcgggacatgcacatctcttggagccagccaatgggattgccc
+3481380/1
CCCFFFFFHHHHHIIIGIFEIIJJIIIGIIJGGGIIJJJJGEIHIGIJIJ
@1875128/1
cccagatggcattcatgcagaaccgattaagaaaggggcagacaacttca
+1875128/1
@?<1DDDDBDFHBHEFGBEFI>FF@:E@H>FAHDGIIA@@@DGGDBC@@F
@1875129/1
cccagatggcattcatgcagaaccgattaagaaaggggcagacaacttca
+1875129/1
@@@DDFFFHGDHHIJGGIJJJJJJJJJJJIIGJHIJIIJIGJJJIHJIJI
@817684/1
atcgataagacgaatggtaaagctgctaaaaaagcaggaaaagcccagaa
+817684/1
BC<DDFFFHHHHHJIJJEHHIJJJJJJJJJJJJJIJJIJJIJJJJIIJJF
@1422251/1
cacatcattcgtcgtgtaccacatctcggatcttgctactaatattcgat
+1422251/1
@11BDDDDFFAFDF@E3AHHHFFIIIIIIAEFFIIIIIIIIIIIEFFEFF
@4534397/1
tgaaaaaggtgggaaatgttgactgttgtagctgattaaggggtgta
+4534397/1
@<;ABDDDA2A?D?CFEBHD<EH>@F@??EDFFGDGCCEAAF<0779
@4534398/1
tgaaaaaggtgggaaatgttgactgttgtagctgattaaggggtgtattc
+4534398/1
@@7BDDADF:CFF=GFIIFFAHII<FAFE>FGFIF@GDGFEFF?67D4B=
@6592195/1
cagacagcttctgttaaagaattgacatctcgtatgagtgaactgcaagc
+6592195/1
C@@DFFFFHHHHGJJIIGIGHHJEHIIJJJJJJJJJJIHJJIIIJJJJJI
@3488129/1
gcccagatggcattcatgcagaaccgattaagaaaggggcagacaacttc
+3488129/1
@@@1BDDBFFFBFGIE?ECIIHIIIEE@FGIIIIDFCCAAFFDFAFIIEF
@1422887/1
cacatctcggatcttgctactaatattcgattcgataggtgctttgtctg
+1422887/1
CCCFFFFFHHHHHIJIIIJIJJJJJJIJJJIJJJJJIJICDHIIJJJHII
@3492112/1
gccctattgaaaaccttgtagaggattcctaatattttttagtgaacctc
+3492112/1
@@@?DDDDHHHHHIIIIIIII4CG@FHIIIIIIIIIIIIIIIHGIIIIII
@3492113/1
gccctattgaaaaccttgtagtggattcctaat
+3492113/1
?@@:AADDDBFFF9FGF>E@C<C>A?FFDHF>:
@3492114/1
gccctattgaaaaccttgtagtggattcctaatattttttagtgaacctc
+3492114/1
@;@;DDDDHHHHHGIIIIIIIIIIIIIGIIIIGGHIIIIIGHHIGGGHHG
@3492115/1
gccctattgaaaaccttgtagtggattcctaatattttttagtgaacctc
+3492115/1
@<:BDDDDFAFHF;FBBBIHGGG@HEHHHGDGHIIIIIIIICGHBFGIII
@3492116/1
gccctattgaaaaccttgtagtggattcctaatattttttagtgaacctc
+3492116/1
BB@FDEFFHHHHHJJJJJHIJHIJHIIJJIJIIIIIJJJJIGHEHIJJJJ
@819245/1
atcgatactgaatgtaattttttatatagtgccccgattatatg
+819245/1
CCCFFFFFHHHHHJGHIJJJJJJJJJJJJGJJJJJH?@H?B9?8
@7596617/1
ctcaattggcgcacattcagcaggttttttaacagtttgaaaaccttgat
+7596617/1
B@@DFFFFHFDFHIEIIJJIGIGGEEHIIJIIIIJCGIIIIJJJIJJJII
@7061169/1
ccgggcgttccgttggtctgattggctt
+7061169/1
@CCFFFFDHHHHDGHIFHIHIJJHIJJJ
@7061170/1
ccgggcgttccgttggtctgattggcttgttcggg
+7061170/1
@CC?FFFDFHHGFIJIBHGIJJJJGJJI09D?;FB
@7061740/1
ccggggctctgtgatttcttagtgtcaatagtgctgccgttacttcctca
+7061740/1
@C?DFFFFHHHAFHGHIGIIJIEHHIGIGJJCIIIJJJJJJJJJIJJIJJ
@6019583/1
attcggcagccaagaacttgctggatctcttggtcggaaaagtgactccc
+6019583/1
@@=DDFFFHHHHHJGGJFIJIIIIDHJJJJIIJGIJJJGIIGFIJJHGIJ
@6020984/1
attcgttctacatatgaaacatgtcagttatatattcacctttatatgtc
+6020984/1
?@;DDDDDDHHHFIIJIJGGHIJJJIICHCIECGHEIIIIJICHEEIIJJ
@3496614/1
gccgaagtacgagctattcgagcagcatgcaagagagtccaaagagaagg
+3496614/1
@B@DFFFBFDFFGIIJIJJJIJJJJIJFGIJIJJIJJHIGGIIJJJGIJI
@5516760/1
aatggaacgaaattaaacacgctgagaaagctatggttgagtgaaaaagg
+5516760/1
=@:4ADDFHFHHHJGJJIJIJJIJJJJJJIIIIIGIHGGHI?DFIIICGI
@5516761/1
aatggaacgaaattaaacacgctgagaaagctatggttgagtgaaaaagg
+5516761/1
BB?DFFFFHHHGHJJJJJJJIJIJJIJJIJJIIJJJGHIIJGHHJJIJJJ
@823374/1
atcgcttgtcatgtgttgaaattccgcgaaattggcac
+823374/1
@@@7DDFAHHFHHAFHIJIJJJJJHHDE>BHFGC<DFE
@823375/1
atcgcttgtcatgtgttgaaattccgcgaaattggcactggcaagtcaaa
+823375/1
@@<:DDDDHHHHHGIGIIIIIIIIIIIIIIIIIIIIIIIIIIIIIIIIII
@3499390/1
gccgatagaatgaagtgaaagtcgaacgttcttctgggcttttcctgctt
+3499390/1
@CCADFFFHHHGHJJGIJJJIAHGHGEG?FFHHGG<GEGHIGIAHGGGGH
@7069060/1
ccggtggccaccagatcgttgttaaggaacacgcggtagcggaagattgg
+7069060/1
BC<DDFFFHHHHHJJIIJEHIHIICGHHGJIJJJJIFGGGIIEHHHGHEF
@4546863/1
tgaagatccgacccatagtgtcggcatctgagg
+4546863/1
@C7DDFFFHDFHHIIHGGCHFHBHF:CF9<?DG
@4547785/1
tgaagcaagattttacctgaacaatttgaaattttttccaaacccgaaaa
+4547785/1
@C@DFFFFHFHHHJJJJJIGIIJJJJJJIIEHJJJJJIIIIIJJJIIJJJ
@1887905/1
cccattttgaatagaccaaccatgatcatgggcgctgacgtcactcatcc
+1887905/1
@C@ADFFFHGHHHIJJJJIJJJJGIJJJJJIIJJIIIJIJJIJJIIJIJJ
@2951257/1
cttatataccatcatcttctggagtcacccaacaacaacacttcgactac
+2951257/1
@@?DDDDFDHHHFIEGHIGGIJEHFHIJJJGJIIICGI@FHHHHCGHGHG
@3500964/1
gccgatttgcagactctcagcttcaacgccaaggacttcaactttgttca
+3500964/1
BCCDDFFFHHHHHJJJJJJJJJJJJJJFIJJJJJGIJJJJJJJJJJIIJJ
@7070556/1
ccggttcataaccttctctttggactctcttgcatgctgctcgaatagct
+7070556/1
?@;1=DD>FFFFFEFFBFCFHIIFIBFFIIEGIIFEGFFGFIIDGFI@>9
@363663/1
aagagatgtgcatgtcccgcagatggccaccaccattctatgaaatggaa
+363663/1
@@:DBDAEFHHHFHEGFGAFBHGEHGGHGGGGG@FHHIIGCHHGIHJIGD
@5034564/1
ttttcacaatataataaatacatatcatatcatcggggcactatataaaa
+5034564/1
:??44BDFFHGHHJJJJIIJJJJJJJIJJJJJJJJJIIIJHIGIJJJJJJ
@2448781/1
ctactgtacaactgtttacctgtgtatgataaataaacttttttcgggtt
+2448781/1
@BCFDFDFHHHHHIHIGIIJJJIHEHGIHIJJJIIJHIIJJJJIIJIIHI
@834722/1
atctagagcaactccgacggaagctatacaagtggtcgatattgttttac
+834722/1
CCCFFFFFHGHHHJJJIJJIJJJJJJJIIJJJIIJIIJIJIJJJJJJJJF
@834796/1
atctagccaaacacacatagtacctctccacaaaaagggaaataaacaag
+834796/1
CC@FFFFFHHHHHJJJJJJJIIJJJJJJJIIIIIJIJJJJJIJIJJJJJI
@7608188/1
ctcaccttacaaaataaaatacggcaaagagaagaaaggccgatagaatg
+7608188/1
CC@FFFFFHHHHHJJJJJJJJJJJJJJJJJJJJIJJIGGIGG>FHHEGAC
@7608514/1
ctcacgaggacactctaataataaatcctgtagaatatcgtttaactttt
+7608514/1
CC@DFFFFHHHHHJJJJJIJJJJJJJJJJJIJJJJJJJIJHIJJJJJJJJ
@6612032/1
cagatattgtacttaaaggcttttggatcataagatgcagtgactgccgc
+6612032/1
B@<BDFFFHGHHHJJJJJJJJJIJJJIJJJJJJJJGIJJJGHIIIJJJJJ
@839860/1
atctgccttctacatttgcgagtgacgaagagttggccactaaactgggc
+839860/1
CC@DFFFFHHHHHJJJJJJJJJEHGIIJJJJJCGIIJJJJJJJJJJIIJI
@6613919/1
cagatcgataaaaaaatatcgcaatattagaaattttcaaatattcttcg
+6613919/1
@?:BDDDDCFBF<3CEGIII=;???C?0?9BFFDGFGEE>FFDEFAFFDA
@5529444/1
aattataatcatcaatattatctatcgatactgaatgtaattttttatat
+5529444/1
B@CFDDFEHHHHHJJIJJJIJJJIJJJGGIIIIIIGIHICGHGHIIFGGF
@8147126/1
cttggcttccttcggagttttgcctgttccgtagcagacggccactggca
+8147126/1
@?@DDFFFFFFHFIJ?CAFGHIJJIBDHIIIFHIJJJJGHIGI@FBFHIG
@6035695/1
attgatttcgaggaataatacggacttccatagattcaaatgaagtaaac
+6035695/1
@@CFFFFFHHHHHJJJJIJIJJJJGIJJJJIJJGJIIIJJJJJJJGHGIJ
@1901117/1
ccccgtttgttcttaaataaagtgtactttattgaaaaattagtaaaaca
+1901117/1
=@@4==DDDCFDFHHIJIGIJHCFHIIJJJJIJIIJJJJIJJIIIJGIII
@4559328/1
tgacataatttgtggacataaaggaaagaaaaaaatgtcaaaattttgca
+4559328/1
@@@ADDDDDHH?<CGCB<ACIHIIBFGEEGIIIII@BDGFGIGGIIIGIG
@8149118/1
cttgggggaagaagccaaattgctctactctcaagaaatggcctccatgc
+8149118/1
B@:BDFFFGHHHHIJJJJJJJJJJJJJJJJJJJJJJJJIIJIIJIJJJJJ
@2966349/1
cttcacaatctgcaatgcttttatcagggatactatgctgtgtaact
+2966349/1
?@8=DDDDHHFHDGBHBCFGIIIGIIGDH@G@GIHI9?4?:B?DGGC
@375622/1
aagcacacatgttacataaatgtcaaaatttgacataatttgtggacata
+375622/1
@@@ADFFFGGHGHIIIIIGIIIIIIIIIIIIIGIIIIIIIIGFHIIIIHE
@842486/1
atcttacgttctggcaacatcgacagataccacaaatacctaaaccttcc
+842486/1
@CCBDDDDHHFHGFBEGEHCHEBFHEGHIGFHIDIGIIGEHIGCGCHEII
@842763/1
atcttatataccatcatcttctggagtcacccaacaacaacacttcgact
+842763/1
CCCFFFFFHHHHHJJJJJJJJJJJJIHHIJJJJJJJJJJIJJJIJJGIIG
@1444603/1
caccccttaatcagctacaacagtcaacatttcccacctttttcactcaa
+1444603/1
@@@DADBDD?ADBFHAHGG@D@E?CH@C@FEFGCEGGDBGGCDGHIIIGG
@5531783/1
aattccgcgaaattggcactggcaagtcaaagaagctagccaagagaatg
+5531783/1
@B?DFFFFHHHHHJJJJJJJJJJJJJJIJJIJIJJJJIJIJJJJJJJIJJ
@378146/1
aagccacttaagcacacatgttacataaatgtcaaaatttgacataattt
+378146/1
@?@<DDFFGDHFHIIIIIIIIIIIGIIHIGIB<EGHGGEHIIGIIIIIIG
@2460491/1
ctagattctgtttgacattcgaaaagtaaacgtcagtttgcgtttcaatg
+2460491/1
@@@=BBDBFBFHH@AEFBHFGHHIIDBFHIGGBGGHDFHCCD?BFAFHFH
@2460492/1
ctagattctgtttgacattcgaaaagtaaacgtcagtttgcgtttcaatg
+2460492/1
B@@DAEFFFDFHHBEBEHJGIJJJJJHHIIJJCGGHGIJJJIFHHIIJJJ
@5044948/1
ttttgaggcagcaaatttctcaagggcacacggcaacaaaaagtgataat
+5044948/1
BBBDDFFFGHHGHJJJJJCHIJJJJJGIJJIJIJJIIJJJJJJCGGIJJJ
@4018832/1
gtgaattagatgctggtgcagctataccttcatctgttaacttcgtagct
+4018832/1
@@@=DFFFHHHGHJJJCGHJJIJJIJJJJJJJJJJIJJIJJJJJJIJJJJ
@8152756/1
cttggtgaacacatactttattcgtcatcgctccccacgagcgtttcttt
+8152756/1
BCBFFDDFHHFHFIIIIJJGJHGIGHHIIIIGFHIIGIHFHEB;CG@AFH
@379824/1
aagcgctggtaacgctttatcgggttctgctaagtggtaagtagaaggta
+379824/1
;@14BA?8@2<CCGGIEICH@C@G?F@DC9FDGF@DFGB4B?B<FFFFFF
@2463443/1
ctagcgaacaatccttcgaggtaacctacgtggacatcgaagaaaaaaca
+2463443/1
@@@BDFFFHGHGDBFGAGEEE:?FGGIIG<?FFHIIFEA9DCHGIIFGGH
@4020396/1
gtgacaaagagggttgctcccagttccatttcctgccgagattcgttcga
+4020396/1
@B;DDDFFHHHHGFHIJJJJJIJIIIJIJIJJJJJJJJJJJIJJJGIIJJ
@384861/1
aaggaactggaggataactgtagacgttcgtagatgtctgttgcgattga
+384861/1
CC@@FFFFHGFDDGGGIGJJIIJIJIIJIIIGIIGH:DDHGIGIIIDHIB
@5541396/1
aattttaaaagcctcttaaatttaactgaaatatagaatacaccc
+5541396/1
==?4B??BBDF3CF9AC?<F<A:A::FEFHIIFCB?FGDFFFB9:
@8159450/1
cttgtatcacttattgcgtctttgctttggtcactttacgcgcgaaaacc
+8159450/1
B@BDDDFFHHGHHJJIJIEHIJJIHJEEHGHIJJJJJIGIGIJIGHIEHG
@1917617/1
cccggtttgttctgaaacaaacatcactgtgatgaaaaataaaaaaaaat
+1917617/1
@@@DDDDD7CFAHH<FGECGBFCDGHBGG?E<FBGGIIGCGIIGIIIGI;
@2471293/1
ctagtcgcaacagttttgacagaacctatgccacattcataagtgaattc
+2471293/1
@@8BBDFFHHHHGGHIJEHIIJJIJJBHIIIJJIJJJIIIGGI?FGHFIG
@4031022/1
gtgatgctgtgctcgattttcttattacgtgtcacatatacgaaacttgt
+4031022/1
@??DDBDFFFFFHIIHGHIIIIIIIIIIIHGGGHGHIIIAHII=HFHIEF
@5547654/1
acaaaataaaatacggcaaagagaagaaaggccgatagaatgaagtgaaa
+5547654/1
@B<DFFFFHGGHHJJJJJJJJJJJJJJJIJJJJGHHIJJIJIJIIFHIJG
@5054641/1
ttttgtggttctttaacgaaatgtcaagagcataaagtatgtctagaacg
+5054641/1
1=:AB2ABFHHFHIIIIIGBEGFHHIEB>?CGGE>C9CDDHAHIIIIG9@
@3522853/1
gcgaaaccaacaaagtattgtaccttgtgggatgacaacgatatgtcaaa
+3522853/1
@@<ADFFFHHHHHJJAFEHIIIIJJJJHIIJJJJGIJJJJJJJJJHIJII
@4580149/1
tgatgattataattaataactagtgcctaataatagtgtattacctctaa
+4580149/1
@B@DDFFFHGHHHIJJIIJIIJJJJJJJJJJJJJJJEHAHGJJJIJJJJJ
@2473568/1
ctagtttcccacgccagtatacagggagtggcgaaaccaacaaagtattg
+2473568/1
BC@FFFFFHHFHFIJGHEHIIJJJJJIIFHIJIIIJIGGIGIJJG8CDGH
@4031962/1
gtgatgtttgtttcagaacataccgggaaaagtattatgagaatatgaaa
+4031962/1
?=@;DDDDHDFHHGIIEHGIIIJJIJJHIJIIBDDIGEGHIGGGEGIIJI
@4032584/1
gtgattctccgaagagtatgtctcgaaagacttcgactttttactatttt
+4032584/1
??<DDDFFHHHGHGAHHGJJJIJI;FHIDGHIGIIIIJIJJJJJJJJJII
@5056343/1
tttttaacagtttgaaaaccttgataaatgaaagaaattaaacacgctga
+5056343/1
?@=DDFFDHHFHHJIJJJJJIIJJJJJGIGIJGIJJIIIIIJIGGGIIII
@5551003/1
acaaatttgactactgtatagctttcttctcttggtgaacacatacttta
+5551003/1
@@@;DEFFHHHHHIIIGIIIIJJJJJJJJJJJJJIFGGIJIJJJJJIIJJ
@5551004/1
acaaatttgactactgtatagctttcttctcttggtgaacacatacttta
+5551004/1
BBCDFFFFHHHHHJJJGIJGIIJJJJJJJJJJIJIHHJJIJJIJJIJJJJ
@4033766/1
gtgatttcttagtgtcaatagtgctgccgttacttcctcaagcgctggta
+4033766/1
??@;DDFEHHFFCFDEEHBIEADHHIIIJHIJJIGGIGJGIJIGGIJJDH
@5057751/1
tttttagaataacattgacattctataaagacgttagagaggttcactaa
+5057751/1
1B:44ADDHHHHGJJJJIJJJJJJJJJJJJJJJHJJJIJIIJGHIJJJJJ
@391544/1
aaggataacctctctgtcggtagatttccgtgaag
+391544/1
@@@FDFFFAHHHHIJJEHII@CA<EBHAHG:CDAG
@6054337/1
atttaaaagaaaatttgaaaagtatcatgagttttgtgattctccga
+6054337/1
:B@4=DDFHHHHHJJJIJJJJJCFIIIIIHIHHJIJIHIJJIIIIIH
@3524328/1
gcgaaattggcactggcaagtcaaagaagctagccaagagaatggcggct
+3524328/1
@;8ADDDDFFFFFIIIIIIIHHIIIIIFIIIIIIIIIFIIIIIIIIIIFA
@3524535/1
gcgaacaatccttcgaggtaacctacgtggacatcgaagaaaaaacattg
+3524535/1
@C@BFFFFHHHHHJJIJJFGHJJJIJJGGHJJJIJJJIJJJJJJIJGIJ@
@8165691/1
cttgtggtcacttttcgcgcaaaggtaaaatcgttctagacata
+8165691/1
@@@DFDD?BBFFBGIGGEGFIIIIE?CD@D?DGIEII@FFBDD=
@8165692/1
cttgtggtcacttttcgcgcaaaggtaaaatcgttctagacatactttat
+8165692/1
@?@DFDDFBHHHHIIB:@DBGGGHH?CDDDGHADG?BDD@BDFFHGGIGH
@8165693/1
cttgtggtcacttttcgcgcaaaggtaaaatcgttctagacatactttat
+8165693/1
BB?ABDDDHHHHHJJJJJJFIJJJJDHGHIGIJGIGIJJJIIJJIJJJJJ
@8165904/1
cttgtgtaatgggttgaggctgaacctcaggtggattgagctgttgagtt
+8165904/1
BCCFDFDFHHHHHBHJGIJJJJIJJIJJIJJ?FHBFHGDGGIIGHGDGFG
@4036061/1
gtgcaatcttcttttccggaaaatgctcgaaaactcaattggcgcacatt
+4036061/1
@?=?DFFFFHHAHIIGI=CFFHIEHGIIFHHIEIIEHAHGHIIGIIIIIE
@6631223/1
cagcagtccaccaatgacgaatggtttattggcgaggagggctgcagcgt
+6631223/1
@@CFFFDFHHHHHJIEHIJJJGGIHGIIIIIJIGHIIBBEGGFHHAG>B;
@6631245/1
cagcagtcccacaaagtttcacagttccacaaaacgctgaaaaattccgt
+6631245/1
@C<?DDDEHHGHFIIJFGHIIJIFIHHIJJIJJJJIIIJJIGGJJJJIHF
@6631246/1
cagcagtcccacaaagtttcacagttccacaaaacgctgaaaaattccgt
+6631246/1
@C<BFFDDGHHHFIEHFHHJJJJIHIIJJJJJJJJIJIJJJJGIHIGGG<
@4586265/1
tgcaaattttcaatcatgaagcaagattttacctgaacaatttgaaattt
+4586265/1
@@@;DFFFHHDAHEGGGIGHEEGJCIIJJJJJJGGEIIIJGIIIEGIJJJ
@2482010/1
ctatggaagttcgtattattcctcgaaatcaataactcgacaaaaattgt
+2482010/1
@@@DBD;?BFBBBCFGH?IIFHEFGGHIHHGGIIIIIIBGFGHGGGHEED
@1922524/1
cccgtttgctgttgttgggcacctttttgctgcccttgtgtgggaccagt
+1922524/1
?@@D=DDDFHHHFGHIEG>::FG@HIIIEGBCCHI@F;0?9DGG9BBB@=
@6056923/1
atttaaccgaaatatagaatacaccccttaatcagctacaacagtcaaca
+6056923/1
@@BDFFFFHHHHHJJJJJJJJJJJJJJJJJIJJJIJIIJJJJJJGHIIII
@4037978/1
gtgcatgtcccgcagatggccaccaccattctatgaaatggaacacg
+4037978/1
111=ADBBBDD?DD81ACD;FBAE?EDCDDDEDDEIIADDDDD9@;@
@4039242/1
gtgccccttgcggttaccccttctgttgggatgggggccg
+4039242/1
CCCFFFFFHHGGHIJIHJJJIJGGIGIIIJFHGIJGJGI@
@7084514/1
ccggtttgttctgaaacaaacatcactgtgatgaaaaataaaaaaaaaat
+7084514/1
@@@1ADDBACDFFEGIIIIIIIGIIIIIBFGIHGGIIGGHIGIIIGIIFE
@4591102/1
tgcagaaccgattaagaaaggggcagacaacttcatgtacaaatacctca
+4591102/1
@@<B:BDDDAFHHBGAGAG@BGD@GHEHHIHBHDGGHEHIIICFIIIIIE
@1926025/1
ccctattgaaaaccttgtagtggattcctaatattttttagtgaacctct
+1926025/1
@@@ABDFDFHHHFIGIG<HGBCH:?FBE?<F?AFGHIII39::0?GF9B9
@5066933/1
tttttgttgccgtgtgcccttgagaaatttgctgcctcaaaaacgtatga
+5066933/1
@@?DDDDDFHHHHIBEFGHEGBCGFHIGGGBFFCGHEHGGHIIGG@DHGG
@399199/1
aagtaatataaccttagatttcgaggcaaattgattgatttgcccagcac
+399199/1
@?@BDFFFHHHHHJJJJJJJJIJJHIIGIJJICFGHGHGHIEFHIGHIIJ
@399200/1
aagtaatataaccttagatttcgaggcaaattgattgatttgcccagcac
+399200/1
@B@DDFFFHGHHHJJJJHJJJJJJJJIJJJJJIFJIIGIJJFIJJJIJIJ
@3532280/1
gcgagcttcatgatcccctgaagaatatatcttgaagaactattattttt
+3532280/1
@@@DF?DFHHDHFEGGGHCHIICGGIIEGG@HIIECEDHIIGGGBGGGII
@862792/1
atgatatgatatgtatttattatattgtgaaaagggagcatttatttgat
+862792/1
@CCDFFFFHHHHHIJJJJIJJJJJJJJIJJJJJJJIIIJHGIJIJJJJJJ
@2487065/1
ctcaaaaacgtatgacaaaactatagacaaaccagaattacaggaaatgg
+2487065/1
@=?1BDFFHHHHHJJJJJJJJJJJIIJJJJJIIJJJJJJIIJJJIJIJJI
@5564844/1
acataaaggaaagaaaaaaatgtcaaaattttgcaaattatgtggcattt
+5564844/1
@@@FDFFFHHHHHJJJJJJJJJHIIIJIJJJJIJJJJJJJJJGIIJJJJJ
@6063473/1
atttaattttgacatgttagaatgccctattgaaaaccttgtagtggatt
+6063473/1
=11=DDFFHHHDHJIJFHIEHGEHHGGBHIIHHICGIGIJCEHHGGFGEH
@7090476/1
ccgtcgcggcatcactcccaaatacgaactggtccaaatcgagggcgcca
+7090476/1
CCCFFFFFHGHHHHIBHII@GICHIEEIIJIIFHICGIGIIIJJHFFCDD
@7628348/1
ctcagcttcaacgccaaggacttcaacttcgttcagttcttgcagg
+7628348/1
@=1?DBDEHHGH<FGHIIE>GHIIIIGHGICHEHIIHIIIIIIIIG
@3534670/1
gcgatctcctgcaagaactgaacaaagttgaagtccttggcgttgaagct
+3534670/1
CCCFFFFFHHHHHJJIJIJJJJJJIJIHIIIJJFHIJIJGHIIJIJIJJG
@8177617/1
ctttaatgcattgtatgcagcatcatgtttactaatctgctttgagcaac
+8177617/1
:B14ABDFHHHHGEHIIHIIJIJJJIIJJJJJJJHGIJJJJJJJ@GHIGI
@1932851/1
cccttttcacaatataataaatacatatcatatcatcggggcac
+1932851/1
??8DDDDDB:DD3CCCB?F?EECEI9<EEE@E?<E<EED6@DD;
@1932952/1
cccttttgagctattgcgatattttttcggaaaaaagtgagtttaggata
+1932952/1
=?@4=DEFFFHHHJJJJJGJJJJJIJJIJJJJJJJIJGHEHGHIEIFIGI
@3534869/1
gcgatgacgaataaagtatgtgttcaccaagagaagaaagctatacagta
+3534869/1
@CCBDFFFHGHHGIIJDHIHHHIJIJJJJJJIJJIGIIIGHHGGGIIHB<
@865820/1
atgattttgaggtactcgagggcatgatgagcagccgagcccttggcttc
+865820/1
@@@7DDFDFGHH?FHGG?@EGGEHIGIICFGIIIIGDGBHIIIEAEH9CH
@865821/1
atgattttgaggtactcgagggcatgatgagcagccgagcccttggcttc
+865821/1
@@@DFFFFGDHHFHIJJJJJJJJIJIJJIJJJIGGHIJIGGHEHEHJGII
@6644398/1
cagctacaacagtcaacatttcccacctttttcactcaaccatagctttc
+6644398/1
@@@FFDEDHDDHFFHGIIIGHGHGGDEAHGHIJGHJHBGFDFGHGJJFIH
@3536060/1
gcgattggtcaatgttttttcttcgatgtccacgtaggttacctcgaagg
+3536060/1
?@@:BDDFCFHHHJIJJJJJIJJJIIJJJJJJJJGGHIIJJJJJJJIJJI
@867226/1
atgcactcggccggaccgattcagcccccaccaagggaagg
+867226/1
@@@BDDDA?DDDFDHFB?A??<9?4BFHG:F;@DGAAAE?H
@5071305/1
tttttttctaaaatcaatttacatattatttttgacttgaataaattttt
+5071305/1
@@@DDDD?C:DFF<A:E?HH<DHAFDGBFIFII<?FFGAEGFGIICFIII
@2990042/1
cttcccccaaggataacctctctgtcggtagatttccgtgaagtggtccg
+2990042/1
==14ADDDHHHHHIIIIIIIIIIIIIII?FHGIIIIIIHIIIIFIIHIII
@7633928/1
ctcagtttcagttactcttgattttatatatctgtagttttctagatctt
+7633928/1
B@@DDDDFGHHFHGHIJJJGIJJIJEJDJGIIJIIIIHIJJIIJJCHIIJ
@2992512/1
cttcctcaagcgctggtaacgctttatcgggttctgctaagtggtaagta
+2992512/1
B@@FFDFFGGHGFGIJCGHIIIJJJIJJJJIGHIIJIJJJJIHIFHJJGI
@3536838/1
gcgcaaagtgaccaaagcaaagacgcaataagtgatacaagaaaatatac
+3536838/1
:??4=ADD<ADDFEHGGGGIIJJIEFIIEHIEHBGHEGGDECDFGIHGIG
@3539301/1
gcgccatccacgagccaatcttccgctaccgcgtgttccttaacaacgat
+3539301/1
CC<DFFFFHHHHHJFJJJJJIJJJIJIIJJIIJDHHIIJJJJJJJJJJHE
@5572336/1
accacatctcggatcttgctactaatattcgattcgatagg
+5572336/1
@@@DDDDDDHDA?<CFH?D<FHHCCGGFDH@EFGI=DHIII
@1465164/1
cacctttttcactcaaccatagctttctcagcg
+1465164/1
@@1=BDDDF=AFBBFF?@:AE@<HEBCHHF@EA
@1465165/1
cacctttttcactcaaccatagctttctcagcgtgttt
+1465165/1
CCCFFFFFHHHHHJJJJJJJJJJJJJJJJJJJJHC:CG
@1465166/1
cacctttttcactcaaccatagctttctcagcgtgtttaattt
+1465166/1
C@@DFFFFHHHHFIHGIIJJIFIJJJJFGCCHIFFGGE<FHGG
@6072877/1
atttatcacatcattcgtcgtgtaccacatctcggatcttgctactaata
+6072877/1
@BCFFFDFGHHFHJJJJIIIIGHGIIIGHGGGHGI@FHJJJIJJJJIGEG
@4605202/1
tgccgtgtgcccttgagaaatttgctgcctcaaaaacgtatgacaaaact
+4605202/1
CCCFFDFDHGHHHJJIIBHJJJJGIJJJJJJJJJIJIIIJJJJJJIJJIJ
@7099927/1
cctaaactcacttttttccgaaaaaatatcgcaatagctcaaaagggaac
+7099927/1
@@?DDDDDF?DBFIIIIDHFHIIIIIDGIIGIGIGGHGIHGIIIIII@G=
@7099928/1
cctaaactcacttttttccgaaaaaatatcgcaatagctcaaaagggaac
+7099928/1
C@@FFFFFHGHHHJJJJJIIJDIIJFHHIJJJJJJJJJGIGGJJGA;FEE
@2496421/1
ctcaaatccgtcaaagcaccaggagaatgcatcctaggatcctcgtatag
+2496421/1
@@@DFFFFGHBBFIHGBGGIIIHGGIIIJGIEIIIIJJIJJJJGF8??D@
@411671/1
aataaatgcagacagatataataataaacttacgagaaatgaccttagca
+411671/1
?@@?DDDA>FBHDBA;C?FIBFBHGIIIIGECEEHA1C9?DB@BDGGGEC
@411708/1
aataaatgctcccttttcacaatataataaatacatatcatatcatcggg
+411708/1
B@BFFDFFHHHHHJJJJJJJJJJJJJJJIJJJJJIJIIIIGJJJIJIJII
@8186793/1
ctttattcgtcatcgctccccacgagcgtttctttagtctgtatattttc
+8186793/1
CCCFFFFFHHHHGJJIJJJJIIJGHJJJGIGIIIIJEHIIIGIJGIIJJJ
@8187246/1
ctttatttaagaacaggggagaaaagtcacgagaatttgaaaagcgagct
+8187246/1
@@@DD?DDAFAFBFHA;AFCD?FA?:::CFHEH:DDFHAHIIID2@FB@G
@6082458/1
atttcctcgaaatcaataatgcaatgtgtttaaatttttgtcgagtcaaa
+6082458/1
=1:BDDDFFHFHDGIJIGIHJGIJJJHHHGHJIIIJIJJIJJJIIJJJIJ
@4055576/1
gtggcattttgacatttatgtgacataatttgcgacatttgacgtacggt
+4055576/1
@:=DABEFFGFDBHIIGGJGGHGHIJJIIJJHJJIIJJJJJIIJJJJJJH
@4055843/1
gtggccgtctgctacggaacaggcaaaactccgaaggaagccaagggctc
+4055843/1
@B<?DFFDHHHHHJJIJIJIJJJJJIIJJGJJJJJJIIJIIIJJJJIJJI
@3001199/1
cttcggagttttgcctgttccgtagcagacggccactggcaaagtggata
+3001199/1
=:1=DDDFHHHHHJJJJIJJIJGIJIJJJIJJJJIJIIGGHIJGBFGHIC
@6085671/1
atttcttagtgtcaatagtgctgccgttacttcctcaagcgctggtaacg
+6085671/1
BBCBDFFFHFHHHCFFGGHHIIJJJJIJJJJJJJJJJIJJIJJJJHHIJJ
@6087859/1
atttgaacaagttacaagtgccgaagtacgagctattcgagcagcat
+6087859/1
?@@DD?;A?F?2AC<AC:3<A<EE:@C@GGDGIGIGGGHGEHIGIGI
@422380/1
aataatagtgtattacctctaaagctatctactcgttatataatcatcat
+422380/1
@@@D4BDDFHCFFHHGIGHHGGDGGGHBFHIGIIIEHGGIGEHIGIIIII
@3003111/1
cttcgtagctcctttaaaagacatttgtgctgaaaagaaaattca
+3003111/1
=?1=BBDDHDHHBHIBGIIIGE@HHIIHGGGGHIIIEIIIIGHGI
@4611471/1
tgcgggacatgcacatctcttggagccagccaatgggattgcccatcact
+4611471/1
CCCFFFFFHHHHHIJJJJJJJJJJJJJJJJJJJJJJJJIIJJJJJJJIJJ
@7110824/1
cctcaaaaacgtatgacaaaactatagacaaaccagaattacaggaaatg
+7110824/1
:?14ADFFGHHHHJJJJJJJJJJJJIJJJJJIJJJJIIJJJJJJJJJJJJ
@1475664/1
cacgcatttttaaatttaaaaatttattcaagtcaaaaataatat
+1475664/1
?1?1=D:@A??;DHIGIHGEHIE>AHH<AAFEFBGB<??DH4?BB
@3552672/1
gcggtacacttggcaatacggtaattgcgtccaatccctttaaacaaacc
+3552672/1
@@CFDDDFHHHHHIJIEHGIIFEEIICCBGGIGBGHHIIIIJJIJJJIIG
@4613200/1
tgcgtttcaatgcatcgataagacgaatggtaaagctgctaaaaaagcag
+4613200/1
?@;;=BD??D??BBED:<;EG@EEGBHACH1CGHBDCHDIIIIIIIAFGE
@881646/1
atggtaaagctgctaaaaaagcaggaaaagcccagaagaacgttcgactt
+881646/1
BCCFDDFFDDHHHJIJJJJIIIJJJJJJJJIIJJJEGGGHGGDFBHIIJJ
@435272/1
aatcaatcaatttgcctcgaaatctaaggttatattacttttatgaatcg
+435272/1
?@1ADFFFHHHHHJJJJJJJJJJJJJJJJHGJJJJJIIJJJIJIJFDGGF
@5084113/1
aaaaaacattgaccaatcgccaccaatgcttggtgcagctatccactttg
+5084113/1
C@@FFFFFHHHGHJJJJJCFHGIJJJJJJJJJIGGGIIJJJJJJJJJJJJ
@884575/1
atgtaagaactatggaggaatattacaataagccgaataaaaatgcaaaa
+884575/1
=B@4=BDDHHHHHJJIJIJJJJJJJJJJJJIJJJIIJIJIHIJJIIJJJJ
@1952754/1
ccgagatgtggtacacgacgaatgatgtgataaatatacctgcacacacg
+1952754/1
@@<DDD=D?DH<DGGGGEF@GGGIEIICFGIIICHGGIIC@BEGDGCEIA
@1952755/1
ccgagatgtggtacacgacgaatgatgtgataaatatacctgcacacacg
+1952755/1
@@@FFFFFFHFCDHGIEGGGGJJFJJFF@CGIGHIJIJGHIJJJIIIHJI
@6096402/1
atttgatgcaaagtatagaggttgtacccaaacttttcgggg
+6096402/1
@@CADEFFHHHHHHIJJJJJJIIJIIIJJJIJJJJJJJJJHI
@6096403/1
atttgatgcaaagtatagaggttgtacccaaacttttcggggtgcaatct
+6096403/1
=@B4=DDFHHHHHEFHHHIJJFGHHHIJJJJJJJJJJJJIGIHHIIIGJJ
@6096404/1
atttgatgcaaagtatagaggttgtacccaaacttttcggggtgcaatct
+6096404/1
BCCDDFFFHHHHHHIJJJJJJIJJJJJJJJJGIJJJJJJIIIFHIIIIIJ
@7655853/1
ctccacaacaacaacctggagcgagacaacagcaagctgctcctccacaa
+7655853/1
CC@FFFFFHGHHHIJJJJJJJJJIJIJIJGIIJIIHIJJGIJJIJJIJGE
@2512253/1
ctcaattggcgcacattcagcaggttttttaacagtttgaaaaccttgat
+2512253/1
?@1ADDDDFBHFDGHFGEHIIIIGEGIIGGCGDFGIIIGEC@GFFGGGDG
@2512254/1
ctcaattggcgcacattcagcaggttttttaacagtttgaaaaccttgat
+2512254/1
@@@DADD;3=@1:EFEBBF@FDC=?CCGGGBC9D9DFF@DDEDFFEICF<
@7122248/1
cctctctaacgtctttatagaatgtcaatgttattctaaaaagaagactg
+7122248/1
@?@;BDBDFFBFBFGIBA>@HE4CHHCECCHEHBFAF<EFEGGDGIEEEF
@7122249/1
cctctctaacgtctttatagaatgtcaatgttattctaaaaagaagactg
+7122249/1
@CCADEDFHHHFDGHIGHGHIIEFHHIJJIIJJJJJJJJJJJJIIEHIIG
@1955925/1
ccgataaagcgttaccagcgcttgaggaagtaacggcagcactattgaca
+1955925/1
@@@1BDDFDBDAFFHDGGGBHGGCD>GCGI?DFGEBDBFC2=FA7@;@;D
@7658119/1
ctccacgggtaaatcctgcaaggattgccacatcttgtgagccgccattc
+7658119/1
@C@BDFFFFFFFHJEHFHIJJIIJJFIJIJJIJJJJIHIFIGHJJJIJIJ
@5088978/1
aaaaaagcaggaaaagcccagaagaacgttcgactttcacttcattctat
+5088978/1
@@?:ADDDHHHHHIIIIIIIEFHIIIIIFHHBFGEIIIEIIIIIGHHIII
@5089412/1
aaaaaaggaaaactaaaggatttctcaacttgtttccgtgagttgctgaa
+5089412/1
@@<DDDFDGHHHGJJJIIIIJGIJIIIIEGJGJJCGIIFGHIDC@FBAB?
@5589162/1
acgaaatgtcaagagcataaagtatgtctagaacgattttacctttgcgc
+5589162/1
@@@DFFFFHHHHHIJIJJJJJJHHIJIIIIJJJJJJJJJJJIJJIJJJJJ
@1958940/1
ccgatgatatgatatgtatttattatattgtgaaaagggagcatttattt
+1958940/1
BCCDFFFFHHHHHJJJEHIJJJJJJJJJJJHJGIJJJIIIIJJJJJJJJJ
@1485968/1
cacggttcttaaaaactttttcgtggtatctggtaccaaatcaaca
+1485968/1
?@@FFBBBDBHDHIC@EDHH<DACFG3C94CFGFD<:CCDGIIGG9
@5091387/1
aaaaaagtttatttatcatacacaggtaaacagttgtacagtagaggata
+5091387/1
@@@DDD?DDADFFFEE<:CCFFIIB=CCGECDFFC>?CFGFFGC@9B;FD
@5091388/1
aaaaaagtttatttatcatacacaggtaaacagttgtacagtagaggata
+5091388/1
@B@DFDDAFHHHHIIJGIGJHIJJIGCFFHIJIFHIGIIJIDBFHGHGDI
@4068443/1
gtgtattctatatttcggttaaactttaagaggcttttaaaatttaacgt
+4068443/1
?:BADEFFHHGGHJJIHI33<FHJJJJJIJJJJJJJJJJJJJJJJJJJJG
@449189/1
aatggataattataggattggatctatgactgtgtatcgatagctgttca
+449189/1
@8=DFDFFHHHHHJIIIJJJIIJIJIIIIJJJHEHIJJJJJJJJJJIIII
@449191/1
aatggatacaaatttgactactgtatagctttcttctcttggtgaacaca
+449191/1
@@<;DDADFFFHA@HIBHHIIGIF<<@HHIIIGHIGGEGIIIGEGIIIII
@449192/1
aatggatacaaatttgactactgtatagctttcttctcttggtgaacaca
+449192/1
@@@?DADDHBFF>GEFGIIIGGHG@9CBD@FGB?CHGCBGHGC=DGIIAG
@1960383/1
ccgattcagcccccaccaagggaagggggcgg
+1960383/1
@@7DDDDDDFHHFGIG:FH;A<EDG;?86DB6
@6105202/1
atttgtttgtggacataaaggaaagaaaaaaatgtcaaaattttgcaaat
+6105202/1
CCCFFFFFHFHHHIHIJJIJJJJIJIJJJJJIIIIIIJJJJJJJJIJJJJ
@5593672/1
acgatatgtcaaacgacgacattgagcaacttacgtattttctatgtcac
+5593672/1
B@?DFFFFHGHHHJJIJJJJJJJIIJJJJIJJIFIJJIJJJJJJIJIIII
@8202225/1
ctttgacattgcttgtggtcacttttcgcgcaaagggaaaat
+8202225/1
@@@FDBDDHHABDHECGGBIEHHHIIIGIFA:FG;F1?DGI4
@8202226/1
ctttgacattgcttgtggtcacttttcgcgcaaaggtaaaatcgttctag
+8202226/1
=@1=?DDFHHHHHJJGIIBIIJJJJJJJJIIBHIIJ?FHGIEFIHICIJI
@8202827/1
ctttgacggatttgagatcagctctagttaataatacaatttttgcatct
+8202827/1
=?@DAADDF8CFHEBFEDGEDFFHHHGIJIIDHIGIIIJGGIJJJJJJJJ
@5101642/1
aaaaaatgtcaaaattttgcaaattatgtggcattttgacatttatgtga
+5101642/1
CCCFFFFFHFFHHJJJJJIEHIJFHJJJHHCGIJIJIJJIJIJGIIIDGG
@6667371/1
caggagatcatcgaagatttggagaatattgtggtagaccaattgaagtt
+6667371/1
B@@@DFFFHHHHFGHGIIIJJDEHIJJIGII<FHDHGDHIJJII@>DGFG
@1966121/1
ccgcagatggccaccaccattctatgaaatggaacacgaagagggactac
+1966121/1
C@@DFFDDFFGHFIJJIJEEGGIHGHFEHIGGEGHJGJGHHIDFEEEEHI
@8207195/1
ctttgcatagaattagtggtttttttctaaaatcaatttacatattattt
+8207195/1
?@@DBDDD?F<FFH<>EFCAC:EFHBHII@?FEDHGGEHIGHGGIGBFHG
@8207205/1
ctttgcatcaaataaatgctcccttttcacaatataataaatacatatca
+8207205/1
BCCFDFDFHGHHDIHIGGGIJJGIIIJEHIIJIJJIIIJIIJJJJJIIEE
@1495306/1
cactagttattaattataatcatcaatattatctatcgatactgaatgta
+1495306/1
=@@4=BDEHHHGHJIIIIIIIJJGIJGIJGJJJJJIIJIIGIHHFIIIHI
@6671662/1
caggatttacccgtggagggtaacaatctgccttctacatttgcgagtga
+6671662/1
CCCFFFFFHHHHHHIJIIJJFGIJJJJJJJJJIJJJJJJJJJJJJJJFHI
@4631943/1
tggaattccaacggtggtccacggttttggaacaaatacggccatggcca
+4631943/1
B@C@DFFFHHHHGJGIJEHHIJJJFHIJIJJJJJJJIIIJFIIJJJJIJJ
@7145188/1
ccttaatcagctacaacagtcaacatttcccacctttttcactcaaccat
+7145188/1
@@@D?EFDFHHBBH>FEFE<FEHGDGHGGGI9FGEGIIIG>HHGHGGGDG
@7145189/1
ccttaatcagctacaacagtcaacatttcccacctttttcactcaaccat
+7145189/1
CCCFFFFFHHGHHJIJIIJGHIJJIJJJJJJIJJJJJJJJJJJJJJJJIG
@5116310/1
aaaaaatttatacagcactactatgttaccttttggagaacaaaaagaag
+5116310/1
BCC1DDFFHHGGHIJGJJJJIJGIIGIGGEIIJJIIIJIFIGHGJJJJJI
@461245/1
aattagtggtttttttctaaaatcaatttacatattatttttgacttgaa
+461245/1
B@@DDFBDHDFFHJJJJJJGJGIIJJJJIJJIGIIJIEIJJJJJJIJJIJ
@908758/1
attaatggacacatgtaaaattgaaattaaagcggaggttaagaaagaaa
+908758/1
@B?DDFFFHHHHHJJIJJJJJJJJJJJJJJJJJJJIHIGHIIJJJJJJJI
@461842/1
aattatgtcaaattttgacatttatgtaacatgtgtgcttaagtggctta
+461842/1
:BB4=BDDFHHHHJJIJJJJJJIIJJIIIIIGJHIIGGGJJJJIIJIIJJ
@5605975/1
actcaattggcgcacattcagcaggtttttttaacagtttgaaaaccttg
+5605975/1
@@@DDDDD>F<FHFEGDBDHB?FFA:EFEEHI;??FDDDFFHIECAFAFA
@7675808/1
ctcccgtcagcgtcctccaggagttgctgagccgtcgcggcatcactccc
+7675808/1
@@@DDDFFHHHHFIIJIIHGIEIGHIJJIEGGGG<DHH@BE<BC@>BDED
@7151030/1
ccttgatggctacagagatagaaatcaaattctgtcggatgagtgatgcc
+7151030/1
B?BDBDDDHHHHGJJFGIJIIJJJJIJJIIHJJJJJJJIJIJJGHGIIJI
@7151031/1
ccttgatggctacagagatagaaatcaaattctgtcggatgagtgatgcc
+7151031/1
BC@DFFFFHGGHHIIIGGGIIJIJJIIIJJJJJJII=HIJIIJDGGIIIJ
@8213494/1
ctttgtcatcgaacgatgtcaccacctgattggtgatatcagccgctccg
+8213494/1
=1=AA=BDDFHFHEEBEGFH>HHHHGHGDHFC@1?DGGHGGGGIEHGHIG
@7680071/1
ctccgatgtcctcaagaaatccagggaggaagagctacggaaaaaacaag
+7680071/1
@C?DDADFFHHGHGIEGGHGGIGIJJEEHFHIGIIJIIIJGIJJIJIJJF
@3033940/1
cttgataaatgaaagaaattaaacacgctgagaaagctatggttgagtga
+3033940/1
BBBDDFFFHHHGHJJIJJIJJJJJJJJJJJJJJJJIJJIIHJHHIGJHHI
@1506629/1
cagaaaaggagttgctctgccaacaagcagtgaagaaaccaaacgcgcca
+1506629/1
@1=DBDFFHFHHHIIII@FGHGGIIGIHIIFHIIIIIFIIIGEIIFHHEH
@1506630/1
cagaaaaggagttgctctgccaacaagcagtgaagaaaccaaacgcgcca
+1506630/1
BCC7DEFFHGHDHIIDHHIIJICHGIIGIJB@FGHDHGECHFGGGHGBGI
@5611282/1
acttattgtaacgatggagaattttttgattcagtgctgattctgcacac
+5611282/1
;??DDFFDHDFHF?GGGHBCDFEGIGIIGGGGIIFGDHCHB@?BHHHHGH
@7155339/1
cctttttgagctattgcgatattttttcggaaaaaagtgagtttaggata
+7155339/1
??1ADDE@?FDHCFGGIIGIGGIGIIIIIGIIIIIHIIIIIHIIIFIIII
@5122324/1
aaaaacattgaccaatcgccaccaatgcttggtgcagctatccactttgc
+5122324/1
@@@FFFFFGGGHGIJJJAFHJJIJJJJJJJJGFFHGIJJIIJGGHJGGGH
@3574316/1
gctacttgaaccgtacgtcaaatgtcgcaaattatgtcacataaatgtca
+3574316/1
@@@FDFFFHFBHDCFDECE8CEGDHGGEHIIIICG>F<DGFGHIIIGGHE
@7681728/1
ctccgctttaatttcaattttacatgtgtccattaatgaatcatccatcg
+7681728/1
@=?DDDFFHHHHHJGHGHIJIJJJIJHIJJGIIGIGJIHHIHIIEHIIIJ
@6682994/1
cagggtttcttaacctcataggtacaagtggaccagcttgcagttcactc
+6682994/1
CCCFFDDFGHHHHJJIJJJJJJHHHJJJHHIIJJJJJIHIJJJHIJJJJJ
@4088274/1
gttacctcgaaggattgttcgctagcgatctcctgcaagaactgaacaaa
+4088274/1
@@@1DDDFGDFFDEF@GHEGGDHFGGGGIJJIHEEGIGEEHGEEFHHIGE
@7683157/1
ctccgggcgttccgttggtctgattggctt
+7683157/1
?@@DDDDAFFD8CG<FHIFEEDACGIGIIG
@3038740/1
cttgcaaattttcaatcatgaagcaagattttacctgaacaatttgaaat
+3038740/1
CC@DFFFFHHHHHJJJJJJIJJIJIJJJJJJJJJJIIIJJJJJJJJJJII
@6686972/1
caggtgcaatatttttagattctggaatgtcattagatgctgtgtggaaa
+6686972/1
B@CFDDFFHHHHHJJJJJIJJJJJJJJJJIIJJJJJJJJJJJJJJJJJJJ
@4089762/1
gttacttcctcaagcgctggtaacgctttatcgggttctgctaagtggta
+4089762/1
B@BDFFFFHHHHHJIFIHIJHIJIJJJJJJJIJGGBGGHIIIJIJIEIHG
@5125007/1
aaaaactggagttccttggtgatgctgtgctcgattttcttattacgtgt
+5125007/1
@CC1DDFFHGHHHJJJJJJBHIJJJJJIIJJJJIIJJJJJIJJJJJJIJH
@7159984/1
cgaaaactcaattggcgcacattcagcaggttttttaacagtttgaaaac
+7159984/1
@<<BDDDDBBFDHDEE::@EE4CFEHIGIG:DDHGIEHBCGDGHB=BGII
@7159985/1
cgaaaactcaattggcgcacattcagcaggttttttaacagtttgaaaac
+7159985/1
@@<DDFDDFFHDHAHBDB:EFEHEFBEEGH:DGIIIEHGGHFHGC@GIII
@7159986/1
cgaaaactcaattggcgcacattcagcaggttttttaacagtttgaaaac
+7159986/1
@@@DDDD?FDFDH>F@@C@EFBFDFCECGG1?FHIIDHEHGDFH=BGIIA
@7159987/1
cgaaaactcaattggcgcacattcagcaggttttttaacagtttgaaaac
+7159987/1
CC@FFFFFHHHHHJJJJJGIIIJJJJJJJJGHIJIJJJJIIGGIJJJIJJ
@7161665/1
cgaaaagtaaacgtcagtttgcgtttcaatgcatcgataagacgaatggt
+7161665/1
@@@DDD?DHHHHHEHE?2<ACBCCFHIIIIIIIIIIAHIGHGIIIIIIIG
@7161788/1
cgaaaagtgaccacaagcaatgtcaaagagaaggatagcaactaatttta
+7161788/1
@CCBFFFDDHGHGIHJIFIIIJGIIJIIIIIJIIIIGIIJJJJIGIJIJI
@4645404/1
tggatctatgactgtgtatcgatagctgttcactttttggtcatgatttt
+4645404/1
@@@DDFFFHGHHHIGDGIIJGBGFHIHHFGGGGGGJJI?C?FFHGDGIII
@915187/1
attacacaagacccccaaccccaacaaggaggtaaaa
+915187/1
?;1B:B::A:<<<:<@8<38@??EDBDDB:8:D3DB@
@6694117/1
cagtagaggtaatcacttgataaggttcaaaatagtccagaattccattt
+6694117/1
?<@ADDDDHFFHHFHHJJGCBIGHGHHGJIGGHGA?BEBFHIIEHHDEHI
@5617516/1
agaaaagtcacgagaatttgaaaagcgagcttcatgatcccctgaaaaat
+5617516/1
@C<DFFFFHHHHHGGIIJJBHJJJJIJFIIJJJJJIJJJJJJJJJJJJJJ
@473046/1
aatttgactactgtatagctttcttctcttggtgaacacatactttattc
+473046/1
??@=BDDDFDHDHHEGHEGHHIGIJBHGIIJIFFHIIJEAHIIJGIG@EG
@1983214/1
ccggaatcaacatcgcatgctgaataatatcacacatgattcctgttctg
+1983214/1
@C@DFFFFGHHHDGIJJJIIIGJJJJJJJJIJJJJJJJEIJJJJJIJJII
@473604/1
aatttgtgtaattgaagttcgtattatttcctcgaaatcaataatgcaat
+473604/1
=BB=BDDDFHHHHIJJJJJJJJGJIJJIGGHIIIIGJIGIHJJJECFEDF
@4646976/1
tggattcctaatattttttagtgaacctctctaacgtctttatagaatgt
+4646976/1
?@@1BDBDDFHFFGHIIIIEGAHFGEHGGGGAGIHGEHGHIGGDHAHEEF
@4646977/1
tggattcctaatattttttagtgaacctctctaacgtctttatagaatgt
+4646977/1
B@@ADFFFHGGGHJJJJJJJJEHJIJJJJJIJJIJIGIJJJ4BGIGHIJF
@8223634/1
cttttccggaaaatgctcgaaaactcaattggcgcacattcagcagg
+8223634/1
==1=BDD;<<DDD4AB:C=EFEIAEEII?D@D>DA6@DEE9BBCDAC
@8223635/1
cttttccggaaaatgctcgaaaactcaattggcgcacattcagcaggttt
+8223635/1
B4?DFDFFHHHHHIJIJJJJJIJJJIJJJJIJJJIJJJIJJJJJJJJ@EH
@8223636/1
cttttccggaaaatgctcgaaaactcaattggcgcacattcagcaggttt
+8223636/1
CCCFFFFFHGHHHJIIIJJJIHJJJJJIIJIJJIJIFIGIJJGIJJIFHI
@4648299/1
tggcaacatcgacagataccacaaatacctaaaccttcccactaaagtta
+4648299/1
CCCFFFFFHHFDHEGHGIIIIJIJJIJJJJJJJJJJJJJJIIJJIJJJJJ
@3044242/1
cttgcggttaccccttctgttgggatgggggccg
+3044242/1
@?@FDD<@C?FHFGIIIGFFHEHGHGGGIGDII:
@917641/1
attacctctaaagctatctactcgttatataatcatcattcaaacattga
+917641/1
@@?DDFFFHHHHHIJHGIBDHHHHIJIJIIJGIJGJIJGIJJJIIJJJIF
@3044723/1
cttgctactaatattcgattcgataggtgctttgtctggttaactttagt
+3044723/1
??=ABDDEHDHDH>GHGEGIIGHGHGIAFEGIIGHGFGICGFHGHIIEH@
@8226232/1
cttttgagctattgcgatattttttcggaaaaaagtgagtttaggatatc
+8226232/1
:?=4=:ABFADHHGGGGGGGIJJJJIJJIIJJIJGDHIJHHHIJJIJJJI
@6700502/1
cagtgatgtttgtttcagaacaaaccgggaaaagtattatgagaatatga
+6700502/1
@@<DDDDDFFHDDDHGIIBHGIIIIGIGIGHIIGFBFHEIGGIGIIIICG
@5132404/1
aaaaagtttatttatcatacacaggtaaacagttgtacagtagaggataa
+5132404/1
BC@1DDBDHHHHHJJJJJJJJJJIIFHHIJJIHJJJJIIJFGHHIIHGIJ
@5132405/1
aaaaagtttatttatcatacacaggtaaacagttgtacagtagaggataa
+5132405/1
CCCFFFDFHHHHHJJJJJJJIJJJJHHIJJIJHIJHGIJJIIIJJJJIJJ
@7168441/1
cgaaaggcagttcaccatcgcttgtcatgtgttgaaattccgc
+7168441/1
@@@=D?BD>BDFF<FDDGE=G92A<AEDGFII>BFG<F<DD9@
@7168442/1
cgaaaggcagttcaccatcgcttgtcatgtgttgaaattccgcgaaattg
+7168442/1
@@CFFFFFDHHGHGGGGIIIJGIGIEIGIGGGHEACFHDGGIIIIFBHH7
@8232200/1
ctttttgttgccgtgtgcccttgagaaatttgctgcctcaaaaacgtatg
+8232200/1
@@@DDD>DFDBF<FBB9@FF<EFF<@FHAGG@>4<<F9B@DHIIGIBFEG
@8232463/1
cttttttagcagctttaccattcgtcttatcgatgcattgaaacgcaaac
+8232463/1
?=BBDFFFHHGHHJJJIJIGHIJJGGIJJJJJHIJJJJJJJIGGIIIIJI
@8233306/1
cttttttgttgtgctagtcgcaacagttttgacagaacctatgccacatt
+8233306/1
?@:BDEFDHHAFCBEFFEFDHIEHGGHGHGDFGIGIIIGIIABGGIGGIH
@5623612/1
agaaagctatacagtagtcaaatttgtatccattatcactttttgttgcc
+5623612/1
B@<DDFFFHHHHGHEFFCIHJJJJJIIIJIJHJJJIIIJFHIJJJJJJIJ
@5623832/1
agaaaggcttgtgcaatactgacacagcaaagaaattgctgatagcatcg
+5623832/1
@@@DDDDDHFAACBDHBG@DEEGGIGGGGIIEGHIDGFHHGGGIGIIGGH
@7698900/1
ctcctttaaaagacatttgtgctgaaaagaaaattcaagatccagtgttt
+7698900/1
CC@FFFFFHHHHHJJJJJJJJJJJJJJJJJJJHHIGIIIIIGJIIIGFII
@8235371/1
gaaaaaaatgtcaaaattttgcaaattatgtggcattttgacatttatgt
+8235371/1
@<@FFFFFFHFHHIJGHJJJIIJIIIJDGGHGEGGGHGIIIGJIIIGIJF
@4653565/1
tggccactaaactgggcagctcggctgagaatcggtattcgggactgaaa
+4653565/1
BB@F:DDFHHHHHJJJIJJJJJJIJJIIJJJJFIIFFGIIIJJIJJIEII
@6702460/1
cagtgtttaaggaactatcagatgttggtccgccacactgtagagaattc
+6702460/1
@@@=BDDFHHHHHIJJJJJJJJJJIJJJIIJJJJJJIIGIHIJJJJIJJJ
@4653769/1
tggccatctgcgggacatgcacatctcttggagccagccaatgggattgc
+4653769/1
@CCDFFFFHHHGHJBEGIGEGGHGIIGGIEHIDIIIJJIIJIJEIIIIJI
@7700716/1
ctcgaaaactcaattggcgcacattcagcaggttttttaacagtttgaaa
+7700716/1
??1ADEFFHHHGFGIIGCHGIJGGJJIIGGGGBDGHIJ?DGCE=FHDGHI
@7700717/1
ctcgaaaactcaattggcgcacattcagcaggttttttaacagtttgaaa
+7700717/1
@C@DFFFFHHHHGJJGIIIIGIJJGJIJIEHIFHGIIIHJIGGGGHGHID
@8237227/1
gaaaaaagtttatttatcatacacaggtaaacagttgtacagtagaggat
+8237227/1
@C<BADDDFHFHDGGIGIEGIIJIJJJEFGIIGIIJIBDDHG?DFCEGGF
@8237228/1
gaaaaaagtttatttatcatacacaggtaaacagttgtacagtagaggat
+8237228/1
CCCFFFFFDHHHHIJJIJIJJJJJIJJFGHIIIIIJJGIIIJFHHIIGII
@1990976/1
ccggcaaatctttatctttatcatttgtttgtatttcttcaactggtgta
+1990976/1
@@@?B?DDHHHHHIIG?EH@HC4CHACEFHEDHGGIEFHHGEHIIIGG;D
@7173170/1
cgaacactagagtttacacagtggcagtgtattttcgaggaagaagactc
+7173170/1
@@@DD?BDHD><<CF@E?A:;CFHECCAB?CFEHGGC:DG?D@BD3BDF>
@5137682/1
aaaaatattattaagatggcaatagaatttcttaaagatcacaggtatga
+5137682/1
CCCFFFFFHHHHHJJJJJJJJJJJJJJJJJJJJIIJJIJJIJIJJGGIJI
@7702045/1
ctcgaaatcaataactcgacaaaaattgttcccttttgagctattgcgat
+7702045/1
=??A:2=DCFH>A<FFH@FGHGB@?EHEFHHIEIIC??F=>DFDHECA0=
@7702046/1
ctcgaaatcaataactcgacaaaaattgttcccttttgagctattgcgat
+7702046/1
@??DDDADBFHHB@CBHA@DFH@@FHD?@FGGG<<?FDF=FGHBF@AA>B
@7702047/1
ctcgaaatcaataactcgacaaaaattgttcccttttgagctattgcgat
+7702047/1
BC@=DFFFHHHHHJJJJIGHIJJJJJJJJJJJJJJJJGCHIJJJIJJJJJ
@7702048/1
ctcgaaatcaataactcgacaaaaattgttcccttttgagctattgcgat
+7702048/1
CC@DFFFFHHHHHIJJJIIGHIEHGIHIHGIJGJJJGHEBHIHIIIIJIJ
@7702049/1
ctcgaaatcaataactcgataaaaattgttcccttttgagctattgcgat
+7702049/1
B?=?DFFFHHHHHJJIJEGHIJJJJJJJIIIIJJJJJGHIIJJJJJJJJJ
@7702050/1
ctcgaaatcaataatgcaatgtgtttaaatttttgtcgagtcaaaagcga
+7702050/1
<@@FDDDFHHHHHIEEHIIIIHHFHIIIEHGFIGGIFIIIHIIIIIIIIG
@7702051/1
ctcgaaatcaataatgcaatgtgtttaaatttttgtcgagtcaaaagcga
+7702051/1
BC@DFFFFHHHHGJIIJIJJJHIJJJJJJJJJJJJIJJHIGHJJJIJJJJ
@2540215/1
ctcagatgccgacactatgggtcggatcttcagctagatcggataa
+2540215/1
CCCFFFDFFHFAHGHGBHIIJCGGH???BF4?BF<BBBGGGHCH>H
@5627218/1
agaacaaaccgggaaaagtattatgagaatatgaaatttaaaagaaaatt
+5627218/1
@@<DDFFFHHHGH:GIIIFHHIIIIIIIIIGIIIIIIGIIIIIIIIIIFI
@3588499/1
gctgaatgtgcgccaattgagttttcgagcattttccggaaaagaagatt
+3588499/1
@@?DFFFFHHFHHJJJJJJHIHIIJEIGIJJIIJIJJJGGIJJJGGIGII
@7177434/1
cgaagaaagacgccaaacattcggcagccaagaacttgctggatctcttg
+7177434/1
@<@DFDFFFHFHFEHIIEHIIDH@EHDEGIIGGIIIIHGEGGFFEGHIIG
@479985/1
acaaaataaaatacggcaaagagaagaaaggccgatagaatgaagtgaaa
+479985/1
?11ADDDDDDDEDIIIIEIIIIEIIEIIEIDIDIIIDDEDEIIIIBCEEI
@5629654/1
agaacattttcggaatcagaaaaaatgtcgg
+5629654/1
8?<;DA?BF<48C:?FC<3B@FF9@@9:DCC
@6130759/1
attttgaggtactcgagggcatgatgagcagccgagcccttggcttcctt
+6130759/1
@BBDDFFFHFHHHJJJJJJIJJJJIIJJJJJIJJJJIJJJJJIJJJJJIJ
@8246790/1
gaaaaaggtgggaaatgttgactgttgtagctgattaaggggtgtattct
+8246790/1
@<8ADDDFDFHFHJJJGIIJJJIIHHIEEDGIJHIJIGIIII8@@@DCGA
@8246791/1
gaaaaaggtgggaaatgttgactgttgtagctgattaaggggtgtattct
+8246791/1
@@@ADDADA<DF?AFHFHFGDEFCHHDHAGCEE3CB>@HACDFDFHGGCC
@8246792/1
gaaaaaggtgggaaatgttgactgttgtagctgattaaggggtgtattct
+8246792/1
@@@FFFFF2CFF?GGGIHHIGHHIIHGFGGGGIBHIIGIIIGFF?BFGGI
@8246793/1
gaaaaaggtgggaaatgttgactgttgtagctgattaaggggtgtattct
+8246793/1
BCCFFFFF<CFHHIJJJGGIJJJIHJJHHIJIJGGJJIIIJIFFDHHIJI
@3591004/1
gctgattaaggggtgtattctatatttcggttaaatttaagaggctttta
+3591004/1
=@1=DDFFHHGGG<CGHIJJJHHJJJJJIG101?DHIIJJJGIHIJJJJJ
@2543681/1
ctcagcttcaacgccaaggacttcaactttgttcagttcttgcagg
+2543681/1
CCCFFFFFHGHH@FHGIJIJJJJJJIJJJIJIJJJJIGIJIJHIGG
@482522/1
acaaagtttcacagttccacaaaacgctgaaaaattccgtcggcaagaag
+482522/1
CC@DFFDDHHHHHJIJJJJJJJJIIJJJJJIIJJJIJIIIIJJIGHGGIJ
@7713216/1
ctcgagtacctcaaaatcatgaccaaaaagtgaacagctatcgatacaca
+7713216/1
BBCFFFDEHHHHGJJJHGGIJJJJJJIJJICFHIIJIJJJIJJJJJJJJC
@6135160/1
atttttaaatttaaaaatttattcaagtcaaaaataatatgtaaattgat
+6135160/1
<@@DDFDDHFDHH@GGGBEEHA<>HA<<C9CHHIICEGGEA9C9C?FDGE
@930095/1
attataattaataactagtgcctaataatagtgtattacctctaaagcta
+930095/1
BB1ADEFFHHHHHJJJJJFHIJJJJJJIJJJHIHIIJJJIIJIIIGIIIJ
@483014/1
acaaattatgtcaaattttgacattta
+483014/1
?;?1BDDDCB?D<EG?@@<?@B?CH9C
@7180752/1
cgaagagactctcagcttcaacgccaaggacttcaacttcgttcagttct
+7180752/1
@@@DDFFFHHHHHIJJJIJGIJDGIIIJJIIJJJJIJJJJIIJJJJIIII
@1531976/1
cagacaacttcatgtacaaatacctcaccttacaaaataaaatacggcaa
+1531976/1
;@;;=;=BCBH?F@EB@GHGIIHIEE@=E?EHGIIIIGHGIIIGI@FFHG
@1531977/1
cagacaacttcatgtacaaatacctcaccttacaaaataaaatacggcaa
+1531977/1
CCCFFFFFHHHHHJIJJJIJJIIJJJJJJJJJJJJJJJJJJIJJJIJJJJ
@1531994/1
cagacaagaaacatgataagatatgctgcaacctctactacagtacgcaa
+1531994/1
@@?1ADEFHHHHHIIIIIIIIIGGHIIIIIIIIIIIIIICHIIIGIIIGG
@8256926/1
gaaaaatttcaaattgttcaggtaaaatcttgcttcatgattgaaaattt
+8256926/1
@@@DFFDDHGHHFIGEHIJDHIC<AE:ACHIC<CBEHG@G<?DGICED@B
@7181184/1
cgaagagggactaccacacgaaaggcagttcaccatcgcttgtcatgtgt
+7181184/1
@@<DDDEFHFBFHHIBEEFDBHIEGBCEDHHEHJCGHGIGGBFGFGIHGG
@7181185/1
cgaagagggactaccacacgaaaggcagttcaccatcgcttgtcatgtgt
+7181185/1
B@?DDDFFGHHHFGIIJEIFIIJGGHIFFGGGJJGIGGIIIEHE@FHIJH
@4663998/1
tgggcaaccagcagtcccacaaagtttcacagttccacaaaacgctgaaa
+4663998/1
@@@DDFFFHGDFHIFHIJJJJIEIHIJJGIJIFHIJJJIJIJJIJJFIIG
@932434/1
attatattgtgaaaagggagcatttatttgatgcaaagtatagaggttgt
+932434/1
CCCFFFFFHHHHHJJIJJIJJJJJJJJJJJFIJJIIIIDHIIIJJIFHII
@5637361/1
agaagattgcaccccgaaaagtttgggtacaacctctatactttgcatca
+5637361/1
@@@FAEFFGHHHHJJJIIJJJGIIJIJHIJJJJIJJJJJJJJIFJIJJJJ
@8259547/1
gaaaaccttgataaatggaacgaaattaaacacgctgagaaagctatg
+8259547/1
???;:?DDDDADD@EA:?:A:3@CEEEII<DDCD@DD0?DBDA<DDAC
@8259548/1
gaaaaccttgataaatggaacgaaattaaacacgctgagaaagctatggt
+8259548/1
@@@B=DDDDHDBDGGIIIICFGGGIGIHIGHIIDGIEH@BGD@BB9DDF=
@3597262/1
gctggctccaagagatgtgcatgtcccgcagatggccaccaccattctat
+3597262/1
?@1ADDFFHDHFBGBEEAEHHJIEHJJGGDGEGGIEG@GH9?F8?FHHGI
@487271/1
acaagttataccgaataaaaaaggaaaactaaaggatttctcaacttgtt
+487271/1
CC@FFDFFHHGHHIJJJJJJJJIGIJJJJIIJJJJIJJJJJJIJJJJJIJ
@5639628/1
agaaggtaagccacttaagcacacatgttacataaatgtcaaa
+5639628/1
?@@;=3DD?=<AAAA<EF<FH?GG1F922<2CCFI<11111::
@3597828/1
gctggtaacgctttatcgggttctgctaagtggtaagtagaaggtaagcc
+3597828/1
@@@DDDDDDFHHHJIGGBHIEGDGIIJIIJDHICGHGIIIIG@GBDGGIJ
@6143038/1
attttttagtgaacctctctaacgtctttatagaatgtcaatgttattct
+6143038/1
:?14=BDDHDDHFIIIIIIIIIIIIIIIIIFGGIIIIHIIIIGIEGIIIF
@2551241/1
ctcataggtacaagtggaccagcttgcagttcactcatacgagatgtcaa
+2551241/1
@@?=DEFFDFHHDIHGHGIIGGH<CGGIIIIIGIIIHIIIIIIICEHIGG
@6143881/1
attttttatatagtgccccgatgatatg
+6143881/1
1=?DDDDDDDHAHCGBHIIG@E8DD?C4
@6143882/1
attttttatatagtgccccgatgatatgatatgtatttattatattgtga
+6143882/1
111ADDDDFHHHHIJJJJJJIJJJJGIIHGJJJGIIIJFHIIJIJJJIHI
@6143883/1
attttttatatagtgccccgatgatatgatatgtatttattatattgtga
+6143883/1
@@@FFFFFHHHHHFHIJJJIJIJIJJJJGIJIJHIIJJIIJJJJJIJIJJ
@6145984/1
attttttcgtcccaagattactgctccatggcgacagttaatctctggac
+6145984/1
??<D?DDB?:CFHGABB>FCD<?FDFHG>DDDHFHIIIID@BFFGCGECE
@3603265/1
gcttaagtggcttaccttctacttaccacttagcagaacccgataaagcg
+3603265/1
@CCDFFFDHHHHHJJJJJJJJJJJJJJIJJJJJJJJJJJJIIIJJJJIIJ
@493783/1
acagactggtcccacacaacagactggtcccacacaagggcagcaaaaag
+493783/1
@@@BDEFFHHHHHIIIJIJJIGGIJJIAFHIGJJDIIGHGFGJIJGGIII
@3072214/1
cttgtatcacttattgcgtctttgctttggtcactttacgcgcgaaaacc
+3072214/1
=@@DDDDDBFHFBGGCE>C@EGIBFHHIE<FDE>DDEDGDBGIIIIIIHH
@3072215/1
cttgtatcacttattgcgtctttgctttggtcactttacgcgcgaaaacc
+3072215/1
@@@BDEFFGHHHHGIHIJJIIIJJJJJJJJGIJIIIGGIIIIFJIHIIHF
@3072216/1
cttgtatcacttattgcgtctttgctttggtcactttacgcgcgaaaacc
+3072216/1
B:@DDDFFHHHHHJJJJJGHIJJJJJJJIJGIJIIJJIJJJJJJGHIGHF
@6149631/1
attttttgattcagtgctgattctgcacacattcgatctctgatagt
+6149631/1
:=B44BDFHHHHHJIIIJJIJJJJJJJJJJEEGGIBIIJJJGGIGIH
@494769/1
acagcatccacttgatcgatgtccataggagtgtcttcatcatgaggtat
+494769/1
@BC1BDFFHHHHHJJJJJJJJJJJJJJJIJJFHGIIIJJIIJJJJJJDGG
@494770/1
acagcatccacttgatcgatgtccataggagtgtcttcatcatgaggtat
+494770/1
CCCFFFFFHHHHHIJJJJIJJJJJJJJJJJJEHHIJJJJJJJJJJJJFHJ
@6151291/1
atttttttatcgatctggcttcaatgtttgaatgatgattatataacgag
+6151291/1
@BBBDEFFHHHGHIJJEGJJJJIIJIJIJJJJJFIJIJIJIIIGIIJIII
@5648691/1
agacaattcatatttaaaaagacagtaggaaacaaaaaacgccaagtgat
+5648691/1
?@1ADDDEDFHHHIIGIGFGGHHIGFHFHBDGHIIGIIIGGGIGBACGEH
@8267049/1
gaaaagtattatgagaatatgaaatttaaaagaaaatttgaaaagtatca
+8267049/1
@;=BDDBDHHGHHGIIIIIIIIIIIIIIIIIIIIIIIIIIIIIIIDGHHB
@1538474/1
cagactctcagcttcaacgccaaggacttcaactttgttcagttcttgca
+1538474/1
CCCFFFFFHHHHHJJJJIEGHIJIIIJIJIJJJJJJJJJJJIIJIIJJIJ
@3074077/1
cttgtcatgtgttgaaattccgcgaaattggcactggcaagtcaaagaag
+3074077/1
B@BDDFFFHHFHHIJJJIJJJIJIIIJJJJJJIJJJIJJIJIJJJJJJJJ
@1543110/1
cagagatcgaatgtgtgcagaatcagcactgaatcaaaaaattctccatc
+1543110/1
@@@;?D?B;F?CF:AEDAICC?CCAC@AHHGEHE@HGHEGHEB?BFGDGG
@944426/1
attcagcaggttttttaacagtttgaaaaccttgataaatggaacgaaat
+944426/1
;@@DD?B?BDCFFIEGB?FHC?FF4CGECGFFGI@FFADD4?FFEF:DFC
@498609/1
acatgtcagttatatattcacctttatatgtcacattttgtggttcttta
+498609/1
CC@DFFFFHHHFHIJJJJIJJJJJJJJIJJIIJIIJJIJJJJJIIIJIJJ
@8269804/1
gaaaatatataaagtgaaagtcaaatttgcaaattcggttgatttatccc
+8269804/1
@@;=BDDDHHHHHIHGGIIIHIHGGIIFIIGIIGIIIICGHGGIIIIIHI
@7192822/1
cgaatggtaaagctgctaaaaaaagcaggaaaagcccagaagaacgttcg
+7192822/1
@C@DFFF>DHHFHHIJJJJJIJJJIGJJJJJJGGGHGIHIIIGIHGCGII
@5161939/1
aaaacattgaccaatcgccaccaatgcttggtgcagctatccactttgcc
+5161939/1
B@@DFFFFHHHHHJJJHIJJJJJIJJJJJJJIJJJJJJJJJJJJJJJJIJ
@5654656/1
agacgttcgtagatgtctgttgcgattgagaccactgcgtataagagtgg
+5654656/1
@@<DDDDDHDBHADFDGIIHGIIIIGIGIGDHBBFHIIGDGEHHHIIIII
@7195159/1
cgacaaaaatttaaacacattgcattattgatttcgaggaaataatacga
+7195159/1
@;7DDDD;DDHDDGHHFEHEHIIEIIEIEBGHGIIIIEEEHEHIIGHEGC
@7195160/1
cgacaaaaatttaaacacattgcattattgatttcgaggaaataatacga
+7195160/1
@@@DB?DDFDHHFGGIIDGIIIIIIE?HFHHIIIIGED<GFDGCHIIEHH
@5164711/1
aaaacgagagaatttgtaaactatacctttactagcgttttgaggctcca
+5164711/1
CCCDFFFFHHHHHJJJIJJJJJJJJJJJJJJJJIIJIIJJJJJJJJIJJJ
@950228/1
attccgtcggcaagaagttggccgatttgcagactctcagcttcaacgcc
+950228/1
@B?DDFEFHHHHHJJJJEHIJJJJIJJJJJIJJJJJJJJJIJJJJJJAGI
@950437/1
attcctaatattttttagtgaacctctctaacgtctttatagaatgtcaa
+950437/1
=@1=BDEFHHHHHIJIJJHHJIJJJJJJJJJIJJJJJJJJJIJIIIHJIF
@4125283/1
gttctccggtttcatcattttatagtacactttccacacagcatctaatg
+4125283/1
@1=DDFFFHFHHHGIJGGIIJJIJIHIJIJGIJJJJIIJJJJJJJJJJJG
@952652/1
attcgagcagcatgcaagagagtccaaagagaaggttatgaaccggcaat
+952652/1
@C@DFFFFHHHHHJJIJIJJJJGHIJJIJJJJIJJHIJJJIJJJJJJIGI
@3612072/1
gctttggtcactttacgcgcgaaaaccattatgttttactaatttttcaa
+3612072/1
?@?ADD<=AA8DFHGHII@FHBGIIIGGGGGHGIIIIIBHIIIICHHGIG
@505777/1
accagacaaagcacctatcgaatcgaatattagtagcaagatccgagatg
+505777/1
@@@BDD?DDH?D:AEGGHIIC@GHIFFGGIH94:CCDG<FHGICDGGHII
@5667654/1
agatataataataaacttacgagaaatgaccttagcagacctcttgatag
+5667654/1
=B@4=DDFHHHHHJJJIJJJJJJJJJJJHIJIIJJFIJIJJIHIJIGIJI
@2571137/1
ctccacaaaaagggaaataaacaaggatgtaagaactatggaggaatatt
+2571137/1
@C@DBFDFHHGHHJGHGCHGIIJIJJJIJIIIIIJJFIJIJJJIJIIJJI
@7736276/1
ctcgtaagtttattattatatctgtctgcatttattacttcaagcaaagc
+7736276/1
@C@?BDEFDDFACGHGIGGIIIIIIIIGIIHIEIGGIGGIGGGIIIIIII
@6161806/1
attttttttgacttgaataaatttttaaatttaaaaatgcgtgtgtgcag
+6161806/1
?@@1DDFFHHBFHJBEEGHIIJIIJIIIEGGHJCAFFGIIIHGGGIGGHI
@4133766/1
gttgaaattccgcgaaattggcactggcaagtcaaagaagctagcca
+4133766/1
@<@7D?DDFFHHFGEGIEGIGIGEIEC?G@FDGIEAG@D@DADFEGH
@4135481/1
gttgaagctgagagtctgcaaatcggccaacttcttgccgacggaatttt
+4135481/1
@@@@DADEHHHFHH<CBHIIJGIGGEGEFCGGCHDDGHFHBHII@F=DCG
@5676476/1
agatgttggtccgccacactgtagagaattcacttatgaatgtggcatag
+5676476/1
=;==ADDDDHHHDGHJIIIJIJCHGIHHGI@GIIGJIJJIJI?BD;DEHI
@3617503/1
ggaaaactaaaggatttctcaacttgtttccgtgagttgctgaacaaatt
+3617503/1
?@@D1AADDDFDAGHGIGCEFFGHIICAGEBCH@1DHH>>>B<???FBG?
@3617504/1
ggaaaactaaaggatttctcaacttgtttccgtgagttgctgaacaaatt
+3617504/1
@@@DDDFFHHHFDDHIJIEIJIGJGIFHGGGHIJIIGIEEBGEHGGIJHI
@3617505/1
ggaaaactaaaggatttctcaacttgtttccgtgagttgctgaacaaatt
+3617505/1
C@@FFFFFGHHHHJJJJJJJJJIJIJIJJIIJHHIJIIJJJJJJJJJJJJ
@7209658/1
cgacgaatgatgtgataaatatacctgcacacacgcatttttaaatttaa
+7209658/1
@@?BDDDAHHBHHC4CG>E<@HGG9B4CGGFGGE?@DH69?DG?F@GIGI
@7209659/1
cgacgaatgatgtgataaatatacctgcacacacgcatttttaaatttaa
+7209659/1
@@@DDDDDHFDDADF4CEB?FHIB>DEECHGIIIIIGGIGIGCCHCBDGG
@5677801/1
agatttccgtgaagtggtccgtgccccttgcggttaccccttctgttggg
+5677801/1
?@74ADDDHCDBBGGGC<ECF@DAGFFGGFC@FHIHIFGGG;D@FFCBAF
@1555016/1
cagatcgataaaaaaatatcgcaatattagaaattttcaaatattcttcg
+1555016/1
@B@7DFFFHHHHHJJJIJIJJJJJJJJJIIJJIJJJJIGIIIIIJFIJIJ
@1555017/1
cagatcgataaaaaaatatcgcaatattagaaattttcaaatattcttcg
+1555017/1
B@@?FFFFHHHHHIJJJJJFIIIJJJJJJJJJIJJJJIIIJIJJJIJIJJ
@1555018/1
cagatcgataaaaaaatatcgcaatattagaaattttcaaatattcttcg
+1555018/1
CCCDFFFFHHHHHJJJJJJIJJJJJJJJIJJIGIJIJIJJJJJJJIIJJI
@4139148/1
gttgaccccaagcttgaggttgttgttgtggaggtgaagggtgatgttgt
+4139148/1
BBC;DEFFHHHHHJJIEHIGEIHGIIGIDHHGHG:BBFHII8B?DGCGII
@1556964/1
cagatggccaccaccattctatgaaatggaacacgaagagggactaccac
+1556964/1
B@@DFFFFHGHHGJJJJJJJJIJJIHIJJJJJIJJJIJIJJIJIIIIIJI
@4141928/1
gttgagttgatcctgcttgtgaatctgatggtgaactggaagaagctt
+4141928/1
??1=DDEFGHHHHIIJJJCFHGIIGHIIIGIFHIFIJJJFHH@D9BBF
@5681350/1
agcaactaattttacaagctatactttgcatagaattagtggtttttttc
+5681350/1
CCCFFFFFHHHHGJJJJIJIJJJIJJJIJIJIJJJIJJIHHIHIIJJJJJ
@3094705/1
ctttagtaactgtgagagcagtatgtgattatgtgtttgaaagctatgat
+3094705/1
@@CBDDDEHHHGFHGIGHGIJHIJIFJIIJJJJHIIJJJJJJJJJJJJII
@3619341/1
ggaaaagcccagaagaacgttcgactttcacttcattctatcggcctttc
+3619341/1
@CC;DFFFGHFGGJIIJEHIJJJIJJJJJAFIIIGJJJJJJJIJIIIJJG
@7215740/1
cgacggctcagcaactcctggaggacgctgacgggagtcttgctcggcat
+7215740/1
@@<4B@DDHGFHGGIGIIHIIIIIIIIIGIEGIGI@F;DHGIGGIFFDEC
@6169161/1
caaaaacaatgtgaattagatgctggtgcagctataccttcatctgttaa
+6169161/1
CC<DFFFFHHHFDFGHIJJIGIIJJJBDGIIIJJHGIIJJJJJIEEDHGI
@6169162/1
caaaaacaatgtgaattagatgctggtgcagctataccttcatctgttaa
+6169162/1
CCCFFFFFHHHFHEGGIIJJJIJIIIHGIIIJJJJJJJJJJJJJJJJJJJ
@2583483/1
ctccatgccgagcaagactcccgtcagcgtcctccaggagttgctgagcc
+2583483/1
CCCFFFFFHHHHHJIIGIJIJJJGIGGIHDHGCHGDHIGI8CFGIJFHIE
@522095/1
acgaaattaaacacgctgagaaagctatggttgagtgaaaaaggtgggaa
+522095/1
@@@7DDDDFBHDFEHJEHGIIJJIJJEGGJDHHJJDEFEGGG@GBDDHEI
@522096/1
acgaaattaaacacgctgagaaagctatggttgagtgaaaaaggtgggaa
+522096/1
BC@FFFFFHHHHHJJJJIJJIJJJJJJJIJHIIGIGHIJIJJIJBDHHII
@522580/1
acgaacttccatagattcaaatgaagtaaacaacatacgtttttcattta
+522580/1
@@@ADFFFHHHHHEHIIIIGIIIIIICHHGHHGGGHGEGHHGIGGFIIII
@3098003/1
ctttattcgtcatcgctccccacgag
+3098003/1
:?@44ADDFADFHHIIBHIGIGIII8
@3098004/1
ctttattcgtcatcgctccccacgagcgtttctttagtctgtatattttc
+3098004/1
BB?ADDDFHFDHHJIJIJJJJIJIGHGHEIGGGIJGHDDEHGHIIJJJJJ
@7222319/1
cgagaaatgaccttagcagacctcttgataggcgagatttggaag
+7222319/1
BB@?DDFBHHGHDGGIIGGIIJIIJIJIIJJIJJFH@GGEGGDEH
@4146691/1
gttgccacatatattctaatcgttcacttttgggaattattcctatccat
+4146691/1
:BB=BDDFHHHHHJJIGIJJJJJJJJIJJJIGIIGIIIIIIIIJJJJIII
@4147197/1
gttgccgtgtgcccttgagaaatttgctgcctcaaaaacgtatgacaaaa
+4147197/1
?:=BDDDDFCF<DG:C::AAHF>FH9<CBCF<BCFIIIDFBGFEFEFFFF
@5687908/1
agcagctttaccattcgtcttatcgatgcattgaaacgcaaactgacgtt
+5687908/1
@@@FFFFFHHHHHJJIJHIJJIJJJJJJJJJJJJJJJJDHGIJJJIJJHI
@4147499/1
gttgcgactagcacaacaaaaaagatggcgaaacaa
+4147499/1
@=?D;1<<?D:CDE>FEB@EFDD8::D@>GE@FBFA
@7225831/1
cgagaatttgaaaagcgagcttcatgatcccctgaagaatatatcttgaa
+7225831/1
BB<DDFFFHFHHHJGEGHGHJJJJJJJJIJJJJJJJIJJJJJJJJJJJJJ
@5688570/1
agcagtcttctttttagaataacattgacattctataaagacgttag
+5688570/1
CCCFFFFFHHHHHJJIIHIJJJJJJJJJJJJJIJJJJJGJJJJHIJJ
@5688657/1
agcagttaagagttgtttatgaaattccaaatttgcccagttctaga
+5688657/1
@8=ADDFFGHGHFHGGIIIIIIIIIIIIIIIIIIIIIIIIGHIIIII
@6179211/1
caaaaagggaaataaacaaggatgtaagaactatg
+6179211/1
=:;BBBDBDF>FF<GEBFI;=F9DGFF??C@EFI?
@6180344/1
caaaaagtgaacagctatcgatacacagtcatagatccaatcctataatt
+6180344/1
CCCFFFFDHHHHHJJIJJJJJJJJJJJJJIJJJJJJIJJJJJJJJJJJIH
@2593815/1
ctccgaaggaagccaagggctcggctgctcatcatgccctcgagtacctc
+2593815/1
CCCFADFFHFDFHJJJHDGIIJGEHCDFGEGD@FGHIGFBFH<@8@7CDG
@7231379/1
cgagcttcatgatcccctgaagaatatatcttgaagaactattatttttt
+7231379/1
@@@D<AD;<C4?DBCGG9:<C?:FEFEFE<FH>DHG4CEGGGH9DHHGGF
@7233079/1
cgaggatcctaggatgcattctcctggtgctttgacggatttgagatcag
+7233079/1
@@@DBDEFHHH>BHG@HAFEHIIIGGHCFHIIIIHGGEHIIHCHGHIIGC
@7234481/1
cgagggcgccatccacgagccaatcttccgctaccgcgtgttccttaaca
+7234481/1
?@@A?DAAFD:ADHIEBHIEHGCHIIGBF<@7FFF6A;AE52?CDDFCEE
@6191027/1
caaaaatttaaacacattgcattattgatttcgaggaaataatacgaact
+6191027/1
<;;ADDDDHFHHB@GGIICHHIGHGIEHIIDIGCGGDC??DHHGIA?GDH
@6191028/1
caaaaatttaaacacattgcattattgatttcgaggaaataatacgaact
+6191028/1
@<@1DDDDBHFADHGBFHEDHIIIGIEBCDHHIDHBAFGHBGGHHI?HII
@6191029/1
caaaaatttaaacacattgcattattgatttcgaggaaataatacgaact
+6191029/1
@C<DFFFFHHHHHJIIIIIJIJJJIIGHIJJJJGGGIJIJIJIGJICGGI
@6191030/1
caaaaatttaaacacattgcattattgatttcgaggaaataatacgaact
+6191030/1
C@CFFFFFHHHHHIJJJJJJJJJJJJJJJJJJIJJJJJJJIJJJJIIIJJ
@6191031/1
caaaaatttaaacacattgcattattgatttcgaggaaataatacgaact
+6191031/1
CCCFFFFFHHHGFIIIIJIIJJJJJJJJIJJJJJJJIJJJJIJJJJJJJJ
@6191537/1
caaaaatttgctttatctagcgatgaggaaaaacctgcagggtatcatta
+6191537/1
CCCFFFFFHHHHHJJJJJJJJJJJJJJIJJJIGIJJJJJJJJBFHIJIJJ
@6193258/1
caaaacatgaccatgatgcactcggccggaccgattcagcccccaccaag
+6193258/1
CCCFFFFDFHFGHIHIIIJIGHICGFHIGIJGGGHEGIHFGGIHHHFFD>
@6197018/1
caaaactccgaaggaagccaagggctcggctgctcat
+6197018/1
@??BD?DDHFAF@<;A;?CEHCB1:?F?6?GDBD8?D
@6197247/1
caaaactgaagctcagagcagctccgatagttcggacgcggatataaccg
+6197247/1
CC@FFFFFGHHHHHHIJJIIEHIJJIHJIJIJJJIEHGIIGHGEFFFFED
@7755100/1
ctcgttatataatcatcattcaaacattgaagccagatcgataaaaaaat
+7755100/1
CCCFFFFFGHGHHJIJIEHJJJJJJJJJJJJJJJJJJJJJJJJJJJIJJI
@3111343/1
ctttgacattgcttgtggtcacttttcgcgcaaaggtaaaatcgttctag
+3111343/1
@@CFDDDEFHHGHJJHIJEIIIIJJJIJIJJJJJJJBDHIJBGIIIJJIG
@6202087/1
caaaagcgaagaatatttgaaaatttctaatattgcgatatttttttatc
+6202087/1
CC@FFFFFHHHGHJJJJJJJJJJJJIJJJIJJJJIJHJJJIJJJJJJJJJ
@3115665/1
ctttgcatcaaataaatgctccctcctcacaatataataaatacatatca
+3115665/1
?@@F;DDDHBHBFHIGIBHIIIIIIIGIIIIGIIIGIIIIIIIIIIIIII
@2036270/1
cctaaaccttcccactaaagttaaccagacaaagcacctatcgaatcgaa
+2036270/1
B@?DFFFFHHHHHIJJJJJJHIJJJJIJJJJJIJIJJJIIIJIJIIIJJD
@2036385/1
cctaaactcacttttttccgaaaaaatatcgc
+2036385/1
@?@DDD>8FDD?FHGGG@?DGBDEEH9<9B;F
@2036386/1
cctaaactcacttttttccgaaaaaatatcgcaatagctcaaaagggaac
+2036386/1
BCBDFFFFHHHHHJJJJJJJJJJJJJJJJIJJJJJJIJJJFJJJJJJJIJ
@988037/1
attgtaccttgtgggatgacaacgatatgtcaaacgacgacattgagcaa
+988037/1
@CCFFFFFHHHHHJJJJJJHGIJJJJJJJIIJIJJJJJIJIGIJJJIJIG
@2048604/1
cctcaagcgctggtaacgctttatcgggttctgctaagtggtaagtagaa
+2048604/1
@@CFFFFADHDHH<EEGFHGGJEIGFHIFFE@BFBGHGBFHHCHGHIIJG
@991014/1
attgtgatattttttcggaaaaaaagtgagtttaggatatcttacgttct
+991014/1
?@@A42==CBBFHHGFGHIGGHGA@6:9BF9??B<DFF>@FCFGE@=@FC
@2059026/1
cctctctaacgtctttatagaatgtcaatgttattctaaaaagaagactg
+2059026/1
@@8BDEEFHFHFHIJJIEHHGIIIDFIJFIHIJJJJIIJJIIIHJIJJJI
@1004573/1
atttacatattatttttgacttgaataaatttttaaatttaaaaatgcgt
+1004573/1
:B14ADFFHHHHHJJJJJJIJJJJJJJJJIJJJJJJJJJJJJJJJJIIIH
@2064839/1
cctgattggtgatatcagccgctccgggcgttccgttggtctgattggct
+2064839/1
@@@<;DFFHCFHFIIGHHIIIIIIIIIIII<EGIHHIIICCDGIIIFFHH
@2067701/1
cctgctgaatgtgcgccaattgagttttcgagcattttccggaaaagaag
+2067701/1
@@C1BDDDHGDFHHGGHFIJJJIJFHIJHIJIJJJJIJJJJJJJJJJIIH
@1013077/1
atttatcacatcattcgtcgtgtaccacatctcggatcttgctactaata
+1013077/1
?@=DDDFFDHFDAGHHIHIIGIHE4CFHEGFHCGG@FH@9?D@HHIEHCE
@1022538/1
atttcctcgaaatcaataatgcaatgtgtttaaatttttgtcgagtcaaa
+1022538/1
@@@FDFFFHFFHDBGHDGH>FHHIIIGECFHEGGDGEHIAGGHGGFFHII
@1023408/1
atttcgaggaataatacgaacttccatagattcaaatgaagtaaacaaca
+1023408/1
=@@4ADDEHHHHHJJJJJJGIIIIIIIJJJIJJJJJIJJJIBFFHIJJIJ
@1023875/1
atttcggttaaatttaagaggcttttaaaatttaacgtttagcagtcttc
+1023875/1
:14BB=@=0<CFHIIGIIGIIIIIIIIIIIIIIIIIIIIIIIICGFHIII
@1024130/1
atttcgttaaagaaccacaaaatgtgacatataaaggtgaatatataact
+1024130/1
@@=DDDFFHHHHHJJJJJJJJIJJHIIJJJIJJJIIICFHIIGJIJJJII
@2076130/1
cctggttgtagagaccgaatgtgaggaaatagaagatgtagaagttccca
+2076130/1
CCCFFBDDDFHDBFGIGEHIJEFGHEGGJJIJIIIIJG?BEHGJ8BGGEH
@1036473/1
atttgatgcaaagtatagaggttgtacccaaacttttcgg
+1036473/1
@@@FFDDEGFDFFFEHGAGHGDEFGAFHIICGGEGEHI>F
@1036474/1
atttgatgcaaagtatagaggttgtacccaaacttttcggggtgcaatct
+1036474/1
=BBBBDDFHHHGHCGHJJJJJHIJJJJJJJJJJJJJJJIJDH@FFGIJJI
@1037365/1
atttgcaaggtttggaggagttgtactaatttgtgtaattgaagttcgta
+1037365/1
@@?D??DADBACFHI@DEHHHI><C?HEHCEBF?E?CDFFFGH>GII=6?
@1038297/1
atttgcgacatttgacgtacggttcaagtagctgaagtaaaagtgtgctc
+1038297/1
=:?4=DDFHHHHHC@GGHIJJJGEGIJIEHHHIIIIJHHGEGGDGBFIJJ
@1045078/1
atttgtttgtggacataaaggaaagaaaaaaatgtcaaaattttgcaaat
+1045078/1
1?14=BDEHBFHHHIJJJJJJIIJJJJJJIJIIGG@FGIJIGHJJIIHJF
@8275947/1
gaaaatttctaatattgcgatatttttttatcgatctggcttcaatgttt
+8275947/1
@@@FDFFFHHHHHIJJJJJIJJJJJJJJJJJJJIJJIJIJJJJIHIJIII
@8275948/1
gaaaatttctaatattgcgatatttttttatcgatctggcttcaatgttt
+8275948/1
B@BDFFFFHHHHHJJJJJJIIJJJJJJJJJJJJIJJJJIJJJJIJIJJJJ
@9228416/1
gttgaagctgagagtctgcaaatcggccaacttcttgccgacggaatttt
+9228416/1
@@@1DDFFHHHHGICFHIIIEDHIIIIIIIIIIIIIIIIIIIIIBCGHHI
@9228417/1
gttgaagctgagagtctgcaaatcggccaacttcttgccgacggaatttt
+9228417/1
B@=DDEFFHHGFHIFGHIJIJJIJJJJJJJJJJJJJJJJJJIJJIIJJJJ
@9110418/1
gtgaatatataactgacatgtttcatatgtagaacgaattttgtgcatac
+9110418/1
@@;DFFFFHGHFHJGIIJIIIIJJJJJIIHFHIIIEGGHGJJJJIGGHIJ
@8874568/1
ggtaaagctgctaaaaaagcaggaaaagcccagaagaacgttcgactttc
+8874568/1
@@@@DFDDFGHHHIJIJJIJJJJJJJJIJJIGEHIGDII<?DFHIGGGIF
@8280058/1
gaaacatgtcagttatatattcacctttatatatgtcacattttgtggtt
+8280058/1
@@@DDDD?C?FBHIFGAGCEHGHHDAGHIIGIEIIIGGBDFHGIICGIII
@8994172/1
gtcaaaactgttgcgactagcacaacaaaaaagatggcgaaacaattagc
+8994172/1
CB@FFFFFHHHHHGHHIFIEGHIIJJIIJJJIIGGIEEIDGIIIJGGJHF
@8755181/1
ggaatttaaggcatctattatacaaaaacaatgtgaattagatgctggtg
+8755181/1
CCCFFFFFHHHHHJJJIJJJJJJJJJJJJIJJJGHC?EGIJJJIJFIHDG
@9825084/1
ttaaatttagaaatgcgtgtgtgcaggtatatttatcacatcattcgtcg
+9825084/1
@CCFFFFFHDHFHJJJJEHGHGFHIJJGHIJJJJJIJIJJJIJIJJFHHH
@9234777/1
gttgagttgatcctgcttgtgaatctgattgtgaactggaagaaagttgc
+9234777/1
@@CFDFDFHFGHHJJJJJIEHJIJIJJJJJJHIJJJJJJJJJGJJJFGIC
@8995800/1
gtcaaacagaatctagccaaacacacatagtacctctccacaaaaaggga
+8995800/1
?=?DDDDD>BFHHGDHEFHIIEBCBGHH>CEFGGHGGHIGEH8BF@FHII
@9352879/1
taaaggtgaatatataactgacatgtttcatatgtagaacgaattttgtg
+9352879/1
CCCFFFDDHHHHHIJJJJJJJJJIJJJIJIJJJJHIJJGIJIGIJJJJIJ
@9113610/1
gtgacactatgagtaatttcataatgtggtgattgaaagcctttctttat
+9113610/1
B@@FDFFFHHHHHGHJJJJJJJJJJJHIJEGHIJJJJJJJIJJJJJJJJI
@8996623/1
gtcaaagagaaggatagcaactaattttacaagctatactttgcatagaa
+8996623/1
B@@FFFFFFHHHGHIIGIJJJJJJJJJJJJJJIIIJJJJIJIJJJJJJGI
@9472117/1
tatcacgattcataaaagtaatataaccttagatttcgaggcaaattgat
+9472117/1
B@:ADDDDDHHHHIIJJIFJIGGIJJJJIJJJJJIIJI?DFGIIIJIGIH
@8521333/1
gcactatataaaaaattacattcagtatcgatagataatattgatgatta
+8521333/1
@@<DFFFFGHHHHJJJJJJJJJJJIIJJJJIIGIIIIGJJJJJJJJJJJJ
@8521493/1
gcactattgacactaagaaatcacagagccccgggcccagatggcattca
+8521493/1
<@@DABDFHFFDHGIICGIE@HHGHHGGGHHIE<GA@FHCCGHGBHGCHG
@9473952/1
tatccatttcctgtaattctggtttctctatagttttgtcatacgttttt
+9473952/1
=8:ADD?DHFFBHC<2AGFDGGACFHHIHAFHHEH@FGE9B9?FDBHCDH
@10066842/1
tttcccggtttgttctgaaacaaacatcactgtgatgaaaaataaaaaaa
+10066842/1
B=@DFFFFDHHHFIIGIGIIJBHIIJJIIIJJIJIJIJJJJJJJJJJJJJ
@8640672/1
gcggcagtcactgcatcttatgatccaagcctttaagtacaatatctgct
+8640672/1
CC@FFFFDHGHHHGGGIIIHHIGJIIIJJJJJJJIIJCGIIJJIJJIJJJ
@8999091/1
gtcaaatgtcgcaaattatgtcacataaatgtcaaaatgccacataattt
+8999091/1
=?1=DDABADFDHIIIIIHEHBHHIIGHGIIIGHHIIIGGCFGEGCHGGE
@8999092/1
gtcaaatgtcgcaaattatgtcacataaatgtcaaaatgccacataattt
+8999092/1
CCCFFFFFHHHHHJJJJJJIJJJJJJJJIJJIGIIIJJFIJJJJJIJJJJ
@8524320/1
gcagaagaaaataattctaccggagtaccggttttgataaactttgtatt
+8524320/1
BC@;DDFFHHHGHJJJJJJJJJJGIEFHIJJDHHIIGIIJIJJJJJIJJJ
@9474779/1
tatcgagttattgatttcgaggaataatacgaacttccatagattcaaat
+9474779/1
BCBFFDFBFDFHDGGJJJIIHIIJJJIJJJJJJJJJJJJJJJJJJJJJJI
@9120184/1
gtgagttcattttaaatgaaaaacgtatgttgtttacttcatttgaatct
+9120184/1
?1=;DBDFHHHHHJJJIIJJJJJJJGIIJJJJJJJIIJJIIJJJJJIHJF
@9475035/1
tatcgcaatattagaaattttcaaatattcttcgcttttgactcgacaaa
+9475035/1
?@BD?DDFHHHHHJIJJJJJJJJJJJJJJJJJJIIJJJIJJJIJJGHIJJ
@8643026/1
gcgggacatgcacatctcttggagccagccaatgggattgcccatcactt
+8643026/1
@@?BDDDFHHFHHDHIJJJJIJJJJIJJJIJJJIIIIJIHIJJIJHIIJJ
@9359485/1
taaatgtcaaaatttgacataatttgtggacataaaggaaagaaaaaaat
+9359485/1
@@<DFFFFHHHHHIGHGHIGIFEGIJ?AGHGIEGJEH@GGCHIGGHC:@F
@9713675/1
tgcgtctttgctttggtcactttacgcgcgaaaaccattatgttttacta
+9713675/1
@@1D?DDFHAFFFIIIEHHIIIIIIIIIFIGGGIIIIIIIIIHIIIGIGH
@9476624/1
tatctgtcgatgttgccagaacgtaagatatcctaaactcacttttttcc
+9476624/1
@@@7DDDFFHFDFHEGIJJFJEHHIIJJJIIHIHIJJIIIIIJJGIIIHH
@9476625/1
tatctgtcgatgttgccagaacgtaagatatcctaaactcacttttttcc
+9476625/1
@B=DFFFFHHHHHJJJJIJJJJJIIJJJJJJJJIJJGIJIJJJJJJJJIJ
@8288526/1
gaaagacactaagattaccaagttgggcaaccagcagtcccacaaagttt
+8288526/1
@@?DFEDFHGHHGIJJJJJJJJIJJJJJJJJJJIJIJGHIJIJJGFF@FI
@9360578/1
taaatttaaaaatgcgtgtgtgcaggtatatttatcacatcattcgtcgt
+9360578/1
CCCFFFFFHHHHHJJJFHGHHHIJJJGFIGIJJJIJIIIIJJIIJIIIIG
@8404703/1
gacgaagagactctcagcttcaacgccaaggacttcaactttgttcagtt
+8404703/1
??8ADDFFHHBHHBFGHFEDHHHI@?EGGBDEF>?FHC@G?FBBFGHE<8
@8405768/1
gacgaatggtaaagctgctaaaaaagcaggaaaagcccagaagaacgttc
+8405768/1
B@CDDFFFHHHHHGGGHIJIIJJJJIIJFGIIJIFG;BFHIIIJJIIDEF
@8405769/1
gacgaatggtaaagctgctaaaaaagcaggaaaagcccagaagaacgttc
+8405769/1
CBCFFFFFHFHHHIJJJJJJJJJJJJGGJJIJJIIIGEGIJIJJJIJBGG
@10073043/1
tttcggggtgcaatcttcttttccggaaaatgctcgaaaactcaattggc
+10073043/1
@@?DFFFFDFHDHIJJJJIJJJJJJJJIIJJIJJJJGIIIIGIHJJJIII
@9005829/1
gtcaatgttttttcttcgatgtccacgtaggttacctcgaaggattgttc
+9005829/1
@@@FFFDBFFHFHGIGHGIIGEBHA3?EFHHDHIIIIIIGHHHGIIIIHF
@8530326/1
gcagcatgcaagagagtccaaagagaaggttatgaaccggcaataacttt
+8530326/1
@@@DFFFFHHHHGIHIEFIGIFIJJIJIJCFHIIJIIJJJJIIBHIIEII
@9365886/1
taacaatctgccttctacatttgcgagtgacgaagagactctcagcttca
+9365886/1
C@@FDDDEHFHHHIIDHAHIGGIGIGGGEGGGEGAFDHG@DGGB899??F
@9365887/1
taacaatctgccttctacatttgcgagtgacgaagagactctcagcttca
+9365887/1
CC@FFFFFHHHHHJJIIIIGIJJJIIJFGHIJJIIIGIIJGIIJIIJJJJ
@9365888/1
taacaatctgccttctacatttgcgagtgacgaagagttggccactaaac
+9365888/1
CCCFFFFFHGHHHJJIIJJJJJIJIIJFHIIEGIIGIIJJIIIIJJJIJI
@8533476/1
gcaggacttctatctagtttcccacgccagtatacagggagtggcgaaac
+8533476/1
CC@FFFFFHHHHHJJIJHJJJJJJJJJJJIHIJJJIJJIJJGIIJJJIJJ
@9606685/1
tctccacaaaaagggaaataaacaaggatgtaagaactatggaggaatat
+9606685/1
@<:DDDFFFHDFHII?GHIIIIIIIIEHGE?FGHIIBG>?GGGIIIIGIC
@9255541/1
gttgtactaatttgtgtaattgaagttcgtattatttcctcgaaatcaat
+9255541/1
@@BDDDFFHHHHHGFHGHIIJIJJIIJJJJJJJIJJJIIJJJIJIJJIJI
@8649328/1
gcggttaccccttctgttgggatgggggccg
+8649328/1
@B@DDFFFHHHHHIIGHGGJJGIJJJIJIIF
@9255823/1
gttgtagctgattaaggggtgtattctatatttcagttaaatttaagagg
+9255823/1
@=BFFFFFHHHHHJJJIJJ?CFHIJJJJJJJJJJJJJHHIJJJJJJJJJJ
@9255824/1
gttgtagctgattaaggggtgtattctatatttcggttaaatttaagagg
+9255824/1
=?:4=BDDHHDHFHGGIII<CEHIIIIIIIIIIIIG00:?GDHIIIIIII
@8297676/1
gaaaggtttgtttaaagggattggacgcaattaccgtattgccaagtgta
+8297676/1
?;7;DDDDHDCB?GIIEHIAB@G@FCFGGHBGGHGE6BBGE@BEFH8=CG
@8297677/1
gaaaggtttgtttaaagggattggacgcaattaccgtattgccaagtgta
+8297677/1
CCCFFFBDHHHHHJJJJJJGIJJJJJJJJJJJJJJJIJJJJJJJJJFIHI
@9373185/1
taacgctttatcgggttctgctaagtggtaagtagaaggtaagccactta
+9373185/1
B@CFAFFFHGHHHJJIIJJIIJJJJDGHHJJJIJJJIJJGFGIIIJJIJJ
@9373541/1
taacgtctttatagaatgtcaatgttattctaaaaagaagactgctaaac
+9373541/1
@;?DDFFFHHHHGJHJJJIJGIIJJJJIIIJIJJJIJIJIDHIJJJJJJI
@9846605/1
ttagaatgccctattgaaaaccttgtagtggattcctaatattttttagt
+9846605/1
@CCDDFFFHHHHHJJHIJJJJJJJGHIGHHIGIJJJJJJJJJJJJJJJGE
@10083020/1
tttctgtcatgagaatctcttggattcaatgggaaaagtctagtatgatg
+10083020/1
=@1=DDFFHHHHGJJJJIIGHIJIJJJJJJIJJJJJJJEFHIJGIIJJJJ
@8538937/1
gcagttcaccatcgcttgtcatgtgttgaaattccgcgaaattggcactg
+8538937/1
@C@FFFFFHHHGFGGGGIGIIJJGBIHCHHGHIJJJIIHGIJJFCGFGIJ
@9146803/1
gtggatggcgccctcgatttggaccagttcgtatttgggagtgatgccgc
+9146803/1
@@@?DDDA?FDFF<@C<9CG<B?FF8CDGCA:BDFFBBE;BB28=B@@F@
@9013524/1
gtcagcgtcctccaggagttgctgagccgtcgcggcatcactcccaaata
+9013524/1
@@7D=DDDAHHHHIIB<ED;FHGGCFGGECFHIGIGFGGIGIFHHEB;@D
@8542102/1
gcatagaattagtggtttttttctaaaatcaatttacatattatttttga
+8542102/1
B@@DFFFDHHHHFFGCGHJJJJJJJJJIIJJIIJJIJIIIJJJJJJJJJD
@8424120/1
gagaagaaagctatacagtagtcaaatttgtatccattatcactttttgt
+8424120/1
B;?ADDFDFHHHHJJJJJIIJIJJJJJJJJIIJJJJJIIJJJJJJJJJJJ
@9962555/1
ttgaaaaccttgataaatggaacgaaattaaacacgctgagaaagctatg
+9962555/1
CC@DFFFFHHHHGJJJJJJJJJJJJJJJJJJIJJIIJJIJJJJIIJIJJJ
@8302314/1
gaaatacttcacatctgttaaaggcaaatatgatgtaatctttgtcgtcg
+8302314/1
:=;ADABDF?CCBCEHGHEIIIF>?<ACE@CC<?F?F<C?GHDHFGDBB6
@8779879/1
ggagcggctgatatcaccaatcaggtggtgacatcgttcgatgacaaagt
+8779879/1
CCCFFFFFFHDFFFGEEHDHBGD@G9?G?F@DGGHGFHEBBGGGGGIIE=
@8426542/1
gagaatttgaaaagcgagcttcatgatcccctgaaaaatatatcttgaag
+8426542/1
@@<DDFFFHHHHHJJJEIHJJJIJJIJJJJJGJJJJGIIJJJJJJJJIJJ
@8426543/1
gagaatttgaaaagcgagcttcatgatcccctgaagaatatatcttgaag
+8426543/1
@@@ADDDFHFHFDIID;FHAFGEHIHGIDHICCHFGGHHGIIIIIHIHHG
@9619260/1
tctggttcaaattttgaatctgtataccatattttcggttataa
+9619260/1
@@=DDDB;4DB:DDF4AF<4A@FFBHA<EFFF>EHAF:DGF?DF
@9156013/1
gtggtggccatctgcgggacatgcacatctcttggagccagccaatggg
+9156013/1
@@@DDDDDHHHHHIIGIH1?FABFC@DEBFEDG@B3?;D?B1CBG;C=F
@9020395/1
gtcatgagaatctcttggattcaatgggaaaagtctagtatgatgacgtt
+9020395/1
@@;:DDDDFFFFFFFIBF<EHEHIFFIICGFIE?FFFCEGFGIFIIFEBF
@8660114/1
gctaaatgtgcattaaaacatctgaaaagaaggggtttgttaaggaaagt
+8660114/1
:?14ADEFDHHHDIJJJJJIIJJJJJJGIJIIJJFFGGIHHIGIJJIJFB
@9733684/1
tggaatttaaatagcttctcacaatactcccgaacctgttcaggagggag
+9733684/1
CC@DFFDFHHHHHFIJIIJJJJIJJJJJIGIJGIJJIGIJIGGGIJEIIJ
@9735235/1
tggacatcgaagaaaaaacattgaccaatcgccaccaatgcttggtgcag
+9735235/1
C@@FFFFFHGHFFIB@DHIIIH>GEHGHEGCFGEHIIEGIIIIDCHGGHG
@9625437/1
tcttccgctaccgcgtgttccttaacaacgatctggtggccaccggaacc
+9625437/1
?@@B?DDD?8FF:C8<::CEFDGGHHEIDBDGHF4DBBGEIGGH<BBEFH
@8310035/1
gaaatgttgactgttgtagctgattaaggggtgtattctatatttcagtt
+8310035/1
CCCFFFFDHHHHHHJJIGJHIJIIJJIIGJJCFGIIIJJIJJJJJJIIID
@8310334/1
gaaattaaacacgctgagaaagctatggttgagtgaaaaaggtgggaaat
+8310334/1
CCCFFFFFHHHHGIJJJJJJIIJIJJJIJIGII?FCGHIGEG9?DHGIJG
@9971425/1
ttgagctattgcgatattttttcggaaaaaagtgagtt
+9971425/1
?@<:ADDFGHAFHIIIGIIIIIIIIGIIGIIGI?BEHA
@10095136/1
tttgatgcaaagtatagaggttgtacccaaacttttcggggtgcaatctt
+10095136/1
CCCFFFFFGHHHCFHIJJJJIJIJJJJJIIGIJJJJJJIIIDGGIJJJIJ
@9506461/1
tcaccacaaaaagaatggttaccaccagccttcaccattcccagcgaact
+9506461/1
CCCFFDDDHGHHFGIEGBHHHGGIHGIEIJJGIGIGDGIGDEG@FGAFHG
@9976358/1
ttgcaagccatgacccatgcgtcgtatttccctaaccaccttacagattg
+9976358/1
@@@DFFFFHHDHHJJJFGGIGIEGIIIIGFHHIIIIGIJJJJJIDHIIJJ
@9270581/1
gtttaaggaactatcagatgttggtccgccacactgtagagaattcactt
+9270581/1
?@@DDDDDDHHHFIJGGIGIJJIIJGBHGIIGHGII:BBGFHBFBEEG>F
@9030018/1
gtccacgtaggttacctcgaaggattgttcgctagcgatctcctgca
+9030018/1
@@:BDDDDFBH?FEHGDGB8BEEEHIBHGGHIIAAFHGIIIIHIGG@
@9510211/1
tcactttttgttgccgtgtgcccttgagaaatttgctgcctcaaaaacgt
+9510211/1
CCCFFFFFHDFHHGHI@F<AEHHEHCFHEDHGII<CDGGH@HGHIIIIG?
@9632482/1
tgaaaaccttgtagtggattcctaatattttttagtgaacctctctaacg
+9632482/1
?@<4BDDDFFFFFF?CF:3C?FFAB@ADHHIIF?D:9?DFE??BFFEE@=
@9632483/1
tgaaaaccttgtagtggattcctaatattttttagtgaacctctctaacg
+9632483/1
@C@FFFFFHGFHHIGGGF?FHHGCHD>FIGIJJGHFHIIIIFIJJEGIID
@9743540/1
tggaggagttgtactaatttgtgtaattgaagttcgtattatttcctcga
+9743540/1
<@<DDDBAFFD2AF>CE<EI<FBAHHIIDHEFGCEEF9DFEEIICBG@@D
@10097843/1
tttgcaaattatgtggcattttgacatttatgtgacataatttgcgacat
+10097843/1
==:4ADFFHHHHHHIJJJJJJJJJJJJJJJJJIIIIIJJJJJJJJIIJIJ
@8668414/1
gctagattctgtttgacattagaagagtaaacgtcagtttgcgtttcaat
+8668414/1
1==4422AFDFAHHEEE@FFGIIIGH><C?FHFHHIIIIIIGI:BDHEGG
@10098717/1
tttgcatcaaataaatgctcccttttcacaatataataaatacatatcat
+10098717/1
CCCFFFFFHHHHHJJJJIJJJJJJJJJJJJJJJJIIIIJJJJIJJIJJIJ
@9634902/1
tgaaaatttctaatattgcgatatttttttatcgatctggcttcaatgtt
+9634902/1
@@@?DDDEHGGHGGGHIIIIGIIIJJJJJJGIIGEHHIIJJJJIGHHHHI
@9864710/1
ttattcgtcatcgctccccacgagcgtttc
+9864710/1
?@<ADDFDHHDHHIGHGIIGHC?C<D??F3
@8669848/1
gctatactttgcatagaattagtggtttttttctaaaatcaatttacata
+8669848/1
CCCFFFFFHHHHGJJJGJIJJJHIIFHIGIJJJJJJJIJJJJJJJJJIJJ
@8439635/1
gagctattcgagcagcatgcaagagagtccaaagagaaggttatgaaccg
+8439635/1
CCCFFFFFHHHHHJJIJJJIJJJJIJJIJJJJJJIJIGIJDGHIJJJJII
@8916207/1
gtaaaatcttgcttcatgattgaaaatttgcaaggtttggaggagttgta
+8916207/1
@@@DDDDDHHAD4CBHFDEHIEFHIIGIIBHHHHG9CEGIBGG??BGEDH
@8916208/1
gtaaaatcttgcttcatgattgaaaatttgcaaggtttggaggagttgta
+8916208/1
CCCFFFFFHHHHHJJJJJJJJJJJJJJJJJJJJJJFHIJJJJJIJGIJGI
@8440825/1
gagcttcatgatcccctgaagaatatatcttgaagaactattattttttt
+8440825/1
@C@FFFFFHHFHHJJJJJIIJIJJJJIJJJJJEGHGGJJIJJJJJJJJJJ
@9638079/1
tgaaattccgcgaaattggcactggcaagtcaaagaagctagccaag
+9638079/1
B<?DFFFFHHHHGJJJJJJJJJJJJJJJJHIJJIIIJJIIIJGJJJJ
@9397833/1
taatttgtgtaattgaagttcgtattatttcctcgaaatcaataatgcaa
+9397833/1
@@<DBDB=CCBFDE?CCGIEFG:CBFHGGEFHCHAHFDGGIIGIDIBEII
@9639082/1
tgaacacatactttattcgtcatcgctccccacgagcgtttcttt
+9639082/1
@@@DDDEFDFHGHIFIHEG<ACFC@BGGGIIGIIDGIHD7:CFGE
@9639083/1
tgaacacatactttattcgtcatcgctccccacgagcgtttctttagtct
+9639083/1
@<;BDDFAFFFHHIFGHIGCGHGIIIIIIIIIIGHHGIHIIIIGIGGHHI
@8560005/1
gccaattgagttttcgagcattttccggaaaagaagattgcaccccgaaa
+8560005/1
CCCFFFFFHHHHHJJJJJIGIJJJJJJJJJJIJJJIJJIJJJJJJJJHJI
@9867482/1
ttcaaaagaaatctcggattttcataatgtgttgtgttaaatgataatag
+9867482/1
CCCFFFFFHHHHHJJJJIJJJIJIJJJJJIIIJJJJJJJJJIJJJJIJIJ
@9640841/1
tgaacctctctaacgtctttatagaatgtcaatgttattctaaaaagaag
+9640841/1
@@<DFFDDFFDFHEGGGBGI@FFHGIGIGGGHGGEHHGIGGEHIIIGHH?
@9279276/1
gtttacttcatttgaatctatggaagttcgcattattcctcgaaatcaat
+9279276/1
=??44ABDBFFHHA>FB@FBHHGBGH@HHIGBHIEHIGHGIDHIICEHIG
@8800665/1
ggcaaaactccgaaggaagccaagggctcggctgctcatc
+8800665/1
@@@;DDDDHBFHDHII@EBDGGBGHIIGG@DG7??B?<8B
@9188105/1
gttatattacttttatgaatcgtgataacatgcataaaatataataaaaa
+9188105/1
BCC;DDDFHHHHHJJJJCICHEFHGHJJGIGHIJGIJJJJJJJJJIJJJJ
@8923113/1
gtaaactgatacgtgggttgcttcttcaaaacatgttgaacatattcatg
+8923113/1
==?DDDDD<AFH;EH@@CDGEFGHFIIEHEE?CFF?C:?FFHDHHAGHF9
@9402977/1
tacaaatttgactactgtatagctttcttctcttggtgaacacatacttt
+9402977/1
@BC:BDFFHFHHHJJJJJIJJJJIJJJJJJJJJJJJJJGIJIGIJJJJGG
@9283114/1
gtttatgagcaacatcaacatttaaaagtggcttccagcctcgaatggcc
+9283114/1
B@BDDFEFHHHHHJJJJIJIJJJJJJJJHHIJIJJJEGEHGJGAHGGIHG
@9403317/1
tacaacctctatactttgcatcaaataaatgctcccttttcacaatataa
+9403317/1
@8?BDFFFHHHHHIIIIIIIIIIIIIIIIIIIIIIIIIIIIIIIIIIIII
@9750944/1
tggcaagtcaaagaagctagccaag
+9750944/1
@@@D=DD:?:<D4:C@9BI3?E<EB
@9520798/1
tccaaaccttgcaaattttcaatcatgaagcaagattttacctgaacaat
+9520798/1
@@@FFFDDHHDHHE<BEFGICIIIIIII@FHHGCGHGIIHIIIGGHIIIA
@9522091/1
tccaaatcgagggcgccatccacgag
+9522091/1
@@@DDBBDHDBAD?C:CGB?D<FB@D
@8566062/1
gccagatcgataaaaaaatatcgcaatattagaaattttcaaatattctt
+8566062/1
B@@FADFFHHHHHIJJIIJJEIGHJJIIJGJIIJIJJJJICD?FHIJJII
@8566063/1
gccagatcgataaaaaaatatcgcaatattagaaattttcaaatattctt
+8566063/1
BCC?DFFFHHHGHJJJJJIJJJJIJJJJJJIIJJIJJJJJIJJJIJJIII
@8566064/1
gccagatcgataaaaaaatatcgcaatattagaaattttcaaatattctt
+8566064/1
CC@DFFFFFHHHHJJIIJIIJIJJJJJJJJJJJJIJIJJIIJJIJJJIJJ
@8328797/1
gaactatcaagttcttttgatgaaaatatgtcttgagcaaaatactatta
+8328797/1
@<@BDFFFHHHHHJJIJJIIJJJJJJJJJJIIJJIEGHIJJJIJIJJJJG
@8567233/1
gccagccaatgggattgcccatcactttgtcatcgaacgatgtcaccacc
+8567233/1
?;?:DA:=;;BHH>FG9EFHIAEDHEHIDCF4FBFDGHFHCGGC9DGEII
@9642730/1
tgaagaactattattttttttttatttttcatcacagtgatgtttgtttc
+9642730/1
BC@FFDDFHGHHFIJJJJJJJJJJJJJJJJJJJJJIJGIIJJJJJJJIIJ
@8931256/1
gtaaattgattttagaaaaaaaccactaattctatgcaaagtatagcttg
+8931256/1
@@@BDFFFHHHGGGIIJGIJIJJJJIIIJJJJJJIJJIIJI@FHIJJJJJ
@8449311/1
gagtagatagctttagaggtaatacactattattaggcactagttattaa
+8449311/1
BBB=DDFFHHHHHJJJJJJFGIJJJJJJIJJJJIJJJIJJJIJHJJJJJI
@9646859/1
tgaagctgagagtctgcaaatcggccaacttctt
+9646859/1
?@;DBADDF??C:CE<CCAEH9CGA:8EGFG<?D
@9646860/1
tgaagctgagagtctgcaaatcggccaacttcttgccgacggaatttttc
+9646860/1
CCCADFFFGFFHDFEGHIIJJJIJJJIIJFGIIDEHIGDHGIEHGIJJJG
@9294524/1
gtttgacattcgaaaagtaaacgtcagtttgcgtttcaatgcatcgataa
+9294524/1
=B:A?DEFHHHHGJJJIBHIIJJGHGIIJJIJIGHJJJJJIJJIJIJIJJ
@9295039/1
gtttgagaattcatttttaacacagttcttactttaacacattgtgttaa
+9295039/1
=:B4ADDFHHHHHIJJJJIJJJJIJHIGGGHGIJIJJJJJJJIIHIJGFH
@8811807/1
ggccaacatgtcaaaacccacctacgaggataaacgaaagctggaagcca
+8811807/1
CCCFFFFFHHHHHJJJJJJEIJJJJJIJJJJIJJJJJIJJJJJJJIJIJJ
@9525658/1
tccaagagattctcatgacagaaatttaaacgttccagcaggtacttgcg
+9525658/1
BC<DFFFFFHHHHJJJJIJJJJJJJIJIJJJIGHIJJJIGIGDGGGIJJJ
@9195662/1
gttcaacaacaaggcctatcttttacaagcgttgacgcataactcttaca
+9195662/1
=::=DDEFHHHFGGHGHIEFHHDHHIIJGIJCCGGHGHIIJIIIJIIHJI
@9649168/1
tgaagttgtctgcccctttcttaatcggttctgcatgaatgccatctggg
+9649168/1
@@1?BDDFDHFDHHJJGHGGIJJIJJJJEGGIIJJJJJJJJIJGIIIIJI
@9527240/1
tccaatcctataattatccatttcctgtaattctggtttctctatagttt
+9527240/1
@@<:DDDFGHGGHIIIBHGIEEIIGIJIIIGGIJJIHJIJJIJJFGICFI
@9650886/1
tgaatctagacttctggccaaggactaaatggtttaacgagtttaaccaa
+9650886/1
?@;;ABBBC:C:DC::EBGEFDE3FEFGFB<FGBFBFDCCFDBGBFFIEF
@8334551/1
gaagaaaggccgatagaatgaagtgaaagtcgaacgttcttctgggcttt
+8334551/1
C@@FFFFFHHGHHIJGGGGGGIJFGGIGIDGFEGGGBDHDHHGGHJGIIG
@8813623/1
ggccactaaactgggcagctcggctgagaatcggtattcgggactgaaag
+8813623/1
CCCFFFFFHHHHHJJJJJIEIIJIJJIJIJJJJJ:BBHGIHJBGIGFHIC
@9300304/1
gtttggaggagttgtactaatttgtgtaattgaagttcgtattatttcct
+9300304/1
1114=BDDHDHHHIHHJJJJJJJJHHHIJHIIJIIIJFIHHIJJJJJJJJ
@8816497/1
ggccgatagaatgaagtgaaagtcgaacgttcttctgggcttttcctgct
+8816497/1
@@@DDADDHFFHHGIECCHHHI<CBHBH>GBFCEEFCG@8BFGIHEGDEC
@9199980/1
gttcactaaaaaatattaggaatccactacaaggttttcaatagggcatt
+9199980/1
;?@DDFDFDHHHAH<GCGICEGIIIIIIIIIE@E3CFGHDGFFGIIGIGI
@9415416/1
taccagttgaagtagcagaagtttgctatattccacaaaagtacttcttg
+9415416/1
?@?7?BDFBFHHHHIIIIGGHE4CFHHDHGDIIIIIGHGEG?BGEGGG@H
@10001897/1
ttggtcaatgttttttcttcgatgtccacgtaggtt
+10001897/1
:?@D===A?=FAFGDCGE?3C<<<C?AGB?F9::1:
@8689269/1
gctggctccaagagatgtgcatgtcccgcagatggccaccaccattctat
+8689269/1
@@@DDD;DHFH>?;C?B?E>EFGDAEEDG?@GDEGGICHIIIFCBBF<=F
@8689446/1
gctgggcaaatcaatcaatttgcctcgaaatctaaggttatattactttt
+8689446/1
:?1AABDDFHDFFEGCHIGHIFHGH@FDGHIEHG@CB?FFEHBCADHCHF
@8337011/1
gaagaactattatttttttttttttatttttcatcacagtgatgtttgtt
+8337011/1
BB<DDDFFGHHHHJJJJJJJJJJJHAGIJJJ@7@EEEEECACB?CEFEEE
@9533104/1
tccagatctgcgtgggtgatattcagtgttccgtgg
+9533104/1
@@@DDDDDHFHFDGII1@8<EHIHIIGFCGEGA18D
@9761040/1
tggcttccttcggagttttgcctgttccgtagcagacggccactggcaaa
+9761040/1
@<<DFFFFHHHFD@FAEBCGHIIIIBHIGEHIGEG@FH:DHGI@>FGGCA
@9204952/1
gttcattttaaatgaaaaacgtatgttgtttacttcatttgaatctatgg
+9204952/1
@@BFFFFFHGHHHIJJJIJJJFHIIIIIJJJJIJJJIJJJJIJJJJJJJJ
@8691646/1
gctgtatctagatcggccacgtgatctggatctggtacttgatctggaac
+8691646/1
@@@1A?DEDHGFFGHDIGGGGACDEGGEDFFGIDECAB?BFHGGCDEDHD
@9885530/1
ttcactttttggtcatgattttgaggtactcgagggcatgatgagcagcc
+9885530/1
@@@DDDFFHHDFACFGGCDHGIHDEHAFHHICFEHDB?HGADGECCHGAF
@10125849/1
ttttaatgtcaaacagaatctagccaaacacacatagta
+10125849/1
:=1A==DDFFDDHGEGGICHE4<<A@;;@D;FHFFG91:
@8694811/1
gcttaagtggcttaccttctacttaccacttagcagaacccgataaagcg
+8694811/1
BCCDDFFDHHHHHJJJJJJJJJJJJJJJJJJJJJJJJJJJIJGJJIJJJJ
@9313095/1
gttttcgagcattttccggaaaagaagattgcaccccgaaaagtttgggt
+9313095/1
?@@BB=@ADFHDHBGGH=EGHBGG=G@EHHCGGGIGGHBHHIG=@FFHB5
@10128603/1
ttttactatttttgtatgcacaaaattcgttctacatatgaaacatgtca
+10128603/1
@@?DDDDEHHHHHGAFGBGGGIJIJIJGGHIJJJJIHJJIJIEIIIIGIH
@9666485/1
tgagaatatgaaatttaaaagaaaatttgaaaagtatcatgagttttgtg
+9666485/1
@@7;BD8B?C?FH<CGBFIIIGIIIGIIDCHIIG:BEHIIDBFDGHIGGG
@10129285/1
ttttagaataacattgacattctataaagacgttagagaggttcactaaa
+10129285/1
=@B4=BDDFHHHHJIGGIIIIJJJIJJIJJJJGIGIJGJJCDEHHGEHIJ
@9430502/1
tagaacccgaaaatgtggatttacaaaatttaaatagggaatatgaa
+9430502/1
B@C?DFFFHHHHHJJHIJJJJJJJJJJJJJJJJJJIIJJJJJIJJIJ
@10011383/1
ttgtggtatctgtcgatgttgccagaacgtaagatatcctaaactcactt
+10011383/1
@@@DFFDDHHHHHIGHGBGHIIIJIJJJJHIGIJJJIIIJJGIJIGHIGC
@9432428/1
tagaattagtggttttttttctaaaatcaatttacatattatttttgact
+9432428/1
?:1;DDFDHFFD<FHIGGIIIIGIECHIIIIIIIIIIGIIIIIIIIIBHI
@8583347/1
gcccgcttgaagtagattttgtgaaggagcacaacgtaaaacaatatcga
+8583347/1
@7;DDDDDFFFFACAEGIIIIFGFFFEFIEFFGIII@FGIFIIFIFIEF@
@8584266/1
gccctattgaaaaccttgtagtggattcctaatattttttagtgaacctc
+8584266/1
CCCFFFFFHHHHHJJJJJHJJFHG?FHIJJJJIGIIJJJJGGHGIJJJIG
@8348334/1
gaagagttggccactaaactgggcagctcggctgagaatcggtattcggg
+8348334/1
@@@FFFDEAHHHD@GIIIEHHECHIIIGEGEEFDFCHGGHEGHFCHIIGA
@10011710/1
ttgtgtgggaccagtctgttgtgtgggaccagtctgttgtgtgggaccag
+10011710/1
?@@=BBDBHHGGHJJIJIHGHIGHHIJIJFGGGGIIJIJFGFGHJJIJJJ
@8829417/1
ggctcacaagatgtggcaatccttgcaggatttacccgtggagggtaaca
+8829417/1
:?<44BDFHHHHHGIJJIJIIJJJIJGIJJIJIJJIJJFHIJJIIDHIIJ
@8585622/1
gcccttgagaaatttgctgcctcaaaaacgtatgacaaaactatagagaa
+8585622/1
@C@?DFFFHGHHHJJJJJJJJJJJJJJJJJJJJJJIJJJJJJJJJJJJJJ
@9673180/1
tgataaatcaatattattaactatgggatttaaaaacactgtaactcctt
+9673180/1
@?@DBAAACFHHHJJJJJJJJJJJJJJJJJJJIJJJJJJIJJIIIIIJIH
@9323613/1
gttttttaacagtttgaaaaccttgataaatggaacgaaattaaacacgc
+9323613/1
:==4=BDDHHHHDHHIIJJJJJIIJIJIJJIJGGIGIIIGIJJIJJJJGI
@9323614/1
gttttttaacagtttgaaaaccttgataaatggaacgaaattaaacacgc
+9323614/1
@?@DDDFDHHFGAEHGEBHIJJIJJFGGICIIJGJGIHGHGGIJIJJIII
@9439224/1
tagcaactaattttacaagctatactttgcatagaattagtggttttttt
+9439224/1
@@<DDDEFHHHHHIBGH@FHIHHIIIGIEICHFH>FEGEHDEGHGIJIJJ
@9060279/1
gtcgaagatctctgtgagaagacagaagaatcgctagtcagaatttt
+9060279/1
@@@FFFFFHGFFDGFHFEHIIGIGIHIGIJJJGJIIJGHIJJJJIJJ
@9060856/1
gtcgaagtctttcgagacatactcttcggagaatcacaaaactcatgata
+9060856/1
@@;DDDD=DAFHHIHGGEBAEHGHGHGGHGGIIHIIIIIIIIIIIIIIII
@9771550/1
tgggggaagaagccaaattgctctactctcaagaaatggcctccatgccg
+9771550/1
CCCDFFFFHHHHHJJJJJJJJJJJJJJJJJJJJJJJIJIIIJJJIJJJJJ
@9675596/1
tgatagtagatggtaactgttcaaattcctcttcctcacgaggacactct
+9675596/1
@@@FDFDDDFFHHAEGHGIIIJJJJJHCGGIJJJJJJJJJJJJJIGIIJI
@9215134/1
gttcgtattatttcctcgaaatcaataatgcaatgtgtttaaatttttgt
+9215134/1
??=BDDDDFHHHHHIJJJAGIJIIIJJJJIJJIIIFEIIJIIJJJJJJJI
@10015463/1
tttaaaagaaaatttgaaaagtatcatgagttttgtgattctccgaagag
+10015463/1
<@@FFFFFBHFDHGHGHGGGGACEDHIFGCHGEGHIBFGIIBHFBD7@AF
@9443413/1
tagcgaacaatccttcgaggtaacctacgtggacatcgaagaaaaaacat
+9443413/1
@C@FFFFFHHHHHJJJJJJJGHIJJIJJJHIJJJJJJIJJJJJIJJJJJJ
@8589284/1
gccgaatgtttggcgtctttcttcgatcttccggttccggtggccacc
+8589284/1
@@CFDDDEBCCCDBH@G>FCB@H>?8::?FGH<@:@B@0@6;F<FG=C
@10136567/1
ttttcaataaagtacactttatttaagaacaggggagaaaagtcacg
+10136567/1
?@:ADDFFHHHHFHIIJJJIIIJIJJJIJJIIIJJIIHHIJIHIJJI
@9327221/1
taaaaaagcaggaaaagcccagaagaacgttcgactttcacttcattcta
+9327221/1
@CCFFFFFHHHHHJJJJJJJJJJJJJJGGIJJIJGIIIEHEHIIGIJJII
@8476856/1
gattgaaagcctttctttattgccagctcttgaagaaccatcgccggggt
+8476856/1
CCCFFDFFHGHHHJJJJJJJJJJJJJJJJJJJJIJJIJJJJJJJJJIHI;
@9219876/1
gttctgctaagtggtaagtagaaggtaagccacttaagcacacatgttac
+9219876/1
CCCFFFFFHHHFHJGHIJIJJJJJJGHJJIJJJJJJIJJJJJJJIJIJJJ
@9545441/1
tcccacctttttcactcaaccatagctttctcagcgtgttt
+9545441/1
@CCFFFFFGHHHGEIJIJJGGHIJGGIJIIJJIIJJGD?BF
@9545510/1
tcccactaaagttaaccagacaaagcacctatcgaatcgaatattagtag
+9545510/1
8??DDDDDDFDACFFB<EBE7?BGGBABAE@FFBF>DD>DG@DFGE<?BB
@8479897/1
gatttctcaacttgtttccgtgagttgctgaacaaatttgaaaaaaccag
+8479897/1
@@@DDFFFGFHHHJHIJJJFHGHIJIHIIJJIJJJIJJJJJJIGCIIFEH
@8838432/1
gggaaggtttaggtatttgtggtatctgtcgatgttgccagaacgta
+8838432/1
@@@DDDD2AF;AF<AAFG<<BF<AD@BAABF;CDBG4CDDF@GA@?D
@8362330/1
gaagttcgtattatttcctcgaaatcaataatgcaatgtgtttaaatttt
+8362330/1
@@C=DDFFDHHHDIJJGIEHIGIJIGEHEHJGIICHJIDHIHHIIJIJJJ
@10139817/1
ttttcctgcttttttagcagctttaccattcgtcttatcgatgcattgaa
+10139817/1
BBCFDFFFHHHHHJJIGIJIJJJJJJIJJJIJGHJJIJJIJJIJJJIJJJ
@9899638/1
ttcatttgaatctatggaagttcgtattattcctcgaaatcaataactcg
+9899638/1
BC@DFFFFGHHHHJJJJIIGHIIJIIIJJJIJJJJJJJJJIJJJJJJIJI
@9899774/1
ttcattttaaatgaaaaacgtatgttgtttacttcatttgaatctatgga
+9899774/1
??@DDFFFHHHHHJJJIIEGHEFGHBEIIIJIJJJJJJJJJGJJIJIECH
@9071626/1
gtcggaaaagtaacgcccgaacaagccaatcagaccaacggaacgcccgg
+9071626/1
C@CFFDFFHGCFHGHIJJJFJJJJIIJIJJJJIJJJJIJJJIIJJIHHFB
@9684606/1
tgcaaagtatagaggttgtacccaaacttttcggggtgcaatcttctttt
+9684606/1
@CCFFFFDHHHHHJJFHGHIIJJJJJJJJJJIJJII?DHGIIJJJIJIJJ
@8712394/1
ggaaaagttaaacgatattctacaggatttattattagagtgtcctcgtg
+8712394/1
B@BF?DEEHHHHHJJJJJJJJJJJJJJJJJJJJJJJJJJJDGHJJIJJHI
@9685212/1
tgcaaatcggccaacttcttgccgacggaatttttcagcgttttgtggaa
+9685212/1
CCCFFFFFHDFHDHGIJIIIIJJGIJJJJJJJJJJIJGIIHHGHIGIHHH
@8594793/1
gccgctccgggcgttccgttggtctgattggctt
+8594793/1
@@@DDDDDDHHAF?FBGA?DDH6BDCBDHHICEG
@10142655/1
ttttcttgtatcacttattgcgtctttgctttggtcactttacgcgcgaa
+10142655/1
@CCDDDEDCFDDFGGI>FDCHGHIBDHHJIIJCHHIIJHEIIEIIBGIHG
@9783299/1
tggtgaactgcctttcgtgtggtagtccctcttcgtg
+9783299/1
?@@ADEFFHHHGFJJIJGI@EHBHIHIIJJJEHGBFF
@9339495/1
taaaatacggcaaagagaagaaaggccgatagaatgaagtgaaagtcgaa
+9339495/1
C@@FFFFFHHHGHJJIIJJIJJIJIIIJIJIJJJIGHIIGEIIJJBFIJJ
@9343479/1
taaacacggcttatcactatgatgttgatttggtaccagataccccgaaa
+9343479/1
@@C;DFFFHHHHHJJJJJIJJIJJJJJJJJIJJGHIJJJJJJIJJJJJJJ
@8964477/1
gtacggttcaagtagctgaagtaaaagtgtgctccattggtttatcctct
+8964477/1
?@@DADADFHBDDADHG>F@AFHGE@?HBBFCDFHAHEE9?C@9?DGDBC
@9689183/1
tgcacacattcgatctctgatagtagatggtaactgttcaaattcctctt
+9689183/1
@@C;DDFFDHHFCFGGGAH@FHIHIIIIIIFHIIIIIIIIIIIIIIIIII
@9786713/1
tggtgttctttttctgcaacatacctaaataacgtatattattatgtata
+9786713/1
@7<DDAD?DFBHDGEHGBEHHIEHIIHIIIIIGGCGIIIIIIIIIIIIII
@8367739/1
gaataacttattgtaacgatggagaattttttgattcagtgctgattctg
+8367739/1
@@@FFFFFHGHHG@EHGGBGFIIIFGIJJIJJJGGJJJJJIJJIIJJJIH
@8965526/1
gtactaatttgtgtaattgaagttcgtattatttcctcgaaatcaataat
+8965526/1
C@CFFEFFHHGDFGGIIIGGIIJJJJIIIJJJJJJIJJIHHIJJJIJJJJ
@9455961/1
tagtgatgtacgaaacccctgggcatggtgatctggaaatggttcgcttt
+9455961/1
@@@DFFFFHHGHHJJJIJJFHIJJIIIJCFFHIJJJJIIIIIHHGIJIJJ
@10024981/1
tttaacacaatgtgttaaagtaagaactgtgttaaaaatgaattctcaaa
+10024981/1
@@@DFDDDHHBF<E@FHIIGCHHIIIGEGGGGGJJGIGADGHCIGIIJIG
@9693061/1
tgcagctataccttcatctgttaacttcgtagctcctttaaaagacattt
+9693061/1
??;DDED<FHFAFHDH@EFCIHHIGIFHBHGGEGGBGHAFGIIIIIIIIG
@10026322/1
tttaacttttccagcatttctcttgctgctaattgtttcgccatcttttt
+10026322/1
BC@DFFFFHHHHGIIGIJJIJJJIJJJJJJJJJJJJJJIJIJIJJJJIJJ
@10146874/1
ttttgactcgacaaaaatttaaacacattgcattattgatttcgaggaaa
+10146874/1
@@@DDDDAH=?C<GHIIGIICHIHIGIIIFG@HGHIGBHIIIC@FCGIIG
@8850579/1
gggcaaccagcagtcccacaaagtttcacagttccacaaaacgctgaaaa
+8850579/1
@@<7DFFFHHGHHHIJIIIIJJJHIJJJIJIFHIIJJJIJJJIIJIJJJJ
@8851814/1
gggcactatataaaaaattacattcagtatcgatagataatattgatgat
+8851814/1
CCCDFFFFHGHHGJJIGGIJIJJIIGJJGIJIEHIIIIIGIJJJJJJJJJ
@8851936/1
gggcagacaacttcatgtacaaatacctcaccttacaaaataaaatacgg
+8851936/1
@<;DFFFFHHHHHIIIIIIIIIIIIIIIIIIIIIIIIIIIIIIIIIIIIH
@9696013/1
tgcatcgataagacgaatggtaaagctgctaaaagagcaggaaaagccca
+9696013/1
CCCFFFFDHHHHGIJIJIJJHHIIJJJJJJJJJJJJJGFIJJJJJHIGII
@8854546/1
gggcgttccgttggtctgattggcttgttc
+8854546/1
@@@D=0<BFFA<FH=GGII<<F?;EH61::
@8490184/1
gcaaagagaagaaaggccgatagaatgaagtgaaagtcgaacgttcttct
+8490184/1
CCCDFFFFHHHFHHIFDGIGGIJJJFIIJGDHHIIJBDHEHIFFEGIJIG
@8856518/1
ggggaactttgttgttgacgttcatttcgacccgtttgctgttgttgggc
+8856518/1
CCCFFFFFHHHAFIHIGGIFFHIGFIIIFEHGGD?DG@@GI@FDGGEHE@
@8858165/1
ggggagatatcgtgatgcggtaatgaaacaacctgttggcgttattcgag
+8858165/1
@@@<ADDDDHHGCGHGIGHI@CGGIIJJJJJJJJIHGGGGHIIIIGHHGI
@9792750/1
tgtacccaaacttttcggggtgcaatcttcttttccggaaaatgctcgaa
+9792750/1
@?@FDFFFHGHGHJJJIIIJCFGCHIJJJJJJJJJJJJIIJIJJHHIIJI
@9793658/1
tgtagaacgaattttgtgcatacaaaaatagtaaaaagtcgaagtctttc
+9793658/1
@@?BBDFFHHGHHJI9AECHHIJIJJJIIIIIIIJJIIDHGGIGGGJJIJ
@8493226/1
gcaaattaagatatcctcagatgccgacactatgggtcggatcttcagct
+8493226/1
CC@DDFFFHHHHHJJJJJJJJJJJJJJJJJJJIJJJIHJJHIIIIGIJJJ
@8861165/1
gggggctgaatcggtccggccgagtgcatcatggtcatgttttgggactc
+8861165/1
@@7DDDFFFFFHHICFHF<BHHBF6BBEGBG@GICFHIIFAHGIIFHEFF
@10157480/1
ttttgtcatacgtttttgaggcagcaaatttctcaagggcacacggcaac
+10157480/1
=B14ADDFHHHHHIJJJIFIJJJJIJJJIJJHHIGIIJJJJJJJJJJIJI
@9091534/1
gtctggttaactttagtgggaaggtttaggtatttgtggtatctgtcgat
+9091534/1
@??DBDDDFHF<DGBDAAFH9GECFHI;E@GA>FG@?:D?GG>GHIAE26
@9910715/1
ttccatttatcaaggttttcaaactgttaaaaaacctgctgaatgtgcgc
+9910715/1
@@@DDDDDHHFABGI<CEEIIIIGEHHHJGHEIEHIJEIG<?FFHBGIJJ
@10159597/1
tttttaacagtttgaaaaccttgataaatgaaagaaattaaacacgctga
+10159597/1
:?=44ADFHHHGHJGIJGIJIJJEHEGIJIIIJJJJJJEIIIGIHJJIJG
@9462612/1
tataatcatcaatattatctatcgatactgaatgtaattttttatatagt
+9462612/1
=?=ADDD?BFHHFHIIAGHGIIIGBF=FFCEFIIGHFHGIGIGHIGIIID
@9462737/1
tataatgtctcgtttcggcaaacagaaagaaaccgaatcgaacattaccc
+9462737/1
@@=BDDDDHHHFCFHE;F:8FHEE@BHG@?FH@FDFHGIGEGBFBFD=FH
@8724958/1
ggaaatctaccgacagagaggttatccttgggggaagaagccaaattgct
+8724958/1
@@<AD:DDFA>:DFIFFB;AFC?FG>DDEFFEEFBFEFBFEFEIDCFEEC
@8725612/1
ggaaatggataattataggattggatctatgactgtgtatcgatagctgt
+8725612/1
??1=:::BDHAADHII@FBICECHGGGG@HGHDHE:C?C@BFCD?000:0
@8494285/1
gcaaatttctcaagggcacacggcaacaaaaagtgataatggatacaaat
+8494285/1
CCCFFFFFHHHHHJJJJJJIIJJJJJJJJJJIJDFHIIJJJJJJJIJJJJ
@10162766/1
tttttatcgagttattgatttcgaggaataatacgggcttccatagattc
+10162766/1
?@?DDDDDFFD<A:?GF4EFEFEIEFIFGGIFEGC7:@DEFFFCEFF>B8
@9913474/1
ttccctatttaaattttgtaaatccacattttcgggttctatgtagactt
+9913474/1
CCCFFFFFFHHGDIJJJGIHJJIJIJJJJJJJJIIFCFEGIGIFGBGHHI
@10034349/1
tttacctttgcgcgaaaagtgaccacaagcaatgtcaaagagaaggatag
+10034349/1
BBBFFFFFHGHHHJGJJJJFGIJIJJJJJIJJJJGIIJJJIJIIJIJJJJ
@10034680/1
tttacgggtaacagatggtcatccaattctcccacttggtgaagcaaaac
+10034680/1
CCCFFFFFDFHHHJJJJJHHIJJJJJJJJJJJJIJJJJJHHGHIJJJJJJ
@9565846/1
tcctgcataaatggatgtgtaatatgcgtgtccacgcaagtacctgctgg
+9565846/1
@CCFADFFHHHDDGIJIGIJHHHIJGJJJJHIIJIIGIJJDGHIIJIJGG
@9101534/1
gtgaaaaaggtgggaaatgttgactgttgtagctgattaaggggtgtatt
+9101534/1
B@@FFFFFGHCFHIHJJJJJIJIHIIHHJEHIIJJHIJJJJJGI@DDHIJ
@8498025/1
gcaactaattttacaagctatactttgcatagaattagtggtttttttct
+8498025/1
B@1DDFFDHGHHHJIJIJIJJIIIIIJJJJJJJJJJIJFGHFGIJJJJHG
@10170376/1
tttttgtcgagtcaaaagcgaagaatatttgaaaatttctaatattgcga
+10170376/1
@CCDFDDDHFHDHIJJJEEAFGBFHBFIIJ@BHGIGIIEGFIGGIIEIIG
@9103436/1
gtgaaactttgtgggactgctggttgcccaacttggtaatcttagtgtct
+9103436/1
??1B=DD???<F?;CGD@B;E@GHDBFBGHHIA?DGD<DDD?GHHDG@BD
@8730025/1
ggaacaggcaaaactccgaaggaagccaagggctcggctgctcatcatgc
+8730025/1
?@@DFFFFFHHHHICGHIGHB@EGIIGGAF=DGEEGD7BB;F9CG7=CGE
@9106908/1
gtgaacagctatcgatacacagtcatagatccaatcctataattatccat
+9106908/1
@@@DDDDDFF?<<?<ECGHGBHHHHGGC>E9CEC<BG@FHGIEBBFGHDF
@8730343/1
ggaacagtttgatgttgctgttgtggagctgtttgtctgccccaagtggg
+8730343/1
@@7DD>DABFF4C>CFBFCEIFEFEE>FFFFBFCEFGEEEEFGF;F?DCF
@9916724/1
ttccggttccggtggccaccagatcgttgttaaggaacacgcggtagcgg
+9916724/1
@@CFF<@DFFF?C:AFHGCDFGGBHIIIGIIFH@BGHGEDFG8A5=ACDD
@10039454/1
tttagcagtcttctttttagaataacattgacattctataaagacgttag
+10039454/1
BCCFFFFFHHHHFIIIJJIGIJJIJJJJJIJJJJIJJIJJJJIJIJIJJJ
@8388759/1
gacaagaattcgacagtatttacagtcttgttt
+8388759/1
CC@FFFFFHHHGHJJJHIJJJJJJJJJJJCACF
@8503855/1
gcaaggattgccacatcttgtgagccgccattctcttggctagcttcttt
+8503855/1
CCCFFFFFHHHGHJIJJJJJIJIJJIIJJIIIJJJJJIDHIJIJJJJIJJ
@9821881/1
ttaaaatttaacgtttagcagtcttctttttagaataacattgacattct
+9821881/1
CCCFFFFFHHGHHHIJJJJJJIJJJJJJJJJIIJIJJJJJJJJJJJJJJJ
@8616064/1
gcgaaattggcactggcaagtcaaagaagctagccaagagaatggcgg
+8616064/1
@@@DDDDDHD;CFHGEEH@GHBF?@EFBHIGIG@HFGHGCG3?DHDBB
@8741148/1
ggaagccaagggctcggctgctcatcatgccctcgagtacctcaaaatca
+8741148/1
@@@DDDDDHFBAHEHGGE;@=FH<GGIGBFBGBGE:F8?BH4B=F<F@CC
@8618299/1
gcgaatatctgtagtcgaagtgttgttgttggg
+8618299/1
@@@DDD?DHAHA?CAA@EG=G<FEBDGH@DEGG
@9578834/1
tcgattcgataggtgctttgtctggttaactttagtgggaaggtttaggt
+9578834/1
BC?DFFFFHFHHGCFHGJIJJJJJJIIIIJIJJIICGIIJJIIHHIJIJ?
@8743783/1
ggaaggtttaggtatttgtggtatctgtcgatgttgccagaacgta
+8743783/1
??@D=ADDFF??F<AEF:C;BACHFFD<BA8?CG4?E9C?DGI@:B
@8743784/1
ggaaggtttaggtatttgtggtatctgtcgatgttgccagaacgta
+8743784/1
@C;DDFBDHHHHAFHIIIFGHGHIIIIGIIIIIGIIIIIIIIIIGG
@9930372/1
ttcgattcgataggtgctttgtctggttaactttagtgggaaggtttagg
+9930372/1
CCCFFFFFHHHHHICGIJIJIIIGIIHHJIIJJJJJIJJIJJJJHHJJIG
@9932850/1
ttcgcttttgactcgacaaaaatttaaacacattgcattattgatctcga
+9932850/1
@C@DFDFFHDDHHEGB8EGIIIIIGIGJJIEF>DEEEIIJJJJIJFIIDI
@9932851/1
ttcgcttttgactcgacaaaaatttaaacacattgcattattgatttcga
+9932851/1
@@@ADFFFHBF>FEHDDHIIGIIIIADHDGG?FGF<DBGIHHI<GHIII;
@8512123/1
gcacaacaaaaaagatggcgaaacaattagcagcaagagaaatgctggaa
+8512123/1
@C@=DFFFHGHHHJIJGIDGHGGGEGIJIIIJIIJGJFIIIIJJEIJBEH
@8626741/1
gcgatctcctgcaagaactgaacgaagttgaagtccttggcgttgaagct
+8626741/1
@@@?DFFFHFDHHGG@EGICGHHGGIIGBFGGD?DFHIIIJI@AHG<BDG
@8626938/1
gcgatgacgaataaagtatgtgttcaccaagagaagaaagctatacagta
+8626938/1
CC@DFFFFHHHHHIIIAEGGGGIIIIIIIIIIIIIIIIIIIIIIIIIIGC
@10058281/1
tttcaatgcatcgataagacgaatggtaaagctgctaaaaaagcaggaaa
+10058281/1
@CBDFFFFGHHHGIJJJJJJJJJJJJHIJJJJJJJJIJJJJJJJIJIJIJ
