# Supplementary material for: Identification and comparison of key RNA interference machinery from western corn rootworm, fall armyworm, and southern green stink bug
Source: PLoS One. 2018 Sep 5;13(9):e0203160. doi: 10.1371/journal.pone.0203160 (PMC6124762; doi:10.1371/journal.pone.0203160)
Supplement: S2 File — (TGZ) [file pone.0203160.s012.tgz › data/fastq/wcrw/5_First-second-instar_FSI_Rep2_aligned.fq]

@6629540/1
gccacagcaacaacctcgagcgagacaacagcagtctgctcctcctcaac
+6629540/1
CCCFFFFFHHHHHJJJJJJJIJJJJJJJJJJJJJIIJFIJJJJJJJJJJJ
@6120549/1
gaaagatttaaaatccaggacagtatccagaagggactgcctatgttctt
+6120549/1
CCCFFFFFHHHFHIIHIJJIJJJJGHIJJJJJJJJGIJJJJJGIJGIIJI
@6120550/1
gaaagatttaaaatccaggacagtatccagaagggactgcctatgttctt
+6120550/1
CCCFFFFFHHHHHIIJJJJJJJJIJJIJJJIJJJJGIJJJJJGIJJJJJJ
@3068960/1
ccaaacttttcggggtgcaatcttcttttccggaaaatgctcgaaaactc
+3068960/1
CCCFFFFFHHHHHJJEGHJJJJJJJJJJJJJJJJJJJJJJJJJJJJJJJI
@6630228/1
gccacatcttgtgagccgccattctcttggctagcttctttgacttgcca
+6630228/1
CCCFFFFFHGHHHJJJJJJIIJJJJIIJGGIJJJIIHIIJJJGCHGCGHI
@6630229/1
gccacatcttgtgagccgccattctcttggctagcttctttgacttgcca
+6630229/1
CCCFFFFFHGHHHJJJJJJIJJJJJIIJJJJJJIIHIIIJJEGHIIHGID
@6630230/1
gccacatcttgtgagccgccattctcttggctagcttctttgacttgcca
+6630230/1
CCCFFFFFHHHHDGIIJJIGGGH@E>FHGGGIIIIIGIIGIFFCGGHBFG
@6630231/1
gccacatcttgtgagccgccattctcttggctagcttctttgacttgcca
+6630231/1
CCCFFFFFHHHHHHIIJJJJJJJJJJHJJJJIJJIJJJJJJIIJJJJJJI
@6630232/1
gccacatcttgtgagccgccattctcttggctagcttctttgacttgcca
+6630232/1
CCCFFFFFHHHHHIJJJJJJJJJJJJJJJJJJJJJJJJIJJGHHGIGGJE
@6630233/1
gccacatcttgtgagccgccattctcttggctagcttctttgacttgcca
+6630233/1
CCCFFFFFHHHHHJJJJIJJJJJJJJJJJJJJJJJJJJIJJHIJJJGGJD
@6630234/1
gccacatcttgtgagccgccattctcttggctagcttctttgacttgcca
+6630234/1
CCCFFFFFHHHHHJJJJJJJJJJIJJJJJJJJJJJJJJIIIIIIJJGIJI
@6630235/1
gccacatcttgtgagccgccattctcttggctagcttctttgacttgcca
+6630235/1
CCCFFFFFHHHHHJJJJJJJJJJJJJJJJJJJJJIJJJEIJGHJJJGGIE
@5611970/1
cttgcggttaccccttctgttgggatgggggccgcccccttcccttggtg
+5611970/1
CCCFFFFFHHHHHJJJJIJIJJJJHIJJJJJJJJJJJHFFFEEEEEDD@@
@5611971/1
cttgcggttaccccttctgttgggatgggggccgcccccttcccttggtg
+5611971/1
CCCFFFFFHHHHHJJJJJJIJJJJGIJJJJJJJJJJJHFFFEEEEEDDCB
@5611972/1
cttgcggttaccccttctgttgggatgggggccgcccccttcccttggtg
+5611972/1
CCCFFFFFHHHHHJJJJJJIJJJJHIJJJJJJJJJJJHFFFEEEEEDDAB
@5611973/1
cttgcggttaccccttctgttgggatgggggccgcccccttcccttggtg
+5611973/1
CCCFFFFFHHHHHJJJJJJJJIJJHHIJJJJJJJIJJHFFFEEEDEDDAB
@2560325/1
cacatctcttggagccagccaatgggattgcccatcactttgtcatcgaa
+2560325/1
@@@FFDEDHFBHDHIHGGBGIGIDIGIHIIGIGGGGGGI@GEFHICHGGH
@2560326/1
cacatctcttggagccagccaatgggattgcccatcactttgtcatcgaa
+2560326/1
@CCFFFFDDHFHFGHIJIIIGIGGGEHIGIJJJJJIGIJJJGIJIIJJJI
@2560327/1
cacatctcttggagccagccaatgggattgcccatcactttgtcatcgaa
+2560327/1
CCCFFFFFHHGHHJJJIJIJJGGIJGHIJJIJJJJIJJIIJGDHIJGIIG
@2560328/1
cacatctcttggagccagccaatgggattgcccatcactttgtcatcgaa
+2560328/1
CCCFFFFFHHGHHJJJJJJJJJJJJJJJJJJJJJJJJJJJJJIIJJJJJJ
@3069879/1
ccaaagcaaagacgcaataagtgatacaagaaaatatacagactaaagaa
+3069879/1
?@CFFFFDGHHHHIIIIIIIIAEFFHGGIIIIIIIGIIIIIIIIIIIIII
@3069880/1
ccaaagcaaagacgcaataagtgatacaagaaaatatacagactaaagaa
+3069880/1
C@@FFFDDHHFHHJJJJIJIJCEHIJJIJJJIIJJJJJJJIIJJJJJHJI
@3069881/1
ccaaagcaaagacgcaataagtgatacaagaaaatatacagactaaagaa
+3069881/1
CCCFFFFDHHHGHIIJJJJFJFHGHIIIGJJIJJJJJJJJJJJIGIJJJJ
@3069882/1
ccaaagcaaagacgcaataagtgatacaagaaaatatacagactaaagaa
+3069882/1
CCCFFFFFHHHGGJIJIJJJJCHHIJJJIJJJJJIJJJJJJIJJJJJJJI
@1035629/1
agagggactaccacacgaaaggcagttcaccatcgcttgtcatgttttga
+1035629/1
CCCFFFFFHHHHHJJJJJJJJJIIJJJJJJJJJJJJJJJHIJJJJJJJJJ
@1606/1
aaaaaaaataatagttcttcaagatatattcttcaggggatcatgaagct
+1606/1
CCCFFFFFHGGHHJHJJJJJJJJJJJJJJJJJJJJJIJJIJIGGJIIJIJ
@1607/1
aaaaaaaataatagttcttcaagatatattcttcaggggatcatgaagct
+1607/1
CCCFFFFFHHFHHJGIJJJJJIIIJJJJJJJJJJJJIGJGHHIJIIIIIG
@2561107/1
cacatgacaagcgatggtgaactgcctttcgtgtggtagtccctcttcgt
+2561107/1
CCCFFFFFHHHHHJJJJHIIIJJJJJJJJJJHHIIIDGHGIIIIJJJJJE
@1036223/1
agaggttatccttgggggaagaagccaaattgctctactctcaagaaatg
+1036223/1
@<@FFDDFHFHHHIIIIIBHIIIIIIIIIIIIIIIIIIIIIIIIIIGIII
@520225/1
aaatttctaatattgcgatatttttttatcgatctggcttcaatgtttga
+520225/1
@C@DABEFHHBHGJJDHIIGGHIJIIJJJGGHIIJIIIIIIIJICFHIII
@520226/1
aaatttctaatattgcgatatttttttatcgatctggcttcaatgtttga
+520226/1
CCCFFFFFHHHHHJJJJJJIJJJJJJJJJJJJJJJJJJJJJHIJJJJJGI
@520334/1
aaatttctcaagggcacacggcaacaaaaagtgataatggatacaaattt
+520334/1
?@@=BDFFHHHHHJJIGG?GGHHGIBHIJJGDCGEIGEGGA?DDHIHGIJ
@520335/1
aaatttctcaagggcacacggcaacaaaaagtgataatggatacaaattt
+520335/1
CCCFFFFFHHHHHJIJJJJJJJJJJJJJJJJFHIJJJJJJJIJJJJJJJJ
@521052/1
aaatttgactactgtatagctttcttctcttggtgaacacatactttatt
+521052/1
<@@DBB?BFF<DFC<CFGBBA??EFH@EHGBFHFEBFAAH@B?D@?D@@G
@2250/1
aaaaaaaatgtcaaaattttgcaaattatgtggcattttgacatttatgt
+2250/1
CCCFFFFFHHHHHJJJJJJJJJJJJJJJJJIJJJJJJJJJJJJJJJJJJF
@521232/1
aaatttgcaaggtttggaggagttgtactaatttgtgtaattgaagttcg
+521232/1
CCCFFFFFHHHGFHIJJHJJFHHHIHIIJIJJJJJGHGIJIIJHIJIJJJ
@521233/1
aaatttgcaaggtttggaggagttgtactaatttgtgtaattgaagttcg
+521233/1
CCCFFFFFHHHHFHJJJJJJHIHIJHIJJJJJJJIIIHJIJJJJJJIIJI
@521234/1
aaatttgcaaggtttggaggagttgtactaatttgtgtaattgaagttcg
+521234/1
CCCFFFFFHHHHHHJJJGIJGIHHJFHGJJJJJJJIHGIIIJIJJJIJJJ
@5612947/1
cttgctactaatattcgattcgatagg
+5612947/1
?@@?;?DDDBFFAGB<C<IBC@I4<8:
@521389/1
aaatttgctgcctcaaaaacgtatgacaaaactatagagaaaccagaatt
+521389/1
CCCFFFFFHHHHHJJJJJJIJIIJIJJJJJJJJJJIJJJJJJJJJJIJIG
@521482/1
aaatttggaatttcataaacaactcttaactgcttcatgtacttgccgaa
+521482/1
CCCFFFFFHHHHHJJJJJJJJJJJJJJJJJJJJJJJJJJIJJJJJJJJJI
@6631278/1
gccaccggaaccggaagatcgaagaaagacgccaaacattcggcagccaa
+6631278/1
CCCFFFFFHHHHHIJJJJJJJJJIJJJJJJJIJJJJJJJJJIJIHFFFFC
@521858/1
aaatttgtatccattatcactttttgttgccgtgtgcccttgagaaattt
+521858/1
CCCFFFFFHHHHHJJJJJJJJJJJJJJJJJJJJJJJJJJJJJJJJJJJJJ
@2055847/1
caaacattcggcagccaagaacttgctggatctcttggtcggaaaagtga
+2055847/1
CCCFFFFFHHHHHJJJJJJJJJJJJJJJJJIJJJJJJJGHIJIJJJJCHC
@2055999/1
caaacattgaagccagatcgataaaaaaatatcgcaatatgagaaatttt
+2055999/1
CCCFFFFFHHHHHJJJJJJJIJJJJJJJJJJIIJJJJJJJDIIJJJJJJJ
@2056000/1
caaacattgaagccagatcgataaaaaaatatcgcaatattagaaatttt
+2056000/1
@CCFFFFFHGHGFIJIJJJJJJJJJJJJJIIGHIJJJJJIJJIIJJHHIE
@2056001/1
caaacattgaagccagatcgataaaaaaatatcgcaatattagaaatttt
+2056001/1
C@CFDFFFFHHGHGJHGHIECGIIIIIGIJJIEHIIGEGHIJIJJGIIIC
@2056002/1
caaacattgaagccagatcgataaaaaaatatcgcaatattagaaatttt
+2056002/1
CCCFFFFFHHHHHIJJJIJJIJJJJJJJJJJJJJIJJJJJJJIJJJJJJJ
@2056003/1
caaacattgaagccagatcgataaaaaaatatcgcaatattagaaatttt
+2056003/1
CCCFFFFFHHHHHJIJJJJJIJIIJJJJJJJJIJJJJJJJJJJJJJIJJJ
@2056004/1
caaacattgaagccagatcgataaaaaaatatcgcaatattagaaatttt
+2056004/1
CCCFFFFFHHHHHJJJJJJJIJJJJJJJJJJJJJJJJJJJJJJJJJJJJJ
@2056005/1
caaacattgaagccagatcgataaaaaaatatcgcaatattagaaatttt
+2056005/1
CCCFFFFFHHHHHJJJJJJJJJJJJJJJJJJJIJIJJJJJJJJJJJJJJJ
@2056006/1
caaacattgaagccagatcgataaaaaaatatcgcaatattagaaatttt
+2056006/1
CCCFFFFFHHHHHJJJJJJJJJJJJJJJJJJJIJJJJIJJJJJJJJJJJJ
@2056007/1
caaacattgaagccagatcgataaaaaaatatcgcaatattagaaatttt
+2056007/1
CCCFFFFFHHHHHJJJJJJJJJJJJJJJJJJJJJJJJJJJJJJJJJJJJJ
@2056008/1
caaacattgaagccagatcgataaaaaatatcgcaatattagaaattttc
+2056008/1
CCCFFFFFHHHHHJJJJJJJJJJJJIJJJJJJJJJIJJJJJJIJJJJJJF
@522284/1
aaattttaaaagcctcttaaatttaactgaaatatagaatacacccctta
+522284/1
CCCBDFFDFHHGHJJIHJHGGGHGCGIIIGJIIIIJJHHEHIG3DHGIHI
@3576/1
aaaaaaacaagatcctcttaattgaaaaaggacaaaaccacttcgacgtt
+3576/1
CCCFFFFFHHHHHJJJJJJJJJJJJJJJJJJJJJJJJJJJJJJJJJJJIJ
@4089839/1
cggaaatctaccgacagagaggttatccttgggggaagaa
+4089839/1
CCCFFFFFHGHHHJJJJIJHIIFHIJJIJJJJJJJBEHBG
@4089840/1
cggaaatctaccgacagagaggttatccttgggggaagaagccaaattgc
+4089840/1
@;?DDDDDHBF>DGEB<9F;FE<?E9?FHIIGGI@@:B>FACGEGECGGE
@4089841/1
cggaaatctaccgacagagaggttatccttgggggaagaagccaaattgc
+4089841/1
@@<?DDDDHHFHFIIIIIIIIIIIIIIIIIIIIIIIIIEIGIIIEIIIIE
@4089842/1
cggaaatctaccgacagagaggttatccttgggggaagaagccaaattgc
+4089842/1
@@@DADDDBFBHDIIDGIDBEHGIGIIEHIIIIIIGHEHGIGIIECHGII
@4089843/1
cggaaatctaccgacagagaggttatccttgggggaagaagccaaattgc
+4089843/1
C@CFFFFFHHHGHIJIJJJHHIIGIGGGIJJEIIJIJJJIJJFIIIJGII
@4089844/1
cggaaatctaccgacagagaggttatccttgggggaagaagccaaattgc
+4089844/1
CC@DFFFFGHHHHJJJJJIEHIIJJJJJIJFIJJFHIIIJJJJJIJJJJJ
@4089845/1
cggaaatctaccgacagagaggttatccttgggggaagaagccaaattgc
+4089845/1
CCCFFFFFGHGHHJJIIJIJIIHGIJJJJJJJIJJIJJJJIJJJGEIJJJ
@4089846/1
cggaaatctaccgacagagaggttatccttgggggaagaagccaaattgc
+4089846/1
CCCFFFFFGHHHHJJJJJIIJJHIIJIJJJJJJJJJJIJJIJJJJJJIJJ
@4089847/1
cggaaatctaccgacagagaggttatccttgggggaagaagccaaattgc
+4089847/1
CCCFFFFFHGHHHJJJJJJGIJGIIIJJJJJJJJJIJJJJIJJJIJJJJJ
@4089848/1
cggaaatctaccgacagagaggttatccttgggggaagaagccaaattgc
+4089848/1
CCCFFFFFHHHHHIJJJIJIIIGHJIJJJJJJJJJIIJIJJJJIIIIJJI
@4089849/1
cggaaatctaccgacagagaggttatccttgggggaagaagccaaattgc
+4089849/1
CCCFFFFFHHHHHIJJJIJJJJIIJJJJJJJJJJIEIJJJJJJIJIJIJJ
@4089850/1
cggaaatctaccgacagagaggttatccttgggggaagaagccaaattgc
+4089850/1
CCCFFFFFHHHHHIJJJJJJJJFHIJJIJJJJJJIHHIJJJJJJJJIJJJ
@4089851/1
cggaaatctaccgacagagaggttatccttgggggaagaagccaaattgc
+4089851/1
CCCFFFFFHHHHHIJJJJJJJJHHIJJJJJJJJJJIIJIIIJIIJJJJJI
@4089852/1
cggaaatctaccgacagagaggttatccttgggggaagaagccaaattgc
+4089852/1
CCCFFFFFHHHHHJIIGIJHHI<GGIHJIIIJJJIIIIHGHGIIIJIIJI
@4089853/1
cggaaatctaccgacagagaggttatccttgggggaagaagccaaattgc
+4089853/1
CCCFFFFFHHHHHJJJJEGHJJIIIJJJJJJJJJJGIIJJGIJIIJJJJI
@4089854/1
cggaaatctaccgacagagaggttatccttgggggaagaagccaaattgc
+4089854/1
CCCFFFFFHHHHHJJJJIJIIJGHIJJJJJJJJJJHJJJJJJJJIIJJJI
@4089855/1
cggaaatctaccgacagagaggttatccttgggggaagaagccaaattgc
+4089855/1
CCCFFFFFHHHHHJJJJJJCHIHGGIGHIJGIGJHFIIGIIIJJJJHIJI
@4089856/1
cggaaatctaccgacagagaggttatccttgggggaagaagccaaattgc
+4089856/1
CCCFFFFFHHHHHJJJJJJGHJFHIIJJJJJJJJJGHIJJJJJJJIIJII
@4089857/1
cggaaatctaccgacagagaggttatccttgggggaagaagccaaattgc
+4089857/1
CCCFFFFFHHHHHJJJJJJGHJHIJJJJJJJJJJJFGIJJJJJJJJJJJI
@4089858/1
cggaaatctaccgacagagaggttatccttgggggaagaagccaaattgc
+4089858/1
CCCFFFFFHHHHHJJJJJJGIJGIIJJJJJJJJJJIJIGIJIJJJJJJJJ
@4089859/1
cggaaatctaccgacagagaggttatccttgggggaagaagccaaattgc
+4089859/1
CCCFFFFFHHHHHJJJJJJHIJCGHHIJJJJJJJJHIJJJJJJJJJHIJI
@4089860/1
cggaaatctaccgacagagaggttatccttgggggaagaagccaaattgc
+4089860/1
CCCFFFFFHHHHHJJJJJJHIJHIJJJJJJJJJJJHIJJJJJJIJIJJJI
@4089861/1
cggaaatctaccgacagagaggttatccttgggggaagaagccaaattgc
+4089861/1
CCCFFFFFHHHHHJJJJJJIJJEGHIJJJIJJIJJBHIJJIIIGIIIJJI
@4089862/1
cggaaatctaccgacagagaggttatccttgggggaagaagccaaattgc
+4089862/1
CCCFFFFFHHHHHJJJJJJIJJFHIJJJJJJJJJJJJJJJJJJJJJJJJI
@7140056/1
ggtcaatgttttttcttcgatgtccacgtaggttacctcgaaggattgtt
+7140056/1
@C@DDFFFFFHHGJBHIJJIHGHHGIJIEGHJFHIGIIGIGHGGIJJIJI
@7140057/1
ggtcaatgttttttcttcgatgtccacgtaggttacctcgaaggattgtt
+7140057/1
BC@FFFFFFHHHHJJJJJJJJJIJJGIJHIJJGIIJJJJJGGJJJJJGII
@1548457/1
attaagaaaggggcagacaacttcatgtacaaatacc
+1548457/1
CBCFFFFFHHHHHJJJJJJJJJJJJJJIJJJJJGHIJ
@1548458/1
attaagaaaggggcagacaacttcatgtacaaatacctcaccttacaaaa
+1548458/1
@BCFFFFFHHHHHJJJJJJJJJJJJJJIIJJJJJJJJJJJJJJJJJJJJI
@4599956/1
ctcacaagatgtggcaatccttgcaggatttacccgtggagggtaacaat
+4599956/1
CCCFFFFFHHHHHJJIJJJJJJJJIJJJJJJJJJJJGIJHIJJ7DHIJJJ
@4599957/1
ctcacaagatgtggcaatccttgcaggatttacccgtggagggtaacaat
+4599957/1
CCCFFFFFHHHHHJJJJJJJJJJJIJJJJJJJJJJJIIJGHJJBFIIJJI
@1549553/1
attaaggggtgtattctatatttcagttaaatttaagaggcttttaaaat
+1549553/1
BCCFFFFFHFFHHIJJJJJJJJJJJJHFGIJJJJJIJJIJJJJJJIJJJI
@1549554/1
attaaggggtgtattctatatttcagttaaatttaagaggcttttaaaat
+1549554/1
BCCFFFFFHFHHHJJJJJJJJJJJIJIHIJJJJJJJJIJJJJJJJIJJJJ
@4092850/1
cggaacataaaagcacggtggcaaccaattatcgtgaggatcaaattttg
+4092850/1
CCCFFFFFHHHHHJJJJJGIJIJJJJJJJJJJJJJJJJIJJJJJJJJJJJ
@4093479/1
cggaaccggaagatcgaagaaagacgccaaacattcggcagccaagaact
+4093479/1
CCCFFFFFHHHHHJJJJJJJJJJJJJJJJJJJJJJJJJJJIJJJJHHHHF
@6122638/1
gaaagctatacagtagtcaaatttgtatccattatcactttttgttgccg
+6122638/1
CCCFFFFFHHHHHHIIHHJJJJJJJHIJJJJJJJJJJJJJJJJIJJJJJI
@6122659/1
gaaagctatggttgagtgaaaaaggtgggaaatgttgactgttgtagctg
+6122659/1
@CCFFFFFHHHHHJIIFGHJJJIIJAFHIIJJIJJIIHHIJIHJGGGIII
@6122660/1
gaaagctatggttgagtgaaaaaggtgggaaatgttgactgttgtagctg
+6122660/1
CCCFFFFFHHHHHJIJFHIJJJJJJCGHJJJJJJGIJJJJJHIJJJJJJJ
@5613841/1
cttgctcggcatggaggccatttcttgagagtagagcaatttggcttctt
+5613841/1
@@@DDDDBFFHFF@GGIIIIIIIHGGG@E=FFHIIHGGGHIGFHIIIIII
@5613842/1
cttgctcggcatggaggccatttcttgagagtagagcaatttggcttctt
+5613842/1
CCCFFFFFHHHHHJJJJJJJJJIJJJJIJIIDGIIJIJJJJJFIIIIJJG
@2562672/1
cacatgttacataaatgtcaaaatttgacataatttgtggacataaagga
+2562672/1
BCCFFFFFHGFHGIGIBHIIIIHIIGGGHIJIIIIJJHHIJJIIGIJIJG
@2562673/1
cacatgttacataaatgtcaaaatttgacataatttgtggacataaagga
+2562673/1
CCCFFFFFHHHHHJJJJJJJJJIJJJJJJJJJJJJJJHIJJJJJJJJJJJ
@5615109/1
cttgctgttgtctcgctccaggttgttgttgtggaggagcagtttgctgt
+5615109/1
CCCFFFFFHHHHHJJIJJJHHIGHIJJJJJJJJJGHJDGGFGFHIIGIIH
@2563365/1
cacattatgaaattactcatagtgtcaccggaactcataacaatagattc
+2563365/1
CCCFFFFFHHHHHJJJJJJJJJHJIJJJJJJIJJJJJJJJJJJJJJHJIG
@6124929/1
gaaaggcagttcaccatcgcttgtcatgtgttgaaattccgcgaaattgg
+6124929/1
@<?;A;:DFFDFB?AFGFDBB@FEFBADCFEFG?:DGIIEF@?:AF=;=@
@6124930/1
gaaaggcagttcaccatcgcttgtcatgtgttgaaattccgcgaaattgg
+6124930/1
B@CFFFFFHHHHHJJJJJJJJJJIJJJJIIJJJJJJJIJJJJJGIJJIIJ
@6124931/1
gaaaggcagttcaccatcgcttgtcatgtgttgaaattccgcgaaattgg
+6124931/1
CCCFFFFFHHHHGJJJJJJJJJJJJJJJJJJJJJJJJJJJJJJJJJJJJI
@5615799/1
cttgcttcatgattgaaaatttgcaaggtttg
+5615799/1
@CCFFDFFGFHGHIDEBEH@GGGHHGHE<<22
@5615800/1
cttgcttcatgattgaaaatttgcaaggtttggaggagttgtactaattt
+5615800/1
CCCFFFFFHHHHHJIJJJJJJIIJJJJJGHIJJIJJGIGIJGHIJJJJJJ
@5615801/1
cttgcttcatgattgaaaatttgcaaggtttggaggagttgtactaattt
+5615801/1
CCCFFFFFHHHHHJJIJJJJJJJJJIJJFHHIJHIJGIGHIGIIJIJJJJ
@5615802/1
cttgcttcatgattgaaaatttgcaaggtttggaggagttgtactaattt
+5615802/1
CCCFFFFFHHHHHJJJJJIJJJJJJJJJHHIJJIIJIJFHIHIJJIJJJI
@5615803/1
cttgcttcatgattgaaaatttgcaaggtttggaggagttgtactaattt
+5615803/1
CCCFFFFFHHHHHJJJJJJJIJJJJIJJFHHJJIJJEHFHIHGIJJJJJJ
@5615804/1
cttgcttcatgattgaaaatttgcaaggtttggaggagttgtactaattt
+5615804/1
CCCFFFFFHHHHHJJJJJJJJJJJJJJJGHIJJHIJIIHIJIJJJJJJJJ
@6125408/1
gaaagggagcatttatttgatgcaaagtatagaggttgtacccaaacttt
+6125408/1
CCCFFFFFHHHHHJJJJJJJJJIJJGJFHIJJJJJFHIIHIJJJJJJJJJ
@6125409/1
gaaagggagcatttatttgatgcaaagtatagaggttgtacccaaacttt
+6125409/1
CCCFFFFFHHHHHJJJJJJJJJJJJIJHHIJJJJJGHJJJJJJJJJJJJJ
@2564134/1
cacattcggtctctacaaccaggtacaattcttctactaaagaatgtcca
+2564134/1
BCCFFFFFHGHHHJJJJIJIJJJGGIJJJJJJIJJJJJJAHIJJIJHIJG
@2564135/1
cacattcggtctctacaaccaggtacaattcttctactaaagaatgtcca
+2564135/1
CCCFFFFFHHHGHJJJJJJJJJJHHIJJJJJJJJJJJJJJJJJJJIIIJI
@7651306/1
gttcaccaagagaagaaagctatac
+7651306/1
@@@DDB?;DBDC;G<FHBGGII@<A
@7651307/1
gttcaccaagagaagaaagctatacagtagtcaaatttgtatccattatc
+7651307/1
@@CFFFFFHHHHHIJJJJJJJJIJIIJEIGIIGJJJJJJGIJJJJJJJJI
@7651308/1
gttcaccaagagaagaaagctatacagtagtcaaatttgtatccattatc
+7651308/1
BBBFFFFFHHHHHJJJJJJJJJJJJJJIIJGIJIJJJJJFIJIJJJJJIJ
@7651309/1
gttcaccaagagaagaaagctatacagtagtcaaatttgtatccattatc
+7651309/1
BBCFFFFFHHHHHJJJJJJJJJJJJJJJJJIJJJJJJJJIJJJJJJJJJI
@7651310/1
gttcaccaagagaagaaagctatacagtagtcaaatttgtatccattatc
+7651310/1
CBCFFFFFHHHHHJJJJJJJJJJJJIJIIIHGIJJJJJJHIJJJJJJJJJ
@7651311/1
gttcaccaagagaagaaagctatacagtagtcaaatttgtatccattatc
+7651311/1
CBCFFFFFHHHHHJJJJJJJJJJJJJJHIIIHIJJJJJJGIJJJJJJJJJ
@7651546/1
gttcaccatcgcttgtcatgtgttgaaattccgcgaaattggcactggca
+7651546/1
C@@FFFFFHGFDHIDGEEGEFGIJGIIGGHIIIIGGGGIJJBIJJIGF=F
@7651547/1
gttcaccatcgcttgtcatgtgttgaaattccgcgaaattggcactggca
+7651547/1
CCCFFFFFHHGHHJIGHIJJHGJJJJIJJJJJJIJIJJJJJJJJJJJJJJ
@7651548/1
gttcaccatcgcttgtcatgtgttgaaattccgcgaaattggcactggca
+7651548/1
CCCFFFFFHHHHHJJJJJJJIIJJJJJJJJJJJJJJJJJJJJJJJJJJJJ
@7651549/1
gttcaccatcgcttgtcatgttttgaaattccgcgaaattggcactggca
+7651549/1
CCCFFFFFHHHGHIIHHIJJJJJIIIJJIIIJJJJIJJJJIJJIJJJJJJ
@4438/1
aaaaaaaccactaattctatgcaaagtatagcttgtaaaattagttgcta
+4438/1
@@@DDDFFHHHGGGHIBFCHHIGHAH1?C?CFGG@;DHGHD@GH?FBDD@
@4439/1
aaaaaaaccactaattctatgcaaagtatagcttgtaaaattagttgcta
+4439/1
CCCFFFFFHHHHHIJJJJIJJJJJJJHIIJJIJJJIJIIJJJJJJIIIGG
@4440/1
aaaaaaaccactaattctatgcaaagtatagcttgtaaaattagttgcta
+4440/1
CCCFFFFFHHHHHJJJJJJJJJJJJJGHIJJJJJJIJJJJJJJJGHIJJI
@4441/1
aaaaaaaccactaattctatgcaaagtatagcttgtaaaattagttgcta
+4441/1
CCCFFFFFHHHHHJJJJJJJJJJJJJGHJJJJJJJIIJJJIJJIFHIJJH
@4093869/1
cggaacgcccggagcggctgatatcaccaatcagg
+4093869/1
CCCFFFFFHHHHHIIIIGGGADFDF>DH@FDCECH
@6632959/1
gccacttaagcacacatgttacataaatgtcaaaatttgacataatttgt
+6632959/1
CCCFFFFFHHHGHIJIJIJJGGGGGHJJIIJJIIJJJJJJJIIIJJJIID
@6632960/1
gccacttaagcacacatgttacataaatgtcaaaatttgacataatttgt
+6632960/1
CCCFFFFFHHHHHJJJJJJJIJJJJJJJIIJIGJIJIJJJJJJJJJJJJF
@7652536/1
gttcactaaaaaagattaggaatccactacaaggttttcaatagggcatt
+7652536/1
CCCFFFFFHHHHHGJJJJJJJJJJIJJJJJJJJJDHIJIHHIIIJJFIIG
@7652537/1
gttcactaaaaaatattaggaatccactacaaggttttcaatagggcatt
+7652537/1
@@@DFFFFHHFFHIEBHHIJIJIJJJJGIIJIIF?DGGHGGIJGJJCIII
@7652538/1
gttcactaaaaaatattaggaatccactacaaggttttcaatagggcatt
+7652538/1
C@CFFFFFHHHHGJJJJJJJJJJJJJJIIJJJJJ?GHJJJJJJGJJJJJJ
@7652539/1
gttcactaaaaaatattaggaatccactacaaggttttcaatagggcatt
+7652539/1
CBCFFFFFHHHHGIJJJJJJJJJJJIJJJJJJJJDHIJJJJJJIJJJJJI
@7652540/1
gttcactaaaaaatattaggaatccactacaaggttttcaatagggcatt
+7652540/1
CBCFFFFFHHHHHJJJJJJJJJIJJJJJJJJJJJDHIJJJJJJJJJJJJJ
@7652541/1
gttcactaaaaaatattaggaatccactacaaggttttcaatagggcatt
+7652541/1
CBCFFFFFHHHHHJJJJJJJJJJJJJJJJJJJJJGHIJJJJJJJJJJJJI
@7652542/1
gttcactaaaaaatattaggaatccactacaaggttttcaatagggcatt
+7652542/1
CBCFFFFFHHHHHJJJJJJJJJJJJJJJJJJJJJHIJJJJJJJJJIIJJI
@7652543/1
gttcactaaaaaatattaggaatccactacaaggttttcaatagggcatt
+7652543/1
CCCFFFFFHHHHHJJJJJJJJJJJJJJJJJJJJJFHIJJJJJJJJJJJJJ
@7140583/1
ggtcactttacgcgcgaaaaccattatgttttactaatttttcaataaag
+7140583/1
BC=DDFFFHGHHHJJIIJ6FHIGIIIJJJJJJJJJJJJJJJJFICGIIJJ
@4095018/1
cggaacttagcttcacaattacttagagaagcacgcggaagcggtatgca
+4095018/1
CCCFFFFFHHHHHJJJJJJJJJJJJJJJJJJJJJJJJJIJJJJJGHIJHF
@5107384/1
ctggaatgtcattagatgctgtgtggaaagtgtactataaaatgatgaaa
+5107384/1
@@<?DDBD:CACFGHIIBCHFBEHGEHECEHF?B:?C9E>CHDHIGB@DE
@4095844/1
cggaagattggctcgtgaatggcgccctcgatttggaccagttcgtattt
+4095844/1
CCCFFFFFHHHHHIG@GEC@@GB?@GI0BF?FGG?D3BFFF8CDG;C7@E
@1550956/1
attaataactagtgcctaataatagtgtattacctctaaagctatctact
+1550956/1
CCCFFFFFHHHHFHJJJJJJJJJJJHIJJJJJJJJIIJJJJJJJJJJJJI
@7654319/1
gttcactttttggtcatgattttgaggtactcgagggcatgatgagcagc
+7654319/1
@@@DDFFFHBFA?CG<CGIHEGGHHIIIGIGGG=DGBA@FE<DBHEIIGH
@7654320/1
gttcactttttggtcatgattttgaggtactcgagggcatgatgagcagc
+7654320/1
@@@FDEFDFFFHAFHIIGCFGIHIEGHHGHIIIEHEHIGGIIIIEGGGII
@7654321/1
gttcactttttggtcatgattttgaggtactcgagggcatgatgagcagc
+7654321/1
CCCFFFFFHHHHHFHIIJIJIJJJIJJFGHIIJFHIJIJJJIIJIJIJJJ
@7654322/1
gttcactttttggtcatgattttgaggtactcgagggcatgatgagcagc
+7654322/1
CCCFFFFFHHHHHGHIJJHIJJJJHIJAGHJJJJJIJJIJJJIJJJJJJJ
@3585198/1
cctgcaagaactgaacaaagttgaagtccttggcgttgaagctgagagtc
+3585198/1
CCCFFFFFHHHHHJJJJJJJJJJJJJIIJJJJJJJJJJJJJJJJIIJJDF
@3585285/1
cctgcacacacgcatttttaaatttaaaaatttattcaagtcaaaaataa
+3585285/1
@@BFFFFFHHGHGGIIIJJIJJIJJIIJIIIJJJJJJJIJGIJIJIIGII
@3585286/1
cctgcacacacgcatttttaaatttaaaaatttattcaagtcaaaaataa
+3585286/1
CCCFFFFFHHHHHJJJJJJJJJJJJJJJJJJJJJJJJJJJIJJJJJJJJI
@2059456/1
caaacccgaaaaaagtttatttatcatacacaggtaaacagttgtacagt
+2059456/1
CCCFFFFFHHHHHJJHIJJJJJIJJJJJJJJJJJGIIJIJJJJJIJGIIE
@7142205/1
ggtccgtgccccttgcggttaccccttctgttgggatgggggccgccccc
+7142205/1
CCBFFFFFHHHHHJJJIJIJIJJJJJJJJJJJJJJGHJJJJJJJHFDDDD
@6635794/1
gccagatcgataaaaaaatatcgcaatattagaaattttcaaatattctt
+6635794/1
@CCFFFFFHDHDHHHJJJJIGGECHFIIIJIJEHGIGIHEHIGIGHIFEH
@6635795/1
gccagatcgataaaaaaatatcgcaatattagaaattttcaaatattctt
+6635795/1
CCCFFFFFHHHHHJJJJJJIIJIJJJJJJJJJJJJJJJJJJJJJJJJHJJ
@6635796/1
gccagatcgataaaaaaatatcgcaatattagaaattttcaaatattctt
+6635796/1
CCCFFFFFHHHHHJJJJJJJJJJJJJJJEIJJJJJJJJJJJJJJJJJJJJ
@1041333/1
agataatattgatgattataattaataactagtgcctaataatagtgtat
+1041333/1
CCCFFFFFHHHHHJJJIJJJIJJJJJJJJJJJIIJJJJJJJJJJJFIGII
@1042547/1
agataccacaaatacctaaaccttcccactaaagttaaccagacaaagca
+1042547/1
@CCFFFFFHHHHHJJJJJJJJIJJJJIGIIJJIJIIJJJJJJGIJJIIJE
@7656851/1
gttcaggtaaaatcttgcttcatga
+7656851/1
@BBFFFFDHHHHHJJJJJJJJJJIH
@7656852/1
gttcaggtaaaatcttgcttcatgattgaaaatttgcaaggtttggagga
+7656852/1
CBCFFFFDHHHHHJJJJJJJJJJJIJJJIJJJJJJJJJJJJFHIJJHIJA
@526335/1
aaattttgaaagttacaaaaaaactttttcattcttcctgtattttttcg
+526335/1
CCCFFFFFHHHHHJJJJJJJJJJJJJJJJJJJJJJJJJJJHIJJJJJJIG
@526445/1
aaattttgacatttatgtaacatgtgtgcttaagtggcttaccctctact
+526445/1
CCCFFFFFGHHHHJJJJHHIIIJJFHHHIJJJJJHIJIJJIJJJJGGAGG
@526573/1
aaattttgcaaattatgtggcattttgacattta
+526573/1
?7<?DBDDDB8CD<EE:2:C?9:CFAFEBE>EE4
@6637434/1
gccagccaatgggattgcccatcactttgtcatcgaacgatgtcaccacc
+6637434/1
CCCFFFFFHHHHHJJJJJJJJJJJJJJJJJJJJJJJJJJIJJJJJJJJJI
@3075569/1
ccaaatcgagggcgccatccacgagccaatcttccgctaccgcgtgttcc
+3075569/1
CCCFFFFFHHHHHJIJJJJJJJJJJJJJJJJJJJJGIIIJJIHF=AAEED
@3075570/1
ccaaatcgagggcgccatccacgagccaatcttccgctaccgcgtgttcc
+3075570/1
CCCFFFFFHHHHHJJJJJJGJJJJJJJJJJJJJJJIJGIJJJHHDDAAED
@527714/1
aaatttttaaatttaaaaatgcgtgtgtgcaggtatatttatcacatcat
+527714/1
CCCFFFFFHHHHHJJJIJJJJJJJJGIEHJIJJFHIJJJJIJHJJJJGJI
@527715/1
aaatttttaaatttaaaaatgcgtgtgtgcaggtatatttatcacatcat
+527715/1
CCCFFFFFHHHHHJJJJJJJJJJHIGIHHJJJJFHIJJJJJJJJJJJJJJ
@3076207/1
ccaaatcttcgatgatctcctgtctgggtggttgcaatctccagcagata
+3076207/1
CCCFFFFFHHHGHJJJJJJJJIHIIJJJCGEGHJJJJJJJJJJJJIJIJG
@3078093/1
ccaaattgctctactctcaagaaatggcctccatgccgagcaagactccc
+3078093/1
CCCFFFFFHHHHHJIJIJJIJJJJJ:FHIJJJJJJJJJJJIJJJIJJJJJ
@3078094/1
ccaaattgctctactctcaagaaatggcctccatgccgagcaagactccc
+3078094/1
CCCFFFFFHHHHHJJJJJJJJJJJJJJJJJJJJJJJJJIJJJIIGJJJJI
@6128697/1
gaaagtcgaacgttcttctgggcttttcctgcttttttagcagctttacc
+6128697/1
@@@FFDDDFHFHHJJJGIEGIJIIIIJJJJIJJJJJJJIFFBEHGIII@C
@6128698/1
gaaagtcgaacgttcttctgggcttttcctgcttttttagcagctttacc
+6128698/1
@CCFFDDFHHHHHJJJJIJIJIIIJJJIJJJJJJJJJJGGJJJJJJJJIJ
@2063563/1
caaaccttgcaaattttcaatcatgaagcaagattttacctgaacaattt
+2063563/1
CCCFFFFFHHHHHJJJJJJJJJGJJJJJJJJJJJJJJJJJJIHIJJJJJJ
@2568523/1
cacattttgtggttctttaacgaaatgtcaagagcataaagtatgtctag
+2568523/1
@@@?DDFDHD?FHIIIIIIIGGIBEFHHIIIIIIIIGIIIIDGBHHGII@
@2568524/1
cacattttgtggttctttaacgaaatgtcaagagcataaagtatgtctag
+2568524/1
CCCFFFFFHHHHHJJJJJJJJJJJJJJJJJJJJJJJJJJJJIIJJIIJJJ
@4102877/1
cggaatttcaaaacatgacaagcgatggtgaactgcctttcgtgtggtag
+4102877/1
CCCFFFFFHHHHHIJIJJJJJJIJJJJJIGGIGIJIJJJJIIAGBFGGHG
@4102884/1
cggaatttcaacacatgacaagcgatggtgaactgcctttcgtgtggtag
+4102884/1
CCCFFFFFHHHHHIJIJJJJJJJIJJJJHIJJJJJJJJJJJJIJIJJHHH
@4102885/1
cggaatttcaacacatgacaagcgatggtgaactgcctttcgtgtggtag
+4102885/1
CCCFFFFFHHHHHJJIJIJJGJJJJ;FGFHIJJJJJJJJJJJJJJJJFHH
@4102886/1
cggaatttcaacacatgacaagcgatggtgaactgcctttcgtgtggtag
+4102886/1
CCCFFFFFHHHHHJJIJJJJJJIJJJJJGIIJJJJJJJJJJJIJGIJGGH
@4102887/1
cggaatttcaacacatgacaagcgatggtgaactgcctttcgtgtggtag
+4102887/1
CCCFFFFFHHHHHJJJJIJJJJJJJJJJIJJJJJJJJJJJJJIIHIJIII
@4102888/1
cggaatttcaacacatgacaagcgatggtgaactgcctttcgtgtggtag
+4102888/1
CCCFFFFFHHHHHJJJJJJJIJJJJJJJHIIJJJJJJJJJJJIIHIJGIJ
@4102889/1
cggaatttcaacacatgacaagcgatggtgaactgcctttcgtgtggtag
+4102889/1
CCCFFFFFHHHHHJJJJJJJJJIJJJJIHIIJJIJJJJJJJJHIHIJHHI
@4102890/1
cggaatttcaacacatgacaagcgatggtgaactgcctttcgtgtggtag
+4102890/1
CCCFFFFFHHHHHJJJJJJJJJIJJJJJHIJJJJJJJJJJJJJJIIIHII
@4102891/1
cggaatttcaacacatgacaagcgatggtgaactgcctttcgtgtggtag
+4102891/1
CCCFFFFFHHHHHJJJJJJJJJJJIIIJIIIJJJJJJJJJJJFHBGGFHH
@4102892/1
cggaatttcaacacatgacaagcgatggtgaactgcctttcgtgtggtag
+4102892/1
CCCFFFFFHHHHHJJJJJJJJJJJJJJJHIJJJJJJJJJJJJJJIJJGIH
@5111849/1
ctggacaacaaggaaagttattgccggttcataacct
+5111849/1
CCCFFFFFHHHHHJJJJJJIJJJJJJJIJJJJJJJJJ
@7144744/1
ggtctgattggcttgttcgggcgttacttttccgaccaagagatccagca
+7144744/1
@@@DDDDDHHHHHIIEHGIIIAACG>FGHIIDFEFHIGGFCHEEGIFFCE
@529022/1
aaatttttgtcgagtcaaaagcgaagaatatttgaaaatttctaatattg
+529022/1
@@@AFFFDFHHHHIFEBFHGCEGIIIIIEADFHHGIGGFGHEHIIGIIHC
@529023/1
aaatttttgtcgagtcaaaagcgaagaatatttgaaaatttctaatattg
+529023/1
@@@DDDDDDACFBD<AACBFB;CE:CGDGC?FDGD@FF??FB9?F89FFF
@529024/1
aaatttttgtcgagtcaaaagcgaagaatatttgaaaatttctaatattg
+529024/1
CCCFFFFFHHHHHJEHIJJJJJJJJJJJJJJJJJJJJJJJJJJJIJIJJE
@1044480/1
agatatcctaaactcacttttttccgaaaaaatatcgcaatagctcaaaa
+1044480/1
CCCFFFFFHHHHHJJJJJJJJJJJJJJJIJJJJJJJJJJJJJJIJJJJJJ
@1045511/1
agatattgtacttaaaggcttttggatcataagatgcagtgactgccgcc
+1045511/1
CCCFFFFFHHHHHJJIJJJJJJJJJJJJJJJJIJJJJJJJJJJJIJJJJJ
@6130356/1
gaaagttattgccggttcataaccttctctttggactctcttgcatgctg
+6130356/1
@@CDFEFFFDADHE>@@FHGHJIGGGHIGEACFHGIIIGIDFHGIHAAFG
@1556466/1
attacaataagccgaataaaaatgcaaaaaactataaatttttattatat
+1556466/1
CCCFFFFFHHHHHJJJJJJJJJIIIJJJJJJJJJJJJJJJJJJJJJJJII
@7150282/1
ggtggccaccggaaccggaagatcgaagaaagacgccaaacattcggcag
+7150282/1
<@?DFFFFHHHGHJJJJJIJJJJJJJJJIJJJJJJIJJJJJJJIHHHHFA
@7150291/1
ggtggccatctgcgggacatgcacatctcttggagccagccaatgggatt
+7150291/1
CC@FFFFFHHHHHJJJIJJJJIJIJJJJJJJJJJJJJIIIJIJJJJJIGE
@1556855/1
attacacatccatttatgcaggact
+1556855/1
CCCFFFFFHHHHHJJJJJJJJJGIJ
@7150821/1
ggtggtgacatcgttcgatgacaaagtgatgggcaatcccattggctggc
+7150821/1
BCBFFFFFHHHHHJJJJJJJJJJJGIHIJJJJJJIJJJJJJJJJJJJJJF
@529924/1
aacaaaaagtgataatggatacaaatttgactactgtatagctttcttct
+529924/1
@CCFFFFFHCFFHJJJJJJJJJJJJJJIJIJJJJIJHIHIJIJJJIJJJG
@2065851/1
caaacgggcaacaaaggggtggaccacaacaacagcgtaggcctcaggat
+2065851/1
@C@FFFFFGHHHHIJJJJJCGGIHIIJJJJJJJJGIIGHGGIJIGHHHEF
@2065852/1
caaacgggcaacaaaggggtggaccacaacaacagcgtaggcctcaggat
+2065852/1
CCCFFFFFHHHHHJJJJJJ?FHIJJJJJJJJJJJJJJHIIJJIIHGHHHF
@4108754/1
cggaccacttcacggaaatctaccgacagagaggttatccttgggggaag
+4108754/1
CCCFFFFFGHHGHJJIJJJJJJJJJJJJJJJJJJBGIJJJIJJIJJJHGF
@4108755/1
cggaccacttcacggaaatctaccgacagagaggttatccttgggggaag
+4108755/1
CCCFFFFFHHHGHJJJJJJJJJJJJJJJJJJJJJB@FHJJJJIJJJJHHC
@4108756/1
cggaccacttcacggaaatctaccgacagagaggttatccttgggggaag
+4108756/1
CCCFFFFFHHHHHJJJJJJJJJJJJJJJJJJIJJHIJJJJGIJJJJJEHE
@1048539/1
agatcgataaaaaaatatcgcaatattagaaattttcaaatattcttcgc
+1048539/1
CCCFFFFFHHHHHJJJJIIIJJIIIJJJJJJJJJJJJJJJJJJJJIJJJI
@1048540/1
agatcgataaaaaaatatcgcaatattagaaattttcaaatattcttcgc
+1048540/1
CCCFFFFFHHHHHJJJJJJJIIJIJJJIIJJGIJJJJJJJJJJJJJJJJJ
@7666457/1
gttcattttaaatgaaaaacgtatgttgtttacttcatttgaatctatgg
+7666457/1
@@@DFFFFHGHHHIIIJJJIGFHEGIIJIGIEEHIJGIIIIIJJIIIIIJ
@7666458/1
gttcattttaaatgaaaaacgtatgttgtttacttcatttgaatctatgg
+7666458/1
@@@FFFFFHHHHHGIJIJJJJFHHIIIIHIICHIJIIIJGHIJJIJIIII
@7666459/1
gttcattttaaatgaaaaacgtatgttgtttacttcatttgaatctatgg
+7666459/1
C@@FFFFFHHHHHJJJJJJJJHIJIJJJJJJJJJJJJJJJJJJJJJJJJI
@7666460/1
gttcattttaaatgaaaaacgtatgttgtttacttcatttgaatctatgg
+7666460/1
C@CFFFFFHHHHHJJJJJJIJGGIJIJJGJJJJJJJJJJJIJJIJJJJJI
@7666461/1
gttcattttaaatgaaaaacgtatgttgtttacttcatttgaatctatgg
+7666461/1
CBCFFFFFHHHHHJJJJJJJJFHIIJJJIJJJJJJJJJJJJJJJJJJJJJ
@7666462/1
gttcattttaaatgaaaaacgtatgttgtttacttcatttgaatctatgg
+7666462/1
CC@FFFFFHGHHDGJIJJJJFCDFFIJGIIIIGIJJJJIEIIIIIGIJJE
@2572858/1
caccaagagaagaaagctatacagtagtcaaatttgtatccattatcact
+2572858/1
@CCDDFDDFHHHFHIIIIJGIJG9ACBHIJJJIIJIGHJJIHIGEEIFJI
@2572859/1
caccaagagaagaaagctatacagtagtcaaatttgtatccattatcact
+2572859/1
CCCFFFFFHHHGHJJIJJJIIJHB?FEHFIJIIIJJIGEHHHJJIJJIJI
@2572860/1
caccaagagaagaaagctatacagtagtcaaatttgtatccattatcact
+2572860/1
CCCFFFFFHHHHHJJJJJJJJJJJIIJIIJJJJJJJIJJJJJJJJJJJJI
@2573272/1
caccaagggaagggggcggcccccatcccaacagaaggggtaaccgcaag
+2573272/1
CCCFFFFFHHHHHJHGHJJJHHFFDEEEDDDDDDDDDDDDB:CDDDDDDD
@7668554/1
gttccacaaaacgctgaaaaattctgtcggcaagaagttggccgatttgc
+7668554/1
CCCFFFFFHHHHHJJJJJJJJJJJJJIJJJIJJJJJJHIJJJJJIJJJJI
@1559509/1
attacattcagtatcgatagataatattgatgattataattaataactag
+1559509/1
CCCFFFFFHHHHHJJJIJIIIIJJJJJJJJJIJJJJJJJJJJJJJJJJJI
@7156007/1
ggttaccccttctgttggggtgggggccgcccccttcccttggtgggggc
+7156007/1
CCBFFFFFHHHHHIJJJJJJGHIJJJJJJJJHFFDEEEEDDDD>@BDDDD
@2574504/1
caccaatcaggtggtgacatcgttcgatgacaaagtgatgggcaatccca
+2574504/1
BCC;DFFFHHHFHJHIJJJJJJJJJJJJJJJIJJJHIJJJJJIHJIJJJJ
@2574505/1
caccaatcaggtggtgacatcgttcgatgacaaagtgatgggcaatccca
+2574505/1
CCCFFFFFHHHDHIGIJJJJJJJJIJJJJJJJJIJFHIJJJJJIJIJJJH
@2574506/1
caccaatcaggtggtgacatcgttcgatgacaaagtgatgggcaatccca
+2574506/1
CCCFFFFFHHHFFIGHIJIIIJJJJJJJJJJJJJJ?FGIJJJIIJIIJJI
@2574507/1
caccaatcaggtggtgacatcgttcgatgacaaagtgatgggcaatccca
+2574507/1
CCCFFFFFHHHFHIFGIJIJJIJJJJJJJJJJJJJDHGJGIJJJJJJJJJ
@2574508/1
caccaatcaggtggtgacatcgttcgatgacaaagtgatgggcaatccca
+2574508/1
CCCFFFFFHHHFHIIIIJJJJJIIIJJJJJJJJIJ?GGIJJJJIJJJJJJ
@2574509/1
caccaatcaggtggtgacatcgttcgatgacaaagtgatgggcaatccca
+2574509/1
CCCFFFFFHHHFHJHIJJJJJJGJIJJJJJJIJJJGHJJJJJIJJJJJJI
@2574510/1
caccaatcaggtggtgacatcgttcgatgacaaagtgatgggcaatccca
+2574510/1
CCCFFFFFHHHHHIFHIJJJJJJJJJJJJJJJJJJCGHIJJJIIJJJJJJ
@2574511/1
caccaatcaggtggtgacatcgttcgatgacaaagtgatgggcaatccca
+2574511/1
CCCFFFFFHHHHHJFHGIJIJJJJEIIIJJJJJIJFGHIJJJJIJJJJJJ
@2574512/1
caccaatcaggtggtgacatcgttcgatgacaaagtgatgggcaatccca
+2574512/1
CCCFFFFFHHHHHJGHIJJJJJJJJJJJJJJJJJJDHIIJJJJJJJJJJI
@2574513/1
caccaatcaggtggtgacatcgttcgatgacaaagtgatgggcaatccca
+2574513/1
CCCFFFFFHHHHHJGIJJJJJJJJJJHIJJJJJJJCGIIJIJIGJJJJJG
@2574514/1
caccaatcaggtggtgacatcgttcgatgacaaagtgatgggcaatccca
+2574514/1
CCCFFFFFHHHHHJHIJJJJJJJJJJIJJJJJJJJDGIGJJJIHHIJJJI
@7669939/1
gttccagcaggtacttgcgtggacacgcatattacacatccatttatgca
+7669939/1
@@CFDFFFFHFFHGHIJIJGIIIJJJJJJJGGIGHIIJJJJIJJJIIGJG
@6135622/1
gaaatacgacgcatgggtcgtggcttgcaataaatatgaacggtctgcaa
+6135622/1
BCBDDFFFHHHHHJJJGGHIGIIJJIFHEHGIJJGHHDHHGGI@GGEEGG
@2575242/1
caccaatctgcataccgcttccgcgtgcttctctaagtaattgtgaagct
+2575242/1
CCCFFFFFHHHHHIIIJJJJIJIJIIIIJJJJJJJJIJJJJJJJJIJIJE
@2575243/1
caccaatctgcataccgcttccgcgtgcttctctaagtaattgtgaagct
+2575243/1
CCCFFFFFHHHHHJJJJJJJJJJJJGIJJJJJIJJJJJJJJJJIIIJJJJ
@2575812/1
caccaatgcctggtgcagctatccactttgccagtggccgtctgctacgg
+2575812/1
CCCFFFFFHHHHHIJJJJJJJJJJJJJJJJJJJJJJIIJJIJJJIJJJJI
@2575932/1
caccaatgcttggtgcagctatccactttgccagtggccgtctgctacgg
+2575932/1
CCCFFFFFHHHHGGIJJJJJJJJJIHIIJIJJJJIJJJJJJJJJJJJJIG
@1561501/1
attacctctaaagctatctactcgttatataatcatcattcaaacattga
+1561501/1
CCCFFFFFHHHHGIJIJIIJJJJJHJJIIJJJIIIIIIEHIJJJJJJJJJ
@1561502/1
attacctctaaagctatctactcgttatataatcatcattcaaacattga
+1561502/1
CCCFFFFFHHHHHJJJJJJJJJJIJJJJJIJJJJIJJJJJJJJJGIJJII
@1561503/1
attacctctaaagctatctactcgttatataatcatcattcaaacattga
+1561503/1
CCCFFFFFHHHHHJJJJJJJJJJJJJJJIJJJJJJJJJJJJJJJJJJJJJ
@1561504/1
attacctctaaagctatctactcgttatataatcatcattcaaacattga
+1561504/1
CCCFFFFFHHHHHJJJJJJJJJJJJJJJJJJJJJJJJIIJJJJJJJJJJJ
@532929/1
aacaaacctttcccaaatacttccacagtaactctaactc
+532929/1
CCCFFFFFHHHHHJJJJJJJJJJJJJJJHIJJJJJJJHGI
@6136392/1
gaaatacttcacatctgttaaaggcaaatatgatgtaatctttgtcgtcg
+6136392/1
@@@FDFFDHHDFFGDFGCCCIIFCDDHD?CBCEH>GEGEBBGI>GIA?F:
@6645103/1
gccatattgatttaattttgacatg
+6645103/1
CCCFFFFFHHHHHJJJJJJJJJJIJ
@6645104/1
gccatattgatttaattttgacatgttagaatgccctattgaaaaccttg
+6645104/1
@??DDFFFH<CDDIGGHGIIIDIIGEHEIIIIEGGIGGIIGHIIIGHII@
@6645105/1
gccatattgatttaattttgacatgttagaatgccctattgaaaaccttg
+6645105/1
@CCFFFFDFHHHGJEHIJJJJIGGGGIJGDGHEGHGJJIJEGGJIJIJJJ
@6645106/1
gccatattgatttaattttgacatgttagaatgccctattgaaaaccttg
+6645106/1
CCCFFFFFHHHHHJIJBHGHEIIIEIIIIJJJGGGGEGEEFDHEDHIHJE
@6645107/1
gccatattgatttaattttgacatgttagaatgccctattgaaaaccttg
+6645107/1
CCCFFFFFHHHHHJJJJJIJJJJJJJJJJJJJJJJJJJJJJJJJJJJJJJ
@6645108/1
gccatattgatttaattttgacatgttagaatgccctattgaaaaccttg
+6645108/1
CCCFFFFFHHHHHJJJJJIJJJJJJJJJJJJJJJJJJJJJJJJJJJJJJJ
@6645109/1
gccatattgatttaattttgacatgttagaatgccctattgaaaaccttg
+6645109/1
CCCFFFFFHHHHHJJJJJJJIJIJIJIJJJJJJJJJJJJJJJJJJJJJJI
@6645110/1
gccatattgatttaattttgacatgttagaatgccctattgaaaaccttg
+6645110/1
CCCFFFFFHHHHHJJJJJJJJJJJJIJJJJJJJJJJJJJIJGJJJIJJJJ
@6645111/1
gccatattgatttaattttgacatgttagaatgccctattgaaaaccttg
+6645111/1
CCCFFFFFHHHHHJJJJJJJJJJJJJJJJIJJJJJJJJJJIJJJJJJJJJ
@6645112/1
gccatattgatttaattttgacatgttagaatgccctattgaaaaccttg
+6645112/1
CCCFFFFFHHHHHJJJJJJJJJJJJJJJJJIJJJJJJJJJJJJJIJJJJI
@6645113/1
gccatattgatttaattttgacatgttagaatgccctattgaaaaccttg
+6645113/1
CCCFFFFFHHHHHJJJJJJJJJJJJJJJJJJJJJJJJIJJJJJJJJJJJJ
@6645114/1
gccatattgatttaattttgacatgttagaatgccctattgaaaaccttg
+6645114/1
CCCFFFFFHHHHHJJJJJJJJJJJJJJJJJJJJJJJJJJJJJJJJJJJJJ
@5628656/1
cttggagccagccaatgggattgcccatcactttgtcatc
+5628656/1
CCCFFFFFHGHGHJJJJJJIJJJJJJJJJGIJJJIJJJJJ
@5628657/1
cttggagccagccaatgggattgcccatcactttgtcatcgaacgatgtc
+5628657/1
@@CFDFB;FBHHHIIIIIIEGDHGHIIIIEIIIIIGIFGCEHIGIIIICG
@5628658/1
cttggagccagccaatgggattgcccatcactttgtcatcgaacgatgtc
+5628658/1
@C@FFDFDFHHDGGEEIJGGIE<FEFGGIIJIGIGGHCEHEIIGHGIFII
@5628659/1
cttggagccagccaatgggattgcccatcactttgtcatcgaacgatgtc
+5628659/1
BCCFDFFFHGHHHJJJJJJJJIJJJJJJJJJJJJJEHJJJJJJJIIIIJI
@5628660/1
cttggagccagccaatgggattgcccatcactttgtcatcgaacgatgtc
+5628660/1
C@CFFFFFGHHGHJJJJJJJJGIIGIJJJIJJIJGHGHJIJJIJGDHHII
@5628661/1
cttggagccagccaatgggattgcccatcactttgtcatcgaacgatgtc
+5628661/1
CCCFDFFFHHHHHJJJJJJJJJJJJJJJJJJJJJJJJJJJJIJJJJJJII
@12579/1
aaaaaaatatcgcaatattagaaattttcaaatattcttcgcttttgact
+12579/1
@@7D?DDBDDHBBAGBGCFHCCCHIGHGIGEGHAFFDHGI@HDGEAGHG>
@12580/1
aaaaaaatatcgcaatattagaaattttcaaatattcttcgcttttgact
+12580/1
CCCFFFFFHHHHHJJJJJJJJJJIJJJJJJJJJJJJJJJJJJJJJJJJJJ
@12581/1
aaaaaaatatcgcaatattagaaattttcaaatattcttcgcttttgact
+12581/1
CCCFFFFFHHHHHJJJJJJJJJJJJJJJJJJJJJJJJJJJJIJJJJJJJI
@6646000/1
gccatccacgagccaatcttccgctaccgcgtgttccttaacaacgatct
+6646000/1
CCCFFFFFHHHHHJJJJJJJJJIIIJJJJJIHIGIJIIJJJJJJIGIGHG
@535307/1
aacaaagttgaagtccttggcgttgaagctgagagtctgcaaatcggcca
+535307/1
CCCFFFFDHHHHHCGHHIJJIJIIIIJJJIJJJJJ?FFHIJJJFHIIJJJ
@5120143/1
ctggagcgaaacaacagcagcccgctcctccacaacagcaacctggagcg
+5120143/1
CCCFFFFFHHHHHJJJIJIJJJJJJJJJJJJJJJJJIIIJJIJJJJJJHH
@5120890/1
ctggaggacgctgacgggagtcttgctcggcatggaggccatttcttgag
+5120890/1
CCCFFFFFHHHGHJJJIJGIFFHJJJJJJJJJJJJJJJIIGJJJJIIHGG
@7673107/1
gttccatttcatagaatggtggtggccatctgcgggacatgcacatctct
+7673107/1
?@@=AABBDFDFFIIIDE@<AB3A?FBGAB?GB@BGDFEFC@9DFFF>@F
@7673108/1
gttccatttcatagaatggtggtggccatctgcgggacatgcacatctct
+7673108/1
C@CFFFFFHHGFHGHIIIIEFGEFHIGIIIIIIJIJJGGIJJIBFGGHIG
@7673109/1
gttccatttcatagaatggtggtggccatctgcgggacatgcacatctct
+7673109/1
CCCFFFFFHGHHHJJJIJJ@IIEHIIJJJIJJJIIJDGGHJFGGIIGIIG
@7673110/1
gttccatttcatagaatggtggtggccatctgcgggacatgcacatctct
+7673110/1
CCCFFFFFHHHHGJJIGJJ<CFAFEHGIIIJJIIJJHIGGIGGGBDDHBG
@7673111/1
gttccatttcatagaatggtggtggccatctgcgggacatgcacgtctct
+7673111/1
CCCFFFFFHHHHHJJJJJJHIIGIIJJJJJIJJIJJHIJJIIIJ1CHGIG
@6647161/1
gccatctgcgggacatgcacatctcttggagccagccaatgggattgccc
+6647161/1
CCCFFFFFHHHHGIJJIIJJIIIJJJJJJJJCGIGIIJIJJFGIHIGIGI
@14565/1
aaaaaaatgtcaaaattttgcaaattatgtggcattttgacatttatgtg
+14565/1
@@@FFDADHFHDDGEEIIJGHGIIGB?FF9DF9FHIHIEGHIHIJDHG4B
@2073341/1
caaactgttaaaaaacctgctgaatgtgcgccaattgagttttcgagcat
+2073341/1
CCCFFFFFHHHHHJJJJJJJJJJJJJGIIJJJJJJIJIJHIJJJJIJJIJ
@2073458/1
caaactgttcccccacaacagactggtcccccacaacagactggtcccac
+2073458/1
@B@FDFDDHFHHHIJJIJJIIIJJJJIGJJGIJIJJJJFGIIJIGHJJJI
@4122241/1
cggagcggctgatatcaccaatcaggtggtgacatcgttcgatgacaaag
+4122241/1
CCCFFFFFHHHHHJIEHIJJJIGGGJHGIDHHGIIIHIIJJJJJJJJJJF
@4122242/1
cggagcggctgatatcaccaatcaggtggtgacatcgttcgatgacaaag
+4122242/1
CCCFFFFFHHHHHJJJIJJJJJIJIIFHIGGGIJIJJGIJJIJJIJJJJJ
@4122243/1
cggagcggctgatatcaccaatcaggtggtgacatcgttcgatgacaaag
+4122243/1
CCCFFFFFHHHHHJJJJJJJJIJIJJCFHFHIJJIJJIIIIIJJIJJJJI
@2579303/1
caccacctgattggtgatatcagccgctccgggcgttccgttggtctgat
+2579303/1
@@@FFFFFGFHHHGAEHGGIJJGCGIDHGGGEGIB@FFEEIIII;?CECH
@2579304/1
caccacctgattggtgatatcagccgctccgggcgttccgttggtctgat
+2579304/1
CCCFFFFFHFHHHJHIJJJJJJJJJJJJJJJJJJJIJJJJJJJJHFHHGH
@7675761/1
gttccggtggccaccagatcgttgttaaggaacacgcggtagcgga
+7675761/1
@CCFFFFFHHHHHJJJIJJJJJJIJGIJJJJEIJJIJJJHGIJIJH
@7675762/1
gttccggtggccaccagatcgttgttaaggaacacgcggtagcgga
+7675762/1
CCCFFFFFHHHHHIIIIACFHFGEGHDDGEDGHCGAHEG;8;7@B:
@7675898/1
gttccgtagcagacggccactggcaaagtggatagctgcaccaggcattg
+7675898/1
B=@FFFFFHHHHHJJJJIHIIJGJJJJJ?FHHIJGIJJGIJJIIJJJJIJ
@7676184/1
gttccgttggtctgattggcttgttcgggagtcacttttccgaccaa
+7676184/1
??@FFFDDFGDDHGGIIIIIIIB@H9BEG6D:?<FDGHIDFD0<ABF
@7676185/1
gttccgttggtctgattggcttgttcgggagtcacttttccgaccaagag
+7676185/1
BBCFFFFFHGHHHJJJJJJJII@EHGGII8@?B@DEHIJ??;?FH@DAF@
@7676186/1
gttccgttggtctgattggcttgttcgggagtcacttttccgaccaagag
+7676186/1
CCCFFFFFHHHHHJIJJJJJIJAEHGCGG:@:BFGIHIJ<GB:@G@D>C;
@7676187/1
gttccgttggtctgattggcttgttcgggcgtcacttttccg
+7676187/1
@@@FFFDEHGHHHJIJIJJGJIAEH>EIJ<E:??DDGIIGI=
@4123176/1
cggagctggatagcttacggatctgttgcaccgagtgaacatgtgacata
+4123176/1
@@@ADFFFHHHHHIHIIIDGGHHGIIJEGJIJIHG?FEIIG@89BDHGGG
@4123177/1
cggagctggatagcttacggatctgttgcaccgagtgaacatgtgacata
+4123177/1
@@BFFFFFHDHHGJJIJIJJJJJJJJJJJJJJGGIBFGG?GHIGHJAGHG
@7163937/1
ggttgctgttgcggaggagcttgctgttgtggaggaccagggtgctgttg
+7163937/1
@@@FDDFFHHGGHIDG<1ECHIEHAD:?DDGG@DGIIIIGHI@@GGGHGC
@7163938/1
ggttgctgttgcggaggagcttgctgttgtggaggaccagggtgctgttg
+7163938/1
CC@FFFFFHHHHHJIJJGIJJJJJIJHIIIJJJJJIJJIJJJ@FGGJHHG
@6145126/1
gaaatcaataactcgacaaaaattgttcccttttgagctattgcgatatt
+6145126/1
@CCFFFFFHHHHHJJJJJJJJJJJIJJJJJJJJJIIJIJJJJJJJJJJIJ
@6145127/1
gaaatcaataactcgacaaaaattgttcccttttgagctattgcgatatt
+6145127/1
CCCFFFFFHHHHHJJIIJJJJJJJJJJJJJJJJJJGJJJIIJJIJJJJJI
@6145193/1
gaaatcacagagccccgggcccagagggcattcatgcagaaccgattaag
+6145193/1
@@?DFDDDHHHGHHIIJGBFHECGCHDG:FHGCICDDHE=@FHBGIHHHD
@6145194/1
gaaatcacagagccccgggcccagatggcattcatgcagaaccgattaag
+6145194/1
CCCFFFFFHHHHHJJJJIJJJJIJIIJJJJJJJJJJJJJJJJJJGGHJHG
@7678319/1
gttccttaacaacgatctggtggccaccggaaccggaagatcgaagaaag
+7678319/1
@@@DDFFFHGHHHBGHJJJIIJJIJFIJJJGIIJJJJJJIJJJFG=GHIC
@6649925/1
gccattctcttggctagcttctttgacttgccagtgccaatttcgcggaa
+6649925/1
CCCFFFFFHHHHHJJJIJJJJJJIIGJJJGIIGIFGHIJJIJJGGGGIIJ
@4128025/1
cggagtggaagcaactggtactggttgctcaaagcagattagtaaacatg
+4128025/1
?@@BDABDDHHFHGGIIIHDHHGHD@FHHHGHIGIIIFIEEDHGGGHIII
@4129044/1
cggagttgctctagataaatcgtaatctttcaagggggataaatcaaccg
+4129044/1
BCCFFDFFHHHHHFGIJJIJJJIIJJIJJJJJIJJJIIFHIIJIJIJJJI
@2079698/1
caaacttttcggggtgcaatcttcttttccggaaaatgctcgaaaactca
+2079698/1
@@@DD?DDHB?@<FHGHBHAHCH@AGBDGIE<<FHIIICICBACC;@==@
@2079699/1
caaacttttcggggtgcaatcttcttttccggaaaatgctcgaaaactca
+2079699/1
@@@DDDDDFH?FAH1@EGIAGFGHHGIII>BFBHGIEHEEDE>HGHIIIB
@6652316/1
gccattttgataaatatctctttggagtggaaaaagtttggttaatatct
+6652316/1
CCCFFFFFHHHHHJJJJJJJJJJJJHJFHIJJJJJJIJJJJHJJIJJJJI
@7166059/1
ggttgttgctgtgaaacttgcggtttaccccaagcttgaggttcctgtgg
+7166059/1
@@@DFDFFGHHHHIJIIIGGHGGJJIIIEIIHGIJJIJIJJFDHIIGFHH
@1572340/1
attagtaccatttaacttggcattaaccttaagtaaaaggtttaacgccg
+1572340/1
CCCFFEFFHHHHHJJJJJJJJJJJJJJJJJJJJIIIJJJJFHIJJJJJJG
@6147520/1
gaaatctaccgacagagaggttatcattgggggaagaagccaaattgctc
+6147520/1
CCCFFFFFHHHHHJJJJJJJGHJJJ:HHIJJJJIJJIJJJJJJJJJJJII
@6653946/1
gcccaacttggtaatcttagtgtctttcagtcccgaataccgattctcag
+6653946/1
CCCFFFFFHHHFHIJJJJJJHIHIJJJJJJJJJJJIJJJJJJJJJJJJJH
@5643254/1
cttggccaacctggaggcatggcaaatgggggtatcttaatttcatcttg
+5643254/1
CCCFFFFFHHHHHJJJJIJJJJJJJIJJJJJJ8DHIJJJJJJJJJJJJII
@4129741/1
cggagttttgcctgttccgtagcagacg
+4129741/1
@@@DDDDBHFD?4BFHEHFFHGGIGCF?
@4129742/1
cggagttttgcctgttccgtagcagacggccactggcaaagtggatagct
+4129742/1
@=;DDBDDHHFHHIGHGIGFEHGGHGGIGFGGIGIIGHHGIGHGIEIIII
@4129743/1
cggagttttgcctgttccgtagcagacggccactggcaaagtggatagct
+4129743/1
@@<DD=BDFFHHHIFHIII?FBCF@DHGGHAAFHGGEEFAF9BCH9CEGG
@4129744/1
cggagttttgcctgttccgtagcagacggccactggcaaagtggatagct
+4129744/1
@@@AF;DEHHGDHHE@GGGEHCEIIIIHJJIJIFIGHIHIIDCGBGIFG9
@4129745/1
cggagttttgcctgttccgtagcagacggccactggcaaagtggatagct
+4129745/1
B@CDDBDFHHHHHIIIJJIIJJJIGIJJJJJIJJJIJJGIIHHJGJJJII
@4129746/1
cggagttttgcctgttccgtagcagacggccactggcaaagtggatagct
+4129746/1
B@CDFBDFHHHHHJIJJIJJIJIIJJJJJIJJJJJJJJIJIGHIIJIJII
@4129747/1
cggagttttgcctgttccgtagcagacggccactggcaaagtggatagct
+4129747/1
CCCFFDDFHHHHHIJJIIGAFHFHEGIIJJJJIJJIJJJIIDFHIHJDGG
@4129748/1
cggagttttgcctgttccgtagcagacggccactggcaaagtggatagct
+4129748/1
CCCFFDFFHHHHHJHIIGGHGG7FHIJIJIJIJJJJJJJIJHHGFHJJIB
@4129749/1
cggagttttgcctgttccgtagcagacggccactggcaaagtggatagct
+4129749/1
CCCFFDFFHHHHHJIJJJJJJJJJJIJJJIJJJJJJJJJJJ?FHEGIIII
@4129750/1
cggagttttgcctgttccgtagcagacggccactggcaaagtggatagct
+4129750/1
CCCFFDFFHHHHHJJJJIJIJJJJJJJIJJJJJIIJJJIJJFHIHJJJJI
@4129751/1
cggagttttgcctgttccgtagcagacggccactggcaaagtggatagct
+4129751/1
CCCFFDFFHHHHHJJJJJJJIJJJJJIJJIJJJFGIJIJJJFHIIGJJIF
@4129752/1
cggagttttgcctgttccgtagcagacggccactggcaaagtggatagct
+4129752/1
CCCFFDFFHHHHHJJJJJJJJIIIJGJJJJJJJJJIIJJJJDFHGIJIIF
@4129753/1
cggagttttgcctgttccgtagcagacggccactggcaaagtggatagct
+4129753/1
CCCFFDFFHHHHHJJJJJJJJIIJJIJJJJJJJJJJJJJJJDHIIJJJJI
@4129754/1
cggagttttgcctgttccgtagcagacggccactggcaaagtggatagct
+4129754/1
CCCFFDFFHHHHHJJJJJJJJJIIIIJJJJJIJJJJJIJJJHHJIJJIJI
@4129755/1
cggagttttgcctgttccgtagcagacggccactggcaaagtggatagct
+4129755/1
CCCFFFFFHHHHHJJJJJJJIIIGHEIIIJJJJIJJJJJJJ?DHHJIIJB
@2081959/1
caaagaagctagccaagagaatggcggctcacaagatgtggcaatccttg
+2081959/1
CCCFFFFFGHHHGJJJJIJHIIJJJIJGGGEGGHGCHG=FHECHGGHGIB
@2081960/1
caaagaagctagccaagagaatggcggctcacaagatgtggcaatccttg
+2081960/1
CCCFFFFFHHHHHJJJJIJJJJJIIJJFFHEHGIGICGBFHFHIEHIHJB
@2585326/1
caccatcgcttgtcatgtgttgaaattccgcgaaattggcactggcaagt
+2585326/1
CCCFFFFFHHHHHJJJIHIJJJJJJJJJJJJIIJJJJJJJJJJJJJJJJD
@5129506/1
ctggatctcttggtcggaaaagtgactcccgaacaagccaatcagaccaa
+5129506/1
CCCFFFFFHHHHHHIIJJJJJJFHIJJJJJJJJJJJJJJJJIJJJJJJJI
@7682738/1
gttcgactttcacttcattctatcggcctttcttctctttgccgtatttt
+7682738/1
?=<DDFFFGHGHHJIJGIIJIJJJJJJJIIJIJGJIIIIJJJJI@6DGHI
@7682739/1
gttcgactttcacttcattctatcggcctttcttctctttgccgtatttt
+7682739/1
@@@FFDDFA??FFDBGFGGIFGGHGGGEAHEHGIIICG@HGGGA08BFHH
@7682740/1
gttcgactttcacttcattctatcggcctttcttctctttgccgtatttt
+7682740/1
B@@FFDFFHHHHHJJJJJJJGHHIIIIJIGIJEIGCHHIIJIIJ8?BFHI
@7682741/1
gttcgactttcacttcattctatcggcctttcttctctttgccgtatttt
+7682741/1
BCCFFFFFHHHHHJJJJJJJJJJIJJJJJJJJJJJJJJJJJJJJDGHIJJ
@7682742/1
gttcgactttcacttcattctatcggcctttcttctctttgccgtatttt
+7682742/1
C@CFFFFFHHHHHJJJDIIJJJJJJJIJJJJJJJJJJJJJJJJJDGHJJI
@7682743/1
gttcgactttcacttcattctatcggcctttcttctctttgccgtatttt
+7682743/1
CCCFFFFFHHHGHJJJIJJJJJJJJJJJJJJJJJJJJJJJJJJJGHIJJJ
@7682744/1
gttcgactttcacttcattctatcggcctttcttctctttgccgtatttt
+7682744/1
CCCFFFFFHHHHHIJJJIJIHIIJJIJJJJJIJJIJIJJJGGIIFGHIIJ
@7682745/1
gttcgactttcacttcattctatcggcctttcttctctttgccgtatttt
+7682745/1
CCCFFFFFHHHHHJJJJJJJJJJJJJJJJJJJJJJJJJJJJJJJFHIJJJ
@1575386/1
attatacaaaaacaatgtgaattagatgctggtgcagctataccttcatc
+1575386/1
CCCFFFFFHHGHHJJJJDJGJJJJJIJJJJJJCGGIIIJJIJJJJJIIJI
@7684841/1
gttcgatgacaaagtgatgggcaatcccattggctgg
+7684841/1
CCCFFFFDFHHHHJAFGIGJJFHHBCHH?AHBHEGGI
@7684842/1
gttcgatgacaaagtgatgggcaatcccattggctggctccaagagatgt
+7684842/1
CCCFFFFFHHHHHJFGIJIJJJIJIJJJJJJJJJIJJIIJJGJJDFEEHB
@1577562/1
attatatctgtctgcatttattacttcaagcaaagcttctataactggta
+1577562/1
CCCFFFFFHGHHHJJJJJJJJJJJJIJJJJJJJJJIJJJJJJJJJJJJEF
@6656128/1
gcccagatggcattcatgcagaaccgattaagaaaggggcagacaacttc
+6656128/1
@CCDBDBDFHHHFIGIAGI<E@DGCEHEHIGCFEGGICGGGEDG=FGGHC
@6656129/1
gcccagatggcattcatgcagaaccgattaagaaaggggcagacaacttc
+6656129/1
CCCFFFFFHHHGHJJJJJJJJJJJJJGIJJJJJJJJJJIJJJIJJJJJJJ
@6656130/1
gcccagatggcattcatgcagaaccgattaagaaaggggcagacaacttc
+6656130/1
CCCFFFFFHHHHHJJJ<GHIJJJJJJGIJJIJGJJJJJJIJJJJJJIJJG
@1578500/1
attatattgtgaaaagggagcatttatttgatgcaaagtatagaggttgt
+1578500/1
@@@DDDDAFD8FHIG;?BEDGGIGE>HHIHHI>F@FEGDDG@B@F9BDA6
@5646636/1
cttggcgttgaagctgagagtctgcaaatcggccaacttcttgccgacgg
+5646636/1
@@@DFFDFHGHHGIHGJFHGCEHEIIIGIHIJIJJJJIJGIIIJIFGIJE
@2086820/1
caaagacgcaataagtgatacaagaaaatatacagactaaagaaacgctc
+2086820/1
@@@FFFDDAFHHHIIAC@CHGIIBHIII>HGIIIGIIIIGGGGIIICGIG
@2086821/1
caaagacgcaataagtgatacaagaaaatatacagactaaagaaacgctc
+2086821/1
@@CFFFFFGHHGGIJEGGGHIJJIJJIGGIJJJJIJJJHIIJJJJIIJJJ
@2086822/1
caaagacgcaataagtgatacaagaaaatatacagactaaagaaacgctc
+2086822/1
CCCFFFFFGHHGGIJGIIHIIIIGIGHJGIJJJJJJJIIJJGIJIIJJII
@2086823/1
caaagacgcaataagtgatacaagaaaatatacagactaaagaaacgctc
+2086823/1
CCCFFFFFHHHHHJIGHIIJJJJJJJJJJJJJJJJJJJJJJJJJJJJJJI
@2086824/1
caaagacgcaataagtgatacaagaaaatatacagactaaagaaacgctc
+2086824/1
CCCFFFFFHHHHHJJ<CHFHIJJJJIJJJJJJJJJIJJIJJJJJIIIIJJ
@2086825/1
caaagacgcaataagtgatacaagaaaatatacagactaaagaaacgctc
+2086825/1
CCCFFFFFHHHHHJJCFHEHHJJJJJJJJIJJJJJJJJJJJJJJJIIJIG
@2086826/1
caaagacgcaataagtgatacaagaaaatatacagactaaagaaacgctc
+2086826/1
CCCFFFFFHHHHHJJCGIJIJJJJJJJJJJJJJJJJJJJJJJJJJJJJJJ
@2086827/1
caaagacgcaataagtgatacaagaaaatatacagactaaagaaacgctc
+2086827/1
CCCFFFFFHHHHHJJFHIIJJJJJJJJJJJIJJJJJJJJJJJJJJJJJJG
@2086828/1
caaagacgcaataagtgatacaagaaaatatacagactaaagaaacgctc
+2086828/1
CCCFFFFFHHHHHJJGHIJJJJJJJJJJJJJJJJJJJJJJJJJJJJJIJI
@2086829/1
caaagacgcaataagtgatacaagaaaatatacagactaaagaaacgctc
+2086829/1
CCCFFFFFHHHHHJJGHJIJJJJIIJJJJJJJJJJJJJJJJJJJJJJJJI
@2086830/1
caaagacgcaataagtgatacaagaaaatatacagactaaagaaacgctc
+2086830/1
CCCFFFFFHHHHHJJHHJJJJJJJJJJJJJJJJJJJJJJJJJJJJJJJJH
@2086831/1
caaagacgcaataagtgatacaagagaatatacagactaaagaaacgctc
+2086831/1
CCCFFFFFHHHHHJJHIJJIJJJJJIJJJJJIJJJJJJJJJJJIJJJJJI
@5647290/1
cttggctagcttctttgacttgccagtgccaatttcgcggaatttcaaca
+5647290/1
CCCFFFFFHHHHHJJJIJJJJIIJGJGIIJIJJJJJJHIJGIJJJIIJJI
@6658555/1
gcccccttcccttggtgggggctgaatcggtccggccgagtgcatcatgg
+6658555/1
CC@FFFFFGHHFHJJGHIGIJIJJIJJJJJJIJGIGHHFF5?@CEEDDDD
@546318/1
aacaagccaatcagaccaacggaacgcccggagcggctgatatcaccaat
+546318/1
CCCFFFFFHHHHHJJJJJJJJIJJIIJJJJJJJJJJIJHHHFFFFFFFDC
@2587369/1
caccattctatgaaatggaacacgaagagggactaccacacgaaaggcag
+2587369/1
CCCFFFFFHHHHHJJIJJIJJJIJJJJJJJJJJIJJJJJJJJJJJIJJJJ
@2587370/1
caccattctatgaaatggaacacgaagagggactaccacacgaaaggcag
+2587370/1
CCCFFFFFHHHHHJJJJJJIGGHIGIJIJJJIJJJIJJJJIIIJJIJIJJ
@2587371/1
caccattctatgaaatggaacacgaagagggactaccacacgaaaggcag
+2587371/1
CCCFFFFFHHHHHJJJJJJJJJJJJIJIJJJJJJJJJJJJJJIJJJJIJI
@2587372/1
caccattctatgaaatggaacacgaagagggactaccacacgaaaggcag
+2587372/1
CCCFFFFFHHHHHJJJJJJJJJJJJJJJJJJJJJJJJJJJJJJJJJJJJJ
@20713/1
aaaaaacattgaccaatcgccaccaatgcttggtgcagctatccactttg
+20713/1
CCCFFFFFHHHHHIJJJJGHIJJJJJJJJJJJJGHJJJJJJJJJJJJJJI
@20714/1
aaaaaacattgaccaatcgccaccaatgcttggtgcagctatccactttg
+20714/1
CCCFFFFFHHHHHJJIJJFGIJJJJIJJIJJJIIIJJJJJJJJIJJJJJI
@4616144/1
ctcaccttacaaaataaaatacggcaaagagaagaaaggccgatagaatg
+4616144/1
CCCFFFFFGHHGHJGGJJJJIGIGIIIJJJJEGIIJJFIJIJJJIIIJJE
@4616145/1
ctcaccttacaaattgaaatacggcaaagagaagaaaggccgatagaatg
+4616145/1
CCCFFFFFHHHHHJJJJJJIJJJJJJJJJJJJIJJJJJJJJJIJJJJJJI
@4617341/1
ctcacggaaacaagttgagaaatcctttagttttccttttttattcggta
+4617341/1
CCCFFFFFHHHHHJJJJJJJJJJJJJJJJJIJJJJJJJJJJJJJJJJIGE
@2088762/1
caaagagaaggatagcaactaattttacaagctatactttgcatagaatt
+2088762/1
BBCFFFFFHHHHHJJJJGJJJJJJJJJJJJJJJJJJJJJJJJJJIJIJJJ
@2088763/1
caaagagaaggatagcaactaattttacaagctatactttgcatagaatt
+2088763/1
BCCFFFFDHHHHHJJJJJJJJJJJJJJJJJJJJJJJJJJJJJIJJJHIJI
@2088764/1
caaagagaaggatagcaactaattttacaagctatactttgcatagaatt
+2088764/1
CCCFFFFFGHHHHJJIIIJJJJJJJJJJJJJJJJJJJJJJJJJJJIHJJI
@2088765/1
caaagagaaggatagcaactaattttacaagctatactttgcatagaatt
+2088765/1
CCCFFFFFHGHGHJJJJJJJJJJJJJIIJIIJJJJJJJJJJJJJJJFGII
@2088766/1
caaagagaaggatagcaactaattttacaagctatactttgcatagaatt
+2088766/1
CCCFFFFFHHHHHJJJJJJJJJJJJJJJJJJJJJJJJJJJJJIJJJHJJI
@6659012/1
gccccttgcggttaccccttctgttgggatgggggccgcccccttccctt
+6659012/1
CCCFFFFFHHGHHJJJIJIJIIIIGGIIEIJJJJJJJJJGHFDDDDDDDD
@6660023/1
gcccggggctctgtgatttcttagtgtcaatagtgctgccgttacttcct
+6660023/1
CCCFFFFFHHHHGHIHIJJJJJJJG:CHCGGIIIJJJJJJJJIJJJJJII
@6660024/1
gcccggggctctgtgatttcttagtgtcaatagtgctgccgttacttcct
+6660024/1
CCCFFFFFHHHHHGHIJJJJJJJJHIIJGIGJJGIIIJJJJJJJJJJJJI
@6660608/1
gcccgtttgccgatttaggttgttgtggtacatctccatgtggacccatt
+6660608/1
CCCFFFFFHHHHFIJJJJJIIJIIGFHIGIJJJIJJJJJJIIJIJJJGJJ
@5649324/1
cttggctgccgaatgtttggcgtctttcttcgatcttccggttccggtgg
+5649324/1
CCCFFFFFHHHHHIJJJJJJJJEGIJJHIIGJGIJJIGIJJHIJJJJGIB
@5649325/1
cttggctgccgaatgtttggcgtctttcttcgatcttccggttccggtgg
+5649325/1
CCCFFFFFHHHHHJJJJJJJIJHIIIJGIJHJGIIJJIJGIIJIJFIHGE
@6661256/1
gccctattgaaaaccttgtagtggattcctaatattttttagtgaacctc
+6661256/1
C@CFFFFFHHHHHJJJJJIHHGIJIHIHJJJJJIJIJJJJJJHIIIJJJJ
@6661257/1
gccctattgaaaaccttgtagtggattcctaatattttttagtgaacctc
+6661257/1
CCCFFFFFHHHGHJJJJJIIJIIJHJJJJJJJJJJJJJJJJJGHIJJJJI
@6661258/1
gccctattgaaaaccttgtagtggattcctaatattttttagtgaacctc
+6661258/1
CCCFFFFFHHHHHJJJJJHHJHHJIJJJJJJJJJJJJJJJJJDGGIJJIF
@7169676/1
ggtttcttcactgcttgttggcagagcaactccttttctgttcacatatc
+7169676/1
CC@FFFFFHHHHHJJJJJJJJJJJJJJJJJIJJJJJJJJJJJJJIJJJJG
@3096858/1
ccaacttggtaatcttagtgtctttcagtcccgaataccgattctcagcc
+3096858/1
BBCFFFFFHDHHHIJJIJIHHIIIIIIJIJJJIIJIJJJJJJGJIIJCHH
@3096859/1
ccaacttggtaatcttagtgtctttcagtcccgaataccgattctcagcc
+3096859/1
BCCFFFFFHCFHHJJJJJGHJJJJJJJJIGIJJJJIJJJJIJJJIJJIJI
@1579400/1
attatccatttcctgtaattctggtttctctatagttttgtcatacgttt
+1579400/1
CCCFFFFFHHHHHJJHIJJJJJJJIJJJJJJJJJJHIJJJIIIJJJJHII
@7169888/1
ggtttctttgcgttcaccttcctcgccctcgtcaccaagccctcctcaaa
+7169888/1
C7BDFFFFHGHGHJJJJJJJJJIJJJJJJJDFHIJJJIIJJJJJJIJJJI
@1579963/1
attatcgtgaggatcaaattttgtagctatcataaactctcctaaatatt
+1579963/1
CCCFFFFFHHHHHJJJJJJJJJJHIJJJJJJJJJJIJJJJJJJJJJJJJJ
@6661637/1
gccctcgagtacctcaaaatcatgaccaaaaagtgaacagctatcgatac
+6661637/1
@CCFFFFFHDHHHJJJJJJJIJJJIJJJJJJJJ?FHIJJJJJJJJJIJJI
@7170358/1
ggtttggaaaaaatttcaaattgttcaggtaaaatcttgcttcatgattg
+7170358/1
CCBFFFFFHHHHHJJJJJJJJJJJJJJJJIJJJJJJJJJJJJJJJJJJJG
@23047/1
aaaaaacctgctgaatgtgcgccaattgagttttcgagcattttccggaa
+23047/1
CCCFFFFFHHHHHJJJJFHIIJJJJJJJJJDIIJJJJJJIJJJJJJJJJI
@4135050/1
cggatattgtgattctatgattttatttgtgaattgtttgttgattcttg
+4135050/1
BCCFFFFFHHHHHJJJIJJIJJJJIJJJJJIJJJJJHIJGFGHGIJIIJF
@4135543/1
cggatccaaggcggatccaacgcggatccgaaagtgattcgacacggatc
+4135543/1
C@CFDFFFHGHFHJIJJGIJIJGIJGIJJJIHHHFFFFFFDEDDDDD@BD
@1582376/1
attatgtcaaattttgacatttatgtaacatgtg
+1582376/1
??<DDDD;=DBDDEE:;E:C@BEFB:AFDB<F<C
@1582377/1
attatgtcaaattttgacatttatgtaacatgtgtgcttaagtggcttac
+1582377/1
CCCFFFFFHHHHHJJJJJJJJJJJJHHIJJJJIIHIJJJJJJIJJJJJJJ
@1584385/1
attattcctatccattccattattctgatgccgcctttaaaaccacccca
+1584385/1
CCCFFFFFHHHHHJJJJJJJJIJJJJJJJJJJJJIJJJJJJJIJJJJJJG
@1585770/1
attatttattactctgtatggtatcatcagctttagtaactgtgagagca
+1585770/1
CCCFFFFFHHGHHJJJHIJJJHHHJIJJJJJJJJJJHIJJJJAGEIHIJJ
@1586114/1
attatttcctcgaaatcaataatgcaatgtgtttaaatttttgtcgagtc
+1586114/1
BC?DFFFFHHHHHJJJJJJJJJJJJIIJJIIIJJJJJJJJJJJIJJIJHG
@1586115/1
attatttcctcgaaatcaataatgcaatgtgtttaaatttttgtcgagtc
+1586115/1
CCCFFFFFHHHHHJJJJJJJJJJJIJHIJHHIIIJJJJJJJJJGHIGIBB
@7690281/1
gttcgggagtcacttttccgaccaagagatccagcaagttcttggctgcc
+7690281/1
CCCFFFFFHHHHHJJJJJJJJJJJJJJJJJJJJJJJIJHIJJJJJJJJJI
@6662970/1
gcccttggcttccttcggagttttgcctgttccgtagcagacggccactg
+6662970/1
CCCFFFFFHHHGGJJJJJFHGHIIJJJJJJJIJJJJJJIJIJJJJJGIII
@7690354/1
gttcgggcgtcacttttccgaccaagagatccagcaagttcttggctgcc
+7690354/1
@@@DDA?AD@CFFBGFFFHIA@@FHDBDGDGHCHBHB@87=@FHGG@@C;
@7690355/1
gttcgggcgtcacttttccgaccaagagatccagcaagttcttggctgcc
+7690355/1
CCCFFFFFHHHHHJJJJJJJIJJJJJJJJJJJJJJJJJHIJJJJJJJJHF
@7171491/1
ggttttcaaactgttaaaaaacctgctgaatgtgcgccaattgagttttc
+7171491/1
B@1=DDFFHHHHGJJJJJJJJJJJJJJJJJJIHIIJJIJJJJJIJDHIJJ
@3608009/1
cctgtgcatgataaataaacttttttcgggtttggaaaaaatttcaaatt
+3608009/1
CCCFFFFFHHHHHJJJJJJIJJJJJJJJJJHIIJJJJJJJJJJJJJJJJJ
@5651017/1
cttggcttccttcggagttttgcctgttccgtagcagacggccactggca
+5651017/1
CCCFFFFFHHGHHJJHIGIJJIJJIIHIJJIHIJJJJJJJJIJJJIJJJJ
@5651018/1
cttggcttccttcggagttttgcctgttccgtagcagacggccactggca
+5651018/1
CCCFFFFFHHHHHJJFIFHIJIJJJIGIJJJIJJJJIIJGIGIIJIHIIJ
@5651019/1
cttggcttccttcggagttttgcctgttccgtagcagacggccactggca
+5651019/1
CCCFFFFFHHHHHJJIJGHIJIJJIIGIIJJHJIJIJIIJJIJJJJJJII
@4622936/1
ctcacttttttccgaaaaaatatcgcaatagctcaaaagggaacaatttt
+4622936/1
C@CFFFFFHHHHGJJJJJJJGIIGIJJGIJJJJJJIJIJJJGJJJJJIJI
@4622937/1
ctcacttttttccgaaaaaatatcgcaatagctcaaaagggaacaatttt
+4622937/1
CCCFFFFFHHHHHIJJJJIHAHGIIJJJJIGIJIIGIIIJIJJJJJJJJJ
@4622938/1
ctcacttttttccgaaaaaatatcgcaatagctcaaaagggaacaatttt
+4622938/1
CCCFFFFFHHHHHJJIJJJJHIIJJJJJJJJJJJJJJJJJJJJJJJJJJJ
@4622939/1
ctcacttttttccgaaaaaatatcgcaatagctcaaaagggaacaatttt
+4622939/1
CCCFFFFFHHHHHJJJJJJJJJJJJJJJJJJJJJJJJJJJJJIJJIJJJJ
@1588022/1
attatttttttttttttatttttcatcacagtgatgtttgtttcagaaca
+1588022/1
CCCFFFFFHHHHHJJJJ9FHJJG@=;AGHHIAG@AEEHH;ADFBCCDE>A
@4137074/1
cggatcttgctactaatattcgattcg
+4137074/1
CCCFFFFFHHHHHJJJJJJJJJIJIJJ
@4137075/1
cggatcttgctactaatattcgattcgataggtgctttgtctggttaact
+4137075/1
@CCFFFFFGHHGHJIJJJHGEGCHIIJCHIGGEEGHIIG?CGIAFHE<DG
@3101029/1
ccaagagatgtgcatgtcccgcagatggccaccaccattctatgaaatgg
+3101029/1
BCCFFFFFHHHHHJJJJJJJJIJJIJJJIJJJJJJJJJJJJJJJJJJJJH
@7692440/1
gttcgtattatttcctcgaaatcaataacgcaatgtgtttaaatttttgt
+7692440/1
CCCFFFFFHHHHHJJJJJJJIJJJIJJJ3CHHIJJHIIIJJJJJJJJJGG
@7692441/1
gttcgtattatttcctcgaaatcaataatgcaatgtgtttaaatttttgt
+7692441/1
@@@FDFFFGHHHHGGIJIIJICHEDGGHJJJDEGG?DFHIFIJIIJJGIB
@7692442/1
gttcgtattatttcctcgaaatcaataatgcaatgtgtttaaatttttgt
+7692442/1
@@CFFDFFHHHHHJJIJJIJJIJJJJIIJJJJJIJGIGGIIGIJJJJJJH
@7692443/1
gttcgtattatttcctcgaaatcaataatgcaatgtgtttaaatttttgt
+7692443/1
CBCFFFFFHHHHHJJJJJJJJJJJJJJJJJJJJJJHGFHIIJJJJJJJJE
@7692444/1
gttcgtattatttcctcgaaatcaataatgcaatgtgtttaaatttttgt
+7692444/1
CCCFFFFFHHHHHIJJJIJJJJJJJJJJIJJJJJJHIIIJJJJJJJJJJI
@7692445/1
gttcgtattatttcctcgaaatcaataatgcaatgtgtttaaatttttgt
+7692445/1
CCCFFFFFHHHHHJJJJJJJJJJJIJJJJJJGIJIGGHIIJJJJJJJJJG
@6152752/1
gaaatgtcaagagcataaagtatgtctagaacgattttacctttgcgcga
+6152752/1
CCCFFFFFHHHHHJJJJJJJJJJJJJJIIIJIJJJJJJJJGIJJJJJJJI
@1588526/1
attcaaaatgggcggacgggtagatagaaaatgattagtaccatttaact
+1588526/1
@@CFFDFFFHFDBGGGGHGG?DGIEHFIIIGCHIIGGC@CGHCCAEHECF
@6666152/1
gccgaataaaaatgcaaaaaactataaatttttattatattttatgcatg
+6666152/1
CCCFFFFFHHHHHIJJJJJJJJJJJJJJJIJJJJJJJJIJJJJIJJJJJI
@6666153/1
gccgaataaaaatgcaaaaaactataaatttttattatattttatgcatg
+6666153/1
CCCFFFFFHHHHHJIJJJJJJJJJJJJJJJJJJJJJJJJJJJJJIJJJJI
@6667363/1
gccgaatgtttggcgtctttcttcgatcttccggttccggtggccaccag
+6667363/1
@@7DBDDDF<DFHHIFE@BDEHIGD@GDHIGIIGDHIIIIHIIGIIIIII
@6667364/1
gccgaatgtttggcgtctttcttcgatcttccggttccggtggccaccag
+6667364/1
@@CF?ADDFHDBFGGAFHIDHIICBHHGIIIIGGFDBHII@FH;FEGGGF
@6667365/1
gccgaatgtttggcgtctttcttcgatcttccggttccggtggccaccag
+6667365/1
@CCFFFFFHHGHGIGCFGHIIJGIIGIJJJJJJIHEGHH>FHIIIJIJJG
@6667366/1
gccgaatgtttggcgtctttcttcgatcttccggttccggtggccaccag
+6667366/1
CCCFFFFFHGDDGBHGIIJJJJGIHDIJEHGJIGF<GGIB@FG@C>EEEC
@6154159/1
gaaatgttgactgttgtagctgattaaggggtgtattctatatttcagtt
+6154159/1
CCCFFFEFHHHHHHJJHGJJJJHJJJJJJJJCGGHIIIJJJJJJJJIJIA
@6154160/1
gaaatgttgactgttgtagctgattaaggggtgtattctatatttcagtt
+6154160/1
CCCFFFFFHHHHHJJJIJJIJJIJJJJJJJJ@EDGIIJJJJJJJJJIJID
@6667984/1
gccgaattttgctgtttctggttcgagttccaagagttctctaatgggtg
+6667984/1
CCCFFFFFHHHHHJJJJJJJJIJJJIJHIJJJJJJJDGHIIJJJJIJJ?D
@552984/1
aacaatttttgtcgagttattgatttcgaggaataatacgaacttccata
+552984/1
@@<:BDDDHFDCFGDGIGDHEFAHICHHFHEGEEHGDFGDHFGHEIGCEF
@552985/1
aacaatttttgtcgagttattgatttcgaggaataatacgaacttccata
+552985/1
CCCFFFFFHHHHHJJJIIJJJIIJJJJJIJJJJJJJJJJJJJJJJJJJJJ
@6668088/1
gccgacactatgggtcggatcttcagctagatcggataatcctatacttg
+6668088/1
CCCFFFFFHHHHHJHJJJIIIJJJJJJHIJJIJJJHIIJJJJIIJIIJJE
@6154787/1
gaaattaaacacgctgagaaagctatggttgagtgaaaaaggtgggaaat
+6154787/1
CCCFFFFFHHHHHJJJJIJJIIJJIJJJHIIJICHGIJJIIJ?GGIIIJG
@5655758/1
cttgggggaagaagccaaattgctctactctcaagaaatggcctccatgc
+5655758/1
CCCFFFFFHHHHGJJJIJJJJJJJJJJJJJJJJJJJJJIJJJJIJJIJII
@6669187/1
gccgagcaagactcccgtcagcgtcctccaggagttgctgagccgtcgcg
+6669187/1
@CCFFFFFHHGHHJJIJJJJJJIIJJJJIJJIEIIJFIJJDHGIJHGEEE
@6669188/1
gccgagcaagactcccgtcagcgtcctccaggagttgctgagccgtcgcg
+6669188/1
CCCFFFFFHFGHHIIIIIIIEHGEHIIIIIIIIIBGGHIHGHCHGFFGHF
@6669189/1
gccgagcaagactcccgtcagcgtcctccaggagttgctgagccgtcgcg
+6669189/1
CCCFFFFFHHHHHJJJJIJJJJIIJIJJJJJIIJHIJJIIJJJJJGHIHH
@6669868/1
gccgatagaatgaagtgaaagtcgaacgttcttctgggcttttcctgctt
+6669868/1
C<@FFFFFHHHHHJJFHIJJJFHIJIJJIJIGIIJJJJJJJJJJIJJJIJ
@553514/1
aacacacatagtacctctccacaaaaagggaaataaacaaggatgta
+553514/1
CCCFFFFFHHHHHJJJJJJJIJJJJIJJJJJJJJJJJJJJJJJJJGI
@553515/1
aacacacatagtacctctccacaaaaagggaaataaacaaggatgta
+553515/1
CCCFFFFFHHHHHJJJJJJJJJJJJJJJJJJJJJJJJJJJJJJJJGI
@1594233/1
attcaatccggaagcttcacctaataactatcttattgttccaactatta
+1594233/1
CCCFFFFFHHHHHJJJJJJJJJJJJJJJJJJJJJJJJJIJJJIJJJJJJJ
@3612112/1
ccttaacaacgatctggtggccaccggaaccggaagatcgaagaaagacg
+3612112/1
CCCFFFFFHHHHHJJJJGHJJJEHIJJIJJJJJJJJIIIJJJJGIJIJHF
@7696310/1
gttctacatatgaaacatgtcagttatatattcacctttatatatgtcac
+7696310/1
CC@FFFFFHHHGHJJJGDHIHBHIGCHIGGGIJIIJEHDEFCFBGGHHEH
@7698887/1
gttctatgtagactttgcctctggccgcagctaaatgggcatagtacgtc
+7698887/1
@@BFFFFFHHHHHIGIJJJIIGIJIJIIIIIJJIIIJEIIJEGIFGIGHC
@5143120/1
ctggcatctaatttttcaaatgcgctagaaactgaaaaaccgaattctcg
+5143120/1
=B?BDDFFHFHHHJIIJJJIGE@HIGIJJJJIIIHIIJJIFIFGIJJIGE
@5143121/1
ctggcatctaatttttcaaatgcgctagaaactgaaaaaccgaattctcg
+5143121/1
CCCFFFFFHHHHHJJJJJJJIIJDGEHIJJJJJJJJJJJJJIJJJJJJJJ
@5143122/1
ctggcatctaatttttcaaatgcgctagaaactgaaaaaccgaattctcg
+5143122/1
CCCFFFFFHHHHHJJJJJJJJJIJJJJJJJJJJJJJJJJJJJJJJJJJJJ
@3614076/1
ccttaatcagctacaacagtcaacatttcccacctttttcactcaaccat
+3614076/1
CCCFFFFFGHHHHJJJJJJIHIIJIJJJJJJJJJJJJJJJIIJJIJJJJJ
@3614077/1
ccttaatcagctacaacagtcaacatttcccacctttttcactcaaccat
+3614077/1
CCCFFFFFHHHHHJJJJIJHIJJJJJJJJJJJJJJJJJJJJJJJJJJJJJ
@3614078/1
ccttaatcagctacaacagtcaacatttcccacctttttcactcaaccat
+3614078/1
CCCFFFFFHHHHHJJJJJJHHIGIJJJJJJJJJJJJJJJJJJJJJJJJJG
@3614079/1
ccttaatcagctacaacagtcaacatttcccacctttttcactcaaccat
+3614079/1
CCCFFFFFHHHHHJJJJJJHIJJJJJJJJJJJJJJJJJJIJJJJJJJJJJ
@3614080/1
ccttaatcagctacaacagtcaacatttcccacctttttcactcaaccat
+3614080/1
CCCFFFFFHHHHHJJJJJJHIJJJJJJJJJJJJJJJJJJJJJJJJJIJJJ
@555341/1
aacacattgcattattgatttcgaggaaataatacgaacttcaattacac
+555341/1
CCCFFFFFHGHHHJJJJJJJJIJGHIGIJJJJJIJJJHIJJJIJJJJJJJ
@6672190/1
gccgatttaggttgttgtggtacatctccatgtggacccatttgctttgg
+6672190/1
CCCFDFFFHHHHHJJJIHIIHIJJJJJJJJJJJJJJJJJIJJJJJIJJJI
@6672191/1
gccgatttaggttgttgtggtacatctccatgtggacccatttgctttgg
+6672191/1
CCCFFFFFHHHHHJJJJIJJIJJJJJJJJJIJIJJJJJJGIJJJIJJJJI
@1597125/1
attcacctttatatatgtcacattttgtggttctttaacgaaatgtcaag
+1597125/1
CCCFFFFFHHHHHIJJJHJIJJJJIJJIJJJJJFIJIJJJJJJJJIIJJG
@1597126/1
attcacctttatatgtcacattttgtggttctttaacgaaatgtcaagag
+1597126/1
CCCFFFFFHHHHHJJJJIIJJJJJHFHJIIJIJJIJJJJJJIJIGJIJEG
@2105618/1
caaagcacctatcgaatcgaatattagtagcaagatccgagatgtggtac
+2105618/1
@CCFFFDFHGHHHJIGJGGGIIIGGEIFIIEGIIJJJJJIIJEIGGG?BB
@2105619/1
caaagcacctatcgaatcgaatattagtagcaagatccgagatgtggtac
+2105619/1
CCCFDEFDHHFFHGIGGHIIGGEIIJIEGIIJJGIGIJIIJGHHFHGIGH
@4144709/1
cggcaaaccagaaaaattggctgatggaaggagagttagagttactgtgg
+4144709/1
CCCFFFFFHHHHHJJJJJJJJJIHIIJFHIJCHFH?FHHGHFIIJJJGHH
@4145063/1
cggcaaagagaagaaaggccgatagaatgaagtgaaagtc
+4145063/1
@@@DDDABFH;FFBFEHG@GF@?:CGHEEDHGBF@FCF?9
@4145064/1
cggcaaagagaagaaaggccgatagaatgaagtgaaagtcgaacgttctt
+4145064/1
CCCFFFFFHHHHGJJJJJJJJJJJJJJJJJJJFHIJJJFHIJJIJIJIJG
@4145065/1
cggcaaagagaagaaaggccgatagaatgaagtgaaagtcgaacgttctt
+4145065/1
CCCFFFFFHHHHHJJJJJJIJHIIJJJJJJJJGIJJIIFHGGIGIHIJJG
@4145066/1
cggcaaagagaagaaaggccgatagaatgaagtgaaagtcgaacgttctt
+4145066/1
CCCFFFFFHHHHHJJJJJJJJGIJJJJJIIJJIIJJIIGIJIJGIHIIEH
@4145534/1
cggcaacaaaaagtgataatggatacaaatttgactactgtatagctttc
+4145534/1
;???DDDDDHHHHAEGFEFDC9<<CF??FEH<FBGC?FF>BDFCF@FFE>
@4145535/1
cggcaacaaaaagtgataatggatacaaatttgactactgtatagctttc
+4145535/1
@<@?DDDFHHGHGHGEIIEFHEIBA9FGIGFIEHEEHGDDHIICDCHEIG
@4145536/1
cggcaacaaaaagtgataatggatacaaatttgactactgtatagctttc
+4145536/1
CCCFFFFFHGHGHCGHIJIJIJH@DGHIJJJJJJJIHIJJBHIIJDGGIE
@4145537/1
cggcaacaaaaagtgataatggatacaaatttgactactgtatagctttc
+4145537/1
CCCFFFFFHHHGHEHIIJIJJJJIGHIJJJJJJIJJJJJJIJIIJJJJJE
@4145538/1
cggcaacaaaaagtgataatggatacaaatttgactactgtatagctttc
+4145538/1
CCCFFFFFHHHHFAEFIIJJJJJDIIJJIJJJJJJJJJIIGIIJCGIJIG
@4145539/1
cggcaacaaaaagtgataatggatacaaatttgactactgtatagctttc
+4145539/1
CCCFFFFFHHHHHEGHJJJJJIJIIIJJJJJJJIJJJJJIFGGIIJJJJC
@4145540/1
cggcaacaaaaagtgataatggatacaaatttgactactgtatagctttc
+4145540/1
CCCFFFFFHHHHHEHGJJJJJJJIIJJJJJJJIJJJJJJJFHIGIJJJJI
@4145541/1
cggcaacaaaaagtgataatggatacaaatttgactactgtatagctttc
+4145541/1
CCCFFFFFHHHHHEHIJJJJJJIHJJJJJJJJJJJJIJJJIIJJJIJJJE
@4145542/1
cggcaacaaaaagtgataatggatacaaatttgactactgtatagctttc
+4145542/1
CCCFFFFFHHHHHEHIJJJJJJJIIIJJJJJJJJJJJJJIIGIIGIGJJ>
@4145543/1
cggcaacaaaaagtgataatggatacaaatttgactactgtatagctttc
+4145543/1
CCCFFFFFHHHHHFGHJJJJJJJIIIJJJIJJJJJJJJJJIJJJJIJJJG
@4145544/1
cggcaacaaaaagtgataatggatacaaatttgactactgtatagctttc
+4145544/1
CCCFFFFFHHHHHFGIJJJJJJJJJIJJJJJJJJJJJJJJIIIJJJIJJE
@556947/1
aacacgaagagggactaccacacgaa
+556947/1
=??=1A:DF6;D682:CAGBEB1E?@
@557116/1
aacacgctgagaaagctatggttgagtgaaaaaggtgggaaatgttgact
+557116/1
CCCFFFFFHHHHHJJJJIIJJHHIHIGHIJJJJJJ?FHJJJJJJHIJJJI
@33017/1
aaaaaagagtagactacgaatttaaggctgaggcatatagtgatgctgtc
+33017/1
@@CFFFFFDACFHHGEHGGEDFHIIGGIC@FGCGGGHIIIBGCFHFFFF>
@33177/1
aaaaaagataattctttggggtttttgacctttattagactcataaa
+33177/1
BCCFFFFFGHHHHJJJJJJJJCGIIJIIJJIJJIJJHIIJJJJJIII
@6160201/1
gaaatttaaaagaaaatttgaaaagtatcatgagttttgtgattctccga
+6160201/1
CCCFFFFFHHHHGIJIIJJJJJJJJEJIJJJJJJGIIJJIJJJJJJJJIJ
@34200/1
aaaaaagcaggaaaagcccagaagaacgttcgactttcact
+34200/1
CCCFFFFFHHHHHJJGEIGIJGGGIHCDHIIII1DHHEGII
@34201/1
aaaaaagcaggaaaagcccagaagaacgttcgactttcact
+34201/1
CCCFFFFFHHHHHJJJIJJJJJIIJJJJJJJJJJIHIJIJI
@34202/1
aaaaaagcaggaaaagcccagaagaacgttcgactttcacttcattctat
+34202/1
@@@DD?DDDFHFFBGIIABDHAGCGBCF?DHH@GDHDF@D?DD=BFHIE9
@34203/1
aaaaaagcaggaaaagcccagaagaacgttcgactttcacttcattctat
+34203/1
CCCFFFFFHGHHHJIHIJIJJIJJJJGIHIIJJEGIJJJJJJJJJJJJJE
@34204/1
aaaaaagcaggaaaagcccagaagaacgttcgactttcacttcattctat
+34204/1
CCCFFFFFHHGHHJIHIIIJIEHIIJJGFFHIIHHJIGHGHIIJIGJJIG
@34205/1
aaaaaagcaggaaaagcccagaagaacgttcgactttcacttcattctat
+34205/1
CCCFFFFFHHHGHJJJJJIIIJJJJIJJHIHIIIJJIJFGHIIHIIJIJI
@34206/1
aaaaaagcaggaaaagcccagaagaacgttcgactttcacttcattctat
+34206/1
CCCFFFFFHHHHHJJIIGIIGJJIIIIJCGIJIEHIIHHIJIJEHIIJJI
@34207/1
aaaaaagcaggaaaagcccagaagaacgttcgactttcacttcattctat
+34207/1
CCCFFFFFHHHHHJJIJJIJIJIJJJEIIIGIJJJJJJJJJJJIIJIJII
@34208/1
aaaaaagcaggaaaagcccagaagaacgttcgactttcacttcattctat
+34208/1
CCCFFFFFHHHHHJJIJJJJJIJJJJIJGIJJJIJIJJJJIJJIIJJGGG
@34209/1
aaaaaagcaggaaaagcccagaagaacgttcgactttcacttcattctat
+34209/1
CCCFFFFFHHHHHJJJIJJJJJJJJJJJIJJJIHJJJJJJJJJJJJJJJI
@34210/1
aaaaaagcaggaaaagcccagaagaacgttcgactttcacttcattctat
+34210/1
CCCFFFFFHHHHHJJJJJJJJJJIJIIJJJJJJJJJJJJJJJJJJJJJJI
@34211/1
aaaaaagcaggaaaagcccagaagaacgttcgactttcacttcattctat
+34211/1
CCCFFFFFHHHHHJJJJJJJJJJJJIHIHIJJIIJJJJIIJJJJJJJJJJ
@34212/1
aaaaaagcaggaaaagcccagaagaacgttcgactttcacttcattctat
+34212/1
CCCFFFFFHHHHHJJJJJJJJJJJJJJJHIIJJJGIJJIJJJJJJJIJJG
@34213/1
aaaaaagcaggaaaagcccagaagaacgttcgactttcacttcattctat
+34213/1
CCCFFFFFHHHHHJJJJJJJJJJJJJJJHIJJJJJJJIJJJJJIJJJJJJ
@34214/1
aaaaaagcaggaaaagcccagaagagcgttcgactttcacttcattctat
+34214/1
@<?DDFDFHHFGHGIDGBHGHGEGI8DGDFFDCH;D@HABCEEECHIAF;
@7182628/1
gtaaaagtgtgctccattggtttatcctctactgtacaactgtttacctg
+7182628/1
@@@FFFDDFFFHHJJJJJJJFHGGIJIIHIIGIIHHIGGGIJHGGGGGIF
@7182629/1
gtaaaagtgtgctccattggtttatcctctactgtacaactgtttacctg
+7182629/1
BB@FFFFBFFHGGJJIJJJJIIIIJJJJJJJJIJHIJJJJJJHHJIJJJJ
@7182630/1
gtaaaagtgtgctccattggtttatcctctactgtacaactgtttacctg
+7182630/1
BBBFFFFDHHHHHJJJJJJJHIJJJJJJJJJJJJJJJJJJJJHIJIJJJJ
@7703067/1
gttctgaaacaaacatcactgtgatgaaaaataaaaaaaaaaaaaataat
+7703067/1
CCCFFFFFHHHHGJJJJJJJJIJIJJJJJJJJJJJJJJJJJJJHFD@CC;
@3617215/1
ccttagagcgtcttctctgacggtacgttgtggtgcaaaacaagcaatgg
+3617215/1
CCCFFFFFGHHHHJJJJJJJJJJFHIJHJJIIJDGIIJJJGJJIIJJJJA
@3109582/1
ccaaggataacctctctgtcggtagatttccgtgaagtggtccgtgcccc
+3109582/1
CCCFFFFFHHHHHJJJJJJJJIFHIIJJJJJJIJJJJHIJIJJJJIJJJI
@1598629/1
attcacttatgaatgtggcataggttctgtcaaaactgttgcgactagca
+1598629/1
<<@D=DDDDFHHAHB<A@AF@GEHAFAHIEFHEHIEDFFGFHBGHD@BA8
@35356/1
aaaaaaggaaaaggaaagaagcaagaggaaggatcgcaagcttcttccag
+35356/1
CCCFFFFFGHHHFIJJJIJIGIJJIIIJJIGIJCHIJJJIGJJJJJIJJI
@3110244/1
ccaagggaagggggcggcccccatcccaacagaaggggtaaccgcaaggg
+3110244/1
@@@FDDFFHHHGHIIGGIJHHFEEEEDCDDDBCDDDBD=@CCCBDDDBDD
@36457/1
aaaaaaggtgcaaattaagatatcctcagatgccgacactatgggtcgga
+36457/1
@CCFFFFFDHHHHJJJJJJJJJJJJJJJJIJJJJJJJJJJJJJJJHJIIE
@1599922/1
attcagcccccaccaagggaagggggcggcccccatcccaacagaagggg
+1599922/1
CCCFFFFFHHHFHJJJJJCHIJJJJIJIFDDDDDDDDDDDDDDDDDDDDD
@6162815/1
gaaatttgctgcctcaaaaacgtatgacaaaactatagacaaaccagaat
+6162815/1
CCCFFFFFHHGGHJJJJJJJJJFGIJJJJJJJJJJJJJJJJJJJJJJJJJ
@6162816/1
gaaatttgctgcctcaaaaacgtatgacaaaactatagacaaaccagaat
+6162816/1
CCCFFFFFHHHHHIJIJJJJJJGIJJGIJJJJJJJJJIJJIJJJJIIJJI
@6162817/1
gaaatttgctgcctcaaaaacgtatgacaaaactatagagaaaccagaat
+6162817/1
@@CFFFFFHHHHHJJJJJJJJJIJIJIJJJJJJJJJJJJJJJJJJJJJJJ
@6162818/1
gaaatttgctgcctcaaaaacgtatgacaaaactatagagaaaccagaat
+6162818/1
@CCFFFFDHFHHHIGGIJJIIFCGIIJJJJJJJJIJIIJIIJJJJJJJJI
@6162819/1
gaaatttgctgcctcaaaaacgtatgacaaaactatagagaaaccagaat
+6162819/1
CCCFFFFFGHHHHIJJJJJJJJFHIJJJJJJJIIJJJJJJJJJIJIJJJJ
@6162820/1
gaaatttgctgcctcaaaaacgtatgacaaaactatagagaaaccagaat
+6162820/1
CCCFFFFFHHHHHIJJJJJJJJHIIJJJJJIJJJIJJJJJJJJJJJIJJJ
@6162821/1
gaaatttgctgcctcaaaaacgtatgacaaaactatagagaaaccagaat
+6162821/1
CCCFFFFFHHHHHJJIJJJJJJJJJJJJJJJJJJJJJJJJIJIJJJJGII
@6162822/1
gaaatttgctgcctcaaaaacgtatgacaaaactatagagaaaccagaat
+6162822/1
CCCFFFFFHHHHHJJJJJJJJJHJJIJJJJJJJJJJJJIJIJJJJIJIJJ
@7704130/1
gttctgcatgaatgccatctgggcccggggctctgtgatttcttagtgtc
+7704130/1
@@@DFDFFHDBDFHJGBEEHIIIJJIJIGADBHGGB<?FHHBGEGGGGGI
@6674640/1
gccgcgacggctcagcaactcctggaggacgctgacgggagtcttgctcg
+6674640/1
CCCFFFFFHHHHHJJIJJJIJJJJJIJJGJJJIJHHHFFCD@CDEDDDDD
@7704386/1
gttctgctaagtggtaagtagaaggtaagccacttaagcacacatgttac
+7704386/1
@@@DFDDDHFHCFHCFEGI?FEIIC:CHHIIGGHIIIGCHHGIGHGIIII
@3619021/1
ccttatccctagaagagtgtttactaaaagtactgtctcttttaattaat
+3619021/1
CCCFFFFFHHGHHJJJJFHIJJJJJJJJJJHIJJJIJJJJJJJGIJJIIG
@559781/1
aacagaatctagccaaacacacatagtacctctccacaaaaagggaaata
+559781/1
CCCFFFFFHHHHHJJJJJJJJJJJJJIJJJJJJJJJJJJJJJJJJIJJJI
@7704802/1
gttctggcaacatcgacagataccacaaatacctaaaccttcccactaaa
+7704802/1
CBCFFFFFHHHHHJJJJJJJJJJJJJIJJJJJJIJJJIJJJJJJJJJJJJ
@38834/1
aaaaaagtgagtttaggatatcttacgttctggcaacatcgacagatacc
+38834/1
BCCFFFFDHHHHHJJJJIJJJJJJJJJHIIGGIJJIJJJJJIJJIIJJJJ
@2115570/1
caaaggtaaaatcgttctagacatactttatgctcttgacatttcgttaa
+2115570/1
@BCFFFDEHHHHHJJJJIJJJJIJJJJJJJJJJJJJJJJJJJJJJIGIJI
@2115571/1
caaaggtaaaatcgttctagacatactttatgctcttgacatttcgttaa
+2115571/1
CCCFFFDEHHHHHJIJJJJJJJJJIJJJJJJJJJJJJJJJJJJJJJJJJI
@5663464/1
cttggtcggaaaagtaacgcccgaacaagccaatcagaccaacggaacgc
+5663464/1
CCCFFDFFHHHHHJFHJJJJJJJJJJJJJJJIJJJJJJJJIJJJJIGHFF
@5663465/1
cttggtcggaaaagtaacgcccgaacaagccaatcagaccaacggaacgc
+5663465/1
CCCFFEFFHHHHHJFHIJIJJIJJIIJJJJJJJJJJJJJJJJJJJJHHFF
@5664082/1
cttggtgaacacatactttattcgtcatcgctccccacgagcgtttcttt
+5664082/1
CCCFFDFFHHHHHJJJJJJJJJJJJJJJJJJJJJJJJJJJJJJFIJJJJJ
@5664083/1
cttggtgaacacatactttattcgtcatcgctccccacgagcgtttcttt
+5664083/1
CCCFFFFFHHHHGJJJJJJJJJJJJJJJJJJJJJJJJJJJJIJIJJJJJJ
@5664084/1
cttggtgaacacatactttattcgtcatcgctccccacgagcgtttcttt
+5664084/1
CCCFFFFFHHHHHJJJJJJJJJJJJJJJIJJJJJJJJJJJJJJIJJJJJJ
@7187261/1
gtaaaatcgttctagacatactttatgctcttgacatttcgttaaagaac
+7187261/1
@CCFFFFFHHHGGJBHGGGIIJJIEHHJJJIIGIGIIJJJJHIJJJGHGJ
@7187262/1
gtaaaatcgttctagacatactttatgctcttgacatttcgttaaagaac
+7187262/1
BBBFFFFFHHHHHJJJJJJIJJJJJJIJJJJJIJJJJJJJIJJJIJHIJJ
@7187263/1
gtaaaatcgttctagacatactttatgctcttgacatttcgttaaagaac
+7187263/1
CBCFFFFFHHGHHJJJJJJJJJJJJIJJJJJJJJJJJJJJJIJJJJGJJJ
@5664517/1
cttggtgcagctatccactttgccagtggccgtctgctacggaacaggca
+5664517/1
@CCFFEFFHHHHHJJJJJJJJJJJJJHJIJJJHIIJIJJJIJJJJJJJJJ
@5664518/1
cttggtgcagctatccactttgccagtggccgtctgctacggaacaggca
+5664518/1
CCCFFFFFHHHHHJJJJJJJJJJJIJJJJJJJJJJJJJJJJJHIIJJJJI
@7187969/1
gtaaaatcttgcttcatgattgaaaatttgcaaggtttggaggagttgta
+7187969/1
@@@FDFFDHHHHHGJIIIIJICHIEBHHGIJGHGGHHIIIADGDH?DGFH
@7187970/1
gtaaaatcttgcttcatgattgaaaatttgcaaggtttggaggagttgta
+7187970/1
@@@FFFFDHHFHDGIIIIEHHEGHGBEGGIIJJJJ?EHIJFGG?FDGHDC
@7187971/1
gtaaaatcttgcttcatgattgaaaatttgcaaggtttggaggagttgta
+7187971/1
CCCFFFFFHHHHHJJIJJIJJIJJJJJJJIIJJJJGHHIJIJJHIDFGHG
@7187972/1
gtaaaatcttgcttcatgattgaaaatttgcaaggtttggaggagttgta
+7187972/1
CCCFFFFFHHHHHJJJJJIJJJJJJJJJJJJJIJJFHIJJIJJHIGHIII
@7187973/1
gtaaaatcttgcttcatgattgaaaatttgcaaggtttggaggagttgta
+7187973/1
CCCFFFFFHHHHHJJJJJIJJJJJJJJJJJJJJJJEGHIJGIJHIFHHHI
@7187974/1
gtaaaatcttgcttcatgattgaaaatttgcaaggtttggaggagttgta
+7187974/1
CCCFFFFFHHHHHJJJJJIJJJJJJJJJJJJJJJJFHIJJHIJHIFHIHI
@7187975/1
gtaaaatcttgcttcatgattgaaaatttgcaaggtttggaggagttgta
+7187975/1
CCCFFFFFHHHHHJJJJJJJJJJJJJJJJJJJJJJHHIJJHIJFHFGIHH
@6676206/1
gccggaccgattcagcccccaccaagggaagggggcggcccccatcccaa
+6676206/1
CCCFFFFFHHHHHJJIJJJJJIJJJIIJJJJIIHIHBDBDDDDDDDDDDC
@6676207/1
gccggaccgattcagcccccaccaagggaagggggcggcccccatcccaa
+6676207/1
CCCFFFFFHHHHHJJJJJJJJJJJJJJJIJJJJJJHDDDDDDDDDDDDDA
@1603030/1
attcatgcagaaccgattaagaaaggggcagacaacttcatgtacaaata
+1603030/1
CCCFFFFFGHHHHJJFHJIJJJJJJJJIIIJIJJJJJJJJJJGIIJJJJJ
@3116838/1
ccaagtttgtgctgggcaaatcaatcaatttgcctcgaaatctaaggtta
+3116838/1
CCCFFFFFHHHHFGGGIIIJJJJJJJJJJJJIJJJJJJJJJJJJJJJGHG
@3621948/1
ccttcatgaacgttctcgtatttagaatataagtaattcgttatagcata
+3621948/1
CCCFFFFFHHHHHIJJJJIJJJIJJIIIJJJJJIIJJJIJIGJJJJJJJD
@6166593/1
gaacaaaccgggaaaagtattatgagaatatgaaatttaaaagaaaattt
+6166593/1
C@@FDFDFHHGHFIIJBA?EHGGGCGEDGEGBFBFGDGIJJGIIIIGGHG
@40894/1
aaaaaagtttatttatcatacacaggtaaacagttgtacagtagaggata
+40894/1
@@CFFFFDHHHHHJIJJJJJJJJJJIFGHJJJJJJJJIIIJIIJJJJIJJ
@40895/1
aaaaaagtttatttatcatacacaggtaaacagttgtacagtagaggata
+40895/1
CCCFFFFDHHHHHJJJJJJJJJJJJJHHJJJJJJJJJJJJJIIIJJJIJI
@2119169/1
caaagtaaagcggctgtaaatcaaccaaactatgccattttatcgaaatt
+2119169/1
B@BFFDEDHHHHHJIIHGIJJIIIIJJJJJIJJJJJIJJJJHIJJJJJIJ
@7707809/1
gttcttacatccttgtttatttccctttttgtggagaggtactatgtgtg
+7707809/1
@BBFFFFFHHHHHJJJJJJJJJJJJJJJJJJGIJGIIIJDHHGIJJGHIH
@7707810/1
gttcttacatccttgtttatttccctttttgtggagaggtactatgtgtg
+7707810/1
CB@FFFFFHHHHHJIIJJHIJJJJJJJJJJJHIJHJGIJDHIFHIIIG?E
@7707811/1
gttcttacatccttgtttatttccctttttgtggagaggtactatgtgtg
+7707811/1
CBCFFFFFHHHHHJJIJJJJJJJJJJJJJJIGHJGIGIJ?FHIIJJHIHF
@7707812/1
gttcttacatccttgtttatttccctttttgtggagaggtactatgtgtg
+7707812/1
CCCFFFFFHHHHHJJJJJHIJJJJJJJJJJIGGJGIFHI?GGHIJJFIFF
@7707813/1
gttcttacatccttgtttatttccctttttgtggagaggtactatgtgtg
+7707813/1
CCCFFFFFHHHHHJJJJJJJJJJJJJJJJJJHIJIJGIJCGHIJJJIJGF
@2120258/1
caaagtatagaggttgtacccaaacttttcggggtgcaatcttcttttcc
+2120258/1
CCCFFDFFHHHHHHIJIIJJJJJJJJJJJJJJJJFHIJJJJJJJJJJJJI
@5152664/1
ctggctccaagagatgtgcatgtcccgcagatggccaccaccattctatg
+5152664/1
@@@ADDBDFHFHD>D:<AB>EAFHB?@<G10?FEG@AHG?AF@AGGGII9
@5152665/1
ctggctccaagagatgtgcatgtcccgcagatggccaccaccattctatg
+5152665/1
@CCFDDFFHHHFHBHIDFHGHIGHIGGGIJIGGHADBHECHCHIIIIIIG
@7710005/1
gttcttctgggcttttcctgcttttttagcagctttaccattcgtcttat
+7710005/1
@CCFFFFFHHHHHIJJJIIDGIJJJJJJJJFHJJGIFIJIJIIGGGIJHI
@2122680/1
caaagtgatgggcaatcccattggctggctccaagagatgtgcatgtccc
+2122680/1
@CCFFDFFHHHHGIJJJJIJJJJIJJJJJIJJGJIIIIIIGGGIGJDHIH
@2122681/1
caaagtgatgggcaatcccattggctggctccaagagatgtgcatgtccc
+2122681/1
BCCFFDDFHHHHHJJJJJJJJJJJJJJJJIIJGJIGHGHGGGGIIIIIII
@3624254/1
ccttcgtaccctcctcctccaattcctgcatcttatataccatcatcttc
+3624254/1
CCCFFFFFHHHHHJJJJJJJJJJJJJJJJJJJJJJJJJJJJJJJJJJJJJ
@3624849/1
ccttctcacaatataataaatacatatcatatcatcggggcactatataa
+3624849/1
CCCFFFFFHHHHHJJJJJJJJJJJJJJJJJJJJJJJJJJJIJIJJJJJJI
@3122984/1
ccaatcgccaccaatgcttggtgcagctatccactttgccagtggccgtc
+3122984/1
CCCFFFDFHHHHHJJJJJJJJHIIIIJJJJJJJJIJJJJJJJIJJJJJGG
@6681234/1
gccgtagttcgatacgcttcaccaacaagttggatggcagtagatacaaa
+6681234/1
@?@BA@BDHHACH@@GGG?GEB@DH?ED?1?CDBGIGGHCGGGCGDHGIG
@6681235/1
gccgtagttcgatacgcttcaccaacaagttggatggcagtagatacaaa
+6681235/1
CCCFFFFFHHHHHJJJJJJJJJJJJJJIIFGIJJJJJIJJHIJIJJJJJJ
@5153838/1
ctggcttcaatgtttgaatgatgattatataacgagtagatagcttt
+5153838/1
CCCFFFFFHHHHHJJJJJJJGIJFJJJJJJJJJJHI?FHHIJJIJJJ
@7711457/1
gttcttgcaggagatcgctagcgaacaatccttcgaggtaacctacgtgg
+7711457/1
CCCFFFFFHHHHHIGHIIIJIJIIIHJJJHIIJJJJJJDEHIJJIIJFGG
@7711458/1
gttcttgcaggagatcgctagcgaacaatccttcgaggtaacctacgtgg
+7711458/1
CCCFFFFFHHHHHJJJIJIJJJJJJIJJJJIJJJJJJJHHIJJJJJJDHG
@1611303/1
attcctaatattttttagtgaacctctctaacgtctttatagaatgtcaa
+1611303/1
CCCFFFFFHHHHHJJJIJHIJJJJJIJJJJJJJIJJJJIJJJJJIIIJJH
@3124040/1
ccaatcttccgctaccgcgtgttccttaacaacgatctggtggccaccgg
+3124040/1
CCCFFFFFHHHGHGJJIIIGGGGIIJIIIIFIFHIIIIIIHIJJIIJJJI
@2603874/1
cacctatcgaatcgaatattagtag
+2603874/1
CCCFFFFFHHHHHJJJJJJJIJEHH
@2603875/1
cacctatcgaatcgaatattagtagcaagatccgagatgtcgtacacgac
+2603875/1
CCCFFFFFHHHHHJIJIJJGICHGEGIGHIJIGHJGGIII9?8BGIGGIE
@2603876/1
cacctatcgaatcgaatattagtagcaagatccgagatgtggtacacgac
+2603876/1
CCCFFFFFHHHGHJJJJJJJJJHFHIJJIIJJJJJIJJJGGHBFHHIIGI
@2603877/1
cacctatcgaatcgaatattagtagcaagatccgagatgtggtacacgac
+2603877/1
CCCFFFFFHHHHHIJJJJJJJJBHIIJJJJJJJJJJJJJIIJGHJJJJJI
@2603878/1
cacctatcgaatcgaatattagtagcaagatccgagatgtggtacacgac
+2603878/1
CCCFFFFFHHHHHJIIIJJJIGFIIJJJJJJJJJJJJJJIIJGHHJJJJI
@2603879/1
cacctatcgaatcgaatattagtagcaagatccgagatgtggtacacgac
+2603879/1
CCCFFFFFHHHHHJJIJGIJIJHHIJJJJJJJJJJJJJJIJJGHIJJJJG
@2603880/1
cacctatcgaatcgaatattagtagcaagatccgagatgtggtacacgac
+2603880/1
CCCFFFFFHHHHHJJIJIJJJJEIIIJJJGJJJJJIJJJHIJFGIJJJIE
@2603881/1
cacctatcgaatcgaatattagtagcaagatccgagatgtggtacacgac
+2603881/1
CCCFFFFFHHHHHJJJJJJIJJFHGIJJJIJJJJJJJJJFGIBGHHIIJI
@2603882/1
cacctatcgaatcgaatattagtagcaagatccgagatgtggtacacgac
+2603882/1
CCCFFFFFHHHHHJJJJJJJJJFJIGJJIJJJJIJIJJJHIIFHIJJJJI
@2603883/1
cacctatcgaatcgaatattagtagcaagatccgagatgtggtacacgac
+2603883/1
CCCFFFFFHHHHHJJJJJJJJJHJJIJJJJIJJJJJJJJFHIGIJIJJJI
@2603884/1
cacctatcgaatcgaatattagtagcaagatccgagatgtggtacacgac
+2603884/1
CCCFFFFFHHHHHJJJJJJJJJHJJIJJJJJJJJJJJJJHIJGHIJJJJI
@3125083/1
ccaatgcttggtgcagctatccactttgccagtggccgtctgctacggaa
+3125083/1
CC@FFFFFHHGDHIJJJJJJJJIJJIJJJJJJGIJJJJHIJJJJJJJJIG
@3125084/1
ccaatgcttggtgcagctatccactttgccagtggccgtctgctacggaa
+3125084/1
CCCFFFFFGHHHHJJJIJJJJJEIJJJJJJJJIJIIJJJJJIJJJJJJJJ
@3125186/1
ccaatggagcacacttttacttcagctacttgaaccgtacgtcaaatgtc
+3125186/1
@CCFFFFFHHHHHJIIJJJJJJHIJJJIJJJJIJJJJIIJJIJJJJJJGE
@7194591/1
gtaaaccgcaagtttcacagcaacaacctggagcgaaacaacagcagccc
+7194591/1
@B@FFFFFHHGHHIJJJIJGIIJJJ;FHIJIEGIJIJJJJJJJGIIJIJJ
@3126229/1
ccaatgtgttcaagcgaaaaatgtcaataagacttctcctcaaacactgt
+3126229/1
@@CFFFFFHHFHHIJGGGIIJIIHIIGHIGG>FHIGHGDGHIIJJJIFHD
@7195412/1
gtaaacgtcagtttgcgtttcaatgcatcgataagacgaatggtaaagct
+7195412/1
CCCFFFFFHHHHHJIJIHJIJJIJJIJJJJJJJJJJJJJIJJJHIJJIJI
@7195413/1
gtaaacgtcagtttgcgtttcaatgcatcgataagacgaatggtaaagct
+7195413/1
CCCFFFFFHHHHHJJIJJJJJJJJJJJJJJIJJJJJJJJJJJJHIIJJJJ
@7195414/1
gtaaacgtcagtttgcgtttcaatgcatcgataagacgaatggtaaagct
+7195414/1
CCCFFFFFHHHHHJJJJHIIIJIJJJJJJJIJJJJJJJJJJJJDFHJIJJ
@2126020/1
caaagttctcaacaaccagctcctacatctcaacaacaagctgcatgggg
+2126020/1
CCCFFDFFHHHHHJJJJJIJJJJJJJJJJJJJJJJJJJJJJIJJJJJJJI
@6169856/1
gaacaagccaatcagaccaacggaacgcccggagcggctgatatcaccaa
+6169856/1
@@CDFFDBHHFHHGAGGDHGHIFIIHIGHIJIJGGIGIEHHEFF9?;BCB
@6169857/1
gaacaagccaatcagaccaacggaacgcccggagcggctgatatcaccaa
+6169857/1
@CCFFFFDHHDFHGHIJIJIJJIGGIGIIGGGGGIIIIHF>@DECDB@C?
@6169858/1
gaacaagccaatcagaccaacggaacgcccggagcggctgatatcaccaa
+6169858/1
CCCFFFDDDHFHHJJJGIIJIIIJJJB@GHIJIJJJJIGHDECEFFFFED
@2607102/1
caccttacaaaataaaatacggcaaagagaag
+2607102/1
8:1BDDB?AA?DC<E@2C:<AF:@<EEE@::9
@2607103/1
caccttacaaaataaaatacggcaaagagaagaaaggccgatagaatgaa
+2607103/1
@??A?BDDDDFHDIDEI@HFDEBEGBBEBEC;DGIE@@DEGGG@====FG
@2607104/1
caccttacaaaataaaatacggcaaagagaagaaaggccgatagaatgaa
+2607104/1
CCCFFFFFHHHHHJJJJJJJJJJJJJJJJJJJJJJJJJJJJJJJJJJJJJ
@2609679/1
cacctttttcactcaaccatagctt
+2609679/1
CCCFFFFFHHHHHJJJJJIJJJJJJ
@2609680/1
cacctttttcactcaaccatagctttctcagcgtgtttaatttcgttcca
+2609680/1
CCCFFFFFHHHHHJJJJJJJIJIJJJIIJIJIJGIIGIJJJJJJFIIIJH
@2609681/1
cacctttttcactcaaccatagctttctcagcgtgtttaatttcgttcca
+2609681/1
CCCFFFFFHHHHHJJJJJJJJJJJJJJJJJJJJGHHIJJJIJJJJIIIIF
@5159212/1
ctgggagggggcaagattctggcatctaatttttcaaatgcgctagaaac
+5159212/1
CCCFFFFFHGHGHIJHIJJJJJJJIJJJJJJJIJJJJJJJ=FHIJJJIHH
@3628608/1
ccttgagaaatttgctgcctcaaaaacgtatgacaaaactatagacaaac
+3628608/1
CCCFFFFFHHHHFHIIJJJJJJIJJIIJIIIJJJIJJIJJJJJEIIFJJJ
@3628609/1
ccttgagaaatttgctgcctcaaaaacgtatgacaaaactatagacaaac
+3628609/1
CCCFFFFFHHHHGJEHIIIIJJJJJIIGEGHGIJJJJJJGIIGEAHGGHI
@3628610/1
ccttgagaaatttgctgcctcaaaaacgtatgacaaaactatagagaaac
+3628610/1
BC@DFFFFHHHHHJJJJJAHIIJJJJJJJJJJJJJJJIJJIJJJJJJJJJ
@3628611/1
ccttgagaaatttgctgcctcaaaaacgtatgacaaaactatagagaaac
+3628611/1
CCBFFFFFHHHHHJJIJJJJJJJJJ9CGGGIJJJJJIJJJJJJJJJJJJJ
@43812/1
aaaaaataatagttcttcaagatatattcttcaggggatcatgaagctcg
+43812/1
CCCFFFFFHHHHHJJJJJJJJJJJJJJJJJJJJJJIJJJJIJJJJJIJJI
@43813/1
aaaaaataatagttcttcaagatatattttt
+43813/1
@@@DDD;BF<A:<C?AG??H?A:A<9AFHII
@2128028/1
caaagtttcacagttccacaaaacgctgaaaaattccgtcggcaagaagt
+2128028/1
BCCFFDFFHHHHHIJJJJJJJJJJJJJJJJJJJJJJJJHIJIJJJJJJJJ
@2128029/1
caaagtttcacagttccacaaaacgctgaaaaattccgtcggcaagaagt
+2128029/1
CCCFDFFFHHHFDHGHIDFHIIHHEGIJIGIJGDHGIA?DFGEHECHGHH
@2128030/1
caaagtttcacagttccacaaaacgctgaaaaattccgtcggcaagaagt
+2128030/1
CCCFFDFFHHHHHIIJJJJJJJJJIJJJJJJJJJJJJJIJJJJJJJJJJJ
@2128031/1
caaagtttcacagttccacaaaacgctgaaaaattccgtcggcaagaagt
+2128031/1
CCCFFDFFHHHHHIJJJJJJJJIIGIIIJJJJJJJJJJHIIJJJJJJJJJ
@2128032/1
caaagtttcacagttccacaaaacgctgaaaaattccgtcggcaagaagt
+2128032/1
CCCFFDFFHHHHHJJJJJJJJJJJJJJJJJJJJJJJJJIJJJJJJJJJJI
@2128033/1
caaagtttcacagttccacaaaacgctgaaaaattccgtcggcaagaagt
+2128033/1
CCCFFFFFHHGHHIJIJJJIJIIJJJJIJJIJIGIJGIJJJJIJJIJJIJ
@5160113/1
ctgggatatccggttcccctccgtccatagttcgcaaagtaagacaacat
+5160113/1
CCCFDFFFHHHHGGIIIGIJIIIIJJIJGHFHHIGIHIGDGIIGIGGGGI
@568688/1
aacagtttgatgttgctgttgtggagctgtttgtctgccccaagtgggtt
+568688/1
@@CFFFFFHH<FFIIJJJIJJHIJCHHIJIJJJJJJJJJJAGIIFGHJFF
@3129277/1
ccaatttcgcggaatttcaacacatgacaagcgatggtgaactgcctttc
+3129277/1
CCCFFFFFHHHHHJJJJJJJJJJJJJJJJJJJJJJJJHJJJJJJJJJJJJ
@6172065/1
gaacaatccttcgaggtaacctacgtggacatcgaagaaaaaaacattga
+6172065/1
CCCFFFFFHHHHHIJJEGHIJJJIIEHIIJJJJJJIJIJIIJJJJJJJII
@6172066/1
gaacaatccttcgaggtaacctacgtggacatcgaagaaaaaacattgac
+6172066/1
=1?BBDDAH?A?CFIIAF@HD<CFGAFEEEEHHIGHCHFHIFEAH<F=CG
@6172067/1
gaacaatccttcgaggtaacctacgtggacatcgaagaaaaaacattgac
+6172067/1
CCCFFFFFHHFHGJJJ<EHIGIGGICGIGIIJIIIIIJJJIJJIIIGGJJ
@6172068/1
gaacaatccttcgaggtaacctacgtggacatcgaagaaaaaacattgac
+6172068/1
CCCFFFFFHHHHHIJIHHIJJJIIJFGGIJIJJJJJJJJIJJJIJIJGII
@6172069/1
gaacaatccttcgaggtaacctacgtggacatcgaagaaaaaacattgac
+6172069/1
CCCFFFFFHHHHHJJJEGIJJJJJJGIJJJJJJJJJJJJJJJJJJJJJJJ
@6172377/1
gaacaatctctggaaatgtataattcccttcgatctgttcgtctacgttt
+6172377/1
CCCFFFFFHHHHHHIJIJIIHJJJJJIJJJJJJJJJJJJJJJJJJJJJJJ
@6172378/1
gaacaatctctggaaatgtataattcccttcgatctgttcgtctacgttt
+6172378/1
CCCFFFFFHHHHHIJJJJIIIJJJJJJJJJJJJJJJJJJJJJJJJJJIIJ
@3130578/1
ccacaaaacgctgaaaaattctgtcggcaagaagttggccgatttgc
+3130578/1
CCCFFFFFHHHHHJJJJJJJIJIHIJIJJIJJJIFHIJIJJJJJJJJ
@3130682/1
ccacaaaatgtgacatatataaaggtgaatatataactgacatgtttcat
+3130682/1
CCCFFFFFHHHHHJJJJJJJJJJJJCGIIJJJJJJJJJIJJJJJHJJJIG
@6683267/1
gccgtcgcggcatcactcccaaatacgaactggtccaaatcgagggcgcc
+6683267/1
@CCDDD@DHAHHFIIIIIIGIGGIGBGCFEHGGCB@@GEFHI@HHFF@CD
@6683268/1
gccgtcgcggcatcactcccaaatacgaactggtccaaatcgagggcgcc
+6683268/1
CCCFFFFFHHHHHIJJJJJJJJJIJJIJJJJJJFHIJJJIJJIJHHFDDD
@2129690/1
caaataaatgctcccttttcacaatataataaatacatatcatatcatcg
+2129690/1
CCCFFFFFHHHHHJJJJJJJIJJJJJJIJJJJJJJJJJJJJJJIJJJJJJ
@5678537/1
cttgtagtcacttttcgcgcaaaggtaaaatcgttctagacatactttat
+5678537/1
B@CFDFFFHHHDHIIJJIIIHIIJGFHHIIJJIIJJJIFGGGHGIIIJJJ
@5678654/1
cttgtagtggattcctaatattttttagtgaacctctctaacgtctttat
+5678654/1
@@CFBDDEHGAHHJGJJJIEHIJJJJJJEGGJJJIIJIJJIHIHIIIJGI
@5678655/1
cttgtagtggattcctaatattttttagtgaacctctctaacgtctttat
+5678655/1
CCCFFFFEHHHHHJJJFIIGJJJIJJJJHJJJJJJIJJJJJIJJJIJJIG
@6684718/1
gccgtgtgcccttgagaaatttgctgcctcaaaaacgtatgacaaaacta
+6684718/1
BCCDFFDFHHHHHIJJJJJIJJIJJJJJGIJIEHJGGFHIIJJIJJJJJI
@6684719/1
gccgtgtgcccttgagaaatttgctgcctcaaaaacgtatgacaaaacta
+6684719/1
CCCFDFEFHHHHHJJJJJJJJJJJJJJJIJIJJJJJJIJJIJJJJJJJJI
@6684720/1
gccgtgtgcccttgagaaatttgctgcctcaaaaacgtatgacaaaacta
+6684720/1
CCCFFFDDHHHHHJIJJJJJJJGJJIIJJJJJJJJJJJJJJJIJJJJJJE
@6685066/1
gccgttacttcctcaagcgctggtaacgctttatcgggttctgctaagtg
+6685066/1
CCCFFFFFHHHHHJJJJIJJJJJFGIJJJJJJJJJJJJHIIJJJJJJJFF
@5679959/1
cttgtatcacttattgcgtctttgcgttggtcactttacgcgcgaaaacc
+5679959/1
CCCFFFFFHHHHHJIJJJHHIJIJJ<:CEFFGIIJJJIIIGIJJJHHFFF
@5679960/1
cttgtatcacttattgcgtctttgctttggtcactttacgcgcgaaaacc
+5679960/1
BBCFDEFFHHHHHJJJJJIIJJJJJJJJJJHIJJJJIJJJJJJJIJJJHG
@5679961/1
cttgtatcacttattgcgtctttgctttggtcactttacgcgcgaaaacc
+5679961/1
CCCFDEFFHHHHHJJJJJHIJJJJJJJJJJHIGJJJJJJJJIJJJJJJHH
@5679962/1
cttgtatcacttattgcgtctttgctttggtcactttacgcgcgaaaacc
+5679962/1
CCCFDFFFHHHHHJJIJJHIJJJJJJJJJJHIJJJJJJJJJJJJJJGGEE
@5679963/1
cttgtatcacttattgcgtctttgctttggtcactttacgcgcgaaaacc
+5679963/1
CCCFDFFFHHHHHJJJJJIJJJJJJJJJJJGIIJJJJJJJJJJJJJJJHH
@5679964/1
cttgtatcacttattgcgtctttgctttggtcactttacgcgcgaaaacc
+5679964/1
CCCFFFFFGHHHHJJJJJEHJJJIJJIIFIHIJJJJJJJJJJJJJJJJHH
@5679965/1
cttgtatcacttattgcgtctttgctttggtcactttacgcgcgaaaacc
+5679965/1
CCCFFFFFHHHHHJJJJJIJJIJJJJJJJJIJJIJJJJJJJJJJJJJJHH
@3629192/1
ccttgataaatggaacgaaattaaacacgctgagaaagctatggttgagt
+3629192/1
CCCFFFFFHHHHHJJJJJJJJJJJJJJJJJJJJJJJJJJJJJJJGGIIIB
@7198270/1
gtaaagctgctaaaaaagcaggaaaagcccagaagaacgttcgactttca
+7198270/1
@?<DDD;DHDFDFGHC@EFF>GECHI;3?;CBGBFGGDA?DHH96BBF7@
@7720129/1
gttgaaattccgcgaaattggcactggcaagtcaaagaagctagcca
+7720129/1
@@@ADFFFFDFHFIIIFGICCHGIEHGIIDHIIGIIIIIIIGG@EGH
@7720130/1
gttgaaattccgcgaaattggcactggcaagtcaaagaagctagcca
+7720130/1
CCCFFFFFHHHHHJJJJJJIIIIJJJJIJJJHIJJJJIJJJJJJIIJ
@571881/1
aacatgaccatgatgcactcggccggaccgattcagcccccaccaaggga
+571881/1
CCCFFFFFHHHHHJJJJJJJJJJIJJJJJJJJJJJJIJJJJJHHGFFFFD
@47914/1
aaaaaatatcgcaatagctcaaaagggaacaatttttgtcgagttattga
+47914/1
C@@FFFFFHHHHGGHIFGEHGGIIJJJJIIJHGIIJJJHIJCGCHGGIJI
@47915/1
aaaaaatatcgcaatagctcaaaagggaacaatttttgtcgagttattga
+47915/1
CCCFFFFFHHHGHJJJJJJJJJJJJJJIJJJJJJJJJJJJJIJFHIJJJI
@47916/1
aaaaaatatcgcaatagctcaaaagggaacaatttttgtcgagttattga
+47916/1
CCCFFFFFHHHHHJJJJJJJJJJJJJJJJJJJJJJJJJIJJIJFGIJJIF
@47917/1
aaaaaatatcgcaatagctcaaaagggaacagtttttatcgagttattga
+47917/1
CCCFFFFFHHHHHJJJIJJJJJJJJJJJIIJ3DHIJJJJJJJJHIJJJII
@47918/1
aaaaaatatcgcaatattagaaatt
+47918/1
CCCFFFFFHHHHGJJJJJJJJJJJJ
@47919/1
aaaaaatatcgcaatattagaaattttcaaatattcttcgcttttgactc
+47919/1
@@@FFFFBHHHHHIAGGBFEHH9FDH??<EG@<DHHFD?DDDGCHFEBF@
@47920/1
aaaaaatatcgcaatattagaaattttcaaatattcttcgcttttgactc
+47920/1
@BCFFFFFHHHGHJIJJJJJJJJJJJJJJJJIJJJIJJJJJJJJJIIJJI
@47921/1
aaaaaatatcgcaatattagaaattttcaaatattcttcgcttttgactc
+47921/1
@CCFFFFFHHHHHJJJJJJJJJJJJJJJJJJJJJJIIJJJJJJIIIHIIG
@47922/1
aaaaaatatcgcaatattagaaattttcaaatattcttcgcttttgactc
+47922/1
@CCFFFFFHHHHHJJJJJJJJJJJJJJJJJJJJJJJJJJJJJJJJJJJJI
@47923/1
aaaaaatatcgcaatattagaaattttcaaatattcttcgcttttgactc
+47923/1
CCCFFFFFHHHGHJJIJJJJIJIJJJJJJJJIIJJGIJHGEIIJJGGGII
@47924/1
aaaaaatatcgcaatattagaaattttcaaatattcttcgcttttgactc
+47924/1
CCCFFFFFHHHGHJJJJJIGJJIJJJJJJJJJJJJJJJJJJJJJJJJJJI
@47925/1
aaaaaatatcgcaatattagaaattttcaaatattcttcgcttttgactc
+47925/1
CCCFFFFFHHHGHJJJJJIJJJJJJJJJJJJJJJJJJJJJIJJJJJJJJI
@47926/1
aaaaaatatcgcaatattagaaattttcaaatattcttcgcttttgactc
+47926/1
CCCFFFFFHHHHGJJJJJJJJJJJJJJJJJJJJJJJJJJJJJJJJJJJJJ
@47927/1
aaaaaatatcgcaatattagaaattttcaaatattcttcgcttttgactc
+47927/1
CCCFFFFFHHHHHJJJJJJIJJIJJJJJJJJJJJJJJJJJJJJJJJJJJJ
@7202318/1
gtaaatattcgaaaaaaatcagtcacaagacaaatacctaatttcatata
+7202318/1
CCCFFFFFHHHHHJJJJJJJJJJJJJJJJJJJJJJJJJJJJJJJJJJJJJ
@4638008/1
ctcagatcgtgacttcgaaacacttcttcctttcttctgtttcttcatac
+4638008/1
CCCFFFFFHHHHHIJJJJJJJJJJJHIJJJJJJIJJJJJIIJGJJJJJJI
@6175003/1
gaacaatttgaaattttttccaaacccgaaaaaagtttatttatcataca
+6175003/1
CCCFFFFFHHHHHJJJJJJIJJIJJJJJIJJJJIJFGIIIJJJJJJJJJI
@6175004/1
gaacaatttgaaattttttccaaacccgaaaaaagtttatttatcataca
+6175004/1
CCCFFFFFHHHHHJJJJJJJJJJJJJJJIJJJJJJFHIJJJJJJJJJJJG
@2133821/1
caaatacctaaaccttcccactaaagttaaccagacaaagcacctatcga
+2133821/1
@??DDFFFHHHFFBHGHHGHIEDHGH?EHHGFEEEIIGHIBHIIIGGHGG
@2133822/1
caaatacctaaaccttcccactaaagttaaccagacaaagcacctatcga
+2133822/1
CCCFFFFFHHHHHIJJJJJJJJJJJJIJJJJJJJJJJJJJJJJJJJJJJJ
@2133823/1
caaatacctaaaccttcccactaaagttaaccagacaaagcacctatcga
+2133823/1
CCCFFFFFHHHHHJJIJJJJJJJJJJIIJJJJJJJJJJJJJJJJJJJJJJ
@2133824/1
caaatacctaaaccttcccactaaagttaaccagacaaagcacctatcga
+2133824/1
CCCFFFFFHHHHHJJJJJJJJJJJIJHIJJJJJGJJJJJJJJJJIJJJJJ
@3133298/1
ccacaagcaatgtcaaagagaaggatagcaactaattttacaagctatac
+3133298/1
CCCFFFFFHHHHHIJJJJGHHIHJGHJJJJJJJJJJJJJJJJJJIJJJJI
@7203193/1
gtaaatcctgcaaggattgccacatcttgtgagccgccattctcttggct
+7203193/1
CCCFFFFFHHHHHJJJJJJJJJJJJJJJJJJJJJJJJJJJJJJJJJJJJJ
@2133922/1
caaatacctcaccttacaaaataaaatacggcaaagagaagaaaggccga
+2133922/1
BCCFFFFFHHHHHJJJJJJJJJJJJJJJJJJJJJJJJJJJJJJJJJJJJJ
@2133923/1
caaatacctcaccttacaaaataaaatacggcaaagagaagaaaggccga
+2133923/1
CCCFFFFFHHHHHJJJJJJJJJJJJJJJJJJJJJJJJJJJJIJJJJJJJG
@2133924/1
caaatacctcaccttacaaaataaaatacggcaaagagaagaaaggccga
+2133924/1
CCCFFFFFHHHHHJJJJJJJJJJJJJJJJJJJJJJJJJJJJJJJJIJJII
@6175272/1
gaacacatactttattcgtcatcgctccccacgagcgtttctttagtctg
+6175272/1
CCCFFFFFHHHHHJJJJIIJJJJJJIJJJJJJJIIJJIJJJJJJHIGIIG
@6175273/1
gaacacatactttattcgtcatcgctccccacgagcgtttctttagtctg
+6175273/1
CCCFFFFFHHHHHJJJJJGHJJJJJJJJJJJJJIJJJHJJJJJJIJHJJI
@574343/1
aacatttcccacctttttcactcaaccatagctttctcagcgtgtttaat
+574343/1
@@<DDFFFDGHHDGIGFGEHFHIIIEHIIIEGIGHEGGI?FBDHGIICGH
@3631855/1
ccttgcaggatttacccgtggagggtaacaatctgccttctacatttgcg
+3631855/1
CCCFFFFFHHHHHJJJJJHIJFHJJ?FHJJJJJJJJJJJJJJJJJIJIJJ
@1615967/1
attcgataggtgctttgtctggttaactttagtgggaaggtttaggtatt
+1615967/1
@CCFFFFFGFCFHIGIJGIJJJHGHIIIJJIIDGGIIIIIGHHHIIFGGH
@1615968/1
attcgataggtgctttgtctggttaactttagtgggaaggtttaggtatt
+1615968/1
@CCFFFFFHHCFHJIIIIIIIJHIIJJJIJIJHGIJJJJJIJIJJJDHII
@1615969/1
attcgataggtgctttgtctggttaactttagtgggaaggtttaggtatt
+1615969/1
@CCFFFFFHHFHHJJJIIJJJJGIJJJJJIIJEIJIJJJJDHIHJJ?FHI
@48812/1
aaaaaatattaggaatccactacaaggttttcaatagggcattctaacat
+48812/1
CCCFFFFFHHGGHJJJJJJJJJJJJJJCFIJJIJJJJJIJJJJJJIJJIG
@48813/1
aaaaaatattaggaatccactacaaggttttcaatagggcattctaacat
+48813/1
CCCFFFFFHHGHHJJJJJJJJJJJJJJCGIJJJJJJJJJJJJIJJJJJJJ
@48814/1
aaaaaatattaggaatccactacaaggttttcaatagggcattctaacat
+48814/1
CCCFFFFFHHHGHJJJJJJJJJJJIJJCHIJJJIJJJJJIJJJJJIJJJJ
@48815/1
aaaaaatattaggaatccactacaaggttttcaatagggcattctaacat
+48815/1
CCCFFFFFHHHHGJJIJJJJJJJJJJJEHIJJJJJJJJIIJJJJJJJJJI
@48816/1
aaaaaatattaggaatccactacaaggttttcaatagggcattctaacat
+48816/1
CCCFFFFFHHHHGJJJJJJJIJJJJJJCGHIJJJJJJJJIJJJJJJJJJJ
@48817/1
aaaaaatattaggaatccactacaaggttttcaatagggcattctaacat
+48817/1
CCCFFFFFHHHHHJJJJJIIIJJJJJJEHIJJJJJJJJJJJJJIJJJIII
@48818/1
aaaaaatattaggaatccactacaaggttttcaatagggcattctaacat
+48818/1
CCCFFFFFHHHHHJJJJJJJJHIJJJJHHIJJJJJJJJJJJJJJJIIJJI
@48819/1
aaaaaatattaggaatccactacaaggttttcaatagggcattctaacat
+48819/1
CCCFFFFFHHHHHJJJJJJJJJJJJJJGHIJJJJJJJJJJJJJJJJJJJJ
@3632509/1
ccttgcggttaccccttctgttgggatgggggccgcccccttcccttggt
+3632509/1
CCCFFFFFHHHHHJJGIJJIJIIIJCHGGIJJJJJIJHHFFEEEECCCC>
@3632510/1
ccttgcggttaccccttctgttgggatgggggccgcccccttcccttggt
+3632510/1
CCCFFFFFHHHHHJJJJJJJJJJJJIJJJJJJJJJJJHHFFEEEEDDDD;
@7723959/1
gttgaagctgagagtctcttcgtcactcgcaaatgtagaaggcagattgt
+7723959/1
CCCFFFFFHHGHHIFFHIJJJJJJJJIJJJJJJJIJJJJJJJIJIJJJJJ
@7723960/1
gttgaagctgagagtctgcaaatcggccaacttcttgccgacggaatttt
+7723960/1
?1?DA?BAABB?DF:CEB9FBHF>G<FAGEFFAFDGBADDGIIIFIIIEE
@4639104/1
ctcagatgccgacactatgggtcggatcttcagctagatcggataatcct
+4639104/1
CCCFFFFFHHHHHJJJIJIJJHIIJIJJJIJJJJJJIIJJJJIJJJGIJI
@4639293/1
ctcagatggattgagctgttgagttgatcctgcttgtgaatctgattgtg
+4639293/1
CCCFFFFFHHHHHJJJJJIJJHIHHIJJJJJJJJIJHHGIJJJJIJJIGI
@2613638/1
cacgaagagggactaccacacgaaaggcagttcaccatcgcttgtcatgt
+2613638/1
CCCFFFFFHHHHHJJJJJIJIIJIIIIJJJIJJJJJJJJJJJJJIIIIIH
@6176238/1
gaacagacaaaactccgaaggaagccaagggctcggctgctcatcatgcc
+6176238/1
CCCFFFFFHHHHHJJJJJJJJJJJJJJJJJIJJJIJJJJIIIIIIIIJJI
@6176239/1
gaacagacaaaactccgaaggaagccaagggctcggctgctcatcatgcc
+6176239/1
CCCFFFFFHHHHHJJJJJJJJJJJJJJJJJJIJJJJIJJIIIIIEHGGGG
@1617544/1
attcgattcgataggtgctttgtctggttaactttagtgggaaggtttag
+1617544/1
BCCFFFFFHHHHHJJFHIJJJIHIJJJFHIIJJJJIJHIJJJJIJFHIII
@3136386/1
ccacaattacagattataatgatgaatcatgacatcaaaattgcatcaca
+3136386/1
CCCFFFFFHHHHGJJJJJJJJJJIJJJJJJJJJJJJJJJJJJJJJJJJJG
@7725738/1
gttgaagtcggctcgacggaccaagctgttgatttcgcgttctctgtccg
+7725738/1
BBCFFFFFHGHHHJJJJJIJJJJIJ7FHGHIIJJJJJIIEIIHHHECHFF
@7725739/1
gttgaagtcggctcgacggaccaagttgttgatttcgcgttctctgtccg
+7725739/1
CBCFFFFDHHHHHJJJIIJJIJJJJJJIHIIIJJJIJIIHIIHHHGHHFF
@7725740/1
gttgaagtcggctcgacggaccaagttgttgatttcgcgttctctgtccg
+7725740/1
CCCFFFFFHHHHHJJJJJJIJGIJJJJJIIIHIJJIJJJGIIHHHHFHFF
@3635064/1
ccttggcttccttcggagttttgcctgttccgtagcagacggccactggc
+3635064/1
CCCFFFFFHHHHHIJJIJGIJJIJJIIIJJJJHIIJJJIJJIIIJJGJII
@3635065/1
ccttggcttccttcggagttttgcctgttccgtagcagacggccactggc
+3635065/1
CCCFFFFFHHHHHJJJHJFHJJIIIJIHJJJJIJJIJJJJJJIJIJIJJI
@3137179/1
ccacaatttagtagacatagtttggacattaatcaatcaactcttcatga
+3137179/1
@@@DBADDHFF<A@GFDHEGIIHGIGGIHBHEEHDGGIIEGGGIGIIII@
@3137180/1
ccacaatttagtagacatagtttggacattaatcaatcaactcttcatga
+3137180/1
CCCFFFFFHHHFHGIJJJJJJIJIJJJJJJJJJJIJJJJJJJJJJJJJJI
@3137369/1
ccacacaagggcagcaaaaaggtgcccaacaacagcaaacgggtcgaaat
+3137369/1
CCCFFFFFHHHHHJJJJJJJJJCGHJJJJJJJJJJJJJJJJJJAHHIJJH
@4641975/1
ctcagcaactcctggaggacgctgacgggagtcttgctcggcatggaggc
+4641975/1
CCCFFFFFHHHHHJJIJJJJGGIJIIJJJIIFGIJJJJJJJIJIJJIJHG
@3138033/1
ccacacgaaaggcagttcaccatcgcttgtcatgtgttg
+3138033/1
@@@D?DD?F<FD??<EEGFCFCHCHECG?G@GBGHG:B?
@52021/1
aaaaaatcagtcacaagacaaatacctaatttcatatacgtattatacat
+52021/1
@<@FFFFFHHHHHJJJJJJJJJIIJJJJJJJJJIIJJJJJIJJJJJJJJJ
@6180592/1
gaaccacaaaatgtgacatatataaaggtgaatatataactgacatgttt
+6180592/1
CCCFFFFFHHHHHHIJJJJIIIJJJJJJCGIJJGIJJJJJJJJJJJJIJJ
@579848/1
aaccagacaaagcacctatcgaatcgaatattagtagcaagatccg
+579848/1
CCCFFFFFHHHHHJJJJJJJJIJJJJJJGJIJJJDGGJJIJIJJJJ
@5170752/1
ctgggcttttcctgcttttttagcagctttaccattcgtcttatcgatgc
+5170752/1
@:=DDFEFHHHDHGGGGIHIJGIGHIGHIIIJGHJJFIHIGIJIJJEHII
@5170753/1
ctgggcttttcctgcttttttagcagctttaccattcgtcttatcgatgc
+5170753/1
@@?DDDFDHFFHGIEHIIGHIIJGJIGJJJFIEGFGGCHJIJIIJJJGIB
@5170754/1
ctgggcttttcctgcttttttagcagctttaccattcgtcttatcgatgc
+5170754/1
@CCFFFFFHGHHHGEHHHIIGGHIJJGGHGIIGGAFFHHGHIIIEGIIJI
@5170755/1
ctgggcttttcctgcttttttagcagctttaccattcgtcttatcgatgc
+5170755/1
CCCFFFFFGHHHHIIJJJJJJJJJJJJJJJJJJJJJJIHHIJJJJJJJJI
@5170756/1
ctgggcttttcctgcttttttagcagctttaccattcgtcttatcgatgc
+5170756/1
CCCFFFFFHHHHH2<CHIJJJJIJJJJJJJJJJJJJJJJJJJJJIJJJJJ
@5170757/1
ctgggcttttcctgcttttttagcagctttaccattcgtcttatcgatgc
+5170757/1
CCCFFFFFHHHHHJJJJIJJJJJJJJJJJJJJJJJJJJCHIIIJJJJJJI
@5170758/1
ctgggcttttcctgcttttttagcagctttaccattcgtcttatcgatgc
+5170758/1
CCCFFFFFHHHHHJJJJJJJJIJJJJJJJJIJJJJJJJJJIJJJIJJJII
@5170759/1
ctgggcttttcctgcttttttagcagctttaccattcgtcttatcgatgc
+5170759/1
CCCFFFFFHHHHHJJJJJJJJJJJIJIJJJJJJIJJJJIJJJJJJJJJJI
@5170760/1
ctgggcttttcctgcttttttagcagctttaccattcgtcttatcgatgc
+5170760/1
CCCFFFFFHHHHHJJJJJJJJJJJJJJJJJIJJJJJJJIIJJJJJJJJJJ
@5170761/1
ctgggcttttcctgcttttttagcagctttaccattcgtcttatcgatgc
+5170761/1
CCCFFFFFHHHHHJJJJJJJJJJJJJJJJJJJJIJJJJIJJJJJJJJJJI
@2618699/1
cacgacagtcaaaatagagagaaaatatataaagtgaaagtcaaatttgc
+2618699/1
@@@DDDDDCDHHFIIGI<?FFABGFFHIIGIIIIHGDGEH:BFECABHIG
@2618700/1
cacgacagtcaaaatagagagaaaatatataaagtgaaagtcaaatttgc
+2618700/1
CCCFFFFFHHHHHJJJJIJHIIJJIJJJJJJJJJFHIJJJIJGIJJJJJG
@1622281/1
attcgtcatcgctccccacgagcgtttctttagtctgtatattttcttgt
+1622281/1
BB1=BDDFHHHHHJJJJJIIHIIJHIJJJJJJJHIIIHHIIJJJJJJIIH
@1622426/1
attcgtcgtgtaccacatctcggatcttgctactaatattcgattcgata
+1622426/1
@BCFFDFFFFFDHIJJJIIGIIJHGIIJIJJJIJJJJJJJIGIIIJIJIJ
@1622485/1
attcgtcttatcgatgcattgaaacgcaaactgacgtttacttttcgaat
+1622485/1
BCCFFDDFHHHHHJJJGIJJIJIJIFGIIIJIIHIIFHIGGIIIJIJJGD
@1622486/1
attcgtcttatcgatgcattgaaacgcaaactgacgtttacttttcgaat
+1622486/1
CCCFFFFFHHHHHJJJJJJJJJJJJJIJJJJJJJJJHJJJJJJJJJJJJI
@6182618/1
gaaccgtacgtcaaatgtcgcaaattatgtcacataaatgtcaaaatgcc
+6182618/1
BCCFFFDFHHHHHJJJJFHHIIJJJJJJJJJJJJJJJJJIJJJJJJJJJI
@4644364/1
ctcagcgtgtttaatttctttcatttatcaaggttttcaaactgttaaaa
+4644364/1
@@CFFFDDHDFHHECFFHIC@H@HFHDFBFDHH1CGHHAGIABBD@GDDF
@1623071/1
attcgttctacatatgaaacatgtcagttatatattcacctttatatatg
+1623071/1
B@=DDFFFHHHFDGJJJJJJJJJJJIJJIJJJJJJJJJJJJJJIJIJJJG
@1623072/1
attcgttctacatatgaaacatgtcagttatatattcacctttatatatg
+1623072/1
CCCFFFFFHHHHHJJJJJJJJJJJJJJHGJJJJJJJJJJJJJJJJIJJJH
@1623073/1
attcgttctacatatgaaacatgtcagttatatattcacctttatatgtc
+1623073/1
CCCFFFFFHHHHHJJJJJJJJJJIJIJHIJJJJJJJJJJJJJJJJJJJJJ
@583689/1
aaccgattaagaaaggggcagacaacttcatgtacaaatacctcacctta
+583689/1
CCCFFFFFHHHHHJJJJJIJJIJJJJJJJJJJJJJJJJJJJJJJJJJJJI
@583690/1
aaccgattaagaaaggggcagacaacttcatgtacaaatacctcacctta
+583690/1
CCCFFFFFHHHHHJJJJJJIJIIJJJJJJJJJJJJJJJJJJJJJJJJJJI
@2622158/1
cacgagccaatcttccgctaccgcgtgttccttaacaacgatctggtggc
+2622158/1
CCCFFFFFHHHHHJJJJJJJJJIIIGIIIJJIJIGHJJJIJIJIJJEHII
@7214473/1
gtaaccgcaaggggcacggaccacttcacggaaatctaccgacagagagg
+7214473/1
@BCFFFFFHHHHHJJJJJJJJJJJJJGIIIIIIIJIIIIGHJJFHCDFFD
@7214474/1
gtaaccgcaaggggcacggaccacttcacggaaatctaccgacagagagg
+7214474/1
C@BFFFFFHHHHHJJJJJJIJJJJJJJJJJJJJJJJJJJJJJJHHDFEFD
@7214667/1
gtaacctacgtggacatcgaagaaaaaacattgaccaatcgccaccaatg
+7214667/1
@BBFFFFFHHFHHJJIIJJJJJJJJJJJJJJJJJJJJJIJFHIIJJJJJJ
@7214668/1
gtaacctacgtggacatcgaagaaaaaacattgaccaatcgccaccaatg
+7214668/1
CCCFFFFFHHHHHJJJJJJJJJJJJJJJJJJJJJJJJJJJGGIIJJIJJI
@7734384/1
gttgaccccaagcttgaggttgttgttgtggaggtgaagggtgatgttgt
+7734384/1
@BCFFFFFHHHHHJJJHIJFGIEHGIJJFHIHIJ:BDFHHG?FDHEGHEC
@4646996/1
ctcagcttcaacgccaaggacttcaactttgttcagttcttgcagg
+4646996/1
??@DDFDBFBFC8@CEHGICEGIIIIGEGGIFHIIIIGIIGGGGE?
@4646997/1
ctcagcttcaacgccaaggacttcaactttgttcagttcttgcagg
+4646997/1
@@<DDDDDHHHH1@@C8EC>@GBAEHEHIGEFFHGGFFGEB?DD?F
@4646998/1
ctcagcttcaacgccaaggacttcaactttgttcagttcttgcagg
+4646998/1
@@?DDDDDHHFH:EHG@FHGEHGIIIEGFIIGGIIGGIGBFHCHGI
@4646999/1
ctcagcttcaacgccaaggacttcaactttgttcagttcttgcagg
+4646999/1
CCCFFFFFHHHHDIJJJJJJJJJJJJJJJJJIJJJJIIJJJJJJJJ
@4647000/1
ctcagcttcaacgccaaggacttcaactttgttcagttcttgcagg
+4647000/1
CCCFFFFFHHHHFHIHJIJJJJIJJJJJJJJIJJJJGGIIJJJJJI
@4647001/1
ctcagcttcaacgccaaggacttcaactttgttcagttcttgcagg
+4647001/1
CCCFFFFFHHHHHJJIJJJEIIJJJJIJJJJHIJJJIIJJJJJJJJ
@4647002/1
ctcagcttcaacgccaaggacttcaactttgttcagttcttgcagg
+4647002/1
CCCFFFFFHHHHHJJJJJJIJJJJJIJIJJJIJJJJIIIJJJIJJJ
@4647003/1
ctcagcttcaacgccaaggacttcaactttgttcagttcttgcagg
+4647003/1
CCCFFFFFHHHHHJJJJJJIJJJJJJJJJJJJJJJJIJIJJIJJJJ
@4647004/1
ctcagcttcaacgccaaggacttcaactttgttcagttcttgcagg
+4647004/1
CCCFFFFFHHHHHJJJJJJIJJJJJJJJJJJJJJJJJJJJJJJJJJ
@3641034/1
cctttatgttttgcagcttgttgttcaggttgtttttgtttcttcttttt
+3641034/1
CCCFFFFFHHHHHJJJJJJJIJJJJJJIJHHIFIJJJJHIJJJJIJJJJJ
@1116038/1
agatgaacagatcgaagggaattatacatttccagagattgttcactttg
+1116038/1
BCBFFFFFHHHHHJJJJJJJJJJJIJJJJJJJJJJJJIJJJIJJIJJJJJ
@3142071/1
ccacatcttgtgagccgccattctcttggctagcttctttgacttgccag
+3142071/1
CCCFFFFFHGHHHJJJJJJIJJJJJJJJJJJIJIIJJIJJIHHIIEGIIJ
@7734618/1
gttgacctataattggcatgccggcatcgtttgagattttctggagttgt
+7734618/1
@@@DDDFFFFFFGGGGGHEB@EHGGIADFCDH7FGIIHHHCHADFHGHGH
@3142503/1
ccacattccaccccaatctagccactcttatacgcagtggtctcaatcgc
+3142503/1
CCCFFFFFHHHHHJJJJJJJJJJIJJJJJJJJJJJJJIJJHIJJJJJIJI
@3142504/1
ccacattccaccccaatctagccactcttatacgcagtggtctcaatcgc
+3142504/1
CCCFFFFFHHHHHJJJJJJJJJJJJJJJJJJJJJJIIGIJGHIJJJJJJJ
@4163604/1
cggcaagaagttggccgatttgcagactctcagcttcaacgccaaggact
+4163604/1
CCCFFFFFHHHHHIJJJJJJJJJJIJJJGGIJJJJJJJJJDHIJJJJIII
@5176489/1
ctgggtctgtagatccggccatttcattacaccatgtacctatttcgatc
+5176489/1
BBCFFDFFHHHHHJJJJJJJJJJJJJJJJJJJJJJJIJJJJJJJJJJJJI
@6185066/1
gaacgatgtcaccacctgattggtgatatcagccgctccgggcgttccgt
+6185066/1
@@@FDFFFFFHDHJGJJJEHJJJAEFHHIIJJIGIIIGHIIJGGAHHHGH
@6185067/1
gaacgatgtcaccacctgattggtgatatcagccgctccgggcgttccgt
+6185067/1
CCCFFFFFHHGHHJJJJJHIIJJAFHIJJJJJJJJJJJJJJIJJGHHHHH
@6185068/1
gaacgatgtcaccacctgattggtgatatcagccgctccgggcgttccgt
+6185068/1
CCCFFFFFHHHHHJJJJJHJJJJHHJJJJJJJJJJJJIJIJIIIBHHHHH
@6185069/1
gaacgatgtcaccacctgattggtgatatcagccgctccgggcgttccgt
+6185069/1
CCCFFFFFHHHHHJJJJJIJJJJCGIJJJJJJJJJJJJJJJJGJIJGHHH
@6185323/1
gaacgattgtgcatcttagttgctctaattgtagcataaacgaaagccta
+6185323/1
CCCFFFFFHHHHHIIJJIJGIJIJJJJJJJIIJJJJJJJJJJIJJJJJJI
@6185405/1
gaacgattttacctttgcgcgaaaagtgaccacaagcaatgtcaaag
+6185405/1
CCCFFFFFHHHHHJJJJJJIJJJJJJGIIJJJJJJJJJJJJIJJJJJ
@6187596/1
gaacgttcgactttcacttcattctatcggcctttcttctctttgccgta
+6187596/1
BBCFFFFFHHHHHJJIJJJJHIJJJIJJIJJJJJJJJJJJIJJIJJJJIB
@6187635/1
gaacgttcttctgggcttttcctgcttttttagcagctttaccattcgtc
+6187635/1
CCCFFFFFHHHHHJJJJJJJJJJJJJJJJJJJJJJJJJJJJIJJJJJJGG
@1625389/1
attctataaagacgttagagaggttcactaaaaaatattaggaatccact
+1625389/1
CCCFFFFFHHHHHJJJJJJJIJJHIJJJJJJJJJJJJJJJJJJJJJJIJI
@1625390/1
attctataaagacgttagagaggttgactaaaaaatattaggaatccact
+1625390/1
CCCFFFFFHHHHHJJJJJJJJJJFH@FHIJJJJJJIJJJJJJJJIJJJJI
@1625783/1
attctatcggcctttcttctctttgccgtatttcaatttgtaaggtgagg
+1625783/1
CCCFFFFFHHHHHJJJJJJJJJJJJJJJGHIJJJGJJJJJHGIJJBGEHI
@1118415/1
agatgatggttatggagaaattaaaccacctagatcaccacttttacgac
+1118415/1
CCCFFFFFHHHHHJJJJJJJJJJJJJJJJJJJJJJJJJJJJJJJJJJJJJ
@1118549/1
agatgattaccttcaaccaattagcaaggaaaattttcgggctacagaag
+1118549/1
@CCFFFFFHHGHHJJIIJJJJIJGGJJIIJJJGIJJJIJJGGIIJIJIJI
@3642767/1
cctttcttctctttgccgtattttattttgtaaggtgaggtatttgtaca
+3642767/1
C@CFFFDFGHHHHJFGJJCGGIJJIIGJJJGIIJI?EDGGDGGGIGDGGC
@3642768/1
cctttcttctctttgccgtattttattttgtaaggtgaggtatttgtaca
+3642768/1
CCCFFFFFHHHHHJJJJJHIJJJJIJJJJJHIJJJCHGIJ?FHIJJHIJI
@587983/1
aacgaaatgtcaagagcataaagtatgtctagaacgattttacctttgcg
+587983/1
CCCFFFFFHHHHHJIJIJJJJJJFJIIIIJJJIJJJIJJJJJIJJJJJJJ
@587984/1
aacgaaatgtcaagagcataaagtatgtctagaacgattttacctttgcg
+587984/1
CCCFFFFFHHHHHJJJJJJJJIJFJIJHIJJJJJJJIIJJJJJJJJJJJG
@2625606/1
cacgatgcatttgtttattcagatttacagcaattccctatgaagcttga
+2625606/1
CCCFFFFFFHHHHHJJJJJJJIHJJJJJJJJJJIJJJJJJJJJJJJJIJJ
@6189544/1
gaactatcagatgttggtccgccacactgtagagaattcacttatgaatg
+6189544/1
CCCFFFFFHHGHHGIJJHJIJJIIIIJIJGIIIIJIJIIJJJJJJI@EII
@6189878/1
gaactatgtgccattcatccatttccaggttctctatggagaaaagctgt
+6189878/1
?@@D?BBB=ACFDEGF@GFECIIIEFDEDHECHHFEHEGAEEFEFDEB?:
@2626322/1
cacgattcataaaagtaatataacctt
+2626322/1
@@@DDDDDHHFFHGG<CGEECGH<F:C
@2626323/1
cacgattcataaaagtaatataaccttagatttcgaggcaaattgattga
+2626323/1
C@CFFFFFHHHHGJJAGIJJJJJJJJJJJIJJJJJJJJIIIIJJIIIJJI
@2626324/1
cacgattcataaaagtaatataaccttagatttcgaggcaaattgattga
+2626324/1
CCCFFFFFGHHHHJJGGIGGHIGJJJJIJJEIJIJGGEHIJJIJJIGIJG
@2626325/1
cacgattcataaaagtaatataaccttagatttcgaggcaaattgattga
+2626325/1
CCCFFFFFHHHHHJJEHIGIJJJJJJJJJJJJJJJJJIJJJJJJJJJJJI
@2626326/1
cacgattcataaaagtaatataaccttagatttcgaggcaaattgattga
+2626326/1
CCCFFFFFHHHHHJJFHIGGIJJJIJJJJJJIJJIJIIIJJJJJJIJJIF
@2626327/1
cacgattcataaaagtaatataaccttagatttcgaggcaaattgattga
+2626327/1
CCCFFFFFHHHHHJJFHIJJJIJJJJJJJJJJJJJJIJJJJJJJJJJJJI
@2626328/1
cacgattcataaaagtaatataaccttagatttcgaggcaaattgattga
+2626328/1
CCCFFFFFHHHHHJJFIIJJJJJJJJJJJJJJJJJJJJJJJJJJJJHIJJ
@2626329/1
cacgattcataaaagtaatataaccttagatttcgaggcaaattgattga
+2626329/1
CCCFFFFFHHHHHJJGHIJJJJJJJJJJJJJJJJJJJJJJJJIJJJJJJG
@7740573/1
gttgagtcaaaattatccccaatatagttatatcaaagccaattttatag
+7740573/1
BBCFFFFFHHHHHJJJJJJJJJJJJIJHIJJJJJJJJJJJJJJJJJIJJJ
@3148452/1
ccaccattctatgaaatggaacacgaagagggactaccacacgaaaggca
+3148452/1
@CCFFFFFHHHHHJJJJJJJJJJJJJJIJJJJJJJJJJJJJJIIJJIIFG
@7740741/1
gttgagtgaaaaaggtgggaaatgttgactgttgtagctgattaaggggt
+7740741/1
BBCFFFDFHHHHHJJCGIJIJJJJJJJJJJJHJJGIJJJJHJJHIIJJJ6
@7740742/1
gttgagtgaaaaaggtggtaaatgttgactgttgtagctgattaaggggt
+7740742/1
?1?DDDFDHGGFDII<CF8CEEIGDHHAHHIHGGFHIHGIGHIEIIIII0
@1627501/1
attctcgtgactttcctcccctgttcttaaataaagtgtactttattgaa
+1627501/1
CCCFFFFFHHHHHJ@GIJJJJJJIJJJJJJJJJJJJIIIJJJJJJJJJJI
@6699371/1
gccttctacatttgcgagtgacgaagagttggccactaaactgggcagct
+6699371/1
@@@=BDEFHHHGHIIIGH@FHGEHIIIGIIGIIIIIIIIGIIIIGHHIIA
@3149272/1
ccacccctttgttgcccgtttgccgatttaggttgttgtggtacatctcc
+3149272/1
CCCFFFFFHHHHHJJJJJJJJJJJJEHIJIIJHJJIIJIIIIJJJJJJJJ
@7741194/1
gttgagttgatcctgcttgtgaatctgattgtgaactggaagaaagttgc
+7741194/1
CCCFFFFFHHHHHJJJJJJGIJJJIJJJJJJHHIJJJIJIIJIJJJDGHG
@6700527/1
gccttctttttgttctccaaaaggtaacatagtagtgctgtataaatttt
+6700527/1
CCCFFFFFHHHHHJJJJJJJJJJJCFHIJJIJGIIIIIIJHIJJJJJJJJ
@591420/1
aacgaattttgtgcatacaaaaatagtaaaaagtcgaagtctttcgagac
+591420/1
CCCFFFFFHHHHHIJJJJJJJJJJJJIIIJJJJFHIJJJIJJJJJJJJJI
@5693408/1
cttgtgagccgccattctcttggctagcttctttgacttgccagtgccaa
+5693408/1
@@CFDFFDDFHHHJIIJJIIJJJJIIFIJJJIJJEEGDGECHEGIDEHIF
@5693409/1
cttgtgagccgccattctcttggctagcttctttgacttgccagtgccaa
+5693409/1
CCCFFFFFHHHHHJJJJJJJJJJJJJJJIJJIJJIIJJJIIJGIFHGIGI
@5693410/1
cttgtgagccgccattctcttggctagcttctttgacttgccagtgccaa
+5693410/1
CCCFFFFFHHHHHJJJJJJJJJJJJJJJJJJJJJJIJJJGIJGGFHIJII
@6192279/1
gaactggtccaaatcgagggcgccatccacgagccaatcttccgctaccg
+6192279/1
@@@FDFFAFHDFFHHIGIIII:EHH6BGHGBHIIIIIHGAEDH4BBHEHB
@62825/1
aaaaaatgtcaaaattttgcaaattatgtggcattttgacatttatgtga
+62825/1
CCCFFFFFHHFHHJJJJJIIJJJJIGIIIIJJJJIJJJIJJJJJIIJIJJ
@62826/1
aaaaaatgtcaaaattttgcaaattatgtggcattttgacatttatgtga
+62826/1
CCCFFFFFHHGHHJJJJJJIJJJJJJJJJJJJIJJJJJJJJJJJJIJHIJ
@62827/1
aaaaaatgtcaaaattttgcaaattatgtggcattttgacatttatgtga
+62827/1
CCCFFFFFHHHHHJJJJIJIJJJJJJJJIIJJJJJJJJJJJJJJJJJHIJ
@62828/1
aaaaaatgtcaaaattttgcaaattatgtggcattttgacatttatgtga
+62828/1
CCCFFFFFHHHHHJJJJJJIIJJJJIJJJJJJIIJJJIJJJJJJIJJIIJ
@62829/1
aaaaaatgtcaaaattttgcaaattatgtggcattttgacatttatgtga
+62829/1
CCCFFFFFHHHHHJJJJJJIJJJJJJJIGIJJJJJJJJIJJJJJJJJIIJ
@62830/1
aaaaaatgtcaaaattttgcaaattatgtggcattttgacatttatgtga
+62830/1
CCCFFFFFHHHHHJJJJJJJJJJJJJJJIIJJJJJJJJJJJJJJJJJIII
@2152580/1
caaatcgagggcgccatccacgagccaatcttccgctacc
+2152580/1
<@@???BDFFFFFFFA?EG<9?F:0DDFFCBDFDAEAFA@
@2627963/1
cacgcaagtacctgctggaacgtttaaatttctgtcatgagaatctcttg
+2627963/1
BCCFFFFFFHHHHJJJJJIJJJJJJJJJJJJJJJJJJJJGJIJJJJIJJJ
@2627964/1
cacgcaagtacctgctggaacgtttaaatttctgtcatgagaatctcttg
+2627964/1
CCCFFFFFDHHHHJJJJJJJJJIJJJJJJJJJJJJJJJJJJGJJJJJJJJ
@6193447/1
gaacttcagaggtttcatcatcagattcatccagagcaaaattcacccaa
+6193447/1
CCCFFFFFHHHGFHIIIJJJIJJJIJJIJIJJJIIIJGIIJGJHIJJJGI
@2628812/1
cacgcatattacacatccatttatgcaggacttctatctagtttcccacg
+2628812/1
CCCFFFFFHHHHHJJJJJIIIJIGJJIJJIIJJJJJJJIJJIIJHJJIJG
@1121162/1
agatgtggcaatccttgcaggatttaccggtggagggtaacaatctgcct
+1121162/1
CCCFFFFFHHHHHJIJJJEIJIJJJJJJJJHIJGIJJBGHGIJJJIIJJJ
@1630279/1
attctgtaaagaatgcaaggtaacgctacagcttttctccatagagaacc
+1630279/1
@BCFFFEFHHHHHJJJJJJJGIHJJJJJJJJJJJJJJJJJJJJJJJJJJJ
@1630280/1
attctgtaaagaatgcaaggtaacgctacagcttttctccatagagaacc
+1630280/1
CCCFFFEFHHHHHJJJJJJJFIHIJJJJJJJJJJJJJJJJJJJJJJJJJI
@5181700/1
ctggtaacgctttatcgggttctgctaagtggtaagtagaaggtaagcca
+5181700/1
@@@DFFDBBAFHHEEHE6:GBEHIEGAFHBFDHEEBBDEGFE@9BGDGED
@5181701/1
ctggtaacgctttatcgggttctgctaagtggtaagtagaaggtaagcca
+5181701/1
@@@FBDDFHHFHHJJJJIEGHHCCHGHGIIIIFGGIIJJIJJJJJJIJJJ
@5181702/1
ctggtaacgctttatcgggttctgctaagtggtaagtagaaggtaagcca
+5181702/1
CCCFDFFFHHHHHIJJJJJJJJJIJJJHIFHIHIJJHJIIIIJDGIJJJG
@5181703/1
ctggtaacgctttatcgggttctgctaagtggtaagtagaaggtaagcca
+5181703/1
CCCFDFFFHHHHHJJJJJJJJJJJJJJIJIIJIIJJJJJJJJJGHIJJIG
@2629494/1
cacgcatttttaaatttaaaaatttattcaagtcaaaaataatatgtaaa
+2629494/1
CCCFFFFFHHHHHJJJJJJJJJJJJJJJJJJJHIJJJJJJJJJJJJIJJJ
@1630999/1
attctgtggatctaagataaacagagcttttttaccattcttaattcgca
+1630999/1
CCCFFFFFHGHHHJIJIJJJJJJJGIJJJJJJJJJJIIJJJJHIIIIJJI
@1631266/1
attctgtttgacattcgaaaagtaaacgtcagtttgcgtttcaatgcatc
+1631266/1
CC@FFFFFHHGHHJJHHHGJJCHHHDGGGHGEIGIIGGHGIIIIJGIIJF
@2630760/1
cacgcggtagcggaagattggctcg
+2630760/1
@@@FFFFDFHHHDBDHIBCCB@GGE
@2630761/1
cacgcggtagcggaagattggctcg
+2630761/1
C@CFFFFDHHHHHJIJJJJJJJJI:
@593882/1
aacgatctggtggccaccggaaccggaagatcgaagaaagacgccaaaca
+593882/1
BCCFFFFFHHHHHJJIJJJJIJJJJJIJJIJIJJJJIJJIJIJJJHHHFF
@4658571/1
ctcagtttcagttactcttgattttatatatctgtagttttctagatctt
+4658571/1
CCCFFFFFHHHHHJJJJJJJJJJJJJJJJJJJJJJJJIGJJJJJJJJJJJ
@6704539/1
gcgaaaaatgtcaataagacttctcctcaaacactgtccaatttatgcct
+6704539/1
@CCFFFFFGHHHHJJJJJJJJJJJJJJJJIJJJJIJHIJJJJJJJJJJJI
@6704716/1
gcgaaaaccattatgttttactaatttttcaataaagtacactttattta
+6704716/1
CCCFFFFFHHHHHJJIJJJJJJJJJJJJJJJJJJJJJFHIIIJJIJJJJJ
@7221139/1
gtaagagttatgcgtcaacgcttgtaaaagataggccttgttgttgaacc
+7221139/1
BBCFFFFEHHHHHIJJJGIJJJJJGIJJJJJJJJJJJJJJIJJJJGIJJI
@4659956/1
ctcataatacttttcccggtttgttctgaaacaaacatcactgtgatgaa
+4659956/1
@CCFFFDFHHHHHJJIIBGGGIJJJIJJIJIJJJJJGIJJJIIFHCGIIH
@6194237/1
gaacttgctggatctcttggtcggaaaagtgactcccgaacaagccaatc
+6194237/1
CCCFFFFFHHHHHIJIJJIIDHIJIJJJJEFGIIIJJJJJJIJJGJJJJJ
@5695370/1
cttgtggtcacttttcgcgcaaagg
+5695370/1
@@CFDFFDHHHGHJGGEHEIHIJII
@5695371/1
cttgtggtcacttttcgcgcaaagggaaaatcgttctagacatactttat
+5695371/1
B@CFDEFEHHHHHJJJJJIJIIIJJFIJJJIJJJJJJIIJJJIJJJJJJI
@5695372/1
cttgtggtcacttttcgcgcaaaggtaaaatcgttctagacatactttat
+5695372/1
BBBFDFFFHHHHHJIJJIJJJJJJJDHIJJJGJ?GHIJJJJJHJJJJJIG
@5695373/1
cttgtggtcacttttcgcgcaaaggtaaaatcgttctagacatactttat
+5695373/1
BCCFFFFEHHHHHJJJJJJJJJJJJFGIIJJJJHIJJJJJJJJJJJJJJI
@5695374/1
cttgtggtcacttttcgcgcaaaggtaaaatcgttctagacatactttat
+5695374/1
CCCFDFFFHHHHHJJJIIJJJJJJJDHIJJJJIIIJJJJJJJJJJJJJJJ
@5695375/1
cttgtggtcacttttcgcgcaaaggtaaaatcgttctagacatactttat
+5695375/1
CCCFDFFFHHHHHJJJJJJJJJJJJGHIJJJIJIJJJJJJJJJJJJJJJI
@5695376/1
cttgtggtcacttttcgcgcaaaggtaaaatcgttctagacatactttat
+5695376/1
CCCFFFFFHHHHHJJJJJJJIJJJJFHIGJJJJHIJJJIIJJJJJJJJJI
@6195434/1
gaactttgtgttacaggatctcctttatgttttgcagcttgttgttcagg
+6195434/1
@@@FFFFFHDHHHIGIJGHJGIJJJJJIJJJJJJJJJJJIIIHGHIIII@
@595290/1
aacgattttacctttgcgcgaaaagtgaccacaagcaatgtcaaagagaa
+595290/1
@C@FDFFFHHHHHIIIIE6FHIIIIFGHIIIIIIIIIIIIIIIIIIHIII
@595291/1
aacgattttacctttgcgcgaaaagtgaccacaagcaatgtcaaagagaa
+595291/1
CCCFFFFFHHHHHJJJJJJJJJJJJHIJJJJJJJJJJJJJHJJJJJIJIG
@595402/1
aacgcaaactgacgtttactcttctaatgtcaaacagaatctagccaaac
+595402/1
CCCFFFFFHHHHHJJJJJJJIJJJJJJJJIJJJJJJJJJJJJJJJJJJJI
@6197013/1
gaagaaacaaaaacaacctgaacaacaagctgcaaaacataaagg
+6197013/1
CCCFFFFFHHHHHJJJJJJJJJJJJIJJJJJJJJJJJJJJJJJII
@6705446/1
gcgaaacaattagcagcaagagaaatgctggaaaagttaaacgatattct
+6705446/1
CCCFFFFFHHHGHIJJJJJJIJJJIJJJJJJJIJJJIIJJIJJIJIJJJI
@5700773/1
cttgttcgggcgttacttttccgaccaagagatccagcaagttcttggct
+5700773/1
CCCFFFFFHHHHHJJJJJJJJJJJJIJJJJJJJJJJJJJJJHIJJJJJHF
@6198297/1
gaagaaagctatacagtagtcaaatttgtatccattatcactttttgttg
+6198297/1
@@@DDDFDDFHHFHGFACDCEHEHGIIIFHCHBFEFFGE@GHEGBDHHH8
@6198298/1
gaagaaagctatacagtagtcaaatttgtatccattatcactttttgttg
+6198298/1
CCCFFFFFHHGHHJJJHJIJJJJJJJJIHIJJJJJJJJJJJJJJJJIIJJ
@6198299/1
gaagaaagctatacagtagtcaaatttgtatccattatcactttttgttg
+6198299/1
CCCFFFFFHHHHHJJIHIJHHJJJJJJJHJIJJJJJJJJIJJJJJJIJIG
@6198300/1
gaagaaagctatacagtagtcaaatttgtatccattatcactttttgttg
+6198300/1
CCCFFFFFHHHHHJJJHIIJJJJJJJJJHIIJJJJJJJJJJJJJJJJJJI
@3152962/1
ccacctttttcactcaaccatagctttctcagcgtgtttaatttcgttcc
+3152962/1
CCCFFFFFHHHHHJJJJJJJJJIJJJJJJJJJJJHGIIJJJJJJJJIIII
@3152963/1
ccacctttttcactcaaccatagctttctcagcgtgtttaatttcgttcc
+3152963/1
CCCFFFFFHHHHHJJJJJJJJJJJJJJJJJIJJJFHIIJJJJJJIJJJII
@3152964/1
ccacctttttcactcaaccatagctttctcagcgtgtttaatttcgttcc
+3152964/1
CCCFFFFFHHHHHJJJJJJJJJJJJJJJJJJJJJHIHIJJIIJJJJJJJI
@65506/1
aaaaaattacattcagtatcgatagataatattgatgattataattaata
+65506/1
@@CFFFFFHHHHHJIJHIJJJHIIJIIJJJJJJJJJJJJIJJJIJJJJJJ
@65507/1
aaaaaattacattcagtatcgatagataatattgatgattataattaata
+65507/1
CCCFFFFFHHHHHJJJGGJJJIGGHIIJJIJIJJJIJJJJJJJJJJJJJJ
@65508/1
aaaaaattacattcagtatcgatagataatattgatgattataattaata
+65508/1
CCCFFFFFHHHHHJJJHIJJJIJJJIJJJJJJJJJJJJJJJJJIJJJJJJ
@65509/1
aaaaaattacattcagtatcgatagataatattgatgattataattaata
+65509/1
CCCFFFFFHHHHHJJJIJJJJIJIJIJJJJJJJJJJJJJJJJJIJJJJJJ
@65510/1
aaaaaattacattcagtatcgatagataatattgatgattataattaata
+65510/1
CCCFFFFFHHHHHJJJIJJJJJJJJJJJJJIJJJJJJJJJJJJJJJIJJJ
@597400/1
aacgctttatcgggttctgctaagtggtaagtagaaggtaagccacttaa
+597400/1
CCCFFFFFHHHHHJIJJJIJJJJJHHIIIJJGGGIJJJGIJJJJJJIIJJ
@1124160/1
agattctgtttgacattagaagagtaaacgtcagtttgcgtttcaatgca
+1124160/1
CCBFFFFFHHHHHJJJJJJJJJJJHHJJJJIIJJHIJIJJHIJJJJJJJI
@1124161/1
agattctgtttgacattagaagagtaaacgtcagtttgcgtttcaatgca
+1124161/1
CCCFFFFFHHHHHJJJJJJJJJJJFHIJJJHHJJHJJIJJGIJJJJJJJJ
@3153836/1
ccacgagccaatcttccgataccgcgtgttccttaacaacgatctggtgg
+3153836/1
@@@DDDDAADCFHIIIBF22:?GAAH:?GHGCGHIIIIDA;;@E@@ECE<
@3153838/1
ccacgagccaatcttccgctaccgcgtgttccttaacaacgatctggtgg
+3153838/1
CCCFFFFFHHHHHJJJJJJJIJJJJIHIGHIJIJJJJJJJJIIJJIJIIH
@3153839/1
ccacgagccaatcttccgctaccgcgtgttccttaacaacgatctggtgg
+3153839/1
CCCFFFFFHHHHHJJJJJJJJJJIIJIJHIJJJJJJJJJJII2CGHIGHE
@3153840/1
ccacgagccaatcttccgctaccgcgtgttccttaacaacgatctggtgg
+3153840/1
CCCFFFFFHHHHHJJJJJJJJJJJIJGHFGIJJJJIJJJIIIHIIEHCEE
@6198377/1
gaagaaagtaaagttacaccagttgaagaaatacaaacaaatgataa
+6198377/1
BCCFFFFFHHFHHIJJJJJJJJJJIIJJJJJJJJJJJJJJJJJJJJJ
@67614/1
aaaaaattcgccatcatctaccgctttgttcaaaaatcgaacaaa
+67614/1
<@@DDDDDDDCFDFFHDHBCHF@FHIII<FBFHIIIIEFHI@;CH
@67768/1
aaaaaattctccatcgttacaataagttattcg
+67768/1
???DD?DBDDD<D?ACAEBEFI9FEEED??<:?
@67769/1
aaaaaattctccatcgttacaataagttattcggacaagttataccgaat
+67769/1
@@CFFFFFHGHHGJJJGIJJJIJJJJEHIIJJGGEGEHGHGGJJJIJBGG
@3153862/1
ccacgagcgtttctttagtctgtatattttcttgtatcacttattgcgtc
+3153862/1
@CCFFDFDHHHHGJJIFGEFHFEFFFHIJJGJIGHHIIJJJJGJJJIJHA
@599058/1
aacggcagcactattgacactaagaaatcacagagccccgggcccagatg
+599058/1
@C@FFDFFHHHHHIJCHIIIIDCCCHC<CFHDBBGGHIIAAHGGIEGEEE
@4174664/1
cggcagccaagaacttgctggatctcttggtcggaaaagtgactcccgaa
+4174664/1
@@@DDDDBDDDDHHGAFGGAB8A??EBB@E?GC?FGGDH<BFHGHIII<F
@4174665/1
cggcagccaagaacttgctggatctcttggtcggaaaagtgactcccgaa
+4174665/1
CCCFFFFFHHHHHJJJJJJJJGHIJJJJJJIJJJJJJJJGIIJJJJJJII
@4174666/1
cggcagccaagaacttgctggatctcttggtcggaaaagtgactcccgaa
+4174666/1
CCCFFFFFHHHHHJJJJJJJJJJIJJJJJIHIJJJJJJJBGGIIJJJGIG
@2633322/1
cacggaccacttcacggaaatctaccgacagagaggttatccttggggga
+2633322/1
CCCFFFFFHHHHHJJJJJJJJJJJJJJJJJJJJIJJGHIJJJJJJJJIHF
@7753205/1
gttgccgtgtgcccttgagaaatttgctgcctcaaaaacgtatgacaaaa
+7753205/1
@@@FFFFFGHFDHIGGEGGII?FEHIIGBECHIJJIJFEIHGEEEG<DGE
@7753206/1
gttgccgtgtgcccttgagaaatttgctgcctcaaaaacgtatgacaaaa
+7753206/1
@@CFFFFDHCFHHIJIIDHIJJJJJIIIIJJJIIJJIHIJJJJJIJJJIG
@7753207/1
gttgccgtgtgcccttgagaaatttgctgcctcaaaaacgtatgacaaaa
+7753207/1
BBCFFFFDHFFHHJJJJGJJJJJJIGJJJJJJJJJIJJJJHJJIIJIJJH
@7753208/1
gttgccgtgtgcccttgagaaatttgctgcctcaaaaacgtatgacaaaa
+7753208/1
CCCFFFFFHHHHHIJIJJJJJJJJJJJJJJJJJIJJJJJIGHJJJJJIJD
@1635932/1
attgaaaatttgcaaggtttggaggagttgtactaatttgtgtaattgaa
+1635932/1
@BCFFFFFHHHHHJJJJEHHII@GIFHFHIJIIJJJJIJJFGHIJJJJJI
@1635933/1
attgaaaatttgcaaggtttggaggagttgtactaatttgtgtaattgaa
+1635933/1
CCCFFFFFHHHHHJJJJFIIJJHJJFHHHIHJJJJJJJJJHHGIJJJJJJ
@6709657/1
gcgaaattggcactggcaagtcaaagaagctagccaagagaatggcggc
+6709657/1
@@?DDFDFBBBFH>>DGGGHDDGHIIGHGE@E>DFGIEHGEHGDGGGI@
@6709658/1
gcgaaattggcactggcaagtcaaagaagctagccaagagaatggcggc
+6709658/1
CCCFFFFFHHHHHJJJJJIJIJJJJJJJJJJJJIJJJJIGGIJJJJJJA
@6709659/1
gcgaaattggcactggcaagtcaaagaagctagccaagagaatggcggct
+6709659/1
@CCFFFFFHGGHHJJJJJJJIIJJIJ@HIJJGJJIIJJGIGHIIJJJI>6
@6709660/1
gcgaaattggcactggcaagtcaaagaagctagccaagagaatggcggct
+6709660/1
CCCFFDFFHHGHFHJJIGIIIJJIJIJJJJJJJGIJJJGGFHIJIIII<8
@6709661/1
gcgaaattggcactggcaagtcaaagaagctagccaagagaatggcggct
+6709661/1
CCCFFFFFHGHGHJJJJJJJHIIJJIHJJJJJJFIJJIHGEIIJJJJJB8
@6709662/1
gcgaaattggcactggcaagtcaaagaagctagccaagagaatggcggct
+6709662/1
CCCFFFFFHHHHHJJJJJJJHJJJJJJJJJJJJIJJJJIIJJIJJGJJB<
@6709663/1
gcgaaattggcactggcaagtcaaagaagctagccaagagaatggcggct
+6709663/1
CCCFFFFFHHHHHJJJJJJJIJJJJIIIJJJJJIJIJJJIJJJJJIJJF8
@1636248/1
attgaaacgcaaactgacgtttactcttctaatgtcaaacagaatctagc
+1636248/1
CCCFFFFFHHHHHJJJJJJIJJJJJJJJJJJJJJIJJJJJJJJJJJJJJJ
@1636249/1
attgaaacgcaaactgacgtttacttttcgaatgtcaaacagaatctagc
+1636249/1
CCCFFFFFHGHHHJJJJJJJJJJGJJJJJJJJJIHJJJJJGIIJJIJIJH
@1636250/1
attgaaacgcaaactgacgtttacttttcgaatgtcaaacagaatctagc
+1636250/1
CCCFFFFFHGHHHJJJJJJJJJJJJJJJJJJJJJHJJJJJJJJJJJJIJJ
@1125939/1
agatttcgaggcaaattgattgatttgcccagcacaaacttggaga
+1125939/1
@CCFFFFFHHHHHJJJJJJJJIJJJJJJJJJJJJJJIJJJJGJIJI
@5705000/1
cttgtttatttccctttttgtggagaggtactatgtgtgtttggct
+5705000/1
CCCFFFFFHHHHHIIJJJJJFGIHIHIJEGGIIJJGIDGIJJJJJJ
@5705001/1
cttgtttatttccctttttgtggagaggtactatgtgtgtttggct
+5705001/1
CCCFFFFFHHHHHJJJJJJJFHIHHCHI?GHIIJJIJIIIIJIJIJ
@5705002/1
cttgtttatttccctttttgtggagaggtactatgtgtgtttggct
+5705002/1
CCCFFFFFHHHHHJJJJJJJGIJFHCGICGHIIJJHIHHHIJJJJJ
@2637048/1
cacggattttatcaatcggccattcgaggctggaagccacttttaaatgt
+2637048/1
CCCFFFFFHHHHHJJJJJJJJJJJJJJJJJJJJJJJJJIJJJJJHIJJII
@2159197/1
caaatcttcgatgatctcctgtctggg
+2159197/1
?;8A?;=B2AB?<E<:CE@<<CFFCEC
@2159198/1
caaatcttcgatgatctcctgtctgggtggttgcaatctccagcagatat
+2159198/1
CCCFFFFFHHHHHIIJJJJJIGHJJIJFHHFGGJIJJIJJJEIIDHEHIH
@6202114/1
gaagaagcaacccacgtatcagtttacggaactagaaaatgcagcaactc
+6202114/1
C@CFFFFFHHHHHJJJHIIJJJIIJJJJJJJJJJJJJJJJJIJJJJJJJI
@6202115/1
gaagaagcaacccacgtatcagtttacggaactagaaaatgcagcaactc
+6202115/1
CCCFFFFFHHHHHIJJGHJJJJHIJJJJJJJJJJJJIIJIJJJJJJJJJJ
@4177468/1
cggcatacgtcacggcatctatccaggcgaacagcatttgccaccgtgcc
+4177468/1
C@CFFFFFHFHHGJIIJJJJJJJJIJIIIIJJIIIGJIIIIJJIJIFGHH
@6202212/1
gaagaagccaaattgctctactctcaagaaatggcctccatgccgagcaa
+6202212/1
@CCFDFFFHGHHHIGHIIIICHBGGIIHIGIIHGIGIIIIIIIGGGEEH3
@6711718/1
gcgaagaatatttgaaaatttctaatattgcgatatttttttatcgatct
+6711718/1
CCCFFFFFHHHHHJIJJIJJJJJJJJJJJJJJJJJJIJJJJJIJJJHIII
@4177939/1
cggcatcactcccaaatacgacctggtccaaatcgagggcgccatccacg
+4177939/1
CCCFFFFFHHHHHJJJJJJI3<22@GFHIJJJJJJIJJJJJJJJJJJJHH
@3652691/1
cgaaaaccattatgttttactaatttttcaataaaatacactttatttaa
+3652691/1
CCCFFFFFHHHHHJJJJJJJJJGJJJJJJJJJJJJJJJJJJJJJJJJJJJ
@3652692/1
cgaaaaccattatgttttactaatttttcaataaagtacactttatttaa
+3652692/1
@C@FDFFDHFHFHIGHIJGGEIIJJIGIIJJJJJJJEHICHIIIHBFDHG
@3652693/1
cgaaaaccattatgttttactaatttttcaataaagtacactttatttaa
+3652693/1
@CCFFFFFHHHGHJHIJJIJJJJJJJJJJJJJJJIJHHIJJBGHGIIJII
@3652694/1
cgaaaaccattatgttttactaatttttcaataaagtacactttatttaa
+3652694/1
CCCFFFFFHHHHHJHIJJJJJJJJJJJJIJJJJJJJHHIJJJJJJJJJJJ
@3652695/1
cgaaaaccattatgttttactaatttttcaataaagtacactttatttaa
+3652695/1
CCCFFFFFHHHHHJIJJJJJJJIJJIJJJJJJJJJJIIJJJJJJJJJJJI
@1640421/1
attgaagttcgtattatttcctcgaaatcaataatgcaatgtgtttaaat
+1640421/1
CCCFFFFDHGHFHHIJGIJJJIIIIJJIIJIIIIJGFIJIJBGGHIIJJJ
@1640422/1
attgaagttcgtattatttcctcgaaatcaataatgcaatgtgtttaaat
+1640422/1
CCCFFFFFHHGHHJJJJJJJJJJJJJJJJJJJJJJJJJIJJIIIHJJJJJ
@3157405/1
ccacgtcaccattgccaaccatatgtgatttcccgatttacctcactgcc
+3157405/1
CCCFFFFFHHHHHJJJJJJJJJJJJIIIJJJJJJJJJJJJJJJJJJJJJJ
@7227986/1
gtaatacactattattaggcactagttattaattataatcatcaatatta
+7227986/1
CBCFFFFFGHHHHJJJJJJJIJJJJJJJJJJJJJJJJIJJJJJJJJJJJJ
@7228727/1
gtaatataaccttagatttcgaggcaaattgattgatttgcccagcacaa
+7228727/1
CBCFFFFFHHHHHJJIJJJJJJJJIJJJJJJJJJJJJJJJJJJJIJJJIJ
@3655728/1
cgaaaactcaattggcgcacattcagcaggttttttaacagtttgaaaac
+3655728/1
@@@FDFFFFFDDHFDHGEHIBHEIIIIJIG??BGHGFHHIGFGHIJIGEI
@3655729/1
cgaaaactcaattggcgcacattcagcaggttttttaacagtttgaaaac
+3655729/1
@@@FFFDFDHHHGDGHHHIIEGIFGGGHEI?FHGIGIGFGIIIGIGIICD
@3655730/1
cgaaaactcaattggcgcacattcagcaggttttttaacagtttgaaaac
+3655730/1
CC@FFFDFGHHGHIIGIIJIJFJGGGIGII?GHJJIIIIJJEHHGGIGGI
@3655731/1
cgaaaactcaattggcgcacattcagcaggttttttaacagtttgaaaac
+3655731/1
CCCFFFFFHHHHHGIJJJJJJIJJJJJJJJFHIJJJJJJJJIJJIJJJJJ
@3655732/1
cgaaaactcaattggcgcacattcagcaggttttttaacagtttgaaaac
+3655732/1
CCCFFFFFHHHHHIJJJJIJJJJJJIJJJJHGJJJJJJJJJJJJJJJIJJ
@3655733/1
cgaaaactcaattggcgcacattcagcaggttttttaacagtttgaaaac
+3655733/1
CCCFFFFFHHHHHIJJJJJJJJJJJJJJJJFHJJJJIJIJJGHJJJJJJJ
@3655734/1
cgaaaactcaattggcgcacattcagcaggttttttaacagtttgaaaac
+3655734/1
CCCFFFFFHHHHHIJJJJJJJJJJJJJJJJGHJIJJGIJJJIGIIFGIII
@3655735/1
cgaaaactcaattggcgcacattcagcaggttttttaacagtttgaaaac
+3655735/1
CCCFFFFFHHHHHJIJJIIJJJJJJJJJJJ@FEIJJJJJJJIIJIJJJJJ
@3655736/1
cgaaaactcaattggcgcacattcagcaggttttttaacagtttgaaaac
+3655736/1
CCCFFFFFHHHHHJJIHIIJJJJIJJJJJJDHIIJJJJJJJIIJJIIJJI
@3655737/1
cgaaaactcaattggcgcacattcagcaggttttttaacagtttgaaaac
+3655737/1
CCCFFFFFHHHHHJJIIJJJJJJJJJIJJJFHIJJIJJJJIDHIIIJJJJ
@3655738/1
cgaaaactcaattggcgcacattcagcaggttttttaacagtttgaaaac
+3655738/1
CCCFFFFFHHHHHJJIJJJJJJIJJJJJJJGIJJJJJJJJJIJJJJJJJJ
@3655739/1
cgaaaactcaattggcgcacattcagcaggttttttaacagtttgaaaac
+3655739/1
CCCFFFFFHHHHHJJIJJJJJJJJJJJJJJGIJJJJJJJJJIJJJJJJJJ
@3655740/1
cgaaaactcaattggcgcacattcagcaggttttttaacagtttgaaaac
+3655740/1
CCCFFFFFHHHHHJJIJJJJJJJJJJJJJJHHIJJJJJJJJHIIIJJJJJ
@3655741/1
cgaaaactcaattggcgcacattcagcaggttttttaacagtttgaaaac
+3655741/1
CCCFFFFFHHHHHJJJJIJJ1CGHIJJJJJC?FHIJJJJIJIIJIIJJJJ
@3655742/1
cgaaaactcaattggcgcacattcagcaggttttttaacagtttgaaaac
+3655742/1
CCCFFFFFHHHHHJJJJJIJJJJJJJJJJJGHIJJJJJJJJHIJIJJJJJ
@3655743/1
cgaaaactcaattggcgcacattcagcaggttttttaacagtttgaaaac
+3655743/1
CCCFFFFFHHHHHJJJJJIJJJJJJJJJJJGIIJJJJJJJJHIJJJJJJJ
@3655744/1
cgaaaactcaattggcgcacattcagcaggttttttaacagtttgaaaac
+3655744/1
CCCFFFFFHHHHHJJJJJJJJJJJJJJJJJDHIIJJJJJJJGIIJJJJJJ
@3655745/1
cgaaaactcaattggcgcacattcagcaggttttttaacagtttgaaaac
+3655745/1
CCCFFFFFHHHHHJJJJJJJJJJJJJJJJJDHIJJJJJJJJHJJJJJJJJ
@3655746/1
cgaaaactcaattggcgcacattcagcaggttttttaacagtttgaaaac
+3655746/1
CCCFFFFFHHHHHJJJJJJJJJJJJJJJJJFHIIJJJJJJJHIJJIJJJJ
@3655747/1
cgaaaactcaattggcgcacattcagcaggttttttaacagtttgaaaac
+3655747/1
CCCFFFFFHHHHHJJJJJJJJJJJJJJJJJHIJJJJJJJJJIIJJIJJJJ
@3655748/1
cgaaaactcaattggcgcacattcagcaggttttttaacagtttgaaaac
+3655748/1
CCCFFFFFHHHHHJJJJJJJJJJJJJJJJJHIJJJJJJJJJIJJJJJJJJ
@3655749/1
cgaaaactcaattggcgcacattcagcaggtttttttaacagtttgaaaa
+3655749/1
CCCFFFFFHHHHHIJJJIJJJJJJJJJJJJH<HHIJJIJJJJIIJJJJJI
@7756033/1
gttgctgtgaaacttgcggtttaccccaagcttgaggttcctgtggtgga
+7756033/1
CBCFFFFFHHHHHJJJJJJJJJJJJJJJJJJJJJJJJHIIJIJGIJHHJ@
@4179076/1
cggcatggaggccatttcttgagag
+4179076/1
@?@=DDADFAHDBF?FEHGCHEHGG
@4179077/1
cggcatggaggccatttcttgagagtagagcaatttggcttcttccccca
+4179077/1
CCCFFFFFHHHHHJJJJJJJJGIGIEHHGJJJJIJJHJJJJIIJJJJJAG
@1131502/1
agcaacattacccaaaaagatatccagcctttgatggaagaaaaaattta
+1131502/1
CCCFFFFFHHHHHJJJJJJJJJJJJIJIJJJJJIJJJIJJIIJJJJIJJI
@1132122/1
agcaactcctggaggacgctgacgggagtcttgctcggcatggaggccat
+1132122/1
C@CFFFFFHGHGHIJFHIJJJIJJJIGIFGHJJJJJGGGIJIGIJJHGHH
@1132123/1
agcaactcctggaggacgctgacgggagtcttgctcggcatggaggccat
+1132123/1
CCCFFFFFHHHHHJJIJJJIJJIJJJGIDHIJJJJJJJIIJJJJJJHHHH
@1643160/1
attgacactaagaaatcacagagccccgggcccagatggcattcatgcag
+1643160/1
CCCFFFFFHHHHHJJJJIJJJIIIJJJJJIIJJIJJJJJIJJJJJJJJJG
@5710481/1
cttgttttgcaccacaacgtaccgtcagagaagacgctctaaggaacttt
+5710481/1
CCCFDFFFHHHHHJJJJJJGHIJJJJJJIJJIIJIGGIIJJJJJIJJJJI
@7229895/1
gtaatattcctccatagttcttacatccttgtttatttccctttttgtgg
+7229895/1
CBCFFFFFHHHHHJJJJJJIJJJJJJJJJJJJJJJJJJJJJJJJJJJHII
@4669949/1
ctcatcatgccctcgagtacctcaaaatcatgaccaaaaagtgaacagct
+4669949/1
CCCFFFFFHHHHHJJJJHHJJHJJJJJJJJJJJJJJJJIJJFHIJJJJII
@4669950/1
ctcatcatgccctcgagtacctcaaaatcatgaccaaaaagtgaacagct
+4669950/1
CCCFFFFFHHHHHJJJJIIJJIJJJJJJJJJJJJJJJJJJJGGIJJJJJI
@5191876/1
ctggtccaaatcgagggcgccatccacgagccaatcttccgctaccgcgt
+5191876/1
CCCFDFFFHHHHHJJJJJJJJJJJJJJJJJIJJJJJJJJJJIIJHHHFF>
@5191877/1
ctggtccaaatcgagggcgccatccacgagccaatcttccgctaccgcgt
+5191877/1
CCCFFFFFHHHHHJJJJJIJJJJJIJJJJJJJJJJJJJJJJJJJHHHFFA
@5711884/1
ctttaaaagacatttgtgttgaaaagaaaattcaagatccagtgtttaag
+5711884/1
CCCFFFFFHHHHHJJJIJ3AFHJJIIJJJJIJJJJJJJJJJJIIIIJJIJ
@5192629/1
ctggtcctccacaacagcaagctcctccgcaacagcaacctggagcg
+5192629/1
CCCFDFFFHHGHHJIIJJJJIJIJIJJJJJJJJFIJJJJIIJIIJJJ
@6716984/1
gcgaattttttcattaagctcatgttgtgacaggggtagtaataatggat
+6716984/1
CCCFFFFFHHHHGJJJJIJJJJJJIGGIJJJJJJJJ?FFDFI>GHIJJIJ
@4671405/1
ctcatcgctagataaagcaaatttttgttgctgaccaatctgc
+4671405/1
@@@DD>??C?FFDBG@@@FGICHHIE<<C@>D9D@;DGFFE@F
@2165171/1
caaatgtagaaggcagattgttaccctccacgggtaaatcctgcaaggat
+2165171/1
CCCFFFFFHHHHHIJJIJJJJJJJJJJJJJJJJJIJJJJJJIJJJJJJIJ
@7232082/1
gtaatcttagtgtctttcagtcccgaataccgattctcagccgagctgcc
+7232082/1
@@?DBADDFDCFHGGGBHHIBHHIB<ECDHGHIIIGDCGGHIAGH:F@A@
@605489/1
aactaattttacaagctatactttgcatagaattagtggtttttttctaa
+605489/1
CCCFFDFFHHGHHIJJJJJJJJJJJIIJJJGIIIJJHHICHIJJJJJJGE
@5713645/1
ctttaaagatgcgaataatagagaaattaccatccaacggtattttgaaa
+5713645/1
CCCFFFFFHHHHHJJJJJJJJJJJJJJJJJJJJJJJJJJJFHIJJJJJJI
@3162876/1
ccactggcaaagtggatagctgcaccaagcattggtggcgattggtcaat
+3162876/1
CCCFFFFFFHGH?GHJJIBFGIJDIGIJJJIJIJJCFDEHBGHIIDHIJG
@3162877/1
ccactggcaaagtggatagctgcaccaagcattggtggcgattggtcaat
+3162877/1
CCCFFFFFHHHHFHIIJJJJJJIIJJJJJJJJJJJFHIJJHIJJJDHIIG
@3659499/1
cgaaaagtaaacggcagtttgcgtttcaatgcatcgataagacgaa
+3659499/1
@@@D?DBDDFDFF1@FGACHHI<FDAF>F9BGGEH@GB;DEEEG0@
@3659500/1
cgaaaagtaaacgtcagtttgcgtttcaatgcatcgataagacgaatggt
+3659500/1
BCCFFFFDHHHHFBGHIHIJIJJFHIJJJIJJIJIIHIIJIIJIGIFIJF
@3659501/1
cgaaaagtaaacgtcagtttgcgtttcaatgcatcgataagacgaatggt
+3659501/1
CCCFFFFDFHHHHJJJJHJJJIIIJJIJJJJJJJJJJJJJIJJJJJIJJ<
@3659502/1
cgaaaagtaaacgtcagtttgcgtttcaatgcatcgataagacgaatggt
+3659502/1
CCCFFFFFHHHHHFHJJJJIFHIIGIJJJIJJJJJJIIJJJJIIJJIJJE
@6205180/1
gaagaatatttgaaaatttctaatattgcgatatttttttatcgatctgg
+6205180/1
CCCFFFFFHHHHHJJJJJJJJJJJIJJJJJJJJJJJJJJJJJJJJJJJJG
@1648851/1
attgatttaattttgacatgttagaatgccctattgaaaaccttgtagtg
+1648851/1
CCCFFFFFHHHHHJJIIJJJJJJJIIJJJJJIJJJJJJJJJJJJJIIJHG
@1648852/1
attgatttaattttgacatgttagaatgccctattgaaaaccttgtagtg
+1648852/1
CCCFFFFFHHHHHJJIJJJJJJIJJIJJJJJJJJJJJJJJJJJJJHHHGG
@1648853/1
attgatttaattttgacatgttagaatgccctattgaaaaccttgtagtg
+1648853/1
CCCFFFFFHHHHHJJJJJJJJJJJJJJJJJJJJJJIJJJJJJJJJIIJIG
@1648854/1
attgatttaattttgacatgttagaatgccctattgaaaaccttgtagtg
+1648854/1
CCCFFFFFHHHHHJJJJJJJJJJJJJJJJJJJJJJJJJJJJJJJIJJJJI
@1648953/1
attgatttcgaggaataatacgaacttccatagattcaaatgaagtaaac
+1648953/1
@@CFFFFFHHFHHJJIIJGIJ?FGHGIJIGIIJJJJJJIGIIJJIFHIIC
@3660039/1
cgaaaagtgaccacaagcaatgtcaaagagaaggatagcaactaatttta
+3660039/1
@CCFFFFDHDHHHJJGJIJJIJJJJJJIHIHIHIIIIJIJJJJJIJJJJJ
@3660040/1
cgaaaagtgaccacaagcaatgtcaaagagaaggatagcaactaatttta
+3660040/1
CCCFFFFDHHHHHJJJJJJJJJHIJJJJCHHIIJJJIJJJJJJJJJJJJI
@3660041/1
cgaaaagtgaccacaagcaatgtcaaagagaaggatagcaactaatttta
+3660041/1
CCCFFFFDHHHHHJJJJJJJJJHIJJJJIJJJJJHJJJJJJJJJJJJJJJ
@3660042/1
cgaaaagtgaccacaagcaatgtcaaagagaaggatagcaactaatttta
+3660042/1
CCCFFFFDHHHHHJJJJJJJJJJJJJJJHJHJJJJJJJJJJJJJJJJJJJ
@5197890/1
ctggtggccaccggaaccggaagatcgaagaaagacgccaaacattcggc
+5197890/1
BCCFDEFFHHHHHJJJJIJIJJIJJIJJJJJJJJJJIJJJJJIHHHHHHD
@5197891/1
ctggtggccaccggaaccggaagatcgaagaaagacgccaaacattcggc
+5197891/1
CCCFDFFFHHHHHJJJJJJJJJIJIJJJJJJJJJIJJJJIJJJHHHHHHD
@1651082/1
attgcattattgatttcgaggaaataatacgaacttcaattacacaaatt
+1651082/1
CCCFFFFFGHGHFJJIJJJJJIJJJIJJIJJJIJJJJIHIIJJJJJJJJJ
@1651083/1
attgcattattgatttcgaggaaataatacgaacttcaattacacaaatt
+1651083/1
CCCFFFFFHHHHHJJJJJJJJJJJIJJJJJJJJJJJJJJJJJIIIJJJJI
@1651651/1
attgcccatcactttgtcatcgaacgatgtcaccacctgattggtgatat
+1651651/1
@@@FFFFFGHHHHJJJIJIJJIIIJ<CGIHHIJJJJIGJGJIIJDHIJJI
@1651652/1
attgcccatcactttgtcatcgaacgatgtcaccacctgattggtgatat
+1651652/1
CCCFFFFFHHHHHJJJJJJJJJJJJJJJJGIJJJJJJJJHIJJJGIJIJI
@2172941/1
caaattcggttgatttatcccccttgaaagattacgatttatctagagca
+2172941/1
CCCFFFFFHHHGHJJJJJJJJJJJJJJJIJJJJJJJJJJJJIIJJJIJJJ
@2173820/1
caaattctcgtgacttttctcccctgttcttaaataaagtgtactttatt
+2173820/1
CCCFFFFFHHHHHJJJJJJJJJJJJJIJJJJJJJJJJJJHHGIJJJJJJI
@4187739/1
cggccggaccgattcagcccccaccgagggaagggggcggcccccatccc
+4187739/1
@CCFFFFFGGHHGJIJGEIIJJIJG0AA>HHEEEFFCDBDDDDDDBDDDD
@4188012/1
cggccgtgaaaacctttaaagatgcgaataatagagaaattaccatccaa
+4188012/1
CCCFFFFFHHHHHJJJJJJJJIJJJJJJJJJJJJJJJJJJJJJJJJJJJI
@5200876/1
ctggttaactttagtgggaaggtttaggtatttgtggtatctgtcgatgt
+5200876/1
@@CDDEDFHHGHHJGHIJGIIGIJIIIGHIIIJIFHIGGIJJIFHIIJJJ
@6213969/1
gaagagttggccactaaactgggcagctcggctgagaatcggtattcggg
+6213969/1
CCCFFFFFHHHHHJJJJJJJJJJJJJJJJJJJJJJIIJIIJJDHIJIJJI
@613044/1
aactggtccaaatcgagggcgccatccacgagccaatcttccgctaccgc
+613044/1
CCCFFFEFHHHHHJJIJJJJIJJJJJJJJJJIIJIJJJJJJJJJJHHHDB
@1141465/1
agcaggaaaagcccagaagaacgttcgactttcacttcattctatcggcc
+1141465/1
CCCFFFFFHHHHHJIIJJJJIIJIIIJIIJJJJJIIJJJJJIJJJIIIIJ
@1145204/1
agcattggtggcgattggtcaatgttttttcttcgatgtccacgtaggtt
+1145204/1
CCCFFFFFFHHHHIJJJIHHJJJJIJJJJJJJJJJJJJJJJJJJIJJJGH
@1145205/1
agcattggtggcgattggtcaatgttttttcttcgatgtccacgtaggtt
+1145205/1
CCCFFFFFFHHHHIJJJJHIJJJJIJJJJJJJJJJJJIJJJJJJHIJJII
@2175340/1
caaattgctctactctcaagaaatggcctccatgccgagcaagactcccg
+2175340/1
@@@A?DBDBA::A<E>@GBBFE@CE<;DFFFG@EGI:DG66399?<BB?;
@2656167/1
cactaagaaatcacagagccccgggcccagatggcattcatgcagaaccg
+2656167/1
CCCFFFFFGGHHHJJIJJJJJJJJGIJJJJJJJJJJJJJIIJJJJJJJJI
@3662661/1
cgaaaatatggtatacagattcaaaatttgaaccagaatctactagatgt
+3662661/1
C@@FFFFFHHHFHJJJJJJJIIIJJJHIJJJJJJJIJJIJJJJIJIJJJE
@3662938/1
cgaaaatcaaaaacaccataatgtgctccagcacaagttgcgccaaagct
+3662938/1
BCCFFFFFHHHHHJIJIJIIIIJFHGIJJIJIJJJJJGHIJJJJIIIJJJ
@6728137/1
gcgataacaagaaaccttcgattgccgcggt
+6728137/1
??@?ADDDBHB;ACA<:<FBG?H8<F@?FA0
@1145445/1
agcatttctcttgctgctaattgtttcgccatcttttttgttgtgctagt
+1145445/1
CCCFFFFFHHHHHJJJJJJJJJJJJJJIJJJJJJJJJJJJJJJIIJJJIG
@2656213/1
cactaagattaccaagttgggcaaccagcagtcccacaaagtttcacagt
+2656213/1
CCCFFFDDHHHHHIJIFFIGE>GHJJJCAFGHHHIJJGIIJ99D@BGGII
@615450/1
aacttccatagattcaaatgaagtaaacaacatacgtttttcatttaaaa
+615450/1
CCCFFFFFHHHHHJJJJJJJJJJHHJJJJJJJJJJJHJJJJJJJJJJJJJ
@6730122/1
gcgatattttttcggaaaaaagtgagtttaggatatcttacgttctggca
+6730122/1
CCCFFFFFHHHHHJJJJJJJJHEHIJFHIIJJJJIJJIJJJIIIIGIJJJ
@6730123/1
gcgatattttttcggaaaaaagtgagtttaggatatcttacgttctggca
+6730123/1
CCCFFFFFHHHHHJJJJJJJJJFHIJHIJJJJJJJJJJJJJJJJJJJJJJ
@6730124/1
gcgatattttttcggaaaaaagtgagtttaggatatcttacgttctggca
+6730124/1
CCCFFFFFHHHHHJJJJJJJJJGGIJHIIIJJJJJJJJJIJJHIJJJJJJ
@6730125/1
gcgatattttttcggaaaaaagtgagtttaggatatcttacgttctggca
+6730125/1
CCCFFFFFHHHHHJJJJJJJJJGIJJGIIJJJJJJJJJJJJJJJJJIJJJ
@6730126/1
gcgatattttttcggaaaaaagtgagtttaggatatcttacgttctggca
+6730126/1
CCCFFFFFHHHHHJJJJJJJJJGIJJIIIJJJIJJJJJJJJJHIJJJJJJ
@6730129/1
gcgatatttttttatcgatctggcttcaatgtttgaatgatgattatata
+6730129/1
CCCFFFFFHHHHHJJJJJJJJJJJJJJJJJJJJJGIJJJJJJJJJJJJJJ
@6730783/1
gcgatctcctgcaagaactgaacaaagttgaagtccttggcgttgaagct
+6730783/1
@BCFDFFFHHHFHIJGHGGIJIJJJJJIIIJJJHIIJJJIIJIJJIJIII
@6730784/1
gcgatctcctgcaagaactgaacaaagttgaagtccttggcgttgaagct
+6730784/1
C@@FFFFFGHGFHJJJJJJIIJJJJIIHHEGIFHHIIJHIJGHIGJJJJI
@6730785/1
gcgatctcctgcaagaactgaacaaagttgaagtccttggcgttgaagct
+6730785/1
CBCFFFFFHHHHHJJJJJJJIJJJJJJIJJJJJJJJJJJJJJJJJIJJJJ
@6730786/1
gcgatctcctgcaagaactgaacaaagttgaagtccttggcgttgaagct
+6730786/1
CCCFFFFFHHHHHIJIJJJIJIJJJJJHHJJJJHIIJJJJJJJJJJJJJJ
@6730787/1
gcgatctcctgcaagaactgaacaaagttgaagtccttggcgttgaagct
+6730787/1
CCCFFFFFHHHHHIJJJJJJJJJIIGIFHIJJJGGIJJJJIIIJJIJJJI
@6730788/1
gcgatctcctgcaagaactgaacaaagttgaagtccttggcgttgaagct
+6730788/1
CCCFFFFFHHHHHJJJJJIJJJJJJHIIIJJJJIJJJJIJJJJJJIJJJI
@6730789/1
gcgatctcctgcaagaactgaacaaagttgaagtccttggcgttgaagct
+6730789/1
CCCFFFFFHHHHHJJJJJJIJJJJJJJIJIJJJHJJJJJIJJJJJJJJIJ
@6730790/1
gcgatctcctgcaagaactgaacaaagttgaagtccttggcgttgaagct
+6730790/1
CCCFFFFFHHHHHJJJJJJJIJJJJJJIIIJJJIJJJJJJJJIJJJJJJJ
@6730791/1
gcgatctcctgcaagaactgaacaaagttgaagtccttggcgttgaagct
+6730791/1
CCCFFFFFHHHHHJJJJJJJJJJJJJJJIJJJJHIIJJJJJJJJJJJJJJ
@6730792/1
gcgatctcctgcaagaactgaacaaagttgaagtccttggcgttgaagct
+6730792/1
CCCFFFFFHHHHHJJJJJJJJJJJJJJJJJJJJFHIJJJJJJJJJJJJJI
@6730793/1
gcgatctcctgcaagaactgaacgaagttgaagtccttggcgttgaagct
+6730793/1
CCCFFFFFFFHHHJIIIIIIGIAGGGIHIIJJJIGIJJIIHIGHIHHJII
@6730794/1
gcgatctcctgcaagaactgaacgaagttgaagtccttggcgttgaagct
+6730794/1
CCCFFFFFHGHGHJJJJJJJJJIJJIIHIGIJIIIJJJJIJJJIJJJIJG
@6730795/1
gcgatctcctgcaagaactgaacgaagttgaagtccttggcgttgaagct
+6730795/1
CCCFFFFFHHHGHJJJJJJJJJJJJIJJJJJJIFHIJJJJJJJJJJIJJI
@6730796/1
gcgatctcctgcaagaactgaacgaagttgaagtccttggcgttgaagct
+6730796/1
CCCFFFFFHHHHHJJIGIIJJJJJIIJHIJJJJHIJJJJJJJJJJJIIJI
@6730797/1
gcgatctcctgcaagaactgaacgaagttgaagtccttggcgttgaagct
+6730797/1
CCCFFFFFHHHHHJJIIJJJJJJJIIIIIJJJJIIJJJJJIJJJJGIJID
@6730798/1
gcgatctcctgcaagaactgaacgaagttgaagtccttggcgttgaagct
+6730798/1
CCCFFFFFHHHHHJJJJJJJJJJJJIJHIIJJJFHIJJJJIIGIJJJJJI
@5207270/1
ctggtttctctatagttttgtcatacgtttttgaggcagcaaatttctca
+5207270/1
CCCFBDFFHHHHHJJEHIJJIJJIJJJHJJJJIGHIIJJGGHGHIJDIGI
@5207271/1
ctggtttctctatagttttgtcatacgtttttgaggcagcaaatttctca
+5207271/1
CCCFDDFFHHHHHJJIIJJJGIJJIIJHHJJJJIJJJJJIJJJJJJGJJJ
@6731234/1
gcgatgacgaataaagtacgtgttcaccaagagaagaaagctatacagta
+6731234/1
@@@FFFFFHGHHHIIIII4C<EHHIIIIIIIIIIIIIIIIIIIIIIIIBD
@6731235/1
gcgatgacgaataaagtatgtgttcaccaagagaagaaagctatacagta
+6731235/1
?@@DDD>BFFAFHEGHIGCE@?HHDHE@ECEGEGIDHIIDH>FFEHB>G>
@6731236/1
gcgatgacgaataaagtatgtgttcaccaagagaagaaagctatacagta
+6731236/1
@@;DDFFFGHHHHIJJIECHHHHIIFIJJIIHIJIIIJIIIIIFIGGIDG
@6731237/1
gcgatgacgaataaagtatgtgttcaccaagagaagaaagctatacagta
+6731237/1
CCCFFFFFHHHHHJJJGIIIHGHIIIJJJJJJJJJJJJJJJJJJJJJJGI
@3168622/1
ccagaacgtaagatatcctaaactcacttttttccgaaaaaatatcgcaa
+3168622/1
CCCFFFFFHHHHHJJJJJJJJJJJIJJJJJJJJJJJJJJJJJJJJJJJJJ
@3168623/1
ccagaacgtaagatatcctaaactcacttttttccgaaaaaatatcgcaa
+3168623/1
CCCFFFFFHHHHHJJJJJJJJJJJJJJJJJJJJJJJJJJJJJJJJJJJJJ
@3168624/1
ccagaacgtaagatatcctaaactcacttttttccgaaaatatatcgcaa
+3168624/1
CCCFFFFFHHHHGIJJJJIJJJJIJJJJJJJJJIJJJJJJ0BHIIJJJJI
@5208928/1
ctggtttgtctatagttttgtcatacgtttttgaggcagcaaatttctca
+5208928/1
BB@FADDDDFHGHJJFHIJJGIIJJJJDGH@GIEHIGIIIIBGDHGEIII
@2659368/1
cactagttattaattataatcatcaatattatctatcgatactgaatgta
+2659368/1
CCCFFFFFGHHHHJJJJJJJJJJJJJJJJJJJJJJJJJJJJJJJIJJJGI
@7770266/1
gttggccactaaactgggcagctcggctgagaatcggtattcgggactga
+7770266/1
CCCFFFFFHGHFFHHIJJIJJJJJJJJJJIJJJJJJJFHHIIJIJGIIJI
@2659539/1
cactatataaaaaattacattcagtatcgatagataatattgatgattat
+2659539/1
CCCFFFFFHHHHHJJJJJJJJJIJJJJJJIJJJIJJJJIJJIIJJJIJJE
@2180307/1
caaatttctcaagggcacacggcaacaaaaagtgataatggatacaaatt
+2180307/1
B@CFDFFFHHHFHGIIJJJJIIJJJJJIJJIG?FB?BDGIC@FGIGEFHH
@2181081/1
caaatttgactactgtatagctttcttctcttggtgaacacatactttat
+2181081/1
C@@FFFFFHHHHHJJJJJJJJJJJIJJJJJJIJJIJJGIJIIJJGGHJIJ
@2661985/1
cactcccaaatacgaactggtccaaatcgagggcgccatccacgagccaa
+2661985/1
CCCFFFFFHHGHHJJJJJJJFHGHIHIIIJJJJJJJJJJJJJIJJIHHEE
@2661986/1
cactcccaaatacgaactggtccaaatcgagggcgccatccacgagccaa
+2661986/1
CCCFFFFFHHHHHIJJJJJJHIJJJJJJIIIJJJJJJJJJJIJJJJGHFF
@5212382/1
ctgtaacacaaagttctcaacaaccagctcctacatctcaacaacaagct
+5212382/1
@@@FFFFDFHFBDGGHCEIGGIGEG=FGGEHFIGGAGGFGGFFHCGEIGG
@2182028/1
caaatttgtatccattatcactttttgttgccgtgtgcccttgagaaatt
+2182028/1
CCCFFFFFFHHHHJJJIJIIJJJJJIJGGGIJJJIGIIJIGIGIJIJJJJ
@2182029/1
caaatttgtatccattatcactttttgttgccgtgtgcccttgagaaatt
+2182029/1
CCCFFFFFHHHHHJJJJIJIJJJJJIJIJIJIGHIIIJIIJJIGIGIJJJ
@2182030/1
caaatttgtatccattatcactttttgttgccgtgtgcccttgagaaatt
+2182030/1
CCCFFFFFHHHHHJJJJJJJJJJJJJJIJJJJJJJIJJJJJJIJJIIJJJ
@2182031/1
caaatttgtatccattatcactttttgttgccgtgtgcccttgagaaatt
+2182031/1
CCCFFFFFHHHHHJJJJJJJJJJJJJJJJJIJJJJHIJJJJJJIJJJJJJ
@2183569/1
caaattttgacatttatgtaacatgtgtgcttaagtggcttaccttctac
+2183569/1
@C@FFFFFHFFDHJJGHIGHHIIJEFHHIJJIJGIIJJGHIGGIGGGGIJ
@2183570/1
caaattttgacatttatgtaacatgtgtgcttaagtggcttaccttctac
+2183570/1
C8@DFFFFHHHGGJJIJJJIJJJJJHIHJJIJIJIHIIJJJHIJJJIIEH
@2183571/1
caaattttgacatttatgtaacatgtgtgcttaagtggcttaccttctac
+2183571/1
CCCFFFFFGHHHHGJJIIFJIIIJIIJGHJJJIJJIIJJJIHGIIIJJJJ
@2183572/1
caaattttgacatttatgtaacatgtgtgcttaagtggcttaccttctac
+2183572/1
CCCFFFFFHHGHHJJJJJHHJJJGIHJIIJJJJJJHIJJJJJJJJJJJJJ
@2183573/1
caaattttgacatttatgtaacatgtgtgcttaagtggcttaccttctac
+2183573/1
CCCFFFFFHHHHGJJJJJHIJJJJJJJHIJIJJJJHGJJJJJJJIJJJIJ
@2183574/1
caaattttgacatttatgtaacatgtgtgcttaagtggcttaccttctac
+2183574/1
CCCFFFFFHHHHHJJJJJHHJJJIJHHJIJJJJJJHIJJJJJJJJJJJJI
@2183575/1
caaattttgacatttatgtaacatgtgtgcttaagtggcttaccttctac
+2183575/1
CCCFFFFFHHHHHJJJJJHJIFIIJIIJJJJJJJJJJJJJJAHIJIIJGI
@1659520/1
attggatctatgactgtgtatcgatagctgttcactttttggtcatgatt
+1659520/1
CCCFFFFFHHHHHJJIGGHHJIIHIJJJJJJJJEHJJJJIIJDGIJIGJH
@1153063/1
agcgaacaatccttcgaggtaacctacgtggacatcg
+1153063/1
;81B=DDA;?A:AC<EAF6CFDFA?>>D:?@;@99??
@1153064/1
agcgaacaatccttcgaggtaacctacgtggacatcgaagaaaaaacatt
+1153064/1
CCCFFFFFHHGHHJJJJJJCGHJJJJJJIIJJJJJJJJJJIJJIJJJIJJ
@1153065/1
agcgaacaatccttcgaggtaacctacgtggacatcgaagaaaaaacatt
+1153065/1
CCCFFFFFHHHHHJJJJJJFHIJJJJJJHIJJJJJJJJJJJJJJJJJJJI
@617589/1
aactttacaacgatgacagtgtgtggcaaatagatgaagaaaacgagctg
+617589/1
@@@DDFDFHGHHHGGIBGEHEHG?E@D@FEGGIIGGIIIGGII9@DHIIE
@6222479/1
gaagctttgcttgaagtaataaatgcagacagatataataataaacttac
+6222479/1
CCCFFFFFHHHHHJJJIIJJJJJJJIJJJJJJIJJJJIJJJJJJJJJJJI
@617667/1
aactttagtgggaaggtttaggtatttgtggtatctgtcgatgttgccag
+617667/1
CCCFFFFFHHHHHJJJFHIIJJHHGJJIIIJFHIJJJJJJJJJHIJJJJI
@617668/1
aactttagtgggaaggtttaggtatttgtggtatctgtcgatgttgccag
+617668/1
CCCFFFFFHHHHHJJJHIIIJJHHJJJJIIJGHGJJJJJIJJJJJJJJJG
@2185001/1
caacaaaaaagatggcgaaacaattagcagcaagagaaatgctggaaaag
+2185001/1
CCCFFFFFHHHHGJJJJJJJIIJJJJIJJJJJJJIJIJJJJIJJJJJJJI
@7773340/1
gttgggatgggggccgcccccttcccttggtgggggctgaatcggtccgg
+7773340/1
C@@FFFFFHHHHHIJIJJJJJJIJJJJJJJCHIIHFDBDDDDDDDBDDD8
@1661431/1
attggcgcacattcagcaggttttttaacagtttgaaaaccttgataaat
+1661431/1
CCCFFFFFHHHHHJJIJJJJFHIJJJJJJIJIJIJJJJJJJJJJJJJJJI
@3668089/1
cgaaaatgtggatttacaaaatttaaatagggaatatgaaagatttaaaa
+3668089/1
CCCFFFFFHHHHHJJJJJJJJJJJIJJJJJJJGIJJJJJJJJIIJJJJII
@6735712/1
gcgcaaaggtaaaatcgttctagacatactttatgctcttgacatttcgt
+6735712/1
CCCFFFFFHFHHHJJJJIJJJJJJJJJJJJJJJJJJIJJJIIJIJJJJJJ
@7240177/1
gtaattttttatatagtgccccgatgatatgatatgtatttattatattg
+7240177/1
CBBFFFFFHHGHHIJJHGJJJJJHIIIJIJJIJJJJIIJJJIJJJJJJJI
@7240178/1
gtaattttttatatagtgccccgatgatatgatatgtatttattatattg
+7240178/1
CBBFFFFFHHHHHJJJGGIJJJJHGIIJJJJIJIIJFHIIJIIIIJJIJI
@7240179/1
gtaattttttatatagtgccccgatgatatgatatgtatttattatattg
+7240179/1
CBCFFFFFHHHHHJJJHIJJJJJHIJIJJJJIJJJJIIJJJIJJJJJJJJ
@7240180/1
gtaattttttatatagtgccccgatgatatgatatgtatttattatattg
+7240180/1
CCCFFFFFHHHHHJJJHJJJJJJHIIHIJJJJJJJJHIJJJIJJIJJJJJ
@618379/1
aactttgttcagttcttgcaggagatcgccagcgaacaatccttcgaggt
+618379/1
CCCFFFFFHHHHFIJJJJJJJIJJHIJJJJJJJJJJJJJJJJJJJJJJJF
@618733/1
aacttttcggggtgcaatcttcttttccggaaaatgctcgaaaactcaat
+618733/1
@@CFFBEFHFADFGAFDHGHGFHHIIHHIIIBFHEEGGIGGGIIIGIGEC
@5214125/1
ctgtaaggtggttagggaaatacgacgcatgggtcgtggcttgcaataaa
+5214125/1
CCCFFFFFFHHHHJJJJJGGHHIJJJJJJJJJJFHHGIJJJJFGIJIIJG
@7242559/1
gtacaatagaagataatcagacaattaatagaaaaatgacagaaggacag
+7242559/1
CBCFFFFFHHHHHJJJJJJJJJJJJJJJJIJJJJJJJJJJJIJJJJJJJI
@6225780/1
gaagggtgatgttgtctcgctccaggttgctgttgcggaggagcttgctg
+6225780/1
B@@DFFADDHHHGJIIJJJJJIJIIJGHIJJJIIJGJJBGGDHIJJJIJG
@6226890/1
gaaggttcccaccaatcgggatcctcggaagacagaactcctggagcgat
+6226890/1
@CCFFDDFFHHFFIGJGIJE@EBFHGHGGIJJJGHGJAFEGGEBFCEGHG
@6226891/1
gaaggttcccaccaatcgggatcctcggaagacagaactcctggagcgat
+6226891/1
CCCFFEFFHHHHHJJJJJJJIJJJJJJJJJJJJIJJJJJJJJJJJJIIII
@1158160/1
agcgtcctccaggagttgctgagccgtcgcggcatcactcccaaatacga
+1158160/1
CCCFFFFFGHHHHGIHIJJIJIJJJJIJJJJIIJJJIJJJJJJHHFHHFF
@1158161/1
agcgtcctccaggagttgctgagccgtcgcggcatcactcccaaatacga
+1158161/1
CCCFFFFFHHHHHGIGHIIJJIJIIHCGGGIJGIIJJJJJJJJHHHHHFF
@1158162/1
agcgtcctccaggagttgctgagccgtcgcggcatcactcccaaatacga
+1158162/1
CCCFFFFFHHHHHHJGHIIJJJJJJJIJJIJJJJJJJJJJJJJHHHHHFF
@620561/1
aagaaaacgagctgactgagaatcttaagaaagaatttcatgcagcctgt
+620561/1
CCCFFFFFHHHHHJJIJIIJJJJJJJJJJJIHHIHJJJJJJJJJJJJJJC
@620562/1
aagaaaacgagctgactgagaatcttaagaaagaatttcatgcagcctgt
+620562/1
CCCFFFFFHHHHHJJJJJIJIJJJGIFGHGGHGIHIIJHIJJCHCFDHI9
@5216029/1
ctgtaattctggtttctctatagttttgtcatacgtttttgaggcagcaa
+5216029/1
BCCDFFFFHHHHFHIIJJJIJJJIJJJJJJIJJJJGHJJJGHIJJJJIIJ
@5216030/1
ctgtaattctggtttctctatagttttgtcatacgtttttgaggcagcaa
+5216030/1
CCCFFFFFHHHHHIJJJJJJJJJJJJJJJJIIJJJHIJJJJJJJJJJJJJ
@4202252/1
cggctcacaagatgtggcaatccttgcaggatttacccgtggagggtaac
+4202252/1
CCCFFFFFHGHHHJGIIJJJJJJJJJJJJJJJJJJJJJJGIJHIJJ;CFF
@4202326/1
cggctcagcaactcctggaggacgctgacgggagtcttgctcggcatgga
+4202326/1
CCCFFFFFHHHHHJJJJJJJJIJIJJJJJJJJGIDGIJJIJJJJJJIHHE
@6739374/1
gcgccatccacgagccaatcttccgctaccgcgtgttcc
+6739374/1
8?@B=DB:<CDA<:<FFEFEEGIF@:8?G;DFF0@;C=7
@6739375/1
gcgccatccacgagccaatcttccgctaccgcgtgttccttaacaacgat
+6739375/1
@<<DDDDDHHHHHIIIII@HHIIIGIIIIIIIIDHHIIIIIIIIIIIIEE
@6739376/1
gcgccatccacgagccaatcttccgctaccgcgtgttccttaacaacgat
+6739376/1
CCCFFFFFHHHHHJJJJJJIJJJIIJIGIJJJJHIHIJJJJIJHJJJJHE
@6739377/1
gcgccatccacgagccaatcttccgctaccgcgtgttccttaacaacgat
+6739377/1
CCCFFFFFHHHHHJJJJJJJJJJJJJIJJJJJJFIFGHIIIGIIJJGGEF
@4204567/1
cggctgatatcaccaatcaggtggtgacatcgttcgatgacaaagtgatg
+4204567/1
@@@DBDFDFHDHDEFDHEGAFAFHHEEEHGIIBDDHIGHDHGEHCFGHI@
@4204859/1
cggctgctcatcatgccctcgagtacctcaaaatcatgaccaaaaagtga
+4204859/1
CCCFFFFFHFHDHIJJJJIGGIGEBGHIIIJJIGGIJJJJJGIIIGG?@B
@4204860/1
cggctgctcatcatgccctcgagtacctcaaaatcatgaccaaaaagtga
+4204860/1
CCCFFFFFHHHHHJJJJJJJJJJFFIJJJJJJJJJJJJJJJJJJJJJDHH
@6739822/1
gcgccatttcgaaaggagttggtctctttcggattcggatggtatttcag
+6739822/1
CCCFFFFFHHHHHJJJIIIIIIHIIIJJJJIIIJJIIJIJJJDHHIJJHG
@6740054/1
gcgccctcgatttggaccagttcgtatttgggagtgatgccgcgacggct
+6740054/1
BCCFFFFFFDFHHJJHIJIIHHIJIEGHIJJJ?G?DHGIJJIFJFHGBB@
@6740055/1
gcgccctcgatttggaccagttcgtatttgggagtgatgccgcgacggct
+6740055/1
C@@FFFFFHHHHHJJIIJGJIIIJEGGJIJJJHI:DGIJJJJGIIJHBD:
@6740056/1
gcgccctcgatttggaccagttcgtatttgggagtgatgccgcgacggct
+6740056/1
CCCFFFFFHHHHHJJHHJIJIJJIGHHJJJJJIJDHIJJJIJJJIIHDDD
@623936/1
aagaaacgctcgtggggagcgatgacgaataaagtatgtgttcacca
+623936/1
CC@FFFFFHHHHHIJJJI8DGGIJIIIHIJJJJJIIIIGHIIIIJJJ
@7245720/1
gtacagtagaggataaaccaatggagcacacttttacttc
+7245720/1
CBCFFFDFHHHHGIJJJJJJJJJJJJJJJJJJJJJJJJJJ
@7245738/1
gtacagtatataggaataaataacaagaaaaatgaggctctgtgcca
+7245738/1
@@;;DB:BFFAAFFEFBGEHEEIIFFEB@FIBFFFCGIDAF<CD@EG
@4695567/1
ctccaagtttgtgctgggcaaatcaatcaatttgcctcgaaatctaaggt
+4695567/1
CCCFFFFFHHHHHJJJJJIGIIJJJJJJJJJJJJJJJJJHIJJJJJJJJH
@4695568/1
ctccaagtttgtgctgggcaaatcaatcaatttgcctcgaaatctaaggt
+4695568/1
CCCFFFFFHHHHHJJJJJIIJJIJJJJJJJJJJJJJJJJIJIJJJJJJJJ
@1160013/1
agctacaacagtcaacatttcccacctttttcactcaaccatagctttct
+1160013/1
CCCFFFFFHHHHHJJJJJJJJJJIJJJJJJJJJJJJJJJJJJJJJJJJJH
@7783351/1
gttgtacccaaacttttcggggcgcaatcttcttttccggaaaatgctcg
+7783351/1
;?@DBDDB?BBDFHIIIIGIDB??:@FAHCG@GAG>CHGEEABBDBC@A;
@7783352/1
gttgtacccaaacttttcggggtgcaatcttcttttccggaaaatgctcg
+7783352/1
@@@FFFFFGHGFHJJJJJGHGIEFGHJJJIIIJJHGIJJGIJJJIGIGGI
@7783353/1
gttgtacccaaacttttcggggtgcaatcttcttttccggaaaatgctcg
+7783353/1
@@CFFFFFHHHHHJJJJJJIJICDBDHEIIJIIJJIJJJJJIIGIIIJJI
@7783354/1
gttgtacccaaacttttcggggtgcaatcttcttttccggaaaatgctcg
+7783354/1
CBCDFFFFHHHHHJJJJJJJJJEFHIJJJIJJJJJJJJJJJJJJJJJJJJ
@7783355/1
gttgtacccaaacttttcggggtgcaatcttcttttccggaaaatgctcg
+7783355/1
CBCFFFFFHHHHHJJJJJJJJICFH>GHIJJJJJJJJJJJJJJJJJJJJJ
@7783356/1
gttgtacccaaacttttcggggtgcaatcttcttttccggaaaatgctcg
+7783356/1
CBCFFFFFHHHHHJJJJJJJJJFHIIIJJJJJJJJJJJJJJJJJIJJJJJ
@7783357/1
gttgtacccaaacttttcggggtgcaatcttcttttccggaaaatgctcg
+7783357/1
CC@FFFFFHHHHHJJJJJJJJJ:DGIIJJJJJJJJJJJJJHIJJIJJJJJ
@7783358/1
gttgtacccaaacttttcggggtgcaatcttcttttccggaaaatgctcg
+7783358/1
CCCFFFFFHHHHHJJJJJIJIJEGHIJJJJJJJJJJJJJJJIJIJJJJJJ
@7783359/1
gttgtacccaaacttttcggggtgcaatcttcttttccggaaaatgctcg
+7783359/1
CCCFFFFFHHHHHJJJJJJJJJCFHIJJJJJJJJJJJIJJIJJJJJJJII
@7783360/1
gttgtacccaaacttttcggggtgcaatcttcttttccggaaaatgctcg
+7783360/1
CCCFFFFFHHHHHJJJJJJJJJEGGIJJJJJJJJJJJJJJJJJJJJJJJJ
@7783361/1
gttgtacccaaacttttcggggtgcaatcttcttttccggaaaatgctcg
+7783361/1
CCCFFFFFHHHHHJJJJJJJJJEGHJJJJJJJJJJJJJJJJJJJJJJJJI
@7783605/1
gttgtactaatttgtgtaattgaagttcgtattatttcctcgaaatcaat
+7783605/1
BB@FFDFFHHHHHJHHHIIJJJJJJJJJJJJJJJJJJJJJJJJJJJJIJI
@2671896/1
cacttattgcgtctttgctttggtcactttacgcgcgaaaaccattatgt
+2671896/1
CCCFFFFFHHHFHJJJIIJJJJIHICHHIIJJIJJJGGIJIIJJJHHHHH
@2672178/1
cacttcattctatcggcctttcttctctttgccgtatttcaatttgtaag
+2672178/1
@?<DDFDFHHHFHIAEHHHHGAHIIHIIIIEGIIHBGGHIFE>FFGD@GH
@2673172/1
cacttcttcctttcttctgtttcttcatactcttggcaatgactcttttt
+2673172/1
CCCFFFFFHHHHHJJJJIJJJJJJJJJJJJJJJJGIJJJJJJJJJIJJJJ
@91442/1
aaaaacatagcgaccaaatcgatatggtgcagatatcgacatgaggtaca
+91442/1
C@CFFFFFHHHHHJJJJJJJJIJJJJJGHJJJJJJJJJJJJJIJIJCHHI
@1160771/1
agctagagctcctgaggctcattatattctttttgggaatgaacaggagc
+1160771/1
@BCFFDFFHHHHGJJJJGIIGIIJJJJJIGIJJJGGIIIJIIJJIGJHIG
@626217/1
aagaaagctatacagtagtcaaatttgtatccattatcactttttgttgc
+626217/1
CCCFFFFFHHHHHJJGIJJJJJJJJJJGIJJJIJJJJJJJJJJJJJIJIJ
@626518/1
aagaaaggccgatagaatgaagtgaaagtcgaacgttcttctgggctttt
+626518/1
CCCFDFFFHGHHHDHGIHIGIIJJGIIIIJIJIJJHIGHIIIJJIGIJJI
@626519/1
aagaaaggccgatagaatgaagtgaaagtcgaacgttcttctgggctttt
+626519/1
CCCFFFFFGHHHHJJJJJJJJJHJJJJJIJJJJJJIJJJJJJIJJJJJJJ
@626520/1
aagaaaggccgatagaatgaagtgaaagtcgaacgttcttctgggctttt
+626520/1
CCCFFFFFHHHHHJJJJJJJJJGHH4CGDHIIJJJHIJJJJJJJJIJJJJ
@626521/1
aagaaaggccgatagaatgaagtgaaagtcgaacgttcttctgggctttt
+626521/1
CCCFFFFFHHHHHJJJJJJJJJGIJIJIFIJJJJJIJJJIJJIJJIIJJI
@1161385/1
agctattgcgatattttttcggaaaaaagtgagtttaggatatcttacgt
+1161385/1
CCCFFFFFHHHHHJJJJJJJIJJJJJJJIGHIJIJJIIJIJJJJJJJJJJ
@92517/1
aaaaacattgaccaatcgccaccaatgcctggtgcagctatccactttgc
+92517/1
CCCFFFFFHHHHHJJJIHIIJJJJJIJJJJJJHJJJJJJJJJIIJJJJIJ
@92518/1
aaaaacattgaccaatcgccaccaatgcctggtgcagctatccactttgc
+92518/1
CCCFFFFFHHHHHJJJJHIJJJJJJJJIJJJJHHIJJHGIJIJJJJJJJJ
@7248034/1
gtaccacaacaacctaaatcggcaaacgggcaacaaaggggtggaccaca
+7248034/1
CBCFFFFFHHHHHJJJJJJIJJIJJJJJIJJJJJJJJJIJIAEHHHHHFF
@6231362/1
gaagtgaaagtcgaacgttcttctgggcttttcctgcttttttagcagct
+6231362/1
BCCFDFFFHHHHHIJJJIJJJIJIJIJJJIJJJJJIIJJIJJJIIJJIJI
@1672878/1
attgtgtacaatagaagataatcagacaattaatagaaaaatgacagaag
+1672878/1
CCCFDFFFHHHHHJJJJJJJJJJJJJJJJJJJJJJJJJJJJJJJJJJJJJ
@6744240/1
gcgcttgaggaagtaacggcagcactattgacactaagaaatcacagagc
+6744240/1
CCCFFFFFHHHHHEGIJJIIJIDEHGGIJIGHIJGEIGGHJBCDGE>FFG
@2193240/1
caacaaccagctcctacatctcaacaacaagctgcatggggtagacaaca
+2193240/1
@@CFFFFDHGFHHJJJIGIIGHJIJJIIGGAEHJJGGIJIJ?DDGIEHGH
@2193562/1
caacaacccacttggggcagacaaacagctccacaacagccacatcaaac
+2193562/1
C@@FFFFFHHHGFGFGIIIJIJJIJJIGHEGIGIJJJJIJ09?FHHIJJG
@2194158/1
caacaacctcaagcttggggtcaaccacaggtttcacaacaacaacctgg
+2194158/1
CCCFFFFFHHHHHJJJJJJJGHIJJJIJJJJHHIJJJJJJJJJJJIJIJG
@1163820/1
agctgcaccagcatctaattcacattgtttttgtataatagatgccttaa
+1163820/1
CCCFFDFDHHFHFIIIGIJFIJIJJJJGIGIIIHCDDDFHIIIIGJJJJJ
@1163970/1
agctgcccagtttagtggccaactcttcgtcactcgcaaatgtagaaggc
+1163970/1
CCCFFFFFHHHHHJJHJJJJJJJJJJJJJJJJJJJJJJJJJJIIIJJJJI
@1163971/1
agctgcccagtttagtggccaactcttcgtcactcgcaaatgtagaaggc
+1163971/1
CCCFFFFFHHHHHJJIJJJJJJJJJJJJIJJJJJJJJIJJJJGIJJJJJF
@2194656/1
caacaacctggaacgagacaacagcaccctggtcctccacaacagcaagc
+2194656/1
;@@DDDDABFHHHIDGGGBAC3E:;FHIIIIIBFEHIIIIDDB@GGIIE;
@2675949/1
cacttttacttcggctacttgaaccgtacgtcaaatgtcgcaaattatgt
+2675949/1
CCCFFFFFHHGHHJJJJJJJJJJJJIHIIIIJJJJJJIJJIJJJJJIJJG
@2675950/1
cacttttacttcggctacttgaaccgtacgtcaaatgtcgcaaattatgt
+2675950/1
CCCFFFFFHHHHHJJJJJJJJJJJJJJJJJJJJJJJJIJJJJJIJJJJJI
@7789646/1
gttgtctcgctccaggttgctgttgcggaggagcttgctgttgtggagga
+7789646/1
C@CFDFFFHGHHHIJIEEGIHEHIJJJGGHG@FFHIIJJJEGIDHIGIJG
@631405/1
aagaaatggcctccatgccgagcaagactcccgtcagcgtcctccaggag
+631405/1
CCCFFFFFHHHHHJJJJJJJJJIJIJJJJJJJIIJIJGIIJJGIJIJJGI
@7789811/1
gttgtctgcccctttcttaatcggttctgcatgaatgccatctgggcccg
+7789811/1
?@@DDFFFHHHGHJJJJJGGHJJFJIJHHGGHJIIGIJGIGHHJGEGFFI
@7789812/1
gttgtctgcccctttcttaatcggttctgcatgaatgccatctgggcccg
+7789812/1
@@CFFFEFHHHGHIIJJJJJJJJIGIIJJJJJJIGIJIJIJIIIJJIIJJ
@7789813/1
gttgtctgcccctttcttaatcggttctgcatgaatgccatctgggcccg
+7789813/1
CCCFFFFFHHHHHJJJJJJIJJJJGIIJIJJIJJJJJJJJJJJJJJIJJJ
@1676438/1
atttaaaaacactgtaactccttccttatccctagaagagtgtttactaa
+1676438/1
CCCFFFFFHHHHHJJJJJJJJJJJJJJJJJJJJJJJJJIJDFGHIJJJJJ
@1676439/1
atttaaaaacactgtaactccttccttatccctagaagagtgtttactaa
+1676439/1
CCCFFFFFHHHHHJJJJJJJJJJJJJJJJJJJJJJJJJJJCFFIIJIJJJ
@96711/1
aaaaacgtatgacaaaactatagagaaaccagaattacaggaaatggata
+96711/1
CCCFFFFEHFHHHJJIIIJJJIIJJHJJIJJJJJIIJJJJJHJJJIGHII
@96712/1
aaaaacgtatgacaaaactatagagaaaccagaattacaggaaatggata
+96712/1
CCCFFFFFHHHHHJJJJJJJJJJJJJJJJJJJIJJJJJJJJIJJJJJGIJ
@1676955/1
atttaaaagaaaatttgaaaagtatcatgagttttgtgattctccga
+1676955/1
CCCFFFFFHHHHHJJJJJJJJJFHIJJJJIJHIIJJIJJJJJJJJJJ
@1677866/1
atttaaacacattgcattattgatttcgaggaaataatacgaacttcaat
+1677866/1
CCCFFFFFHHHHHJJJJJJJJJJJJJJJJJJJJJJJJJJJJJJJJJJJJJ
@1679922/1
atttaaatctgttagatactttatatgcgaggtcataatcggaacattct
+1679922/1
?:1AADEFHHHHHJJIJIJJJJIJIIHJIJJJGHIJIIIJIIIJJJJJID
@1679923/1
atttaaatctgttagatactttatatgcgaggtcataatcggaacattct
+1679923/1
CCCFFFFFHHHHHJJJJJJJJJJJIJJJJJJJHHJJJJJJJJJJJJJJJJ
@2676345/1
cacttttcgcgcaaaggtaaaatcgttctagacatactttatgctcttga
+2676345/1
@<?DDDADH>FHD@CGE??BFDFGGD=FHGIIEGI>FAHGBG@9FFIIGD
@2676346/1
cacttttcgcgcaaaggtaaaatcgttctagacatactttatgctcttga
+2676346/1
BCCFFFFFHHGHHIIIJIGIJJJJJGIGEIJJJIJJJIJJJIJJIJJJJG
@2676347/1
cacttttcgcgcaaaggtaaaatcgttctagacatactttatgctcttga
+2676347/1
BCCFFFFFHHHHHJJJJ@HHIJGHIDGGHIJJJJIIJJJJJGIIEGBGHG
@2677047/1
cactttttggtcatgattttgaggtactcgagggcatgatgagcagccga
+2677047/1
CCCFFFFFHHFFHJJIJJJJJJJICGHJJJJJJJJJJJJJJIJJJJJJJD
@2677048/1
cactttttggtcatgattttgaggtactcgagggcatgatgagcagccga
+2677048/1
CCCFFFFFHHHHFIJIJJJJJJJJEGHIJJJJJJJJJJJJIJJJJJJJJD
@2677139/1
cacttttttccgaaaaaatatcgcaatagctcaaaagggaacaattttta
+2677139/1
CCCFFFFFHHGHGIJJJIIEHHGIJJJJIJJIIIJJJIJIIGIGEHJJJG
@3677224/1
cgaaagacttcgactttttactatttttgtatgcacaaaattcgttctac
+3677224/1
CCCFFFFFHHHHHJJJJJJJJJJJJJJJJIJJJJJJJJJJJJJJJJJJJI
@3677227/1
cgaaagactttgactttttactatttttgtatgcacaaaattcgttctac
+3677227/1
CCCFFFFFHGHHHJJJJIJJJJJJJJJJJJJJJIJJJJJJJIJJJJJJJJ
@6748020/1
gcggaatttcaacacatgacaagcgatggtgaactgcctttcgtgtggta
+6748020/1
CCCFFFFFHHHHHIJJJJJJJJJIIIJJJIJIJJJJJJJJJJJJJIJJHI
@1166692/1
agcttctgcctgatgatcacctgtaaactcgattctaaaaggtccaagtt
+1166692/1
<@@DDDFFHHFHHGGIHB>FHIIHHHGHIBIIBHHIHE@FHI:DGHGGB@
@4703677/1
ctccaccacaggaacctcaagcttggggtaaaccgcaagtttcacagcaa
+4703677/1
CCCFFFFFHHGHHJJJJJJJJJJJJJJJDHHIJJJJJJJDHIJJJJJJJJ
@6236862/1
gaataacattgacattctataaagacgttagagaggttcactaaaaaata
+6236862/1
CCCFFFFFHHHHHJIJJJJJJJIIJJJIJJJJJJJJGHIJJJJJJJJJJI
@6237809/1
gaataatagagaaattaccatccaacggtattttgaaacagaaaaaagg
+6237809/1
;;@?BDDDBDDAFHDACFDB>CFHFBFG;BFHIIIDHBGHECHGHIAHE
@3679454/1
cgaaaggcagttcaccatcgcttgt
+3679454/1
?@<DBDA3AADDFEF>GGEFGC=G8
@3679455/1
cgaaaggcagttcaccatcgcttgtcatgtgttgaaattccgcgaaattg
+3679455/1
CCCFFFFFHHHHGJJIJJJJJJJJHIJJJIJJJJJJJJJJJJJJIJJJJJ
@3679456/1
cgaaaggcagttcaccatcgcttgtcatgtgttgaaattccgcgaaattg
+3679456/1
CCCFFFFFHHHHHJJJJJJJJJJJHIJJJIIJJJJJJJJIJJJJIJJJJJ
@3679457/1
cgaaaggcagttcaccatcgcttgtcatgttttgaaattccgcgaaattg
+3679457/1
CCCFFFFFHHHHHJJIJJJJJJJIHJJJJJJJJJJJJJJJJJJJJJJJJJ
@3681884/1
cgaaagttcaggtgccatgaatgcaatattctcgtttccacatctgtact
+3681884/1
?@@DFFDDHFDBDGHEDGEIHGG@HICHIIBHGGE=GIIIGGIIGHFDFE
@6749057/1
gcggacttttacgaatctgacacacgaaaacaatggttgcactaaattga
+6749057/1
CCCFFFFFHHHHHJJJJJJJJJJJJJJJJJJJJJJJGHJJJJJJJJJJJI
@5227522/1
ctgtcgatgttgccagaacgtaagatatcctaaactcacttttttccgaa
+5227522/1
???ADDDDHD?FFGE@?GC?CDCGCHIICFEECFIC<FDHIIIGBBFGDF
@1682424/1
atttaaccgaaatatagaatacaccccttaatcagctacaacagtcaaca
+1682424/1
@@@DFDFFHFAADFGGGIEDEAHIJIJGGGCDHDGGIEFHJJGIBFHGEG
@1682425/1
atttaaccgaaatatagaatacaccccttaatcagctacaacagtcaaca
+1682425/1
CCCFFFFFHHHHHJJIIJJJJJJJJJJJJJJJJJJJJJJJJJIJIIJJJJ
@1682948/1
atttaacgtttagcagtcttctttttagaataacattgacattctataaa
+1682948/1
CCCFFFFFHHHHHJJJIJIJJJJJJJJJJIJJJJJJJJJJJJJJJJJJJJ
@1682949/1
atttaacgtttagcagtcttctttttagaataacattgacattctataaa
+1682949/1
CCCFFFFFHHHHHJJJIJJJIHIJJJJJJJJJJHIJJJJJJJJJJJJJJJ
@1682950/1
atttaacgtttagcagtcttctttttagaataacattgacattctataaa
+1682950/1
CCCFFFFFHHHHHJJJJJJJJJJJJGIJJIJJJJJJJJJJJJJJJJJJJJ
@1683294/1
atttaactgaaatatagaatacaccccttaatcagctacaacagtcaaca
+1683294/1
CCCFFFFFHHHHHIJJIIIJIJIJJJJJJIIJJJJJJJJIJGGGBFGIIE
@7254832/1
gtactatgtgtgtttggctagattctgtttgacattcgaaaagtaaacgt
+7254832/1
@BBFFFFFHHFHHJJJJIJJJIJJJJJJJJJJIJJJIIIIJJJHIIJJJE
@1168769/1
aggaaaagcccagaagaacgttcgactttcacttcattctatcggccttt
+1168769/1
CCCFFFFFGHFHHGJIJJIIEHIJJIIJIJIIIEGGJIJJJJJJJJJGJJ
@4215492/1
cgggactgaaagacactaagattaccaagttgggcaaccag
+4215492/1
CCCFFFFFHHHHHJJJJEHHIJGIJGIIJIIJJIHIJJJJI
@4215493/1
cgggactgaaagacactaagattaccaagttgggcaaccagcagtcccac
+4215493/1
CCCFFFFFHHHHGJJJJJJJJJJJJJJJJIJJJJJJJJJJJJJJIJJJIH
@4215494/1
cgggactgaaagacactaagattaccaagttgggcaaccagcagtcccac
+4215494/1
CCCFFFFFHHHHHJJJIJIIIJJJJJJJJJJJJJJJJHIJJJJJHIJJJI
@4215495/1
cgggactgaaagacactaagattaccaagttgggcaaccagcagtcccac
+4215495/1
CCCFFFFFHHHHHJJJJJJJJJJJJIJIGGGIJJIJJJGIIIIJHIJJIH
@4215496/1
cgggactgaaagacactaagattaccaagttgggcaaccagcagtcccac
+4215496/1
CCCFFFFFHHHHHJJJJJJJJJJJJJJJJHIJJJJJJJJJJIJJHIJJJH
@3188482/1
ccagcatctaattcacattgtttttgtataatagatgccttaaattccct
+3188482/1
CCCFFFFFHHHHHJJJIJJJJJJJJJHCFHHEHHHJJJJJJJJJJJJJJG
@3188483/1
ccagcatctaattcacattgtttttgtataatagatgccttaaattccct
+3188483/1
CCCFFFFFHHHHHJJJJJJJJJJJJIIEFFHFHHHIJJJJJJJIJJJJIG
@1684845/1
atttaagaacaaacaggggagaaaagtcacgagaatttgaaaagcgagct
+1684845/1
CCCFFFFFHHHHHJJJJJJIJJJJJJJJJJJJJIJJJJJJJJJJJJJJIJ
@6752813/1
gcggcatcactcccaaatacgaactggtccaaatcgagggcgccatccac
+6752813/1
@@@DBDDDFDF?FHFAHGICE=FHDCGFGG>BCBDGHIHI@EHHG@GECE
@1169232/1
aggaaacctctaacagacagccaacgtgttaagttcacaacggaaatcaa
+1169232/1
@@@FFFFFHHHHHGHGHGICGIJGHGHIHBC>BCFIBDEH6F:GHIBGHC
@1685286/1
atttaagaggcttttaaaatttaacgtttagcagtcttctttttagaata
+1685286/1
CCCFFFFFHHHHHJJJJJJJJJJJJJGIJJJJJJIJJJJJJJJJJJIJJI
@1685287/1
atttaagaggcttttaaaatttaacgtttagcagtcttctttttagaata
+1685287/1
CCCFFFFFHHHHHJJJJJJJJJJJJJIJJJJJJJJJJJJJJJJJJJJJJJ
@1169540/1
aggaaagaaaaaaatgtcaaaattttgcaaattatgtggcattttgacat
+1169540/1
C@;DFFFFHHHHHIIIIIIIIIIIIIIIIIIIIIIIIIIIIIIIIIIIII
@1169541/1
aggaaagaaaaaaatgtcaaaattttgcaaattatgtggcattttgacat
+1169541/1
CCCFFFFFHHHHHJJJJJJJJJJJJJIJIJJJJJJJIJJJJJJJJJIJJJ
@6242906/1
gaatatttgaaaatttctaatattgcgatatttttttatcgatctggctt
+6242906/1
CCCFFFFFHHHHHJJJJJJJJJJJJIJIIIJJJJJJJJJJJIIJJJJJIJ
@6242907/1
gaatatttgaaaatttctaatattgcgatatttttttatcgatctggctt
+6242907/1
CCCFFFFFHHHHHJJJJJJJJJJJJJJJJJJJJJJJJJJJJIJJJJJJJJ
@3684229/1
cgaaatcaataactcgacaaaaattgttcccttttgagctattgcgatat
+3684229/1
;?@FDDFFGHGHHIIJEHIJGIHHGJEHGGGHGHHIJJIJIJJGIJJIJH
@3684230/1
cgaaatcaataactcgacaaaaattgttcccttttgagctattgcgatat
+3684230/1
@CCF@FFDFHGHHIJJGIIGHJJIJIHHJJJJJJJJJJIJJJJJIIJJJJ
@3684231/1
cgaaatcaataactcgacaaaaattgttcccttttgagctattgcgatat
+3684231/1
CC@FFFFFHHHHFHIIJJGIJJGIIHHIGHGIJJJJGJJJIIJIGIJIII
@3684232/1
cgaaatcaataactcgacaaaaattgttcccttttgagctattgcgatat
+3684232/1
CCCFFFFEHHHHHJJJJJIJJJJJJJIJJJJJJJJJJJJJIJJJJJIJJJ
@3684233/1
cgaaatcaataactcgacaaaaattgttcccttttgagctattgcgatat
+3684233/1
CCCFFFFFHHHHHIJJJJJJJJJJJIFGIJJJJJJIFHIGEIIJJIIJJJ
@3684234/1
cgaaatcaataactcgacaaaaattgttcccttttgagctattgcgatat
+3684234/1
CCCFFFFFHHHHHJJJJJJJJJJJJJHGJJJJJJJJJJJJJJJJJJJJJJ
@3684235/1
cgaaatcaataactcgacaaaaattgttcccttttgagctattgcgatat
+3684235/1
CCCFFFFFHHHHHJJJJJJJJJJJJJIJJJJJJJJJJJJJIIJJIJIJJJ
@3684236/1
cgaaatcaataactcgataaaaattgttcccttttgagctattgcgatat
+3684236/1
@@CFFFFDHHHHHJJJJJJJJJJJIJIJJJJJJJJIJJJIJIIJJJJJJJ
@3684237/1
cgaaatcaataatgcaatgtgtttaaatttttgtcgagtcaaaagcgaag
+3684237/1
CCCFFFFFHHHHHJIJJJJHIJJJJJJJJJJJJIIJIJIIJJJJJIJJJG
@636301/1
aagaacgttcgactttcacttcattctatcggcctttcttctctttgccg
+636301/1
CCCFFDDDHHHFHJJJJJJJIEHIICBFIEFHF@GHIIGEAHGGIIGGII
@636302/1
aagaacgttcgactttcacttcattctatcggcctttcttctctttgccg
+636302/1
CCCFFFFDHHHHHJJJJJJJJJIJJJIJJJJJJJJJJJJJJJJJJJJJJJ
@105973/1
aaaaagacaaagatcaagatctgtctttctttgacgaaatacgagtagaa
+105973/1
CCCFFFFFHHHHHJJJJJIJJJJJJJJJJJJJJJJJJJJJJJJJJHHIJI
@636579/1
aagaactattatttttttttttttatttttcatcacagtgatgtttgttt
+636579/1
CCCFFFFFHHHHHJJJJJJJJJJI@FIJJIEAEGEHEH=AEBBDFF@BED
@1686645/1
atttaaggcatctattatacaaaaacaatgtgaattagatgctggtgcag
+1686645/1
CCCFFFFFHHHHHJJJJJJJJJJJJIJJJJIJFHIJJJJJJJJJJFHIII
@6753732/1
gcggcccccatcccaacagaaggggtaaccgcaaggggcacggaccactt
+6753732/1
CCCFFFFFHHHGHJJJJJIJIJJJJ@FHIJJJJJIJJJJIJHHFFDDDEC
@4217288/1
cgggagtcacttttccgaccaagagatccagcaagttcttggctgccgaa
+4217288/1
B@CFFFFEGHHHHJJIJJIJJJHJIIJJJJJJJJJJJJJJJJJIJJJJFI
@4217392/1
cgggagtcttgctcggcatggaggccatttcttgag
+4217392/1
<@@D=8DAFFF8FFF?B@FFGIF??7GFIIIFFF?9
@4217393/1
cgggagtcttgctcggcatggaggccatttcttgagag
+4217393/1
@@C?ADDDHDHFBFIIBHBF@GGGHEIHIEEIIICE=G
@4217394/1
cgggagtcttgctcggcatggaggccatttcttgagagtagagcaatttg
+4217394/1
@@@DDDDFFDDBHBFFEHHGEAEHICHEIIGGIEFIG99DFGEEGIBHGG
@4217395/1
cgggagtcttgctcggcatggaggccatttcttgagagtagagcaatttg
+4217395/1
B@CFDFBDHHGHHHJIIJIJJJJIJJJJJJJJJIGHHI?DHGIIIIIJJI
@4217396/1
cgggagtcttgctcggcatggaggccatttcttgagagtagagcaatttg
+4217396/1
CCCFFFDFHHHHHJJJIJJJJHJJJJJJJJJJJJHJGIDGIHIIJJJJJG
@4217397/1
cgggagtcttgctcggcatggaggccatttcttgagagtagagcaatttg
+4217397/1
CCCFFFDFHHHHHJJJJJJJJJJJIJJJJJJJJJIJIJBGHHIJJJJJJJ
@4217398/1
cgggagtcttgctcggcatggaggcgatttcttgagagtagagcaatttg
+4217398/1
@CCFDFDDHHHHHJIJJJJJJIJJJ0@GIIIJJJIJJJBGIIJIIJJJJJ
@4217399/1
cgggagtcttgctcggcatggaggctatttcttgagagtagagcaatttg
+4217399/1
@@@FDDDFFFBFDIFIIGEHIJJII?DFHIIIIJGIIJFHGGHIJIIIG>
@3190617/1
ccagcctcgaatggccgattgataaaatccgtgatacatttccatgcctt
+3190617/1
CCCFFFFFHGHHHJJJJIJJIIIJJJJJIIJHJJJJJIJJJJJIJJJJJJ
@3190618/1
ccagcctcgaatggccgattgataaaatccgtgatacatttccatgcctt
+3190618/1
CCCFFFFFHHGHHJJJJIJJJJJJJJJJJJJIJJJJJJJJJIIJJJJJJI
@3190619/1
ccagcctcgaatggccgattgataaaatccgtgatacatttccatgcctt
+3190619/1
CCCFFFFFHHHHHJJJJJJJIJJIJJJJJJJIJJIJJJJJJJJJJJJJJG
@6754719/1
gcggctcacaagatgtggcaatccttgcaggatttacccgtggagggtaa
+6754719/1
@@@ADDDDHFFAFGIHGB@<E@FHHGBGDEFBDGHICGHGGDDGHDG@CD
@6754720/1
gcggctcacaagatgtggcaatccttgcaggatttacccgtggagggtaa
+6754720/1
CCCDFFFFHHHHHJJHIJJJJJJJJJJJJJJJJJJJJJJJFHIFHJJ;FD
@6754721/1
gcggctcacaagatgtggcaatccttgcaggatttacccgtggagggtaa
+6754721/1
CCCFFFFFHGHHGJJFHJJJIIJJJJJJIIJJJJJJJJJIDGGFHII<FF
@1688580/1
atttaatacaagcctctctgatagcagtaagttcatgctgcagcaactgt
+1688580/1
CCCFFDFFHHHHHJJIGIGJIIJJJGIHGHIHIJGIGJJFIJIJJJJJDD
@1171639/1
aggaacacgcggtagcggaagattggctcg
+1171639/1
@C@FFFFFHFDHHIIGGIBAHGHGGHCIE0
@4219814/1
cgggattcgacaacctgaatatggagatcgacggatacattatatgaaca
+4219814/1
CCCFFFFFHGHHHJJJJIJJJJJJIJJJJJJIJIHIJJJJJIJGIIJJDC
@6756136/1
gcgggacatgcacatctcttggagccagccaatgggattg
+6756136/1
@@@?<D???F8C<FAC:CFD>C@C3?FEFEGBDEEF3BD?
@6756137/1
gcgggacatgcacatctcttggagccagccaatgggattgcccatcactt
+6756137/1
;?<DFDFFHHFFHIEGHIIIIIAHFHGHIIIIGIIGGGGGIIIIIGIIII
@6756138/1
gcgggacatgcacatctcttggagccagccaatgggattgcccatcactt
+6756138/1
@@@FFFFDHHGHHJJGIIIIIIIIIGIJEHIJJIJIJJJJEIJIIJJFIJ
@6756139/1
gcgggacatgcacatctcttggagccagccaatgggattgcccatcactt
+6756139/1
CCCFFFFFHHGHHJJIJJJJJJJJJJJJJJJJJJJJIJJJJJJJJJJJJJ
@6756140/1
gcgggacatgcacatctcttggagccagccaatgggattgcccatcactt
+6756140/1
CCCFFFFFHHHHHJJJJJJJJJIIJJJJJJJJJJJJJJIJJJJJJJJJJJ
@6756141/1
gcgggacatgcacatctcttggagccagccaatgggattgcccatcactt
+6756141/1
CCCFFFFFHHHHHJJJJJJJJJJJJJJJJJJJJJJJJJJJJJJJJIJJFI
@107708/1
aaaaagatggcgaaacaattagcagcaagagaaatgctggaaaagttaaa
+107708/1
CCCFFFFDHHHHGIJJJJJJJJJIIJJJJIJIJJJJIJJJJJJIJIIJIJ
@1173159/1
aggaagtaacggcagcactattgacactaagaaatcacagagccccgggc
+1173159/1
@CCFFFFFHHHHHJJJHJIGGIIHIGIGGJIDIIGGHHIBHEGIJJGIJF
@1173160/1
aggaagtaacggcagcactattgacactaagaaatcacagagccccgggc
+1173160/1
CCCFFFEFHHHHHJJJIJJJJJEHHGIIIJJIJJFHHIGFGGGJJJEGII
@3687494/1
cgaaatgtcaagagcataaagtatgtctagaacgattttacctttgcgcg
+3687494/1
@@@DDDADDFBDFEH<CFHHC33A<?AFHEHGGEHIIIIIGIIII@GEHE
@3687495/1
cgaaatgtcaagagcataaagtatgtctagaacgattttacctttgcgcg
+3687495/1
CC@FFFFFHHFHFHIJGGGGHIGIDBHIHIIICEFIJGICHIGIIGIJJG
@3687496/1
cgaaatgtcaagagcataaagtatgtctagaacgattttacctttgcgcg
+3687496/1
CCCFFFFFHHHHHJIJJJJJJGHJIIJJJJIJJJGIIIJJJJJJJIJJJJ
@3687912/1
cgaaattaaacacgctgagaaagctatggttgagtgaaaaaggtgggaaa
+3687912/1
CCCFFFFFHHHHHJJJJJJJJJJJJIJJJGHIIIDGGJIJJJJ?FHIHII
@3194199/1
ccagcttctacacatgaccaaagaattagatgattaccttcaaccaatta
+3194199/1
CCCFFFFFHHHHHJJJJJJJJJJJJJJJJJJJJJJJJJJJJJJJJJJJJI
@4714179/1
ctccaggagttgctgagccgtcgcggcatcactcccaaatacgaactggt
+4714179/1
@CCFFFFFHDFFFIIGGHIJFHGIJIFIIJIIIGIIJJIJJJIIHHHFF?
@4714180/1
ctccaggagttgctgagccgtcgcggcatcactcccaaatacgaactggt
+4714180/1
BBCFFFFDHFHHHJJJJJJIJJIIIIJIGEEIJJJIHGIHEHIIHHHFFF
@639751/1
aagaagctagccaagagaatggcggctcacaagatgtggcaatccttgca
+639751/1
CCCFFFFFHHGHHJJIJJJJJJJJJIGIIIGIGHIE<FHEGHIIJIJJGC
@2686419/1
cagaaacgtcatcatactagacttttcccattgaatccaagagattctca
+2686419/1
@@@FFFFFHGFHHGIGEHIJIIIEHEGCFHBH@GEHIGGIFIEGHDGHII
@2686420/1
cagaaacgtcatcatactagacttttcccattgaatccaagagattctca
+2686420/1
CCCFFFFFHHHHHIJJJJJJJJJJJJJJJJJJIJJJJJIIJJJIJIIJJA
@108416/1
aaaaagcaggaaaagcccagaagaacgttcgactttcacttcattctatc
+108416/1
@@CFFFFFHHHHHJJJJJJJJIIJJJJHHJJJJJJJJJJJJJIJIJJJJI
@108417/1
aaaaagcaggaaaagcccagaagaacgttcgactttcacttcattctatc
+108417/1
CCCFFFFFHHHHHJJJJJJJJJJJJIJJJJJJJJJJJHHIIJJJJJJJJJ
@108418/1
aaaaagcaggaaaagcccagaagaacgttcgactttcacttcattctatc
+108418/1
CCCFFFFFHHHHHJJJJJJJJJJJJJJHIJJIHIIJJIJ@FHIJJJJJJJ
@1692941/1
atttaatagagtgtggaccgcggggagcacttctatttatggctt
+1692941/1
B@@BDEFFHGHFHGHJIJJJJJJJJGIJJHHHHHHFFFFFFFDEE
@6760008/1
gcggtagcggaagattggctcgtgga
+6760008/1
@@@DBDDFGH??F@BGGGA@FB?;@0
@1175020/1
aggaatttcgtcttcgttgtacatcgcttggagatcttcttctgaaatct
+1175020/1
??@FFFFFHHHHHJJJHIIJIHGEHEIIIIHJIJJIIJGIIJIGIIHIIG
@110139/1
aaaaaggaaaactaaaggatttctcaacttgtttccgtgagttgctgaac
+110139/1
CCCFFFFFHHHHHJJJJJIJJJIJJJJJJJJJJJJJJIJHIGIIJJJIIH
@6761017/1
gcggtatgcagattggtgaagcagaacaaccattctgtacaattggtgac
+6761017/1
CCCFDFFFHHHHHIJJIJHIJJJJJJJJJJJJJJJJJJJJJJJJJJGIIG
@3690118/1
cgaaattggcactggcaagtcaaagaagctagccaagagaatggcgg
+3690118/1
@@@FFFFFHHHHHHGIJIDHIFHHIIJGGGIGHGIIIIIBFHCHEEG
@3690119/1
cgaaattggcactggcaagtcaaagaagctagccaagagaatggcggctc
+3690119/1
@@@FDDADFBHHFHGGGHHHBECHGG>GGGGGDFHGG@HBGHEAD?F@@A
@3690120/1
cgaaattggcactggcaagtcaaagaagctagccaagagaatggcggctc
+3690120/1
CCCFFFFFHHHHHJJJJJJJJJJJJJJJJJJJIJJJJIIIJJIIIGI;AG
@7261330/1
gtagaaggcagattgttaccctccaccggtaaatcctgcaaggattgcca
+7261330/1
<=?DDAAFHHGGHIIHGEDDGGIIEEFA:GGDGH?DGE3BFH??FHHIGE
@6248037/1
gaatgatgtgataaatatacctgcacacacgcatttttaaatttaaaaat
+6248037/1
CCCFFFFFHHHHGJJJJJJJIIJIEEIJJJJJJIJJJJJJIIIJJJJJJJ
@111428/1
aaaaagggaaataaacaaggatgtaagaactatggaggaatattacaata
+111428/1
CCCFFFFFHHHHHJJJJJJJJJI<FHIHIJJJJJJIJIGJJIJJJJJJIJ
@112272/1
aaaaaggtgcccaacaacagcaaacgggtcgaaatgaacgtcaa
+112272/1
@CCFFFFDHHHHHJIJJGGECEHI>FHJ8?@@FI9?BF<=8CCF
@112320/1
aaaaaggtgggaaatgttgactgttgtagctgattaaggggtgtattcta
+112320/1
BCCFFFFAFHHHHJJJIJJIJJJGIJIIJJJJJIJJJJJJJ:D?DIIGIC
@112321/1
aaaaaggtgggaaatgttgactgttgtagctgattaaggggtgtattcta
+112321/1
BCCFFFFBFHHHHJJJIJJIJJJJJJHIJJJJHJJJJJJJJ?D@FIIIJE
@112322/1
aaaaaggtgggaaatgttgactgttgtagctgattaaggggtgtattcta
+112322/1
CCCFFFFDFHHHHJJJJJJIIIJJJIFGIJJJGIJIJJJJJ?D?FIIIJG
@112323/1
aaaaaggtgggaaatgttgactgttgtagctgattaaggggtgtattcta
+112323/1
CCCFFFFDFHHHHJJJJJJIJJJJJJIJJJJJIJJIJIJJJ?F@FIIGJG
@7265304/1
gtagactttgcctctggccgcagctaaatgggcatagtacgtcggagctg
+7265304/1
CBCFFFFFHHHHHJJJJJJJJIIJJJJJJJJJJJJJJIIJJHIJJIIJJJ
@641821/1
aagaagtgaatgttgataaaggaat
+641821/1
@CCFFFDFHHHHHJJIJJJJJIIJI
@6248626/1
gaatgccatctgggcccggggctctgtgatttcttagtgtcaatagtgct
+6248626/1
CCCFFFFFHFHHHJJJJJJJIJIJJGDHIJIJIIJJIHEHIIJEGIHIJI
@4224116/1
cgggcccagatggcattcatgcagaaccgattaagaaaggggcagacaac
+4224116/1
CBCFFFFFHGHHHJJJJJJJJJJJJIJJJGIJJJJJJJJJJJJIIGCGI=
@4224117/1
cgggcccagatggcattcatgcagaaccgattaagaaaggggcagacaac
+4224117/1
CCCFFFFFHHHHHIJJJJJIIIIIJEGIIDDGIIJJJJJIJJJIIIJIJJ
@4224118/1
cgggcccagatggcattcatgcagaaccgattaagaaaggggcagacaac
+4224118/1
CCCFFFFFHHHHHIJJJJJJJJJJJJJJJJIJJJJJJJJJJJJJJJJGJJ
@3692876/1
cgaacaatccttcgaggtaacctacgtggacatcgaagaaaaaacattga
+3692876/1
CCCFFFFFGHHHHJJJJCFHIIJJJJGGIJJJJJJJJJJJJJJIJJJJJJ
@4225687/1
cgggcgtcacttttccgaccaagagatccagcaagttcttggctgccgaa
+4225687/1
CCCFFFFFHGHHHJJJJJJJJJJJJJJJJJJJJJJFHIIJJJJJJJJJGH
@4225800/1
cgggcgttacttttccgaccaagagatccagcaagttcttggctgccgaa
+4225800/1
@?<DADD<HDCFDIIHBEHHGEGGHCHIIIC>DGC?DFCAFGG@FA;@44
@4225801/1
cgggcgttacttttccgaccaagagatccagcaagttcttggctgccgaa
+4225801/1
CCCFFFFFHHHHHIJJJJJJJJJJGIJJJJJJJJJFHJJJJIJJJJJIGH
@4226360/1
cgggctgttgttgaccccaagcttg
+4226360/1
@?<BB?@:CDDD;AEGFF=@B7?H;
@4718642/1
ctccagttccttcgtaccctcctcctccaattcctgcatcttatatacca
+4718642/1
CCCFFFFFHHHHHJJJJJJJJJIJJJJJJJJJIJJIJJJJJJJIJJJJJJ
@7265658/1
gtagaggataaaccaatggagcacacttttacttcagctacttgaaccgt
+7265658/1
@BBFFFFAHHHHHJJJJJIJJIIIIIJJJJIJJJJJIJIIIIIIIIJJJG
@4720361/1
ctccatagttcttacatccttgtttatttccctttttgtggagaggtact
+4720361/1
CCCFFFFFHHHHHIIIJJJJJJIJJGJJJJJJJJJJJIHIIFHDGGDHHI
@7266351/1
gtagatagctttagaggtaatacactattattaggcactagttattaatt
+7266351/1
CB@FFFFFHHHHGJIJJFHIIJJJJIJJJJJJJJJJJJJJJHIIJIIJJI
@5240350/1
ctgttcactttttggtcatgattttgaggtactcgagggcatgatgagca
+5240350/1
@@@DD>DFHHHHHGBAEHADCHIIIIGIIAGGGHGHIIIIIDIIICD@<=
@115047/1
aaaaagtcgaagtctttcgagacatactcttcggagaatcacaaaactca
+115047/1
BCCFFFBDHGHHHIIJJIIHJJJJJIJJJJJJJJIJIJJJJJJJJJJJJI
@115712/1
aaaaagtgaacagctatcgatacacagtcatagatccaatcctataatta
+115712/1
?@?DD<DADFH4D??:EC?FHGEAE@BCGFFHB:?9?9CDGHC@D4DDD9
@115713/1
aaaaagtgaacagctatcgatacacagtcatagatccaatcctataatta
+115713/1
BCCFFFDEHHHHHJJJJJJJJJJJJIJIJJJJJJJIJJJJJJJJJJJJJI
@115714/1
aaaaagtgaacagctatcgatacacagtcatagatccaatcctataatta
+115714/1
CCCFFFDFHHHHHJJJJJJJJJJJJJJGJJJJJJJJJJJJJJJJJJJJJI
@115715/1
aaaaagtgaacagctatcgatacacagtcatagatccaatcctataatta
+115715/1
CCCFFFDFHHHHHJJJJJJJJJJJJJJIJJJJJJJJJJJJJJJJJJJJJI
@115847/1
aaaaagtgataatggatacaaatttgactactgtatagctttcttctctt
+115847/1
BC@FFFDDHHHHHJJJJIIJJJJJJJIJJJJJJIJJJIJJJJJJJJJJJJ
@7268349/1
gtagatttccgtgaagtggtccgtgccccttgcggttaccccttctgttg
+7268349/1
@@CFBDFFHGHHGIJIEGHJGJDDGHGGDGHIBHHJJBHIGIGGCGEFHA
@7268350/1
gtagatttccgtgaagtggtccgtgccccttgcggttaccccttctgttg
+7268350/1
CCCFFFFFHHHHHJJJHIJHIJJIJJJJJJJJJJJIJJJJJJJJJJJHII
@7268351/1
gtagatttccgtgaagtggtccgtgccccttgcggttaccccttctgttg
+7268351/1
CCCFFFFFHHHHHJJJHIJHIJJIJJJJJJJJJJJJJJJJJJJJJJJIJJ
@5241856/1
ctgttcttaaataaagtgtactttattgaaaaattagtaaaacataatgg
+5241856/1
CCCFFFFFHHHHHJJIGIGIJJJJJJJJIJJJJIJJJHIJJJJJJJJJJJ
@1179996/1
aggaggtaaaaagaagaaacaaaaacaacctgaacaacaagctgcaaaac
+1179996/1
@CCFFFBDHHHHHJJJJJJJJJJJJJJJJJJJJJJJJJJJJJJJJJJJJJ
@2695340/1
cagaaatatgtgtggaaatgctcaagcaaagtattatttcagatttttca
+2695340/1
CCCFFFFFHHHHHIJJJJJIJJJJJJJJJJJFHIJJJJJJJJIJJJJJJI
@5244328/1
ctgttgtggaggaccagggtgctgttgtctcgttccaggttgttgttgtg
+5244328/1
BCCFFFFFHHHHGIIEHIJ<FGGGHGGGGIIFGIHJGIIDFFFGHEHBFG
@7273462/1
gtaggcctcaggataggcagcagacagcttctgttaaagaattgacatct
+7273462/1
C@CFFFFFHHHHHJJJJIFIGGHIJJJJJJJJJJJJJJJJJIJJJJJJJI
@7273463/1
gtaggcctcaggataggcagcagacagcttctgttaaagaattgacatct
+7273463/1
CBCFFFFFHHHHHJJJJJJJIJJJJJJJJJJJJIJJJJJJJJJJJIJJJI
@5244800/1
ctgttgttgggcacctttttgctgcccttgtgtgggaccagtctgttgtg
+5244800/1
@C@DFFDFHHHGHJGIIJJEGCHGFIIIJJJJIJJJIJJIIFHGGIGIGG
@5244864/1
ctgttgttgtggtccacccctttgttgcccgtttgccgatttaggttgtt
+5244864/1
BCCDFFFFHHHHHJJIJJJJJJJJGJIJJJJHIJJJJJFIJJGIJFIJII
@5245074/1
ctgtttacctgtgcatgataaataaacttttttcgggtttggaaaaaatt
+5245074/1
CCCFFFFFHHHHHJJJJJJJJJJJJJJJJJJJJJJJJGIJJJJJJIJJIH
@5245075/1
ctgtttacctgtgcatgataaataaacttttttcgggtttggaaaaaatt
+5245075/1
CCCFFFFFHHHHHJJJJJJJJJJJJJJJJJJJJJJJJHIJJJJJJJJJJI
@119205/1
aaaaagtttatttatcatacacaggtaaacagttgtacagtagaggataa
+119205/1
@CCFFFBDFHHHHJJJIJJJJIJJJEHIJIJJIJJGIIIIIHGJJIHIIH
@6251086/1
gaatgtttggcgtctttcttcgatcttccggttccggtggccacc
+6251086/1
B@@DFFFFHGGHHJIIIIIIJIG@GHIGIEHGHGIGHFFHGIGIJ
@6251087/1
gaatgtttggcgtctttcttcgatcttccggttccggtggccacc
+6251087/1
CCCFFFFFHHHHHJJJJJJJJJHIIIJJJJJHIJJJIIJJJJJJJ
@1180775/1
aggagttgtactaatttgtgtaattgaagttcgtattatttcctcgaaat
+1180775/1
@BCADDDFHDHHHJJJJJJHFJHHGIGJJHHJJFHIIJJJJHJJJJJJJH
@2218376/1
caacacatgacaagcgatggtgaactgcctttcgtgtggtagtccctctt
+2218376/1
CCCFFFFFHHHHHJJJJJJIHJJJJIJJJJJJIJJJHIJJIJIIJJGIIH
@1701203/1
atttaattttgacatgttagaatgccctattgaaaaccttgtagtggatt
+1701203/1
@@CFFFFFHHHFHJJIHGIGGIIJIJJJIIIHGIIJJJGGJDGHFGIIGG
@1701204/1
atttaattttgacatgttagaatgccctattgaaaaccttgtagtggatt
+1701204/1
CCCFFFFFHHHHHJJIIJJIJJIGIJJJJJJJJIIJJJJIHHHHFHDDGF
@1701205/1
atttaattttgacatgttagaatgccctattgaaaaccttgtagtggatt
+1701205/1
CCCFFFFFHHHHHJJJFHGIJJJJJJJJJJJJIJIJJJJJIGIJJIJGGG
@1701206/1
atttaattttgacatgttagaatgccctattgaaaaccttgtagtggatt
+1701206/1
CCCFFFFFHHHHHJJJJJJJJJJJJJJJJJJJJJJJJJJJJJJJIIJHII
@6766431/1
gcggttaccccttctgttgggatgggggccgcccccttcccttggtgggg
+6766431/1
@CCFDFFFHFHFHJJIHIJJIHGIIJIIIJIJJJJJGHHHFFFFF>ADDD
@6767034/1
gcggtttaccccaagcttgaggttcctgtggtggagtttgttgtctaccc
+6767034/1
@CCFDFFFHHHHHJJJJJJGJIHIJJJJHIJHIJFH@FFHGHBHGIGHII
@6768598/1
gcgtaaagtgaccaaagcaaagacgcaataagtgatacaagaaaatatac
+6768598/1
BCCDFFFFFHHHHJJJJIJJJJJJJJJJJJJICFHIJJJJJJJJJJJJJJ
@4230371/1
cggggcactatataaaaaattacattcagtatcgatagataatattgatg
+4230371/1
C@@FFFFFHHHHGJIJJJJJIIJGGIIJJHIJJJGIIIIGIJIGHGGJIE
@4231118/1
cggggctctgtgatttcttagtgtcaatagtgctgccgttacttcctcaa
+4231118/1
@C@FDFFFHGFHHIGIIJIJJGHEHGIIJGHIIIGHJJJIGJGIIIJIJG
@4231119/1
cggggctctgtgatttcttagtgtcaatagtgctgccgttacttcctcaa
+4231119/1
BC@FFFFFHHHHHJJJJJ>HIGHHHEHHIIIGJGIJJJHIJJJJGJJJII
@4231120/1
cggggctctgtgatttcttagtgtcaatagtgctgccgttacttcctcaa
+4231120/1
CCCFFFFFHGHHHJJJJJJJJJJJJHIIIIGIJJJJJJHIIJJJJJJIJJ
@4231121/1
cggggctctgtgatttcttagtgtcaatagtgctgccgttacttcctcaa
+4231121/1
CCCFFFFFHHHGHJJJJJJJJIJCIIIIJJJJJJJJJJGIJJJJJJJJJJ
@4231122/1
cggggctctgtgatttcttagtgtcaatagtgctgccgttacttcctcaa
+4231122/1
CCCFFFFFHHHHHIIJJJJJIGHDHIJJJJIJJJJJJIIJJJJJJJJJII
@4231123/1
cggggctctgtgatttcttagtgtcaatagtgctgccgttacttcctcaa
+4231123/1
CCCFFFFFHHHHHJIJJJJJJEIIIHIIJIFIJJJJJJJJJJJJJJIJJI
@4231124/1
cggggctctgtgatttcttagtgtcaatagtgctgccgttacttcctcaa
+4231124/1
CCCFFFFFHHHHHJJJJJJJJHHHGJJJJJIIJJJJJJIJJJJJJJJJJJ
@4231125/1
cggggctctgtgatttcttagtgtcaatagtgctgccgttacttcctcaa
+4231125/1
CCCFFFFFHHHHHJJJJJJJJHIHGHIIJJIIIJJJJJGIJJJJJJIJIG
@6770887/1
gcgtactgtagtagaggttgcagcatatcttatcatgtttcttgtctgtc
+6770887/1
BCCDFFFFHHHHHIJJIGGIJIGGIJEHGIIFHIIJIFGGJJJJJIJIAG
@6770925/1
gcgtacttggccatatccaaatcatcgcacaccacagcttgagttctatt
+6770925/1
CCCFFFFFHHHHHJJJJJJJJJJJJJJJJJJJJJJJJJJJJJJIJJJJJI
@1183419/1
aggattgccacatcttgtgagccgccattctcttggctagcttctttgac
+1183419/1
@@@DDFFFHHHFHJJJIHGHIGGIGGHIIIJJJJIJHIJGIJJGIJJIGG
@2704602/1
cagaaatttaaacgttccagcaggtacttgcgtggacacgcatattacac
+2704602/1
CCCFFFFFHHHHHJIJJJJJJJJJFHIJJJJJHIIJJJJJIIJJJJJJJJ
@2223272/1
caacacttcgactacagatattcgcacttgcagtcccaatatcaaactac
+2223272/1
CCCFFFFFHHHHHJJJJJJJJJJJIJJJJJJJJ1BGIJJJJJJJIJJJJI
@2705344/1
cagaacaaaccgggaaaagtattat
+2705344/1
CCCFFFFFHHHHHJHIJIICGGIIJ
@5748577/1
ctttaatgcattgtatgcagcatcatgtttactaatctgctttgagcaac
+5748577/1
CCCFFFFFHFHHHGHIIHIJJJJJJJJIIJJJJJJJJJIJJJJJJJJJJJ
@5748578/1
ctttaatgcattgtatgcagcatcatgtttactaatctgctttgagcaac
+5748578/1
CCCFFFFFHHHHHHHIJJJJJJJJJJJIJJJJJIJJJJJIIIJJIJJJJJ
@5748579/1
ctttaatgcattgtatgcagcatcatgtttactaatctgctttgagcaac
+5748579/1
CCCFFFFFHHHHHJIJJJJJJJJJJJJJJJJJJJJJJJJJJJJIIJJJJJ
@5748580/1
ctttaatgcattgtatgcagcatcatgtttactaatctgctttgagcaac
+5748580/1
CCCFFFFFHHHHHJJJJIJJJJJJJJJJJJJJJJJJJJJJJJJJJJJJJJ
@6772313/1
gcgtcctccaggagttgctgagccgtcgcggcatcactcccaaatacgaa
+6772313/1
@<@BDDFFGGFFHHFHIIGIJJJJJJIJIIIIEIHIGGGGHIGFGFHGFF
@6772314/1
gcgtcctccaggagttgctgagccgtcgcggcatcactcccaaatacgaa
+6772314/1
@@@DFFFFGHHHHGHHIJJIIJIGJFHIIJIJJJJJJJJJIIIHEFGHFF
@6772315/1
gcgtcctccaggagttgctgagccgtcgcggcatcactcccaaatacgaa
+6772315/1
CCCFFFFFHHHHHJHHJIJJIJJJJGIJJIJIJJJIJJJIJHIHHHHHFF
@6772316/1
gcgtcctccaggagttgctgagccgtcgcggcatcactcccaaatacgaa
+6772316/1
CCCFFFFFHHHHHJHIJJJJJJJIJGIJJJJIJJJJJJJJJJJHHHHHFF
@2224460/1
caacagactggtcccacacaacagactggtcccacacaacagactggtcc
+2224460/1
CCCFFDFFHHHHHIJJJJJJJJJCGIIJJHIJJJJIJJJJIJIIIJJFGH
@124477/1
aaaaatatcgcaatattagaaattttcaaatattcttcgcttttgactcg
+124477/1
;?@:DB;D?FAFAGEHG?FAF@EHGIHGHIGGHACGHDH6FFEGDHGDBG
@124478/1
aaaaatatcgcaatattagaaattttcaaatattcttcgcttttgactcg
+124478/1
@@CFFFFFDBFDFDHII@CE@CFFFEHIGIIGGHIIIGIBHIIIIAGGHG
@124479/1
aaaaatatcgcaatattagaaattttcaaatattcttcgcttttgactcg
+124479/1
@CCFFFFFHHHHHJJJJJJJJJJJJJJJJJJJJJJJJJJJJJJJJJJJJI
@2224847/1
caacagatccgtaagctatccagctccgacgtactatgcccatttagctg
+2224847/1
CCCFFFFFHHHHHJJJJJJJJIJJIJJJJJJJJJJJJJJJJJJJJJJJJG
@2224848/1
caacagatccgtaagctatccagctccgacgtactatgcccatttagctg
+2224848/1
CCCFFFFFHHHHHJJJJJJJJJJJJJJJJJJJJJJJJJJJJIJJJGIJJI
@2225139/1
caacagcaacctggagcgagacaacagcagccagctccttcacaacaaca
+2225139/1
CCCFFFFFHHHHHIJJJJIJJJJJJIJIJJJJJJJJJJJJJJJJJJIJJJ
@3703476/1
cgaacgtctacagttatcctccagttccttcgtaccctcctcctccaatt
+3703476/1
CCCFFFFFHHHHHHIIJJJIGGIGHHHJIJJJHIJJJJJJJJJGGIIJJJ
@1186127/1
aggcagttcaccatcgcttgtcatgtgttgaaattccgcgaaattggcac
+1186127/1
@CCDFFFFHHHHHJJIJJJJGHIJJGHIIJJJIJJIIIJIGHIJJCHEGG
@1186128/1
aggcagttcaccatcgcttgtcatgtgttgaaattccgcgaaattggcac
+1186128/1
CCCFFFFFHHHHHJJJJJJJIIJJJIIJJJJJJJJJJIJJJJJJJJJJJJ
@125529/1
aaaaatattaggaatccactacaaggttttcaatagggcattctaacatg
+125529/1
BCCFFFFFHHHHGJIJJJJIJJJJJJFHIJJJJJJIJJJJIJJJJJJJJJ
@125530/1
aaaaatattaggaatccactacaaggttttcaatagggcattctaacatg
+125530/1
CCCFFFFFHGHHHJJJJJJJIJJJJJCHIJJJJJJJJJJJJJJJJJJJJJ
@125531/1
aaaaatattaggaatccactacaaggttttcaatagggcattctaacatg
+125531/1
CCCFFFFFHGHHHJJJJJJJJJJJJJCHIIJJJJIIJJIJJJJJJJJJJJ
@125532/1
aaaaatattaggaatccactacaaggttttcaatagggcattctaacatg
+125532/1
CCCFFFFFHHHHHJJIJJJJJJJJJJFHIJJJJJJJJJJJJJJJJJJJJJ
@125533/1
aaaaatattaggaatccactacaaggttttcaatagggcattctaacatg
+125533/1
CCCFFFFFHHHHHJJJIJJJJJJJJJE4CGIJJJJJJJJJJJJJJJJJJJ
@125534/1
aaaaatattaggaatccactacaaggttttcaatagggcattctaacatg
+125534/1
CCCFFFFFHHHHHJJJJJJJJJJJJJCHIJJJJJJJJJJJJJJJJJJJJJ
@3703883/1
cgaacgttcttctgggcttttcctgcttttttagcagctttaccattcgt
+3703883/1
CCCFFFDEHHHHGJJIJJJJJIIIIGEHJGJJIIJJJIJIIIFGIJJCII
@125864/1
aaaaatattgcacctgctacggattcaaagacatctcctaaggctttggg
+125864/1
CCCFFFFFHHGHHJJJJJJJJJJJJJJJJJJJJJJJJJJJJJJJJJJJJJ
@2226064/1
caacagcgtaggcctcaggataggcagcagacagcttctgttaaagaatt
+2226064/1
@@@FDFFFFHGHHJJJJJIFDCGGEIGBGHHGGGIIIJFEIIIJJIGHCH
@2226065/1
caacagcgtaggcctcaggataggcagcagacagcttctgttaaagaatt
+2226065/1
CCCFFFFFHGHHGGIIIIJFGGIIGCGIIIJIIJJJJIIIIICGII@FHF
@2226066/1
caacagcgtaggcctcaggataggcagcagacagcttctgttaaagaatt
+2226066/1
CCCFFFFFHHHHHJJJJJJIJJJIIJJIIJIJJJJJJJJJIIIJJJJJJI
@6775106/1
gcgttccgttggtctgattggcttgttcgggcgttacttttccgaccaag
+6775106/1
CCCFFFFFHHHHHJJJJJJJJJJJAEHBDFI@F?F@BCHIJ;CCFHH<E;
@6777436/1
gctaaaaaagcaggaaaagcccagaagaacgttcgactttcacttcattc
+6777436/1
CCCFFFFFHHHHHJJJJJJJJJJJJJJJJJJHJJJIJJIJJHGIJJJJJJ
@2707999/1
cagaacgtaagatatcctaaactcacttttttccgaaaaaatatcgcaat
+2707999/1
BCCFFFFDHHHHHJJJJJJJIJJIIJJJJJJJJJJJJJJJJJIIJJJJJF
@2708000/1
cagaacgtaagatatcctaaactcacttttttccgaaaaaatatcgcaat
+2708000/1
CCCFFFFDHHHHHJJJJJJJJJJIJJJJJGIJJJJJJJJJJJJIGJJJJI
@6778525/1
gctaaacgttaaattttaaaagcctcttaaatttaactgaaatatagaat
+6778525/1
@C@DFFEDFHHHHIJGIHIJIJJJJJIJJJJJJJEIGHHIJJJIJIJIJJ
@655607/1
aagactcccgtcagcgtcctccaggagttgctgagccgtcgcggcatcac
+655607/1
CCCFFFFFHHHHHJJJHIIGJJJJJGIFHIJJJJJJJJHIJIJIGFFFCE
@4732897/1
ctccccacgagcgtttctttagtctgtatattttcttgtatcacttattg
+4732897/1
@:?DDDFFFHHHFGGGIIGIGE<GE@CGHHIIGIIIII@FFHEDHGGIHD
@4732898/1
ctccccacgagcgtttctttagtctgtatattttcttgtatcacttattg
+4732898/1
@<@DDDDAFA<A:@E@FGHCFB?DFG?GABFBDH?GHCB<FEIIGHI@FE
@4732899/1
ctccccacgagcgtttctttagtctgtatattttcttgtatcacttattg
+4732899/1
CCCFFFFFHGHHHHIJJJJJJJHIJGGIIIIJJJJJJJFIJJGIJJIJJI
@3204382/1
ccaggagttgctgagccgtcgcggcatcac
+3204382/1
;8=DDD<AC4CFFB?<?E<CE?:FD6F;<?
@3204383/1
ccaggagttgctgagccgtcgcggcatcactcccaaatacgaactggtcc
+3204383/1
CCCFFDFFHHHHHJJJJJIIJJJJIJJJJJJJJJJJJJJJJJJHHHHADF
@3204384/1
ccaggagttgctgagccgtcgcggcatcactcccaaatacgaactggtcc
+3204384/1
CCCFFFFFHHHHHJJJJJHIIJJJIJJJJJJJJJJJGHIJJJJHHHHHDF
@6260367/1
gaatttgaaaagcgagcttcatgatcccctgaaaaatatatcttgaagaa
+6260367/1
CBCFFFFFHHHHHJJIJJJJJJJIIJJJJJJIJJJJIJJJJJJJJHIJHI
@1189178/1
agggaacaatttttgtcgagttattgatttcgaggaataatacgaacttc
+1189178/1
CCCFFFFFHHHHHJJJJJIIHIIIGIIJJJJJJJJJJJJJJJJJJJJIJJ
@7284827/1
gtatcgatagataatattgatgattataattaataactagtgcctaataa
+7284827/1
BBCFFFFDHHHFFHBGCCFIAEHCFFFHHHHHIJJJJEFH1CGHJJJJJI
@4734095/1
ctcccctgtttgttcttaaataaagtgtactttattgaaaaattagtaaa
+4734095/1
CCCFFFFFHHHHHJIIJJJJJJJJJHIIJJJJJJJJJJJJJJJJJJIIJJ
@656535/1
aagacttcgactttttactatttttgtatgcacaaaattcgttctacata
+656535/1
CCCFFFFFGHHHHJJJJJJJJJJJJJGIJJIJJJJJJHJJJGJJJJIHHI
@656536/1
aagacttcgactttttactatttttgtatgcacaaaattcgttctacata
+656536/1
CCCFFFFFHFHHHJJJIJJJIJIJIIGHHJJGIIIIJJJGIJIIJJJIIB
@656537/1
aagacttcgactttttactatttttgtatgcacaaaattcgttctacata
+656537/1
CCCFFFFFHHHDHIJJJJJIJJJJJIIJJJJJJJJJJJJJJJJJJJJJJH
@656538/1
aagacttcgactttttactatttttgtatgcacaaaattcgttctacata
+656538/1
CCCFFFFFHHHHHJJJJJJJJJJJJIHGJJJJJJJJJJJJJIJJJJJJJI
@656539/1
aagacttcgactttttactatttttgtatgcacaaaattcgttctacata
+656539/1
CCCFFFFFHHHHHJJJJJJJJJJJJJGIJJJJJJJJJJJJJJJJJJJJJI
@3706466/1
cgaacttcagaggtttcatcatcagattcatccagagcaaaattcaccca
+3706466/1
@@@DFFFFGHHHHEGHJJ<IHJIJJIJJJJJJJJJIJJIIIJJJIIJJJJ
@3706558/1
cgaacttccatagattcaaatgaagtaaacaacatacgtttttcatttaa
+3706558/1
?@@DADFBFHGGBHGIIGGGIIIIEAFHGEFBEHGIBHHHIIIICHGHHG
@3706559/1
cgaacttccatagattcaaatgaagtaaacaacatacgtttttcatttaa
+3706559/1
@?7DDDDDHFBFBABGGHICFEAH>FDBFDGCFHEEHGEADEGIGIIIII
@3706560/1
cgaacttccatagattcaaatgaagtaaacaacatacgtttttcatttaa
+3706560/1
@@CFFFFFHHHHHJJJJJJIJJJJJCJJJJJJJJJIJIGHJJJJJJJJJJ
@3706561/1
cgaacttccatagattcaaatgaagtaaacaacatacgtttttcatttaa
+3706561/1
CCCFFFFFHHHGHIJJJIJJJJJJJHJJJJJJJJJJIIHIJJJJJJJJJJ
@3706562/1
cgaacttccatagattcaaatgaagtaaacaacatacgtttttcatttaa
+3706562/1
CCCFFFFFHHHHHHIIIJJJJJJJIHJJJJJJJJJJJIGHJJJJJJJJJJ
@4735107/1
ctcccgtcagcgtcctccaggagttgctgagccgtcgcggcatcactccc
+4735107/1
CCCFFFFFHHGHHJJJJJJJJJJGHJJJJJJJJJHJJIJJIHHFFFFFED
@3706563/1
cgaacttccatagattcaaatgaagtaaacaacatacgtttttcatttaa
+3706563/1
CCCFFFFFHHHHHJJJJJJJJJJJJGIIJJJJJJJJJJGIJJJJJJJJJJ
@657202/1
aagactttgactttttactatttttgtatgcacaaaattcgttctacata
+657202/1
CCCFFFFFHHHHHJJJJJJIJJIJIIGIJJJJJJJJJJJJJJIIJJJJIF
@657203/1
aagactttgactttttactatttttgtatgcacaaaattcgttctacata
+657203/1
CCCFFFFFHHHHHJJJJJJIJJJJIJGHIJJJJIJJJJJJJJJJJJJGHH
@4237059/1
cgggtattttgcgacctgcttttccaggttcagggtttcttaacctcata
+4237059/1
@@@DDDDDDDB>AGGGIIIGIIIIIIIIIIIIIGHDFGGIIIFIHIIIII
@4237060/1
cgggtattttgcgacctgcttttccaggttcagggtttcttaacctcata
+4237060/1
@CCFADEFHHHHGJIIIJGJJJJJJJJJIJJJJJJ?FHIJJJJJJJJJJI
@6263435/1
gaatttttcagcgttttgtggaactgtgaaactttgtgggactgctggtt
+6263435/1
CCCFFFFFHHHHHHIJJJIJJJJJIJHIIJJJJJJJIIJJJJJJJJJIHG
@6263436/1
gaatttttcagcgttttgtggaactgtgaaactttgtgggactgctggtt
+6263436/1
CCCFFFFFHHHHHIIJJJHIJIJIJJDHHIJJJJJJHIJJJJJJJJIIEH
@3708980/1
cgaagaaaaaacattgaccaatcgccaccaatgcctggtgcagctatcca
+3708980/1
CCCFFFFFHHHHHJJJJJJJJJJGIJJJJJJJJIJJJJHIIJJJJJJJJG
@3708981/1
cgaagaaaaaacattgaccaatcgccaccaatgcttggtgcagctatcca
+3708981/1
8?@A?@D?FB:DAGGFID>FEFE8?8?@CBFG@EGIE1?BADD@FDBF=C
@135667/1
aaaaatgtcaaaattttgcaaattatgtggcattttgacatttatgtgac
+135667/1
???D?BAAADDD?CEE><?F@:C:<CE3ACD3F<EF>EEEDDD?CB:?D?
@135668/1
aaaaatgtcaaaattttgcaaattatgtggcattttgacatttatgtgac
+135668/1
@@@DDDDDFDFHB>FHIE>HHBII??ECDEGGGHGEFGHIIIIDAH9DFG
@135669/1
aaaaatgtcaaaattttgcaaattatgtggcattttgacatttatgtgac
+135669/1
CCCFFFFEHGHHHJJJJJJJJJIJJJJHIJJIJJJJIJJIJJJIJFFFHG
@135670/1
aaaaatgtcaaaattttgcaaattatgtggcattttgacatttatgtgac
+135670/1
CCCFFFFFHHHHGJJJJJJJJJJJJJJIJJJIJJJJJJJJJJJJJJIIIJ
@135671/1
aaaaatgtcaaaattttgcaaattatgtggcattttgacatttatgtgac
+135671/1
CCCFFFFFHHHHHJJJJJGJJJJJJJJJJJJJJJJJJJJJJJJJJJJJJI
@135672/1
aaaaatgtcaaaattttgcaaattatgtggcattttgacatttatgtgac
+135672/1
CCCFFFFFHHHHHJJJJJJJJGGGGIJHJFIJIJJJJJJJJJJJJIGIIG
@135673/1
aaaaatgtcaaaattttgcaaattatgtggcattttgacatttatgtgac
+135673/1
CCCFFFFFHHHHHJJJJJJJJJJJIJJGJJJJJJJJJJJJJJJIJJGIII
@135674/1
aaaaatgtcaaaattttgcaaattatgtggcattttgacatttatgtgac
+135674/1
CCCFFFFFHHHHHJJJJJJJJJJJJJJJIJJJJJJJJJJJJJJJJJGIII
@135675/1
aaaaatgtcaaaattttgcagattatgtggcattttgacatttatgtgac
+135675/1
CCCFFFFFHHHHHJJJJJJJIIJJIJJJGJIIJJJJIIJJJJJIJIIIJH
@2228277/1
caacagtcaacatttcccacctttttcactcaaccatagctttctcagcg
+2228277/1
@@CFFFFFHHGHHJJJIJIIGIJJJIIIJJJJJJIIGIJIJJJJJIGGIJ
@2228278/1
caacagtcaacatttcccacctttttcactcaaccatagctttctcagcg
+2228278/1
BC@DFFEDHGHGHIJIJJJJJIJIJJJJJJJIJJIJJBHIIJJJJJJIJJ
@2228279/1
caacagtcaacatttcccacctttttcactcaaccatagctttctcagcg
+2228279/1
CCCFFFDEHHHHHIIJJJJJJJJJJJGIIJIJIJJJIGIIIIJJJJGIJJ
@2228280/1
caacagtcaacatttcccacctttttcactcaaccatagctttctcagcg
+2228280/1
CCCFFFDEHHHHHJJJJJJJJJJJJJJJJJJIJJJJIJJIJJJJJJJJJI
@2228281/1
caacagtcaacatttcccacctttttcactcaaccatagctttctcagcg
+2228281/1
CCCFFFDEHHHHHJJJJJJJJJJJJJJJJJJJJJJIJJJIJJJJJJJJJI
@2228282/1
caacagtcaacatttcccacctttttcactcaaccatagctttctcagcg
+2228282/1
CCCFFFDEHHHHHJJJJJJJJJJJJJJJJJJJJJJJIIJJJJJJJJJJJI
@2228283/1
caacagtcaacatttcccacctttttcactcaaccatagctttctcagcg
+2228283/1
CCCFFFDFHHHHHJJJJJJJIJJJJJJJJJJJJJJJJIJJJJJJJJJJJI
@2228284/1
caacagtcaacatttcccacctttttcactcaaccatagctttctcagcg
+2228284/1
CCCFFFEFHHHHHJJJJJJJJJJJJJJJJJJJJJJJJJJIJJJJJJJJJJ
@2228285/1
caacagtcaacatttcccacctttttcactcaaccatagctttctcagcg
+2228285/1
CCCFFFEFHHHHHJJJJJJJJJJJJJJJJJJJJJJJJJJJJJJJJJJJJJ
@2228286/1
caacagtcaacatttcccacctttttcactcaaccatagctttctcagcg
+2228286/1
CCCFFFEFHHHHHJJJJJJJJJJJJJJJJJJJJJJJJJJJJJJJJJJJJJ
@2228287/1
caacagtcaacatttcccacctttttcactcaaccatagctttctcagcg
+2228287/1
CCCFFFEFHHHHHJJJJJJJJJJJJJJJJJJJJJJJJJJJJJJJJJJJJJ
@2228288/1
caacagtcaacatttcccacctttttcactcaaccatagctttctcagcg
+2228288/1
CCCFFFFFHGHHHJJJJJJJIJJJJJIJGGIJGIJJJIJJJJJJJIJJJJ
@657740/1
aagagaagaaaggccgatagaatgaagtgaaagtcgaacgttcttctggg
+657740/1
@@CFFFFFDHGHHIIIHGEIGGIIJGIFDHHJJ?DDHIIJJIGIIIIHJG
@7289811/1
gtattatttcctcgaaatcaataatgcaatgtgtttaaatttttgtcgag
+7289811/1
CCCFFFFFHHHHHJJJJJJJJIJJJJJJJJJHHHIIIJJIJJJJJIJJIJ
@3715110/1
cgaagagggactaccacacgaaaggcagttcaccatcgcttgtcatgtgt
+3715110/1
@@@FFFFFHGHHFIGIIJJJJGHIFIIIJJIJJJIJJFIIJGIIEGHFHG
@3715111/1
cgaagagggactaccacacgaaaggcagttcaccatcgcttgtcatgtgt
+3715111/1
CCCFFFFFHHHHHJJJJJGIJJJJJIJJIJFIIJIIJJJJJIIIJJIHHI
@3715112/1
cgaagagggactaccacacgaaaggcagttcaccatcgcttgtcatgtgt
+3715112/1
CCCFFFFFHHHHHJJJJJJJJJJJJJJJIJJIJJJJJJJIJJJJJJJHHG
@3715113/1
cgaagagggactaccacacgaaaggcagttcaccatcgcttgtcatgtgt
+3715113/1
CCCFFFFFHHHHHJJJJJJJJJJJJJJJIJJJJJJJJJJJJJGIIJJIII
@3715408/1
cgaagagtatgtctcgaaagacttcgactttttactatttttgtatg
+3715408/1
@?@DDDDADFFHBGHEHHG6CG@FEDCHGIIIIEGIGHGHGD??BBD
@3715409/1
cgaagagtatgtctcgaaagacttcgactttttactatttttgtatgcac
+3715409/1
BCCDFFFDDHHHHIJJIJJGJJIJJIGHGHHJJJJJJIIJJJGBGIIJJG
@3715410/1
cgaagagtatgtctcgaaagacttcgactttttactatttttgtatgcac
+3715410/1
BCCFFFFDHHHHHJJJJJJIGJIJJJIJJJJJJJJIIJJJJJIFEGIJJG
@1191156/1
agggcacacggcaacaaaaagtgataatggatacaaatttgactactgta
+1191156/1
CC@FFFFFHHHGHJJJJJJJJGHIIJJJJJJIJIIJJIIJJIJJHIJJFD
@658042/1
aagagaatggcggctcacaagatgtggcaatccttgcaggatttacccg
+658042/1
CCCFFFFFHGHHHIGIIJGIHGIIDGHEHIIIJGIHIIJIIIIJJJIJG
@5259225/1
cttaaagatgttattggctattccacaaaccctcaggaacgtaacgttgg
+5259225/1
BC@FFFFFHHHHHJJJJJJJJJJJJGIJJHJJJJJJJIJJJFHIJJHIIJ
@1192025/1
aggggagaaaagtcacgagaatttgaaaagcgagcttcatgatcccctga
+1192025/1
CCCFFFFFHHHHFHJJJJJJJJJJJJIJJJJJJJJIJJJJJJJJJJJJJJ
@4738003/1
ctcccttttcacaatataataaatacatatcatatcatcggggcactata
+4738003/1
CCCFFFFFHHHHHJJJJGJIJJJJJIJJJJJJJJJJJJIJJJJJJJJJJJ
@5261060/1
cttaaagtaattggcatcggatttccttttatagatgacaaattttgaat
+5261060/1
@@@ADFAACFFFHAHIGIIIGEHGIGHFGCGHIIIGGGHIGGDGIIIEGE
@2714461/1
cagaagctgtctgctgcctatcctgaggcctacgctgttgttgtggtcca
+2714461/1
C@@FFFFFGHHHGIIJJJJJIIIIHJJJJJJJJJJIIGIIGIIHIIHHIJ
@660166/1
aagagatgtgcatgtcccgcagatggccaccaccattctatgaaatggaa
+660166/1
@@@DDDDDHDHFHIEGAB@:GH:F?<?EHE>GGEHGGGGE@DHGGHEBDB
@660167/1
aagagatgtgcatgtcccgcagatggccaccaccattctatgaaatggaa
+660167/1
CCCFFFFFHHHHHBHHJJGGGGIJJIDHGGIHJJIJJJJGHIEIHDHIEG
@660168/1
aagagatgtgcatgtcccgcagatggccaccaccattctatgaaatggaa
+660168/1
CCCFFFFFHHHHHJJJJJJJJJJIJIJJJJJJJJJJJJJJJJJJJJJJIJ
@5262441/1
cttaaataaagtgtactttattgaaaaattagtaaaacataatggttttc
+5262441/1
CCCFFFFFHHHFHIJJJJJJJJJIJJJJJJJJHIJJJJJJJJJJJFHIJJ
@5262442/1
cttaaataaagtgtactttattgaaaaattagtaaaacataatggttttc
+5262442/1
CCCFFFFFHHHHHJJJJJJJJJJJJJJJJJJJHGJJJJJJJJJJJDHIJI
@5262443/1
cttaaataaagtgtactttattgaaaaattagtaaaacataatggttttc
+5262443/1
CCCFFFFFHHHHHJJJJJJJJJJJJJJJJJJJHJJJJJJJJJJJJFIIJI
@5262444/1
cttaaataaagtgtattttattgaaaaattagtaaaacataatggttttc
+5262444/1
@@1=DDFFHHHFHGHIJJJIJIIIHJGIHGIHCHBHIGIIJIJJJGIFJJ
@661328/1
aagagccttgtgtgatgcctcttctggaccacgataaatgtgatacctgg
+661328/1
CCCFFFFFHHHHHJJJJJJJJJJJJJJJJJJJJJJJJJJJHIJIJJJJJG
@1192466/1
agggggcggcccccatcccaacagaaggggtaaccgcaaggggcacggac
+1192466/1
@@@DDFFFHHHHHJJJJJHHHHEEDFFEDD>@DDDDDDDDDDDBDDDBDD
@4738614/1
ctccgaagagtatgtctcgaaagacgtcgactttttactatttttgtatg
+4738614/1
BCCFFFFFHHHHHJIJJJJJJJGII8CGGGHGJJJJIGIIIJJJJGFGGG
@4738615/1
ctccgaagagtatgtctcgaaagacttcgactttttactatttttgtatg
+4738615/1
@@CFFFFDGF?FHFHIIGHEGIDFHFDFE8?CFHIH?FDCHIIII>?DGG
@4738709/1
ctccgaaggaagccaagggctcggctgctcatcatgccctcgagtacctc
+4738709/1
@@CFDFFDDFHDDIIJIJIJJCHEGIFC>GCGG@>DHEIICGABGHGDA>
@4738710/1
ctccgaaggaagccaagggctcggctgctcatcatgccctcgagtacctc
+4738710/1
CCCFFFFFHHHHHJJJJJJJJJJJJIJIIIGIJGIIIJJGIGGI@FHJGH
@1716958/1
atttatacagcactactatgttaccttttggagaacaaaaagaaggcgag
+1716958/1
CCCFFFFFHHFHHJJIJJJJHGGJJJJJJIIIICEGGIJJJIIDGIJJID
@7293591/1
gtattttattgaaaaattagtaaaaaataatggttttcgcgcgtaaagtg
+7293591/1
C@CFFFFFHHHHHJJJIJJJIJJJJ3BGHIJJJCFHJJJJJJIGIJJJHI
@5757977/1
ctttaccattcgtcttatcgatgcattgaaacgcaaactgacgtttactt
+5757977/1
CCCFFFFFHHHHHJJJJJJJJJJJJJJJJJJJJJJJJJJJHIGHIJJIII
@4242599/1
cgggtttggaaaaaatttcaaattgttcaggtaaaatcttgcttcatgat
+4242599/1
CCCFDFFFHHHHHJJJJJJJJJJJJJJJJJJIJJJJJJJJJJJJJJJJIJ
@4242600/1
cgggtttggaaaaaatttcaaattgttcaggtaaaatcttgcttcatgat
+4242600/1
CCCFDFFFHHHHHJJJJJJJJJJJJJJJJJJIJJJJJJJJJJJJJJJJJJ
@4242601/1
cgggtttggaaaaatttcaaattgttcaggtaaaatcttgcttcatgatt
+4242601/1
CCCFDFFFHHHHHJIJJJJJJJJJJJJJJJIJJJJJJJJJJJJJJJJIJJ
@4242602/1
cgggtttggaaaaatttcaaattgttcaggtaaaatcttgcttcatgatt
+4242602/1
CCCFDFFFHHHHHJJJJJJJIJJJJJJJJJIIIJJJJJJJJJJJJJJJJJ
@4242603/1
cgggtttggaaaaatttcaaattgttcaggtaaaatcttgcttcatgatt
+4242603/1
CCCFDFFFHHHHHJJJJJJJJJJJJJJJJJHIJJJJJJJJJJJJJJJIJI
@4739605/1
ctccgacgtactatgcccatttagctgcggccagaggcaaagtctacata
+4739605/1
CCCFFFFFHHHHHJJJJJJJJJJJJJJJJJJJJJJJJJIJIJHIJJJJJJ
@1717672/1
atttatagttttttgcatttttattcggcttattgtaatattcctccata
+1717672/1
CCCFFFFFHHHHHJJJJJJJJJIJJHIJJJJIJJJJJJJJJJJJJJJJJI
@1718573/1
atttatcaaggttttcaaactgttaaaaaacctgctgaatgtgcgccaat
+1718573/1
?=?=BDEFHHGDFHJJJJJJGIJJJJIJJIJJJJJIJJJJJGGIJJJJJJ
@1718574/1
atttatcaaggttttcaaactgttaaaaaacctgctgaatgtgcgccaat
+1718574/1
CCCFFFFFHHHFHJJJJJJJJJJJJJJJJJJJJJJJJJJJJHIJJJJJJJ
@1718659/1
atttatcacatcattcgtcgtgtaccacatctcggatcttgctactaata
+1718659/1
@@CFFDFDD?BBHIGGGEBH?GCFHIGHFIIBED1CFEGHGCHIIIIEIE
@1718660/1
atttatcacatcattcgtcgtgtaccacatctcggatcttgctactaata
+1718660/1
@C@FDDDEHHHFFGGIEHGIGGCGIEGIJIEGGIGIGGEIJJJGHJJGEH
@5761451/1
ctttactatgtcatggttgaagtagggacctaccgaagtttcactcaaag
+5761451/1
CCCFFFFFHHHHHJJJIIIJJJHHIJJJJJJJJJJJJJHIJJJJJJJJJI
@1194486/1
aggtaacctacgtggacatcgaagaaaaaacattgaccaatcgccaccaa
+1194486/1
CCCDDFFFHGHHHIJIJJJJJJIJJJJJJJJJJJJGIJJJJJFHIJJJII
@1194487/1
aggtaacctacgtggacatcgaagaaaaaacattgaccaatcgccaccaa
+1194487/1
CCCDFFFFGHHHFHIJJJJJJJJJJJJJJJJJJJJJJJJJJJDHIIJJJJ
@1194700/1
aggtaatacactattattaggcactagttattaattataatcatcaatat
+1194700/1
CCCDDFFFHHHHGJJIJJJJJJJJJJJIJJJJJJJJJJJJJJJJJJJJJJ
@664140/1
aagagtatgtctcgaaagacttcgactttttactatttttgtatgcacaa
+664140/1
BCCFFDDFHHHHHJJJJGHJIJIJGJJJJJJIJJIJJJJJGGHIJJIIIH
@664141/1
aagagtatgtctcgaaagacttcgactttttactatttttgtatgcacaa
+664141/1
CCCFFDFFHHHHHJIJJIIJJJIJIJJJJJJIIJIJJJJJGHGIJHGGHH
@138933/1
aaaaattacattcagtatcgatagataatattgatgattataattaataa
+138933/1
CCCFFFFFHHHHHJJHJJJJIJJJIIJJJJJJJJJJJJJJJJJJJJJJJJ
@664740/1
aagagttatgcgtcaacgcttgtaaaagataggccttgttgttgaacctg
+664740/1
CCCFFDFFHHHHHJJJJJJJJJHIJJJJJJJJJJJJJJJJJJJJJJJJJI
@2232408/1
caacatcatagtgataagccgtgtttaatttacctagcgcgaggctg
+2232408/1
CCCFFFFFHHHFHIJJIJIJJFGHIJJJJJJJJJJJJJJIIIJJJIJ
@2232409/1
caacatcatagtgataagccgtgtttaatttacctagcgcgaggctg
+2232409/1
CCCFFFFFHHHHHJJJJJJJJFHIIJJJJJJJJJJJJJJJJJJJIJJ
@139443/1
aaaaattagtaaaacataatggttttcgcgcgtaaagtgaccaaagcaaa
+139443/1
CCCFFFFFHHHHHJJJJJJJJJFHJJJJJJJJHJJJJIIJJJIJJIIIJJ
@1197849/1
aggtgaggtatttgtacatgaagttgtctgcccctttcttaatcggttct
+1197849/1
B@CDDFFFAFHHHIGGHGJIJJJHIIJJEGEHIIIHIJJJGDIIHFHIGI
@6271142/1
gacaaattcttccaagcggtcacgattaacaaatggacaatcgtgtgcgc
+6271142/1
CCCFFFFFHHHHHJJJIJJHIIJJJJJJJJJJJJJJJJJJJJJFHBFHGF
@667207/1
aagatatcctaaactcacttttttccgaaaaaatatcgcaatagctcaaa
+667207/1
CCCFFFFFHHHHGJJJJJJJJJJJJJJGIJJJJJJJJJJJJJJJJJJJJJ
@667208/1
aagatatcctaaactcacttttttccgaaaaaatatcgcaatagctcaaa
+667208/1
CCCFFFFFHHHHHJJJJJJJJJJJJJJJJJJJJJJJJJJJJJIJJJJJJJ
@667209/1
aagatatcctaaactcactttttttccgaaaaaatatcgcaatagctcaa
+667209/1
CCCFFFFFHHHHHJJJJJJJJJJJJJJJJJJJJJJJJJJJJJJJJJJJJJ
@2722667/1
cagaatctagccaaacacacatagtacctctccacaaaaagggaaataaa
+2722667/1
??1DB:2=2C<:AEEBEA3CF:A22<99C<9::EA9CD;0?0?DCBDEA<
@2722668/1
cagaatctagccaaacacacatagtacctctccacaaaaagggaaataaa
+2722668/1
CCCFFFFFHHHHHJJJIJJJJJJJIIJJJJJJJJJJJJJJJJJJJJJJJE
@7295539/1
gtcaaaaaccccaaagaattatcttttttagagatggagtatcggatgga
+7295539/1
CBCFFFFFHHHHHJJJIJJJJJJJJJJJJJJJJIJJJJJDDHIGJHIJJE
@6271951/1
gacaacagcaccctggtcctccacaacagcaagctcctccgcaacagcaa
+6271951/1
CCCFFFFFHHHHHJJJGHIJJJJJJJJJJJJJJJJJJJJJJJJJJJJJJJ
@6272019/1
gacaacatcacccttcacctccacaacaacaacctcaagcttggggtcaa
+6272019/1
=?@D=BDBFHHHGIIIIIJJJJGIJIJJJJJJJJFHIIJIJJJJJJFHEH
@4745384/1
ctccggagtagttgttaaattattgaatatcaaatctatgaaatcccagt
+4745384/1
BBCFFFFFFHHHHJJJJJJJIIJIIJJJJJJJJJJJJJJJJJJJIJJJJD
@7296489/1
gtcaaaacccacctacgaggataaacgaaagctggaagccaaagagaaca
+7296489/1
@@CFFFDDHHFHHGIIIIDG<BFDFHIIGIEGGIIGDHDHI@>B=CGCHH
@1723576/1
atttattattagagtgtcctcgtgaggaagaggaatttgaacagttacca
+1723576/1
CCCFFFFFGHHHHJCEGIJJJJIJIJJDIIIJIGIJJJIIDFFAHCHIAB
@1723577/1
atttattattagagtgtcctcgtgaggaagaggaatttgaacagttacca
+1723577/1
CCCFFFFFHHHHHJGHHIJJJJIJIJJJJJJJJJJJJJIJJJJIIJJJJI
@1723888/1
atttattcaagtcaaaaataatatgtaaattgattttagaaaaaaaccac
+1723888/1
B?BBDDFFHHGHFHJIIJIIHIGHJHHHIJJJIJJJJJJJJIIJJJIJJJ
@142560/1
aaaaattccgtcggcaagaagttggccgatttgcagactctcagcttcaa
+142560/1
@CCFFFFFHHHHHJJJJJJJJIIJIJJJIJJJJIJJJJIJJJJJIJIJJJ
@142561/1
aaaaattccgtcggcaagaagttggccgatttgcagactctcagcttcaa
+142561/1
CCCFFFFFHHHHHJJJJJJJJIIJJJJJJJJJJJJJJJJJJJJJJJJJJG
@142562/1
aaaaattccgtcggcaagaagttggccgatttgcagactctcagcttcaa
+142562/1
CCCFFFFFHHHHHJJJJJJJJJJJJJJJJJJJJJJJJJJJJJJJJJJJJJ
@143995/1
aaaaattctccatcgttacaataagttattcggacaagttataccgaata
+143995/1
CCCFFFFFHHHHHJJHIJJJJJJJJIJJJJJJIJJJJJHIJJJJJJJIJJ
@143996/1
aaaaattctccatcgttacaataagttattcggacaagttataccgaata
+143996/1
CCCFFFFFHHHHHJJJJJJJJJJJIIJJJJJJJJJJJJHJJJJJJIJIJJ
@144296/1
aaaaattctgtcggcaagaagttggccgatttgcagactctcagcttcaa
+144296/1
@<@DBDBBDFDFD::C1<;9FACD@EGA68:BBGI@9B?FAFF<F9C=BF
@144297/1
aaaaattctgtcggcaagaagttggccgatttgcagactctcagcttcaa
+144297/1
CCCFFFFFHHHHHJJJJJJJIIJJJJJJIJJJJJJJJJJJJJJJIJJJJJ
@144298/1
aaaaattctgtcggcaagaagttggccgatttgcagactctcagcttcaa
+144298/1
CCCFFFFFHHHHHJJJJJJJJGIJJIJJJJJJIIJJJJJJJJJJJJJJJJ
@5270540/1
cttaaattcaactgaaatatagaatacaccccttaatcagctacaacagt
+5270540/1
CCCFFFFFHHHHHJJJJJIJIJJJJHJJJJJJIJJJJJJJJJJJJJJJJF
@5270541/1
cttaaattcaactgaaatatagaatacaccccttaatcagctacaacagt
+5270541/1
CCCFFFFFHHHHHJJJJJJJJJJJJIJJJJJJIJJJJJJJJJIJJJJJIH
@1728180/1
atttatttgatgcaaagtatagaggttgtacccaaacttttcggggtgca
+1728180/1
CCCFFFFFHHHHGJJIJGGJJJJJJHJJJJJJJJJJIJJJJJJIJJ@FHI
@1728181/1
atttatttgatgcaaagtatagaggttgtacccaaacttttcggggtgca
+1728181/1
CCCFFFFFHHHHHJJIJHJJGIGIIJJJJJIJIJJGIJJJJJJJJJDHIH
@1728182/1
atttatttgatgcaaagtatagaggttgtacccaaacttttcggggtgca
+1728182/1
CCCFFFFFHHHHHJJJJGHHIIGIIFGJHIJJJJIJJJJJJJJJJIFHII
@1728183/1
atttatttgatgcaaagtatagaggttgtacccaaacttttcggggtgca
+1728183/1
CCCFFFFFHHHHHJJJJHIIJJHJJHIJJJJJJJIJJJJJJJJJJJFHIJ
@1728246/1
atttatttggatagtaaaaaatgtctgaaaacggtgtgggaagtgtttta
+1728246/1
CCCFFFFFHHHHHJHIJJJJIIIIIIIJJJJJJJGIFHIIFHIFHEIIJG
@5271419/1
cttaaattgccatccagttgctgggcaaccaacgttctttta
+5271419/1
@@@DDDDDHDHH>GHIIGHAE:<<EF9FDH<FHHHIGCEGH9
@5271790/1
cttaaatttaaccgaaatatagaatacaccccttaatcagctacaacagt
+5271790/1
CCCFFFFFGHHHHJJJIIIHGHGHIIJJIEIJIGJJJIJJJJIJIJJJJH
@5271791/1
cttaaatttaaccgaaatatagaatacaccccttaatcagctacaacagt
+5271791/1
CCCFFFFFHHHHHJIIJJJJJIJJJJJJJJJJJJJJJJJJJJIJJJJJJH
@5271792/1
cttaaatttaaccgaaatatagaatacaccccttaatcagctacaacagt
+5271792/1
CCCFFFFFHHHHHJJIIJJJJJJJIJJJJJJJJJJJJJJJJJJIJJJJJ@
@5271793/1
cttaaatttaaccgaaatatagaatacaccccttaatcagctacaacagt
+5271793/1
CCCFFFFFHHHHHJJJJJ4EGHIIJIJJJIJIJJJJJJJJJJJJJJJJJF
@5271794/1
cttaaatttaaccgaaatatagaatacaccccttaatcagctacaacagt
+5271794/1
CCCFFFFFHHHHHJJJJJJJJJJIJJJJJJJJJJJJJJJJJJJJJJJJJI
@5271809/1
cttaaatttaactgaaatatagaatacaccccttaatcagctacaacagt
+5271809/1
@@CFDDFDFFHHHGIJJGHFEHHGB:FHEGGGGEGIGGHGHEIEIGCFHG
@5271810/1
cttaaatttaactgaaatatagaatacaccccttaatcagctacaacagt
+5271810/1
CCCFFFFFHHHHHJIJJJIJJIJJIJJJJJJJJJJJJJJJJJJJIJJJIH
@5271811/1
cttaaatttaactgaaatatagaatacaccccttaatcagctacaacagt
+5271811/1
CCCFFFFFHHHHHJJJJJJJJJJJJFJJJJJJJJJJJJJJJJJJJIJJJG
@5271812/1
cttaaatttaactgaaatatagaatacaccccttaatcagctacaacagt
+5271812/1
CCCFFFFFHHHHHJJJJJJJJJJJJJJJJJJJJJJJJJJJJJJJJJJIJF
@4249502/1
cggtattcgggactgaaagacactaagattaccaagttgggcaaccagca
+4249502/1
BCCDDFFFHHHGHJJJJJIJJJJJJJJJJIJJJJJJIIJJJIJJJJJJJI
@4249503/1
cggtattcgggactgaaagacactaagattaccaagttgggcaaccagca
+4249503/1
CCCDFFFFHHHHHJJJJJJJJJJJJJJJJJIJJJJJJJJJJJJJJJJJII
@6788907/1
gctagattctgtttgacattagaagagtaaacgtcagtttgcgtttcaat
+6788907/1
CCCFFFFFHHGHDIJIIIIJJJIJJIJHHIJIJHGIIJJIJIJAHHJJII
@6788908/1
gctagattctgtttgacattcgaaaagtaaacgtcagtttgcgtttcaat
+6788908/1
<<?DDBDDDFBFF>EBD@FAAIDAHGHECBCHG@8?DGDHHIG?FHIEII
@6788909/1
gctagattctgtttgacattcgaaaagtaaacgtcagtttgcgtttcaat
+6788909/1
C@CFFFFFHHHHHJJJJJJJJIJJJIJHIJJJIFHIJHIJJJJFHJJJJI
@6788910/1
gctagattctgtttgacattcgaaaagtaaacgtcagtttgcgtttcaat
+6788910/1
CCCFFFFFHHHHHJJJJJJJJJJJJIJIHIJJJIJJJHIJJJJHIJJJJI
@6789274/1
gctagctctaacccatccgtcgtacaaagaaaattttggtaccaatccag
+6789274/1
CCCFFFFFHHHHHJJJJJIGHIHHIJJJJJJIIJJJJJJHIJJJJJJJJI
@5766593/1
ctttagaggtaatacactattattaggcactagttattaattataatcat
+5766593/1
BBCFFFFFHCFDHIJJJJJJJIJIIJJJJJJJJJJJJJJJJJIJJJJJJG
@5766594/1
ctttagaggtaatacactattattaggcactagttattaattataatcat
+5766594/1
BCCFFFFFHCFHHJJJJJJJJJJJJJJJJJJJJIJJJJJJJJJJJJJJJI
@5766595/1
ctttagaggtaatacactattattaggcactagttattaattataatcat
+5766595/1
BCCFFFFFHDFHHJJJJJIJJJJJJJJJIJJJJJJJJJJJJJIJIIJHHD
@5766596/1
ctttagaggtaatacactattattaggcactagttattaattataatcat
+5766596/1
CCCFFFFFHFHHHJJJJJJJJJJJJJJJJJJJJHIJJJJJJJJJJJJJJJ
@5766597/1
ctttagaggtaatacactattattaggcactagttattaattataatcat
+5766597/1
CCCFFFFFHFHHHJJJJJJJJJJJJJJJJJJJJJJJJJJJJJJJJJJJJI
@6790758/1
gctatacagtagtcaaatttgtatccattatcactttttgttgccgtgtg
+6790758/1
CCCFFFFFHDHHFHJJJJJJJIJGJJJJJJJJIJJJJJJGIJJJJJIJJH
@671943/1
aagatgtggcaatccttgcaggatttacccgtggagggtaacaatctgcc
+671943/1
BBCFFFDEHFFHHJIJIJIJJJIJJJIJJJJGHIDHIJ8BGGIJJJIJIG
@6790904/1
gctatactttgcatagaattagtggtttttttctaaaatcaatttacata
+6790904/1
CCCFFFFFHHHHHJJIIJIJJJIHJHIJJJIJJJIGJJJJJJJJJJJJJI
@6273415/1
gacaacttcatgtacaaatacctca
+6273415/1
CCCFFFFFHHHHHIIJJJJJJJJJJ
@6273416/1
gacaacttcatgtacaaatacctcaccttacaaaataaaatacggcaaag
+6273416/1
@@CFFFFAAFDHFEFHGCDCIGHECHGIGIGIIIGGGIGGGIGIGIGGE>
@6273417/1
gacaacttcatgtacaaatacctcaccttacaaaataaaatacggcaaag
+6273417/1
@CCFDDFFAFHHFGIGJIEIGJIIIJIIJGIJIGIJIIIJIIGIIJJJJH
@6273418/1
gacaacttcatgtacaaatacctcaccttacaaaataaaatacggcaaag
+6273418/1
C@?DFFFFHHHHHIIIIIIIIIIIIIIIIIIIIIIIIIIIIIIIIIIIII
@6273419/1
gacaacttcatgtacaaatacctcaccttacaaaataaaatacggcaaag
+6273419/1
CCCFFFFFHHHGFIJJJJJIJJJJJJJJJJJJJJJJIJJJJJJJJIGJJH
@6273420/1
gacaacttcatgtacaaatacctcaccttacaaaataaaatacggcaaag
+6273420/1
CCCFFFFFHHHHHIJJJJJJJJJJJJJJJJJJJJJJJJJJJJJJJJJJJI
@2724665/1
cagaattacaggaaatggataattataggattggatctatgactgtgtat
+2724665/1
CCCFFFFFHHHHHJJJJJHIJJJJJJJJJHJJJJIJJJJJIJJJJGGHIJ
@3211966/1
ccaggttgttgctgtgaaacttgcggtttaccccaagcttgaggttcctg
+3211966/1
=??=A2==02CC?E::E?FFD@F4@F::??D<9D=;?D@BD@@D8?8=B@
@3211967/1
ccaggttgttgctgtgaaacttgcggtttaccccaagcttgaggttcctg
+3211967/1
BCCFFDFFHHHHHJJJJJJJJJJJJIHIJJJJJJIJJJJIJHJJGIJJJI
@6792164/1
gctatcgatacacagtcatagatccaatcctataattatccatttcctgt
+6792164/1
CCCFFFFFHHHHHJJIJJJJJJJJJJJJJJJJJJJJJJJJJIJJJJJJJI
@6792285/1
gctatctactcgttatataatcatcattcaaacattgaagccagatcgat
+6792285/1
@@@DFFDDHHHHDHEHGBGHCHHIGGCHIFHHEFHIEAHGJIIBHGGHGF
@6792286/1
gctatctactcgttatataatcatcattcaaacattgaagccagatcgat
+6792286/1
CCCFFFFFHHHHHJJJIJJJJJJJIJJJJJJJJJJJJIJJJIIJIJJJJG
@6792287/1
gctatctactcgttatataatcatcattcaaacattgaagccagatcgat
+6792287/1
CCCFFFFFHHHHHJJJJJJJJJJJJIJJJJJJJJJJJJJJJJJJJJJJJI
@7299345/1
gtcaaaatagagagaaaatatataaagtgaaagtcaaatttgcaaattcg
+7299345/1
;?@BDDDD?FHABE?FGIGEEIIIGHHACH?D<A@@E91?FBGHHADGGD
@5769398/1
ctttaggcagcaacattacccaaaaagatatccagcctttgatggaagaa
+5769398/1
CCCFFFFFHHHHHJJJJIJJJJJJJJJJJJJJJJJJJJJJJHIJJIJJJI
@5769399/1
ctttaggcagcaacattacccaaaaagatatccagcctttgatggaggaa
+5769399/1
CCCFFFFFHHHHHJJJJJJJJJJJJIIJJJJJJJJJJJJJJIJJJIJJII
@5772907/1
ctttagtctgtatattttcttgtatcacttattgcgtctttgctttggtc
+5772907/1
?@@DDDBDFFFFFBFFFBEFE<<:CBEHHEIIIFHFFFEFEFFIF?DD09
@5772908/1
ctttagtctgtatattttcttgtatcacttattgcgtctttgctttggtc
+5772908/1
CCCFFFFFHHHHHJJJJJIJJJIJJJJJJJJJJJJJIJJJJJJJJJIJGI
@5773574/1
ctttagtgggaaggtttaggtatttgtggtatctgtcgatgttgccagaa
+5773574/1
CCCFFFDFHHHHHJHIJJJJEHIJJJIIJHIJJJJJJJJJJJJJJJJJJI
@5773575/1
ctttagtgggaaggtttaggtatttgtggtatctgtcgatgttgccagaa
+5773575/1
CCCFFFEFHHHHHJGGHIJJCHHJJIIIJFGIJJJIJIIJJHIIJJJJJI
@7300482/1
gtcaaaattaaatcaatatggcgactgagaggcaaacaaatgttatttta
+7300482/1
C@BFFFFFHHHHGJIJJJJIJIJIIJJHIGIIDGJJIJJJJJGIIIJJJE
@149886/1
aaaaattgttcccttttgagctattgcgatattttttcggaaaaaagtga
+149886/1
CCCFFFFFHHHHHJJJJJIIJJIJIJJJJJJJJJJJJJJJIJJJJJJHHG
@150230/1
aaaaatttaaacacattgcattattgatttcgaggaaataatacgaactt
+150230/1
:?=AADDFGHHGGIIGIECHIIJHIIEIJGHFHIJHIJFJIJJIJJIJII
@150231/1
aaaaatttaaacacattgcattattgatttcgaggaaataatacgaactt
+150231/1
@@CFFEFFHFGFGGIEGIGGHHGIJHCIHIGIIDGIIGHGIJJJIFIJIF
@150232/1
aaaaatttaaacacattgcattattgatttcgaggaaataatacgaactt
+150232/1
CCCFFFFFGGHHHIJJJJJJJJJIJJHGFGHJIIJJIJJJJGIJJJJJJI
@150233/1
aaaaatttaaacacattgcattattgatttcgaggaaataatacgaactt
+150233/1
CCCFFFFFHHHHHJJJJIJIIJJJJIJJIJJJHIIIIJJJJJIJJJJIJI
@150234/1
aaaaatttaaacacattgcattattgatttcgaggaaataatacgaactt
+150234/1
CCCFFFFFHHHHHJJJJIJJJJIJIIIJJJIJJJJJJJJJJJJJJIJJJJ
@150235/1
aaaaatttaaacacattgcattattgatttcgaggaaataatacgaactt
+150235/1
CCCFFFFFHHHHHJJJJJIJIJJJJIJJJJJJJJIIIIGIJIIJIJIJJG
@150236/1
aaaaatttaaacacattgcattattgatttcgaggaaataatacgaactt
+150236/1
CCCFFFFFHHHHHJJJJJJJJJIJJJIJJJJJHIJGIJJJJJJJJIJJJI
@150237/1
aaaaatttaaacacattgcattattgatttcgaggaaataatacgaactt
+150237/1
CCCFFFFFHHHHHJJJJJJJJJJJIJJJJJJJJJJJJJGIJJJJJJJJJG
@150238/1
aaaaatttaaacacattgcattattgatttcgaggaaataatacgaactt
+150238/1
CCCFFFFFHHHHHJJJJJJJJJJJJJIJJJJJJJJJJJJJJJJJJJJJJI
@150239/1
aaaaatttaaacacattgcattattgatttcgaggaaataatacgaactt
+150239/1
CCCFFFFFHHHHHJJJJJJJJJJJJJJJJJJJJJJIJJIJJIIJJJJJJJ
@7301325/1
gtcaaaccatgtcaaaaccccggcgatggttcttcaagagctggcaataa
+7301325/1
@@@DFFBDDDDFHGIJJJGHEGGDHGIEHIGGHIEEIFCGCHGGCGGGHE
@6793619/1
gctattgcgatattttttcggaaaaaagtgagtttaggatatcttacgtt
+6793619/1
@CCDDEFFGHDDFIIEHGGGGDEHGHHAGIIG8BFGGGEE>FGIAECH83
@5776002/1
ctttatagaatgtcaatgttattctaaaaagaagactgctaaacgttaaa
+5776002/1
@CCFDEFFHHHHHIIGIJJJIIEGHIIJJJGGIGCGIHIGHIIFFHIIGI
@5776003/1
ctttatagaatgtcaatgttattctaaaaagaagactgctaaacgttaaa
+5776003/1
CCCFFFFFHHGHHIJJJJJJJJJJJJJJJJJJJJJJJJJJIJJHHGIJJI
@5278373/1
cttaactgcttcatgtacttgccgagaacttccaaatctcgcctatcaag
+5278373/1
CCCFFFFFHHHHHJJIIJJJJJJJJIJJJJJJJJIJIJJJJJJJIJJJJJ
@7302995/1
gtcaaagaagctagccaagagaatggcggctcacaagatgtggcaatcct
+7302995/1
CBCFFFFFHHHHHJJJIJJJJIJJJJJJJIGGIIIIGGFGBGHGGIIIIG
@7302996/1
gtcaaagaagctagccaagagaatggcggctcacaagatgtggcaatcct
+7302996/1
CCCFFFFFHHHHHJIJJJJIJIJJJJGJJEGGFFDHGEEH=DH=FGDGHG
@7303288/1
gtcaaagagaaggatagcaactaattttacaagctatactttgcatagaa
+7303288/1
@CCFFDFEGFFHGJJFJIIJIJIIJIEIGGIGIJJJIJJGIIJIJJAG<9
@7303289/1
gtcaaagagaaggatagcaactaattttacaagctatactttgcatagaa
+7303289/1
BBCFFFFEHHHHHIIJJJJJJGGIJJJJJJJJJJJJJJJJJJJIJJIIIG
@7303290/1
gtcaaagagaaggatagcaactaattttacaagctatactttgcatagaa
+7303290/1
BBCFFFFFHHHHHIJJJJJJJJJJIJJJJJJJJJJJJJJJJJJJIJJJII
@7303291/1
gtcaaagagaaggatagcaactaattttacaagctatactttgcatagaa
+7303291/1
BBCFFFFFHHHHHJJJJIJJJJJJJJJJIJJJJJIJJJJJJJJJJJJJII
@7303292/1
gtcaaagagaaggatagtaactaattttacaagctatactttgcatagaa
+7303292/1
CBCFFFFFHHHHHJJJJHJJJJJJJJJJJJJJJJJJJJJJJJJJIJJJIH
@6279609/1
gacactatgagtaatttcataatgtggtgattgaaagcctttctttattg
+6279609/1
CCCFFFFFHHHFHFHIJJJJJJJJFHIFHIJJJJIIJIJJJJJJJJJJJI
@6279613/1
gacactatgggtcggatcttcagctagatcggataatcctatacttgtac
+6279613/1
CCCFFFFFHHHFHJJGJJJJJJJJJJJJJJJJJJJJJIJJIIJIJJJHHJ
@6279614/1
gacactatgggtcggatcttcagctagatcggataatcctatacttgtac
+6279614/1
CCCFFFFFHHHHGJJIJIJJJJJJJJJIJJJJIJJJIJIJJJJJIJIHHJ
@6281041/1
gacagataccacaaatacctaaaccttcccactaaagttaaccagacaaa
+6281041/1
@CCFDFEFHHHHHIJJIIIGGIIGCGGJJJIIJJJIIGGGGIJIJJJJJI
@5776964/1
ctttatcaacattcacttctttaccggcatagcctaatctgggagggggc
+5776964/1
CCCFFFFFHHHHHJJJJJIJJJJJJJJJJJJJJJJJIJJJJJJGIJJJJH
@675675/1
aagcaaagacgcaataagtgatacaagaaaatatacagactaaagaaacg
+675675/1
<@<=DFFFHFFHFGIIEHIIGGHHIIEHIII@CGHIGHFFHEHIEGDIDD
@675676/1
aagcaaagacgcaataagtgatacaagaaaatatacagactaaagaaacg
+675676/1
CCCFFFFFHGHHHJJJJJFHIIJJJIJIIJJJJJJJJJJJJJJIJJJJJI
@675677/1
aagcaaagacgcaataagtgatacaagaaaatatacagactaaagaaacg
+675677/1
CCCFFFFFHHHHHJJJJJFHIIJJJJJJJJJJJJJJJJJJJJJJJJJJJJ
@675678/1
aagcaaagacgcaataagtgatacaagaaaatatacagactaaagaaacg
+675678/1
CCCFFFFFHHHHHJJJJJHHIJJJJJJIJJJJJJJJJJJJJJJJJJJJJG
@2240228/1
caacatttcccacctttttcactcaaccatagctttctcagcgtgtttaa
+2240228/1
@@@?BDDAFDHFH<@>?EBC@HEDGH@F=EE>FGHHIDGDF@@:6@9?DB
@2240229/1
caacatttcccacctttttcactcaaccatagctttctcagcgtgtttaa
+2240229/1
@CCFFFFFHHHHHJJJIJIIJJJJIJIJJIJJJFJJJIJJJJJGHDHJJJ
@2240230/1
caacatttcccacctttttcactcaaccatagctttctcagcgtgtttaa
+2240230/1
CCCFFFFFHHHGHJJJJJJJJJJJJIIJIJIJJJJJJJJIJIJGHGIJJJ
@2240231/1
caacatttcccacctttttcactcaaccatagctttctcagcgtgtttaa
+2240231/1
CCCFFFFFHHHHHIJJJJJJJJJJIGJJJJJJJJJJJJJJJJJGHIIJJI
@7307124/1
gtcaaatcatgtcaaaaccccggcgatggttcttcaagagctggcaataa
+7307124/1
C@CFFFFFHHGHHJJIJJJJJJJJJJJJJGIJJJJJJJJJJJJIJIJIIJ
@6798773/1
gctcatcatgccctcgagtacctcaaaatcatgaccaaaaagtgaacagc
+6798773/1
@@@DDDDAHHDDHGBGIIECHFEGGIHGIEDFGE@DGBBBDD?FDBBBCH
@154005/1
aaaaatttatacagcactactatgttaccttttggagaacaaaaagaagg
+154005/1
@@@=;DDDBF?:<2C:CFB?AEHDACBC?FHIDBCCAGAFEFFIBGA9DB
@154013/1
aaaaatttatagttttttgcatttttattcggcttattgtaatattcctc
+154013/1
CCCFFFFFHHHHHJJJJJIJJJJJJJJJJJJIJJJJJJIIJJJJJJJJJJ
@154014/1
aaaaatttatagttttttgcatttttattcggcttattgtaatattcctc
+154014/1
CCCFFFFFHHHHHJJJJJJJIJJJJJJJJJJJJJJEIJJIJJJJJJJJJJ
@154015/1
aaaaatttatagttttttgcatttttattcggcttattgtaatattcctc
+154015/1
CCCFFFFFHHHHHJJJJJJJJJJJJJJJJJJJJJJJJJJIJJJJJJJJJJ
@1205169/1
agtacctcaaaatcatgaccaaaaagtgaacagctatcgatacacagtca
+1205169/1
CCBFFFFFHGHHHJJJJJGIJJJJJJHHJJJJJJJJJJJJJJIJJJJHJI
@679858/1
aagcacacatgttacataaatgtcaaaatttgacataatttgtggacata
+679858/1
B@CFFDFFHHHHHJJJJJIJJJJGHJJIJJJIIJJJJIJJJIFFIIJJII
@5281314/1
cttaagcacacatgttacataaatgtcaaaatttgacataatttgtggac
+5281314/1
@CCFFDFFHHHFGGIIJGIJJJJHHGIHHGIJIIEIIIJIGCIHIGGIED
@5281315/1
cttaagcacacatgttacataaatgtcaaaatttgacataatttgtggac
+5281315/1
CCCFFFFDHHHHHJJJJJJJIJJJHJJJIIIIJJIJJJJIIJIJJFGIJI
@5281316/1
cttaagcacacatgttacataaatgtcaaaatttgacataatttgtggac
+5281316/1
CCCFFFFFHHHGHJIJIIJJJJJJJJJJJJJJJJJIJJJJJJJJJHIJJJ
@5281317/1
cttaagcacacatgttacataaatgtcaaaatttgacataatttgtggac
+5281317/1
CCCFFFFFHHHGHJJIJJJJJJJJJJJJJJJJJJJJJJJJJJJJJHIJJJ
@5281318/1
cttaagcacacatgttacataaatgtcaaaatttgacataatttgtggac
+5281318/1
CCCFFFFFHHHHHJJJIJGIJJJJIIJJJJIJJJJIJJJJJJJJJIIJJJ
@5281319/1
cttaagcacacatgttacataaatgtcaaaatttgacataatttgtggac
+5281319/1
CCCFFFFFHHHHHJJJJJJJJJIJJJJJJJJJJJIJJJJJJJJJJFHJII
@1206055/1
agtacttttgtggaatatagcaaacttctgctacttcaactggtagctcc
+1206055/1
CCBFFFFFHHHHHJJJJJJJJJJJJJJJJIJJJJJJJJJJJJJHJJJJJJ
@3728971/1
cgaaggattgttcgctagcgatctcctgcaagaactgaacaaagttgaag
+3728971/1
CCCFFFFFHHHHHJJJJJJJJJJJJJJJJJJJJJJJJIJJJJJJIIIJJJ
@6800896/1
gctccattggtttatcctctactgtacaactgtttacctgtgtatgataa
+6800896/1
CCCFFFFFHHHHHJJJIJJJIJJJJIJJJJJJJJJIJJJJGHHIJGIJJI
@5778774/1
ctttatcgggttctgctaagtggtaagtagaaggtaagccacttaagcac
+5778774/1
@@@DDFFFHHFFHIIIFGIJCFHCCHEHH<EGHGEFGIFIIGHIIIJJJJ
@5778775/1
ctttatcgggttctgctaagtggtaagtagaaggtaagccacttaagcac
+5778775/1
@@@DFDEFDDHHHIBGEEGHFHGBFCHCHG?FHICBG@HGIIGIIGGGHH
@5778776/1
ctttatcgggttctgctaagtggtaagtagaaggtaagccacttaagcac
+5778776/1
BCCFFFFFHHHHHJJJJIJJHHJHGJJJJJJJJJHIJJJJJJJJJJJJII
@5778777/1
ctttatcgggttctgctaagtggtaagtagaaggtaagccacttaagcac
+5778777/1
CCCFFFFFHDHHHJJJJIJJCFEHHHICHGJJJJFHHJJJJJJJIJJJJI
@5778778/1
ctttatcgggttctgctaagtggtaagtagaaggtaagccacttaagcac
+5778778/1
CCCFFFFFHGHHHJJJJJIJEHGFHIJHIJJJJJGGHIJJJJJJJJJIJI
@5778779/1
ctttatcgggttctgctaagtggtaagtagaaggtaagccacttaagcac
+5778779/1
CCCFFFFFHHHHHJJJJJJJHHIFHIJIGJJJJJFGHIJGJJJJJJJJJI
@5778780/1
ctttatcgggttctgctaagtggtaagtagaaggtaagccacttaagcac
+5778780/1
CCCFFFFFHHHHHJJJJJJJHIJIJIJIIJJJJJHIJJJJJJJJJJJJJI
@7308955/1
gtcaaatgtcgcaaattatgtcacataaatgtcaaaatgccacataattt
+7308955/1
CBCFFFFFHHHHHJJJJJJJJJGIIIJJJJJJJJJJJJJIJJJJJJJJJJ
@7309057/1
gtcaaatgttgcaaattatgtcacataaatgtcaaaatgccacataattt
+7309057/1
CCCFFFFFHHHHHJJJJJJIFGJGGGJJJJJIIJJJJIJJJIJIJIIIJI
@1734278/1
atttcagttaaatttaagaggcttttaaaatttaacgttt
+1734278/1
BCCFFFFFCFHHHJJJJIHIIEHHIJ?CHHDFH9C1:?CG
@1734279/1
atttcagttaaatttaagaggcttttaaaatttaacgtttagcagtcttc
+1734279/1
@CCFFFFFHHHHHJJJJJJJJJJJJJJJJJJJJJJJJHIJJJJJJHIJIH
@1734280/1
atttcagttaaatttaagaggcttttaaaatttaacgtttagcagtcttc
+1734280/1
BCCFFFFFFFHHHJJJJJJJJJJJJJJIJJJJJJJJJHIJJJJJJJJJJI
@1734281/1
atttcagttaaatttaagaggcttttaaaatttaacgtttagcagtcttc
+1734281/1
CCCFFFFDHHHHHJJJJIIIIJJJJJJJIJJJJJJJJIJJJJJJJGJJJI
@6285300/1
gacatattttcatcaaaagaacttgatagttcctaggaatcaagtcttgg
+6285300/1
CCCFFFFFHHHHHJJJJJJJJJJJJJJJJIIJJJJJJJJJJJJJHIJJJJ
@682237/1
aagcaggtcgcaaaatacccgtagaaacgaat
+682237/1
@@@DDD?BFFFHHIIDEHHID:8?DFGGCHG9
@7826467/1
gtttaatttacctggcgcgaggctgagatgattcgtttctacgggtattt
+7826467/1
CCCFFFFFHHHGH<CGIJJJJJJJJHJIJJIJJIJHIJIJIJJJJ;BHIJ
@7826785/1
gtttaatttcgttccatttatcaaggttttcaaactgttaaaaaacctgc
+7826785/1
BBCFFDFFHHGHFIIIIJJGIIIGJJCFHGGIJJJIIHHGIJJJJJJIII
@7826786/1
gtttaatttcgttccatttatcaaggttttcaaactgttaaaaaacctgc
+7826786/1
C@CFFFFFHHGDHJJIJJIHIIJIJJFHIIJIJJIJIJJIIIJJGHGIJI
@7826787/1
gtttaatttcgttccatttatcaaggttttcaaactgttaaaaaacctgc
+7826787/1
CBCFFFFFHHGHHJJJJJJJJJJJJJCHIJJJJJJJJJJJJJJJJJJJJJ
@7826820/1
gtttaatttctttcatttatcaaggttttcaaactgttaaaaaacctgct
+7826820/1
B@CFFFFFHHHHHJEGHGHJIIHIGCCHGGAHEGGIFGGIGIIJIIIIIF
@1208767/1
agtatagcttgtaaaattagttgctatccttctctttgacattgcttgtg
+1208767/1
CCBFFFFFHHHHHJJJJJJJJJJJJIJJJJJJJJJJJFGIIJJJJJJJIH
@1208768/1
agtatagcttgtaaaattagttgctatccttctctttgacattgcttgtg
+1208768/1
CCBFFFFFHHHHHJJJJJJJJJJJJJJJJJJJJJJJJJIJIJJJJIJIHG
@1736690/1
atttcatgcagcctgtgacaaaaataaaaaacatatactttcaagtggca
+1736690/1
CCCFFFFFHHHGHJJHIJJJJJJIJIJJJJJJJJJIJIJIJJJJIFHIJI
@1736691/1
atttcatgcagcctgtgacaaaaataaaaaacatatactttcaagtggca
+1736691/1
CCCFFFFFHHHHHJJHIJJJJJJJJJJIJJJJJJJJJJJJJJJJJGHIJJ
@5284942/1
cttaagtggcttaccttctacttaccacttagcagaacccgataaagcgt
+5284942/1
@@CFFDDDFHGGHJEGEGGIJGIGHIJIGIIGGHIGHIIJIIJJJJADGH
@5284943/1
cttaagtggcttaccttctacttaccacttagcagaacccgataaagcgt
+5284943/1
BCCFFFDFHHHHHJJJJJJJJJJJJJJJJJJJJJJJJJJJJJJJJJIIJJ
@5284944/1
cttaagtggcttaccttctacttaccacttagcagaacccgataaagcgt
+5284944/1
CCCFFFDEHHHHHJIJJJJJJIJJJJJJJJJJJIJIJJJJJJJJJJIIIG
@5284945/1
cttaagtggcttaccttctacttaccacttagcagaacccgataaagcgt
+5284945/1
CCCFFFDFHHHHGJJJJJJJJJJJJJJJJJJJJJJJJJJJJJJJJJIIJJ
@5284946/1
cttaagtggcttaccttctacttaccacttagcagaacccgataaagcgt
+5284946/1
CCCFFFEFHHHHHJJJJJJJJJJJJJJJJJJJJJJJJJJJIJJJJJJIII
@5284947/1
cttaagtggcttaccttctacttaccacttagcagaacccgataaagcgt
+5284947/1
CCCFFFEFHHHHHJJJJJJJJJJJJJJJJJJJJJJJJJJJJJJJJJJIJI
@5287998/1
cttaatcagctacaacagtcaacatttcccacctttttcactcaaccata
+5287998/1
CCCFFFFFHHHHHJJJJJIIJJJJJJJJJJJJJJJJJJJJJJJIJJJJJJ
@683800/1
aagcattggtggcgattggtcaatgttttttcttcgatgtccacgtaggt
+683800/1
B@BFFFFFHFFHGJHIIJJHIIIIEGJJJJJJJIIJIIJIJJJJIGGIIE
@159324/1
aaaacaatatcgaccacttgtatagcttccgtcggagttgctctagataa
+159324/1
@@@FFFFFHHHHHJJJJJJIJIIJEIJJJJIHIIIIIHHGGGGCHHE<@F
@6286470/1
gacattcgaaaagtaaacgtcagtttgcgtttcaatgcatcgataagacg
+6286470/1
CCCFFFFFHHHHHHIJJIJHJJJIJJJJJHIJJJJJJJJJJJJJIIIJJI
@6286649/1
gacattgcttgtggtcacttttcgcgcaaaggtaaaatcgttctagacat
+6286649/1
@C@FFFFFHFHBFGGGHHIJJJJIGIIIJJJJGEHHIIEIIJJJJIJIIE
@6286650/1
gacattgcttgtggtcacttttcgcgcaaaggtaaaatcgttctagacat
+6286650/1
CCCFFFFFHHHFHIHIIJJJJJJJJJJJJJJJIIJJJIJJJJJJJJJJJI
@6286651/1
gacattgcttgtggtcacttttcgcgcaaaggtaaaatcgttctagacat
+6286651/1
CCCFFFFFHHHFHJHIJJJJJIJJIJJJJJJJFHIJJJJJJJJJJJJJJJ
@3219644/1
ccagtgccaatttcgcggaatttcaaaacatgacaagcgatggtgaactg
+3219644/1
CCCFFFFFHHHHHJJJJJJIJJJJJJJJJJJJJJJJJJJJJJJGIIJJJJ
@684619/1
aagccagatcgataaaaaaatatcgcaatattagaaattttcaaatattc
+684619/1
CCCFFFFFHHHHHJJJJJJIJJJIIIIIJJJJJJIJJJJJJJJJJJJJJG
@684665/1
aagccaggtatcacatttatcgtggtccagaagaggcatcacacaaggct
+684665/1
@@@DBDDDAD?FFEEFEGCHG;<CFAAFHGGECFHGGHEGHHIIIDIIEC
@6803349/1
gctcgcttttcaaattctcgtgacttttctcccctgttcttaaataaagt
+6803349/1
CCCFFFFFHHHHHJJJIIJJJJIJJJJJJJJJJJIJIJJJBFHJIJJJJ?
@6803350/1
gctcgcttttcaaattctcgtgacttttctcccctgttcttaaataaagt
+6803350/1
CCCFFFFFHHHHHJJJJJJJJJJJJJJJJJJJJJJJJIIIIIIJJIJJJI
@6803351/1
gctcgcttttcaaattctcgtgacttttctcccctgtttgttcttaaata
+6803351/1
CCCFFFFFHHHHHJJJJJJJJJJJJJJJJJJJJJJIHIJJIJJJJJJJJJ
@1209774/1
agtatgtgttcaccaagagaagaaagctatacagtagtcaaatttgtatc
+1209774/1
CCBFFFEFHHHHHJJJJIJJJIJJJJJJJJJJJJIJIIIJJJJJJJGHII
@1739617/1
atttcccacctttttcactcaaccatagctttctcagcgtgtttaatttc
+1739617/1
CCCFFFFFHHHHHJJJJJJJJJJJJJJJJJJJJJJJJJJHHHIJJJJJJI
@4763406/1
ctcctgcaagaactgaacaaagttgaagtccttggcgttgaagctgagag
+4763406/1
CCCFFFFFHHHHHJJJJJJJJJJJIJJJIJJJJJJJJJJJJJJJJJJHGI
@7831424/1
gtttacctgtgtatgataaataaacttttttcgggtttggaaaaattt
+7831424/1
@@@FFFFFHFHHHJJIIGGGIJJIHHGIIJA3?FAFHBH=GDDG2DEB
@7831425/1
gtttacctgtgtatgataaataaacttttttcgggtttggaaaaatttca
+7831425/1
@@@DFFDFGFHHFBEGHEHEIIIGFHIGIIGHIIJGGGDGIJIGGGGGIH
@7831426/1
gtttacctgtgtatgataaataaacttttttcgggtttggaaaaatttca
+7831426/1
@BCFFFFFHHHHHIJIJJJJJJJJIGJJJJJJJJJHIIIJIIJJJIJJJJ
@7831891/1
gtttacgactgtttaagcgactcgtgttgtttaagcgacccggatccgaa
+7831891/1
CCCFFFFFHHHHHJJJJJJJJJJJGIHIJGIJIJJHIIJJJIJEHHHFFF
@1210935/1
agtcaacatttcccacctttttcactcaaccatagctttctcagcgtgtt
+1210935/1
CCBFFFFFHHHHHHIJJJJJJJJJJJJJJJJJJJJJJJJJJJFJJJHHHH
@1210936/1
agtcaacatttcccacctttttcactcaaccatagctttctcagcgtgtt
+1210936/1
CCBFFFFFHHHHHJJJJJJJJJJJJJJJJJJJJIJJJJJJJJJJGIHHII
@7311561/1
gtcaaatttgcaaattcggttgatttatcccccttgaaagattacgattt
+7311561/1
C@CFFFFFHHHHHJJJJJJHIJJJJJJJJIJJJJJJJJJIJJJJJJJJJJ
@7311635/1
gtcaaatttgtatccattatcactttttgttgccgtgtgcccttgagaaa
+7311635/1
CBCFFFFFHGHHHJJJJJJJJJJJJJJJJJJIJJJJJJIIJJJJJIJJJJ
@7311636/1
gtcaaatttgtatccattatcactttttgttgccgtgtgcccttgagaaa
+7311636/1
CBCFFFFFHHHHHJJJJJJJJIJJJJJJJJJJJJJJJGJJJJJJIJJJJI
@7311637/1
gtcaaatttgtatccattatcactttttgttgccgtgtgcccttgagaaa
+7311637/1
CBCFFFFFHHHHHJJJJJJJJJIGJIJIJJJJJJIFHDHHJJJJIEHGII
@7311638/1
gtcaaatttgtatccattatcactttttgttgccgtgtgcccttgagaaa
+7311638/1
CC@FFFFFHGHHHJJIJIIJJIJJJJJJJJJJJJJGHGGIIJJJJIIIJI
@7311639/1
gtcaaatttgtatccattatcactttttgttgccgtgtgcccttgagaaa
+7311639/1
CCCFFFFFHHHDHJJJJJIJJIIJJJJJJJJJJJJHIGIJIJJJJGIGIG
@4764188/1
ctcctggaggacgctgacgggagtcttgctcggcatggaggccatttctt
+4764188/1
C@CFFFFFHGHHHIEHHJIIIGI?FHGIJIIJJIJGIIIIJEHG@EHHEF
@7311802/1
gtcaaattttgacatttatgtaacatgtgtgcttaagtggcttaccttct
+7311802/1
@CCFFFFFHHHHHJIJJIJJIJJJJJJIIFFHJJJIJFHIJJJJJIGIIJ
@7311803/1
gtcaaattttgacatttatgtaacatgtgtgcttaagtggcttaccttct
+7311803/1
CCCFFFFFHHHHHJJJJJJJJJIJJGIIJJHJJJJJJHIJJJJIJJIIIG
@6287928/1
gaccaaagcaaagacgcaataagtgatacaagaaaatatacagactaaag
+6287928/1
@@CFFFDDDHHHFGIJJGIJIJGGIAIGIJIGGIJJIIIJIIBHIIIGIE
@6287929/1
gaccaaagcaaagacgcaataagtgatacaagaaaatatacagactaaag
+6287929/1
CCCFFFFFHHHHHIJJJJJJJJJFIIJJJJJJJJJJIIJJJJJJJJJJJI
@6287930/1
gaccaaagcaaagacgcaataagtgatacaagaaaatatacagactaaag
+6287930/1
CCCFFFFFHHHHHJJJJJJJJJJGHJJJJJJJJJJJJJJJJJJJJJJJJI
@7832066/1
gtttacgcctcgatggcattcatcaaaaaccaacagattaactttgttca
+7832066/1
CCCFFFFFHHHHHJJJIJJJIJJJJJJJJJJJJJJJJJJJJIJIJJJJJJ
@5785124/1
ctttattcgtcatcgctccccacgagcgtttctttagtctgtatattttc
+5785124/1
@@CFFFFFHDHHGJIJJIJJJJJJIJJJGIIJJJJIIIJJJJJJJIJJJG
@5785125/1
ctttattcgtcatcgctccccacgagcgtttctttagtctgtatattttc
+5785125/1
CCCFFFFFHFHHHGJJJJJJJJIJIJIIHIJJIJJIJHIIJHIJJJJJJG
@5785126/1
ctttattcgtcatcgctccccacgagcgtttctttagtctgtatattttc
+5785126/1
CCCFFFFFHHHHHJJJIJJJJJJJIJJJHIIJJJJJJHHIIHIJJJJJJG
@5785127/1
ctttattcgtcatcgctccccacgagcgtttctttagtctgtatattttc
+5785127/1
CCCFFFFFHHHHHJJJJJIJIJJJJIIJHGIIJIIGIGIJJIJJJJJJJG
@5785128/1
ctttattcgtcatcgctccccacgagcgtttctttagtctgtatattttc
+5785128/1
CCCFFFFFHHHHHJJJJJJJJIJIIJJJGIJIJJJJJHHJJIIJIJJJJG
@5785129/1
ctttattcgtcatcgctccccacgagcgtttctttagtctgtatattttc
+5785129/1
CCCFFFFFHHHHHJJJJJJJJJJJHAHIDHIJJJJJJGHIIHJJJJJIJG
@7313075/1
gtcaacatttcccacctttttcactcaaccatagctttctcagcgtgttt
+7313075/1
???DDDBDFFD?<FCC@CEFFIEFFHEHIC?CFBGBB?F<HIGC<:@FED
@687779/1
aagcgctggtaacgctttatcgggttctgctaagtggtaagtagaaggta
+687779/1
CCCFFFFFHHHHHJJIJJJJIJJJHGGIJIIIIIBFGHGGJDCHIIJJEH
@162909/1
aaaacacttcccacaccgttttcagacattttttactgtccaaataaata
+162909/1
CC@FFFFFHHHHHIIIHIGIIACAGGIIIIIIIIIIIGFGGIIIIG??FG
@1740713/1
atttccgtgaagtggtccgtgccccttgcggttaccccttctgttgggat
+1740713/1
@@@FFFFFHGGFHJJJIDHEGIGIIIJJIHIIGIIIHIJJJGEGGIJIBG
@1740714/1
atttccgtgaagtggtccgtgccccttgcggttaccccttctgttgggat
+1740714/1
@CCFFFFDFHGGDHIGGGHFGIJIFGHGHIFIJJJJJIJGGDHIIIJJF@
@1740715/1
atttccgtgaagtggtccgtgccccttgcggttaccccttctgttgggat
+1740715/1
CCCFFFFFHHHHHJJJJJJIIJJJJIJJJJJHIJJJJJIJJJJHIIJIHG
@5785894/1
ctttattgaaaaattagtaaaacataatggttttcgcgcgtaaagtgacc
+5785894/1
CCCFFFFFHHHHHJJJJEHJJJJJIJJJJJHIJIIJJIJJFHJJJCHIJG
@5785895/1
ctttattgaaaaattagtaaaacataatggttttcgcgcgtaaagtgacc
+5785895/1
CCCFFFFFHHHHHJJJJIJJJJJJJJJJJJFHIJJJJJJJHIJJJHIJJI
@5785896/1
ctttattgaaaaattagtaaaacataatggttttcgcgcgtaaagtgacc
+5785896/1
CCCFFFFFHHHHHJJJJJJJJJJJJJJJJJHIJJJJJJJJIJJIJFHIJI
@1741814/1
atttcctcgaaatcaataatgcaatgtgtttaaatttttgtcgagtcaaa
+1741814/1
@@CDDDFFHFHFFIHGGIIEHEHHGHCFEHIIJIIIIJJIHIJFEFGGJI
@1741815/1
atttcctcgaaatcaataatgcaatgtgtttaaatttttgtcgagtcaaa
+1741815/1
CCCFFFFFHHHGHJJJJJJIIJJJJIHIIIIJJJJJJJJJJJJIJJJJJJ
@1741816/1
atttcctcgaaatcaataatgcaatgtgtttaaatttttgtcgagtcaaa
+1741816/1
CCCFFFFFHHHGHJJJJJJJJJIJIJHIJIJJJIJJJJJIIJJJJGIJJJ
@1741817/1
atttcctcgaaatcaataatgcaatgtgtttaaatttttgtcgagtcaaa
+1741817/1
CCCFFFFFHHHHHJJJJJJJJJJIJJHIIIJJJJJJJJJJIJJHIHIIJJ
@1741818/1
atttcctcgaaatcaataatgcaatgtgtttaaatttttgtcgagtcaaa
+1741818/1
CCCFFFFFHHHHHJJJJJJJJJJJIJHHHIIJJJJJJJJJIIJIJHIIJI
@1741819/1
atttcctcgaaatcaataatgcaatgtgtttaaatttttgtcgagtcaaa
+1741819/1
CCCFFFFFHHHHHJJJJJJJJJJJJJGIIIJJJJJJJJJIIIJGIHIIJJ
@1742485/1
atttcctgtaattctggtttgtctatagttttgtcatacgtttttgaggc
+1742485/1
@B=DDFFFHHHHHJJJJHEHIHIJIIJIIGIJJIIJJJJJGHIJJJJJJI
@1742486/1
atttcctgtaattctggtttgtctatagttttgtcatacgtttttgaggc
+1742486/1
CCCFFFFFFFHHHJJIJJJJJGHHGIIJHIJIJJIIJIJJIHIJIJ?GII
@6290388/1
gaccacttcacggaaatctaccgacagagaggttatccttgggggaagaa
+6290388/1
CCCFFFFFHHHHHJJJJJJJJJJJJJJJJJIJBFIJIJJJJJIJJIJHGH
@2739459/1
cagacccagaaaattcggccgtagttcgatacgcttcaccaacaagttgg
+2739459/1
CC@FFDFFHHHHHJJIGGIJIEGICGGGHGIEIIIJJIJJJIJGHIHHGI
@1744806/1
atttcgaggaataatacgaacttccatagattcaaatgaagtaaacaaca
+1744806/1
?@@DFDDFGDHHHGGIIJBCHGGHGGIJGIEDGGIIJBEHGGGBFHIJAF
@1744807/1
atttcgaggaataatacgaacttccatagattcaaatgaagtaaacaaca
+1744807/1
CCCFFFFFHGHHHJJJJIJIJJJJJJJJJJJJJJJJJJJJJHGIJJJJJJ
@1744808/1
atttcgaggaataatacgaacttccatagattcaaatgaagtaaacaaca
+1744808/1
CCCFFFFFHHHHHJJJIIIIJJJJJJJJJJJJJJJJIJJJJCHIJIIJJI
@5294976/1
cttacaaaataaaatacggcaaagagaagaaaggccgatagaatgaagtg
+5294976/1
CCCFFFFFHHHHHJJJJJJJJJJIJJJJJIJIJJGIJIJJJJJJJGIJGF
@6293092/1
gaccgattcagcccccaccaagggaagggggcggcccccatcccaac
+6293092/1
BCCFFDDFHHHHHJJJJJJJJJJJJJJJJJJJHDDDDDDDDDDDDDD
@1746083/1
atttcggttaaatttaagaggcttttaaaatttaacgtttagcagtcttc
+1746083/1
?@@DDFF2<@DFHIID@HGHGIIIIIIIIIIEHEDGGIIIIGICHFGGGB
@4265796/1
cgtaaagtgaccaaagcaaagacgcaataagtgatacaagaaaatataca
+4265796/1
?@=DDDDDAFHDFHG>@?FFCGEBGGGG@FE@DB>FEHGI>BFGHIIGIG
@4265797/1
cgtaaagtgaccaaagcaaagacgcaataagtgatacaagaaaatataca
+4265797/1
BCBFFFFDHHHHHJJJJJJJJJJIIJJJJJJGHIJJJJJJJJJJJJJJJJ
@4265798/1
cgtaaagtgaccaaagcaaagacgcaataagtgatacaagaaaatataca
+4265798/1
CCBFFFFDHHHHHJJJJJJJJJJIJJJJJJJFHJJJJJJJJJJJJJJJJJ
@688955/1
aagctatacagtagtcaaatttgtatccattatcactttttgttgccgtg
+688955/1
CCCFFFFFHHHHHJHHJJJJJJJGIJJJJJJGIIIJJJJJJJIJIJJJJI
@689286/1
aagctatctactcgttatataatcatcattcaaacattgaagcc
+689286/1
CCCFFFFFHHHHHJGJIJJJJJJJJJJIJJJJJJJJJJJJJJIJ
@689287/1
aagctatctactcgttatataatcatcattcaaacattgaagcc
+689287/1
CCCFFFFFHHHHHJHIIJIJJIJJJJJJJJJJJJJJJJJJJJJJ
@689288/1
aagctatctactcgttatataatcatcattcaaacattgaagcc
+689288/1
CCCFFFFFHHHHHJIJIJJJJJJJJJJJJJJJJJJJJJJJJJJJ
@689289/1
aagctatctactcgttatataatcatcattcaaacattgaagcc
+689289/1
CCCFFFFFHHHHHJIJJIJJJJJJJJJJJJJJJJJJJJJJJJJJ
@689290/1
aagctatctactcgttatataatcatcattcaaacattgaagcc
+689290/1
CCCFFFFFHHHHHJIJJJIJJIJJJJJJJJJJJJJJJJJJJJJJ
@5787726/1
ctttatttaagaacaaacaggggagaaaagtcacgagaa
+5787726/1
CCCFFFFFHGHGHJJJJJIJJJJGEGFHID:CFF?DDAG
@5787727/1
ctttatttaagaacaaacaggggagaaaagtcacgagaatttgaaaagcg
+5787727/1
@@CFFFFFHHHBHGHGHHEIIJIAEEAGGHCGIIEGHGGGHJEHIGEIIB
@5787728/1
ctttatttaagaacaaacaggggagaaaagtcacgagaatttgaaaagcg
+5787728/1
CCCFFFFFHHGFHJJIJJGIJJJGHHIIJGHGIIJIIHIIJIJIJJIIJI
@5787729/1
ctttatttaagaacaaacaggggagaaaagtcacgagaatttgaaaagcg
+5787729/1
CCCFFFFFHHHHHJJJJJJJJJJHIJJJJJGIJJJIJIJJJJJJJIJJJI
@5787730/1
ctttatttaagaacaggggagaaaagtcacgagaatttgaaaagcgagct
+5787730/1
CCCFFFFFHHHHGIJJJIDHIIIJIJGHIJJJJJIJIJJJJJJJIJGIJJ
@4769336/1
ctccttgtacggtctcgaagaagctctcgaaggcagaactagacagattc
+4769336/1
CCCFFFFFHHHHHJJIJJJJJJJIIHJJJJJJIJJIJJJJJJGIJIJJIJ
@4770131/1
ctcctttatgttttgcagcttgttgttcaggttgtttttgtttcttcttt
+4770131/1
8=?DDDFBHHHHHJGIGGIJGGEGGHEHEHGHGGCFGHGH?FDEHGIIGH
@4770132/1
ctcctttatgttttgcagcttgttgttcaggttgtttttgtttcttcttt
+4770132/1
?11ADEFFHHHHHJJJIICHIIJJGFHIIIJHIHIJJJJIHIJGIIIIJI
@1214349/1
agtccctcttcgtgttccatttcatagaatggtggtggccatctgcggga
+1214349/1
CC@FFFFFHHHHFIIIIJJJJJIGIIIJJJJIEHHFFHHIJJJJIIIII@
@165351/1
aaaacataaaggagatcctgtaacacaaagttctcaacaaccagctccta
+165351/1
CCCFFFFFHHHGHJJJJIJJJHJIIIJJJJGIIJJJJJJJJJJJJJJJJI
@165502/1
aaaacataatggttttcgcgcgtaaagtgaccaaagcaaagacgcaataa
+165502/1
CCCFFFFFHHHHFIJJJJJJJJIJJIJHHJJJJJJJJJJJJIJJJJJHHH
@694802/1
aaggaactttactcaacaactccagaaaatctcaaacgatgccggcatgc
+694802/1
CCCFFFFFHHHHHJJJJJJJJJJIJJJJJJJJJJJJJJJJJJJJJJIJJI
@4772941/1
ctcgaaaactcaattggcgcacattcagcaggtttttttaacagtttgaa
+4772941/1
C@@FFFFFHHHHHJJJJIJIJJJIJJJJJJJJGIIJJJJIJJJJJJJJJJ
@1747551/1
atttctaatattgcgatatttttttatcgatctggcttcaatgtttgaat
+1747551/1
CCCFFFFFHHHHHJJJJJIJJJJJJJJJJIJJJJJJJJJHIJJIIJIJJJ
@5790815/1
ctttcaaccacatcagcgataaacttatccccgatgtactggcattttat
+5790815/1
CCCFFFFFHHGHHJJJJJJJJJJJJJJJJJIJJIJJJIJJJJIIJJJJIJ
@6810821/1
gctgaatgtgcgccaattgagttttcgagcattttccggaaaagaagatt
+6810821/1
@BCFFFFFHHHHHJJJJJJIJIJJIIJJIJIJJJJJJIJJJGIIIJIIII
@6810822/1
gctgaatgtgcgccaattgagttttcgagcattttccggaaaagaagatt
+6810822/1
@CCFFFFFHHHHHJJJJJJJJHJJJJJJJJJJJJJJJJJJJJJIJIIJJJ
@6810823/1
gctgaatgtgcgccaattgagttttcgagcattttccggaaaagaagatt
+6810823/1
B@CFFFFFHHHHHJJJJJJJJIIJJJJIJJGIJJJJJJJJIJJJJJJJII
@4774999/1
ctcgaaatcaataactcgacaaaaattgttcccttttgagctattgcgat
+4774999/1
@@@FFDFFHHFHHIJGHBEFEGGGGCGIGHJIIIJJIJJGGGGGIJJEEG
@4775000/1
ctcgaaatcaataactcgacaaaaattgttcccttttgagctattgcgat
+4775000/1
@CCFFFFFGHHHHJJIJJJJJJJJJJJJJIJJJJJJJJGIJIJJJJJJJI
@4775001/1
ctcgaaatcaataactcgacaaaaattgttcccttttgagctattgcgat
+4775001/1
CCCFFFFFHHGGHJJJJIJGIJJJIJJJGIIGIJJIIGIJEHFHIIJIJG
@4775002/1
ctcgaaatcaataactcgacaaaaattgttcccttttgagctattgcgat
+4775002/1
CCCFFFFFHHHHHJJIJJJJJJJJJJJJJJJJJJJJJIGIJJJJJJJJJJ
@4775003/1
ctcgaaatcaataactcgacaaaaattgttcccttttgagctattgcgat
+4775003/1
CCCFFFFFHHHHHJJJJJIJJJJJJJJJHGJJJJJJJJJJJJJJJJJJJJ
@4775004/1
ctcgaaatcaataactcgacaaaaattgttcccttttgagctattgcgat
+4775004/1
CCCFFFFFHHHHHJJJJJJJJJJJJJJJHJJJJIJJJJJJJJJJJJJJJJ
@4775005/1
ctcgaaatcaataactcgacaaaaattgttcccttttgagctattgcgat
+4775005/1
CCCFFFFFHHHHHJJJJJJJJJJJJJJJIIJJJJJJJJJJJJJJJJJJJI
@4775006/1
ctcgaaatcaataactcgacaaaaattgttcccttttgagctattgcgat
+4775006/1
CCCFFFFFHHHHHJJJJJJJJJJJJJJJIJJJJJJJJJJJJJJJIJJJJJ
@4775007/1
ctcgaaatcaataactcgacaaaaattgttcccttttgagctattgcgat
+4775007/1
CCCFFFFFHHHHHJJJJJJJJJJJJJJJJJJJJJJJJJJJJJJJJJJJIG
@4775008/1
ctcgaaatcaataactcgataaaaattgttcccttttgagctattgcgat
+4775008/1
CCCFFFFFHFHFHJJJIJJJJJJJJJJJHGJJJIIJJJJIHHGIIIJJIE
@4775009/1
ctcgaaatcaataactcgataaaaattgttcccttttgagctattgcgat
+4775009/1
CCCFFFFFHHHHHIJJJJJJJJJJJJJJIJJJJJJJJJJJJJJJJJJJII
@4775010/1
ctcgaaatcaataactcgataaaaattgttcccttttgagctattgcgat
+4775010/1
CCCFFFFFHHHHHJJJJIJJJJJJJJJJIJJJJJJJJJJJJJJIJJJJJI
@4775011/1
ctcgaaatcaataactcgataaaaattgttcccttttgagctattgcgat
+4775011/1
CCCFFFFFHHHHHJJJJJ?GHJJJJJJJIIJJJJJJJIJJJJJJJJJJJI
@4775012/1
ctcgaaatcaataactcgataaaaattgttcccttttgagctattgcgat
+4775012/1
CCCFFFFFHHHHHJJJJJJJJJJJJJJJGJJJJJJJJIJJJJJJJJJJJI
@4775013/1
ctcgaaatcaataactcgataaaaattgttcccttttgagctattgcgat
+4775013/1
CCCFFFFFHHHHHJJJJJJJJJJJJJJJHGJJJJJJJJIJJJJJJJJJJI
@4775014/1
ctcgaaatcaataactcgataaaaattgttcccttttgagctattgcgat
+4775014/1
CCCFFFFFHHHHHJJJJJJJJJJJJJJJIJJJJJJJJJIJJJJJJJJJJH
@4775015/1
ctcgaaatcaataatgcaatgtgtttaaatttttgtcgagtcaaaagcga
+4775015/1
@@@FFFFAHGHAFHEBFFHEC<CCGHEHIGHIIIDCDDCFDHGHIIECHE
@4775016/1
ctcgaaatcaataatgcaatgtgtttaaatttttgtcgagtcaaaagcga
+4775016/1
@C@FFFFDHHHHDBHIGIEGIDHHHHGHHIGHEHIIGDGIEGEEGGIEHG
@4775017/1
ctcgaaatcaataatgcaatgtgtttaaatttttgtcgagtcaaaagcga
+4775017/1
CCCFFFFFHHHHHJJJJIIIJHIJJIJJJJJJJJJIIJHIIJJJJJJJJI
@4775018/1
ctcgaaatcaataatgcaatgtgtttaaatttttgtcgagtcaaaagcga
+4775018/1
CCCFFFFFHHHHHJJJJIIJIHHJIJJJJJJJJJIIJJJJIIJJJJJIJJ
@4775019/1
ctcgaaatcaataatgcaatgtgtttaaatttttgtcgagtcaaaagcga
+4775019/1
CCCFFFFFHHHHHJJJJJJJJCDFHIIIIIIJJJJHGJHHDCGIJIIIJJ
@4775020/1
ctcgaaatcaataatgcaatgtgtttaaatttttgtcgagtcaaaagcga
+4775020/1
CCCFFFFFHHHHHJJJJJJJJFHIJJJJJJJJJJJIJJJIHIJJJJJJJJ
@4775021/1
ctcgaaatcaataatgcaatgtgtttaaatttttgtcgagtcaaaagcga
+4775021/1
CCCFFFFFHHHHHJJJJJJJJFHIJJJJJJJJJJJIJJJJIHJJJJJJJJ
@4775022/1
ctcgaaatcaataatgcaatgtgtttaaatttttgtcgagtcaaaagcga
+4775022/1
CCCFFFFFHHHHHJJJJJJJJHHJJJJJJJJJJJJIJJJJGHJJJJJJJJ
@4775023/1
ctcgaaatcaataatgcaatgtgtttaaatttttgtcgagtcaaaagcga
+4775023/1
CCCFFFFFHHHHHJJJJJJJJHIJJIIJJJJJJJJJJJIJHIJJJJJJJJ
@7317429/1
gtcaagagcataaagtatgtctagaacgattttacctttgcgcgaaaagt
+7317429/1
CCCFFFFFHHHHHJJGHJJJJJJJJJJJIJJJJJIJJJJIJJJJIJJJJC
@2743678/1
cagacggccactggcaaagtggatagctgcaccaagcattggtggcgatt
+2743678/1
@@@BDFFFHGHFHIIJEEEAFGIGIHIEGGIJJBEHBAFHIEFHIIIBHA
@2743679/1
cagacggccactggcaaagtggatagctgcaccaagcattggtggcgatt
+2743679/1
CCCFFFFFHGHHHJJIIIJFHIIJJIJJJJIJJJIJIJJJJJDGHGI;FE
@2743680/1
cagacggccactggcaaagtggatagctgcaccaagcattggtggcgatt
+2743680/1
CCCFFFFFHHHHHJJJJIJ@HHIIJJJJJJJJJJJJJIJIJJFHHHJHIH
@2743681/1
cagacggccactggcaaagtggatagctgcaccaagcattggtggcgatt
+2743681/1
CCCFFFFFHHHHHJJJJJJFHIJJJJJJJJJJJJJJJJJJJJFHIGIFHG
@7838048/1
gtttagcagtcttctttttagaataacattgacattctataaagacgtta
+7838048/1
@@CFFFFFHHDHHIIJIJJJIGIEHIHIJJJGJIJIIJJJIJJHGHJIHI
@1748853/1
atttctcagaaattcgaataaattcagtctcagtttcagttactcttgat
+1748853/1
CCCFFFFFHHHHHJJGHJIIJDHHJJJIJJJJJHIIJIJIJJIJJJJJGI
@4270602/1
cgtaagatatcctaaactcacttttttccgaaaaaatatcgcaatagctc
+4270602/1
CC@DFFFFHGHHHJJIJJIIJJJIIJJGHIIIIJJJIJJIJJJJJJGJIG
@4270603/1
cgtaagatatcctaaactcacttttttccgaaaaaatatcgcaatagctc
+4270603/1
CCCFFFFFHHHHHJIJJJJIJJJJJJJJJJIJIJJIIIGHJJJJIIJIJJ
@5301111/1
cttacatccttgtttatttccctttttgtggagaggtactatgtgtgttt
+5301111/1
@C@FFFFFFHHDCFGICGIHHGGGHJGIEFEE@HIG?BGGHIGBFFGFE0
@5301112/1
cttacatccttgtttatttccctttttgtggagaggtactatgtgtgttt
+5301112/1
B?=ADDFFHHHHHJJJJJJJJJJJJJIJHJJIJEGICGHIIJJGIFGGHH
@5301113/1
cttacatccttgtttatttccctttttgtggagaggtactatgtgtgttt
+5301113/1
CCCFFFFFGHHHFIJGIJJJJJJJJJJJHIJHIHIJCFGIIDHFHBGDHG
@5301114/1
cttacatccttgtttatttccctttttgtggagaggtactatgtgtgttt
+5301114/1
CCCFFFFFHHGHFIJIJJJJJGJJJJJJHHJHIFIJDHHIJIJGIIJJJH
@5301115/1
cttacatccttgtttatttccctttttgtggagaggtactatgtgtgttt
+5301115/1
CCCFFFFFHHHGHJJJJJJJJJJJJJJJDHIFHIJICGHJJIJDHDFHIG
@5301116/1
cttacatccttgtttatttccctttttgtggagaggtactatgtgtgttt
+5301116/1
CCCFFFFFHHHHHJJGIJJJJGIJJJJJIIIHIGIJCGHIJJJHIGHHHG
@5301117/1
cttacatccttgtttatttccctttttgtggagaggtactatgtgtgttt
+5301117/1
CCCFFFFFHHHHHJJJJJJJJIJJJJJJHIJHIHHICGHIJJJJJGHHJI
@5301118/1
cttacatccttgtttatttccctttttgtggagaggtactatgtgtgttt
+5301118/1
CCCFFFFFHHHHHJJJJJJJJJJJJCHIGIIIJIJJCGHJJJJIIGHHII
@5301119/1
cttacatccttgtttatttccctttttgtggagaggtactatgtgtgttt
+5301119/1
CCCFFFFFHHHHHJJJJJJJJJJJJJJJGHJHHFHICGHIIJJGIGHHIG
@5301120/1
cttacatccttgtttatttccctttttgtggagaggtactatgtgtgttt
+5301120/1
CCCFFFFFHHHHHJJJJJJJJJJJJJJJHIJGIIIJDHHHIJJHHFHHIG
@6812576/1
gctgagaatcggtattcgggactgaaagacactaagattaccaagttggg
+6812576/1
CCCFFFFFGGHHFGIIJJIJDIIJJJJJIJIJJJJJIIJJJJJIIHHJJH
@7839165/1
gtttaggatatcttacgttctggcaacatcgacagataccacaaatacct
+7839165/1
CCCFFFFFHHHHHJJJJJJJJJJJJJJJJJJJJJJJJJJJJJJJJJJJJI
@1751423/1
atttcttagtgtcaatagtgctgccgttacttcctcaagcgctggtaacg
+1751423/1
CCCFFFFFHHHHHHJIJJHJJJJJJJIJJJJJJJIJJJJJJJIIJGFHJG
@1751424/1
atttcttagtgtcaatagtgctgccgttacttcctcaagcgctggtaacg
+1751424/1
CCCFFFFFHHHHHJJJJJHIJJJJJJJJJJJJJJJJJJJJJJJJJGHJJI
@6812611/1
gctgagagtctgcaaatcggccaacttcttgccgacggaatttttcagcg
+6812611/1
@CCFFFFFDFFHHJIGIJEEHEIGJEHEEHIJIIGJJJEHEGIIFGCGGH
@1217576/1
agtgaacctctctaacgtctttatagaatgtcaatgttattctaaaa
+1217576/1
?BBFFFFFHHHHHIIIGHHFHJCHEHCHHIIIIJIIHHGHIHIFIII
@6812705/1
gctgagccgtcgcggcatcactcccaaatacgaactggtccaaatcgagg
+6812705/1
111==BAADF<FDGFEIGIIJCHGECHGGCEHHGEGIG77@EGCC?16;?
@6812706/1
gctgagccgtcgcggcatcactcccaaatacgaactggtccaaatcgagg
+6812706/1
==?DDFADHFHHFIIIJIIGGGEBHIJIIIJJ?GIIII@C@@DHCHH<BB
@3227345/1
ccataatcttattcttgcgtactgtagtagaggttgcagcatatcttatc
+3227345/1
@@CFFFFFFHHGHGGIGIIFHGIIECHIHHEFHEEEBHIJGHFHFGIIGG
@2746364/1
cagactggtcccacacaagggcagcaaaaaggtgcccaacaacagcaaac
+2746364/1
CCCFFFFFHHDHHJJJJIJIIIIGJIIIJJIJ?GHHIJJIJJHIIDHII2
@699157/1
aaggacttcaacttcgttcagttcttgcaggagatcgctagcgaacaatc
+699157/1
CCCFFFFFHHHHHJJJJJJJJJJJJJJJJJJJJJJJJJJJJJJJJJJJJJ
@699158/1
aaggacttcaactttgttcagttcttgcaggagatcgctagcgaacaatc
+699158/1
CCCFFFFFHHHHHJJJIJJJJJJJJJJJJJJJJIJJJJJJJJJIJJJJJJ
@1218251/1
agtgaccaaagcaaagacgcaataagtgatacaagaaaatatacagacta
+1218251/1
CCBDFFFFHHHHHJJJJJJJJJJJIJEHIJJJJJJJJJJJJJJJJJJJJJ
@6813501/1
gctgatatcaccaatcaggtggtgacatcgttcgatgacaaagtgatggg
+6813501/1
CCCFFFFFHHHHHJJJJJIHHIHIIIJJJJIJJJJIJJJJJJJDHHJJJI
@6813502/1
gctgatatcaccaatcaggtggtgacatcgttcgatgacaaagtgatggg
+6813502/1
CCCFFFFFHHHHHJJJJJJEHIFIJJJJJJJJJJJJJJJJJJJGIIJJJG
@1752903/1
atttcttcgtcgtctaacccggcatct
+1752903/1
:???B::==2<<0<2C::AA?:E0C;4
@6298951/1
gacgaataaagtatgtgttcaccaagagaagaaagctatacagtagtcaa
+6298951/1
@@@FDDFDHHHFHIIFFFHIIJIJJJGIJJIIJJJJJEIIHIJHIIIIIJ
@6814324/1
gctgattaaggggtgtattctatatttcggttaaatttaagaggctttta
+6814324/1
CCCFFFFFHHHHHEFHIHJJJJJIJJJJJJ?1:HHIJJJJJJJJJJJJJJ
@3229033/1
ccatagattcaaatgaagtaaacaacatacgtttttcatttaaaatgaac
+3229033/1
CCCFFFFFHHHHHJJJJJHJJJIJJJJJJJJJJJJJJJJJJJJJJJIJJI
@700542/1
aaggatagcaactaattttacaagctatactttgcatagaattagtggtt
+700542/1
CCCFFFFFHHHHHJJJJJJJJJIJJIJJIJJJJJIIJJIHIJJIJDDG:B
@7322054/1
gtcaatagtgctgccgttacttcctcaagcgctggtaacgctttatcggg
+7322054/1
@@CFFFFFHGHHHJJJJJJJJJJJJHIIJJIJJJJHGIJJJJJJJJJIJI
@7322055/1
gtcaatagtgctgccgttacttcctcaagcgctggtaacgctttatcggg
+7322055/1
BBCDFFFFHHHHHJJJJJJJJIJJJJJJJIJJJJJHIJJJJJJJJJJJJJ
@2265993/1
caacgatctggtggccaccggaaccgga
+2265993/1
@@?D;AAD?FBFDGFI;CGAA@CGEFFF
@2265994/1
caacgatctggtggccaccggaaccgga
+2265994/1
1?@A:DDBFA>2AC;BDAGFA?CC?FD?
@2265995/1
caacgatctggtggccaccggaaccggaagatcgaagaaagacgccaaac
+2265995/1
:;@BAD?DADFFA7FEGEGHF@FBEDFHI@?DHBHHGHC=CCCGEHFFE;
@2265996/1
caacgatctggtggccaccggaaccggaagatcgaagaaagacgccaaac
+2265996/1
?;;ABBBDHAFADDFH>GEEE<AFEEA@@DC@D;DBG>FFCGAHEBHHF<
@2265997/1
caacgatctggtggccaccggaaccggaagatcgaagaaagacgccaaac
+2265997/1
BCCFFFFFHHHHHJJJEIJIIIJJJJJHIJJJJJJJIJIJIIIJJHHHFF
@2265998/1
caacgatctggtggccaccggaaccggaagatcgaagaaagacgccaaac
+2265998/1
CCCFFFFFGHHFHIIJGJJJIIJJJJJJJJIJJJGJJJJJJIJJJHGHFF
@2265999/1
caacgatctggtggccaccggaaccggaagatcgaagaaagacgccaaac
+2265999/1
CCCFFFFFHGHHHIIJIJJJJJJJJJIHIJJIIJJIJJJJJJIIIHHHFF
@2266000/1
caacgatctggtggccaccggaaccggaagatcgaagaaagacgccaaac
+2266000/1
CCCFFFFFHHHHHJJJGJJJJIJJJJJHIIJJJJIJJJJJIJFIIHHHFD
@2266001/1
caacgatctggtggccaccggaaccggaagatcgaagaaagacgccaaac
+2266001/1
CCCFFFFFHHHHHJJJJJJJJIJJIJJGIJJJJIIJJIJJIIIJJHHHFF
@3743015/1
cgaataccgattctcagccgagctgcccagtttagtggccaactcttcgt
+3743015/1
<@@DADDDHH<BDHGEHII?8E>DAEDD>@GHII>99B=FGFHGIEADC=
@3743016/1
cgaataccgattctcagccgagctgcccagtttagtggccaactcttcgt
+3743016/1
CCCFFFFDHHHHHIJJGJJJIGGIIJJJJJJJJJJHIJIIJJJIJIJJJC
@3743017/1
cgaataccgattctcagccgagctgcccagtttagtggccaactcttcgt
+3743017/1
CCCFFFFFGHHHHIJJJJJJJGIGGIJJJJJJJJIIIJJJJJIGHIJIG7
@3743018/1
cgaataccgattctcagccgagctgcccagtttagtggccaactcttcgt
+3743018/1
CCCFFFFFHHHHGJJJJJJJIIIIJIIJHIHIJIJFGIJJIJJJJJJJGI
@3743019/1
cgaataccgattctcagccgagctgcccagtttagtggccaactcttcgt
+3743019/1
CCCFFFFFHHHHHIJJJJJJIIJIIJJJIJJJJJJHIJJJIJJJJJJJJG
@3743020/1
cgaataccgattctcagccgagctgcccagtttagtggccaactcttcgt
+3743020/1
CCCFFFFFHHHHHJJIJIJJIGIJJHJJHJHIJIJGHIJJIJJJJJJJIH
@3743021/1
cgaataccgattctcagccgagctgcccagtttagtggccaactcttcgt
+3743021/1
CCCFFFFFHHHHHJJIJJJJIJEIHIJJIJIHIHIIJJJIGJJIJJJIJG
@3743022/1
cgaataccgattctcagccgagctgcccagtttagtggccaactcttcgt
+3743022/1
CCCFFFFFHHHHHJJJJJGIJJJJIIJJJJGIJGIHIJJJIIIJJJJJJH
@3743023/1
cgaataccgattctcagccgagctgcccagtttagtggccaactcttcgt
+3743023/1
CCCFFFFFHHHHHJJJJJJIJJJIJJJJJJGHIJJGIIIJIJIJJJJJJG
@3743024/1
cgaataccgattctcagccgagctgcccagtttagtggccaactcttcgt
+3743024/1
CCCFFFFFHHHHHJJJJJJJIJJJIJJJJIDHIIJHIIIIIJJIJIIIIG
@3743025/1
cgaataccgattctcagccgagctgcccagtttagtggccaactcttcgt
+3743025/1
CCCFFFFFHHHHHJJJJJJJJIIJJJJJJJHIJJJHIJJJJJJJJJJJJH
@3743026/1
cgaataccgattctcagccgagctgcccagtttagtggccaactcttcgt
+3743026/1
CCCFFFFFHHHHHJJJJJJJJIJIJIJJJIHIIJJIIJJJJIJIJJJJJG
@3743027/1
cgaataccgattctcagccgagctgcccagtttagtggccaactcttcgt
+3743027/1
CCCFFFFFHHHHHJJJJJJJJJJJJIJJJJGIJJIFIIJJIJJJJJJJJG
@2266956/1
caacgatggtattaatttagagaggttagaaacaattggtgattcttttt
+2266956/1
B?BFFFFFHDHHHJIJJJIJJJIJJGIJJJIIJIJJJJJGHHJJJJJJJJ
@2266957/1
caacgatggtattaatttagagaggttagaaacaattggtgattcttttt
+2266957/1
BBCFFDFFHAFFHGIJJJJIJJJJIIIJJIIIJGJJJIJFGGHIJJJJJJ
@1753758/1
atttcttgagagtagagcaatttggcttcttcccccaaggataacctctc
+1753758/1
@@@FDDE?<FADFEGIIIIGEHHIHG@;F<AB41:CFFGC><??<DFBD9
@1755288/1
atttctttcatttatcaaggttttcaaactgttaaaaaacctgctgaatg
+1755288/1
CCCFFFFFHHHHHJJJJJJJGIJJJJJJJJJJJJJJJIGIDB?@@?GDB?
@702518/1
aaggcagattgttaccctccacgggtaaatcctgcaaggattgccacatc
+702518/1
=@@BDD?DFDDFFEBDBFEH>CF@F1:CFHGEFGBGGGIICE@<?<BFFF
@702519/1
aaggcagattgttaccctccacgggtaaatcctgcaaggattgccacatc
+702519/1
CCCFFEFFGHHHGJJJJJJJJIJJJFHIJJJJJJIJJJJIIJJJIIJIJG
@702621/1
aaggcagttcaccgtcgcttgtcatgtgttgaaattccgcgaaattggca
+702621/1
CCCFFFFFHGHHH2AFHIJJJIJJJJIJJIJJJJJJJJJJJJJJJJJJJI
@1756477/1
atttcttttggatcataaatgccgtcctcttctaacagctttaatgcatt
+1756477/1
CCCFFFFFHHHGHIIJIJIJGIJJGEHIJJJJGJGIFIJJJJIJIIIJI@
@1756623/1
atttgaaaaaaccagagacgattttgtcgaagatctctgtgagaagacag
+1756623/1
CCCFFFFFHHHHHJJIJJJJGJJJIJHJJIIJFJJJJJJIIJJIJIIIJI
@1756908/1
atttgaaaatttctaatattgcgatatttttttatcgatctggcttcaat
+1756908/1
CCCFFFFFHHHHHJJGIIIJJIJJIJJJJJJJJJJJJJJJJJJHIJJJJI
@1756909/1
atttgaaaatttctaatattgcgatatttttttatcgatctggcttcaat
+1756909/1
CCCFFFFFHHHHHJJJJJJJJJIJJJJJJJJJJIJJJIJJJJJJJJJIJI
@4780861/1
ctcgaataaatgccagagatgataagcagattccaatattttccatattt
+4780861/1
CCCFFDEFHHHGGJIIIJIGGIIJJHIEHIGIIIIJJJJJCICHIJBHIH
@704786/1
aagggaacaatttttatcgagttattgatttcgaggaataatacgaactt
+704786/1
CCCFFFFFHHHHHJJJJJJIGEFHIIGHJIIJIJJJIIJJJIIJJCHIJI
@704889/1
aagggaagggggcggcccccatcccaacagaaggggtaaccgcaaggggc
+704889/1
@@@FFFFDHFAHFGGIIIHHFBDFFCCBC@CCCBD@;=CCCBDB8BBDDD
@1757954/1
atttgaacaagttacaagtgccgaagtacgagctattcgagcagcatgca
+1757954/1
CCCFFFFFHHHHHJJJJJHIJJJJJJHHJJJJJJJJJJJJJJJJJJJJJJ
@173556/1
aaaacattgaccaatcgccaccaatgcctggtgcagctatccactttgcc
+173556/1
CCCFFFFFHHHHHJJJHIIJIIJIIIJIJIJFDHGEGIEHGIIGJJJJIJ
@173557/1
aaaacattgaccaatcgccaccaatgcctggtgcagctatccactttgcc
+173557/1
CCCFFFFFHHHHHJJJHIJJJJJJJJJJJJJHIJJJJJJJJJJJIJJJJJ
@173558/1
aaaacattgaccaatcgccaccaatgcctggtgcagctatccactttgcc
+173558/1
CCCFFFFFHHHHHJJJIJJJJJJJJJJJJJJHIJJJJJJJJJIJJJJJJJ
@173559/1
aaaacattgaccaatcgccaccaatgcttggtgcagctatccactttgcc
+173559/1
CCCFFFFFGHHHHJJJFHIJJJJJJJJJJJFFHIIJJJIJJJJJJJJIJJ
@173560/1
aaaacattgaccaatcgccaccaatgcttggtgcagctatccactttgcc
+173560/1
CCCFFFFFHHHHHJJJFHIJJJJJJJJJJJJHIJJJJJJJJJJJJJJJJJ
@5795721/1
ctttcacttcattctatcggcctttcttctctttgccgtattttattttg
+5795721/1
CCCFFFFFHHHHHJJJJJJJJJJJJJJJJJJJJJJJJJHIIJJJGJJJJI
@7324441/1
gtcaatgttattctaaaaagaagactgctaaacgttaaattttaaaagcc
+7324441/1
CBCFFFFFHHHHHJJJJJJJJJJJJJJJJJJJIJHJJJJJJJJJJJJJIJ
@7324526/1
gtcaatgttttttcttcgatgtccacgtaggttacctcgaaggattgttc
+7324526/1
CBCFFFFEHHHHHJJJJJJJJIJJIIJHJJJIIJJJJJJIJJJJJJJJJG
@5306335/1
cttaccttctacttaccacttagcagaacccgataaagcgttaccagcgc
+5306335/1
CCCFFFFFHHHHHJJJJJJJJJJIJJJJJJJIJJIJJJJJHIJJJJJJJJ
@5306336/1
cttaccttctacttaccacttagcagaacccgataaagcgttaccagcgc
+5306336/1
CCCFFFFFHHHHHJJJJJJJJJJJJJJJJJJJHJIJJJIIIJJJJJJIJI
@1221274/1
agtgtattacctctaaagctatctactcgttatataatcatcattcaaac
+1221274/1
CC@DDFFFHHHHHJJIJJJJIJJJJJJGIGIJJIJJJJJJJJJJJJJJJJ
@2268936/1
caacgccaaggacttcaactttgttcagttcttgcaggagatcgctagcg
+2268936/1
B@CFBDDFHGHHHJJJJJJJJIJIIIIJIIJIJJJJJJJJGGIJIJEGII
@173561/1
aaaacattgaccaatcgccaccaatgcttggtgcagctatccactttgcc
+173561/1
CCCFFFFFHHHHHJJJHIJJJJJJJJJJJJJHIJJJJJJJJJIHIJJJJJ
@6816872/1
gctgcctcaaaaacgtatgacaaaactatagagaaaccagaattacagga
+6816872/1
CC@FFFFFHHHHHJJHIJJJJJJJJJJJJJJJJIJJJJJJIJGJJJJJII
@1758114/1
atttgaacatttgattgaccctccgagagttattggactcacggcgactc
+1758114/1
CCCFFDFFHFHHGIIBHIIEDGGGGDEHE??CGCB@<BFDBFD@DGFGI>
@4783260/1
ctcgaatggccgattgataaaatccgtgatacatttccatgccttctcct
+4783260/1
@@@FDDFDDFHGDHGEEGIIJJGHIGFHDCGHIJIIJEGIGIEIIJJGHI
@7325481/1
gtcaattctttaacagaagctgtctgctgcctatcctgaggcctacgctg
+7325481/1
CCCFFFFFHHHFHJJJJJJJIIIGJIJIJIJJJJJJJICHIJJIJJIJJB
@706033/1
aagggctcggctgctcatcatgccctcgagtacctcaaaatcatgaccaa
+706033/1
BCCFFFFFHHHHHJJJIJJJIIIIJDHGIJFGHIIIIIIJCGEGHIJJJI
@5307341/1
cttacggaacttagcttcacaattacttagagaagcacgcggaagcggta
+5307341/1
CCCFFFFFHHHHHJJJJJJJJJJJJJJJJJJJJJJJJJJJJJJJJJJJEE
@706336/1
aagggggcggcccccatcccaacagaaggggtaaccgcaaggggcacgga
+706336/1
@@@AB<DDDHGHHIEHGGFGEHFFFFEEEDB9?CCCBDBBBDDDDD?9B8
@706337/1
aagggggcggcccccatcccaacagaaggggtaaccgcaaggggcacgga
+706337/1
BCCFFFFFHHHHHJJJJJHHHHFFFFEEEDD>BDDDDDDDDDDDDBBDDB
@5797686/1
ctttcagtcccgaataccgattctcagccgagctgcccagtttagtggcc
+5797686/1
CCCFFFFEHHHHHJJIJJJIJJIJJJJJJJJJIJIIJJGHHIJJJGIJJJ
@4784530/1
ctcgaattggatgagtaccttctagactataaaccgtatgtagaagaaat
+4784530/1
CCCFFFFFHGHHHJJGHIJJJJJJJJJJJJJJJJJJGIJJGIIIJJJJJG
@4785040/1
ctcgacaaaaatttaaacacattgcattattgatttcgaggaaataatac
+4785040/1
CCCFFFFFHHGHHIJJJJJJJJIJJJJJJJJJJJJJJJIIJHJIJJJJJI
@4785041/1
ctcgacaaaaatttaaacacattgcattattgatttcgaggaaataatac
+4785041/1
CCCFFFFFHHHHHJJJJJJJJJJJIJJJJJJJJJJJJJJJJIJJJJJJJJ
@4785657/1
ctcgacatggagtcccaaaacatgaccatgatgcactcggccggaccgat
+4785657/1
CCCFFFFFHHHHFHIJJJJIJJIJJJJJJJJJJJJJJJJJIIIJJIJJHF
@176166/1
aaaaccattatgttttactaatttttcaataaagtacactttattta
+176166/1
CCCFFFFFHHHHHJJJJJJJJJJJJJJJJJJJIJHIJJJJJJJJJJJ
@7846546/1
gtttatcctctactgtacaactgtttacctgtgtatgataaataaacttt
+7846546/1
?B@FFFFFHHHHHJJJJJJJJIJIIJJJJIJEGHIJIJJIJIEGIIGHII
@7846547/1
gtttatcctctactgtacaactgtttacctgtgtatgataaataaacttt
+7846547/1
@@@DDFDFHHFFFG<AEFHIGGIGBHIIIIIHIG99?CFFCHIG>GFHIG
@7846548/1
gtttatcctctactgtacaactgtttacctgtgtatgataaataaacttt
+7846548/1
C@BFFFFFHHHHHJJJJJJJJJJJJJJJJJJIICHIJIJJJJJJJJIHIH
@7846549/1
gtttatcctctactgtacaactgtttacctgtgtatgataaataaacttt
+7846549/1
CBCFFFFFHHHHHJJIJJJJJJJIJJJJJJJIJHIJJJJJJJIJJJJJJJ
@2753250/1
cagagaggttatccttgggggaagaagccaaattgctctactctcaagaa
+2753250/1
C@CFFFFFFHHHHJJJIJJJJIGJJIJJJJJJJJJJJIJIJJIJJJJJJH
@2753251/1
cagagaggttatccttgggggaagaagccaaattgctctactctcgagaa
+2753251/1
BCCFFFFFHHHHHJJJJJJJJJJIJJJJJJJJJJJIJJJIJJJJJJJJJI
@708899/1
aaggtgaggtatttgtacatgaagttgtctgcccctttcttaatcggttc
+708899/1
B@CFBDDFHCFHHJJIJJJJJJJIIJJJIBDHIJJJJJJJJJJJJJJHII
@5310185/1
cttactcgaagttcaaccagacgagaaaggtccagaattatgtgaatttt
+5310185/1
CCCFFFFFHHHHHJJJJJIJJJJIJJJJJJGGIIJJJJJIJJFIIJJJJJ
@5310186/1
cttactcgaagttcaaccagacgagaaaggtccagaattatgtgaatttt
+5310186/1
CCCFFFFFHHHHHJJJJJJJJJJIJJJJJJGIJJJIJJJJJJIJJJJJJJ
@7328712/1
gtcacataaatgtcaaaatgccacataatttgcaaaattttgacattttt
+7328712/1
@@?DFDFFGDF<FEBDHIGGGFEHBFDHBDGCHFGBGEHDGIIIICHGHH
@7328713/1
gtcacataaatgtcaaaatgccacataatttgcaaaattttgacattttt
+7328713/1
CCCFFFFFHHHHHIHJIJJIJJIJJJJJJJJJJJJJJJJJJIJJIJJJJJ
@2755062/1
cagagatccccttcccatcggcaattcccgtgaagaactcgaagtcactc
+2755062/1
CCCFFFFFHHHHHJJJJJJJJIJJJJJJJIHIIIIJIJJJJIJJBHIJII
@2755063/1
cagagatccccttcccatcggcaattcccgtgaagaactcgaagtcactc
+2755063/1
CCCFFFFFHHHHHJJJJJJJJIJJJJJJJJIIJJIIJJJJJJJJGGIJJI
@3748027/1
cgaatattagtagcaagatccgagatgtggtacacgacgaatgatgtgat
+3748027/1
CCCFFFFFHHHGHJJIIGHJJJJIJIGEHHGHIJJJJJJIJFIEIIBGHF
@3748028/1
cgaatattagtagcaagatccgagatgtggtacacgacgaatgatgtgat
+3748028/1
CCCFFFFFHHHHHJJJJIJJJJJJJIJGIJGHIJJJJJJJJJJJJJHIJE
@1225268/1
agttatatattcacctttatatatgtcacattttgtggttctttaacgaa
+1225268/1
CCCFFFFFHHHHHJJJJJIJIJJJJJJJJJJJJJJIJJJJJJJJIJJJJJ
@1225808/1
agttattgccggttcataaccttctctttggactctcttgcatgctgctc
+1225808/1
BC@DDFFFHHGHFHIHJJJJJJJJIIJIJDIJIJIJJJJJIJJEIJJJJI
@1226255/1
agttcaccatcgcttgtcatgtgttgaaattccgcgaaattggcactggc
+1226255/1
@?:=AB?DDFAFFFI?G>EH>:AHEBHIIIFFD9?C:@DDDF@FBF>FF<
@2755198/1
cagagatcgaatgtgtgcagaatcagcactgaatcaaaaaattctccatc
+2755198/1
@@CFF?EDHHHHDIDHIGIIIGGIIIGHIIGIIIIIIGGGGHICHIEHHA
@2755199/1
cagagatcgaatgtgtgcagaatcagcactgaatcaaaaaattctccatc
+2755199/1
CCCFFFFFHHHHHHIGGIIJIJJIJJJJJJJJJJJJJJJJJJJJJJJJJI
@3237779/1
ccatgatgcactcggccggaccgattcagcccccaccaagggaaggggg
+3237779/1
@CCDDFFDFHFHHJJGGGHHIGGBDFHG>DFGIGAFECECEH6??DD?D
@3237780/1
ccatgatgcactcggccggaccgattcagcccccaccaagggaagggggc
+3237780/1
CCCFFFFFGGHHHIIJIJD?EGHGGGGGHAGHIJJIIGHEHHEE?DDCD2
@3237781/1
ccatgatgcactcggccggaccgattcagcccccaccaagggaagggggc
+3237781/1
CCCFFFFFHHHHHJIIJJJIJJJJJJJJJJJJJJJJJJJHHHHFFFDDDB
@3237782/1
ccatgatgcactcggccggaccgattcagcccccaccaagggaagggggc
+3237782/1
CCCFFFFFHHHHHJIJGIJJJIIJJJJJJJJJJJGIJIIHHHHFFFDDD?
@3237783/1
ccatgatgcactcggccggaccgattcagcccccaccaagggaagggggc
+3237783/1
CCCFFFFFHHHHHJJJJJJIJJIGHIGIIIJJJJJJJJJFHHHFFFDDD=
@3237784/1
ccatgatgcactcggccggaccgattcagcccccaccaagggaagggggc
+3237784/1
CCCFFFFFHHHHHJJJJJJIJJIJJJJJJJIIJJJJJJJHHHHFFFDDD@
@3237785/1
ccatgatgcactcggccggaccgattcagcccccaccaagggaagggggc
+3237785/1
CCCFFFFFHHHHHJJJJJJJJJJJJJJJJIJJJJJJJJJHHHHFFFDDD=
@710462/1
aaggttttcaaactgttaaaaaacctgctgaatgtgcgccaattgagttt
+710462/1
CCCFBDFFHHHHHJJJJIJJJJJJJJJJJJJJJIFGIJIJJJJJJJJBHH
@710463/1
aaggttttcaaactgttaaaaaacctgctgaatgtgcgccaattgagttt
+710463/1
CCCFDFFFHHHHHJJJJJJJJJJJJJJJJJJJJJFIIIJJIJJJJJJHII
@180144/1
aaaaccttgataaatgaaagaaattaaacacgctgagaaagctatggttg
+180144/1
CC@FFFFFHFHGHJIIJJIIJJJJIIJIJJGIJJJJIGJIIJIJJJIDGD
@180145/1
aaaaccttgataaatgaaagaaattaaacacgctgagaaagctatggttg
+180145/1
CCCFFFFFHHHHHJJJJJJJJJJJJJJJJIJJJJJIJJJJJJJGIJJHII
@180146/1
aaaaccttgataaatggaacgaaattaaacacgctgagaaagctatggtt
+180146/1
CCCFFFFFHHGGHJJJJJJJJJJIJJJJJJJIIJJJJJIIJJJJIIJJIG
@180255/1
aaaaccttgtagtggattcctaatattttttagtgaacctctctaacgtc
+180255/1
CCCFFFFFHHHHHFHGIJJJJJJJJJJJJJJJJHIJJJJJJJJIIJJJII
@180256/1
aaaaccttgtagtggattcctaatattttttagtgaacctctctaacgtc
+180256/1
CCCFFFFFHHHHHHJGIJJJJJIJJJJJJJJJIGHJJJJJJJJJJJIJJI
@180257/1
aaaaccttgtagtggattcctaatattttttagtgaacctctctaacgtc
+180257/1
CCCFFFFFHHHHHIJFHIIIIJJJGIJJJJJJJFHIJJJJIJJJJJJJHG
@180258/1
aaaaccttgtagtggattcctaatattttttagtgaacctctctaacgtc
+180258/1
CCCFFFFFHHHHHJJIIJJJJJJJIJJJJJJJJGIIJJJJJJJIJJJIHH
@180313/1
aaaacctttaaagatgcgaataatagagaaattaccatccaacggtattt
+180313/1
CCCFFFFFHHHHHJJJJJJJJJJJJIJJJJJJJJJJJJJJJJJJJBFIJJ
@180314/1
aaaacctttaaagatgcgaataatagagaaattaccatccaacggtattt
+180314/1
CCCFFFFFHHHHHJJJJJJJJJJJJJJJJJJJJJJJJJJJJJJJJBGIJI
@1227529/1
agttcgtattatttcctcgaaatcaataatgcaatgtgtttaaatttttg
+1227529/1
CCBFFFFFHHHHHJJJJJJJJJJJJJJJJJJJJJJJHIIIJJJJJJJJJI
@7330077/1
gtcacattttgtggttctttaacgaaatgtcaagagcataaagtatgtct
+7330077/1
CCCFFFFFHHGFHIIIIJJIJJJJJJJJIIJIIJJIJJJJJIJHIJIGIJ
@3751591/1
cgaatctattgttatgagttccggtgacactatgagtaatttcataatgt
+3751591/1
CCCFFFFFHHGHHIIJGGHGIJEGHIGIJJIJIIIJDHHIIJJJJJJJIF
@7330167/1
gtcaccaattgtacagaatggttgttctgcttcaccaatctgcataccgc
+7330167/1
CCCFFFFFHHHHHJJJIIIJIFHHFGIJIIJJIJJIJJJJJIJIJJGIII
@7330229/1
gtcaccacctgattggtgatatcagccgctccgggcgttccgttggtctg
+7330229/1
@@@DDEFDHHHFDGGB?@FGHEHGHGIIIIIHGAD:@@GCGGIGGC?9AE
@7330230/1
gtcaccacctgattggtgatatcagccgctccgggcgttccgttggtctg
+7330230/1
CCCFFFFFHHGFFIJJEHIIIJJJJJIJJIIJJJJIJGIIJJIIJHEHHH
@7330231/1
gtcaccacctgattggtgatatcagccgctccgggcgttccgttggtctg
+7330231/1
CCCFFFFFHHHHHJJJFHIJJJJJJJJJJJJJJJJJJIJJJJIJJHEHHH
@6821269/1
gctggatctcttggtcggaaaagtaacgcccgaacaagccaatcagacca
+6821269/1
CCCFFFFFHHHHHIHIIGHJJJJCEHGJJJJJJIJIJJJJJJJJJJJJJI
@4792002/1
ctcgagggcatgatgagcagccgagcccttggcttccttcggagttttgc
+4792002/1
CCCFFFFFHHHHHJJJJJJJJJJIJIJJJJJIJJJJJIJJJJGICHHIGI
@4792003/1
ctcgagggcatgatgagcagccgagcccttggcttccttcggagttttgc
+4792003/1
CCCFFFFFHHHHHJJJJJJJJJJJJIJJJJJJJJJJJJJJJJIJFHIJIJ
@181544/1
aaaacgccaagtgatacattagttttctactttccttaacaaaccccttc
+181544/1
CCCFFFFFHHHHHJJJJJJJJJIJJJJJJJJJJJJJJJJJJJJJJJJJJG
@181777/1
aaaacgctgaaaaattccgtcggcaagaagttggccgatttgcagactct
+181777/1
CCCFFFFFHHHHHJJJJJJIIJJJJJJJJJHIJJJJJJJJJJJJJJJIJJ
@1227854/1
agttcttacatccttgtttatttccctttttgtggagaggtactatgtgt
+1227854/1
CC@FFFFFHHHHHJJJJJJJJJJJJJJJJJJJHHJGIIIJ?DGGIJJFIA
@6305500/1
gacgcaataagtgatacaagaaaatatacagactaaagaaacgctcgtgg
+6305500/1
CCCFFFFFHHHFHIJJJJIJIJJHGJIJJJJJJJJJJJJJJJJJJJJGHI
@6305501/1
gacgcaataagtgatacaagaaaatatacagactaaagaaacgctcgtgg
+6305501/1
CCCFFFFFHHHHHIIJJJJIJJJIIIJJJJJJJJJJJJJJJIIIJJJHIH
@712143/1
aagtaatataaccttagatttcgaggcaaattgattgatttgcccagcac
+712143/1
CCCDFFFFHHHHHJJJJJJIIJJIJJEIIJJJJJJJJJIJJGJJJJJJII
@712144/1
aagtaatataaccttagatttcgaggcaaattgattgatttgcccagcac
+712144/1
CCCDFFFFHHHHHJJJJJJJJJJJJIJJJJJJJJJJIJJJJJJJJJJJJJ
@712145/1
aagtaatataaccttagatttcgaggcaaattgattgatttgcccagcac
+712145/1
CCCDFFFFHHHHHJJJJJJJJJJJJJJJJJJJJJJJJJJJJJJJJJJJJI
@4792523/1
ctcgagtacctcaaaatcatgaccaaaaagtgaacagctatcgatacaca
+4792523/1
@CCFDFDDHFHHHJJJJJJJJJJJJJJJIJ?FEHJJJJJJJJJJIJIIJG
@4792524/1
ctcgagtacctcaaaatcatgaccaaaaagtgaacagctatcgatacaca
+4792524/1
BCCFFFDDHHHHHJJIJJIJIJJJJCHIJJEHHJJIIIJJIJJJJJJJJJ
@4792525/1
ctcgagtacctcaaaatcatgaccaaaaagtgaacagctatcgatacaca
+4792525/1
BCCFFFDFHHHHHJJJJIJIJJJJJIJJJJGIJJJIJJJJJJJJJJJJJI
@4792526/1
ctcgagtacctcaaaatcatgaccaaaaagtgaacagctatcgatacaca
+4792526/1
CCCFFFFFGHHGGJGIJHIJJJJJJJJJIJHHIJJJJJJJJJJIFGJ@FH
@182960/1
aaaacgtatgacaaaactatagacaaaccagaattacaggaaatggataa
+182960/1
CCCFFFEFHHHHHJJJJJJJJJJIJJJJJJIIIJJIJJJJGIJIIJHIIJ
@182961/1
aaaacgtatgacaaaactatagagaaaccagaattacaggaaatggataa
+182961/1
BCCFFFDFHHHHHJJJJJJJJJJJJJJJJJJJJJJJJJJJJJJJJJIJJI
@182962/1
aaaacgtatgacaaaactatagagaaaccagaattacaggaaatggataa
+182962/1
CCCFFFFFHHHHHJJJJJJJJJIJJIJJJJJIJJIJJJJJJJJJJJIJII
@182967/1
aaaacgtatgttgtttacttcatttgaatctatggaagttcgtattattc
+182967/1
@@CFFFDFHHHHHJJJJJJJJJJJIJGIJJJJJJJJJIHIJIGIIJJIJJ
@6822492/1
gctggctccaagagatgtgcatgtcccgcagatggccaccaccattctat
+6822492/1
CCCFFFFFHFHHFHFHIHHGJGIHIIJJJJJJJJJJJJJJIJJJJJJGIE
@6822493/1
gctggctccaagagatgtgcatgtcccgcagatggccaccaccattctat
+6822493/1
CCCFFFFFHHGHHIFEGGHGIJJGJJJJJJJJJJJJJJIJGIJJJJJIJI
@6822494/1
gctggctccaagagatgtgcatgtcccgcagatggccaccaccattctat
+6822494/1
CCCFFFFFHHHHFIIJJGHIJJJJJJJJJGIJIJJJJIJJJIJGIIIJEH
@183955/1
aaaacgttccattttaccgtttttgacagcgtcttggaaattttaccgag
+183955/1
=?@DDDDDDHGHHJJJIG<AGHIGGGHIIJJHHGJFEBFHIIIJGFHGFF
@6308065/1
gacggctcagcaactcctggaggacgctgacgggagtcttgctcggcatg
+6308065/1
@@@DDDDDHHHHFIIGIGII@FH;FGFIIGGIGHAGCHHIGDHIIIFAEE
@6308066/1
gacggctcagcaactcctggaggacgctgacgggagtcttgctcggcatg
+6308066/1
CCCFDFFFHHHHHJIJJJJJIJJJJJJJJJJJJJGIBFHJJJJIIJHHHF
@7853841/1
gtttatttatcatacacaggtaaacagttgtacagtagaggataaaccaa
+7853841/1
@BBFFFFFHHHHHIJJJJJJHIIJJJJIJJHJJJJHHIIJJIJIJJJJJJ
@7853842/1
gtttatttatcatacacaggtaaacagttgtacagtagaggataaaccaa
+7853842/1
C@CFFFFFHHHHHJJJJJJJHIIJJJJHIIJIJJJFGHHIJIJJJIHJJJ
@7853843/1
gtttatttatcatacacaggtaaacagttgtacagtagaggataaaccaa
+7853843/1
CBCFFFFFHHHHHJJJJJJJEHHIJJJIJJJJJJJEFGHIJJIJJJJJJJ
@7853844/1
gtttatttatcatacacaggtaaacagttgtacagtagaggataaaccaa
+7853844/1
CBCFFFFFHHHHHJJJJJJJIIIIJJJJJJIIJJJFGHIJJJJJJJJJJJ
@7853846/1
gtttatttatcatgcacaggtaaacagttgtacagtagaggataaaccaa
+7853846/1
CCCFFFFFHHHHHJJJJJJJHIIJJJJIJJJJJIJGIGIJJIJFHIIGJI
@6824474/1
gctggttgttgagaactttgtgttacaggatctcctttatgttttgcagc
+6824474/1
@CCFFDFFHHHHHIJIJJJIFHIJJJJJJGIJJJJJJJJJIIIJJJJIJF
@2760230/1
cagagcagctccgatagttcggacgcggatataaccgacgaagaagactg
+2760230/1
CCCFFFFFHHHHHJJJJIJJJJFIIGIJHIJIJJIJHHFDDDDDDDDDDD
@2760777/1
cagagccccgggcccagatggcattcatgcagaaccgattaagaaagggg
+2760777/1
@@@FFFFFGHDFHIIBHGFHGG@HEHIHGGGEGIGCHGBHGHHDHGIIGB
@2760778/1
cagagccccgggcccagatggcattcatgcagaaccgattaagaaagggg
+2760778/1
BC@FFFFFHHHGGJJJJJJJJIIJJJJJJJJJJIIIJJJJJJJIJJJJHH
@3755195/1
cgaatgtcaaacagaatctagccaaacacacatagtacctctccacaaaa
+3755195/1
CCCFFFDFHHHHHJJJJJJJIJJJJJJIJJJJJJJGIIIJJJJJJJJJJJ
@3755196/1
cgaatgtcaaacagaatctagccaaacacacatagtacctctccacaaaa
+3755196/1
CCCFFFEFHHHHHIJJJJJJJJJJJJJJJIJJJJJHIJJJJJJJJJJJJJ
@3755438/1
cgaatgtcctctagatggcgttctagttctagatcttcgtcgtcgtttgt
+3755438/1
CCCFFFFFGHHHHJIJJJJIIIJJIJJJIJJJI<GIJJJIJJIJJIIJEG
@7854263/1
gtttatttccctttttgtggagaggtactatgtgtgtttggctagattct
+7854263/1
?:=D:ADBCFFHHIIIBHGE>E?FGG<FGIGGBFC?DGGGBBHB;D?BGG
@7854264/1
gtttatttccctttttgtggagaggtactatgtgtgtttggctagattct
+7854264/1
CBCFFFFFHHHHHJJJJGHIHHFGIAGHGIIJIIHIIJJJJJJJJFHIJI
@7854265/1
gtttatttccctttttgtggagaggtactatgtgtgtttggctagattct
+7854265/1
CBCFFFFFHHHHHJJJJHIJHIGHJCGHJIJJIIHIIJJJJJJIJIJJIG
@7854266/1
gtttatttccctttttgtggagaggtactatgtgtgtttggctagattct
+7854266/1
CBCFFFFFHHHHHJJJJIJJHIGHIBGHJJJJIIGHIJJJJIIJJIJJJF
@1765563/1
atttgactactgtatagctttcttctcttggtgaacacatactttattcg
+1765563/1
CCCFFFFFHHHHHJJJJJJJJJJJJJJJJJJHIJJJJJJJIJJJJIJJIJ
@186312/1
aaaactccgaaggaagccaagggctcggctgctcatcatgccctcgagta
+186312/1
CCCFFFFFHHHHHJJJJJJJJJJJJJJJJJJIIJGIIIIHIIIGGHGG@C
@7333018/1
gtcactaccatacccttaatttcatcggcgtaactctgccattcgttctg
+7333018/1
CBCFFFFFHHHHGIJJJJIJJJJJJJJIJJJIIIJJJJJJJJJJIIJJJI
@7333347/1
gtcactcgcaaatgtagaaggcagattgttaccctccacgggtaaatcct
+7333347/1
811=BDBDFDDDFIFDFIIHD?FBGFGFIGIIIFIIIIFEFI?FEIFFII
@7333348/1
gtcactcgcaaatgtagaaggcagattgttaccctccacgggtaaatcct
+7333348/1
@?@DDDDDDAH?CF<?EGGG@GI;CEFHHBFHIIGAFHICGIIEGGI@>9
@7333349/1
gtcactcgcaaatgtagaaggcagattgttaccctccacgggtaaatcct
+7333349/1
CCCFFFFFHGHHHJHGIJJJJIIIIJJJIJJJIJJJJJJJJJGHIJJJJI
@7333350/1
gtcactcgcaaatgtagaaggcagattgttaccctccacgggtaaatcct
+7333350/1
CCCFFFFFHHHGHJGIJGIJGIJFIJJJJJIJJJJJJJJJJJDGHJIJJC
@4798492/1
ctcgattatttaataacaagacatctatacgaggatcctaggatgcattc
+4798492/1
CCCFFFFFHHHHHJJJJJJJIJJJJEHIJJJIJJJJJJJJJJJJJJJJJI
@7334854/1
gtcacttttcgcgcaaaggtaaaatcgttctagacatactttatgctctt
+7334854/1
CBCFFFFFGHHHHJJJIJJEGHIIJIJIIJJJIJJJJJJJJJJJJJJJJJ
@7334855/1
gtcacttttcgcgcaaaggtaaaatcgttctagacatactttatgctctt
+7334855/1
CCCFFFFFHHHHHJIJJJJEGHJJI:CFHIJIJJJJJJJJJJJJJJJJJJ
@7334856/1
gtcacttttcgcgcaaaggtaaaatcgttctagacatactttatgctctt
+7334856/1
CCCFFFFFHHHHHJJJIJJGIIJJJIJIJJJJJJJJJJJJJJJJJJJJJJ
@7334857/1
gtcacttttcgcgcaagggtaaaatcgttctagacatactttatgctctt
+7334857/1
CCCFFFFFHHHHHJIGIJJHHIJIJJJHGIJJIJJJJJJJJJJJJJJJJJ
@1234452/1
agtttgcgtttcaatgcatcgataagacgaatggtaaagctgctaaaaaa
+1234452/1
@CBFFFFFHHHHHJJJJJJIJIJJJJJJJJJJJJFIIJIJJJJJJJJJJJ
@1234453/1
agtttgcgtttcaatgcatcgataagacgaatggtaaagctgctaaaaaa
+1234453/1
C@CFFFDDHHHHHGFGGHGIIGHEC@HGIGAH@G?DFGHGHICEGHIJIJ
@7858896/1
gtttcaatgcatcgataagacgaatggtaaagctgctaaaaaagcaggaa
+7858896/1
CBCFFFFFHHHHHJJIJJJIJIJJIJJHIJJJIJJJJJJJJJJJJJIJII
@3244145/1
ccattctcttggctagcttctttgacttgccagtgccaatttcgcggaat
+3244145/1
CCCFFFFFHHHHHJJJJJJJJJJJIIJJIIJJJFHIJIJJJJJJIJJGII
@3244146/1
ccattctcttggctagcttctttgacttgccagtgccaatttcgcggaat
+3244146/1
CCCFFFFFHHHHHJJJJJJJJJJJJJJJJJJIJHIIIJJJJJJJJJJIJJ
@4800240/1
ctcgatttggaccagttcgtatttgggagtgatgccgcgaaggctcagca
+4800240/1
@@CDDDFFFH?HBGEE@FH??EGF>DHEA?EBDGGH@FF<0;@=AGGH=A
@4800241/1
ctcgatttggaccagttcgtatttgggagtgatgccgcgacggctcagca
+4800241/1
BCCFFFFFHHHHHFIHIIEFGHIJIJJIJFHIJJJJJIIIIIFHFFFFCC
@4800242/1
ctcgatttggaccagttcgtatttgggagtgatgccgcgacggctcagca
+4800242/1
CCCFDFFFHHFHHJJIIJJGGIJJJJJGJ?EHGIJJIJJJIGEHFFFFEE
@4800243/1
ctcgatttggaccagttcgtatttgggagtgatgccgcgacggctcagca
+4800243/1
CCCFFFFFHHHHHIJHIJJGGIJIJHHFGCGIIJJJJIJJJJHHFFFFDE
@4800244/1
ctcgatttggaccagttcgtatttgggagtgatgccgcgacggctcagca
+4800244/1
CCCFFFFFHHHHHJJIJJJHIIIJJJJIJEGIIJJJJJJJJJHHFFFFEE
@4800245/1
ctcgatttggaccagttcgtatttgggagtgatgccgcgacggctcagca
+4800245/1
CCCFFFFFHHHHHJJIJJJHIIJJJJJHICGIJJJJJGIJJJHHFFFFDE
@4800246/1
ctcgatttggaccagttcgtatttgggagtgatgccgcgacggctcagca
+4800246/1
CCCFFFFFHHHHHJJJJJJGHIIJJJJGIFHIJJJJJJJHIJHHFFFFEE
@3244775/1
ccattgcttgttttgcaccacaacgtaccgtcagagaagacgctctaagg
+3244775/1
BCCFFFDEHHHHHJIJJJJJJJJIJIJJJGHJJJIIIIJJJIJJJJIJJJ
@3246185/1
ccatttcttgagagtagagcaatttggcttcttcccccaaggataacctc
+3246185/1
CCCFFFFFHHGHHJEFHHJJJIJJJIJJJJJJJJJJJJJJJJIJIJIJJG
@6312925/1
gactaccacacgaaaggcagttcaccatcgcttgtcatgtgttgaaattc
+6312925/1
CCCDDFFFHHHHFIJIJGGGIIEGIIJJJIIIJJIIIJJD<GGIIIJIJJ
@719284/1
aagtgaccaaagcaaagacgcaataagtgatacaagaaaatatacagact
+719284/1
CCCDFFFFHHHHHIIIIJIJGIJIJIJIJJIIJJJJIIJJJJJIJJJJJJ
@719285/1
aagtgaccaaagcaaagacgcaataagtgatacaagaaaatatacagact
+719285/1
CCCFFFFFHHHHHJJJJJJJJJJJJJJEHHIJIIJJIIJIHIJJJJJJJI
@5318780/1
cttagagaagcacgcggaagcggta
+5318780/1
CCCFFFFFHHFHHJJJJJIIJIJHG
@6314140/1
gactcccgaacaagccaatcagaccaacggaacgcccggagcggctgata
+6314140/1
CCCFFFFFHHHHHIJIIIJJJIJJJJIJJJJIIJIIJIJIJJHBCDDBC;
@721201/1
aagtggtccgtgccccttgcggttaccccttctgttgggatgggggccgc
+721201/1
@@<ADADDH>BDAG@FBHHEE@??CAGE?FAHE@<DDBHI<FDCE:=B99
@1771508/1
atttgatgcaaagtatagaggttgta
+1771508/1
@@@DDDD?AF<DF2<E<C:AA3AF@:
@1771509/1
atttgatgcaaagtatagaggttgtacccaaacttttcg
+1771509/1
???DDDDDDDDBDEBBEEEF<3AB3?F@EDFE;BEEEE:
@1771510/1
atttgatgcaaagtatagaggttgtacccaaacttttcggggtgcaatct
+1771510/1
?@BFFFFFHGHHHFEHGIIIJGHIHGJJJIJJJJIJJJJJJJDGIJJJJJ
@1771511/1
atttgatgcaaagtatagaggttgtacccaaacttttcggggtgcaatct
+1771511/1
@C@FFDFFHFHHHEHHIIEHHFHIEHIJIJJIJIJJJJJJJJFEGJGIJJ
@1771512/1
atttgatgcaaagtatagaggttgtacccaaacttttcggggtgcaatct
+1771512/1
BCCFDFFFHHGHHGHIJJHIJGIJHIJJJJJJJJJJJJJJJJ@GHJJJJJ
@1771513/1
atttgatgcaaagtatagaggttgtacccaaacttttcggggtgcaatct
+1771513/1
CC@FFFFFHHHHHGGHIJIIJGGIIHJGIGIIIIJJIJIJIJDGCEIIJJ
@1771514/1
atttgatgcaaagtatagaggttgtacccaaacttttcggggtgcaatct
+1771514/1
CCCFFFFFGHHHHFHIIJIJJIIIJIJJJJJJJJJJJJJJJI@FGIJJJJ
@1771515/1
atttgatgcaaagtatagaggttgtacccaaacttttcggggtgcaatct
+1771515/1
CCCFFFFFHGHHHGHIIIIIJGHIHFHIJJIIIIIJJJJJJI?@BCHIII
@1771516/1
atttgatgcaaagtatagaggttgtacccaaacttttcggggtgcaatct
+1771516/1
CCCFFFFFHHHFHGHIIJIJJHIJIIJJJJJJJJJJJJJJJJAHHJJJJJ
@1771517/1
atttgatgcaaagtatagaggttgtacccaaacttttcggggtgcaatct
+1771517/1
CCCFFFFFHHHHHFHIJJJIJHHJIIJJJJJJJJJJJJJJJJDGIJJJJJ
@1771518/1
atttgatgcaaagtatagaggttgtacccaaacttttcggggtgcaatct
+1771518/1
CCCFFFFFHHHHHGHIIJJIJGHJIJJJJJJJIIJJJJJIJJGHIJJJJJ
@1771519/1
atttgatgcaaagtatagaggttgtacccaaacttttcggggtgcaatct
+1771519/1
CCCFFFFFHHHHHHHHIJJIIHHIIIGJJJJIJJJJJJJJJJFHHJJJJJ
@1771520/1
atttgatgcaaagtatagaggttgtacccaaacttttcggggtgcaatct
+1771520/1
CCCFFFFFHHHHHHHIJJHIIHIIHHJJJJJJJJJJJJJJJJFHIJJJIJ
@1771521/1
atttgatgcaaagtatagaggttgtacccaaacttttcggggtgcaatct
+1771521/1
CCCFFFFFHHHHHHHIJJJJJHIIJJJJJJJJIJJJJIJJJJGHIJJJJJ
@1771522/1
atttgatgcaaagtatagaggttgtacccaaacttttcggggtgcaatct
+1771522/1
CCCFFFFFHHHHHHIIJJJJJIIJJJJJJJJJJJJJJJJJJJFHIJJJJJ
@1771523/1
atttgatgcaaagtatagaggttgtacccaaacttttcggggtgcaatct
+1771523/1
CCCFFFFFHHHHHHIJJJJJJHIJIIJJJJJJJJJJJJJJJIGIJJJJJJ
@5321314/1
cttagatccacagaatgttccgattatgacctcgcatataaagtatctaa
+5321314/1
BCCFFFFFHHHHHJJJJIJJJJIJJ1A<1C????@6B::DH<?00?9?F?
@190328/1
aaaacttccaaatctcgcctatcaagaggtctgctaaggtcatttctcgt
+190328/1
CCCFFFFFHHHHHJJJIJJIJJJJJJIJJ?FHGIJJIJJFDFHIJJIJJF
@1235487/1
agttttgcctgttccgtagcagacggccactggcaaagtggatagctgca
+1235487/1
CC@FFFFFHHHHHJJJIJJJJJJJJJJJJJIJJJJJJJFHIHIJIJIIIB
@4801139/1
ctcgcaaatgtagaaggcagattgttaccctccacgggtaaatcctgcaa
+4801139/1
CCCFFFFFHHHHHJJJJIIJIJJJJIJJJJJJJJJJJJHIIJJJJJJJJG
@4801140/1
ctcgcaaatgtagaaggcagattgttaccctccacgggtaaatcctgcaa
+4801140/1
CCCFFFFFHHHHHJJJJJIJJJJJJJJJJJJJJJJJJJIJJJJJJJJJJI
@4801141/1
ctcgcaaatgtagaaggcagattgttaccctccacgggtaaatcctgcaa
+4801141/1
CCCFFFFFHHHHHJJJJJJJIJJJJJJJJJJJJIJJJJHIJIIJJJJJJI
@5810723/1
ctttcctttatgtccacaaattatgtcaaattttgacatttatgtaacat
+5810723/1
?@@DDDDDHDADD<GE?ABDHGBHICHHFBHGHGI;BEF9C<DH?BHIE9
@5810724/1
ctttcctttatgtccacaaattatgtcaaattttgacatttatgtaacat
+5810724/1
CCCFFFFFHHHGHJJJJJJIJJJJFHIJJJJJJJJGHHIJJJJJIIJJJJ
@5810725/1
ctttcctttatgtccacaaattatgtcaaattttgacatttatgtaacat
+5810725/1
CCCFFFFFHHHHHJJJJJJJJJJJJJJJJJJJJJJIJJJJJJJJIJJJJI
@191040/1
aaaacttctgcccacttgaagtagattttgtgaaggagcacaacgtaaaa
+191040/1
C@CFFFFFHHHHHJJJGJJJJIIIIJJIJIFHJIJJHIJJJIJJJHHIIJ
@191041/1
aaaacttctgcccacttgaagtagattttgtgaaggagcacaacgtaaaa
+191041/1
CCCFFFFFHHHHHIJJJJJJJHIIJJJJJJHIJJJJJJJJJJJJJGIJJJ
@1236355/1
ataaaaaaaaaaaaataatagttcttcaagatatattcttcaggggatca
+1236355/1
CCCFFFFFHHHHHIIBHFCDDHGDHGGIIIIIGGDHIEHHEEHHFFCCDD
@4803169/1
ctcgcatatcccaaacaccttgatttggcatcgcttgttgtttactgtgc
+4803169/1
CC@FFFFFHHHHHJIJIJJJJIJJJJJIIIJJJJIJIIJJJJJJJJJIII
@7862493/1
gtttcatagtaaagtcgccacagtagaagaacttaaagatgttattggct
+7862493/1
BBBDFFFFHHHHHJHIJJJIJIJHIJIJJJIJJJJJJJJJJJJJJJJJJI
@7862725/1
gtttcatatgtagaacgaattttgtgcatacaaaaatagtaaaaagtcga
+7862725/1
@@@FDDEDHHHFF@GHIG@BGHG>AFEGHIBD?FEEHGECBFGIE@:BBG
@7862726/1
gtttcatatgtagaacgaattttgtgcatacaaaaatagtaaaaagtcga
+7862726/1
@@BFFFFFHHFFGJJJJJJJJJJJGIJJJJJJJJIJJJIJJIJJJIDHII
@7862727/1
gtttcatatgtagaacgaattttgtgcatacaaaaatagtaaaaagtcga
+7862727/1
CBCFFFFFHHHHHJJJJJJJJJJJHHJJJJJJJJJJJJJIIIJJJJDHIH
@7862728/1
gtttcatatgtagaacgaattttgtgcatacaaaaatagtaaaaagtcga
+7862728/1
CCCFFFFFHHHHHJJJJJJJJJJJHIJJJJJJJJJJIJJIJJJJJJHIIH
@3762653/1
cgaatttgcaaatttgactttcactttatatattttctctctattttgac
+3762653/1
CCBFFFFFHHGHHJJJHGIJJJJJJJJJJJJJJJIJJJJJJJJJJJJIJJ
@6315950/1
gactgttgtagctgattaaggggtgtattctatatttcggttaaatttaa
+6315950/1
BB@FFFFFHHHHHJEIJIJJJJJ@ECFIIIJIJJJJJIJJ00?DGIIJGG
@6315951/1
gactgttgtagctgattaaggggtgtattctatatttcggttaaatttaa
+6315951/1
CCCFFDFFHHHHHJIJJJJJIJIEFFHIJJJJJJJJJIJF:0?FHIJJJI
@3248091/1
cccaaaacatgaccatgatgcactcggccggaccgattcagcccccacca
+3248091/1
CCCFFFFFHHHHHJJJJJJJFIIIJIIDIGHIJJJIJJIJJIJJHHFFFC
@2285667/1
caactcaacagctcaatccatctgagattcagcctcaacctattccacaa
+2285667/1
?=?ADDDDCF:<DBDGIEHGHBBDAC?CHE?<EGEGGIIGGI>FGEGDHG
@2285668/1
caactcaacagctcaatccatctgagattcagcctcaacctattccacaa
+2285668/1
CCCFFFFFHHHHHJJJJJJJJJJJJJIIJJJJJJJJJJJJJJJJJJJJJJ
@6316593/1
gacttcaactttgttcagttcttgcaggagatcgctagcgaacaatcctt
+6316593/1
CCCFFFFFHHHHHJJJJJJJJJJJJJJJJJJIJJIJJJJIJJJJJJJJJI
@5324018/1
cttagatttcgaggcaaattgattgatttgcccagcacaaacttggagaa
+5324018/1
B:1=BDFFHHHHHJIJJJJJJJJJJJJJIJJJJJJJJJJJIIJJJJIIGC
@5324019/1
cttagatttcgaggcaaattgattgatttgcccagcacaaacttggagaa
+5324019/1
CCCFFFFFHGHHHJJJJJJJJJJJJJJJJJJJJJJIJJJJJJJJJJIJII
@5324020/1
cttagatttcgaggcaaattgattgatttgcccagcacaaacttggagaa
+5324020/1
CCCFFFFFHHHHHJJJJJJJJIJJJJJJJJJJJJJJJJJJJJJJJJJJJI
@5324021/1
cttagatttcgaggcaaattgattgatttgcccagcacaaacttggagaa
+5324021/1
CCCFFFFFHHHHHJJJJJJJJJJJJJJJJJJJJJJJJJJJJJJJJJBGGG
@5324022/1
cttagatttcgaggcaaattgattgatttgcccagcacaaacttggagaa
+5324022/1
CCCFFFFFHHHHHJJJJJJJJJJJJJJJJJJJJJJJJJJJJJJJJJIJIG
@6832437/1
gcttaagtggcttaccttctacttaccacttagcagaacccgataaagcg
+6832437/1
B@CFFFFDHHHHHIJJIJIJJIJJJJJJJJJIIIIGIJJJJIIJJIJIIJ
@6832438/1
gcttaagtggcttaccttctacttaccacttagcagaacccgataaagcg
+6832438/1
CCCFFFFFHHHHHGJJJJJJJJJJJJJJJJJIJJJIJJJJJJJJJJJJJJ
@3764553/1
cgaattttgtgcatacaaaaatagtaaaaagtcaaagtctttcgagacat
+3764553/1
CCCFFFFFHHHHHJJJJJJJJJJJIIJJJJJEHIIJJGHJJJJJJJJJJI
@3764554/1
cgaattttgtgcatacaaaaatagtaaaaagtcgaagtct
+3764554/1
CCCFFFFFGHHHHJJJJJJJJJIJHJIJJJJGIJJJJGII
@4289699/1
cgtattttattttgtaaggtgaggtatttgtacatgaagttgtctgcccc
+4289699/1
CCBFFFFFHHHHHJIJJJICGHHJEHIJJJIJJIJJJIJHIIGJIJJJJJ
@726610/1
aataaaaatgcaaaaaactataaatttttattatattttatgcatgttat
+726610/1
CCCFFFFFHHGHHJJJIJJJJJJJJJJJJJJJJJJJJJJJJJJJJJJJJI
@3251333/1
cccaaactctgatttcaacaccggtgaagaactgttttcctcgcatatcc
+3251333/1
CCCFFFFFHHHHHJIJJJJJJJJICFHHIJJJJJIJIIJJJJJJJJJJJJ
@6836793/1
gcttattgtaatattcctccatagttcttacatccttgtttatttccctt
+6836793/1
CCCFFFFFHHHHHJJJJJJJJJJJJJJJJJJJJJJJJJIJJJJJJJJJJJ
@6836794/1
gcttattgtaatattcctccatagttcttacatccttgtttatttccctt
+6836794/1
CCCFFFFFHHHHHJJJJJJJJJJJJJJJJJJJJJJJJJJJJJJJJJJJJJ
@6320645/1
gagaaaccagaattacaggaaatggataattataggattggatctatgac
+6320645/1
B@@DDFFFHGGHHJJJIJIJJJIJJEIJIJJJJJJJGIHGIIICHGIIHI
@2289237/1
caactcttcatgatatgtacacgtcttctttaagctttggcattattacc
+2289237/1
@=@DBD?BBFHBBBHIIBE<FHIFHIIGHCHIGAGGH@FHGCHGIGI@H9
@2289238/1
caactcttcatgatatgtacacgtcttctttaagctttggcattattacc
+2289238/1
BBCFFFFFHHHHHJJJJJJJJJJJJJJJJJJJJJJJJJIJJJJJJJJJJI
@2289338/1
caactcttcgtcactcgcaaatgtagaaggcagattgttaccctccacgg
+2289338/1
CCCFFFFFHHHHHJJJJJJJJJJHIIJIJJIIJJJJJJJJJJJJJJIJII
@2289339/1
caactcttcgtcactcgcaaatgtagaaggcagattgttaccctccacgg
+2289339/1
CCCFFFFFHHHHHJJJJJJJJJJIJJJJJJJJJJJJJJJJJJJIJJJJIJ
@6321943/1
gagaaagctatggttgagtgaaaaagg
+6321943/1
C@@FFFFFHHHHDHHIJDHHEGIIJFE
@6321944/1
gagaaagctatggttgagtgaaaaaggtgggaaatgttgactgttgtagc
+6321944/1
CCCFFFFFHHHHHHIJHIDHIJJJJJJCGIJJJJJJJIIJJJJGIJHGHG
@727661/1
aataaacaaggatgtaagaactatggaggaatattacaataagccgaata
+727661/1
CCCFFFFFHHHHHIIJJJJJJJJJIJJJJJJJJJJJJJJIJJIJJJGIJJ
@7340822/1
gtcagcgtcctccaggagttgctga
+7340822/1
CCCFFFFFHHHHHJJJGIGHIJJJI
@5815133/1
ctttcgtataatcgttaacactgcctgtagtttgatattgggactgcaag
+5815133/1
CCCFFFDFHHHHHJJJJJJJJIJJIIJHHIIJJJIJIJJJJJIHIJJJHI
@5816106/1
ctttcgtggggtagtccctcttcgtgttccatttcatagaatggtggtgg
+5816106/1
@@BFFFBD?FHFHGJJJIJJJIIFFHHIJJJJJJIJIJJJJIJIFGH@FG
@728774/1
aataaagaaaggctttcaatcaccacattatgaaattactcatagtgtca
+728774/1
BC?DDFFFHHHHHJJJIGHIIIIIIJJGIJJIIIIJJJJJJJJJJFG?DB
@5816214/1
ctttcgtgtggtagtccctcttcgtgttccatttcatagaatggtggtgg
+5816214/1
BCCFFFDFHHHHHIIJJIHIJIJIEGEGIJJJJJJJJJJJJIIJDDA@GG
@5816215/1
ctttcgtgtggtagtccctcttcgtgttccatttcatagaatggtggtgg
+5816215/1
BCCFFFDFHHHHHJJJJJJJJJJJJJJJJJJJJJJJJJJJJJJIGIJDHG
@6839647/1
gcttccgcgtgcttctctaagtaattgtgaagctaagttccgtaagtcat
+6839647/1
CCCFFFFFHHHHHJJJJJJJJIIJJJJGIJJJJJJJJJJJJJHIJJIIJG
@1241314/1
ataaaagtaatataaccttagatttcgaggcaaattgatt
+1241314/1
@CCFFFFDHHHHHIJJJJJJIJJJJJJJFGJJJJJIJJIJ
@1241315/1
ataaaagtaatataaccttagatttcgaggcaaattgattgatttgcc
+1241315/1
@@<DBDDD?BB?:CFBGEGHG<HBHEEG>6C?G?GGHDGHGE<DGDBG
@1241316/1
ataaaagtaatataaccttagatttcgaggcaaattgattgatttgccca
+1241316/1
@@CFFFFDFHFHFIIJJJIGHEIJIIEHIGHGIIIIICIJIIJJIIIJIG
@7870993/1
gtttccttcagtttcatccaaaatatgaaacttattaagctcggcattac
+7870993/1
@CCDFFFFH?FHBHHIIIHIIIGIDHHCGDHEEBEDEFE>HGGGCFGH@F
@1779255/1
atttgctgcctcaaaaacgtatgacaaaactatagagaaaccagaattac
+1779255/1
C@CFDFFFHGHHFIJJGHIHGGIIJJJIJJJJJJJJIIFIGIIJJJJJII
@1779256/1
atttgctgcctcaaaaacgtatgacaaaactatagagaaaccagaattac
+1779256/1
CCCFFFFFGHHHHJJJJJJGIIJIJJJJJJJJJJJJJGIJJJJJJJJJJJ
@1779257/1
atttgctgcctcaaaaacgtatgacaaaactatagagaaaccagaattac
+1779257/1
CCCFFFFFHHHHHIJJJJJIJJJIJJJJJJJJJJJJJIIJJJJJIJJJJJ
@3255726/1
cccaaatcgaagctacaacaatgttgtcttactttgcgaactatggacgg
+3255726/1
CCCFFFFFHHHHHJJJIJJJJJJJJIIJJJJJJJIIJIHIJJIJJJIJII
@4810996/1
ctcgcgctaggtaaattaaacacggcttatcactatgatgttgatttggt
+4810996/1
@@@FFFFFFHDFHGGHGIJGIJJJJIIJIIJJJJJIGGIGGGIIJIJIG=
@1242094/1
ataaaatacggcaaagagaagaaaggccgatagaatgaagtgaaagtcga
+1242094/1
CCCFFFFFHHHHGJJJJJJJIJJJJIJJJJJJJIJJJJJJGIJJJJFHJH
@1242095/1
ataaaatacggcaaagagaagaaaggccgatagaatgaagtgaaagtcga
+1242095/1
CCCFFFFFHHHHHIIJ@GEHJGIEIJAHIGGJJIJJIIIGDHEHGG88@C
@1242096/1
ataaaatacggcaaagagaagaaaggccgatagaatgaagtgaaagtcga
+1242096/1
CCCFFFFFHHHHHJIJJGIIJJJIJIJJJJIJJJJJJJJJJJIJJJBFHH
@1242097/1
ataaaatacggcaaagagaagaaaggccgatagaatgaagtgaaagtcga
+1242097/1
CCCFFFFFHHHHHJJJIIJJJJJJJIJJJIJJJJJJJJJJFHIJJJIJJJ
@1242098/1
ataaaatacggcaaagagaagaaaggccgatagaatgaagtgaaagtcga
+1242098/1
CCCFFFFFHHHHHJJJJJJJJJJJJIJJJJJJJJJJJJJJFHJJJJFHII
@1242099/1
ataaaatacggcaaagagaagaaaggccgatagaatgaagtgaaagtcga
+1242099/1
CCCFFFFFHHHHHJJJJJJJJJJJJJJJJIJJJJJJJJJJIJJJJJCHIJ
@6324155/1
gagaaatgaccttagcagacctcttgataggcgagatttggaagttttcg
+6324155/1
@@CDFFFFFFHHHIGIJJJJJGIJGIJIJJJJJIJJJJJJIIJJFHIIIH
@6324156/1
gagaaatgaccttagcagacctcttgataggcgagatttggaagttttcg
+6324156/1
@B@FFFFFHHHHHJIIIJ9HHJIJFJHIIJJIIGHFGEIJJFIH<FGIHI
@2294551/1
caactgtttacctgtgtatgataaataaacttttttcggggttggaaaaa
+2294551/1
CCCFFFFFHHHHHJHIGHGGIJIJJJIJJGIJJJJJJJJJBIJIIHIJJI
@2294552/1
caactgtttacctgtgtatgataaataaacttttttcgggtttggaaaaa
+2294552/1
CCCFFFFFHHFHHJFGFHHJGHHJGGIJJJJIIJHIIJJJDHIJGGGJJJ
@2294553/1
caactgtttacctgtgtatgataaataaacttttttcgggtttggaaaaa
+2294553/1
CCCFFFFFHHHHHJHIHIJJJIJJIGIJJJJJJJJJJJJJHIJJJJJJJJ
@2294554/1
caactgtttacctgtgtatgataaataaacttttttcgggtttggaaaaa
+2294554/1
CCCFFFFFHHHHHJIIHJIJIIIJJIIIIHIJIJJJJJJJHJIIJJJJJJ
@6842794/1
gcttctttgacttgccagtgccaatttcgcggaatttcaacacatgacaa
+6842794/1
CCCFFFFFHGHHHJJJJJHIJJIJJJJJJJIIIJJJJIJJIJJJJJJJII
@6842795/1
gcttctttgacttgccagtgccaatttcgcggaatttcaacacatgacaa
+6842795/1
CCCFFFFFHHHHHJJJJJIJJJJJJJJJJJJJJJJJJJJJJJJIJJJJII
@6842796/1
gcttctttgacttgccagtgccaatttcgcggaatttcaacacatgacaa
+6842796/1
CCCFFFFFHHHHHJJJJJJJJJJJJJJJIJIJJJJJJJJJJEIJJJJJJJ
@1242409/1
ataaaatataataaaaatttatagttttttgcatttttattcggcttatt
+1242409/1
C@BFFFEFHHHHHJJJJJJJJJJJJIJJJJJJJJJJJJJJJJJJJJJJJI
@1242410/1
ataaaatataataaaaatttatagttttttgcatttttattcggcttatt
+1242410/1
CCCFFFFFHHHHHJJJJIIJJJJJIJJJJJJJIJJJJJJJJJJJJJJIII
@1242411/1
ataaaatataataaaaatttatagttttttgcatttttattcggcttatt
+1242411/1
CCCFFFFFHHHHHJJJJJJJIJIJIJIJJJJJIJJJJJJIIIJJJJJJJI
@1242412/1
ataaaatataataaaaatttatagttttttgcatttttattcggcttatt
+1242412/1
CCCFFFFFHHHHHJJJJJJJJJJJJJJJJJJIJJJJJJJJJJJJJJJJJJ
@6843233/1
gcttgaagtaaaacacgaagaaagtaaagttacaccagttgaagaaatac
+6843233/1
CCCFFFFFHHHHHJJJJJJJJJJJCHFHJGIJJJJJJJJJJJIJJJJJJI
@1780414/1
atttgctttatctagcgatgaggaaaaacctgcagggtatcattaaatac
+1780414/1
@@@FFFFFGGHGHIGIIIGIHGGEGICGGIIIGIHJIBGHJGJIGIJJJI
@6844123/1
gcttgaggaagtaacgacagcactattgacactaagaaatcacagagccc
+6844123/1
CCCFFFFFHHHFHIJJJJJJIJJJJJJJJJJJJJJJJJJJJIJIGIIIJH
@6844124/1
gcttgaggaagtaacggcagcgctattgacactaagaaatcacagagccc
+6844124/1
CCCFFFFFHHHFFHGJJJJJIGGIGIJGGGIJIJJIIIJIIGHGDHIIIG
@1781549/1
atttggaccagttcgtatttgggagtgatgccgcgacggctcagcaactc
+1781549/1
CCCFFFFFHHHHHJJGIIJJJJJIICFHJJJJJJJJJJJJHHHFFFFFEE
@7345608/1
gtcagttatatattcacctttatatgtcacattttgtggttctttaacga
+7345608/1
CCCFFFFFHHHHHJJJJJJJJJJJJIJJJJJJJJJJHIJIIJJJJJJJJG
@1784843/1
atttgggagtgatgccgcgacggctcagcaactcctggaggacgctgacg
+1784843/1
BCCFFFFFHCFHHJJJJJJJJJJJIJIIJJJJJJJJJJGHHFFBCDDDDD
@2295054/1
caacttacgtattttctatgtcacatgttcactcggtgcaacagatccgt
+2295054/1
CCCFFFFFHHHHHJJJJJJJJJJJJJJJJJJJJJJJHIJJJJJJJJJJJI
@7346663/1
gtcagtttgcgtttcaatgcatcgataagacgaatggtaaagctgctaaa
+7346663/1
@=@DDDDDDAF@DHBDBFHEHE<:FGBGH@FDG>DGG??FGDHDFHDFHH
@7346664/1
gtcagtttgcgtttcaatgcatcgataagacgaatggtaaagctgctaaa
+7346664/1
@@@FFFFFHHHHHJJJJJJJJJJJIJJJJJJJJJJJJGIJJJIJJJJJJJ
@7346665/1
gtcagtttgcgtttcaatgcatcgataagacgaatggtaaagctgctaaa
+7346665/1
BBBFFEFFHHHHHJJJJJJIIJJIHIIJJJJJJJJJIFGIJGHJJJJJJJ
@7346666/1
gtcagtttgcgtttcaatgcatcgataagacgaatggtaaagctgctaaa
+7346666/1
C@BFFFFFHHHHHIJJJIJJJJJJIIJJJIIJJIDIJFIIJIGGIIJJII
@7346667/1
gtcagtttgcgtttcaatgcatcgataagacgaatggtaaagctgctaaa
+7346667/1
CBBFFFFFHHHHHJJJJJJJJJIJIJJJJJJJJJJJJFHIJJJJJJJJJJ
@7346668/1
gtcagtttgcgtttcaatgcatcgataagacgaatggtaaagctgctaaa
+7346668/1
CCCFFFFFHHHHHJJIJJJJIJJJIIIJJJJIJIJJJCGIJIJIJIJJJI
@4296965/1
cgtcactcgcaaatgtagaaggcagattgttaccctccacgggtaaatcc
+4296965/1
@@;DBDDDHHAFHBGEGIIIHGGB?C?FGGGIGGHIIG?D1D?7;CF@BA
@4297906/1
cgtcagccgccatattgatttaattttgacatgttagaat
+4297906/1
@C@FFFFFHGDHHJJIJJJIIIEIJJJJIJIJJIJJJJJ<
@4297907/1
cgtcagccgccatattgatttaattttgacatgttagaatgccctattga
+4297907/1
CCBFFFFFHHHHHJJJJJJJJJJJJJJJJJJJJJJJJJJJJJJJIJJJJJ
@4297963/1
cgtcagcgtcctccaggagttgctgagccgtcgcggcatcactcccaaat
+4297963/1
BCBFFFFFFHHGHJJJJGIHGIIIJJIJJJGHGIIJJJJJJHHHHHFFFF
@4297964/1
cgtcagcgtcctccaggagttgctgagccgtcgcggcatcactcccaaat
+4297964/1
CCCFFFFFHHHHHJJJJGIGIIJJJIJJJJIJJIIIIIJJJHHHHHDFFF
@4814578/1
ctcgcttttcaaattctcgtgacttttctcccctgtttgttcttaaataa
+4814578/1
B@BFFFFFHGHGGJJJJJJIJIGIJJJJIJJIIIIHGEGHIJJIJIJJJJ
@4814579/1
ctcgcttttcaaattctcgtgacttttctcccctgtttgttcttaaataa
+4814579/1
CCCFFFFFHHHHHJJIHII<FGGFHHIHHHIJJIIDGIHDGHIGGIJJJI
@4299205/1
cgtcagtttgcgtttcaatgcatcgataagacgaatggtaaagctgctaa
+4299205/1
BCBFFFDFHHHHHJJJJJJJJJJJJJJJJJJJJJJIHJGIJJJJIJIJJJ
@4299206/1
cgtcagtttgcgtttcaatgcatcgataagacgaatggtaaagctgctaa
+4299206/1
CCBFFFFFHHFHHJJJJJJJJJJJJGIJJJHIJIJJIJHIJJIJJIJJIJ
@4299207/1
cgtcagtttgcgtttcaatgcatcgataagacgaatggtaaagctgctaa
+4299207/1
CCCFFFFFHHGHFIIJJJJJIIJJJHIIJJJGIJJJJJGIIJIIBEHIJI
@733538/1
aataaattcagtctcagtttcagttactcttgattttatatatctgtagt
+733538/1
?@@DD4BDHHFFHIIIIDHHEEH?C:CFHHII?EHIHECFHHDCAGGHDF
@733539/1
aataaattcagtctcagtttcagttactcttgattttatatatctgtagt
+733539/1
B@CFFBDFHHHHHJJJJIJJJJJJJJJJJJJJIJJJJIJJJIIJIJIJIJ
@2296375/1
caacttcatgtacaaatacctcaccttacaaaataaaatacggcaaagag
+2296375/1
CCCFFFFFHHHHHJJJIGIJJJJJIIIIJJJIJJJJJJIJJJJJIJJJIJ
@2296376/1
caacttcatgtacaaatacctcaccttacaaattgaaatacggcaaagag
+2296376/1
CCCFFFFFGHHHHJIJJJJIHJIJJJIJJJJJJJJJJJJJJJJIJJJJII
@2296377/1
caacttcatgtacaaatacctcaccttacaaattgaaatacggcaaagag
+2296377/1
CCCFFFFFHHHHHJJJJJJJJJJJIJJJJJJJJJJJJJJIJJJJJJJJJG
@2296378/1
caacttcatgtacaaatacctcaccttacaaattgaaatacggcaaagag
+2296378/1
CCCFFFFFHHHHHJJJJJJJJJJJJJJJJJJJJJJIIJJJJJJJJJJJJH
@2296379/1
caacttcatgtacaaatacctcaccttacaaattgaaatacggcaaagag
+2296379/1
CCCFFFFFHHHHHJJJJJJJJJJJJJJJJJJJJJJJJJJJJJJJJJJJJI
@6328719/1
gagaagttagtgtagatttggagcttatatctacagatgtcgttcttagt
+6328719/1
CCCFFFFFHHHHHIJJJJJJJIJJJJJJJJJJJJJJJJJIJJHIJJJIIE
@6329475/1
gagaatatgaaatttaaaagaaaatttgaaaagtatcatgagttttgtga
+6329475/1
C@CFFFFFHHHHHJJJJJJJJJJJJJJJJJJJJEHIIJJJJJGIIJJJJJ
@6329476/1
gagaatatgaaatttaaaagaaaatttgaaaagtatcatgagttttgtga
+6329476/1
CBCFFFFFHHHHHJJJJJJJJJJJJJJJJJJJJFHIJJJJIJDHIJJHIG
@6329477/1
gagaatatgaaatttaaaagaaaatttgaaaagtatcatgagttttgtga
+6329477/1
CCCFFFFFHHHHHJJJJJJJJJJIJJJJJJJJJ@GHIJJJJJHIJJIIJJ
@6329478/1
gagaatatgaaatttaaaagaaaatttgaaaagtatcatgagttttgtga
+6329478/1
CCCFFFFFHHHHHJJJJJJJJJJJJJJJJJJJICGIIJJJJJFHIJIIJJ
@6329479/1
gagaatatgaaatttaaaagaaaatttgaaaagtatcatgagttttgtga
+6329479/1
CCCFFFFFHHHHHJJJJJJJJJJJJJJJJJJJJCGIIJJJJJFIIJJIJI
@6848694/1
gcttgtggtcacttttcgcgcaaaggtaaaatcgttctagacatacttta
+6848694/1
@CCFFDDFFHHHGJJIIJJIIJJIJEGGIJJGHIGIIIJIEIGJIIJIII
@6848695/1
gcttgtggtcacttttcgcgcaaaggtaaaatcgttctagacatacttta
+6848695/1
CCCFFFFFHHHHHJJJJJJJJJJJJJDGHJJIJJHIJJJJJJJJJJJJJG
@4818410/1
ctcggatcttgctactaatattcgattcgatagg
+4818410/1
?;??:@DABDDBF>EFEBHICB?3CCEHE<CCEB
@1786428/1
atttggtaccagataccccgaaaaagtttttaagaaccgtgatggaactc
+1786428/1
@@@DDFDDFHHHHGIGGIGIGIGIFG:CDHGGJJIIHJJIGIEGHCHHA@
@1786429/1
atttggtaccagataccccgaaaaagtttttaagaaccgtgatggaactc
+1786429/1
@BCBDFDDHHHHHJJJJJJJJJJJIJGHJJ;GHIJJJJJHIJJJJJJJJI
@4819474/1
ctcggattttcataatgtgttgtgttaaatgataatagatattaaccaaa
+4819474/1
CCCFFFFFHHHHHJJJJJJJJJJJJIIJJJJIJJJJJJIJJJJIIJJJJJ
@6330896/1
gagaatttgaaaagcgagcttcatgatcccctgaaaaatatatcttgaag
+6330896/1
BBCFFFFFHHHHHJJJIJJJIJJGIIIJJJJJJJJJJJJJJIJJJIGHJI
@6330897/1
gagaatttgaaaagcgagcttcatgatcccctgaaaaatatatcttgaag
+6330897/1
CCCFFFFFHHHHHJJJJJJJJJJJJIJJJJJJJJJJJJJJJJJJJJJJJI
@6330898/1
gagaatttgaaaagcgagcttcatgatcccctgaagaatatatcttgaag
+6330898/1
CCCFFFFFHHHHHJIJJIJJJJJJJJJJJJJJJJJJJJJIJJJJJJIGHB
@6331091/1
gagaattttaccgtgcgtgagctggaattgttcaccgaatttctcttcca
+6331091/1
CC@FFFFFGGHHDGEIIDGEHGGIIGIJJJJJIAHHGGJ;FFGGHIIGII
@1249835/1
ataaacttttttcgggtttggaaaaatttcaaattgttcaggtaaaatct
+1249835/1
CCCFFFFFHGHGHIIIGHJJIJJJEAAFIJIIJIIJHIIJIIGHIJJIJJ
@737429/1
aataactagtgcctaataatagtgtattacctctaaagctatctactcgt
+737429/1
CCCFFFFFHHHHHJJJIJJJJJHHDHJJJJJJJJJJJJJJJJJJJJJJJJ
@7351451/1
gtcatcgaacgatgtcaccacctgattggtgatatcagccgctccgggcg
+7351451/1
CCCFFFFFHHHHHJJJJJJJJJJJGIJJJFHIJJJJIIJIJJJJJIJJID
@7351618/1
gtcatcgctccccacgagcgtttctttagtctgtatattttcttgtatca
+7351618/1
CCCFFFFFHHHHHJJJJJJJIJJJJJJGIHHJJJIJIJJJJJJJIIIJJI
@7351619/1
gtcatcgctccccacgagcgtttctttagtctgtatattttcttgtatca
+7351619/1
CCCFFFFFHHHHHJJJJJJJIJJJJJJJIIJJJIIGIIJJJJIJIIIJGH
@1250616/1
ataaagcgttaccagcgcttgaggaagtaacggcagcactattgacacta
+1250616/1
CCCFFFFFHHHHHIJJJJJJJJJJJJJGHJJJJJJJDCIGGGGHGICGAG
@1250738/1
ataaaggaaagaaaaaaatgtcaaaattttgcaaattatgtggcattttg
+1250738/1
@@<DDDDDHFAFBHGHII>E?DEGGAGGIEEEEBDHIIIIBFGGGGHFGD
@2780593/1
cagatcgataaaaaaatatcgcaatgttagaaattttcaaatattcttcg
+2780593/1
@B@FFDFDHHHHGIJJIJIEGGGIIGIJJGIGIGHJJJJJJIGHIJIGII
@6851761/1
gctttatcgggttctgctaagtggtaagtagaaggtaagccacttaagca
+6851761/1
CCCFFFFFHHGHHJJJJJJJJFHIHHJJHIJJJJJFGHIJJJJJJJJJJJ
@6851762/1
gctttatcgggttctgctaagtggtaagtagaaggtaagccacttaagca
+6851762/1
CCCFFFFFHHHHHJIIJJJIJEHIFHIJIIJJJJIFHIIJJIIJJJJJJI
@6851763/1
gctttatcgggttctgctaagtggtaagtagaaggtaagccacttaagca
+6851763/1
CCCFFFFFHHHHHJIJJJIIJFHICHHIIIJJJJJFHIIGIGIJJJIIJE
@6851764/1
gctttatcgggttctgctaagtggtaagtagaaggtaagccacttaagca
+6851764/1
CCCFFFFFHHHHHJJIJJJJJHHJFHIJIJJJJJJFGIIJJJJJJJJJIJ
@6851765/1
gctttatcgggttctgctaagtggtaagtagaaggtaagccacttaagca
+6851765/1
CCCFFFFFHHHHHJJJJJJJJFHIFHJJHGIIJJJDFHIJJJJJ4DHIJI
@4820977/1
ctcggccggaccgattcagcccccaccaagggaagggggcggcccccatc
+4820977/1
@@7DDDDDFFFDF6FG4B<DFEFIIIFFIFCDCEEEFDDCBBB5@BBBBB
@4820978/1
ctcggccggaccgattcagcccccaccaagggaagggggcggcccccatc
+4820978/1
BC@FFFFFHHHHGGEHIIGIIJJJIJJIIFGIIIGGEHFCBDDBDDB8CD
@4820979/1
ctcggccggaccgattcagcccccaccaagggaagggggcggcccccatc
+4820979/1
CCCFFFFFHHGHHJJJJJJIJJJJJJGIGEHIJJHIHEDDBDDDDDDDDD
@4820980/1
ctcggccggaccgattcagcccccaccaagggaagggggcggcccccatc
+4820980/1
CCCFFFFFHHHHGC1:?FFEGJJJJJJJJIIJIJJIHHFCDDBDDDDDDD
@4820981/1
ctcggccggaccgattcagcccccaccaagggaagggggcggcccccatc
+4820981/1
CCCFFFFFHHHHHGHIIJIIJJJJIJJJJHIIHIIJHHFCDDBDDDDDDD
@4822464/1
ctcggctgagaatcggtattcgggactgaaagacactaagattaccaagt
+4822464/1
CCCFFFFFHHHHHJJJEHGEHIIGIJGJIIIGGCHIIIJGIIJDGGGHGI
@4822531/1
ctcggctgctcatcatgccctcgagtacctcaaaa
+4822531/1
@@@B;BDDDA?FDBEEEHDHGIGHGGHIEGHIIIF
@4822532/1
ctcggctgctcatcatgccctcgagtacctcaaaatcatgaccaaaaaag
+4822532/1
BCCFFFFFHHHHHJJJJJJJCFGGI:CFHFHIJJJGHGGIJJJIJJJJJJ
@4822533/1
ctcggctgctcatcatgccctcgagtacctcaaaatcatgaccaaaaagt
+4822533/1
@CCFFFFFGFHHHIJIIDIIIJJJIEHIJJJJJJJJIJIIJJJIJJJJJC
@4822534/1
ctcggctgctcatcatgccctcgagtacctcaaaatcatgaccaaaaagt
+4822534/1
BCCFDFFFHGHHHJJJJJJJIJJIJFHIJJJGHIJIJIJJJJJJJJJJI8
@4822535/1
ctcggctgctcatcatgccctcgagtacctcaaaatcatgaccaaaaagt
+4822535/1
CCCFFFFFHFHHHIIJJJJJJJIIJCGGIIJJIJJIIIIJJIIJJJJJI=
@4822536/1
ctcggctgctcatcatgccctcgagtacctcaaaatcatgaccaaaaagt
+4822536/1
CCCFFFFFHGHHHJJJJJJJGIIIDCFFHGHIJJJJGIJJIJIIJJJJI8
@4822537/1
ctcggctgctcatcatgccctcgagtacctcaaaatcatgaccaaaaagt
+4822537/1
CCCFFFFFHHHHHJIJJJJJGIJEICGHIJJIJJJJIIJJJJJIJJIJI8
@4822538/1
ctcggctgctcatcatgccctcgagtacctcaaaatcatgaccaaaaagt
+4822538/1
CCCFFFFFHHHHHJJIJJJJJJJIJBFIJJJIJJJIIJJJJIJJJJIJI<
@4822539/1
ctcggctgctcatcatgccctcgagtacctcaaaatcatgaccaaaaagt
+4822539/1
CCCFFFFFHHHHHJJJJJJJGIIIJGGIJJJJJJJJEIJIJJJJJJJJJB
@4822540/1
ctcggctgctcatcatgccctcgagtacctcaaaatcatgaccaaaaagt
+4822540/1
CCCFFFFFHHHHHJJJJJJJJJJGJFGGIJJIJJJJIIJJJIJIIJJJJB
@3265384/1
cccaatatagttatatcaaagccaattttatagttgggcataacagtaat
+3265384/1
@@CFDDEFFFHDDHFHBEGCIEEH@HIJJGIGIABB9C?DHIGHGCHGEI
@212553/1
aaaagcaggaaaagcccagaagaacgttcgactttcacttcattctatcg
+212553/1
CCCFFFFFHHHHHIJJJJJJJJJJJJJIJJJJJJJIIJJJJJJJJJJJJJ
@212554/1
aaaagcaggaaaagcccagaagaacgttcgactttcacttcattctatcg
+212554/1
CCCFFFFFHHHHHJJJJIJJJIJJJGGIJIJGIIJIIIGIJIJJJJJJJJ
@5823830/1
ctttcttccagttcacaaacagattcacaagcaggatcaactcaacagct
+5823830/1
CCCFFFFFHHHHHIIJJJ3AFHIJIJJIJJJIJJJJJJJJGIJJJJJIJC
@5823832/1
ctttcttccagttgacaatcagattcacaagcaggatcaactcaacagct
+5823832/1
CCCFFFFFHHHHHFGIJJJJJJJJJJIJJJJJJJJIJJJJIJJJJJIIIH
@5824273/1
ctttcttcgatcttccggttccggtggccacc
+5824273/1
CCCFFFFFHHHHHIJJJJIJJJJJGIJJJJJJ
@5824274/1
ctttcttcgatcttccggttccggtggccaccagatcgttgttaaggaac
+5824274/1
=1144ADEHHHHHJJJJIIIIIJFJIJJGGIJJJJJIJJIIHHIIIHGDA
@5824275/1
ctttcttcgatcttccggttccggtggccaccagatcgttgttaaggaac
+5824275/1
@CCFFFFFHHHGHJJJJJEGIIJIGHJIJJJJJJJJJIHIIIJJIJJIII
@5824276/1
ctttcttcgatcttccggttccggtggccaccagatcgttgttaaggaac
+5824276/1
CCCFFFFFGFHGHIJJJFIJJIJJIIJJJIIJIEHJJJJJJJJJJJJJJE
@5824277/1
ctttcttcgatcttccggttccggtggccaccagatcgttgttaaggaac
+5824277/1
CCCFFFFFHGHHHJJGIJIIJJJJEHIJJJJJJJJJJJGIIGHFIJJIJG
@5824278/1
ctttcttcgatcttccggttccggtggccaccagatcgttgttaaggaac
+5824278/1
CCCFFFFFHHHHHIJJJJIIIJJJGIJIIJJJJJJIJJGGHIJJJJJJJJ
@5824279/1
ctttcttcgatcttccggttccggtggccaccagatcgttgttaaggaac
+5824279/1
CCCFFFFFHHHHHJJIJJIIJJJIJJJJJJJJJJJJJJIIJIJIIJJIJI
@5824280/1
ctttcttcgatcttccggttccggtggccaccagatcgttgttaaggaac
+5824280/1
CCCFFFFFHHHHHJJJJJIIJIJIHJJJJJJJJIJJJJJJJGIIJJJJJI
@5824281/1
ctttcttcgatcttccggttccggtggccaccagatcgttgttaaggaac
+5824281/1
CCCFFFFFHHHHHJJJJJIJJJJIGIIIIJJJJJJJJJHIIJJIIJJIJG
@5824282/1
ctttcttcgatcttccggttccggtggccaccagatcgttgttaaggaac
+5824282/1
CCCFFFFFHHHHHJJJJJIJJJJIGIJJJJJJJIJJJJHIJHIIHJJJJG
@5824283/1
ctttcttcgatcttccggttccggtggccaccagatcgttgttaaggaac
+5824283/1
CCCFFFFFHHHHHJJJJJIJJJJJIIIJJJJJJJJJJJIJJIJIJJJIJG
@5824284/1
ctttcttcgatcttccggttccggtggccaccagatcgttgttaaggaac
+5824284/1
CCCFFFFFHHHHHJJJJJJJJJJJIJIIJJJJJJJJJJHIJJJJJJJJJG
@213482/1
aaaagcccagaagaacgttcgactttcacttcattctatcggcctttctt
+213482/1
@@@DDDADHFFBFGIHHFGE<CEFGHFGEHEGHIIIIIIGIIIHGIIIHI
@5824754/1
ctttcttcgtgttttacttcaagcttcatagggaattgctgtaaatctga
+5824754/1
@@@DDABBA:CCD>GB<EH@:AHHIIIII?F>3?EFH???>?FGCHBFHH
@1251410/1
ataaagtatgtgttcaccaagagaagaaagctatacagtagtcaaatttg
+1251410/1
@@@FDFEFDHDHFHFEFEHGFAFHBAFGHGGGGIIGIE:CFFHIIIGIIG
@1251411/1
ataaagtatgtgttcaccaagagaagaaagctatacagtagtcaaatttg
+1251411/1
BCCFFFFFHHFFHJJJJJJJJIIIIIJJJJJJJJJJJJIHGDGIJJIJJJ
@1251412/1
ataaagtatgtgttcaccaagagaagaaagctatacagtagtcaaatttg
+1251412/1
CCCFFFEFHHHHHIJJJIJJJJJJJIIJJJIJJJJJJJIIJHIIJJJJJJ
@4307443/1
cgtcgcggcatcactcccaaatacgaactggtccaaatcgagggcgccat
+4307443/1
?<?ABD:@FFFBFHEGGIGGIIGBB@DF=BCDDCFHGIIC9FGGB?<AC?
@6853325/1
gctttccatgatctttgactctgtgcagaccacgctttcgtttattactc
+6853325/1
CCCFFFFFHHHHHJJJJJJJJIJFHIIJGIJIJJIJJJJIHIJJJJJIJJ
@7884403/1
gtttcttgtctgtccttctgtcatttttctattaattgtctgattatctt
+7884403/1
BBBFFFFFHHHHHJJJJJJJJJJJJJJJJJJJJJJJJJHIJJIJJJJJJI
@7886762/1
gtttgaaaaccttgataaatggaacgaaattaaacacgctgagaaagcta
+7886762/1
@?@FFFFFHHHHHJGJJJJIJJIJJIJJJJJIIJJJJJJIIHJIJJJIJG
@7886763/1
gtttgaaaaccttgataaatggaacgaaattaaacacgctgagaaagcta
+7886763/1
CBCFFFFFHHHHHJJJJJJJJJJJJJIJJJJJJJJJJJJJJIJIJJJJJG
@1252209/1
ataaagtgaaagtcaaatttgcaaattcggttgatttatcccccttgaaa
+1252209/1
@?@FDFBDHHHHFBGIIIHIJIJJJJJIIIAGGIIFGIIJIIJJJJJJJH
@2785047/1
cagatggcattcatgcagaaccgattaagaaaggggcagacaacttcatg
+2785047/1
CBCFFFFFHHHHHJJJJJJJJJJGHGIJJJJJJJJJJJJJJJJJJJJJJI
@4308173/1
cgtcggagttgctctagataaatcgtaatctttcaagggggataaatcaa
+4308173/1
BCBFFFDFHHHHHJJJIJJJJJJJJGHIJJJJJJJJJJJJJHGIJJJJJI
@2785072/1
cagatggccaccaccattctatgaaatggaacacgaagagggactaccac
+2785072/1
CCCFFFFFHHHHGJJJJJJJJJJIJIJJJJJJJJJJJJJIJIIJJJJJGI
@2785073/1
cagatggccaccaccattctatgaaatggaacacgaagagggactaccac
+2785073/1
CCCFFFFFHHHHHJJJJJJJJJJJHHHJJJJJJJJJJJJJJJGIJJJJJI
@1252320/1
ataaagtgtactttattgaaaaattagtaaaacataatggttttcgcgcg
+1252320/1
@CCFFFDFHHHHHJJJJJJJJJJJJJIGJJJJJJJJJJJJCGIJJJJJJI
@1252321/1
ataaagtgtactttattgaaaaattagtaaaacataatggttttcgcgcg
+1252321/1
CCCFFFEFHHHHHJIJJIJJJJJJJJJHIIJJJJJJJIJJEHIJIJIIJJ
@1252322/1
ataaagtgtactttattgaaaaattagtaaaacataatggttttcgcgcg
+1252322/1
CCCFFFFFHHHHHJJJJJJJJJJJJJJIJJJJIIIJJJJJFHJJJJJJJJ
@5825189/1
ctttcttctcttggtgaacacatactttattcgtcatcgctccccacgag
+5825189/1
@CCFFFFFHGHHHJHIJIIJJIIIJJJJJJJIJEFGHIIIIJIJIIJJHA
@1790940/1
atttgtacatgaagttgtctgcccctttcttaatcggttctgcatgaatg
+1790940/1
CCCFFDFFHHHHHJIIJJJIIIJJJJJJJJJJJJJJJIJJJJJJJJJJJI
@1790941/1
atttgtacatgaagttgtctgcccctttcttaatcggttctgcatgaatg
+1790941/1
CCCFFFFFHGHHGJIJJIIIJJJJJJJJJJJJJJJJJHIIJJJJJJJJJI
@1790942/1
atttgtacatgaatttgtctgcccctttcttaatcggttctgcatgaatg
+1790942/1
CCCFFFFFHHHHH9GGHHIFIJJJJJJJJJJJJJJIJIIJJIJJJJIJJI
@5825190/1
ctttcttctcttggtgaacacatactttattcgtcatcgctccccacgag
+5825190/1
CCCFFFFFHHHHHJFHJJJJJJJJJJJJJJJJJJJJJJJJJJJJJJJJJG
@1252334/1
ataaagtgtattttattgaaaaattagtaaaacataatggttttcgcgcg
+1252334/1
@BCF?DBDFHFHHJIJJJJJJJJJIJJGIJIJJJJIJIJJGHJJJDHJJJ
@1252335/1
ataaagtgtattttattgaaaaattagtaaaacataatggttttcgcgcg
+1252335/1
@BCFFFDDFHHHHJJJIJJJJJIJJIJHIJJJJJIJJJJJBGIJJJJJIJ
@1252336/1
ataaagtgtattttattgaaaaattagtaaaacataatggttttcgcgcg
+1252336/1
BCCFFFDFFHHHHJJJJJJJJJJJJJJIJJJJJJJJJJJJEHIIHIIJII
@5825197/1
ctttcttctctttgccgtattttattttgtaaggtgaggtatttgtacat
+5825197/1
CCCFFFFFHHHHHJIJJHHIJJJIJJJJIHIJJJGHGJJCHIJJJFIJJI
@5825198/1
ctttcttctctttgccgtattttattttgtaaggtgaggtatttgtacat
+5825198/1
CCCFFFFFHHHHHJJJJGHHIJJCHIJJIGIIJI?FFHIFHIIJIHIIJJ
@7354306/1
gtcatggcttgcaataaatatgaacggtctgcaaacttgtaaccaatgtg
+7354306/1
CCCFFFFFHHGHHJIIIJIGGIIJGGJDHIIIGIIGHICGGHEHFIGHFF
@6854527/1
gctttcttctcttggtgaacacatactttattcgtcatcgctccccacga
+6854527/1
CCCFFFFFHHHHHJJHIJJJJJJJJJJJJJJJJIGIJJJJJJJJJJIJJF
@7892274/1
gtttgacattcgaaaagtaaacgtcagtttgcgtttcaatgcatcgataa
+7892274/1
CCCFFFFFHHHHHJJIJGHJIIIHHIJHJJJJJGIIJJJJJJJJIIIJJI
@742970/1
aatacactattattaggcactagttattaattataatcatcaatattatc
+742970/1
CCCFFFFFGHHHHJJJJJJJJJJJJJJJJJJJJJJJJJJJJJJJJJJJJI
@2786580/1
cagatgtctaaaatatttatgaaagttatttctcacagctaaagatgcaa
+2786580/1
CCCFFFEFHHHHHJJJJJJJJJIJJIJJJJJJJJJJJJJJJJJJJJJJJI
@2786581/1
cagatgtctaaaatatttatgaaagttatttctcacagctaaagatgcaa
+2786581/1
CCCFFFFFHHHHHJJJIIJJJJJJIIJJJJJJJJJJIJJJJJJJJJJJJJ
@2304505/1
caactttgttcagttcttgcaggagatcgctagcgaacaatccttcgagg
+2304505/1
@@@ADDDBFF?FD?AGF9:??F:A<FGGFBFF?DG@D?FBFFD@<FBBFA
@2304506/1
caactttgttcagttcttgcaggagatcgctagcgaacaatccttcgagg
+2304506/1
CCCFFFFFHHHHHIJJJJJJJJIJJJIJJJJJJJJJJJJJJJJJJJJJJI
@4827312/1
ctcggtgcaacagatccgtaagctatccagctccgacgtactatgcccat
+4827312/1
CCCFFDDFHHHHHJJJJJJJJJJJJJJJJJJJJJJJJJJJJJJJJJJJJJ
@4827313/1
ctcggtgcaacagatccgtaagctatccagctccgacgtactatgcccat
+4827313/1
CCCFFFFFHHHHHJJJJJHIIIJII@HIJJJJJJJJJJIJJIIIIJJJJJ
@7355739/1
gtcattatcaatacttgatattggttaaactcgttaaaccatttagtcct
+7355739/1
@@@DFFFFDADHAHIIFEABE<CFHBHFFHBFHIG@CFFG?DGDB?B@BB
@2787640/1
cagatgttggttttgaactatagcagcccggtaagtcgccagtcctcctt
+2787640/1
B@@DFFFFHHDHHJJIJJIJJJJIIIJJJJJFHIFIIIJIGJHGIJJIJI
@3273206/1
cccacctttttcactcaaccatagctttctcagcgtgtttaatttcgttc
+3273206/1
CCCFFFFFHHHHHJJJJJJJJJIJJJJJJJJJJJJHHEHJJJJJJJJJJJ
@3273207/1
cccacctttttcactcaaccatagctttctcagcgtgtttaatttcgttc
+3273207/1
CCCFFFFFHHHHHJJJJJJJJJJJJJJJJJJJJJJFHHIJJJJJJJJHIJ
@3273208/1
cccacctttttcactcaaccatagctttctcagcgtgtttaatttcgttc
+3273208/1
CCCFFFFFHHHHHJJJJJJJJJJJJJJJJJJJJJJGEHIJIJJJJJJJJJ
@3273269/1
cccacgagcgtttctttagtctgtatattttcttgtatcacttattgcgt
+3273269/1
CCCFFFFFHHHHHJJJJJJEHIJIGJJJJJJJJJJIJJJJJJJJJJIIJG
@219517/1
aaaagggaacaatttttatcgagttattgatttcgaggaataatacgaac
+219517/1
CCCFFFFFHHHHHJJJJJJJIGIIJJJJJJJJJJJIJJJJJIJJJJJJJJ
@219518/1
aaaagggaacaatttttgtcgagttattgatttcgaggaataatacgaac
+219518/1
CCCFFFFFHHHHHJJJJJIJJJJJJIJJJIJJJJJJJJJJJJJJJJJJJJ
@4313108/1
cgtctgctacggaacaggcaaaactccgaaggaagccaagggctcggctg
+4313108/1
CCCFFFFFHHHHHJJJJJJJJJJJJJJJJJJJJJJIJJJJJJJJJGJIJH
@1793554/1
atttgtgctgaaaagaaaattcaagatccagtgtttaaggaactatc
+1793554/1
@BCADDDFGHFHHJHIIJIJIIIJIGGGIIIIIIGIGIIIIIIHGJH
@1793793/1
atttgtggtatctgtcgatgttgccagaacgtaagatatcctaaactcac
+1793793/1
CCCFFFFFHHHHHJIJJHIJJIIJIIJJJJJJJJJJJJJJJJJJJJJJII
@5338147/1
cttagtgtctttcagtcccgaataccgattctcagccgagctgcccagtt
+5338147/1
CCCFFEFEHHHHHJJJJJJJJJJJJJJJJJJJJJJJJJJJJJJJJJIJHH
@1793904/1
atttgtgtaattgaagttcgtattatttcctcgaaatcaataatgcaatg
+1793904/1
CCCFFDFEHHHHFIIJGIJIHIIJIJJJIIIJJIJGJIJEHGJGIJIJJI
@6856246/1
gctttgtctggttaactttagtgggaaggtttaggtatttgtggtatctg
+6856246/1
CCCFFFFFHHHHHJIIJJJJJHIJJIJJJEHIJIJCGIIJJHIIDHIJIH
@1254798/1
ataaatgtcaaaatttgacataatttgtggacataaaggaaagaaaaaaa
+1254798/1
CCCFFFFFHHHHHJJJJJJJJJJJJJJIJJJJJJJJJJJIJJJIJJJJJJ
@2790966/1
cagattgttaccctccacgggtaaatcctgcaaggattgccacatcttgt
+2790966/1
CCCFFFFFHHHHHJJJJJJJJFGIJJJJJJJJIJJJJJJJJIJJJJJJJH
@3790458/1
cgacatggagtcccaaaacatgaccatgatgcactcggccggaccgattc
+3790458/1
CCCFFFFFHHHHHJJJJJJJJJJJJJJJJJJJJJJJJJJJJJJJJIIHHF
@3791843/1
cgacattgagcaacttacgtattttctatgtcacatgttcactcggtgca
+3791843/1
CCCFFFFFHHHHHJJJJJJHGIJJJIJJJJJJJJJJJIIJJJJJJJHJJJ
@3276068/1
cccagaagaacgttcgactttcacttcattctatcggcctttcttctctt
+3276068/1
@@@DDDDBBHFHFIAAADHGIEAHGGIIEHIIGEIFBGHIIGGEHGEHAF
@3276069/1
cccagaagaacgttcgactttcacttcattctatcggcctttcttctctt
+3276069/1
C@@FFFFFGHGGHJJJJIHIJJJGJJJJJJIJIIGIFIJGIJJIJJJGII
@3792573/1
cgacatttgacgtacggttcaagtagctgaag
+3792573/1
@@@FFFFFHDDD?CCCBBBBFH>AFBGBEGBB
@3792574/1
cgacatttgacgtacggttcaagtagctgaagtaaaagtgtgctccattg
+3792574/1
CC@FFFFFHHHHHJJJJJJJJJJIJJJJJJJJFHIIIIDGHIJJJJJJJJ
@7898765/1
gtttgatattgggactgcaagtgcgaatatctgtagtcgaagtgttgttg
+7898765/1
B?@DFDFFHHHHHHIJIIGHHFHHIIJIJJJJJGHIIIJBCHBGFHIGHG
@7898766/1
gtttgatattgggactgcaagtgcgaatatctgtagtcgaagtgttgttg
+7898766/1
CCCFFFFFHHHHHIIIJJJJJFHHJIJJJJJJJIIJIIJIII?FFGHIJG
@2310242/1
caagaaatggcctccatgccgagcaagactcccgtcagcgtcctccagga
+2310242/1
@@CFFFFDHHHHHJJJIJCHIIJIH9CFHJJJGGHIID>FFIJIJJIIJE
@2310243/1
caagaaatggcctccatgccgagcaagactcccgtcagcgtcctccagga
+2310243/1
@CCFFFFFGHFDHIIJJGIJJGIIHIHIJJIJIIJJJJJJHJJGIIJIJA
@2310244/1
caagaaatggcctccatgccgagcaagactcccgtcagcgtcctccagga
+2310244/1
CCCFFFFFHGHHHJJJJIIJJJJIIIIJJJJJJIJJJJIJHJJIJJJJJE
@2310245/1
caagaaatggcctccatgccgagcaagactcccgtcagcgtcctccagga
+2310245/1
CCCFFFFFHHHHHJJJJJJJJIIIJJJJJJIJJJIJJJIJIJJIJJIJJA
@2310246/1
caagaaatggcctccatgccgagcaagactcccgtcagcgtcctccagga
+2310246/1
CCCFFFFFHHHHHJJJJJJJJJGIJJJGJJJJJIJJJJIJIJJJJJIIJA
@2310247/1
caagaaatggcctccatgccgagcacgactcccgtcagcg
+2310247/1
@<?DBDDFHFHF?EDGEGIIIHGEHB@DHGIIIFHEHFCF
@5338756/1
cttagttccccttctagtctatctggctgtaattctgaacttaatagacc
+5338756/1
CCCFFFFFHHHHHJJJJJJJJJJJJJJJJJJJJJJJJJJJJJJJJJJJJJ
@4832174/1
ctcgtacttcggcacttgtaacttgttcaaattgtccatccgatactcca
+4832174/1
CCCFDFFFHHGHHIJJJJJJIIHIJHIJIJIJIJGHHFIJJIIJGGHHII
@6343959/1
gagcaagactcccgtcagcgtcctccaggagttgctgagccgtcgcggca
+6343959/1
@@@FFFFDFHHHHJFHIGGIGFGGIIGIGGH??FGIJIDHHIFIFIIH8>
@6343960/1
gagcaagactcccgtcagcgtcctccaggagttgctgagccgtcgcggca
+6343960/1
CCCFFFFFHHHHHJJJJJJJIJJJJJIJJJJHIJJJJHJJJJHIJJJHFD
@6343961/1
gagcaagactcccgtcagcgtcctccaggagttgctgagccgtcgcggca
+6343961/1
CCCFFFFFHHHHHJJJJJJJJJJJJJJJJGJFHIJJJJJJJJIJJJJHFD
@1797994/1
atttgtttgtggacataaaggaaagaaaaaaatgtcaaaattttgcaaat
+1797994/1
CCCFFFFFHHHHHJJJJJIJJJJJJJJJJJJJIJJJIJJJJJJJJJJJJJ
@1797995/1
atttgtttgtggacataaaggaaagaaaaaaatgtcaaaattttgcaaat
+1797995/1
CCCFFFFFHHHHHJJJJJJJJJJJJJJJJJJJIJIJJJJGIJJGD?DHDH
@1797996/1
atttgtttgtggacataaaggaaagaaaaaaatgtcaaaattttgcaaat
+1797996/1
CCCFFFFFHHHHHJJJJJJJJJJJJJJJJJJJJJJJJJJJJJJJJJJJJJ
@1798740/1
attttaaaagcctcttaaatttaaccgaaatatagaatacaccccttaat
+1798740/1
@CCFFFFFGHFFHJJJJJJEGHGEIHHGGGIIJJIIJIGHGGFIIIHIGI
@1798741/1
attttaaaagcctcttaaatttaaccgaaatatagaatacaccccttaat
+1798741/1
CCCFFFFFHHHHHJJIIJJJJJJJJJJIJJJJJIJIJJIJIJJJJJJIJJ
@1798742/1
attttaaaagcctcttaaatttaactgaaatatagaatacaccccttaat
+1798742/1
1?@DDDBDBDD?F@GHBGIIGHCH<<FABCF<HG@BFHGIGI;DEFHGAE
@226164/1
aaaagtgaccacaagcaatgtcaaagagaaggatagcaactaattttaca
+226164/1
@@@DDBDFFDHHHEIIIIIIJIGJIHEHADFHEIIGHJDIIJIJIJJIIJ
@226205/1
aaaagtgataatggatacaaatttgactactgtatagctttcttctcttg
+226205/1
@BCFFBDFHHHHHIIIJIIIJIJIIJJJJJJJHIJJJIGIJJIJJJJJIJ
@6859629/1
gcttttttagcagctttaccattcgtcttatcgatgcattgaaacgcaaa
+6859629/1
CCCFFFFFHHHHHJJJJJJJJJIIJGIJJJJJJJJJJJJJJJJJIIGIIG
@6860124/1
ggaaaaaagtgagtttaggatatcttacgttctggcaacatcgacagata
+6860124/1
@@@FFFFFDHHGHGIJJJIIIEHIIIEHIHFHIJIGIIIIEFHIIGBHGE
@2796220/1
cagcaaactgctcctccacaacaacaacctggagcgagacaacagcaagc
+2796220/1
CCCFFFFFHHHHHJIJJJJIJJJJIJJJIIJIJGGIJGIIJJJJJJJJII
@2796954/1
cagcaaatttctcaagggcacacggcaacaaaaagtgataatggatacaa
+2796954/1
CCCFFFFFHHHGHJJJJJJJJJJJIIJJJJJJJIJGHJJJJJJJIIGHJI
@2797242/1
cagcaacaacctggagcgaaacaacagcagcccgctcctccacaacagca
+2797242/1
CCCFFFFFGHHHHJIIJJIJJJJJJJIJJIJJIJJJJJJJJIJIJIIGHH
@1800557/1
attttaacaaccatcccactgtacgagaattcggtttttcagtttctagc
+1800557/1
CCCFFFFFHHHHHJJJJJJJJGIJJIIGHIJJJJHIJJJJJJJGIJJJJI
@1800558/1
attttaacaaccatcccactgtacgagaattcggtttttcagtttctagc
+1800558/1
CCCFFFFFHHHHHJJJJJJJJHIJJJJJJJJJJJCHIJJJJJIIJJJJJJ
@1800559/1
attttaacaaccatcccactgtacgagaattcggtttttcagtttctagc
+1800559/1
CCCFFFFFHHHHHJJJJJJJJIJJJIJJJJJJJJFIJJJJJJJJJJJJJJ
@5837449/1
ctttgacattgcttgtggtcacttttcgcgcaaaggtaaa
+5837449/1
@CCFFFFFHHHHHJJBHIFHGGHIIJIIIIJIJJJJGEHE
@5837450/1
ctttgacattgcttgtggtcacttttcgcgcaaaggtaaaatcgttctag
+5837450/1
?:?4BDDFHHHHHIJFHIGIJIHIJIJIIJJJJJJJFGIIIGIGGIIJJI
@5837451/1
ctttgacattgcttgtggtcacttttcgcgcaaaggtaaaatcgttctag
+5837451/1
@BBFFFFFHHHHHJJGIJHJIIIJJJJJJJJJIJJJDHIJJJJJIJJJJI
@5837452/1
ctttgacattgcttgtggtcacttttcgcgcaaaggtaaaatcgttctag
+5837452/1
@CCFDDDDDHBABFH@FEICH>HGGIIEA?FHB:9?BF@GIIII;CFHGI
@5837453/1
ctttgacattgcttgtggtcacttttcgcgcaaaggtaaaatcgttctag
+5837453/1
CC@FFFFFHGHHHJIJJJHIJIIJJJJIIJJJJJJJGHGIJJIJIJJJJI
@5837454/1
ctttgacattgcttgtggtcacttttcgcgcaaaggtaaaatcgttctag
+5837454/1
CCCFFFFFHGHHHJJJIJHIJJJJJJJJJJJJJJJJDGIJJJJJIIJJJJ
@5837455/1
ctttgacattgcttgtggtcacttttcgcgcaaaggtaaaatcgttctag
+5837455/1
CCCFFFFFHHHHHIJGIJIJGJJJJJJJJJIJJJJJFHIJIIEHIJIJJI
@5837456/1
ctttgacattgcttgtggtcacttttcgcgcaaaggtaaaatcgttctag
+5837456/1
CCCFFFFFHHHHHIJIIJHIIJJJJJJJJJJJJJJJIJJJJJJJIJJJJJ
@5837457/1
ctttgacattgcttgtggtcacttttcgcgcaaaggtaaaatcgttctag
+5837457/1
CCCFFFFFHHHHHJIFHIGHGCHIHGIIJJJJJJJIFGIJIJJJJJIJJI
@5837458/1
ctttgacattgcttgtggtcacttttcgcgcaaaggtaaaatcgttctag
+5837458/1
CCCFFFFFHHHHHJJGHJGIIJJJJIIJJJJJJJJJHIJJJJJJGHIIJG
@5837459/1
ctttgacattgcttgtggtcacttttcgcgcaaaggtaaaatcgttctag
+5837459/1
CCCFFFFFHHHHHJJGIIHIJJIJJJJIJIJJIJJJBFGIJJJJIJIJJJ
@5837460/1
ctttgacattgcttgtggtcacttttcgcgcaaaggtaaaatcgttctag
+5837460/1
CCCFFFFFHHHHHJJGIJHIIJJJJJJJJJJJJJJJFGHIJJJJJJJJJJ
@5837461/1
ctttgacattgcttgtggtcacttttcgcgcaaaggtaaaatcgttctag
+5837461/1
CCCFFFFFHHHHHJJHGIHIIIJJJIIJJJIJJJJJFFHIJJGIIIJJJI
@5837462/1
ctttgacattgcttgtggtcacttttcgcgcaaaggtaaaatcgttctag
+5837462/1
CCCFFFFFHHHHHJJHIIEIIJJJJJJJJJJJJJJJHIJJJJJJIJJJJI
@5837463/1
ctttgacattgcttgtggtcacttttcgcgcaaaggtaaaatcgttctag
+5837463/1
CCCFFFFFHHHHHJJHIJEHHIJJJJJJJJJJJJJJDHHJJIJJIIJJJJ
@5837464/1
ctttgacattgcttgtggtcacttttcgcgcaaaggtaaaatcgttctag
+5837464/1
CCCFFFFFHHHHHJJHIJFHIJJJJJJJJJJJJJJJIJJJJJJJIJJJJI
@5837465/1
ctttgacattgcttgtggtcacttttcgcgcaaaggtaaaatcgttctag
+5837465/1
CCCFFFFFHHHHHJJHIJHIJJIJJJJJJJJJJJJJHIJJJJJJJJJJJJ
@5837466/1
ctttgacattgcttgtggtcacttttcgcgcaaaggtaaaatcgttctag
+5837466/1
CCCFFFFFHHHHHJJIJIIJJJIJJJJJJJJJJIJJGHIJJJJJIJJJJJ
@5837467/1
ctttgacattgcttgtggtcacttttcgcgcaaaggtaaaatcgttctag
+5837467/1
CCCFFFFFHHHHHJJJJJGIIJJJJJJJIJJIJJJJGHIJJJJJHJIIJI
@4319557/1
cgtgaagtggtccgtgccccttgcggttaccccttctgttgggatggggg
+4319557/1
@?=DDFFDHGHHHJIJJJJJJJJJJJIJJIJJJIJJJJIIJJJHHIIJJI
@4319558/1
cgtgaagtggtccgtgccccttgcggttaccccttctgttgggatggggg
+4319558/1
@C@FFFFFHGHHHJIJJJJJJIIIJIHJJJIIIIJJIJIJGIJHIJIJII
@4319559/1
cgtgaagtggtccgtgccccttgcggttaccccttctgttgggatggggg
+4319559/1
B@1=BDFDHHHHHJJIIJJJJIJJIFIJJJJJJJJJJJJIJJJHIJJJII
@4319560/1
cgtgaagtggtccgtgccccttgcggttaccccttctgttgggatggggg
+4319560/1
CCCFFFFFHGHHHJIIGJJIJIJJIIGHJIJIJIIJIJJJIJJHIJJJJI
@3280391/1
cccagatggcattcatgcagaaccgattaagaaaggggcagacaacttca
+3280391/1
C@CFFFFFGHHHDHIGIJJJJGIJFIIIIJJJJJGIJBHIGHEHICEHGG
@3280392/1
cccagatggcattcatgcagaaccgattaagaaaggggcagacaacttca
+3280392/1
CC?FFFFDHHHHHJJIJFGGIIJIJFIIIJJIJJJJJJJJIIIIJJJJJI
@3280393/1
cccagatggcattcatgcagaaccgattaagaaaggggcagacaacttca
+3280393/1
CCCFFFFFHHGHHJJJJJJJJJJJIIIJJJJJJJJJJJIJJJIJJJJJJJ
@3280394/1
cccagatggcattcatgcagaaccgattaagaaaggggcagacaacttca
+3280394/1
CCCFFFFFHHHHHJJJJJJJJJJJJGHIIJJJJJJIJJIJJJJJIJJJJJ
@3280395/1
cccagatggcattcatgcggaaccgattaagaaaggggcagacaacttca
+3280395/1
CCCFFFFFHHHHHJJJJJ<FHIIJJEFGIJJJJJJJJJJJJJJJJJJJJJ
@2798171/1
cagcaacatcaaactgttcccccacaacagactggtcccccacaacagac
+2798171/1
CCCFFFFFHHHHHJJIHJJJJJJJJJJJJHIIIJJJJJJIJJJJJJJGIJ
@2317555/1
caagaactgaacaaagttgaagtccgtggcgttgaagctgagagtctgca
+2317555/1
CCCFFFFFHHHHHJJJJJIJJJHJJBHJJJIJJJJJJJJIIGGI?DHGGG
@2317556/1
caagaactgaacaaagttgaagtccttggcgttgaagctgagagtctctt
+2317556/1
CCCFFFFFHHHHHJJJIJIJIJFHIJJJJIJJJJJJJJJJJIJIGIGJJI
@2317557/1
caagaactgaacaaagttgaagtccttggcgttgaagctgagagtctgca
+2317557/1
CC@ADFFFHHHHHJIJIIIJJJDHJJJJJIJJIJJJJJJJJHHJBFHIJI
@2317558/1
caagaactgaacaaagttgaagtccttggcgttgaagctgagagtctgca
+2317558/1
CCCFFFDFHHHHGIIJGHGHIHEHGIIJJJJIIICHJJJJJJIJ?FHIJH
@2317559/1
caagaactgaacaaagttgaagtccttggcgttgaagctgagagtctgca
+2317559/1
CCCFFFFFHHHGGJIIGHGIJJHJIJIJJIJIJJJJJJJJJIJJGGIIJI
@6347296/1
gagccgtcgcggcatcactcccaaatacgaactggtccaaatcgagggcg
+6347296/1
CCCFFFFFGHHHHJJJJJIJJJJJJJJJJJJJJJJCHHIJJJIGEHHFDD
@6347793/1
gagcgatgacgaataaagtatgtgttcaccaagagaagaaagctatacag
+6347793/1
CCCFFFFFFHHHHJJJJJCFHJAEFHIGIIIIGGGJJJIIJDICHEGIIB
@1264241/1
ataacattgacattctataaagacgttagagaggttcactaaaaaatatt
+1264241/1
CCCFFDFFHHHHHJJJJJJJJJJJJJJJJJJJJJFHIJJJJJJJJJJJJJ
@1264242/1
ataacattgacattctataaagacgttagagaggttcactaaaaaatatt
+1264242/1
CCCFFFFFGHGHHJJIJJJIIJJJIJJJJJJEHIGHIIJJJJJJJIGJJE
@1264243/1
ataacattgacattctataaagacgttagagaggttcactaaaaaatatt
+1264243/1
CCCFFFFFHHHHGJIJJJIIJIIIEHJJJJIJIJEGIJJJJJJJJJJIJI
@1264244/1
ataacattgacattctataaagacgttagagaggttcactaaaaaatatt
+1264244/1
CCCFFFFFHHHHHJJJJJJJJJJJJJJJJJJJJJCGHJJJJJJJJJJJJJ
@7366192/1
gtccaatccctttaaacaaacctttcccaaatacttccacagtaactcta
+7366192/1
CBCFFFFFHHHHHJJJJJJJJJJJJJJJJJJJJJJJJJJJJJHIJJJJJI
@2799231/1
cagcaacctggagcgagacaacagcagccagctccttcacaacaacaacc
+2799231/1
CCCFFFFFHHHHHJJJJJJJJIJJJJJJJJJJJJJJJJJJJJJJJJGJJJ
@7909396/1
gtttgcgtttcaatgcatcgataagacgaatggtaaagctgctaaaaaag
+7909396/1
@@@FFFFDFHHHHJJIIJJIGGIJIJIJIGIIJBDHIIJJJJJJJJJJJJ
@7909397/1
gtttgcgtttcaatgcatcgataagacgaatggtaaagctgctaaaaaag
+7909397/1
@BCFFFFDHHHHHJJJJIJJJJJJIHIJJJIIJFGHIJJIJJJJJJJJJF
@7909398/1
gtttgcgtttcaatgcatcgataagacgaatggtaaagctgctaaaaaag
+7909398/1
B?@FFFFDHHHHHJJJJIJJJJJJJHIJJJJJJBGHIJIJJJJJJJJJJI
@7909399/1
gtttgcgtttcaatgcatcgataagacgaatggtaaagctgctaaaaaag
+7909399/1
BBCFFFFDHHHGHJJJJJJJHIJJIIJJJJJJJHHIIJIJJJJHJJJJJI
@7909400/1
gtttgcgtttcaatgcatcgataagacgaatggtaaagctgctaaaaaag
+7909400/1
BBCFFFFDHHHHHJJIJJJJJJJJIIJJJJJJJGIIJJJJJJJJJJJJJG
@7909401/1
gtttgcgtttcaatgcatcgataagacgaatggtaaagctgctaaaaaag
+7909401/1
C@CFFFFFHHHHHJJIJJJJGIJJJIIJJJJJJGHJJJIJJIJJJJJJJI
@2317560/1
caagaactgaacaaagttgaagtccttggcgttgaagctgagagtctgca
+2317560/1
CCCFFFFFHHHHHJJIIJJJJIHJJJJJIJJJJJJJIJJJJIIJGHIJJI
@2317561/1
caagaactgaacaaagttgaagtccttggcgttgaagctgagagtctgca
+2317561/1
CCCFFFFFHHHHHJJJJJJJJJHHHIJJJJJJJJJJJJIIJJJJHHIIJH
@2317562/1
caagaactgaacaaagttgaagtccttggcgttgaagctgagagtctgca
+2317562/1
CCCFFFFFHHHHHJJJJJJJJJIJJJJJJJJJJJJJJJJJJIIJFGIIJI
@2317628/1
caagaactgaacgaagttgaagtccttggcgttgaagctgagagtctctt
+2317628/1
CCCFFFFFHHHHHJJIJJIJJJHHIJJJJIJJJIJJJJJJJGIJHIJJJJ
@4322192/1
cgtgacttttctcccctgttcttaaataaagtgtactttattgaaaaatt
+4322192/1
C@@FFFDFDFGHGIGJJJIIBHIIGGJJJJHIGIEDFGIJJIIIJJIJHC
@4322357/1
cgtgaggaagaggaatttgaacagttaccatctactatcagagatcgaat
+4322357/1
BC?DDFFFHHHHGJJJJJJIIJJIJJJIJJJJJJJJJJJJJJJJJJJJJG
@4322358/1
cgtgaggaagaggaatttgaacagttaccatctactatcagagatcgaat
+4322358/1
CCBFFFFFHHHHHJJJJJIJJJJJJIJJJJJJJJJJJJIJJJJJJJJJJI
@754139/1
aatatagaatacaccccttaatcagctacaacagtcaacatttcccacct
+754139/1
CCCFFFFFHHHHHJJJJJJJJJJJJIJJJIJJIJIJJJJIJJJIJJJJJJ
@2318850/1
caagaacttgctggatctcttggtcggaaaagtaacgcccgaacaagcca
+2318850/1
CCCFFFFFGHGHHJIIJJJJJJIHIHGGIIJJHIIJJJJJJGJJIJJIIG
@2318851/1
caagaacttgctggatctcttggtcggaaaagtgactcccgaacaagcca
+2318851/1
@CCFFFFFHHHHHJGIGHIIFIICHHIIJIBGFGCFGHIEHGGEGIEC@@
@2318852/1
caagaacttgctggatctcttggtcggaaaagtgactcccgaacaagcca
+2318852/1
CCCFFFFFHHHHHJJJJJJJJJJHHGIIJJJIHIJJJIJJGHIJJJJJJG
@2318853/1
caagaacttgctggatctcttggtcggaaaagtgactcccgaacaagcca
+2318853/1
CCCFFFFFHHHHHJJJJJJJJJJHHIJJJJJJGHIJJJJJJIIIJJIJII
@2801584/1
cagcaagctcctccgcaacagcaacctggagcgagacaacatcacccttc
+2801584/1
CCCFFFFFHHHGHJIJJJJJJJJJJJJJJJJJJGIFIIBFEGIJJJJHJJ
@2801619/1
cagcaagctgctcctccacaacaacaacctcaagcttggggtcaaccaca
+2801619/1
CCCFDFFFHGHHHJIJJJJJJIJJJIJJJJJJJGFIJJJII@FHIJGIJI
@2801620/1
cagcaagctgctcctccacaacaacaacctcaagcttggggtcaaccaca
+2801620/1
CCCFFFFFHGHHHJJJJIJJJIJJJIJJIJJJJJJJJJIJJFGGIIJJJG
@2801621/1
cagcaagctgctcctccacaacaacaacctcaagcttggggtcaaccaca
+2801621/1
CCCFFFFFHHHHHJJJJJJJJJJJJJJJJJJJJJJJJJJJJFHIJJJJJJ
@1265484/1
ataacctctctgtcggtagatttccgtgaagtggtccgtgccccttgcgg
+1265484/1
@CCFFFFFHHFHHHJGCGHIGHIIIFHGGIIFHIHIIJGGIJJJJJJJIJ
@231125/1
aaaagtttatttatcatacacaggtaaacagttgtacagtagaggataaa
+231125/1
@@CFFBDEHHHHHIIJJJJJJJJJFFHIJIIHIJIJJJJJHIJJJIJJGI
@231126/1
aaaagtttatttatcatacacaggtaaacagttgtacagtagaggataaa
+231126/1
CCCFFFFFHHHHHJJJJJJJJJJICFHJJJJJJJJJJJJIIJJJJHIJJJ
@4325206/1
cgtgccccttgcggttaccccttctgttgggatgggggccgcccccttcc
+4325206/1
@C?DFFFFHHHHHJIJJJ4CGIJJJJGIJJJHIJJJJIJJJHFFDDDDDD
@231305/1
aaaagtttctagggtttgttcattatctaggccttattttctaggtccag
+231305/1
@@<DDDDDF<CCDBEGBGEHE@HHA@DECHB9:CFFGGCHGHCHB9?FEF
@231306/1
aaaagtttctagggtttgttcattatctaggccttattttctaggtccag
+231306/1
CCCFFEFFHHHHHJGHJJJJJJJIJJJJJJJJJJJJJJJJJJJJJHIJJJ
@1804089/1
attttacaagctatactttgcatagaattagtggtttttttctaaaatca
+1804089/1
CCCFFFFFHGHHHJJJJJJJIJJIJJIJJJJHHIFHJJJJJIJJIJJJIJ
@1804090/1
attttacaagctatactttgcatagaattagtggtttttttctaaaatca
+1804090/1
CCCFFFFFHHHHHJJJJJJJJJJJJIJJJJJHHIFHJJJJJJJJIIIJJJ
@5841883/1
ctttgacttgccagtgccaatttcgcggaatttcaacacatgacaagcga
+5841883/1
CCBFFFFFHHHHHJFFHIIICFDFFHGGIIDDHIIJIIJGBGHIIJJJII
@5841884/1
ctttgacttgccagtgccaatttcgcggaatttcaacacatgacaagcga
+5841884/1
CCCFFFFFHHHHGJGHIJJJIJJJJIJJJHJJJJJIJJJJJJJJJJJIJJ
@5841885/1
ctttgacttgccagtgccaatttcgcggaatttcaacacatgacaagcga
+5841885/1
CCCFFFFFHHHHHIGIJJJJJJJJJJIJJJJJJJJJJJJJJJJJJJJJII
@5841886/1
ctttgacttgccagtgccaatttcgcggaatttcaacacatgacaagcga
+5841886/1
CCCFFFFFHHHHHJGIJJIJIIIGEGIJJJJJJJJIJIJJJJJJIIIJJI
@5841887/1
ctttgacttgccagtgccaatttcgcggaatttcaacacatgacaagcga
+5841887/1
CCCFFFFFHHHHHJHIJJJJJJJJJIJJJJJJJJJJJJJJJJJJJJJJJJ
@1804742/1
attttacagaacaggaatcatgtgtgatattattcagcatgcgatgttga
+1804742/1
CCCFFFFFHHHHHJJJJJJJJJHIHHHIJJJJJJJJJJJJJJJGIJIIJG
@5842185/1
ctttgactttttactatttttgtatgcacaaaattcgttctacatatgaa
+5842185/1
CCCFFFFFHHHGHJIJJJJJJJGHIIIIJIJIJIJIJEHJIJJJJJJJII
@3801271/1
cgaccttctacggtttatctacattatctccagttaactccacaatttag
+3801271/1
CCCFFFFFHHHHHIJJJJJJJJJJJIJJJJJJJIJJJJJJJJJJJJJJJI
@5843035/1
ctttgagcaaccagtaccagttgcttccactccggctactcttactctat
+5843035/1
CCCFFFDEDHHHGJHGGJGIGIIJJGIIJGJJJI8DHIIJAHHGHHIIGG
@3803370/1
cgacgaatgatgtgataaatatacctgcacacacgcatttttaaatttaa
+3803370/1
@@@FFFFFHHHHFHIGIJJDHHIIJJHIJIIIIJJJIIJJJJJJGIJJII
@3803371/1
cgacgaatgatgtgataaatatacctgcacacacgcatttttaaatttaa
+3803371/1
CCCFFFFFHHHHHIIJJJJJJJJJIJJJJJJJJJJJJJJJJJJJJJJJJI
@3803484/1
cgacgacaaagattacatcatatttgcctttaacagatgtgaagtatttc
+3803484/1
CCCFFFFFHHHHHJJJJJJJJJJJJJJJJJJJJJJJJJJIJJJJFHIIJI
@3804004/1
cgacgacattgaggaacttacgtattttctatgtcacatgttcactcgg
+3804004/1
CCCFFFFFHHHHHIIIIHIEEI:EBGGGGIIG@GFADGHGGDEF@@BDC
@2323895/1
caagaagttggccgatttgcagactctcagcttcaacgccaaggacttca
+2323895/1
CCCFFFFFHHHHHJJJJJJJJJJJJJJJJJJJJJJJJFHIJJJJJJJJJI
@4326206/1
cgtgcttctctaagtaattgtgaagctaagttccgtaagtcatctggtct
+4326206/1
CCBDFFFFHHHHHIHIJJJJJJJJJJJJJIHIJJJHIJJGDFGIIJJFHI
@1266859/1
ataactagtgcctaataatagtgtattacctctaaagctatctactcgtt
+1266859/1
@@?DDDDDADFFHIIIIED@H3AAFEDHBFEDHIGEGGHGHGIIGFDF:B
@1267065/1
ataactcgataaaaattgttcccttttgagctattgcgatattttttcgg
+1267065/1
CCCFFFFFHHHHHJJJJJJJJJJJJJJIJJJJJJJJJJJJJJJJJJJJJJ
@5349863/1
cttatcgatgcattgaaacgcaaactgacgtttacttttcgaatgtcaaa
+5349863/1
@?;DDDFDHGGGHIGIJGGGIJJJIEIIJJEHIFIJIJJJJIIIJHHIIE
@5349864/1
cttatcgatgcattgaaacgcaaactgacgtttacttttcgaatgtcaaa
+5349864/1
CCCFFFFFHHHHHJIJJJJJJJJJJJJIJJJJJJJJJJJJJJJJJIJJJJ
@5349865/1
cttatcgatgcattgaaacgcaaactgacgtttacttttcgaatgtcaaa
+5349865/1
CCCFFFFFHHHHHJJIJJIJFJJJJJJJJJJJJJJJJJJJJJJJJIJJJJ
@5349866/1
cttatcgatgcattgaaacgcaaactgacgtttacttttcgaatgtcaaa
+5349866/1
CCCFFFFFHHHHHJJJJIIIIJJJJJJIJJIIJJJJJJJJIJJJIHJJJG
@7370815/1
gtccagatcacgtggccgatctagatacagccaaagacgtagaagtagaa
+7370815/1
C@@FDFFFHHFHHJIJJIEIIJJJGIJJJJIJJJJJJIGIIJIIIGGGIG
@5352302/1
cttatctttgctgagaagctctctggtcaacaatagaactcaagctgtgg
+5352302/1
@@CFFFFFHFDHFEGEGIB?AEBDHEHHEAHFHEGGCFIEBGHDH???FH
@5353497/1
cttatggaaaaaacttctgcccacttgaagtagattttgtgaaggagcac
+5353497/1
CCCFFFFFHHHHHJJJJJJJJJEIJJJJJJGIIHIJJJJFHIJJJIJJJG
@2810306/1
cagcactattgacactaagaaatcacagagccccgggccc
+2810306/1
?@@?DADDF>CBHHDHGIIGG>HCHIIIGGIIIIGGI6FF
@2810307/1
cagcactattgacactaagaaatcacagagccccgggcccagatggcatt
+2810307/1
<@<DDDD?DHFH?HHGIGECICH@:AFCCFGIDEBE>GFGIIBGIGGDG;
@2810308/1
cagcactattgacactaagaaatcacagagccccgggcccagatggcatt
+2810308/1
@?<BDDDBFBCCFBHDEH9CEHB@@C<9C;FCBAG@6??DCEHIC>ECG<
@2810309/1
cagcactattgacactaagaaatcacagagccccgggcccagatggcatt
+2810309/1
@C@FFFFFHGHHHGIIJJJJJGIGIIIIJIIJGHGFAFHGCHIJI@F9@F
@2810310/1
cagcactattgacactaagaaatcacagagccccgggcccagatggcatt
+2810310/1
CC@FFFFFHHGHHIGJJJIJHIIJJIBHEHIJIIIIJJIJGHEHGIIIIG
@2810741/1
cagcactgaatcaaaaaattctccatcgttacaataagttattcggacaa
+2810741/1
CCCFFFFFHHHHHJJJJIJJJJJJJJJJIJJJJJJJIJGIJJJIJJEHII
@1273245/1
ataaggttcaaaatagtccagaattccattttccttggcatcaagagtat
+1273245/1
CB?DFFFFHHHHGJJIJJIJJIIJJJJJJJJJJJJJJGIJJJJJJJJGHG
@2811796/1
cagcagacagcttctgttaaagaattgacatctcgtatgagtgaactgca
+2811796/1
@@@FFDDDFHHHGJJJJJJIJFHCHGIGHIJGGEHG@DG@GFHIJJGIIG
@4328066/1
cgtggatggcgccctcgatttggaccagttcgtatttgggagtgatgccg
+4328066/1
@@?DDFFDHDHHHJJJIJJJJIICHIJJGHGGDG?DIIJJGI;CGEIGGG
@1807237/1
attttacctttgcgcgaaaagtgaccacaagcaatgtcaaagagaaggat
+1807237/1
CCCFFFFFHHHHHJJJJJJJJFHHIJJJJJJJJJJJIJJJJJJIIIIJJG
@4852145/1
ctcgtgacttttctcccctgttcttaaataaag
+4852145/1
CCCFFFFFHHHHHIIIIICCGICGHBHH@EHH4
@6869011/1
ggaaaagcccagaagaacgttcgactttcacttcattctatcggcctttc
+6869011/1
CCCFFFFFHHHHHJJJJIJIIJJIJJJJJJJJJJJJJJJJJJJJJJIJJG
@7913027/1
gtttggaaaaaatttcaaattgttcaggtaaaatcttgcttcatgattga
+7913027/1
CBCFFFFFHHGHHJJJJJJJJJIJJIJJHIJJJJJJJJJJJJJJJIJJJJ
@234882/1
aaaataatagttcttcaagatatattcttcaggggatcatgaagctcgct
+234882/1
CCCFFFFFHHHHHJJJJJJJJJJIJJJJJJJJJJJHGHJJJJIJJIJJJI
@6870160/1
ggaaaagtaacgcccgaacaagccaatcagaccaacggaacgcccggagc
+6870160/1
@C@FFFF>DHFHHJJJGHGIIGGIIIGIJIGJJIJGGIJJJIGIJHHFF>
@6870161/1
ggaaaagtaacgcccgaacaagccaatcagaccaacggaacgcccggagc
+6870161/1
@CCFFFFDFHHHHJJJJJJIJIGIIHIJJJIJJJJJJJJJJJIGIHHBEB
@6870162/1
ggaaaagtaacgcccgaacaagccaatcagaccaacggaacgcccggagc
+6870162/1
BC@FFFFDHHFHHJJJJJIJJIGGHIJJJIJJJJJJJJJIJGGIIHFFFD
@6870163/1
ggaaaagtaacgcccgaacaagccaatcagaccaacggaacgcccggagc
+6870163/1
CCCFFFFFHHHHHJIJJJJJJIEGHJIJJJJIJJJJJJJJJJIIJHHDF<
@6870734/1
ggaaaagtgactcccgaacaagccaatcagaccaacggaacgcccggagc
+6870734/1
@@CFFFFDFFHHHJJJIIJJJJJJJIJJJJJJJJJJJIJIIIIJJJJHHB
@6870735/1
ggaaaagtgactcccgaacaagccaatcagaccaacggaacgcccggagc
+6870735/1
BCCFFFFDHHHHHJJJJJJJJJJJJIJJJJJJJJJJJJJJJHIJJJJHHD
@6870736/1
ggaaaagtgactcccgaacaagccaatcagaccaacggaacgcccggagc
+6870736/1
CCCFFFFDHHHHHJJJJJJJJJIIIIJJIJJJJJJJJJJJJIJIJGIHHB
@6870737/1
ggaaaagtgactcccgaacaagccaatcagaccaacggaacgcccggagc
+6870737/1
CCCFFFFDHHHHHJJJJJJJJJIJJJJJJJJJJJJJJJIJJJJJJJJHHB
@3298100/1
cccattggctggctccaagagatgtgcatgtcccgcagatggccaccacc
+3298100/1
@@@DDDDDHHHFHIIGII@CF>CHACCEGIIIIIIIIIIGIIGGIGIDGG
@3298101/1
cccattggctggctccaagagatgtgcatgtcccgcagatggccaccacc
+3298101/1
CCCFFFFFHHHHHJJJJJIIIHJJIIJJJJGJJJIJJIIIJJIJJJJGIH
@2328988/1
caagaatgctctagaaatatcgcacgacctctttcctcaactggaccacc
+2328988/1
CCCFFFFFHHHHHJJJJJJJJJJJJJJJJJJJJJJJJJJJJJJJJJJJJJ
@4853344/1
ctcgtggggagcgatgacgaataaagtatgtgttcaccaagagaagaaag
+4853344/1
BCCFDFFFHHHHHJJJJJJJJJJJJJFHIJHIIIJJJJJJJJJJJJJJJI
@2330688/1
caagaattaagctctatggtcagagaattactcattatgttttataagtc
+2330688/1
CCCFFFFFHHHHHJJJJJJIIJJJJJJJJJJJJJJJJJJIIJJJJJJJJH
@7915584/1
gtttggaggagttgtactaatttgtgtaattgaagttcgtattatttcct
+7915584/1
B11ABDDFHFHDFHHJIJJJJJIJHHHGIJJJIJIHIJJGIJJIJJJIIG
@7915585/1
gtttggaggagttgtactaatttgtgtaattgaagttcgtattatttcct
+7915585/1
BBCFFFFFHHHHHJIHIJJJJJJIHIHIJJJJJJJHIJJJJJJJJJJJJG
@5358351/1
cttattgacatttttcgcttgaacacattgggtggccattcctaacacag
+5358351/1
CCCFFFFFHHHHHJJJJJJJJJJJJJJJJJJJFIJJJJJJJJJJJJJJJJ
@5358590/1
cttattgcgtctttgctttggtcactttacgcgcgaaaaccattatgttt
+5358590/1
CCCFFFFFHHHHHJIJJJJJIHJGIIJJJJJJJJJIJJJJJGIJJHHFHH
@4331594/1
cgtgtaccacatctcggatcttgctactaatattcgattcgataggtgct
+4331594/1
@@@FDDDDHHHGBHIIJAHGIJJIIIJIJGHIIIEGCDHHICHCHIDDGI
@4331595/1
cgtgtaccacatctcggatcttgctactaatattcgattcgataggtgct
+4331595/1
@CBFDFFFHHHHHJJJJIJIJJIJJGJJJJJJJJJJJJJJJHJJJJCHHJ
@4331596/1
cgtgtaccacatctcggatcttgctactaatattcgattcgataggtgct
+4331596/1
CC@FFFFFHHHHGJJJJJIJIJJJJJJJJJJJJJJJJJJJJIJJJJDEIJ
@4856084/1
ctcgttatataatcatcattcaaacattgaagccagatcgataaaaaaat
+4856084/1
@@@FDDDDHGHGHHIIIBHFHIEIGGHGCIIIIIIIAEFGEIICHGIII2
@4856085/1
ctcgttatataatcatcattcaaacattgaagccagatcgataaaaaaat
+4856085/1
CCCFDFFFGHHHHJJJJJJJJJJJIJJJJJJJJJJJJJIJJIJJJJIJJG
@4856086/1
ctcgttatataatcatcattcaaacattgaagccagatcgataaaaaaat
+4856086/1
CCCFFFFFHGGGHJJIJJIJJJJJJIJJIIJJJJJJJIJIIJGGIIIJIE
@4856087/1
ctcgttatataatcatcattcaaacattgaagccagatcgataaaaaaat
+4856087/1
CCCFFFFFHHHHHIJJIJJJJJJJJJJJJJJJJJJJJJJJJJJJJJJJJG
@4856088/1
ctcgttatataatcatcattcaaacattgaagccagatcgataaaaaaat
+4856088/1
CCCFFFFFHHHHHJJJJJJJJJJJIJJJJJJJJJJJJJJJJJJJJJJJJG
@7378115/1
gtcccacaaagtttcacagttccacaaaacgctgaaaaattccgtcggca
+7378115/1
CCCFFFFFHHHHHJJJJJJJJJJJJJJJJJJJJJJJJJJJJJJJIIJJJJ
@237996/1
aaaatacccgtagaaacgaatcatctcagcctcgcgctaggtaaattaaa
+237996/1
CCCFFFFFHHHHHJJJJJJJJJJIJJJJJJJJJJJJJJJJJCHIJJJJJI
@7917658/1
gtttggcgtctttcttcgatcttccggttccggtggccaccagatcgttg
+7917658/1
CBCFFFFFHHHHHJJJJJJJJJJJJJJHGIJJIJJIIJJJJJJJJJIEHE
@7917659/1
gtttggcgtctttcttcgatcttccggttccggtggccaccagatcgttg
+7917659/1
CCCFFFFFFHGHDGJIIIIHGGHICDFCEHIGGDHGGIIJIIGIGEHHEG
@7917787/1
gtttggctagattctgtttgacattcgaaaagtaaacgtcagtttgcgtt
+7917787/1
C@@FFFFFHHHHHJJJJJJJJJJJJJJIJJJJHIJJJJHIJJGIJJIJFG
@3812495/1
cgacgcatgggtcgtggcttgcaataaatatgaacggtctgcaaacttgt
+3812495/1
CCCFFFFFHHHFHJHIIJJIJIJJGIJJIGIIIIGIJDGGGGIJJGIJJD
@3299255/1
cccatttgccatgcctccaggttggccaagaacacaagcacacataccta
+3299255/1
CCCFFFFFHHHHHJJJJJJJJIIJIJJIJJJJIJJJJJIGIGIJJJIJJJ
@3301223/1
ccccaacggaaaatcgtatgtgtgcattcttcatgaatatgttcaacatg
+3301223/1
CCCFFFFFHHHHHJIJIIJIHHHGIIJJIIJJJJJJIJJJJJJIJJJJJI
@3815893/1
cgacggctcagcaactcctggaggacgctgacgggagtcttgctcggcat
+3815893/1
CCCFFFFFHHHHHJJJJJJJJIJIG3@GIIJIJJJJJ@EHIIGGIHHFFC
@3815894/1
cgacggctcagcaactcctggaggacgctgacgggagtcttgctcggcat
+3815894/1
CCCFFFFFHHHHHJJJJJJJJJJJIJHIJIJJIJJEIFHIJJJIJHHFFD
@6355687/1
gaggcttttaaaatttaacgtttagcagtcttctttttagaataacattg
+6355687/1
CCCFFFFFHHHHHJJJJJGHHIJIJIJJJJJJJJJJJJIGHGGIIDGIJ@
@6356163/1
gagggcgccatccacgagccaatcttccgctaccgcgtgttccttaacaa
+6356163/1
CCCFFFFFHHHHFIIGGGIIJJIGIGIIGGHGIIGII;EEFFGFHFFDDC
@2814330/1
cagcagtcccacaaagtttcacagttccacaaaacgctga
+2814330/1
@@@DDDBDDFHDFIFBAFIFEEEGACDFHIGIIIIEHIAB
@2814331/1
cagcagtcccacaaagtttcacagttccacaaaacgctgaaaaattccgt
+2814331/1
@@;?DDDDHHFFHDIIGHIIIGGGDHIDHIIEGIIIIIIIIIIIIIIGHA
@2814332/1
cagcagtcccacaaagtttcacagttccacaaaacgctgaaaaattccgt
+2814332/1
CCCFFFEFHHHHHJJJIJIIJJJJJJIJJJJJJJJIJJIJIJJJJJJJJH
@239718/1
aaaatacggcaaagagaagaaaggccgatagaatgaagtgaaagtcgaac
+239718/1
CCCFFFFFHHHHHJJIJJJJJJJIIJJJJJJJJJJJJJIIJJJJGHIIJE
@6875912/1
ggaaaatcgtatgtgtgcattcttcatgaatatgttcaacatgttttgaa
+6875912/1
CCCFFFFFHHHGHJJHHIJJJJJJJJJJJJJJJJIIJJJJJJJIJJJJJI
@240363/1
aaaatactcaacctggatcaatatatgctctacgctcacggatcagatct
+240363/1
CCCFFFFFHHHHHJJJJJJJJJJJJJJJJJJJJJIJJJJJJJJJJJJJJI
@4334166/1
cgtgtgcccttgagaaatttgctgcctcaaaaacgtatgacaaaactata
+4334166/1
CCBFFFFFHHHHHJJJJJJJJJJJJJJJJJJJJJJHJJJJJJJJJJJJJJ
@6356841/1
gaggtactcgagggcatgatgagcagccgagcccttggcttccttcggag
+6356841/1
@@BFDDFFHHHHHIIJJJJJJIJJDGIIIGIJJJJJJJJIIIJIIIEH@B
@7380111/1
gtcccgaataccgattctcagccgagctgcccagtttagtggccaactct
+7380111/1
CBCFFFFFHHHHHJJJJJJJJJIJIIJIJJJJIJHIJIJHIJIJJJJJJI
@7380112/1
gtcccgaataccgattctcagccgagctgcccagtttagtggccaactct
+7380112/1
CCCFFFFFHHHHHJJJJJJJJJJIIGIIJJJJIJHIJJJEHJJJIJJJJI
@3822268/1
cgactacagatattcgcacttgcagtcccaatatcaaactacaggcagtg
+3822268/1
CCCFFFFFHHHHHJJJJJJJJJIJJGIJJJJJJJJJJJJJJJIIJJJJFH
@3822269/1
cgactacagatattcgcacttgcagtcccaatatcaaactacaggcagtg
+3822269/1
CCCFFFFFHHHHHJJJJJJJJJJJJIIJJIIJIJJJJJJJJJJJIJJJHH
@3303921/1
ccccaccaagggaagggggcggcccccatcccaacagaaggggtaaccgc
+3303921/1
@CCFFFFFHGHHHJGIGAEHGGHEFDDDDDDDDDBDDDDDDBD6:CDDDB
@3303922/1
ccccaccaagggaagggggcggcccccatcccaacagaaggggtaaccgc
+3303922/1
CCCFFFFFHHHHHJJIJJJJJJHFFDDDDDDDDDDDDDDDDDDBBDDDDD
@6877781/1
ggaaaatgctcgaaaactcaattggcgcacattcagcaggttttttaaca
+6877781/1
?@@FFFDFHGHHGIHJJJEGFHG@FHGEHIJGIJIIGIII?FHFIJJJEG
@6877782/1
ggaaaatgctcgaaaactcaattggcgcacattcagcaggttttttaaca
+6877782/1
@@CFDFFFGHHHGJJJIBFHGFHIGGEBHIJJIIJIJIJIFHIIIIEEHC
@6877783/1
ggaaaatgctcgaaaactcaattggcgcacattcagcaggttttttaaca
+6877783/1
CC@FFFFFHHHHDIGIJIIIEEIIJEIIGIIIIIGGHIII?FHIJJFEG@
@6877784/1
ggaaaatgctcgaaaactcaattggcgcacattcagcaggttttttaaca
+6877784/1
CCCFFFFFHHHHHJIJJJJJIIJJJJJJJGIJJIJJJIJJBFHIJJJJJF
@6877785/1
ggaaaatgctcgaaaactcaattggcgcacattcagcaggttttttaaca
+6877785/1
CCCFFFFFHHHHHJJIJJJIIJIJJIJJIJJJJJJJJJJJFHIJJJJJJI
@6877786/1
ggaaaatgctcgaaaactcaattggcgcacattcagcaggttttttaaca
+6877786/1
CCCFFFFFHHHHHJJJJJJJJGIJJEIIIJJJJJJJIJJJFHIJJJJJJJ
@6877787/1
ggaaaatgctcgaaaactcaattggcgcacattcagcaggttttttaaca
+6877787/1
CCCFFFFFHHHHHJJJJJJJJJIJJIJJJJJJJJJJIJJJGIJJIJJJJI
@6877788/1
ggaaaatgctcgaaaactcaattggcgcacattcagcaggttttttaaca
+6877788/1
CCCFFFFFHHHHHJJJJJJJJJJJIIJJJJJJJJJJJJIJGIJJJJJIJJ
@6877789/1
ggaaaatgctcgaaaactcaattggcgcacattcagcaggttttttaaca
+6877789/1
CCCFFFFFHHHHHJJJJJJJJJJJJIJJIJJJJJJJJJJJHIJJJJJJJJ
@6877790/1
ggaaaatgctcgaaaactcaattggcgcacattcagcaggttttttaaca
+6877790/1
CCCFFFFFHHHHHJJJJJJJJJJJJJJJIJJJJJJJJJJJFHIJJJJJJI
@6877791/1
ggaaaatgctcgaaaactcaattggcgcacattcagcaggttttttaaca
+6877791/1
CCCFFFFFHHHHHJJJJJJJJJJJJJJJJJJJJJJJJJJJDHIJJJJJJJ
@6877792/1
ggaaaatgctcgaaaactcaattggcgcacattcagcaggttttttaaca
+6877792/1
CCCFFFFFHHHHHJJJJJJJJJJJJJJJJJJJJJJJJJJJGHIJJJJJJJ
@7380634/1
gtccctcttcgtgttccatttcatagaatggtggtggccatctgcgggac
+7380634/1
@??BDFFFHHGHHJIJJJJJJJIIJIJJIJJFHIAGIIJJJJJIJJJJDG
@7380635/1
gtccctcttcgtgttccatttcatagaatggtggtggccatctgcgggac
+7380635/1
CCCFFFFFHHHFHJJJJJJJJJJJJJJJJGIHHHEHIJJIJIJJJJJJGH
@7380636/1
gtccctcttcgtgttccatttcatagaatggtggtggccatctgcgggac
+7380636/1
CCCFFFFFHHHHHJJJJJJJJJJIJIJJJJJEHIFHJGIJJJJIGJJJGE
@4860864/1
ctcgtttccacatctgtactagaacaaggctgtgatttaccaaagtgcaa
+4860864/1
??@DDDFFHGGHHIIIBFHJJJJEIGIGGDCHEFIIJGIJJJGDGFHIIJ
@1279357/1
ataatcatcaatattatctatcgatactgaatgtaattttttatatagtg
+1279357/1
CBCFFFFFHHHHHJJJJJJJJJJJJJJJJJJJJIJJJJJJJJIHGIJJHG
@1279358/1
ataatcatcaatattatctatcgatactgaatgtaattttttatatagtg
+1279358/1
CCCFFFFFHHHFHIIIIJIGFHIBIIJIIJEHI?EFGGGIIJIJJJJGBD
@1279362/1
ataatcatcattcaaacattgaagccagatcgataaaaaaatatcgcaat
+1279362/1
CCCFFFFFHHHHHJJJJJJJJJJIIIJJJJJJJJJJJJJJJJJJJJIGII
@5373526/1
cttcaacgccaaggacttcaactttgttcagttcttgcaggagatcgcta
+5373526/1
CCCFFFFFHHHHHJJJJJJJJJJJJJIJJJJIJJJJJJJJJJJJJJJJJJ
@4863172/1
ctcgttttctcgatctggctctcactaagaacgacatctgtagatataag
+4863172/1
CCCFFFFFHHHHHJJJJJJJJJJJJJJJJJJJJJJJJJJJJJJJIJJJJI
@6359456/1
gagtacctcaaaatcatgaccaaaaagtgaacagctatcgatacacagtc
+6359456/1
CCCDFFFFHHHHHJJIJJJJJJJJIJIHGIJJJJGHIIIJJJIIJJJJJI
@6359457/1
gagtacctcaaaatcatgaccaaaaagtgaacagctatcgatacacagtc
+6359457/1
CCCDFFFFHHHHHJJJJJJJJJJJJJJHHIJJJJJJJJJJJJJJJJJJHI
@764232/1
aatcaatcaatttgcctcgaaatctaaggttatattacttttatgaatcg
+764232/1
CCCFFFFFHHHHHJIJJJJJJJJJJIJJJHHIJJJJIJJJJJJIJBDDGH
@3306597/1
ccccatcccaacagaaggggtaaccgcaaggggcacggaccacttcacgg
+3306597/1
CCCFFFFFHHHHHJJJJJJJDGHJJJJJJJJJJJFFGIJJIJJJHHHHHF
@2341377/1
caagactcccgtcagcgtcctccaggagtcgctgagccgtcgcggcatca
+2341377/1
CCCFFFFFHHHHHJJJJJJJJJJJJJIJGHIJJJJJJJJHJJIJHFDDDC
@2341378/1
caagactcccgtcagcgtcctccaggagttgctgagccgtcgcggcatca
+2341378/1
CCCFFFFFHHHHHJJIJJJJJJJJIJHIGHIIJJIIIIIFHIFHJHFFED
@2341379/1
caagactcccgtcagcgtcctccaggagttgctgagccgtcgcggcatca
+2341379/1
CCCFFFFFHHHHHJJJJIJJJJJJJJIJFHGIJJJJIJJHIJIIJHFFEE
@2341380/1
caagactcccgtcagcgtcctccaggagttgctgagccgtcgcggcatca
+2341380/1
CCCFFFFFHHHHHJJJJJJIEIJGIIEIFGGIJJIJJJIFHGGGI>DFEC
@765333/1
aatcaatttgcctcgaaatctaaggttatattacttttatgaatcgtgat
+765333/1
@@CFFFFFFHHHGJHIGIIIIIJHGHGGIIJJIJJJJJJJGFGFHHGGHE
@765334/1
aatcaatttgcctcgaaatctaaggttatattacttttatgaatcgtgat
+765334/1
BC=DDFFFHHHHHJJIJJJJJJJJIIJJJJJJJJJJIJIJJFDFHGHIII
@4864575/1
ctctaaagctatctactcgttatataatcatcattcaaacattgaagcca
+4864575/1
CCCFFFFFHHHHHJJJGJJIJIIIJJIJJJJJJJJJJJJJJJJJJJJJJI
@4864576/1
ctctaaagctatctactcgttatataatcatcattcaaacattgaagcca
+4864576/1
CCCFFFFFHHHHHJJJJJJJJJJIIJJJJJJJJJJJJJJJJJJJJJJJJJ
@244823/1
aaaatatacagactaaagaaacgctcgtggggagcgatgacgaataaagt
+244823/1
CCCFFFFFHHHHHJJIJJJJJJJJJJJHIIJJIJJJJJJJJIIIJJIHHA
@244824/1
aaaatatacagactaaagaaacgctcgtggggagcgatgacgaataaagt
+244824/1
CCCFFFFFHHHHHJJJJJJJIGGGEGIEGIJJHIGIIIIIGGIEHIJHH7
@244825/1
aaaatatacagactaaagaaacgctcgtggggagcgatgacgaataaagt
+244825/1
CCCFFFFFHHHHHJJJJJJJJJJJJJJFHIJJIJIJIJJIIJJJJIJHH?
@244826/1
aaaatatacagactaaagaaacgctcgtggggagcgatgacgaataaagt
+244826/1
CCCFFFFFHHHHHJJJJJJJJJJJJJJHIJJJJJJJJJJJJJHJJJJHHC
@6360572/1
gagtctcttcgtcactcgcaaatgtagaaggcagattgttaccctccacg
+6360572/1
CCCFFFFFHHHHHJJIJJJJJJJJIIJJJJJJJJJIJJIJJJJJJJJJJI
@3307739/1
cccccaaggataacctctctgtcggtagatttccgtgaagtggtccgtgc
+3307739/1
CCCFFFFFHHHHHJJJIJJJJGIIJGIIJJJJJJIHIJJIHIIHIJDGIF
@3307795/1
cccccaccaagggaagggggcggcccccatcccaacagaaggggtaaccg
+3307795/1
CCCFFFFFHHHHHJJJJIIIGIIEFDDDDDDDDDDDDDDDDDDD79CDDB
@3308130/1
cccccatcccaacagaaggggtaaccgcaaggggcacggaccacttcacg
+3308130/1
CCCFFFFFFHHHHJJJIJJJJ<CGGGHBEGHGJJJGFHJIGHGHGHGFFE
@2343437/1
caagagaagaaagctatacagtagtcaaatttgtatccattatcactttt
+2343437/1
CCCFFFFFHHHHHJJJJJJJJHJJIIJJJJJJJIIJJJJJJJJJJJJJJJ
@2343519/1
caagagaatggcggctcacaagatgtggcaatccttgcaggatttacccg
+2343519/1
CCCFDDFFHHHHHJGGIIGIJJGGEDHGGEIEHIIJIGHIJJIJIIHIJG
@1282703/1
ataattaataactagtgcctaataatagtgtattacctctaaagctatct
+1282703/1
CCCFFFFFHHHHHIJGIIIJJIJJIJJJHIIJJJIJJJIJJIJJJJJJJI
@1282899/1
ataattataggattggatctatgactgtgtatcgatagctgttcactttt
+1282899/1
CCCFFFFFHHHHHJJJJJJJJJJIJIJHGHJJJIIJIIIIJIJIGIIJJJ
@2344192/1
caagagcataaagtatgtctagaacgattttacctttgcgcgaaaagtga
+2344192/1
CCCFFFFFHHHHHFIJJHIJJJJJIJJJJJJJJJJIJJJJJJJJJJJCGA
@3309166/1
cccccttcttttcagatgttttaatgcacatttagctgcggtacacttgg
+3309166/1
CCCFFFFFHHHHHJJJJJIJJJJIIJJJJJJJJJJJJJJJJGHIJJJJJJ
@3309922/1
ccccgatgatatgatatgtatttattatattgtgaaaagggagcatttat
+3309922/1
@CCFFDDFDHFGHJJGHGBFHIJJJIIJIJJGIIJJJJJGIIIIIIIJJI
@3309923/1
ccccgatgatatgatatgtatttattatattgtgaaaagggagcatttat
+3309923/1
CCCFFFFFHHHHHIJJJJHIIJJFJJJJJJJJIIIJIJJJJJJJIJJJJI
@4865948/1
ctctaacgtctttatagaatgtcaatgttattctaaaaagaagactgcta
+4865948/1
@CCFFFDFFFHHHIGEHIJIGFHIGIJHIIGIIGIIJJIIJIGIIICGIG
@4865949/1
ctctaacgtctttatagaatgtcaatgttattctaaaaagaagactgcta
+4865949/1
CCCFFFFFHHHHHJJJJJJJJHIJJJJIJJJJJJJJJJJIJJJJJJJJJH
@4865950/1
ctctaacgtctttatagaatgtcaatgttattctaaaaagaagactgcta
+4865950/1
CCCFFFFFHHHHHJJJJJJJJIJJJJJHJJJJJJJJJJJJJJJJJJJJJG
@2821319/1
cagccaagaacttgctggatctcttggtcggaaaagtaacgcccgaacaa
+2821319/1
CCCFFFFFHHGHHJJJJJIJIJIJJJJEEHJGIJIGFFHGGFIIIIIIJJ
@5375728/1
cttcaacttcgttcagttcttgcaggagatcgctagcgaacaatccttcg
+5375728/1
CCCFFFFFHHHHHJJJIJJJJJJJJJJJJJJJJJJJJJJJIIJIJJJJJJ
@5376129/1
cttcaactttgttcagttcttgcaggagatcgctagcgaacaatccttcg
+5376129/1
CCCFFFFFHHHHHJJIIJJJJJJJJJJJJJJJJJJJJJJJJJJHGGIIJG
@5376130/1
cttcaactttgttcagttcttgcaggagatcgctagcgaacaatccttcg
+5376130/1
CCCFFFFFHHHHHJJJIJJJJJJJJIJJJJIJJJJJJJJJJJJJHJJJJI
@5376131/1
cttcaactttgttcagttcttgcaggagatcgctagcgaacaatccttcg
+5376131/1
CCCFFFFFHHHHHJJJJJJJJJJJJJJJHJJJJJJJIJJJJJJJIJJJII
@6361838/1
gagttattgatttcgaggaataatacgaacttccatagattcaaatgaag
+6361838/1
?@?=BDDDFHHHGIJJJJHJJIJIGIJJJJJJJJIJJIIJIIIIIJGIIJ
@2821528/1
cagccaatgggattgcccatcactttgtcatcgaacgatgtcaccacctg
+2821528/1
CCCFFFFFHHHHHJJIJJJJJJJIJJIHIJJJJJJJJJJJJJJJJJJJJJ
@5377149/1
cttcaagatatattcttcaggggatcatgaagctcgcttttcaaattctc
+5377149/1
CCCFFFFFHHHHHJJJJJJJJJJIJIJJJJJJJJJJJJJJJJJJIJJJJJ
@1819966/1
attttattgaaaaattagtaaaacataatggttttcgcgcgtaaagtgac
+1819966/1
@B14ADEFHHHHHJJJJJIJJJJJJJJIIJJHIIJJJJJIJHIJJJGHII
@1819967/1
attttattgaaaaattagtaaaacataatggttttcgcgcgtaaagtgac
+1819967/1
CCCFFFFFHHHFHIIJIJGHGGHJGGHIIJJEHHGGHIIHI?GHJIHIEG
@1819968/1
attttattgaaaaattagtaaaacataatggttttcgcgcgtaaagtgac
+1819968/1
CCCFFFFFHHHHHJJJIJJIJJJJIJJJJJJFHJJIIJIIJHIJIJHHII
@1819969/1
attttattgaaaaattagtaaaacataatggttttcgcgcgtaaagtgac
+1819969/1
CCCFFFFFHHHHHJJJJJIJJJJJJJJJJJJEHIJJJJJJJHJJJJDHII
@1283918/1
ataattgtgtccattattatataatatatcctcaaactagggaagactta
+1283918/1
CCCFFFFFHHHHHJJJJJJJJJJIIJJJJJJJJJJJJJJJJJJJJJJJJI
@7384974/1
gtccggccgagtgcatcatggtcatgttttgggactccatgtccagcttt
+7384974/1
@@@DDDDDFFFFFEGIFI@?C:9C9?GFGIIEFFFFFFFFF@<CBCFEII
@5860092/1
ctttgcatcaaataaatgctcccttttcacaatataataaatacatatca
+5860092/1
@@@DFDF>CFHHHIIIGEGIIGDFEFHDEHIIIIIIIIHIIHIGHIIGHI
@772031/1
aatccttcgaggtaacctacgtggacatcgaagaaaaaacattgaccaat
+772031/1
CCCFFFFFHGHHFHIJJIJIJBGIJJJJJIIJJIIJJJJJJIJJJJJJJG
@772032/1
aatccttcgaggtaacctacgtggacatcgaagaaaaaacattgaccaat
+772032/1
CCCFFFFFHHHHFGIJJIJJJEHJJJJJJJJJIJJJJJJIJJJJIJJJJF
@6363238/1
gagttttcgagcattttccggaaaagaagattgcaccccgaaaagtttgg
+6363238/1
B@CADFFFHHHGHJJGJJJIGGIJIGGGGJEIGIIIIJJJJJJJJDHIII
@6363239/1
gagttttcgagcattttccggaaaagaagattgcaccccgaaaagtttgg
+6363239/1
BCCDFFFFHHHHHJJJJJJJJJJJJIIJJJJJJJJJJJIJJJJJJFHJJJ
@1285183/1
ataatttgcgacatttgacgtacggttcaagtagccgaagtaaaagtgtg
+1285183/1
CCCFFFFFHHHHHJJJJJJJIIIJJIJJJJJGIJJJJJJJFFHIIIBGCG
@1285308/1
ataatttgtggacataaaggaaagaaaaaaatgtcaaaattttgcaaatt
+1285308/1
CCCFFFFFFHHHHJJJJJIJJJJJJIIGIJIHJJJJIJJJJJIJJJJJJI
@7932212/1
gtttgttctgaaacaaacatcactgtgatgaaaaataaaaaaaaaataat
+7932212/1
CBCFFFFFHHGHHJJJJJJJJJJJJIJIJJIJJJIJJJIJJJJJJJGJJE
@7386401/1
gtccgtgccccttgcggttaccccttctgttgggatgggggccgccccct
+7386401/1
CCCFFFFFHHHHHJJJGIJ6GIIIJJJIIHIIJJIIJJJHGGJHFFDDDC
@2826877/1
cagccgagcccttggcttccttcggagttttgcctgttccgtagcagacg
+2826877/1
CCCFFFFFHHGHHJJJJJIJJJJJJGI?GHIIIJJJEGIIIFHGHIJIJJ
@7389458/1
gtcctccaggagttgctgagccgtcgcggcatcactcccaaatacgaact
+7389458/1
CCCFFFFFHHGHHIJJJJJJJJIIIGIJIJJJJIJJJJJJJJIJJHHHFF
@7389459/1
gtcctccaggagttgctgagccgtcgcggcatcactcccaaatacgaact
+7389459/1
CCCFFFFFHHHHHIJJJJJJJJJIJIJJJIJJJJJJJJJJJJJIJHHHFF
@5861515/1
ctttgccagtggccgtctgctacggaacaggcaaaactccgaaggaagcc
+5861515/1
@@@DDD?DDFHD?EEIIGEG>FEEBDGEEGHGEGICDBDF7DGIG>GH=@
@5861516/1
ctttgccagtggccgtctgctacggaacaggcaaaactccgaaggaagcc
+5861516/1
@CCFFFFFHFHHHJJHIJIJJIIJJIJIGIJJJJJIJJJJJJIIJJJIIG
@5861517/1
ctttgccagtggccgtctgctacggaacaggcaaaactccgaaggaagcc
+5861517/1
CCCFFFFFGFFHHJJGGIJGIJJJIJJEHIJIIIJJIJJIHJJJIIIJIA
@5861518/1
ctttgccagtggccgtctgctacggaacaggcaaaactccgaaggaagcc
+5861518/1
CCCFFFFFHHHHHJJGIIIIFGJJIHIGHIJIIJJJIIIJIGGIHCHGCE
@7390741/1
gtcctcttctagcagctttaatgcattgtatgcagcatcatgtttactaa
+7390741/1
CCCFFFFFHHHHHJJJJJJJJJJJJJJJJJJJIJJJJJJJJJIJJJJJII
@4872364/1
ctctactctcaagaaatggcctccatgccgagcaagactcccgtcagcgt
+4872364/1
CCCFFFFFHHHGHJJJIJJJJJJJJJJJJJJJJIJJJJJJJJJIJJJIJC
@4872365/1
ctctactctcaagaaatggcctccatgccgagcaagactcccgtcagcgt
+4872365/1
CCCFFFFFHHHHHJJJJJJJJJJJJJJIJJJJJJJJJJJJJJJIJJJIJG
@4872633/1
ctctactgtacaactgtttacctgtgcatgataaataaacttttttcggg
+4872633/1
CCCFFFFFHHGHHIJJGHIIJJGJFFHIJJIIJJJJJJJJJJJJJIJJJI
@6892001/1
ggaaatagtaacattgattagattatgttgtagaccacatgaaactttaa
+6892001/1
@@@DDDBDFFFHHGIIGGIHF<IB:ABAFHIIICHDEFHGGBACBDEHGI
@6892002/1
ggaaatagtaacattgattagattatgttgtagaccacatgaaactttaa
+6892002/1
@CCFFFFFFHHHHIIIGIGIGBIDC@CEFFEEHIGHFHIIGIIEHIIGII
@5862702/1
ctttgccgtattttattttgtaaggtgaggtatttgtacatgaagttgtc
+5862702/1
@@@DFDFD?FFFGIJIGIIGCDGHFHGGHG?EDFGGCGIGIGIBFFHICE
@5862703/1
ctttgccgtattttattttgtaaggtgaggtatttgtacatgaagttgtc
+5862703/1
CCCFFFFFFHHHGJJJJJJJHIJJJAFHIICGHIIJJJJJJJJJJIJJJI
@5862704/1
ctttgccgtattttattttgtaaggtgaggtatttgtacatgaagttgtc
+5862704/1
CCCFFFFFFHHHHJJJJJJIFHIJJBGHIJCGHIJJIIJJIJIJJIIJII
@5862705/1
ctttgccgtattttattttgtaaggtgaggtatttgtacatgaagttgtc
+5862705/1
CCCFFFFFFHHHHJJJJJJIGIIIJFHIJJCGIIIJGIIGJJJJJIIJII
@5863073/1
ctttgcctctggccgcagctaaatgggcatagtacgtcggagctggatag
+5863073/1
B@@DDFFFHHGHHJJJJJJJJJJJIJJIJJJJIJJJJJJJAFGGIIHEII
@1290147/1
atacaccccttaatcagctacaacagtcaacatttcccacctttttcact
+1290147/1
CCCFFFFFHHHHHJJJJJJJJJJJJJIJJJJJJJJJJJJJJJJJJJJJJG
@1290483/1
atacactattattaggcactagttattaattataatcatcaatattatct
+1290483/1
CCCFFFFFHHHHHJJJIJJJJJIJJJJJJJJJJJJJJJJJJJJJJJJJJJ
@1290879/1
atacagaatacaccccttaatcagctacaacagtcaacatttcccacctt
+1290879/1
CCCFFFFFHHHHHJJJJJJJJJJJJJJJJIJJJHIJJIJJJJJJJJJJJJ
@6364971/1
gataaatatacctgcacacacgcatttttaaatttaaaaatttattcaag
+6364971/1
CCCFFFFFHHHHHJJJJJJJJJJJJJJJJJJJJJJJJJJIJJJJJJJJJJ
@6365003/1
gataaatatctctttggagtggaaaaagtttggttaatatctattatcat
+6365003/1
CBCFFFFFHHHHHJJJJHJFFHJJJJJJIJIJJIIJJJJJJJJJJJJJJI
@6365004/1
gataaatatctctttggagtggaaaaagtttggttaatatctattatcat
+6365004/1
CCCFFFFFHHHHHJJJJIJFGHJJJJJJHIJJJHHJJJJJJJJJJJJJJJ
@1292733/1
atacattatatgaacaccagaaagagaggaatcaacactcttatcaatat
+1292733/1
CCCFFFFFHHHGHJJJJJJJJIIGHIGHJIIJJJJJJJJJIIIJJJIJIG
@2349707/1
caagatccgagatgtggtacacgacgaatgatgtgataaatatacctgca
+2349707/1
CCCFDFFFHHHHHJIIJGHJJJJIIJJJJJJJJIIIIJJJJJIJJJJJJG
@1295569/1
ataccttcatctgttaacttcgtagctcctttaaaagacatttgtgctga
+1295569/1
CCCFFFFFGHHHHIJJJJJJJJJIJJJJJJJJJIJJJJJJJJJJHIGJIJ
@2352181/1
caagatgtggcaatccttgcaggatttacccgtggagggtaacaatctgc
+2352181/1
CCCFFFFDHHHHHJJJJJJIJJJJJJJJJJJJGHJHIJJ?FHIJJJJJJJ
@2352182/1
caagatgtggcaatccttgcaggatttacccgtggagggtaacaatctgc
+2352182/1
CCCFFFFFHHHHHIJJIJJGJJIIJJJJJJJJIIJDIJJBFBHIGHIJGI
@4347161/1
cgttctacatatgaaacatgtcagtgatatattcacctttatatatgtca
+4347161/1
CCCFFFFFHHHHHJJJJJJIJIJJJ<FJJJJJJJJJJJJJIJJJJJJJJC
@3312985/1
cccctgttcttaaataaagtgtactttattgaaaaattagtaaaacataa
+3312985/1
CC@FFFFFHHHHGJJJJJJJHHGGIJJJJIEIJJJIJJIJGIJJJJJJJI
@3313077/1
cccctgtttgttcttaaataaagtgtactttattgaaaaattagtaaaac
+3313077/1
CCCFFFFFHHHHHJJJJJJJIIHHHGIJJIIJJJIIIJJJIJJJHIJJJI
@6894142/1
ggaaatctaccgacagagaggttatccttgggggaagaagccaaattgct
+6894142/1
@@7DDFFFHHGHHJJJIJIIJBFIEIJJJJJIJIIHIJJJIJJJIJJJJG
@4348034/1
cgttcttctgggcttttcctgcttttttagcagctttaccattcgtctta
+4348034/1
CC@FFFFFHHHHHJJJJJJJJIJJJJJJJJJJJJJJJJJIJJJJJHIJJG
@5863805/1
ctttgcgcgaaaagtgaccacaagcaatgtcaaagagaaggatagcaact
+5863805/1
CCCFFFFFHHHHHJFHIJJJJJJJIIJJJIIJJJJJJGIIJIJJJJJJJI
@5863806/1
ctttgcgcgaaaagtgaccacaagcaatgtcaaagagaaggatagcaact
+5863806/1
CCCFFFFFHHHHHJFHIJJJJJJJJJJJJHIJIJJHIHJIJJJJJIIJJJ
@5863807/1
ctttgcgcgaaaagtgaccacaagcaatgtcaaagagaaggatagcaact
+5863807/1
CCCFFFFFHHHHHJGIJJJJJJJJJJJJJJJJJJJGIHJIJGIJJJIJJI
@5863808/1
ctttgcgcgaaaagtgaccacaagcaatgtcaaagagaaggatagcaact
+5863808/1
CCCFFFFFHHHHHJHIJJJJJJJJJJJJJJJJJJJJJIJJJJJJJEHJJI
@6365865/1
gataaatggaacgaaattaaacacgctgagaaagctatggttgagtgaaa
+6365865/1
CCCFFFFFHHHHHJJJJJJJJJJJJJJJHJJJJJJJIJJJGHJHIFGFII
@6895566/1
ggaaatgtataattcccttcgatct
+6895566/1
@@@DA;?BFAFHHGEBFHGFHEHDG
@3313799/1
cccctttcttaatcggttctgcatgaatgccatctgggcccggggctctg
+3313799/1
@CCFFFFFFHHHHJJJIJJJJJJIJJJJJJJIIGHIIJIJJJJIJIJJJI
@3313800/1
cccctttcttaatcggttctgcatgaatgccatctgggcccggggctctg
+3313800/1
CCCFFFFFHHHHHIJJHJJJJJJJJJJJJJJJJJJJJJJJJJJJJIJJJI
@3313801/1
cccctttcttaatcggttctgcatgaatgccatctgggcccggggctctg
+3313801/1
CCCFFFFFHHHHHJJJHIJJJJJJJJJJJJJJGJGGJJJJJJIJIJJJJJ
@6896054/1
ggaaatgttgactgttgtagctgattaaggggtgtattctatatttcagt
+6896054/1
BC@FFFFFHHGHHJHIIHIJJJJIJJJJJJJJ?DFHIJJJJJJJJJIIJJ
@6896055/1
ggaaatgttgactgttgtagctgattaaggggtgtattctatatttcagt
+6896055/1
CCCFFFFEHHHHHJIJJJJJJJJGJJJJJJJJCHGHIJJJJJIJJJIIJJ
@6896056/1
ggaaatgttgactgttgtagctgattaaggggtgtattctatatttcagt
+6896056/1
CCCFFFFFHHHHHJJJJIIJJJJGJJIJJJJJ?FCFIIJJJIJJIJIJJJ
@3314376/1
cccgaacaagccaatcagaccaacggaacgcccggagcggctgatatcac
+3314376/1
BCCFDFFFHHGGHIJJJIJJJJJJJJJJIJJIJGIIIEEHHFDEEEECDC
@3314377/1
cccgaacaagccaatcagaccaacggaacgcccggagcggctgatatcac
+3314377/1
CCCFFFFFHHGGHJJJJJIJJJJIJGIJJJJJJJJFJJJHHFDCCEDCDD
@3314378/1
cccgaacaagccaatcagaccaacggaacgcccggagcggctgatatcac
+3314378/1
CCCFFFFFHHHFHJJJJJJJJJJJJIJJJIIJJIJIIJJHHDDDEEEEED
@3314379/1
cccgaacaagccaatcagaccaacggaacgcccggagcggctgatatcac
+3314379/1
CCCFFFFFHHHHHJJJJJIIJJJJJJJJJIJJJJJIJJJHHFDDEEEDDD
@3314380/1
cccgaacaagccaatcagaccaacggaacgcccggagcggctgatatcac
+3314380/1
CCCFFFFFHHHHHJJJJJIJJJJJJJJJJJJJJJJIIIJHHFDDEEEECA
@3833323/1
cgactttcacttcattctatcggcctttcttctctttgccgtattttatt
+3833323/1
@@@DBDEDHFHHHDGIIIDGHHIGIIIIIIIIIIIIIIIGIHGHIIIDGH
@3315773/1
cccgaataccgattctcagccgagctgcccagtttagtggccaactcttc
+3315773/1
BC@FFFFFFHHHHIIIIIIJIIIIGGJIJJIJGIJJIHIIJJJIJJJJJJ
@3315774/1
cccgaataccgattctcagccgagctgcccagtttagtggccaactcttc
+3315774/1
CCCFFFFFHHHHHJJJJJJJJJIJJJJJJJJJGIJJJIJJJJJJJJJJJJ
@2833877/1
cagcgattgagatctgaacgtaacagaaactttggtccttgtttcgaaag
+2833877/1
CCCFFFFFHHHHHJJJJIJJIJJJJJJJJJJJJJJHJJJJJIIJJJJJJJ
@7941493/1
gttttaatgcacatttagctgcggtacacttggcaatacggtaattgcgt
+7941493/1
CCCFFFFFHHHHHIIJIJIDGIGG@FDHGIGHCHIHHIGGEHEFGIIFHF
@2835865/1
cagcgcttgaggaagtaacggcagcactattgacactaagaaatcac
+2835865/1
?@@DDFFFHFFFFIHFHIIGIEIEA>FDFFGGHIHEF;F>AFC?4==
@2835866/1
cagcgcttgaggaagtaacggcagcactattgacactaagaaatcac
+2835866/1
C@@FFFFFFFHGGIDGHIJIIIGHDEGCHCIEGGGIIGGCEHHGEHE
@2835867/1
cagcgcttgaggaagtaacggcagcactattgacactaagaaatcac
+2835867/1
CCCFFFFFHGHGHJJGHJJJJIJJGIJGEHIGBHHIIEHGDHIGGGI
@2835868/1
cagcgcttgaggaagtaacggcagcactattgacactaagaaatcac
+2835868/1
CCCFFFFFHGHGHJJIIIIJIJJJDGIGHGIGGGGIEHIIGIIDGFH
@2835869/1
cagcgcttgaggaagtaacggcagcactattgacactaagaaatcac
+2835869/1
CCCFFFFFHHHHHJJFHIJIIIIJGHJIJIIGEHGIIIJGGHJCGGI
@2835870/1
cagcgcttgaggaagtaacggcagcactattgacactaagaaatcac
+2835870/1
CCCFFFFFHHHHHJJFHIJJJJJJIEIGHHIGGIEHIIICGHJGIBF
@2835871/1
cagcgcttgaggaagtaacggcagcactattgacactaagaaatcac
+2835871/1
CCCFFFFFHHHHHJJHHJJJJJIJFHGGGIIHFHIIJJJGHIJEGIG
@2835872/1
cagcgcttgaggaagtaacggcagcactattgacactaagaaatcac
+2835872/1
CCCFFFFFHHHHHJJHIJJJIJJJGCHHGGIGFHIJIIIIIIIFGGI
@2837811/1
cagcgtcctccaggagttgctgagccgtcgcggcatcactcccaaatacg
+2837811/1
CCCFFFFFHHHHHJIJHHIIJIGJIJGFGGHEIIGII@GEHIGEHHFFFF
@2837812/1
cagcgtcctccaggagttgctgagccgtcgcggcatcactcccaaatacg
+2837812/1
CCCFFFFFHHHHHJIJHIJJJJIJJIJIJJJJJIJJJJJJJJHHHHGFFF
@3835140/1
cgactttttactatttttgtatgcacaaaattcgttctacatatgaaaca
+3835140/1
CCCFFFFFHHHHHJJJJJJGIJJIJJJJJJJJJIIIJJJJJJJJIJJJJI
@3835141/1
cgactttttactatttttgtatgcacaaaattcgttctacatatgaaaca
+3835141/1
CCCFFFFFHHHHHJJJJJJHIJJJJJJJJJJJJJJJJJJJJJJJJJJJJI
@3835142/1
cgactttttactatttttgtatgcacaaaattcgttctacatatgaaaca
+3835142/1
CCCFFFFFHHHHHJJJJJJHJJJJJJJJJJJJJJJIJJJJJJJJJJJJJJ
@3835143/1
cgactttttactatttttgtatgcacaaaattcgttctacatatgaaaca
+3835143/1
CCCFFFFFHHHHHJJJJJJIJJJIJJJJJJJJJJJJJJJJJJJJJJJJJJ
@3835144/1
cgactttttactatttttgtatgcacaaaattcgttctacatatgaaaca
+3835144/1
CCCFFFFFHHHHHJJJJJJIJJJJJJJJJJJJJJHIJJJJJJJJJJJJJJ
@2839844/1
cagctacaacagtcaacatttcccacctttttcactcaaccatagctttc
+2839844/1
CCCFFFFFHHHHHIJJJJJJJJJJJJJJJJJJJJJJJJIJJJJIJJJJJJ
@2839845/1
cagctacaacagtcaacatttcccacctttttcactcaaccatagctttc
+2839845/1
CCCFFFFFHHHHHIJJJJJJJJJJJJJJJJJJJJJJJJJJJJJJJIJJJJ
@2839846/1
cagctacaacagtcaacatttcccacctttttcactcaaccatagctttc
+2839846/1
CCCFFFFFHHHHHJJJJIJJJJJJJJJJIJJJJJJJJJIJJIJJJJJJJI
@4880718/1
ctctcagattaggaaaatcgaatttgtctgaagattttaaatggccttcc
+4880718/1
CCCFFFFFHHHHHIIJIJIJJJJJIJJJJIJJJJJJJJJJJJJJIJJJJI
@3836342/1
cgagaaatgaccttagcagacctcttgataggcgagatttggaagttttc
+3836342/1
?@@DBDDDHDHHFGGGEGGGIGGGGIGIHHCBFEDHFIIIDBGEHGHJJI
@3836343/1
cgagaaatgaccttagcagacctcttgataggcgagatttggaagttttc
+3836343/1
CCCFFFFFHHHHHJJJIJJJJJJJJJJJJJJJIJJJIJJJJJJJJGIJJI
@1297521/1
atacggcaaagagaagaaaggccgatagaatgaagtgaaagtcgaacgtt
+1297521/1
CCCFFFFFHHHHHJJJJJJJJJJJHGIJJJJJJJJFHIJIJBGHIIIIEE
@6367139/1
gataagacgaatggtaaagctgctaaaaaagcaggaa
+6367139/1
CCCFFFFFHHHHHJGGIIIIJJJJJJJJJJIJJJJJI
@6367140/1
gataagacgaatggtaaagctgctaaaaaagcaggaaaagcccagaagaa
+6367140/1
@@@FDEDDFHHHFBHIIJGIJIGHHIJIIJIJIIIIIIGDBEEHEIJGII
@778702/1
aatcttgcttcatgattgaaaatttgcaaggtttggaggagttgtactaa
+778702/1
CCCFFFFFHHHGHJJJJJJJJJJJJJJJJJJFHIJJIJJHIFHIHJJJJI
@4882768/1
ctctccacaaaaagggaaataaacaaggatgtaagaactatggaggaata
+4882768/1
@@<DDFFFFFHFHFDBAGEEHIGIIFEF@GHGHIADCFHCHGDGGGGBDB
@5868310/1
ctttgctgtgtcagtattgcacaagcctttcttccgacgtgtacagtgac
+5868310/1
CCCFFFFFHHDHHJJJJJJIJJJJJJJJJJJFJJJJJJJIIHIJJJIIGH
@7944985/1
gttttactaatttttcaataaagtacactttatttaagaacaggggagaa
+7944985/1
@@CBDFDFHHHHHIIAGHGBFIIIGHIIIIIIIGIIIIIGIIIIGIIIGH
@2841401/1
cagctacttgaaccgtacgtcaaatgtcgcaaattatgtcacataaatgt
+2841401/1
CCCFFFFFHHHHHIJIJJJHIJJJJJIJJJJJJJJJJJJJJJJJJJIJJI
@2357448/1
caagattttacctgaacaatttgaaattttttccaaacccgaaaaaagtt
+2357448/1
@@CFFFDFHHFHHIJJJIIIDHDIJIJJJJJJJIIJJIJJJJIGIJJJFF
@2357449/1
caagattttacctgaacaatttgaaattttttccaaacccgaaaaaagtt
+2357449/1
CCCFFFFFHHHHHJJJJJJIJJJJJJJJJJJJJJJIJJJJJJJJJJJJHH
@5868857/1
ctttgcttgaagtaataaatgcagacagatataataataaacttacg
+5868857/1
CCCFFFFFHHHHFIJJJJJIJJJJIJJJJJJJJIJJJJJJ>CGHIIJ
@2358305/1
caagcaatgtcaaagagaaggatagcaactaattttacaagctatacttt
+2358305/1
CCCFFFFFHHHHHJJIJHIHJHIJJGIJJJJJJJJJJJJJJJJJJJJJJJ
@6902679/1
ggaacacgcggtagcggaagattgtgtcgtggatggcgccctcgatttgg
+6902679/1
CCCFFFFFHHFHHJJJIGHHGHGGH>GGIFHIFHIJA@AGEADE<CEDAE
@5869503/1
ctttgctttggtcactttacgcgcgaaaaccattatgttttactaatttt
+5869503/1
CCCFFFFFGGHFHJJJJJIJJIJJJJJJJJJJJJJJJGHIIIJJJJJJJJ
@5869504/1
ctttgctttggtcactttacgcgcgaaaaccattatgttttactaatttt
+5869504/1
CCCFFFFFHHHHHIJJJJJJJJJIJJJJJJJJJJJJJIIJJJJJJJJJJJ
@1301805/1
atactttgcatagaattagtggtttttttctaaaatcaatttacatatta
+1301805/1
CCCFFFFFHHHHHIJJJJJHIIHIJJJJJJJJJJJJJJJJJJJJJJIJJI
@2843293/1
cagctatccactttgccagtggccatctgctacggaacaggcaaaactcc
+2843293/1
CCCFFFFFHHHHHJIJJJJJJJII9FHJJJJJIJJJJJJJJIIIJJJJJI
@2843294/1
cagctatccactttgccagtggccgtctgctacggaacaggcaaaa
+2843294/1
?@@DDDBBHDHDDEFDBH<FB@@@@<?B?DFAFHD@DDHE=;FH>G
@2843295/1
cagctatccactttgccagtggccgtctgctacggaacaggcaaaactcc
+2843295/1
?@@DFDDDHHHHHGGIIGCACCBDGIECHGGIGGHIIIFIGIIEHIIII<
@2843296/1
cagctatccactttgccagtggccgtctgctacggaacaggcaaaactcc
+2843296/1
@@@DDEDFFHFHGGGGIGIJJIIJE@FGHIGAEHGIIGEEHIJIGGFFDE
@2843297/1
cagctatccactttgccagtggccgtctgctacggaacaggcaaaactcc
+2843297/1
C@CFFFFFHHHHGJJJJJIIIIIJJIJIJJJJJIIIJGIJJIIIIJHGIE
@2843298/1
cagctatccactttgccagtggccgtctgctacggaacaggcaaaactcc
+2843298/1
CCCFFFFBDHHHHJJIJJJIHIIIF@GIJIGIIGIGIJIJJJIIJJJJJI
@2843299/1
cagctatccactttgccagtggccgtctgctacggaacaggcaaaactcc
+2843299/1
CCCFFFFFGHHHHJJJJJJHIIJIIJJJJJIIJJIIJIJJJIJJJJFGJH
@2843300/1
cagctatccactttgccagtggccgtctgctacggaacaggcaaaactcc
+2843300/1
CCCFFFFFHHHGHGIIIIHFHIGGIDHGIJIIIJIJIJIIIGFHGJIGIF
@2843301/1
cagctatccactttgccagtggccgtctgctacggaacaggcaaaactcc
+2843301/1
CCCFFFFFHHHGHJIIJJIGIJJJJIJJJJJJJJJJJIJJJJJJIJGJJJ
@2843302/1
cagctatccactttgccagtggccgtctgctacggaacaggcaaaactcc
+2843302/1
CCCFFFFFHHHHHJIJJJJIJJJJJJIJIJJJJIJIJJJJJIJIIIGIJI
@2843303/1
cagctatccactttgccagtggccgtctgctacggaacaggcaaaactcc
+2843303/1
CCCFFFFFHHHHHJJJJIJHIGHJJIJJJJJJJJJIJJJIJIJJJJIJJI
@2843304/1
cagctatccactttgccagtggccgtctgctacggaacaggcaaaactcc
+2843304/1
CCCFFFFFHHHHHJJJJIJIJJJJJGIJJJJJJJJIJJIJJJJJJJJJJI
@2843305/1
cagctatccactttgccagtggccgtctgctacggaacaggcaaaactcc
+2843305/1
CCCFFFFFHHHHHJJJJJJHIIJJJHHIJJJJJJJJJJIJJJJJJIJJJJ
@2843306/1
cagctatccactttgccagtggccgtctgctacggaacaggcaaaactcc
+2843306/1
CCCFFFFFHHHHHJJJJJJIJJIIJHJJJJJJJJJIJJJJJJJJJJJJJJ
@2843307/1
cagctatccactttgccagtggccgtctgctacggaacaggcaaaactcc
+2843307/1
CCCFFFFFHHHHHJJJJJJIJJJJJIJJJJIIJJJIJJIIIJJFJJJJJI
@2843308/1
cagctatccactttgccagtggccgtctgctacggaacaggcaaaactcc
+2843308/1
CCCFFFFFHHHHHJJJJJJIJJJJJIJJJJJJJJJJJJJJJJJJJJJJJJ
@3319072/1
cccgataaagcgttaccagcgcttgaggaagtaacggcagcactattgac
+3319072/1
CCCFFFFFHHHHHJJJJJJJJJJJJIJJJJJFHIIIIIJIBAEGGHIGCC
@2843437/1
cagctatcgactttgccagtggccgtctgctacggaacaggcaaaactcc
+2843437/1
@@@FFFFF2ADDDHEGIIIIGIEHIEHGGGGGJIICGIJEEEIEGGIJIG
@2843445/1
cagctatcgatacacagtcatagatccaatcctataattatccatttcct
+2843445/1
@@@ADDDAFHF=FIIHEBGBFFHHHHIIDDBEFHHCDGHD@FFGIIEHBG
@2843446/1
cagctatcgatacacagtcatagatccaatcctataattatccatttcct
+2843446/1
@CCFFFFFHGGFFGHIIECEFEHEGICHGIJJJJIJJJIGIIIIIJIJIE
@2843447/1
cagctatcgatacacagtcatagatccaatcctataattatccatttcct
+2843447/1
CCCFFFFFHHHHHJJIJJJJJIJJJJJIJIJJJIJIJJJJJJJJJJIJJJ
@2843448/1
cagctatcgatacacagtcatagatccaatcctataattatccatttcct
+2843448/1
CCCFFFFFHHHHHJJJJIJIJGIJJJJJJJJJJGIIJJJJJJGIJJJIJI
@2843449/1
cagctatcgatacacagtcatagatccaatcctataattatccatttcct
+2843449/1
CCCFFFFFHHHHHJJJJIJJJJJJJJJJJJJJJJJJJJJJJJJIIJJJJJ
@2843450/1
cagctatcgatacacagtcatagatccaatcctataattatccatttcct
+2843450/1
CCCFFFFFHHHHHJJJJIJJJJJJJJJJJJJJJJJJJJJJJJJJJJJJJJ
@2843451/1
cagctatcgatacacagtcatagatccaatcctataattatccatttcct
+2843451/1
CCCFFFFFHHHHHJJJJJJJJJJJJJJJJJJJJJJJJJJJJJJJJJJJJJ
@2843452/1
cagctatcgatacacagtcatagatccaatcctataattatccatttcct
+2843452/1
CCCFFFFFHHHHHJJJJJJJJJJJJJJJJJJJJJJJJJJJJJJJJJJJJJ
@6371259/1
gatagataatattgatgattataattaataactagtgcctaataatagtg
+6371259/1
CBCFFFFFHHHHHIJJJJJJJJJIJJJJJJJJJJJHHJIIIIJJJJJJFH
@6371260/1
gatagataatattgatgattataattaataactagtgcctaataatagtg
+6371260/1
CBCFFFFFHHHHHJJIJJJJJJJIJJJJJIJJJJJHIJJJJJJJJJJJIJ
@4355394/1
cgttggtctgattggcttgttcgggagtcacttttccgaccaagagatcc
+4355394/1
BC@FFFDDHGFHHJJIJJBFHGIJJ1C:CFGEHIJ?FB@GIAH@B@@FEG
@4355395/1
cgttggtctgattggcttgttcgggagtcacttttccgaccaagagatcc
+4355395/1
CCCFFFFFHHHHHIIIIIGCHDFHI8C1??@<GHIDHGFGHII@DDDAAC
@6371819/1
gatagctgttcactttttggtcatgattttgaggtactcgagggcatgat
+6371819/1
CCCFFFFFHHHHHIIJJJJJHIJJJGJJJJJJJJCGIJJJJJJJJJJJJI
@6371820/1
gatagctgttcactttttggtcatgattttgaggtactcgagggcatgat
+6371820/1
CCCFFFFFHHHHHJJJJJJJFHIJJHJJJJJJJJGHJJJIJJJJJJJJJI
@4356497/1
cgttgttaaggaacacgcggtagcggaagattggctcg
+4356497/1
@@?DDDFEHHHGDHIGIIGGGGECHHIEGGBGIJJIG6
@4356498/1
cgttgttaaggaacacgcggtagcggaagattggctcg
+4356498/1
CCCFFFFFHHHHHJJJJJJJGHIIJJIJJJJJJJJJJ8
@4356499/1
cgttgttaaggaacacgcggtagcggaagattggctcgtggatgg
+4356499/1
CCBFFFFFHHHHGJJJJJJJFHIGIJIIJIJJJJJGJ85@G57;C
@781388/1
aatgaagtgaaagtcgaacgttcttctgggcttttcctgcttttttagca
+781388/1
CCCFFFFFHHHHHFHIIJJJIJIJIIJJJJJIJJJJJJJGIJJJJJJJJF
@258190/1
aaaatatcgcaatagctcaaaagggaacaatttttatcgagttattgatt
+258190/1
CCCFFFFFHHGHHJJJJJIIIIIGIIJIIGJIJJJIJIIGHGHIGJJIJI
@258191/1
aaaatatcgcaatagctcaaaagggaacaatttttatcgagttattgatt
+258191/1
CCCFFFFFHHHHHJIJJJJJJIIJJIIIJJJJJJJJJIJGGGHJJJJIJI
@5389159/1
cttcaatgtttgaatgatgattatataacgagtagatagctttagaggta
+5389159/1
BCCFFFFFDHHHHJJJIJJIJJIIGIJIHIGGGGIIJICHIJIGIIEGBD
@5389160/1
cttcaatgtttgaatgatgattatataacgagtagatagctttagaggta
+5389160/1
CCCFFFFFHHHHHJIJJJJJJJJJIJJJJJIJFHIIJJJJJJJJIIJJGH
@5389161/1
cttcaatgtttgaatgatgattatataacgagtagatagctttagaggta
+5389161/1
CCCFFFFFHHHHHJJJJJIIJJJJJJJJJJJJHIJJJJJJJJJIJJJJFH
@5389387/1
cttcaattacacaaattagtacaactcctccaaaccttgcaaattttcaa
+5389387/1
CCCFFFFFHHHHHJJJJJJHIJIJJIJJJJJJJJJJJJJIJJJJJJJIJI
@262003/1
aaaatattaggaatccactacaaggttttcaatagggcattctaacatgt
+262003/1
@@@FFFFFBHHHFGIJJIIHGIGGG<FHAHHHIIGEFHJI@HBBDHCDFD
@262004/1
aaaatattaggaatccactacaaggttttcaatagggcattctaacatgt
+262004/1
CCCFFFFFHHHHHJJJJJJJJJJJJFHIJJJJJJJJJJJJJJJJJJJJJH
@7400279/1
gtcgaacgttcttctgggcttttcc
+7400279/1
CBCFFFFFHHHHHJJJJJJJJJJIJ
@7400280/1
gtcgaacgttcttctgggcttttcctgcttttttagcagctttaccattc
+7400280/1
@1=DDFFFHHHHHJJJJJEHJJJIJJIJJJJJJJJJJJJJJJJJJJJJJI
@7400281/1
gtcgaacgttcttctgggcttttcctgcttttttagcagctttaccattc
+7400281/1
@@@DFDDAHGHHGGHEGFHIIGIJIIIFHIIJJJHGGIIIJIJGIJJGHG
@7400282/1
gtcgaacgttcttctgggcttttcctgcttttttagcagctttaccattc
+7400282/1
@BCFFFFFHHHHHJJJJJJJJJJJIIIIJJJJJJIIJJJIIJJIJJJJJI
@7400283/1
gtcgaacgttcttctgggcttttcctgcttttttagcagctttaccattc
+7400283/1
CBCFFFFFHHHHHJJJJJJJJJJJJJJJJJJJJJIIJJIJIJJIJJJJJI
@7400284/1
gtcgaacgttcttctgggcttttcctgcttttttagcagctttaccattc
+7400284/1
CBCFFFFFHHHHHJJJJJJJJJJJJJJJJJJJJJJJJJJJJJJJJJIIJI
@6372525/1
gatataaattcaaattgctaacttgtttagacctcaaatgactcaacttt
+6372525/1
??1ADDDDDDFHHJIGGGGIJJJIDIGHIGJJIJJHIGIJBHIJJIJIIJ
@2362173/1
caagcattggtggcgattggtcaatgtttttt
+2362173/1
CCCFFFFFHHFHHJJIJJJJHHJJJJHJJJJ6
@3844304/1
cgagaattttaccgtgcgtgagctggaattgttcaccgaatttctcttcc
+3844304/1
CCCFFFFFHHHHHJIJJJEHIJJIIJIJJJJIJJJJIJJJJJJJJJJJJJ
@2362433/1
caagccaatcagaccaacggaacgcccggagcggctgatatcaccaatca
+2362433/1
CCCFFFFFHHHHHJJJJJIJJJJIJJJJJIIJJJJIJHHHHHHFFFFEEC
@1304567/1
atagaatacaccccttaatcagctaaaacagtcaacatttcccacctttt
+1304567/1
CCCFFFFFHHHHHJJJJJJJJJIJJAHHIJJHIJJJJJJJJJJJJJJJJJ
@1304568/1
atagaatacaccccttaatcagctacaacagtcaacatttcccacctttt
+1304568/1
CCCFFFFFHHHHHJJJJIJJIIJIJIJJJJJGHHIJJJJJJJJIJJJJJJ
@6908064/1
ggaaccggaagatggaagaaagacgccaaacattcggcagccaagaactt
+6908064/1
CCCFFFFFHHHHHIJJIJIJJJJIIJJJJJJJJJJJJJJIIJJJJJJJHH
@1305081/1
atagaatggtggtggccatctgcgggacatgcacatctcttggagccagc
+1305081/1
BCCFFFFFHFHHDHIIJJJJIJJJJJIJIJJJJJJJJJJJJJJGIJGIII
@1305129/1
atagaatgtcaatgttattctaaaaagaagactgctaaacgttaaatttt
+1305129/1
BCCFFFFFFHHHHJJJCHHIHIIJJGIIIGJJIIIJIJJGGHIJIJJJIG
@787215/1
aatgctcgaaaactcaattggcgcacattcagcaggttttttaacagttt
+787215/1
CCCFFFFFHHHHHJJJJJJJJJJJIJJJJJJJIJJJBGIJJJJJJIJFHI
@6373225/1
gatatcaccaatcaggtggtgacatc
+6373225/1
?@=DD?DDHHHFHIGIFB?@?HD?@F
@6373226/1
gatatcaccaatcaggtggtgacatcgttcgatgacaaagtgatgggcaa
+6373226/1
@;@DDFFFHHGHHJJIGHEHIIIGIJJIIJJJJJFIJJGHBGHJEHIIIG
@6373227/1
gatatcaccaatcaggtggtgacatcgttcgatgacaaagtgatgggcaa
+6373227/1
@@@FDFFFHHHFHBFBCFHHH>AEHDEFFDFG<CFGEFHC4?D<FG2BFF
@787487/1
aatgcttggtgcagctatccactttgccagtggccgtctgctacggaaca
+787487/1
@CCFFFFDHFFHHJJJJJJJJJJJGHFJJJJJJJJJGIIDHEIIHGHJIE
@787488/1
aatgcttggtgcagctatccactttgccagtggccgtctgctacggaaca
+787488/1
CCCFFFFFHHHHHJJJJJJJJJJJJJJJJJIJJJJJHIJJJJJJJJJJJF
@787762/1
aatggaacacgaagagggactaccacacgaaaggcagttcaccatcgctt
+787762/1
CCCFFFFFHHHHHJIJJJJJJJJIJJJJJJJJJJJJJHIIJJJJJJJJJJ
@787763/1
aatggaacacgaagagggactaccacacgaaaggcagttcaccatcgctt
+787763/1
CCCFFFFFHHHHHJJJJJJJJJIIIJJJJJJJJIJJIIJIJIJJJJJIJJ
@787830/1
aatggaacgaaattaaacacgctgagaaagctatggttgagtgaaaaagg
+787830/1
BBCFFFFFHFHHHJIJIIJJJIIIBGGIJJJJJJIJFHJJJHGFGIJJII
@787831/1
aatggaacgaaattaaacacgctgagaaagctatggttgagtgaaaaagg
+787831/1
CCCFFFFFHHHHHJJJJJJIJJJJHIIJJJJJJJJJHHIGIBFHIJJIIJ
@7402171/1
gtcgaagtggttttgtcctttttcaattaagaggatcttgtttttttctt
+7402171/1
BB@FFFFDFHFHHJJJJJIJJJJJJIJJIIJJJJHIJJJJJJJJJJJIJJ
@7402172/1
gtcgaagtggttttgtcctttttcaattaagaggatcttgtttttttctt
+7402172/1
BBBFFFFADHFFHIIGIIJIJJJJJEIIIIJGJGHIJJJJHIIJIJIIII
@6374057/1
gatatgtacaataatctatgcaaaccataccaacccttatcagaggaagg
+6374057/1
CCCFFFFFHHHHHJJJJJJIJJJJJJJJJJJJJJJJJJJJJJJJJJFGGI
@5396523/1
cttcacggaaatctaccgacagagaggttatccttgggggaagaagccaa
+5396523/1
CCCFFFFFHHHHHJJJJJJJJJJJIHJDHIJJJJJJJJJJIIJJJJJHHH
@790036/1
aatggcctccatgccgagcaagactcccgtcagcgtcctccaggagttgc
+790036/1
BC@FDFFFHHHHHJJJIJJJJI@HIJJJHIJIJJIDHIIIJJJJGIEHGI
@1306625/1
atagaggttgtacccaaacttttcggggtgcaatcttcttttccggaaaa
+1306625/1
BCCFFFFDHGHHHJJJJJJJJJJJJJJJFGIJJJJJJJJJJJJJJJJJJJ
@3324492/1
cccggagcggctgatatcaccaatcaggtgg
+3324492/1
@@@DDDADAAF>DB<<C?D99??<?B0?09?
@3324493/1
cccggagcggctgatatcaccaatcaggtggtgacatcgttcgatgacaa
+3324493/1
C@CFFFFFGGHHHJGIIIIJIJJDGG@FFFHFHGGGIJIJFIIEIIIJJJ
@3324494/1
cccggagcggctgatatcaccaatcaggtggtgacatcgttcgatgacaa
+3324494/1
CCCFFFFFHHHHHJJJJJJJJJJJJJIJFIIGHIJJJJJGHIJJJJIJJJ
@1307110/1
atagatccaatcctataattatccatttcctgtaattctggtttctctat
+1307110/1
CCCFFFFFHHHHHJJJJJJJJJJJJJJJJJJJHIJJJJJJJHIJJJJJJI
@1307111/1
atagatccaatcctataattatccatttcctgtaattctggtttgtctat
+1307111/1
@CCFFFFFHHHHHJJJJJJJJIJJJJJJJJJJHIJJJJJJJFGIIDHIGG
@4891818/1
ctctgataagggttggtatggtttgcatagattattgtacatatcagcaa
+4891818/1
BCCFFFFFHHHHFHIJGGIJIJJIIIJJJEHIJIJJIIIIAFHIJJIJJI
@3324892/1
cccggatccgaaacggatccaaagcggatccaacgcggatccgaaagtga
+3324892/1
CCCFFFFFHHHHHJJJJJJJJJJJJJJJJJJIJJJJJJDFDEDDDDD:AC
@6375321/1
gatattttttcggaaaaaagtgagtttaggatatcttacgttctg
+6375321/1
=====BDD?AFFFGFAHIIF9:CCG?F>BB9D@<?DDHCD99B;C
@2366945/1
caagctcctccgcaacagcaacctggagcgagacaacatcacccttcacc
+2366945/1
CCCFFFFFHHHHHJJJJJJJJJJJIJHIJJIJFGHHIGFIHIJJHIJIJJ
@4892048/1
ctctgatagtagatggtaactgttcaaattcctcttcctcacgaggacac
+4892048/1
BCCFFFFFHDFHGHIIAFHIJIHGHJJJJJJJJJJJJJIJJJIIJJJIJJ
@1307481/1
atagattcaaatgaagtaaacaacatacgtttttcatttaaaatgaactc
+1307481/1
CCCFFFFFHHHHHJJJHIIIJJJJJJJJJHJJJJJJJJJIJJJJJIJJJJ
@6912113/1
ggaactgtgaaactttgtgggactgctggttgcccaacttggtaatctta
+6912113/1
@C@?DEFDHHHHHJJIJHIJJJJJJJJJJJJJJJJJJJJJJIHIJJIIJE
@2367523/1
caagctgcatggggtagacaacaaactccaccacaggaacctcaagcttg
+2367523/1
@@@DFFFFDHHGFI@EGGIIIHGIJJIJJIJJJJJIIJHGIJJIIIGIIJ
@1831434/1
attttcaatcatgaagcaagattttacctgaacaatttgaaattttttcc
+1831434/1
CCCFFFFFHHHHHJJJJJJJJJJJJJJJJJJJJJJJJJJJJJIIJJJJJG
@1831435/1
attttcaatcatgaagcaagattttacctgaacaatttgaaattttttcc
+1831435/1
CCCFFFFFHHHHHJJJJJJJJJJJJJJJJJJJJJJJJJJJJJJJJJJJJJ
@2367651/1
caagctgctcctccacaacaacaacctcaagcttggggtcaaccacaggt
+2367651/1
CCCFFFFFHHHGHJJJJJJJJJJJJJJJJJJJJGIJJJDGIIJJEHIJJE
@2367652/1
caagctgctcctccacaacaacaacctcaagcttggggtcaaccacaggt
+2367652/1
CCCFFFFFHHHHHJJIJJJJJJJJJJIJJJJJJJJJJJFHIIJIIJJIEH
@3851856/1
cgagcaagactcccgtcagcgtcctccaggagttgctgagccgtcgcggc
+3851856/1
CCCFFADFGHHHHIIIGGIIBC?GFEGEHIFHFFCHGHFHFGIEFEHGE6
@3851857/1
cgagcaagactcccgtcagcgtcctccaggagttgctgagccgtcgcggc
+3851857/1
CCCFFFFFHHHHHJJJJJIIJGHIIJJIJJJJGHIJJJJJJJJHJJIJHF
@6380277/1
gatccgtaagctatccagctccgacgtactatgcccatttagctgcggcc
+6380277/1
CCCFFFFFGHHHHJJJIFJJIJJJJIGIIJJIJJJJJJJJJJJJJIJJIJ
@793357/1
aatgtcgcaaattatgtcacataaatgtcaaaatgccacataatttgcaa
+793357/1
CCCFFFFFHHHHHJJJJJIJJJJJJJJJJJJGIJIJJJJJJJJJJJJJJJ
@6913825/1
ggaacttgttttaattcttccaataaatcatcttcatatatttcacttgg
+6913825/1
CC@FFFFFHHHHHJJJJJJJJJJJJJJJJJJJJJJJJJJJJJJJJJJJJJ
@794487/1
aatgttattctaaaaagaagactgctaaacgttaaattttaaaagcctct
+794487/1
CCCFFFFFHHHHHIJJJJJIJJJIJJJJJHIHJJJJJJJJJJJJJIJJJJ
@3854164/1
cgagcattttccggaaaagaagattgcaccccgaaaagtttgggtacaac
+3854164/1
CCCFFFFFHHHHHJJJJJJJJJIJJIJJJJJJJJJJJJHJJJJJFHIIJI
@3854165/1
cgagcattttccggaaaagaagattgcaccccgaaaagtttgggtacaac
+3854165/1
CCCFFFFFHHHHHJJJJJJJJJIJJJJJJJJJJJJJJJHIJJJJFHIJJJ
@3854238/1
cgagccaatcttccgctaccgcgtgttccttaacaacgatctggtggcc
+3854238/1
@@@DB@BDFHDDFEEGGIHBF?@:?FDBGEHIEGGHGIIGGCBA7=;;C
@3854239/1
cgagccaatcttccgctaccgcgtgttccttaacaacgatctggtggcca
+3854239/1
CCCFFFFFHHHHHJJJJJJJIJJDHIJIJJJJJIJJJJIGJJIJGHIII<
@6915055/1
ggaagaaaaaatttatacagcactactatgttaccttttggagaacaaaa
+6915055/1
CCCFFFFFHHHHHJJJJJJJJJJJJJIJJJIJJJJJJJJJJIJIJJJJJJ
@6915817/1
ggaagaagccaaattgctctactctcaagaaatggcctccatgccgagca
+6915817/1
@C@FFFFFHHHHHJIJJJJJJJJJJJJJJJJJGGJJJJJJJJJJJJJJJJ
@1310953/1
ataggattggatctatgactgtgtatcgatagctgttcactttttggtca
+1310953/1
CCCFFFFFHHHHHJIJJJJJIHIFGJJJIIGHIIJGHHIJJIJJJGJBGG
@795352/1
aatgttttttcttcgatgtccacgtaggttacctcgaaggattgttcgct
+795352/1
CCCFDFFFHGHHHJJJIIGIJIJJGHIIHIIJJIJJJJJJJJJIIJJIII
@795353/1
aatgttttttcttcgatgtccacgtaggttacctcgaaggattgttcgct
+795353/1
CCCFDFFFHHGHHJJJJIIIJFIJHGHJHIJJJIJIHIJJIIIGDGHJII
@4365240/1
cgtttttgaggcagcaaatttctcaagggcacacggcaacaaaaa
+4365240/1
=?:==ADDDD?DBEBEEIDAF<<<FB3:EB8?CDD@D?@BCC==C
@270469/1
aaaatccctcaaagatgaactcgtgctcatcgaaatgtatgatggtggga
+270469/1
CCCFFFFFHHHHHJJJJJJJJJJHIJJJJJJJHJJJJHIIJJJJJFHIJ;
@3854728/1
cgagcccttggcttccttcggagttttgcctgttccgtagcagacggcca
+3854728/1
@C@DDDFFHHHGGGIIEGGHGEGHGHAAEGIHDHCHHIIIAFA>DAGBFB
@3854729/1
cgagcccttggcttccttcggagttttgcctgttccgtagcagacggcca
+3854729/1
C@CFFFFFHGHHHJJJJJIIIHGBGHIHJIJIAHIJGDGIGGIIIGHDH@
@3854730/1
cgagcccttggcttccttcggagttttgcctgttccgtagcagacggcca
+3854730/1
CCCFFFFFHHHHHJJJJJJJJIJGIJJJJJJJHJJJJIIJJJJIJJJIJB
@3854731/1
cgagcccttggcttccttcggagttttgcctgttccgtagcagacggcca
+3854731/1
CCCFFFFFHHHHHJJJJJJJJIJHIJJJJJJJJJJJJIIJIJIJJJJIJG
@3328106/1
cccggtttgttctgaaacaaacatcactgtgatgaaaaataaaaaaaaaa
+3328106/1
@@@DDDDFHFHAHIIIIIIIGHGI>HIIIHHIEIGIIIIGIIIIIIIIIE
@3328107/1
cccggtttgttctgaaacaaacatcactgtgatgaaaaataaaaaaaaaa
+3328107/1
CCCFFDFFHHHHHJJJJJJJJJJJJJJJJIJIJJJJJJJIJJJJJJJJJH
@2852108/1
cagcttcaacgccaaggacttcaactttgttcagttcttgcagg
+2852108/1
CCCFFFFFGHHGHJJIJJJJJJJJJJJJJHIJIJIJJJJJJIJJ
@5882470/1
ctttggtcactttacgcgcgaaaaccattatgttttactaatttttcaat
+5882470/1
@@@FDF:A?FBDBHHBFD@EHGGDGCHE>H>FHCFAGGEFAHIIIIEAH7
@5882471/1
ctttggtcactttacgcgcgaaaaccattatgttttactaatttttcaat
+5882471/1
@@@FFFDDFHBFFEHFGI>HIJFGGC=FDDDD0=C=CHBFEHICHI@EGG
@5882472/1
ctttggtcactttacgcgcgaaaaccattatgttttactaatttttcaat
+5882472/1
BCCFFFFFHHDHHIJJJJIJJJJJJJJJJJJJIIJJJJJJJJJJJJJJJI
@5882473/1
ctttggtcactttacgcgcgaaaaccattatgttttactaatttttcaat
+5882473/1
CCCFFFDFHHHHHJJJJJIJJJJJJJJJJJJJGIJJJIJJJIJJJJJJJI
@4366367/1
ctaaaaaatattaggaatccactacaaggttttcaatagggcattctaac
+4366367/1
C@CFDFFFFHHGHIHIGGGIIIEIJJJJI?EGEGEHGDHHIGFGIGHIEH
@7960625/1
gttttcaaactgttaaaaaacctgctgaatgtgcgccaattgagttttcg
+7960625/1
@B@FFFFFHHHHHJJJJJJJJJJIIJJJJIJGIIJJJJJJJJJJFIJJJJ
@2853761/1
cagcttgagttctattgttgaccagagagcttctcagcaaggataagtga
+2853761/1
CCCFFFFFHHHHHJJJJJJJJJJJJJJJJJJJJJJJJJJJIJGIJJJGIH
@7412134/1
gtcgagtcaaaagcgaagaatatttgaaaatttctaatattgcgatattt
+7412134/1
@@@FFFDDFHHHHJJIIJIJGEGIJJIJJIJJJJJGGHGIJIJGEHIJJI
@7412135/1
gtcgagtcaaaagcgaagaatatttgaaaatttctaatattgcgatattt
+7412135/1
@BCFFFDFHHHHHJJJJJJJJJJIJJJJJJJJJJJIJJIJJJJJIJJJIJ
@1312277/1
atagtaaaaagtcgaagtctttcgagacatactcttcggagaatcacaaa
+1312277/1
CCCFFFFFHHHFHJJJIHIIJJIJJIIJJJJJJJJJJIJHJIJJJJJJJJ
@3330318/1
cccgtcagcgtcctccaggagttgctgagccgtcgcggcatcactcccaa
+3330318/1
CCCFFFFFHHFHHJJJJJJHHEGIJJJHJJJJHIJJJJJJHHHHHFEFDE
@2854567/1
cagctttaccattcgtcttatcgatgcattgaaaacacaaactgacgttt
+2854567/1
CCCFFFFFHHHHHJJHIJJJJJJIIGIJJJJJJJJJJJJJJJJJIJIFHH
@2854568/1
cagctttaccattcgtcttatcgatgcattgaaaacacaaactgacgttt
+2854568/1
CCCFFFFFHHHHHJJIJJJIJJJJJJJJJJIJJJJJJJJJJJJJJJJJII
@3332133/1
cccgtgcccagatggcattcatgcagaaccgattaagaaaggggcagaca
+3332133/1
@@@DB@DBFFA?2AGEGBHHE@?4<CAFCB:DDCB?BDGDBBDA@FFCA=
@3332317/1
cccgtggagggtaacaatctgccttctacatttgcgagtgacgaagagac
+3332317/1
BCCFDFFDFGHCFIJJJIJJJJJIJJJJJIJJJIJJIJ?GHIJIIIIJIJ
@3332318/1
cccgtggagggtaacaatctgccttctacatttgcgagtgacgaagagac
+3332318/1
CCCFDDFFHHHDHIJJJJIJIIJJIJJIJJJJJJJJIJGIJJICGIIFIJ
@4902344/1
ctctggtgtagaggttgtttctgccatcgaatactggttttaggttgccg
+4902344/1
BCCFFFDDHHHHHJGHIHIJJJJJJJJJJJJJJJJJJDHJJJJJHIIJII
@7414274/1
gtcgatattgttttacgttgtgctccttcacaaaatctacttcaagtggg
+7414274/1
CBBFFFFFHGHHHJIJJJJJIJJIJIIJJJJJJJJJJJJJJJJIJJIGII
@7414275/1
gtcgatattgttttacgttgtgctccttcacaaaatctacttcaagtggg
+7414275/1
CCCFFFFFHHHHHJJJJJJJJJJJJJJJJJJJJJJJJJJJJJJJJJIIJI
@5891445/1
ctttgtctggttaactttagtgggaaggtttaggtatttgtggtatctgt
+5891445/1
CCCFFFFFHHHHHJJJJJJJHHJJJIJJGHIJJJFHGIJJHIJHHJJJJI
@3860825/1
cgaggatcctaggatgcattctcctggtgctttgacggatttgagatcag
+3860825/1
CCCFFFFFHHHHHIJJJJJJJJJJIJJGHIJJJJJJJJFHIIJJJJJJJI
@3860826/1
cgaggatcctaggatgcattctcctggtgctttgacggatttgagatcag
+3860826/1
CCCFFFFFHHHHHJJIJJJJJIJJJJJCGIJJJJJJJJGIIJJJJJJJJI
@2373913/1
caaggataacctctctgtcggtagatttccgtgaagtggtccgtgcccct
+2373913/1
CCCFFFFFHHHHHJJJJJJJJGHIJJJJJJJIJJJJHIJHHJJIJIJJJJ
@1314336/1
atagttcgggcactagtatttgcttttgttccaagttttcgcgcttggcg
+1314336/1
CCCFFFFFHHHHGJIJFGHJJJJJJJJJHJJJJIIGHJJIJJJJJJJJIE
@3334351/1
cccgtttgctgttgttgggcacctttttgctgcccttgtgtgggaccagt
+3334351/1
CCCFDFFFHHHHHIIIIIJJIJJJJJJJJJJJJJJJJJCHFCGIGJJII<
@6920073/1
ggaagatcgaagaaagacgccaaacattcggcagccaagaacttgctgga
+6920073/1
=??DDDADDH?F??CHA;EC@FE?FFBHBGH<EG?CBFAFGHBEADGHGI
@6920074/1
ggaagatcgaagaaagacgccaaacattcggcagccaagaacttgctgga
+6920074/1
?@=DDDD?DDHDABGF>FEEHGGICDHHIFIGBDGEHICBDAEGGIGIG@
@6920075/1
ggaagatcgaagaaagacgccaaacattcggcagccaagaacttgctgga
+6920075/1
@C@FFFFFHHHGHJJIJJBIJJJJJJDDHIJIJJIJJJIJJJJJJJJJJG
@6920076/1
ggaagatcgaagaaagacgccaaacattcggcagccaagaacttgctgga
+6920076/1
BCBFFF;BFHHHHJJJJJIJJJJJJJJJJJJJIIIJJJJJIJJJJIIJJJ
@6920077/1
ggaagatcgaagaaagacgccaaacattcggcagccaagaacttgctgga
+6920077/1
BCBFFFFFHHHHHIJIJIIJJJJJJIJIIJFIIJJIGIJIIJJJJJIJJI
@6920078/1
ggaagatcgaagaaagacgccaaacattcggcagccaagaacttgctgga
+6920078/1
CCCFFFFFHGHGHJJJJJIJJJJJIJJJJJJJJJJIJIIJJJJJJJJJJI
@6920079/1
ggaagatcgaagaaagacgccaaacattcggcagccaagaacttgctgga
+6920079/1
CCCFFFFFHHHHGJJJJJJJJJJJJJJJJJJJJJJJJJJJJJJJJJIJIJ
@6920080/1
ggaagatcgaagaaagacgccaaacattcggcagccaagaacttgctgga
+6920080/1
CCCFFFFFHHHHHIJJIIIJJJJJJIJJJJJJJJIJJJJJJJJJIJJJII
@6920081/1
ggaagatcgaagaaagacgccaaacattcggcagccaagaacttgctgga
+6920081/1
CCCFFFFFHHHHHJIJJIIIJJJJJJJJJJJJJJIJJIJJIJJJJIJJJC
@6920082/1
ggaagatcgaagaaagacgccaaacattcggcagccaagaacttgctgga
+6920082/1
CCCFFFFFHHHHHJJJJIJJJJJJJJJJJJJJJIJJJJJJJJJJJJIJJI
@6920083/1
ggaagatcgaagaaagacgccaaacattcggcagccaagaacttgctgga
+6920083/1
CCCFFFFFHHHHHJJJJJIJJJJIJJJJJJJJJJJJJIJJJJJJJJJJJI
@6920084/1
ggaagatcgaagaaagacgccaaacattcggcagccaagaacttgctgga
+6920084/1
CCCFFFFFHHHHHJJJJJJJJJJIJJJJJJJJJJJJJJJJJJJJJJJJJI
@6920085/1
ggaagatcgaagaaagacgccaaacattcggcagccaagaacttgctgga
+6920085/1
CCCFFFFFHHHHHJJJJJJJJJJJJJJJIJJJJJJJJJJJIIJJJJJJJJ
@6920086/1
ggaagatcgaagaaagacgccaaacattcggcagccaagaacttgctgga
+6920086/1
CCCFFFFFHHHHHJJJJJJJJJJJJJJJJIJJJJJJJJJJJIJJJJJJJJ
@7968732/1
gttttcgagcattttccggaaaagaagattgcaccccgaaaagtttgggt
+7968732/1
@@CFFFAAH>FDHHIGGIIIIIIFGCGIEHIGHIIIIIIIIIGGHIGFE5
@3338149/1
ccctattgaaaaccttgtagtggattcctaatattttttagtgaacctct
+3338149/1
CCCFFFFFHHHHHJJJJHIJHHIIJJJJJJJIIJJJJJJJJHIIIJJJJI
@7969461/1
gttttcgcgcgtaaagtgaccaaagcaaagacgcaataagtgataca
+7969461/1
@B@FFFFFHHHHHJJJCGIJJJJIIGJJJJJJIIJIJIJJGHIJJJJ
@275603/1
aaaatcttgcttcatgattgaaaatttgcaaggtttggaggagttgtact
+275603/1
CCCFFFFFHHHHHJJJHIJJJJJJJJJJJJJJJEHIJJJJJIJHIIHHJI
@275604/1
aaaatcttgcttcatgattgaaaatttgcaaggtttggaggagttgtact
+275604/1
CCCFFFFFHHHHHJJJIIJIIJJJJJJIJIIIICGHIJIJJIIDGIFHII
@6922346/1
ggaagattggctcgtggatggcgccc
+6922346/1
@@@DDDDDHFHHHBCGHCCFE3:?FH
@6922347/1
ggaagattggctcgtggatggcgccctcg
+6922347/1
@@@DDDDDHHHHHA@GH@DFG;::CG:?8
@6922348/1
ggaagattggctcgtggatggcgccctcgatttggaccagttcg
+6922348/1
???DDDDDDDDDDD<EE;A@E3:1:C@;80;DD>D??C2B8=;;
@6922349/1
ggaagattggctcgtggatggcgccctcgatttggaccagttcgtatttg
+6922349/1
@@<DDDDDFHHHH>8EG=AFH??CGI:D@6?GHAG>FH;B=FCA;=DHHG
@4903920/1
ctctgtcggtagatttccgtgaagtggtccgtgccccttgcggttacccc
+4903920/1
@CCFFEFFHDHHHJJIJJIGJJIFEHIHIJJGJJIHIIIIJIJJJJIJJI
@4903921/1
ctctgtcggtagatttccgtgaagtggtccgtgccccttgcggttacccc
+4903921/1
BCCFFFFFHFHHHJJJJJIHIJJJFHIIIJIJIJJJJJJIJJJHIJJJJG
@4903922/1
ctctgtcggtagatttccgtgaagtggtccgtgccccttgcggttacccc
+4903922/1
CCCFFFFFHFHHGJJJJJJIIIJJFHJHIIJHJJJJJJJJJJJIJJJJIG
@7972201/1
gttttctactttccttaacaaaccccttcttttcagatgttttaatgcac
+7972201/1
CCCFFFFFHHHHHJJJJJHIJJJJJJJJJJJJJIIJIJJIJIJBDGEHIJ
@279967/1
aaaatgctcgaaaactcaattggcgcacattcagcaggttttttaacagt
+279967/1
CCCFFFFFHHGHHJJJJJJJJJIJIJIJJJJIIIJJJJHJJJJJJJJJJJ
@7973837/1
gttttctcgatctggctctcactaagaacgacatctgtagatataagctc
+7973837/1
BBCFFFFFHHHHHJJJJJJJJJJJJIIJJJJJJJJJJIJJJIJJJJJJJJ
@7416408/1
gtcgatgttgccagaacgtaagatatcctaaactcacttttttccgaaaa
+7416408/1
@@@DDDDDH??FHGGGIICEHII9EFHGIIIGGGIIIIIIIIIEHCFHIG
@7416409/1
gtcgatgttgccagaacgtaagatatcctaaactcacttttttccgaaaa
+7416409/1
C@CFFFFFHHHHHIIIJJEHIIIIGIJJJJIJJJJJJJIJJJJJJJDHII
@7416410/1
gtcgatgttgccagaacgtaagatatcctaaactcacttttttccgaaaa
+7416410/1
CBCFFFFFHHHGGIJIIJGHIIJIJJJJJJJIJJJIJJJJJJJJJJIIIJ
@7416411/1
gtcgatgttgccagaacgtaagatatcctaaactcacttttttccgaaaa
+7416411/1
CC@FDFFFHHHHHIJJJJIIJEGEHGIJJJIJIIIGHGJJJIIJGGIFGI
@7416412/1
gtcgatgttgccagaacgtaagatatcctaaactcacttttttccgaaaa
+7416412/1
CCCFFFFFGGHHHJJJJJGHIJIJJJJJJJJJJJJJJJJJJJJIJJJJJJ
@7416413/1
gtcgatgttgccagaacgtaagatatcctaaactcacttttttccgaaaa
+7416413/1
CCCFFFFFHHHHGJJJJJHGIIIIIJJJJJJJJJJJJJJJJJJIJJJJJJ
@7416414/1
gtcgatgttgccagaacgtaagatatcctaaactcacttttttccgaaaa
+7416414/1
CCCFFFFFHHHHHJJGJJGIIJGIJJJJJIJJJJJIJJJJIJGGHJIJJJ
@7416415/1
gtcgatgttgccagaacgtaagatatcctaaactcacttttttccgaaaa
+7416415/1
CCCFFFFFHHHHHJJJJJHIJJJJJJJJJJJJJJJJJJJJJJJJJJJJJI
@7416416/1
gtcgatgttgccagaacgtaagatatcctaaactcacttttttccgaaaa
+7416416/1
CCCFFFFFHHHHHJJJJJIJJJJIIIJJJJJJJJJJJIJJJJJIJJJJJJ
@6923193/1
ggaagccaagggctcggctgctcatcatgccctcgagtacctcaaaatca
+6923193/1
CCCFFFFFHHHHHJJJJJJJIGIJJGIIIIJJGGIHIDHIJIIIJJJGFG
@3339663/1
ccctcctcgtgttccatttcatagaatggtggtggccatctgcggga
+3339663/1
;==AAD;ACFDA?AE@GDCABA<A:3C992A?F88C??BB?FFEGDF
@3339664/1
ccctcctcgtgttccatttcatagaatggtggtggccatctgcgggacat
+3339664/1
CCCFFFFFHHHHHJJJJJJJJJJIJJJJJHHJHIJJJJJIJJJJJJGHGI
@3339892/1
ccctcgagtacctcaaaatcatgaccaaaaagtgaacagctatcgataca
+3339892/1
@CCFFFFFFHHHGJJJJJJIJJJJICFIIJJIHHGGJIIJIIGHIIIIGH
@3339893/1
ccctcgagtacctcaaaatcatgaccaaaaagtgaacagctatcgataca
+3339893/1
CCCFFFFFDHHHHJJJJJJJJJJJJJJJJJJJGIJJJJJJJJJJJJJJJJ
@3340993/1
ccctgaacctggaaaagcaggtcgcaaaatacccgtagaaacgaatcatc
+3340993/1
CCCFFFFFHHHHHJJIJJJJJGHIJJIJJIJIJJJIIJJIJJJJJJJJJJ
@3341799/1
ccctgatccacgtataaagctcctataaacgcctcaagcagatctgctcg
+3341799/1
@?@7?DDDF<F?<CEGI<FHIEIEABFHCI=EB>?D@CFFF;FFFEAFFI
@3863963/1
cgagggcgccatccacgagccaatcttccgctaccgcgtgttccttaaca
+3863963/1
CCCFFFFFHHHHHJJJJJJIJIJJJJJJJJJJJJJIJJBHBDFFEFFEED
@1316714/1
atataaccttagatttcgaggcaaattgattgatttgcccagcacaaact
+1316714/1
CCCDFFFFHHGGHIGEHEEFHEIIGGIGGGJJGGHIFGIGIGIIGJEGGH
@1316715/1
atataaccttagatttcgaggcaaattgattgatttgcccagcacaaact
+1316715/1
CCCFFFFFHHHHFJJJJJJJJJJJJJJJJJJJJIJJJJJJJJJJJJJJJJ
@1316716/1
atataaccttagatttcgaggcaaattgattgatttgcccagcacaaact
+1316716/1
CCCFFFFFHHHHHJJJJJIJJJJJJIJJIJJJJIJJJJJJIJJJJJJJJJ
@1316850/1
atataactgacatgtttcatatgtagaacgaattttgtgcatacaaaaat
+1316850/1
CCCFFFFFHHHHGJHIJJIJIJIHHHJJJJJJJJJJJGIIJJJJIJJJJG
@1316851/1
atataactgacatgtttcatatgtagaacgaattttgtgcatacaaaaat
+1316851/1
CCCFFFFFHHHHHJIJJJJJJJJIIHJJJJJIJJJJJFIJJJJJJJJJJJ
@5895228/1
ctttgttcagttcttgcaggagatcgctagcgaacaatccttcgaggtaa
+5895228/1
@@@DFDFFHGDHHIJIJJIGGIJGEDGFGIJJJJJJHGGGGEGGGCH@@>
@5895229/1
ctttgttcagttcttgcaggagatcgctagcgaacaatccttcgaggtaa
+5895229/1
CCCFFFFFHHHHHJJJJJJJJJIJIIJJIJJJJJJJJJJJJJJJJJJBFD
@1317589/1
atataatatatcctcaaactagtgaagacttatctcatccaactgtggga
+1317589/1
CCCFFFFFHHHHHJJJJJJJJJHJJJJIJJJJJJJJJJJJJJJJJIJJIF
@5896127/1
ctttgttctctttgccgtattttattttgtaaggtgaggtatttgtacat
+5896127/1
@CCF=DEFHHHHHJJJJGGIIJJJJJJJJHIJIJEGGIICFIIJJIJJIJ
@3865371/1
cgaggtcataatcggaacattctgtggatctaagataaacagagcttttt
+3865371/1
CCCFFFFFHHHHHJJJJJJJJJJIIJJIJJJJJJJJIJJJJJJIJJJJJJ
@2376934/1
caaggatgtaagaactatggaggaatattacaataagccgaataaaaatg
+2376934/1
@@<DDDDDFHHDHDIIGHGE4F?EBGFGIGGIFG?EEHGDHGIIGHIIG<
@2376935/1
caaggatgtaagaactatggaggaatattacaataagccgaataaaaatg
+2376935/1
@@@FFDFFHFFHHJJJGIJGEHJJIIGHIJJJJJIIJIJJJIIIIJIJIH
@2376936/1
caaggatgtaagaactatggaggaatattacaataagccgaataaaaatg
+2376936/1
BCCFFFFFHHGHHJJJJJJJIJJJJJJJJJJJJJJJJJJJJJJJJJJJJJ
@2378100/1
caaggattgccacatcttgtgagccgccattctcttggctagcttctttg
+2378100/1
CCCFFFFFHGHHHJJJJJJEGGIIIEHJJIIJJJJIJJJJJIIIJJIJJJ
@1319383/1
atatagaatacaccccttaatcagctacaacagtcaacatttcccacctt
+1319383/1
@@CDFDDDFHHGFIJIIIGDHHIGIIGEHIJJGCGIGGFGGIIHGGGGGF
@282227/1
aaaatgggcggacggtagatagaaaatgattagtaccatttaacttggca
+282227/1
CCCFFFFFHHHHHJJFHIIIIIJJJJJJIJJIJGHJJIJJJJJJJJHHHG
@284368/1
aaaatgtcaaaattttgcaaattatgtggcattttgacatttatgtgaca
+284368/1
?<?DD>=DFHFHHGGIE@IHIIIGII<?FHEEFHI<GBHFHIIII?FGHH
@284369/1
aaaatgtcaaaattttgcaaattatgtggcattttgacatttatgtgaca
+284369/1
@@@?BBD?DDF?D@<>@ACHCHH9ECFBC;9C<9F9ECE<FFIFI?GADE
@284370/1
aaaatgtcaaaattttgcaaattatgtggcattttgacatttatgtgaca
+284370/1
@CCBFFDDFHFHHIIIIIEGGIIEIIHGGBF@EHHEBDFFHDIGGFCHEE
@284371/1
aaaatgtcaaaattttgcaaattatgtggcattttgacatttatgtgaca
+284371/1
@CCFFFEFHHHHHJJJJJHIIIJIIJFHHIJIJJJJIJJJJJJJJGGIED
@284372/1
aaaatgtcaaaattttgcaaattatgtggcattttgacatttatgtgaca
+284372/1
CCCFFFEFHHHHHJJJIIJIIJJJJJIJJJGJJJJJJJIJJJJJJDHIII
@284373/1
aaaatgtcaaaattttgcaaattatgtggcattttgacatttatgtgaca
+284373/1
CCCFFFFFHHHHHJJJJJJJJJJIJJHJJJJJJJJJJJJJJJIJJDGIJJ
@4909763/1
ctcttatacgcagtggtctcaatcgcaacagacatctacgaacgtctaca
+4909763/1
CCCFFFFFHHHHHGHJFHIIJJIJJIJJJJJJJJJJJJJJJJJJHIIJJG
@1320024/1
atatagtcctgataaatcaatattattaactatgggatttaaaaacactg
+1320024/1
@BCFFFFFHHHHHFCA>AIGIIJJJJJJJJJJJJJJJJJJJJJJJJJJJJ
@7420290/1
gtcgcagtatgtttacctacagtcatggtgaattcatgggactttgaagt
+7420290/1
CCCFFFFFGHHHHJJJJIJJJJIJIIJJHIIJJJJJJJJJGIIJJIIJJH
@3869251/1
cgagtacctcaaaatcatgaccaaa
+3869251/1
?@@;4A;BFABDFEEE3CI9FF@F?
@3869252/1
cgagtacctcaaaatcatgaccaaaaag
+3869252/1
@?@D=DDDFDHHFIIIIGGDHGIEEG=G
@3869253/1
cgagtacctcaaaatcatgaccaaaaagtgaacagctatcgatacacagt
+3869253/1
BCCFDDFFHHFHHJJIIJJJJJJJIJJJHHIJIJIIIJJJIJIJJJJIJG
@3869254/1
cgagtacctcaaaatcatgaccaaaaagtgaacagctatcgatacacagt
+3869254/1
CCCFDFFFHHHHHJJJJJJJJJJJJJJJHHJJJJJIJJJJJJJJJJJJJG
@3869255/1
cgagtacctcaaaatcatgaccaaaaagtgaacagctatcgatacacagt
+3869255/1
CCCFFFFFHHHHHIJJIIJIJJJJJJJJHJJIJIJGIJJJIIJIJIJJJG
@285654/1
aaaatgtgacatatataaaggtgaatatataactgacatgtttcatatgt
+285654/1
@CCFFFFFHHHHHJIJJJJIJCFIGGGJIIJIIJJJJJJJIIJJIJJJID
@2381153/1
caagggaagggggcggcccccatcccaacagaaggggtaaccgcaagggg
+2381153/1
BCCFFFFFHHHHHIJJJJHHHFFFEDEEDDDDDDDDD?BDDDDDDDDDDD
@2381154/1
caagggaagggggcggcccccatcccaacagaaggggtaaccgcaagggg
+2381154/1
BCCFFFFFHHHHHJJIJJHHHFFFEDEEDDDDDDDDD;?CDDDDDDDDDD
@2381155/1
caagggaagggggcggcccccatcccaacagaaggggtaaccgcaagggg
+2381155/1
CCCFFFFFHHGHHJJJJJHHHFFFEDEEDDDDDDDDD;@DDDDCDDDDDD
@2381156/1
caagggaagggggcggcccccatcccgacagaaggggtaaccgcaagggg
+2381156/1
BC@BDFFFHHHHHJJIJJHHHFFFEDADDDDDDDDDD6<CDDDDDDDDDB
@2381486/1
caagggcacacggcaacaaaaagtgataatggatacaaatttgactactg
+2381486/1
@C@DFFFFHHHHGJJJIIJJJIJBGHJJIJIJIFHIJJIJJGIIIIIIIG
@2381487/1
caagggcacacggcaacaaaaagtgataatggatacaaatttgactactg
+2381487/1
CCCFFFFFHHHHGJJJJJIJJJJDHCIHJJJJJJIIJJJIJJIGIJJJIJ
@6931172/1
ggaataacacgggctaattttaacaaccatcccactgtacgagaattcgg
+6931172/1
CCCFFFFFHHHHHJJJIIJJJJGHIIJJJJJJJJJJJHIJJJJIJJJJJI
@2861075/1
caggaaaagcccagaagaacgttcgactttcacttcattctatcggcctt
+2861075/1
@7@DDDDAD>F8C:?EDAG@1F>BB=FEFE@9DCCF9D@FFG@FIFFEBA
@2861076/1
caggaaaagcccagaagaacgttcgactttcacttcattctatcggcctt
+2861076/1
CCCFFFFFHHHHHJJJJJJJIJJIJGHIIJJJJJJJJJJJJJJIIJJJJI
@4380537/1
ctaaaatcaatttacatattatttttgacttgaataaatttttaaattta
+4380537/1
;=@DDDDDFF>FB:<CG<II<<<AABCGEDBHICDGDF<C?CBG@??FFG
@4380538/1
ctaaaatcaatttacatattatttttgacttgaataaatttttaaattta
+4380538/1
CC<DDFFFHHHHHJJGIHJJJJJJJJIGHJJJIJIJJJJJJJJJJJJJJI
@4380539/1
ctaaaatcaatttacatattatttttgacttgaataaatttttaaattta
+4380539/1
CCCFFFFFHHHHHJJIJJJIIJJIJ<FGHJJJJJIJIIJGIJJJJJJJJJ
@4380540/1
ctaaaatcaatttacatattatttttgacttgaataaatttttaaattta
+4380540/1
CCCFFFFFHHHHHJJJJJJJIJJJJJJIJJJIJJJJJIJJJJJJJJJJJJ
@3347661/1
cccttctgttgggatgggggccgcccccttcccttggtgggggctgaatc
+3347661/1
CCCFFFFFHHGHHJJJJJJIJIEIJJJJJJJJIIJJJDHHFDDDDDBDDD
@3348266/1
cccttggcttccttcggagttttgcctgttccgtagcagacggccactgg
+3348266/1
CCCFFFFFHHHHHJJJJIJHHJJJJJJJIJJJJJJJJJJJJJJIJJJJJI
@1846274/1
attttcttgtatcacttattgcgtctttgctttggtcactttacgcgcga
+1846274/1
BCCFFFFFGFHHHJJJJJJJJJJIHGJJJJFIJIJGHHJJJJJJJJJJII
@1846275/1
attttcttgtatcacttattgcgtctttgctttggtcactttacgcgcga
+1846275/1
C@CFFFFFHHHHHIIJJIJJJIJGHIJJIJIJIJJGHIIIJJJJJJJIII
@1321448/1
atatattcacctttatatatgtcacattttgtggttctttaacgaaatgt
+1321448/1
CCCFFFFFHHHGHIJJJJGJIHHIGIAHIIJFHIGGJJIJDEHHGIGIJF
@5418526/1
cttcatgccaacgattctaagtaggctttcgtttatgctacaattagagc
+5418526/1
CCCFFFFFHHHHHJJJJJJJJEHIJJJJJJJIIJJJJJJJJJJJJJJIJI
@5418946/1
cttcatgtacaaatacctcacctta
+5418946/1
@@?DDB:D>CFFCCBFBEFID?FB<
@7423148/1
gtcgcggcatcactcccaaatacgaactggtccaaatcga
+7423148/1
CCCFFFFFHHHHHJJJJJJJJJJJJJJJJJGIIJJJJJJJ
@4914771/1
ctcttcgtcactcgcaaatgtagaaggcagattgttaccctccaccggta
+4914771/1
CCCFFFFFGHHHHJJJJJJJIIGHJJJJIGGIJIJJIGGIIJJJJJJJJJ
@4914772/1
ctcttcgtcactcgcaaatgtagaaggcagattgttaccctccaccggta
+4914772/1
CCCFFFFFHHHHHJJJJJJJJJJJIJJIJJJJJJJIJJJJJJJIJJJJHG
@4914773/1
ctcttcgtcactcgcaaatgtagaaggcagattgttaccctccacgggta
+4914773/1
CCCFFFFFHHHHHJJJJJJJHGIGIJJIIJIIJJIJJJJJIJJIJGJJAF
@3349878/1
ccctttttgtggagaggtactatgtgtgtttggctagattctgtttgaca
+3349878/1
CCCFFFFFHHHHHIGHICGHIGIJHIHHIJJIJIJJJJJJJJJIJJJJJJ
@3349879/1
ccctttttgtggagaggtactatgtgtgtttggctagattctgtttgaca
+3349879/1
CCCFFFFFHHHHHIGIJHIIJJJJFIHHJJJJJJJJJIJJJJJJJJJIII
@3349880/1
ccctttttgtggagaggtactatgtgtgtttggctagattgtgtttgaca
+3349880/1
CCCFFFFFHFHHFHGHIAHHIHIJIIHIIJJJJIJJJJJI9DGIJJIJJG
@1325669/1
atatgaaacatgtcagttatatattcacctttatatatgtcacattttgt
+1325669/1
CCCFFFFFHHHHHIIJIJJJJJJJJJJJJJJJJJJJJJJIJJJJJJJJJG
@807483/1
aattatgtcaaattttgacatttatgtaacatgtgtgcttaagtggctta
+807483/1
CCCFFFFFHHHHHJJGIGIIIJJJJIHIJJJJGIGHHJJJJIJIIJJJJJ
@807484/1
aattatgtcaaattttgacatttatgtaacatgtgtgcttaagtggctta
+807484/1
CCCFFFFFHHHHHJJJJIJIJJJJJEHJJJJJJGIHHJJJJJJHIJJIJI
@807492/1
aattatgtcacataaatgtcaaaatgccacataatttgcaaaattttgac
+807492/1
@8BBDDDDHHHHGJJJJJJJJJJJJJJJJJJJJJJJJIJJJGJJJJJJJG
@2863396/1
caggaaccaagtttagaagatcttcgttgaagtctagctccagcgattga
+2863396/1
@@@FFFFFHHHHDIEHIIIGIIIFIIEHHIIGIIJIJIIIIGGGH@GHGH
@7426687/1
gtcggagttgctctagataaatcgtaatctttcaagggggataaatcaac
+7426687/1
@B@FFFFBFHHHHJJJJJJJJJJJGHJJJJJIJIHJJGJJIJJJJJJJJJ
@7426688/1
gtcggagttgctctagataaatcgtaatctttcaagggggataaatcaac
+7426688/1
C@CFFFFDHHHHHJJJIJJJJJJJGIJJJJJJJJJJJJJJHIJJJJJJJI
@7427196/1
gtcggatcttcagctagatcggataatcctatacttgtacctattgaatt
+7427196/1
C@BFFFFFHHHHHJJJIJJJJJIJJJJJJJIJJJIJDHIGGIIJJIIJIJ
@7427197/1
gtcggatcttcagctagatcggataatcctatacttgtacctattgaatt
+7427197/1
CB@FFFFFHHHHHJJJJGJHGIGGGHGGIGIJJJJJJIIIJJIIIIGIJJ
@3351162/1
ccgaaaaggagaagatatatctatattcttcagaccaaattaaacaactg
+3351162/1
CCCFFFFFHHHHHJJIJJJJJJJJJJJJJJJJJJJJJJJJJJJJJJJJJJ
@3351630/1
ccgaaaatgttcttacattccatgttcattttttctcaatttcagtcttt
+3351630/1
@@@DDDD?<<DHFEBCHGCHEHHCIIIAECFHHHBCDDFHEGIIBGFHGG
@3351631/1
ccgaaaatgttcttacattccatgttcattttttctcaatttcagtcttt
+3351631/1
CCCFFFFDHHHHHJIJIIJJJIJIJIJJJJJJJJIJJJJJJJJJJIGIJI
@2387347/1
caaggtttggaggagttgtactaatttgtgtaattgaagttcgtattatt
+2387347/1
B@@FFDFFHHFHHEHFHGIJJJJIJJJJFGGIIJJIJIJGIJJIJJJJJI
@2387348/1
caaggtttggaggagttgtactaatttgtgtaattgaagttcgtattatt
+2387348/1
BC@FFDEFHHHHHGIHIJIJJJJIJJJJHIJJJJJJJJJIJJJHIJJJJJ
@2387581/1
caaggttttcaaactgttaaaaaacctgctgaatgtgcgccaattgagtt
+2387581/1
BBCFFADEGHHHHJJIJJJJJJJGJJJJIJJJJJIIIIIJJGIJIIJJBG
@2387582/1
caaggttttcaaactgttaaaaaacctgctgaatgtgcgccaattgagtt
+2387582/1
BCCFFDDFHHHHGJIJJJJJJJJJJJJJJJJJJJJGIIJJJJJJJJIJFH
@6937113/1
ggaatcaacactcttatcaatataatgtctcgtttcggcaaacagca
+6937113/1
CCCFFFFFHHHHHJJJJJJJJJJJJJJIJJJJFHJIJJJGIJIGHHJ
@3877395/1
cgataaaaaaatatcgcaatattagaaattttcaaatattcttcgctttt
+3877395/1
CCCFFFFFHHHHHJIJJJJJJIJGIJJJIJJJJJJJJJJJJJJIJIJJJI
@3877435/1
cgataaaaattgttcccttttgagctattgcgatattttttcggaaaaaa
+3877435/1
@@@FDDFFHGFFHJJJJJGHJEEGGHHIJGHHJJIBFIJJJIGIDFFHIJ
@1849110/1
attttgacatttatgtgacatggtttgcgacatttgacgtacggttcaag
+1849110/1
<B@FFFFFGHHHHJIHIJJIJJJJIIJIJHIJJJJJJJJIIJJJHJJJJJ
@7428076/1
gtcggcaagaagttggccgatttgcagactctcagcttcaacgccaagga
+7428076/1
CCCFFFFFHHHHHJIJJJJJJJJJJIJJIJIIIIJJJIIIJIHJJJJJJG
@3877832/1
cgataaagcgttaccatcgcttgaggaagtaacggcagcactattgacac
+3877832/1
CCCFFFFFHHHHHJJJJJJJJJJJJJIJJFHIJJJJJJGGIGHIICDHGI
@1329460/1
atatgttcaacatgttttgaagaagcaacccacgtatcagtttacggaac
+1329460/1
<@@FDDDEDHHFFGIIIIIIECHIGIIIIIIIGIIIGGII?DDGGADHEG
@1329461/1
atatgttcaacatgttttgaagaagcaacccacgtatcagtttacggaac
+1329461/1
CCCFFFFFGHHHHJIJJJJJJJJIIEJJJJIJJJEHJFHGIIJJJJIJII
@4920409/1
ctcttggagccagccaatgggattgcccatcactttgtcatcgaacgatg
+4920409/1
@@CDFFDFFBFHHJIGGIGGCEHIIIJIJIGIJIIJJJIIGGHIJIJJJG
@6937639/1
ggaatccactacaaggttttcaatagggcattctaacatgtcaaaattaa
+6937639/1
CCCFFFFFHHHHHJJJGHJJJJJJJJJJJJJJJJJJJJJJJJIGJJJJJJ
@293204/1
aaaattccgtcggcaagaagttggccgatttgcagactctcagcttcaac
+293204/1
@@@FFFFFGHHHHFIIJJJFHI<FGHIBHIIGIIDIJIJJIJI@HECFHI
@7987760/1
gttttgcctgttccgtagcagacggccactggcaaagtggatagctgcac
+7987760/1
CCCFFFFFHHHGHJJHIIIIGIJJJJJJJJJJJGJJJGHJIIIIJJIIIJ
@4390324/1
ctaaactcacttttttccgaaaaaatatcgcaatagctcaaaagggaaca
+4390324/1
@@@DDDDDHF<CD@DHB??@GHIGFFHICBDBGGIECHGFFHIGIGEEAG
@4390325/1
ctaaactcacttttttccgaaaaaatatcgcaatagctcaaaagggaaca
+4390325/1
@CCFFFFFGFDHHJJJGIGHIJJJIIJIIIIIDHCHIIGIJJFJJIJFIG
@4390326/1
ctaaactcacttttttccgaaaaaatatcgcaatagctcaaaagggaaca
+4390326/1
CCCFFDFFHHHGFJJIGGIGEIGG@HBDBGEHJGHGIGIJGIJJJJJJJG
@4390327/1
ctaaactcacttttttccgaaaaaatatcgcaatagctcaaaagggaaca
+4390327/1
CCCFFFFFHHHHHJJJJJJIJJJJJIJJJJJJJJJJJJJJJJJJJHEIJI
@4390567/1
ctaaactcgcttttttccgaaaaaatatcgcaatagctcaaaagggaaca
+4390567/1
@@CFFFFFAHHHHJJJJJJJJJJIIEIIJJIJJJJJJJIJJJJJJJJJHH
@1331439/1
atattatctatcgatactgaatgtaattttttatatagtgccccgatgat
+1331439/1
@@@FFFFFHHHHHIGGIFEGIIJHIIBEIIIIBGIGGGIGGIJIGAFHG>
@3879671/1
cgataagacgaatggtaaagctgctaaaaaagcaggaaaagcccaga
+3879671/1
CCCFFFFFHHGGFIJEGHIIJJJIJJJJJJJIIJJJIIJJGHIJJJJ
@4390951/1
ctaaactgggcagctcggctgagaatcggtattcgggactgaaagacact
+4390951/1
CCCFFFFFHHHHHJJJJJJJJJJJJJJJJDGHIJJJJIJJJJJJJIJJJI
@294021/1
aaaattcgttctacatatgaaacatgtcagttatatattcacctttatat
+294021/1
@@CFFDDDDFDHHIJJJJIFIGIJJGIGIIHFHIIJJIJIJJJIJJIJIH
@294022/1
aaaattcgttctacatatgaaacatgtcagttatatattcacctttatat
+294022/1
CCCFFFFFHHHHHJIJIJJJJJJJJJIGJJGJJJJJJJJIJJJJJIJJJJ
@294023/1
aaaattcgttctacatatgaaacatgtcagttatatattcacctttatat
+294023/1
CCCFFFFFHHHHHJJJJJJJJJJJJJIIJJJJJJJJIIJJJJJJJJJIIH
@4391513/1
ctaaagaaacgctcgtggggagcgatgacgaataaagtatgtgttcacca
+4391513/1
CCCFFFFFGHHHHJJGIJJJHHIJIJJJJJIIJJJJJGHIJHIHJJJJIF
@294585/1
aaaattctgactagcgattcttctgtcttctcacagagatcttcgacaaa
+294585/1
CCCFFFFFHHHHHJJJJJJIJGIIIGIJJJIJGIJJJJJJJJJJJJJJJJ
@4924925/1
ctctttgacattgcttgtggtcacttttcgcgcaaaggtaaaatcgttct
+4924925/1
@@@DDDBDFFFFFBEGF<CB:AF<BFFFHGFEFIFEGF9BDFFD?CFFFI
@4924926/1
ctctttgacattgcttgtggtcacttttcgcgcaaaggtaaaatcgttct
+4924926/1
CCCFFFFFHHHHHJJJJHHJHIJJJJJJJJJJJJJJJJDGHJJJIJIJIJ
@4392874/1
ctaaagctatctactcgttatataatcatcattcaaacattgaagcc
+4392874/1
CCCFFFFFHHHHHJJJJJJJJJJJJJJJJJGIJIJJJIJJJJJJJJJ
@298229/1
aaaatttaaacacattgcattattgatttcgaggaaataatacgaacttc
+298229/1
@CCFFFFFHHHGHIIJJIIJIJJIJIJJJJIIJJJJICHIIIJJIGHHJJ
@298230/1
aaaatttaaacacattgcattattgatttcgaggaaataatacgaacttc
+298230/1
CCCFFFFFHHHGHJGJIIJJJJJIJIJJJJJIJIEGIGIIJIJIIIJJJJ
@298231/1
aaaatttaaacacattgcattattgatttcgaggaaataatacgaacttc
+298231/1
CCCFFFFFHHHHHIJJJJJJJJJJJJJJJJJIJJJJJJJJJJJJJJJJJH
@298232/1
aaaatttaaacacattgcattattgatttcgaggaaataatacgaacttc
+298232/1
CCCFFFFFHHHHHJJJJIJJJJJIJJJGJJJIJJJJJJJIJJJJJJJJJI
@298233/1
aaaatttaaacacattgcattattgatttcgaggaaataatacgaacttc
+298233/1
CCCFFFFFHHHHHJJJJJ4IJIJIIJJJJJJJJJJIJIJJJIIJJJJJJJ
@298234/1
aaaatttaaacacattgcattattgatttcgaggaaataatacgaacttc
+298234/1
CCCFFFFFHHHHHJJJJJJIHIHIGJHJJJJJJJIJJJJJJJJIIJJJJI
@298235/1
aaaatttaaacacattgcattattgatttcgaggaaataatacgaacttc
+298235/1
CCCFFFFFHHHHHJJJJJJJJJJIJJJJJJJIII:E??DFHIJIJJJJJG
@298236/1
aaaatttaaacacattgcattattgatttcgaggaaataatacgaacttc
+298236/1
CCCFFFFFHHHHHJJJJJJJJJJJIJJJJJJJJJJJJJJJJJJJJJJJJI
@298237/1
aaaatttaaacacattgcattattgatttcgaggaaataatacgaacttc
+298237/1
CCCFFFFFHHHHHJJJJJJJJJJJIJJJJJJJJJJJJJJJJJJJJJJJJJ
@298238/1
aaaatttaaacacattgcattattgatttcgaggaaataatacgaacttc
+298238/1
CCCFFFFFHHHHHJJJJJJJJJJJJJJJJJJHIJIJJJJJJJJJJJJJJI
@298239/1
aaaatttaaacacattgcattattgatttcgaggaaataatacgaacttc
+298239/1
CCCFFFFFHHHHHJJJJJJJJJJJJJJJJJJJJJIJJJJJJJJJJJJJJG
@298382/1
aaaatttaacgtttagcagtcttctttttagaataacattgacattctat
+298382/1
@@CFFFFFHHHHHJJJJJJJJJJJJJJJJJJJJJJJJJJJJIJJJJJJJI
@298383/1
aaaatttaacgtttagcagtcttctttttagaataacattgacattctat
+298383/1
CCCFFFFFHHHHHJIJJJJHIJJJJJJIJJJHJJJJJGIJIJJJJJJJJJ
@298384/1
aaaatttaacgtttagcagtcttctttttagaataacattgacattctat
+298384/1
CCCFFFFFHHHHHJJJJIJIIHIIJJJJJJJIJJJJJIJJIIJJJJJJJH
@298385/1
aaaatttaacgtttagcagtcttctttttagaataacattgacattctat
+298385/1
CCCFFFFFHHHHHJJJJJJHIJJIGJJJIJJJJJJJJIJJJJJJJJJJJI
@298386/1
aaaatttaacgtttagcagtcttctttttagaataacattgacattctat
+298386/1
CCCFFFFFHHHHHJJJJJJIJJJJJJJJJJJJIJJJJJJJJJJJJJJJJI
@298387/1
aaaatttaacgtttagcagtcttctttttagaataacattgacattctat
+298387/1
CCCFFFFFHHHHHJJJJJJIJJJJJJJJJJJJJJJJIIJJJJJJJJJJJI
@298388/1
aaaatttaacgtttagcagtcttctttttagaataacattgacattctat
+298388/1
CCCFFFFFHHHHHJJJJJJIJJJJJJJJJJJJJJJJJJJIJJJJJJJJJJ
@298389/1
aaaatttaacgtttagcagtcttctttttagaataacattgacattctat
+298389/1
CCCFFFFFHHHHHJJJJJJJJJJJJJJJJJJJJJJJJIJJJIJJJJJJJJ
@298390/1
aaaatttaacgtttagcagtcttctttttagaataacattgacattctat
+298390/1
CCCFFFFFHHHHHJJJJJJJJJJJJJJJJJJJJJJJJJJJJJJJJJJJJI
@1335054/1
atattgtgaaaagggagcatttatttgatgcaaagtatagaggttgtacc
+1335054/1
CCCFFFFFHHHHHIJJJIIIIIIJJJJJJJJJJJIFGIIJIIJFHHHIJJ
@815066/1
aattctggtttctctatagttttgtcatacgtttttgaggcagcaaattt
+815066/1
BCCFFFFFCHHGHJJJJJIJIJJJJJJJIJJJJJJJIIJJJJJIJJJJJG
@4929302/1
ctgaaaaattccgtcggcaagaagttggccgatttgcagactctcagctt
+4929302/1
CCCFFFFFHHHHHIJJJIJJJJJJJIJJJJJIJJJJJJJJJJJJJJJJJJ
@2872877/1
caggaattggaggaggagggtacgaaggaactggaggataactgtagacg
+2872877/1
BCCFDFFFHHGHHFHIEGIJAFHGIIJJGGJJJJGIJIJJJJJJJJJIII
@2872878/1
caggaattggaggaggagggtacgaaggaactggaggataactgtagacg
+2872878/1
CCCFFFFFHHHHHBGIGIJGFHEGGIIIIIJJJJGIIFIJIIJIJIIGGI
@1852867/1
attttgaggtactcgagggcatgatgagcagccgagcccttggcttcctt
+1852867/1
@BCFFFFFHFHHHJJIJJJIIIGGIIJJIJJJJJJJJJJIIJJJJJJJIG
@817109/1
aattgaagttcgtattatttcatcgaaatcaataatgcaatgtgtttaaa
+817109/1
@@@FFBDEBFAHHHIIIIIIHIIIIIEGHGIIICHGIIGIIIIIGGGGGG
@817110/1
aattgaagttcgtattatttcctcgaaatcaataatgcaatgtgtttaaa
+817110/1
CCCFFFFFHHHHHJJJJJJJIJIIJIIJJJJJJJJJJJJJJJGIDHHIJI
@300249/1
aaaatttatagttttttgcatttttattcggcttattgtaatattcctcc
+300249/1
CCCFFFFFGHHHHJJJJIJJJJJJJJJJJJJJJJJJJJGIGIJJJJJJJI
@300250/1
aaaatttatagttttttgcatttttattcggcttattgtaatattcctcc
+300250/1
CCCFFFFFHHHHGJJJJJJJJJJJJJJJJJJJJJJJJJIJJJJJJJJIJI
@300251/1
aaaatttatagttttttgcatttttattcggcttattgtaatattcctcc
+300251/1
CCCFFFFFHHHHHJJJJIJIJIIJJGIJIIJIIJJJJIGIJIIIJIJJJI
@300252/1
aaaatttatagttttttgcatttttattcggcttattgtaatattcctcc
+300252/1
CCCFFFFFHHHHHJJJJJJIJJJJJIJJJJJJJJJJJJIJJJJJJJJJJJ
@300253/1
aaaatttatagttttttgcatttttattcggcttattgtaatattcctcc
+300253/1
CCCFFFFFHHHHHJJJJJJJJJJJJIIJIJJJJJJJJJIJJJJJJJJJJJ
@300254/1
aaaatttatagttttttgcatttttattcggcttattgtaatattcctcc
+300254/1
CCCFFFFFHHHHHJJJJJJJJJJJJIJJIJJJJJIJJJIJGJJJJJJJJJ
@3361934/1
ccgaacaagccaatcagaccaacggaacgcccggagcggctgatatcacc
+3361934/1
CCCFFFFFHHHHHJJJJJJJJJJJJJJJJJJJJJJJIJJHFFFEEEEEEE
@300794/1
aaaatttcaaattgttcaggtaaaatcttgcttcatgattgaaaatttgc
+300794/1
C@CFFFFFHHHHGIJJJJJIHHHIJIJJJJJJJIIJJIJJJGJJJJJJJJ
@300795/1
aaaatttcaaattgttcaggtaaaatcttgcttcatgattgaaaatttgc
+300795/1
CCCFFFFFHHHHHJIIJJJJFIIJJJJJJJJJJJJJJIJJJJJJJIJJJI
@300796/1
aaaatttcaaattgttcaggtaaaatcttgcttcatgattgaaaatttgc
+300796/1
CCCFFFFFHHHHHJJJJJJJIJJJIJJJJJJJJJJJJGJJJJJJJJJJJJ
@1854429/1
attttgcaaattatgtggcattttgacatttatgtgacataatttgcgac
+1854429/1
CCCFFFFFHHHHHJJBGIIJIJJIIJJJJJJJJJHIJJJJJJJJJJJJDH
@5916236/1
cttttacttcagctacttgaaccgtacgtcaaatgtcgcaaattatgtca
+5916236/1
B:1=BDFFHHHHHJJJJJJJJJJJHIJJHIIJJJJGIIJIJJJJJJIJJI
@5916237/1
cttttacttcagctacttgaaccgtacgtcaaatgtcgcaaattatgtca
+5916237/1
CCCFFFFFFHGFHIGIIJJIGEGG?EFHGHHJJIIDFHIHIIGHIDAHED
@5916238/1
cttttacttcagctacttgaaccgtacgtcaaatgtcgcaaattatgtca
+5916238/1
CCCFFFFFHHHHHJJJJJJJJJJJFHIIIICGFGGGIHIJJJJJIIIIIG
@5916239/1
cttttacttcagctacttgaaccgtacgtcaaatgtcgcaaattatgtca
+5916239/1
CCCFFFFFHHHHHJJJJJJJJJJJHIJJIIIIJJJIIIJIJIIJIJJJJE
@5916792/1
cttttagaagttagaattccaaaaccttgaagggagtcttctgggggata
+5916792/1
CCCFFFFFHHGHHJJJJJJJJJJJJJGIJIJJJIJJHIJJJJIJJJJGII
@5916793/1
cttttagaagttagaattccaaaaccttgaagggagtcttctgggggata
+5916793/1
CCCFFFFFHHHHHJJJJJIJJJJJJJJJJJJJJJGIGHIIJJIJJJJIII
@1336605/1
atatttgcaaaagcatggttgacctataattggcatgccggcatcgtttg
+1336605/1
CCCFFFFFHHHHHJJJJJIIJJJJJJJJJJJJJJJJJJJJJJJJJJJJJJ
@1336606/1
atatttgcaaaagcatggttgacctataattggcatgccggcatcgtttg
+1336606/1
CCCFFFFFHHHHHJJJJJIJJIIIIHJJJIJJJJJJJJJJJJJJJJHGJJ
@6945733/1
ggaatttaaggcatctattatacaaaaacaatgtgaattagatgctggtg
+6945733/1
CCBFFFFFHGHHHJJJJJJJJJJJJJJJJJJJJHIIJJJJJIJJJJJJ?D
@6945734/1
ggaatttaaggcatctattatacaaaaacaatgtgaattagatgctggtg
+6945734/1
CCCFFFFFHHHHHJJJJJJIJJJJJJJJJJJJJJIIJJJJJIJJJJJJHG
@6946173/1
ggaatttcaacacatgacaagcgatggtgaactgcctttcgtgtggtagt
+6946173/1
CCCFFFFFHHHHHJJJJ@IIGIJJIJIGHGJIJJJJJJJJJHGFGIFIIG
@6946174/1
ggaatttcaacacatgacaagcgatggtgaactgcctttcgtgtggtagt
+6946174/1
CCCFFFFFHHHHHJJJJJJJHGIJJJIEHHJJIIIJIGIIJHIEHGEGGF
@6946175/1
ggaatttcaacacatgacaagcgatggtgaactgcctttcgtgtggtagt
+6946175/1
CCCFFFFFHHHHHJJJJJJJJGEIJJJFGIJJJJJJJJJJJFHFGIFIJG
@6946176/1
ggaatttcaacacatgacaagcgatggtgaactgcctttcgtgtggtagt
+6946176/1
CCCFFFFFHHHHHJJJJJJJJJJJIJJJJJJJJJJJJJIJJJIIJJHHIG
@4931979/1
ctgaaacaaacatcactgtgatgaaaaattaaaaaaaaataatagttctt
+4931979/1
@<?DDBDFHHDHFEGFGGFIGIEIIGGBEHHGIIIIIIEEGIGHCCFCH>
@4931980/1
ctgaaacaaacatcactgtgatgaaaaattaaaaaaaaataatagttctt
+4931980/1
CCCFFFFFHHHHHJJJJJHIJIJJJJJJJJJJJJJJJJIAHGACHHGDH@
@2876478/1
caggacttctatctagtttcccacgccagtatacagggagtggcgaa
+2876478/1
81=D?D??:=AFHEDCAECHGBHFD<CH@???FC?GHG;@09B;@H@
@302215/1
aaaatttctaatattgcgatatttttttatcgatctggcttcaatgtttg
+302215/1
@@8ABDDDDDD>FGHGGGDF@GFHIIIIHIGA8DFBBDCHGHHD=FCEEC
@302216/1
aaaatttctaatattgcgatatttttttatcgatctggcttcaatgtttg
+302216/1
CCCFFFFFHHHHHJJIJJJGIIJJJJJJIJJJIJIGIJJJJJHIJJHHIJ
@302217/1
aaaatttctaatattgcgatatttttttatcgatctggcttcaatgtttg
+302217/1
CCCFFFFFHHHHHJJJJJIJIJJJJJJJJJJJJJJJJJJJJJHIJJGIIJ
@302218/1
aaaatttctaatattgcgatatttttttatcgatctggcttcaatgtttg
+302218/1
CCCFFFFFHHHHHJJJJJJJJJJJJJJJJJJJJJJJJJJJJJJJJJJJJD
@821530/1
aattgctctactctcaagaaatggcctccatgccgagcaa
+821530/1
@@@FDDFFFGFDHGGGGHEEE4<BFGG;@;ABBGHBHB?9
@821531/1
aattgctctactctcaagaaatggcctccatgccgagcaagactcccgtc
+821531/1
CCCFFFFFHHHHHJJJJJJJJJJJJJJJJJJJJJJIJIJJJJIJJJJIGG
@821532/1
aattgctctactctcaagaaatggcctccatgccgagcaagactcccgtc
+821532/1
CCCFFFFFHHHHHJJJJJJJJJJJJJJJJJJJJJJJJJJJJJIJJJJJHI
@302820/1
aaaatttgaaaagtatcatgagttttgtgattctccgaagaatatgtctc
+302820/1
CCCFFFFFHHHHHAEGHIIJFHHIJJJIJJIJIJJJJJJIIJIIIJIIII
@822124/1
aattggaagtcgaagatgacaaataaatttaccatcattagttttgtcct
+822124/1
CCCFFFFFHHHHHJJJJJJIIJJJJJJIJJJJJJJJJJJJJHHIIIIJIJ
@303152/1
aaaatttgcaaggtttggaggagttgtactaatttgtgtaattgaagttc
+303152/1
C@CFFFFFHGDFHCGHIIGGIBGFBEEFIJGEHJJJGIFIJHJIIIIGGH
@303153/1
aaaatttgcaaggtttggaggagttgtactaatttgtgtaattgaagttc
+303153/1
CCCFFFFFHHHHHEGHJJHIJEGHGIIJJJJJJJJJGIHIJIIJJJJHIH
@303154/1
aaaatttgcaaggtttggaggagttgtactaatttgtgtaattgaagttc
+303154/1
CCCFFFFFHHHHHEHIJJIJJHIHIJHIJJJJJJJJHIIIJJJIJJJJJJ
@303155/1
aaaatttgcaaggtttggaggagttgtactaatttgtgtaattgaagttc
+303155/1
CCCFFFFFHHHHHFHIJJHIJFHHGIHIJJJJJJJJHIHJJIIJJJJIJI
@303156/1
aaaatttgcaaggtttggaggagttgtactaatttgtgtaattgaagttc
+303156/1
CCCFFFFFHHHHHGHIJJCHIGEIJJHHIJIHIJGHFEIGIIJGGHGHIB
@303157/1
aaaatttgcaaggtttggaggagttgtactaatttgtgtaattgaagttc
+303157/1
CCCFFFFFHHHHHGHIJJIJJHHHHHIIJJJJJJJJIIIIJJJIJJJJJI
@303158/1
aaaatttgcaaggtttggaggagttgtactaatttgtgtaattgaagttc
+303158/1
CCCFFFFFHHHHHHHIJJIJJFHHHIIIJJJJJJJJFHGIIIJJJJJJJI
@1338565/1
atattttttcggaaaaaagtgagtttaggatatcttacgttctggcaaca
+1338565/1
CCCFFFFFHHHHHJJJJJJHHHIHIIJJJJJJJJJJJJJIJJJJJJJJJI
@1338631/1
atatttttttatcgatctggcttcaatgtttgaatgatgattatataacg
+1338631/1
CCCFFFFFHHHHHJIJJJJJJIJJJ<GHGIIFIIJJJJJJJJJJJJJJJI
@4933854/1
ctgaaaccgcaaaggtatcatagtttttttgttttccgtgggtaccgttt
+4933854/1
CCCFFFFFHHHHGJJCEHIIJJJJJJJJJJJIJJJJJJIJIJ@FHIJHHH
@2879983/1
caggataggcagcagacagcttctgttaaagaattgacatctcgtatgag
+2879983/1
CCCFFFFFHHHHHJJJJJJJJJJJJJJJJJJJJJJJJJJJJJJJHIJJIJ
@826481/1
aatttaaacacattgcattattgatttcgaggaaataatacgaacttcaa
+826481/1
??@DDDBBDHDDF>EBFHGHHEG:FAH@EIGH1CFHGHIG9FHCHEDHII
@826482/1
aatttaaacacattgcattattgatttcgaggaaataatacgaacttcaa
+826482/1
CCCFFFFFHHHHHIJJJJJJJJIJIJJJJJJJJJIJJJJJJJIJJJJJJE
@826483/1
aatttaaacacattgcattattgatttcgaggaaataatacgaacttcaa
+826483/1
CCCFFFFFHHHHHJJJJJJJJJIJJJJJJJJJJJJJJJBHIJJJJJJJJJ
@826930/1
aatttaagaggcttttaaaatttaacgtttagcagtcttctttttagaat
+826930/1
B@=BDDFFHHHHHJJJJJJJIIJIIJIGHIGGGIIEFDG?GHJJJDEEH>
@3885225/1
cgatacacagtcatagatccaatcctataattatccatttcctgtaattc
+3885225/1
@@@FFFFFFHFHHIIGEIH@HGGICDHIGGFHIII@EHEHIGEHFD?BFE
@1861328/1
attttgtaaggtgaggtatttgtacatgaagttgtctgcccctttcttaa
+1861328/1
CCCFFFEFHHHFHIJICGJJJJHIJJJJJJJJJIJJJJJJJJJJJJJJJI
@3886505/1
cgatactgaatgtaattttttatatagtgccccgatgatatgatatgtat
+3886505/1
CCCFFFFFHHHHHJJIJJJJJIIJIJJHIIJJJJIJJJJIJJGJJIJFHI
@4936871/1
ctgaaagacactaagattaccaagttgggcaaccagcagtcccacaaagt
+4936871/1
@CCDDFFFHGHHHJJIJJJJJJJJIIIIJJJJIJJJIJIFHJJJJJJJJH
@4936872/1
ctgaaagacactaagattaccaagttgggcaaccagcagtcccacaaagt
+4936872/1
CCCFFFFFHHGGHJJJGHIJJJJIIIIIIJIIJJJIJIJIJJJIJJFIIF
@4406171/1
ctaacatgtcaaaattaaatcaata
+4406171/1
CCCFFFFFHHHHHJJJJJJJJJJJJ
@829036/1
aatttatagttttttgcatttttattcggcttattgtaatattcctccat
+829036/1
CCCFFFFFHHHHHJJJJJJJJJJIJJJJIJJJJJJJIJJJJJJJJJJJJJ
@7443750/1
gtcgtgtaccacatctcggatcttgctactaatattcgattcgataggtg
+7443750/1
@@@DDDFFHHHHHJJJJIJJJIJJFIIJJJIJJJIIGIIIGIIFGHJJFA
@7443751/1
gtcgtgtaccacatctcggatcttgctactaatattcgattcgataggtg
+7443751/1
@@@FDDADFDFHGIIIEIIGIIIIGHHHIIIIIIIIIIIIGIIGHIEG?D
@7443752/1
gtcgtgtaccacatctcggatcttgctactaatattcgattcgataggtg
+7443752/1
@B@FFFDFHGHHHJJJJJJGIHJJJJJJJJJJJJJJIJIIJJJGIJJJGF
@7443753/1
gtcgtgtaccacatctcggatcttgctactaatattcgattcgataggtg
+7443753/1
CBCFFFFFHHHHHJJJIJJJIIJJJJJJIJJJJIJJJIJJJIIGJJJJDF
@2884194/1
caggatttacccgtggagggtaacaatctgccttctacatttgcgagtga
+2884194/1
CCCFFFFFHHHHHGHJHIJJCGGHIJIJJJJJJJJIJJJJJIJJJJJ<FG
@2884195/1
caggatttacccgtggagggtaacaatctgccttctacatttgcgagtga
+2884195/1
CCCFFFFFHHHHHGHJHJJI<CGIIJJJJJIJJJJJJIJJJJJIJGI<FG
@2884196/1
caggatttacccgtggagggtaacaatctgccttctacatttgcgagtga
+2884196/1
CCCFFFFFHHHHHHIJGIJJCGHIJJJJJJJJJJJJJJJJJJJJJIJ@FG
@2884197/1
caggatttacccgtggagggtaacaatctgccttctacatttgcgagtga
+2884197/1
CCCFFFFFHHHHHHIJIJJJCFHJJJJJJJJJJJJJJJJJJJJJIGI@FG
@2884198/1
caggatttacccgtggagggtaacaatctgccttctacatttgcgagtga
+2884198/1
CCCFFFFFHHHHHHIJIJJJCGGIJJJJJJJJJIJJJJJJJJJJJJJ;FE
@2403362/1
caagttcttggctgccgaatgtttggcgtctttcttcgatcttccggttc
+2403362/1
@@@FBDFDHFHGHGHIEHGHDFGICGEGFGFDGHGIIGICA@DHCBB@GC
@3887868/1
cgataggtgctttgtctggttaactttagtgggaaggtttaggtatttgt
+3887868/1
B@@FFFFB:CFHHJIIIIIHIIJJJJJJJHIJJJJJJFHHIJJBGGIJJD
@6953052/1
ggacaatcgtgtgcgctgataggaggccaccaagaccagatgacttacgg
+6953052/1
CCCFFFFFHHHFDGJIJJJJJJJJJJJIJJJJJFIJJIJJJJJJJJJJII
@4940166/1
ctgaaatacagaatacaccccttaatcagctacaacagtcaacatttccc
+4940166/1
@C@DFFFFHHHFFIIGIIEHGIIJIJJGIIIGBFHHDGIGIIJDGGIIJI
@3368971/1
ccgaataccgattctcagccgagct
+3368971/1
CCCFFFFFHHHHHJJJJJJJJJJJJ
@4940900/1
ctgaaatatagaatacaccccttaatcagccacaacagtcaacatttccc
+4940900/1
CCCFFFFFHHHHHJJJJJJJJJJJJIJJJJJJJJJJIIHIIJJJIJJJJJ
@4940901/1
ctgaaatatagaatacaccccttaatcagctacaacagtcaacatttccc
+4940901/1
@1?DFFFFHHHHHJJJJJJJJJJJJJJJJJJIJJJJJJIIJIJJJJJJJI
@4940902/1
ctgaaatatagaatacaccccttaatcagctacaacagtcaacatttccc
+4940902/1
CCCFFFFFHHHHHJJJJJJJJJJJJJJJJJJJJJJJIJIIIIJJJJJJJI
@2404059/1
caagttgggcaaccagcagtcccacaaagtttcacagttccacaaaacgc
+2404059/1
CCCFFFFFHHHHHJJJJJJJJJJJJJJJJGIJIJJJJJJIJJJJJJJJJJ
@310250/1
aaacaaacatcactgtgatgaaaaataaaaaaaaaaaaataatagttctt
+310250/1
CCCFFFFFHHHHHJJGHIJJJJJJJJJJJJJJJJIJJJHBDFBDCFDDEA
@1865243/1
attttgtgcatacaaaaatagtaaaaagtcgaagtctttcgagacatact
+1865243/1
CCCFFFDFHHHHHJJJJJJJJHHJJJJJHIJJJJIJJJJJJJJJIJJJJJ
@3890002/1
cgatatgtcaaacgacgacattgagcaacttacgtattttctatgtcaca
+3890002/1
@@@FFFFFFHFHDIGIIJIHIGHCHIIIIJJJJIJIJIJJJIJIJIGIJJ
@6957674/1
ggacatcgaagaaaaaacattgaccaatcgccaccaatgcctggtgcagc
+6957674/1
CCCFFFFFHHHGHJJJJJJJJJJJJJJJJHIIJJJJIJJJJJJJHIIJJJ
@6957828/1
ggacatgcacatctcttggagccagccaatgggattgcccatcactttgt
+6957828/1
CCCFFFFFHHHHHJJJJJJJJJJIJJJJJJJJJJJJJIJJJJJJJJJJJI
@834284/1
aatttgactactgtatagctttcttctcttggtgaacacatactttattc
+834284/1
CCCFFFFFHFGGHFHIIJJJJJIJJJJJJJJIGIJJJJJJJJJJJJJJJI
@1866679/1
attttgttcaggtgagtctcttgtgttacttccaaattaatcttctgttc
+1866679/1
@?@DBDDDFFFFAAD><CHHEF:ACFFIFAHEHAG@FGFGFDFFGCFGEE
@3370938/1
ccgaatgtttggcgtctttcttcgatcttccggttccggtggccacc
+3370938/1
CCCFFFFFHHHHHJIJJJJJJJJJIJJJJJJJJHIJJJJHJJJJJJJ
@3373417/1
ccgaatttgcaaatttgactttcacgttatatattttctctctattttga
+3373417/1
CCCFFFFFHHHHHJJJJIJJJJJGI3AHHIJJJJJJJJJJJJJJJJJJJG
@3373418/1
ccgaatttgcaaatttgactttcactttatatattttctctctattttga
+3373418/1
@CCDBDFFHHHGGJIJGFHGHIJIJJJIIJIIIIJJIJJJJJJJJJJJJF
@3373419/1
ccgaatttgcaaatttgactttcactttatatattttctctctattttga
+3373419/1
@CCDFFFFHHHGFBHIIBHHIGIHHGIIJJIJIJJJIJGIJJJJDIIJJI
@7998228/1
gttttgtcatacgtttttgaggcagcaaatttctcaagggcacacggcaa
+7998228/1
C@@FFFFFHHHHHEHIJIBHIJEHG?HIJJJJJGGGHHDIIIJJJIIDGG
@3373675/1
ccgaattttgctgtttctggttcgagttccaagagttctctaatgggtga
+3373675/1
@CCFFFFFHFDHHIJJJJIIIHHJHGHHGHGGJHIFHIIIIGIIGIJDFC
@2406414/1
caagtttgtgctgggcaaatcaatcaatttgcctcgaaatctaaggttat
+2406414/1
CCCFFFFFHHHHHIGHHJHIIJJJJJJJJJJJJJJIJJJJJJJJJIGIJJ
@2406415/1
caagtttgtgctgggcaaatcaatcaatttgcctcgaaatctaaggttat
+2406415/1
CCCFFFFFHHHHHJIJHIIJJJJJJJJJJJJJJJJJJJJJJJJJJJIJJI
@7999551/1
gttttgtgattctccgaagagtatgtctcgaaagacttcgactttttact
+7999551/1
CCCFFFFFHHHHHJJJJJJIJFHIJIJJJJFIJGHIIJIIGIIIJJJEFG
@7999552/1
gttttgtgattctccgaagagtatgtctcgaaagacttcgactttttact
+7999552/1
CCCFFFFFHHHHHJJJJJJJJHHIJIJJJJJJJJJJJJJIGIIJJJJJII
@2406913/1
caagttttcgcgcttggcgcgtttggtttcttcactgcttgttggcagag
+2406913/1
@@CFDDDDFFHGFIIIBBGIEHJIIJFGHEGIGGIGCFGGICHCEGIHC=
@5923599/1
cttttatgaatcgtgataacatgcataaaatataataaaaatttatagtt
+5923599/1
B@CFFFFFFDFHHIIJJJJIJJJIJJJJJJIJIJJJJJJJJIJJJJJJII
@7999796/1
gttttgtggaactgtgaaactttgtgggactgctggttgcccaacttggt
+7999796/1
CBBFFFFFHHHHHJIJJJJJJJJIGHIJJJJJJJJJIIIJIJJJJJJJJE
@7999797/1
gttttgtggaactgtgaaactttgtgggactgctggttgcccaacttggt
+7999797/1
CBCFFFFFHHHHHJIJJJJJJJJJJJJJJJJJJJJJIIJJJJJJJJJJJD
@5923676/1
cttttatgagtctaataaaggtcaaaaaccccaaagaattatctttttta
+5923676/1
@CCFFFFFHGDFHJJJJJJJIIHJJJIJJJJJJJJJIJJJJJJJJJJJJI
@1345104/1
atcaaataaatgctcccttttcacaatataataaatacatatcatatcat
+1345104/1
CCCFFFFFHHHHHJJJJJJJJJJJJJJJJJJJJJJJJJJJJIIJIIIIII
@5928581/1
cttttcacaatataataaatacatatcatatcatcggggcactatataaa
+5928581/1
CCCFFFFFHHHHHJJJJJJJJJJJJJJJJJJJJJJJJJJJJJJJJJJJJJ
@3378328/1
ccgaccaagagatccagcaagttcttggctgccgaatgtttggcgtcttt
+3378328/1
@C@BDFFFHFH?FGIIJJIHIIJJJFIJJJJIIIAGGGHAGHIIJAHEHG
@3378329/1
ccgaccaagagatccagcaagttcttggctgccgaatgtttggcgtcttt
+3378329/1
CCCFFFFFHHHHHJJJJJJJJHIJJJJIJJJJIJDHIIHIJIJIJBHGIG
@3378713/1
ccgacccatagtgtcggcatctgaggatatcttaatttgcaccttttttc
+3378713/1
CCCFFFFFHHHHHHJJJJJJJJJDHIDHHIJJJIJJJJJJJJJJJJJJJI
@3896938/1
cgatctcctgcaagaactgaacaaagttgaagtccttggcgttgaagctg
+3896938/1
CCCFFFFFHHGHHJJJJJJJJJJJJJHJIJIJHIIJJJJJJHJJJJJJJJ
@7452371/1
gtctaccccatgcagcttgttgttgagatgtaggagctggttgttgagaa
+7452371/1
@@@FFDDFHDFHFGGHIIJGIIHGGIIHIJHEGGGGHGGIFDEGHIGGHH
@3897754/1
cgatcttccggttccggtggccaccagatcgttgttaaggaacacgcggt
+3897754/1
CCBFFFFFHHHHHJJJJGJJJIJJJJJJJJJIJJJJJJJJJJJIJJIJH8
@3897755/1
cgatcttccggttccggtggccaccagatcgttgttaaggaacacgcggt
+3897755/1
CCCFFFFFHHHHGJJIIHJJJJJJJJJJJJJJJJJJJJJJJJIJJIJJHA
@4417912/1
ctaagattaccaagttgggcaaccagcagtcccacaaagtttcacagttc
+4417912/1
CCCFFFFFHHHHHJJJJIJJJJJJJJJJJJJJJJJJJJJHHJIJJJJHHI
@1868968/1
atttttaaatttaaaaatgcgtgtgtgcaggtatatttatcacatcattc
+1868968/1
CCCFFFFFHHHHHJJJJJJJJFHGHEGHIJJHGIJJJJJJJJJJJJJIJI
@7453314/1
gtctagaacgattttacctttgcgcgaaaagtgaccacaagcaatgtcaa
+7453314/1
C@CFFFFFGHHHFGGGJJJIJIIIJJJGIIJHIBHBFGIIDD@FGHJJIF
@4949601/1
ctgaacaaagttgaagtccttggcgttgaagctgagagtctgcaaatcgg
+4949601/1
CCCFFFFFHHHGHJJJHIJJJJIJJJJJJJJJJJJHJJFHIJJJJJJJIA
@4949602/1
ctgaacaaagttgaagtccttggcgttgaagctgagagtctgcaaatcgg
+4949602/1
CCCFFFFFHHHHHJJJHIJJJIIIIJJGIJJJJJJIIJGHHJJJJJIJJG
@4949603/1
ctgaacaaagttgaagtccttggcgttgaagctgagagtctgcaaatcgg
+4949603/1
CCCFFFFFHHHHHJJJHIJJJJIIIIJJJJJJJJJDHIDFHIJJIJIJJA
@5931481/1
cttttccagcatttctcttgctgctaattgtttcgccatcttttttgttg
+5931481/1
CCCFFFFFHHGFHIIJJGJIIJJJJJJJJJIIJJIJJJJJIJJJJJJIJC
@5933018/1
cttttcccggtttgttctgaaacaaacatcagtgatgaaaaattaaaaaa
+5933018/1
???;DDDBD>DAD2<CCEFFBF9C@E3??9@C?@<BDADEDIDE>DCEDA
@5933351/1
cttttccgaccaagagatccagcaagttcttggctgccgaatgtttggcg
+5933351/1
CCCFFFFFHHHHHJJJJJJJJJIJJJHJJJJJJJJJJJJEIJJGHJIJJI
@5933491/1
cttttccggaaaatgctcgaaaactcaattggcgcacattcagcaggttt
+5933491/1
CC@FFFFFHHGHHJJJJJIJJJJJJIJJJIJJJIIIIJJJJJJJIIJ@CH
@5933492/1
cttttccggaaaatgctcgaaaactcaattggcgcacattcagcaggttt
+5933492/1
CCCFFFFFHHHHHIIGGIIJJGEGHIHIIHGGIIIIIDHGGIIIIGGFHH
@5933493/1
cttttccggaaaatgctcgaaaactcaattggcgcacattcagcaggttt
+5933493/1
CCCFFFFFHHHHHJJJJJJIJJJJJJJIJJJJJJJJJJJJJJJIJJJ=FG
@5933494/1
cttttccggaaaatgctcgaaaactcaattggcgcacattcagcaggttt
+5933494/1
CCCFFFFFHHHHHJJJJJJJJJJJJJJJJJJJJJJIJJIJJJJJJJJCHH
@5933495/1
cttttccggaaaatgctcgaaaactcaattggcgcacattcagcaggttt
+5933495/1
CCCFFFFFHHHHHJJJJJJJJJJJJJJJJJJJJJJJJJJJJJJJJJJCHH
@2412150/1
caataagatagttattaggtgaagcttccggattgaataacattaaatat
+2412150/1
CCCFFFFFHHHHHIJJJJJIHIJJJJJJJIJIJJIIJJIJIJJJIJJIGI
@5934283/1
cttttcctgcttttttagcagctttaccattcgtcttatcgatgcattga
+5934283/1
@@@FDDEDDHFHGIIIIIGI@?GGGIGCEHGHIGGIHGIIEIGGAGHHGI
@5934284/1
cttttcctgcttttttagcagctttaccattcgtcttatcgatgcattga
+5934284/1
CCCFFFFFHHHHHJJJJJJIJJJJJJJJIJJJJJJJJIJJJJJJJJJJJJ
@5934285/1
cttttcctgcttttttagcagctttaccattcgtcttatcgatgcattga
+5934285/1
CCCFFFFFHHHHHJJJJJJJJJJJJJJJJJJJJJJJJJJJJJJJJJJJJJ
@3899530/1
cgatgacaaagtgatgggcaatcccattggctggctcc
+3899530/1
;??D?DDBDBD<A<@?2A3A:C<FC?AFFICCE@D?<?
@3899531/1
cgatgacaaagtgatgggcaatcctattggctggctccaagagatgtgca
+3899531/1
CCCFFFFFHHGHHIJJIFIJJJJJJJJJEHIJJJDCGG?DGGEBDFEEFE
@3899911/1
cgatgacgaataaagtatgtgttcaccaagagaagaaagc
+3899911/1
@@<DFFFFCFBBHGHFGGC:CFHAEHHICHGIGIIEGGEA
@3899912/1
cgatgacgaataaagtatgtgttcaccaagagaagaaagctatacagtag
+3899912/1
@@CFFFDFHGHGHJJCGGEFFEHHEHIGIJDHIGDEHIGHGGEGIGH?FH
@3899913/1
cgatgacgaataaagtatgtgttcaccaagagaagaaagctatacagtag
+3899913/1
CCCFFFFFHHHHHJJGHJJHHIJJJJJJJJJJJJJJJJJJJJJJJJJFIJ
@5935839/1
cttttcgcgcaaaggtaaaatcgttctagacatactttatgctcttgaca
+5935839/1
CCCFFFFFHHHHHJJGHIJJJJJIJJJJJJJJJJJJJJJJJJJJJJJJJI
@5935840/1
cttttcgcgcaaaggtaaaatcgttctagacatactttatgctcttgaca
+5935840/1
CCCFFFFFHHHHHJJHGIJJJJJIIIJJJJJJJJJJJJJJJJJJJJJJJJ
@5936196/1
cttttcggggtgcaatcttcttttccggaaaatgctcgaaaactcaattg
+5936196/1
@@CFFFFFDA@FDHIJJIIGHIJIJIGGIJJJGIIJJIJJJJIIIIJJI;
@5936197/1
cttttcggggtgcaatcttcttttccggaaaatgctcgaaaactcaattg
+5936197/1
BCCFFFFFHHDFFIIJJIJJJJJJJJJJJIIJJJJJJJJJJJJJJJJJJJ
@5936198/1
cttttcggggtgcaatcttcttttccggaaaatgctcgaaaactcaattg
+5936198/1
CCCFFFFFHHFFHJJJJJJJJJJJJJIIGIGIIHIIJJIJJJJJJJJJJJ
@5936199/1
cttttcggggtgcaatcttcttttccggaaaatgctcgaaaactcaattg
+5936199/1
CCCFFFFFHHFHHJJJJJJJJJJJJJJJJJJJJJJJJJJJJJJJJJJJJJ
@4954747/1
ctgaacttaatagacctgttgttaaaccaagtattctaggtcgattaaaa
+4954747/1
CCCFFFFFHHHHHJJJJJJJJJJJJJJJJJJGHJJJJJJJGHJJJJJJJJ
@4423039/1
ctaaggttatattacttttatgaatcgtgataacatgcataaaatataat
+4423039/1
B?=DFFDFHHHHHJJJJJJJJJHFJHJHJJJJJJJJJJJJJJJJIGGIJE
@4423040/1
ctaaggttatattacttttatgaatcgtgataacatgcataaaatataat
+4423040/1
CCCFFFFFHHHHHJJJJJJJJJEIFHJGGGIGIIJJJJJIJJJJIJJJIC
@1349812/1
atcaaatttctataaatcaataccactatgaatggaagtgtagaagcaag
+1349812/1
CCCFFFFFHHHHHJJJIJJJJJJJJJJJJJJJJJJIJJHICIIJJJJJJI
@8004413/1
gtttttaagaaccgtgatggaactctttaggcagcaacattacccaaaaa
+8004413/1
CBCFFFFFHHHHHJHIIIJJJJJJJJJJJJJJJJJJJJJJJJJJJJJJJJ
@1350666/1
atcaacatcatagtgataagccgtg
+1350666/1
CCCFFFFFHHHHHGHIJJJJJJJII
@1350846/1
atcaacattcacttctttaccggcatagcctaatctgggagggggca
+1350846/1
@@@DFFFDDDDDHIGGGGIICGGGHEHCHIGIIIIIIII?DGG<BGF
@841164/1
aatttttcagcgttttgtggaactgtgaaactttgtgggactgctggttg
+841164/1
CCCFFFFFHHHHHJJJJIJJJJJJIHHJJJJJJJJHIJJJJJJIJJJHIG
@841242/1
aatttttccaaacccgaaaaaagtttatttatcatacacaggtaaacagt
+841242/1
CCCFFFFFHHHHHJJJIJJJJJJJJJJJJJJJJJJJJJJJIJIIIJJJJJ
@4426532/1
ctaataatagtgtattacctctaaagctatctactcgttatataatcatc
+4426532/1
CCCFFFFFHHHHFIJJJJJJJJJJJJJJJJJJJJJJJIJJJJJJJJJJJI
@5939617/1
cttttctccatagagaacctggaaatggatgaatggcacatagttcgggc
+5939617/1
CCCFFFFFHHHHHJJJIJJIJJIJJJJJIJJFHFHIIJJJIJJIIJJJJI
@842869/1
aatttttgtcgagtcaaaagcgaagaatatttgaaaatttctaatattgc
+842869/1
C@CFFFFFDHGHHEGGJJGIIJJJJJJGIJJJGIJIIJIJJJGHIIJJJI
@844013/1
aattttttgattcagtgctgattctgcacacattcgatctctgatagtag
+844013/1
C@CFFFFFHHHHHJJIJJJJJJJJJJJJJJJHIJIJIJJJJJJJJJJIII
@844014/1
aattttttgattcagtgctgattctgcacacattcgatctctgatagtag
+844014/1
CCCFFFFFGGHHGJGAFGHGIIIJJJJJJJJIIGGIHIJIIJJGGEGHHG
@844015/1
aattttttgattcagtgctgattctgcacacattcgatctctgatagtag
+844015/1
CCCFFFFFHHHHHJJHIJJJJJJJJJJJJJJHHIJJIJJIIJJIJJJHHI
@844016/1
aattttttgattcagtgctgattctgcacacattcgatctctgatagtag
+844016/1
CCCFFFFFHHHHHJJIJJJJJJJJJJJJJJJGHIIJJJJJJJJIIJJJJI
@5939731/1
cttttctcccctgttcttaaataaagtgtactttattgaaaaattagtaa
+5939731/1
CCCFFFFFGHHHHJJJIJJJJJIJIJHIIGIHIIJJJJIJJJJJIJJHIJ
@5939732/1
cttttctcccctgttcttaaataaagtgtactttattgaaaaattagtaa
+5939732/1
CCCFFFFFHHHHHHIJJJJJJIJJJHFHIIIJJJJJJJJJJJGIJJJFHH
@2415321/1
caataatgcaatgtgtttaaatttttgtcgagtcaaaagcgaagaatatt
+2415321/1
@@CFFFFFHHHHHGFHHIJJIIIJIIIGIGFIEFHGIJJJJJGJIIJJGI
@2415322/1
caataatgcaatgtgtttaaatttttgtcgagtcaaaagcgaagaatatt
+2415322/1
B@BDFFDDHHHDH<C<CGFHIJJJJJJJJJJI?EHIJJIGGGIJBIJJJI
@2415323/1
caataatgcaatgtgtttaaatttttgtcgagtcaaaagcgaagaatatt
+2415323/1
CCCFFFFFFHDFHGIJGGHIJJGJJIIJJJIIIFGIIJGHIGGIHIGIGI
@2415324/1
caataatgcaatgtgtttaaatttttgtcgagtcaaaagcgaagaatatt
+2415324/1
CCCFFFFFHGHHHFHIIJJJJJJJJJJIJJJJGHJIJJIJJJJJJJIJJI
@2415325/1
caataatgcaatgtgtttaaatttttgtcgagtcaaaagcgaagaatatt
+2415325/1
CCCFFFFFHHHHHHGHIJJJIJJJJJIHJJIJFHIJJJJJJIIJJJJJIG
@2415326/1
caataatgcaatgtgtttaaatttttgtcgagtcaaaagcgaagaatatt
+2415326/1
CCCFFFFFHHHHHHIIJJJJJJJJJIJHIJIJFGIJJJJJJJJJIJJJJJ
@7459315/1
gtctcttcgtcactcgcaaatgtagaaggcagattgttaccctccacggg
+7459315/1
CCCFFFFFHHHHHJJIJJJJJJHIJJJIJIIJIJJJIIIIIIIJJJJGIJ
@1876349/1
atttttcaataaagtacactttatttaataacaaacaggggagaaaagtc
+1876349/1
CCCFFFFFHHHHHJHHIJJJJJIJJJJIJIJJJJJJJJJJJHIIJJJJHG
@846282/1
acaaaactcatgatacttttcaaattttcttttaaatttcatattctcat
+846282/1
CCCFFFFFHGHHHJJJJJJJJJJJIJJJJJJJJJJHIJJJJJJJJJJJJI
@846283/1
acaaaactcatgatacttttcaaattttcttttaaatttcatattctcat
+846283/1
CCCFFFFFHHHHHJJJJJIIJJGJIJJJJJIJJJJFGIJJIIJJJJJJIG
@2900104/1
caggtaaaatcttgcttcatgattgaaaatttgcaaggtttggaggagtt
+2900104/1
@@@FDEFFHHHHHJJJJJIIIIJJJIJJJJJJIIJJJJFHIIJIIJFGDF
@3387603/1
ccgagatgtggtacacgacgaatgaggtgataaatatacctgcacacacg
+3387603/1
?@@BDDDD?<D<CEDHHIGGGIIIG9D:B@GDAHIEEDGGEE;FGHIEBB
@3387604/1
ccgagatgtggtacacgacgaatgatgtgataaatatacctgcacacacg
+3387604/1
@@@DDDDDCDBDFGEII:@8EFF?GD<FFFEDGE>GAGFFE@FF<?BFFF
@3388211/1
ccgagcaagactcccgtcagcgtcctccaggagttgctgagccgtcgcgg
+3388211/1
CCCFFFFFHHHHHJJJIIGIJJJJIIIJJJJIJIJJJGIDIIJJHIIJHF
@3388485/1
ccgagcccttggcttccttcggagttttgcctgttccgtagcagacggcc
+3388485/1
CCCFFFFFHHHHHJIJJJJJJJIJHHJJJJJJIHJJJJIJJJJJJJJJGH
@3388486/1
ccgagcccttggcttccttcggagttttgcctgttccgtagcagacggcc
+3388486/1
CCCFFFFFHHHHHJJJJJJJJJGIGIJJJJJJJHIJJJJJJJIJJJJJJI
@3388487/1
ccgagcccttggcttccttcggagttttgcctgttccgtagcagacggcc
+3388487/1
CCCFFFFFHHHHHJJJJJJJJJHIHHJJJJJJJHIIJJJIJJJJJJJJII
@4960308/1
ctgaagtaaaagtgtgctccattggtttatcctctactgtacaactgttt
+4960308/1
CCCFFFDDHHHHHIHIJJJJJJIJIHHJIJJJJJJJJIJIJJJJJJJHIH
@4960309/1
ctgaagtaaaagtgtgctccattggtttatcctctactgtacaactgttt
+4960309/1
CCCFFFFDHHHHHIHHIJJJJJJJJIJJJJJJJJJJJJJIIJJJJJJHII
@4960310/1
ctgaagtaaaagtgtgctccattggtttatcctctactgtacaactgttt
+4960310/1
CCCFFFFFHHHGFHHIIIJJJJJJJHIJIJJJJJJJJJJJGJJJJJJIJI
@3389083/1
ccgagctgcccagtttagtggccaactcttcgtcactcgcaaatgtagaa
+3389083/1
CCCFFFFFHHHHHGIJJJGIJJIJIJJJJJJJIJJJJJJJIJJJJIIIII
@6969682/1
ggagaaattaaaccacctagatcaccacttttacgacatgtgcacgatcc
+6969682/1
CCCFFFFFHHHHHJJJJJJJIJJJJJJJJJJJJJJJJJJJJIJJJJJJJI
@4430892/1
ctaatattcgattcgataggtgctttgtctggttaactttagtgggaagg
+4430892/1
CCCFFFFFHHHHHJJIIJJJIHIJJJJIIJJJHIIJJJJJJJHIJJJJJJ
@4430893/1
ctaatattcgattcgataggtgctttgtctggttaactttagtgggaagg
+4430893/1
CCCFFFFFHHHHHJJIJJJJFHIJJIJIIJJIHIJJJJJJJJFHJJIJJJ
@1355720/1
atcaaggttttcaaactgttaaaaaacctgctgaatgtgcgccaattgag
+1355720/1
CCCFFFFDHHHHHJJJJJJIJJJJJJJJJJJJJJJIJGIJIIJJJJJJJJ
@4431176/1
ctaatattgcgatatttttttatcgatctggcttcaatgtttgaatgatg
+4431176/1
CCCFFFFFHHHHHIJJJJJJJJJJJJJJJJJJJJJJJJJJJJJJJIJJJI
@1877515/1
atttttcagcgttttgtggaactgtgaaactttgtgggactgctggttgc
+1877515/1
CCCFFFFFHHHHHJJJGHIJJJJJFHJJJIJJJJJJJJJJJJJJJJGIJI
@1877516/1
atttttcagcgttttgtggaactgtgaaactttgtgggactgctggttgc
+1877516/1
CCCFFFFFHHHHHJJJIJJJJJJJHHIJJJJJJIIJJJJJJJJJJJHJJI
@1877567/1
atttttcaggggatcatgaagctcgcttttcaaattctcgtgacttttct
+1877567/1
@@@DFFBEHFHHHBEHBAEICDHIFDFFGIIIEG@GBBB;??DEGHGGHH
@4431627/1
ctaatattttttagtgaacctctctaacgtctttatagaatgtcaatgtt
+4431627/1
CCCFFFFFHHHHHJIIJIJJJJJJJJJJJIJJJJJJJJJJJJIJJJJJJI
@1877896/1
atttttcatcacagtgatgtttgtttcagaacaaaccgggaaaagtatta
+1877896/1
CCCFFFFFHHHHGJGHIJJGIGIIJJIJJJJJIJJJJJJJHIJIJHGIII
@1877897/1
atttttcatcacagtgatgtttgtttcagaacaaaccgggaaaagtatta
+1877897/1
CCCFFFFFHHHHHIIJJJJJJJIJIIIJJIIJGIFIJIIJGIJIIHGGHI
@1877898/1
atttttcatcacagtgatgtttgtttcagaacaaaccgggaaaagtatta
+1877898/1
CCCFFFFFHHHHHJIJIHIIIJJJJJJJJGHGIJJJJJJJJJJJJDFIHE
@1877899/1
atttttcatcacagtgatgtttgtttcagaacaaaccgggaaaagtatta
+1877899/1
CCCFFFFFHHHHHJIJJJJJJJJJJJJJJJJJJJJJJJJJIJJJJFHIJG
@7462564/1
gtctgattggcttgttcgggcgttacttttccgaccaagagatccagcaa
+7462564/1
CCCFFFFFHHHHHGFHGGIIEGDHGIJJJJGIFGHIIJEDEG=EHGEFEE
@4964833/1
ctgaataatcatttttcaggtcattcaggtgtccttaatatttcactgtt
+4964833/1
CCCFFFFFHHHHHJJJJCHGHHHIJIJJJFHHIJJJIEIJIIHIHIIJHH
@4964834/1
ctgaataatcatttttcaggtcattcaggtgtccttaatatttcactgtt
+4964834/1
CCCFFFFFHHHHHJJJJJJJGJJJJJJJJCGHIJJJJJJJJJJJJJJJHI
@3391800/1
ccgagtcagcatcaaatgggtagctcaagtctccttgtacggtctcgaag
+3391800/1
CCCFFDFFHHHHHJJJJIJJHIJJJJJJJHIGIJIJIIJJJJGHGIIJJI
@6971952/1
ggagaatcacaaaactcatgatacttttcaaattttcttttaaatttcat
+6971952/1
CCCFFFFFHHHHHJJJJJJJJJJJJJJJJJJJJJJJIJJJJIJJJJJJJI
@1357548/1
atcaatattatctatcgatactgaatgtaattttttatatagtgccccga
+1357548/1
CCCFFFFFHHHHHJJJJJJJJJJJJJJIJJJJJJJJIJJJJJIJJJJJJG
@3908672/1
cgatgtccacgtaggttacctcgaaggattgttcgctagcgatctcctgc
+3908672/1
CCCFFFFFGHHHHIJHIIJJJJJJJJJJIJJJJJJJJJIIJJJIJJJJJI
@4967138/1
ctgaatctcagatggattgagctgttgagttgatcctgcttgtgaatctg
+4967138/1
CCCFFFFFHHHHHJJIJJJHIJJJJJJJJHIJJJJJJJJJJIFHHIJJJJ
@849733/1
acaaaccgggaaaggtattatgagaatatgaaatttaaaagaaaatttga
+849733/1
CCCFFFFFHHHHH9GEHIJJJJJJIIJJJJIJJJJJJJJJJJJJJJJJJI
@3395173/1
ccgatactccatctgtaaaaaagataattctttggggtttttgaccttta
+3395173/1
@<@FDDDBHDFFFHBEFHIGHEH?BGAFHDFHIGGGE08BGHIGFDHIIG
@2423177/1
caatagtgctgccgttacttcctcaagcgctggtaacgctttatcgggtt
+2423177/1
@@BDFFFFHHHHHJJJJJJJJJJJIJJJJJJJJHIJJJJJJJJJIJJJGI
@2423178/1
caatagtgctgccgttacttcctcaagcgctggtaacgctttatcgggtt
+2423178/1
B@BFFFDFHHHHHJJJJJJJJJJJJJJIJJJJJHIJJJJJJJIJJJJJJI
@2423179/1
caatagtgctgccgttacttcctcaagcgctggtaacgctttatcgggtt
+2423179/1
B@CFFFFFHHHHHJJJJJJJJJJJJIJJJJJJJHIJJJJJJJJJJJJJII
@850747/1
acaaagcacctatcgaatcgaatattagtagcaagatccgagatgtggta
+850747/1
CCCFFFFFHHHHHJJJJJJJJJJIJJJJHGIJJJJJJJJJJJJJJIIJFH
@3910067/1
cgatgttgccagaacgtaagatatcctaaactcacttttttccgaaaaaa
+3910067/1
CCBFFFFFHHHHHIJIHJJJJJJJJJJJJJJJJJJJJJJJJIJJIJJJJJ
@5948326/1
cttttgactcgacaaaaatttaaacacattgcattattgatttcgaggaa
+5948326/1
@@@DDDA=CFDH>FHGIE?FGGIC?CE?@BDDHHHGGFBBDHGBGGIGID
@5948327/1
cttttgactcgacaaaaatttaaacacattgcattattgatttcgaggaa
+5948327/1
CCCFFFFFHHHGHJJJJJJJJJJJIJJJJJIJJJJJJJJJJJJJJIIJGH
@5438784/1
cttcattctatcggcctttcttctctttgccgtattttattttgtaaggt
+5438784/1
@@@DD?DDFHHHHD?GHEIG@HACH>HHEFGE8DGGGIHECFH@FGGGI<
@3912568/1
cgattagaatatatgtggcaacaaccatctccagatccattattactacc
+3912568/1
CCCFFFFFHHHGFJJFHIJGIIJJJIIIIJJIIIJJJJJIJJJJIIJIII
@2909429/1
caggttgctacaaatttcagcaacataaaaatactgaggctgatcttgat
+2909429/1
CCCFFFFFHGGHHJIJIIJJIJIJJIJJJJJJIIJJIIIIJJIJIJIIII
@7465764/1
gtctgtaatgtgacgaggagaccagcacagatgcaatcatttccacttca
+7465764/1
CBBFFFFFHHHHHJJJJJJJJJJJJIJJJJJJJIJJJJJJJJJJIJJJJJ
@5948543/1
cttttgagctattgcgatattttttcggaaaaaagtgagtttaggatatc
+5948543/1
BCCFFFFFHHGHHJJJJJJJJJJJJJJJIJJJJJJHJJJIIJJJIHIIJE
@5948544/1
cttttgagctattgcgatattttttcggaaaaaagtgagtttaggatatc
+5948544/1
CCCFFFFFHHHHHJJJJJJJJJJJJJJJJJJJJJJHIJJFHIJJJJJJJI
@334240/1
aaacagttgtacagtagaggataaaccaatggagcacacttttacttcag
+334240/1
@CCFFFFFHHHHGIFGIEIJJIIJJIIIJGIIIJJIJJIJJJJIIJJJJG
@334241/1
aaacagttgtacagtagaggataaaccaatggagcacacttttacttcag
+334241/1
B@@FDFDFGHGHHJFFHHIICHHHJJJIJIJI<GHIJIF9DHIJJJJGGB
@1885066/1
atttttgcatctttagctgtgagaaataactttcataaatattttagaca
+1885066/1
CCCFFFFFHHHHHJJJJJJJIJIIJJJJJJJJJJJJIJJJJJJJJJJJJI
@852521/1
acaaattatgtcaaattttgacatttatgtaacatgtgtgcttaagtggc
+852521/1
CCCFFFFFHHHHHJJJJJJJJIHJJJIJJIJJJJJIIIIJJJJJJJIIJF
@852861/1
acaaattcttccaagcggtcacgattaacaaatggacaatcgtgtgcgct
+852861/1
CCCFFFFEHHHHHIIJJJIJJJJIIJJJIJJJIJJIIJJJIIIJFFHIGG
@852862/1
acaaattcttccaagcggtcacgattaacaaatggacaatcgtgtgcgct
+852862/1
CCCFFFFFHHHHHJJJJJHIJJJIJJJJJJJJJJJJIJJJJJGHFHIJII
@1361369/1
atcacaaaactcatgatacttttcaaattttcttttaaatttcatattct
+1361369/1
CCCFFFFFHHHHHJJJJJJJJJJJJJJJJJGIJJJJJJGIJJJJJJJJJI
@3915758/1
cgattcataaaagtaatataaccttagatttcgaggcaaattgattgatt
+3915758/1
CCCFFFFFHHHHHGHIJJJJJJJJJJJJJJJJJJIIIJJJJJJIJJJJJJ
@3916546/1
cgattcgataggtgctttgtctggttaactttagtgggaaggtttaggta
+3916546/1
B@@DDFFFHHHHFGIJJJIGIJJIGGHIJJJJIJEHIJJJJJDGHGJJED
@3916547/1
cgattcgataggtgctttgtctggttaactttagtgggaaggtttaggta
+3916547/1
CCCFFFFFHHHHCGHJJJJJJJJIHJJJJJJJJJGHJJIJJJFHIIJJ?B
@3916548/1
cgattcgataggtgctttgtctggttaactttagtgggaaggtttaggta
+3916548/1
CCCFFFFFHHHHDGIIJJIJIIIJFHHIJJJJJJFHIJIJJJFHGIJJEF
@3916549/1
cgattcgataggtgctttgtctggttaactttagtgggaaggtttaggta
+3916549/1
CCCFFFFFHHHHFIIJJJJJIJJJIIJJJCIIIIFGGIJJJJDHIJJJ?D
@4439622/1
ctaattttaacaaccatcccactgtacgagaattcggtttttcagtttct
+4439622/1
CCCFFFFFHHHGHJIJJJIJJJIIIIIJIJJJIIBGHBGHJJIJJJJJJJ
@4439623/1
ctaattttaacaaccatcccactgtacgagaattcggtttttcagtttct
+4439623/1
CCCFFFFFHHHHHJJJIJJJJJJJJJJJGIIJJJJIJGIIJJIIIIJJJJ
@1887639/1
atttttgtcgagtcaaaagcgaagaatatttgaaaatttctaatattgcg
+1887639/1
CCCFFFFFHHHHHIJJJJJJJJJJJJJJJJJJIJJJJJJJJIIJIJJJJJ
@1887640/1
atttttgtcgagttattgatttcgaggaataatacgaacttccatagatt
+1887640/1
@@CFFFFDHHDHFHIJJIIIJJJJIJJJJJJJIJJIJJJJJJJJIJIJJJ
@1887641/1
atttttgtcgagttattgatttcgaggaataatacgaacttccatagatt
+1887641/1
CCCFFFFFHHHHHIJJJJJJJJJJIIJIJJJJJJJJIJJJJJJJJIGHJI
@5441677/1
cttcatttgaatctatggaagttcgtattattcctcgaaatcaataactc
+5441677/1
CCCFDFFFHHHHHJJJJJJIJJIJJHIJJJJJJJJJIIJJJJIIIIIJJI
@5441678/1
cttcatttgaatctatggaagttcgtattattcctcgaaatcaataactc
+5441678/1
CCCFFFFFHHGHHJJJJJJJJIIJJJJJJJJJJJJJJJJJJJJJJIIIII
@5441679/1
cttcatttgaatctatggaagttcgtattattcctcgaaatcaataactc
+5441679/1
CCCFFFFFHHHHHJJJJJIJJIJJJGIJJJJJJJJJJJJJJJJJJJIIII
@5441680/1
cttcatttgaatctatggaagttcgtattattcctcgaaatcaataactc
+5441680/1
CCCFFFFFHHHHHJJJJJJJJIJJJJJJJJJJJJJJJJJJJIJJJJJJJJ
@3918793/1
cgattggtcaatgttttttcttcgatgtccacgtaggttacctcgaagga
+3918793/1
@@BFFFFDHHGHHHIJJJJGIIJJIIIGIJHIIHIJJGHJJJJJJJIIHI
@3918794/1
cgattggtcaatgttttttcttcgatgtccacgtaggttacctcgaagga
+3918794/1
CC@FFFFEHHHHHIJJJJJJJJJJJJJJJJJJJIJJJIJJJJJJJJJJJG
@3403568/1
ccgattaagaaaggggcagacaacttcatgtacaaatacctcaccttaca
+3403568/1
CCCFFFFFHHHHHJJJJJJIIJIJJJJJJJIJJJJIJJJJJJJJJJJJJJ
@3403569/1
ccgattaagaaaggggcagacaacttcatgtacaaatacctcaccttaca
+3403569/1
CCCFFFFFHHHHHJJJJJJJJJJJJJJJJJIJJJJJJIJJJJJJJJJJJJ
@2912559/1
caggttttttaacagtttgaaaacc
+2912559/1
CCCFDFFFHHHHHJJJJJJJJJJJJ
@3404113/1
ccgattcagcccccaccaagggaagggggcggcccccatcccaacagaag
+3404113/1
@@@FFFFFHGHGHJIJJJJIIIJIDGGDHIIF?BD@DDDCDDDDDDDCDD
@4441756/1
ctacaacagtcaacatttcccacctttttcactcaaccatagctttctca
+4441756/1
@CCFFFFFHFHHHJIJJJJJJJJJJJJJJJJJJJIJJJJJJJJJJJJJJJ
@4441757/1
ctacaacagtcaacatttcccacctttttcactcaaccatagctttctca
+4441757/1
BCCFFFFFHHHHHJJJJJJJJJJJJJJJJJJJJJJJJIJJJJJJJJJJJJ
@4441758/1
ctacaacagtcaacatttcccacctttttcactcaaccatagctttctca
+4441758/1
CCCFFFFFGHHHHJIJJIJJJJJGHJJJJJJJJJJFIJJJIJJJJJJJJI
@4441759/1
ctacaacagtcaacatttcccacctttttcactcaaccatagctttctca
+4441759/1
CCCFFFFFHFHHHJJJJJJJJJJJJJJJJIJJJJJJJJJJJJJJJJJJJJ
@4441760/1
ctacaacagtcaacatttcccacctttttcactcaaccatagctttctca
+4441760/1
CCCFFFFFHFHHHJJJJJJJJJJJJJJJJJJJJJJJJJJIJJJJJJJJJG
@4441761/1
ctacaacagtcaacatttcccacctttttcactcaaccatagctttctca
+4441761/1
CCCFFFFFHHHGHJJJJJJJJJJJJJJJJJJJJJJIJJJJJJJJJJJJJI
@4441762/1
ctacaacagtcaacatttcccacctttttcactcaaccatagctttctca
+4441762/1
CCCFFFFFHHHHHJJJJJJJJIJJJJJJJJJJJJJJJJJJJJJJJJJJJJ
@4441763/1
ctacaacagtcaacatttcccacctttttcactcaaccatagctttctca
+4441763/1
CCCFFFFFHHHHHJJJJJJJJJJJIIIJJIJJJIJJJJJJJJJJJJJJJJ
@4441764/1
ctacaacagtcaacatttcccacctttttcactcaaccatagctttctca
+4441764/1
CCCFFFFFHHHHHJJJJJJJJJJJJJJJJJJJJJJIJJJJJJJJJJJJJI
@4441765/1
ctacaacagtcaacatttcccacctttttcactcaaccatagctttctca
+4441765/1
CCCFFFFFHHHHHJJJJJJJJJJJJJJJJJJJJJJJJJJJJJIJIJJJJJ
@3404625/1
ccgattctcagccgagctgcccagtttagtggccaactcttcgtcactcg
+3404625/1
CCCFFFFFHGHHHIJJIJJJJJJJJJJIIHHGJJJJJJJJJJIFHIIFHF
@3404626/1
ccgattctcagccgagctgcccagtttagtggccaactcttcgtcactcg
+3404626/1
CCCFFFFFHHHGHJJJIJIIJJIIIIJJJIJIJJJJJIGGIGIGHGIGG@
@3404627/1
ccgattctcagccgagctgcccagtttagtggccaactcttcgtcactcg
+3404627/1
CCCFFFFFHHHGHJJJJIJJJJJJHGJJJIJJIJGJJJJJIIIIJJJHIE
@3404628/1
ccgattctcagccgagctgcccagtttagtggccaactcttcgtcactcg
+3404628/1
CCCFFFFFHHHHGJJJJJIIJJCHHGIIJIJJJJIJJJJJIJIIJJIIJG
@3404629/1
ccgattctcagccgagctgcccagtttagtggccaactcttcgtcactcg
+3404629/1
CCCFFFFFHHHHHJFGIIJHIJIJIJJJJJJJJIIJIJJJJJIGIJJJJG
@855570/1
acaacctggagctagacaacagcaaactgctcctccacaacaacaacctg
+855570/1
CCCFFFFFHHHHHJJJJJJJJJIIJJJJJJJJJJJJJJJJJJJJJJJJHJ
@2426675/1
caatattagaaattttcaaatattcttcgcttttgactcgacaaaaattt
+2426675/1
CCCFFFFFHHHGHJJIIJJJJJIJIJJJJIIJJJJJIIIJJJJJJIJGIH
@3921799/1
cgatttgcagactctcagcttcaacgccaaggacttcaactttgttcagt
+3921799/1
CCCFFFFFHGHHHJJJJJIJJIJJJFGIIJJJJJJJJJJJJJJJEGHIJI
@2426840/1
caatattatctatcgatactgaatgtaattttttatatagtgccccgatg
+2426840/1
@@CFFFFFGFHFHJJJJIGIIHEGJ4CHHIGIJJJJIJJJIJIJIGIGGI
@1364718/1
atcacccttcacctccacaacaacaacctcaagcttggggtcaacaacag
+1364718/1
@CBFFFFFHHHHHJJJJJJJIJJJJJJIJJJJIJJJJJJJDHIJJJJJJI
@3922661/1
cgattttacctttgcgcgaaaagtgaccacaagcaatgtcaaagagaagg
+3922661/1
@@@DFFFFHHHHHIJJIIFGIJJCGAGIJJJJJJJJJJFIIJIJFHIIHI
@1366285/1
atcacggttcttaaaaactttttcgggg
+1366285/1
@@@DFFFDHHDHBHIIIHIIJEHGBHHB
@1366286/1
atcacggttcttaaaaactttttcggggtatctggtaccaaatcaacatc
+1366286/1
CCCFFFFDHHHHHJJJJJJJJJJJJJJJDHIJJJJHIJJJJJJJJJJJJI
@336210/1
aaacatgaccatgatgcactcggccggaccgattcagcccccaccaaggg
+336210/1
CCCFFFFFHHHHHGDIJIJIJIJIJJIIIJIIJJJJGIIJJJHHHFDBFA
@336688/1
aaacatgtcagttatatattcacctttatatatgtcacattttgtggttc
+336688/1
CCCFFFFDHHHHGJJJJJIJJIJJJJJJJJJJIJIIIJJJJJJJGIIHIH
@3406513/1
ccgatttgcagactctcagcttcaacgccaaggacttcaactttgttcag
+3406513/1
CCCFFFFFGHHHHJJJJJIGHIJJJIGEHGGIJJJGIIGIJJJJJHJIIE
@3406514/1
ccgatttgcagactctcagcttcaacgccaaggacttcaactttgttcag
+3406514/1
CCCFFFFFHHHGHJJJJJJJJJJJJJFIJJJJJJJJJJJJJJJJJIJJJJ
@3406515/1
ccgatttgcagactctcagcttcaacgccaaggacttcaactttgttcag
+3406515/1
CCCFFFFFHHHHHJJJJIJJJJJJJJGGIJJJJJJJJJJJJJJJJJJJJI
@3406516/1
ccgatttgcagactctcagcttcaacgccaaggacttcaactttgttcag
+3406516/1
CCCFFFFFHHHHHJJJJIJJJJJJJJHIJJJJJJJJJJJJJJJJJIJJJJ
@3406517/1
ccgatttgcagactctcagcttcaacgccaaggacttcaactttgttcag
+3406517/1
CCCFFFFFHHHHHJJJJJJJJJJJJIHGIJJJJJJJJJJJJJJJJHJJJJ
@3406518/1
ccgatttgcagactctcagcttcaacgccaaggacttcaactttgttcag
+3406518/1
CCCFFFFFHHHHHJJJJJJJJJJJJJHGIJJJJJJJJJJJJJJJIIJIJJ
@2917069/1
cagtacctctgatgaaagctgacgatttgggtaaaatgatggagatgact
+2917069/1
CCCDFFFFHHHHHJJJJJJJJJJJIIJJIJJCGIJJJJJJJJGIJIJJJI
@1366851/1
atcactcccaaatacgaactggtccaaatcgagggcgccatccacgagcc
+1366851/1
CCCFFFFFHGHHHJJJJJJJJJEHHIJJJJJJJJJIJJJJJJJJIJIIGE
@1367367/1
atcacttattgcgtctttgctttggtcactttacgcgcgaaaaccattat
+1367367/1
CCCFFFFFHHHHHHIJJIJIIJJJIHJJJJJJJJJJJJJHIIJJJHHHHH
@1892054/1
attttttagtgaacctctctaacgtctttatag
+1892054/1
=@@DDA8DF<DAAFDA@EGI>EH=FBCFB?DGF
@1892055/1
attttttagtgaacctctctaacgtctttatagaatgtcaatgttattct
+1892055/1
CCCFFFFFHHHHHJJJJJJJJJJJHJJJJJJJJIJJJIJJJJJHIIJJJJ
@2918735/1
cagtagtcaaatttgtatccattatcactttttgttgccgtgtgcccttg
+2918735/1
BCCDDFFFHHFHHJJIJJJIJJIJJIJJIJJJJIIJJJJIIIHIJJJIJI
@1368825/1
atcagaagccctcttaaattgccatccagttgctgggcaaccaacgttct
+1368825/1
CCCFFFFFHHHHHJJJJJJIJJJJGJJJJJJIJJFIIIGHJJJJJIFIJI
@2919472/1
cagtatatttctgttttagaagtctcctcattaacctcttgttttatatc
+2919472/1
CCCDFFFFHHHHHIJJJJIIGIHIGJJJJJJJJIJJJJJJIHIJJIJJJJ
@2919706/1
cagtatcgccaactctttttacttcggcatatactggtgtttttcctggt
+2919706/1
CCCFFFFFHHHHHJJIJJJJIIJIJJJJIJJJJJJJJGGFGIJJJJJJJG
@1369487/1
atcagaccaacggaacgcccggagcgg
+1369487/1
CCCFFFFFGHHHHJJJGJJJJJIIH00
@1369488/1
atcagaccaacggaacgcccggagcggctgatatcaccaatcaggtggtg
+1369488/1
CCCFFFFFHHHHHJJJIJJJJJJJJJJJIJJIJJIIJJJHHFFEF?DD=A
@858501/1
acaagatgtggcaatccttgcaggatttacccgtggagggtaacaatctg
+858501/1
@@CFFFDFFFD=DFHGIHGGIIIJJIJJICHGGHIGIIGDGHIIIIJJGB
@858502/1
acaagatgtggcaatccttgcaggatttacccgtggagggtaacaatctg
+858502/1
@CCFFFFFFHHHHJJJJJJJJJJJJJJJJJJJIHHIGIJJDFHJJJJJJJ
@858503/1
acaagatgtggcaatccttgcaggatttacccgtggagggtaacaatctg
+858503/1
BCCDFEFFHGHHFJJJJJIIJJJIJIJJIJJJIHGJIJJJGIIJJJJJEH
@858830/1
acaagccaatcagaccaacggaacgcccggagcggctgatatcaccaatc
+858830/1
CCCFFFFFHHHHHJJJJJJJJJGIIJJJIJJJJJJJJHGHHHFFFFDFEC
@858986/1
acaagctatactttgcatagaattagtggtttttttctaaaatcaattta
+858986/1
CCCFFFFFHHHHHJJJJJJJJJJJIIFHIHHJJIJJJJJJJJJJJJJJJJ
@858987/1
acaagctatactttgcatagaattagtggtttttttctaaaatcaattta
+858987/1
CCCFFFFFHHHHHJJJJJJJJJJJJJHHIHHJJJJJJJJJJJJJJIJJJI
@5953570/1
cttttggatcataagatgcagtgactgccgccacactcggtatatgttgc
+5953570/1
CCCFFFFFHHHHHJJJJJJJJJJJJJJJJJJJJJJJJJJJGHJIJJIJJG
@7474550/1
gtcttgctcggcatggaggccatttcttgagagtagagcaatttggcttc
+7474550/1
CCCFFFFFHHGHHJJJEGIIJJJJIGGIJJJIIBGHIJJJJHJJIJIGIE
@1893412/1
attttttatatagtgccccgatgatatgatatgtatttattatattgtga
+1893412/1
;?<DDDDDHH>FBGHGHIE:8EH9F<DFHIIGDGBFFF>GGG90?B??DF
@1893413/1
attttttatatagtgccccgatgatatgatatgtatttattatattgtga
+1893413/1
@@@FFFFFHGHHDHHHIJJJHIICFIIGGIIIIFIIJIGHGDHJIJJHIC
@1893414/1
attttttatatagtgccccgatgatatgatatgtatttattatattgtga
+1893414/1
CCCFFFFFHHGHHFHIJJJJIJJIJBGHHIJJJFHIJJJJJJIJJJJJJJ
@4444642/1
ctacaaggttttcaatagggcattctaacatgtcaaaattaaatcaatat
+4444642/1
CCCFFFFFDHHHHJJJJJJJJIJJJJJJJJJJIJJJJJJJJJJJJJJJJI
@4444643/1
ctacaaggttttcaatagggcattctaacatgtcaaaattaaatcaatat
+4444643/1
CCCFFFFFFHHHHJJJJJJIIJJJJJJJJIJJJJJJJJJJJJJJJJJJJJ
@6982884/1
ggagcgatgacgagtaaagtatgtgttcaccaagagaagaaagctataca
+6982884/1
CCCFFFFFHHHHH2AFHIJCHHIHICGIIIJJJJIJJJJJJJJJJJIJIH
@338530/1
aaacattcggcagccaagaacttgctggatctcttggtcggaaaagtgac
+338530/1
CCCFFFFFHHHHHJJJJJJJJJ@HIIJJJIJJJJJJJFGIJIIIJJCHHH
@338531/1
aaacattcggcagccaagaacttgctggatctcttggtcggaaaagtgac
+338531/1
CCCFFFFFHHHHHJJJJJJJJJJJJJJJIJJJJJJJJGIJJHIJJJCHGH
@338871/1
aaacattgaagccagatcgataaaaaaatatcgcaatattagaaattttc
+338871/1
CCCFFFFFHHHHHJIJJJJJIJJJJJJJJJJIJJJJJJJJIGIJIJJJJJ
@338872/1
aaacattgaagccagatcgataaaaaaatatcgcaatattagaaattttc
+338872/1
CCCFFFFFHHHHHJIJJJJJJJJJJJJJJJJJIJJJJJJJGIIJJJJJJJ
@338873/1
aaacattgaagccagatcgataaaaaaatatcgcaatattagaaattttc
+338873/1
CCCFFFFFHHHHHJJJJJJJIJJJJJJJJJIIIIIIGGIJJJJJIJJJJF
@338874/1
aaacattgaagccagatcgataaaaaaatatcgcaatattagaaattttc
+338874/1
CCCFFFFFHHHHHJJJJJJJJIJJJJJJJJIIIJJJJJJJGHIJJJJJJI
@338896/1
aaacattgaccaatcgccaccaatgcctggtgcagctatccactttgcca
+338896/1
C@CFFFFFHHGHHJJIJJJJJJIJJJJJJIEHIJIJJJJIJIJJJJJJJJ
@2921964/1
cagtcatagatccaatcctataattatccatttcctgtaattctggtttc
+2921964/1
C@@FDEFFGGHDHIBGGHIAIGIIIHHHIIIIIHIIIIGGHDDHGIGGHI
@2434118/1
caatcccattggctggctccaagagatgtgcatgtcccgcagatggccac
+2434118/1
CC@DDFFFFHHFGJJGIDHIIJGHE>FEIIGIIDGHIJDGGGAFFIIJJI
@2434119/1
caatcccattggctggctccaagagatgtgcatgtcccgcagatggccac
+2434119/1
CCCFFFFFHHHHHJJJJJJJJJJGIIIJHHIIJJGIJJJJJIIIIJIJGI
@2434546/1
caatcctataattatccatttcctgtaattctggtttctctatagttttg
+2434546/1
CCCFFFFFHHHHHJJJGIJJJJJJJHJJJJJJJJFIIJJJJJJJJIIJJJ
@2922733/1
cagtcccacaaagtttcacagttccacaaaacgctgaaaaattccgtcgg
+2922733/1
CCCFFFFFHHHGHHIJJJJJJJJJIJJJJJJIJJJJJJJJJJJJJJHIII
@1374165/1
atcagctacaacagtcaacatttcccacctttttcactcaaccatagctt
+1374165/1
@@@DFFFFHGFHGHHGDGGHIIIJIJJJJGGIJJIJJIJBGCHEDC<DHG
@1374166/1
atcagctacaacagtcaacatttcccacctttttcactcaaccatagctt
+1374166/1
CCCFFFFFHHHHGJGIIJJJJJJJJJGIIJJJJJJJJJJJJJJIJJJJJI
@1374167/1
atcagctacaacagtcaacatttcccacctttttcactcaaccatagctt
+1374167/1
CCCFFFFFHHHHHJGIJJJJJJJJJJIJJJJJJJJJJJJJJJJJJJJIJJ
@1374168/1
atcagctacaacagtcaacatttcccacctttttcactcaaccatagctt
+1374168/1
CCCFFFFFHHHHHJHIJJJJJJJJJJJJJJJJJJJIJJJJJJJJJJJIJJ
@1374169/1
atcagctacaacagtcaacatttcccacctttttcactcaaccatagctt
+1374169/1
CCCFFFFFHHHHHJHJJJJJJJJJJJJJJJJJJJJJJJJIJJJJJJJIJI
@1374170/1
atcagctacaacagtcaacatttcccacctttttcactcaaccatagctt
+1374170/1
CCCFFFFFHHHHHJIIJJJJJJJJJJJJJJJJJJJIJJJJIJJJJJJJJJ
@1374171/1
atcagctacaacagtcaacatttcccacctttttcactcaaccatagctt
+1374171/1
CCCFFFFFHHHHHJJJJJJJJJJJJJJJJJJJJJJJJJJJJJJJJJIJJI
@3929241/1
cgcaaactgacgtttactcttctaatgtcaaacagaatctagccaaacac
+3929241/1
CCCFFFFFHHHHHIJJJJJJJJJJJJJIJJJJJJJJJJJJJJJJJJJJIH
@3929242/1
cgcaaactgacgtttacttttcgaatgtcaaacagaatctagccaaacac
+3929242/1
@C@FFFFFGDBAHGIIGBCFFBA1A?FFBGEHEFH@F?FGD<DFGHGHIG
@2435660/1
caatcgccaccaatgcttggtgcagctatccactttgccagtggccgtct
+2435660/1
@@@DDADDFHHFFGIIAFHE<F9EF>GGGIGCDGIIGGIIIHIIDDGGHI
@862306/1
acaatccttcgaggtaacctacgtggacatcgaagaaaaaacattgacca
+862306/1
CCCFFFFFHHHHHJEGIJJJJJJGHIJJJJJJJJJJJJJJJJJJJJJJJJ
@6460864/1
gatctcctttatgttttgcagcttgttgttcaggttgtttttgtttcttc
+6460864/1
@@@FFFFFHHGHHFHJJIJJJJJIIHIGHIGGGIIJJHIJIJIHHJGHGC
@7477691/1
gtctttgctttggtcactttacgcgcgaaaaccattatgttttactaatt
+7477691/1
CBCFFFFFHGHHHGHIJJJJJJIIJGIGIJJJJJJJJJJIJJJJJJJJJI
@1897045/1
attttttccaaacccgaaaaaagtttatttatcatacacaggtaaacagt
+1897045/1
CCCFFFFFHHHHHJJJIJJJJJJIIJJJJJJJJJJJJJJJJJFHJJJJJJ
@3930462/1
cgcaaaggtaaaatcgttctagacatactttatgctcttgacatttcgtt
+3930462/1
@CCFFFFFHHHHHJJJJJJJJJJJJJJJJJJJJJJJJJJJJJJJJJJJJJ
@3930463/1
cgcaaaggtaaaatcgttctagacatactttatgctcttgacatttcgtt
+3930463/1
BBCFFFFFFFHHHJJJIJJJJJJJJJJJJJJJJJJJJJIJJJIJJJJJJI
@3930464/1
cgcaaaggtaaaatcgttctagacatactttatgctcttgacatttcgtt
+3930464/1
BC@FFFFFFFHFHIHIHIIIIJIIJJJJJJJIJJIJJJJJJIIIJIIJJJ
@3930465/1
cgcaaaggtaaaatcgttctagacatactttatgctcttgacatttcgtt
+3930465/1
BCCFFFFFDFHHHIIGGHIIIGJJIIIIJJJIHHJIIJJDCHIIJJEDBF
@3930466/1
cgcaaaggtaaaatcgttctagacatactttatgctcttgacatttcgtt
+3930466/1
BCCFFFFFDFHHHIIJHIJJJJIIJJJJJJJJJJJJJJJJJJJJJJJIJJ
@3930467/1
cgcaaaggtaaaatcgttctagacatactttatgctcttgacatttcgtt
+3930467/1
BCCFFFFFDHHHHJJJHIIJJJIIJIIJJJJJJJJJJJJIJJJJJJJJII
@3930468/1
cgcaaaggtaaaatcgttctagacatactttatgctcttgacatttcgtt
+3930468/1
CCCFFFFFDFHHHEHHEHHIIIIJJJJJIJJJGIJIHIIIJJIJJIJJJH
@3930469/1
cgcaaaggtaaaatcgttctagacatactttatgctcttgacatttcgtt
+3930469/1
CCCFFFFFFHHHHJJJIJIJJJJJJJJJJJJJJJJJJJJJJJJJJJJIJJ
@3930470/1
cgcaaaggtaaaatcgttctagacatactttatgctcttgacatttcgtt
+3930470/1
CCCFFFFFFHHHHJJJJJJJJJJJJJJJJJJJJJJJJJJJIJJJJJJJJI
@3930471/1
cgcaaaggtaaaatcgttctagacatactttatgctcttgacatttcgtt
+3930471/1
CCCFFFFFFHHHHJJJJJJJJJJJJJJJJJJJJJJJJJJJJJJJJJJJJI
@3930472/1
cgcaaaggtaaaatcgttctagacatactttatgctcttgacatttcgtt
+3930472/1
CCCFFFFFHHHHGJIJJJJJJJJJJJIJJJJJJJJJJJJJJJJJJJJJIH
@3930473/1
cgcaaaggtaaaatcgttctagacatactttatgctcttgacatttcgtt
+3930473/1
CCCFFFFFHHHHHJJJHJJJJJJJJJJJJJJJJJJJJJJJJJJJJJJJJJ
@3930474/1
cgcaaaggtaaaatcgttctagacatactttatgctcttgacatttcgtt
+3930474/1
CCCFFFFFHHHHHJJJJJJJJJJIJJJJJJJJJJJJJJJJHJJJJJJJIH
@3930477/1
cgcaaaggtaagatcgttctagacatactttatgctcttgacatttcgtt
+3930477/1
BCCFFFFFDFHHHJJJJJJJJJJJJJJJJJJJJJJJJJJJJJJJJJJJJG
@2924807/1
cagtcttctttttagaataacattgacattctataaagacgttagagagg
+2924807/1
CCCDFFFFHHHHHJJJJJJJJJJIJJJJJJJJJJJJJJJJJJIJJJJJJI
@5448975/1
cttccataatcttattcttgcgtactgtagtagaggttgcagcatatctt
+5448975/1
CCCFFFFFHHHHHJJJJJJJJIEHIIIEIJIJJJJJCHIIGIIGHG<DHI
@5449587/1
cttccatagattcaaatgaagtaaacaacatacgtttttcatttaaaatg
+5449587/1
CCCFFFFFHFFHHJJIJIIJJCFJIGGIJJJJJJEFHIIGGIJJJJIJGI
@5449588/1
cttccatagattcaaatgaagtaaacaacatacgtttttcatttaaaatg
+5449588/1
CCCFFFFFHHHHHJJJJJJJJHJJJJJJJJJJJJIJJJJJJJJJJJJJJJ
@5449589/1
cttccatagattcaaatgaagtaaacaacatacgttttttcatttaaaat
+5449589/1
CCCFFFFFHHHHHJJJJIJJJHHGJJJJJJJJJJHIJJJJJJJJJJJJJI
@864293/1
acaatttttgtcgagttattgatttcgaggaataatacgaacttccatag
+864293/1
CCCFFFFFHHHHHIJHIJJJJJJJJJJJJJJJJJJJJJJJJJJJJJJJJI
@864294/1
acaatttttgtcgagttattgatttcgaggaataatacgaacttccatag
+864294/1
CCCFFFFFHHHHHJJGIJEHJJJJJ<CGHJHIJJJJIJJJJJJJJJJJJI
@865839/1
acacatagtacctctccacaaaaaggggaataaacaaggatgtaagaact
+865839/1
CCCFFDFFHHHHHJJJJJJJJJJJJJJJJJJIJJJJJJJJJJIJJJIJJI
@2438686/1
caatcttccgctaccgcgtgttccttaacaacgatctggtggccaccgga
+2438686/1
CCCFFFFFHHHHHJJJJJGGHIIJJJIJJJJIJIGIIJJHGJJJEIJJJH
@2438687/1
caatcttccgctaccgcgtgttccttaacaacgatctggtggccaccgga
+2438687/1
CCCFFFFFHHHHHJJJJJIJJJJJJJJJJJJJJGIJJJJHHIIJJJJJIE
@4451433/1
ctacacttctgtcggtaaacgctctagctaatagacgaatatgcttaaac
+4451433/1
CCCFFFFFHHHHHJIHHIJGIJIJJJJJJJJJJJJJIJJJJIGIJJIJHG
@1899028/1
attttttcggaaaaaagtgagtttaggatatcttacgttctggcaacatc
+1899028/1
CCCFFFFFHHHHHJJJJHJJJHJIIJJJJJJJJJJJJGIJJJJJJJJJJJ
@8030336/1
gttttttaacagtttgaaaaccttgataaatgaaagaaattaaacacgct
+8030336/1
?1:4==DDB?F?FF?ACG?AAACHB4:EF?B9:9C<GG@GI>GB??G:@F
@8030337/1
gttttttaacagtttgaaaaccttgataaatgaaagaaattaaacacgct
+8030337/1
BB@FFFFFHHHHHIJJJJJJJJJJJIJJJJJJIJJJJJJJJJJJJJJJJJ
@8030338/1
gttttttaacagtttgaaaaccttgataaatgaaagaaattaaacacgct
+8030338/1
C@CFFFFFHHHHHJJJJIJIJJJJJIJJIJJJJJJJJIJJJJJJJIJJJJ
@8030339/1
gttttttaacagtttgaaaaccttgataaatgaaagaaattaaacacgct
+8030339/1
CBCFFFFFHHHHHJJJJJJJJJJIJIJJJJJJIJJIJJJJJJJJJJJJJI
@8030340/1
gttttttaacagtttgaaaaccttgataaatgaaagaaattaaacacgct
+8030340/1
CBCFFFFFHHHHHJJJJJJJJJJJJIJJJJJJJJJJJJJJJJJJJJJJJJ
@8030341/1
gttttttaacagtttgaaaaccttgataaatggaacgaaattaaacacgc
+8030341/1
@@@FFFFFGFFHHJJIJGJHGIJIG>FIJJJIIJIJJJJJIJIECGHJIE
@8030342/1
gttttttaacagtttgaaaaccttgataaatggaacgaaattaaacacgc
+8030342/1
B@@FFFFFHHHHHIJIIJJJJJJJJHIJJJJJJIIJJIJJJJJJJJJJJI
@8030343/1
gttttttaacagtttgaaaaccttgataaatggaacgaaattaaacacgc
+8030343/1
BBBFFFFFHHHHHIJJJJJJJJJJJIJJJJJJJJJJJJJJJJJJJJJJJI
@8030344/1
gttttttaacagtttgaaaaccttgataaatggaacgaaattaaacacgc
+8030344/1
C@CFFFFFGGHHHIJJJJJJJJIJJJJJJJJJJIJJJJJJJJIJJIJJJJ
@8030345/1
gttttttaacagtttgaaaaccttgataaatggaacgaaattaaacacgc
+8030345/1
CBCFFFFFHHHHHJJJJIJJJIJJJIJJJJJJJHJJJIIIJJJJJJJJJI
@4979387/1
ctgacatgtttcatatgtagaacgaattttgtgcatacaaaaatagtaaa
+4979387/1
@@CFFFFFFHHHHJIJIGHHJJGGIBHGIIGFGIIJJIJJIJJIIJIGJJ
@4979388/1
ctgacatgtttcatatgtagaacgaattttgtgcatacaaaaatagtaaa
+4979388/1
CCCFFFFFHHHHHJIJJJJIJJFIJJJJJJJHIIIJJJIJJJJJIJGIII
@4979389/1
ctgacatgtttcatatgtagaacgaattttgtgcatacaaaaatagtaaa
+4979389/1
CCCFFFFFHHHHHJJJJGHIIJEIJJJJJJIHHIJJJJJJIJIJJJJIJI
@4979390/1
ctgacatgtttcatatgtagaacgaattttgtgcatacaaaaatagtaaa
+4979390/1
CCCFFFFFHHHHHJJJJHHIJJJJJJJJJJJGIJJJJJJJJJJJJJGHII
@4979391/1
ctgacatgtttcatatgtagaacgaattttgtgcatacaaaaatagtaaa
+4979391/1
CCCFFFFFHHHHHJJJJHJJJIIJJJJJJJJIJJJJJJJJJJJJIJFGII
@4979392/1
ctgacatgtttcatatgtagaacgaattttgtgcatacaaaaatagtaaa
+4979392/1
CCCFFFFFHHHHHJJJJHJJJJJJJJJJJJJHIJJJJJJJJJJJJJGIII
@4979393/1
ctgacatgtttcatatgtagaacgaattttgtgcatacaaaaatagtaaa
+4979393/1
CCCFFFFFHHHHHJJJJHJJJJJJJJJJJJJIIJJJJJJJJJJJJJIIJI
@4979394/1
ctgacatgtttcatatgtagaacgaattttgtgcatacaaaaatagtaaa
+4979394/1
CCCFFFFFHHHHHJJJJIJJJJJJJJJJJJJHIJJJJJJJJJJJJJIIJJ
@4979395/1
ctgacatgtttcatatgtagaacgaattttgtgcatacaaaaatagtaaa
+4979395/1
CCCFFFFFHHHHHJJJJJJJJJJJJJJJJJJIJJJJJJJJJJJJJJIIJJ
@4979396/1
ctgacatgtttcatatgtagagcgaattttgtgcatacaaaaatagtaaa
+4979396/1
CCCFFFFFHHHHHJJJJHHHJ?HHJJJJJJJHIJJJJJJJJJJJJJGIJJ
@4455118/1
ctacatatgaaacatgtcagttatatattcacctttatatatgtcacatt
+4455118/1
CCCFFFFFHHHHHIJJGHIHJJIJJJJJJIIIIJJJJJJJJJIIEIJJIH
@4455119/1
ctacatatgaaacatgtcagttatatattcacctttatatgtcacatttt
+4455119/1
CCCFFFFFHHHHHJJJIJJJHIJJIJIJJJJJJJJJIJIJIIJJJJIJJI
@4981183/1
ctgaccagcagttcgccgggtattgtgcgtctattaacgcctcctccagt
+4981183/1
CCCFFFFFHHHHHJJJJJJJDFHJJGIJIJJJJJJJJJIJJJJJJJIJJF
@2928648/1
cagtggccgtctgctacggaacaggcaaaactccgaaggaagccaagggc
+2928648/1
@@@BDDFDA@DFHHFHGIIGHAGDBFEHCDFAHGDHIF:8B;BCHFD;;1
@2928649/1
cagtggccgtctgctacggaacaggcaaaactccgaaggaagccaagggc
+2928649/1
CCCFFFFFHHHHHJJJJJ<FGIJJIIJJJJJJJJIIJJJJJIIIJJJJJI
@3414833/1
ccgcagatggccaccaccattctatgaaatggaacacgaagagggactac
+3414833/1
@CCFFFFFHHHHHIJJJJJJIJJJJJJGIJJJJJJJJJIJJJJIGIIJJI
@3414834/1
ccgcagatggccaccaccattctatgaaatggaacacgaagagggactac
+3414834/1
CCCFFFFFHGHHHJIEIJJJIIJIJJIJJJJJIJJJJJJJJJJIJJJJJI
@3414835/1
[truncated: 335,096 more chars]
