# Supplementary material for: Identification and comparison of key RNA interference machinery from western corn rootworm, fall armyworm, and southern green stink bug
Source: PLoS One. 2018 Sep 5;13(9):e0203160. doi: 10.1371/journal.pone.0203160 (PMC6124762; doi:10.1371/journal.pone.0203160)
Supplement: S2 File — (TGZ) [file pone.0203160.s012.tgz › data/fastq/wcrw/8_Late-pupae_LP_Rep2_aligned.fq]

@1048348/1
attaaacacgctgagaaagctatggttgagtgaaaaaggtgggaaatgtt
+1048348/1
CCCDFFFFHHHGHIJFIJJJJGIIIHHIHJHHGIIGGII?BFHIJIGIJJ
@4151462/1
gctaaggtcatttctcgtaagtttattattatatctgtctgcatttatta
+4151462/1
@@@=BDD=AFHHHIIIIADHHHHHIIIEIFBEFGHHEHHIIIIIIIIIII
@6218018/1
aaatttcaaattgttcaggtaaaatcttgcttcatgattgaaaatttgca
+6218018/1
BBCBDFFFHHHHHIJJJJJHIJJJJJJJJJJJJIIIIIJJJIJIJJJJIJ
@2080040/1
ccacatctcggatcttgctactaatattcgattcgataggtgctttgtc
+2080040/1
CCCFDFFFHGGFFHIJBGHGFFIIIIJJJJJJIIIII=@G:???DG<9?
@7246209/1
caaaccttgcaaattttcaatcatgaagcaagattttacctgaacaattt
+7246209/1
BCCFFFFFHHHHHJJJJJJJJJJJJJJJJJJJJJJJJJJJJJHHIIHIJJ
@7246210/1
caaaccttgcaaattttcaatcatgaagcaagattttacctgaacaattt
+7246210/1
CCCFFFBFHHHBBGHIIJGJGGCCDECHGCGGIIIJGGIIIE@FH@FHGI
@6218448/1
aaatttctcaagggcacacggcaacaaaaagtgataatggatacaaattt
+6218448/1
C@CFFFFFDHHHDGGGIIIIIIGIGGGIJGI?DHHIIEEHBFGGGFGGII
@4669618/1
gtgaaagtcgaacgttcttctgggcttttcctgcttttttagcagcttta
+4669618/1
@@<DDDDDHHDF;:2A3CEB@AFH;3EGI>F<4<?@DHII;999BCGAF=
@2080476/1
ccacattcataagtgaattctctacagtgtggcggaccaacatctgatag
+2080476/1
CCCFFFFFGHHHHFHGJJJJJJJEIIJIIHHIJJI:?FGGAFAGCFGGIB
@2080510/1
ccacattccaccccaatctagccactcttatacgcagtggtctcaatcgc
+2080510/1
@@;DDDFFHHHHHJDHGIIGIJJIJIJIJJJIJJJGJGHIGGGIJIGIJJ
@6219391/1
aaattttaaaagcctcttaaatttaaccgaaatatagaatacacccctta
+6219391/1
@@8ADFFFHHHHHJJJJJJJJJJJJJJHIJJJJJJJJJJJJJJJJJJJJJ
@5189130/1
tcccacaccgttttcagacattttttactatccaaataaatagcaccagc
+5189130/1
@CCFFFFFHHHHHJJJJJJJJJJJJJJIIJIJJJJJJJGDIGIIJJJIII
@5189510/1
tcccactaaagttaaccagacaaagcacctatcgaatcgaatattag
+5189510/1
@@@FBDDDFHHDFGHHGIIIJIGHIFIIEGGGHHHHIJJBGCGGG<B
@3121282/1
ctcgttatataatcatcattcaaacattgaagccagatcgataaaaaaat
+3121282/1
CCCFFFFFHHHHHJJJJGJJJIJIJJJJJIIJIIJJJIIIIJJJJJIJJI
@5706996/1
tttaaaagaaaatttgaaaagtatcatgagttttgtgattctccgaagag
+5706996/1
:?14=BDEHGHHHJJJJJJIJHHIJIJIIIHJJJJJJIJJJIIJJJJIJJ
@6734763/1
atacaatccccatattccaccccaatctagccactcttatacgcagtggt
+6734763/1
@@@DFDDDHHHHHIEIIJJIIJJIJGJDFBGHIJJJIIIJJIHIHIFIJF
@6220903/1
aaattttcttttaaatttcatattctcataatacttttcccgg
+6220903/1
CCCFFFFFHHHHHJGHIJJJJJGJJJGIJIIJJJJJJJIIJE@
@3638695/1
ctttcttcgatcttccggttccggtggccaccagatcgttgttaaggaac
+3638695/1
?@=DBADDHBFHHIIIEH@EEHGICGHAH?BH3?BBDG@FGGGGE@FFEH
@3638815/1
ctttcttctcttggtgaacacatactttattcgtcatcgctccccacgag
+3638815/1
:?=A=BDDFDFHFI?F4C@IHGIGIHII@HIADGEEGHIHIIIIIIIIBH
@527335/1
aattctggtttctctatagttttgtcatacgtttttgaggcagcaaattt
+527335/1
?@B4BDEFCFHHHJJJJJJJJJIJHJJGDHGHHJJJJGJFIIIGEHGIIJ
@3123902/1
ctcgtttccacatctgtactagaacaaggctgtgatttaccaaagtgcaa
+3123902/1
@@@ADDFFFDHFAB<BGHDIACHCFHGA;E3?CBFFHIEIGIIGDBDAH<
@4156406/1
gctacttcaactggtagctcccacagttggatgagataagtcttcactag
+4156406/1
B@=DDFFFHHHHHJFHIJIGIJIJHIHIJJJIIJJJJJJJIJJJJJIJHI
@6736067/1
atacactattattaggcactagttattaattataatcatcaatattatct
+6736067/1
@C@;DFFFHHHHHJJJIJJJJJHJJJJJJJJJJJJIJJJJJJJIJJIIII
@3126121/1
ctctaacactttgagcatcatctttaatagttggaacaataagatagtta
+3126121/1
@C?BDFFFGHHHFGJIJJJJJJJJJIIJIJJIJIGIJJIJHGHIJJIFHI
@3126466/1
ctctaacgtctttatagaatgtcaatgttattctaa
+3126466/1
@@@DDFFFHFGHHJIJGIIJJHIJJJJIJIIJJJJI
@3641552/1
ctttgacattgcttgtggtcacttttcgcgcaaagg
+3641552/1
?@=BDD>?BF?DBI>A?BABHEGHIIEIGB@0@G;B
@3641553/1
ctttgacattgcttgtggtcacttttcgcgcaaaggtaaaatcgttctag
+3641553/1
@@@DDDDFGFDFHIGHIJDFEHHHGIIHIGEHIIEGBDGIBHGBBFEGH>
@3641554/1
ctttgacattgcttgtggtcacttttcgcgcaaaggtaaaatcgttctag
+3641554/1
BBBDFFFFHHHHHJJFHIHIJJJJJIJJJJJJJJJJGHIJJJJIIJJJJJ
@5711007/1
tttaaagatgcgaataatagagaaattaccatccaacggtattttgaaac
+5711007/1
BC@FFFFFHHHHHJJJJJJJJJJJJJJJJJIIJJJJJJJBGIJJJJJJJJ
@7165/1
aaaaaaaggaaaactaaaggatttctcaacttgtttccgtgagttgctga
+7165/1
CCCFFFFFHHHHHJJJJJJIJJJJJJJJJJJIJIJIIIIHJJJIIJJJJJ
@2604705/1
cgcgaaattggcactggcaagtcaaagaagctagccaagagaatggcggc
+2604705/1
B@@FFDFFHHHGGJIIGIJJJHHGIJJIJIIJIJJJIIJIIIJJIIIIJE
@8751/1
aaaaaaatatcgcaatattagaaattttcaaatattcttcgcttttgact
+8751/1
CCCFFFFFGHHHHIJJJJJHIIJJJJJJIJJJJJIGIJIJJJIIJJJGHI
@7254055/1
caaacttttcggggtgcaatcttcttttccggaaaatgctcgaaaactca
+7254055/1
?@=D;ADDH?DAD??FCFIIGIH>GGCEGGCDI<D9?<BBDBGHIBADEG
@7254248/1
caaactttttccactccaaagagatatttatcaaaatggcaagttatcat
+7254248/1
C@CFFFFFHHHHHJIJJJJJJJJJJJJJJJJJJJJJJJIJJIJHIIIJJJ
@2607641/1
cgcgcaaaggtaaaatcgttctagacatactttatgctcttgacatttcg
+2607641/1
???=ADD@F?<AFDEAFHDGGIIGCGIICD@@GHIBBFHGEGHGG@FGGE
@3646361/1
ctttgcatagaattagtggtttttttctaaaatcaatttacatattattt
+3646361/1
:?@BA?AACDHHFIJIAEFEHGIHIJIJEGI>FHCHHIIJJGIEIGHIIE
@2091266/1
ccacctttttcactcaaccatagctttctcagcgtgttt
+2091266/1
@@@BDFFFDHBDAGEGHIIIEIIGHHIGIIIIIICF18:
@3647164/1
ctttgcgcgaaaagtgaccacaagcaatgtcaaagagaaggatagcaact
+3647164/1
@CCFFFFFHGDHDHEEEIIJGIFIIGIIJJFIEFHEGHIIGGIHEGIDG@
@5715349/1
tttaaatttaaaaatgcgtgtgtgcaggtatatttatcacatcattcgtc
+5715349/1
CCBDFFFFHGHHHJIJIICGEGGHHIII?GIJJJJIIJJJJJJCFIIJJI
@10104/1
aaaaaaatgtcaaaattttgcaaattatgtggcattttgacatttatgtg
+10104/1
?@?DDDDDFDCFBHGHIII@9ACGEC>C?:??8DFB@BFHABBB?F@G??
@2609197/1
cgcgcgtaaagtgaccaaagcaaagacgcaataagtgatacaagaaaata
+2609197/1
@@?DD?8@CFD<AEFHHGGEGHG>DGDD<D?6?DF9?FHHHICDHIIHHE
@5198027/1
tccctttcaacatcaagaggttcttcgatatctttccacggatattgtga
+5198027/1
@@@BDDFFGHHHHIIIIAGGFHIIIIIIIIIIIIIIIIIIIHIGIIIFGH
@4162885/1
gctcaatacaatccccacattccaccccaatctagccactcttatacgca
+4162885/1
?B1ADDDFHHHHHJJJIJIJJJJJIJJJJJIJJIJJJJJJJJJIIJIIJI
@5716968/1
tttaaatttttgtcgagtcaaaagcgaagaatatttgaaaatttctaata
+5716968/1
@@@DFDBBHHHHFHIIJFGHIJIJJJIIIIJIJJJIEIIJJHGIJJIIII
@3130026/1
ctctactctcaagaaatggcctccatgccgagcaagactcccgtcagcgt
+3130026/1
CCCFFFFFHHHHHJJJJIIIJJJJJIHJIIGHJIIJIIJJJJIIJFHIJF
@3130288/1
ctctactgtacaactgtttacctgtgtatgataaataaacttttttcggg
+3130288/1
BC<DDDFFHHGHHIGHIJJJJJJIJJHJIJJJIIIJJJEEGFHEEGIEEH
@3130289/1
ctctactgtacaactgtttacctgtgtatgataaataaacttttttcggg
+3130289/1
CCCFFFFFHHHHHJJJHIJJJJJJJJHJJJJJJJJJJJIIGIJJJJJIJJ
@7259839/1
caaagacgcaataagtgatacaagaaaatatacagactaaagaaacgctc
+7259839/1
@@@FDFFFGHDHFJJGHIHJIIGIIIIIIJJJJIJJIIIIJJIIJJFHEG
@7259840/1
caaagacgcaataagtgatacaagaaaatatacagactaaagaaacgctc
+7259840/1
CCCFFEFFGFGHDIICFFGGHHIJGJJIIIGIIJFGJJCGIIJJGGIIGG
@7259841/1
caaagacgcaataagtgatacaagaaaatatacagactaaagaaacgctc
+7259841/1
CCCFFEFFHHHHHIIAEHIJHIIJIJJJIJJJJIGHHCGGGJFGDHHGIJ
@7260308/1
caaagactgaaattgagaaaaaatgaacatggaatgtaagaacattttcg
+7260308/1
BCCADFFFGFFFHIIIIIJJJJJJIJJJJJJJJJIJHHGHIJIJJIJJIJ
@535683/1
aatttgcctcgaaatctaaggttatattacttttatgaatcgtgat
+535683/1
?@@DDDDDHHFCDH9E>:A?DAFEE>@FEHGHGI@GGGHCB?:?9?
@5198275/1
tcccttttgagctattgcgatattttttcggaaaaaagtgagtttaggat
+5198275/1
@@<ADDDD8::C?FFFI@GF?E@BFFBEB@DFD@GI@FFBFFF>=CDDDC
@7773709/1
cagggagtggcgaaaccaacaaagtattgtaccttgtgggatgacaacga
+7773709/1
@@<1DDDDHHHHHJJJIGIIJJJJFHIJJIJIJJJIIGIIGIJIJIJJII
@4165866/1
gctcccttttcacaatataataaatacatatcatatcatcggggcactat
+4165866/1
B@@?DFFFHHGHHJJJJJIJJJJJJJJIJJJIJJJJIJGIIJHJJFIIJJ
@536651/1
aattttacaagctatactttgcatagaattagtggtttttttctaaaatc
+536651/1
B@@DDFFFHHGDHIJJJJJHIEHHHGFHGEBF<CFGIDHEHIEGGIEHGH
@2613392/1
cgcgtaaagtgaccaaagcaaagacgcaataagtgatacaagaaaatata
+2613392/1
?@1DDDFFH>FDHCHIGGIIGGGFHJIIHHEFGIHGHGIIJGCHGHCGGG
@4685487/1
gtgacttttctcccctgttcttaaataaagtgtactttattgaaaaatta
+4685487/1
@@@=DEDFHHGBDHIAEFHIGGGGIIIIIIHEHIIIIIIIGGIGIIIIEI
@7775775/1
caggggagaaaagtcacgagaatttgaaaagcgagcttcatgatcccctg
+7775775/1
B@@FFFFFHHHHHHIJJJJIJJJJJJJJJJJJIIJJIIIIJJJJIJJJJF
@7775776/1
caggggagaaaagtcacgagaatttgaaaagcgagcttcatgatcccctg
+7775776/1
CC<DFFFFHHHHFCGGGIHIGIGIIJGIIJIBEGIHIJBGIJIGGHGFGG
@5719569/1
tttaagaggcttttaaaatttaacgtttagcagtcttctttttagaataa
+5719569/1
@@@DFFDEAHDHHIIJJIJJEGHGIHIJIFIGGJGHIJJJJDHIGGGIJJ
@4168747/1
gctctgtgatttcttagtgtcaatagtgctgccgttacttcctcaagcgc
+4168747/1
CCCFFDFFFHHHFIIIJIEJICEIHHIJIJJJJJGGIJJJJIIIIGIFGG
@5720097/1
tttaaggcatctattatacaaaaacaatgtgaattagatgctggtgcagc
+5720097/1
@@@:BDDFFHHHHIJJJJJJJGGIJJJJIIJJGIJIJJIIIJFIBFHIJI
@537979/1
aattttgggagatacggtgctgcagttgat
+537979/1
?1=B?BDDDHAHAE??A<<?CDGGG???4:
@2095300/1
ccacgtaggttacctcgaaggattgttcgctagcgatctcctgcaagaac
+2095300/1
@@@F?ADDD<FHFHIGGHIG@FGHEIIGIIFC@DHICEGI?9B?CFG>FH
@2095301/1
ccacgtaggttacctcgaaggattgttcgctagcgatctcctgcaagaac
+2095301/1
CCCFFFFFGHDFHIIIIIJJJIJIIIJIIGIJJJIIIGIJJJJJJJIIJJ
@7778655/1
caggtaaaatcttgcttcatgattgaaaatttgcaaggtttggaggagtt
+7778655/1
?8=DA?DDFFDFFBFFFFIEHIIIIIIIEHFDH9CFGFFGFFAFFFFF@F
@14106/1
aaaaaacattgaccaatcgccaccaatgcttggtgcagctatccactttg
+14106/1
@@@?DDFFHHHHGJJJGG<A@FHEHHAHHEGHEBGGGHHHHCIBFIJJJJ
@7778666/1
caggtaaacagttgtacagtagaggataaaccaatggagcacacttttac
+7778666/1
B@@DDDFFHHHHHJGGHIJJJIJJJJIIJJJJIJJJIIJJJIJJIJIIJJ
@4170950/1
gctgaagtatgatcgacatctagtagattctggttcaaattttgaatctg
+4170950/1
B@1ADDFDFHHHHJJIJJJIIJIJIJJJJJJJJGHHHIIJJJJJIJJJJJ
@4689213/1
gtgaggtatttgtacatgaagttgtctgcccctttcttaatcggttctgc
+4689213/1
@BBFFFADHHHHDHIJJJJJJIIJJJIJJJJIIIIIJJIIGIIJFHIIJJ
@539355/1
aatttttgtcgagtcaaaagcgaagaatatttgaaaatttctaatattgc
+539355/1
=1:4ADDFFFHFFHIIJJJJJJIJJJJIJJJJJJJIIIJJIIJIIJIJJI
@539556/1
aattttttatatagtgccccgatgatatgatatgtatttattatattgtg
+539556/1
::14ADEFHHHHHJGIIJJJGFGGGGGIGGGGCGFDHHIDIJGHIIIGFG
@4171617/1
gctgaatgtgcgccaattgagttttcgagcattttccggaaaagaagatt
+4171617/1
BCBADFFFHHHHGJIJJJJJJHIDIIJJIJIJJJIJIJJIJJJJJIJJIJ
@1578051/1
caatacttctgtattctacattccaccttgcgtcttacgttgtttgattt
+1578051/1
BC@DDFFFHGHHHJJIJJJJIJJJJJJJJJJJHJJJJJJIGIGIJGHIJJ
@7780605/1
caggtatatttatcacatcattcgtcgtgtaccacatctcggatcttgct
+7780605/1
@B@FDDFFHHHHHJJJJJJIJJJJJIJHGCGGG?EDCB?DCE:B@FH@>?
@2618942/1
cgctagcgaacaatccttcgaggtaacctacgtggacatcgaagaaaaaa
+2618942/1
?@1DDAD<<DAFHHGGGEIICAFEGHGI<FGI:9DBF@BDD==DHHIIII
@4692036/1
gtgatatcagccgctccgggcgttccgttggtctgattggctt
+4692036/1
@@<?DFFFHHHDAGDHGBGIGHAFHGGBADE1=FGCGIGH@ED
@4173753/1
gctgattaaggggtgtattctatatttcggttaaattt
+4173753/1
=@@D?DDBFFFFD1@E4?DCFFHFHIFIFI11:?FDFF
@6745561/1
atactttgttggtttcgccactccctgtatactggcg
+6745561/1
@@@:DDDDFFFFCEGFFII;@CFGI;??CGBFDDFEF
@4174523/1
gctgcaccaagcattggtggcgattggtcaatgttttttcttcgatgtcc
+4174523/1
@@CDDDEDHHGAHIIII2CGEHCGIIIBHGGEGHGGGHIBIIIIHIIIIH
@5207497/1
tcctaatattttttagtgaacctctctaacgtctttatagaatgtcaatg
+5207497/1
=?14AD?DFFHFHEFGABHHGGEGGICGGGIGIIIIEAHBDFCGDGIGGI
@5207498/1
tcctaatattttttagtgaacctctctaacgtctttatagaatgtcaatg
+5207498/1
?@@1AD>DHHHHHIEFFGGHGGIFGD@CHHGGBFHIDHGHIICHI@GHII
@4175376/1
gctgccgttacttcctcaagcgctggtaacgctttatcgggttctgctaa
+4175376/1
:?1A1?@DFHFHHBG@F<B<CCGG>ADFHIIGE@FDGDF6FEF@C@@A=A
@4175377/1
gctgccgttacttcctcaagcgctggtaacgctttatcgggttctgctaa
+4175377/1
:B14ADFFHHHHHJJJJGJJJJJJJJFFGHIJIJJJJJJJJJIJJJJJIG
@4695357/1
gtgatgtttgtttcagaacaaaccgggaaaagtattatgagaatatgaaa
+4695357/1
@@@DFFDFHHDHHFGHIIGGHIIIIJI@HHGIGGHIGGIGIGIIJJJGGG
@4695358/1
gtgatgtttgtttcagaacaaaccgggaaaagtattatgagaatatgaaa
+4695358/1
B@@FFFDFHHHHHIIGEHIIJJJJJJIHJJJJ?DGGHIJFGGIJJJIIJJ
@544491/1
acaaaatgtgacatataaaggtgaatatataactgacatgtttcatatgt
+544491/1
@@@DDFFFDFHHHJJJIJJJJAEHIJIJJJJJJJIJJJJJDHIIIJJJJG
@2622372/1
cgctgagaaagctatggttgagtgaaaaaggtgggaaatgttgactgttg
+2622372/1
@C@FFDDAHHDHHFHGIFGIGI@HHIGIGBH1?FBBDGGGDGCFGIIHHH
@544659/1
acaaaattcgttctacatatgaaacatgtcagttatatattcacctttat
+544659/1
@?@BDAD?FBDFHH<CFHIHE>DFH;FH<FHCCFGFICAGH>DDBFHDDD
@4178732/1
gctggatctcttggtcggaaaagtgactcccgaacaagccaatcagacca
+4178732/1
B@@DDFFFFHHHFIGIIIIJJGGHFHIJJJJJI<FHGGDHGIJJJJJJJI
@6747326/1
atagaagctttgcttgaagtaataaatgcagacagatataataataaact
+6747326/1
CCCFFEFFHHHHHJJJIJIHHIJIJIGIJJJIJJJGJJJIJIJJJIHHGI
@7268635/1
caaagcaccaggagaatgcatcctaggatcctcgtatagatgtcttgtta
+7268635/1
B@@FFFFFHGHHHJIIJJIIJJJIIIJJIIJJJJDHIJIJJJIHJJIJJH
@3658875/1
cttttacttcagctacttgaaccgtacgtcaaatgtcgcaaattatgtca
+3658875/1
=1:BDDDDHHHHHIIIIHBHHGIIEHIIFGGIIIGFIIHIIIIIIIGHHI
@5725038/1
tttacaagcgttgacgcataactcttacacaccaaatagaacgacgctat
+5725038/1
BB:DDFFFHHFHHIJJJIJJJJJJJJJJJJJJIJJJJJHHJJJJJJIGII
@1077541/1
attagagtgtcctcgtgaggaagaggaatttgaacagttaccatctacta
+1077541/1
CCCBFFFDFFHHHJJDHIJIJIJJJJJJJJIJJJJIJIIIJJJJJJJJJG
@547364/1
acaaatttgactactgtatagctttcttctcttggtgaacacatacttta
+547364/1
@@@DDBDDHHBBFGH9<:<ECBHHGDFGHDGG@@@HEHG<F?;DHGIIE<
@6235752/1
aacaatccttcgaggtaacctacgtggacatcgaagaaaaaacattgacc
+6235752/1
@71DDDDDFFFFFDBGFEIFIIIEIIIFFEIIEIFEBACFIFFFIFECF=
@6748165/1
atagaatggtggtggccatctgcgggac
+6748165/1
?@<DDDDBFDDDFB?@FHCCCF9FGA8?
@6748195/1
atagaatgtcaatgttattctaaaaagaagactgctaaacgttaaatttt
+6748195/1
BBB1BDFFFHHHHJHIJIJJJJJJIJJJJJJJJIJIIJIJJGIIIJJJJI
@1078245/1
attagatgctggtgcagctataccttcatctgttaacttcgtagctcctt
+1078245/1
@CCFFFFFHHGGBHIJJIJJJIJJJIJJJJJJJJJIJJJJJJIIJJJJJJ
@548043/1
acaacagtcaacatttcccacctttttcactcaaccatagctttctcagc
+548043/1
@C@DDFFDHHHHHJJJJIJJJJIJJJJJJJJJJIIIIIDGGHIIJJJGII
@3661484/1
cttttcaaattttcttttaaatttcatattctcataatacttttcccggt
+3661484/1
:?@AADEBFHGHGEGGIJIJ3IIHIFIBIIEIJEGIIHHFHGIH>BHAG@
@3661702/1
cttttcacaatataataaatacatatcatatcatcggggcactatataaa
+3661702/1
@@@DDDBDBABD<CDFBEIEI@@AHHDFGIG9HHIGIDBGGIIGGGH>FF
@1586684/1
caatcttcttttccggaaaatgctcgaaaactcaattggcgcacattcag
+1586684/1
?@@=BDEFHHHHHJGIDHIJIIJJIJIJJJJJIJIICHGGIJBHEGGIGI
@3662704/1
cttttccggaaaatgctcgaaaactcaattggcgcacattcagcagg
+3662704/1
=BB4ADDDHGHHHHGIJGIJJIIFGGIGDGDBEGB@GDEGEIDHGCG
@3662705/1
cttttccggaaaatgctcgaaaactcaattggcgcacattcagcaggttt
+3662705/1
@BCDDFFFHHHHHJJJJIIJJJJJJJJJJJIJIJJIJJIJJJIJJJJFHJ
@3662706/1
cttttccggaaaatgctcgaaaactcaattggcgcacattcagcaggttt
+3662706/1
CCCFFFFDHDHHHEGHIIHHJJIJJIJJJIIJJJIGGAHIIIJJIJJ=FH
@3662872/1
cttttcctgcttttttagcagctttaccattcgtcttatcgatgcattga
+3662872/1
:=1=B;DDFAFHFIJJ?CFFHHGHGGGIGGIGGGGHG@FCDEGEH>?D<D
@7786912/1
caggttttttaacagtttgaaaaccttgataaatggaacgaaattaaaca
+7786912/1
@;@=DDEDHFHDBHHCFGHIJIIGIIIIBHGIGGAADFHHAFFCGHG@D?
@7786913/1
caggttttttaacagtttgaaaaccttgataaatggaacgaaattaaaca
+7786913/1
@BCDADDFHHGHHJJEGIIGIJJJJJIJBHGHHEGGHJJIJGJJJIIIII
@1080414/1
attaggcactagttattaattataatcatcaatattatctatcgatactg
+1080414/1
@CBFFFFFHHHHHJJJJJJJJJJJJJIJIIIHIJJIJIJIJJJIIJJHEG
@3663004/1
cttttcgaatgtcaaacagaatctagccaaacacacatagtacctctcca
+3663004/1
?@@ADDDDHFDBFHIJDABFHGIIJIIIDHIIFHGHIDHGIIJJJJIII>
@4700681/1
gtgcaatcttcttttccggaaaatgctcgaaaactcaattggcgcacatt
+4700681/1
@?@DFFFFHHHHHJJJJJJJJJJJIJJJJJJJJJJJJJJIJJIIJIJJJI
@6237328/1
aacaatttgaaattttccaaacccgaaaaaagtttatttatcatacacag
+6237328/1
C@@FFFFFHHHHHJJJJJJJIJJJIJIJJJIIFHIJJJJJIJJJIIIJJG
@7274657/1
caaaggtaaaatcgttctagacatactttatgctcttgacatttcgttaa
+7274657/1
B;BDFFDDHHHHHJHIJJJJJJJJIJJJJJIIJJJJJJIIJJIJJIHIJJ
@5213637/1
tcctgtaattctggtttctctatagttttgtcatacgtttttgaggcagc
+5213637/1
@B@DBBDDFHHFHJCGHIJIJJJJJHJJJIGIJGBHF?FIHIEB?DFFD;
@4186178/1
gcttaatgaaaaaaattcgccatcatctaccgctttgttcaaaaatcgaa
+4186178/1
=@@4ADDDHGHHGJGIJJJIJGGEHHIIGJGIJJJJGHIIJJIIJIFIGI
@2629663/1
cggaaaagaagattgcaccccgaaaagtttgggtacaacctctatacttt
+2629663/1
?@@D:DDDHHHHHEIIJGGHIGEAHGGFGIIIIBFGGIJGCHGIIJJJBF
@5728482/1
tttaccggcatagcctaatctgggagggggcaagattctggcatctaatt
+5728482/1
CCCFDFFFHHHHHIIHGIIJJJJJJJJJIJJJIGCGHGGIGGGIEHHAEH
@20614/1
aaaaaagcaattacaacgactgacacttccagatggtaccaaattaataa
+20614/1
@@1BDDDDDHHHGIJJGGCHGDHGGEHGAHGD@BFHFEEBBFHIJCHGG<
@20658/1
aaaaaagcaggaaaagcccagaagaacgttcgactttcacttcattctat
+20658/1
@@1ADDD;FDADFIIDGHHC8FC@FGIEC?D<DB;DHC@DDFGICGEFGI
@20659/1
aaaaaagcaggaaaagcccagaagaacgttcgactttcacttcattctat
+20659/1
@@@DDFFDHHHHHGEDGIHIGHIJIJJBFCFH=@FGCH>BD<=CHIIIII
@20660/1
aaaaaagcaggaaaagcccagaagaacgttcgactttcacttcattctat
+20660/1
CCCDFFFFGHHHHIJIJJJJJJJJJJJJIJIIGGJJJJDHIJIIIJJJIG
@20661/1
aaaaaagcaggaaaagcccagaagaacgttcgactttcacttcattctat
+20661/1
CCCFFFFFDHHHHJJJHIJJJJJJJIGFHIHIGEHIIIIIIIJIIAHIGC
@21247/1
aaaaaaggaaaactaaaggatttctcaacttgtttccgtgagttgctgaa
+21247/1
CCCFFFFFGHHHHJHIJGJGJIJJJJJIIIIJGJIJJJHIGIGHJIFGIH
@4188653/1
gcttcatgattgaaaatttgcaaggtttggaggagttgtactaatttgtg
+4188653/1
=@1==DDFHHHGGJJJJJJJJJJJJGHIJJJJIIJHGHFHHGIJJJJJIG
@3665547/1
cttttgagctattgcgatattttttcggaaaaaagtgagtttaggatatc
+3665547/1
=@B4=ADDHFDHHIGGAGGHIJIJIIIJIIJJJJIFHEGGHIIJJGIJJJ
@2630045/1
cggaaaagtgactcccgaacaagccaatcagaccaacggaacgcccggag
+2630045/1
@@@DDF?B<CHFADGGGBHGIIHBFHG>FGGIHIGEIDEHGGGBHGEHGE
@2630046/1
cggaaaagtgactcccgaacaagccaatcagaccaacggaacgcccggag
+2630046/1
CC@FFFFFFHHHHJJJJIIJJJJIJJJJIJJGIJIGIJJJIIIGIJJHHF
@6752564/1
atagctttcttctcttggtgaacacatactttattcgtcatcgctcccca
+6752564/1
BC1BDFFFHHHHHJJJJJHIIJJJJJJJJJJIJJJJJGHIJIJJJIJJJJ
@1591968/1
caatggagcacacttttacttcagctacttgaaccgtacgtcaaatgtcg
+1591968/1
CCCFFF?DHFGDHJJJJIGHJJJJJJJJJJGIIGIJGHHJHHHGGIGHII
@6753571/1
ataggattggatctatgactgtgtatcgatagctg
+6753571/1
?@@DD;DDBF<?<AFEEFHHFHFCFFIIA9ACCEF
@7793858/1
cagtagaggataaaccaatggagcacacttttacttcagctacttgaacc
+7793858/1
=@@?ADD??F;AAEGEFFAC?:<:AACGI>D@9?BFECFGFFFDB?GBBD
@7793859/1
cagtagaggataaaccaatggagcacacttttacttcagctacttgaacc
+7793859/1
BB@BDDEFHHHHHJIJIJJJIJJJJJJJJJJJJIJJJJJJJJJJJJIJJJ
@5731951/1
tttagaaattctcaaagacctaggaccatggggtgcagataaagctgctc
+5731951/1
?B:=DDFFHHHHHJJJJGJIIIJIIGJDIJJJIGGIIJGIGIJJGGIJIJ
@4705621/1
gtgcccttgagaaatttgctgcctcaaaaacgtatgacaaaactatagag
+4705621/1
@@<DDFFFHHHHHGCIGGIIIABEHIGIIIGGGAD@HGEHEHGGIIGIJI
@4193235/1
gctttaccattcgtcttatcgatgcattgaaacgcaaactgacgtttact
+4193235/1
BCBDDFFFGHHHHIJIJIIIJJIJJJJJJIJJHIJJJJJJJIJJGIJIJJ
@5218121/1
tcgaaatcaataactcgacaaaaattgttcccttttgagctattgcgata
+5218121/1
@C@DFFFFHHHHHJJJIIIJJJJJJJJJJJJJJJJJJJIJJJJJJJJJJJ
@5218309/1
tcgaaatctaaggttatattacttttatgaatcgtg
+5218309/1
==844BDD?FDFBGBBA?AFH@ECCEB<C?9CCEG@
@7282070/1
caaagttctcaacaaccagctcctacatctcaacaacaagctgcatgggg
+7282070/1
@1=?B==BDFDDDBE=FGGHHGIIGHCHIDCBEHIGIIGIIIIII4<2BF
@7282071/1
caaagttctcaacaaccagctcctacatctcaacaacaagctgcatgggg
+7282071/1
@@@?D:BDCFFFDFIAAF;D@FFFEFEH@H>BDFD?CGE@??<BGFF>?B
@5733774/1
tttagaggtaatacactattattaggcactagttattaattataatcatc
+5733774/1
BCCDFFFFCFHHHJJJJJJIJJJJJJJIJIIJIJJJJJJJJIJJIJJJIJ
@4193677/1
gctttatcgggttctgctaagtggtaagtagaagg
+4193677/1
???DD:ADCDAA<<:AE:AFF<C9AEEECE9E<9B
@6756840/1
atagtgctgccgttacttcctcaagcgctggtaacgctttatcgggttct
+6756840/1
B@@DDEEDDHHGHGIJJFGIIJJBHGGIJJB?CDHIIIEHCHIEGDGH@C
@6756841/1
atagtgctgccgttacttcctcaagcgctggtaacgctttatcgggttct
+6756841/1
CC@FFFFFHHHHHJJJJJIJJJJJJJJIJJIHHIIIJJJIJJJGHIIIJG
@6756913/1
atagtgtattacctctaaagctatctactcgttatataatcatcattcaa
+6756913/1
BC@ADDDFHHHHHJJJJJJJJJJJJJJJJJJJJJJJJJJJJJJJJJJJIJ
@556145/1
acacatactttattcgtcatcgctccccacgagcgtttc
+556145/1
CC@FFFFFHHHHHJJJHIJIJJJIJJJJJJHGHHE6?F3
@556293/1
acacattcgatctctgatagtagatggtaactgttcaaattcctcttcct
+556293/1
CCCFFFFFHHHGHJJJJJJJGHJIJGIFFGGIJFEHJJJIJIIIJJJJJI
@6757289/1
atagttcttacatccttgtttatttccctttttgtggagaggtactatgt
+6757289/1
@@@FDFFFHGHHHGIIIECHH:CHI4CFEHGII>D?B:CBCF0?DBDA<B
@1088333/1
attatctatcgatactgaatgtaattttttatatagtgccccgatgatat
+1088333/1
CCCFFFFFHHHHHJJJJJIJJHIJJJJJJIJJIJJIHIIJJJJJJJIJJJ
@3669668/1
ctttttcactcaaccatagctttctcagcgt
+3669668/1
@@@DDDB?C?<DFAGB@F<CHHH:CEBEFEC
@2634355/1
cggaaatctaccgacagagaggttatccttgggggaagaagccaaattgc
+2634355/1
B@@DDFFFHHHHGIJJIJJJJJGIJJJJJIJJJJIIJJIJJJIJJIJJJI
@7283241/1
caaagtttcacagttccacaaaacgctgaaaaattccgtcggcaagaagt
+7283241/1
@@8ADDEFHHHFHJJJJJJJJJJJJJIIJJJJJJJJJIHIJJJJJJJJJH
@7283242/1
caaagtttcacagttccacaaaacgctgaaaaattccgtcggcaagaagt
+7283242/1
CCCFD:BDFFAHDCGGIIGIGHGHEH@GIIJIIIGIIG?D@@F:;FHIGC
@4195566/1
gcttttcctgcttttttagcagctttaccattcgtcttatcgatgcattg
+4195566/1
B@?DFFFFHHHHHJJJJIIIJJJJIJJJJJJJJJHIIJJJJJJJJJJIII
@6759325/1
atataataaaaatttatagttttttgcatttttattcggcttattgtaat
+6759325/1
@B@ADDFFHHFDHIJIJJIJIIJJJJJJJJJJJJJJIJIJIJJJJJHIHJ
@5222900/1
tcgaggttgttgctgtggcggaacgggctgttgttgacccc
+5222900/1
@@@DDD8BA@FHHFGIIIGIHAGGGHG:0@8C<BF@=FDHG
@5222931/1
tcgagtcaaaagcgaagaatatttgaaaatttctaatattgcgatatttt
+5222931/1
BCCFFDDFHHHHFJGIGEHEHIIJJGIJJIIJJJJJJIHJIJJIJJJJJJ
@5222999/1
tcgagttccaagagttctctaatgggtgatttgggtactttattgctaaa
+5222999/1
@@@DDDDEDFHDFIFGHIGIGGHGIGFHBHHIIIJFHIHIIJJJJIIIII
@5223000/1
tcgagttccaagagttctctaatgggtgatttgggtactttattgctaaa
+5223000/1
CC@FFDDEHDHHDHAFHGIJJJJIJJCFBHHIJJJECHIJJHIIEIIIJG
@559249/1
acagaacctatgccacattcataagtgaattctctacagtgtggcgg
+559249/1
@@CDFFFFHFGGGIJJJJJJJIJIGCEGGIJJJJIIIJJIDBCGIJG
@4195687/1
gcttttgcaaatatgcaaccggtccagatcaagtcgaacccatgttccgt
+4195687/1
B@B4ADDDHHHGHJIIJJIJJJHHIJJIJJJJIHEIJJJJJGEHFHGIGC
@1091383/1
attattatataatatatcctcaaactagggaagacttatctcatccaact
+1091383/1
?@1BDFFFHHHGHIGIIIIHJIIEIIDIJIGIHIIJJJJJJFIJIJJJJJ
@2635714/1
cggaacaggcaaaactccgaaggaagccaagggctcggctgctcatcatg
+2635714/1
@@7DDFFFFHGHFGIEHHGIIJDGICFGH>GGIIEGGGIFH?;;@@EHE9
@2635715/1
cggaacaggcaaaactccgaaggaagccaagggctcggctgctcatcatg
+2635715/1
CCCFFFFFGGHHHJJJJJJJJJIIJJJIJJIIIJIIIIJIIDGGGHGIIG
@2635716/1
cggaacaggcaaactccgaaggaagccaagggctcggctgctcatcatgc
+2635716/1
CCCFFFFFGHHHHJIJJJJJJJIJGIJIGIIIJIJJJJBHGGGIJJGIJJ
@2636068/1
cggaaccggaagatcgaagaaagacgccaaacattcggcagccaagaact
+2636068/1
@@<1DDFFHHHFGIIIGIGEHGIIIGIGIFIIIIIGIIIIIIIIHHGEHF
@2636069/1
cggaaccggaagatcgaagaaagacgccaaacattcggcagccaagaact
+2636069/1
CC@DFFFFHCFHHHHG7GAGGIIFC>EHIIJDGGHJEGJIBHICGH@CH@
@2636252/1
cggaacgcccggagcggctgatatcaccaatcagg
+2636252/1
@@@DDDDDHHFHFGIIIIEG@DB<BB@FCG>EB@F
@2110255/1
ccagacaaagcacctatcgaatcgaa
+2110255/1
CCCFFFFFHFFFHJEFHIIIJJIF9E
@6247640/1
aacagtcaacatttcccacctttttcactcaaccatagctttctcagcgt
+6247640/1
??@:BBDDFHAFFGGIJJJJIJCHIJIGJGIGIJJJFIDGEHEHIJEFHF
@7287617/1
caaatacctaaaccttcccactaaagttaaccagacaaagcacctatcga
+7287617/1
@CCFFFFFHHHHHJJJIJJIJIJJIJIHIIJJJJJJJJIJIIJJJFIIJI
@5737594/1
tttaggaaacggtttatgagcaacatcaacatttaaaagtggcttccagc
+5737594/1
@CBFFFFFHHHHDHIIIIGIJJJJJIJJJJJJJJJJJJJHGIIIIGIGGG
@25457/1
aaaaaagtttatttatcatacacaggtaaacagttgtacagtagaggata
+25457/1
B;@DFFFEHHHHHJJIIJJJJJJJEIAEGIIIJGIHDHGIIJIHGIGGGI
@2637962/1
cggaagcttcacctaataactatcttattgttccaactattaaagatgat
+2637962/1
@CCAFDDDHHFHHEFHGIIIJJIIJIIIIIGIIJJJJJIIIJIJJIIJII
@562263/1
acagcttctgcctgatgatcacctgtaaactcgattctaaaaggcccaag
+562263/1
?@;A:ADDHC?FBFHIIHEGBB?:AHHHEFHHEHGCGHBFHGIA3BDD=B
@6248255/1
aacagttgtacagtagaggataaaccaatggagcacacttttacttcagc
+6248255/1
?@@DFFFFHGHHHIFGIICHIICHGGIJJJJGIJJJIIJIJJJJIJJIHI
@6248256/1
aacagttgtacagtagaggataaaccaatggagcacacttttacttcagc
+6248256/1
CC@FFFFFHHHHHGHIIJJHIIJJJJJJJJIJJJJJJIIJIJIJJJJIIJ
@1095213/1
attcaaacattgaagccagatcgataaaaaaatatcgcaatattagaaat
+1095213/1
CCCFFFFFHHHGFIIJIJIIJJJGHJIIIJIIJJIE@?FHIJIIHIIIIJ
@3675455/1
gaaaaaaatgtcaaaattttgcaaattatgtggcattttgacatttatgt
+3675455/1
<?@FFFFDHFFBDH<FEFDHFHEGCH4FFHDDGGH@@F@FHIIIEGHFAD
@2112644/1
ccagaggcaaagtctacatagaacccgaaaatgtggatttacaaaattta
+2112644/1
@@@DFFD=FDADDFBEGHGHBFF@DF8EAGGHF?FG?@?DDHEDGGBB8C
@3151356/1
ctcttcttgtagtcttataaatctctccacaacttcgttcaagcctggtg
+3151356/1
=:14BDEFHHHGHIIJGIJIJJJJJJIJIIJJJIJJJHGIJIJJJJIJFI
@6250480/1
aacatgataagatatgctgcaacctctactacagtacgcaagaata
+6250480/1
B;?DDFFFHHHHHJJJJJJJJJJJJJJIIJJJIJIIIJJJJJJJJI
@2114295/1
ccagatcgataaaaaaatatcgcaatattagaaattttcaaatattcttc
+2114295/1
@:?ADDFFDFFGGIIIIIIGGIIIIIGEHIIIIHHIIIIIIIIIGIIHII
@6766322/1
atatggcaatttttttatattatacaaattttgaaagttacaaaaacact
+6766322/1
CCCFFFFFGHHHHJJJJJJJJJJJJIGIJJJJIJJJJGIFCGHHJJIJJI
@4204054/1
ggaaaagcccagaagaacgttcgactttcacttcattctatcggcctttc
+4204054/1
@CC;DDDFGHHHHIJJJIJJJDHIHIIJJIDH@HGIJJJJJJJJJJJJJI
@4204055/1
ggaaaagcccagaagaacgttcgactttcacttcattctatcggcctttc
+4204055/1
CC<DFFFFHHHGGJJJJIIIJIIIGHIJIGIGIJIJJJJIJJJJJJJJJE
@4204056/1
ggaaaagcccagaagaacgttcgactttcacttcattctatcggcctttc
+4204056/1
CC@FFFFFHHHHHJIIJJJJJIJJJJJJJJJJJJIJJJIJJJJJJJJJII
@2114646/1
ccagatggcattcatgcagaaccgattaagaaaggggcagacaacttcat
+2114646/1
CC@DFFFFHHHHHIIIJJIJJIIIJJIJJJJIJJIIIIIJJIJJJJIJGH
@5229487/1
tcgcttttgactcgacaaaaatttaaacacattgcattattgatttcgag
+5229487/1
@@@?DDDDBFD?BDEFBHEBG;FHGGHIIAFHGGIIIIIIIIBHIIA;DG
@5229488/1
tcgcttttgactcgacaaaaatttaaacacattgcattattgatttcgag
+5229488/1
B<BDFFFFHHHGHIIJIJJJJJJJJJJJJJJJJJJJJJJJJJJJJJJJJJ
@2644106/1
cggaccacaatatagttacgttaaaacagcagctgagattaatgtaggct
+2644106/1
@@@1DDFFHHFFHIICGHIGJIJJJJJIJIGIJGIGJJGGHGIJFFIIJI
@4205037/1
ggaaaagtattatgagaatatgaaatttaaaagaaaatttgaaaagtatc
+4205037/1
BC@DFFFDFHHHHJJJJJJJIJJJJJIJJJJJJJJJIIJJIJJJJJDGIH
@3678074/1
gaaaaaaggaaaaggaaagaagcaagaggaaggatcgcaagcttcttcca
+3678074/1
CCCFFFFFHHHHHJJJJJIJJIIIJGIGIIJICHHIEGIGIJIJJJJIJJ
@1101616/1
attcagcaggttttttaacagtttgaaaaccttgataaatggaacgaaat
+1101616/1
@@@DDDDDFFAFFHHGFH4AEEDC?CGHEHIIGGIG>F9FC3<?D<F6DF
@3678194/1
gaaaaaaggtgcaaattaagatatcctcagatgccgacactatgggtcgg
+3678194/1
@@@DDDAD=AFFHGDFHCFEE>?EF9?FGIC?F9CFHIIHGII@<8=F<;
@3678195/1
gaaaaaaggtgcaaattaagatatcctcagatgccgacactatgggtcgg
+3678195/1
CC@FFFFFHCFFHIJJJJJJIJJJJJJJJJIIJIIJJJIJJIJJJJIIJI
@4205407/1
ggaaaagtgactcccgaacaagccaatcagaccaacggaacgcccggagc
+4205407/1
1??DDDDDFFHDDGIIEGGGI>FGE@DFGDCGGGHIIBHD>HEHIEEE88
@566426/1
acatgaccatgatgcactcggccgg
+566426/1
@@<DDDDDHFHHHICHBGHCCHB?6
@3678815/1
gaaaaaagtttatttatcatacacaggtaaacagttctacagtagaggat
+3678815/1
CC@FFFFFFFHHHJIIJIJIJJJJJJJFGHJIGIFIBHIIIIEFDHGHHH
@3678816/1
gaaaaaagtttatttatcatacacaggtaaacagttgtacagtagaggat
+3678816/1
?@<4ADDDAFDHFIIGHHHIIIIIIGG9CGCGIGBFFFHIGG?BDGGEGH
@5231338/1
tcggagttttgcctgttccgtagcagacggccactggcaaagtggatagc
+5231338/1
CCCFFFDDHHHHHIJJJJJJIJJJJJIIIJJJJJJJIJJIJJDHIJJJJI
@3154311/1
ctctttgacattgcttgtggtcacttttcgcgcaaaggtaaaatcgttct
+3154311/1
?@BABDDFHHHHHJJJJIIJHIIIJJJIJJIJJJIJJJHHIJJJJIIJJI
@5233405/1
tcgggactgaaagacactaagattaccaagttgggcaaccagcagtccca
+5233405/1
@@@DDDDFFHHHBGHIGDHIGI@HIJJIIIIIGIJ9DFFEHIFGFBGHHI
@31904/1
aaaaaatattaggaatccactacaaggttttcaatagggcatt
+31904/1
@?@DDFFDFFHHGBGIIBEF@GHCEGH:EGHHGECDEEGGGI<
@6254530/1
aaccaatggagcacacttttacttcagctacttgaaccgtacgtcaaatg
+6254530/1
?@@FFFFFDDHBHGDHGGGGIIGEGGGIIGBGGGHIGGGBFGIFGDGHHI
@3156683/1
ctgaaaagaaaattcaagatccagtgtttaaggaactatcagatgttggt
+3156683/1
CCCFFFFFHHHHHJJJJJJJJJJJGIIJJJJJJIJIJIIIJJJJJFIGJG
@1107935/1
attcccatgagggaatttaaggcatctattatacaaaaacaatgtgaatt
+1107935/1
BB?DFFFFHHHHHGIJJJJJJJJJIJJJJJJJJJJJJJJJJJJIGIGGIH
@7302994/1
caaatctttatctttatcatttgtttgtatttcttcaactggtgtaactt
+7302994/1
@@@DFFDEHFDFDIJAEFGGIJGIHJGHIJIIIIIDHGGG@HFHHIIJJJ
@6770471/1
atattgtgaaaagggagcatttatttgatgcaaagtatagaggttgtacc
+6770471/1
=B?DABDFHHHHDIIHIJJJIGIJJJIIIJIIHHHDFIGJGJJGHIGHHJ
@7306658/1
caaatgtcttttaaaggagctacgaagttaacagatgaaggtatagctgc
+7306658/1
B@<DDFDDHHHHHIIJJFHIJIJJIGIHIJJJJJGHIIHHIDHIIJJJIH
@1109553/1
attcctccatagttcttacatccttgtttatttccctttttgtggagagg
+1109553/1
CCCFFFFFGHGHHJJJJJJJJJJJJJJJJJJJJJGGHIGIJIGIIEGIGH
@1109594/1
attcctcgaaatcaataactcgacaaaaattgttcccttttgagctattg
+1109594/1
@B:ADFFFGHHHHJJJJJJJJIIJJJJJIJJJJJJJJJJJJF@FHIHJJF
@5240646/1
tctaaagctatctactcgttatataatcatcattcaaacattgaagccag
+5240646/1
@@@DFFDF>FAFFGHGEGCFEEEHBFFEGBFHIBGGIF@HGCDHGGBGHI
@6258507/1
aaccgattaagaaaggggcagacaacttcatgtacaaatacctcacctta
+6258507/1
@CCFDDDDHHBFFHGE;@:GHGIIIIIJJIJI?DFDBHGIIGIIJHGJI>
@6772832/1
atattttttagtgaacctctctaacgtctttatagaatgtcaatgttatt
+6772832/1
BB@4ADEFHHHHHJJJJJIJJJJJJJIJJJJJJJJGJJJJJIIJJIJIJJ
@7308693/1
caaattagtacaactcctccaaaccttgcaaattttcaatcatgaagcaa
+7308693/1
@@@BDFFFHDABBHGIJJIJIGBHEHHHGIIHHIGIIFICHGIIBGIJIJ
@2119784/1
ccagccccaacaaggaggtaaaaagaagaaacaaaaacaacctgaacaac
+2119784/1
@@<DDFFFFHHHGIIIIG<EHEHIGIIGHIIIIIIIIIIIIIIGIIIIII
@5241951/1
tctaacgtctttatagaatgtcaatgttattctaaaaagaagactgctaa
+5241951/1
@@@DFFFDFFHHFGFGHIIIBFHHIIIJIIJIJJJJJJJJJJJJJIJJJJ
@6260111/1
aacctctctaacgtctttatagaatgtcaatgttattctaaaaagaagac
+6260111/1
CCCFFFDFHGHHHIIIIIJJJJJGJJGHIJJJHIJJJJJJIJIIJJJJJJ
@36860/1
aaaaaatgtcaaaattttgcaaattatgtggcattttgacatttatgtga
+36860/1
@@??DFDFHHFHAFGIIIFIEGGEHCIJBHGIGIJJIGGIIIJBIEIIG@
@36861/1
aaaaaatgtcaaaattttgcaaattatgtggcattttgacatttatgtga
+36861/1
@@@FFFFBFHHBHGHHCHEEHCHCHGGHIEHIGGIGICHEEEGGIIGGIG
@36862/1
aaaaaatgtcaaaattttgcaaattatgtggcattttgacatttatgtga
+36862/1
CCCFFFFFHHHHFGIJJJJJJIJJJJJJHIIJJJJJJIJJIJJJIJJJJF
@4726477/1
gtggcattttgacatttatgtgacataatttgcgacatttgacgtacggt
+4726477/1
<=?1A?DDBHDFA<AE?FB@<<AAEHHBHI>HFH@G>BD@BGGGDFEIFD
@4726478/1
gtggcattttgacatttatgtgacataatttgcgacatttgacgtacggt
+4726478/1
C@CDFFFFHHHHHGIJJHJJIJJJJIJJJJJJJJJJIIJIIIJJGHJJIF
@1113293/1
attcgattcgataggtgctttgtctggttaactttagtgggaaggtttag
+1113293/1
BB=;DDFFHHFHHJJCGHEHIIIIIJJHHIIJIJJIGEHGIIIGJ?FHBF
@4726989/1
gtggcctcctatcagcgcacacgattgtcc
+4726989/1
@@@D=DFDDHFHD@GHIIHIGFG@GIGFGA
@38270/1
aaaaaattacattcagtatcgatagataatattgatgattataattaata
+38270/1
@@<DDADDDDBFFFFAACHBHDBGGB@?GIIH>?C??DBFGDA9BDBGHI
@38271/1
aaaaaattacattcagtatcgatagataatattgatgattataattaata
+38271/1
@@CFFADFBFHBFFGGCGFHHEFCE>EG@FGIFDHBGAD@BG>DGDHIII
@1613474/1
cacaaaattcgttctacatatgaaacatgt
+1613474/1
???=DAD;2<22:CEB?CF@BAEFEBADE?
@1613475/1
cacaaaattcgttctacatatgaaacatgtcagttatatattcaccttta
+1613475/1
@?@DDFFFHHHHHIIIIIIIIIIIIIIIIIHIIIIIIIIIIIIIIIIIII
@3691850/1
gaaaaaggtgggaaatgttgactgttgtagctgattaaggggtgtattct
+3691850/1
@CCFFFFF<DDHGGIGGFHGGIDGCHH@BFHJJIGGICHGIB8@FGEGIC
@3691851/1
gaaaaaggtgggaaatgttgactgttgtagctgattaaggggtgtattct
+3691851/1
BB@DDFFFDFHHFJJJIFHICHGJHGHIGHIIJGIJJJJIIJ:D@FFGIJ
@39639/1
aaaaaattctccatcgttacaataagttattcggacaagttataccgaat
+39639/1
CCCFFFFFHHHHHJJJGHIHIJJJJIHIJJIJJJJJIHIIIIJJIJJJJJ
@5751241/1
tttatttgatgcaaagtatagaggttgtacccaaacttttcggggtgcaa
+5751241/1
@@@;BDDD??BFFFIIFE@EDBHG3AF@HIFFEFFIFEEGIIGAG@?;FI
@4729283/1
gtgggatggttgttaaaattagcccg
+4729283/1
@=@?DDDDF?FFHIIIIIFGHIH?;C
@3693906/1
gaaaaataaaaaaaaaaaaataatagt
+3693906/1
CC<DFFFFHHHHGIIIIIIA=FD@;@F
@7314469/1
caaatttctcaagggcacacggcaacaaaaagtgataatggatacaaatt
+7314469/1
?:??DDDDHHHHFIGIGIIGIIIIIIIIIIIGGCHEHIGEGCIIECHIGI
@7314470/1
caaatttctcaagggcacacggcaacaaaaagtgataatggatacaaatt
+7314470/1
@@@FFFFDDHDDFIJIJJIJJJIIGHHHIJIG9:?GIGEGHIHGHIFIIJ
@2654792/1
cggagttttgcctgttccgtagcagacggccactggcaaagtggatagct
+2654792/1
@@@;DADDHDFHBGBGHIGFGGI9EEFHIDEDHGG@E;FHG?FC@AHGE@
@2654793/1
cggagttttgcctgttccgtagcagacggccactggcaaagtggatagct
+2654793/1
BC@DFDEFHHGHHJGIGIIIJJIJJJJJIIJIGGIGIJJIGDDHIJIJJJ
@2654794/1
cggagttttgcctgttccgtagcagacggccactggcaaagtggatagct
+2654794/1
CCCFFDFFHHHHFGAHGJHFHIJJJJIJJJJEHGIJGGGGH9DGHIJGEG
@6265477/1
aacgagtagatagctttagaggtaatacact
+6265477/1
=??D?:AA?:<DD?CCE??EDE3ACC@@B<<
@4217606/1
ggaaataatacgaacctcaattacacaaattagtacaactcctccaaacc
+4217606/1
B@@;DFFFHHHHHJJJIJJIJJFJJIJJJJJIJGIJJJIJJJIIJJCGIJ
@4217918/1
ggaaatacgacgcatgggtcatggcttgcaataaatatgaacggtctgca
+4217918/1
CCCFFFFFGGDFHIJJIJEGIJJIJJJECGIEHIIGIIFIIIIJBGGGGH
@5253389/1
tctcataatacttttcccggtttgttctgaaacaaacatcactgtgatga
+5253389/1
@@?;DDDDHHHFFIIIIIFGCEG1AFCE9?FH@FGGG??BDD<BBG<DEH
@4731947/1
gtgggtttttccattatctagtgcgctagaccatgatcggatatttatgt
+4731947/1
@?@<DADFHHGHA@GGGHCHBAFGBHGAGIIGGACFGIIFCGIGIIICHE
@6266106/1
aacgatctggtggccaccggaaccggaagatcgaagaaagacgccaaaca
+6266106/1
@@;?BDDDHFFFFIIIIIII<GIIIIGIIGIIIIHGGGHGIIIIGHHHEE
@6267067/1
aacgattttacctttgcgcgaaaagtgaccacaagcaatgtcaaagagaa
+6267067/1
@CCFFFFFHHHHHJJIJJGIGJJJJFHIJJJJIJIIIJIJGIJJJIIIFG
@6267068/1
aacgattttacctttgcgcgaaaagtgaccacaagcaatgtcaaagagaa
+6267068/1
CCCDFFFFHHHHGJJIIIIJJJJIJBGGIIJJJJJIJJJIHHIIIIIJJJ
@1617918/1
cacaaagtttcacagttccacaaaacgctgaaaaattccgtcggcaagaa
+1617918/1
CCCFFFFDFHHHGJJFGIJJJJJJJIJJJJJJJJGIJIJIGIIIJIJIJD
@5256222/1
tctcgaaagacttcgactttttactatttttgtatgcacaaaattcgttc
+5256222/1
C@CFFEFFDFHHHGGEHGGHJJEHGGIIJJIEGGIIIFGGIJJJJIJHIJ
@584133/1
accgaatttgcaaatttgactttcactttatatattttctctctattttg
+584133/1
@C@DDFFFHHHHHJJJJIHIIJJJIJJJJJJJJJJJJJJJJJJJJJJJJJ
@5257176/1
tctcgctcgaggttgttgctgtggcggaacgggctgttgttgacccc
+5257176/1
@@@DDFDDDDDDDHGGHIJIJGEDGGI>AFFHHEEH=@CEE>?D>BD
@5257774/1
tctcgtgacttttctcccctgttcttaaataaagtgtactttattgaaaa
+5257774/1
@@@1AABBA?FHH@CEHIIA@AHFFHAHIGCHI>:CEGHIHIHEHCCGII
@1119213/1
attcgtcttatcgatgcattgaaacgcaaactgacgtttacttttcgaat
+1119213/1
??<=;DDBHFDBHGJJJIIIGGJJGHEDGHGIGEDA?6BBCHGJGH>CGG
@3702639/1
gaaaaattggctgatggaaggagagttagagttactgtggaagtatttgg
+3702639/1
@@@?A;DDDAFHH>FGH>@GGCH?CGH<F>FEDGGGE?CCDEB0:BFAFF
@3703162/1
gaaaaatttcaaattgttcaggtaaaatcttgcttcatgattg
+3703162/1
?1;DDDDDBDCFDCF>:ACCD>HHBCFBCHHH<CCCGIGIDF<
@7322680/1
caacaacacttcgactacagatattcgcacttgcagtcccaatatcaaac
+7322680/1
?@@FDFFFGHHHHIGIIIGD@EFEEE@GIBHCGBD>GHFGGIBHIECHGI
@1622119/1
cacaaattatgtcaaattttgacatttatgtaacatgtgtgcttaagtgg
+1622119/1
C@@FFFFFGFFBFGFHEGIICGIIIIIGIGACEHEEBHFHGHEHGHGDH<
@1622120/1
cacaaattatgtcaaattttgacatttatgtaacatgtgtgcttaagtgg
+1622120/1
CCCFFFFFGHHHHIJJJJJJJJJIJJJIJJHIJJJJJIJGJJJJIJIIIH
@1622121/1
cacaaattatgtcaaattttgacatttatgtaacatgtgtgcttaagtgg
+1622121/1
CCCFFFFFHHHHHJJJJJJJJJJJJJJJJJJJJJIJJIIIHIJJIHIGIG
@5758434/1
tttcaatgcatcgataagacgaatggtaaagctgctaaaaaagcaggaaa
+5758434/1
CCCFFFFFHHHHHJJJJJJIJJJJJJEGIIJJJJJJJJIJJJJJJJJIJJ
@6785320/1
atcaaggttttcaaactgttaaaaaacctgctgaatgtgcgccaattgag
+6785320/1
CC@FFFFDHHHHHJJJJIIJIJJJJJJJIIIJIIIJIHGIIIJGIIJJII
@7324623/1
caacaacccacttggggcagacaaacagctccacaacagctacatcaaac
+7324623/1
@<<DDFFFAHDHHIFG<FEIJIIJIAFBEDHHGEIIJI9B?FBBHIIJIJ
@1121491/1
attctatgaaatggaacacgaagagggactaccacacgaaaggcagttca
+1121491/1
=?:ABDBDBHHFGIGIGIABAFGEGIFBGGGGGIIHIGEGIGGIIIFHII
@2661488/1
cggcaacaaaaagtgataatggatacaaatttgactactgtatagctttc
+2661488/1
@<@?DDDDBHHFH?AE<?FAF<F?HEGGB?EGDCCCFH@<GH@G@GHEDG
@2661489/1
cggcaacaaaaagtgataatggatacaaatttgactactgtatagctttc
+2661489/1
@@@7DDDDHHHFABC?<@<ACHI9F@EGHBGEHECHICDA0BB<DGAFHE
@1623771/1
cacaacaacaacctcaagcttggggtcaacaacagcccgttccgccacag
+1623771/1
@==BDDDDDHDCCGIBA<?CAAGB<??DHIIIGGDAFDF@FGGGHGAEEH
@7324990/1
caacaacctcaagcttggggtcaaccacaggtttcacaacaacaacctgg
+7324990/1
@CC;DDFFHFHFBHFHEIIJFGIJJJJJJJJFHIJIIIJJJJJJJJJGDC
@2132099/1
ccaggagttgctgagccgtcgcggcatcactcccaaatacgaactgg
+2132099/1
CC@FFDFDHHHHGGIIJGAHGHDE?@?DEGGGGI3=F4=8;;CA2?>
@2132100/1
ccaggagttgctgagccgtcgcggcatcactcccaaatacgaactggtcc
+2132100/1
CCCFFDFDHGHHGBHGIIEGGIGGEGGIEGEIII>FGAEICGGBEEE?@D
@6273818/1
aacgtttttacctttgcgcgaaaagtgaccacaagcaatgtcaaagagaa
+6273818/1
=:@;4ADDFFFFFIIIIIIBBGIIE?FFFFFIIIEIIFFFFFFFFIFEFF
@6788864/1
atcaatttgcctcgaaatctaaggttatattacttttatgaatcgtgata
+6788864/1
@B@FFFFFHHHHHJIJJJJJJJJJHIJJJJJJJJJJJJJJGCGIIGIJJJ
@3177853/1
ctgaagtaaaagtgtgctccattggtttatcctctactgtacaactgttt
+3177853/1
BCBDFFDDHHHHFHBHIGJIIJJJJHHJIJJIJJGJJIJHHGIJJJJHII
@7824657/1
catagatccaatcctataattatccatttcctgtaattctggtttctcta
+7824657/1
CCCFFFFFHHHHHJJJJJJJJJJJJIIJIJJJJHHCHIIIJGHIJIJJJI
@7825005/1
catagattcaaatgaagtaaacaacatacgtttttcatttaaaatgaact
+7825005/1
???D;?AD?DFFF@BFGFIGHGHI@E;CB82AFEH3?GFFH<F@DD>?BD
@7825006/1
catagattcaaatgaagtaaacaacatacgtttttcatttaaaatgaact
+7825006/1
BCC;DDFFHHHHHJJJJGJJJJJJJJIJJIHJJJIIJJJJIJIJJIIIGI
@4225546/1
ggaacaggcaaaactccgaaggaagccaagggctcggctgctcatcatgc
+4225546/1
BC<DFFFFHHHHHJIJJIIJJIJJJJIJIJJJJJIIHIHIGEIIIJFIII
@4740330/1
gtgtaatatgcgtgtccacgcaagtacctgctggaacgtttaaatttctg
+4740330/1
@@@DDFFFHHGFFEHIIJJJJIIIIGGIGGIIIJJJJIIIIJIGIIIJJJ
@4740780/1
gtgtaattgaagttcgtattatttcctcgaaatcaataatgcaatgtgtt
+4740780/1
@@@ADDFFHHFHFHJGHBHIJIJJJIIHIJJJJJJIIJJIIIJIJJFGDH
@7327713/1
caacaagaggaaggagcgcaactttcttccagttcacaatcagattcaca
+7327713/1
CCCFFFBDHFHFBGHAGDHGBHIJJIIIIJJJHIIJJIJJJJJCHIJIJG
@6790547/1
atcacatcattcgtcgtgtaccacatctcggatcttgctactaatattcg
+6790547/1
@=@DDDDDHHHHFHIIIA:3CH<A?<BCG;;:?DBF94<4B?<FBDDF@B
@6791921/1
atcacccattagagaactcttggaactcgaaccagaaacagcaaaattcg
+6791921/1
@C?DFFFFHHHHHJJJJJJJJJJJJIJJIIJIJJJJIIJJJJJJJJJJIJ
@594924/1
acgaaattaaacacgctgagaaagctatggttgagtga
+594924/1
8?;BDDFFBFDFHIBG8FCEBHACE:EFGG<F=CFB@?
@6792895/1
atcacgattcataaaagtaatataaccttagatttcgaggcaaattgatt
+6792895/1
CC@FFFFFHHHGGIIIIFJJIJJJIIIJJJIJEGJJGJJIGIJJJIJJJJ
@3181555/1
ctgaatcaaaaaattctccatcgttacaataagttattcggacaagttat
+3181555/1
@?:BDFFFHHHHHJJJJJJJJJIGJJJJJJJJJHIJJIJJJJJIIJIJJI
@3181556/1
ctgaatcaaaaaattctccatcgttacaataagttattcggacaagttat
+3181556/1
@@C7BDDDHFHHHGIJIIJJIIFHIEGHIJJIJIGIIIIJJEIIIGGGEI
@3181557/1
ctgaatcaaaaaattctccatcgttacaataagttattcggacaagttat
+3181557/1
CCCFFFFFGHGHHIJJJJJJIJJJJJJIJIJJIHIIJJJJJJJJJJFHHI
@53501/1
aaaaacattgaccaatcgccaccaatgcttggtgcagctatccactttgc
+53501/1
CCCFFFFDHHHHDHIEHABGHGIJGGGJIJIGGEHGEEGHHJJJJIIGHI
@53502/1
aaaaacattgaccaatcgccaccaatgcttggtgcagctatccactttgc
+53502/1
CCCFFFFFGHHHHIJJJAGHHJIIJJJJIJJIGJIGIJJJJJJIJIJJIJ
@1127848/1
attctttggggtttttgacctttattagactcataaaagaacttcaattg
+1127848/1
@CCFFFFFFGFDHGIJIJIIIJJJJJJJJFIJIJJEIIJJIJGFIJJIII
@4228347/1
ggaaccggaagatcgaagaaagacgccaaacattcggcagccaagaactt
+4228347/1
CCCFFFFFHHHGFIJJJIIJJJJJJJJJJJJJJJJJIHJGIHIJJJHHHH
@1128683/1
attgaaaaccttgtagtggattcctaatattttttagtgaacctctctaa
+1128683/1
@@@FDFFFHHHHHBGBEEGIJJJJJJJIJJIJJIJJGGGIGGIGJJIJGI
@6279993/1
aacttattgtaacgatggagaattttttgattcagtgctgattctgcaca
+6279993/1
C@@FFFFFHHHHHJIIJJIJIJJJJJJJJJJJJJIIJIIJJJJIJJJIIJ
@596306/1
acgaatggtaaagctgctaaaaaagcaggaaaagcccagaagaacgttcg
+596306/1
BCCDFFFFHHHHGIIJIJJIJJIGIEGHGJIJIGIIGIJIJJJJJJJGIJ
@596471/1
acgaattctaaaaaggaatgggtcatgaaccccaacggaaaatcgtatgt
+596471/1
@@@:BDDFHGGHHIIIIJGHIEHHIIGJIIJJJJGIGGIEGIGIGCFGGI
@55495/1
aaaaacgtatgacaaaactatagagaaaccagaattacaggaaatggata
+55495/1
@8:BDDDDFFFFFIIIIIIIIIIIIIIIIIIIIIIIIIIIIIIIIIGIII
@2667760/1
cggcaataactttccttgttgtccagaaacgtcatcatactagacttttc
+2667760/1
CCCFFFFFHHHHHJJJJJIIJJJJJJJJJJJJJJJJIIJJJJIJJJJJJI
@3711509/1
gaaaagcccagaagaacgttcgactttcacttcattctatcggcctttct
+3711509/1
@@@FFFFFDHFHGGJJIIHIJJIIIJGJGGHGGIIEIGIJIIIJGIJJJJ
@597428/1
acgacgaatgatgtgataaatatacctgcacacacgcatttttaaattta
+597428/1
@C7DDFFFHHHHHIHIIJJJJJJJJGJJIJJIJJJJIJIJJJJJHDHIJJ
@5763279/1
tttcagtcccgaataccgattctcagccgagctgcccagtttagtggcca
+5763279/1
CCCFFFFFHHFFHEGHIGEIHGHIGGGIG<EGBCHHJ9DCDGHIHGIAH3
@5270466/1
tctgtcgatgttgccagaacgtaagatatcctaaactcacttttttccga
+5270466/1
?@1BDDDBBDDF<EFEBFE?E:CFDHB@EGIBFFEFE9DFBGGIIIIIII
@4230448/1
ggaactctttaggcagcaacattacccaaaaagatatccagcctttgatg
+4230448/1
CCCFFFFFHHHHHIGHIJJIJIJJIJIJJIIIJJIEEGIIIJJJJJIBIJ
@6282732/1
aagaaaaccatcagcagtccaccaatgccgaatggtttattggcgaggag
+6282732/1
C@@FFFFFHHHHHJIJJHIJJJJJGGGIJJIBHIJFHIIJJDGIIIHH@A
@6795443/1
atcagaataatggaatggataggaataattcccaaaagtgaacgatt
+6795443/1
?:?DDFFDHGDFBIGGGIFICGGHHEHDDGIJIHGIJGFHDIIEDHI
@1629783/1
cacaagcaatgtcaaagagaaggatagcaactaattttacaagctatact
+1629783/1
?@?DDEFFADDHDIIIGEHGIHHGGIIDHIIIIIIIIGHCGGHEHIIIII
@6795919/1
atcagaccaacggaacgcccggagcggctgatatcaccaa
+6795919/1
CCCFFFFFHHHHGIIIHIIJJIIIJIJEEG>;D>;7@E;C
@3714641/1
gaaaagtatcatgagttttgtgattctccgaagagtatgtctcgaaagac
+3714641/1
@@CFFFDDHHHHHHIEHIIGGHBHHJIJJJJJJJJ?DBHFDHHE?BG@3D
@3714733/1
gaaaagtattatgagaatatgaaatttaaaagaaaatttgaaaagtatca
+3714733/1
@@<DFFDEHHHHHIJJJJJJJJJIJJJJJJJJJJJJJJJIJJJJJFGIIG
@3189671/1
ctgacatgtttcatatgtagaacgaattttgtgcatacaaaaatagtaaa
+3189671/1
@C@AFFFFFHHHFGGIJGHIJIJJHHHIIIJJJJJJIJJJGIGHIGGHGG
@3189672/1
ctgacatgtttcatatgtagaacgaattttgtgcatacaaaaatagtaaa
+3189672/1
B@@1DFFFHHHHHJJIIGHGHIIJIHIJIJIHGHIIIJJGIJJJJJGIII
@3189673/1
ctgacatgtttcatatgtagaacgaattttgtgcatacaaaaatagtaaa
+3189673/1
CC@FFFFFFHHHHJJJJHJIJJJJJIJJJJJGIIJIJJJJJJJJJJBHGF
@3189674/1
ctgacatgtttcatatgtagaacgaattttgtgcatacaaaaatagtaaa
+3189674/1
CCCFFFFFHHHHHIJIJGHJJJJJJJJJJJJHHIIJJJIIJJJJIJGIIJ
@1630807/1
cacaagggcagcaaaaaggtgcccaacaacagcaaacgggtcgaaatgaa
+1630807/1
CCCFFFFFHHHHHJJJJJJFHIJJJIJJJJJIIJGIJJIJFFIJJJJIJJ
@4746279/1
gtgtgctccattggtttatcctctactgtacaactgtttacctgtgtatg
+4746279/1
BB@DDFFFHHHHHJEHIIJJIJIJJJJJIJJJJJJJIJJJIJJJIIHJIJ
@2670970/1
cggcacttgtaacttgttcaaattgtccatccgatactccatctctaaaa
+2670970/1
@@@FFFFFHDFHDFHGFHCHIIIJCHIIDHIJJIJIFGGIIIIGGEDHAH
@4748571/1
gtgttcaccaagagaagaaagctatacagtagtcaaatttgtatccatta
+4748571/1
@@8ADFFFHHHHHIIJJJJJGHIGIJIGIBBGEGHIGIIJJGIHHHIIIJ
@3715716/1
gaaaagttaaacgatattctacaggatttattattagagtgtcctcgtga
+3715716/1
@@7BDDBDFHHHHIIFIIIIIIIIIGIIIIIIIIGHIIGCDHHIIIIIIG
@6285618/1
aagaaacgctcgtggggagcgatgacgaataaagtatgtgttcacca
+6285618/1
BC@1BDFFHHGHCHIJJGIFIIJJIHIIIJJJIJFGIIFHFGIJJJJ
@2674969/1
cggccactggcaaagtggatagctgcaccaagcattgg
+2674969/1
@@CFFFFFHHDHGJJAEHEHIIIIIJGGGHIC?FGHGI
@3193105/1
ctgacgtttacttttcgaatgtcaaacagaatctagccaaacacacatag
+3193105/1
@@@DDDDDHDHBFIJGADHG@FFIGJGGGHIIIIIHIIEIJC@GFGHIII
@4750573/1
gtgtttggctagattctgtttgacattcgaaaagtaaacgtcagtttgcg
+4750573/1
@?@DDEBFDDFFDFHBF>AIIDFGHGHHGFFIIECFIIII?FEF?FGGDF
@601074/1
acgattcataaaagtaatataaccttagatttcgaggcaaattgattgat
+601074/1
@@<1DDDDFHHHHGCGHIIIIIIIIIIIIIIIIIIIIIIIIIIIIIIIII
@1633446/1
cacaatataataaatacatatcatatcatcgg
+1633446/1
@@@=DDADHDDDHIJIGEEIEFFIGIIHEEBA
@3718130/1
gaaaatacgtaagttgctcaatgtcgtcgtttgacatatcgttgtcatcc
+3718130/1
@@<DDFFFHCCFFEHGIGIGHIIE@@GIGFFGG9DHA>BFF?D@?DGG?F
@3718805/1
gaaaatatacagactaaagaaacgctcgtggggagcgatgacgaataaag
+3718805/1
@@CFFFFFHHHHHJIJJJIIJJJJJJIJGHIJIFGGGGHIJGIIJJJDFH
@61321/1
aaaaagcaggaaaagcccagaagaacgttcgactttcacttcattctatc
+61321/1
@CCFFFFFHHGHHJJIJJJJJJJJIJIHIIJGGIJJJHGIJIGGIIJIEI
@7340576/1
caacagcaagctcctccgcaacagcaacctggagcgagacaacatcaccc
+7340576/1
CC@FFFFFHGHHHJJJJJJJJJJJJJJJJGIIJJJIJJGGIIIIJJJJJJ
@7341376/1
caacagctcaatccacctgaggttcagcctcaacccattacacaagaccc
+7341376/1
@1?DDEFFHHHGHJJJJJIGJJGHJJJIJJJIIJJJJJJJJIJJJJJJIJ
@5769817/1
tttcccggaaaatgctcgaaaactcaattggcgcacattcagcaggtttt
+5769817/1
:B@44BDDHHHHHJJJJJJJJJJJJJIJJFIJJJEGJJJJIJJJJJCGGI
@5769818/1
tttcccggaaaatgctcgaaaactcaattggcgcacattcagcaggtttt
+5769818/1
===4ADDDDHFFDCFGGBEG=@CHHEIIIGGGIIIIGBBFGIEDHI8=FC
@5769828/1
tttcccggtttgttctgaaacaaacatcactgtgatgaaaaataaaaaaa
+5769828/1
?@@DDDFF@FHAFH@FBHHGIIIAG@FHIGFC?DFEHIIIGGECFGIEII
@6287475/1
aagaaagctatacagtagtcaaatttgtatccattatcactttttgttgc
+6287475/1
CCCFFFFFHHHHHJJHJIJJIIJJJJJIJJJJJJJJIJJJJJJIJJJJJJ
@5770262/1
tttccgaaaaaatatcgcaatagctcaaaagggaacaatttttgtcgagt
+5770262/1
=B1=BDDFHHHHHJJJIJJIJIGIJJJJIJJIJJJJJJJJJJJJJIJGJH
@5770423/1
tttccgaccaagagatccagcaagttcttggctgccgaatgtttggcgtc
+5770423/1
@@@DDFD?HHHHHJJIGIIGIGGIJIJJEHIJJJGIJBFHFGGGGIGAGA
@63267/1
aaaaagggaaataaacaaggatgtaagaactatggaggaatattacaata
+63267/1
CCCFFFFFGHHHHJJJJIJIJJIIIHJIIGIIJJJJJJJIIJJJJJJIJJ
@7342778/1
caacagtcaacatttcccacctttttcactcaaccatagctttctcagcg
+7342778/1
@@C1DDDEHHHBHIIJJJJIGIJIGJHIJJJJJIIIIGHGHGIJJJIGIG
@7342779/1
caacagtcaacatttcccacctttttcactcaaccatagctttctcagcg
+7342779/1
CCCFFFDFHHHHHJJJJJJJJJJJIJIJJJJJJJJIJJJIIJJJIJJEHI
@7342780/1
caacagtcaacatttcccacctttttcactcaaccatagctttctcagcg
+7342780/1
CCCFFFFFHHHHHJJJJJJIJJJJJJJJIJJJJJJJJJJJJJJJJJJJJJ
@2145460/1
ccagtctgttgtgggggaacagtttg
+2145460/1
?1;B=AD>FFFF?DA:@??:?:1C4?
@2145461/1
ccagtctgttgtgtgggaccagtctgttgtgggggaccagtctgttgtgg
+2145461/1
@@@DDEFFFHHFB@EGIEGHGHIJJJGIIFHIJJJDGHGIIIGIEHIGII
@5770728/1
tttccggaaaatgctcgaaaactcaattggcgcacattcagcaggttttt
+5770728/1
CCCDFFFFHHHHHJIIJIJJIJJJJJJJIJJJJGJGIGGIJJJJJCHIJJ
@4237768/1
ggaagatcgaagaaagacgccaaacattcggcagccaagaacttgctgga
+4237768/1
@@@FFFFDDDHFHGIIIIJJJIIIIGHIJJJIIIIEHIIJJJJJEIGGII
@4237769/1
ggaagatcgaagaaagacgccaaacattcggcagccaagaacttgctgga
+4237769/1
@C@FFFFFHHHHHJJJIJJJJJJIJIJIIIGIIGIJGIGIJJIIFGGGIG
@7344250/1
caacagttttagatgtggaacactacgagcagtttttgggttttaaattg
+7344250/1
@@@BBD=DFFHHDH?FBHIIGGGGIGHHGGGIFHGIIIIIGGHHHIIII<
@3196682/1
ctgagaatcggtattcgggactgaaagacactaagattaccaagttgggc
+3196682/1
@@@DDDDDHHH<CCG@BGI@GAFFGI>FECHGIHBFFHHGIGGIDHGHIC
@3721967/1
gaaaatgattagtaccatttaacttggcattaaccttaagtaaaaggttt
+3721967/1
@@@DDDD;?AF<<?@EFAEHAC:::<F@<FHEHIEEG>?C??CFCFF?DB
@4758911/1
gttaaatggtactaatcattttctatctacccgtccgcccattttgaata
+4758911/1
??@1ADDDFAAD>:EAG<FBAEHEHIHHEIHIF@GI>GIIDFFFF<FEIF
@4760000/1
gttaaattttaaaagcctcttaaatttaaccgaaatatagaatacacccc
+4760000/1
???DDD>DFHAHFG@;E<?FBEHIEHIAHHCAEGGCDFFCGHGEGHCDHH
@5771863/1
tttcctctctttgccgtattttattttgtaaggtgaggtatttgtacatg
+5771863/1
@@@ADBDAFHHHDEG<1<CGHICHIIIBEAHIICFDEH:CFHHEFHIIII
@7837907/1
catcattcaaacattgaagccagatcgataaaaaaatatcgcaatattag
+7837907/1
@CCFFFFFHHHHHJJJJJJIJJJHJJJJJJJJIJJJJJJIIJJJJJJJJJ
@7837908/1
catcattcaaacattgaagccagatcgataaaaaaatatcgcaatattag
+7837908/1
B<=DDFFFHGHHHJJJJJJJJJIJIGJJJJIIJJJJJJJGJJJIJJJJGH
@7838095/1
catcattcgtcgtgtaccacatctcgg
+7838095/1
@@@DDDDDFFFFFG3AAF4:A3?<ACF
@3198520/1
ctgagagtctgcaaatcggccaacttcttgccgacggaatttttcagcg
+3198520/1
BB@DFFD=CDFHFGJIIEEGGBGGGICEG<EH?D>AEBD=CBEH97@>@
@3198521/1
ctgagagtctgcaaatcggccaacttcttgccgacggaatttttcagcgt
+3198521/1
@@@DBDAAFHHFHBHIBEEHGIGGGIGGIHIFHGDFFE@GHGGGHCHHEH
@3198522/1
ctgagagtctgcaaatcggccaacttcttgccgacggaatttttcagcgt
+3198522/1
@CCFFFFDHHHGHJJIJIJJJJJIJJJJJIJJJJIJJJJJJIJJJJIJJI
@3198523/1
ctgagagtctgcaaatcggccaacttcttgccgacggaatttttcagcgt
+3198523/1
BB@DDFFDHFHHHJJJIGIJJJJJJJJJIJJJIEIJJIJIJJJIGJGHIG
@606215/1
acggcaaagagaagaaaggccgatagaatgaagtgaaagtcgaacgttct
+606215/1
@B1BDFFFHHHHHGIJJJJJIJIJJGIJJIJJJHIJJIIFEGIGIGGGHJ
@3724428/1
gaaaattcaagatccagtgtttaaggaactatcagatgttggtccgccac
+3724428/1
@<:ABDDDAD?DBHBEHEFFA<AFGFIII@HHIEHGIGIIGBFFHGFIII
@5283473/1
tgaaaaccttgataaatggaacgaaattaaacacgctgagatagctatgg
+5283473/1
??1DDEBDHHA<B?EG@CDH@EGHIGGFHIIE??FHHH@DB?DG@CFG@B
@5283477/1
tgaaaaccttgtagtggattcctaatattttttagtgaacctctctaacg
+5283477/1
?<@DBD;BFFF:?C2A@GGIIIIDHHIIFIH@@;D??D<FF9?:DDGIC?
@5283478/1
tgaaaaccttgtagtggattcctaatattttttagtgaacctctctaacg
+5283478/1
B@<DFFFFHHGHHIFHIEGHIJJIJJFHIJJJJHEFGHJJIJJJJIJJJI
@4762059/1
gttaagagttgtttatgaaattccaaatttgcccagttctagaagaagtt
+4762059/1
=??7D;2:2AC22<C:<:CF<CCE:CA3AC??FA3?EEEF4?DDCEIEIE
@7839693/1
catcccaacagaaggggtaaccgcaaggggcacggaccacttcacggaaa
+7839693/1
@@@FDFFFHHHDFGGFIGFIGGIEIJIGIEIIGIIGJHHIJJFIJGHFEF
@65688/1
aaaaagtgaacagctatcgatacacagtcatagatccaatcctataatta
+65688/1
@C<DDFDDHHHHHIJJJJIJJJJJJJJHGIIJIIJJJJJJIJIJJGHGII
@65689/1
aaaaagtgaacagctatcgatacacagtcatagatccaatcctataatta
+65689/1
B@C1DDBDHHHGGJIJJIJIJIJJJIIIJJJIJJJIIIJGGHGJJIJIII
@7349073/1
caacatttaaaagtggcttccagcctcgaatggccgattgataaaatccg
+7349073/1
CCCFFFFFHHHHHGGJJJJ>GHIIJIIJGIGIJEHH@FHGDHIIHIAFHH
@7349461/1
caacatttcccacctttttcactcaaccatagctttctcagcgt
+7349461/1
@CCDBDFFHHGFHGGIIIGHIIIIGGIEGIJJGGIIIJJGEBHB
@6807458/1
atcatgaccaaaaagtgaacagctatcgatacacagtcatagatccaatc
+6807458/1
@CCFFFFFHHHFHJJEGGJGHIJIIJJJJJIJJJJJIJJJIJIJJJJIJI
@4241611/1
ggaaggagcgcaactttcttccagttcacaatcagattcacaagcaggat
+4241611/1
CCCFFFFFHHHHHJJJJIJJJJIJHJIIJJJJJJJJJJIJJJJIJJJIIJ
@608431/1
acggtggcaaccaattatcgtgaggatcaaattttgtagctatcataaac
+608431/1
?@<D=BDFHHHHFGIIIJGHIIIIGJJJJIJFIJIJHGGGHGHGIGIEGG
@1646288/1
cacacttttacttcagctacttgaaccgtacgtcaaatgt
+1646288/1
@@@D;DB=?:C4DFB4EFHFIFHFF>F82A@FFCFFFG4?
@1646289/1
cacacttttacttcagctacttgaaccgtacgtcaaatgtcgcaaattat
+1646289/1
@7<?ABDEHFHFFIGHGIGGIIIIIIIGGGIIIIIIIEHGGGIIIIIIII
@1646290/1
cacacttttacttcagctacttgaaccgtacgtcaaatgtcgcaaattat
+1646290/1
@;1ADDDDFFFFFIFIIIIIIIIIIFIIIIIIFGIIIIIIEGIIIIIIII
@1646291/1
cacacttttacttcagctacttgaaccgtacgtcaaatgtcgcaaattat
+1646291/1
@@CFDDEFHHDHHIJGJGIEHJGAFGIJHHIAGHHIIIHIIGCGIIGGGH
@1646292/1
cacacttttacttcagctacttgaaccgtacgtcaaatgtcgcaaattat
+1646292/1
@C@DFFFFHDHHHJJIIJJJJJJJJHGIFGGHHIIGIIIBFIHIGGHIJJ
@1646293/1
cacacttttacttcagctacttgaaccgtacgtcaaatgtcgcaaattat
+1646293/1
CCCFFFFFHHHHHJJJJJJJJJJJJJJIIHJJIIIJJJJIIIJJJJJJJI
@5286580/1
tgaaaatttgcaaggtttggaggagttgtactaatttgtgtaattgaagt
+5286580/1
@?;DDD>DHHFBHGI:AFCGCGH7E<C<?FGGFI>FHGFFFFHIHEHIG?
@5286581/1
tgaaaatttgcaaggtttggaggagttgtactaatttgtgtaattgaagt
+5286581/1
@@1DDDBDF?DBFEI<EGDG?FGBFAFEFFGIIIIIIIDGDFIEIIIIIF
@6296290/1
aagaagaaacaaaaacaacctgaacaacaagctgcaaaacataaagg
+6296290/1
@CCFFFFFHHHHHJJJJJJJJJJJJIGJJIJJJIJJIJJJJJJGIJJ
@7842720/1
catcgctccccacgagcgtttctttagtctgtatattttcttgt
+7842720/1
@@=DDDDDHHHFH<@@@@?BC9?DH99??D9B4??BFHI4?F?B
@7842721/1
catcgctccccacgagcgtttctttagtctgtatattttcttgtatcact
+7842721/1
@@@DFFFFHHHHGE@E<E8?FBDHI9B:?B>?@FBFHIIEGI9BCFG>FH
@7842875/1
catcgcttgtcatgtgttgaaattccgcgaaattggcactggcaagtcaa
+7842875/1
@@@?DDFFHHHDHGBDEG?FHGIIIIFGGHHIIIIHIIGGGDHGIGFGHC
@7842876/1
catcgcttgtcatgtgttgaaattccgcgaaattggcactggcaagtcaa
+7842876/1
@@@D=DDDDDFFHGIJIIFGIJIJCHEGGHGGGGJCEGIGEGIIDC=CEG
@5776991/1
tttcgcgcaaaggtaaaatcgttctagacatactttatgctcttgacatt
+5776991/1
BCBDFFFFGHHHGHIIIJJIJJJJJJJJJJJIJJJJJJJJJJJJJJIJJI
@1141193/1
attgctctactctcaagaaatggcctccatgccgagcaagactcccgtca
+1141193/1
CCCDFFFFHHHHHJJJJJJJJJJJJJJJJJJJJJDAHICHGGGIGHIHII
@4243258/1
ggaaggtttaggtatttgtggtatctgtcgatgttgccagaacgta
+4243258/1
@CCFDFADFCDF2AFGHBCFEFHIIICHCEGIEGH>FHGIGGIHHI
@4243343/1
ggaagtaacggcagcactattgacactaagaaatcacagagcccc
+4243343/1
@@@DDDDDFFFFFFE?F2AFH@BA?GACEFIFIDFEGI9BDGIII
@4243344/1
ggaagtaacggcagcactattgacactaagaaatcacagagccccgggcc
+4243344/1
@@@DDDDDHHHFHIIGG@EFH@DFDHCGHDHIIBHGHB<FADGII@FIDH
@5777537/1
tttcggaaaaaagtgagtttaggatatcttacgttctggcaacatcgaca
+5777537/1
B@=BDDFFHHHHHFHIJHHIIJJJJJJJJFHIJIJJJJIJJIJJIIIIIJ
@3202526/1
ctgagattcagcctcaacctattccacaagacccccagccccaacaagga
+3202526/1
@@@FFFADFDHFFGHIEGIIJIHICIII?HIJJIGGBHIGIIEIJHGHID
@3202527/1
ctgagattcagcctcaacctattccacaagacccccagccccaacaagga
+3202527/1
CCCFFEFFHHHHHIJJJJJJJJIJJJJJJJIJJJJJAFDHIJAGGDHFH;
@7843889/1
catcgttcgatgacaaagtgatgggcaatcccattggctggctccaagag
+7843889/1
111442ADFFHHHGJJJJEHIIIHIIIGIIIIJJIJJGIGI7DHD?DF;?
@5290149/1
tgaaattccgcgaaattggcactggcaagtcaaagaagctagccaag
+5290149/1
@@@?DDFFHGHFFIGIJGGHGIHIDGGHGBDGHIAGIGIIIGIIGII
@7846186/1
catctggtagccttggcaatacccttattcccaaccaagccataaat
+7846186/1
:?1=ADEBFHBHHIJIIJJGIIIJJJJIJIJJIJIHIGHGHIIFJGI
@5291232/1
tgaacacatactttattcgtcatcgctccccacgagcg
+5291232/1
@@<DBBDBA?CCFI?FHBBAFFFHCGFFHII?D?:??6
@5291845/1
tgaacagttaccatctactatcagagatcgaatgtgtgcagaatcagcac
+5291845/1
@@@D7B?DHHFHHEHIGGG>EEHBHA;EGGIGHGFIFEEGGEHHEDAGII
@3731895/1
gaaacatgtcagttatatattcacctttatatgtcacattttgtggttct
+3731895/1
C@CDFFFFHHHHHIJIJJJJJJJJJJJIJCIJIJIJJJJJJIIJIJHIII
@3731896/1
gaaacatgtcagttatatattcacctttatatgtcacattttgtggttct
+3731896/1
CCCFFFFFHHGHFHHHGGIIJJJJJJJJIJJJJIJIJJJJJJJJIJJIIJ
@1145336/1
attggatctatgactgtgtatcgatagctgttcactttttggtcatgatt
+1145336/1
:11ADDDFHHHHHGHHCBHHIIIG@G:AFHDGGEGHGHEIBBDHIB<GAH
@1145337/1
attggatctatgactgtgtatcgatagctgttcactttttggtcatgatt
+1145337/1
@CCDFDDDHHHHHIGEHCIGIJJGGIGICGIJIFGECHIIIGIGGGHHJJ
@4247532/1
ggaatagatgattttcttttcttgactagtagttatatacaggaaatgtt
+4247532/1
@B@DDFFFHGGHHJJIHJJJIJJIJJJJJHIGIIIJJJJJJJJJJJJIHI
@612988/1
actaatttgtgtaattgaagttcgtattatttcctcgaaatcaataatgc
+612988/1
?@;DDDFFHFHFHGGGFFIGHHJIGDGHIIIJJHIIIEGIIGJIEIIJII
@612991/1
actaattttacaagctatactttgcatagaattagtggtttttttctaaa
+612991/1
?@::==??CFD?FHIII@?FEHHEEE?>FHB?AHGIGGCF?BBAHG?DGF
@1146609/1
attggcgcacattcagcaggttttttaacagtttgaaaaccttgataaat
+1146609/1
CCCDFFFFDDFDHGEEGEEG2AFHIJCGDDDBFIAFHIJGHGHEGGGGIC
@72859/1
aaaaatattaggaatccactacaaggttttcaatagggcattctaacatg
+72859/1
CCCFFFFFHHHHHJJJJJJIIJJJJJFHIJJIJJJJJJJJIJIJIJIIJJ
@2692723/1
cgggactgaaagacactaagattaccaagttgggcaaccagcagtcccac
+2692723/1
@@@DADFFHHHDBIGHIJJJJGJGJJJJJIIGIIIIIIGHGGJIHGIIJJ
@2157651/1
ccatcgcttgtcatgtgttgaaattccgcgaaattggcactggcaagtca
+2157651/1
B@@DFFFEHHHHHJJGHIIJIJJJJJJIJJJJJJJJJJJIIJJJJIJGIJ
@4249495/1
ggaatattacaataagccgaataaaaatgcaaaaaactataaatttttat
+4249495/1
CCCFFFDFHHHHHJJJJJJJJIJJJJJJIJJJJJJJJIJJJJJIJJJJIJ
@615041/1
actatgtgtgtttggctagattctgtttgacattcgaaaagtaaacgtca
+615041/1
@@@?DDADFBDFHGIIGIGEHIBH@C4<GEHHIGGGBFHG<0?BDCHGH?
@7849811/1
catgaagcaagattttacctgaacaatttgaaatttttccaaacccgaaa
+7849811/1
BBBBDDEFHHHGHJJJJJJHIIJJJJJJJJJJJJIJIIJJJJJJJJIGIJ
@7850276/1
catgaagttgtctgcccctttcttaatcggttctgc
+7850276/1
@@@DDABDFHHFF<BFGH;FG<<C?CHAEH;CCB9?
@6815653/1
atccaatcctataattatccatttcctgtaattctggtttctctatagtt
+6815653/1
=1:ADDDFHGDHDIHIJJJJJJJJJJIIIJIIIJJJJFHIHGHGGIGJIJ
@6815654/1
atccaatcctataattatccatttcctgtaattctggtttctctatagtt
+6815654/1
CCCFFFFFHHHHHJJJIJJJJJJJJJIJIIGHIJJJIHIIJJJJJJFJIJ
@6306741/1
aagacgccaaacattcggcagccaagaacttgctggatctcttggtcgga
+6306741/1
BC@=DDFFGHHHHJIIJIIIGGIJJJIJJIJJJJJJJJJJJJJIJJJJJJ
@4252660/1
ggaatggataattatatgattggatctatgactgtgtatcgatagctgtt
+4252660/1
=??4ADDDHHHHHJJJJJIJJJJJJJJJJJIIIJGGBHIIIJIIJIJJIG
@4253161/1
ggaatggtgaaggctggtggtaaccattctttttgtggtgataattcatg
+4253161/1
@@<DDFDAFDFDHIGIIADF<CHHHBFHIIGIIII3CFGGCGHIGHGHII
@6307084/1
aagacgttagagaggttcactaaaaaatattaggaatccactacaaggtt
+6307084/1
@8;;DDDDHHFHHIIFHIIIIIIIIGHIIIIIGGIIGGHIIIIIIIIG?D
@2694802/1
cgggatacagctacatatgttgttacagaagtatgttttaataagtctgc
+2694802/1
B@@FFDDFDHHGHJGHIIJGHIIIIEHIJIJFFIGIJJJJJJJJJGGIIJ
@5297190/1
tgaagatccgacccatagtgtcggcatctgaggatatcttaatttgcacc
+5297190/1
@@@FFFFFGAHHHIJJJJCHEGGIIIJH>FBGHBGCGEIJEHGJJEHIHG
@2163906/1
ccattatctagtgcgctagaccatgatcggaaatttatgttactattgga
+2163906/1
=@@4ADDFHHHHHJIIIJJIJJJJJJJJJJGIIJIJFIIGIJJJJJJJII
@6308492/1
aagagaaatgctggaaaagttaaacgatattctacaggatttattattag
+6308492/1
@@1=DDDDHFHHHIEHGEHGHHHIIIEIIIIIIIIEIFGGIIIGIIFIII
@617829/1
actgaatcaaaaaattctccatcgttacaataagttattcggacaagtta
+617829/1
@CCFFFFFHHHHHJGJJJJJJJJJJJJJGIJJJJGGIIJJJJJJJJJGHJ
@3742269/1
gaaagacactaagattaccaagttgggcaaccagcagtcccacaaagttt
+3742269/1
BC@FDFFFHHHHHJJJJJJJJJIGJJJIJJJJGIJJJHIIJIJJJGIFHI
@7853579/1
catgagttttgtgattctccgaagagtatgtctcgaaa
+7853579/1
?:?DD;DDDBHFBFBED<CA@EA@C?2??FHEFH99CD
@1657528/1
cacagtcatagatccaatcctataattatccatttcctgtaattctggtt
+1657528/1
@@@DBDBDFHFFHBDGIIGIGIEAHEHHHAFEFCHHBFHHIIICHCGGCD
@1657529/1
cacagtcatagatccaatcctataattatccatttcctgtaattctggtt
+1657529/1
CCCFFFFFHGHHHJIJJJIJIJJJJJJIJJJJJJJJIIJIIIIIIIJIGH
@1657530/1
cacagtcatagatccaatcctataattatccatttcctgtaattctggtt
+1657530/1
CCCFFFFFHHGFHJJIGIJJJJJJJJJIJIEGIIIIJIJHIFEFHHGG?F
@7853880/1
catgatcatgggcgctgacgtcactcatcccagccctgattcgcaacata
+7853880/1
@?@FDFFFHFDHHIIGHIB<F:EGGHHGGHGGHCHIEDHAHCFBGIIEII
@7854509/1
catgattgaaaatttgcaaggtttggaggagttgtactaatttgtgtaat
+7854509/1
@@@DDDDDFFFFFIE@FB:3<3AAGGIIEF=::EGGIEFFGDFFFFIG>B
@1153962/1
attgtgaaaagggagcatttatttgatgcaaagtatagaggttgtaccca
+1153962/1
@@@DBBDBAFBAH;1CE:AF<?HBEEH>EHIBEGGDEDC@B:B?:?<?DF
@5786090/1
tttctccataaccatcatctggtagccttggcaatacccttattcccaac
+5786090/1
@@@ADFFFHHFHBHCGGICHIJEHC:CA@EGBB<FEHH>DHIHIEFIIGG
@6310536/1
aagagatccagcaagttcttggctgccgaatgtttggcgtctttctt
+6310536/1
BC@<DFFFHHHHHJIIJJJJIGGGEHGB?F@GGIICCHG0@:BHB@@
@1660816/1
cacataatttgcaaaattttgacatttttttctttcctttatgtccacaa
+1660816/1
@@@AADEFHGHHHIIIIIIIIIGHCHIGIIIIIIIIIIIIIIIIIIIIIG
@5301159/1
tgaagttcgtattatttcctcgaaatcaataatgcaatgtgtttaaattt
+5301159/1
@@<DB?DAFAFFH<CHI?FBBA8EGEB9E?BHE?C@GED?C:?GGIIEHI
@2698484/1
cgggcccagatggcattcatgcagaaccgattaagaaaggggcagacaac
+2698484/1
?@7;DDFDHDDHFEGHHGGHFHIGCGHGGEGFGCFFABFGBAFHHJEG=D
@2698485/1
cgggcccagatggcattcatgcagaaccgattaagaaaggggcagacaac
+2698485/1
CCCFFFFFHHHHHGJJJIJJJJIJIJJJJJJJIJIJJJJGJIIIJFJJII
@1661525/1
cacatactttattcgtcatcgctccccacgagcg
+1661525/1
@@@DDDAFHHHHHGIBHBHGGIGGGGGED?@CBG
@6312699/1
aagaggcaggaagatttatcccccagaagactcccttcaaggttttggaa
+6312699/1
CCCADFFFHHFHDEBGIEHGIJJJGIIJGDGGIJJJIIEGHI?FHIGJFI
@623126/1
acttcatgtacaaatacctcaccttacaaaataaaatacggcaaagagaa
+623126/1
:?@FDFFDFHHAFGDDFDHGIGFHIIIGIGGH>FGHHIIGIIHGBFEHIG
@6821569/1
atccattatcactttttgttgccgtg
+6821569/1
:?@D;=BDDHBBDHC>FEAAEE><<<
@1663535/1
cacatcattcgtcgtgtaccacatctcggatcttgctactaatattc
+1663535/1
@@7DDDDDFHAFHDC@<ACFDA;F9<EFDFG?DG4?DB:9?D??FH4
@3748774/1
gaaagctatacagtagtcaaatttgtatccatcatcactttttgttgccg
+3748774/1
CCCFFFFFHGHHHIIIHIIJIJJJJHHIJJIIJJJJGIIIIJJJIIJIJI
@1664544/1
cacatctcggatcttgctactaatattcgattcgataggtgctttgtctg
+1664544/1
CC@FFFFFHHFHHIJIIJIJJJJJIJJJJIJJJJIJJJJCGHIJJJJJJI
@1664573/1
cacatctcttggagccagccaatgggattgcccatcactttgtcatcgaa
+1664573/1
@@CFFFFFHHHHHIJJJIIJJIJIIICE@AFGHDGGAHGIH9BGHB<B;F
@1664837/1
cacatcttgtgagccgccattctcttggcta
+1664837/1
@@@?DB:DC:AF?FGI>:E8CBCH@F@:?GB
@1158080/1
attgttttttcttcgatgtccacgtaggttacctcgaaggattgttcgct
+1158080/1
?8=4=BDDDDDDDIIIIIIIIIIIEDIIEIIIIIIIIIIIDIIIEIEIII
@83794/1
aaaaatttaaacacattgcattattgatttcgaggaaataatacgaactt
+83794/1
<@@DADDDFDDFHGHGGBFGHIFHIIEEHIHIGG@<FGGIGIBCEEDFH@
@83795/1
aaaaatttaaacacattgcattattgatttcgaggaaataatacgaactt
+83795/1
@@CFFFFFDDHHHJJGIGIIHIJIJJIJCHGGHE6@FHIJGJJJIJGGIC
@3750679/1
gaaaggcagttcaccatcgcttgtcatgtgttgaaattccgcgaaattgg
+3750679/1
@@@1DD=DHFHHFHGIIGIIEHEEEFDBCFFHDDDF<?CFFG@?F@FHGI
@4781639/1
gttattctaaaaagaagactgctaaacgttaaattttaaaagcctcttaa
+4781639/1
:=14ADDFGHHHHGGIDHIJIJJJJJIIFHHIGIJJJIJJIJGGGIJJJJ
@3217712/1
ctgatctcaaatccgtcaaagcaccaggagaatgcatcctaggatcctcg
+3217712/1
B@@FFFFFGHHHHJJGHIHIIIJJIJJJIJIIFIJJJIJJIJJJIJJJJI
@1666133/1
cacatgttcactcggtgcaacagatccgtaagctatccagctccgacgta
+1666133/1
CCCFFFDFHHHHHJJHIIJJJJJJIJJJJIJJJJJJIJJIJIJJJGIJFG
@85020/1
aaaaatttatagttttttgcatttttattcggcttattgtaatattcctc
+85020/1
?@;ADDDD?DHHFGGAGFHEGGIGGIIEHGI@DHFIIIIGFDEGHGGEIC
@6315297/1
aagatatcctaaactcacttttttccgaaaaaatatcgcaatagctcaaa
+6315297/1
@@@ADDEFHHHGGIIEBGHIJJJJIJJJFHIGDHHIJJFGGHJJIJJEHI
@6315298/1
aagatatcctaaactcacttttttccgaaaaaatatcgcaatagctcaaa
+6315298/1
@C@FFFFFHHHHHJJJJJIJIJJJJIJJJJJJIJJIIJJIJJIJJJJJIJ
@5794019/1
tttgaaaatttctaatattgcgatatttttttatcgatctggcttcaatg
+5794019/1
<@@F?DE?FFFHHGFEDEFCBF@BCCBCHIGIIIAGGIEDF?@9FGC=BB
@5794105/1
tttgaaacagaaaaaaggtgcaaattaagatatcctcagatgccgacact
+5794105/1
BB?BDFFFHHHHHJIJJJCFGIHIJJJJJGJJJJJJJJJJJJIJJJIIJJ
@4783745/1
gttcaaaatagtccagaattccattttccttggcatcaagagtatattcc
+4783745/1
@C@FFDFFHGFHHJJJGIIICGIJJJJJJJJJEHIJJJJIDH??DGIGII
@2703178/1
cggggcactatataaaaaattacattcagtatcgatagataatattgatg
+2703178/1
@@@1D@DBHBD?B@GHIIIBIIIGIIIIGCGEH?DEHAGFHHFHIIHIGG
@2703179/1
cggggcactatataaaaaattacattcagtatcgatagataatattgatg
+2703179/1
CCCFFFDFHGHHHGJJJJJJJJJIJJJJIIIJJIGIJIJJJJJJJJJJJJ
@5307218/1
tgacaagcgatggtgaactgcctttcgtgtggta
+5307218/1
1??DDD:;?DADDE>EEIDDD@FEEEDCE:CD3D
@1161553/1
atttaaccgaaatatagaatacaccccttaatcagctacaacagtcaaca
+1161553/1
@@@7BDDDFFAAFBGH>D<BC@BG@EI@DHG<1CCDBBGHEEHCGDFDFF
@1161554/1
atttaaccgaaatatagaatacaccccttaatcagctacaacagtcaaca
+1161554/1
CC@FFFFFHDHDHJIIGGGIIIJJIJJIJJIJFJGGHJJIJJJJJIDHJD
@629095/1
agaaaacgagagaatttgtaaactatacctttactagcgttttgaggctc
+629095/1
@CCFFFFFFHGHHJJJJJHHIJIJJJIJIJJJJJIIIJJIIJJIJJJJJJ
@1161963/1
atttaacgtttagcagtcttctttttagaataacattgacattctataaa
+1161963/1
CCCFFFDDCFD?FD>EDBHBHBHDCECBHBEHACHCGGHEICGHEIIIHI
@5795438/1
tttgaaccttatcaagtgattacctctactgcagaaatatgtgtggaaat
+5795438/1
@@@DFFEFDHHHHIFBEFCHFGHGGIJIJJGIGIEDHHIEHCFGEGIJJJ
@4264515/1
ggacattctttagtagaagaattgtacctggttgtagagaccgaatgtga
+4264515/1
BC<DDFFFHGHHGFHIJIIJJJJJJJJIJJIIJJHGJJJJJJJHFIIGIJ
@5796195/1
tttgaagctctcatgggagcgttgtttttggacggaaaaattgaaattgc
+5796195/1
:?1=BDBDFFFHHEFHG;<CFGI6?GGEGAGDGGD?;DFGBEGIGEEGDA
@4265182/1
ggaccagtctgttgtgggggaccagtctgttgtgtgggaccagtctgttg
+4265182/1
@C7BDDFDHHHHHIHIIIIIGIIGIGIIIIHGDHFHIIEGHFH=@FHEEH
@88194/1
aaaacaagaggttaatgaggagacttctaaaacagaaatatactgtaata
+88194/1
@C?DFDFFFHHDFIIJJGHGGIJJJJIEIIJGIIIIJIJJIJIIJIIIJI
@1163014/1
atttaagaggcttttaaaatttaacgtttagcagtcttctttttagaata
+1163014/1
@B@DFFFFGHGHHJJJIJJJJJJJJJIIJIIJJIIJIGIJJJJJIGGIIJ
@7367738/1
caacgatatgtcaaacgacgacattgagcaacttacgtattttctatgtc
+7367738/1
@1?DDFDFDHHHGIJGEFGGIIGJIAGHGIIIIBFEHDHIIGGIEHIGIJ
@7367739/1
caacgatatgtcaaacgacgacattgagcaacttacgtattttctatgtc
+7367739/1
@@@DDBDDHFFFHIHGG@HIII>FGCGDCGCEGFGGGBG>FHIGHIGIIG
@7367740/1
caacgatatgtcaaacgacgacattgagcaacttacgtattttctatgtc
+7367740/1
C@@FFFFFHHFHHJJIIFJJJIGIIJJJIJHGIHEIJHIIJJIJJJJJJJ
@7368188/1
caacgatctggtggccaccggaaccggaagatcgaagaaagacg
+7368188/1
@@@DD22BF?<FBG@BFFBDFF?EDF:G:?G99B;BFF9C@CFB
@5311533/1
tgacattcgaaaagtaaacgtcagtttgcgtttcaatgcatcgataagac
+5311533/1
BC@AFFFFHGHHHJHIJJJJIJIJHIJIIJHIJJJJIJJJJJJJJJJIII
@6828241/1
atcctaaactcacttttttccgaaaaaatatcgcaatagctcaaaaggga
+6828241/1
?@@DD>?2=C<<?F@@>FBC>F<DG<DHCGGDAC=@FHEHAGABAGGHC@
@1673989/1
caccaatcaggtggtgacatcgttcgatgacaaagtgatgggcaatccca
+1673989/1
@@@DDD>?FABHH=<AEFC?EBFGEHG><<EHD:C1CFDHHHFH=BFHH@
@1674302/1
caccaatctgcataccgcttccgcgtg
+1674302/1
@@@DFDFFHHHGGIJJJJJJIIIIF01
@4787983/1
gttcaagtagctgaagtaaaagtgtgctccattggtttatcctctactgt
+4787983/1
:11=:A?=C<<::CGEFEIIFEHBE9BHF3AB9432::;CB9:39?CGD?
@4787984/1
gttcaagtagctgaagtaaaagtgtgctccattggtttatcctctactgt
+4787984/1
?1=DDDA=DHHDFHIIGHHIIICHFHCGHIIIIIIHEGDGIBGGGHGHI@
@6831659/1
atccttctctttgacattgcttgtggtcacttttcgcgcaaaggtaaaat
+6831659/1
?=14ADDADDFDDIIIIIEIIIIIEIIIIIIIIIIIIIIIIDEDBDEIII
@6831937/1
atccttgtttatttccctttttgtggagaggtactatgtgtgtttggcta
+6831937/1
@@<?DDDDFHHHHIGIHGIIIIIIIGDHIIGEHAHAGF?DDFHDGIIGGH
@5313970/1
tgacgaataaagtatgtgttcaccaagagaagaaagctatacagtagtca
+5313970/1
@@@FFFFFDHFFDFGHEFFHGIIJEGHGIGGGIJJGJIHIGIJI?BFFCG
@5799908/1
tttgacattgcttgtggtcacttttcgcgcaaaggtaaaatcgttct
+5799908/1
@@?;DDDDHHHFH<<EEGIGGIIIHGIGIEHIDHC?<DH?@?DBBHG
@7373957/1
caacgtggagtttaagcatattcgtctattagctagagcgtttaccgaca
+7373957/1
CC?DFBDD@D<CFGIEHIIIIIIIGGGIIIIIGIIIIIIIGIIIIIIFHI
@3228759/1
ctgcaacctctactacagtacgcaagaataagattatggaaggaataaca
+3228759/1
B@<BDFFFHHHHHJIIIIHIHGGHIIGIGG@DFHHEDACGGIHEG9DEG<
@6326823/1
aagccacttaagcacacatgttacataaatgtcaaaatttgacataattt
+6326823/1
@@@DDDDEHHHHHEIIGIIJIJJGJIICEHGIIFIEEGGGIIJIIEHIJI
@3229819/1
ctgcaagctggtccacttgtacctatgaggttaagaaaccctgaacctgg
+3229819/1
@C@BDFEDHHFHHICGIGDHHJJJJJJJIJGHIJIIJJJGHIEDHGIIJJ
@3230200/1
ctgcaagtgcgaatatctgtagtcgaag
+3230200/1
CC@FFFFDFHHHHJJJJJJIIJGIIHCF
@638941/1
agaaagctatacagtagtcaaatttgtatccattatcactttttgttgcc
+638941/1
BC7DDEFFHHHHHJFHHHJIJJJJJJHIIIJIJIHJJJJJJJJJIIIIHI
@638942/1
agaaagctatacagtagtcaaatttgtatccattatcactttttgttgcc
+638942/1
CCCFFFFFHHHHGJHIGGJJJJJJJIFHIIJJJJJJJJJJJJJJJJJJII
@1679378/1
caccaccattctatgaaatggaacacgaagagg
+1679378/1
???>AADDD:A8<CAAEEF:33A?FFD@1?E?3
@2717935/1
cggtattcgggactgaaagacactaagattaccaagttgggcaaccagca
+2717935/1
=?<4ABB?>DH6@CFDE?E9FGBFDGGECFCHHGG@GFDGEIICHGCG9B
@6329452/1
aagcgttaccagcgcttgaggaagtaacggcagcactattgacacta
+6329452/1
?@<;DDFFHGHHGIIIJIJJJIFI?EE@HIDGIF;BDAGD4<B>AAC
@3767956/1
gaaattaccatccaacggtattttgaaacagaaaaaaggtgcaaattaag
+3767956/1
C@CFFFDFHHFHHJGIJJAFHIIIIGGHIJGIJJJJJJBBGGHAGHHGHC
@6840247/1
atcgataaaaaaatatcgcaatattagaaattttcaaatattcttcgctt
+6840247/1
@@C?DFFFFFHHHIJF@GGIIJIJIIGIJGIIJGIGHIJIIJGGFFHIII
@3232964/1
ctgcacacacgcatttttaaatttaaaaatttattcaagtcaaaaataat
+3232964/1
;@8:BDDDDFFAHHHIIIGIEHI@BDGGB??GHIDGGGIHIFIIHCEBFG
@3232965/1
ctgcacacacgcatttttaaatttaaaaatttattcaagtcaaaaataat
+3232965/1
CC@FFFFFHHHHHJJJJJJJJJJJJJJJIJJJJJJIJJJGIIIJJJIIIJ
@5319933/1
tgagaaatttgctgcctcaaaaacgtatgacaaaactatagagaaaccag
+5319933/1
@@?ADFFFHHHFHJIJGHICHIJFIDHHB@DHIJJJIIJJGIJJIJIFIG
@4276488/1
ggagaatcacaaaactcatgatacttttcaaattttcttttaaatttcat
+4276488/1
@@@?DDBDBFFD>FG@GGGGHGIHIIIIIIIEIIIICHHIIGH4C?FHII
@6329976/1
aagctatacagtagtcaaatttgtatccattatcactttttgttgccgtg
+6329976/1
@C?DFFFFHHHHHJFHJJJJJJJIIIIJJJJJJJJJJJJJJJJJJJIJIJ
@6330154/1
aagctatctactcgttatataatcatcattcaaacattgaagcc
+6330154/1
?;@=D4BDHDHHABCDHG4ABHGFFF<FEFHHHHH;EHBHII>D
@6330155/1
aagctatctactcgttatataatcatcattcaaacattgaagcc
+6330155/1
@?@DDEFFHHHHHJEGGGIEGIGIJIIAHIIJJJJGHJJIJHGH
@6841369/1
atcgatacacagtcatagatccaatcctataattatccatttcctgtaat
+6841369/1
=1:DDFFFHHHHHJJJJJJJIJJJJJJJIJJJJJIJJIGIEHIIJGHGGI
@4277680/1
ggagaattttttgattcagtgctgattctgcacacattcgatctctgata
+4277680/1
?@@=1BDDHFHFHIIJJHGECEGIGGIJJJIJJJJAFFEIEIDHIJJIIH
@4277681/1
ggagaattttttgattcagtgctgattctgcacacattcgatctctgata
+4277681/1
@@@DDDDFHHGHHJJIJJJJIJJJJJJJIJJGIJJEHHIGGJIIIEGIJJ
@2188170/1
cccacacaagggcagcaaaaaggtgcccaacaacagcaaacggg
+2188170/1
@@@DDDDDDD??DB>GHEEEBC7?E@EG@H=GGAA@FH>?FD7F
@100710/1
aaaaccattatgttttactaatttttcaataaagtacactttattta
+100710/1
CCCFFFFFHHHHHIJJJIJJJJJJJJJJGIJJHIIIIIIJJJIIJJI
@4278586/1
ggagacttgagctacccatttgatgctgactcggaacagtctgtctttgc
+4278586/1
BCBFFFFFHGHHHJJJJJJJJJJJJJJJJJJJJIGIIJJHHJJIJIJJIJ
@5806374/1
tttgcaaattatgtggcattttgacatttatgtgacataatttgcgacat
+5806374/1
CCCDFFFFHGGHGIJJJIJJJJJJJJJJJJIIIJCHIIIIGIIJJJJIII
@1178460/1
atttatcacatcattcgtcgtgtaccacatctcggatcttgctactaata
+1178460/1
@B?DDDFFFGHHHJJIIBGIJIGGIJJGIIHEHCHACGIEBGIEGGGIJJ
@1178461/1
atttatcacatcattcgtcgtgtaccacatctcggatcttgctactaata
+1178461/1
@CBFFFFFHHHHHJJJJGIIIF?CHFHIDHGE?DHAGG@DGABDFCDHII
@1178462/1
atttatcacatcattcgtcgtgtaccacatctcggatcttgctactaata
+1178462/1
CCCFFFFFHHHHHJJJJHIIIHACFHEEEGGBGCHCGGCHGEIEGG@GHG
@5807437/1
tttgcatcaaataaatgctcccttttcacaatataataaatacatatcat
+5807437/1
@@@BDFFFHHHHHJJJJJJJJJJJJJJJJJJJJJJHIIJJJJJIIIIIIJ
@5807438/1
tttgcatcaaataaatgctcccttttcacaatataataaatacatatcat
+5807438/1
CCCFFFFFHHHGHJJJJJJJJJJJJJJJJJIJIJJJJIJJJIJJJIJGIJ
@1179764/1
atttatgtgacataatttgcgacatttgacgtacggttcaagtagctgaa
+1179764/1
:B14ADEDHHHHHJJJJJJJJJJIJJJJIIIHIIJJHIGJJJIGJJIJJI
@7381553/1
caactccgacggaagctatacaagtggtcgatattgttttacgttgtgct
+7381553/1
CCCFFFFFHHHHGJJJJJIJJJJJHIJHHIIJJJJJIIJJJJIJJJJJJJ
@5326452/1
tgaggctctcagattaggaaaatcgaatttgtctgaagattttaaatggc
+5326452/1
BC;DDFFFGHHHHJIJJJIJJIJGIJJJJJJJJJIJFIIJJJJJFIJJJI
@4802490/1
gttcccttttgcgactatacggaaaccattcgatcaagagcttcaaggag
+4802490/1
B@@DFFFFHHHHHJJFIJJJJJJJJJJJJJJJJJJJIIIJJJJJJIJJJJ
@103425/1
aaaacgctgaaaaattccgtcggcaagaagttggccgatttgcagactct
+103425/1
CCCFFFFFGHHHHIJJJJJJJIIIJJJJJJGHCHIGIJEHIGIIIJIGIG
@5808526/1
tttgccgtattttattttgtaaggtgaggtatttgtacatgaagttgtct
+5808526/1
B==BDFFDHHHHHJJIJJJHIJIJAEHHICGIIJJIIJJIJJHJIJIJJF
@5808662/1
tttgcctcgaaatctaaggttatattacttttatgaatcgtgataacatg
+5808662/1
:B14=BDDFHHHHIJFIJIIJIIJJJJJJJJIIJJIIJJJIGEHGIG@DF
@5808663/1
tttgcctcgaaatctaaggttatattacttttatgaatcgtgataacatg
+5808663/1
@CCBFFFFHHHHHJIJJIJFHHJJJJJJJJJJJJJJHJJJHGE>@F??<B
@7876667/1
catttatcaaggttttcaaactgttaaaaaacctgctgaatgtgcgccaa
+7876667/1
??@4ADDDHGHGDHIIGHHIJJJJJJIJJJJJIGIJIJJJIJJIIJJJJJ
@104029/1
aaaacgtatgacaaaactatagagaaaccagaattacaggaaatggataa
+104029/1
C@CFFFFFHHGHHJIJJJIIGJJJIJJJIIJJIGJIIFIIGGGHGHIIII
@649469/1
agaacttccagaaaaaggaaaagaaattttgtgcatgagccaagtactga
+649469/1
@@@1BDDDHHGHHJGIIEEFHGHIJICHGIIEEGIIEIGIGGEIGHIIJG
@649636/1
agaacttgctggatctcttggtcggaaaagtgactcccgaacaagccaat
+649636/1
BCCFFFFFGBFHHJIIJIJJGEHHIHIIJCDGGGHIJIIHIJIJIIJJIG
@2729097/1
cgtaaagtgaccaaagcaaagacgcaataagtgatacaagaaaatataca
+2729097/1
:?14=DBADADDDIIIIIIIIIIIIIIIIII?DEBDEEIIIIIIIIIIII
@4282120/1
ggagatcgctagcgaacaatccttcgaggtaacctacgtggacatcgaag
+4282120/1
CC@DFFFFHHHHHJJJJJJJJJJJJJHIJGGHJJJJJJHIJJJJIJJIJJ
@6846474/1
atcgcttgtcatgtgttgaaattccgcgaaattggcactggcaagtcaaa
+6846474/1
CCCFFFFFHHHHHHGIIIJJJJJJJJJJJJJJJJIJJJJJJJIDIHHIIG
@5810650/1
tttgctttggtggggaactttgttgttgacgttcatttcgacccgtttgc
+5810650/1
=??=BDDFBH<DHGGBHHHJGIHIIHHIIDIFIJIGIJJIGGIIJ@>FGE
@1689166/1
caccccttaatcagctacaacagtcaacatttcccacctttttcactcaa
+1689166/1
@@@BFFFFHHHHHJJJGJJJJJJIJIJJIJJJJJJJJIJJJJJJJIGIIJ
@2192671/1
cccacctttttcactcaaccatagctttctcagcgtg
+2192671/1
@@@D<DDDHHH>CEHGIGIIIEDHGIIIGBFBHHHC8
@5810969/1
tttggaaacaacgtttcatagtaaagtcgccacagtagaagaacttaaag
+5810969/1
?B1ADDFFHHHHHGIJJJJJJHHJJJHHIJGHIEGGIEHIIGIJJJJJII
@105244/1
aaaactatagagaaaccagaattacaggaaatggataattataggattgg
+105244/1
@C@FFFFFFFFDDGGGHIIIIJIHGDHEGGCECCFGIGHFDHIGECABDD
@1183783/1
atttatttgatgcaaagtatagaggttgtacccaaacttttcggggtgca
+1183783/1
CCCFFFFFHHHHHJJIJHIJIJIJJGHIFHHJGGIGGHIJJJJGGDFGGI
@6847930/1
atcggatatttatgttactattggaatatcgttcctttggaaaatatgga
+6847930/1
@@CFFDDDAFDHFGFHAGFGGHIIGIJIIIFGGGIIIJJJGHIJJJJJJJ
@6339472/1
aaggagaagaaattagaagagcaagagattacttctctgcaaagtaaagc
+6339472/1
@C@BDFFFHHHHHJJJIJIIJJJJJJJJJJJJIIIJJJJJJIJJFHIJIH
@7385343/1
caactgtttacctgtgtatgataaataaacttttttcgggtttggaaaaa
+7385343/1
@@<?DDDFHHHGHIEHCFHIIIIIIIIIIIIIIIIIIIIHDHIGIIIIII
@7385344/1
caactgtttacctgtgtatgataaataaactttttttcgggtttggaaaa
+7385344/1
@@@DDFFFFFFDBGGIGGIII<IHGHGGDEHIIIIGIGBFDDFHBDFHGB
@3243676/1
ctgccacactcggtatatgttgcgaatcagggctgggatgag
+3243676/1
?11BDDDDDDDDD<2ACB@ED4AFAEADEDEDC3@DD29???
@5812620/1
tttggacattaatcaatcaactcttcatgatatgtacacgtcttctttaa
+5812620/1
@@C7DBDDDHHFHBEGHDEHIEGGIGBHHAFHHGEFGGHIHHGIDGHIIH
@2194732/1
cccacttgaagtagattttgtgaaggagcacaacgtaaaacaatatcgac
+2194732/1
@@@BDDDAFHDFDB@<EFFCHEEB>FGGIGEGIGGFHGGIIIIIIIIIII
@3777403/1
gaacaatccttcgaggtaacctacgtggacatcgaagaaaaaacattgac
+3777403/1
CC@DDFFFHGHHHFGIFFHGIJIEGFHIGGIJJJJJGIIGIIJJIJIGIG
@4811079/1
gttcgtattattcctcgaaatcaataactcgacaaaaattgttccctttt
+4811079/1
@@BFFDFFHHHHHJIJJIJJJJJJJJIJJJIIIJJJJJJJIHIIIJJJJI
@4811080/1
gttcgtattatttcctcgaaatcaataatgcaatgtgtttaaatttttgt
+4811080/1
B@@FFDFFHHHHHJJJGGEIJIJJ>HHIJIIGHJJGGIIGHIIJJJIJJI
@1186615/1
atttcatagaatggtggtggccatctgcgggacatgcacatctcttggag
+1186615/1
:B14=DDFGHHHHIEGI@GIJJJJJJJIIIG0?DFHBAD?>FGEFG=@BD
@6850710/1
atcggttctgcatgaatgccatctgggcccggggctctgtgatttcttag
+6850710/1
CCCFFDFFHHHHHJJJJIIJJJJJJJJJJJJIIJGGEABBF8CGH@FG@=
@1691805/1
caccgagtgaacatgtgacatagaaaatacgtaagttgctcaatgtcgtc
+1691805/1
CCCFFFFFHHHHHIJHGFHIJJJJJJIJIJJHGHIJJJIJJFGCGFHGGH
@4286900/1
ggaggagttgtactaatttgtgtaattgaagttcgtattatttcctcgaa
+4286900/1
BC<DFDFEHHHHHJJJJJJJJIHJJIJJJJJIJJJIJIJJJJJJIIJJIH
@3249787/1
ctgccttctacatttgcgagtgacg
+3249787/1
=?;D?DBD:AD<C<2AEE<<<AC?C
@1189692/1
atttcctcgaaatcaataatgcaatgtgtttaaatttttgtcgagtcaaa
+1189692/1
@@@DFFFFFHHGAEGIEGIFIJJJJJHIJJJIJJJJJJJGGHIIJHHHJJ
@3250211/1
ctgcctttcgtgtggtagtccctcttcgtgttccatttcatagaatggtg
+3250211/1
@C@;DFFFHHDHFHIFHEFHIIIJJJJJHEFC>G?GHGF<FAFBGGGH??
@2198926/1
cccagatggcattcatgcagaaccgatcaagaaaggggcagacaacttca
+2198926/1
@@;?DDFFHHHHHIIIGIIHHIIIIII1DEHGIIIIIIIIGIIIGEIIII
@2198927/1
cccagatggcattcatgcagaaccgatta
+2198927/1
???A1;3BFFA8DEBG423<4F9CED<GF
@2198928/1
cccagatggcattcatgcagaaccgattaagaaaggggcagacaacttca
+2198928/1
@@??BDFFHBFFHGHJGGFHHIJJJJIJJIJJGHGIIIIIHGIGHJJIJH
@2198929/1
cccagatggcattcatgcagaaccgattaagaaaggggcagacaacttca
+2198929/1
@C@D=DDDHDDHHGIFDGIHHHGHIJJJJGIHIJGIADBBEHIDDHGBFH
@1191664/1
atttcgttaaagaaccacaaaatgtgacatataaaggtgaatatataact
+1191664/1
@@@DDDDDHHH?AECGGGGGFG?C<??H>EHE@CFFD?:C>D9FHDGI>@
@5337237/1
tgatgtgataaatatacctgcacacacgcatttttaaatttaaaaattta
+5337237/1
CCCFFFFDHHGHGJJJJJIJIJJIJJJJJJJJJJJJGHIJIJJJJIJJJJ
@2200010/1
cccagccctgattcgcaacatataccgagtgtggcggcagtcactgcatc
+2200010/1
@B@DFFFFGHHHGJJJJJJJJJJJJJJJJCGEHGIJJHGG@EHE=??;;?
@4292352/1
ggagtggcgaaaccaacaaagtattgtaccttgtgggatgacaacgatat
+4292352/1
@@@BDEFFHHHHGJIJIIJJJHGGIGHIIJJJIGIJJIIJIIIJJJGIGG
@4292353/1
ggagtggcgaaaccaacaaagtattgtaccttgtgggatgacaacgatat
+4292353/1
@@@DBDFFHHHGGIIIIGIIICGIJJIGIIJJJEHJJIIJIIJJJJGIGI
@2740135/1
cgtcaaagcaccaggagaatgcatcctaggatcctcgtatagatgtcttg
+2740135/1
@<@:DDDDHHHHGIIIEHGIGGIIJJJBFGIJJJJJIHGIGEGIIEHGIB
@6855863/1
atcgttgttaaggaacacgcggtagcggaagattggctc
+6855863/1
CCCFFFFDHHHHHJJJJIJIJJGHIIJJJFIIJJJGJIJ
@662742/1
agaatatgaaatttaaaagaaaatttgaaaagtatcatgagttttgtgat
+662742/1
@BCDDFFFBHHHFGJJJJJJJIJIIEGIJIGIEFGGGGIHGFIIJGDGHI
@7394547/1
caagaaataattttacaaaaatttaaaatacacttcttcaggagattaac
+7394547/1
BC?ADFFFHHHHHJJJJJJJJJJJJJJJJJJJJJJJJJIIIIGIIJJJJI
@5339457/1
tgcaaaacaagcaatggcccaaactctgatttcaacaccggtgaagaact
+5339457/1
CCCFFFFFHHHHGIIJJIJJJJIIJJJIIJIJIJDHHIIJJDHGGIIIIE
@3785620/1
gaacgaattttgtgcatacaaaaatagtaaaaagtcgaagtctttcg
+3785620/1
@@@?DDDDHHH>ACFHBF@FHIIIGHGEHHIIIIFHEIIGFHHHIDD
@4298849/1
ggatatcttacgttctggcaacatcgacagataccacaaatacctaaacc
+4298849/1
BB@ADDFFHHHHFIIJJJJJJJJJJJJJJHJIJJJJJJJJJJJJIJJJJI
@5341614/1
tgcaaatcggccaacttcttgccgacggaatttttcagcgttttgtgg
+5341614/1
@@@DDDDDHHAHAG=;EFAHHHH><DDB0?DHGHI@=BC@;CFHA@CE
@5341615/1
tgcaaatcggccaacttcttgccgacggaatttttcagcgttttgtggaa
+5341615/1
@@<DDDD>=?DF@C?BGGHH@EFFHEGB<G;FBGGGD8C:5@;C==@E@>
@3788721/1
gaacgtttaaatttctgtcatgagaatctcttggattcaatgggaaaagt
+3788721/1
B@;DDDFFHHFHHJJJJIJIJJJJJJJJJJJJJJIIJJJJJJJIJJJJJE
@667693/1
agacaacttcatgtacaaatacctcaccttacaaaataaaatacggcaaa
+667693/1
@1?D=DFFHHHHHIIHIIIIIIIIIIIIIGIIIGIIIIIIIIIIIIGIII
@667694/1
agacaacttcatgtacaaatacctcaccttacaaaataaaatacggcaaa
+667694/1
@@1ADDDDHFFFHHHIHBHJJIGJJJGHIIIIIGDHGGIIJIGIIGIIJI
@2743159/1
cgtcagcgtcctccaggagttgctgagccgtcgcgg
+2743159/1
@@@DDDADFFH=FHBFH3ECFGGIIGIIIGDGGG@F
@4825069/1
gttgaaattccgcgaaattggcactggcaagtcaaagaagctagcca
+4825069/1
=B@A:ABDFHGHGIJIIJJJJJIJGGBFGHHBDIIJJIIJIIJJGJJ
@4825070/1
gttgaaattccgcgaaattggcactggcaagtcaaagaagctagcca
+4825070/1
@@@?DEFDHHHFHBAGIEHGIHGIIJJIFIGDHEIJFGGGIJJGBFG
@4825071/1
gttgaaattccgcgaaattggcactggcaagtcaaagaagctagcca
+4825071/1
@@@BDFFFHHGFGBBEGEGCFGGHIIBCC9BBBBGGHEEG@HHGGIH
@3790235/1
gaactattatttttttttttttatttttcatcacagtgatgtttgtttca
+3790235/1
@@@FFFFFGHHHHJJJJJJJJJBHHIJHDAAGGIGF?AACHEEFDDFDC@
@6859642/1
atctactcgttatataatcatcattcaaacattgaagccagatcgataaa
+6859642/1
=B?4=BDFHHHHHIIJJJJJJJJJJJJJJIFIIIJJJIIIJJJJJJJJJJ
@6859643/1
atctactcgttatataatcatcattcaaacattgaagccagatcgataaa
+6859643/1
BB;=DDFFHFHHHIGJJIIJJJJJJJJJJJJJJJJJJJJJJJJJJJJJIJ
@6352999/1
aagtcaaaaataatatgtaaattgattttagaaaaaaaaccactaattct
+6352999/1
CC@FFFFFGGHFHIJIJGJJHGIJGGJJJJIIJJIJJJJJJGIIIIIGGD
@7399280/1
caagaactgaacaaagttgaagtccttggcgttgaagctgagagtctctt
+7399280/1
CCCFFFFFHHHHHJJJIJJIJJIHIIIJGJIHIJIGHIJJIJJJIJIIII
@7399281/1
caagaactgaacaaagttgaagtccttggcgttgaagctgagagtctgca
+7399281/1
CCCFFFFFHFGHHGHJJIIJJIIJJJJJFIJGIIJIJIIJGHIJBFHIIJ
@670235/1
agacactaagattaccaagttgggcaaccagcagtcccacaaagtttcac
+670235/1
BC<DFFFFHGHHHJJJJJJJJJJJJJJJJJIJJJHIIHIJJJJJFHJJIJ
@4826850/1
gttgaagctgagagtctcttcgtcactcgcaaatgtagaaggcagattgt
+4826850/1
@@CFFFFFHGHHHJFHIJGHIJHIJJHJGJIJIIIBGGIJIIIJJIIJJH
@7896864/1
ccaaaccttgcaaattttcaatcatgaaacaagattttacctgaacaatt
+7896864/1
@@@DFDFFHHFHHJ<EHHHHJEHIIGEHGHGGIGIJGIJJJJ@FHJIIIJ
@7896865/1
ccaaaccttgcaaattttcaatcatgaagcaagattttacctgaacaatt
+7896865/1
CCCFFFFFHFGHHJIJJJGIIIJJIIJJIIJJJJJJJJJJJJJIJJJJJJ
@4302031/1
ggatgacaacgatatgtcaaacgacgacattgagcaacttacgtattttc
+4302031/1
=@;DDBDDDF<?AGAFHBA>CBD?FG@DH:GAHCHGCFA@FCC==FHG@F
@7400100/1
caagaacttgctggatctcttggtcggaaaagtgactc
+7400100/1
@@@DADDD<AFFHGC@F<HHHEI<ACG:;C;;1CD90B
@7400101/1
caagaacttgctggatctcttggtcggaaaagtgactcccgaacaagcca
+7400101/1
@@@DBDFFGGBHHIIJJJJIIIEIJJGIGIGHFGCFHIJIJJIJJIGHGG
@7400102/1
caagaacttgctggatctcttggtcggaaaagtgactcccgaacaagcca
+7400102/1
B@<DDFFFHHHHHIJJJJJIJGIHJGGGHJJIHIJJJJJJIJJJJJJJJJ
@1204271/1
atttgatgcaaagtatagaggttgtacccaa
+1204271/1
:?@BD>DDDBBDFAC?D@EGGA;G@<EHGEC
@1204272/1
atttgatgcaaagtatagaggttgtacccaaacttttcgggg
+1204272/1
@@@DDDDAHFFDFAEEFHEIIGEGHHIIIGE@FFGGIGGD0D
@2745937/1
cgtccgtcagccgccatattgatttaattttgacatgttagaatgcccta
+2745937/1
@@1ADFDDFHHHHJJHIIIJJHIIJJJJIJJIIJIJIJJJJJJJJJJJJJ
@3792593/1
gaacttcaattggtctaccacaatattctccaaatcttcgatgatctcct
+3792593/1
@@@1BDEFHHHGHGHIJJJJJIFJIHIGIJIIIGIIJJIJIJIJIJIFIH
@6863214/1
atctcggatcttgctactaatattcgattcgataggtgctttgtctggtt
+6863214/1
@B8=DDFFHHHHHGJIJJJJJIJIJJIJJJIIIJJIGHHIJIJIIJJJEI
@5351265/1
tgcaggagatcgctagcgaacaatccttcgaggtaacctacgtggacatc
+5351265/1
@B1BDDFFHHHHGJJJJJJJJJJJIIJJJJJJJIHGIIJFGIGHIJIJJI
@4303922/1
ggatggacaatttgaacaagttacaagtgccgaagtacgagctattcgag
+4303922/1
@7?BDDFFGHHHHJJJIJJJJJJJJJJIIJJIGIIFGGIIHIJGJJJJII
@7899582/1
ccaaagccttaggagatgtctttgaatccgtagcaggtgcaatattttta
+7899582/1
B@@A=DDDHHFHFEHGHGJIIJGHHGIIJG8EEGCDGD3BFBG>FBFICH
@3796268/1
gaagaaagctatacagtagtcaaatttgtatccattatcactttttgttg
+3796268/1
@@1=DEFFHHHHHIIIHIIIIIIIIIIIHHGIIIIIIGIIIIIIIIIIII
@5353339/1
tgcatacaaaaatagtaaaaagtcgaagtctttcgagacatactcttcgg
+5353339/1
@@1:BDDDFHHHBHIIIIGIIIEHGIIIHIGIIFIHIIIIIIIIGIIIII
@5829936/1
tttgtttattcagatttacagcaattccctatgaagcttgaagtaaaaca
+5829936/1
=?14=BDDHHFHF>GGGIGIIGH;CHGEGEHIIGIIDHE>FFC?DB??D=
@1701194/1
caccgtgcgagatggactcgaataacgccaacaggttgtttcattaccgc
+1701194/1
=@;====@F<@FCC>:CGFFIIIEFECA@FDDF?@8B;ADD<BFFIAFFI
@4831632/1
gttgactgttgtagctgattaaggggtg
+4831632/1
?@?BDDDD::CA?EADAF@DDEB<EB<?
@6358292/1
aagttgtctgcccctttcttaatcggttctgcatgaatgccatctgggcc
+6358292/1
CCCFFFFFGHGHHI?GHCHHCH<EAHFHGI@GGIIIIIEGHGCH@9FEGH
@7902329/1
ccaaatacgaactggtccaaatcgagggcgccatccacgagccaatcttc
+7902329/1
@@@DDFFFHHHHHIICGIIIIIIIIIIIIIIIIFHIGIIIGIIIEEHHGE
@1213668/1
atttgtggtatctgtcgatgttgccagaacgtaagatatcctaaactcac
+1213668/1
CCCFFDFFFHHHHJEHIIJIHIJJIJJIJJIHIIJJJJJIGJIGIIICHI
@5355276/1
tgcatgttatcacgattcataaaagtaatataaccttagatttcgaggca
+5355276/1
@@@BDD?DDBDFFB<CFEBEEHIII<AEAHEHIIIIIIIFFIIIIIIIII
@3263230/1
ctgctgaatgtgcgccaattgagttttcgagcattttccggaaaaga
+3263230/1
@@<DDDD>?AC?BAGGGGHHHIIBHEHD@DD@FGHIIGGEGEEEHII
@4833799/1
gttgagtgaaaaaggtgggaaatgttgactgttgtagctgattaaggggt
+4833799/1
@BB?DDDEDDHFFIJ:EHIJEHIJGIBGIIIFEGFGHIIJEHIDI>FHJ0
@676031/1
agacgccaaacattcggcagccaagaacttgctggatctcttggtcggaa
+676031/1
?@@DDDFFGGGHHIIIGIIGIIIIHGIIIIGIIIHIIIIIGIGIGEHIIG
@7410447/1
caagaccagatgacttacggaacttagcttcacaattacttagagaagca
+7410447/1
CCCFFFFFHHHHHJJIJJJJJJJJJJIJJGJJIIIIIIIIJJIIJIIIJJ
@7410649/1
caagacccccaaccccaacaaggaggtaaaaagaagaaacaaaagcaact
+7410649/1
?78?BD>DBF6DFIGEHIIEG@D?;C1?DHG>FCGDFHGG9CGI=9CD>D
@4308419/1
ggatttctcaacttgtttccgtgagttgctgaacaaatttgaaaaaacca
+4308419/1
@<?DDDBDAF???C@AEHBIDHD;A<<A4<A?EBGII@DCC<?DHGB:?B
@2215486/1
cccattggctggctccaagagatgtgcatgtcccgcagatggccaccacc
+2215486/1
CC@FFFFFHHGHFGHIBHDEFECHAFEHGIGHIIGHBGIGHGIH@EGGII
@7905983/1
ccaaattgctctactctcaagaaatggcctccatgccgagcaagactccc
+7905983/1
CC@ADDFFGHHGFIGGGGEFIHIIIIIIIIIIIIIIIIIIIIIGIIIIII
@676819/1
agacgttagagaggttcactaaaaaatattaggaatccactacaaggttt
+676819/1
@C<DFFFFHHHHHJHIJIJIJJJJJJJJJJJJJJJJJJJJIHIJIJJFIJ
@5835164/1
ttttaaatgaaaaacgtatgttgtttacttcatttgaatctatggaagtt
+5835164/1
?@:ADEDFHFDHHIIIAFHIIIIIGIIIIIIIIIIIIAFIIGHIIGHGHI
@6362337/1
aataaagtgtactttattgaaaaattagtaaaacataatggttttcgcgc
+6362337/1
C@BFFFFDHFHHHIJIJJHIIJJJJIJJIIGJJJJJJIIJJFHIIIIIJJ
@4310223/1
ggcaaaactccgaaggaagccaagggctcggctgctcatcatgccctcga
+4310223/1
CCCFFFFFHHHHGIJJGIIIJJIJJIIJIEGGFA=<F@CHG@>CFI3@8;
@6363453/1
aataaatcctgtagaatatcgtttaacttttccagcatttctcttgctgc
+6363453/1
@BCFFFFFHHHHDIIIJJJJIHIJJJJJJJJIJJJJJJJJJJJJJJJJJJ
@6363839/1
aataaatgctcccttttcacaatataataaatacatatcatatcatcggg
+6363839/1
BCCDDDFFHHHHGJJJJJJJJJJJJJJJIJJJIJJJIJIJJIIJJJJIIH
@6363840/1
aataaatgctcccttttcacaatataataaatacatatcatatcatcggg
+6363840/1
CC@FFFFFHHHHHJJJJJJJJJJJJJJJJJJJJJIJJJJIJJJIIJJJIG
@6871208/1
atcttctggagtcacccaacaacaacacttcgactacagatattcgcact
+6871208/1
?B;4ADFFHHHFHJJJJIJJJJJJIJJJJIJIJIIJJJIJJJJJJJJJJJ
@6871532/1
atcttcttttccggaaaatgctcgaaaactcaattggcgcacattcagca
+6871532/1
BCCFFFFFHHGHGJFHIJHJIIIJIJIGIJIIJJIIIIIIJIIJJJJIJG
@4313265/1
ggcaacatcgacagataccacaaatacctaaaccttcccactaaagttaa
+4313265/1
CC@FFFFFHHHHHJIIJIIJIJJJJJJJIJJJJEHHJJJIJIIJJJDHII
@1223036/1
attttatcaatcggccattcgaggctggaagcc
+1223036/1
?@@ABDFFHHHHDGIIGGIIHECGGFEG;FC=D
@4315166/1
ggcaatccttgcaggatttacccgtggagggtaacaatctgccttctaca
+4315166/1
@77BDDFFHHHHHJJJIIJJJJIGHIIDHIJGHGJJHIJIFJIIIJJJJG
@680170/1
agagaagaaagctatacagtagtcaaatttgtatccattatcactttttg
+680170/1
@@77;;DDHDFDHIIIIGH:IEFHHAFHGII?HFHIHEEHIIIGHCHGDF
@1707622/1
cacctttatatgtcacattttgtggttctttaacgaaatgtcaagagcat
+1707622/1
@@@DDFFFFDHFFHIIGIJJJGGGGADCEHIHHJJIJJIHFCHIJIJIIB
@2756279/1
cgtggacatcgaagaaaaaacattgaccaatcgccaccaatgcttggtgc
+2756279/1
:<14=ADDHFHFHIIIIIIIIIIIGIIIIIII:DHIIIIIIGHIHHIIII
@1708490/1
cacctttttcactcaaccatagctttc
+1708490/1
@@@DDAADFAF?:<CFA?FDE9F><:C
@1708491/1
cacctttttcactcaaccatagctttctcagcgt
+1708491/1
81?;DDDDHF?D8FHIG;E?ED<FE?EHG99A?1
@1708492/1
cacctttttcactcaaccatagctttctcagcgtgttt
+1708492/1
CCCFFFFFHHHHHJJIJJJIIIJJJJJIJIJJJE?:?D
@140239/1
aaaatacgtaagttgctcaatgtcgtcgtttgacatatcgttgtcatccc
+140239/1
@@84ADDDCFFFFFIIFIIIIIFDEGGF@FGEIIIIIIIFGIIIIIFFII
@140240/1
aaaatacgtaagttgctcaatgtcgtcgtttgacatatcgttgtcatccc
+140240/1
@@?DFFFFHDDFHIJIJJIIIIHIGHIJJJJJJJIIGIEHEGIHGIIJ>F
@140589/1
aaaatactcaacctggatcaatatatgctctacgctcacggatcagatct
+140589/1
@CCFFFFFHHGHHHIIJJIIJJIJJIIJJIIIIIIJJJIGBGHGIIHHGG
@5368710/1
tgcgacatttgacgtacggttcaagtagctgaagtaaaagtgtgctccat
+5368710/1
@@<:BDDDHFDCFGEGIGIEHIIIIGIIIIIGIIFGHIEDDGFDHIIIII
@4321267/1
ggcatgatgagcagccgagcccttggcttccttcggagttttgcctgttc
+4321267/1
@C@DFFFFFBAA>GIJIIJIGGEGCGIJDDF?D?DG8D0?FH@3C<F=C@
@4322289/1
ggcattttgacatttatgtgacataatttgcgacatttgacgtacggttc
+4322289/1
@<@DFFFFGHHGGIIJJJHJIIJJIJJJJIIJJJJJIJJJIIHIGGIBGG
@143164/1
aaaatataataaaaatttatagttttttgcatttttattcggcttattgt
+143164/1
@BB:BDFDHGHGDIJJIJIIHGHIIJJJIGHGIGIJJIGIIIGGIIJJIG
@3810210/1
gaagagttggccactaaactgggcagctcggctgagaatcggt
+3810210/1
@@@DD?:D?F?DF?EBGIIIEA?DCGG9FHGHEACBGHIG9@B
@6878523/1
atgaaatattacagaagctcaccagtttttaatcgacctagaatacttgg
+6878523/1
=1:=BDFFHHGHHJIJJJJJJJJJJIJJJJJJIIIJIIJJIHGGIJIHII
@4324308/1
ggccaccaagaccagatgacttacggaacttagcttcacaattactt
+4324308/1
@7@DFFFFHDHHHJIIIEHGEIHHIGIGJJHIJIIJJIJJJIJIJJG
@5372992/1
tgcgtctttgctttggtcactttacgcgcgaaaaccatt
+5372992/1
?<?=ADDDH?8FHHAB?EBBAHHEHG><F68@@FGIB@A
@5844322/1
ttttactatttttgtatgcacaaaattcgttctacatatgaaacatgtca
+5844322/1
B@BDDDDFHGHHHJIIJIGIJIJJJJJIDHHGIGIJJJFIJJEGGHCBG@
@5844714/1
ttttacttcagcatatactggtgtttttcctggtagaactacgacaacaa
+5844714/1
?@?BBDDEFDHHFGGHGIIJJ<CCHIJJIIGHIHIJJJJJJJJJJJJJJJ
@4843785/1
gttggaattccattcaactgaaaccgcaaaggtatcatagtttttttgtt
+4843785/1
@@@DB?DDHDH<CFAEHGGCIIIIIGEGIIGG<BFHEDHGDBFGIGBAFG
@3811751/1
gaagatgtagaagttcccaaagccttaggagatgtctttgaatccgtagc
+3811751/1
B@CDDFFFHHHHHIJJJJIJJJJJJGIJIIJIIHEGGIIJJJJJJJBHII
@6372686/1
aataatattaggaatccactacaaggttttcaatagggcattctaacatg
+6372686/1
?@1=ADDFHHHHFIJJJIJIIIIIJGGHIJIEHIIJEGIIIJJJJJJIHI
@4326777/1
ggcccagatggcattcatgcagaaccgattaagaaaggggcagacaactt
+4326777/1
@CCBDFFFHHHHHJIJJJJJJJJJHJJJJJJJJJJJJJJIIJJJJJJJJJ
@6880399/1
atgaaatttaaaagaaaatttgaaaagtatcatgagttttgtgattctcc
+6880399/1
?@8=BDFEHFHHGIJJJJIIIIIJIDHBHHIIIIHHIIJJIJJGIJGGIJ
@686778/1
agaggataaaccaatggagcacacttttacttcagctacttgaaccgtac
+686778/1
@@@ADABDHFHFHGJIJGIJJJGGGIJJJJJJIHGJIIJIJIJJJJJJIH
@686779/1
agaggataaaccaatggagcacacttttacttcagctacttgaaccgtac
+686779/1
@B@FFFFFHHHHHJJJJIIIIJJJJJJIJJJJJJGIJJIJJJIIIJIIGG
@686780/1
agaggataaaccaatggagcacacttttacttcagctacttgaaccgtac
+686780/1
@C@AFFDFHDHHGEIHI@HGJIIIGGIGIGIIGGGIGIGGIIHGEFAHIC
@686781/1
agaggataaaccaatggagcacacttttacttcagctacttgaaccgtac
+686781/1
CCCFFDFFHHHHHJIJJIJIJJIIJJJJJIJJIJIIJJIJJGIJIJJIJJ
@7421405/1
caagattttacctgaacaatttgaaatttttccaaacccgaaaaaagttt
+7421405/1
B?BADFFFHHHHHJJJJJJJJJJJIJJJJJJJJIJJGIJJHJJJJGHFHH
@2227279/1
cccccaccaagggaagggggcggcccccatcccaacagaagggg
+2227279/1
@7@BD@DDHHHFDGIIGDGEEDBBDCCBBC?BBCC?@BCCCB6B
@687421/1
agaggcttttaaaatttaacgtttagcagtcttctttttagaataacatt
+687421/1
B<1BDDFFHHHGHJJJJIJJJIIJIJJJJEHIJIIJIJJJJIJJIIIIJI
@5377540/1
tgctcagggaagtacttatacaaataatcagaagctatcaactgcagcac
+5377540/1
BB;4BDFFHHHGFHIJJJIJJJJJJJJJJJJJJIIJJJJJJJJJJJJJJJ
@687942/1
agaggttcactaaaaaatattaggaatccactacaaggttttcaataggg
+687942/1
CC@FFDFFGHHHHJJJJIJJIJJJJJJJIJJJJJIGIGGHJJJIJJJJJJ
@688050/1
agaggttgtacccaaacttttcgggg
+688050/1
@B@DFBDFFHGHHIJIJJJIJIJIFG
@688051/1
agaggttgtacccaaacttttcggggtgcaatcttcttttccggaaaatg
+688051/1
@<@DFB?DHHHHHGIJJJJJJJIIJHHHJJIJJIIIGIIIJIJIIJJIJG
@6882207/1
atgaagataacttatgctgcttggtctttgttcacaatcgctataaagcc
+6882207/1
@@@<DDDDFFDFFIGIIGIIIIII<FCHBA9CAHIGGGEGGGGGGCE9DF
@2764788/1
cgttgaagctgagagtctcttcgtcactcgcaaatgtagaaggcagattg
+2764788/1
BB1BDDFFHHHHHGIFHGIJJJJIJDIEIIIIJJJJIJJJIIJGIJJGJJ
@4330134/1
ggcctccatgccgagcaagactcccgtcagcgtcctccaggagttgctga
+4330134/1
@@@DFFFDHHHHHJJJJJIGGIJJIHGGGGIIGIIGGIHIGHH@FGGHIG
@1717175/1
cacgagccaatcttccgctaccgcgtgttccttaacaacgatctggtggc
+1717175/1
C@@DFFFFHHHHHJIJJJGIJJIJJFHGGGIIJJJIJIIDHIIHGIIJJI
@2230189/1
ccccgatgatatgatatgtatttattatattgtgaaaagggagcatttat
+2230189/1
CC@FF?DDFFBFFCGBGEAIEHIEIIEIIGHH<FFHIIGIICHIEIIIII
@4850882/1
gttgggcacctttttgctgcccttgtgtgggaccagtctgttgtgtggga
+4850882/1
:?14ADDBFHDHHIIDADEHIIGIIFB?FHIEGICHABFGBFGDGDGIIE
@6888716/1
atgacttatggtggatatcagcattgttttcagttgaaaaagtagc
+6888716/1
BC@BDFFFHHHFHIIIIIJJJIJIJJJIJJJIJIJIIJGIJGFGHI
@4851304/1
gttgggggtcttgtgtaatgggttgaggctgaacctcaggtggattgagc
+4851304/1
@@CFFFFF@FHHHEHGIJJIJJGHJIIJIJJJJJJIJIIJ=FHCHIJGII
@692984/1
agatatccagcctttgatggaagaaaaaatttatacagcactactatgtt
+692984/1
=8:4=2==:A:D?EGEG<C@F?A?AFBB?FFIEFIFDG9?@?FGCG@FFF
@4335236/1
ggcgcacattcagcaggttttttaacagtttgaaaaccttgataaatgga
+4335236/1
CCCFFFFFHHHGHIJJJEHHJJJJJJJJJJJJJJJJJJJJJJJJJJJJJJ
@7432643/1
caaggacttcaactttgttcagttcttgcaggagatcgctagcgaacaat
+7432643/1
@@@:ADEFHHHGHIJJJGIJJJIJIIEBHGIEHGGGGIJJHAHHHIIIII
@7432644/1
caaggacttcaactttgttcagttcttgcaggagatcgctagcgaacaat
+7432644/1
CCCFFFFFHHHHHJJJJIIIJJIJJJJJJJJJJJIIGIJJIJJIHHIIAH
@693797/1
agatcactaaggtactattgccttctagaatgctaaaaaatcagtttcaa
+693797/1
@@@FFFFFHHHHFHIJJJIJIJJJJJJJIIIJIJJGJJIJIIIIDFGGII
@3822001/1
gaagtaacggcagcactattgacactaagaaatcacagagccccgggccc
+3822001/1
@@<DDEFFHHHHHIGIEGGHBAGEHEHIBFHHE<:BB<FFGGHH77;;BE
@2771485/1
ctaaaacagaaatatactgtaatacgatggatgattcattaatggacaca
+2771485/1
??1DDD3B8DDDDEE<?EFBBFFD<@=3CEFE@ECD<DFDDFCDE<DBB@
@2771486/1
ctaaaacagaaatatactgtaatacgatggatgattcattaatggacaca
+2771486/1
@@C?DDFFHHHHHIBHGGGEIGHHGIFEHE>EFHCDGHIFHEEIIGEGII
@2771487/1
ctaaaacagaaatctattgtaatacgatggatgattcattaatggacaca
+2771487/1
=11ADFFFHHHHHJJHIJIJJJJJJJHJJJIJJIJJJJJJFJIIIIIJJI
@2771488/1
ctaaaacagaaatctattgtaatacgatggatgattcattaatggacaca
+2771488/1
@CC=DEFFHHHHHIIJIJJJJJJIIIIGJIIJIJIJJJJJJJJJGJIGIG
@7433306/1
caaggaggtaaaaagaagaaacaaaagcaacttcaacaagaggaaggagc
+7433306/1
CCCFFFFFCFHHHJJJJJJJJJJJJJJIJJJJJIIIJJIJJJJIJJHJJJ
@6892546/1
atgagttttgtgattctccgaagagtatgtctcgaaagacttcgactttt
+6892546/1
=1:BDABDHH?FFIHIIIHGIEGGACHEH?FGHIIIFE@3DHGBFBFHBG
@695099/1
agatcgataaaaaaatatcgcaatattagaaattttcaaatattcttcgc
+695099/1
@@7BBBDBFDHFHIIGEC<FDAGHGHHHHIIIIBGGGGHHIIGHEIGGGB
@7435273/1
caaggatgtaagaactatggaggaatattacaataagccgaataaaaatg
+7435273/1
??;;<BDBFFHD?FHHHHGHAHEIIIHGIHIGHIIGHGDGEBCHIEHGEB
@7435274/1
caaggatgtaagaactatggaggaatattacaataagccgaataaaaatg
+7435274/1
@@@FFDFFDFDADGHIGGGHCG=HFCCHD@FFF?GDFGGGIADFIIIAB8
@6893595/1
atgatatgtatttattatattgtgaaaagggagcatttatttgatgcaaa
+6893595/1
@@<BDBEFDCFBHJIGHIGFHHIGDGGGFEHEGGCFGHAGHH@?C@<D4?
@4338851/1
ggcgttccgttggtctgattggcttgttcggg
+4338851/1
@CCFFFFFHDHHHCGGIIIJJJJJJ1?F4;DH
@4856060/1
gttgtacccaaacttttcggggtgcaatcttcttttccggaaaatgctcg
+4856060/1
=@1=DDFFHHHHHJJJJJJJJJ:DDBHGHGIDFGIIDGCHDHIIEHHJII
@4856061/1
gttgtacccaaacttttcggggtgcaatcttcttttccggaaaatgctcg
+4856061/1
?@@AADDFFGHGFGIJJIGHII?GHIIGGJJIGHGIJJJJJIJIJGGIJG
@4339079/1
ggcgtttaaaggcaaagcctggacagcatccacttgatcgatgtccatag
+4339079/1
B@@=DFFFFFHHHJJIGGGIGGIIIJIIJFIJJJJGGHHGJGJIDIIIGI
@5853245/1
ttttcaatagggcattctaacatgtcaaaattaaatcaatat
+5853245/1
?@;AD?4?CF>C;F>?BFA?BCH@AA<AHDHHHIIBFHCGF?
@152653/1
aaaatatcgcaatagctcaaaagggaacaatttttgtcgagttattgatt
+152653/1
@@@DFFFFGDHHHGECGHIJJJIIIGGHEHGIJJI>DGADAHGGGGGGII
@3282315/1
ctggaagagaaggttaaatacaaattcaagaaccgtg
+3282315/1
=1=BDDADHHHHG;BEGHHEDHGIGIIIHIIGDH811
@1721381/1
cacgattcataaaagtaatataacctt
+1721381/1
@<@BDDD>D2CFBG>EGFB>FFHAH<?
@1721382/1
cacgattcataaaagtaatataaccttagatttcgaggcaaattgattga
+1721382/1
@@<;BDDDFFHH?HGCBHGHHFHIIIHHEGCHGIIIIBD=?FGHIIIGG3
@1721383/1
cacgattcataaaagtaatataaccttagatttcgaggcaaattgattga
+1721383/1
@@@DDDDFHHGGHJJFGGIHHIIJIJJIGGIJGIJJGIIIHGHIJGIIJJ
@1721384/1
cacgattcataaaagtaatataaccttagatttcgaggcaaattgattga
+1721384/1
@@@DDFFFHHHHHJJDHIJJJIJJJJJJJJJJIJJJIJIJJJJIJGIJJI
@1721385/1
cacgattcataaaagtaatataaccttagatttcgaggcaaattgattga
+1721385/1
@CCDDDDDFFHFBGICBHIHEJHIIJIIIGIJJJJIEIIGGGIJIHGGDG
@1721386/1
cacgattcataaaagtaatataaccttagatttcgaggcaaattgattga
+1721386/1
BB<DDDDFHGHHHJJHIIIIJIJJJJJJJJJJIJJJEGGHAHEHIGIIBG
@1721387/1
cacgattcataaaagtaatataaccttagatttcgaggcaaattgattga
+1721387/1
CCCFFFFFHHHHHJJFHJJJJJJJJJJJJJJJJJJIGGIJJJJJJJIJJG
@7438300/1
caagggcacacggcaacaaaaagtgataatggatacaaatttgactactg
+7438300/1
@CCFFDFFHFHHHIJJJJJJJJJ?FGIIJJIJIJJJJJJJJJJJIIIIJI
@3282867/1
ctggaagccacttttaaatgttgatgttgctcataaaccgtttcctaaag
+3282867/1
CC@DDFFFHHHHHJJIJIJJJJJJIJJJIIJJIJJJJJJIIJJJJIIIII
@6898292/1
atgcaatgtgtttaaatttttgtcgagtcaaaagcgaagaatatttgaaa
+6898292/1
@@@FFFDFFDFHHIJIIIIGHIFEG=AHBGGGGGBHIGGFFGHIEGEBBF
@154683/1
aaaatattattaagatggcaatagaatttcttaaagatcacaggtatgat
+154683/1
CCCFFFFFHHHHHJJJJJJJJJJJJIJJJJJJJIJJJIJIJIJIFFGGHH
@6899811/1
atgcataaaatataataaaaatttatagttttttgcatttttattcggct
+6899811/1
CC@FFFFFHHHHHJJJJJJJJJJJJJJJJJJJJJJJJJJJJJIJIJIJIJ
@2235398/1
ccccttcttaatcggttctgcatgaatgccatctgggcccggggctctgt
+2235398/1
:?144BDEHDHHGHICEBGHIIJJJJJHHHHGIIGJDGIGGIJGBBG9C=
@4343546/1
ggctgtttaacacaatgtgttaaagtaagaactgtgttaaaaatgaattc
+4343546/1
@<7BDDDEDFA?F@FF@ABBFHHI@AEHIEIIII@BHGIIICGHIGIIED
@3283997/1
ctggaagtgtcagtcgttgtaattgctttttttgttttaatcgtttcgta
+3283997/1
@@@DDDDBH<CFDCG?AF@??FDFAFHHHIIII:BFHIBFGCHDFHGE@3
@4343895/1
ggcttatcactatgatgttgatttggtaccagataccccgaaaaagtttt
+4343895/1
CC@FFFFFHHHGHIJJIIIJIJJIIJGHIJJJIJIJGIJJJJJJIJBFIJ
@4344120/1
ggcttattgtaatattcctccatagttcttacatccttgtttatttccct
+4344120/1
BCCFFFFFHHHGHJJJIJJJJJJIJGHIJJIIIFIJJJJGIIJIJJJJJI
@7441734/1
caaggttttcaatagggcattctaacatgtcaaaattaaatcaatatggc
+7441734/1
@@@@D:=ACBFFGEBEHHIICHEHGIADHACFHHHHHIIIGGHEGHDCEG
@7441735/1
caaggttttcaatagggcattctaacatgtcaaaattaaatcaatatggc
+7441735/1
@@CAD?BDHHDHB?CFGBFEFHIIIIIIIEEHHIIIIIIIIIIIIIIIII
@5857469/1
ttttcgaatgtcaaacagaatctagccaaacacacatagtacctctccac
+5857469/1
B@B==DDFHHHHHJJJJJIJIJJJJIJJJJJJIGGIIIJGHIGJJIJJJJ
@4345450/1
ggcttttaaaatttaacgtttagcagtcttctttttagaataacattgac
+4345450/1
@?@?DBDBDHHAF>HH@F:AE;F@CF<CHGGEHBEFEB99CGBGFGIGGB
@4345590/1
ggcttttcctgcttttttagcagctttaccattcgtcttatcgatgcatt
+4345590/1
@@@=BDFFHHGHHJJJJIIJJJJJJJJJJJIIIJJIIJJIIJJGJIJJJI
@4345591/1
ggcttttcctgcttttttagcagctttaccattcgtcttatcgatgcatt
+4345591/1
B@;=BDFFHFFHFHJIJJIJJJJJJJJJJJJJJJIHIJJJJJJIJJJJJF
@1237874/1
attttcttgtatcacttattgcgtctttgctttggtcactttacgcgcga
+1237874/1
B@BDDDBDHFHHGJIIJIGIIJJGGHGHHJJJFGEDFGIJJJFGIGGHIG
@2236987/1
cccgaacaagccaatcagaccaacggaacgcccggagcggc
+2236987/1
B@CF=DFFHHHHGJJJJJJJJJJJJJJJJJJJJIGGHIGHE
@2236988/1
cccgaacaagccaatcagaccaacggaacgcccggagcggctgatatcac
+2236988/1
@C@AFFFFHHHHHJJJJJIJIJJIJJJJJJJJJJIJJJJHHFDACEEEED
@4346494/1
gggaaaagtctagtatgatgacgtttctggacaacaaggaaagttattgc
+4346494/1
?@<;DDFFCFFHGIJJIFIIHJJFGIIJJGGHIJJJJEIJJGGBGFIJJI
@2238224/1
cccgaataccgattctcagccgagctgcccagtttagtggccaactcttc
+2238224/1
@@@<BDDDHHFDFH>FEH@FHGHIGGGIIIDGGIIIIGIGIGGGIIIIGG
@1724275/1
cacgcatttttaaatttaaaaatttattcaagtcaaaaataatatgtaaa
+1724275/1
;?;=DDDABFFHFIIIGIIIHEFHIGCH@HGI<EFEEGEDFEEGIEDG9D
@1239324/1
attttgacatttatgtgacataatttgcgacatttgacgtacggttcaag
+1239324/1
1??A:ADDDFFF<CCCE<IH<C<AF<EHG@GE<EFGCEGBG8@@97B<DB
@5859608/1
ttttctgtttcaaaataccgttggatggtaatttctctattattcgcatc
+5859608/1
11?B4=AAFHDBHIJGBHIIFGGIGIGB?EFHIII>EHIJJJIIJEIIJJ
@5859609/1
ttttctgtttcaaaataccgttggatggtaatttctctattattcgcatc
+5859609/1
?BBBDDFDHHGHHJJJJJJJHIJJIJJIEHHIIJJIIJGIJJJIJJJIJJ
@7929680/1
ccaagcgatgtacaacgaagacgaaattcctccatattttgctaaaccag
+7929680/1
@@<BDDFDHHDHFHJIIIIIJJIHIJJIIJJJJDGEHIJJJJJIJJGIII
@158632/1
aaaatcatgaccaaaaagtgaacagctatcgatacacagtcatagatcca
+158632/1
@@CDDFFDHHGHHIIIGI??HHIIIIIIIGIIGGHIIIIHHAHIGGIIII
@158633/1
aaaatcatgaccaaaaagtgaacagctatcgatacacagtcatagatcca
+158633/1
B@8DDFFFHHHHHJJJJJHHIJJJJJJJJJJJJJJJJIJGHJJJJJJIJJ
@2240454/1
cccgagaaaagtttatttatcatacacaggtaaacagttgtacagtagag
+2240454/1
B@@DDFFFGHHFHIIIJJIIIIJJJIJJIGCEFHIJGIJJIIJJJIHIJJ
@6388069/1
aatcacagagccccgggcccagatggcattcatgcagaaccgattaagaa
+6388069/1
@CCDFFFFGHHHHJHHHGGHBGGIJJIIJJJJIJJJIIJIJIHHIJJIFH
@7930980/1
ccaaggataacctctctgtcggtagatttccgcgaagtggtccgtgcccc
+7930980/1
CC@FFFFFHHHHHIIGGGAFIJCFADHIJJJ?@FAGHBFH=CGG=C@EHI
@4349253/1
gggaaatgttgactgttgtagctgattaagggggg
+4349253/1
@?@DDDDDCFDFHEECGIE<EB9<<CF<E>GGI07
@5860528/1
ttttcttgtatcacttattgcgtctttgctttggtcactttacgcgcgaa
+5860528/1
1B:44ADEFHHHGJJJIJJJJIHIIJJIJJJIJIIJJIJJJEIIJJJJGG
@161114/1
aaaatcttcagacaaattcgattttcctaatctgagagcctcagcaactg
+161114/1
@C<DFFFFHHHHHJJJJJJJJJJJJJJJJJJJJJJJJIIJIJJJJJJJJJ
@1726036/1
cacgctgagaaagctatggttgagtgaaaaaggtgggaaatgttgactgt
+1726036/1
?????@@@DDDD?EEIIICAF199<CE@EIIDD1:C@DC2D@BDDEIE>B
@706014/1
agattaccaagttgggcaaccagcagtcccacaaagtttcacagttccac
+706014/1
B@@DFFFFHHDFHIJJJJJJJJGIJJGIJJJIJIIJIIJJJIJJGGIIFI
@1727036/1
cacggaaatctaccgacagagaggttatccttgggggaagaagccaaatt
+1727036/1
CC@FFFFFHHHHHJJIJJJJJFIJHIIJJJJJJJJJJJIJJJJJJJIIHG
@6906277/1
atggaactgaagtagtagcgccattctcttcaacttctaatttgcataat
+6906277/1
BCCFFFFFHHHHHIJIJJIJJIGIJIIIIJJJJJJJIJIJJJJJIJJJJI
@3833628/1
gaatatataactgacatgtttcatatgtagaacgaattttgtgcatacaa
+3833628/1
B@@DDFFFHHHHHJIJJIGJJIIIGIIJIJJJJGJAGIIJJIGIJJIHIJ
@3834004/1
gaatatgaaatttaaaagaaaatttgaaaagtatcatgagttttgtgatt
+3834004/1
BCCDFFFFHHHHHJJJJJIJJIIJJJJJJJJEFEGIJIJJGIJJIGIIJI
@708923/1
agcaaacgggtcgaaatgaacgtcaacaacaaagttccccaccaaagcaa
+708923/1
CCCFFFFFHHFHHJJJJJJJJJIJJJJJJIJJIJGIJJJJIJJIIJIJJJ
@5393880/1
tggacaatttgaacaagttacaagtgccgaagtacgagctattcgagcag
+5393880/1
CCCFFFFDHHHGHGIJGCHHGIJIEHJJIFIIFHIIJJIIJIJJJJJJII
@7933790/1
ccaagtgatacattagttttctactttccttaacaaaccccttcttttca
+7933790/1
CCC@DDDFDHHHHJJJGIJJJJJJIJIJIJJJJJJIEHIJGIJJJJJJJJ
@5863129/1
ttttgacatttatgtgacataatttgcgacatttgacgtacggttcaagt
+5863129/1
=@=B=ADEFHHFHFFFBHIIJJIIIIJJJIIJIJGIJGBGHGIFHIJJJF
@3299110/1
ctggagagttaattggaagtcgaagatgacaaataaatttaccatcatta
+3299110/1
@@<BDDBD:DFHFIGGCGECHHIIFGIHIIIIIGHIBFHDFIBFHHHIEH
@6910094/1
atggaggaatattacaataagccgaataaaaatgcaaaaaactataaatt
+6910094/1
CCCFFFFFHHHHHJJJJJJJIJIIJJJJJJJJJIIJJJJJJJJJJIIGHI
@3300308/1
ctggagcgaaacaacagcagcccgctcctccacaacagcaacctggagcg
+3300308/1
@@@FFDDACFFDHIGIE@HIIGIIIIIIIGIIIGHGGEGIIIII>@EHEF
@3300411/1
ctggagctagacaacagcaaactgctcctccacaacaacaacctggagcg
+3300411/1
BC@FDFFFHHHHHJJJJIJJJJJJJJJJJJJJJJJJJJJJJJJJIIIEIJ
@6910670/1
atggataattataggattggatctatgactgtgtatcgatagctgttcac
+6910670/1
@B<B?DFFHHFHHIIHIIIJIJJJJJJJIJJHGIGEIGHIIIJJJGIEHG
@713627/1
agcaatgtcaaagagaaggatagcaactaattttacaagctatactttgc
+713627/1
@@@FFFFFFHHHHHJJIJJJJIJIJJJJJJJJJJJJJJJJJIIIIJHIII
@1246345/1
attttgtggttctttaacgaaatgtcaagagcataaagtatgtctagaac
+1246345/1
BBBDFFDFHHHHHJJJJJIJJJJJIIJIJJJJJJJJJJGHIIIJJJJJIJ
@3838481/1
gaatgccatctgggcccggggctctgtgatttcttagtgtcaatagtgct
+3838481/1
?<?=BDEFHHGHHJJJJEGEHIJJJJHGGIGJJIJJJGHGHGGIJIFFGG
@3302629/1
ctggagtcacccaacaacaacacttcgactacagatattcgcacttgcag
+3302629/1
@@;:ADDFHHHHHIIIIGIIIIIIIIIIIGIIIIFGGIIIFGIGGIIIGI
@5865553/1
ttttgagctattgcgatattttttcggaaaaaagtgagtttaggatatct
+5865553/1
@CCFDDFFHHHGGIIIIIJJJJJJJIIJIJIJIGBDFHGIIJJIJJJJJJ
@5865679/1
ttttgaggtactcgagggcatgatgagcagccgagcccttggcttccttc
+5865679/1
@@@BDDDDCFHHHIHGIEEHIJJIIJIJIJJIJIJJJJJBHIJGGGGGIJ
@7455814/1
caataactcgacaaaaattgttcccttttgagctattgcgatattttttc
+7455814/1
CCCFFFFFHHHHHJJJJJJJJJJJJJJJJJJJJJJJIJJJIIIJJJJJJJ
@714509/1
agcacacatgttacataaatgtcaaaatttgacataatttgtggacataa
+714509/1
@@@DFFFFHHFHHIGIGIJJIIJGIFHHIJJGIIIJHIJJJGHDGEGIBG
@6396194/1
aatctttcatattccctatttaaattttgtaaatccacattttcgggttc
+6396194/1
@<?1DFFEFHFFFHIIIGIGIIIIIIGEHDHEIIGIGGIIIGIFFEDBFD
@7456936/1
caataagtgatacaagaaaatatacagactaaagaaacgctcgtggggag
+7456936/1
BBCBDDFBHHHHHJIJIIJJJIJJJIIJIIJJIJIIGIJIIJJIJIJJHG
@6912846/1
atggcattcatgcagaaccgattaagaaaggggcagacaacttcatgtac
+6912846/1
@@7DDFFFHHFHGJIJJIJIBGGIGGGGIGIGGGBGGHIGICGGIJGHHG
@2787200/1
ctaaaccttcccactaaagttaaccagacaaagcacctatcgaatcgaat
+2787200/1
@@CF?DDDHFFHHIIJJIJJJJJJJGIIJJIGIIJIIIIJJIJJJIGIIG
@1737995/1
cacgtaggttacctcgaaggattgttcgctagcgatctcctgcaagaact
+1737995/1
??@FFD8DHH?FFIGI@CFB<D@BHGHFHIGH<?6BAF4B@DFADH;=;C
@1737996/1
cacgtaggttacctcgaaggattgttcgctagcgatctcctgcaagaact
+1737996/1
BC@DDFFFHHGHHIJJGIJJJJJJJJJJJJJJJIIJJIJJJJJJIIJJHG
@7458343/1
caataatctatgcaaaccataccaacccttatcagaggaaggtgcaccca
+7458343/1
C@CFFFFFHHHHHJJJIJJJJJJJJJJJJJJJJJJGJHIJGJGIIJGIIH
@2787527/1
ctaaacgttaaattttaaaagcctcttaaatttaaccgaaatatagaata
+2787527/1
CCCFFFFDHGHHFIJJGGIJJJJJIFIGIJJJJJJJJJHJJIIJJJJIJJ
@2788000/1
ctaaactcacttttttccgaaaaaatatcgcaatagctcaaaagggaaca
+2788000/1
@CC7DDFFHHDDHGJGGHGGGGHEBGGIJJJIFHGJ@BGGHIHIEDGGGI
@6397959/1
aatgaagtgaaagtcgaacgttcttctgggcttttcctgcttttttagca
+6397959/1
@C@DFFFDHHHHHGHJIJGGHIGJJIGIJJCGIJJIIBGGGIJJJJEEGI
@6915176/1
atgggattgcccatcactttgtcatcgaacgatgtcaccacctgattggt
+6915176/1
CC@FFFFFHHHHHIJIJJJJJJJIJJJIJJJJJJJJJJJJJJJJIJJJJG
@6915177/1
atgggattgcccatcactttgtcatcgaacgatgtcaccacctgattggt
+6915177/1
CCCFFFFFHHHHHIJJGGHEHIJIIIIIIIIIIJFHGIJJIJJJFGIIJ?
@172951/1
aaaatttaaacacattgcattattgatttcgaggaaataatacgaacttc
+172951/1
CCCFFFFFHHHHHJJJJJJJJJJJJJJJJIJJJJJJJJIJJJIIJJIIJI
@2251249/1
cccgggcccagatggcattcatgcagaaccgattaagaaaggggcagaca
+2251249/1
@@<DDFDFHFFDHIJIIIJJJJJJIIHIIJIJJJJGJIJJJFIIJIGHIH
@2251250/1
cccgggcccagatggcattcatgcagaaccgattaagaaaggggcagaca
+2251250/1
@@@1BDDFFBFCF@GEHGIEGGEGIIIGIFHGFEHIIIIGGHEIIIGEIG
@3841085/1
gaattagtggtttttttctaaaatcaatttacatattatttttgacttga
+3841085/1
@@@FFFFDHHDFHIJJJJJJIJIIJJIJJJJJIJJJJJJJFJJIJFIJJJ
@4878400/1
gtttacctgtgtatgataaataaacttttttcgggtttggaaaaatttca
+4878400/1
=BB4=DDFHDHHFIJJJIJJJJJJJJJJJJJJJJGGHIJJJJJJJIJJJJ
@5868783/1
ttttgatgtctcgaatttcctaaacct
+5868783/1
@@@DB1DDDBCD8<F3EG<F>CHH@E2
@5868784/1
ttttgatgtctcgaatttcctaaacct
+5868784/1
@@@DB?ADFDDFF<F:CF4C<AEHAGA
@173858/1
aaaatttatagtttagtaatttagctgtaaaatatggatataaaacc
+173858/1
CCCFFFFFHDHFFIIIIIJJJJIIJJJHJJJIIJIJIGIJJJJIJJJ
@173859/1
aaaatttatagttttttgcatttttattcggcttattgtaatattcctcc
+173859/1
@C@DFFFFFFFFHGIJJGHEHIGIGHIFGAADCGGGIEDFDHFIEIGIHH
@4879457/1
gtttacttcatttgaatctatggaagttcgtattattcctcgaaatcaat
+4879457/1
?=@D;BDDDABFH@>FEGHEHHICHGBHGEHGGHFGIEHEH<DGIGGGID
@2253617/1
cccggtttgttctgaaacaaacatcactgtgatgaaaaataaaaaaaaaa
+2253617/1
@;@DFADFADHDFEFHIIIIIIGGIIIIIBGGIIIIIIIIIIIIIIIIIH
@2792418/1
ctaaagttaaccagacaaagcacctatcgaatcgaatattagtagca
+2792418/1
CCCFFFFFHHGHHGGIIIJJIIJJJIJIJIJJJJIJIIIJIGEHGII
@1253492/1
atttttctattaattgtctgattatcttctattgtacacaattcaatagg
+1253492/1
?@:ADDFFHHHGHJJJIJJJJJJIJJIJJIGIJJFIIJJJIJJJJJJJII
@174216/1
aaaatttcaaattgttcaggtaaaatcttgcttcatgattgaaaatttgc
+174216/1
@@<DFFFFGHHHHIIIIGGI<CHHIIGEGGGHGHIIIIIIIIIIGIBHGG
@174217/1
aaaatttcaaattgttcaggtaaaatcttgcttcatgattgaaaatttgc
+174217/1
BC<DFFFFHHHHHJJJJIJJJIJJJJJJJJJJJJJJJIJJJJJJJJJJII
@2793291/1
ctaaatacgagaacgttcatgaaggaaagttgagtcatttgaggtctaaa
+2793291/1
@@@;BD;:A?FAAGFFDA9EH@FHCFEFFFGF@BCF<BFC@F?AFFGDFE
@174446/1
aaaatttccaagacgctgtcaaaaacggtaaaatggaacgttttgatgtc
+174446/1
CC@FFFFFHHHHDGGHJBHIIJGCEIEG8CDGIJGIJGCH?BDBDDGI@F
@174712/1
aaaatttctaatattgcgatatttttttatcgatctggcttcaatgtttg
+174712/1
@@;DDEFFHDFFDHGJJIIJIIIIJJJIJJJJDCGGIGDHIIJEGGDFEH
@3311292/1
ctggattttaaatctttcatattccctatttaaattttgtaaatccacat
+3311292/1
@?BADFFFHHHHGJJJJJJJJJJJJJIJJJJJJJJJIIJIIJJIIJIJJJ
@719370/1
agcaggttttttaacagtttgaaaaccttgataaatggaacgaaattaaa
+719370/1
;?<A;A=DBFFH?BHAHFHI@HGGGCGGCDCFDG9<?BFAGEA?FHIGII
@175131/1
aaaatttgcaaggtttggaggagttgtactaatttgtgtaattgaagttc
+175131/1
@CCDFFFFHHHHHEGHIJGIIEFFHIHHHIGEGIJJIIJJJIIEHHGIII
@719617/1
agcagtcccacaaagtttcacagttccacaaaacgctgaaaaattccgtc
+719617/1
?8=A?2ABDAFDFFDGFEFIFEEHI>FHIEFFFEGFFFFC9DA@BFEIF9
@7462515/1
caatagctcaaaagggaacaatttttgtcgagttattgatttcgaggaat
+7462515/1
@@;DDD>DHAHHFG=AGIIFHHICHIGGGFFGHEHDIGGIIIIDGGAHDH
@5406985/1
tggatctatgactgtgtatcgatagctgttca
+5406985/1
?@@1BDDDFADFFFEC<:CEFF9F?EF2AFB@
@5407105/1
tggatctcttggtcggaaaagtgactcccgaacaagccaatcagaccaac
+5407105/1
BBC;BDDFHHFHFEGEHGIJIHIIIHIJJHIGEGGGGIJJJJJFJIJJIG
@3845810/1
gaatttcttttggatcataaatgccgtcctcttctagcagctttaatgca
+3845810/1
=;?DDDBDFHF?A:CE@FAHFAHIIIEGGEGHD<DC?FCHC>?GBDC?GG
@3845822/1
gaatttgaacagttaccatctactatcagagatcgaatgtgtgcagaatc
+3845822/1
B@<DFFFFHHHHHJJJJIJJJJJJJJJJIJJJJJJJJJJGIIHJJJJJJI
@3312227/1
ctggcaacatcgacagataccacaaatacctaaaccttcccactaaagtt
+3312227/1
CC@FFFFFHHHHHJJIJJJJJJJJJJJJJJJJJJJIJJJJJJJJJIJJGI
@3312228/1
ctggcaacatcgacagataccacaaatacctaaaccttcccactaaagtt
+3312228/1
CCCFFFFFHHHHHJJJJJJJJJJJIJJIJJIJJIIJJJJJJJJJJJJJII
@4882924/1
gtttatatggtccaagacagtcacttatagagataattatgaaatattac
+4882924/1
==1=DDFFHHFHHJIIIJJJHIJJJJJJIIIIJIGGHIJJJIJJJJJJJJ
@7947797/1
ccacaaaaagggaaataaacaaggatgtaagaactatggaggaatattac
+7947797/1
??1ABBBDDDDDDIEEIE<EFEIFCEEEIAEEIIIIIICEIIIIIIIEEI
@6402664/1
aatggacaatcgtgtgcgctgataggaggccaccaagaccagatgactta
+6402664/1
=@1=DDFFHHHHHGBGGHGGHIIJJIJJJIIIJJIJIGGIIJJJJIJJJJ
@4366670/1
gggcaaccagcagtcccacaaagtttcacagttccacaaaacgctgaaaa
+4366670/1
?@@<DDDDAFDHDIGHIIJIIJIJJJJIIJJFIJGEHGBHIIA@F>HGHG
@6403020/1
aatggatacaaatttgactactgtatagctttcttctcttggtgaacaca
+6403020/1
CCCFFFFFHHHHHJJJIJJJIJJHJJJJJJJJJJJJJIIJIJEHIJJIII
@5408705/1
tggattcctaatattttttagtgaacctctctaacgtctttatagaatgt
+5408705/1
@BCDDEFFHHHFHHIJJJJIJFHJJJJJJIIIJJJJIJJJJJJJJJJJJF
@721988/1
agcatttatttgatgcaaagtatagaggttgtacccaaacttttcggggt
+721988/1
BC@DFFFFHHHHHJJJJJJJHHIIJJJJHIJIIJJJJJGIJJJJJIIFH?
@4367602/1
gggcaatcccattggctggctccaagagatgtgcatgtcccgcagatggc
+4367602/1
?@7?DDFFHHFHHGEGEII?FHGEDCBEC4CEGGCFG<FHGBH>BDBDEB
@5411038/1
tggcaagtcaaagaagctagccaagagaatggcggctcacaa
+5411038/1
B;@DFFFDHHHHFGJJJJJJJJIJJJJIJJJFGGH<7@<<8=
@4368567/1
gggcagacaacttcatgtacaaatacctcaccttacaaaataaaatacgg
+4368567/1
?<<BAA?:<CD:<?EG><CFDHEHBHFEHDCBCEFEC@:??FGIFIEB=1
@4368568/1
gggcagacaacttcatgtacaaatacctcaccttacaaaataaaatacgg
+4368568/1
@@1DDADDHDHHHFGGIIIGIIEBHIFHIIIIIIEGIIIIHGDGEHEHHI
@4368569/1
gggcagacaacttcatgtacaaatacctcaccttacaaaataaaatacgg
+4368569/1
CCCFFFFFHHHHHJJJIHIJJJJJJJJJJJJJJJJJJIJJIIIJJIIJII
@3849930/1
gacaaagcacctatcgaatcgaatattagtagcaagatccgagatgtggt
+3849930/1
@<@DFFFFHHHHHJJJJJJJJGIIJIIIICEFCHIIJIJIIIIJJJIIIF
@2259231/1
cccgtgttattccttccataatcttattcttgcgtactgtagtagaggtt
+2259231/1
@@CDDFDDHHHHHGGIJJIIJJJJJJJJJJJJJJHIJJJFHGHIIIJJFG
@723314/1
agccaatcttccgctaccgcgtgttccttaacaacgatctggtggccacc
+723314/1
@@<DBDDDFH?C@BHIII<FFC:8CGDDGHI9GH@FH;D28B=CC>C3@E
@1259019/1
attttttatatagtgccccgatgatatgatatgtatttattatattgtga
+1259019/1
:?@4=BDFHHHHHHIIIIIH8?E<ECHC<DAFD??GHH4BGBFDFHAFD>
@1259020/1
attttttatatagtgccccgatgatatgatatgtatttattatattgtga
+1259020/1
BB=BBDDFHHHHHHJJJJJIC<GACIIIGIEGEGEHHIBFHDGIIJGIGG
@1747333/1
cactacaaggttttcaatagggcattctaacatgtcaaaattaaatcaat
+1747333/1
@@@AADDFDHCFFJJIIJIIIGBCHIJJJIIGGIIGJGIIIIJJJIIIIJ
@4888677/1
gtttcatatgtagaacgaattttgtgcatacaaaaatagtaaaaagtcga
+4888677/1
?=?DDDFFHGDHDIJIEGFFHIJJGIJJJJJJIJJJJIJIIIJIJJFHII
@5876833/1
ttttgtgattctccgaagagtatgtctcg
+5876833/1
@@CD?BBBFHDDDHE@FGAFAFHAFHGH3
@1748762/1
cactatataaaaaattacattcagtatcgatagataatattgatgattat
+1748762/1
@@@DDFFFHGGGFIJJIJGHIJIJIJJJJBHIJJJIGIIJJJJEIIJJIJ
@1261175/1
attttttcggaaaaaagtgagtttaggatatcttacgttctggcaacatc
+1261175/1
:?=4=DDDHD?BHIGEA?FBF?DHHGICHGGIIIIIEHEGGGIGGCCCG@
@6927245/1
atgtgcatgtcccgcagatggccaccaccattctatgaaatggaacacga
+6927245/1
?@CDFFFFHHHGHJJJJJDGGIIIJIJJJGGHJJJIIJJJJIIGHEIGIJ
@727622/1
agcctttgatggaagaaaaaatttatacagcactactatgttaccttttg
+727622/1
CCCFFFFFGHHHFIGIIJJJJJJJJJJJJJIJJJJJJJIJJJJJJJJJJJ
@4372938/1
gggcttttcctgcttttttagcagctttaccattcgtcttatcgatgcat
+4372938/1
CCCFFFFFHHGFFIJJJIIIGHIJIJJJJJJJJJJIJJIJJJJJIFIJJJ
@2265227/1
ccctattgaaaaccttgtagtggattcctaatattttttagtgaacctct
+2265227/1
BB@4ADFFHHHHHJIJIIJJGJJDEHGIJIIGEIIIJJJGBGGGIHHGII
@7470190/1
caatcttccgctaccgcgtgttccttaacaacgatctggtggccaccgga
+7470190/1
CC@FFFFFFFFDHIJGGG6EEHHIGIIJIIJEBFHHCHIHHIGIJJJEEA
@729589/1
agcgagcttcatgatcccctgaagaatatatcttgaagaactattatttt
+729589/1
CCCFFFFFHHHHHJJJJJJJJJJJJJJJJJJJJJJJJJJJJJJJJIJJJJ
@729940/1
agcgatctcctgcaagaactgaacaaagttgaagtccttggcgttgaagc
+729940/1
;??DD?DDDFHDBGBB@GHIIIGIECA?9?BG>BC?DD@BC;:??:B???
@729941/1
agcgatctcctgcaagaactgaacaaagttgaagtccttggcgttgaagc
+729941/1
?@?A?DDD?HFHD9<EFGIG>HHGGHFBFF>G?911?@>D<FAHIE;BFE
@729988/1
agcgatggtgaactgcctttcgtgtggtagtccctcttcgt
+729988/1
@C<BDFFFFHGHHIIIIIIIIIHG?DGCBHAFHGBCCE@9?
@5416883/1
tggccatctgcgggacatgcacatctcttggagccagccaatgggattgc
+5416883/1
@;?DFFFFFGHHHJIGIIJJIJIIIJJJJJJGIJJJIIJJHIIGGIIIGI
@1751737/1
cactgaatcaaaaaattctccatcgttacaataagttattcggacaagtt
+1751737/1
=B@4=BDFHHHHHJIJIJJJIFIGGGIJJJIJIHGGIHIGGEGHJFFHFG
@5883352/1
tttttatcgatctggcttcaatgtttgaatgatgattatataacgagtag
+5883352/1
@BBDFFFFHBFHFGIIIJIIJJGHHJIJHHJIIDGIHGIIJIJJJGIGIH
@190296/1
aaacaattagcagcaagagaaatgctggaaaagttaaacgatattctaca
+190296/1
@1=ADDFFHHHHHIIIIIIIIIIIIIIIIIIIIHGGFHIIIIIIIIFGGE
@4894785/1
gtttctttagtctgtatattttcttgtatcacttattgcgtctttgcttt
+4894785/1
?1=D;?DD<?ADDEA@C?AHFIBHF<CEFEDHEH<CF<<@CFBFI@DFII
@4894786/1
gtttctttagtctgtatattttcttgtatcacttattgcgtctttgcttt
+4894786/1
?@@AADDF<DDFFGEEHGHHIJCHIBHGHIJJJJIIJGGBFHGGIGIDII
@733763/1
agcgttttgtggaactgtgaaactttgtgggactgctggttgcccaactt
+733763/1
@@@DDFFFGAFHHJJIEFHGJJJJJJJEHIJJIJIJJJIGIJIJJIJGIH
@2272428/1
cccttgagaaatttgctgcctcaaaaacgtatgacaaaactatagagaaa
+2272428/1
CC@DDDDBDDFBFIDGHJIIIGIJJJJJJJJGCHIJIHIIGIJJIIIIIJ
@4896911/1
gtttgacattcgaaaagtaaacgtcagtttgcgtttcaatgcatcgataa
+4896911/1
==8=?DDFDDHHAHGIIAFHIHHFHGGEHIICHFHGGIIIIBHIIIIIII
@4896912/1
gtttgacattcgaaaagtaaacgtcagtttgcgtttcaatgcatcgataa
+4896912/1
=@1AA=DAHHFHHIJIGGIGIJGIGHGA?FGFF?BGHIEDFAGGIIGGIJ
@4379326/1
gggggacagaaagtggatagaaaagttcgacatcctccagaacttagtga
+4379326/1
CC@FFDDFHHHHHAGHGJIEHIJJICGIGIGJIJJIJIIIJJJJJJJHHJ
@7475588/1
caatggagcacacttttacttcagctacttgaaccgtacgtcaaatgtcg
+7475588/1
B@B?DEDDHHHHHJJJJJJJJJJIJJJJJIJJJJJJJIJJJJJJJJIIII
@5420569/1
tggctccaagagatgtgcatgtcccgcagatggccaccaccattctatga
+5420569/1
@C@DFFFFHHGFFGIGIIGIIIJJJIJGJJJJJJIEHJEIJGGHIIJJJJ
@7476959/1
caatgtcaaagagaaggatagcaactaattttacaagctatactttgcat
+7476959/1
CCCFFDEFHHHHHIJIJIJJJJJIJJJJJJJJIJJJJJJJJJJJJJJJJJ
@2273149/1
ccctttcttaatcggttctgcatgaatgccatctgggcccggggctctg
+2273149/1
CCCFFFFFHGGGHIJFHGIGGHIIJJIJJJGFHIJJIGIJHHFGBAG@G
@192728/1
aaacacgctgagaaagctatggttgagtgaaaaaggtgggaaatgttgac
+192728/1
CCCFFFFFAHHHHJIJJHGHII4CFGI?EHIGIIJJBGHIJIIIIBHHIJ
@2273437/1
cccttttgagctattgcgatattttttcggaaaaaagtgagtttaggata
+2273437/1
?@1=ADD8=B?F<EFBEACFBFEHIIFAADDFFIIFB8=FB=@F>AF<E>
@2273438/1
cccttttgagctattgcgatattttttcggaaaaaagtgagtttaggata
+2273438/1
CCCFFFFDDHFFHIJGGIFIGIJJJJJIJJGIJJJJEGHHGFHIJIIGIJ
@2273781/1
ccgaaaaagtttttaagaaccgtgatggaactctttaggcagcaacatta
+2273781/1
@@CFFFFFDBHHHIIIBEIIIIBDEEHIGIIIBHIIIGGCEBFHIGGHIE
@4381570/1
ggggtagacaacaaactccaccacaggaacctcaagcttggggtaaaccg
+4381570/1
BB@DDDFFHHGHGJJJJJJJJIJJJJIIJJJIGJGIIIJIGIJFGHHIJF
@5889645/1
tttttgagtattttaatgtaataaacagaacatgtaagaagtgaataatg
+5889645/1
?@@4B@=DACBHHIGG@AIGHCHGI3ABGHGGGFHGGGDGG:9C>DFB9?
@7964325/1
ccaccattctatgaaatggaacacgaagagggactaccacacgaaaggca
+7964325/1
CCCFFFFFHHHHHIJJJJJIJJGIJJJJJJIIJJJIJJJJJJJJJJIJJI
@1759320/1
cacttttaaatgttgatgttgctcataaaccgtttcctaaagctatacca
+1759320/1
=@@4ADEFHHHHHJJJIIIGIJJIIJJJGJJJJJJJJJJJJJJIJJJJJH
@4385206/1
gggtaacaatctgccttctacatttgcgagtgacgaagagactctcagct
+4385206/1
?@@ABDDFHDFHHJIIIIJJIJIIFGIIJGEHIGJIH=GGIIJIEHIIJJ
@1759452/1
cacttttattaggcactagttattaattataatcatcaatattatctatc
+1759452/1
@@@F=BDEDDFHGIBHIIIGHHGIIIIIIIGIEHIEEFHIIIIICEIIII
@1759575/1
cacttttcgcgcaaaggtaaaatcgttctagacatactttatgctcttga
+1759575/1
B@@DDFFFHHHGHJJJJEHHIJJJJJIJJJJJJJJJJJJJJJJJJJJJJG
@739980/1
aggaaagaaaaaaatgtcaaaattttgcaaattatgtggcattttgacat
+739980/1
@@7BDDDDHFHFFGIGIGHDEHIIDCHGGGDFBGHEBBDEHIIGCHCDCG
@3863678/1
gaccaaagcaaagacgcaataagtgatacaagaaaatatacagactaaag
+3863678/1
CCCFFFFFHBHHHJJJJJJJIJJCFHIJIJIJJJJJJJJFIJJIJIIJJJ
@3327006/1
ctggctcagagtacgctacatttgaggagtattataaccgaaaatatggt
+3327006/1
BB@DDFFFHGGCFHGGHIJJJJIJJJIIGEFHIJJJJGGBHIIJJJIJDF
@2818950/1
ctaataatagtgtattacctctaaagctatctactcgttatataatcatc
+2818950/1
@CCDFFFFHGFFFHIIJJJJJJJJEIIGJJIJJIIDEIJJJJIJGIIJGG
@2818951/1
ctaataatagtgtattacctctaaagctatctactcgttatataatcatc
+2818951/1
CCCFFFFFHGFHHIJJJJJJJJJJJJJJJJJJIJJJJHIJJJJJJJJJJJ
@3328067/1
ctggcttatggaaaaaacttctgcccacttgaagtagattttgtgaagga
+3328067/1
BC<BDFFFHHHDFIJJJJJJJJJJJJJJJJJJJJHIIIJJJJJGHIIJJI
@197100/1
aaacagttgtacagtagaggataaaccaatggagcacacttttacttcag
+197100/1
<@:DDFDD?BFD>FCAGEHG>FHHIIIIGEECGFAGFHEH@HH@BG>9DD
@197101/1
aaacagttgtacagtagaggataaaccaatggagcacacttttacttcag
+197101/1
@@CADFDFHFHHHJEGHIJJJJJJJJJJJJIJIJIJJJJJJJJJIJJJJG
@3864890/1
gaccaattgaagttcttttatgagtctaataaaggtcaaaaaccccaaag
+3864890/1
CCCFFFFFHHHHHIJJJJJJIJIIHGGHHIIJJII<EGHIJJJJJJIJJJ
@198596/1
aaacatgtcagttatatattcacctttatatgtcacattttgtggttctt
+198596/1
@C<DFFFFHHHHGJJIJJJJJJJJJJJJJJJIJIIJJJJJJJIJJIIIJJ
@198597/1
aaacatgtcagttatatattcacctttatatgtcacattttgtggttctt
+198597/1
BC@DDFFDHHHHHJJJJJJJJJJJJJJJJJJJIJJJJJJJJJJJJIIIIJ
@198598/1
aaacatgtcagttatatattcacctttatatgtcacattttgtggttctt
+198598/1
CCCFFFFFGHHDHGIJJJIJJJJIIJJJJJJJGIJJIIJJJIIIIIIJFI
@7971211/1
ccacgagccaatcttccgctaccgcgtgttccttaacaacgatctggtgg
+7971211/1
CC@FFFFFHGHHGJJIJEGEGIHHGG@F@FGHGIGHGIG@FDHIIEGDHH
@3866787/1
gacccccagccccaacaaggaggtaaaaagaagaaacaaaaacaacctga
+3866787/1
CCCFFFFFHHHHHJJJJIIJGIJCHGIJIJJGHJIIJIJJEHIJJJJIIG
@5429148/1
tgggcaatcccattggctggctccaagagatgtgcatgtcccgc
+5429148/1
@@@DDDDDHHHABHFBFGFH@9BG9CC9E?E?9?9DGE<DGID@
@2823078/1
ctaatattgcgatatttttttatcgatctggcttcaatgtttgaatgatg
+2823078/1
@@@DDDDD8CD?BEEGIIIII@FFE?DDHCHEGHG>GHGFFHADHGEAGC
@6421536/1
aattgccatataaataacatacaaaaaatgttgaaactgattttttagca
+6421536/1
B@@ADDFFHHHGHJJJJIJJJJJJJJJIIIGIIJJJJIJIIIIJIFIGIG
@7973169/1
ccacggatattgtgattctatgattttatttgtgaattgtttgttgattc
+7973169/1
@@<DDD18@CF?<A<CFBC<F>CFHHI?FHIBCCBFEG<?FG>?F?4BF<
@746645/1
aggacgtttagagagtggtgaaaccgcagatggcaaactagtaccggaat
+746645/1
@@@BDD@DFDFDFBG<EFAEHIIICFGIIGIGIIGEIGIIEHIGC<EEHC
@746820/1
aggacttcaactttgttcagttcttgcaggagatcgctagcgaacaatcc
+746820/1
B@@FDDFFHHGGHJJHIJIJJJHJIIGIIIJJEHIIJJJIJJJIJJIHII
@5897212/1
tttttttctaaaatcaatttacatattatttttgacttgaataaattttt
+5897212/1
?@@=BDD>F<FFHBB@GHHGFHIIBGHGIIIIIA?DHII>FHGGIIGIII
@747645/1
aggagagttagagttactgtggaagtatttgggaaaggtttgtttaaagg
+747645/1
@BCDFDDDFHHFHFBGIHIHHGHIJCHHIGIHEGHEHGDGHGBGEEGIHJ
@2284406/1
ccgaaggaagccaagggctcggctgc
+2284406/1
@@@1DADFHA?FHHIIGIGGCGGIHA
@5898078/1
ttttttttatttttcatcacagtgatgtttgtttcagaacaaaccgggaa
+5898078/1
?@@DDDDD;?FHHI399C>B@F9D?C>?DH9?;F><??F@FGG?F<BH;=
@4392276/1
gggtgatgttgtctcgctccaggttgctgttgcggaggagcttgctgttg
+4392276/1
=?<4=ADEHHHHHJJJJIJJJJJGHIHGIHIJJJJGIJFHIIJJIJJEHG
@748648/1
aggagctggttgttgagaactttgtgttacaggatctcctttatgttttg
+748648/1
@CCDFFFFHCFDFHIFGGIJJJJIEEHJJJIJIIIIJJIIIJJJIIJJJI
@3872444/1
gacgaatgatgtgataaatatacctgcacacacgcatttttaaatttaaa
+3872444/1
;;@1A@D;FFHDD?F<ECIGCHG<FBHHFGGIIHIIFDEEGHGGGIIIFI
@3872513/1
gacgaatggtaaagctgctaaaaaaagcaggaaaagcccagaagaacgtt
+3872513/1
C@@DFFFFHFHHHJIIJJJJJJJJJJJJJJIJJJIJJFGGJJJJJJHHGH
@5434193/1
tgggggaagaagccaaattgctctactctcaagaaatggcctccatgccg
+5434193/1
<?<?DDFFHAH?DHIIIIIIIIIIIIIIIFIIIIIIGEE>GHGIIIIIGI
@5434437/1
tgggggctgaatcggtccggccgagtgcatcatggtcatgttttgggact
+5434437/1
?@<1BDDDFFFHHBGHIGGD:?F?DBFHGGICHIIHHGDHGEFFH<<;?@
@3340264/1
ctgggcgacgctgtactcgattatttaataacaagacatctatacgagga
+3340264/1
@@<?DDFFHGFHAEBEHHHEHIIEIIIGIIIGIIIDHGGHGIIIIIIIIB
@5899199/1
aaaaaaaaataatagttcttcaagatatattcttcaggggatcatgaagc
+5899199/1
@C@DDFFFHHHHGJJHHDGIGGFGBGGIIGIIII@HIIGBGGIGIJDIIG
@2830154/1
ctaatttgtgtaattgaagttcgtattatttcctcgaaatcaataatgca
+2830154/1
?@@:?DD?=AA<:<CFECF<CCD<3<:FECEEDH@@8:DG@??B@?:??F
@2830155/1
ctaatttgtgtaattgaagttcgtattatttcctcgaaatcaataatgca
+2830155/1
@@@DBDD;FFBB>GIBEHGHIHGFGHIIIIGFHDGBHGIE>DGCHG>@FD
@2830156/1
ctaatttgtgtaattgaagttcgtattatttcctcgaaatcaataatgca
+2830156/1
CC@DFFFFCFDFHIIIGGGHIJIGIJJJJJJJIIJJJJJJJJJJJJJJJI
@2286016/1
ccgaataccgattctcagccgagctgcccagtttagtggccaactcttcg
+2286016/1
CC@FFFFFHGGFHIIJJGIIIIJJJJJJJIJGIJJGEDDGGIGIJIIJJH
@6945254/1
attaaggggtgtattctatatttcggttaaatttaagaggcttttaaaat
+6945254/1
=BBABBDDHCFFHJJHGHJIJJJJJJ111CGIGIIIHJJIJJIIJIGIFG
@6945255/1
attaaggggtgtattctatatttcggttaaatttaagaggcttttaaaat
+6945255/1
@CCFFEFEH?C@FFHGIJJGHJJIJG111?FFHJJJGGGFIJIJJHHIII
@6945256/1
attaaggggtgtattctatatttcggttaaatttaagaggcttttaaaat
+6945256/1
B==DDFFFHCFFHJJJJJJJJJJJJJ:1:CGIIJJIIJJJJJJJJIJJJJ
@3341382/1
ctgggcttttcctgcttttttagcagctttaccattcgtcttatcgatgc
+3341382/1
BC@=DFFFHHHHHIIIJJJJJIIJJJIIJJJJJJJJJJGIJJJJJJJJJI
@206554/1
aaaccttgataaatggaacgaaattaaacacgctgagaaagctatggttg
+206554/1
CCCBDFFFHHHHHJJJJJJJJJJJJJJJJJJJJJJJJJJIJJJJJJJHII
@206598/1
aaaccttgtagtggattcctaatattttttagtgaacctctctaacgtct
+206598/1
BC<DDFFFHHHHHJGIJIHIJJJJIJJJJJJIHIJJJJJJJJJJJJJIJJ
@3876436/1
gacgcacttaaagaacaaatacgaccttctacggtt
+3876436/1
?@@7DDDAHHHHA?FBFHHIIIEGHGDFECBD?6?D
@750339/1
aggatatcttacgttctggcaacatcgacagataccacaaatacctaaac
+750339/1
BC7DDFFFHHHHHIJJJJJIJJJJJJJJJJJJJIJJJJJJJJJJJJIJJJ
@1287370/1
caaaaaccccaaagaattatcttttttagagatggagtatcggatggaca
+1287370/1
@C<DFFFFFHHHHEIIJJGIGHIIJGIJGGHIJGHGI<FHG<@D;:C9@E
@7493829/1
caatttttgtcgagttattgatttcgaggaataatacgaacttccat
+7493829/1
?@@=DDDDHHFAFE>EBFHECHHJC@GHDEGDGICFB:BFHDH@FHI
@4912320/1
gttttacgttgtgctccttcacaaaatctacttcaagtgggcagaagttt
+4912320/1
CCCFFFFFHHHHHJJJJJJJJJJJJIJIJJIJJJJJIIIIJJHIGFHFHI
@1288895/1
caaaaacgtatgacaaaactatagagaaaccagaattacaggaaatggat
+1288895/1
?@@FFFDAHF<?FFHB@FDABDHIIGHI@EBBDH@BDHIDEBHGIIIEGI
@1288896/1
caaaaacgtatgacaaaactatagagaaaccagaattacaggaaatggat
+1288896/1
@CCFFDFD?DHBBBHIJHJJBFBHIEFHGDHGCI@DDCGCE@FHHGG@HC
@2832445/1
ctacaacagtcaacatttcccacctttttcactcaaccatagctttctca
+2832445/1
@@C:AADDHDHFHGGIIIIJJJJIIJIJIJCHGHJGIJ;CGFIJJIIFIG
@2832446/1
ctacaacagtcaacatttcccacctttttcactcaaccatagctttctca
+2832446/1
CCCFFFFFHDHHHJJJJJJJJJJJJIJJJJJJJJJJJJJIIJJJJJJJJI
@6427809/1
aatttgaacagttaccatctactatcagagatcgaatgtgtgcagaatca
+6427809/1
4:144=BDHHHHHJJJJJJJJJJJJJJJJJJJJJIIJJIJIJJIJJIJJI
@6428038/1
aatttgactactgtatagctttcttctcttggtgaacacatactttattc
+6428038/1
?BC=DDFFHHHHHHIJJJJJJJJJJJJJJJJJIJJJJIJJJJJJJJJJJJ
@7495997/1
cacaaaacgctgaaaaattccgtcggcaagaagttggccgatttgcagac
+7495997/1
CCCFFFFFHHHHHJJJJJJJJJHIIJJJIJJJJJJIIIJJJJIJJJJJJJ
@2289682/1
ccgacagagaggttatccttgggggaagaagccaaattgctctactctca
+2289682/1
CC@FFFFDBHFF?FGIJJIIJGGGGIHCFHHHHGGIJIGGEHGJJJFGGJ
@7496151/1
cacaaaactcatgatacttttcaaattttcttttaaatttcatattctca
+7496151/1
@@@FFFFFDFFDDEHIIIJIJIIJHIIIJIIIJJJH?FHIJJJJJJIJIG
@7496152/1
cacaaaactcatgatacttttcaaattttcttttaaatttcatattctca
+7496152/1
CCCFFFFFHHHHHJJJJJJJJJJJHIJJJJJJJJJJ:EHIIIIJJJIIJI
@7496931/1
cacaaaatctacttcaagtgggcagaagttttttccataagccagtcgga
+7496931/1
B?BDFFFFHHGHHJJJJJIIIIJIJJIJHHIJJJJJJJJDBFHHJJIJJ<
@5441100/1
tggtaaagctgctaaaaaagcaggaaaagcccagaagaacgttcgacttt
+5441100/1
@@@DDDFFHHHHHIBHG@GGIIIGIIIIIIIGIIGIIIIIIGIDGIIIIH
@753845/1
aggcagtgttaacgattatacgaaagatctagaaaactacagatatataa
+753845/1
@C<DDFDFHHHHHJHJJJJJJIJJJJJJIJJJIIJJJIIJIJJJGGIJJJ
@753872/1
aggcagttcaccatcgcttgtcatgtgttgaaattccgcgaaattggcac
+753872/1
?@<?DDDDFFFDHIGEHHGGBFDG>AHHBHIIECHIIIIIIBAHIIIGGG
@6430532/1
aattttgtgcatacaaaaatagtaaaaagtcgaagtctttcgagacatac
+6430532/1
B@BFFFFDHHHHHJJJJJJJJJHHJJJJJHHHIIJHIJJJJJJJIJJJJJ
@7981588/1
ccactttgccagtggccgtctgctacggaacaggcaaaactccgaaggaa
+7981588/1
CC@FFFFFHHHHHIJJJIBGIIJGIIJJJJJJGIIJJIJJJJJGEIIJJJ
@5908724/1
aaaaaaatgtcaaaattttgcaaattatgtggcattttgacatttatgtg
+5908724/1
@@@DD:AD?FFFHFBFGDHIGIBFHGHGE?FG;CFGGECFBGIIIIIGFH
@3349202/1
ctgggtctgtagatccggccatttcattacaccatgtacctatttcgatc
+3349202/1
CCCDDADEFHHHGIHIJJHIJCHIFCGIDDGHIEHIGIGHGEDGIBDFIH
@1772931/1
cagaaatatggacatcaagaaatacttcacatctgttaaaggcaaatatg
+1772931/1
BCCBFFFFHHHHHJJJJJJJIJJJJJJIJJIIJJJJJJJJJJIJIIIIII
@212734/1
aaacgttaaattttaaaagcctcttaaatttaaccgaaatatagaataca
+212734/1
@<?BDFFFFFHFFIIIJJJIJDGGIIIEIIHIIIFHIJAGHGIECGIIIJ
@4399593/1
ggtaaccgcaaggggcacggaccacttcacggaaatctaccgacagagag
+4399593/1
?<8ADEDFDHFFFIIJIIBH6CGEGCHHIIGGHE0=@GIHIJEBEFFBDA
@756188/1
agggaacaatttttgtcgagttattgatttcgaggaataatacgaacttc
+756188/1
CCCDFFFFFHHHHJJHIJIJHHGIJGGJJJJJIIJIIIJIIJJJIJJJJJ
@6432227/1
aattttttcttccatcaaaggctggatatctttttgggtaa
+6432227/1
?=@DDDDDFHFHDGF:EGID9EHIBHDGG>EHIIIIIICDH
@1296230/1
caaaaagggaaataaacaaggatgtaagaactatggaggaatattacaat
+1296230/1
@@@FFFADHHHHHJJJJJJHDGEHIIJJIIIIIGIHJIGHIHIJJIIIIJ
@1297779/1
caaaaagtgaacagctatcgatacacagtcatagatccaatcctataatt
+1297779/1
?@@DDD:DDFDFHEHEHBDFH;FDHAGH1??GGEHEE9DHHGBG<BFEG0
@1297780/1
caaaaagtgaacagctatcgatacacagtcatagatccaatcctataatt
+1297780/1
@@@@DD@2A?DHHGH@FHGGGGGIIIIIGGHGHIGIIFG@DFGHGGGGIG
@1297781/1
caaaaagtgaacagctatcgatacacagtcatagatccaatcctataatt
+1297781/1
CCCFFFFDHHHHHJJJJJJJJJIJJJIJHIJJIJJJJJJJJIJJIJJIIJ
@1298275/1
caaaaagtgataatggatacaaatttgactactgtatagctttcttctct
+1298275/1
@@@DDFFBFHHHHJJJJJJIJJJJJJJJIIGIJJGIIIJJJJJJJJJJJJ
@1298276/1
caaaaagtgataatggatacaaatttgactactgtatagctttcttctct
+1298276/1
CCCDFFFBDHHHHJJIIIJIJJJIJJJIJJJJJJFHIIJJJJJJJIJJJJ
@2839643/1
ctacaccagagatccccttcccatcggcaattcccgtgaagaactcgaag
+2839643/1
=11BDFFFHHHHHJJJJJJJJJIJJJIJJJJJJJJJGHJFIIFGGEIIJI
@7984519/1
ccagaacgtaagatatcctaaactcactttttttccgaaaaaatatcgca
+7984519/1
@;?DDDDDHHHHHIIGHIHIHHIIAHFGIIIIIIIIBHIIIDHGHG@CCE
@6437412/1
acaaaatttaaatagggaatatgaaagatttaaaatccaggacagtatcc
+6437412/1
;?<=BDDDF?HF?GHGII@FHGIIIFHIGIGIIHFHIGDG>FHGIIIEGH
@216073/1
aaactatcctccacctacacaagctcaatacaatccccacattccacccc
+216073/1
@@@=DDEDDHHGFIDHDHIEE?C?AGGGHIIIGEIG@FHBGGGGDAEFHG
@3354212/1
ctggtaacgctttatcgggttctgctaagtggtaagtagaaggtaagcca
+3354212/1
B@@FADDFHHHHHJJJGIIIHIIJJJJJIEGIIJIJIIIJIJJGHIJJJI
@3354213/1
ctggtaacgctttatcgggttctgctaagtggtaagtagaaggtaagcca
+3354213/1
BB<DBDDFHFAFHIIJIJGIIGIJIJIHIGGHHIIIDGHIJIIFGHIGIJ
@3889229/1
gagaaagctatggttgagtgaaaaaggtgggaaatgttgactgttgtagc
+3889229/1
?@@7?DDDHBBDD4EEFI3A@HGECHG<CEBBGIAFHCGGEHG<BBBF<@
@1301388/1
caaaaatagtaaaaagtcgaagtctttcgagacatactcttcggagaatc
+1301388/1
B@@DFFFFHHHHHJJJEGHIJJHIJJJIJJJJJJIJJJJIJJJIHIFIJJ
@2296749/1
ccgagatgtggtacacgacgaatgatgtgataaatatacctgcacacacg
+2296749/1
@@1ADFFFDHHDFHJJIJJJIIJJJIJJIJJJJIIJJJJIEEHGIJJJJJ
@2296750/1
ccgagatgtggtacacgacgaatgatgtgataaatatacctgcacacacg
+2296750/1
CCC@FFFFHHHFHIIJIGIJJJIIIIJGHIJJJJJJJJJIIJIJJJJJJI
@3890819/1
gagaaatgctggaaaagttaaacgatattctacaggatttattattagag
+3890819/1
@?@?DFFFHHGHGGIJJFHJIJJGEIJIJJJIJIIGHJJJIIJIIIIJDH
@6440658/1
acaacagcaaacgggtcgaaatgaacgtcaacaacaaagttccccaccaa
+6440658/1
@8=ADDDDHHHHHIIEGIIIIIIIIIIIGIGIGHIIIEGBFHIIIIIIII
@761973/1
aggtaacctacgtggacatcgaagaaaaaacattgaccaatcgccaccaa
+761973/1
=@@4=DDFHHHHDGIGEHHHIIIJIJJJJJBHIGEGJJIIGJ?FHIJJGJ
@6441637/1
acaacctctatactttgcatcaaataaatgctcccttttcacaatataat
+6441637/1
CCCFFFFFHFGHHIIJJJJJJIJJIIIJJJJIJJJJJJJJJIIIIJJJJJ
@5448341/1
tggtgatatcagccgctccgggcgttccgttggtctgattggctt
+5448341/1
CCCFFFFFHHHGFGHIIJJJJIEG?FFHGFEGIBAGGEHIAEDHI
@6954761/1
attacaggaaatggataattataggattggatctatgactgtgtatcgat
+6954761/1
:@14BDFFFHHHGJHHIIIJJJJJJJIJJJHIJJIJIJJJJJIJIJJHDE
@762082/1
aggtaagccacttaagcacacatgttacataaatgtcaaa
+762082/1
1=144AADFAFFAFB4??G;:AF@HD@CFHFHAF@F?EBG
@762181/1
aggtaatacactattattaggcactagttattaattataatcatcaatat
+762181/1
B?BADEFFHHHHHJJJJJJJJJJIJIJJJJJIJIIJJJJIJJJJJIIJFJ
@762182/1
aggtaatacactattattaggcactagttattaattataatcatcaatat
+762182/1
CCCFFFFFHHHHHJJJJJJGJJIIJJJJJJJJJJJJJJJJJJJJJIJJII
@7505604/1
cacaaattatgtcaaattttgacatttatgtaacatgtgtgcttaagtgg
+7505604/1
@C;BDFFFHHHHHJJIJJJJJJJJJJJJJJIIJIIJJGHIIJJJIJIGGG
@4924223/1
gttttgtcatacgtttttgaggcagcaaatttctcaagggcacacggcaa
+4924223/1
::?4=AADFDBHDAFHIIAFGIIIIFIIIAHIGFFDHEGIGGHGHFIEBA
@6442857/1
acaagacccccaaccccaacaaggaggtaaaaagaagaaacaaaag
+6442857/1
???D:DA?D=D1CCEEI@;FE;:DDD6:?DDDIII;@DBD@>=@==
@3894975/1
gagaatatgaaatttaaaagaaaatttgaaaagtatcatgagttttgtga
+3894975/1
@?<BDBD?FDFHFIIIIIIIIIIGGIIIGGE<ECGIIII>DGGAD?FHIA
@3894976/1
gagaatatgaaatttaaaagaaaatttgaaaagtatcatgagttttgtga
+3894976/1
@@@=;DEFB?FFFIJJJIDHEEHGHBGCHC>BFB@>GIIHIIBDFIEBDE
@3894977/1
gagaatatgaaatttaaaagaaaatttgaaaagtatcatgagttttgtga
+3894977/1
CC<DFFFFHHHHHJJJJJJJJJJIJJJJJJJJIFHIJIJIIJGGIIJJJI
@3895085/1
gagaatcacaaaactcatgatacttttcaaattttcttttaa
+3895085/1
??1A?BADHHHGHIIIIIIIIIIIIIIIGIIIIIIIEIIIIG
@6957449/1
attacctctaaagctatctactcgttatataatcatcattcaaacattga
+6957449/1
?@1ADEFFHHHHHJJJJJJJJJJIFGHGEIGIIIJIJIJJIJJJJJIJJJ
@6957450/1
attacctctaaagctatctactcgttatataatcatcattcaaacattga
+6957450/1
?BBADFFFHHHHHJIIJJIJJJJJIJIJIJJIJIIIIIIJGGIHIJJJGG
@6957451/1
attacctctaaagctatctactcgttatataatcatcattcaaacattga
+6957451/1
CCCBFFFFHHHHHIJIIJJJJJJI>FCGGIIIIGJHIIJJJJJJJJJIJI
@2300478/1
ccgataaagcgttaccagcgcttgaggaagtaacggcagcactattgaca
+2300478/1
CCCFFFFFHHHHHJJJIIIIJGGJIJIJJJDGGIEHIGI?@@=C@EHGHE
@4924459/1
gttttgtggaactgtgaaactttgtgggactgctggttgcccaacttggt
+4924459/1
@@@DFFFFGGHGHJFHIJIHIIJJIJJJGGIIJJJJJJJJJJJJJJIJJD
@4413179/1
ggtcacttttcgcgcaaaggtaaaatcgttctagacatactttatgctct
+4413179/1
@@@A;DDDDHHFHA@<EGG;:EGGA:9:0?3FF?4??<?9DFDGHDGGGC
@4925617/1
gtttttaatcgacctagaatacttggtttaacaacaggtctattaagttc
+4925617/1
::?4=BDDDFH>AGGFECHEHGECHIEHHJIJJJJJJJIIGIIJIJIIHI
@5918493/1
aaaaaagagtcattgccaagagtatgaagaaacagaagaaaggaagaagt
+5918493/1
@@;BDFFAHHHFFIIJJGEHGGCEHGIGIGJCGHIIIIJJJIIGIIIJID
@1311238/1
caaaaatttaaacacattgcattattgatctcgaggaaataatacgaact
+1311238/1
CC@FFFFFHHHHHJJJIJIJJIJJJJIJJJJIJIIGEGGHIJIJJIJJIJ
@1311239/1
caaaaatttaaacacattgcattattgatttcgagga
+1311239/1
@@?D?B?DFHHFDHIGGFDADBCH@D:FAD?FHIG@F
@1311240/1
caaaaatttaaacacattgcattattgatttcgaggaaataatacgaact
+1311240/1
?@?DDFBEHGFHHIIEEEHIIGHIHCHIIICHHBEHGGIGGGEIIIIIGH
@1311241/1
caaaaatttaaacacattgcattattgatttcgaggaaataatacgaact
+1311241/1
@@@BDFFFHGDDHIHGIGGIIGJJJIIIIIGIIIJJJIJJJIJIAGGHIG
@1311242/1
caaaaatttaaacacattgcattattgatttcgaggaaataatacgaact
+1311242/1
@@@DDDFFHHHHHJJJIJJJJJJJJJIGIJIJJGHGBGGIIJJJJIGGHI
@1311243/1
caaaaatttaaacacattgcattattgatttcgaggaaataatacgaact
+1311243/1
@@@FBFFEHAAFFEGIIBGHGJHIIIGHGIJIIGCHGGGGCGGEHHIIII
@1311244/1
caaaaatttaaacacattgcattattgatttcgaggaaataatacgaact
+1311244/1
@@C4BDDFHFHHDGGBFHCHIIIIIIFHIIIIGEHIGIIIIIIIIIIIHI
@1311245/1
caaaaatttaaacacattgcattattgatttcgaggaaataatacgaact
+1311245/1
BC@DFDFFGHHHHJJJJJIEIIIEJIEEGHHIJIJIICGHCHGIIFHGIH
@1311246/1
caaaaatttaaacacattgcattattgatttcgaggaaataatacgaact
+1311246/1
CCCFFFFFHGHHHJGJJJIIIJJJJJJAHHIJJJJJJJJJJJIJJJHJJJ
@3896142/1
gagaatttgaaaagcgagcttcatgatcccctgaagaatatatcttgaag
+3896142/1
@@@?DEDDHHHHHJIJIIIGIIIIIHIIJIIEGGGIFHIHIIGGGIIDEG
@7993365/1
ccagatggcattcatgcagaaccgattaagaaaggggcagacaacttcat
+7993365/1
@C@DDFFFHGHHHJJJJJIIIJJJJJJJIJJJFIHIGGGIIJIIJJJJJF
@766587/1
aggttttttaacagtttgaaaaccttgataaatggaacgaaattaaacac
+766587/1
@BCADEFFHHHHHJGIJJIJJJJJJJJJJJJJJJGHIIIJIJJJJJJIJI
@5919844/1
aaaaaaggaaaactaaaggatttctcaacttgtttccgtgagttgctgaa
+5919844/1
@@@FDDD?BFDDFEHGEEHFHBDFIGIIGGIJBHGHGGFHIJHIHIIEI<
@2304338/1
ccgatgatatgatatgtatttattatattgtgaaaagggagcatttattt
+2304338/1
@@<DBDD?FHADDAFEGHCEIGIIIIFGGEA@CEHCHIBHIGAFGGGGEG
@7996666/1
ccagcagtcccacaaagtttcacagttccacaaaacgctgaaaaattccg
+7996666/1
CC@AFFFDHHHHHJJIJFHIJJJIJGIJJJJJJJIJIJJIJJJJJJIIII
@1314184/1
caaaacatgaccatgatgcactcggccggaccgattcagcccccaccaag
+1314184/1
@@@FFFFFHHHGHJHIIIIIIJJJJJJJIGGHIIGHJJGIIJJHHHFFFA
@3364958/1
ctggtccaaatcgagggcgccatccacgagccaatcttcc
+3364958/1
@@@<DDFFHHFHDBBD@EAGAGHGGGGEG@GBEGIGHIGH
@224152/1
aaacttttttcgggtttggaaaaatttcaaattgttcagg
+224152/1
?<<DDDDDDD?DFD<<CAF?CEFB?DHGC>D4D<BFHG>9
@224153/1
aaacttttttcgggtttggaaaaatttcaaattgttcaggtaaaatcttg
+224153/1
?@@BDFFFGHHGHH2AFABGCCHJIJJDHCFGHHGEEICH<D@FG>BBEH
@224154/1
aaacttttttcgggtttggaaaaatttcaaattgttcaggtaaaatcttg
+224154/1
@@8BDDDDFFFFFB;BG?B<ECGI>DGDFFIFF>FEFFFEEFGIIB@FF<
@224155/1
aaacttttttcgggtttggaaaaatttcaaattgttcaggtaaaatcttg
+224155/1
@C@FFFFFHGHHHIAFH@GDHIIIIIIIIIIIICFHIEIIGIIIIHHIII
@224250/1
aaagaaaaaaatgtcaaaattttgcaaattatgtggcattttgacattta
+224250/1
@@@DDDDDHHH>C<AFHHIAGGIG9?FGAGD9?:BD?GBHIHEDGIGGH?
@2306100/1
ccgattcagcccccaccaagggaagggggcggcccccatcccaacagaag
+2306100/1
CCCFFFFFHHHHHJIJJIJJJJJJJJIJJJGE6?BDD63<AB>C888>C>
@7998870/1
ccagcctcgaatggccgattgataaaatccgtgatacatttccatgcctt
+7998870/1
?@@A7DDDHHFHH>3CF?@CBCHEIGGIII::B@H@HFGHIG9<B>FDH=
@4930875/1
gttttttaacagtttgaaaaccttgataaatggaacgaaattaaacacgc
+4930875/1
??@=ADD?FB<CAEHBDHIIGIIIE>@BHIIIICGGGGIIAGHGGHIIII
@1788835/1
cagaatctagccaaacacacatagtacctctccacaaaaagggaaataaa
+1788835/1
@?;ADBDDDDFFFEFFFE3FEGFE9FBFFHEFEIEF@GIEGIFFFFD?BF
@1788836/1
cagaatctagccaaacacacatagtacctctccacaaaaagggaaataaa
+1788836/1
@@@7DDEFDFHHHIJJJJJJIIICBCHEHHJIJIIIIIGIJI@EHIIGHI
@1788837/1
cagaatctagccaaacacacatagtacctctccacaaaaagggaaataaa
+1788837/1
@@@FFFFDHDFFHIJGIGHIEHIJHEHGIGGGHJJECFHEEEAHIIIIIH
@4931355/1
gttttttcaaatttgttcagcaactcacggaaacaagttgagaaatcctt
+4931355/1
===ADDFDHHHFHJIEHGIDHIIEHIHIIJDGHHFGCHGFHGCGFEHIJJ
@5924225/1
aaaaaagtttatttatcatacacaggtaaacagttgtacagtagaggata
+5924225/1
CCCFFFFDHHHGHIJJJJIJJJJJJJHHGGIJJJJJGHIJJIIIJJJJJJ
@8000732/1
ccagctccgacgtactatgcccatttagctgcggccagaggcaaagtcta
+8000732/1
@@<B?BDEGFADFGGIIIFIIIHIDHIIECGEHGDH@FHGDGIGIGGGGI
@2307501/1
ccgatttgcagactctcagcttcaacgccaaggacttcaactttgttcag
+2307501/1
@@@ABDDDBFD?FHEHIEECCGHGIG1CFGFGI?FHHGGGIIIIIIGIAG
@6961616/1
attacttttatgaatcgtgataacatgcataaaatataataaaaatttat
+6961616/1
:?14=DDDFFFFFGGGIFD?EEH?FCEFDDCHII@DEAFBEFIIIEGIEF
@1318755/1
caaaactatagagaaaccagaattacaggaaatggataattataggattg
+1318755/1
CC@FFFFFHDBDHEGGHJEHIJJJJIJGIJDHIJGGIJJIIIABGFC9@F
@1318756/1
caaaactatagagaaaccagaattacaggaaatggataattataggattg
+1318756/1
CCCFFFFFHHGHHJJJJJJJJIJJJJIJJJIJJJJGIJJIJJJJJJIJJJ
@1318757/1
caaaactatagagaaaccagaattacaggaaatggataattataggattg
+1318757/1
CCCFFFFFHHHHHJJJJJJJJJJJJJIJJJJJJJIJJIJJJJJJJJJJJJ
@6449557/1
acaccccttaatcagctacaacagtcaacatttcccacctttttcactca
+6449557/1
@@@ABDDDFHBFFHA?F@GDHIGGBGF???EA@CFADHIEIGGHIIGICE
@225972/1
aaagaaacgctcgtggggagcgatgacgaataaagtatgtgttcaccaag
+225972/1
?1:;DDD??DF?:CDAEHCGGD:?:<B?6?9CFFHHHIGFGIGEAH;C2=
@4934678/1
taaaaaagaaggaaaagcccagaagaacgttcgactttcacttcattcta
+4934678/1
CC@FFFFFHHHHHJJJIIIIJIJJIIJDHHIFIJIIJIIJJJJJJJJJJJ
@4934712/1
taaaaaagcaggaaaagcccagaagaacgttcgactttcacttcattcta
+4934712/1
@@CDFFFFHHGGHJJJGEIGIIIBHGIIGDGHGFBGGHIIJIIJIIIGIE
@6452623/1
acagaatctagccaaacacacatagtacc
+6452623/1
;8?DDDD;FFAF8<AF2<:?DG<E42AFA
@3369054/1
ctggtggccaccggaaccggaagatcgaagaaagacgccaaacattcggc
+3369054/1
@@<DDEFFHFHHHJGJJJIJDGGIHIJHIJIEIGGGHIJJIJJHHHHHGF
@3369055/1
ctggtggccaccggaaccggaagatcgaagaaagacgccaaacattcggc
+3369055/1
BB@FDFFFHGHHHJIJJJIJJJIJIJJIIJIGIGIIFIIJJJJHHHHHGF
@3903872/1
gagatcgctagcgaacaatccttcgaggtaacctacgtggacatcga
+3903872/1
?8?1D?;DDD?ADC@@E32C?E4:CDA:00BB9??;DBDDCB<BCD@
@1793624/1
cagacaacttcatgtacaaatacctcaccttacaaaataaaatacggcaa
+1793624/1
@??DDDDDFFDHH@CFDGEHBBDEFHGGCHEAEAHIBGGIBCDF@;?:?@
@6455606/1
acaggatttattattagagtgtcctcgtgaggaagaggaatttgaacagt
+6455606/1
@?@?DDDDHHHHHIIIIIIFIHIIIIIGIIIIIIIIIIIIIIIIIIIIII
@3905005/1
gagattctcatgacagaaatttaaacgttccagcaggtacttgcgtggac
+3905005/1
@C@FFFADH>DDFBGABHIIIGIIGFGDGIIIEGDHG8CHHGIGGIDGEE
@5929953/1
aaaaaatatcgcaatagctcaaaag
+5929953/1
<<??D?DD:CFHFEHF>EHGHGHG9
@5929954/1
aaaaaatatcgcaatagctcaaaagggaacaatttttgtcgagttattga
+5929954/1
@<@AADDDHF=C?EGIIEIGH@3ECA=FGGGDGEC@?DFHGFH8;88888
@5929955/1
aaaaaatatcgcaatagctcaaaagggaacaatttttgtcgagttattga
+5929955/1
@C@BDFFFGHHHHJJJJJJJJJJJJJJJJJJJJJJJJJHIJIJGHIJJJG
@5459883/1
tgtagatgtaccacaacaacctaaatcggcaaacgggcaacaaaggggtg
+5459883/1
@@1AABDA?DFHHIIEEGGHIIGIIHHIIIGIIIGEFGGHHE;FFHAH@A
@5930675/1
aaaaaatattaggaatccactacaaggttttcaatagggcattctaacat
+5930675/1
CCCFFFFFHHHHHIJJJJJJJJJGDHG?@FHGIIGIIAC@HEIIJGDGIH
@1795198/1
cagacagcttctgttaaagaattgacatctcgtatgagtgaactgcaagc
+1795198/1
CC@DFFFFHHGHHGIJJJJIIJJIJJJJJIJJIGGGIGDHHIIIJIJJIJ
@3371311/1
ctggttaactttagtgggaaggtttagggatttgtgg
+3371311/1
@@1D=DADDBFF<?<AFG@FDF3AF;EG3??FG<??D
@2312275/1
ccgcagatggccaccaccattctatgaaatggaacacgaagagggactac
+2312275/1
?=?BBDDAAA>FFGGEHIIIIIIB@HB@EHGCHGIGI?DGHIE=GGHIEF
@4425046/1
ggtgtattctatatttcggttaaatttaagaggcttttaaaatttaacgt
+4425046/1
@@?BDDDDHHHGHJJIIHF33<CHEIGIIGGGGGJJJJJJJJJJIIJJJH
@2864380/1
ctactcgttatataatcatcattcaaacattgaagccagatcgataaaaa
+2864380/1
CCCFFFFFHHHHHJJJJJJJJJJJJJJJJJJJJIJJJJJIJJIJJJJJJJ
@7518635/1
cacaattacttagagaagcacgcggaagcggtatgcagattggtgaagca
+7518635/1
@@<DD8?DFAHHFHIIII>F@HB@8CF@FEBFGIGGEGGCFG@=@=@DGF
@6968705/1
attagttgctatccttctctttgacattgcttgtggtcacttttcgcgca
+6968705/1
CCCFFFFFHHHHHJJJJJJJJJJJJJJJJJJJJJJFIIJJJJJJJJIGIH
@6458061/1
acataatttgcgacatttgacgtacggttcaagtagctgaagtaaaagtg
+6458061/1
@BCBDFFFHHHHGJIJJJHHIIIJJJJCGFHIIIHGIBAHHIHHGIFHBF
@2866654/1
ctactgtacaactgtttacctgtgtatgataaataaacttttttcgggtt
+2866654/1
<@@FFFFFHHFFHGIIJGJJJIIIBHHIAHGIIJJJJJIIIIJJIJHHHI
@2866655/1
ctactgtacaactgtttacctgtgtatgataaataaacttttttcgggtt
+2866655/1
CC@DFFFFHHHHHJGJJJJJJJIIHJIJJJJJJJJIJJJJIJJJJIJGGG
@2866656/1
ctactgtacaactgtttacctgtgtatgataaataaactttttttcgggt
+2866656/1
@@@FBDBBFHDHHFEFFGHGHHHGHEGIJJJJIIIJIIJJIJIIJJIIIJ
@2866764/1
ctactgtatagctttcttctcttggtgaacacatactttattcgtcatcg
+2866764/1
@C@DDF?BDCFFHIIFHIGIHGIIICFHGGGJIIJIJIJGHICFDHIJID
@6458610/1
acatcattcgtcgtgtaccacatctcggatcttgctactaatattcgatt
+6458610/1
=@@4=BDDHHHHHIG:CGH<CEEAAE>G?C@DC9BBAHEEGGG@F??DFH
@233687/1
aaagaagctagccaagagaatggcggctcaca
+233687/1
@@@FDFFFHHHGHJJJJJGHGIJIHI86DBBB
@5933030/1
aaaaaatcgaggacatgttaaatcagtatttagtcggaagaaatgacgag
+5933030/1
CCCFFFFFHHHHHJJJJIIJJJJJJJGIIJJIJIIIIIIIJJJJIJJJGI
@5463830/1
tgtcaataagacttctcctcaaacactgtccaatttatgcctaaaaatta
+5463830/1
:=144BDDFDBFDGHGGIIIIIIIIIHIIIIIHIIIIIIIIIIGIEHIII
@2869617/1
ctagaaaactacagatatataaaatcaagagtaactgaaactgagactga
+2869617/1
@C@DFFFFFF??FGBGEHCHHGEDDCHCHGG<CEFCHGGGHGIIGIIIII
@5464297/1
tgtcaatgttattctaaaaagaagactgctaaacgttaaattttaaaagc
+5464297/1
@@@:=BDDAF:CFEEAFIIIDGI;CFEEFFIIIBFBFAGFEGIIFFIIEG
@6459914/1
acattctataaagacgttagagaggttcactaaaaaatattaggaatcca
+6459914/1
@B@ADDFFHHHHHJJJJJJJJJJJJFHIJIJJJJJJJJJJJJJJJJJJIJ
@6460475/1
accaaaaagtgaacagctatcgatacacagtcatagatccaatcctataa
+6460475/1
C@CFFFFFHFHHHJJGDIIJIJJJJIJJJJIIIIJJIIJJHGIIJJIIJI
@1799809/1
cagacggccactggcaaagtggatagctgcaccaagcattggtggcgatt
+1799809/1
BC@7DDFFHHHHHJJJJJJFHIIJE@FFGBFIJIGG?HAGGIB@GDH;@;
@4429112/1
ggttatgaaccggcaataactttccttgttgtccagaaacgtcatcatac
+4429112/1
@CCDDDDDHFHHDGIIJIGGIIIIJGIJJIGDHGEBBHEFHGHIJIGHFI
@6972690/1
attatattgtgaaaagggagcatttatttgatgcaaagtatagaggttgt
+6972690/1
?B=BDFFFHFHHHJJJIJJIIJJJIJJJJJIJIIIJIJDGIJIJGIDFGG
@6972691/1
attatattgtgaaaagggagcatttatttgatgcaaagtatagaggttgt
+6972691/1
@BBADDFFHHGHHJJJJIIIIIJJIIIJJIIIJJJIIJDHIIJIJJEHII
@6972692/1
attatattgtgaaaagggagcatttatttgatgcaaagtatagaggttgt
+6972692/1
CCCFFFFFHHHGHJJIJJIIJIIJJIIJJJJJJIJJCG@GGIIJJDFGGD
@3913794/1
gaggaatattacaataagccgaataaaaatgcaaaaaactataaattttt
+3913794/1
CCCFFFFFHHHHHJJJJJIIIJJJIJJJIJIIIJJJJJJFJJJJIIJIJJ
@8010922/1
ccaggagttgctgagccgtcgcggcatcactcccaaa
+8010922/1
C@@FFFDDBHHFHD=GGECFIGAGA<?B3?BBGH8CF
@5935584/1
aaaaaatgtcaaaattttgcaaattatgtggcattttgacatttatgtga
+5935584/1
CCCFFFFFHHHHHJJIJJJJJIJJJJIJHIJJJIJJJJIIJJJJIJJHJI
@7523077/1
cacacatagtacctctccacaaaaagggaaataaacaaggatgtaagaac
+7523077/1
@=?BDDBD8AADDFF9FFHECHCBGEBGECG?DC@FGHIG9FH?FHEFGH
@4942950/1
taaaaatgcgtgtgtgcaggtatatttatcacatcattcgtcgtgtacca
+4942950/1
@@@DD;DD?DC<0A<ACCEGEFHIIIIIHCHEHGDA<DG>DGGEGIAHBF
@243751/1
aaagagaagaaaggccgatagaatgaagtgaaagtcgaacgttcttctgg
+243751/1
@C@DFEEFHGHFGFGHGGGHIJJJIIIIFHIHIIFHIIFCA8BDFH>D<C
@6463513/1
accaagttgggcaaccagcagtcccacaaagtttcacagttccacaaaac
+6463513/1
CC@FFFFFHHHDHIIJBEHIICEHIHIEHGHDGEGGIFEIGIIIIDGHIJ
@6463698/1
accaatcaggtggtgacatcgttcgatgacaaagtgatgggcaatcccat
+6463698/1
@@@BFFFFFHFHGGIIIJGIIHGIIGBGIHJIBF?CFIIGIJIIJIIIIG
@3915375/1
gaggagacttctaaaacagaaatatactgtaatacgatggatgattcatt
+3915375/1
B@<BDFDFHHHHHJJJJJIJJIJJJJJJJGHIJIGGIIJIJIJJJJJJJJ
@6975446/1
attatgtcaaattttgacatttatgtaacatgtgtgcttaagtggcttac
+6975446/1
@@?=DFDDFFHHHIGB?CHIIIIIGHHGIIIIHGHGHEHGGGGICFCGGI
@6975447/1
attatgtcaaattttgacatttatgtaacatgtgtgcttaagtggcttac
+6975447/1
B@:BDDEFGHHHHJJIIJJJJJJJIGIJJJJJJJIHGGJIJJFEHHIHJJ
@6975872/1
attatgttttactaatttttcaataaagtacactttatttaagaacaggg
+6975872/1
@@@DB42=C?FHAHGBFFEGHGEHGI<FAFHCFGGIIHFCHEDHGEEGCD
@5936957/1
aaaaaattacattcagtatcgatagataatattgatgattataattaata
+5936957/1
@@@BDDFFHHFFHHIIJJJI?HGIGIIIIJJIGGHIGIIJJJJIJIGHIJ
@7523824/1
cacacatgttacataaatgtcaaaatttgacataatttgtggacataaag
+7523824/1
CC@FFFFFHHHHHJJJJIJJJJJJJJJJJJJIJJIJJJJIJJJIGIIHIJ
@3376646/1
ctggtttctctatagttttgtcatacgttttt
+3376646/1
?@<A4ADD??DFFEF:EGH>FE@AF:<<CEGF
@4431547/1
ggttgagtgaaaaaggtgggaaatgttgactgttgtagctgattaagggg
+4431547/1
=B1=BDDDFFHGHIJJ?EHIIIIFIIJGIJJJGIJGGGIIIGHGDCGGIJ
@3918302/1
gagggcatctcaagcaattcttcaagcactacatcctagcattacttcat
+3918302/1
@@8DBFFFHHHFHIIIBHJJJJJJJJJHJJJJIGIJGICHCEIIIIGIII
@4433323/1
ggttgtacccaaacttttcggggtgcaatcttcttttccggaaaatgctc
+4433323/1
BBBDDFFFHHHHHJJJJJJJIJJHIIJIIJJJJJIJJJJIJHIJIJJIIJ
@249962/1
aaagatttaaaatccaggacagtatccagaagggactgcctatgttcttt
+249962/1
?@1ADDFFFAFFHHIIGIDGGIHIIIICGHIIHBHGEAFDDHGGHIGIII
@6465543/1
accacaagcaatgtcaaagagaaggatagcaactaattttacaagctata
+6465543/1
@C;BDFFFHHHHHJJJJIJIJJJJJJJIJIJJJIJGJJJJJJJJJJJJJI
@7526574/1
cacacggcaacaaaaagtgataatggatacaaatttgactactgtatagc
+7526574/1
@@@;DDDDAFH?FEEEEAADGEGECGEIIIECEGHEHCFHIHIGFHAFCH
@3920271/1
gaggttcactaaaaaatattaggaatccaatacaaggttttcaatagggc
+3920271/1
@@@DDDFFGHHGHIJJJIIFHIGIJJJJIIJIJIIJJGIIGHGHGIJCHH
@251858/1
aaagcagattagtaaacatgatgctgcatacaatgcattaaagctgctag
+251858/1
@@<BDFFFGHHHHIIIIIIIIIIIIIIIIIIIIIIIIIIIIIIIIIIIIH
@6978055/1
attatttaataacaagacatctatacgaggatcctaggatgcattctcct
+6978055/1
@@@ADDFFHFHHGIJJJIJIIGGHDGHEGFBCFGGGHDFHG>GIHIIIEG
@6465761/1
accacaggtttcacaacaacaacctggaacgagacaacagcaccctggtc
+6465761/1
BC@FFFFFCFHHGJJJJJJJJJIJIIIJJJEHHIJJJGJJIJJIJIIHHG
@6978620/1
attatttcctcgaaatcaataatgcaatgtgtttaaatttttgtcgagtc
+6978620/1
CCCFFFFFGGHHGJJGIGJGJJJJJJIJJCHIIJHIJJJJIJIHIIIIIJ
@6466212/1
accaccattctatgaaatggaacacgaagagggactaccacacgaaaggc
+6466212/1
CC@FFFFFGHHHHJJJJJJJIJJJJJIJJJJJIJJIJJJIJJJJIJIIGH
@4947452/1
taaaatacggcaaagagaagaaaggccgatagaatgaagtgaaagtcgaa
+4947452/1
@@<ADFFDHHHGDGEGGIJHGEHBCF3?CFDF>GGDGGGGEGAEF=FGGH
@253617/1
aaagcctcttaaatttaaccgaaatatagaatacaccccttaatcagcta
+253617/1
CC@DFFFFHHHHHJJJJJJJIIJJJJJIJJJJJJJIJJJJJIIJJJIJII
@6980284/1
attatttttttttttttatttttcatcacagtgatgtttgtttcagaaca
+6980284/1
=@1=DDFFHHGHHJJJG2FHIIDCA@FAGDH@DEC=CEC;ADECDBFECE
@256025/1
aaaggaaagaaaaaaatgtcaaaattttgcaaattatgtggcattttgac
+256025/1
@@CFFFFFHHHHFJJJIGHIIIJJJJJJGHIIIJJJJJEHGGIJJJJIJJ
@8024401/1
ccagtctgttgtgtgggaccagtctgttgtgggggaccag
+8024401/1
@@@DBDDDHB?CF;C@@F@CFD9CHH949:?B:@@DDGEG
@4436464/1
ggtttgttaaggaaaatagaaaactaatgtatcacttggcgt
+4436464/1
1=?4A2A>2C::CBA??CBDFEE?F?EF<FFBAEICE49C??
@7529111/1
cacacttttacttcagctacttgaaccgtacgtcaaatgtcgcaaattat
+7529111/1
@<@FFDFFHHFDAGFBEHIIJIECFGHIIJAF?CFGII@G<?;@?F<?CD
@7529112/1
cacacttttacttcagctacttgaaccgtacgtcaaatgtcgcaaattat
+7529112/1
@CCDFFFFHHHHHIIGDHHIIJIJJJJJHDHGFIJJIJJJIIJJJEIJJI
@7529113/1
cacacttttacttcagctacttgaaccgtacgtcaaatgtcgcaaattat
+7529113/1
CC@@DFFFHHHHHJGIIJJJJJJIIJJEHIIJEHGDGGHFGGIGIJJIJI
@7529114/1
cacacttttacttcagctacttgaaccgtacgtcaaatgtcgcaaattat
+7529114/1
CC@DFFFFHHHHHJJHIJJJJJJJJJJJJJJJJIJJJJJIJJJJJJJJJJ
@4948282/1
taaaatcttgcttcatgattgaaaatttgcaaggtttggaggagttgtac
+4948282/1
@<;DDFFFHGHHGIIJIIIIHIIIIJIIJIJEGIEHIJJJJIJD?BGFHG
@4948283/1
taaaatcttgcttcatgattgaaaatttgcaaggtttggaggagttgtac
+4948283/1
@@@DDFFFHHHGHJJJJIJJIJJJHIIJJJJIJJGHIIJGGIIIGIJJHH
@1335394/1
caaaatcatgaccaaaaagtgaacagctatcgatacacagtcatagatcc
+1335394/1
@<<DDEFFFAFAFHHGHIIAAHHFHC@HDBEF@DFHGHJ;??BBDFHDCG
@8025689/1
ccagtggccgtctgctacggaacaggcaaaactccgaaggaagccaaggg
+8025689/1
@C<DDFFFHGDHFHGHGIJJJJJJIJIJGJJJIJJIIIGGDHGDHGGEHF
@4949522/1
taaaatttaacgtttagcagtcttctttttagaataacattgacattcta
+4949522/1
CCCDDFFFHDHHHJJJIIJJJJJJJJJJJJIIIJJIJJJJJJJJIJJJJJ
@6469462/1
accagttatagaagctttgcttgaagtaataaatgcagacagatataata
+6469462/1
?;?BDDBADDH<F@HG>@?IHIGGHCHIIIHIGHIAEIIIIIGGDGIIII
@258903/1
aaaggagttagaacatattgtacaataggtattacataatcattagacaa
+258903/1
?1=D?:BADDDDDDEIEEIEEEFIIEIIIAFFCF??ECEDFEFDFFIICD
@258904/1
aaaggagttagcgcatattgtacaataggtattacataatcattagacaa
+258904/1
B@?DFEFDHHHHHJIJJJJJHHIJJJJJJGCHIIJJJJIJJJJJJJJIJH
@3385055/1
ctgtaattctggtttctctatagttttgtcatacgtttttgaggcagcaa
+3385055/1
CCCFFFDFAFBH:EG@F@C?FEC@HEICEB<EDCF<CFII81C@:BF60B
@3926911/1
gataaaccaatggagcacacttttacttcagctacttgaaccgtacgtca
+3926911/1
??@1=BDDFHFB??EAFFCGGAFFGFBEHCA9?BC>FF@H@=GGHIAHII
@3927360/1
gataaagcaaatttttgttgctgaccaatctgcctttcaaggcggttgcc
+3927360/1
@CCFFFFFHHFHHJJJJIJIJJIJJJJJJJJIJJIJJJIJFJJJJ7BGCG
@2881407/1
ctagattctgtttgacattcgaaaagtaaacgtcagtttgcgtttcaatg
+2881407/1
B:@:BDEEHHFHHJJJJIIJJIJJJJHHGGIIIIIGIIIIIJGGGHGIIJ
@4440236/1
gtaaaaagtcgaagtctttcgagacatactcttcggagaatcacaaaact
+4440236/1
CC@FFFFFFFFFFGFFGGHIIIIIIJJJIJJJIIGHIJJJGEHGGIGIGI
@6471900/1
accatcgcttgtcatgtgttgaaattccgcgaaattggcactggcaagtc
+6471900/1
CCCFFFFFHHHHHJJJHIHIJJJJJJJJJIIJJJJJJJJJJJJJJJJJIF
@6986974/1
attcagcaggttttttaacagtttgaaaaccttgatatggaacgaaatta
+6986974/1
CCCFFFFFHGCFHJJJJJHIJGIIJJJJJJJJJJJJJJJJJJJJJJJJJJ
@4952709/1
taaaccaatggagcacacttttacttcagctacttgaaccgtacgtcaaa
+4952709/1
@C@DDDFDFFGDBEHGIIJIIJJIIIGIE>GGHJIEAHG?DBDHGBHGGE
@2884325/1
ctagccaaacacacatagtacctctccacaaaaagggaaataaacaagga
+2884325/1
?=?DDEEFHHGHHJBHIJHIIIJJJJJJI@CGHIIJJJJIJIJJJJJJGI
@2884326/1
ctagccaaacacacatagtacctctccacaaaaagggaaataaacaagga
+2884326/1
@CCFFFFFHHHHGGIIGGHHGIHIHIIJJGIEHFGGGIGGIJIFHHDHIG
@2884382/1
ctagccaagagaatggcggctcacaagatgtggcaatcctt
+2884382/1
CC@DFDFFHFHHGIIIIIIED@@?BGEG@F9BF;DG;DG<B
@5483272/1
tgttggtgaagcgtatcgaactacggccgaattttctgggtctgt
+5483272/1
@<@FFBADDHHHHHJJJJGJJJJJJIJIJJJJJJJJJIJGGHHHI
@6987666/1
attcagtatcgatagataatattgatgattataattaataactagtgcct
+6987666/1
CCCFFFDBHHHFFIIJJJJIJIIIIJGDIIIIGEIIIGIGIIGHIHIFIJ
@1341890/1
caaaattaaatcaatatggcgactgagaggcaaacaaatgttattttatc
+1341890/1
CCCFFFFFHHHHHJJJIJJJJGGIJGJIJJJJJGIJJJIIIIJJJJJJJJ
@7534829/1
cacagcaacaacctcgagcgagacaacagcagtctgctcctcctcaacaa
+7534829/1
@@CFFFFFHHHHHJJJGHGIJIGIIJIJFIJGHGIIJJJJIJJIIIJIIJ
@8034095/1
ccatattcctttatcaacattcacttctttaccggcatagcctaatctgg
+8034095/1
CCCFFFDDHGHHDGGICE?@HHIIIJJJJJJGIJIIJGEIJGIJJJJGII
@3932341/1
gatactgaatgtaattttttatatagtgccccgatgatatgatatgtatt
+3932341/1
=@1BDDEDHHHDFIIIJJJJJIIIJIFEHIJID?CF9DCFG9BBEH@GAE
@3932771/1
gatagaatgaagtgaaagtcgaacgttcttctgggcttttcctg
+3932771/1
@@@FFFFFHHHHFHIIIIAFHII9?2C?CF?BCDH@@GHIBF>4
@4954827/1
taaagaaacgctcgtggggagcgatgacgaataaag
+4954827/1
@@@FDEEDFFFA>G@FHIIGG<HI<FGGH?@BFH@A
@4954828/1
taaagaaacgctcgtggggagcgatgacgaataaagtatgtgttcaccaa
+4954828/1
?81=ADADDDDDDDEEAED=DDD@DAEEDC:BCCCCDECECEIIIEICEC
@3389579/1
ctgtataaattttttcttccatcaaaggctggatatctttttgggtaatg
+3389579/1
BB@FFFFFHHHHHJJGIIIGGIJIIIHIJJJJIJIJIIJJJJJJIFGGIJ
@6474789/1
acccgataaagcgttaccagcgcttgaggaagtaacggcagcactattga
+6474789/1
C@CF?DDFHGHHGHJJIJJIIJJJJJIJJJGJFFHGGGIGJCHG>DHFHB
@6474790/1
acccgataaagcgttaccagcgcttgaggaagtaacggcagcactattga
+6474790/1
CCCFFFFFHHHHHJJJJJJJJJJJJJJJIJJFHGGGJIJJJJJIDGEH>A
@267587/1
aaagtattgtaccttgtgggatgacaacgatatgtcaaacgacgacattg
+267587/1
?@@DBDFFHFHHHJIIEGIJJJJJJIJJJJJJJJJJJJJIIIIJIJIIJJ
@268055/1
aaagtcacgagaatttgaaaagcgagcttcatgatcccctgaagaatata
+268055/1
@CCFDFFFHFHAFHIJGGIJJGGIGIIIJJJJIIJJJJJGIIIJIJJJJJ
@5952056/1
aaaaacattgaccaatcgccaccaatgcttggtgcagctatccactttgc
+5952056/1
@C<DFFFFHHHHHIIIJEHIIJJJJJJIJJJEHHIIIIJIJJJJJJIJJJ
@5952057/1
aaaaacattgaccaatcgccaccaatgcttggtgcagctatccactttgc
+5952057/1
CCCFFFFFHHHHHIJIHFGIIIJJJJJJJIJJEHGIGIIJJJJJJJJJJJ
@3934906/1
gatatcctaaactcacttttttccgaaaaaatatcgcaatagctcaaaag
+3934906/1
@B=DDDFFHHGHHJJJJJJJJJJJJJJGHJJJIJJJIFHJJJJJJIAHIJ
@4446641/1
gtaaaagtgtgctccattggtttatcctctactgtacaactgtttacctg
+4446641/1
?=14ADDBB:AFAHI@GF9FIGG>CEE@E>HGEHCFD?FEGAD<C?BFFH
@4446642/1
gtaaaagtgtgctccattggtttatcctctactgtacaactgtttacctg
+4446642/1
@@;ADDDDFACADEHFEH<FAGHBHBF>DBEHF<CDEFHGCCFFI9GHB>
@4446643/1
gtaaaagtgtgctccattggtttatcctctactgtacaactgtttacctg
+4446643/1
@@=DDFDDFHFDHGHBGHGECGIGHIIIGIEGGGHFHGEEDGHIGHIHII
@4446644/1
gtaaaagtgtgctccattggtttatcctctactgtacaactgtttacctg
+4446644/1
C@@FDF?ADDFFHCGDFGFCEFHJGIJIGJIIGHGFHGIHJIHIJJIJFH
@269636/1
aaagtgaccaaagcaaagacgcaataagtgatacaagaaaatatacagac
+269636/1
BBCFBDFFHHHHHJJJJJJJJJJJJJJJFGIJIJJIJJJJJJJJIJIGII
@8036876/1
ccatcgttggcatttgacattgtcaaagcttgtaataacacgttaggact
+8036876/1
=?<44AADHHD?DHICBHEGIGIIJJJJJIJGHHJJJJGIJJGHIIJIJI
@1818625/1
cagatattcgcacttgcagtcccaatatcaaactacaggcagtgttaacg
+1818625/1
@@?BDDDDHFFDHGIGIIIGH?FHIIEIAHIEHGEEHHHDFBBF@FBDCH
@1344447/1
caaaattcgttctacatatgaaacatgtcagttatatattcacctttata
+1344447/1
??;=D??D=DF:D<BGG?FBEGEHDCFAFA>HGHIII@FCFHHGCF>CBF
@1344448/1
caaaattcgttctacatatgaaacatgtcagttatatattcacctttata
+1344448/1
??;DD;A2=<D=14C<?EF<F@EA@E2<AA9<AE>99C?E>D99C<4BDA
@1344449/1
caaaattcgttctacatatgaaacatgtcagttatatattcacctttata
+1344449/1
@@@DFFFFGFBFFIHGDHIIJJJJEGGHCHIHGGIJJJIIIIIIIJJFIJ
@1344450/1
caaaattcgttctacatatgaaacatgtcagttatatattcacctttata
+1344450/1
@CCFFFFFHHHHHJGIIIJGIIIIGJIIIIGHHIJGIHIIJIJJJJJJJJ
@3392077/1
ctgtattttaaatctttcatattccctatttaaattttgtaaatccacat
+3392077/1
=B?44=DDHHHHHJJJJJJJJJJJJJIEIJJJJIIIJJJJJJIIJIJJIJ
@1820434/1
cagatcctatgttcaatcgaaaggaagagctagacacaaagaaagtcttt
+1820434/1
@@<;?DDDFHHFHGGIGBGGEGGEIIGGIIIIEGIIIIDCHIIGIDFGII
@1820678/1
cagatcgataaaaaaatatcgcaatattagaaattttcaaatattcttcg
+1820678/1
BC@BDFFFGHHHHJJJJJJJJIJJJJJJJJIIGIJJJIIJJIIJIJIJJG
@8039742/1
ccatgatgcactcggccggaccgattcagcccccaccaagggaagggggc
+8039742/1
CCCFFFFFHHHHHJJJJIJEIJIIIJJIJGJJJJIJJIJFGHHFFFDCDD
@271010/1
aaagttattgccggttcataaccttctctttgg
+271010/1
?1=DABA?CFFFDB@FGGFHD999AA?F9CEFC
@8040191/1
ccatgccttctcccaagtcgataatttctccgactggctt
+8040191/1
@@@DFFFFHG?HHIBHFADDECFG@HHBFCH<:D8?D9;B
@1821996/1
cagatgacttacggaacttagcttcacaattacttagagaagcacgcgga
+1821996/1
B@@BDDFFHHHHHIJIJIIGIJJJJJJJJJIJJJJJJJIJIJJJJJJIJI
@1347786/1
caaaatttgacataatttgtggacataaaggaaagaaaaaaatgtcaaaa
+1347786/1
@@@FFFFFHFHHHJJJJJIHHIJJJJJJJJJJJJJJJJJJJJJIJIJJJH
@1347805/1
caaaatttgactactgtatagctttcttctcttggtgaacacatacttta
+1347805/1
@C@FFFFFGBFH?BHIGIIIIIIIIIGGIIIIEHG<EFGHGGIIIIIIEH
@4450119/1
gtaaaatcttgcttcatgattgaaaatttgcaaggtttggagg
+4450119/1
@@@DDDDDF??B?E>GG<EIHIII@DHGDHDE<E=:B?D7D97
@4450120/1
gtaaaatcttgcttcatgattgaaaatttgcaaggtttggaggagttgta
+4450120/1
@?@FFFFDFHGHHFIJIEFDJHIGHJIJIGEIJICCFHHGAFFHGDFHJI
@4450121/1
gtaaaatcttgcttcatgattgaaaatttgcaaggtttggaggagttgta
+4450121/1
CCCFFFFFHGFGBDGEHGIJHGIIJJJIJIIIJIG?FHHIIHICGFGIII
@4450122/1
gtaaaatcttgcttcatgattgaaaatttgcaaggtttggaggagttgta
+4450122/1
CCCFFFFFHHHHHJJIJIJJJJJJJJJJJJJJJJJGHIIGJIJHIGHIIJ
@8044252/1
ccattggctggctccaagagatgtgcatgtcccgcagatggccaccacca
+8044252/1
?@@4ADDDHHHBFGH?G>?CC<ECEEHHGGGIIDGBB<DHI@HGGIBCH=
@4959017/1
taaagcgttaccagcgcttgaggaagtaacggcagcactattgacactaa
+4959017/1
@B@DDEDADFHHGJIJIJIIJJIJIICDHJJJJIF?DDC>CFF@;FH@GI
@4959018/1
taaagcgttaccagcgcttgaggaagtaacggcagcactattgacactaa
+4959018/1
CCCFFFFDHHHHGIJGIGIJIJJJIJDFHIIIJJIHCEHIIGBCGIHHGI
@7540348/1
cacagtcatagatccaatcctataattatccatttcctgtaattctggtt
+7540348/1
@@?BBBDEHHHGFEGHIGGGHIGHCHIGCDHGIGIIFGGIEEGHCDIADG
@8045964/1
cccaaaacatgaccatgatgcactcggccggaccgattcagcccccacca
+8045964/1
?<<DDFFFDBCFDIIHGIGHGHIICBFGHGI<DGA@;5CH=7@;=E49BB
@2891591/1
ctaggtagcttggcacaatatttattaagtaaagagatcgcattgattaa
+2891591/1
@@@FDBDDBDFD@GHGIIGGIEHIIIIII<CFF?CFHCEEHEHGGIIIEH
@2332546/1
ccggaaccggaagatcgaagaaagacgccaaacattcggcag
+2332546/1
@@?B?DDF:F?F?F>GHBC?DDGFHD60?FDHGBA<8==8F;
@2333143/1
ccggaagatcgaagaaagacgccaaacattcggcagccaagaacttgctg
+2333143/1
CCCFFFFFGHHHHIEIJJJIIJJIJJJJJIJJIJIIFGGG@AFA@GF>DC
@274208/1
aaataaaatacggcaaagagaagaaaggccgatagaatgaagtgaaag
+274208/1
CCCFFFFFHHHHHIJJJGGHIIJJIIDBGEIJJJGIIHGGIIFHIGGG
@3939757/1
gatcgataaaaaaatatcgcaatattagaaattttcaaatattcttcgct
+3939757/1
@<@?BDDDHHFFHIGGBH;?CEGH<?DCHGCHGGIIHIHGGHECB<?BFA
@806440/1
ataaagcgttaccagcgcttgaggaagtaac
+806440/1
@@@DDADDADFHBEFGHG1<F?DDHGD1??D
@4960384/1
taaaggtgaatatataactgacatgtttcatatgtagaacgaattttgtg
+4960384/1
B@1=DD=BFFHDFIGIJJJJIJJJIIFIGJIJJJJJJJJJIJGGHIJJGH
@806952/1
ataaaggtgaatatataactgacatgtttcatatgtagaacgaattttgt
+806952/1
?@;DDDD2AFDDHGIBHI9:CHHDEFIIIG<FHEEHHIFEGFGHHHGHG?
@6996697/1
attcgagcagcatgcaagagagtccaaagagaaggttatgaaccggcaat
+6996697/1
BCCFDFFFHGHHHJJJJIJJJJJGIIEIHIIJEIIFHHGIJJJEHIIGGE
@7541806/1
cacagttccacaaaacgctgaaaaattccgtcggcaagaagttggccgat
+7541806/1
@@@DFDFFHHGHHGIEEHIIGIHHIJJCIBCFHIIJECEEGDAC3==ABG
@8049851/1
cccaaatacaacgaaggtctggcaaccgccttgaaaggcagattggtcag
+8049851/1
@C;DDFFFHFHHFHIHGAFGHJIIGJJIIIIIGIIJIIJJIGIIJIFGGJ
@1351088/1
caaacacacatagtacctctccacaaaaagggaaataaacaaggatgtaa
+1351088/1
@???DABDHHHDDIIBEHHDEHIIHEIIIFGHIIEGIEGIEHIGCDFAFG
@275873/1
aaataaatgctcccttttcacaatataataaatacatatcatatcatcgg
+275873/1
@@7DDFDAHHDHADHGHICBBIFGEFGIGCGGHCDFEFIHI@HHIIIIB6
@807241/1
ataaagtatgtctagaacgattttacctttgcgcgaaaagtgaccacaag
+807241/1
CCCDDFADHHHHHJJJJJIJIJIJJJJJCCEHIJJIJIIJ?BFHIJHJGI
@807245/1
ataaagtatgtgttcaccaagagaagaaa
+807245/1
8?=BDDD?C:=AFF?BC<ACF?FD33<C?
@807246/1
ataaagtatgtgttcaccaagagaagaaagctatacagtagtcaaatttg
+807246/1
CCCFFFEEHGHHHIJJJJJIJJJJJJJJJJJJJJJJIJIGIIIIGJJJJI
@1831113/1
cagcaactggatggcaatttaagagggcttctgatatccgtttataataa
+1831113/1
CCCFFFFFHHHHGJIJJJJJJJJJJJJJJJJIJIJJJJJJHIJIIJJIHH
@1831734/1
cagcaagctgctcctccacaacaacaacctcaagcttggggtcaaccaca
+1831734/1
@<<=DBDDB<;<AFCCF?AE?CCBGFHDCFADCGC@GDHIIDFH<D=;;F
@5961102/1
aaaaaggaaaactaaaggatttctcaacttgtttccgtgagttgctgaac
+5961102/1
@@CFFFFFHHHHHJJIJIHIJJJJIIGIJJJGIJIIIFHGJGHIJJJIJJ
@4454710/1
gtaaacagttgtacagtagaggataaaccaatggagcacacttttacttc
+4454710/1
@B?DFFFFHHHHHIIJEGHJJJIJJJJCHDGG>HAF>:C@DDGIJGHGIG
@5962545/1
aaaaaggtgggaaatgttgactgttgtagctgattaaggggtgtattcta
+5962545/1
@7;DDDD2ACFFBHBGGFHHIII>DDD?GHHGHIGCHEF@D?D?8BGCHI
@1357612/1
caaacattcggcagccaagaacttgctggatctcttggtcggaaaagtga
+1357612/1
@@@DBDDDHA?CF@EEC;<?FCH@HGEG9?FFHGIEI>?BF6FDAGE==F
@1357695/1
caaacattgaagccagatcgataaaaaaatatcgcaatattagaaatttt
+1357695/1
BCC7DEFFHHHFHJIJJIJJJJIJJJIIIJJIDHGJJJIJJIGIIDHGIG
@1357696/1
caaacattgaagccagatcgataaaaaaatatcgcaatattagaaatttt
+1357696/1
CCCFFFFFGFFFHJJJIJIIGIJJJJJJGIIJEIIGGIIJJFEHIGIIJI
@811003/1
ataaatgctcccttttcacaatataataaatacatatcatatcatcgggg
+811003/1
CCCFFFFFHGHHHJJIJJJJJJJJJJJJJJJIJIIJJIJJIJIIJJJHHI
@3946281/1
gatgcactcggccggaccgattcagcccccaccaagggaagggggcggcc
+3946281/1
:=?=DDDDHAFBD?E@CDA0@BFHCBCCGH6AAFGAE=EFFD65327@85
@7547260/1
cacatctcggatcttgctactaatattcgattcgataggtgctttgtctg
+7547260/1
@@7DDDDAHFDHDHIHGB?FHGIGEHEHIGGIIIIGGGGFHHEHIGIHGI
@7547261/1
cacatctcggatcttgctactaatattcgattcgataggtgctttgtctg
+7547261/1
@@@D=DDD?;DFA@GEHCE:CEB@F?HBAGEGGA?GGBFFFHGD@FHIII
@1359707/1
caaacccgaaaaaagtttatttatcat
+1359707/1
??8ADDDDDDDDDEEIIEIEEI491:C
@3401718/1
ctgtgctggtctcctcgtcacattacagactctgtactttctcctcatcg
+3401718/1
=?:4=BDDDHHHHIGHFFHHIJIIJJIIJIJJIIIGIIGIGJIJJJJIJJ
@3947667/1
gatggcattcatgcagaaccgattaagaaaggggcagacaacttcatgta
+3947667/1
B@BFFFFFHHHHHJJJIJJJIGIJIJJJ@GHIIIIGJHIJJJJIJJJJII
@1361215/1
caaaccttgcaaattttcaatcatgaagcaagattttacctgaacaattt
+1361215/1
?<@:4:=BF<F?DEB@?<EC?@GCCA<F>GFB@>DGCG>DFFA?B9DGG>
@1361216/1
caaaccttgcaaattttcaatcatgaagcaagattttacctgaacaattt
+1361216/1
@8=BDBDDHFFHDHGGIGG@CBHH>HHC@HA;DHCHHCEHG<DFD@DHCH
@1361217/1
caaaccttgcaaattttcaatcatgaagcaagattttacctgaacaattt
+1361217/1
@@@FFBDDDHHHBCFHGIIIGGIGHIIIIIIGCCGIIIIGE@BBGGIGIG
@1361218/1
caaaccttgcaaattttcaatcatgaagcaagattttacctgaacaattt
+1361218/1
@CCDFFFFDFFHHJJIIFIIIEHIIIGHCHHGICGIIJIHGEIJIJGECG
@287729/1
aaatataataaaaatttatagttttttgcatttttattcggcttattgta
+287729/1
@@?DDDDBDFFBFCDG@HIGI?EHEBE83?FEHADBFFFDFBG:BBFD?D
@2904756/1
ctatatttcggttaaatttaagaggcttttaaaatttaacgtttagcagt
+2904756/1
B@@=BDFFHFH<0@EHHIJIJJGJJJJJJJJJJJJJJIJJIHIIIIJJJH
@287930/1
aaatatagaatacaccccttaatcagctacaacagtcaacatttcccacc
+287930/1
@B;ADDFFHHHHHJJJJJJJJJJJJJJIIJIHJJJHIJJJJJJJJJJJIJ
@6487080/1
acgaaattaaacacgctgagaaagctatggttgagtgaaaaaggtgggaa
+6487080/1
B@@DFFFFHHHHHJJJJJJJJIJJJIJJJJHIJJJDFHIIHGIJDHIJJJ
@6487081/1
acgaaattaaacacgctgagaaagctatggttgagtgaaaaaggtgggaa
+6487081/1
C@@FFFFFHHHHHJJJJJIJJIGJJJIIJIHHIIIFGIIJIJJJ?FHIJI
@7549637/1
cacattcagcaggttttttaacagtttgaaaaccttgataaatggaacga
+7549637/1
CCCAFFFFHHHHHCGHIJJJJJJJIJJJJJJJJJJJJJJJJJJJJJJIJJ
@1837260/1
cagcactattgacactaagaaatcacagagccccgggcccagatggcatt
+1837260/1
?;:A;DDDHHD?FGDHGGEEBC@<FDHBFGGHGIBA<DGHACCHD>@GII
@1837261/1
cagcactattgacactaagaaatcacagagccccgggcccagatggcatt
+1837261/1
BC@DFFFFGHHHH4CHHJIJIIGGHJJAEDFIIJGFDEDH?FCHHIIGIJ
@1837262/1
cagcactattgacactaagaaatcacagagccccgggcccagatggcatt
+1837262/1
CC@DFFFFHHHHHJJJJJJJJJJJJJJJJIJIJJJJEHIIGIIIIIIGGI
@3403992/1
ctgtgtatgataaataaacttttttcgggtttggaaaaatttcaaattgt
+3403992/1
@@@DFDEFGFFFHHHIJJGGIGIJJJJJ@?FH7D?FGGG;BG>DHGEG48
@4967439/1
taaatgtcaaaatttgacataatttgtggacataaaggaaagaaaaaaat
+4967439/1
@@CFDDFFHGFHDGHGHIIIHGHEGGHHJJIIIJJIIJIIJIIJDGIJIG
@7005528/1
attctataaagacgttagagaggttcactaaaaaatattaggaatccact
+7005528/1
B@BDDFFFHHHHHJHJJJJJIJJIJJJIJJJJJJIIJJGIJIIIJJIJJC
@7005529/1
attctataaagacgttagagaggttcactaaaaaatattaggaatccact
+7005529/1
BB@FFFFFHHHGHJIJJJIJJJIGHEIIJJJIJJIIIIFIIGIIGGGIIA
@7005682/1
attctatatttcggttaaatttaagaggcttttaaaatttaacgtttagc
+7005682/1
@@CFFFFFHHHHFI22<CHBFHIJHGIJGGIJIIIJIIJJGGIJGGHGIJ
@2908301/1
ctatgactgtgtatcgatagctgttcactttttggtcatgattttgagg
+2908301/1
??@ADDDD?FHFHHII=FD6BEH<?ACHCEHGEFB1?99D?DDDFHD=D
@2910533/1
ctatggttgagtgaaaaaggtgggaaatgttgactgttgtagctgattaa
+2910533/1
=?@44BBBBFHAAFAHEHEH@GHBGIGGGDGIFGGH@GEHIDDHI9GEBH
@1839665/1
cagcaggttttttaacagtttgaaaaccttgataaatggaacgaaattaa
+1839665/1
CCCFFFF?DHHHHJJHIIHGGEIJJJJJJJJIIJJJJIJJJJIHIJIGIJ
@7555269/1
caccaagagaagaaagctatacagtagtcaaatttgtatccattatcact
+7555269/1
CCCFFFFFHHHHHJJJJJJJJJJJIJIFFIJJJJJJIIIJJIIJJJIJJJ
@2912346/1
ctattatacaaaaacaatgtgaattagatgctggtgcagctataccttca
+2912346/1
CCCFFFFFHHHHHJIJJIGHHHHHIJEHIJJIJJ;BFFHHGIJGIJJIJD
@3953452/1
gattcataaaagtaatataaccttagatttcgaggcaaattgattgattt
+3953452/1
:==4ADEFHHHHHJJJJJJJJJJJIJEIJJIJJGIIIIIIJJIJJJJJII
@5968781/1
aaaaatagtaaaaagtcgaagtctttcgagacatactcttcggagaatca
+5968781/1
@@@1DDDDFHHHDHIADGIIIHE?EDCEHGHGIIIIIEIIIGGHI0?BFH
@4970835/1
taaatttttaaatttaaaaatgcgtgtgtgcaggtatatttatcacatca
+4970835/1
@<@D?DDFBHHGGCFC?BFGCIGGHB@CCE<DFEFHF?DHAHG9B4?D??
@4970956/1
taaatttttgtcgagtcaaaagcgaagaatatttgaaaatttctaatatt
+4970956/1
BBC1DEFFHHHHHJJGGHIJJJJJJJGIJJJJJJJIHJIJIJJJIHIIJJ
@4970957/1
taaatttttgtcgagtcaaaagcgaagaatatttgaaaatttctaatatt
+4970957/1
C@@AFFFFHHHHHJJHHJJJJJJJJJJJJJJJJJJJJJIJJJJJJIIIII
@5506445/1
ttacaaaataaaatacggcaaagagaagaaaggccgatagaatgaagtga
+5506445/1
BB@DFFFFHHHHHJJJJJJJJJJJJJJJJJJJJJJIIJGJJJJJJIJIJJ
@1369057/1
caaacttttcggggtgcaatcttcttttccggaaaatgctcgaaaactca
+1369057/1
@@@DDDDDHHHFFI?@EEG<CFHFEHIICH@GAHIICHEIDEEIGIHIIE
@1369058/1
caaacttttcggggtgcaatcttcttttccggaaaatgctcgaaaactca
+1369058/1
BCCFFFFFHHFHHJ@FFGGEHIJIIIIGIICHBHIJIJJGHDGHIIJIDH
@1369059/1
caaacttttcggggtgcaatcttcttttccggaaaatgctcgaaaactca
+1369059/1
CC@DFFFFHHHHHJ<EBEHEHHIIIIGIIJGIHIJJGHH<FEHIJJIJII
@8072110/1
cccacctttttcactcaaccatagctttctcagcg
+8072110/1
@@<DB@DDHHFDDGFEDGGG@FBB<FHHIEIIDAG
@8072111/1
cccacctttttcactcaaccatagctttctcagcgtgtttaatttcgttc
+8072111/1
@1=BDDDFHGHBDHFHIIIIIEHGGIIIIIID@GIFDC;B4FFCG?9BD?
@4974285/1
taacaatctgccttctacatttgcgagtgacgaagagttggccactaaac
+4974285/1
C@@FFFFDF<FAHGIHGI>HBFIIIIIACAB@DGE6GBGGIIHIGBFBGC
@3411540/1
ctgttgttgaccccaagcttgaggttgttgttgtgg
+3411540/1
?@@4ADDDFBFFFIDFFEEH@2AF2A??EB?F>:?F
@3411625/1
ctgttgttgggcacctttttgctgcccttgtgtgggaccagtctgttgtg
+3411625/1
@B<DDFDDHHHHHJJGIJJJIIIJJJJGJJHIHGIJIJJIJGGGIDHIGH
@3411658/1
ctgttgttgtctcgctccaggttgctgttgtgg
+3411658/1
??<=DDDFAHHBHIGGGGICIIBHIBEHICC8C
@5970771/1
aaaaatatcgcaatattagaaattttcaaatattcttcg
+5970771/1
?;=BD3A=:D;?@@:?<:<<CF?E<F<FC9<E?F9CGG;
@3411921/1
ctgtttacctgtgtatgataaataaacttttttcgggtttggaaaaattt
+3411921/1
@@@DDFDFHHFFDHBHHEHHIJJJJIIIJJJJJJJIJFHIGIBGIJJEGI
@300714/1
aaatgattgcatctgtgctggtctcctcgtcacattacagactctgtact
+300714/1
?@@DDDBBDFH?HBEH<EIDE?FHHAHHGHHGHIGGGGGC@DFFDHDDBH
@301354/1
aaatgccgtcctcttctagcagctttaatgcattgtatgcagcatcatgt
+301354/1
11?442200<<DC?GFGFCE<:ACHI?FDFFF<:??1?FGICBG4:B9BG
@3961921/1
gcaaaaaggtgcccaacaacagcaaacgggtcgaaatgaacgtcaacaac
+3961921/1
CC@FFFFFHCFHHJJJJJIJJJJJJJJJJJCFHJJJJGIJJJFHIIJJJJ
@2916401/1
ctcaaaaacgtatgacaaaactatagagaaaccagaattacaggaaatgg
+2916401/1
@@@DBDDDDF<CCFB:EGGHH>CHHCIGII@GED8:?<F@B<DBB2F9F?
@2349511/1
ccgggcccagatggcattcatgcagaaccgattaagaaaggggcagacaa
+2349511/1
?@@1AADDAFHBHIFIIIIII@FHBHIIIIADBBGGHIG?@;@FBEGGHI
@822841/1
ataactgcttctacacaatctgcaatgcttttatcagggatactatgctg
+822841/1
?:@DDFFFGHGHHIJJJJJJJJJJJJJGEIJIJJIJJIFGGIIJIJIJJJ
@1846109/1
cagccccaacaaggaggtaaaaagaagaaacaaaaacaacctgaacaaca
+1846109/1
CCCFFFFFHHHHHJIIJAHHIJJJJJJJJIJJJIIGIIGJJJIIJJJGIJ
@2350923/1
ccgggtccagatggcattcatgcagaaccgattaagaaaggggcagacaa
+2350923/1
@@<DD@DDFFBBFIBFGIGHHGHIGIIIIGGGHIIGIGIHHIIGEGIIEG
@1374879/1
caaagacgcaataagtgatacaagaaaatatacagactaaagaaacgctc
+1374879/1
@88?DDDDFHHHFII<EAHGGIGCAEHIGGGGIIIGI<FHHGGHIIGBDG
@1374880/1
caaagacgcaataagtgatacaagaaaatatacagactaaagaaacgctc
+1374880/1
@@;DDEFFHHHHHJJEGIJIIJIJJJJJJJJJJJJJJIJJJJJGJJIIGI
@2918938/1
ctcaaaatcatgaccaaaaagtgaacagctatcgatacacagtcat
+2918938/1
BCC;DFFFHHHHHJJJJJJJJCFHIIJJJJJJJIJJJJJJJJHIII
@1375893/1
caaagagaaggatagcaactaattttacaagctatactttgcatagaatt
+1375893/1
?<8A:ADDDDDDDIIIIIIIIIIIIIIIIEIIIIIDEEIIIIIEIICDEE
@1375894/1
caaagagaaggatagcaactaattttacaagctatactttgcatagaatt
+1375894/1
BBBFFDFFGHHFHIJJGHHIIJJJJJIJJIJJJJJGIIJJJIJJIJGEHG
@1376009/1
caaagagagcagctgcattcagaacctgcgttttgcttcaccaagtggga
+1376009/1
CCCFFFFFHHHHHJJJJJJJJJJJJJJJJJIJJJJJJJJIJJJGIGHJJH
@1846832/1
cagccgagcccttggcttccttcggagttttgcctgttccgtagcagac
+1846832/1
@@CDDFFF<FHHHIIIGGAGHIIIIIICHIGDBH49FFHGIH;FFECHG
@6499970/1
acggtattcgagaagcaggtttaaaagatcttcatcgatgtctagctcca
+6499970/1
@@CDDFFFGHHHHIJJJJIGHGIIJJIGIJIJJJJJJFBHCFIJJJJJJJ
@1847568/1
cagcctcaacctattccacaagacccccagccccaacaaggaggtaaaaa
+1847568/1
CCCFFFFFHHHHHJJJJIJJJJJJJJJJIJJJJJJJJIJJJEGIBCGIII
@8078486/1
cccagatggcattcatgcagaaccgattaagaaaggggcagacaacttca
+8078486/1
@@@DFFDDBHHFHIJHHIJJIGGGIGGGIGGHG>FHIJGGGIIJJGGHEI
@8078487/1
cccagatggcattcatgcagaaccgattaagaaaggggcagacaacttca
+8078487/1
CCCDFFDFHBHHHJIJJIJIJJJJJEGGIJJJJIJIIIIJJJJIEIJJJJ
@7020424/1
attgatgattataattaataactagtgcctaataatagtgtattacctct
+7020424/1
B=:?DDFFHHFFHJIJJJJHJJJJIJGJJJIEHIFHIEEEGHHGJJJIHI
@7020425/1
attgatgattataattaataactagtgcctaataatagtgtattacctct
+7020425/1
CCCFFFFFHHHHHJJJJJJJJJJIJHJJJIJJJJJJJJIIHHIJIJHIII
@305985/1
aaattaatcttctgttcttcgcttaattcattaacaagttgcgcagcaac
+305985/1
C@@DDFFFGGDHHIFGIGGHI>HIIHHIJJJJJGIGIJIJIIIIIJDGHI
@7021238/1
attgatttaattttgacatgttagaatgccctattgaaaaccttgtagtg
+7021238/1
@@@D;BDFGFFDBDHIGGIEBHHC>FHGGBCFHIGF@BEGDDHCH?@FHI
@5977075/1
aaaaattacattcagtatcgatagataatattgatgattataattaataa
+5977075/1
CCCFFFFFHHHHHJJIJJJJJJJJJJJJJJJJJJIJEIJIJJGIJJJJJJ
@5977198/1
aaaaattactttcagtatcgatagataatattgatgattataattaataa
+5977198/1
@CC;DDDFHFHHHJJHIJJIHJJJJIIJJJJGIIIIIJJJIJGIJJJJJJ
@8079495/1
cccagccccaacaaggaggtaaaaagaagaaacaaaaacaacctgaacaa
+8079495/1
CC@DDDFFHGHGHJJIFHI<CFHIIJFIIIGIJHHIIGGGIIGHC@GIIG
@2923922/1
ctcaaagcgaaccatttccagatcaccatgcccaggggtttcgtacatca
+2923922/1
@@@=DFFADDDFFGIJIJICIHEGGIGHJJJJJJIIJI0?DGGHCHIIGH
@3975640/1
gcaacagcaacctggagcgagacaacatcacccttcacctccacaacaac
+3975640/1
??7BD::=2ADDD@AAE;D8CED9?@DD9DDAA9DDIEIEDDDCECDDD;
@2927036/1
ctcaaatccgtcaaagcaccaggagaatgcatcctaggatcctcgtatag
+2927036/1
?@@;DD4DC<AF?CBBGFCEGA1<CCEFFI>@G@9CFB<DEDDF0?FFI>
@5516327/1
ttactaatctgctttgagcaaccagtaccagttgcttccactccggctac
+5516327/1
@<@D7DDEBDFFFIFHGECHGHGI<HFHEHEDGHFHGIIIIGIGGEBGGG
@4980462/1
taacctacgtggacatcgaagaaaaaacattgaccaatcgccaccaatgc
+4980462/1
@@CBFFFFGHHHGJJJJIGGHIJJJJJJJJFHHIJJIJI7BFGIIJIJHE
@3976191/1
gcaacatcgacagataccacaaatacctaaaccttcccactaaagttaac
+3976191/1
CCCFFFFFHHHGHJGJJJIJJJEHIJIIJJJJFGGJJJJIIIICHDFGIJ
@2928652/1
ctcaaatgtagcgtactctgagccaggaaatgctgacgtagggttcaggt
+2928652/1
CC@FFFFFHHHHHJIJJJIJIJJJIIIJIJIIJJIJJJGGIII?DGHIJG
@2931510/1
ctcaacagctcaatccacctgaggttcagcctcaacccattacacaagac
+2931510/1
@C<BDDABHFHHHHIIIIIIIIIIEFDHHIIIIIIIIIIIGGIGIIIIII
@2932386/1
ctcaaccatagctttctcagcgtgtttaa
+2932386/1
=@<AB:DDBFFF?>@CEDHF9EE8<AG@F
@315327/1
aaattcatgaccaaaaagtgaacagctatcgatacacagtcatagatcca
+315327/1
?@<1=DBDDDFHFI9<CFHIEHHE>F<FH;GC8DCCD@;?DFBFB>FE<B
@831578/1
ataatactcctcaaatgtagcgtactctgagccaggaaatgctgacgtag
+831578/1
@@@DBAD?FFDHHIIGGACEHGCEFHGHEHDGEBHDHIEEGHD@BBFB@F
@831829/1
ataatagatgccttaaattccctcatgggaatttcttttggatcataaat
+831829/1
?B@DDFFFHHHHHIJJJJJJJJJJJGJJJJJJJJJJJJJJJJJJIIJIJI
@2936099/1
ctcaacttgtttccgtgagttgctgaacaaatttgaaaaaaccagagacg
+2936099/1
CC@ADDDFGDHHHJJIJIGHHHIIGJGHIJIIIIJJJJIGIJIHGIIJJJ
@2936337/1
ctcaagaaatggcctccatgccgagcaagactcccgtcagcgtcctccag
+2936337/1
CCCFFFFFHHHHHJJJJJJJJIJJJJJJJIJJJJJIJJIIHEHIHIIIGJ
@7568740/1
caccattctatgaaatggaacacgaagagggactaccacacgaaaggcag
+7568740/1
@C@DDEFFHHGHGJJJJJEHJJJGIIJGIIFIJFIIJJJIJIJGIHFHDG
@7568741/1
caccattctatgaaatggaacacgaagagggactaccacacgaaaggcag
+7568741/1
CCCFFFFFGHHHHIIJJIJJJJJJIJJIJJJJIIJJJJJIJIJIIJGIII
@2937617/1
ctcaagcgctggtaacgctttatcgggttctgctaag
+2937617/1
@@<;DBABDAAF<CGF=@AFF>EEEFD@A;@4@DGFF
@832150/1
ataatagtgtattacctctaaagctatctactcgttatataatcatcatt
+832150/1
@CCFFFFBFHHGHJJJJJJIJIIJJJJJJJIJIJGHIJJJJJJJJIGIIJ
@2938206/1
ctcaagggcacacggcaacaaaaagtgataatggatacaaatttgactac
+2938206/1
CCCFFFFFHHHHHJIJJJIJJIIGJBFHJIJJJJJIJJJJJJIJJIJJJJ
@1398320/1
caaagtttcacagttccacaaaacgctgaaaaattccgtcggcaagaagt
+1398320/1
C@@DFDFFHHHHGJJJJIIIJJJJJJJJJJJJJJJJIEGGIGIIJJIIJF
@1398321/1
caaagtttcacagttccacaaaacgctgaaaaattccgtcggcaagaagt
+1398321/1
CCC?FBDFHHHGHHIIJJJJJJJJJJJJJJJJJJJJJJHGIJJJJIJJJI
@3981397/1
gcaagactcccgtcagcgtcctccaggagttgctgagccgtcgcggcatc
+3981397/1
@@;;DEFFHHHFHEHGGGFGIIIIGIIGIDGFHGGHIIGGIIIGFEB><@
@321966/1
aaatttgcaaggtttggaggagttgtactaatttgtgtaattgaagttcg
+321966/1
@C@FFFFFHHHGHHIJJEHIDHGIJIIJJIHHIJJIIHIGFIJJGGHIJJ
@1399631/1
caaataaatgctcccttttcacaatataataaatacatatcatatcatcg
+1399631/1
@CCDFFDFFDBHHEIGIJGHEGHEHGDEHIJJ@FCHJJIGAFIHEGEEHG
@4986494/1
taagaaatcacagagccccgggcccagatggcattcatgcagaaccgatt
+4986494/1
@@CFFFFFHHHGHJJJJJJJJJJJJGIJJJJJJJJJJJIJJJIIHIJIIE
@5986373/1
aaaacaagagaacttagcagctttggaaacaaaagtaacagaaaaattgc
+5986373/1
@@?DDAFD>BBFBBFGHGGH;CEAHGHEGIC;G@ECCBBFFGGIBEHFD9
@324263/1
aaattttgtagctatcataaactctcctaaatattttcgccttcctaaac
+324263/1
???DADDFFHHHHJJJJJJJJJJJJJJJJJJJJJJJJIJIGAHDHF<FHD
@2942645/1
ctcaatcgcaacagacatctacgaacgtctacagttatcctccagttcct
+2942645/1
CCCFFFFFHHHDHFHGIJJGIJJIIGFHIJIIGEHHGIIIGIGIJJIJJJ
@4477663/1
gtaagccacttaagcacacatgttacataaatgtcaaaatttgacataat
+4477663/1
CBCFFFFFHHHHHJJJJJJJJJJJJJJJJJIJJJJJJJJIJJJJJIJIHI
@4986921/1
taagaacattttcggaatcagaaaaaatgtcggaactggcgaaatcaaac
+4986921/1
=@84BDDDFFFFFIIGFIIIIHIIIIIEGFFFIFIIIIFFIIIIIIIIIC
@4987127/1
taagaactatggaggaatattacaataagccgaataaaaatgcaaaaaac
+4987127/1
CCCFDFFFGHGHFHGIJJJIGJJIJJJIGIJJIJJJJJJJJFHIJJJJJI
@7571291/1
caccccttaatcagctacaacagtcaacatttcccacctttttcactcaa
+7571291/1
CCCFFFFFHHHHHJJJJJJJJJJJJJJJJJIJJJJJJJJJJJJJJJIJIJ
@1402608/1
caaatacctaaaccttcccactaaagttaaccagacaaagcacctatcga
+1402608/1
@@<DDFFFHGHHGJJJJJJIJJJJJIHHJJJJJIJJJJJJIGIJJEIIGI
@1402615/1
caaatacctaatttcatatacgtattatacattccaacatacaagcaaca
+1402615/1
CCCFFFFFHHHHHJJJJJJJJIIJJJJJJJJJJJJJJJJJJIJJIJJIJJ
@1402657/1
caaatacctcaccttacaaaataaaatacggcaaagagaagaaaggccga
+1402657/1
@8=DDDFFHHHHHIIIIIIIIIIIIGIIIIIIIIIIIIIIIIIIIIGIIH
@325104/1
aaatttttgtcgagtcaaaagcgaagaatatttgaaaatttctaatattg
+325104/1
?@@BDFFFHHHHGJFGHIJIJJIJJIIJIJJIFCFHHIJJIHIHHIJIII
@4987542/1
taagaaggctatttgaatggacttccgctcatcctaaattcggaaaaacg
+4987542/1
@CCFDFFFHHHHHJJJIJJJJJJJJJJJJJJJJJJJJJJJIJJJJJJJJJ
@7033898/1
attgtacacaattcaataggtacaagtataggattatccgatctagctga
+7033898/1
@@?DDFFFHHHHHJJJJJHIEAIHEHHHIIIHJJJJJIJIJCHIGGIJJE
@1858047/1
cagctatccactttgccagtggccgtctgctacggaacaggcaaaactcc
+1858047/1
CC@DFFFFHHGHHJHIJJJJJIJIJHIJHJJJJJJJIJJJJIJJJGJJJJ
@2944765/1
ctcaattggcgcacattcagcaggttttttaacagtttgaaaaccttgat
+2944765/1
@C1ADDFDFDFDAEHIIDHIFIIGBGICGGHIGHCBFGIIIIIIEEHIII
@2944766/1
ctcaattggcgcacattcagcaggttttttaacagtttgaaaaccttgat
+2944766/1
@C@DFFFFHFHDAFDBHGGIFIII:CGHIIEHDDFFGHECHIIFHGIEGG
@2944767/1
ctcaattggcgcacattcagcaggttttttaacagtttgaaaaccttgat
+2944767/1
CCCFFFFFHHGHGIJJJJJJJJJJGHIJJJIJJJIHIIIJJIJJJJIJIJ
@2944768/1
ctcaattggcgcacattcagcaggttttttaacagtttgaaaaccttgat
+2944768/1
CCCFFFFFHHHHFIJJJIJJJJJIFHGIJJJIJJJIJIJJJJJJGJJJJI
@1404465/1
caaatagcggaccacaatatagttacgttaaaacagcagctgagattaat
+1404465/1
@1?DDDDBFAAAFAFEBG<??CCFGEDFGFEBFE;D@FCFIFCB==F>CE
@3983878/1
gcaagcttcttccagttcaccatcagattcacaagcaggatcaactcaac
+3983878/1
CCCFFFFFHHHHHJJFIIJJJIJJJJGIJJIJJJIIIIIIJIJIIJJJIJ
@1858118/1
cagctatcgatacacagtcatagatccaatcctataattatccatttcct
+1858118/1
@@@DFDFEGHHGAHDHIIIJHHIIJICFEFHGIIIIGI@FGHCGAGEIIG
@1858119/1
cagctatcgatacacagtcatagatccaatcctataattatccatttcct
+1858119/1
@CC7DFFFHHHHHJJJJGHJIJJJJJJJJJJJJJJJJJJJJJJJJJJJJI
@3425561/1
cttaaatttaaccgaaatatagaatacaccccttaatcagctacaacagt
+3425561/1
???;D::==DC:CD68123<A?F?4AEDEEED=D@@DD@<D<D3?<?8D9
@3425562/1
cttaaatttaaccgaaatatagaatacaccccttaatcagctacaacagt
+3425562/1
B@?DDFFFHHHHHJDIJIGGIJJJJJJJJJJJJJJJJJJIJJJJJJJJJE
@3425563/1
cttaaatttaaccgaaatatagaatacaccccttaatcagctacaacagt
+3425563/1
B@BBDDFFHHHHHJIJJJIHGIJJJIJJJJJJIJIIJIJIJIIJJJJJJE
@8091264/1
cccatcccaacagaaggggtaaccgcaaggggcacggaccacttcacgga
+8091264/1
CCCFFFFFHHHGHIIJJJI<@EHGIJJIJJIJJJIJGFFGHJJJHGHHEF
@1859423/1
cagctccacaacagcaacatcaaactgttcccccacaacagactggtccc
+1859423/1
@@@7DDFFHGFHHGGIIIEHGHIIEGIGCF>FHHFHEEIG;;FHH;9?BC
@333944/1
aacaacaacacttcgactacagatattcgcacttgcagtcccaatatcaa
+333944/1
@C@DFDDFHHHHHIGIJIIHGJEGHJJJDDGGICHHHGFGGHIIIIGIIH
@1411728/1
caaatcactatttgccttgctctgttctctgtcaaatgtacatgatgact
+1411728/1
C@@FFFFFHHGHHIIJJJIIIIGHHIJJJJIHJJIJJJJJIJJJJJJJJJ
@3430096/1
cttaagcacacatgttacataaatgtcaaaatttgacataatttgtggac
+3430096/1
:?144=BDHDFDHGGHGGIHHIGICHHIIIIIIIGGGAHIGIIIIIIIGI
@3430097/1
cttaagcacacatgttacataaatgtcaaaatttgacataatttgtggac
+3430097/1
CCCFFFFFHHHHHIIJJJJJJJJIJJJJJJJJJJJJJJJJJIJJJIJJJJ
@3990396/1
gcaatgtcaaagagaaggatagcaactaattttacaagctatactttgca
+3990396/1
@<8?DDDDHHHHHGIIIIGIHIIIIIIIHGIIGGIIGGIIIIIICHIGIH
@3990397/1
gcaatgtcaaagagaaggatagcaactaattttacaagctatactttgca
+3990397/1
CCCFFFDFHHHHHJIJJJIIIJJJJJJIJJJJJJJIJJJIIIJIJIJJJG
@5528482/1
ttagtgtcaatagtgctgccgttacttcctcaagcgctggtaacgcttta
+5528482/1
BCCFDFFFHHHGHDGHHIHIJIJJJJJIJJJHJJIJIJJJFHIJJJJIJJ
@8096342/1
cccatttgctttggtggggaactttgttgttgacgttcatttcg
+8096342/1
@@@D?EFDHFDHGDAEHGEGGIGGIIFGIHIIEGDFHHGCDG?9
@7041210/1
atttaaaaatgcgtgtgtgcaggtatatttatcacatcattcgtcgtgta
+7041210/1
?@@B?DDEHHDFHIIHBFHGFHGEFHIIIIIGGFHGHGFGHGEDGBF6D>
@5530373/1
ttataagactacaagaagagagtggacattctttagtagaagaattgtac
+5530373/1
@@@DDFFFGHHHHJIGIIIJIJEHIJIIJJJIJJFIDHGIGGGIIIJEII
@5531074/1
ttataatcatcaatattatctatcgatactgaatgtaattttttatatag
+5531074/1
CC@FFFFFHHHHHIIIJJJJJJJJJIIJIJJIIJICHIIIJJJJJJJIIH
@3431858/1
cttaagtggcttaccttctacttaccacttagcagaacccgataaagcgt
+3431858/1
:?::BA2BAFFFA<AEFFCEHHHHHFHFFI>EEG<FDGFEEEFFEAB@F;
@3431859/1
cttaagtggcttaccttctacttaccacttagcagaacccgataaagcgt
+3431859/1
@CCFFFDBFFHHDGG:?CFIICHIIIIIIIIIIHGGIIIIBGGGIGCGAG
@2956293/1
ctcaccttacaaaataaaatacggcaaagagaagaaaggccgatagaatg
+2956293/1
CC@FFFFFGHHHHJJJJJJJJIJJJJJJJJJJJJJIGJIJJJIJIJIIJG
@3997355/1
gcaccagcatctaattcacattgtttttgtataatagatgccttaaattc
+3997355/1
@@1BDEFFDHHDHEEHGHIIIIGCHHCHIIGGHFFHGIIIIIIIIIIIII
@6516915/1
actttttcaactgaaaacaatgctgatatccaccataagtcatcatgtac
+6516915/1
11:=4=2=2AFB<<C<ABFEB<EBFE3CHHFECFGD???::CFGEAF:??
@341983/1
aacacatactttattcgtcatcgctccccacgagcgtttctttagtctgt
+341983/1
@@CADFFFHGHFHJJHI:CFGGIGDHIIIJIIJHIGGFGGGEG@CCDC@F
@4000832/1
gcacggaccacttcacggaaatctaccgacagagaggttatccttggggg
+4000832/1
@CCFF?DFGFHHHGIJGIEEHIIJJJJHIJJJIIGHGCFHIIJJIIDEHE
@6000933/1
aaaacgagctgactgagaatcttaagaaagaatttcatgcagcctgtgac
+6000933/1
@CC??ADDHHHHHJJJIIIJJIGGIEIHGFC?GHGGIIHBGIHIEHHGIJ
@3433797/1
cttaatcagctacaacagtcaacatttcccacctttttcactcaaccata
+3433797/1
=@??DEDAHAHBFHIGDEFDIHIAGDFGIHIIIIIIIEHBFHHIGIIIID
@844100/1
atacaaatttgactactgtatagctttcttctcttggtgaacacatactt
+844100/1
@@@FFFFFHHHGHJJIJCEJGJIBFHIIJGJFHI>EGBCCFDHGIGIGHH
@346942/1
aacagatccgtaagctatccagctccgacgtactatgcccatttagctgc
+346942/1
=@<B?A=?AFCFFHBHIGCDEF@FCHE<@80BDD9BFDHB?B?DD<=C=F
@5533776/1
ttatcacatcattcgtcgtgtaccacatctcggatcttgctactaatatt
+5533776/1
CCCFFFFFHHHHGJJJJJGHHGHIJIGIIIIIJHIIJIIDHGHIIIJJII
@5533994/1
ttatcatacacaggtaaacagttgtacagtagaggataaaccaatggagc
+5533994/1
=@@4ADBDDFHDHI<CGGIIGHGIIIIHIHHIIIDGIIIGGIIIIIIIII
@7044585/1
atttaaccgaaatatagaatacaccccttaatcagctacaacagtcaaca
+7044585/1
?@@FDDFDGHHHHJJFGDIIIJIGGGEHGIJJGIGIIJJJJIIHHHIJJI
@7044986/1
atttaacgtttagcagtcttctttttagaataacattgacattctataaa
+7044986/1
:?@442:BDBHHHAHIFFHHD>FHII@BGAHIDEG<DAHGHGIGGCHIGF
@7044987/1
atttaacgtttagcagtcttctttttagaataacattgacattctataaa
+7044987/1
CCCFFFFFHHHHGJJJJJJJJJJIJJJJJIIIIJJGIJJJJJJJJIJJII
@349460/1
aacagctcaatccacctgaggttcagcctcaacccattacacaagacccc
+349460/1
@@@DD<DDHDHHDHGFDHCHA<CFHGEG@GGIIIIII@F>GAAHFGHGDC
@7046064/1
atttaagaggcttttaaaatttaacgtttagcagtcttctttttagaata
+7046064/1
BB?DDFFFHGGHHJJJJJJJJJJJJJIJJJJJJJIJJJJJJJJJJJJJIJ
@2371270/1
ccgtagcagacggccactggcaaagtggatagctgcaccaagcattggtg
+2371270/1
CCCDFFFFHHHHHIJGIIJJJIJJJCGIEHIJIIFIIGIIJJFGHHGIEG
@4004081/1
gcactggcaagtcaaagaagctagccaagagaatggcggctcacaagatg
+4004081/1
C@@FFFFFHHHHHIJJIIIJJJJIIJJJJJJIJJJJIJIF@F@D=C==7=
@5535630/1
ttatgagcaacatcaacatttaaaagtggcttccagcctcgaatggccga
+5535630/1
@C@FFFFFGGFFHH<EGDGHI@HIHIFCEDHIIGCGGEGGGEHGGBHG:?
@7046643/1
atttaaggcatctattatacaaaaacaatgtgaattagatgctggtgcag
+7046643/1
11:D===2=DD?C?EEEFBECE3CGH82<C<?D<CEGGFGBEHDGDDHIG
@4006439/1
gcagaaccgattaagaaaggggcagacaacttcatgtacaaatacctcac
+4006439/1
CCCFFFFFHFHHHJJJJJJJIJIJJJJJJJJJJJJJHIIJIIJJJJJJJI
@4495021/1
gtaattttttatatagtgccccgatgatatg
+4495021/1
??84=ADDBFDFD>@<E:EHEF@8?F@@D1:
@4495022/1
gtaattttttatatagtgccccgatgatatgatatgtatttattatattg
+4495022/1
C@@DDFFFHHDHBGGEADHHIJGCFGCEHDDBDGGGBBDHIBFHGIGIJI
@1421533/1
caaatgtcgcaaattatgtcacataaatgtcaaaatgccacataatttgc
+1421533/1
@@@DDDADD=FHFG@HEBEEHIHIIHHGH@FBGG>B>EBDEGGIIIFHHG
@5001331/1
taatagtgtattacctctaaagctatctactcgttatataatcatcattc
+5001331/1
CCCFFFDFFHAHHGIIJJJJIJJJJIJJJIJJIIHJJJJJJGGIJJJJIJ
@3440137/1
cttacatccttgtttatttccctttttgtggagaggtactatgtgtgttt
+3440137/1
=B1=DDFFHHHHFIIGHIJJJJJJJJJJGHIHIGIJCHHJJJJIHDHHII
@354621/1
aacatgtcagttatatattcacctttatatgtcacattttgtggttcttt
+354621/1
CCCFFFEFHHDHHJJJJIJJJJJJJJJJJJJGIJJJJJJJJIJJJJIJJJ
@847901/1
atacagtagtcaaatttgtatccattatcactttttgttgccgtgtgccc
+847901/1
CC@FFFFFHHHHHJJJJGIHIJJHJJIJJHHHIJJJIJJJJJJIIBBBFI
@8108270/1
ccccccatgttcttaaataaagtgtactttattgaaaaattagtaaaaca
+8108270/1
=@1ADDDDFFFFHIGFIJJJGHHHIFGGIJJJJJJJJIBHGEFBGHIIIJ
@1424069/1
caaattatgtcaaattttgacatttatgtaacat
+1424069/1
=1?:BBDDFA2=CC>F<FFEF:?<BECH<FD9CE
@5539054/1
ttattatattgtgaaaagggagcatttatttgatgcaaagtatagaggtt
+5539054/1
1=?A==DDFHHAFHEHHACE?FGEEHHIIIGICEG>HADDCFGAHGGG?D
@5539055/1
ttattatattgtgaaaagggagcatttatttgatgcaaagtatagaggtt
+5539055/1
@?@FFFFFHHHHGBHIJJJJIIJIJJJJJJIJJJIJJJGIGHHGIIIIGC
@5002703/1
taatcagctacaacagtcaacatttcccacctttttcactcaaccatagc
+5002703/1
@B@DFFFFHHHHHIJJGHIJJIJJJJJJIJJJJJIJJIGIJJIJIJIEIE
@6528821/1
agaaacgctcgtggggagcgatgacgaataaagtatgtgttcaccaagag
+6528821/1
@?;DDDFFHHGFHIIIIIIIIIIIIIIIIIIIIBFGIHIIIIIIIIIIGH
@5002851/1
taatcatcaatattatctatcgatactgaatgtaattttttatatagtgc
+5002851/1
@C1ADFFFHHHHHJJJJJJIJJJJJIJJJJJJIIGIJJJJJIIJJJIHGH
@5002852/1
taatcatcaatattatctatcgatactgaatgtaattttttatatagtgc
+5002852/1
B@84BDFFHHHHHJJJJJJJJIJJJGGIJIJJFHIIJJJJJIJJJJGDGH
@358320/1
aaccaatggagcacacttttacttcagctacttgaaccgtacgtcaaatg
+358320/1
@C@DFDEFFA?FDHBFBGHEIIIIIIBHIIEGEHIIIGI?DHIIIGIIII
@4016106/1
gcagcttgttgttgagatgtaggagctggttgttgagaactttgtgttac
+4016106/1
@@@DDDFFFFHHHJGHJGJJJJJIJJIJIIIIHIIGIGIIJIJJEHIJJJ
@4016150/1
gcagctttaatgcattgtatgcagcatcatgtttactaatctgctttgag
+4016150/1
B@@BFFFFHHHHHJJJJIIJIIJJJJJJJJJJJJIIJJGGIJJJIGIJJI
@851399/1
atacgaactggtccaaatcgagggcgccatccacgagccaatcttccgct
+851399/1
C@<DDBFFFDDDDHIIIIGEGI>GHGIIGAGHIIGIABHEGIGC@=AAE9
@851405/1
atacgaacttccatagattcaaatgaagtaaacaacatacgtttttcatt
+851405/1
@@;DBDFFHFHFHEIGIIIGGHGIGDHH<FHIIIIIIIIGB?DDCFGIFG
@4500742/1
gtacatgaagttgtctgcccctttcttaatcggttctgcatgaatgccat
+4500742/1
@@@DBDEDHGHHFHHEBGHHJDHIEHI>HAHEBEHII>FHICEGHEGHHD
@8111370/1
ccccgggcccagatggcattcatgcagaaccgattaagaaaggggcagac
+8111370/1
CCCFFFFFHHHDFIIIIGHIJIHIJJJJJJJIIJJJJIIJJIJJJIJHHH
@5541507/1
ttattttcttctgcacctaggaatattatattgtgaaaaaaattaaattg
+5541507/1
?@@=ADFDFHBD?DAEGB@FH@F@FGHEFHIIEFHEHIIIIIEHHII@@@
@4017534/1
gcaggatcaactcaacagctcaatccacctgaggttcagcctcaacccat
+4017534/1
B<@DFDFFHHHHHJJJJJJJJJJJJJJJJJJJJJHHIJIIJJJJJJJJIJ
@7589690/1
cacctttctatgaaatggaacacgaagagggactaccacacgaaaggcag
+7589690/1
BCCF1DEFHHHHHJJJJIJJJJJJIJJJJJJJIIIIGIJJJJGJJIGIJJ
@4018017/1
gcaggatttacccgtggagggtaacaatctgccttctacatttgcgagtg
+4018017/1
@<<B?BDDFBBBABAFEEHE>:?EGEIIBB>GFCCHGEHEEE<BC@FGHI
@5543428/1
ttcaaaatgggcggacgggtagatagaaaatgattagtaccatttaactt
+5543428/1
CCCFFFFFGGHHHJIIJJJ@DHHIJJJIJJJJJJIJJEHGJJHHHHHHFF
@2975195/1
ctcagcttcaacgccaaggacttcaactttgttcagttcttgcagg
+2975195/1
@B8BDFFFHHGH@FHIJJIIIJJIGGIJJIIJJJIGIIJJJJJFGI
@2975196/1
ctcagcttcaacgccaaggacttcaactttgttcagttcttgcagg
+2975196/1
@C@FFFFFHHGH?GIJJJIJJJJJJJIJJJJJIJJJJJIJJJJJJJ
@2975197/1
ctcagcttcaacgccaaggacttcaactttgttcagttcttgcagg
+2975197/1
BCCAFFFFHGHF?GHIIIIJIJJIFEGJJJJFHJIJJJIJJJJJDG
@1429329/1
caaatttctcaagggcacacggcaacaaaaagtgataatggatacaaatt
+1429329/1
BCC;DFFFHHHHHJJJIIJJJFIJJJJJJJJJBGIJIJJIIJIIJIJJIJ
@1879100/1
caggactatatatgacccccatcgagcaacaaatggatgatatattagaa
+1879100/1
B8??DDFFHHHHHJJJJJJJJIJJIJJJJJIIHGIIIJJJIJJJJJIJJI
@1429726/1
caaatttgactactgtatagctttcttctcttggtgaacacatactttat
+1429726/1
@@8BDFFFHHHFGJJEGHGIJJJJJJJJJJJJJJHIJJJJJJJJJJJJJJ
@5008784/1
taattatccatttcctgtaattctggtttctctatagttttgtcatacgt
+5008784/1
@@@BB?DDDDBFHIJJJHIEC@IIIIEHEGEHGHJHIIDIJFCFHHIHHH
@5544438/1
ttcaaactttacaacgatgacagtgtgtggcaaatagatgaagaaaacga
+5544438/1
@@@AADAEDHFHFABHFHGBHGGF9CEBFBFGGGIGH@HGB<DGIIIIA6
@7593266/1
cacgaagagggactaccacacgaaaggcagttcaccatcgcttgtcatgt
+7593266/1
@@@DDFD<HGGHHICHBDGIIGEHGIAGGEGEIBFGIEEHGBCFCFGIB@
@8116636/1
cccgaaaaaagtttatttatcatacacaggtaaacagttgtacagtagag
+8116636/1
B@@FFFFFHHHDFIJIJJJJJIJJJJJJJJCDGGIJHGHIJIIJJIIHIJ
@8116637/1
cccgaaaaaagtttatttatcatacacaggtaaacagttgtacagtagag
+8116637/1
CC@DFFFFHHHFHIJJJJIJJJJJJJJJIIGHJJJIIHIJIIJIJHIIJJ
@1880252/1
caggagatcgctagcgaacaatccttcgaggtaacctacgtggacatcga
+1880252/1
???7DDDDB?FDHB<?FFFEGE>GGI@CACA?BGHG<D><=C;FFFA=;3
@1880253/1
caggagatcgctagcgaacaatccttcgaggtaacctacgtggacatcga
+1880253/1
??@7BDDDDFDDHBGFHIBBHIE>DHGIGCAHDHGCE<BFBFEECGHGCH
@8117399/1
cccgaacaagccaatcagaccaacggaac
+8117399/1
;?@ADDDDBFBFH><<AF>?3E;?1:?:D
@365689/1
aacgaaattaaacacgctgagaaagctatggttgagtgaaaaaggtggga
+365689/1
@@;DFFFFHHHHHJJIIHIJIJJEHIIJJIIDGGBGBGHIJHIHG9??AH
@5012339/1
taattttttatatagtgccccgatgatatgatatgtatttattatattgt
+5012339/1
C@@FFFFFHGFHHIECGGHII@<????D4<:<999?9?DH9BF?F9?F4?
@8118682/1
cccgaataccgattctcagccgagctgcccagtttagtggccaactcttc
+8118682/1
@@@ADDDDHH<DFHFGDCBF3CDG<:DHCEBD0?FEBFHI;BFHIEFHI=
@8118683/1
cccgaataccgattctcagccgagctgcccagtttagtggccaactcttc
+8118683/1
@@@DDFFFHHHFFIJGIJHGEHIDHIEIIIFHIJJIJJIIIGBHFHIJJJ
@1434407/1
caacaaactccaccacaggaacctcaagcttggggtaaaccgcaagtttc
+1434407/1
CCCFFFFFHHHHHJJIJJIIJJJJJIJIJJJJIJIFDHIJGIIGGIFHIG
@5012738/1
tacaaaaatagtaaaaagtcgaagtctttcgagacatactcttcggagaa
+5012738/1
CCCFFFFFHHHHHJJJJJHIIJJJGIIJJJJIJJJJJJJJJJJJJJJJIJ
@5013189/1
tacaaaataaaatacggcaaagagaagaaaggccgatagaatgaagtgaa
+5013189/1
@;:DDDDDHHFHFIIIIFIIIIIIIIIIHEIIIIFDGGHIIIIIHIBCAG
@5013190/1
tacaaaataaaatacggcaaagagaagaaaggccgatagaattaagtgaa
+5013190/1
?81ABDBDDBFADFFI=AFGIAE?FFFGI>DFEDBF6@F@BC=C=BCAF4
@4022353/1
gcagtcttctttttagaataacattgacattctataaagacgttagagag
+4022353/1
B?@DDFFFHHHHHJJJIJJJIJJJJJJJJJJJIJJJJJJJJJHJJIJJJJ
@1436504/1
caacaacaacacttcgactacagatattcgcacttgcagtcccaatatca
+1436504/1
;1=ADDDDFD?FH:3?CFF<E<DH<<FHIIBAF<<?GB9BB3?<@D<DBC
@4508208/1
gtacggttcaagtagctgaagtaaaagtgtgctccattggtttatcctct
+4508208/1
BB=DDFBDDDHDAFHIIFCGGHBJJIHHIIIJFIJJJJGEGGHIIJJIJG
@4508209/1
gtacggttcaagtagctgaagtaaaagtgtgctccattggtttatcctct
+4508209/1
BCC1DDBDHGHHHJGGIJIIIHHIJIJAFFHIIJJGJJJJDHIIJJJIJI
@6540139/1
agaacgtaagatatcctaaactcacttttttccgaaaaaatatcgcaata
+6540139/1
C@@FFFFFHHHHHJJJJJJJJJJJJIJJJJJJJIIJJJJJJJIIIJJJII
@367980/1
aacgaattttgtgcatacaaaaatagtaaaaagtcgaagtctttcgagac
+367980/1
@@@FADFFHHBCFEDFEGGIIJIEGEHHGHGFGBEGHGGFGGIJJGH9BG
@7062214/1
atttatcaaggttttcaaactgttaaaaaacctgctgaatgtgcgccaat
+7062214/1
@@@DBDDAHFHCDFEHIIIIIGIIIIIIIIIJCGEHGIGGGGHEDHIJGI
@8122095/1
cccgataaagcgttaccagcgcttgaggaagtaacggcagcactattgac
+8122095/1
@C@DDFFFHGHDFHIJJJIJJJJJJJJJJIJHIJJJIJJIE;C=DDH>@E
@4510096/1
gtactatgtgtgtttggctagattctgtttgacattcgaaaagtaaacgt
+4510096/1
CBCFFFFFFFDHHIJIJIJJJIIJJJJGIIIIJJJJJJJJJIIHIGIJJG
@7063609/1
atttatgtgacataatttgcgacatttgacgtacggttcaagtagctgaa
+7063609/1
BB@FFFFEHGHHHJJJJJJJJIIGIHEGGIIEGIIEGIIIIJJIJJJIJE
@1439957/1
caacaacctggaacgagacaacagcaccctggtcctccacaaca
+1439957/1
@@1BDFFFHHGHHFGGIDHIJCGGGIJIJJJBFHBGGGEGIIII
@2385353/1
cctaaactcacttttttccgaaaaaatatcgcaatagctcaaaagggaac
+2385353/1
C@@DFFFDHFHDHJGII9EGHGIJJI;?DGDGIH:FBEHIIIIIIJBCEE
@2385354/1
cctaaactcacttttttccgaaaaaatatcgcaatagctcaaaagggaac
+2385354/1
CC@FFFFFHDHHHJJJJIJJJJJJIIIJJJJJJJIGJJJJIJJJJJJJJJ
@2385355/1
cctaaactcacttttttccgaaaaaatatcgcaatagctcaaaagggaac
+2385355/1
CC@FFFFFHFHHHJJJIGJJJJJJJJJJJJJIJJJJJJJJJJJJJJJJJJ
@6541567/1
agaagaaagctatacagtagtcaaatttgtatccattatcactttttgtt
+6541567/1
@@@BBDDFHHDHHIIIIAFCEIGIGCAFHDHAFHIIGIIIGIGIIIIIHG
@7065031/1
atttattattagagtgtcctcgtgaggaagaggaatttgaacagttacca
+7065031/1
BB=BDFFFHHHHHJFGGIJJJJIJJJJJJJIJJJJJJJJJJJJJHGIIIJ
@5020135/1
tacacagtcatagatccaatcctataattatccatttcctgtaattctgg
+5020135/1
CC@FFD<=DFCF?GHEEGGCHDF@HIGIIIIIGEEG@F?BFBE@BCHHIF
@5550204/1
ttcaaattgttcaggtaaaatcttgcttcatgattgaaaatttgcaaggt
+5550204/1
=??ADDDD?CFD?FICGHIIIFIHHDGHEHGIEHIII<FHGIGE>BEIH?
@4516147/1
gtagaacgaattttgtgcatacaaaaatagtaaaaagtcgaagtctttcg
+4516147/1
@@<=DFADFDHGHIIGGIIFIIIIIIIIIIGHIIIII@FHIIIIIIIIII
@4516782/1
gtagaaggtaagccacttaagcacacatgttacataaatgtcaaaatttg
+4516782/1
??@;DD?DAC>FBGBHEGIJIIIJJJIGBHIIIJJGIIABHCHIIJIBE@
@4516783/1
gtagaaggtaagccacttaagcacacatgttacataaatgtcaaaatttg
+4516783/1
BCCDDFFFDFFHHJJIJIIJJIJJJIJJJGGIHIIIIIIIJIGJGHJJJI
@2983158/1
ctcataatacttttcccggtttgttctgaaacaaacatc
+2983158/1
@@@D;DDDFDFFFIEFF@@3?F1A;<@49EGI<DA1:??
@4517246/1
gtagaagttcccaaagccttaggagatgtctttgaatccgtagcag
+4517246/1
@@@1DDDDACDCFDEE:CEHEBF<?G?E<AAB94C?F<1:C:BBFB
@863213/1
atagctgttcactttttggtcatgattttgaggtactcgagggcatgatg
+863213/1
B@@FFFFFHHHHHJJJJJJHHIJJIIJJJJIJJGHHJJJIJIIIIJJJJJ
@863214/1
atagctgttcactttttggtcatgattttgaggtactcgagggcatgatg
+863214/1
BC;DFFFEHHHHHJJJJJJHIIJJJJJJJJJJIEGHIJIHIJJJIJIJJG
@863432/1
atagctttaggaaacggtttatgagcaacatcaacatttaaaagtggctt
+863432/1
@?@DDFDDDF8FHIIGI;FGGIIIIIIIIIIIIIIIIIIIIIIIFDGHGI
@371092/1
aacgattttacctttgcgcgaaaagtgaccacaagcaatgtcaaagagaa
+371092/1
@C@FDFFFHHHHHJJIJJIJJJJIIBDHIJEDHI;FHIIIHHIIJIJJJG
@372488/1
aacgctgaaaaattccgtcggcaagaagttggccgatttgcagactctca
+372488/1
@CCFFFFFHHHHHJJJJJJJIJJJJJIJJIJHJJJJJJJJJJJJJJJJJJ
@7603142/1
cacgattcataaaagtaatataaccttagatttcgagg
+7603142/1
?88BD=B;<<??BA?2AFE@FBFHE<CF?<FHB9C11:
@7603143/1
cacgattcataaaagtaatataaccttagatttcgaggcaaattgattga
+7603143/1
BCCBDFFFHHHHHJJCGIJJJJJJJJJJJIJJJJJIIIJJJJJJJJIJIC
@7603144/1
cacgattcataaaagtaatataaccttagatttcgaggcaaattgattga
+7603144/1
CCCDDFFFHHHHHJICGIIJJJGJIJIJJFIJIIBHIEFHIIJJIJJJGI
@5022288/1
tacacttggcaatacggtaattgcgtccaatccctttaaacaaacctttc
+5022288/1
@@@FFFFFDHHFHJJJG<CEHIBFHHGIJGHHGIIJIJIIGJIJJJEDHG
@5552667/1
ttcaagatatattcttcaggggatcatgaagctcgcttttcaaattctcg
+5552667/1
CC@DFFFFHHGHHIIJIIJJJJIIJJJIIIJJJJJJIIJJIHJJJJJIIG
@7067686/1
atttatttgatgcaaagtatagaggttgtacccaaacttttcggggtgca
+7067686/1
;@@BBDDFFGFBDHGIIJIIGIJJJEBFGIJGIJGIIIJJJIJIIJ?FGG
@7067687/1
atttatttgatgcaaagtatagaggttgtacccaaacttttcggggtgca
+7067687/1
=B==BDEFHHHHHJJJJFHIJJJJJJJJIIJJJJJJJJJJJJJJIJDGHI
@8127232/1
cccgcggtccacactctattaaataagcgcctataactgcttctacacaa
+8127232/1
???1BD@0@FFHDEFEBHEHIIBHHI<96DHDH8BDB<DFEHGHGHGGEA
@3453905/1
cttagcagaacccgataaagcgttaccagcgcttgaggaagtaacggcag
+3453905/1
@@BDDDFFHHHHGIIJJIJJJJJJFIJFHIIJJJIEHJIIHFBFHGGIEH
@868022/1
atagtgtattacctctaaagctatctactcgttatataatcatcattcaa
+868022/1
@B@AADDDHHHHHJJJJJJJJJJJJJJIJJIHIJJJJJIJJJIJJJJJJJ
@868023/1
atagtgtattacctctaaagctatctactcgttatataatcatcattcaa
+868023/1
B@@DDDEFHHHHHJJJJJJIJJJJJIIIJJIIIJJJJJJJJJJJIJJJJJ
@6025802/1
aaaagggagcatttatttgatgcaaagtatagaggttgtacccaaacttt
+6025802/1
@@@BDDFFHHHHHJJIIIIHGGIJIGIEHIIJJIIGHIJIIJJJIJJJJJ
@7070529/1
atttcatagaatggtggtggccatctgcgggacatgcacatctcttggag
+7070529/1
@@@DDFFFHHHBHGCEFHGFIJIJGCDHGIIDHIGIJJIIEHIIGHGGIG
@2393430/1
cctacgtggacatcgaagaaaaaacattgaccaatcgccaccaatgcttg
+2393430/1
=;?1=@DBFF3DBD;<EDDGCCFFADCGIIEEEGIF8BFFEFIIIFFFEF
@8129466/1
cccggagcggctgatatcaccaatcaggtggtgacatcgttcgatgacaa
+8129466/1
@@@AAD?DHHFHFDA@FGGGHII9BFGI9DF6?BDEGI@FGIG=GCDHAG
@7605925/1
cacgcatttttaaatttaaaaatttattcaagtcaaaaataatatgtaaa
+7605925/1
@@@DFFFFDHDDDIIJIJIIJJJGHGIHHIDGFCGGECDHHAGIIEFGIH
@7605926/1
cacgcatttttaaatttaaaaatttattcaagtcaaaaataatatgtaaa
+7605926/1
CCCFFFFFHHHHHJJJJJIJJHIJJJJJJIIJIGIJJJJJJJJIJJHIIJ
@4522484/1
gtagatttccgtgaagtggtccgtgccccttgcggttaccccttctgttg
+4522484/1
@B@DDFFFHHHHGIJJHIJJJIIJJFIJJJJJJIJIJJIJJJIJJJJJJJ
@6027092/1
aaaaggtgggaaatgttgactgttgtagctgattaaggggtgtattctat
+6027092/1
@7@DDBADD@FBAGGGHIIEDFCDBFCH<GG?3:EFGHG>?:?DAGHC@G
@6027093/1
aaaaggtgggaaatgttgactgttgtagctgattaaggggtgtattctat
+6027093/1
@@@DFF2AFDDHHGGGGGHGHECHHIGHGHC?EHGGHIEG@DFBDHIIII
@1895552/1
caggggatcatgaagctcgcttttcaaattctcgtg
+1895552/1
CCCFFFFFHHHGHJJIJJIGCHIJEGGIGIGGH=B0
@870810/1
atataatcatcattcaaacattgaagccagatcgataaaaaaatatcgca
+870810/1
CCCFFFFFHHHHHJJJJJJJJJIJJIJJJJJIFJJJJJJJJJIJIGIJIJ
@6028194/1
aaaagtaatataaccttagatttcgaggcaaattgattgatttgcccagc
+6028194/1
@C@DFBDEHHHGGGIJJJIJIIGGIGIIJJIJJJCFIIJIJIJIIGIGIJ
@8132111/1
cccgggcccagatggcattcatgcagaaccgattaagaaaggggcagaca
+8132111/1
BCCDFFFFHHHHGIIIJJJJJJJJJJJJJJJJJJJJJJJJJJJJJJJJJH
@8132112/1
cccgggcccagatggcattcatgcagaaccgattaagaaaggggcagaca
+8132112/1
CCCFFFFFHHHHHJJJGIIJJJJJJJJJJJIHHGIJJJJJIIJIJJJJJH
@376677/1
aacgtctttatagaatgtcaatgttattctaaaaagaagactgctaaacg
+376677/1
@?8?BDFFHHHHGIIIIGIIIIIIIIIIIIIIIIIGGIIIIIIIIIIIII
@6547942/1
agaagccaaattgctctactctcaagaaatggcctccatgccgagca
+6547942/1
BC7DDFFFHHHHHJJJJJJJJJJJIIJJJJJJJJJJJJJJJJJJIJI
@5028286/1
tacatttgcgagtgacgaagagactctcagcttca
+5028286/1
@@<DDBD??D?F<2<EAG@;@B9CGBHI<9???G9
@4035972/1
gccaaacattcggcagccaagaacttgctggatctcttggtcggaaaagt
+4035972/1
CCCBDFFFHHGHHJJIIJJJJJJJJIJJJIIHHJJJJIJJIIIJJJGIIF
@7073615/1
atttcctcgaaatcaataatgcaatgtgtttaaatttttgtcgagtcaaa
+7073615/1
:?1=BDDDH:DDBGGH>FGBH>@H@HA<<CE9EGGGGGIBC?DGE09DFG
@7073794/1
atttcctgtaattctggtttctctatagttttgtcatacgtttttgaggc
+7073794/1
B@@DDDFFHHHHHJJJJDIIJJJJJJJJHJJJJJJJJJJIHIJJJJIJJJ
@1898046/1
cagggtttcttaacctcataggtacaagtggaccagcttgcagttcactc
+1898046/1
@8BDFDDFHGHHHJIIJJJJJIEJIIJIIIFHJJIIJJIIJIJIJFIJJJ
@1898237/1
caggtaaacagttgtacagtagaggataaaccaatggagcacacttttac
+1898237/1
??<14ADBHBHDAEFGFBGEABACFBAHHHGE8CEGEHGDGIIIG4BEAG
@8134575/1
cccggtttgttctgaaacaaacatcactgtgatgaaaaataaaaaaaaaa
+8134575/1
@@@AD?A@DBCD?4CDHGCHHGIGHIIGG<DG<FGHGEHIIGGIHGGIIF
@6029798/1
aaaagtgactcccgaacaagccaatcagaccaacggaacgcccggagcgg
+6029798/1
CC@FFDDFDHGHHEGGBHICHIIIJGJIIJJGIJGGIGGEGIIIBBEHFD
@4525477/1
gtagctgattaaggggtgtattctatatttcggttaaatttaagaggctt
+4525477/1
@@;DDFFFHHGHGIIJ@E?FHHJJJJJJJJJJJ10:DHGIJIJIJIJIIJ
@6549505/1
agaaggcgaggttactattcacgacagtcaaaatagagagaaaatatata
+6549505/1
BC@DFFFFHHHHHJJJIJJJJJJJJJJHIIJJJJJJIJJIIJIJJJJIJJ
@6549771/1
agaaggtaagccacttaagcacacatgttacataaatgtcaaaatttgac
+6549771/1
@@<DDFDDHHHHGGIJJJIJIJJIJIIIIIGIJJJJJJJIJIIJIJJJFI
@2993926/1
ctcatgtttctagtagcagccatgtctgcaactgaccagcagttcgccgg
+2993926/1
@@;?DDADHBBCFGHBCEEGIAFHDHHGIIGIIICEGCACEGGHGCGI?F
@7076548/1
atttctcaagggcacacggcaacaaaaagtgataatggatacaaatttga
+7076548/1
=B1=ADEFHHHHHJJJJJJIIJJJJIJIJGGGIIJJJJIJIIIIIJJJJI
@7076549/1
atttctcaagggcacacggcaacaaaaagtgataatggatacaaatttga
+7076549/1
?@:ADDFFHFHHHJJJJDDGIIJJJJJEI?DGIIIIJIJJHIHIIJJJJI
@4526847/1
gtaggagctggttgttgagaactttgtgttacaggatctcctttatgttt
+4526847/1
BB@ADDDFGHHFFIHJIIGJJIJJJIIHIIJJJJJIIJJJJJJJJJJJJJ
@1901650/1
caggtcgcaaaatacccgtagaaacgaatcatctcagcctcgcgctaggt
+1901650/1
BC<DDEFFHHGHHJJJJJGGIJIIJJJJJIJGJJIJIJJIJJJJIIIHH=
@6031334/1
aaaagttctcaagtttattgatgttttaaaacaatttaagcctcctggag
+6031334/1
@@@DDDD>FHHFHGHHGIH><FBACHHIGAHHEEHIIGGCGGGEHEHBHC
@4040665/1
gccaaattgctctactctcaagaaatggcctccatgccgagcaagactcc
+4040665/1
8?@1A:BDFDFFFEDF<FAEFAEFF>DAEDCD=GE4CFEFEEB9BFFEEF
@4040666/1
gccaaattgctctactctcaagaaatggcctccatgccgagcaagactcc
+4040666/1
CCCFFFFFHHHHHJJJJJJJJJJJJJJJJJJJJJJIJJJJJJJJIJJIJJ
@5032680/1
taccattcgtcttatcgatgcattgaaacgcaaactgacgtttacttttc
+5032680/1
CCCFFDEDGFGFHIIIDIJJ=HHGIGDDHEGIGGCGICHIGGIEAFHIII
@7080548/1
atttgaacaagttacaagtgccgaagtacgagctattcgagcagcatgca
+7080548/1
CCCFFFFFHHHHHJJJJJFIIJJJIJHIIJJJJJIJJJJIJJJJJJJJJJ
@5562507/1
ttcactttttggtcatgattttgaggtactcgagggcatgatgagcagcc
+5562507/1
@CCFFFFFHHHHDGGIIFIHIJHHGIFHHIIFIJJJJIJIJJIJJJJJJJ
@5562779/1
ttcagaacaaaccgggaaaagtattatgagaatatgaaatttaaaagaaa
+5562779/1
=?@7DDDDFFDFDEE>EFF@?1:CBF9:CDFFDEEIF@AGIFFFEFFFFD
@876513/1
atatgatatgtatttattatattgtgaaaagggagcatttatttgatgca
+876513/1
CCCFFFFFHHHHHJJJJJJJJJJJJJJJIIJIJJIJJJJJIJJJJJJJJJ
@6554742/1
agaatcagcactgaatcaaaaaattctccatcgttacaataagttattcg
+6554742/1
@@BDFFFFHHHHHJJJJJJJJJJJJJJJJIIJJJIJJIJIIIJFIIGJJI
@1456592/1
caacagcgtaggcctcaggataggcagcatacagcttctgttaaagaatt
+1456592/1
@@?BDDDDFBFHFIBBDHHIGHEAFGGGHG@?C@DGFHIH9?DEIIFHGG
@1906434/1
caggttttttaacagtttgaaaaccttgataaatggaacgaaattaaaca
+1906434/1
@@@?=DDFHHFHHIEAEHGIIIIIIIIIIGHIIIGDIIIIIHIIIGHIIE
@1458127/1
caacagtcaacatttcccacctttttcactcaaccatagctttctcagcg
+1458127/1
@<@FFFDDHHHHGIIIJJIIIJJJJJJIIIJJGJIIIIIIJJJJJJGGGI
@1458128/1
caacagtcaacatttcccacctttttcactcaaccatagctttctcagcg
+1458128/1
@?;DDDDDHHFDHIIIIIIIGIIIIIIHIIIIIIIIIIGGIHIIIIIGII
@6036129/1
aaaataattaacagtttttaggaggaaagtgcagtacttcattgtgattc
+6036129/1
@;@FFFFFHHHHHHGHIJICFHAGIGGHIHIIIIDHIJJJJJJJGGIIIJ
@6555585/1
agaatgccctattgaaaaccttgtagtggattcctaatattttttagtga
+6555585/1
@@@FFFFFHHHHHJJJJIJJJIJEIIHIJDHIJJJJJIDGIIJJJGEDGI
@6036697/1
aaaatacaagaggcaggaagatttatcccccagaagactcccttcaaggt
+6036697/1
@@@DDDDDHHFHHIIII@F?CCHI>HGIIIIBAAE>@ADFHGDHG@BCH8
@1460384/1
caacatatctcttgatttttctcgaattgtgggtttttccattatctagt
+1460384/1
CCCFFFFFGHGHHJEIIJJJJIJJJGJJJJJJIEHIJJJJJJJJIJJJJI
@6557225/1
agaatttgtaaactatacctttactagcgttttgaggctccagaaatatt
+6557225/1
@C@?DFFFFHFHHJIIJJJIIIJGHIIJIFEHIJHJIIIJJIJFHIJJII
@6557855/1
agacaaagcacctatcgaatcgaatattagtagcaagatccgagatgtgg
+6557855/1
@@@DDEEDDHBFBDGGBI@B?BAFGGB?F?GG@B<FD@@9BGID:FHB?@
@3466673/1
cttatcgatgcattgaaacgcaaactgacgtttacttttcgaatgtcaaa
+3466673/1
BCCDFFFFGHHHHJJJJJIIIIIJJJJIIJIIJJJJJJJIJJJJJGIJJJ
@2403985/1
cctcaccttacaaaataaaatacggcaaagagaagaa
+2403985/1
@@@DDDD?FDFA<:CEF<3ACECEB<FC?F9??F93B
@2403986/1
cctcaccttacaaaataaaatacggcaaagagaagaaaggccgatagaat
+2403986/1
?@=?DDFBHFHHHIJIJJJJGIHEEHBHJGIGGGGEHBD?F@DFEFHJIC
@2403987/1
cctcaccttacaaaataaaatacggcaaagagaagaaaggccgatagaat
+2403987/1
CCCFFFFFGHHHHJIJJJJIJJIJEHIIIJIGHGIJGIEI<GIIJJJJJI
@2403988/1
cctcaccttacaaaataaaatacggcaaagagaagaaaggccgatagaat
+2403988/1
CCCFFFFFHHHHHJJJJJJJJJJJJJJJJJJJJJJJJJJJIJJJJIJJII
@6558317/1
agacaacagcaccctggtcctccacaacagcaagctcctccgcaacagca
+6558317/1
C@BFFFDFHHHHHJJGIGIIJJJJJJGHJIIIJHJIIJJGIIIJIIJGII
@6558318/1
agacaacagcaccctggtcctctacaacagcaagctcctccgcaacaaca
+6558318/1
@@1BDFFFHHHHHJJIICHGIJJJJJJJJIIIIIIJJJEHJJJFGIIIJJ
@4045630/1
gccaatgggattgcccatcactttgtcatcgaacgatgtcaccacctgat
+4045630/1
@@@?BBDDHH?DHIIIBHIGGIIIIFHIIIIIGGIHCHFIIIIIIIIIII
@7617450/1
cacggttcttaaaaactttttcgggg
+7617450/1
@@;DDBDDFHHHGIIDGGHIIIIIEE
@7617945/1
cacggttttggaacaaatacggccatggccaaaaaaagcagcagcaaaat
+7617945/1
@@@DDBDDHHHHHIJJJIGHGFGJJJJIJJJJJIIIJIEHIJIGHGCHFG
@4047165/1
gccaatttcgcggaatttcaacacatgacaagcgatggtgaactgccttt
+4047165/1
CCCFFFFFHHHHGIHBGHEFGFHEEGGGIGIGDHIGEH=CHII>GGGCGI
@4047166/1
gccaatttcgcggaatttcaacacatgacaagcgatggtgaactgccttt
+4047166/1
CCCFFFFFHHHHHFIJIJJJJJIIJJJIJJJFIJGGBHEHIIJIIJIJJG
@7085989/1
atttgacataatttgtggacataaaggaaag
+7085989/1
:;;4==DDBHHDFD9<ABGCFI@DH<33A<<
@880898/1
atattcttcaggggatcatgaagctcgcttttcaaattctcgtg
+880898/1
@@@DDEFFHGFFHIHGHGEHHIIJIIHAGIIIIJIJJJJJHED?
@881158/1
atattgatgattataattaataactagtgcctaataatagtgtattacct
+881158/1
@@@FDDDFHHFHFHIIJJJIGGEEHIGEDHGHIFHGHII@9:?EIIHCBG
@6558993/1
agacaacttcatgtacaaatacctcaccttacaaaataaaatacggcaaa
+6558993/1
?;=DDBDDHHFAF@GGGIG>FAH4CCEAGDGGEE@;FHCGCDHHIGHGGF
@6558994/1
agacaacttcatgtacaaatacctcaccttacaaaataaaatacggcaaa
+6558994/1
@C@ADFFFHHHHHIGIJIJJIIJGHIJJJIIJJJJJGIIJJIIHIIJJJH
@882121/1
atatttatcacatcattcgtcgtgtaccacatctcggatcttgctactaa
+882121/1
@CCDDFFFHHHHGJJJJJJJIJHH<CDH<CC<F?DFG??D@G>>A9FB>F
@7088072/1
atttgatattcaataatttaacaactactccggagtttattgtcgacgaa
+7088072/1
:BB4=BDFHHHHHJJJJJJIJJJJJJGJJJJJJJJIJJJGIIJIJJJJJG
@5569366/1
ttcagtatcgatagataatattgatgattataattaataactagtgccta
+5569366/1
CCCFFFFFHHHHHJJJJJIJJJIJIJJJJIJJGIJJIJJIJJJJFHIJIJ
@7088671/1
atttgatgcaaagtatagaggttgtacccaaacttttcggggtgcaatct
+7088671/1
?@B=BDFFHHHHHFHIJJIIJIIJJJJJIJJJJJJJJJIIGIGHIIIIJJ
@7088672/1
atttgatgcaaagtatagaggttgtacccaaacttttcggggtgcaatct
+7088672/1
CCCFFFFFHHHHHGIIJJHIIHHJHHJJJJIIJJJIJJJIJJFHIJJJJJ
@4049436/1
gccaccaccattctatgaaatggaacacgaagagggactaccacacgaaa
+4049436/1
@@@?DFDDFFDHBHBHIGFIIGGGEHIIIIIIIIIFIIIIIIIIIGGEHB
@4049437/1
gccaccaccattctatgaaatggaacacgaagagggactaccacacgaaa
+4049437/1
@CCFDFFDHGHHHJJJJIGGIIJGIGIBHHJJIIIGIIJDGG<FDFHEAF
@388450/1
aagaaacaaaagcaacttcaacaagaggaaggagcgcaactttcttccag
+388450/1
CC@FFFFFGHHFFGIIIJJIGIJJJJJIJIJIIGIJIGJGHIJJIIJJBF
@8146634/1
ccctattgaaaaccttgtagtggattcctaatattttttagtgaacctct
+8146634/1
?@@4ADEDFHHHGHGIGHGIEGIEHHGHGGHDEFHIIIIGCDEGIGHIIH
@8146635/1
ccctattgaaaaccttgtagtggattcctaatattttttagtgaacctct
+8146635/1
@@@DDFFFGHHFHGJJJGEGIHGHIIIGJJJJIJJIGIGGIGGIIIIIGF
@8146636/1
ccctattgaaaaccttgtagtggattcctaatattttttagtgaacctct
+8146636/1
BB@=BDFEHHGHGJIJJHIIIHIGGJIIIJJJJJJJJJIJIIJJJIJJJI
@4049799/1
gccaccggaaccggaagatcgaagaaagacgccaaacattcggcagccaa
+4049799/1
@@@?DDDD:@FFDH:CGHF>FC?1DGHAFHIGGGB=@FH4=CHIF<BEEC
@4051496/1
gccacttttaaatgttgatgttgctcataaaccgtttcctaaagctatac
+4051496/1
@C<DDDFFHGHHFG@GBFHIIIIIIID?HEHGGGIIGGBFHG@GBHG>DH
@6041264/1
aaaatataataaaaatttatagttttttgcatttttattcggcttattgt
+6041264/1
??8DDBDFHHHHHIIJJJJJJJIIJJJJIJJJJJJJJJJJJJIJJJJJJG
@4053500/1
gccagatcgataaaaaaatatcgcaatattagaaattttcaaatattctt
+4053500/1
1??=:DDADDBDFIEEDG?GII=F?GFFFFFFEEFBGFF?DDDFFFFFIE
@4053501/1
gccagatcgataaaaaaatatcgcaatattagaaattttcaaatattctt
+4053501/1
@@CFFDDDH@HHHJJJJJIEFHIGHIJJJIJJJICHIIEGHHGIIIGGED
@4053502/1
gccagatcgataaaaaaatatcgcaatattagaaattttcaaatattctt
+4053502/1
CCCFFFFFHFDHHJJJJJFIIIIIJJJJJIIJJJIJJJJJGHIIJJJJIH
@4053503/1
gccagatcgataaaaaaatatcgcaatattagaaattttcaaatattctt
+4053503/1
CCCFFFFFHFHHHJJIJJIJJJJIJJJJJJJIJJHJJJJJJJJJJJJJJI
@4053504/1
gccagatcgataaaaaaatatcgcaatattagaaattttcaaatattctt
+4053504/1
CCCFFFFFHHHHHJJJJJJJJJJIJJJJJJIIIJIJJJJIJJJJJJJJIJ
@6041981/1
aaaatatataaagtgaaagtcaaatttgcaaattcggttgatttatcccc
+6041981/1
C@@FFFFFHHHHHHIJJJJIJJJIJJJJIJJIJJJJJGHIJJJIJJJIJJ
@4541699/1
gtattattcctcgaaatcaataactcgacaaaaattgttcccttttgagc
+4541699/1
=BB4=DDFHHHHHJJJHIJJJJJJHJJIJJJJJIJJJJJIJJJIJJJJJJ
@5571922/1
ttcatagaatggtggtggccatctgcgggacatgcacatctcttggagcc
+5571922/1
@CCFFFFFHHHHAFHFGIIJJJIIJJJIJ<FBGIIEHDHGEHIIBHHIGI
@5042711/1
tacgtttttgaggcagcaaatttctcaagggcacacggcaacaaaaagtg
+5042711/1
?@1A=DEFHHHHHIJJIIJJJJJIEHIJIIJIGJJJIIIIIJJJJIJJ=D
@5572754/1
ttcatatgtagaacgaattttgtgcatacaaaaatagtaaaaagtcgaag
+5572754/1
@CCFFFFFHHFHHJIJIIIJJIGGIIIJJJJJIJJJJGIIIIJIDHIIJI
@391056/1
aagaaagacgccaaacattcggcagccaagaacttgctggatctcttggt
+391056/1
BCC<DFFFHHHHHJJJJJJJJJJIIIJJJJJJJJJJJJJJIJJIJJJJJG
@391849/1
aagaaaggggcagacaacttcatgtacaaatacctcaccttacaaaataa
+391849/1
@@@DDEDDGAHHHJJGGIIIIJJJIIJIJIIJIJIGJJJEIIIJIJJJIJ
@392700/1
aagaaagtgtgcacgatgcatttgtttattcagatttacagcaattccct
+392700/1
@CC<DDFDHHHHBHIIFGIGFHIJF@FHFGGIGBHGHIJIJJJIJJHEHI
@1469878/1
caaccatgatcatgggcgctgacgtcactcatcccagccctgattcgcaa
+1469878/1
@B1DDFFFHHHGGJJJJJJIJJJJJJJIHJIJJJJJJJJJJJDIJJJJIA
@1918054/1
cagtcccacaaagtttcacagttccacaaaacgctgaaaaattccgtcgg
+1918054/1
B@B=BDFFHHHHHGIJJJJJJJJIJJJJJJIJJJJJJJJJJJIIIIGHEG
@2415104/1
cctctctaacgtctttatagaatgtcaatgttattctaaaaagaagactg
+2415104/1
CC@FFDDFHFFDHHIJGIGGHIIHHJIIIIHIIJJIJJJJJJIJJGIJII
@7096649/1
atttgtacatgaagttgtctgcccctttcttaatcggttctgcatgaatg
+7096649/1
=@B4ADDFHHHHHJHHIHIJJJJJIJIJJJJJJJJJIJJIJJJIJJJJJI
@6566375/1
agacgagaaaggtccagaattatgtgaattttacagggcgttcacgtgtg
+6566375/1
?@7?DDDDFDFF:?FCFFGHIFI<FHEICBG9F9DECFG@FFC@FI=B==
@4058160/1
gccagtggccgtctgctacggaacaggcaaaactccgaaggaagccaagg
+4058160/1
@<<DBFDDFBHFFIHG@HHIGFIBBCBDHIGEBFGIEHIIICEIGHIG?;
@8152233/1
ccctgttcttaaataaagtgtactttattgaaaaattagtaaaacataat
+8152233/1
?@@=?BDDF?HABEIIIDCFIHGEGBCFEHE?HAGG<CGBFGHGHEE<GH
@4546462/1
gtcaaaactgttgcgactagcacaacaaaaaagatggcgaaacaattagc
+4546462/1
BB@FFFFFHHHHGIIGIIIJJJIJJIJJJJJJJJJIJJIJJIJJJJJJHD
@6567293/1
agacgcaataagtgatacaagaaaatatacagactaaagaaacgctcgtg
+6567293/1
BC@FFFFFHHGHFGIJJJJGIIJJIJJJIJJJJJIJIJIJJJJDIIIJAE
@7098043/1
atttgtggtatctgtcgatgttgccagaacgtaagatatcctaaactcac
+7098043/1
@C@FFEADBFDHHIIIFBHIHHGEHIIGICHGHIIGIIII?DHHIGIIGF
@2416404/1
cctcttcgtgttccatttcatagaatgg
+2416404/1
@@=DDDDDFFAFBG?<EH@@D?<CHB9F
@395684/1
aagaaatggcctccatgccgagcaagactcccgtcagcg
+395684/1
<@<DFDEFFHHGGBGHGIIBH>GGBGGGHGIEFB??@9D
@4061719/1
gccatattgatttaattttgacatgttagaatgccctattgaaaaccttg
+4061719/1
@CCDDDFFBFHHHFGGIJIJIIGGIJIJJJJJJJJIJIJJIEGHJJIJJJ
@4061720/1
gccatattgatttaattttgacatgttagaatgccctattgaaaaccttg
+4061720/1
B@CBDDFFHHGHHJJJJJJJJJJIJJJJJJJJHJJIJJJIJGIJJJJJJI
@3476334/1
cttcaacgccaaggacttcaactttgttcagtt
+3476334/1
:?;1?D?0<D?FH=EH:EEHDHE>E<G>G@@11
@3476335/1
cttcaacgccaaggacttcaactttgttcagttcttgcaggagatcgcta
+3476335/1
@@?DFFFDHHHHFDGIJIJJJJIJJJIJIJIGHJJIIIIIFHIGIHGIJC
@6568122/1
agacgttagagaggttcactaaaaaatattaggaatccactacaaggttt
+6568122/1
CC@FFFFFHHHHHJFHIGJJJJJJJJJJJJJJJJIJJJJJJJJJJJJFHI
@3477300/1
cttcaagatatattcttcaggggatcatgaagctcgcttttcaaattctc
+3477300/1
=@1ADDDDHHAHHJJGIIIJJJJGGHHICIJIIJIGADHGIADHGGIED@
@3477301/1
cttcaagatatattcttcaggggatcatgaagctcgcttttcaaattctc
+3477301/1
@@CD?DDBHFHBFHDGH@IEIIBDGHAAEGDHI>DDGIIIIIIGIIIIII
@4063075/1
gccatctgcgggacatgcacatctcttggagccagccaatgggattgccc
+4063075/1
CCCFFFFFHHHHHHHIIGIIIJJJJJJJJJJJJJIJJJJIJJIJGIIJJJ
@4548620/1
gtcaaaatttgacataatttgtggacataaaggaaagaaaaaaatgtcaa
+4548620/1
@@1?DDFFHHHHHGHIJIJIIEEHIIGIJIIGHIHGFGIJJJJDFHIGII
@4548621/1
gtcaaaatttgacataatttgtggacataaaggaaagaaaaaaatgtcaa
+4548621/1
@@@DDFFFHHADFGEGIGIIGCGEGHIIIIIIIGIIGGHIIIIIIEGGGG
@5578836/1
ttcattttaaatgaaaaacgtatgttgtttacttcatttgaa
+5578836/1
@@@ADDDDB>>FA@GHGB:?<CEGHGEGEI4:C??D1::1?F
@5578837/1
ttcattttaaatgaaaaacgtatgttgtttacttcatttgaatctatgga
+5578837/1
@@?=D>DAAFFB<<CC<A?:33CGCHB2<F?F4CB9?D<DDFEBGEFFIE
@5578838/1
ttcattttaaatgaaaaacgtatgttgtttacttcatttgaatctatgga
+5578838/1
CCCFFFFFHHHHHJJJJJJJGIIJJJJJJJJJJJJIJJJJJJIIJJIJJI
@1925303/1
cagttatagaagctttgcttgaagtaataaatgcagacagatataataat
+1925303/1
B@B4ADEEHHGGHJJJIJJIJJJJHIIJJJIIJIIJJIDIIJJJJJIIJJ
@897648/1
atcaataatgcaatgtgtttaaatttttgtcgagtcaaaagcgaagaata
+897648/1
CCCADFFFHHHFHIIEHHIIHIJIJJJJJIIIIIGGGIJIIFHIGIIJIJ
@7101339/1
attttaaatgaaaaacgtatgttgtttacttcatttgaatctatggaagt
+7101339/1
;@@ADDDFF?FHHIIIJGHIBHIJIJJJIIIJIJJJJJIGHIJIJDHIIA
@399400/1
aagaacgttcgactttcacttcattctatcggcctttcttctctttgccg
+399400/1
@@@FFDFDHHDFFHHGEFHGHIGHIIIIJJIGIJIJJJJJIJJIIIIIII
@399581/1
aagaactatggaggaatattacaataagccgaataaaaatgcaaaaaact
+399581/1
@C@FFFFDHHFFHJIIIIIJIJJIJIHIIGIFFGIJJIJIIIJJJIJJIG
@8156335/1
ccgaaaacttccaaatctcgcctatcaagaggtctgctaaggtcatttct
+8156335/1
CCCFFFFFHHHHHJJJJJJJJJJIJJJJJJJJHGHJJJIJIJFGHIJJJJ
@4069803/1
gcccagatggcattcatgcagaaccgattaagaaaggggcagacaacttc
+4069803/1
?@@;ABBDFF??CHGIIIIIHHGHEHGGCGGIEIIG@BGGBDHGIGFFE4
@4069804/1
gcccagatggcattcatgcagaaccgattaagaaaggggcagacaacttc
+4069804/1
CCCFFFFFHHHGHJJJJJJJJJJJJJFFFHHIJJJJJJIIJJJJJJGIJJ
@900491/1
atcaatttgcctcgaaatctaaggttatattacttttatgaa
+900491/1
?=?7:BDDAA>>D@:2A::AFCBC39CFECE??CEDEICCD9
@900492/1
atcaatttgcctcgaaatctaaggttatattacttttatgaatcgtgata
+900492/1
=1=DDDDDHBHBFAHGGBHHCHIECFHHGIIGICHGIGIEDDFGGBBHII
@5581617/1
ttccaagttgtttacgactgtttaagcgactcgtgttgtttaagcgaccc
+5581617/1
CCCFFFFDHAHHHIHGIIG@HGDHD<????CAB:?BF8B8D??8?;;;F<
@902263/1
atcacatcattcgtcgtgtaccacatctcgg
+902263/1
CCCFFFFFHHHHHHIIHB<AEHDDB@CEE>F
@401945/1
aagaagctagccaagagaatggcgg
+401945/1
@@@?DDDD<FFFDDEGG9G>EAEGG
@401946/1
aagaagctagccaagagaatggcggctcacaagatgtggcaatcct
+401946/1
CCCDFFFFHHHHHJJIJJJJJIJJJD:D99<D8??<89<88CBHH4
@4554398/1
gtcaaatgtcgcaaattatgtcacataaatgtcaaaatgccacataattt
+4554398/1
?@@=BDBDFF8DFHGGDHHGG@EH>FHH>HGFHIIAGG>GFDEED<BFHC
@4554399/1
gtcaaatgtcgcaaattatgtcacataaatgtcaaaatgccacataattt
+4554399/1
@8:DDDADF?;CFEFFB@?FHGGHHEHEG>EHI<BEHEHGGGHGI>GH@H
@4554400/1
gtcaaatgtcgcaaattatgtcacataaatgtcaaaatgccacataattt
+4554400/1
@B@FFFFFHHDHHJJIIJIJIJJJJJJJJJJGIGIIIIFIJJJGIJHIGI
@4554401/1
gtcaaatgtcgcaaattatgtcacataaatgtcaaaatgccacataattt
+4554401/1
BB?DDFFFHHGHHJJIJJIJJIJJJJJJJIJJJJIJJJIIJJJJJJJJJJ
@402403/1
aagaaggcgaggttactattcacgacagtcaaaatagagagaaaatatat
+402403/1
@@<BDEFFHGHHCFHIJFIGIEIIIIBGBGHJJJGIGBIJIEHGJBHIG9
@4555521/1
gtcaaatttgcaaattcggttgatttatcccccttgaaagattacgattt
+4555521/1
@=?DFFEFHHHHHJJJJJIGIIIJJIJJIJJJJEGHIJIIGGIIIJJIIJ
@904680/1
atcacgattcataaaagtaatataaccttagatttcgaggcaaattgatt
+904680/1
CC<DFFFDHHHHHJJIJGJGIJJJJIIJIGIGIIJIFIGEFHIJIIIGEI
@404497/1
aagaagttggccgatttgcagactctcagcttcaacgccaaggacttcaa
+404497/1
@@@DFFFFHHHHHIIJJJIGIJIIIJJIGIIIGHIJ?@FFGHIIJIGIGG
@404498/1
aagaagttggccgatttgcagactctcagcttcaacgccaaggacttcaa
+404498/1
CCCFFFFFHHGHHJJJJJJJIIIJJJIJIJJJJJII?FHIIIJJJJIJJE
@6573062/1
agagaattcacttatgaatgtggcataggttctgtcaaaactgttgcgac
+6573062/1
?1?D7;?D8F?2:CFDFEF4FEE?EEF992<FH9?@E<>FEFEFFFEFID
@2422444/1
cctgcacacacgcatttttaaatttaaaaatttattcaagtcaaaaataa
+2422444/1
=<1ADDDFHDHFHJJJJJJJJIIJIGIIIGHJJJJIIGIIIJIIJGJCHF
@6573414/1
agagacagtacttttagtaaacactcttctagggataaggaaggagttac
+6573414/1
?1::DDDEHDFBFIIIFHFHGHGJGGIJIGIBGEGIIJIFIGGIIE?DHI
@2422952/1
cctgcataaatggatgtgtaatatgcgtgtccacgcaagtacctgctgga
+2422952/1
?@??A===DD>BD:ADA<AEBFEHH<CE<<CEFHCE?:F:9?F?FGCAB?
@4074800/1
gccctattgaaaaccttgtagtggattcctaatattttttagtgaacctc
+4074800/1
@C@FFFFFHHHGHJIJJJGIJHIIHIJJJJIIIGGIIJJJIJHIIIJJJJ
@4076110/1
gcccttgagaaatttgctgcctcaaaaacgtatgacaaaactatagagaa
+4076110/1
@@@F<DDAFBDFHIIEEBFEFFEHGIGIGGIGIGIHEBGIC3DHH@?999
@4076111/1
gcccttgagaaatttgctgcctcaaaaacgtatgacaaaactatagagaa
+4076111/1
CC@FFFFFHGHHGJIIIJJIIJJJIJJJJJGIIIJJIJIJJJIJJIIJFJ
@1933845/1
cataaatagaagtgctccccgcggtccacactctattaaataagcgccta
+1933845/1
@@?D:DDDFFFH:EEGGIIIHIIFHHHIIIIIIIGIIIG<BFHF9FGHII
@5589414/1
ttccatagattcaaatgaagtaaacaacatacgtttttcatttaaaatga
+5589414/1
CCCFFFFE>FDFHIJJIHIEFHGEIEHG?GHHEFGFGHJIGGIJIJIGII
@4079566/1
gccgaatgtttggcgtctttcttcgatcttccggttccggtggccaccag
+4079566/1
@CCFDDFFDHHHHIIEGGHHGHIEICGGGIIJIDEHIJGGFHEEGDHJCD
@4079567/1
gccgaatgtttggcgtctttcttcgatcttccggttccggtggccaccag
+4079567/1
B@@D=DFFHHHHGJJHIIIIIIJJIEGCFGIJGGFHHIIGDEGHGGIIED
@3486458/1
cttcagctacttgaaccgtacgtcaaatgtc
+3486458/1
;??=D;B:=D>DDEE9A1FC??2A<:EB<1:
@910870/1
atcagctacaacagtcaacatttcccacctttttcactcaaccatagctt
+910870/1
BCC;DDFFHHHHHJIJJJJJJJJJJJJJHIGJJIJJJJJJIJJJJJJJJJ
@3022156/1
ctccatagttcttacatccttgttt
+3022156/1
@@@DBDDDFF?DHBGDDHGGI?3<E
@1484206/1
caacgatctggtggccaccggaaccggaagatcgaagaaagacgccaaac
+1484206/1
?@@BDDFFFAD?D=BGEFHIIGIIIIIIIIIGI?FF;FHHEIIGIHGDFD
@1484207/1
caacgatctggtggccaccggaaccggaagatcgaagaaagacgccaaac
+1484207/1
@@;BDDFFHGGDFHIJGIJJJIIJJJJIJJJIIIIJJJJIJJJJIHHHFF
@1484208/1
caacgatctggtggccaccggaaccggaagatcgaagaaagacgccaaac
+1484208/1
@@@ADDDFFDHAFGBGHHGIGDGGHEEHIGGCHGGJIGIIIEGEEH<E@D
@412186/1
aagacttcgactttttactatttttgtatgcacaaaattcgttctacata
+412186/1
@BC1BDDFHHHHHJJJJJJIIJJJJJGIIJJIIJJIJJJJJJJIJJIIFH
@412187/1
aagacttcgactttttactatttttgtatgcacaaaattcgttctacata
+412187/1
B@C7DFFFHDHHHJJJJJJJJJJJJJGIJIIJJJJJJIIJJJJJJJIGGI
@412188/1
aagacttcgactttttactatttttgtatgcacaaaattcgttctacata
+412188/1
CCCDFFFFGFHHGJJIJJJJJJJIFGFHIIIJIJJIFHCGHHIIJJFGGH
@412976/1
aagagaagaaaggccgatagaatgaagtgaaagt
+412976/1
@@;DADDDFFFFFIFIFIFFII?EGFD?9D<CD9
@4083292/1
gccgatttgcagactctcagcttcaacgccaaggacttcaactttgttca
+4083292/1
CCCFFFFFHGHHHJIJIIIGIJIJJJIFGIJJIIIJJIIJJJJJJJIJII
@911486/1
atcagctttagtaactgtgagagcagtatgtgattatgtgtttgaaagct
+911486/1
???D1ADDDBDCDEE:AACFD@C3ABCEFEBFEEDFECEEFEDII<CDED
@414583/1
aagagatatgttgttgtatattgtaa
+414583/1
?@11BDDDHD<DBHGG;?FHHGE?FH
@415417/1
aagagattctcatgacagaaatttaaacgttccagcaggtacttgcgtgg
+415417/1
CC@FFFFFHHHHHJJJJJIJJJJJJJJJJHIJJJIIJIIGFHIJIJJGIJ
@6056317/1
aaaatcaagagtaactgaaactgagactgaatttattcgaatttctg
+6056317/1
@@CFDDDFHHFCFGIJIJJJJJJJJBHIGIIJJJJIJEGIIIIGJJJ
@6056749/1
aaaatcatgaccaaaaagtgaacagctatcgatacacagtcatagatcca
+6056749/1
@@@:BDDFHHGHHIIIIIADDHGHGGGHIIIIIIIIIIGFGHIIIIIIIG
@6056750/1
aaaatcatgaccaaaaagtgaacagctatcgatacacagtcatagatcca
+6056750/1
@@CDFFFFDHHHHGGGHE<CFHJHIIIJJJIIJJJIJJJGHIJJJJJJJJ
@6056751/1
aaaatcatgaccaaaaagtgaacagctatcgatacacagtcatagatcca
+6056751/1
@C<BDEFFHFHHHJJJJIHJJJJJJJIJJJGHGHJHIIGGGHJJJJIJJJ
@6056752/1
aaaatcatgaccaaaaagtgaacagctatcgatacacagtcatagatcca
+6056752/1
@C@DFFFFGHHHHJJJJIHEHIJIIJJJJJIIJJJJJJJGHIJJJGIIHJ
@4083748/1
gccgcagctaaatgggcatagtacgtcggagctggatagcttacggatct
+4083748/1
@@<=DDFFHBHGHEGGGIJIJIIJJIJII@@FGIDDFHHIIH<FCF@EG9
@5060646/1
tagatgtcttgttattaaataatcgagtacagcgtcgcccaggaattcta
+5060646/1
?@8:BBDDFHHHHEIIGIIIIGIIGHGEGHICGEHGIIIIIFIIIIIIGI
@5061196/1
tagatttcgaggcaaattgattgatttgcccagcacaaacttggaga
+5061196/1
B@@DFFFFHFHHHJJJJJIJJJJJJJJIJJJJJJIJJJJJJJJJJJJ
@6579455/1
agaggttgtacccaaacttttcgggg
+6579455/1
@B@DFDEFHHHHHJJJJJJJJJJJFH
@5596043/1
ttcccttttgagctattgcgatattttttcggaaaaaagtgagtttagga
+5596043/1
8??;=DDDDC1CDC:AD4C:1A@FD<E??C0:;BD@;@08=BC@CCECEE
@419591/1
aagatatccagcctttgatggaagaaaaaatttatacagcactactatgt
+419591/1
CC@FFFFFHHHHHJJJJIJJJJIJJJJJJGJJJJJIJJJJJJIIIEGIJI
@419743/1
aagatatgctgcaacctctactacagtacgcaagaataagattatggaag
+419743/1
CCCFFFFFHFHHHJJJJJIIIJJJJIHIGIIJJJDIJJIIJJIJIIHIII
@3026270/1
ctccattggtttatcctctactgtacaactgtttacctg
+3026270/1
@<@D7DDDF:<AD<<CG3<CAFH?<<AAEE;H@FEDDGI
@7640563/1
cactttgccagtggccgtctgctacggaacaggcaaaactccgaaggaag
+7640563/1
?BB4BDEFHHHHHJIJJHHJJJJJJJJJJJJJIJJJJIJJJJJJIJJIJG
@7640643/1
cactttgtcatcgaacgatgtcaccacctgattggtgatatcagccgctc
+7640643/1
CCCFFFFFHHHHHJJJJJIJJJJJIIJJJJIJJJJFHJJIJJJJJJJJIJ
@5597614/1
ttccgccacagcaacaacctcgagcgagacaacagcagtctgctcctcct
+5597614/1
CCCFFFFFGHHHHJJJJJJJJJJJJJJJ>GHIJIIIIJHIIIJJJJJJJI
@5062110/1
tagcaactaattttacaagctatactttgcatagaattagtggttttttt
+5062110/1
B@<ADFDEFHHDHGGGIGGJIJIGJJJGEC<F@HFFGEHGGGH?F?DHGI
@5062210/1
tagcaagatccgagatgtggtacacgacgaatgatgtgataaatatacct
+5062210/1
CCCFFFFFHHHHHJJJJFHIHHIJIIIIJJJIIJIJFHIJIJIIJJJJJI
@7640949/1
cacttttcgcgcaaaggtaaaatcgttctagacatactttatgctcttga
+7640949/1
B@?ABDFFGHHHHJJJIHHHIIJGIIGIJIIJJJJJIJJJJJJJJIIJJC
@3490758/1
cttcatgccaacgattctaagtaggctttcgtttatgctacaattagagc
+3490758/1
BCB=DFFFHGHHHGIJJJJJJHHJJJJJJJJJJJGJIIJJJJIJJJJIIJ
@1490509/1
caacgttacgttcctgagggtttgtggaatagccaataacatctttaagt
+1490509/1
CCCFFFFFHGHHHJIIIJJJEGHJGHIJJJJIJJJJJJJJJJJJJJJJJI
@917553/1
atcatcattcaaacattgaagccagatcgataaaaaaatatcgcaatatt
+917553/1
CCCFFFFFHHHHHIJJIJJJJJIJJJIJJJJJIJJJJJIJJFGGIJIIIG
@7641410/1
cactttttggtcatgattttgaggtactcgagggcatgatgagcagccga
+7641410/1
B@@ADDFFGGFHHIJHJIJJJIJJCFHIIJIJJJIIIJJJJJJJJJJJJJ
@7117025/1
attttattttgtaaggtgaggtatttgtacatgaagttgtctgccccttt
+7117025/1
=?@4=ADEHHHHHIJICFFHIIJIFEHJGJGIJICEEHGJJJJIGGEGIJ
@919023/1
atcatgaagctcgcttttcaaattctcgtg
+919023/1
@@<DDDFBFFHBCC1A?G@GHIGGCHE1?:
@4568180/1
gtcacttttccgaccaagagatccagcaagttcttggctgccgaatgttt
+4568180/1
@BBDDFFFHHHHHJJJIIJJJJGIJJJJJJIIJJJJGIJJJIJDGGIBGH
@4568184/1
gtcacttttcgcgcaaaggtaaaatcgttctagacatactttatgctctt
+4568184/1
@@?DDFFFHHHGFGGIIEGCGIIIGGIFHIIIG>FHGGGHEHHEDFGHHG
@7122320/1
attttcttgtatcacttattgcgtctttgctttggtcactttacgcgcga
+7122320/1
111=DDEFHFHFHIGIJJJIJJJGIJJJJIJIJJJIJJIJJJJJJJJIII
@7122321/1
attttcttgtatcacttattgcgtctttgctttggtcactttacgcgcga
+7122321/1
@CBFFFFFHHHHHJJJJJJJJJJJJIJJJJIJJJJHIJJIJJFIIGIIJH
@6584259/1
agatatcctaaactcacttttttccgaaaaaatatcgcaatagctcaaaa
+6584259/1
@BCDDFFFHHHHHJJJJJJJJJJJJJJJJJJIJJJJJJJJIJJJIJJJJJ
@1944231/1
catactttattcgtcatcgctccccacga
+1944231/1
?@?D?DDD:BDDFIIII>F=FFFGECG:?
@5066707/1
tagcgatctcctgcaagaactgaacaaagttgaagtccttggcgttgaag
+5066707/1
@@@?DDDFFHHFFHGHJJJIJJJJJJJJJIGGIIJGEHJJJIIIHGIGGG
@5066708/1
tagcgatctcctgcaagaactgaacaaagttgaagtccttggcgttgaag
+5066708/1
BB@7DDDFHHHHHJJJIGIIIJJJJJJIJHIGIIJFHJJJIJJJIIJGGI
@5067039/1
tagcggcagtctctccaccagtggaaccgccggtcttccaatgcccgagg
+5067039/1
@@<?DFFFGFHHBHEIEDHIIHGJEGIIGIIGI8AEHIGGHEEHHHDDC?
@7644974/1
cagaaaattcggccgtagttcgatacgcttcaccaacaag
+7644974/1
??<:BDDDFDHHFGGEGGEHGH=:C?FBHIIIFDG=FF=C
@1945398/1
catagatccaatcctataattatccatttcctgtaattctggtttctcta
+1945398/1
@@@FFFDFHDDHHJBGIIIJIIJJJIJJJHEHIHIIFGGGIJJIJEGHII
@1945399/1
catagatccaatcctataattatccatttcctgtaattctggtttctcta
+1945399/1
CCCDFBDDDDFFBGDHGIIIIGIEIIGHGIGEGCHDE@FGHIIC@FFHIG
@5603030/1
ttcctcgaaatcaataactcgacaaaaattgttcccttttgagctattgc
+5603030/1
?@@DDD???;DFF@F@<:AH73@@:E@BFFFFFE>FBEF>F1BBDCFCFF
@927140/1
atccaagtgaaatatatgaagatgatttattggaagaattaaaacaagtt
+927140/1
CCCFFFFDHDHHHIGIIJHIJIJJJJJJJJJJJIIJJHIJJJJJJJJJGG
@927704/1
atccaatcctataattatccatttcctgtaattctggtttctctatagtt
+927704/1
@@@BD?DDD<D?BEGFFFIIIB::ACD@HD<9C>HHIGGIFF@FFEFFDF
@4571292/1
gtcagatttggcttgctttttactggtcccgtatccaactccgtaccgca
+4571292/1
@@@=D?BDHHHGFI?C@GHII@<EC><CEG@?EEFGCHEG>@DBFEGAGH
@4091690/1
gccgtcctcttctagcagctttaatgcattgtatgcagcatcatgtttac
+4091690/1
@@@7BD?BFFFHH@?GAHIIIBHGIGIIIIIFHIIIIIIIEIIIIIFIII
@4091750/1
gccgtcgcggcatcactcccaaatacgaactggtccaaatcgagggcgcc
+4091750/1
@@@DDDDDFHD1?F<F<CFH?DFB@F?CGHHGG8BF@FH=C;A@EB>A>?
@5068411/1
tagctgttcactttttggtcatgattttgaggtactcgagggcatgatga
+5068411/1
=@?BDDEFHHBDHIHI@@<A<HGBHHH@?C731:CFB@CA<EG??BFAE=
@5068412/1
tagctgttcactttttggtcatgattttgaggtactcgagggcatgatga
+5068412/1
CCCFFFFFHGHHHJJJFGEHHIJIJJJJJIIIHIGJIIIIJJJIIJJJJH
@434334/1
aagctatggttgagtgaaaaaggtgggaaatgttgactgttgtagctgat
+434334/1
C@@FFFFFHDHFHIFGHJJJJJJ<CHGIJJIJHGGGGHIHIIHIIJJIHE
@8169908/1
ccgaattctcgtacagtgggatggttgttaaaattagcccgtgttattcc
+8169908/1
???DDD=A8D?D=DEE4CEAFBAA2<EC8E<CDACEED?B@8DDD>D@8B
@4092938/1
gccgtgtgcccttgagaaatttgctgcctcaaaaacgtatgacaaaacta
+4092938/1
@@@DDD:BAFH<DCAAAEHHIIEE>BEHGFDHIHH<C?BFCDG@GIIIFC
@3033081/1
ctcccgtcagcgtcctccaggagttgctgagccgtcgcggcatcactccc
+3033081/1
CCCFDFFFHHHHHJJJJJIJJIGHGEIIJIIJIJIJIJGDGGFFFFD@C?
@3498789/1
cttcatttgaatctatggaagttcgtattattcctcgaaatcaataactc
+3498789/1
@@=ABDEFFFHFHGGHGGBGGGIIJHIIJIIJJJIJBHIJIFIIIGIIGH
@4093188/1
gccgttacttcctcaagcgctggtaacgctttatcgggttctgctaagtg
+4093188/1
@<8ABDDDHHHHHIGIIIIIIIFFFHIIIIIIIIIF>FBHCHIIIIIICH
@4093189/1
gccgttacttcctcaagcgctggtaacgctttatcgggttctgctaagtg
+4093189/1
@BCDFFFFHHGHFIIIIIIHHIIFFGGIIJJIIGIEBEFHIBGHIIII=C
@4093190/1
gccgttacttcctcaagcgctggtaacgctttatcgggttctgctaagtg
+4093190/1
CCCFFFFFHHHHHJIJJJGIJJJGHIJJJJJJJJJJJJIIJJJJJJJJIJ
@5605829/1
ttcctgtattttttcgtcccaagattactgctccatggcgacagttaatc
+5605829/1
BC@DDFEFHHHHHJJGFHIJJJJIJIJIJJIJIJJIJIJJJGIJHIIJJI
@8170653/1
ccgaattttgctgtttctggttcgagttccaagagttctctaatgggtga
+8170653/1
CCCFFAFFHABBF@HIGGDE@DHAFGDGFHFHBBFDHEGGBDFFCHI0??
@7125991/1
attttgaggtactcgagggcatgatgagcagccgagcccttggcttcctt
+7125991/1
@BBBDDDFHFHHHJIIJJIJJJJJIJIJIIJJIIIHFIIGIJJIIIIG@A
@3502273/1
cttccatagattcaaatgaagtaaacaacatacgtttttcatttaaaatg
+3502273/1
BCCADEFFHHHHHJJJJJIJJJIIHIGJJGIIJJGIJJJIGIJIJIIJJI
@1501525/1
caactgttctgcgtatctgatcggccaggagcaacgcg
+1501525/1
@@@ADFADHDHDFFHGEHEAHIGIFGHGIIGIIJHEG?
@438426/1
aaggaactatcagatgttggtccgccacactgtagagaattcacttatga
+438426/1
CCCFFFFFDHGFHGGJHHIGJJIGIHGIJJJIGHIJJIHHIJIGGIIIJJ
@2437477/1
cctgtctgggtggttgcaatctccagcagatattgtacttaaaggctttt
+2437477/1
1B:D4=BDGHCFHGHJJJJJJJJJJJJIJIJJJJJHIIIGJIJJJIJJJI
@438519/1
aaggaactggaggataactgtagacgttcgtagatgtctgttgcgattga
+438519/1
@@@FDDFFGHHHGBHFHGGGIIIGHEHIGIFGHIGHJGEGFHIIGDH?CH
@1501723/1
caactgtttacctgtgtatgataaataa
+1501723/1
8;=:=D2?DCA?DEA:CEEEEAECB<?C
@1501724/1
caactgtttacctgtgtatgataaataaacttttttcgggtttgg
+1501724/1
?;;DD?=?D?DDA9EEEE:A@BFE4F<ED?EECDEA9DDA000?D
@1501725/1
caactgtttacctgtgtatgataaataaacttttttcgggtttggaaaaa
+1501725/1
B<BDDFFFHHHHHJHIHIIIJJJIJJJJJIIIJJJJJJJGFHHGGEHIJJ
@5608612/1
ttcctttatcaacattcacttctttaccggcatagcctaatctgggaggg
+5608612/1
BC@1BDFFHGHHHIIJJJJJJJJJJJJJJIJJJIJJJJIIIIJJIIIIIJ
@1501894/1
caacttaacattaatttttaggcataaattggacagtgtttgaggagaag
+1501894/1
?;@:DDDDFDFDFEGIIIIIFFIFGIIEIIIFIIFIEGFIIECFEIIIIE
@5071566/1
taggagaaggcatggaaatgtatcacggattttatcaatcggccattcga
+5071566/1
B@@DDEFFHHHHHIIHGJJJFHIJJJJIIIJJJJJJJGIJJIIIFHIJJI
@3035453/1
ctcccttttcacaatataataaatacatatcatatcatcggggcactata
+3035453/1
B1=DDFFFHHHHHJJJJJJJJJJJJJJJJJJJJJJJJJJJJJJJJJJJJJ
@7130788/1
attttgtgcatacaaaaatagtaaaaagtcgaagtctttcgagacatact
+7130788/1
:BB=DDDDHHHHHJJJJJJJJHHGEIJJJIIICGFGEIHIIIJGGIIGII
@3504551/1
cttccccaagtttgtgctgggcaaatcaatcaatttgcctcgaaa
+3504551/1
:11:4=B8CFFFH4<CDDAHIGFHIGGHIIC?EFGI?DH<D?@FH
@6068983/1
aaaattcgttctacatatgaaacatgtcagttatatattcacctttatat
+6068983/1
;?@DDB;:D?=FDB?FEDHHDHHEIGHBH<FBHHIGGGIEHIG>HAGHGI
@933700/1
atccattatcactttttgttgccgtgtgcccttgagaaattt
+933700/1
@B@FFFFFHHFHHJIJJGIIJHIJGF?@4EB<D??CDGH9FH
@933701/1
atccattatcactttttgttgccgtgtgcccttgagaaatttgctgcctc
+933701/1
CCCFFFFFHHHHHJJJJJJJJJJJIJHIIJJJJJIJJJJJJJJJJJJJJI
@933702/1
atccattatcactttttgttgccgtttgcccttgagaaatttgctgcctc
+933702/1
CCCFFFFFHGGHHJJJJBHIIJJJ@FGGIJIJJJIIJIIIJJJIIJJJJJ
@5073259/1
taggcctcaggataggcagcagacagcttctgttaaagaattgacatctc
+5073259/1
CCCFFFFFFFHHHJJIJJJIJJJJJJIJJIJJJIJJJJJJJJIIJJIJJI
@4098606/1
gcctccatgccgagcaagactcccgtcagcgtcctccaggagttgctgag
+4098606/1
=??4ABDEB>FDDGEGGGGGHGIFFBCGGIEFEH@FHFG>CGC@;DGGDC
@935491/1
atcccccttgaaagattacgatttatctagagcaactccgacggaagcta
+935491/1
?:8DDFFFHHGGHIGIJJIIHIJJGIIJJIGDHIJIIJEHGHEAF=FCHG
@1505211/1
caactttccttcatgaacgttctcgtatttagaatataagtaattcgtta
+1505211/1
?@@=DDFDHBHHDHEHHGIIEHGIGFHIGCGGGCHHHIGIIBHEBGGIDH
@1505496/1
caactttcttccagttcacaatcagattcacaagcaggatcaactcaaca
+1505496/1
@??BDDDDDHABAG?EE<CCIGIIIEGIIIIIIEGGIIIIGICGIIIIII
@7132749/1
atttttaaatttaaaaatgcgtgtgtgcaggtatatttatcacatcattc
+7132749/1
:@:4=BDFHHHHHJJJJJJJIHIIIIIIIIGEEIIJJJIIJGIJJIIJJI
@6070802/1
aaaattgttcccttttgagctattgcgatattttttcggaaaaaagtgag
+6070802/1
<@@;DD?DHDHFFIIBH@?CHCEEG@DEGEGIIIEIGIEHIBDA5@8=47
@6071240/1
aaaatttaacgtttagcagtcttctttttagaataacattgacattctat
+6071240/1
@?@DFDEFGHGFHHGIJJJBEHCHGDGHHGC?<FFIBGHIGEEHHGIGIH
@1506713/1
caactttgttcagttcttgcaggag
+1506713/1
???DBDD>2CCDAC?::ECEFII?;
@2441202/1
ccttaacttacgataaaagttttattcctaccaaaatcaacttactcgaa
+2441202/1
@BCFDFDFHHHGFIJJJJIHIJJJJJJJJJJJJJJJJIIIJJJJJIJJJI
@6072002/1
aaaatttatagttttttgcattttcattcggcttattgtaatattcctcc
+6072002/1
CCCFFFFFHHHHHJJIJJJIJJJJHIJIIIIIIJIJJIGIIIJIJJJGIJ
@2441724/1
ccttaatcagctacaacagtcaacatttcccacctttttcactcaaccat
+2441724/1
:114=BDFFHHHHJJJJJJHIIJJJJJJIJJIIIIJJJJGJIJJJJJJJJ
@2441725/1
ccttaatcagctacaacagtcaacatttcccacctttttcactcaaccat
+2441725/1
=@@==BDDBAFH8FFEHADFBECFEHEIIIGFGEGGEIIGIIIIIFCGIG
@2441726/1
ccttaatcagctacaacagtcaacatttcccacctttttcactcaaccat
+2441726/1
@@@BDDDDFDFDHH<FG;ECCFHIIIIIIIIGIIIIIIIIIIIIHHIIGF
@2441727/1
ccttaatcagctacaacagtcaacatttcccacctttttcactcaaccat
+2441727/1
B@BDDFFFHHHHHJIJIJJIJJJJJJJJJJJJJJJJJJJJJJJJJJJJJJ
@2441728/1
ccttaatcagctacaacagtcaacatttcccacctttttcactcaaccat
+2441728/1
BCCDFFFFHHGHHIJJJJJHIIJJJJJJJJJJJJJJJJIIIJJJJJJJJJ
@937134/1
atccgagatgtggtacacgacgaatgatgtgataaatatacctgcacaca
+937134/1
CC@FFFFFGDFHGFFFHHIJIGIGHIIGGFHEGHGGEHJJJE>FHFHIIJ
@3506506/1
cttccggttccggtggccaccagatcgttgttaaggaacacgcggtagcg
+3506506/1
@@@DFDDAHDFHGGDHGGFFIHI@EGHHJJJJJGGIIIFIHIIIJBEFFF
@3506507/1
cttccggttccggtggccaccagatcgttgttaaggaacacgcggtagcg
+3506507/1
BCBDFFF@FHHFHEHIGHEHJGGIHIIDHGEHIJJJIIIIJIJII=EHGF
@937544/1
atccgatctagccgaagatccgacccatagtgtcgg
+937544/1
@C<DFFFFHHHHGJIIEHGHGFGIIG=FBF?DBFGB
@937545/1
atccgatctagctgaagatccgacccatagtgtcggcatctgaggatatc
+937545/1
@@;?ADDDHHHHHIIIIIIIHIIIIIIIIIHIFHIIIIIIIIIIIIIIII
@3041051/1
ctccgctttaatttcaattttacatgtgtccattaatgaatcatccatcg
+3041051/1
CCCFFFDDHHHHHIHGHBHHIGHHIJDGIGHHIIIJJIJGJIIIJJJJJJ
@7654132/1
cagaaatatggacatcaagaaatacttcacatctgttaaaggcaaatatg
+7654132/1
BC@DDFFFHHHHHJJJJJIIJJJJJJJJJJJJJJJJJJJJJJJIJJJJJI
@6072324/1
aaaatttcaaattgttcaggtaaaatcttgcttcatgattgaaaatttgc
+6072324/1
@;1ABDDDFFFFFIBFIIIFEHHIIIFFIFHIIIIIIIIIIIFIIIIFFC
@6072325/1
aaaatttcaaattgttcaggtaaaatcttgcttcatgattgaaaatttgc
+6072325/1
@@@?DDDA=D?FFEFG?DIG@IAGGIDEE?A<AA<<E<FEH>FHDHCHGG
@6072326/1
aaaatttcaaattgttcaggtaaaatcttgcttcatgattgaaaatttgc
+6072326/1
@@@DDDD;DHHHFGCCEGHG@<IG>EHIGC@EFGADGII>DEFGIGIGDD
@6072327/1
aaaatttcaaattgttcaggtaaaatcttgcttcatgattgaaaatttgc
+6072327/1
CC@ADEFFDHHHHIEGIIEHCDIIIGIIIIIIGHIIEFGHIIIIIIGIIE
@5613281/1
ttcgaggaataatgcgaacttccatagattcaaatgaagtaaacaacata
+5613281/1
BC@FDFFFHHHHGGGGEHJJJJJGGIIGIIHIJJJJJIGBDHHIIJIIII
@3507878/1
cttcctcaagcgctggtaacgctttatcgggttctgctaagtggtaagta
+3507878/1
CC@FFFFFGHHHHGIJCGIJIJIJJIJJJJJGHIJIIIJJJEHIFIJJHG
@6073247/1
aaaatttgcaaggtttggaggagttgtactaatttgtgtaattgaagttc
+6073247/1
=1:4ADDBDDBBDCEEB>BEFEIDFI@FAEEEEIEIFIDFEDDBDECBEE
@6073248/1
aaaatttgcaaggtttggaggagttgtactaatttgtgtaattgaagttc
+6073248/1
?@@7DBDDDFHDF??EGGHDG?CAFHACEFFGIICD1??DFFGIHGEBFH
@4105964/1
gcgaaaaccattatgttttactaatttttcaataaagtacactttattta
+4105964/1
CCCFFFFFHHHHHJIGIJJJJJJJJJJJJJJJJJJJGDGIIJJJIJJJJJ
@3042308/1
ctccgggcgttccgttggtctgattggctt
+3042308/1
?1=DDDD<D@D?F?1C?F1:?@9DG<F>>G
@443875/1
aaggacttcaactttgttcagttcttgcaggagatcgctagcgaacaatc
+443875/1
@@CFDFFFHHHHHJJJJJJJIFGIIJJIIII=DFHGIHIEBGHIFGIIIG
@7136413/1
atttttcaaatgcgctagaaactgaaaaaccgaattctcgtacagtggga
+7136413/1
B@BDDFFFHHHHHJJJJJJJJIJJJJJJJJJIIIJJJJIIJJJJJHIJJF
@3508926/1
cttcctgtattttttcgtcccaagattactgctccatggcgacagttaat
+3508926/1
B=BDDFFDHHHHHJJGGGHIIIJIIJJJJIGJGJJJJIJJJHIIIIJJJJ
@940288/1
atcctaaactcacttttttccgaaaaaatatcgcaatagctcaaaaggga
+940288/1
CC@FFFFFHHHHHJJJJJIJJJJJJJJJJJJJJJJJJJJIJIGHIJJJIJ
@940289/1
atcctaaactcacttttttccgaaaaaatatcgcaatagctcaaaaggga
+940289/1
CCCFFFFFHHHHHJJJJJJJJJIJJJJJJIJJIJJJJIJJJJIGIJJJJJ
@5614685/1
ttcgattcgataggtgctttgtctggttaactttagtgggaaggtttagg
+5614685/1
@@7DDFFFHHFFFG<EGHIIEHIIGCDHHEHFHII<FHIGIGII9BGHHB
@4108485/1
gcgaaattggcactggcaagtcaaagaagctagccaagagaatggcgg
+4108485/1
@@7;B8ADBDFHGIFI?FGBEHGIIIGIEI>CBHGIIIECHCBGGI6A
@4108753/1
gcgaacaatccttcgaggtaaccta
+4108753/1
?;<;:D?D?3CDF@:3<<89?<AE?
@5615558/1
ttcgcacttgcagtcccaatatcaaactacaggcagtgttaacgattata
+5615558/1
CC@FFFFFHHHHHHIIJJJJJJJJJJJIJJJJIJJJHIIJJJJJIJJJJI
@3043670/1
ctccggtttcatcattttatagtacactttccacacagcatctaatgaca
+3043670/1
@@CBBDADFHHFDDDFHIIIIJAHHJGIEGIJGIIJJHGIIJIJJIBHJI
@4109613/1
gcgaagaatatttgaaaatttctaatattgcgatatttttttatcgatct
+4109613/1
@@@BFFDFDFDHHEDHIIGHIGGGIIHIIIIIIIGIIIIIIIIIGIHIIF
@8178859/1
ccgagatgtggtacacgacgaatgatgtgataaatatacctgcacacacg
+8178859/1
?@@;DDDDFF?2AEFGGFIIIIF?<<?CF@D>GC>FFBGBF@DFFF@FFI
@8178860/1
ccgagatgtggtacacgacgaatgatgtgataaatatacctgcacacacg
+8178860/1
BC@7DDFFHHHFHIJJJJJIJJJJJJJIJJJJJJJJJJJJJJJIJJJJJJ
@8178861/1
ccgagatgtggtacacgacgaatgatgtgataaatatacctgcacacacg
+8178861/1
CCCDFFFFHHHDHIJIIIIJJIIIJJJGHGIJJJJJJIJGIJIJJIIIII
@8178862/1
ccgagatgtggtacacgacgaatgatgtgataaatatacctgcacacacg
+8178862/1
CCCDFFFFHHHHHJJJJJJJJJJJJIJHIJJJJIJJJIJHIJJJJJJJJJ
@7657976/1
cagaaatttaaacgttccagcaggtacttgcgtggacacgcatattacac
+7657976/1
B@;ADFFFHGHHHIIEIIIIIGIIHHECCHIIBGIAHIJIGIIJEIIIIF
@447811/1
aaggctttcaatcaccacattatgaaattactcatagtgtcacgggaact
+447811/1
CCC@FFFFHHGHHJJIJJJJJJJIIGHIJIEHIJJIJGHIHDDEGHHIFJ
@8179506/1
ccgagcccttggcttccttcggagttttgcctgttccgtagcagacggcc
+8179506/1
CCCFFFFFDDHHHJJJJHJGIJFHFHHIGIJJJIJJIJIJJJJJJJJJIJ
@7658447/1
cagaacaaaccgggaaaagtattatgagaatatgaaatttaaaagaaaat
+7658447/1
@@@BDEDFHFFHGDBDHEGGCGGBHD4CB?DGCDDCGDGHBGDBF;DBBH
@1956806/1
catcactttgtcatcgaacgatgtcaccacctgattggtgatatcagccg
+1956806/1
=@@BDDFFHGBDDIHIEIJIIIJGIIJJJJJJEGFIGI?GGDAI@DHGJJ
@1956807/1
catcactttgtcatcgaacgatgtcaccacctgattggtgatatcagccg
+1956807/1
?8:B;DDBFD<AA<CGIF>@@?CG4FACEEFAD@GFEFFG>?099DGE>F
@1511430/1
caagaaatggcctccatgccgagcaagactcccg
+1511430/1
@;?;DB:DFB;CFGEF:C;FFFF@G>?9CDFBFF
@1511431/1
caagaaatggcctccatgccgagcaagactcccgtcagcgtcctcca
+1511431/1
?;=D1B;BF>BH?GBHHBHCEGIBH>A99:D9?6?FH:B0DB06CE@
@1511432/1
caagaaatggcctccatgccgagcaagactcccgtcagcgtcctccagga
+1511432/1
@@<BDFFFHHHHHJJIIIJJJIJJJJJJIJJJJDDGGGEHDHHGGI@@G9
@6076197/1
aaaattttcgggctacagaagatgattgggtgaattttgctctggatgaa
+6076197/1
@@@DDFFFDFF><@EBGGBFH@9EEC?F@C8C?FDDHG@BF?FBBFGDBG
@4112911/1
gcgacatttgacgtacggttcaagtagctgaagtaaaagtgtgctccatt
+4112911/1
BCCDFFFFHHHHHHIJIJGHJJJJJIJJIJJIJGGIJIIFHFHIIIJIJJ
@7141090/1
atttttgtcgagttattgatttcgaggaataatacgaacttccatagatt
+7141090/1
@@@DDDDDHHHH?FBHIGADHIHE?FGBHCGHDHIIIIGHIIIIGIIGGI
@943853/1
atccttctctttgacattgcttgtggtcacttttcgcgcaaaggtaaaat
+943853/1
CCCFFFFFHHHHHJJJJJJJJJJJJJJJJJJJJJJJJHIFIIIG8BFHIE
@3512393/1
cttcgaggtaacctacgtggacatcgaagaaaaaacattgaccaatcgcc
+3512393/1
=@1ADDFFDFHHHJJJJEHHGIJJJJIIJJJIJJIIJJGCHHGHJGIFHG
@3512394/1
cttcgaggtaacctacgtggacatcgaagaaaaaacattgaccaatcgcc
+3512394/1
?@@1DDFF?FHGHIJIJGHGIJIJJJIGGIIIJGIGIJJJJIIIJJJ;FG
@3512395/1
cttcgaggtaacctacgtggacatcgaagaaaaaacattgaccaatcgcc
+3512395/1
@@@DFFFF@FHHHGGIEBFHECFGHE@GGEEHJJJ>HBG@FGHGIGH7@G
@4116106/1
gcgagcttcatgatcccctgaagaatatatcttgaagaactattatt
+4116106/1
?@@?D8:DAF><AG:2CDGAAGE<2CAE99?FADCFF>?C4DAD9BF
@5617574/1
ttcgcttttgactcgacaaaaatttaaacacattgcattattgatttcga
+5617574/1
@1BDFFFFGBHHHIJHJIJIJGIIJJJGJIJJEHGJEIGHIIIIJJJJJG
@1516356/1
caagaacttgctggatctcttggtcggaaaag
+1516356/1
?@;1=DEFFFF?HGIDIIIIGGGFEGIIIIIA
@1516357/1
caagaacttgctggatctcttggtcggaaaagtgactcccgaacaagcca
+1516357/1
@?@=DFFEHGHGHEEGHIIIGIHHGIIIIICHGHBDDGIII<@HIIIIGG
@1959179/1
catcattcgtcgtgtaccacatctcggatcttgctactaatattcgattc
+1959179/1
@@@DDDDDFFFFAF:CEF@?:AB<CCG:CC@F<???FB@GFDFI9;BFFE
@7142931/1
attttttagtgaacctctctaacgtctttatagaatgtcaatgttattct
+7142931/1
@BCFFFFFHHFBHHGIIJJIJIJJGIJJJJIEIGIJJDHGJIIHIIIJII
@3513253/1
cttcgatcttccggttccggtggccaccagatcgttgttaaggaacacgc
+3513253/1
CCCFFDFFGGHHFGFGJJIIGGGHFGGIGGIHHIGIIHIJJIEGGIJJJI
@4118767/1
gcgatgacgaataaagtatgtgttcaccaagagaagaaagctatacagta
+4118767/1
@@@?DDDFFDHHHJJGFHIJC@HGHGHIJJJJGIGHIJFAFFGGHIJCBB
@1519978/1
caagaagttggccgatttgcagactctcagcttcaacgccaaggacttca
+1519978/1
B@@?DFFFHHHHHJJJJIJJJJJJJIJJJJJJJIJJJHIJIIJJIJIJJJ
@2448752/1
ccttgcggttaccccttctgttgggatgggggccgccccc
+2448752/1
@C@DDFFDFHHBHHGHGJHHIJGDAEEGHIJJJIH;BEFD
@4121881/1
gcgcacattcagcaggttttttaacagtttgaaaaccttgataaatggaa
+4121881/1
CCCADFFFHHHHHJJJCGHIIJJJJJIIJJJJJJJJJJJJIJJIJIJIJJ
@946901/1
atcgaagaaagacgccaaacattcggcagccaagaacttgctggatctct
+946901/1
@@@?BEFDFHABDEEEAGIA@BDG@EEH<D@F;DFGIJD9CGB>DGGIII
@947100/1
atcgaagatttggagaatattgtggtagaccaattgaagttcttttatga
+947100/1
@@8:DEFFGHHBHIJJJIGHHGFHGDEHIGCGGGEGGIIFGEBFHB@FHD
@3516232/1
cttcggagttttgcctgttccgtagcagacggccactggcaaagtggata
+3516232/1
@@@FDDDDHHFHFEGIGGHHGGGGHHEDIEFBAHAGGGEGD?FG=B=;8=
@7143606/1
attttttatatagtgccccgatgatatgatatgtatttattatattgtga
+7143606/1
BCCFFFFFHHHHHHIIJJJHCGG>FFIGFFGIG?FIIJEHHHIIJJGHHI
@3051113/1
ctcctcaaatgtagcgtactctgagccaggaaatgctgacgtagggttca
+3051113/1
@@CBDFFFHHHHHIIIGGGJJJIHJIJJJJJJJJFGIIJIJIJJIIHEHI
@1526635/1
caagaccagatgacttacggaacttagcttcacaattacttagagaagca
+1526635/1
CCCFFFFFHHGHHIJJJJJJJJIJJIIIJJJJJIFIGHIJJJJJJJJJIJ
@3518459/1
cttcgtcactcgcaaatgtagaaggcagattgttaccctccacgggtaaa
+3518459/1
=B1=BDFFHHHHHIJJJJDHIJJJIJIJJIIJJJJJJJJJJJJJIJFFHJ
@7666997/1
cagaagtgtaggatatactaatctaacgatgggatcaaaccagaggttgg
+7666997/1
@@<BDD?DD<FFD@E@@DH4FFBHBHEF?GDGHGH@FHCHH@F;FH?BBH
@1529671/1
caagagagtccaaagagaaggttatgaaccggcaataactttccttgttg
+1529671/1
B<@AFFFFHHHHHJIIJJJIIEHJJGJJIIJGIJGIIJJJJJJJJJJGIG
@950498/1
atcgacttaggagaaggcatggaaatgtatcacggattttatcaatcggc
+950498/1
@@@FFFFFHHHHHIIGJIIJJJIJIJJGIJJJJJI:DHGIJIJJJJJIIJ
@4592227/1
gtccacgtaggttacctcgaaggattgttcgctagcgatctcctgca
+4592227/1
?@@D?DFDHHGHHIIJEHHIJGIIJIII@BHGIJIIIGGEAHIJIGG
@3519164/1
cttcgtgttccatttcatagaatgg
+3519164/1
?:?BDDD;C?FF?GIE@DDEEGBHI
@6608175/1
agcagatctgcttgaggcgtttataggagctttatacgtggatcagggca
+6608175/1
@C<DDDDDFHHHHGGGBDFHGHB>EFCDFG>DG>G>?DB;BGAGIF<BEH
@3053508/1
ctcctcgccaataaaccattcgtcattggtggactgctgatggttttctt
+3053508/1
CCCFFFDDHFHDFIJFIBCHGHEHGIJGG?DHBFEC@EE?DFG8BGH?CH
@6084932/1
aaacaagttagcaatttgaatttatatcgtttaggaaggcgaaaatattt
+6084932/1
@@@FFFFFHHGGHIIIIGIGHIIJIIGHIGHHIIIJJGFEF:GDH9B<FH
@5091095/1
tatacgaaagatctagaaaactacagatatataaaatcaagagtaactga
+5091095/1
C@@DDEDFFHDFFGGGIIIIIIIIGICHHIIIIGFDG@FG@FH<BDBHII
@5091691/1
tatacttgtacctattgaattgtgtacaatagaagataatcagacaatta
+5091691/1
CCCFFFFFHHHHHJJJIJJJJJHIHJJJJIJIIIJJJJJIJJJJJJJJJJ
@1533286/1
caagatcagcctcagtatttttatgttgctgaaatttgtagcaacctgaa
+1533286/1
@@@DFDBDBHHFHCAGIJJJIJGEGIBHHEHIGIIIGJHIBGCGGIIJGG
@6086640/1
aaacaatcatcaataacaaataaattgaatgctgaaaaatctgaaataat
+6086640/1
CCCDFFFDFHHHHJIJJJJJJIHJJJIGHGGIFGIJIJGIIJJJJJHEHI
@460104/1
aagtgatacaagaaaatatacagactaaagaaacgctcgtggggagcgat
+460104/1
CCCFFFFFHHHHHJJJJJJJJIJJJJJJJJJJJJJJJFIGHJJJJJJJGG
@952047/1
atcgagtacagcgtcgcccaggaatt
+952047/1
@@1BBD?DFHFFFFGHIHGGEA@DDF
@952440/1
atcgataaaaaaatatcgcaatattagaaattttcaaatattcttcgctt
+952440/1
@@@FFDDDHHGHHIIGHGEH?@DDDGIIHGGGIIIIIIIIIIEGEII>FH
@952441/1
atcgataaaaaaatatcgcaatattagaaattttcaaatattcttcgctt
+952441/1
CCCDFFFFHHHHHJJJJIJHJJJJJJJJJJJJJJJJJJJJJJIIJJJJGI
@1534796/1
caagatgtggcaatccttgcaggatttacccgtggaggg
+1534796/1
@@@DDEDA><;CHAGIIIIIIGCGHHGIIIIIGGGIGCA
@8188984/1
ccgattctcagccgagctgcccagtttagtggccaactcttcgtcactcg
+8188984/1
??11BDDDFH?3<@FD@FEEGCHGHHHC>C9??0BDFHGHGIC9B2;=BF
@4128216/1
gcggaagcggtatgcagattggtgaagcagaacaaccattctgtacaatt
+4128216/1
@<@DDDFFGGCFHIJJIDGFBFFAGGEHGJJIJGCEA@BFGGEDHIIGGJ
@2458127/1
cgaaaactcaattggcgcacattcagcagg
+2458127/1
???DDDBDD<DCD>E:@:<@1ABDA<BB3B
@2458128/1
cgaaaactcaattggcgcacattcagcagg
+2458128/1
@@<BBD:A?DHDHBF;8<?8?@GC?BB>>F
@2458129/1
cgaaaactcaattggcgcacattcagcaggttttttaacagtttgaaaac
+2458129/1
@@7DDDDDFHHFHGIAEB:FEHIIGH@GGH;DFHIGIIADHFGGIGIIII
@2458130/1
cgaaaactcaattggcgcacattcagcaggttttttaacagtttgaaaac
+2458130/1
@@7DFADDCDHHH@G>E@@FECGGGHEGEGHIGIIIEG>BDFFHGGGIHG
@2458131/1
cgaaaactcaattggcgcacattcagcaggttttttaacagtttgaaaac
+2458131/1
CC@FFFEFHHHHHIJEEG>FHHJJJIJIIJFHIIJIIIGIIHIJJJJIJJ
@6609725/1
agcagctttaatgcattgtatgcagcatcatgtttactaatctgctttga
+6609725/1
@<1BDFFFHHHFHJJIJIHIHIJJGGFHIIJJDHIIIIIJJJJJJJIJIG
@3055323/1
ctcctgaacagtttcgatcttagcatttggaaagctctgatcgcaatgat
+3055323/1
@@@DADDDHFFDFGHB;FDFHG<FEHGCG9FGIACFFHDHDGIIEFGGGF
@1966547/1
catctatttgccacacactatcatcgttgtaaagtttgaaggaactatct
+1966547/1
@@?D?DDDHFHHHIIGGEGHGI@DHDHEFBEEHG<C@BD9?FDECHGEDF
@1537660/1
caagattttacctgaacaatttgaaatttttccaaacccgaaaaaagttt
+1537660/1
<@@DD?DDHGHF<BCGIEAIEGHEHGHICGAFHIIBEHBDHGEH@DEGHI
@953560/1
atcgatacacagtcatagatccaatcctataattatccatttcctgtaat
+953560/1
@C@FDDFDFFFFBHHIHBEGHGIJDHGIHEHJIJIJJCGIICFDGGIGIG
@953613/1
atcgatactgaatgtaattttttatatagtgccccgatg
+953613/1
BC@FADFFHHGHHIGIIHJJIHIJGJIGHGCHGGH?0:?
@953614/1
atcgatactgaatgtaattttttatatagtgccccgatgata
+953614/1
C@@FFFDFFGHFFIBHGIIGHIJIJJJIJGHIGGIGB0?99?
@1538437/1
caagcaatgtcaaagagaaggatagcaactaattttacaagctatacttt
+1538437/1
@@CFFFFFHHHHGJIGIJJJJHIIIGIJJIIHJIJJGHJIGIIIJIJJIJ
@5095867/1
tatatattcacctttatatgtcacattttgtggttctttaacgaaatgtc
+5095867/1
;@@;DDDDFBBFAABHC@HHA:CIIIBFACHGGFF?FDGBGEHG?AFEG9
@2460529/1
cgaaaagtaaacgtcagtttgcgtttcaatgcatcgataagacgaatgg
+2460529/1
@@7?DDDAFHGFFEGGGHIHCEG@FFFGIGHHIIIIGHEH@FHIBEE>F
@2460530/1
cgaaaagtaaacgtcagtttgcgtttcaatgcatcgataagacgaatggt
+2460530/1
CCCFFDFDFFHFG;EFFFHHHHGFHGGIEHIIGIIIJEIGIHHIJIJGIH
@2460531/1
cgaaaagtaaacgtcagtttgcgtttcaatgcatcgataagacgaatggt
+2460531/1
CCCFFFFFHHGHHGHIIEHHJJJHIJJJJJJJJJJJJJJJJJJJJJJJJF
@2460669/1
cgaaaagtgaccacaagcaatgtcaaagagaaggatagcaactaatttta
+2460669/1
@8=DDFFDFHHHBHIIIIIIIIIIIIIIIIIIIIGIIEIIGIIIIIIIII
@2460670/1
cgaaaagtgaccacaagcaatgtcaaagagaaggatagcaactaatttta
+2460670/1
@@<4BDD=CBFHABEHEE;GHG@HFHIGDDFGGID>GGB@DGHIIIIIII
@6613446/1
agccaaacacacatagtacctctccacaaaaagggaaataaacaaggatg
+6613446/1
@@CFFFFFGHGHHJJJGHIJJJJJJJJJJJJJJJJJJJJIIHIEHIGHJJ
@954266/1
atcgatgcattgaaacgcaaactgacgtttacttttcgaatgtcaaacag
+954266/1
CC@FFDFFHHHHGIJHHEGIJJIIIIIGCHIIIJIJJJJFIIFIEGIIJE
@5627853/1
ttcgttccatttatcaaggttttcaaactgttaaaaaacctgctgaatgt
+5627853/1
@C@DFFFFDHHHHIIGJIJDHIJJIJJJJJJJJJJJJJJJJJJJIJIIJI
@6091242/1
aaacactaacgattcgggaaataaaatcggatgaagaccctgagagtata
+6091242/1
CCCFFFFFHHHFHJJIIIGHGIIIJIGJIJGHJIGGECGHBGDC9@8BFE
@6615039/1
agccactcttatacgcagtggtctcaatcgcaacagacatctacgaacgt
+6615039/1
@<<7DDFDDHDFHIIIGGEDHFHIGIHIEIHIIIIIIICDHEHGBHCH>H
@1971506/1
catgaagctcgcttttcaaattctcgtg
+1971506/1
?@@;D:=ABFF@DGFGEC:<AFBH@FC?
@8194659/1
ccgcagatggccaccaccattctatgaaatggaacacgaagagggactac
+8194659/1
?@11B@DDFFD?HEHB=CC9FHGGGACHGHG@DHFGA@FHIIIIHECG3=
@8194876/1
ccgcagctaaatgggcatagtacgtcggagctggatagcttacggatctg
+8194876/1
@B<BDFFFHHGGHJJJJJJJIIJJIJJJGHGIGIF@GH>BGFHIGB@FHG
@4134242/1
gcgggacatgcacatctcttggagccagccaatgggattgcccatcactt
+4134242/1
@C<DFADDFHHHHIIIEGHIIGGBCHCGIIIIIIIIEHHIIIIIIIIIIG
@4134243/1
gcgggacatgcacatctcttggagccagccaatgggattgcccatcactt
+4134243/1
B@@FDDDFGHHHHIJIJIJJJJIJJJJIJJJGGGECGIJJJJJJIJIIIJ
@3059632/1
ctccttcctcaaattcatttcatccgtctacatatacctgaaattcccca
+3059632/1
@@@FDFDFBF<FHBGD@FIICEHHIGBF@FHEEHGGIIIHIIIGIEHIIG
@5100670/1
tatcacgattcataaaagtaatataaccttagatttcgaggcaaattgat
+5100670/1
B@BDDFFFHHHHHIJJJIDHGJJJJJIJJJJJIJJJJJJIIIGHJJIJIJ
@956489/1
atcgcaatattagaaattttcaaatattcttcgcttttgactcgacaaaa
+956489/1
B@BDBFFFHHHHHJJJJJJJJJJJJJJJJJJJJJJJJJIGEIJIFIJGIJ
@7674526/1
cagacaacttcatgtacaaatacctcaccttacaaaataaaatacggcaa
+7674526/1
BC@DDFFFHHHHHJJJJJJJJJJJJIJJJJIIJIIJJJJJJJGIJFIIGI
@1972691/1
catgaatgccatctgggcccggggctctgtgatttcttagtgtcaatagt
+1972691/1
CCCDFFFFGHHHHIIJJJIJGGGHBADFD?@9BFIGII<D@BB=FH=DF=
@2465330/1
cgaaacccctgggcatggtgatctggaaatggttcgctttgagaccgatg
+2465330/1
@@@DFFFFHDDHHG@FGH<FBHGHGIDHIFHIBHEDGGHI<GHEIIIGGI
@4136753/1
gcggtatgcagattggtgaagcagaacaaccattctgtacaattggtgac
+4136753/1
?@;==@DEHHHFHIJJGGEEHIJIJJGHIJJJJJJJJCGIGIJJIJFGEH
@6617668/1
agcctacattaatctcagctgctgttttaacgtaactatattgtggtccg
+6617668/1
BC<DDFFFHHHHHJJJJJJJIJIJIJGGICHIGHIJFIIGFHIGIIIIJJ
@3527150/1
cttctctttgacattgcttgtggtcacttttcgcgcaaaggtaaaatcgt
+3527150/1
?@:=BBDEGDFHFII@EAIGFGIHHIIIHIIGBHGHGIEHE?FFGIBCGB
@5103535/1
tatccatttcctgtaattctggtttctctatagttttgtcatacgttttt
+5103535/1
BCC=DFEFHHHHHGIJJJIJJJIIIIHHGJJIJHIJJJEGGIJIJGIJJJ
@3061131/1
ctcctttaaaagacatttgtgctgaaaagaaaattcaagatccagtgttt
+3061131/1
CCCDDFFFHHHHHIIIJJFIHIJJJJJJIIJJIGJIJIJJJJJJJJJIIJ
@5103971/1
tatcctaaactcacttttttccgaaaaaatatcgcaatagctcaaaaggg
+5103971/1
1?8:=A;A3D?AF:A?CFBEBFAA?::??FAGDD@FIFFBFFFIEAF@15
@3061532/1
ctcctttatgttttgcagcttgttgttcaggttgtttttgtttcttcttt
+3061532/1
@@@FDFFFHFFHHIBEGGCHIIGHGDHGBHHAFFCGHIJGFGIGGIEHEI
@1545911/1
caagcttcttccagttcaccatcagattcacaagcaggatcaactcaaca
+1545911/1
CCCFFFFFHHFHGIJIEHIJJJJIJIJJJJJJJHEHG@HHIJJJJJIJJJ
@5105056/1
tatcgcaatagctcaaaagggaacaatttttgtcgagttattgatttcga
+5105056/1
CC@ADDFFDHHHDGGIJJGEIGGIJJGIJJJJJGHIABFGFE<DHHI@C@
@1546007/1
caagcttggggtaaaccgcaagtttcacagcaacaacctggagcgaaaca
+1546007/1
CCCDFFFFHHHFHJJJJJIHHJGHHIJJJGIJJJJJIJIIJJJIJJHIJJ
@3528884/1
cttctgggcttttcctgcttttttagcagctttaccattcgtcttatcga
+3528884/1
@C@=DADDBFHHHEI@FGEEDHIIA;FEHGIHIGIGDDGBAHGGGDHGIF
@5105868/1
tatcgtttaacttttccagcatttctcttgctgctaattgtttcgccatc
+5105868/1
BCBDFDFFHHHHHJJIJJJJJJJJJJJJJJJJJJIIIJJIIJJJIJIJIH
@2466967/1
cgaaagacttcgactttttactatttttgtatgcacaaaattcgttctac
+2466967/1
@<?DDADDDHFFFHEHIJJIIIGIJJJJGGGHIJGIIIIJJJIIGHIIJJ
@2466968/1
cgaaagacttcgactttttactatttttgtatgcacaaaattcgttctac
+2466968/1
@<?DDD<;<BD=D;EHHIIIIHCFHIII@GEHHGGIIIIIGHI?GGIEHG
@6618815/1
agcgaacaatccttcgaggtaacctacgtggacatcgaa
+6618815/1
@@@;DDD?FFHHHGIBGFGFFEHIIIIGIDG1?BBFF>G
@6618816/1
agcgaacaatccttcgaggtaacctacgtggacatcgaagaaaaaacatt
+6618816/1
CCCFFFFDDHHHBIJJHIIDFHHIJIJIHIGIGGHIIJJIFIIJJJIIJI
@1975515/1
catgatcatgggcgctgacgtcactcatcccagccctgattcgcaacata
+1975515/1
BBB=DFFDHHGHGIJJJJJIGIIJJJIGIJJJIJJJJIJJJIIIIIGIJJ
@5107303/1
tatctgtcgatgttgccagaacgtaagatatcctaaactcactttttttc
+5107303/1
BC@FDDFFHHHHHJIIIJGHGGIHIIJJJFIJIIIIHGIIJIJIIJJIJJ
@1976124/1
catgattgaaaatttgcaaggtttggaggagttgtactaatttgtgtaat
+1976124/1
BC@DFFFFGHHHHJJJJJJIJGHJJJHGIEHGGHHIIIJGGIJJIIHIII
@5108077/1
tatgaaacatgtcagttatatattcacctttatatgtcacattttgtggt
+5108077/1
CCCFFFFFHHHFHGIGIGJJJJJJJJJJJJJJJJJJJJJJJJJJJJJJJJ
@5108251/1
tatgaaatggaacacgaagagggactaccacacgaaaggcagttcaccat
+5108251/1
@@@FADDFFBDFHIGEFHGGFGBHGCGB?DDHGHDFGHIB?F==<==F@F
@1976895/1
catgcataaaatataataaaaatttatagttttttgcatttttattcggc
+1976895/1
C@CFFFFFHHHHHJJJJJJJJJJJJJJIJIJJJJJJJIIJJJJIIJJJIJ
@6095157/1
aaacagttgtacagtagaggataaaccaatggagcacacttttacttcag
+6095157/1
CCCFFFDDHFFHGIHIGIIIJIIIJIJJJJJJHJJJJIIJJJJJJJJJII
@6095158/1
aaacagttgtacagtagaggataaaccaatggagcacacttttacttcag
+6095158/1
CCCFFFFFHHHHHJGHIJJJJJIJJJJJJJJIIJJJJJJJJJJJIJJJJI
@468757/1
aataaatcctgtagaatatcgtttaacttttccagcatttctcttgctgc
+468757/1
@C@:DDFFHHHFHJIJJJJJIHIIGIHIIJJGIIIJJJJJJJIJIIIJII
@5109589/1
tatgaatcgtgataacatgcataaaatataataaaaatttatagtttttt
+5109589/1
@B?ADDEFHHHFFIJJGFGHJJJJJJJJJJJJJJJJJIIJIJJJGHJJJJ
@469176/1
aataaatgctcccttttcacaatataataaatacatatcatatcatcggg
+469176/1
CCCFFFFFGHHHHJJJJJJJJJJJJJJJJIJJIJJJJJIIIIIIJIJIIG
@5109716/1
tatgaatgtggcataggttctgtcaaaactgttgcgactagcacaacaaa
+5109716/1
CCCDFFFFHHHHHJJJJEHIJJIJJJJJJGJJJIJIIJIJJJFIGIIGII
@3064307/1
ctcgaaagacttcgactttttactatttttgtatgcacaaaattcgttct
+3064307/1
CCCFFFFDAFDFHBGIGIJIHGIIIJJJJJJJJJJJJJJJJJJJJJJIJJ
@6620619/1
agcgatctcctgcaagaactgaacaaagttgaagtcctt
+6620619/1
?;;B??ADDF<<DH>GB?D<<F<AHG8A2@:?DD??9C<
@3064802/1
ctcgaaatcaataactcgacaaaaattgttcccttttgagctattgcgat
+3064802/1
@@@FFFFFHHHHHIJJJJIIJJJJIJIJHIJJJJJJJJGIHGIJJJJJIJ
@3064803/1
ctcgaaatcaataactcgacaaaaattgttcccttttgagctattgcgat
+3064803/1
@@CADFFFFHFHGEEGIIJIIGHDEDHHIJIGHIIJJ@GCDHHFCHGG@H
@3064804/1
ctcgaaatcaataactcgacaaaaattgttcccttttgagctattgcgat
+3064804/1
@CCFFFFFHHHGHJJIIJIIIJJJJJJJJJJJJIJJJGHJJJIJJJJJJJ
@3064805/1
ctcgaaatcaataactcgacaaaaattgttcccttttgagctattgcgat
+3064805/1
B:@DFFFFHHHHHJJJJIIIJIJJJJJJJJJJJJJJJIIJIJJJJIIJIJ
@3064806/1
ctcgaaatcaataactcgacaaaaattgttcccttttgagctattgcgat
+3064806/1
BC@DFFFFHHHHHJJGHJIIIJJJJJJJHIIJJJIJJJJIJJIFGIJJJI
@3064807/1
ctcgaaatcaataactcgacaaaaattgttcccttttgagctattgcgat
+3064807/1
BCC?DFFFHHHHHJJJJJIIJJJJJJJJIJJJJJJJJJJFIJJJJJIJIG
@3064808/1
ctcgaaatcaataactcgacaaaaattgttcccttttgagctattgcgat
+3064808/1
CCCFFFFFGHHHHJJJIIGIJJJIEIIIJIJJJGJJIIIJFIGIJJJIAG
@3064809/1
ctcgaaatcaataatgcaatgtgtttaaatttttgtcgagtcaaaagcga
+3064809/1
@@@D?DD3D?ABCGCBB?A<AFCAC@EHIHCHFEIGFIFFFGGFFFIIII
@3064810/1
ctcgaaatcaataatgcaatgtgtttaaatttttgtcgagtcaaaagcga
+3064810/1
@C@DFFFFBFHHHIIJIGEDHFHHIGIJGIIJIJGJJJJGFHIJHIIJFG
@7678916/1
cagacccagaaaattcggccgtagttcgatacgcttcaccaacaagttgg
+7678916/1
@@@DDBDDHHGHHGEHEBCGGCCGFGIIIGIGIIIIJGGJIJJGGG@FGG
@5634634/1
ttctcagccgagctgcccagtttagtggccaactcttcgtcactcgcaaa
+5634634/1
@?@DFFFFHHHFHIIJJJGIHGIIGHJIJIJJGJGIJJFIIJGIJJJJJ;
@4605743/1
gtccgtgccccttgcggttaccccttctgttgg
+4605743/1
??@=DDDDHHABHBHGIAFHGECDHIGA@:D9?
@960656/1
atcggatggacaatttgaacaagttacaagtgccgaagtacgagctattc
+960656/1
???DDDDDD;CDD?EE44CCEFB<CBDFE@1CBED8DA?DCDDD>DE>DD
@4142876/1
gcgtacgcaagggaagatgaagagagacgtg
+4142876/1
B@<DDDDFHGHHGEGGDIJJIGGGGIIIIGH
@5115629/1
tatgtcacataaatgtcaaaatgccacataatttgcaaaattttgacatt
+5115629/1
@@CDFFFFHFFHGJJIIGIHGIIFGHIGIHJIIJJIAEHGHGIIJJJEGH
@4608096/1
gtcctccaggagttgctgagccgtcgcggc
+4608096/1
@@@FDFFDHHFHCGIIIJIIIJJJJJJ>F?
@4608097/1
gtcctccaggagttgctgagccgtcgcggcatcactcccaaatacgaact
+4608097/1
??;DDDFFGHHFDHHHIHEDG@H<FEGAEHIGGICHIHII@CDEHEHFFE
@2470884/1
cgaaatctaaggttatattacttttatgaatcgtgataacatgcataaaa
+2470884/1
@@<D=BDEHHGHCFGEFHIIIIIIIIIIHIHIIFHFHGI@FF@FHCHIII
@2471493/1
cgaaattaaacacgctgagaaagctatggttg
+2471493/1
??1:D:B:DD?AA:@:?1A?FF?@99C@E1??
@2471494/1
cgaaattaaacacgctgagaaagctatggttgagtgaaaaaggtgggaaa
+2471494/1
@@7BDDEDHHFFD:CAA@BEHIHDGGHEFGGG@F:C>GHIIGI09FH@DH
@2471495/1
cgaaattaaacacgctgagaaagctatggttgagtgaaaaaggtgggaaa
+2471495/1
@C@DFFFDHHFHDDG@GFAGHIGGGIIII@GIGG?GGIIIIII0?DHGII
@963357/1
atcggttctgcatgaatgccatctgggcccggggctctgtgatttcttag
+963357/1
CCCFFDFDFHHHGJIIGHIHGIIHEGHIJJJJJIJIIEGCHGHIGIEHGG
@1552750/1
caaggattgccacatcttgtgagccgccattctcttggctagcttctttg
+1552750/1
CCCFFFFFHHHHHJIIJJIIJJJJJIJJJJJJJJJJIJJJJGGGIJJJJD
@7166887/1
caaaaaattctccatcgttacaataagttattcggacaagttataccgaa
+7166887/1
CCCFFFFFHHHHHIJJJIJJIJJJJJJIJJJJJIJJJJIJIJIJIIJJII
@6624005/1
agcgttaccagcgcttgaggaagtaacggcagcactattgacactaagaa
+6624005/1
B7@DDFFFHHHGHIIJIJIJJJJHIJJJJJJJIGEHIIJGIIIJJEHIGI
@7167957/1
caaaaacaacgctcccatgagagcttcaaagcaattagccatggcgtggc
+7167957/1
@@@DFFFFGFFFHIIIHIGHIEG;@FHIJJIGGIIHIGGIJJJIJJHJGI
@2472991/1
cgaacaagccaatcagaccaacggaacgcccggagcggctgatatcacca
+2472991/1
BCC;DFFFHHHHHJJJJJJJJIJJJJJJJJJIIEHIJJJGFDFFFFEEEE
@2473265/1
cgaacaatccttcgaggtaacctacgtggacatcgaagaaaaaacattga
+2473265/1
@@@DDDDDDHBHDFBEH<CFAHBFGA:EHB>BCFFBHEAGHIIIGDCHFC
@3068871/1
ctcgaatagctcgtacttcggcacttgtaacttgttcaaattgtccatcc
+3068871/1
@@CFDFFFGHHHHGGIBHGGGHGIIGIJJJIJIIJJJJJJGGGHIIIJJJ
@3068872/1
ctcgaatagctcgtacttcggcacttgtaacttgttcaaattgtccatcc
+3068872/1
CC@AFFFFHHGHDHIJJJJJIIJJJJIFIJJJJJHIJJJIJJJIJJIJJJ
@4146083/1
gcgttaccagcgcttgaggaagtaacggcagcactattgacactaagaaa
+4146083/1
CCCDFFFFHHHGHJJIGGIJJJHGIJJIJIJGHGGGHI>BFGIEGHFAHH
@475731/1
aataacatttatgtttgcctcccagccgccatattgatttaattttgaca
+475731/1
@@C;DDDFHHHHGIIIGHGIIIGGAFEGIBFHHIIDEHIIIIIIIIIIGI
@475732/1
aataacatttatgtttgcctcccagccgccatattgatttaattttgaca
+475732/1
CCCFFFFFHHHHHGIJJJJJIJIJIJIJJJJJIJJJJJJJJJJJJJJIJI
@1557625/1
caaggtttggaggagttgtactaatttgtgtaattgaagttcgtattatt
+1557625/1
@@<DDDEFFHHDDBHCFH@FFGGHHIGHEG?EGGHCGFHHIIIHHBHGIG
@4148704/1
gctaaacgttaaattttaaaagcctcttaaatttaaccgaaatatagaat
+4148704/1
:?14=BDBFHHHHIIIIGIIHIIIIIIIIGIGGGHFHIGIIIIFIGGCHA
@3070626/1
ctcgacaaaaattgttcccttttgagctattgcgatattttttcggaaaa
+3070626/1
@@@DDDDDHHHDH?<E?EH@FHIB?@EG?GG<DEGG@GHIIIIGFIAHBG
@3070627/1
ctcgacaaaaatttaaacacattgcattattgatttcgaggaaataatac
+3070627/1
?@<;D?DDHHHBFIGHI@HEGIIAGGIIIIIIHIIIIIGHGHIIIIIGGI
@6627678/1
agctgctttaccattcgtcttatcgatgcattgaaacgcaaactgacgtt
+6627678/1
??@4AABDFHDHDFHE?CDEHIIIG<FHFIIIEGIIGGDHFGGGIGFGDB
@3071257/1
ctcgacatggagtcccaaaacatgaccatgatgcactcg
+3071257/1
?@?=ADAD>D?;FHHGHIGHDGAD@G>FHEDHECGG@DH
@3071258/1
ctcgacatggagtcccaaaacatgaccatgatgcactcggccggaccgat
+3071258/1
@C@DFFDFHHHHHHIIIJJJJJJJJJJJJJJJJJJJJJJJJJIJJIJJGF
@3538982/1
cttgaaccgtacgtcaaatgtcgcaaattatgtcacataaatgtcaaaat
+3538982/1
B@C=DFFFHFHHHEGHIJJJJJJJIJIJJJJJJIGIJJJHGIJIIIJGJJ
@3538983/1
cttgaaccgtacgtcaaatgtcgcaaattatgtcacataaatgtcaaaat
+3538983/1
CCCDFFFFGHGHHHJJJJJJHIJJJJIJJJJJJJJJIJJJJJJIIJJJJJ
@6628137/1
agctgttcactttttggtcatgattttgaggtactcgagggcatgatgag
+6628137/1
B@CBDDFFHHFHHJJJIFHIHIGIIJJIJJIFHIJJJHIIIJJJJJIJII
@5124545/1
tattgcgatattttttcggaaaaaagtgagtttaggatatcttacgttct
+5124545/1
?;=BDDDDBDAFHIIIE:CGHIIIIHGGIIHIHBHIBHEHIIHIIIGGII
@2476531/1
cgaacgatgtcaccacctgattggtgatatcagccgctccgggcg
+2476531/1
@@@DDD@BFACC?GCBG;@AEHEH9E<FHEAGCDHEEFGIBHI:4
@968273/1
atcgttcgatgacaaagtgatgggcaatcccattggctggctccaag
+968273/1
CCCFFFFFHHHHHJJJJEIHJJJJJJJJJJJJJJJJJIJJGGGI@GE
@8207266/1
ccgcggtccacactctattaaataagcgcctataactgcttctacacaat
+8207266/1
?=;7A:0@DHFDHIEG4EHGHHDFG>FGIGIEGIIGGGG>DGHEGGIAFG
@1559810/1
caagtactgaaatatctgttgaacagctcagtacctctgatgaaagctga
+1559810/1
@@@?DDBDFHHGHGFGGIGGGGGFE;BEGGGEHHIIIAGCGCGE@BDDAB
@5643481/1
ttcttaaataaagtgtactttattgaaaaattagtaaaacataatggttt
+5643481/1
BB@=BDFFHHHHHHIIJJJJJJJJJJJJJJJJIJFHIIIJIJJJJJJFHJ
@968715/1
atcgttgttaaggaacacgcggtagcggaagattg
+968715/1
@@=BDDDDHDHB?GBFH>1E???F<F@DDFF2CDB
@6107058/1
aaacgatattctacaggatttattattagag
+6107058/1
@@@B:DD:DBAF<<<FBGIIEIEIII<HE9A
@6630456/1
aggaaagaaaaaaatgtcaaaattttgcaaattatgtggcattttgacat
+6630456/1
@@1BDFBDHHHHHJHHIIEIIIIIJJJGIBDGIGIGDICGGGIIJIJGJI
@2478199/1
cgaacttccatagattcaaatgaagtaaacaacatacgtttttcatttaa
+2478199/1
@@@DDBDDFDBFAE<FBDHHHEIGIDGHHCCF@FAF?FHGGHHIIIIIII
@5643916/1
ttcttacatccttgtttatttccctttttgtggagaggtactatgtgtgt
+5643916/1
@@@DDDD?DFFFF:??E<E@BICBEHIIIEDFIGEBDFDGFFFIIBFDBB
@7689973/1
cagagccccgggcccagatggcattcatgcagaaccgattaagaaagggg
+7689973/1
@@<DDDDDHFHHAHH1::?<D@@BGAADGG@?9FBH<@;FCG;@GI36?E
@3075985/1
ctcgagggcatgatgagcagccgagcccttggcttccttcgg
+3075985/1
@@<DDDFFHFHHHIIIHBEGEGGGGGHG@GGGGGGEEAEFHA
@3075986/1
ctcgagggcatgatgagcagccgagcccttggcttccttcggagttttgc
+3075986/1
CCCFFFFFHHHHGJJJJIJJJIIFIJJIIIJIJIJJJJIJJJGIDHIJGI
@5129079/1
tcaaaaacgtatgacaaaactatagagaaaccagaattacaggaaatgga
+5129079/1
@@CFDFFDHHHDFIJIIEHIJEIGGIJIJJJJJJJIJIJJIIJGGJJJJJ
@5646103/1
ttcttctcttggtgaacacatactttattcgtcatcgctcccaacgagcg
+5646103/1
?@84ADDFHHGHBHHIIJIJJJJJJJHJJJJIJJJJJJJJJJIJJJHJJJ
@7173848/1
caaaaacgtatgacaaaactatagagaaaccagaattacaggaaatggat
+7173848/1
CCCFFFFFHHHHHJJJJJJJJJJJJJJJJJJJJJJJJIJJJIIJJIIIII
@3543089/1
cttgaagtagattttgtgaaggagcacaacgtaaaacaatatcgaccact
+3543089/1
BCCFDFFDFDHGHIJGFGHJIJIJJIJIIJJGHJJIJJJIIJJJJJJJJJ
@1989538/1
cattaatggacacatgtaaaattgaaattaaagcggaggttaagaaagaa
+1989538/1
B@CDDFFFHGHHHJJJJJJJIJJIJIJJJJIIIIIJDGHGHGIJJJJJJJ
@2482193/1
cgaagagggactaccacacgaaaggcagttcacc
+2482193/1
=?<?DDDA@?FDDF:EFGBEHIGEHEGE?GABHB
@2482194/1
cgaagagggactaccacacgaaaggcagttcaccatcgcttgtcatgtgt
+2482194/1
=@@=;D?DDFDF:CF>DGEBBFG1?FGIFF@BFFFBDCFFIF8=C><8=8
@2482195/1
cgaagagggactaccacacgaaaggcagttcaccatcgcttgtcatgtgt
+2482195/1
B@?DFFFFHHHHHJJJIJGIJJIGGFGIHIJIJJJJJJJJJJJJJJJGJI
@2482196/1
cgaagagggactaccacacgaaaggcagttcaccatcgcttgtcatgtgt
+2482196/1
B@@DFFFFHGGGHIJGIIIIIJJJIDGIHGGGIJJ@EEHHIJHHIJGGHI
@973102/1
atctagatctttcgtataatcgttaacactgcctgtagtttgatattggg
+973102/1
:1=4ADDFHHHHHJHIJJJJJJJJJJJJIJJJJIJHGHIJJJJJJJJIEF
@5647579/1
ttcttgtatcacttattgcgtctttgctttggtcactttacgcgcgaaaa
+5647579/1
BC<DFDDFHHHHHJJIJIIJIJJJJIJJJJJJIIIIJJJGGJJJJJDGBH
@5133023/1
tcaaagtgttagagtccactgggatttcatagatttgatattcaataatt
+5133023/1
@7@D7D=BCFFHDBAGGGHIGBBCFEBC9F>D4FEHHIIDBGGGDGDDGG
@7175779/1
caaaaactggagttccttggtgatgctgtgctcgattttcttattacgtg
+7175779/1
CC@FFFFFHHFHHHIJIJIJHHJJJIIJHGIIIIEHIJIJJIIIJICHBG
@8214125/1
ccggaaaatgctcgaaaactcaattggcgcacattcagcagg
+8214125/1
@@7;DFFFHHHHGBHIJIIGEHIIIEC>GHDE@<F@HGGDEG
@8214126/1
ccggaaaatgctcgaaaactcaattggcgcacattccgcaggttttttaa
+8214126/1
CCCFFFFFGHHHHIIJJJJJJJJJJIJJJIJJJJJJBGIJIICGHIIHHH
@6633137/1
aggaaggcgaaaatatttaggagagtttatgatagctacaaaatttgatc
+6633137/1
@@7ADDDDFDHFHGGHIIDHI>>;FD<DHDHHCCBGEGHGIIIIGIB@BF
@485679/1
aatagctcaaaagggaacaatttttgtcgagttattgatttcgaggaata
+485679/1
CCCFFFFFHHHHHJJIJJJJJJJJJJIJJEHGIJJJJHIJJJJHIJIJJJ
@3081591/1
ctcgcaaatgtagaaggcagattgttaccctccacgggtaaatcctgcaa
+3081591/1
@@@7DDFFHFFH?GIIGIGIIGIIIIIIICHIIGIGG@DFGH>GGGGGIG
@3081592/1
ctcgcaaatgtagaaggcagattgttaccctccacgggtaaatcctgcaa
+3081592/1
B@@DFFFFHGFDHIGIIIGIJJJGJJIIGEHJJGEHIF@DHICICGEHGG
@1991861/1
cattatgttttactaatttttcaataaagtacactttatttaagaacagg
+1991861/1
B@CDDFFEHHHHHJJJJJJJJJJJJJJJJIHJJIJIJJJJJJJIIJGIJJ
@5137164/1
tcaagatatattcttcaggggatcatgaagctcgcttttcaaattctcgt
+5137164/1
@<BFFFFFHHHHHJJJJIJJJHIJJJJJJJJJJJJJJJJJJJJJJJJJJJ
@5137309/1
tcaagatccagtgtttaaggaactatcagatgttggtccgccacactgta
+5137309/1
@@C:ADEFHHHHHGIJJJJJJJJJJJJJJIGIIJJJJJJIJIJJJIJIHE
@5650134/1
ttgaaaagtatcatgagttttgtgattctccgaagagtatgtctcgaaag
+5650134/1
BB;DDFFFFHHHHJJIJHJJJJIIGGJJJJJJIIIJIGGGHGIGIIBGGI
@5137907/1
tcaagcgctggtaacgctttatcgggttctgctaagtggtaagtagaagg
+5137907/1
@@@DFFFFGHF?FHGJIJJIJJJDGHFGIIHIIJJIDGIFHGHGIJJJJD
@8215383/1
ccggaaccatctttttatgtaatctgcgtgtttttaaactgttatt
+8215383/1
BC@FFFFFGFHHGJJJDIIGIJJJJJJJJHCEHII3:D?D<BFFGH
@8215500/1
ccggaacctcgttgggccccaccagtaccgctatcgcacttcccaccgca
+8215500/1
CCCFFFFFHHFHHEIIFGIJJJJJGFHIGGHIJGHJGIIIH@GG;@A=HD
@1994009/1
cattctataaagacgttagagaggttcactaaaaaatattaggaatccac
+1994009/1
BBCABDFFGHHHHIJHIGIJJGHIFGHIJJJJJGHIJJJJIIGHGIIJJJ
@8216098/1
ccggaagatcgaagaaagacgccaaacattcggcagccaagaacttgctg
+8216098/1
<@@;D@DD4:CBC;:FEFFA:@@GDBFGHIGH@6@G=CEFGA;CGIGII@
@3548112/1
cttgacatttcgttaaagaaccacaaaatgtgacatataaagg
+3548112/1
=@=1=DDDHH?H;ACAA2<ACFHDHIIIIC1:CBB?BHB@?BF
@3548113/1
cttgacatttcgttaaagaaccacaaaatgtgacatataaaggtgaatat
+3548113/1
?@@?BDDFFHFFHHDHI<IHHCGIIIIIIE?FGFEGIIIIEGH9BBGCDF
@1994897/1
cattgacattctataaagacgttagagaggttcactaaaaaatattagga
+1994897/1
BBBDDDFFHHHGHJJJJIJJJJJIJJJJJJFHHIJJJJGIJJIJJIIIHI
@6635472/1
aggaatttgaacagttaccatctactatcagagatcgaatgtgtgcagaa
+6635472/1
BB@BDFFFHHFHHIIJJJJJIJJGIJIJJGIIJIJGIHGIGDGIIJFIJG
@7697953/1
cagatataataataaacttacgagaaatgaccttagcagacctcttgata
+7697953/1
BBCFFFFFHHGHGJJJJJJJJJJJJJJJJIIJJIJIIJJJJJJIIIJJJG
@5141586/1
tcacaatataataaatacatatcatatcatcggggcac
+5141586/1
@?@DDDDDHD:AFHG@E>HHFDBI@HD<AFBFE1?<DH
@3088215/1
ctcgctccaggttgctgttgtggaggagcggg
+3088215/1
@@?;?DDDDFH:CGG<FACECEGHEHBB3C@D
@3089509/1
ctcgcttttcaaattctcgtgacttttctcccctgttcttaaataaagtg
+3089509/1
@@CADDDFHGFFFIIJGGJIJIIGEHHGGGHII9DFHGIID@GGDHGDBF
@5654174/1
ttgaagtaaaacaagaagaaagtaaagttacaccagttgaagaaatacaa
+5654174/1
?1=;DDDFGHGHHIJJJBGIJJAFHIJIIIIIJJIJJJGIJJIJJJJJJI
@6117606/1
aaactgggcagctcggctgagaatcggtattcgggactgaaagacactaa
+6117606/1
@CCFFFFFGHHGHIIJIFHGHGGGGII?DGGIIJJDGGIIIJJJJIJIIE
@5145386/1
tcaccttacaaaataaaatacggcaaagagaagaaaggccgatagaatga
+5145386/1
CC@FFFFFHHHHHJIJJJJJJJJJJJJJJJJIJJJIIIJIIHIJJJJJIJ
@7181392/1
caaaaaggtgcccaacaacagcaaacgggtcgaaatgaacgtcaacaaca
+7181392/1
@@@DDD8DFCDD?BH??CGGGCGGGHB18?@@<1?F9DGGA8=CFGGGGH
@984735/1
atcttcttttccggaaaatgctcgaaaactcaattggcgcacattcagca
+984735/1
BB@ADDDFHHHGGIGIJJJJJJJJJJJIJJIJJJJGJIIIJJIIJJJJJJ
@7182451/1
caaaaagtgaacagctatcgatacacagtcatagatccaatcctataatt
+7182451/1
@@8BDDD=ADBDDIBGIEGADHEEHHGG?CGIEIIDHGGHIEHGIGICHG
@7182452/1
caaaaagtgaacagctatcgatacacagtcatagatccaatcctataatt
+7182452/1
@@<:DDDBFHHHHIIIIIIIIIIIIIIIGIIIIIIIIIIIIIIIIIIIII
@7182453/1
caaaaagtgaacagctatcgatacacagtcatagatccaatcctataatt
+7182453/1
@@@FFFADFFFFHIIIFGDHHIGBHGHIGBFHIIIIGGGIIIIEGHIIII
@7182454/1
caaaaagtgaacagctatcgatacacagtcatagatccaatcctataatt
+7182454/1
CCCDFFFBFHHHHJJJJJJJJJIJJJJJHIGIJJJJJJJJJIJJJJJJJJ
@7182455/1
caaaaagtgaacagctatcgatacacagtcatagatccaatcctataatt
+7182455/1
CCCFFFDDBFHFFJEIIGIJJJJJJIIJGGIJJIIJJJIGIJJJJIJJHH
@3093874/1
ctcggccggaccgattcagcccccaccaagggaagggg
+3093874/1
@@@;DDDDFDFFA0?FGFFFEDFFIIFFFFIII2;C<B
@3093875/1
ctcggccggaccgattcagcccccaccaagggaagggggcggccccc
+3093875/1
@C@7BDFFHFHHFGGHGHCEHIIIAGIIIGIICGGIGGFBBD35BBD
@5656659/1
ttgacatttcgttaaagaaccacaaaatgtgacatataaaggtgaatata
+5656659/1
BB<DDFFFHHHFHIJJFHIJJJJIJJJIJIIGJGIJJIJJJJDFIJJJJJ
@2494082/1
cgaatggtaaagctgctaaaaaagcaggaaaagcccagaagaac
+2494082/1
?;=BDD;BC?FFB9<;AFHGD>CA>@?C=GHG3CFEHGH9;BB3
@2494083/1
cgaatggtaaagctgctaaaaaagcaggaaaagcccagaagaacgttcga
+2494083/1
@@<ADDDBFHHDHIIIIIIG>FHIDGGIGIIIGIGECHGIIGGIIFGGGF
@2494084/1
cgaatggtaaagctgctaaaaaagcaggaaaagcccagaagaacgttcga
+2494084/1
@@@BDEFBFHHFDGHGIIIIJJJEDIIIIIJJGIJJJGJJIJIIGBGIJI
@2494208/1
cgaatgtcaaacagaatctagccaaacacacatagtacctctccacaaaa
+2494208/1
@@1=DDDDHHHHHIIIIIIIIIIIIIIIIIIIIIIDGIHIIIIIIIIIIG
@2494209/1
cgaatgtcaaacagaatctagccaaacacacatagtacctctccacaaaa
+2494209/1
C@CFFF?DHHHFGIEIEIIJJJIJIJJJJJIJJJJDH@FGIHIJJJJGII
@2494500/1
cgaatgtttggcgtctttcttcgatcttccggttccggtggccacc
+2494500/1
@@<DDDDDFFFAD8C1CG<CHH@AHFIIEFDG@FFIDF:DF@F3@F
@494340/1
aatcaatttacatattatttttgacttgaataaatttttaaatttaaaaa
+494340/1
=;1ADDFFHHHGHJJJJJJJJJIIGJJIJJJJJIJJJJJIGIIIIDIFHH
@7182948/1
caaaaagtgataatggatacaaatttgactactgtatagctttcttctct
+7182948/1
CCCFFFFDHDHHHIJJGIIHIJJIIIJGJJIJJIJCHGIHIIJIJJJJJJ
@3552585/1
cttgaggaagtaacggcagcactattgacactaagaaatcacagagcccc
+3552585/1
@@@DDFFFHHFHHJJJIJJFGHGGFHFG>?DDHIEGIJDGIIGCHDHHJJ
@2495411/1
cgaatttaaagctgaggcatatagtgatgctgtcgtgatgccctggtata
+2495411/1
@C<D=DEDHHGGHIC=EGGHGIGI@FHBEHII@GEDDEGGIIIEGI?DGC
@2495974/1
cgaattttgtgcatacaaaaatagtaaaaagtcgaagtctttcgagacat
+2495974/1
@@<DDDDDFACFFEGAFHGIIGGGFHHHIIDCGHGGGDEHHIGGIBDGHF
@3094838/1
ctcggctgagaatcggtattcgggactgaaagacactaagattaccaagt
+3094838/1
?@8ADDDA3CDBFFDBG?EDECCE1C?;FFIC;@FBBGIF@FEEDCFF2B
@3094868/1
ctcggctgctcatcatgccctcgag
+3094868/1
CCCFFFFFDFDHHGEGAFHHFHHGF
@3094869/1
ctcggctgctcatcatgccctcgagtacctcaaaatca
+3094869/1
@@1BDDDD?DB?BBDEFGHFCHGG:1:CE??BGHI9D3
@3094870/1
ctcggctgctcatcatgccctcgagtacctcaaaatcatgaccaaaaa
+3094870/1
CCCFFFFFF?FFDGDFGGIIEHEEG?CDH@B@GHJ>3BDDF>FBGIJJ
@5657250/1
ttgacgtacggttcaagtagctgaagtaaaagtgtgctccattggtttat
+5657250/1
@@@?DDBDHFHCFHJJIHIJGIIIIJFFHIGF?DCFHGIJIGGIIFHGHE
@2496065/1
cgacaaaaatttaaacacattgcattattgatttcgaggaaataatacga
+2496065/1
@@@DDFFFGHHGHJJJIIJIIIJJJJJJIIGIIJJIGGGIEHGIEIEIJI
@2005790/1
ccaaaacatgaccatgatgcactcggccggaccgattcagcccccaccaa
+2005790/1
@@@=BDDFDF>BFIIHEHHGGIIIGGIIIBGEFD@GHF;FAGIGEHBFF;
@2005791/1
ccaaaacatgaccatgatgcactcggccggaccgattcagcccccaccaa
+2005791/1
@C@FFFFFFFHHHGJJIIHHHJGHJJJIGGAAHGGHGIGEIJIIHEFFFC
@3097574/1
ctcggtatatgttgcgaatcagggctgggatgagtgacgtcagcgcccat
+3097574/1
@@@DDADAFHDDFGFACGEHIIIJGEIIJ>@G@F0BBAF?FGGGGEHI8=
@3554286/1
cttgataaatggaacgaaattaaacacgctgagaaagctatggttgagtg
+3554286/1
?@@;=DDDBBFHDG>@8EHGCHGGHGHEGDAGIIHCH>GHGC>??F@8?C
@7703343/1
cagatggccaccaccattctatgaaatggaacacgaagagggactaccac
+7703343/1
@@@?DFFFHHHHHJJGIJJJJJJJJJJJIJJJJJJIJIJIIIJJIIJJJJ
@7186157/1
caaaaatagtaaaaagtcgaagtctttcgagacatactcttcggagaatc
+7186157/1
?:??BDDDF:::CG@DAEEF?<39<A4EC=FF>G9DHGG@BBBFH??D4=
@8227870/1
ccggccgagtgcatcatggtcatgttttgggactccatgtcga
+8227870/1
@@<DDDDDH<?C<EGBBEG?F9EFBGFGBEG8BDFHBGHBFFC
@3100778/1
ctcgtaagtttattattatatctgtctgcatttattacttcaagcaaagc
+3100778/1
@?<DDDBA=FAHAHEGGDIGFHICHGGIIEFHGIIIIIIICHEGIHCGGG
@5660606/1
ttgagtgaaaaaggtgggaaatgttgactgttgtagctgattaag
+5660606/1
BCCDFDFFHHHHHJAEHHGJIIJIJHJJIJIGICFHGGGGHIJJJ
@8228878/1
ccggcggttccactggtggagagactgccgctatggcaccagctgcggtg
+8228878/1
CCCFFFFAHGHHHIIJCGHBFGIIIIJIIGHGIJJJIHJHHGH@DDCD=B
@7705092/1
cagattcacaagcaggatcaactcaacagctcaatccacctgaggttcag
+7705092/1
@@@BDFFFHHHHHIBBCFGEHDHHIJCGHIJIJJIJ@FGHIBHDC9B?FF
@7705093/1
cagattcacaagcaggatcaactcaacagctcaatccacctgaggttcag
+7705093/1
@C@DFFEDFHHFFJIJJJIJJJIIJJJJGGIJJJJJ@GIJGEGCGFGIJI
@500838/1
aatcggttctgcatgaatgccatctgggcccggggctctgtgatttctta
+500838/1
CCCFFFFFHHGHHJJIJIJIJJIJJJJIJIJJIJJIJJGED@@FGHCFHE
@3101994/1
ctcgtacttcggcacttgtaacttgttcaaattgtccatccgatactcca
+3101994/1
@@@FBBDDBFDADHGIIIIGEEHIIGGGHHIIIC?C@BDEHIFEGEIEHG
@5151520/1
tcagcccccaccaagggaagggggcggcccccatcccaacagaaggggta
+5151520/1
@@8ADDDDHGHDFGEGDFHGHB<GGEFCCCBBBCCB@CC??BACABB8BB
@5151521/1
tcagcccccaccaagggaagggggcggcccccc
+5151521/1
?@@D<DDAFHHFHGIE73AGG:EA66<6A6?B6
@8232986/1
ccgggcccagatggcattcatgcagaaccgattaagaaaggggcagacaa
+8232986/1
?@@??DDDDFDFFIE;GHHCHGIIIIIIIFHGGGGIIIFIIGIGDIIGGI
@8232987/1
ccgggcccagatggcattcatgcagaaccgattaagaaaggggcagacaa
+8232987/1
?@@DDDDD?DFHHIFH@GDHGGIIIGHGGEA?BFHCGBH9@=AFGGGGEG
@8233183/1
ccgggcgttccgttggtctgattggctt
+8233183/1
@@@?DDDDHDHHDGHIFGHBGCHIIEII
@8233184/1
ccgggcgttccgttggtctgattggcttgttcggg
+8233184/1
BC@?DDDDHHHHHIGIBGHGEIIJJJIJ<?F4BFI
@502793/1
aatcttagtgtctttcagtcccgaataccgattctcagccgagctgccca
+502793/1
@@CFADDFHHHFHIGHICHGGGEEICFHA@G?FHHIFAG@@FB>FADHG@
@8233867/1
ccggggctctgtgatttcttagtgtcaatagtgctgccgttacttcctca
+8233867/1
CC@FFFFFHHGFDBGIJFGHIJHHGIJJGJIDBHGBHIGHIIJJIJJIII
@4629819/1
gtcgatgttgccagaacgtaagatatcctaaactcacttttttccgaaaa
+4629819/1
@C<ABDFEHGHHHIIIIIFFGIIIIIIIIIIIIIIIIIIIIIIIIIIIIB
@4629820/1
gtcgatgttgccagaacgtaagatatcctaaactcacttttttccgaaaa
+4629820/1
BB?DDFFFHHHGHJHIIJIGIJIIJIJIJJJJJJJIJJJJJIJIIJGIJJ
@4629821/1
gtcgatgttgccagaacgtaagatatcctaaactcacttttttccgaaaa
+4629821/1
BBC;BDFFHHGHHJJJJJGHIJJJJJJJJJJJJJJJJJJJJJJJIJIIIJ
@7711634/1
cagcaactcacggaaacaagttgagaaatcctttagttttccttttttat
+7711634/1
C@<DFFFFHHHHHIIJJJJJJJIIJJJJJIJJJJIJJJJJJJJJJJJIJJ
@7712747/1
cagcaagttcttggctgccgaatgtttggcgtctttcttcgatcttccgg
+7712747/1
CCCFFFFEHHHHHJJJJIIEFHIJJJJGIIIFGGHIIJIIIGIJEHIJJI
@993687/1
atgaaatttaaaagaaaatttgaaaagtatcatgagttttgtgattctcc
+993687/1
?;;BDDEFHHHDDHBHGGEBDHGIHGC9C@<EFHDFHIGGIFGCA@FEGH
@5664018/1
ttgatttcgaggaataatacgaacttccatagattcaaatgaagtaaaca
+5664018/1
@@?;ADFFHHHHFIIIIGIIIIIIIIIIIIIIIIIIIIIIIIIIGHIIII
@5154590/1
tcagtttcagttactcttgattttatatatctgtagttttctagatcttt
+5154590/1
?@?D?DDDDHADAEGEGGG>HIIIIGIGIIIIGFHIEAFDGIIIIEGIII
@4631129/1
gtcgcaaattatgtcacataaatgtcaaaatgccacataatttgcaaaat
+4631129/1
@CCFFFFFHHHGHIJJJJJJJIJJIIHIJIJGJIIJJJIJJIJIIJHIII
@8239843/1
ccggtcgagtgcatcatggtcatgttttgggactccatgtcgagcttttc
+8239843/1
@@@FADDDHBFBBHGHGGH9CHHIHHIIEGGGIGIIGIIIIIGGEAFHIE
@4631984/1
gtcgcagtatgtttacctacagtcatgg
+4631984/1
C@CFFFDBAFFADGIIGIGGIGII@CFG
@8241219/1
ccggtggccaccagatcgttgttaaggaacacgcggtagcgga
+8241219/1
?;;1A@??FFFDFDGEBEFF@CEEFA>DGGGIIIBBD:AFAAB
@8241220/1
ccggtggccaccagatcgttgttaaggaacacgcggtagcggaagattgg
+8241220/1
@@<?DDDFHGHHHIIGIIGIIHHIIIIIIIIIIIII@FGHIIBEFHCHFB
@5156523/1
tcatcattcaaacattgaagccagatcgataaaaaaatatcgcaatatta
+5156523/1
@@CDDBDFFDHHHIJJGGGGIJJJIHIGIIGGIJJJJIJIIEGEHHIEII
@5665596/1
ttgcaatctccagcagatattgtacttaaaggcttttggatcataagatg
+5665596/1
@CCFFFFFHGHHHIIJIJJJJJIJIIJJJJJIJJJJJJIIIJJJJJJJJI
@7195976/1
caaaaatttaaacacattgcattattgat
+7195976/1
@?7DDDD?>F8B:E;3<A3A<CEHBEHF<
@7195977/1
caaaaatttaaacacattgcattattgatttcgaggaaataatacgaact
+7195977/1
@@<BDDFFHDHHHIGIIIIIIIIIIIGHIIIIIIIIIIIIIIIIIGIGGI
@7195978/1
caaaaatttaaacacattgcattattgatttcgaggaaataatacgaact
+7195978/1
@@@??DDBBHFD>FGEBEHG?EEHGHICA?FH@8?C@HFHGCDDBD?GFH
@7195979/1
caaaaatttaaacacattgcattattgatttcgaggaaataatacgaact
+7195979/1
@@@FFFFFHHHHGIIGIIIJJJJJJGIFJIIJIHGIJIIJIJIJJJJJJJ
@7195980/1
caaaaatttaaacacattgcattattgatttcgaggaaataatacgaact
+7195980/1
@CCDFDFDHHHHHIJGHJIGIIIJGJI9CABHGFHEEHGHHGIJJHH@GG
@7195981/1
caaaaatttaaacacattgcattattgatttcgaggaaataatacgaact
+7195981/1
CCCFFFFFHGHHHJJJJJJIJJJJJJIHGJIJIIGGIJJJJJJJIIJIIH
@7195982/1
caaaaatttaaacacattgcattattgatttcgaggaaataatacgaact
+7195982/1
CCCFFFFFHHHGHJIIJJJJJJJJJJJJJJJJJJIIJJIJIJJJIJJJJJ
@7195983/1
caaaaatttaaacacattgcattattgatttcgaggaaataatacgaact
+7195983/1
CCCFFFFFHHHHGIJIIJJJJJJJJJJJJJJJJJJJJJJJJJJJJJIJJJ
@7195984/1
caaaaatttaaacacattgcattattgatttcgaggaaataatacgaact
+7195984/1
CCCFFFFFHHHHHJJIJJJJJJJJJJIIIJJJJJJJJJJJIJJJIIFHIJ
@2503521/1
cgacagagaggttatccttgggggaagaagccaaattgctctactctcaa
+2503521/1
BC@DFFFFGHHFFHIJJGIIIGIJJIJIJGGIIJIJGEHIIJJJJJJIJG
@2504708/1
cgacagtcaaaatagagagaaaatatataaagtgaaagtcaaatttgcaa
+2504708/1
@@@1ADDDFFHHFHBE@<EHIGG>HGGIIEIG?EHIICCGCGGEGIIIII
@8242921/1
ccggttccggtggccaccagatcgttgttaaggaacacgcggtagcggaa
+8242921/1
?@<1=ABDDH?AFEFFHHGEDHGG>FGEGIGEAGHEHIBEGI@EGHEFBC
@5158887/1
tcattatctaggccttattttctaggtccaggttcagcaagaaaacacca
+5158887/1
=??=ABDFDHHFBGGCAFHIIIDG@G<D@FEH<C49?4@391?DBG;DF=
@2018847/1
ccaaaccttgcaaattttcaatcatgaa
+2018847/1
???1DBDDF>AHHD@BGB<<4AFGFF<<
@2018848/1
ccaaaccttgcaaattttcaatcatgaagcaagattttacctgaacaatt
+2018848/1
@@<:AADEHDBFFGDHIIHIIIBFHHFE@FHHEEHIIGHGGHG;D@FIII
@2018849/1
ccaaaccttgcaaattttcaatcatgaagcaagattttacctgaacaatt
+2018849/1
@@<ABBDDHFFHHI@GHIGHHHIIIIIDC@AC3:BGECCGIGGIGGGHDA
@2018850/1
ccaaaccttgcaaattttcaatcatgaagcaagattttacctgaacaatt
+2018850/1
CCCFFFFFHGHHHJJJJJJJJJJJJJJJJJIJJIJJJJJIJJJIJIIGII
@7717910/1
cagcactattgacactaagaaatcacagagccccgggcccagatggcatt
+7717910/1
@C;?DEFFHHHHHJJJJJJJIJJJIJJHIJJJJJFIGIIIJIJGJJHJJJ
@7718100/1
cagcactgaatcaaaaaattctccatcgttacaataagttattcggacaa
+7718100/1
@C@=DFFFHHHHHIIIIIIIIIIIIIIIIIIIIIIIIIGIIIIIIGIIII
@7718101/1
cagcactgaatcaaaaaattctccatcgttacaataagttattcggacaa
+7718101/1
B@;DDFFFGGHHHJJJJJJJJJJJJJJJJJJJJJJJJJIIIJJJJIJJJG
@5669702/1
ttgccgtgtgcccttgagaaatttgctgcctcaaaaacgtatgacaaaac
+5669702/1
@@@ADFFFFHDFHEHGGEGIIIIIEIIEGIIIIIIIIIIDDFGIGGIIII
@509245/1
aatgctccctttcacaatataataaatacatatcatatcatcggg
+509245/1
===4ABDDHD?CD:EBAHCBEI<DEB<<?EHCC<B@FEEIDH@C?
@2020512/1
ccaaacttttcggggtgcaatcttcttttccggaaaatgctcgaaaactc
+2020512/1
CC<DFDFFHHHHHGIFGGJJJJJIJJIIIIJJIEGIIIJJIJJJIIJJJJ
@7720874/1
cagcagtcccacaaagtttcacagttccacaaaacgctgaaaaattccgt
+7720874/1
B@<DDFDFHHGHHIJJHIIIJJIJHHIJJGIJCHIIJGIJGGGIIGGGHG
@998487/1
atgaattctcaaacggcgttaaaccttttacttaaggttaatgccaagtt
+998487/1
@@?BADFFGHHGAEEGIIGIIIJJIJJJJJIIJIHIJJIJJJJJIJGHBF
@2024223/1
ccaaatacgaactggtccaaatcgagggcgccatccacgagccaatcttc
+2024223/1
@@@DDFFFFHHHHIGCEFGIIIIGIIGIIGHIJIJJJJIJIIIJIHHHCH
@2024224/1
ccaaatacgaactggtccaaatcgagggcgccatccacgagccaatcttc
+2024224/1
B@@FFFFFHFFFHGGGIIIHJGGICHGGHHGHIIEGEGIJIIEHEEHHFA
@5160643/1
tccaaaccttgcaaattttcaatcatgaagcaagattttacctgaacaat
+5160643/1
@<<DDFFFFHHHHIIHJJJIIIGIJJJJJIFCHIIJJJIIJJGIGGGHIJ
@5160644/1
tccaaaccttgcaaattttcaatcatgaagcaagattttacctgaacaat
+5160644/1
@@1ADDDDHBDBDG?ACGICBAFHEBA?B9<AFH9??EBCGDDGIIBB??
@5160645/1
tccaaaccttgcaaattttcaatcatgaagcaagattttacctgaacaat
+5160645/1
CCC@FFFDFFFHFGHJGIHGJF@HGIEHGGDHAFGHJIICCHGIIJIEHG
@6652554/1
aggtaacctacgtggacatcgaagaaaaaacattgaccaatcgccaccaa
+6652554/1
?@7DDDDDFHHDDBFEBA<BF;@BAECCFHEHCG4BBG>GHG7BFBFFHI
@6652648/1
aggtaagccacttaagcacacatgttacataaatgtcaaaatttgacata
+6652648/1
B@<DDDDFHHHHHJGJJIIIJJJIHIJIGHIHIIIJIJIIJJFHJEGGEG
@6141603/1
aaagagaaggatagcaactaattttacaagctatactttgcatagaatta
+6141603/1
@CCFFFFFHHHHHJJJJJJJJJJJJJJJJJJJJJJJJJIIJIJJJGEHII
@3566317/1
cttgcgtggacatgcatattacacatccatttatgcaggacttctatcta
+3566317/1
@CCFFFADHHDHFGIIIIGIIGBHFFHIEHIIGEHGIIIIIIIIFGGGEG
@7199027/1
caaaacatgaccatgatgcactcggccggaccgattcagcccccaccaag
+7199027/1
C@@DFFFFHGHHGJJIJJIIJJJHIJIJIIHJJIJIJJIFIJJHHHFFFC
@3566751/1
cttgctactaatattcgattcgataggtgctttgtctggttaactttag
+3566751/1
@?@DB>DE?FHFDEIGGBHIEGEE?GHAE9FHHG?><FHFH@HG>GC@B
@5162571/1
tccaaatcgagggcgccatccacgagccaatcttccgctaccgcgtgttc
+5162571/1
@@<DDDDDH>?FHGHIIIIGIIIGEBBF>3BBDGFIGGGGGGFFEEAAAC
@5162875/1
tccaaatcttcgatgatctcctgtctgggtggttgcaatctccagc
+5162875/1
@@@DDDDD?FHBFIIIGEHIIII?FFEDHAFGCGGDIHGIFGHIII
@5677040/1
ttggaactcgaaccagaaacagcaaaattcggcaaaccagaaaaattggc
+5677040/1
@@@=DFFFHHHFHIIJJIIIJJGIIJJIECEGGIJDIGIJGIJJJIGHGI
@2027962/1
ccaaattgctctactctcaagaaatggcctccatgccgagcaag
+2027962/1
=;;BBBDAF?D<D4CE<ACIF>GG@4:3CBFGD?C;:?8@G<;9
@2511924/1
cgacgaatgatgtgataaatatacctgcacacacgcatttttaaatttaa
+2511924/1
@@@DFFFFFHGHDFEDHGIIGIJEHGBHIIIJIJGGJJJIJJJAHICGGI
@511295/1
aatgggattgcccatcactttgtcatcgaacgatgtcaccacctgattgg
+511295/1
B<=DDDFFGHHHHJIIIJJIJIIGIJJJJJJDGHIJGIJJJGIIJGIEHG
@7202624/1
caaaacgctgaaaaattccgtcggcaagaagttggccgatttgcagactc
+7202624/1
@@@DD?DDHHHHHIIDGGEHA>?1886DGGIDG>>397A@DGDF==@CE=
@3570936/1
cttggaagaatttgtcacctctccatattcctttatcaacattcacttct
+3570936/1
?@;??::==C?DFHIEA?C?FHI@CBCAAC?FCEGGGGBFHH<??CFGGH
@7724774/1
cagccaatgggattgcccatcactttgtcatcgaacgatgtcaccacctg
+7724774/1
BC@ADEFFHHHGHIJIIJGGIIIJJJJJJJIJIJJIIJIIIJIIIJJJIG
@7725320/1
cagccagatagactagaaggggaactaagaagactagaaaaattactaaa
+7725320/1
CCCFFFFFHHHGHJIJJJJJJJGIIJGJJIJJHJJJJIJJIJJJJIJJIG
@7727555/1
cagccgagcccttggcttccttcggagttttgcctgttccgtagcagacg
+7727555/1
@@CADFDDHHHHHIIIIICFFIHIIGG?DFHBDHBBFHDHGIAAHGEGHI
@6147743/1
aaagatttaaaatccaggacagtatccagaagggactgcctatgttcttt
+6147743/1
CCCFFFFFHHFHHIHJJJIJJJHHIJIJJJJJJIIGHIIJJIJJIIIJJJ
@7204095/1
caaaactccgaaggaagccaagggctcggctgctcatcatgccctcg
+7204095/1
CC@FFFFFFGHHHFGGIJIGIIFGIAHGIGGI=3?BD<CFHGHIGHA
@6148611/1
aaagcaaagacgcaataagtgatacaagaaaatatacagactaaagaaac
+6148611/1
@CCDDEDFGHGGFIJGIIJHHHJJJJIJJIJJJJJJJJFIJJIGGJJJII
@6148612/1
aaagcaaagacgcaataagtgatacaagaaaatatacagactaaagaaac
+6148612/1
CC@DFFFFHHHHHJJJJIJHHIJJJJJJJJJJJJJJJJJJJJIIJJIJJJ
@6148613/1
aaagcaaagacgcaataagtgatacaagaaaatatacagactaaagaaac
+6148613/1
CCCDFFFFHGHHHJJJJJJFHHHIJJJJJJJJJJJIJJJIJIIJJJJJIJ
@3574252/1
cttggagccagccaatgggattgcccatcactttgtcatcgaacgatgtc
+3574252/1
@@@A?DDDHHFFHIIIIIIIIIIIIIIIIIIIIIIIIIIIIIIIIHIIHG
@3574253/1
cttggagccagccaatgggattgcccatcactttgtcatcgaacgatgtc
+3574253/1
BBCDDDBAFHHHHJJJJJJJJIGIIGIJJJJIIGIGEGIIIICGH:FHFB
@5686508/1
ttgggagtgatgccgcgacggctcagcaactcctggaggacg
+5686508/1
??@DD=?BDFBFFEHGB:CFA:FGIGEEFHIIDECGIIF7A5
@5691130/1
ttggtcaatgttttttcttcgatgtccacgtaggttacctcg
+5691130/1
:?@D4ABDHHADFHBH>GHIC;FCACHBGDHIBCFB>BFDGB
@6152172/1
aaagctatctactcgttatataatcatcattcaaacattgaagcc
+6152172/1
CCCDFFFFHHHFHJJGIGIIIJJJJJJJJJJJJJJJJJJJJJJJJ
@5692067/1
ttggtgatatcagccgctccgggcgttccgttggtctgattggctt
+5692067/1
111A4ADDF<DFFIIIGHGIIGIDHHIIIIHGIIFHIIGIGHIIIH
@3580843/1
cttggctcatgcacaaaatttcttttcctttttctggaagttctcgaacg
+3580843/1
@@@DDDDDFDFFDBGIJJJJICHHGIJJJJJJJIGGHIGIFHHIHCHHDB
@1010141/1
atgattttgaggtactcgagggcatgatgagcagccga
+1010141/1
@@7:BDDEDHHDCFEHIIJIJJJIJIIGJJIIDGHG:0
@1010142/1
atgattttgaggtactcgagggcatgatgagcagccgagcccttggcttc
+1010142/1
@CCDFFFFHHHHFHIJJJIIJIJJJJJJIJJJJJJJJIGIIJHIGIGGJJ
@7732554/1
cagcgcttgaggaagtaacggcagcactattgacactaagaaatcac
+7732554/1
BBCDFFFFHGHHHJJHIJIIGIIGE9FFFGIEDFFFGHIGGGIEFFD
@1010543/1
atgcaaagtatagcttgtaaaattagttgctatccttctctttgacattg
+1010543/1
=@=1DEFDHHFFFIIIBDEIEH>GIDHBHEBFHGGGFEFBHII@<FDGID
@517747/1
aattaatagaaaaatgacagaaggacagacaagaaacatgataagatatg
+517747/1
=B=4ADDFHHHGHJJIIJJIIJJJIJIJIJIJJJJIJIJIJJJJJIJIII
@517748/1
aattaatagaaaaatgacagaaggacagacaagaaacatgataagatatg
+517748/1
?8?BDFFFHFHHHIGGIGHIIIIIDHCHHGIIIIIIIEHIIIIIIIIGCG
@517749/1
aattaatagaaaaatgacagaaggacagacaagaaacatgataagatatg
+517749/1
?@1ADDFFHHHHHJJJJJJJJIJIJJIJJJJJJJJIJJJIJJJJJJJIJJ
@6152546/1
aaagctgctaaaaaagcaggaaaagcccagaagaacgttcgactttcact
+6152546/1
@C@DDFFFHHHHHJIIFIIJJJJJGJHGGIIJJJJJJEHIIJJJJJJJJJ
@4658353/1
gtcttatcgatgcattgaaacgcaaactgacgtttacttttcgaatgtca
+4658353/1
CCCFFFFFHHGHGIJJJIJJJJGJJJJJJIIJHIJJJJJJJJJIJJJHIJ
@4658627/1
gtcttcaaacttgtaaccaatgtgtctttcaaatttatcgtatccatcta
+4658627/1
?BBB4ADDHHHHGGIIJJJGIJHIHIHIJJJJJJJJIIIJJIIJJJJIJJ
@1012372/1
atgcagaaccgattaagaaaggggcagacaacttcatgtacaaatacctc
+1012372/1
@@@DBDFFGHHADEGIFHGGGGHEHIIIJFIJJEIHGGHIIIIIIIJGGI
@5699867/1
ttgtgaatctgattgtgaactggaagaaagttgcgctccttcctcttgtt
+5699867/1
@CCDFFFFHHHHHJJFHIJJJJJJJJJJIJHHIJIJIIIIIIJIH@HGHI
@3587185/1
cttggtcggaaaagtgactcccgaacaagccaatcagaccaacggaacgc
+3587185/1
BCCDFBDFHDHHHJCFGIIIIJFEHIJIFGIGJIJIGIJIGIIIGEIIJH
@1013074/1
atgcataaaatataataaaaatttatagttttttgcatttttattcggct
+1013074/1
@:?DFFFFHHHHHJJJJJJJJJJJJJIJIJJJIJJIJIJJJJJIHIIHGI
@2528334/1
cgagacaacagcagtctgctcctcctcaacaacaacaacccacttggggc
+2528334/1
CCCFFFFFHGFFDGEHIJJJIJJJJJJJJJJJJJJJJGJJJJJIJIJJJJ
@2528335/1
cgagacaacatcacccttcacctccacaacaacaacctcaagcttggggt
+2528335/1
B@@DDFFFDDCFFIJJJJJJJJJJJIJJJJJJJJJJIJIJJJJJJJJJJH
@4666071/1
gtgaaaagggagcatttatttgatgcaaagtatagaggttgtacccaaac
+4666071/1
@@@;DEFFHHGHHJGGGDHIJJIJJJJIJIHIGHIJJJHIDGHIGJGGIF
@3596409/1
cttgtatgtttggaatgtataatacgtatatgaaattaggtatttgtctt
+3596409/1
1:=44=BDHHHHHIIJJIJJJIJJJJJIIIIJIIHHIGIJEHHIIIIIJJ
@1017239/1
atgctcccttttcacaatataataaatacatatcatatcatcggggcact
+1017239/1
BC@?DFFFHHHHHJJJJJJJGJIJJJJJJJJJJIJJJIJJJJIGIIIIIJ
@6158023/1
aaaggatttctcaacttgtttccgtgagttgctgaacaaatttgaaaaaa
+6158023/1
@?8=BDDDHHHHHIIIIIIIGIIIIIIIHHIHIIIGHIIIIIIIIIGIII
@6158442/1
aaaggcattatttattactctgtatggtatcatcagctttagtaactgtg
+6158442/1
B@<BDFFFHGHHHJJJJJFIJIHJIJJHJJJJJJJIJJJJJJJIJJJJFG
@3597951/1
cttgtcatgtgttgaaattccgcgaaattggcactggcaagtcaaagaag
+3597951/1
=@14ADEAFFHDHBFHJIIIJGGIHIJGIGIEHJJIIIJFEDHIJJJIHG
@5182230/1
tccatagttcttacatccttgtttatttccctttttgtggagaggtacta
+5182230/1
@C@=DEDDHHHHHJJJJJJJJIJJJJJJIJIJJJJJJHIJGHGIJBGGIH
@7228299/1
caaaattcaaaaactctgggatcttctactcgtatttcgtcaaagaa
+7228299/1
CCCFFFFFGDHHHJJIJJJIIJJJIJJJJJJJIIIJJJIIJJJIJJJ
@7738768/1
cagctatcgatacacagtcatagatccaatcctataattatccatttcct
+7738768/1
CC@FFFFFHHHHHJJJJIJJJJJJJJJJJIIJJJJJIJJJJJJJJJJJJI
@7229442/1
caaaattcgttctacatatgaaacatgtcagttatatattcacctttata
+7229442/1
@@<7ADDDAFF=FBFD<EFD@?EHACECF9CHEDFHHIIIIEHAGGHHII
@7229443/1
caaaattcgttctacatatgaaacatgtcagttatatattcacctttata
+7229443/1
@@@1BDFFHHHHHIJJIIJJJJJJJJJIIJIHIJJJJJJJJJIJJJJJJJ
@7229444/1
caaaattcgttctacatatgaaacatgtcagttatatattcacctttata
+7229444/1
CCCDDFDDFHHHHIJIGIJJJIJJFIJIJIIHIIGJIJIJGIIJJEIJJJ
@7229445/1
caaaattcgttctacatatgaaacatgtcagttatatattcacctttata
+7229445/1
CCCFFFFFHHHHHJJJJJJJJJJJIJJHHJIJJJJJJJJJJJJJJJJIJJ
@7229446/1
caaaattcgttctacatatgaaacatgtcagttatatattcacctttata
+7229446/1
CCCFFFFFHHHHHJJJJJJJJJJJIJJIJIJJJJJJJJJJIJJJJJJJJJ
@5184642/1
tccatctctaaaaaagataattctttgggg
+5184642/1
@<@D?DADAFH?FGG8EHGGIHBDC<?@FI
@3603084/1
cttgtggtcacttttcgcgcaaagg
+3603084/1
@@@:BDDDHAHHHIIIII?@:EH>F
@3603085/1
cttgtggtcacttttcgcgcaaaggtaaaatcgttctagacatactttat
+3603085/1
CCCFFFFDHAHHHIJJEHAEGIIEH?FHIJ@FGGGGGIGIIJJJJIJJIJ
@2534604/1
cgaggaataatacgaacttccatagattcaaatgaagtaaacaacatacg
+2534604/1
@@;DDDD>FHBBHE;FEBHGHHIIGFHHHIIIFIIIIDFHGIIGIIIIII
@2535097/1
cgaggagaccagcacagatgcaatcatttccacttcaattagaaaac
+2535097/1
??<?D1B?BDF3CGBFFF@AHFIFBEF>@FFI@?DF??FG<DFF@DG
@523816/1
aattatgtcacataaatgtcaaaatgccacataatttgcaaaattttgac
+523816/1
@@?BDD;=DBFHHIGEEEACDHHIEA:<ABGEH<F<<G@GBHGGGIGGHG
@7232680/1
caaaatttgacataatttgtggacataaaggaaagaaaaaaatgtcaaaa
+7232680/1
CCCFFFFFGHHHHJJJJJJIHIIJJJJJJJJJJJJJJJJJJJJJJJJGJJ
@7233653/1
caaaattttgcaaattatgtggcattttgacatttatgtgacataatttg
+7233653/1
@@?DDFFFHHHGHGHGIGHJCGCHHICIGCE@HGEEGGFGCF@EHGHIID
@6165025/1
aaagtattatgagaatatgaaatttaaaagaaaatttgaaaagtatcatg
+6165025/1
@8:DBDFFHHHGHIIIIIIIIIIIIIIIIIIIIIIIIIIIIIIFEHHIIG
@6673763/1
agtgaccacaagcaatgtcaaagagaaggatagcaactaattttacaagc
+6673763/1
@@@DDBDDB=DFA;CGFHEEEGF;B9EE38EECE?CBDEE@FDHI<<DHD
@6167324/1
aaagtgaacagctatcgatacacagtcatagatccaatcctataattatc
+6167324/1
@@@DDDFFHFGHHJJJJJJIJJJIJJIJJGHGIJIJGGIIIIJJJJIIII
@6167388/1
aaagtgaccaaagcaaagacgcaataagtgatacaagaaaatatacagac
+6167388/1
@@@FDEFFHHGHHJJJJJJJJJJJJJJJFHIIIJIIJJJJJJIIJJJIIG
@2041726/1
ccaacggtattttgaaacagaaaaaaggtgcaaattaagatatcctc
+2041726/1
CCCFFFFBFHHHHJGJJJJJJJJJJJJJFHGIIJJJJJJJJJJJJJJ
@2539185/1
cgagtacctcaaaatcatgaccaaaaagtgaacagctatcgatacacagt
+2539185/1
?@7?::BD:C?FHI>:A<<FDGEIIII<<CGH@F?BGGGIG?=FHEIIG?
@2539186/1
cgagtacctcaaaatcatgaccaaaaagtgaacagctatcgatacacagt
+2539186/1
?@<DDDBDBDFHHIEBB<@FFHIIIIIG<CFHGC?FHGEGGHIIGDHGG?
@6168100/1
aaagtgtgctccattggtttatcctctactgtacaactgtttacctgtgt
+6168100/1
@@@BDFBAFHHHHIIJIGIIJJIJIJJIJJJIGIIGHIIJJJCGHIJDHB
@2042932/1
ccaactctacattggactactacaatatctaggattacacagctaaatta
+2042932/1
CCCFFFFFHHHHHIIGIJJJJJJJJJJJJJJJIIIJJJJJJIJIIJIGIJ
@2540382/1
cgagtgacgaagagactctcagcttcaacgccaaggacttcaactttgtt
+2540382/1
BBB:ADDFGHHGGHJJJIJIJJJJJJJJJEHIIJIEHGIIJJJJJJJJJJ
@2540487/1
cgagtgcatcatggtcatgttttgggactccatgtcgag
+2540487/1
@@@FDDFFGGGGFIEFHGGHIHJGGIHICGIEIIIGIJB
@3610138/1
cttgttttttccgtagctcttcctccctgg
+3610138/1
???A:BDFHHBHFCFEHBDAHHIGGII>BG
@2044317/1
ccaacttcttgccgacggaatttttcagcgttttg
+2044317/1
@@@DDDDDDF>DFDBH@GDHGHIIIBGG<D6BGI@
@3610775/1
ctttaaacaaacctttcccaaatacttccacagtaactctaactctcctt
+3610775/1
@BBDDFFFGHHHHJJJJJJJJJJJJJIJJJJJIGGIIIJJIGIJJIJIJG
@3610776/1
ctttaaacaaacctttcccaaatacttccacagtaactctaactctcctt
+3610776/1
BCCDDFFFGGHHHJJJGIIJJJIJJJJJJJJJJGIGHIJJJIIJIJJJJG
@2541999/1
cgataaagcgttaccagcgcttgaggaagtaacggcag
+2541999/1
@??DBDD;DHFHAGH9<F:D@G=3CGAFB1?FGGI:7@
@2045473/1
ccaagaacttgctggatctcttggtcggaaaagtgactcccgaacaagcc
+2045473/1
@?@1BDFFHHHGHIIIIIIIIIIIHHIIIIIIIDFHGIIIIIIIIIIIII
@2045673/1
ccaagaaggcctttatttcccagacctcaaaatgaagataacttatgct
+2045673/1
??@FADDFDHDDFIDEGIBDGHIIIIEFFECBE<CGCHIIGGECGHDAF
@6171258/1
aaagtttttaagaaccgtgatggaactctttaggcagcaacattacccaa
+6171258/1
C@@DFFFFHHHHHIJJJHIIJJIJJGIJJJJIJIIJJJJJJJJIJGHIII
@3613422/1
ctttaacgaaatgtcaagagcataaagtatgtctagaacgattttacctt
+3613422/1
@@@DDDD???8CBG?BGGHIGIGIGIIFHIIEGHGGGEGIHHGGCBFGHG
@7236050/1
caaacacacatagtacctctccacaaaaagggaaataaacaaggatgtaa
+7236050/1
CC@FFFFFHHHHGCGGIIIJJJJJJIIJIIGGIIIJJJJJJIJJJEGHHH
@8261887/1
ccgtgaagtggtccgtgccccttgcggttaccccttctgttgggatgggg
+8261887/1
:??44BDDDFHHHIIBGIIIIHIIIIIHIIIIIIGHIGIEIEHGGHGIII
@7240316/1
caaacatcactgtgatgaaaaataaaaaaaaaaaaataatagttcttcaa
+7240316/1
@@@DDFDFHHHHHGIJJIIIGGHIJJJJJJJIJJJEAHAC?BDDCD>AE>
@6684363/1
ataaaaaacaagaaaaatgaggctctgtgccaagaagtacttttgtggaa
+6684363/1
@:?DFFFD?FHGGJIJJIIJIGJJIJJIJJJJJGHGIHGIJJEHJIGJJI
@7748960/1
caggaaaagcccagaagaacgttcgactttcacttcattctatcggcctt
+7748960/1
CCCDFFFFHHHHHIIJJIJJJHHJJIHIJJJHGGIJJJJJJJJJJJJJJI
@1023187/1
atggagcacacttttacttcagctacttgaaccgtacgtcaaatgtcgca
+1023187/1
@?<DBD<DH>DHFIGIIIIGGIHHHGEHIIIHE>GGIIEE7@FFADAHGI
@7242554/1
caaacattcggcagccaagaacttgctggatctcttggtcggaaaagtga
+7242554/1
CCCFFFFFHHHHHJJJJJIJJJJJJJJJJIJJJJJJJJHHIIJJJIJHIG
@7242655/1
caaacattgaagccagatcgataaaaaaatatcgcaatattagaaatttt
+7242655/1
@CCF??DDDFBFFBA@CF@ECEEEHEFHBHHHEGGHBHGEDEEH@CGEGG
@6685987/1
ataaaaatttatagttttttgcatttttattcggcttattgtaatattcc
+6685987/1
@@CFDFBDHHHGFIEHGIIGIJHIIIJJJJGGCHIJIJIJJBGIIIEGGD
@6687158/1
ataaaactagcaaagagagcagctgcattcagaacctgcgttttgcttca
+6687158/1
CCCFFFFFHHGHHJIJHHJJIIJGGIEGIIJJJJJJCBGHHIJJJJJJJJ
@2047020/1
ccaagagaagaaagctatacagtagtcaaatttgtatccattatcacttt
+2047020/1
CCCFFFFFGHHHFGGIIEIHGIFHGFCHHIIIJJIIIJIJJJIIJJIJIJ
@1026105/1
atggcattcatgcagaaccgattaagaaaggggcagacaacttcatg
+1026105/1
?@@<=B?DBB:CFG<:CDDGF@EGIE@GIB<BDFDADFDFFDFAFFC
@1026106/1
atggcattcatgcagaaccgattaagaaaggggcagacaacttcatgtac
+1026106/1
@@C1ADFFHHHHHJJIJJIJJJJJJJJIJJJJJIJJJJJJJIJIJJJHIJ
@1026107/1
atggcattcatgcagaaccgattaagaaaggggcagacaacttcatgtac
+1026107/1
CCCFFFFFHHHHHJJJJJJJJJJJJIJJJIJJJJIJIJJJJJJJJJJIII
@3620053/1
ctttacgcgcgaaaaccattatgttttactaatttttcaataaagtacac
+3620053/1
=::D1BDFGHHGHJJJJJJJJJJIJJJJJJJJJIJJJJJIIGIIJCFHIG
@1026328/1
atggccatctgcgggacatgcacatctcttggagccagccaatgggattg
+1026328/1
@C@DFFFFHHHHHJI>HEHIJJJIJJIJJJJJJIFIIJJJIJIIIHIHFI
@6690474/1
ataaaatcggatgaagaccctgagagtatagatgattgcagtaatgatga
+6690474/1
CCCFFFFFHHFHAHI@BHIGIIIGGE:EGIGIIJFJJIIGGIIGIIJJJI
@3623573/1
ctttagtgggaaggtttaggtatttgtggtatctgtcgatgttgccagaa
+3623573/1
BCCFFFDDHHHHHJHHIJJJFHHJJJHGHGHJJIJJJGJIJIIJJJJJII
@2550362/1
cgatgacgaataaagtatgtgttcaccaagagaagaaagctatacagtag
+2550362/1
=<?AB>DD?FADFHGHGBH:AFBHIIGDEEGIGIICHBDC>DBGEGH???
@2550363/1
cgatgacgaataaagtatgtgttcaccaagagaagaaagctatacagtag
+2550363/1
BB@DFFFFFHHHHJJFHGIIIIIJJJJJJGIJJJJJJIJIJIJJJJJHEG
@8264950/1
ccgtgtgcccttgagaaatttgctgcctcaaaaacgtatgacaaaactat
+8264950/1
@@@DDABDFF<DDAE3AB<EHIICCHF9FFFEFGIF??BFDFB@FFFBFF
@3625477/1
ctttatgctcttgacatttcgttaaagaaccacaaaatgtgacatataaa
+3625477/1
??@BA:?AD?FHAFFEEGHDGEHGIIDEHEHGGHIIICE?DGEEFHGDFH
@7245146/1
caaaccgggaaaagtattatgagaatatgaaatttaaaagaaaatttgaa
+7245146/1
@@@;DDDDF?FFFF2AFGFCHEF>GIIIIFIIIIIEFEFFCGFFFFFIEI
@2555166/1
cgattcgataggtgctttgtctggttaactttagtgggaaggtttaggta
+2555166/1
@C@DFDFDFFFH:CDFHICHGGGIFHGIIIIIGI?FHIIIIIBFHHII9B
@3627482/1
ctttatttaagaacaggggagaaaagtcacgagaatttgaaaagcgagct
+3627482/1
B@@FDFFFHH>FFGGGJJJGHGIJJGCGEGICGGGIJFEIJIJCCHBFHG
@6189986/1
aaatcacagagccccgggcccagatggcattcatgcagaaccgatta
+6189986/1
@C;DDFFFFHHHGJJEGGHGIHIIJIJIIJJJIIJJIJJIJJJHBHI
@8270935/1
cctaaactcacttttttccgaaaaaatatcgcaatagctcaaaagggaac
+8270935/1
;;8BDDDDBHHDHGIGAFHGGIIIEEGGD9DGAGHIBCGHCEFGHIEIG@
@8270936/1
cctaaactcacttttttccgaaaaaatatcgcaatagctcaaaagggaac
+8270936/1
=:?B???4:=:<<<CG@3FB@FFFFDFFEF7D@DFFFIFIFCCEFBEFIE
@8270937/1
cctaaactcacttttttccgaaaaaatatcgcaatagctcaaaagggaac
+8270937/1
@<??DFFFDFDFHIJJJIGEGHHIJGGHIJJJIGGIIIJIJJIJJJIEHG
@8270938/1
cctaaactcacttttttccgaaaaaatatcgcaatagctcaaaagggaac
+8270938/1
@@?DDDBBFHDFHIIII?F?CFHIIIEFDCFHGIEH@DCFHIIIDHIAG=
@8270939/1
cctaaactcacttttttccgaaaaaatatcgcaatagctcaaaagggaac
+8270939/1
CCCFFFFDFHHGHJJJJGIGIJJJJJIJIJJJJJIJJJJJJJJJIJIGHI
@8270940/1
cctaaactcacttttttccgaaaaaatatcgcaatagctcaaaagggaac
+8270940/1
CCCFFFFFHFHHHJJJJHIJGIJJJJJJJJJJJJJJIJGGHJJJIJJJHI
@2559249/1
cgcaaaggtaaaatcgttctagacatactttatgctcttgacatttcgtt
+2559249/1
@;<1DDFFFHHHHIIGEBGFHHIIIIIIIICHHHIEIIIIIIIIIGGGIE
@2559250/1
cgcaaaggtaaaatcgttctagacatactttatgctcttgacatttcgtt
+2559250/1
@@@BDDDDDFHFHEHIJJJIIIIJJIBGHIHGCGIJJIJGABFHBFIGGI
@2559251/1
cgcaaaggtaaaatcgttctagacatactttatgctcttgacatttcgtt
+2559251/1
@CCDDFFFCFHHHIFHCGEHHGGGICDGHGJJJIIJJIIJIIIJJJIIJI
@2559252/1
cgcaaaggtaaaatcgttctagacatactttatgctcttgacatttcgtt
+2559252/1
BC@FFFFFFHHHHJIJJJIIJJJJJJJJJJJGIIIJJJJJJJJJJJJJJJ
@6697430/1
ataaagtatgtgttcaccaagagaagaaagctatacagtagtcaaatttg
+6697430/1
?=@BDDABFHCFDGHAHIIGGEGIIIIGHIGIIIEHE>:DGGHIEHIGGC
@6697431/1
ataaagtatgtgttcaccaagagaagaaagctatacagtagtcaaatttg
+6697431/1
@?@DFFADHHCFHIJIIGIGBCHIIEF@BBEHIIFIGHFEHGGCGCFGIJ
@6192773/1
aaatcgagggcgccatccacgagccaatcttccgctaccgcgtgttcctt
+6192773/1
;@@D=?DA?<FFDGIIGIIIEGGBH;FGHIIIABGIIIFBEEDDBAC>CC
@2560539/1
cgcaaatgtagaaggcagattgttaccctccacgggtaaatcctgcaagg
+2560539/1
@@1BDAEFFHHHHJJJJIJJJJJJJIJIJJJJIJJJGGIJJIJJJIJIJH
@3630487/1
ctttcataaatattttagacatctgtcaccaggcttgaacgaagttgtgg
+3630487/1
?@@DDDDDHFHDBGIIBG<HGDEGGGH@FHBGEIIHGGIIICDGHGI<DH
@2560705/1
cgcaaattatgtcacataaatgtcaaaat
+2560705/1
?:8=BDBA>BBDFGGA<?EAHE:CHHC:A
@2560706/1
cgcaaattatgtcacataaatgtcaaaatgccacataatttgcaaaattt
+2560706/1
CCCFFFDFHHGFHIIJIIJJJIHJJJJJJIJJIJJJJJJJJJJJJIJJJJ
@6193868/1
aaatctctccacaacttcgttcaagcctggtgacagatgtctaaaatatt
+6193868/1
?@?DDBAAD:C?BFBHD@BACFHIIIFI@311?DDG>G<?DGC9:9B9B4
@8274894/1
cctaataatagtgtattacctctaaagctatctactcgttatataatcat
+8274894/1
C@BFFFFFHHHHHHHIJJJJJJJJJJIJJJJJJIJJIJIIIJJJJJIJJI
@8274895/1
cctaataatagtgtattacctctaaagctatctactcgttatataatcat
+8274895/1
CCCFFDDEDFBDDCDDGHIHGHECHHEFHGHIIJJJIIFGDDDD:F<??@
@8274896/1
cctaataatagtgtattacctctaaagctatctactcgttatataatcat
+8274896/1
CCCFFFFFHHHFHEHIJIJJJJJJJJJJJJJJJJJJJJIJJJJJJJJJIJ
@6701175/1
ataaatgtcaaaatttgacataatttgtggacataaaggaaagaaaaaaa
+6701175/1
CCCFFFFFGGHHHJJJJJIJJJIJJGIHIIIIJJGIJHIIJJJJJIJJJJ
@2062658/1
ccaatcgccaccaatgcttggtgcagctatccactttgccagtggccgtc
+2062658/1
CC@FFFBDHHHHHJJJJJJJJHHIJIJJJJJIGIIGIIIJJIFGGIJJGI
@2064079/1
ccaatggagcacacttttacttcagctacttgaaccgtacgtcaaatgtc
+2064079/1
@@;=??B8DFB:DFAFFBCHFHFCEHBCAGFFEDGEGIEEFFIIIFEBDF
@6199309/1
aaatggaacacgaagagggactaccacacgaaaggcagttcaccatcgct
+6199309/1
B@<BDFDFGHHHHJIIEGIIHIIJJJIIJJJJIJFHIIHIJJJJJJJJJJ
@2567464/1
cgcacattcagcaggttttttaacagtttgaaaaccttgataaatggaac
+2567464/1
@@@DAAAD?FHDFGG<EFHIIGIDEGCFGE@DHIHIEGE>FH@@FHCGCB
@2567465/1
cgcacattcagcaggttttttaacagtttgaaaaccttgataaatggaac
+2567465/1
B@B?FFFFHGHHHJJGHJJJJJJJIJFHIIJJJJJJJJJIJJJJJIIGII
@6200993/1
aaatgtcgcaaattatgtcacataaatgtcaaaatgccacataatttgca
+6200993/1
BBCBDDDFHHHHHJJJGIIJJJIJJJJJGHIIIJIJJJJJJJJJJJJJIJ
@1042478/1
atgttatcacgattcataaaagtaatataaccttagatttcgaggcaaat
+1042478/1
BBC=BDFFHHHHHJJJJJJJJJEJIJJJJJIIIJIJIJJJJJJGGIIIJI
@2571709/1
cgcagatggccaccaccattctatgaaatggaacacgaagagggactacc
+2571709/1
@@@DBDFBHDHFHIDGIBHHGGGIGIIIIIGFHIGIGDAAGAEHGCAFHI
@6710059/1
ataacatgcataaaatataataaaaatttatagttttttgcatttttatt
+6710059/1
@CCFFFDDGHFHHGHIIIJJJJIIGIJIIJIIIHEGIJJJCIJJJJGGJI
@2075499/1
ccacacactatcatcgttgtaaagtttgaaggaactatcttcttcatctt
+2075499/1
@@@DFFFFGHHHFGIJJJIHIJFHFHIG<HHJGD;<GHHFIIIHIJJGEE
@2581049/1
cgcatttttaaatttaaaaatttattcaagtcaaaaataatatgtaaatt
+2581049/1
@@<BBDDDD?FHFHHEHIGGGIGGIGIIID?9?HHIIIFIIIGGCDFIHI
@2581050/1
cgcatttttaaatttaaaaatttattcaagtcaaaaataatatgtaaatt
+2581050/1
@@@DDFFFHDHHFIJGJJJJJJJJJJJIJIIJHIIJJGGIJJJJIJJJJJ
@6716378/1
ataagattatggaaggaataacacgggctaattttaacaaccatcccact
+6716378/1
CCCFFFFFHHHHGJJJEIGHIGJJJJJJJJJJJJJJJJJJJJJJJJJJJI
@6206977/1
aaattactcatagtgtcacgggaactcataacaatagattcgattat
+6206977/1
CCCFFFFFHHHHHHFGHGIGHJIJJIJJJJJJJJIJIJJJHIIIJIJ
@2584570/1
cgccaattgagttttcgagcattttccggaaaagaagattgcaccccgaa
+2584570/1
@@7DBDBDDFFAFHIEE?FD:EHIIGICHGHIIGGGCEHIIIIIIIIBBE
@2584571/1
cgccaattgagttttcgagcattttccggaaaagaagattgcaccccgaa
+2584571/1
@@@FDDFFBHD<FHHBEGCCFEIGHGIIGEIGIG?E;DHI@DGHEGIBGH
@6719799/1
ataataaaaatttatagttttttgcatttttattcggcttattgtaatat
+6719799/1
CCCFFFFFHHHHHJJJJFJIJJJJJIJJJJJJJJJJJJJJJJJJIIJJJJ
@2585222/1
cgccaccaatgcctggtgcagctatccactttgccagtggccgtctgcta
+2585222/1
@=<DFFFFHHFFHDEGBFHHGHGHEHCHHGIIGHDGHGH>GGIGICHIEI
@6721581/1
ataatagtgtattacctctaaagctatctactcgttatataatcatcatt
+6721581/1
@@@?BD?ADFDB?DHGIIIIIIIIHIIIFGFHIGHHIIGGIIIIIIIIII
@6722175/1
ataatatatcctcaaactagggaagacttatctcatccaactgtgggagc
+6722175/1
@@<DDDDBCFDHAGBHE<<A:A?::;BCA<CEE?C9??:9?::1??D;?G
@6722872/1
ataatatgtaaattgattttagaaaaaaaccactaattctatgcaaagta
+6722872/1
=@=:ABDDAFHDHIIHJIJJJIHHIEHGII=GHDHBDGEGHIGCDHBFFD
@6723931/1
ataatattgatgattataattaataactagtgcctaataatagtgtatta
+6723931/1
@1=DDFFFHHHHHJJJJJIJJJJJJJJJJIJIJJIIJJJJJIJGIGHIJI
@6724644/1
ataatcatcaatattatctatcgatactgaatgtaattttttatatagtg
+6724644/1
@C@=DFFFHHHHHJIJJIIIIJJJJJEHHHIEIFGGHIIIIJIJIJJFGG
@2591196/1
cgcccatccatcgaggtatgctgctacagttcgtgtccaacaacacagac
+2591196/1
CCCFFDEFHHGGBHIJ@FHIIJIIJJJJJGIJJGHFGHJJJJJJJJJHJJ
@6214996/1
aaattgtcaaaattttgcaaattatgtggcattttgacatttatgtgaca
+6214996/1
:??4=AAD?FFBHICGGEHIIGIJIJ@EGGIJIIIJGIICGG@IIHIJGE
@6728552/1
ataattatccatttcctgtaattctggtttctctatagttttgtcatacg
+6728552/1
=11ADDFFHHDHHJJJJJIJJJIJIJGHIIJJJJJJJFHIGIIGHIGIJJ
@6730579/1
ataatttgcgacatttgacgtacggttcaagtagctgaagtaaaagtgtg
+6730579/1
CCCFFFFFHHGHHJIJJJJJIJIJJGIIJJJGHJJJJIIJGHIIJJHIII
@8501089/1
cgccttcctaaacgatataaattcaaattgctaacttgtttagacctcaa
+8501089/1
C@@FFFFFHHHHHJJIGIIJIJJJJJJJJJIEIIJJJJIJIJJJJJJIII
@10291735/1
gggggaacagtttgatgttgctgttgtggagctgtttgtctgccccaagt
+10291735/1
CCCFFDDFHHHHHJHIIIJIGIJIJJHJIHIIIJJJJGIIIGGIJJJHHB
@11613136/1
ttggcactggcaagtcaaagaagctagccaagagaatggcggc
+11613136/1
CCCFFFFFGHHGHGHIJIIJJJGIJIGGGICFGEHGIJIIGG<
@9625402/1
gaaaaccttgataaatggaacgaaattaaacacgctgag
+9625402/1
@@CDFFFFHF>FBEIGIGEDEB<@EGHIIGGIHDGHEII
@9625403/1
gaaaaccttgataaatggaacgaaattaaacacgctgagaaagctatggt
+9625403/1
CCCADFFFHHHHGJJJJJIJJJJJJJGIJJJJIJJJIIJJJIIJIIJJJH
@9848942/1
gatacttttcaaattttcttttaaatttcatattctcataatacttttcc
+9848942/1
B@1ADFFFHHHGHJJJJIJJJJJJHIJIJJJIJJJJJJJJJJJJJJJJJI
@11394498/1
tgtcaaacagaatctagccaaacacacatag
+11394498/1
??:4=B?DD3AADDBI:<CFEIEEEFFEEDE
@9626233/1
gaaaactaaaggatttctcaacttgtttccgtgagttgctgaacaaattt
+9626233/1
CCCFFFFFHHHHHJJJJJJJJJJJJJJJJJJHIIIHIJJJJJJJIJJJJJ
@10071691/1
gctagaccatgatcggatatttatgttactattggaatatcgttcctttg
+10071691/1
@7?ADDDDHHHFFIIIIIIIIIIIIIIIIIHIIIIIIIIIIIIIIIIIII
@9849357/1
gatagataatattgatgattataattaataactagtgcctaataatagtg
+9849357/1
BB@FFFFFHGHHHIJIIJJJJJJJJJJJJJJJIIJHIHJJJJIJJJIJGI
@10072481/1
gctagattctgtttgacattcgaaaagtaaacgtcagtttgcgtttcaat
+10072481/1
?@@?ABDDFFHBFHFBGHCGHEEHIJGFHIJGIFGG>FGHGIJ@GHGIJC
@10954482/1
taccattagaagtttgcaacattgttgcgggacaaaggtgtatcaagaag
+10954482/1
=@1:A=BDFHHFBFHHIII>FHHGFGHIGGHHHIIIII9BDGHHIGHEGG
@8505847/1
cgcgcaaaggtaaaatcgttctagacatactttatgctcttgacatttcg
+8505847/1
@C<DFFFFHHDHHJJIJJIJIJJIJIJJJJJJJJJJJJJJJJIJIJJJJI
@10954740/1
taccatttaacttggcattaaccttaagtaaaaggtttaacgccgtttga
+10954740/1
@;?DDDDDFFFFFEI9?CFEHHHHFEIEFHIHHHFFFFGFGFIFI@AFFF
@11395437/1
tgtcaatagtgctgccgttacttcctcaagcgctggtaacgctttatcgg
+11395437/1
?@@;BBDDFAFDH<FEGDGHIIIIIFHHIBGHIIII?DHIIBEGIGHFHG
@11395904/1
tgtcaatttaaaacccaaaaactgctcgtagtgttccacatctaaaactg
+11395904/1
=@1ADDEFHFHHHGIJIJJJJJJGHHIIDHHGIGHIJGIGGIIIJIJIJJ
@10513840/1
gtcccacaaagtttcacagttccacaaaacgctgaaaaattccgtcggca
+10513840/1
CCCFFFFDDDFFHIHGGHFCIEAEHIIIIGEIIIGIIGIHIGFFHIAAA@
@10734498/1
gttctgtcaaaactgttgcgactagcacaacaaaaaagatggcgaaacaa
+10734498/1
@CCFFDFFHHHHFHIGHGJJJJJJIJIJIGGJJIJIJEH@DEHHIIIIIH
@8507301/1
cgcgcgaaaaccattatgttttactaatttttcaataaagtacactttat
+8507301/1
@C@DFDFFHHHHHGEHIJBFGEHJJEIEHIIGEHFGI@<FDDGIIJJJEI
@8507466/1
cgcgcgtaaagtgaccaaagcaaagacgcaataagtgatacaagaaaata
+8507466/1
@@@?DFDDHHD<CEHGBEHDFHHIIIEEHIIIIII?FHIIGGIIIIGGII
@9180636/1
ctggaaatggatgaatggcacatagttcgggcactagtatttgcttttgt
+9180636/1
BBBFFFFFHHHHHCEFGHGIJJJJJJJIJJJJJJJIJHIIJJJJJJJJJJ
@8508434/1
cgcggaatttcaacacatgacaagcgatggtgaactgcctttcgtgtgg
+8508434/1
@@@;D:DBFH<CFBFBBA9?BBH?EDDDHH9?BGGCGGHFIIEE@B=BG
@8736282/1
ctaatttttcaataaagtacactttatttaagaacaggggagaaaagtca
+8736282/1
@@@DDDDDHBDHDEIIGAEEHIIIIDHIIGIHIIGIIIIIFHHIIIIGII
@10074763/1
gctatccttctctttgacattgcttgtggtcacttttcgcgcaaaggtaa
+10074763/1
@@@FDFFFFHHFFGIEAEGGJJJJJGBFABFHHGIIJJJIGEIGAHFGGH
@10735080/1
gttcttaaataaagtgtactttattgaaaaattagtaaaacataatggtt
+10735080/1
=?1ABDDDBBDFHIAE<AFAIEAE<DAEHHIEFG<AFDGHIIHHGE<D?B
@10735326/1
gttcttacatccttgtttatttccctttttgtggagaggtactatgtgtg
+10735326/1
@@@FFFFFHHHHHIIDHIAHIIDHIEHIHGBEGI>GCEG:?DFHGHB@9?
@10075198/1
gctatggttgagtgaaaaaggtgggaaatgttgactgttgtagctgatta
+10075198/1
@@?DFFFBFHDHDHIIJJJII<FHIIIJJJIHIHGIIIJJIGIJJJCHII
@9630606/1
gaaaagcccagaagaacgttcgactttcacttcattctatcggcctttct
+9630606/1
@@;4ADDDFFFFFIIIIIIIIIIIIIIIIIIIIIIIIIIIIIIIIIIIII
@9630607/1
gaaaagcccagaagaacgttcgactttcacttcattctatcggcctttct
+9630607/1
@@@?BABACHDFFBEEGAC?GG@BGF@CBGDGGIGHHEEGHG>FFHIGBG
@8737957/1
ctacaacagtcaacatttcccacctttttcactcaaccatagctttctca
+8737957/1
@<@=BDDDFFDHHI@GEHAI?:FGIECCG9C9CDHGEBDCDFA?4?9DDH
@10515759/1
gtcccgcagatggccaccaccattctatgaaatggaacacgaagagggac
+10515759/1
@@@FFFFFHHFFHIIIGJDGIIGIJJIJIIIGIJIIJIIJJHIJBHIIJG
@11399922/1
tgtcgatgttgccagaacgtaagatatcctaaactcacttttttccgaaa
+11399922/1
=B1=BDFFHHGHHJJJIIIHHIJJJJJJJJJJJJJJJIIJJJJJJJJJJJ
@9632447/1
gaaaagggagcatttatttgatgcaaagtatagaggttgtacccaaactt
+9632447/1
@;=DDFBDGHGHHIIIIIIIGIIHGFEF9CGGEEFFFBHHEIGGIIHGII
@9632448/1
gaaaagggagcatttatttgatgcaaagtatagaggttgtacccaaactt
+9632448/1
@@<BDDDD?D:;CGHFHII>AHHIIIIIFEGIIIGI?FGHIIIIIIGHHI
@9184386/1
ctggaacgagacaacagcaccctggtcctccacaacagcaagctcctccg
+9184386/1
BB@?DFFFHGHHHJIJHIJJJJIJJ@FHGIJJJJIIJGIGGGEEHEIIGI
@8965279/1
ctccttcacaaaatctacttcaagtgggcagaagttttttccataagcca
+8965279/1
CC?FFFFFHHHHHJJJJJJIJJJGFHIJJGHJHJGIJJJJJIJIGFBDFH
@8285048/1
cctatgccacattcataagtgaattctctacagtgtggcgg
+8285048/1
CC@FFDDFFFBHHGEGGIIDHIJIJIJIIGIIJHHEGHGII
@10959009/1
tacgaacttccatagattcaaatgaagtaaacaacatacgtttttcattt
+10959009/1
B@@FFFFFHHHGHIJIIJIJJJJJJJJHHIIIJIJJGGIIDHIJJIIIJJ
@10959226/1
tacgaagttaacagatgaaggtatagctgcaccagcatctaattcacatt
+10959226/1
@BBFFFFDHHHHHJJJJJJJJGHJIJIJIJJJJJJIJIJJJHIIJIJJJJ
@8511960/1
cgcgtaaagtgaccaaagcaaagacgcaataagtgatacaagaaaatata
+8511960/1
@CCFDDFDHABFFIIJGIJIIEF@GIJIIFHGIBDGHIIJIIIDGIJJJJ
@8511961/1
cgcgtaaagtgaccaaagcaaagacgcaataagtgatacaagaaaatata
+8511961/1
BC<DDDFFHDHHHJJJJIIIJIIIJIJJJJJJJFGHGIJJJJJJJJJJJJ
@9407353/1
cttcatttgaatctatggaagttcgtattattcctcgaaatcaataactc
+9407353/1
?=@D1DEFHHHHHJJJJJJJJJJJJIJJJJJJJJJJJJJJJJJJJJJJJJ
@10518750/1
gtccgctatttggtacgacgacaaagattacatcatatttgcctttaaca
+10518750/1
@@@DFFAAHFHFDHGIAFGGIGHIHJHIJJJIJJJJJJJJIIJIJJJJIJ
@10518751/1
gtccgctatttggtacgacgacaaagattacatcatatttgcctttaaca
+10518751/1
CCCFFFFFHHGHHEEFHGIIJJIJIIJJIJIIFIIEFEGHGGIIJJJGEF
@9408893/1
cttccacagtaactctaactctccttccatcagccaatttttctggtttg
+9408893/1
@@@DFDFDHFFHFIJIIJHHJIJJJJJJHIJJJJJJIJJJJJIJ@HGIJG
@9635552/1
gaaaagtttgggtacaacctctatactttgcatcaaataaatgctccctt
+9635552/1
CCCDDFDEHHHHCGIIJIJIIJJJJJJJJJJJJJJIIJIJJIJIJIJJFI
@8969169/1
ctcgaaaactcaattggcgcacattcagcaggttttttaacagtttgaaa
+8969169/1
CCCDFFFFHHHHGGI@EEGHHDHGEG?9CGIJ?BDHHEIGJGIHHGEGFG
@8969170/1
ctcgaaaactcaattggcgcacattcagcaggtttttttaacagtttgaa
+8969170/1
CCCFFFFFHHHHHJJJJIJJJJJJJJJJJJJJFHIJJJJJIIJJHIJJIJ
@10962110/1
tacggaacaggcaaaactccgaaggaagccaagggctcggctgct
+10962110/1
=1:=;DDDHDDFHIGIIIGFEHGGGGEDGFGGHCA@?BG>C;F?G
@11181314/1
tctctaacgtctttatagaatgtcaatgttattctaaaaagaagactgct
+11181314/1
BCBFFFFFHHHHHJIIJIIJIJHGJJJJHJJJJJJJJJJJJJJJJJIJJI
@8289402/1
cctcaccttacaaaataaaatacggcaa
+8289402/1
?7=A;=BD>FF?B?CG4:FIIGF?AFCG
@8289403/1
cctcaccttacaaaataaaatacggcaaagagaagaaaggccgatagaat
+8289403/1
@8?=DDDDFBDHHIIIIIIIGHHGE>HGIII;CFGHIG?FGCA<GGGG@@
@8514905/1
cgcgttgattctgtaaagaatgcaagg
+8514905/1
@@CBDDDDHHHHHHIGG<FEFACH>EH
@9412702/1
cttcccactaaagttaaccagacaaagcacctatcgaatcgaatattagt
+9412702/1
:1:BDEFFHHHHFGHIJJJJJJJJJJJJJIJIIIIIJIIIJJJIJIJJJB
@10742211/1
gttgaaattccgcgaaattggcactggcaagtcaaagaagctagcca
+10742211/1
?B:BDDFFHHHGHJGGIJJJJJIJIIIJJJIHHIGIIIGIGIJGIIJ
@11183456/1
tctcttggagccagccaatgggattgcccatcactttgtcatcgaacgat
+11183456/1
??@=4ABDHHHHHIIIIIIIIIIIIIIIIIIIIIIIIEHIIIIIIIIIII
@10963192/1
tacggttcaagtagctgaagtaaaagtgtgctccattggtttatcctcta
+10963192/1
@C1BDDDFHHHHHJJJJJIJJHIJIJHHHHIJJJJJJJJHIJJJJJJJJJ
@10963475/1
tacgtacttccatagattcaaatgaagtaaacaacatacgtttttcattt
+10963475/1
?=?D4ADDD??DD@D>EEB<FFIA4CCEDB?BDAE?B:?D:9CBDD<DED
@11404547/1
tgtgatttcttagtgcaatagtgctgccgttacttcctcaagcgctggta
+11404547/1
@@@DDDEEDHF?A?C@CFDH@EEHGCHIIGHIIEEHEGIIIGIIIHID9B
@9189448/1
ctggaagccacttttaaatgttgatgttgctcataaaccgtttcctaaag
+9189448/1
@@@DB?DDFDB?DGF@DGA9FHCHGBHE9FCHCGBGGIIDHIHB?B4?DD
@9189449/1
ctggaagccacttttaaatgttgatgttgctcataaaccgtttcctaaag
+9189449/1
CCCFFFFFHGHHHJJJJJJJJJJJIJJJJJJJJJIJJJJJGIIJJJIJJJ
@8970949/1
ctcgaaatcaataactcgacaaaaattgttcccttttgagctattgcgat
+8970949/1
@CCFFBBDFHBHHIGI>F=FHGDFHG9FEGHIBB@GH4DG@A?DGHIIA;
@8970950/1
ctcgaaatcaataactcgacaaaaattgttcccttttgagctattgcgat
+8970950/1
CCCFFFFFHHHHHJIHIIIIJJJJJJJJIJIJJJIJJJJJJIFGHJJJJI
@8970951/1
ctcgaaatcaataactcgacaaaaattgttcccttttgagctattgcgat
+8970951/1
CCCFFFFFHHHHHJJJJJIJJJJJJJJJIJJJJJJJJIIIJJJJJJJJJJ
@8970952/1
ctcgaaatcaataatgcaatgtgtttaaatttttgtcgagtcaaaagcga
+8970952/1
@@@DDDFFGDFGFIGJJJJJIHHFAHIIIGIJIJHGIJIJJIIIIIIGGI
@8970953/1
ctcgaaatcaataatgcaatgtgtttaaatttttgtcgagtcaaaagcga
+8970953/1
B=@ABDFFHAHFHJJJFGHHEFHDHJJJJJJJJJIHGEGHEHEGIIJIIJ
@8970954/1
ctcgaaatcaataatgcaatgtgtttaaatttttgtcgagtcaaaagcga
+8970954/1
CC@FFFFFHHGGFJJGIBHHIHHJGHJJJJJJJIJIIJHIHHJJJJJIJJ
@10522779/1
gtcctccaggagttgctgagccgtcgcggcatcactcccaaatacgaact
+10522779/1
@@@DB?DDFHAACEBGHB>@CHB<?FGG6:6:FEC7=CE;CGG@>C?ABB
@10743971/1
gttgaagctgagagtctcttcgtcactcgcaaatgtagaaggcagattgt
+10743971/1
@CCDFFFFHBBDFIEFGIIIIIIAEG9HAGA??B??DCHG<FBG;;@FHD
@9417448/1
cttccttaaatttcggttggagcctctccgatgtcctcaagaaatccagg
+9417448/1
???=DDFFHFHGHIDI;FAGFGHIIIIIIF@FHAHGEGIIIGIIGIIGGI
@8518696/1
cgctatttggtacgacgacaaagattacatcatatttgcctttaac
+8518696/1
CCCFFFFFGHFHGJIIIIIIIIIJJFGIIGIJIIJIIJJJJJFGII
@10084936/1
gctgaagtaaaagtgtgctccattggtttatcctctactgtacaactgtt
+10084936/1
8;1=BD:DC?FFH?C<ABHFHGHDCCEBEFBHHI@G@FHHHIIGGIG@FG
@10085190/1
gctgaatataatgaagtagaaaatacattacttagaagatgttatagtct
+10085190/1
BCBDFFFFHHHHHJJJFGHIJJJJJJJJJJJJJIJJJJJJJHIJIJJHII
@10085448/1
gctgaatcggtccggccgagtgcatcatggtcatgttttgggactccatg
+10085448/1
=;14ADDDHHHHHIIIIIII?DHIIIIIIIIIIIIIIIIIABGHIIIIII
@9417991/1
cttccttcggagttttgcctgttccgtagcagacggccactggcaaagtg
+9417991/1
=B1ADDFFHHHHFIIJJJJJJJJJJJIJJJJJJJJJJJJJGIJIHIJJFH
@8749191/1
ctacatatgaaacatgtcagttatatattcacctttatatgtcacatttt
+8749191/1
B@@FFFFFGHHGHIJJFHHIJIJIIIJJJIIJJJJJJJJJJJJJIJIIEI
@9418062/1
cttccttctacatttgcgagtgacgaagagactctcagcttcaacgccaa
+9418062/1
?=:ADDFFHHHBHIIIIIFI@FHHIIGIII<GCHHICGHHGGIIIFGIIG
@9864862/1
gatgtggtacacgacgaatgatgtgataaatatacctgcacacacgcatt
+9864862/1
=??:4=ADDDDDDAEE?@EEEEEIICEE>?DCEDE<BDBDD@DCDIDDCD
@8974706/1
ctcgaataacgccaacaggttgtttcattaccgcatcacgatatctcccc
+8974706/1
CCCFFFFFHHHHHJJJIJJCHHIIJJJJJJJJJJJFJJJJIJJJJJJJJJ
@11407117/1
tgtgggaccagtctgttgtgtgggaccagtctgttgtgggggaccagtct
+11407117/1
@?@D<DBDFHDFHIB:CEGGEHEHIIB;F@FGAHGEDDHG8:@@EDG;@E
@8519749/1
cgctcctccacaacagcaacctggagcgagacaacagcagccagctcctt
+8519749/1
CC@FFFFFHHHGHJIIIJJIJJJJIJIJIIIJIJIJGFIGGIJIJJJJIG
@9643368/1
gaaaattcaagatccagtgtttaaggaactatcagatgttggtccgccac
+9643368/1
@@<DFFFFHHHHHJJJJJIJJJJJJIIIIJJIJJJGIJJJJJJIHIIJIJ
@9420544/1
cttcgactttttactatttttgtatgca
+9420544/1
?;?DD3ADDDDDBE444<FEB?CCECE<
@10085632/1
gctgaatgtgcgccaattgagttttcgagcattttccggaaaagaagatt
+10085632/1
@C@FFFFFHFFFHJIIJJJGHFHEHIIHIIGHGIIJJJJGIJJIJJJGII
@10085633/1
gctgaatgtgcgccaattgagttttcgagcattttccggaaaagaagatt
+10085633/1
B@1ADDFFHHHHHJJJJJJHHHIJJHIIJJJJJJJJIIIJJJJJJIJJJJ
@9420831/1
cttcgaggtaacctacgtggacatcgaagaaaaaacattgaccaatcgcc
+9420831/1
@@?DDDDDCDDD?FGGG;;F8<CFGF9?=FHIIDGGIGIIIGFHIGH;FE
@11627840/1
ttgtatttggggaatttcaggtatatgtagacggatgaaatgagtttgag
+11627840/1
BB@BDDFFFGHHDIGIJIIJJABHEIIIGIDGHI?DDDHGIIGE?FHIGH
@9421717/1
cttcgatcttccggttccggtggccaccagatcgttgttaaggaacacgc
+9421717/1
@@@DDB:=CF?<FCFFDF1?@CC8?G=FFIF<;89?9BFC8?3=FFF=F6
@9421718/1
cttcgatcttccggttccggtggccaccagatcgttgttaaggaacacgc
+9421718/1
CCCFFDFFHHHHHJGHIJJJIJJJJJJJJJJJJJHIJJIJJJJJJJJJJJ
@11188585/1
tctgcttcaccaatctgcataccgcttccgcg
+11188585/1
CCCFFFFFGHHHHJJIFJJJHIGJJJIJJJJC
@8521283/1
cgctgacgggagtcttgctcggcatggaggccatttcttgagagtagagc
+8521283/1
@@@DDDDDFF1C2AEFB>?E@FCBFGFBFFAE2BFFEFF>FCC@8=CFA4
@8976695/1
ctcgacaaaaattgttcccttttgagctattgcgatattttttcggaaaa
+8976695/1
@@;DDDDDHHHHHBHIIIGIIG@HIEEEDHH@FB<BFHGDDFDF>F=GEH
@8976696/1
ctcgacaaaaattgttcccttttgagctattgcgatattttttcggaaaa
+8976696/1
@C@FFFFFHHHHGJHIIJJJJJJJJJIJHJJIJJJJIJJJJJJJIJHJJJ
@8976697/1
ctcgacaaaaattgttcccttttgagctattgcgatattttttcggaaaa
+8976697/1
@CCFDFDFHHHGHIEHGIJEHJJEGIGHGGIJJIJJJJJJJJIJIIIJJJ
@8976698/1
ctcgacaaaaatttaaacacattgcattattgatttcgaggaaataatac
+8976698/1
B=BDFFFFHHHHHJJJJJJJIJJIJJJIJJJJGIJIJIIIGIIJJJIJGH
@9645931/1
gaaaatttgcaaggtttggaggagttgtactaatttgtgtaattgaagtt
+9645931/1
CC@FFFFFHBFDDH<CFBE?FH;GCCHFGIIIIIIIICGGIIIII>GHII
@8977320/1
ctcgacatggagtcccaaaacatgaccatgatgcactcggccggaccgat
+8977320/1
CCCFFFFFHHHH?EHIJJJJJJJJJJJJJJIIIIJIJIJJIJJIGIJJHF
@10748666/1
gttgactgttgtagctgattaagggg
+10748666/1
=?@ABDDD:D?A:CBE@BEHHI<A@?
@9867965/1
gattatagagtaagagtagccggagtggaagcaactggtactggttgctc
+9867965/1
@?BDDFFFGHHHHJJIGHIJJIIEIEHIJJJIJJJJJJ?FGHJIDGIIJJ
@11630792/1
ttgtgattctccgaagagtatttctcgaaagacttcgactttttactatt
+11630792/1
@@1=DEDFHFHFHIJJJJ?FCHIJJJJEIIIIIGGIJJJIJIJJJIJIII
@10089231/1
gctgccgttacttcctcaagcgctggtaacgctttatcgggttctgctaa
+10089231/1
@;??AB@@@CBF:<AD>E?<?EE8:1?::::DF?BGIIC>E;6BF8=C7=
@10089232/1
gctgccgttacttcctcaagcgctggtaacgctttatcgggttctgctaa
+10089232/1
@@?DFFFFHHHHHIIGHHIEHIJJJJGHGGIIFIJJIJFAHJIJJFIJJF
@9202585/1
ctggacgcgttcgacaccagctgaactgtattaccagagagacctggaaa
+9202585/1
CCC?DFFFH@FFFHHEBHG=FAHCGIGIGIIIIIIGIGGGHGHIIIIIII
@9424181/1
cttcgcttttgactcgacaaaaatttaaacacattgcatta
+9424181/1
1=14=1DDDF?A4<CCBAFGEEDBGICGFFGEIDFF?B@DB
@9424182/1
cttcgcttttgactcgacaaaaatttaaacacattgcattattgatttcg
+9424182/1
:?144@@DFH<;D9A1??FGIIIIII>GG?B@GHICGGHI<9D<??DF4B
@9424183/1
cttcgcttttgactcgacaaaaatttaaacacattgcattattgatttcg
+9424183/1
@@@DDDDDAF<FF<C12C@AGGBAGGEGF>F;;DGHGICGIIEII@<FBD
@9424184/1
cttcgcttttgactcgacaaaaatttaaacacattgcattattgatttcg
+9424184/1
BCCDFFDFHHHHHJJIIIJJJJJJJJJJJJJJJJJIJJJJJJJJJJJIIJ
@10750837/1
gttgagtgaaaaaggtgggaaatgttgactgttgtagctgattaaggggt
+10750837/1
CCCFFFBDHHHHHJJ<EHIGIJIIIIIIJJIHHGGEHGIIGGIGIFIJJ?
@9424578/1
cttcggagaatcacaaaactcatgatacttttcaaattttcttttaaatt
+9424578/1
=?1=BDBDDFHDHGIIJJIGIJIIJJJJJJJJGGIIGIJJGIJJJGIDDG
@10310508/1
ggtaaagctgctaaaaaagcaggaaaagcccagaagaacgttcgactttc
+10310508/1
@<@DFFFFHGFHHIIIIII@FHHIIIFIIICHIGCHHHIEBGFHEICAHH
@10310509/1
ggtaaagctgctaaaaaagcaggaaaagcccagaagaacgttcgactttc
+10310509/1
@@BDDFFFHHHHHJIJJJIJJJJJJJJJIJIIJIJJJJIJIJIJJJIJIG
@10310510/1
ggtaaagctgctaaaaaagcaggaaaagcccagaagaacgttcgactttc
+10310510/1
CCCFFFFFHGHHHJJIJIIFIJJJJJJ;FGHIJIIIJJIJGIJIHIJJJF
@9424722/1
cttcggagttttgcctgttccgtagcagacggccac
+9424722/1
@@?DDFBDFHHFDGHAEAH@DACBFHABFH6D>G6?
@9424723/1
cttcggagttttgcctgttccgtagcagacggccactggcaaag
+9424723/1
CCCFFFDFDHHHFGIEGFGGHIHIJIJJFIIJJJBGDFIECHJJ
@9424724/1
cttcggagttttgcctgttccgtagcagacggccactggcaaagtggata
+9424724/1
CCCDFFDFCFFHFGJEGGIIIIIJJIJIDIJJJIGIGIJEIGII=CGHIG
@9424725/1
cttcggagttttgcctgttccgtagcagacggccactggcaaagtggata
+9424725/1
CCCFFFFFBFHFDHJJFIIJJJJJJJJJIIJJJIHIBFGGGGGGFHHCHG
@8299280/1
cctctaaagctatctactcgttatataatcatcattcaaacattgaagcc
+8299280/1
:B=ADDDFHGHHHIIIJJIEGHIIIJIIJJIJJJJJJJJJJJIJJIJIJJ
@11631987/1
ttgtggtatctgtcgatgttgccagaacgtaagatatcctaaactcactt
+11631987/1
=?<AABD:CDH?AEAD=<CBDCHEGCE;FCDHGIEHGDDBFHEF?DHEGH
@11631988/1
ttgtggtatctgtcgatgttgccagaacgtaagatatcctaaactcactt
+11631988/1
@@@DDFDFHHHHFIIGGIJIEIJJJJEGHGHIGIJJJJIJJJJJJJJJIJ
@9868825/1
gattcataaaagtaatataaccttagatttcgaggcaaattgattgattt
+9868825/1
:1:44=BDDHHFCFD>EFHIGIHGHHEHIJJJJGEHEIIJHGEGGGHIGG
@9868826/1
gattcataaaagtaatataaccttagatttcgaggcaaattgattgattt
+9868826/1
B@=BDFFFHHHGHIIJIGJJJJIIJJJIJJJGEFFHIJIHIIEHIGHIII
@9868927/1
gattcattaatggacacatgtaaaattgaaattaaagcggaggttaagaa
+9868927/1
@B@BDDFFHHHGHIJJJJJJJJJJJJJJJJJJJIJJIJIJJJJFFGIJJJ
@8755581/1
ctaccgattctgccagttggtattcatcctcctggagtaatatcaaaact
+8755581/1
@??DFFFFHHHFHJGJJJJJEHHIDBGIIIIJGJJIGIGIJIJEFEGEGG
@8299804/1
cctctatactttgcatcaaataaatgctcccttttcacaatataataaat
+8299804/1
==1==ADDHHHHHIIIIIIIIIIIIIIIIGHEFIIIIIIIIIIIIIIGHI
@11192491/1
tctggtttctctatagttttgtcatacgtttttgaggcagcaaatttctc
+11192491/1
@CCDFBDFHGHHFGHE?EHIGGHIIIIIEGIIIIHHHDIIIIIIIIIFII
@9871822/1
gatttacccgtggagggtaacaatctgccttctacatttgcgagtgacga
+9871822/1
CCCFFFFFFDHH@HGIDACGHJJJJHIIEHHIIIJFGIGIIGIJFEGGGI
@9205469/1
ctggagagttaattggaagtcgaagatgacaaataaatttaccatcatta
+9205469/1
?:=DDDDDCBHHHJIJGIEHG=GGHGIIGGGGJIIGDIGGGH@BGIJJII
@9650792/1
gaaacatgtcagttatatattcacctttatatgtcacattttgtggttct
+9650792/1
@@;:BDDDFHHHHHEHEGIIIIIIIIIIHIIIIIIIIIIIIIIDHIHCGG
@9650793/1
gaaacatgtcagttatatattcacctttatatgtcacattttgtggttct
+9650793/1
@@;DAADAHFFHDBF@BEC?FCFEFHBFH@HCGIIHCHICGH@FBHIC@H
@9650794/1
gaaacatgtcagttatatattcacctttatatgtcacattttgtggttct
+9650794/1
@@;DDDDDHHAFFHB@A@@IH@BIHHII4CCGAA?FACEHIIGHGIGGGI
@10092502/1
gctggatctcttggtcggaaaagtgactcccgaacaagccaatcagacca
+10092502/1
?@B?DDADFHFHHIFHEHDHIJJEHGHGHJJJGBHIIFJIIJJJJJIJJG
@8982464/1
ctcgagtacctcaaaatcatgaccaaaaagtgaacagctatcgatacaca
+8982464/1
?:=DDDFF?FHFHIGIIIIIIIICHIIIIIBCGIGIEEBFBFHIGIIIIE
@8982465/1
ctcgagtacctcaaaatcatgaccaaaaagtgaacagctatcgatacaca
+8982465/1
CC@DFFDEHHHHHJJJHIJIJJJJIJJJJIEGHIJJJJIIJJJJJJJJJJ
@10093127/1
gctggctccaagagatgtgcatgtcccgcagatggccaccaccattctat
+10093127/1
??:BDFFFHHHHDIGIIHGGIJJJJJJJJIIJIJJIJJJJFIIJIIJJJI
@9207120/1
ctggaggacgctgacgggagtcttgctcggcatggaggccatttcttgag
+9207120/1
@CC<DEFFHHGHHIJJJJ<C:CDAFEIICHGGGCH8B=@DAEGIIIIE=A
@8527425/1
cgcttgtcatgtgttgaaattccgcgaaattggcactggcaagtcaa
+8527425/1
=<14=BDDHHHHHIJJIIJIJJJJJJJJJJJJJJJJJIIJJGIGHGI
@10756433/1
gttgccagaccttcgttgtatttggggaatttcaggtatatgtagacgga
+10756433/1
=?1=BDEDFFHHGGGCGEAFHHIHIIIHIIIIIIIICDEHDHGIIIIIIH
@8987426/1
ctcgatttggaccagttcgtatttgggagtgatgccgcgacggctcagca
+8987426/1
@CCFDDFFDGDHHBFHHII?BFHIGGGEE:CFEHBHGGGGIBEHFFEFCC
@8529126/1
cggaaaagaagattgcaccccgaaaagtttgggtacaacctctatacttt
+8529126/1
@@@1DDDDDHHFHJJJJJIJIGGHGHJJIIIIGBFHIJGIIJIIJIJJDC
@8529127/1
cggaaaagaagattgcaccccgaaaagtttgggtacaacctctatacttt
+8529127/1
@@@1DDDDFHFHHIGIIIIIII6E@EH?DCHIHDGFHIGIBGIIIIIIIF
@10757034/1
gttgccgtgtgcccttgagaaatttgctgcctcaaaaacgtatgacaaaa
+10757034/1
@CC;DFFDHDHHHIFHHDGFHIIJJJIJJJJJJIJIJJIJJIJJJJIJJE
@10757543/1
gttgcggaggagcttgctgttgtggaggaccaggg
+10757543/1
@@@DFFFDHFDBDBGCDFHGIJH=GCHG?DHGGII
@9878156/1
gcaaaacataaaggagatcctgtaacacaaagttctcaacaaccagctcc
+9878156/1
CCCFFFFFHHHHHJIIIHHIJJIJJJIJJJJJFHIIJJIJIJJJJJIIIH
@10758319/1
gttgctgagccgtcgcggcatcactcccaaatacgaactggtccaaatcg
+10758319/1
@@@?DDDDHHHFDHIIHIB:FHEGHIII3BFCHIGGIDGIIAHHFHHFFE
@9430746/1
cttctagcagctttaatgcattgtatgcagcatcatgtttactaatctgc
+9430746/1
BCBFFFFFHGHHHJJJGIJJJJJJJJJJJJJJJJJJJJJJJJJJJJJJII
@8529491/1
cggaaaagtgactcccgaacaagccaatcagaccaacggaacgcccggag
+8529491/1
BC@DFFFFFDHHHJJJGGIIIJJIJJJIJJJJJJJIJIHJJIFGIJJBHB
@8530351/1
cggaaacaagttgagaaatcctttagttttccttttttattcggtataac
+8530351/1
B@@=DFFFGHHHHJIJJJJJJJJJJIIIJJJJJJJJJJIJJJJJHIIJJJ
@11197795/1
tcttagtgtcaatagtgctgccgttacttcctcaagcgctggtaacgctt
+11197795/1
?@:DDD?DADFH4A<2A?>>CG@8F@F?FAFBECE@C?DBEH?GHEGG1F
@9433138/1
cttctccaagtttgtgctgggcaaatcaatcaatttgcctcgaaatctaa
+9433138/1
@@@DDDDBHHHGHEHDGIIIIIHIIGDHIIGICHIIIIGIIIIIIIIIGD
@9433139/1
cttctccaagtttgtgctgggcaaatcaatcaatttgcctcgaaatctaa
+9433139/1
@CCFFDDFHHDFHIFGEIEGCCGGFHGGGEGFHGGHHGIJJJDBHHIIJJ
@8306126/1
cctgaggcctacgctgttgttgtggtccacccctttgttgcccgtttgcc
+8306126/1
=@1=DDFFHGHHDHGHGGEEHIHIJHIIIIIJJHIIECHCGIJIFIGIII
@11198270/1
tcttcaagatatattcttcaggggatcatgaagctcgcttttcaaattct
+11198270/1
CCCFFFFFHHHHGJJJJJJJJJJIJIIIJJJ>GHIJJHIJJJJIJJJJIJ
@9656731/1
gaaactgaaaaaccgaattctcgtacagtgggatggttgttaaaattagc
+9656731/1
B;@DFFFFHHHHHJJHJJJJJIIGGJJJJJJJJIJJHIJJJIIJJJJIGH
@9213496/1
ctggatctcttggtcggaaaagtgactcccgaacaagccaatcagaccaa
+9213496/1
?=??BDFFHHHGFEGG@HIGIIA@HH<FHGHEIIIIIEHIGIGEBHIDAF
@10099586/1
gcttaagtggcttaccttctacttaccacttagcagaacccgataaagcg
+10099586/1
@@@DFFDFDHFHHGIJJIEIHIJIG<FHHIIGGEG9EDGF0@0DHEHD9A
@8307802/1
cctgcacacacgcatttttaaatttaaaaatttattcaagtcaaaaataa
+8307802/1
@81BDFFFHHHHHIJJJJJJJJIJJJJJJJJJJJJJIJJIJIJJIIIGII
@8307803/1
cctgcacacacgcatttttaaatttaaaaatttattcaagtcaaaaataa
+8307803/1
@@@<DFFDFDHHAGIEGGGHIIIIEHIGIGIIIIIGBG>ABBGBFHEGCF
@8307804/1
cctgcacacacgcatttttaaatttaaaaatttattcaagtcaaaaataa
+8307804/1
@@@ADDDDFDHF<@BFFHGGIIIIIIEGEIIGHHEHDFGGCB?FAFHG@B
@8307805/1
cctgcacacacgcatttttaaatttaaaaatttattcaagtcaaaaataa
+8307805/1
@@@DDFEFFGHA<AGIIIIIICHIIIHHHFGG@GHEGGGGHCGI<BHFHG
@8308358/1
cctgcataaatggatgtgtaatatgcgtgtccacgcaagtacctgctgga
+8308358/1
@@?ADDDDHHHFHDGICFFIHGGIGHIHIJJIIJIIGHIHGIIEIIIJJG
@9658753/1
gaaagaaaaaaaggaaaaggaaagaagcaagaggaaggatcgcaagcttc
+9658753/1
@@C:BDDFHHHHHIJJJJGIIJJEIJJJGIJIJJJIJIJEEGIIGIJJIG
@10979816/1
tagaggataaaccaatggagcacacttttacttcagctacttgaaccgta
+10979816/1
@@@?DDDDHHHHHIHHIEFHHGIJIIJIJGJJJJICGIIIIIIGIJJJHH
@11202178/1
tcttgcttcatgattgaaaatttgcaaggtttggaggagttgtactaatt
+11202178/1
@@@DDDDDFFHA<AFGFEHIIJJGIJIIJEEHIF>FGDF?FGFHHJFHHI
@9436007/1
cttctctttgacattgcttgtggtcacttttcgcgcaaaggtaaaatcgt
+9436007/1
::14ADDEHHFFHGHJIJIJCHIGHIIIJJIIJJJJJIFIGIJGEHJGFH
@9436020/1
cttctctttggactctcttgcatgctgctcgaatagctcgtacttcggca
+9436020/1
@@@DFFDFHBHDFHHGGFH>FHIGIIIIIIDHIIIGIIIIGIIIIGGIIG
@8534085/1
cggaaatctaccgacagagaggttatccttgggggaagaagccaaattgc
+8534085/1
@@<DDDDD<?DH<@@:8<B3CF<EEHIIEGEIGGH<@B@FGEIGIIDHGI
@9218777/1
ctggcaacatcgacagataccacaaatacctaaaccttcccactaaag
+9218777/1
???1DDD?3DD=DDEED@E@BFFIIIIIIIC<DADDDCDEIIDDDDED
@11421992/1
ttaaaatccaagaagtccggcatacgtcacggtatctatccaggcgaaca
+11421992/1
@@@:BDDDHBHFFGIHIIGIIIHIIGFGGIIIFGEGHEIIIIFIIIIIIB
@10104288/1
gcttgaggaagtaacggcagcactattgacactaagaaatcacagagccc
+10104288/1
CCCFFFFFHHHHHIIJJIIIIGIGGIIGGIIIJJJEIIJGJJJJDHHIJJ
@9661977/1
gaaagacttcgactttttactatttttgtatgcacaaaattcgttctaca
+9661977/1
@B@FFFFFHHHFFHIJJIHIHGIIIJFGEGIG<GFHJIGGIEEGFGIIII
@9661978/1
gaaagacttcgactttttactatttttgtatgcacaaaattcgttctaca
+9661978/1
CCCFFFFFHHHHHJJJJJJJJJIJJJJJIJJJJJJJJJJJJIJIJJIJII
@9437907/1
cttctgggcttttcctgcttttttagcagctttaccattcgtcttatcga
+9437907/1
B@=DDFFFHFHHHGIGHIEIIJJJJIIGIIIIJIJJEIJJIJJJJJJJJH
@8535873/1
cggaaccggaagatcgaagaaagacgccaaacattcggcagccaagaact
+8535873/1
@C@AFFFFHDHHFGIIEIGHIJIIGGGGIJJJIJJJJJIIIIHGIGHHHF
@10536363/1
gtcgaaatgaacgtcaacaacaaagttccccaccaaagcaaatgggtcca
+10536363/1
@?@=;DDDHHHHHIIIIIIIIIIHIHIIIIIIIIIIIGGIGIIIHIHHII
@10105271/1
gcttgctgttgtggaggaccagggtgctgttgtctcgttcc
+10105271/1
?@?DDFDDHHHDFHIGI=GGHHH@CEEGHDFHF<D@FDH9;
@9219265/1
ctggcaataaagaaaggctttcaatcaccacattatgaaattactcatag
+9219265/1
BC@DFDDFHGHHGIGHEFHIJIGJJJIIJJIJIHIIJIHHIIIGGIJGII
@10537209/1
gtcgaagatattctagaaaacgagaaaaacatctggacgcgtt
+10537209/1
??@B?DFFDHDHFAHGEGIIIBEEFEGII:GFDCFIEGGGE07
@9885083/1
gcaaacttgtaaccaatgtgtctttcaaatttatcgtatccatctaacag
+9885083/1
CCCFFFFFHFHHHJHIIGEDEIIJJJJJJJIJJJIJIJJJJJJJJJJJJJ
@9885084/1
gcaaacttgtaaccaatgtgtctttcaaatttatcgtatccatctaacag
+9885084/1
CCCFFFFFHFHHHJIJJJFHHIJJJJJJJJJJJJJJJJJJJJJJJJJJJJ
@10105777/1
gcttggtgcagctatccactttgccagtggccgtctgctacggaacaggc
+10105777/1
?B=ADDEFHHHHHJJJJJJJJJJJJJIGIJJJJHIJGIJJJJJJJJJIJI
@9440668/1
cttcttcatcttcttcatcgtctacagcttctgcctgatgatcacctgta
+9440668/1
?@C:ADDDHFAHFGIEFHIIJFHIIJJGIIHHDGIEGGGEFGIIIJJIII
@8769163/1
ctactcgttatataatcatcattcaaacattgaagccagatcgataaaaa
+8769163/1
CC@FFFFDHHHHHJIJJJJIIIJJJJIJJJJJJJJJJIJJIIJJIJJIIJ
@8999931/1
ctcggcatggaggccatttcttgagag
+8999931/1
@@@<DDDACD>DF@F:EGEAFDFAGBG
@9000258/1
ctcggccggaccgattcagcccccaccaagggaaggggg
+9000258/1
@BBBDDDFHFFFHGFHGGHIGGIJIJJJIIJJFCHIGG8
@9000259/1
ctcggccggaccgattcagcccccaccaagggaagggggcggcccccatc
+9000259/1
BC@DFFFFHGHHFIGIIGGIIJIJGIIIJHGGHGGIGFDC?B@DBDD8CC
@9886140/1
gcaaaggtaaaatcgttctagacatactttatgctcttgacatttcgtta
+9886140/1
BC;DDFFDHHHHHJJJJJJJJJIIJHIIIJJIJIIIHIJGIJIJJJJGJI
@10982985/1
tagatttccgtgaagtggtccgtgccccttgcggttaccccttctgtt
+10982985/1
CCCFFFFFHHHFHGFCFHFGHGAEGIIIBD>C:D:@@BHII7FC@9BF
@9886344/1
gcaaagtatagaggttgtacccaaacttttcggggtgcaatcttcttttc
+9886344/1
BB@DDEBDHHHGHJEGHGIJJJJIJJJJJJJJJIJ?FGIIHIGIJIJIJG
@9886345/1
gcaaagtatagaggttgtacccaaacttttcggggtgcaatcttcttttc
+9886345/1
CCCFFFDDHHHHHJFHIIJJJJJJIJJJJIJIIIIGHIJJJJJJJJJJJI
@8771471/1
ctactgtacaactgtttacctgtgtatgataaataaacttttttcgggtt
+8771471/1
@C<;DDDBFDHGHIHIIIIIIIHHHGIIGGIIIGIIIHIIIIIIIIID?F
@8771587/1
ctactgtatagctttcttctcttggtgaacacatactttattcgtcatcg
+8771587/1
CCCFFFDDHHFHHJJGHJIIIJJJJFGJJIHJJJIIJJJJJJJJHGIIJJ
@9001323/1
ctcggctgctcatcatgccctcgagtacctcaaaat
+9001323/1
=1=4DDDDADDF<BB?<9FGAD@EFGDHHGBBDFH9
@10983928/1
tagcaactaattttacaagctatactttgcatagaattagtggttttttt
+10983928/1
@CCFDFFFGHHHHIJJJJJJJIJIJJJJIJJJIJHGGIIIGHGDGIIJJJ
@9887666/1
gcaaatcaatcaatttgcctcgaaatctaaggttatattacttttatgaa
+9887666/1
CCCFFFDFHGHGHIIIIIIGIA@DHDGHGHGIEGAFBGICHHGHHDFGGH
@11207607/1
tgaaaaccttgataaatggaacgaaattaaacacgctgagaaagctatgg
+11207607/1
??1ADD>D:D:2AACE?:C3C;??FF;EBEI9C??C<D6??DD<B3?DCE
@11207608/1
tgaaaaccttgataaatggaacgaaattaaacacgctgagaaagctatgg
+11207608/1
@@@DDFFFHHAAFBGEGGGIIIIGGHGGJJJJEIJGHIGIIIHGGJJJJG
@11207616/1
tgaaaaccttgtagtggattcctaatattttttagtgaacctctctaacg
+11207616/1
@@@DFFDFGHHFDEFGGGIJIIEHGEHGHIIJJIADEDGIIIJIBDHIGE
@11208169/1
tgaaaagaaaattcaagatccagtgtttaaggaactatcagatgttggtc
+11208169/1
@@@FFFDDHHHHGFEIIIIGIJJGHIIIIIGEHIJJJJJJIIJJHFHIGH
@11208506/1
tgaaaagcgagcttcatgatcccctgaagaatatatcttgaagaactatt
+11208506/1
@@@DFFFFHFDDDHIIGHHEHIJJIJIJJGEGHCEGIIGIEIIFDHHGII
@9444273/1
cttcttttccggaaaatgctcgaaaactcaattggcgcacattcagcagg
+9444273/1
B:BDFFFFHHFHFGIJHGGCHIIIGIIJJJJJIGJJJJIIGIIIJJJIIJ
@9444470/1
cttctttttacctccttgttagggctggggg
+9444470/1
??1=BDFFHDHHFGIBHA:I@DHGA9@GIII
@11426300/1
ttaaatttaaaaatgcgtgtgtgcaggtatatttatcacatcattcgtcg
+11426300/1
@@CFFFFFFHHHHGBGGGH?EFCE>HGEGHIGIHCGHI@FDDHIIG@DBF
@11645152/1
tttaaatttaaaaatgcgtgtgtgcaggtatatttatcacatcattcgtc
+11645152/1
@@@DDDDDFDHHFI@><D?ECEEBA@HH3CFGGGIF@A9BFFEGHI@GGH
@11645153/1
tttaaatttaaaaatgcgtgtgtgcaggtatatttatcacatcattcgtc
+11645153/1
BBBDADFFHHHHHJJJJJGHHIHIJJJJGGIJIJJJJJJIJJJJJJJJII
@11645154/1
tttaaatttaaaaatgcgtgtgtgcaggtatatttatcacatcattcgtc
+11645154/1
CCBFFFFFHGHHHJJJJJIIIJJJJJJJEFIIIJJJJJJIIJJJJJJJII
@11208725/1
tgaaaagggagcatttatttgatgcaaagtatagaggttgtaccaaactt
+11208725/1
@@@FFFFFFFHGHGIJJJIJIHJJJJJJJHHGIIHIIHEGHIIJIIIJJJ
@11208726/1
tgaaaagggagcatttatttgatgcaaagtatagaggttgtacccaaact
+11208726/1
@@=DDD?DF3CD:CFF:EHIFCFHFFIIIAFFFCEFGCFF@FFFIDIIFF
@11646787/1
tttaaattttgtaaatccacattttcgggttctatgtagactttgcctct
+11646787/1
@@?DDFFDHHHHDGIIJJJJIJIJIIIIBCEBBFGGAGHE@<BGHGHIIA
@9889003/1
gcaaattatgtcacataaatgtcaaaatgccacataatttgcaaaatttt
+9889003/1
@<@DFFFFHHHHHJJJJJJJJJIJJJJJIJJJJJJJJJJJJJIJJJJJJJ
@10324987/1
ggtcaatgttttttcttcgatgtccacgtaggttacctcgaaggattgtt
+10324987/1
?@:BDFFFFHFHHIGGIGF9EFHHBHFB8CD7?FFGBFGA@FHGIIEDCH
@10109303/1
gcttttcctgcttttttagcagctttaccattcgtcttatcgatgcattg
+10109303/1
11:4=BBDFAB?AFGGHBAHE9CFBDAFHC9G@DDHGD>GEHHGHIIIG<
@10772904/1
gttgtacccaaacttttcggggtgcaatcttcttttccggaaaatgctcg
+10772904/1
@@@DADDFHHHHHGJJJIIJIJ:?DFGHIEIJJIJJJJJIIIJJJIIJJJ
@10772905/1
gttgtacccaaacttttcggggtgcaatcttcttttccggaaaatgctcg
+10772905/1
BB1BDDFFHGHHFJJJJIHIIJ?FEEHFBFGDBGHG@DB<0BFHE@GIHG
@10773013/1
gttgtactaatttgtgtaattgaagttcgtattatttcctcgaaatcaat
+10773013/1
=B::ADDFFGHHHJFHFHIIJJJJJIJIIIIIJGJJJJJIJJGHIIJJJJ
@10773014/1
gttgtactaatttgtgtaattgaagttcgtattatttcctcgaaatcaat
+10773014/1
@@@DBDEFFHFHFEHIIIIIIGHCHJIJGFHHGGGIGIHGHHIJEHIIGE
@10988528/1
tagcgatctcctgcaagaactgaacaaagttgaagtccttggcgttgaag
+10988528/1
?@<DBDDDB>FH8ACE<@;ACBBBFHGI;?B<F@FHGCHIH9??88D2BD
@9889851/1
gcaaatttctcaagggcacacggcaacaaaaa
+9889851/1
;=:ADADA?DAFH><1<CFAH<FB@:1?DDEB
@9889852/1
gcaaatttctcaagggcacacggcaacaaaaagtgataatggatacaaat
+9889852/1
B@@BDEFFHHHHHIJJJJJJJJJJJJJJJJJJJ?FHIIIJIIJHIHIJJJ
@9004056/1
ctcggtatatgttgcgaatcagggctgggatgagtgacgtcagcgcccat
+9004056/1
@@@ADADFDFDHHGIIIIIIII@FHIGEGGHED?0?FCGGBHIIIGGGBE
@8540769/1
cggaattggaagaatatttacctcctgaattagttgtgaaacaagaatat
+8540769/1
@@@<DDFDHHHAHIEAHIIDHIGHIJJJIIJJJFHI>BAFEHIIFGHIII
@8540976/1
cggaatttcaacacatgacaagcgatggtgaactgcctttcgtgtggtag
+8540976/1
@@@1BDDFHHHHHJJIIJJJJJIIIJJJHIJJJJJJJJJJJJIJIIIHGH
@8540977/1
cggaatttcaacacatgacaagcgatggtgaactgcctttcgtgtggtag
+8540977/1
CC@FFFFFHHHGHIJIJJJJJJIJJJJJGIIIJJJJIJJJJJIJGIJHHI
@10990246/1
tagctgttcactttttggtcatgattttgaggtactcgagggcatgatga
+10990246/1
CCCFFFFFHHHHHJJIJIHIJJJJJJJJJJJJCDGIIJIJJJJJIJJJJJ
@9225035/1
ctggccgcagctaaatgggcatagtacgtcggagctggatagcttacgga
+9225035/1
@@@FFFFFHHHGHJJJJJJHGIIJFHIIEIIIGIGIIIIJICEGIGIGJI
@10990515/1
tagctttagaggtaatacactattattaggcactagttattaattataat
+10990515/1
BB;DFFFFHHHHFHJJJJJJJIIJJJJIIJJJIJIJHJJJJJJIJIJIII
@10990516/1
tagctttagaggtaatacactattattaggcactagttattaattataat
+10990516/1
CBCFFFFFGHHHFHGJJJJJIJJIJJJJHIIIIIIJIJJIJJJJJIJJJJ
@11210932/1
tgaaaatttgcaaggtttggaggagttgtactaatttgtgtaattgaagt
+11210932/1
@@@:DDDEGHH?FGG?EFHIBHGAFCFGHHIIHIIIII@GFGGHIIIIII
@11428661/1
ttaacgtttagcagtcttctttttagaataacattgacattctataa
+11428661/1
B=?DFFEFHGHHHJIIIIJJJJJJJJJJJJJJJJJGIJJJJJJIIJG
@9448292/1
cttgaaccgtacgtcaaatgtcgcaaattatgtcacataaatgtcaaaat
+9448292/1
@@@1DDFDHFFHDHGHIIJJHHIJJIIJJIJJIJJJJGIJIJIIJGHJJG
@8543422/1
cggacatgcagacttcgacgatgatcaaagcaacagcgagatcggcgccg
+8543422/1
=@;ABDDAFFDDDEFGBGGGBHGCEHGIID@C;FFDB@?A6BFG@AHBED
@9891773/1
gcaacatcgacagataccacaaatacctaaaccttcccactaaagttaac
+9891773/1
B@@?DEFFHHGGHIIIIJIIIIJJGGIJGIGHIIIJIIDEHI9BGFHGHJ
@9669654/1
gaaaggctttcaatcaccacattatgaaattactcatagtgtcaccggaa
+9669654/1
CCCFFFFFHHHHHJJJJIJJJJJJJJJJJJJJIJJIJIIJJJJJJJJJII
@9893107/1
gcaaccagcagtcccacaaagtttcacagttccacaaaacgctgaaaaat
+9893107/1
CCCFFFFFHHHHFJJJJJJJIHIJJJJJJGHIJJJJJJJJIJJIIJIJIJ
@11430511/1
ttaagaggcttttaaaatttaacgtttagcagtcttctttttagaataac
+11430511/1
CCCFFFFFGHHHHJJJJJJJJJIJHIJJJJJJGHIJJJJJJJJIIGGIIJ
@9893419/1
gcaacctctactacagtacgcaagaataagattatggaaggaataacacg
+9893419/1
CC?DFDDEHFHFFIGHHGIIIIIJIIIEGECHADDHGIGGIGDCHIJJJI
@9007711/1
ctcgtacagtgggatggttgttaaaattagcccgtgttattccttccata
+9007711/1
?@<B:BDDHHHFB9FB@<CEBHECHIIIIDEGHGDGII9BF@DBCBHGGG
@11213757/1
tgaaatatagaatacaccccttaatcagctacaacagtcaacatttccca
+11213757/1
BC@FFFFFHHGHHIIIIJJJJJJJJJJIJJJJJJJJIHHJJJIJJJJJJI
@11214756/1
tgaaattccccaaatacaacgaaggtctggcaaccgccttgaaaggc
+11214756/1
@C@?DDFDHHHHHIEHDGH@FHIHIFHIGIIGHGIGGHGIC@GI<G?
@9008517/1
ctcgtacttcggcacttgtaacttgttcaaattgtccatccgatactcca
+9008517/1
@CCDFFFFHHHHHJJJJGHHGJJJJIJJJJJJJJIJJJIJJJJJJJJJJJ
@9896313/1
gcaagaagttggccgatttgcagactctcagcttcaacgccaaggacttc
+9896313/1
@C@DFDEEFHHHHFJHJJJJJJJIJJJJJJIJJJJJIJGHJJJJJJJJJI
@10544702/1
gtcgatgttgccagaacgtaagatatcctaaactcacttttttccgaaaa
+10544702/1
??;DBDDDHDHHHG>BHAGHCHGAGIIIIIIIIIIGGEHGIIIGIIDGII
@10544703/1
gtcgatgttgccagaacgtaagatatcctaaactcacttttttccgaaaa
+10544703/1
B@@FFFFDHFGHHIJIJJGHGIGIIGIJJJJJJGIJIIJJJJJIJIJJJJ
@9897659/1
gcaagatccgagatgtggtacacgacgaatgatgtgataaatatacctgc
+9897659/1
CCCFFFFFHHHHHIJHIJGIIJIJJJJJJJJIIJHIIJJJJJJJJJIJJI
@9673398/1
gaaagttattgccggttcataaccttctctttggactctcttgcatgctg
+9673398/1
CCCFFDFFHHHHHJJEHHIIIJJJJJJJIJJJIIJJJJJJJJJJJIIJJI
@8547328/1
cggagaatcacaaaactcatgatacttttcaaattttcttttaaatttca
+8547328/1
??11BDDDD4CDBEEDEEEFDDECEFIDFEEC9EFEFDFDIIIED>DDCE
@8547329/1
cggagaatcacaaaactcatgatacttttcaaattttcttttaaatttca
+8547329/1
@<@DBDDDFF?FHIJGGGHHIIJJJEHIJIJJJJJJIIJIIGGIBGIHIJ
@8547330/1
cggagaatcacaaaactcatgatacttttcaaattttcttttaaatttca
+8547330/1
@@<ADDDDHHHGHJJIIHGGFCHIGIIJIJJJEHIIGIJJJJJI?GIICC
@10117827/1
ggaaaagcccagaagaacgttcgactttcacttcattctatcggcctttc
+10117827/1
??7:BDDDDDBDDIIIIEFEDDIIDICEIDEIIIIIEEEEIEDDIIIBCC
@10117828/1
ggaaaagcccagaagaacgttcgactttcacttcattctatcggcctttc
+10117828/1
CCCFFFDFHHGGHJIJIBHGHGIJGIIJJEIIJJHIJJJJIGGIJIJIIE
@10117847/1
ggaaaagccgacggtagtgaatgctacgcagaagctcaaacagctgtgtg
+10117847/1
CCCDDEFFHHHGHJEHGGHJIJJJJJJJJJJJJJJIJJIIHIIJJJIJDH
@11217077/1
tgaacatgtgacatagaaaatacgtaagttgctcaatgtcgtcgtttgac
+11217077/1
@@@DDDDDFFBF<?EEHIIIIIHIHIIIDHHHIBFIHGIEDFDBFGIC<D
@10330683/1
ggtgaactgcctttcgtgtggtagtccctcttcgt
+10330683/1
@@@DDDDDHFHFHIIIGGABGAFHHHHIGGIIIIB
@9899680/1
gcaaggattgccacatcttgttagccgccattctcttggctagcttcttt
+9899680/1
@@1ADADDDDAD<E@DGEHIHHCHGEHI6?DGFHHEG@BF>FB??B????
@9899835/1
gcaaggggcacggaccacttcacggaaatctaccgacagagaggttatcc
+9899835/1
@@@DDDFDFFFHHGIIGGGEICHEGAFGEGIGGDGIIGGCEIEG7?;C?A
@9452301/1
cttgaagtaaaacacgaagaaagtaaagttacaccagttgaagaaataca
+9452301/1
B@?DDDFDHHHHHJIIIIIJJJJBHHIIJIJJEIGGIIIJJJJJIJIIJJ
@10546020/1
gtcgcaaattatgtcacataaatgtcaaaatgccacataatttgcaaaat
+10546020/1
B?BFFFFFHHGHGHIIJJIJJJJJJGJJJJJIJIJJJJJJJJJJJJJJJJ
@10118853/1
ggaaaagtattatgagaatatgaaatttaaaagaaaatttgaaaagtatc
+10118853/1
@<;DDDDDHFHHHIIIIIIIIIGIIIIGIIIIIIIIGHIIIIIIIIGHIG
@10119176/1
ggaaaagtgactcccgaacaagccaatca
+10119176/1
<@@1DDD=ADFFBHG6CEFAGGFF@FCF9
@9901465/1
gcaagttcttggctgccgaatgtttggcgtcttt
+9901465/1
CC@FFFFFHHFHFBHGGA<FDDHHH@G>A80:?D
@9674980/1
gaaataaacaaggatgtaagaactatggaggaatattacaataagccgaa
+9674980/1
@@CFDFDFDHHFFEGIFGF@BHGICEHEEGCFIGEGG<FGIGIIGCHGII
@8550886/1
cggagcggctgatatcaccaatcaggtggtga
+8550886/1
@@@?DDDDHFF?BFE@BEBDHGAGEI1BC?;4
@11219781/1
tgaagaaccatcgccggggtcttgacatgatttg
+11219781/1
@@<DDDDDFHHFHIIIIII8:?FD9?DFBFHHH@
@9903048/1
gcaatagctcaaaagggaacaatttttgtcgagttattgatttcgaggaa
+9903048/1
CC@FFFFFHHHGHJJJJJJJJJJJJJJJIIJGGDFHGICDHGIGHDHHGH
@9675685/1
gaaataatacgaacttcaattacacaaattagtacaactcctccaaacct
+9675685/1
CCCDFFFFHHHGHJJIJJJJJJJJJJJJJJIJGHIJJJJJJJJJJJJJJI
@9903824/1
gcaatattagaaattttcaaatattcttcgcttttgactcgacaaaaatt
+9903824/1
?7?DDFFFHHHHHJIJIIIJHJIJIJJGJJJJJJJJIIIJJJJJJIJJII
@9903825/1
gcaatattagaaattttcaaatattcttcgcttttgactcgacaaaaatt
+9903825/1
@@C?DFFFHHHHHJJJJJJJJJJJJJJJJJIIJJJJIIJJJJFIFHGIHJ
@9903909/1
gcaatattctcgtttccacatctgtactagaacaaggctgtgatttacca
+9903909/1
CCCFFFFFHHHGHIJJJIJIIIIJHIIGIIJJJIGIIIIHFHIJJIIJJJ
@8319376/1
cctggttgtagagaccgaatgtgaggaaatagaagatgtagaagttccca
+8319376/1
?@8ADADDFBBDDBGHG?@DF:CBFGGGIGIIIIGGDHBGHIHIDHIIII
@9453228/1
cttgaataaatttttaaatttaaaaatgcgtgtgtgcaggtatatttatc
+9453228/1
B@?DDFDFHHHHHJJJJJJJJJJJJJIIIJGHGIGIIJJJHGIIJJJJJJ
@9677053/1
gaaatacttcacatctgttaaaggcaaatatgatgtaatctttgtcgtcg
+9677053/1
CC@DFFFFFHHHGIIBGGIIIICGHIIIGHEHEDAGFGIIIIIIGGIIII
@9905928/1
gcaatgtcaaagagaaggatagcaactaattttacaagctatactttgca
+9905928/1
@@@FFFFFHHHFBHHIJIIHGIIIIJIIIJJJIJJJIJGJJIJJIJIIHH
@9905929/1
gcaatgtcaaagagaaggatagcaactaattttacaagctatactttgca
+9905929/1
CC@FFFFFHHHGHIHIIJIIIJJJIJJJJJJJJJJJJJJJJJIJIJJJJI
@8555200/1
cggagttttgcctgttccgtagcagacggccactggcaaag
+8555200/1
CCCDFFFFHHHHGJGIJJIGHIJJIIJGJJJJIHJIIJIJI
@8555201/1
cggagttttgcctgttccgtagcagacggccactggcaaagtggatagct
+8555201/1
@@@DDBDFHHHHHJHJJJJFHIGIHIJJJJJ<HIJIJJJIIDFHHIHGHH
@8555202/1
cggagttttgcctgttccgtagcagacggccactggcaaagtggatagct
+8555202/1
BB@4ABDFHHHHGIHIJJIGIIJIJJJIJJJGIIIJIHJJJFHIJIIIII
@9678192/1
gaaatatagaatacaccccttaatcagctacaacagtcaacatttcccac
+9678192/1
@BBFFFFFHHHHGJJJJJJIJJJJJJJJJJJJJIJJFGIIJJIJJJJJJJ
@9678193/1
gaaatatagaatacaccccttaatcagctacaacagtcaacatttcccac
+9678193/1
B1??DFFFHHHGHJJJJJJJJJJJJJJJIJJJJJJJHHIIIJIJJIJJJI
@10997575/1
taggtatttgtcttgtgactgatttttttcgaatatttaccaactctaca
+10997575/1
B?@FDDEFHHHHHJJGIIJJJGJJJJJJJJJJIJIJJJIIIJJJJJJJJJ
@10550558/1
gtcggatcttcagctagatcggataatcctatacttgtacctattgaatt
+10550558/1
CCCBFDDFHHFHHGHHCGFHGGB;EH?BFEF>FAGH?FFHI@?DGCDGII
@11656748/1
tttacatattatttttgacttgaataaatttttaaatttaaaaatgcgtg
+11656748/1
BBC;DFEFHHHHHJJJHGIJJJJJJJIJJJJJJJJIJJJJJHIIJIIJDH
@10550913/1
gtcggcaagaagttggccgatttgcagactctcagcttcaacgccaagga
+10550913/1
@@@FFFFFGHHHFHIJJJJIJJJJJIIJJJJJJJEIIJJJJJDGGGIHIJ
@9910769/1
gcacacttttacttcagctacttgaaccgtacgtcaaatgtcgcaaatta
+9910769/1
CC@FFFFFHHHHHJJJJJJJIJJJJJJIJHIIJIJIJIIIIGJJJIJJJJ
@9681051/1
gaaatcaataatgcaatgtgtttaaatttttgtcgagtcaaaagcga
+9681051/1
B@CBDFFFHHGHHJHIGIHHHIIIIHIJJJJJIIJHIGHJJIJIJJI
@10127656/1
ggaaagaaaaaaatgtcaaaattttgcaaattatgtggcattttgacatt
+10127656/1
@@<DDFFFDHHHHJJJIJJJJJJJJJJJJEHIIJJJIIIJJJJJFGGIIJ
@11443284/1
ttacatattatttttgacttgaataaatttttaaatttaaaaatgcgtgt
+11443284/1
@B1ADDDFHHHHHGJJHGIJJJIIIGIJJIIIJJJJJJJJIFIGIFIBHF
@10341317/1
ggttatccttgggggaagaagccaaattgctctactctcaagaaatggcc
+10341317/1
=?1=BDDFHHFHHIJ@FEGIIIIGGGGIIJIIGGIJJGJIJJJJIJJJJJ
@8786285/1
ctagattctgtttgacattcgaaaagtaaacgtcagtttgcgtttcaatg
+8786285/1
??;?7DDDHDFDHGIIDHGIHIGIGGHHIDIIIIIIIIIFHIHIIIICHG
@8786286/1
ctagattctgtttgacattcgaaaagtaaacgtcagtttgcgtttcaatg
+8786286/1
CC@FFFFFHHHHHIIIIJJJJJJJJJHHIGIJGHIJIJJJJJHHJJJJJJ
@11658445/1
tttaccggcatagcctaatctgggagggggcaagattctggcatctaatt
+11658445/1
@CB;DFDDHHGHGIJJJJJIJJJJIJJIIJIIIIHJIJJIJJJJHHHHGH
@11227594/1
tgaatatataactgacatgtttcatatgtagaacgaattttgtgcataca
+11227594/1
?=;D?BDBFFF<AFF<BFFEII<CBCF@H9CFHDGIIIIIAC?BDFG>GF
@11227595/1
tgaatatataactgacatgtttcatatgtagaacgaattttgtgcataca
+11227595/1
@@7DDDDDABHHFGGGDA>AEIHHEGGGHGEHIGGGIGIIIGFGGHIIIG
@8789083/1
ctagccaaacacacatagtacctctccacaaaaagggaaataaacaagga
+8789083/1
CCCDFFFFHHHHGJJJJJHIJJJJJJJJJJJJJJJJIJIIJJIJJJJJJI
@8789124/1
ctagccaagagaatggcggctcacaagatgtggcaatccttgcaggattt
+8789124/1
CC<DFFFFHHHHHIIIIIIEGH?FFH;B<D?GH@DEBGH8BDHGIIGHHI
@11444742/1
ttaccattcgtcttatcgatgcattgaaacgcaaactgacgtttactttt
+11444742/1
CCCFFFFFHGHHGJJJIIIJJIIJJJJJJIIJJJJJJIIJJHGIJJJJJJ
@9685182/1
gaaatgtcaagagcataaagtatgtctagaacgattttacctttgcgcga
+9685182/1
@<@?B>DDHHDFHIIGGGIG?FFHFHIIEHEEHIGGGGHEGEH>GGEEHE
@9685183/1
gaaatgtcaagagcataaagtatgtctagaacgattttacctttgcgcga
+9685183/1
CCCFFFDEFHHHHJIIJJJGFJGIJIJJGIJJJJJIJJJJIIJJJJJJIG
@9686218/1
gaaattaaacacgctgagaaagctatggttgagtgaaaaaggtgggaaat
+9686218/1
@B@FFFAEHHFFHJJFEGIIGIIIGGGI?FHCGGHDHHGGEH9BDEFCEH
@10344468/1
ggttgcacacgtatctgctcatgatgaatatgcagctgcaaaaactaata
+10344468/1
=B1ADDFFHHHHHJJJJJIJIIJJJJJJJJJJIJIJJJJIJIJJJJJJJJ
@10344619/1
ggttgcccaacttggtaatcttagtgtctttcagtcccgaataccgattc
+10344619/1
B@@DDFDFGHHHFJJ<EBHJIIIJEHIEGIIJJIFGGFHIEIJIIIJIJJ
@8327486/1
ccttaatcagctacaacagtcaacatttcccacctttttcactcaaccat
+8327486/1
@8:DDDFDDHHHHEHIIIICFHIIIIIIIIIGIIIIIAGDHIEIIIGGIG
@8327487/1
ccttaatcagctacaacagtcaacatttcccacctttttcactcaaccat
+8327487/1
B@CBDDFFGGHHHJJJJJJIHJIJJJJJJJJJJJIJJJJJJJJJJJJJJH
@9687643/1
gaaattccaaatttgcccagttctagaagaagttataaggttaacggtat
+9687643/1
BC@DFFFFHHHHHJJJJJJJIJJIGJJJJJEIJIJJJJIJHIHHIIGHIJ
@9689417/1
gaaatttaaaagaaaatttgaaaagtatcatgagttttgtgattctccga
+9689417/1
CCCFFFFFHHHHHJJJJJJJJJJIJFHIIIJJJIHIJJJJJJIJJIJJJJ
@9915413/1
gcacgatgcatttgtttattcagatttacagcaattccctatgaagcttg
+9915413/1
C@<DDADDHHHHHIAHIGIIIIIIGHIIGGICCDHGIGGHIHGEDECDHG
@10345594/1
ggttgtacccaaacttttcggggtgcaatcttcttttccggaaaatgctc
+10345594/1
:=BDB=BDHHHHFIJJJIIJIIJ?GFHIJIJIIJJJJIJJJGHIIJJJJI
@9463762/1
cttgataaatggaacgaaattaaacacgctgagaaagctatggttgagtg
+9463762/1
BCCFFFFFHHHFHIJJIJJIJJJHIJJJJJJHIGHIGIJJHIJFHIHIBF
@9243518/1
ctgggatgagtgacgtcagcgcccatgatcatggttggtctattcaaaat
+9243518/1
@@<DB?DDHHHBDGGIGJJFGJIIJ>DHGIGCHH?<;?0?DDFI<BBEF3
@11008341/1
tataaattttttcttccatcaaaggctggatatctttttgggtaatgttg
+11008341/1
@B@DDFFFHHHHGJJIJJJJJJJJIJJJJ>FIIGIIJJJHII?BGCFHIE
@11663658/1
tttagaggtaatacactattattaggcactagttattaattataatcatc
+11663658/1
@@C1A?DDHFHHHIJJJIJJIJJJIFGIJGIIIIIIIIJJJJJJJJJIJJ
@11663659/1
tttagaggtaatacactattattaggcactagttattaattataatcatc
+11663659/1
BB1ADDFFACFHHJJJJIJJJJIJJJJJIJJJIIJIIJJJJIJJJJJJJJ
@9918192/1
gcactatataaaaaattacattcagtatcgatagataatattga
+9918192/1
:=@A=BDBF>?FHCHB3E?HHHEHHEFGECCDE:9CDGEGFEBB
@9918193/1
gcactatataaaaaattacattcagtatcgatagataatattgatgatta
+9918193/1
C@CFFFFFHHHHHJJJJJJJJJJJJHGJJIHJJJJJJJJIJJIIJJJJJJ
@11009553/1
tataaggttaacggtataaatgacccaccggccgtgaaaacc
+11009553/1
@@@DD?DBFHHHHJFHIJJJJGJGIIJIIJIIEHD?BF>F=B
@9025455/1
ctcgtgaggaagaggaatttgaacagttaccatctactatcagagatcga
+9025455/1
BCCFDFFFHHHHGJJGIJJJJJJJJJIIIJJJJJJJIJJJJJJIJJJJJG
@9919150/1
gcactggcaagtcaaagaagctagccaagagaatggcggctcac
+9919150/1
?@;DDBDDDF?CB<C::ACFEGCFBBH@GIIIEA<GEGI@0;<;
@9469154/1
cttgcaaattttcaatcatgaagcaagattttacctgaacaatttgaaat
+9469154/1
@@@B?DDDHHHHFGIIIIIIGIIIIIIIIIIGIIIIIIIIIGHIIIIIII
@8572648/1
cggcagcactattgacactaagaaatcacagagccccgggcccagatggc
+8572648/1
@@@7DDDDBHB?FFGGGII@G<EHIGC<DB??GGHHIEEHBGHGI?E@C=
@9696058/1
gaacaatccttcgaggtaacctacgtggacatcgaagaaaaaacattgac
+9696058/1
@@1BDFFFHHHHHJJJHIIJJJJJJGGIJJJJJJIJJJJJJJJJJJJJIJ
@9696059/1
gaacaatccttcgaggtaacctacgtggacatcgaagaaaaaacattgac
+9696059/1
@@@?DDBDFHFDBGGG@FHHDGHCECFEEDFDABFHEGEHGIGBCAD8@F
@11456653/1
ttaggtatttgtggtatctgtcgatgttgccagaacgtaagatatcctaa
+11456653/1
?1=DFBDEHHFCDFCFHGIJHHHIFGGGIJJIFHFHJDDH@GIEDGHIIG
@10137916/1
ggaacaataagatagttattaggtgaagcttccggattgaataacattaa
+10137916/1
CCBFFFFFGHHHGJJHIJJJJJJFHJJJJJJJJJJFHIGGHEGIJJJJJJ
@9471807/1
cttgcatgctgctcgaatagctcgtacttcggcacttgtaacttgttcaa
+9471807/1
CCCFFFFFGHHGHJJIJJJIJIJJIIJJJJJJJJJJJJJJJJJJJHIIIJ
@9921453/1
gcagaaccgattaagaaaggggcagacaacttcatgtacaaatacctcac
+9921453/1
@CCDDFDFDHFFFIIBHGAGGDGIJIJJIGHGEHIJDHGEGI@>GHIIJJ
@9248235/1
ctgggcttttcctgcttttttagcagctttaccattcgtcttatcgatgc
+9248235/1
=1:BDFFFHHHHHJJJJJJJJJJIJJJJJJJJJJJJJIIHIJJJJJJJJJ
@9248236/1
ctgggcttttcctgcttttttagcagctttaccattcgtcttatcgatgc
+9248236/1
@:?BD=DFHHHHHIJGIJJJJIGIJIJIJJJJHIJJIJHHIJIJJJIJJI
@9472281/1
cttgcatttcataattaaggtaatccacggcatttctggtcatgggccac
+9472281/1
??@=;DDDFDF?FH@EAFGG:CDDGI?DGGHGEHIIG@F?DGG?FCCBGC
@11237160/1
tgacatgtttcatatgtagaacgaattttgtgcatacaaaaatagtaaaa
+11237160/1
@?7BDDDDFH?FDDD@AB?EHABEH?HII@CFEGFGFEHIIIEGE?FGII
@10141868/1
ggaaccggaagatcgaagaaagacgccaaacattcggcagccaagaactt
+10141868/1
@@@FFFFFHHHHHJJJJJJJJJJIJJJJJJJJJJJJIJIJJJJJJJHGHG
@10142059/1
ggaacctcaagcttggggtaaaccgcaagtttcacagcaacaacctggag
+10142059/1
@@@4BDEFHHHHHJJJJJEGHGHGHIJBHHIJJGIJIIIJJJJIJIIICA
@10563278/1
gtctacatagaacccgaaaatgtggatttacaaaatttaaatagggaata
+10563278/1
@@@DDFFDHDHHHJJHIJIJIICIIJJJJJJJJIGIJIJJJJJIIIIJJI
@9475297/1
cttgcggttaccccttctgttgggatgggggccgccccc
+9475297/1
???;BDDDHHDHHJIJIGGIGIJJIJJJJIIGIG8@BHB
@10564061/1
gtctagaacgattttacctttgcgcgaaaagtgaccacaagcaatgtcaa
+10564061/1
@@<?BDDDHGFFFHGHFHHGIIGGHEDGHI@9B?DGGHIBFHGHHIAHII
@8337795/1
cctttatatgtcacattttgtggttctttaacgaaatgtcaagagcataa
+8337795/1
?;1AADDDFFF<DGIIIFIIEEI?EHFHIIIIBGIFFIFIIIIFIIIIII
@10359182/1
gtaaaagtgtgcttcattggtttatcctctactgtacaactgtttacctg
+10359182/1
@?<DDDADDCFBA<<<EG@FACH;FFHCGGIGGG?DFHCHDA??BD<DFG
@8338739/1
cctttggcttccttcggagttttgcctgttccgtagcagacggccactgg
+8338739/1
??8BDDDDDD8D?EAEE:<<A<FAF@E>EEIE0CDDDCA@@DAAAD7=AD
@8580493/1
cggccgtagttcgatacgcttcaccaacaagttggatggcagtagataca
+8580493/1
CC@FFFDDBAFHGIGGIGGIJJGGJJIIEHIHIGIGBHIIIJCHHIIJIJ
@8581625/1
cggcctttcttctctttgccgtattttattttgtaagg
+8581625/1
@@@1D?DDABF<??<EG:9F?3@FGHI4CHII@:?@DG
@10148345/1
ggaagacagaactcctggagcgatggccagggcgataactgtccacgccg
+10148345/1
CCCFFFFFGGHHHJJJJJIJJJJJJJJJJJJJIJJJJJJJJIJJJJJJJH
@9032715/1
ctctaaagctatctactcgttatataatcatcattcaaacattgaagcca
+9032715/1
@@CDDEF?FH>H>FBEGEGCDCD@FAHGGIBHIDBFHHHIHIIIIIHHII
@9032980/1
ctctaaattaataccatcgttggcatttgacattgtcaaagcttgtaata
+9032980/1
CCCFFFFFHHHHHJJJJJJJJJJJIJJJJJJIJJJIIJJJJJJJJJJJIJ
@9033514/1
ctctaacgtctttatagaatgtcaatgttattctaaaaagaagactgcta
+9033514/1
::B4=BDFHHHHHJJJJIJJJHIJJJIHIJJJJJJJJJJJJJJIJIJJJJ
@9033515/1
ctctaacgtctttatagaatgtcaatgttattctaaaaagaagactgcta
+9033515/1
??@?DD?;=CDFH>>>GGHIGHHIIIDHHEGGIIIIIIIAGG>FGGHHII
@9033516/1
ctctaacgtctttatagaatgtcaatgttattctaaaaagaagactgcta
+9033516/1
@@@DDDDDF?FDHIGAHHGHIHIGGBFEDHHIBHIEI<?:?F;DD93;@D
@9033517/1
ctctaacgtctttatagaatgtcaatgttattctaaaaagaagactgcta
+9033517/1
@@@FFBEF??FFHIIEHGIGICDHIIIDFHIGFBHIIHGADHGIIBG?BG
@9033518/1
ctctaacgtctttatagaatgtcaatgttattctaaaaagaagactgcta
+9033518/1
CCCFFFFDHFHHHIHIIIJGIHHJJIIGIIJJJJJIJJJJJJJJJJJJJI
@9033519/1
ctctaacgtctttatagaatgtcaatgttattctaaaaagaagactgcta
+9033519/1
CCCFFFFFHHHHHJJJIJJJJHIJJIIHJIJIJJJJFIIJIJIIIJIJJJ
@8582983/1
cggcgatctcctgcttagtttcttcgcttaagacaccggaaatttgttcc
+8582983/1
?=7BB18B?DF4<<<EAC<FHHEHF@ADDCGBGFEEIEFBFIIIIIFIII
@11462073/1
ttataagactacaagaagagagtggacattctttagtagaagaattgtac
+11462073/1
=:?4ADDFHHHHHIJIIJJJJIFHHGIJJJJIJJIJGHGJJIJIJJIIJJ
@11016961/1
tatatattcacctttatatgtcacattttgtggttctttaacgaaatgtc
+11016961/1
@@@;DEDEHHHHHGIEIJJDFJJJIIIJIJIIGGHHIGHHIIIIGGCFFC
@11016962/1
tatatattcacctttatatgtcacattttgtggttctttaacgaaatgtc
+11016962/1
BBCFFFFFHHGHHJJIJJJJIIJJJJIJJJHHHIJIIFIIJJIIGGIFIB
@9703905/1
gaacgaaattaaacacgctgagaaagctatggttgagtgaaaaaggtggg
+9703905/1
CCCFFFFFHHHHHJJJIJJJJJHJJJJJJIJJGHGIJHHIJJIIIIBDFH
@9035101/1
ctctaatctagtcataacaaacacctcatcttcgtcaagactg
+9035101/1
@@@BADDDHFBFH:C9<C<@FHGIIIIGIGIIGIFF?F>9D9D
@10362501/1
gtaaaatcgttctagacatactttatgctcttgacatttcgttaaagaac
+10362501/1
@@@BDFFDFFHFHJJJJJJJIJJJIJIIJJJJJGHJJJJJJIJJJJJJJJ
@10362672/1
gtaaaatcttgcttcatgattgaaaatttgcaaggtttggaggagttgta
+10362672/1
@??DFADDDFHHHIBFGEG>HAHIIICG@94CCHBGHIGGIIE;B?@<GH
@10362673/1
gtaaaatcttgcttcatgattgaaaatttgcaaggtttggaggagttgta
+10362673/1
@@8ADFFFHFHHHJIIBHHHIHEEHJIJJHGIIJGEFCFC@G=?D9BF?F
@10362674/1
gtaaaatcttgcttcatgattgaaaatttgcaaggtttggaggagttgta
+10362674/1
B@@FFFFFHHHFHIJJJJJJJJJJJJJJIJJJJIJHIHJIDHHGHIGHGI
@10362675/1
gtaaaatcttgcttcatgattgaaaatttgcaaggtttggaggagttgta
+10362675/1
BB?DFFFFGHGHHIJJIJIJJJJJJJJJJJJIIJJHHIJJDHJHIEHIJI
@11673797/1
tttatatattttctctctattttgactgtcgtgaatagtaacctcgcc
+11673797/1
CCCFFFFFGHGHHJJJJJIJJJIJJJJIFHICC@E<E<1?BCG>BBHG
@9928714/1
gcagcatgcaagagagtccaaagagaaggttatgaaccggcaataacttt
+9928714/1
CC@FFFFFHHHHHIJJGHHGIGIJIJJJIHGIIJJJJDGGIJJIJIJJIJ
@11465428/1
ttatcacatcattcgtcgtgtaccacatctcggatcttgctactaatatt
+11465428/1
@CCDDFFFHHHHHJJIJIGE<CFEFGECHBGEHGHGGE@FF<F><DBF?F
@11465429/1
ttatcacatcattcgtcgtgtaccacatctcggatcttgctactaatatt
+11465429/1
CC@FFDFFHHGHHIJGIIDG;EFEHCHGGGHHA?GHGI<@9FHHIGG@GF
@11018526/1
tatatttatcacatcattcgtcgtgtaccacatctcggatcttgctacta
+11018526/1
@@@FFFFFHHHFHHIIEHJJFGG@CC9?HHBEG?C9;B@DBGI>>><F>G
@8584498/1
cggcgttaaaccttttacttaaggttaatgccaagttaaatggtactaat
+8584498/1
?@@?DFFDDFHDBGFHCF>FH9@<EFCEG@H>??CDFHBCBBC:@DD@<<
@10364017/1
gtaaaattagttgctatccttctctttgacattgcttgtggtcacttttc
+10364017/1
@=@FFFFFHGHHHJJJJJJIJJJJJJJJJJJJJJJJJJJJJJJJJHIJJI
@10364018/1
gtaaaattagttgctatccttctctttgacattgcttgtggtcacttttc
+10364018/1
B@@DFFFFHHHHHJJGIJJJJJJJJJJJJJIJJJJJJJIIJIIGIIIJJJ
@9037437/1
ctctactgtacaactgtttacctgtgtatgataaataaacttttttcggg
+9037437/1
:114ADFFHHHHHJJJIJJJJJJJHIHJJJIJJJJJJJJJJJJJJJJJJJ
@10151275/1
ggaagatcgaagaaagacgccaaacattcggcagccaagaacttgctgga
+10151275/1
@@<DDDFFBFHHHJGHIHIGEGBFCHGGHHIFJJIJGHJJJIICFHJEIG
@10151276/1
ggaagatcgaagaaagacgccaaacattcggcagccaagaacttgctgga
+10151276/1
@@@FBFDDHFFHGIGGIJIJIIIJJIFHGGGFIGEGGGGGHGIDAACFHG
@10151277/1
ggaagatcgaagaaagacgccaaacattcggcagccaagaacttgctgga
+10151277/1
BC@AFFFFHGGHFJIJGGIIJJIJJJIHGIDIIJG<GIEBHGIGGGIEHG
@11021653/1
tatcacgattcataaaagtaatataaccttagatttcgaggcaaattgat
+11021653/1
CCCFFFFFHHHHHIJJJJHHIJJJJJJJJJJIJJJJJIJIIIIJJJJIJJ
@9039417/1
ctctatactttgcatcaaataaatgctcccttttcacaatataataaata
+9039417/1
BC<DDFFFHHHHHJJJJJJJJJJJJJJJIIIJJJIJJJJGJJJHIJIJJJ
@11467509/1
ttatgatccaaaagaaattcccatgagggaatttaaggcatctattatac
+11467509/1
@C@BDFFFDHHGHHBHIJJJIJJIIGIJJDHIIIIIJJJIGIJJIGIIJI
@8344245/1
cgaaaaccattatgttttactaatttttcaataaagtacactttatttaa
+8344245/1
@@1BBDBD;A?:AC2<EG<:F?AAFHIIF<E9BGE@::4:?DDAEEFG9?
@8586321/1
cggctcacaagatgtggcaatccttgcaggatttacccgtggagggtaac
+8586321/1
CCCFFFFFHHGBHIFGIBFGGHIJIIJJJIIEIJJJIIJIJJIHIICGII
@9707210/1
gaacgttcgactttcacttcattctatcggcctttcttctctttgccg
+9707210/1
@CCDFDFFHFFFFHBCFEHEBHHBFCHG@FEHAHH@FEBAB?FH94D@
@9707229/1
gaacgttcttctgggcttttcctgcttttttagcagctttaccattcgtc
+9707229/1
@BBDDDDFHHGGHIJGFIJJIJGIJGJGGIJGIJIIJJIIGJIJJJGIHH
@8345311/1
cgaaaactcaattggcgcacattcagcaggttttttaacagtttgaaaac
+8345311/1
@<?DB?D>CFBFH>E9EAD?@<FFH>?@B;:?DGHBGHFGGHEFAG>8=@
@8345312/1
cgaaaactcaattggcgcacattcagcaggttttttaacagtttgaaaac
+8345312/1
@@@FDFFFHHHHHJJFDGHIIJJJJJIIIIDHIIJJJJIJJJIJJJJJJJ
@8345313/1
cgaaaactcaattggcgcacattcagcaggttttttaacagtttgaaaac
+8345313/1
@@@FFFAEHHHFH>FBHG<<?<EFCEHDEH?FGIII@F?FHHGHDCHGFH
@8345314/1
cgaaaactcaattggcgcacattcagcaggttttttaacagtttgaaaac
+8345314/1
CC@FFFFFHGHGGEIGGGIIGIIHEGIJIIFHIIJJJJEHGHJJICHIII
@8345315/1
cgaaaactcaattggcgcacattcagcaggttttttaacagtttgaaaac
+8345315/1
CCCFFFFFHHHFHIJIIFEIHHIEIJGJGIGHEHIGGGHJJJJIIIJJIJ
@9483844/1
cttggagccagccaatgggattgcccatcactttgtcatcgaacgatgtc
+9483844/1
BCCDFFFFHHHGHJJJJJJIJJJJJJJJJJJJJIJJJIJJJIJJJJJJJJ
@9935130/1
gcaggttttttaacagtttgaaaaccttgataaatggaacgaaattaaac
+9935130/1
@@@FFDEFHHGHHGIJEFHHIJJJJJJJIIGJJJJIFHBHIIJJJJJJJJ
@8587077/1
cggctgagaatcggtattcgggactgaaagacactaagattaccaagttg
+8587077/1
CC@FFFFFGHHHHJCFGI<GCH>FGIIHGHHIJEHIJIIJJCHIJGGBGH
@8814198/1
ctatgcatcaaataaatgctcccttttcacaatataataaatacatatca
+8814198/1
:?1==ADDFFDFDHII>?CEFCEHIHIGEHHIHGHGEDHEFFGFIAGIIG
@8815405/1
ctatggttgagtgaaaaaggtgggaaatgttgactgttgtagctgattaa
+8815405/1
@C8DDFDDHFHDFGIIJJIIAFHIGIJJJGGIIJJIEGGEEIJJIIJJFI
@8815800/1
ctatgtgtgtttggctagattctgtttgacattcgaaaagtaaacgtcag
+8815800/1
?@@BDBDADFHHGJJIJJFHIIJIIJJIIJJJJJJJJJJJHIJJJIGIJJ
@11025384/1
tatcgatacacagtcatagatccaatcctataattatccatttcctgtaa
+11025384/1
CCCFFFFFHHHHHIJJJJJJJJIJJJJJJJJJIJJJJJJJJIJJJJJIJH
@8815912/1
ctatgttcaatcgaaaggaagagctagacacaaagaaagtctttactatg
+8815912/1
CCCFFDFFGHHHHJJJJJIGJIJJJJIIIJJJJJJIJJJFHIIIJJJIJJ
@9709559/1
gaactctttaggcagcaacattacccaaaaagatatccagcctttgatgg
+9709559/1
BCCDFFFFHHHGHJJJJJJJJJJJJJJJJJJJJJJJJJIJJJJIJJJJJJ
@9709560/1
gaactctttaggcagcaacattacccaaaaagatatccagcctttgatgg
+9709560/1
CCCFFFFFHHHHHJJIJJJJJJIJJJJJJJIIJJJJJJJJJJJJJJJJJJ
@11470535/1
ttattatattgtgaaaagggagcatttatttgatgcaaagtatagaggtt
+11470535/1
?@<BDDDFHFHDHBHGIHDGEGBBFFHIIIIIGIIIIFGGDFGIG>FEFH
@10368482/1
gtaaacgtcagtttgcgtttcaatgcatcgataagacgaatggtaaagct
+10368482/1
@@8DDFFDHFDCFGEBGFFGD@HDHEEGDH>GCHEFHIII?FHGGIIGHH
@10368483/1
gtaaacgtcagtttgcgtttcaatgcatcgataagacgaatggtaaagct
+10368483/1
@@@DDDDDHBACFH>?C8CGDAHCDGGGHEBHCHBBABFHGEI8BFH@>=
@10368484/1
gtaaacgtcagtttgcgtttcaatgcatcgataagacgaatggtaaagct
+10368484/1
CC@FFFFDF?@AFGEBD<FGIEIAHGIGHBEGHI<@DHGI@GI?FHIE@<
@11252652/1
tgaggctctgtgccaagaagtacttttgtggaatatagcaaacttctgct
+11252652/1
@@@DBFFFFHHBFIII?FEFFHHIIIIJHIIJIJJIIEGIJJIJJJJJEH
@11679786/1
tttatttaagaacaggggagaaaagtcacgagaatttgaaaagcgagctt
+11679786/1
CCCFFFFFGHHGFIIJJIBHHJJJJJJIJJIJIHIIJIGIJJIJIJIIII
@8347844/1
cgaaaagtaaacgtcagtttgcgtttcaatgcatcgataagacgaatggt
+8347844/1
@?1ADDD:<DFABG@;CAAE<A:CCF@FEB??FGEFDFAFA@FFIEIIE=
@8348014/1
cgaaaagtgaccacaagcaatgtcaaagagaaggatagcaactaatttta
+8348014/1
CCBFFFDBFHHHHJJJJIJIJJJIIJJJIHIIHJIJJJJJJJJJGHIJII
@9710523/1
gaactgtgaaactttgtgggactgctggttgcccaacttggtaatcttag
+9710523/1
CCCFFFFDGHHGHJJIHIIJEIGIJJJJGIJJIIJJIJJJIIJJIJFGHI
@10813264/1
gtttctttagtctgtatattttcttgtatcacttattgcgtctttgcttt
+10813264/1
?<?DABDFADDDDGEFGBFHIJFGIGFFIGJJIJGGIGIIAEIIJGIIJJ
@11472687/1
ttatttgatgcaaagtatagaggttgtacccaaacttttcggggtgcaat
+11472687/1
@@?DDFFFDHHHHIJ?GHGIJJIGHIIIJJJJJJJIJJJJIEGGBFGIJH
@9940181/1
gcataacagtaatccttataatgacactagggaactgttatatttacata
+9940181/1
?@;BDDABHBFFFE@GGBHCHH<FDFBEGEA?FBCDGDHG<FDDCFF<9?
@10815620/1
gtttgacattcgaaaagtaaacgtcagtttgcgtttcaatgcatcgataa
+10815620/1
==1=ADDDFHHGFIIJGEJIJJIEHGHEHHGGIFHIJJJJJJIJJJIJJI
@11682908/1
tttcaaactgttaaaaaacctgctgaatgtgcgccaattgagttttcgag
+11682908/1
?@@D;B?D>?ADBHHII:@CF>EFFDHEBH<?C?0@:B<FDG?DCFBAC>
@8818811/1
ctattgaaaaccttgtagtggattcctaatattttttagtgaacctctct
+8818811/1
?;@DDDDDFFFDFIBEEFFFF?FE?AHDECDHFFIFFAEF4FEACFFGIE
@10372775/1
gtaaagtgaccaaagtaaagacgcaataagtgatacaagaaaatatacag
+10372775/1
?@@?BD==CDFD?FG:AEH>IGEGGGGGH@GECCGHGHG?BGEGIICFGI
@11030792/1
tatgactgtgtatcgatagctgttcactttttggtcatgattttgaggta
+11030792/1
@@=DDDDDFDFFHIIGBF:I@@CGHIGHIIIBC@?FFBEHFB>DEE7B?D
@9047911/1
ctctgatagtagatggtaactgttcaaattcctcttcctcacgaggacac
+9047911/1
@C@DDDFDFDHDF@GI<EJHJJHIJJJJJJJJJJJJJIIIJJJIIDHIJJ
@10576920/1
gtctttcagtcccgaataccgattctcagccgagctgcccagtttagtgg
+10576920/1
B@CFFFFFHHHGHJJJIJGIJHJJJJJJJJJJJIEIGIIJIJEHGGJGHI
@9493513/1
cttgggggaagaagccaaattgctctactctcaagaaatggcctccatgc
+9493513/1
CCC;DDFFDHHGHJIIIIJIJJJJJJJJJJJIJJJJJJJIJIJIJJJJJJ
@9267169/1
ctggtatagctttaggaaacggtttatgagcaacatcaacatttaaaagt
+9267169/1
BB1DADEFHHHHHJJJJJJJJJHHJJJJJJJJJHIJJIJJJJJJJJJJJH
@9267585/1
ctggtatccaaagttaaaaatctcggtaaaatttccaagacgctgtcaaa
+9267585/1
@@@DADDFHFHHHIHAFHIIIIIIIIHIIIIIIIIIIIIIIIIIIIIIII
@10375292/1
gtaaatattgggaaggcacttatctttggtatccttttagaagttagaat
+10375292/1
@@;DDDA?BBFHHEHGGAH>FGHCHIIEGHFHFEEHIIGGEHIGGHGGGH
@9051447/1
ctctggccgcagctaaatgggcatagtacgtcggagctggatagcttacg
+9051447/1
CCCFFFFFHHGHHJJJJJIJIJJJJJIIJJJJJJIJJIIJGIJJJJJIJJ
@8594867/1
cgggactgaaagacactaagattaccaagttgggcaaccagcagtcccac
+8594867/1
CCCFFFFFFHHDHIJJIJIGIJJJJJJJJIHIIIJJIJJIIIIJFHIJJI
@9496849/1
cttggtcggaaaagtgactcccgaacaagccaatcagaccaacggaacgc
+9496849/1
@B@DDDDFHDHHHJHIGIJJJJIIGJJJJIIJIIJJIJGJ@HIGIIIIJH
@9946609/1
gcattattgatttcgaggaaataatacgaacttcaattacacaaattagt
+9946609/1
?;=4BDFFHHHGHIIFIIFHIIIIIIIIIIIIIIIIIIIIIIIIIIIIID
@9717420/1
gaagaacgttcgactttcacttcattctatcggcctttcttctctttgcc
+9717420/1
CCCFFFFFHHHGHJIIJICHHIJIJJJJJJJFIIJIJJGGIGGHEEH@EH
@11264634/1
tgattatataacgagtagatagctttagaggtaatacactattattaggc
+11264634/1
=??4=BDDDFHHFFH<EEEHIIJJIJGHGHJ?FHIJJJJGIIJIJJJIJI
@9056057/1
ctcttatacgcagtggtctcaatcgcaacagacatctacgaacgtctaca
+9056057/1
@@@D=DDD8DFAF<CFAFFHGIIIIIIGEH;FHDHGIIICGHGBHFGHII
@11034863/1
tatggttgagtgaaaaaggtgggaaatgttgactgttgtagctgattaag
+11034863/1
@@CFFFFFFHFHFIJJJIJAFHIHGIJIJIIHIIIHIIFHHIJJFHIDGH
@8356255/1
cgaaaggcagttcaccatcgcttgtcatgtgttgaaattccgcgaaattg
+8356255/1
?@;:A@ADFFFFFEGIBGF1CBFFFHCF9E9EFABGFIFFGEFEEBFFIF
@8356256/1
cgaaaggcagttcaccatcgcttgtcatgtgttgaaattccgcgaaattg
+8356256/1
BC@FFDEFHHHHHIIJBHIFHIJJGIJJJIIIJJJJJJJJJIJJHHJJJJ
@10163153/1
ggaatattacaataagccgaataaaaatgcaaaaaactataaatttttat
+10163153/1
@@@DDEDFFHHDFGHHJJJIJIIIJJEGHCHIIGJIJGHGGGIIHGGEDH
@9718875/1
gaagaagatagttccttcaaactttacaacgatgatagtgtgtggcaaat
+9718875/1
@CCFFFFFHHHFHJJJJJJJJJJJJJJJJJIGIIHIJJHIIIJIJJIJIJ
@11035992/1
tatgtctcgaaagacttcgactttttactatttttgtatgcacaaaattc
+11035992/1
@@?7DDDDDDFB12A<E9?FEFFHHHB>>FEGIFIDG>FDEFEFFFFDF<
@11036633/1
tatgttgtttacttcatttgaatctatggaagttcgtattaattcctcga
+11036633/1
B@BDFFFFHHHHHJJJJJJIJJJJJJJJJJJIHJJJIJIJJJJJJJIJJJ
@9271574/1
ctggtccaaatcgagggcgccatccacgagccaatcttccgctaccgcgt
+9271574/1
@@<DDEFFHGGHHIIJJIGGJIIJJJJIIIIJIIJJJGIIAH8AHF<BB3
@11687364/1
tttcaatagggcattctaacatgtcaaaattaaatcaatat
+11687364/1
:1144=ADDFDF<GIEGEEHDHAHHE>32AAE@@FEFHH<D
@9271844/1
ctggtcccacacaacagactggtcccacacaacagactggtcccacacaa
+9271844/1
@@@<DDDDDF;DFGGEAAFGGDHEIIIIGHGECGGDFHG?FFFHEHIII=
@11688245/1
tttcaatgcatcgataagacgaatggtaaagctgctaaaaaagcaggaaa
+11688245/1
=B1ADDFFHHHHHIJJJIJJJJJJJJIIJJIIJJJJJJJJIJJIJJJJJG
@8600836/1
cgggcccagatggcattcatgcagaacagattaagaaaggggcagacaac
+8600836/1
@@@D1ADDFB>D?;:AF<<<FFHAHFCIF>FGE9DFIIFCFEBDF?F>FC
@11688704/1
tttcaattaagaggatcttgtttttttcttcgaatggaatttcttcgtcg
+11688704/1
?@::DDDDHDFAFG3CDHIE@HHHIII@CFCHFFGCEIHGGA?FHID;BB
@8601844/1
cgggcgttccgttggtctgattggcttgtt
+8601844/1
@@@<DDDDDHHHAHGHJGGAGCEDGII0?D
@8601845/1
cgggcgttccgttggtctgattggcttgttcgggag
+8601845/1
CCCFFFFFHHHHHJJGHIJIJJJJJJJ:?F<=DG6@
@8601966/1
cgggctaattttaacaaccatcccactgtacgagaattcgg
+8601966/1
?@<?==ABFFFF<AG:C?AG>FE?<AFG:BFB??06????;
@9720896/1
gaagaagttataaggttaacggtataaatgacccaccggccgtgaaaacc
+9720896/1
@<?DFFFFHHHHHJJHIIJJJJHJJJJJJJJJJJJJJJJIJJAHHIJJGI
@11689431/1
tttcaattttacatgtgtccattaatgaatcatccatcgtattacagtat
+11689431/1
BCBDFFFFHHHHHIIGGFHIJJJJJJJJJJJJJJJJJJJHIJJJJJJGIJ
@9950351/1
gccaaacacacatagtacctctccacaaaaagggaaataaacaaggatgt
+9950351/1
@@@1BDFBFHHFHJGEHGIIJJJGBGICHEGHGHIIJIHIGGIIJGIFEF
@8359633/1
cgaaatgtcaagagcataaagtatgtctagaacgattttacctttgcgcg
+8359633/1
@@@DFDDDHHH>?DGGIGIIIFHIIIIIIIIIIIIIIIIIIIIIIHIIII
@8359634/1
cgaaatgtcaagagcataaagtatgtctagaacgattttacctttgcgcg
+8359634/1
@CCDFFFFHHHHHJJJJJJJJHHIJJIIJJJJJIHIJJIIGIIJJIHEHI
@11481517/1
ttcaaattcctcttcctcacgaggacactctaataataaatcctgtagaa
+11481517/1
@C@DDFFFHHGHFJJJJJJJJIJJJJIJJJJJJJJJJJJJJJJJJIJJIJ
@11481518/1
ttcaaattcctcttcctcacgaggacactctaataataaatcctgtagaa
+11481518/1
@C@DFFFFHHFHHJIJHJJJJIGJJIGGIIJJIJJIJIJEIIJII?4?GH
@11269385/1
tgcaaattttcaatcatgaagcaagattttacctgaacaatttgaaattt
+11269385/1
@@@DDA;DFHFDH:<EG<9IBHIEDGGIIIGHIIIIIGIIIIIIIIIIGI
@9504309/1
cttgtatagcttccgtcggagttgctctagataaatcgtaatctttcaag
+9504309/1
CCCFDFFFHHHHHJIHIIIFGFHGIGIJIJGHGIIJJIHEHGIIJJJJJJ
@11481695/1
ttcaaattgtccatccgatactccatctctaaaaaagataattctttggg
+11481695/1
CCCFFFFFHHHHBGIJIHIIJIIJGIJJJJIJJJJJIJJIJIGGIIIIJJ
@11481726/1
ttcaaattgttcaggtaaaatcttgcttcatgatt
+11481726/1
==8::=B?DAADDHHBEG<BIE><EH?FH<E9AFB
@11481727/1
ttcaaattgttcaggtaaaatcttgcttcatgattgaaaatttgcaaggt
+11481727/1
@@@DDDDEHCFHHEICGHIGHIIIIGHIIIIEHIIGGIIIIIHIIIIIDH
@9504634/1
cttgtatcacttattgcgtctttgctttg
+9504634/1
;@@1B4ADFBDFDBEFI68@D;EHEHGB<
@9951624/1
gccaaagccaatgacatcgttaatctggaacgtctggaaacccttggcga
+9951624/1
@7<4BADDHHHHHIGBHIJJGJJJJIGGIJIJJJIJJIJIJJJIEHDIJI
@9506707/1
cttgtattttgttcctcaggtaaagggcatgttaatgtcatcattatttt
+9506707/1
=@1=ADDDHHHHHIJIIHIJFHIIJJJJIJJJIGGIIJJJJJIJIJJJJJ
@10828691/1
gtttgtttcagaacaaaccgggaaaag
+10828691/1
?:1A==BD<DFFF;CFH;E<GI1?FHC
@8606428/1
cggggctctgtgatttcttagtgtcaatagtgctg
+8606428/1
@@@BDD6D;FD?:CCGGGICBH9<F@HD2:C<<E4
@10585041/1
gtgaaagtcgaacgttcttctgggcttttcctgcttttttagcagcttta
+10585041/1
@@@DFFFDHHHHGGDFFDHEHEGIGEIJJIJJJGIJJJJJIIIHIJGIGH
@11483755/1
ttcaactttgttcagttcttgcaggagatcgctagcgaacaatccttcga
+11483755/1
<@@DDDFDHFHFHGIGEFHIJIIGCHHIGIIHEHFGGGIGEGGGGIGGIJ
@8607423/1
cgggggtcttgctcggcatggaggccatttcttgagagtagagcaatttg
+8607423/1
CCCFFF@DDHHFBGGIEAFGHBGHEH2BGIEHII>F=D=DA>AECHFFFB
@8607444/1
cgggggtgcaatcttcttttccggaaaatgctcgaaaactcaattggcgc
+8607444/1
@@@BDFADHFFHGGEGGIIJJJJIJJJIJJJJJDGIJFHFHHFFFFFEDD
@11693033/1
tttcagtcccgaataccgattctcagccg
+11693033/1
@@?DDDDDFFD<AFFEF1@FDE?99:CF<
@10170214/1
ggaatttaaggcatctattatacaaaaacaatgtgaattagatgctggtg
+10170214/1
@@;DDDDDFBCBHIHGIDHDHIHGIGIIIIFEEGGGIIIIIIIIIIIIDH
@9955189/1
gccaaattgctctactctcaagaaatggcctcc
+9955189/1
@@@DDBDD<CDBFIFDFBFFC:<B;A@?8@ECB
@9512856/1
cttgtggtcacttttcgcgcaaaggtaaaatcgttctagacatactttat
+9512856/1
BB=DFFFDHGHHHJJIJIGEGIJIJ<DHIJIHIHIGIGIJIIIJIGIJII
@10832158/1
gttttactaatttttcaataaagtacactttatttaagaacaggggagaa
+10832158/1
?==ADDBDDF?DDHHFGGACFIE3ACDHGFHHGIBEBFHDGGIHEGHHGI
@10832159/1
gttttactaatttttcaataaagtacactttatttaagaacaggggagaa
+10832159/1
B?BDDFFFHHHGHJJGGJJIJJJIHIJJJJJJJIJJJJJJJJJJJJGGHI
@9281335/1
ctggtttagcaaaatatggaggaatttcgtcttcgttgtacatcgcttgg
+9281335/1
B=BDDFFFHHHHHJIIIJJEIJIJJJJJJJJGIECFGFDGIEIIDGEHAH
@9957026/1
gccaacttcttgccgacggaatttttcagcgttttgtggaactgtgaaac
+9957026/1
@@@?DDDFDDAHBHEGHGHHB@GEHGII>@FBFGGE;FGGEHEGFHHHIE
@10387381/1
gtaactttactttcttcttgttttacttcaagcttcatagggaattgctg
+10387381/1
@@?DDDDDDFDFHEBH<<I<AFHI?AEHEBHCECHD9EFGHIBGGHDGD>
@9516604/1
cttgttggtgaagcgtatcgaactacggccgaattttctgggtctgt
+9516604/1
?@=BDEFDCFHFFGGCFHGIJGHGGCHIIIJGIGHIIBGBDHCGHIH
@11046829/1
tatttatcacatcattcgtcgtgtaccacatctcggatcttgctactaat
+11046829/1
CCCFFFFFHHHHHJJJJJIJIGIFHJIIIGGIGIJIGHIGJGGIJJJJJJ
@10588739/1
gtgaacagctatcgatacacagtcatagatccaatcctataattatccat
+10588739/1
?@;?BBDDFDFHHIIGIIIIIGCFHGHIICH<??CGCEHGI>DGAHD9DB
@10388217/1
gtaagaactatggaggaatattacaataagccgaataaaaatgcaaaaaa
+10388217/1
?=@D??DDHGHGHEIJIIJJIHJHHJJJJJJIIJGEHIJCHHGG<?FCHI
@8835843/1
ctcaacaacaagctgcatggggtagacaacaaactccaccacaggaacct
+8835843/1
@@@DFFDFBBABFHHGGIIIDIFF@GGEEGGGGBHIIHGHGGIGEGBHHG
@10172806/1
ggacaacaaggaaagttattgccggttcataaccttctctttggactctc
+10172806/1
C@@FFFFFHHHHGJJHJJJJIJIIGEFHGJIJJJJIJJIJJJIJIIIFIJ
@9518132/1
cttgtttccgtgagttgctgaacaaatttgaaaaaaccagagacgatttt
+9518132/1
@@@1ADFFGADFAGEBFGGGHGFIIIIIIGHGIIIIGIFIIIIIIHHIII
@10589839/1
gtgaactgcaagctggtccacttgtacctatgaggttaagaaaccctgaa
+10589839/1
@B@DFFFFHHHGGIJJFIJJJJJJHJIJIJJJJJJGIJIIJJIJIJJJJJ
@11048893/1
tattttttcgtcccaagattactgctccatggcgacagttaatctctgga
+11048893/1
:??4=ADDHHDHHIGIEGHJGIHGIIHHJFIGIIEHBEFFDFGEGIIBG9
@11049184/1
tcaaaaacgtatgacaaaactatagagaaaccagaattacaggaaatgga
+11049184/1
<@@DDFFDFHHFDGHBHAFHGIHIIIGEEGGHIIIIIIIHGG@DFGDHIB
@8836714/1
ctcaacagctcaatccacctgaggttcagcctcaacccattacacaagac
+8836714/1
@@<DDFFFFHFHHJJGDHIIIIIJAEGCGGHGHGIJJJFIIIIGIGHHHJ
@8365691/1
cgaacgtctacagttatcctccagttccttcgtaccctcctcctccaatt
+8365691/1
@@@A=ADDD8DFFDFFBGEHIFIA<ABEHHIFFGEGFIBFGEFFBGFDFD
@8365692/1
cgaacgtctacagttatcctccagttccttcgtaccctcctcctccaatt
+8365692/1
@@@FFFDDHFHGGEHGHIJGIHGHHJJJJIEHJIIJGIIJJIH@BF;FBB
@9959770/1
gccaatcttccgctaccgcgtgttccttaacaa
+9959770/1
@@@DDDDDFDF:DDFFFE@E??01CD9DFF4?B
@9959771/1
gccaatcttccgctaccgcgtgttccttaacaacgatctggtggccaccg
+9959771/1
@1=DDDDDHFFAD?FGIEEG:CHHEGDFDHEHIGADBGI<@88C@@;@CH
@11488425/1
ttcacaattacttagagaagcacgcggaagcggtatgcagattggtgaag
+11488425/1
@@8ADADFFHDDHGFHIGGHBCGGHGBDAFAFBHA@EG@@FHGG;=@=EE
@8837560/1
ctcaaccatagctttctcagcgtgttt
+8837560/1
@@C?DFFFHHDHFIIGIIFHGGA822A
@8838152/1
ctcaacctattccacaagacccccagccccaacaaggaggtaaaaagaag
+8838152/1
@@@?;ADDH?DFDHHGGEHB?FGGIIIGGDHIIIIIDDGH7DFFIGHDHI
@8366998/1
cgaacttcaattacacaaattagtacaactcctccaaaccttgcaaattt
+8366998/1
@@@DDDFBBF?FDE@FFIIGHGGFHGIIIGHIGHIHGIIIEHGIIIIIII
@10591923/1
gtgaaggttcccaccaatcgggatcctcggaagacagaactcctggagcg
+10591923/1
@@@ADFFDHGHHHJJIJJJIII@DGHGIJJ8DE@DEFCCADDFBGGBHFB
@10836774/1
gttttcaaactgttaaaaaacctgctgaatgtgcgccaattgagttttcg
+10836774/1
B?@DFFFFHHHHHIIJJJJJJJJIJJIJJIIHGGIIJJJJJJIEFHIJJI
@10836775/1
gttttcaaactgttaaaaaacctgctgaatgtgcgccaattgagttttcg
+10836775/1
B@BFFFFFHHHGHJJIJJJJIJIJJJGJJJJGGIIJJJIJJIIJ?FEHID
@9283270/1
ctggtttctctatagttttgtcatacgtttttgaggcagcaaatttctca
+9283270/1
@@7?DEFDHGHFFGIFHIIEHIGAHIICGGIGGCHIIIIIIHIHIIAHGI
@9283271/1
ctggtttctctatagttttgtcatacgtttttgaggcagcaaatttctca
+9283271/1
@@CFDDFFHHFAFGIEHIJGGIJGHIIFHIJJGEHIIFIGIIJDHIEHHE
@11489406/1
ttcacagttccacaaaacgctgaaaaattccgtcggcaagaagttggccg
+11489406/1
CCCFFFFEHHHHHJJJJJJJJJJJJJJJJJJJII0DFHIIJIJIJIJJJJ
@11490683/1
ttcaccatcgcttgtcatgtgttgaaattccgcgaaattggcactggcaa
+11490683/1
BC;DFFFFHHHHHGHHGIHHHHIJIJIIJJJGIIFJJIJJIIJJGEHIIG
@11052191/1
tcaaacattgaagccagatcgataaaaaaata
+11052191/1
???7AA?AD4DD<?AF?E:AEB@C8CC3:@?G
@10175342/1
ggacaatttgaacaagttacaagtgccgaagtacgagctattcgagcagc
+10175342/1
?<@FFFFFHGHGHJIIGIJJIIJHIJIIIJIFHGIJIJJIIJJJGIGEIJ
@8371625/1
cgaagagttggccactaaactgggcagctcggctgagaatcggtattcgg
+8371625/1
C@@FFDFFHFFFHHIEEHIJIJJJIIDGEGIFIIIGCIFGHIGGIJGCBF
@10176367/1
ggacacttcatcggaaatagtaacattgattagattatgttgtagaccac
+10176367/1
@@7DFFFFHGHHGGIIIGCH<CHHCC<CFGGIGIIGEHIIIIIIIII@DF
@11699986/1
tttccctttttgtggagaggtactatgtgtgtttggctagattctgtttg
+11699986/1
@BBDDFDFHGHGFGIHIGHIFGHIIJJHEGHIJIJJJJIJJJJJJIHIJI
@9074514/1
ctgaaatctcttctctctcgtcatttcttccgactgatttaacatgtcct
+9074514/1
BCCFFBDDHGHHHJJJJJJJHIJIJIJJJJIJIJJIIIJIEHIHIJIIJJ
@9963679/1
gccaccaatgcttggtgcagctatccactttgccagtggccgtctgctac
+9963679/1
?;@?DDDFHHHDHIJ@GBGHIIHIJJEIIGGGGGGCCDEADGGGGHIDHG
@11700717/1
tttccgtgaagtggtccgtgccccttgcggttaccccttctgttgggatg
+11700717/1
CCCDFFDDHHHFHJGIJJJJJJJIJJIJJJJJJJJJJJJJJJJJJIJFHG
@8843011/1
ctcaagcgctggtaacgctttatcgggttctgctaagtggtaagtagaag
+8843011/1
@@@D:=BB<7DFA?DCFEEGEHF?960?DGCF>BDDF9BA<FFE@D>EE9
@10177410/1
ggacataaaggaaagaaaaaaatgtcaaaattttgcaaattatgtggcat
+10177410/1
CC@FFFFFHHHFHJIJJIIJJJIGIJGIJJJJIJJIJIEGIJJJJJJJJI
@11057222/1
tcaagatatattcttcaggggatcatgaagctcgcttttcaaattctcgt
+11057222/1
CCCFFFFFGHHHHJJJJIFJJGHIJJIIIIIIJJJIIJJJIIJJIIGJJI
@9967853/1
gccagatcgataaaaaaatatcgcaatattagaaattttcaaatattctt
+9967853/1
BC;DFFFFHGHHHJJJJIJIJIJIJJJJJIJJJJHIJJJJGGIJJJJIJI
@9967871/1
gccagatcgttgttaaggaacacgcggtagcggaagattggctc
+9967871/1
CCCFFFFFGFHFFIJJJIJJJIJIJIJDGHIIGHEHGGIIJJII
@10178716/1
ggaccacttcacggaaatctaccgacagagaggttatccttggggga
+10178716/1
@1;ADDDDHHDHHG:FHGIG>HIIEF<CCF9FGGIIIIIIIIGIIII
@11058705/1
tcaagtcaaaaataatatgtaaattgattttagaaaaaaaccactaattc
+11058705/1
@C??DDFDHHHHHIIIIIIIHIIIIIIIIIIIIIIIIIIIIIIIIIHIII
@9079059/1
ctgaaccctacgtcagcatttcctggctcagagtacgctacatttgagga
+9079059/1
BCC=DFFFHHHHFHGBCEHHJHIIJJIIGGGIJGHJJJJIJJIJIIJIJA
@10400409/1
gtaatcttagtgtctttcagtcccgaataccgatt
+10400409/1
@:;BA?BDFDCFHGEHIB?CA@DGEAGECCH<:FH
@9531204/1
ctttacgcgcgaaaaccattatgttttactaatttttcaataaagtacac
+9531204/1
?@@DADDDDFHHHJIDHHEGEHIGGCHIGGH@FGGIJJJEHIIGE=@HDG
@9738468/1
gaaggtaagccacttaagcacacatgttacataaatgtcaaaatttgaca
+9738468/1
C@@FFDDFHHHHHIJJIJJJJJJJJJJJJJJJJJIJIIJJJJJJJJJJIG
@10845372/1
gttttgtgattctccgaagagtatgtctcgaaagacttc
+10845372/1
??=ADDBDBFBHDFBE@GG8F<CFBEH<D3:CFE>;000
@10600415/1
gtgactcccgaacaagccaatcagaccaacggaacgcccggagcgg
+10600415/1
@@@=DFFFHDDHA@F;FGGHIIIIIIIIIIGIIFEEHIIGE8@BEE
@8849383/1
ctcaattaataaaagacaaagaggaaacttcaccagttaaaataaaatgt
+8849383/1
BB@ADEFFHHHHHJJJIJJJJJJJJJJJJIIJJIJJHIIJJJJJIJJJG?
@10404028/1
gtaattctggtttctctatagttttgtcatacgtttttgaggcagcaaat
+10404028/1
B@@FFFFFGHFFHIGIGGHGIIGJJJIJIIJHIHHIJIIGHJJIIIJJJH
@10404584/1
gtaattgtgaagctaagttccgcaagtcatctggtcttggtggcctccta
+10404584/1
@@;DDFFDHFHHGJJJJHIJJJJIJJIIJJJJJJCGEHGIGGIGJJJIII
@11706476/1
tttcgccatcttttttgttgtgctagtcgcaacagttttgacagaaccta
+11706476/1
=1:BDDFFHHGHHJJJGHIIGGHGIDHIIIIGIGEHIIIJJIIJJIJJJJ
@11286112/1
tgccacattcataagtgaattctctacagtgtggcggaccaa
+11286112/1
@?7BD?DDHDD>DFAGEGGCH>BHH<CHFHFACECHGF?@?B
@11064292/1
tcaccaatcaggtggtgacatcgttcgatgacaaagtgatgggcaatccc
+11064292/1
CCCFFFFFHHHHFHIHIIIJIJJIJJJJIJJJHJFG?GHIIEHIHGJJJI
@9082145/1
ctgaagaatatatcttgaagaactattattttttttttttatttttcatc
+9082145/1
?1=BDFDFDDFHFEHIGEGEHIJJEHIJIJIIIJIIIJIJGEEEEFFECD
@8381104/1
cgaataccgattctcagccgagctgcccagtttagtggccaactcttcgt
+8381104/1
@@1DDDDDHFHBFGHIGIIB:EH<FGDFFG?FG?DDAEBFGGGH@CBGAG
@8381105/1
cgaataccgattctcagccgagctgcccagtttagtggccaactcttcgt
+8381105/1
@C@FFFFFFHGHHIIJIIIIIJJJIIIJFDGGIHGHEHGHHGIJJJJJDF
@11066010/1
tcacctttatatgtcacattttgtggttctttaacgaaatgtcaagagca
+11066010/1
@@<DFDFFGHHHHGIJIGGIJJIEGIGIJJJJJJJIJJJJJEIJJJJJIJ
@8851927/1
ctcacaagatgtggcaatccttgcaggatttacccgtggagggtaacaat
+8851927/1
@@;ADDDDDDFD><DFG;FEHCEGIC@FGIGHIIGA8C6BFG:79FDEGB
@11498208/1
ttcagctacttgaaccgtacgtcaaatgtcgcaaattatgtcacataaat
+11498208/1
@C@BDDFFHHHFHIIIGHIIIDGHIBHICFHIIIGGIIIIHIIIIIIIIG
@9741487/1
gaagtattgtacagtatataggaataaaaaacaagaaaaatgaggctctg
+9741487/1
?@8;ABDDHHHHHIHGEHHHGHHIIJIJIJ8CFFHJJJJJIEIIHCGIJD
@9976136/1
gccatattgatttaattttgacatgttagaatgccctattgaaaaccttg
+9976136/1
@@@BDDFFHDHHDGG?EGIEFGDHGEHIGFGICGIIEEHGDHCHGGIIII
@9976137/1
gccatattgatttaattttgacatgttagaatgccctattgaaaaccttg
+9976137/1
@@@DDFDFFHBFFGIIIIIICECHEEEH@HDH>4<C?B?EHIGGGGBDDB
@9976138/1
gccatattgatttaattttgacatgttagaatgccctattgaaaaccttg
+9976138/1
@C?DDDFFDDHHHGIJJJJEHGHGIGIGGIGGGEHGJIIJGGEHGFHGIG
@9976139/1
gccatattgatttaattttgacatgttagaatgccctattgaaaaccttg
+9976139/1
CCCFFFFFHHGHHJJIJJJIJJJJJJJJJJJJIGIJJJJJJJJJJJIJJI
@9085599/1
ctgaagtaaaagtgtgctccattggtttatcctctactgtacaactgttt
+9085599/1
@@@=DBABFHDFAEGHGHIIIIIIEAEGGGIIIIIGIGIHHCIIEEGGGG
@9085600/1
ctgaagtaaaagtgtgctccattggtttatcctctactgtacaactgttt
+9085600/1
BC@FDFBDFHHFCFHGHIIJJJIJIIJJCHIJJIJIGIJJGHIJIJIIHI
@9085601/1
ctgaagtaaaagtgtgctccattggtttatcctctactgtacaactgttt
+9085601/1
CCCFFFFEHHGHFHEHGGHIIJJJJHHJJJIIIIJJJJJIIHIJJJJGIJ
@10185198/1
ggactgctggttgcccaacttggtaatcttagtgtctttcagtcccgaat
+10185198/1
@7?DDDFFHGDFHGGIBHHHGHIEFCHIIIIIEECGGCCHIIIIIIIIIE
@9536423/1
ctttatcaacattcacttctttaccggcatagcctaatctgggagggggc
+9536423/1
@@@DBDFFHFDHHIIIIIEHIIJJIJIDIJJJIJJIJIJJIJIEIIJIJD
@9977457/1
gccatctgcgggacatgcacatctcttggagccagccaatgggattgccc
+9977457/1
CCCFFFFFHHHHHBHGGIIGHHIJJJJJJJIGGIJJJJJJJJJIHIJJII
@10850660/1
gtttttgaggcagcaaatttctcaa
+10850660/1
8??AB??12<?DD12A<CBF@D>FB
@11069010/1
tcactttttggtcatgattttgaggtactcgagggcatgatgagcagccg
+11069010/1
@@1ADDFFHHHFHIJFGIIIJJJJJFHHIJJJJJJJJJJJJJJJJJJJJJ
@8384598/1
cgaatggtaaagctgctaaaaaagcaggaaaagcccagaagaacgttcga
+8384598/1
@C@=DFDAFHHFGJJJJIJJJJJJIJJIJJJJGIJJIJJJJJIIJGIEGI
@10852589/1
gttttttaacagtttgaaaaccttgataaatggaacgaaattaaacacgc
+10852589/1
:B14=BDFHHHHFIJIJJJJJJJIJIJIJIJJDIJIJJIJJJJJJJJJII
@10852590/1
gttttttaacagtttgaaaaccttgataaatggaacgaaattaaacacgc
+10852590/1
?8=BDDDDFDF<2CGB>EHHFFIIFIFIIIB@BFIIIIIIFIIIIIIDDF
@11501764/1
ttcagttcttgcaggagatcgctagcgaacaatccttcgaggtaacctac
+11501764/1
CC@FFFFFHHHHHJIIJIIIHHIIJJJIJJIIIIIJIJJIJJAGHGJJJJ
@10853265/1
gttttttcagcagtcctgagggatattatcatcctttaggcggtggt
+10853265/1
@?@DFFFDFFHHBGHHGBDBGGFEDDHBHIIJJJGGIGIIJGI@AF;
@9539167/1
ctttattcgtcatcgctccccacgagcgtttctttagtctgtatattttc
+9539167/1
B=@DDEFFHHHHHJJJJJJJJJJJGIIJHEHIIJJJJJGGHFGIGIIJJI
@9539273/1
ctttattgaaaaattagtaaaacataatggttttcgcgcgtaaag
+9539273/1
?@@D:DDB4CFFFHGGBHFHGGGEGBEECBAEFHA:D?@@0<;B@
@9539274/1
ctttattgaaaaattagtaaaacataatggttttcgcgcgtaaagtgacc
+9539274/1
?@?DD;DADFH?>EHCEAAFCFIIIGIBDD<CBEGGGFGG@ACGGFHIII
@10409894/1
gtacaacctctatactttgcatcaaataaatgctcccttttcacaatata
+10409894/1
@B@DDFFFGGHGHJJJJJJIJJJJJJJJIGHHEIJJJJIIGIGIIIGJJJ
@9539468/1
ctttattgctaaactgttcgatctccggtttcatcattttatagtacact
+9539468/1
@CCFDDFDFHDHHGIJIJDHJJJJJJJJ?FHEGGGAEIIJGGGHFIIJHG
@10410104/1
gtacaactgtttacctgtgtatgataaataaacttttttcgggtttggaa
+10410104/1
@CCDFFFFHHHHFJJJIHIHJJIJJJJJJJJJIIJJJIJIJIHFGICGGI
@10856152/1
taaaaaaatatcgcaatattagaaattttcaaatattcttcgcttttgac
+10856152/1
@@<:BDDDHHFFFGHIIIIIHHII9FGHIHIIIDIIIGIIG?@@DFGIGH
@10856153/1
taaaaaaatatcgcaatattagaaattttcaaatattcttcgcttttgac
+10856153/1
CCCDFFFFHHHHHJJJJJJJJJJJIIJJJJIIJJJJJJIJJJIJJJJJII
@8386645/1
cgaatttgcaaatttgactttcactttatatattttctctctattttgac
+8386645/1
@<=:DADDFFHAHHIIBEGGIIHHIICHGIIIIGHGHGGIIIBH<??DBD
@11291590/1
tgccgatttaggttgttgtggtacatctccatgtggacccatttgctttg
+11291590/1
??1BDADDHHBH?FGFHEHEHCHCEDGFIIHIIFHIIIIIIGEHIIIIII
@8387043/1
cgacaaaaatttaaacacattgcattattgatttcgaggaaataatacga
+8387043/1
@@C7DDDFADHGFGIEIGEHIIJIHIGIJJJGHIJJBGHBHGIJDIIIIG
@8632741/1
cgtaaagtgaccaaagcaaagacgcaataagtgatacaagaaaatataca
+8632741/1
BBB=DDFBFFHHFGIGGGHIIIJJJJJGJJJ<FHHJJJJJJIJJJIJJJI
@8632742/1
cgtaaagtgaccaaagcaaagacgcaataagtgatacaagaaaatataca
+8632742/1
BC@FFFFAFHHHGIJJIJJJJJJIJIJJJIIHGIIIJJJJJJJJJIJJJJ
@10411002/1
gtacaatagaagataatcagacaattaatagaaaaatgacagaaggacag
+10411002/1
CC@DFFFFGHGHFGGIJJIIIHIHIGGGIIJIJIGIIGGIIJJJIIJJIC
@9982563/1
gcccaacttggtaatcttagtgtctttcagtcccgaataccgattctcag
+9982563/1
CCCFFFFFGFGHFHIIGJJJIIHGIIJJJCIIJJJJJIIIJIJJJJJJIG
@10190398/1
ggagaatgcatcctaggatcctcgtatagatgtcttgttattaaataatc
+10190398/1
BCCFFFFFHHHHHJJJJJJJJJJJGHJJIJJJIJJJIIJJJJJJJJIJIJ
@9090816/1
ctgaatgtaattttttatatagtgccccgatgatatgatatgtttttatt
+9090816/1
BB@7DFFDHHHHHJJJJJJJJIIJJJJJIDHIIIIJIGIIJIH9FHIGHJ
@10191136/1
ggagaattttttgattcagtgctgattctgcacacattcgatctctgata
+10191136/1
B@@DDFFFHGHHHGIIIIIHIJIJIJJJJJJJJJJFCFGIGGIIJJGGII
@11505145/1
ttcatcatctattatatagttcttttgggccatgaagttatcgaacctat
+11505145/1
@@@=DFFFHHHHHIJJJJJJJJJJJJIJJJJIJJJGIIJIJJJIIIJIIH
@9984316/1
gcccagatggcattcatgcagaaccgattaagaaaggggcagacaacttc
+9984316/1
@<@DBD?DHFHHHJIHJGHGIGIIJJHHIIGJJJIGHIJGHIIIIJIIIH
@9984317/1
gcccagatggcattcatgcagaaccgattaagaaaggggcagacaacttc
+9984317/1
CC@DFDDFDHHGHJGGHHEGHHGGIIEHIGJJJGIIIBEGHGFHIHGGE@
@10611864/1
gtgattacctctactgcagaaatatgtgtggaaatgctcaagcaaagtat
+10611864/1
?1=DDFFFHGHDFFFEGGGGHIJFGEFHCFHIGIIGIJIJJJIJJII?BG
@11506905/1
ttcatgcagaaccgattaagaaaggggcagacaacttcatgtacaaatac
+11506905/1
@@?FFDABFFHHHIGEGDCHFHEHAF>EGGIIGCHGHEHIIHEGEGGCEE
@11506906/1
ttcatgcagaaccgattaagaaaggggcagacaacttcatgtacaaatac
+11506906/1
BC1BDFFFHHHHHJJGIJJJJJJJJJIIJIIJJIJJJJJJJIJJJIJIJJ
@10192734/1
ggagaggtgacaaattcttccaagcggtcacgattaacaaatggacaatc
+10192734/1
@@C?DFF=DFHHDIJGIDJJJJGIIIFEFHHGCHIIJIJIJIIIJIJJJG
@11078087/1
tcatgaccaaaaagtgaacagctatcgatacacagtcatagatccaatcc
+11078087/1
B@@ADEFFHHHHHIGHJJJIJIJJIIIHGIJIIIIHIJJIIJJJJJHJJJ
@10613661/1
gtgatttcttagtgtcaatagtgctgccgttacttcctcaagcgctggta
+10613661/1
@@@?DDFFHHGHDAFGEHDHHFEFJIIIJJICGHIIGGJJIIJIJCHIDF
@9751386/1
gaatatataactgacatgtttcatatgtagaacgaattttgtgcatacaa
+9751386/1
CCCFFFFFHHHHGJJJIJHJJJIJJJJHJIJJIGFIJJJJJJIIIJIJJI
@9987127/1
gccccttgcggttaccccttctgttgggatgggggccg
+9987127/1
@C@FFFFFHHGHHJIJIIIJEHFIHBD>8DGGHGDGEA
@9987128/1
gccccttgcggttaccccttctgttgggatgggggccgccccc
+9987128/1
@C@:DDFFHHHHHJJJJJEHIJJIIIJJFHIJJJJJJH4:BDC
@10866736/1
taaaacccaaaaactgctcgtagtgttccacatctaaaactgttgcatta
+10866736/1
@@@FFFDDGHHHGIIIJGGDEGHFH?FHGHGIGHGGIGIIIEBFGGFAGG
@9752479/1
gaatatttgaaaatttctaatattgcgatatttttttatcgatctggctt
+9752479/1
??@D?DDFFHFHHGIIGGEHJIJJJJJJJJIIIJIJJJJJIIIJJGGIJJ
@9752480/1
gaatatttgaaaatttctaatattgcgatatttttttatcgatctggctt
+9752480/1
C@CFFFFFHHHHHJJJJJJJJIJJJJJJJGIJJJJJJJJJIIJJJJIJJI
@9546626/1
ctttccttgttgtccagaaacgtcatcatactagacttttcccattgaat
+9546626/1
@@?D=DFFABF>DFFGIGGIHDFHGII>CHGDHCFGIICHI@9?BBDBFH
@9988686/1
gcccgtttgccgatttaggttgttgtggtacatctccatgtg
+9988686/1
@@@DDDDDFHHHHBEH>A@FAF@EFECADDEGAE@F@<?<DD
@9989272/1
gccctattgaaaaccttgtagtggattcctaatattttttagtgaacctc
+9989272/1
@@CFFDEFBDFFDHIHIIGGIHIH>GHAH9CH>@FGHIIIEDDBFHGHGG
@9989273/1
gccctattgaaaaccttgtagtggattcctaatattttttagtgaacctc
+9989273/1
CCCFFFFFFAFBHGI<FIHECHEEHGIIIIHIHHGGIIIIECB>CHFFGG
@9989274/1
gccctattgaaaaccttgtagtggattcctaatattttttagtgaacctc
+9989274/1
CCCFFFFFHFHHHJJIJIHGIHIJBGHEIIGIIGIJJJJJCFGEHIIIIG
@11510151/1
ttcattttaaatgaaaaacgtatgttgtttacttcatttgaatctatgga
+11510151/1
?:8ABD??D<:A2CGIFIE6:CBEHEDACEFABCBC<C@DACFGF>FCDF
@8640380/1
cgtagctcttcctccctggatttcttgaggacatcggagaggctccaacc
+8640380/1
@@@DDDDDFFFFFFII;AG3CHHCHF?CGIBFFFFEE1DFFIFCFI@F=F
@9097285/1
ctgacatgtttcatatgtagaacgaattttgtgcatacaaaaatagtaaa
+9097285/1
B1=DDFFFHHHHHIJJJHIJJJJJJIJJJJJIJJJJJJJIJJJJJIIIJJ
@11298012/1
tgcgattgagaccactgcgtataagagtggctag
+11298012/1
BC@FDFFFFFDHHIJJJJJGIIJJJGICGGIJI?
@11298013/1
tgcgattgagaccactgcgtataagagtggctagattgggg
+11298013/1
@@7?DDFFHHDFHGIIIJIGHHGHIAE??FHIG9CFH>GGG
@9756066/1
gaatgccctattgaaaaccttgtagtggattcctaatattttttagt
+9756066/1
8?=A:BD;3C:CCFE@G@FCDBHFE<A;BAA9?C9<9<:1CCF:B?D
@8861923/1
ctcaccttacaaaataaaatacggcaaagagaagaaaggccgatagaatg
+8861923/1
@@@:DDEFHHHHHIIIJJJHIJIIIJJJJJIJIGIIGGIIJJIJ>HGIGG
@8861924/1
ctcaccttacaaaataaaatacggcaaagagaagaaaggccgatagaatg
+8861924/1
CCCFFFFFGHHHHJJJJIIIJJJJJJJJJJJJJJJIIJIGIJJJJJJJJG
@10869579/1
taaaatacggcaaagagaagaaaggccgatagaatgaagtgaaagtcgaa
+10869579/1
@@<1ADDDHDHFHIEGGGGGGGICGGIEFGHIGGEHEDGGHIIGG=CFA@
@10869580/1
taaaatacggcaaagagaagaaaggccgatagaatgaagtgaaagtcgaa
+10869580/1
CC@FDFFFHHHHHJJJJJJJJJJIJJJJHIIJJJJGJIJIIIIIJCCEGI
@11081396/1
tccaaaccttgcaaattttcaatcatgaagcaagattttacctgaacaat
+11081396/1
@@@1BDFFHHHHFIHIJJJIEHGIIIEEHGCEGIIGIIGJJIIIGGJJGG
@11081397/1
tccaaaccttgcaaattttcaatcatgaagcaagattttacctgaacaat
+11081397/1
CC@DFFFFHHHHHJIIIJIIJJJJJJGIJJJJJJJJJJIJIIIJIJGGII
@10870388/1
taaaatcttgcttcatgattgaaaatttgcaaggtctggaggagttgtac
+10870388/1
@@@DFFFFGHGGHJJIJEHJJJJJIJJJJIIGJIHEIIJJIJGGDGHIII
@10870389/1
taaaatcttgcttcatgattgaaaatttgcaaggtttggaggagttgtac
+10870389/1
BB@DFFFFHGHHHJJJJJJJJJJJJJJJJJJIJJFHIJJIIJHIHIIIII
@10617027/1
gtgcaatcttcttttccggaaaatgctcgaaaactcaattggcgcacatt
+10617027/1
@@@DDFDFHHHDFJJJJEGFIGIIJJJJJJIIGHHIIJJJIJJJJGAGGH
@8643596/1
cgtatttagaatataagtaatttgttatagcatattttaaaaaagaatca
+8643596/1
=:14=BDD?:D<CEEE<?BFFIIDCFDEEEEIIIIIIIEIIIIIIDIEIE
@8644171/1
cgtcaaagcaccaggagaatgcatcctaggatcctcgtatagatgtcttg
+8644171/1
@@@FDFFFHHHHHJJGGGIGIJGHIIIHIIJJIJJJEDGHHIGHIGHIJI
@9993140/1
gccgaataaaaatgcaaaaaactataaatttttattatattttatgcatg
+9993140/1
CCCFFFFFHHHHGIIJIJJIJJJJJJJJJJJJJJJJJJJJJJJJJJIJIJ
@11719961/1
tttcttcactgcttgttggcagagcaactccttttctgttcacatatcta
+11719961/1
C@@FFFFF?BFHFE@EHGGGIGIHIJJIJJIHIIFIIIIJIGIGHIIHII
@11720190/1
tttcttcgatcttccggttccggtggccaccagatcgttgttaaggaaca
+11720190/1
???;ADDDFAFDFGBFG1CED?C8C@?;GBFFFIFFIDFBBFCFDFDFFF
@9994388/1
gccgaattttgctgtttctggttcgagttccaagagttctctaatggg
+9994388/1
@C@?DDDFHHDFBFCGHAC@H?FG?3E?EEH<F@;B:C<?DBBGFGHG
@11083454/1
tccaaatcgagggcgccatccacgagccaatcttccgctaccgcgtgttc
+11083454/1
CC@FFFFFHHHHGIJJJJIIJIJIJJJJJJIJJJJJEHHIJJHHFBBAED
@11083666/1
tccaaatctacactaacttctcctgatcgagtaaatattgggaaggcact
+11083666/1
CCCFFFFFGHHGHJJJJJJJJIJJJJGIIHIGIJJJIIJJJJJJJIJIJJ
@8398420/1
cgacatttgacgtacggttcaagtagctgaagtaaaagtgtgctccattg
+8398420/1
@@@DDFFFHDHDFIIGICGHIIIIIIIIIHIIGHGIIC:DBFHHIIEGII
@10617861/1
gtgcaccttcctctgataagggttggtatggtttgcatagattattgtac
+10617861/1
?:?4DDDBFDFFDIIBEFAFFF?FGF<CGBFCE?1C@DFBFFGE<FCBBB
@8647280/1
cgtcagccgccatattgatttaattttgacatgttagaatgccctattga
+8647280/1
@@C1ADADDDH?DDHHEBFHIFHIIIIGGIIIIHIIIIIGIIIIIIGIEH
@10198099/1
ggagcgatgacgaataaagtatgtgttcaccaagagaagaaagctataca
+10198099/1
BC@DFFFFHHHHHIIJJJICHHJGGHHIGGIJIJGGIJIDHIIIJIJJJJ
@10619170/1
gtgcagtacttcattgtgattctcgaataaatgccagagatgataagcag
+10619170/1
C@@DFFDDHHHHHJJIGHIJJJJJJJJJJJJIJJJJIIIJIJJIJIJJJI
@10198475/1
ggagctgtttgtctgccccaagtgggttgttgttgttgaggaggagc
+10198475/1
@B<;DEEFHHHHHIJJJJJIJIHHIIBFHHIJIGIHGHIIJIDBDAG
@8866187/1
ctcagaaattcgaataaattcagtctcagtttcagttactcttgatttta
+8866187/1
@C<BADDFDHFHDGHHIJIIJJJHHEGHHEHIIIJ@GFHIIJIGGIHJJG
@9101049/1
ctgactagagattcttctgtcttctcacagagatcttcgacaaaatcgtc
+9101049/1
CCCFFFFFHHDFFIGJGIIJJJJJJJIGIIIJIJIJJJIJGG@DGHIIFH
@9550204/1
ctttcgtgtggtagtccctcttcgtgttccatttcatagaatgg
+9550204/1
=B1ADDDDHDHFBFHGIJIEIIJIIE?FEE4:CG@BDF9CGBHC
@9758992/1
gaattatcttttttagagatggagtatcggatggacaatttgaacaagtt
+9758992/1
?<BBDDFFHHHHHJJGIIIJJJIJAFHIIJIIJJCFGIGIIICIECHB?F
@9102773/1
ctgacttgcatttcataattaaggtaatccacggcatttctggtcgtggg
+9102773/1
@@@?DFFDFHHHHIHJJJJJIIJJHHJJJJIIJJJJIJJJJJJHIJGGIA
@10621969/1
gtgcccttgagaaatttgctgcctcaaaaacgtatgacaaaactatagag
+10621969/1
@@<1BABDDHDHFIFIIGGIIEGGIIGHGGII?FHHIIGHIIIIIIEGHH
@10621970/1
gtgcccttgagaaatttgctgcctcaaaaacgtatgacaaaactatagag
+10621970/1
B@<DFFFFHFHHHJJJJJJJJJJJJJJIJJIJHIIJGIJHIJJJJIJJIJ
@10199480/1
ggaggaccagggtgctgttgtctcgttccaggttgttgttgtgaaacctg
+10199480/1
CCCFFFFFGHHHCGHIJHGIIJJJJJJJJIJJFGIIIIJJJJJIIIIJIJ
@10199830/1
ggaggagcagcttgctgttgtctcgctccaggttgttgttgtggaggagc
+10199830/1
BC@FFDDFHHHHHJIJIGIIJIGHGJJIIJIIGIIG;DGGGDHGEIGCHG
@9315059/1
ctgttattctggtttctctatagttttgtcatacgtttttgaggcagcaa
+9315059/1
=B@D42ADHFHHDGGIJJJJJIIJHIJJGJIIJJJJJJIJJIJJJJJIJJ
@10423614/1
gtactatgtgtgtttggctagattctgtttgacattcgaaaagtaaacgt
+10423614/1
:?=DDBD;FB=CDGGDGEGHIGGFHCA?EHAEFHFFFHIIIIGHIIIIID
@10423615/1
gtactatgtgtgtttggctagattctgtttgacattcgaaaagtaaacgt
+10423615/1
?1=DFFFFHHHFFIJJJJJJJJJJJJJJJJJJJJJJJJJJJJJIIIJJJF
@10423616/1
gtactatgtgtgtttggctagattctgtttgacattcgaaaagtaaacgt
+10423616/1
@@@;BDEFFHDFHHIJJJIJIGHJJJIHHHHIJEGGGIIIIIGGHIIIJH
@10423617/1
gtactatgtgtgtttggctagattctgtttgacattcgaaaagtaaacgt
+10423617/1
BB1DFFFFFHFFHGJJJJJJJJJJJJJJJJJJJJJIIJJJJJJHHIJIJD
@10623824/1
gtgcgccaattgagttttcgagcattttccggaaaagaagattgcacccc
+10623824/1
<@8BDDFDHHGHHIGIEICHHIGHHJJJJGDGIIGIIJIIJJIJIJEGGG
@9552662/1
ctttcttcgatcttccggttccggtggccaccagatcgttgttaaggaac
+9552662/1
CCCFADEDFBDFDIGI<F8EFHFHCGHEHEHIECGGHABFHGGAHHIGII
@9552816/1
ctttcttctcttggtgaacacatactttattcgtcatcgctccccacgag
+9552816/1
@@@DBBD?C?DFBE2A<A<CDFEGG@?F9EHG@9CFHG;B@BFGIDH@0@
@8650349/1
cgtcctccaggagttgctgagccgtcgcggcatcactccc
+8650349/1
?<?DDDDDFFHAFCEHGEHBFGIEEFHGB@@:FEHG9=@C
@10202157/1
ggagggtaacaatctgccttctacatttgcgagtgacgaagagttggcca
+10202157/1
@@1ADFADHHHHHJJJJIGGIJJJIJJJJJIGG?GHIJJJJJIFEHIIII
@11306534/1
tgctctactctcaagaaatggcctccatgccgagcaagactcccgtcagc
+11306534/1
C@@FFFFFHGGHHJJEIJEHIJJJJJJJJJIJIGIJIJJJIJJHHGIEII
@10877144/1
taaagaaacgctcgtggggagcgatgacgaataaagtatgtgttcaccaa
+10877144/1
CC@FFFFFHHHGHIEHIJJEIIJJJJJIJHIJJJIJ@GHIHFGIIIIJJH
@10627758/1
gtgcttaagtggcttaccttctacttaccacttagcagaacccgataaag
+10627758/1
@@@?FFFFHFDFHIJIJIGHGJJJJIIJIIIJJHIGGIFHHIIIJGIII8
@11096508/1
tccagatccattattactacccctgtcacaacatgagcttaatgaaaaaa
+11096508/1
@@<DBB?DDHHHBEDBDFBBEGBFGBEH<CEFGI<GIGIIIDDBB?GH?7
@11306961/1
tgctgaatgtgcgccaattgagttttcgagcattttccggaaaaga
+11306961/1
@@@BD?DDHDHHHJJJJJJFIJHIIJGGJIJIIJJJJFHGIJJJJJ
@8403963/1
cgacgaatgatgtgataaatatacctgcacacacgcatttttaaatttaa
+8403963/1
CCCFFFFFHHHHHIIJIIJIJJIJJJJJJJJJJJJJJJJJJJIJJJJJJJ
@9999636/1
gccgctccgggcgttccgttggtctgattggcttg
+9999636/1
8:?AD<DAAHFDFGG=GA9B:??4BF@DF?D;==:
@8404271/1
cgacgacattgagcaacttacgtattttctatgtcacatgttcactcggt
+8404271/1
CCCFFFFFHHGFFFEHIIIHIJIJJJJJJJJJJGIIJJJIHHIIJIJJJE
@11098048/1
tccagctccgacgtactatgcccatttagctgcggccagaggcaaagtct
+11098048/1
@@CFDFFFHFAFDCGHIEEFGGIIDIIIEHHEGHEHDGGGIIIIICC7=C
@10629552/1
gtggaaacgagaatattgcattcatggcacctgaactttcgcagtacttc
+10629552/1
?1:DDFFFHHHFHJIIJJICHIJJIIJJJJJJJJJJIIJIIIJIGFHIJJ
@9555886/1
ctttgacattgcttgtggtcacttttcgcgcaaaggtaaaatcgttctag
+9555886/1
@@CFD?DFHHBDDIIFHI;FFFHHCFGHIAEFHHDH?DHIGCGHGIC;CF
@10207474/1
ggataaaccaatggagcacacttttacttcagctacttgaaccgtacgtc
+10207474/1
?1?=BDFFHHHHHJJIIJJGIJJJJJJJJJJIIJIIJJIJJJIJHIGIHI
@10207475/1
ggataaaccaatggagcacacttttacttcagctacttgaaccgtacgtc
+10207475/1
@B<BDFFFHHHHHIGIJJJIIJJJJIJJIJJJJJIIJJJJIIJJIIJJJJ
@10629983/1
gtggaaatatgttgccgagaagaccatatctgcaatttcaatttttccgt
+10629983/1
B:BDDFFFHHHHHJJJJJJJJJIJJJJJJJJJJJJJJJJJIIJJJJJJID
@10630115/1
gtggaaatgctcaagcaaagtattatttcagatttttcagcattcaattt
+10630115/1
CC@DFFFFHHHHHJGJJJIJHIIIJJJJJJJGIJIJJIIJIJJJJIIIJI
@10208627/1
ggataacctctctgtcggtagatttccgtgaag
+10208627/1
@C@FFFFFBHFHFIGGBH<AAEGHIIICFDCG9
@10208628/1
ggataacctctctgtcggtagatttccgtgaagtggtccgtgccccttgc
+10208628/1
=<?4=DDDDHGHHJIJIJFEGHHIJJJJIIJJJGGIHIIIIJJJIIIIII
@10881306/1
taaagcgttaccagcgcttgaggaagtaacggcagca
+10881306/1
@CCFFD<:DHFFGBGGBHHCGGGGHB?CGC@DGHE7B
@11102489/1
tccagttgtttcggaacataaaagcacggtggcaaccaattatcgtgagg
+11102489/1
@@<DDDEFHFHGAHFHIIGIIII@@DEGE?DGBGIABFGHHIG4888=FF
@10881538/1
taaagctgctaaaaaagcaggaaaagcccagaagaacgttcgactttcac
+10881538/1
@@@:D?DDHFFFGHGBGFHG@GIII9CB3::BFGIGGBD3DFG=@BFGGG
@11103377/1
tccatagttcttacatccttgtttatttccctttttgtggagaggtacta
+11103377/1
B<BDFFFDHHHHHJGJJJJIJJJIJJJJJJJJJIJJIFGGIIGIJDGFHI
@10429749/1
gtagaacgaattttgtgcatacaaaaatagtaaaaagtcgaagtctttcg
+10429749/1
@B@DFFFFHHGHHJFGGIJJIJJJJJJJIJGIIIJJIDCHIIJHIJJJIJ
@11310940/1
tgcttgtggtcacttttcgcgcaaaggtaaaa
+11310940/1
=8?DD>=DADD<D4CEEE<1C61DDDD0:BDD
@11729350/1
tttgacattgcttgtggtcacttttcgcgcaaagg
+11729350/1
=B14BDFFHHHHHIFHIGIIJJJJJJJJGHBGI@D
@11729351/1
tttgacattgcttgtggtcacttttcgcgcaaaggtaaaatcgttct
+11729351/1
BBBDFFFFHHHHHJGHIGIIIJJJJJJJJJJJJJIHIJJJJJJFHIJ
@10430539/1
gtagaaggtaagccacttaagcacacatgttacataaatgtcaaaatttg
+10430539/1
@BCDFFFFCFHHHJJIJJJJIJJJJJJJJJJIJJJJJJIIIIJIIJJJJI
@10631926/1
gtggaagtatttgggaaaggtttgtttaaagggattggacgcaattaccg
+10631926/1
=11B?DEDHFHHHIIIJJEG<HHGIJJIJJJIJGGGGGCFEGGIBHIJIG
@9111504/1
ctgagccgtcgcggcatcactcccaaatacgaactggtccaaatcgaggg
+9111504/1
@??;DDDDFFFFFG6:@@?9?DGI3BF<FFE7BAFAF@ECDEIA>CE?<C
@11105817/1
tccatctctaaaaaagataattctttggggtttttgacctttattagact
+11105817/1
@@;7BDDFFHHHDHEEHDHIIHGIIIIIIIDGIIIIIGHIIIIIII>BFH
@9561313/1
ctttgcatcaaataaatgctcccttttcacaatataataaatacatatca
+9561313/1
@C@FDFADHHHHFIJJIGGIIJJIJJIJJJJIIIIIIIJIJJJJJJJJJJ
@10433978/1
gtagaggataaaccaatggagcacacttttacttcagctacttgaaccgt
+10433978/1
CBCFFFFFHHHHHJJJJJJJJJJJIJJJJJJJJJJJEIJJGHIJIJJJJG
@11523788/1
ttcccacctttttcactcaaccatagctttctcagcgtg
+11523788/1
CCCFFFFFHHHHHGIJJJJJJJJGEHIJJJJJJIJJJD:
@11523789/1
ttcccacctttttcactcaaccatagctttctcagcgtgttt
+11523789/1
CCCFFFFFHHHHHJIJJJJJJJIIEEHIIJIJJIIJJF@:8D
@11730642/1
tttgactactgtatagctttcttctcttggtgaacacatactttattcgt
+11730642/1
BB:BDDFFHHHHFIIGGGJGJJJJJJIJJIHIIJJJJJIIIJIIJJJIID
@9562223/1
ctttgcgcgaaaagtgaccacaagcaatgtcaaagagaaggatagcaact
+9562223/1
?@@F?DDAD?FHDB:?CCG9DFIEHEFEGHIGICFFG@FGIIIGGCHGG@
@11108239/1
tccatttcatagaatggtggtggccatctgcgggacatgcacatctcttg
+11108239/1
@@@DDDDDHFFFFIIII?FH:FHGGIGIGHDGIH0?;DF>AGCBCGG8C8
@9567327/1
ctttggtggggaactttgttgttgacgttcatttcgacccgtttgctgtt
+9567327/1
@@@DDDBDHHGAHIEIJGFGGGGGHGG?GHIIIFJJJIJJI@FHGHJ@=>
@9769483/1
gacaaattcttccaagcggtcacgattaacaaatggacaatcgtgtgcgc
+9769483/1
B@C:DDFFHHHHHIJIJJIHIIJJJJJIJJIJJIIGJJJJIIJHIFHIJI
@10005605/1
gccgtcgcggcatcactcccaaatacgaactggtccaaatcgagggcgcc
+10005605/1
@7?DDDDDFD:?DGFE?DGGDGI9FFG?BFFII<BFADF@=;DEEF<?@B
@9568923/1
ctttgtcatcgaacgatgtcaccacctgattggtgatatcagccgctccg
+9568923/1
=?=4ADDFHHHHHJJJJJIIJJJIJJJICHIJJGGHJJIJJJJIIJJIJJ
@10439360/1
gtagctcctttaaaagacatttgtgctgaaaagaaaattcaagatccagt
+10439360/1
@@C;DBDFDHGHGIIIEHIGHIICDHGGHIIIEHHIIEIIIIGGIAHGGB
@9569270/1
ctttgtctggttaactttagtgggaaggtttaggtatttgtggtatctgt
+9569270/1
B??BDDDFHHDHHJJJJJIJHGIIJJJJEHHIIJEGIIIJIIIIIJJIJI
@10888543/1
taaatcagtatttagtcggaagaaatgacgagagagaagagatttcagaa
+10888543/1
@@@DFFDFDFHDHIJECHIGHGJJIJJHIGGGIFGEHIGHCGIIDAGHIJ
@10006731/1
gccgtgtgcccttgagaaatttgctgcctcaaaaacgtatgacaaaacta
+10006731/1
@1:BDDDDFHHFHIGHGGIIIIIIIIIIIIIIIIIIIGIIIIIIIIIIII
@10006944/1
gccgttacttcctcaagcgctggtaacgctttatcgggttctgctaagtg
+10006944/1
@@@FDDFFHHHHHJIJJJJIJJJHGGIJJJJJJIJIEHHIJJFGGHIEHI
@10006945/1
gccgttacttcctcaagcgctggtaacgctttatcgggttctgctaagtg
+10006945/1
CCCFFFFFHGHHHJJJJJIGIJIHIIIIJJJJJJJJJGJIJJJJJJIIGI
@10216219/1
ggatgagtgacgtcagcgcccatgatcatggttggtctattcaaaatggg
+10216219/1
=?@4=DDAFFHHHGIIIGHIIIDHIIIIIIIGIIIDFGEHGB@GIIIDGG
@9570303/1
ctttgttcagttcttgcaggagatcgctagcgaacaatccttcgaggtaa
+9570303/1
@@@DDADEFHFHDIEHIGACFHGCCD@8CEEGGGIIH@?FGC?;DFG@FC
@11318658/1
tggaagaattaaaacaagttccagatcctcgaac
+11318658/1
?@?=D>DFGHHGHCGEGBAFFF@BH@HGGHA8C3
@9120494/1
ctgatagtagatggtaactgttcaaattcctcttcctcacgaggacactc
+9120494/1
CCCFFFFFHHHHHJFHIJJJJJJJJJJJIJJJJJJJJJJJHGIJJJIJJJ
@10639080/1
gtggatagctgcaccaagcattggtggcgattggtcaatgttttttcttc
+10639080/1
?=?7DBDDDADBHIIIB>G;DHA@?2CAG@FHG@:??D<BBGFHIGHEG>
@9770736/1
gacaacttcatgtacaaatacctcaccttacaaaataaa
+9770736/1
CCCFFDFDDFDBCGEGEEFFDGIIGIGIIIEGIFE>CDH
@9770737/1
gacaacttcatgtacaaatacctcaccttacaaaataaaatacggcaaag
+9770737/1
CCCAFFFFHHHHHJJJJJJJHJJJJJJJJJJIIJJJJJJJJJJIJJJJJJ
@11529246/1
ttccggaaaagaagattgcaccccgaaaagtttgggtacaacctctatac
+11529246/1
CCCFFFFFHHHGHIIIIHIIJJJIJIIJJIHHIJJJFHIJJIJJJJIJJJ
@11110649/1
tcccacctttttcactcaaccatagctttctcagcgtg
+11110649/1
@@CFFFFDHHHHHJJJJJJJJJIGIJJFJJJIIIJJGD
@11110650/1
tcccacctttttcactcaaccatagctttctcagcgtgtttaatttcgtt
+11110650/1
@@@FFFFFGHHHFHIIIHIJIIJJJIJIJIJJJEHIHHHHIEDDBGFCBF
@11323407/1
tggacataaaggaaagaaaaaaatgtcaaaattttgcaaattatgtggca
+11323407/1
@C@FDFFFHGGHHJJIJJIJIJJGIGHJJIJJIIJJIIJIIJIJGDHAHG
@10640915/1
gtggattcctaatattttttagtgaacctctctaacgtctttatagaatg
+10640915/1
=:=142ADHDDHBHGHIIIIIIGHBEHICHGFGEHIFIGIIIGHGGGHGG
@11323730/1
tggacatcgaagaaaaaaacattgaccaatcgccaccaatgcttggtgca
+11323730/1
CCCFFFFFGDHHDHJIJJJIJJJJJIJJJIJDGHIIIJJEIJIIIJAGHG
@11323731/1
tggacatcgaagaaaaaacattgaccaatcgccaccaatgcttggtgcag
+11323731/1
BC@FFFFFGHHHGJJJJJIJGJIIJJJJJIIIJJJJJHIIIEGGH=CGHI
@10219777/1
ggattatcaaaaagcttggagagactatgtcaaatttcgccatctactgg
+10219777/1
B@@=BDFFHHGHHJJJJIJFGIJJJJJJJHIIJJJIIJJJJJIIIJJJIC
@10010409/1
gcctacattaatctcagctgctgttttaacgtaactatattgtggtccgc
+10010409/1
?B@4ADDFHHHHHJJJJIJJJJJHJJJJJJJIJJJJJJJJJJIIJIIJJJ
@11531838/1
ttcctactgtctttttaaatatgaattgtctacgagcaataccgatagac
+11531838/1
@B@FFFFFHHHHHJJJIIJJIJJJJJJIJIJJJJGIHIIJJJJIIIIIJJ
@11738060/1
tttgcctcgaaatctaaggttatattacttttatgaatcgtgataacatg
+11738060/1
@@=ADDDEHGDHFHHGIIIJIGGGIJIJJIJIJJII@EGGIG?BBGDEDH
@8880906/1
ctcagcttcaacgccaaggacttcaactttgttcagttcttgcagg
+8880906/1
CCCFFFFDFFHH8@EEHAEEFEEGGIIJJGEIIIJJJIIIJGHA??
@8880907/1
ctcagcttcaacgccaaggacttcaactttgttcagttcttgcagg
+8880907/1
CCCFFFFFHHHHFGIIIIIDIJJJJIJJJJJIJJJJIJJJJJIJJI
@9332596/1
cttaaatttaaccgaaatatagaatacaccccttaatcagctacaacagt
+9332596/1
::==BD;DHFHDHA@@GA@CHG>HGGDHDGHIDFGGEGDFHIIDGIIIIF
@9332597/1
cttaaatttaaccgaaatatagaatacaccccttaatcagctacaacagt
+9332597/1
B=BDBDEFHHHHHJJJJIJJJIJJJJJIJJJJJJJJJJIJJJJJJJJJJH
@9332598/1
cttaaatttaaccgaaatatagaatacaccccttaatcagctacaacagt
+9332598/1
CCCFFFFFHHHHHJJJJJJJIIJJJJJJJJJJJJJJJIJJJJJJJJJJJF
@8417155/1
cgagaaaggtccagaattatgtgaattttacagggcgttcacgtgtgcca
+8417155/1
BC@FFFFFHAFFDGFHIJJJJHEIJJJJJJJJIGHIJJJIJIJGIHIJJI
@8666741/1
cgttaatagacgcacaatacccggcgaactgctggtcagttgcagacatg
+8666741/1
?@:BDFFFHHHHGJGIJIJIJIGGEGIJJJIIFGGHIJII;@DGIHHHGH
@10643406/1
gtggccatctgcgggacatgcacatctcttggagccagccaatgggattg
+10643406/1
@CCFFFFFHHFFHII>FHIJIIIIGHIJJJIGJIDGIGGIGIJJJC>FGG
@9577788/1
cttttatgaatcgtgataacatgcataaaatataataaaaatttatagtt
+9577788/1
?@?=ADFDFFHHHGGAGGHGIIBGEEHIIIGHIIIGIIIIIIIIIIIIDH
@9577820/1
cttttatgagtctaataaaggtcaaaaaccccaaagaattatctttttta
+9577820/1
:?@DDDDDDD=DCCGHHIIEEHHIIIIIIIIIIIIGIIIIIGFGIIIIIE
@10221950/1
ggatttctcaacttgtttccgtgagttgctgaacaaatttgaaaaaacca
+10221950/1
=?;4=B?BFDH??G>AGHCHB<FCE<E?<C>?GDHIIGHIGDHIIIIGIG
@11533460/1
ttcctccatagttcttacatccttgtttatttccctttttgtggagaggt
+11533460/1
CCCFFDFFHGHHHIHIGGGJIGGHHJJGJJJHHGGIJIJJIFGCGHHHI?
@11533461/1
ttcctccatagttcttacatccttgtttatttccctttttgtggagaggt
+11533461/1
CCCFFFFFHHDHGEHIIJIJJJJJIGGIJHJIIGFHHEGJJIHIIJF@@?
@11533723/1
ttcctcgaaatcaataactcgacaaaaattgttcccttttgagctattgc
+11533723/1
?@<DFDDFDHHDFEHHIHEFFHIGEGHGCH<?:CGBDGIE<1DCDHEGHG
@8418019/1
cgagaacgcgcagagggttatacattaacaagtaatttgttgagtgatgg
+8418019/1
@C@FFFFFHGHHHEHJJBGGHJJJJJIIJJJJHIGIJJJJJJIJGIJJJI
@10644684/1
gtgggaaatgttgactgttgtagctgattaaggggtgtattctatatttc
+10644684/1
@C@DFDFDHHHHHJIJJFHIGIEHIECHCEBH@GGA@?FI@GIIIGHIJG
@11740111/1
tttgctttggtcactttacgcgcgaaaaccattatgttttactaattttt
+11740111/1
B@:BDFFFHHHHHJJJJIIIJJIJJJJJJJJJJJIJGJIJJIJIIGIJJJ
@9337204/1
cttaagcacacatgttacataaatgtcaaaatttgacataatttgtggac
+9337204/1
@CCFFFFFHHHHHJJJJJJJJJJJJJIJJJJJJJJJJGIJIJJJJHIJII
@11742105/1
tttggactcgacaaaaatttaaacacattgcattattgatttc
+11742105/1
18?=;?D:B?:8<@<B?A<FBFDFC?1111?4CD>BDED?DB9
@9580347/1
cttttccgaccaagagatccagcaagttcttggctgccgaatgtttggcg
+9580347/1
BB@FFFFFHHHHHIIHIJJJJJJJJJHJJJIJIJIIJIJGGIIHHIJJJJ
@9580380/1
cttttccggaaaatgctcgaaaactcaattggcgcacattcagcagg
+9580380/1
1::DDBDB?FHHFFH@E>AHEH8FGGGEHGBBEGG@FHGGIGIAHGC
@11329282/1
tggagatgtaccacaacaacctaaatcggcaaacgggcaacaaaggggtg
+11329282/1
CC@ADDEFFFHHHJJIIJJJJJJJJIJJJIJJJJJIIGIIIJJJJFHH5A
@11742517/1
tttggagctattgcgatattttttcggaaaaaa
+11742517/1
=@@4A?B8BFDHHIAFGGIIIIIIEFBDGHHEH
@9778733/1
gacataatttgtggacataaaggaaagaaaaaaatgtcaaaattttgcaa
+9778733/1
@@@DDDDFFGHFHGIHIGHIIJIJJJJJJGEHIHJJIIGGHGGEGHGGGC
@9340908/1
cttaatcagctacaacagtcaacatttcccacctttttcactcaaccata
+9340908/1
@@@DDBDDD<:CCFFEFAIC:AECGHFFEFICDFFDGIDDCFFCGEBGEF
@9340909/1
cttaatcagctacaacagtcaacatttcccacctttttcactcaaccata
+9340909/1
@@BDDFFFGHGGGJJJIIEHHHIIJJJJJJJJJJJJJJIJJJJIJJJJJJ
@10223753/1
ggcaaaactccgaaggaagccaagggctcggctgctcatcatgccctcga
+10223753/1
BC<DDFFFHHHHHJJIIJIJJJJJIJJJJIJJJJIGICIIGGHGIJIJGA
@10647169/1
gtggggattgtattgagcttgtgtaggtggaggatagtttaagttgtcat
+10647169/1
B=?DFFFFHHHHHJJGIIJIJGGFIIJCFIFHIGHIIHIIIJJIIIHIII
@10900255/1
taacagtttgaaaaccttgataaatggaacgaaattaaacacgctgagaa
+10900255/1
@@@FFDFFFD8FDGEHGGHHE@HHEHHCD;E:GEHEHG<CFFDGE>6BGD
@11331115/1
tggaggagttgtactaatttgtgtaattgaagttcgtattatttcctcga
+11331115/1
@CCFFFDDFHHFHJJJJJJJJBGFGHHIIIEHFGIBFGFGIEIJHIIGIG
@11331116/1
tggaggagttgtactaatttgtgtaattgaagttcgtattatttcctcga
+11331116/1
BC@DFFDFHHHHHJJJJJJJJHHGIJJJJJJJHJJIIIIJJJJJIJJJJJ
@9583597/1
cttttgactcgacaaaaatttaaacacattgcattattgatttcgaggaa
+9583597/1
1=@D=22==C?C@<FHIJGGIHJHCFGDHIIIIIICIIJEIEICHFGGGE
@9583662/1
cttttgagctattgcgatattttttcggaaaaaagtgagtttaggatatc
+9583662/1
?@BBDDFFHHHHHJJJJJJIJJJIJJJJIJJJJIH?CGCFGGHEIIIIIJ
@11119932/1
tcccttttgagctattgcgatattttttcggaaaaaaagtgagtttagga
+11119932/1
?@<D:BDDBFFHFGGBEEHGEGIIIEEHGIEGGGIGIIGIFFCCEHGIHF
@11119933/1
tcccttttgagctattgcgatattttttcggaaaaaagtgagtttaggat
+11119933/1
BC<DDFFFHGHGHIJJJJJJIJJJJJJJJJJIJIJIJIHIHIHIIJIGII
@10903860/1
taacgatggagaattttttgattcagtgctgattctgcacacattcgatc
+10903860/1
@CC?DDDFHHHFHIIIIIIHIIGE@HIIGIGGGHIIIGIIIGBFFHIIII
@10904419/1
taacgctttatcgggttctgctaagtggtaagtagaaggtaagccactta
+10904419/1
@@@DDDDDFHHFB86ADGAF@HGG@:C@?EGEDHHICGGIGHDHGCGDHH
@8425985/1
cgagcattttccggaaaagaagattgcaccccgaaaagtttgggtacaac
+8425985/1
CCCFFFFFHHGHHGGIIJIGGGGHGGGIIJJIIJJJIIBGHCGGAFAHGG
@10650148/1
gtggtatctgtcgatgttgccagaacgtaagatatcctaaactcactttt
+10650148/1
BBCFDFFFHHHHHJJIIIJJJJJJJJJHIIJJJJJJJJJJJJJJJJJJJJ
@8427341/1
cgagcttcatgatcccctgaagaatatatcttgaagaactattatttttt
+8427341/1
@@71ADDDFFDFFBFGI3<3CCFG@FDA<?DGB?F@BG<@CDF?DGFIII
@8427575/1
cgaggaaataatacgaacttcaattacacaaattagtacaactcctccaa
+8427575/1
??<DD6;:CD:<C::CEEFIC99FFDED4983ECDD?DDEICEDEIDC>B
@11750787/1
tttgtacatgaagttgtctgcccctttcttaatcggttctgcatgaatgc
+11750787/1
::=;=BDFHHGHHDGGEHGIIIIGHHCHBHGGIFGIDGHIIIIIIBGCCH
@10456210/1
gtattattcctcgaaatcaataactcgacaaaaattgttcccttttgagc
+10456210/1
BBCFFFFFHHHHFIJJJJIJJJJJJJJJJJJJJJJJIJJJJJJJJJJJII
@10456313/1
gtattatttcctcgaaatcaataatgcaatgtgtttaaatttttgtcgag
+10456313/1
==@BD;DEHFHFFEFHIGHGGHIJIJJJJIIEGFHIIJJJJJJJIHIJGJ
@8674825/1
ctaaaaaagcaggaaaagcccagaagaacgttcgactttcacttcattct
+8674825/1
CCCFFFFFGHHHGJJJJIIJIJJIJJJJIIGFCGHGIJIIJIIJJIJJIG
@8894723/1
ctcatcccagccctgattcgcaacatataccgagtgtggcggca
+8894723/1
@@CFBEFFHDFHHEIGBHIIIGIGGIICIGHIIE@FHIJIGGE8
@9138634/1
ctgcaatcatctatactctcagggtcttcatccgattttatttcccgaat
+9138634/1
@@8BDFFFGHHHHJIHGIJJJJIICFHHJEIFHIHIIJJJIJJJJGIGGG
@9588353/1
ctttttcactcaaccatagctttctcagcgtgtttaatttcgttccattt
+9588353/1
:BB=BDDDHHHGHJJIHIGIIIIJIJIIJIEF?CGGGGHI9BDFADB<BG
@9139149/1
ctgcaatgcttttatcagggatactatgctgtgtaactagattatatgga
+9139149/1
@@<DDFFFBDF?HIGGGGGIJHGHIJIJIGHHGGIIIJFHCHHGEHIIHE
@8677281/1
ctaaaacagaaatatactgtaatacgatggatgattcattaatggacaca
+8677281/1
@@;:BDDDHFHFHIIIIIIIHEIGHIIGIIIEGIIIIIIIIFIIIIIIHI
@9140437/1
ctgcacacacgcatttttaaatttaaaaatttattcaagtcaaaaataat
+9140437/1
@@87DDFFHHFGFGGIIIJGIJJFIIIIGGGBG<DGHIJ?@?FHGIIIHC
@9140505/1
ctgcacagagtcaaagatcatggaaagcttcatgtcttcacaatgtttct
+9140505/1
CCCFFFFFGHFHHJJIJJIJJJJJJJJIJJJJJJIJJJJIIIJJJJIJJJ
@10022482/1
gcgaacaatccttcgaggtaacctacgtggacatcgaagaaaaaacattg
+10022482/1
B1?DDFFFGFHHHJIFIJEFHIJJJJJGGIIJJJJJJJJIIJJJJJJJJD
@11339843/1
tggcaacatcgacagataccacaaatacctaaaccttcccactaaagtta
+11339843/1
CCCFFFFFHHHGHJJIJJJJJJJJJIJJJJJJJJJJIIJJJJJJJJJIHI
@10458615/1
gtatttgggagtgatgccgcgacggctcagcaactcctggaggacgctga
+10458615/1
?=?ABDDFHFHDHIJJJJJIIIIJJJJJIIJJFIIIJIIGHFHBFFDCB>
@10653750/1
gtggttctttaacgaaatgtcaagagcataaagtatgtctagaacgattt
+10653750/1
@@@DDFFFHHHHHGIIGIIHIIII@HHGJJJJIFHIJJJIGGCHGIGGIJ
@8430363/1
cgagggcgccatccacgagccaatcttccgctaccgcgtgttccttaaca
+8430363/1
B<?=DDDFGDHFHIIJIJIJJIJJJJJIIIIHHHJIIG@B=BEFFFECEE
@11341539/1
tggcaattccatataatctagttacacagcatagtatccctgataaaagc
+11341539/1
@@@DFFFFGHHHHJJJJJJJJJJJJJJJIJJJJJHIJJJJJJJJJIJIJI
@9347483/1
cttacatccttgtttatttccctttttgtggagagg
+9347483/1
@?=ADBDEFHHFABA:EHEIIDBHHIIGDCF?E9?F
@11543580/1
ttcgactttttactatttttgtatgcacaaatttcgttctacatatgaaa
+11543580/1
@:?DDFFFHHHHHJJJIJJJJEHGJGIGJEEGIGHJFGHHJIFGIIEGDF
@10023380/1
gcgaagaatatttgaaaatttctaatattgcgatatttttttatcgatct
+10023380/1
@@1:DDDDFFHHHIHIGGHIIIIIIIIIIIIIIIIIIIIIIIIIIIGIII
@9590460/1
ctttttggtcatgattttgaggtactcgagggcatgatgagcagccgagc
+9590460/1
CCCFFFFFCFHHHHGHIJJIIJAGHHIJJJJIJJJJJJJJJJJIJJJIJJ
@9789794/1
gacgaatgatgtgataaatatacctgcacacacgcatttttaaatttaaa
+9789794/1
CCCFDFFFHGHHHIJJJJJIJJJHJJJJJJJJJJJJJJJJJJJJJJJJJJ
@10460202/1
gtcaaaaaccccaaagaattatcttttttagagatggagtatcggatgga
+10460202/1
CCCFFFFFHHHHHJJJHJJJJJJJJJJJJJJJJGFIIIIGHIJIJCEHG@
@9789858/1
gacgaatggtaaagctgctaaaaaagcaggaaaagcccagaagaacgttc
+9789858/1
@@C@DFFFHHHHHJJGIJIIJGIJJIJIIJHIJIIJJJJHIIGIJJJGII
@11544333/1
ttcgataggtgctttgtctggttaactttagtgggaaggtttaggtattt
+11544333/1
@?==BDFFHDBHFGIIGIIIIHIIIIIIIHIHHIIIIIIFHIIIIBFHII
@11544679/1
ttcgatcttccggttccggtggccaccagatcgttgttaaggaacacgcg
+11544679/1
BC@BDFFFHHHHHHIJJIJGIJJJJJJJIHIJJIJJJIGGJJJJJIJIJJ
@8433167/1
cgagtagatagctttagaggtaatacactattattaggcactagttatta
+8433167/1
B<;DDFFFHHHHHJJIJIJJFHIJJIJJJJJJIJJJIIJJJJIJIJJJJJ
@9592887/1
ctttttttccggaaaatgctcgaaaactcaattggcgcacattcagcagg
+9592887/1
?@@:ADDFHHDFAGGGHIIJIGHIEHIJIIJIECHIIIGGEHIIGIHHFH
@11545208/1
ttcgattcgataggtgctttgtctggttaacttta
+11545208/1
?@@;1BDDH<CCFIAC?EHG<<AHE;<EHGAHIG9
@10233024/1
ggcagttcaccatcgcttgtcatgtgttgaaattccgcgaaattggcact
+10233024/1
@;@:DDDDFFFFFIIIIIIIHHIIIIIIIIIIIIIIIIIEIIIIIIIIII
@10657663/1
gtgtaattgaagttcgtattatttcctcgaaatcaataatgcaatgtgtt
+10657663/1
=:?4=BDEGHHHHJJJAEGHJJJGHIGHGIIJJJICGIGIEHIGHGBFBF
@11346452/1
tggccatctgcgggacatgcacatctcttggagccagccaatgggattgc
+11346452/1
C@CFFFFFHGHHHJGIJJIJGIJJJJJJJJJJJJIIIJJJJJJJJJIJJJ
@8434264/1
cgagtgaacatgtgacatagaaaatacgtaagttgctcaatgtcgtcgtt
+8434264/1
?@@DADDDBHHHDFIIJIIEHIJJIIIJHHIJCCGHJJIJJJHIJHIJIH
@8434294/1
cgagtgacgaagagttggccactaaactgggcagctcggctgagaatcgg
+8434294/1
BB@DDDEFHGHHHGFHGIIHEHJJJJJJIIIJDBGGGGIIGIGHGHGJIJ
@8435391/1
cgagtttacaggtgatcatcaggcagaagctgtagacgatgaagaagatg
+8435391/1
@@<ADDFFGDHH?EEGHHIIJIJIIJJJJJGIIJIIIJJJJJJJIIIIJI
@9594961/1
gaaaaaaatgtcaaaattttgcaaattatgtggcattttgacatttatgt
+9594961/1
@?<BDFDFABFBBHGEEFBCADGHIIIFGGHICAGHIEGEIGGIGIIEGH
@9594962/1
gaaaaaaatgtcaaaattttgcaaattatgtggcattttgacatttatgt
+9594962/1
@@<DDFFDFFF?HBHIIHIHIIIHGIIIGGHGGIG?FHIGIIIIIIIIIH
@9594963/1
gaaaaaaatgtcaaaattttgcaaattatgtggcattttgacatttatgt
+9594963/1
CC@FDDDFHFFHHIIIGBCHHCFFBGDHG@CG9BFEBGHIIIIIDHIIGF
@9594964/1
gaaaaaaatgtcaaaattttgcaaattatgtggcattttgacatttatgt
+9594964/1
CCCFFFFFDFHDDIEIJ@HGIJJJGIIJGIIIIJGGIIIIIJIJIIGCHI
@9595149/1
gaaaaaaatttatacagcactactatgttaccttttggagaacaaaa
+9595149/1
@@<?DFFDHHHGDHGGEHCFGIIJIGGJGGJIJJJIJECHIIJFEII
@11755306/1
tttgtctggttaactttagtgggaaggtttaggtatttgtggtatctgtc
+11755306/1
8??D=BDBFFHFHEEHICGH<;CB@<@EHH9E@CECDHIIH?DFHGEGHI
@11756250/1
tttgtgattctccgaagagtatgtctcgaaagacttcgactttttactat
+11756250/1
@@@FFDFFHHHHHJGHIIIHFHDGGIIIGIJBFCHGIIHJJJJJJEHJJJ
@10235687/1
ggcattttgacatttatgtgacataatttgcgacatttgacgtacggttc
+10235687/1
@@@FFFFFHHHHGJJJJJJJJJJIJIJJIJJIJJIJJJIJJJJJJJJDFG
@11548047/1
ttcgcttttgactcgacaaaaatttaaacacattgcattattgatttcga
+11548047/1
BC@AFFFFHGGHHJJGIBHJIJJIJJJJJJIJJJJJJJJJJJJJJJIJJI
@11548875/1
ttcggagttttgcctgttccgtagcagacggccactggcaaagtggatag
+11548875/1
CCCFFFFDHHHHHJIJIJJJIHIIJJJJJJIJJJJJJJJIJJJ=FHHIII
@8905735/1
ctccaaaccttgcaaattttcaatcatgaagcaagattttacctgaacaa
+8905735/1
CCCFFFFFHHHHHIJJJJJJJJJJJJJJJJJJJJJJJJJJJIJJJJJJIH
@8905736/1
ctccaaaccttgcaaattttcaatcatgaagcaagattttacctgaacaa
+8905736/1
CCCFFFFFHHHHHJJJJJJJJJJJJJIJJJJJIIJJJJJJJJJJIIJIJH
@10462640/1
gtcaaaatgccacataatttgcaaaattttgacatttttctttcctttat
+10462640/1
CCCDFFFFHHHHHJJJJJJJJJJIIJJJJIJJJJJJJJJJJJJIJJJJJI
@9599042/1
gaaaaaatgaacatggaatgtaagaacattttcggaatcagaaaaaatgt
+9599042/1
@@@:DDFFGHHHHJJJIIJJIIJJJJJJJJJJJFIJIJIIJIJJJJIIID
@10659996/1
gtgtattacctctaaagctatctactcgttatataatcatcattcaaaca
+10659996/1
BB@DDFFFHHGGHIJIJJJIJJJJJJJJIJJIJJJJJJJJJIJJJJJJJJ
@10463275/1
gtcaaaatttgacataatttgtggacataaaggaaagaaaaaaatgtcaa
+10463275/1
@@@DFFFFHHDDFHGGIIIJGCEHHIJJJJJJJIJJGIIJJJJJIIJGEE
@10030204/1
gcgagcttcatgatcccctgaagaatatatcttgaagaactattattttt
+10030204/1
@@<7DADFGHFHHGGGIJIIDGEECGCFFGIGJGHCGHJJIJIJDFIIHI
@11130289/1
tcctactgtctttttaaatatgaattgtctacgagcaataccgatagaca
+11130289/1
@@<?DDFDFHDHHGGHIIJJICIFIIGEFHIIJ<EGHIFIHIJGIIFJJJ
@10237796/1
ggccaccggaaccggaagatcgaagaaa
+10237796/1
@11DDDDDHHDHFIB@AFAGGDIII@GH
@11351560/1
tggcttccttcggagttttgcctgttccgtagcagacggccactggcaaa
+11351560/1
@@@ADFDDHHDHHEGFFHIAFHIGFHGIIGGHICGGIIIIIIICFHDFHA
@11351561/1
tggcttccttcggagttttgcctgttccgtagcagacggccactggcaaa
+11351561/1
CCCFFFFFDHHHHBHEHIJJJJIEEIJIJJJIIIIJIJJIHIJJGIIIIG
@11758912/1
tttgtttcagaacaaaccgggaaaagtattatgagaatatgaaatttaaa
+11758912/1
=1:BDDFFGDFHHJJJJJIGGFGHGHDGIIGIDIBGCIEIIEIIJJJJII
@8686342/1
ctaaaatatttatgaaagttatttctcacagctaaagatgcaaaaattgt
+8686342/1
@C@FFFFDHFH>DGFIIIBIHIIIIIHIIIIIIIIIFGHIIEHIICHII?
@8686573/1
ctaaaatcaatttacatattatttttgacttgaataaatttttaaattta
+8686573/1
CCCDFFFFHHHHHJJJJJJJJJJIJJJJJJJIJIJIJGIJJJJJJIJJJJ
@10032822/1
gcgatctcctgcaagaactgaacaaagttgaagtccttggcgttgaagct
+10032822/1
CCCFFFFFHHHDHHIHJJJJJJJJJJJIJIIJJHIJJIJJGIIJJJJIIJ
@10033045/1
gcgatgaggagaaagtacagagtctgtaatgtgacgaggagaccagcaca
+10033045/1
@CCFFFFFHHFHGIJ@GHIIJIFHIIGIIIIBDEDGDFBEFIIGGIGGII
@8444182/1
cgatcttccggttccggtggccaccagatcgttgttaaggaacacgcggt
+8444182/1
@@@DFFFFHHDDFGIBHEFHIJGHIIEDGHIGHIHIGIJJFGIIGIIJH:
@8909674/1
ctccaagagatgtgcatgtcccgcagatggccaccaccattctatgaaat
+8909674/1
@@C:=DDDHFHHFHIJJJJJJJJJIJJIIJJJJJIGJJGJJJJJJIJIHH
@8445676/1
cgatgatatgatatgtatttattatattgtgaaaagggagcatttatttg
+8445676/1
:??4=BDDHHFFDGGCFGIIGIJJGIJJGHGIJJJIIIDHIGGIJJJIIG
@10665601/1
gtgttcaccaagagaagaaagctatacagtagtcaaatttgtatccatta
+10665601/1
:?<44ADEDHHHBGEGBGIIIGGHEFHEFHIE??BGGGHIJIJJJIJIII
@8693617/1
ctaaactcatgtttctagtagcagccatgtctgcaactgaccagcagttc
+8693617/1
CCCFFFFFFHH?FFGEEFIIGIIIGHHFHGGEHIGHIIBGIJGGIJJIIH
@11762661/1
ttttaaaatttaacgtttagcagtcttctttttagaataacattgacatt
+11762661/1
=@@==BDDHGHHHIIEHG9F9HHHGHGCAGHHGEGIGGIIIIII@GCGIG
@10469104/1
gtcaaatgtcgcaaattatgtcacataaatgtcaaaatgccacataattt
+10469104/1
@?;DDFFFFADB?FHIIFIGHIIGGIIGGHIEGGIIIIIIIIIIIIEGIE
@10469105/1
gtcaaatgtcgcaaattatgtcacataaatgtcaaaatgccacataattt
+10469105/1
@B@DDFFFHHHHHJJJJJHGIGIJJJJJJJJHHGJHJJJIIJJJJIJJJJ
@10037698/1
gcgccaattgagttttcgagcattttccggaaaagaagattgcaccccga
+10037698/1
@B<DFFFFHGHHBGHGIGGIIIIJIIIJIJIJJIGGIGIIJJFIJJIJII
@9156831/1
ctgccttctacatttgcgagtgacgaagagttggccactaaactgggcag
+9156831/1
@C@DDDFFHHHHHJJJJJIJGJJIHIIJGJJJJJJJIIJJIJJJGGJIJG
@8695815/1
ctaaagctatctactcgttatataatcatcattcaaacattgaagcc
+8695815/1
??1=DD8222<C::AAE2<F:?FBF?C@9F?DFB?<?EE9:1111?B
@10921020/1
taataatagtgtattacctctaaagctatctactcgttatataatcatca
+10921020/1
111442ABCAFCFHGHHIJIIIIEGGCEGHHGJIIIGHHGIJJJJJJJHI
@10921021/1
taataatagtgtattacctctaaagctatctactcgttatataatcatca
+10921021/1
@@CBDFFDHFH?FHGHGHHHIJJJEIGCHJIGGGGGHHEFFIH@CHJJJI
@9799053/1
gactaccacacgaaaggcagttcaccat
+9799053/1
1=;=BDDDF?FFFFI@BFIIEHAA@EEA
@11359091/1
tgggcaatcccattggctggctccaagagatgtgcatgtcccgcagatgg
+11359091/1
@@@D<DDEFHHHHIIIFHGIEHEH@GFCBFHD9C4CCGFGEI8@:@GGCE
@9610955/1
gaaaaaggtgggaaatgttgactgttgtagctgatta
+9610955/1
?=@D73ADFFD>DFGII<FFHHE9<AAF<EFII9CG9
@9610956/1
gaaaaaggtgggaaatgttgactgttgtagctgattaaggggtgtattct
+9610956/1
@@CFFFFFDFFHDIIGIHIIIIJJJIIGGHGIJGHJJIJJIJDDDGEGII
@10470478/1
gtcaaattttgacatttatgtaacatgtgtgcttaagtggcttaccttct
+10470478/1
@@@=DFDFHH?DFDAHIDGCIEHGIEGEHEHGIIIIGEHIIEIGIIEHGB
@10244844/1
ggcctttcttctctttgccgtattttattttgtaagg
+10244844/1
@@@DDFFDAHFDD@GGCHHGDEFHIJBGIIFCFGGIE
@8697860/1
ctaaagttaaccagacaaagcacctatcgaatcgaatattagtagca
+8697860/1
@@@DDDAB><=?:E@FEGGEC?>BCFBF7CEF=D;DDECG@<?DHAF
@8697861/1
ctaaagttaaccagacaaagcacctatcgaatcgaatattagtagca
+8697861/1
@C<DFDDEFHHHHJIJJJJFIJJJJJJJJJJJJIIJGDFG>D:BD@D
@8697862/1
ctaaagttaaccagacaaagcacctatcgaatcgaatattagtagca
+8697862/1
CC@FFFFFHHHGHJJJJJJJIJJJJJJJJJJJJJJJIIJJJIFIIJJ
@11555192/1
ttcgtattattcctcgaaatcaataactcgacaaaaattgttcccttttg
+11555192/1
@@@FDEFFHHHHHIJJJIIEGHIGEHIDHGHJJGEEBF@DFHEGEHJJIJ
@11362613/1
tggggagcgatgacgaataaagtatgtgttcaccaagagaagaaagctat
+11362613/1
B@@ADDFFHHHHGJJIIJIJJJFGIICGHIJJJIIIHIIJJJJJJJJJIH
@9613064/1
gaaaaataaaaaaaaaaaaataatagttcttcaagatatattcttcaggg
+9613064/1
@@;DDFFFHHHHHJJJJJJIGHEDCDHA=D;=E@EAAAEEE>?D;77@BA
@9613065/1
gaaaaataaaaaaaaaaaaataatagttcttcaagatatattcttcaggg
+9613065/1
CCCFFFFFHHHHHJJJJJJIGHGFECGHIGA;@CECEEAAEA?D>??DEE
@8454480/1
cgcaaaggtaaaatcgttctagacatactttatgctcttgacatttcgtt
+8454480/1
@@@;DDDDFHHDHCB@FGBGHGGGIIEHCFIBHAC?FCFHGGEGHIIIFH
@8454481/1
cgcaaaggtaaaatcgttctagacatactttatgctcttgacatttcgtt
+8454481/1
@@@BDDDD:CFFFBF?CFCFHEEHBHEGIIIBGFGFEIII@GCGIIIIII
@8454482/1
cgcaaaggtaaaatcgttctagacatactttatgctcttgacatttcgtt
+8454482/1
CCCFFDFFAFHHHIFGGIGIJIJJJJJIJIJJIGHIJJJIIJJJJJJJJH
@10924765/1
taatcagctacaacagtcaacatttcccacctttttcactcaaccatagc
+10924765/1
BCCDDFFFHHHHHJJJGHIJJJJJJJJJJJJIJJJJJJJJJJJJJJIJJI
@8916332/1
ctccacaacaacaacctggagctagacaacagcaaactgctcctccacaa
+8916332/1
CCCDFFFFHHHHHJJJJJJIJJJJIJJJJJIIJJJGJJJJJJJJIJJJJJ
@11556443/1
ttcgtcttatcgatgcattgaaacgcaaactgacgtttacttttcgaatg
+11556443/1
=1?:AADDCDHD?GE7E@EFEGGE7:C?FHEA>AA?6BED@FGHE<;@BF
@10670753/1
gttaaaattagcccgtgttattccttccataatcttattcttgcgtactg
+10670753/1
BB=BDEFFGGHHFIJEHHE?CFHJJJJIJJJGIJIIGIIJJJIJJJIJJI
@8455837/1
cgcaaatgtagaaggcagattgttaccctccacgggtaaatcctgcaagg
+8455837/1
@@@BDFFFFHDBHGIIHFHCHIHHIIIJIJIGGHGA:@FG?0BBFA>FGE
@8455838/1
cgcaaatgtagaaggcagattgttaccctccacgggtaaatcctgcaagg
+8455838/1
CCCFFFFFFHHHHIJIIJIIJJJJJJJJJIJGIIJIHGIIJIIGIGJJIJ
@10671460/1
gttaaaccttttacttaaggttaatgccaagttaaatggtactaatcatt
+10671460/1
@@@DFFFFHHHHGJJJIJJFFHIIIJJJJJIIIJJJJJIFHGGIJIJIJJ
@10474792/1
gtcaagtcaaaaataatatgtaaattgattttagaaaaaaaccactaatt
+10474792/1
@@7DDDDDHHHHHJGIGHGHHJJGIJIJIJJJHIJJJJJJJJIIJJJGHH
@11557381/1
ttcgtgttccatttcatagaatggtggtggccatctgcgggacatgcaca
+11557381/1
@@@DBDD?AFB>FGGHGGH?F@FHCEG8CGEHEFHEGGIGG:?C>AEEHG
@11557786/1
ttcgttccatttatcaaggttttcaaactgttaaaaaacctgctgaatgt
+11557786/1
CCCFFFFFHHHHGJJJJJJFIIJJJJJJJJJJJJIJJJJJJJJJJHHIJF
@9163307/1
ctgctaaacgttaaattttaaaagcctcttaaatttaaccgaaatat
+9163307/1
@@1;DDDFHFDDFIDHEHHIGEA@BEFHHHICBFIIGEGEFI@@GHI
@11141736/1
tcgaatgtcaaacagaatctagccaaacacacatagtacctctccacaaa
+11141736/1
@C<7DDDDFHHHGJJJJFIFIFIJJJJGHG@CGIJIFIHFHGGGGGEHJI
@10475923/1
gtcaatagtgctgccgttacttcctcaagcgctggtaacgctttatcggg
+10475923/1
@@@BDDD?FHHFHGIIEDDHIIFIIIHI@GGGGHG:BHAEHGGIIIIGIE
@9367956/1
cttagtgtcaatagtgctgccgttacttcctcaagcgctggtaacgcttt
+9367956/1
@C@BDDDDBFHDHIDEFHEDGI@FHGGIGHGGFHIIIIEII?FGIGIGIJ
@11774037/1
ttttactatttttgtatgcacaaaattcgttctacatatgaaacatgtca
+11774037/1
@@@DADDDDBDDD?<CCHEHGIIIIIIGIHEIIII<DGHEGHHGHIIGIE
@8458292/1
cgcaactttcttccagttcacaatcagattcacaagcaggatcaactcaa
+8458292/1
@@@ADDDFHDHHDI<EAGEBHHIIIIIIIIIIIGGEGGGIGEHIIGGEGH
@10251946/1
ggcgttgaagctgagagtctgcaaatcggccaacttcttgccgacggaat
+10251946/1
@CC7BDDDHHDFHIIIHCHAHGGIHIJGGHIIDHIGEAE@FIBDGHI>HA
@10252070/1
ggcgtttaaaggcaaagcctggacagcatccacttgatcgatgtccatag
+10252070/1
@CCFFFFFGHHHHIIJIIJJJIIJIEGIIIIJJJJJJGIIGGIJJJGICH
@11371917/1
tggtaacgctttatcgggttctgctaagtggtaagtagaaggtaagccac
+11371917/1
@@@BDDDAFDHFBEFFII3CCCBCDAHD:EF1?DD?DFDFEH?BGCCHGG
@9620268/1
gaaaaattactaaattctgatgtggacacttcatcggaaatagtaacatt
+9620268/1
?@;=DD;DC?DFF>:AA<<3<AIA:?F?BEHICCEAFDCGEFGDFBFEEG
@9368964/1
cttataaaacataatgagtaactctctgaccatagagcttaattcttgta
+9368964/1
BCC1BDFFHHHHHJJJIIJIIJJJJJJJIIJIJJJIJJJJJJJJJJJJJJ
@11372877/1
tggtaatggttcgctttgagaccgatgggtcggccttcgc
+11372877/1
@@@?DDDAF:CAAFIIBEE?EFEF:D@:;9BDDE@@CD9B
@9369836/1
cttatacaaataatcagaagctatcaactgcagcaccgtatctcccaaaa
+9369836/1
?1:BDDEFFHAHFGGGGEGHEHFGEHIIEGEGB@EHII?GHGGIIEIIII
@9622290/1
gaaaaatttcaaattgttcaggtaaaatcttgcttcatgattgaaaattt
+9622290/1
@@@FFEFFHBHDFHIBEFEHIGIJJIGIIJIJJIJJIII>GHEEGCGFAE
@10675888/1
gttaaatggtactaatcattttctatctacccgtccgcccattttgaata
+10675888/1
@@@?DDEFD=DFHIIJIDHGIIGHIBFEHGDG@GAHGGIIBDAEI<D<?B
@11144502/1
tcgagcattttccggaaaagaagattgcaccccgaaaagtttgggtacaa
+11144502/1
@@?BFFDFFHGDFB:FBHGFDHCBCGBBBDEG<FHIEHG=BB<FG;@GDE
@9808500/1
gagaaatttgctgcctcaaaaacgtatgacaaaactatagagaaacc
+9808500/1
B@@DFFFFHHHHHJJIJJJJJJJJHIJJJIJJJJJJJJJJJJJJJJJ
@8460103/1
cgcaatagctcaaaagggaacaatttttgtcgag
+8460103/1
CC@FFFFFAFHHHIIEGFBF@@EFHIII8:EEAF
@8460104/1
cgcaatagctcaaaagggaacaatttttgtcgagttattgatttcgagga
+8460104/1
CCCFFFFFGHHHHJIJJJGHIJJJJJJJIIJJIJEHJJJJJJJJJIGIIJ
@10047799/1
gcggctcacaagatgtggcaatccttgcaggatttacccgtggagggtaa
+10047799/1
@@71B?DD<FFFHIDGIIB;GIIIHIHICFAB>FHEEGEB6@AGHEB;CE
@11145685/1
tcgatacacagtcatagatccaatcctataattatccatttcctgtaatt
+11145685/1
CCCFFFFFHHHHHJJJJJJJJJJJJJJJJJJJJJJJJJJJJJJJJIJJJJ
@11145774/1
tcgatactgaatgtaattttttatatagtgccccgatgatatgatatgta
+11145774/1
?@<BDBDDHBHDFCFIJJJJJJJJJIJJFHHJJJG??D?9?DFFI>BF?4
@11145775/1
tcgatactgaatgtaattttttatatagtgccccgatgatatgatatgta
+11145775/1
CC@FFFFFHHHHHJJJIIJJJJJJJJIJGIIJJJIEGIGIJJIIJJJJIG
@8461207/1
cgcaattaccgtattgccaagtgtaccgcagctaaatgtgcattaaaaca
+8461207/1
@@@=DFFFHGGFFIGBGHIGIA>DHHHGJJEGIGGIJCDGHGGIJIDHGE
@8461233/1
cgcaattagtcaaactgttccgggcgtg
+8461233/1
@@@ADFFFDDFHGIIEIHIIIIIBDD8?
@10678692/1
gttaactttagtgggaaggtttaggtatttgtggtatctgtcgatgttgc
+10678692/1
@@@FFFDFHBF<FGGGHBH<FHGGGCHHHIIHHGEGHHG@CFGEHIGGGE
@10678767/1
gttaagaaaccctgaacctggaaaagcagg
+10678767/1
?@=B?A8BFHHFF?EFFHGEHIIIGHGIIB
@10048544/1
gcgggacatgcacatctcttggagccagccaatgggattgcccatcactt
+10048544/1
@C@DD:DDFHDFHGJGIIGIJEIIJJJJIIJGIJJIHIGGGGGJJJJJJI
@8709996/1
ctaacgtctttatagaatgtcaatgttattctaaaaagaagactgctaaa
+8709996/1
@=:=BDDDHHHFHIIIIIIIIIIIIIIIIIIIIIIIIIIIIIIIIIIIIE
@9375430/1
cttatgaatgtggcataggttctgtcaaaactgttgcgactagcacaaca
+9375430/1
:114=DB?FH?C>GGGIIH?CHHGEHEHE@FHIIIIIGIIIIGICEIIII
@9375431/1
cttatgaatgtggcataggttctgtcaaaactgttgcgactagcacaaca
+9375431/1
@@@BBBDDBD?FHGEEGGH3CEGHEDHHIICGGFGGHGEGGGGGIIGHGC
@9809790/1
gagaagaaagctatacagtagtcaaatttgtatccattatcactttttgt
+9809790/1
??@7AAABDFHDFHIGGG<CB<FHCHIIICFEHGD>C?FDCHC??FIIGH
@8463143/1
cgcacattcagcaggttttttaacagtttgaaaaccttgataaatggaac
+8463143/1
@@@DFFFFGHHFFGECGGGIJIJIG@HHIGGDHIJJJJJIIJJJIIGHHI
@8463144/1
cgcacattcagcaggttttttaacagtttgaaaaccttgataaatggaac
+8463144/1
B@@DFDFFHHHGDIJFHIIJJJJIJJGGIJJJJJJJJJIIIIHJJJIGIH
@10256886/1
ggcttattgtaatattcctccatagttcttacatccttgtttatttccct
+10256886/1
B@@:BDFFHHHHHJJIJJJJJJJJJIJJJJJJIIJIIJJIIJJJJJJJIJ
@9169725/1
ctgctcttaacattttgtcaaaaattgagaaacttaaagtaaaaatacca
+9169725/1
@@CADDFFHGHHHJJIJGHJIGHGIIDHGIJJIIIJIIGD@BCGGIJIHG
@9170183/1
ctgctgaatgtgcgccaattgagttttcgagcattttccggaaaaga
+9170183/1
CC@FFDDFFFHFDGJIGGIIIJJHIIJJIJJJJJGIIIIJJJJJICH
@10482288/1
gtcactgcatcttatgatccaaaagcctttaagtacaatatctgctggag
+10482288/1
@@@=DFFFGHGDHJIJIJJJEIIIGHIJJJJJJIGIJJJGIJJJJIIFIG
@11148074/1
tcgcaatattagaaattttcaaatattcttcgcttttgactcgacaaaaa
+11148074/1
@@<?DDFFHHFFHJJIIJJJIJHIJJJJJJIJJJJJJIHGIIJHGIIGIJ
@10938462/1
tacaacagtcaacatttcccacctttttcactcaaccatagctttctcag
+10938462/1
@@@DDDDDDCHHFCHIJGHGHCHGGHII@GGI>FHIEBGEDBBBFIGGII
@10482916/1
gtcacttttcgcgcaaaggtaaaatcgttctagacatactttatgctctt
+10482916/1
@@;DDFFFHGHGHIGGGII?EHGJJIIFHIJIJJJJJJJJJJJJJJJJJJ
@10258337/1
ggcttttcctgcttttttagcagctttaccattcgtcttatcgatgcatt
+10258337/1
@@<=BDFFHGGFHJJJJJIHJJIJJJJJJJJJJIIGIGIIJIJJJGIIJJ
@10258338/1
ggcttttcctgcttttttagcagctttaccattcgtcttatcgatgcatt
+10258338/1
CC@FFFFFHGHHHJJJJJIHJJJJJJJJIJIJIJJGIIJIJIIJJJJJJJ
@9811720/1
gagaatatgaaatttaaaagaaaatttgaaaagtatcatgagttttgtga
+9811720/1
@@@7BDFDFHHFHIIIIIIGBEHIHIIIIIIHIHIIIIIEHI<CGIIHH<
@9811721/1
gagaatatgaaatttaaaagaaaatttgaaaagtatcatgagttttgtga
+9811721/1
@@@BFFFFHHHHHJJIJJJJJJJJJJJJJJJJJEHIIJJJJJHIJJJIIF
@10939741/1
tacaagctatactttgcatagaattagtggtttttttctaaaatcaattt
+10939741/1
CCCFFFFFHHHHHJJJJJJJIHIJJJJIHJHIJJJJJJJJIJIJJJIJII
@9813849/1
gagacatactcttcggagaatcacaaaactcatgatacttttcaaatttt
+9813849/1
@@@=BDFBHFDFFEHIIGGEHIIIIII<FHIIIIEGIIHGDHIHGEGIGE
@11783093/1
ttttcaaatgcgctagaaactgaaaaaccgaattctcgtacagtgggatg
+11783093/1
=BB4=BDFHHHHHJJJJJJJJJJJJJJJJJIIIJJJJJGGIJJIIJJIJJ
@11571549/1
ttctgggcttttcctgcttttttagcagctttaccattcgtcttatcgat
+11571549/1
?==DDFFFHHHHHJIJGGIJGJJGHJJIJJJJJIIJJJJJJJIJIJICFC
@10486635/1
gtcagcgcccatgatcatggttggtctattcaaaatgggcggacggg
+10486635/1
@@@FFFFDDFFAHGIIGIIJGGGG?EHIEIJJJJIJIJJIJJ8BEFC
@10055656/1
gcgtaaagtgaccaaagcaaagacgcaataagtgatacaagaaaatatac
+10055656/1
=B@4=BDFFHHHHJJJJIJJJJJJJJJJJJJJFGIJJJJJJJIJJJJJJJ
@10055657/1
gcgtaaagtgaccaaagcaaagacgcaataagtgatacaagaaaatatac
+10055657/1
@@@ADDFDC<<DHEBGGIIIGGIIIHGGGHIIDCHGIIIIIIGGHIIIII
@11153397/1
tcggacgcgaaggccgacccatcggtctcaaagcgaaccatttcc
+11153397/1
@@@7DDAD<FHDAHG??:FHEHEGICFGGGII>;<EDECC6;@>C
@8471800/1
cgcagttatgaatacaaacgacgacgaagatctagaactagaacgccatc
+8471800/1
CCCFFFFFHHGHHIIJIJGGGJHIIJIIHGJJIJJIGJIIFGII6AHGHH
@10687867/1
gttactgtggaagtatttgggaaaggtttgtttaaagggattggacgcaa
+10687867/1
@@@DDFFDHHBHH:EGHIGIIIJIIJBHHGHIJIJIJIIJJJIJJJJIJJ
@11573689/1
ttcttaatcggttctgcatgaatgccatctgggcccgggg
+11573689/1
@@@BDDEEHHHDFHGGIIJIJJIIIJIHIIIIIGIJFFHI
@10950732/1
taccaacaaaaaaagggcactgatgaaatatgctgcatagtg
+10950732/1
=@?DBDDDH:D3DHI77@1?DHGIIEH@B9?DB4BDFHGGBB
@9385025/1
cttcaagagctggcaataaagaaaggctttcaatcaccacattatgaaat
+9385025/1
=B1=ADDDHHHHHJIIJIIJJIJJJJJJJJJIJJJJJIIIIJIJJJJIGI
@10057583/1
gcgtactgtagtagaggttgcagcatatcttatcatgtttcttgtctgtc
+10057583/1
BB@DDDDFDHHFFHHIJEHHJJJJBHHHIIJJJJJJJJJJJJJIHIIGGG
@9385251/1
cttcaagcaaagcttctataactggtatagctttaggaaacggtttatga
+9385251/1
@CBDFFFFHHHHHJJJJIJJJIGIJHHIIJJJJJIJIIJIJJIGIJHIJI
@11787460/1
ttttcctgcttttttagcagctttaccattcgtcttatcgatgcattgaa
+11787460/1
@CCFFFFDHFHHHJJIIJIJJJJJJJJJJJJFGHGJIIJJJGGHJJIIJJ
@11788422/1
ttttcggaaaaaagtgagtttaggatatcttacgttctggcaacatcgac
+11788422/1
BBCBDDFFHHHHHHFDEGHGIJJJJJJJJIJJJJGJJIJJJJJIIJJJHJ
@11788556/1
ttttcggggtgcaatcttcttttccggaaaatgctcgaaaactcaattgg
+11788556/1
@CCFFFFFHHHHGJJJJIJJFJJJJJJIJJJJIJJJJJJIJIEGIIJJIG
@11153888/1
tcggagtccaatgaaccagaaaccaacaatcattgcgatcagagctttcc
+11153888/1
BCCFDFDDHHHHHIIIJIIJJJJJJIJJJJJJJJJIJGGIIJGIGJJJJJ
@11154065/1
tcggatcttgctactaatattcgattcgatagg
+11154065/1
@@@DD?D?FBHBFGBB?:IIHGGHHDEHGE@DB
@10060230/1
gcgtggacacgcatattacacatccatttatgcaggacttctatctagtt
+10060230/1
?@<4AD:BFF:D@BEEGDBDHEAFIEFIIDFFFEEI=FFGEGIIIIEGFI
@10060818/1
gcgttaccagcgcttgaggaagtaacggcagcact
+10060818/1
:;=BDDDDHDHDFCGGEEC>?CCEHB?FFHG<D29
@10689695/1
gttagaggtttcctctgttcgtttatgtctcgaatgtccaggacttcgca
+10689695/1
@BB=DDEFFHHHGIIJJBDHGHEHIJIGIIGAEDFCFGGGIBGHGJIIIJ
@8932631/1
ctccattggtttatcctctactgtacaactgtttacctgtgtatgataaa
+8932631/1
?@<D?DD4C2:BDD@E:2ACFHHB4CBB3CFA@EGIFFCE<FCFC9DD4B
@10061447/1
gcgttccgttggtctgattggcttgttcggg
+10061447/1
@C@FFDDFHDBDDGFG@HIIIIGG6AE41?<
@9386402/1
cttcaagtttgtgctgggcaaatcaatcaatttgcctcgaaatctaaggt
+9386402/1
:?=AABDADHHBFIIIHEGGGHIIIIGHIEHIIIIIIIIBGDDHHGIIGB
@10062820/1
gctaaaaaagcaggaaaagcccagaagaacgttcgactttcacttcattc
+10062820/1
:?:?D?DDCDBFDG1CFHCBFEGCADHG@D@8BG0?BGIGEGH9CHG==@
@11577568/1
ttcttgtatcacttattgcgtctttgctttggtcactttacgcgcgaaaa
+11577568/1
CCCFFFDFHHHHHJJJJJJDHIJJJJJJIJJICHIGJJJIGGIIJJJIJG
@10063580/1
gctaaacgttaaattttaaaagcctcttaaatttaac
+10063580/1
=??DDD;ACDHFH>FFHBEHEFC;CED4FCE@E<CGE
@9820535/1
gagatcgctagcgaacaatccttcgaggtaacctacgtggacatcga
+9820535/1
@C@=DFFFHHHHHIIIIIIIIIIIGIIIIIIIIIIIIFHIIIIIIIH
@11578937/1
ttcttttccggaaaatgctcgaaaactcaattggcgcacattcagcaggt
+11578937/1
CCCFFFFFGHHGGJJJIJJIJJIIJJJJJIJJJJJJJIJIJJJJIJJJJH
@8477677/1
cgcatttttaaatttaaaaatttatt
+8477677/1
?@?A=ADDDFAD<CG>EGHI@EB:<F
@9821316/1
gagatgtgcatgtcccgcagatggccaccaccattctatgaaatggaaca
+9821316/1
@@@DFFDDHFHHHJJJJIJJJJIIIJJJJJJJJJIIJIJJJJJJJJJJJJ
@8937164/1
ctccccacgagcgtttctttagtctgtatattttcttgtatcacttattg
+8937164/1
@@@DDDDDFFFAD@EG9?EE?B?B4C9CCBFGIIFEI@B?FFFEEEDFFD
@11156303/1
tcgggactgaaagacactaagattaccaagttgggcaaccagcagtccca
+11156303/1
@@@DDFFDHBHFHI>FGIIGGIGGEFHIIIHGIIIAHIGGCGIIIFDCFF
@9388563/1
cttcaatgtttgaatgatgattatataacgagtagatagctttagaggta
+9388563/1
=?1=BDDDCFFAHHIGI>@IHEHIIEGGIIIGGHEGGHCEHIGDHCBA0?
@11156374/1
tcgggagtcacttttccgaccaagagatcc
+11156374/1
@C<DDDDDFFFDHIJEGDGEHIJCGD::9B
@11156840/1
tcggggcactatataaaaaattacattcagtatcgatagataatattgat
+11156840/1
BC@FFFFFHHFHFHIJJJJJJJJJHGJJIIGIJJJGIIJJJDIIJJJCHE
@8938323/1
ctcccgaacaagccaatcagaccaacggaacgcccggagcggc
+8938323/1
@@@DFFDFGHHHDHIIJJJJJJIIJJGHGIGFGIJGBFBHHDD
@11583041/1
ttgaaccgtacgtcaaatgtcgcaaattatgtcacataaatgtcaaaatg
+11583041/1
@C@FFEFFHHHHHIJJJJIIJJJJJJJJJJJJJJJJJJJFIIJJJJIJJI
@11584170/1
ttgaagtaccctggattccttgatggctacagagatagaaatcaaattct
+11584170/1
@C@FFFDEHHHHHIIIJJIHIJJGHJJJJJJJIJJIGGIJHIJJJJGGII
@8941677/1
ctcccttttcacaatataataaatacatatcatatcatcggggcactata
+8941677/1
??;;D?DDDD><2A<CDEE4CED4FBFDDFFE<ED<ECEAA??06B98B8
@8941678/1
ctcccttttcacaatataataaatacatatcatatcatcggggcactata
+8941678/1
?@?DBBDDHBCDDHIIIIIFD@HHCFHFHBCHGBEFDGIIIG:F@GFHGD
@8941679/1
ctcccttttcacaatataataaatacatatcatatcatcggggcactata
+8941679/1
@@@FFFFFHHHHGJJJJIJJIJJJIJJJIJJJJJJFIGIIJGIJJIJIJI
@9391228/1
cttcacggaaatctaccgacagagaggttatccttgggggaagaagccaa
+9391228/1
CCCFFFFFGHHHHJJJJJGHIJIJIIJHGHJJJJJJJJIIIIIGIIIHHH
@8481352/1
cgccaattgagttttcgagcattttccggaaaagaagattgcaccccg
+8481352/1
@@7D?DDDFCF<DGIDDEEAAFHIIFH@GAGII;DG@D>FCGIGIII@
@8481353/1
cgccaattgagttttcgagcattttccggaaaagaagattgcaccccg
+8481353/1
@@@DBDBDB?FADHIBD@AABFHIIEHDHBGII@DHBFBGAFFGIII@
@8481354/1
cgccaattgagttttcgagcattttccggaaaagaagattgcaccccgaa
+8481354/1
@<;DDDDDBFF:<CFBFF?1CEBEE?ACDFFIFFFB@GBDEFFDFCFAFF
@8481355/1
cgccaattgagttttcgagcattttccggaaaagaagattgcaccccgaa
+8481355/1
@@@D7DDDHDH:DHCFGGHEBAFHHHHCGIIIIGIIEHII3DDDFFHIII
@8481356/1
cgccaattgagttttcgagcattttccggaaaagaagattgcaccccgaa
+8481356/1
@@@DDDDDFAD:CFGBEFHE@EHIIIIIGGIIIAGI;DFH@DH<FHHGEB
@9825044/1
gagcagtttgctgttgtctagctccaggttgttgttgt
+9825044/1
CC@DFFDFHGFDFHIIIIIEGHGHIEHGAFEEF@FH91
@8481785/1
cgccacagcaacaacctcgagcgagacaacagcagtctgctcctcctcaa
+8481785/1
CCCFFFFFGHHHHJJJJJJIJJJJJJJJJJJIIIGFHIIJJJJJJJJJIJ
@9827413/1
gagctattcgagcagcatgcaagagagtccaaagagaaggttatgaaccg
+9827413/1
CCCAFFFFHHHHGJJJJJJJJIJJJJJIIIJJJJJJIJJIHHIJJJJJJJ
@10698711/1
gttattcataatactaggaaacctctcgaattggatgagtaccttct
+10698711/1
B::BDFFFHHHHHJIJJJJJJJJJJJJJJIJIJJJJJJJIJJJJJJJ
@11160398/1
tcgtattacagtatatttctgttttagaag
+11160398/1
;=<=BBD?BFD:CGGFBGEH<<I??A?<E>
@9830485/1
gaggaatattacaataagccgaataaaaatgcaaaaaactataaattttt
+9830485/1
@<?DFFFFHGHHHGGGIFIGHGIIIIGDHGIHIIGHCHGIJIIHJJIIJJ
@11795992/1
ttttgacttgaataaatttttaaatttaaaaatgcgtgtg
+11795992/1
@@@D?1B?F<CF:CFF@EHIIIIE?FH@CHEGB@FB?:?F
@10500732/1
gtccaaagagaaggttatgaaccggcaataactttccttgttgtccagaa
+10500732/1
@=;BAA??FBHFBBEBGEADHCBG>FDA?FHIIEFGHGDGIIGGIECGHH
@11162698/1
tcgttatataatcatcattcaaacattgaagccagatcgataaaaaaata
+11162698/1
B@@ADDDFHHHHHJJJJJJJIJJJJJIGJJIJJJJJFGIIIIJJJJJIJJ
@9399101/1
cttcatgtacaaatacctcaccttacaaaataaaatacggcaaagag
+9399101/1
;?@DDADAFDHHHIGGHGIIIGIG<EHIICEC?BF>FFDCG@G9D9D
@11796498/1
ttttgagctattgcgatattttttcggaaaaaagtgagtttaggatatct
+11796498/1
@B@DDDFFHHHHGJJJDIIIJJJIGGGHHGIIJJFHGGGHGHIFIJGGII
@11796601/1
ttttgaggtactcgagggcatgatgagcagccgagcccttggcttccttc
+11796601/1
@@@DDFFFDHHHHIBHIGJIGIJJIIJJIIJHJJFIJIJJIIGIJJIJJJ
@11590865/1
ttgagttttcgagcattttccggaaaagaagattgcaccccgaaaagttt
+11590865/1
@@<7DABBDFHHHIIIGICHGGIFHGGGHIIIIIEGHIIGIIIIIIGCHG
@11590949/1
ttgataaatggaacgaaattaaacacgctgagaaagctatggttgagtga
+11590949/1
CC@FFFFFHHHHHJIJJIJJJJJJJIIJIJJJJIJJJIJJJJGHIJJGGH
@11164198/1
tctaaagctatctactcgttatataatcatcattcaaacattgaagccag
+11164198/1
@??DDD3;DB=CCA:CEBBF:<CEH9F@EDBHE@@?B<?CFECG?9<;D8
@11164199/1
tctaaagctatctactcgttatataatcatcattcaaacattgaagccag
+11164199/1
@@=DDFDBFHFFBGIGGG@GDGGFHIIGIIIGIJGIIJCHGIGHJEHHHD
@11164200/1
tctaaagctatctactcgttatataatcatcattcaaacattgaagccag
+11164200/1
@@@DDFDDHFHFHIIGGEAF@GEGHIIIIIIGHIIGIIFHHIGHIGGHIB
@11592810/1
ttgatgcaaagtatagaggttgtacccaaacttttcggggtgcaatcttc
+11592810/1
=:?DDDDDHBD<D:FB@GHAF@CEECFGHECGHHIH>ADF@?@FCHHIID
@8948322/1
ctccgggcgttccgttggtctgattggctt
+8948322/1
@@@?DDDDHHHHHGCGEH?CGHFIIEHEDH
@11593955/1
ttgatttcgaggaaataatacgaacttcaattacacaaattagtacaact
+11593955/1
@C@ADFFDHHFHHIIEHIAGIIIGIIIIIIIHIIIIIIIIIIIGHIIIII
@11593956/1
ttgatttcgaggaataatacgaacttccatagattcaaatgaagtaaaca
+11593956/1
@@1ADEFFHHHHGJJJIJJJJJJIJJJIJJJJFIJJJJJJJIJJIIJJIJ
@9832799/1
gaggagttgtactaatttgtgtaattgaagttcgtattatttcctcgaaa
+9832799/1
@@8:BDBDHHHHFGIIIIIEGGHIIIIIIIIIIIIIIIIIIIIIIIIIII
@11595981/1
ttgcacaagcctttcttccgacgtgtacagtgacgcagctccggag
+11595981/1
@?<DFDFFB?DFFGGIGIIBGHEIIIIHGAFGGIE>DDH@DAFG4@
@10705381/1
gttcaagtagctgaagtaaaagtgtgctccattggtttatcctctactgt
+10705381/1
=:1ABDDADFDFDDHG<AFH@F<AFDHHGHFHBHAEEHGIGHHIGHIIIB
@11169440/1
tctagaacgattttacctttgcgcgaaaagtgaccacaagcaatgtcaaa
+11169440/1
@@C=DBFFFHBDDHIHIIIJJGIJG@DHGI<FCGIIGIE9FG;=C=@D@;
@9835121/1
gagggcatctcaagcaattcttcaagcactacatcctagcattacttcat
+9835121/1
B@@DFFFFHHHHHJIJIJJJIJJIJIJIJJJJJFGIJJIGIFHJJGGIJF
@11171282/1
tctagggataaggaaggagttacagtgtttttaaatcccatagttaataa
+11171282/1
@C@DDFFFHFHDFHGIFBGACHHGIBHHIJJJIJGICHIJGGHDFHIIJJ
@10708362/1
gttcaccatcgcttgtcatgtgttgaaattccgcgaaattggcactggca
+10708362/1
<?@BBBDDHFHDFIBDG:C:CH@FDFI@HHHEGGHGGIIIH>DBCCG<@G
@11599619/1
ttgccgtgtgcccttgagaaatttgctgcctcaaaaacgtatgacaaaac
+11599619/1
@@@DDDDD<ACDFEHCEGDHHBHEGGGBFE@E@HHGGGEDF9DFEFEEFH
@11599620/1
ttgccgtgtgcccttgagaaatttgctgcctcaaaaacgtatgacaaaac
+11599620/1
@C?DFFDFFHFHHGIC@E@HIGIIEHIIIIIIIIIIIIIGHIIGHIEIII
@10708970/1
gttcactaaaaaatattaggaatccactacaaggttttcaatagggcatt
+10708970/1
BB@;BDFFHHHHHJJJJJJJJJJJJJJIIJJJJJFHIIJIJGJJJJJJJJ
@10710770/1
gttcaggtaaaatcttgcttcatgattgaaaatttgcaaggtttggagga
+10710770/1
@@@;;?BAA=DF<FAFDFEEEHF94AF9CFHFFIIEF@GFFGGFFFFFG1
@10710771/1
gttcaggtaaaatcttgcttcatgattgaaaatttgcaaggtttggagga
+10710771/1
CBCFFFFDHHHHHJJJJJJIJJJJJJJJJJJJJJJJJJIJIDFHIIIIJD
@11601375/1
ttgcgagtgacgaagagactctcagcttcaacgccaaggacttcaacttt
+11601375/1
:11=BDD@DFFGDIIIIGIJJJJJJJJJJJJJDGGIIIIGIJJJJIJIJJ
@9839805/1
gagtcacttttccgaccaagagatccagcaagttcttggctgccgaatgt
+9839805/1
@@@DFFFFHHGHHJJIJGIGIIJJJJIIIJJJHIIIIIGIJJJJJ:FHJC
@11808749/1
ttttgtggttctttaacgaaatgtcaagagcataaagtatgtctagaacg
+11808749/1
=@=4ABDFFHHHHJJIIJJJIJJJJJJJJJJJIIJIJEHIJIJJJJJJJJ
@9841012/1
gagtgttagagttactgtggaagtatttgggaaaggtttgtttaaaggga
+9841012/1
@@8=ABDD?FFCFBEFFGFEEBF<FEHIIIIEEGIEEAGIGG@FFFFIEB
@11809703/1
ttttgttgccgtgtgcccttgagaaatttgctgcctcaaaaacgtatgac
+11809703/1
=?@DA=DDFFFFF:A?FG<F?CACEECFI<CEC?D<BBGGIIAE?BBFFA
@10715023/1
gttcattttaaatgaaaaacgtatgttgtttacttcatttgaatctatgg
+10715023/1
??@DDDDDFFHHHEHGIGJJFCFFHFDHGFHGGGGF@GFFIEGHIIJCGD
@11604827/1
ttgctgttgttgggcacctttttgctgcccttgtgtgggaccagtctgtt
+11604827/1
@@@7DDDDFHHFHII@FHDFHIIAABFHHI<GEDEBGGHGGHHIGIGC8C
@11811477/1
tttttaaatttaaaaatttattcaagtcaaaaataatatgtaaattgatt
+11811477/1
BBBF=BDFFHHGHJJIGIIGJJJJIIHHJIJHIGGIHGIGIIIJJJIJJJ
@9844293/1
gataaatatacctgcacacacgcatttttaaatttaaaaatttattcaag
+9844293/1
:=14=BDDDHHHHIIGGIIIDBHIIIIIIIGGHGGIIIIEIIGIFIGIGH
@9845770/1
gataagacgaatggtaaagctgctaaaaaagcaggaaaagcccagaagaa
+9845770/1
CCCFFFFFHHHHHICFHIJJJJJJJJJJJJIFIJIIIIJIIGGGGHCHGI
@10720251/1
gttccggtggccaccagatcgttgttaaggaacacgcggtagcgga
+10720251/1
@@C;D:DAFDFFHJJIJGGHHFGGIGGCHIIIIFEHJJIGGGGGIA
@11816820/1
tttttattcggcttattgtaatattcctccatagttcttacatccttgtt
+11816820/1
@@@DADEDH??DFGIII9FBFF@FF?AAC@GBGA1?F<F>FHDHIIFH:F
@11818473/1
tttttcaataaagtacactttatttaagaacaggggagaaaagtcacgag
+11818473/1
@CCDDDFFHHHGHFHIJJJJJJJJJJJJJJJJJIJIJJJJIIJIGGIIIJ
@10728146/1
gttcgtattattcctcgaaatcaataactcgacaaaaattgttccctttt
+10728146/1
BBBDFDDFHFHHHJJIIIIJJJJJIJJJJJJIJGJJJJIIJHJJJJJJJJ
@10728147/1
gttcgtattatttcctcgaaatcaataatgcaatgtgtttaaatttttgt
+10728147/1
CCCFFDDDDHDHDBFGGGGIIIIIIGHIIIIIGIFEDGEHFHFI>FFFGH
@11824983/1
tttttgtcgagtcaaaagcgaagaatatttgaaaatttctaatattgcga
+11824983/1
@@@ADDDDF3D<DFHIIEEGGIIGIGHGIIFBHGI<FHGHCHGGIHCGHH
@11825879/1
ttttttaacagtttgaaaaccttgataaatggaacgaaattaaacacgct
+11825879/1
?BB4ADDFGFHFHJIIIJJJJJJJHIJJJJJJIJJIJJJJJIIJJIJJJH
