# Supplementary material for: Identification and comparison of key RNA interference machinery from western corn rootworm, fall armyworm, and southern green stink bug
Source: PLoS One. 2018 Sep 5;13(9):e0203160. doi: 10.1371/journal.pone.0203160 (PMC6124762; doi:10.1371/journal.pone.0203160)
Supplement: S2 File — (TGZ) [file pone.0203160.s012.tgz › data/fastq/wcrw/3_Late-egg_LE_Rep2_aligned.fq]

@46/1
aaaaaaaaaaaaataatagttcttcaagatatattcttcaggggatcat
+46/1
@@@DDDDDHHHHD@BDD888BCADGH;8=;C47@E;DE;=>CE??>=BC
@519329/1
aatttgtgtaattgaagttcgtattatttcctcgaaatcaataatgcaat
+519329/1
CCCFFFDFHHHHHJJJJJJJJJJJJJJJJJJJJJIJJJIJJJJJJJJIII
@519609/1
aattttaaaagcctcttaaatttaaccgaaatatagaatacaccccttaa
+519609/1
CC@FFDFFHHFHHGIJIJJJJIEHIHHIGIGIJGJEGIGIJIJIDGIGIG
@519790/1
aattttacaagctatactttgcatagaattagtggtttttttctaaaatc
+519790/1
CCCFFFFFFHHHGJIGIIIGEEFJGJJJIIIJHHIFHJJJJJJJIIIEHH
@519791/1
aattttacaagctatactttgcatagaattagtggttttttttctaaaat
+519791/1
CCCFFFFFHHHHHJJJJJJJJJJJIJIGHJJIHHIGIJJJJJIGGJJIGC
@3077990/1
cgtagatgtctgttgcgattgagaccactgcgtataagagtggcta
+3077990/1
@@?DDDFFFFHHFHIGIBHHGHGHIIJJJIIIGIHIJIGIDFHGIH
@521501/1
aattttgtgcatgagccaagtactgaaatatctgttgaacagctcagtac
+521501/1
CCCFFFFFHHHHHJJJJJJIHIJJJJJJJJJJJJJJIJJJJJJJJJJIJI
@1548665/1
caacgatctggtggccaccggaaccggaagatcgaagaaagacg
+1548665/1
@@<DDDD;CD8AC7A?FECE>AD??@G:G@9F<@FHGGCG@;FH
@1548666/1
caacgatctggtggccaccggaaccggaagatcgaagaaagacgccaaac
+1548666/1
@@@ADDBDD?FDBEBEHIIIIGGIGHGFBHH@@BFBFBEGGAEIDFBBDB
@1548667/1
caacgatctggtggccaccggaaccggaagatcgaagaaagacgccaaac
+1548667/1
@@@DDDDDBADBFGEB:CFGB6EFB?@@GAHI@D@8BFHGHDIIIFHEB=
@1548668/1
caacgatctggtggccaccggaaccggaagatcgaagaaagacgccaaac
+1548668/1
CCCFFFFFHHGHHJJJGIJIJIJIJJIIJJJJJJIIJIFGIJIJJHHHFF
@1548669/1
caacgatctggtggccaccggaaccggaagatcgaagaaagacgccaaac
+1548669/1
CCCFFFFFHHHHHJJJGIJIJBHIIJIIJJJIIJJJJJJIJGIJIGHHFF
@1548670/1
caacgatctggtggccaccggaaccggaagatcgaagaaagacgccaaac
+1548670/1
CCCFFFFFHHHHHJJJIJJIJEHHJJJJIIJHJIIJIIIGIJJJJHEHFF
@521755/1
aatttttaaatttaaaaatgcgtgtgtgcaggtatatttatcacatcatt
+521755/1
CCCFFFFFHHHHHJJJJJJJJJHIIJJJJJIJFGIJIJJJJJIJJJJJJJ
@522154/1
aatttttatcgagttattgatttcgaggaataatacgaacttccat
+522154/1
@CCFFFFFHHHGHGIJJJJJIJJJJIJJJIIJIGHIJIHIJJJJIJ
@522155/1
aatttttatcgagttattgatttcgaggaataatacgaacttccat
+522155/1
CCCFFFFBHHHHHIJJJJJJJJJJJJJJJJJJJJJJJJJJJJJJIJ
@522450/1
aatttttccaaacccgaaaaaagtttatttatcatacacaggtaaacagt
+522450/1
CCCFFFFFHHHHHJJJJJJJJJJHIJJJJJJJJJJJJJJJJJHGHIJJJJ
@3588912/1
ctcgttttctcgatctggctctcactaagaacgacatctgtagatataag
+3588912/1
BC@FDDFFHGHGHIJJIJIIJJIIIJJJJJJIHIIJIJJJIIJJJJJIJJ
@5628180/1
gtccgccacactgtagagaattcacttatgaatgtggcataggttctgtc
+5628180/1
@@@FFFFFHHHFHDGHHBHGHIIJJJJJJJIFHGGGGIJJIIGBFGHJDH
@6138479/1
taaaattctgactagagattcttctgtcttctcacagagatcttcgacaa
+6138479/1
CCCFFFFFHHHHHJJIJJJJJJJJJJIJJJJJJJJJJJJJJIIJJJJIJJ
@6138801/1
taaaatttaacgtttagcagtcttctttttagaataacattgacattcta
+6138801/1
C<@FFFFFHHHHHIJIIJJJJJJJJJJJJJJJIJJJJJJJJJJJJJJJJJ
@3590161/1
ctctaaagctatctactcgttatataatcatcattcaaacattgaagcca
+3590161/1
@@@DDDDEFDFDDFHHIGIHFGGHIGIIGJJJIGIIJIIIJIGGHHJJHC
@3590162/1
ctctaaagctatctactcgttatataatcatcattcaaacattgaagcca
+3590162/1
CCCFFFFFGHHHHJHHJJJJJIJJJJIJJJJJJJJJJJJJIJJIIJJJJJ
@3590163/1
ctctaaagctatctactcgttatataatcatcattcaaacattgaagcca
+3590163/1
CCCFFFFFHHHHHJJJGJIHHEHJJJIIHIGHIIJJJJGIJJJJIJIIJJ
@3590164/1
ctctaaagctatctactcgttatataatcatcattcaaacattgaagcca
+3590164/1
CCCFFFFFHHHHHJJJJJJHIIIJJJJJJJJJJJJIJJJJIJJJJJJJJI
@3590165/1
ctctaaagctatctactcgttatataatcatcattcaaacattgaagcca
+3590165/1
CCCFFFFFHHHHHJJJJJJIJJJJJJJJJJJIJJJJJJJJJJJJJJJJJJ
@3590166/1
ctctaaagctatctactcgttatataatcatcattcaaacattgaagcca
+3590166/1
CCCFFFFFHHHHHJJJJJJJJJJJJJJJJIJJJJJJJJJJJJJJJJJJJJ
@7666184/1
aaccgattaagaaaggggcagacaacttcatgtacaaatacatcacctta
+7666184/1
@CCFFFDFHHFGFIEEGGJJJBBECCDGCFGIIIIGGGIJIIJIIJIEGI
@7666185/1
aaccgattaagaaaggggcagacaacttcatgtacaaatacctcacctta
+7666185/1
CCCFFFDFHHHHHIJJJIJJJJJJJJJJJJJIGIJJJJJIJJJJJJJJIJ
@7666494/1
aaccggaagatcgaagaaagacgccaaacattcggcagccaagaacttgc
+7666494/1
@@8DDDFFHHHHHJJIIIIGFIIIIJJJJJJIGJJGEHIJJIIIJJJJHH
@3591341/1
ctctaacgtctttatagaatgtcaatgttattctaaaaagaagactgcta
+3591341/1
??@DDBDD?D?DCABGEAHHI:FHHHGDHEH>CHIIGFHICGD@D@<DFF
@3591342/1
ctctaacgtctttatagaatgtcaatgttattctaaaaagaagactgcta
+3591342/1
@@1DDDDD?FF;<EFHDEH<HA?FH@D2<9CCEDHCE??::??DB?@@FH
@3591343/1
ctctaacgtctttatagaatgtcaatgttattctaaaaagaagactgcta
+3591343/1
@@@?DD??D?DHD@CF@>FBBHBHGDHEBHHEEHGIGIGIBFDCDD?D@F
@3591344/1
ctctaacgtctttatagaatgtcaatgttattctaaaaagaagactgcta
+3591344/1
@@@DFFDDFDHHHHGGGHGIGFHIIIJFHIJJJJJJJGJGIIGIIIIIIJ
@3591345/1
ctctaacgtctttatagaatgtcaatgttattctaaaaagaagactgcta
+3591345/1
@C@DDFDDAFFFHIGGH>BHHFHGIHGHHIIGIIIECHGEHEDHHIIIII
@3591346/1
ctctaacgtctttatagaatgtcaatgttattctaaaaagaagactgcta
+3591346/1
CCCFFFFFFHHHHJJJIIJJJFHIJJJHIIJJIJJJJJIIJJIJJJJJJJ
@3591347/1
ctctaacgtctttatagaatgtcaatgttattctaaaaagaagactgcta
+3591347/1
CCCFFFFFHHHHHJIJIIIJJHJJJJJJJJJJJJJJJJJJJJJJJJJJJJ
@3591348/1
ctctaacgtctttatagaatgtcaatgttattctaaaaagaagactgcta
+3591348/1
CCCFFFFFHHHHHJJJJJIDIHIJJJJJJJJJJJJJJJJJJJJJJJJJJJ
@3591349/1
ctctaacgtctttatagaatgtcaatgttattctaaaaagaagactgcta
+3591349/1
CCCFFFFFHHHHHJJJJJJJJHIJIJJHIIIJJJJJJJJJJJJJJJJIJJ
@3591350/1
ctctaacgtctttatagaatgtcaatgttattctaaaaagaagactgcta
+3591350/1
CCCFFFFFHHHHHJJJJJJJJHIJJJJIJJJJJJJJJJJJJJJJJJJJJJ
@3591351/1
ctctaacgtctttatagaatgtcaatgttattctaaaaagaagactgcta
+3591351/1
CCCFFFFFHHHHHJJJJJJJJHIJJJJJJJJJJJJJJJJJJJJJJIJJIJ
@3591352/1
ctctaacgtctttatagaatgtcaatgttattctaaaaagaagactgcta
+3591352/1
CCCFFFFFHHHHHJJJJJJJJIJJJJJIJJJJJJJJJJJJJJJJJJJJJJ
@3591443/1
ctctaactctccttccatcagccaatttttctggtttgccgaattttgct
+3591443/1
CCCFFFEFGGHHHJJJJJJJJJJJGJJJJJJJJJHJJJJJJGIIJJJJJI
@5630559/1
gtccgtgccccttgcggttaccccttctgttgggatggggg
+5630559/1
=1:=?DDDFFF3DCEFB@?8?FGE@FBGDFGDCG2?B;8?6
@5630560/1
gtccgtgccccttgcggttaccccttctgttgggatgggggccg
+5630560/1
CCCFFFFFHHHGHJIJJHIIJIJJJJJJJIIJIJHHHIJJJIJA
@5630561/1
gtccgtgccccttgcggttaccccttctgttgggatgggggccg
+5630561/1
CCCFFFFFHHHHHJJIICGGHJJJEIIIDGIIJJIIJJJJJGG:
@5630562/1
gtccgtgccccttgcggttaccccttctgttgggatgggggccg
+5630562/1
CCCFFFFFHHHHHJJJJIIIJJJJFGIIJIIIJJFFHJJIJHIA
@5630563/1
gtccgtgccccttgcggttaccccttctgttgggatgggggccg
+5630563/1
CCCFFFFFHHHHHJJJJJJIJJJJJJIIJIJJIIDHIJJJJIJH
@5630564/1
gtccgtgccccttgcggttaccccttctgttgggatgggggccgcccccc
+5630564/1
CCCFFFFFHHGFDIIIJIIJJJJJJJJJIIJIJJDGHIIIJIIH9<ADD8
@5630565/1
gtccgtgccccttgcggttaccccttctgttgggatgggggccgccccct
+5630565/1
CCCFFDDFHHHGGIJJIIIIJJJIJIJJIIIIJJDHHIJJIJIHDEBBD?
@5630566/1
gtccgtgccccttgcggttaccccttctgttgggatgggggccgccccct
+5630566/1
CCCFFFFDHHHHHDIIIEHIBHIJIIJJIIGGIEGHHJJJEGIH<DCDB6
@2059892/1
catcactttgtcatcgaacgatgtcaccacctgattggtgatatcagccg
+2059892/1
CCCFFFFFHGHHGJJJJJGIIIIIJJJJJJJJJEGGJIDFHHGIIJJJII
@2059893/1
catcactttgtcatcgaacgatgtcaccacctgattggtgatatcagccg
+2059893/1
CCCFFFFFHHHHHJJJJJJJJJJIIJJIIJJIJHIGIJDGGJJJJJJJIJ
@7667528/1
aacctctctaacgtctttatagaatgtcaatgttattctaaaaagaagac
+7667528/1
CCCFFFFFHHHHHJJJJJIJJJIJJJHIJJJJHJJJJJJJJJJJIIJJJJ
@3593092/1
ctctaataataaatcctgtagaatatcgtttaacttttccagcatttctc
+3593092/1
CCCFFFFFHHHHHJJJJJGIJJJJJJJJHHJJJIJJJJJJIJJJJJJJJI
@7668076/1
aaccttgcaaattttcaatcatgaagcaagattttacctgaacaatttga
+7668076/1
CCCFFFFFHHHHHJJJJJJJJJJJJJJJJJJIJJJJJJJJJJJJJJIJJJ
@5633416/1
gtcctccacaacagcaagctcctccgcaacagcaacctggagcgagacaa
+5633416/1
CCCFFFFFHHHHHJJJJJJJJJIJJJJJJJJJJJIJJIJJJJJJIGAB>D
@5633446/1
gtcctccaggagttgctgagccgtcgcgg
+5633446/1
;@@DDDDDHFBF;EEHE?FEBEGHIIEH<
@5633447/1
gtcctccaggagttgctgagccgtcgcggcatcactcccaaatacgaact
+5633447/1
CCCFFFFFFHBHAEHIIJHIGIIDHGFHI60<FBAEGGH@GHCGEAAEBD
@5633448/1
gtcctccaggagttgctgagccgtcgcggcatcactcccaaatacgaact
+5633448/1
CCCFFFFFHHHHHIJJIJGGJJJHHIJJFDGIJIJGGIJJJIGIJFHHFF
@7668935/1
aacgaaattaaacacgctgagaaagctatggttgagtgaaaaaggtggga
+7668935/1
@@@FDFDDHHHHHJJJEIEFFGIHIGGCHHJBCC?FFDGGIIEGFHHGGI
@7668936/1
aacgaaattaaacacgctgagaaagctatggttgagtgaaaaaggtggga
+7668936/1
CCCFFFFFHHGHHJJJJJJJJIJJJJJGIIIHIIHIDGHIIIJIJ?DHII
@2062617/1
catcatgccctcgagtacctcaaaatcatgaccaaaaagtgaacagctat
+2062617/1
CCCFFFFFHHHHHJJDHHIJIGHIJIHIJIJJJJJJJJJ?GHIJJIJJJJ
@6646703/1
tgcccttgtgtgggaccagtctgttgtgtgggaccagtctgttgtgtggg
+6646703/1
@C@FFFFFCFHHHHIIIGG?CHHIB>CGGGII?AFEGGFGFAGGHGGGIB
@523352/1
aatttttgtcgagtcaaaagcgaagaatatttgaaaatttctaatattgc
+523352/1
CCCFFFFFFHHDFEHIJJJIIJJJHIIIJJJJJJJJHIJJJJJIJJJJJI
@523353/1
aatttttgtcgagttattgatttcgaggaataatacgaacttccat
+523353/1
CCCFFFFDHHHHHEHGHJIJIIJJJHIJIIIIIIJJIIJJJJJJJJ
@523354/1
aatttttgtcgagttattgatttcgaggaataatacgaacttccat
+523354/1
CCCFFFFFHHHHGHIJJJJJJJJJJJJJJJIJJJJJGIJJJJJJJJ
@6139610/1
taaacaaacttttttcgggtttggaaaaatttcaaattgttcaggtaaaa
+6139610/1
CCCFFFFFHHGHHJIJJJJDHIGIIJJJIIJJJJJJJJJIJJJJIHHIII
@2568972/1
cctattgaaaaccttgtagtggattcctaatattttagtgaacctctcta
+2568972/1
BCBFFFFFHHHGHIJIHIJHIJHIJJJJJJJJJJJJIJHIIJJJJJJJJJ
@2568973/1
cctattgaaaaccttgtagtggattcctaatattttttagtgaacctctc
+2568973/1
@C@DDFDDHHHGH@GBEFGCDH:CHDHEEH@BHHIIII=;BDCHDHDFGG
@1040125/1
atgtgacataatttgcgacatttgacgtacggttcaagtagctgaagtaa
+1040125/1
@CCDFFFFHHHHHJJJJIJJJJJJIIJGHIJJHJIJJJHGJJJJJJJHHI
@7157305/1
tttcgtttatgctacaattagagcaactaagatgcacaatcgttcaagaa
+7157305/1
CCCFFFFFGHFHGJJJJJJJJJJIJJJJJJIJJJJJJJJJIIFHIJJJJJ
@1040781/1
atgtgcatgtcccgcagatggccaccaccattctatgaaatggaacacga
+1040781/1
7@@DA>DBDFHHFG8C@FFHIDHHGIGIEADBD@ACGIIIIFHIGAFDAG
@1040857/1
atgtgcgccaattgagttttcgagcattttccggaaaagaagattgcacc
+1040857/1
?@@=AD@DF6@F<?AGE>H@C:F9CE<DCF@48:FG0B;7B?FF>F=CF7
@5119447/1
gctggatctcttggtcggaaaagtaacgcccgaacaagccaatcagacca
+5119447/1
CCCFFFFFHHFHFGGHHGEIGHGCFHIJJJIJJEGIJJEAGGGHJHIIIJ
@5119448/1
gctggatctcttggtcggaaaagtgactcccgaacaagccaatcagacca
+5119448/1
@@8BBDDDHFHFHIADEGIIGE;CGEGIGGAFDDFHG9?=8?8BBAFACH
@6648682/1
tgccggttcataaccttctctttggactctcttgcatgctgctcgaatag
+6648682/1
CCCFFFDDHHHGHJJJJJJJJJJJJJJJJJJJJJJJJJJJJJJJJIJJII
@7671445/1
aacgaattttgtgcatacaaaaatagtaaaaagtcgaagtctttcgagac
+7671445/1
C@CFFFFFHHHFHIJJJJJJJJJJJJJIJJJIJDEEIHIHGIJJIIGIJJ
@6649853/1
tgcctcaaaaacgtatgacaaaactatagagaaaccagaattacaggaaa
+6649853/1
@@@DDFFFHHHGHHIJJJIJJJJJJIJJJJJJJIJJJIEIIJJJIIJJJI
@4610582/1
gaaatggaacacgaagagggactaccacacgaaaggcagttcaccatcgc
+4610582/1
CCCFFFFFHHHHHIJIJJJJJJJJJJJJJJJJIJJIIJJIIJJJJJJJJJ
@4610583/1
gaaatggaacacgaagagggactaccacacgaaaggcagttcaccatcgc
+4610583/1
CCCFFFFFHHHHHIJJJIJJIJJJIJJJJJJJIJIIIJIJIIJJIJJGIJ
@7307/1
aaaaaaatgtcaaaattttgcaaattatgtggcattttgacatttatgtg
+7307/1
@8=DDADDF??CFHEHIIIECHH@HGIIGFE@FHGIIIICGHHHIGIIHG
@7308/1
aaaaaaatgtcaaaattttgcaaattatgtggcattttgacatttatgtg
+7308/1
@CCFFFFFHHHHFJJIJJJJGGIJJJIJJFHICFHIJJGIIJIJJJJJII
@7309/1
aaaaaaatgtcaaaattttgcaaattatgtggcattttgacatttatgtg
+7309/1
B@1BDFFDHHHHHIJJJJIJJJIIGGIGGHIIIHHIGIJJIIJGGIIIHI
@7310/1
aaaaaaatgtcaaaattttgcaaattatgtggcattttgacatttatgtg
+7310/1
CCCFFFFFFHHGGIIIIIIIHHHGFHHGIIIJJJJJJJJEGHIIJJJJFD
@7311/1
aaaaaaatgtcaaaattttgcaaattatgtggcattttgacatttatgtg
+7311/1
CCCFFFFFHHHGHJJJJJJJJJJJJJJJJHIGIJJJJJIJIJJJJJJJIJ
@7312/1
aaaaaaatgtcaaaattttgcaaattatgtggcattttgacatttatgtg
+7312/1
CCCFFFFFHHHHHJJJJJJIIIIJJIJJJIIHIJJJJJJJJJJJJJJJII
@7313/1
aaaaaaatgtcaaaattttgcaaattatgtggcattttgacatttatgtg
+7313/1
CCCFFFFFHHHHHJJJJJJJIJJIJJJJJHIJJJJJJIJIJJJJJJJJIJ
@4610742/1
gaaatggataattataggattggatctatgactgtgtatcgatagctgtt
+4610742/1
@BCFFFFEHHHHHJJIIJDIJIJJJJJIJJJJJJHIJIJJJJJJJJJJHI
@4611597/1
gaaatgtatcacggattttatcaatcggccattcgaggc
+4611597/1
CCCFFFDDHHHHFIGHIJJJJIJJJJIJJJJJJJJJIG:
@4612412/1
gaaatgttgactgttgtagctgattaaggggtgtattctatatttcagtt
+4612412/1
@BCFFFFFHHHGHFIGDEGGGHDGHHIIJJJ<E?FIIIJIIJJJJIFJII
@4612413/1
gaaatgttgactgttgtagctgattaaggggtgtattctatatttcagtt
+4612413/1
C@CFFFFFHHHHHIIIGHIIJJHJJIJJJJJCFHGIJIJJJJJJJJJJIG
@7673373/1
aacgatatgtcaaacgacgacattgagcaacttacgtattttctatgtca
+7673373/1
CCCFFFFFGHHHHIJJIJJIIIJJIIIGJIJJJJIIGGIIIJJJJJJJJG
@7673547/1
aacgatctggtggccaccggaaccggaagatcgaagaaagacgccaaaca
+7673547/1
@@@FFFFFHGHGHJJIJJJJHJJJJJJJJJJIJJIJJJIIJJJIJGHHFF
@6652280/1
tgccttctacatttgcgagtgacgaagagttggccactaaactgggcagc
+6652280/1
@@@FFFFFHHHHHJJJIJJ@FHIJJJJJJHIJJJJIJJJJJJJIIJJJJJ
@4613369/1
gaaattaaacacgctgagaaagctatggttgagtgaaaaaggtgggaaat
+4613369/1
CCCFFFFFHHHHGJJJJJIGJJJJJJJJHIIGIFFIIIJIIJBFHIHGII
@5119631/1
gctggatgtgcgccaattgagttttcgagcattttccggaaaagaagatt
+5119631/1
@@@DFBDE?FFHHGEIIJGIICHHGIIIIIJJIJIIGGBHHJGGHIJIJJ
@2570761/1
cctcaacctattccacaagacccccagccccaacaaggaggtaaaaagaa
+2570761/1
CCCFFFFFHHHHHJJJJJJIJJJJJJIJJJJJIJJJJIJJJFHIJJJJJJ
@525408/1
acaaaaaagatggcgaaacaattagcagcaagagaaatgctggaaaagtt
+525408/1
CCCFFFFFHHHHHJJJJJJJJJJJJIJJIJJJJJJJJJJJJJJJJIJJHH
@1041845/1
atgtgtttaaatttttgtcgagtcaaaagc
+1041845/1
BB@FFFFFHHHHHJJJJHIJIJHHIIHHB?
@525578/1
acaaaaacgtttaataaatcttcttaaggatttgaagtatcatgttgaaa
+525578/1
CCCFFFFFHHHHHJIJJJJJJJJJJJJJJIIJJJJJJHIIIJJJJJIJJH
@525706/1
acaaaaagtgataatggatacaaatttgactactgtatagctttcttctc
+525706/1
@;;DDDDDAFHFHIIIIIIIIIIIIIIIIIIIIIIGIIIIIIIIIIIIII
@6141692/1
taaaccatttagtccttggccagaagtctag
+6141692/1
@BBFFFFFHHGHHIIIJGIIIGIJJIHHGHI
@525861/1
acaaaaatttaaacacattgcattattgatttcgaggaaataatacgaac
+525861/1
CCCFFFFFHHHHHJJJJJJJJJIJJJJJIJJJJIIIIGJJJJJJJJJJJJ
@5120370/1
gctggctccaagagatgtgcatgtcccgcagatggccaccaccattctat
+5120370/1
CCCFFFFFHFHFFGIEHEHHIJIGHIJDHGGGHIIJJIIIDEHBBHHGGH
@5120371/1
gctggctccaagagatgtgcatgtcccgcagatggccaccaccattctat
+5120371/1
CCCFFFFFHHHGFGGGGBFGIJIJJJJIJJJIJJIIJJJJEIJDGIIJIJ
@2571436/1
cctcaagcagatctgctcggtctttag
+2571436/1
@C@DDDDFHFFHGIBEHGEHAE@HHGE
@5634313/1
gtcctcttctagcagctttaatgcattgtatgcagcatcatgtttactaa
+5634313/1
@CCFFFFFHHHGHJIJJJJIJJIJJJJGFHHIGIFIJJJGHGFGIEIJJH
@5634314/1
gtcctcttctagcagctttaatgcattgtatgcagcatcatgtttactaa
+5634314/1
CBCFFFFFHHHHGJJJJJJJJIJJIJJJJGIJFGIJJJIJJIIJJJJIIJ
@5634315/1
gtcctcttctagcagctttaatgcattgtatgcagcatcatgtttactaa
+5634315/1
CCCFFDFEDHHFHIIJEHHJGHHGIJJGGEGIGGGEHIGDFGIIIJGGIG
@527309/1
acaaaataaaatacggcaaagagaagaaaggccgatagaatgaagtgaaa
+527309/1
CCCFFFFFHHHHHIJJJJJIGHIJJJJJJJIJJJHJGGJGJJJJJHIJJI
@5635071/1
gtcctgcataaatggatgtgtaatatgcgtgtccacgcaagtacctgctg
+5635071/1
CCCFFFFFHHHHHJJGGIHIHJJJJJJJIJIIJJJJJIJJJIIJJJJJJJ
@3081537/1
cgtatccgtattgtttatttttatacaaaagaatctgaaaattgtaaatc
+3081537/1
CCCFFFFFHHHHHIJJIIJJJJIJJJJJJJJIJJJJJJJJJJJJIIJJJJ
@5122613/1
gctggttctgcacacattcgatctctgatagtagatggtaactgttcaaa
+5122613/1
CCCFFFFFHHHHHJJIIJIJHIJJJJJIJJJHJJJJJJGIGIJJIJJIJI
@2062981/1
catcattcaaacattgaagccagatcgataaaaaaatatcgcaatattag
+2062981/1
8:::BDDDFF??F<C:E<AF?AFG@:8FCGFFGIIAFI<<67?@:FC@B7
@7674519/1
aacgattttacctttgcgcgaaaagtgaccacaagcaatgtcaaagagaa
+7674519/1
CCCFFFFFHHHHHJJJJJJIIJJJJHIJJJJJJJIIJJJJJIJJJJJJGG
@7674520/1
aacgattttacctttgcgcgaaaagtgaccacaagcaatgtcaaagagaa
+7674520/1
CCCFFFFFHHHHHJJJJJJJJJJIJGGGIJJJJIJJJGGIIHIJIJJJII
@7674521/1
aacgattttacctttgcgcgaaaagtgaccacaagcaatgtcaaagagaa
+7674521/1
CCCFFFFFHHHHHJJJJJJJJJJJJGHJJJJJJJJJJJJJJJJJJIGIIC
@7675333/1
aacgcccggagcggctgatatcaccaatcagg
+7675333/1
@@@DDDDDFHHFHIIGGB???BF?F?FB;?9F
@2064691/1
catccacgagccaatcttccgctaccgcgtgttccttaacaacgatctgg
+2064691/1
CCCFFFFFHHHHHJJJJJIJIIGIJJGIJHIGIJIIJJJJJJJJJGIGHG
@7675864/1
aacgctcgtggggagcgatgacgaataaagtatgtgttcaccaagagaag
+7675864/1
CCCFFFFFFHHHHCGHIHIIGIIGIGIJJIBFIIGHHIJGIJJJJFIIIE
@7675900/1
aacgctgaaaaattccgtcggcaagaagttggccgatttgcagactctca
+7675900/1
CCCFFFFFHHHHHJJJJHIJJJJIJJJJIJJIJJJJIJIJIJJJJJJJJJ
@7677446/1
aacggcagcactattgacactaagaaatcacagagccccgggcccagatg
+7677446/1
@@@DDDDDA?F?DDF4?AAC39F<CGG9CCDD4C;DFGI6?FAEE5=;?E
@10411/1
aaaaaacattgaccaatcgccaccaatgcttggtgcagctatccactttg
+10411/1
@@@DDFFFHHDFHJGEGGCCGHGHGHGIGGGIGFFGIIGGIJIGHIIJJA
@10412/1
aaaaaacattgaccaatcgccaccaatgcttggtgcagctatccactttg
+10412/1
CCCFFFFFHHHHHJJJJIGIIIJJJJJJJJIJIHDHIGIIIIJHIJJJJE
@10413/1
aaaaaacattgaccaatcgccaccaatgcttggtgcagctatccactttg
+10413/1
CCCFFFFFHHHHHJJJJJCGIJJJJJJJJJJJJIJIJJJJIJJJJJJJJJ
@10414/1
aaaaaacattgaccaatcgccaccaatgcttggtgcagctatccactttg
+10414/1
CCCFFFFFHHHHHJJJJJFHIJJJJJJJJJJJIHIJJIJJJJJIJJJJJJ
@10415/1
aaaaaacattgaccaatcgccaccaatgcttggtgcagctatccactttg
+10415/1
CCCFFFFFHHHHHJJJJJIJJGIJIJJJJJJJIHIJJJJJJJJJJJJJJI
@7161759/1
tttctctaaaagtaaaccacggaacactgaatatcacccacgcagatctg
+7161759/1
CCCFFFFFHHGHFHIIJJIJJJJJJJIJIJJJJJGIJIJJJJJJJIIJJI
@6142669/1
taaacgttaaattttaaaagcctcttaaatttaaccgaaatatagaatac
+6142669/1
CCCFFFFFHHHHHJJJJJJJJJJJJJJJJJJJJJJJJJJJJJJJJIJIJJ
@7161971/1
tttctctatagttttgtcatacgtttttgaggcagcaaatttctcaaggg
+7161971/1
CCCFFFFFHHGFHJJJHJJJJJJJJJIJJJJIJJJJJJJJJJJJJJJJIJ
@530440/1
acaaagtgatgggcaatcccattggctggctccaagagatgtgcatgtcc
+530440/1
CCCFFFDDHHHHHJJJJJJJJJIIJJJJJJIJJIJIGIGAHHGGAGIHIH
@530611/1
acaaagtttcacagttccacaaaacgctgaaaaattccgtcggcaagaag
+530611/1
@;=DDFDFHHHHHIHIIIIIIIIIIIIIIIIIIIIIIGIGIIIIIIIIII
@6143715/1
taaacttttttcgggtttggaaaaaatttcaaattgttcaggtaaaatct
+6143715/1
CCCFFFFFHHHHHJJAEGEHDHIJJJJJJGGIJJJEHIJJJJHJJJJJJJ
@6143716/1
taaacttttttcgggtttggaaaaatttcaaattgttcaggtaaaatctt
+6143716/1
BCCFDFFFGGHHHJIHJJJJFHJJIJJJJJJIJGJFHHEIJIIIIJIIJG
@531732/1
acaaatttgaaaaaaccagagacgattttgtcgaagatctctgtgagaag
+531732/1
@@@FDFFFGHFFHGIIJJJIFIIIJIJJJFBDHCGHIIHIGIJHGIIGIG
@531750/1
acaaatttgactactgtatagctttcttctcttggtgaacacatacttta
+531750/1
CCCFFDFFHHHHHIJIBFHJIIIJHIJIEBHAH>@A??BHEGIHGIIJJJ
@532296/1
acaacagtcaacatttcccacctttttcactcaaccatagctttctcagc
+532296/1
CCCFFFFDHHHHHJJJJJJJJJJJJJJJJJJJJJJJIIGEHJJJJJJJIJ
@3597791/1
ctctactctcaagaaatggcctccatgccgagcaagactcccgtcagcgt
+3597791/1
CCCFFFFFHHHHGIJJIIJIJIIJJJJJJJGIIJIIIJJJJJGDGGGIIF
@3597965/1
ctctactgtacaactgtttacctgtg
+3597965/1
@@@=DBBB4=<CFEB@FF@<A<<CCF
@3597966/1
ctctactgtacaactgtttacctgtgtatgataaataaacttttttcgg
+3597966/1
???=?DD3C4?CD>E3CEDFDEI>A:C:C<>@F>FCEEE<:?<<:@B6?
@3597967/1
ctctactgtacaactgtttacctgtgtatgataaataaacttttttcggg
+3597967/1
CCCFFFFFGHHHHJJJHJJJJJJJJJHGJJJJJJJIJJJHIJJJJJJJJI
@3597968/1
ctctactgtacaactgtttacctgtgtatgataaataaacttttttcggg
+3597968/1
CCCFFFFFHHHHHJJJHIJIJJIJIJHGIJHIJJJJJJJGGIJJJJIJJI
@3597969/1
ctctactgtacaactgtttacctgtgtatgataaataaacttttttcggg
+3597969/1
CCCFFFFFHHHHHJJJJJJJJJJJHIHIJJHJJJIJIJHIIJJJJJJIJI
@3597970/1
ctctactgtacaactgtttacctgtgtatgataaataaactttttttcgg
+3597970/1
CCCFFFFFHHHHHJJJJJJJJJJJHIIJJJIJJJJJJJJJJJJJJJJJIJ
@6144917/1
taaagacgttagagaggttcactaaaaaatattaggaatccactacaagg
+6144917/1
@@@DADDAFFFBFAHE@<CH@CF@EAHIIIBHIIE@A@GGECHHAHIID;
@6144918/1
taaagacgttagagaggttcactaaaaaatattaggaatccactacaagg
+6144918/1
@@@DDDDDFHHHFGGHGGEGIIIIGHIIAGIIGHGEAF<FHGIIIIGHIH
@6144919/1
taaagacgttagagaggttcactaaaaaatattaggaatccactacaagg
+6144919/1
CCCFFFFFHHHHHIJJJHIJJJJIJJJJJJJJJJJJJJJJJJJJJJJJJG
@2574862/1
cctcaccttacaaaataaaatacggcaaagagaagaaaggccgatagaat
+2574862/1
CCCFFFFFHHHHHIJJIJJJJJJJJJJJIJJJJJIJJIJGIJJGIJJGJJ
@2574863/1
cctcaccttacaaaataaaatacggcaaagagaagaaaggccgatagaat
+2574863/1
CCCFFFFFHHHHHJJIJJJJJJJJJIIIJIGIIJJIHGIIJJIJIIJJJI
@2574864/1
cctcaccttacaaaataaaatacggcaaagagaagaaaggccgatagaat
+2574864/1
CCCFFFFFHHHHHJJJJJJJIJJJJJJJJJJJJJJJJJJIIJJIJJJGJJ
@2574865/1
cctcaccttacaaaataaaatacggcaaagagaagaaaggccgatagaat
+2574865/1
CCCFFFFFHHHHHJJJJJJJJJJIJJJJIJJIJIJJIJJIJJJJJIJGIJ
@2574866/1
cctcaccttacaaattgaaatacggcaaagagaagaaaggccgatagaat
+2574866/1
=@14ADFFHHHGHJJJIIJJIJJJJIJIJJJJIJJJJJJJIJJJJJJJJJ
@533588/1
acaactgtttacctgtgtatgataaataaacttttttcgggtttggaaaa
+533588/1
CCCFFFFFHHHHHIJIIHIJJGJJJIJJJJHJJJJJJJJJGGHHEC>BFH
@6655566/1
tgcgatattttttcggaaaaaaaagtgagtttaggatatcttacgttctg
+6655566/1
CCCFFFFFHHHHHJIJIJJJJJJJGGHIIHIJIJIEHIHIJIJJJHIHHH
@3083948/1
cgtcaaatgtcgcaaattatgtcacataaatgtcaaaatgccacataatt
+3083948/1
?@?DDDDDBFFGHGGGDGIGHHHIIIIIIIIIHIIIIIIIGIIIIIIIII
@2067929/1
catcgaacgatgtcaccacctgattggtgatatcagccgctccgggcgtt
+2067929/1
@CCFDFDDFFHHHIIHIIIIII9FHEE:CAHGGGHGGEGGIEBFB>GHHD
@4617125/1
gaaatttaaaagaaaatttgaaaagtatcatgagttttgtgattctccga
+4617125/1
@@CFFFFFHHHHHJIJIJJJJJIHICEIIIJJIIFGGIJJJEIIJJJJJG
@4617126/1
gaaatttaaaagaaaatttgaaaagtatcatgagttttgtgattctccga
+4617126/1
CCCFFFFFHHHHHJJJJJJJJJJJJFHIIJJJJJIIJJJIJJJJJJJJJI
@2068158/1
catcgacagataccacaaatacctaaaccttcccactaaagttaacc
+2068158/1
@@@FFFFFHHGHHJJJJJJIIHIGIJJJGIJJIGIIJGJJJCFHGEI
@2068159/1
catcgacagataccacaaatacctaaaccttcccactaaagttaacc
+2068159/1
CCCFFFFFHHHHHJJJIJJIJJJJJJJJIJJJJJJJJJJJJIHJJJI
@2068774/1
catcgataagacgaatggtaaagctgctaaaaaagcaggaaaagccc
+2068774/1
CCCFFFFFHHHHGIGGIJDHHIGIJJJIJJIIJJJIEHDIIIJIJJJ
@4618585/1
gaaatttgctgcctcaaaaacgtatgacaaaactatagagaaaccagaat
+4618585/1
@<@DDDDAHDABFGEGIGIHIIAE>@FHGAFHIIIICAEFGIEGIGIIGG
@4618586/1
gaaatttgctgcctcaaaaacgtatgacaaaactatagagaaaccagaat
+4618586/1
@@<DFFFFHGHHHJJIJJJJJJGGHJJIJJJJJJJJFIJJIJJIJJJJJG
@4618587/1
gaaatttgctgcctcaaaaacgtatgacaaaactatagagaaaccagaat
+4618587/1
CCCFFFFFHHHHHIJJJJJJJJHIJJJJJJJJJJJJJJJJJJJJJJJJJJ
@7166601/1
tttcttaatcggttctgcatgaatgccatctgggcccggggctctgtgat
+7166601/1
CCCFFFFFHHGHFGHIIIJIIIJJJJJJIHIJIJJJIJJDIFGEHGFC@D
@7166602/1
tttcttaatcggttctgcatgaatgccatctgggcccggggctctgtgat
+7166602/1
CCCFFFFFHHHHHJJJJJJJJIJJJJJJJJJJJIJJJJIJJJIIJJHEGI
@1047688/1
attaaacacgctgagaaagctatggttgagtgaaaaaggtgggaaatgtt
+1047688/1
BBBFFFFFHHHHHJJIJJIJJJJJJHIJHHCGIJJJJIJ?BGIJJIGHHI
@1047689/1
attaaacacgctgagaaagctatggttgagtgaaaaaggtgggaaatgtt
+1047689/1
CCCFFFFFHGHHHJJJJJJIJIJJJHIJIIFHIIJJJIJBGHIGIIJJHG
@1047691/1
attaaacacggcttatcactatgatgttgatttggtaccagataccccga
+1047691/1
CCCFFFFFHHGHHJJJJJJJJJJJJJIIJJJJJJJFHIJJJJJJJJJJJI
@1047692/1
attaaacacggcttatcactatgatgttgatttggtaccagataccccga
+1047692/1
CCCFFFFFHHHHHJJJJJJJJJJJJJJJJJJJJJJFHIJJJJJJJJJJJJ
@2069772/1
catcgcctagtagatatagaagatcccgcagcagagatagggaccgctat
+2069772/1
@?@DDBD??<DFHEBGEHIC@<?CCG@F@??@B?9?909DB?9BBA@8;4
@2070499/1
catcggggcactatataaaaaattacattcagtatcgatagataatattg
+2070499/1
CCCFFFFFGHHHHJJJJJJJJIJJJJJJJJJJIJJJJIJJJJJJJJJJJJ
@12330/1
aaaaaactataaatttttattatattttatgcatgttatcacgattcata
+12330/1
CCCFFFFFHHHHHJJJJJJJJJJJJJJJJJIIJJJJJJJJJJIIJJJJIJ
@535100/1
acaagatgtggcaatccttgcaggatttacccgtggagggtaacaatctg
+535100/1
CCCFFFFFHHHGHJJJJJJJJJJJJJJJJJJJJFHIIJJJDGHJJJJJJI
@535612/1
acaagctgcaaaacataaaggagatcctgtaacacaaagttctcaacaac
+535612/1
CCCFFFFFHHHHHJJJJJJIIIIJJIJJJJIJJJJJIIJFHGJJJIJIJJ
@13638/1
aaaaaacttcttcctacgggcgtgtagctcatcgaaggcaaatgcctcat
+13638/1
B@CFFFFFHHHHHJJJJJJJIJHJGHIIHJEHIIGEGJGIGGDHEGGGIG
@6147677/1
taaagcgttaccagcgcttgaggaagtaacggcagcactattgacactaa
+6147677/1
CCCFFFFDHHHHHJJJJJJGIIJJIJFFIJJJJJIHCH>CGG==FEAAGG
@6147678/1
taaagcgttaccagcgcttgaggaagtaacggcagcactattgacactaa
+6147678/1
CCCFFFFFHHHHHJJJIIIJJJIJIJFGIIJIIIGG;F<BFH>AFDFEHJ
@6147679/1
taaagcgttaccagcgcttgaggaagtaacggcagcactattgacactaa
+6147679/1
CCCFFFFFHHHHHJJJJJJJIJIJJJGHGIIIIGIEEHCGGHFCEHHJCH
@6147680/1
taaagcgttaccagcgcttgaggaagtaacggcagcactattgacactaa
+6147680/1
CCCFFFFFHHHHHJJJJJJJIJJJIJGHIJJGJJJJIIHGHHGHJGHGIJ
@6147910/1
taaagctgctaaaaaaagcaggaaaagcccagaagaacgttcgactttca
+6147910/1
BB@FFFFFHHHHHJIJJJJJJJIJJIGIJFGIIJJJJJIIJJJJIJJJJJ
@6147911/1
taaagctgctaaaaaagcaggaaaagcccagaagaacgttcgactttcac
+6147911/1
CCCFFFFFHHHHHJJJJJJJJJJJJIJJIJJJJJJJIJHIJJJIJJJJJG
@6658620/1
tgcggttaccccttctgttgggatgggggccg
+6658620/1
CCCFFDDFHHHHGIJEGDEGHIAEEHIIIFG@
@6658621/1
tgcggttaccccttctgttgggatgggggccgcccccc
+6658621/1
CCCFFFFFHHHHHIJIGBHGHJEGHIJJJJIA7;AHHE
@5129808/1
gcttaagtggcttaccttctacttaccacttagcagaacccgataaagcg
+5129808/1
CCCFFFFEHHHHHIJJGIJHBHHIIJJJJJJEHJJJJJJJJJIJJJJIJJ
@5129809/1
gcttaagtggcttaccttctacttaccacttagcagaacccgataaagcg
+5129809/1
CCCFFFFEHHHHHIJJIJJJIJIJJJJIJJJJJJJGJJIJJIJJJJJJIJ
@3088751/1
cgtcagccgccatattgatttaattttgacatgttagaatgccctattga
+3088751/1
B@@DFFFFGHGFFHHIIIIHIGHIJIIIIJJIIIIGEGHIJJJIGJJJJJ
@3088752/1
cgtcagccgccatattgatttaattttgacatgttagaatgccctattga
+3088752/1
BB=DDFFFHGHFHIJJIGIIJJJJIJJJJJJJJJJJJJJJJJJJJIIJJJ
@6659994/1
tgcgtctttgctttggtcactttacgcgcgaaaaccattatgttttacta
+6659994/1
CCCFFFFFHHGHHJGIFHGHIIJIJJIJIJJIJJJJJJJJIJHGIJJJHH
@6660831/1
tgcgtttcaatgcatcgataagacgaatggtaaagctgctaaaaaagcag
+6660831/1
BCCFDFFFHHHHHJJJJIIJJJJJJJJJJJFHIJJJJJJJJJJJJJGIIG
@4619554/1
gaaattttcaaatattcttcgcttttgactcgacaaaaatttaaacacat
+4619554/1
@C@FFFFFHHHHHJJJIJJJJIIJJJJJJJJJJJIJJJJJJJJIJJJJJJ
@4619555/1
gaaattttcaaatattcttcgcttttgactcgacaaaaatttaaacacat
+4619555/1
CCCFFFFFHHHHHJJJJJJJJJJJJJJJJJJJJJJJJJJJJJJJJJJJJJ
@16231/1
aaaaaagcaggaaaagcccagaagaacgttcgactttcacttcattctat
+16231/1
CCCFFFFFHHHHHJJGIJJJJIJJJJJJIJIJJIJJJJIJIJJJJJJJJI
@16232/1
aaaaaagcaggaaaagcccagaagaacgttcgactttcacttcattctat
+16232/1
CCCFFFFFHHHHHJJIJJJIJIJJJIIIHIJJIJJJJJJJJJJJJJJJIJ
@16233/1
aaaaaagcaggaaaagcccagaagaacgttcgactttcacttcattctat
+16233/1
CCCFFFFFHHHHHJJIJJJJJGGGJIGIGGGIIFJIIJJJJIJIJJJJII
@16234/1
aaaaaagcaggaaaagcccagaagaacgttcgactttcacttcattctat
+16234/1
CCCFFFFFHHHHHJJIJJJJJJJJJJGHFCHIGCHHIJIIHIIJJJJJJI
@16235/1
aaaaaagcaggaaaagcccagaagaacgttcgactttcacttcattctat
+16235/1
CCCFFFFFHHHHHJJIJJJJJJJJJJJJGIIJGIJJJJHIIJJJJJJJJI
@16236/1
aaaaaagcaggaaaagcccagaagaacgttcgactttcacttcattctat
+16236/1
CCCFFFFFHHHHHJJJJJJJJJJJJJJJIJJIGIJJJJIJJJJJJJJJJI
@4620466/1
gaaatttttccaaacccgaaaaaagtttatttatcatacacaggtaaaca
+4620466/1
BC<DFFFFHHHHHJJIJIJIIJIGIFHFFGIIIJJJIIJJJIIJFFHHGI
@4620886/1
gaacaaaattgttaatccatggtacagacgggatacagctacatatgttg
+4620886/1
@@@FFFFFDBFFHGIGHGGIII<CHHGGIHIFGBDD?F>D9DEGGIH@DH
@19185/1
aaaaaagtgagtttaggatatcttacgttctggcaacatcgacagatacc
+19185/1
CCCFFFFDHHHHHJJJJJJJJJJJJJJIJJJJJJJJJJJJJJJJJJJJJJ
@538901/1
acacaaactagtacaactcctccaaaccttgcaaattttcaatcatgaag
+538901/1
CCCFFFDDFHHFHIJJIJJJJJJJJJJJJJJJJJIJJJJJJJJJJJJJJI
@539770/1
acacacgcatttttaaatttaaaaatttattcaagtcaaaaataatatgt
+539770/1
:@@DFADDACDFFIIIIIIIIIIIEGGGIIIIGGHFD@C@D;DAGHIFIB
@6149618/1
taaagtatgtgttcaccaagagaagaaagc
+6149618/1
?81:BBDD<A=CFBFFBBFF<CGF>EGF9F
@540235/1
acacatagtacctctccacaaaaagggaaataaacaaggatgtaagaact
+540235/1
@C@FDDDFFHHHGJGHIIIBHIGIJFEHDIJHICCEHIFIGIIIJIHIJJ
@540399/1
acacattcgatctctgatagtagatggtaactgttcaaattcctcttcct
+540399/1
BBCFDDDDHHHHHJJJJJJJHIJJJJJIIIJIJJIJIJJJJJJJJJJJJJ
@3602537/1
ctctatactttgcatcaaataaatgctcccttttcacaatataataaata
+3602537/1
BB@FFFFFHHHHHJJJJJJJJJJJJJJJJJJJJJJJJJJJJJIIJJJJJI
@3602538/1
ctctatactttgcatcaaataaatgctcccttttcacaatataataaata
+3602538/1
CCCFFFFFHHHHHJJJJJJJJJJJJJJJJJJJJJJJJJJJJJIIJJJJJI
@6150378/1
taaagttaaccagacaaagcacctatcgaatcgaatattagtagca
+6150378/1
CCCFFEFFHHHHHIJJJJJIIJJJJJJJJJIJJGHHGEIIGBBGGH
@541202/1
acacgaaaggcagttcaccatcgcttgtcatgtgttgaaattccgcgaaa
+541202/1
CCCFFFFFHHHHHIJJIJJJJJJJJJJHIIJGDDFGFHIIIIGIJJJGIJ
@541347/1
acacgacgaatgatgtgataaatatacctgcacacacgcatttttaaatt
+541347/1
CCCFFDFFHHGHGHGGIGHJJIIIJJJHFIGJJIJJJIGJJJJJJIJJJJ
@2074397/1
catctgcgggacatgcacatctcttggagccagccaatgggattgcccat
+2074397/1
CCCFFFFFHHHHHJJJJIJJJJJJJJJJJIJJJJJJJJJJJJIJIJJJJI
@6661217/1
tgctaaaaaagcaggaaaagcccagaagaacgttcgactttcacttcatt
+6661217/1
@CCFFFDFHHADFGHBEHGCDHIIGFHCHGG@DHHIIEEGHECHEHGEGG
@6661218/1
tgctaaaaaagcaggaaaagcccagaagaacgttcgactttcacttcatt
+6661218/1
CCCFFFFFHHHGHJJJJJIIJJJIJIJJJJJJHJIJIIGIJJHIJJJJJJ
@3089486/1
cgtcagtttgcgtttcaatgcatcgataagacgaatggtaaagctgctaa
+3089486/1
??:DDDDEHFDHFHIIJJIGHIGHIGGIJIHHHGBHIIBFHIIJJIGIJI
@3089487/1
cgtcagtttgcgtttcaatgcatcgataagacgaatggtaaagctgctaa
+3089487/1
??=BDA?DD:4C8CE<?EBFEDCFECEEIDEDA<DDEE9?DE@4?DDCDI
@543952/1
acagaatctagccaaacacacatagtacctctccacaaaaagggaaataa
+543952/1
CCCFFFFFHHHHHJJJJIJIIJJJJIIJJJJJJJJJJJJJJJJIJJJIJJ
@543953/1
acagaatctagccaaacacacatagtacctctccacaaaaagggaaataa
+543953/1
CCCFFFFFHHHHHJJJJJJEHIJJJIHJJJJJJJJJJJIJJJIJJJJJIG
@543954/1
acagaatctagccaaacacacatagtacctctccacaaaaagggaaataa
+543954/1
CCCFFFFFHHHHHJJJJJJIIJJJJIJJJJJJJJJJIJJJJJJIIIIJIG
@544478/1
acagactaaagaaacgctcgtggggagcgatgacgaataaagtatgtgtt
+544478/1
@@@FFFFFFGDHHJGIIJIJ@GHIJGIGGGGIF=FDGHGEGE@DGD=CAH
@544802/1
acagagggcatctcaagcaattcttcaagcactacatcctagcattactt
+544802/1
CCCFFFFFHHHHHJJJJJJJJJJJJJJJJJJJJJJJJIJJIIJIJJJJJJ
@5133613/1
gcttattgtaatattcctccatagttcttacatccttgtttatttccctt
+5133613/1
?@=DDDDDHAHFHGIHBHIIIGIIDHGGIIIHIIIIIIHIEHIIIICHHI
@5133614/1
gcttattgtaatattcctccatagttcttacatccttgtttatttccctt
+5133614/1
CCCFFFFFFHHHHJJJJJIJIJJJJJJJJJIIIJJJJJIIJJJJJJJJIJ
@7683181/1
aactaattttacaagctatactttgcatagaattagtggttttttttcta
+7683181/1
CCCFFFFFHHHHHJJJJJJJJJJJJJJJIJHIHIGGEHGHIJJJJJJJIJ
@20226/1
aaaaaagtttatttatcatacacaggtaaacagttgtacagtagaggata
+20226/1
CCCFFFFDFHHHHJJJJJJJJJJJIIACGHJIJIGHHHIJJGIJJJJJIJ
@20227/1
aaaaaagtttatttatcatacacaggtaaacagttgtacagtagaggata
+20227/1
CCCFFFFDHHHHGJJIJIIJJJJJJIFEGHIIIDFHEGIICFGGEGG@BG
@20228/1
aaaaaagtttatttatcatacacaggtaaacagttgtacagtagaggata
+20228/1
CCCFFFFDHHHHHJJJJJJJJJJJJJIIIJJJJJJJIJJJJHGIJJJJJJ
@20229/1
aaaaaagtttatttatcatacacaggtaaacagttgtacagtagaggata
+20229/1
CCCFFFFFHHGHHJJJJJJIJJJJJIFGHIJJJJJJJJJJJFHIJJJIJJ
@20230/1
aaaaaagtttatttatcatacacaggtaaacagttgtacagtagaggata
+20230/1
CCCFFFFFHHHHHJIJJJJJJJJJJJHHIJJIIJJJIJJIJIJJJJJIIJ
@20231/1
aaaaaagtttatttatcatgcacaggtaaacagttgtacagtagaggata
+20231/1
CCCFFFFDHHHHHJJJJJJJJJJJJJHHIIJIJIJJIIIIIGHIIJIJIJ
@2580460/1
cctccaaaccttgcaaattttcaatcatgaagcaagattttacctgaaca
+2580460/1
CCCFFFFFHHHHHJJJJJJJJIJJJJJJJJJJJJJJIJJJJJJJJJIJJJ
@3606211/1
ctctcaagaaatggcctccatgccgagcaagactcccgtcagcgtcctcc
+3606211/1
CCCFFFFFHHHHHJJJJIJIJIJIJIJJJJJIJJJJJJIJJJJJIJJIJJ
@4623430/1
gaacaagccaatcagaccaacggaacgcccggagcggctga
+4623430/1
CCCFFFFFGHHHHJJJIJJJIJIJIJJJJJJIIJIJJJEH6
@4623431/1
gaacaagccaatcagaccaacggaacgcccggagcggctgatatcaccaa
+4623431/1
CCCFFFFFHHHHHJJIIIJIJJJJGHEGGIIEEGIIIJHHA;?;?@BBCC
@4623432/1
gaacaagccaatcagaccaacggaacgcccggagcggctgatatcaccaa
+4623432/1
CCCFFFFFHHHHHJJJJJJJIIHIIJGJJJJHIIIJIJGHBDFFFDCFAD
@4624687/1
gaacaatccttcgaggtaacctacgtggacatcgaagaaaaaaacattga
+4624687/1
CCCFFFFFHHGHHJJJ@GHGIHHJJHHJIFIJIJIGIIJJJJJIBHIIIH
@4624688/1
gaacaatccttcgaggtaacctacgtggacatcgaagaaaaaacattgac
+4624688/1
@@@FFFFFHHHFHEHG@EDCHFIIGGGIIIJFGJIDHHIJIJJJIJJIII
@2582558/1
cctccatagttcttacatccttgtttatttccctttttgtgg
+2582558/1
@@@DDDDDDDFDFIBGEGHIGG?<FH:AFH<EH?EHII11:D
@546950/1
acaggatttattattagagtgtcctcgtgaggaagaggaatttgaacagt
+546950/1
CCCFFFFFHHHHHJJJJJJFIHJJJJIHJJIJJJJJJJJJJJJJJJJJJH
@2583253/1
cctccatgccgagcaagactcccgtcagcgtcctccaggagttgctgagc
+2583253/1
CCCFFFFFHHHHHIJJIIJJIJJHGIGIGIFHIIIJDIICHBFGGGGIJE
@4626589/1
gaacaatttgaaattttttccaaacccgaaaaaagtttatttatcataca
+4626589/1
@BBFFFFFHHHHHJJJJJJIJJJIIJJJJJJJIJIGIIJJJJJIJIJJII
@4626724/1
gaacaatttttatcgagttattgatttcgaggaataatacgaacttccat
+4626724/1
CCCFFFFFHHHHHJJHJGHIJJJIJJJJJIJIJIJJJJJJJJJJJJJJJJ
@4626748/1
gaacaatttttgtcgagttattgatttcgaggaataatacgaacttccat
+4626748/1
@<?DFFFFHHHHHJJFHBHGIJJJJJJJJJJJIJJJJJGIJJJJJJJIJJ
@4626749/1
gaacaatttttgtcgagttattgatttcgaggaataatacgaacttccat
+4626749/1
CCCFFFFFHHHHHIIIIFFEEG@AEHIHIGHIGHAGHIIIIGIIIIIIII
@4627084/1
gaacacgaagagggactaccacacgaaaggcagttcaccatcgcttgtca
+4627084/1
CCCFFFFFHHFHHIIIGDGCHIIIIIIIIIIIIHGCHIIDGGIIGGIII>
@548720/1
acagtttgaaaaccttgataaatggaacgaaattaaacacgctgag
+548720/1
?@;;4=A=ACFF:<:CG<IEBHBHF>D?F6BCAGF>DGADEBFF6?
@6665227/1
tgctatccttctctttgacattgcttgtggtcacttttcgcgcaaaggta
+6665227/1
CCCFFFFFHHHHGJJJGGIHIJIJIJIGHIHJJJJJJJIJJJ<6@GHHFE
@550026/1
acatcattcgtcgtgtaccacatctcggatcttgctactaatattcgatt
+550026/1
CCCFFFFFHHHHHJJEHGIGHGGHIIHJHIGIJGGIIIJIJJGHIGIIJJ
@550442/1
acatgaagttgtctgcccctttcttaatcggttctgcatgaatgccatct
+550442/1
CCCFFFFFHHHHHJJJJJJIJJIIJIJJJJIIIIIIJJJJJJJJJJIJII
@3097063/1
cgtcgcggcatcactcccaaatacgaactggtccaaatcgagggcgccat
+3097063/1
CCBFFFFFGHHHGIIIIIJJJGIGIJIIJJJDHIIIJIIJJJJJHFDCCB
@24326/1
aaaaaatatcgcaatagctcaaaagggaacaatttttatcgagttattga
+24326/1
CCCFFFFFHHHHGJJJJJJJJJJJJJGJJJJEHIJJJJIEIHIGHJDII>
@24327/1
aaaaaatatcgcaatagctcaaaagggaacaatttttgtcgagttattga
+24327/1
@CCFFFFFHDFHHJGIGGJHHGIIIGIJIHICGIJJJJHGHJIDHGGIIE
@24328/1
aaaaaatatcgcaatagctcaaaagggaacaatttttgtcgagttattga
+24328/1
CCCFFFFFFHHHHJJJFIJIJJJJIGGIJJIIJJJJJJIJJJJDHIJJJI
@24329/1
aaaaaatatcgcaatagctcaaaagggaacaatttttgtcgagttattga
+24329/1
CCCFFFFFHHHHHJJJJJJJJJJJJIIJJJJGJJJJJJIIJIIHIJJJJI
@24330/1
aaaaaatatcgcaatagctcaaaagggaacaatttttgtcgagttattga
+24330/1
CCCFFFFFHHHHHJJJJJJJJJJJJJJJJJJIJJJJJJIIJHGHIJIJJI
@24331/1
aaaaaatatcgcaatattagaaattttcaaatactcttcgcttttgactc
+24331/1
CCCFFFFDF<BCCFFBDHGGEHHIIIIIIIIGIIIIIIIGIGIIICCGEH
@6667758/1
tgctgaacaaatttgaaaaaaccagagacg
+6667758/1
1??=BB?B?DDDDIIIE@F3FCF;C>EED;
@24819/1
aaaaaatattaggaatccactacaaggttttcaatagggcattctaacat
+24819/1
??@DFDDDB<FB>FEEHGDCEGEHFFB19?C?DBDCD9@GGIIIGDDDHF
@24820/1
aaaaaatattaggaatccactacaaggttttcaatagggcattctaacat
+24820/1
CCCFFFFFHHFHHJJJJJJJJJJJJJJFHIJJJJJIJJJIIIJJIJJIJJ
@24821/1
aaaaaatattaggaatccactacaaggttttcaatagggcattctaacat
+24821/1
CCCFFFFFHHHHHJJJJJJJJJJJJJJFHIJJJJJJJIIJJJJIJJJIJJ
@24822/1
aaaaaatattaggaatccactacaaggttttcaatagggcattctaacat
+24822/1
CCCFFFFFHHHHHJJJJJJJJJJJJJJFIJJJIJJJJJJJJJJIJJJJJJ
@6154760/1
taaatgtcaaaatgccacataatttgcaaaattttgacatttttttcttt
+6154760/1
CCCFFFFFHHHHHJJJJJJJJJJJJJJJJJJJJJIJIJJJJJJJJJJJJJ
@6154761/1
taaatgtcaaaatttgacataatttgtggacataaaggaaagaaaaaaat
+6154761/1
CCCFFFFFHHHHHJJJJJJJJIJJJJJJJJJIJJJIIGJJJJJJJJJJJJ
@1567997/1
caactgtttacctgtgtatgataaataaacttttttcgggtttggaaaa
+1567997/1
CCCDFDDFHFFHDHEFGBGHHIAADFHHEBFGIIGIIIGIBDFHBBBHG
@1567998/1
caactgtttacctgtgtatgataaataaacttttttcgggtttggaaaaa
+1567998/1
CCCFFFDDFHGFGJFGEBIIIIJJIJHGHHHIJJJIHGEGHEHGIIHIDG
@1567999/1
caactgtttacctgtgtatgataaataaacttttttcgggtttggaaaaa
+1567999/1
CCCFFFFFHHHHHJIIIGIIIJJJJJJIIHGIJIJJJIJIHHIGEGIGJH
@1569160/1
caacttcatgtacaaatacctcaccttacaaaataaaatacggcaaagag
+1569160/1
CCCFFFFFHHHHHJJJJJJJJJJJJJJJJJJJJJJJJJJIJJJJJJJJIJ
@4628108/1
gaacagctatcgatacacagtcatagatccaatcctataattatccattt
+4628108/1
<@@DD8;DAFFDFI;C@FEEA:A?B9A@@AEFEGIE<FF9?9DG>:?FC9
@1570956/1
caacttgtttccgtgagttgctgaacaaatttgaaaaaaccagagacgat
+1570956/1
CCCFFFFFHHHHHHJIJGJJIJIJJIJJJJJJIJIIIJJJJJJJJJJIIJ
@4629161/1
gaacagtttgatgttgctgttgtggagctgtttgtctgccccaagtgggt
+4629161/1
@CCFFFFFBHHHHHJJIEEHIIBGGHIIGHGIJFIHGIIJGDFFHBGGHF
@3607443/1
ctctcagcttcaacgccaaggacttcaacttcgttcagttcttgcaggag
+3607443/1
=1:BDDDFHHHGHI@EGHBHIIEGEHIIIIIIIGGIIIGGIIIGGGIDHG
@3607444/1
ctctcagcttcaacgccaaggacttcaactttgttcagttcttgcaggag
+3607444/1
@@@DDDDBHHFGHG:EEGAHICHGHGGGGHHJGHCGGEFHIIJIJJIHEG
@6672165/1
tgctggttgcccaacttggtaatcttagtgtctttcagtcccgaataccg
+6672165/1
CCCFFFDFHGHHHJJIJJJCHIJJJJJJHHHIJJJJJJJJJJJIIJHIIH
@7176896/1
tttgaatgatgattatataacgagtagatagctttagaggtaatacacta
+7176896/1
CCCFFFFFHHHHHJIIJJJJIIDHCGIJJIJJJJJJJIIJCGIJJJJJJI
@7176897/1
tttgaatgatgattatataacgagtagatagctttagaggtaatacacta
+7176897/1
CCCFFFFFHHHHHJJJJJJJJJJJFGHIJJJJJJJIJJIJHGIIIJJJJJ
@3609369/1
ctctccacaaaaagggaaataaacaaggatgtaagaactatggaggaata
+3609369/1
CCCFFFFFHHHHHJJJIJJJJJJJJIIJJJJGHIJJJJJJJJJIJJJJJJ
@3609370/1
ctctccacaaaaagggaaataaacaaggatgtaagaactatggaggaata
+3609370/1
CCCFFFFFHHHHHJJJJJJJJJJJJJJIJJJHIJJJJIIJJJJJJJJJJJ
@6673027/1
tgctgttgtctcgctcgaggttgttgctgtggcggaacggg
+6673027/1
CCCFFFFDHHHGDHBGE@FH@EDFHGEGEGGGEHI7@<AFG
@1572103/1
caactttcttccagttcacaatcagattcacaagcaggatcaactcaaca
+1572103/1
CCCFFFFFHHHHHJIJJIJJJJJJJJJJJJJJJJJJJJJIJJJJJJJJJJ
@7686080/1
aactgacatgtttcatatgtagaacgaattttgtgcatacaaaaatagta
+7686080/1
CC@FFFFFGHFHHJJJJIIHHFIJJJIIIIJGCFGIFGHHIIIJGIJGBE
@1572762/1
caactttgttcagttcttgcaggag
+1572762/1
?;?BD?D>FFFF?GI4CGCHD>9=E
@5645688/1
gtcgaacgttcttctgggcttttcctgcttttttagcagctttaccattc
+5645688/1
@@@FBDDFHGDFF>GEHGEGIGGBHGC>GHEEHG;?BDFGFDH>@DBG@F
@5645689/1
gtcgaacgttcttctgggcttttcctgcttttttagcagctttaccattc
+5645689/1
CBBFFFFFDHHHHJJJJJIIIJIIJJJIJJIJJJIGJJJJJJJJJJJJJJ
@5645690/1
gtcgaacgttcttctgggcttttcctgcttttttagcagctttaccattc
+5645690/1
CBCFFFFFFHHHHJJJJJIIJJJJJJJIJJJJJJJJJJJJJJJJJJJJJJ
@7686867/1
aactgcctttcgtgtggtagtccctcttcgtg
+7686867/1
@@@DFFFFHGHHHG@FH?FAEHHIIGII@@?B
@4629762/1
gaacatgtaagaagtgaataatgtgattaagtaaaagaacgatggttttt
+4629762/1
CBCFFFFFHHHHHJFHJJJIIJIJJJJJJJJIIJJJJIJJJJJJJFHIHI
@7687442/1
aactggtccaaatcgagggcgccatccacgagccaatcttccgctaccgc
+7687442/1
@@@FFDDDHHFDDHIHJIGG@GIIIHIGIGEHJIIG@HIIFHGGDHHHFD
@7689109/1
aacttccatagattcaaatgaagtaaacaacatacgtttttcatttaaaa
+7689109/1
CCCFFFFFHHHHHJJJJJJJJJJHJJJJJJJJJJJJIJJJJJJJJJJJJJ
@2588601/1
cctcgaaatcaataactcgacaaaaattgttcccttttgagctattgcga
+2588601/1
CCCFFFFFHHHGHJJJJJJJJJJJJJJIIJJJJJJJJJJIIIJJJJJJJJ
@2588602/1
cctcgaaatcaataactcgataaaaattgttcccttttgagctattgcga
+2588602/1
@@@DDDDDFBHH?FG@GHIDBFGIIIIIA?FHIIGIGGFBDDGH@GIIBB
@2588603/1
cctcgaaatcaataactcgataaaaattgttcccttttgagctattgcga
+2588603/1
BB?DFFFFHHHHHJJJIJJJJJJJJJJJJJIJJJIJJJIJJIIJIJIIJI
@2588604/1
cctcgaaatcaataactcgataaaaattgttcccttttgagctattgcga
+2588604/1
CCCFFFFFHHHHHJJIIJIJIIJJJJJIJIJJJJJJJJIJJJJJJJJJJH
@2588605/1
cctcgaaatcaataatgcaatgtgtttaaatttttgtcgagtcaaaagcg
+2588605/1
CCCFFFFFFHHHHJJGIIGIIJEHHIJJJJJJJJJIHIJIJIHJJJJJJJ
@5650230/1
gtcgacaataaactccggagtagttgttaaattattgaatatcaaatcta
+5650230/1
@@@DDDDDFHHHFIIIII@F<CGEFGHHGIIIIGIFIHGEHGIEHIIIIG
@2079318/1
catgaagctcgcttttcaaattctcgtgacttttctcccctgttcttaaa
+2079318/1
@;=BD>BDHHHHHIIIGIIICFHIDIHGCEHIGIIIIIIFCHDHHI9DBD
@2588757/1
cctcgaaggattgttcgctagcgatctcctgcaagaactgaacaaagttg
+2588757/1
CCCFFDFFHHHHGEIJIJJJIJGGJJJIIHIJIGGIJJIIJJJIJJIJJJ
@2588758/1
cctcgaaggattgttcgctggcgatctcctgcaagaactgaacaaagttg
+2588758/1
CCCFFFFFGDHHHIIHGIIIIGIJJJJJIJFIIJJIIJIJJJJJJJJJIH
@2079603/1
catgaagttgtctgcccctttcttaatcggttctgcatgaatgccatctg
+2079603/1
@@@DDBBABDHDHEGGE@D?FCBCHBHCEHIIG@C@CD@GFG?BF9FAH>
@2589533/1
cctcgagtacctcaaaatcatgaccaaaaagtgaacagctatcgatacac
+2589533/1
CCCFFFFBFFHHHJJJIBFHIIJJJJJJJII?CHGGJIJJIJJJJIIIJH
@30206/1
aaaaaatgtcaaaattttgcaaattatgtggcattttgacatttatgtga
+30206/1
@@@DDDDDHDHAFGI<FHHG>HGBEFHE<CEC>?FEGCGEBFBGGHEBFG
@30207/1
aaaaaatgtcaaaattttgcaaattatgtggcattttgacatttatgtga
+30207/1
CCCFFFFDHAFHHJJJJJIIIJJJIIJIIIIIJIJJIIJIJIGIJJIGGI
@30208/1
aaaaaatgtcaaaattttgcaaattatgtggcattttgacatttatgtga
+30208/1
CCCFFFFFHHHHGJJJJJJJIJJJJJJJHIJJJJJJJJJJJJJJIJJIJH
@30209/1
aaaaaatgtcaaaattttgcaaattatgtggcattttgacatttatgtga
+30209/1
CCCFFFFFHHHHHJJJJJJJJJJJJJJJHIJJJJJJJJJJJJJJJJJIJI
@30210/1
aaaaaatgtcaaaattttgcaaattatgtggcattttgacatttatgtga
+30210/1
CCCFFFFFHHHHHJJJJJJJJJJJJJJJIJJJJJJJJJIJJJJJIJJHII
@5143121/1
gcttggtgcagctatccactttgccagtggccgtctgctacggaacaggc
+5143121/1
@@@DDD=BDFF?FDGHIIGDFH<FHHIFEE8EE8??DDHGEFA=HDB8FB
@6157599/1
taaatttttgtcgagtcaaaagcgaagaatatttgaaaatttctaatatt
+6157599/1
CCCFFFFFHHHHHJJGHIJJJJJJJJJJJJJJJJJJJJJJJJJJJJJJJJ
@2591223/1
cctcgatttggaccagttcgtatttgggagtgatgccgcgacggctcagc
+2591223/1
C@CFFAEFFDHDHIIHEGCE?BBCFEHB;E:CD<@@FHDAFGEFFDDEDC
@4632557/1
gaaccgtacgtcaaatgttgcaaattatgtcacataaatgtcaaaatgcc
+4632557/1
C@@FFFFFHHHHHJJJJIJJJJJJJJJIJJIIJIJJJJJJJJJJJJJJJI
@3102265/1
cgtcttatcgatgcattgaaacgcaaactgacg
+3102265/1
@@@DDD?BD?DCD;CAF??IH:<8@GIGBB?@@
@555837/1
accaagagaagaaagctatacagtagtcaaatttgtatccattatcactt
+555837/1
CCCFFFFFHHHHHJIIJJJJJJJHHHIIJJJJJJJIIJJJJIJJJJJIJJ
@4633386/1
gaacgaaattaaacacgctgagaaagctatggttgagtgaaaaaggtggg
+4633386/1
CCCFFFFFHHHHHJJJJJJJJJJJJJJJIJJJHHIIIFGIJJJJJJBFHG
@3103060/1
cgtctttcttcgatcttccggttccggtggccaccagatcgttgttaagg
+3103060/1
@@?DDDDBDH?BAEFEGFI@F@FFH@G?DGDHBGH@BBDFB?FFFGBFAH
@3103061/1
cgtctttcttcgatcttccggttccggtggccaccagatcgttgttaagg
+3103061/1
@@@DDFFD?FDFFHIGHIIEGGGGIIBEGGDHIIIGHIGGIBHHCHGIGI
@3103062/1
cgtctttcttcgatcttccggttccggtggccaccagatcgttgttaagg
+3103062/1
@C@DFFFFHHFHDHIGIIJEICGIJGJEHIJJEHIGGGIJIGHIGHIJJJ
@3103063/1
cgtctttcttcgatcttccggttccggtggccaccagatcgttgttaagg
+3103063/1
@C@FFFFFHHHHFGGGIIJHJFHIJJJEHIIJJJJIIGIJJIHIIIIIJJ
@3103122/1
cgtctttgctttggtcactttacgcgcgaaaaccattatgttttactaat
+3103122/1
@C@DDFFFHFGHBGEHGIGIJGIGIIIJIJIJJIJJJJIJJIJIIJJJIH
@4633622/1
gaacgaattttgtgcatacaaaaatagtaaaaagtcaaagtctttcg
+4633622/1
?@@DFFBDFHFHCGHGGIIGHIEGIIICHGIGIIG@HHGGIIIBB9?
@7691168/1
aacttttcggggtgcaatcttcttttccggaaaatgctcgaaaactcaat
+7691168/1
@1?DDFFFHHHH:CFHIIJGIIIIJJJJIJHIJJJJJIJJJJJJIIJIJI
@7691169/1
aacttttcggggtgcaatcttcttttccggaaaatgctcgaaaactcaat
+7691169/1
@@CFFFFFHHHD@CAGFHIIGGGBHIGIIIIGIIGGHGGGGHGIIIGGII
@3613168/1
ctctctaacgtctttatagaatgtcaatgttattctaaaaagaagactgc
+3613168/1
CCCFFFFFHHHHHJJJJJJJJJJHJJJJJIJJIIJJJJJIJJJJJJJJJJ
@7691585/1
aacttttttcgggtttggaaaaaatttcaaattgttcaggtaaaatcttg
+7691585/1
CCCFFFFFHHHHHFHIIJJJJJJJJJJJJJJJJJJJJJJIGHIJIJJJJJ
@2081418/1
catgaccatgatgcactctgccggaccgattcagcccccaccaagggaag
+2081418/1
CCCFFFFFGHHHHJJJJJJGJJIJIJIIJJIIJHIJJJJJJJJDDA=EHF
@7180401/1
tttgactactgtatagctttcttctcttggtgaacacatactttattcgt
+7180401/1
@@CF?DDDFH?CFGIIGIIIGIIGEGHJGGHIIIIEIJCGIEHIIIIAAB
@7180402/1
tttgactactgtatagctttcttctcttggtgaacacatactttattcgt
+7180402/1
BB1ADDFFHHHBFIJIJJIJJJJJJJJJJJHIJIJIIIJJJJJJIJJJIG
@7180556/1
tttgactcgacaaaaatttaaacacattgcattattgatttcgaggaaat
+7180556/1
=11ADDFFFHGHHJJJJJJJJJIJJJJJJJJJJJJJJIJJJJJJJJJJJJ
@7180832/1
tttgacttgaataaatttttaaatttaaaaatgcgtgtgtgcaggtatat
+7180832/1
@@CFFFFFDDHFFIIGIIIJJIHHJIGHHGGIGGGCG:D?BCGHHFHICI
@7180833/1
tttgacttgaataaatttttaaatttaaaaatgcgtgtgtgcaggtatat
+7180833/1
CCCFFFFFHGHHHJJJJJJJJJIJJJJJJJIIJJJJJHIHHIGJJHFHHJ
@7180834/1
tttgacttgaataaatttttaaatttaaaaatgcgtgtgtgcaggtatat
+7180834/1
CCCFFFFFHHHHHJJJJJJJJJJJJJJJJJJJJJJJJHIIIIJJJGHIIJ
@2082872/1
catgataagatatgctgcaacctctactacagtacgcaagaataagatta
+2082872/1
@=?DDDBD>A<FFGHBFFCIIIIIGGGGIIGGDHHGIIIGHIIBFBECHE
@2083384/1
catgatgcactcggccggaccgattcagcccccaccaagggaagggggcg
+2083384/1
CCCFFFFFHHHHHIIJIIGIIGGIJGJIIJJJJAHIEECEHGHEFFDB:@
@7693587/1
aagaaaatatacagactaaagaaacgctcgtggggagcgatgacgaataa
+7693587/1
CCCFFFFFHHFHHJIJIIJIIJJFIIGIJJFHGGIHIIIHGJIJIGIFEE
@32344/1
aaaaaattctccatcgttacaataagttattcggacaagttataccgaat
+32344/1
?@@DDDDDHFD?FHGEEHIGGIGHBG9:?G@GF;BHHDD9BFHIIIBFHH
@2084202/1
catgattttgaggtactcgagggcatgatgagcagccgagcccttggctt
+2084202/1
CCCFFFFFHHFHHFHIJJJIJJJJJJIGGJJIGJIJJGEHEHIIEGGIIG
@2084456/1
catgcagaaccgattaagaaaggggcagacaacttcatgtacaaatacct
+2084456/1
CCCFFFFFHHHHGHJJJJJJJJIJJIJJJJJJJJJJJJJFIIJJJJJJJJ
@2084457/1
catgcagaaccgattaagaaaggggcagacaacttcatgtacaaatacct
+2084457/1
CCCFFFFFHHHHHJJJJJJJJJJJJIIJJJJJJJJJJJJIIIJJJJJJJJ
@7694209/1
aagaaacaaaaacaacctgaacaacaagctgcaaaacataaaggagatcc
+7694209/1
CCCFFFFFHHGHGJJJJJJJJIJIJJJJJIIGJJJGIIIJJJIIJIJJJI
@2084551/1
catgcataaaatataataaaaatttatagttttttgcatttttattcggc
+2084551/1
CCCFFFFFHFFHHJJJIJJJJIJJIJIJJIJJJJIJIGIJJJIIJIIDHI
@6160397/1
taacaatctgccttctacatttgcgagtgacgaagagactctcagcttca
+6160397/1
@@@DDFFFHHHHDGGEBG@EI@IHEFG8C@BFD::??FD<FGI?<?8??F
@7695930/1
aagaaacgctcgtggggagcgatgacgaataaagtatgtgttcacca
+7695930/1
CCCFFFFFHGHHHIJJJFHIJFHIIIIIIJJJIJBFHIHIJIIJJIJ
@6160398/1
taacaatctgccttctacatttgcgagtgacgaagagactctcagcttca
+6160398/1
CCCFFFFFHHHHHIIIIJJJJJJJJJJFHIIIJIGJJIJJIIJJIJJJJJ
@7695931/1
aagaaacgctcgtggggagcgatgacgaataaagtatgtgttcacca
+7695931/1
CCCFFFFFHHHGHIJJJGIJJJIJJIJJIJJIJJCGIJHIIJJJIII
@7695932/1
aagaaacgctcgtggggagcgatgacgaataaagtatgtgttcacca
+7695932/1
CCCFFFFFHHHHDHIJJDFGIGGIIIIIJJJJJI@FGHEHEHIIIJI
@6160399/1
taacaatctgccttctacatttgcgagtgacgaagagactctcagcttca
+6160399/1
CCCFFFFFHHHHHJJJIJJJJJJJJIJGHIJJJJJJJJJJJJJJJJJJJJ
@7695933/1
aagaaacgctcgtggggagcgatgacgaataaagtatgtgttcacca
+7695933/1
CCCFFFFFHHHHFHJJJGIJJJJJJHJIIJJJIJCGIIGIIIJJJJJ
@6160400/1
taacaatctgccttctacatttgcgagtgacgaagagactctcagcttca
+6160400/1
CCCFFFFFHHHHHJJJJJJJJJIJJJIFFHIGGIJHIIJJJJJJJDHEHI
@6160401/1
taacaatctgccttctacatttgcgagtgacgaagagactctcagcttca
+6160401/1
CCCFFFFFHHHHHJJJJJJJJJJJJIJFFHIJJJJJJJJJIJJJJJJJJJ
@7695934/1
aagaaacgctcgtggggagcgatgacgaataaagtatgtgttcacca
+7695934/1
CCCFFFFFHHHHFIJJJHIIJIIJJJJJJJJJJJCHIJFHHIIJJJJ
@6160402/1
taacaatctgccttctacatttgcgagtgacgaagagttggccactaaac
+6160402/1
CCCDDFFFHHHHHJJIIGIIHHIHJIDGGGIJJJGHIIJJJIIJJIIJJJ
@6160403/1
taacaatctgccttctacatttgcgagtgacgaagagttggccactaaac
+6160403/1
CCCFFFFFHHHHHIJIJIIIJJJIJJJCGHJIIJIJJHJJIJIIJJJDHI
@6160404/1
taacaatctgccttctacatttgcgagtgacgaagagttggccactaaac
+6160404/1
CCCFFFFFHHHHHJJJIJJJJJJJJJJFGIIJJJJJJJIIIIJJJJJJJJ
@5145672/1
gctttaatttcaattttacatgtgtccattaatgaatcatccatcgtatt
+5145672/1
CCCFFFFFHHHHHJIJJJJJJJIIJJJJJJJJJJJIJJJJJJJJJJFHJI
@4634618/1
gaacgatgtcaccacctgattggtgatatcagccgctccgggcgttccgt
+4634618/1
CCCFFFFFHHGGGJJJJJIJJJJHHIJJJJJJJJJJJJJJJJJJIJHHHH
@4634619/1
gaacgatgtcaccacctgattggtgatatcagccgctccgggcgttccgt
+4634619/1
CCCFFFFFHHHHHJJJIJHIJIJHHHIJJJJJJJJJIJIIIIIABEFHGC
@4634620/1
gaacgatgtcaccacctgattggtgatatcagccgctccgggcgttccgt
+4634620/1
CCCFFFFFHHHHHJJJJJDHIGJBHIJJJJIGHIJJIIJJIIIJJJHHHH
@4634879/1
gaacgattttacctttgcgcgaaaagtgaccacaagcaatgtcaaag
+4634879/1
@@@BD@DDHHHGDGGJDGIEGGIJIIIIBA<GHIGIEIIIIJGIJJI
@4634880/1
gaacgattttacctttgcgcgaaaagtgaccacaagcaatgtcaaag
+4634880/1
@CCFFFFFHHHHHJJJJJJJJJJJJIDGHGIGIJJJIJJIIHHGGJJ
@4634881/1
gaacgattttacctttgcgcgaaaagtgaccacaagcaatgtcaaag
+4634881/1
CCCFFFFFHHHHHJJJJJJJJJJJJJGGIJIJJJJJJJJJJJJJJJJ
@4104538/1
cttcattctatcggcctttcttctctttgccgtatttcaatttgtaaggt
+4104538/1
CCCFFFFFHHHHHJJJJJJJJJJJJIJJJJJJHIJJJJJJJJJJJJIIJ?
@7187230/1
tttgcatagaattagtggtttttttctaaaatcaatttacatattatttt
+7187230/1
@CCFFFFFHHHHHIJEGHFGIJJIJJJIIIHIJJGGIGJJGIJJJJJJJJ
@7187231/1
tttgcatagaattagtggtttttttctaaaatcaatttacatattatttt
+7187231/1
CCCFFFFFHFHHHJJHIIHHJJJJJJJJJJIJJJHIJJJJJJJJJIJJIJ
@7187358/1
tttgcatcaaataaatgctcccttttcacaatataataaatacatatcat
+7187358/1
CCCFFFFFHHHHHJJJJJJJJJJJJJJJJJJJJJJJJJJJJIJJJIJIJJ
@4106307/1
cttcatttgaatctatggaagttcgtattattcctcgaaatcaataactc
+4106307/1
CCCFDEFFHFHHHIIHGIGIJEIIIHIIJIJJIJGIJJJJJJIJJJIJJJ
@4106308/1
cttcatttgaatctatggaagttcgtattattcctcgaaatcaataactc
+4106308/1
CCCFFFFFHHHHHJJJIJIJJFIJJHJJJJJJJJJJJJJJJJJJJJJJJJ
@2597184/1
cctctccacaaaaagggaaataaacaaggatgtaagaactatggaggaat
+2597184/1
@@@FDDDFFGFDDGGIIIIIGBCHGGIEEIEHDHGCCHIIBGIFIIIGHH
@2597185/1
cctctccacaaaaagggaaataaacaaggatgtaagaactatggaggaat
+2597185/1
CCCFFFFFHHHHHJJJJFHIGIJJIJJJJIIJHIJIIJJJJIJJIIJIII
@2597186/1
cctctccacaaaaagggaaataaacaaggatgtaagaactatggaggaat
+2597186/1
CCCFFFFFHHHHHJJJJJJJHJJJJJJJJJJJIIJJJJJJJJJJJJJJJI
@5146161/1
gctttagaggtaatacactattattaggcactagttattaattataatca
+5146161/1
CCCFFFFFHHFFHIIJJJJJIJJJJIJIIJJJJJIJJJJJJJJJJJJJJI
@7697349/1
aagaaagacgccaaacattcggcagccaagaacttgctggatctcttggt
+7697349/1
CCCFFFFFHHHHHJIJJJJJIJIJJJJJJJJJJJJJJJJJJJIJJJJIIH
@4635052/1
gaacgcccggagcggctgatatcaccaatcagg
+4635052/1
CCCFFFFFHGHHHIIIIICDBDDDFH@G?>C@F
@5146750/1
gctttatcgggttctgctaagtggtaagtagaaggtaagccacttaagca
+5146750/1
B@:DDFFFHHHGHIJJFIJJJFHHHIIJIIJJIIJHIIJJJJJJJJIJJJ
@5146751/1
gctttatcgggttctgctaagtggtaagtagaaggtaagccacttaagca
+5146751/1
C@@FFFFFHGHHGIGIGIJJG<FGFHAGBGHGHIGGGGGEGGGHGIIIJG
@7698287/1
aagaaaggccgatagaatgaagtgaaagtcgaacgttcttctgggctttt
+7698287/1
@@@DDDD>D=FFHBHFHIDBHG4?B>FGD>=B?D@B?DFGHIIIGGHIIG
@7698331/1
aagaaaggggcagacaacttcatgtacaaatacctcaccttacaaaataa
+7698331/1
@@@?DDDAFHHHFFHID9FHIDGDEFGHEHGAGGFFHGFHGEGII@ADGF
@6676157/1
tgctttgtctggttaactttagtgggaaggtttaggtatttgtggtatct
+6676157/1
B@@DFFFFHHHHHIGIJJIJHIFHIJIJJJGHIIJI<DHGIJIIJGIJJJ
@4636286/1
gaacgtctacagttatcctccagttccttcgtaccctcctcctccaattc
+4636286/1
CCCFFFFFHGHHHJJJIJJJJIJJIJJJJJJJJJJJJJJIJJJJJIGIJJ
@4636758/1
gaacgttcgactttcacttcattctatcggcctttcttctctttgccgta
+4636758/1
@@@ADADDHC?DFHBA:CHE@ACFHIIHIIIIGIG>FEF@FFGHHIHG77
@4636759/1
gaacgttcgactttcacttcattctatcggcctttcttctctttgccgta
+4636759/1
@@@DDADBFD?FHHGEHGHHICHGHIIIIFIIGIIGIGCHIGIIFIII@?
@4636760/1
gaacgttcgactttcacttcattctatcggcctttcttctctttgccgta
+4636760/1
@CCDDFFDHHHHHJJAHHIJIJJJJJJJJIIJJJJJJJIJJJJJIJJJHG
@4636761/1
gaacgttcgactttcacttcattctatcggcctttcttctctttgccgta
+4636761/1
CCCFFDFFHFHHHJJGHJJIHIJJJJJIJJJJJJIJJJJJJJJJIJIJGH
@4636776/1
gaacgttcttctgggcttttcctgcttttttagcagctttaccattcg
+4636776/1
?@<ADD;DF<<AACB;CGGAHEH<D@H?2<CGFA<B;?BFCD>?G?BB
@4636777/1
gaacgttcttctgggcttttcctgcttttttagcagctttaccattcgtc
+4636777/1
@CCFFDFFHHHHHJEGHIIIJIIJIJJIJJJJJJJJJJJJJIIJIJJJJI
@4636778/1
gaacgttcttctgggcttttcctgcttttttagcagctttaccattcgtc
+4636778/1
CCCFFFFFHHHHHJJIJJJJJJIJJJJJJJJJJJJJJJJJJJJJJJJJJJ
@36925/1
aaaaaatttcaaattgttcaggtaaaatcttgcttcatgattgaaaattt
+36925/1
CCCFFFFFHHHHHJJJHIJJJJHHIJJJJJJJJJJJIJJGIJJJJJJJIJ
@4638412/1
gaactatggaggaatattacaataagccgaataaaaatgcaaaaaactat
+4638412/1
CCCFFFFFHHHHHJJIJJJJIJJJJJJJJGIJJJJJJJIFIIJJJJJJIJ
@4638413/1
gaactatggaggaatattacaataagccgaataaaaatgcaaaaaactat
+4638413/1
CCCFFFFFHHHHHJJJJJJJJJJJJJJJJJJJJJJJJJIGIJJJJJJIIJ
@4639493/1
gaactctttaggcagcaacattacccaaaaagatatccagcctttgatgg
+4639493/1
CCCFFFFFHHHHGJIIJJJJJJJJJJJJJJIJJJJJJJIJJJJJJJIJIJ
@4639565/1
gaactgaacaaagttgaagtccttggcgttgaagctgagagtctgcaaat
+4639565/1
CCCFFFFFHHHHHHHHIJJJJJJJJJJIJGJIGJJIJJIIJGHIJJIIHI
@6165653/1
taaccgcaaggggcacggaccacttcacggaaatctaccgacagagaggt
+6165653/1
CCCFFFFFHHHHHJJJIJJJJCGIJJGJJJIJJJJIJJJIIJHHFFFFD@
@4639858/1
gaactgcctttcgtgtggtagtccctcttcgtg
+4639858/1
CCCFFFFFHHHHHGIEGIFHGHIJICHGIJIH?
@4639859/1
gaactgcctttcgtgtggtagtccctcttcgtgttccatttcatagaatg
+4639859/1
CCCDFFFFHHGFHEEGHGHGHHFHHIJIJIICFGGGIBFEGIJJFGHIJI
@4639860/1
gaactgcctttcgtgtggtagtccctcttcgtgttccatttcatagaatg
+4639860/1
CCCFFFFFHHHHHIJHHJGHIFHIJIJJJJIG=:C<G<BFI@@@??BG4?
@4639861/1
gaactgcctttcgtgtggtagtccctcttcgtgttccatttcatagaatg
+4639861/1
CCCFFFFFHHHHHJJHIJHHIHIJJJJJJJJGGBFFH9FHIEAHCEGJ>F
@3621510/1
ctctgatgaaagctgacgatttgggtaaaatgatggagatgactcagaac
+3621510/1
CCCFFFFFHHHHHJIIJGHIGIJIJFHIIIIGCHHGCFGGIIJJIGHGHI
@4641163/1
gaacttccatagattcaaatgaagtaaacaacatacgtttttcatttaaa
+4641163/1
CCCFFFFFHHHHHJJJJJJJJIJJHHGJJJGIJIIIIFHIJJJJJJJJIJ
@6166629/1
taacgagtagatagctttagaggtaatacactattattaggcactagtta
+6166629/1
CCCFFDFDHHHHHIJJJJGIGIJFHHIJJJJJJJJJJIJJJJIIJJJIGI
@4641643/1
gaacttgctggatctcttggtcggaaaagtaacgcccgaacaagccaatc
+4641643/1
CCCFFFFFHHHHGJJJJJIJHGIJIIJJJFHIJIJJJIIDHIIJIIJJJI
@4641644/1
gaacttgctggatctcttggtcggaaaagtgactcccgaacaagccaatc
+4641644/1
CCCFFFFFHHHHHJJJJJJJHIIJJJJJJGGIIJJJJJJDHIJJJJJIJI
@40516/1
aaaaacattgaccaatcgccaccaatgcctggtgcagctatccactttgc
+40516/1
CCCFFDFFHFHHFGIJJIJJJIGHIIIIIGJI@FEGEGGIEHHHIJJGHI
@40517/1
aaaaacattgaccaatcgccaccaatgcttggtgcagctatccactttgc
+40517/1
CCCFFFFFHHHHHJJJJBGIGJJJJJJJJJJJGHIJJJJJJJJJJJJJJJ
@6167541/1
taacgctttatcgggttctgctaagtggtaagtagaaggtaagccactta
+6167541/1
CCCFFFFFHHHHHJJJJJJJIJJJJGHIHIIJGIJJJJJFHIIJJJJJJJ
@5656899/1
gtcgatgttgccagaacgtaagatatcctaaactcacttttttccaaaaa
+5656899/1
CCCFFFFFHHHHHJJJJJIJJJJJJJJJJJJJIJIJIJJJJJJJJIJJJJ
@5656900/1
gtcgatgttgccagaacgtaagatatcctaaactcacttttttccgaaaa
+5656900/1
@BCFFFFFHHHHHJJJJJGIJJJJJJJJJJJJJJJJJJIJJJJJJJIJJJ
@5656901/1
gtcgatgttgccagaacgtaagatatcctaaactcactttttttccgaaa
+5656901/1
CCCFFFFFHGHHHIIIIJIJIIJJIJJJJJIJJJJEHIJJJJJJJJJJJJ
@7188393/1
tttgccagtggccgtctgctacggaacaggcaaaactccgaaggaagcca
+7188393/1
@@@D;BDD?3AAAEH6:BEAE<EBEF@?;3:BGHEEG@B1DFH6FEGFFG
@1578287/1
caagaaatggcctccatgccgagcaagactcccgtcagcgtcctcca
+1578287/1
@@@DDDDDHHHFDGIIIEGGB?F<C@B;CGBGE@08BFDFHID;FFG
@1578288/1
caagaaatggcctccatgccgagcaagactcccgtcagcgtcctccagga
+1578288/1
CC@FFFFDHHGHGJJGIEIJIIGBHGHGIJJGIIEHJBAGFEGHIGGGII
@1578289/1
caagaaatggcctccatgccgagcaagactcccgtcagcgtcctccagga
+1578289/1
CCCFFFFFHHHHHJJJJJJJJFIJJJJIJJJJJIIIJIJJIJIJJJJJJC
@7188973/1
tttgcctcgaaatctaaggttatattacttttatgaatcgtgataa
+7188973/1
CCCFFFFFHFHHGIIIJHIDHGFGIIHGIIJJEHGCEEHGDD;DBG
@7188974/1
tttgcctcgaaatctaaggttatattacttttatgaatcgtgataacatg
+7188974/1
CCCFFFFFHHHGGJJJJJJFGIIJIJJIIIIIIJJFGGHIGHGIIJIIHG
@7189522/1
tttgcgatattttttcggaaaaaagtgagtttaggatatcttacgttctg
+7189522/1
CCCFFFFFHHHHHJJJJJIJJJJGIIIIJIIIJJJJJJJJJJJJJIJJJJ
@2597703/1
cctctctaacgtctttatagaatgtcaatgttattctaaaaagaagactg
+2597703/1
@@@FFFFDHDFFFHIIGIIGEH>H@HHGHBCD@HIGIIIIIIIIIDIIGI
@2597704/1
cctctctaacgtctttatagaatgtcaatgttattctaaaaagaagactg
+2597704/1
@@CFDEFFHHBCFBGHIIIGEHIIEHHIIIIIIIIGIIIIIGII@GIHHI
@2597705/1
cctctctaacgtctttatagaatgtcaatgttattctaaaaagaagactg
+2597705/1
CCCFFFFFHGGFHHJJIGHHGIGIHJJJIIIIJJIGJJJJJJJJIIJJJI
@2597706/1
cctctctaacgtctttatagaatgtcaatgttattctaaaaagaagactg
+2597706/1
CCCFFFFFHHHDHIIJIJJJIJJJIJJJJJJIJJJJJJJJJJJJJJJJJI
@3108563/1
cgtgacttttctcccctgttcttaaataaagtgtactttattgaaaaatt
+3108563/1
@@?DDDDDHH>BCGII;A<C<CH@HHGIIICAEFHIHII<DHBFFHIIGH
@3108564/1
cgtgacttttctcccctgtttgttcttaaataaagtgtactttattgaaa
+3108564/1
??;BABBDDF<ACEII;<3CF?<F?CF@FIABEI>:??DDDFIDDE>BDE
@3108751/1
cgtgaggaagaggaatttgaacagttaccatctactatcagagatcgaat
+3108751/1
BCBFFFFFHGHHHIJJJJJJJIIJJJJJIJJJJIJJJJJJJJJJJJJJIJ
@1066789/1
attacaggaaatggataattataggattggatctatgactgtgtatcgat
+1066789/1
CCCFFFFFFHHHHJGJJJJJJJJJIHHJJJHJIIJJJJIJJJJJJJJJIJ
@42675/1
aaaaactataaatttttattatattttatgcatgttatcacgattcataa
+42675/1
CCCFFFFFHHHHHJJJJIJJJJJGJJJJJJJJIJJJJIIJJJJIIJEIJI
@42676/1
aaaaactataaatttttattatattttatgcatgttatcacgattcataa
+42676/1
CCCFFFFFHHHHHJJJJJJJJJIJJJJJJJIIJJJJJJIJGICHIJIJJI
@7699466/1
aagaaataattttacaaaaatttaaaatacacttcttcaggaaattaacg
+7699466/1
CCCFFFFFHHHHHJJJJJJJJJJJJJJJJJJJJJJJJJIIIJJJJJJJJJ
@1582151/1
caagaactgaacaaagttgaagtccttggcgttgaagctgagagtctctt
+1582151/1
CCCFDFFFHHHHHJJJJJJJJIHHJJJIJJIJJJIJGIIJJJJJHGIIJH
@1582152/1
caagaactgaacaaagttgaagtccttggcgttgaagctgagagtctgca
+1582152/1
@@@;DDDDFHFHHIIIGGEHGFAHGGIIIIIIFGIGGIIGIIHIHIGGIG
@1582153/1
caagaactgaacaaagttgaagtccttggcgttgaagctgagagtctgca
+1582153/1
C@@FFFFFFHHHHJJJJG@<CEHIGGHHGGI@FGEHGGGEGABFD<DGHG
@1582154/1
caagaactgaacaaagttgaagtccttggcgttgaagctgagagtctgca
+1582154/1
CCCFFFFFHHHHHJJJJJJJJJHJJJJJJJJJIJJJJIIJJJJJHHJJJI
@1582158/1
caagaactgaacgaagttgaagtccttggcgttgaagctgagagtctgca
+1582158/1
CCCFFFFFHHHHHFHIIJJIJJHGHJJJJJJJJIJGIJJJJJIIDGIIII
@558261/1
accacatctcggatcttgctactaatattcgattcgataggtgctttgtc
+558261/1
CCCDFFFFHHHHHJJJJJJJJJIJJJIJJJIJJJJJGJJJJGHHJJJJJJ
@558479/1
accaccaccattctatgaaatggaacacgaagagggactaccacacgaaa
+558479/1
CCCFFFFFHHHHHJJJJJJJJJJJJJJJJJGIJJJJJJJFIJJJJJJJIJ
@5148501/1
gctttcttctcttggtgaacacatactttattcgtcatcgctccccacga
+5148501/1
CCCFFFFFHHHHHIIDHIJJJJJIJJJJJJJJJIHIJJJJJJJJJJJJIG
@5148946/1
gctttgagcaaccagtaccagttgcttccactccggctactcttactcta
+5148946/1
CCCFFFFFHHHHHJJIIIJJJJJJJJJJJJJJJJJIJJJJJJJJJJJJJJ
@3111136/1
cgtgccccttgcggttaccccttctgttgggatgggggccg
+3111136/1
@C@FFFFFDHFHDI@GHIJJI=ECDCDGHIJ?FHHIJJGEA
@3111137/1
cgtgccccttgcggttaccccttctgttgggatgggggccgccccc
+3111137/1
@@8BD;DDHBFF:?@F<GGFG;FGEA?DG=@F@;FHIGBHIABBBB
@5149736/1
gctttggtcactttacgcgcgaaaaccattatgttttactaatttttcaa
+5149736/1
C@@FFFFBDHFH?FHIIIAFGFGGHIIIIIIIG=BFCHEHGFIGGC=7@A
@5149737/1
gctttggtcactttacgcgcgaaaaccattatgttttactaatttttcaa
+5149737/1
CCCFFFFFHHHHHJIJJJJJJGIJJJJJJJJJJIJJJJJJJJJJJJJJJG
@6677722/1
tggaaaagttaaacgatattctacaggatttattattagagtgtcctcgt
+6677722/1
CCCDFFFFHHGHHJJIGJGJIIDHHIIFHIIIIJJJIJJJJHHHGIIJJF
@6677723/1
tggaaaagttaaacgatattctacaggatttattattagagtgtcctcgt
+6677723/1
CCCFFFFFHHHHHJJGGIJJIIJJJJIGGIIJJJJJJJJIJGHHIIJJFB
@7702212/1
aagaaatggcctccatgccgagcaagactcccgtcagcgtcctccaggag
+7702212/1
CCCDFFFFGHHHHJJJJJIJJJIIJJJJIJJJJIJIIJJFHIJJJJJJGI
@5150343/1
gctttgtctggttaactttaatgggaaggtttaggtatttgtggtatctg
+5150343/1
@@@FFFFDFB>FB@GGGHHH9FEGEHGEE2ACGHBG@FHIHIICIGGIII
@5150344/1
gctttgtctggttaactttagtgggaaggtttaggtatttgtggtatctg
+5150344/1
@@BDDFFFHGHFHFIIJJJIIHGGGIJJIIIIJJIFGIJIIGHIHGGJJJ
@5150345/1
gctttgtctggttaactttagtgggaaggtttaggtatttgtggtatctg
+5150345/1
CCCFFFDFHFHFHGIJHIJEHAFHIIJIJFHHGII?FGIIGIGIDHGGI@
@5150346/1
gctttgtctggttaactttagtgggaaggtttaggtatttgtggtatctg
+5150346/1
CCCFFFDFHHHHHJJJJJJIIHIJJJJJJFHIJJJCGIJJJIJIHIJJJJ
@5150347/1
gctttgtctggttaactttagtgggaaggtttaggtatttgtggtatctg
+5150347/1
CCCFFFFDHHHDHGJJGIJIICHHIGGJIFHIHII?EGIJJJFJIJIIJF
@5150995/1
gcttttcaaattctcgtgacttttctcccctgtttgttcttaaataaagt
+5150995/1
CCCFFFFFHHHHHJJJHJJJJJJJJJJJJJJJJJJJJJJJJJIJJJIJJG
@5150996/1
gcttttcaaattctcgtgacttttctcccctgtttgttcttaaataaagt
+5150996/1
CCCFFFFFHHHHHJJJIJGIIJJJGGHJJJIGGHIGHIHIIHIIJJIIID
@1069382/1
attacctctaaagctatctactcgttatataatcatcattcaaacattga
+1069382/1
CCCFFFFFHHHHHJJJJJIJJJJJJIJJJJJIJIJJJIJGIJJJJJJJIJ
@2093867/1
catgtcccgcagatggccaccaccattctatgaaatggaacacgaagagg
+2093867/1
CCCFDEFDHDHHGJGIJIIJJJJJJGIIJJJJJJGIJJIJJGJJGHEGIG
@4113561/1
cttccatcagccaatttttctggtttgccgaattttgctgtttctggttc
+4113561/1
BCCFFFFFHHHHHJJJJJJJJJJIJIJJJJIFHIJIJJIJJJJJJJJIIJ
@7191761/1
tttgctttggtcactttacgcgcgaaaaccattatgttttactaattttt
+7191761/1
CCCFFFFFHGHHFIJJJJJJJIIIIJJJJJJJJJJJIIJJIIJJJJJJJJ
@2096106/1
catgtttcttgtctgtccttctgtcatttttctattaattgtctgattat
+2096106/1
@@CFDFFFHHFFFGHHIHGJHGGDHEIJJJJGIHIJJJJJIIIJIIJJIJ
@559612/1
accagacaaagcacctatcgaatcgaatattagtagcaagatccgagatg
+559612/1
CCCDFFFFHFHHHJJJJIJJJJJJJIGIJIICG?DGAHHDGEGHIIGGGJ
@559613/1
accagacaaagcacctatcgaatcgaatattagtagcaagatccgagatg
+559613/1
CCCFFFFFHHHHHJJJJJJJJJJJJIJIJJJJJHGHJJJIJJIIJIIJIJ
@7192038/1
tttggaaaaaatttcaaattgttcaggtaaaatcttgcttcatgattgaa
+7192038/1
CCCFFFFFHGHHHJJJJJJJJIJJIJJIIJJIJJJIIIJJHIIJIIJJJJ
@560214/1
accagatcgttgttaaggaacacgcggtagcggaagattggctc
+560214/1
CCCFFFFFGDFFFIIJJJIIIJJIJJJFGIIIIIIIJIGIIJII
@7705786/1
aagaactatggaggaatattacaataagccgaataaaaatgcaaaaaact
+7705786/1
CCCFFFFFHHHFHJJJJJJJJJJJJJJJJJJIJJJJJJJJJJJJJJJJJJ
@7192584/1
tttggaacaaatacggccatggccaaaaaagcagcagcaaaattggcctt
+7192584/1
CCCFFFFFHHHHHJJJJJJJJJIJJJJJJJIIIIJJJIIJJJJJJJIJII
@1583011/1
caagaacttgctggatctcttggtcggaaaag
+1583011/1
@@@DDDDD>DDFAG;:AC@@ABGHFFB@DECF
@1583012/1
caagaacttgctggatctcttggtcggaaaagtaacgcccgaacaagcca
+1583012/1
@@@DDFFFGBHHDIIIIIGIIIGCFHGIEHHDFHGIIIIIIGIIIIIIGI
@1583013/1
caagaacttgctggatctcttggtcggaaaagtaacgcccgaacaagcca
+1583013/1
@CCFFFFFHGGHFGGIJJIJJJJGHIJGIIJJFHIJJJJIEHEHIJJJJI
@1583014/1
caagaacttgctggatctcttggtcggaaaagtaacgcccgaacaagcca
+1583014/1
CCCFFFFFHGHHHJJJJJJJJJJGHIIIJJJJGHIJJJJJJJJJJJJIJJ
@1583015/1
caagaacttgctggatctcttggtcggaaaagtaacgcccgaacaagcca
+1583015/1
CCCFFFFFHHHHGJIJJJJJJJJIIJJJJJJJDGHIIJJJJIIJJGJIJJ
@1583016/1
caagaacttgctggatctcttggtcggaaaagtaacgcccgaacaagcca
+1583016/1
CCCFFFFFHHHHHJJJJJJJJJJHHIIIIIIJFHIJJJJJJJJJJJJIIJ
@1583017/1
caagaacttgctggatctcttggtcggaaaagtaacgcccgaacaagcca
+1583017/1
CCCFFFFFHHHHHJJJJJJJJJJIIIJJJJJJGHIJJJJJJJJJJGIGJJ
@1583018/1
caagaacttgctggatctcttggtcggaaaagtgactcccg
+1583018/1
@@@DDDFFHHBHGIEHDHGIIEHFHHGAGFFD:9D>BFHIG
@1583019/1
caagaacttgctggatctcttggtcggaaaagtgactcccgaacaagcca
+1583019/1
@@@FDFFFHHHHGJBHGGGGIHJJIHGIJJJI?FHJIIIIIJIIJIEGHI
@1583020/1
caagaacttgctggatctcttggtcggaaaagtgactcccgaacaagcca
+1583020/1
CCCFFFFFHHGHHIJJJJJJJIJJIJJJIJJJHFHGJJJJJJJJJJJIII
@1583021/1
caagaacttgctggatctcttggtcggaaaagtgactcccgaacaagcca
+1583021/1
CCCFFFFFHHHHGJJJJJJJJJJIHIJIJJJJFGHIIIJJJJJJJJIIJJ
@1583022/1
caagaacttgctggatctcttggtcggaaaagtgactcccgaacaagcca
+1583022/1
CCCFFFFFHHHHHJJJJJJJIJJHJJJJJJIJCFHJJJJJJIJJJJJIIJ
@1583023/1
caagaacttgctggatctcttggtcggaaaagtgactcccgaacaagcca
+1583023/1
CCCFFFFFHHHHHJJJJJJJJJJJJJJIJJJJGHIIJJJJJJJIJJJIIJ
@48254/1
aaaaagcaggaaaagcccagaagaacgttcgactttcacttcattctatc
+48254/1
@CCADDDFFFHHHIDGIJJIIJFIGGIJJJI@@FGEFDHGHJDBHEIGDH
@48255/1
aaaaagcaggaaaagcccagaagaacgttcgactttcacttcattctatc
+48255/1
CCCFFFFFHHHHHJJJJJJJIJJJJJJHJJJIHEHJJIIIIJDGIIIJJG
@4644176/1
gaagaaacaaaaacaacctgaacaacaagctgcaaaacataaagg
+4644176/1
@;@DBBBDFHHFHIBGHIIIFIGIC=GDFGGBGGFDHGGGGII<B
@4645293/1
gaagaaagctatacagtagtcaaatttgtatccattatcactttttgttg
+4645293/1
@B@DFFFFHFHHHJJIHGHFJHIJJJJJGJIJJJJJJIIIGIJJJJJIJJ
@5153415/1
gcttttttggccatggccgtatttgttccaaaaccgtggaccaccgttgg
+5153415/1
=@1=DDFFHHHHHJJJIJJFHIJIJIIJJJJJJJJJJJJJJJJJJJIJJJ
@5153536/1
gctttttttgccatggccgtatttgttccaaaaccgtggaccaccgttgg
+5153536/1
CCCFFFFFHHHHHJJJJJJFIJJJJIIJJJJJJJJJJJJIJJJIJJHIHH
@5153743/1
ggaaaaaagtgagtttaggatatcttacgttctggcaacatcgacagata
+5153743/1
CCCFFFFFHDFFHFGIIJJJJJJJJJJJIIJJJJIJJJJIJJIJJJJIJJ
@4116915/1
cttcccactaaagttaaccagacaaagcacctatcgaatcgaatatta
+4116915/1
@C@FDFFFGHHHDCFGHIDHCEGHEHGGIGIGIIIIGIGBGHI@D@FH
@4116916/1
cttcccactaaagttaaccagacaaagcacctatcgaatcgaatattagt
+4116916/1
@CCFFFFFHHHHHIIIJJJJJIJJJIJIJJJJIIJIJJEIJIIJJJIIJF
@4116917/1
cttcccactaaagttaaccagacaaagcacctatcgaatcgaatattagt
+4116917/1
CCCFFFFFHHHHHGHIJJJJIIJJJJIJJJJIIIJHJJJJIHIGHIIIHB
@4116918/1
cttcccactaaagttaaccagacaaagcacctatcgaatcgaatattagt
+4116918/1
CCCFFFFFHHHHHJJJJJJJIJJJJJIGIJJJGHIJJJJJJGIGJIIIJD
@7706602/1
aagaacttgctggatctcttggtcggaaaagtaacgcccgaacaagccaa
+7706602/1
CCCFFFFFHHHHHJJJJJIJJJHJIJHIJJJBGHJDHJJJIJJJJIEIJI
@5155204/1
ggaaaaacttacaaaatggtaatgccgagcttaataagtttcatattttg
+5155204/1
CCCFFFFFHHHHHJJJJJJHHIJJJJJJJJJIJIJJJJGIIJIIIJJJJJ
@6169702/1
taactgacatgtttcatatgtagaacgaattttgtgcatacaaaaatagt
+6169702/1
CCCFFFFFHHHGHJJJJJJJHIJIJJJJIJJJJJIJJJJJJJJIJJJJJF
@5661482/1
gtcgctatattgatttaattttgacatgttagaatgccctattgaaaacc
+5661482/1
@@BFFFFFHHHHHJJJJJJJJJIJJJJIIIIJIJJJJJJJJJJJIHGIJH
@7708291/1
aagaagccaaattgctctactctcaagaaatggcctccatgccgagcaag
+7708291/1
CCCFFFFFHHH<FHJJJJJJJJJJJJJJJJIJIJJJJIJJJJJJIIIJII
@7708563/1
aagaagctagccaagagaatggcggctcaca
+7708563/1
CCCFFFFFHHHHHJJJJIIJJJIJJ@@F3?B
@7708564/1
aagaagctagccaagagaatggcggctcacaagatgtggcaatcc
+7708564/1
B@@DFFFFGGFHHJIGIHHIJHHHE06?<<@DBDBBFGG;CF==F
@6170793/1
taactttagtgggaaggtttaggtatttgtggtatctgtcgatgttgcca
+6170793/1
CC@FFFFFHHHHGJIJJFHIIIJCJIJJJFGHGHIJJJIEIJJIHHCHHG
@4117489/1
cttcccccaaggataacctctctgtcggtagatttccgtgaagtggtccg
+4117489/1
=?@BAADDHHHFDHHIEIEEHHGII@GHEHE@FIEGGHEFB@BHGGDGDF
@7709144/1
aagaaggcgaggttactattcacgacagtcaaaatagagagaaaatatat
+7709144/1
CCCFFFFFHHHHFIJJJJJJIIJJJJJJDHIJJJJJJGIIHHIGIEHIJG
@6171844/1
taagaaaggggcagacaacttcatgtacaaatacctcaccttacaaaata
+6171844/1
CCCFFFFFHGHHHJJIJJJJJJJJJGHGJJJJJJJJJJJJJJIJIIJJJJ
@6171845/1
taagaaaggggcagacaacttcatgtacaaatacctcaccttacaaaata
+6171845/1
CCCFFFFFHHHHHJJJJJJJJGJJJIIJIJJJJJIJJJJJJJJJIJJJJJ
@3113747/1
cgtggatggcgccctcgatttggaccagttcgtatttgggagtgatgccg
+3113747/1
@@@DDDDDHBDFHG:FD<CCG<G<FH@G?BAE8BFFHCGI=F6BFFHGH>
@3113748/1
cgtggatggcgccctcgatttggaccagttcgtatttgggagtgatgccg
+3113748/1
@@@FFFFFGFFFHI@FA@FHIBA@GHDHFGEGDEGIIIIICGBFGGIHGG
@6172079/1
taagaacaaacaggggagaaaagtcacgagaatttgaaaagcgagcttca
+6172079/1
CCCFFFFFHHHHHJJJHIIJJJJJJJJJIJJJJJJIJJJJJIJJJJJJJJ
@2099028/1
cattaatctcagctgctgttttaacgtaactatattgtggtccgctattt
+2099028/1
CCCFFFFFHHHHHGHGFECGIJDHIIEGHIIGHGHIGFFHFHIJIIGIIJ
@2099236/1
cattaatggacacatgtaaaattgaaattaaagcggaggttaagaaagaa
+2099236/1
CCCFFFFFHHHHHJJJHIJJJJJJJJJJJJJJJIJJFHIDHIJIIJJGIJ
@3115309/1
cgtggggagcgatgacgaataaagtatgtgttcaccaagagaagaaagct
+3115309/1
BBBDFFFDHHHHHJJJIHIJJJJJGHJJHIJJJIJJJJJGIJJJIJJJJF
@1073080/1
attacttttatgaatcgtgataacatgcataaaatataataaaaatttat
+1073080/1
CCCFFFFFHHHHFFFGHHHDAHHGIEGGGGGIIICGDFHGEHIIIEIIIE
@1073081/1
attacttttatgaatcgtgataacatgcataaaatataataaaaatttat
+1073081/1
CCCFFFFFHHHHFGHIJFFDHIIIEHHIJJJJJJJIIJJGIGJJIIIJJG
@1587725/1
caagaagttggccgatttgcagactctcagcttcaacgccaaggacttca
+1587725/1
@?@D?BBAAADDFGAHGHD>EBH@FHGHBH@GGGG>B?@:F0BBGI@=FG
@1587726/1
caagaagttggccgatttgcagactctcagcttcaacgccaaggacttca
+1587726/1
CCCFFFFDDHGHHJIIIJJJJJJJJJJJJIJJIJJJJDHGIJJJIJJJJJ
@51412/1
aaaaaggtgggaaatgttgactgttgtagctgattaaggggtgtattcta
+51412/1
CCCFFFF=CFHHHJJJJIJJJJIIJJIIJIJJGIJJJJJJJFGHIJJJJI
@4650371/1
gaagaagccaaattgctctactctcaagaaatggcctccatgccgagcaa
+4650371/1
@@@FFFDFHGHHHIIIEIIIFDHGIIIIIIIDGCGHHGGIIIIIIIIIGE
@4650372/1
gaagaagccaaattgctctactctcaagaaatggcctccatgccgagcaa
+4650372/1
B@CFFFFFHHHHHJIJJJJJJIIJJJJJJJJJIJJJIJJIIJJJJGJJJI
@4650373/1
gaagaagccaaattgctctactctcaagaaatggcctccatgccgagcaa
+4650373/1
CCCFFFFFHHHHHJIJJJJJJJJJJJJIJJJJIJJJJJJJIJJJJJJJJI
@4650374/1
gaagaagccaaattgctctactctcaagaaatggcctccatgccgagcaa
+4650374/1
CCCFFFFFHHHHHJJJJJJJJJJJJJJJJJJIJJJJIJJJJIJJJJJJJF
@5662660/1
gtcggaaaagtgactcccgaacaagccaatcagaccaacggaacgcccgg
+5662660/1
@BCFFFFFHHDFHIIJJJIGJJJJIJGEIIJJIJIHIJIJJIJIIGIHFE
@5662661/1
gtcggaaaagtgactcccgaacaagccaatcagaccaacggaacgcccgg
+5662661/1
@C@DFFDFHHDFHIIJIJJIIGGIJCDGGIIIGIIGGGIDGIIGHEIJH>
@7711442/1
aagaagttggccgatttgcagactctcagcttcaacgccaaggacttcaa
+7711442/1
CCCFFFFFHHHHHJJJJJJIJJIJJJJIJIJJJJJJHIJJJJJIJJJJJI
@5156907/1
ggaaaaatttcaaattgttcaggtaaaatcttgcttcatgattgaaaatt
+5156907/1
CCCFFFFFHHHHHJJJJHJJJJJJJJJJJJJJJJJJJJIJIJJJJJJJJJ
@5664723/1
gtcggatcttcagctagatcggataatcctatacttgtacctattgaatt
+5664723/1
CCCFFFFFHHGHHIJJJJIJJICGIJIJJJIGIJJJEGCIIIGIHHHIJJ
@6174527/1
taagacgaatggtaaagctgctaaaaaagcaggaaaagcccagaagaacg
+6174527/1
BC@FFFFFHHGGBGHGICGGJJIIJIJJDBGIEIJIJHGIJJJJJJJIIB
@6683002/1
tggaacacgaagagggactaccacacgaaaggcagttcaccatcgcttgt
+6683002/1
CCCFFFFFHHHHGJJJIJJJJJGJJJJJJJIJGIJIIIJJJJJJJJIIJH
@564536/1
acccaaacttttcggggtgcaatcttcttttccggaaaatgctcgaaaac
+564536/1
CCCFFFFFHHHHHJJJJDGGIIIJJJJJJJJIIJGIJIIJJJJJJJJJJJ
@6175619/1
taagatgcacaatcgttcaagaaacaggaatgggttcagttattcataat
+6175619/1
CCCFFFFFHHHHHJJHJJJJJJJJJJJJJJJJJJHIJIJJJIJJJJJIJJ
@6175688/1
taagattaccaagttgggcaaccagcagtcccacaaagtttcacagttcc
+6175688/1
CC@FFFFFHHHHHFHIJJJJJJJJJJJJIIJJJJJJIJHJJJJIJJHJJJ
@2100622/1
cattactgcaatcatctatactctcagggtcttcatccgattttatttcc
+2100622/1
CCCFFFFFHHHHHIJJJJJJJJIJJJJJJ@GIJJJJJJJHIJJJIJJJJJ
@565852/1
accccttaatcagctacaacagtcaacatttcccacctttttcactcaac
+565852/1
CCCFFFFFHHHHHJIJJJJJJJHHJJJJJJJJJJJJJJJJJJJJIJJJJJ
@565963/1
acccgataaagcgttaccagcgcttgaggaagtaacggcagcactatt
+565963/1
@<@DDFFFFHHHDC@GHGEHGGIGIGIIIIGG0BFIIFGGIBG637=A
@7712078/1
aagaatatttgaaaatttctaatattgcgatatttttttatcgatctggc
+7712078/1
BCCFFFFFHHHHHJJJJIJJJJJJJJJJJIJJJJJJJJJJIJJJIJJJJF
@2611324/1
cctgagggtttgtggaatagccaataacatctttaagttcttctactgtg
+2611324/1
CCCFFFFFDHHHHIJIIIJJJJJJJJJJJJJJJJJJJJJJJJJJJJJIGH
@4119729/1
cttcccttggtgggggctgaatcggtccggccgagtgcatcatggtcatg
+4119729/1
CCCFFFFFHHBFHJJJJIIIIJIJJFGHHJJJIIH;?CDFFFFFEACEED
@2102145/1
cattatcactttttgttgccgtgtgcccttgagaaatttgctgcctcaaa
+2102145/1
CCCFFFFFHHHHGJJJJIJJJFHGHJIJJJJIJJJGJJJJJJJJJJJJJJ
@2102146/1
cattatcactttttgttgccgtgtgcccttgagaaatttgctgcctcaaa
+2102146/1
CCCFFFFFHHHHHJAHIGJJEFEEGIJIIJJGHIJIJJJCGIGIJGIJJJ
@4121047/1
cttccgccgcatcctctgcaagagcaagaacccctgggggacagaaag
+4121047/1
B@CFFFFFHFHHHIJJIJJJIJJIIIIJJIJJJJJIIIJIJGHHHHAB
@52986/1
aaaaagtgaacagctatcgatacacagtcatagatccaatcctataatta
+52986/1
CCCFFFDFHHHHGJJJJJJJJJJJJJIIJJJIJJJIJJGIIIJJJJJJIJ
@53020/1
aaaaagtgataatggatacaaatttgactactgtatagctttcttctctt
+53020/1
CCCFFFBDHHHHHJJJJJJJJJJJIJJJJJJJJHIIJJJJJJJJJJJJJJ
@1076574/1
attagcagcaagagaaatgctggaaaagttaaacgatattctacaggatt
+1076574/1
@@@DD?DFHHHHFGIGGICEEEGIIIIIEHGIIIIIIIGHIIIIIFIIGH
@1076575/1
attagcagcaagagaaatgctggaaaagttaaacgatattctacaggatt
+1076575/1
@CCFFFFFHHHHHJIJJIIIJJJJJJJIHGIJJJJIJJJJIIJIJIJJJJ
@4121925/1
cttccggttccggtggccaccagatcgttgttaaggaacacgcggtagcg
+4121925/1
CCCFFFFDHHFHHHJJJIJJJJJJJJJIIJJJJJJIIJIIIJJJIBHHHF
@4121926/1
cttccggttccggtggccaccagatcgttgttaaggaacacgcggtagcg
+4121926/1
CCCFFFFFHHHHGEHIJJJJJIIIIJJHJJHIJJJJIJJJIJIJJAEHHF
@4121927/1
cttccggttccggtggccaccagatcgttgttaaggaacacgcggtagcg
+4121927/1
CCCFFFFFHHHHHIJJJJJJJJIJJJJJJJJJIJJJJJJJJJJJJHHHHF
@54378/1
aaaaagtttatttatcatacacaggtaaacagttgtacagtagaggataa
+54378/1
@@@DDFDDDHHHHHHEIGIJEHJGIEHEEHHHHEGGGGIIIIIGIJGCAH
@54379/1
aaaaagtttatttatcatacacaggtaaacagttgtacagtagaggataa
+54379/1
CC<DFFDFHHHHHJJJJJJJJJJJJHHHIJJJIJIIIJIJIHHIJJJIIJ
@54380/1
aaaaagtttatttatcatacacaggtaaacagttgtacagtagaggataa
+54380/1
CCCFFFBDHHHHHIHIJIIJJJJGHCCHIJJHAFHCEGGHFFGHHGIEHI
@54381/1
aaaaagtttatttatcatacacaggtaaacagttgtacagtagaggataa
+54381/1
CCCFFFEFHHHHHJJJIJJJJJIJJIJJIJJJJJJHIIIJIIJJJJJIIJ
@54382/1
aaaaagtttatttatcatacacaggtaaacagttgtacagtagaggataa
+54382/1
CCCFFFEFHHHHHJJJJJJJJJJJJIHHJJJJJJJJJJJJJIIIJIJIJJ
@567130/1
accgaataaaaaaggaaaactaaaggatttctcaacttgtttccgtgagt
+567130/1
CCCFFFFFHHHHGJJJJJJJJJJJJIJJIJJJJJJJJIJJJJJJJGHIIG
@567986/1
accgagtgaacatgtgacatagaaaatacgtaagttgctcaatgtcgtcg
+567986/1
CCCFFFFFHHHHHJJJJJJJJJJJJJJJJJHJIJJJIJJJJJJIIJJJJJ
@568165/1
accgattcagcccccaccaagggaagggggcggcccccatcccaacagaa
+568165/1
CCCFFFFFHHFHHJJJJJJJGIHIJJIIIJIJDDDDDDDCDDDCDDDDDD
@5159896/1
ggaaaactaaaggatttctcaacttgtttccgtgagttgctgaacaaatt
+5159896/1
CCCFFFFFHHHHHJJJJJJJJJJJJJJJJJJJHIIJHIGIJIIJJJJJIJ
@4123457/1
cttccgtttttccaaggcctcttccaacattttttcaatttcatcatcag
+4123457/1
@CCADD?DHHHDH:CBGEGGE@FBHEEGBFHIIII>DHGIIGGGGCGGII
@2104032/1
cattcagcaggttttttaacagtttgaaaaccttgataaatggaacgaaa
+2104032/1
CCCFFFDFHHHHHIJJJIJGIGFFIJJJIIIJJGGIJIHDGIFHEGGBGI
@2104033/1
cattcagcaggttttttaacagtttgaaaaccttgataaatggaacgaaa
+2104033/1
CCCFFFFFGFHFHHJIJIGGHGEFHIIJIJIHGICGGIJFIGEHIJIJIJ
@2104034/1
cattcagcaggttttttaacagtttgaaaaccttgataaatggaacgaaa
+2104034/1
CCCFFFFFHHHFHJJJJJJJJIIIJJJJJJJJJJJJJJJIJJJIJJJI1@
@1078155/1
attaggcactagttattaattataatcatcaatattatctatcgatactg
+1078155/1
CCCFFFFFHHHHHIJJJJJJJJJJIJJIJJJJJJJJJJJJJIJJIJJJJI
@2104363/1
cattcatgcagaaccgattaagaaaggggcagacaacttcatgtacaaat
+2104363/1
CCCFFFFFHHHHHJJJEGHIIIIJJJJJJJJJJJJJJJJJJJJIJJJJJJ
@2104364/1
cattcatgcagaaccgattaagaaaggggcagacaacttcatgtacaaat
+2104364/1
CCCFFFFFHHHHHJJJGGHJJJJJJJJJJJJJJJJIJJJJJJJIJJJJJJ
@2104365/1
cattcatgcagaaccgattaagaaaggggcagacaacttcatgtacaaat
+2104365/1
CCCFFFFFHHHHHJJJGHJJJIIJIJJJJJJJJJJJJJJJJJJIGIJJIG
@3121136/1
cgttaaattttaaaagcctcttaaatttaactgaaatatagaatacaccc
+3121136/1
@B?DFFFFHHHHHJJGIJHIJIJJJJJJJJJJJJJJJIJJJJJJJJJJJJ
@4124492/1
cttcctcaagcgctggtaacgctttatcgggttctgctaagtggtaagta
+4124492/1
CCCFFFFFGGHHHJJJGIIIJIIJJIJJJJIJIJJJIJIIIFHIIJJIHG
@4124493/1
cttcctcaagcgctggtaacgctttatcgggttctgctaagtggtaagta
+4124493/1
CCCFFFFFGHHHHIJJEGIJJJJJJJIJJIJIIJJJJJJJJHHIIIJIIJ
@3634119/1
ctctgtcggtagatttccgtgaagtggtccgtgccccttgcggttacccc
+3634119/1
BBBDFEFFHDBFFIJJJJJGIIIJHIIGHIJHGJJJJJJJJJJGHIIIJI
@55545/1
aaaaataatatgtaaattgattttagaaaaaaaaccactaattctatgca
+55545/1
CCCFFFFFHHHHFIJJJJIIIIJJIJJJJJJIJJJJIJJIGGJJJJJIGJ
@55546/1
aaaaataatatgtaaattgattttagaaaaaaaccactaattctatgcaa
+55546/1
CCCFFFFFHHHHHIJJJJJJJJJJJJJJJJJJJJJJJJIIJJIIJIJJJJ
@1080875/1
attagttgctatccttctctttgacattgcttgtggtcacttttcgcgca
+1080875/1
CCCFFEFFHHHHHJIJJJJJJJIJIJJJJJJIJIJJIJJIJJJJJJIJJJ
@6180450/1
taagtgccttcccaatatttactcgatcaggagaagttagtgtagatttg
+6180450/1
B@@FDDFFHHHHHJJIJJJJJJJIJJJJJJJIJHGIHIIIFHIGGJJJJJ
@6180496/1
taagtggtaagtagaaggtaagccacttaagcacacatgttacataaatg
+6180496/1
@CCFDFFEHHHFAEGIBHGFHFHIIIIGHHIEIIIIGIGGHIGGIIIIIH
@3123999/1
cgttacttcctcaagcgctggtaacgctttatcgggttctgctaagtggt
+3123999/1
CCBFFFFFHHHHGJJJJJIIJDHIIJIIJJJJJJJJGGIJJJIJJJHIJH
@7718960/1
aagacgttagagaggttcactaaaaaatattaggaatccactacaaggtt
+7718960/1
CCCFFFFFFHHHHIIGHIIIIJJJJJJJIIIIIIJJJJGIHIIJJJII?F
@5160949/1
ggaaaagaagattgcaccccgaaaagtttgggtacaacctctatactttg
+5160949/1
@@@FFD?D>B;CF9FBBD@FFGHIIG?DHGDEGGE@GEDGBGBHCBFA=8
@5160950/1
ggaaaagaagattgcaccccgaaaagtttgggtacaacctctatactttg
+5160950/1
CCCFFFFFHHFHHGIIIJJJIGJJIJIJJIIGDHIJJJJJJJJJJJJIJJ
@1595479/1
caagactaagattatggaaggaataacacgggctaattttaacaaccatc
+1595479/1
CCCFFFFDHHFHFHIJJHIII?FHHHHEGIGGEA?B?FBHBHGHBHHGGG
@6182024/1
taataaatacatatcatatcatcggggcactatataaaaaattacattca
+6182024/1
CCCFFFFFHHHHHJJJJJJJJJJJJJJJJJJJJJJJJJJJJJJJJJJJJJ
@56712/1
aaaaatagtaaaaagtcgaagtctttcgagacatactcttcggagaatca
+56712/1
CCCFFFFFFHHHHJJHIJJJJHIJJJJJJJIJJJJIIJJIJIHIJJIJFJ
@1595828/1
caagactcccgtcagcgtcctccaggagttgctgagccgtcgcggcatca
+1595828/1
@@@FDDFFHDACDFHIGAFHIGF@FGCFHC@FBB?FGHB?DHG<GBDD>6
@1595829/1
caagactcccgtcagcgtcctccaggagttgctgagccgtcgcggcatca
+1595829/1
CCCFFFFFHHHFHIJIIEEHGIJIJIEIDHIJJJFGHII?FHIHIE6<C3
@2105832/1
cattcgtcgtgtaccacatctcggatcttgctactaatattcgattcgat
+2105832/1
@@BBDFEFHHHHHJJIJJIIGIIJFHIJJJJJJJJJJJIJJJJJJIJJJI
@2105833/1
cattcgtcgtgtaccacatctcggatcttgctactaatattcgattcgat
+2105833/1
C@@FFFBDHDDFFHGIBGHGE@EEHGHIGDHIHCHCGDGEHBBDHH@FBG
@2105834/1
cattcgtcgtgtaccacatctcggatcttgctactaatattcgattcgat
+2105834/1
CCCFFFFFHHHHHJJJJJIIIJJJFHJJJIIJJJJIJIIJJIJIJJJJIG
@2106001/1
cattctataaagacgttagagaggttcactaaaaaatattaggaatccac
+2106001/1
:114ADEFHHHHHGJIJJJIJHJJIIJJIJJJJJJIJJJJJIJJJJJJII
@6688785/1
tggaatttttgggagatacggtgctgcagttgatagcttctgattatttg
+6688785/1
CCCFFFFFHHFHH@GDEHIIIAFFGIIGIGHIIIIIIIIIIIHIIIIIIG
@5671411/1
gtcgtagttctaccaggaaaaacaccagtatatgctgaagtaaaaagagt
+5671411/1
CCCFFFFDHHHHHJJJJJGIJIJJJJJIGHIJIJJIJJIIGHIJJIJJJD
@5162145/1
ggaaaagcccagaagaacgttcgactttcacttcattctatcggcctttc
+5162145/1
CCCFFFFFHHHHHJGGIHGHIJIJJIJJJIEGGIIIJJIJJIJIIIIIJI
@6690380/1
tggacataaaggaaagaaaaaaatgtcaaaattttgcaaattatgtggca
+6690380/1
@@@FFFFFHHHHGJJJJJJJJJJJIJIJJJJJJJJJIJJIIJJJJIIJJI
@6690381/1
tggacataaaggaaagaaaaaaatgtcaaaattttgcaaattatgtggca
+6690381/1
CCCFFFFFHGHHHJJJJJJJJJJJJIJJJJJJJJJJJJJIIJJJJGIIJJ
@6690382/1
tggacataaaggaaagaaaaaaatgtcaaaattttgcaaattatgtggca
+6690382/1
CCCFFFFFHHHHHJJJJJJJJJJJJIIJJJJJIJJJJJJJJJJJJIIJJI
@6690801/1
tggacatcgaagaaaaaacattgaccaatcgccaccaatgcttggtgcag
+6690801/1
CC@DFFFFGHGHGGIIJJJJJJJIJJIIJJ?FHIJJIIEIGJJJIHGEHH
@3127575/1
cgttcgatgacaaagtgatgggcaatcccattggctggctccaagagatg
+3127575/1
BC@FFFFFHHHGHJIAGGJJJIDHIJJJIJJJJJJJIID@DHFHGDE>DE
@5163392/1
ggaaaagtattatgagaatatgaaatttaaaagaaaatttgaaaagtatc
+5163392/1
CCCFFFFDHHHHGJIJIIJJJJIJIJIJJJJIJJJJJJJJJIJIJGDFHG
@5163393/1
ggaaaagtattatgagaatatgaaatttaaaagaaaatttgaaaagtatc
+5163393/1
CCCFFFFDHHHHHJJJJJJJJJJJJJJJJJJJJJJJJJJJJIJJJJDHII
@5163986/1
ggaaaagttaaacgatattctacaggatttattattagagtgtcctcgtg
+5163986/1
@<@ADE3BBFDDCFGFEGHGGGHIGGBE@CEGGIGHGIEIFBF>FHIGFB
@4654037/1
gaagaatatttgaaaatttctaatattgcgatattttttttatcgatctg
+4654037/1
CCCFFFFFHHHHHJJJJJJJJJJJJJJJJJJJJJJJJJJJJJJJIIJJJJ
@3128983/1
cgttgaagctgagagtctcttcgtcactcgcaaatgtagaaggcagattg
+3128983/1
CCBFFFFFGHHHGJJGIJJIIGEHIJJIJJJJHJIIIIHJJJJIJJJJJJ
@3128984/1
cgttgaagctgagagtctcttcgtcactcgcaaatgtagaaggcagattg
+3128984/1
CCCFFFFFHHHHHJJHIJJJJJJJJJJJJJJJJJJJIIJJJJJJIIJJJJ
@7720289/1
aagactttgactttttactatttttgtatgcacaaaattcgttctacata
+7720289/1
@@@FFFFFHHHHHIIIJIJJJJJJJIGIIJFDHIJJEIGHGHIIGIIJJI
@7720290/1
aagactttgactttttactatttttgtatgcacaaaattcgttctacata
+7720290/1
CCCFFFFFHDHHHJJJJJJIIJJJJGEFIGFIIJJJJJGEIJJJJJJJJI
@7200287/1
tttggcttcttcccccaaggataacctctctgtcggtagatttccgtgaa
+7200287/1
CCCFFFFFHGHHHJJJEIIJGCHIJJIJJJIJIIJJ@GHEEGIFIIGGHI
@3637818/1
ctcttaaatttaactgaaatatagaatacaccccttaatcagctacaaca
+3637818/1
BB@FFDFFHHHGHHGIIIJIIGGIJJIJJJJJJJHIIJIJJJJJJJJJJG
@6183304/1
taataatagtgtattacctctaaagctatctactcgttatataatcatca
+6183304/1
<@?D?ADDD=CCFGIGEF@FI@FB@HBHHEEHHEEFDD@FCFHGCGHIBH
@6183305/1
taataatagtgtattacctctaaagctatctactcgttatataatcatca
+6183305/1
@?=DDDDDAADFHGIGIIIIIIGGGDHEHIEHHEGFDGIIIIIIIIIIII
@6183306/1
taataatagtgtattacctctaaagctatctactcgttatataatcatca
+6183306/1
C@CDFEFFHHFBDHIJJIJJJGIJGIJIJICCHIGIHGIHGIEIIJIIJI
@6183307/1
taataatagtgtattacctctaaagctatctactcgttatataatcatca
+6183307/1
CCCFFFFFGDHHFIJIJGJJJJJJJJJJJJJJIJJJIJJJJIJJJJJJJJ
@6183308/1
taataatagtgtattacctctaaagctatctactcgttatataatcatca
+6183308/1
CCCFFFFFHDHFHJJJJJJJJJJJIJJJJJJJJJJJGIIJJJJJJJJJJJ
@6183309/1
taataatagtgtattacctctaaagctatctactcgttatataatcatca
+6183309/1
CCCFFFFFHFHHHJJJJJJJJJJJJJJJIJJJJJJJJJJJJJJJJJJJJI
@6183310/1
taataatagtgtattacctctaaagctatctactcgttatataatcatca
+6183310/1
CCCFFFFFHHHFHIJJJJJJJJJJJJJJJJJJJJJJIJJJJJJJJJJJJJ
@6183311/1
taataatagtgtattacctctaaagctatctactcgttatataatcatca
+6183311/1
CCCFFFFFHHHFHJJJJJJJJJJJJJJJJJJJJJJJJJJIJJJJJJJJJJ
@57936/1
aaaaatatcgcaatagctcaaaagggaacaatttttgtcgagttattgat
+57936/1
CCCFFFFFHHHHHJJJJJJJJJJJJJJJJJJJJIJJJJJJJJIFIJJJJJ
@1597449/1
caagacttgattcctaggaactatcaagttcttttgatgaaaatatgtct
+1597449/1
CCCFFFFFHHHHHJJJJJJIJJJJJJJJIJJJJJJJIJJJJJJJJJIIJI
@58437/1
aaaaatattaggaatccactacaaggttttcaatagggcattctaacatg
+58437/1
CCCFFFFFHHHHHJJJJJJJJJJJJJHIJJJJJJIIIJJIJJJJIIJJJJ
@1082323/1
attataattaataactagtgcctaataatagtgtattacctctaaagcta
+1082323/1
BB:DDFDFHHHHHJJIJIIJJJJJJJIJJJJIIHIIJIJHEIJJJJJIJJ
@7720902/1
aagagaagaaagctatacagtagtcaaatttgtatccattatcacttttt
+7720902/1
CCCFFFFFGHHHHJJJJJJJHJJIIJIJJJJJIIJJJJJJGJJJJJJJJJ
@7720903/1
aagagaagaaagctatacagtagtcaaatttgtatccattatcacttttt
+7720903/1
CCCFFFFFHHGHHJJJJJJJGHGIHIIJJJJIHIIJIJIIBGIJJJJJJJ
@7721194/1
aagagaatggcggctcacaagatgtggcaatccttgcaggatttaccc
+7721194/1
@@@DDDDDHHHHHE:E<C:F8C<BBDH=DGFGHAD?B@BH=<FF@@EH
@7721660/1
aagagactctcagcttcaacgccaaggacttcaactttgttcagttcttg
+7721660/1
@CCFFFFFHHHHHIJJJJJJGIJJJJJJJJJJJIJJJJJJJJJJIIIIJJ
@7202345/1
tttgggttttaaattgacaccgtctacccgtgaattgaaaaatacttctc
+7202345/1
CCCFFFBDHHHGHGJGIJIIJGGHIIJJJJFHIJJJIJJJJJIJIGIJIJ
@4129076/1
cttccttcggagttttgcctgttccgtagcagacggccactggcaaagtg
+4129076/1
CCCFDDFDHHHHFGIJ@GHIDFHGJIEEGGEIHIIGIJJJIJJIIGIJJI
@4129260/1
cttccttctacatttgcgagtgacgaagagactctcagcttcaacgccaa
+4129260/1
@@;BDFFFHHHFHGIGIIGI@FHHIGHEIIDIIIGGIEEGGIFIHFGHGG
@7723228/1
aagagatgtgcatgtcccgcagatggccaccaccattctatgaaatggaa
+7723228/1
@;@BDDDDFFFFFGEFHHHEDFHIGGHGHHGFFG8FCGHIFIGHHIIIGB
@7723460/1
aagagattctcatgacagaaatttaaacgttccagcaggtacttgcgtgg
+7723460/1
CCCFFFFFHHHHHJJJJJJJJJJJJJJJJHJJJJJIJIJGGIJIJJIHII
@574107/1
acctgtgtatgataaataaacttttttcgggtttggaaaaatttcaaatt
+574107/1
CC@FFDDDHHFDHJJJIIJIIJJIJIIJJIJEFGGBBFGGCFGHGHIGGG
@7203534/1
tttggtggtacctggccgaacttcagaggtttcatcatcagattcatcca
+7203534/1
CCCFFDFFFHHHHJJJJJHJJJJJJIGIIHHJJJJJJJJIIHJJJJJJJI
@1597985/1
caagagaagaaagctatacagtagtcaaatttgtatccattatcactttt
+1597985/1
BC@FDFFFHHHHHIJJIJJJJHHJJJJIJIIJJIHGJJIGJJJJJJJJJJ
@1597986/1
caagagaagaaagctatacagtagtcaaatttgtatccattatcactttt
+1597986/1
C@@FFFFFDHHHGGIGEHIIIEHHDHIIIIIIIHHHGIIIIIIIIIIDII
@1597987/1
caagagaagaaagctatacagtagtcaaatttgtatccattatcactttt
+1597987/1
CCCFFFFFHHHHHJJIJJJJJHIJIIJJJJJJJHIJJJJJJJJJIJJJJJ
@1597988/1
caagagaagaaagctatacagtagtcaaatttgtatccattatcactttt
+1597988/1
CCCFFFFFHHHHHJJJJJJJJIJJIIJJJJJJJIJJJJJJJJJJJJJJJJ
@1084357/1
attatattgtgaaaagggagcatttatttgatgcaaagtatagaggttgt
+1084357/1
@@@DDAADHFDHHIGEAABF@HGHGEHDHAHGIGEHCHDGFGHIIGHGG@
@1084358/1
attatattgtgaaaagggagcatttatttgatgcaaagtatagaggttgt
+1084358/1
@@@FFBDFHFHHHJJJJJIIJIJJIJIJJJJJJIJIIIEHIJJJIDBFHG
@1084359/1
attatattgtgaaaagggagcatttatttgatgcaaagtatagaggttgt
+1084359/1
@@CFFEFFHDFHHIJGIGEGGGHIJIIIJHEHGGJJJICGGIIJJI?FGD
@1084360/1
attatattgtgaaaagggagcatttatttgatgcaaagtatagaggttgt
+1084360/1
CCCFFFFFHHHHHJJJJJJIJJJJJJJJJJJJJJJJJJFHIJJIJJGIIH
@60315/1
aaaaatcgaacaaatccttggatacaggttcaacaacaaggcctatcttt
+60315/1
CCCFFFFFHHGGHJHJJGIJJJJIJIJJHIIJJIIGIIJJJJJJIJIJJJ
@1598545/1
caagagatgtgcatgtcccgcagatggccaccaccattctatgaaatgga
+1598545/1
CCCFFFFFHHFHHJJJJJIJIGJIIJJJJJJJJJJIJJJJIJJIJJJJJJ
@1598546/1
caagagatgtgcatgtcccgcagatggccaccaccattctatgaaatgga
+1598546/1
CCCFFFFFHHHHHJJJJJJJJIIJJJJJJJJJGJJIJIJJIJJJJJJJJJ
@1598777/1
caagagcataaactatgtctagaacgattttacctttgcgcgaaaagtga
+1598777/1
CCCFFFFFHHHHHJJIIHJGJHGGJJIIJJJJICHIEHJJJJIJJIIFCH
@1598780/1
caagagcataaagtatgtctagaacgattttacctttgcgcgaaaagtga
+1598780/1
CCCFFFFFHHHHHCGIJGIJJJIJJJIJJJJJIJJJJJIJJJJJJJJ@GG
@1598781/1
caagagcataaagtatgtctagaacgattttacctttgcgcgaaaagtga
+1598781/1
CCCFFFFFHHHHHEGIIIIJJJJJJJJIJJJJJJJJJJJJJJJIJJJHGI
@1598782/1
caagagcataaagtatgtctagaacgattttacctttgcgcgaaaagtga
+1598782/1
CCCFFFFFHHHHHHHIJJIJJJJJJJJJJJJJJJJJJJJJJJJJJJJ@GH
@5168033/1
ggaaaatgctcgaaaactcaattggcgcacattcagcaggttttttaaca
+5168033/1
CCCFFFFFHHHHHJJJJJJIJJJJJIJJJJJJJJJJJJJJFGIJJJJJJJ
@6185770/1
taatagtgtattacctctaaagctatctactcgttatataatcatcattc
+6185770/1
CCCFFFDDHHHHHJJJJJJJJJJJJJJJJJJIJHIJIIHJJJJJJJJJII
@6185771/1
taatagtgtattacctctaaagctatctactcgttatataatcatcattc
+6185771/1
CCCFFFFFFHHGHJJJJJIJJJJJJJJIJJJJIHIIIIIJJJJJJIGIJI
@61733/1
aaaaatgcaaaaaactataaatttttattatattttatgcatgttatcac
+61733/1
CCCFFFFFHHHHHJJJJJJJJJJJJJJJJJJJJJIJJIIIJJIFIIIIII
@3640805/1
ctcttatacgcagtggtctcaatcgcaacagacatctacgaacgtctaca
+3640805/1
CCCFFFFFHGHGHFHIEHHIJJJJJJJJJJIIJJJJJJJJJJJIIIJJJI
@2111415/1
cattggctggctccaagagatgtgcatgtcccgcagatggccaccaccat
+2111415/1
@@@DDDDDHHFHFIEHG@EA?EACEHIGFHHIFHBGEAGGGHGGIIIIGE
@2111416/1
cattggctggctccaagagatgtgcatgtcccgcagatggccaccaccat
+2111416/1
CCCFFFFFHHDHGIEIGBECFHAFAEHGEHIIAFBEFHIICHCGHCBHBD
@6186459/1
taatattcgattcgataggtgctttgtctggttaactttagtgggaaggt
+6186459/1
@@@DDDDDHFHHFG<ECEG3C@DHICEDHHI<FEGIGHICHDFHIIIGI9
@62723/1
aaaaatgtcaaaattttgcaaattatgtggcattttgacatttatgtgac
+62723/1
@@@DFFDDDHFHHGEGHHFEIGGGEG<CECB@F?FFHIACFHGGDF9?FC
@62724/1
aaaaatgtcaaaattttgcaaattatgtggcattttgacatttatgtgac
+62724/1
CCCFFFFDHGHHHJJJJJIIIIJJJJJJJJJIIJJJJJJJJIJJJJIIJJ
@62725/1
aaaaatgtcaaaattttgcaaattatgtggcattttgacatttatgtgac
+62725/1
CCCFFFFFHHHHHJJJJJJJJJJJJJJJJJJJJJJJJIJJJJJJJJIIJJ
@1601941/1
caagatatattcttcaggggatcatgaagctcgcttttcaaattctcgtg
+1601941/1
CCCFFFDFHHHHHJJJJJJJIJJJJJJJIIJJJJJJJIJJJJJJIJIIID
@1601942/1
caagatatattcttcaggggatcatgaagctcgcttttcaaattctcgtg
+1601942/1
CCCFFFFFHHHHHIJIJJJJIJIJJJJJJJJJJJJJJJJJJJJJJJJJJJ
@1601945/1
caagatatatttttcaggggatcatgaagctcgcttttcaaattctcgtg
+1601945/1
CCCFFFFFHHHHHJJIJJIJFHIJJJGIJJIJGHGIIIJIGJIJJJJJIJ
@6187191/1
taatcatcaatattatctatcgatactgaatgtaattttttatatagtgc
+6187191/1
=:===D;=DFBC?G?G:EH>:3CGIIAH<9<<2@:?GGDCG@B??B?F@G
@575401/1
acctttttcactcaaccatagctttctcagcg
+575401/1
??;DDBB::CDFCGGHEGFBE@<FGCFHDHH@
@575402/1
acctttttcactcaaccatagctttctcagcgtg
+575402/1
CCCFFFFFDHHHBHIIIIGJIEHHJIJGEHJJB:
@575403/1
acctttttcactcaaccatagctttctcagcgtg
+575403/1
CCCFFFFFHHHHHJJJJJIJJJIJJJJJJJJJGC
@7725349/1
aagaggcttttaaaatttaacgtttagcagtcttctttttagaataacat
+7725349/1
@@<BDDFFHGHHHJJJJJJJIIIJIFIBCHEHGIGHIJJJJJJGJJJGGI
@1087626/1
attatgtcaaattttgacatttatgtaacatgtgtgcttaagtggcttac
+1087626/1
CCCFFFDEHHHHHJJIJJJJJJIJJIIJJJJJIIIIIJJIJJIIIJIIJJ
@1087813/1
attatgtggcattttgacatttatgtgacataatttgcaacatttgacgt
+1087813/1
@CCFFFFFHHHHHJJGJGJIIJJJIHGIJGIJGHIIIIJFHIJJJJIIIF
@7206418/1
tttgtacatgaagttgtctgcccctttcttaatcggttctgcatgaatgc
+7206418/1
BCCFFEFFHHHHHHIJHIEHIJJJJJJJJJJJJJIJHJIIJGJJJJJIJJ
@7206419/1
tttgtacatgaagttgtctgcccctttcttaatcggttctgcatgaatgc
+7206419/1
CCCFFFFFHHHHHHHIIIJJJIJJIIJGIJIIJJJJJJIJJJJJIHIJJJ
@7206420/1
tttgtacatgaagttgtctgcccctttcttaatcggttctgcatgaatgc
+7206420/1
CCCFFFFFHHHHHIIIJJJJJJJJJJJJJJJJJJJJIIJJJJJJJJJJJJ
@7206421/1
tttgtacatgaagttgtctgcccctttcttaatcggttctgcatgaatgc
+7206421/1
CCCFFFFFHHHHHIIJIJJJJJJJJIJJJJJJJJJJIIJJIJJIJIJJIJ
@7206422/1
tttgtacatgaagttgtctgcccctttcttaatcggttctgcatgaatgc
+7206422/1
CCCFFFFFHHHHHIJJIIJJJJJJJJJJJJJGJJJJIJJIJJJJJJJJJJ
@7206423/1
tttgtacatgaagttgtctgcccctttcttaatcggttctgcatgaatgc
+7206423/1
CCCFFFFFHHHHHJIJJJJJJJJJJJJJJJJHIJJJJIJJJJJJ4BGIJJ
@3134149/1
cgttgttaaggaacacgcggtagcggaagattggctc
+3134149/1
?@:D:=ADFBD?BCGFDAEB1?DAC@F@??8?<83CB
@3134150/1
cgttgttaaggaacacgcggtagcggaagattggctc
+3134150/1
C@CFFDFFHGHHHJJJIIJJEHGIJIIGIGIIJJJJI
@1088580/1
attattaccacgtcaccattgccaaccatatgtgatttcccgatttacct
+1088580/1
CCCFFFFFHHHHHIJJJJJJJIJJJJJJJJJJIJJJJJJJJJIJJJJJJJ
@7728229/1
aagatatccagcctttgatggaagaaaaaatttatacagcactactatgt
+7728229/1
CCCFFFFFHHHHHJJJJIJIFIJJJJJIIIJJIJJJJJJIIIJIJIJJJI
@7728256/1
aagatatcctaaactcacttttttccgaaaaaatatcgcaatagctcaaa
+7728256/1
CCCFDFFFHFHDHIJJIJJJJIJJJJJIIJJJHIJJJIJJJJJIJFGJJI
@7728257/1
aagatatcctaaactcacttttttccgaaaaaatatcgcaatagctcaaa
+7728257/1
CCCFFFFFHHHHHJJJJIJJJJJIIJJIJJJJGIJJDHGIJJJJIIIIJJ
@7728258/1
aagatatcctaaactcacttttttccgaaaaaatatcgcaatagctcaaa
+7728258/1
CCCFFFFFHHHHHJJJJJJJJJJJJJJJJJJJJJJJJJJJJIJJIIJIHI
@577089/1
acgaaattaaacacgctgagaaagctatggttgagtgaaaaaggtgggaa
+577089/1
B@CFFFFFHHHHHJJJIIJIIJJGEIGIIIHJGGIHHJIJJEHI?DHGIJ
@577090/1
acgaaattaaacacgctgagaaagctatggttgagtgaaaaaggtgggaa
+577090/1
CCCFFFFFHHHHHJJJJJIJJJJJJJJJJJHIJJJHHIJIIJJJDHIJII
@577546/1
acgaactggtccaaatcgagggcgccatccacgagccaatcttccgctac
+577546/1
@@@BDFFFHFHHHJIIJEGHJIEEIIIJJGGFGII@FEHEGIICGEH<BF
@577585/1
acgaacttcaattacacaaattagtacaactcctccaaaccttgcaaatt
+577585/1
@@@FFFFFHHHHHJJIIJJJJIJIEHHHIGHGIIGHIGIJIIJEGIJHIH
@577593/1
acgaacttccatagattcaaatgaagtaaacaacatacgtttttcattta
+577593/1
@;@DDDFDDFHHHGIIIGGJHIIIIIHGIJJJJFIGIGGIJIGIEHGIJD
@577594/1
acgaacttccatagattcaaatgaagtaaacaacatacgtttttcattta
+577594/1
CCCFFFFFHGHHHJJJJJGIIIIJJIEHHJIIIJJJJJJGHIJIJJJJJJ
@577595/1
acgaacttccatagattcaaatgaagtaaacaacatacgtttttcattta
+577595/1
CCCFFFFFHHHHHJIJJJJJJJJJJJHHJJJJJJJJJJJJJJJJJJJJJJ
@577596/1
acgaacttccatagattcaaatgaagtaaacaacatacgtttttcattta
+577596/1
CCCFFFFFHHHHHJJJJJJJJIJJJJJIIJJJJJJJJJJIJJJJJJJJJJ
@1602632/1
caagatccgagatgtggtacacgaagaatgatgtgataaatatacctgca
+1602632/1
CCCFFFFFHHHHHJEHIFHIJJJJJJJJJIJJJHIIJIJJJJJJJJJIJJ
@1602633/1
caagatccgagatgtggtacacgacgaatgatgtgataaatatacctgca
+1602633/1
CCCFFFFFHHHHHIFHIFHJJJJJJIJIJJIJJIIGIJJIIJJJIIJJJJ
@1602634/1
caagatccgagatgtggtacacgacgaatgatgtgataaatatacctgca
+1602634/1
CCCFFFFFHHHHHJGIJEHHJJIJJJJJIJJGIHGECHGIIGGIIIIIJJ
@2115112/1
catttatcaaggttttcaaactgttaaaaaacctgctgaatgtgcgccaa
+2115112/1
BBBADDFEHHFDCDGGGGHIIIJHHHJGHIJJID>FHIIGJIECGIIJJG
@2115113/1
catttatcaaggttttcaaactgttaaaaaacctgctgaatgtgcgccaa
+2115113/1
CCCFFFFFHHHHDHHIJJJJJJJJJJJJJJJJJIIJJIJJJIHIJJJJJG
@2115422/1
catttatgtaacatgtgtgcttaagtggcttaccttctacttaccactta
+2115422/1
C@@DFDFFHHGHHIJIIHIJJJJJIIJJJJIIIGGGHIBE>DFHJJJJJI
@2115423/1
catttatgtaacatgtgtgcttaagtggcttaccttctacttaccactta
+2115423/1
CCCFFFFFHHHHHJJIJHIJJJJJJJGJJJJJJJJJJJJJJJJJJJJJJJ
@578840/1
acgaattttgtgcatacaaaaatagtaaaaagtcgaagtctttcgagaca
+578840/1
CCCFFFFFHHHHHJJJJJJJJJJJIHIIJJIJEHIJJIGIIIIIJGJJJI
@1604284/1
caagatgtggcaatccttgcaggatttacccgtggagggtaacaatctgc
+1604284/1
CCCFFFFDHHHHHIJJIJJJJIJJJJJJJJJJGHIHHIG?FHIJJEGIIJ
@6188581/1
taatcctatacttgtacctattgaattgtgtacaatagaagataatc
+6188581/1
CCCFFFFFHHHHHJJJJJJJJJJJJJJJHIGIIJJJJJJJJIEIJJJ
@66243/1
aaaaattctccatcgttacaataagttattcggacaagttataccgaata
+66243/1
@@;BDEFFHHHHHIIHIIIIIIIIIFHIIIIIIIIIIIGIIIIIIIIIII
@2116649/1
catttcgacccgtttgctgttgttgggcacctttttgctgcccttgtgtg
+2116649/1
CCCFFFDFHHFHDGHIIIIHIIBHIAHIIGBHHGHIEGIIIGIIGHHIDH
@7729446/1
aagatctagaaaactacagatatataaaatcaagagtaactgaaactgag
+7729446/1
CC@FFFFFHHHHHJJJJJJJJCHHJJJIGIJJJJIJEGIJIIJJJJJJJJ
@1090800/1
attatttcctcgaaatcaataatgcaatgtgtttaaatttttgtcgagtc
+1090800/1
CCCFFFFFHGHHHJIJIIJIJGJJJIJJJIGIJJIHGIIJJJJIJJJJGG
@6699567/1
tggaggaatattacaataagccgaataaaaatgcaaaaaactataaattt
+6699567/1
@@@DFDFFHDHHHJJJJJJDGHIIGIJGHIJGGGIIIJJIJIJIIJIJJJ
@7209982/1
tttgtcatcgaacgatgtcaccacctgattggtgatatcagccgctccgg
+7209982/1
@CCFFFFFHHHGHJJJIHIJJIJJIJIGIIJIFGGIJJGIJIIJJJJJJI
@7209983/1
tttgtcatcgaacgatgtcaccacctgattggtgatatcagccgctccgg
+7209983/1
CCCFFFFFHHHHHJIJJJJJJJJJJJJIJJJJFHIJJJIIJJJJJJJIII
@4660248/1
gaagagactctcagcttcaacgccaaggacttcaactttgttcagttctt
+4660248/1
CCCFFFFFHHHHHIIJJJIJJHJJJIJJJJJJJJJIJJIJJJJJJIIJJJ
@1092367/1
attattttttttttttttatttttcatcacagtgatgtttgtttcagaac
+1092367/1
CCCFFFFFHHHHHJJJJI@GIJJHEGGIEEEH?AEDDEFFFEEEDECCCC
@7731438/1
aagatgtggcaatccttgcaggatttacccgtggagggtaacaatctgcc
+7731438/1
CCCFFFFFGGHHHJJIIJJJIJJJJJJJJJIEGEFGGI?DGHIIIIJJJI
@3645483/1
ctcttcgtcactcgcaaatgtagaaggcagattgttaccctccacgggta
+3645483/1
@@@DDDD:DFHDHBHDF@>C<FH>CG@BDEBAHGIIIE@DDFHGGG:A;@
@3645484/1
ctcttcgtcactcgcaaatgtagaaggcagattgttaccctccacgggta
+3645484/1
CCCFFFFFHHHHHJJIJJJJHHGIJJJIJJJJJJJJJJJJJJJJJIJJBF
@3645577/1
ctcttcgtgttccatttcatagaatgg
+3645577/1
@@@DDDBBCC;CF>AEF:F<<CCE<EG
@4137138/1
cttcgaggtaacctacgtggacatcgaagaaaaaacattgaccaatcgcc
+4137138/1
CCCFFFFFDFHHHIJJJGHIGIJIJJJJJJIIIJJJJJIIJJJJJJJHII
@4137139/1
cttcgaggtaacctacgtggacatcgaagaaaaaacattgaccaatcgcc
+4137139/1
CCCFFFFFDFHHHJJJJFHIIJIJJJIIJJIIJIJIIJJGIIIIIIJCHI
@4137140/1
cttcgaggtaacctacgtggacatcgaagaaaaaacattgaccaatcgcc
+4137140/1
CCCFFFFFFHHHHJJJJCGIIJJJJJJJJJJJJJJJJJJFIJJIJJJGIG
@4137141/1
cttcgaggtaacctacgtggacatcgaagaaaaaacattgaccaatcgcc
+4137141/1
CCCFFFFFFHHHHJJJJEHIGIJJJJJJJJJJJJJJJJJIJJJJJJJBGI
@4137142/1
cttcgaggtaacctacgtggacatcgaagaaaaaacattgaccaatcgcc
+4137142/1
CCCFFFFFFHHHHJJJJGHJJJJJJJJJJJJJJJJJJJJIIJJJJJJ;FH
@4137143/1
cttcgaggtaacctacgtggacatcgaagaaaaaacattgaccaatcgcc
+4137143/1
CCCFFFFFHHHHHJJJJGIJJJJJJJJJJJJJJJJJJJJGIJJJJJJCGH
@67631/1
aaaaattgttcccttttgagctattgcgatattttttcggaaaaaagtga
+67631/1
CCCFFFFFFHHGHJJJJIIIJJGIJJJJIJJIJJJJJJIJJJJJJJJGII
@67812/1
aaaaatttaaacacattgcattattgatttcgaggaaataatacgaactt
+67812/1
??1A1;DD<FFFF@EAGADFHI?AH>CHF>CGBEAGFFIF@DDA?BGFEF
@67813/1
aaaaatttaaacacattgcattattgatttcgaggaaataatacgaactt
+67813/1
CCCFFFFFHHHDHJJJJJJJJJJJJIIJJJIIGGIJJJJJJJJJJJJJJJ
@67814/1
aaaaatttaaacacattgcattattgatttcgaggaaataatacgaactt
+67814/1
CCCFFFFFHHHHHJJJJJJJJJJJJJIJJJJJIIJJIJJJJJJJJJJJJJ
@67815/1
aaaaatttaaacacattgcattattgatttcgaggaaataatacgaactt
+67815/1
CCCFFFFFHHHHHJJJJJJJJJJJJJJJJJIJJJJJJJJIJIIIIGHIII
@67816/1
aaaaatttaaacacattgcattattgatttcgaggaaataatacgaactt
+67816/1
CCCFFFFFHHHHHJJJJJJJJJJJJJJJJJJJFHIHJGIIJJIJJJIJJJ
@67817/1
aaaaatttaaacacattgcattattgatttcgaggaaataatacgaactt
+67817/1
CCCFFFFFHHHHHJJJJJJJJJJJJJJJJJJJIJJIJIJJJJIJIJJJJJ
@5684335/1
gtctactaaattgtggagttaactggagataatgtagataaaccgtagaa
+5684335/1
C@BFFFFFHHHHHGIJJJIIJJJJJJHIIJJJJJIIJJJJJJJJJJJJJJ
@68436/1
aaaaatttatagttttttgcatttttattcggcttattgtaatattcctc
+68436/1
CCCFFFFFHHHHDHIJIJJIJJJJJJIJJIJJJJJJIIJIGHIJJJJJJJ
@68437/1
aaaaatttatagttttttgcatttttattcggcttattgtaatattcctc
+68437/1
CCCFFFFFHHHHFHJJJJJJIJJJJJJJIJJJJJJJJJJIIIIJJJJJJJ
@2118899/1
catttgtgctgaaaagaaaattcaagatccagtgtttaaggaactatcag
+2118899/1
CCCFFFFFHDFHHEEHGGIHIJIEIIHIJIIJIJJJJJIJJJJIIHGIIH
@3135349/1
cgtttagcagtcttctttttagaataacattgacattctataaagacgtt
+3135349/1
BC@FFFFFHHFHHJJJJJJJIIGJJJJJIJJGJJJJJJJJJJJJJJJJJI
@4661327/1
gaagagggactaccacacgaaaggcagttcaccatcgcttgtcatgtgtt
+4661327/1
@@@DD?DDHHFHHIEHAHBHIE@;;?@CDGBGEDDGGI>FDDD@BF=CFA
@7212932/1
tttgtggagaggtactatgtgtgtttggctagattctgtttgacattcga
+7212932/1
BBCFDFFDHCFFBGHIJIJGHHHJJIJJJIGHGGIIJJIJIIGIJJJJJI
@4661800/1
gaagagtatgtctcgaaagacttcgactttttactatttttgtatgcaca
+4661800/1
CCCFFFDDHHHHHJIGIJGHGGIIICFHIJJJIIJGIJJJJJHIIIIJJJ
@7213092/1
tttgtggtatctgtcgatgttgccagaacgtaagatatcctaaactcact
+7213092/1
CCCFFFFEHHHHHIJJIJJJJJJJJJJJJJHGIJJJIJJIJJJJJJJJJJ
@7213220/1
tttgtgtaattgaagttcgtattatttcctcgaaatcaataatgcaatgt
+7213220/1
BCCFDFDFHGHHHJJHJJJJIJJJJJJJJJJJJJJJJJJJJJJJJIJIJG
@7213221/1
tttgtgtaattgaagttcgtattatttcctcgaaatcaataatgcaatgt
+7213221/1
CCCFFFFFGHHHHIJHJJIIJJJJIJJJJJJJJJIJJJIIJIJJJIIIIF
@4662211/1
gaagagttggccactaaactgggcagctcggctgagaatcggtattcggg
+4662211/1
CCCFFFFFHHHHHJJJJJJIJJIJJJJJJJJJIJIIIJJJIIDDHIEFGI
@7214299/1
tttgttaatcgtgaccgcttggaagaatttgtcacctctccatattcctt
+7214299/1
CCCFFFFFHHHFHIJJJJJJJJJIIJIIJJJJJJJJJJJJIJJJJIJJJJ
@7214704/1
tttgttcagttcttgcaggagatcgctagcgaacaatccttcgaggtaac
+7214704/1
BCCFFFFFHFHHHJJJJJJIIIIJJIJIJJJJIJJGIJJJJJIIJJGHII
@7214705/1
tttgttcagttcttgcaggagatcgctagcgaacaatccttcgaggtaac
+7214705/1
CCCFFFFFHHHHHJJJJJJJJIIJJJJIJJJJJJJJJIIJJJJJJIGIJJ
@4138790/1
cttcgatcttccggttccggtggccaccagatcgttgttaaggaacacgc
+4138790/1
?@?AB?DD8FFFD:CF=FE>@??ECHGCDBD@@GHGGFGBDG@GDGHIGA
@4138791/1
cttcgatcttccggttccggtggccaccagatcgttgttaaggaacacgc
+4138791/1
@CCFFFFFHHHHHJIIJJGIFHIJJIJJJIJJJJHIJJJJJJJJJJJJJI
@4138792/1
cttcgatcttccggttccggtggccaccagatcgttgttaaggaacacgc
+4138792/1
CCCFFDFFHHHHGIGIIJEIFHHHIGIJGEHIJJEHGHHIJJJJJJJJIG
@4138793/1
cttcgatcttccggttccggtggccaccagatcgttgttaaggaacacgc
+4138793/1
CCCFFDFFHHHHGIIIIJIGFHGHJGHIGGIJIGGHIJJIJIGGGGGJJI
@4138794/1
cttcgatcttccggttccggtggccaccagatcgttgttaaggaacacgc
+4138794/1
CCCFFDFFHHHHHJFHIJIJIGIFIJIJJIJJJJHIJJJJJGIIJJIJII
@4138795/1
cttcgatcttccggttccggtggccaccagatcgttgttaaggaacacgc
+4138795/1
CCCFFFFFGHHHGJHIJJEIBDHGIJJJGEHGHIGEGGGGIJJGIIJIIG
@4138796/1
cttcgatcttccggttccggtggccaccagatcgttgttaaggaacacgc
+4138796/1
CCCFFFFFHHHHHJHIJJGJIIJJJJJJJIJJJJGIJJJJJJJJJJJJIJ
@4138797/1
cttcgatcttccggttccggtggccaccagatcgttgttaaggaacacgc
+4138797/1
CCCFFFFFHHHHHJHJJJIJGIJIJJJJJJJJJJJJJIJJJJJJJJJJIJ
@4139415/1
cttcgatgtccacgtaggttacctcgaaggattgttcgctagcgatctcc
+4139415/1
CCCFFFFFHHHGHIFHGIEHIIIIJJJIJIIIIEIJIJIJJJJJJJJJJJ
@2120870/1
cattttgacatttatgtgacataatttgcaacatttgacgtacggttcaa
+2120870/1
?@@=DDDFHHGHHJJJCGGIJJJJIJJJIJJJJJJJIJJIIIIIJDFHII
@1607784/1
caagattttacctgaacaatttgaaattttttccaaacccgaaaaaagtt
+1607784/1
CCCFFFFFHHHHHJJJJJJJJJJJJJJJJJJJJJJJIJJJJJJJJJJJGI
@3136917/1
cgtttctggacaacaaggaaagttattgccggttcataaccttctctttg
+3136917/1
@C@FFFDFHGHHHHIJIIHIJGCHHIJJJJJJFIIJIJJJJJJJJJJJJI
@3650616/1
ctcttgacatttcgttaaagaaccacaaaatgtgacatatataaaggtga
+3650616/1
CCCFFFADFHHHHJIIDGIIJJIIGIIJIJJJEHIJJJJIJJJIIJJBGH
@6702514/1
tggatacaaatttgactactgtatagctttcttctcttggtgaacacata
+6702514/1
CCCFFFFFHHHHHJIJJJJJIHHIJJJJJJJJJJJJJJIJIIJJJJJJJJ
@6702515/1
tggatacaaatttgactactgtatagctttcttctcttggtgaacacata
+6702515/1
CCCFFFFFHHHHHJJJJIJIJHIJJJJJJJJJJJJJJJJJHIIJJJJJJJ
@6195102/1
taatttcgttccatttatcaaggttttcaaactgttaaaaaacctgctga
+6195102/1
CCCFFFFFHHHHHJJJJJJJJJJHJJJJJJJJJJJJJJJJJJJJJJJJIJ
@7736273/1
aagcaatgtcaaagagaaggatagcaactaattttacaagctatactttg
+7736273/1
CCCFFFFFHHHGHJHIHIIJIIJJIIJJJIIJJJJJJJIIJJJJJJJJJJ
@7736712/1
aagcacacatgttacataaatgtcaaaatttgacataatttgtggacata
+7736712/1
CCCFFFFFHHHHHJJJJJJJJIJJJIIJJIJJIJJJJJJJJJHJJIJIJJ
@1098340/1
attcaccatgactgtaggtaaacatactgcgactgtatcttgtaaaaata
+1098340/1
CCCFFFFFHHHHHIJJJJHHHHIJJJJJJJJJJJJJJJJJJJJJJJJIJJ
@1098341/1
attcaccatgactgtaggtaaacatactgcgactgtatcttgtaaaaata
+1098341/1
CCCFFFFFHHHHHJHHIJCFIIHJJJJJJJJGIJJHIIJJJJIJJJJJJJ
@1098602/1
attcacctttatatatgtcacattttgtggttctttaatgaaatgtcaag
+1098602/1
CCCFFFFFHHHHHJJJJIJJJJJJJJJJJIGIJIIJJJJJJJJJJJJJJJ
@5689754/1
gtctcgaaagactttgactttttactatttttgtatgcacaaaattcgtt
+5689754/1
@BBFFFFFHHHGHJJJJJJJJJJJJJJJJJJJIIIJJJJJJJJJJJJJIJ
@3140012/1
ctaaaaaatattaggaatccactacaaggttttcaatagggcattctaac
+3140012/1
CCCFFFFFHHHHHEHJJJJJJJJJJJJJJFHIJJJIJJJJJJJJJJJIIJ
@3140013/1
ctaaaaaatattaggaatccactacaaggttttcaatagggcattctaac
+3140013/1
CCCFFFFFHHHHHJJJJJJJJJJJJJJJJGHJJJJJJIJIJIJIIJJJJJ
@2124293/1
ccaaaaacaacgctcccatgagagcttcaaagcaattagccatggcgtgg
+2124293/1
CCCDDFFAHHDDAEHHIG@GI9CEFGG@GHFA9BGGDGIIGGCFHIG@BB
@3653478/1
ctcttggtcggaaaagtgactcccgaacaagccaatcagaccaacggaac
+3653478/1
C@CFFFFDHFHHHJJJFHCHGGIIIHIJJIIJIJJIJGGJJJJJJJICHB
@3653479/1
ctcttggtcggaaaagtgactcccgaacaagccaatcagaccaacggaac
+3653479/1
CCCFFFFFHHGHHJJJFHIJJJJJJJJJJIIGHIIJJIJIJJJJJJJJJH
@3653522/1
ctcttggtgaacacatactttattcgtcatcgctccccacg
+3653522/1
?@@FFFDAD?FFFDFIIGCHI>HGHH<ADFBCGGGEEHEH<
@4666658/1
gaagcaactggtactggttgctcaaagcagattagtaaacatgatgctgc
+4666658/1
@@CFFFFFFGHCFGEHJFIJJEIIIIJJJJJIJIIFGIJJJJJJJJIIIJ
@3140794/1
ctaaaaagaagactgctaaacgttaaattttaaaagcctcttaaatttaa
+3140794/1
CCCFFFFFHHHGHJJJJJJJIIJJJIJJJJJJJJJJIJJJJJJIGIIJJJ
@5691174/1
gtctcttcgtcactcgcaaatgtagaaggcagattgttaccctccacggg
+5691174/1
?:=;:BDBA:ADDECE<EFIEE2ADEBEEAA8DE<B??DDA3BDDIIDA<
@2125291/1
ccaaaaagtgaacagctatcgatacacagtcatagatccaatcctataat
+2125291/1
@CCFDFDFFHGHDHHIJJIJJJIJJJJJJIIIIJJIJJJJIJJJJJJJJJ
@582983/1
acgattcataaaagtaatataaccttagatttcgaggcaaattgattgat
+582983/1
@CCFFFFFHHHFHJCGHGJIIJJJJJIJIJJJJJGIJJJJJIIJJJJJFI
@2125414/1
ccaaaaataggatttttattaagccaaaaggtgcgtctaaaggaaaa
+2125414/1
CCCFFFFFHGHHHJIJJJJJJJJJJJJJJJJEHIIIJIJJJIJJJJI
@583307/1
acgattttacctttgcgcgaaaagtgaccacaagcaatgtcaaagagaag
+583307/1
CCCFFFFFHHHHHJJJJJJJIJJJFHIJJIJJIJJJJJJGHIJJJJJGII
@6195390/1
taatttgtggacataaaggaaagaaaaaaatgtcaaaattttgcaaatta
+6195390/1
B@14ADEDHHHHHJJJJJJJJJJJJJJJJJJIGHGIJJJJJJJJJIJJJJ
@6195391/1
taatttgtggacataaaggaaagaaaaaaatgtcaaaattttgcaaatta
+6195391/1
CCCFFFFDHHHHHJJJJJJIJJJJJJJJJJJJIIIJJJJJJJJJJJJJJJ
@6195483/1
taattttacaagctatactttgcatagaattagtggtttttttctaaaat
+6195483/1
CCCFFFFFHHHHHJJJJJJJJJJJJJJIJIJJIHHIJJJJJJJJJJIJJI
@2127170/1
ccaaaacatgaccacgatgcactcggccggaccgattcagcccccaccaa
+2127170/1
CCCFFFFFHHHHHJ3EHIJJJJIJJIJJJJJJIJJJIIJJJHHHFFDDDD
@2127171/1
ccaaaacatgaccatgatgcactcggccggaccgattcagcccccaccaa
+2127171/1
CCCFFDFFHGHHGJIIJJC@HGIIIHGIGIIJJIIIJJJFFGHIHGEFDC
@2127172/1
ccaaaacatgaccatgatgcactcggccggaccgattcagcccccaccaa
+2127172/1
CCCFFFFFGGHHHIJIIJIGHIIJJGIJGI>GIB6AHEGGFHIIHEFFFD
@2127173/1
ccaaaacatgaccatgatgcactcggccggaccgattcagcccccaccaa
+2127173/1
CCCFFFFFHHGHHJJJIJJJJJIJJJJJIJJJJGHIGIJGHJJJHGFFFD
@2127174/1
ccaaaacatgaccatgatgcactcggccggaccgattcagcccccaccaa
+2127174/1
CCCFFFFFHHHHHJJJJIJJIJIJJJJJJJJJJJJJJJJJIJJJHHFFFD
@2127175/1
ccaaaacatgaccatgatgcactcggccggaccgattcagcccccaccaa
+2127175/1
CCCFFFFFHHHHHJJJJJJJIJJJIJJJJJJJIJJGIJJJIIIIHHFFFD
@1610722/1
caagcattggtggcgattggtcaatgttttttcttcgatgtccacgtagg
+1610722/1
@@@DDDDDHHADHEH?EGFH<CHGGIIIIIIIGHIGIIIGGGGGGCCGGD
@1610723/1
caagcattggtggcgattggtcaatgttttttcttcgatgtccacgtagg
+1610723/1
@@@FFFFFGHADFGGFEGGIFGHIGGCFHHJIIJIGIJJIBFEHGIHHCE
@585912/1
acggaaacaagttgagaaatcctttagttttccttttttattcggtataa
+585912/1
CCCFFFFFHHHHHJJJJJJJJJJJJJJHJJJJJJJJJJJJJJJIJGHIJJ
@6704776/1
tggatctatgactgtgtatcgatagctgttcactttttggtcatgatttt
+6704776/1
@CCDFFFDHDHHHGEAFEGHAHAFDEGIEHGGGIGIIIB6:BGHGBGGHI
@1100682/1
attcagcaggttttttaacagtttgaaaaccttgataaatgaaagaaatt
+1100682/1
@@@DDDDBFD3AFHIIIGIIBHDE<@F>9?CGI@HBGBGD@<BBGH>FHI
@1100683/1
attcagcaggttttttaacagtttgaaaaccttgataaatgaaagaaatt
+1100683/1
B?BDFFFFGHFHHJJJJJJJJHIIJIJJIIJJJJEGJJJJJIJJIJJJJJ
@1100684/1
attcagcaggttttttaacagtttgaaaaccttgataaatggaacgaaat
+1100684/1
@@@DFFADDFHHGIIIIICHGA@HHHIIIIIIIDHHIIBHGBHIIEHCHG
@1100685/1
attcagcaggttttttaacagtttgaaaaccttgataaatggaacgaaat
+1100685/1
CCCFFFFFHHDHHJJJJJJJIFIJJJJJJJJJJJJJJJJJJHIJJJJJJJ
@1100686/1
attcagcaggttttttaacagtttgaaaaccttgataaatggaacgaaat
+1100686/1
CCCFFFFFHHFHHJJJJJJJJJJJJJJJJJJJJJIJJJJJJJJGIJIJJJ
@1100698/1
attcagcagttttttaacagtttgaaaaccttgataaatggaacgaaatt
+1100698/1
CCCFFFFFHHHGHJJJJJIJIJIJJJJJJJJJJJJIJJJJJJJJIJJJJI
@1100753/1
attcagcccccaccaagggaagggggcggcccccatcccaacagaagggg
+1100753/1
:114BDDFHHHGHJJIIIJJIIGGIJIIFDDDDDDDDDDDDDDDCDDDBD
@7739991/1
aagccaagggctcggctgctcatcatgccctcgagtacctcaaaatcatg
+7739991/1
@CCFFFFFHHHHHJHGIJGEC@DHGIIJJJCFGGH?FGIDDFHII@=CC@
@4668559/1
gaagccctcttaaattgccatccagttgctgggcaaccaacgttctttta
+4668559/1
@C@DFFFFHHHHDHIJGHIJIIJIIJJIIJJJIJIIIIIIJGHHIJGJJJ
@1101683/1
attcagtatcgatagataatattgatgattataattaataactagtgcct
+1101683/1
CCCFFFFFHHHHHJJJJJJJJJJJJIJJJJJJJDIIJJJJJJJJJGGIJI
@4669499/1
gaagctagccaagagaatggcggctcaca
+4669499/1
CCCFFFFFHHHHHIIIIIIIIIIA:D@D<
@4669500/1
gaagctagccaagagaatggcggctcacaagatgtgg
+4669500/1
CCCFFFFFHHHHHIIIIIIIIII@6@?B?F9B9B8?F
@586171/1
acggaacaggcaaaactccgaaggaagccaagggctcggctgctcatcat
+586171/1
BCCFFFFFHHHHHJJJJJJJJJJJJJJJJJJJJIJJIJJJJJIIIIIJEG
@586233/1
acggaacgcccggagcggctgatatcaccaatcaggtggtgacatcgttc
+586233/1
C@CFFFFFHHHHHIIFGIJIJ@BFHCDHHIJGGGEH@GH5CCH>AE;;??
@1103434/1
attcatgcagaaccgattaagaaaggggcagacaacttcatgtacaaata
+1103434/1
CCCFFFFFHHHHHJJIGIJJJJJJJJJJIJJJJJIJJJJJJJIIIJIJJJ
@5181480/1
ggaaatctaccgacagagaggttatccttgggggaagaagccaaattgct
+5181480/1
CCCFFFFFHHHHHJJJIIIIJFHJIJJJJJJJJIEHIJIIIJJJJJJJHI
@587123/1
acggaatttttcagcgttttgtggaactgtgaaactttgtgggactgctg
+587123/1
CCCFFFFFHHHHHIJIFHIJIGHHIJJJJGHGIGIJJJJJJJJIJJJJJJ
@1612826/1
caagcgctggtaacgctttatcgggttctgctaagtggtaagtagaaggt
+1612826/1
@@<:DDDDFFFFFIIIIIIIIIIIIIIIIIIIIIIFFIFGIIFFIIIIIC
@7222739/1
ttttaaatgaaaaacgtatgttgtttacttcatttgaatctatggaagtt
+7222739/1
CCCFDFFFGFHHHJJJEHHJIIHIIJJIJJJEIIIGGEIHIIIIJJIJHI
@7222740/1
ttttaaatgaaaaacgtatgttgtttacttcatttgaatctatggaagtt
+7222740/1
CCCFFFFFHHHHHJIJEHGIJJJIIJJJJIJIJJJJIJCHIJIIIIJIHI
@7223279/1
ttttaaatttaaaaatgcgtgtgtgcaggtatatttatcacatcattcgt
+7223279/1
CCCFFFFFHHGHHJJJJJJFHBHGHIIJIFGIJJJJJJJJJJJJJJJJJH
@4143614/1
cttcgcttaattcattaacaagttgcgcagcaaccttgctcctcaaaacg
+4143614/1
??@DDDDFDHHGHGIJJIJJJJHGCD:FHIGGGED@GGIEHGHGIIJHJA
@7223791/1
ttttaacagtttgaaaaccttgataaatgaaagaaattaaacacgctgag
+7223791/1
CCCFFFDFFDFHDHGIJIJJJIIJJJJJIJJIGIJJJJJJJJIJIJJIII
@7223792/1
ttttaacagtttgaaaaccttgataaatgaaagaaattaaacacgctgag
+7223792/1
CCCFFFFFHHHHHJJJJJJJJJIJJJJJJJJJJJJJJJJJJIIJIJIJIJ
@589159/1
acgggagtcttgctcggcatggaggccatttcttgagagtagagcaattt
+589159/1
CCCFFDFDHHHHHIHIJJJJJIIJIHJJJJJJJJJJJIJBDFHJJJJJIJ
@4144418/1
cttcgcttttgactcgacaaaaatttaaacacattgcattattgatttcg
+4144418/1
@@@DDDDDHH>;ABBC3@CFHIIGHI@FHBFBD@GBFHEHCBG<?DGI>D
@4144419/1
cttcgcttttgactcgacaaaaatttaaacacattgcattattgatttcg
+4144419/1
@@@FFDDDHDFBFIEGCCFHIIIIIGHGGGHCG@@FFEHCDHIEHIAFEF
@4144420/1
cttcgcttttgactcgacaaaaatttaaacacattgcattattgatttcg
+4144420/1
BBBDFFFFHHHHHJJJIIIJJJJJJJJJJJJJJJJJJJJJJJJJJIJJJJ
@4144421/1
cttcgcttttgactcgacaaaaatttaaacacattgcattattgatttcg
+4144421/1
CCCDDDDFHHBDCFF@C@FHIIIGIICGIBFCFEHGGDDHEGIEDBHI@F
@4144422/1
cttcgcttttgactcgacaaaaatttaaacacattgcattattgatttcg
+4144422/1
CCCFFDDFHHBFBEEAEBBHHJJIJJGJJGE?FGIEHIGIGIJFFIIIEC
@4144423/1
cttcgcttttgactcgacaaaaatttaaacacattgcattattgatttcg
+4144423/1
CCCFFDFFHHHFGIIIIJIJJJJIJJIJJGGGHJJJJIJJIJJIHJJJJI
@4144424/1
cttcgcttttgactcgacaaaaatttaaacacattgcattattgatttcg
+4144424/1
CCCFFFDFHHBFFGHEFGGIJIJIIJGIJIGDDHIEIIJIIIIGGIIJCG
@4144425/1
cttcgcttttgactcgacaaaaatttaaacacattgcattattgatttcg
+4144425/1
CCCFFFFFHHFFHGIGBFGHJJJIJJJJJIJHHIJHIJJJJJJGHIIJGI
@4144426/1
cttcgcttttgactcgacaaaaatttaaacacattgcattattgatttcg
+4144426/1
CCCFFFFFHHFFHIIEGHGIJJJIJJIJJIGGIIJGIIIIJJJIHIIIHJ
@4144427/1
cttcgcttttgactcgacaaaaatttaaacacattgcattattgatttcg
+4144427/1
CCCFFFFFHHHHHJIJIJJJJJJJJJJJJJJJIIJJJJJJJJJJIJJJJJ
@4144428/1
cttcgcttttgactcgacaaaaatttaaacacattgcattattgatttcg
+4144428/1
CCCFFFFFHHHHHJJIIJJJJJJJJJJJIJJJJJJJJJJJIJJJHIJJJJ
@4144429/1
cttcgcttttgactcgacaaaaatttaaacacattgcattattgatttcg
+4144429/1
CCCFFFFFHHHHHJJJJJIJJJJJJJJJJJJJJJJJJJJJJJJJJIJJJJ
@76563/1
aaaacatgaccatgatgcactcggccggaccgattcagcccccaccaagg
+76563/1
@CCFFFFFHHHHGGIJGIIJIIGGIJIHDEAE>GBHGIIIGIGAHDFFBA
@76564/1
aaaacatgaccatgatgcactcggccggaccgattcagcccccaccaagg
+76564/1
CCCFFFFFHHGHHJJ>GGIJJJJIJJIJIJJIIGGIIGFIIIJHHFFDBC
@76565/1
aaaacatgaccatgatgcactcggccggaccgattcagcccccaccaagg
+76565/1
CCCFFFFFHHHHHJIIJJJJJJJJJJJJJJJJJJJJJJIJJJJHHFFFFD
@3658531/1
ctctttgacattgcttgtggtcacttttcgcgcaaaggtaaaatcgttct
+3658531/1
CCCFFFFFHHHHHJJJJGHIGIIJJJJJJJJJJJJIJJDFHJJJJJGIII
@7743685/1
aagctatctactcgttatataatcatcattcaaacattgaagcc
+7743685/1
CCCFFFFFHHHHGJIJGIGIIJJIJJJJJJJIJJJJJIIJIJJJ
@7743734/1
aagctatggttgagtgaaaaaggtgggaaatgttgactgttgtagctgat
+7743734/1
@@@=DDEDHCFHHIAFEHIIIIIAFHBHIIEHGIIIIIIIIIHHIIIIIG
@6710254/1
tggcaagtcaaagaagctagccaagagaatggcggctcac
+6710254/1
CCCFFFFFHHHDHHIJJJJJIJIJJIIIIIJIIJI@0@CA
@6710255/1
tggcaagtcaaagaagctagccaagagaatggcggctcacaagatgtggc
+6710255/1
CCCFFFFDHHHHGJJIJIJIJJIJIGIJJGIGIJIG0@<<=B;C=ACGIC
@6710256/1
tggcaagtcaaagaagctagccaagagaatggcggctcacaagatgtggc
+6710256/1
CCCFFFFFHGHHHIJJJJJIJJIJJIJJJJJJIJJ<@F<FCG;@CEEGIE
@4145654/1
cttcggagaatcacaaaactcatgatacttttcaaattttcttttaaatt
+4145654/1
CC@FFDDDFFHDFGIJJJIJDFGEHIJJIJJJGG@GHIJECGIIJIGBGH
@4145655/1
cttcggagaatcacaaaactcatgatacttttcaaattttcttttaaatt
+4145655/1
CCCFFFFFFHHHHJJJJJJIJJIJIJJJJJJJJJJJJJJJJJJJJJJFIJ
@4145887/1
cttcggagttttgcctgttccgtagcagacggccactggcaaagtggata
+4145887/1
@@@DDDDDADFHDFG<EACHGB?EHGGHIBHDHHGEBFEEHGGGCFC;C;
@4145888/1
cttcggagttttgcctgttccgtagcagacggccactggcaaagtggata
+4145888/1
CCCFFFDFFFHHHIIIIGHJJJJJIJIGJJIJDHGHIIIJIJGHCGIIJG
@4145889/1
cttcggagttttgcctgttccgtagcagacggccactggcaaagtggata
+4145889/1
CCCFFFDFFHHFFJJJJHJIJJIJJIJJJJJJJJJIGJGIJIJICGHIJJ
@4145890/1
cttcggagttttgcctgttccgtagcagacggccactggcaaagtggata
+4145890/1
CCCFFFFFDHHHHJJJIHIJJJJJJJJJJJJJJJJJIIIIIJJJBGHGHI
@4145891/1
cttcggagttttgcctgttccgtagcagacggccactggcaaagtggata
+4145891/1
CCCFFFFFFFHHFIJIJHIIJJIFIJJJJIJIJJJIIJJJJJHIFFIIJG
@4145892/1
cttcggagttttgcctgttccgtagcagacggccactggcaaagtggata
+4145892/1
CCCFFFFFHHHHHJJJJIJJJJHJIJJJJJJJJIIIJJJJJJJJGIJIJI
@2633333/1
cctggtttagcaaaatatggaggaatttcgtcttcgttgtacatcgcttg
+2633333/1
;?7BB2AD?FHBHGIGBHGIGEIGEGIIHGGGHHCCBG>GHCGHG<GDHG
@5695414/1
gtctgctacggaacaggcaaaactccgaaggaagccaagggctcggctgc
+5695414/1
CBBFFFFFHHHHHIHIJIJJJJJJJJJJJJJJJJJJJJJJJJIJJJJJHG
@7744873/1
aagctgctaaaaaagcaggaaaagcccagaagaacgttcgactttcactt
+7744873/1
CCCFFFFFHHHGGJJJJJJJIJIIIIIJJJJJJJJJJJIJJJJJJJJJJJ
@6200946/1
tacaacagtcaacatttcccacctttttcactcaaccatagctttctcag
+6200946/1
CCCFFFFFFHHHHJJJJJJJJJJJJJJJJJJJJJJJJJJJJIJJJJJJIJ
@79464/1
aaaacattgaccaatcgccaccaatgcttggtgcagctatccactttgcc
+79464/1
@@@FFFFFFGHHFGEH<CGFGGGHJGGBCHCBFHDGGGIJIGHHIIBAFH
@79465/1
aaaacattgaccaatcgccaccaatgcttggtgcagctatccactttgcc
+79465/1
CCCFFFFFHHHHHJJJFHIGJJIJJJJJJJJHIJJJJJJJJJJJJJJJJJ
@6201736/1
tacaactgtttacctgtgtatgataaataaacttttttcgggtttggaaa
+6201736/1
CC@FFFFFHHHGHJJJAFIJIJGJIJIIHIIIIJJJJIJGIJIIJJGBGH
@6710923/1
tggcaatccttgcaggatttacccgtggagggtaacaatctgccttctac
+6710923/1
@@@;DDDDHFHDBBDFGGIHE<HHG@GHEGGI6BFG?D@FGIEHEHIIIG
@6710924/1
tggcaatccttgcaggatttacccgtggagggtaacaatctgccttctac
+6710924/1
CCCFFFFFHDHDHIHJGJIJEBHII@GIEHII:BGFHGHJJIJJJJJIJJ
@6710925/1
tggcaatccttgcaggatttacccgtggagggtaacaatctgccttctac
+6710925/1
CCCFFFFFHHHFHJJJIJIJEHJJIBHIGHJJ?FHIIJJJJJJJJJJIJJ
@1109668/1
attcctaatattttttagtgaacctctctaacgtctttatagaatgtcaa
+1109668/1
CCCFFFFFHHHHHJJJJJIJJJJJJJJJJJJJJIJJJJJJJJJJJJIJJJ
@591782/1
acgtaggttacctcgaaggattgttcgctagcgatctcctgcaagaactg
+591782/1
C@CFFFFEHHHHHJJIJIIGHIJJJJJJJIGIIIJHIJIJIJJGIJJJIB
@7746813/1
aaggaaagaaaaaaatgtcaaaattttgcaaattatgtggcattttgaca
+7746813/1
CCCFFFFFHHHHHJJJJJJIJJIJJJIJIIJJJJJJJGIJIJJJJJJJII
@592003/1
acgtcagtttgcgtttcaatgcatcgataagacgaatggtaaagctgcta
+592003/1
@CCDFFFFHHHHHFHIJJJJJGIIJJHIJJJJJJJJIJJDFHJJJIJJJJ
@5186386/1
ggaaattttaccgagatttttaactttggataccagcgacgatgcagaaa
+5186386/1
BC@FFFFFHHHHHGGHIJJJJHIJJJJJJIJIIJJJJJJJJIJJJJIIJI
@4673230/1
gaaggattgttcgctagcgatctcctgcaagaactgaacgaagttgaagt
+4673230/1
CCCFFFFFHHHHHJJJJJJIJJJJJJJJJGJJIIJIJJJJIJIHIIJJJC
@6202478/1
tacaaggttttcaatagggcattctaacatgtcaaaattaaatcaatatg
+6202478/1
CCCFFFFBHHHHHJJJJJJIJJJJJJJJJJJIJJJJJJJJJJGIJJJJJI
@80947/1
aaaaccagagacgattttgtcgaagatctctgtgagaagacagaagaatc
+80947/1
CCCFFFFFHHGHHHJJJJJHIIIJJJJJJJJJHIJJJIIGIIJJJJJJJJ
@7747469/1
aaggaacacgcggtagcggaagattggctc
+7747469/1
CCCFFFFFHHHHHHGIJGGFDFDFHIGGII
@5187871/1
ggaacacgaagagggactaccacacgaaaggcagttcaccatcgcttgtc
+5187871/1
CC@FFFFFHHGDFIJJJJJIIJJIJIIIIBEHGIHGIJIIH<FGIICAGH
@5187872/1
ggaacacgaagagggactaccacacgaaaggcagttcaccatcgcttgtc
+5187872/1
CCCFFFFFHGGHHHGIGIJJJIJIIGGIIGDDHIJJDIIJJJIJIJJJEH
@3663535/1
ctgaaaaattccgtcggcaagaagttggccgatttgcagactctcagctt
+3663535/1
@C@7DDFFHHHHHHIIIJJJJJJJJJJJJIJJJJJJJIJIJJJJJJJJJI
@6203052/1
tacaatagaagataatcagacaattaatagaaaaatgacagaaggac
+6203052/1
CCCFFFFFHHHHHJJJJJJJJJJJJJIJJJJJJJJIIJJJJJIJIJJ
@1619253/1
caaggaggtaaaaagaagaaacaaaaacaacctgaacaacaagctgcaaa
+1619253/1
CCCFFFFFDFHHHJJJJJJJJJJJJJIJJJJJJIJJJJHJJJJJJJJJJJ
@7748585/1
aaggaagccaagggctcggctgctcatcatgccctcgagtacctcaaaat
+7748585/1
BC@FFFFFHHHHHJIJJJJJJJIIIIIIJIFIIICHGGI?CGHIIGHIJG
@1113394/1
attcgataggtgctttgtctggttaactttagtgggaaggtttaggtatt
+1113394/1
???BB:=DD>2ADEEE:C<EDA<F<F>FDE?AFE>BEDB?CDDE>@BDE<
@3664728/1
ctgaaaagaaaattcaagatccagtgtttaaggaactatcagatgttggt
+3664728/1
CCCFFFFFHHGFHJJIJGJJJJJIJGHIGGIIEHGIIJJGCGEHIGIIDF
@3664729/1
ctgaaaagaaaattcaagatccagtgtttaaggaactatcagatgttggt
+3664729/1
CCCFFFFFHHHHHJJJJJJJJJJJIJJJJJJJJJJIIJJIJJJJJJJJJH
@3664730/1
ctgaaaagaaaattcaagatccagtgtttaaggaactatcagatgttggt
+3664730/1
CCCFFFFFHHHHHJJJJJJJJJJJJJJJJJJJJJJIIJJJJIJJJJJJIF
@4150021/1
cttcgtagctcctttaaaagacatttgtgctgaaaagaaaattca
+4150021/1
CCCFFFFFGFHHHJJGIJJEEEFHIGIFHIJJJJJJGGJJIGGJJ
@1619665/1
caaggataacctctctgtcggtagatttccgtgaagtggtccgtgcccct
+1619665/1
CCCFFFFFHHHHHJJIJGHIJCFGHIJJIJIGIIGIGIJGGIJHIIJJIH
@1619666/1
caaggataacctctctgtcggtagatttccgtgaagtggtccgtgcccct
+1619666/1
CCCFFFFFHHHHHJJJJIJJJ@FGGHIJIJIDHGJJDHHBGHIGHHIIIE
@4150639/1
cttcgtcactcgcaaatgtagaaggcagattgttaccctccaccggtaaa
+4150639/1
CCCFFFFFHHHGHJJJJJJJIJJJJJJJJJJIJJIJJJJJJIJJJJIJJI
@4150640/1
cttcgtcactcgcaaatgtagaaggcagattgttaccctccacgggtaaa
+4150640/1
CCCFFFFFHHHHHJJJIJHIHJJJJJJJIJJIJJJJJJJJJJJJJIBHHJ
@5188584/1
ggaacaggcaaaactccgaaggaagccaagggctcggctgctcatcatgc
+5188584/1
C<@FFFFFHHHHHJJJJJJJJJIJJJJJJJJJJJIJJJIJIGJJJJJJJI
@5188585/1
ggaacaggcaaaactccgaaggaagccaagggctcggctgctcatcatgc
+5188585/1
CCCFFFFFHHHDHJJJJJJJJJIJIJJJJJJIJJJJJJJIEGHGJJIIJI
@81820/1
aaaaccgtgtgggaagtgttttataagataatgtggaaagaaattagttt
+81820/1
CCCFFFFFHDDHHHIIAFCFGIEIIIIIJJJJJIJIJIJIIJJJIJJIJH
@82878/1
aaaaccttgataaatggaacgaaattaaacacgctgagaaagctatggtt
+82878/1
CCCFFFFFHHHGHIJJJHHIJJJJJJJJJJJIJJJJJJJJJIJJJJJJHI
@82956/1
aaaaccttgtagtggattcctaatattttttagtgaacctctctaacgtc
+82956/1
@C@FFFFFGFDBAEGAHHGHEGIJIIIIJIBFHDDDEIJJIIJIIJIIHG
@4674472/1
gaagggggcggcccccatcccaacagaaggggtaaccgcaaggggcacgg
+4674472/1
CCCFFFFFHHGHHJJJJHHHHFEFFEEEEEDD9?CDDDDDDDDDDD:?<@
@5697517/1
gtctggttaactttagtgggaaggtttaggtatttgtggtatctgtcgat
+5697517/1
:=:4=ABDHHFHHJJIGHIIJIIJDHHJJIGHIIJJJIIIIJIJIJJJHI
@5697518/1
gtctggttaactttagtgggaaggtttaggtatttgtggtatctgtcgat
+5697518/1
CCCFFFDDHHHGHJIJEHIJJJIIGIJJJJ@GGIJJGIJGHJJJJJJJJJ
@6715787/1
tggcatctaatttttcaaatgcgctagaaactgaaaaaccgaattctcgt
+6715787/1
CCCFFFFFHHHHHJJJJJJJJJFJJJJJJJJJJJJJJJIJJJJJJJJJJH
@1114706/1
attcgattcgataggtgctttgtctggttaactttagtgggaaggtttag
+1114706/1
?@:ADEFFHHHHGJJCFHIJIIHGIJIHIIIIJJJIJDFHGIGHIBFGIJ
@1114707/1
attcgattcgataggtgctttgtctggttaactttagtgggaaggtttag
+1114707/1
@CCFFDDFHHFHFIIGGIGGIIEFGGGFHGIIJJIJJ?EDGGIGI:BGHJ
@1114708/1
attcgattcgataggtgctttgtctggttaactttagtgggaaggtttag
+1114708/1
BC@FFFFFHHHHGIGAGHJJJJHIJJJHHIIGIIJFGCFHHIIIIGGHGH
@1114709/1
attcgattcgataggtgctttgtctggttaactttagtgggaaggtttag
+1114709/1
CCCFFFFFHHHHHJJAFGHIJGDFHJI@HHJGHJJGGFHIJJ@FG@DFFG
@1114710/1
attcgattcgataggtgctttgtctggttaactttagtgggaaggtttag
+1114710/1
CCCFFFFFHHHHHJJAFHJJJJHIJJJHIJJJJJJIIFHIJJJJJGHHHI
@7752362/1
aaggacttcaacttcgttcagttcttgcaggagatcgctagcgaacaatc
+7752362/1
CCCFFFFFHHHHHIJJHJJJJIJJJJJJJJIJIJIIJJJIJJIIJIJJIJ
@7752363/1
aaggacttcaactttgttcagttcttgcaggag
+7752363/1
88;=?DDDDF42CGDCGIEEEEHAF><EFEII7
@7752364/1
aaggacttcaactttgttcagttcttgcaggagatcgctagcgaacaatc
+7752364/1
@C@FFFFFHHHHHJJJHIIJIJIJIIIJIGGIIIGGIJJJIJJJIGHHJG
@1621862/1
caaggatgtaagaactatggaggaatattacaataagccgaataaaaatg
+1621862/1
CCCFFFFFHHHHHJJJJJIJIJJJJJJJJJJJJJJJJJIJJJJJJJJJJI
@5191460/1
ggaaccggaagatcgaagaaagacgccaaacattcggcagccaagaactt
+5191460/1
B<?DDFFFHHHHHJJJJJIJJIIJIJJJJJJJJJJJJJJGIIJJIGHGHF
@4152757/1
cttcgtgttccatttcatagaatggtggtggccatctgcgggacatgcac
+4152757/1
???DBDAAFFHHFGEB?BIBAG@CBCEDFGI@EFBGIEGGEB8FFGEFGG
@4152758/1
cttcgtgttccatttcatagaatggtggtggccatctgcgggacatgcac
+4152758/1
BBBDDDFDHHHHHJJJJJJJJJJJJAFHFHGIJJJJJIIJJJIJIJJJJJ
@4152759/1
cttcgtgttccatttcatagaatggtggtggccatctgcgggacatgcac
+4152759/1
CCCFFDFDHHHDHIJGHIGHFIGHI:FG1CF<GBDHGHCEGI6FEGHFHE
@2140087/1
ccaaaccttgcaaattttcaatcatga
+2140087/1
@;;DD?B:CAFFFFADFE@HB:?FHA:
@2140088/1
ccaaaccttgcaaattttcaatcatgaagcaagattttacctgaacaatt
+2140088/1
C@@FFFFFHHGHHJJJJJJIJIJJJJJJJJJJJGGIJJJJJJIJJJJJJJ
@2140089/1
ccaaaccttgcaaattttcaatcatgaagcaagattttacctgaacaatt
+2140089/1
CCCFFFFFHFFHHJJJJJGIJIJJJJJJIIJJJJJJJJIJJJJIJJIJJJ
@2140090/1
ccaaaccttgcaaattttcaatcatgaagcaagattttacctgaacaatt
+2140090/1
CCCFFFFFHGHHHEIJJIJIIGIIIIJIEHGJIEIIJIJGJJGJIJJJJJ
@2140091/1
ccaaaccttgcaaattttcaatcatgaagcaagattttacctgaacaatt
+2140091/1
CCCFFFFFHHHGHIJJJJJJJJJJJJJIIJJJJJJJJJIJJJJIJJJIJJ
@2140092/1
ccaaaccttgcaaattttcaatcatgaagcaagattttacctgaacaatt
+2140092/1
CCCFFFFFHHHHHJJIJJJJJJJJJJJJJJJJJJJIJJJJJJJJJJIJJJ
@2140093/1
ccaaaccttgcaaattttcaatcatgaagcaagattttacctgaacaatt
+2140093/1
CCCFFFFFHHHHHJJJJJJJJIJJJJJJJJJIJJJIJJIJJIJIIHIGIJ
@2140094/1
ccaaaccttgcaaattttcaatcatgaagcaagattttacctgaacaatt
+2140094/1
CCCFFFFFHHHHHJJJJJJJJIJJJJJJJJJJJJJJJJJJJJJJJJIIJJ
@4676044/1
gaaggtttaggtatttgtggtatctgtcgatgttgccagaacgtaagata
+4676044/1
CCCFFDDFHHHCFIGIHGHIGIIJJJJJJIJJJIFJJJJJJJJGIJJJJI
@1116947/1
attcggacaagttataccgaataaaaaaggaaaactaaaggatttctcaa
+1116947/1
CCCFFFFFHHHHHJJJJJJJIJJJJJJJJJJJJJJIIJIJJIJJJJJJJF
@2140795/1
ccaaactatgtctactaaattgtggagttaactggagataatgtagataa
+2140795/1
CCCFFFFFHGFHHGIIGGIIJIJHIEGGHIIIJJJJJEHIJJJGIIIIIJ
@596976/1
actatataaaaaattacattcagtatcgatagataatattaatgattata
+596976/1
@@@FDFFDDHFHHJGBEHIGGHHIHAGGIEIGDIIGGHIJCIIJIJJIGG
@84387/1
aaaacgtatgacaaaactatagagaaaccagaattacaggaaatggataa
+84387/1
@CC;DFDDHHHHHJJJJEIIJJJJJJJJJIIIJIJIJJJIIIJJJIFIJI
@2638788/1
cctgtctgggtggttgcaatttccagcagatattgtacttaaaggctttt
+2638788/1
@@@FBDFFHH<CFEHEIIIGIIEHDHIEHAFGGIIHIIIIIIIIIIIIII
@597456/1
actatgtgtgtttggctagattctgtttgacattagaagagtaaacgtca
+597456/1
CCCFFFDDDHHHHJJJJIJJIJIJJHHJJIJJIIJJJJJJIHIGJJJJJJ
@84943/1
aaaacgtttaataaatcttcttaaggatttgaagtatcatgttgaaacca
+84943/1
CCCFFFFFHHHHHJJJJJJJJJJJJJJJJJJJJJGIJJJJJIJJJJIJJI
@85572/1
aaaactatagagaaaccagaattacaggaaatggataattataggattgg
+85572/1
CCCFFFFFHHHHHJJJJJJIJJIJJJJIIJIJJJGGIJJJJJJJIGHIJJ
@6716852/1
tggcattttgacatttatgtgacataatttgcgacatttgacgtacggtt
+6716852/1
@@@ADDDDHACFD@FG<AA:ACFFFFHHIIEBGBGFFHICFHHBDFHI9;
@7753434/1
aaggataacctctctgtcggtagatttccg
+7753434/1
@CCFFFFFHHHHHIGEHIEI<A?CAHH@FC
@86147/1
aaaactccgaaggaagccaagggctcggctgctcatcatgccctc
+86147/1
@CCFFFFFGGHHHJIHIIGIIIIIJJIIGIGBFCBDA9DEGHGB@
@86148/1
aaaactccgaaggaagccaagggctcggctgctcatcatgccctcgag
+86148/1
CCCFFFFFHHHHGJJJJJJJJJJJJIJGGGGG<FGGIIJGIJIEGHGI
@6717174/1
tggccaccggaaccggaagatcgaagaaagacgccaaacattcggcagcc
+6717174/1
CCCFFFFFHHGHHJJJIIJJIIJJJJJJJJJIIIJJJIIJJJJJJHGFFD
@6717265/1
tggccagggcgataactgtccacgccgataccaaaaaagtaatgtacttt
+6717265/1
@@CFFFFFGDFDHJIEHJFHIJJJJJJGJIJJIJJIJJJEHHHHHHHFFF
@3150966/1
ctaaaatcaatttacatattatttttgacttgaataaatttttaaattta
+3150966/1
@<;DD?DD<FAFDHEEACBHDGIIIEFGH@HGHIIIDHGGGGGIIIIIHG
@3150967/1
ctaaaatcaatttacatattatttttgacttgaataaatttttaaattta
+3150967/1
BCCFFFDFGHHHHJJJIIIJGJJJJJIJJJJJJJJIJJJJJJJJIJJJJJ
@3150968/1
ctaaaatcaatttacatattatttttgacttgaataaatttttaaattta
+3150968/1
CCCFFFFFGHHHHFIIHIJJIIJJJJIIIJJJJJJJJJJJJJJJIIJJJJ
@3150969/1
ctaaaatcaatttacatattatttttgacttgaataaatttttaaattta
+3150969/1
CCCFFFFFHHHHHJIJGHHIGHJJJJIGIIJIIJIJJJJJJJJJJJJJJI
@3150970/1
ctaaaatcaatttacatattatttttgacttgaataaatttttaaattta
+3150970/1
CCCFFFFFHHHHHJJJJJJJJJJJJJJJIJJJJJJJIIJJJJJJJJJJJJ
@3150971/1
ctaaaatcaatttacatattattttttgacttgaataaatttttaaattt
+3150971/1
@@<???;?:=CFA>E<FHGIIED?HDGBHGGI@AFGFCGHI99?B@????
@6717521/1
tggccatctgcgggacatgcacatctcttggagccagccaatgggattgc
+6717521/1
@@@ADFFFHHGHHJGIJGIJGDGGIFIIJIJFGJJAEIJJJGEGGDHIJI
@6717522/1
tggccatctgcgggacatgcacatctcttggagccagccaatgggattgc
+6717522/1
@CCFFFFFHHHHHJIIJJIIFIIJJIJJJJJJIJIIIIJJIIIIGIJJII
@6717523/1
tggccatctgcgggacatgcacatctcttggagccagccaatgggattgc
+6717523/1
CCCFFFFFHGGHHIEGGHGIHGIIJJIJJJJJIJIJJIJIIJIJJIJJJJ
@7754493/1
aaggattgccacatcttgtgagccgccattctcttggctagcttctttga
+7754493/1
CCCFFFFFHHHHHJJJJJGIIJJJJJJJJIIJJJJJIIIFHIIJIIJJII
@7754535/1
aaggattgttcgctagcgatctcctgcaagaactgaacaaagttgaagtc
+7754535/1
@@@DDDDDFFF?A<F@:C?<FAAFFFFG@FBFIIBB@DDCCEB?<DDB9?
@1622612/1
caaggattgccacatcttgtgagccgccattctcttggctagcttctttg
+1622612/1
@@@FDDFDHGHHHIJIIICHEHGGHIJIIJGGIEHIJJIHAHGCFH4?B?
@1622613/1
caaggattgccacatcttgtgagccgccattctcttggctagcttctttg
+1622613/1
CC@FFFFFHHHHHJJJJJJHGIJJJIJJJJJJJJJJJJIIIIJJJJJJJJ
@1622614/1
caaggattgccacatcttgtgagccgccattctcttggctagcttctttg
+1622614/1
CCCFFFFFHHHHHJJJJJIHJIJJIJJJJJJJJJJJJJJIIJGIIJJJJI
@1622615/1
caaggattgccacatcttgtgagccgccattctcttggctagcttctttg
+1622615/1
CCCFFFFFHHHHHJJJJJIIJIJJJJJJJJJJJJJJJJJJJJJIJJGJIG
@1622616/1
caaggattgccacatcttgtgagccgccattctcttggctagcttctttg
+1622616/1
CCCFFFFFHHHHHJJJJJJIJJJJJJJJIJJJJJJJJJJJIIJIJJJJJI
@1622617/1
caaggattgccacatcttgtgagccgccattctcttggctagcttctttg
+1622617/1
CCCFFFFFHHHHHJJJJJJJJIJJJIJJIJJJJJJJJJIIJJJJJIGIJB
@3670612/1
ctgaaagacactaagattaccaagttgggcaaccagcagtcccacaaagt
+3670612/1
CCCFFFFFHHHHHJJJJJJJJJJJJJJJJJJJJJJJJJJJIJJJJJJIJH
@4155374/1
cttctaaaacagaaatctattgtaatacgatggatgattcattaatggac
+4155374/1
CCCFFFFFHHHGHJJJIJIIJJIIIIJJJIJJJJJIGJJIIJJJJJJJIG
@598177/1
actcaattggcgcacattcagcaggttttttaacagtttgaaaaccttga
+598177/1
@@CFFFFFAHBHHJJJJJIIJDIGIGGHIIJJJIGIHIIEGGJJJIJJJG
@4155763/1
cttctaacagctttaatgcattgtatgcagcatcatgtttactaatctgc
+4155763/1
CCCFFFFFHHHHHJJJJJJJJJJJJJJJJJJJIJJJJGJJJJJJJJJJJJ
@1624664/1
caagggaagggggcggcccccatcccaacagaaggggtaaccgcaagggg
+1624664/1
BCCFFFFFHGHHHJJJIJHHH?@EEDECDDDDDDBDD3=CCDDDBDDDDD
@2142544/1
ccaaagcaaagacgcaataagtgatacaagaaaatatacagactaaagaa
+2142544/1
CC@FFFFFHHHHHJJJJJJJIFHHJJJJJIJJJJJJIIJJJJJJJJIJJJ
@2142545/1
ccaaagcaaagacgcaataagtgatacaagaaaatatacagactaaagaa
+2142545/1
CCCFFFFFHFFHHIIJJJJJJEHGIJJIFIIIJJJJJFIIJJJJJJJJIJ
@2142546/1
ccaaagcaaagacgcaataagtgatacaagaaaatatacagactaaagaa
+2142546/1
CCCFFFFFHHHHHIJJIIIJJFGIIJIJJJJJJJJJJIJJJJJJJJJJJJ
@4156230/1
cttctaagtaatgtattttctacttcattatattcagctaaattgtctac
+4156230/1
CCCFFFFFFHHHHHIJJJJJJIJJJJJIJJJIJJIJJJJJIJJJJHIIJJ
@7756605/1
aaggctttcaatcaccacattatgaaattactcatag
+7756605/1
?@?D:ADDFDBA?B?F@EGII<:<<CHB?FHED??E9
@7756767/1
aagggaacaatttttatcgagttattgatttcgaggaataatacgaactt
+7756767/1
@@<DDFDBHFHHHJJIFGHDGHHGIJJDIHJII;EGGHHIGIGGCHEFGI
@7756768/1
aagggaacaatttttgtcgagttattgatttcgaggaataatacgaactt
+7756768/1
BC<BDFFFGHHHHJJJJJJIJJIIIIJJJJJJJIIJJJJJJJJJIIEIJG
@7756769/1
aagggaacaatttttgtcgagttattgatttcgaggaataatacgaactt
+7756769/1
CCCFFFFFHHHHHJJJFHIHIHHHIJJJJJJIJIJJIJJJJJJJJJJJJJ
@2143201/1
ccaaagccttaggagatgtctttgaatccgtagcaggtgcaatattttta
+2143201/1
CCCFFFFFHHHHHJJGIIIHIJJJJJJJJJIJJJJJJCGHHIJIJJJJJJ
@2641635/1
cctgttcttaaataaagtgtactttattgaaaaattagtaaaacataatg
+2641635/1
@CCFDDFDHGHGHJJJJCHFJIJJJJJJJIJJJIJIJJGIJJIJJJJJJJ
@6718350/1
tggccgtctgctacggaacaggcaaaactccgaaggaagccaagggctcg
+6718350/1
CCCFFFFFGGHHHJIJIJJJJJGJJJIJJJJJIIJJJJJIIIGJJIIGIE
@1625397/1
caaggggcacggaccacttcacggaaatctaccgacagagaggttatcct
+1625397/1
B@CFFFFFHHHHHJJGIIJIEHGIJJJJJJJIJJJEGIIGHIGCGIHHHH
@1625398/1
caaggggcacggaccacttcacggaaatctaccgacagagaggttatcct
+1625398/1
CCCFFFFFDCCFHEHIIGIGHGGIIIJJJJJJJJIJIJIIJIJ=CGHHHH
@6719861/1
tggcgattggtcaatgttttttcttcgatgtccacgtaggttacctcgaa
+6719861/1
@CCFDDDDFHAF?GIIGHIIIIGIIHGHIIIGHGIDDHIIHIIIIIIIGG
@6719862/1
tggcgattggtcaatgttttttcttcgatgtccacgtaggttacctcgaa
+6719862/1
CCCFFFFFHHFHHJJJFHIJJJFIJIJJJJJJJJJJHIJJJIJJIJJJIJ
@4680274/1
gaagttcgtattatttcctcgaaatcaataatgcaatgtgtttaaatttt
+4680274/1
B@CFFFFFHHHHHJJJIJJJIHIJJJJJIJJJJJJJIJDGIIIIJIJJJJ
@4680679/1
gaagttggccgatttgcagactctcagcttcaacgccaaggacttcaact
+4680679/1
@<BFFFFFGHHHHJJJJJJIJJJJIJJJJIJJII<HIIJJJIJJIJIIJJ
@4680779/1
gaagttgtctgcccctttcttaatcggttctgcatgaatgccatctgggc
+4680779/1
@BCFDFFFHHHHHJJJJJIJJIJJJJJHIJJJJJJJJJJJJJJJJJJJJJ
@7234536/1
ttttacaagctatactttgcatagaattagtggttttttttctaaaatca
+7234536/1
CCCFFFFFHHHHHJJJJJJJJJJJJJJJJJHHJHIJJJJJJJJJJJJJJJ
@6721566/1
tggctagattctgtttgacattcgaaaagtaaacgtcagtttgcgtttca
+6721566/1
@C@FFFFDFFFHFFBHIGJJJEHIGHIBBDFDHEHGIGHFD?FHGGFHIJ
@1120395/1
attcgtcatcgctccccacgagcgtttcttt
+1120395/1
CCCFFFDFHHHHHGIFHIIBGAEE@GDBDDG
@1120459/1
attcgtcgtgtaccacatctcggatcttgctactaatattcgattcgata
+1120459/1
CCCFFFFFHHDHHIEGEGHDF@HFHHIJGGIIIIJJGHIJGIHIJIIDHH
@1121011/1
attcgttctacatatgaaacatgtcagttatatattcacctttatatgtc
+1121011/1
CCCFFFFFHHHHHJJJJJJJJJJJJJJJJJJJJJJJJJJJJJJJJJJJJJ
@7235718/1
ttttacctttgcgcgaaaagtgaccacaagcaatgtcaaagagaaggata
+7235718/1
???DDDDDDDDDDE<:EEI;1?B4C?DCD@DDEEE?@DDIDBC8BAC2@C
@5193755/1
ggaactctttaggcagcaacattacccaaaaagatatccagcctttgatg
+5193755/1
BCC;DEFFHHHHHIJJJJJJJJJJJJJJJJJJJJJJJJJJJJJJJJJJJJ
@5194191/1
ggaactgtgaaactttgtgggactgctggttgcccaacttggtaatctta
+5194191/1
CCCFFFFFHHHHHJJJIIIJJIJJJJIJIFHIJJIIJIJJJJFHIIJIJJ
@7236289/1
ttttactaatttttcaataaagtacactttatttaagaacaggggagaaa
+7236289/1
:=1==DDDFHHGHIIIIGGHGECDFHGEHIIIIGIIIIEIGGEHGIGIIG
@6207663/1
tacagatcctatgttcaatcgaaaggaagagctagacacaaagaaagtct
+6207663/1
CCCFFFFFHHHHHGIJJJJJJJJJJJJJJJJJJJJJJIJJJJJJJJJGGI
@600119/1
actctattaaataagcgcctataactgcttctacacaatctgcaatgctt
+600119/1
CCCFFFFFHHHHHJIIJJJJJJJJJIJIJJJIJJJJJJJJJJJJJJJJJJ
@7759228/1
aaggtatagctgcaccagcatctaattcacattgtttttgtataat
+7759228/1
BBCFDDFFHHHHHIIJGIJJJJJJJIJJJJJJJJHIJJJJJGIJIJ
@1628597/1
caaggtttggaggagttgtactaatttgtgtaattgaagttcgtattatt
+1628597/1
@??=D:DDDHDFHCFCGHAEGGGIGHHHEFGIEHIGGHIGAD@:BFHGII
@1628598/1
caaggtttggaggagttgtactaatttgtgtaattgaagttcgtattatt
+1628598/1
@@??DDDDFHFHHGIFFGHHIIIGIIIIHGGHGHIEIEGIIIIIGIIIII
@1628599/1
caaggtttggaggagttgtactaatttgtgtaattgaagttcgtattatt
+1628599/1
CCCFFDEFHGHHHIJGHJHHIJJJJJJJHHIJJJJJJJJIJJIIJJJJJJ
@1628776/1
caaggttttcaaactgttaaaaaacctgctgaatgtgcgccaattgagtt
+1628776/1
CCCFFBDEFHHHGIJJFHEJGIGGGGIJGGGI>DHIIGAGHFDEHDBBFI
@1628777/1
caaggttttcaaactgttaaaaaacctgctgaatgtgcgccaattgagtt
+1628777/1
CCCFFDDFHHHHGJJJIIJJJIIJJJJIJJJJJIJGHHIIJJJIJJCHFH
@1628778/1
caaggttttcaatagggcattctaacatgtcaaaattaaatcaatatg
+1628778/1
@@@ADBDEDBHHAHGGGBEEFHIIIIHGF?@EHII<??EH@4DFFG@?
@1628779/1
caaggttttcaatagggcattctaacatgtcaaaattaaatcaatatggc
+1628779/1
@@@FF=DDHFHFHJJJJJJJIGHIIJIJIJIGIIIJIJJGBHHDHEHGIJ
@1628780/1
caaggttttcaatagggcattctaacatgtcaaaattaaatcaatatggc
+1628780/1
CCCFFADFHHHHHIJJJIJJJIIJJJJJJIJJJJJJJJJJJJJJJJJIJJ
@7760149/1
aaggtgggaaatgttgactgttgtagctgattaaggggtgtattctatat
+7760149/1
@BCFBDFFHHHGHGIJIIJJHIGHIJJJJHIJIJJJJJ0@?FEIJJIJIJ
@2644134/1
ccttaacaacgatctggtggccaccggaaccggaagatcgaagaaagacg
+2644134/1
CCCFFFFFHHGHHJIGIEGIJJFIJJJHJJJJJGIJJGIJIJIGIJJJHD
@2644135/1
ccttaacaacgatctggtggccaccggaaccggaagatcgaagaaagacg
+2644135/1
CCCFFFFFHHHFHJGGJGHGGIEIIIJIJJJJIEIIJHIJFIIIIJIJHH
@5701494/1
gtcttatcgatgcattgaaacgcaaactgacgtttacttttcgaatgtca
+5701494/1
CCCFFFFFHHHFHIGIIJJJEEGHHJIIGIIIDHGCHGGGHIJIJIIBGH
@4159038/1
cttctacttaccacttagcagaacccgataaagcgttaccagcgcttgag
+4159038/1
CCCFFFFFHHHHHJJJJJIJIIIJJJJHJEIGHGIIJIIGJJJJJGIJIJ
@4159039/1
cttctacttaccacttagcagaacccgataaagcgttaccagcgcttgag
+4159039/1
CCCFFFFFHHHHHJJJJJJJJJJJJJJIJJJJJIJIJIJJJJJJIIJIJJ
@601546/1
actgacatgtttcatatgtagaacgaattttgtgcatacaaaaatagtaa
+601546/1
@@@FFFFFHHHHDGIIIIGGHGIIIJJIJJJJGIIJJJJIJJJJJJIGIJ
@1122849/1
attctataaagacgttagagaggttcactaaaaaatattaggaatccact
+1122849/1
=B1=BDFFHHHHHJIJJJJIJJIGHIJJJJJJJJJJJJJJJJJJIJJJII
@1123108/1
attctatcggcctttcttctctttgccgtattttattttgtaaggtgagg
+1123108/1
???DDDDDDDDDDII<EE:<:AFFBFE@:CDEEE<DFEI<??DEEBDDDC
@1123109/1
attctatcggcctttcttctctttgccgtattttattttgtaaggtgagg
+1123109/1
B@CFFFFFHHHHHJJIJIJJJJJJJJJJHHIJJJIJJJJJIJJIJBGHII
@6722265/1
tggctccaagagatgtgcatgtcccgcagatggccaccaccattctatga
+6722265/1
CCCFFFFFHGDHDIJHHIIIGHIJJIIIGHEIJJJJJJGHICDGGGHGIG
@1123211/1
attctatgaaatcgaacacgaagagggactaccacacgaaaggcagttca
+1123211/1
CCCFFFFFHHHHHIJJJJJJJJJJJIIJJJJJJJJJJJJJJJIJJJGIIJ
@1124080/1
attctccatcgttacaataagttattcggacaagttataccgaataaaaa
+1124080/1
CCCFFFFFHHHHHJIJJJJJJHHIJJJJGHJJIJGHIJJIJIJJJJJJJJ
@6724033/1
tggcttccttcggagttttgcctgttccgtagcagacggccactggcaaa
+6724033/1
CC@FFFFFHFGGHGIGGIIEEHEHHIGJJJGIJJFIIIEDHGGIIGIIJG
@6724034/1
tggcttccttcggagttttgcctgttccgtagcagacggccactggcaaa
+6724034/1
CCCFFFFFFHHFHCGCGGIBDH>BCHEHEEEFCEAAEAFDG@D=CCC9FH
@2148091/1
ccaaatcgagggcgccatccacgagccaatcttccgc
+2148091/1
??@DDAA?=:@??F<FHBE??DDD@@0D@DADCH@0F
@2148092/1
ccaaatcgagggcgccatccacgagccaatcttccgctaccgcgtgttcc
+2148092/1
CCCFFFFFHHHHHIJJJIJJJJIJJJJJJJJJIIJGJHIJIGHFBC8ACD
@7237258/1
ttttacttcagctacttgaaccgtacgtcaaatgtcgcaaattatgtcac
+7237258/1
@BCDDDDEHHHHHJGIGJJIHIHGCCFFHIJEGHBFHGIIEHIJGIGIEH
@7237394/1
ttttacttcggctacttgaaccgtacgtcaaatgtcgcaaattatgtcac
+7237394/1
CCCFFFFFHHHHHJIJJFEHIJGDGIHIJJJJIJIJJIGIJFHHGGFHIJ
@7237395/1
ttttacttcggctacttgaaccgtacgtcaaatgtcgcaaattatgtcac
+7237395/1
CCCFFFFFHHHHHJJIIBFHIJIGIIGFHGHGIIIJJIIIIIJJJGGIIJ
@4682749/1
gaataaagtatgtgttcaccaagagaagaaagctatacagtagtcaaatt
+4682749/1
@@@FDFFFFDHDFHFHIIJIHIEHHIEHIJIGGIIIJJJJGHHIIJHIIJ
@4682750/1
gaataaagtatgtgttcaccaagagaagaaagctatacagtagtcaaatt
+4682750/1
B@CFFFFFFHHHHIHJJJJJJJJIJJJJJJJJJJJJIJJJFHIHIJIIJJ
@6208837/1
tacaggaaatggataattataggattggatctatgactgtgtatcgatag
+6208837/1
CCCFFFFFHHHHHIJJJJIIIJJJJIIJGIJJJJJIJJJIFIIIJIFHII
@7761771/1
aagtaacggcagcactattgacactaagaaatcacagagccccgggccca
+7761771/1
@@@DDDDDFHHFABG:CFH@BDBFEHI?DHI?C@FF9DD@GEH:@;AEH;
@3674317/1
ctgaaatatagaatacaccccttaatcagctacaacagtcaacatttccc
+3674317/1
CCCFFFFFHHHHHJJIJJJJJJJJIIIJEIJIJJJJJJIIJJJJJJJIJG
@7238116/1
ttttagaataacattgacattctataaagacgttagagaggttcactaaa
+7238116/1
BCBFFFFFHHHHHJJJJJJJJJJJJJJJJJJJJJJJJJJJJIIJJJJJJJ
@604451/1
actggttttaggttgccgaatattttgccgtatgccttcaccattgtctc
+604451/1
CCCFFDFFHHHGHIJJJJJJJJJJJJIJJJIJJJJJJJIJJJJJJJJJJJ
@2646099/1
ccttaatcagctacaacagtcaacatttcccacctttttcactcaaccat
+2646099/1
?88DDDA4=CF<DBFEF<9FFE@9AFFIHIEICBAFIIEFII<DDFCEII
@2646100/1
ccttaatcagctacaacagtcaacatttcccacctttttcactcaaccat
+2646100/1
@?@DABD?<:CCFE>GHHIIEHIEGIIFIIDIEFHGIIGECHH@EGGGHI
@2646101/1
ccttaatcagctacaacagtcaacatttcccacctttttcactcaaccat
+2646101/1
@@?DDDDBHFHH>FFHHCBIGGHEHDHIECCHE@EHFDBDGHDCDD@?FH
@2646102/1
ccttaatcagctacaacagtcaacatttcccacctttttcactcaaccat
+2646102/1
@C@FFFFFFFFDFFIJJJIHIHIJJIJJJJJJIIIIJJJJIJJJIJJJJI
@2646103/1
ccttaatcagctacaacagtcaacatttcccacctttttcactcaaccat
+2646103/1
BC?DFFFFHHHHHJJJJJJGIJJJJJJJJJJIIJIJIJJJJJJJJJIIJE
@2646104/1
ccttaatcagctacaacagtcaacatttcccacctttttcactcaaccat
+2646104/1
C@CFFFFDHGGHGJIJIIGEGHIJJGHGHHJIJJJJIJEIIJJJJJJJJH
@2646105/1
ccttaatcagctacaacagtcaacatttcccacctttttcactcaaccat
+2646105/1
CC@FFFFFGHHHGGIJJGIHIHHJJJIJJJJHJIJJJJJIJJIJIJJJIJ
@2646106/1
ccttaatcagctacaacagtcaacatttcccacctttttcactcaaccat
+2646106/1
CCCFFFFFGHHGHJJJJIHFHHIJJJJJJJJJJIJJJJIIJJJJJJJJJI
@2646107/1
ccttaatcagctacaacagtcaacatttcccacctttttcactcaaccat
+2646107/1
CCCFFFFFHHGHHJJJIIIFHIIJIJJJJJJIJIJJJJJJJJJJJJJJJH
@2646108/1
ccttaatcagctacaacagtcaacatttcccacctttttcactcaaccat
+2646108/1
CCCFFFFFHHHGHJJJGJJHIJJJJJJJJJJJJIIJJJJJJJJIJJJJIJ
@2646109/1
ccttaatcagctacaacagtcaacatttcccacctttttcactcaaccat
+2646109/1
CCCFFFFFHHHHHJJJJJJHHIJJJJJJJJJJJJJJJJJJJJJJJJJJJJ
@2646110/1
ccttaatcagctacaacagtcaacatttcccacctttttcactcaaccat
+2646110/1
CCCFFFFFHHHHHJJJJJJIJJJJJJJJJJJJJJJJJJJJJJJJJJJJJJ
@2150575/1
ccaaattgctctactctcaagaaatggcctccatgccgagcaagactccc
+2150575/1
@BCFFFFFGFHHHIJJJJIJIIJJJIJJIIIJJIEIIIIGIJIJIIJJJD
@2150576/1
ccaaattgctctactctcaagaaatggcctccatgccgagcaagactccc
+2150576/1
CCCFFFFFHHHHHIJJJJJJJJHJHHJJJJJJJJJJJJJJJJJJJJJJJJ
@605106/1
actgtctttcgtgtggtagtccctcttcgtgtt
+605106/1
@CCFDEFFFHHHHEGGEGHIIGIJGIIIIGB8C
@3158277/1
ctaaacgttaaattttaaaagcctcttaaatttaaccgaaatatagaata
+3158277/1
BB@FFEFFHHHHHJJJJJJJJJJJJIJJJJJJJJJJIJJJJJJIJJJJJJ
@3158278/1
ctaaacgttaaattttaaaagcctcttaaatttaaccgaaatatagaata
+3158278/1
CCCFFEFEHHHHHJJJJJJJIJJJJJJJJJJJJJJJJJIJJJIJIIJJJE
@3158279/1
ctaaacgttaaattttaaaagcctcttaaatttaaccgaaatatagaata
+3158279/1
CCCFFFFFHHHHHJJJJJJJJIJJJJJJIIIIJJJIJJJJJJJIJJIJJI
@3158280/1
ctaaacgttaaattttaaaagcctcttaaatttaactgaaatatagaata
+3158280/1
BC?DFFFDHHHHHIJJJJJJHIJJIJJJJJJJIJJJJJJJJIJJIJJJJI
@3158281/1
ctaaacgttaaattttaaaagcctcttaaatttaactgaaatatagaata
+3158281/1
CCCFFDDDHHHHHJJJJJJJIJJJJJJJJIJJJJJJJJJJJJJJJJIJIJ
@3158282/1
ctaaacgttaaattttaaaagcctcttaaatttaactgaaatatagaata
+3158282/1
CCCFFDFEHHHGGJJIIIIJHCHJGIJJJEHFFGGGIIIJGIGIJGGIGE
@3158283/1
ctaaacgttaaattttaaaagcctcttaaatttaactgaaatatagaata
+3158283/1
CCCFFFFDHHHHHJJJJJJJIIJJJJJJJJJJJJJJJJJJJJJJJJJJJJ
@3158284/1
ctaaacgttaaattttaaaagcctcttaaatttaactgaaatatagaata
+3158284/1
CCCFFFFFHHHHHJJJJJJJIJJJJJJJJJJJJJJJIJJJJJJJJIJJJJ
@3158790/1
ctaaactcacttttttccgaaaaaatatcgcaatagctcaaaagggaaca
+3158790/1
@C@DFFFFHHHHHJJJJJJIIJJJIJJJIJJJJJJJJJJJJJJJJJGIJJ
@3158791/1
ctaaactcacttttttccgaaaaaatatcgcaatagctcaaaagggaaca
+3158791/1
CCCFFFFFFDFHFIJJAFHBHIJJJIJIEHIIIIGHJJIGIJJJIJJJJJ
@3159201/1
ctaaactgggcagctcggctgagaatcggtattcgggactgaaagacact
+3159201/1
CCCFFFFFHHHGGI>GHIIDHGHHIIIIIGHGIIIHH:DFGGIIIHGIHE
@3159202/1
ctaaactgggcagctcggctgagaatcggtattcgggactgaaagacact
+3159202/1
CCCFFFFFHHHHHJJJJJJJJIIIJJJJJEGGIIJJJGIJJIJJIGGIJI
@1633460/1
caagtcaaaaataatatgtaaattgattttagaaaaaaaccactaattct
+1633460/1
@@;DDFFFHHHHHJJIJJIIJJJJJIIJJJJJJJJJJJJJIJJIIJIJII
@1633461/1
caagtcaaaaataatatgtaaattgattttagaaaaaaaccactaattct
+1633461/1
BCCFDFFFHHHHHJJJJJJJJJJJJJJJJJJJJJJIJJJJJFJIIJJJJI
@1633462/1
caagtcaaaaataatatgtaaattgattttagaaaaaaaccactaattct
+1633462/1
CCCFFFFFHHHHHJJJJJHHIJJJJIJJJJJJJJJJJJIGIHIIJIJJJI
@3159948/1
ctaaagaaacgctcgtggggagcgatgacgaataaagtatgtgttcacca
+3159948/1
CCCFFFFFHHHHHJIGHJJIHJIIHIJJJJIJJJJJJCFHIGHGIJJJJH
@2647475/1
ccttacaaaataaaatacggcaaagagaagaaaggccgatagaatgaagt
+2647475/1
CCCFFFFFHGHHHJJJJJJJJJJJJJJIJJJJIIJJJJJIJJJJJJJIJC
@1127523/1
attctgtttgacattagaagagtaaacgtcagtttgcgtttcaatgcatc
+1127523/1
CCCFFFFFHHHHHJJJJJJJIJFFHHJJHIIJHGIJJJHIIJJJJJJJJJ
@1127524/1
attctgtttgacattcgaaaagtaaacgtcagtttgcgtttcaatgcatc
+1127524/1
CCCFFFFFHHHHHJJJIIIJJGAFHIIJFHGGDGIJJIHIHHIJJIIJJJ
@7766191/1
aagtcctggacattcgagacataaacgaacagaggaaacctctaacagac
+7766191/1
B@CDFFFFHHHGHJJJJJJJJJJJJJIJJJJJJJIJJJJJJJJJJJJJJI
@4163100/1
cttctcacagagatcttcgacaaaatcgtctctggttttttcaaatttgt
+4163100/1
CCCFFFFFHHGHHJJJJJJIJJJJJJIJHJIIFGGFGGIIJGGGJGGIII
@7766721/1
aagtctttcgagacatactcttcggagaatcacaaaactcatgatacttt
+7766721/1
BCCFFFFFHHHHHJJJJJJJIJJJJJJJJJJJJJJJJJJJJJJJJIJJJJ
@7766807/1
aagtgaacagctatcgatacacagtcatagatccaatcctataattatcc
+7766807/1
@CCDFFFFHHHHHJJJJIJIIJJJHJJJIJIGJJJJJJJJJJJJJJJJJI
@4164022/1
cttctccaagtttgtgctgggcaaatcaatcaatttgcctcgaaatctaa
+4164022/1
@@@DADD?CBF<CFGEI@:FGEGIEBBHB>EG3C??<F9CBFFGIEFGFE
@4164023/1
cttctccaagtttgtgctgggcaaatcaatcaatttgcctcgaaatctaa
+4164023/1
CCCFFFFFHHFHHJJJJJJIIJJJJJIIIJIJIJJJGJIIJJIEHIJIIF
@4164024/1
cttctccaagtttgtgctgggcaaatcaatcaatttgcctcgaaatctaa
+4164024/1
CCCFFFFFHHHHHJJJJJGIIJJJJJIJJJJJJJJJJJJJJJJJJJIJJJ
@7767074/1
aagtgactcccgaacaagccaatcagaccaacggaacgcccggagcgg
+7767074/1
BCCDFFFFHHHHHJJJJIJJJJJJJJJJJJIJJJJIJIJJJJJIGHDE
@4685212/1
gaataatacgaacttccatagattcaaatgaagtaaacaacatacgtttt
+4685212/1
C@CFFFFFHHHHHGIJJJJIIGIJGIJJJIGIHCGGGIIIGGBGHGFFHI
@4685213/1
gaataatacgaacttccatagattcaaatgaagtaaacaacatacgtttt
+4685213/1
CCCFFFFFHHHHHJJJJJJJJIIIJIGIJIIJIHHJJIJGIIIIIIGGIJ
@4685214/1
gaataatacgaacttccatagattcaaatgaagtaaacaacatacgtttt
+4685214/1
CCCFFFFFHHHHHJJJJJJJJJJJJJJJJJJJJHHIJJJJJJJJIJGIJJ
@7767287/1
aagtgatacaagaaaatatacagactaaagaaacgctcgtggggagcgat
+7767287/1
@@@BDDDBHDFHHIIGIGHGGHEHBHHGEHHF9?GHBGHGGIHEGIIIIA
@7767288/1
aagtgatacaagaaaatatacagactaaagaaacgctcgtggggagcgat
+7767288/1
BCCDFFFFHHHHHJJJJJJJJJJJJJJJJJJJJJJJJJI@GIJJEHHIGH
@5201164/1
ggaagatcgaagaaagacgccaaacattcggcagccaagaacttgctgga
+5201164/1
@CBFFFFFGHHHHJJIJJIJJJJJIGIJJJIJJIJIJJJIJIGIJJJJII
@5201165/1
ggaagatcgaagaaagacgccaaacattcggcagccaagaacttgctgga
+5201165/1
B@@FFFFFHHHHGJJJJJJJIJJJJJJIIJIIIBGGJJJIJJJJJJIJJJ
@5201166/1
ggaagatcgaagaaagacgccaaacattcggcagccaagaacttgctgga
+5201166/1
BC@FFFFFHHHHHIIJIIIJJIFJJJJJJICHGGGGIJBHCCCHHJGIJA
@5201167/1
ggaagatcgaagaaagacgccaaacattcggcagccaagaacttgctgga
+5201167/1
BC@FFFFFHHHHHJJJJJJJJJJJJJJJJJJJIJIJJIJJJJIJJJJJJJ
@5201168/1
ggaagatcgaagaaagacgccaaacattcggcagccaagaacttgctgga
+5201168/1
C@@FFFFFHFHHHJJIJGIGIJJJJJJJIIIGIGIJJGGIJJIJIJIJEI
@5201169/1
ggaagatcgaagaaagacgccaaacattcggcagccaagaacttgctgga
+5201169/1
CCCFFFFFHGHGHJJJJIIIJIJIJJJIIJJIIGIJIIIJJJJJJIJJJI
@5201170/1
ggaagatcgaagaaagacgccaaacattcggcagccaagaacttgctgga
+5201170/1
CCCFFFFFHHHHGIIGIJJJJJJJIJJIJJIIIIJJJJIJJJIIIIIIGH
@5201171/1
ggaagatcgaagaaagacgccaaacattcggcagccaagaacttgctgga
+5201171/1
CCCFFFFFHHHHGIJIJIIJJJJJJJJJJJIGIEGJJJFIJJJJJIIJIG
@5201172/1
ggaagatcgaagaaagacgccaaacattcggcagccaagaacttgctgga
+5201172/1
CCCFFFFFHHHHHJJIFIIJJIIGIJJJIJIJIJIHJGIIJJJJJJJJJI
@5201173/1
ggaagatcgaagaaagacgccaaacattcggcagccaagaacttgctgga
+5201173/1
CCCFFFFFHHHHHJJJJJJJJJJJJJJJIIJIJJJJIJIJJJJIGJIJJJ
@6214126/1
taccacacgaaaggcagttcaccatcgcttgtcatgtgttgaaattccgc
+6214126/1
CCCFFFFFHHHHHJIJJJJIJJJJIIJJJJIGHJIJGGGJJJJJJCGIJJ
@6214127/1
taccacacgaaaggcagttcaccatcgcttgtcatgttttgaaattccgc
+6214127/1
CCCFFFFFHHHHHJIIJIIJJJJJJJJJJJJJJIJJIIJJIGIJIIJJJJ
@5714505/1
gtgaaaaaggtgggaaatgttgactgttgtagctgattaaggggtgtatt
+5714505/1
BB@FFFFFHHCFHIIJJJJJJJIHIIIIJHIJJJJGIIIHHJJJ@FFGHJ
@5714506/1
gtgaaaaaggtgggaaatgttgactgttgtagctgattaaggggtgtatt
+5714506/1
CBCFFFFFHHAFHHGIJIJIJJIIJJHIIIJJIIJGIIJIJIJJ?FHIIJ
@7243204/1
ttttatgaatcgtgataacatgcataaaatataataaaaatttatagttt
+7243204/1
CCCFFFFBCCFFDHHIIJGIIJIIIIJJJJJIJJJJJJJJJJJJJJJHHI
@610335/1
actttatttaagaacaggggagaaaagtcacgagaatttgaaaagcgagc
+610335/1
CC@FFFBEFHHHF@HIGIIIGEDHIII@GGHGIIIBHIIIIIEIIIIIGG
@6729728/1
tgggagtgatgccgcgacggctcagcaactcctggaggacgctgacggga
+6729728/1
@@?DDFDFFBHGGGFHGGBB@<GIGHGGIGHIIIIEGCEEHFDD?CDDD8
@6216198/1
taccattcgtcttatcgatgcattgaaacgcaaactgacgtttacttttc
+6216198/1
@@CFFFFFDCFHHEIIEIGEFEGC<FHBA@>GHGGF?BEHDFGHHGIIEI
@611142/1
acttttcaaattttcttttaaatttcatattctcataatacttttcccgg
+611142/1
CCCFFFFDHHHHHJIJJJJJJIIJJJJJJJJJJJJJJJJJJJJJJJJJHG
@6731885/1
tgggcaatcccattggctggctccaagagatgtgcatgtcccgcagatgg
+6731885/1
@@@DDDDDHHHFHIBFGHII7?AF?CD?FH>FFFEHIIH@GH:FF<AGGD
@6731886/1
tgggcaatcccattggctggctccaagagatgtgcatgtcccgcagatgg
+6731886/1
@@@FFDFFGHHGHJIIJJJI??FHBHEGIIEGCFGGGGGIEHAG@BEHEG
@3161594/1
ctaaagctatctactcgttatataatcatcattcaaacattgaagcc
+3161594/1
@@@DDDDDFFFFBGII??F;A<<AHBBC@>CDHDDHI3?CFFFHCBG
@3161595/1
ctaaagctatctactcgttatataatcatcattcaaacattgaagcc
+3161595/1
CCCFFFFFHHHHHJJJJHIIIIIJIIIJJJIIIIJJEHIJJJJJJJJ
@1131450/1
attgaaaaccttgtagtggattcctaatattttttagtgaacctctctaa
+1131450/1
CCCFFFFFHHHHHJJJIJJJJJJJJJJIIJJJJJJJIGIIJJJJJJJJJH
@4687881/1
gaatagtaacctcgccttctttttgttctccaaaaggtaacatagtagtg
+4687881/1
???BDFDFHHHHHJJJGGGGHJJJGGHGHEHGIJJIJ?FHIIJIIFGFDG
@4688297/1
gaatatataactgacatgtttcatatgtagaacgaattttgtgcatacaa
+4688297/1
@@@BDEFFHHHHHJJJJJJJJJJJJIJJIJJJIJJGIJJIJJJJJJJJJJ
@7770069/1
aagttgggcaaccagcagtcccacaaagtttcacagttccacaaaacgct
+7770069/1
CCCFFFFFGHHHHJJJJJIHJJJJJJIJHIJIJJJJIJJJIIIIJJJIJI
@1132119/1
attgaaacgcaaactgacgtttacttttcgaatgtcaaacagaatctagc
+1132119/1
CCCFFFFFHGHHHJJJGIJIJIJJIJJJJJJHJJHIJJGHHHJEIIJJIJ
@4688908/1
gaatattacaataagccgaataaaaatg
+4688908/1
@@@DDDDDHFHFFII>G6183AHGGI31
@4688909/1
gaatattacaataagccgaataaaaatgcaaaaaactataaatttttatt
+4688909/1
CCCFFFFFHHHHHJIJJJJJJJJJJJJJJJJJJJJJJJJJJJJJJJJJJJ
@99178/1
aaaagatatccagcctttgatggaagaaaaaatttatacagcactactat
+99178/1
CCCFFFFFHHHHHJJJJJJJJJJJJJJJJJJJJJJJJJJIJJJIJJJFII
@611731/1
agaaaaaaatgtcaaaattttgcaaattatgtggcattttgacatttatg
+611731/1
CCCFFFFFHHHHHIGHHGIJJIIIIIIJJJJGIIJJJJJJJJJJJJJIIJ
@1638075/1
caagttcttggctgccgaatgtttggcgtctttcttcgatcttccggttc
+1638075/1
BCCFDEFFHHGHGIJJIEGGGHIJGIEIEGGHIIIIIFGIIIIIJEIHGG
@5717892/1
gtgaaactttgtgggactgctggttgcccaacttggtaatcttagtgtct
+5717892/1
CCCFFFFFHHGFFIJGIIIJJIJIIJJJJJIJJJJICGGGIJJJJIJHII
@5204125/1
ggaagccaagggctcggctgctcatcatgccctcgag
+5204125/1
CCCFFFFFHHHHHIIAHGEG<B@<@D>BCGHGDF<F?
@5204126/1
ggaagccaagggctcggctgctcatcatgccctcgagtacctc
+5204126/1
CCCFFFFFHHHHHIIIIIIIE>FDGGHGEHHI<DDF@0?9B88
@6218206/1
tacctaaaccttcccactaaagttaaccagacaaagcacctatcgaatcg
+6218206/1
C@@FFFFFHHHHHJJJJJJJJJIJJJJJJJIJJJIJJJJJJIIJJJHJJJ
@4689444/1
gaatatttgaaaatttctaatattgcgatatttttttatcgatctggctt
+4689444/1
@@@DD;DDHHHHAAADHBHI@HHG><FH?HA?E?F<?FBB8BGB?FBEII
@4689445/1
gaatatttgaaaatttctaatattgcgatatttttttatcgatctggctt
+4689445/1
B@CDFFFFGHHHHIIJIJIJIHIJIIJJJJJJJJJJIJJJJIJJJIJJJJ
@4689446/1
gaatatttgaaaatttctaatattgcgatatttttttatcgatctggctt
+4689446/1
CCCFFFFFHHHHHJJJJJJJJJJJJJJJJJJJJJJJJJJJJJJJJJJJJJ
@6218659/1
tacctctaaagctatctactcgttatataatcatcattcaaacattgaag
+6218659/1
CCCFFFFFHHHHHJJJJJJJJJBGJJJJJIJJJJJJJJJJJJJJJJJJJJ
@6733403/1
tgggcccggggctctgtgatttcttagtgtcaatagtgctgccgttactt
+6733403/1
@@@DDDDDHHHDDGGE?D<BFHBFIFHDEFGHI<DB9DEEGHIGFGCHHG
@6218701/1
tacctctccacaaaaagggaaataaacaaggatgtaagaactatggagga
+6218701/1
CCCFFFFFHHHHHJJJGGGIJJIJJJIJJJJJGIHFIIIJJIIIIJIJJJ
@5205725/1
ggaaggaataacacgggctaattttaacaaccatcccactgtacgagaat
+5205725/1
CCCFFFFFHHHHHJJJJJJJJJJJJJJJJJJJJJJJJJJJJIIJJIIGGI
@4690465/1
gaatcatccatcgtattacagtatatttctgttttagaagtctcctcatt
+4690465/1
CCCFFFFFHHFHHFHIJJJJJHGIIHJJJJJIJJJJJJJJJIIJJJJJJI
@6735069/1
tgggcttttcctgcttttttagcagctttaccattcgtcttatcgatgca
+6735069/1
CCCFFFFFHGHHHIJJJJJJIFHHIGIIJJJIIJIGGFGIJIIHIIIIIJ
@7772294/1
aataaacaaggatgtaagaactatggaggaatattacaataagccgaata
+7772294/1
CCCFFFFFHHHHHJHIJJJJJJJJJJJJJJJJJJJJJJJJJJJJJJJJJJ
@101667/1
aaaagatggcgaatcaattagcagcaagagaaatgctggaaaagttaaac
+101667/1
@CCFFFFFHHHFHJJJJIJIIJIJJJJJIIJJIJJJIIJIJJJIFHJJJI
@3692374/1
ctgaagtaaaagtgtgctccattggtttatcctctactgtacaactgttt
+3692374/1
@@@=DEEDHHHHAFEGHIHIGGGDF<CCHHIGGGHIFHIHHIIIIGG?FG
@3692375/1
ctgaagtaaaagtgtgctccattggtttatcctctactgtacaactgttt
+3692375/1
CCCFFFEDHFFHFHEHIJJJIJJJJHIJJJJJJJJJJJJGIHIJJIJJJI
@3692376/1
ctgaagtaaaagtgtgctccattggtttatcctctactgtacaactgttt
+3692376/1
CCCFFFFDHHHDDGGHGJJJJJJJJHJJJJJJJJJJJJJFIIIJIIJHIJ
@6735706/1
tggggagcgatgacgaataaagtatgtgttcaccaagagaagaaagctat
+6735706/1
@@CFFDFDFGFFHGGJGGEHJI?FIIFGIIJIIJIIGGEHIJIJGHEGGH
@4692725/1
gaatgaagtgaaagtcgaacgttcttct
+4692725/1
???DDDDD=CDDDEBCDEE;C<AEFF<E
@3164660/1
ctaaagttaaccagacaaagcacctatcgaatcgaa
+3164660/1
@@@DF?ADBFBHFBEGGHI>9;EGDGGGGGI>F11?
@3164661/1
ctaaagttaaccagacaaagcacctatcgaatcgaatattagtagca
+3164661/1
?@@A??DEDHBBAFBGIIAB;FGGIFHGCHCGIG@>FGIHFB?D@<?
@3164662/1
ctaaagttaaccagacaaagcacctatcgaatcgaatattagtagca
+3164662/1
C@CFFFDDHHHDFIIIIIJBGIJIJEEGA@EEFEGGIGGFGHBGCHI
@3164663/1
ctaaagttaaccagacaaagcacctatcgaatcgaatattagtagca
+3164663/1
CCCFFFEFHHHHGJJJJJJIFHJJJJJJJIIJIGBHDDEHC<?F@DH
@3164664/1
ctaaagttaaccagacaaagcacctatcgaatcgaatattagtagca
+3164664/1
CCCFFFFFHHHHHJIJIJJJIJJJJJJJJJJJJIGIIIGIIIGGGIJ
@3164665/1
ctaaagttaaccagacaaagcacctatcgaatcgaatattagtagca
+3164665/1
CCCFFFFFHHHHHJIJJJJJJJJJJJJJJJJJIIGGGEIIJIGHJJJ
@3164666/1
ctaaagttaaccagacaaagcacctatcgaatcgaatattagtagca
+3164666/1
CCCFFFFFHHHHHJJJJJIIIJJJJJJIIJJJJGGHGGHGGA?D<BD
@5208223/1
ggaaggtttaggtatttgtggtatctgtcgatgttgccagaacgta
+5208223/1
@@@FFFDEHHHHAFGHJIIJJBHJJIJIJJIIIJJJJJJJJJJJJJ
@5208224/1
ggaaggtttaggtatttgtggtatctgtcgatgttgccagaacgta
+5208224/1
@@CFFFADHHHGDFGIJIIGH?FEHHGIJIJIJIGCHJFIJJIJGI
@5208225/1
ggaaggtttaggtatttgtggtatctgtcgatgttgccagaacgta
+5208225/1
CCCFFFADHFHHAGHIJIFGIEHJJJJCGIIIJJIIJJJGHIJJIJ
@5208226/1
ggaaggtttaggtatttgtggtatctgtcgatgttgccagaacgta
+5208226/1
CCCFFFADHHHGDHIJJJGHIFHJJJJIJJJIJJJJJJIJJJJJHI
@5208227/1
ggaaggtttaggtatttgtggtatctgtcgatgttgccagaacgta
+5208227/1
CCCFFFDDHHHHBGHIJGDHIGHGGIJIIIIJIJIIJJJJJIJJGI
@5208355/1
ggaagtaacggcagcactattgacactaagaaatcacagagccccgggcc
+5208355/1
CCCFFDDFHHHHHIEBHEFEHFEGHHGGIIIIJGHGIG?DBEHIIBAHEE
@4170808/1
cttctcttggtgaacacatactttattcgtcatcgctccccacgag
+4170808/1
CCCDDDBDDHAFDHEDGEDEHGHHEIJGEFHIIJII>HIJJCHD6?
@4170809/1
cttctcttggtgaacacatactttattcgtcatcgctccccacgagcgtt
+4170809/1
@@@DDEFD<DAFBBGAFBFDGHHHFHGGIFGHDHICDGGGGIIIIIGE;C
@4170810/1
cttctcttggtgaacacatactttattcgtcatcgctccccacgagcgtt
+4170810/1
BBBFFFFFHHFHHJGEIJJJJJJJJJJJJGGHIGIIJJJJJJJJJIJIHI
@4170811/1
cttctcttggtgaacacatactttattcgtcatcgctccccacgagcgtt
+4170811/1
CCCFFFFFGHFHHHHIIJIJJIIIJJJJJAEHHGJIJJJJJJJIIJGGAH
@615876/1
agaaaagaaaatcatctattcctaagatctaagagatcactaaggtacta
+615876/1
@<@FFFFDFHGFDEHBGGEIEHGHGHIEGHGGEHFGAGGFHFIFIBFHGH
@4170997/1
cttctctttgacattgcttgtggtcacttttcgcgcaaagg
+4170997/1
C@CFFFEFHDDHDGHBEEHGDEHFHEGHIIIGGGED:GIBF
@4170998/1
cttctctttgacattgcttgtggtcacttttcgcgcaaaggtaaaatcgt
+4170998/1
?@:DDDEDHHDDFFGBBGHD:CFAFHIHHIIIIIIIIIIIIDHIIIIIIG
@4170999/1
cttctctttgacattgcttgtggtcacttttcgcgcaaaggtaaaatcgt
+4170999/1
CCCDDDDEHFFHDIIGGEIEAGHGHDGHHIIHBGAE@HIEI?DFGHFHDG
@4171000/1
cttctctttgacattgcttgtggtcacttttcgcgcaaaggtaaaatcgt
+4171000/1
CCCFDFFFHHHHFIJJJJJJGGIGJJJJJJJJJJJIIJJJJDGHIJJIIE
@4171001/1
cttctctttgacattgcttgtggtcacttttcgcgcaaaggtaaaatcgt
+4171001/1
CCCFDFFFHHHHHJJIIIJIHGGEEHFHIIJJJIJJJJGGIFGGIJJJJG
@4171002/1
cttctctttgacattgcttgtggtcacttttcgcgcaaaggtaaaatcgt
+4171002/1
CCCFFFFFHFBFHIJJJGIGEFHCHHIJJJJJIIGHDHIGF0?FHIBCF8
@4171003/1
cttctctttgacattgcttgtggtcacttttcgcgcaaaggtaaaatcgt
+4171003/1
CCCFFFFFHGDFHGIHGGGGFHJCDAHGHIIHIJAHEGAHI?DGHIGIIH
@4171004/1
cttctctttgacattgcttgtggtcacttttcgcgcaaaggtaaaatcgt
+4171004/1
CCCFFFFFHGGHHJJJJJJJHIJGIIJIGJJJJJJJJJJJJFHJIJJJJH
@4171005/1
cttctctttgacattgcttgtggtcacttttcgcgcaaaggtaaaatcgt
+4171005/1
CCCFFFFFHGHHHJJJIJJGHIJEHJJJJJJJIJJJJJJIGFHGJJIIJG
@4171006/1
cttctctttgacattgcttgtggtcacttttcgcgcaaaggtaaaatcgt
+4171006/1
CCCFFFFFHHGHHIJJIEGIGHIEHGJJJJJJIJJJIJJJJ?FHIJHGIH
@4171007/1
cttctctttgacattgcttgtggtcacttttcgcgcaaaggtaaaatcgt
+4171007/1
CCCFFFFFHHHHHJJJJIJJGHIJJJJJJJJJJJJJIJJJJGHIJJJJJF
@4171014/1
cttctctttgccgtattttattttgtaaggtgaggtatttgtacatgaag
+4171014/1
=BBDDDEFHHHHHFHIIJJFHJJJJIJIJICEHIJ?DGHGJIJJJJIJEH
@5723362/1
gtgaacagctatcgatacacagtcatagatccaatcctataattatccat
+5723362/1
?1=DDEFBHHHHHJJIJJIJJJGIIJGIJJJIJJIJJJJJJJJIJJJJJJ
@105599/1
aaaagcccagaagaacgttcgactttcacttcattctatcggcctttctt
+105599/1
@@CFDEFFGGDHFIHJGFGGHJHGIJJJJIEICFIGIJJGHIEGGDFHEH
@107018/1
aaaagctcgacatggagtcccaaaacatgaccatgatgcactcggccgga
+107018/1
@@@DDDDFHHGFFHIEHBGHIIJIGGGIIIJCEIIGGIGIIIIGGIIEG<
@107019/1
aaaagctcgacatggagtcccaaaacatgaccatgatgcactcggccgga
+107019/1
@CC<DFFFHGHGFIIJIEGHIIJIGJJGEIGHGFHGGGGIJJIGDHHJB<
@107020/1
aaaagctcgacatggagtcccaaaacatgaccatgatgcactcggccgga
+107020/1
BB@DDAFDFHFHHJGHJFHHIJJIJJIJJJIJJJJJJIIIIJJJIJJJJI
@7249226/1
ttttcaaattttcttttaaatttcatattctcataatacttttcccggtt
+7249226/1
CCCFFFFFHHHHGJJJJIJHJIJJJJJJJJJJJJJJJJJJJJIJJJGGDH
@7249761/1
ttttcaataaagtacactttatttaagaacaaacaggggagaaaagtcac
+7249761/1
@CCDFFFFFHHGAGEFHIIJIGJIJIIJJJJIIJJIGGDIBFHHIGBCFH
@7250145/1
ttttcacaatataataaatacatatcatatcatcggggcactatataaaa
+7250145/1
CCCFFFFFHHHHHJJJJJJJJJJJJJJJJJJIJJJJIIJJJJJJJJJJJJ
@5209961/1
ggaagttcgtattattcctcgaaatcaataactcgacaaaaattgttccc
+5209961/1
CC@FFEFFHHHHHJJJJJJJJJJJJJJJJJJJJJIIJJJJJJJJIIJJII
@2657719/1
ccttctctttgacattgcttgtggtcacttttcgcgcaaaggtaaaatcg
+2657719/1
CC@FFFFFHHGHHEHIGGGICBFHEHGGHIIJIGHGGHJJIJBFHHIBCF
@2657720/1
ccttctctttgacattgcttgtggtcacttttcgcgcaaaggtaaaatcg
+2657720/1
CCCFFFFFHFHHHIIJEEIJGHGIHGIIIIIJGIHIJIJFGJFHIIJJIJ
@618319/1
agaaaatatacagactaaagaaacgctcgtggggagcgatgacgaataaa
+618319/1
CCCFFFFFHHHHGJJJJJIJJJJJJJJIJGHIJJGIJJIJJJJJIJJHHH
@618320/1
agaaaatatacagactaaagaaacgctcgtggggagcgatgacgaataaa
+618320/1
CCCFFFFFHHHHHJJJJJJJIJJGIJJJJFHIJJHIJJHJJJIIIGHHHH
@6223183/1
tacggatctgttgcaccgagtgaacatgtgacatagaaaatacgtaagtt
+6223183/1
CCCFFFFFHHHHHJJJJJJJCGHIJJIIGIIIJJJJJIJJJIJJHGJJGI
@4695740/1
gaatgtaattttttatatagtgccccgatgatatgatatgtatttattat
+4695740/1
B@@FFDFFHHHHHJJIJJJJHIJJJJJ?DD<DCBFCG@D@?FAHICDHGC
@1644967/1
caataagtgatacaagaaaatatacagactaaagaaacgctcgtggggag
+1644967/1
BB@=DDFBFHHHHJJJJJJJJJJJJJJJJIJJJJJJIJJJJIJDHIJIIJ
@1644968/1
caataagtgatacaagaaaatatacagactaaagaaacgctcgtggggag
+1644968/1
CCCFFFFDHHHHHJJJJJJIJJJJJJJJJJJJJJJJIJJJIIJHJJJJJJ
@6223574/1
tacgggaccagtaaaaagcaagccaaatctgacgcagccaaggctaccct
+6223574/1
CCCFFFFFHHHHHJJJJJIHJIJJJJJJJJJJJJJJJJJJJJJIJJJJJI
@1142734/1
attgatttcgaggaataatacgaacttccatagattcaaatgaagtaaac
+1142734/1
=::ADDFFHHHHHJIJJJJIJJIJJIJJJJJJJIJJJIJJJJIJJIIGHI
@1142735/1
attgatttcgaggaataatacgaacttccatagattcaaatgaagtaaac
+1142735/1
CCCFFFFFHHHHHIJJJJIIJJIJJJJJJJJJJIJJIJJJJJJJIDHIJI
@6223910/1
tacggttcaagtagctgaagtaaaagtgtgctccattggtttatcctcta
+6223910/1
CCCFFDFFHHHHHHIIJIGIFHIJJJHHHHIJJJJJJJJGIIJJJJJJJI
@1646896/1
caataatgcaatgtgtttaaatttttgtcgagtcaaaagcgaagaatatt
+1646896/1
==844BDFHHHHHFGFHIJJJJJJJJJJJIIJGHIJJIJJJJIJJIJIJJ
@1646897/1
caataatgcaatgtgtttaaatttttgtcgagtcaaaagcgaagaatatt
+1646897/1
@?;BBD?BFH?B?GGFGGGIDDBD:C<2A@GBHI@:DH?8?:D:@GGIGI
@1646898/1
caataatgcaatgtgtttaaatttttgtcgagtcaaaagcgaagaatatt
+1646898/1
BC<DFFFFHHHHGIIIHIJJIJJJJJJGGFIIGIJJJJGIIIJJJJIJJJ
@1646899/1
caataatgcaatgtgtttaaatttttgtcgagtcaaaagcgaagaatatt
+1646899/1
CCCFFFFFHFHGGBGIGIJJIIJIJJJJIIIJEFHGIGJIGIJIJGIJGG
@1646900/1
caataatgcaatgtgtttaaatttttgtcgagtcaaaagcgaagaatatt
+1646900/1
CCCFFFFFHFHHHHIIJJJJJJJJJJJJJIIJHHJJJJJJJIJJJIJIJJ
@1646901/1
caataatgcaatgtgtttaaatttttgtcgagtcaaaagcgaagaatatt
+1646901/1
CCCFFFFFHHGHGCFGGIGHGGJJJJIJIJIJCGFHIIHHHIIJJGIJJG
@2660306/1
ccttgaagctcttgatcgaatggtttccgtatagtcgcaaaagggaaccc
+2660306/1
C@CFFFEDHHFHHGIGEGIJ@GEHGHGEG?BFGECBFGIIGGII?EDHII
@5211837/1
ggaataatacgagcttccatagattcaaatgaagtaaacaacatacgttt
+5211837/1
CCCFFFFFHHHHHJJJJJJJJJHJJJJJJJJJIJGHIJJJJJIJJJJGHI
@4175207/1
cttctggagtcacccaacaacaacacttcgactacagatattcgcacttg
+4175207/1
CCCFFFFFHFHHHJJJJJJJIIJJJJJJJJJJJJJJIJJJJJJJJJJJJI
@4175764/1
cttctgggcttttcctgcttttttagcagctttaccattcgtcttatcga
+4175764/1
CCCFFFFFFFHHHGIFBDGIIJJJGIJJJJJJJJJJGIJJJHIIIEHHGH
@4175765/1
cttctgggcttttcctgcttttttagcagctttaccattcgtcttatcga
+4175765/1
CCCFFFFFHHHHHIJJJIJJJJJJIJJJJJJJJJJJJJJJJJJJIIJJJI
@3698862/1
ctgaatcggtccggccgagtgcatcatggtcatgttttgggactccatgt
+3698862/1
CCCFFFFFHFHHHJJJJGJCGGHIJJJJJHIJJIGIIIIJJIJIJJJJJG
@3699001/1
ctgaatctcagatggattgagctgttgagttgatcctgcttgtgaatctg
+3699001/1
CCCFFFFFGHFFHGIIGIIGHIIIJIJGHHGHEHJJJJJIJIGE>BHIJJ
@5724712/1
gtgaactgcctttcgtgtggtagtccctcttcgtgtt
+5724712/1
CC@FFDAEHHADFGGIGEHIFH@HDHIHEGGIIH<?D
@5724713/1
gtgaactgcctttcgtgtggtagtccctcttcgtgttccattt
+5724713/1
@@@FFFFFHHHHHJIHGFHIEHIGIIJHGGIIFD?:C9B9<FH
@5724714/1
gtgaactgcctttcgtgtggtagtccctcttcgtgttccatttcatagaa
+5724714/1
BB@FFFFFHHHHHIJJJHIHEGIIGIIJIJJIIHG;BDE9BDH<DD<BFH
@2661243/1
ccttgagaaatttgctgcctcaaaaacgtatgacaaaactatagagaaac
+2661243/1
@C@FDDFDFDHHHEGIGIJJJJJJIGJGGHJIIIIJJJJJIJJJIIEHJJ
@2661818/1
ccttgataaatggaacgaaattaaacacgctgagaaagctatggttgagt
+2661818/1
@@@D=ADDFFFAFEFI:DFFBHAHIHIFFFEAFEIEICFDAGCGDFFFB8
@3700152/1
ctgaatgtgcgccaattgagttttcgagcattttccggaaaagaagattg
+3700152/1
CC@FFFFFHHHHHJJJJJJJHJJJIJJJJJJJJJJJJIJIJIJJJJJJJI
@5213611/1
ggaatatactcttgatgccaaggaaaatggaattctggactattttgaac
+5213611/1
C@@FFFFFHHHHHIJJJJJJJGIJJJJJJIHIIIJJJJIJIJIIJJJIJH
@4697979/1
gaattagtggtttttttctaaaatcaatttacatattatttttgacttga
+4697979/1
BBBFFFFDHHFHHJJJJJJJJJJJJJJJJJJJIJJJIJJJJJJJJJJJJJ
@4697980/1
gaattagtggttttttttctaaaatcaatttacatattatttttgacttg
+4697980/1
@B@FFFFDHHAFHIIIIJGIJIIHIJIJIIJIJ@HGIIGIJJJJJGIIJJ
@7780394/1
aataactagtgcctaataatagtgtattacctctaaagctatctactcgt
+7780394/1
CCCFFFFFHHHGHJIJJIJJJJFFFHIJJJJJJJIJJIJJJJJGJJIJJH
@5214668/1
ggaatatggagaggtgacaaattcttccaagcggtcacgattaacaaatg
+5214668/1
BB<DDDFFHHHHHJFHIJJJJJJJJJJJJJJJJIGIJIJGHHGIJJJIJJ
@5214669/1
ggaatatggagaggtgacaaattcttccaagcggtcacgattaacaaatg
+5214669/1
CCBFFFFFHHHGHJCGIJJJJJJJJJJJJJJJJJHIJJJJJJJJJJJJJJ
@4698588/1
gaattatgtgaattttacagggcgttcacgtgtgccaaagccaatgacat
+4698588/1
@?;DDDFFHHHHHJJJJIJJJJHHIHIJJJGHIIJJIIGGIJIJJJJJII
@6744923/1
tggtaaagctgctaaaaaagcaggaaaagcccagaagaacgttcgacttt
+6744923/1
@CCDFFFFHHHHHJJJJJJIJJJIJJJJIIJJJJJJJIJJJIJJJIIJJJ
@6744924/1
tggtaaagctgctaaaaaagcaggaaaagcccagaagaacgttcgacttt
+6744924/1
B@BABDFFHHHHHJJJJJJJJJIJJJJJJJIGIJIJIJJGIFHIJIJJIJ
@6744925/1
tggtaaagctgctaaaaaagcaggaaaagcccagaagaacgttcgacttt
+6744925/1
BBCDDFFFHHHHHJJJJJJJIIJJJJJJJJIIJJJJJJJIIFHIIIJEIH
@7254704/1
ttttccgaccaagagatccagcaagttcttggctgccgaatgtttggcgt
+7254704/1
@@CDFFBFHHFHHIJIIIIIIGIGHGIJJJJIBHIIIIIIIIEHIIJJFA
@7255499/1
ttttcctgcttttttagcagctttaccattcgtcttatcgatgcattgaa
+7255499/1
CCCFFFFFGHHHHJJIJJJJJJJJJJJJJJJJIJJJJJJJJJJIJJJJJJ
@2665732/1
ccttgcggttaccccttctgttgggatgggggccgcccccttcccttggt
+2665732/1
1:144AAD@FHHHJJIJIIJCHHIGGHIIFIIJJIIJHHFFDEEECDCC5
@1651952/1
caatagtgctgccgttacttcctcaagcgctggtaacgctttatcgggtt
+1651952/1
CCCFFFDFHHHHHJIJJJJJJJJJJJJJJJJJJIIJJJJJJJJJJJJJJJ
@1651953/1
caatagtgctgccgttacttcctcaagcgctggtaacgctttatcgggtt
+1651953/1
CCCFFFEFHHHHHJJJJJJJJJJJJJIIJJIJJFHIIJJJJJJJJIIJIJ
@7257052/1
ttttcggaaaaaagtgagtttaggatatcttacgttctggcaacatcgac
+7257052/1
CCCFFFFFHHHHHJEHIJHHIJJJJJJJJJJIJIIJJJJJJJJJJJJJJJ
@110683/1
aaaagggaacaatttttgtcgagttattgatttcgaggaataatacgaac
+110683/1
CCCFFDDFHFHHHIJJJJHHJFHHHIJJJJJJJIJJJIBGIJIJGIJIII
@2164168/1
ccaactggcagaatcggtagatgtacctaaggtacttggtgatattttcg
+2164168/1
CCCFFFFFHHHHGJJIJ:CECCECHGHJGIII:CGGIGJ:DFHIJIJJIH
@5726589/1
gtgaagcttccggattgaataacattaaatatttctggagcctcaaaacg
+5726589/1
@@@FFFFFHHHHGFHIIIIBFHIJJIGIJIJGGIFHHIJJJJJJJIIJGE
@621586/1
agaaaattcaagatccagtgtttaaggaactatcagatgttggtccgcca
+621586/1
@@CFFFFFHHHHHJJJJJIIJIIJJJIJJJJJJJIJJIJJJJJJIJJJJJ
@621587/1
agaaaattcaagatccagtgtttaaggaactatcagatgttggtccgcca
+621587/1
CBCFFFFFHHHHHJJJJJHIJJJJJJJJJJJJJJIJIIJJIJJJJJJJJJ
@621588/1
agaaaattcaagatccagtgtttaaggaactatcagatgttggtccgcca
+621588/1
CCCFFFFFHHHHHJJJJJJIIJJJJJJIIJJJJJJJJJJHHJJIJJIJJJ
@6225997/1
tactaatttgtgtaattgaagttcgtattatttcctcgaaatcaataatg
+6225997/1
CCCFFFFFHHFHFHJIJJJJJJJJIJJJJJJJIJJJJJIIJJIIIJJJJI
@2167030/1
ccaagaacttgctggatctcttggtcggaaaag
+2167030/1
@@?DD?ADDDHDBHIAHIH@CHEG?CF<GCHDF
@2167031/1
ccaagaacttgctggatctcttggtcggaaaagtgactcccgaacaagcc
+2167031/1
@CCADFFFHHHHHJJIIICIIJGJHHIIIJJJIDDHIIIJJIIJJIJIHJ
@5728015/1
gtgaagtggtccgtgccccttgcggttaccccttctgttgggatgggggc
+5728015/1
@B<DFFDEHHHHHIGJIJJJJIIIJHG@GHIEADHIJJJIFJBDHGJIFE
@5729304/1
gtgaatatataactgacatgtttcatatgtagaacgaattttgtgcatac
+5729304/1
@@BFFFFFHGHHHJJJIJJJHIJJIJJJJIIIJIIJJJIIIJIJIJEIJB
@5729305/1
gtgaatatataactgacatgtttcatatgtagaacgaattttgtgcatac
+5729305/1
CBCFFFFFGHHHHJJIIJJJJJJJJJJIJHJJJJJJJJJJJJJIJJIJJJ
@6749598/1
tggtcaatgttttttcttcgatgtccacgtaggttacctcgaaggattgt
+6749598/1
BCCDFFFFHHHHHJJIJJJJJJJJJJJJJIJJJJJJIJJJIJJIIJJIJJ
@1146606/1
attgcgatattttttcggaaaaaagtgagtttaggatatcttacgttctg
+1146606/1
CCCFFFFFHHHHHJJJJIIJJJJJIGIJJJJJJJIEHIJJJJIJIHJJJJ
@1146607/1
attgcgatattttttcggaaaaaagtgagtttaggatatcttacgttctg
+1146607/1
CCCFFFFFHHHHHJJJJJIJJJJIJGHIJHIJJJJJJJJJJJJJIGIIJJ
@6749925/1
tggtcatgattttgaggtactcgagggcatgatgagcagccgagcccttg
+6749925/1
BCCDFFFFHHHHGJHIJAFHHJIJJIJGJIJJJGIIIIJJJJJJJJJEGI
@4178048/1
cttctgtcatttttctattaattgtctgattatcttctattgtacacaat
+4178048/1
CCCFFFFFFHHHHJJJGIJHJIJIJJJJHJJGIIJIIIHIJIFHHIJHJJ
@1149349/1
attggaatctgcgaaaatcaaaaacaccataatgtgctccagcacaagtt
+1149349/1
CCCFFFFFHHHHHJJ1EHIJJJJJJJJJIJJJJJIJJJJJJJGIIIIJII
@1149381/1
attggaatctgcttatcatctctggcatttattcgagaatcacaatgaag
+1149381/1
CC@FFFDFHHFHHJJJIGHIJGIGEGIJJJJ@HIJIJIJIJIGJJIJJJG
@115272/1
aaaagttaaacgatattctacaggatttattattagagtgtcctcgtgag
+115272/1
@@;DFFFFHFHHHJIIGIIJJJJIIIJIJJIJJIJIJJDGFGIJJJHIIJ
@4178652/1
cttctgtcttctcacagagatcttcgacaaaatcgtctctggttttttca
+4178652/1
CCCFFFFFGHHHHJJJJIJJJJJJJJJJIJJJJJJFGIJJIJGGIJJJJJ
@623258/1
agaaaccagaattacaggaaatggataattataggattggatctatgact
+623258/1
@@@FFFFFDDDFHEHGHGEHIIGGBBHFGGHIIIFIIIIFJGHGHIJHGE
@623766/1
agaaacgctcgtggggagcgatgacgaataaagtatgtgttcaccaagag
+623766/1
CCCFFFFFHHHDFIJJCGGGGGGIJIIJIIJJG=FGGGHHIJJIJJJJHF
@116979/1
aaaagtttatttatcatacacaggtaaacagttgtacagtagaggataaa
+116979/1
CCCFFDFFHHHHHJJJJJJJJJJJHHIJJJJIJJHJJIJGGIIJJJJIJJ
@7257244/1
ttttcgggttctatgtagactttgcctctggccgcagctaaatgggcata
+7257244/1
CCCFFFFFHHHHHJJHIJJJJJJJJJJJJJJJIJJIJJJJJJJJJJJJJI
@2169551/1
ccaagagatgtgcatgtcccgcagatggccaccaccattctatgaaatgg
+2169551/1
CCCFFFFFHHFHHJJJJJJJEIJJIJJJIJJJJJJJIIIIJJJJJJJJIJ
@1654157/1
caatattatctatcgatactgaatgtaattttttatatagtgccccgatg
+1654157/1
@@?BBD?AFFFF?GI=G:<:A<C?F<AAEHEFEEDGFIE>BCDFEGF67;
@2668211/1
ccttggcttccttcggagttttgcctgttccgtagcagacggccactggc
+2668211/1
@@@DDDDDHFHDHGGICFAFHICGIGGGIIIBFHIFGGGGGHEHFHFEHE
@2668389/1
ccttgggggaagaagccaaattgctctactctcaagaaatggcctccatg
+2668389/1
@B@FFFFDFHHGFIGIHGCHIJIJJJJJJJJIJJJJJJIJIJIJJJJJJE
@2669349/1
ccttggtgggggctgaatcggtccggccgagtgcatcatggtcatgtttt
+2669349/1
CC@FFFBDHHHGHIIJJIJJJCHIJJJJJII@CHHHHHHFF@DFFEDEEE
@7782371/1
aataatagtattttgctcaagacatattttcatcaaaagaacttgatagt
+7782371/1
CCCFFFFFHHHHHJJJJJJJJJJJJJJJJJJJJJJJJJJJJJJJJJJIJH
@7782384/1
aataatagtgtattacctctaaagctatctactcgttatataatcatcat
+7782384/1
@C@DDFFFCDFHHIIGHJIJJJIGJJJJJJJIIJGEHIJJIJIJJJIJIJ
@6751127/1
tggtcttggtggcctcctatcagcgcacacgattgtccatttgttaatcg
+6751127/1
CCCFFFFFHHHHHJJJJJJJJJJJJJJJJJJJJJJIIJHJIJJJJJJJJI
@118088/1
aaaagtttttaagaaccgtgatggaactctttaggcagcaacattaccca
+118088/1
CCCFFDFFHHHHHJJJJJGIJJJJJJJJJJJJJIJJIJIJJJJJJJJJJJ
@118346/1
aaaataaaatacggcaaagagaagaaaggccgatagaatgaagtgaaagt
+118346/1
CCCFFFDFHHHHGIJJJJJIGIGIJJJJJJIIHIJJJJJFIGIIGIHGH=
@3178713/1
ctaacgtctttatagaatgtcaatgttattctaaaaagaagactgctaaa
+3178713/1
CCCFFFFFHHHHHGJJEIGHHJJJJJJIJJJJJIJJIIJIGIJIIJJJJJ
@3178714/1
ctaacgtctttatagaatgtcaatgttattctaaaaagaagactgctaaa
+3178714/1
CCCFFFFFHHHHHJJIJJJHJJJJJJJJJJJJJJJJJJJIJJJJJJJJJG
@6752833/1
tggtgattgaaagcctttcttatttgccagctcttgaagaaccatcgccg
+6752833/1
B@CDDFFFHHHGHJJJJJJJJIJJJJJJJIJJJJJJJIJJJJJJJJJIJJ
@6752834/1
tggtgattgaaagcctttctttattgccagctcttgaagaaccatcgccg
+6752834/1
BBCDDFFFHHHHGJJIJJJJJJJJJJJJJIJJJJJJJJJJJJHGIJIGIJ
@1654521/1
caatattctccaaatcttcgatgatctcctgtctgggtggttgcaatctc
+1654521/1
@@?DDDEFFHHHHJJJGJJJJIJJJJJJJJJHIIJIG;DG@GHIIIJJJJ
@6754452/1
tggtggccatctgcgggacatgcacatctcttggagccagccaatgggat
+6754452/1
B@BDFFFFHHHGHJJJJDIIJJJJJJJIJJJJJJIJJJJJJJJJJJJJJJ
@6230072/1
tactttattcgtcatcgctccccacgagcgtttctttagtctgtatattt
+6230072/1
CCCFFFFFHHHHHJJJJJJJJJJJJJJJJGIJJJJJJIJIJJJJJJJJJJ
@6230340/1
tacttttcccggtttgttctgaaacaaacatcagtgatgaaaaattaaaa
+6230340/1
CCCFFFFFHHHHDHHGGHGIIGIJJJJJJJJJJJIIIIJIJJJIJJJJJJ
@7260624/1
ttttcttcgatgtccacgtaggttacctcgaaggattgttcgctagcgat
+7260624/1
CCCFFFFFDFHHFHGIIJCFEEHIIJJIJIJIJJJJJIIJIJJJJJFJJI
@5224041/1
ggaatttgaacagttaccatctactatcagagatcgaatgtgtgcagaat
+5224041/1
CCCFFFFFHHGHHJJJJJJJIHIJJJJJJJJJJIIGHIJJFIHHIGJJHI
@7261523/1
ttttcttgtatcacttattgcgtctttgctttggtcactttacgcgcgaa
+7261523/1
@CCFDDFDHHHG?GHGGGIGGBFEHIJHCHGG9B??FGIIJIIJEGEGGB
@7261524/1
ttttcttgtatcacttattgcgtctttgctttggtcactttacgcgcgaa
+7261524/1
CCCFFFFFHHHHHJJJJJJJIIHHIJJJIJJJJJIJJJJJJJJIJJJJIJ
@625038/1
agaaagacgccaaacattcggcagccaagaacttgctggatctcttggtc
+625038/1
CCCFFFFFHHHHHJJJJJJIJIJIJJJJJJJJJJJJJJJJJJJJJJJIHH
@6757118/1
tggttcttcaagagctggcaataaagaaaggctttcaatcaccacattat
+6757118/1
??;4ADEFHHHHHJJJJIIJJIJJIJJJJJJIIJJJIIJJGJIIJJJJJJ
@6757337/1
tggttgctcaaagcagattagtaaacatgatgctgcatacaatgcattaa
+6757337/1
BCCDDFFFHHHHHJJJIJJJJIIJJJIJJJJIJJJJJJJJJJJJIJJJII
@1152933/1
attggcactggcaagtcaaagaagctagccaagagaatggcggc
+1152933/1
<@@FFFFFDHHHHIIGHHGIIIJIJIIJIJBEGIDCGHIFIJJ6
@1152934/1
attggcactggcaagtcaaagaagctagccaagagaatggcggctcacaa
+1152934/1
CCCFFFFFHHHGHIJIIJJJJHJJJJJJIJIJIIIIJIJJJJJ8@B;@@E
@2671560/1
ccttgtttatttccctttttgtggagaggtactatgtgtgtttggct
+2671560/1
CCCFFADFFHHHGIJGHJJJEAEH@FEFH:EGHEGEBD@BFGGDHII
@1153436/1
attggcgcacattcagcaggttttttaacagtttgaaaaccttgataaat
+1153436/1
CCCFFFFFHHHHHJJJJJJJEHIJJJJJJJJIJJJJJJJJJJJJJJJJJJ
@2672727/1
cctttatatatgtcacattttgtggttctttaacgaaatgtcaagagcat
+2672727/1
@@@DDDFFHHHFFGGGIJJJJJIGIEHIJJIIGCGHGBGGGGGIGIIFEE
@2673106/1
cctttatgtccacaaattatgtcaaattttgacatttatgtaacatgtgt
+2673106/1
CCCFFDFDHHFFHIJIIIHGDBHHIEIJJIIDAFHIGHHGGIIIJJIHHG
@1658298/1
caatcccattggctggctccaagagatgtgcatgtcccgcagatggccac
+1658298/1
CCCFFFFFHHHHHIIIE;EFBFFBFCEGECFCGHDHGIEGGEAGGH@FHI
@1658299/1
caatcccattggctggctccaagagatgtgcatgtcccgcagatggccac
+1658299/1
CCCFFFFFHHHHHIIIGDGHBH<EFGFIEGGGIEFGIIAA@FBFHGHIII
@3707413/1
ctgacagtgctgtaaagtgggtaaataaatcttccgcgcagaaaagctcg
+3707413/1
CCCFFFFDFHHGFHJIJHHIJCHHJJJJJJJJJJJIJJJJJJJJJIIJGH
@3707414/1
ctgacagtgctgtaaagtgggtaaataaatcttccgcgcagaaaagctcg
+3707414/1
CCCFFFFFGHHHFIIJJFHHICHHJJJJJJJJJJIJJJJIJJJJJJJJJI
@120119/1
aaaataatatgtaaattgattttagaaaaaaaccactaattctatgcaaa
+120119/1
CCCFFFFFHHHHHJIJJJJJJJJJJJJJJJJJJIJJJJIJJJIJJJIIJJ
@3709058/1
ctgacatgtttcatatgtagaacgaattttgtgcatacaaaaatagtaaa
+3709058/1
@@CFDDFFDBHHHIIFHCIHHI>FAAGHGGGDHG@FHG@HIGIBDG?FHH
@3709059/1
ctgacatgtttcatatgtagaacgaattttgtgcatacaaaaatagtaaa
+3709059/1
CCCFFFFFHHHHHJJJJHHJIJJIIJJJJJJHIIJJJJJJJJJJJJHIJJ
@3709060/1
ctgacatgtttcatatgtagaacgaattttgtgcatacaaaaatagtaaa
+3709060/1
CCCFFFFFHHHHHJJJJHJIJJJJJJJJJJIGIIJJJJJJJJJJIJIGII
@3709061/1
ctgacatgtttcatatgtagaacgaattttgtgcatacaaaaatagtaaa
+3709061/1
CCCFFFFFHHHHHJJJJIIIJJJJJJJJJJJFIJJJJJJJJJJJJJIIIJ
@3709062/1
ctgacatgtttcatatgtagaacgaattttgtgcatacaaaaatagtaaa
+3709062/1
CCCFFFFFHHHHHJJJJIJIJJJJJJJJJJIHIJJJJJJJJJJJJJHIJJ
@2176399/1
ccaaggataacctctctgtcggtagatttccgtgaagtggtccgtgcccc
+2176399/1
CCCFFFFFHHHHHJJJIIIJJJBFHIJJJJJJGHIJJIJIJIJJIJIJJJ
@2176400/1
ccaaggataacctctctgtcggtagatttccgtgaagtggtccgtgcccc
+2176400/1
CCCFFFFFHHHHHJJJJJHIJJ@FHIJJJIJFGHHIIDFIGIJIIIGJJI
@5734961/1
gtgacactatgagtaatttcataatgtgg
+5734961/1
CCCFFFFFHHHHHFHIJJJJJGHJ<43<A
@4184724/1
cttcttcccccaaggataacctctctgtcggtagatttccgtgaagtggt
+4184724/1
BBCFFFFFHHHHHJJJJJIJJJJJJJJJJJJGHJIIIJJJJJJJIJJJJJ
@1658525/1
caatcctataattatccatttcctgtaattctggtttctctatagttttg
+1658525/1
CCCFFFFFHHHHHIJJJJJJJIIJIIGHJJJJJJGHJJJJJJJIJIJJJI
@1658772/1
caatccttcgaggtaacctacgtggacatcgaagaaaaaacattgaccaa
+1658772/1
CCCFFFFFHHDHHEFIIHIJJJHIJIIJJJIIJIJIJJIJJJJJGGHIII
@6234239/1
tagaacgaattttgtgcatacaaaaatagtaaaaagtcgaagtctttcga
+6234239/1
CCCFFFFFHHHGGJIJJJIJHIIIJJJIJHIJJIHG<DHGGHBFIHJJBF
@3183103/1
ctaagaaatcacagagccccgggcccagatggcattcatgcagaaccgat
+3183103/1
CCCFFFFFHHHHHIIJJJJJIIJIIJIJJJJJJJJJJJJJJJJIJJJJIH
@630228/1
agaaatttgctgcctcaaaaacgtatgacaaaactatagagaaaccagaa
+630228/1
@@@DFFFFHHHHDIJJJJJJIJJIIIJJJIJIIJJIJJIIJJIIJJJJJI
@630498/1
agaacaaaccgggaaaagtattatgagaatatgaaatttaaaagaaaatt
+630498/1
@CCFFFFEDFDAH@FGGAFGHIFFBHIICGGGIIIIIIGIICDHEFGGIE
@6235059/1
tagaagaggacggcatttatgatccaaaagaaattcccatgagggaattt
+6235059/1
@@@FFDFFHGGGAHHIIIHEHIGHIJIJIIJIIJHJJJGGHGIGGIIIJJ
@2177361/1
ccaagggctcggctgctcatcatgccctcgagtacctc
+2177361/1
CCCFFFFFHHGHHIIGGGCH@EHGIIIDGGEF0?BG?B
@6758873/1
tgtaaaattagttgctatccttctctttgacattgcttgtggtcactttt
+6758873/1
@@@DDDDDHFFFHIEIIA3AEHEG@FGGEHGIIIBCGIEGEHHHGIIIII
@6235536/1
tagaaggtaagccacttaagcacacatgttacataaatgtcaaaatttga
+6235536/1
CCCFFFFDHHHHHJJJJJ<HHJIJIIJJJJJJJJJIIJJJIJJJJJJJJI
@1660325/1
caatcttccgctaccgcgtgttccttaacaacgatctggtggccaccgga
+1660325/1
@@@DDDDDHDH@DGHEGB:@CFAHEHFGBGHHGHHI>4F?CHGI9;CAE:
@1660326/1
caatcttccgctaccgcgtgttccttaacaacgatctggtggccaccgga
+1660326/1
CCCFFFFFHHHHHJJIIJFHIJIIIJJJGIGHGDGIJIJIIJJIJJJIGA
@1660656/1
caatcttcttttccggaaaatgctcgaaaactcaattggcgcacattcag
+1660656/1
CCCFDFFFHHHGHJIJGIIJIJJJJJJJIJJIIJIIIIJIJJIIJBHIII
@7790636/1
aataggttgaggctgaatctcagatggattgagctgttgagttgatcctg
+7790636/1
CCCFFFEFHHHHHJJJJJJJJJJJJJJIJJJIJJJJJJJIJHIIIIJJJE
@1157567/1
attggtttatcctctactgtacaactgtttacctgtgtatgataaataaa
+1157567/1
CCCFFDFFHHHHHJJJJIJIJJJJJJJJJJJJJJJGIHIIIIJJJJJJJI
@124856/1
aaaatataataaaaatttatagttttttgcatttttattcggcttattgt
+124856/1
CCCFFFFFHHHHHJJJJJJJJJJJJJJJJJIJJJJJJJJJJJJJJIJJJF
@7791620/1
aatatacctgcacacacgcatttttaaatttaaaaatttattcaagtcaa
+7791620/1
CCCFFFFFHHHHHJJJJJJJJJJJJJJJJJJJJJJIIJIGJJJJJJGIIG
@4707032/1
gaattttttgattcagtgctgattctgcacacattcgatctctgatagta
+4707032/1
BC<DFFFFHHHHHJJJHIIJIJJJJJJJJJJJEGHIIIIJJJJJHIJJHI
@4707033/1
gaattttttgattcagtgctgattctgcacacattcgatctctgatagta
+4707033/1
C@CFFFFFHGHGHJJJFIGIIIJIJIIJIIJJHHFHIIIIJJJJJJJJIG
@4707034/1
gaattttttgattcagtgctgattctgcacacattcgatctctgatagta
+4707034/1
CCCFFFFFHHHHHJJJHIIJJJJJJJJJJJJJGIIIIGIJJJJJIJJJIJ
@2676185/1
ccttttcacaatataataaatacatatcatatcatcggggcactatataa
+2676185/1
CCCFFFFFHHHHHJIJIHIJIIHJJJJJJJJJJIJJJJIIJJJJJJJJJJ
@6759689/1
tgtaaagtggataaataaatcttccgcgcagaaaagctcgacatggagtc
+6759689/1
B@?DFFFDHHHHHJJGIJJJIJJJJJJIJJJJJJJIJJJJJJIJJJJJGI
@6759694/1
tgtaaagtgggtaaataaatcttccgcgcagaaaagctcgacatggagtc
+6759694/1
@@?DDDD=CFF<CFFEFFIFEHIEIIFEFEEEIIICFFIFFE@AFIEF8C
@6759695/1
tgtaaagtgggtaaataaatcttccgcgcagaaaagctcgacatggagtc
+6759695/1
@C@DFFFAFHHCFHJGHIJGFHIIIIGGIJIJJJJEIGIJIJGIJJIJCG
@2676494/1
ccttttctttgacattgcttgtggtcacttttcgcgcaaaggtaaaatcg
+2676494/1
@@@DDDDDHHADFCEH<@<H@A@G?C?<CFHIE>CDD?@GDGBDHHH9=B
@5736092/1
gtgacatcgttcgatgacaaagtgatgggcaatcccattggctggctcca
+5736092/1
CBCFFFFFHFHGHJIJJIJIJICHHIIGIGIIJJJIJJIJIIJJJEGHI<
@1159819/1
attgtatgcagcatcatgtttactaatctgctttgagcaaccagtaccag
+1159819/1
CCCFFFFFHHHHHJJJIJHJJJJJJJJJJJJJJJJJIJJJJJIJHHHJJJ
@5738158/1
gtgactccagaagatgatggtatataagatgcaggaattggaggaggagg
+5738158/1
CBCFFFFFHHHHHIIJHIJJCHHIJJJJJIJJIJJHIIJJJIJJHIJGIJ
@5738202/1
gtgactctcagcttcaacgccaaggacttcaactttgttcagttcttgca
+5738202/1
@1:DDFFFHFDDHIIJJJFHGHIJIGIJJJJJIJJJJJIIDHFHHIJGHI
@1161582/1
attgtgaaaagggagcatttatttgatgcaaagtatagaggttgtaccca
+1161582/1
@@@DDD;BFHDACG6EDHGICHIHHBEGGAHII:EGIICHEGFHHHFFGH
@1161583/1
attgtgaaaagggagcatttatttgatgcaaagtatagaggttgtaccca
+1161583/1
CCCFFFFFGHHHHIIIJIIJGIJJIIJJJJJIJHIIIJJJJHHHJJJJJJ
@7266587/1
ttttgacatttatgtgacataatttgcgacatttgacgtacggttcaagt
+7266587/1
@@CFDFFFHHHDHGFHGIIIIJGIJJJJGIJIJJFGHIFHIIJHIIIIIF
@6236420/1
tagaatggtggtggccatctgcgggacatgcacatctcttggagccagcc
+6236420/1
CC@FFFFFDFHFHIIJJIJJJIJJJHIGIJJIIIIIGIIIGCGIIJGIJI
@5739482/1
gtgacttttctcccctgtttgttcttaaataaagtgtactttattgaaaa
+5739482/1
CCCFFFFFHHFHHJJEEFIIEEHHIJJJJJJJJGEHGIJJJJJJJIIJJJ
@7794256/1
aatattcctccatagttcttacatccttgtttatttccctttttgtggag
+7794256/1
@@@DFFFFHHHHHJJJJJJJJJJJJJJJJIJJJJJJJJJJJJJJJIJJGI
@7794257/1
aatattcctccatagttcttacatccttgtttatttccctttttgtggag
+7794257/1
CCCFFFFFHHHHHJJIIJJJJJJIJJJJJHIJIJJJJJJJIJJJJJJJIJ
@2677805/1
cgaaaaaagtttatttatcatacacaggtaaacagttgtacagtagagga
+2677805/1
???==DDDDA:CDEE<CEAEEI9CECEI?CEDA@:C:??BDEIBDDDEDD
@2677806/1
cgaaaaaagtttatttatcatacacaggtaaacagttgtacagtagagga
+2677806/1
CC@FFFFFHHHHFEIJIIIIGIIJJJJJFHIJJIJIJJGIJJJHIIIIJJ
@3187584/1
ctaagattaccaagttgggcaaccagcagtcccacaaagtttcacagttc
+3187584/1
CCCFFFFFHHGGHHFHHJJIIJJJJJJJIHIJGIJJJIJFHIJIIJIIJJ
@3187585/1
ctaagattaccaagttgggcaaccagcagtcccacaaagtttcacagttc
+3187585/1
CCCFFFFFHHHHHJIIJJJIJJIJJJJJJJJJJJJJJJJHIJJJJJJHII
@2181546/1
ccaagttgggcaaccagcagtcccacaaagtttcacagttccacaaaacg
+2181546/1
CCCFFFFFHHGHHJJIIJJJHHJJJJJJIJGIJEGIGIIJJJJIJJJJJI
@4190519/1
cttctttaccggcatagcctaatctgggagggggcaagattctggcatct
+4190519/1
CCCFFFFFHHGGHIJIJIIIIJIIJJJJFHJJJJIJFIIIIJJIHHGHHH
@6761805/1
tgtaactttactttcttcttgttttacttcaagcttcatagggaattgct
+6761805/1
@@@DDDFFHBFHHIEGGBGG>ADHIGIGIIIIHGHIGGHIDHIGIHIBFH
@7794800/1
aatatttgaaaatttctaatattgcgatatttttttatcgatctggcttc
+7794800/1
CCCFFFFFHHHHHJJJJJJJJJJJJJJJJJJJJJJJJJJIJJJJJJJJJJ
@1163384/1
attgttcgctggcgatctcctgcaagaactgaacaaagttgaagtccttg
+1163384/1
CCCFFFFFHHHHHJGHIJJJEGHIJJJJJJJJJJJJJJIJJJJJIIJJJJ
@7796583/1
aatcaagagtaactgaaaccgagactgaatttattcgaatttctgagaaa
+7796583/1
CCCFFFFFHFHHHJJBEGHIIHJGIJIJJJJJJJJJJJIJJJJJJJIIJJ
@7796785/1
aatcaagtcttggctactcattttgattctaataaatacaaagtttatca
+7796785/1
@@@FFFFDHHGFDHHJIBHGIJJJEIIJGIHIGIJJGIJJJIJBGHIJJJ
@7797202/1
aatcaatcaatttgcctcgaaatctaaggttatattacttttatgaatcg
+7797202/1
B@@FFFFFHHGHGHJIJJGEGIIIIGIICAEHIGGIJHIJJJJIIDBDGF
@7797203/1
aatcaatcaatttgcctcgaaatctaaggttatattacttttatgaatcg
+7797203/1
CCCFFFFFHHHHHJJJIJJJJJJJJJJJJHIGJJJJJIJJJJJJJHGIIJ
@7268218/1
ttttgactcgacaaaaatttaaacacattgcattattgatttcgaggaaa
+7268218/1
@CCFDFEEHFFHHJJJIGIICHIIIIJIJIJJJJGIJGGJJJIIIJIIII
@4710412/1
gacaaagcacctatcgaatcgaatattagtagaaagatccgagatgtgg
+4710412/1
@@@DDDDDDHDFCFGDHECGH;E<FHC?CFFG1CG<??BFF?0DGHDGG
@7268481/1
ttttgacttgaataaatttttaaatttaaaaatgcgtgtgtgcaggtata
+7268481/1
CCCDFFDDHFGH8EGIBGIJJGIHEGHJJJIIJIEIGHGGHHGCHJIHIG
@129406/1
aaaatatcgcaatagctcaaaagggaacaatttttgtcgagttattgatt
+129406/1
CCCFFFFFHHHHGJJJIJJJJJJIJJJJJJJEIJJJJJJJJGIIJIIIJJ
@2182717/1
ccaagtttgtgctgggcaaatcaatcaatttgcctcgaaatctaaggtta
+2182717/1
@C@DDDDEFCFFDEHIDHHIHGEHIIIIIIIGHIGGEDHIGGBBGFI?FF
@2182718/1
ccaagtttgtgctgggcaaatcaatcaatttgcctcgaaatctaaggtta
+2182718/1
CCCFFDFFHHHHHJIIIHIIJIIJJJJJJJJJJIJJJJIJJJJJJJJHIJ
@2182719/1
ccaagtttgtgctgggcaaatcaatcaatttgcctcgaaatctaaggtta
+2182719/1
CCCFFFFFHHGHHJJJJJJJJJJJJJJJJJJJJJJJJJJJJJJJJJJHHJ
@633854/1
agaacattttcggaatcagaaaaaatgtcggaactggcgaaatcaaacaa
+633854/1
CCCFFFFFHHHHHIJJJJJJJJJJJJJIIJJIIJJGGIJJJGIJJJJJJJ
@633931/1
agaaccacaaaatgtgacatataaaggtgaatatataactgacatgtttc
+633931/1
@@@FFFFFHHHFDHHIGGHGGDGIIEGFGGCHIGIIIIIIIIIIIGIIII
@7797959/1
aatcaatttacatattatttttgacttgaataaatttttaaatttaaaaa
+7797959/1
BBCFFFFFGHHGHIJJJJJJJJJEHIJJJIJIJJJJJJIJJJIJJJJJJE
@7797999/1
aatcaatttgcctcgaaatctaaggttatattacttttatgaatcgtgat
+7797999/1
?@:ADDEFHFHDDEFHGFGGIGHIEBEFGIHFGAGHIIGIIGFCDB::EH
@7798000/1
aatcaatttgcctcgaaatctaaggttatattacttttatgaatcgtgat
+7798000/1
CCCFFFFFHHHHGJJEHIIGHGIIJFHHIIIIIGIIJJGJJIIHGIHH;3
@7269356/1
ttttgagctattgcgatattttttcggaaaaaagtgagtttaggatatct
+7269356/1
@@CFDFFFHHHHGIJIJEHHIIJJJJGGIJJJJJHIIJIHGGHIIJIIIJ
@7269357/1
ttttgagctattgcgatattttttcggaaaaaagtgagtttaggatatct
+7269357/1
CCCFFFFFHHHHHIJIJJJJJJIJJJJJJJJJJJFEHJHIIJJJJJJJJJ
@7269358/1
ttttgagctattgcgatattttttcggaaaaaagtgagtttaggatatct
+7269358/1
CCCFFFFFHHHHHIJJIJJJJJJJJJJJJJJJJJFEHIIJJJJJJJIJJI
@7269359/1
ttttgagctattgcgatattttttcggaaaaaagtgagtttaggatatct
+7269359/1
CCCFFFFFHHHHHJJJJJJJJJJJJJJJJJJJIJFHIJIGIJJJJIIIJI
@7269360/1
ttttgagctattgcgatattttttcggaaaaaagtgagtttaggatatct
+7269360/1
CCCFFFFFHHHHHJJJJJJJJJJJJJJJJJJJIJHHJJJJJJJJJJJJJJ
@7269477/1
ttttgaggcagcaaatttctcaagggcacacggcaacaaaaag
+7269477/1
CCCFFFFFHHHGHJJJJJIFHGIIIGGIJJJIJIHIJIJJJJJ
@7269524/1
ttttgaggtactcgagggcatgatgagcagccgagcccttggcttccttc
+7269524/1
CCCFFFFFFHGHHIHIJJJJIJIJJJJJJJJIJIJIJJHGIIJIIJIGIF
@5742903/1
gtgaggaaatagaagatgtagaagttcccaaagccttaggagatgtcttt
+5742903/1
@B@FFFFFHHGGDGHGJJCHGIJIJIIJJIJGIGIJJJJJJJIIJIHGHI
@3193105/1
ctaagtcgataatttctccgactggcttatggaaaaaacttctgcccact
+3193105/1
CCCFFDFFHHHHHJJJJJJJIJJJJIJJJIJJIIJJJJJJJJJJJJJJJI
@2681688/1
cgaaaacatggaaaatccctcaaagatgaactcgtgctcatcgaaatgta
+2681688/1
CCCFFFFFHHHHHJJJJJJJJJJJJJJJJJJJIJIIJJJJJJJIIJJJGG
@3193436/1
ctaagtggtaagtagaaggtaagccacttaagcacacatgttacataaat
+3193436/1
@@?DDDDEHFHHCGBHCGGAAEAHIIEDHG@FHIIGG7BDFHFDBG>9?D
@3193437/1
ctaagtggtaagtagaaggtaagccacttaagcacacatgttacataaat
+3193437/1
CCCFFBDEFHHHHJJJJIJGHIEHIIIIIJJJJJJJIJJJIJJJJIJJJJ
@3193438/1
ctaagtggtaagtagaaggtaagccacttaagcacacatgttacataaat
+3193438/1
CCCFFDDFHHHHHIIJIJJFIGHJJJJJJJJJJJJJJJJJJJJJJJJGJH
@3193439/1
ctaagtggtaagtagaaggtaagccacttaagcacacatgttacataaat
+3193439/1
CCCFFDEFFHHHHIIJJJJHHIIJJJJJJJJGHJJJJJJJJJJJJJJJJI
@6241727/1
tagaggttgtacccaaacttttcggggtgcaatcttcttttccggaaaat
+6241727/1
CC@FFFDFHHHHHJIJJGHIJJJJJGG@GHHJJJJJJJJJJJJIIHGIGI
@2683159/1
cgaaaactcaattggcgcacattcagcagg
+2683159/1
@@@DDDBB<FHDHFIEBA:CDDHGGAAAGG
@2683160/1
cgaaaactcaattggcgcacattcagcaggtttttt
+2683160/1
@@?DDDD;CDF<D@F:@81@C@FC:EAECE1?FGII
@2683161/1
cgaaaactcaattggcgcacattcagcaggttttttaacagtttg
+2683161/1
@@@DDDDDFHHFH<EAEDAF@CFDHGB@BG1?DHII2?<B@?FF8
@2683162/1
cgaaaactcaattggcgcacattcagcaggttttttaacagtttgaaaac
+2683162/1
@<@1BDFFHFHHHIJJJJIIJIIJJEIGIGCDGHGIJGIEGIIIJG<=BH
@2683163/1
cgaaaactcaattggcgcacattcagcaggttttttaacagtttgaaaac
+2683163/1
@<@DFFBDDDHH?EHGG>FFBHCF>@<?DGDFGHIGDFIGHG@FH=CFHF
@2683164/1
cgaaaactcaattggcgcacattcagcaggttttttaacagtttgaaaac
+2683164/1
@@@DDD8DBFF<C?F>@1CABCD<FFCEEGCCDFGFFFFD@?@CFEDFEI
@2683165/1
cgaaaactcaattggcgcacattcagcaggttttttaacagtttgaaaac
+2683165/1
@@@DDDDA<DFFHEG3@@??EFF@EAHEBG?GHIIIEIAFEGHI>DHHGG
@2683166/1
cgaaaactcaattggcgcacattcagcaggttttttaacagtttgaaaac
+2683166/1
C@CFFFFFHHHGHJJIJGGGGIJJJJIIJJHIJJJJJJJJJIIJJJJJJJ
@2683167/1
cgaaaactcaattggcgcacattcagcaggttttttaacagtttgaaaac
+2683167/1
CC@FFFDDDDHFHBHAEDAGHGIGGIIIIICFHIIIFIFHIGHIGDGIII
@2683168/1
cgaaaactcaattggcgcacattcagcaggttttttaacagtttgaaaac
+2683168/1
CC@FFFFFHHHHHJJIJJFGIIJGIIIJJJFHJJIJIJDIJJJJJHIIIG
@2683169/1
cgaaaactcaattggcgcacattcagcaggttttttaacagtttgaaaac
+2683169/1
CCCFFFDDDFHFHGIGGAADEEHGIIJIII:DHIJJCHCFD?FHEFHJJH
@2683170/1
cgaaaactcaattggcgcacattcagcaggttttttaacagtttgaaaac
+2683170/1
CCCFFFFDFHHHHGIGGGGECCHGGHIIII?GHIIIIIGIIHIIIGIIGI
@2683171/1
cgaaaactcaattggcgcacattcagcaggttttttaacagtttgaaaac
+2683171/1
CCCFFFFDHGHHHCHIIIEH:@FHIIIIIG:CGIGIIIIIIBHHIIIIII
@2683172/1
cgaaaactcaattggcgcacattcagcaggttttttaacagtttgaaaac
+2683172/1
CCCFFFFFFFHHHCHFHGEGEIHEEFHIIIFGHIIIDHEHDHHIGGCHGH
@2683173/1
cgaaaactcaattggcgcacattcagcaggttttttaacagtttgaaaac
+2683173/1
CCCFFFFFHHHHHGIGHBEEFGIJJJGIJJDGHIJJGIGIJFHIGHJJJJ
@2683174/1
cgaaaactcaattggcgcacattcagcaggttttttaacagtttgaaaac
+2683174/1
CCCFFFFFHHHHHIIIJJJJJIJJJJJJJICGHIJJJJGDIHGIIJJFII
@2683175/1
cgaaaactcaattggcgcacattcagcaggttttttaacagtttgaaaac
+2683175/1
CCCFFFFFHHHHHIJJJIIJIJJJJJJIJJFHIJJJGJJJJHIIJHIJJJ
@2683176/1
cgaaaactcaattggcgcacattcagcaggttttttaacagtttgaaaac
+2683176/1
CCCFFFFFHHHHHIJJJJJIEHIIJJJJJJCGHIJJFIGIIFHHHGIJJJ
@2683177/1
cgaaaactcaattggcgcacattcagcaggttttttaacagtttgaaaac
+2683177/1
CCCFFFFFHHHHHJJIIJGHEGIJJIJIIJFHIJJJJJIJJJJJIIJJJJ
@2683178/1
cgaaaactcaattggcgcacattcagcaggttttttaacagtttgaaaac
+2683178/1
CCCFFFFFHHHHHJJJIIEHIJJJJJJJJJFHJJJJJJIJJHIJIJJJJJ
@2683179/1
cgaaaactcaattggcgcacattcagcaggtttttttaacagtttgaaaa
+2683179/1
CC@FFFFFHHHFHGIGEGEGHGIIJJIEGG:CFHJJJCFHEGFGIGEHHG
@2683180/1
cgaaaactcaattggcgcacattcagcaggtttttttaacagtttgaaaa
+2683180/1
CCCFFFFFHHHHHIJIGGEHGHJJJJIIJJCFIJJIJGJIIJGIIGGIIJ
@2683181/1
cgaaaactcaattggcgcacattcagcaggtttttttaacagtttgaaaa
+2683181/1
CCCFFFFFHHHHHJJJJJAGGIJJJJJJJJ@GHJJJJIJIGHBFHHJJJI
@4193348/1
cttctttgacttgccagtgccaatttcgcggaatttcaacacatgacaag
+4193348/1
@CCFFFFFHHHHFIJJJIIIIIIJJJJJJIJJJJJJJIIJJJJJJJJJJH
@5743981/1
gtgaggttgcggttgcacacgtatctgctcatgatgaatatgcagctgca
+5743981/1
@BCFFFFFHGFFCGGIJJJIJIIIJJJJJJGJJJIIJIJJJIJJJJJJJJ
@6242356/1
tagataatattgatgattataattaataactagtgcctaataatagtgta
+6242356/1
CCCFFFFFHHHHHJJJJJJJJJJJJJJJJJJJJHIJJJJJJJJJJJGIII
@5744978/1
gtgagttcattttaaatgaaaaacgtatgttgtttacttcatttgaatct
+5744978/1
?:?=ADDD?FDHHIIBCHE<EEG@E<<EECFHICD@GFHI@CDGFA?FDG
@5744979/1
gtgagttcattttaaatgaaaaacgtatgttgtttacttcatttgaatct
+5744979/1
CCCFFDFFHHHHHGJJJJJJJJJJJFHIJJIJJJJJJJJJJJJJIJJJJI
@3717801/1
ctgagaaagctatggttgagtgaaaaaggtgggaaatgttgactgttgta
+3717801/1
C@CFFFFFGHFFGJJEFHHIHIIGIJGIICFHDGIJEHIJFIHJJHHIF>
@130897/1
aaaatattaggaatccactacaaggttttcaatagggcattctaacatgt
+130897/1
CCCFFFFFHGHHHJJJJJJJJJJJJCHIJJJJJJJJJJJJJJJJJIIJJG
@4714156/1
gacaacttcatgtacaaatacctcaccttacaaaataaaatacggcaaag
+4714156/1
CCCFFFFFHHHHGJJJJJJJJJJJJJIJJJJJJJJJJJJJIJJJJJJJJJ
@4714157/1
gacaacttcatgtacaaatacctcaccttacaaaataaaatacggcaaag
+4714157/1
CCCFFFFFHHHHHIJJJJJJJJJIJJJJJIJJIJJJIIJJJJJIIJJIII
@4714158/1
gacaacttcatgtacaaatacctcaccttacaaaataaaatacggcaaag
+4714158/1
CCCFFFFFHHHHHJJJJJJIJJJJJJJJJJJJJIJJJJIJJJJFGJJJJJ
@4714159/1
gacaacttcatgtacaaatacctcaccttacaaaataaaatacggcaaag
+4714159/1
CCCFFFFFHHHHHJJJJJJJJJJJJJJJJJJJJJJJJJJJJJJIJJJJJJ
@4714160/1
gacaacttcatgtacgaatacctcaccttacaaaataaaatacggcaaag
+4714160/1
CCCFFFFFHHHHHIJBGIJJJJJJJJJJJJJJJJJJJJJJJIJIJJJJJJ
@5745520/1
gtgagtttaggatatcttacgttctggcaacatcgacagataccacaaat
+5745520/1
CCCFFDDFHHHHHJJJJJJJJIJJJJJJJIJJJJJIJJJJJJJJJJJJII
@5745521/1
gtgagtttaggatatcttacgttctggcaacatcgacagataccacaaat
+5745521/1
CCCFFDFFHHGHHJJJJJJJJHIJJJIIJJJJJJJJJJJIJJJIIJJJJJ
@131356/1
aaaatattcggcaacctaaaaccagtattcgatggcagaaacaacctcta
+131356/1
CCCFFFFFHHHHHJJJJJJJJJJIJHIJJJJIJJIJJJJJIJJJJJJIJF
@5230745/1
ggacataaaggaaagaaaaaaaatgtcaaaattttgcaaattatg
+5230745/1
@@@DDFFDHHGHHJIHGGIIIJJGGGIIGGIIGHIIEIIJJIIJG
@5746262/1
gtgataacatgcataaaatataataaaaatttatagttttttgcattttt
+5746262/1
CCCFFFFFHHHGHJJJJJJJJJJJJJJJJJJJJJJJIJJJJJJJIJJJJJ
@5231120/1
ggacatgcacatctcttggagccagccaatgggattgcccatcactttgt
+5231120/1
CC@FFFFFHFHHHJJJJJIJJJJJJJIJIIJJJJJJJJJJJJJJJJIJII
@3195590/1
ctaataatagtgtattacctctaaagctatctactcgttatataatcatc
+3195590/1
CCCFFDFBDHCD?FGDAHEFGGIDDEE:EFEHDFEGHGGHHIIEIIIIEG
@3195591/1
ctaataatagtgtattacctctaaagctatctactcgttatataatcatc
+3195591/1
CCCFFFFFHHCFFGIJJIJJIHIIGHGIJIJIIIJJJJIIJJIJIJJFII
@3195592/1
ctaataatagtgtattacctctaaagctatctactcgttatataatcatc
+3195592/1
CCCFFFFFHHFHFHIJJJJJJJJJJJIIJJJJIJJIHIIJJIJJJJJJIJ
@3195593/1
ctaataatagtgtattacctctaaagctatctactcgttatataatcatc
+3195593/1
CCCFFFFFHHHGHIJJJJJJJJJJJJJJJJJJIIJJJJJJJJJJJJJJJJ
@6766151/1
tgtagaacgaattttgtgcatacaaaaatagtaaaaa
+6766151/1
BCBFFFFFHHHHHJJIGHIIJJJJJJJJJJHEDIJJJ
@6766152/1
tgtagaacgaattttgtgcatacaaaaatagtaaaaagtcgaagtctttc
+6766152/1
CCBFFFFFHHHHHJJJHIJJJIJJJJJJJJJJIJIIIJFGIIJJFGIJII
@6243259/1
tagatccaatcctataattatccatttcctgtaattctggt
+6243259/1
@@<BBBADFBAF?CCBGFFFCII@HHC>H9FCEAHHF9?B?
@6243260/1
tagatccaatcctataattatccatttcctgtaattctggtttgtctata
+6243260/1
@@@FFFFFHGHHGJJJJIJGIEIIJJJJIJIHGHGJJIIJFHIJJHHJFG
@6243261/1
tagatccaatcctataattatccatttcctgtaattctggtttgtctata
+6243261/1
CCCFFFFFHHHHHJJIIJIJJJJJJJJJJJJHIJJJJJJJHIJJGHIJJJ
@1166196/1
atttaaaagaaaatttgaaaagtatcatgagttttgtgattctccga
+1166196/1
@CCFFFFFGHFHHJJJEGIJJICHIIIJJJJIHIJIIJIJJJJJJJJ
@1166197/1
atttaaaagaaaatttgaaaagtatcatgagttttgtgattctccga
+1166197/1
CCCFFFFFHHHHHJJJJJIJJJFHIIIJJJIIJJJJJJIJIJJJJII
@1166198/1
atttaaaagaaaatttgaaaagtatcatgagttttgtgattctccga
+1166198/1
CCCFFFFFHHHHHJJJJJJJJJHHIJJJJJJIIJJJIIIIJJJJJJJ
@1670007/1
caatgtcaaagagaaggatagcaactaattttacaagctatactttgcat
+1670007/1
CCCFFFFFHHHHHHIJIHIIIIIJJJJJJJJJJJJJJIJJJJJJJJJJIJ
@2685568/1
cgaaaagtaaacgtcagtttgcgtttcaatgcatcgataagacgaatggt
+2685568/1
CCCFFFFDHHHHHEGGIHHIIIJIIJJJJJJJJJJJJJJJJJJIJJJJJF
@2685569/1
cgaaaagtaaacgtcagtttgcgtttcaatgcatcgataagacgaatggt
+2685569/1
CCCFFFFDHHHHHFHHJHHIJHIHJJJJJJJJJJJJIJIIJJJJJJJJJF
@2685570/1
cgaaaagtaaacgtcagtttgcgtttcaatgcatcgataagacgaatggt
+2685570/1
CCCFFFFDHHHHHHIJJHJJJJJGIJJJJJJJJJJJIJJJIJJJGIJJJB
@637462/1
agaagaacgttcgactttcacttcattctatcggcctttcttctctttgc
+637462/1
CCCFFFFFHHHHGHIJJJJGGIIJIIIJJJJIIGHIJJJJJJJJIHGHGG
@637463/1
agaagaacgttcgactttcacttcattctatcggcctttcttctctttgc
+637463/1
CCCFFFFFHHHHHJIJIJJHIIIJIJJJJJJJJJJJJJJJJJJJJJJJIJ
@2685894/1
cgaaaagtgaccacaagcaatgtcaaagagaaggatagcaactaatttta
+2685894/1
CC@FFFFDHDHHHJJJIIJJJJHIJJIJJIJJJJJIGJJJIJIJJJJJJJ
@2685895/1
cgaaaagtgaccacaagcaatgtcaaagagaaggatagcaactaatttta
+2685895/1
CCCFFFFAFFFHHIGJIIIJGHGIJJJIGIGIHIGEGIIIIJJJIGGIII
@2685896/1
cgaaaagtgaccacaagcaatgtcaaagagaaggatagcaactaatttta
+2685896/1
CCCFFFFDFHHHHJIJJIJJJJHHIJJIHIIIJJIIIJIJJJJIJJJJJJ
@2685897/1
cgaaaagtgaccacaagcaatgtcaaagagaaggatagcaactaatttta
+2685897/1
CCCFFFFDHHHHHJIJJIJJJJGGJJIJHIIIHIJJHIIJJJJJJJJJJJ
@2685898/1
cgaaaagtgaccacaagcaatgtcaaagagaaggatagcaactaatttta
+2685898/1
CCCFFFFDHHHHHJJJJJJJJJIJJJJHHIJIIJIJIJIJJJJJJJJJJJ
@6244695/1
tagatttcgaggcaaattgattgatttgcccagcacaaacttggag
+6244695/1
CCCFFFFFHHHHHJJJIHECHJGIJJJHIJJIJIGIJIJJIJJJHI
@6244696/1
tagatttcgaggcaaattgattgatttgcccagcacaaacttggaga
+6244696/1
C@CFFFFFHHHHGJJJJJJIJJJIJJJJIJJJIIIIJJJJJJJJJJJ
@5746740/1
gtgatacaagaaaatatacagactaaagaaacgctcgtggggagcgatga
+5746740/1
<=?DDBDDDHFHHAEFGEHHIIIIAHGAHGCFDBEGG?B@FGCHIIIHII
@5746741/1
gtgatacaagaaaatatacagactaaagaaacgctcgtggggagcgatga
+5746741/1
B:?DFFFFHHHHHJJJJJJJJJJJJJJJJJJJJJJJJGHJJJIJJJJJJG
@5746742/1
gtgatacaagaaaatatacagactaaagaaacgctcgtggggagcgatga
+5746742/1
BBBFFFFFHHGHHJJJJJJJJJJJJJJJJJJJJJJIJGHIJJIJJJJIJJ
@5746743/1
gtgatacaagaaaatatacagactaaagaaacgctcgtggggatcgatga
+5746743/1
CBCFFFFFHHHHHJJJJJJJJJJIJJJJJJJJJJJJJGHJJJJJJJJJJJ
@4196257/1
cttcttttccggaaaatgctcgaaaactcaattggcgcacattcagcagg
+4196257/1
@@@DDDDDFFHF:FHGHHGBBFGIIICDCDHIIEHGI8:?A=F9B=@D;@
@4196258/1
cttcttttccggaaaatgctcgaaaactcaattggcgcacattcagcagg
+4196258/1
@@@DDDDDFHDH:FHI@EEFHGGHIIGCGHIGIEIFIE6DBGID>FGHEH
@4196259/1
cttcttttccggaaaatgctcgaaaactcaattggcgcacattcagcagg
+4196259/1
@@@FDFFFFHAH@GIJFFHFFADHIJJGIJJEIIJJIIGHEGIIIJIJIJ
@4196260/1
cttcttttccggaaaatgctcgaaaactcaattggcgcacattcagcagg
+4196260/1
@@CFFFFFGHDHDHIIEHGIJIGIIIJIGGJJIIJCFGEHIJJGIJEHII
@4196261/1
cttcttttccggaaaatgctcgaaaactcaattggcgcacattcagcagg
+4196261/1
CCCFFFFFDHDH@FHJGIGGEGEHIJGFGFGGIIJEGG6DAGIGCEGGGI
@4196262/1
cttcttttccggaaaatgctcgaaaactcaattggcgcacattcagcagg
+4196262/1
CCCFFFFFGHADDHHJJJIIBGAGCHIJJJJJIGIEGG6DFGIIJIIJIG
@4196263/1
cttcttttccggaaaatgctcgaaaactcaattggcgcacattcagcagg
+4196263/1
CCCFFFFFGHGHFIJJFGCGGGEHIJIFHJJJIEIIAF8@GGHGII=CGG
@4196264/1
cttcttttccggaaaatgctcgaaaactcaattggcgcacattcagcagg
+4196264/1
CCCFFFFFHHHHAHJJIIJIIJIJJJJJIGJJJIJGGHAGGIJGIIJJJJ
@4196265/1
cttcttttccggaaaatgctcgaaaactcaattggcgcacattcagcagg
+4196265/1
CCCFFFFFHHHHHJJJIJJJJJJJJJJJIJJJJJGJJJJJJJJIIJJJJI
@6245611/1
tagcaactaattttacaagctatactttgcatagaattagtggttttttt
+6245611/1
CCCFFFFFHHHHHJJJJJJIJJJJJJJJJJJIIJIJJJJJHHIHHIJJJJ
@6245612/1
tagcaactaattttacaagctatactttgcatagaattagtggttttttt
+6245612/1
CCCFFFFFHHHHHJJJJJJJJJJJJJJJJJIJIJIJHIHIGHIGGIJJJE
@7803073/1
aatccttcgaggtaacctacgtggacatcgaagaaaaaacattgaccaat
+7803073/1
BBBFFFFFHHHHFHIJJJJJJFHIJJJJJJJJJIJJJJJJJJJJIJJJJJ
@7803074/1
aatccttcgaggtaacctacgtggacatcgaagaaaaaacattgaccaat
+7803074/1
BCCFFFFFHHHHFHIJJJJJIFHIJJJJJJJIJJJJJJJJIJJIJIJJJH
@7803075/1
aatccttcgaggtaacctacgtggacatcgaagaaaaaacattgaccaat
+7803075/1
CCCFFFFFHHHHFHIJJJIJJCGIHIJJJJJJIJJJJIJGIIJJJJJJJI
@7803585/1
aatcgagggcgccatccacgagccaatcttccgctaccgcgtgttcctta
+7803585/1
CCCFFFFFHGHHHJJJJJJIIIJJIGJJJJJGEHGIJJIIHADECEEDDD
@639891/1
agaagactcccttcaaggttttggaattctaacttctaaaaggataccaa
+639891/1
CCCFFFFFHHHHHJJIJJJIIJJJJJJJJJJJIJJJJJJJJJJJIJIIIJ
@1671751/1
caatgtttgaatgatgattatataacgagtagatagctttagaggtaata
+1671751/1
CC?FFDFFHHGHHJJJIJJJIIJJJJJEGAFHIJJJJJJJJJJJJHIJJF
@1671752/1
caatgtttgaatgatgattatataacgagtagatagctttagaggtaata
+1671752/1
CCCFFFFFHHHHHIJJJJJJJJJJJJJJJFHIJJIJJJJJIJJJIFHIJJ
@1168534/1
atttaaatagggaatatgaaagatttaaaatccaggacagtatccagaag
+1168534/1
@@@FDFFFFFAHFGIJJGFHIJJJIJJIGEHHGIIIIJEHHDGHFGDHFB
@6769761/1
tgtataatagatgccttaaactccctcatgggaatttcttttggatcata
+6769761/1
@B@DDFFFHGHHHJJJIHJJIGIJJGJHIJJIIIJJJJJIJJFIIIJJJJ
@3721328/1
ctgagagtctgcaaatcggccaacttcttgccgacggaatttttcagcgt
+3721328/1
@@@DDFFDDFFHHIGBCHGGIGEGHGIIIIIDFHEH>HIIICHI@G@FG;
@3721329/1
ctgagagtctgcaaatcggccaacttcttgccgacggaatttttcagcgt
+3721329/1
@C@FDFFFHHHGHJJJJJJJJFIIHIJGIGGIGJIIJJGIJIIIGIJEIA
@3199705/1
ctaatattcgattcgataggtgctttgtctggttaactttagtgggaagg
+3199705/1
@@@D?D??<DB?DGB<?AFEACGGFBH?FHIICEHIGGEHI<9:;@DGGG
@3199706/1
ctaatattcgattcgataggtgctttgtctggttaactttagtgggaagg
+3199706/1
CCCFFFFFHHDFHGHGHIIJBDGHIJIHEHGIFHJJJJJJIIHGIJJJIJ
@3199707/1
ctaatattcgattcgataggtgctttgtctggttaactttagtgggaagg
+3199707/1
CCCFFFFFHHHHHJJIJIJJAGGJJJJIIJJJHIIJJJJJJJIJJJJJJJ
@3199708/1
ctaatattcgattcgataggtgctttgtctggttaactttagtgggaagg
+3199708/1
CCCFFFFFHHHHHJJIJJJJAHIJJJIIIJIIHIJIJJJJJJIIJJJIIF
@4197016/1
cttctttttagaataacattgacattctataaagacgttagagaggttca
+4197016/1
@@@DDDDDHBDDFBEHBGDH>CHHEIEBEFFHIG@FHEHGIIIIGI:BGD
@4197017/1
cttctttttagaataacattgacattctataaagacgttagagaggttca
+4197017/1
CCCDDFFFHDDDFGGIEGHIAEFHIIGIIIIJJIIJIHIIJIIHGI?FGH
@3200466/1
ctaatattttttagtgaacctctctaacgtctttatagaatgtcaatgtt
+3200466/1
CC@FFFFFHHGHHIDHEGIIJJJIIJIIIJJJJIJJJIGGIIIJJIJIJI
@3200467/1
ctaatattttttagtgaacctctctaacgtctttatagaatgtcaatgtt
+3200467/1
CCCFDDDFHHHHFHCFGHHIBFBFHIJIIIIIIJDHGEHIIIGGGJGIHI
@6247698/1
tagcagacggccactggcaaagtggatagctgcaccaagcattggtggcg
+6247698/1
@@@FFFFFGHHHHJJJJJCGHICFGHIHIIIIIJIJJDGIGIHJJ?CHGG
@6247699/1
tagcagacggccactggcaaagtggatagctgcaccaagcattggtggcg
+6247699/1
C@@FFFFFHHHHHJIJJJJJJJCGIIIIIJIJJIIJJJJIJJJJJDHIII
@7805492/1
aatctagccaaacacacatagtacctctccacaaaaagggaaataaacaa
+7805492/1
CCCFFFFFHHHHHJJGIIIIICHJIJJJJJJJJIIGIIIJJHIJJJJIIG
@6770554/1
tgtatattttcttgtatcacttattgcgtctttgctttggtcactttacg
+6770554/1
@@=DBDDDHHBFHGDEFHAHCI?FIBDGFGGIIECFHIEGFHGHGIIGIG
@6248363/1
tagcagtcttctttttagaataacattgacattctataaagacgttagag
+6248363/1
@@@FFFDDHDHHGJJJJJJJJJJGIGJGJJIJJJIJIJIIIJJIJJJIJH
@6248364/1
tagcagtcttctttttagaataacattgacattctataaagacgttagag
+6248364/1
C@@FFDFFHHHHHJJJGIGHJGIJIJJJIJJJIIIJJIBGHGJIIJIJIG
@7277996/1
ttttgcgacctgcttttccaggttcagggtttcttaacctcataggtaca
+7277996/1
=B1=BDFFHHGHHGIJJJJJJJFHIJJJIIJJJIJJIJIJHJGGJIBFHJ
@5750976/1
gtgatgccgcgacggctcagcaactcctggaggacgctgacgggagtctt
+5750976/1
BBBFFFFFHHHHHJJJJJJIJJJJJJJJJJJJJIIJHHFFFDDDDD?CDC
@6771467/1
tgtattacctctaaagctatctactcgttatataatcatcattcaaacat
+6771467/1
BC@FFFFFHHHHHJJIIJJJIJIJJJIJJGJJIIIJIIJIIJJIIIIIJJ
@6249912/1
tagccggagtggaagcaactggtactggttgctcaaagcagattagtaaa
+6249912/1
CCCFFFFFHHFHHJJIGIIJJJEHIJJJHIJGIJJIJIDGIIJJIJHIJJ
@6772319/1
tgtcaaagagaaggatagcaactaattttacaagctatactttgcat
+6772319/1
@C@FFFFFDHHHHIGIJJGGIIIJIIJJJJJJJJJIIJJJJJJJJJI
@6250476/1
tagcgatctcctgcaagaactgaacgaagttgaagtccttggcgttgaag
+6250476/1
CCCFFFFFHHHHHJJJJGGIJJJJJJHGJHHIJJJIJJJIJIJJJJJIIJ
@1171066/1
atttaacgtttagcagtcttctttttagaataacattgacattctataaa
+1171066/1
@@@FFFFFHHHHHJJIFHJJJJJIIIIIIIJIJIJIJIJJJIGIJIIJIJ
@1171067/1
atttaacgtttagcagtcttctttttagaataacattgacattctataaa
+1171067/1
CCCFFFFFHHHHHJIJHJJJIJJJJJJIIJJJJJJJJIJJJJJJJIJIGI
@5751981/1
gtgatgttgtctcgctccaggttgctgttgcggaggagcttgctgttgtg
+5751981/1
BBBFFFFFHFHHHJIGGIJJJDEIGEIIEHJJJEIJBFFHIJJJJGHEHI
@5752066/1
gtgatgtttgtttcagaacaaaccgggaaaagtattatgagaatatgaaa
+5752066/1
@@@DBDDFHGFFHIIGIIJJJJJJJIJIIIGI?FIGGIJEHIJJJJJJGI
@137067/1
aaaatcttgcttcatgattgaaaatttgcaaggtttggaggagttgtact
+137067/1
CCCFFFFFGHHHHJJIIJJIIJJHJJJJJJJJIHHIJJJJJGI?FHHHJJ
@3725393/1
ctgagccgtcgcggcatcactcccaaatacgaactggtccaaatcgaggg
+3725393/1
CCCFFFFFHHHGFIB@EFFD>DHIBFHBHGECHGHGIFHIGIICEEEHFC
@3725394/1
ctgagccgtcgcggcatcactcccaaatacgaactggtccaaatcgaggg
+3725394/1
CCCFFFFFHHHHGJIGIIIIGIIJGIJJJJIJJJJJJCGIGIIJHHHHFD
@2193446/1
ccaatttcgcggaatttcaacacatgacaagcgatggtgaactgcctttc
+2193446/1
CCCFFFFFHGHHGIJIJJJJGEHIGJIIIIIJJIJIEFHGJJIJJJIIJI
@2193447/1
ccaatttcgcggaatttcaacacatgacaagcgatggtgaactgcctttc
+2193447/1
CCCFFFFFHHHHDHGIIGCHGEHIIIIIJJIJIGGIJ@GGHJCHIIJJJJ
@7281625/1
ttttggatcataaatgccgtcctcttctagcagctttaatgcattgtatg
+7281625/1
CCCFFFFFHHHHHJJJJJJJJJJJIJJJIJJIJJJJJJJJJJJJJJJJJJ
@4720060/1
gacagataccacaaatacctaaaccttcccactaaagttaaccagacaaa
+4720060/1
@CCFDDDDDHHHFGHGHEGIGIJIFGHIIIHICHEIJJJJHGIIJJGGID
@4720061/1
gacagataccacaaatacctaaaccttcccactaaagttaaccagacaaa
+4720061/1
CCCDFFFFHHHHHJJJJJJIJJJJHIIJIJJJJJJJJHIJJJJJJJJJJJ
@1172075/1
atttaagaacaaacaggggagaaaagtcacgagaatttgaaaag
+1172075/1
@@@DDDDDHDB?FBDBFHG18@CE9?EDG<D:6@:F?<B<4?F8
@6250790/1
tagcggaccacaatatagttacgttaaaacagcagctgagattaatgtag
+6250790/1
CCCFFFFFHHHHHJJJJJHIJJJJJJJJJJJJIJJJJJHIJJJIIJJIIJ
@5752930/1
gtgattctccgaagagtatgtctcgaaagacttcg
+5752930/1
@CCFFFDFHGAHHIIIGFHCGIII@9FH1:?DHH=
@644622/1
agaagccgcagttatgaatacaaacgacgacgaagatctagaactagaac
+644622/1
CCCFFFFFHHGHHJJIJJIJJJJJJJJJJIJJIJGHHHIHIEIIIIHHHH
@7809049/1
aatgaagtgaaagtcgaacgttcttctgggcttttcctgcttttttagca
+7809049/1
???DDDDDDDEDDEEIII;@3A?CE<E?EE;EADE@D<9<DDEIII29BC
@6774486/1
tgtcaatttaaaacccaaaaactgctcgtagtgttccacatctaaaactg
+6774486/1
B@?DFFFFHHHHHIJJIJJJJJJJGCHGFHJGGHGIJJJEIJGIJJIJIG
@5754785/1
gtgatttcttagtgtcaatagtgctgccgttacttcctcaagcgctggta
+5754785/1
@@@DDFFFHHFH?FEGHGHJGBEGJJJIJJJIIGJIJIHIIIAFHGIIGG
@5754786/1
gtgatttcttagtgtcaatagtgctgccgttacttcctcaagcgctggta
+5754786/1
@@@FFFFFBFFBFHHIIIIG@EIIJJJIIIJEGGHIGEIGBCGGIJIIBF
@5754787/1
gtgatttcttagtgtcaatagtgctgccgttacttcctcaagcgctggta
+5754787/1
@@@FFFFFHHHHFGGHIJGIGIIHIJJJIIJJJJJJJJIIJJJJJJGIBF
@2692924/1
cgaaacaattagcagcaagagaaatgctggaaaagttaaacgatattcta
+2692924/1
CCCFFFFFHHHHHJJJJJJIJIJJJJJJJJJJJJIIHJJJJJJIIIJJJJ
@2195132/1
ccacaaaaagggaaataaacaaggatgtaagaactatggaggaatattac
+2195132/1
CCCFFFFFHHHHGIJJJJJJJJJJJJJIIJJJJJJJJJIHIJJJJJJJJJ
@1172325/1
atttaagaggcttttaaaatttaacgtttagcagtcttctttttagaata
+1172325/1
CCCFFFFFDHHHHJJGHIJJJJJIEHJJIJIJJJGHIIJIIGIJJJGEHI
@1172326/1
atttaagaggcttttaaaatttaacgtttagcagtcttctttttagaata
+1172326/1
CCCFFFFFHHHHHJJJJJJJJJIJJIIJJJJJIGHIJJJJIJJJJI@HIJ
@6252354/1
tagctgttcactttttggtcatgattttgaggtactcgagggcatgatga
+6252354/1
C@CFFFFFHHHHHJJJJJEIJJJJJJJJJIIJHIIIJIJIIIIIJJJJJH
@6252355/1
tagctgttcactttttggtcatgattttgaggtactcgagggcatgatga
+6252355/1
CCCFFFFFHHHHHJJJJJHIJJJJJJJIIJIJCGGIJJIJJJJJIJJJIJ
@139072/1
aaaatgcgtgtgtgcaggtatatttatcacatcattcgtcgtgtaccaca
+139072/1
CCCFFFFFHHFHFIJJJJCHIIJJJJJJJJIHIJJJJJIIJHJIIIJJJJ
@4204247/1
cttgaaccgtacgtcaaatgttgcaaattatgtcacataaatgtcaaaat
+4204247/1
CCCFFFFFHHHHHJJGIJJJGIGIJGIJJIIJHJJGIIJJJJIHIIJJJJ
@6778379/1
tgtccacgtaggttacctcgaaggattgttcgctagcgatctcctgcaag
+6778379/1
@?@DDFFFCAFHAGEFIGHIGHGIGHHGHH@DGEHEGEHIHIIHCDHIID
@5239174/1
ggactctaacactttgagcatcatctttaatagttggaacaataagatag
+5239174/1
CCCFFFFFHHHHHJJJGIIIGJIJJJJJJIJJJGIJJJJJJJJJJIJJJJ
@5239175/1
ggactctaacactttgagcatcatctttaatagttggaacaataagatag
+5239175/1
CCCFFFFFHHHHHJJJIJJJJJJJJIJJJJJJJJJJJJJJJJJHIJJJJJ
@4207516/1
cttgaagggagtcttctgggggataaatcttcctgcctcttgtattttgt
+4207516/1
@@CDDFFFHADFHIIEGHGIGICDGIIIIIGHIIIIIIIIIIDFHHIIIH
@3728064/1
ctgaggcctacgctgttgttgtggtccacccctttgttgcccgtttgccg
+3728064/1
CCCFFFFFHHHHGIJIJJGIIIJIGHIGJJJJJJIIIJIJJJIGHIIIJJ
@646536/1
agaaggggtaaccgcaaggggcacggaccacttcacggaaatctaccgac
+646536/1
CCCFFFFFFFHHHJJJJJJJJJJJJIJIJJJJJIJJJJJJJJHHHHHFFD
@2196342/1
ccacaacaacaacctcaagcttggggtcaacaacagcccgttccgccaca
+2196342/1
@@<A;DDDBDFBDHIBGI@AF>FEH>:?F>GGGGGEGHDGHIG9@4@FE>
@2696005/1
cgaaagacttcgactttttactatttttgtatgcacaaaattcgttctac
+2696005/1
@@<?DFFFHHGGHIIIIIIIIIIIIIIIIHIIIIIIIIIIIIIIIIIIII
@2696006/1
cgaaagacttcgactttttactatttttgtatgcacaaaattcgttctac
+2696006/1
@@@DD?ADAHBFAGGGHIIBFGDHIIIIDEEGGHIIEHIIGIGIFGHGGI
@2696007/1
cgaaagacttcgactttttactatttttgtatgcacaaaattcgttctac
+2696007/1
CC@FFDBEFHFF?FGIIJJIIIJJJJJJIGIGIJIIIJJJJJJJHIGJJJ
@646724/1
agaaggtaagccacttaagcacacatgttacataaatgtcaaaatttgac
+646724/1
CCCFFFDDHHHHHJJJIJJJJJJJJJJJJJJJJJJJJJIIIJJJJJJJJJ
@646725/1
agaaggtaagccacttaagcacacatgttacataaatgtcaaaatttgac
+646725/1
CCCFFFFFHHHHHJJJJJJJJJJJJJJJJJJJJJJJJIJIIIJJJJJJIJ
@2197874/1
ccacaaggtacaatactttgttggtttcgccactccctgtatactggcgt
+2197874/1
CCCFFFFFDHHHHGGHIIJJJJJIHGHIJIIIIIIJIGEHHIJIJIJGI@
@4209099/1
cttgaataaatttttaaatttaaaaatgcgtgtgtgcaggtatatttatc
+4209099/1
CCCFFFFFGHHHHJJJJIGIJJJJJJJIJJIJFHIGIIJJIIJJJJJJJI
@6780659/1
tgtcgatgttgccagaacgtaagatatcctaaactcacttttttccgaaa
+6780659/1
??=:BBD>:CC>FA?:E??A?E@<9C<FE<<FHEGGEDCGHIIIGIG?FG
@7812157/1
aatgatgtgataaatatacctgcacacacgcatttttaaatttaaaaatt
+7812157/1
CCCFFFFDHHHHHIJJJJJJJJJJJJJJIJJJJJJJJJJIJJJJJJJIJJ
@6781375/1
tgtcggtagatttccgtgaagtggtccg
+6781375/1
@@?DDDDAF<BDBGF?2:CFEHCFCFFA
@6782171/1
tgtctaccccatgcagcttgttgttgagatgtaggagctggttgttg
+6782171/1
@@@B?;DDFF;CAC<EE@F?CFC<FA9C;@C:?FE9?C3?D:?D@@@
@7286692/1
ttttgtcaaaaattgagaaacttaaagtaaaaataccatatgaaaggcat
+7286692/1
@@@?BBB:DFHHDGB?CFEHGGGIIHECFHBEA;FH@HGGCD>GGGHIIG
@7286894/1
ttttgtcatacgtttttgaggcagcaaatttctcaagggcacacggcaac
+7286894/1
CCCFFFFFHHHHHHJJJIGIJIJIJIJJIJJIIJJJJJJIIIGGGIJJIG
@7287135/1
ttttgtcgagttattgatttcgaggaataatacgaacttccatagattca
+7287135/1
CCCFFFFFHHFHFHJIHIJJHIFHIHIJJIIGIJJJJJJIJIJJJIJJJJ
@7287606/1
ttttgtgattctccgaagagtatgtctcgaaagacttcgactttttacta
+7287606/1
CCCFFDFFHHHHHJJIJIGIEHHJJJJIGAHI>BFFHEA?DFGIJJBFGC
@2698276/1
cgaaaggcagttcaccatcgcttgtcatgtgttgaaattccgcgaaattg
+2698276/1
@@@DD?D=CDAC:AAE<E3<ACG;AFB9?CCEF??DBFF<DF:D@FECA4
@2698277/1
cgaaaggcagttcaccatcgcttgtcatgtgttgaaattccgcgaaattg
+2698277/1
@@@FFFFFHH?DDHGGIIJJIGHGEHIJJCCGIIJIIIJJEHHGG>HIDH
@2698278/1
cgaaaggcagttcaccatcgcttgtcatgtgttgaaattccgcgaaattg
+2698278/1
B@CFFFFFHHHHHJJJIIJJJJJJJJJJJJJJJIJJJJJJJJJJJJJJJJ
@2698279/1
cgaaaggcagttcaccatcgcttgtcatgtgttgaaattccgcgaaattg
+2698279/1
CCCFFDFFGFFHGIJIBGHGGEHDEHIIIBFGIGEIIIJGJIIIHIJGHG
@2698280/1
cgaaaggcagttcaccatcgcttgtcatgtgttgaaattccgcgaaattg
+2698280/1
CCCFFFFFHGHHHJJJJJJIJJJJIJJJJIIJJIJGJJIJJJJJJJJJJJ
@2698281/1
cgaaaggcagttcaccatcgcttgtcatgtgttgaaattccgcgaaattg
+2698281/1
CCCFFFFFHHHHGIIIIIJJIIJIGIGIJJIJIIGIHIJJIJJJDIIJIJ
@2698282/1
cgaaaggcagttcaccatcgcttgtcatgttttgaaattccgcgaaattg
+2698282/1
CCCFFFFFHHHHHJIGGHGJJIIIGHGJIIHIGIHIIEFH>DHIEHJIJJ
@6784537/1
tgtgaaaagggagcatttatttgatgcaaagtatagaggttgtacccaaa
+6784537/1
BCBFFFFFHHHHHIIJJJIJJJJJJJJIJIICGIJJJJJHHIHIIJJJJI
@1176731/1
atttaatgaaacgatttgaacatttgattgaccctccgagagttattgga
+1176731/1
@@@FDBBBHBFHFGGGJIIJIGGHHGHJJIIJIJIJJIIJFE9?BHIIIE
@7815126/1
aatggatacaaatttgactactgtatagctttcttctcttggtgaacaca
+7815126/1
C@@FFFF>FHHHHJJGIIIIJJGIGIIJJGIIIIIGGIIJIDDFHIIJJJ
@7815127/1
aatggatacaaatttgactactgtatagctttcttctcttggtgaacaca
+7815127/1
CCCFFFFFHHHHHJJJGJJJJJGIIJIJJJJJHHIHIGIJJIHHHIIIJI
@5241758/1
ggagaaaagtcacgagaatttgaaaagcgagcttcatgatctcctga
+5241758/1
@CBFFFFFHHHHHJJJIJJJJJJJJJJJJIJJJJJJIJIJJJJJJJJ
@147521/1
aaaattcgttctacatatgaaacatgtcagttatatattcacctttatat
+147521/1
@<@1BDBDFFHHHIIFHIEGDHFEHIHIIGIIGGIIEHIGHIGIIIGGHI
@147522/1
aaaattcgttctacatatgaaacatgtcagttatatattcacctttatat
+147522/1
CCCFFFFFHHHHHJIIJJJJJJJJIJFHJIIJJJJJJJJJJJJJJJJIJJ
@147523/1
aaaattcgttctacatatgaaacatgtcagttatatattcacctttatat
+147523/1
CCCFFFFFHHHHHJIJJJJJJJJJJJJJJJJJJJJJJJJJJJJIJJJJJJ
@4725612/1
gacatttgtgctgaaaagaaaattcaagatccagtgtttaaggaactatc
+4725612/1
CCCFFFFFHHHHHJJJJJGIJJJJJJJJIJJJJIHIHJJJIJJJJJIJJJ
@6257168/1
taggcctcaggataggcagcagacagcttctgttaaagaattgacatctc
+6257168/1
@@<DFFFFHFGHGJJJIJJFGHGIJJJJJJJIJJJJJJJIJJFIJJIJFI
@5758700/1
gtgcaatcttcttttccggaaaatgctcgaaaactcaattggcgcacatt
+5758700/1
C@CFFFFFHHHHHJJJJJIIJJJJJJJJJJJJJJJJJJJJJJJJJJJJJJ
@650931/1
agaatatcgtttaacttttccagcatttctcttgctgctaattgtttcgc
+650931/1
@@@DDDDDHAFFBG<CGHI4C:AEC>HH<C?CE39?:EBBFGHCCFFEC<
@4726343/1
gaccaaagcaaagacgcaataagtgatacaagaaaatatacagactaaag
+4726343/1
CCCFFFFFGHHHHJJJJJJJJJJEGHIJJJJJJJJJJJJJJJJJIIJJII
@4726344/1
gaccaaagcaaagacgcaataagtgatacaagaaaatatacagactaaag
+4726344/1
CCCFFFFFHHHHHIIJIIJJJJJFHIJJJIJJJJJJJJIIJJJJJJJIJJ
@4726676/1
gaccaacggaacgcccggagcggctgatatcaccaatcaggtggtgacat
+4726676/1
CCCFFFFDHHHGDHIJIGGBBHIIJJID@EC=CFHE;E=?A=AE9;>DEE
@651699/1
agaatcacaaaactcatgatacttttcaaattttcttttaaatttcatat
+651699/1
CCCFFFFFHHHHHJJJJJJJIJJJJJJJJIJJJJJJIJJJJ?DIIIJIJJ
@3209458/1
ctaatttgtgtaattgaagttcgtattatttcctcgaaatcaataatgca
+3209458/1
?@?AAADEDF=CDGHHIIIAHAGGHIEGGIIDHHHGII?F>FBFHFFCHI
@3209459/1
ctaatttgtgtaattgaagttcgtattatttcctcgaaatcaataatgca
+3209459/1
B@@DFFFFFHHHHJJJJJJIJJIJIJJJJJJJJJJJIJIJJJJJJJJJJI
@3209460/1
ctaatttgtgtaattgaagttcgtattatttcctcgaaatcaataatgca
+3209460/1
BCCFFFFFHHHHHJJIIJJIJJJJJJJJJJJJJJJJJIIJJJJJJJJJJJ
@3209461/1
ctaatttgtgtaattgaagttcgtattatttcctcgaaatcaataatgca
+3209461/1
CCBFFFFFHHHHHIJJIIJIJJIJJJJJJJJJJJJJIJIJJJJJJJIJII
@3209462/1
ctaatttgtgtaattgaagttcgtattatttcctcgaaatcaataatgca
+3209462/1
CCCFFFFFHHFHHIJJJJJIJJJJJJJJIJJIJJJJJIJJJJJJIJIJIH
@3209602/1
ctaattttaacaaccatcccactgtacgagaattcggtttttcagtttct
+3209602/1
CCCFFFFFGHHHHJJJIJJJJJJJHHJJIJJIIJJJJIJJIJJJIHIIJJ
@3209682/1
ctaattttacaagctatactttgcatagaattagtggtttttttctaaaa
+3209682/1
CCCFFFFFGHDHHIGIJIIJJJHIGJIJIIJJIIHHIFIJJJJJIJJJJJ
@6788383/1
tgtgcatgtcccgcagatggccaccaccattctatgaaatggaacacgaa
+6788383/1
C@CFFFFFHHHFDGHGGFHIGHGIIGIIJGIGIGGHHIGIFIIGHIGIEE
@5245294/1
ggagaatcacaaaactcatgatacttttcaaattttcttttaaatttcat
+5245294/1
CCCFFFFFHGHHHJJJJJJJJJJJJJJJJJIIJJJJJJJJJJI?FGIJJJ
@149553/1
aaaatttaacgtttagcagtcttctttttagaataacattgacattctat
+149553/1
@@?DFFFFGHGHHIIEHIGFHGIIIIIIIIGGEGGHIHGGGGIIIIGIIG
@2202233/1
ccacactgtagagaattcacttatgaatgtggcataggttctgtcaaaac
+2202233/1
CCCFFFFFFHHGHGJJJJJJJJGJJJJJJIJJJJJJJJHIJJJIIJJJJI
@2701248/1
cgaaatcaataactcgacaaaaattgttcccttttgagctattgcgatat
+2701248/1
@@@FFBDDHBFHAAEADG@FHIIIIGEGEHIGIIGHFCGHIGIIIIBIGG
@2701249/1
cgaaatcaataactcgataaaaattgttcccttttgagctattgcgatat
+2701249/1
@@@FFFBDHDHHHIIIEGIIIIIIIIIIIIIIIIGH?C@FHGGGIIGEGB
@2701250/1
cgaaatcaataatgcaatgtgtttaaatttttgtcgagtcaaaagcgaag
+2701250/1
@C@FFFFFHFHHDGIGIIJBJHHIIJJIJJJJGHGIGIHIJJJJJJJIIJ
@2701251/1
cgaaatcaataatgcaatgtgtttaaatttttgtcgagtcaaaagcgaag
+2701251/1
CCCFFFFFHFHHHJJGIGIEJJHHIJIJJJJJJIJJHGFHIJJIJJIJGG
@5246864/1
ggagaattttttgattcagtgctgattctgcacacattcgatctctgata
+5246864/1
B@CFFFFFHHHHHJJJJJJGIJJJJJJJJJJJJJJIIIJJJJJJJJJJJI
@6259714/1
taggtatttgtggtatctgtcgatgttgccagaacgtaagatatcctaaa
+6259714/1
B@BFDDFFHHFHHGHIIJIJJJIGJJJJJJGJIJJJFHIJJJJJJJJGGG
@2702186/1
cgaaatctaaggttatattacttttatgaatcgtgataacatgcataaaa
+2702186/1
?@?DDDDDAFHGFEGHGEHGBHHH>FHIFCHD;8?CFGIGGBBHCB@4BF
@2702187/1
cgaaatctaaggttatattacttttatgaatcgtgataacatgcataaaa
+2702187/1
CCCFFFFFHHHGHIIJJJJJJJJJJJJICACFHEGIJIIIJJJJJJJJJJ
@6259921/1
taggtctttgagaatttctaaaaactcctctagtaactctaaaggaacag
+6259921/1
CCCFFFFFHHHHHJJJJJJJ<IHIJJJJJJJIJIJJJJJJIHJJJIJJJJ
@4216512/1
cttgacatttcattaaagaaccacaaaatgtgacatatataaaggtgaat
+4216512/1
@@@FFFFFHHAFDGEIIFFGGHCGIIJICHHGGBHGHCDHGHIIJDGBFG
@4216516/1
cttgacatttcgttaaagaaccacaaaatgtgacatataaaggtgaatat
+4216516/1
@CCFFFFFHHHHHJJJJIJJJJIJJJJJJJHIJJJJJJJIJJIDGIIJJJ
@4216517/1
cttgacatttcgttaaagaaccacaaaatgtgacatataaaggtgaatat
+4216517/1
CCCFFFFFHHHHHJJJJFHIHJIJJJJJJJIIJJIJJJJJJIJFHIIJJJ
@4216518/1
cttgacatttcgttaaagaaccacaaaatgtgacatatataaaggtgaat
+4216518/1
@@@DDDDDHHDDFHGHIEHHGIEHCHIIIICHHIIIIEHGIIIGIFHGIH
@150092/1
aaaatttatagttttttgcatttttattcggcttattgtaatattcctcc
+150092/1
?;1ADDFFHGFHHIIIIGIIIIIIIIIIHEIIIIIIIIFHIIIIIHGIHC
@150093/1
aaaatttatagttttttgcatttttattcggcttattgtaatattcctcc
+150093/1
CCCFFFFFHGHCFIJJJIJJJJJJJJJJIJIJJJJJJIIJJJJJJJIIJG
@150094/1
aaaatttatagttttttgcatttttattcggcttattgtaatattcctcc
+150094/1
CCCFFFFFHHHHHJJJIJJGIJJJJJIJJIGJIIGIJGHGIIJIIIJJII
@150095/1
aaaatttatagttttttgcatttttattcggcttattgtaatattcctcc
+150095/1
CCCFFFFFHHHHHJJJJJJJJJJJJJJJJIJJJJJJIJIJJJJJJJJJJJ
@150389/1
aaaatttcaaattgttcaggtaaaatcttgcttcatgattgaaaatttgc
+150389/1
CCCFFFFDFHFHHJIJIHHICHHHGGIHIIJJJJBHHHGIGIJJIIHIDH
@150390/1
aaaatttcaaattgttcaggtaaaatcttgcttcatgattgaaaatttgc
+150390/1
CCCFFFFFHGHHHJHIJJJJJJJIJJJIJJJJJJJJJJJJJJJJJJJJJI
@150391/1
aaaatttcaaattgttcaggtaaaatcttgcttcatgattgaaaatttgc
+150391/1
CCCFFFFFHHHHHJHIIJJJIJJJJJJJJJJJJJJJJIJJJJJJJJJJJJ
@150392/1
aaaatttcaaattgttcaggtaaaatcttgcttcatgattgaaaatttgc
+150392/1
CCCFFFFFHHHHHJIJJJJJHIJJJJJJJJJIJJIJJGJJJIJJJJJJJJ
@150393/1
aaaatttcaaattgttcaggtaaaatcttgcttcatgattgaaaatttgc
+150393/1
CCCFFFFFHHHHHJJJJJIJJJJJIJJIIJIJJJIJJIJJJJJJJJGJJJ
@653195/1
agaatgtcaatgttattctaaaaagaagactgctaaacgttaaattttaa
+653195/1
BC<DDFEFHGHHHJJJJJJJJJJJJJJIIJIIJJJJJJJJJJIHIIJJJI
@150823/1
aaaatttctaatattgcgatatttttttatcgatctggcttcaatgtttg
+150823/1
CCCFFFFFHGHHHIJJJIIIIJJJJJJJJJJIJJJJJJIJJJJIJJIJJJ
@7819287/1
aatgtgtttaaatttttgtcgagtcaaaagcgaagaatatttgaaaattt
+7819287/1
@@@FDDFFHHGHGGIJJGFIIIIIJJJIJFGGIGIIIIIEIGIGFGHFH?
@7819374/1
aatgttattctaaaaagaagactgctaaacgttaaattttaaaagcctct
+7819374/1
CCCFFFFFHHHGHIGIJJJJJJJJJIJJJJJJJJJIJJJIJIIGGIDHIE
@151240/1
aaaatttgcaaggtttggaggagttgtactaatttgtgtaattgaagttc
+151240/1
CCCFFFFFHHHHHGHIJJIJJEHHIIIIIJJIJJJJIHFIIJJJIJJIJJ
@151241/1
aaaatttgcaaggtttggaggagttgtactaatttgtgtagttgaagttc
+151241/1
@C@DDFFFHHHFHCFHIIGHIFGHIIHIIIGIEIJJGGGGGIJJJIIFHI
@5761214/1
gtgcatacaaaaatagtaaaaagtcgaagtctttcgagacatactcttcg
+5761214/1
CBCFFFFFFHHHHJJJHIJIJJJHIJJIJHIIGJHIGIJIJJIJJJJJIJ
@5761215/1
gtgcatacaaaaatagtaaaaagtcgaagtctttcgagacatactcttcg
+5761215/1
CBCFFFFFHHHHHJIJHHJJJIJIIIJJJHIJJJIJJJJJJJJJJJJJJJ
@5761216/1
gtgcatacaaaaatagtaaaaagtcgaagtctttcgagacatactcttcg
+5761216/1
CCCFFFFFHHHHHJJJGGJJJJJHJJJJJIJIJJIJJJJJJJJJIJIJJJ
@7820102/1
aatgttttttcttcgatgtccacgtaggttacctcgaaggattgttcgct
+7820102/1
CCCFFFFFHHHHHJJIJJJJJJJJIJJJJJIJJIJJGGIIIIJJJJJJJI
@654801/1
agaatttgaaaagcgagcttcatgatcccctgaagaatatatcttga
+654801/1
CCCFFFFFHHHHHJJIIJJJJJJJJJJJJJJJJJJJIJJJIJJJIJI
@7820359/1
aattaaacacgctgagaaagctatggttgagtgaaaaaggtgggaaatgt
+7820359/1
@7@DDDFFHDDFAHIGHGEHGHFHIJJHG?:CFHIFGDGGDDGGHGIJB=
@655638/1
agacaaagcacctatcgaatcgaatattagtagcaagatccgagatgtgg
+655638/1
@<1ADDDDHHFFFIIGE@GHA@EC<ADFGECF?1?BBFAEB=6@8?B9?<
@655639/1
agacaaagcacctatcgaatcgaatattagtagcaagatccgagatgtgg
+655639/1
@@CFFDFF?HHHDGGGIJIJJIIJIJIIJJCFCGEGBHDFDCH@F?GBDG
@655640/1
agacaaagcacctatcgaatcgaatattagtagcaagatccgagatgtgg
+655640/1
CCCFFFFFHHHHHIJJJIJJJJIJIJJJJJGIIJJJJJJJJJJJJJJHIJ
@655641/1
agacaaagcacctatcgaatcgaatattagtagcaagatccgagatgtgg
+655641/1
CCCFFFFFHHHHHJJJJJJJJJHIIJJJJJHIIJJJIJJJJJJJJJJIGI
@656150/1
agacaacatcacccttcacctccacaacaacaacctcaagcttggggtca
+656150/1
@@@DDADDFHFDHIHHIJJJJJJJJJJJJJJJJJJGGJJJGAHGGJJ@FH
@656896/1
agacaacttcatgtacaaatacctcaccttacaaaataaaatacggcaaa
+656896/1
@@@DD;=BA=CC?CEA<FI?F<EEHEE>AGEFIIIII@GBFFF??BFFFF
@656897/1
agacaacttcatgtacaaatacctcaccttacaaaataaaatacggcaaa
+656897/1
@C@FFFFFHHHGHCFHIJIEIIIJJJIIIIJIJJIIJJJJJJIJJIJJJH
@5763907/1
gtgccccttgcggttaccccttctgttgggatgggggccgccccc
+5763907/1
CCCFFFFFHHHHHJJJJJJJGIJJJJJJIJIJJJJJJJJJHHFDD
@4730379/1
gaccgattcagcccccaccaagggaaggg
+4730379/1
@@?DFFFFHHFFHIIIIAHIIIIIHGHIG
@4730380/1
gaccgattcagcccccaccaagggaagggggcggcccccatcccaac
+4730380/1
CCCFFFFFHHHHHJJJJJJIIHGGIJIIHGIGHDDDDDDDDDDDDDD
@3737433/1
ctgatagtagatggtaactgttcaaattcctcttcctcacgaggacactc
+3737433/1
@@@DDDDDHHHFDIBEEHIDEE?<FAEHIDH9EAFBH@?;C;D6?;B@DH
@7292469/1
tttttaacagtttgaaaaccttgataaatgaaagaaattaaacacgctga
+7292469/1
CCCFFFFFHHHHHJIJJJJJIJIIIJJJGIJJJIJJJJIJJJJIHJIJII
@3738266/1
ctgatatcaccaatcaggtggtgacatcgttcgatgacaaagtgatg
+3738266/1
@@@ADDDDDHHHDBGHGHIGH3AFDFH@DHIBG@CF?CDFB@G>F<B
@3738267/1
ctgatatcaccaatcaggtggtgacatcgttcgatgacaaagtgatgggc
+3738267/1
CCCFFFADHHHHHHGIHGIFC@EHHJGEHCGIHGGIJJJJIJ?DGIGEGG
@3738268/1
ctgatatcaccaatcaggtggtgacatcgttcgatgacaaagtgatgggc
+3738268/1
CCCFFFAFHHHDFHIIIICFH:FHIIGHIHIGIIEHIIIIIG:?FFD<DG
@3738269/1
ctgatatcaccaatcaggtggtgacatcgttcgatgacaaagtgatgggc
+3738269/1
CCCFFFFDHHHHGIGIIICFHCFGIIIIIIIHIIIIIIIGIIGHIIIEFI
@3738270/1
ctgatatcaccaatcaggtggtgacatcgttcgatgacaaagtgatgggc
+3738270/1
CCCFFFFFHHHHHIIJIJHIIEHJIIJJJIJJJJJJIJJJJJGIIJJJJG
@3738271/1
ctgatatcaccaatcaggtggtgacatcgttcgatgacaaagtgatgggc
+3738271/1
CCCFFFFFHHHHHIJJJJEHIFHJJIIJJJJJJIJJJJJJJJDHIJIGHI
@3738272/1
ctgatatcaccaatcaggtggtgacatcgttcgatgacaaagtgatgggc
+3738272/1
CCCFFFFFHHHHHJIJIJIIJFHJJJJJJIJIJJIIJJJJJJGHJJJIJI
@3214243/1
ctacaaggttttcaatagggcattctaacatgtcaaaattaaatcaatat
+3214243/1
CCCFFFFFCFHHHIJJIJJI;FHIJJJJJIJJJIJJJIIIJJJJJJJJIJ
@2703413/1
cgaaatgtcaagagcataaagtatgtctagaacgattttacctttgcgcg
+2703413/1
??@DDDDAFFDFH@BDBEGH<3AB4FHBBBGHHBADEFHBEECGBDHGGG
@2703414/1
cgaaatgtcaagagcataaagtatgtctagaacgattttacctttgcgcg
+2703414/1
CCCFFFFDHHHHGJJJJJJJJCHJJJJIJJJJJJIJIJJJJJJJJJJJJJ
@2703415/1
cgaaatgtcaagagcataaagtatgtctagaacgattttacctttgcgcg
+2703415/1
CCCFFFFFHHGHGJIJJJJJJIHIJIJJJIJJJJJJJJJJJJJJJIJJJJ
@2703725/1
cgaaattaagcacgctgagaaagctatggttgagtgaaaaaggtgggaaa
+2703725/1
CCBFFFFFHHHHHJIJJIIIJJIJJIJJJIIJGIDFHIJJJGJ?GHJGII
@6793374/1
tgtgtatcgatagctgttcactttttggtcatgattttgaggtactcgag
+6793374/1
@C@FFFFFGFHGHIGEFHH@HIIJJJGGEGHIIEHIJJGFGIDGIIGJIJ
@2206479/1
ccacatctcggatcttgctactaatattcgattcgataggtgctttgtct
+2206479/1
CCCFFFFFHHHDHIIJIJJJIIIJJJJJJJIJJJJIJJJJFHIJJJJJGH
@2206480/1
ccacatctcggatcttgctactaatattcgattcgataggtgctttgtct
+2206480/1
CCCFFFFFHHHFHJGGGG@DHAFHIJGGIJJJIIIJJHIIBFHIIIJHGG
@2206481/1
ccacatctcggatcttgctactaatattcgattcgataggtgctttgtct
+2206481/1
CCCFFFFFHHHHHIJJJJJJJJJJJIIJJJGIIJJGIJJJHHIGGIIJJI
@2206482/1
ccacatctcggatcttgctactaatattcgattcgataggtgctttgtct
+2206482/1
CCCFFFFFHHHHHJIJJJJJJJJJJJJJJJGJJJJIJJJJFHIIJJJJJI
@2206573/1
ccacatcttgtgagccgccattctcttggctagcttctttgacttgccag
+2206573/1
CCCFFFFFHGHHHJIJJJJIJJJJJJJIJJJJJJIJJIIJIIJJJIJJIH
@6795164/1
tgtgtttaaatttttgtcgagtcaaaagcgaagaatatttgaaaatttct
+6795164/1
@@@DDEFAHHFHHIJEFGGCBAFEHEEGEIFGHGII@GHJGD<GADHEGI
@153172/1
aaaattttgacatttttttctttcctttatgtccacaaattatgtcaaat
+153172/1
CCCFFFFFHHHHHJJJJJFIIJIJJJJJJJJJJJJJJJJJJIIJGIJJJI
@153254/1
aaaattttgcaaattatgtggcattttgacatttatgtgacatgatttgc
+153254/1
@@@<D?DFBBHHHIDHIIDFCHGGCCHIDGGBHHIGIIEECHIIGIIEHI
@7294789/1
tttttactatttttgtatgcacaaaattcgttctacatatgaaacatgtc
+7294789/1
CCCFFFFFHHHHHIJHIIJJIIHJJJJJJJJJJJJJIJJJJJIJIJJJJJ
@7294790/1
tttttactatttttgtatgcacaaaattcgttctacatatgaaacatgtc
+7294790/1
CCCFFFFFHHHHHJJHIJJJJIGIJJJJJJJJJJJJIJJJJJJJJJJJJJ
@7295126/1
tttttagaataacattgacattctataaagacgttagagaggttcactaa
+7295126/1
CCCFFFFDHHHHHJJJJJJJJJJIJJJJJJIJJJJIJJJJJJDGIJJJJJ
@7295127/1
tttttagaataacattgacattctataaagacgttagagaggttcactaa
+7295127/1
CCCFFFFFGHHHHJJJJIJJJJJJJJJJJJJJJIJJJJJIJJFGGIJJJJ
@7295128/1
tttttagaataacattgacattctataaagacgttagagaggttcactaa
+7295128/1
CCCFFFFFHHHHHJJJIJJJJJJJJJJJJJJJIJJJJJJIIJHIJIJJJJ
@659512/1
agacactaagattaccaagttgggcaaccagcagtcccacaaagtttcac
+659512/1
CCCFFFFFHHHHHJJJJJJIJJJJJJJJJJJJJJHIJJJJJJIJFHIJJJ
@660575/1
agacagtcacttatagagataattatgaaatattacagaagctcaccagt
+660575/1
?@?DADADDDBFHAGIGEH@EIEBEDGGHFHGIFIGGG@F@BFGHHGIID
@2209494/1
ccaccaccattctatgaaatggaacacgaagagggactaccacacgaaag
+2209494/1
CCCFFFFFHHHGHGIJIIIJIIIJJJJJFGGIEHJJFIJJIFIGIIHEGE
@2706425/1
cgaacaatccttcgaggtaacctacgtggacatcgaagaaaaaacattga
+2706425/1
@@@DDDDD?FBHFEEGI?FHIIGGIICFFGGIEGIGECFHIIIIIIGIGH
@7296667/1
tttttatatagtgccccgatgatatgatatgtatttattatattgtgaaa
+7296667/1
CCCFFFFFHHHHHJJJJIFGIBFHIIHIGIIIJJJJIJIIIGJJJGIGIJ
@3219479/1
ctacaccagagatccccttcccatcggcaattcccgtgaagaactcgaag
+3219479/1
CCCFFFFFHHHHHJJJJIJJJJJJJJJJJJJJJJJJHIJJJJJJIJJJJI
@1694311/1
cacaaaactcatgatacttttcaaattttcttttaaatttcatattctca
+1694311/1
CCCFFFFFGHHGHJJJJJJJJJJJJJJIJJJIJJJJ?EFHGJJIJJIJJJ
@6264495/1
tagtgtattacctctaaagctatctactcgttatataatcatcattcaaa
+6264495/1
BCCDFEFFHHHHHJJJJJJJJIJJJIIJJJIJJJJJJJJJJJJJJJJJIE
@6265541/1
tagttttatatttcccatatagtccccctgaatttcatctagaatgtgag
+6265541/1
BCCDFFFFHHHHHJJJJJJJJJJIJJJJIJJJJJJJIJJJJJHIJJHIJJ
@6265648/1
tagttttgtcatacgtttttgaggcagcaaatttctcaagggcacacggc
+6265648/1
BCCDFFFFHHHHHJJHJJJJJIJJJJJJJJJJJJJJJJJJJJJJJJJJJI
@4221724/1
cttgagagtagagcaatttggcttcttcccccaaggataacctctctgtc
+4221724/1
CCCFFFFFFHFHHIIJJJJFIIGJIJJJIJJJJGIIIJJJJJJJJJIJJI
@4221725/1
cttgagagtagagcaatttggcttcttcccccaaggataacctctctgtc
+4221725/1
CCCFFFFFFHHFHJJJJJJJJJJJJJJJJIJJIGIIJJJGJJIJJJJJJI
@6799821/1
tgttattctaaaaagaagactgctaaacgttaaattttaaaagcctctta
+6799821/1
CCBFFFFFHHHHHJJJJIIJJJJJHJJHHHHIJIJJJJJJJJJHIJJJJJ
@6266031/1
tataaaacaagaggttaatgaggagacttctaaaacagaaatatactgta
+6266031/1
CCCFFFFFHHHHHJFHIJJJJJJJJJJJJJJJJJJJJJJJJJJJJJJIII
@5253607/1
ggagcggctgatatcaccaatcaggtggtgacatcgttcgatgacaaagt
+5253607/1
@CCFFFFFGH>?DBE@EHFHFEECG1?G6DBGFHIIFHCHCHGCGHGIG8
@4734797/1
gacgaataaagtatgtgttcaccaagagaagaaagctatacagtagtcaa
+4734797/1
@@@DFDFFHGHHDGHEGHHHIJGHHHIIIJDIGIIJJJJJJIJJGIIGCG
@4734798/1
gacgaataaagtatgtgttcaccaagagaagaaagctatacagtagtcaa
+4734798/1
@@@FFFFFFHFCDEGEFHIIIIIIIIIIIIIIIIIIIIIIGICFIGFHII
@1195074/1
atttatcacatcattcgtcgtgtaccacatctcggatcttgctactaata
+1195074/1
??@FFDDDDHDFHEHHHEFFIFCC<FBGIIDHB;D0?GG94B?GGGBFBF
@1195075/1
atttatcacatcattcgtcgtgtaccacatctcggatcttgctactaata
+1195075/1
@@@DDDDDFFFFFFIIIFGFGGC?9CAB;CFFECG?DB@FADFFIFFIIF
@1195076/1
atttatcacatcattcgtcgtgtaccacatctcggatcttgctactaata
+1195076/1
CCCFFFFFHGHHHJJJJIIJJJIJJJJJJJJJJIJIJGGJIJJJJJJJJJ
@4735274/1
gacgaatggtaaagctgctaaaaaagcaggaaaagcccagaagaacgttc
+4735274/1
C@CFFFFFHFHHHJJJJJJJJJJJJJJJJJJJJJHIIIIJJJJJJJIHIF
@4735275/1
gacgaatggtaaagctgctaaaaaagcaggaaaagcccagaagaacgttc
+4735275/1
CBCFFFFFHDFHHIJIJIJJJJJJIIIIJJJJJIHGHCGIJJIJJFHGGC
@2210129/1
ccaccagatcgttgttaaggaacacgcggtagcggaagattggctc
+2210129/1
CCCFFFFFHHHHHJJJJJJJJJJJIIJJJFHIJJJJJJJJJJJJJJ
@664248/1
agacgagaaaggtccagaattatgtgaattttacagggcgttcacgtgtg
+664248/1
C@@FFFFDHHHB:CFFHGIIJJGHEHIIJGGIJJJJJIGHHIIJJJFIGG
@4223107/1
cttgaggaagtaacggcagcactattgacactaagaaatcacagagcccc
+4223107/1
@C@FFFFFHGHHHGHIIIGDGGGEGHAGIFIBHHDHHJ<DDGB?F;BBFH
@4223108/1
cttgaggaagtaacggcagcactattgacactaagaaatcacagagcccc
+4223108/1
CCCFFFFFHHFHHIIIIIIGCGB@GICFGCGBGIEBHI@@FHE<G>FHGI
@665397/1
agacgccaaacattcggcagccaagaacttgctggatctcttggtcggaa
+665397/1
CCCFFFFFHHHHHJJJJJIIGIGIJJJJJJJJJJJJIJJJJJJIHHIJHI
@7298021/1
tttttatcgagttattgatttcgaggaataatacgaacttccatagattc
+7298021/1
@@@DDADDFDD:DADHBCDHI@;<FGEGCHGDHEEEGAGIGHEDGGGGHG
@7298022/1
tttttatcgagttattgatttcgaggaataatacgaacttccatagattc
+7298022/1
CCCFFBDBFDF?FDEHGFHIJEHFHIAHGGGGHIIIJIJJIJGJIJIIIH
@1695507/1
cacaaaattcgttctacatatgaaacatgtcagttatatattcaccttta
+1695507/1
@@7DDFDEHFHDHIGEGHHIIIIBGEIIF<EG>?<?GGHEHFFFGGIGFH
@1695508/1
cacaaaattcgttctacatatgaaacatgtcagttatatattcaccttta
+1695508/1
C@@FFFFFBHHFHGIGIIJJIGIJJJIIGEHHIIGJJIGEIHIFGIIGHG
@1196969/1
atttatgtgacataatttgcgacatttgacgtacggttcaagtagctgaa
+1196969/1
CCCFFFFFHHHHHJJJJIJJJHIJJJJJIIJHGIJJHIIIJJJIJJJJJJ
@1196970/1
atttatgtgacataatttgcgacatttgacgtacggttcaagtagctgaa
+1196970/1
CCCFFFFFHHHHHJJJJJJJJJJJJIJJIIIHJIIJHIJJJIJJJJJIJI
@1198244/1
atttattatattgtgaaaagggagcatttatttgatgcaaagtatagagg
+1198244/1
CCCFFFFFHHHHHJJJJJJJJJIJJJJJJJJJJJJJJJJJJGDHIIJIJJ
@1697258/1
cacaaaccctcaggaacgtaacgttggatttgatagacacagtcttgacg
+1697258/1
CCCFFFFFHHHHHJGIJJHIJJJIJJJFHHIJJJJJJJJJJJIIJJJIJJ
@7299708/1
tttttattcggtataacttgtccgaataacttattgtaacgatggagaat
+7299708/1
CCCFFDEFGHH?BHGIIIICDGHGCGIGGGHIAHIGHEHIIEGFIDGBGH
@7829019/1
aattataatcatcaatattatctatcgatactgaatgtaattttttatat
+7829019/1
CCCFFFFFHHHHHJJJJJJJJJJJJJJJJJJJJIJJJIJIIJJJJJJIJJ
@7829608/1
aattatgtcaaattttgacatttatgtaacatgtgtgcttaagtggctta
+7829608/1
CCCFFFFFHHHHHJJJIJJJJJJJJJJJJJJJJIIHHJJJJJIIJIJJJJ
@7829620/1
aattatgtcacataaatgtcaaaatgccacataatttgcaaaattttgac
+7829620/1
CCCFFFFFHHHHHJJJJJGJJJJJJIJJJJJJIJJJJJJJJIJIJJJJJJ
@6800188/1
tgttcaccaagagaagaaagctatacagtagtcaaatttgtatccattat
+6800188/1
CC@FFFFFHHHGHIJIIIJGIIIIJJJJIJIIIJJJJJJIHIJJJJJJJJ
@160025/1
aaacaagaagaaagtaaagttacaccagttgaagaaatacaaaaaaatga
+160025/1
CCCFFFFFHHHHHICFHHIHHIJJJGIJHIIIIJJIHIIIGIJJIJJJFE
@6801842/1
tgttgaaattccgcgaaattggcactggcaagtcaaagaagctagccaag
+6801842/1
@@=BDDDFFFFBAGIAHEHHEGIEEHEG=GII?FHIGIGIICBF>BHGGC
@2211864/1
ccaccattctatgaaatggaacacgaagagggactaccacacgaaaggca
+2211864/1
@CCFFFFFHHHHGGIJIJJJJJIJJIJIJJIFIIGGIJJJIIJGIEGGGG
@2212741/1
ccacccctttgttgcccgtttgccg
+2212741/1
C@@FFFFFHHHHHJJGHGH>FIGIJ
@4739551/1
gacgattttgtcgaagatctctgtgagaagacagaagaatcgctagtcag
+4739551/1
?@?DBDDDH>DF<GHB@EDFBH<<ADHBBDGCG@GII>BBFABBFGFGFF
@1199893/1
atttattggaagaattaaaacaagttccagatcctcgaactgttccttta
+1199893/1
CCCFFFFFHHHHHJJJIJJJJJJJIGJJJJJJIJJJJJJJJJJJJJJJJJ
@2711593/1
cgaacgatgtcaccacctgattggtgatatcagccgctccgggcgttccg
+2711593/1
@@@FDFDBFHHHGEIAHBABHGGI<FGIIIHDGGDGG?GHGGDBEBHEBB
@2711594/1
cgaacgatgtcaccacctgattggtgatatcagccgctccgggcgttccg
+2711594/1
CCCFFFFFHHHHHJJJJJJJJJJIFGIJJJJJJJJJJJJJJJJIJEHHFF
@3224856/1
ctacatatgaaacatgtcagttatatattcacctttatatatgtcacatt
+3224856/1
CCCFFFFFHHHHHJJJIJJIHJIIIJJJIJJJJJJJJJJJJJJIIJJJJI
@3224857/1
ctacatatgaaacatgtcagttatatattcacctttatatgtcacatttt
+3224857/1
B=?DDDEFHHHHHJJJIIJJJJJJJJJJJJIJJJJJJJGIJJJIIJIJI<
@1201898/1
atttatttgatgcaaagtatagaggttgtacccaaacttttcggggtgca
+1201898/1
@CCFFFFFGFGGGIEIIGJJEGJGIHGGFHIJIJGIJJIIEIIFIIHHIJ
@1201899/1
atttatttgatgcaaagtatagaggttgtacccaaacttttcggggtgca
+1201899/1
@CCFFFFFHHHGHJJJJHIIJJIJIJIJJJJJJJJJJJJJJJJJIJDHFF
@1201900/1
atttatttgatgcaaagtatagaggttgtacccaaacttttcggggtgca
+1201900/1
C@CFFFFFHHHGHIJGGCHHIJHHIGGIHIIIJJIGGGIIJJEEGG@AEH
@1201901/1
atttatttgatgcaaagtatagaggttgtacccaaacttttcggggtgca
+1201901/1
CCCFFFFFHHHHGJJJIEHHJJHHIIIJIJJJIJJIJJJJJJJIJJDFGI
@1201902/1
atttatttgatgcaaagtatagaggttgtacccaaacttttcggggtgca
+1201902/1
CCCFFFFFHHHHGJJJJIIJJJJJJJJJIJJJJJIJJIJJJJJJJJGHJJ
@1201903/1
atttatttgatgcaaagtatagaggttgtacccaaacttttcggggtgca
+1201903/1
CCCFFFFFHHHHHJJJJFHJJJGJJJIJJJJJJJJJIJJJJJJIIIGHJJ
@1201904/1
atttatttgatgcaaagtatagaggttgtacccaaacttttcggggtgca
+1201904/1
CCCFFFFFHHHHHJJJJGJJJJIJJHIJIJJJJJJJIJJJJJJJJJGHII
@1201905/1
atttatttgatgcaaagtatagaggttgtactcaaacttttcggggtgca
+1201905/1
BCCFDFFFHFHHGHIJJEHGHHHJJGHGHJJJJIIGHGHIJIIIIJFHIG
@1202096/1
atttatttgtcatcttcgacttccaattaactctccagttaagaaaacca
+1202096/1
B?@DDFFFGFFFFIJJIGIIIIJIJHIGIJIJJIIGIIJHJJJIJJJIJJ
@1700549/1
cacaaagtttcacagttccacaaaacgctgaaaaattccgtcggcaagaa
+1700549/1
CCCFFDFDHHHHHJJHIJJJJJJJJJJIJJJJJJJJJJJJJJJIJJJIJI
@1700550/1
cacaaagtttcacagttccacaaaacgctgaaaaattccgtcggcaagaa
+1700550/1
CCCFFFFDHHHHHJJHIJJJJJJJJJJJIJJJJJJJJJJJHIJJJJJJJJ
@1701223/1
cacaaatacctaaaccttcccactaaagttaaccagacaaagcacctatc
+1701223/1
CCCFFFFFHHHHHJJJJJJJJJJJJJIIIIJJJJJJJJJIJJJJJIJIJJ
@3227417/1
ctacatttgcgagtgacgaagagactctcagcttcaacgccaaggacttc
+3227417/1
CCCFFFFFHHHHHEGHIJIJIGGIIJJJJJJJJJJJJJGIJIJGIIIJJJ
@161784/1
aaacaagttgagaaatcctttagttttccttttttattcggtataacttg
+161784/1
CCCFFFFFGHHGHJJIJJJJJJJJJJJJJJJJJJJJJJJIJGIIJJIJJJ
@161874/1
aaacaagttttcttctccaaaagttctcaagtttattgatgttttaaaac
+161874/1
CCCFFFFFHHHHHJJJJJJJJIJJJJJJJJIIGJJJJJIJHIIJJJJIJJ
@2712509/1
cgaacgttcttctgggcttttcctgcttttttagcagctttaccattcgt
+2712509/1
???D1:=DA?D?A@EE::FFI<EB4<<EEIII89?DDDEDIBBD?@DB@?
@2712510/1
cgaacgttcttctgggcttttcctgcttttttagcagctttaccattcgt
+2712510/1
@@@FDDDEBHGDBGEHBGGIJJIICEHGIJJJIIIJIJFGJIGHIJJJJD
@2712511/1
cgaacgttcttctgggcttttcctgcttttttagcagctttaccattcgt
+2712511/1
@C@FADDEHDFDFFGGEGHIJGIGIIIIJJJJIIJGIIIJJJJJIIJJFF
@6271421/1
tataattatccatttcctgtaattctggtttctctatagttttgtcatac
+6271421/1
CCCFFFFFHHHHHJJJJJJIIIIHIJJJHJJJJJJJJIJJJJJJIJJIJG
@7301929/1
tttttcaataaagtacactttatttaagaacaaacaggggagaaaagtca
+7301929/1
CCCFFFFFHHHHHHHIJJJJJJJJJJJJJJJJJJJJJJJJJJJJJJJHHJ
@2713327/1
cgaactggtccaaatcgagggcgccatccacgagccaatcttccg
+2713327/1
?@<D;AAD2C<CFGAF?3:CEDFFFEGIIDF6@FAFFFIFEFEIB
@2713328/1
cgaactggtccaaatcgagggcgccatccacgagccaatcttccgctacc
+2713328/1
CCCFFFFFHHHHHJIJJJJJIIIJJJJJJIIIIHJJJJJJJJIJJJHHFF
@1704074/1
cacaaatgtcttttaaaggagctacgaagttaacagatgaaggtatagct
+1704074/1
CCCFFFFFFHHHHJJJJJJHJJJJJJJJJJJJJJJJJJIJJJJFGIJJJI
@1704075/1
cacaaatgtcttttaaaggagctacgaagttaacagatgaaggtatagct
+1704075/1
CCCFFFFFHHHHHJJJJJJIJJJJJJJIJJJJJJJJIJIJJJJGGIIJJJ
@6804705/1
tgttgccgtgtgcccttgagaaatttgctgcctcaaaaacgtatgacaaa
+6804705/1
CCCFFFFFHHFHHJJIJJGIIIJJJJIJJJJJJJJJJJJJJIIJJJJJJJ
@2713732/1
cgaacttcaattacacaaattagtacaactcctccaaaccttgcaaattt
+2713732/1
=:=B?;DB8D4CDDC<EGF9FEB<C<BHBEHFCBC9BE@GDFDFGDF9GG
@2713762/1
cgaacttccatagattcaaatgaagtaaacaacatacgtttttcatttaa
+2713762/1
@@?DB??DDDDHH<AAAD@EHIEHIEHIIGIIIIIIIIFGHIIIIIIIII
@2713763/1
cgaacttccatagattcaaatgaagtaaacaacatacgtttttcatttaa
+2713763/1
@@@FFFFFHGHHFIGIGIJJHGIIHEHIJIJJIJGHIIFHIJJJIJJJJJ
@2713764/1
cgaacttccatagattcaaatgaagtaaacaacatacgtttttcatttaa
+2713764/1
B@@FFFFFHHGGHHIJGGIJJGIGGAFHJGHGEHGGFGFHIIJIJGIIGJ
@2713765/1
cgaacttccatagattcaaatgaagtaaacaacatacgtttttcatttaa
+2713765/1
CCCFFFFFHHDFHBGGGJJJGHGGIAFHIGFECHDHGJCIIJJIJJIJJJ
@7302487/1
tttttcactcaaccatagctttctcagcgtg
+7302487/1
CCCFFFFFGHHHGJGHJIGIIJIJJJJIJGC
@7302488/1
tttttcactcaaccatagctttctcagcgtgtttaatttcgttccattta
+7302488/1
CCCFFFFFHHHHHJJJJJJJJJJJJJJJJHIDFH<CDIICDDF3BBFII<
@2714639/1
cgaagaaaaaacattgaccaatcgccaccaatgcttggtgcagctatcca
+2714639/1
?@@FDFFFHHHAFHGGHGIGIDGEHIGIIIIIIIIIII<FGGGHGGIIIE
@2714947/1
cgaagaaagacgccaaacattcggcagccaagaacttgctggatctcttg
+2714947/1
@C@FFFFFHHHHHJJJJJJJJJJJJJIIIIJIJJJJJJJJIJJIJJJJJJ
@2714948/1
cgaagaaagacgccaaacattcggcagccaagaacttgctggatctcttg
+2714948/1
CCCFFFFFHHHHHJJJJIJJJJJIJJJJJIIIJJJJJJJIJIJJJJJJIJ
@3229043/1
ctaccacacgaaaggcagttcaccatcgcttgtcatgtgttgaaattccg
+3229043/1
CCCFFFFFHFHHFIIJFIGHIGIIIGGHIHIIDHGIJFGJGGI<FG@DB@
@672359/1
agagactctcagcttcaacgccaaggacttcaactttgttcagttcttgc
+672359/1
@@BFFFFFHHHGHJIIJJJEHGJIGGGIIJIJJIIHIJIJGJJJHIIGGG
@672360/1
agagactctcagcttcaacgccaaggacttcaactttgttcagttcttgc
+672360/1
@C@FFFFFHHHHHGIGGII<:CFIGGGJIICGIJJJJIFBFIIEHIHJIG
@672361/1
agagactctcagcttcaacgccaaggacttcaactttgttcagttcttgc
+672361/1
CCCFFFFFHHHHHIIIJJIHHIIJIJJJJJIJJIJJJJHIIJIIJJJJJI
@2217341/1
ccacctttttcactcaaccatagctttctcagcgtgtttaatttcgttcc
+2217341/1
@CCFFFFFHHHHHJJJJJJJIGIGJJJJIJJJJJFD8?B9?:?D?98D?F
@2217342/1
ccacctttttcactcaaccatagctttctcagcgtgtttaatttcgttcc
+2217342/1
CCCFFFFFHHHHHJJJJJJJJJJJJJJJJJIHJJFHGHIGIHIJDEGHFH
@6807078/1
tgttgtgtgggaccagtctgttgtgtgggaccagtctgttgtgggggacc
+6807078/1
@C@FFFFDHHHHHJJJIIIIHHIHIFHIIEHHGIIIIIIIJGIGIEIGBE
@6272438/1
tatacagggagtggcgaaaccaacaaagtattgtaccttgtgggatgaca
+6272438/1
CCCFFFFFHHHCFIIIIJJGIGHHGJGGBGIJIIIIJGIHHGGIIIJJIG
@1704790/1
cacaaattatgtcaaattttgacatttatgtaacatgtgtgcttaagt
+1704790/1
?;=DDDD:D?CFAGBFHIIIIGDHHEHIII?EHFGB<FHI3?FHE@FC
@1704791/1
cacaaattatgtcaaattttgacatttatgtaacatgtgtgcttaagtgg
+1704791/1
CCCFFFFFHHHFHJJJJJJJIJJJJJJJJJIIJJJJJIJIIJJJJJJHIC
@1704792/1
cacaaattatgtcaaattttgacatttatgtaacatgtgtgcttaagtgg
+1704792/1
CCCFFFFFHHHHHIIGJJJJIJJJJJJJJJHIIJIIJGHGHIIJJJJIJF
@1704793/1
cacaaattatgtcaaattttgacatttatgtaacatgtgtgcttaagtgg
+1704793/1
CCCFFFFFHHHHHJJHIJJJJJJJJJJJJJIIJJJJJDGGHIIIGIIIII
@1704794/1
cacaaattatgtcaaattttgacatttatgtaacatgtgtgcttaagtgg
+1704794/1
CCCFFFFFHHHHHJJJJIJJJJJJIJJJJJIIJJJJJFIFGHJJJJJJIH
@1704795/1
cacaaattatgtcaaattttgacatttatgtaacatgtgtgcttaagtgg
+1704795/1
CCCFFFFFHHHHHJJJJJJJJHJJJJJJJJGGJJJJJIIGHIJJJJJIJJ
@5261848/1
ggagtcttgatcaagaagttcgtcgggggagatatcgtgatgcggtaatg
+5261848/1
@@@FDDFFGHHHGJJIJJJJIJHHIIJJJAHGHIJJJHHFHHFFDACDED
@5778888/1
gtggacataaaggaaagaaaaaaatgtcaaaattttgcaaattatgtggc
+5778888/1
@BCFFFFFHHHHHIJJJIIJJJJJJIDHIJJJJJJJJJJJJJJJJJGIJI
@2218418/1
ccacgagccaatcttccgctaccgcgtgtt
+2218418/1
@?@DD@DDHHFFHII?CC<:C?FFG6@609
@2218419/1
ccacgagccaatcttccgctaccgcgtgttccttaacaacgatctggtgg
+2218419/1
CCCFFFFDHGHHHJJIJIJGGJJGIG@FGHIJJJIJIJJGGIIJIGIJJH
@2218420/1
ccacgagccaatcttccgctaccgcgtgttccttaacaacgatctggtgg
+2218420/1
CCCFFFFFHHHHHIIIIEB@CDHBFF6D8DDHCHFHGGIB@CFG=AGCEH
@2218421/1
ccacgagccaatcttccgctaccgcgtgttccttaacaacgatctggtgg
+2218421/1
CCCFFFFFHHHHHJJIJGIGIJJGHGDHGGIIIJJJJJIIIEHIJIJIJH
@6808898/1
tgtttgaatgatgattatataacgagtagatagctttagaggtaatacac
+6808898/1
@C@DDDDFHHFHHGHIEHGFHHEHGIGHHGIIJJJIJGIFHJ@FHIIJJJ
@5264123/1
ggagttttgcctgttccgtagcagacggccactggcaaagtggatagctg
+5264123/1
@@@FDEFFHHGHHIIJJJJJJIJJJIJJIJJJJJJJJJJJFGGIJIIGHJ
@5264124/1
ggagttttgcctgttccgtagcagacggccactggcaaagtggatagctg
+5264124/1
@C@FDFFFHHHHHEHGIEEIIJEGHHGGJJJJGIEHHIJJDFGGGIIIHI
@6273404/1
tatacctgcacacacgcatttttaaatttaaaaatttattcaagtcaaaa
+6273404/1
8?=DD?=BF?DFBGEDEE1@EFHEGIEFEEI@G<?D?0B@A@<D0BBAFF
@6273405/1
tatacctgcacacacgcatttttaaatttaaaaatttattcaagtcaaaa
+6273405/1
CCCFFFFFGHHHHJJJJJJJJJJJJJJJJJJJJJJJJJJJJGIJIIJIJJ
@1206808/1
atttcatagaatggtggtggccatctgcgggacatgcacatctcttggag
+1206808/1
@@@DDDDDHFHHHIAFHEFH>DHIEHHGIGE6??BG@C@DFB?FEHEE<C
@1206809/1
atttcatagaatggtggtggccatctgcgggacatgcacatctcttggag
+1206809/1
CCCFFFFFGHHHHJAFHEHIIJGIIJEHGIIBHGGJFIIJJJJJIJIJFI
@6274058/1
tatacttgtacctattgaattgtgtacaatagaagataatcagacaatta
+6274058/1
CCCFFFFFHHHHHJJJJJJJJJHIGIJJJJJIJJJJIJJJJJJJJJIJJJ
@6274142/1
tatactttgcatcaaataaatgctcccttctcacaatataataaatacat
+6274142/1
?;;DDBD8BFBFFHIGBBHHGGGIIID>HHII>HEGIGIIFCHIGIBB<?
@1707410/1
cacaacaacagcgtaggcctcaggataggcagcagacagcttctgttaaa
+1707410/1
CCCFFFFFHHHHHJJJIJJJJJJJJJJJJIJJJJIJJJJJJJJJJGJJJJ
@674914/1
agagcataaagtatgtctagaacgattttacctttgcgcgaaaagtgacc
+674914/1
CCCFFFFFHHHHHJJGIJJJIIIJHJJJJJJJJJJJJJJJJJJJJFGIJJ
@2720004/1
cgaagagactctcagcttcaacgccaaggacttcaacttcgttcagttct
+2720004/1
@C@FBFFFHFFHDHGAGHIIGB@FFHIGIGHIIGDHHIFCFBDGGHHGIF
@2720005/1
cgaagagactctcagcttcaacgccaaggacttcaactttgttcagttct
+2720005/1
CC@FFFFEGGGHHIIHIJIIJI<FGGIGGIJGIJIGJJIJJJJJIIIJJJ
@2720813/1
cgaagagggactaccacacgaaaggc
+2720813/1
?@@ABDFDHHAHHIIIGGGECBF<;;
@2720814/1
cgaagagggactaccacacgaaaggcagttcaccatcgcttgtcatgtgt
+2720814/1
BC@FFFFFGHHHHGJJJIIBBHIIIIIJGIGIJIEHIIJCHIIJGIIFHH
@2720815/1
cgaagagggactaccacacgaaaggcagttcaccatcgcttgtcatgtgt
+2720815/1
BC@FFFFFHHHGHIJJJJJGIJIHIIIJHIJJJJJGIIJJJGIHIIIIJG
@2720816/1
cgaagagggactaccacacgaaaggcagttcaccatcgcttgtcatgtgt
+2720816/1
CCCFFFDDHHGFDHHIIBG@EDHDFB;C?0?GFFG9B=FB;B=CGA<88=
@2720817/1
cgaagagggactaccacacgaaaggcagttcaccatcgcttgtcatgtgt
+2720817/1
CCCFFFFFHHHGHJJJJJJIJJJJJJIJJJIJJJJIJJJJJJIIJJJJJJ
@2721001/1
cgaagagtatgtctcgaaagacttcgactttttactatttttgtatgcac
+2721001/1
@@@DDDDAFHDFHIG;?GH:CC@HB;;FEFGII;?D4CFIII0BBB@<0?
@2721002/1
cgaagagtatgtctcgaaagacttcgactttttactatttttgtatgcac
+2721002/1
@C@FFFFDHHHHHJJGEIIEEHHGIGHHGIIJJIGIFIIJJJFGGIGIIJ
@2721003/1
cgaagagtatgtctcgaaagacttcgactttttactatttttgtatgcac
+2721003/1
CCCFFFFDFHHHHJJGGHI@EFHHIEHIJIJJJIJJIIJIJJEHIJEGJI
@2721223/1
cgaagagttggccactaaactgggcagctcggctgagaatcgg
+2721223/1
@@@DA1=DBF?FBHI<BCEECEIGEHGBFHGGIIBBBGF?9B?
@2721224/1
cgaagagttggccactaaactgggcagctcggctgagaatcggtattcgg
+2721224/1
CC@FFFFFHHHHHJJJJJJJJJJIIJIJIJJJJIJIIHIJJJJFHJJJJJ
@167282/1
aaacacgctgagaaagctatggttgagtgaaaaaggtgggaaatgttgac
+167282/1
CC@FFFFFHHHHHIJJJJJJJJHHIIJGHIJJIIJJ?FHIHIJJJIIJJI
@5780919/1
gtggagaggtactatgtgtgtttggctagattctgtttgacattcgaaaa
+5780919/1
BBCFFFFFHAFHHIJIHIBFGIJJJIJIJJJJJJIJJJJJIJJJJIIJJJ
@5265353/1
ggataacctctctgtcggtagatttccgtgaagtggtccgtgcccc
+5265353/1
@@@DDDDDHDHHHIFHII@A:E<EECC1:E7D41?D?BD00808BF
@5265354/1
ggataacctctctgtcggtagatttccgtgaagtggtccgtgcccc
+5265354/1
CCCFFFFFHHHGHIHIJJ<<CB<FHBH@?FCBF<DD:<D:8?0BFH
@5265355/1
ggataacctctctgtcggtagatttccgtgaagtggtccgtgccccttgc
+5265355/1
CCCFFFFFHGFHHJIJII@EB>HHGHIJGFGE@FHGHIIGIEGGIJGIFG
@5265356/1
ggataacctctctgtcggtagatttccgtgaagtggtccgtgccccttgc
+5265356/1
CCCFFFFFHHHHHJIIJIFDGHFIIJJJEEHJIDHIHIJJHGEHJIEG@D
@1210465/1
atttcccacctttttcactcaaccatagctttctcagcgtgt
+1210465/1
CCCFFFFFHHHHHJJJJJJJJJJJIJIJJJJJJJJGIJJHD0
@5265830/1
ggataaggaaggagttacagtgtttttaaatcccatagttaataatattg
+5265830/1
CCCFFFFFHHHHHIEHIJJJEHHIIJJJJJJIJJIIJJIJIIJIJJJJII
@5781742/1
gtggagggtaacaatctgccttctacatttgcgagtgacgaagagttggc
+5781742/1
@@CFFFFFAFHHHJIJJJJJJJIJJJJJJJJJIGJBFHIIJIJIIDHGII
@1211101/1
atttccgtgaagtggtccgtgccccttgcggttaccccttctgttgggat
+1211101/1
@B=BDFFFHHHHHIJHIJJIJJJJJJJIJJJJJJJJJIIIIJJHIIIIHH
@7307542/1
tttttgacttgaataaatttttaaatttaaaaatgcgtgtgtgcaggtat
+7307542/1
@@@DD<7DDFBFF9?CF?CIFH3CFDHEHFEHIECBC?:?BGDGFIC9??
@7307543/1
tttttgacttgaataaatttttaaatttaaaaatgcgtgtgtgcaggtat
+7307543/1
@CCFFFDFGHHHHJJJJIJJJJIJIJJJJJJJIJJJJJJHIIHJJJJGHJ
@7307544/1
tttttgacttgaataaatttttaaatttaaaaatgcgtgtgtgcaggtat
+7307544/1
CCCFFFFFHHHHHIIJJIJJJJIJJJJJJJJJJJIIJGHHHHGHJJJGGI
@5267455/1
ggatacaaatttgactactgtatagctttcttctcttggtgaacacatac
+5267455/1
CCCFFFFFHHHHHIJJJJJJJJIJJJJJIJJJJJJJJJGGHIJJJJJJJJ
@7307816/1
tttttgagtattttaatgtaataaacagaacatgtaagaagtgaataatg
+7307816/1
CCCFFFDDAFHFHIJIGEEFHEHJJIJJIIIIJIIIIGIJJIIIJJJJJI
@6811749/1
ttaaaacaaaaaaagcaattacaacgactgacacttccagatggtaccaa
+6811749/1
BCCFFFFFGHHHHJIJJJJJJJJJJJIJJJJJJJJJJJJJGJIJHIHIJJ
@7308825/1
tttttgcatttttattcggcttattgtaatattcctccatagttcttaca
+7308825/1
BBBDDFFFHHHHHJJJJJJJJJJJJJIJJJJJJJJJJJJJJIIJJJJJIH
@5268791/1
ggatagcaactaattttacaagctatactttgcatagaattagtggtttt
+5268791/1
CC@FFFDFHHHHHJJJJJJJJJJJJJJIJJJJJIJIJHHHIJJGIIGHIJ
@1211748/1
atttcctcgaaatcaataatgcaatgtgtttaaatttttgtcgagtcaaa
+1211748/1
@CCDDDEFDHHFHGHIJHGGGGIJIGAEHHIJIJJJJGEIJIGGIDHHI@
@1211749/1
atttcctcgaaatcaataatgcaatgtgtttaaatttttgtcgagtcaaa
+1211749/1
@CCFDFFFHHHHGIIIIJIIIIJJJJDHHHIJJHIJJIFIHIGHIIGIJJ
@1211750/1
atttcctcgaaatcaataatgcaatgtgtttaaatttttgtcgagtcaaa
+1211750/1
CCCFFFFFHGHHDHIJGGIGHIJJJJHIIIJIJJIJJJJGHIJGIGHIJJ
@1211751/1
atttcctcgaaatcaataatgcaatgtgtttaaatttttgtcgagtcaaa
+1211751/1
CCCFFFFFHHHHFIIJGIIJJJGJJJFGHIIJIJJJJJJBHHIIJJJIJJ
@3759826/1
ctgcaaggattgccacatcttgtgagccgccattctcttggctagcttct
+3759826/1
CCCFFFFFHHHHHJIJJJJJJIHJJJJJJJJHIJIIGGJIJJJIJJBHGH
@1212107/1
atttcctgtaattctggtttctctatagttttgtcatacgtttttgaggc
+1212107/1
CCCFFFFFFHHHHJIJJEIIIJIJJJJJJJJJIIIJIIJJIIIGJGEGJJ
@1212108/1
atttcctgtaattctggtttctctatagttttgtcatacgtttttgaggc
+1212108/1
CCCFFFFFHHHHHJIGJHIJJJJJJJJJHJJJJJJJJIJIIIJJJJJIII
@1212109/1
atttcctgtaattctggtttgtctatagttttgtcatacgtttttgaggc
+1212109/1
CCCFFFFFHHHHHIIIJEHJJHHIJJIJIJIJJIJIJJJJIJJIJJJIJJ
@7310784/1
tttttgtataatagatgccttaaattccctcatgggaatttcttttggat
+7310784/1
CCCFFFDDFFFFHIIGIIIJJJJJJGJJIIHIIIJJJJJJJJIJJJJIIE
@1213125/1
atttcgacccgtttgctgttgttgggcacctttttgctgcccttgtgtgg
+1213125/1
CCCFFFFFGHHFHIJJIIHGIFHIIJJJJJJJJJJJIJJIJJIIFFGHGI
@1213271/1
atttcgaggaataatacgaacttccatagattcaaatgaagtaaacaaca
+1213271/1
@@@FFFFFGFHGHIJJJJGIFIJIGHIIIJIGEIEEIEGIGEGHGIJJJJ
@2721668/1
cgaagatattctagaaaacgagaaaaacatctggacgcgttc
+2721668/1
@@@DDDDDHDBDFGDHIIGB:?FFHIIGIIIIGGDFHIIGG1
@2222301/1
ccacgtaggttacctcgaaggattgttcgctagcgatctcctgcaagaac
+2222301/1
CCCFFDEFHFHHHJJJJIJJJIGHEHIIJJJIGIGFGIJJJJJJGIJJJI
@5782949/1
gtggagtttgttgtctaccccatgcagcttgttgttgagatgtaggagct
+5782949/1
@B@FDDDDHHHHHJJJJJJJJIGIJJJJJJJJJJJJJIJJGIIIJGHJJI
@5782950/1
gtggagtttgttgtctaccccatgcagcttgttgttgagatgtaggagct
+5782950/1
BBBFFFFFHHHGHJJJJJJJJJIJJIJIJJJIJJJJJIIIIJIIJJJJJI
@6277085/1
tatataacgagtagatagctttagaggtaatacactattattaggcacta
+6277085/1
CCCFFFFFHDHDHIJJIJJJJJGJJJJCGIJJJJJJJJJJIJJJIJIIJH
@6277176/1
tatataatcatcattcaaacattgaagccagatcgataaaaaaatatcgc
+6277176/1
CCCFFFFDHHHHGIJJJJJJJJJGGJJJJJJJJIJIIJJJJJJJIJIGHI
@4747198/1
gactcgacaaaaatttaaacacattgcattattgatttcgaggaaataat
+4747198/1
CCCFFFFFHHHHHJJJJJJJJIGJJJJJJJJJJJJJJJJJJJJJJJJJJI
@2223008/1
ccacgtcttgtgagccgccattctcttggctagcttctttgacttgccag
+2223008/1
CCCFFDDFHHFHHJFIIJJIIJIJJIJHGIJGEIJJGCIJEHIJJGIIIH
@168824/1
aaacagaatctagccaaacacacatagtacctctccacaaaaagggaaat
+168824/1
CCCFFFFFHHHHHJJJJJJJJIJJJIJHHIJJJJJJJJIHJJJJJJJJJJ
@7838251/1
aattggcactggcaagtcaaagaagctagccaagagaatggcggct
+7838251/1
@CCDFFDDFBHDFG@=ABIEHAFBFHCEHHGGDFBGHGIIBIDA<E
@7838311/1
aattggcgcacattcagcaggttttttaacagtttgaaaaccttgataaa
+7838311/1
CCCFFFFFGDHHHJJJJIJIJAFHIJJJJJJJIIJJJJJJJJJJJIJJJI
@6815173/1
ttaaaatttaacgtttagcagtcttctttttagaataacattgacattct
+6815173/1
CCCFFFFFHGHGHIJJIJJJJGJJJJJJJJJJEIIIJJGIJJIJJIIIII
@6815174/1
ttaaaatttaacgtttagcagtcttctttttagaataacattgacattct
+6815174/1
CCCFFFFFHHHHHGIJIJJJJFHJIJJJJJJJJJJJJJIIIIIIJJJJII
@1711947/1
cacaagatgtggcaatccttgcaggatttacccgtggagggtaacaatct
+1711947/1
CCCFFFFFHDDHHHIHHJIJJIJJIJJJJJJJJIGIIIJJJHIIIJJIII
@1711948/1
cacaagatgtggcaatccttgcaggatttacccgtggagggtaacaatct
+1711948/1
CCCFFFFFHHHHHJJJJJJJJJJJJJJJJJJJJJIJIIJIJDFHIJJJJJ
@1712058/1
cacaagcaatgtcaaagagaaggatagcaactaattttacaagctatact
+1712058/1
@@@FDEFFHHFFDIJGI>FGGEGGIIJIJJIIGHIJGIIHIIIJJIJIJJ
@1712059/1
cacaagcaatgtcaaagagaaggatagcaactaattttacaagctatact
+1712059/1
C@@FFFFFGGHFHIJJIIIGGIJJJJGDHIHJIJIGJJJJJJJJJJGIII
@1712060/1
cacaagcaatgtcaaagagaaggatagcaactaattttacaagctatact
+1712060/1
CCCFFFFFGHHHHIJJJFGGIIJIJJJJJIJJJJJJJJIJJJJJJJJJJJ
@678064/1
agaggcttttaaaatttaacgtttagcagtcttctttttagaataacatt
+678064/1
CCCFFFFFHHGHHJJJJJJIJFHJJJJJIHHIJJJJJJJJJJJJJJJJJJ
@1712401/1
cacaagctcaatacaatccccacattccaccccaatctagccactcttat
+1712401/1
@@@DDDDFHGHHGJIJGIIJJGGGIJJJGIJJJFGIJIJIIJJIIJJIHJ
@1712402/1
cacaagctcaatacaatccccacattccaccccaatctagccactcttat
+1712402/1
B@@FBDFFHHHHHJJIJJJJJJIIJJJJJJJJJJIEHIJIIJJIJJIJJG
@678363/1
agaggtaatacactattattaggcactagttattaattataatcatcaat
+678363/1
CCCFFBDFHHHHHJIJJJJJJJJJJJJJJIJJGIJJJJJJJJJJJJJIJJ
@678373/1
agaggtactatgtgtgtttggctagattctgtttgacattagaagagtaa
+678373/1
C@@FFDFFHHHHHIHHGIJJJJJFIJJJJIJGJJJJJJJJJIJJGJJIIJ
@7840464/1
aattgtttcgccatcttttttgttgtgctagtcgcaacagttttgac
+7840464/1
@@@DDDDDHFHH=DFGHGIII8?F??C9DFGBGHHGG@FECFGI95@
@678792/1
agaggttgtacccaaacttttcggggtgcaatcttcttttccggaaaatg
+678792/1
CCCFFFFFHHHHHJJJJJJJJJJJJJIIJJIJJJJIJJJJJJGIJJJJJJ
@5271899/1
ggatcatgaagctcgcttttcaaattctcgtgacttttctcccctgttct
+5271899/1
CCCFFFFFHHHHGJJJJJJJJJIJJJJJJJJJIJJJJJJJJIJJJJIIJJ
@5271900/1
ggatcatgaagctcgcttttcaaattctcgtgacttttctcccctgttct
+5271900/1
CCCFFFFFHHHHHJJJIJJJJIJJJJIJJJJJIJJJJJIJJJJIHIHIHI
@7841380/1
aatttacatattatttttgacttgaataaatttttaaatttaaaaatgcg
+7841380/1
CCCFFFFFHHHHHJJIJJJJJJJJJJJJJJJJJJJIJIJJJJJJJIJJJI
@5783976/1
gtggatggcgccctcgatttggaccagttcgtatttgggagtgatgccgc
+5783976/1
?1=DDFFFDHHHHBFDCAHHGHDGGBGFEGI?BFHIIII8B7CFAGGGG@
@5783977/1
gtggatggcgccctcgatttggaccagttcgtatttgggagtgatgccgc
+5783977/1
@@CFFFFFDHFHH:GD:CHG@GCFH;FCGEH;DGIHGII;F<FCH@FHIB
@4748795/1
gactgttgtagctgattaaggggtgtattctatatttcggttaaatttaa
+4748795/1
CCCFFEFFHFHHHJGIJJJJJJJCGFHIJIJIJJJJJIJID@FHIJJJII
@6277901/1
tatatattcacctttatatgtcacattttgtggttctttaacgaaatgtc
+6277901/1
@@@FFFFFHHHFFIJIIHIEFIJJJJJIJIJIIEHIIIIIIIIGHIIGIH
@6277902/1
tatatattcacctttatatgtcacattttgtggttctttaacgaaatgtc
+6277902/1
CCCFFFFFHHHHHJJJJJJJJJJJJJJJJJJJJJJJJJJJJJIIIIJJJI
@5784726/1
gtggattcctaatattttttagtgaacctctctaacgtctttatagaatg
+5784726/1
@@@DDDDDH?FHFFGHIIIIEA:CHHIIGGGHGIIGIHIGIIGIIIIIII
@5784727/1
gtggattcctaatattttttagtgaacctctctaacgtctttatagaatg
+5784727/1
@@@FDDDFHHFHFGIIIIIIEEAEH<FHGGGDHGHIHGGFHIIIIEIIII
@5784728/1
gtggattcctaatattttttagtgaacctctctaacgtctttatagaatg
+5784728/1
B@BFFFFFHHGHHJJJJJJJJJFHIJJJJJJJJJJJJHIJJJJJJIIJJJ
@5784729/1
gtggattcctaatattttttagtgaacctctctaacgtctttatagaatg
+5784729/1
BBCFDFFFHHHHHJJJJJJJIJFHIJJJJJJJJJJJJIJJJJGJJJGIJJ
@171587/1
aaacagttgtacagtagaggataaaccaatggagcacacttttacttcag
+171587/1
@88ADDDDHHHHFIHHGIHIHGHIIIIIIIIIHIIIIIIIIIIIIIIIIG
@171588/1
aaacagttgtacagtagaggataaaccaatggagcacacttttacttcag
+171588/1
CCCFFFFFHHHHHJHGHIIJJJJJIJIJIJJJJJJJJJIJJJJJJJJJJH
@171589/1
aaacagttgtacagtagaggataaaccaatggagcacacttttacttcag
+171589/1
CCCFFFFFHHHHHJHIIJJJIJIJJJJJJJJJIIIJJJJJJJJJJJJJJJ
@1214715/1
atttcgttaaagaaccacaaaatgtgacatataaaggtgaatatataact
+1214715/1
@@?A?BBDDHHFDABGG@FBHIIIHIGFBHGHIDHG@GHGGH<DCHGHH>
@1214716/1
atttcgttaaagaaccacaaaatgtgacatataaaggtgaatatataact
+1214716/1
CCCFFFFFHHHHHJJJJJJJJJJJIIJJIJJJJJJJIDGHIJIJJJJJJI
@7311735/1
tttttgtcgagtcaaaagcgaagaatatttgaaaatttctaatattgcga
+7311735/1
??@DDDDDHDADCGEHIDG<FIBHADDGGHHICBD9DHGIA<?GGIE>@G
@7311736/1
tttttgtcgagtcaaaagcgaagaatatttgaaaatttctaatattgcga
+7311736/1
@@@DDDAD@DHHFIIIEGAEGIDFHGFHHIIGIICEGIGIFIIFEHGIGA
@7311737/1
tttttgtcgagtcaaaagcgaagaatatttgaaaatttctaatattgcga
+7311737/1
CCCFFDDFFFFCFGIIIEGEEG8?F4??FH@<DGIAGI<B9?D?BG<867
@7311738/1
tttttgtcgagtcaaaagcgaagaatatttgaaaatttctaatattgcga
+7311738/1
CCCFFFEFGFHCFGIJJGGGIJIGIIJIJJIJIJJJJJJJJJJIIJIJJG
@5787786/1
gtggccatctgcgggacatgcacatctcttggagccagccaatgggattg
+5787786/1
@C@DBD?BDFHF>BB<FGE>GGEHHIGHIFCHEBFCGHIIEI@=CGCGI>
@2224395/1
ccactaaagttaaccagacaaagcacctatcgaatcgaatattagtagca
+2224395/1
CCCFFFFFHHHHHIJJJJJJJIJIJJIJJJJJIJJJIIIGIJIJJGHIJJ
@1215975/1
atttctcaagggcacacggcaacaaaaagtgataatggatacaaatttga
+1215975/1
;@@DFFFFHHHGFGHDH<F@AGIIIIGIIDFAHHGCGIIIIHHGEHGGI>
@1215976/1
atttctcaagggcacacggcaacaaaaagtgataatggatacaaatttga
+1215976/1
@@@FDFFFGHHGDGHIHIJIGEEGIGIJI?FFGIGGHGADGHHIJHJJGH
@1215977/1
atttctcaagggcacacggcaacaaaaagtgataatggatacaaatttga
+1215977/1
CCCFFFFFGHHHGIGIJJJGIIIIJIJGJHIIGIJIJJJGJIJJJJIGIG
@1215978/1
atttctcaagggcacacggcaacaaaaagtgataatggatacaaatttga
+1215978/1
CCCFFFFFHHGHHJIIJIJJJJIIIJJJJDGIJIIJJJJHGIJJJJJIJJ
@1215979/1
atttctcaagggcacacggcaacaaaaagtgataatggatacaaatttga
+1215979/1
CCCFFFFFHHHHHJJJJJJIJJJJJJJJJDFHIJJJJIJJIIIJJJJJJF
@2224631/1
ccactacaaggttttcaatagggcattctaacatgtcaaaattaaatcaa
+2224631/1
@CCFDDDFHHHAFGGIJJIJJJJJGIJJJIJJIIIIHIJIIJJJFGJJJG
@6279020/1
tatattacttttatgaatcgtgataacatgcataaaatataataaaaatt
+6279020/1
CCCFFFFFHHHHHJJFGHIIHHFHGI?FFGIJIJJJJGGIJJIJJJIJGI
@7312953/1
tttttgttgtgctagtcgcaacagttttgacagaacctatgccacattca
+7312953/1
CCCFFFFFHHHHHJJIJJJIJJJJIJJJJJJJJJJJJJJJJJJJJJJJJJ
@3763345/1
ctgcacacacgcatttttaaatttaaaaatttattcaagtcaaaaataat
+3763345/1
@@<1BDDFHHHHHIIIIIIIIIIIIIIIIIIIIIIIGHIGIIIIIIIIII
@3763346/1
ctgcacacacgcatttttaaatttaaaaatttattcaagtcaaaaataat
+3763346/1
@@@FDDE?FHFF<HGHIIIIIGHIIGIIIIIIIIIIIIIIIIIIIIHGGI
@3763347/1
ctgcacacacgcatttttaaatttaaaaatttattcaagtcaaaaataat
+3763347/1
CCCFFFFFHHHHHJJJJJJJJJJJJJGIJJJJJJJJJIJIIJJIJJJJJJ
@3763348/1
ctgcacacacgcatttttaaatttaaaaatttattcaagtcaaaaataat
+3763348/1
CCCFFFFFHHHHHJJJJJJJJJJJJJJJJJJJJJJJJJJJJJJIJJJJIJ
@7313439/1
ttttttaacagtttgaaaaccttgataaatggaacgaaattaaacacgct
+7313439/1
CCCFFFFFHHHHHJJJJJJJJJJJJJJJJJJJJJIJJJJJJJIJJJJJJI
@3764075/1
ctgcaccaagcattggtggcgattggtcaatgttttttcttcgatgtcc
+3764075/1
@@@DBBDDDFD;?E?E<AF;CFDFCDECBBG@DGGI=??DF9B?CFF<B
@3764076/1
ctgcaccaagcattggtggcgattggtcaatgttttttcttcgatgtcca
+3764076/1
@@CDFFFFHHHHHJJIEGHCHFHIIG?FHIIJHGJJJJJJJEHIIDDHHJ
@3764077/1
ctgcaccaagcattggtggcgattggtcaatgttttttcttcgatgtcca
+3764077/1
CCCFFFFFHHHHHJJJCHIHIEHHIBGIHIJIGIJJJJGIJIJIJJJJJG
@5272955/1
ggatctatgactgtgtatcgatagctgttcactttttggtcatgattttg
+5272955/1
CCCFFFFFHHHHHFHGHJJICGHIJIIGGIGJJJJIJIIHGIJJIJIIJI
@5273094/1
ggatctcttggtcggaaaagtgacgcccgaacaagccaatcagaccaacg
+5273094/1
CCCFFFFFHHHFHIJJJIJICHHIJIJJJIIJJGGGIIJJJJJJJJJGIJ
@173222/1
aaacatgtcagttatatattcacctttatatatgtcacattttgtggttc
+173222/1
BCCFFFFFHHHHHJJJJJJJJJJJJJIJJJJJJJIJJJJJJJJJIJJJJJ
@173223/1
aaacatgtcagttatatattcacctttatatatgtcacattttgtggttc
+173223/1
CCCFFFFEHHHHHJIJJIJJJJJJJJJJJIJJJJJJJJJJJJJJJJJHIJ
@682049/1
agataatattgatgattataattaataactagtgcctaataatagtgtat
+682049/1
CC@FFFFFGHFFHIIIIIIJIJIJGGIIGIIGFEFHIIEHJJJIJIIFDI
@682050/1
agataatattgatgattataattaataactagtgcctaataatagtgtat
+682050/1
CCCFFFFFHHGHHJJJJJJIGHIJJJJJJJJJHIJJJJGIJJJJJIIIIJ
@682051/1
agataatattgatgattataattaataactagtgcctaataatagtgtat
+682051/1
CCCFFFFFHHHGHJJJJJJJGJJJJJJJJJJJHIJJJJJJJJJJJFIHHI
@682052/1
agataatattgatgattataattaataactagtgcctaataatagtgtat
+682052/1
CCCFFFFFHHHHHJJJJJJJIJJJJJJJJJJJHGIJJIHIJJJJJGIIIJ
@5274276/1
ggatgaataccaactggcagaatcggtagatgtacctaaggtacttggtg
+5274276/1
CCBFFFFFHHHHHJIJJIJJJJJJJJFGGHIIJJJJJJJJJDHHIJIJDH
@6817842/1
ttaaatcccatagttaataatattgatttatcaggactatatatgacccc
+6817842/1
@@@:ADDEHHFFHCGHIJJJIIHHIEIIJIGIIJIBEGIIGIHIIJJJIJ
@6818629/1
ttaaatttaaaaatgcgtgtgtgcaggtatatttatcacatcattcgtcg
+6818629/1
BC<DFFFFHHHHGJJJJHGGHHIIJIJCFIIJJJJJIJJIJJJJIJJGII
@6818630/1
ttaaatttaaaaatgcgtgtgtgcaggtatatttatcacatcattcgtcg
+6818630/1
CCCFFFFFHHHHGIIJIFHHHFHHIJJHGIGJJJIJJIJJJJIIIJJJJI
@6818640/1
ttaaatttaaccgaaatatagaatacaccccttaatcagctacaacagtc
+6818640/1
CCCFFFFFHHHHHJJJJIJJJJJJJJJJJJJJJJJJJJJJJJJJJJJJIJ
@3240373/1
ctacgctgttgttgtggtccacccctttgttgcccgtttgccgatttagg
+3240373/1
CCCFFFFFDHHHHJIJJGIJJJJJJIIJJJIJJJIIFHIGIJJBHIJJJJ
@6819038/1
ttaacaacgatctggtggccaccggaaccgga
+6819038/1
::?BBBD?DF;<DBGF:ACD9EFEA8?D?F?8
@4752052/1
gagaaaagtcacgagaatttgaaaagcgagcttcatgatcccctgaaaaa
+4752052/1
=1?DDADABHHFDG1@CEEHA@HEC>;CHD6@FDGHIIIGGIFIHCCEH<
@4752053/1
gagaaaagtcacgagaatttgaaaagcgagcttcatgatcccctgaaaaa
+4752053/1
CCCFFFFFHHHHHJJJJJJJJJJJJJJJIIIJIIGIJJIIJJJJJIIJJJ
@6820977/1
ttaacgatgtcattggctttggcacacgtgaacgccctgtaaaattcaca
+6820977/1
BB;DDFDFHHHHHJJJJJJJJJJJJJIIGHHGIJJJIJJIIJIHGJJIII
@6821202/1
ttaacgtttagcagtcttctttttagaataacattgacattctataa
+6821202/1
@@@ADDABFFDFFFI@?E3AFAHHFAFFEHI>FFEG@DDBFIIIIIF
@6821203/1
ttaacgtttagcagtcttctttttagaataacattgacattctataa
+6821203/1
@CCFFFFFHHHHHJIJJIIJJJJJJJJJJJIJJJJJDIIIJJJJJJJ
@6821204/1
ttaacgtttagcagtcttctttttagaataacattgacattctataa
+6821204/1
CCCFFFEFHHHHHJHJJJIIJJJIJJIHIJGIIJJJIJIIJJIHJJJ
@174368/1
aaacattcggcagccaagaacttgctggatctcttggtcggaaaagtgac
+174368/1
CCCFFFFFDHHFHIJIJDHIJJJIJJIIJGIJJGIGIIJJIJJJIJBFHJ
@174369/1
aaacattcggcagccaagaacttgctggatctcttggtcggaaaagtgac
+174369/1
CCCFFFFFHHHHHJJJJJGJJIJIJIJJJIJJIJJIIHIJJJJJJJHIFI
@682936/1
agataccacaaatacctaaaccttcccactaaagttaaccagacaaagca
+682936/1
CCCFFFFFHHHHHJJJJJJJJJIJJJJJJJIJJJJJJJJJJJJJJIHJJJ
@6283005/1
tatcacgattcataaaagtaatataaccttagatttcgaggcaaattgat
+6283005/1
CCCFFFFFHHHHHJJJJJAJHIJJJJJJJJJJJJJJJIJJIJIJIJJJJI
@6283006/1
tatcacgattcataaaagtaatataaccttagatttcgaggcaaattgat
+6283006/1
CCCFFFFFHHHHHJJJJJFJIIJJJJJJJJJJIJJJIJJIIIIIJJJJIJ
@5789590/1
gtgggaaatgttgactgttgtagctgattaaggggtgtattctatatttc
+5789590/1
CBBFFFFFHHHHHJJJJIIJIIJIJJGIJJJJJII?FDGIIJJJJJJJJJ
@1218666/1
atttcttagtgtcaatagtgctgccgttacttcctcaagcgctggtaacg
+1218666/1
CCCFFFFFHHHHHHJIJJHIIJJIJJIIJIJJJJJJJJJJIJJJIGIJJI
@7844899/1
aatttcgttccatttatcaaggttttcaaactgttaaaaaacctgctgaa
+7844899/1
CCCFFFFFHHHHHJJJJJJJJJDHIJJJJJJJJJJJJJJJJJJIJJJJIH
@7845060/1
aatttctcaagggcacacggcaacaaaaagtgataatggatacaaatttg
+7845060/1
@BCFFFFFHHHGFIJJIJIJFGIJJJIJJJGHIJJJJJHIJJJJIJJJIJ
@7845061/1
aatttctcaagggcacacggcaacaaaaagtgataatggatacaaatttg
+7845061/1
CCCFFEDEHHHHGJGGIJJGIIIJIJJJIIFHGIJBHHJIIIIGGGHIIG
@7845062/1
aatttctcaagggcacacggcaacaaaaagtgataatggatacaaatttg
+7845062/1
CCCFFFFFHHHHHJJJJJJIJJJJJJJJJJDHIJJJIJJJIJIIJJJJJJ
@1719362/1
cacaattcgagaaaaatcaagagatatgttgttgtatattgtaacttaag
+1719362/1
CCCFFFFFHHHHHJJJIJJJJHIHIEGJIIJIJJIJJJJJJJJJJJJIJJ
@5276195/1
ggatgattcattaatggacacatgtaaaattgaaattaaagcggaggtta
+5276195/1
?<?B?>DB??DFB@ECFGFHI@G@EHECDFHEHHHGGCEHGHHE:@@BF?
@5276196/1
ggatgattcattaatggacacatgtaaaattgaaattaaagcggaggtta
+5276196/1
CCBFFFFFHGHHHJJJJIJJJJJJJIJJJJJJJJJJJJJJJIJJJJJBFH
@6822047/1
ttaagaacaggggagaaaagtcacgagaatttgaaaagcgagcttcatga
+6822047/1
CCCFFFFFHHHHHGIGIIJJFHIJJIJJJJJJJJIJJJJJJJJJJJJJJJ
@1721522/1
cacacaacagactggtcccacacaagggcagcaaaaaggtgcccaacaac
+1721522/1
CCCFFFFFHHHHGJJEGIIIIJGIGIJIJFIJJJJJJJI?FGIIJIIJGF
@2228326/1
ccactggcaaagtggatagctgcaccaagcattggtggcg
+2228326/1
@;@DDDDDDB:AFCB?:AEAD<@FH>EGHC8EBCB:CF>?
@2228327/1
ccactggcaaagtggatagctgcaccaagcattggtggcgattggtcaat
+2228327/1
CCCFFFFFHHHHFHIGGIGIIIFEHIIIIJIIJJICGGEIGIIIJHIIJG
@4245668/1
cttgcggttaccccttctgttgggatg
+4245668/1
@<;DAA:D:@?B?A1<A<BEHEFDI9?
@4245669/1
cttgcggttaccccttctgttgggatgggggccg
+4245669/1
CCCFFFFDHHHHHJIJIGHHIJJJIIHJJJJIIB
@4245670/1
cttgcggttaccccttctgttgggatgggggccgccccc
+4245670/1
@CCBFDDDFFFHAF?HBFHEHIIJIIC;DGB>@@;4;A<
@4245671/1
cttgcggttaccccttctgttgggatgggggccgccccc
+4245671/1
CCCFFFFFHHHGHJJJJJIJJGJJGIJJJJJHII;@EEE
@4245682/1
cttgcggtttaccccaagcttgaggttcctgtggtggagtttgttgtcta
+4245682/1
@CCFFFFDFHHHHGGIIGGJJHGEFHGICGEBFG?DG@B9DHEFGIJJJJ
@6283674/1
tatcactttttgttgccgtgtgcccttgagaaatttgctgcctcaaaaac
+6283674/1
@@@FFFFFHFHFHIJIJIGHCFHGGIJJCFHGIIJJIJJEIIIEEHIIGI
@7845841/1
aatttgaaatttttccaaacccgaaaaaagtttatttatcatacacaggt
+7845841/1
BCCFFFFFHHHHHJJJJJJJJJJJJJJJJJIJJJJJJJJJJJJJJJJJJC
@5790109/1
gtgggaccagtctgttgtgggggaccagtctgttgtgggggaacagtttg
+5790109/1
BB@FFFFFHHFHHJGJJBHIJJJJJJJJHIJJJJJIIJIJJEHHFFCEFF
@6824027/1
ttaagcacacatgttacataaatgtcaaaatttgacataatttgtggaca
+6824027/1
@CCFFFFFHHHHHHIJJJJJJJIJJIJJJIJJJJJJJJJJJJJJFIIJJJ
@7846098/1
aatttgactactgtatagctttcttctcttggtgaacacatactttattc
+7846098/1
CCCFFFFFHHHHHHJJIJJJJJHJJIJJJJJJIJJJJJJJJJJJJJJJJI
@7846282/1
aatttgcaaaattttgacatttttttctttcctttatgtccacaaattat
+7846282/1
CCCFFFFFHHHHHJIHJCBHJJIIIJGIGGIIIIGIJGIIJIJJJGIIII
@7846313/1
aatttgcaaggtttggaggagttgtactaatttgtgtaattgaagttcgt
+7846313/1
CCCFFFFFHHHHHIJJIJJGIHIIJIIJJIIJJJJJIJJIJJIJJJJJJH
@7846314/1
aatttgcaaggtttggaggagttgtactaatttgtgtaattgaagttcgt
+7846314/1
CCCFFFFFHHHHHIJJIJJHIHHIIIIJJJJJJJIIHIJIJJJJJIJJJH
@2728276/1
cgaaggattgttcgctggcgatctcctgcaagaactgaacaaagttgaag
+2728276/1
@@?DDFDDH?DHAFGFGG?FDHEGHIFHGIIADHGHIIIEGIIIBFGIIF
@2728277/1
cgaaggattgttcgctggcgatctcctgcaagaactgaacaaagttgaag
+2728277/1
BB@FFFEFHFHHFGGGHIGIHIIGIJGIJJIIGIJJJIGIIJJJIIGIIH
@1220054/1
atttcttgagagtagagcaatttggcttcttcccccaaggataacctctc
+1220054/1
@@@DDDDBC?<D2<C<??FGIFF<FGEEGHFEEFCAC@?6;9?DBBDDB;
@7315429/1
ttttttccataagccagtcggagaaattatcgacttaggagaaggcatgg
+7315429/1
CCCFFFFFHHHDCEHGIHIJJEE@GIGIAFDFDHGHDEG>FBGGI9=FHJ
@7315467/1
ttttttccgaaaaaatatcgcaatagctcaaaagggaacaatttttatcg
+7315467/1
CCCFFFFFHHHHHJJJJJJJJJJIJJJJJJJJJJJJJJJJJJJJJJJJJJ
@7315575/1
ttttttcggaaaaaagtgagtttaggatatcttacgttctggcaacatcg
+7315575/1
CCCFFFFFHHHHHJJJGIIJHIJJJJJJJJJJJJIJHIJIJJJJJJJJJJ
@7315588/1
ttttttcgggtttggaaaaatttcaaattgttcaggtaaaatcttgcttc
+7315588/1
CCCFFFFFHHAFHGHDHIIJJIJIJJJJIJHIJJJJHIIJJJJJJJIIJJ
@2229600/1
ccacttagcagaacccgataaagcgttaccagcgcttgaggaagtaacgg
+2229600/1
CCCFFFFFHHHHHJJJIHIJJJIJJHJIJJIJJJJJIJIIJJJJHIJJIG
@2229873/1
ccacttcacggaaatctaccgacagagaggttatccttgggggaagaagc
+2229873/1
CCCFFFFFHHHHHJJJJJJJJJJJJJJIJJHIJJJJJJJJIJJIIJJJHH
@1722334/1
cacacacgcatttttaaatttaaaaatttattcaagtcaaaaataatatg
+1722334/1
?==B?DD<FF=DFHI9AEF@C>BBHGEGCFFGHC?CFBBGFDDBH9BDFB
@1722335/1
cacacacgcatttttaaatttaaaaatttattcaagtcaaaaataatatg
+1722335/1
@@@DDDDFHHHHGIJJGGHIJJIJIIIGGIJJJGIIIJJGIJJIJIIJJJ
@1722336/1
cacacacgcatttttaaatttaaaaatttattcaagtcaaaaataatatg
+1722336/1
BCCFFFFDGHGHHJJJJJJJJJJIJIJJJJJJJJJJGIJIJJJIJIJIJJ
@1722337/1
cacacacgcatttttaaatttaaaaatttattcaagtcaaaaataatatg
+1722337/1
CCCFFFFFHHGHHJJJJJJJJJJJJJJJJJJJIIIIGIIJJIJIJIIJJI
@1722338/1
cacacacgcatttttaaatttaaaaatttattcaagtcaaaaataatatg
+1722338/1
CCCFFFFFHHHHHJJJJJJJJJJJIJJIJJJJJJJJGEIIJJJGJJJJJJ
@5280571/1
ggattatccgatctagctgaagatccgacccatagtgtcggcatctgagg
+5280571/1
CCCFFFFFHHHHHJJJJJJIJJIIJJJJJJJJJGJGGIIJJJJIIGGCGI
@177166/1
aaaccagagacgattttgtcgaagatctctgtgagaagacagaagaatct
+177166/1
CCCFFFFFHHHHHGIII>AEFCHEHGEHCFDFGDDFGDBAHGCH?FE>BB
@5792150/1
gtggggagcgatgacgaataaagtatgtgttcaccaagagaagaaagcta
+5792150/1
BBBFFFDFHHHHHJIIHJIJJIJFHIJIIIJJJJJJJIJJJJJJJJJJJJ
@7847340/1
aatttgtgtaattgaagttcgtattatttcctcgaaatcaataatgcaat
+7847340/1
@@@DDDDDA<::A:?FFACA?AFBCAFCH@H?FFB;B@BEGIFIEFEFDF
@7847341/1
aatttgtgtaattgaagttcgtattatttcctcgaaatcaataatgcaat
+7847341/1
CBCFFFFFHHHHHJJJJIJJJHIJJJIJIIJJJJIJIJJJJJJJJJJIJJ
@7847342/1
aatttgtgtaattgaagttcgtattatttcctcgaaatcaataatgcaat
+7847342/1
CCCFFFDEHHHHHIJJJIJJJGIIJJJJJJJJJJIJJJJJIIIJJJJHII
@7847343/1
aatttgtgtaattgaagttcgtattatttcctcgaaatcaataatgcaat
+7847343/1
CCCFFFEFHHHHHJJJJHJJIHIJJJJJJJJJJJJJJIJJJJJJJJJJJI
@4248203/1
cttgctgctaattgtttcgccatcttttttgttgtgctagtcgcaacagt
+4248203/1
CCCFFFFFHHHHHJIJJJJJJJIJIIJJJJGGIEGGDHIIJJJIJJJJIC
@7847663/1
aattttaaaagcctcttaaatttaactgaaatatagaatacaccccttaa
+7847663/1
B@CFFFFBDHDHHJEIJJIJIGGEGJJIEHGHHGIFHEGGGHIHGIIIIH
@1723438/1
cacacatacgattttccgttggggttcatgacccattcctttttagaatt
+1723438/1
CCCFFFFFHGHHHJJJJJGJJJJIIIJJJJIIJJJJJJJJJJJJJIJJJJ
@6286145/1
tatccattatcactttttgttgccgtgtgcccttgagaaatttgctgcct
+6286145/1
CCCFFFFFHHHHHJJJJJJJJJIJJJJJJJJJJJJJJJJJJJJIJJJJJJ
@1221170/1
atttctttcatttatcaaggttttcaaactgttaaaaaacctgctgaatg
+1221170/1
CCCFFFFFHHHHHJJJJJJJFIJJJJJJJJJJJJJJJJJJJJJJJJGIJJ
@4757541/1
gagaaatttgctgcctcaaaaacgtatgacaaaactatagagaaacc
+4757541/1
CCCFFFFFHHHHHJJJJJJJJJJJIJJJJJJJJJJJJJJJJJJJJJJ
@686177/1
agatccaatcctataattatccatttcctgtaattctggtttctctatag
+686177/1
??@BDDEFHHHGHIJJIJJJJJJIJJJJJJHIIIJIIJIFHIJJJJJJJF
@180290/1
aaaccttgcaaattttcaatcatgaagcaagattttacctgaacaatttg
+180290/1
CCCFFFFFHHHHHJJJJJJJJJJJJJJIJJJJJJJJJJJJJJJJJJJJJJ
@180291/1
aaaccttgcaaattttcaatcatgaagcaagattttacctgaacaatttg
+180291/1
CCCFFFFFHHHHHJJJJJJJJJJJJJJJJJJJJJJJJJJJJIJJJJJJJI
@1223466/1
atttgaaattttttccaaacccgaaaaaagtttatttatcatacacaggt
+1223466/1
CCCFFFFFHHHHHJJJJJJJJJJJIJJJJJIJJJJJJJJJJJJJJIJHIF
@6287024/1
tatccttctctttgacattgcttgtggtcacttttcgcgcaaaggtaaaa
+6287024/1
CCCFFFFFHHHHHJJIJJJJJJJJJJJHIJEIJJJIJJJJJJJJJFGIGI
@6287608/1
tatcgatacacagtcatagatccaatcctataattatccatttcctgtaa
+6287608/1
B:1ADDFFHHGHHJJJIJJJJJJJJJJJJJJJJJIJJJJJJJJJJJJHIG
@6287623/1
tatcgatactgaatgtaattttttatatagtgccccgatgatatgatatg
+6287623/1
CCCFFFFFHHHHHJJGHIIJJJJJJJJJJIGIIJJJIGGIIJJJJJJJJI
@6287635/1
tatcgatagctgttcactttttggtcatgattttgaggtactcgagggca
+6287635/1
CCCFFFFFGHHHHIJGJJJJJJJJFHJJJIJJJJIJIJDHHJJJIJJJJI
@4249352/1
cttgcttcatgattgaaaatttgcaaggtttggaggag
+4249352/1
@@@BD;ADDBDD?A<AGAHBHCGC<ACEHHHCB9CDHC
@4249353/1
cttgcttcatgattgaaaatttgcaaggtttggaggagttgtactaattt
+4249353/1
@?@DADFDADDB?GDBHIIEIIHG>HGH<CHEG?FH:C1C?BBFGEHIII
@4249354/1
cttgcttcatgattgaaaatttgcaaggtttggaggagttgtactaattt
+4249354/1
@@@BADDDDHDBDG<>GHI@FH?FHICGAFHFI?GG1C:CDDCHIHHBHI
@4249355/1
cttgcttcatgattgaaaatttgcaaggtttggaggagttgtactaattt
+4249355/1
CCCFFFFFHHHHHJJJJJJJJJIJJ<FHGHIJJIJJCGFGHHHIJIJJIJ
@5282615/1
ggattgccacatcttgtgagccgccattctcttggctagcttctttgact
+5282615/1
@CCDDDFFHGHHFGGGEHGGGHGIIJGHJIIJJIGIGEHD>FGHIJJFFH
@6287799/1
tatcgatgcattgaaacgcaaactgacgtttactcttctaatgtcaaaca
+6287799/1
CCCFFFFFHHHHHJJJJJJJJJJJJJJJHIJIJJJJJJJJJJJJJIJIJJ
@5283199/1
ggattgttcgctagcgatctcctgcaagaactgaacaaagttgaagtcct
+5283199/1
CCCFFFFFHHHHHJJJJJJJIJIIJJJJJJJJJJJJJJIJIIIJIJFHIJ
@5283200/1
ggattgttcgctagcgatctcctgcaagaactgaacgaagttgaagtcct
+5283200/1
CCCFFFFFGFHHHIJIIIJIEIIJIIJJJJIIIJIJGFGEHIJIIEGHII
@6288569/1
tatcgggttctgctaagtggtaagtagaaggtaagccacttaagcacaca
+6288569/1
CCCFFFFDHHHDHJJJJCFHEHJJIIIJIJJFHHHJJIIJIJJJJJJJJJ
@181186/1
aaacgaatcatctcagcctcgcgctaggtaaattaaacacggcttatcac
+181186/1
CCCFFFFFHHHHHJJIJJIJJJGEFHGI:DHJIJIIJJJIIGI>HIGGHJ
@7319083/1
tttttttatcgatctggcttcaatgtttgaatgatgattatataacgagt
+7319083/1
CCCFFFFFFDF;FGIBHGGHCEFG@FDGCFHIIGBG@FH9DBGIEHIHGB
@7319084/1
tttttttatcgatctggcttcaatgtttgaatgatgattatataacgagt
+7319084/1
CCCFFFFFHHHHHIJJJIJJIGIJIHIIJIJJJIIJIIIGIJJIJIJGI<
@2234129/1
ccagaacgtaagatatcctaaactcacttttttccgaaaaaatatcgcaa
+2234129/1
@@@DDFFFCFHFAGDHEHIIEGGHIGGGIIIIIIGHIIIIGIEGGCAFHE
@2234130/1
ccagaacgtaagatatcctaaactcacttttttccgaaaaaatatcgcaa
+2234130/1
CCCFFFFFFHHGHJJJJJJJJJJJJJJJJJIJJJJJJIJJJJJJJJJJGB
@2234131/1
ccagaacgtaagatatcctaaactcacttttttccgaaaaaatatcgcaa
+2234131/1
CCCFFFFFHHHHHIJJJJJJJJJJJJIJJJJJIJJJJJJJJJJJJJJJJJ
@2234132/1
ccagaacgtaagatatcctaaactcacttttttccgaaaaaatatcgcaa
+2234132/1
CCCFFFFFHHHHHJJJJJJJJJJJIJJJIJJJJJIIIJJJJJIIJIIIII
@2234133/1
ccagaacgtaagatatcctaaactcacttttttccgaaaaaatatcgcaa
+2234133/1
CCCFFFFFHHHHHJJJJJJJJJJJIJJJJJJJJJJJJJJJJJJJJJIJJJ
@2234134/1
ccagaacgtaagatatcctaaactcacttttttccgaaaaaatatcgcaa
+2234134/1
CCCFFFFFHHHHHJJJJJJJJJJJJJJJJJJJJJJJJJJJJJJJJJJJJJ
@6827858/1
ttaatcagctacaacagtcaacatttcccacctttttcactcaaccatag
+6827858/1
CCCFFFFFHHHHHIJJJJJJJJJJJJJJJJJJJJJJJJJIJJJJJJJJIH
@4761330/1
gagaatatgaaatttaaaagaaaatttgaaaagtatcatgagttttgtga
+4761330/1
@@@FFDFFHHHHHJJIJJIJJJJIJJJJJJJJI:EHGGIJDFCDHIIJJI
@4761331/1
gagaatatgaaatttaaaagaaaatttgaaaagtatcatgagttttgtga
+4761331/1
@@CFFFFFHHHHHJJJJJJJJIJJJJJGJJJIIEGIIJJJGIEHIGIJJI
@4761332/1
gagaatatgaaatttaaaagaaaatttgaaaagtatcatgagttttgtga
+4761332/1
@B@;DFFFHHHHHJJJJJJJJJJJJJJIJJJIJCFHIIIIIIDHIJJJJI
@4761333/1
gagaatatgaaatttaaaagaaaatttgaaaagtatcatgagttttgtga
+4761333/1
@CCFFFFFHHHHHJJJJJJJJIJJJJJJJJJJIGIJJJJIJIFIIJJJJJ
@4761334/1
gagaatatgaaatttaaaagaaaatttgaaaagtatcatgagttttgtga
+4761334/1
CCCFFFFFHHHHHJJJJJJJIJJJJJJJJJJJJDGIIJJJIIGIIJJIJI
@4761487/1
gagaatcacaaaactcatgatacttttcaaattttcttttaaatttcata
+4761487/1
CCCFFDFFHHHHGJIIGIIEEHIGIIJIJGFHIJIIJIJJJGFHIJJIJH
@7319716/1
tttttttatttttcatcacagtgatgtttgtttcagaacaaaccgggaaa
+7319716/1
CCCFFFFBHHHHHFFGIEHIIHGGGHFHIGDGIEGHGHFHJJJJEHI;AG
@7319717/1
tttttttatttttcatcacagtgatgtttgtttcagaacaaaccgggaaa
+7319717/1
CCCFFFFDHHHHHF?BF>FHHCFGEGFHIEDHIGHGHGEGIIGIDHI5@G
@5795137/1
gtggtagtccctcttcgtgttccatttcatagaatggtggtggccatctg
+5795137/1
BB;BDDFFGHHGHJJJIIJHGIJJJIJIJIJJJJJJJEGGDEHIJIJJJG
@2234856/1
ccagaagaacgttcgactttcacttcattctatcggcctttcttctcttt
+2234856/1
@@@FFFFDFAFDDHIIDEGHIDHHEHIIIIIIIIIIIIIIIIIIIIIIII
@2234857/1
ccagaagaacgttcgactttcacttcattctatcggcctttcttctcttt
+2234857/1
CCCFFFFFHHHHHIJGHIHIJEHHIJGGIJJJJIJGIIJJJJIJJJJJGI
@2234858/1
ccagaagaacgttcgactttcacttcattctatcggcctttcttctcttt
+2234858/1
CCCFFFFFHHHHHJJIJJJJJIJJJJIJJJJJJJJIJJJJJJJJJJJJJJ
@4761891/1
gagaatggcggctcacaagatgtggcaatccttgcaggatttacccgtgg
+4761891/1
@@@DDDDDFFF@<C9CCB;B341?D?>FDEFDECFDFEFBFFAFFI@4@E
@4762335/1
gagaattcacttatgaatgtggcataggttctgtcaaaactgttgcgact
+4762335/1
CC@FFFFFHHHHHJJJJJJGIJJJJIJIHIJJJHIIJJJJJJHIJJJJJI
@4762797/1
gagaatttgaaaagcgagcttcatgatcccctgaagaatatatcttgaag
+4762797/1
B@@ADFFFHHHHHJJJJJJIJJJJJJJJJJJIJJGIJJJJJJJJJJJJHJ
@4762798/1
gagaatttgaaaagcgagcttcatgatcccctgaagaatatatcttgaag
+4762798/1
B@@DFFFFHHHHHJIJJJIJJJJJJJJJJJJJJJJJIJJJJJJJJJJHII
@4762799/1
gagaatttgaaaagcgagcttcatgatcccctgaagaatatatcttgaag
+4762799/1
B@@FFFFFHHHHHJIJIJJJJJJJJJJJJJJJJJJJJJJJJIJJJJJJJJ
@4762800/1
gagaatttgaaaagcgagcttcatgatcccctgaagaatatatcttgaag
+4762800/1
CCCFFFFFHHGHHIJIJGJHIIIIIGJJJJJJJJIJIJIIJJGJJJIA?D
@182541/1
aaacgatattctacaggatttattattagagtgtcctcgtgaggaagagg
+182541/1
@@@DDFFDHHFFFHGGGIJGGEHIGGGGFHIHGBDGIJIFDHIGIEEEE@
@3247612/1
ctactcgttatataatcatcattcaaacattgaagccagatcgataaaaa
+3247612/1
@CCADDBDFDHDFIJIIJDHGHIIIJJJIIIIJGGBGHIDHIIIIIIIIJ
@3247613/1
ctactcgttatataatcatcattcaaacattgaagccagatcgataaaaa
+3247613/1
CCCFFFFEHHHHHJJJJJJJJJJJJJJIIJIGJJGJJJIIJJJIJJJJJI
@7850054/1
aatttttatatagtgccccgatgatatgatatgtatttattatattgtga
+7850054/1
C@BFFFFFHHHHHJJJJJJI@EFHGIGIGGIDHFIIIJCHIHIIJJJGHH
@7850326/1
aatttttcaataaagtacactttatttaagaacaggggagaaaagtcacg
+7850326/1
@@?DFFFDHHDFHGHHGIGHHIJIJJJIIJIGFHIHJIDHIIIGGGHEHI
@6288947/1
tatcgtttaacttttccagcatttctcttgctgctaattgtttcgccatc
+6288947/1
CCCFFDDFHHFFGIJIJJIIGIIJJJIJJGHHIJJIIJJIHIIIGGIGGC
@1225789/1
atttgaatggacttccgctcatcctaaattcggaaaaacggtacccacgg
+1225789/1
CCCFFFFFHHHHHJJIJJJJJJJJJJJJJJJJJJJJJJIIJDFIJJJJJJ
@6830858/1
ttacaaaataaaatacggcaaagagaagaaaggccgatagaatgaagtga
+6830858/1
CCCFFFFFHHHHHJJJJJJIJJIJJJJJJJJJJJJIHIJIIJJJJJIFHI
@6830918/1
ttacaaaatttaaatagggaatatgaaagatttaaaatccaggacagtat
+6830918/1
CCCFFFFFHHHHHJJJJJJJJJJJJJJJJJJJJJJIGHIIIIJGGIJIIH
@183872/1
aaacgcaaactgacgtttacttttcgaatgtcaaacagaatctagccaaa
+183872/1
?@7?DDA@DHFGHE:ACECFHGGHIGG;?D:CDGEC>ECDFGIIIHEGGA
@184420/1
aaacgctcgtggggagcgatgacgaataaagtatgtgttcaccaagagaa
+184420/1
@@@DDFFFFCFHGJGEEGGIJJJGIJJJJIJCHHICGHIJJJHIHIJJHH
@184458/1
aaacgctgaaaaattccgtcggcaagaagttggccgatttgcagactctc
+184458/1
CCCFFFFFHHHHHJJJJJIJJJIJJJJJIIJJJJJJIJJGJJJJJJJJJI
@184459/1
aaacgctgaaaaattctgtcggcaagaagttggccgatttgcagactctc
+184459/1
@C@DFFFFHHFDBCGEHGHGGIFBAFFGGIICBDHGGIIIIIIGIIHIED
@4765560/1
gagactctcagcttcaacgccaaggacttcaactttgttcagttcttgca
+4765560/1
CCCFFFFFHHHHHJJJJJGIJIJJJJJJJJJJJIJJJJJJJJJJJJJJJJ
@5283836/1
ggatttctcaacttgtttccgtgagttgctgaacaaatttgaaaaaacca
+5283836/1
CCCFFFFFHHHHGJJGIIJJIEHIIHIIGIJEHIJJJJJJJJJJJJJIJJ
@1726299/1
cacacgcatttttaaatttaaaaatttattcaagtcaaaaataatatgta
+1726299/1
@@@DDDADH:?FB@C?CFDHGHHFHEHBGD<??FF>FG@H?DGHIGGGIG
@7320630/1
tttttttctaaaatcaatttacatattatttttgacttgaataaattttt
+7320630/1
BCBDFFFFHHHHHJJJJJJJJJJJJJJJJJJJJJGEIJJJJJJJJJJJJJ
@6289309/1
tatctactcgttatataatcatcattcaaacattgaagccagatcgataa
+6289309/1
CCCFFFFFHHFHHJJJJJJJJJJJJJJJJJJJJJIJJJJJJJJJJJJJJJ
@6289310/1
tatctactcgttatataatcatcattcaaacattgaagccagatcgataa
+6289310/1
CCCFFFFFHHHHGJIJJJJJJJIJJJJJJJJJJJJJJJJJJJJJJJJJJJ
@5799130/1
gtggttctttaacgaaatgtcaagagcataaagtatgtctagaacgattt
+5799130/1
BBCFDFFFHHHHHJJJIIJIJIIJIJJIJJJJIDHIJIIJJIJJJIIIIJ
@2731831/1
cgaagttaacagatgaaggtatagctgcaccagcatctaattcacattgt
+2731831/1
B@BDADDFHHHGHJJJGEICHHGGGHFBG@GIGHHJGIJIGJIJI@DFIF
@2731832/1
cgaagttaacagatgaaggtatagctgcaccagcatctaattcacattgt
+2731832/1
CCCFFDFFHHHGGIIJJJJAFHHIJIJJIJJIGJJGGIJIGIJJIIIJIG
@2731833/1
cgaagttaacagatgaaggtatagctgcaccagcatctaattcacattgt
+2731833/1
CCCFFDFFHHHHFIJJJJJAFIGIJJJJIIJIIJJJJJIJJJJIJJJJII
@2731834/1
cgaagttaacagatgaaggtatagctgcaccagcatctaattcacattgt
+2731834/1
CCCFFDFFHHHHHJIJJII@HGHJJJJJJJJIIJEGIJJIJIJJJGJIJF
@2238143/1
ccagaatcttgccccctcccagattaggctatgccggtaaagaagtgaat
+2238143/1
CCCFFFFFHHGHGJIJIJJJGFABHHGGIIGGGFGEG?FHGIGIG=FFHI
@2238144/1
ccagaatcttgccccctcccagattaggctatgccggtaaagaagtgaat
+2238144/1
CCCFFFFFHHHGHJJJJJJJGGGHIJJJJJJIJJJJJFHIJJJJIFHGIE
@3249933/1
ctactgtacaactgtttacctgtgtatgataaataaacttttttcgggtt
+3249933/1
CCCFFFDFHHHGHJGHJIJJFJCGDHIIJJJJJJIJIFGIJJIJJIJJGJ
@3249934/1
ctactgtacaactgtttacctgtgtatgataaataaacttttttcgggtt
+3249934/1
CCCFFFEFHHHHHIHIIIJJIHDGEHJJIJJIJJJJJIJJJJJJJIGGBD
@3249935/1
ctactgtacaactgtttacctgtgtatgataaataaacttttttcgggtt
+3249935/1
CCCFFFEFHHHHHIHIJIJJJJGHHJJJJJJIJJJJJIIJJJJJJIIJHI
@2238665/1
ccagaattacaggaaatggataattataggattggatctatgactgtgta
+2238665/1
CCCFFFFFGHHGHIJJJIIBHGGJJJJJJJIJJIJIJJJIIJJJJGIJHI
@2238666/1
ccagaattacaggaaatggataattataggattggatctatgactgtgta
+2238666/1
CCCFFFFFHHHHHGIJJIIFGHIGJJJJJJGJJIIGGIJJJJJJJIHIII
@3250089/1
ctactgtatagctttcttctcttggtgaacacatactttattcgtcatcg
+3250089/1
@@CFFFFFBHGFHIJBGHEHGHIIJHGIGIGGIJJJJJJGJGIGHIIDBH
@3250090/1
ctactgtatagctttcttctcttggtgaacacatactttattcgtcatcg
+3250090/1
CCCFFFDFHHHHHJJJJJJIIIJJJHHJJJJJJJJJJJJIJJJJJJJJJJ
@2239422/1
ccagacaaagcacctatcgaatcgaatattagtagcaagatccgagatgt
+2239422/1
CCCDFFFFHHHHHJJJJJJJJJJJJJIJJJJJGHGIJJJIIJJJJJJJJG
@6291625/1
tatgaaacatgtcagttatatattcacctttatatgtcacattttgtggt
+6291625/1
CCCFFFFFHHHHHJJJJJJJJJJJJJJJJJJJJJJJJJJJJJJJJJHIJI
@4252468/1
cttggaacaaaagcaaatactagtgcccgaactatgtgccattcatccat
+4252468/1
CCCFFFFFHHHHHIJJJJJJJJJJJHIJJIJJJJJJIIJJJJJJJJJJJJ
@186513/1
aaacgtcagtttgcgtttcaatgcatcgataagacgaatggtaaagctgc
+186513/1
CCCFFDDFHDHFHGHEHIJJJGIGBHHGFFIJJGIGJFGHJHHIJJFIHJ
@186514/1
aaacgtcagtttgcgtttcaatgcatcgataagacgaatggtaaagctgc
+186514/1
CCCFFEFFHHHHGIIFHJJJJJJJJJJJIJJJJIIJJJIJJGIJJJJJJJ
@187017/1
aaacgttaaattttaaaagcctcttaaatttaactgaaatatagaataca
+187017/1
CCCFFDFFHHHHHJJJJJJJJIJJJJJJJJJJJJIIJJJJJJJJJIJJJJ
@2240897/1
ccagactgttagatggatacgataaatttgaaagacacattggttacaag
+2240897/1
CCCFFFFFHHGHGJJJJJJJJHIJJIJJJJJJJJJJJJJJJJJHIIIJJJ
@5287115/1
ggcaaaactccgaaggaagccaagggctcggctgctcatcatgccctcga
+5287115/1
CC<FFFFFGHHHDHIIIJHFIIJHJIHGIIHIJJIGI@FGEB<CHHDHG8
@5287116/1
ggcaaaactccgaaggaagccaagggctcggctgctcatcatgccctcga
+5287116/1
CCCFFFFFHHHHHJJJFIJJJJJJJJJIJIJJJJEAHGGGHEGIHI@F@@
@7851329/1
aatttttgtcgagtcaaaagcgaagaatatttgaaaatttctaatattgc
+7851329/1
CCCFFFFFHHHHHGHJJJJJJJJJJJJJJJJJJJJJIJJJJJJJJJJJJJ
@189453/1
aaactagatagaagtcctgcataaatggatgtgtaatatgcgtgtccacg
+189453/1
CCCFFFFFHHHHFIFHIJJIJJJJJIJIGJIGHDHGIJJJIIIIGIJJJJ
@7851697/1
aattttttatatagtgccccgatgatatg
+7851697/1
?=@DDDEDHHDFDGGEHIGGE@EF?EEB@
@1728859/1
cacacttttacttcagctacttgaaccgtacgtcaaatgtcgcaaattat
+1728859/1
C@CFFFFFHHGFFHIGIIJIJIGGIJJJGGIBHEHIJGIB<GHIJGDHH<
@1728860/1
cacacttttacttcagctacttgaaccgtacgtcaaatgtcgcaaattat
+1728860/1
CCCFFFFFHHHHHJJIJJJJJJIJJJJJHHIJIJJJJJJIIJJJJJJJJJ
@1728861/1
cacacttttacttcggctacttgaaccgtacgtcaaatgtcgcaaattat
+1728861/1
C@CFFFFFHHHHHJJJIJIJIJEIJJJJJJJJGIJJJIJIJIIJJJJJJI
@2733660/1
cgaataaagtatgtgttcaccaagagaagaaagctatacagtagtcaaat
+2733660/1
@<@DDFDFHFFHHHIIJJJJJJJJFIJJIJJIJIIIBGGIDFGHIIGGHI
@7322559/1
ttttttttatttttcatcacagtgatgtttgtttcagaacaaaccgggaa
+7322559/1
@@@DDDDDADHHHIEAEFGGDD?BEGGBGHDBHIDFFHHGGIIGIGII@E
@2734834/1
cgaataccgattctcagccgagctgcccagtttagtggccaactcttcgt
+2734834/1
C@@FFFFFGH>DFGHEEH@EGAGIIDIIGGFHHIIEHHHHEHIIHIIIII
@2734835/1
cgaataccgattctcagccgagctgcccagtttagtggccaactcttcgt
+2734835/1
CCCFFFFFHGHHHEHGGGGGGIIIJIJJGGJIJJJIJJJJIIIFIJJJJG
@2734836/1
cgaataccgattctcagccgagctgcccagtttagtggccaactcttcgt
+2734836/1
CCCFFFFFHHHHHIJJJJJJFIIJJJJJGIJJJJIIIJJJJJJJJJIJJH
@2734837/1
cgaataccgattctcagccgagctgcccagtttagtggccaactcttcgt
+2734837/1
CCCFFFFFHHHHHJJJGIJJJIIIIIJJIIHIJIJFHGJJJIIIIJJIJI
@2734838/1
cgaataccgattctcagccgagctgcccagtttagtggccaactcttcgt
+2734838/1
CCCFFFFFHHHHHJJJIJJIEHIJGIJJJIHIJJJIJJIIJJJJJJJJIH
@3775959/1
ctgcatttattacttcaagcaaagcttctataactggtatagctttagga
+3775959/1
CCCFFFFFHHHGHJJJJJJJJJJJJJJJJJJJJJJJJFHIJJJJJJJJJJ
@6834652/1
ttacaggaaatggataattataggattggatctatgactgtgtatcgata
+6834652/1
CCCFFFFFHHHHHIIIJJJJJJJJJJJJJJJJJJJJJJJIJJIIJJIIJJ
@6835473/1
ttacatccttgtttatttccctttttgtggagaggtactatgtgtgtttg
+6835473/1
CCCFFFFFHHGFHJEGJJGJIDGIJIGFHI@HEHIDHIJEGGFG@FHHJF
@6835474/1
ttacatccttgtttatttccctttttgtggagaggtactatgtgtgtttg
+6835474/1
CCCFFFFFHHHHHJGIJJJJJIJJJJJHIJHJGIJ?GHIIIJHIHHHIJJ
@2736464/1
cgaatatctgtagtcgaagtgttgttgttgggtgactccagaagatgatg
+2736464/1
@@@DBDDDHDFFD<EBAF=3<<FCFFBCFEGG??FA<FHIIGGDH@<D<D
@7852693/1
aattttttgattcagtgctgattctgcacacattcgatctctgatagtag
+7852693/1
@;@DDDFFHHFHHIIIGGHCAFHIGGIIIIIHIGGFAFHIHIIBFHIDG@
@3252065/1
ctacttgaaccgtacgtcaaatgtcgcaaattatgtcacataaatgtcaa
+3252065/1
@@?DFFFFHHGHHIIIIJJJIJJIJJJIJJJJJIJJJJJJJJIJJIIJIJ
@5288355/1
ggcaaagagaagaaaggccgatagaatgaagtgaaagtcgaacgttcttc
+5288355/1
@CCFFFFFGHHHHJJJFHIIGGGIJJJIJIIGIIIIJFHIJJIIHJJIJG
@5288356/1
ggcaaagagaagaaaggccgatagaatgaagtgaaagtcgaacgttcttc
+5288356/1
CC@FFFFFHHHGHJJJJIJJJIJJJJJJJJJFHIJJJFGIIJJJIJJJIJ
@5288758/1
ggcaaagtggatagctgcaccaagcattggtggcgattggtcaatgtttt
+5288758/1
CCCFFFFDHHHHHJIIJIIJJJJJIIJJJIGHIGIDGIJJFGGIJIGIIJ
@7853835/1
acaaaaatttaaacacattgcattattgatttcgaggaaataatacgaac
+7853835/1
CCCFFFFFHHHHHJJJJJJJJJJJJJJJIJJJJJJJJJJIJJJJJJJJJJ
@2242436/1
ccagaggttaatgaggagacttctaaaacagaaatctattgtaatacgat
+2242436/1
@CCFDFFDFFHHHJJJHGGIIJIIIJJJGIEGJJGG<GH4?CFIIIIIC?
@4258357/1
cttggagccagccaatgggattgcccatcactttgtcatcgaa
+4258357/1
1::4422=AFFHFHI@BGGCG>3FHGIGICEGH9CDFFHCHG>
@4258358/1
cttggagccagccaatgggattgcccatcactttgtcatcgaacgatgtc
+4258358/1
?@@FDBBDDFH?FIIIAHGCBDCCHGI@GAEBHEC?DHGGIIGH<DFGDB
@4258359/1
cttggagccagccaatgggattgcccatcactttgtcatcgaacgatgtc
+4258359/1
@CCDFAEFHHGHGIJJJJIIIJDHIJJIHEHIIJJJIJJGGHHIGI?HGH
@5289503/1
ggcaaatcaatcaatttgcctcgaaatctaaggttatattacttttatga
+5289503/1
@@@DFFDDBHDFFHEHI@BF@EACFGCHHGIGI?FAD?DHCHHHIIDHCE
@5802552/1
gtgtaattgaagttcgtattatttcctcgaaatcaataatgcaatgtgtt
+5802552/1
@BBDFFFFHHHHHJIIGGGHIJJIJGHIJIIJIIIJJJIIJGIDHIDFII
@5802553/1
gtgtaattgaagttcgtattatttcctcgaaatcaataatgcaatgtgtt
+5802553/1
BBBDDFFFHHHHHJJJIJJIIJJJJJJJJJJIIJJJJJJJJJJIJJHIII
@2244100/1
ccagatcgataaaaaaatatcgcaatattagaaattttcaaatattcttc
+2244100/1
CCCFFFFFGHHHHJJJJJJJJHIIJJJJJJJJJIIIGIJIJJJIJIJGII
@4768651/1
gagaggtactatgtgtgtttggctagattctgtttgacattagaagagta
+4768651/1
B@@FFFDDHHHHHGHFGHIIJJIIJJIJJIJJHJJJJJJJJJJJJJJJHI
@4768652/1
gagaggtactatgtgtgtttggctagattctgtttgacattagaagagta
+4768652/1
BBCFFFADHHHHHGGGHIIJJJIJJJHJJJJIJJJIJJJJJJJJJJJJJJ
@2739306/1
cgaatgatgtgataaatatacctgcacacacgcatttttaaatttaaaaa
+2739306/1
CC@FFFFFHFHFHJJJIIIJJJJJJIJJJJJJJJJJJJJJJJJJJJJJJJ
@4768823/1
gagaggttatccttgggggaagaagccaaattgctctactctcaagaaat
+4768823/1
CCCFFFDFHHGHHJIJJJJIJJJJJJJJJIJIJJJJJIJJJJJJJJJJJJ
@6295684/1
tatgcatgttatcacgattcataaaagtaatataaccttagatttcgagg
+6295684/1
CCCFFFFFHHHHHJJJIJIJJJJJJJJEHIJJJJJJJJIIJIIIJJJGGH
@1731822/1
cacagagcctcatttttcttgttttttattcctatatactgtacaatact
+1731822/1
C@CFFEFFHHHHHJJJJJJJJHIJJJJJIJJJJJJJJJJIIIJIJJIJIJ
@6297238/1
tatggatataaaacaagaggttaatgaggagacttctaaaacagaaatat
+6297238/1
@@CFFFFDDHHGHJJJIBGHFHIIGJIJJJIGGJJJJIIJIJJJJIJJII
@6837848/1
ttacctctaaagctatctactcgttatataatcatcattcaaacattgaa
+6837848/1
CCCFFFFFHHHHHJJJJJJJIIIIJJJJJJJJJJJIJJJJJJJJIJJJJJ
@6837849/1
ttacctctaaagctatctactcgttatataatcatcattcaaacattgaa
+6837849/1
CCCFFFFFHHHHHJJJJJJJJJJJJJJJJJJJJJJJJJJJJJJJJJJIJI
@193458/1
aaactgggcagctcggctgagaatcggtattcgggactgaaagacactaa
+193458/1
CCCFFFFFHHHHHJJJJJJIJJJJJJJGIJJJIJJHIJJJJJJJJJJJJJ
@7856898/1
acaaaattcgttctacatatgaaacatgtcagttatatattcacctttat
+7856898/1
@@@FFFDFHHHHHJJIIHGEHGGIGIIEIGJIDFEIECHGHCGGIIEIIG
@2740056/1
cgaatggtaaagctgctaaaaaaagcaggaaaagcccagaagaacgttcg
+2740056/1
@CCFFFFDFHHHHJJJJJJJJIJJIIIJJJJJJHIIJJJJJJJIJIFHIJ
@2740057/1
cgaatggtaaagctgctaaaaaagcaggaaaag
+2740057/1
?@;?D>BD?DF8D3CEFGIHI>C68A>@:?CG3
@2740058/1
cgaatggtaaagctgctaaaaaagcaggaaaagcccagaagaacgttcga
+2740058/1
@@@FFFFBFHHDFEGGHHIIIIID@AGGGGGIDEEGDCGGDDFFEDFIIE
@2740059/1
cgaatggtaaagctgctaaaaaagcaggaaaagcccagaagaacgttcga
+2740059/1
BCBDFFFFHHHHHIIIJJJJJJIJIIJGHIJH@CHIIGGIIIFIIFH<FC
@2740060/1
cgaatggtaaagctgctaaaaaagcaggaaaagcccagaagaacgttcga
+2740060/1
CC@FFFFDFHHHGIJJJJJIJJJIIJJJJJIJFIJJIFJJIIJIHFHIJI
@2740061/1
cgaatggtaaagctgctaaaaaagcaggaaaagcccagaagaacgttcga
+2740061/1
CCCFFFFDFHHHGIIIJJJJJJJIIIJJJJJJIJIIJJIIJJJJIHJJJG
@1230001/1
atttgacataatttgtggacataaaggaaagaaaaaaatgtcaaaatttt
+1230001/1
CCCFFFFFHGHHHIJHHJIIIIJJJJJJJJJJJJJJJJIIIHIJJJJJJE
@2740321/1
cgaatgtcaaacagaatctagccaaacacacatagtacctctccacaaaa
+2740321/1
CCCFFFDEHHHHHJJJJJJJJJJJJJJIIGIJJJJGGIHHIJJJJJJJIJ
@2740322/1
cgaatgtcaaacagaatctagccaaacacacatagtacctctccacaaaa
+2740322/1
CCCFFFDFHHHGGIIJJIGIGGHIIJJJJGIIIJGFGHIIJJJIGIIJHI
@2740323/1
cgaatgtcaaacagaatctagccaaacacacatagtacctctccacaaaa
+2740323/1
CCCFFFDFHHHHHJJJJJJJJJJJJJJJJJJJJJJIIJJJJJJJJJJJJJ
@5292601/1
ggcaataaagaaaggctttcaatcaccacattatgaaattactcatagtg
+5292601/1
CCCFFFFFHHGHHJJJJJJJJJJJJJJJJJJJJJJJJJJJJJJJIIJJII
@1230583/1
atttgacgcaaagtatagaggttgtacccaaacttttcggggtgcaatct
+1230583/1
CCCFFF;DHHHGHGHIJGIJIHIJJJJJJJJJJJJJJJJJIIBBHCGGII
@2741000/1
cgaatgtttggcgtctttcttcgatcttccggttccg
+2741000/1
@@@BB8ADFFDA<<?@:E@FH>BB>>DFDC??DGDH0
@5292926/1
ggcaatcccattggctggctccaagagatgtgcatgtcccgcagatggcc
+5292926/1
CCCFFFFFHHHHHIIIII?DFH>FEEGDAGCFFHGIGIIIIG@DAHFHBF
@5292932/1
ggcaatccttgcaggatttacccgtggagggtaacaatctgccttctaca
+5292932/1
CCCFFFFFHGHHGJJIJJJJJJJJGHIHHIJCGGJJJJJJJJJJJJIJJG
@6840598/1
ttactaatctgctttgagcaaccagtaccagttgcttccactccggctac
+6840598/1
@@@FFFFDFFHHFIGB<FHIIBDG?AFHIIIIIIIIIGIIIIIGEFGICD
@1231631/1
atttgagaggcttttaaaatttaacgtttagcagtcttctttttagaata
+1231631/1
C@@FFFDDFFHHGJJEHIIIIIIIIGFGEGIIGIIJJJJIGIJJJIHEGE
@1231785/1
atttgagatcagctctagttaataatacaatttttgcatctttagctgtg
+1231785/1
CCCFFFFFHHHHHJJJJJIJJJIJJJJJJIJJJJJJJIJJJJJJJJJJHI
@696804/1
agatgacttacggaacttagcttcacaattacttagagaagcacgcggaa
+696804/1
=B@4=DDFHHHHHIJJJJJJJJIJJJJJJJJJJJJJJJJJJJJJJJJJJI
@7859829/1
acaaatttgaaaaaaccagagacgattttgtcgaagatctctgtgagaag
+7859829/1
CCCFFFFFHHHHHJJJJJJIJJJJJJJJJJEHIIJIIJJFIIJHIIIIJG
@7859855/1
acaaatttgactactgtatagctttcttctcttggtgaacacatacttta
+7859855/1
CCCFFFFFHHHHHJJJGIJJJJJJJIJJJJJJJJIHIJJJJJJJJJJJJI
@7859856/1
acaaatttgactactgtatagctttcttctcttggtgaacacatacttta
+7859856/1
CCCFFFFFHHHHHJJJHIIIJJJJJJJJJJJJJJJHIJJJJJJJJJIJJJ
@7860307/1
acaacagcagcccgctcctccacaacaacaacctggagcgagacaacagc
+7860307/1
@@@DADDBF;<3C:?FGEGEGIEA:CDBFGFACBAGID>FFEEFE@DEEE
@698772/1
agatgccttaaattccctcatgggaatttcttttggatcataaatgccgt
+698772/1
CCCFFFFFHHHHHJJJJJJJJJJJJJJJJJJJJJJIJJJIJIJJJJIJJG
@6842390/1
ttacttcatttgaatctatggaagttcgtattattcctcgaaatcaataa
+6842390/1
@@<DFFDEHHHFDGGGEGIHHCHIDHIIIIIIGIGIHIIIIIEGGIIIII
@6842391/1
ttacttcatttgaatctatggaagttcgtattattcctcgaaatcaataa
+6842391/1
CCCFFFFFHHHHHJJJJJJJJJJJHJJJJJIIIJJJJJJJJJJJJJJJIJ
@6300163/1
tatgtatttattatattgtgaaaagggagcatttatttgatgcaaagtat
+6300163/1
?@<DADDDDHDFHGIIBHHE?CE@BB:A@8<CHI<FHE<FHIEFHIE0??
@6300164/1
tatgtatttattatattgtgaaaagggagcatttatttgatgcaaagtat
+6300164/1
@BCFDFFFHHHHDIIIJIJIJJJJJJJIIIJIJIJJJIJIIIJJIJG?FG
@6300457/1
tatgtctcgaaagacttcgactttttactatttttgtatgcacaaaattc
+6300457/1
@CCFFFFFGDFHAFEGHEGDHEHIIIEGIEHIIIIIEGIIIIIIIIIGIH
@7328681/1
aaaaaaaggaaaactaaaggatttctcaacttgtttccgtgagttgctga
+7328681/1
CCCFFFFFHHHHHJJJJJIIHIJJJJJJJIJJJJJJJJJHIJIHIJJJJJ
@6300839/1
tatgtgttcaccaagagaagaaagctatacagtagtcaaatttgtatcca
+6300839/1
BCCFDEDFHHHHHJJJJIJJIIIJJJJJIJJJFIIGHIIJJJJJHHIIJJ
@2247748/1
ccagcaagttcttggctgccgaatgtttggcgtctttcttcgatcttccg
+2247748/1
CCCFFFFDFHHHHIIIJJIIIEGIGEGIIGDHHIIJJIGIGIBHIIJFIB
@4772519/1
gagattctcatgacagaaatttaaacgttccagcaggtacttgcgtggac
+4772519/1
CCCFFFFFHHHHHJJJJJJJIJJIJJJIJJJJIHJIJGHIJ<DGHHIJGI
@6301332/1
tatgttttactaatttttcaataaagtacactttatttaagaacaaacag
+6301332/1
CCCFFFFFHHHHHJJJJJJJJJJJJJEHIJJJJJJJJJJJJJIIJJJJJJ
@5804631/1
gtgtattacctctaaagctatctactcgttatataatcatcattcaaaca
+5804631/1
B?@DFFFFHHHHHJJJJJJJJJJJJIJJGIJJJJJJJIJIJJJJJIJJIJ
@5804632/1
gtgtattacctctaaagctatctactcgttatataatcatcattcaaaca
+5804632/1
B@BDDFFFHHHHHJJIIIJIJJIJHJJJHJJJIJJJJIJJJJJJJJJJJJ
@7861166/1
acaacctcaagcttggggtcaaccacaggtttcacaacaacaacctggaa
+7861166/1
CCCFFFFFHHHGHJJJJIEHHGJJJIJJIIIJJJJIIIJJJJJJJJIEIJ
@7861181/1
acaacctctatactttgcatcaaataaatgctcccttttcacaatataat
+7861181/1
CCCFFFFFHHHHHJJJJJJJJJJJJJJJJJJJJJJJJJJJJIJJJJJJJJ
@3782736/1
ctgcccctttcttaatcggttctgcatgaatgccatctgggcccgggg
+3782736/1
CCCFFFFDHHDHHGJGEEH?FECCHFHIIJJGIIDFHFGEIGHH?@FE
@5297573/1
ggcagccaagaacttgctggatctcttggtcggaaaagtgactcccgaac
+5297573/1
CCCFFFFFHGHHHJJJJJJJJJJJJJJJJHGHHJJIII?BCAHIGJHIIF
@699503/1
agatggcattcatgcagaaccgattaagaaaggggcagacaacttcatgt
+699503/1
CCCFFFFFHHHHHJJJJJJJJJJJJJJJJIJJJJIIIJJJJJJJJJJJJG
@1735349/1
cacagcatctaatgacattccagaatctaaaaatattgcacctgctacgg
+1735349/1
CCCFFFFFHHHHHJJJJJJJJJJJJJJJJJJJJJJJJJJJJJJJJJJJJJ
@2249445/1
ccagcaggtacttgcgtggacacgcatattacacatccatttatgcagga
+2249445/1
@CCFFFFFFFHHHJJJEHIIIGIJJJJJJJJJJJJJJJJGIJJJJJJJJI
@2249518/1
ccagcagtcccacaaagtttcacagttccacaaaacgctgaaaaattccg
+2249518/1
@@CDDDDDHHHHHIJIIAEBFHHIJJJJIGHGIJJJIJGBHIJJIBEGBG
@700373/1
agatgtgcatgtcccgcagatggccaccaccattctatgaaatggaacac
+700373/1
CCCFFFFFHHHHHJJJJJJJJJJJJJJJGIJJJIJJIJJJIJJJGIIJJJ
@5807744/1
gtgtgctccattggtttatcctctactgtacaactgtttacctgtgtatg
+5807744/1
CCCFFFFFHHHHHJFHIJJJJJJJJJJJIIIJJJJJJJJJJJJJIIIJJJ
@2250325/1
ccagcatctaattcacactgtttttgtataatagatgccttaaattccct
+2250325/1
B@@DFFFFHHHHHJJJJJJJJJJJJIHHHEHIIHGIJJJJJJIJIJHIIJ
@700885/1
agattaccaagttgggcaaccagcagtcccacaaagtttcacagttccac
+700885/1
@@CADFFF?CCCDFGFHIDHHGDHIIGIIGIIII3BBGHIGGGEEHHIGH
@197288/1
aaacttttcggggtgcaatcttcttttccggaaaatgctcgaaaactcaa
+197288/1
CCCFFFFFHHHHGEHIJJJJJJIJJJJJJJJJJJJJJJJJJJJIJJJJJJ
@5808518/1
gtgtggtagtccctcttcgtgttccatttcatagaatggtggtggccatc
+5808518/1
:11ADDFEHHHHHIGIIIIG?HHHB<FHI@CEHGCDCGH?@AFBG;?FH3
@1234583/1
atttgatgcaaagtatagaggttgtacccaaacttttcggggtgcaatct
+1234583/1
@@@FFFFFHGHHFEGGHGEEHBFHIJEFGFHECGGEDEGGGG@?BCFHII
@1234584/1
atttgatgcaaagtatagaggttgtacccaaacttttcggggtgcaatct
+1234584/1
@BCFFFFFDHGHHEEHIGGIJFHGHIJJJJJIIJJIJJIJJJGHGIIIII
@1234585/1
atttgatgcaaagtatagaggttgtacccaaacttttcggggtgcaatct
+1234585/1
CCCFFDDFHHHHHFFGIJFIIFHIGHIIIIJIIIJJJIIFGH?FHIIGJJ
@1234586/1
atttgatgcaaagtatagaggttgtacccaaacttttcggggtgcaatct
+1234586/1
CCCFFFFFGHHHHFHIJJJIJGHJIJJJJJJJJJJJJJJIIIGHHIIIJJ
@1234587/1
atttgatgcaaagtatagaggttgtacccaaacttttcggggtgcaatct
+1234587/1
CCCFFFFFHHHGHEHHJIJJJEHHHHIJJJIJJJJJJIJJIJ6DBDEGHD
@1234588/1
atttgatgcaaagtatagaggttgtacccaaacttttcggggtgcaatct
+1234588/1
CCCFFFFFHHHHHCGGHJGJJGGGGHIJIJJJJJIJJJJJIJ:@GHGIII
@1234589/1
atttgatgcaaagtatagaggttgtacccaaacttttcggggtgcaatct
+1234589/1
CCCFFFFFHHHHHFGIJJJJJGIJJIJJJJIIJJJJJJJJIJDHHGIJJI
@1234590/1
atttgatgcaaagtatagaggttgtacccaaacttttcggggtgcaatct
+1234590/1
CCCFFFFFHHHHHFHIJIIJJHGJIIJJJJJJJJJJJJJJFIFFIJJJJJ
@1234591/1
atttgatgcaaagtatagaggttgtacccaaacttttcggggtgcaatct
+1234591/1
CCCFFFFFHHHHHFIIIIIJJFGIHIJJJJJJJJJJJJJJII?DDHIGHG
@197774/1
aaacttttttcgggtttggaaaaaatttcaaattgttcaggtaaaatctt
+197774/1
@@@DDDDDH?CDFIHGDBHHG>BGDDDD9D99DH<09B<?F?DH=CH@GC
@197775/1
aaacttttttcgggtttggaaaaatttcaaattgttcaggtaaaatcttg
+197775/1
@@@ADFFFHFHHHJDGIJIIIJJJJJJJJEIIIJJGGIIIGHIIJIIJJD
@197776/1
aaacttttttcgggtttggaaaaatttcaaattgttcaggtaaaatcttg
+197776/1
@@@DDDDDFFFFFF<CF;E9CGIIBFGFEIFFFCFGE@FFBFFFIFEFIB
@197777/1
aaacttttttcgggtttggaaaaatttcaaattgttcaggtaaaatcttg
+197777/1
B@?DFFFFHHHHHJHJJJJGIJJJJJJJJJJJJJIJJIJJIJJJJJJJJJ
@197816/1
aaactttttttcgggtttggaaaaaatttcaaattgttcaggtaaaatct
+197816/1
CCCFFFFFHGHHHJICGIIJIJJJJJJJJJJJJJJIIJJJJJIJJJJJJJ
@5809189/1
gtgtgtttggctagattctgtttgacattcgaaaagtaaacgtcagtttg
+5809189/1
@BBDDDFFFHGHHIGGIGGGHIJGHIJJJJJJJJJIHIJJJIGHGIHIIG
@7329992/1
aaaaaaatatcgcaatattagaaattttcaaatattcttcgcttttgact
+7329992/1
CCCFFFFFHHHHHJJJJJJJJJJIJJJJJJJJJJJJJJJJJIJJJIJ<GG
@3256919/1
ctagaacgccatctagaggacattcgagatacaggagtccttcaataaaa
+3256919/1
CCCFFFFFDHFFBEIHG@@CFEEIIFIIIIIIIIIGE:?FBGHC@FHGII
@3784063/1
ctgccgccacactcggtatatgttgcgaatcagggctgggatgagtgacg
+3784063/1
CCCFFFFFHHHHGJJJCFHGIIHIIGJJJJJJJJIJJJJJDIEII7CEEH
@2744324/1
cgaattttgtgcatacaaaaatagtaaaaagtcgaagtctttcgagacat
+2744324/1
@CCDDFFFGHHHHJJJJJJJJJIJIJJJJJJEHIJIJGJIJJJJIJIJJJ
@3257696/1
ctagaagaagttataaggttaacggtataaatgacccaccggccgtg
+3257696/1
CCCFFFFFFHHHHGIJJIIIJJIIIEGIIIHJIGIIJJJJJIJJJF;
@2744578/1
cgacaaaaatttaaacacattgcattattgatttcgaggaaataatacga
+2744578/1
?@@D?DD;F>?DDFIIFBFEH4:FHF@HCHEFFA9F@F0@BFFAF@DB@;
@2744579/1
cgacaaaaatttaaacacattgcattattgatttcgaggaaataatacga
+2744579/1
CCCFFFFFHHHHGJJJIIIJJJJJJJJJJJJJJJJJJJJJJJJJJJJJIJ
@5299123/1
ggcagttcaccatcgcttgtcatgttttgaaattccgcgaaattggcact
+5299123/1
CCCFFFFFHHHHHJJJJJIIIIJJJJJJJJJIJJJJGIGIJJJIJJJJJJ
@7331127/1
aaaaaaatgtcaaaattttgcaagttatgtggcattttgacatttatgtg
+7331127/1
CCCFFFFFFCFHGGIJJJJIHIJIGGGIJDGGIGEHIIJIIJJIJJJJFF
@199302/1
aaagaaacgctcgtggggagcgatgacgaataaag
+199302/1
@@@=DDDDFH?FHIGHGGADEGDDGGHHDACBF4C
@7332042/1
aaaaaaatttcaaattgttcaggtaaaatcttgcttcatgattgaaaatt
+7332042/1
CCCFFFFFHHHHHJJJJHHIJJJHIJJJJJIJJIJJJJJJJIJJJJJJJJ
@6845457/1
ttagagtgtcctcgtgaggaagaggaatttgaacagttaccatctactat
+6845457/1
CCCFFFDDHHHHHJHIIJJJJJJJJJJIJJIJIJJJIJJJJIJJJJJJJJ
@1238656/1
atttgcctcgaaatctaaggttatattacttttatgaatcgtgataacat
+1238656/1
CCCFFFFFHHHHHJJJJJJJHIJJJIJJJJJJJJIJE?CFHHIGIIIIHD
@7334339/1
aaaaaacattgaccaatcgccaccaatgcctggtgcagctatccactttg
+7334339/1
CC@FFFFFHGHHHJJJGIHIJJJJJIJIJJJJJDFHIHIJJIIJJJJJJI
@7334340/1
aaaaaacattgaccaatcgccaccaatgcctggtgcagctatccactttg
+7334340/1
CCCFFFFFHHGHHJIGIJEGIJJJJJIHIJJIJEDGIIJHIJJJJJJJII
@7334341/1
aaaaaacattgaccaatcgccaccaatgcctggtgcagctatccactttg
+7334341/1
CCCFFFFFHHHHHJJJJJHIJJJJJIJJJJJJJFHIIJJJJJIJJJJJJI
@7334342/1
aaaaaacattgaccaatcgccaccaatgcttggtgcagctatccactttg
+7334342/1
@@@DDDDA?F?>FHGIIGAF?ADGHGIGDHIII:?<FFAHGGIGEGBHIB
@7334343/1
aaaaaacattgaccaatcgccaccaatgcttggtgcagctatccactttg
+7334343/1
CCCFFFFFHHHHHJJJIJFHIIJJJJJIJJIJJFGIIIIIJJJJJJJJJI
@7863219/1
acaagatgtggcaatccttgcaggatttacccgtggagggtaacaatctg
+7863219/1
CCCFFFFFFHHHGIIIJHIJJJJJJJJJJJJJJGIIHIJJDGIJIJJJJJ
@7863220/1
acaagatgtggcaatccttgcaggatttacccgtggagggtaacaatctg
+7863220/1
CCCFFFFFHHHHHJJJJJJIJJJJJJJJJJJJJGHJGHJIFHHIJJJJJJ
@3785672/1
ctgcctcaaaaacgtatgacaaaactatagagaaaccagaattacaggaa
+3785672/1
@@CFDBBDHHHGHB?DBBEGEHI?HDDGHGEHIGAHIIEHGHGIIIIICG
@3785673/1
ctgcctcaaaaacgtatgacaaaactatagagaaaccagaattacaggaa
+3785673/1
CCCFFFFDHHHHGJIJJFIIJJJIHIJJJJJIIIJJIIJJIIJJJJJIGI
@3785674/1
ctgcctcaaaaacgtatgacaaaactatagagaaaccagaattacaggaa
+3785674/1
CCCFFFFFHHHHHJHIJJJJJJJIIJJJJJJJJJJJJJJJJJJJJIJJJJ
@5810454/1
gtgttccatttcatagaatggtggtggccatctgcgggacatgcacatct
+5810454/1
@@@DDDDDHHFHHIIGGIGHI4CG@FGEHGHICGCGII<DGEHHIIIGGG
@707794/1
agcaactaattttacaagctatactttgcatagaattagtggtttttttc
+707794/1
CCCFFFFFHHHHHJJJJJJJIJJJJJJJJIJJJJJJJJJHHIGIJJJJJJ
@707795/1
agcaactaattttacaagctatactttgcatagaattagtggtttttttt
+707795/1
CCCFFFFFHHHHHJJJJJJJJJJJJJJJJJJJJJJIJIJHHIGHIIJJII
@707899/1
agcaactcacggaaacaagttgagaaatcctttagttttccttttttatt
+707899/1
CCCFFFFFHHHHGJJJIJJIHIIIJJJJJJIJJJJIJJJJJJIJJJJJJJ
@205324/1
aaagaagactgctaaacgttaaattttaaaagcctcttaaatttaactga
+205324/1
CCCFFFFFHHHHHJJJIJIJJJJJJJJJJJJJJJJJJJJJJIJJJJJIJJ
@6305808/1
tattacttcaagcaaagcttctataactggtatagctttaggaaacggtt
+6305808/1
CCCFFFFFHHHHHIIJIJJJJJIJJIJJJJHHIIGHIJJJJJEHJIIJBG
@6305907/1
tattacttttatgaatcgtgataacatgcataaaatataataaaaattta
+6305907/1
CCCFFFFFHHHHHECEGHEGBBFHCFHIGIIGIIIA?CFIHIJJIJIIJE
@7864269/1
acaaggttttcaatagggcattctaacatgtcaaaattaaatcaatatgg
+7864269/1
CC@FFFDDDFDFHIIIIIGIGIJJIEGGHG@CGHIIIEHIGG@FFHGGIE
@3262775/1
ctagacatactttatgctcttgacatttcgttaaagaaccacaaaatgtg
+3262775/1
@@@DDDFFFBBFHIIGIBHEIIGEIIIGHHHHHJIGGEHHIIGHI@DE99
@3262776/1
ctagacatactttatgctcttgacatttcgttaaagaaccacaaaatgtg
+3262776/1
CCCFFFFFHHHHHJJJIJJJJIGJJJJJJJIJJJJHIJJJJJJJJJJJGG
@205727/1
aaagaagattgcaccccgaaaagtttgggtacaacctctatactttgcat
+205727/1
CCCFFFFDHHHHHJJJJIJIIIGFHIJIJGHIJJJJJJJJJJJIIJIIJI
@7336308/1
aaaaaactataaatttttattatattttatgcatgttatcacgattcata
+7336308/1
CCCFFFFFHHHHHJJJJJJJJJJJJJJJJIJJIJJJJJIJIJJIJJJIIJ
@206156/1
aaagaagctagccaagagaatggcggctcacaa
+206156/1
CCCFFFFFHHHHHJJJFGGIGIIEII:0?9??G
@7339927/1
aaaaaagatggcgaaacaattagcagcaagagaaatgctggaaaagttaa
+7339927/1
@@@D?DDD:<D?:8@CE>FB?GC?D?>FGBF9B?@>F4?DB=<C;=@FC8
@7339928/1
aaaaaagatggcgaaacaattagcagcaagagaaatgctggaaaagttaa
+7339928/1
CCCFFFFFHGHHHIJJJJJJJJJJJJIJJJJJJJJJJJJJJJJJJJFHIJ
@7339929/1
aaaaaagatggcgaaacaattagcagcaagagaaatgctggaaaagttaa
+7339929/1
CCCFFFFFHGHHHJJJJJJJJJIJJJJJJJJJJJJJJJJJJJIJJJIJJJ
@7340413/1
aaaaaagcaggaaaagcccagaagaacgttcgactttcacttcattctat
+7340413/1
@@@?DFDDBFFD?FHEHBGCGIIIIIGGFHIEDHIIIIIIIIIIIIIIII
@7340414/1
aaaaaagcaggaaaagcccagaagaacgttcgactttcacttcattctat
+7340414/1
CC<DFFFFHHHGHJJIJJJJJJJIJJHHHHIJJJIJJJIIHIJJJJJJJI
@7340415/1
aaaaaagcaggaaaagcccagaagaacgttcgactttcacttcattctat
+7340415/1
CCCFFFFFHHHGHJJJJJJJJIJJJJJJHIIJHIJJJJGIJJJIJJJIJJ
@7340416/1
aaaaaagcaggaaaagcccagaagaacgttcgactttcacttcattctat
+7340416/1
CCCFFFFFHHHHHIJIJJJJIIJJJJJJHGIIJIJJJJJIIJJIIJJJJI
@7340417/1
aaaaaagcaggaaaagcccagaagaacgttcgactttcacttcattctat
+7340417/1
CCCFFFFFHHHHHJJJIJJJIJIJJJJJIJIJHIIJIJIGHIJJJJJJII
@3787207/1
ctgccttctacatttgcgagtgacgaagagactctcagcttcaacgccaa
+3787207/1
C@CFFFFFHGHHHJJJJJHIFGGHHIJJGJJJJJJIIJIJJJIJJIJJJJ
@3787208/1
ctgccttctacatttgcgagtgacgaagagactctcagcttcaacgccaa
+3787208/1
CCCFFFFFHHHHGJJJJJIICGHJHGIJIJJIIIHJEIJJJJJIJFFHII
@3787209/1
ctgccttctacatttgcgagtgacgaagagttggccactaaactgggcag
+3787209/1
@@@ADAFFGBHFHJJIII8G@EFEHIEIJIEEGDICHBHGIIJJ>HIIG<
@3787210/1
ctgccttctacatttgcgagtgacgaagagttggccactaaactgggcag
+3787210/1
C@CFFFFFHHHHHJJJIJIJ?FFEGIJIHIHICEEH>GGIGHIJJFIHGG
@3787211/1
ctgccttctacatttgcgagtgacgaagagttggccactaaactgggcag
+3787211/1
CC@FFFFFHHHHFJJJJIJIGGGHIIJJGGCGHIGIIJJIGGIJEHIIIJ
@3787212/1
ctgccttctacatttgcgagtgacgaagagttggccactaaactgggcag
+3787212/1
CCCFFFFFHHHHHJJJJJIJCGHIJJJJIJHIJJJJIIIIJIJJJIJJGG
@3787213/1
ctgccttctacatttgcgagtgacgaagagttggccactaaactgggcag
+3787213/1
CCCFFFFFHHHHHJJJJJIJEGIJJJJJJJHIJIJJIJJJJJJJJJJJJJ
@3787214/1
ctgccttctacatttgcgagtgacgaagagttggccactaaactgggcag
+3787214/1
CCCFFFFFHHHHHJJJJJIJFHIIGIIJEIJJJJJJJJJJJJJIJIIIJJ
@5300937/1
ggcatcactcccaaatacgaactggtccaaatcgagggcgccatccacga
+5300937/1
CCCFFFFFHHHHHIJJJJJIJJIJJHIJIJJJJJIJJJIJJJJIIJJJJH
@4778617/1
gagcgtttctttagtctgtatattttcttgtatcacttattgcgtctttg
+4778617/1
C@@FFFFFBHHHDHFHBHHHHGIIIJJJJIGHIIGIIJJJIIIIDHIJJI
@1738969/1
cacaggtaaacagttgtacagtagaggataaaccaatggagcacactttt
+1738969/1
@@@FDB=BFFHDDFBHGFHDDCICFHIDGEHGIEGFHGGEHIIHGIIGII
@1738970/1
cacaggtaaacagttgtacagtagaggataaaccaatggagcacactttt
+1738970/1
@@@FDDABFHHHGGGEGGHCGECHHIIGGIIIIGIIIIEIIIIIIIIGII
@6307391/1
tattattaggcactagttattaattataatcatcaatattatctatcgat
+6307391/1
@@@DFFDA<>FHHGHIDCIHIIIJJJIJJGGHIIGCHHGIIJIJJJJIDG
@6307392/1
tattattaggcactagttattaattataatcatcaatattatctatcgat
+6307392/1
CCCFFFFFHHHHHJIJHIIJJJJJJJJJJJJJIJJJJJJJJJIJJIJJJJ
@6307569/1
tattattcctcgaaatcaataactcgacaaaaattgttcccttttgagct
+6307569/1
@??DDDDBHBD?FBE??<?<BBGHI?8@C11?::DH??B?D?GH@91DB8
@6307570/1
tattattcctcgaaatcaataactcgacaaaaattgttcccttttgagct
+6307570/1
@B?DFFFFHHHHHIJJJIJJJJIIJIIJJJJJJJJJIIJJJJJJIIIGII
@6307571/1
tattattcctcgaaatcaataactcgacaaaaattgttcccttttgagct
+6307571/1
CCCFFFFFHHHHHJJIIJJJJJIJJJJJJJJJJJIJIIJJJJJJJJJJIJ
@4779174/1
gagctattgcgatattttttcggaaaaaagtgagtttaggatatcttacg
+4779174/1
CCCFFFFFHHHHHJJJJJJJJJJJJJJJIJIIJJHIJJJJIJIJJIJJJI
@3787895/1
ctgcctttcgtgtggtagtccctcttcgtgttcc
+3787895/1
C@@FFFFFHHDFCFHEDDEHFHDFEHDEBB8?<B
@4270031/1
cttggcgttgaagctgagagtctcttcgtcactcgcaaatgtagaaggca
+4270031/1
CCCFFFFFHHFFFHIIIEGGFDHFIIIICAFHHFGGIGIIIIGGDEGGFG
@6851386/1
ttagtctgtatattttcttgtatcacttattgcgtctttgctttggtcac
+6851386/1
BCBFFFFFHHHHHJJJJJJJHIJJJJJJJJJJJJIJJJJJJIJJJIJJJI
@1248715/1
atttgtacatgaagttgtctgcccctttcttaatcggttctgcatgaatg
+1248715/1
@@CFDDFFHHHHGGIJIJGIDGICEHIIIJIJIIIIIJIJJJGIIGEGIH
@214427/1
aaagacactaagattaccaagttgggcaaccagcagtcccacaaagtttc
+214427/1
CCCFFFFFHHHHHJJJJJJJJHIJJJJJJJJJJJJJHIJJJJJJJJGIJI
@7344526/1
aaaaaagtttatttatcatacacaggtaaacagttgtacagtagaggata
+7344526/1
@@@DDDDACFBFHIHIGIGIGGICGFHFHIIIGIIIIGIEIDFGIIIIII
@7344527/1
aaaaaagtttatttatcatacacaggtaaacagttgtacagtagaggata
+7344527/1
CC@DDDDDFDFDFGH<EFHDHGHGIIFE@9CFGFGHAGGHGDBB>GGHII
@7344528/1
aaaaaagtttatttatcatacacaggtaaacagttgtacagtagaggata
+7344528/1
CC@FFFFBFHHHHJJIIJIJIJIIEGIJIIJGGFCGC@GEGFHGIJIJII
@7344529/1
aaaaaagtttatttatcatacacaggtaaacagttgtacagtagaggata
+7344529/1
CCCFFFFDHHGHHJJIJJJJJJJJJJHHIJJJJGJJIIIIJGHIIJGIJJ
@7344530/1
aaaaaagtttatttatcatacacaggtaaacagttgtacagtagaggata
+7344530/1
CCCFFFFDHHHHHJJJJJJJJIJJJJFGGIJIIHIJIJJJIIJJJJJJJI
@7344531/1
aaaaaagtttatttatcatacacaggtaaacagttgtacagtagaggata
+7344531/1
CCCFFFFDHHHHHJJJJJJJJJJJJIIGHJJJJJJJIJJIJIIJJIJJJI
@7344532/1
aaaaaagtttatttatcatacacaggtaaacagttgtacagtagaggata
+7344532/1
CCCFFFFFHHHHHJJJJJJJJJJJJJIHIJJJJJJIJJJIJIIIJJJJJJ
@2254247/1
ccagctactgcttagaaaatatcaccaagtaccttaggtacatctaccga
+2254247/1
@@@D?DDEDHH?D@BEAFHHIIGHIGHGGEFHIGHIIGHIHEEHIIGFII
@215301/1
aaagacgcaataagtgatacaagaaaatatacagactaagaaacgctcgt
+215301/1
;==DDDDA:@FFF?2AEDAECGEFICEFIIIIII<DEFIFEIIIEIFFE@
@215310/1
aaagacgccaaacattcggcagccaagaacttgctggatctcttggtcgg
+215310/1
CCCFFFFFHHHHHIIJJJJIJJGIIJJIJJJJJJJJJJJJJJJJIJHIJJ
@216550/1
aaagactttgactttttactatttttgtatgcacaaaattcgttctacat
+216550/1
CCCFFFFFHHHHHJJJJJJJJJJJJJJIJJJJJJJJJJJJIJIJJJJIIH
@216695/1
aaagagaagaaaggccgatagaatgaagtgaaagtcgaacgttcttctgg
+216695/1
@@CFFFFFHHFFDHIGJJIIIIIIIIIEIIJJIIDGHHIIJGHGIGJIII
@216696/1
aaagagaagaaaggccgatagaatgaagtgaaagtcgaacgttcttctgg
+216696/1
CCCFFFFFHHHHHIIJJJJJIIJIIIIJGHIIIJFGIHE>D?FFGGCGGI
@6308109/1
tattcacctttatatgtcacattttgtggttctttaacgaaatgtca
+6308109/1
CCCFFFFFHHHHHJJJJJJJJJJJJJIJJJJJJJJJJJJJJJJJJJJ
@4780004/1
gagctggttgttgagaactttgtgttacaggatctcctttatgttttgca
+4780004/1
CCCFFFFDHHHHGJJJJJJJJJHHIJIJIJJGIJJJJJJJJJJHJJJJJJ
@5302451/1
ggcatttatgatccaaaagaaattcccatgagggaatttaaggcatctat
+5302451/1
CCCFFFFFHHHHHJJJJJJJJJJJJJJJJJJJJJJJJJJJJJIJJJJJJJ
@6309459/1
tattgaaaaccttgtagtggattcctaatattttttagtgaacctctcta
+6309459/1
;@8?DDFFHHDHHIDGI<FH?FHCFH@FE@FHGIIB@C<B>BDBFDHDHF
@1742175/1
cacagttccacaaaacgctgaaaaattccgtcggcaagaagttggccgat
+1742175/1
CCCFFDFFGHHHHJJJIJJJJJJJIJJIJJJJJJJJJJJIJGIJJJJJJJ
@1742176/1
cacagttccacaaaacgctgaaaaattctgtcggcaagaagttggccgat
+1742176/1
CCCFFFFFHHHGHJJJIIJIGIJGJJJJJJJIIIJJGIJIEHIJJJJJGB
@1742468/1
cacagttcttactttaacacattgtgttaaacagcctacattaatctcag
+1742468/1
CCCFFFFFHHHBHJJJJJJJJJJJJJJJJJJJJIIIIIJJJJJJIIJJJI
@3269023/1
ctagattctgtttgacattagaagagtaaacgtcagtttgcgtttcaatg
+3269023/1
@@BFFFFFHDHHHIJJJJJGJIJJJJIHJJJJHIGIGIIJIJHIGIJJJJ
@3269024/1
ctagattctgtttgacattcgaaaagtaaacg
+3269024/1
??<DDDBBDDADD32CB:??F9EEE@FD@9FE
@3269025/1
ctagattctgtttgacattcgaaaagtaaacgtcagtttgcgtttcaatg
+3269025/1
@CCDDFFFHHHHHEFHHIIGHHIJJGBHIJJGDHEHGIIJJJFHIIJJJJ
@3269026/1
ctagattctgtttgacattcgaaaagtaaacgtcagtttgcgtttcaatg
+3269026/1
BC<DDFFFHHGHHJIJJJJJJJJJJJHIJJIJGHJJIJJJJJGIIJJJJI
@3269027/1
ctagattctgtttgacattcgaaaagtaaacgtcagtttgcgtttcaatg
+3269027/1
CCCFFFFFHHHHHJJJJJJJJJJJJIHHJJJJHIJJIIJJJJGIJJJIJJ
@4783002/1
gaggaagtaacggcagcactattgacactaagaaatcacagagccccggg
+4783002/1
@@@DDDDDHHHDDGIIA8FBGEHEEGGIFEHGGGGEGHII<G@AFHI<@E
@4783223/1
gaggaataatacgaacttccatagattcaaatgaagtaaacaacatacgt
+4783223/1
CCCFFFFFHHHHGIJJGIJJJHIJIJJIIIJIGJJIEDHEHIGGIJJGGG
@4783224/1
gaggaataatacgaacttccatagattcaaatgaagtaaacaacatacgt
+4783224/1
CCCFFFFFHHHHHJJJJJJJJJJJIJJJJJJIJJJJFHIJJJJJJIJJIG
@4783302/1
gaggaatattacaataagccgaataaaaatgcaaaaaactataaattttt
+4783302/1
CCCFFFFFHHHHHJJJJJJJJJJJJJJJJJJJJJJJJJJIJJJJIJJJJJ
@6310999/1
tattgatttaattttgacatgttagaatgccctattgaaaaccttgtagt
+6310999/1
=?@4=BDEHFHHHIJGHGIJJCIGHIJIJJJIJGHJJIIGCDGAGDFHIF
@6311550/1
tattgcgatattttttcggaaaaaagtgagtttaggatatcttacgttct
+6311550/1
CCCFFFFFHHHHHJJJJJJIJJJJJJHHJJJIJJIJHJJJJJJJJIHJJJ
@6311551/1
tattgcgatatttttttatcgatctggcttcaatgtttgaatgatgatta
+6311551/1
@@@FFFFFHHHHHJJJJIJJJHIIIIJJJIJJIIJIJJJJJJJJJJJIII
@1745295/1
cacatactttattcgtcatcgctccccacgagcgtttctttagtctgtat
+1745295/1
CCCFFFFFHHHHHJJGIJJJJJIJJJJJJJGHHHFHIGHIIBFCFHGHGI
@7866934/1
acaatttttacagttgctgcagcatgaacttactgctatcagagaggctt
+7866934/1
CCCFFFFFHHHFHGHJJJJIIIIJJJJJJJJIJJIJJJIIJIJJJIJJIJ
@7866942/1
acaatttttatcgagttattgatttcgaggaataatacgaacttccatag
+7866942/1
CCCFFFFFGHHHHJJHIIJJJJJJJJJJJJJJIJJJJIIJJJIJJJIJJJ
@5303030/1
ggcattttgacatttatgtgacataatttgcaacatttgacgtacggttc
+5303030/1
CCCADFFFHHHHHJJJJJHJJJJJJJJJJJJJJJJJJJJJIJHIIJJGIJ
@5303031/1
ggcattttgacatttatgtgacataatttgcaacatttgacgtacggttc
+5303031/1
CCCFFFFFHHHHHJJIIJJJJJJJJJJJJJJJJJIIJJIJIJFHIJJFHE
@5303032/1
ggcattttgacatttatgtgacataatttgcaacatttgacgtacggttc
+5303032/1
CCCFFFFFHHHHHJJJJJJHJJJJJJJJJIJJJJIJJJIIHIGHIJIFHJ
@5303033/1
ggcattttgacatttatgtgacataatttgcaacatttgacgtacggttc
+5303033/1
CCCFFFFFHHHHHJJJJJJIJJJJJJJJJJJJJJJJJJJJJJHJJJJHIJ
@5303034/1
ggcattttgacatttatgtgacataatttgcgacatttgacgtacggttc
+5303034/1
CCCFFFFFFHHHHJJJJJHJJJJJJJJJJJJJHJJJJJJJIJFIIGHDGG
@5303035/1
ggcattttgacatttatgtgacataatttgcgacatttgacgtacggttc
+5303035/1
CCCFFFFFHHHGHJJJJJHJJJJJJJJJJJJJIJJJJJJJJJHHJJJHIJ
@7867335/1
acacaagctcaatacaatccccacattccaccccaatctagccactctta
+7867335/1
@CCFFBDDHHDFFIJJJJJIJJIJIJJJIJIIJJJJGJJJIJJJJJJIJJ
@5303966/1
ggccaacatgtcaaaacccacctacgaggataaacgaaagctggaagcca
+5303966/1
CC@FFFFFHHHHHJJJGJIGJJJIJJIJJJJJJJJJJJJJIJJJJJJJJJ
@4272268/1
cttggctgccgaatgtttggcgtctttcttcgatcttccggttccggtgg
+4272268/1
@@@DDDDDFHFFHEHDHIGI>E:EGHIEEH>D?FEFHCHAG@FCHAG@BE
@4272269/1
cttggctgccgaatgtttggcgtctttcttcgatcttccggttccggtgg
+4272269/1
CCCFFFFFGHA@FGABGIDGBA1CDHGEHHCDBFGHIEHEIBEDH@F@AH
@4272270/1
cttggctgccgaatgtttggcgtctttcttcgatcttccggttccggtgg
+4272270/1
CCCFFFFFGHFFHBECFHGHGG?D@GIEAHBDDGHAHDHEHAGGH>@5AE
@7868159/1
acacaggtaaacagttgtacagtagaggataaaccaatggagcacacttt
+7868159/1
@CCFFFFFHHHHHJIHGGIIIIEFGHIIHCHHIJIJGGIIIIIIGIIJJJ
@4273156/1
cttggcttccttcggagttttgcctgttccgtagcagacggccactggca
+4273156/1
CCCFFFFFFHFHGEIGIFGIJFIJIJIIIJJJJJJIJIJJJGIIIIJGIH
@4273157/1
cttggcttccttcggagttttgcctgttccgtagcagacggccactggca
+4273157/1
CCCFFFFFHHBHFGIAEAFHI>DHADCGGIGFHIFGEBGEHDH@G@@F@;
@4273158/1
cttggcttccttcggagttttgcctgttccgtagcagacggccactggca
+4273158/1
CCCFFFFFHHHHHJJGHFHIJGHJIIIJJJIHJJJJJIJJJIIIJJJIII
@4273159/1
cttggcttccttcggagttttgcctgttccgtagcagacggccactggca
+4273159/1
CCCFFFFFHHHHHJJGIDHHICCHGIGIIJIHJIJJJJJJJJJGIGHIGI
@7348620/1
aaaaaatatcgcaatagctcaaaagggaacaatttttatcgagttattga
+7348620/1
CCCFFFFFHHHHHJJJJJJJJJJJJJJJJJJJJJJJJJJJJJJIJJJJJJ
@7348621/1
aaaaaatatcgcaatagctcaaaagggaacaatttttgtcgagttattga
+7348621/1
CCCFFFFFHHHHHIJJJJJJJJJJJJJJJJJIJJJJJJIJJIJFHIJJJI
@7348622/1
aaaaaatatcgcaatagctcaaaagggaacaatttttgtcgagttattga
+7348622/1
CCCFFFFFHHHHHJJIJJIJIJJJJIJIHIGHGIJJJJHIGGDGCHGGIJ
@7348623/1
aaaaaatatcgcaatagctcaaaagggaacaatttttgtcgagttattga
+7348623/1
CCCFFFFFHHHHHJJJJIJJIJJJJJJJIJJIJJJJJJIJJIJIIJJJJI
@7348624/1
aaaaaatatcgcaatattagaaattttcaaatattcttcgcttttgactc
+7348624/1
<?@DDD?BHFH?DGHDGGIDCEBHIAEEEDHGHIGHHHBBEHHIDIEGGI
@7348625/1
aaaaaatatcgcaatattagaaattttcaaatattcttcgcttttgactc
+7348625/1
@CCFFFFFHFHHHJJJJJIJJJGIJJJJJIJJJJJJJIJJFIJJJJHIJJ
@7348626/1
aaaaaatatcgcaatattagaaattttcaaatattcttcgcttttgactc
+7348626/1
CCCFFFFFHHGHHJJJIJJJIJJJJJJJJJIJJJJJJJJJJIJJJJJIJI
@7349054/1
aaaaaatattaggaatccactacaaggttttcaatagggcattctaacat
+7349054/1
C?@FFFFFHHHGHJJIJJJIJHHIJIJEHIJJJIJJJJIJJJJJJIGGJJ
@7349055/1
aaaaaatattaggaatccactacaaggttttcaatagggcattctaacat
+7349055/1
CCCDFFFFHHHHHJJJJJJJJJJJJJJGGJJJJJJIJJJIIJJJJJJIJJ
@7349056/1
aaaaaatattaggaatccactacaaggttttcaatagggcattctaacat
+7349056/1
CCCFFFFFHHGHGGJIIJJJJJJJJIIFGHGIIIIJJIJGEHIIIGIJJJ
@7349057/1
aaaaaatattaggaatccactacaaggttttcaatagggcattctaacat
+7349057/1
CCCFFFFFHHHGGJJJJJJJJJJJJJJGGIJJJJIJJJJJJJJIJJJJJJ
@7349058/1
aaaaaatattaggaatccactacaaggttttcaatagggcattctaacat
+7349058/1
CCCFFFFFHHHHHJIJJJIJJJJJJJJFHIJJJJJIJJJJJJIJJJIJJI
@3793052/1
ctgcggccagaggcaaagtctacatagaacccgaaaatgtggatttacaa
+3793052/1
CCCFFFFFHHHHHJJJJJIIJJJJJJJJJJJJJIJJIJJIIJJJJIJJJJ
@3793252/1
ctgcgggacatgcacatctcttggagccagccaatgggattgcccatcac
+3793252/1
CCCFFFFFHHGHHGIIIJJJIJGJJIJJIJJJJJJJJIJIJIFJJJJJJI
@3793253/1
ctgcgggacatgcacatctcttggagccagccaatgggattgcccatcac
+3793253/1
CCCFFFFFHHHHHIGIIJIJJJIJJJJJIJJJIIJJJJJJJIJIJJJJIJ
@3793254/1
ctgcgggacatgcacatctcttggagccagccaatgggattgcccatcac
+3793254/1
CCCFFFFFHHHHHJJJJJJJJJJJJIJJJJJJJJIJJJJJJIJJJJJJJJ
@3273870/1
ctagccaaacacacatagtacctctccacaaaaagggaaataaacaagga
+3273870/1
CCCFFFFFHHHHGJJJJJHHJJJJJJJJJJJJJJJJJJIJJJJJJIJJJJ
@3273871/1
ctagccaaacacacatagtacctctccacaaaaagggaaataaacaagga
+3273871/1
CCCFFFFFHHHHGJJJJJHIJJJJJJJJJJJJJJJJIJJJJJJJJJJJJI
@3273872/1
ctagccaaacacacatagtacctctccacaaaaagggaaataaacaagga
+3273872/1
CCCFFFFFHHHHHJJJJJIIJJJJJJJJJIJJJJJJIJJJJJJJJJJJJJ
@2754991/1
cgacagagaggttatccttgggggaagaagccaaattgctctactctcaa
+2754991/1
CCCFDDDDFFHBFGIHIIJDIIIJFGGGIGHIIIIIJIJGGGGIIIJIIJ
@1251018/1
atttgtggtatctgtcgatgttgccagaacgtaagatatcctaaactcac
+1251018/1
CCCFFEFFFHHHHJJJJJJIJJGJIIJJJJJGGIIJJJJIJJJJJIJJJI
@1251019/1
atttgtggtatctgtcgatgttgccagaacgtaagatatcctaaactcac
+1251019/1
CCCFFFFFFHHHHJJJJJJJIJJJJIJJJIJGHJJJJJIIJJJJJJJJJI
@1251101/1
atttgtgtaattgaagttcgtattatttcctcgaaatcaataatgcaatg
+1251101/1
CCCFFEFDHHHHHJJJIJJJHIIJJJJJJJJJJJJJJJJJIJJJJJIIJJ
@1252155/1
atttgttccaaaaccgtggaccaccgttggaattccattcaactgaaacc
+1252155/1
CCCFFDEFHHHHHJJJHIIEHIIJIJHIIJJIIIHIJJJFIJIJJJJJJJ
@714335/1
agcagccagctccttcacaacaacaacctggagctagacaacagcaaact
+714335/1
BCCFFFFFHHHHHJJJIJJJJJJJJJJJIJJJJJFIJJJJIJJJJJIJJI
@6857255/1
ttatcacatcattcgtcgtgtaccacatctc
+6857255/1
???DDDDDDBDDEEEEEE@D332A?AA<39?
@6857256/1
ttatcacatcattcgtcgtgtaccacatctcggatcttgctactaatatt
+6857256/1
CCCFFFFFHHHHHIIIIIIHFEGHDEGGGHCEC:FAFH>>DFHI<DDHAF
@6857366/1
ttatcactttttgttgccgtgtgcccttgagaaatttgctgcctcaaaaa
+6857366/1
CCCFFFFFGHHHHJIJJJJIJHIJJJJJJJJJIJJJJJJJJJJJJJJJJJ
@6857367/1
ttatcactttttgttgccgtgtgcccttgagaaatttgctgcctcaaaaa
+6857367/1
CCCFFFFFHHHHHIJJJJJIIFHIJJJJJJJIJIJJJJJIJJJJJJJJJJ
@1254430/1
atttgtttgtggacataaaggaaagaaaaaaatgtcaaaattttgcaaat
+1254430/1
CCCFFFFFHHHHHIJJJIJIJHIJJJJJJJJJIJHIIIJIJJJJJEIIIJ
@6857491/1
ttatcatacacaggtaaacagttgtacagtagaggataaaccaattgagc
+6857491/1
??@DAD>BFFF?<:<AAGCID3<FHHEFFCE@<HD::?GDBC?DDD<4?9
@4787748/1
gaggcttttaaaatttaacgtttagcagtcttctttttagaataacattg
+4787748/1
?<?=DDFEHHHHHJGJIJJJHIJJJEHIHIIJJJIJIJJEHIIJIJJJHJ
@7869392/1
acacgacgaatgatgtgataaatatacctgcacacacgcatttttaaatt
+7869392/1
CCCFFFFFHHHGGJIHJGIIJICIIIJJJJJIJJJJJJIIIIJJJJJJJJ
@5823428/1
gttaaatttaagaggcttttaaaatttaacgtttagcagtcttcttttta
+5823428/1
@B@FFEFFHHHHHJJJJJJJJIIJJJJIJJIJJJJJJJJGGIJJIJJJJJ
@5823429/1
gttaaatttaagaggcttttaaaatttaacgtttagcagtcttcttttta
+5823429/1
BBBDFFFFHHHHHJJJJJJJJJJJJJJJJJJIJJJJJJJJIJJJJJJJJJ
@5823804/1
gttaaattttaaaagcctcttaaatttaaccgaaatatagaatacacccc
+5823804/1
1=14ADDDFHFFHHGEEHG@EEHIEEFHIG>EA?CGFBB@@DDB?BF??@
@5823805/1
gttaaattttaaaagcctcttaaatttaaccgaaatatagaatacacccc
+5823805/1
B@@FFFFFHHFHHJIBHGHIIIJJIJJJJJIJJIIIIJJJJJJJJJJIJJ
@715548/1
agcagctttaccattcgtcttatcgatgcattgaaacgcaaactgacgtt
+715548/1
CCCFFFFFHHHHHJJJJIJJJJJJJIJJJJJJJJJJJIGHJIJIJJJJIJ
@1745468/1
cacatagtacctctccacaaaaagggaaataaacaaggatgtaagaacta
+1745468/1
CCCFFFFDFHHHHJJJJJJJJJJIIIJIJJJJJJJJJIJIGFHIJJJJJJ
@1747461/1
cacatcattcgtcgtgtaccacatctcggatcttgctactaatattcgat
+1747461/1
@@@DDDDDFFFFFIFGCFAF?CA?@CFEF@FFBG@CFFF?BFGEAG4B?D
@3275029/1
ctagcgaacaatccttcgaggtaacctacgtggacatcgaagaaaaaaca
+3275029/1
@@@DDFDAFDFHGBHHGGGGBEGHGFGGGFDFAGBHD>?;?BA>88CEEA
@3275030/1
ctagcgaacaatccttcgaggtaacctacgtggacatcgaagaaaaaaca
+3275030/1
CCCFFFFFHHHHHJJJJJIJJFHIJJJJIJDHIJJJJJJJJJIJJIJJJJ
@3795778/1
ctgctaaaaaagcaggaaaagcccagaagaacgttcgactttcacttcat
+3795778/1
CCCFFFFFHHHHGIJJIJJJGEIJJJJIIJJJJIIJIHIIIJJJJJJJJI
@3275118/1
ctagcgatctcctgcaagaactgaacaaagttgaagtccttggcgttgaa
+3275118/1
CCCFFFFFHHHHHJJJJJJJJJJJJJJJIJIJIJJJHIJJJJJIJGIIII
@3275119/1
ctagcgatctcctgcaagaactgaacgaagttgaagtccttggcgttgaa
+3275119/1
CCCFFFFFHGHHHJIJJJIJJJJJJJJJJJJJIJJJHJJJJJJIJIIJJI
@1748353/1
cacatctcggatcttgctactaatattcgattcgataggtgctttgtctg
+1748353/1
?;?DADFDHH<FABG>BGHEGIIIIHGA;F?FHDDGEF<CFHGIICHHBE
@1748354/1
cacatctcggatcttgctactaatattcgattcgataggtgctttgtctg
+1748354/1
CCCFFFFFHHDHHJJIIIJJJJJJJJJJJIIJJJIJJJICFHIJJJIIJI
@1748355/1
cacatctcggatcttgctactaatattcgattcgataggtgctttgtctg
+1748355/1
CCCFFFFFHHFHHJJJIIJJJJIJJJJJJJJIJJEIGIJDGIJIJJJJJJ
@1748397/1
cacatctcttggagccagccaatgggattgcccatcactttgtcatcgaa
+1748397/1
CC@FFFFFHHGHHJJJIJDHIIGIJIJJJJJJIIGIIJJJJIJIJJJJEI
@1748398/1
cacatctcttggagccagccaatgggattgcccatcactttgtcatcgaa
+1748398/1
CCCFFFFFHHHHGIJJJJJJJJJJIJJJJJJJJJJJJJIJJJJJJJJIJI
@1748716/1
cacatcttgtgagccgccattctcttggctagcttctttgacttgccagt
+1748716/1
CCCFFFFFHHHHHJJJJJJJJJJJJJJJJJJIIJEGIJJIJJIJGBGHID
@1748909/1
cacatgacaagcgatggtgaactgcctttcgtgtggtagtccctcttcgt
+1748909/1
CCCFFFFFHHHHHJJJJHJJJJIJIJJJJJJGIHHJHHJIGBBGIIJJIB
@3276362/1
ctagctcttgctttactttgaatgtaactataaaatgtgtttggcaaatc
+3276362/1
BCCFFFFFHHGHHJJJJJJJFJJJIIJJJJJJJIJJJHGIJGIJIJJJJJ
@715623/1
agcaggaaaagcccagaagaacgttcgactttcacttcattctatcggcc
+715623/1
@@@FFFADDHHHHIJJGHIJF<@CGFHEFGHIJG@DBD?DEIIGIIGJII
@3276804/1
ctagcttccatgactgtcgaagatattctagaaaacgagaaaaacatctg
+3276804/1
CCCFFFFFHHHHHJJJHIJIJCADHHHGIGGHIJJIIFGGIHIIHIGIIJ
@4788593/1
gagggtaacaatctgccttctacatttgcgagtgacgaagagttggccac
+4788593/1
CCCFFDDFHHHHHJJJJJJJJJJJJJJIJJJJDGIJIJJJJJIJJJJJJJ
@6314446/1
tatttatcacatcattcgtcgtgtaccacatctcggatcttgctactaat
+6314446/1
CCCFFFFFHHHHHJJJIJFGHHIGHIJJJIIJJJJIGHGIJIJJJIJIJI
@1256414/1
attttaaatgaaaaacgtatgttgtttacttcatttgaatctatggaagt
+1256414/1
@BCFFFFFHHHHHJJJIHIGHIJIGHJIBFGGGIJJIECHHGIIIIGJJJ
@1256415/1
attttaaatgaaaaacgtatgttgtttacttcatttgaatctatggaagt
+1256415/1
CCCFFFFFHHHHHJJJJHIJJHIJJIJJJJJJJJJJJJJJJJJJJJIJJH
@1256416/1
attttaaatgaaaaacgtatgttgtttacttcatttgaatctatggaagt
+1256416/1
CCCFFFFFHHHHHJJJJHIJJJJJJJJJJJJJIIJJJJJIIJJIJJIJJJ
@222807/1
aaagatttaaaatccaggacagtatccagaagggactgcctatgttcttt
+222807/1
CCCFFFFFHHGHHJJIJJIIJJHIIJJJJJJJJJJJJJJJJIJJIIIJJJ
@7354551/1
aaaaaatgtcaaaattttgcaaattatgtggcattttgacatttatgtga
+7354551/1
<@@FFFDDAHDFBGG@BHDAHEHIEHHIA<DEGEI@GGGFIH>FBEHFGH
@7354552/1
aaaaaatgtcaaaattttgcaaattatgtggcattttgacatttatgtga
+7354552/1
@@@DDDDD<CFHHGIIIIHG@HIIIGHE2CGIGHIIIIIGGGDGIIDFGH
@7354553/1
aaaaaatgtcaaaattttgcaaattatgtggcattttgacatttatgtga
+7354553/1
CCCFFFFFHHHHHJJJJJJJJJJJJJJJHIIJJJJJJJIJJJJJJIJIJI
@7354624/1
aaaaaatgtctgaaaacggtgtgggaagtgttttataagataatgtggaa
+7354624/1
CCCFFFFFHHHHHJJJJJJFHEGHIIJJHIGIJJHIJJJIJJJJJGIJJJ
@5826009/1
gttaacttcgtagctcctttaaaagacatttgtgctgaaaagaaaattca
+5826009/1
CCCFFFFFHHHHGJJJJJJJIJJJJJJJJJJJGHIJJJJJJJJJJJJJJJ
@5826297/1
gttaactttagtgggaaggtttaggtatttgtggtatctgtcgatgttgc
+5826297/1
1=14=BDFHFBAFHGIJIIFEHCGC9CHIIIIHIFGHGIJJJJGHIHIJJ
@5826298/1
gttaactttagtgggaaggtttaggtatttgtggtatctgtcgatgttgc
+5826298/1
C@CFFFFFHHHFHJJIJIJAHHGJJ9EHIIHGGICHIIJJJJJJJJJIII
@4788904/1
gaggtaatacactattattaggcactagttattaattataatcatcaata
+4788904/1
@C@FDFFFGHHGHJJIGIIJHJIJIHJJHGIIJIIGGGJIGIHJIJIHIH
@4788905/1
gaggtaatacactattattaggcactagttattaattataatcatcaata
+4788905/1
BBCFDEFFHHHHHJJJJIJJIJJIJJJJHIJJJJJJJJJJJJIJJJJJIJ
@7872057/1
acagaatctagccaaacacacatagtacctctccacaaaaagggaaataa
+7872057/1
@@@FFFAFHHFHHJIJJFGHHIIGIBHHJJJGJIJJIJIBHHIGHGGII>
@7872058/1
acagaatctagccaaacacacatagtacctctccacaaaaagggaaataa
+7872058/1
CCCFFFFFDHHHHJJJIJJIJIIGIHIJHIGGIIJJJJJJJJIGIJJJJJ
@7872059/1
acagaatctagccaaacacacatagtacctctccacaaaaagggaaataa
+7872059/1
CCCFFFFFHHHHHJJJJJIJJJJJJHIJIJJJJJJJJJJJJJJJJJJJJJ
@4788972/1
gaggtactatgtgtgtttggctagattctgtttgacattagaagagtaaa
+4788972/1
=@<==DDDDBD<DEGFHIIEHICGCHGIIHHIIIIIFIIIIIIIIIHHIG
@1259393/1
attttacaagctatactttgcatagaattagtggtttttttctaaaatca
+1259393/1
@@@?DBDDFDFFFBAFH<CBHE?HG?CFH4C<A@<??:FA6B??FGF9??
@1259394/1
attttacaagctatactttgcatagaattagtggtttttttctaaaatca
+1259394/1
@BCFFFFFHHHHHJJJJJJJJIJIJIIIIIGFHIHHIJJJIJJJJJIIJJ
@1259395/1
attttacaagctatactttgcatagaattagtggtttttttctaaaatca
+1259395/1
BBBADFFFHHHHHJJJJJJJJJIIJJIJJIJHHJHGJJJJJJJJJJJJJJ
@1259396/1
attttacaagctatactttgcatagaattagtggtttttttctaaaatca
+1259396/1
CCCFFFFFGHHHHJJJJJJJJJJJJJJJJJJHHIHHIJJJJJJJIJJJJJ
@1259397/1
attttacaagctatactttgcatagaattagtggtttttttctaaaatca
+1259397/1
CCCFFFFFHHHHHJJJJJJJJIJJJJJJJJJHHJHIJJJJJJJIJJIJJJ
@6858197/1
ttatcctccagttccttcgtaccctcctcctcctccaattcctgcatctt
+6858197/1
B@BFFFFFGHHHHJJJJJJJIJJJJJJJJJJJJJJJJJIJJJJJJJJJJI
@4277235/1
cttggggcagacaaacagctccacaacagcaacatcaaactgttccccca
+4277235/1
CCCFFFFFGHHHHJJIJIIGGIGIJIGIEGIJJJJJJJIJJJIIIJJIJG
@4277450/1
cttgggggaagaagccaaattgcgctactctcaagaaatggcctccatgc
+4277450/1
@@?DFFDD@DCFFEBFHGDHIFDFEHA@DBDGIDCHIIGB>AF>CF@@EA
@4277451/1
cttgggggaagaagccaaattgctctactctcaagaaatggcctccatgc
+4277451/1
CCCFFFFFGHHHHJIJJJJJJJJJJJJJJJJJJJJJJJJJJIJJJJJJJJ
@1259724/1
attttacagggcgttcacgtgtgccaaagccaatgacatcgttaatctgg
+1259724/1
CCCFFFDFGHHHHCFHIIIHGIJGIEG@FHDGGGIIJIJJIGIJJJIIIG
@4277631/1
cttggggtcaaccacaggtttcacaacaacaacctggaacgagacaacag
+4277631/1
CCCFFFFDHHHHHJJIJJFHIJJJJJJJJJJJJJJJIJJJIJIJJJIJIG
@5309609/1
ggccgatagaatgaagtgaaagtcgaacgttcttctgggcttttcctgct
+5309609/1
@@@DDDDD?F?FDEHECECBHEAA?BE;?8?;;FABGDH;DGFE>DH<<F
@7355667/1
aaaaaattacattcagtatcgatagataatattgatgattataattaata
+7355667/1
@@<DDDDDFHDHFCIIBGGHGHIIIIDHIGIGEHGIG@GGGIIGGIGEHG
@7355668/1
aaaaaattacattcagtatcgatagataatattgatgattataattaata
+7355668/1
CCCFFFFFHHHHHJJJIJJJJIJJJJJJJJJJJJJJIJJJJJIIJJJJJJ
@3277780/1
ctaggaactatcaagttcttttgatgaaaatatgtcttgagcaaaatact
+3277780/1
CCCFFFFFHHHHHJJIJJJJJJJJJJJJJJJJJJIJJJIHIJIJJJJJJJ
@4790288/1
gaggttcactaaaaaatattaggaatccactacaaggttttcaatagggc
+4790288/1
@@@FDDFFHHHGHJJIJGIGIJGIJJJJJJJJJJJIICBFHHGGIIJIHI
@3279434/1
ctaggatcctcgtatagatgtcttgttattaaataatcgag
+3279434/1
@@@DDDDDFFF<2:A<ABA<A:AF4AE2AF<DF@CG<9C?C
@6860344/1
ttatgatccaaaagaaattcccatgagggaatttaaggcatctattatac
+6860344/1
B1=DDFFFHHHHHJGJJJJJJJIJJJJJJIIIJJJIJGAHIJJJIJJJJJ
@5309925/1
ggccgatttgcagactctcagcttcaacgccaaggacttcaacttcgttc
+5309925/1
CCCFFFFFHHHHHIJJJJJJJJJJJJJJEHIJJJJGGIJJJJJJJJJIJJ
@5309926/1
ggccgatttgcagactctcagcttcaacgccaaggacttcaacttcgttc
+5309926/1
CCCFFFFFHHHHHJJJJJJJJJJJJJJJFHIJJJJIJJJJJJJJJJJIJJ
@5309927/1
ggccgatttgcagactctcagcttcaacgccaaggacttcaactttgttc
+5309927/1
CC@FFFFFGHHGHDHGHGIJJGIIIJIJ>HBHIIGDHJJJIGGIIJJIII
@5309928/1
ggccgatttgcagactctcagcttcaacgccaaggacttcaactttgttc
+5309928/1
CC@FFFFFHHGHDAEFHGIIIJJIIIIC8EAFFHIIIJFIIIGGIIGGHI
@5309929/1
ggccgatttgcagactctcagcttcaacgccaaggacttcaactttgttc
+5309929/1
CC@FFFFFHHHHHJJJJIJJJJJJJJJJCGIIJIJGJJJJJJJJJJJJJJ
@6317383/1
tattttttagtgaacctctctaacgtctttatagaatgtcaatgttattc
+6317383/1
CCCFFFFFHHHHHJJJJJJJJJJJJJJJJJJJJJJJJJIJJJJJIJIJJJ
@6317439/1
tattttttcggaaaaaagtgagtttaggatatcttacgttctggcaacat
+6317439/1
CCCFFFFFHHHHHJJJIHHIJJIIIJJJJJJJJJJJJJJJJJJJJJIJII
@3797708/1
ctgctacggaacaggcaaaactccgaaggaa
+3797708/1
@C<DFEB<AAHDFEBFGIGHGGGHBA;D6BD
@3797709/1
ctgctacggaacaggcaaaactccgaaggaagccaagggctcggctgctc
+3797709/1
CCCFFFFFHGHHHJJJJJJJJJJIJJJJIJJJJJJIIJFIJJIIIJJFFH
@3797710/1
ctgctacggaacaggcaaaactccgaaggaagccaagggctcggctgctc
+3797710/1
CCCFFFFFHHHHHJIJJJJJJJJJJJJIGIJJIJJJJIIHIJJJIIFCCH
@3797711/1
ctgctacggaacaggcaaaactccgaaggaagccaagggctcggctgctc
+3797711/1
CCCFFFFFHHHHHJJJJJJJJJJJJJJJJJJJJJJJJIJJJJJJJJJFEH
@6317824/1
tcaaaaacgtatgacaaaactatagacaaaccagaattacaggaaatgga
+6317824/1
CC@DFFFFHHHHHIJJJJJIJJIJICGIGHGIJJJJJIIJJJIHHIIIIH
@6318207/1
tcaaaacataatattactcttataaaccctgatcttccattactaagggt
+6318207/1
CCCFFFEFHHHHHJJJJJJJJJJJJJJJIIJIJJJIJJIJJJIIIHIIIJ
@6318320/1
tcaaaaccaacatctgtcagtgctagcgaaaatactcaacctggatcaat
+6318320/1
??;DDF>BFACFHIIIGH>H@HGDGIIIEA<GDHHGGBHDFHGGIGGIIF
@720765/1
agccaatcagaccaacggaacgcccggagcggctgat
+720765/1
<@@D;DDAF<DFFEFIIIFC?C1CE@:GGIB65@A2=
@720766/1
agccaatcagaccaacggaacgcccggagcggctgatatcaccaatcagg
+720766/1
CCCFFFFFHHHHHIJJJJJIJGIIIIEHIJJJIIJ>>ACCEEHHDBD@@E
@720867/1
agccaatcttccgctaccgcgtgttccttaacaacgatctggtggccacc
+720867/1
CC@FFFFFHHFHFIIIJJIIGHGHHJGIJJJHIJCGHGHGCHHIIGIJIJ
@1750677/1
cacattatgaaattactcatagtgtcacgggaactcataacaatagattc
+1750677/1
=:?DADFEFHHHFEFBDHII@EIEFBCFFI<HD@FDCHCDGEFG<BBDHG
@2761261/1
cgaccacttgtatagcttccgtcggagttgctctagataaatcgtaatct
+2761261/1
CC@FFFFFHHHHHJJIJJJJIGHIJHIHIIIGHGIJJJJJJJJJIJJJJJ
@6862595/1
ttatgttttactaatttttcaataaagtacactttatttaagaacaaaca
+6862595/1
1:14=AD?DFDFBFFFIFIIIA<FEHCEBHEIFFE@@CFDCFBDCBC@G;
@6863280/1
ttattaccacgtcaccattgccaaccatatgtgatttcccgatttacctc
+6863280/1
CCCFFFFFHHHHHJJJJJJJIJJJJJJJJJJIIJJJJJJJJIJJJJJJJJ
@6863565/1
ttattaggcactagttattaattataatcatcaatattatctatcgatac
+6863565/1
@@@DDD;DFFFFF@2A:CHHFEHI>ACCHFHFE4?HHFFBFIFICG?F3@
@6863566/1
ttattaggcactagttattaattataatcatcaatattatctatcgatac
+6863566/1
CCCFFFFFHHHHHJEIIJJJJJJJJIJIJIIJJIJJIJJJJJJFJIIJII
@6863567/1
ttattaggcactagttattaattataatcatcaatattatctatcgatac
+6863567/1
CCCFFFFFHHHHHJHIJJJJJJJJJJJJJJJJJJJJJJJJJJJJJJGJIJ
@6863568/1
ttattaggcactagttattaattataatcatcaatattatctatcgatac
+6863568/1
CCCFFFFFHHHHHJJJJJJJJJJJJJJJJJIJJJJJJJJJJIIJJJJIII
@5312003/1
ggcctccatgccgagcaagactcccgtcagcgtcctccaggagttgctga
+5312003/1
@@<DFFFFGFHFHIIIIIBGIGIIIIGHIIIFIGIIIEIIIIIFHIIIII
@5312004/1
ggcctccatgccgagcaagactcccgtcagcgtcctccaggagttgctga
+5312004/1
@@@FFDDBHFHHDHHIGGHHDFDHGGFGEB9??DAGI;;=@AB=7@CAHC
@5312005/1
ggcctccatgccgagcaagactcccgtcagcgtcctccaggagttgctga
+5312005/1
CCCFFFFFHHGHHGJJJJIJJJJJJIGIGHJIHIJGIJGIGHIFGIJIJD
@5312006/1
ggcctccatgccgagcaagactcccgtcagcgtcctccaggagttgctga
+5312006/1
CCCFFFFFHHHHHBHIIIJJJJJJJIHJJJJJGIJJIJEIJEIHHIIIIH
@5312007/1
ggcctccatgccgagcaagactcccgtcagcgtcctccaggagttgctga
+5312007/1
CCCFFFFFHHHHHIJJJJGGIJJJJGEIIIFIGHIGHIGHJIJFHIHJJE
@721831/1
agccacttaagcacacatgttacataaatgtcaaaatttgacataatttg
+721831/1
CCCFFFFFHHHHHJJJJJJJIIJJJJIJJJJIIIJJJJIJJIJJJIJJJJ
@6319946/1
tcaaaatcatgaccaaaaagtgaacagctatcgatacacagtcat
+6319946/1
C@@FFFFDHGHHHIGJJJJJCFHHIJIJJCGHJJJIGIJJJJEGI
@7878447/1
acatgaccatgatgcactcggccggaccgattcagcccccaccaagggaa
+7878447/1
CCCFFFFFHHHHHJJJJJJJJJJJJJJJJJJJJJJJJJJJJHHHHEFFDE
@227410/1
aaagcctcttaaatttaaccgaaatatagaatacaccccttaatcagcta
+227410/1
CCCFFFFFHHHHFIJJJJIJIIIJJJJIIJIJJJJJJJIJJJJJJJJGJD
@1261982/1
attttagaaaaaaaccactaattctatgcaaagtatagcttgtaaaatta
+1261982/1
CCCFFFFFHGHHHJJJGJJJJJJJJJJJJJJJJGHJIIIJJJJJJJJJJJ
@4282844/1
cttggtcggaaaagtaacgcccgaacaagccaatcagaccaacggaacgc
+4282844/1
CCCFFDFFHFHHGJEGHIJIJJJIIJJJJJJJJJJJJJJGJJJJJJGHFF
@4282845/1
cttggtcggaaaagtaacgcccgaacaagccaatcagaccaacggaacgc
+4282845/1
CCCFFFFFHHHHHJEGIJIJJJJJJJJJJIJJJJJJJJJJJJJJJJHHFF
@6320934/1
tcaaaattttgcaaattatgtggcattttgacatttatgtgacataattt
+6320934/1
CCCFFFFFHHHHHJJJJJJIJJIJJJJJJIJJJJJJJJJIJJIIJJHIII
@4794086/1
gagttagagttactgtggaagtatttgggaaaggtttgtttaaagggatt
+4794086/1
B@@DFDFFHHFGHIHFHJHHIAEHIIJEHJJIIGCHEHHIIIJIGIIEGI
@5313734/1
ggcctttcttctctttgccgtattttattttgtaagg
+5313734/1
=@?DDFDFHHBHBGIIBHIIGAGHGIFG@CHGHHG<3
@5313735/1
ggcctttcttctctttgccgtattttattttgtaaggtgaggtatttgta
+5313735/1
@@@DDDDDDHD?DFGG@>EB@?EGHIGGIIHEC:EHG?DC@G0BFGGBDB
@3804301/1
ctgctgcctatcctgaggcctacgctgttgttgtggtccacccctttgtt
+3804301/1
@@<DD3B?FA?DFFBDFBHG@G?CE;?8?FCBFCFG:B39BGDHGCG<CG
@1754733/1
cacattttgtggttctttaacgaaatatcaagagcataaagtatgtctag
+1754733/1
CCCFFFFFHHHHHIIJJJIJJJJJJJGIIJJJJJJJJIJJJIIJJIJJJI
@1754734/1
cacattttgtggttctttaacgaaatgtcaagagcataaagtatgtctag
+1754734/1
CCCFFFFFGHHHHIIIJJJJJJJJJJJHIJJJEIJJJJJJJFHIJIIJJH
@1754735/1
cacattttgtggttctttaacgaaatgtcaagagcataaagtatgtctag
+1754735/1
CCCFFFFFHHHHFHIJIJJJJJJJJJJHIJIJJJIJIJJJJDGIIHHIJI
@3805592/1
ctgctggttgcccaacttggtaatcttagtgtctttcagtcccgaatacc
+3805592/1
C@@FFFFFHHGFHEEHGEIIHGHJIJJIIJIFHHGIIGGHIGHGGHGIIE
@2767087/1
cgacgaatgatgtgataaatatacctgcacacacgcatttttaaaattta
+2767087/1
CCCFFFFFGHGFDGIGIJJIGGHJIIIIJJJJJJIJIJJJJJIIJJJJJJ
@2767088/1
cgacgaatgatgtgataaatatacctgcacacacgcatttttaaatttaa
+2767088/1
@@@BDDDDFHDFHE>@FHGCEEIEHFHGIEGGIHIIEHEGGIIIGGGGHH
@2767089/1
cgacgaatgatgtgataaatatacctgcacacacgcatttttaaatttaa
+2767089/1
@@@FFDDFDFFHFHBHGGHIIJIJJJJGJJJJJJJIJIJIJJIIIJJJJG
@2767090/1
cgacgaatgatgtgataaatatacctgcacacacgcatttttaaatttaa
+2767090/1
@@@FFFFFHFDHDGCHIGIIIIJJJJIJIJJJIJIJIJJJJJJFHIJJJJ
@2767091/1
cgacgaatgatgtgataaatatacctgcacacacgcatttttaaatttaa
+2767091/1
CC@FFFFFGHHHFHHIJIJJJJJJJJJJJIJJJJJJJJJJIJJIIIJJJI
@2767092/1
cgacgaatgatgtgataaatatacctgcacacacgcatttttaaatttaa
+2767092/1
CC@FFFFFHHHHHIIJJJJJIIJIJJJJJJJJJJIJJJJJJIIIIJJJJJ
@2767093/1
cgacgaatgatgtgataaatatacctgcacacacgcatttttaaatttaa
+2767093/1
CCCFFFFFHHGHHIIIEIGGIIHJGGIJJJJJJJIIJJJJJJJJJGIIJJ
@2767094/1
cgacgaatgatgtgataaatatacctgcacacacgcatttttaaatttaa
+2767094/1
CCCFFFFFHHGHHIJIJJJGIIJJJIGIJJJJIJJJJJJJJJJJJJJJJJ
@2767095/1
cgacgaatgatgtgataaatatacctgcacacacgcatttttaaatttaa
+2767095/1
CCCFFFFFHHHHFHGJJIJJJIJJJJJJJJJJJIJJJIJJJJJIJIJJJJ
@2767096/1
cgacgaatgatgtgataaatatacctgcacacacgcatttttaaatttaa
+2767096/1
CCCFFFFFHHHHFIIIIJJJIJJJJIJJJJJJJJJGIIJJJJJJIHJJJI
@2767097/1
cgacgaatgatgtgataaatatacctgcacacacgcatttttaaatttaa
+2767097/1
CCCFFFFFHHHHFIIJJJJJJJJJJJJJJJJJJIJJJJJJJJJJJJJJJJ
@2767098/1
cgacgaatgatgtgataaatatacctgcacacacgcatttttaaatttaa
+2767098/1
CCCFFFFFHHHHFIJIJJJIJIJIIJIJIJHJJJJIIIJJIJJIJJJJJJ
@2767099/1
cgacgaatgatgtgataaatatacctgcacacacgcatttttaaatttaa
+2767099/1
CCCFFFFFHHHHHIIJJJJIIIJJJJJJJJJJJJJJJJJJJJJJJJJJJJ
@7879447/1
acattatgaaattactcatagtgtcacgggaactcataacaatagattcg
+7879447/1
?B@ADDFFHHFHGIJGIGJIJIHIGCCEGHJJIJJGIIIJJJJJIHIIJG
@6865032/1
ttattcgtcatcgctccccacgagcgtttctttagtctgtatattttctt
+6865032/1
CC@FFFFEHHHHHJJJJJJGIIEFHG?GIIJJJIJ?FHIIJIJJJJIJJJ
@6865033/1
ttattcgtcatcgctccccacgagcgtttctttagtctgtatattttctt
+6865033/1
CCCFFFFFHHHHHJJJJJJGIFGIJJGIJJJJJIIJJJJJJJIJJJJJJJ
@4796652/1
gataaagcgttaccagcgcttgaggaagtaacggcagcactattgacact
+4796652/1
@@@FFFDDHCFFFHIIIJIJJJGHIIIDGGGDE>ABHEF;3B>@FGH@@C
@4796911/1
gataaataaacttttttcgggtttggaaaaaatttcaaattgttcaggta
+4796911/1
CCCFFFFFHHHHHJJJJJJJJFHJIJJJJJJJJJJJJJJJJJHIJJJJII
@4796912/1
gataaataaacttttttcgggtttggaaaaatttcaaattgttcaggtaa
+4796912/1
@?@;DDDDHHADBHIGABFHIHAGH8?CCDDD@BDEG@ADBFEGIII@>G
@4796913/1
gataaataaactttttttcgggtttggaaaaaatttcaaattgttcaggt
+4796913/1
CCCFFFFFHHHHHJJJJJJJJJEHJJJIJJJJJJJJJJJJJJJHHIJJJH
@4797088/1
gataaatatacctgcacacacgcatttttaaatttaaaaatttattcaag
+4797088/1
:=14ADFFHHHHHJJJJJJJJJJJJJJJJJJJJJJJJJJIJJJJJJJIJI
@7364871/1
aaaaacattgaccaatcgccaccaatgcttggtgcagctatccactttgc
+7364871/1
@@@FDFFDHFHGDIIJI=FFIIIIIJIJJJIG?FHHGIGIIJHIIGIJJJ
@7364872/1
aaaaacattgaccaatcgccaccaatgcttggtgcagctatccactttgc
+7364872/1
CC@FFFFFHGHHHJJIICFHFGIJIJJIJIIIJGHIJJJJGIGGIIJFJI
@7364873/1
aaaaacattgaccaatcgccaccaatgcttggtgcagctatccactttgc
+7364873/1
CCCFFFFFHHFHHJJJJHIJIJJJJJJJJJJJHHIJJJJJJJJJJJJJJJ
@7364874/1
aaaaacattgaccaatcgccaccaatgcttggtgcagctatccactttgc
+7364874/1
CCCFFFFFHHHGHJJJJACFHIIJJIIIJEIIDGHIJJJIGIJJIJIJJI
@7364875/1
aaaaacattgaccaatcgccaccaatgcttggtgcagctatccactttgc
+7364875/1
CCCFFFFFHHHHGJJGIGIGIIJJIJJJGIIIHHIIFHJJJJJIJJJJII
@7364876/1
aaaaacattgaccaatcgccaccaatgcttggtgcagctatccactttgc
+7364876/1
CCCFFFFFHHHHHJJHIEHIIJJJJJIJJJJIHHJIIJIJJJJJJJJJJJ
@228056/1
aaagcgttaccagcgcttgaggaagtaacggcagcactattgacactaag
+228056/1
CCCFFFFFHHHHHJJJJJJJJJJIJGHGJJGJJJBBHECHHGEGEHAFHA
@7365256/1
aaaaaccagagacgattttgtcgaagatctctgtgagaagacagaagaat
+7365256/1
CCCFFFFFHHHHGJIJJIJIHIIJJJIIJJJJJHIGIIJIJJJJIJIJJJ
@228339/1
aaagctatggttgagtgaaaaaggtgggaaatgttgactgttgtagctga
+228339/1
CCCFFFFFHHFHHIJCFHIJJIJIHGHIIIIIJJEIJJJJIJEFGHIJJI
@2262934/1
ccaggagttgctgagccgtcgcggcatcactcccaaatacgaactggtcc
+2262934/1
@@@DDFFDHFHFFGFHIIIGJDIJGJJGIIIIIIEII@HGHIGHHHE?CD
@2262935/1
ccaggagttgctgagccgtcgcggcatcactcccaaatacgaactggtcc
+2262935/1
CCCFFDFDHHHHHHIIIJGHIGIJFGIJJJJJJJJJJIJIIJIHHGG?BE
@5839492/1
gttacttcctcaagcgctggtaacgctttatcgggt
+5839492/1
@CCFFFDDFHFHHIGGG@DFIGIIHGCGGID@BFHB
@3807260/1
ctgctgttgtctcgctccaggttgctgttgtggaggagcgggctgctgtt
+3807260/1
CCCFFFFFHHGGGFIHGIGHIBHHIJJEGHFGIFHIBGGIIJBBE@;CEE
@4797555/1
gataaatgaaagaaattaaacacgctgagaaagctatggttgagtgaaaa
+4797555/1
CCCFFFFFHHHHGJJJJJJJJJGIJJIJJIJIGHJIJJIHHHGIGHGIIG
@5841053/1
gttagaatgccctattgaaaaccttgtagtggattcctaatattttttag
+5841053/1
CCCFFFFFHHHHHIJJJIJJJIJJJJJJJJIJGIJJJJJIJIJJJJJIJG
@5841781/1
gttagagaggttcactaaaaaatattaggaatccactacaaggttttcaa
+5841781/1
CCCFFFFFHHFHHJJJJJJJJJJJJIIJJIJJJJJJJJJJJJJBGGJJII
@1758245/1
caccaagagaagaaagctatacagtagtcaaatttgtatccattatcact
+1758245/1
CCCFFFFFHHHHHJJJJJJJJJJJHIHHIIIIJJJJEEIIIJJIJJJJJJ
@1264371/1
attttataaagttggccatcgtttggtaggcagattcctccgtgttcgaa
+1264371/1
@@@DDDDDDH?FH>>E<ECFGBFHGIHE>@AFE?FCDCGBFD0??9BFH2
@1760005/1
caccaatcaggtggtgacatcgttcgatgacaaagtgatgggcaatccca
+1760005/1
CCCFFFFFHDF<BFGIGHGIIGIIIIIICCFHIII11?G>BHHGDFHEAF
@1760006/1
caccaatcaggtggtgacatcgttcgatgacaaagtgatgggcaatccca
+1760006/1
CCCFFFFFHHHFHJHIIJIJJJJJIJJEIJJJJJJDGIIJJJIHIIJGII
@1760007/1
caccaatcaggtggtgacatcgttcgatgacaaagtgatgggcaatccca
+1760007/1
CCCFFFFFHHHHHJIIJJJJJIEGJJJIIJJJJIJDHIIIGIIGIJJJJJ
@1760762/1
caccaatgccgaatggtttattggcgaggagggctgcagcgtttatgatc
+1760762/1
CCCFFFFFHHHGHJJJCGHIJJJJJJJI8@@FHGGHIGEGECEHDEEEFF
@1760769/1
caccaatgcctggtgcagctatccactttgccagtggccgtctgctacgg
+1760769/1
@@@DDFFBHHHDHHJJIIIIEGEBGIJJJIFIJJHGIIJFHIGHIIGJJJ
@1760770/1
caccaatgcctggtgcagctatccactttgccagtggccgtctgctacgg
+1760770/1
CCCFFFFFHHHHHCGIIJIJJJGIGHHJJJJJIJHIJIIIHIJJJIIJJJ
@1760923/1
caccaatgcttggtgcagctatccactttgccagtggccgtctgctacgg
+1760923/1
CC@FFFFFHGHHHFHIJJJJJJJJJJJJJJJJJJGIIJJJHIJJIJJIJJ
@1760924/1
caccaatgcttggtgcagctatccactttgccagtggccgtctgctacgg
+1760924/1
CCCFFFFFHHHHHGHIJJJJJJJIJJJJJJJJJJJJJJJIJIJJJIJJJI
@7883743/1
accaagaccagatgacttacggaacttagcttcacaattacttagagaag
+7883743/1
CCCFFFFFHHHHHJIJJJJJJJIIJJJIJJJJJJJJJJJJIJJJJJJJJJ
@724020/1
agccgccattctcttggctagcttctttgacttgccagtgccaatttcgc
+724020/1
@@@FFFFFHFHHHJJIJIIGIJIHGIJJHHGIJGIJIJIGHGGJIJJJFG
@724121/1
agccgctccgggcgttccgttggtctgattggcttgttcggg
+724121/1
@@@D?DD@FA:@8C88C?@FDD=8B@FFDBA>BGI;CGC1@E
@724122/1
agccgctccgggcgttccgttggtctgattggcttgttcgggag
+724122/1
CCCFFFFFHHHHHJIJJJJIJJJIHIJIJJJJJJJ@=F@=EH6B
@6324907/1
tcaacgccaaggacttcaactttgttcagttcttgcaggagatcgctagc
+6324907/1
@@CFD=DDHHDDHIJJIJJIGGIIEGHIIGHIGIGGGHGCD?FHCGEIBG
@5318042/1
ggcgattggtcaatgttttttcttcgatgtccacgtaggttacctcgaag
+5318042/1
B@@FFFFFHHHHHJJFHJJJJJJJJJJJJJJJIIJIIIJIIIJJJJJEHJ
@5318043/1
ggcgattggtcaatgttttttcttcgatgtccacgtaggttacctcgaag
+5318043/1
BCCFDFFFHFHHHJJIIJJJJGHJIIGIJJIJIJJIGIJIIJIJJJJJJJ
@6870018/1
ttcaaacattgaagccagatcgataaaaaaatatcgcaatattagaaatt
+6870018/1
7@@DDDD?DF?HHE@AG@BHFHEGGEGF?D<FHI96B?DFDHHI>FHE=F
@6870019/1
ttcaaacattgaagccagatcgataaaaaaatatcgcaatattagaaatt
+6870019/1
=@?BDDDDDAFFHCGII@B<FBAEFECHHGIDHI9?1BGABHHCB=BB=F
@6326528/1
tcaagagctggcaataaagaaaggctttcaatcaccacattatgaaatta
+6326528/1
@CCFFFFFHHDHFIJIIJJIIGIJIGIGEHIJJJJEHJJJIIHIIIJJIG
@5319220/1
ggcggaacgggctgttgttgaccccaagcttgaggttgttgttg
+5319220/1
???DDDDDDDDA1C2CEEEE<?DD@D;D=DDC29B9?BACC=C9
@6326833/1
tcaagatatattcttcaggggatcatgaagctcgcttttcaaattctcgt
+6326833/1
@@CFFEDDHHHHGIGIIIDHG@FFEIIIHGGEGIIIIIIIIIIIGIIGHF
@6326834/1
tcaagatatatttttcaggggatcatgaagctcgcttttcaaattctcgt
+6326834/1
CCCFFFFFHHFHHJJIJJJJJFGIJJJJJJJJJEDEGIIAFIJGIIIIIF
@6326939/1
tcaagatccagtgtttaaggaactatcagatgttggtccgccacactgta
+6326939/1
?@;:ABDDB??<C<CDGIECDGIDHFF?EHEFHEIE?GFIFFIIIIIIFF
@6326940/1
tcaagatccagtgtttaaggaactatcagatgttggtccgccacactgta
+6326940/1
CCCFFFFFHHHHHHJJJJIJJJJJJJJIJGIJGIJIGIIIIJJJJJJJHI
@6326941/1
tcaagatccagtgtttaaggaactatcagatgttggtccgccacactgta
+6326941/1
CCCFFFFFHHHHHJIIJJJJIJJJJJJJJJJJJJJJIJJIJJJJJJJJIJ
@6327054/1
tcaagatctgtctttctttgacgaaatacgagtagaagatcccagagttt
+6327054/1
CCCFFFFFHHHHGJJJIJJJJJJJJJJJIJJJFHGIIIJIJJIJJJJBGI
@2772104/1
cgacgctatcatatcaaaaactggagttccttggtgatgctgtgctcgat
+2772104/1
@@CDDDFDHHHHHIGHGIIFDEH@HE?EFHIIIGF=FABEDFFHGIIIII
@6328653/1
tcaaggttttcaaactgttaaaaaacctgctgaatgtgcgccaattgagt
+6328653/1
CCCFFFADFFHHHJJJIJJIIJIJIIJJIJJIGDCGCDDHGIIIJJJJIB
@1269353/1
attttattgaaaaattagtaaaacataatggttttcgcgcgtaaagtgac
+1269353/1
@C@FFFFFHHHHHJJJJJHJJJJJJJJJJJJHHIJJJJJJJJIJJJGIJJ
@1269354/1
attttattgaaaaattagtaaaacataatggttttcgcgcgtaaagtgac
+1269354/1
CCBFFDDEHGHGHJJIJJIJJJJIJJGHIIGFHHJGIDHGGIIHCH;@DE
@1269355/1
attttattgaaaaattagtaaaacataatggttttcgcgcgtaaagtgac
+1269355/1
CCCFFFFFHHHHHJIJIJHHIJJJJJJJJJJHHJJJJJJJJIJJJJHIJJ
@725929/1
agcgaacaatccttcgaggtaacctacgtggacatcgaagaaaaaaacat
+725929/1
BCCDFFFFHHHHHJJJJJJFHIJJIJJJHIJIIJJJJJIJJJJJJJJJHH
@725930/1
agcgaacaatccttcgaggtaacctacgtggacatcgaagaaaaaacatt
+725930/1
CCCFFFFFGHHHHJIJIIJEFHIIGJIIDGIGIIGIIGGEHHIJJIIJGH
@725931/1
agcgaacaatccttcgaggtaacctacgtggacatcgaagaaaaaacatt
+725931/1
CCCFFFFFHHHHHJJJJJJFHIJJJJJIHIJJJJIJJIIJJJJIJJJJJJ
@1762761/1
caccaattgtacagaatggttgttctgcttcaccaatctgcataccgctt
+1762761/1
CCCFFFFFHHHHHJGJJJJFHHHJIJJJJJJJJJJJIJJJJJJJJIJJJG
@7884856/1
accaatgcttggtgcagctatccactttgccagtggccgtctgctacgga
+7884856/1
CCCFFFFFHHGHDHIJJJIJJJJJJJIJJJJIJHIJJJJFHIIIJJJIJJ
@4803019/1
gatagcaactaattttacaagctatactttgcatagaattagtggttttt
+4803019/1
C@CFFFFFHHHHHJIJJJJJJJJJJJJJJJJJIIGIIIIJFIHIJFHJJJ
@4803020/1
gatagcaactaattttacaagctatactttgcatagaattagtggttttt
+4803020/1
C@CFFFFFHHHHHJJJJJJJJJJJJJJJJJJJIJIJIJIJJJGHJGHJJJ
@4803021/1
gatagcaactaattttacaagctatactttgcatagaattagtggttttt
+4803021/1
CCCFFFFFHHHHGJJJGGIJIJJJJJJJJJJJJJJJJJJIJJHII?DGHI
@2773433/1
cgacggctcagcaactcctggaggacgctgacgggag
+2773433/1
@C@DFFFFHHFDHJJGGIHIIIJIJJGIGIJGIJJ:A
@2773434/1
cgacggctcagcaactcctggaggacgctgacgggag
+2773434/1
CCCFFFFFHGHGGJJIJJIIJEHIGIHIJIFIHJD6F
@4803239/1
gatagctgcaccaggcattggtggcgattggtcaatgttttttcttcgat
+4803239/1
BC@FFFFFHHHHHJJJJJJIJ:CHIJHIJJI?DHIIJGIJJIJJIJJIJF
@7885836/1
accacaaatacctaaaccttcccactaaagttaaccagacaaagcaccta
+7885836/1
CCCFFFFFHHHHHJJIJJIJJJJJJJJJIJIIIJJJJIIIJJJJJJJIIH
@7885868/1
accacaagcaatgtcaaagagaaggatagcaactaattttacaagctata
+7885868/1
CCCFFFFFGHHHHIJJJJJHIGHIJJJJJJJJJJJHIJJJJJJJIJJJII
@4803840/1
gatagtttaagttgtcatagtaccactggtggtcgcccataatttatgta
+4803840/1
CCCFFDFFHHHHHIHIJJIJHHIJJJJJJEGHFHIIIJJJJJJJJJJJII
@4804414/1
gatatattcttcaggggatcatgaagctcgcttttcaaattctcgtg
+4804414/1
CBCFFFFFHHHHHJJJJGJIIJIIJIJJJIGAHIJIIIJJJIGDDFD
@4804415/1
gatatattcttcaggggatcatgaagctcgcttttcaaattctcgtgact
+4804415/1
CCCFFFFFHHHHHJJJJJJJIJJJJJJJJJJJJJJJJJJJJJJJJIH@DH
@3293979/1
ctataatcgaatctattgttatgagttcccgtgacactatgagtaatttc
+3293979/1
@@@FFFFFHHHFHHIJJJJIJJJJJIJJJJJIJJJJJJJIIJIFHFIIJJ
@7371976/1
aaaaagatggcgaaacaattagcagcaagagaaatgctggaaaagttaaa
+7371976/1
CCCFFFFFHHGHHJJJJJJJJJGIJJJJJIJJJJGIIIIIIIJJJHIIGI
@7371977/1
aaaaagatggcgaaacaattagcagcaagagaaatgctggaaaagttaaa
+7371977/1
CCCFFFFFHHHGHJJJJJIJJGIJJJJJJIIJJGJJJIJJJJJIJFHIIJ
@7371978/1
aaaaagatggcgaaacaattagcagcaagagaaatgctggaaaagttaaa
+7371978/1
CCCFFFFFHHHHHJJJJJJJJJIJJJJJJJJJJJJJJJJIJJJJJFHIHJ
@5322599/1
ggcgtctttcttcgatcttccggttccggtggccaccagatcgttgttaa
+5322599/1
BCCFDFDDHHFHHGFHHGGIIGG?DFFEGFGECFHEIFDHGGHBGH@FFG
@4294631/1
cttgtagtggattcctaatattttttagtgaacctctctaacgtctttat
+4294631/1
@@@DDDDDHFFHHIHE@DH?FIHHIIIIDFECIIIEHGHIIIIDGGHIIH
@7372523/1
aaaaagcaggaaaagcccagaagaacgttcgactttcacttcattctatc
+7372523/1
CCCFFFFFHHHHHJJJJJIJJIIIIIIHGIJJIJIJJFGIJJJJJJJJJI
@5848963/1
gttatataatcatcattcaaacattgaagccagatcgataaaaaaatatc
+5848963/1
BBBFFFFFHHHHHJJJJJJJJJJJJJJJJJJJJJJIJJJIJJJIJJJJJI
@5848964/1
gttatataatcatcattcaaacattgaagccagatcgataaaaaaatatc
+5848964/1
CBCFFFFFHHHHHJIJJJJJJJJJJIJJJJJJIJIIJIJJJJJJJJJJJG
@5849084/1
gttatatattcacctttatatgtcacattttgtggttctttaacgaaatg
+5849084/1
@@@ABDEFFFFFBHGIGGGHAGIHDFHBFHH@?EF@FGIHGEHGGDGHGH
@1764634/1
caccacctgattggtgatatcagccgctccgggcgttccgttggtctgat
+1764634/1
@C@FDDFEHHHHFJFHHIJFHICHGGIBGIIIGGI@ACHGIGEHEHEFEE
@7886229/1
accacatctcggatcttgctactaatattcgattcgataggtgctttgtc
+7886229/1
CCCFFFFFHHHHHJJJJIJJJJJJJJIJJJJJJJJJIJJJJGHIJJJJJJ
@7886230/1
accacatctcggatcttgctactaatattcgattcgataggtgctttgtc
+7886230/1
CCCFFFFFHHHHHJJJJJJJJJJJJJHIJJJJJJJJIJJIJFHIIJJJJI
@4295838/1
cttgtatcacttattgcgtctttgctttggtcactttacgcgcgaaaacc
+4295838/1
@@@DDBDDDHHHFIIGII?CECHHHDGHIBHIGEHGGEHIGIIIGFHGHH
@4295839/1
cttgtatcacttattgcgtctttgctttggtcactttacgcgcgaaaacc
+4295839/1
BCCFDFFFHHHHHIJJJJIJJJJJIJIJJJJJJJJJJIIIJJIIBFHJHH
@4295840/1
cttgtatcacttattgcgtctttgctttggtcactttacgcgcgaaaacc
+4295840/1
CCCFDFFFGHHHHJJJIJGIEIJJJJIIIIIHIJJJJJIJIJJIGGIIHH
@4295841/1
cttgtatcacttattgcgtctttgctttggtcactttacgcgcgaaaacc
+4295841/1
CCCFFFFFHHHHHJJIJJJIJJIIIJIJIEHJJIIJJIIJJJJJJIJJHH
@3819191/1
ctggaacgtttaaatttctgtcatgagaatctcttggattcaatgggaaa
+3819191/1
?8?DDDDAHFHBDHIF?AAAACCHE>GDHIIGIICGBGHHADDGCDBGDH
@7887561/1
accagaattacaggaaatggataattataggattggatctatgactgtgt
+7887561/1
@@<DDDDDHHHDDB;AGHGGGGEGHGEGGGI<HIGEDFHIIIGCGIGHGB
@7373642/1
aaaaaggaaaactaaaggatttctcaacttgtttccgtgagttgctgaac
+7373642/1
CCCFFFFFHHHHHJJJJJJJJJJJJJJJJJJJJJJJJHIJJHIJJJJJJJ
@2777422/1
cgactagcacaacaaaaaagatggcgaaacaattagcagcaagagaaatg
+2777422/1
CCCFFFFFGGHHHJJJJJJGGHJJJJJJJJJJJJJJFGJIJJIJJIJIHI
@2270146/1
ccaggttgctgttgtggaggagcgggctgctgttgtttcgctccaggttg
+2270146/1
CCCFFFFFHHHHHJIJJFHJEHGHIGFIIGGJGIIJIJJIJJIIHHHAEF
@3295600/1
ctatactttgcatagaattagtggtttttttctaaaatcaatttacatat
+3295600/1
CCCFFFFFHGGHHGGGIIIHIHHHEGJJJJJGGGJIIIIJJIJJJJJJJJ
@3295601/1
ctatactttgcatcaaataaatgctcccttttcacaatataataaataca
+3295601/1
C@CFFFFFHHHHHJJJIIIJIIIGJJJJJJJJIJJJIJIJGIIJJIJJJJ
@3295602/1
ctatactttgcatcaaataaatgctcccttttcacaatataataaataca
+3295602/1
CCCDDDDFHDDBHGHIJFHIIBEHIIJJGIJJJIJIJIIICIHHIJIJJI
@3295603/1
ctatactttgcatcaaataaatgctcccttttcacaatataataaataca
+3295603/1
CCCFFFFFHHHHHJJJJJJJJJJJJJJJJJJJJJJJIJJJJJJJJJIJJI
@3295604/1
ctatactttgcatcaaataaatgctcccttttcacaatataataaataca
+3295604/1
CCCFFFFFHHHHHJJJJJJJJJJJJJJJJJJJJJJJJJJJJJJJJJJJJI
@6334854/1
tcaccaaggaactccagtttttgatatgatagcgtcgttctatttggtgt
+6334854/1
CCCFFFFFHHBFHIJJJGIIJJJIJJJJJJIHIIGHIHIIIJJJJJJHHC
@4806094/1
gatattttttcggaaaaaagtgagtttaggatatcttacgttctggcaac
+4806094/1
@@@DFFFFHHHHHJJJJJIIDHIJIJJJJJJJJJJJJGIJGGHGHIGIIJ
@6335322/1
tcaccatcgcttgtcatgtgttgaaattccgcgaaattggcactggcaag
+6335322/1
CCCFFFFFGFDHHJHGHIIIIJIJJJJIJJIJJJJJIJIIJJJJJJJJIJ
@6335323/1
tcaccatcgcttgtcatgtgttgaaattccgcgaaattggcactggcaag
+6335323/1
CCCFFFFFHHHHHIGGIJIIIIGJJJJJJJJJJJJJJIJJJJJJJJJJJI
@6875805/1
ttcaaattgttcaggtaaaatcttgcttcatgattgaaaatttgcaaggt
+6875805/1
CCCFFFFFHHHHHJJHIJJJJJJJJJJIJJJJGIJJJJJHJJJJJJIIJG
@5325757/1
ggctactcttactctataatcgaatctattgttatgagttccggtgacac
+5325757/1
CCCFFFFFHHHHHJJJJJJJIJFHJJJHJJIJJIGIHIHIIJIIFHIIJJ
@239952/1
aaagtatgtctagaacgattttacctttgcgcgaaaagtgaccacaagca
+239952/1
BCCFDFFFGHHHGJJJIGIJJJJJJJJJIJIJJJJIJJHIJJJJJJJJJJ
@239953/1
aaagtatgtctagaacgattttacctttgcgcgaaaagtgaccacaagca
+239953/1
BCCFDFFFHHHHHIJIJGIIJJJJJJJJJIJJJJIJIJGIJJJJJJJJJJ
@239954/1
aaagtatgtctagaacgattttacctttgcgcgaaaagtgaccacaagca
+239954/1
CCCFFFFFHHHHHIIHGFGHIIHGIJJJJIIGIIIJJJDGIJJJJJJJEH
@240464/1
aaagtattgtaccttgtgggatgacaacgatatgtcaaacgacgacattg
+240464/1
@CCFFFFFHHHHHJJJGIJJJIJJJJJJJJJJJJIJJJJJJJJJIJJJJJ
@731429/1
agcgttaccagcgcttgaggaagtaacggcagcactattgacactaagaa
+731429/1
BCCFDFFFHHHHHJJJJJJJJJJGHIJJJJJIGAFDBDIGIJIICHIADH
@731430/1
agcgttaccagcgcttgaggaagtaacggcagcactattgacactaagaa
+731430/1
C@CFDFFFHHHHHJIIIHIIIJJHHHJJJGIJG;F?3DH9=CFF>FHE>F
@731805/1
agcgtttctttagtctgtatattttcttgtatcacttattgcgtctttgc
+731805/1
@@@DDDDDDFDDD2ABF:AHHIIEIBHFHIIICHEF?9?F@???@G;?G@
@731806/1
agcgtttctttagtctgtatattttcttgtatcacttattgcgtctttgc
+731806/1
B@CFFFFFHHHHHGHIJIJJJJJJJJJJJJJJJJJJJJJJJIJIHIJJJJ
@6336454/1
tcaccttacaaaataaaatacggcaaagagaagaaaggccgatagaatga
+6336454/1
CCCFFFFFHHHHHIJJJJJJJJIJJJIIGIJJIJJJIJJJJHJJJIIJJJ
@6336455/1
tcaccttacaaaataaaatacggcaaagagaagaaaggccgatagaatga
+6336455/1
CCCFFFFFHHHHHJJJJJIJJJJIJJJJJJJJJJJIJJJIIHIJJJJJJI
@6336456/1
tcaccttacaaaataaaatacggcaaagagaagaaaggccgatagaatga
+6336456/1
CCCFFFFFHHHHHJJJJJJJJJJJJJJJIJJIJJJJJIIJJJJJJJJJJJ
@7375711/1
aaaaaggtgggaaatgttgactgttgtagctgatta
+7375711/1
@@?DA@;2<CCCFGB?<<FHEA<A?F<?FFGE9DF@
@7375712/1
aaaaaggtgggaaatgttgactgttgtagctgattaaggggtgtattcta
+7375712/1
CCCFFFFBFHHGGJJIIJJIJJJIJJHIJJIJGIJJIIJJJ:BDDGHIII
@6337419/1
tcacgattcataaaagtaatataaccttagatttcgaggcaaattgattg
+6337419/1
CCCFFFFFHHHHHJJJCGGIJIJJJJJJJJIJJIJEIGIIIJJIIJIJJG
@6337420/1
tcacgattcataaaagtaatataaccttagatttcgaggcaaattgattg
+6337420/1
CCCFFFFFHHHHHJJJEFHIJJJJJJJJJJJJJJJIIJIIIJJIJJIJJJ
@4300246/1
cttgtcatgtgttgaaattccgcgaaattggcactggcaagtcaaagaag
+4300246/1
@@@DDDDDBCB?DDEHIBGEH@FHGGGEI>GEGHIEEGIIEDHDHGCHG;
@4300247/1
cttgtcatgtgttgaaattccgcgaaattggcactggcaagtcaaagaag
+4300247/1
@@CFBEFFHFBFH=EHIGIIIEGEHIGIIIIIHIHGIIIIIGIGIIGGIG
@4300248/1
cttgtcatgtgttgaaattccgcgaaattggcactggcaagtcaaagaag
+4300248/1
CCCFFFFFHFFFHFGIJIIIJEFHGIJJJJJIEIFJIIIIIGHIJJEGIG
@3298318/1
ctatatttcagttaaatttaagaggcttttaaaatttaacgtttagcagt
+3298318/1
CCCFFFFFGFHHGIJJJJJJJIJJJJJJJJJJJJJJJJJJJHIJJJJJJH
@3298319/1
ctatatttcagttaaatttaagaggcttttaaaatttaacgtttagcagt
+3298319/1
CCCFFFFFHGFHHHIJIIJIJIHJJJJJJJJJJJJJJJJJJHIIIJJJJB
@3298333/1
ctatatttcggttaaatttaagaggcttttaaaatttaacgtttagcagt
+3298333/1
CCCFFFFFHHH<0@EHIJJJJIHJJJJJJJJIJJJJJJJJJIJJHGJJIH
@7890288/1
accagttcgtatttgggagtgatgccgcgacggctcagcaactcctggag
+7890288/1
CCCFFEFEDDFHHJJIIIJ1FFGIIJIJIJIJJJHIIJJHHFHHFFFFDE
@5326852/1
ggctcacaagatgtggcaatccttgcaggatttacccgtggagggtaaca
+5326852/1
:?14=BDFHHHHHGHIIIJJJIGJGHJJJJJJJIJJJJDDDHIGJGHIGI
@5326853/1
ggctcacaagatgtggcaatccttgcaggatttacccgtggagggtaaca
+5326853/1
@CCDDFFFHGFFHFGHHHGIJIFGIJFIICFHJJJIIJDHIIIIJFFHGI
@5326854/1
ggctcacaagatgtggcaatccttgcaggatttacccgtggagggtaaca
+5326854/1
C@CFFFFFHGHHHGIIJIGIIJEGHGIIJJJJJJJJJIFHJJIEG?BGGI
@2782863/1
cgactttttactatttttgtatgcacaaaattcgttctacatatgaaaca
+2782863/1
@@1BDDDDHHHHHIIIGIG;FB4CHDHGGHG3CGHIIGIIEHHHCHIGE>
@2782864/1
cgactttttactatttttgtatgcacaaaattcgttctacatatgaaaca
+2782864/1
B@@FFFFFHHHHGJJJJJJIFCFHIJIJJJIJIJJJJIJJHIIIJJJJJI
@2782865/1
cgactttttactatttttgtatgcacaaaattcgttctacatatgaaaca
+2782865/1
CCCFFFFFHGHGHJJJJJJFEHHIIGHIJJJJJJJJJJJJJJJJJJJJJI
@6878128/1
ttcaactttgttcagttcttgcaggagatcgctagcgaacaatccttcga
+6878128/1
@C@FFFFFHGHHGIJCGHHJIJJIFIJIJJJIIJIIDHGGHGJGFHIJJG
@6878129/1
ttcaactttgttcagttcttgcaggagatcgctagcgaacaatccttcga
+6878129/1
CCCFFFFFGHHHHJJGIIFIJJJJJIJJIHJIJIIIJJGJJJJJJJJJJI
@5854419/1
gttattctaaaaagaagactgctaaacgttaaattttaaaagcctcttaa
+5854419/1
=B1=BDFFHHHHHJJJJIJJJJJHIIHIHHHJJJJJJJJJJJJJJIJJJJ
@7378634/1
aaaaagtttatttatcatacacaggtaaacagttgtacagtagaggataa
+7378634/1
CCCFFFDFHHHHGJJJJJJJJJGIJHHHJJJJHIJGHJIJHGIIGJJIIJ
@7378635/1
aaaaagtttatttatcatacacaggtaaacagttgtacagtagaggataa
+7378635/1
CCCFFFDFHHHHHJJJJJJJIJJJJFHIJJJJJJJIIIIJIIIJIJJIII
@7378636/1
aaaaagtttatttatcatacacaggtaaacagttgtacagtagaggataa
+7378636/1
CCCFFFDFHHHHHJJJJJJJJJJJJJHJJJJJJJJHIJJJJIIJJIIFIJ
@7378637/1
aaaaagtttatttatcatacacaggtaaacagttgtacagtagaggataa
+7378637/1
CCCFFFEFHHHHHJJJJJJJJJJJJHIJJJJJIIJHIJIJGIIJJJJJJJ
@7379785/1
aaaaataatatgtaaattgattttagaaaaaaaaaccactaattctatgc
+7379785/1
CCCFFFFFHGHHHIJJJJJJJJJJJJJJJJJJJJIJJJJJJJJJJJJJJI
@7379786/1
aaaaataatatgtaaattgattttagaaaaaaaaccactaattctatgca
+7379786/1
C@@FFFFFHHHGHHEFHIIIIGHGJGGGIEEIIGHIJGGICHGIIJJJIJ
@7379787/1
aaaaataatatgtaaattgattttagaaaaaaaccactaattctatgcaa
+7379787/1
@@@FFFFFHHGF?FGGIIIIIIIIIIIGIIIIIIIIIIIIIIIIIIIIII
@2785534/1
cgagaacttccagaaaaaggaaaagaaattttgtgcatgagccaagtact
+2785534/1
CCCFFFFFHHHHHIJJJJJJIIJJJJJJJIJJJIIJJJIJJJJJJJHHII
@7380038/1
aaaaataattaacagtttttaggaggaaagtgcagtacttcattgtgatt
+7380038/1
B@@FFFFFHHHHHJJIJJJJJJJJJJJJJJGHIIJHIGJIIJJJJJJJJJ
@732953/1
agctacaacagtcaacatttcccacctttttcactcaaccatagctttct
+732953/1
BCCFFFFFHHHFFHJJIJJJJJJJJIJJIJJJJJJJJJJJJJJIIGJJJJ
@6340409/1
tcactttttgttgccgtgtgcccttgagaaatttgctgcctcaaaaacg
+6340409/1
CCCFFFFFHGHHHIIIHGBFCHHGIII@EFHEHGDFHIGHGGC?GHIIG
@1273969/1
attttattgtgaaaagggagcatttatttgatgcaaagtatagaggttgt
+1273969/1
BBB?DBDFGFHHHJJHIJIIJJJJJJJJIJIIJJJJIGFHIIJJIIHGIF
@3301023/1
ctatccttctctttgacattgcttgtggtcacttttcgcgcaaaggtaaa
+3301023/1
@CCDFDFFFFH?DGADGFHHAGGHGIIE?C<CEGHDCBFFGIA@FBGE@H
@3301024/1
ctatccttctctttgacattgcttgtggtcacttttcgcgcaaaggtaaa
+3301024/1
@CCFFDFFH?FDHD<<E@CHIIGEG<BE<AHAFDFAEFAFFGI6DGBFHF
@3301025/1
ctatccttctctttgacattgcttgtggtcacttttcgcgcaaaggtaaa
+3301025/1
C@@FDFDEF?FHHIGBHGEI>AHIHHGGGHGHIIIIIGGGGDHIGI=CHI
@3301026/1
ctatccttctctttgacattgcttgtggtcacttttcgcgcaaaggtaaa
+3301026/1
CCCFFFFFHHHHHJJIIIJJIJJJJIJJHJJJJJJJJJJJJJJJII=FHJ
@4810562/1
gatcgataaaaaaatatcgcaatattagaaattttcaaatattcttcgct
+4810562/1
@CCFFFFFHFGFHJJJJJJIIJJJJGJJJJIHJJJJJJJJIJJJJJJJJJ
@6879450/1
ttcaagtagctgaagtaaaagtgtgctccattggtttatcctctactgta
+6879450/1
@B@DFFEFHHHHHJJHGIJJJCGJIIJJJJIJJIHIIJIJJJJJJJJJIJ
@6879451/1
ttcaagtagctgaagtaaaagtgtgctccattggtttatcctctactgta
+6879451/1
CCCFFFFFHGHHHJJFFHJJHFIJHJIJJJJIJIHIJJJJJJJJJJJJHI
@6879502/1
ttcaagtcaaaaataatatgtaaattgattttagaaaaaaaccactaatt
+6879502/1
@C?DFDDDFHHFHIJIIJIICEHIGGGIIIGIEGIDGGGIGGGADHGGGG
@4810978/1
gatcgctagcgaacaatccttcgaggtaacctacgtggacatcgaagaaa
+4810978/1
@<@DDFDDFHHDFECG@ABFFGIBHB8??DGEIIIFEGIIIIGIGHCGHI
@4810979/1
gatcgctagcgaacaatccttcgaggtaacctacgtggacatcgaagaaa
+4810979/1
CCCFFFFFHHHHHJJJJIJJJJJJIJGHIJJJJJJGIJJJJJJJIIJJJJ
@2789251/1
cgagaatttgaaaagcgagcttcatgatcccctgaaaaatatatcttgaa
+2789251/1
@@@DDFDEHDFHHIEGG?FAHIAFHIGIIIIIIIGIIIIGHIHIIGIGCF
@2789252/1
cgagaatttgaaaagcgagcttcatgatcccctgaagaatatatcttgaa
+2789252/1
@@@FDFFFHGHHHJGIIJJEEHIIJIIIJJJJJJJJIIJGIJJGIJJJJG
@2789253/1
cgagaatttgaaaagcgagcttcatgatcccctgaagaatatatcttgaa
+2789253/1
@C@DDFFFHFDHHJIDHEHGIJJJJIIJJJJJIJJJJGJJJIIIJJJIGH
@2789254/1
cgagaatttgaaaagcgagcttcatgatcccctgaagaatatatcttgaa
+2789254/1
BC@FFFFFHGGHHJJGIEHIGIIJJJJJJJJIJJJJJGGIJJJJJJIIHG
@2789355/1
cgagacaacagcagccagctccttcacaacaacaacctggagctagacaa
+2789355/1
CCCFFFFFHGGGHIIJJJIJJJJJJJJJJJJJJJJJJJJJJJJJJJJJJI
@241761/1
aaagtctctgttgttatcctattacccactggttctcacattctagatga
+241761/1
@@@DDDEFFDDDHGIGIJGIIIGGGHIIHGIHEGIJGGEEHIIJJEHIJH
@7381002/1
aaaaatagtaaaaagtcgaagtctttcgagacatactcttcggagaatca
+7381002/1
CCCFFFFFFHHHHJJCGGGHECFHIJJIJIIJJJJIIIJGGHIJJJHEIG
@7381003/1
aaaaatagtaaaaagtcgaagtctttcgagacatactcttcggagaatca
+7381003/1
CCCFFFFFHHHHHIIHIIIICAEHHIHGGC8@GGIIIIGG@DHGG>HGHE
@242051/1
aaagtgaccacaagcaatgtcaaagagaaggatagcaactaattttacaa
+242051/1
BCCFDDFFHHHHHJJJJJJGHIJJJIJJJJJIIIIJJJJJIJJJJJJJJH
@1771866/1
caccattctatgaaatggaacacgaagagggactac
+1771866/1
1?<DDDDDBFH>FHGIGEGE@GA<?:88?818DDH3
@1771867/1
caccattctatgaaatggaacacgaagagggactaccacacgaaaggcag
+1771867/1
CCCFFFFFHHHHHJIJJJIJJJJJJJJJJJJJIJIJJIJJJJJJJJIJJJ
@1771868/1
caccattctatgaaatggaacacgaagagggactaccacacgaaaggcag
+1771868/1
CCCFFFFFHHHHHJJJJJJJJJJJGIJJJJJJJIIJJJJIJIJJJJJJJJ
@7382202/1
aaaaatatcgcaatattagaaattttcaaatattcttcgcttttgactcg
+7382202/1
CC@FFFFFHHHHHJJJJIHJJIJJJJJIJJJIJIJJJJJIJJJJJIIJJJ
@6343219/1
tcagcacaaatgtcttttaaaggagctacgaagttaacagatgaaggtat
+6343219/1
CCCFFFFFHHHHHIJJJJJJJJJHIJJJJJJJJIIJJJJJJJJJJJIDGI
@6343400/1
tcagcaggttttttaacagtttgaaaaccttgataaatgaaagaaattaa
+6343400/1
CCCFFFFFFHHHHJJJIJJHHIIJJJJJJJJJJJJJJJIJJJJJIJJJJJ
@6343401/1
tcagcaggttttttaacagtttgaaaaccttgataaatggaacgaaatta
+6343401/1
@@@FDFFFBFHHHIGIGIIHIJIGIIIIJJJJIJIIJJJJJJJJJGGIHI
@6343910/1
tcagcccccaccaagggaagggggcggcccccatccca
+6343910/1
@@CFBDDDHHHDHIIGDHGHGGGGGGFCA@DBDCDDB@
@6343911/1
tcagcccccaccaagggaagggggcggcccccatcccaacagaagggg
+6343911/1
CCCFFFFFHHHHHJGIJJIIGGEGGJH@BDDD=<CDD@?@BBDDC?:D
@6343912/1
tcagcccccaccaagggaagggggcggcccccatcccaacagaaggggta
+6343912/1
BCCFDFFFHHHHHHGGGIIIIIJJJJHCDDDDDDDDDDCBDBCDCDDD59
@2277545/1
ccagtgccaatttcgcggaatttcaaaacatgacaagcgatggtgaactg
+2277545/1
BCCFFFFFHHHHHJJJJJJJJJJJJJJJJJJJIJJJJIJIIJJIJJJJII
@1275136/1
attttattttgtaaggtgaggtatttgtacatgaagttgtctgccccttt
+1275136/1
CCCFFFFFHHHHHJJJCGHIJCHIJJJJIJIJJIHIIJJJJJJJJJJJJJ
@735208/1
agctgaagtaaaagtgtgctccattggtttatcctctactgtacaactgt
+735208/1
@CCFFFFFHGHFDGGGHHIJIIGIIIIHIEIJIHGIIJJJJJIIIIJJJJ
@3303114/1
ctatgaagcttgaagtaaaacaagaagaaagtaaagttacaccagttgaa
+3303114/1
CCCFFFFFHHHGHJJ?EHIHGIJJJJIJJJJAFHIJIIIIIIJJIDGHII
@5331777/1
ggcttccttcggagttttgcctgttccgtagcagacggccactggcaaag
+5331777/1
CCCFFFFFHHHHHJEHIJJJJJJIJJJJJJJJJJJJJJJJJJJJJJGIJI
@4305707/1
cttgtcttttctctccaaaagcaactgcaaggccaattttgctgctgctt
+4305707/1
CCCFFFFFHHGHHIJJJJJJIIIJJJHIJJJJJJJIJ<FHIJJJJJJJIJ
@736788/1
agctggcaataaagaaaggctttcaatcaccacattatgaaattactcat
+736788/1
B@;DDFFFHHHHHJJJJIJJJJJJJJJJJIJJJJIJJIJJJJJJIJJJJJ
@4306360/1
cttgtgagccgccattctcttggctagcttctttgacttgccagtgccaa
+4306360/1
BBCFDFFFHHHHHJJJIDGIJIIIIFHIJJJIJJGGIJJGGIDDFEHIII
@5333234/1
ggcttgttcgggagtcacttttccgaccaagagatccagcaagttcttgg
+5333234/1
CCCFFDDEHHHHDEAGHGEHIIEHIFHIIIIGGHIHIGGGFHIFGIIIII
@5333540/1
ggctttcaatcaccacattatgaaattactcatagtgtcacgggaactca
+5333540/1
@@CFDDFFGGHHHJJIJJIGIJIJIGIGJJJJJJJIIIHFGHIJJIJJJI
@4813166/1
gatctatgactgtgtatcgatagctgttcactttttggtcatgattttga
+4813166/1
CCCFFFFFGHHHHJGHIJJHIIIGIJJJIIJIJJJJGGFHJJIHIJJJID
@4813167/1
gatctatgactgtgtatcgatagctgttcactttttggtcatgattttga
+4813167/1
CCCFFFFFHHHHFHIJIJJGIIJIJIHHGIJJJJJJIIDHIJIIIJJJJH
@3830703/1
ctggaatttaaatagcttctcacaatactcccgaacctgttcaggaggga
+3830703/1
CCCFFFFFHHHHHJJJJJJJJJJJJJIJJJIJJJJJIJIJIJJJJJIIJH
@246165/1
aaataaaatacggcaaagagaagaaaggccgatagaatgaagtgaaagtc
+246165/1
@@@FFFFDFHHFDGGIIFGGIGGHGGIGHGIGEHEIGGBHIGCFGIGEGI
@2795734/1
cgagcattttccggaaaagaagatcgcaccccgaaaagtttgggtacaac
+2795734/1
CCCFFFFFHGGFHGGJJICGGGHG4EFHIJIJJBFHHHIIJGHICEHIIJ
@2795735/1
cgagcattttccggaaaagaagattgcaccccgaaaagtttgggtacaac
+2795735/1
@@?DB@ADHHBHBGDGIIGBGBCCGFGCGIIIBAGGGGDHIGII5=CFHI
@1774810/1
caccccttaatcagctacaacagtcaacatttcccacctttttcactcaa
+1774810/1
CCCFFFFFHHHHHJIIIIJJJJJEHIJJJJJJJIJJJJJJJJJJJJJJJJ
@5334176/1
ggcttttaaaatttaacgtttagcagtcttctttttagaataacattgac
+5334176/1
@CCDFFFBFDHHHJJJIIJIIJJJGIIIIJHHJJJJJJJGIJJJIJIGGH
@5334177/1
ggcttttaaaatttaacgtttagcagtcttctttttagaataacattgac
+5334177/1
CCCFFFFFHHHHHJJJJJHIJIJJJJJJJIJJJJJJJJJIJJJIJJIJJJ
@247218/1
aaataaactttttttcgggtttggaaaaatttcaaattgttcaggtaaaa
+247218/1
CCCFFFFFHHHHHJIJIJJGIJGJFHJJJJJJIJJJJJJJJJJJJIIIJJ
@5334450/1
ggcttttcctgcttttttagcagctttaccattcgtcttatcgatgcatt
+5334450/1
CC@FFFFFHGGHHIJJGGGHGIHJJJJIIJGJIIJIIJJGHHGIJHGGHI
@5334451/1
ggcttttcctgcttttttagcagctttaccattcgtcttatcgatgcatt
+5334451/1
CCCFFFFFGHHHGIJJJJGIJJIIJJJJJIIJJJIIIJJJJJGIJJJJJE
@3304026/1
ctatgactgtgtatcgatagctgttcactttttggtcatgattttgagg
+3304026/1
@CCDDFFDH?DFHHGGBCB<FEHHGIGCGBEHGBG?CBBGGHIGI>?BF
@3304027/1
ctatgactgtgtatcgatagctgttcactttttggtcatgattttgaggt
+3304027/1
CCCFFFFFHDFHHJJIGHIHIGJJIIIJJJJJJJJFHJJJJJJJJJIJJE
@3304028/1
ctatgactgtgtatcgatagctgttcactttttggtcatgattttgaggt
+3304028/1
CCCFFFFFHHHHGJJII=GEGHGIHGIGFHHIJEHDFHIGGHIJJIGIJH
@3304029/1
ctatgactgtgtatcgatagctgttcactttttggtcatgattttgaggt
+3304029/1
CCCFFFFFHHHHHJIIGGHGGHBHHGDHHHIJJGFFGGIIIJJJJGHGI?
@7387081/1
aaaaatgtcaaaattttgcaaattatgtggcattttgacatttatgtgac
+7387081/1
CCCFFFFFHHHHHJJJJJJJJJJJJJJJJJJJJJJJJIJJJJJJJJHIJJ
@7387090/1
aaaaatgtcaaatcatgtcaaaaccccggcgatggttcttcaagagctgg
+7387090/1
CCCFFFFDHHHHHJJJJIIJJJJJJJJJJJJJJJJHIJJJJJJJJJJJJJ
@3306539/1
ctatggaggaatattacaataagccgaataaaaatgcaaaaaactataaa
+3306539/1
CCCFFFFFHHHHHJJJJJJJJJJJJIIJJJJJJJJJJJIJJJJJIJJJJI
@7896323/1
accgattctcagccgagctgcccagtttagtggccaagtcttcgtcactc
+7896323/1
@?@FFFFFHHHHGJJGJJJJJJJJJJJJJIHJIIJIHIJJIJIJJIIIJJ
@5864188/1
gttcaagtagctgaagtaaaagtgtgctccattggtttatcctctactgt
+5864188/1
C@CFFFFEHHHGHJJJIIJJJGIHHHJJJJJJJIJHIJJJJJJJJJIJJI
@5864189/1
gttcaagtagctgaagtaaaagtgtgctccattggtttatcctctactgt
+5864189/1
CBCFFFFEHHHHHJJIEHJJJGEHJJJJJJJJJJJHHJJJJJJJJJJJJI
@3307489/1
ctatggttgagtgaaaaaggtgggaaatgttgactgttgtagctgattaa
+3307489/1
@<?DDB=B??FCFFGHIIBE3CGHAGI4CFFD@DEEDF@BBCF>D9DG>D
@3307490/1
ctatggttgagtgaaaaaggtgggaaatgttgactgttgtagctgattaa
+3307490/1
BCBFFFDDHDHDDGHJJJJI:CHIEHJJJJGIIJJJHIIFGHGJJFHIGI
@3307491/1
ctatggttgagtgaaaaaggtgggaaatgttgactgttgtagctgattaa
+3307491/1
CCCFFFDFHHHCFGIJJJJI3CGIGIJIJJIJIIJJIIIHIIJJJBFHGH
@4308191/1
cttgtggtcacttttcgcgcaaaggtaaaaacgttctagacatactttat
+4308191/1
@@@DDDDDHHHHHIIGEFD@:FHEH1:DHI3:80BBBBBDGECECBFH==
@4308192/1
cttgtggtcacttttcgcgcaaaggtaaaatcgttctagacatactttat
+4308192/1
?@@=AADDHHDHHGHGGBHGHIIHGHIJJIAGIIIGGGDHGIIGGHGGGI
@4308193/1
cttgtggtcacttttcgcgcaaaggtaaaatcgttctagacatactttat
+4308193/1
@@CFDEFBFHFHHJJGIIJIIJHCGDGIIIIIGHIIIIGGIIJGGHIEHI
@4308194/1
cttgtggtcacttttcgcgcaaaggtaaaatcgttctagacatactttat
+4308194/1
@BCFDFFDHHHHHJJJJJIGHJJJJDGHJJJJJHIJIJJIJJJJJJIJJI
@4308195/1
cttgtggtcacttttcgcgcaaaggtaaaatcgttctagacatactttat
+4308195/1
@CCFDEFDHHGHHJJGGGHB?FHIJ:CFHJHDFFHEDFADBGEGCGGGDF
@4308196/1
cttgtggtcacttttcgcgcaaaggtaaaatcgttctagacatactttat
+4308196/1
BCCFFFFDHGHHHJJJJIJJIJJJJFHIJJJIJHIJJJJJJIJJJJJJJJ
@4308197/1
cttgtggtcacttttcgcgcaaaggtaaaatcgttctagacatactttat
+4308197/1
CCCFFFFDHHHHHJJJIJIGEHJIJ?DHIJHIGHIJIJFIIIJJJIJJIJ
@2798094/1
cgagcttcatgatcccctgaagaatatatcttgaagaactattatttttt
+2798094/1
@@@DDDDDADBF>ECFHFGIGA@@@HEHGHHA@GE<@FCDCGHBF@DHGH
@5336070/1
gggaaaagtattatgagaatatgaaatttaaaagaaaatttgaaaagtat
+5336070/1
C@@FFFFFFHHHHJJJJJJJJJJJJJJJJJJJIJJJJIJJJJJJJIJFGG
@248020/1
aaataaatcttccgcgcagaaaagctcgacatggagtcccaaaacatgac
+248020/1
@@@BDDA?AA?CF?8<E?:C@FBDF99?FHI:D?9B8BBCDAF@=;7@;D
@7390145/1
aaaaattccgtcggcaagaagttggccgatttgcagactctcagcttcaa
+7390145/1
CCCFFFFFHHHHHJJJJJJJJHIJJJJJJJJJJJJJJJJJJJJJJJJJJJ
@5336844/1
gggaaactagatagaagtcctgcataaatggatgtgtaatatgcgtgtcc
+5336844/1
@@@BDDFFFHFHFIGGIIIIIIIJJJIEHHAGGIGEGDEHHIGCGHIHEH
@6348745/1
tcataagtgaattctctacagtgtggcggaccaacatctgatagttcctt
+6348745/1
BCCFFFFDHHHHHJJJJJJIJJIJHJJJJDAHAD?B;D?8?CG9BBCG@G
@2799317/1
cgaggaataatacgaacttccatagattcaaatgaagtaaacaacatacg
+2799317/1
CCCFFFFDHHFFHGHJJHIIJHGIIIJJJJJIIIJJJFHIJJIIJJIJHJ
@4816139/1
gatgaagaaaacgagctgactgagaatcttaagaaagaatttcatgcagc
+4816139/1
CCCFFFFFHHHHGIJJJJJJJJJJIJJJJJJIJJGGGIGIIJIJJJIJJJ
@6886779/1
ttcacctttatatgtcacattttgtggttctttaacgaaatgtcaagagc
+6886779/1
CCCFFFFFHHHHHJJJJJJJJJJJHJJIIIJJJJJJJJJJIJJJJJJJJJ
@7897608/1
accgggaaaagtattatgagaatatgaaatttaaaagaaaatttgaaaag
+7897608/1
C@@FFFDFHHHFHIJJJJJJGJJJIJIIJJJJJJJJJJJJJJJJJJGHJJ
@6887307/1
ttcacgattcataaaagtaatataaccttagatttcgaggcaaattgatt
+6887307/1
CCCFFFFFHHHHHJJJJEJIJIJJJJJJJJJJJJJJIJJJJIJJJJJJJJ
@1284912/1
attttcttgtatcacttattgcgtctttgctttggtcactttacgcgcga
+1284912/1
CCCFFFFFHHHHHJJIJIJJJIIJIIJJJJJJJJJHIJJJJJIHJJJJJJ
@1284913/1
attttcttgtatcacttattgcgtctttgctttggtcactttacgcgcga
+1284913/1
CCCFFFFFHHHHHJJJJJJJJIJJJJJJJJJJJJIHIJIJJJJJJJJJJJ
@2284446/1
ccataatcttattcttgcgtactgtagtagaggttgcagcatatcttatc
+2284446/1
CCCFFFFFHHHHHJIJJJJIIJJJIIJHIIIJJFHJJIJIJJIJJJJIJJ
@4818945/1
gatgatatgatatgtatttattatattgtgaaaagggagcatttatttga
+4818945/1
@?@DDDDDHDDHGIAEGIIBIGHHIGICHHIGGGIIEGHHGIIIHGIIHB
@4818946/1
gatgatatgatatgtatttattatattgtgaaaagggagcatttatttga
+4818946/1
BBCFFFFFHHHHHJFHIJJJJJJJJJJJHJJJJJJJJJJJJJJJJIJJJI
@739086/1
agctttcttctcttggtgaacacatactttattcgtcatcgctccccacg
+739086/1
CCCFFFFFHHGHHJJJHIJJJJJJJJJIJJJJJJIGIJIIIJJJJJJJJG
@6348827/1
tcataatacttttcccggtttgttctgaaacaaacatcactgtgatgaaa
+6348827/1
@@@DDDDDHHHHHIIIGH@FH;CGGHEGHIIIIIGIEHHIGIHGIIGGGI
@739863/1
aggaaaagcccagaagaacgttcgactttcacttcattctatcggccttt
+739863/1
CCCFFFFFHHHHHIJJJJJJHJJJJJJJIIJIIIJIJJJJJJJJIJJJJI
@6889268/1
ttcacttatgaatgtggcataggttctgtcaaaactgttgcgactagcac
+6889268/1
CCCFFFFFHHHHHJEHJJJIJJJHJIJJFHIJJJJJJJJJJJJJJJJJJJ
@1285723/1
attttgaaacagaaaaaaggtgcaaattaagatatcctcagatgccgaca
+1285723/1
CCCFFFFFHHDHHJIJJJJJCFGHIJJJJJJJJJJJIJJJJJIJIIIHII
@6889324/1
ttcacttcattctatcggcctttcttctctttgccgtattttattttgta
+6889324/1
BCCDFFFFHHHHHJJJJJJJJJJJJJJJIJJJJJJIFEHIJJIJJJJGHI
@6889735/1
ttcactttaaatgaaaaacgtatgttgtttacttcatttgaatctatgga
+6889735/1
CCCFFFFFGHHHHJJJJJJIFHIJIJJIIJIJJJJIJJJJJJJJJJJJJJ
@6890304/1
ttcactttttggtcatgattttgaggtactcgagggcatgatgagcagcc
+6890304/1
@@@7DDFFHHAHAFHIIGIIHJGGIJAGHHIIHIJJFIIIIIIHHJIIII
@6890305/1
ttcactttttggtcatgattttgaggtactcgagggcatgatgagcagcc
+6890305/1
BBBFFFFFHHHHFHIJJJJJJJIJIJGHHJJJIIJJIIIIJJJJJJIJJI
@6890306/1
ttcactttttggtcatgattttgaggtactcgagggcatgatgagcagcc
+6890306/1
CCCFFFFFHHHHFHIJJHIJJJIIJJFHIIJJIJJJIJJJJIJJJJJJJJ
@1287073/1
attttgacatttatgtgacataatttgcaacatttgacgtacggttcaag
+1287073/1
CCCFFFFFHHHHHJJFGIJJJJJIJJJJJJJJJJJJJJJGGIJJGIIJJI
@6890588/1
ttcagaacaaaccgggaaaagtattatgagaatatgaaatttaaaagaaa
+6890588/1
CCCFFFFFHHHHHJJJGIJJICHIJJJJJJJJJJJJJJJJJJJJJJJJJJ
@2803283/1
cgagggcgccatccacgagccaatcttccgctaccgcgtgttccttaaca
+2803283/1
@@C:DDFFHHHHHJJIIJGIJGIIJJJJIIIEFHGHHIIGABFFFFFEEE
@6350933/1
tcatcatgccctcgagtacctcaaaatcatgaccaaaaagtgaacagcta
+6350933/1
@@@DDDDDAFFFFIDF2<:CEEBFHE<3?49C?EDFFIID0?CF9B9@FF
@7392392/1
aaaaatttaaacacattgcattattgatttcgaggaaataatacgaactt
+7392392/1
@@@FFFFFDHHDBGHIICCBIIIBHH@HBHI@BFEA;?DFHGEH9DBFCH
@7392393/1
aaaaatttaaacacattgcattattgatttcgaggaaataatacgaactt
+7392393/1
@@@FFFFFHFHHHGHJIGEHHGIIIIJJJJIIFG>HGHHGIIJIDHIJJC
@7392394/1
aaaaatttaaacacattgcattattgatttcgaggaaataatacgaactt
+7392394/1
CCCFFFFFHGHHHJJJJJIJJJJJJJJJJJJJIIJJJJJJJJIJJJJJJJ
@7392395/1
aaaaatttaaacacattgcattattgatttcgaggaaataatacgaactt
+7392395/1
CCCFFFFFHHHHGJIJJJJJJJJJJIGJJJIJHJJJJIIIGIJJIIIIIJ
@7392396/1
aaaaatttaaacacattgcattattgatttcgaggaaataatacgaactt
+7392396/1
CCCFFFFFHHHHHJIJJJJJJJJIJJIJJJIJJJIJJJJIJJJJJIIJJJ
@7392397/1
aaaaatttaaacacattgcattattgatttcgaggaaataatacgaactt
+7392397/1
CCCFFFFFHHHHHJJJJIJJJJJJJIGJJJJJIIIEGGFIIJIJGIJJJI
@7392398/1
aaaaatttaaacacattgcattattgatttcgaggaaataatacgaactt
+7392398/1
CCCFFFFFHHHHHJJJJJJJJJJJJJIJJJJJJJJJJJJJJJJJIJIIJJ
@742055/1
aggaaatggataattataggattggatctatgactgtgtatcgatagctg
+742055/1
CCCFFFFFHGHHHJJIJIIJIJIJJIJJJJJIJJJJJIGIJIJGGEFG@F
@744579/1
aggaatattacaataagccgaataaaaatgcaaaaaactataaattttta
+744579/1
?@@FDFFFHHHHHJJJJJJJIIIJIJJJJIIJJJJJJJIJJJJIJJJJJJ
@3843246/1
ctggagttgttgagtaaagttccttagagcgtcttctctgacggtacgtt
+3843246/1
CCCFFFDDHHHHGIHIJJJHIJJJJJJJJJJJJJJHJJJJGIJJIHIJIJ
@6894529/1
ttcagcacaaatgtcttttaaaggagctacgaagttaacagatgaaggta
+6894529/1
@@@DDD??FDFHD<EDFHGGAHGFBFBGGHIIGGHIIAFHHEGGFCHCBD
@7393040/1
aaaaatttatagttttttgcatttttattcggcttattgtaatattcctc
+7393040/1
CCCFFFFFHHHHHIJJJJJJJJJJJJJJJJJJJJJJJJJJJJJJJJJJJJ
@7393084/1
aaaaatttattcaagtcaaaaataatatgtaaattgattttagaaaaaaa
+7393084/1
CCCFFFFFHHHHHJJIJJJJJJJJJJJJJHIJJJJJIJJJJJJJJJJJJI
@3846139/1
ctggatctcttggtcggaaaagtgactcccgaacaagccaatcagaccaa
+3846139/1
CCCFFFFFHHHHHGHJJJJJJJHIJJJJJJIJJJJJIJJJJJJJIJJJJG
@4316505/1
cttgtttatttccctttttgtggagaggtact
+4316505/1
?@?DADDDHHD<CE<ACG@FFB=FAGGB111:
@4316506/1
cttgtttatttccctttttgtggagaggtactatgtgtgtttggct
+4316506/1
@@@DA;BDBDF>A@GHHGH:AFFGC;FHFC?EFHH111?CFGHGEG
@4316507/1
cttgtttatttccctttttgtggagaggtactatgtgtgtttggct
+4316507/1
@@@DDDDBDHHBFIBGIII@<?EBBECF1CE@?GCCDDFDFHFGH>
@4316955/1
cttgtttccgtgagttgctgaacaaatttgaaaaaaccagagacgatttt
+4316955/1
@@@@BDDDFB?D?C4C<BDBAG3CGIEII@DGIIIIBF;?B@D;D:;CFI
@4316956/1
cttgtttccgtgagttgctgaacaaatttgaaaaaaccagagacgatttt
+4316956/1
@@CDDFFFHHBHFHBGHGGGGIEHGIGIJIJJJJJJGIIIJGIGGEFHIJ
@4316957/1
cttgtttccgtgagttgctgaacaaatttgaaaaaaccagagacgatttt
+4316957/1
CCCFFFFFHHHHHJHIIJJIIJJJJJJJJJJJJJJJJJJJJJJJJGIJJJ
@3847884/1
ctggatgttgacgtcatagtgatgtacgaaacccctgggcatggtgatct
+3847884/1
CCCFFFFDHHHHGIIIIJFFHHIJIJJJJJIJJJJJJJJJJJJIHIIJIJ
@747770/1
aggacttcaacttcgttcagttcttgcaggagatcgctagcgaacaatcc
+747770/1
CCCFFFFFHHHHHJJIJJJJIJJJJJJJJHJIIIJJJJIJJJJJJJJJJJ
@747771/1
aggacttcaactttgttcagttcttgcaggagatcgctagcgaacaatcc
+747771/1
BCC=DFFFHHHHHJJIJJJJJIJJJJJJJIJJJJIJJJFGJJJJJJJIIH
@7902887/1
accttctccaagtttgtgctgggcaaatcaatcaatttgcctcgaaatct
+7902887/1
B;@DFFFFHHHHFHIIIJIIIJGHJJJJJIJJJJJJJJIJJIJIHHGIJJ
@3313218/1
ctattgaaaaccttgtagtggattcctaatattttttagtgaacctctct
+3313218/1
CCCFFFFFHHHHHJJIHIGHIHHHIJJJJIIGJJJJJIGHIJJJJJJIJJ
@7903455/1
acctttttcactcaaccatagctttctcagcgtgtttaa
+7903455/1
CCCFFFFFFHHHHJJJJJIJJIGJJJJJJJJJIGCFD49
@6352561/1
tcatgaagcaagattttacctgaacaatttgaaattttttccaaacccga
+6352561/1
CCCFFFFFHHHHHJJJJJJJJJHJJJJJJJIJJIIJJJJJIIJJJIJJJJ
@6352639/1
tcatgaccaaaaagtgaacagctatcgatacacagtcatagatccaatcc
+6352639/1
CCCFFFFFHHHHHJEGGIHGGEIIIJJIIIIGIHIGIJJJJJJJJJJJJJ
@6352640/1
tcatgaccaaaaagtgaacagctatcgatacacagtcatagatccaatcc
+6352640/1
CCCFFFFFHHHHHJEGHJJJJJJJJJJJJJJJJIIHGJJIJJJJJJJJIJ
@6353094/1
tcatgcagaaccgattaagaaaggggcagacaacttcatgtacaaatacc
+6353094/1
CCCFFFFFHHHHHJIJJJJJJJJIJIJJJJJJJJJJJJJJJJJJGIGIJJ
@2292771/1
ccatcttttttgttgtgctagtcgcaacagttttgacagaacctatgcca
+2292771/1
@C@FFFFFHHHDFHGEEEHHGHHGIGGIGJHHIJGGIJIIIJJJJIJJJI
@2806745/1
cgagtacctcaaaatcatgaccaaaaagtgaacagctatcgatacacag
+2806745/1
?@?D=DDDBFBFHIB@CDFAEH:FHIIE2?EG>GCEHACGEGIIGEFDD
@2806746/1
cgagtacctcaaaatcatgaccaaaaagtgaacagctatcgatacacagt
+2806746/1
B@CFDDFFHHHHHJIHIGIIJJIJJJJIAFHIGIIJIJJJIJJJJJJJHB
@2806961/1
cgagtagatagctttagaggtaatacactattattaggcactagttatta
+2806961/1
=??D:DADHDHHHIG@HBHF<CEBFFEHIGGG@HICBBFHGHGEGHIEHG
@2806962/1
cgagtagatagctttagaggtaatacactattattaggcactagttatta
+2806962/1
@@@DDDDDB?B?CFE4<AIH?EHBD@HF9DHGAF<FEE<??C<?DDFFGE
@2806963/1
cgagtagatagctttagaggtaatacactattattaggcactagttatta
+2806963/1
BB@FBDFFHHHHHJJIJGHI<FHGJJJJJIJJIJIJIJJJJJJJJJJJJJ
@5868848/1
gttcaccaagagaagaaagctatacagtagtcaaatttgtatccattatc
+5868848/1
=B1ADDFFHGHHHJJJJJJJJJHJJJJHIIIJJJJIJJJGIJJJJJJJJI
@5868849/1
gttcaccaagagaagaaagctatacagtagtcaaatttgtatccattatc
+5868849/1
@@@DFDEDFHHHHJGCEEGCGGHIJJJIGGHFGEAGGIIDHIIJJIJGIG
@5868850/1
gttcaccaagagaagaaagctatacagtagtcaaatttgtatccattatc
+5868850/1
B@@FFFFFGHHHHJIJJIGIIJJJIJJIGIIIJJIJJJJJJJJJIJJJJJ
@5868851/1
gttcaccaagagaagaaagctatacagtagtcaaatttgtatccattatc
+5868851/1
CBCFFFFFHHHHHJJJJJJJJJJJJJJHHGIIJIJJJJJGIIJJJJ@490
@5868933/1
gttcaccatcgcttgtcatgtgttgaaattccgcgaaattggcactggca
+5868933/1
CCCFFFFFHGHHHJIHIIJJIIIJJJJIJJJJJIJGIIJJJJJJIJJJJJ
@5868934/1
gttcaccatcgcttgtcatgtgttgaaattccgcgaaattggcactggca
+5868934/1
CCCFFFFFHHGHHJIIJIJJIJJJIIJJJIJJJJJJJJJIJDHIJJJIJI
@5868935/1
gttcaccatcgcttgtcatgtgttgaaattccgcgaaattggcactggca
+5868935/1
CCCFFFFFHHHHGJJGHHHIGHHGJJJJJIJIIJJGIGJJJJJIJIJIJJ
@5868936/1
gttcaccatcgcttgtcatgtgttgaaattccgcgaaattggcactggca
+5868936/1
CCCFFFFFHHHHHJJGIJJJJIIJJJJJJIJJJJJJJJJJJJJJJIJJJJ
@5869712/1
gttcactaaaaaatattaggaatccactacaaggttttcaatag
+5869712/1
@@@DD>DDHD8DFI@:4CBECH@><EE<9C>?E91CBBDEHII>
@5869713/1
gttcactaaaaaatattaggaatccactacaaggttttcaatagggcatt
+5869713/1
?1:BDEFFHHHHHJJJJJJJJJJJJJJJJJIHIIGIIJIIIJJJIJIJJJ
@5869714/1
gttcactaaaaaatattaggaatccactacaaggttttcaatagggcatt
+5869714/1
?@@DB>DDDADH?GHGGIEG>HBDGIIIIFIGGIFFEHGEHIIGBDDHBG
@5869715/1
gttcactaaaaaatattaggaatccactacaaggttttcaatagggcatt
+5869715/1
@@@DDDFAHHHHHG<GHGDHEHCHHGHGGGEGIE?DGICHIIEE>EGGAG
@5869716/1
gttcactaaaaaatattaggaatccactacaaggttttcaatagggcatt
+5869716/1
BB@DDFFFHHHHHJJJJJJIJJJJJJJJJJJIJJFHJJJJJJJJJJJJJJ
@5869717/1
gttcactaaaaaatattaggaatccactacaaggttttcaatagggcatt
+5869717/1
CBCFFFFFHHHHHGIJJJJJJJJJJJJJJJJJJJFHIJJHJJJJJJJJJJ
@5869718/1
gttcactaaaaaatattaggaatccactacaaggttttcaatagggcatt
+5869718/1
CCCFFFFFHHHHHJJIJJJJJJJJJIJJJJJJJJFGIIJJJJJJJJJJJJ
@5869719/1
gttcactaaaaaatattaggaatccactacaaggttttcaatagggcatt
+5869719/1
CCCFFFFFHHHHHJJJJJJJJGIJJJJJJJJJJJGHJJIJJJJJJJJJJJ
@6894708/1
ttcagcaggttttttaacagtttgaaaaccttgataaatgaaagaaatta
+6894708/1
@CCFFFFFHDFHHJJJJJJIHJJGIJJJJJJJJIJJJGIJJJJGIJIIIJ
@6894709/1
ttcagcaggttttttaacagtttgaaaaccttgataaatggaacgaaatt
+6894709/1
CC@FFFFFHFHHHJJJJJJJIIJJJJJJJJJJJJJJJJJJJJJJJIHJJJ
@5870563/1
gttcactttttggtcatgattttgaggtactcgagggcatgatgagcagc
+5870563/1
@@@DBDDDFFF:@2:AFFCCHHI<<EG<AEEFF?FFIFFFECFCCEDFFE
@5870564/1
gttcactttttggtcatgattttgaggtactcgagggcatgatgagcagc
+5870564/1
B@@FDFFFHHHHHFHJJJHIIJJJIJI?FHIJJIJJGGIIIJIJIIJJJJ
@6894975/1
ttcagcccccaccaagggaagggggcgg
+6894975/1
@@@DDDDDFHFAFIBFBFEHA;EDBA;<
@3313972/1
ctattgcgatattttttcggaaaaaagtgagtttaggatatcttacgttc
+3313972/1
CCCFFFFFHHHHHJJJJJJJJJJJJIJGHIJIIJIJIJJJJJIJJJJHJJ
@1289295/1
attttgaggtactcgagggcatgatgagcagccgagcccttggcttcctt
+1289295/1
CCCFFFFFHDHHHJJJIIJJIJJIJJIJIJIJJJIIJJJJJJJJJJJIGG
@1289296/1
attttgaggtactcgagggcatgatgagcagccgagcccttggcttcctt
+1289296/1
CCCFFFFFHFFHHJJIJJJIJJJJJJJIIJJJJJIJJJJIJJIJJJJJJI
@1289297/1
attttgaggtactcgagggcatgatgagcagccgagcccttggcttcctt
+1289297/1
CCCFFFFFHFHHGJJIJJJIJJJIJJJJJIJJJJJGGHJIJIIJIIJJJI
@1289298/1
attttgaggtactcgagggcatgatgagcagccgagcccttggcttcctt
+1289298/1
CCCFFFFFHFHHHJJJJJJJJJJJJJJIJJJJJIIIIIIJJJJJJJJJJJ
@1289299/1
attttgaggtactcgagggcatgatgagcagccgagcccttggcttcctt
+1289299/1
CCCFFFFFHFHHHJJJJJJJJJJJJJJJJJJIJJIGJIJJBHIJJJJJIG
@7904297/1
acgaaaggcagttcaccatcgcttgtcatgttttgaaattccgcgaaatt
+7904297/1
CCCFFFFFHHHFDIGIJJIIIJIJJJJJJIJJIIIHIJJIEIIJJHIJFG
@5346226/1
gggacatgcacatctcttggagccagccaatgggattgcccatcactttg
+5346226/1
@C@FFFFFHHHHHJJJJJJJJJJJJJJJJJIIJJJJJIJJJJJJJJJJIJ
@5346227/1
gggacatgcacatctcttggagccagccaatgggattgcccatcactttg
+5346227/1
CCCFFFFFGHGHHJJJIJJJJJJJJJJJJJJJIJJJJJJJJJJJIJJJJJ
@5346228/1
gggacatgcacatctcttggagccagccaatgggattgcccatcactttg
+5346228/1
CCCFFFFFHHHGHJIHJFIIEGEIGIGIBEEGHIIICHIIIHGGGGCHIC
@5346229/1
gggacatgcacatctcttggagccagccaatgggattgcccatcactttg
+5346229/1
CCCFFFFFHHHGHJIIIIGJGGHIJJIJJJJJJJJJJJJJJJIJJJJJJH
@5346230/1
gggacatgcacatctcttggagccagccaatgggattgcccatcactttg
+5346230/1
CCCFFFFFHHHHHJJJJJJJIJJJJJJJJJJJJJJJIIJJJJIJJJJJJI
@5346231/1
gggacatgcacatctcttggagccagccaatgggattgcccatcactttg
+5346231/1
CCCFFFFFHHHHHJJJJJJJJJJJJJJJJJJJJJJJIJJJJJJJJJJJJI
@7905173/1
acgaaattaaacacgctgagaaagctatggttgagtgaaaaaggtgggaa
+7905173/1
CCCFFFFFHHHHHIJJJJJJJJJJJJJJJJHIIIIFGIIJJIJJBDHJIJ
@7905174/1
acgaaattaaacacgctgagaaagctatggttgagtgaaaaaggtgggaa
+7905174/1
CCCFFFFFHHHHHJJJJJIIIJJJJJJIJJGIIJJDHIJJJFIJBFIJII
@7905175/1
acgaaattaaacacgctgagaaagctatggttgagtgaaaaaggtgggaa
+7905175/1
CCCFFFFFHHHHHJJJJJJJJJJJJJJJJJJJJIJGHIJJJJJJDFHJJJ
@7905704/1
acgaacttcaattacacaaattagtacaactcctccaaaccttgcaaatt
+7905704/1
CCCFFFFFHHHHHJJJJJJJJJJJJIJJJIJJJJJJJJJJJJJJIJJJJJ
@5347214/1
gggactaccacacgaaaggcagttcaccatcgcttgtcatgtgttgaaat
+5347214/1
@C@DDFFFHFHHHGGIIBHGIJGHIIJJFIJIIIJGEGIIIFGIIGFHIJ
@5347215/1
gggactaccacacgaaaggcagttcaccatcgcttgtcatgtgttgaaat
+5347215/1
CCCFFFFFHHHHHJJJJHIIJJIJJJJJJJJIJIJJIHGFIIJJJJJJJJ
@5347335/1
gggactgctggttgcccaacttggtaatcttagtgtctttcagtcccgaa
+5347335/1
CCCFFFFFHGHHHIJJJJJJJJJJFHJIIJJJIHIHIGIIIJJJJJJJJJ
@5347336/1
gggactgctggttgcccaacttggtaatcttagtgtctttcagtcccgaa
+5347336/1
CCCFFFFFHHHHHIGIJHJIJJIIGIJGIIIIIGHFHIIJIIJIJJJJJJ
@4824095/1
gatgtggcaatccttgcaggatttacccgtggagggtaacaatctgcctt
+4824095/1
CCCFFFFFHHHHHJJJJJJIJJJJJJJJJHIJIJJJBFHIHJJJJJJJJG
@4824146/1
gatgtgtaatatgcgtgtccacgcaagtacctgctggaacgtttaaattt
+4824146/1
@?@BFFDDDFFHFIEDDHHHFH=FGAF9:EDFHGCHGGHGGH>BDGBFBC
@2294124/1
ccatgatgcactcggccggaccgattcagcccccaccaagggaagggggc
+2294124/1
@CCFFFFFHDHGHIIGIEEGHGE@GIGGIEHHII<GHGE>A=EB==<BBB
@2294125/1
ccatgatgcactcggccggaccgattcagcccccaccaagggaagggggc
+2294125/1
CCCFFFFFHHHHHJJIJIJJJJJJIJJIJJJJJJIJIGIFHFHFFFDDB@
@6356781/1
tccaaacccgaaaaaagtttatttatcatacacagg
+6356781/1
?;?A?DDDFADAAFF:F:C<GFIIIIIIAD?BFDDF
@6356863/1
tccaaaccttgcaaattttcaatcatgaagcaagattttacctgaacaat
+6356863/1
@<@FBDFDHHDBHHEBFIHEHHIIEEEACBG@>EFHGEGDF>GD?FDGHI
@6356864/1
tccaaaccttgcaaattttcaatcatgaagcaagattttacctgaacaat
+6356864/1
@@@7DFFFHHHHHJIIIJJJJIIIGGIIGIIIIEIIJIJIIGJJJJGCFH
@6356865/1
tccaaaccttgcaaattttcaatcatgaagcaagattttacctgaacaat
+6356865/1
C<@FFFFFHHHHHJJJJJJJJJIJJJIIIJJJJJJJJJJJIJIIGIIIJJ
@6356866/1
tccaaaccttgcaaattttcaatcatgaagcaagattttacctgaacaat
+6356866/1
CCCFFFFFHHHHHBHJJJJJJJJJJJJJJJJJJJJJJJJJJJJJHIIIIJ
@6356867/1
tccaaaccttgcaaattttcaatcatgaagcaagattttacctgaacaat
+6356867/1
CCCFFFFFHHHHHJIJJJJJJJJJJJJJJJJJJJIJJJJJJJJJJJJJJJ
@6356868/1
tccaaaccttgcaaattttcaatcatgaagcaagattttacctgaacaat
+6356868/1
CCCFFFFFHHHHHJJJJJJJJJJJJJIJJJJJJIIJJJJJJJJJIJJJJJ
@6356869/1
tccaaaccttgcaaattttcaatcatgaagcaagattttacctgaacaat
+6356869/1
CCCFFFFFHHHHHJJJJJJJJJJJJJJIIJJJGIIJJJJGGIIJIIIIIJ
@6356870/1
tccaaaccttgcaaattttcaatcatgaagcaagattttacctgaacaat
+6356870/1
CCCFFFFFHHHHHJJJJJJJJJJJJJJJJIJJIJJIJJJJIIJJGJIIIJ
@751004/1
aggagttgctgagccgtcgcggcatcactcccaaatacgaactggtccaa
+751004/1
@?@;DDDFHHHHHIIIGH>HFIGBGIIIIHIIIIIDGHGGGGIHG7?CEF
@751014/1
aggagttgtactaatttgtgtaattgaagttcgtattatttcctcgaaat
+751014/1
@CCFFEFFDFHHHJJJJJIHFJJJJJJJJJJJIGIJJJJJJJJJJJJIJI
@4825725/1
gattaaggggtgtattctatatttcagttaaatttaagaggcttttaaaa
+4825725/1
CCCFFFFFHHCFFHHIJJJJJJJJJJJJBFIGJJJJIIJJJJJJJJJJII
@5874708/1
gttcagttattcataatactaggaaacctctcgaattggatgagtacctt
+5874708/1
CCCFFFDFHGHHHJJJJJJJIJJJJJJJJJJJJIJJJJJIIJJJFIJJJJ
@753199/1
aggcaaaactccgaaggaagccaagggctcggctgctcatcatgccctcg
+753199/1
CCCFFFFFHHHHHJJJJJIJJJJJJJIJJGIJJJJGGIJIIJJIIJJIJH
@4827209/1
gattaccttcaaccaattagcaaggaaaattttcgggctacagaagatga
+4827209/1
CCCFFFFFHHHHHJJJJJJIIJJJJJJJIJJJJJJJJJJIJJJJJJIJJI
@3851112/1
ctggatttctcagaaattcgaataaattcagtctcagtttcagttactct
+3851112/1
CC@FFFFFHHHHHJJJJJJJJJJJJFJIGIJIJJJIJIJJJJJJJJIJJJ
@5876265/1
gttcatatttattgcaagccatgacccatgcgtcgtatttccctaaccac
+5876265/1
C@CFFFFFHHHHHJJJJJIJJJJJJJJJJJJJGIIHGGIJJJIIJJJJJJ
@2812378/1
cgataaagcgttaccagcgcttgaggaagtaacggcagcactattgacac
+2812378/1
@@7DFFFFGFDHHIIIJJJJJJIHIIGJJHHIHIIIIGCDHDFFGA@G;D
@2812379/1
cgataaagcgttaccagcgcttgaggaagtaacggcagcactattgacac
+2812379/1
BC@FFFFFGHHHHJJJJIJJJJJJJIJJJGHIIJIIJJDBGGIIIIIGII
@2812380/1
cgataaagcgttaccagcgcttgaggaagtaacggcagcactattgacac
+2812380/1
CCCFFFFFGHFHHJJJJIJJJJJJJJJIJHHIIJIJJJGEIIJJJECHGH
@2812381/1
cgataaagcgttaccagcgcttgaggaagtaacggcagcactattgacac
+2812381/1
CCCFFFFFHHDHHJJJJJJJGJJJJJJJJGGHIJIJJIE@EBCGHAFHIJ
@2812382/1
cgataaagcgttaccagcgcttgaggaagtaacggcagcactattgacac
+2812382/1
CCCFFFFFHHFHHJJJJIIIJJJIJJFGJCFFHGEIJIG>CCGGGE9FGI
@2812383/1
cgataaagcgttaccagcgcttgaggaagtaacggcagcactattgacac
+2812383/1
CCCFFFFFHHHHHJJJJIJJJJIJJJJJJGHIJJJJJJFAGBFGHGGIFI
@2812384/1
cgataaagcgttaccagcgcttgatgaagtaacggcagcactattgacac
+2812384/1
CCCFFFFFGHFHHJJIJIJIIJJJJIJJJGGIIJJJIJG>CBCDGCCHGG
@2812385/1
cgataaagcgttaccagcgcttggggaagtaacggcagcactattgacac
+2812385/1
@C@FFFFFHFHDFGIGGEEIGHIGCIJGGHHIGE>@FA@FFCF@C;CC@E
@5349743/1
gggagcgatgacgaataaagtatgtgttcaccaagagaagaaagctatac
+5349743/1
@@@FFFFFDHHHGJJIGIIIFFGGIJHIDGIGIJJJIJJJIJIFIJJIIJ
@3851652/1
ctggattttaaatctttcatattccctatttaaattttgtaaatccacat
+3851652/1
@@@DBDDDF?DFBBEGI??EDFIEHGBCFHIDHHCHII<CFEIFEIIIEF
@3318234/1
ctatttttgtatgcacaaaattcgttctacatatgaaacatgtcagt
+3318234/1
@@?D?DBB@A?C:4CFFFFIEEF?C?;?H<?<<FEDEF<FFE<DEBF
@3853170/1
ctggcaacatcgacagataccacaaatacctaaaccttcccactaaagtt
+3853170/1
CCCFFFFFHHHHHJJIJJJJJJJJIJJJJJJJJJJJJIJJJJJJJIJJIJ
@1293217/1
attttggatgaaactgaaggaaacgatgacactgataactcagcagactt
+1293217/1
::14BDFFGHHHHJIIIJJJJJJJJJIJJJJJJIJJIIIJJJJJJJIJJH
@755226/1
aggcagtcccttctggatactgtcctggattttaaatctttcatattccc
+755226/1
B@BFFFFFHHFHHIIJGIIJJFHJIIJJEHHIIIIJGIHIIHGGIJIHHH
@755363/1
aggcagttcaccatcgcttgtcatgtgttgaaattccgcgaaattggcac
+755363/1
@@CFDDFF?FFFHJGGEJIIIJIGEIBII=EHCHGD@CGBBDABFGEECF
@755364/1
aggcagttcaccatcgcttgtcatgtgttgaaattccgcgaaattggcac
+755364/1
B@CFFFEFHHHHHJJJJIJJIJJJJJJJJJJJJJJIJJJJIJIJJJJJJI
@7907919/1
acgacgaatgatgtgataaatatacctgcacacacgcatttttaaattta
+7907919/1
BC@FFFFFHHHHHHHIJIJJIJIJJJJJJJJIJJJJIJJJJJJJJIJJJJ
@7907920/1
acgacgaatgatgtgataaatatacctgcacacacgcatttttaaattta
+7907920/1
CCCFFFFFHHHHGGIIIIJJJJJJJJJJJJJJJJJJJJJJJJJJJJJIIJ
@4829623/1
gattcataaaagtaatataaccttagatttcgaggcaaattgattgattt
+4829623/1
?@@BDDDFHHHGFG>GGIJIGIJJJJIJIJJFHIIDGCHIIJJIJJJGHC
@4829624/1
gattcataaaagtaatataaccttagatttcgaggcaaattgattgattt
+4829624/1
@@@DDFFFHHHHDGIJJJJJJJJJJJIJJJJJJJIIIJJJJJJJJIIIJF
@4829625/1
gattcataaaagtaatataaccttagatttcgaggcaaattgattgattt
+4829625/1
@@@FFFFFHFFHCFGFFFJIJJJIIIGIGHGHGE@DHGIIHIHIIIEIII
@7908660/1
acgagaatttgaaaagcgagcttcatgatcccctgaagaatatatcttga
+7908660/1
?@<?DDFDFFHDHGIGGGGGDHGGBEGGGIIIIIIIHIIIIIIIIIGIIG
@6358656/1
tccaaatcgagggcgccatccacgacccaatcttccgctaccgcgtgttc
+6358656/1
CCCFFFFFHHHGHIIHJIJJJHJJIJJJJJJJJJJJBHHGHHBHB9A8=A
@6358657/1
tccaaatcgagggcgccatccacgagccaatcttccgctaccgcgtgttc
+6358657/1
CCCFFFFFFADHGEEIIIGGGGIGIJIIHGGGII@BBEAGHGEHB=>9AC
@6358658/1
tccaaatcgagggcgccatccacgagccaatcttccgctaccgcgtgttc
+6358658/1
CCCFFFFFHHGHHJJIJJJJJJJJJJIJJJJJJJIIGGGIJJFHFDCACD
@6358659/1
tccaaatcgagggcgccatccacgagccaatcttccgctaccgcgtgttc
+6358659/1
CCCFFFFFHHHGGIGHIJJJJJJJJJJIJJGJJJJJFIIGHIGHF?BACD
@6359087/1
tccaaatctacactaacttctcctgatcgagtaaatattgggaaggcact
+6359087/1
CCCFFFFFHHHHHJJIJJJJJJJJJJJJJIIGIJJIIJJJIJJJJJJJJJ
@6359088/1
tccaaatctacactaacttctcctgatcgagtaaatattgggaaggcact
+6359088/1
CCCFFFFFHHHHHJJJJJJJJJJJJJJJJGIGHJIIJJJJJJJJJJJIJJ
@6359089/1
tccaaatctacactaacttctcctgatcgagtaaatattgggaaggcact
+6359089/1
CCCFFFFFHHHHHJJJJJJJJJJJJJJJJHIEHHJIJJJJJJJJJJJJJI
@2299066/1
ccattatcactttttgttgccgtgtgcccttgagaaatttgctgcctcaa
+2299066/1
@=@ADDFFD>BHHIG>GGFCFBAAFGDHEGHIGDHIEGGIIIIIEDEGID
@2299502/1
ccattatgttttactaatttttcaataaagtacactttatttaagaacag
+2299502/1
CCCFFFFFHHHHHIGIJJJJJJIJJJJJJJHHIJJJJJJJJJJJJJJJJJ
@1295813/1
attttgtaaggtgaggtatttgtacatgaagttgtctgcccctttcttaa
+1295813/1
1=?4=BDDHFHADHIIGGJIJJHIIJFIIJJIJJIIJJJJIJJIIJIJJG
@1295814/1
attttgtaaggtgaggtatttgtacatgaagttgtctgcccctttcttaa
+1295814/1
@@CDDDDDHBHADFHICFHGIIDFHGJJIEHFHGHHIIJJJIJIIIIJIG
@1295815/1
attttgtaaggtgaggtatttgtacatgaagttgtctgcccctttcttaa
+1295815/1
@@CFFFDFHFF<CGEGGEIIIHCHIGGIE>HHGGIJIJJJJIJEGIJIIG
@1295816/1
attttgtaaggtgaggtatttgtacatgaagttgtctgcccctttcttaa
+1295816/1
CCCFFFFFHHHFHIIJAGJHJIEJIIJJJIIHIJJJJGJJIJJJIJJJJI
@261769/1
aaatataataaaaatttatagttttttgcatttttattcggcttattgta
+261769/1
@C<DDDFFHGHHFIGGIJJIJEFGIIGEIEHIJGGJIHH>EHJJIJIGIJ
@4321007/1
ctttaaaagacatttgtgctgaaaagaaaattcaagatccagtgtttaag
+4321007/1
?@1ADFFFHHHHHJJJHIIJJJJJJIJGJIIJGIIJJJIIIIFHGIIJHI
@7910813/1
acgatctggtggccaccggaaccggaagatcgaagaaagacgccaaacat
+7910813/1
@@@DDFFFHFHHHJCHIFJIJJJJJJIJJIJJJIJJJIIJIJJJJHGHFF
@5880122/1
gttcattttaaatgaaaaacgtatgttgtttacttcatttgaatctatgg
+5880122/1
@=BDDFFFHFHHFJIJIJIIICFHIHJJGHGGIIGIIJJJIIIGIIIJII
@5880123/1
gttcattttaaatgaaaaacgtatgttgtttacttcatttgaatctatgg
+5880123/1
@@@DDFFFHDHHFCHGIIIIIBFHGGHGHIIGHIIGGIIIDBHGIIGHII
@3320867/1
ctcaaaagggaacaatttttatcgagttattgatttcgag
+3320867/1
???D;D::DD??DEI@?EFI;F@8F;F@E@?E<DFIBDD;
@3853660/1
ctggcaagtcaaagaagctagccaagagaatggcggct
+3853660/1
C@@FFFFFHHGFHJJJEEHIEGIJ@GGGJJJIIIHG60
@3321460/1
ctcaaaatcatgaccaaaaagtgaacagctatcgatacacagtcat
+3321460/1
@@@FDFDDDHFFFGIIIGIIEABCHHI>E@GFFEHBDFHGIG<GFH
@3321461/1
ctcaaaatcatgaccaaaaagtgaacagctatcgatacacagtcat
+3321461/1
CCCFFFFFFHHHHJJJIJIJHCHIJJIIJJIJJJHIJJJJJIBDHC
@3321462/1
ctcaaaatcatgaccaaaaagtgaacagctatcgatacacagtcat
+3321462/1
CCCFFFFFFHHHHJJJJJJJIBDHIIJIGJJJJJJJJJGGIJIIJJ
@3321463/1
ctcaaaatcatgaccaaaaagtgaacagctatcgatacacagtcat
+3321463/1
CCCFFFFFGHHHHJJJJJJJJCHIIJJJJJJJJJJJJJJJJJHHIJ
@3321464/1
ctcaaaatcatgaccaaaaagtgaacagctatcgatacacagtcat
+3321464/1
CCCFFFFFHGHHHJJJJJJJJCHGIIHIJJJJJIJJJIIIJJIJJJ
@3321465/1
ctcaaaatcatgaccaaaaagtgaacagctatcgatacacagtcat
+3321465/1
CCCFFFFFHHHHHIJIJJJJJCHIIIJJJJJJJJJJJJJJJJIJJJ
@3321466/1
ctcaaaatcatgaccaaaaagtgaacagctatcgatacacagtcat
+3321466/1
CCCFFFFFHHHHHJJJJJJJJCHHJJJJJJJJJJJJJJJJJJIIJJ
@5881839/1
gttccacaaaacgctgaaaaattccgtcggcaagaagttggccgatttgc
+5881839/1
BB@FFFFFGHHGGJJJJIJJJJJJJJHIJJIJJJJFIHIIJJJJJIJJJI
@5884567/1
gttccatttatcaaggttttcaaactgttaaaaaacctgctgaatgtgcg
+5884567/1
CCCFFFFFHHHHHJJJCGIJJJJJJJJJJJJJJJJJJJJJJJJIJJJJJJ
@5884568/1
gttccatttatcaaggttttcaaactgttaaaaaacctgctgaatgtgcg
+5884568/1
CCCFFFFFHHHHHJJJGIIJJJJJJJJJIJJJJJJIJJIJJJJJJJGIIJ
@5884581/1
gttccatttcatagaatggtggtggccatctgcgggacatgcacatctct
+5884581/1
BB1ADDFFHHHHHJJJHJJFFICFHIGJJIJJIIII>FIJIIJJIJJIJI
@5884582/1
gttccatttcatagaatggtggtggccatctgcgggacatgcacatctct
+5884582/1
BCBFFFFFHHHHHJJJJJJFIICGIJJJIJJJJJJJIIJIJJJIJJJJJI
@5884583/1
gttccatttcatagaatggtggtggccatctgcgggacatgcacatctct
+5884583/1
C@CFFFFFHHHHHIJJIJJCII@FHIJJJJJGIIJJGGGIIIIJIJJJJJ
@5884584/1
gttccatttcatagaatggtggtggccatctgcgggacatgcacatctct
+5884584/1
CCCFFFFFHHHHGIIIIII<FHCGGIIIIIIIIIII<FHIIIIIIIIIIG
@5356925/1
gggattgcccatcactttgtcatcgaacgatgtcaccacctgattggtga
+5356925/1
@B@FFFFFHGHHGIIJJJJIIIJIIJIIIGIDCDGIGGIHJJGGHIJEGG
@758054/1
agggaacaatttttgtcgagttattgatttcgaggaataatacgaacttc
+758054/1
?BBF=ABDFHHHHJIIIJHGFHIHIICIJFGHHHGGGHIJIJIGHGGIIJ
@5358359/1
gggcaacaaaaagtgataatggatacaaatttgactactgtatagctttc
+5358359/1
CCCFFFFFHHHHGAFGIGJIIJJIIIJJJJJJIIIIJJIJHHJJJJJJJJ
@5358559/1
gggcaaccagcagtcccacaaagtttcacagttccacaaaacgctgaaaa
+5358559/1
CCCFFFFFHHHHGIIJJJJJJJIHIJJJJJJIJIJJJJJJJJJJJJJJJJ
@5359603/1
gggcaatcccattggctggctccaagagatgtgcatgtcccgcagatggc
+5359603/1
@@@DDDDDHHHHHIIIIII=@FI@HGDG@FEFHGCGGHIIIIGGIGHIIG
@5359604/1
gggcaatcccattggctggctccaagagatgtgcatgtcccgcagatggc
+5359604/1
@@@DDFFFHGHHHHHIIII<?FFEGGGGIGE1CFGD@DGHGGE:@0?=3=
@1784704/1
cacctacacaagctcaatacaatccccacattccaccccaatctagccac
+1784704/1
CCCFFFFFFHAFHGJJJJJJJJJJJJJJJJJJJJJJJJJJJIJJJIIJJI
@6901298/1
ttcataaaagtaatataaccttagatttcgaggcaaattgattgatttgc
+6901298/1
@CCFFFFFDDADFHGGJJJIGIIJIIFGGGGEGGIEHIJHIIIGCHIJCG
@6901564/1
ttcataagtgaattctctacagtgtggcgga
+6901564/1
@CC?DFFFFFHHHJIIJIIJJJJIHHHIJJ8
@7914079/1
acggaaacaagttgagaaatcctttagttttcctttttttattcggtata
+7914079/1
@CCFFFFFGHHHHIJIJJJJJJJJJJJHGJJJJJIJJJJJJJJJJJHIII
@7914322/1
acggaacaggcaaaactccgaaggaagccaagggctcggctgctcatcat
+7914322/1
?8=1BDDDHHHHHIIHIIIIIIIGIIIIIIIIIIIIIIGIIICEHGGIGH
@4831067/1
gattctgtttgacattcgaaaagtaaacgtcagtttgcgtttcaatgcat
+4831067/1
@@CFFFFBFDFFDEGIIIIIGDFFHHIEIGEHG<CDF>FHIIIIGIHGHE
@4831614/1
gattgaaagcctttctttattgccagctcttgaagaaccatcgccgggg
+4831614/1
CCCFFFFFHHHHHJIJJJJJJJJJJJJJJJJJJJJJJIJJJJJJJJJGI
@1298520/1
attttgtggttctttaacgaaatgtcaagagcataaagtatgtctagaac
+1298520/1
CCCFFFEFHHHHHJJIJJJIJJJJJIIIJJJIJJJJJJIJIIIGEIGEHI
@4832815/1
gattgccacatcttgtgagccgccattctcttggctagcttctttgactt
+4832815/1
B@@FFFFFHGHHHJJJGGIIJGIJGIJJJIJJJGJJIJIGJIJJJEFHIJ
@7916670/1
acggcatttatgatccaaaagaaattcccatgagggaatttaaggcatct
+7916670/1
CCCFFDFFGHGFHIJJJJJJGGHIJHIIGGEHIGIJJIJIIGIHIIJICE
@5360884/1
gggcagacaacttcatgtacaaatacctcaccttacaaaataaaatacgg
+5360884/1
CCCFFFFFHHHHHJJJJIJJJJJJJJJJJJJJJJJJJJJJJJJJJJJJIG
@264972/1
aaatatttaggagagtttatgatagctacaaaatttgatcctcacgataa
+264972/1
CCCFFFFFHHGGHGIFHIJJJIIJIJIJIJIJJJJJIIJIJJJJIIHIJJ
@7918246/1
acggtattttgaaacagaaaaaaggtgcaaattaagatatcctcagatgc
+7918246/1
BCCFDFFFHHHHHJJJJJJJJJJIJCFGIJJJJJIJJJJJJJJJJJJJJJ
@5362829/1
gggcccagatggcattcatgcagaaccgattaagaaaggggcagacaact
+5362829/1
@@<DDDDDH>?FAFDFHG@CHIEHIICHGFBDHGIGBGDD<FFAGHGEGG
@6902087/1
ttcatagaatggtggtggccatctgcgggacatgcacatctcttggagcc
+6902087/1
CCCFFFFFFHHH<CGCBFGHEEHIEHIJJ@FGIGEEBBCHGI@D@BBFHI
@4325508/1
ctttaacagatgtgaagtatttcttgatgtccatatttctgtcaccaatt
+4325508/1
?=:ADEFFHHHGHIJJJFJIJJIJJIIJJJJJJJJJIJIIJJIIIIJJIJ
@7403905/1
aaaacattgaccaatcgccaccaatgcctggtgcagctatccactttgcc
+7403905/1
CCCFFBD4ADHHFGIFD=BFHIIGIGFHIII<DGBF@GHEGEGHGHGGIG
@7403906/1
aaaacattgaccaatcgccaccaatgcttggtgcagctatccactttgcc
+7403906/1
CCCFFFFFHHHHHJJJCHIIJJJJJJJJJJJHIJJJJJJJJJJJJJJJJJ
@5363774/1
gggcgccatccacgagccaatcttccgctaccgcgtgttccttaacaacg
+5363774/1
CCCFFFFFHHHHHJJJGJJJJJJJJJJJIJJJIIIFEFHIIIJJHHHHHF
@5363776/1
gggcgccattcacgagccaatcttccgctaccgcgtgttccttaacaacg
+5363776/1
CCCFFFFFHHHHHJJJJJJJJJJJIIJJJJJJIJJBBGGJJGIJJIIHHH
@4326933/1
ctttaacgaaatgtcaagagcataaagtatgtctagaacgattttacctt
+4326933/1
@BBDFFFFHHHGHIJJJJIJIJJJJIIHHIJIIIIJJJIJGIJJJIJJJJ
@4326934/1
ctttaacgaaatgtcaagagcataaagtatgtctagaacgattttacctt
+4326934/1
CCCDFFFDGHHHHGIJJJFGDHGHIIIHHJJGGIGIJJIJIGIJJJ@GII
@4326935/1
ctttaacgaaatgtcaagagcataaagtatgtctagaacgattttacctt
+4326935/1
CCCFFFFFHHHGHHJJJIIIGIJJJJJFHIIIJIJJJJJJGJJJJJJJJJ
@4326936/1
ctttaacgaaatgtcaagagcataaagtatgtctagaacgattttacctt
+4326936/1
CCCFFFFFHHHHHIJJJIJIJJIJJJJHHIIIIJJIJJIJIJJJJJJJII
@3859041/1
ctggcattttataaagttggccatcgtttggtaggcagattcctccgtgt
+3859041/1
CCCFFFFFHHHHHJJIIJJJIJJJJJIIIJIGIJJIJJJJJJJJJJJIJI
@5364510/1
gggcgttccgttggtctgattggcttgttcggg
+5364510/1
CCCFFFFFHHHHHJGHIJJJJJJJJI::D<;FH
@7919547/1
acgtacggttcaagtagctgaagtaaaagtgtgctccattggtttatcct
+7919547/1
BCCDFFFFFHHHHJHIJIJJJJHIHHJIIHHFHIJJJJJJJJJJJJJJJJ
@762041/1
agggtaacaatctgccttctacatttgcgagtgacgaagagttggccact
+762041/1
CCCFFFFFHHHGHJJJJJJJJJIJJJJIJII8HGHFJJJIGHEGHIGIIF
@7919698/1
acgtaggttacctcgaaggattgttcgctagcgatctcctgcaagaactg
+7919698/1
CCCFFFFFHHHHHJIIJJJIJJIJIJIJJIJJJIIJIJJIJJJIIJJJJI
@7405742/1
aaaaccccggcgatggttcttcaagagctggcaataaagaaaggctttca
+7405742/1
@@CFDDFFGFHHHIGI?GFBGFGIDGCGIGIIIIHIIGIIIIHIDGIGGH
@266419/1
aaatcaatcaatttgcctcgaaatctaaggttatattacttttatgaatc
+266419/1
@CCFFFFFHHHHHJJJJJJJJJJJJJJJJJIJJJJJJJJJJJJJJJFHIH
@266619/1
aaatcacagagccccgggcccagatggcattcatgcagaaccgatta
+266619/1
CCCFFFFFHHHHHJJGIHGHIGIIJJJJJIJJJIJJJJIIJJJHEHJ
@1785506/1
cacctatcgaatcgaatattagtagcaagatccgagatgtggtacacgac
+1785506/1
@@<DDDDDHFHHHBFHEBHHGH4AFHHIHIEGCDGHGA>:BGGGHIIIGG
@5365506/1
gggctctagactataacatcttctaagtaatgtattttctacttcattat
+5365506/1
@C@FFFFFHHGGFGFIIJGGIJJGJFIIIIJIHIJJJJJJIJIJIJGJIJ
@5365507/1
gggctctagactataacatcttctaagtaatgtattttctacttcattat
+5365507/1
CCCFFFFFHHHHHJJJJJJJJJIJJJJHJIJJHGIJJJJJJJJJJJIJJJ
@5365654/1
gggctctgtgatttcttagtgtcaatagtgctgccgttacttcctcaagc
+5365654/1
CCCFFFFFFHHHHJJJJIIFHGJIJJJJFIIIIJJJJJJIJJJJJJGJJJ
@5365655/1
gggctctgtgatttcttagtgtcaatagtgctgccgttacttcctcaagc
+5365655/1
CCCFFFFFHHHHHJJJJJJHIIJHIIJIJIIJJJJJJJJJIJJJJJJJJJ
@5365656/1
gggctctgtgatttcttagtgtcaatagtgctgccgttacttcctcaagc
+5365656/1
CCCFFFFFHHHHHJJJJJJIJJJJJJJJIJJIIJJJJJJIJJJJJJJJJJ
@269237/1
aaatcccatagttaataatattgatttatcaggactatatatgaccccca
+269237/1
CCCFFFFFHHHGHJJJJJJJJJJJJJJJJJJJIIJJJJJJJJJJJJJJJJ
@1787075/1
cacctctccatattcctttatcaacattcacttctttaccggcatagcct
+1787075/1
@CCFFFFFHHHHHIJJJJJJJJJJJJJJJJGIJJJJJJJIIIIIGIJJJJ
@6363556/1
tccaatcctataattatccatttcctgtaattctggtttctctatagttt
+6363556/1
CCCFFFFFHHHHHJJJJJJJJJJJJJJHGFEHGJJIHIJJJIJIJIJGIJ
@6363557/1
tccaatcctataattatccatttcctgtaattctggtttctctatagttt
+6363557/1
CCCFFFFFHHHHHJJJJJJJJJJJJJJIJIIIJJJJIIJJJJJJIJJIJJ
@6363558/1
tccaatcctataattatccatttcctgtaattctggtttctctatagttt
+6363558/1
CCCFFFFFHHHHHJJJJJJJJJJJJJJJJIJIJJJJHIJJJJJJJJJIJJ
@5367178/1
ggggaacagtttgatgttgctgttgtggagctgtttgtctgccccaagtg
+5367178/1
@@CFDFFFHFHHHHJJIIJJIIHIGHJJHIIIIHJJIIIIIJJJIGFHBD
@4833604/1
gattggggtggaatgtggggattgtattgagcttgtgtaggtggaggata
+4833604/1
C@@FFFFF<CFFHIJ<EHIHDF@HBFFGIHJIJIGIJFHHG8BCFHHAFG
@4833768/1
gattggtcaatgttttttcttcgatgtccacgtaggttacctcgaaggat
+4833768/1
B@BFFFDFHHHHFHJJJJHIJIIIJJJJJJJJFHIIGGIIJJJJJJJJJJ
@5886199/1
gttcccttttgagctattgcgatattttttcggaaaaaagtgagtttagg
+5886199/1
@@@?AD4DFHACFCFBBHCEH6@AEFGGBHEAG7?DDA6@8=FGCFHIGH
@5886200/1
gttcccttttgagctattgcgatattttttcggaaaaaagtgagtttagg
+5886200/1
@@@FFFDDHH>AFEBBGHBGG@GGGHIIIIIGIHIIIIIECGGICHHHGI
@2305242/1
cccaaaacatgaccatgatgcactcggccggaccgattcagcccccacca
+2305242/1
@@@FFFDFHFFHHIIEFGCCFHHIIECCBGB:DGHBGGGIHIIIHGBDD;
@5886934/1
gttccggtggccaccagatcgttgttaaggaacacgcggtagcgga
+5886934/1
@C@DDDFFHGHHHIIGGICGHHIIEFHFGIIHGEGIIIIGIIIIIE
@6906391/1
ttcatgatcccctgaagaatatatcttgaagaactattattttttttttt
+6906391/1
CCCFFFFFHHHHHJJIJJJJJJJJJJJJJJJIJIJJJJJJJJJJJJJJJH
@1304088/1
atttttaggacattctattaaagtttcatgtggtctacaacataatctaa
+1304088/1
@CCFFFFFHHHHHJJJJJJIJIJJIJJIJJJJJHIIJJIJJIIJIIIJIH
@271947/1
aaatcttccgcgcagaaaagctcgacatggagtcccaaaacatgaccatg
+271947/1
CCCFFFFFHHHHHJJJJJJIGIJJJJJIJJJJGIIJJJIJJJJIJJIIII
@1304773/1
atttttatacaaaagaatctgaaaattgtaaatctacacaaaaatgtcaa
+1304773/1
CCCFFFFFGHHHHJJJJJIJJJJJJJJJIJJIJJJJJJJJJJJJJIIIJJ
@7408917/1
aaaacgtatgacaaaactatagagaaaccagaattacaggaaatggataa
+7408917/1
CCCFFFFFHHHHHJJJJJJJJJJJJJJJJJJJJJJJJIJJJJJJJJIJJJ
@5887087/1
gttccgtagcagacggccactggcaaagtggatagctgcaccaagcattg
+5887087/1
@<<D?DD???F<?<@E@@GGIHIGGEGG9:BFHHD><FHHGDCH@C=FEI
@4835279/1
gatttacccgtggagggtaacaatctgccttctacatttgcgagtgacga
+4835279/1
@@@DDDDDHF?FD:AFB8AEAFGEGECEIGGIIIIGFIIGIEDGGGIIIG
@4835280/1
gatttacccgtggagggtaacaatctgccttctacatttgcgagtgacga
+4835280/1
CCCFFFFFHHFHHGIJJAFGHJJJJJJJJJIJJJJJJIJJJJIG@GIJJJ
@6364978/1
tccacaacagcaagctcctccgcaacagcaacctggagcgagacaacatc
+6364978/1
CCCFFFFFHHHHFIIGJJIJJJJJJJJJJIIJJJIIGGIIIJHICGHBGG
@6365215/1
tccacacatatttctgcagtagaggtaatcacttgataaggttcaaaata
+6365215/1
CCCFFFFFHHHHHJJJJJJIIJJJJCHHJJJJJJJJJJJJJFGIIJJJJJ
@2818829/1
cgataggtgctttgtctggttaactttagtgggaaggtttaggtatttgt
+2818829/1
@@@DDDD=DDFHHEBDBFH?F@HGHIIEGAFFHGGHICFHGGH:BGHIGB
@2308193/1
cccaaacttttcggggtgcaatcttcttttccggaaaatgctcgaaaact
+2308193/1
@@1DDDDDHFHHHIIG<CFGH@EHIIGGIIHHHIIIIIGIIIIIHGIIIE
@2308194/1
cccaaacttttcggggtgcaatcttcttttccggaaaatgctcgaaaact
+2308194/1
@@?DDFFFHHGHHFGG@FGIJIIJIJJIIDEGGBEDGGCGHHIJJGEHII
@2308195/1
cccaaacttttcggggtgcaatcttcttttccggaaaatgctcgaaaact
+2308195/1
C@@FFFFFHHHHHJJJ@EHIJJJJJJJJIJJJJJJJJJIJJJJJJJJJIJ
@2308196/1
cccaaacttttcggggtgcaatcttcttttccggaaaatgctcgaaaact
+2308196/1
CCCFFFFFHHHHHJJJ@FHIJGIIJJJJJJJJJIIJJJJJJJJIJJJJIJ
@1305961/1
atttttattcggcttattgtaatattcctccatagttcttacatccttgt
+1305961/1
@<@DFFFFHDHBHIIGIIIFHIDHIIGGIGGGIIIIIIHGIIGIIIIIIB
@1305962/1
atttttattcggcttattgtaatattcctccatagttcttacatccttgt
+1305962/1
@CCFFFFFHHHGHJJIJJJJIJJJJJJJJJJJJIJIIJJJJIIJJJIJIH
@1305963/1
atttttattcggcttattgtaatattcctccatagttcttacatccttgt
+1305963/1
@CCFFFFFHHHHHJGGIJGGIJJJJJJJJJJJIDIIIIJJJIJJJJIJJI
@764298/1
aggtaagccacttaagcacacatgttacataaatgtcaaaatttgacata
+764298/1
BCCDDFFFHHHHHJJJIJJJJJJJJJJJJJJJJJIJIGIJIJJJJJJIIJ
@764299/1
aggtaagccacttaagcacacatgttacataaatgtcaaaatttgacata
+764299/1
BCCFFFFFHHHHHJJJJJJJJJJJJJJJJJJIJJJJJIJJJJJJJJJIJJ
@1788881/1
cacctgttgacttataaaacataatgagtaattctctgaccatagagctt
+1788881/1
CCCFFFFFHHHHHIJJJJJIJJJJJJJJGHIJJJJJJJJIJJIGIGIIJJ
@1307014/1
atttttcaataaagtacactttatttaagaacaggggagaaaagtcacga
+1307014/1
CCCFFFFFHHHHHJFHIJJJJJIJJJJJJJJJJJJJJIIIIJJJIJJJJJ
@1789087/1
caccttacaaaataaaatacggcaaagagaagaaaggccgatagaatgaa
+1789087/1
CCCFFFFFHHHHHJJJJJJJJJIJJIJJJJJJJJIJJJJJJJIJJJJJJJ
@3333875/1
ctcaaatgactcaactttccttcatgaacgttctcgtatttagaatataa
+3333875/1
CCCFFFFFHHHHHJJIJJJJJJJJJJJIJJIJJJJIHIJJJJJJJIIIIH
@7923036/1
actaatttgtgtaattgaagttcgtattatttcctcgaaatcaataatgc
+7923036/1
B@BDFFFFGFHFFIIIIJJJIJJJIJJJJJJJJJJJJJIJJJJJJJJJJI
@7923037/1
actaatttgtgtaattgaagttcgtattatttcctcgaaatcaataatgc
+7923037/1
CCCFFFFFHFFHHJJJJJJJJJJIIJJJJJJJJJJJJJJJJJJJJJJJJI
@4837139/1
gatttccgtgaagtggtccgtgccccttgcggttaccccttctgttggga
+4837139/1
@?@DDDBA=?<<AAC3<<<<3<CF?8EHA3:??:699D?FDAGB=FHH8=
@4837297/1
gatttcgaggaataatacgaacttccatagattcaaatgaagtaaacaac
+4837297/1
BB@FFFFFHHFHHJJJJJJJJJJJJJJJJJIJJIJJJJJJJJJIGIJIIJ
@5370661/1
ggggatctctggtgtagaggttgtttctgccatcgaatactggttttagg
+5370661/1
CCCFFFFFHHHHDHIJJJJJEFGIJJJJJJJJJJJIHIJJJJJFHIIIII
@274058/1
aaatgacccaccggccgtgaaaacctttaa
+274058/1
???DDDDDBCDDDDED@1CDDA?D6:???D
@2820341/1
cgatattctacaggatttattattagagtgtcctcgtgaggaagaggaat
+2820341/1
@C@DDDFDFBFFFIEGHIEHIGIJIJJIBHHIHIJJCGHIIIJIIJJIJI
@6910149/1
ttcattttaaatgaaaaacgtatgttgtttacttcatttgaatctatgga
+6910149/1
CCCFFFFFHHHHHIJJJJJJFHIJJJJJJJJJJIIJJJJJJIJJJJGIIJ
@2820892/1
cgatattttttcggaaaaaagtgagtttaggatatcttacgttctggcaa
+2820892/1
@@@D?DDDFHH?DBBFDGIG<DDDGFFHFFGAHGIIIGIIFIIIEC@GF@
@1790642/1
cacctttatatatgtcacattttgtggttctttaacgaaatgtcaagagc
+1790642/1
CCCFFFFFGHHHHIIIJJJJJJJJHIJHJIJJJJJJJJJJJIIJIIJIJJ
@1790645/1
cacctttatatgtcacattttgtggttctttaacgaaatgtcaagagcat
+1790645/1
CCCFFFFFHHHFHJJJIIJJJGGHIGHIJJJJJJJJJJJIIJIJJJJJII
@1791623/1
cacctttttcactcaaccatagctttctcagcgtgtttaattt
+1791623/1
@@CBBAADDHDHBGEGGGEFHGEG?<A?HA?9CG0?CF?@D?B
@1791624/1
cacctttttcactcaaccatagctttctcagcgtgtttaattt
+1791624/1
CCCFFFFFHHFHHJJJJJJJIJHIIJJJJJJJJHG?DG4?:DG
@1791625/1
cacctttttcactcaaccatagctttctcagcgtgtttaatttcgttcca
+1791625/1
BC@DFFFFHHGHHJJIJJJJJIIJJJJJJJJJJGHHIJJJJJJJJHIJIJ
@1791626/1
cacctttttcactcaaccatagctttctcagcgtgtttaatttcgttcca
+1791626/1
CC?DFFFFHHHHHJJJJJJJJIJJJJJJJJIJIGIHIIJJJJJJJJJJII
@4841358/1
gattttgaggtactcgagggcatgatgagcagccgagcccttggcttcct
+4841358/1
CBCFFFF=FHCFHJJIJJJJJHIIJIJJJJJJJJJIIJIJFIJJIJJIJI
@1792408/1
cacgaaaggcagttcaccatcgcttgtcatgtgttgaaattccgcgaaat
+1792408/1
@@@DDFDDBAFHHFGIIJJIGHJJIG?EIIJJIJJJ@HIIABD;FEHEHC
@1792409/1
cacgaaaggcagttcaccatcgcttgtcatgtgttgaaattccgcgaaat
+1792409/1
CCCFFFFFHGHHHIJJJJJJJJJJJJIIJJJIIJIJJJJJJJJJJJJGIJ
@1792410/1
cacgaaaggcagttcaccatcgcttgtcatgtgttgaaattccgcgaaat
+1792410/1
CCCFFFFFHGHHHJJJJJJJJIJJJJJJIIJIIJIJJJIJIJIJJJJIIJ
@1792411/1
cacgaaaggcagttcaccatcgcttgtcatgtgttgaaattccgcgaaat
+1792411/1
CCCFFFFFHHHHHJJJJJJJJJJJIJIHIJJHIJJJJJJJJJJJJJJJJJ
@766549/1
aggtgaggtatttgtacatgaagttgtctgcccctttcttaatcggttct
+766549/1
B@CDDFFFCFHHHJHIJJJJJJJJIJIJJJJJJJJJJJJJIJJJJJIIJI
@5371691/1
ggggcacggaccacttcacggaaatctaccgacagagaggttatccttgg
+5371691/1
@@@FFFADFFHHHJJJJJIIIBCHGIJGIIJIJJBEEEGICFGGCEGHCG
@5371713/1
ggggcactatataaaaaattacattcagtatcgatagataatattgatga
+5371713/1
CCCFFFFFHHHHGJJIJIIIJJJJJJJJIJJJJJJJJJJJJJJJJIJIII
@5371744/1
ggggcagacaacttcatgtacaaatacctcaccttacaaaataaaatacg
+5371744/1
CCCFFFFFHHHHHJJJJJGIIJJJJJIJJJJJIJJJJJJJJJJIJJJJJJ
@7927338/1
actcccgtcagcgtcctccaggagttgctgagccgtcgcggcatcactcc
+7927338/1
CCCFFFDDHHHGHHJIHIJGGIGIFHGIIIIJIGJ<FHGGI<A?D@C7@C
@5372762/1
ggggctctgtgatttcttagtgtcaatagtgctgccgttacttcctcaag
+5372762/1
@<8BDDDDHFHFHIIIIIIIIIHHHIIIIHIIIIIIIIIIIIIIIIIIIE
@2310244/1
cccaaatacgaactggtccaaatcgagggcgccatccacgagccaatctt
+2310244/1
CCCFFFFFHHHHHJJJFIIJJIIJJIJIIIJJJJIJJEIGGGGIEHHHF>
@5373183/1
gggggaagaagccaaattgctctactctcaagaaatggcctccatgccga
+5373183/1
CCCFFFFFGHHGHJJJIJJJJJJIJJJJJJJJJIJIJIJJJJJJJJJJJI
@7927618/1
actcgacaaaaatttaaacacattgcattattgatttcgaggaaataata
+7927618/1
CCCFFFFFHHHHHJJJJJJJJJJJJJJJJJJJJJJJJJIJIJIJJJJJJI
@2823719/1
cgatctctgatagtagatggtaactgttcaaattcctcttcctcacgagg
+2823719/1
?B?4ADEFGFHHHAFFHIIIFIHIJFHIJJJJJJGHGGIJJJJJIJGBGH
@7928804/1
actgaacaaagttgaagtccttggcgttgaagctgagagtctgcaaatcg
+7928804/1
@@@DDADDHHFFFHGCBCHFGFCHE@EHIGABGF@?:DC?BFE>D??BA?
@7415541/1
aaaagaaattcccatgagggaatttaaggcatctattatacaaaaacaat
+7415541/1
CCCFFFFFHHHHHJJJJJJJIJJJJJJJIJJFIJJJJJJJJIJJJJJJJI
@2825287/1
cgatgacaaagtgatgggcaatcccattggctggctccaagagatgtgca
+2825287/1
CCCFFFFFHHHDHIIJJJJGIIJJJJJJJJJIJIICHIAHGGHG@GBFHI
@2825288/1
cgatgacaaagtgatgggcaatcccattggctggctccaagagatgtgca
+2825288/1
CCCFFFFFHHHFHGJJJJJJJIJJJJJJJJJJJIEGGIEGGGGGGIEHHG
@2825289/1
cgatgacaaagtgatgggcaatcccattggctggctccaagagatgtgca
+2825289/1
CCCFFFFFHHHFHIJJJJIIJIJJJJJJJJJJJJIIJJEGGGFDGGBFGI
@7929514/1
actgaatgtaattttttatatagtgccccgatgatatgatatgtatttat
+7929514/1
CCCFFFFFHHHHHJIJJJJJJIJHIJJJJJFHIEIAHGEHIHGHIJJJFH
@7416628/1
aaaagaagaaacaaaaacaacctgaacaacaagc
+7416628/1
;;<DDDDA?FHFHGHBFDGHIGEAFC@EHEFC?3
@767203/1
aggtggtgacatcgttcgatgacaaagtgatgggcaatcccattggctgg
+767203/1
B@BDDFFFHHHHHJFHJJJJIJJJJIIFHIIIJJIIJJJJJJJJJJJIJI
@3338299/1
ctcaacagctcaatccacctgaggttcagcctcaacccattacacaagac
+3338299/1
CCCFFFFFHHHHHJJJJJJJJJJJIJJJJJJJJJJJJIJJJGJJJJJJJJ
@5892605/1
gttcgactttcacttcattctatcggcctttcttctctttgccgtatttt
+5892605/1
@@CFFBFFHF?FBBGHIGIIGGAHEHIGGIGIIIIIFIIHDGHIF>GHGG
@1311545/1
atttttgacttgaataaatttttaaatttaaaaatgcgtgtgtgcaggta
+1311545/1
BCBDFFFFHHHHHJJJJJJJJJJJJJJJJJJJJJJIIJHIHHHIJIIJFH
@1311546/1
atttttgacttgaataaatttttaaatttaaaaatgcgtgtgtgcaggta
+1311546/1
CCCFFFFFHHHHHJJJJJJJJJJJJJJIJJJJJJJJJJIJGIHIIJIJGG
@768138/1
aggttttttaacagtttgaaaaccttgataaatggaacgaaattaaacac
+768138/1
=@@=ADFFHHHHHGFGHHIIIGEHGIJGIGIGIIGGIJIJIGGHIHIJJI
@3339352/1
ctcaaccatagctttctcagcgtgtttaatttctttcatttat
+3339352/1
CCCFFFFFHDFHDHIIGIHIHHGA8CF<:EDI9BGG?<@FG<D
@3339353/1
ctcaaccatagctttctcagcgtgtttaatttctttcatttatcaaggtt
+3339353/1
CCCFFFFFHHHHHJJIJJJJIIFGBHIGIGIJAGIJFAHIJHHEDHIJBG
@3339354/1
ctcaaccatagctttctcagcgtgttttattt
+3339354/1
B@@DFFFFHHGFGJJIIIJJGJE@8AF9???F
@5893442/1
gttcgatacgcttcaccaacaagttggatggcagtagatacaaactacga
+5893442/1
CBCFFFFFHHHHHJGJJJJJIJJJJJJJIJJJJJHHJJJJJJJJJIJJJJ
@5893918/1
gttcgatgacaaagtgatgggcaatcccattggctggctccaagagatgt
+5893918/1
@@?DDDDDHHFFBBEGIGIIIIGGEGHIIIIGGIGIIDCAFBFEEBD43?
@6367275/1
tccacctacacaagctcaatacaatccccacattccaccccaatctagcc
+6367275/1
CCCFFFFFHHHHDFIGIJJJJJJJJIJJJJJJJJJJJJJJJJJJJJJJJJ
@6916653/1
ttccaccccaatctagccactcttatacgcagtggtctcaatcgcaacag
+6916653/1
CCCFFFFFHHHHHJIJJJIJJJIJJJJJJJJJGGIFHIIJJJJIJJJIJI
@2827076/1
cgatgatatgatatgtatttattatattgtgaaaagggagcatttatttg
+2827076/1
?@;???DDHA<??CCA<BII4CF<FBFHDCFAHIIEG;BEBGGIIFFIIB
@2827077/1
cgatgatatgatatgtatttattatattgtgaaaagggagcatttatttg
+2827077/1
@@?DD;DDFD?DDEBACFHH?EHEHCGIACFFHIIFHG;EDDHHICGIIC
@2827078/1
cgatgatatgatatgtatttattatattgtgaaaagggagcatttatttg
+2827078/1
@C@FFDDFFHDDFHICFGHJEHIIGGIJIHHIJIJEHJIIJJJJJIJJJI
@2827079/1
cgatgatatgatatgtatttattatattgtgaaaagggagcatttatttg
+2827079/1
BB@DFFFFHGFHHJIGHIJJIJJJJJJJIHIJJJJJJJJJJJJJJJJJJJ
@2827080/1
cgatgatatgatatgtatttattatattgtgaaaagggagcatttatttg
+2827080/1
BC@FFFFFGHHHHJJIJJJJIJJIJJJJJJJJJJJJJGIJJJIJJJJJJJ
@2827081/1
cgatgatatgatatgtatttattatattgtgaaaagggagcatttatttg
+2827081/1
CC@FFFFFGGDHFIGFGHJJEHJHIIJJIHIIJJJJJJJJJIJIJJJJJG
@2314054/1
cccaaccaagccataaatagaagtgctccccgcggtccacactctattaa
+2314054/1
@<@BDDDDF?DFHGIIIGICEHHIBHEHIIIEIG<?FHEHA;@FGHGIGG
@6368283/1
tccacgggtaaatcctgcaaggattgccacatcttgtgagccgccattct
+6368283/1
@<@DDDDD<@DBAGEDFA>9A@AEDFFAFFFEDFBDGG>FGAFDFAFFIF
@6368284/1
tccacgggtaaatcctgcaaggattgccacatcttgtgagccgccattct
+6368284/1
CCCFFFFFCFHFHGFHHIJIIDGIIIJJJJIJJHJJFDBGGCHHIIIEHI
@6368905/1
tccactacaaggttttcaatagggcattctaacatgtcaaaattaaatca
+6368905/1
C@CFFFFFHHHHCGIIJJJJJIJJJJJJJJJJJJJJIJJJJJJJJJIJJJ
@6917335/1
ttccactccaaagagatatttatcaaaatggcaagttatcataatgaaaa
+6917335/1
BB@;DEFFHHHHGJJJGIJJIJIIJJJJJIJJJIGHIIIJJJJIJJIJJI
@4340227/1
ctttaccattcgtcttatcgatgcattgaaacgcaaactgacgtttactt
+4340227/1
CCCFFFFFHHHHHIGIGIIJIJJJJJJJJJJJJIJJJJIIIIJHIJJJJJ
@4340228/1
ctttaccattcgtcttatcgatgcattgaaacgcaaactgacgtttactt
+4340228/1
CCCFFFFFHHHHHJJJJJJJJJJJJJJJJJJJJJJGGJJJJJJHIJIJJJ
@5376136/1
ggggtatctggtaccaaatcaacatcatagtgataagccgtgtttaattt
+5376136/1
BBCFBDFFHHHFHIJJJJJJJJIJJJJJJJHIIIJJJJJJHH?DG9D?FI
@4341282/1
ctttacgcgcgaaaaccattatgttttactaatttttcaataaaatacac
+4341282/1
@CCFFFFDFFDADHIIIGIIGHGIIJJIIJJJJJJJJIJHIJJJJJJIJG
@4341283/1
ctttacgcgcgaaaaccattatgttttactaatttttcaataaagtacac
+4341283/1
@CCFFFFFFGGAHIIII@DHIIGGGGIGIIIIIIIIIGIIHIGII@GHII
@4341284/1
ctttacgcgcgaaaaccattatgttttactaatttttcaataaagtacac
+4341284/1
CCCFFFFFH8DHHJJIJJJJIJGGGIJJJJJGIGGIJEHAGIJJJIIGIG
@4341285/1
ctttacgcgcgaaaaccattatgttttactaatttttcaataaagtacac
+4341285/1
CCCFFFFFHHHHHJJJJJJJJGIJJIJJIJIHIIJIIIJFHHIGECGHEI
@4341286/1
ctttacgcgcgaaaaccattatgttttactaatttttcaataaagtacac
+4341286/1
CCCFFFFFHHHHHJJJJJJJJJJJJJJJJJJIJJJJJJJIJJHJJGGIJI
@1313970/1
atttttgtatgcacaaaattcgttctacatatgaaacatgtcagttatat
+1313970/1
;@@D??=D=F:DAGD;:2CG?FA?C?BC@EEGEFEDGBFCC@B9?<BG@G
@1314188/1
atttttgtcgagtcaaaagcgaagaatatttgaaaatttctaatattgcg
+1314188/1
CCCFFFFDHHHHHJJJJIJIJJJJJJJJIJJJIJJIIJJJJGIIJJJJJJ
@5379079/1
gggtaaataaatcttccgcgcagaaaagctcgacatggagtcccaaaaca
+5379079/1
8=?=AD?DBHDF?C@CFFFHHIBFDGICGCADHGIGIEHI8BDFG@GADD
@5379193/1
gggtaacaatctgccttctacatttgcgagtgacgaagag
+5379193/1
:;;=ADDAF<CF?BBAAA3CEAFFHEF>G@EFDGC@DB@@
@4845104/1
gcaaaaactaatagataggttcgataacttcatggcccaaaagaactata
+4845104/1
?71=ADBDHHD?FHF?FG@F<@EFBGFHCA@9??@?F@FGI?G69??DCF
@2314237/1
cccaaccccaacaaggaggtaaaaagaagaaacaaaagcaacttcaacaa
+2314237/1
CCCFFFFFGHHHHJIJJJJFGGIJJJJJJJJJIJIJIJDHIJJJJJJJJJ
@2315087/1
cccaactataaaattggctttgatataactatattggggataattttgac
+2315087/1
@<8BDDDDFHHHHIIIIIIIIIIIIIIIIIIIIIIIIIIIIIIIGIIIII
@2315088/1
cccaactataaaattggctttgatataactatattggggataattttgac
+2315088/1
CCCFFFFFHHHHHJJJJJJJJJIJJJJJJJIJJJJJJJJIIJJJJJJJJJ
@2830963/1
cgatggtgaactgcctttcgtgtggtagtccctcttcgtgtt
+2830963/1
CC@FFFADHHGHHJJJJJJJJGDFGHHGGEHIGIFFEGD@0?
@2830964/1
cgatggtgaactgcctttcgtgtggtagtccctcttcgtgttccatttca
+2830964/1
CCCFFFDDHHHHAIJIJJIJGIBGEGIIIIIIIIGHGGGHEHGIGEIHEA
@2830965/1
cgatggtgaactgcctttcgtgtggtagtccctcttcgtgttccatttca
+2830965/1
CCCFFFDFHHHHHJJJJJJJEHEGIGIJHIIJGIJIIJGIGHGIIJJJGE
@2830966/1
cgatggtgaactgcctttcgtgtggtagtccctcttcgtgttccatttca
+2830966/1
CCCFFFEDHHHHDDGHGHBDEAFCCEFGEHHIIIIFHIIGGG>AHGIIGB
@2830967/1
cgatggtgaactgcctttcgtgtggtagtccctcttcgtgttccatttca
+2830967/1
CCCFFFFFGGGHFJIIAEHGEHFGGHHIGIJJJJJJJJHIGIJGGIIJIG
@2831293/1
cgatggtttttcatcgccatacataaattatgggcgaccaccagtgg
+2831293/1
@@@FFFFDBFHCDGIIIIIGHHGGGGIICDGIGID@FHIHIEHC88=
@6369884/1
tccactttgccagtggccgtctgctacggaacaggcaaaactccgaagga
+6369884/1
CCCFFFFFGHHHHHIIJJJGGIIIIJJJGIJJJJIIIJJJJIJJIIJIDI
@2831514/1
cgatgtcaccacctgattggtgatatcagccgctccgggcgttccgttgg
+2831514/1
@@@FFDDFGHFHHGIEGFHG?FHIIJIIJJJGJIIGIJDBHAFHGIHFFB
@2315873/1
cccaacttaacattaatttttaggcataaattggacagtgtttgagg
+2315873/1
CCCFFFFFHHHHHJJJJJJJJJJJJJJJJJJJJJJJJJGHIIJJJJJ
@4847405/1
gcaaaactccgaaggaagccaagggctcggctgctcatcatgccctcgag
+4847405/1
CCCFDFFFDFHDFIGIIHEGIIGDBDGHEA?FAD3B<DECE@GHF>C@EA
@4847406/1
gcaaaactccgaaggaagccaagggctcggctgctcatcatgccctcgag
+4847406/1
CCCFFFFFHHHHHJIIIIIIJJIJIJJIJJIIJEEH>DFCFHHHJ;FEEB
@4847407/1
gcaaaactccgaaggaagccaagggctcggctgctcatcatgccctcgag
+4847407/1
CCCFFFFFHHHHHJIJJJJIJJJJJJJJHHHJJIEIGIIIIJJJJIJEHI
@4847408/1
gcaaaactccgaaggaagccaagggctcggctgctcatcatgccctcgag
+4847408/1
CCCFFFFFHHHHHJJJJIIJJJIJEIIJGGIDEC9FFEHHIJJJJCGBEH
@2316302/1
cccaacttggtaatcttagtgtctttcagtcccgaataccgattctcagc
+2316302/1
CCCFFFFFHHCHHJJJJIJHHFHHIIJJJGIJJIJJJIIJGHJJJJIIHI
@282423/1
aaatgttgactgttgtagctgattaaggggtgtattctatatttcagtta
+282423/1
CCCFFFFFHHHHHJJHJJJJJIIIJJJJJIFFFIIJIJJJJJJJJJJJII
@2832348/1
cgatgttgccagaacgtaagatatcctaaactcacttttttccgaaaaaa
+2832348/1
B@BFFFFFHHHHHJJJIJIIIIJJJJJJJJJJJJIJJJJJIJIJGIJJGG
@2832349/1
cgatgttgccagaacgtaagatatcctaaactcacttttttccgaaaaaa
+2832349/1
CCCFFEFFHHGHHJIJGHIJIIJJJJIJJJJJJJIJJJJJJJJJJJJJJI
@283398/1
aaattaaacacggcttatcactatgatgttgatttggtaccagatacccc
+283398/1
CCCFFFFFHHHHHJJJJJJJJJJJJJJJJJJJJJJJJHIIJJJJJJJJJJ
@2832996/1
cgattaagaaaggggcagacaacttcatgtacaaatacctcaccttacaa
+2832996/1
CCCFFFFFHHHHHJJJJIJJJJJJJJJIJJIJJJJJGIJJIJJIJIIJJH
@2832997/1
cgattaagaaaggggcagacaacttcatgtacaaatacctcaccttacaa
+2832997/1
CCCFFFFFHHHHHJJJJJJJJJJJJJJJJIJJJJJJJJJJJJJJJJJJJJ
@5896404/1
gttcgctagcgatctcctgcaagaactgaacaaagttgaagtccttggcg
+5896404/1
CCCFFFFFHHHHHJJJJIJIJJJIJIJJJJJJJIIHJJJIJGHJJIJJJJ
@3343100/1
ctcaacttgtttccgtgagttgctgaacaaatttgaaaaaaccagagacg
+3343100/1
CCCFFFFFHHHHHJJFHHIDHHIJGHIIJJJJJJJJJJJJJEIJJJJJJJ
@2834881/1
cgattcataaaagtaatataaccttagatttcgaggcaaattgattgatt
+2834881/1
@@?DFBDFHHGHDFGGHIIEJJIIJIDGGJGIHGGIEHJGIIIGJJJDEG
@2834882/1
cgattcataaaagtaatataaccttagatttcgaggcaaattgattgatt
+2834882/1
@@@ADBDBDFBB?2AEBHGGIDHG>HHIIIIGC?EDGECGHIIIDCDDGF
@2317943/1
cccaaggataacctctctgtcggtagatttccgtgaagtggtccgtgccc
+2317943/1
CCCFFFFFHHHFHJJJJIJIIGJ<CE?FIH>G;1?:B?0?F9?F??B@CF
@2317944/1
cccaaggataacctctctgtcggtagatttccgtgaagtggtccgtgccc
+2317944/1
CCCFFFFFHHHHHJJJJIJHHIJCFHEIIJGJFBGGIGFHIHEIFDGGII
@6924442/1
ttccatttcatagaatggtggtggccatctg
+6924442/1
:?8?:AB?<?DD<:CF@C?FF<3:;F;?EH<
@1317798/1
attttttatatagtgccccgatgatatgatatgtatttattatattgtga
+1317798/1
@@@DDDDDHHFHHFHIIIIF1884ECC??GAEEBBDGIFGIBGFBHGBDB
@1317799/1
attttttatatagtgccccgatgatatgatatgtatttattatattgtga
+1317799/1
@BCFFFFFHHHHHFHJJJJJHIIJJJJFHGIJJIGIIJIJJIJIIIJJGH
@6925907/1
ttcccacctttttcactcaaccatagctttctcagcgtg
+6925907/1
CCCFFFFFHHHHHIIJJJJJJJJJJJJJJJJJJJIJJHH
@6925918/1
ttcccactaaagttaaccagacaaagcacctatcgaatcgaatattagta
+6925918/1
CCCFFFFFHHHGHJIIJJJJJJJJJJIJJJJJJJIJGHHGGHHIJJJIJI
@6925919/1
ttcccactaaagttaaccagacaaagcacctatcgaatcgaatattagta
+6925919/1
CCCFFFFFHHHHHIIJJJJJJJJJJJJJJJJJJJIJIJIJIJJJJJJIFH
@4347127/1
ctttagaggtaatacactattattaggcactagttattaattataatcat
+4347127/1
@CCF=BADH:CFDGGGHEEHH@FGHFIIHIIIEHHGHIIGGIIIGIGEGI
@4347128/1
ctttagaggtaatacactattattaggcactagttattaattataatcat
+4347128/1
CCCFFFFFHCHHDIJIJJIIJJJJJJIJJHGHIIIIJJJJJJJJJJJJJJ
@4347129/1
ctttagaggtaatacactattattaggcactagttattaattataatcat
+4347129/1
CCCFFFFFHDDHFGIIJIIJIEHIJJIIIIIIJJJJJJJIJJJJJJJJII
@4347130/1
ctttagaggtaatacactattattaggcactagttattaattataatcat
+4347130/1
CCCFFFFFHDHHHJJJJJJJJIJJJJJJJJJJJJJIJJJJGIJJJJJJJJ
@4347131/1
ctttagaggtaatacactattattaggcactagttattaattataatcat
+4347131/1
CCCFFFFFHDHHHJJJJJJJJJJJJJIJJIJJJHIJJJJJJJJJJJJJJJ
@4347132/1
ctttagaggtaatacactattattaggcactagttattaattataatcat
+4347132/1
CCCFFFFFHFHHHJJJJJIJJIJJJIJJIJJIIJJJJJJIJJJIJJJJJJ
@4347133/1
ctttagaggtaatacactattattaggcactagttattaattataatcat
+4347133/1
CCCFFFFFHFHHHJJJJJJJJIJJJJJIJJJJJHJJJJJHGIJJJJJJJJ
@1799123/1
cacgagaatttgaaaagcgagcttcatgatcccctgaagaatatatcttg
+1799123/1
CC@DFFDFHHHFHIIIGGGD1<?EGHC@F9CGGG;BFHDEEA<?FB?B?<
@1799567/1
cacgagccaatcttccgctaccgcgtg
+1799567/1
@@@DDDDDHHHHHIGI<E:@FG:D?:?
@1799568/1
cacgagccaatcttccgctaccgcgtgttccttaacaacgatctggtggc
+1799568/1
@@CFFDFDHFDDFGCEGIIGBFFFG:@?FGGCGGGHIGGGGGGH;@7=DE
@1799569/1
cacgagccaatcttccgctaccgcgtgttccttaacaacgatctggtggc
+1799569/1
@C;DFFFFHGHHHJIIGIGGIIEDF?@?DDFGGGIGIJDG;=CC;DCGHI
@1799570/1
cacgagccaatcttccgctaccgcgtgttccttaacaacgatctggtggc
+1799570/1
CCCFFFFFHHHHHJJJGGGGHIEHHDG@GGIGHGIEHGCBGGHF@H@EHI
@1799571/1
cacgagccaatcttccgctaccgcgtgttccttaacaacgatctggtggc
+1799571/1
CCCFFFFFHHHHHJJJIIGIIJJJI@GGHIIIJJJJJJIGJIJIJIIIHG
@3345306/1
ctcaagcaaagtattatttcagatttttcagcattcaatttatttgttat
+3345306/1
CCCFFFFFGHHFHIJIJJJJJIIIIJJJJJJJJJJJIGIIJJJJJJIGJI
@2836296/1
cgattggtcaatgttttttcttcgatgtccacgtaggttacctcgaagga
+2836296/1
?@1AD;D2CBFDB?GGIII@CHA@@DDCFG?GFCBFFDGDGGEEB<FCFB
@2836297/1
cgattggtcaatgttttttcttcgatgtccacgtaggttacctcgaagga
+2836297/1
@C@DDDFAFHHFFCHHIIIEHIEHHGHHIIIIIFHGIHIIIIIIGIIIIG
@4856190/1
gcaaagtatagaggttgtacccaaa
+4856190/1
8?@DD?=ADDF?FFA?@GC?:BA3A
@4856191/1
gcaaagtatagaggttgtacccaaacttttcgggg
+4856191/1
1=??::2=DD>DD>22<EEDEBBAF;?CFID<?DD
@4856192/1
gcaaagtatagaggttgtacccaaacttttcggggtgcaatcttcttttc
+4856192/1
CCCFFFBDHHGGHIFHIHJJJJIJIJJJJJJJJJJFHIJIJJJJIJJIJJ
@4856193/1
gcaaagtatagaggttgtacccaaacttttcggggtgcaatcttcttttc
+4856193/1
CCCFFFEFHHHHHJGHJHIJJJIJJJJJJJJJJJJDGIJIJIJJIJJJJJ
@4856195/1
gcaaagtatagcttgtaaaattagttgctatccttctctttgacattgct
+4856195/1
CC@FFFDFGHHHHJJIIJJEJJJJIIJIJIJJJJJJJIJJJJJJJJJJJJ
@4856196/1
gcaaagtatagcttgtaaaattagttgctatccttctctttgacattgct
+4856196/1
CCCFFFDFHHHHHJJGGJJJIJJJJJJJJJJJJJJJJJJJJIIIIJJJJJ
@5897975/1
gttcggctttcgggttgttgtaaatggcgtacttggccatatccaaatca
+5897975/1
CCCFFFFFHHHHHJAFHFHGFGIJJIJIJFHIJJIJIJIJJIJJJJJIII
@1800701/1
cacgagttcatctttgagggattttccatgttttcgcatcatcctct
+1800701/1
?@@BD62BA?:<:BBCEFC=1C?AAFH>F9:CB1C80CGFFBF<FGG
@1800702/1
cacgagttcatctttgagggattttccatgttttcgcatcatcctct
+1800702/1
@CCFFFDDFHHHHJJJIJJJHIJJJJJJJIJJJJJJJIIJJJJJJJJ
@2837008/1
cgatttatctagagcaactccgacggaagctatacaagtggtcgatattg
+2837008/1
CCCFFFFFHHHHHJJJJJJJJIJJJIIJJIJJJJJJJJFHIEHIJJJJJI
@5898066/1
gttcgggagtcacttttccgaccaagagatccagcaagttcttggctgcc
+5898066/1
BB@DFFFFHDHHHJJJJJJJJJJJIJJJJJJJJIIIHIGIIIJJJJJJJJ
@5898120/1
gttcgggcgttacttttccgaccaagagatccagcaagttcttggctgcc
+5898120/1
CCCFFFFFHHDDHJJJJIJGDGIIIGIEEIEGHGDHGIIGIIIIJIIIGC
@7936336/1
acttgaaccgtacgtcaaatgtcgcaaattatgtcacataaatgtcaaaa
+7936336/1
CCCFFFFFHHHHHJHIJJJIIHHJIIJJIJJIGIJJJJJJJJJJIJIJJJ
@1319905/1
attttttccaaacccgaaaaaagtttatttatcatacacaggtaaacagt
+1319905/1
CCCFFFFFHHHHHJJJIIJJJIJHHIJJJIJJJJJIJJJJIJIGIJJJJH
@4349478/1
ctttaggcagcaacattacccaaaaagatatccagcctttgatggaagaa
+4349478/1
?@@FDFFFHHGHFJIEIIJJJJGIIIGGIJIIGIGIIIJJJGHIIGHIJI
@4349479/1
ctttaggcagcaacattacccaaaaagatatccagcctttgatggaagaa
+4349479/1
@@@DFFFFHHHHHJJJIJHHHIJJIJJJJJJJIJJJJJJJJJJJJIGIII
@4349480/1
ctttaggcagcaacattacccaaaaagatatccagcctttgatggaagaa
+4349480/1
CCCFFFFFHHHGHJJJJJHJJIJJJJJJJIIJJJJJJJJJJJJJJHIJJJ
@1320428/1
attttttcggaaaaaagtgagtttaggatatcttacgttctggcaacatc
+1320428/1
@CCFFFFFHGFHHFGGG::DGDFIIIIEIIFHGIIIEHGGEGC@CGHIIC
@1320429/1
attttttcggaaaaaagtgagtttaggatatcttacgttctggcaacatc
+1320429/1
CCCFFFFFGHHDHJJII?FHHFHIIGHEHHIIJIJJIIJJIJFGHGIJII
@6927921/1
ttcccgctaaagttaaccagacaaagcacctatcgaatcgaatattagta
+6927921/1
CCCFFFFFHHHHDHIJJJJJJJJJJJJJJJJJJJJJIIJJJJJJIIJIFI
@6928031/1
ttcccggtttgttctgaaacaaacatcactgtgatgaaaaataaaaaaaa
+6928031/1
CCCFFFFDHHFFHIGIJJJJJJJJJIJJJIJGIJJJJJJJJJJJJJIJJJ
@3866963/1
ctggctccaagagatgtgcatgtcccgcagatggccaccaccattctatg
+3866963/1
CCCFFFFFHHFFHIIIHIIJJJJJJJIJIJJJIIJIJJIGHIIJJIJJIJ
@3866964/1
ctggctccaagagatgtgcatgtcccgcagatggccaccaccattctatg
+3866964/1
CCCFFFFFHHHFGHIJHIJJJIJJJJJJIJJJJIJJIJIGIJIIJIIIHG
@3866965/1
ctggctccaagagatgtgcatgtcccgcagatggccaccaccattctatg
+3866965/1
CCCFFFFFHHHHHJJJIJJJJJJJJJJJJJJJJJJJJJJJJJJJJJJJJJ
@3867062/1
ctggctcggtagttttggcacaaaattcaaaaactctgggatcttctact
+3867062/1
@@@DDDDDF:AC?FFF;F?EEFFGIEG@DDFII>B@FEIIFIFIFF?CFE
@3867104/1
ctggctctcactaagaacgacatctgtagatataagctccaaatctacac
+3867104/1
CCCFFFFFHHHHHJJJJIJIGJJJIJHIJIJJJJIJJJJJJJJJIJJJIJ
@3345710/1
ctcaagcgctggtaacgctttatcgggttctgctaagtggtaagtagaag
+3345710/1
@@@ADA??CF?HDFHAFGBGH<@CFHI@FBFGGGIIGBBGF@HGDDFHIB
@3345711/1
ctcaagcgctggtaacgctttatcgggttctgctaagtggtaagtagaag
+3345711/1
CCCFFFFFGGHG?DHGHIIJJFIJJII=BGGEHIIIJ<FHGHJIFHGHIJ
@3345712/1
ctcaagcgctggtaacgctttatcgggttctgctaagtggtaagtagaag
+3345712/1
CCCFFFFFHGHHFHJJIIHJJGIJJJJIIHIIJIJJJDGIFHJJGGIIJI
@3345713/1
ctcaagcgctggtaacgctttatcgggttctgctaagtggtaagtagaag
+3345713/1
CCCFFFFFHHHHCFHJIGJJJIIJJJJHHJJJIJIIIHIIDGIHICIIJI
@3345714/1
ctcaagcgctggtaacgctttatcgggttctgctaagtggtaagtagaag
+3345714/1
CCCFFFFFHHHHFIIIIIGGIEIJJJJJJIJIJJJJJ?DHCHIJIJJJJJ
@2837799/1
cgatttggaccagttcgtatttgggagtgatgccgcgacggctcagcaac
+2837799/1
@C<DFFDFHHHFHGHJIECHIJJJJGG?FGIIJIIHEHIFIGHFDFFDCE
@3346684/1
ctcaagggcacacggcaacaaaaagtgataatggatacaaatttgactac
+3346684/1
CCCFFFFFHHHHHJJJJJIJJJIJJFHHIJJJJJJJIIJJJIJIJIJJJJ
@7429892/1
aaaagcaggaaaagcccagaagaacgttcgactttcacttcattctatcg
+7429892/1
@@@DFFFFGHHGFHHIGIIBGCHGD:EGCGEDHHGGCFDDDGGHGGGGHG
@7429893/1
aaaagcaggaaaagcccagaagaacgttcgactttcacttcattctatcg
+7429893/1
CCCFFFFFGGHHHGIJJIIJJJJJIIHIIJGGIIJJBHHIJJJJJIJJIJ
@7429894/1
aaaagcaggaaaagcccagaagaacgttcgactttcacttcattctatcg
+7429894/1
CCCFFFFFHHHHHIIIJJJJJJIJIJHIFIIIIJJJHHHIJIIJJJJIHI
@7938435/1
actttcataaatattttagacatctgtcaccaggcttgaacgaagttgtg
+7938435/1
CCCFFFFFHHHHHJJJJJJJJJJJIJJJJJJJJJJJJJJJJJHIIHIIHI
@4857880/1
gcaaatcaatcaatttgcctcgaaatctaaggttatattacttttatgaa
+4857880/1
@CCFFFFFHHHGHJIJHHHIJJJJJJIGIIG3?CGIIIGHIGIJJJCD?0
@7938763/1
actttgcatcaaataaatgctcccttttcacaatataataaatacatatc
+7938763/1
C@CFFFFFHHHHHJIJJIJJJJJIJJJJJJJJJJJJJGJJJJJJJJJIJI
@775686/1
agtatgtgttcaccaagagaagaaagctatacagtagtcaaatttgtatc
+775686/1
@@@DFAADFHHHHFGBHGHAFDHGEIIIIIIIIIGIFFHFHIGGIIIIHI
@7938911/1
actttgtcatcgaacgatgtcaccacctgattggtgatatcagccgctcc
+7938911/1
CCCFFFFFHHHHHJJJIIJIJJJJJJJJJIIIJJCGGIJJJIJJJJIIII
@1802900/1
cacgattcataaaagtaatataaccttagatttcgaggcaaattgattga
+1802900/1
??<=BDDFFFHFFFHABFGGIJJIGHIIJJJJJGEGGIGCFGFFHGIJFA
@1802901/1
cacgattcataaaagtaatataaccttagatttcgaggcaaattgattga
+1802901/1
CC@FF?DDFDHHFIIBFGDGGIIIIIIICIIGCD9EBBBFG@FHEGGHGG
@1802902/1
cacgattcataaaagtaatataaccttagatttcgaggcaaattgattga
+1802902/1
CCCFFDFFHHHHHJJEHIJJJJJJJJJIJGIJJJGGFHIJJJJJJJJJJB
@6929794/1
ttcccttttgagctattgcgatattttttcggaaaaaagtgag
+6929794/1
@@@ADAD;BFFFHGICFEHDB;AGHHHGIEGHEHGIIIBCCCA
@1802903/1
cacgattcataaaagtaatataaccttagatttcgaggcaaattgattga
+1802903/1
CCCFFFFFGHHHHIJFHIJJJJJJJJJJJJIJJJJJJHGJJJJJJJJJJJ
@6929795/1
ttcccttttgagctattgcgatattttttcggaaaaaagtgagtttagga
+6929795/1
@@@DFDFFHFDDFGEHIIIIGIEHHIIIIEGBHIIEH@BHGGH@8CGHGC
@1802904/1
cacgattcataaaagtaatataaccttagatttcgaggcaaattgattga
+1802904/1
CCCFFFFFGHHHHJJEDGIIIIJJIIIJJJGGDHIGEHIIIIIJJIJIGH
@1802905/1
cacgattcataaaagtaatataaccttagatttcgaggcaaattgattga
+1802905/1
CCCFFFFFHHHHHJJEHIIJJJJJJJJJJJJJJJIJJJJJJJJJJJJJJI
@6929796/1
ttcccttttgagctattgcgatattttttcggaaaaaagtgagtttagga
+6929796/1
CCCFFFFFHHFHHJJJJJJJIHIJJJJJJJJJJJJJJJHGIIIGIJJJJJ
@1802906/1
cacgattcataaaagtaatataaccttagatttcgaggcaaattgattga
+1802906/1
CCCFFFFFHHHHHJJGHIJJJJJJJJJJJJJJJJJIJIJIJIJJJJJJJI
@6929797/1
ttcccttttgagctattgcgatattttttcggaaaaaagtgagtttagga
+6929797/1
CCCFFFFFHHHHHJJJJJJJJJIJJJJJJJJJJJJIJJJHGIJFHIIIJJ
@6929835/1
ttccctttttgtggagaggtactatgtgtgtttggctagattctgtttga
+6929835/1
BBBFFFFFHHGDHIGIHHICGHIJJJIIHHHIIJIIJJJGIJJJJIJJJJ
@6929836/1
ttccctttttgtggagaggtactatgtgtgtttggctagattctgtttga
+6929836/1
CCCFFFFFHHGHHJBGDGH3AHHIJJEHFHGIIGIIJJJIIIIJJJJJGF
@7430542/1
aaaagcccagaagaacgttcgactttcacttcattctatcggcctttctt
+7430542/1
@@<DA?DDFHBFAGGIHHEGDGB@@BDGDGHIGEHIEHGHCGGGHGIGGC
@4351311/1
ctttagtctgtatattttcttgtatcacttattgcgtctttgctttggtc
+4351311/1
11=B=22=DFCFH>GIIIIIIECDGGGIFGDFAH@HIEBFEGGIIGE@GI
@4351312/1
ctttagtctgtatattttcttgtatcacttattgcgtctttgctttggtc
+4351312/1
@@@FFFFDHFFFDFHIIGIJJEIIIIJIJJGIJHIIJIJJIJIIIJIJGI
@4351313/1
ctttagtctgtatattttcttgtatcacttattgcgtctttgctttggtc
+4351313/1
@CCFDDDFFAFDFGGHIIDCHCHEGGIIIHGIICHHHIIIIEIIIIGGII
@4351314/1
ctttagtctgtatattttcttgtatcacttattgcgtctttgctttggtc
+4351314/1
BCBDFFDFHHHHHJIJJJJJJJHJJJJJJJJJJJJJIJJJJJJJJJJJIJ
@5899833/1
gttcgtattatttcctcgaaatcaat
+5899833/1
<:?DDADBDDFFBGAADFFEF9AAA<
@5899908/1
gttcgtatttgggagtgatgccgcgacggctcagcaactcctggaggacg
+5899908/1
C@CFFDDEHHGHHHI@GGGGJJIIJJJJDIDIIGFGIJHHHFHHFFFDDD
@5899909/1
gttcgtatttgggagtgatgccgcgacggctcagcaactcctggaggacg
+5899909/1
C@CFFDFFHHGHHEHCFFHIIIIIIBHGIJIJHGIIIJHHHHGHEDFAAB
@2325423/1
cccacacaacagactggtcccacacaagggcagcaaaaaggtgcccaaca
+2325423/1
CCCFFFFFHHHHHGIJJGGGIIIJJJHIIJJJJJIIJJJJIFHIJJIIJJ
@7431988/1
aaaagctcgacatggagtcccaaaacatgaccatgatgcactcggccgga
+7431988/1
B@@FFFEFHHHHHJJJJFGHIIJJJJGGHIIJJIFIHIGIJGGFHHG@GG
@777462/1
agtcacgagaatttgaaaagcgagcttcatgatcccctgaaaaatatatc
+777462/1
CCCFFFFFHHHHHJJJJJJJFJIJJJJJJJIHJIJJJJJIJJJIJJIIJJ
@777463/1
agtcacgagaatttgaaaagcgagcttcatgatcccctgaagaatatatc
+777463/1
CCBFFFFFHHHHHJJJJJJJIJIJJJJJJJJJJJJJJJJJJJJJJJJJJJ
@777718/1
agtcacttttccgaccaagagatccagcaagttcttggctgccgaatgtt
+777718/1
CC@FFFFFHHHHHIJJJJJJIIJIJJJIJIIIJJIJJIIIJJJIGDHIGH
@286892/1
aaattactcatagtgtcacgggaactcataacaatagattcgattat
+286892/1
CC@FFFFFHHHHHGHIJHIIGGGIJIJIJJJJJIJJJIGIIIGGJJJ
@4351649/1
ctttagtgggaaggtttaggtatttgtggtatctgtcgatgttgccagaa
+4351649/1
@@@DDDDDHHFFFH<EHEHI<CFHIHFFIEHIIIIGIIHIIHGGGIIIII
@4351650/1
ctttagtgggaaggtttaggtatttgtggtatctgtcgatgttgccagaa
+4351650/1
CCCFFFEFHHGHHJGHIGHJAEHIJJHGIFHIJJJGGGJIIGHCGGIJJI
@1323178/1
attttttgattcagtgctgattctgcacacattcgatctctgatagt
+1323178/1
CCCFFFFFHHHHHJIJJJJJJJJJJJJJIJBEFDGFIJJJJJJJIJH
@1323179/1
attttttgattcagtgctgattctgcacacattcgatctctgatagt
+1323179/1
CCCFFFFFHHHHHJIJJJJJJJJJJJJJIJDFGHIIIJJJJJIJJIG
@4860600/1
gcaaatttctcaagggcacacggcaacaaaaagtgataatggatacaaat
+4860600/1
@@@FFDDFGFHHHIIHJJJJIJGIIIGIIJJJJDGGEHIIJIJJIJJIJJ
@4860601/1
gcaaatttctcaagggcacacggcaacaaaaagtgataatggatacaaat
+4860601/1
CCCFFFFFHHHHHJJJJIIJJJJJJJJJJJJJJFGIJIJJIJIFGIJJJJ
@4860602/1
gcaaatttctcaagggcacacggcaacaaaaagtgataatggatacaaat
+4860602/1
CCCFFFFFHHHHHJJJJJJJJJIJJJJJJJJJJGHIJJIJJJJJJIJJJJ
@4353406/1
ctttatagaatgtcaatgttattctaaaaagaagactgctaaacgttaaa
+4353406/1
BCCFFFFFGHHHHIJJJIIIIJJJJJJJJJJJIJIJJJJIIJJJIHIJJI
@2843457/1
cgcaaaggtaaaatcgttctagacatactttatgctcttgacatttcgtt
+2843457/1
@C@DDFDEAFHHHGHIGIIFIGIIBEHIIIIIGEHIIIIIIIIIIIIIHG
@2843458/1
cgcaaaggtaaaatcgttctagacatactttatgctcttgacatttcgtt
+2843458/1
CCCFFFFFFHHHHIJJGIJJJIFIJJJJJJJJJJJJJJJJJJJJJJIJJJ
@2843459/1
cgcaaaggtaaaatcgttctagacatactttatgctcttgacatttcgtt
+2843459/1
CCCFFFFFFHHHHJIJIJJJJJJJJJJJJJJJJJJJJJJJJJJJJJJJJJ
@6932230/1
ttccggaaaagaagattgcaccccgaaaagtttgggtacaacctctatac
+6932230/1
CCCFFFFFHHHHHJIJJJJJJJJJJJJJJJIJJJJJFHIIJJJJJJJJJI
@6932231/1
ttccggaaaagaagattgcaccccgaaaagtttgggtacaacctctatac
+6932231/1
CCCFFFFFHHHHHJJJJJJJJJJJJJJJJJIJJJJJFHIJJJJJJJJJJJ
@287588/1
aaattagtaaaacataatggttttcgcgcgtaaagtgaccaaagcaa
+287588/1
CCCFFFFDFHGGHJJJJJJJEIIJJJIJJIJJJIJHHIJJIJJIJJJ
@287881/1
aaattagttgctatccttctctttgacattgcttgtggtcacttttcgcg
+287881/1
@@?DFFFFHHHHHJJJJJJJJJJJJJJIJJJJJJJJJIIJJJIJJJJJJJ
@287882/1
aaattagttgctatccttctctttgacattgcttgtggtcacttttcgcg
+287882/1
@CCFFDFDHHGHHIJJJJJJJIGJJGHHJJJJJJJIJJJJJJJJJJJIIJ
@287883/1
aaattagttgctatccttctctttgacattgcttgtggtcacttttcgcg
+287883/1
CCCFFFFDHHHHHJJJJJJJJJJJJJJJJJJJJJJIIJHIJJIJJJJIJJ
@287884/1
aaattagttgctatccttctctttgacattgcttgtggtcacttttcgcg
+287884/1
CCCFFFFFHHHHHJJJJJJJJJJJJIJJJJJJIIIHHIHIIIJJJJJJJI
@6933171/1
ttccggttccggtggccaccagatcgttgttaaggaacacgcggtagcgg
+6933171/1
CCCFFFFFHHHHHJJJJJJJIIIIJJIJJJJJJJIIJJJJJJJJEHHHFF
@288983/1
aaattatcgacttaggagaaggcatggaaatgtatcacggattttatcaa
+288983/1
@@CFFFF?HFFHHHIFAGBHHBCHDGGGGGCG:DFHGIFBHI<DGDF?FF
@1805275/1
cacgcatttttaaatttaaaaatttattcaagtcaaaaataatatgtaaa
+1805275/1
CCCFFFFFHHHHHJJJJIJJJIJJJJJJJJJJIIJJJJJJJJJIIJIIJI
@4862487/1
gcaacatcgacagataccacaaatacctaaaccttcccactaaagttaac
+4862487/1
@;@D?DD?CDHDFGHGGBFGHBHHGEGEIIEGE@?@39?BFFEBBBF<??
@5903099/1
gttctacatatgaaacatgtcagttatatattcacctttatatgtcacat
+5903099/1
BCCBDFFFHHHGHJJJJJJJIJJJJJJJJJJJJJJJIJJJJJJIJJJIJI
@5903100/1
gttctacatatgaaacatgtcagttatatattcacctttatatgtcacat
+5903100/1
CCCFFFFFGHHHHJJJJJJJJJJJIJJJJJJJJJJJJJJIIJJJIJJJJJ
@6380098/1
tccatcgttacaataagttattcggacaagttataccgaataaaaaagga
+6380098/1
CCCFFFFFHHHHHJJJJGJHJJJIJJJJJIIGIJJJJIEIIJJJJJJJJI
@1326071/1
atttttttatcgatctggcttcaatgtttgaatgatgattatataacgag
+1326071/1
@C@DFFFFHHHHHJJJJJJJJJHIJJJJJJJJJJJIIIJJJJIJJIJJJI
@1326072/1
atttttttatcgatctggcttcaatgtttgaatgatgattatataacgag
+1326072/1
CCCFFFFFHHHHHIJJIJJJJJIIJIHIJJJJJJJJJJJJJJJJJJJJJJ
@1326073/1
atttttttatcgatctggcttcaatgtttgaatgatgattatataacgag
+1326073/1
CCCFFFFFHHHHHJHJJIJJJIHIJJJIJIJIJJIJIIJJIJJJJIJIIJ
@1326074/1
atttttttatcgatctggcttcaatgtttgaatgatgattatataacgag
+1326074/1
CCCFFFFFHHHHHJJJJJIJIJJJJJIJJJJJJJJJJJJJJJJJJJJJII
@5903920/1
gttctagacatactttatgctcttgacatttcgttaaagaaccacaaaat
+5903920/1
BBCFFFFFHHHHHJJJJJJJJJJJJJJJJJJJJJJJJJIJJJJJJJJJJJ
@6380767/1
tccatcttctgcgcgtattggtaccaacccctttagacttaaagtaattg
+6380767/1
CCCFFFFFHHHHHJJGIIJJJFHJJJJJJJJJJJJJIIJJJJJJIJJJJJ
@6381343/1
tccatgccgagcaagactcccgtcagcgtcctccaggagttgctgagccg
+6381343/1
@@@FFFFFGHHAHIJJJIJJIGFFHBFIFHGGGIEEHEHBFGIJJIICCH
@6381344/1
tccatgccgagcaagactcccgtcagcgtcctccaggagttgctgagccg
+6381344/1
C@@FFFFFHHHHHIJIJIJIJHIJJJJIJJJIJJJIJ<FHIJJJIGGGII
@4355326/1
ctttatcgggttctgctaagtggtaagtagaaggtaagccacttaagcac
+4355326/1
CCCFFFFFHHFHHJIIJJJJBHHHJJJJJJJJIJGFHIJIJJJJIJJJII
@6934114/1
ttccgttggtctgattggcttgttcgggcgtcacttttccgaccaag
+6934114/1
CCCFFFFFHHHHHIIIIIIII1<F@@FG<@6??FFGII@F=;FHBHE
@780456/1
agtcttctttttagaataacattgacattctataaagacgttagagaggt
+780456/1
BCBFFFFFHHHHGJJJJJJJJJJJJIIJJJJJJJJGIIJFHIIIJIGIII
@4355925/1
ctttatcttctattctttgtgatagttcgctgggaatggtgaaggctggt
+4355925/1
@@@DBDDDHDD<DHDBHI><A<CHEEHGGEGHII?FHGG?D?FGHCEHH0
@780748/1
agtgaacatgtgacatagaaaatacgtaagttgctcaatgtcgtcgtttg
+780748/1
B@@DDDDDHFCFHJJJJJJJJJJJJJFGIJJJJJJJJJEHDHIJJJJJIJ
@6934795/1
ttcctaatattttttagtgaacctctctaacgtctttatagaatgtcaat
+6934795/1
CCCFFFFFHHHHHJJJJHIJJJJJJJJJJJJJJJJJJJJJJJJIIIJJJI
@7946056/1
agaaaatacgtaagttgctcaatgtcgtcgtttgacatatcgttgtcatc
+7946056/1
CCCDFFFFHGHHHJIIJJJJJJJJJJJGIIHJIIIJIJJJJIJJJJIIJJ
@4865081/1
gcaactaattttacaagctatactttgcatagaattagtggtttttttct
+4865081/1
@<@DDDDDFHHHFHGAGGHEHIIIGIGHHIGIGIIIIFHHGHIIIIIIII
@7946323/1
agaaaatatacagactaaagaaacgctcgtggggagcgatgacgaataaa
+7946323/1
CCCFFFFFHHHHHJJJJJJJJJJJJJJJJHIJJJFHIIIJJJJJJJJHHH
@781472/1
agtgaccaaagcaaagacgcaataagtgatacaagaaaatatacagacta
+781472/1
@@?DFFFFHHFHHJJIGIJJIJIJJJEHGIJJIIJJJJIJJIIJJHGHHI
@4865627/1
gcaactggtactggttgctcaaagcagattagtaaacatgatgctgcata
+4865627/1
@<@;DDDDCFHHHIGIIIIIIIIIIIIIIIIIG>GIIIIIIIIIIIIIII
@4865628/1
gcaactggtactggttgctcaaagcagattagtaaacatgatgctgcata
+4865628/1
CCCFFFFFFHHHHJHIJJJJJJJJJJJJJJIIFIIIJJJJJJJJJJJJJI
@4357245/1
ctttatgtccacaaattatgtcaaattttgacatttatgtaacatgtgtg
+4357245/1
CCCFFFFFHHHHHJJJJJJIJJJJJJJJJJJJJJJJJJJHIJJJJJIIII
@5390242/1
ggtaaagctgctaaaaaagcaggaaaagcccagaagaacgttcgactttc
+5390242/1
@C@FFDDDFDHFFIJJJJICHGIJJIHIJIJIIGGDHIDGFHB:FBDGGG
@5390243/1
ggtaaagctgctaaaaaagcaggaaaagcccagaagaacgttcgactttc
+5390243/1
BCBFFFFFHHHHHJJJJJJIJJJJJJJJJJJIIIIIJJJJGIIIFFHIJJ
@7435678/1
aaaagggaacaatttttgtcgagttattgatttcgaggaataatacgaac
+7435678/1
CCCFFFFFHHHHHJJJJJHHIHIGHIJJJJIIJJJIJJJJJJJJJJJJJI
@7435750/1
aaaagggagcatttatttgatgcaaagtatagaggttgtacccaaacttt
+7435750/1
@CCFFFFFHHGHHJJIJJJJJJJJJJIHIIIGHHIIIJJJJJJJJJJJJJ
@7435751/1
aaaagggagcatttatttgatgcaaagtatagaggttgtacccaaacttt
+7435751/1
CCCFFFFFHHHHHJJJJJIJGGIJJJIFHIJIJIJEHGIIJJJJJGIJJJ
@7435752/1
aaaagggagcatttatttgatgcaaagtatagaggttgtacccaaacttt
+7435752/1
CCCFFFFFHHHHHJJJJJJJJJJJJJJHHIIJJJJHIJJIJJJJJJJJJJ
@5391111/1
ggtaaatcctgcaaggattgccacatcttgtgagccgccattctcttggc
+5391111/1
@CBFFFFFHHHHHJJJJJJJJJJJJJJJJJJJIJJJJJJJJJJJIJJJJJ
@5391112/1
ggtaaatcctgcaaggattgccacatcttgtgagccgccattctcttggc
+5391112/1
CC@FFFFFHHHHHJJJJJJJJJJJJJJJJJJJJJFJJJGGIIJIJIJHDI
@2330077/1
cccacctttttcactcaaccatagctttctcagcgtgttt
+2330077/1
CCCFFFFFHHHHFIIGJJJJJHIIJJJJJJJGIJJGG8BG
@2330078/1
cccacctttttcactcaaccatagctttctcagcgtgtttaattt
+2330078/1
CCCFFFFFHHHHFIJJJJJJJIIJIJJJJJJIJIJFF:?F?BBHI
@2330079/1
cccacctttttcactcaaccatagctttctcagcgtgtttaatttcgttc
+2330079/1
@???DDFFHHHHHHIIIIIIIGIIIIIIIIIIFIIIIIIIDGFHGBDGGC
@2330080/1
cccacctttttcactcaaccatagctttctcagcgtgtttaatttcgttc
+2330080/1
CC@FFFFFHHHGHJJJJJJJIJIJJIJJJJIJIJJGHHJJJIJJJJJIJI
@2330081/1
cccacctttttcactcaaccatagctttctcagcgtgtttaatttcgttc
+2330081/1
CCCFFFFFHHHHGJJJIJJJJIJJJJIJJJJJIJJHIGIJGJIJJEGGII
@2330082/1
cccacctttttcactcaaccatagctttctcagcgtgtttaatttcgttc
+2330082/1
CCCFFFFFHHHHHJJJJJIJJIIJJJJJJJJJJJJGH?GH9??DI49BFD
@2330083/1
cccacctttttcactcaaccatagctttctcagcgtgtttaatttcgttc
+2330083/1
CCCFFFFFHHHHHJJJJJJJJJJJJJJJJJJJJJJIJJJJJJJJJIJJJJ
@2330084/1
cccacctttttcactcaaccatagctttctcagcgtgtttaatttctttc
+2330084/1
CCCFFFFFHHHGHJJJJJJJJJIIEIJJJJJIIJJHIIJJIJJJJJJJJJ
@6936853/1
ttcctccatagttcttacatccttgtttatttccctttttgtggagaggt
+6936853/1
CCCFFFFFHHHHHJJJJJJJJJJJIHIJCGIJFIIIJJJJIFEH?FFHH9
@6936854/1
ttcctccatagttcttacatccttgtttatttccctttttgtggagaggt
+6936854/1
CCCFFFFFHHHHHJJJJJJJJJJJJHGJIJJJJJJIJJJJIHIIGIHII?
@6936855/1
ttcctccatagttcttacatccttgtttatttccctttttgtggagaggt
+6936855/1
CCCFFFFFHHHHHJJJJJJJJJJJJHJJJJJJJJJJJJJJJHHJHIHIJB
@2330196/1
cccacgagcgtttctttagtctgtatattttcttgtatcacttattgcgt
+2330196/1
CCCFFFFFHHHHHJJJJJJJIIJIIJJJJJJJJJJIJJJJJJJJIJJIJG
@6937288/1
ttcctcgaaatcaataactcgacaaaaattgttcccttttgagctattgc
+6937288/1
CCCFFFFFHHHHHJJJJJJJJIJJJJJJJIJJJJJJJJJJJJJJJJJJJJ
@7437150/1
aaaaggtgggaaatgttgactgttgtagctgattaaggggtgtattctat
+7437150/1
CC@FFFBDHHFFHJIIIIHHIGEHIFIJJIIEHIIJJJJJDFDGIIJIJJ
@289586/1
aaattatgtcaaattttgacatttatgtaacatgtgtgcttaagtggctt
+289586/1
CC@FFFFFHHHHHIIJJJIJJJJJJGJFHIJJIJHHIIJIJJIIDFGGIG
@2845192/1
cgcaaatgtagaaggcagattgttaccctccacggg
+2845192/1
@CCFFFFFFFHHHIIDHIGIJGCHGIJJEIJGIIIH
@2845193/1
cgcaaatgtagaaggcagattgttaccctccacgggtaaatcctgcaagg
+2845193/1
B@<DDFFFFHGHHJJIIIJJJJJJJJJJJJJJJJJJHIIJJJJJJJJJJJ
@2845194/1
cgcaaatgtagaaggcagattgttaccctccacgggtaaatcctgcaagg
+2845194/1
CCCFFFFFFFHFHGIIJGGIJIHJJJJJIJJIJGGI:DHGIIIGGHJJJI
@2845195/1
cgcaaatgtagaaggcagattgttaccctccacgggtaaatcctgcaagg
+2845195/1
CCCFFFFFFHHHHJIJIIIJJJJJJJIJJJJJJJJJHHJJJIJJJJJJJI
@2845196/1
cgcaaatgtagaaggcagattgttaccctccacgggtaaatcctgcaagg
+2845196/1
CCCFFFFFFHHHHJJJJJIJJJJJJIJJJJJJJJJJ@GHJJJIJJIJJJI
@2845197/1
cgcaaatgtagaaggcagattgttaccctccacgggtaaatcctgcaagg
+2845197/1
CCCFFFFFHHHGHJJIIJJJJJIJJJJJJJJJJJJJDGHIIJIIJJJJJI
@2845198/1
cgcaaatgtagaaggcagattgttaccctccacgggtaaatcctgcaagg
+2845198/1
CCCFFFFFHHHHHJJIIIIJJJGIJJJIJJJJJJII?GGHIGIIIGIJII
@2845199/1
cgcaaatgtagaaggcagattgttaccctccacgggtaaatcctgcaagg
+2845199/1
CCCFFFFFHHHHHJJJJJJIJJJJJJJJJJJJJJJJGHIJIJJJJJJJJG
@2845200/1
cgcaaatgtagaaggcagattgttaccctccacgggtaaatcctgcaagg
+2845200/1
CCCFFFFFHHHHHJJJJJJJJJGIIIJJJJJJJJII@FHGIGHFEHHIIJ
@2845201/1
cgcaaatgtagaaggcagattgttaccctccacgggtaaatcctgcaagg
+2845201/1
CCCFFFFFHHHHHJJJJJJJJJHIJJJJJJJJJJJIFHIJJJJJJJJIJJ
@6382458/1
tccattatcactttttgttgccgtgtgcccttgagaaatttgctgcctca
+6382458/1
CCCFFFFFHHHHHJJJJIJJIJJJJJJJJJJIJJJJJJJJJJJJJJJJJJ
@2845609/1
cgcaaattatgtcacataaatgtcaaaatgccacataacctgcaaaattt
+2845609/1
CCCFFFFFHHHHHJJJJJJJJIHHJJJIJIIGIJJIJJJJJJJJIJIJJJ
@2845610/1
cgcaaattatgtcacataaatgtcaaaatgccacataatttgcaaaattt
+2845610/1
@@@DDDAD???CCDD??BHIBCCHHHIIEHHIAFD@FHCHH<??GHIGHI
@2845611/1
cgcaaattatgtcacataaatgtcaaaatgccacataatttgcaaaattt
+2845611/1
CCCFFFFFHHGHHJJJJJJJJJIGJJJJJJJJJJJJJJJJJJIIIIJHJJ
@6383364/1
tccatttcctgtaattctggtttctctatagttttgtcatacgtttttga
+6383364/1
@<84BDDDFFFFFIIIIIIIHIIIIIIIIIIIIIIIIIIIIIIGIIIIIG
@6383365/1
tccatttcctgtaattctggtttctctatagttttgtcatacgtttttga
+6383365/1
CCCFFFFFHHDFFEGHIIIJAHGIIJJIJJJIIJJJJJIJJIJFHIIJED
@6383366/1
tccatttcctgtaattctggtttctctatagttttgtcatacgtttttga
+6383366/1
CCCFFFFFHHHHHJJJJJIJHIIIIJIIJJJHIIJJJJJJJJJHIJJJJH
@5909104/1
gttctgcatgaatgccatctgggcccggggctc
+5909104/1
CCCFFFFFHHHHHJIJGHIJIJIJIJFGHIAAC
@5909105/1
gttctgcatgaatgccatctgggcccggggctctg
+5909105/1
CBCFFFFFHHGHHJJJJJJJJJJIJJIJGIGADD<
@5909106/1
gttctgcatgaatgccatctgggcccggggctctgtgatttcttagtgtc
+5909106/1
CBCFFFFFHGHHHJJJJJJJIJJJJJJJJJJIICGDGFIIJGGHGIGIHI
@5909107/1
gttctgcatgaatgtcatctgggcccggggctctgtgatttcttagtgtc
+5909107/1
CCCFFFFFHHHHHJGHIJJJJJJJJIJGEGGIIGHFCFIIIGHHCGDHII
@5909304/1
gttctgctaagtggtaagtagaaggtaagccacttaagcacacatgttac
+5909304/1
@@@FFFFFHHHFHJIIIIIFHHIJIBFHHIJJJJJJJJJJJIIIIIIIJJ
@5909305/1
gttctgctaagtggtaagtagaaggtaagccacttaagcacacatgttac
+5909305/1
CCCFFFFFHHHFHJIIJJJJJJJJJHHHIJJJJJJJJJJJJJJJJJIJIJ
@4865866/1
gcaacttcaacaagaggaaggagcgcaactttcttccagttcacaatcag
+4865866/1
CCCFFFFFHHHHHJJJJJJJJGGIJJJJEIJJGHIGIGGHIIJJJJJJJI
@5909503/1
gttctggaagagggtgtagatgtacccaaatgcagcctagttataaaata
+5909503/1
CCCFFFFFHGGHHJAFFHIIJJHIJJJJJJJIHIGJJJJJIIJIJJGIJJ
@782443/1
agtgccaatttcgcggaatttcaacacatgacaagcgatggtgaactgcc
+782443/1
@@@D?DDEGHHHGDEBHIJJJFGEGIJCIGI@FHGGGGHA@=BCFIGJ@G
@4867201/1
gcaagaataagattatggaaggaataacacgggctaattttaacaaccat
+4867201/1
CCCFFFFFHHHHHJJJJIIJJJEIIJJGGIGJJFIJJJJJJIJGGIIJII
@5392183/1
ggtaacctacgtggacatcgaagaaaaaacattgaccaatcgccaccaat
+5392183/1
@@?DBDFDHHHDCGIBHIGGIIIIIIIIIIIIIGIIGHIIGGGIIIGGGC
@5392507/1
ggtaactgttcaaattcctcttcctcacgaggacactctaataataaatc
+5392507/1
@@BFFFFFAHHHGJJJJJGIJIGIJJJIJEII@GHIIJJJJJJJJJJIII
@4867658/1
gcaagactcccgtcagcgtcctccaggagttgctgagccgtcgcggcatc
+4867658/1
@CCFFFFFHHHFBGHIJIFEGEHIIE@DGHIJIIIIIIIBDHIIEBEFDE
@4867659/1
gcaagactcccgtcagcgtcctccaggagttgctgagccgtcgcggcatc
+4867659/1
CCCFFFFFHHHHHJJJJJIJJJJJJJJEIHHJJJJJJJJJJJJJJJGFDE
@783813/1
agtgtattacctctaaagctatctactcgttatataatcatcattcaaac
+783813/1
BBBFDFFFHHHHHJJJJJJJJJJJIJJJJHJIJIJJJJJIJJIJJJJIJI
@3352558/1
ctcaatcgcaacagacatctacgaacgtctacagttatcctccagttcct
+3352558/1
CCCFFFFFHHHHHIJJJJJJJJJJJJIGIJJJJIIJJJIJJJJJIHHGHH
@1807288/1
cacgctgagaaagctatggttgagtgaaaaaggtgggaaatgttgactgt
+1807288/1
CCCFFFFFHHHHHJIIJJJHHHEHDHHIIJJJJ?DHIGGIIJDGIGJJIG
@5910631/1
gttctgtcaaaactgttgcgactagcacaacaaaaaagatggcgaaacaa
+5910631/1
B@@FFFFFGHHGGJJHIGIIJIJJJIJJJJJIJJJJJJIIJIJJJJIIJH
@5910632/1
gttctgtcaaaactgttgcgactagcacaacaaaaaagatggcgaaacaa
+5910632/1
BB?DFFFFHHHHHJJGHIIIGIJJIGIIIGJJIJJJGGGCEGGGGAHHJH
@7439020/1
aaaagtattatgagaatatgaaatttaaaagaaaatttgaaaagtatcat
+7439020/1
CCCFFDFFHHHHGJJJJIJJJJJJJJJIJJJJIJJJJJJIJJJJGFIIGI
@2849787/1
cgcaataagtgatacaagaaaatatacagactaaagaaacgctcgtgggg
+2849787/1
CCCFFFFFHFHHHJJJJJJJJJJJJJJJJJJJJJJJJJJIJIJJJHGHJI
@4359550/1
ctttattcgtcatcgctccccacgag
+4359550/1
@@@DADADDH=?DDGBFHIIIEG>8E
@4359551/1
ctttattcgtcatcgctccccacgagcgtttcttt
+4359551/1
CCCFFFFFGDHDFIIGGIJJJ@FFAEB@0BG9BBG
@4359552/1
ctttattcgtcatcgctccccacgagcgtttctttagtctgtatattttc
+4359552/1
BB?DFFFFHFHHHIGGGJJJJIIGGGIHGIIIJJIHCEFGBFHGGIJJJJ
@4359553/1
ctttattcgtcatcgctccccacgagcgtttctttagtctgtatattttc
+4359553/1
CCCFDDDFHADFAGGBHIIGGIIIIIEG6BDFEDHGIFHBFG>GHGIII;
@4359554/1
ctttattcgtcatcgctccccacgagcgtttctttagtctgtatattttc
+4359554/1
CCCFFFFFFHHHHJIJJJJJJCHIHGIJIJJIJJJJIIIIIHIJIJJIJI
@4359555/1
ctttattcgtcatcgctccccacgagcgtttctttagtctgtatattttc
+4359555/1
CCCFFFFFHDHHHJJJJJJJJGIHEGIJFHIGCGG??BDHEHHIIJJIJ=
@4359556/1
ctttattcgtcatcgctccccacgagcgtttctttagtctgtatattttc
+4359556/1
CCCFFFFFHDHHHJJJJJJJJJJIBHGIJJFIIJJJIHIIIGHJJJJJJJ
@4359557/1
ctttattcgtcatcgctccccacgagcgtttctttagtctgtatattttc
+4359557/1
CCCFFFFFHFHHFHIIEGIJJGIIGIIGDGGHJIJGIGIIJGIJIJJJJG
@4359558/1
ctttattcgtcatcgctccccacgagcgtttctttagtctgtatattttc
+4359558/1
CCCFFFFFHFHHHGEIBHHIJGIIGGGIGHEGEGIEE?DGGGGGGHIHGH
@4359559/1
ctttattcgtcatcgctccccacgagcgtttctttagtctgtatattttc
+4359559/1
CCCFFFFFHFHHHJIJGIIJIGIIJJIJHIJJJIJJIJIJJJIJJJJJJI
@4359560/1
ctttattcgtcatcgctccccacgagcgtttctttagtctgtatattttc
+4359560/1
CCCFFFFFHHHHHJJJJIJJJJIIIJGHGIGIJJJIIHIJJIJJJJIJJI
@7440098/1
aaaagtgtgctccattggtttatcctctactgtacaactgtttacctgtg
+7440098/1
CCCFFDFDHHGGHGIIJJHGHJJJIJJJJGIGHGIJIIJJIIJJGIGIJJ
@4359847/1
ctttattgaaaaattagtaaaacataatggttttcgcgcgtaaagtgacc
+4359847/1
@@@FDFFFGFDDAFHEGEHHEHIIIGHHGIIIGECHGEEFHGEHI=7CHC
@4359848/1
ctttattgaaaaattagtaaaacataatggttttcgcgcgtaaagtgacc
+4359848/1
B:=DDEFFHHHHHJJJJFHIJJJJJJJJJJHIJJJJJJJIIJJJJFHIJI
@4359849/1
ctttattgaaaaattagtaaaacataatggttttcgcgcgtaaagtgacc
+4359849/1
CCCFFFFFGHHHHEHIICHHJJIJJJJJJJCFGCHIGIGGHGIIJ=FGII
@4359850/1
ctttattgaaaaattagtaaaacataatggttttcgcgcgtaaagtgacc
+4359850/1
CCCFFFFFGHHHHJJJJFGJJJJJJJJJJJFHIJJIJJJJJJJJJHHIJH
@2333775/1
cccagaagaacgttcgactttcacttcattctatcggcctttcttctctt
+2333775/1
CCCFFFFFHHGHHJJJIIJHIIFHGIJFHHJJJJJJIJJJIJFGIGIIDH
@1808608/1
cacggaaacaagttgagaaatcctttagttttccttttttattcggtata
+1808608/1
CCCFFFFFHHHHHJJJJIIJIIJJJJJJHIIJJJJJJJJJJJJIJIGIJJ
@784730/1
agttaacagatgaaggtatagctgcaccagcatctaattcacattgtttt
+784730/1
BCBFFFFFHGHHHJJJEHIJIJJJJJJIGIJIJJJIGIJJJJJJIJIJJJ
@4360885/1
ctttatttaagaacaaacaggggagaaaagtcacgagaatttgaa
+4360885/1
@;@DADDDAFF8CBGB;FF:FB@<??:9??F9D<@F0DG<FFBFB
@4360886/1
ctttatttaagaacaaacaggggagaaaagtcacgagaatttgaaaagcg
+4360886/1
B@BDFFFFHHHHHJJJJIJJJIJIJJJJIJGCGIIJJJJJJJJJJJJJJJ
@4360887/1
ctttatttaagaacaggggagaaaagtcacgagaatttgaaaag
+4360887/1
=;@DDADDDFD?BF>BBGA8@<AACC:?EDF=?:?BG>?B<DD@
@4360888/1
ctttatttaagaacaggggagaaaagtcacgagaatttgaaaagcgagct
+4360888/1
@@@D:?DDDHFHHGIIIEH@F@GGHGCGHI@:@?DEHGGEGIIIIIBHBH
@4360889/1
ctttatttaagaacaggggagaaaagtcacgagaatttgaaaagcgagct
+4360889/1
CCCFFDFFFHDFHGHGIIJEHGIIJJBGIIIGGHIGIGGGIJJGGIJJEG
@4360890/1
ctttatttaagaacaggggagaaaagtcacgagaatttgaaaagcgagct
+4360890/1
CCCFFFFFHHFHHJIJJJJGHGHIIJHIJJJIJJJJIJIJJJIIIJIJJJ
@786823/1
agttattcggacaagttataccgaataaaaaaggaaaactaaaggatttc
+786823/1
@C@DDFFFGDHFHJFIIJEHIJIJJJIIJIGJJJJJJGIJIJJJGGHIJI
@6940700/1
ttcctgcttttttagcagctttaccattcgtcttatcgatgcattgaaac
+6940700/1
CCCFFFFFHHHHGGIIGJIIIJJJJJJJJJHJJJIJJIHGIJJIJJJJJJ
@787127/1
agttcaccatcgcttgtcatgtgttgaaattccgcgaaattggcactggc
+787127/1
CCBFFFFFHHHGHIJJHIJJJHIJJJJJJJJJJIJJJJJJJJJJIJIIII
@7949623/1
agaaaattcaagatccagtgtttaaggaactatcagatgttggtccgcca
+7949623/1
@@CFFFFFHHHGHGIIHHFGHHIHHGFHIJIJGJIICIIDHIIIJIIIJJ
@7949624/1
agaaaattcaagatccagtgtttaaggaactatcagatgttggtccgcca
+7949624/1
CCCFFFFFHHHHHJJJJIHIJJJJJJIJJJJJJIJJJIJIIJJJJJJJJJ
@6386207/1
tcccacctttttcactcaaccatag
+6386207/1
;?@BA;=DFDFF?G@EF>EE:1FH<
@5913097/1
gttcttcaagagctggcaataaagaaaggctttcaatcaccacattatga
+5913097/1
CBCFFFFFHHHHHJJJJJJJJJJJJJJJIJJJJJJJJIJJJIJJJJJJJJ
@6386362/1
tcccactaaagttaaccagacaaagcacctatcgaatcgaatattagtag
+6386362/1
<@@DDFABHDFDFHFDFEHEIIIIHFIIIIGGDFC:CGE?@FHGG?9D?F
@6386363/1
tcccactaaagttaaccagacaaagcacctatcgaatcgaatattagtag
+6386363/1
@@C;DFFFHHHHHJJJJJJIJJJJJJJJJJGGIJJJIJIIJJJJJJJFIH
@6386364/1
tcccactaaagttaaccagacaaagcacctatcgaatcgaatattagtag
+6386364/1
@B@:DDFFHHGHHJJJJJJJJIJJJJJJJJJJJJJJIGIJJIJJJJJHGG
@7950808/1
agaaacaaaaacaacctgaacaacaagctgcaaaacataaaggagatcct
+7950808/1
@@@FDFDDFFHHHJJJJIJJJIIJJJIJEEHDFG@GHDGGEHEDFG@GII
@5392854/1
ggtaagccacttaagcacacatgttacataaatgtcaaaatttgacataa
+5392854/1
BCBFFFFFHHHHHJJIJJJJJJIJJJJIJJJJJJIIIIIJJJJJJIIJJE
@4871527/1
gcaaggattgccacatcttgtgagccgccattctcttggctagcttcttt
+4871527/1
@C<BDDDDHHGFGIEGDHEEHGIIJ@HEGFHIJJJJIAFGGEEHIIGEHI
@4871741/1
gcaaggggcacggaccacttcacggaaatctaccgacagagaggttatcc
+4871741/1
CCCFFFFFGFHHHIIJJJJJJJJJJJJJIJJJJJJJJJJJJJJJGHHHHH
@4871742/1
gcaaggggcacggaccacttcacggaaatctaccgacagagaggttatcc
+4871742/1
CCCFFFFFGHHHGIIJIIIIJJFGGHEGHJIJJIJIJIIIGGHGBEHEHG
@4871743/1
gcaaggggcacggaccacttcacggaaatctaccgacagagaggttatcc
+4871743/1
CCCFFFFFHHHHHIJJGHIJJGGJJGIJJJJJJIJIJJIIIJJJ@EHHHH
@3355936/1
ctcaattggcgcacattcagcaggttttttaacagtttgaaaaccttgat
+3355936/1
CCCFFFFFHGGHHJEHIJIJJJIJHGIIJJJJJJJHEIJIJJJJJJJJJJ
@3355937/1
ctcaattggcgcacattcagcaggttttttaacagtttgaaaaccttgat
+3355937/1
CCCFFFFFHHHHFIIJJJJJJIJJGIJJJJJJJJJJJJJJJJJJJJJJHI
@3355938/1
ctcaattggcgcacattcagcaggttttttaacagtttgaaaaccttgat
+3355938/1
CCCFFFFFHHHHGJJJJJJJJIJJFHIJJJJJJJJIJJJJJJJJJJJJJJ
@3355939/1
ctcaattggcgcacattcagcaggttttttaacagtttgaaaaccttgat
+3355939/1
CCCFFFFFHHHHHJJJJJJJJJJJHIJJJJJJJJJHJJJJJJJJJJJJJJ
@7953932/1
agaaaggccgatagaatgaagtgaaagtcgaacgttcttctgggcttttc
+7953932/1
CCCFFFFFHHHHHJIJJJJJJHHJIJJFHIJJGIGIIIJGJJJJIJJJJG
@787703/1
agttcgtattatttcctcgaaatcaataatgcaatgtgtttaaatttttg
+787703/1
CCBFFFFFGHHHHJJJIJJIJJJJJJJJJJJJIJJJHIIIJIJJJJJJII
@2850002/1
cgcaatagctcaaaagggaacaatttttatcgagttattgatttcgagga
+2850002/1
CCCFFFFFHHHHHJJJJJIIGIJIJJJJIIJJJJJJJJJJJJJJJIJJJJ
@2850003/1
cgcaatagctcaaaagggaacaatttttgtcgagttattgatttcgagga
+2850003/1
CCCFFFFFHHHHHJJJIIJJJJJIJJJJJJJJJJHIJIJIJJIJJJIJJJ
@2850004/1
cgcaatagctcaaaagggaacaatttttgtcgagttattgatttcgagga
+2850004/1
CCCFFFFFHHHHHJJJJJJJIIIJJJJJJJJFGIIIJIIJGIJJIJJJJJ
@2850005/1
cgcaatagctcaaaagggaacaatttttgtcgagttattgatttcgagga
+2850005/1
CCCFFFFFHHHHHJJJJJJJJJJJJJJJJIJJIJJJJJJJJJJJJJIJJJ
@2850132/1
cgcaatattagaaattttcaaatattcttcgcttttgactcgacaaaaat
+2850132/1
CBCFFFFFHHHHHJJJJJJJJJJJJJJJJJJJJJJJJIIJJJJJJJIJJJ
@298058/1
aaatttaaccgaaatatagaatacaccccttaatcagctacaacagtcaa
+298058/1
@@@DFFDFHHFHDGIIDHCHBEGHGIIIIIIIIIIIIIGGHIHIIIGFHG
@5395413/1
ggtactatgtgtgtttggctagattctgtttgacattagaagagtaaacg
+5395413/1
BCBDFFFFHFHFFGHJJJJJJJHJIJJJJJJJJJJJJJJJJJJJHIJJJJ
@3880810/1
ctgggcaaatcaatcaatttgcctcgaaatctaaggttatattactttta
+3880810/1
@@@FFFEFHFHHHJJGIIIJGIIIGIHJIFIGIJIIGEEEIIGEGGGGHB
@2338389/1
cccagatggcattcatgcagaaccgattaagaaaggggcagacaacttca
+2338389/1
@@@DDDDDFDFFH@GIEBECEFGHIFFFEGGEEFHIIGGEHEGHFHGGAC
@2338390/1
cccagatggcattcatgcagaaccgattaagaaaggggcagacaacttca
+2338390/1
CCCFFFFFHHHHHJJJJJJJIIJJJEFHIJJJJJJJJJJIJIJJJIJJJJ
@2338391/1
cccagatggcattcatgcagaaccgattaagaaaggggcagacaacttca
+2338391/1
CCCFFFFFHHHHHJJJJJJJJJJJJJJJJJJJJJJJJJIIJJJJJJJJJJ
@7443547/1
aaaataaaatacggcaaagagaagaaaggccgatagaatgaagtgaaagt
+7443547/1
CCCFFFFFHHHHHIJJJJJJJIJJJJJJJJJJHIJJJJJJJJJHIJJJJ=
@5914179/1
gttcttctgggcttttcctgcttttttagcagctttaccattcgtcttat
+5914179/1
CCCFFFFFHHHHHJJJJJJJJJJJJJJJJJJIJJJJJJJIJJJJIJJJJG
@4872340/1
gcaaggtttggaggagttgtactaatttgtgtaattgaagttcgtattat
+4872340/1
CCCFFFDEHHHHHJGIHHIIIJJJJJJJJIIHJJIJIJIIIIJIJJJJJJ
@4873507/1
gcaagttcttggctgccgaatgtttggcgtctttcttcgatcttccggtt
+4873507/1
CCCFFEFFHHGHHJJJJGEHIIHHIIIGGDHHIJGGJGIFIIJJJJJIJI
@789460/1
agttgctcaatgtcgtcgtttgacatatcgttgtcatcccacaaggtaca
+789460/1
@?=DDDDDHBHBCEEAA@@C?FHCHEGBGH?FHIIEH@DHGEEHG=9BFH
@6389827/1
tcccccaaggataacctctctgtcggtagatttccgtgaagtggtccgtg
+6389827/1
@@BFFFFFHHHHHJJJJJJIIIHHGIHGIIJJJJJICHGIEDFHBFHGE7
@4876218/1
gcaatattagaaattttcaaatattcttcgcttttgactcgacaaaaatt
+4876218/1
@C@FFFFFHHHHHJJJJJJJJIJJJJJJJJJJJJIIJIJJJJJJJJJJJJ
@4876219/1
gcaatattagaaattttcaaatattcttcgcttttgactcgacaaaaatt
+4876219/1
C@CFFFFFHHHHHJIJJIIJJJJJJJJJJJJJJJJJJJJJJJJJJJJJJJ
@4876220/1
gcaatattagaaattttcaaatattcttcgcttttgactcgacaaaaatt
+4876220/1
CCCFFFFFHHHHHJJJJJJJJJJJJJJJJJJJJJJJJJJJJJIJJIJJJJ
@4364469/1
ctttcaatcaccacattatgaaattactcatagtgtcacgggaactcata
+4364469/1
@C@FFFFFFHHHHIJIHGHCGIIJJIJIIJIJJHHHIFHHIJIIJIJJJI
@6391874/1
tcccggtttgttctgaaacaaacatcactgtgatgaaaaataaaaaaaaa
+6391874/1
@@@DDD@DHBDHBFCEHIDFHHG?BF@F@FCFDGGGIIIIDGIIIIIIIH
@6391875/1
tcccggtttgttctgaaacaaacatcactgtgatgaaaaataaaaaaaaa
+6391875/1
@CCDDDADHHHHHIIIJJJJJIIJJIIJJJGHIEIIIJIIJJJJJJJJJH
@2853888/1
cgcacattcagcaggttttttaacagtttgaaaaccttgataaatggaac
+2853888/1
B@BFFFFFHHHHHJJFHIJJJJJJJJIJJJJJJJJJJJJIJJJJJJJHJI
@2853889/1
cgcacattcagcaggttttttaacagtttgaaaaccttgataaatggaac
+2853889/1
CCCFFFFFHHHGHJJAGHIJJIJIJJIIEGIJJJIIJJJIGIJJJGDGGI
@2853890/1
cgcacattcagcaggttttttaacagtttgaaaaccttgataaatggaac
+2853890/1
CCCFFFFFHHHHHJJCFHIJJIJJJJHIJIJJJJJJJJJJJJJJJJJJJJ
@2853891/1
cgcacattcagcaggttttttaacagtttgaaaaccttgataaatggaac
+2853891/1
CCCFFFFFHHHHHJJEHIJJJJJJIJHGJIJJJJJJJJJJJJJJJJJIJJ
@2853892/1
cgcacattcagcaggttttttaacagtttgaaaaccttgataaatggaac
+2853892/1
CCCFFFFFHHHHHJJFHIJJJIJIJJJGJJJJIJJJJJJJJJIJJJJJJJ
@3358625/1
ctcacaagatgtggcaatccttgcaggatttacccgtggagggtaacaat
+3358625/1
CCCFFFFFHHHGHJJJJJJJIJIJJJJJJJJJJJJJHIJHJJJGHIJJIJ
@1812499/1
cacggcatctatccaggcgaacagcatttgccaccgtgccagatggactc
+1812499/1
BC@FFFFFHGHHHJIJJJIIJJIIGIJGIGEFHJGIGHHGIJAFFGIIIB
@3882258/1
ctgggcccggggctctgtgatttcttagtgtcaatagtgctgccgttact
+3882258/1
@@@DDDDDHHHHDGG@?9::?FHDGICG?D?DHIDGE9BBDCDFA5ACGH
@3882259/1
ctgggcccggggctctgtgatttcttagtgtcaatagtgctgccgttact
+3882259/1
@B@FFFFFHHHHHIIGEDGFHJJJJJJJ@GGIGIHIIIIJJJJJJIIJJJ
@3882260/1
ctgggcccggggctctgtgatttcttagtgtcaatagtgctgccgttact
+3882260/1
@CCFFFFFFHGHH<GGEGHGHJJJEIJIGDIIIGHIJFFIIGGIIAGHIJ
@3882261/1
ctgggcccggggctctgtgatttcttagtgtcaatagtgctgccgttact
+3882261/1
CCCFFFFFHHHHGIJIJFGEIJJIGIIIDGGIHIJJIIJIIIIJGHIJJI
@4878298/1
gcaatgtcaaagagaaggatagcaactaattttacaagctatactttgca
+4878298/1
CCCFFFFFHHHHFHIJJJIJJJIJJJJJJJJJIJJJJJJJFJJJJJJJJG
@2340869/1
cccagccccaacaaggaggtaaaaagaagaaacaaaaacaacctgaacaa
+2340869/1
CCCFFFFFHHHHHJJJJJJCHIJJJJJJJJJJJIJJGJJJJJJIJJJJJG
@791697/1
agtttgcgtttcaatgcatcgataagacgaatggta
+791697/1
BCBFFFFFFHHHHJJJIJJJJIIGIJJIIJJJJJDH
@5399554/1
ggtatctgtcgatgttgccagaacgtaagatatcctaaactcactttttt
+5399554/1
@BBDFFFFHHHHHJIIJJJIJJJJIJIIJJJJJJIJJJJJJJJIIJJJJJ
@5399555/1
ggtatctgtcgatgttgccagaacgtaagatatcctaaactcactttttt
+5399555/1
B@@DFFFFHHHHHJJJIJJJJJJJJHIJJJJIJJJJJEGIJJJHIJJJJJ
@300387/1
aaatttctcaagggcacacggcaacaaaaagtgataatggatacaaattt
+300387/1
@@@DDFDEFHHHFGGIJJJJIJJJJIIGIJJ?DGIJJIGHIIIIHIIHII
@300388/1
aaatttctcaagggcacacggcaacaaaaagtgataatggatacaaattt
+300388/1
CCCFFFFFHHHHGIJJJJIIJJJJJJJJIIJ?FHIJJJJIJJJJJIGIJJ
@300389/1
aaatttctcaagggcacacggcaacaaaaagtgataatggatacaaattt
+300389/1
CCCFFFFFHHHHHJIJJJJJJIJIJJJJJJIGHIJJJJIJJJIJJJJJJJ
@300390/1
aaatttctcaagggcacacggcaacaaaaagtgataatggatacaaattt
+300390/1
CCCFFFFFHHHHHJJJJJJGJIJJJJJJJJJBFHJJJJJJJJIJJJJJJJ
@300963/1
aaatttgcaaggtttggaggagttgtactaatttgtgtaattgaagttcg
+300963/1
BCCFFFFFHHFFFHIIJGJJIIJIHIHCIJIEIJJGGGGFGGHGIGIJJG
@300964/1
aaatttgcaaggtttggaggagttgtactaatttgtgtaattgaagttcg
+300964/1
CCCFFFFFHHHHFHIJJIIJHIHHIHHGIJJJJIJIIIJIIJJJJJJJJI
@5400711/1
ggtatttgtggtatctgtcgatgttgccagaacgtaagatatcctaaact
+5400711/1
B@BDFFFFFHHFHIJJJJJJJJIJIIJJJJJJJJHIIJJJJJJJJGHIIJ
@5400712/1
ggtatttgtggtatctgtcgatgttgccagaacgtaagatatcctaaact
+5400712/1
BB?DFFFFHHHFHJJJJHIJJJJJJIJJIJJJIICGGHGHJFIIJJIIIH
@3883869/1
ctgggcttttcctgcttttttagcagctttaccattcgtcttatcgatgc
+3883869/1
CCCFFFFFHHHHDGGGIJJJJIHIJJJJJJJJJJJJIIHGIJEGHGGIEG
@3883870/1
ctgggcttttcctgcttttttagcagctttaccattcgtcttatcgatgc
+3883870/1
CCCFFFFFHHHHHIJJJJJJJJJJJJJJJJJJJJJJJJGIJIJJJJJJIJ
@3883871/1
ctgggcttttcctgcttttttagcagctttaccattcgtcttatcgatgc
+3883871/1
CCCFFFFFHHHHHJJJJJJJJIJJJJJJJJJJJJJJJJIJJJJJJJJJJJ
@302507/1
aaattttcaatcatgaagcaagattttacctgaacaatttgaaatttttc
+302507/1
BBBDDFFFHHHHHJJJJJJJJJJJJJJJJJJIJJJJIJJJJJJJJJJJJJ
@302508/1
aaattttcaatcatgaagcaagattttacctgaacaatttgaaatttttc
+302508/1
CCCFFFFFHHHHHJJJJJJJJJJJJJIJJJJJJJJIIJJJJIJJIJJJJJ
@302509/1
aaattttcaatcatgaagcaagattttacctgaacaatttgaaatttttt
+302509/1
CCCFFDEFDHBAHIBGGHGGIIIIGIGIIGIIIIIEGIGEHGHIGIGIIE
@4368125/1
ctttcagtcccgaataccgattctcagccgagctgcccagtttagtggcc
+4368125/1
B@BDFFFFHHHHHJJJIJIIJJJJJJIJJJJJIIIHJJGIHHIIJIJIHI
@4368126/1
ctttcagtcccgaataccgattctcagccgagctgcccagtttagtggcc
+4368126/1
CCCFFFFFHHHHFIIJJJIIIJJIJJIJIJIJIJJJIJGIFHGGFHIIJE
@2856694/1
cgcacttgcagtcccaatatcaaactacaggcagtgttaacgattatacg
+2856694/1
CCCFFFFFHHHHHJJJJJJJJIJJJJJJJJJJJJGHGIJJJJJJJJJJJJ
@6395733/1
tcccttttgagctattgcgatattttttcggaaaaaagtgagtttaggat
+6395733/1
@CCFFFFFAFDHGHIICHIBGGGHIJJJIIJGIJJJJBHGEGFGHGIIJJ
@6395734/1
tcccttttgagctattgcgatattttttcggaaaaaagtgagtttaggat
+6395734/1
CCCFFFFFHHHHHIIJIIJIIIIGJJJJJJJIJJJJJJHIJICHHIJJJJ
@6395735/1
tcccttttgagctattgcgatattttttcggaaaaaagtgagtttaggat
+6395735/1
CCCFFFFFHHHHHJJJJJJJJIJJJJJJJJJJJJJJJJIJIIHIJJJJJJ
@6395736/1
tcccttttgagctattgcgatattttttcggaaaaaagtgagtttaggat
+6395736/1
CCCFFFFFHHHHHJJJJJJJJJJJJJJJJJJIJJJJJJHIGIHJIIJJJJ
@1817320/1
cacggttttggaacaaatacggccatggccaaaaaaagcagcagcaaaat
+1817320/1
CCCFFBDDHHHHHIGIIJIIJJIJGJJIJJJJJJIIJJGIJIJIJJJHHH
@6396108/1
tccgaagagtatgtctcgaaagacttcgactttttactatttttgtatgc
+6396108/1
CCCFFFFFHFHHHJJJJIEIIEDGGIJJIJJJJJJIIIIJJJJJGGIIGG
@6949583/1
ttcgacagtatttacagtcttgtttagttataatttatatttttgagtat
+6949583/1
CCCFFFFFHFHHHIIIIIIIID?EH?D<F@HBHFHI@E?CGHII6BF:BD
@1818450/1
cacgtaggttacctcgaaggattgttcgctagcgatctcctgcaagaact
+1818450/1
@CCDDDDFHHHHHJJIIGIGGGHGDHJHJJJJJJIJIJIJGIGG<CGIII
@1818451/1
cacgtaggttacctcgaaggattgttcgctggcgatctcctgcaagaact
+1818451/1
BCCFDFFFFHHHHIJJJJJJIJIJJJJJJJJJJJJIJJJJJIJJJJIJJJ
@7445318/1
aaaataatatgtaaattgattttagaaaaaaaccactaattctatgcaaa
+7445318/1
@@@DDFFFGHHDFIJJJJJJJJJJJJJIJJJIJJJIIJIJJJJJIJIJJI
@7445319/1
aaaataatatgtaaattgattttagaaaaaaaccactaattctatgcaaa
+7445319/1
@@@DFFDBHHHBFHHFGHE?FIGIIIIIIIIIIGIGGDCBDHEIIIECFH
@7445320/1
aaaataatatgtaaattgattttagaaaaaaaccactaattctatgcaaa
+7445320/1
CCCFFFFFHHHHHJJJJJJJJJJJJJJJJJJJJJJJJJJJJJJJJJJJJJ
@6950235/1
ttcgactttcacttcattctatcggcctttcttctctttgccgtatttta
+6950235/1
?@?D??;DCFH<FFIIFIHACDHIIEEFGCHGHIIII@>9?FEIBGEHI>
@6950636/1
ttcgaggaaataatacgaacttcaattacacaaattagtacaactcctcc
+6950636/1
CCCFFFFFHHHHHJJJJIJJJJJJJJJJJJJJJJJJJJFHIJJJJJJJJJ
@4878550/1
gcaatgtgtttaaatttttgtcgagtcaaaagcgaagaatatttgaaaat
+4878550/1
@@CDFDADHHDFHIIIJJJGDHGIBAFHIJJJJBHGIJIIJJJJIJFGGE
@5921888/1
gttgaaattccgcgaaattggcactggcaagtcaaagaagctagcca
+5921888/1
?=?DDEFFHHGDHGGGIIIGG@>FHGIHIFGGFGIIGIEGHIIGGF>
@5921889/1
gttgaaattccgcgaaattggcactggcaagtcaaagaagctagcca
+5921889/1
CCCFFFFFHHHHGIIJJGIIGIIJJJJJJJJFHJJJIIIIHIJIIJJ
@5921890/1
gttgaaattccgcgaaattggcactggcaagtcaaagaagctagcca
+5921890/1
CCCFFFFFHHHHGIJIIIJIJJIIJJJJJIJFHIJIGIJJJIJIIJJ
@5921891/1
gttgaaattccgcgaaattggcactggcaagtcaaagaagctagcca
+5921891/1
CCCFFFFFHHHHGJIJJJJJJIGIJJJJJIJDHIJGIIGIIJJJJIJ
@6396894/1
tccgaccaagagatccagcaagttcttggctgccgaatgtttggcg
+6396894/1
@?@DDDFFHDFB?>BFB?CEGCHGGEHGHIGEECG6??G9DHCE>A
@797798/1
ataaaatataataaaaatttatagttttttgcatttttattcggcttatt
+797798/1
??@DDDDDHHFF?EHIGIIIIIGIE<CHGHIIIIIIIIHEGIGIIGHIEC
@797799/1
ataaaatataataaaaatttatagttttttgcatttttattcggcttatt
+797799/1
CCCFFFFFHHHHHJJJJJJJJJJJIJJJJJJJJIJJJJIJJIJIHGIIII
@304492/1
aaatttttgtcgagtcaaaagcgaagaatatttgaaaatttctaatattg
+304492/1
@@@DDDDDAADF?FAEEEAHD31CGBG>FGECEIFEC0?@FFGIIEIAF<
@304493/1
aaatttttgtcgagtcaaaagcgaagaatatttgaaaatttctaatattg
+304493/1
CCCFFFFFHHHHHIFIJJJJIJJJJJJJJJJJJJJJIJIJJJJIIGIJJI
@2859520/1
cgcagatggccaccaccattctatgaaatggaacacgaagagggactacc
+2859520/1
@CCFDDFFHGHHHGIJJEIJEIEFIIIGIIIGCGHFEEHBEFHFG<DCFG
@2859521/1
cgcagatggccaccaccattctatgaaatggaacacgaagagggactacc
+2859521/1
CCCFFFFFHHHHHJGIJJJJJJJJIIIJIIJJJJJJJJJJJGIIIIIIJI
@2859522/1
cgcagatggccaccaccattctatgaaatggaacacgaagagggactacc
+2859522/1
CCCFFFFFHHHHHJJJJIJJGHGIJJJJJJJJJJJIJJJJJJJJJJJJII
@7449188/1
aaaatagtaaaaagtcgaagtctttcgagacatactcttcggagaatcac
+7449188/1
CCCFFFFDHHHHHJFHHIJGHGIJJIJJJJJJJJJJJJJJJIJJJIJJJJ
@6951207/1
ttcgataggtgctttgtctggttaactttagtgggaaggtttaggtattt
+6951207/1
CCCFFFFFHFHHHJJJGGJJJFHIJJJJJJJIJJJJJJJHHIJJJBFHII
@7962973/1
agaacgtaagatatcctaaactcacttttttccgaaaaaatatcgcaata
+7962973/1
CCCFFFDEHHHHHJJJJJJJJJJJJJJJJJJJJJIJJJJJJIJJIJIJJI
@2861202/1
cgcagctaaatgggcatagtacgtcggagctggatagcttacggatctgt
+2861202/1
CCCFFFFFHHHHHJJJJIIHHIIIJJJIJJJJJJIIIJJIIIGHGJJJIG
@7450077/1
aaaatataataaaaatttatagttttttgcatttttattcggcttattgt
+7450077/1
[truncated: 909,636 more chars]
