# Supplementary material for: Identification and comparison of key RNA interference machinery from western corn rootworm, fall armyworm, and southern green stink bug
Source: PLoS One. 2018 Sep 5;13(9):e0203160. doi: 10.1371/journal.pone.0203160 (PMC6124762; doi:10.1371/journal.pone.0203160)
Supplement: S2 File — (TGZ) [file pone.0203160.s012.tgz › data/fastq/wcrw/14_Pregnant-female_PF_Rep2_aligned.fq]

@5460479/1
gagaagaaagctatacagtagtcaaatttgtatccattatcactttttgt
+5460479/1
@@7BDFDDHHGHHJJJIJHHEJHIIJJJJJFIIIIIIFJGIJIEIJGHIG
@5461418/1
gagaaggttatgaaccggcaataactttccttgttgtccagaaacgtcat
+5461418/1
B@@FFFFEHHHHHJJJIJIJJJJJJJJJJJJJJJJJJJJIJJJJJJJJJJ
@5462456/1
gagaatatgaaatttaaaagaaaatttgaaaagtatcatgagttttgtga
+5462456/1
@?<BDEDDDDDCFIGIGBEE?EBHIGIEGHHGHFGAGBGGAGHIEHIDGF
@5462457/1
gagaatatgaaatttaaaagaaaatttgaaaagtatcatgagttttgtga
+5462457/1
@@CFFFDFHHHHHJJJJJIIJJJJJJIJJIIHJ?FFGIJIIICGHGHIIG
@2057847/1
cacctttttcactcaaccatagctttctcagcgtgtttaa
+2057847/1
@@?DDDEFH?F>FFDGGGGEHCGEEGFHIHGGGC?0?FCF
@2057848/1
cacctttttcactcaaccatagctttctcagcgtgtttaatttcgttcca
+2057848/1
CCCFFFFFHHHHHJJJJJJJJJJJJJJJJJIJJHJHIIGHGJJGIIIFGD
@5463596/1
gagaatttgaaaagcgagcttcatgatcccctgaagaatatatcttgaag
+5463596/1
B@CDFFFFHHHHHIIIGHDHIJIJJJJJJJJJJJIFDIIJJJJJJJJHIJ
@2058700/1
cacgaaaggcagttcaccatcgcttgtcatgtgttgaaattccgcgaaat
+2058700/1
@8=BDFFFGHHHHJJJJJIJJIJJIJHHIJJJJJJJIJJJIIJJJJEHJJ
@1378206/1
atttgacgtacggttcaagtagccgaagtaaaagt
+1378206/1
?@@DBDDD?D=:?EBFHEBHF>E<E88C1?FHG:0
@6141262/1
gtaatatgcgtgtccacgcaagtacctgctggaacgtttaaa
+6141262/1
@?@FDDFDFDFHDGGDGGBHHH1?GHGIIGEIIIAGFHG?DG
@1381813/1
atttgatgcaaagtatagaggttgtacccaaacttttcggggtgcaatct
+1381813/1
;?@DD?DDDBBBD2AEGICFECE;EFHHFIEIIIF?GC:0<<8?DAFFEE
@1381814/1
atttgatgcaaagtatagaggttgtacccaaacttttcggggtgcaatct
+1381814/1
BC@DFFFFGHHHHFHHIJIJJHIJIGIJJJJJJJJJJJJIJJDGIJJFJJ
@1381815/1
atttgatgcaaagtatagaggttgtacccaaacttttcggggtgcaatct
+1381815/1
CCCFFFFFHHHHHEHHIJJJJHIJIIJJJJJGIIJJJJJJJJIJJJJJJJ
@1381816/1
atttgatgcaaagtatagaggttgtacccaaacttttcggggtgcaatct
+1381816/1
CCCFFFFFHHHHHEHIJJIJJFHHIJJJJJJJIJJJJJJJJJGHIIIDGH
@1381817/1
atttgatgcaaagtatagaggttgtacccaaacttttcggggtgcaatct
+1381817/1
CCCFFFFFHHHHHFHIJJJJJFHJJJJJJIJJJJJJJIJJJJHIIJIJIJ
@1381818/1
atttgatgcaaagtatagaggttgtacccaaacttttcggggtgcaatct
+1381818/1
CCCFFFFFHHHHHGGIIJIJJAFHHJJJJIIIJJJIJJJIIJAGGIJJJJ
@1381819/1
atttgatgcaaagtatagaggttgtacccaaacttttcggggtgcaatct
+1381819/1
CCCFFFFFHHHHHGIIIJIJJFHIJIJJJJJJJJJJJJJJJIDFGIJIJJ
@6141690/1
gtaatattcctccatagttcttacatccttgtttatttccctttttgtgg
+6141690/1
BBCDFFFFHHHHHJJJJGJHIJJJIJJJJJJHIJGIJJJJJJJJJJJJJJ
@1383676/1
atttgcaaaattttgacatttttttctttcctttatgtccacaaattatg
+1383676/1
B?@DDFFFHHHHHJJJJJJJJJJJJJJJJJJJJJJIJJJJJJJJJJJIJJ
@695287/1
agaagaggacggcatttatgatccaaaagaaattcccatgagggaattta
+695287/1
CCCFFDEFFHHGHHIJJIGHGGIGHIJIGG@GHIEHIIGHDFGAFHHHGH
@7502241/1
ttcaaacattgaagccagatcgataaaaaaatatcgcaatattagaaatt
+7502241/1
CCCFFFFFHHHHHJJJJIGIJJIJJJJJJJIJJJIIIIIIIJJJJJJJIJ
@3420672/1
cggcaacaaaaagtgataatggatacaaatttgactactgtatagctttc
+3420672/1
@@7:BDDDHFHHHEGHGIIIIIIIGHIIIIIIIIIGIIIIIIIIIIIIII
@3420673/1
cggcaacaaaaagtgataatggatacaaatttgactactgtatagctttc
+3420673/1
@@<;BDDDHHHHAFFH>FAHGDHIDIGHIGGBGDCGAEEHGH<DGEHGIG
@3420674/1
cggcaacaaaaagtgataatggatacaaatttgactactgtatagctttc
+3420674/1
@@@<DDDDHFBFD<EAEHIIIE3AFDHIGIGIECGEDHHIF@DF@AFGH?
@3420675/1
cggcaacaaaaagtgataatggatacaaatttgactactgtatagctttc
+3420675/1
CCCFFFFFHGHHHGHIJJJJJJJJIIJJJJJJJFHJJJJJIJJJJJJJJJ
@2737335/1
cccccgtttgttcttaaataaagtgtactttattgaaaaattagtaaaac
+2737335/1
???DDDDDD7AD:CEBEEC@FE9<A?EFEEI@BE9BDFIDCEEC?BDEID
@2737651/1
cccccttaatcagctacaacagtcaacatttcccacctttttcactcaac
+2737651/1
CC@DFFFFHHHGHJJJJJJIJJHJJJJJJJJJJJJJIJJJJJJIIJJJJJ
@2738176/1
ccccgaaaagtttgggtacaacctctatactttgcatcaaataaatgctc
+2738176/1
CCCFFFFFHHFHHIJJGGIIJGIJJJJJJJIJIJJIJJJJJJJJIIIJIG
@2738815/1
ccccgatgatatgatatgtatttattatattgtgaaaagggagcatttat
+2738815/1
<@@DDDDDFH>FHIIIFHB<AFC@EHHIHHGICAHHIGFH?HGGDGIIIC
@4780312/1
cttcccactaaagttaaccagacaaagcacctatcgaatcgaatattagt
+4780312/1
CCCFFFFFHHHHHHJJJJJJJJJJJJJJJJJJJIJJJJJJJJJGJJIJJG
@4780313/1
cttcccactaaagttaaccagacaaagcacctatcgaatcgaatattagt
+4780313/1
CCCFFFFFHHHHHIIJJJJJJJJJJJIJJJJJJJJIJJJJIJJJJJIJJD
@5466058/1
gagactctcagcttcaacgccaaggacttcaactttgttcagttcttgca
+5466058/1
@@@FFFFFHHHHHJIJJI<GHIIGIGIGHIIICHIIIHGIIGIIJJIJGG
@5466291/1
gagacttctaaaacagaaatatactgtaatacgatggatgattcattaat
+5466291/1
CCCFFFFFHHHHHJJJJJJIJIIJJJHJJJIIIIJJJJGGIJJJJJJJJJ
@2061447/1
cacgaagagggactaccacacgaaaggcagttcaccatcgcttgtcatgt
+2061447/1
CCCFFFFFHHHGHJJJJIIIIEGGIIFGIIHIJJJJIEIIIJIJGIIJIH
@2061448/1
cacgaagagggactaccacacgaaaggcagttcaccatcgcttgtcatgt
+2061448/1
CCCFFFFFHHHHHJJJJJJJJIJJJJIIIJJJJJJJJIJJJJJJJJJIJG
@7101/1
aaaaaaatatcgcaatattagaaattttcaaatattcttcgcttttgact
+7101/1
CCCFFFFFHHHHHIJIJJJJJJJJJJJJJJJIJJJJJJJJJIJJJJJJIJ
@4784774/1
cttccggttccggtggccaccagatcgttgttaaggaacacgcggtagcg
+4784774/1
CCCFFFFDHHHHHGJJIJJJJGGIJJJIJJJIJJJJJIJJJJJJJBHHHF
@8007/1
aaaaaaatgtcaaaattttgcaaattatgtggcattttgacatttatgtg
+8007/1
@@@DDDDDFB?DHGGIIGHHGHIIGGIIIDH@GFHIIIHDHEHGFHGGFG
@8008/1
aaaaaaatgtcaaaattttgcaagttatgtggcattttgacatttatgtg
+8008/1
CCCFFFFFHHDFHGHJIJJJGIIJGIIJJJIHIJJIIJJJIIJJJIIJII
@4786829/1
cttcctactaaagttaaccagacaaag
+4786829/1
@C@FFDEDDDDFHHGFHBBEBDFGD;?
@4787253/1
cttcctcaagcgctggtaacgctttatcgggttctgctaagtggtaagta
+4787253/1
@C@FFFFFHGHHHJFJCGHIIJJIIJJJJBBFADAHGHIJIBDHFHIEBD
@4787254/1
cttcctcaagcgctggtaacgctttatcgggttctgctaagtggtaagta
+4787254/1
CCCFFFFFHHGHGJJIEFHJGIGIJJJJIHIHIIJIDHIIIIIIHHCHFF
@4787255/1
cttcctcaagcgctggtaacgctttatcgggttctgctaagtggtaagta
+4787255/1
CCCFFFFFHHHHGJJJHIJJIJIJGIJJIJJHGIJJIIJJEFEIHIHIIG
@1390471/1
atttggagaatattgtggtagaccaattgaagttcttttatgagtctaat
+1390471/1
CCCFFFFFHHHHHJJGIJHIJIIIJJJJJJJJIJJJJJJIIJJJIHIJJI
@2065801/1
cacgacgaatgatgtgataaatatacctgcacacacgcatttttaaattt
+2065801/1
@@@BBD@<FDDDHE<CCGE>B?ECFBEFEGGIIGGGIIIIEHIGIIIDHE
@2066983/1
cacgagaatttgaaaagcgagcttcatgatcccctgaaaaatatatcttg
+2066983/1
B@CFDFFFHHHHHJJJJJIJFIHJIGIJJIJJJJGGIJJEHGJIJIJJI@
@11307/1
aaaaaacattgaccaatcgccaccaatgcttggtgcagctatccactttg
+11307/1
CCCFFFFFGHGHHJJJJJ;EFHIJIJJIJJJJJFHIJJJJJJJIJJJJJH
@11308/1
aaaaaacattgaccaatcgccaccaatgcttggtgcagctatccactttg
+11308/1
CCCFFFFFHHHHHJJJJJFHIIJJJIJJJJJJJGHIJJJJJJJJJJJJJJ
@11309/1
aaaaaacattgaccaatcgccaccaatgcttggtgcagctatccactttg
+11309/1
CCCFFFFFHHHHHJJJJJGIIIIJIJJJJJIJIGGIIIJJJJJJJJJJJI
@6831932/1
gtttttgaggcagcaaatttctcaagggcacacggcaacaaaaagtgata
+6831932/1
@?@DDDAAFHFHDD;GIAHH9AA?FHIICDEDGBG>DFABFIIIB8@CEI
@4788328/1
cttcctccctggatttcttgaggacatcggagaggctccaaccgaaattt
+4788328/1
CCCFFFFFHHHHHIJJJJJGHIJJJIIJJJJJIJIJJIJGIHIA6AGFHI
@4793063/1
cttccttggaggaggcacatacttcggtttctttgcgttcaccttcctcg
+4793063/1
CCCFFFFFGGHHHIJIIJJIJJIJJJJIJJJJJJIJGIJJJJIIJJIJJJ
@2742976/1
cccctgaaaaatatatcttgaagaactattatttttttttt
+2742976/1
CCCFFFDFDFHHHIJJJJJGHGCHIGIGIGIHIJIJJJI?F
@2744081/1
ccccttaatcagctacaacagtcaacatttcccacctttttcactcaacc
+2744081/1
CCCFFFFFHHHHHIIJJJJGGFHJJJJJJJJJJJJJJJJJJJIJIJJJJJ
@2744082/1
ccccttaatcagctacaacagtcaacatttcccacctttttcactcaacc
+2744082/1
CCCFFFFFHHHHHJJJJJIJJHJJJJJJJJJJJJJJJJJJJIJJJJIJJI
@2746241/1
cccgaaaaaagtttatttatcatacacagg
+2746241/1
:?@D;@@DDFFFFD<FEGI>AH9E??:EGC
@707558/1
agaatgtcaatgttattctaaaaagaagactgctaaacgttaaattttaa
+707558/1
CCCFFFDFHHHHHJJJJJJJJJJJJJJJJJJJJIJJJJJIJJJJJJJJJJ
@1399187/1
atttgtggtatctgtcgatgttgccagaacgtaagatatcctaaactcac
+1399187/1
CCCFFFFFFHHHHJJJJJJJJJJJJIJJJJJHIJJJJJJJJJJGIJIJJI
@2071831/1
cacgattcataaaagtaatataaccttagatttcg
+2071831/1
@@@DDDDAAF?FBEB2AE>HGIHHC<AFEGHCEB;
@2071832/1
cacgattcataaaagtaatataaccttagatttcgaggcaaattgattga
+2071832/1
B@@FFFFFHHHHHJJFHIJJJJJJJJJJJJJJJJGIIIIJJJJJJJJJIG
@2071833/1
cacgattcataaaagtaatataaccttagatttcgaggcaaattgattga
+2071833/1
CCCFFFFFGHHHHJJCGIJJJJJJJJJJJJJJJJJJIJJJJJJJJIJJJE
@2071834/1
cacgattcataaaagtaatataaccttagatttcgaggcaaattgattga
+2071834/1
CCCFFFFFHHHHHJJEGIIJJJJJJJJJJJJJJJIIIIIJJJJJJIJJJI
@2071835/1
cacgattcataaaagtaatataaccttagatttcgaggcaaattgattga
+2071835/1
CCCFFFFFHHHHHJJFHIJJJJJJJJJJJJIJJJJJJIJJIJJJJJIJJI
@6835408/1
gttttttaacagtttgaaaaccttgataaatgaaagaaattaaacacgct
+6835408/1
=11=BDDDHHHFAE?FAECFHIEEGIHIEEHG<CDF?FHHEDHIIEG6DA
@6835409/1
gttttttaacagtttgaaaaccttgataaatgaaagaaattaaacacgct
+6835409/1
@?@DFFFFGHHHFHIGFGGGIIGHEEHIIIIDHEHIJIJIJIIGGGGGIG
@6835410/1
gttttttaacagtttgaaaaccttgataaatggaacgaaattaaacacgc
+6835410/1
@?@DDDDBFBF>AFF<<FFIBG;F>CEEGIFFIFGFEEFFFGECC?FDEF
@6835411/1
gttttttaacagtttgaaaaccttgataaatggaacgaaattaaacacgc
+6835411/1
CB@FFFFFHHFHFIJIIJIJJJIJJGJJJJJJJJJJJJJJJJJJJJJIIJ
@709565/1
agaattttttgattcagtgctgattctgcacacattcga
+709565/1
@@@DB?DDFD@;DDFG?<<:C4FHFDHCG?C9?;?GII9
@6836420/1
gttttttcaaatttgttcagcaactcacggaaacaagttgagaaatcctt
+6836420/1
@?@FFFFFHHHHHJJGHIIIIJJIIIJGJJJJG@AECGGICHGGIHJGIG
@6836421/1
gttttttcaaatttgttcagcaactcacggaaacaagttgagaaatcctt
+6836421/1
CCCFFFFFFHFFHJEGIJJIJFIJIJJJJJJJJJJJJGEGGIIIJEGHIJ
@711154/1
agacaacttcatgtacaaatacctcaccttacaaaataaaatacggcaaa
+711154/1
CCCFFFFFHHHHHJJIJJJJJJJJJJJJJIJJJJJIJJJJJJJJJJIJJJ
@711155/1
agacaacttcatgtacaaatacctcaccttacaaaataaaatacggcaaa
+711155/1
CCCFFFFFHHHHHJJJJJJJJJJJJJJIJJJJJJJJIJJJJJJJJJIJJI
@711156/1
agacaacttcatgtacaaatacctcaccttacaaaataaaatacggcaaa
+711156/1
CCCFFFFFHHHHHJJJJJJJJJJJJJJJJJJJJJJIJJJJJJJJJJJJJJ
@2074738/1
cacgcatttttaaatttaaaaatttattcaagtcaaaaataatatgtaaa
+2074738/1
@@<;?DADDFHHGIIIIIIIIGHIIIHEHIIIHIIIGIGGH9FDGGFGEG
@2074739/1
cacgcatttttaaatttaaaaatttattcaagtcaaaaataatatgtaaa
+2074739/1
CCCFFFFFHHHHGIJJJJIIJGIJJJIIJIJJIIJJJJJJJJJJJIGIII
@6837419/1
gttttttcttcgatgtccacgtaggttacctcgaaggattgttcgctagc
+6837419/1
@@@FFFFFHHHFHIFDGGEHIDGHEHGJJCHIIJBHGICC;9?FGHJGIG
@6837420/1
gttttttcttcgatgtccacgtaggttacctcgaaggattgttcgctagc
+6837420/1
C@@FFFFDHHDFBGIHJIEHGBCHIIIIJJGHGIIIIGIIGIII?FIIGG
@6837929/1
gttttttgcatttttattcggcttattgtaatattcctccatagttctta
+6837929/1
::1=BDFDFHGHHJJIGJAFHGIJEIIIIJJIGIJEIIGIBHGIIIFIHG
@6837930/1
gttttttgcatttttattcggcttattgtaatattcctccatagttctta
+6837930/1
@@@FFFFDFDHHHJJGFHFHIGGIGGIDCFIEHIIIJIIJGHIIGIHIJI
@2075817/1
cacgcggtagcggaagattggctcg
+2075817/1
CCCFFFFDHHHHHHJJGJJJJJII0
@6158376/1
gtaattttttatatagtgccccgatgatatgatatgtatttattatattg
+6158376/1
=11=DDFFHHGHGGIJHIJJJJJEHIHIJJIIIJIJHIHJJJJJJJJJJJ
@6158377/1
gtaattttttatatagtgccccgatgatatgatatgtatttattatattg
+6158377/1
@=@DDFFFHHHHHIIIEHGIIIIBHGGIIIIEHIGIDGHIIIIIIGHIII
@2077405/1
cacggaaacaagttgagaaatcctttagttttccttttttattcggtata
+2077405/1
CCCFFFDFHHHHHIJIJGIJEGIIJJIJFHIJJJIJJJJJJJJJJJHIIJ
@5472539/1
gagattacttctctgcaaagtaaagcggctgtaaatcaaccaaactatgc
+5472539/1
CCCFFFFFHHFHHIIGHIJJEGJJIJJJJJIGGIJJJIIIJIJJIGIEHI
@2746837/1
cccgaacaagccaatcagaccaacggaacgcccggagcggctgatatcac
+2746837/1
@<@D=DDDHH=DDGIIIGIGIIIIEGGCE?FGDA@BG65:BDC2666;A;
@2746838/1
cccgaacaagccaatcagaccaacggaacgcccggagcggctgatatcac
+2746838/1
@CCFFFFFFDBFHIJIIGIIIJJIJIJIJHIIJGBBBGGAADDD>C;3;;
@2746839/1
cccgaacaagccaatcagaccaacggaacgcccggagcggctgatatcac
+2746839/1
CCCDFFFFHHHHGIJJJJJJJJJJJJJJJJJJJGGIIIIHHFDCEEEEED
@6161138/1
gtacaatagaagataatcagacaattaatagaaaaatgacagaaggacag
+6161138/1
@@@DFFFFHHHHGJJJJJJIIIJJJJJJJJJJJJJJJJIJJJJJJIJJJI
@5474393/1
gagcaacttacgtattttctatgtcacatgttcactcggtgcaac
+5474393/1
CCCFFFFFHHHHHIJJJJJJIJJJJJJJJJJJJJIJJJIIIJJJJ
@5474451/1
gagcaagactcccgtcagcgtcctccaggagttgctgagccgtcgcggca
+5474451/1
CCCFFFFFHHHHHHHGIJJGFCGGHGEGIII?DFGGEDDGGGFHGIGFEB
@5474452/1
gagcaagactcccgtcagcgtcctccaggagttgctgagccgtcgcggca
+5474452/1
CCCFFFFFHHHHHJHJJJIJGIJIJJJJJIJHIJJIJGIJJJHJJJJHFD
@14966/1
aaaaaacttctgcccacttgaagtagattttgtgaaggagcacaacgtaa
+14966/1
CCCFFFFFHHHHHJJGIJJIJJIHHHJJJJGIDHIIJIHJJEIIJJJDGI
@16981/1
aaaaaagcaggaaaagcccagaagaacgttcgactttcacttcattctat
+16981/1
CC@FFFFFHHDHHJJHIJJJIIIFHIGHIIIGIEHGIGHGHJIIGIIJEG
@16982/1
aaaaaagcaggaaaagcccagaagaacgttcgactttcacttcattctat
+16982/1
CCCFFFFFGHHHHJJGIIJJIIJIJJIIIIIIJHIJFIJGIJJJJJJJII
@16983/1
aaaaaagcaggaaaagcccagaagaacgttcgactttcacttcattctat
+16983/1
CCCFFFFFHHHHHJJIJJJJJJJJIJJJHHJJGHGJJIIIJJIJJJIJII
@17523/1
aaaaaaggaaaactaaaggatttctcaacttgtttccgtgagttgctgaa
+17523/1
CCCFFFFFHHHHHJJJJJJIJJJJJJJJIJJJIJJJJJGIIIGIJJJJIG
@17524/1
aaaaaaggaaaactaaaggatttctcaacttgtttccgtgagttgctgaa
+17524/1
CCCFFFFFHHHHHJJJJJJJJJJJJJJJJJJJIJJJJJJJIIGIIJJJJI
@6841782/1
gtttttttctaaaatcaatttacatattatttttgacttgaataaatttt
+6841782/1
=:?ABDDDFHBFFDB@CGHIGIIEIEHGGGIIII<BFG@GHGHGFEDFFG
@2081161/1
cacggcaacaaaaagtgataatggatacaaatttgactactgtatagctt
+2081161/1
CCCFFFFFHHHHHJJGHJJJJGIJJJJJJJJJJJJJIJJJJJGIJJJJJJ
@2081582/1
cacggccggtgggtcatttataccgttaaccttataacttcttctagaac
+2081582/1
@@@DDDDDF8CFH?BBHHIBFFEHGGIIIIIGICFIIIIGEHIIICGIII
@7509565/1
ttcaaattcctcttcctcacgaggacactctaataataaatcctgtagaa
+7509565/1
CCCFFFFFHHHGHJJJJHIJIHJJGIJIJJJJJJJHIJIIIJIIJGJJHH
@7509730/1
ttcaaattgttcaggtaaaatcttgcttcatgattgaaaatttgcaaggt
+7509730/1
CCCFFFFFHHHHHJJGJJJJJJJJJJJJJJIJGIJJJJJJJJJJJIHIJG
@7509731/1
ttcaaattgttcaggtaaaatcttgcttcatgattgaaaatttgcaaggt
+7509731/1
CCCFFFFFHHHHHJJHIJJJJJJJJJJJJJJJHIJJJJJJJJJJIJIJJG
@7510315/1
ttcaaattttcttttaaatttcatattctcataatacttttcccggtttg
+7510315/1
CCCFFFFFHHHFHJJJIEHJIJIJJJJJJJJJJJJIJJJJJJJJIJDGGC
@7510316/1
ttcaaattttcttttaaatttcatattctcataatacttttcccggtttg
+7510316/1
CCCFFFFFHHHHHJJJJEGHIIIJJJJJJJJJJJJIJJIJIJJJHI@GHD
@4799389/1
cttcgaggtaacctacgtggacatcgaagaaaaaacattgaccaatcgcc
+4799389/1
CCCFFDFFFFHHHIIJJIGIJIIIHIHJIEHIIGGHIIJDHIIJJII;CH
@4799390/1
cttcgaggtaacctacgtggacatcgaagaaaaaacattgaccaatcgcc
+4799390/1
CCCFFFFFFHHHHJJJJFHIIJJJJJJJJJJJJJJIJJJGIJJJJIJDHE
@6168207/1
gtacccaaacttttcggggtgcaatcttcttttccggaaaatgctcgaaa
+6168207/1
@@;?DEFDF?FDFHHGE@D<CAHIIIIIIIIIGIEHIFHIIIIGIIIIII
@716046/1
agacatttgtgctgaaaagaaaattcaagatccagtgtttaaggaactat
+716046/1
CCCFFFFFHHHHHJJJJJJJJJJJJJJJJJJJJJJIJIJJJJJIJJJJIJ
@20011/1
aaaaaagtttatttatcatacacaggtaaacagttgtacagtagaggata
+20011/1
@@@DFAFDHHDHGGDGEGCEHIGIG?<CHGIJBDFH<DGIIDGBE?DHCG
@20012/1
aaaaaagtttatttatcatacacaggtaaacagttgtacagtagaggata
+20012/1
CCCFFFFDHHHHHJJJJJJJJJJJJJHFGIJIJHIJIJJIIFHIIGIJJI
@25128/1
aaaaaatatcgcaatattagaaattttcaaatattcttcgcttttgactc
+25128/1
CCCFFFFFHHHHGJJJJJJJJJIJJJJJJJJJJJJJJJJJGJJJJJJJJJ
@25829/1
aaaaaatattaggaatccactacaaggttttcaatagggcattctaacat
+25829/1
@CCFFFFFHHHHGJJJJJJJJJJJJJJEHIJJJJJJJIIJJJJIJIJJJG
@25830/1
aaaaaatattaggaatccactacaaggttttcaatagggcattctaacat
+25830/1
CCCFFFFFHHHHHJJJJJJIGIIIJIJFHIJJIIJJGIIDHIJIJJIGJJ
@25831/1
aaaaaatattaggaatccactacaaggttttcaatagggcattctaacat
+25831/1
CCCFFFFFHHHHHJJJJJJJJJJIJJJCHIJJIIJJJJJJIIJJJJJIJI
@25832/1
aaaaaatattaggaatccactacaaggttttcaatagggcattctaacat
+25832/1
CCCFFFFFHHHHHJJJJJJJJJJJJJJFHJJIJJJJJJIJJJJJJIJJJI
@1408255/1
attttacaagctatactttgcatagaattagtggtttttttctaaaatca
+1408255/1
CCCFFFFFHHHHHJJJJJJJJJJJJHJJJIIHHIHIJJJJJJJJJIHHII
@4801493/1
cttcgatcttccggttccggtggccaccagatcgttgttaaggaacacgc
+4801493/1
@@@DDDBDBDFHFGFHII:G<@GGGIGIIGHIIGIGIIIIIEEEHIIIII
@4801494/1
cttcgatcttccggttccggtggccaccagatcgttgttaaggaacacgc
+4801494/1
@@@DDDDDHFHFHI?EE@@D:GEGHIIIIIIIIGIIGIIIIIIIIIIIID
@4801495/1
cttcgatcttccggttccggtggccaccagatcgttgttaaggaacacgc
+4801495/1
CCCFFFFFHHHHGJIJJJGJGHIJJJJJIIGJJJJJJIJJJJJJJIJJJJ
@6172166/1
gtacgtcaaatgtcgcaaattatgtcacataaatgtcaaaatgccacata
+6172166/1
CCCFFDFFHHHHHIJJJJJJJJJJJJJJJJJJJJJIIJJJJJJIJJJIJJ
@720489/1
agacgttagagaggttcactaaaaaatattaggaatccactacaaggttt
+720489/1
CC@FFFFFGGHHHJGIJJJJJJJJJJJJJIIIGIJIJIJJJIJIJJIGGI
@720490/1
agacgttagagaggttcactaaaaaatattaggaatccactacaaggttt
+720490/1
CCCFFFFFHHGFGIHIIIJJJJJIJIIJJGGIGGJIJIJJJIIJJIIHIJ
@6173507/1
gtactaatttgtgtaattgaagttcgtattatttcctcgaaatcaataat
+6173507/1
BBBFFFFFHHHFHHIJJJJJJJJIIJIJJJJJJJJJJJIJJJJIJJJJJI
@5480679/1
gaggaagtaacggcagcactattgacactaagaaatcacagagccccggg
+5480679/1
CCCFFFFEHHHHHJJIGBFEDFHDEHGHGGIDHIJDEDGCDHACEII;@E
@6174043/1
gtactatgtgtgtttggctagattctgtttgacattcgaaaagtaaacgt
+6174043/1
@B@FFFFFFHFHHIJJJJJJIIIIJJJJJIJHIIJJIGJJJGHHIIIIJF
@721548/1
agactctcagcttcaacgccaaggacttcaactttgttcagttcttgcag
+721548/1
@@;BD?DDHB3DCCEECCFE?FB=G@FGGHBCGGGDGGGHIIGGHIGGGD
@721549/1
agactctcagcttcaacgccaaggacttcaactttgttcagttcttgcag
+721549/1
CCCFFFFFHFFFHIJJJGGGIIJJIJJIJJJJJJJIIJJJIIIHIIJIIH
@5481199/1
gaggaatattacaataagccgaataaaaatgcaaaaaactataaattttt
+5481199/1
@@@?ADEFGHHHHJIIFEIIIIJJJJJFGEHGHIJIJHGGIIIJIEHIIG
@5482383/1
gaggacgctgacgggagtcttgctcggcatggaggccatttcttgagagt
+5482383/1
B@@FFFFFHHHHGJJEGEGGIIGIGJJIJGGJGIIIJIJGGGIJIEIDG?
@5482384/1
gaggacggcatttatgatccaaaagaaattcccatgagggaatttaaggc
+5482384/1
CCCFFFFFHHHHHIIIIJJJJJJIJJJJJJJJJGIJIIJJIJJJJJJHIJ
@2086284/1
cacggttcttaaaaactttttcggggtatctggtaccaaatcaacatcat
+2086284/1
BCCFFFFFHHHHHJIIIJJJJJJJJICGHGHJIIIIJJJJGIIJJJJJJI
@31417/1
aaaaaattacattcagtatcgatagataatattgatgattataattaata
+31417/1
@<=DDFFFHHHHHIIIGGGIIIIIIIIIGGIIIGIIIIIIIIIIIIIIII
@2758283/1
cccgcggtccacactctattaaataagcgcctataactgcttctacacaa
+2758283/1
CCCFFFFDHHHHHJJJJJJJJJJJJJIIJJJJJJJJJJJIJJJIJIJJJI
@5485027/1
gaggcttttaaaatttaacgtttagcagtcttctttttagaataacattg
+5485027/1
CCCFFFFFHHHHHJJJJJJJIIJJJJJJIJJIIJJJJJJJJIJJJJJJJE
@7521577/1
ttcaccatcgcttgtcatgtgttgaaattccgcgaaattggcactggcaa
+7521577/1
@CCFFDFFHHHHHJGGHI@?FHGIJJJJJJJIFEIGIJJIJJGJJJEGII
@7523683/1
ttcactaaaaaatattaggaatccactacaaggttttcaatagggcattc
+7523683/1
CCCFFFFFHHHGHJJJIJJJJJJJJIIIJJJJJGHIJJJJIJJJJJIIJJ
@2760712/1
cccggagcggctgatatcaccaatcaggtggtgacatcgttcgatgacaa
+2760712/1
CCCFFFFFHHHHG<FFEC@CG@FD@D<F?DF?BBFHEEC=FCFAGIIGCG
@726944/1
agagaggttatccttgggggaagaagccaaattgctctactctcaagaaa
+726944/1
CCCFFFFDFHHHHJJIJJJJGIJIJJIIJJJJJJJJJJJJJJJJJJIJJI
@2763007/1
cccgggcccagatggcattcatgcagaaccgattaagaaaggggcagaca
+2763007/1
@?@DD:??CFDH??AFADEEH<?EEF@FCHG@FBDHDDFE9B;;@@B1=A
@2763008/1
cccgggcccagatggcattcatgcagaaccgattaagaaaggggcagaca
+2763008/1
CCCFFFFFHHHHHJJJIJJJIJJJJJJJJJJJIJJIJJJJJJIIJJJJJH
@4808708/1
cttcgcttttgactcgacaaaaatttaaacacattgcattattgatttcg
+4808708/1
=??DD??DDHDHHDH=:CFHIIIGGIIJJCG;DGIGGGIGIEIEEHIIJ<
@4808709/1
cttcgcttttgactcgacaaaaatttaaacacattgcattattgatttcg
+4808709/1
@@@DDD?DHH>D??C:<C@FHIIEHHBHICGDBDHDGACGGGHA?BGH8?
@4808710/1
cttcgcttttgactcgacaaaaatttaaacacattgcattattgatttcg
+4808710/1
@@@DDDDDHH?CDAE@E@FGIIIIIIEIIGDDFGIGIIGGCFIGGGIIEF
@4808711/1
cttcgcttttgactcgacaaaaatttaaacacattgcattattgatttcg
+4808711/1
@BCFFFFFHHHHHJJJJJJJJJJJJJJJIJJJJJJIJJJJJJJJJJJJJJ
@4808712/1
cttcgcttttgactcgacaaaaatttaaacacattgcattattgatttcg
+4808712/1
@CCBDDDFHHBDFED;BA@FHIIEHIBGIG@??DHBDFDHEGHBBBFIAF
@4808713/1
cttcgcttttgactcgacaaaaatttaaacacattgcattattgatttcg
+4808713/1
CCCDDDAFHH?AFGE?EEDEGGIEHGDHID?C@@GFFDCFFGIII@GH>F
@4808714/1
cttcgcttttgactcgacaaaaatttaaacacattgcattattgatttcg
+4808714/1
CCCDFFFFHHHHHJJIGIJJJJJJJJIJJJJJJJJIIJJJJJJJJJJJJJ
@4808715/1
cttcgcttttgactcgacaaaaatttaaacacattgcattattgatttcg
+4808715/1
CCCFFDDFHH?CDFG=@FFGIIIEHIGIIGHGGGHHGIIIIIIGHHHIGG
@4808716/1
cttcgcttttgactcgacaaaaatttaaacacattgcattattgatttcg
+4808716/1
CCCFFFDFHHADDDGFDFFHHIJGHJEIIIDFFEIHIIIIGGIGFGIIGH
@4808717/1
cttcgcttttgactcgacaaaaatttaaacacattgcattattgatttcg
+4808717/1
CCCFFFDFHHDFBEHFB@@FHJJGJJGJJEHGEHIIGEIIGEIHIIIJII
@4808718/1
cttcgcttttgactcgacaaaaatttaaacacattgcattattgatttcg
+4808718/1
CCCFFFFFHHBFFGIG?FHIJJIIJJIIJEIIGIIJJJJIJIJJJJFIJI
@4808719/1
cttcgcttttgactcgacaaaaatttaaacacattgcattattgatttcg
+4808719/1
CCCFFFFFHHGHHGIBHGHIJJJFIJJJJGGHIHIIIIJIJJJFIIJJJI
@4808720/1
cttcgcttttgactcgacaaaaatttaaacacattgcattattgatttcg
+4808720/1
CCCFFFFFHHHHHJJIIGGHIJJJJJJJJJIJGIJJJJJJJJJJJJJJJJ
@4809783/1
cttcggagaataacaaaactcatgatacttttcaaattttcttttaaatt
+4809783/1
CCCFFFFFHHHHHGIJJJJJJJJJIJJIJJJJJJJJIIIJJJJJJJJ?DF
@4809785/1
cttcggagaatcacaaaactcatgatacttttcaaattttcttttaaatt
+4809785/1
B@1ADDDFFHHHHJJJJJIJJJIJIJJJJJJJIJJIJJJJJJJJJJIHIJ
@4809786/1
cttcggagaatcacaaaactcatgatacttttcaaattttcttttaaatt
+4809786/1
CCCFFFFFGHGHHJJJJJJIJJJJJJJJJJJJIJJJJJJJJJJJJJJ?FG
@4809787/1
cttcggagaatcacaaaactcatgatacttttcaaattttcttttaaatt
+4809787/1
CCCFFFFFGHHHGIJJJJJJJJJJJJJJJJJJJJJJJJJJJJJJJJJFIJ
@4809788/1
cttcggagaatcacaaaactcatgatacttttcaaattttcttttaaatt
+4809788/1
CCCFFFFFHHHHHIJJJJIJJIIJJJJJJJJJJJJJJJJJJJJJJJJBGI
@7524486/1
ttcacttatgaatgtggcataggttctgtcaaaactgttgcgactagcac
+7524486/1
@@CFFFFFHGFFHJGIJJIIIJIHHJJJHHHJJIGGJGGGIJJIIJHFIJ
@7524487/1
ttcacttatgaatgtggcataggttctgtcaaaactgttgcgactagcac
+7524487/1
CCCFFFFFHHHHHJHHJIJJJJJHHJJJIIGIIJJJJIJIJJJJJIJJJJ
@4810013/1
cttcggagttttgcctgttccgtagcagacggccactg
+4810013/1
CCCFFFFFDHHHGIJJIHIJJFIJIGGIJIJIIEDFFH
@4810014/1
cttcggagttttgcctgttccgtagcagacggccactggcaaagtggata
+4810014/1
CCCFFFDFFHHHHJHHGFHIJGFGIGIIGIJJFG>GIJHE@EHG8CHAFG
@4810015/1
cttcggagttttgcctgttccgtagcagacggccactggcaaagtggata
+4810015/1
CCCFFFFFFHHHHJJJJJJJJJHIJJJJIIJJJJJJJJIIJJJJCGGJFI
@6181229/1
gtagaaggtaagccacttaagcacacatgttacataaatgtcaaaatttg
+6181229/1
CCCFFFFDDFHHFGJJJIIJIEHJGGIJIGIIIIEIJJGHHFHIGHGCGB
@6855944/1
taaaatcttgcttcatgattgaaaatttgcaaggtttggaggagttgtac
+6855944/1
C@CFFFFFHHHHHJJJJIJJJIJJJJJJJJJJJJHIIJJGIJGHHIIHII
@5491645/1
gagttttgtgattctccgaagagtatgtctcgaaagacttcgacttttta
+5491645/1
BBBDDFFFHHHHHJJJJJIJJGJEHHIJJJIIGIJIEIGHJJIJIIJJJI
@4811765/1
cttcggcacttgtaacttgttcaaattgtccatccgatactccatctcta
+4811765/1
CCCFFFFFHHHGHIJIJJIHHGHIJJJHIIJJJJJJJJJJJIJJJJJJJJ
@5492935/1
gataaataaacttttttcgggtttggaaaaaatttcaaattgttcaggta
+5492935/1
?@8D;?DDFFFHFGIIIIII:8?F@FGHGGBFGCHGGGI4BFBCF<CEB@
@4137789/1
ctcgtgaggaagaggaatttgaacagttaccatctactatcagagatcga
+4137789/1
BBCFFFFFHHHHHJJJJJJJJJJJJJIJJJJJIJJJJJJJJJJJJJJJJJ
@4137790/1
ctcgtgaggaagaggaatttgaacagttaccatctactatcagagatcga
+4137790/1
CCCFFFFFHFHHFJIGIJJIIGIJJJJJJJJIIJJJJJJIJJJIJJJJBG
@4817233/1
cttcgtcactcgcaaatgtagaaggcagattgttaccctccacgggtaaa
+4817233/1
CCCFFDFFHHHHFGGJGIHGHEIIJGJJJIJJJJIJJJIIJJJGIG@FGI
@4817234/1
cttcgtcactcgcaaatgtagaaggcagattgttaccctccacgggtaaa
+4817234/1
CCCFFFFFHHGFHIJJJIHGGIJGIIJIJIJIIJJJJJIJJIJGHH6BGI
@4817235/1
cttcgtcactcgcaaatgtagaaggcagattgttaccctccacgggtaaa
+4817235/1
CCCFFFFFHHHFHIIIJIGHIGIHDDHIIGIIIJJHJJCGIJIHIIEGHJ
@4138547/1
ctcgtgcagtgggatggttgttaaaattagcccgtgttattccttccata
+4138547/1
BC@FDFFFHHHHHGHIJFHIGIHIJJJJJCHIIJIJJJFHIJJIJJJJJJ
@732101/1
agaggttgtacccaaacttttcggggtgcaatcttcttttccggaaaatg
+732101/1
CC@FFDDFHHHHHGIIIGHIIIGIGI@GHJJJIIJIJJJGHIGIIIIIGI
@732102/1
agaggttgtacccaaacttttcggggtgcaatcttcttttccggaaaatg
+732102/1
CCCFFDFFHHHHHJJJJJJJJJJJIJ0DFCGGIHJIEIIJJIEGBGEIII
@2766517/1
cccggtttgttctgaaacaaacatcactgtgatgaaaaataaaaaaaaaa
+2766517/1
@@@DDDDDBCFBD?BGHDEHIG?<EDGED?C?DGFHIIIAGHIIIIIIIH
@2766518/1
cccggtttgttctgaaacaaacatcactgtgatgaaaaataaaaaaaaaa
+2766518/1
@CCFF@DFFCFDD@FHIGFHGHBCFHIIIEHGGIGIIIIBGIIIIIIIIH
@6860034/1
taaacgtcagtttgcgtttcaatgcatcgataagacgaatggtaaagctg
+6860034/1
CCCFFFFFHHHHHJJJFHHJJJJIJJIIJJJJJJIJJJIJIJGIIJJJII
@6860068/1
taaacgttaaattttaaaagcctcttaaatttaaccgaaatatagaatac
+6860068/1
CCCFFFFFHHHHHJJJJJJJIJIJJJJJJJJJJJJJJJJIJJJJJJJJJJ
@2768656/1
cccgtcagcgtcctccaggagttgctgagccgtcgcggcatcactcccaa
+2768656/1
CCCFFFFFHHHHHJJJJJJIIFHIJJJJJJJGHIJIIJIIHHHHHFFFFE
@4139550/1
ctcgtggatggcgccctcgatttggaccagttcgtatttgggagtgatgc
+4139550/1
@@@DDDDDH>FFFGII:EE:EFICGIIIGIHIGIDDHIIIIIII;FFHII
@4819022/1
cttcgtgttccatttcatagaatggtggtggccatctgcgggacatgcac
+4819022/1
CCCFFDFDHFHDFHJIJGAFHIGIJAFG<FHGIGIFGCEEHJ0@BCHGIC
@4819892/1
cttcgttccatttcatagaatggtggtggccatctgcgggacatgcacat
+4819892/1
@@@FFDFFGFHHHJJJIJGGEFGFHHFGJGICDFHEHGIGAHIFEHICHI
@4142547/1
ctcgttatataatcatcattcaaacattgaagccagatcgataaaaaaat
+4142547/1
@?@DDFFFGHHGHJJJEIIJIJJJJJJJEGIEGHIGIIIIIJJJJJJIJI
@4142548/1
ctcgttatataatcatcattcaaacattgaagccagatcgataaaaaaat
+4142548/1
@@CFDFDFHGFHFBFHHADIGIJIIJHIGIJIJIIIJEHIIJHIIIGIJG
@4142549/1
ctcgttatataatcatcattcaaacattgaagccagatcgataaaaaaat
+4142549/1
@@CFFFFFHHGGHJJJJJJJJJJIJJJIJIJHIJIIJJJIJJJJJIIJJG
@7536257/1
ttcagttaaatttgagaggcttttaaaatttaacgtttagcagtcttctt
+7536257/1
CCCFFFFFHHHHHJJJJJJJJJJJJJJJJJJJJJJIJJJIJJJJJJJJJJ
@735581/1
agataatattgatgattataattaataactagtgcctaataatagtgtat
+735581/1
CCCFFFFFHHGGHIJJJJJJJJJJIJJJJIJJHIJJJJIJJJJJJFGHHJ
@735620/1
agataatcagacaattaatagaaaaatgacagaaggacagacaagaaaca
+735620/1
@CCFFFFFHHFHHIJJIJJJIHIJJIJIEHIIJIJIIJJJJJJIIIJJJI
@2100343/1
cactatataaaaaattacattcagtatcgatagataatattgatgattat
+2100343/1
:B@44BDFHHGHGHIIJJJJJIJJHIIIIIJJJGIJGIJJJJIIJJJJJJ
@6189142/1
gtagatttccgtgaagtggtccgtgccccttgcggttaccccttct
+6189142/1
@@@DDDDDHHFHH?FEAEGCEG:<?CGHG9GA?FH<GFHIIH7FFB
@6189143/1
gtagatttccgtgaagtggtccgtgccccttgcggttaccccttctgttg
+6189143/1
@@@DDDDDHHHFHDHG<CGECE:8?EHIICGEEDHDGGIIHIBBGFGBHH
@736714/1
agataccacaaatacctaaaccttcccactaaagttaaccagacaaagca
+736714/1
CCCFFFFFHHHHGJJJJJJJIIJIJJJIJJJJJJFHJJJJJJJJJJIIGH
@5499031/1
gatagaatgaagtgaaagtcgaacgttcttctgggcttttcctgcttttt
+5499031/1
CCCFFFFFHHHHHHIJIJDIIJJEIGHHIIIJJJJGJIJJJJJGGIIJJJ
@2103679/1
cactctctaaacgtcctggaagagaaggttaaatacaaattcaagaaccg
+2103679/1
CCCFFFFFHHHHHJJJJIEIIIGIJIJIJJJIGEHGHHGIJJJIGIJJAF
@2103837/1
cactcttatacgcagtggtctcaatcgcaacagacatctacgaacgtcta
+2103837/1
CCCFFFFFHHHHHJJFHIEHHIIIGHIJJJJIJJJJJJJJJJIJJJGIGJ
@6192234/1
gtagctgattaaggggtgtattctatatttcggttaaatttaagaggctt
+6192234/1
@@@FFFFEHHGHHJJJ@FCHHIIJJJJJJJJJIDHIIIJJJIIJIJJJJJ
@7540674/1
ttcatcattcaaacattgaagccagatcgataaaaaaatatcgcaatatt
+7540674/1
?@?BDADDHGHHGBGIIGGGGIIIIIGHGIIHGGIIEEGIHC=BFHIGID
@5499724/1
gatagctgttcactttttggtcatgattttgaggtactcgagggcatgat
+5499724/1
CCCFFFFFHHHHHJJJJJJJFHIJJGIJIJJIJJFHIIJJJJIJJIJJJI
@7542828/1
ttcatgattgaaaatttgcaaggtttggaggagttgtactaatttgtgta
+7542828/1
CCCFFFFFHHHHHJJJIJJJJJJGHIJJIJJGIHHIHHJJIIJJIJJJJI
@7544822/1
ttcattattagagtcacttatataagtttctaatttggtgtcatcattac
+7544822/1
CCCFFFFFHHHGHEHGHIIGIIIIJJJJJJJJGIJJJJGIIGIJJJJIJJ
@4826185/1
cttctagcagctttaatgcattgtatgcagcatcatgtttactaatctgc
+4826185/1
CCCFFFFFGFHDFIIJJJJIJJIHJIJJIJIIJJIJJJJJIJJJJJJJJJ
@4826186/1
cttctagcagctttaatgcattgtatgcagcatcatgtttactaatctgc
+4826186/1
CCCFFFFFHHHHHJJJJIJJJJJIJJJJJJJJJJJJJJJJJJJJJJJJJJ
@4826187/1
cttctagcagctttaatgcattgtatgcagcatcatgtttactaatctgc
+4826187/1
CCCFFFFFHHHHHJJJJJIIJJIIHJJJJJJJJJJJJGIIJIJJJJJJJJ
@4152077/1
ctctaaagctatctactcgttatataatcatcattcaaacattgaagcca
+4152077/1
@@@DDDDDHHHHHIIIIIIAGAEDEHHGGIIIGHIIIIIGGIIGGIGIHG
@4152078/1
ctctaaagctatctactcgttatataatcatcattcaaacattgaagcca
+4152078/1
CCCDFFFFHHGHHJJJJJIFHEIJJIJJJIIJJGJIJJIIGFHIIIIJJJ
@4153223/1
ctctaacgtctttatagaatgtcaatgttattctaaaaagaagactgcta
+4153223/1
:?1=ABB?AFFHHIIIFEGIGFHIBHGIIIHIII<EEEGIIEGGIEIDGG
@4153224/1
ctctaacgtctttatagaatgtcaatgttattctaaaaagaagactgcta
+4153224/1
@@@DFDFDDDHHBHIIIIGHIIFHIIGBHCHEEHHGHGD<FEGGIIIIEG
@4153225/1
ctctaacgtctttatagaatgtcaatgttattctaaaaagaagactgcta
+4153225/1
CCCFFFFFFHHHHJGIIIJJGFFIGJIFGIIJJJIIIIIGGHIIJJIJJH
@4153226/1
ctctaacgtctttatagaatgtcaatgttattctaaaaagaagactgcta
+4153226/1
CCCFFFFFHHHHHJJJIIJJJHHGIJIJJIJJJJJJIIIIIJJIJIJJJJ
@4153227/1
ctctaacgtctttatagaatgtcaatgttattctaaaaagaagactgcta
+4153227/1
CCCFFFFFHHHHHJJJIIJJJHHJJJJJJIJJJJJJJJJJJJHJJJJJJJ
@4153228/1
ctctaacgtctttatagaatgtcaatgttattctaaaaagaagactgcta
+4153228/1
CCCFFFFFHHHHHJJJJIJJJHIJJJJHJJJJJJJJJJJJJJJJJJJJJJ
@4153229/1
ctctaacgtctttatagaatgtcaatgttattctaaaaagaagactgcta
+4153229/1
CCCFFFFFHHHHHJJJJJJIJHIJJJJJJJJJJJJJJJJJJJJJJJIIJJ
@4153230/1
ctctaacgtctttatagaatgtcaatgttattctaaaaagaagactgcta
+4153230/1
CCCFFFFFHHHHHJJJJJJJJHHJJJJHIJJJJJJJJJJJJJJJJJIJIJ
@3439922/1
cggcacttgtaacttgttcaaattgtccatccgatactccatctctaaaa
+3439922/1
CCCFFFFFFFHHDFHGGGHIJJJJIIIJJJJJIHIJJIIJEGIIJIHJIJ
@58480/1
aaaaaggaaaactaaaggatttctcaacttgtttccgtgagttgctgaac
+58480/1
CCCFFFFFHHHHHJJJIJIJJJJJJJJJJJJIJJJJJIJIIGIJJJIEHI
@3440764/1
cggcagccaagaacttgctggatctcttggtcgga
+3440764/1
@@;BDDDDFF8BD;4AC9<<B;CE?@FEF@EGEB6
@3440765/1
cggcagccaagaacttgctggatctcttggtcggaaaagtaacgcccgaa
+3440765/1
@@CDFADFHHFDFIGIGGGED9DGIIIIGGHIIIIIG>FGHIHGGGHI<@
@5506894/1
gatcgataaaaaaatatcgcaatattagaaattttcaaatattcttcgct
+5506894/1
=B1=BDFFHHHHHJIJHGHFIJIJJJJIJJIJJJJJJJIJJJJJJJJJIJ
@5507177/1
gatcgctagcgaacaatccttcgaggtaacctacgtggacatcgaagaaa
+5507177/1
CCCFFFFFHHHHGJJJJJJJJJJIJJGIIJJJJJJFHIIJIJJJIIIJJJ
@2778349/1
ccctattgaaaaccttgtagtggattcctaatattttttagtgaacctct
+2778349/1
CCCFFFFFHHHHHJJJJIJJHIJJJJJJJJJJJJJJJJJJJIIJJJJJIJ
@6198540/1
gtagtccctcttcgtgttccatttcatagaatgg
+6198540/1
@@@ADDDD<FFA?CAF2:ACE?HHA<EA9992AB
@6198541/1
gtagtccctcttcgtgttccatttcatagaatggtggtggccatctgcgg
+6198541/1
@BCFDFFFHHHHHIGEFHEIGIIJJIIIGIJIJJCDH@FGEGCHCH@GDG
@6199473/1
gtagtggattcctaatattttttagtgaacctctctaacgtctttat
+6199473/1
BBBFDFFFHHHHHIIIHIJJJJJGHFHIGJIIIGIIJGHIHIJIJIJ
@61062/1
aaaaagtcgaagtctttcgagacatactcttcggagaatcacaaaactca
+61062/1
@@CFFFDFHHHDCEFHII=E>GFFEGIGGHHGGGHGIDIGGIEDHIGGHH
@61397/1
aaaaagtgaacagctatcgatacacagtcatagatccaatcctataatta
+61397/1
CCCFFFDDHHHHHJJJJJJIJJJJJJJHIIJJIJJIJJIJIJIJJJJJJJ
@756039/1
agatgtcgttcttagtgagagccagatcgagaaaacgagagaatttgtaa
+756039/1
B@@BDFFFHHHHHJJHIJJIJJJJJJJJJJJIJJJJJHIIJJJJJJJIGJ
@757255/1
agattatggaaggaataacacgggctaattttaacaaccatcccactgta
+757255/1
@@BFFFFFHGHHHGIEGIHHIJJJJJJIIJJJIIHIJJIJIIJJJJJIHI
@2783961/1
ccctcttccagaacgttagatgataccaagacgttgatgtctttgttggt
+2783961/1
CCCFFFFFHHHHHJJIJJJGIIGJJIGIJJJJJIJJIJIIIJIIJJJIJF
@6872385/1
taaatgccgtcctcttctagcagctttaatgcattgtatgcagcatcatg
+6872385/1
BC;DDFFFHHHHHJJJJJJJJJJJJJJJJJIJJJJJIIIJJJJJJJJJIJ
@4160183/1
ctctactgtacaactgtttacctgtgtatgataaataaacttttttcggg
+4160183/1
=?@DBAD3D??CDFCEE?IHEICFEEEBHFHFEEHIIICFFFIFEFDEFE
@4160184/1
ctctactgtacaactgtttacctgtgtatgataaataaacttttttcggg
+4160184/1
CCCFFFFFCFHHFIIEIGHEHIDHHEFHGIIIIIIIGGIBGDGHIIIGIG
@4160185/1
ctctactgtacaactgtttacctgtgtatgataaataaacttttttcggg
+4160185/1
CCCFFFFFHHHHHJJJGGIIJJJIJIHGJJJEFIIJJIIHGIIJJGIIEG
@4160186/1
ctctactgtacaactgtttacctgtgtatgataaataaacttttttcggg
+4160186/1
CCCFFFFFHHHHHJJJIJJJJJJJHGJJJJJJJJJJJJGIJJJJIIJJJJ
@2116481/1
cacttttacttcagctacttgaaccgtacgtcaaatgtcgcaaattatgt
+2116481/1
CCCFFFFFHHHHHJJJJJJJJHJJJJIIJJJJJJJJJHJJJIIEIJJJJH
@2116800/1
cacttttcgcgcaaaggtaaaatcgttctagacata
+2116800/1
@@@DDDDDFFD@1CGDF9?FGI<?CCF??40:9B<B
@2116801/1
cacttttcgcgcaaaggtaaaatcgttctagacatactttatgctcttga
+2116801/1
B@;ABDFFHHHHHJJJJGHIJJIIJIJJJJJJJJJIJJJJJJJJJJJIIH
@2116802/1
cacttttcgcgcaaaggtaaaatcgttctagacatactttatgctcttga
+2116802/1
CCCFFDFDHHDHAGIIIHIIIIIEHGHIIEHGIIGHGHHIIIIIIIIIE@
@2116803/1
cacttttcgcgcaaaggtaaaatcgttctagacatactttatgctcttga
+2116803/1
CCCFFFFFGHHGHJJJJCFHIJGHIFHGIIIJJJJGIIJJJJIJJJJIII
@2116804/1
cacttttcgcgcaaaggtaaaatcgttctagacatactttatgctcttga
+2116804/1
CCCFFFFFHHHGHJJIJ?EGHIHGIHIIJJJJJJJJJJJJJJIJJJJJII
@2116805/1
cacttttcgcgcaaaggtaaaatcgttctagacatactttatgctcttga
+2116805/1
CCCFFFFFHHHHDGJIJFHIJJJIIHGIJJJJJJIJJJJJIIIJJJJJJI
@2117514/1
cactttttggtcatgattttgaggtactcgagggcatgatgagcagccga
+2117514/1
@B@DFFFFGHFHHIJJJJJIIFGGEHHIIIIIEEFHIJIIJIJGIJJJIG
@4840040/1
cttctcttggtgaacacatactttattcgtcatcgctccccacgagcgtt
+4840040/1
CCCFFFFFGHFHFJGJIIIJJJJJIJJJJHIIJJJJIJJJJJJIFGGG;F
@4840041/1
cttctcttggtgaacacatactttattcgtcatcgctccccacgagcgtt
+4840041/1
CCCFFFFFHHFHHJJJJJJIJJJJJJJJJHIJJJJJJJJJJJJIHHJJ;@
@4840042/1
cttctcttggtgaacacatactttattcgtcatcgctccccacgagcgtt
+4840042/1
CCCFFFFFHHHHHJJJJJJJJJJJJJJJJHIJJJJJJJJJJJJIHJJJGH
@4840189/1
cttctctttgacattgcttgtggtcacttttcgcgcaaaggtaaaatcgt
+4840189/1
@@@DDDDDFFDB?GHIEHGII>GAAFHEHEFE??FBHI@D;9?B@BCH@8
@4840190/1
cttctctttgacattgcttgtggtcacttttcgcgcaaaggtaaaatcgt
+4840190/1
@@@DDDFFHFFHDEHHIBHIHGIFHHBHIIJG@GHHJGGHIIGIIJJEIF
@4840191/1
cttctctttgacattgcttgtggtcacttttcgcgcaaaggtaaaatcgt
+4840191/1
@@@FFFDEHHDHGJJIIIJIDGCHGIFEHIIIEFGIGGGCEHEHCGIGD=
@4840192/1
cttctctttgacattgcttgtggtcacttttcgcgcaaaggtaaaatcgt
+4840192/1
@CCFDFFFHGFHHIIIIGIECBF:FHGHIIIIIIIIIIIIIDHHIIIIGF
@4840193/1
cttctctttgacattgcttgtggtcacttttcgcgcaaaggtaaaatcgt
+4840193/1
CCCFFFFFHHHHHIJIGHIIGIJIIGCHIJJIBGEG<DH;B0?DHI=CFB
@4840194/1
cttctctttgacattgcttgtggtcacttttcgcgcaaaggtaaaatcgt
+4840194/1
CCCFFFFFHHHHHJJHIIIIHHIHIIJJJJJJJJJJJJIJJFFHJJJIJI
@757793/1
agattctgtttgacattcgaaaagtaaacgtcagtttgcgtttcaatgca
+757793/1
CCCFFFFFHHHGHJJJJIJIJJJIHHFHIJGHIIIJIIJJIJJJJJIIIJ
@5515265/1
gatgctgcatacaatgcattaaagctgctagaagaggacggcatttatga
+5515265/1
CCCFFFFFHHHHHJJJJJJJJJJJJJJJJJJJJJJJJIHJJJIJJJJJII
@6206857/1
gtatatttatcacatcattcgtcgtgtaccacatctcggatcttgctact
+6206857/1
C@@DFEFFDF?FFIIJJIIGICGHGIEGIIGHGGGGGCH@=FHHCCCBGG
@6878033/1
taacaatctgccttctacatttgcgagtgacgaagagactctc
+6878033/1
11=1B;DD8C<:CE>EBEA>EF<EE18F???E=DD6B;0?DAC
@6211997/1
gtatgtgttcaccaagagaagaaagctatacagtagtcaaatttgtatcc
+6211997/1
CC@FFFFFHHHHHJJGDIIIIEFGBHIJEHHGC9CFCFEHICHGBIGFDG
@7552833/1
ttccacacagcatctaatgacattccagaatctaaaaatattgcacctgc
+7552833/1
BC1DDFFFHHHHHJJJIJJIJJJJJJJIJJJJJJJJJJJJJJJIJJIJJJ
@67584/1
aaaaatatcgcaatattagaaattttcaaatattcttcgcttttgactcg
+67584/1
CCCFFFFEHHHHHJJJJJJJJIJJJJJJJIJJJIJIIIJIJJJJJJIJJJ
@68215/1
aaaaatattaggaatccactacaaggttttcaatagggcattctaacatg
+68215/1
@@@BDD<DAFBDDH>CGGIDHGIGIGHIEHHHEGHI@A3CDDFFGHICGD
@763820/1
agcaacttcaacaagaggaaggagcgcaactttcttccagttcacaatca
+763820/1
CCCFFFFFHHHHHJJJJJJJJJGHGIJJIJJJJJJJJJJIIJJJJIIJJJ
@1435859/1
attttattttgtaaggtgaggtatttgtacatgaagttgtctgccccttt
+1435859/1
@@CFFDF?FHFDHIGGGHCGC<<FFGEHIGGDEDHICFB?EFDGGIIE;G
@1435860/1
attttattttgtaaggtgaggtatttgtacatgaagttgtctgccccttt
+1435860/1
CCCFFFFFHHHHHJJJEGGHJ<FJIJJIIIIJJJHIIGIHHIIIHJJJII
@4844447/1
cttctggatactgtcctggattttaaatctttcatattccctatttaaat
+4844447/1
???DDDDDDDDDDEEIIEF3<FFI<FF@?CFF<9A??E?EE99CDF4CDA
@4845014/1
cttctgggcttttcctgcttttttagcagctttaccattcgtcttatcga
+4845014/1
BBBDDDEFHHHHHJJJJJJJIJJJJIIIJJIJJJJJJJJJIIJIJJJJII
@4845015/1
cttctgggcttttcctgcttttttagcagctttaccattcgtcttatcga
+4845015/1
CCCFFDFFHHHHGJJJEGGIJIJJIHIJGGIGJIIJIJJJIDGHEIGGED
@2790234/1
ccctgtttgttcttaaataaagtgtactttattgaaaaattagtaaaaca
+2790234/1
@@CDDDDFD?FBFHBGIEHHIGCFHHGIIIIGIBHIIIIEIIHIIIIIHI
@2790452/1
cccttaatcagctacaacagtcaacatttcccacctttttcactcaacca
+2790452/1
@;@DDFFFHHHFHIIIIGIIGIIEHHGCHHIIIIIIIIIIIIIIIGHIHI
@2790453/1
cccttaatcagctacaacagtcaacatttcccacctttttcactcaacca
+2790453/1
CCCFFFFFHHHHHIJJJJJJIIJJJJJJJJJJJJJJJJJJJJJJJJJJJJ
@2790454/1
cccttaatcagctacaacagtcaacatttcccacctttttcactcaacca
+2790454/1
CCCFFFFFHHHHHJJJJJIJHIJJJJJJJJJJJJJJJJJJJJJJJJJJJJ
@7554362/1
ttccactccggctactcttactctataatcgaatctattgttatgagttc
+7554362/1
BCCFFFFFHHHHHJJJJJJJJJJJJJJJJJIJJJJJJJJJJJJJJJJHIJ
@5522981/1
gattaggaaaatcgaatttgtctgaagattttaaatggccttccttaaat
+5522981/1
CCCFFFFFHGHHHIJJJJJJIJJIJJJJJJJIJJJJJIJIIIJJJJJJFI
@768141/1
agcagacagcttctgttaaagaattgacatctcgtatgagtgaactgcaa
+768141/1
CCCFFFFFGDHHHJJIHIJJGGIIEF9CHHHHIGGIIEGGHEEIIIJGJG
@4169522/1
ctctcagcttcaacgccaaggacttcaactttgttcagttcttgcaggag
+4169522/1
CC@FFFDDHGFFFG::@CEBFHHIGIIIIIICEIIGEIGEHHGEGGID@F
@5525086/1
gattcataaaagtaatataaccttagatttcgaggcaaattgattgattt
+5525086/1
CCCFFFFFHHHHDGIJJJJJJJJJJJJJJJJJJIIIJJJJJJJJJJJJJJ
@1436911/1
attttcaatcatgaagcaagattttacctgaacaatttgaaatttttcca
+1436911/1
@@?DDADFF:DF>CEHIIJIJGIIIDEGIAC@FGGGGGGIIHIIIAHGFF
@6214796/1
gtattattcctcgaaatcaataactcgataaaaattgttcccttttgagc
+6214796/1
BB@FFFFFGHHHGIJJJIJJJJJIIJIJJJIJJJJJIIJJJJJJJJGGIH
@3457640/1
cggctactcttactctataatcgaatctattgttatgagttcccgtgaca
+3457640/1
=@1;4AABABB>FBG@<CF?FG=F@CF>HGIDCEE9CG91?:CC?B<FFG
@4847550/1
cttctgtcttctcacagagatcttcgacaaaatcgtctctggttttttca
+4847550/1
:?14A:DDFDFBHBBGEEA?IFG@HH@E?@GHE<D8?DDHBBGB;DG@B=
@4847551/1
cttctgtcttctcacagagatcttcgacaaaatcgtctctggttttttca
+4847551/1
CCCFFFFFHHHHHJJJJJIJJJJJJJJJJJJIJIJGIIIGIIBGIGIJII
@6885768/1
taacgctttatcgggttctgctaagtggtaagtagaaggtaagccactta
+6885768/1
CCCFFFFFHHHHHJJIIJIJJJJJJIGJJJJJIIIJIJJFGGJJJJJJJJ
@6218327/1
gtatttattatattgtgaaaagggagcatttatttgatgcaaagtat
+6218327/1
B?@FFFFFHHHFHIIHIIIJJGIJJJJJJJJIJJJIIIJJJJJJGHI
@6218328/1
gtatttattatattgtgaaaagggagcatttatttgatgcaaagtat
+6218328/1
B@@FFFDFHDHFHIGGHGJIJGIJGJJJIIJFIJJGIJJJJJJJFGI
@4848699/1
cttctgttgggatgggggccgcccccctccc
+4848699/1
CCCFFFFFHHHHHIJJJJIIG:FHII645;C
@4848965/1
cttctgtttcttcatactcttggcaatgactcttttttggtggtccagtt
+4848965/1
CCCFFF?DHDHHFGGHIIGHICGIGIIJIIIHHIJJJJIIIIIAGHIJDF
@75910/1
aaaaattccgtcggcaagaagttggccgatttgcagactctcagcttcaa
+75910/1
CCCFFFFFHGFHHJJJJJIIJHIIJJIJIJIIIJJJJIJJJJJJJIIJJG
@76349/1
aaaaattctccatcgttacaataagttattcggacaagttataccgaata
+76349/1
CCCFFFFFHHHHHJJIJJJJJIJJJHIJJJJJJJJJJJIIIJJJJJJJJJ
@771426/1
agcagctttaccattcgtcttatcgatgcattgaaacgcaaactgacgtt
+771426/1
@@CFFFFFHHHHGJJJJGIJJFHHJIJJJJJJJJIIIIIJJJJIIIJJGG
@5526075/1
gattctccgaagagtatgtctcgaaagacttcgactttttactatttttg
+5526075/1
CCCFFFFFHHHHGJEGHHIJIJGEHHEFHIIGIGIIIJJJGHGGHIJJJ:
@772092/1
agcaggttttttaacagtttgaaaaccttgataaatggaacgaaattaaa
+772092/1
CCCFFFDFHHHHHJJJJHIJIIJJJJJJJJJJJJIJJJJJJJIJJIJJJJ
@4175490/1
ctctctaacgtctttatagaatgtcaatgttattctaaaaagaagactgc
+4175490/1
CCCFFFFFFFHHHIJIJJJJJIIIIJJJJJGJJJJJJJJJJJJJIJJJJJ
@4175491/1
ctctctaacgtctttatagaatgtcaatgttattctaaaaagaagactgc
+4175491/1
CCCFFFFFHHHHHJJJJJJJJJJJJJJJJJJJJJJJJJJJJJJJJJJJJJ
@6887446/1
taactgacatgtttcatatgtagaacgaattttgtgcatacaaaaatagt
+6887446/1
CCCFFFFFHHHHHIJJJJJJHJIJJJJJIJJIJJIIJJJJJJJJJJJJJG
@6224732/1
gtcaaaatttgacataatttgtggacataaaggaaagaaaaaaat
+6224732/1
<=?DBDBDFFHHHH@F?CEHBFGE<?B<AEEGBG@FGBA;9?@F2
@6226272/1
gtcaaagagaaggatagcaactaattttacaagctatactttgcatagaa
+6226272/1
CBCFFFFEHHHHHIJJJGJJJJJJJJJJJJJJJJJJJJJIJJJJIJJJGH
@7562082/1
ttccatttatcaaggttttcaaactgttaaaaaacctgctgaatgtgcgc
+7562082/1
CCCFFDFFHHHGHIJAFGHIJJJJJJJJJJJJJJJIJIIIJJJJJGIIGI
@2796302/1
cccttttgagctattgcgatattttttcggaaaaaagtgagtttaggata
+2796302/1
?@@BDDDDFHHFFG>GEE@BFAHIEIIIGGEGGFEGI==CFHIIICEHII
@2796303/1
cccttttgagctattgcgatattttttcggaaaaaagtgagtttaggata
+2796303/1
CCCFFFFFFHHHFGIIGIGIIIJJJJJJJJIJJJJJIGGHIFHIHIJJII
@2796304/1
cccttttgagctattgcgatattttttcggaaaaaagtgagtttaggata
+2796304/1
CCCFFFFFHHHHGJJJJJIIJJJJJJJJJJIIJIJJJGGHIIIIIJJJJJ
@4177980/1
ctctcttgcatgctgctcgaatagctcgtacttcggcacttgtaacttgt
+4177980/1
CC@FFFFFHHHHGJJJJJJIGGJEIJJIIJJIGGHDIIJJIGCGIGIHGH
@6229699/1
gtcaaatgtcgcaaattatgtcacataaatgtcaaaatgccacataattt
+6229699/1
==?BDDFFDFFHHIIIIEGEIGC@>EC?@HGFGGGGICFD@@BFGGI@GI
@6229700/1
gtcaaatgtcgcaaattatgtcacataaatgtcaaaatgccacataattt
+6229700/1
=BBBDBDEFHFHHJJIJJJJJJGJJJJJIJJGGIIHHJIJJJJJJIIIJI
@6229701/1
gtcaaatgtcgcaaattatgtcacataaatgtcaaaatgccacataattt
+6229701/1
@B@FFFFFFHFHHJJJJJJJIJGJJJJJJIJJIJJIIJJJIJJJJJJJJJ
@6229702/1
gtcaaatgtcgcaaattatgtcacataaatgtcaaaatgccacataattt
+6229702/1
@BBFFFFFHHGHHJJJJJJJIJIJJJJJJJJIJJIJJJJJJJJJJJJJJJ
@6229703/1
gtcaaatgtcgcaaattatgtcacataaatgtcaaaatgccacataattt
+6229703/1
BBBFFFFFFHHHHJJJJJJJIJJJIJJJJJJJIHIGIJIJJJJJJJJJJI
@6229704/1
gtcaaatgtcgcaaattatgtcacataaatgtcaaaatgccacataattt
+6229704/1
BBCFFFFFHHHHHJJJJIJJJIIJJJJJJJJIJJJIJIIJIJJJJJJJJJ
@6229705/1
gtcaaatgtcgcaaattatgtcacataaatgtcaaaatgccacataattt
+6229705/1
CCCFFFFFFFHHFIJJJIJJHIIIJJJJJJJIJJJJJJIJJIJJJJJJIJ
@6229706/1
gtcaaatgtcgcaaattatgtcacataaatgtcaaaatgccacataattt
+6229706/1
CCCFFFFFFHHHHJJJJJJJIJJJJJJJJJJIIJJIJIGIJJJJIJJJJJ
@6229768/1
gtcaaatgttgcaaattatgtcacataaatgtcaaaatgccacataattt
+6229768/1
?:1=ABDDF<ACFFFFIBBEIEHDCDHIIHCA9EFDHEGEFIIFEE>DFF
@6229769/1
gtcaaatgttgcaaattatgtcacataaatgtcaaaatgccacataattt
+6229769/1
CBCFFFFFHGHHHJJJJJJIIJIJJJJJJJJJJJJIJJIIJJJJIJJJJJ
@6229770/1
gtcaaatgttgcaaattatgtcacataaatgtcaaaatgccacataattt
+6229770/1
CCCFFFEFHHHGHIIJJJIJHIIJIIJJJIJJIJJIJIJIGIGGGGIGJJ
@6229771/1
gtcaaatgttgcaaattatgtcacataaatgtcaaaatgccacataattt
+6229771/1
CCCFFFFFFHHHHJJJJJJJIJJJJJJJJJJIIIJJJJIJJJJJJIJJJJ
@6229772/1
gtcaaatgttgcaaattatgtcacataaatgtcaaaatgccacataattt
+6229772/1
CCCFFFFFHHHHHJJJJJJJJJJJJJJJJJJIIJJJJJIHIJJJJJIJJJ
@2796603/1
ccctttttgtggagaggtactatgtgtgtttggctagattctgtttgaca
+2796603/1
CC@DDFFFGDFHDHHIIAGHGCHIHHFGGEHIIIIJIIJJJIJIIJIIJJ
@6231861/1
gtcaaatttgtatccattatcactttttgttgccgtgtgcccttgagaaa
+6231861/1
@B@FFFFFHHHHHJJJJJJJIIJJJJJJIJJJJJIHJHGJJJJJJIJJJJ
@6231862/1
gtcaaatttgtatccattatcactttttgttgccgtgtgcccttgagaaa
+6231862/1
@CCDFFFFHGHHFGGHGIIGIEHHHIIJIIIGHEHHGIIIGGIIIIJJJI
@6231863/1
gtcaaatttgtatccattatcactttttgttgccgtgtgcccttgagaaa
+6231863/1
CCCFFFFFHGFHGJJHIJJJJGIJJJJJJJJJJJIIDFEGGIAGCHIGGI
@7565543/1
ttcccggtttgttctgaaacaaacatcaccgtgatgaaaaataaaaaaaa
+7565543/1
<@CFFFDDFFDCFHGGEIIIGHGG<>GFHEICHDGGGHIIIECHIIIIIH
@7565544/1
ttcccggtttgttctgaaacaaacatcactgtgatgaaaaataaaaaaaa
+7565544/1
@@@DDDD@FFBADAB@?FHC?GEF;FGDGIFDCFFCEGIIIFIIIIIIII
@7565545/1
ttcccggtttgttctgaaacaaacatcactgtgatgaaaaataaaaaaaa
+7565545/1
CCCFFFFDHHHHHJIIJJJJJJIJJJJJJJJHIIJJJIJJJJJJJJJJJJ
@1445956/1
attttcttgtatcacttattgcgtctttgctttggtcactttacgcgcga
+1445956/1
@CCFFDFFHDHGFHGIIGGIEGGIHADFEEIIJICFE?DGGGIJEEGIII
@7566890/1
ttcccttttgagctattgcgatattttttcggaaaaaagtgagtttagga
+7566890/1
CCCFFFFFHHHHHJJJJJIJJIJJJJJJJJJJJJJJJJJHIIJFHIHJJG
@7566891/1
ttcccttttgagctattgcgatattttttcggaaaaaagtgagtttagga
+7566891/1
CCCFFFFFHHHHHJJJJJJJJJJJJJJJJIJJJJJJJJJJJJJFHIIJII
@6889576/1
taagaaaggggcagacaacttcatgtacaaatacctcaccttacaaaata
+6889576/1
CCCFFFFFHHGHHIJJJJIIJJJJIGIIIFHGIIJJJJJGIJJJJJJGIG
@7568373/1
ttccgctaccgcgtgttccttaacaacgatctg
+7568373/1
:=;;BD@DFHAAF1<CGDG@BHHIIHI<B?F?9
@776583/1
agccaatcagaccaacggaacgcccggagcggctg
+776583/1
C@CFFFFFGHBFHGGIIIIIIEGHHG@@DEGIB<@
@4183299/1
ctctgatagtagatggtaactgttcaaattcctcttcctcacgaggacac
+4183299/1
CCCFFFFFHHHHHJIJ<EJIJJJJJJJJJJJGIIIJIJJJIIJJGJIJJJ
@777564/1
agccacttaagcacacatgttacataaatgtcaaaatttgacataatttg
+777564/1
CCCFFFFFHHFFFIJGIGIGGHIJJIJJIGHGIJGIJJJJJJJJJIIJJJ
@777565/1
agccacttaagcacacatgttacataaatgtcaaaatttgacataatttg
+777565/1
CCCFFFFFHHHHGJIJJJJHHIJIJJHIHFIJIIJIJIJGIIJJIJJJJJ
@3466595/1
cgggaattgccgatgggaaggggatctctggtgtagaggttgtttctgcc
+3466595/1
CCCFFFFFHHHHFHHIJGIJJJJGHIJGIIJ@FBGHHIJBFHFHJJIIGJ
@3467640/1
cgggacatgcacatctcttggagccagccaatgggattgcccatcacttt
+3467640/1
CCCFFFFFGHHHHJJJIJJGIJIIJIJJJJJIJIJJJJJJJIJJJJJJJJ
@4862401/1
cttctttgacttgccagtgccaatttcgcggaatttcaacacatgacaag
+4862401/1
1BB=ADDFHHHHHJJIJGIIJIIJJJJJJJJJJJJJJJJJJJJJJJJJJI
@1448101/1
attttgacatttatgtgacataatttgcaacatttgacgtacggttcaag
+1448101/1
CCCFFFFFHHHHHJJHIJJJJJJJJJJJJIJJJJJJIJIIIIJJHIJJJJ
@4863832/1
cttcttttccggaaaatgctcgaaaactcaattggcgc
+4863832/1
@??DAADBDFHFFI>H?C<EF@@EFEHD>HIIIGGE@G
@4863833/1
cttcttttccggaaaatgctcgaaaactcaattggcgcacattcagcagg
+4863833/1
=11ADDFFHHHHHJJGGIIGIGIIIDHGEGIJJIJJIJGIIIJJIIGGII
@4863834/1
cttcttttccggaaaatgctcgaaaactcaattggcgcacattcagcagg
+4863834/1
@@CDFFFFHHGHAHIJGIIIIGEGGJIIJIJJJJJIIIDGHIJIGGJJIJ
@4864545/1
cttctttttagaataacattgacattctataaagacgttagagaggttca
+4864545/1
CCCDDDFFHDDDFGIJIGEHGFHHGJHHGGHGIFHHIFHGGIGIIJ?DHI
@4864546/1
cttctttttagaataacattgacattctataaagacgttagagaggttca
+4864546/1
CCCFFFFFHGAFHGEIGGGICEHHIJIJIGIJJGHJJIJJJJJJJI?FHC
@2136830/1
cagaaatttaaacgttccagcaggtacttgcgtggacacgcatattacac
+2136830/1
C@CFFFFFHHHHDIFGHIJIJJIJJJGHIIJIJGIEAFH:GGEGGIIJJI
@2136831/1
cagaaatttaaacgttccagcaggtacttgcgtggacacgcatattacac
+2136831/1
CCCFFFFFHHHHHJHIJJJJJJJJGHIJJJJJHIIIIIIJJJJIJJJJJJ
@7570355/1
ttccgttggtctgattggcttgttcggg
+7570355/1
???DDDDDDDDDDIIIIDIII1<F4<@E
@3470064/1
cgggagtcttgctcggcatggaggccatttcttgagagtagagcaatttg
+3470064/1
@@@7BD=BFFFHHIIIJIIGEFEBGIIGGIIJJDCIE@FFEFHCFG@FHG
@3470065/1
cgggagtcttgctcggcatggaggccatttcttgagagtagagcaatttg
+3470065/1
BCCFDFDDHHHGHJIJIIIJJEHIIJIJJJIIJJCHFHBGHIIJJJIIJC
@3470066/1
cgggagtcttgctcggcatggaggccatttcttgagagtagagcaatttg
+3470066/1
C@@FFFDFHHGHHJIJIJHIIGGJJJJJJJJJJIGDFGGFEGHIGIJIJE
@83295/1
aaaacaagaggttaatgaggagacttctaaaacagaaatatactgtaata
+83295/1
CCCFFFFFGHHFHJIIJJJJIJIJJJJJJJJJJJJJJJJJJJJJJIIJJJ
@6239012/1
gtcaatagtgctgccgttacttcctcaagcgctggtaacgctttatcggg
+6239012/1
:114ADDFFHHHHIIIIIIIIIIIIIIIIIIIIIIBFEGIIIIIIIIIGH
@5540354/1
gcaaaacataaaggagatcctgtaacacaaagttctcaacaaccagctcc
+5540354/1
CCCFFFFFHHHHHJIJHIIIJJHHJJJJJJGJEHIJIJGIJJJJJJJIIJ
@4878317/1
cttgaagtaaaacaagaagaaagtaaagttacaccagttgaagaaataca
+4878317/1
CCCFFFFDFHHHHJJJJJIIJJJHHJJJIIJJJJJJJJJJJJJJJJJJJJ
@7572973/1
ttcctccatagttcttacatccttgtttattt
+7572973/1
CCCFFFFFHGHHHJJJJJIJJJIJIHHI>CHG
@7572974/1
ttcctccatagttcttacatccttgtttatttccctttttgtggagaggt
+7572974/1
CCCFFFFFHHHHHJJJJJJJJJJJJJJIJJJJJIJJJIJJJIGIJGHHD9
@4880076/1
cttgaataaatttttaaatttaaaaatgcgtgtgtgcaggtatatttatc
+4880076/1
B@CFFFFFHHFHHJJGGHHJJGIIJJJJJJFHHIHIJFIIIIGJJJJJJI
@4880077/1
cttgaataaatttttaaatttaaaaatgcgtgtgtgcaggtatatttatc
+4880077/1
CCCFFFFFHHHHHJJJJJJJJIJJJJJJJJIJHHHIJIIIHFIIJJJJJH
@780022/1
agccgtcgcggcatcactcccaaatacgaactggtccaaatcgagggcgc
+780022/1
@@@DFDFFHGGGFIJIJIJIIGIIJJJIJJJJIICFGIIJGIIGHHFF@@
@2138653/1
cagaacatgtaagaagtgaataatgtgattaagtaaaagaacgatggttt
+2138653/1
@@@FDDDFGBFDFIIHFGGJJJIJEAFBHHIGHHIEHEGHIJJJEGI<?D
@2139658/1
cagaacctgcgttttgcttcactaagtgggagaattggatgaccatctgt
+2139658/1
CCCFFFFFHHHHHJJJJJJJIJJJJJGHIJIJGIIGJIIIJJJJJJJJJJ
@2807770/1
ccgaagagtatgtctcgaaagacttcgactttttactatttttgtatgca
+2807770/1
@@@DDDDD<CF>C<BEG>CF@AB9CF=?:C?<DF=D?:BDFCBFD<??F4
@2807771/1
ccgaagagtatgtctcgaaagacttcgactttttactatttttgtatgca
+2807771/1
@CCFFFDDHHHHHEHIGGHH>>FCCGG;CFEIIIGHC?BFGGHFHIHDHI
@2139934/1
cagaacgtaagatatcctaaactcacttttttccgaaaaaatatcgcaat
+2139934/1
CCCFFFFDHHGHHJJJJJJJJJJJJJJJJJJJJJIJJIJJJJJJJJIIJJ
@2139935/1
cagaacgtaagatatcctaaactcacttttttccgaaaaaatatcgcaat
+2139935/1
CCCFFFFDHHHHHJJJJJJIJJIJJJJJJJJJJJIIIJJJJJJEIIJJGI
@2145924/1
cagaaggggtaaccgcaaggggcacggaccacttcacggaaatctaccga
+2145924/1
@@?DDEFDGFFDHIIIGGHECDGIGEBDFDEDFF3=CHAHHAHHAEHFFD
@2808543/1
ccgaaggaagccaagggctcggctgctcatcatgccctcgagtacctcaa
+2808543/1
CCCFFFFFHHHHHJIJJIIIGIGIJEAGIJJIHGEIIBGHGF8@=B8@=D
@4885890/1
cttgaattttcttttcagcacaaatgtcttttaaagg
+4885890/1
8?;?D=DB:C4CFFA?2CFD@ECG<F4<?<<A<?FGI
@6900147/1
taataatagtgtattacctctaaagctatctactcgttatataatcatca
+6900147/1
@@@DDFFFFFHDHHJJJJIJJIIIIJIJJJJJIIJJJJJJJJJJJJJJIJ
@6900148/1
taataatagtgtattacctctaaagctatctactcgttatataatcatca
+6900148/1
@@@FFDEBHFDCDFHGGECGCHIIFIADDFHHHGIHGEEHIGGIHIHIGI
@4887323/1
cttgacatttcgttaaagaaccacaaaatgtgacatataaaggtgaatat
+4887323/1
CCCFFFFFHHHHFIJJJIJJIJIJJIJJJJGIJJJJJJJJJJJFHIIJJI
@4887324/1
cttgacatttcgttaaagaaccacaaaatgtgacatataaaggtgaatat
+4887324/1
CCCFFFFFHHHHHJJJJGJJJJJJJJJJJJIJJJIJJJJIJJJ?FHIJJJ
@6246779/1
gtcacattttgtggttctttaacgaaatgtcaagagcataaagtatgtct
+6246779/1
@@@FFFFFHHGFHIAGGGIJIJJJIIJGIFIIIGHGIGIJJJIBGIIGHI
@4195516/1
ctctggtttgatcccatcgttagatttgtatatcctacacttctgtcggt
+4195516/1
@CCFDFDDHADFFIJGHGCFHEGGIJJGHGGGIIJJJJIJJJJJIJJFJ@
@4197162/1
ctctgtcggtagatttccgtgaagtggtccgtgccccttgcggttacccc
+4197162/1
@@@DDDDDF0A?C?FFFIC<A<FC<FDFEFF3D<FGIEFFIIIABA@FFF
@95301/1
aaaaccattatgttttactaatttttcaataaagtacactttattta
+95301/1
CC@FFFFFHHHHHJJJJJJJIIJIJJIJIJJJJJHGHJIJJJJIJJI
@6246883/1
gtcaccacctgattggtgatatcagccgctccggg
+6246883/1
==;BA;B;FDB;?F?;C73CF9CF:<2@?G<F@8<
@97030/1
aaaaccttgtagtggattcctaatattttttagtgaacctctctaacgtc
+97030/1
<@@DDDEFGFFFDFGGGHIIIIIIEIIIIIIIIIIIIIEGEGGHGGGHGI
@97901/1
aaaacgctgaaaaattccgtcggcaagaagttggccgatttgcagactct
+97901/1
CCCFFFFFHHHHHJJIIJJFHIEHIIJJJJHIJJJIIIIJJJJGFIJJJI
@6248882/1
gtcactttacgcgcgaaaaccattatgttttactaatttttcaataaagt
+6248882/1
@B@FFFFFGHGGHIJHJJJIJIIJJIJHIIJJJJJJIIJJJJFHGIIJI=
@6249168/1
gtcacttttcgcgcaaaggtaaaatcgttctagacatactttatgctctt
+6249168/1
BBCFFFFFHHHHHJGIJGIFGIJJJJJHIJJJJIJJJJJJJJJJIJIJIJ
@6249169/1
gtcacttttcgcgcaaaggtaaaatcgttctagacatactttatgctctt
+6249169/1
BC?DFFFFHHHHHJJJJJJEGIJJJJJIIIJJJJJIIJJIJJJJJJJJJJ
@6249170/1
gtcacttttcgcgcaaaggtaaaatcgttctagacatactttatgctctt
+6249170/1
C@CFFFFFGHHHHIJIGIJ?BGIIGIJIGGIIJJGJJIGIJJJIJJJJJI
@6249171/1
gtcacttttcgcgcaaaggtaaaatcgttctagacatactttatgctctt
+6249171/1
CCCFFFFFHHGGHJJJJJJJIGIJJAFHHIJJIIJJJIGIJJJJJJJGHH
@6249172/1
gtcacttttcgcgcaaaggtaaaatcgttctagacatactttatgctctt
+6249172/1
CCCFFFFFHHHHHIJJJJJHHJJJJJJJIJJJJJIJJJJJJJJJJJJJJJ
@2813909/1
ccgaatttgcaaatttgactttcactttatatattttctctctattttga
+2813909/1
@CCFFFFFFGHHHIJJJGHHJJIIJJJJJJIJIJJJJJJIJJJJJJJJJJ
@6903393/1
taatattactcttataaaccctgatcttccattactaagggttaaaggat
+6903393/1
CCCFFFFFHHHHHJJJJJJJJJJJJJJJJJIJJIJJJJJJJJIIJJJIJJ
@7578542/1
ttccttcggagttttgcctgttccgtagcagacggccactggcaaagtgg
+7578542/1
@@@DDDFFHHHFHIIIJJIJCHHJJJJJIGIJIJIIIIJJJIJIGEGGGI
@5548749/1
gcaaagtatagaggttgtacccaaacttttcggggtgcaatcttcttttc
+5548749/1
CCCFFFDDHHHHHJGHIIJJJJJJJJJJJJJJJJJHHJJIJIJJJJJJJJ
@3477414/1
cgggcgttccgttggtctgattggctt
+3477414/1
@@@DDA:DFH><<CB2?F?@<FEGGGI
@3477415/1
cgggcgttccgttggtctgattggcttgttcggg
+3477415/1
CCCFFFDFHHHFHJJFGGIEIJJJJII0:B4BFH
@2151005/1
cagaatctagccaaacacacatagtacctctccacaaaaagggaaataaa
+2151005/1
@@8:DDDDHDHHFEHIGIGIGGGIFGHIGIIIGCHGEIGIGIGGIIGGHI
@786270/1
agcgttaccagcgcttgaggaagtaacggcagcactattgacactaagaa
+786270/1
BC@FFFFFHHHGHJJJJJJJJJJIHIIJJJJGGGGDEFIGGGEGHEGEEI
@786792/1
agcgttttgtggaactgtgaaactttgtgggactgctggttgcccaactt
+786792/1
CCCFFFFFHHFHGJJJJGGIIIIIJJIIJJJJIIIJIJIGIGIIJJJJJF
@2815611/1
ccgacagagaggttatccttgggggaagaagccaaattgctctactctca
+2815611/1
BC;DDFFFHGHHFHIJJIIJIJJJJIJJJJIJJJJJJJJJJJJJJJJJJJ
@4894327/1
cttgagcatttccacacatatttctgcagtagaggtaatcacttgataag
+4894327/1
CCCFFFFFHHHHHJJJJJJIJJJJJJJJJHIJJJJCEHIIJJJJJJJJJJ
@1453199/1
attttgactgtcgtgaatagtaacctcgccttctttttgttctccaaaag
+1453199/1
??=ADDDDHDFFDHE?CEBBACCHHHGGFHAH@DHGGGH?FFBBBDFEEC
@1453770/1
attttgaggtactcgagggcatgatgagcagccgagcccttggcttc
+1453770/1
@?@DDDFFH<A?FHAFFHAGIEGAEFI><?DHB@GHGIIGI@GAGF@
@1453771/1
attttgaggtactcgagggcatgatgagcagccgagcccttggcttcctt
+1453771/1
CCCFFFFFHFHHHIJJIJJJJIJJJIJJJIJJJJJJIJIIIJJJJJIJJJ
@99569/1
aaaactatagacaaaccagaattacaggaaatggataattataggattgg
+99569/1
@C<DFFFFHHHHHJJJJJJIJJJJJJIGJIJJJJGIIGIIGIJJJJJJJI
@101230/1
aaaactgttgcgactagcacaacaaaaaagatggcgaaacaattagcagc
+101230/1
@CCFDDDFFHDFHGGGGIIIGIJJIFIJGGHJIEGIGIIGHIJADHEGEC
@5551362/1
gcaaattaagatatcctcagatgccgacactatgggtcggatcttcagct
+5551362/1
CCCFFFFFHFHHHJIJJJIJJJIJJIIIJJJJJJGFHHIJHIIJIJJJGI
@5552941/1
gcaacaaaaagtgataatggatacaaatttgactactgtatagctttctt
+5552941/1
CCCFFFFFHHHDHIIJJIJJIIIJJJJJJJJJJJJJJJIJIIJJJJJJJJ
@5554047/1
gcaacagttttgacagaacctatgccacattcataagtgaattctctaca
+5554047/1
CCCFFFFDHHHHHJIJIJJJJJJJIJJJJJJJJJJJJIGHJJJIIJIJJJ
@5554339/1
gcaacatcgacagataccacaaatacctaaaccttcccactaaagttaac
+5554339/1
CCCFFFFFHHGGHJJJJJIJJJIJIJJJJJIJIIJJJIIIJJJJJIJIJJ
@2156010/1
cagacaacttcatgtacaaatacctcaccttacaaaataaaatacggcaa
+2156010/1
@@@FFFFFGHBFHIHIGGGIIIIIIGIJIIEHHJJEHIJIIJHIHIHIJJ
@4895569/1
cttgaggaagtaacggcagcactattgacactaagaaatcacagagcccc
+4895569/1
@@=DFFFFHHHHHIIIIIIEAGDGII>DGDHGGIGGIIHHGIGFHGGIII
@3482766/1
cggggctctgtgatttcttagtgtcaatagtgctgccgttacttcctcaa
+3482766/1
@@@BD?DD?FCF>DGD?BH9EC?9CHFFDE9EFFIIFFEFFDFFIIIIFF
@3482767/1
cggggctctgtgatttcttagtgtcaatagtgctgccgttacttcctcaa
+3482767/1
@@@DDD?DBACBC>FH<CHBC<CAFFH>EF9EDCACF@@DGHHIHIGEBH
@3482768/1
cggggctctgtgatttcttagtgtcaatagtgctgccgttacttcctcaa
+3482768/1
CCCFFFFFGHHHHJJJJJJJJFHIIFHHIIGIJJIJJJJJJJJIJJJJJI
@6254491/1
gtcagcgtcctccaggagttgctgagccgtcgcggcatcactcccaaata
+6254491/1
@CCFDDDDDFFHFGIIAFHHGGIIDEHIGII6FFG@AGHA=;ACH;CB;?
@791593/1
agctgttcactttttggtcatgattttgaggtactcgagggcatgatgag
+791593/1
CCCFFDFFHHHHHJJJJFIHIJIIJJJJJJJGIIIJJJJJJJJJJJJJJJ
@4206002/1
ctcttatcaatataatgtctcgtttcggcaaacagcaagaaaccgaatcg
+4206002/1
C@CFFDFFHHHGHIJIGHIGII1FG<;E:?FH8???BDDDHH?B:?F;BC
@6914496/1
taatttgcaaaattttgacatttttttctttcctttatgtccacaaatta
+6914496/1
CC@FFFFFHHHHHJJJJJJJJJJJJJJJJJJJJIJJJIJIJJJIIJJJJJ
@6914549/1
taatttgtggacataaaggaaagaaaaaaatgtcaaaattttgcaaatta
+6914549/1
CCCFFFFFHHHHHJJJJJJJJJIJJJJJJJJJIJJIJJJJJJJIJJJJJJ
@7588651/1
ttcgcttttgactcgacaaaaatttaaacacattgcattattgatttcga
+7588651/1
@@@DA@DD>HHHFG;ACEEFHFHGIGGCGGHIGEG@FGGEFGHFDHGIIF
@7588652/1
ttcgcttttgactcgacaaaaatttaaacacattgcattattgatttcga
+7588652/1
@CCFFFFFHGBHHJJJJJIIJJGHGGHGGIGHI>GDGIGIGIIGHDCGGB
@7588653/1
ttcgcttttgactcgacaaaaatttaaacacattgcattattgatttcga
+7588653/1
BC?DFFFFHHHHHJJJIJJJJJJJJJJIJJJJJJJIJJJJJJJJIJJJJI
@7588654/1
ttcgcttttgactcgacaaaaatttaaacacattgcattattgatttcga
+7588654/1
CCCFFFFFHHHHHJJIIIIJJJIJJJJJJJJJJJJJJJJJJJJJJJJJJJ
@7588655/1
ttcgcttttgactcgacaaaaatttaaacacattgcattattgatttcga
+7588655/1
CCCFFFFFHHHHHJJJJIJJJJJJJIJJJJJJJJJJJJJJJJJJJJJJJJ
@7588656/1
ttcgcttttgactcgacaaaaatttaaacacattgcattattgatttcga
+7588656/1
CCCFFFFFHHHHHJJJJJJJJJJJJJJJJJJJJIJJJJJJJJJIJJJJJJ
@5557062/1
gcaactaattttacaagctatactttgcatagaattagtggtttttttct
+5557062/1
CCCFFFFFHHHHHJJIJJJJJJJJJJJJIJIJIJJJIIGHIGGGIIJJJJ
@106616/1
aaaagaatctgaaaattgtaaatctacacaaaaatgtcaaatcatgtcaa
+106616/1
CCCFFFFFHHHHHIJJJJIJJJJJIJJJJJJJGJJJGGIJJIIJJIIIJC
@2823966/1
ccgagcccttggcttccttcggagttttgcctgttccgtagcagacggcc
+2823966/1
C@CFFFFFHHHHHJJJJIJJJJFHGHJJIJFIIGIJJIHIGHIJIJIIGI
@5558902/1
gcaagaactgaacaaagttgaagtccttggcgttgaagctgagagtctct
+5558902/1
CCCFFFFFHHHHHJJIHGIGHHHCHJJJJJJIJJJJIJJJIJIIJFDHII
@797154/1
aggaactttactcaacaactccagaaaatctcaaacgatgccggcatgcc
+797154/1
@CCFFFFFHHHHHJJJJJJJJJJJJJJIEIJIIIIIJIJJJIJJJIIHHI
@5559071/1
gcaagaagttggccgatttgcagactctcagcttcaacgccaaggacttc
+5559071/1
C@CFFFFFHHHGHJJJIIJJJGFIJJJJJJIJJJJJIJGIJJIICHIIIJ
@6258999/1
gtcagttatatattcacctttatatgtcacattttgtggttctttaacga
+6258999/1
CCCFFFFFHHHGHJGHIJIJJGIIJJJJIJJJJJIIHIIHIJJJJIJJIJ
@4210450/1
ctcttcgtcactcgcaaatgtagaaggcagattgttaccctccacgggta
+4210450/1
C@CFFFFFHGHHHJIIIJJJHIIJJGIIIJJJJJJIJJJIJJIIJJIIFH
@4210451/1
ctcttcgtcactcgcaaatgtagaaggcagattgttaccctccacgggta
+4210451/1
CCCFFFDDHHGHHFJIIIIFGI>HCDC?FEGEC@GHGGGGGHIEHEIF@G
@4210600/1
ctcttcgtgttccatttcatagaatggtggtggccatctgcgggacatgc
+4210600/1
CCCFFFFEHFHHHJJJJIIIIIGIJJJ<FH@EHIJJIIIJJIIJBHGHHI
@1462665/1
attttgtggttctttaacgaaatgtcaagagcataaagtatgtctagaac
+1462665/1
CCCFFFFFGHHHHJJGJJHJIJJJGGIJJJJGJJJJIIIJJJIIJIJJJJ
@1462666/1
attttgtggttctttaacgaaatgtcaagagcataaagtatgtctagaac
+1462666/1
CCCFFFFFHFHHHJJGGIIIIGJJJGIJJIIJFJIJJJDGIEGIGJJIIG
@6259828/1
gtcagtttgcgtttcaatgcatcgataagacgaatggtaaagctgctaaa
+6259828/1
B@@FFDFFHHGHHJJJJJIJJJJJJJJJJIIGIIJJJFIIJJJJJJJJJJ
@6917543/1
tacaaaaatagtaaaaagtcgaagtctttcgagacatactcttcggagaa
+6917543/1
CCCFFFFFHHHHHIJJJJHHIJJJGHIJJJIJJIJJJIIJIJJJJJJFGI
@5559791/1
gcaagactcccgtcagcgtcctccaggagttgctgagccgtcgcggcatc
+5559791/1
CCCFFFFFHHGHHIIIJJHIHIIJIJJGIGHIJIJJJJJJJJJJIJGDCC
@6920591/1
tacaaatttgactactgtatagctttcttctcttggtgaacacatacttt
+6920591/1
B@BFFFFFHHHHHJJJJHIJIJIJJJJJJJJJJJJJJJJJJIJJJJJJJJ
@6920592/1
tacaaatttgactactgtatagctttcttctcttggtgaacacatacttt
+6920592/1
CCCFFFFFHHHHHJJJJHJJJJJJJJJJJJJJJJJJHIJJJJJJJJJJJJ
@5562303/1
gcaagattttacctgaacaatttgaaattttttccaaacccgaaaaaagt
+5562303/1
@C@FDFFDFHHHHIIGIGFDHFHIHGIIIIIIIIIIGEHGIIBFAFIEFC
@4213291/1
ctcttcttgtagtcttataaatctctccacaacttcgttcaagcctggtg
+4213291/1
CCCFFFFFGHGHFIHIEHIJJIEIHIIJJJJJJIJJJHIJJJIJJJJJHI
@2170962/1
cagagatcgaatgtgtgcagaatcagcactgaatcaaaaaattctccatc
+2170962/1
BCCFFFFFHHHHHHIGIJIIHIJJJJIJJJJJJJJJJIJJJIIJJJJIJJ
@4214894/1
ctcttgacatttcgttaaagaaccacaaaatgtgacatataaaggtgaat
+4214894/1
CCCFFFFFHHHHGIHIJJJGHIJJGIJJIJIJIJJJJJJJJJJJIBFHIJ
@6921436/1
tacaactgtttacctgtgtatgataaataaacttttttcgggtttggaaa
+6921436/1
?@@ADDAB=CFBFDFGAF:FEH@F:CBEDH<CFHCHII9D@?D@D=?F<F
@2827795/1
ccgataaagcgttaccagcgcttgaggaagtaacggcagcactattgaca
+2827795/1
CCCFFFFFHHHHHJJJJJJJJJJJJJJJIJGGIIJJJJJGGIGHGHGEIG
@4217156/1
ctcttggctagcttctttgacttgccagtgccaatttcgcgg
+4217156/1
@@@DDDDD?FBDBHE?FH9ACFF3AGCDCGHHGGCHI@CF@F
@4217537/1
ctcttggtcggaaaagtgactcccgaacaagccaatcagaccaacggaac
+4217537/1
CCCFFFFEHHHHHJJIEHHJJJJJIIIIIJIIIEGGHJJJJJIJJJJJJI
@1467932/1
atttttagattctggaatgtcattagatgctgtgtggaaagtgtactata
+1467932/1
=@@=DDDFHHDFHIJGHDEIIHIHIIIHIIHIHGHFGGIIB?GCFFIIJJ
@1468498/1
atttttagtgaacctctctaacgtctttatagaatgtcaatgttattcta
+1468498/1
:@@DDFFAHBHBHEEH@HIIIHEEFCHIEHHHGIIE?FGIHDHICGCGHI
@5569149/1
gcaatattagaaattttcaaatattcttcgcttttgactcgacaaaaatt
+5569149/1
CCCFFFFFGHGHHJJJJJIJJJJJJJJJJJIJJJJJJIJJJJJJIJJJIJ
@4908968/1
cttgcaaattttcaatcatgaagcaagattttacctgaacaatttgaaat
+4908968/1
CCCFFFFFHHHHFJJJJJJJJJGIJJIIJJIJHHIIJJJJJJJJJJJJGH
@1472071/1
atttttcaataaagtacactttatttaagaa
+1472071/1
CCCFFFFFHHHHHJGIJJJJJJIJJJJJJJJ
@1472585/1
atttttcaggggatcatgaagctcgcttttcaaattctcgtgactttt
+1472585/1
@C@FFFEFHHHHDGGGIEAAHIGGGGH=DHIEHGIGIGGHIEGEGGHI
@3498340/1
cgggttctatgtagactttgcctctggccgcagctaaatgggcatagtac
+3498340/1
@@@FDFFFHHHHHJIJJJJJJJJJJJJJJJJJIJJJJJJJJJJJJIJIJJ
@6932546/1
taccacaatattctccaaatcttcgatgatctcctgtctgggtggttgca
+6932546/1
CCCFFFFFHHHHHJJJJJJJJJJJJJIJJJJJJJJJIJJJIJDGIHHJJI
@2833711/1
ccgattaagaaaggggcagacaacttcatgtacaaatacctcaccttaca
+2833711/1
BCCDDFFFHHHHHJJIGJJIJJJJJJJJJJIJJJJJJJJJJJJJJJJJJJ
@123261/1
aaaagggaacaatttttgtcgagttattgatttcgaggaataatacgaac
+123261/1
CCCFFFFFHHHHHJJJJJIJJHIIJJJJJJJJJJJJIJJJIJJJJJJJJJ
@2835537/1
ccgatttaggttgttgtggtacatctccatgtggacccatttgctttggt
+2835537/1
@@;=DDFDHHFFHGIIIGGGIGIJJJIJIIJIIIEHGHIIGIJJJJIHGG
@6934961/1
tacccaaacttttcggggtgcaatcttcttttccggaaaatgctcgaaaa
+6934961/1
@CCFFFFFHHHHHIJJJJCFGHJJJIJJJJJJJJJJJJJIJJJIJJJJJI
@804772/1
aggagatcgctagcgaacaatccttcgaggtaacctacgtggacatcgaa
+804772/1
CCCFFFFFHGHHHIJIJJJIJIJJJJJJJJHHIJJJJIJDGIJJJJIJHI
@1476547/1
atttttgacttgaataaatttttaaatttaaaaatgcgtgtgtgcaggta
+1476547/1
@<@DDDDBDAFF>BBF@C?HH@HCCCHGIGHHGD@9?CGHHC88D@??FH
@5577024/1
gcacacttttacttcagctacttgaaccgtacgtcaaatgtcgcaaatta
+5577024/1
CCCFFFFFHHHHHJJJJJJJJJJJIIJJJGIJIHIJJIJJIJJJIJJIJJ
@5577025/1
gcacacttttacttcagctacttgaaccgtacgtcaaatgtcgcaaatta
+5577025/1
CCCFFFFFHHHHHJJJJJJJJJJJJJJJJJJJJHIDHHIJHIJJJJJJJJ
@4223419/1
ctctttgacattgcttgtggtcacttttcgcgcaaagg
+4223419/1
CCCFFFFFHHHGDGGIBCFH?FDGHIIIIHGB@:FHEH
@124552/1
aaaaggtgcaaattaagatatcctcagatgccgacactatgggtcggatc
+124552/1
CCCFFFBDHHHHHJJJJIGJJIJJJJJJGIJJIJJJJJJJIIJGHGG:@F
@124553/1
aaaaggtgcaaattaagatatcctcagatgccgacactatgggtcggatc
+124553/1
CCCFFFDDHHHHHJJJJJJJJJJJJJJJJJIJJJJJJJJJJJJHIJIFHF
@124659/1
aaaaggtgcccaacaacagcaaacgggtcgaaatgaacgtcaacaacaaa
+124659/1
CCCFFFADHHHHHJJJJIJIJJJJJJJDFHJJJJJJJIJFGIJJJJJJJI
@124706/1
aaaaggtgggaaatgttgactgttgtagctgattaaggggtgtattctat
+124706/1
CCCFFFDDHHHHGJJHIJJJJJIJJHIIJJJGIJJJJJJJFFDHHIJJHI
@126091/1
aaaagtatcatgagttttgtgattctccgaagagtatgtctcgaaagact
+126091/1
CC@FD=DDHDGHHIFFHGGIIJIIIHHIIGIJGIDGHIJGGIIHJGIEII
@7596876/1
ttcgtattattcctcgaaatcaataactcgataaaaattgttcccttttg
+7596876/1
@C@FDEFFDBHHDGHEHGGDFA@HGGHHECGBHIEGHIIIB??BGIGIGG
@7596877/1
ttcgtattatttcctcgaaatcaataatgcaatgtgtttaaatttttgtc
+7596877/1
CCCFFFFFHHHHHJJJFIJIJJJJJJJJJJJJIJFGIJIIIIIJHIJJIJ
@126984/1
aaaagtgataatggatgcaaatttgactactgtatagctttcttctcttg
+126984/1
C@CFFDEFHGHHGJJGIFGIIHIJIIIIJJJJFIIJIJJJJIJJIJIIII
@7598376/1
ttcgtcttatcgatgcattgaaacgcaaactgacgtttacttttcgaatg
+7598376/1
BCCFDFFFHHHHHJJJJJJJJJJJJJJJJJJJIJJJJJJJJJJJJJJJJJ
@806978/1
aggatagcaactaattttacaagctatactttgcatagaattagtggttt
+806978/1
@@@DDEFDHHHHHIGIJJGIIJJIIJJJJIIJIIGIGGIJIJJJGHG?BH
@5578796/1
gcaccagcatctaattcacactgtttttgtataatagatgccttaaattc
+5578796/1
CCCFFFFFHHHHHJJJJJJJJJJJJJJJIGEGGCFHHHIIJJJJJJJJJJ
@6937093/1
tacctctccacaaaaagggaaataaacaaggatgtaagaactatggagga
+6937093/1
@CCDDFFFHHHGHJJJJIJGIJHIJIJJJJIJGJIJJIIJJIIIJJJIFJ
@6937094/1
tacctctccacaaaaagggaaataaacaaggatgtaagaactatggagga
+6937094/1
CCCFFFFFHHHHHJJJJJJJIJIJJJJJJJIJIJIJJJJJJJJJJIIJJI
@1478964/1
atttttgtatgcacaaaattcgttctacatatgaaacatgtcagttatat
+1478964/1
CCCFFFFDHHHHHIJJGIIJJJHIJJJJJJJIJJJJJJJJIIJJJJJJJJ
@7600392/1
ttcgttgtatttggggaatttcaggtatatgtagacggatgaaa
+7600392/1
@CCFDDDDAFHHDIJJBHGIJJHIJAFHEGGCDEFGHJ06::BG
@5580373/1
gcaccttttttctgtttcaaaataccgttggatggtaatttctctattat
+5580373/1
CCCFFFFFHHHHHJIJJJJJJJJIJJJIJJJJJJJFHIIJJJJJJJJJJJ
@5581159/1
gcacgatgcatttgtttattcagatttacagcaattccctatgaagcttg
+5581159/1
CCCFFFFFGGHHHJGIJIJJIJIJJJJJJJJJJJJJJJJJJJJJJJJJJJ
@2842081/1
ccgcagatggccaccaccattctatgaaatggaacacgaagagggactac
+2842081/1
CCCFFFFFGHHHGJJIJJJJJIJJJJJIIJJJJJJJJJJJIIIIJIJJIJ
@2842082/1
ccgcagatggccaccaccattctatgaaatggaacacgaagagggactac
+2842082/1
CCCFFFFFHHHHHJJJJJEHJHIJJJJJJJIJJJJJJJJGIJIHHJJJIJ
@6938549/1
tacgaactggtccaaatcgagggcgccatccacgagccaatcttccgcta
+6938549/1
@CCFFFFFHHCFHIIIIIJIIIIIJJJIIJJJJJIGGGIJJJJJIFFHHB
@5584640/1
gcactattgacactaagaaatcacagagccccgggcccagatggcattca
+5584640/1
CCCFFFFFHHHHHJJJJJJIIIIJJIJIJJJJJJGGGI;BBAHIE@DHCG
@811686/1
aggcagttcaccatcgcttgtcatgtgttgaaattccgcgaaattggcac
+811686/1
BBCFFFDFHHFHGIIIJGIJGHHIEGHIJJGJJIIJJJJJIJJJJJJJJJ
@1483424/1
attttttatatagtgccccgatgatatgatatgtatttattatattgtga
+1483424/1
<@@FFFFFFHHFFFGIIIIIDFG<EFFDGADHGIIEF@GGGHIIAF@DD9
@1483425/1
attttttatatagtgccccgatgatatgatatgtatttattatattgtga
+1483425/1
@@@FFDFDHHDFHIDGIJIIAEEDG@HGFDGHECFGGGFIIHIIIJIIEC
@1483426/1
attttttatatagtgccccgatgatatgatatgtatttattatattgtga
+1483426/1
CCCFFFFFHHHHHHJJJJJIEGGGIIJIFIJIJFIIIJGIJIJJJJJIJJ
@4921655/1
cttgcggttaccccttctgttgggatgggggccgccccc
+4921655/1
BCCADDFDHHHHHJJIIIIEHGIJHHHIJIJJIIBHGHF
@4921656/1
cttgcggttaccccttctgttgggatgggggccgccccc
+4921656/1
CCCFFFFFHHHHHJJJJIJJJIJJGIJJJJJIIJAGHHF
@4921657/1
cttgcggttaccccttctgttgggatgggggccgcccccttcccttggtg
+4921657/1
CCCFFFFFHHHHHJJJJJIIJJJJIIJJJJJJJJIJJHF>BCEE>@=?5;
@7609117/1
ttctcatgacagaaatttaaacgttccagcaggtacttgcgtggacacgc
+7609117/1
CC@FFFFFHHGGHJIJJJJJJGIHIIIJIJIJJFHIIIIJIAFGHJJIJJ
@4922984/1
cttgctactaatattcgattcgataggtgctttgtctggttaactttagt
+4922984/1
@CCFFFFFHHHHHJJJDGIIIIIIJIJHGGGJGHJIJIJGHGIJIHIHID
@4922985/1
cttgctactaatattcgattcgataggtgctttgtctggttaactttagt
+4922985/1
CCCFFFFFHHHHHJJJJJJJJJJJIJJHHIJJJJIIIJJGIJJJJJJJJH
@6279651/1
gtccacgtaggttacctcgaaggattgttcgctagcgatctcctgca
+6279651/1
CCCFFFFDHHHHHJJJIJJIIIJJIIIIJIIJJJIIJJGJJJJJJJJ
@6942873/1
tactaatttgtgtaattgaagttcgtattatttcctcgaaatcaataatg
+6942873/1
@@8DDDFFHHFHFHIIJJJJJJJIJHIJJJIJJJIJJJIIJJJJGIJIJI
@6942874/1
tactaatttgtgtaattgaagttcgtattatttcctcgaaatcaataatg
+6942874/1
CCCFFFFFHGHHHIJJJJJJJJJJJJJJJJJJJIGJJJIJJJJJJJJJJI
@136972/1
aaaatataataaaaatttatagttttttgcatttttattcggcttattgt
+136972/1
CCCFFFFFHHHHHJJJJJJJJJIJJJJJJJJJJJJJJJJIIJJJJJJJJI
@1487192/1
attttttcggaaaaaaagtgagtttaggatatcttacgttctggcaacat
+1487192/1
CCCFFFFFHHHHHIJJIIGHIJHIHGJJGIJJJJJIIJIJJJIIJIEHJJ
@1487193/1
attttttcggaaaaaagtgagtttaggatatcttacgttctggcaacatc
+1487193/1
CCCFFFFFHHHGHJJJIGHIIFGIJJJJJJJJJJJJJHIJIJIJIHIIJI
@2847089/1
ccgccattctcttggctagcttctttgacttgccagtgccaatttcgcgg
+2847089/1
@??A?DDDFFBHDDGGGHEHD@EEBF<FHGIC>E4C::DC@B;FBBG@GE
@2187832/1
cagatcgataaaaaaatatcgcaatattagaaattttcaaatattcttcg
+2187832/1
B<?DFFFFHHHHHJJJJJJJIJJJJJJJIIJJJJJJJIIJJJJJJJIJIJ
@2187833/1
cagatcgataaaaaaatatcgcaatattagaaattttcaaatattcttcg
+2187833/1
CCCFFFFFHHHHHJJJJJJJJJJJJJJJJJJJJJJJJJJJJJJJJJJJJJ
@2187997/1
cagatcgttgttaaggaacacgcggtagcggaagattggctc
+2187997/1
CCCFFFFFGHHHHIJJJJJIJJJJJFHHJJJIJJGIJJJJJJ
@2187998/1
cagatcgttgttaaggaacacgcggtagcggaagattggctc
+2187998/1
CCCFFFFFHHHHHIIJJJJEGIJJJGHJJIJGGGHIIJIJJI
@2190794/1
cagatggcattcatgcagaaccgattaagaaaggggcagacaacttcatg
+2190794/1
C@CFFFFFHHHHHIJIIIIIJJJEIIIIIIJIJIJIIIIJIIIIIJIIJJ
@2191862/1
cagatgtctaaaatatttatgaaagttatttctcacagctaaagatgcaa
+2191862/1
BCCFFFDDHHHHHJJJJJJJJJJJJGHJJJJJJJJJJJJJJJJJIJJJJJ
@4925859/1
cttgcttcatgattgaaaatttgcaaggtttggaggagttgtactaattt
+4925859/1
@@<BBDDDFHFCFF@FGIIIIIGIEDHEHHIIHDGIFGIGIIIIIIGICE
@4925860/1
cttgcttcatgattgaaaatttgcaaggtttggaggagttgtactaattt
+4925860/1
@@@DDDDDDFDD?FDFHII>FH>EFHDGEHHGIDHI;C9?DDAGIIIGGI
@4925861/1
cttgcttcatgattgaaaatttgcaaggtttggaggagttgtactaattt
+4925861/1
CCCFFEFFFHDHHHIIIJJDHJGIIJIJEHIIJAHI@GDFGFAGIJJJJJ
@4925862/1
cttgcttcatgattgaaaatttgcaaggtttggaggagttgtactaattt
+4925862/1
CCCFFFFFHHGHHJGIJJJGIJIJJJJJFHIIJGJJGIIIJIJJJJJJJJ
@4925863/1
cttgcttcatgattgaaaatttgcaaggtttggaggagttgtactaattt
+4925863/1
CCCFFFFFHHHHHIJHJJJJJJJJJJJJFHHIJEHIDHGHIGIIJIJJIJ
@2192625/1
cagatgttggtccgccacactgtagagaattcacttatgaatgtggcata
+2192625/1
CCCFFFFFHHHHHIIJIJJJIIFHHIIJEHHGJJIJJJJIIIIGIJIIJJ
@2192783/1
cagatgttttaatgcacatttagctgcggtacacttggcaatacggtaat
+2192783/1
CCCFFFEFHHGHHJJIJJJJIIGIIIJFJFFHJIJIEIIIJIIJJJHGIJ
@7613451/1
ttctctttgacattgcttgtggtcacttttcgcgcaaaggtaaaatcgtt
+7613451/1
CC@FFDFFHHFHHJJIIJJHHICHHIJJJIIJIJIJJEIIFGHIJJHIFH
@7613452/1
ttctctttgacattgcttgtggtcacttttcgcgcaaaggtaaaatcgtt
+7613452/1
CCCFFFFFGHHHHJJJIJIGGIAHHJIJIIIGIHHGIIEE9?FHI<8CBF
@7617077/1
ttctgcatgaatgccatctgggcccggggctctgtgatttcttagtgtca
+7617077/1
?@?=BDEFHHHHHJJJJJIHGFIJHGIIGIIIJJBFGDDGGJJJJHCHHI
@816525/1
aggggatcatgaagctcgcttttcaaattctcgtgacttttctcccctgt
+816525/1
@@@;B@DD>D<<A?AFD:<<CGH>GC<CBDGFFGFFIE@FEEG<?>DEFI
@5596196/1
gcagccgagcccttggcttccttcggagttttgcctgttccgtagcagac
+5596196/1
@@@DDDDDHDHH?GBHEHIEI?EFEG?F:DGGBAH<B?FDFD<FH?@DAG
@148805/1
aaaatatcgcaatagctcaaaagggaacaatttttgtcgagttattgatt
+148805/1
CCCFFFFFHHHHHJIJJJJJJJJJJJJJJJJJJJJJHHJIJGHIJIJJJJ
@2202296/1
cagcaagttcttggctgccgaatgtttggcgtctttcttcgatcttccgg
+2202296/1
CCCFFFFDHHHHHJJIJJJGBHHIIIJIJJEFGGIJFAHGCAGIGEGIA<
@2850066/1
ccgcctttaaaaccaccccatctcaggtaagttccaatgagactttcaac
+2850066/1
@C@DFFFFFHHHHJGGIJJGGGCHHIJ?FHHHIJJJJJIIIIJJJJIIJI
@5597052/1
gcagctctattgacactaagaaatcacagagccccgggcccagatggcat
+5597052/1
CC@FFFFFGHHHHHIHJJIIJJJJJJJJIIIJJJJJJJJJJJJJJJJIJJ
@3516958/1
cgtaaaacaatatcgaccacttgtatagcttccgtcggagttgctct
+3516958/1
@@?DDDDDHH>FFH?FFEEEGI@CFEFGGEHIIIHGGG<:B9BGGC@
@820647/1
aggtaagccacttaagcacacatgttacataaatgtcaaaatttgacata
+820647/1
@@@DDFDDFHHHGJJIGIIJJIIIGIGIIIJEIIGFHGJJIJJIEIGEDE
@820743/1
aggtaatacactattattaggcactagttattaattataatcatcaatat
+820743/1
@@@DDFFDHHHGHIJJJJJJJIGGHHIHHJIJJIJJJJJIIIJJJIIIIJ
@7619792/1
ttctgggcttttcctgcttttttagcagctttaccattcgtcttatcgat
+7619792/1
CCCFFFFFHHHHDHIIIIJIJJJJBHIGJIJGJIIJJJJGIJJIJJJJJI
@3518791/1
cgtaaagtgaccaaagcaaagacgcaataagtga
+3518791/1
?@??DDDDACDDFIIIFHBGGD;??8?8:?111C
@3518792/1
cgtaaagtgaccaaagcaaagacgcaataagtgatacaagaaaatataca
+3518792/1
=B1ADDFBFHHHGJIGJJJJIJJJJJJJJJJFGGIIJJJJJJJJJJJJJI
@3518793/1
cgtaaagtgaccaaagcaaagacgcaataagtgatacaagaaaatataca
+3518793/1
?@?DDDDAFFAHDHIBAEGI;B@EGGHEGIG?GG>GHGICHHIIFGHIII
@3518794/1
cgtaaagtgaccaaagcaaagacgcaataagtgatacaagaaaatataca
+3518794/1
@CBDFFFDHHHHHJJIJJJIJJJJJJJJIIJCGIJIJJIJJJJJJJJJJJ
@821687/1
aggtatatttatcacatcattcgtcgtgtaccacatctcggatcttgcta
+821687/1
@B@DDFFFHHHHHJJJJIJJJJJHGIHIHGHGGHJJJJJJJGIIJJJJII
@4937624/1
cttggagccagccaatgggattgcccatcactttgtcatcgaacgatgtc
+4937624/1
CCCFFFFFHHHGHIJJJJJIHIJIJJJJJJJJJJJJJJJIJJJJIIJJII
@7622388/1
ttctgtttgacattcgaaaagtaaacgtcagtttgcgtttcaatgcatcg
+7622388/1
@@@FDBDFFHHHHIIFGAHIDHGIIICBFEEIG@FFHFGGID<FH<FHII
@6951711/1
tagacatactttatgctcttgacatttcgttaaagaaccacaaaatgtga
+6951711/1
CCCFFFFFGGHHHJJJJJJJJHIJJJJJJJJJJJJIIIJJJJJJGIIIIG
@1497456/1
atttttttatcgatctggcttcaatgtttgaatgatgattatataacgag
+1497456/1
CCCFFFFFHHHHHIIJJJIJJJIJJJJJJJJIJJJJIFJJJJIJJIIJJJ
@1497457/1
atttttttatcgatctggcttcaatgtttgaatgatgattatataacgag
+1497457/1
CCCFFFFFHHHHHJJJJJJJJJGJJJJJJJJJJJJJJJJJJJJJJJJIJJ
@6953601/1
tagagaggttcactaaaaaatattaggaatccactacaaggttttcaata
+6953601/1
:?@ADBDD=C:?BBBFBGIIDHEHIIE>4C<?CCFEFEEDF<BFGI@DFF
@6953602/1
tagagaggttcactaaaaaatattaggaatccactacaaggttttcaata
+6953602/1
CCCFFFFFFHHHHJJJJJJJJJJJJJJJJJJIJJJJJJJJJDHIJJIJJI
@6954550/1
tagaggagtttttagaaattctcaaagacctaggaccatgggg
+6954550/1
@@@;DDDADFFH?HFHIGIEA?ADHG4CFCCHHABF?FHCDHI
@7626761/1
ttcttctgggcttttcctgcttttttagcagctttaccattcgtcttatc
+7626761/1
CCCFFFFFHHGHHJJIJJJJJJJJJJIJJJJJJJJJJJIJJJJIJJJJJJ
@6299418/1
gtccgtgccccttgcggttaccccttctgttgggatgggggccgccccct
+6299418/1
@@@4ADDFHHHHHIJJJHJJJIJJJJJJIJJIJICHIJIIIJIGFFDDD>
@824091/1
agtaaaacacgaagaaagtaaagttacaccagttgaagaaatacaaacaa
+824091/1
B@BDDFFFHHHHGIJJJIFHIIJGIJJIJJJJHHGIGIJIIJIJJJJJJJ
@4257359/1
ctgaagaatatatcttgaagaactattatttttttttttttatttttcat
+4257359/1
CCCFFFFFHHHHHJJJJGIIHIJJJJJJJJJJJJJJJJJJHBEFFFFFCE
@5602377/1
gcaggttttttaacagtttgaaaaccttgataaatggaacgaaattaaac
+5602377/1
CCCFFBDFHHHGHHIIHIJIHHIJIJJJIJJJIJJJJIJJJIJJJJJJJJ
@161191/1
aaaatgtcaaaattttgcaaattatgtggcattttgacatttatg
+161191/1
;?@DA?DDHH?FFDA<FHIIIFCHGGFEH?HIHICHGHIGGEGB?
@161192/1
aaaatgtcaaaattttgcaaattatgtggcattttgacatttatgtgaca
+161192/1
C@CFFFFFGFHHHJJJJJJJJJJJJJJIJJJIIJJJJJJJJJJJJIJIIJ
@164052/1
aaaattagttgctatccttctctttgacattgcttgtggtcacttttcgc
+164052/1
CCCFFFFFHHHHHJJIJIJJJJJJJJJIJJJJJJJJHHIHIIJJJJJJJJ
@164053/1
aaaattagttgctatccttctctttgacattgcttgtggtcacttttcgc
+164053/1
CCCFFFFFHHHHHJJJJJJJJJIJJJJJIJJJJJJJJJIIIJJJJJJJJJ
@5603943/1
gcagtcccacaaagtttcacagttccacaaaacgctgaaaaattccgtcg
+5603943/1
@CCFDDFFHHHHHIHHJJJIJJHIIJJJJJJJIGJGDGIIJIJJJJIFGG
@5603954/1
gcagtcccttctggatactgtcctggattttaaatctttcatattcccta
+5603954/1
@@CFDBDEHHHH?GEHIIE>IIEEGC3AHFEIIII9BGE>99?CG4?FG9
@6957359/1
tagatttcgaggcaaattgattgatttgcccagcacaaacttggaga
+6957359/1
@@@DDDDDFFBFDBGIEF<AEH<AHHH@EFIICE9?BFFIDEFFEIF
@5605153/1
gcagttcaccatcgcttgtcatgtgttgaaattccgcgaaattggcactg
+5605153/1
@@@FDFFFHHFFHIIIJGFDAHGGHIIGHIIGGIJFJGEHGIJIBHIGAH
@6958900/1
tagcacaacaaaaaagatggcgaaacaattagcagcaagagaaatgctgg
+6958900/1
CCCFFFFFHHHHHJJIJJJJJJJJJJJJJJJJJJJIJJJIJJIJJJJJJH
@5606764/1
gcataaaatataataaaaatttatagttttttgcatttttattcggctta
+5606764/1
CCCFFFFFHHHHHJJJJJJJJJJJJJJJJJJJJJIJJJJJJJJJIIJJJJ
@166277/1
aaaattcgttctacatatgaaacatgtcagttatatattcacctttatat
+166277/1
CCCFFFFFHHHHHJGIIJJEHJJJIJHJJIJJJJJJJJJJIJJJJJJJJJ
@166278/1
aaaattcgttctacatatgaaacatgtcagttatatattcacctttatat
+166278/1
CCCFFFFFHHHHHJIHIJJJJIJIIIFEHIGJJIJJJJJIIHIIJJJJJI
@168765/1
aaaatttatacagcactactatgttaccttttggagaacaaaaagaaggc
+168765/1
CCCFFFFFHHHHHJJJJJJJJJJJJJJJJJJJJJJJJJJJJJJJJJJJIJ
@168792/1
aaaatttatagttttttgcatttttattcggcttattgtaatattcctcc
+168792/1
CCCFFFFFHHHDHJJJJJJJJJJJJJJJJJIJJJJIJJHIJJJJJJJJJJ
@168793/1
aaaatttatagttttttgcatttttattcggcttattgtaatattcctcc
+168793/1
CCCFFFFFHHHHHJJJJJJIJJJJJJIJJJJJJJJJJJIJJIJIJIJJJI
@169429/1
aaaatttctaatattgcgatatttttttatcgatctggcttcaatgtttg
+169429/1
<@@FDDFDBHFFF@FIIIIIIIIIGIGGE<B@GIGIB@BDHGICEHIIGH
@169430/1
aaaatttctaatattgcgatatttttttatcgatctggcttcaatgtttg
+169430/1
C@CFFFFFHHHHHJJIJJJJIJJJJJJJJIIJIJIIJJIJJJJJJJHJJG
@169431/1
aaaatttctaatattgcgatatttttttatcgatctggcttcaatgtttg
+169431/1
CCCFFFFFHHHHHJJJJJJJIJJJJJJJJJJIIIJJJJJJJJIHJJJJJJ
@3527142/1
cgtacggttcaagtagctgaagtaaaagtgtgctccattggtttatcctc
+3527142/1
BB:BDDFBHHHHGFFGIIIIJIFJIJJIGHHGIIIJGEHHGGHIIJJJJJ
@6961431/1
tagcgaacaatccttcgaggcaacctacgtggacatcgaagaaaaaacat
+6961431/1
@<1=DADDF?DF>FAHGEEE1:DH>FG9DBD@DGGG>D3B@F9FACEEC?
@6962904/1
tagctgttcactttttggtcatgattttgaggtactcgagggcatgatga
+6962904/1
CCCFFFFFHHHHHJJIHJCEHIJHIJIJIIJJCFGHJIJIIFHIJJIJJJ
@6963115/1
tagctttagaggtaatacactattattaggcactagttattaattataat
+6963115/1
CCCFFFFFHHHHFHIJJJJJJJJJJJJJJJJJJJJJIJJJJJJJJJJJJJ
@4263328/1
ctgaagtaaaagtgtgctccattggttta
+4263328/1
@@@FFA;DBHAHDEA@BFIECCBCEEEC;
@6963415/1
taggaaacggtttatgagcaacatcaacatttaaaagtggcttccagcct
+6963415/1
@@@?DDDFGD?FAGHIGGGEGCHHIICEGICHGIJHH?HGIGDHGIG@GE
@2211204/1
cagcagtcccacaaagtttcacagttccacaaaacgctgaaaaattccgt
+2211204/1
C@CFFFEFFHHHHIBGHIJJIJJEHIIJJIIIIGIJJFIIJJJIGIJIJI
@2211205/1
cagcagtcccacaaagtttcacagttccacaaaacgctgaaaaattccgt
+2211205/1
CCCFFFEFHGHHHJJJGHJGIJJIHHJIIIGBHGHIIIJJIJJJIIGGHH
@4946179/1
cttggcaatacccttattcccaaccaagccataaatagaagtgctccccg
+4946179/1
CCCFFFFFHHHHHJJJJJJJJJJJJJJJGHIJIJJJIHIIJIJIJIJJJD
@7631569/1
ttcttttccggaaaatgctcgaaaactcaattggcgcacattcagcaggt
+7631569/1
@@@DFEFDHHGFHHI<EHHEEHIGIIGIIIGIGGGGEIFEGHIIIIGIIG
@2857252/1
ccgctatttggtacgacgacaaagattacatcatatttgcctttaac
+2857252/1
CCCFFFFFHHHHHIJJJIFIGIIJJJJJJGIJJJJJJIJJJJIIJJI
@2857523/1
ccgctccgggcgttccgttggtctgattggcttgttcggg
+2857523/1
CCCFFFFFHHHHHIIIGFHIJDGGIHIIIJJJI08B81AH
@6966059/1
taggcactagttattaattataatcatcaatattatctatcgatactgaa
+6966059/1
CCCFFFFFHHHHHJJJJJJJJJIJJIJJJJJJJJJIJIJJJJJJJJJJHI
@4950217/1
cttggcgttgaagctgagagtctcttcgtcactcgcaaatgtagaaggca
+4950217/1
CCCFFFFDHHHHGJJJJJJJJJJJJJJJJJJJJJJJIJJJIJIJJIJJJI
@4950218/1
cttggcgttgaagctgagagtctgcaaatcggccaacttcttgccgacgg
+4950218/1
CCCFFFFFHHHHHJJFJHII@HHCHIIIIIJJJJIJJJJIEIHIJJJJJH
@5613539/1
gcatggaggccatttcttgagagtagagcaatttggcttcttcccccaag
+5613539/1
<@@FFFBDBHHFHIGIIIJHGBGAFDFHHHIIJGGIJEEFHIGIIJGBGI
@4952004/1
cttggctgccgaatgtttggcgtctttcttcgatcttccggttccggtgg
+4952004/1
@@CDDDFFDHFFHEECGIGIEH:EGIIGEGEGGFFHIGG6FABHHAA4;A
@4952005/1
cttggctgccgaatgtttggcgtctttcttcgatcttccggttccggtgg
+4952005/1
CCCFFFFFDHF?FGBFGI?EEA?ECGI@BGA=0?BBFFHFGGF=F<B5@A
@4952006/1
cttggctgccgaatgtttggcgtctttcttcgatcttccggttccggtgg
+4952006/1
CCCFFFFFFHFCFEEFHIGGFHFHHHIEHJGIBGHHGIIIIHJGIEGAEH
@2217988/1
cagccaagaacttgctggatctcttggtcggaaaagtaacgcccgaacaa
+2217988/1
CCCFFFFFGHHHHJJJJJJJJJJJJIJHHIJIJJJJFGGIJJJJJJJJJJ
@2218274/1
cagccaatgggattgcccatcactttgtcatcgaacgatgtcaccacctg
+2218274/1
CCCFFFFFHHHGHJJJJJJJJJJJJJJJJJJJJJJJJIJJJJJJJJJJJJ
@4952712/1
cttggcttccttcggagttttgcctgttccgtagca
+4952712/1
CCCFFFFFDFFHFGIGECGHI>?DCEEG?GA???;9
@4952713/1
cttggcttccttcggagttttgcctgttccgtagcagacggccactggca
+4952713/1
?@8ADE?DFHHHFIIGIFGIIGGIJIIJIJJJJJJJJGIJJIHIJJJJJG
@4952714/1
cttggcttccttcggagttttgcctgttccgtagcagacggccactggca
+4952714/1
CCCFFFFFGHFFHIJGIEGHHECHIIGIHIGGIJIGGFGGGEGGIHJIEH
@2861919/1
ccggaaaagaagattgcaccccgaaaagtttgggtacaacctctatactt
+2861919/1
CCCFFFFFHHHHHIJJJJJJJJIJJJJJHIIJJJGHJJJJJJJJJJJJJJ
@2862019/1
ccggaaaatgctcgaaaactcaattggcgcacattcagcaggttttttaa
+2862019/1
@C@FFFFFHHHGGGIJIJJJJJIJIGGIGIIIJJJJJIIJIGDEHIJJGI
@2862020/1
ccggaaaatgctcgaaaactcaattggcgcacattcagcaggttttttaa
+2862020/1
CCCFFFFFHHHHHJJJJJJJJIJJJIJJJJJJGIJJJJJJJJDGIJJJJI
@2862021/1
ccggaaaatgctcgaaaactcaattggcgcacattcagcaggttttttaa
+2862021/1
CCCFFFFFHHHHHJJJJJJJJJJJJJIJJJIIJJJJJJJJJJDGIIJJIJ
@5618429/1
gcatttttattcggcttattgtaatattcctccatagttcttacatcctt
+5618429/1
CCCFFFFFHHHHHIJJJJJJJFGIJJJJJJJJJJJIJJJJJJJJIJJJJJ
@2863195/1
ccggaaccggaagatcgaagaaagacgccaaacattcggca
+2863195/1
@@@ADADBFD?@?CD2ACDGEHIEI9:@AGDGEAGEHID<4
@2863196/1
ccggaaccggaagatcgaagaaagacgccaaacattcggcagccaagaac
+2863196/1
@@@ADDDDDF:FFEIIIBG;EFI9F?@D:?FFFF@<B<8@@ECEC<;>DD
@2863197/1
ccggaaccggaagatcgaagaaagacgccaaacattcggcagccaagaac
+2863197/1
@@CFDFFFHHFHGGFHIEGGGHIIIJIIJJJGDFHIJGIJJGDGEHEEFF
@2863198/1
ccggaaccggaagatcgaagaaagacgccaaacattcggcagccaagaac
+2863198/1
BCCFDFFFHGFHHJJJIEGGIJJIIJIJJJJJJJJJIJJIJJIJHHHHFF
@2863199/1
ccggaaccggaagatcgaagaaagacgccaaacattcggcagccaagaac
+2863199/1
CCCFFFFFHHHHHIIIJIGGIJJGGIEGHIJGIJJJJHIIIGEEEEHHFF
@2863693/1
ccggaagatcgaagaaagacgccaaacattcggcagccaagaacttgctg
+2863693/1
CCCFFFFFHHHHHJJJJIJIIJIJIIJJJJJJJJIIJIJIIJJJJIJJJJ
@5621530/1
gccaaacacacatagtacctctccacaaaaagggaaataaacaaggatgt
+5621530/1
CCCFFFFFHHHHHJJFHIJJJJJJJJJJJJJIJJJJJJJJJJIHJJJJJF
@5621531/1
gccaaacacacatagtacctctccacaaaaagggaaataaacaaggatgt
+5621531/1
CCCFFFFFHHHHHJJIJJJJJIJJJJJJJJJJJJIJIJJJJJIJJJJJJH
@5621685/1
gccaaacattcggcagccaagaacttgctggatc
+5621685/1
@7@D?D???CFBBFDDEHEG3<?BGH<<?C<8?D
@4268645/1
ctgaatcaaaaaattctccatcgttacaataagttattcggacaagttat
+4268645/1
@?@DDFFFHHHHHJJJJJJJJJJJJJJJJJJJJGIIJJJJJIJJJJHIJJ
@4268646/1
ctgaatcaaaaaattctccatcgttacaataagttattcggacaagttat
+4268646/1
CCCFFFFFHHHHHIJIJJJGIJIHJJJJJJJJJGIJJJJJJJJJJJHJJI
@4268647/1
ctgaatcaaaaaattctccatcgttacaataagttattcggacaagttat
+4268647/1
CCCFFFFFHHHHHJJJJJJJJJJIJJJJJJJJJHIJJJJJIJJJJJHJJJ
@4957708/1
cttgggggaagaagccaaattgctctactctcaagaaatggcctccatgc
+4957708/1
CCCFFFFFFHGDHGIJJJJJJJJJJJJJJJJJJJJJJJJJJJJJJJJJJJ
@4957709/1
cttgggggaagaagccaaattgctctactctcaagaaatggcctccatgc
+4957709/1
CCCFFFFFGHHHHIGIGIJIIDGIJJIJJJJJJJJJJJIIJJJJJJJIII
@4957941/1
cttggggtcaacaacagcccgttccgccacagcaacaacctcgagcg
+4957941/1
CCCFFFFDFHHHHJJJIIJJJHJJJJJJJJJIJJJJJJJJJJJIJJJ
@4271420/1
ctgaatgtaattttttatatagtgccccgatgatatgatatgt
+4271420/1
@@@DDD?A??DDF@GHGIAHGB<CFHEB:1CC<DHD9F<9000
@3536976/1
cgtcaacaacaaagttccccaccaaagcaaatgggtccacatggagatgt
+3536976/1
CCCFFFFFHGHHHIFHIJJJJJJJJJJJJJIHIIIGGHIJJJJJJJIJIF
@4963999/1
cttggtcggaaaagtgactcccgaacaagccaatcagaccaacggaacgc
+4963999/1
@CCFFFFFHDHHHJEGGJIJJJFIBHHIGICHIIJIGHJIGIJJGGIIBE
@4964000/1
cttggtcggaaaagtgactcccgaacaagccaatcagaccaacggaacgc
+4964000/1
CCCFFDEFHHHHHJFHIHGIIJHHGJJJJJJJIJJJIIJJJJJJJJIIGG
@4964849/1
cttggtgaacacatactttattcgtcatcgctccccacgagcgtttcttt
+4964849/1
@?;DDADDDFDAFHGEDFHBIFHEAFF@EB@FADGHEFHDFEGFFHECFH
@2871265/1
ccggagcggctgatatcaccaatcaggtggtgacatcgttcgatgacaaa
+2871265/1
@C<DDFFFHHHHAGGGEFHIIICGGCH?DF?FGGIGIIIIIIIIIIIIII
@7638451/1
ttgacattctataaagacgttagagaggttcactaaaaaatattaggaat
+7638451/1
CCCFFFFFHHHHHJJJJIJJJJJJJJJJIJJJJJJJJJJJJIJJJJIJJJ
@7638541/1
ttgacatttatgtgacataatttgcgacatttgacgtacggttcaagtag
+7638541/1
CCCFFFFFHHHHHJJJJJJJJJJJJJJJJJJJJJJIGIJJJGIJJJJIJJ
@186197/1
aaacaattagcagcaagagaaatgctggaaaagttaaacgatattctaca
+186197/1
C@CFFFFFHHHHFHIIIHJIJJJJJJJJJJJJIGIIIJJIJJJJJJJIIE
@838462/1
agtggattcctaatattttttagtgaacctctctaacgtctttatagaat
+838462/1
@@@DDEFFHHGHHBF4:C@IDCEEHIEIIIIEH<FGEHIGEHIGCIBHGC
@839015/1
agtggtttttttctaaaatcaatttacatattatttttgacttgaataaa
+839015/1
BCBDFDDFHHHHHJJJJJIJIJJJJJJJJJJJJJJJJJJJJJJJGIIJJJ
@7642314/1
ttgagttttcgagcattttccggaaaagaagattgcaccccgaaaagttt
+7642314/1
CCCFFDFFHHHHHIEGIJJIJJJJJJIEGIGGIJJIJJJJJJIIGII@GG
@7643166/1
ttgatattcgaaaagtaaacgtcagtttgcgtttcaatgcatcgata
+7643166/1
CC@FFFFFHHHHHJIHIJJJJFHIIIJJJJIGIJIJJIJIJJJJJJJ
@4282897/1
ctgacatgtttcatatgtagaacgaattttgtgcatacaaaaatagtaaa
+4282897/1
;;?A;B;DFFHHD@DA:AFED<@:C@<2<F9<CECGE?CFB8?DFHHGE@
@4282898/1
ctgacatgtttcatatgtagaacgaattttgtgcatacaaaaatagtaaa
+4282898/1
CCCFFFFFHHHHHJJJIIJJJJJJJJJJIJJIIJJJJJJJJJJJJJFIIJ
@4282899/1
ctgacatgtttcatatgtagaacgaattttgtgcatacaaaaatagtaaa
+4282899/1
CCCFFFFFHHHHHJJJJIHIJJJJJJJJJJJIJJJJJJJJJJJJJJIIJI
@5631469/1
gccaagggctcggctgctcatcatgccctcgagtacctcaaaatcatgac
+5631469/1
CCCFFFFFHHHGHIJGBAGEGGGEGHGI@EGGH?FFI<FFHIJEABBCGG
@5633432/1
gccaatcagaccaacggaacgcccggagcggctg
+5633432/1
CCCFFFFFHHHHHJJJJJJJIJJJIIJJJJIF68
@5633433/1
gccaatcagaccaacggaacgcccggagcggctgatatcaccaatcaggt
+5633433/1
@@@DFFFFFFHHHIGHGFGJIJJJJIIIJIIIJIF@CD?CEHHF?7?;C>
@5633746/1
gccaatcttccgctaccgcgtgttccttaacaacgatctggtggccaccg
+5633746/1
@@@FDFFFHFHDFGJJIJGGFH?FDDHGHJJIIHJIIIJD<FHDGGGJJI
@5637475/1
gccacatcttgtgagccgccattctcttggctagcttctttgacttgcca
+5637475/1
@@CFFFFFHHHHHJJJJIGIGHJJJJIJIJJJJIIIIGGIJGBDFI<DGG
@5637476/1
gccacatcttgtgagccgccattctcttggctagcttctttgacttgcca
+5637476/1
@CCFFFFFHHHFHIJJJJIJ:FHIGHIJIIIIIIGGIGGIJ>FIIIGGIB
@5637477/1
gccacatcttgtgagccgccattctcttggctagcttctttgacttgcca
+5637477/1
CCCFFFFFHHHHHJJJJJIJIJJJJJJJJJJJIIJJJIIJJFGIJJEIJG
@5637843/1
gccaccaatgcttggtgcagctatccactttgccagtggccgtctgctac
+5637843/1
8?@DDDDDHFFAFGHEBBGHG@:ACFIGGGGGEHGFDFHIFIDGHEEHBE
@842787/1
agttccgacattttttctgattccgaaaatgttcttacattccatgttca
+842787/1
@@?DFFFFGAHHHIIIBFHCHIGIIIIIIGDGHGGIEHGIIIIIIIEHGF
@3541567/1
cgtcagccgccatattgatttaattttgacatgttagaatgccctattga
+3541567/1
@C@DDFDFAFHDBEEHBCFHHAGGIII@GEGGGHIIGGIHBGIIAGHIII
@3541568/1
cgtcagcctccatattgatttaattttgacatgttagaatgccctattga
+3541568/1
?@=DDDDD?DH:ACFIBBHIIAHDHIIEFGHIGHIEBHIEFHHI>DGIGF
@2880395/1
ccggctactcttactctataatcgaatctattgttatgagttcccgtgac
+2880395/1
CCCFFFDFHGFGDHFGIGJHJIIIIIJHIGGJJHIIJGGEHIJJJJIJEI
@5638196/1
gccaccggaaccggaagatcgaagaaagacgccaaacattcggcagccaa
+5638196/1
CCCFFFFFHHHHGJFIJJGIIAHHIIIIGIFIJJJJJJJIJJJJHFFFFE
@2884333/1
ccgggatctaagttttcacaagtttcgtatatgtgacacgtaataagaaa
+2884333/1
CCCFFDFFHHHGFGIJIJIJJJHGIJIIJJJIJIJJJJIJGIJJJHIJFI
@4973450/1
cttgtaaaaataaaagggacggcaaacagagggcatctcaagcaattctt
+4973450/1
=@:ABDFFHHHHHJJJIGIIIJIJJJJJGIJJGJJJIJIJIIJJGIJJIJ
@5639382/1
gccactggcaaagtggatagctgcaccaagcattggtggcgattggtcaa
+5639382/1
CCCFFFFFHHHHHEHIIIIGGGIJEIJIIIIIIJJJCGGGIDGHGJBFEG
@5639478/1
gccacttaagcacacatgttacataaatgtcaaaatttgacataatttgt
+5639478/1
:1?D;B::2=DA:A2:<CFFFIIIII9F4<FF?91C?BF@>?9DB9?BDD
@5640513/1
gccagaacgtaagatatcctaaactcacttttttccgaaaaaatatcgca
+5640513/1
CC@DFFFFHFHHHJJJJJJJJIIJJHIIIJJJJJJJJJJJJJIIJJIJIJ
@5640514/1
gccagaacgtaagatatcctaaactcacttttttccgaaaaaatatcgca
+5640514/1
CCCFFFFFHHHHHIJJJJJJJJJJJJJJIIJIJGIJJJJJIJJJJJEHIJ
@4979380/1
cttgtagtggattcctaatattttttagtgaacctctctaacgtctttat
+4979380/1
@@CFFAF=DDFFHGIIIGIIEHIHIGIH?EEFGIGHIIIIIGCBDGEFHH
@4980391/1
cttgtatcacttattgcgtctttgctttggtcactttacgcgcgaaaacc
+4980391/1
:=14ABDEHHHHHJJJJJJIIJJIIHIJJJJIJIJJJJIJIJIJIIJIHH
@4980392/1
cttgtatcacttattgcgtctttgctttggtcactttacgcgcgaaaacc
+4980392/1
BCCFFFFFHHHHHJJIJJHIJJJJJJJJJJIJJJJJIJJJJJJJIIJJHH
@4980393/1
cttgtatcacttattgcgtctttgctttggtcactttacgcgcgaaaacc
+4980393/1
CCCFFFFFHHHHHJJJIJHHJJJJJJJJJJIJJJJJJIJJJJJJGIJJHH
@4980394/1
cttgtatcacttattgcgtctttgctttggtcactttacgcgcgaaaacc
+4980394/1
CCCFFFFFHHHHHJJJJJIIJJJJJJJJJIIJJJJJJJIJJJJJIIJJHH
@2886121/1
ccggggctctgtgatttcttagtgtcaatagtgctgccgttacttcctca
+2886121/1
CCCFFFFFHHGFHGIIJGHIGHEFHIGIGIIFIIIIIIJGIJJJJJJJIJ
@7653072/1
ttgcggtttaccccaagcttgaggttcctg
+7653072/1
@@@DDD@A@AFD:2:?CBAFECFGGIEAGF
@7653073/1
ttgcggtttaccccaagcttgaggttcctgtggtggagtttgttgtctac
+7653073/1
CCCFFFDFHGHHHJJJJJJJJJJJIIJJJIJJJGHIDGFGHIGIIIJIIJ
@4982534/1
cttgtattttgttcctcaggtaaagggcatgttaatgtcatcattatttt
+4982534/1
BBCFBDFFHHHHHIJJJJJJEHIJJJJIJJIJJJJJJFIGHHIJJJJJJJ
@6982412/1
tatactttgcatagaattagtggttttttttctaaaatcaatttacatat
+6982412/1
C@CFFFFFFHHHHGGIGGIIACGAGHIIEGDHIJJIIGIGEGIHJFFHGH
@5642226/1
gccagatcgataaaaaaatatcgcaatattagaaattttcaaatattctt
+5642226/1
@7:DDDDDHHHHHIIIIIIIIIIIIIIIIIIIIIGIIIIIGIIIIIIIII
@5642227/1
gccagatcgataaaaaaatatcgcaatattagaaattttcaaatattctt
+5642227/1
@@@FFFFFHHHHGJJJIIHIEHECGHGIJGIIJIJJIJGDGIJJJJGJJG
@5642228/1
gccagatcgataaaaaaatatcgcaatattagaaattttcaaatattctt
+5642228/1
CCCFFFFFHHHHGJJJJJIJIJIJJJJJJJIIJIJJJJIGGIJJIJIIJG
@5642229/1
gccagatcgataaaaaaatatcgcaatattagaaattttcaaatattctt
+5642229/1
CCCFFFFFHHHHHJJJJJIIHGGGHHHIJCDDHJDHJJIEGIJJJJJJJH
@5642230/1
gccagatcgataaaaaaatatcgcaatattagaaattttcaaatattctt
+5642230/1
CCCFFFFFHHHHHJJJJJIJJJJJJJJJJJJJJJIJJJJJJJJJJJIJJJ
@5642231/1
gccagatcgataaaaaaatatcgcaatattagaaattttcaaatattctt
+5642231/1
CCCFFFFFHHHHHJJJJJJJIIJIIJJJJJJJJIIIJJJJJJJJJJJIIG
@202149/1
aaaccttgcaaattttcaatcatgaagcaagattttacctgaacaatttg
+202149/1
==@DFADFHHHHHIHI>EHIIII<CHIGIBD3CDHIEB@G<9BGHEI>GA
@5643074/1
gccagattaaattttcttacccctagatatgtgaacagaaaaggagttgc
+5643074/1
BCCFFFFFHHHHHJJJJJJJJJIJJJHJJJJJJJIJIJJJJJJFIJHIIJ
@2233966/1
cagctatccactttgccagtggccgtctgctacggaacaggcaaaactcc
+2233966/1
CCCFFFFFHHDHHJJJIIGHIIEHIFGFIJIIJIIIJGGJIJIGGIJJGI
@2233967/1
cagctatccactttgccagtggccgtctgctacggaacaggcaaaactcc
+2233967/1
CCCFFFFFHHHHHJJJJJJIJJJJJIJJJJJJJJJJJJIJJJJHIJJJIJ
@1517116/1
attttttttttttatttttcatcacagtgatgtttgtttcagaacaaacc
+1517116/1
CCCFFFFFHHHHHBHIJJJGEEEEHIICGGEGGHIACHIGHEHHEFFFFF
@852030/1
ataaaataacatttgtttgcctctcagtcgccatattgatttaattttga
+852030/1
CCCFFFFFHHHHHJJJJJJJJJJJJJJJIJJJJIIJJJHIIJIJJJJJIH
@4292549/1
ctgacttgcatttcataattaaggtaatccacggcatttctggtcgtggg
+4292549/1
BC@FFFFFHGHHHJJJJJIIGIJJHHIJJGHIIJIGIJIJJIIGHIEEBH
@6983969/1
tatagctttaggaaacggtttatgagcaacatcaacatttaaaagtggct
+6983969/1
CCCFFFFFHHHHHJJIJJFHIIJJJJJJJJJJJJJJJJJJJJJJJDHI?D
@5644324/1
gccagccaatgggattgcccatcactttgtcatcgaacgatgtcaccacc
+5644324/1
CCCFFFFFHHHGHJJJJJJJJJJJJJJJJJJJJJJJJJIJJJJJIJHIJJ
@5644325/1
gccagccaatgggattgcccatcactttgtcatcgaacgatgtcaccacc
+5644325/1
CCCFFFFFHHHHHIIJGJJJJJJJJJJJJIJJIJJJIJJJJJJJJJJJJJ
@2894938/1
ccggtgggtcatttataccgttaaccttataacttcttctagaactgggc
+2894938/1
@@CFDDFDFDHHGIIIIDHIHIEIIHGIJJJJIIIJJJGIIIEHIJIIGH
@206917/1
aaacgctcgtggggagcgatgacgaataaagtatgtgttcaccaagagaa
+206917/1
CCCFFFFFGDHHHJBGBEDEGGGHHJJJJJG@FEE=FFHHIJJIJGAHHC
@209031/1
aaacgttaaattttaaaagcctcttaaatttaactgaaatatagaataca
+209031/1
@CCFFFFFHHHHHJIJJJHIJIIGHJJJJJJJJJJJIJJJJJJJJJJJJJ
@3549206/1
cgtcgcggcatcactcccaaatacgaactggtccaaatcgagggcgccat
+3549206/1
CC@FFFFFDFHHBFEEHIEHIBGHGEIIHIIBDHGGIGIGHIIIFEBCBB
@852495/1
ataaaatacggcaaagagaagaaaggccgatagaatgaagtgaaagtcga
+852495/1
@@7BDEED>FHFHIIIBHIGIGIGHC@FA<FHGGGGGIHGGHEGFF=BFD
@852927/1
ataaaatataataaaaatttatagttttttgcatttttattcggcttatt
+852927/1
CCCFFFFFHHHHHJJJJJJJJJJJHIJJJJIIJJJJJJJJJIIIIIJIJJ
@852928/1
ataaaatataataaaaatttatagttttttgcatttttattcggcttatt
+852928/1
CCCFFFFFHHHHHJJJJJJJJJJJIJJJJIJIJJJJJJJIJIJIIJJJJJ
@6986629/1
tatatagtgccccgatgatatgatatgtatttattatattgtgaaaaggg
+6986629/1
CCCFFFFEHHHHHIGGHHIJJJIIJJJHIJJJJJJJJIJJJHIJJJJIGG
@6986888/1
tatatattcacctttatatgtcacattttgtggttctttaacgaaatgtc
+6986888/1
CCCFFFFFHHHHHJJIIIIGGIIJGIJJJJHIIIIJIJJJJJJJJJJJII
@6328262/1
gtcgaacgttcttctgggcttttcctgcttttttagcagctttaccattc
+6328262/1
@@@DDDDDAFBDH>FDHI;EHIIEHEAADHIIIIAFHDFFHIIBFHGGHC
@6329370/1
gtcgaagtctttcgagacatactcttcggagaatcacaaaactcatgata
+6329370/1
??=BDDFFFHGGDEBHFHIFIIIGIIEIGHHEHIIIIGIIIH>FHIGHGI
@6989959/1
tatcaaggttttcaaactgttaaaaaacctgctgaatgtgcgccaattga
+6989959/1
CCCFFFFFAFHHHJJJJJIJJJJJJJIJJJJJJIHHIIIIIJJIJJJJJG
@1526898/1
caaaaacagtgtgaattagatgctggtgcagctataccttcatctgttaa
+1526898/1
CCCFFFFFHHHHHIIJIIIJJJJJJJEHIIJJJJJJJJJJJJJJIIIIHH
@6991556/1
tatcaccaatcaggtggtgacatcgttcgatgacaaagtgatgggcaatc
+6991556/1
CCCFFFFFHHHHHJFHIHJJJJJJJJJJJJJJJJJJIJFGIJJHJJIJJJ
@6991838/1
tatcacgattcataaaagtaatataaccttagattttgaggcaaattgat
+6991838/1
CCCFFFFFHHHHHJJJJJIJJJJIJIJJJJJJGIJJIJJJIJIIIIJIJJ
@4297365/1
ctgagagtctcttcgtcactcgcaaatgtagaaggcagattgttaccctc
+4297365/1
@?;?ADDDHHFFFEEEEGHCHEGGHFHI@FFFGICHHGIGGIHGGGIIII
@4297366/1
ctgagagtctgcaaatcggccaacttcttgccgacggaatttttcagcgt
+4297366/1
@CCDDDFAFHHHHIIGIHGDH@@FDHIIIIIIHFGGIBGGIIIIEFGGID
@1528542/1
caaaaaccccaaagaattatcttttttagagatggagtatcggatggaca
+1528542/1
CCCFFFFFHHDHHIHIJJJJIJJJIJJJIJJIIJJJGDGGIIJHIJI@ED
@855864/1
ataaacaaggatgtaagaactatggaggaatattacaataagccgaataa
+855864/1
CCCFFFFFHHHHHIJJJJJJJJJJJIJJJJIJJJJJJIJJJJIJIHGIJJ
@7664274/1
ttggcgttgaagctgagagtctcttcgtcactcgcaaatgtagaaggcag
+7664274/1
CCCFFFFFHHHHHJJJGJIEIAFIJIIGJJJIJEIIIJJJHHGIJJJIII
@7664769/1
ttggcttccttcggagttttgcctgttccgtagcagacggcc
+7664769/1
<;?DDDDDDFHFFGEAGHGB;FG@?EEEE@:DAGHA:?:@:@
@3554675/1
cgtctttatagaatgtcaatgttattctaaaaagaagactgctaaacgtt
+3554675/1
@?@D;DD;DB?BCFFACDHCHAEF?F@AEDB@G1CF;FFEAE@GBGGAFG
@4993300/1
cttgtggtcacttttcgcgcaaaggtaaaatcgttctagacatactttat
+4993300/1
@@@DD>D=AC?FFIIF?C8:?CFEF:?DF@FFEIIEFCB>BD?BFABCFC
@4993301/1
cttgtggtcacttttcgcgcaaaggtaaaatcgttctagacatactttat
+4993301/1
@CCFDEFDHHHHHJIIJIJJJJIJJHIJJJJIJJIJJIJIJJJIJJJJJJ
@212024/1
aaactatcctccacctacacaagctcaatacaatccccacattccacccc
+212024/1
@CCFFFFFHHHHHIJJJJJIIGGIEIIHIGIIJJGIJJIJJJIJIFIJHI
@1530323/1
caaaaacgtatgacaaaactatagagaaaccagaattacaggaaatggat
+1530323/1
@@?DDFFFHHHGGIIIIIIIICHIIICIIIIIIEGHIIGEEGHIIIIIII
@1530324/1
caaaaacgtatgacaaaactatagagaaaccagaattacaggaaatggat
+1530324/1
CCCFFFFFFHHGGIJJIJJJJJJJJJJJIJJJIJJIIJIIIIHGIIGIHI
@5652628/1
gccatatccaaatcatcgcacaccacagcttgagttctattgttgaccag
+5652628/1
CCCFFDDDFHFHFIGIGBAHIICCDGFHHEIHIG?FDHECHCHIDHG>FH
@5653142/1
gccatattgatttaattttgacatgttagaatgccctattgaaaaccttg
+5653142/1
CCCFFFFFHHHHHIJJJIJJJJJJJJJJJJJJJJJJJJJIJJJIJJJJJJ
@1532152/1
caaaaactggagttccttggtgatgctgtgctcgattttcttattacgtg
+1532152/1
CCCFFFFFHHHHHIJJJJJJFHIJIJJJIJJJIJFGIJJJJJIJJJJJJJ
@5653936/1
gccatcgaggcgtaaacgatcataccatgagaaatttaatgaaacgattt
+5653936/1
CCCFFFFFHHGHHJJJJIIJJJJJJJJJJJJJJJJJJJIJJJJJJJJJJJ
@5654499/1
gccatctgcgggacatgcacatctcttggagccagccaatgggattgccc
+5654499/1
CCCFFFFFHGHHDGIGGHHGIIJIIGIEIGIGGGEGJDHIJJJBHIIJIJ
@5654500/1
gccatctgcgggacatgcacatctcttggagccagccaatgggattgccc
+5654500/1
CCCFFFFFHGHHGJJJJIJIJIIJJJIEHHJJJIJJIJJIIJJIGJIJJJ
@5654521/1
gccatctgggcccggggctctgtgatttcttagtgtcaatagtgctgccg
+5654521/1
@@CFFFFFHBHHHIIGFG>FEC4D?FGHGAHGGBFFHFHFHGFHIIHGII
@6336991/1
gtcgagtcaaaagcgaagaatatttgaaaatttctaatattgcgatattt
+6336991/1
CCCFFFBDDHHHGIGBG<CGBDDHIGHIIIGIIEIGHGEGHBHGGIIIII
@6336992/1
gtcgagtcaaaagcgaagaatatttgaaaatttctaatattgcgatattt
+6336992/1
CCCFFFDFHHHHHJIIJIGIGHIGJJFIJJJJJJJJJJIJIJJJJJJIJJ
@6336993/1
gtcgagtcaaaagcgaagaatatttgaaaatttctaatattgcgatattt
+6336993/1
CCCFFFFFHHHHGJJJJJJJIIIJJJIJJJJJJJJJIJJJIIIJIJJJJJ
@858867/1
ataaacttttttcgggtttggaaaaatttcaaattgttcaggtaaaatct
+858867/1
CCCFFFFFHHHHHJIJGHJIJEHJJJIJJIJJJJJJJJJJJJIJJIJJJJ
@6338325/1
gtcgatattgttttacgttgtgctccttcacaaaatctacttcaagtggg
+6338325/1
C@@FFDDFHDBHHJJIFHICEECGIGGIJJJGIJGIIJJJJJIIIJIJJJ
@859934/1
ataaagcgttaccagcgcttgaggaagtaacggcagc
+859934/1
CCCFFFDFFHHHHJJDHIJIIIJGIJJHGIFGGBGH?
@6995958/1
tatcgatacacagtcatagatccaatcctataattatccatttcctgtaa
+6995958/1
??@:BDDDFBD8CGCHGIID@HHHGG;EFFHEG9F:?CFH@FBFHFE9?G
@6995959/1
tatcgatacacagtcatagatccaatcctataattatccatttcctgtaa
+6995959/1
CCCFFFFFHHHHFHGIIJIGIIJIJJJJJJIJGIEIIJJJJJGIIJIGGG
@6995982/1
tatcgatagctgttcactttttggtcatgattttgaggtactcgagggca
+6995982/1
BBBBDDDDHHHGHJJIJJJJJJGJFHIJJGIJJJJJJJDHHJJJJJJJJI
@6998569/1
tatctgtcgatgttgccagaacgtaagatatcctaaactcacttttttcc
+6998569/1
CCCFFFFFHHHHHIIJJJJGIJJIIIJJJJJJJJJJJJJJJJJJJJJJIJ
@6339868/1
gtcgatgttgccagaacgtaagatatcctaaactcacttttttccgaaaa
+6339868/1
B@@FFFFFHHHHHJGIJJIJJIIJJJJJJJJJJJIJIJJJJJJJJJIJJI
@6339869/1
gtcgatgttgccagaacgtaagatatcctaaactcacttttttccgaaaa
+6339869/1
B@BFDFFFHHHHHJIIJJGHIIJIJJJJJJJIJJJJIIIJJJJJJJIHII
@6339870/1
gtcgatgttgccagaacgtaagatatcctaaactcacttttttccgaaaa
+6339870/1
CCCFFFFFHHHHHJJJJJHIJJJJJJJJJJJJJJJJJJJJJJJJJJIJJJ
@860660/1
ataaagtacactttatttaagaacaaacaggggagaaaagtcacgagaat
+860660/1
@CCFFDEDFHHGHJJJJJJIFIJHIJJJJJJJIJIGIJGGFCGHFGJ@EH
@6341659/1
gtcgcaaattatgtcacataaatgtcaaaatgccacataacctgcaaaat
+6341659/1
CBCFFFFFHHHHHIJJJJIIJJJJIJJJGIJIJJJJJJJJJJJJJJHHIJ
@6341660/1
gtcgcaaattatgtcacataaatgtcaaaatgccacataatttgcaaaat
+6341660/1
@CCFFFFFHHHHHIJJJJJJIJIIHIIJJJJJJJJJJJIJJJJJIJIIHJ
@5002554/1
cttgtttatttccctttttgtggagaggtactatgtgtgtttggct
+5002554/1
@@@DBDDDFHHDHIEHIIID<CG?F@FH:CFGBFGCF<D?GHGIGG
@5002555/1
cttgtttatttccctttttgtggagaggtactatgtgtgtttggct
+5002555/1
CCCFFFFFHHHHHJJJJJJJFHJHJGIJEHHHHJJFHFHHHJJJJJ
@3566427/1
cgtggatggcgccctcgatttggaccagttcgtatttgggagtgatgccg
+3566427/1
@@?DDDDDD8C@FGBAC8?EFCEFFIDDHHDB89DFABFGGHBFH9@GHG
@7006326/1
tatgtctagaacgattttacctttgcgcgaaaagtgaccacaagcaatgt
+7006326/1
CCCFFFFFHHHHGHIJJJJJJGIJIIIJJIJJGIFHIJJJJJJJJJJJIE
@7006327/1
tatgtctagaacgattttacctttgcgcgaaaagtgaccacaagcaatgt
+7006327/1
CCCFFFFFHHHHHIJJJJJJJJJJJJIJJJJJJJFHIJJJJJJJJJJIIC
@7006360/1
tatgtctcgaaagacttcgactttttactatttttgtatgcacaaaattc
+7006360/1
@@@DDDDDFFHHADECFD@E?EFHGEBBEFHIIIIGGEHEIGIHIIIGIH
@220334/1
aaactttgtgggactgctggttgcccaacttggtaatcttagtgtctttc
+220334/1
@@@DDDD;DF=FHIIHIIII@FHHIIGHII>HI?CGHHDFHFFDBD>FCC
@220638/1
aaacttttcggggtgcaatcttcttttccggaaaatgctcgaaaactcaa
+220638/1
CCCFFFFFHHHHH8CFHIIGHJGIJJJJJIJHIJJIGIJJIJJJJIIJGJ
@221020/1
aaacttttttcgggtttggaaaaaatttcaaattgttcaggtaaaatctt
+221020/1
C@CFFFFFHDHHGIJJJGEHHIJJIGGIGGHIHIJDGGGHEDFHDFCBF=
@221021/1
aaacttttttcgggtttggaaaaatttcaaattgttcaggtaaaatcttg
+221021/1
CCCFFFFFHHHHHIBGHEHDHIJJGHJGGGIGIHIIIIJJGIGIJJJJJG
@221022/1
aaacttttttcgggtttggaaaaatttcaaattgttcaggtaaaatcttg
+221022/1
CCCFFFFFHHHHHICGHGIEHIIIGHIGIIIIIGBFHIIIHIIIIIGIII
@1539213/1
caaaaagtgaacagctatcgatacacagtcatagatccaatcctataatt
+1539213/1
@??DD??2?CFDBHGHGGIE;EGEHGCCGCGHIGAEHGGGDECGGGHDHI
@1539214/1
caaaaagtgaacagctatcgatacacagtcatagatccaatcctataatt
+1539214/1
@@@BDDD=CBDFHIBGCHGBFHAAHGHIGHIIIIHEGGHGIC;GGGFFGF
@1539215/1
caaaaagtgaacagctatcgatacacagtcatagatccaatcctataatt
+1539215/1
CCCFFFFDFHHHHJJJJJJIJJJJJJJJGIJJJJJJJJIJJJJJJJJJIJ
@1539216/1
caaaaagtgaacagctatcgatacacagtcatagatccaatcctataatt
+1539216/1
CCCFFFFDHHHHHJJJJJJJJJJJJJJJHIJJJJJJIJIJJIJJJJJJJJ
@1539276/1
caaaaagtgataatggatacaaatttgactactgtatagctttcttctct
+1539276/1
CCCFFFFAFBFHFGHIBGHHJJJJJJGHHGGIIJGIHHIIIJJIJJJIIJ
@1539277/1
caaaaagtgataatggatacaaatttgactactgtatagctttcttctct
+1539277/1
CCCFFFFBFDHHHJJIIIHHGHGJIIGHDHJGIIGIGGHJJJIJJJGHGI
@222324/1
aaagaaacgatatagattggggcgttttgaggagcaaggttgctgcgcaa
+222324/1
B@<ADEFFHHHFHIJGIJIJJJJJIJIJJHIJIGIIGIGHIIIHHHFFFD
@1542002/1
caaaaataatatgtaaattgattttagaaaaaaaccactaattctatgca
+1542002/1
CCCFFFFFHHHHHGHJJJJJJJJJJJJJJJJJJJJIJJIJIJJJJJJJIJ
@1542003/1
caaaaataatatgtaaattgattttagaaaaaaaccactaattctatgca
+1542003/1
CCCFFFFFHHHHHHIJIJJJJJJJJJJJJJJJJIJIJJJJJJIJJJJJJJ
@1542004/1
caaaaataatatgtaaattgattttagaaaaaaaccactaattctatgca
+1542004/1
CCCFFFFFHHHHHHIJJJJJJJJJJJJIJJJJJJJJJJJJJJJIJIJJJJ
@7673855/1
ttgtacatgaagttgtctgcccctttcttaatcggttctgcatgaatgcc
+7673855/1
?@@BDDDDFHBFAFDACGEEHGIB@AEBEHGGGEGCFHECEHEG>HEEGC
@5664629/1
gcccagtttagtggccaactcttcgtcactcgcaaatgtagaaggc
+5664629/1
?;@DDDADFF4<2A1CFE;BFCCHECBFFGIIFFFF@DDFFEECFF
@1543011/1
caaaaatagtaaaaagtcgaagtctttcgagacatactcttcggagaatc
+1543011/1
CCCFFFFFGHFHHJJJFGICCHCHHGJHGIJEIIGIJJJJJJGIIJGIFJ
@4318112/1
ctgatatcaccaatcaggtggtgacatcgttcgatgacaaagtgatgggc
+4318112/1
CCCFFFFFHDHHHJJDBFCGF@FHGCGHGIJJGGHI9C?FHGDACCBA@>
@224633/1
aaagaaattcccatgagggaatttaaggcatctattatacaaaaacaatg
+224633/1
CCCFFFFFHHHHHJJJJJJIJJJJJJJJJJIJJJJJJJJJJJJJJJJJIJ
@228257/1
aaagaagctagccaagagaatggcggctc
+228257/1
@@<?:;DADFDD;BE@CE;BEHIIFI0?0
@228258/1
aaagaagctagccaagagaatggcggctcacaagatgtggcaatccttgc
+228258/1
CCCFFFFFHGGBFHIIIJJJJIFJGJ::@3??G;B8DD<CCFHGCF>DCG
@2247530/1
caggaaaagcccagaagaacgttcgactttcacttcattctatcggcctt
+2247530/1
CCCFFFFFGGHHHJIJIIJJIGHIJIIJJJIIJJJJJJJJJJIJIJJJJJ
@7675902/1
ttgtcatcgaacgatgtcaccacctgattggtgatatcagccgctccggg
+7675902/1
CCCFFFFFHHHHHJJIHGHGGIJIJJHIJJJFHIJJJHJIIJJJJIJIII
@5667076/1
gccccttgcggttaccccttctgttgggatgggggccgccccc
+5667076/1
@C<DFDFDHHF@FFGIIICGGCHFHIIIIGIIIIIGEE<EEFD
@7678177/1
ttgtgattctccgaagagtatgtctcgaaagacttcgactttttactatt
+7678177/1
@?@DDFFFHHGFHFJJJJDDHGIJJJIGHIA?FCGACBFDHIJJEHBHII
@1553148/1
caaaaatttaaacacattgcattattgatttcgaggaaataatacgaact
+1553148/1
@@@FDFFFHHHGHJIIHJGIJJJIJIJGIIIIJJIEHJJDIIJJIIIIJJ
@1553149/1
caaaaatttaaacacattgcattattgatttcgaggaaataatacgaact
+1553149/1
CCCFFFFFHHHHHJJIJJJIJJJJJIJJJJJJJJJJJJIJJJJJJJJIJI
@1553150/1
caaaaatttaaacacattgcattattgatttcgaggaaataatacgaact
+1553150/1
CCCFFFFFHHHHHJJIJJJJJJJJJJIIJJJJIIJJJJJJJJJJJIIJIJ
@1553151/1
caaaaatttaaacacattgcattattgatttcgaggaaataatacgaact
+1553151/1
CCCFFFFFHHHHHJJJJJGIJJJJJJJJJJJJJJJIJJIJIEIIIGIEII
@1553152/1
caaaaatttaaacacattgcattattgatttcgaggaaataatacgaact
+1553152/1
CCCFFFFFHHHHHJJJJJJJJJJJJIJIJJIIIIJJJJJJJJJJJIIIIH
@1553153/1
caaaaatttaaacacattgcattattgatttcgaggaaataatacgaact
+1553153/1
CCCFFFFFHHHHHJJJJJJJJJJJJIJJJJJIIIJJJJJIJJJJJJJJJJ
@1553154/1
caaaaatttaaacacattgcattattgatttcgaggaaataatacgaact
+1553154/1
CCCFFFFFHHHHHJJJJJJJJJJJJJJGIJJJIIJJJJJIJJJIJJIJJJ
@1553155/1
caaaaatttaaacacattgcattattgatttcgaggaaataatacgaact
+1553155/1
CCCFFFFFHHHHHJJJJJJJJJJJJJJJJJJIJIJJJJJJJJJJJJIIJI
@1553156/1
caaaaatttaaacacattgcattattgatttcgaggaaataatacgaact
+1553156/1
CCCFFFFFHHHHHJJJJJJJJJJJJJJJJJJJJJJJJJIJIJJJJIHGHE
@1553157/1
caaaaatttaaacacattgcattattgatttcgaggaattaatacgaact
+1553157/1
CCCFFFFFHHHHHJJJIJJJJJJJJJJJJJJJJJIJJJJJJJIJJIJJJJ
@5013263/1
ctttaacagaagctgtctgctgcctatcctgaggcctacgctgttgttgt
+5013263/1
CCCFFFFFGHHHHJJJIJJJIIIJJJJJJJJGIJJJJIJJJJJIJJJIJF
@2249092/1
caggaaatggataattataggattggatctatgactgtgtatcgatagct
+2249092/1
@@@FDFDFHHFBHJIJIIIJIBCHGIGGGHIJJIJGJCEHGHIJJGIIGD
@2249093/1
caggaaatggataattataggattggatctatgactgtgtatcgatagct
+2249093/1
BCCFFFDFHHFHHJJJIJIJJJGHIIGIIIIJJIJJJIHGIIJJJIGIJC
@2249094/1
caggaaatggataattataggattggatctatgactgtgtatcgatagct
+2249094/1
CCCFFFFFHHGHGJJJJJJIJHJJJJJJJJJIJJJJJHIHIIJJJJJJJH
@5669133/1
gccctcgatttggaccagttcgtatttgggagtgatgccgcgacggctca
+5669133/1
CCCFFFFDFHHHHIIJGIHIJICFHJJJJJGICGHHJJJJIJIJJFFDDC
@868158/1
ataaattcaaattgctaacttgtttagacctcaaatgactcaactttcct
+868158/1
CCCFFFFFHHHHHJJJIJJJJIIJJJJJJJIJIJJJJJJJIJJJJIIIJJ
@6356967/1
gtcgtcgtaccaaatagcggaccacaatatagttacgttaaaacagcagc
+6356967/1
CCCFFFFDHHHHHIIJJJHIGIIIIJHIJIIJIGGHHIJJJJJJJJJJIJ
@1555982/1
caaaacatgaccatgatgcactcggccggac
+1555982/1
@<<ADDA?FBBBHIDBGABBEHF@;BD:<:?
@1555983/1
caaaacatgaccatgatgcactcggccggaccgattcagcccccaccaag
+1555983/1
B@CFFFFFFGHGHJIIIJJJJGJIGHIIJIIJIIFHIIECHHIHHHFFF>
@1555984/1
caaaacatgaccatgatgcactcggccggaccgattcagcccccaccaag
+1555984/1
CCCFFFFFHHHHHJJJJJIJJIJIIJJJIJJJIJJJJJIJJJJHHHFFFC
@1555985/1
caaaacatgaccatgatgcactcggccggaccgattcagcccccaccaag
+1555985/1
CCCFFFFFHHHHHJJJJJJJJJJJJJJJIJIJIJIJJJIIJJJHHHFFFC
@1560707/1
caaaactatagacaaaccagaattacaggaaatggataattataggattg
+1560707/1
CCCFFFFFHHHHHJJJJJJJJJJJJJJJJJJJJJJIJIJJJJJJIJJJJJ
@1560709/1
caaaactatagagaaaccagaattacaggaaatggataattataggattg
+1560709/1
@@@DFFFAFHHHHIIII<BEBFEHHBFHGFHIGGH9CFGIIGCHE>@9BF
@3579729/1
cgttccgttggtctgattggcttgttcggg
+3579729/1
CC@FFFFFHHHFHIIGIIEIIGI1<E41CD
@6358692/1
gtcgtgtaccacatctcggatcttgctactaatattcgattcgataggtg
+6358692/1
11144AADDFFDFIIGHIGFHHEGIIIIIIIIIHHIIIIIIIIBHIIIBF
@7014224/1
tattattcctcgaaatcaataactcgacaaaaattgttcccttttgagct
+7014224/1
CBCFFFFFHHHHHJJJJJJIJJJJJJHJJJJJJJJJIIJJJJJJJJJIIJ
@7014225/1
tattattcctcgaaatcaataactcgacaaaaattgttcccttttgagct
+7014225/1
CCCFFFFFHHHHHJJJJJJJJJJJIJJJJJJJJJJJIJJJJJJJJJJJJI
@7016171/1
tattgacactaagaaatcacagagccccgggcccagatggcattcatgca
+7016171/1
CCCFFFFFHHHHHJJJJJHIIHIIIJJJJJGIJJIIJGIJIIIIJJJJJJ
@7017242/1
tattgatttaattttgacatgttagaatgccctattgaaaaccttgtagt
+7017242/1
CBCFFFFFHHHHHJJJJJJJJJJJJJJJJJJJJJJJIJJJJJJJJJJJII
@7685424/1
tttaaaatttaacgtttagcagtcttctttttagaataacattgacattc
+7685424/1
CCCFFFFFHHHHGIIJJJJJJJIJJJJJJJJJJJJJJJIJJJJJJJJJJJ
@3580044/1
cgttcgatgacaaagtgatgggcaatcccattggctggctcc
+3580044/1
BC@FDFFEGHHHGIIACFJGEIIHIIJJJJIJIIGBHIA?GF
@5677142/1
gccgatttaggttgttgtggtacatctccatgtggacccatttgctttgg
+5677142/1
BBCFDDFFGHHFHIHIIHIIHIJJJJIJJIIJIJJJJJJIIJJJJJJJJB
@5677779/1
gccgcagctaaatgggcatagtacgtcggagctggatagcttacggatct
+5677779/1
CCCFFFFFHHHHHJJJIJJJJHIJJJJJJIJJIJJIIJJJJJJJJJJIJJ
@1561233/1
caaaactccgaaggaagccaagggctcggctgctcatcatgccctcgagt
+1561233/1
@@;DDFFFHHHHHIGJJJJIJIJGIJJJJJJJJGIIIJIJJJJH@GBBE@
@238241/1
aaagacgccaaacattcggcagccaagaacttgctggatctcttggtcgg
+238241/1
@@CFFFDADHDFHIGGGIIHG6;?FHFHGGCHABDGBBHGDDE<B9BFG>
@238404/1
aaagacgttagagaggttcactaaaaaatattaggaatccactaca
+238404/1
CCCFFFFFHHHHHHIJGIJJJJJJJJJJJJJJJJIJJJJJJJJJJJ
@239546/1
aaagagaagaaaggccgatagaatgaagtgaaagtcgaacgttcttctgg
+239546/1
@@@DDDDDFFFF<FE@E:@FFBGFFFGI<DFCAFBFFFGEFFIFIIIECF
@4334753/1
ctgattgtgaactggaagaaagttgcgctccttcctcttgttgaagttgc
+4334753/1
@CCFFFFDHGHHHJJGGIGHIJCEHHJIJJIJJJJIJIJFHHGB@FHIIG
@5680843/1
gccggagtggaagcaactggtactggttgctcaaagcagattagtaaaca
+5680843/1
CCCFFFFDFHHHHIIJJIJJAEHIJJHGJIIIIIIJGIIIIJJJGIEIII
@876702/1
ataacatgcataaaatataataaaaatttatagttttttgcatttttatt
+876702/1
CCCFFFFFHHHHHJJJJJJJJJJJJJJJJJJJJIJJJJIJJJIJJJJJJI
@877132/1
ataacattgacattctataaagacgttagagaggttcactaaaaaatatt
+877132/1
CCCFFFFFHHFHHIJGJIJJJGJIIJIJJJJJGICFFHGGHIJJJJJJJJ
@877133/1
ataacattgacattctataaagacgttagagaggttcactaaaaaatatt
+877133/1
CCCFFFFFHHHHHJJJJJJJJJJIJJJJJJJJJJIJHJJJJJJJJJJIJI
@3586860/1
cgttgttaaggaacacgcggtagcggaagattg
+3586860/1
?;:==2A?DC<<<C<E1@@:C???FB666BBF3
@878575/1
ataacgagtagatagctttagaggtaatacactattattaggcactagtt
+878575/1
@CCFFFDDFHHHDEHIGIIFECHIHHIJIHIIGJIJJJJJJHIGGIIGGH
@3589579/1
cgtttctttagtctgtatattttcttgtatcacttattgcgtctttgctt
+3589579/1
?@:DDDEFHHHFDHGHIIHHJJJJIJIHIJJJJIJIIJHGIEHHJJGIIJ
@3589668/1
cgtttgagaattcatttttaacacagttcttactttaacacattgtgtta
+3589668/1
@@@FFDDDDHDHD@FGIIIHIEDFHGHHGHIIIIIIIIGIIIII9FHGHH
@241823/1
aaagagttccatcacggttcttaaaaactttttcggggtatctggtacca
+241823/1
CCCFFFDFHHHHHJJJJGHJJJJJJJJJJJJJJJIJHI@GIJIJJGHJJJ
@241824/1
aaagagttccatcacggttcttaaaaactttttcggggtatctggtacca
+241824/1
CCCFFFFFHHHHHJJJJHIJJJJJJJIIIJJJJJIJJJFHHIJJJIIJJJ
@3591874/1
ctaaaaaagcaggaaaagcccagaagaacgttcgactttcacttcattct
+3591874/1
CCCFFFFFHHHGGJIJIJIIJGJIJIJJJIIIFIIIIJJJHIJJHGGIJJ
@3591961/1
ctaaaaaatattaggaatccactacaaggttttcaatagggcattctaac
+3591961/1
CCCFFFFFHHHHHJIJJIJJJJJIJJJJI?GHJJJJJJJFIJJJJJJJJJ
@2272475/1
caggacttctatctagtttcccacgccagtatacagggagtggcgaaacc
+2272475/1
@@CFFFFFHHHHHIJIHHIGHIIJJJGIJGGIGIJIJIHIHIIIGIIJII
@2272476/1
caggacttctatctagtttcccacgccagtatacagggagtggcgaaacc
+2272476/1
@CCFFFFFHHHHHJJHHIJHIJJJJJJJIIIJJJJJIIIJIGIJJJJJIG
@3593112/1
ctaaaaagaagactgctaaacgttaaattttaaaagcctcttaaatttaa
+3593112/1
CCCFFFFFDBHHHIGIJJJJHHGHHGHIJJJJJIJJIIIJJJJIJJJJJJ
@1571124/1
caaaagggaacaatttttatcgagttattgatttcgaggaataatacgaa
+1571124/1
CCCFFFFFHHHHHIJJJJJJJJHHHIJJJJIJJJJIJJJJJJIHJJIJJI
@6378129/1
gtctgcccctttcttaatcggttctgcatgaatgccatctgggccc
+6378129/1
@@@FFDFFF?FHBHIGIGGGIFHGGGIIIBHI>BHGBEHI9<D3?@
@4340106/1
ctgcaaacttgtaaccaatgtgtctttcaaatttatcgtatccatctaac
+4340106/1
CCCFFFFFHHGHHJJJJJJJHHHJIJJJJJJJJJJJJJGIIJJJJJJJJJ
@6379647/1
gtctgggtggttgcaatctccagcagatattgtacttaaaggcttttgga
+6379647/1
@@@FFFF:DFHHHJGIIJIJJEHIGHEHGGIGHHIGJJIIJJJIIIJJJG
@5685355/1
gccgtattttattttgtaaggtgaggtatttgtacatgaagttgtctgcc
+5685355/1
B@CFDDFFHHHHHJJJGIJIJIGIIJAFHIJJHIJIIJJGHHHGGGJJJI
@5685356/1
gccgtattttattttgtaaggtgaggtatttgtacatgaagttgtctgcc
+5685356/1
BCCF?DFFHHHHHJJIHIJJJAFHJJFGIJIJHIIIJJJJJGIJIHIJIJ
@5685357/1
gccgtattttattttgtaaggtgaggtatttgtacatgaagttgtctgcc
+5685357/1
CCCFFFFFHHHHHJJJHJIIJAFGHICGHIJJIJJJJJJHIIJIHHIJJJ
@2910193/1
ccggtttgttctgaaacaaacatcactgtgatgaaaaataaaaaaaaaat
+2910193/1
CCCFDFFFHHHHHJJJJJJJJJJJJJJJIIIJJJJJJJJJJJJJJJJJH@
@5685625/1
gccgtcctcttctagcagctttaatgcattgtatgcagcatcatgtttac
+5685625/1
B@CFDFFFHHHHHJJJJJJJJJJJJJJJJJJGJJJIJJJJJJJIJGJJII
@4340594/1
ctgcaaatcggccaacttcttgccgacggaatttttcagcgttttgtgga
+4340594/1
CCCFFFFFGHHHHJJJJJJJJJJJJIJJJJIJJJJJJJIIJGIJJJJHGH
@5685694/1
gccgtcgcggcatcactcccaaatacgaactggtccaaatcgagggcgcc
+5685694/1
@CCFDFFFHHFADGDFBHGIBDGCHGGGIGHGI8CHEGI@FHB@BEBB>@
@5685931/1
gccgtctgctacggaacaggcaaaactccgaaggaagccaagggctcggc
+5685931/1
@1;BDDFFHHHHHIGIIIIIIIIIGIIIIIIIIIIIIHIIIEGGIHIIHH
@5686607/1
gccgtgtgcccttgagaaatttgctgcctcaaaaacgtatgacaaaacta
+5686607/1
:?@FA@DDFFHHHGAG?HIEHJDIIGGIGJBHIJJIJHHGGGIJJJIIJJ
@5686608/1
gccgtgtgcccttgagaaatttgctgcctcaaaaacgtatgacaaaacta
+5686608/1
BB<DADDDHHHHHIGIJJJJJJJJJIJGGIJJJIGIJFGGIIJIJJJJJJ
@5686938/1
gccgttacttcctcaagcgctggtaacgctttatcgggttctgctaagtg
+5686938/1
CCCFFFFFHHHHHJJJJJJJJJJGHIJJJJJJJJJJJJIJJJJJJJJJFH
@7693163/1
tttaaatgaaaaacgtatgttgtttacttcatttgaatctatggaagttc
+7693163/1
CCCFFFFFGHHHGJJFHIJJIIIJJJJJJJJJJJJJJJJIIJJIJIJHIG
@7030166/1
tcaagatatattcttcaggggatcatgaagctcgcttttcaaattctc
+7030166/1
@@@DD>=D>?BDFBF?EFII<F???AFCHAC3?:08:DH?<DF<??DD
@7030167/1
tcaagatatattcttcaggggatcatgaagctcgcttttcaaattctcgt
+7030167/1
@;@DFBDDHHFHFEHGIIJIGCFGHHIIBACHIJJJJIGIFGIIGIJJJH
@7031687/1
tcaaggttttcaaactgttaaaaaacctgctgaatgtgcgccaattgagt
+7031687/1
CCCFFFADHHHHHJJJIJJIIJIJJJJJIJJIJJJJHIIIJJJJJJIJJG
@7032708/1
tcaatattatctatcgatactgaatgtaatttttttatagtgccccgatg
+7032708/1
@CCDFFFFHHHFFIIJIJIJJGIJIJHIGHIIIJJJJJJGFHGIJIIEHI
@251035/1
aaagcgaagaatatttgaaaatttctaatattgcgatatttttttatcga
+251035/1
CCCFFFFFHHHHHJJJJIJJIIIJJJJHIJJJIJJJGJJJJJJJJJJJIC
@4343499/1
ctgcaagctggtccacttgtacctatgaggttaagaaaccctgaacctgg
+4343499/1
CCCFFFFFHHHFHJJJJJIHHHIJJJJJJJJJJJJJIJJJJJJJJJJJJI
@7694954/1
tttaaatttaaaaatgcgtgtgtgcaggtatatttatcacatcattcgtc
+7694954/1
@@@DDDEFFHHHHJEEEHGHGI<FGBHE?EFGEGGIIGIIJJIGCD??FG
@7694955/1
tttaaatttaaaaatgcgtgtgtgcaggtatatttatcacatcattcgtc
+7694955/1
CCCFFFFFHGHHHJJJJJFH@GEGHIJJCFIIJJJIIJJJJJJJJJJJIJ
@5033236/1
ctttaccattcgtcttatcgatgcattgaaacgcaaactgacgtttactt
+5033236/1
1=@4==DDHHAB<EFHBGEGII<G>HEDFHCE=DDFGHIGGHGIIIEGGI
@5033237/1
ctttaccattcgtcttatcgatgcattgaaacgcaaactgacgtttactt
+5033237/1
@@:BDEFFHHHHHJJJJIJIJJIJJJIJJJJJIIJIIJIGGHGFHIIGJJ
@5033238/1
ctttaccattcgtcttatcgatgcattgaaacgcaaactgacgtttactt
+5033238/1
@BBDFFFFHHHHHIIJDIJJJJJJJJJJJJJJJGIJJJJFIJJHIIGGGI
@5033239/1
ctttaccattcgtcttatcgatgcattgaaacgcaaactgacgtttactt
+5033239/1
CCCFFFFFHHGHFIFIJJGGHIJIIJJJJJJIJFIJFJJIJJJBHIJJJJ
@5690941/1
gcctacgctgttgttgtggtccacccctttgttgcccgtttgccg
+5690941/1
CCCFFFFFHHHHHIJIHIJGIJGIJJJIIIGIJGG@DADDGCGHG
@5034357/1
ctttacgcgcgaaaaccattatgttttactaatttttcaataaagtacac
+5034357/1
@@@DDDBDD<D6FAGHE?DDE<??BFGEGHGBGGBDGDFHHIGEGIIIEI
@5034358/1
ctttacgcgcgaaaaccattatgttttactaatttttcaataaagtacac
+5034358/1
C@CFFFFFGGHAHIIJJJJIJJJGIJJJJJJIJJJJJGIGGIIHIFGIJJ
@5034359/1
ctttacgcgcgaaaaccattatgttttactaatttttcaataaagtacac
+5034359/1
CCCFFFFFGHHDHJJJJJIJIIJIJJJJJJJJJJJJJJJJJJJJIFHIJJ
@5034360/1
ctttacgcgcgaaaaccattatgttttactaatttttcaataaagtacac
+5034360/1
CCCFFFFFHHHHHJJIJIIJIJJIIJJJIJJJJJJJJGIGHIJGJIJIGH
@253232/1
aaaggaaagaagcaagaggaaggatcgcaagcttcttccagttcaccatc
+253232/1
@@@BDDDDD;ADFHIFHB;AFCGHIGIII@FHIDHIECGGA?BDGIGHGH
@1580760/1
caaaatcatgaccaaaaagtgaacagctatcgatacacagtcatagatcc
+1580760/1
@@@DDFFFDDDDDGHIIGEAEFGHEGIIGGGGEEHHGGHDDHDGGGFHIE
@1580761/1
caaaatcatgaccaaaaagtgaacagctatcgatacacagtcatagatcc
+1580761/1
CCCFFFFFHHGHHJJIJJJGHIIJJIJIJJIIJGIJJJJIHIJIJJJJJG
@1580762/1
caaaatcatgaccaaaaagtgaacagctatcgatacacagtcatagatcc
+1580762/1
CCCFFFFFHHHHHJJJJJJFHIJJIIJIJIJJJIIIIJIIIJJJJIJJIJ
@4347277/1
ctgcacacacgcatttttaaatttaaaaatttattcaagtcaaaaataat
+4347277/1
?=@FBADD??FDHEFHBHAFHCEHEHID<DFHGGH@FGGB4DBGFCHGCC
@4347278/1
ctgcacacacgcatttttaaatttaaaaatttattcaagtcaaaaataat
+4347278/1
CCCFFFFFHHHHHJJJJJJJIJJJJJJJJJJJJJJJJJIIJIJJJJJJJJ
@4347279/1
ctgcacacacgcatttttaaatttaaaaatttattcaagtcaaaaataat
+4347279/1
CCCFFFFFHHHHHJJJJJJJJJJJJJJJJJJJJJJJJJJIJJJJJJJJJJ
@886066/1
ataagtgatacaagaaaatatacagactaaagaaacgctcgtggggagcg
+886066/1
@C@FFBDEHHHHHJJJJJJJIJJIHJJJJJIGIJGHGEABHHHJJGIJGG
@4347859/1
ctgcaccaagcattggtggcgattggtcaatgttttttcttcgatgtcca
+4347859/1
CCCFFFFFHHGHHJJJFHIGI@GHIJGHICIIHIJJJJJJJJJJJIIJJJ
@7698256/1
tttaaatttttgtcgagtcaaaagcgaagaatatttgaaaatttctaata
+7698256/1
CCCFFFFFHHHHFHIHIFHIJJJJIJIJDIJJJJJIIIJJJJJJJJJJJI
@7698669/1
tttaacagtttgaaaaccttgataaatggaacgaaattaaacacgctgag
+7698669/1
CCCFFFFFHHGGHJIJJJJJJJJJIIIJGJJJJJIJJIJJJJJJJJJJII
@2918007/1
ccgtctgctacggaacaggcaaaactccgaaggaagccaagggctcggct
+2918007/1
@@CDDFFFFHHGHJJJJIJIJDEGGGHHGIEGEIEIGIJBEGGIJJGAGC
@7699673/1
tttaacgtttagcagtcttctttttagaataacattgacattctataaag
+7699673/1
CC@FFFFEHHHHHJJJJJJJJJJJJJJJJJJJJJJIIJJJJJJJJJJJJJ
@2919860/1
ccgtgaagtggtccgtgccccttgcggttaccccttctgttgggatgggg
+2919860/1
CCCDFFFEHHHHHJIJIJJJIJIEHIJIJJJJJIIIGIJJJJJIIIJIJF
@7039353/1
tcacgattcataaaagtaatataaccttagatttcgaggcaaattgattg
+7039353/1
@?@FDFFFHHHHHIJDAEHFHIHHIGHJGIGIJIJHGHDFHIIIIIJJJG
@7039354/1
tcacgattcataaaagtaatataaccttagatttcgaggcaaattgattg
+7039354/1
@CCBDFFAFHGHHGGG<EHHEIHIIIEIGHGJJJGDHEBHABDDFGGIGE
@7039355/1
tcacgattcataaaagtaatataaccttagatttcgaggcaaattgattg
+7039355/1
CCCFFFFFHHHHHJJIFHGIIJJJJJJJJJJJJJJJJJJIJJIJJJJJJJ
@7040502/1
tcactcccaaatacgaactggtccaaatcgagggcgccatccacgagcca
+7040502/1
@@@FFDFDHBBDHGBHGIIEIHIGHIE<GGHHID<G>FBDHIIIHGIEHH
@889128/1
ataatagtgtattacctctaaagctatctactcgttatataatcatcatt
+889128/1
CCCFFFFDHFHHHJJJJJJJJJJJJJJJJJGJJJIJIJJJJIJJJJIJJJ
@7041629/1
tcactttttgttgccgtgtgcccttgagaaatttgctgcctcaaaaacgt
+7041629/1
CCCFFFFFHHHHHJJJDHFHGHJJIJGJIJJJJJIIJIJIJIJIJJJJIG
@5039562/1
ctttagaggtaatacactattattaggcactagttattaattataatcat
+5039562/1
@@CFFFDFFAFHHJJJIIIIJFHIJJJJJJJIJIJIGIJIIIJJJGIIJJ
@5039563/1
ctttagaggtaatacactattattaggcactagttattaattataatcat
+5039563/1
BCCFDFFFHFHHHJJJJJIJJIJJJIIIJGIJIHIGIJJIIJJJJJJJIJ
@5039564/1
ctttagaggtaatacactattattaggcactagttattaattataatcat
+5039564/1
CCCFFFFFHAFHFIJJJIIJJIJJJJJJJJJJJJJJJJJIJJJJJJJJJJ
@2921007/1
ccgtgccccttgcggttaccccttctgttgggatgggggccgcccccttc
+2921007/1
CCCFFFFFHBHDFIJFHHEHIJGIJIJIIJJIGHIIJIJBHJ:?BA;35;
@6391229/1
gtcttgctcggcatggaggccatttcttgagagtagagcaatttggcttc
+6391229/1
?@?DDD8DFFFFFABFFFIF?CEGIECGFIDD::BFIIIIIEFI<4?FFE
@7702776/1
tttaagtacaatatctgctggagattgcaaccacccagacaggagatcat
+7702776/1
@@CDFFDFHHHHGJIGIEHHGDGBGHIJHGGJJIJJII;FGIEDHFBFHC
@1588200/1
caaaattaaatcaatatggcgactgagaggcaaacaaatgttattttatc
+1588200/1
C@CFFDFFHHHGGIIIGIIIIDFGGECGGCHDDFFHIG<B9BF@GDBGGH
@1588201/1
caaaattaaatcaatatggcgactgagaggcaaacaaatgttattttatc
+1588201/1
CCCFFFFFHHHHHJJIJJJIJHJJIIGIIIGIIIIJGIJIDGHJFIJJJJ
@1588202/1
caaaattaaatcaatatggcgactgagaggcaaacaaatgttattttatc
+1588202/1
CCCFFFFFHHHHHJJJJJJJJGIJIGGHIJEHIGIJIJIJGIJJJJJJJJ
@1588203/1
caaaattaaatcaatatggcgactgagaggcaaacaaatgttattttatc
+1588203/1
CCCFFFFFHHHHHJJJJJJJJIJJJGHGHIIJJJJJJJJJJJIJJJJJJJ
@5043581/1
ctttagtctgtatattttcttgtatcacttattgcgtctttgctttggtc
+5043581/1
=B:4=DDDHHHHHJJJJJJJJJHJJJJJJJJJJJJJIJJJJJJJJJJJJJ
@891672/1
ataatattgatgattataattaataactagtgcctaataatagtgtatta
+891672/1
@@@DFDFFHHFFHJJJJE@HGGICGGIIJGGFIIIIEHGCEI@?FDGHGI
@891673/1
ataatattgatgattataattaataactagtgcctaataatagtgtatta
+891673/1
CCCFFFFFHHHHHJJJJJJJJJJJJJJJJJJJJJJJJJJJJJJIJIIJJJ
@892397/1
ataatcatcaatattatctatcgatactgaatgtaattttttatatagtg
+892397/1
CCCFFFFFHHGHHJJJJJJJJJJJJJJJJJJIJGGEGHIJJJIJJJIJGI
@892398/1
ataatcatcaatattatctatcgatactgaatgtaattttttatatagtg
+892398/1
CCCFFFFFHHHHHJJJJJJIJJJJJIJJJJJJJIGIIJJJJJIJJJIGIJ
@892399/1
ataatcatcaatattatctatcgatactgaatgtaattttttatatagtg
+892399/1
CCCFFFFFHHHHHJJJJJJJJJJJJJJJJJJJJHIIGJJJJJJJJJJJHI
@4354626/1
ctgcataaatggatgtgtaatatgcgtgtccacgcaagtacctgctggaa
+4354626/1
CCCFFFFFHHHHHIJIIHHIJJJJIIHIGIJJJJJJIJHHGIJIJIJIHI
@5700116/1
gccttctacatttgcgagtgacgaagagactctcagcttcaacgccaagg
+5700116/1
@CCFFFFFHFHHHIJIHIEFHHIJJIGGEHGGEGGHEIGHHIG@DHIGG7
@3609202/1
ctaaaatcaatttacatattatttttgacttgaataaatttttaaattta
+3609202/1
@CCFFFFFHHHHHJJJJJJJIJJJIJJJIJIJJJJJJJIIJJJJJJIJJI
@7043849/1
tcagcactgaatcaaaaaattctccatcgttacaataagttattcggaca
+7043849/1
CCCFFFFFHHHHHJJJJJJJJJJJJJJJJJJJJIIJJJJGIIJJJIJIJJ
@7044312/1
tcagcccccaccaagggaagggggcggcccccatcccaacagaaggggta
+7044312/1
@@@?DDFFHHHDHIEGHIIIIIIFAGEAC>BBDC?ADD?B@?CDC?BD@B
@1593768/1
caaaatttgacataatttgtggacataaaggaaagaaaaaaatgtcaaaa
+1593768/1
CCCFFFFFHHHHHJJJJJJHIJGJJJJJJJJIJJJJJJJJJJJJJJJJIG
@2288546/1
cagggagtggcgaaaccaacaaagtattgtaccttgtgggatgacaacga
+2288546/1
@@@FFDDDHHHHHJJIDIGGGIIJDGEIIIIGDHICGGHGHCAFHGJIJJ
@895797/1
ataatggatacaaatttgactactgtatagctttcttctcttggtgaaca
+895797/1
CCCFFFFFHHHHHJJJJJJJJJJJJJIJJJJJJJJJJJJJJJJJHHIJJJ
@896770/1
ataattaataactagtgcctaataatagtgtattacctctaaagctatct
+896770/1
@@@BDDFFDHHHFGGHHIIIIIGIDEHFAFHHGFIDHCHGGIIIGGIEGI
@2923949/1
ccgtgtttaatttacctagcgcgaggctgagatgattcgtttctacgggt
+2923949/1
CCCFFFFFHHHHHJJJJJJJJIJJJJJJJGIHFIJJIIGHIJJJJJJJJ;
@267274/1
aaagttaaccagacaaagcacctatcgaatcgaatattagtagca
+267274/1
@CCFFFFFHHHHHJJJJIJJJJJJJJIJGIIIGHGGGIABBHBBG
@267275/1
aaagttaaccagacaaagcacctatcgaatcgaatattagtagca
+267275/1
BCCFDFFFHHHHHJJJJJIJJJJIJJJJIJJJJJIJJJJJIIIJJ
@7049901/1
tcatcatgaggtatttcttctacatacggtttatagtctagaaggtactc
+7049901/1
??@D?DDD?CFFHBHDHIEIIIAIFEED;AFGAFGEGBFDHDHHCBBFG@
@7049966/1
tcatcattcaaacattgaagccagatcgataaaaaaatatcgcaatatta
+7049966/1
CCCFFFFFHHHHFIJJIJJJJJIJJJJJJJJJJJJJJJJJHJJJJJJJJJ
@1598026/1
caaacacacatagtacctctccacaaaaagggaaataaacaaggatgtaa
+1598026/1
C<?DFFFFGHHGHFHJJJJJJJIIIJJIJGIGIJJJIJIGIIJGGGDBFG
@1598221/1
caaacacataatcacatactgctctcacagttactaaagctgatgatacc
+1598221/1
CCCFFFFFHHHHHJJJJJJJJJJJJJJJJJIJIJJJJJIJJJJJJIIJJI
@5706673/1
gcgaaattggcactggcaagtcaaagaagctagctaagagaatggcggct
+5706673/1
CC@DFFFFGHHHHJJJJJIIIJJJJG@GIJIIJJIJIJGGIIIGJJIIGB
@5048167/1
ctttatcgggttctgctaagtggtaagtagaaggtaagccacttaagcac
+5048167/1
CCCFFFFFHHFHFJGIJJJJEHHGHIJIJIJJJIDEGIIJJJJJJIJIIJ
@5048168/1
ctttatcgggttctgctaagtggtaagtagagggtaagccacttaagcac
+5048168/1
CCCFFFFFHHHHHGIGHIJJ@HHHIIJIGIIJJI@FGIJJJJJJIJJJIG
@2930969/1
cctaaactcacttttttccgaaaaaatatcgcaatagctcaaaagggaac
+2930969/1
@@@FFFFFHDHHHJJJJJIGGIJIJIJIIJJJIJJIIJJJIIIIFIIIHI
@2930970/1
cctaaactcacttttttccgaaaaaatatcgcaatagctcaaaagggaac
+2930970/1
CC@FFFFFHHGHHJJJJHIJJJJJJJJJJJJJJJJJJJJJJJJJIJJIII
@2930971/1
cctaaactcacttttttccgaaaaaatatcgcaatagctcaaaagggaac
+2930971/1
CCCFFFFFGDFFHJJJJGIEGIIJJIGIIGIIIIIJGIJIJJJJGIIGGE
@2930972/1
cctaaactcacttttttccgaaaaaatatcgcaatagctcaaaagggaac
+2930972/1
CCCFFFFFHFHHHJJJJGIIIJJJJJHJJJJJJJGJJJIIJJJJGIJJII
@2930973/1
cctaaactcacttttttccgaaaaaatatcgcaatagctcaaaagggaac
+2930973/1
CCCFFFFFHGHHHJJJIJJJIJJJJIJJIJJFIHIJJJJJJIIJJIJJIJ
@2930974/1
cctaaactcacttttttccgaaaaaatatcgcaatagctcaaaagggaac
+2930974/1
CCCFFFFFHGHHHJJJJJJJJJJJJJJJJJJJJJJJJJJJJJJJJJJJJJ
@2930975/1
cctaaactcacttttttccgaaaaaatatcgcaatagctcaaaagggaac
+2930975/1
CCCFFFFFHHHHHJJJJJJIIJJJJHGIJJJIJIJJJJIJJJJIIJJJJI
@2930976/1
cctaaactcacttttttccgaaaaaatatcgcaatagctcaaaagggaac
+2930976/1
CCCFFFFFHHHHHJJJJJJJJJJJIIJJJIJIJJJIJIJJJGIJJJJJJI
@899651/1
ataatttgtggacataaaggaaagaaaaaaatgtcaaaattttgcaaatt
+899651/1
CCCFFFFFHHHHHJJJJJJJIJJJJJJJJJJJJIIJJJJJJJJJIJJJJJ
@6404559/1
gtgaaaagggagcatttatttgatgcaaagtatagaggttgtacccaaac
+6404559/1
CBBFFFFFHHHHHIJJJJJJJJIJJJJJIJFIIJJIJJIIJJJJJJJJJJ
@7052125/1
tcatgattgaaaatttgcaaggtttggaggagttgtactaatttgtgtaa
+7052125/1
CC@FFEFFHHHHHJJIJJJJJJFHIJJJJJHJHIIHIIIJJJJJJJJJJI
@1600839/1
caaacagctccacaacagcaacatcaaactgttcccccacaacagactgg
+1600839/1
CCCFFFFFHHHHHJJJJIJJJJJJJJJJJJJHIJJJJJJJJJJJFHJJII
@6405792/1
gtgaaaccgcagatggcaaactagtacctgaatcaacatcgcatgctgaa
+6405792/1
BC@DFFFFHHHHHIJJJIJIIIJIGFIIJJJJJJJJJJJIJJJJJJJJII
@271043/1
aaataaacttttttcgggtttggaaaaatttcaaattgttcaggtaaaat
+271043/1
@@CDFFFFHDHHHIIIIGBGH=FHIIIIIIIGHIIIIGHGGIIIHIIIII
@7055459/1
tccaaaccttgcaaattttcaatcatgaagcaagattttacctgaacaat
+7055459/1
?@@FDDFDF4CFFGEHGGGCHIFIFC@GDB>HGEGCHIBHICGFHEHIII
@7055460/1
tccaaaccttgcaaattttcaatcatgaagcaagattttacctgaacaat
+7055460/1
@@@FFFFFGHHHHJJJJJJEIHHJJJJJHICIJJHJIJJJJIIJHHIIHG
@7055461/1
tccaaaccttgcaaattttcaatcatgaagcaagattttacctgaacaat
+7055461/1
BCCFFFFFHHHHHJIJJJJJJIIJJJJJIJJJJJJJJJJJIJJJAHIJJI
@7055462/1
tccaaaccttgcaaattttcaatcatgaagcaagattttacctgaacaat
+7055462/1
CCCFFFFFHGHHGJEHIJJIJJJJJJJJIJIJJJGJGGIJJJJJAHGGHI
@7057448/1
tccaaatcgagggcgccatccacgagccaatcttccgctaccgcgtgttc
+7057448/1
@?@BDFFDHFDDAEHIJIGIIJGHIIGEIGGIGGCGIIDB@EEHEECDED
@7057449/1
tccaaatcgagggcgccatccacgagccaatcttccgctaccgcgtgttc
+7057449/1
CCCFFFFFGDHHGIGGJJJJJGHGIJJIIJGHJIIJEIABAGFGF=A9A@
@2936306/1
cctaataatagtgtattacctctaaagctatctactcgttatataatcat
+2936306/1
CCCFFFFFGHHHHGHJJJJJJIJJJJJJJJJJJJIJJJIJJJJJJJJJJJ
@2936307/1
cctaataatagtgtattacctctaaagctatctactcgttatataatcat
+2936307/1
CCCFFFFFHHHFHGHGIJJJHHIJJJJJJJJJJIJJJJJJJJJJJJJJJJ
@2936308/1
cctaataatagtgtattacctctaaagctatctactcgttatataatcat
+2936308/1
CCCFFFFFHHHHHHIJJJJJJJJJJJJJJJIJJIGIJJIJIJJJJJJJIH
@5712562/1
gcgagacaacagcaagctgctcctccacaacaacaacctcaagcttgggg
+5712562/1
@@@DDDDDHHFFHIHEEH@@FHGEHIIIIGFGGIIIIIIIIFIIECFHIB
@6407418/1
gtgaaagtcgaacgttcttctgggcttttcctgcttttttagcagcttta
+6407418/1
CCCFFFFEDFHGBGAGFFEDFF>GHEHGIGGCFFFFGGGI@BEHGHIEFC
@4365026/1
ctgcccctttcttaatcggttctgcatgaatgccatctgggcccgggg
+4365026/1
@;?DDDDDFF?CFEDEGFFDEEADHEBH>C?EEGBADDFCEFEI0@;@
@3618061/1
ctaaacgttaaattttaaaagcctctcaaatt
+3618061/1
@;84B??==C?A<24:AEHFF9GFEFFFFEC4
@3618065/1
ctaaacgttaaattttaaaagcctcttaaatttaact
+3618065/1
CCCFFFFEHHHHHJJJIIJJFHIIJJJJJJIIJGG?9
@3618066/1
ctaaacgttaaattttaaaagcctcttaaatttaactgaaatatagaata
+3618066/1
CCCFFFFDHHHHGJJJJJJJJJJJJJJJJJJJJJJJJJJJJJJJJJJJJI
@3618067/1
ctaaacgttaaattttaaaagcctcttaaatttaactgaaatatagaata
+3618067/1
CCCFFFFDHHHHHJJJJJJJIJJJJJJJJJJJJJIJIIJJJJJJIJJJJI
@272122/1
aaataaatgctcccttttcacaatataataaatacatatcatatcatcgg
+272122/1
@@CFDDDFDFHFHGDFFHEGGIIIIIIFHGIHIIIIIIIIIIGIIIIIII
@4366492/1
ctgccgaatgtttggcgtctttcttcgatcttccggttccggtggccacc
+4366492/1
@?@FFFFFHGHHHFIHHAGGHJIJJJJCHHIIJJGEHIIIIGHGEGGGGI
@4366493/1
ctgccgaatgtttggcgtctttcttcgatcttccggttccggtggccacc
+4366493/1
CCCFFFFFHHFHHGIIGIFAGHBFHGGCFDFHDHBHFGHIBDFGICHGGI
@4366494/1
ctgccgaatgtttggcgtctttcttcgatcttccggttccggtggccacc
+4366494/1
CCCFFFFFHHHHHJJJJHIGIJGIJIJHIJJJJJIJHIIJJIIJGHIJJJ
@1604657/1
caaacattgaagccagatcgataaaaaaatatcgcaatattagaaatttt
+1604657/1
CCCFFFFFHHHHHJJJJJJJIJJJJJJJJJJJIIIIJJJJIJJJJJJJJJ
@2295549/1
caggtaaacagttgtacagtagaggataaaccaatggagcacacttttac
+2295549/1
@CCFDDFFHHHHHJHIJIJIJGIJJJJIJJJJJJJIIJIIGJJJJJJIJI
@2295550/1
caggtaaacagttgtacagtagaggataaaccaatggagcacacttttac
+2295550/1
CCCFFFFFHHHHHJHIJJJJJHIJJIJJJJJJJJJJJIJJJJJJIJJJJI
@2295551/1
caggtaaacagttgtacagtagaggataaaccaattgagcacacttttac
+2295551/1
@BCFDDFFHHHHHIIJJIJJIGJJGHJJJJIJJJJJJIJJIJIJJJJJJI
@5052778/1
ctttattcgtcatcgctccccacgagcgttt
+5052778/1
CCCFFFFFGCFDFIGGEHHJJGEAEE:F66@
@5052779/1
ctttattcgtcatcgctccccacgagcgtttctttagtctgtatattttc
+5052779/1
B=?DDFFFHFHHHJJJJJJJJJJJJJJJIIJJJJJJJHIJJIJJJJJJJJ
@5052780/1
ctttattcgtcatcgctccccacgagcgtttctttagtctgtatattttc
+5052780/1
C@CFFFFFHHHHHJJJJJJJJIJGHIFIFHGJJIJIJGGIIGIJJJJJJJ
@5052781/1
ctttattcgtcatcgctccccacgagcgtttctttagtctgtatattttc
+5052781/1
CCCFFFFFGHGHHJIIIJJJJIIJIGHIGHIJJIJIGEHIJJJIAGGGGI
@5052782/1
ctttattcgtcatcgctccccacgagcgtttctttagtctgtatattttc
+5052782/1
CCCFFFFFHHHHGJJJIIIJJFHIFHGG@FHAFHI?BBDFGE=F<FGIJ4
@5052783/1
ctttattcgtcatcgctccccacgagcgtttctttagtctgtatattttc
+5052783/1
CCCFFFFFHHHHHJJJJJJJJGJIIJIJIJJJJJJIJIIJJJJJJJJJJI
@5052784/1
ctttattcgtcatcgctccccacgagcgtttctttagtctgtatattttc
+5052784/1
CCCFFFFFHHHHHJJJJJJJJIJJIJIJGIJIJJJJJHHIJJJJJJJJJJ
@5052785/1
ctttattcgtcatcgctccccacgagcgtttctttagtctgtatattttc
+5052785/1
CCCFFFFFHHHHHJJJJJJJJIJJIJJJJJJJJJJJJIIJJJJJJJJJJI
@5053086/1
ctttattgaaaaattagtaaaacataatggttttcgcgcgtaaagtgacc
+5053086/1
CCCFFFFFGHHHHIJJJFJIJJJJJJIJJJHIIJJJJJJJGIJJJCHIIH
@5053087/1
ctttattgaaaaattagtaaaacataatggttttcgcgcgtaaagtgacc
+5053087/1
CCCFFFFFHHHHHIJJIGHJJJJJJJJJJJFIJJJJIJJJIJJJIFHIJJ
@5053088/1
ctttattgaaaaattagtaaaacataatggttttcgcgcgtaaagtgacc
+5053088/1
CCCFFFFFHHHHHJJJJHIJJJJJJJJJJJHIJJJJJJJJHIJJIFHJJI
@1607468/1
caaaccgggaaaagtattatgagaatatgaaatttaaaagaaaatttgaa
+1607468/1
CCCFFFFFHDHHHJFHIJJJJJJJJJJIJJJJJJJJJJJJJJJJJJJJJJ
@3622012/1
ctaaagctatctactcgttatataatcatcattcaaacattgaagcc
+3622012/1
CCCFFFFFHHGHHJJJJIJJJIJJJJJJJJIJJJJJJJJJJIJJJJJ
@1607771/1
caaacctagaggaacatcctggtccaagtcctaacgtgttattacaagct
+1607771/1
CCCFFFFFHHHHHJJJJJJJJJHHIJIJIJJJJJIJGHIJJJJJJJJJJJ
@7711151/1
tttacatattatttttgacttgaataaatttttaaatttaaaaatgcgtg
+7711151/1
@@CFFFFDHFGHHIJJHHIIJJGIIIGGIIIJJJJGIJJJFIIFJIIIHI
@7711152/1
tttacatattatttttgacttgaataaatttttaaatttaaaaatgcgtg
+7711152/1
CCCFFFFFHHHHHJJJIIIJJIEGIIIGGIJIJJJJIGIJIIJGIJIGDH
@3622586/1
ctaaaggatttctcaacttgtttccgtgagttgctgaacaaatttgaaaa
+3622586/1
=?@1ADD:AACFBDBAEF@FFHFHEFGFICGEEEEGIDGICBD?FCFDGF
@5054182/1
ctttatttaagaacaaacaggggagaaaagtcacgagaatttgaaaagcg
+5054182/1
CCCFFFFFHHHHHJJJJIJJJJJGIIIJJIHIJJJJJJJJJJJJJIJJII
@5054183/1
ctttatttaagaacaggggagaaaagtcacgag
+5054183/1
?@?D:BDD<DD<B3;CFHG<6@@GCH:CF?D=0
@5054184/1
ctttatttaagaacaggggagaaaagtcacgagaatttgaaaagcgagct
+5054184/1
BC@FFFFFHHHHHJJJJJIBGIIJEHGGIIJJIGIGIIIIIJIIIBDGGI
@1609108/1
caaaccttgcaaattttcaatcatgaagcaagattttacctgaacaattt
+1609108/1
CCCFFFFFHHHHFIJJJIJJIJJIJJJIJJJIJJJJJJJJJJIJJJJJJJ
@5056625/1
ctttcaacatcaagaggttcttcgatatctttccacggatattgtgattc
+5056625/1
CCCFFFFFHHHHHJJJJDGHIJIJJJJJJJJJJJJJJJEHIIJJIIHIJI
@904951/1
atacactattattaggcactagttattaattataatcatcaatattatct
+904951/1
CCCFFFFFHHGGHJJJIJJIJJJJJJJJJJJJJIGJJJJJJJIJIJJIJJ
@1618486/1
caaacttttcggggtgcaatcttcttttccggaaaatgctcgaaaactca
+1618486/1
CCCFDFFFHHHHHI@CBGIEGCHGIIIIGIGGDFHG<?8<FB:FAGEGHI
@1618487/1
caaacttttcggggtgcaatcttcttttccggaaaatgctcgaaaactca
+1618487/1
CCCFFFFFHHFGFGEFHGIGHIJEDFFGHIGEGGIDGIGFFEIIGACDDH
@1618488/1
caaacttttcggggtgcaatcttcttttccggaaaatgctcgaaaactca
+1618488/1
CCCFFFFFHHHGFG<CC<E@FGCHHHIIIGGE@FGIGHEBFEHIII@CDC
@1618489/1
caaacttttcggggtgcaatcttcttttccggaaaatgctcgaaaactca
+1618489/1
CCCFFFFFHHHGHI@FF@HCHAGIDGGIEGIDHHIIEDHHGIGIIIIIII
@1618490/1
caaacttttcggggtgcaatcttcttttccggaaaatgctcgaaaactca
+1618490/1
CCCFFFFFHHHHHJ@DFGIGIGIJJJJIJJIJGJJJIJJIJIJJJJIIJJ
@1618491/1
caaacttttcggggtgcaatcttcttttccggaaaatgctcgaaaactca
+1618491/1
CCCFFFFFHHHHHJ@EHIIIIHJJJJJJJJIJIJJJJJJJJJJJJJJJJJ
@1618492/1
caaacttttcggggtgcaatcttcttttccggaaaatgctcgaaaactca
+1618492/1
CCCFFFFFHHHHHJ@FFHIGGGIIIJJJJJIJGIJJIIJJJJJJIJJJJJ
@2297480/1
caggtatatttatcacatcattcgtcgtgtaccacatctcggatcttgct
+2297480/1
B@@DDDFFHHHHHJJJJJJJJJJJJJIHIIGJJJJJJJJJJJIJIJJJJH
@7715112/1
tttactaatttttcaataaagtacactttatttaagaacaggggagaaaa
+7715112/1
CCCFFFFFHHHHHJJJJJJJJCHHJJJJJJJJJJJJJJJJJJJJJJJJJI
@7715745/1
tttacttaaggttaatgccaagttaaatgg
+7715745/1
<@?BDFD:DFFFF>B<FGHGAAHHGEDECC
@1627036/1
caaagacgcaataagtgatacaagaaaatatacagactaaagaaacgctc
+1627036/1
C@CFFFFFGHHHHIJGHHIJJJIJJJJJJJJIJJJJJJJJJIIJJJJJJJ
@2942419/1
cctacgtggacatcgaagaaaaaacattgaccaatcgccaccaatgcttg
+2942419/1
CCCFFFDDHHHHHJJIJJJJJJJJIJJIJIIJIJIJDHIIIJJJJJIJJJ
@2942420/1
cctacgtggacatcgaagaaaaaacattgaccaatcgccaccaatgcttg
+2942420/1
CCCFFFFFGHHHFIJHJEHIJIJJJJJIJIJJJJJJFFHIHJIIIEEGIJ
@5716459/1
gcgatattttttcggaaaaaagtgagtttaggatatcttacgttctggca
+5716459/1
@@@DFFFFHHHHHJJJJJJJGGDDGHGIJJJI@HIIIGIJJIGIGIIIIG
@5716460/1
gcgatattttttcggaaaaaagtgagtttaggatatcttacgttctggca
+5716460/1
CCCFFFFFHHHHFIGDHGIJIGHIIJJJJIJJJIJJJJIJIJJJIJIIJJ
@1628293/1
caaagagaagaaaggccgatagaatgaagtgaaagtcgaacgttcttctg
+1628293/1
CCCFFFFFHHHHHJJJJJIIJJGIJJJJJIJJJJJHHIJJIJIIIEIJJJ
@1628315/1
caaagagaaggatagcaactaattttacaagctatactttgcatagaatt
+1628315/1
@B@FDEFEDHHFHIIIIJJJJIJJJJJJIJJJIJJJJIJJIIIJIJGIHH
@5716726/1
gcgatctcctgcaagaactgaacaaagttgaagtccttggcgttgaagct
+5716726/1
CCCFFFFFHHHHHJJJJJJJIJJJJJJJJJJIJIJJJJJJJJJJJJIIJJ
@5716961/1
gcgatgacgaataaagtatgtgttcaccaagagaagaaagctatacagta
+5716961/1
CCCFFFFFHHHHHJJJGHIIGHJJJJJGIIGIJJJGIJIGIGIJJGIG@F
@5717415/1
gcgatggtgaactgcctttcgtgtggtagtccctcttcgtgttccatttc
+5717415/1
8?;DBADDDFHFA>FHBCHCEHAHGG?CGGGA>?CGBGC??0?99?9BHI
@7069372/1
tccactttgccagtggccgtctgctacggaacaggcaaaactccgaagga
+7069372/1
CCCFFFFFHHHHHHIJJJJHGIIIIJJJJJJJJIJIJIJJIJJJJJJJII
@1631807/1
caaagatcaagatctgtctttctttgacgaaatacgagtagaagatccca
+1631807/1
CCCFFFFFHHHHHIIIGIGJJJJJJIJIFJJIJJJJIJDHIJJIJIJJJG
@4367857/1
ctgccgttacttcctcaagcgctggtaacgctttatcgggttctgctaag
+4367857/1
CCCFFFFFHHHHHJJJIJIJJJJJJGGIJJJJJJJJJJJJJJJJIJJJJJ
@2301973/1
caggtcgcaaaatacccgtagaaacgaatcatctcagcctcgcgctaggt
+2301973/1
BC@FDFFFHHHHHJJJJJHIJJJJJJJJJJIJJJJIJIJJJJJJJJIHHE
@4370236/1
ctgccttctacatttgcgagtgacgaagagttggccactaaactgggcag
+4370236/1
@CCFFFFFHGHHHIJJIIGI@FHIGJJJJGIIGIIIJIIGJJIIGGIJIG
@4370237/1
ctgccttctacatttgcgagtgacgaagagttggccactaaactgggcag
+4370237/1
CCCFFDFFHHHHGJJIJJIJ@FEHHIJIGDDGGEIIJJEGGHHBHIJGFG
@4370238/1
ctgccttctacatttgcgagtgacgaagagttggccactaaactgggcag
+4370238/1
CCCFFFFFGHHHHJGIJJII?FGIHIJGHIHGGIJJGIIIJJJJHGIJJG
@4370865/1
ctgcctttcgtgtggtagtccctcttcgtgttccatttcatagaatggtg
+4370865/1
@?@DBDDDHHHFF9EEEHHGEHAGGGHC9:?F<DCDGF>9?DBFG94BDD
@2306861/1
caggttttttaacagtttgaaaaccttgataaatgaaagaaattaaacac
+2306861/1
B@@FBDFFHHGHHJJJJJJJJJJJJJJJIJJJJJJJJJJJJJIJJJJJII
@2306893/1
caggtttttttaacagtttgaaaaccttgataaatggaacgaaattaaac
+2306893/1
B@CFBDFFHHHHHJIJHIJJJJJJJJJJJJJJJJJJIJJJJIJJJJJJJJ
@4376837/1
ctgcgggacatgcacatctcttggagccagccaatgggattgcccatcac
+4376837/1
CCCFFFFFHHHHGIJJIIIIIJIJJJJJJJJIJJIJJJJJJJJJJIJJJJ
@3624777/1
ctaaagttaaccagacaaagcacctatcgaatcgaatattagtagca
+3624777/1
@@<DFFBDHDFHDGGHHIFGG@FGIIIGEIIIIIECB?GDDF?9DGH
@3624778/1
ctaaagttaaccagacaaagcacctatcgaatcgaatattagtagca
+3624778/1
@@@DDDDDFD4FDIHBAGBGGIIBHHCHEHGHCHCHEEDHIIH@FFG
@3624779/1
ctaaagttaaccagacaaagcacctatcgaatcgaatattagtagca
+3624779/1
CCCFFFDFHHHHHIJJJJJIIGJJJIIJJJJJJJIJJIJIJJBGHIJ
@1639565/1
caaagcacctatcgaatcgaatattagtagcaagatccgagatgtggtac
+1639565/1
CCCFFFFFHHHHHJJJJJIHI@CEHGC?BG@EH;DDHIECEDBGFGH?DD
@916790/1
atagaatacaccccttaatcagctacaacagtcaacatttcccacctttt
+916790/1
CCCFFFFFHHHHHJJJJJJJJJJJJJJJJJJHIJJJJJJJJJJJJJJJJJ
@4384011/1
ctgctagaagaggacggcatttatgatccaaaagaaattcccatgaggga
+4384011/1
CCCFFFFFHHHHHIIJJJJJJJIJJJJJJJJJJJJJJJJJJJJJIIJJJJ
@5720987/1
gcgccaattgagttttcgagcattttccggaaaagaagattgcaccccga
+5720987/1
CCCFFFFFHHHHFHIJJJJJJJJJJJJJJJJJJIJJJJJJIJJJJJJJJI
@917515/1
atagaattagtggtttttttctaaaatcaatttacatattatttttgact
+917515/1
BBCFDFFFHHHHHFHJJJIJJJJGIIJIJJJJJIJJJJJIJJJJJJJJJJ
@4389078/1
ctgctcttaacattttgtcaaaaattgagaaacttaaagtaaaaatacca
+4389078/1
=11:DDFFHHGHHIIIFHHIIIIIIIIIIIIIIIIIIIICFHIIIIIIIF
@2948327/1
cctagtattatgaataactgaacccattcctgtttcttgaacgattgtgc
+2948327/1
CCCFFEFFHFHHFIJGGIJHIIJIIJJJJJJIIIJIIJIJIIIGIGCGGH
@2949275/1
cctagtttgaggatatattatataataatggacacaattatatattatat
+2949275/1
CCCFFFFFHHHHFHIIIJJJGGGJJJJJJJJIIJJJJJJIJJJJJJJJJJ
@7082330/1
tccattatcactttttgttgccgtgtgcccttgagaaatttgctgcctca
+7082330/1
?@@DFDDDFFFHHHGGG;FGGG>EF<CEHHIIFHHCGEGGHF@FG9BD??
@7082331/1
tccattatcactttttgttgccgtgtgcccttgagaaatttgctgcctca
+7082331/1
@@@DFFFFGHGFFEHGGCFGBGG?FGEHIII>D?C@DDBDGIIIDHGEIG
@7082332/1
tccattatcactttttgttgccgtgtgcccttgagaaatttgctgcctca
+7082332/1
@@@FDFFDHFHHHIIIJHIIGEHIHCGCHJCEEHGGIJIICDEECGHEHI
@7082333/1
tccattatcactttttgttgccgtgtgcccttgagaaatttgctgcctca
+7082333/1
CCCDFFDDHHHHHIJJGGHGGIGFBAFCGH@HCAHGIIIJGCHHIGHIGI
@921106/1
atagcatcgtaacgcaagcgccacctggtttagcaaaatatggaggaatt
+921106/1
CCCFFFFFHHHHHJJJJIJJIJJJJJJJIJJJIJIJJJJIJIJJJJIJJJ
@7083231/1
tccatttcctgtaattctggtttgtctatagttttgtcatacgtttttg
+7083231/1
@@<DBDBBDFF?FIA<BB<?<CGF<?<4<?CHEHI;:?@9:?D?BD=FA
@7085733/1
tcccacaccgttttcagacattttttactgtccaaataaatagcaccagc
+7085733/1
CCCFFFFFHHFHHJJJJJJJJJJJJJJJJJJJJIJJJJJJJJJIJJJJJJ
@7086155/1
tcccacctttttcactcaaccatagctttctcagcgt
+7086155/1
???B?B@DHB?CFDHI4ADGHG>F>EHGEG<E?EEHG
@7086156/1
tcccacctttttcactcaaccatagctttctcagcgtgtttaatttcgtt
+7086156/1
CCCFFFFFHHHHHIJJJJJJJIGJJJJJJJJJJJJJDD:BF9B?FH9?8D
@7086157/1
tcccacctttttcactcaaccatagctttctcagcgtgtttta
+7086157/1
@@@D?BDDFFFFD:CBCBGDCC?EFIFHIDEFDDFFBC0:?94
@7086188/1
tcccacgccagtatacagggagtggcgaaaccaacaaagtattgtacctt
+7086188/1
CCCFFFFFHHHHHIJJJJJJJJFGIIJJJIJGGIJJJIJCFIJJJJJJJJ
@7086240/1
tcccactaaagttaaccagacaaagcacctatcgaatcgaatattagtag
+7086240/1
?@@DDFDDFHFFBFHIGIEHEHIJFIGGIAFHHFHIJIGIJGIGAGGBFA
@7086241/1
tcccactaaagttaaccagacaaagcacctatcgaatcgaatattagtag
+7086241/1
CCCFFFFFHHHHHJJJJJJJJJJIJIJJJJIIJJJIJJJJJJJJJJJGHJ
@7086408/1
tcccactgtacgagaattcggtttttcagtttctagcgcatttgaaaaat
+7086408/1
@@@FFFFFHDHBBFE@GHIIGHGHIIIHIIIIGGIIGHIGHIIICHEGGI
@6421116/1
gtgaaggagctggctgctgttgtctcgctcc
+6421116/1
CCCFFFFDHGHHGJIJGEEHHCGECH;C?CF
@2955193/1
cctcaactggaccaccaaaaaagagtcattgccaagagtatgaagaaaca
+2955193/1
CCCFFFFFHHHHHJJJIIJJJJIJJGHIJJIJJJIJIIGHIIJJJJIJII
@7718850/1
tttagacgcaccttttggcttaataaaaatccaatttttggttaatcctt
+7718850/1
CCCFFFFFHHHHHJJJJJJJJJJJJJJJJJJJJIJJJJJJJHIIJJJJJJ
@6421752/1
gtgaagtatttcttgatgtccatatttctgtcaccaattgtacagaatgg
+6421752/1
@@@FFFEDFHHHGJGIJIJJJJIJJJJJJJJIIIJJJJJJJJJIJHIIJI
@7719454/1
tttagaggtaatacactattattaggcactagttattaattataatcatc
+7719454/1
BBBDDDFFCFHHHJJJJIIJJJJIJIIJIJJJIIJIJIJJJIIIIIIJII
@7719455/1
tttagaggtaatacactattattaggcactagttattaattataatcatc
+7719455/1
CCCFFFFFDHHHHJJJJJJJJJJJJJJJJJJJJJJJJJJJJJJJJJIJJI
@294136/1
aaatcatgaccaaaaagtgaacagctatcgatacacagtcatagatccaa
+294136/1
C@CFFFFFHHHHHJJJJFHIJJJIJJJJJJIIJJJJJJHIIJIJJJJJJI
@6425319/1
gtgaatgttgataaaggaatatggagaggtgacaaattcttccaagcggt
+6425319/1
B@BFFFFFHHHHHJJJJIJJJJIJJJJJJEFHIJJIJJJJJJJJJJJJJD
@3641987/1
ctaacgtctttatagaatgtcaatgttattctaaaaagaagactgctaaa
+3641987/1
CCCFFFFFHHHHHJJJJJIIJJJJJJJJJIJJJJJJJJJJJJJIIJJJJG
@1650250/1
caaagtatagaggttgtacccaaacttttcggggtgcaatcttcttttcc
+1650250/1
CCCFFDEFHHHHHGHIJJJJJJIIJJJJJJIJJIGEHJJJJJJJJJIJIJ
@926966/1
atagtgtattacctctaaagctatctactcgttatataatcatcattcaa
+926966/1
@CCFFFEFHHHHHJJJJJJJJJJJJJJJJJJJJJIJJJJJJJJJJJJJJJ
@927181/1
atagttacgttaaaacagcagctgagattaatgtaggctgtttaacacaa
+927181/1
CCCFFFFFHHHHHJJJJJIJJJIJHIHIJJJJJIGIJJJJGGIGIG@HIG
@298580/1
aaatcttcagacaaattcgattttcctaatctgagagcctcagcaactgt
+298580/1
CCCFFFFFHHHHHJIJJJJEHIJJJJJJIJJJJHIIHIJJJJJJJJJJJG
@7091710/1
tccctcttcgtgttccatttcatagaatggtggtggccatctgcgggaca
+7091710/1
CCCFFFFFHHHHFHDIIIIIGGGHGJJHIG9FH:CGGEGGHHCEGHG0@F
@7091747/1
tccctcttgagctattgcgatattttttcggaaaaaagtgagtttaggat
+7091747/1
CCCFFFFFHHHHHJJJJJJJJJJJJJJJJJJJJJJJJIFGHJJJJIJJJJ
@299151/1
aaatctttcatattccctatttaaattttgtaaatccacattttcgg
+299151/1
CCCFFFFFHHHFHIBEHIGIIIIIGGGIIEEHIFIJIJIEIJJIIIG
@5070086/1
ctttccatgatctttgactctgtgcagaccacgctttcgtttattactcg
+5070086/1
@BBDDFFFHHHHGJJIGIJIJJGHJJJIJIJJIJJJJJJIJIJIIJJJJH
@5070087/1
ctttccatgatctttgactctgtgcagaccacgctttcgtttattactcg
+5070087/1
CCCFFFFFGGHHHJJGIJJIJIJJJJJIJJJJJJIJJJJJIJJFJJJJJJ
@4393547/1
ctgctggttgcccaacttggtaatcttagtgt
+4393547/1
@@@DD<DAD1C:A3:@34C><AAF<?@AA221
@4393548/1
ctgctggttgcccaacttggtaatcttagtgtctttcagtcccgaatacc
+4393548/1
CCCFFFFFHHHHHGGIIIJJCHIGJJJJJHJIJIJJJJJJJJJJJJIJII
@2321398/1
cagtggccgtctgctacggaacaggcaaaactccgaaggaagccaagggc
+2321398/1
CCCFFFFFHFHHGJJJJJIIJIJJJJJJIJJJJJJJJJIIGIIIIJIGGI
@1654954/1
caaagtttcacagttccacaaaacgctgaaaaattccgtcggcaagaagt
+1654954/1
CCCFFBDFFHHFHGIJJGIGJJJGIJGIJJJJJGJJJIGIJJIJJJFJIF
@1654955/1
caaagtttcacagttccacaaaacgctgaaaaattccgtcggcaagaagt
+1654955/1
CCCFFDDFHHHGHHJJJJJIJJJJJJJJJJJJIJJJJIGHJJJJJJJJJH
@1654956/1
caaagtttcacagttccacaaaacgctgaaaaattccgtcggcaagaagt
+1654956/1
CCCFFDEFHHHHHHIIJJJJJJJJJIJJJJJJJJJIIIFGGIIIIIIJJG
@6428383/1
gtgacactatgagtaatttcataatgtggtgattgaaagcctttctttat
+6428383/1
CCCFFFFFHHHGHGIIJJJJJIIJJJFHJGHGJJJJJJIJJIJJJJJJJJ
@2324065/1
cagttatatattcacctttatatgtcacattttgtggttctttaacgaaa
+2324065/1
@CCDFFFFHHHHHJJJJJJJJJJJGJJJJIJJJJJJJIJJJJIJJJJEIJ
@1656301/1
caaataaatgctcccttttcacaatataataaatacatatcatatcatcg
+1656301/1
CCCFFFFFHHHHHJJJJJJJJJJJJJJJJJJJJJJJJJJJJJJJJJIJJJ
@6430758/1
gtgacgaagagactctcagcttcaacgccaaggacttcaactttgttcag
+6430758/1
C@@FFFFFHHHHHJIJIIIHIJIIJHAHIBGGHGHIGGICHHIIIHIIGG
@2326044/1
cagttcaccatcgcttgtcatgtgttgaaattccgcgaaattggcactgg
+2326044/1
CCCFFFFFHHHHHIIJIJIJIEHHJGIJJHIGJJJJGIIJJIJJIJJGFH
@6431676/1
gtgactcccgaacaagccaatcagaccaacggaacgcccggagcggctga
+6431676/1
@BCFFFFFHHGHHIIIIIJJIJJIJJJJJJJIIJJGIJIIIIJHGFDBB=
@6432940/1
gtgacttttctcccctgtttgttcttaaataaagtgtactttattgaaaa
+6432940/1
CCCFFFFFHGHHHJJIIGIIEFHGJJIJJJIJJIDCHIJJJJJIIIJJJJ
@305000/1
aaatgccgtcctcttctagcagctttaatgcattgtatgcagcatcatgt
+305000/1
CCCFFFFFFHHGHJJIJJJJJJJJJJJJJJJIJJJIIIJJJJJJJJJJJI
@5727821/1
gcggcatcactcccaaatacgaactggtccaaatcgagggcgccatccac
+5727821/1
CCCFFFFFHHHHHJIJJJJJJHJJJJJHHIJJJJJJIJIIIIIIIIJHHG
@7725260/1
tttaggtatttgtggtatctgtcgatgttgccagaacgtaagatatccta
+7725260/1
BCCFFF=BFHHHDGIEHHIIJHJIHJJIJJJJIJJJJJIJJJJJJJGIJJ
@5728654/1
gcggctcacaagatgtggcaatccttgcaggatttacccgtggagggtaa
+5728654/1
CCCFFFFFHGHHHIJHIJIIJJJJJJJJJJJJJJIJJJIIGIJHIJJBFI
@5729389/1
gcgggacatgcacatctcttggagccagccaatgggattgcccatcactt
+5729389/1
CCCFFFFFHHHGGIJJJJJJJJJJJJJJJJJJJJJJJJJJJJJJJJJJJJ
@7727054/1
tttagtctgtatattttcttgtatcacttattgcgtctttgctttggtca
+7727054/1
CCCFFFFFHHGHHJJJJJJJJHHIJIIIJIJIJJJHIJJJJJJJJIIHGI
@7727191/1
tttagtgggaaggtttaggtatttgtggtatctgtcgatgttgccagaac
+7727191/1
CCCFFEFFHHHHHEHIIJJHHJIIJJJJGHJIEIJJJIIJIGIJGGGGHH
@306482/1
aaatggataattataggattggatctatgactgtgtatcgatagctgttc
+306482/1
CCCFFFEFHHHHHJJJJHIJJJGIJJJJJJJJJIIHIJJJJJJJGJJGHI
@2328661/1
cagtttgaaaaccttgataaatggaacgaaattaaacacgctgagaaagc
+2328661/1
CCCDFFFFHHHHHJJJJJJJJJJJJJJJJJJJJJJJJJJJJIJJJJJJJJ
@7728586/1
tttagttttccttttttattcggtataacttgtccgaataacttattgta
+7728586/1
?@@;BADDFHFAHIGGG=CHAGG?CEGGE9?CB<CB:DBBGFBFGGG<99
@308678/1
aaatgtcaaaatgccacataatttgcaaaattttgacatttttttctttc
+308678/1
@@@FFFDFHFHHHIJJJJIIIJJIJIIGHIHGIJIJIGHIIJIJIIIJJJ
@310493/1
aaattaaacacgctgagaaagctatggttgagtgaaaaaggtgggaaatg
+310493/1
C@CFFFFFHHHHHIJJJJJJIJJIJJJIJJJIHIIJJJJJI?DHIHIJJJ
@310494/1
aaattaaacacgctgagaaagctatggttgagtgaaaaaggtgggaaatg
+310494/1
CCCFFFFFHHHHHJJJJJJJJJJJJIJHGIIJGHIJJJJJJGHIJGHIJJ
@2332258/1
cataaacgaacagaggaaacctctaacagacagccaacgtgttaagttca
+2332258/1
@@@FFFFDHHHHGJJJHIJJJIJJGIGIDHGIGHFHGCHBGFFHIEDHIJ
@1659749/1
caaatacctcaccttacaaaataaaatacggcaaagagaagaaaggccga
+1659749/1
CCCFFFFFHHHHHJJJJJJJJIJJJJJJJIIJIJJJJJJIJJJJJJGIJG
@1659947/1
caaatacgaactggtccaaatcgagggcgccatccacgagccaatcttcc
+1659947/1
CCCFFFFFHHHHHJIJJJJJJJIIJIJJJJJJJJJJJJJIJJJJJHHHHH
@2333111/1
cataaagtatgtctagaacgattttacctttgcgcgaaaagtgaccacaa
+2333111/1
B@@FFFFDHHHHHJJIJJJIGIJJJJJJJJJIJJJJJJJJJIJIIJJJJI
@2333112/1
cataaagtatgtctagaacgattttacctttgcgcgaaaagtgaccacaa
+2333112/1
CCCFFFFDHHHHHJJJIJIJIIJJJJJJJJJFJIIJJJJJJHIJJJJJJI
@5074572/1
ctttcctttatgtccacaaattatgtcaaattttgacatttatgtaacat
+5074572/1
CCCFFFFFGHFBHHJJJJJJIJIGIIIJJJJJJJIIIIJJJJJJJCHIJH
@5074573/1
ctttcctttatgtccacaaattatgtcaaattttgacatttatgtaacat
+5074573/1
CCCFFFFFHFHFHIIGIGIJIJGHCHHIJJIJJJHHJIJJJJJJIIIJJI
@5074574/1
ctttcctttatgtccacaaattatgtcaaattttgacatttatgtaacat
+5074574/1
CCCFFFFFHGHGHJJJJJJJJJGGGIIJJJJJJJIIJJJJJJJJHIIJII
@5075227/1
ctttcgagacatactcttcggagaatcacaaaactcatgatacttttcaa
+5075227/1
?;@DDDD>BCF>DH>BEGEGHCA?CGB>@FHIAB3:D9D????<9DB?FB
@5075228/1
ctttcgagacatattcttcggagaatcacaaaactcatgatacttttcaa
+5075228/1
CCCFFFFFHHHHHJJIIJJJIGGIJJJIJJJIJJJIJJJJJJJJJJIIJJ
@6438519/1
gtgagttcattttaaatgaaaaacgtatgttgtttacttcatttgaatct
+6438519/1
BBBFFDEFHHHHHJJJJJJJJJJJJFHIJIJIJJJJIJJIJIIJJJJIJI
@7101188/1
tcctaatattttttagtgaacctctctaacgtctttatagaatgtcaatg
+7101188/1
@@CFBDF>FHHHGIGIGH4AFEHIIGGEGEHHIGI@HIFGB?DHFFHIII
@937064/1
atatgatatgtatttattatattgtgaaaagggagcatttatttgatgca
+937064/1
BB84ADEFHHFHHJJJJJJJJJJJIJJJJJJIIJJJJJJJJJJJJJJJJJ
@7103145/1
tcctcaacagcaagctcctccgcaacagcaacctggagcg
+7103145/1
==@=AABDFH>DFGGBDHCGHBHHHII;DFHIBHGEGGIE
@7106345/1
tcctgaggcctacgctgttgttgtggtccacccctttgttgccc
+7106345/1
???=DDA=;DD??<?::8?CAF;:1:E<D>D;@DD899????DD
@941302/1
atattatctatcgatactgaatgtaattttttatatagtgccccgatgat
+941302/1
CCCFFFFDHBHHHFHJIGIJJGGHIEIIJIGGIJCHG<FEGIGEBEDDDF
@7730831/1
tttatagaatgtcaatgttattctaaaaagaagactgctaaacgttaaat
+7730831/1
:?1A=DD?DHBHBFHEHCIIIIIGCDBE???C9A@FGGGGGGFHBGHIGI
@4408960/1
ctggaacgtttaaatttctgtcatgagaatctcttggattcaatgggaaa
+4408960/1
@@@DDDDDHHHFFI@HHBH9F@FCHGHGECEHGEE<DEGHD>GBC>D9BF
@4410984/1
ctggaagccacttttaaatgttgatgttgctcataaaccgtttcctaaag
+4410984/1
CCCFFFFFHHHHHJJJJJJJIJJJJJGIJJJJJJJJJJIJHIIJJJJJII
@7734796/1
tttatcgatctggcttcaatgtttgaatgatgattatataacgagt
+7734796/1
CCCFFFFFHHHHHJIJIBHGGHIIHIJJIIEGFIIGECHGIIJIGB
@6441149/1
gtgatatcagccgctccgggcgttccgttggtctgattggcttgttcggg
+6441149/1
@B@FFFFFHHHHHJIJJJJJJJHIJJJJIJIHIIJIJJJJJIJ<=C=ADF
@6445588/1
gtgatgttgtctcgctccaggttgctgttgcggaggagcttgctgttgtg
+6445588/1
BBBFFFFFHHHHHGIJJJIIJCHIJJJJJJFIJGHI?FGDFHIJJEGGC=
@6445668/1
gtgatgtttgtttcagaacaaactgggaaaagtattatgagaatatgaaa
+6445668/1
@B@FFFDFHHFHHJJIIIJJJJIJJJJJJJIJ?FHEIJJIJIIJJJJJII
@6448490/1
gtgatttcttagtgtcaatagtgctgccgttacttcctcaagcgctggta
+6448490/1
@BBFFFFFHHHHFHHIFHHHIIHIJJJJJJJJJJIJJIJJJJJJJJJJGH
@2976763/1
cctcgatttggaccagttcgtatttgggagtgatgccgcgacggctcagc
+2976763/1
CCCFFDFFHHHDHJHJHIIJCHIJJJJJJJHIIIJIJJIJIJHEEFFEEE
@7738908/1
tttattgaaaaattagtaaaacataatggttttcgcgcgtaaagtgacca
+7738908/1
CCCFFFFFHHHHHJJJEHIJJJJJJJJJIHIJIJJJJIJHHJJJFHHJJJ
@7738909/1
tttattgaaaaattagtaaaacataatggttttcgcgcgtaaagtgacca
+7738909/1
CCCFFFFFHHHHHJJJIIJJJJJJJJJJJFHIJJJJJJJHGJJJHIJJJJ
@7741521/1
tttatttgatgcaaagtatagaggttgtacccaaacttttcggggtgcaa
+7741521/1
CCCFFFFFHHHHHJJJGIIJJJJIIIIIJJJJJJIIJJJJJIIIJHHHII
@2977324/1
cctcgcgctaggtaaattaaacacggcttatcactatgatgttgatttgg
+2977324/1
CCCFFFFFGGHHCFHJJIGIJIIJIJIJJJJJIJIIJJJJJHHIHGIIJJ
@2977659/1
cctcgctgtatgattttaaaaggtcttctcctttttgctttaggaccatt
+2977659/1
@@@DDFFADCFHHGHHIHIIICHAFHIHIGHIIIIIIIIIIIIIIGIHII
@2347782/1
catagatccaatcctataattatccatttcctgtaattctggtttctcta
+2347782/1
CCCFFFFFHHHHHJJIJJJJJIIIJJJJJJJJJJJJJJJJJJGGGIGJJI
@2979070/1
cctcgtgttccatttcatagaatggtg
+2979070/1
=1=?BDD?FHHFHGHIGBHAEFEBG<?
@2980516/1
cctctatactttgcatcaaataaatgctcccttttcacaatataataaat
+2980516/1
@C@DDBDDFFHHBBCGGDIIBEHIGHHIGIIGIIIGGIIIIGHHIGHIIG
@6452042/1
gtgcaatcttcttttccggaaaatgctcgaaaactcaattggcgcacatt
+6452042/1
::=BDFFFBBFBFHGIGB@FHIIGIFIAGHIIIEHCHGGHIECEBHIBGG
@2981501/1
cctctccacaaaaagggaaataaacaaggatgtaagaactatggaggaat
+2981501/1
CCCFFFFFHHHHHJJJJGIJJJJJJJJJJJJJIJJJJJJJIJJIJJJJJJ
@2981941/1
cctctctaacgtctttatagaatgtcaatgttattctaaaaagaagactg
+2981941/1
CCCFFFFFHHHHHJJJIJJIIJJJHJJIJJHJJJJJJJJJJJIJJGIIIJ
@6453009/1
gtgcacactttctttcttaacctccgctttaatttcaattttacatgtgt
+6453009/1
CCCFFFFFHHHHHJJJJJJJJJJJJJJJJJJIJJJJIJJJJJIJJIJFHH
@6456409/1
gtgccccttgcggttaccccttctgttgggatgggggccg
+6456409/1
?@;D;BDDFB><FGEI9EG@1C>C?:?C9?;:BB8B<0@@
@6456410/1
gtgccccttgcggttaccccttctgttgggatgggggccgccccc
+6456410/1
CBCFFFFFHHHHGHIIIIJJGJJIIIIJJJIJJJJJJIIJHHFDD
@6456411/1
gtgccccttgcggttaccccttctgttgggatgggggccgcccccttccc
+6456411/1
=11=DEFFHHHHHIJJIJJJJJIJJJJJJJJJJIJJJJJJHHFDD@BDDD
@5738606/1
gcgtatctgatcggccaggagcaacgcgttgattctgtaaagaatgcaag
+5738606/1
CCCFFFFFHHHHHJJJJIJIGGGHIGGIFHIGJJIJJIIIJJIJIJJJJJ
@5740352/1
gcgtgggaaactagatagaagtcctgcataaatggatgtgtaatatgcgt
+5740352/1
@CCDFFFFHHHHHJJIJGIJIEHHHIIJJIJIIJJJIJGIGGIJJJJJJI
@3659850/1
ctaagtggtaagtagaaggtaagccacttaagcacacatgttacataaat
+3659850/1
CCCFFDDFHHGGHGGIJIIHIIEHIHJJJJJIJJJJJJJJJJIJJJJJJJ
@3659851/1
ctaagtggtaagtagaaggtaagccacttaagcacacatgttacataaat
+3659851/1
CCCFFDFFHHHHHIJJJJJGIIJJJJJJJJIIJJJIJJIJJJJJJJJJJI
@3659852/1
ctaagtggtaagtagagggtaagccacttaagcacacatgttacataaat
+3659852/1
CCCFFDFF<DHHHIJIIJI?FHGHIJJIEIJJJJJJGHJIHIJJJJJGIF
@1675935/1
caaatcttcgatgatctcctgtctgggtggttgcaatctccagcagatat
+1675935/1
@@@DDDDDHHDBDGHGIGGBF<FHHCDFA<HE?CG@DHCDDBGC;D@?@?
@3662258/1
ctaataatagtgtattacctctaaagctatctactcgttatataatcatc
+3662258/1
@@@DDDDDDFDDHBGBFHHHHII?AACHDB?BFHIBGFF?CGH@B??DD9
@7111384/1
tccttccataatcttattcttgcgtactgtag
+7111384/1
@@@DDDDDDHHFHIIIIII@HHDH:FHEHBFA
@4424643/1
ctggacaacaaggaaagttattgccggttcataaccttctctttg
+4424643/1
CCCFFFFFHHHHHJJJJIHJJJJJJJJHIJIJJJJJJJ;GHIJ?G
@7745226/1
tttcaaatttgttcagcaactcacggaaacaagttgagaaatcctttagt
+7745226/1
CCCFFFFFHHHHHJJJJJJJJJJJJJJJJJJJJIJIJJJJJJIJJJJJJI
@951090/1
atcaaagcaacagcgagatcggcgccggacagagaacgcgaaatcaacaa
+951090/1
CCCFFFFFHHHHHJJIIJJGIJIJIJJJHHIJIJHHHHFFCDDDDDDDDD
@2353312/1
catatgtagaacgaattttgtgcatacaaaaatagtaaaaagtcaaagtc
+2353312/1
CCCFFFFFHHHHHJJJJJJIGHIJJJIJJJJJIJJDFIJJJJHIIIJJFH
@7113111/1
tccttgtttatttccctttttgtggagaggtactatgtgtgtttggctag
+7113111/1
@@@ADBADFFAFHIGIIEFHGGGHIIIIDCF@EGHIGID9CBGGBHDADH
@6461525/1
gtgctcgattttcttattacgtgtcacatatacgaaacttgtgaaaactt
+6461525/1
C@CFFFFFGHHHHJJJJJJJJEHHIHIIJJJJJJJJJJJJJFIJJJIHII
@5742353/1
gcgtttcaatgcatcgataagacgaatggtaaagctgctaaaaaagcagg
+5742353/1
@CCDDFFFHGHHFIJIIIIJIHGGIIJJJFFHIIIGGIJIJIIGIIGJJG
@1680279/1
caaatgtagaaggcagattgttaccctccacgggtaaatcctgcaaggat
+1680279/1
BB@FFFDFHHHHHIJJJJJJJIJJJJJJJJJJJJHGJIIIIJJJJJJJJJ
@1680280/1
caaatgtagaaggcagattgttaccctccacgggtaaatcctgcaaggat
+1680280/1
BBCFFFEFHGHHHIIJIJJJJJJJJJIJJJJJJGHIJIJJJJIIIJJIJJ
@5743947/1
gctaaacgttaaattttaaaagcctcttaaatttaaccgaaatatagaat
+5743947/1
CCCFFFEFFHHHHJJJJJJJJHIJJJJJJJIJJJJJJJJIJJJJJJIJIJ
@5743948/1
gctaaacgttaaattttaaaagcctcttaaatttaaccgaaatatagaat
+5743948/1
CCCFFFFFHHHHHJJJJJJJJJIJJJIJJJJJJJIIJJIIIJJFGIJIJJ
@7115156/1
tcgaaaactcaattggcgcacattcagcaggttttttaacagtttgaaaa
+7115156/1
CCCFFFFFHHHHHJJJIJIIJIIIJJJJFIJGHIIJJJJGHIFHHIJJIJ
@7115824/1
tcgaaatcaataactcgacaaaaattgttcccttttgagctattgcgata
+7115824/1
@CCFFFFFHHHHHJIJJIJJJJJJJJJJJJJJJJJJHIJIJIIJJJJJIJ
@4427021/1
ctggacctttctcgtctggttgaacttcgagtaagttgatttt
+4427021/1
@@@DDDDDFHFHHGADEDF?B:3CBBHF=8C1:DDCFD?FFHI
@2358376/1
catcaatattatctatcgatactgaatgtaattttttatatagtgccccg
+2358376/1
CCCFFFFFHHHHHJJJJJJJJJJJJJJJHHIJJJJJJJJJJJJIIJJJJJ
@7118791/1
tcgactttcacttcattctatcggcctttcttctctttgccgtattttat
+7118791/1
@BCFFFFFHDFFHIIJJJJJIJJJJJJJJIJJIIJJJJIIIJGHIJJJJJ
@7118792/1
tcgactttcacttcattctatcggcctttcttctctttgccgtattttat
+7118792/1
B@CDDDDFGHDHHJIGIIIIIHIIJJJJJJJJJGHIJJFIIJGGIJJJJI
@7753687/1
tttcacagttccacaaaacgctgaaaaattccgtcggcaagaagttggcc
+7753687/1
CCCFFFFFHHHHHJJJJJIIJJJJIJJJJJJJJIJJIJJIJJIJFHIJJJ
@7119968/1
tcgagttattgatttcgaggaataatacgaacttccatag
+7119968/1
@?@D==A?FFD4CEBCC;FGG;?AF9AF=EEAGIIIEB@9
@4432646/1
ctggagattgcaaccacccagacaggagatcatcgaagatttggagaata
+4432646/1
CCCFFFFFHHGHHJJJJJJJJJJJJJJJJJIJJJJJGJIJJJJJJJJJJJ
@959368/1
atcaagagtaactgaaactgagactgaatttattcgaatttctgagaaat
+959368/1
CC@FFFFFCHHHHJJJJJJJJJFHJJJJJJJJJJJJJJIJJJJJIJJJIJ
@960415/1
atcaaggttttcaaactgttaaaaaacctgctgaatgtgcgccaattgag
+960415/1
CCCFFFFDHHHHHJJJJJJJJJJJJJJJJJJJJJIJIGHHIJJJJJJIJJ
@5749839/1
gctacaacagtcaacatttcccacctttttcactcaaccatagctttctc
+5749839/1
CCCFFFFFHGFHHJJJJJJJJJJJGGIIIJIIIIJJIIJIIJJGGIIIJJ
@961863/1
atcaatattatctatcgatactgaatgtaattttttatatagtgccccga
+961863/1
CCCFFFFFHHHFHIJJJBHIJJIAHIGHIIIIJIJJGIJJJJIJIJGIF@
@961951/1
atcaatcaatttgcctcgaaatctaaggttatattacttttatgaatcgt
+961951/1
=@;D?DDDHB?DHGBHDEBHIGGGGGGIBFDC<FHG@GHIGIIIB:B?BB
@1690561/1
caaatttctcaagggcacacggcaacaaaaagtgataatggatacaaatt
+1690561/1
BC<DFFFFHHHHHJJGJJJJIJJJJJJJJIIJDGHIJJJJJJJJHGIIJJ
@1690562/1
caaatttctcaagggcacacggcaacaaaaagtgataatggatacaaatt
+1690562/1
CCCFFFFFHHHHHIJJJJJJIJIJJJJJJJIJGHIJJJJJIJJJJJJJJJ
@1690872/1
caaatttgaaaaaaccagagacgattttgtcgaagatctctgtgaga
+1690872/1
CCCFFFFFHHHHHJJJJJJJJIJJJJJJIGGHIJGIHIJIIIFHIII
@7120950/1
tcgatgcattgaaacgcaaactgacgtttacttttcgaatgtcaaac
+7120950/1
CCCFFFFFHHHHHJJJIJJJJJJIGIIJJJIJJJJJJFHGIJJJJJJ
@1691466/1
caaatttgtatccattatcactttttgttgccgtgtgcccttgagaaatt
+1691466/1
CCCFFFFFCFDHFFHJIJJIIEGHJJJGGGIIJHJICGGIIAFGGHICGG
@7121142/1
tcgatgtccacgtaggttacctcgaaggattgttcgctagcgatctcctg
+7121142/1
CCCFFFFFHHHHFIIJGHJJJEHIIJIGGIIGIJJJJJIJJJEHIJIJJF
@7121214/1
tcgatgttgccagaacgtaagatatcctaaactcacttttttccgaaaaa
+7121214/1
CCCFFFFFHHHHHJJJJGHJJJIJJJJJJJJJJJJJJJJJJJJJJIJJJJ
@7122185/1
tcgcaatattagaaattttcaaatattcttcgcttttgactcgacaaaaa
+7122185/1
CCCFFFFFHHGHHJJIJJJJIJJJGGIJJJIJEHJJJJJIJJJIIJJJJJ
@2364792/1
catcatgccctcgagtacctcaaaatcatgaccaaaaagtgaacagctat
+2364792/1
CCCFFFFFHHHHHIJFHIJJJJJJJJJJJJJJJJJJJJJFHJJJJIIJJJ
@7124519/1
tcgctagcgaacaatccttcgaggtaacctacgtggacatcgaagaaaaa
+7124519/1
CCCFFFFFHHHHHJIJJJJJGBGI@FHIJHIJIBGIDDBAD@=FEAHIJJ
@3680868/1
ctaatttgtgtaattgaagttcgtattatttcctcgaaatcaataatgca
+3680868/1
???DDADD:C:CD<:CEEEEFFE?CEBEFEFE>9CEDDD8BDEED>BDCE
@3680869/1
ctaatttgtgtaattgaagttcgtattatttcctcgaaatcaataatgca
+3680869/1
BCCFFFFFFHFHHJJIJJJJJJJJJJJJJJJJIJJJJJJJIJJJJJJJJI
@3680870/1
ctaatttgtgtaattgaagttcgtattatttcctcgaaatcaataatgca
+3680870/1
CC@FFFFFFDFDFIJIIJIGIGGGHJJGIJJJIJJJJJJIJJJJIJIIJJ
@3680871/1
ctaatttgtgtaattgaagttcgtattatttcctcgaaatcaataatgca
+3680871/1
CCCFFFFFDHFHHJJJJJIIJJJIJJJJJJJJJJJIHIIJJJJJJJJJII
@3680872/1
ctaatttgtgtaattgaagttcgtattatttcctcgaaatcaataatgca
+3680872/1
CCCFFFFFFHFFHJJIIIIHGEGHIIJIJJJJJJJJJJJJJJJIIJIJJJ
@3681112/1
ctaattttacaagctatactttgcatagaattagtggtttttttctaaaa
+3681112/1
CCCFFFFFHHHGHIIJIJIJJJIJJJIJIJJJJJFGIGGIJJJJJJJIJH
@3681113/1
ctaattttacaagctatactttgcatagaattagtggttttttttctaaa
+3681113/1
@@@DDDDDFHFDFEG<F<FHHIIIIIIIEAFHHGHHIEEHHIIIIIIGII
@7758204/1
tttcagttaaatttaagaggcttttaaaatttaacgtttagcagtcttct
+7758204/1
BBBDDFDDFHHHHIJJIGIJIIIJIIJJJJJJJJJJIJJJJJJJIIJJJJ
@7758205/1
tttcagttaaatttaagaggcttttaaaatttaacgtttagcagtcttct
+7758205/1
CCCFFFDDFHHHHJJJIGIJGIJJJJJJJJJJJJJJHIJIJJJJIIJJJJ
@6473263/1
gtggacataaaggaaagaaaaaaatgtcaaaattttgcaaattatgtggc
+6473263/1
BBBFFFFFHHHHHIJJJJJJJJJJJJJIJJJJJJJJJIJJJJJJJJIJJJ
@5754706/1
gctacttgaaccgtacgtcaaatgtcgcaaattatgtcacataaatgtca
+5754706/1
@@@DDDDDDDHHHBFHGGIEHIII9FEFHIIIFIGIIGIGGGHEFHIIII
@5754707/1
gctacttgaaccgtacgtcaaatgtcgcaaattatgtcacataaatgtca
+5754707/1
CCCFFFFFHHHHHJIJJJJGIHIIHGIJJJJJJJIIIIJJJJJJJJJJJJ
@5088651/1
ctttcgtgtggtagtccctcttcgtgttccatttcatagaatgg
+5088651/1
CCCFFADDHFHHGHHHGHIIIIIJJIFHCG4EDFGHIG4?DA4?
@5088652/1
ctttcgtgtggtagtccctcttcgtgttccatttcatagaatggtggtgg
+5088652/1
@@@DDDDDDBDHHB<EFHAE>HIIGIEHIGIIGGEGGF@HIDFGDFC8FH
@3681674/1
ctaatttttcaataaagtacactttatttaagaacaggggagaaaagtca
+3681674/1
CCCFFFFFHFHHFGIJHAFHGIGIIGIJJIJGHIIIJJJJIJGIIJJEIG
@964518/1
atcaatttgcctcgaaatctaaggttatattacttttatgaatcgtgata
+964518/1
CC?DFFFFHHHHHABHIIIIIIIIHIIIIIIIIIIIIIIICCHHIGIIII
@7125487/1
tcgcttttcaaattctcgtgacttttctcccctgttcttaaataaagtgt
+7125487/1
CC@FFFFDHHFHFGHBBBGHGHGGHIIIEHEH@GBFGHHHEH>FHDFDHD
@3683574/1
ctacaacagtcaacatttcccacctttttcactcaaccatagctttctca
+3683574/1
CCC?DFFFHHHHHJJJJJJJJJJIIJJJJJJJJJJJIJJJJIJJJJJJJH
@4444141/1
ctggatctcttggtcggaaaagtgactcccgaacaagccaatcagaccaa
+4444141/1
CCCFFFFFGGHGGIIIJIIIJEFHGGEHGJJA:FHIJIJIJIGHGGJJJJ
@4444456/1
ctggatcttgaattttcttttcagcacaaatgtcttttaaaggagctacg
+4444456/1
@CCFDFFFHGDFHHIJDHIJJH@HCHIJJGHIIIIJJJHIHGIGIJIGIJ
@4444457/1
ctggatcttgaattttcttttcagcacaaatgtcttttaaaggagctacg
+4444457/1
BCCFFFFFHHHHHJJJJJJJJGIJJJJJJJJJJJJJJJJJJJJIJJJJJJ
@327302/1
aaattccgtcggcaagaagttggccgatttgcagactctcagcttcaacg
+327302/1
CCCFFFFFHHHHGJJJJJJFHIJJJJJJJIJJJJJJJJJJJJJJJJJJJ@
@2365133/1
catcattcaaacattgaagccagatcgataaaaaaatatcgcaatattag
+2365133/1
CCCFFFFFGHGHHJJJJJIIJJJJJJJJJJJJJJJJJJJIJJIJJJJIJJ
@2365349/1
catcattcgtcgtgtaccacatctcggatcttgctactaatattcgattc
+2365349/1
@CCFFFFFGHHHHIGB@FEGGCGEHGGDGGBHHIGIIIFIEHIGGIHIIG
@2365350/1
catcattcgtcgtgtaccacatctcggatcttgctactaatattcgattc
+2365350/1
CCCFFFFFHHHHFHEEDHBEC@BEHHG?FGDHBEGGIGIIGGDHBGHHIG
@6475558/1
gtggagggtaacaatctgccttctacatttgcgagtgacgaagagactct
+6475558/1
B?BFDDFFAFHHHJGIIDIIIJJJJJJJJJJIJGI?DGIIIBHIGIJIJI
@6477865/1
gtggatggcgccctcgatttggaccagttcgtatttgggag
+6477865/1
@@@DDDDDFDFHH:B?@EHH@FGHI=DFHICD;DGB@FH@G
@6477866/1
gtggatggcgccctcgatttggaccagttcgtatttgggagtgatgccgc
+6477866/1
@@<BDFFFGDDHH>GE@EHH@EGHI@FDGHCBBGHIGII@FBFGHIIIEE
@2997915/1
cctgcacacacgcatttttaaatttaaaaatttattcaagtcaaaaataa
+2997915/1
@@@FDDFFHHHFHJJIJJJJIIJJJJJJIGHJJJJJGIJJJJIIGGGGIF
@2997916/1
cctgcacacacgcatttttaaatttaaaaatttattcaagtcaaaaataa
+2997916/1
CCCFFFFFHGHHHJIJJJJJJJJJJJIJJJJJIJIJGGGIIIJIJIJEHG
@2997917/1
cctgcacacacgcatttttaaatttaaaaatttattcaagtcaaaaataa
+2997917/1
CCCFFFFFHHHHHJJJJJJIJJIJJJJJJJJJJJJJIJJJJJJJJJJJJI
@2997918/1
cctgcacacacgcatttttaaatttaaaaatttattcaagtcaaaaataa
+2997918/1
CCCFFFFFHHHHHJJJJJJJJJJJJJJJIHIIJJJJJJJIJJJJJJJJIH
@6478382/1
gtggattcctaatattttttagtgaacctctctaacgtctttatagaatg
+6478382/1
@@@DDDBBBDHFH>BA:AC?;CHHBHI@EDEBE?GF1:::BFFBHIIIIE
@1697078/1
caacaacaaagttccccaccaaagcaaatgggtccacatggagatgtacc
+1697078/1
@;?DDDDDHHFCFFGHG;FHIIIGGHCEGEBBCDCFGGGIGHGAFHIII@
@1697610/1
caacaacaacctcaagcttggggtcaaccacaggtttcacaacaacaacc
+1697610/1
CCCFFFFFHHHHHJJJJIJJJJIHHIJJJJJJJJHIJJJJJJJJGIIJJJ
@2370492/1
catcgaacgatgtcaccacctgattggtgatatcagccgctccgggcgtt
+2370492/1
CCCFFFFFHHHHHIIJJJJJJJFHIJJHGIIIIGIJJJJIJJJIJIGF=B
@5756362/1
gctagattctgtttgacattagaagagtaaacgtcagtttgcgtttcaat
+5756362/1
CCCFFFFFHHHHHJJJJJJJIJIJJJJJJJJJJIIJIJJJJJJHIJJJII
@5756504/1
gctagccaagagaatggcggctcacaagatgtggcaatccttgcaggatt
+5756504/1
CCCFFFFFHGHHHIIIIIII?:@DD?F?DDD??F?BG@FG<C<>FFH=CA
@966720/1
atcacatcattcgtcgtgtaccacatctcggatcttgctactaatattcg
+966720/1
CCCFFFFFHHHHHHIJGHCFGI@GHGHGJII@FHII>CGBGIGIEFHGAF
@5757028/1
gctaggtaaattaaacacggcttatcactatgatgttgatttggtaccag
+5757028/1
@@@DFDFFHHGGHIIGGFBGGGIGIGIDHEGGGIICGGGD>BDEIDGHGD
@5757344/1
gctagtcgcaacagttttgacagaacctatgccacattcataagtgaatt
+5757344/1
@@@DABDDHFHHDGGGHICHCHD>FGHGDFBEHGDCEHGGI@AF?DHGHA
@5094283/1
ctttcttaatcggttctgcatgaatgccatctgggcccggggctctgtga
+5094283/1
@@@DADDD<FFAAACCD<<FH?AFHBFII@EH<91??C?AD::5@=87@=
@5094284/1
ctttcttaatcggttctgcatgaatgccatctgggcccggggctctgtga
+5094284/1
CCCFFFFFHHGFHBBGBEHEGIBHIIIIJJIIIJIIIJGIJJDBHGEHG;
@5759179/1
gctatctactcgttatataatcatcattcaaacattgaagccagatcgat
+5759179/1
CCCFFFFFHHHHFHGIJJJJJJJJIIIJJIJJJJJJJJJIJJIIJJJJJJ
@5759180/1
gctatctactcgttatataatcatcattcaaacattgaagccagatcgat
+5759180/1
CCCFFFFFHHHHHIGHGGIIGIJJJJJIGHIJHIIJIJIIJJJJIIIIIJ
@5096081/1
ctttcttccagttcacaatcagattcacaagcaggatcaactcaacagct
+5096081/1
@@@DDDDDFDDAFFBEGIGIIIIIIGIIIIDFHIIIIIIIIIIIIIGFGI
@5096233/1
ctttcttcgatcttccggttccggtggccaccagatcgttgttaaggaac
+5096233/1
CC@DFDFDHFBDFIGIBE@FGIIIGHIIHGIGGIIGGIGIGFHGGGIIJJ
@5096234/1
ctttcttcgatcttccggttccggtggccaccagatcgttgttaaggaac
+5096234/1
CCCFFFFFHDHFHIGJGIAGGIBGFGDEHIJJIIJHIIIIGGHGIIIJJJ
@5096235/1
ctttcttcgatcttccggttccggtggccaccagatcgttgttaaggaac
+5096235/1
CCCFFFFFHFFD>GIJBGEHIIDIEGIJJJIJJEIIJJEGJIJJJJJIJI
@5096236/1
ctttcttcgatcttccggttccggtggccaccagatcgttgttaaggaac
+5096236/1
CCCFFFFFHFHHGJIJGIEIIJAHGHIGJIJJIGIJJIIIIIIGIIJIJI
@5096237/1
ctttcttcgatcttccggttccggtggccaccagatcgttgttaaggaac
+5096237/1
CCCFFFFFHHHHHIJJIJHIJJJJHIJJJJHIEIIIJIJJJJGIJJJJJJ
@5096498/1
ctttcttctatgtataaaatagtgtactcaatgttaaaacggataacctt
+5096498/1
@@@DDDD?FFFDCDBBFHI<>4<AAEGGIEGGEHHBHIIEGIHIIIIIII
@5096590/1
ctttcttctcttggtgaacacatactttattcgtcatcgctccccacgag
+5096590/1
@@@FFFFFHHHHHJGGIG>FGHIJJJIJIJJJJGIIIJIIIIJJJIJJGG
@969339/1
atcacgattcataaaagtaatataaccttagatttcgaggcaaattgatt
+969339/1
CCCFFFFFHHHHHJJJJFHIJJJJJJJJJJJJJJJJJJIGIJJJJJJJJJ
@969340/1
atcacgattcataaaagtaatataaccttagatttcgaggcaaattgatt
+969340/1
CCCFFFFFHHHHHJJJJGJJJJJJJJJJJJJJJJJJIJIIIJJJIJIIJJ
@4451867/1
ctggcaagtcaaagaagctagccaagagaatggcgg
+4451867/1
@@@?BDDFHFFHHBHGGHGIIGEDGEFFGGGIFHGG
@4451868/1
ctggcaagtcaaagaagctagccaagagaatggcggctcacaagatg
+4451868/1
B@@FFFFFFHHHHJJJIJJJJJJJJJIJJJJJJJJIB0@8==C@;7@
@4451869/1
ctggcaagtcaaagaagctagccaagagaatggcggctcacaagatgtgg
+4451869/1
CCCFFFFFHHHHHJIIJJJJJJJJJIIJJJJJJJJJB0ACG<B;FFG;7C
@970731/1
atcacttattgcgtctttgctttggtcactttacgcgcgaaaaccattat
+970731/1
CCCFFFFFHHHGHGGIJJJJGJJJJHIJJJJJJIIJJJIIJIIIJHHHHH
@971694/1
atcactttgtcatcgaacgatgtcaccacctgattggtgatatcagccgc
+971694/1
CCCFFFFFGHGHHJJJJJJIEIGIIIEGGIJJGHGII?BFHIJJJJIIII
@336390/1
aaatttccggtgtcttaagcgaagaaactaagcaggagatcgccgaggaa
+336390/1
CCCFFFFFHHDFFHIJJJJJIHJJJJIIIIIJJJJJGJJJJJJJIIJHDF
@336610/1
aaatttctcaagggcacacggcaacaaaaagtgataatggatacaaattt
+336610/1
@C@DFFFFHHHHHJJJJJJJJJJJJJJIJJJFGIIIIIIIJJIIIJIJJG
@973015/1
atcagaccaacggaacgcccggagcggctg
+973015/1
CCCFFFFFHFGHHIJJIIIIJJEGJGFB<;
@3004676/1
cctggaaaagccgacggtagtgaatgctacgcagaagctcaaacagctgt
+3004676/1
@@@DDDDDHFFFFIIGG1CA9FGIIIIGIIGGIF>HBHHIGFEGGGGIIH
@1705833/1
caacaaggaggtaaaaagaagaaacaaaagcaacttcaacaagaggaagg
+1705833/1
CCCFFFFFHHHCFHJJJIJJJJJJJJJJJIIJIJJJIJJJJJJIJIJJJI
@3006515/1
cctggagcgagacaacagcaagctgctcctccacaacaacaacctcaagc
+3006515/1
CCCFFFFFGHHHHIJIIBGGH@EGIJJIJGGIGIDHJGIJJIGIIIGIGI
@3006517/1
cctggagcgatggccagggcgataactgtccacgccgataccaaaaaag
+3006517/1
@CCFFDFF>FHHHIJIFIJDGEAHHIHIGIJEIGIIGAEGHHFEHDFDD
@7133992/1
tcgttatataatcatcattcaaacattgaagccagatcgataaaaaaata
+7133992/1
CCCFFFFFHHHHHJJJIJJJJJJJJJJJJJIJJJJJJIJJJJIJJJJJJJ
@2375131/1
catcgttcgatgacaaagtgatgggcaatcccattggctggctccaagag
+2375131/1
CCCFFFFFHHHHHJJJJJFGGIIJJJJJJJJJIJJJJJJIJCAGHDCFDB
@7135384/1
tctaaagctatctactcgttatataatcatcattcaaacattgaagccag
+7135384/1
CCCFFFFFBDFFD>FGHGAH?DBFGGGIIIICHIIIIIDHIIIGHHGIIB
@6489954/1
gtggtagtccctcttcgtgttccatttcatagaatgg
+6489954/1
@@@DDDDDFFFFFIIIIEEAF?C4?FH<4A9<CF99E
@6490763/1
gtggtatctgtcgatgttgccagaacgtaagatatcctaaactcactttt
+6490763/1
;@@DDDDD:==AA::A<<::AFGIED@GE?@GB????CF@D??BF?B???
@6490764/1
gtggtatctgtcgatgttgccagaacgtaagatatcctaaactcactttt
+6490764/1
BBCFDFFFHHHGDFHJJJJIIHIIJJJHIJIJJJJJJJJJJJJJJJIJJJ
@7766243/1
tttcccaaatacttccacagtaactctaactctccttccatcagccaatt
+7766243/1
CCCFFFFFHHHHHJJJJJJJIJJJJJJJIJJJJIJJJJJJJJJJJJJJIJ
@975591/1
atcagatgttggtccgccacactgtagagaattcacttatgaatgtggca
+975591/1
CCCFFFFFHHHHHJJJJJJJJJJJJIJGIJGIJIJJJJJJJJJJJJJJJI
@975674/1
atcagattcacaagcaggatcaactcaacagctcaatccacctgaggttc
+975674/1
CCCFFEFFGHGHHJIIIIGGIJIJJJJJJJJJJJIIIJIJGIIJJIGIHJ
@3701584/1
ctacagttatcctccagttccttcgtaccctcctcctccaattcctgcat
+3701584/1
CCCFFFFFHHHHHJJJJIJJJJJJJGIIJJJJJJJJJJJJJIIJJIIJFI
@977297/1
atcagctacaacagtcaacatttcccacctttttcactcaaccatagctt
+977297/1
@@@FFFFFFFFHDGEHAFHHIIIIJJJIIJIIJIIIIIIJJJIJIIJIII
@977298/1
atcagctacaacagtcaacatttcccacctttttcactcaaccatagctt
+977298/1
@@@FFFFFGHGHHJGIIJJJJJJGJIIJJIIJJJIIIJJJJJIJIIEGIJ
@977299/1
atcagctacaacagtcaacatttcccacctttttcactcaaccatagctt
+977299/1
@CCFDFFFFHGGAB2A@>DGHEIIG<HFFGFGCCFGEHGIIIGCBF@FHI
@5767391/1
gctcgcttttcaaattctcgtgacttttctcccctgttcttaaataaagt
+5767391/1
CCCFFFFFGHHHGJJJJIJJGJIJJJJJJGJJJJJJJIGIJJIJJJJJHB
@5104075/1
ctttgaatccgtagcaggtgcaatatttttagattctggaatgtcattag
+5104075/1
C@@FFFFFHHHHHIGHGI<CEHIJJJJJJJIJGIIJJJJJJIJGIIJJJI
@7767209/1
tttccgaaaaaaatatcgcaatagctcaaaagggaacaatttttgtcgag
+7767209/1
CCCFFFFFHHHHHJJJJJJJJJJJJJJJJJJJJJJIJJIIJJIJJJJJJH
@5105665/1
ctttgacattgcttgtggtcacttttcgcgc
+5105665/1
@@CFBDFFHHDBDHDCFHCFDHGIIIIEHE8
@5105666/1
ctttgacattgcttgtggtcacttttcgcgcaaaggtaaaatcgttctag
+5105666/1
@@@DDDDDHF>D>FH;FHBHGIIIIIIIIIBDHIGG9BDHIE<DFACHHE
@5105667/1
ctttgacattgcttgtggtcacttttcgcgcaaaggtaaaatcgttctag
+5105667/1
@@@FFFFFDHBHHIGAFDEHHIIIJJIGFFIIJJIJFGGIJGGDFHIJJJ
@5105668/1
ctttgacattgcttgtggtcacttttcgcgcaaaggtaaaatcgttctag
+5105668/1
@@CFDDFFGHBFHJJGIIBDEAHIJJJJHIIGHIJJFGGIJJEGBFHIJJ
@5105669/1
ctttgacattgcttgtggtcacttttcgcgcaaaggtaaaatcgttctag
+5105669/1
@CCFDEFFHHDDHJIHIIIIGIHIJJIGIJJJJJJGDDHHIDBF@FHIIC
@5105670/1
ctttgacattgcttgtggtcacttttcgcgcaaaggtaaaatcgttctag
+5105670/1
B@@FDDEDHGHHHIJGHGGIGJJJJJJJJJJIGGGHGHIJGHGIIJJJJI
@5105671/1
ctttgacattgcttgtggtcacttttcgcgcaaaggtaaaatcgttctag
+5105671/1
CCCFFFFFHHHHHJIHIJHIJJJJJJJJJJIHJJJJBGHJJJJJFHIIJG
@5105672/1
ctttgacattgcttgtggtcacttttcgcgcaaaggtaaaatcgttctag
+5105672/1
CCCFFFFFHHHHHJJHIJIJIJJJJJJJJJJJJJJJHIJJJJJJIJJJJI
@7768158/1
tttccgtgaagtggtccgtgccccttgcggttaccccttctgttgggatg
+7768158/1
CCCFFFEFHHHHHJGIJIHGGIJJDGGHHGHIJJJJJCHIGGAHIIICGH
@6493547/1
gtggtcacttttcgcgcaaaggtaaaatcgttctagacatactttatgct
+6493547/1
B@<DDDFFHHHHHJJJJJJJJJFHIJJJJJJJJJJJJJJJJJJJJJJJIJ
@5108271/1
ctttgacttgccagtgccaatttcgcggaatttcaacacatgacaagcga
+5108271/1
CCCFFFFFHGHHFJFHIJGIJJJJEIJJJIJJJJJJJIIJJJJJJJHFIJ
@341625/1
aacaaaaagtgataatggatacaaatttgactactgtatagctttcttct
+341625/1
CCCFFFFFHFHHGIJIJJJIJIIJIJJJJJJJGIIIHIJJGGIJJJJJJJ
@7771375/1
tttccttttttattcggtataacttgtccgaataacttattgtaacgatg
+7771375/1
BBBDDEFFHHHHHJJJJFHIJJJJJJHIJJJJJJJJJJJJJIGHIJJIJJ
@7772460/1
tttcgagacatattcttcggagaatcacaaaactcatgatacttttcaaa
+7772460/1
CCCFFDFFHHGHHJIIJIIJGIGIJJJJJJJJIIJJJJJJJJJJJJJIII
@2378181/1
catctgcgggacatgcacatctcttggagccagccaatgggattgcccat
+2378181/1
@@@DDDDDHDFFFHH>GBF>FEGGIIEEHGGHIIIHI>FH9BBG;BGHI;
@6496832/1
gtggttctttaacgaaatgtcaagagcataaagtatgtctagaacgattt
+6496832/1
?@@DBDDDHFHHD@EHH@FH@HEGGGGGIGGEHGEIEGGIGIIGGE@GGI
@2381327/1
catcttttttgttgtgctagtcgcaacagttttgacagaacctatgccac
+2381327/1
CCCFDFFFHGHHGGGHIIJJJIIIJJIJJJJIGFHGGHGIGIIEIJIJJH
@2383500/1
catgaagctcgcttttcaaattctcgtgacttttctcccctgttcttaaa
+2383500/1
BCCFFFFFHHHGHJJJJIJJJJJJJIJJIJJGIJGGIIJJCFFHGGGDHI
@2383883/1
catgaagttgtctgcccctttcttaatcggttctgcatgaatgccatctg
+2383883/1
CCCFFFFFHHHHHJJJJJJJIJJJJJJIJIHJJIJJJIJIJJJJJJJJJI
@5773736/1
gctgaatcggtccggccgagtgcatcatggtcatgttttgggactccatg
+5773736/1
@CCFFFFFHFHFHIGGIGBE:DFHIJGJJJJIGIGDFIJEII@FGIGHIG
@5773737/1
gctgaatcggtccggccgagtgcatcatggtcatgttttgggactccatg
+5773737/1
CCCFFFFFHGHHHIJIIGGGCDDFHIIEIIIJJFIGIJJGGIEGHIJCHH
@2384707/1
catgaatgccatctgggcccggggctctgtgatttcttagtgtcaatagt
+2384707/1
@@CFDFFFHHDFFBCDHHIHG<FGGGHJJHHIJJJGGJJFIJ@F=FFG@8
@5774447/1
gctgaatgtgcgccaattgagttttcgagcattttccggaaaagaagatt
+5774447/1
@@@DDBDDCFFHHIIIIII@@<FHIGIGIDHHGIGIGIBIIGEFGHIIIG
@5774448/1
gctgaatgtgcgccaattgagttttcgagcattttccggaaaagaagatt
+5774448/1
CCCFFFFFHHHHHJJIJJJJIEHIJJIJJJJJJJJJJJJJJJJJJJJJJJ
@2385494/1
catgaccaaaaagtgaacagctatcgatacacagtcatagatccaatcct
+2385494/1
CCCFFFFFHHHHGHGIJGIIIIJJJJIGGGIJIIHIJGGIIIGIJIJJJI
@980341/1
atcaggtggtgacatcgttcgatgacaaagtgatgggcaatcccattggc
+980341/1
CCCFFFBDHFFHHGHJJGGIIEHIHIJJIJ>EGDHGIGGIIIJJJJIJIJ
@1717236/1
caacacatgacaagcgatggtgaactgcctttcgtgtggtagtccctctt
+1717236/1
CCCFFFFFHHHHGIJJIIIJHIIJJIJJIJIJJJJG@DHFHG<BBGHGIE
@6498600/1
gtggtttttttctaaaatcaatttacatattatttttgacttgaataaat
+6498600/1
??@DADEFHHHDFGHIIGEHIEHIGGIHHIIHIIIIIGIII@GHHIIIII
@7775823/1
tttcggaaaaaagtgagtttaggatatcttacgttctggcaacatcgaca
+7775823/1
CCCFFFFFHHHHHGHIIHIJJJJJJJJJJJJIJIJJJJJJJJJJJJJIJG
@6500231/1
gtgtaattgaagttcgtattatttcctcgaaatcaataatgcaatgtgtt
+6500231/1
@@@DFFFFHHHHHJJJIIJJJJJJJJJJJIJJJJJJJJJJJJJJJJHIIJ
@1721329/1
caacagactggtcccccacaacagactggtcccacacaacagactggtcc
+1721329/1
CCCFFDFFHHHFHHIJJJJIJIJFIIJJJHHIJJJJJIJJJBGHIIJHIJ
@7776792/1
tttcggttaaatttaagaggcttttaaaatttaacgtttagcagtcttct
+7776792/1
CCCFFF=0>CFHHJJJJJJJJJJJJJJJJJJJJJJJIJJJIJJJJJJJJJ
@7142321/1
tctagaacgattttacctttgcgcgaaaagtgaccacaagcaatgtcaaa
+7142321/1
CCCFFFFFHGHHHJJGJJJJIIIIJGIJJJGHIIIIGIIIIJJJIHIJII
@7142322/1
tctagaacgattttacctttgcgcgaaaagtgaccacaagcaatgtcaaa
+7142322/1
CCCFFFFFHHHHHJJGIJJJIJIJJIIJJJDHIJJIJJJJJIJJJIIJHJ
@5778380/1
gctgcaccaagcattggtggcgattggtcaatgttttttcttcgatgtcc
+5778380/1
@@@FDDFDDFDDFHIII:AFEA?FFIB1?DGFB?BBGDGEGG?@CFBBCF
@7144177/1
tctagccaaacacacatagtacctctccacaaaaagggaaataaacaagg
+7144177/1
B@<ADFFFHHHHHJJJJJJIIIIJJJIJIIJJJJIIJIIIJJJIJJGIJI
@5779543/1
gctgcctcaaaaacgtatgacaaaactatagagaaaccagaattacagga
+5779543/1
@CCFFFAEHHHGHIJGHJJJHIJJIJJJJIJJIGJGJIGIGIJJJJIJII
@5779544/1
gctgcctcaaaaacgtatgacaaaactatagagaaaccagaattacagga
+5779544/1
CCCFFFFFHHHHHJJGHIJJJJJJGIJJJJJJJJJIJJJIIJJJJJJJIJ
@7144443/1
tctagctccaggttgttgttgtgaaggagctggctgctgttgtctcgctc
+7144443/1
CCCFFFDFHHDHCGICFGIGIGGJJJI>FHIJIJIJDIIIIIHGFH>E;F
@1724484/1
caacagtcaacatttcccaactttttcactcaaccatagctttctcagcg
+1724484/1
CCCFFFDFHHHHHJJJJJJIJJJJJJJJJJJJJJJJJIIJIJJJJJJJIJ
@1724485/1
caacagtcaacatttcccacctttttcactcaaccatagctttctcagcg
+1724485/1
CC@FFBDFGHFHGGJIGHIGIHGGEGHIIJIJJJ3CCFGGEGGHHGGEGE
@1724486/1
caacagtcaacatttcccacctttttcactcaaccatagctttctcagcg
+1724486/1
CCCFFFDDHHHHHJJJJJJJJJJJJJJJJJJJJJJJJIJIJEIJJJJIIJ
@1724487/1
caacagtcaacatttcccacctttttcactcaaccatagctttctcagcg
+1724487/1
CCCFFFEFHHHHHJJJJIJJJJJJJIGIJJJJIJJJJIIJJJJJJJJIJJ
@1724488/1
caacagtcaacatttcccacctttttcactcaaccatagctttctcagcg
+1724488/1
CCCFFFFFHHHHHJJJJJJJJJJJJJJJJJJJJJJJJJJIJJJJJJIJJJ
@6502233/1
gtgtattacctctaaagctatctactcgttatataatcatcattcaaaca
+6502233/1
@=?DDFFFHHHHHJJJJJIJJJJIIGJJHIJJJJJJJJJJJJJJJJJJJJ
@350809/1
aacaacctcaagcttggggtcaacaacagcccgttccgccacagcaacaa
+350809/1
CCCFFFFFHHHHHJJIJJJGHGJJJJJJJJJJJFFHJJJJJJJJJJJIJJ
@350810/1
aacaacctcaagcttggggtcaacaacagcccgttccgccacagcaacaa
+350810/1
CCCFFFFFHHHHHJJJJJJGHJJJJJJJJJJJJHIJJJJIJJJJJJJJJJ
@6504849/1
gtgtgcccttgagaaatttgctgcctcaaaaacgtatgacaaaactatag
+6504849/1
CCCFFFFFHHHHHJIJJJJIJIJJJJJJJJJJJJGHIIJJJJJIJJIHII
@1733010/1
caacatttcccacctttttcactcaaccatagctttctcagcgtgtttaa
+1733010/1
@@<DFFEFHGAACGIIIEHEHGIEGIIDGC>EEGIIIIG4CGE:D?FHE4
@1733011/1
caacatttcccacctttttcactcaaccatagctttctcagcgtgtttaa
+1733011/1
@BCFFFFFHHHHHJJJJJJJJJJIJJJJJJIIJJJJJJJJJJJHJJJJJI
@5782731/1
gctggagattgcaaccacccagacaggagatcatcgaagatttggagaat
+5782731/1
CCCFFFFEHHHHHJJJJJJJJIJJJIIGIIJJGIIIIIHHIIJJJHIHII
@5120079/1
ctttgcatagaattagtggtttttttctaaaatcaatttacatattattt
+5120079/1
@@@FFF?DBHBDDGHGCFHCFHJJIIGIIJJHIJJDHGIIIEIJGHJJJH
@5120101/1
ctttgcatcaaataaatgctcccttttcacaatataataaatacatatca
+5120101/1
CC@DFDDDHHHGHJIJJJIIJGGIHJJIJGIJIJIJJGIJJJJJIIJJJI
@6507962/1
gtgttccttaacaacgatctggtggccaccggaaccggaagatcgaagaa
+6507962/1
==?ADFFFHHGHHJIIIJJIJGFHHHIIIJJJDIJJJIIJIJJJIGGIII
@5121479/1
ctttgccgtattttattttgtaaggtgaggtatttgtacatgaagttgtc
+5121479/1
CCCFFFFF@DFHHJFIGJJHEEHIJCFHHJ>FGIGIIIJJJJIJIIIJJJ
@5121480/1
ctttgccgtattttattttgtaaggtgaggtatttgtacatgaagttgtc
+5121480/1
CCCFFFFFFHHHHJIJJJJJHJJJJCGHJJEHIJJJIIJJJJJJJHIJJJ
@986251/1
atcatcattcaaacattgaagccagatcgataaaaaaatatcgcaatatt
+986251/1
CCCFFFFFHHHHHJJJJJJJJJJJJJIIJIJJJJJJJJJJJJJJJIJIJI
@986252/1
atcatcattcaaacattgaagccagatcgataaaaaaatatcggaatatt
+986252/1
@@CFF?DDHBHHHFHGGGGIIJJIG@EFE;EGIJEGIGDDHHEEBHGGII
@5122220/1
ctttgcgcgaaaagtgaccacaagcaatgtcaaagagaaggatagcaact
+5122220/1
@CCFFFFFHHHGHJFHGIJIJJJJGIIJJIIJIIJJJJJJIHIIFIIGJI
@1737471/1
caaccagcagtcccacaaagtttcacagttccacaaaacgctgaaaaatt
+1737471/1
CC@FFFFFGHHHHIJBFHGIFHHHIIJJHIJIIIJJIEHGIGIJIHGIJJ
@1737472/1
caaccagcagtcccacaaagtttcacagttccacaaaacgctgaaaaatt
+1737472/1
CCCFFFFFHHHHHJJJJJJJHJJJJJJJJJJJJJJIJJJJIJIJJJJJJI
@1738251/1
caaccatagctttctcagcgtgtttaatttc
+1738251/1
CCCFFFFFHHHHHJJJJJJJGA3CG4C4CG4
@357754/1
aacaatttttatcgagttattgatttcgaggaataatacgggcttccata
+357754/1
CCCFFFFFHHHHHJJJHIJJJJIIJJJJJJJJJJIIJIJJJJJJIJIIGI
@358221/1
aacacacatagtacctctccacaaaaagggaaataaacaaggatgta
+358221/1
?@@DAADDDCDAC<E<ABCFHBFHBBBGGE=B;FH>DHE8?;G@BGG
@360741/1
aacacgctgagaaagctatggttgagtgaaaaaggtgggaaatgttgact
+360741/1
CCCFFFFFHHHHHJIJJJJJJHHIFHCFHGIIJJGBGGIGHIJJFHEEHE
@7155971/1
tctcgaaagactttgactttttactatttttgtatgcacaaaattcgttc
+7155971/1
@CCFFEFD>DBHHIC>FGIGHHAECHEEFFHE:CAEGEGGIJJJJEIIHI
@7783042/1
tttcgttataaaatttatagtttagtaatttagctgtaaaatatggatat
+7783042/1
CCCFFFFFHHGHHJJJGIIJHJJJJHJIJJIJJJJJGIJIIJIJIGIJJJ
@7783241/1
tttcgttccatttatcaaggttttcaaactgttaaaaaacctgctgaatg
+7783241/1
CCCFFFFFHGHHHIJJIJJIAIHJJJJJJJJJJJJJJJIJJJJJJJGHIJ
@989658/1
atcatgtttcttgtctgtccttctgtcatttttctattaattgtctgatt
+989658/1
=?@FFFFFHGHHBGEHG<BFFJGHIIIIIIIJJIJFIJIIIJGHIIJHIJ
@2403714/1
catgttatcacgattcataaaagtaatataaccttagatttcgaggcaaa
+2403714/1
CCCFFFFFHHHHHJJJJJJJJJJHJIJJJJJJJJJJJFIJJJIIIIIIJI
@5126468/1
ctttgctttggtcactttacgcgcgaaaaccattatgttttactaatttt
+5126468/1
CCCFDDDDHDD?FEGEGIIIEFDGHGHIIIIEHIIIIIIIIGIIIIIIII
@362364/1
aacagaaggggtaaccgcaaggggcacggaccacttcacggaaatctacc
+362364/1
CCCFFFFFHHHHHJJJIJJJJJJJJJIJJJJJJJJJIJJJJJIFHGHHFF
@2405315/1
cattaaagctgctagaagaggacggcatttatgatccaaaagaaattccc
+2405315/1
CCCFFFFFHHHHHJJJJJJJIGIIIJJJJJJJJIJJJJJJIJJJJJJJJJ
@994436/1
atccaaaagcctttaagtacaatatctgctggagattgcaaccaccc
+994436/1
B?@FFFFFHHHHHJJJJHHJJIJJJJJJJJJJIJJIJJIIJJJJJJJ
@7785842/1
tttctatctacccgtccgcccattttgaatagaccaaccatgatcatggg
+7785842/1
CCCFFFFFHHHHHIJJJIIJJEGHIJJIJIJGGIJIIJJJIJJJJJJJJJ
@5793004/1
gcttaagtggcttaccttctacttaccacttagcagaacccgataaagcg
+5793004/1
CCCFFFFDHHHHHJJJFIIIIIIJJJJIJJIHIIJIIGJJJJGJJIIGHH
@5793005/1
gcttaagtggcttaccttctacttaccacttagcagaacccgataaagcg
+5793005/1
CCCFFFFEHHHHHJIJIJIIIHIJIIIJJIJJIFIHIJIIGHIIIJIIGI
@3725520/1
ctacggattcaaagacatctcctaaggctttgggaacttctacatcttct
+3725520/1
BCCFFFFFHGHGHJGJIJJIIJHIEIEHJJJIIGCCGGHIJJJJJIJJJJ
@7788030/1
tttctctatagttttgtcatacgtttttgaggcagcaaatttctcaaggg
+7788030/1
@@@DDFFFGHHHHIJIJIIIIJJJJJJJGGIGGIF?GHHIJJJJIJIIHG
@2411780/1
cattatcactttttgttgccgtgtgcccttgagaaatttgctgcctcaaa
+2411780/1
@@@DDDD?FDHDHI<EGB>F<G:F?FBF?CDDC8<FCHEHIIIICHEGII
@2412548/1
cattattatataatatatcctcaaactagtgaagacttatctcatccaac
+2412548/1
CCCFFFFFHGHHHJJJJJJJJJJJJJJJIHHGJJJIIGJJJFJJJJJJJI
@3031634/1
ccttaacaacgatctggtggccaccggaaccggaagatcgaagaaagacg
+3031634/1
BC@DFFFFHHHHHJJIJHHJJJGIJJJIJJJJJJIJJJJJGIJJJIFIHH
@3031635/1
ccttaacaacgatctggtggccaccggaaccggaagatcgaagaaagacg
+3031635/1
CCCFFFFFHFDHHIIBHFGHGH3FHIIHIIIIIEHEHGHGGGIIEIEHE<
@3031636/1
ccttaacaacgatctggtggccaccggaaccggaagatcgaagaaagacg
+3031636/1
CCCFFFFFHHHHHJJIJHIJJJEHJIIGIJJJJIIJJJJJJJIGJJJJHG
@2412844/1
cattattgatttcgaggaaataatacgaacttcaattacacaaattagta
+2412844/1
CCCFDFFDHHHHDHEGGIGIIADHIIGIIGHHEG@HCGEHGGGGGIBEFG
@2412845/1
cattattgatttcgaggaaataatacgaacttcaattacacaaattagta
+2412845/1
CCCFFFDFFHFFHGHIIGIJJJJJIGGIGJJGGIIIGIIGHIJJJIJIFG
@2414233/1
cattcatgcagaaccgattaagaaaggggcagacaacttcatgtacaaat
+2414233/1
@@CFFFFFHGHHHJJGGHGGIIDHGJFJIJIJIJJCFHIGGHIFGGGGBH
@3033868/1
ccttaatcagctacaacagtcaacatttcccacctttttcactcaaccat
+3033868/1
@@@DFFFFHGHHHJIIGIJCGIGIJIGGIJIIJGIHJJJIIIIIJJIIIE
@3033869/1
ccttaatcagctacaacagtcaacatttcccacctttttcactcaaccat
+3033869/1
@@CFFFFFHGHHHIJJIGDFHIJIJIJJJJJJJIIJJJJHGJIJJJHGHI
@3033870/1
ccttaatcagctacaacagtcaacatttcccacctttttcactcaaccat
+3033870/1
@C@FDFDDHFFDFFEIGBFCFIIGDGIIGIIGHIIIIIIHGIIEIIGIIF
@3033871/1
ccttaatcagctacaacagtcaacatttcccacctttttcactcaaccat
+3033871/1
@C@FDFFFHFFDHHBGGGCCFEHHGGHIIIIIIIIIIIIGHGIIGIIIGE
@3033872/1
ccttaatcagctacaacagtcaacatttcccacctttttcactcaaccat
+3033872/1
CCCFFFFFHHHHGJJJIIIHHIJJJJJIJJJJJJJJJJJJJJJJIJJJJJ
@3033873/1
ccttaatcagctacaacagtcaacatttcccacctttttcactcaaccat
+3033873/1
CCCFFFFFHHHHHJJJIIJHHIJJJJJJJJJJJJJJJJJJJJJJJJJJJJ
@3033874/1
ccttaatcagctacaacagtcaacatttcccacctttttcactcaaccat
+3033874/1
CCCFFFFFHHHHHJJJJJJHIJJJJJJJJJJJJJJJJJJJJJJJJJJJJJ
@3033875/1
ccttaatcagctacaacagtcaacatttcccacctttttcactcaaccat
+3033875/1
CCCFFFFFHHHHHJJJJJJIIIJJJJJJJJJIJIIJJIGGHIHIJIJJJG
@5138541/1
ctttggtggggaactttgttgttgacgttcatttcgacccgtttgctgtt
+5138541/1
CCCFFFDFHHHDHIIJJJHIGGIJJJJIJJIJJJIJJJJJJFIJJJJJHI
@2415783/1
cattcgtcgtgtaccacatctcggatcttgctactaatattcgattcgat
+2415783/1
@@?DDFDDHHHFHGHEFHAEDFFIGIHGIGGFGHAGHBFBFGEGGHGHGB
@2415799/1
cattcgtcttatcgatgcattgaaacgcaaactgacgtttacttttcgaa
+2415799/1
CCCFFFFFHGHHHJIJJIJIJJJJIJIJIIFJJJIGHIJIJJJIJJJJJF
@5796025/1
gcttattgtaatattcctctatagttcttacatccttgtttatttccctt
+5796025/1
@@@DDDDDHDHAFIIFHCG<EDHHAEHHIDHGHHEEEEEEDGGGCFGIGC
@6524654/1
gttaactttagtgggaaggtttaggtatttgtggtatctgtcgatgttgc
+6524654/1
@=?DD8BBF>D2AFHBG<A:CHHC<22AFBB9CF;4?::<C<?BBGBD<F
@7165138/1
tctgacggtacgttgtggtgcaaaacaagcaatggcccaaactctgattt
+7165138/1
BCCFFFFFDHHHHIGFHICFHIJJJJJJIJJJJJJIIJJJJJJJJJJJJJ
@7793116/1
tttcttctcttggtgaacacatactttattcgtcatcgctccccacgagc
+7793116/1
CCCFFFFFGHHHHFGIJIJJJJJJJJJJJJIJGHIIJJJJJJJJJJJIJJ
@4479011/1
ctggcttcaatgtttgaatgatgattatataacgagtagatagcttt
+4479011/1
CCCFFFFFFHHGHHJIIJIIGGGGJIIJIIIJJIGGFGHIJJJJJJJ
@3734018/1
ctactcgttatataatcatcattcaaacattgaagccagatcgataaaaa
+3734018/1
CCCFFFFEHHHHHJJJJJJJJJJJJJJJJIJGGIJJJJIJJIJJJJJJJJ
@999620/1
atccaatcctataattatccatttcctgtaattctggtttctctatagtt
+999620/1
CCCFFFFFHHHHHJJJJJJJJJJJJJJJJJIIJIJJIGHIJJJJJJJJIJ
@5142607/1
ctttgtcatcgaacgatgtcaccacctgattggtgatatcagccgctccg
+5142607/1
CCCFFFFFHHHHHIGHIIGIEHJJJJEHGIIJJDGGIIJJJJHJIIJJJI
@5143333/1
ctttgtcgtcgtaccaaatagcggaccacaatatagttacgttaaaacag
+5143333/1
@CCFDFDDFHFHF@EGIGIGGGGGBFHGIIIICBHEFFGGEFGGGCFFHC
@5143637/1
ctttgtctggttaactttagtgggaaggtttagg
+5143637/1
@@@DDDDDAFAD<F<AEFB<AEFIBE?F9CH?GF
@5143638/1
ctttgtctggttaactttagtgggaaggtttagg
+5143638/1
@@@DDDDDDD?F??B>GB?<E<BBFB@A2CF@?C
@5143639/1
ctttgtctggttaactttagtgggaaggtttaggtatttgtggtatctgt
+5143639/1
@CCFDDEFHHDHHGIIJJJJFHIJJFIIGGHIJJECIJJJJIJIGIJJJI
@5143640/1
ctttgtctggttaactttagtgggaaggtttaggtatttgtggtatctgt
+5143640/1
CCCFDFFFDHFFDHIJJJGIGIJJJIJJAHHIJIFHIJJIGEHFHIJJJH
@5143641/1
ctttgtctggttaactttagtgggaaggtttaggtatttgtggtatctgt
+5143641/1
CCCFFFFFGHDHFIHHIIBHCHIIIIIICFHGIICFHIIGHIIGIIIIIH
@1001907/1
atccacgagccaatcttccgctaccgcgtgttccttaacaacgatctggt
+1001907/1
CC<DFFFFHHHHHJJJJGJGIEIIJJJIDGHIIJJJJJIJJJJJIJIGHE
@1002615/1
atccactttgccagtggccgtctgctacggaacaggcaaaactccgaagg
+1002615/1
CCCFFFFFHHHHGJHJJJJJGHIJJJJJJJJJJJJIIJJJJJJJJJJJJJ
@1002616/1
atccactttgccagtggccgtctgctacggaacaggcaaaactccgaagg
+1002616/1
CCCFFFFFHHHHHJJJJIJIEIIJJJJJJJHIHGJJJJJJJJJJJJJJJI
@5147035/1
ctttgttcagttcttgcaggagatcgctagcgaacaatccttcgaggtaa
+5147035/1
CCCFFDFFHHFHHJJIJIJJIIGJJJJJJJIJJJJJIJJJIJJJGJJFHG
@3736477/1
ctactgtacaactgtttacctgtgtatgataaataaacttttttcgggtt
+3736477/1
B@@FDFFFHHHHHJIJJJJJJJGHEJIIGIJJJJJJIIJIJJIIJIJJGH
@3736478/1
ctactgtacaactgtttacctgtgtatgataaataaacttttttcgggtt
+3736478/1
CCCFFFFFHHHHHJIJJJJJJJHHHGIJJIJJJJJJIIIJJJJJJJJIGI
@3736625/1
ctactgtatagctttcttctcttggtgaacacatactttattcgtcatcg
+3736625/1
BC@DFFFFHHHHGJJJJJJJJJJJJHIJJJJJJJJJJJJJIJJJGHIJJJ
@3736626/1
ctactgtatagctttcttctcttggtgaacacatactttattcgtcatcg
+3736626/1
CCCFFFDEHHHHHJJJJJIIHHJJIHIJIJJJJJJJJJJJJJJJGIJJJI
@3038504/1
ccttagcagacctcttgataggcgagatttggaagttttcggcaagtaca
+3038504/1
CCCFFFFFHHHHHJJJJJJJJJJJIJGIIJJJIHJHIJJIJJJJJJHIJJ
@5804794/1
gcttggtctttgttcacaatcgctataaagccaaatcactatttgccttg
+5804794/1
=@1=ADDDHHHHHIJAHIJJJJJJJJJJJJJJJJJJIJJIJJJJJJJIJJ
@5804821/1
gcttggtgcagctatccactttgccagtggccgtctgctacggaacaggc
+5804821/1
<?@DDFDDFHBFHGIGIGIJIGEHGHGFHDIGIIJGGEGFHGICGIJACF
@5804822/1
gcttggtgcagctatccactttgccagtggccgtctgctacggaacaggc
+5804822/1
CCCFFFFFHHHHHJJJJJJJJJJJJJJJJJJJJGHGIIJJJJJIJJJJJI
@6528731/1
gttaatcgtgaccgcttggaagaatttgtcacctctccatattcctttat
+6528731/1
CCCFFFFFHHHHHJJIJIJHIJJJJJJJJJJJHIJJJJJJIJJJJJJJJJ
@3738976/1
ctacttgaaccgtacgtcaaatgtcgcaaattatgtcacataaatgtcaa
+3738976/1
CCCFFFFFHHHHHIJJGHIJJJJJJJJJJJJJJJJJJJJJIJJJJJJJIJ
@1007663/1
atccattatcactttttgttgccgtgtgcccttgagaaatttgctgcctc
+1007663/1
@=@DFDEFHHDFHGGEHEEFFEEHHGECEFHBEHGGIFHGIGFFGEHH@D
@1007664/1
atccattatcactttttgttgccgtgtgcccttgagaaatttgctgcctc
+1007664/1
CCCFFFFFHHHHHJJJJGIIJJJJJJEGIIJIGGGEHGIIJIEGIJGIFI
@5807054/1
gctttagaggtaatacactattattaggcactagttattaattataatca
+5807054/1
CCCFFFFFHHFHHJJJJJJJJJIJJJJIJJJJJJIJJJJJJJJJJJJJJJ
@372010/1
aacatgcataaaatataataaaaatttatagttttttgcatttttattcg
+372010/1
CCCFFFFFHHHHHJJJIIJJJJJIGJJJJJJJJJJJJJJJIJJJJJFHII
@5147240/1
ctttgttcgaaattggttggaatattcttttgatcgttaccgtgtgg
+5147240/1
@@@DBADDDDHHFHDG?E@F<E<CBHBEHII<?DFEFHDHHGFD?BG
@7797003/1
tttgaaaatttctaatattgcgatatttttttatcgatctggcttcaatg
+7797003/1
CCCFDFFFHHHHHJJJJJJJJJIJGIJJJJJJJJJJGIJJJJJJIJIIII
@2424694/1
catttatcaaggttttcaaactgttaaaaaacctgctgaatgtgcgccaa
+2424694/1
CCCFFFFFHGHGCFHIJJJJIJJJJIJJJJHIJIIIIEGIIJHIIJJJJI
@2424695/1
catttatcaaggttttcaaactgttaaaaaacctgctgaatgtgcgccaa
+2424695/1
CCCFFFFFHHHHCFIJJJJJJJJJIJJJJJJJJJJJJIJJJJIIJJJJJH
@2424696/1
catttatcaaggttttcaaactgttaaaaaacctgctgaatgtgcgccaa
+2424696/1
CCCFFFFFHHHHCHIJJJJJJJJJJJJJJJJJJJIJJJIHIJHHIIJJJG
@2426178/1
catttcctgtaattctggtttctctatagttttgtcatacgtttttgagg
+2426178/1
CCCFFFFFFFHHHIJIIJCHGDEGHGHIGIJJJJGHGIJIIHIIJJIGIJ
@2426179/1
catttcctgtaattctggtttctctatagttttgtcatacgtttttgagg
+2426179/1
CCCFFFFFGFHGHJJIJJIIJJJJJJJJJJJJJJHIIJJJJIJJJJJIJI
@7800856/1
tttgaatgatgattatataacgagtagatagctttagaggtaatacacta
+7800856/1
CC@FFFFFHHHHHJJJJJJJJJJIHHJJJJIJJJJJJJJJIIIJJJJJJJ
@2430362/1
cattttctatctacccgtccgcccattttgaatagaccaaccatgatcat
+2430362/1
CCCFFFFFHHHHHJJJGHIJGGHIEGHJJGGHII9DHIGGGHCCHIIIJJ
@3750327/1
ctagacatactttatgctcttgacatttcgttaaagaaccacaaaatgtg
+3750327/1
CCCFFFFFHHHHHGGHIIIIJGHIJJJIJIJJJJJIJJJJJJIJJJJJIJ
@1009827/1
atcccattggctggctccaagagatg
+1009827/1
?@@DBBDDBBFHDDB@@F:FGBA9A@
@376312/1
aaccaatggagcacacttttacttcagctacttgaaccgtacgtcaaatg
+376312/1
CCCFFFFFHHHHHJIJJJJJJJJJJJJJJJJJJJJJJJJIIJJJJJJJJJ
@5809378/1
gctttcttctcttggtgaacacatactttattcgtcatcgctccccacga
+5809378/1
C@@FFEFFHHHHHFE:EFHIECBGHIIGIHIICACGHIIIIIGIIIIIF<
@6535484/1
gttacctcgaaggattgttcgctagcgatctcctgcaagaactgaacaaa
+6535484/1
@@@FFFFDHDHHGEGHHGHBCEHIIIGIJIIJIEHHJJIJIJHGIIIJIH
@4490876/1
ctgggcagctcggctgagaatcggtattcgggactgaaagacacta
+4490876/1
CCCFFFFFHHHHHJJJIJJJJIJGEHGIIJJJGIJGIJJJJJJJJJ
@5811284/1
gcttttgactcgacaaaaatttaaacacattgcattattgatttcgagga
+5811284/1
@@@FFFFFHFFFDIJJJJJIIIGJJJJJGGIJIJIJGIIIJGIIGHIGJI
@3041385/1
ccttcacaaaatctacttcaagtgggcagaagttttttccataagccagt
+3041385/1
@@;?DDDDHHB>FIIGGGHHDHAFBFDEHIFG??BGIII9FDF?0??FH?
@7176982/1
tctgtcttctcacagagatcttcgacaaaatcgtctctggttttttcaaa
+7176982/1
CCCFFFFFHHHHHJJJJJJJJJJJJJJIJJIIJGHJJJJJGIIJJJIJJI
@6537560/1
gttactgtggaagtatttgggaaaggtttgtttaaagggattggacgcaa
+6537560/1
@@BFFFFFHHFHHFGIJJJJJGIJJJFHIIIJJJJIJJJIJJJJJJJJJI
@6537828/1
gttacttcctcaagcgctggtaacgctttatcgggttctgctaagtggta
+6537828/1
B?=DDFFFHHHHHJJJJJJJGHJJJIJIJJJJJJJJJGJJJIJJJFGHIJ
@380853/1
aaccgggaaaagtattatgagaatatgaaatttaaaagaaaatttgaaaa
+380853/1
@@@FFDDDFHGFAFGGIJJFIIJJJJJJIIJJJJJIEHGGIJJJIIGHIE
@6538397/1
gttacttttgtttccaaagctgctaagttctcttgttttttccgtagctc
+6538397/1
CBCFFFFFHHHHHJJJJJJJJJIJJHJIIJJJJJJHIJJJJJJJIJJJJJ
@6539271/1
gttagaatgccctattgaaaaccttgtagtggattcctaatattttttag
+6539271/1
CCCFFFFFHHHHHJJJHIJJJJJJJJIHIIGI@GHEFHGIGGGII@GIAD
@7803834/1
tttgacattgcttgtggtcacttttcgcgcaaagg
+7803834/1
@@CFFDDDDDDHDBAEH<F@FHHGIIIGEFDBG>D
@7803835/1
tttgacattgcttgtggtcacttttcgcgcaaaggtaaaatcgttct
+7803835/1
CCCFFFFFGGHHHIHHIHIIJIJJJJJJJJJJIGG9BFHIGBEBCHI
@383777/1
aacgaaattaaacacgctgagaaagctatggttgagtgaaaaaggtggga
+383777/1
@@@DBDDBFDHFDGIBEE:?BBHECCFHIIFIIIIIIIDGHIIGEDDEI=
@1015645/1
atcctaaactcacttttttccgaaaaaatatcgcaatagctcaaaaggga
+1015645/1
CCCFFFFFHHHHHJJJJJIJJJJJJJJJJJJIJJJJJJJJJJIJJJJJJJ
@5815983/1
ggaaaaatttcaaattgttcaggtaaaatcttgcttcatgattgaaaatt
+5815983/1
@@1DDFFFHHHHHJJJJHIJJJJIJJJJJJJJJJIJJJJJIJ9HHIJJJJ
@3044543/1
ccttcccactaaagttaaccagacaaagcacctatcgaatcgaatattag
+3044543/1
CCCFFFFFHHHHHJGHIJJJIGHIJJIJJJJJJJJJJJJJJJJJJJIIII
@3044713/1
ccttccgtcagccaatttttctggtttgccgaattttgctgtttctggtt
+3044713/1
@@@FDDDBFFFFFGDBFGEHBE@EEEDHHIB:?FDD>GIGGDGFHGHGBE
@3757276/1
ctagattctgtttgacattagaagagtaaacgtcagtttgcgtttcaatg
+3757276/1
?@@D=DDDHH<AFHGG>GHCDHIIGB4AFDFC<?GF?<?BFFFGA?BBF@
@3757277/1
ctagattctgtttgacattagaagagtaaacgtcagtttgcgtttcaatg
+3757277/1
@@CFAEFFFFDHHEIJIJJGAHIGIJFHIEGIHIIJJJIJIGGIJJJIIJ
@3757278/1
ctagattctgtttgacattcgaaaagtaaacgtcagtttgcgtttcaatg
+3757278/1
CCCFFFFFHHHHGJJJJJJJJIJJJJHIJJJJJIIJIJJJJJJJJJJJJJ
@3757279/1
ctagattctgtttgacattcgaaaagtaaacgtcagtttgcgtttcaatg
+3757279/1
CCCFFFFFHHHHHJIIIJJJIJIJJJHHIJJJIIIJIJJJJJHIJJJJJJ
@3757280/1
ctagattctgtttgacattcgaaaagtaaacgtcagtttgcgtttcaatg
+3757280/1
CCCFFFFFHHHHHJJJJJJJIHIJJJHHIIJJHHGIIIJJJJFHIJJJJJ
@3757281/1
ctagattctgtttgacattcgaaaagtaaacgtcagtttgcgtttcaatg
+3757281/1
CCCFFFFFHHHHHJJJJJJJJJJJJJHHIJIJEGHIHIIJJJHIIJJJJJ
@3757282/1
ctagattctgtttgacattcgaaaagtaaacgtcagtttgcgtttcaatg
+3757282/1
CCCFFFFFHHHHHJJJJJJJJJJJJJHHJJJJGIJJIJJJJIFHIJJJJJ
@4493727/1
ctgggcttttcctgcttttttagcagctttaccattcgtctt
+4493727/1
@@@DDDABADDFH<F>?G<?FAA?HD9?CF@GGGGGI9??BD
@4493728/1
ctgggcttttcctgcttttttagcagctttaccattcgtcttatcgatgc
+4493728/1
@@@FFFFFHHHHDEDHIJJJJGHIJJJJJJJJJIJJJIIIJIGJIIJJJJ
@4493729/1
ctgggcttttcctgcttttttagcagctttaccattcgtcttatcgatgc
+4493729/1
CCCFFF>DHHGHGHEFHHIJJHGIIIDIJJIGIIJJJIIGEHEGGGCHII
@4493730/1
ctgggcttttcctgcttttttagcagctttaccattcgtcttatcgatgc
+4493730/1
CCCFFFFFHHGHGIIJIJJJJGIIIJIJJJJJJIJJJJGIJJJJJIIJJJ
@4493731/1
ctgggcttttcctgcttttttagcagctttaccattcgtcttatcgatgc
+4493731/1
CCCFFFFFHHHHGGFGIHIJJEGIIJJJJJJJJIJJJJIIJJIJJIIIJJ
@4493732/1
ctgggcttttcctgcttttttagcagctttaccattcgtcttatcgatgc
+4493732/1
CCCFFFFFHHHHHIIJJJJJJHIJJJJJJJJJJJJJJJHJJJJJJJIJJJ
@3049467/1
ccttgagaaatttgctgcctcaaaaacgtatgacaaaactatagagaaac
+3049467/1
CCCFFFFDHHHHHIJJJGIGIGIJJJJJIJJJIIJJJJJJJJJJJJJJJJ
@1020267/1
atccttctctttgacattgcttgtggtcacttttcgcgcaaaggtaaaat
+1020267/1
CCCFFFFFHHHHHHIIJJJJJJJGIJJIJIJJJJJJJJJJJJIJHHJJJJ
@1020420/1
atccttgcaggatttacccgtggagggtaacaatctgccttctacatttg
+1020420/1
CCCFFFFFHFHGHGIGHGHIGIIIIJICGHIJJJGIJJJJGIGIFIJIBF
@1020421/1
atccttgcaggatttacccgtggagggtaacaatctgccttctacatttg
+1020421/1
CCCFFFFFHHHHHJJJJJJJHJJIJJJDGGJJJJJJJJJJJJJJJJJJJJ
@7185952/1
tcttcgtcactcgcaaatgtagaaggcagattgttaccctccacgggtaa
+7185952/1
CCCFFFFFGHHHGIJJJIJGIHIIGGGHEIJJJIGIJJJIJJJJIJIAGI
@7186182/1
tcttcgtgttccatttcatagaatggtggtggccatctgcgggacatgca
+7186182/1
@@@DDDDDDFFHBFGEBCH?<EGGCGAFCECC8CFE?FBAFHIGF?<<AA
@6548138/1
gttatattacttttatgaatcgtgataacatgcataaaatataataaaaa
+6548138/1
?1=BDADFHGFHGIGGHEFIHECBDGHGHBHCHGIGIIJIJIIIHGGGH<
@6548139/1
gttatattacttttatgaatcgtgataacatgcataaaatataataaaaa
+6548139/1
@@@DA;DDADHDHEGIIEHAF?FBH??ACCEGDHEHGHHCEHIIIGGDDH
@6548140/1
gttatattacttttatgaatcgtgataacatgcataaaatataataaaaa
+6548140/1
CBCFFFFFHHHHHJIJJGHHHIEHEHJJIIJJJIJJJJJGIGIJJGJJJI
@5166326/1
cttttagtaaacactcttctagggataaggaaggagttacagtgttttta
+5166326/1
BC@DFFFFHHHHHJJJJIIIIJJJJJJJJJJJJJIJGIIJJJGFBFIIJJ
@1023206/1
atcgaagaaaaaacattgaccaatcgccaccaatgcttggtgcagctatc
+1023206/1
@CCFFFFFHHHHHJJJJJJJJJJIJEHIJJJJJJEIJIJFFFHIIJJJIJ
@4495645/1
ctgggggtcttgtggaataggttgaggctgaatctcagatggattgagct
+4495645/1
CCCFFFF@DHHGBHIIIIJIJDHHIJJIIJJIIJJJIJJIJJHIJJIJJE
@6549452/1
gttatcctccagttccttcgtaccctcctcctccaattcctgcatcttat
+6549452/1
CCCFFFFFHHHHHJJJJJJIJJJJJJJJJJJJJJJJJJJJJJJJIIJIIJ
@6549498/1
gttatccttgggggaagaagccaaattgctctactctcaagaaatggcct
+6549498/1
BBBFFFFFHHHHGIGIIIJIIJJJJJJJJJJJJJJJGJJJFIJJJIHGII
@5819675/1
ggaaaagaagattgcaccccgaaaagtttgggtacaacctctatactttg
+5819675/1
CCCFFFFFHHHHHJIJIJJJJJJJJJHIIIJJFGIIJJJJJJJJJJJIJG
@5820405/1
ggaaaagcaggtcgcaaaatacccgtagaaacgaatcatctcagcctcgc
+5820405/1
CCCFFFFFHHHCFIJJJJJJJJJJJJJJJIJJIJJJIJJJJJJJIIJJJJ
@5820491/1
ggaaaagcccagaagaacgttcgactttcacttcattctatcggcctttc
+5820491/1
;?@DD?:B>FF?CG;<CA8ACF8<CBCDG?GFD?<94::DGG@DDBFBFF
@2437622/1
ccaaaacatgaccatgatgcactcggccggaccgattcagcccccaccaa
+2437622/1
CCCFFFFFHHHHHIJJJJJJIJIJJJGJJIIJJIGHJJIIIIIIHEFFF?
@2437623/1
ccaaaacatgaccatgatgcactcggccggaccgattcagcccccaccaa
+2437623/1
CCCFFFFFHHHHHJJJJJJIJJIJIIIJJIFIJIHFHIGGIIJJHHFFFD
@2437624/1
ccaaaacatgaccatgatgcactcggccggaccgattcagcccccaccaa
+2437624/1
CCCFFFFFHHHHHJJJJJJJJJJJJJJJJJIJJIJJJJJIJJJJHHFFFD
@7805459/1
tttgactactgtatagctttcttctcttggtgaacacatactttattcgt
+7805459/1
CCCFFFFFHHHHGJIIJJJJJJJIJJIJIJHIJJJJIJJGIIIIIJIJJH
@388046/1
aacgatgtcaccacctgattggtgatatcagccgctccgggcgttccgtt
+388046/1
@@;DDDDDHHHHHIIGHCHGGG?FEHIIEHGIBAHHHHADGFE;@EEE?>
@388047/1
aacgatgtcaccacctgattggtgatatcagccgctccgggcgttccgtt
+388047/1
CCCFFFFDHHHHHJJJJGIIIJFHIJJJJJIJJIIJJJIJGGIBEGHFCC
@388940/1
aacgattttacctttgcgcgaaaagtgaccacaagcaatgtcaaagagaa
+388940/1
CCCFFFFFHHHHHJJJJIJJHIJGHDFGHIJJJJIGIJGIFHIJIIEHHG
@388941/1
aacgattttacctttgcgcgaaaagtgaccacaagcaatgtcaaagagaa
+388941/1
CCCFFFFFHHHHHJJJJJIJJIJJGDHIIJJGJJJIJJJJIHIHDFFHHG
@388942/1
aacgattttacctttgcgcgaaaagtgaccacaagcaatgtcaaagagaa
+388942/1
CCCFFFFFHHHHHJJJJJJJJJJJJHHHIJJJJJJJJIJJIHIJJJJJIJ
@1757621/1
caacgatatgtcaaacgacgacattgagcaacttacgtattttctatgtc
+1757621/1
CCCFFFFFHHHHHJJJGIJJIIIEHGJJIIIIJJJJJDGIJIJIJJJJIJ
@3052290/1
ccttgcaaattttcaatcatgaagcaagattttacctgaacaatttgaaa
+3052290/1
CCCFFFFEHDHHHGGIIGIEHEEHGIGCGHEHBCHEHGIIIIGIIGDFFC
@3761152/1
ctagccaaacacacatagtacctctccacaaaaagggaaataaacaagga
+3761152/1
CCCFFFFFHHHHGJJJJJFHIJJJJJJJJJJJJJJIJJJJJJJJJJJJJJ
@3761153/1
ctagccaaacacacatagtacctctccacaaaaagggaaataaacaagga
+3761153/1
CCCFFFFFHHHHGJJJJJJJJJJJJJJJJJJIJJJJJJJJJJJJJJJJJJ
@3762233/1
ctagcgaacaatccttcgaggtaacctacgtggacatcgaagaaaaaaca
+3762233/1
CCCFFFFFHHHHGJJJJJIIJFHIJJJJJJIJJJJJJIIHIJJJIJJJJJ
@3055258/1
ccttggcttccttcggagttttgcctgttccgtagcagacggccactggc
+3055258/1
CCCFFFFFHFHFHBGI:C;FHIGGIGEHIIGG<FGAG<FHGHIIIIIGGI
@3764664/1
ctagcttctttgacttgccagtgccaatttcgcggaatttcaacacatga
+3764664/1
CCCFFFFFHGHGHJJJIJIGIEHIJJIJJJJIJJJJJIJJJJJJJJJJJH
@7190772/1
tcttgctactaatattcgattcgataggtgctttgtctggttaactttag
+7190772/1
CCCFFFFFHGHHHIIJIJGIJJJIJJJJFGHJJJJHIIJIHIIIJJJJHH
@7190979/1
tcttgctcggcatggaggccatttcttgagagtagagcaatttggcttct
+7190979/1
?=?;DDDD?FF8CFEBFE7E<FGG>AF<?9CD:DDFFC>G9??009DFBF
@3767343/1
ctaggatcctcgtatagatgtcttgttattaaataatcgagtacagcgtc
+3767343/1
@@@DDDDDHHHF?:CFHGGEBC?H<HHCHHEHH<EEFEBDDDFEHDCGDE
@3059654/1
cctttatgtccacaaattatgtcaaattttgacatttatgtaacatgtgt
+3059654/1
CCCFFFEFDHHFHIJJJJJJGFHIGHJJJJGGJIIJJJJJFIGIJIIEID
@3059655/1
cctttatgtccacaaattatgtcaaattttgacatttatgtaacatgtgt
+3059655/1
CCCFFFFFHHHHHJJJJJJJJHJIJJJJJJJJIIJJJJJJIJJJJJJHIG
@4499596/1
ctgggtctgtagatccggccatttcattacaccatgtacctatttcgatc
+4499596/1
CCCFFFFFHAFFBGHIJJJIJJJJIIJJJJIJIIIIIJJJJJJIJJJJJJ
@389629/1
aacgcccggagcggctgatatcaccaatcagg
+389629/1
@@@DDDDDFFFFFIFDE;<D09<9D?F9BD<C
@1028484/1
atcgagggcgccatccacgagccaatcttccgctaccgcgtgttccttaa
+1028484/1
@@@BDDFDFGHGGBHIHIGIHBHGHI>FGDDFGGHIIEGEBB9BEECCEE
@1029878/1
atcgagtttacaggtgatcatcaggcagaagctgtagacgatgaaga
+1029878/1
CCCFFFDFHHHHHICGHJJIJJJJJIJJJJJJJJHIJJIJIIJJIIJ
@1029920/1
atcgataaaaaaatatcgcaatattagaaattttcaaatattcttcgctt
+1029920/1
CCCFFFFFHHHHGHJGIGEGIGIJJJIJIJJJJJJJJIJJGIIIJIGGEH
@7197656/1
tgaaaaaggtgggaaatgttgactgttgtagctgattaagggg
+7197656/1
@CCFFFFFHCFHHGJJIJGHHGIJIHICGHJJII<FHHIGJJJ
@1758254/1
caacgatctggtggccaccggaaccggaagatcgaagaaagacgccaaac
+1758254/1
B@@ADDFFGGHFHHIJIJJJIJJJJJJJJJJJJJJJJIIIGJJJJHGHFF
@1758255/1
caacgatctggtggccaccggaaccggaagatcgaagaaagacgccaaac
+1758255/1
CCCFFFFFHHHHHIIJBHIJJEHIJJJIIJIGIJIJIJIIJIJJIHHHFF
@1758256/1
caacgatctggtggccaccggaaccggaagatcgaagaaagacgccaaac
+1758256/1
CCCFFFFFHHHHHJJJFJJIIGIJJJJJJJJJJIIJIIJJIJJJJHHHFF
@7198060/1
tgaaaaattagtaaaacataatggttttcgcgcgtaaagtgaccaaagca
+7198060/1
CCCFFFFFHHHFHJJJJJJJJIJJHJJJJIJJJJHIJJJFGIJJJJJJIJ
@7198595/1
tgaaaaccttgtagtggattcctaatattttttagtgaacctctctaacg
+7198595/1
@@?DDFFFHGG?FHEBH3CIEHGIGHEHHIIIIII?DCHIIEHIIGHGGI
@7198596/1
tgaaaaccttgtagtggattcctaatattttttagtgaacctctctaacg
+7198596/1
@@@DDDDDFHDFF>:?C:3C@H>EF<FGGFHIIGH9FCBA;?BFDEGG>B
@7198597/1
tgaaaaccttgtagtggattcctaatattttttagtgaacctctctaacg
+7198597/1
B<@DFFFFHHGFHGHIIEHIGIIJJJJIJJJIIJGCFIIJJIIEIJJJJE
@7202422/1
tgaaaatttgcaaggtttggaggagttgtactaatttgtgtaattgaa
+7202422/1
CC@FFFDFHFHFHGH:EGFH@EHEHEGFEFGGFHEHI>:C?@G?F9<F
@1030113/1
atcgataagacgaatggtaaagctgctaaaaaagcaggaaaagcccagaa
+1030113/1
CCCFFFFFHHHHHJJJJGHIJJIJJJJJJJJJJJIIJJJJJJJIIJJJJI
@393747/1
aacgtcagtttgcgtttcaatgcatcgataagacgaatggtaaagctgct
+393747/1
CCCFFFFFFHHHHIGIJJJJJJJJJJJIJJJJJJJJJJJJIIJJJJJJJI
@3064436/1
cgaaaaaagtttatttatcatacacaggtaaacagttgtacagtagagga
+3064436/1
CCBFFFFFGFHHGJJJIIJJJJJJJJJJGGIJJJJJJJJJJJJJIIJIJI
@2454062/1
ccaaaccttgcaaattttcaatcatgaagcaagattttacctgaacaatt
+2454062/1
BC1BDFFFHHHHHIJJJJJJJJJJJJJJJJJJJIIJJJJJJJJJJJJJIJ
@2454063/1
ccaaaccttgcaaattttcaatcatgaagcaagattttacctgaacaatt
+2454063/1
CC<DFFFFHHHHHJJJJJJIJJJJJJJEIJJIJJJJJJIIJJJIIJJJII
@2454064/1
ccaaaccttgcaaattttcaatcatgaagcaagattttacctgaacaatt
+2454064/1
CCCFFFFFHGHFHEGIJJFHHIIJJJJIJJIJJGHIJJIJJJJIGJIIIJ
@2454065/1
ccaaaccttgcaaattttcaatcatgaagcaagattttacctgaacaatt
+2454065/1
CCCFFFFFHHHHHIJJJJHGIJJJJJJIJIJJJIJJIJIIJJHJIIDIJI
@2454066/1
ccaaaccttgcaaattttcaatcatgaagcaagattttacctgaacaatt
+2454066/1
CCCFFFFFHHHHHJJJJJIIJIJIJJJJJJJJJJJJJJJJJJJJJJJJJJ
@5169249/1
cttttatgaatcgtgataacatgcataaaatataataaaaatttatagtt
+5169249/1
CCCFFFFFDCFHHCGGGHIGGHIJJJJJJJIJIJJIJHJJJJJJJJJJII
@5169308/1
cttttatgagtctaataaaggtcaaaaaccccaaagaattatctttttta
+5169308/1
CCCFFFFFHHFHHJJIJJJIJAIHJJJJJJJJIJIJJJIJJJIJJJJJJI
@2456375/1
ccaaagagaaggttatgaaccggcaataactttccttgttgtccagaaac
+2456375/1
?;:DDD?A22<CDE<<A?<AE?@@?:?D?C???B9:999DDIIICD88==
@396517/1
aactaattttacaagctatactttgcatagaattagtggttt
+396517/1
CCCFFFFFHGFHGJJIJJJJJJJIJGIIJJJJIIIJHIJIJJ
@5171889/1
cttttcaaattctcgtgacttttctcccctgttcttaaataaagtgtact
+5171889/1
CCCFFFFFHHHHGJJJIHGGHIJCBHHIJDAEGEHIGIJGGHI>?FFIGI
@4503399/1
ctgggtttttcctgcttttttagcagctttaccattcgtcttatcga
+4503399/1
@8=DABDBDF8FBG<<EHIGFGB9?E;?GFECDEFHEG3?DGHG@BD
@5172586/1
cttttcacaatataataaatacatatcatatcatcggggcactatataaa
+5172586/1
@@CFF?BDFHDDDBHFEHGCECCDHHGGGEH>CFHHIIIBBGBFFHCDHG
@397696/1
aactatcttattgttccaactattaaagatgatgctcaaagtgttagagt
+397696/1
CCCFFFFFHHHHHIIJJJJJJJJJJJJJIJJJIJJJJJJJIDGIJJIIJF
@7812569/1
tttgcatcaaataaatgctcccttttcacaatataataaatacatatcat
+7812569/1
;@@?7DDD8D<AB?<E@FHHGIC9CABC999F>F>?EGG?EG9DGEI>G<
@7206593/1
tgaaattccgcgaaattggcactggcaagtcaaagaagctagccaag
+7206593/1
CCCFFFFFHGGHHJJJJJIJJJJJJJIJJHIIJJJJJJJHGJIJJJJ
@7814127/1
tttgcctcgaaatctaaggttatattacttttatgaatcgtgataacatg
+7814127/1
@@@FADFFGFFDFHIIIGIHIIGIGIIGHIGIIJJC:?D;FC?GHGIIIJ
@7814220/1
tttgcctgttccgtagcagacggccactggcaaagtggatagctgcacca
+7814220/1
=114BDFFHHHHHJJJJJGHIIIIIJJJJIJIIGIBFHHGIGGGIAGIJJ
@7814528/1
tttgcgagtgacgaagagactctcagcttcaacgccaaggacttcaactt
+7814528/1
CCCFFFFFFDHHHJJJGJJIGHGIIIJJJJIGIHIIIIIEGEIIJJJJJJ
@7209078/1
tgaacacatactttattcgtcatcgctccccacgagcgtttctttagtct
+7209078/1
CCCFFFFFHHHHHJJJJJJIJJIJJJJJJJJIJJJJGIHJIJJIJIIHHI
@7816506/1
tttgctttggtcactttacgcgcgaaaaccattatgttttactaattttt
+7816506/1
CCCFFFFFHHHHHJJJJJJJJIJJJJJJJJJJJJJJJJJJJJJJJIIJJJ
@1034992/1
atcgcaatagctcaaaagggaacaatttttatcgagttattgatttcgag
+1034992/1
CCCFFFFDHDFFDHIGGIJIIJJJIJJJJJJJJGGHFHIJJJIJIIIIEG
@1034993/1
atcgcaatagctcaaaagggaacaatttttatcgagttattgatttcgag
+1034993/1
CCCFFFFFHHHHHJJJJJIJGHGIJJJJJJIJIJIJIJIIIIIJJJJJII
@5174799/1
cttttccagcatttctcttgctgctaattgtttcgccatcttttttgtt
+5174799/1
CCCFFBFDHDHHHIEGGHICGAAFGGIIIGGHIHEHI?D;DGHIII09F
@5174800/1
cttttccagcatttctcttgctgctaattgtttcgccatcttttttgttg
+5174800/1
@C@FFDFFHFHDHHGJJGIDHIIJIJIJJGHHIGEGGGGDEGIJJJ6BF9
@1036152/1
atcgccaccaatgcttggtgcagctatccactttgccagtggccgtctgc
+1036152/1
BBCBDFFFHHHHHJIJJIFGIJJJJJJJJIJJJIIJJJJIJJJJJEHIJI
@1036153/1
atcgccaccaatgcttggtgcagctatccactttgccagtggccgtctgc
+1036153/1
BBCDDFFFHHHHHJJJIJHGGIJGIJIJIIJJJJIIJJJIJJJJJHHJJI
@5175853/1
cttttccggaaaatgctcgaaaactcaattggcgcacattcagcaggttt
+5175853/1
::14BDFFHHHHGJJJJJJJJIGJJIJJIIIJIJJIJJJJJJJIJJJFHI
@5175854/1
cttttccggaaaatgctcgaaaactcaattggcgcacattcagcaggttt
+5175854/1
@@@DDDDDFHHHD>??EGGGHB???CDCFHIIGA@:@FBB=FGIIGIHII
@5175855/1
cttttccggaaaatgctcgaaaactcaattggcgcacattcagcaggttt
+5175855/1
@CCFFFFDFDHHFIIIGIIJJIIIJJJIJJJJIJIGIIJJIIJIIIHHIJ
@5175856/1
cttttccggaaaatgctcgaaaactcaattggcgcacattcagcaggttt
+5175856/1
C@CFFFFFHHHHHIJIJJJGJJIIJJJGGIJGGIIIIGIJJJJJJJJ@FE
@5175857/1
cttttccggaaaatgctcgaaaactcaattggcgcacattcagcaggttt
+5175857/1
CCCFFFFFHDHHHIJJIIIIJJJJJJJJJJJJIJJEGHIJIGHIJIJ=FH
@5175858/1
cttttccggaaaatgctcgaaaactcaattggcgcacattcagcaggttt
+5175858/1
CCCFFFFFHFGHGGIJJIIIJJIJCHJJGIHGCHH>HBDABFCEHII2=C
@5175859/1
cttttccggaaaatgctcgaaaactcaattggcgcacattcagcaggttt
+5175859/1
CCCFFFFFHFHHHIGIJIIIIJJJJJJJJJJJIIJBGDGGHIIIIIJ6@G
@5175860/1
cttttccggaaaatgctcgaaaactcaattggcgcacattcagcaggttt
+5175860/1
CCCFFFFFHGHHHJIJJJJIJJJJIJIJJJIJJJJIJJJJIJJIJJJ=FH
@5175861/1
cttttccggaaaatgctcgaaaactcaattggcgcacattcagcaggttt
+5175861/1
CCCFFFFFHHHHHJIJIJJJIJJJJJJJJJJIIJJGIJJJJJJJJJJCHI
@5175862/1
cttttccggaaaatgctcgaaaactcaattggcgcacattcagcaggttt
+5175862/1
CCCFFFFFHHHHHJJJJJJIJJJJJIJJJJGEIJIHJJJJJJJGIJJFGI
@5175863/1
cttttccggaaaatgctcgaaaactcaattggcgcacattcagcaggttt
+5175863/1
CCCFFFFFHHHHHJJJJJJJJJJJJJJJJJIJJJJIJJJJJJJJJJJFHI
@5175864/1
cttttccggaaaatgctcgaaaactcaattggcgcacattcagcaggttt
+5175864/1
CCCFFFFFHHHHHJJJJJJJJJJJJJJJJJJJJJJJJIJJJJJJJJJGGI
@3072569/1
cgaaaactcaattggcgcacattcagcaggttttttaacagtttga
+3072569/1
@<@DDFFFHDFBFH:C@FBGDAEEH@GFHG?<BDCAGGG@F9?=<F
@3072570/1
cgaaaactcaattggcgcacattcagcaggttttttaacagtttgaaaac
+3072570/1
@?@FFFABHFHHHJIEIGBGGGHHHGEIJJCFFHIJJJAGIHIIGGIIII
@3072571/1
cgaaaactcaattggcgcacattcagcaggttttttaacagtttgaaaac
+3072571/1
@@@DDDDDHFHFHEH?EC?E?DHGGGGIII8CGHIIAGGGHFHHGEHIII
@3072572/1
cgaaaactcaattggcgcacattcagcaggttttttaacagtttgaaaac
+3072572/1
CCCFFFEDHFHBHEHEGGGGFFHGIGIIIICFHIJJCGDDDGFH@CGIII
@3072573/1
cgaaaactcaattggcgcacattcagcaggttttttaacagtttgaaaac
+3072573/1
CCCFFFFDFFHFHGIIGIEHEFHGIIIIIICGHIIIIGBGIFGHGHIIGI
@3072574/1
cgaaaactcaattggcgcacattcagcaggttttttaacagtttgaaaac
+3072574/1
CCCFFFFFHGHHHJIJIJEGHIJJJJJJJJDHIJJJJJJJJGIJJJJJJJ
@3072575/1
cgaaaactcaattggcgcacattcagcaggttttttaacagtttgaaaac
+3072575/1
CCCFFFFFHHHHHGJIIGAFFHIIJIJIIJCGIJJJGIGHIHIJGHJJJJ
@3072576/1
cgaaaactcaattggcgcacattcagcaggttttttaacagtttgaaaac
+3072576/1
CCCFFFFFHHHHHJJJJJGIJJJJJJIJJJGIHJJJJJJJJIJJJJJJJJ
@1037880/1
atcgcttgtcatgtgttgaaattccgcgaaattggcactggcaagtcaaa
+1037880/1
@@@FAEFFHHGHFIJHIJHIGEHHIFHEEHIIIIHIIJJGIIIHIIGIGI
@5178024/1
cttttcggggtgcaatcttcttttccggaaaatgctcgaaaactcaattg
+5178024/1
CCCFFFFFGGDFFIGGIJIIJIJIHIIIJJJJIIJJJIJIGIJIIJJIIG
@5178025/1
cttttcggggtgcaatcttcttttccggaaaatgctcgaaaactcaattg
+5178025/1
CCCFFFFFHH@DFGHJIGGGIGIJGGCDAGIJGIJIJIIJJJIIIJJIG@
@5178026/1
cttttcggggtgcaatcttcttttccggaaaatgctcgaaaactcaattg
+5178026/1
CCCFFFFFHHHHHJJJJJJJFJJJJJJIJJJJJJJJJJJJJJJJJIJJJJ
@2463328/1
ccaaattagaaacttatataagtgactctaataatgaaggcgaatctaaa
+2463328/1
CCCFFFFFHHHHHJJJJJJJJJEHIJJJJJJJJJJJJJJJJJJJJJJJJJ
@1039784/1
atcggatttccttttatcgatgacaaattttgaatggttttctctaatct
+1039784/1
BB1BDDDFHHHHHIJJIJJIJIIHIJJJJJIJJJIJJGHIJJJJJJJIJI
@2464435/1
ccaaattgctctactctcaagaaatggcctccatgccgagcaagactccc
+2464435/1
CC@FDFFFGHBHDFGFHIJIDGHGHEBGHJJHGIIIJJIIIBHIJGEGJJ
@1040298/1
atcggcctttcttctctttgccgtattttattttgtaaggtgaggtattt
+1040298/1
CCCFFFFFHHHGHJGGIJJHHJGFHHIJJJJJJJGFHIJIHIJJJFHIIJ
@5180179/1
cttttctcccctgttcttaaataaagtgtactttattgaaaaattagtaa
+5180179/1
BB@DFFFFHHHHHIJJJJJJJJJJJIIIIIJIJJJJJJJJJJJJJJIIIJ
@3076191/1
cgaaaagtaaacgtcagtttgcgtttcaatgcatcgataagacgaatggt
+3076191/1
CCCFFFEDHHHHGFHHIFHIIGGHIJJJJJJJJJJJJJJIJJIJIJJJJD
@3076192/1
cgaaaagtaaacgtcagtttgcgtttcaatgcatcgataagacgaatggt
+3076192/1
CCCFFFFEHHHHH<CGIHIIJJJGIJJJJJIJJIIJJJJIJJJJJIJIGB
@3076464/1
cgaaaagtgaccacaagcaatgtcaaagagaaggatagcaactaatttta
+3076464/1
@@<DDDDADDFHBGHIBGBG@<FHGGGGBFEHGI@HHGGGI3:DFGHIIG
@3076465/1
cgaaaagtgaccacaagcaatgtcaaagagaaggatagcaactaatttta
+3076465/1
@@@DFFBAFFDFFEHD>EHIHGDHIIGDHEHIGGADGCH9BGHGIGGEGG
@3076466/1
cgaaaagtgaccacaagcaatgtcaaagagaaggatagcaactaatttta
+3076466/1
CC@FFFFDHGHHHJJJJJJJJJHIJIIIIIHIIIHIHIGJJJJIJJJJJI
@3076467/1
cgaaaagtgaccacaagcaatgtcaaagagaaggatagcaactaatttta
+3076467/1
CC@FFFFDHHHHHJJJJIJJJJHIJJJJJJIIHIIJJJIIJJJJGIJJJJ
@3076468/1
cgaaaagtgaccacaagcaatgtcaaagagaaggatagcaactaatttta
+3076468/1
CCCFFFFDFHGHGJIJGJJJJJCIHJJJGHIJIJHIJJIJJJJJJIJJJJ
@3076469/1
cgaaaagtgaccacaagcaatgtcaaagagaaggatagcaactaatttta
+3076469/1
CCCFFFFDHHHHHJIJJJJJJJHIJJFIHHHIIJIJJJIJJJJJJJJJJJ
@3076470/1
cgaaaagtgaccacaagcaatgtcaaagagaaggatagcaactaatttta
+3076470/1
CCCFFFFDHHHHHJJJJIIJJJHIJJJJJJGIJJIJIJIJJJIJGIJJJJ
@4515980/1
ctggtccaagtcctaacgtgttattacaagctttgacaatgtcaaatgcc
+4515980/1
BCCFDEFFHHHHHIIJJJFGGIIJJJJJIJIJJJJJJJJJJIIIJJJJJJ
@3783555/1
ctataattatccatttcctgtaattctggtttctctatagttttgtcata
+3783555/1
CCCFFFFFHHHHHJJJJJJJHJHJJJJJJHHJJJJJIJIJJJJJJJJJJJ
@3783556/1
ctataattatccatttcctgtaattctggtttgtctatagttttgtcata
+3783556/1
CCCFDFFFHGGHHIJJJJEGAEJJJIIEIHIIGEGHGIIG@GIJJHICII
@6569326/1
gttcaccatcgcttgtcatgtgttgaaattccgcgaaattggcactggca
+6569326/1
CCCFFFFFHHHHHJJGIJJIGGHHJJJJJJJJJIJIJJJJIJJIIJJJIJ
@6569327/1
gttcaccatcgcttgtcatgtgttgaaattccgcgaaattggcactggca
+6569327/1
CCCFFFFFHHHHHJJIIIJJIJJJJIJJJJHIBHB?6@DB<DHIIHBEHH
@6570161/1
gttcactaaaaaatattaggaatccactacaaggttttcaatagggcatt
+6570161/1
@@BFFFFFHHHHHJIGGIJJIGHIIJJJJJIJJJ?FGIIIIJIIIIJIFG
@6570249/1
gttcactagcgatctcctgcaagaactgaacaaagt
+6570249/1
@CCFFFFFFGHGHIGGG@@EEHEEHJJIJGGIJJJD
@3784779/1
ctatactttgcatagaattagtggtttttttctaaaatcaatttacatat
+3784779/1
CCCFFFFFHGGFHHIGIIJIIHGHCGHIJJJIJJJJJJJIHIJJJJJJIJ
@3784780/1
ctatactttgcatcaaataaatgctcccttttcacaatataataaataca
+3784780/1
CCCFFFFFHHGHHIIJJGIJJIJJJJGGIJJIGIJIIIGGGIGIJIJJJI
@3784781/1
ctatactttgcatcaaataaatgctcccttttcacaatataataaataca
+3784781/1
CCCFFFFFHHHHHJJJJIJJJGJJIJJJJJJJJJJJJJIIIIJIJJJIJJ
@401762/1
aactgttcaaattcctcttcctcacgaggacactctaataataaatcctg
+401762/1
CCCFFFFFHHHHHJJJJJJJJJJJJJJJJJJJJJJJJJJJJJJJJJJJJJ
@1780420/1
caactgtttacctgtgtatgataaataaacttttttcgggtttggaaaaa
+1780420/1
CCCFFFEFHHHHHJHIHJJJIJJJJJJJJIIJJJJJJJIJJJJJIHIJJI
@1780421/1
caactgtttacctgtgtatgataaataaacttttttcgggtttggaaaaa
+1780421/1
CCCFFFEFHHHHHJHIIJJJIJIJJJJJJJJJJJJIJJJIDHHGIGIJJJ
@1780422/1
caactgtttacctgtgtatgataaataaacttttttcgggtttggaaaaa
+1780422/1
CCCFFFFFHHHHHJHIHGIJIJJJJJJJJJJJJJJJJJJJHIIIJIJJJJ
@402721/1
aacttattgtaacgatggagaattttttgattcagtgctgattctgcaca
+402721/1
CCCFFFFFHHHHHIIJJJIJIJJJJJJJJIJJJJJIIIIJJJJJIJJIJJ
@404773/1
aacttttcggggtgcaatcttcttttccggaaaatgctcgaaaactcaat
+404773/1
@@@DDDDDFHFFFD?CFH?FGC?CFF@G?@<FHIFGEGG@@F;FGHH9CH
@404774/1
aacttttcggggtgcaatcttcttttccggaaaatgctcgaaaactcaat
+404774/1
C@CFFFDEHHHH?EHBHGCFHGHHIIGGIIDGIIIIIIIIHIIIGIIIGH
@7219246/1
tgaagctgagagtctgcaaatcggccaacttcttgccgacggaatttttc
+7219246/1
<@@;DDDDH;DF2ACCFH@EHHE6AFBFEHEHCHIIIFHFGAFGHGIIGI
@7220617/1
tgaaggtatagctgcaccagcatctaattcacactgtttttgtataatag
+7220617/1
CCCFFFDDFFDHHJJJDGHIFIIIGIEHGGHJJIGIGHIJJJIHGGGIGE
@6573910/1
gttcaggttgctacaaatttcagcaacataaaaatactgaggctgatctt
+6573910/1
CCCFFFFDHHHHHJJJJJJJJJJJJIJJJJJJIIJIIJIJJJIJJHIJJJ
@408453/1
aagaaacgctcgtggggagcgatgacgaataaagtatgtgttcacca
+408453/1
CCCFFFFFHHHHHIJJJHIIJIJJJJJIJIJJJJBFHIGHIJJJIJJ
@6575626/1
gttcataaccttctctttggactctcttgcatgctgctcgaatagctcgt
+6575626/1
BBBFFFFFHHHHHJIJJJIJIJJGJJJJIJJJJIJJJJJJJJJJIJJJIF
@7223921/1
tgaatatataactgacatgtttcatatgtagaacgaattttgtgcataca
+7223921/1
C@@FFFFFHHHHHJIJGIJJJJIJJJJJIIIJJJJJJJJJJJIIJJJJJJ
@411267/1
aagaaagtgtgcacgatgcatttgtttattcagatttacagcaattccct
+411267/1
@@@DDDDACAFHDHIHHIICFGGHCFHFHIIIGEHIIIIIIIIIIGGIGH
@6580967/1
gttcatttcgccaggctcattaaaccacatttccgggtgaagtcggtcag
+6580967/1
CCCFFFFFHHHHHJJJJJJJJJJJJJJJJJJJJJJJJDHIJJIJJJIIIJ
@3078338/1
cgaaaatatttaggagagtttatgatagctacaaaatttgatcctcacga
+3078338/1
?<?DDDDDHHHHAEGIHIBEHGGEGCHEEIIEHHHGHEIEFEHGIGGJGF
@6581300/1
gttcattttaaatgaaaaacgtatgttgtttacttcatttgaatctatgg
+6581300/1
@@@DDBDDH?DHBEAGIII<A<ACCCHHCGHAEDHGCHIIFFHGIG@GGI
@6581301/1
gttcattttaaatgaaaaacgtatgttgtttacttcatttgaatctatgg
+6581301/1
B@BFDDEFHHHHHIJDIIJJJCGGIIIJIIJJJJJJIIIIJIJJJJJJJI
@3080457/1
cgaaaatgtggatttacaaaatttaaatagggaatatgaaagatttaaaa
+3080457/1
@<?DDFEFFHHGHIIJGIJJIJJJJJJIGJIIJJGIGEHJIJJIIIIIGG
@3789731/1
ctatcagatgttggtccgccacactgtagagaattcacttatgaatgtgg
+3789731/1
@@@FFFFFHAFBDEEBHIGIJIDHHIGIEDGIIJF>FHJJIJJIIJIHHA
@3082311/1
cgaaacaacagcagcccgctcctccacaacagcaacctggagcgagacaa
+3082311/1
CCCFFFFFHHHGHGIIIEGGGIGGHIIIIJJJJJIEHHGIIIFIIIIIHG
@3791531/1
ctatcctgaggcctacgctgttgttgtggtccacccctttgttgcccgtt
+3791531/1
CCCFFFFFHHHHHIJJJJGIGIJIJJJJJIIJIJJJJDEHEIIHJJJGAH
@3791765/1
ctatccttctctttgacattgcttgtggtcacttttcgcgcaaaggtaaa
+3791765/1
@?<DFFFDHFHHGIIFIIIEII<FGCFFAFEHIIGCHIIGIIGHII@8BF
@3791766/1
ctatccttctctttgacattgcttgtggtcacttttcgcgcaaaggtaaa
+3791766/1
@@?DDDBEHBFHFIGIIEGI>H@HHIEEHEHBHEGGIGHFBBGGCC=CFF
@3791767/1
ctatccttctctttgacattgcttgtggtcacttttcgcgcaaaggtaaa
+3791767/1
CCCFFFFFHHGHHJIHJIIJIIIJJHHJHJJJJIJJJJJJIJJJIJCGHI
@7828496/1
tttgtaaggtgaggtatttgtacatgaagttgtctgcccctttcttaatc
+7828496/1
@CCFDFFDFCFHGJAFHJIGFHIIJIJHJGGIJJGIJIIHIGIJJJJIJJ
@1781726/1
caacttcatgtacaaatacctcaccttacaaaataaaatacggcaaagag
+1781726/1
CCCFFFFFHHHHHJJJJJJJJJIJJJJJJJJJJJJJJJJJJJJJIJJJJI
@1782331/1
caacttcgttcagttcttgcaggagatcgctagcgaacaatccttcgagg
+1782331/1
@@@DBDDDHFHDFEFBHJIGGHEHCEBBFFHH<CGIGIJJG>FG9BFCC6
@1782332/1
caacttcgttcagttcttgcaggagatcgctagcgaacaatccttcgagg
+1782332/1
CCCFFFFFHHHFHHIGIJGGIJGGGEFFGG@EEF<FGGIGJJIHC@FHIH
@5184902/1
cttttgactcgacaaaaatttaaacacattgcattattgatttcgaggaa
+5184902/1
CCCFFFFFHHHHHJJJJJIJJJJJJJJJJJJJJJJJJIJJJJJJJJJJJJ
@5185284/1
cttttgagctattgcgatattttttcggaaaaaagtgagtttaggatatc
+5185284/1
?<@DDBDDAHHFHBGHD9FHIIIIFIIIIIIGIFGFHGHCGGHGGIIIGI
@5185285/1
cttttgagctattgcgatattttttcggaaaaaagtgagtttaggatatc
+5185285/1
@@@FF?BDHFBDHEGEABEEHIJJJGGIDIJJJJBBFGEFHGICIEGIJI
@5185286/1
cttttgagctattgcgatattttttcggaaaaaagtgagtttaggatatc
+5185286/1
CCCFFBDDGDFHHGEGEGGHHJJJJGHJGIIJJJGFDGIGGHHHJEHIIG
@5185287/1
cttttgagctattgcgatattttttcggaaaaaagtgagtttaggatatc
+5185287/1
CCCFFDFDHHGHFECGGHGIIJIIJGIJDEEHIJIDGCHHGJHGIGGIII
@5185288/1
cttttgagctattgcgatattttttcggaaaaaagtgagtttaggatatc
+5185288/1
CCCFFFFFHGGHHJIJIIJJJJJJJJJJJJJJIJIDFHIEHIIJJIJIJJ
@5185289/1
cttttgagctattgcgatattttttcggaaaaaagtgagtttaggatatc
+5185289/1
CCCFFFFFHHGHHJJJIIIJJJJJJJJIIJJJJJJGGHIGIIIJJJJJJJ
@1786378/1
caactttgttcagttcttgcaggagatcgctagcgaacaatccttcgagg
+1786378/1
CCCFFFFFHHHHHHIJJJJJJJJJJGIIJJJJIJJJJJJIJJJJJJIIIJ
@1786379/1
caactttgttcagttcttgcaggagatcgctagcgaacaatccttcgagg
+1786379/1
CCCFFFFFHHHHHIJJJJJJJJJJJJIJJJJJJJJJJJJGIJJIJJJIJJ
@5842089/1
ggaaatgttgactgttgtagctgattaaggggtgtattctatatttcagt
+5842089/1
C@@FFFFDHHHHHJIJJJIJIIIHGJJJIJJF:DCFGHIJJJJJJJJJJI
@5842096/1
ggaaatgttgcttgtatgtttggaatgtataatacgtatatgaaattagg
+5842096/1
@CBFFFFDHHHHHJHGIJHJJIJJJJJIIJJJJJJJHJJJJJJJJIJJJI
@7836208/1
tttgtgtaattgaagttcgtattatttcctcgaaatcaataatgcaatgt
+7836208/1
BCCFDEEFHHHHHJJJJJJIJJJJJJJIIJJJJJJJJJJJJIJJJJIJJE
@1788235/1
caagaaaatatacagactaaagaaacgctcgtggggagcgatgacgaata
+1788235/1
CCCFFFFFFHGHHJIJJJJJJHIJGJHHCHIGIJJIJJJJIHGHIJIGGH
@1789443/1
caagaaaccttcgattgccgcggtggtaggttccatggacgcccatccat
+1789443/1
CCCFFFFFHHHHHJJJJJJJJIICGIFGIJHIJJJJJIIJJJJJIIIHGG
@3794674/1
ctatgactgtgtatcgatagctgttcactttttggtcatgattttgaggt
+3794674/1
BCCDDFFFHFHFFIJGHGGGGIDBGIIGIJJJJIIBFG@GCHGIJJCDE9
@3794675/1
ctatgactgtgtatcgatagctgttcactttttggtcatgattttgaggt
+3794675/1
CCCFFFFFHFFHHJJJIGIIIJGIJJIJJJJJJGHFHIIIHJJJJIIIJF
@5846587/1
ggaacacgcggtagcggaagattggctc
+5846587/1
@@@DDDDDHAH8<C>FEDGHABGBD@FD
@5847224/1
ggaacaggcaaaactccgaaggaagccaagggctcggctgctcatcatgc
+5847224/1
CCCFFFFFHHHHHJJJJJJJJJJJJJJJJJJJJJIJJJJJIIIGGGIJJJ
@3796393/1
ctatgatgttggtttggtaccagataccccgaaaaagtttttaagaaccg
+3796393/1
CCCFFFFFHHHHHJIJJGJJJJJJJJJJJJJJJJJIJHIJJJJJJJJJIJ
@3085957/1
cgaaagacttcgactttttactatttttgtatgcacaaaattcgttctac
+3085957/1
@@?DDAD;CF?DBD@GHII;?<CFHIIIEEBEGFBDFGIIBGDH@GGEHE
@3085958/1
cgaaagacttcgactttttactatttttgtatgcacaaaattcgttctac
+3085958/1
CCCFFFFFHHHHGJIIJJJIHGEIIJJJIHHJJIJJJJJJJJJJJJJJJJ
@6587758/1
gttccggtggccaccagatcgttgttaaggaacacgcggtagcgga
+6587758/1
@@@DDDDAFAFHFGHGICHHCHGHFFEFGIIIGGEHGHIFGIIIG<
@6587759/1
gttccggtggccaccagatcgttgttaaggaacacgcggtagcgga
+6587759/1
CCCFFFFDHHGHHJJJIJJJJHJJJJJJJJJIJIIGIJJFHJIJJE
@6587760/1
gttccggtggccaccagatcgttgttaaggaacacgcggtagcgga
+6587760/1
CCCFFFFFHHGHGJJJIIJJJHIJJJIJIJJJJIJIJJJFHIJJJF
@6587853/1
gttccgtagcagacggccactggcaaagtggatagctgcaccaagcattg
+6587853/1
BBCFFFFFHHHHHJJJIJHIIIEHJJJJ?BFBGIGGIIGIIIEH@FBFIC
@3798560/1
ctatggttgagtgaaaaaggtgggaaatgttgactgttgtagctgattaa
+3798560/1
C@CFFFDEFAHDFHIGJGGICGHGFGGEIIIJGGIEGEI>GGEGHB@<GE
@3799340/1
ctatgtgtgtttggctagattctgtttgacattcgaaaagtaaacgtcag
+3799340/1
BBBFFFFDHHBFFJJJIJIJJIJJJJJIJJJJJJJJJIJJJJJJJJIJJJ
@6589803/1
gttccttaacaacgatctggtggccaccggaaccggaagatcgaagaaag
+6589803/1
CCCFFFFFHHHHDHIIJHHIHIIJJIJJJJJJJJJJIJIIIIHIJJJJJG
@4530590/1
ctggttgcccaacttggtaatcttagtgtctttcagtcccgaataccgat
+4530590/1
BC@FFFFFHHHHHJJJJHIJJJJJJJIIIJIJJJJJJJJJJJJIJJJJJJ
@6593658/1
gttcgactttcacttcattctatcggcctttcttctctttgccgtatttt
+6593658/1
C@CFDDDDFHHCFHIJGIIGGGHIIJJJJJJGHIGEDGIJGEGEDFHHIJ
@6593659/1
gttcgactttcacttcattctatcggcctttcttctctttgccgtatttt
+6593659/1
CCCFFFFFHHHFFIJIIJJJJIIJJJJIJJJIIJJIIJJJGJIEBDGIJI
@6593660/1
gttcgactttcacttcattctatcggcctttcttctctttgccgtatttt
+6593660/1
CCCFFFFFHHHHHIJJJJJJJJJJJJJJJJ4CGGGIJIIIJJIJGGGGJJ
@3087661/1
cgaaaggcagttcaccatcgcttgtcatgtgttgaaattccgcgaaattg
+3087661/1
CCCFFFFFHHHHHJJJJJJJIJJJJJJJJJJJIJJIJJJJJJJJJJIJJJ
@3087662/1
cgaaaggcagttcaccatcgcttgtcatgtgttgaaattccgcgaaattg
+3087662/1
CCCFFFFFHHHHHJJJJJJJJJJJJJJJJJJJJJJJJJJJJIJJJJJJJJ
@7837294/1
tttgttcagttcttgcaggagatcgctagcgaacaatccttcgaggtaac
+7837294/1
@CCFFFFFHHGHHJJJJJJJJJGIIJJJIJJJJJJJJJIIIIJIEH@FHI
@7837335/1
tttgttccaaaaccgtggaccaccgttggaattccattcaactgaaaccg
+7837335/1
BCCFDFFFHHHHHJJHIJJJJJJJJHIJJJIJJJIJJJJIIJJIJJJJJJ
@6595068/1
gttcgatgacaaagtgatgggcaatcccattggctggctccaagagatgt
+6595068/1
::14ADDFHHHHGJGHIIJJIDHIIIJGHIJJIGIJJCAHHDHB;?B@E?
@3090866/1
cgaaatcaataatgcaatgtgtttaaatttttgtcgagtcaaaagcgaag
+3090866/1
@@?DDDD3DBFHBFG>FDBCEAEHHIIBHIII:?B@;FCFHHII@BFEG0
@3091599/1
cgaaatcctggaactggtcgacttagatttcaaagccgctggtgacaaag
+3091599/1
CCCFFFFFHHHHHJJJJEIIHJJJJJJJJJJJJJJJJJJIJJGHIJJJJI
@3091869/1
cgaaatctaaggttatattacttttatgaatcgtgataacatgcataaaa
+3091869/1
CCCFFFFFHHHHDHIIJJJJJJJJJJJJECFFECGHGIJEGGIJJJJJJJ
@3092759/1
cgaaatgtcaagagcataaagtatgtctagaacgattttacctttgcgcg
+3092759/1
CCCFFFFDHHHGHIJJJJJJJCEGGJJJJIJIGIHIJJIJGIIJJJJJJJ
@3092981/1
cgaaattaaacacgctgagaaagctatggttgagtgaaaaagg
+3092981/1
???DDDEFHHHFHGGEEEGIH>DCF?FEEBFIDF?CFHCFII=
@3092982/1
cgaaattaaacacgctgagaaagctatggttgagtgaaaaaggtgggaaa
+3092982/1
CC@FFFFFGHHHHGIJJIIJIIEIJJJJJHGIFIFHGIIJJIJ9BFHHIJ
@3092983/1
cgaaattaaacacgctgagaaagctatggttgagtgaaaaaggtgggaaa
+3092983/1
CCBFFFFFHHGHHJJJJJJFHIGJJIJJIHIJGIFGIGJJJII0BFHHII
@3092984/1
cgaaattaaacacgctgagaaagctatggttgagtgaaaaaggtgggaaa
+3092984/1
CCBFFFFFHHHHGIJGJHIIJJIJJIIJJGHIEGCGGIJJJIJGIJJJJJ
@1791887/1
caagaaatggcctccatgccgagcaagactcccgtcagcgtcctccagga
+1791887/1
CCCFFFFFHHGHHJJJJJJJJJJJJJJJJJJJJJIIIIJJJJIJJJIJJD
@1796126/1
caagaactgaacaaagttgaagtccttggcgttgaagctgagagtctgca
+1796126/1
@@@FDFFFHGHDHIJIHIICHEFHIIIJIIIFHHIGGHI<DDHIEGHHGH
@7846266/1
ttttaaaggagctacgaagttaacagatgaaggtatagctgcaccagcat
+7846266/1
CCCFFFFFHHHHHJJJIJJHIJJJJJGHIJIIIFHIJJJJJIJIIIJJJI
@1797150/1
caagaacttgctggatctcttggtcggaaaagtaacgcccgaacaagcca
+1797150/1
CCCFFFFFHHHHHJJIJJJJIJIHIJJJJJJJHHIIIJJJJIJJJIJJGJ
@1797151/1
caagaacttgctggatctcttggtcggaaaagtgactcccgaacaagcca
+1797151/1
@CCFFFFFHHHHHJJJJJJJJJJIHIJJJJJJFHIJIIIJIJJJJJGGII
@1797152/1
caagaacttgctggatctcttggtcggaaaagtgactcccgaacaagcca
+1797152/1
B@@FFFFFHHHHHJJJJJJJJJJHIJJJIJJJDGIHIHJIIGFHJJJIII
@1797153/1
caagaacttgctggatctcttggtcggaaaagtgactcccgaacaagcca
+1797153/1
CCCFFFFFGHHHHIGHIIJJJJJJIIJJJJIJFGGIJIJJGIJJJJIEGI
@1797154/1
caagaacttgctggatctcttggtcggaaaagtgactcccgaacaagcca
+1797154/1
CCCFFFFFHHHGHJJJJIIJJHIEHJJGGJJJCFHIJJJJIGHIJIJIJJ
@1797155/1
caagaacttgctggatctcttggtcggaaaagtgactcccgaacaagcca
+1797155/1
CCCFFFFFHHHHHJIJJIJJJIJHIIJIJJJJFHIJJJJJJIJJJJJIJJ
@1797156/1
caagaacttgctggatctcttggtcggaaaagtgactcccgaacaagcca
+1797156/1
CCCFFFFFHHHHHJIJJJJJJJJJIIJIJJIJGHIIIJJJJJIIJJJGJJ
@1054247/1
atctactcgttatataatcatcattcaaacattgaagccagatcgataaa
+1054247/1
@@CFDFFFHFGDHGIIIGIIIIIIIIIIGGIIIFIIHIIIGIIIIIIIII
@7847178/1
ttttaaatgaaaaacgtatgttgtttacttcatttgaatctatggaagtt
+7847178/1
CCCFFFFFGHHHHJIIEGIIHIGHJJJGAHHEIJIJIBHHGIIJJJGIBD
@5847544/1
ggaacagtttgactaattgcgggattcgacaacctgaatatggagatcga
+5847544/1
CCCFFFFDHHHHHJJJJJJJJJJJJJJJJJJJJJJJJIJJJJJIJJIIII
@7847763/1
ttttaaatttaaaaatgcgtgtgtgcaggtatatttatcacatcattcgt
+7847763/1
CCCFFFFFHHHHHJJJJJJHGFHHIIIJJIJJJIJJJJIGGEIJIIIIJI
@5850220/1
ggaaccggaagatcgaagaaagacgccaaacattcggcagccaagaactt
+5850220/1
BCBFFFFFHGHFFHIDIGGHICGIHIJGJJJJJIJGGGG>EG@G@@EEEH
@6599025/1
gttcgggagtcacttttccgaccaagagatccagcaagttcttggctgcc
+6599025/1
B@@FFFFFHHHHHJJJJJJJJJJJJJJJJJJJJJJJJJIJJJJJJJIJJI
@421647/1
aagaagtgaatgttgataaaggaatatggagaggtgacaaattcttccaa
+421647/1
CCCFFFDDHHHHHIJIJJJJJJIJJJJJJJJJJJCFHIJJJJJJIJJJJJ
@6601114/1
gttcgtattattcctcgaaatcaataactcgacaaaaattgttccctttt
+6601114/1
@?@DDFDFHBHHHGHGGDFHICEHIHHIIGCEHIGG?FHGGFH<DHI@FH
@6601115/1
gttcgtattatttcctcgaaatcaataatgcaatgtgtttaaatttttgt
+6601115/1
CBCFFDFFHHHHHIJIJIIJJJJJJJJJJJJJJJJIIIJIIJJJJJJJJG
@6601258/1
gttcgtatttgggagtgatgccgcgacggctcagcaactcctggaggacg
+6601258/1
CB@FFDFFHGHHGIJCGFHGIJIIIJJJJJJJJJJJJJFHHHHFEFFDDD
@423148/1
aagaatctgaaaattgtaaatctacacaaaaatgtcaaatcatgt
+423148/1
@<;DDDDDHFFDHGHEGGII>CFHGIGGGG=@@?G>EGB?:CF<F
@3093841/1
cgaaattcctccatattttgctaaaccaggtggcgcttgcgttacgatgc
+3093841/1
@@@FFDFDHBDHFBBFHIJFEHGHIIJGHIAFHCEDGGGED@HBDDAGEG
@3097298/1
cgaacaatccttcgaggtaacctacgtggacatcgaagaaaaaacattga
+3097298/1
@@@FFFFDFHHHHIGIJ?FGGIGIJJEHIDGIIJIIIGGIJJJJGIGI<G
@3097299/1
cgaacaatccttcgaggtaacctacgtggacatcgaagaaaaaacattga
+3097299/1
CCCFFFFFFHHHHJIIJCFHHJIIIJHIJIJJJIJIIIJJJJJJJJJJIG
@6611780/1
gttctgctaagtggtaagtagaaggtaagccacttaagcacacatgttac
+6611780/1
CC@FFFFFGFHBFGGGIGHIGIJIIHJJIIIJIJEHJDBGHGGIJIJJJH
@6612926/1
gttctgtcaaaactgttgcgactagcacaacaaaaaagatggcgaaacaa
+6612926/1
CCCFFFFFHHHHHJJHIJIJJJJJJJIJJJJJJJJJJGJIFIJJIJJJJH
@6612927/1
gttctgtcaaaactgttgcgactagcacaacaaaaaagatggcgaaacaa
+6612927/1
CCCFFFFFHHHHHJJIJJJJIJJJJJJJJJJJJJJJJJJJJJJJIJJJJH
@7234956/1
tgacatcgttcgatgacaaagtgatgggcaatcccattggctggctccaa
+7234956/1
CCCFDFFFHHFHFHGIIGIIIAFGIIIFFHJJIJJIIJJIIJJJA?DH3B
@7235145/1
tgacatgtttcatatgtagaacgaattttgtgcatacaaaaatagtaaaa
+7235145/1
CCCFFFFFHHHHHJJJHIIJJJJJJJJJJIHGIJJJJJJJJJJJJHIGJJ
@7235307/1
tgacattagaagagtaaacgtcagtttgcgtttcaatgcatcgataagac
+7235307/1
??1DDEEFFHFFFIEGHGHHCGFGFHHIGIDGEHIJHGIFJIJIJIJJIJ
@7235308/1
tgacattagaagagtaaacgtcagtttgcgtttcaatgcatcgataagac
+7235308/1
CCCFFFFFHHHHHJFHIJJJHIIJJJJJJJHJJJIIJJJJJJJHGIJIJJ
@2476380/1
ccaaccccaacaaggaggtaaaaagaagaaacaaaagcaacttcaacaag
+2476380/1
C@@FFFFFHHHHHJJIJJFGIJIJJJJJIJJJJJJJIGJJJJJIJJJIJH
@7235520/1
tgacattctataaagacgttagagaggttcactaaaaaatattaggaatc
+7235520/1
@CCFDFFFDFDBHIGIEH@EEBAFHHGIGGHIHIIIIIIGIIIIHGIIII
@7235521/1
tgacattctataaagacgttagagaggttcactaaaaaatattaggaatc
+7235521/1
CCCFFFFFFHHHHJJJJJJJGEHIIJJHHIJJJJJJJJJIJJJJJJJJJJ
@7235812/1
tgacatttcgttaaagaaccacaaaatgtgacatataaaggtgaatatat
+7235812/1
CCCFFFFFHHFHHJJFHIDHIEHJJJIJHIJJJJIJJJJJI?FHIJJJJJ
@7236514/1
tgaccaaaaagtgaacagctatcgatacacagtcatagatccaatcctat
+7236514/1
CCCFFFFFHHHHGJJJGJJJJJJJJJJIJJIJGEIIJJJJIJJIJJJJJJ
@7236658/1
tgaccaatcgccaccaatgcttggtgcagctatccactttgccagtggcc
+7236658/1
CCCFFFFFHCFHHJJJJJJJIJIJHIJJJJJJJJJJJJJJJJJJJGIJJI
@3803409/1
ctattattaggcactagttattaattataatcatcaatattatctatcga
+3803409/1
@CCFFFFFHHHGAHIIJGJIJJJJJJJJJJJJIJJJJJJJJJIJJJJJJI
@3803410/1
ctattattaggcactagttattaattataatcatcaatattatctatcga
+3803410/1
BBBFFFFFHHHHHJJIJIJGJJIIJJJJIJJHIJJIJJJJJJJIJJJJJI
@3803411/1
ctattattaggcactagttattaattataatcatcaatattatctatcga
+3803411/1
CCCFFFFFHHHGHJJJJJJIIJJJJJJJJJJJJJJJJJJJJJJJJJJJIG
@3803412/1
ctattattaggcactagttattaattataatcatcaatattatctatcga
+3803412/1
CCCFFFFFHHHHHJIJJIJIJJJJJJJJJJJJJIJJJJJJJJJJJJJJGF
@5195601/1
cttttgtggaatatagcaaacttctactacttcaactggtagctcccaca
+5195601/1
@@CFFABAFBFFD?FAEGHIIIIIIIIEIIIIII@FFGEDFGGEGGHGID
@4543897/1
ctgtacaactgtttacctgtgtatgataaataaacttttttcgggtttgg
+4543897/1
BCCDFFFFHHHHHJJJJJJHHHHHJIJJJJJJJJIJJJJJJJJJJFHIIJ
@5199379/1
ctttttactatttttgtatgcacaaaattcgttctacatatgaaacatgt
+5199379/1
@@CFFFADFDHHHJJECGGGFEGEHIJJJJIGIGGIJJIIJGGIJJJIJG
@5199380/1
ctttttactatttttgtatgcacaaaattcgttctacatatgaaacatgt
+5199380/1
CCCFFFFFHGGHHJJJIJJJIIIIJJJJIIJJJJJJJJJJJIEIIJJJJH
@5199519/1
ctttttagaataacattgacattctataaagacgttagagaggttcacta
+5199519/1
@@CFFFFFGHHGHEGGJCGHIIJIGIJJJJIJJJJJJIJIIJIBFIJJJJ
@5199520/1
ctttttagaataacattgacattctataaagacgttagagaggttcacta
+5199520/1
CCCFFFFFHHHGHGGIJJJIJIJIJJJJJIIIJIJJIJJIIHJDGHJJII
@5199521/1
ctttttagaataacattgacattctataaagacgttagagaggttcacta
+5199521/1
CCCFFFFFHHHHHJJJJJJIIJJJJJJGJJIJJJIJIJIJJJJ@GIJJJJ
@1802410/1
caagaagttggccgatttgcagactctcagcttcaacgccaaggacttca
+1802410/1
BC?DFFFFHHHHHJIJJJJJJJGJJJJJIGGJJIJJJ?DFHIIIGIJJJJ
@1802411/1
caagaagttggccgatttgcagactctcagcttcaacgccaaggacttca
+1802411/1
C@@FFFFFHHHGHJJJJJIJJJJJJJJJJJJJJIJJJHIJJJJIJJJJJJ
@430086/1
aagactcccgtcagcgtcctccaggagttgctgagccgtcgcggca
+430086/1
@<;DBDDDH<FFHGBGCAGIEFGGGGG?CDFDA?BDFH@:?;FBEE
@5201709/1
ctttttcactcaaccatagctttctcagcgtg
+5201709/1
CCCFFFFFGHFHHJJIIIIIIIIIIJEIJJFF
@5201710/1
ctttttcactcaaccatagctttctcagcgtgtttaatttcgttcc
+5201710/1
CCCFFFFFHHHHHJJJIJGIGIGIIJJIJJHG<BH4CFIG<3?D8?
@5201711/1
ctttttcactcaaccatagctttctcagcgtgtttaatttcgttccattt
+5201711/1
BCCFFFFFHHHHHJJJGIIJJJJJJJJJJJHIEGIEHEIJGIHIDHGGIJ
@430785/1
aagacttcgactttttactatttttgtatgcacaaaattcgttctacata
+430785/1
:?<1A::A?HDHD@BDBGBFIIGBH@2A<??F?FG;FH<<DFGIIIII@?
@5859457/1
ggaagatcgaagaaagacgccaaacattcggcagccaagaacttgctgga
+5859457/1
CCBFFFFFHHHHGJJIJIJIJIJIJJJJJJJJJJJJIGGJJJJJJJJJJH
@5859458/1
ggaagatcgaagaaagacgccaaacattcggcagccaagaacttgctgga
+5859458/1
CCCFFFFFHHHHHJJIJJJJJJJJJJJJJJIJIHIIIIIFIIJJJIJJJJ
@5859459/1
ggaagatcgaagaaagacgccaaacattcggcagccaagaacttgctgga
+5859459/1
CCCFFFFFHHHHHJJJIIJIJIJJJJJJJJJJJJIIIGGIIIJJJJJJII
@5862707/1
ggaagccaagggctcggctgctcatcatgccctcgagtacctcaaaatca
+5862707/1
@@CFDDFFGHHGHEGGIIIIBGGIIFGGGGHGFG6DD0?<BAGIIIID37
@7855915/1
ttttaattaatatgccacttgaaagtatatgttttttatttttgtcacag
+7855915/1
1=@ABDDAFDFFF<?2:C:CHA3ACCAFFCEH<FFFICGBDFAFFD<?D<
@3103830/1
cgaacgtctacagttatcctccagttccttcgtaccctcctcctccaatt
+3103830/1
BCCFFFDFHHHHHGIJJJJJJJGJIJJJJJJJJIJJJIJJJJJJJJJIJI
@3103831/1
cgaacgtctacagttatcctccagttccttcgtaccctcctcctccaatt
+3103831/1
CCCFFFDFHHHFGHIIJHIIJJCHIJJJJJJIIIJJJJJJJJJGGI@FGI
@3103832/1
cgaacgtctacagttatcctccagttccttcgtaccctcctcctccaatt
+3103832/1
CCCFFFDFHHHHHGIJJJJJIJIJJJJJIJJIIJJJIJJJJJJJJJIGII
@3104065/1
cgaacgttcttctgggcttttcctgcttttttagcagctttacc
+3104065/1
???D;?2A<AD?::CE=;EFI<F?<9BEEIII;?BBBDDDE9?D
@3104066/1
cgaacgttcttctgggcttttcctgcttttttagcagctttaccattcgt
+3104066/1
@<@DFFDFHHFFFGJIGIJJJJJIJJIJJJJJJIJJJJJJJJIGIJIIID
@3104067/1
cgaacgttcttctgggcttttcctgcttttttagcagctttaccattcgt
+3104067/1
CCCFFFFFHHHHHJJJJJJJJJJJJJJJJJJJJIJJJJJJJJIJJJJJJH
@4553324/1
ctgtcaccaattgtacagaatggttg
+4553324/1
???B?;DDABDD:A:CACDE4A<AA;
@7861963/1
ttttagaaattctcaaagacctaggaccatggggtgcagataaagctgct
+7861963/1
CCCFFFFFGHHHHJJJJJIJJJJJGJJJJJJJJJDGIIJIJJJIJIJJJJ
@7862081/1
ttttagaataacattgacattctataaagacgttagagaggttcactaaa
+7862081/1
CCCFFDFFDHHHGIJHIJGIJGHIIIJJJJJJJIJJIIIJJDGIJJJJJJ
@7862082/1
ttttagaataacattgacattctataaagacgttagagaggttcactaaa
+7862082/1
CCCFFFFFHHHHGJJJJJJJJJJJJJJJJJJJJJJJJJJJJHHIJJJJJJ
@7862083/1
ttttagaataacattgacattctataaagacgttagagaggttcactaaa
+7862083/1
CCCFFFFFHHHHHJJJJJJJJJJJJJJJJJJJJJJJJJJJJDHIIJJJJJ
@3813715/1
ctcaaaatcatgaccaaaaagtgaacagctatcgatacacagtcat
+3813715/1
CCCFFFFFHHHHHJIJJJJJJCHIJJJJJJJJJJJJJJJJJJHIJJ
@3813716/1
ctcaaaatcatgaccaaaaagtgaacagctatcgatacacagtcat
+3813716/1
CCCFFFFFHHHHHJJJJJJJJFHHIIJJIJJJJJJJJJJJJJIIJJ
@3813883/1
ctcaaaatgaagataacttatgctgcttggtctttgttcacaatcgctat
+3813883/1
CCCFFFFFHHHHHJJJJJJJJJJJJJJJJJHIJJIJJJIJJJJJJJJJJJ
@3818750/1
ctcaaactagggaagacttatctcatccaactgtgggagctaccagttga
+3818750/1
CCCFFFFFHHHHGJJJJJJJJJJJJJJJJJJJJIJJJJIJJIJJJJJJJJ
@7866065/1
ttttatatagtgccccgatgatatgatatgtatttattatattgtgaaaa
+7866065/1
@@CFDDFDHHFHHHIIF@:ECFCHGEAHHGFCGIIEHIGGGGIGHHGIII
@7866066/1
ttttatatagtgccccgatgatatgatatgtatttattatattgtgaaaa
+7866066/1
@CCFFFFFHHFHHIJJHCEHEEHIIIJIIJGGIJJIJJIIIJJJIIGIIJ
@431440/1
aagagaagaaaggccgatagaatgaagtgaaagtcgaacgttcttctggg
+431440/1
CCCFFFFFHHHHHJJJHIJJJJJJJJJHIIJJJGGIJIGI?BGGIIGCBH
@433953/1
aagagatttcagaagaagatctccaagcgatgtacaacgaagacgaaatt
+433953/1
CCCFFEFFHHHHHJJJJJIJJJJJJJJJJJJJIJIIIJIJJJJJJIIIJI
@5866386/1
ggaaggtttaggtatttgtggtatctgtcgatgttgccagaacgta
+5866386/1
CCCFFFBDHHHHCFHIJGHHIEHHIJJIJJJJJIIJJJIJJJJJIJ
@5866387/1
ggaaggtttaggtatttgtggtatctgtcgatgttgccagaacgta
+5866387/1
CCCFFFBDHHHHCGIIJJIIIFHJJJJIJJJIIIIJJJJJJJJJII
@1813022/1
caagactcccgtcagcgtcctccaggagttgctgagccgtcgc
+1813022/1
CCCFFFFFHHHDHHGGIIIJIIJIIIGJ9?FGIFG@<DA6?;A
@1813023/1
caagactcccgtcagcgtcctccaggagttgctgagccgtcgcgg
+1813023/1
@CCDFFFFHHFFHGIIG;CFFGGGHDGIDFGGGIBHGHI0@FGFA
@1813024/1
caagactcccgtcagcgtcctccaggagttgctgagccgtcgcggcatca
+1813024/1
@@@FDFFFHHFFHGGIIIHJIJJIIJIICFGGGGIBHGIGFHIIIGD?C>
@1813025/1
caagactcccgtcagcgtcctccaggagttgctgagccgtcgcggcatca
+1813025/1
CCCFFFFFHHHHHJIGGHIIHHIJIJIJIIJIJJJJJJIDDBHAEHDDEE
@5212213/1
ctttttgttgccgtgtgcccttgagaaatttgctgcctcaaaaacgtatg
+5212213/1
@@@DDDADHFHHFEG;CEHH@H@CFFGIGHIDCFDGICGHIIIIGH?FF@
@6615836/1
gttcttctgggcttttcctgcttttttagcagctttaccattcgtcttat
+6615836/1
@@@FFFDDFHHDAHII@FACA@HHIIICCGGIGHHIEHI<FHGEDDDH?F
@6615837/1
gttcttctgggcttttcctgcttttttagcagctttaccattcgtcttat
+6615837/1
C@BFFFFFGHHGGJJJEHEGEIIJJJJEGIIJJGIIHIJIJJJJHJJIHI
@5213616/1
cttttttagcagctttaccattcgtcttatcgatgcattgaaacgcaaac
+5213616/1
CCCFFDDDFDDDFIIGIIGHJJIIFDHEGGFHGAGEEIFHGIIEGG@BGE
@5213617/1
cttttttagcagctttaccattcgtcttatcgatgcattgaaacgcaaac
+5213617/1
CCCFFFFFHHHHHJJJJJJJJJJIHIJJJJJJIJIJJJJJJJJJJJJJJJ
@5215534/1
cttttttcgggtttggaaaaaatttc
+5215534/1
@@@DDDDDDFFAFF;CCGIIII3BG4
@5215535/1
cttttttcgggtttggaaaaatttcaaattgttcaggtaaaatcttgctt
+5215535/1
@@@DDDDDFHHAFH@B9EHIIAGI@GHICGB:D@BFH?DGIIEGII@CGH
@5215536/1
cttttttcgggtttggaaaaatttcaaattgttcaggtaaaatcttgctt
+5215536/1
CCCFFFFFFHHCFIEIBHIIIGIIIIIIIIIIIIIIIGIIIIIIIIIIII
@5215537/1
cttttttcgggtttggaaaaatttcaaattgttcaggtaaaatcttgctt
+5215537/1
CCCFFFFFHHHAFIGIGIIJJGIIJJJJIJIIJIJJJEGEIJEGIJJIJJ
@5215578/1
cttttttcgtcgacaataaactccggagtagttgttaaattattgaatat
+5215578/1
@CCFFFFFFBDA:FEHDGHGGDDHDG:D0?DBFCBHGIIDGH@HEGGCFC
@1071060/1
atcttccgctaccgcgtgttccttaacaacgatctggtggccaccggaac
+1071060/1
CCCFFFFFHHHHHGIJCDEHGIBGGIJJJJIGHIHIIGIJJJIIJIIEHH
@7244023/1
tgactgttgtagctgattaaggggtgtattctatatttcggttaaattta
+7244023/1
CC@FFFDFFFFHFGI@FGDH33<C3@?EHIGHIIIIIIGII08?DHGHIE
@1072350/1
atcttcttttccggaaaatgctcgaaaactcaattggcgcacattcagca
+1072350/1
CCCFFFFDHHGHFIIIIIIJIGIIJJGJIGIIJIJJJJJJIIBHIIJJJG
@3105630/1
cgaacttcaattacacaaattagtacaactcctccaaaccttgcaaattt
+3105630/1
?@=DD?D?CF?F???C?EH<EE?AFEFHACFH@FH@HIGIGG9DDFC?GH
@3105730/1
cgaacttccatagattcaaatgaagtaaacaacatacgtttttcatttaa
+3105730/1
@@?D;BDDHBDFB>CGBGIID@EHC?FHIEDH@GFGBFCGHIIEDFGIGI
@3105731/1
cgaacttccatagattcaaatgaagtaaacaacatacgtttttcatttaa
+3105731/1
@@?DDBDDFHFFBF@F@EGI@<DHCCEFE>CFFEFHGIEHGGGIIIIIGI
@3105732/1
cgaacttccatagattcaaatgaagtaaacaacatacgtttttcatttaa
+3105732/1
@C@FDDFBHADD?CFGBEHIGAFHGFHHIGHIEGCHHIFHHIIIIIIIII
@3105733/1
cgaacttccatagattcaaatgaagtaaacaacatacgtttttcatttaa
+3105733/1
CC@FFFFFHHHHHJJJJJJJJJJJJGJJJJJIJJJIIIHIJJJJJIJJJJ
@3106624/1
cgaagaaaaaacattgaccaatcgccaccaatgcttggtgcagctatcca
+3106624/1
@@@DFFFFHHHHHJJJJJJJJJJHIJJJIJJJIJJJJJDHIJIJJJJJJJ
@3106876/1
cgaagaaagacgccaaacattcggcagccaagaacttgctggatctcttg
+3106876/1
CCCFFFFFHHHHHJJJJJJJJJJJJJJIJJJJJJJJJJIJJJJJJJJJJJ
@4555468/1
ctgtccggcgccgatctcgctgttgctttgatcatcgtcgaagtctgcat
+4555468/1
CCCFFFFFHHGGF@GHIJJJJJGGIJJJIIGJJJJJJJJJHHHFFFFFFE
@1814867/1
caagagaagaaagctatacagtagtcaaatttgtatccattatcactttt
+1814867/1
CCCFFFFFHDHHFGIIJJJIJHGGFCHHGHIJJHJJJJJJJJJJJJJIJJ
@1814868/1
caagagaagaaagctatacagtagtcaaatttgtatccattatcactttt
+1814868/1
CCCFFFFFHHHHHJJJJJJJJHIJJIIJJJJIJHIIIIJIJJJJJJJJJJ
@1815384/1
caagagagtccaaagagaaggttatgaaccggcaataactttccttgttg
+1815384/1
CCCFFFFFHHHHHJJJJJIJJIJIJJJJJIIIJJJJJJJJJJJJJJIIJG
@1815855/1
caagagcataaagtatgtctagaacgattttacctttgcgcgaaaagtga
+1815855/1
@@?DDBBDFDFFFAA??:CDHAIFA@<FFE<CG?FFE@F<@GFBBEEFEE
@4556947/1
ctgtcggtagatttccgtgaagtggtccgtgccccttgcggttacccctt
+4556947/1
@@@DDFFDFAFHGGGJGIIJIDBAEA?EDCD<CG@HIC@HGIGEGDFHID
@4556948/1
ctgtcggtagatttccgtgaagtggtccgtgccccttgcggttacccctt
+4556948/1
CCCFFFFAFDHFHJGIIFHHIHBHIGIJIIIIJJJIIIJJJGGIJJJHGG
@1816261/1
caagagctggcaataaagaaaggctttcaatcaccacattatgaaattac
+1816261/1
CCCFFFFFHHHHHJJJJJIJJJJJJJJJJJJJJJJJJIJJJJJJJJJJJI
@3112058/1
cgaagagactctcagcttcaacgccaaggacttcaacttcgttcagttct
+3112058/1
CCCFFFFFHHHHHJIIJJIHIJDEIHIHHGIHGJJJGJIJIHIJIIDGIJ
@3112799/1
cgaagagggactaccacacgaaaggcagttcaccatcgcttgtcatgtgt
+3112799/1
@<@DAFFFDDHHGEIGGIEIGHIG@FFHHGEHGCGHEHHIIFEFGCFHII
@3112800/1
cgaagagggactaccacacgaaaggcagttcaccatcgcttgtcatgtgt
+3112800/1
CCCFFFFFHHHGHJJJJJJGHIJJJIJJIIJJJJJJJJJJJJHIJIJHIJ
@3112801/1
cgaagagggactaccacacgaaaggcagttcaccatcgcttgtcatgtgt
+3112801/1
CCCFFFFFHHHHHIIJJIJIJJJJIIIIHGGGHEHGGIIIJIIJGHIDHI
@3112802/1
cgaagagggactaccacacgaaaggcagttcaccatcgcttgtcatgtgt
+3112802/1
CCCFFFFFHHHHHJJJJJJJJJJJJJJJJJJJJJJJJJJJJJJIJJJJJJ
@1820099/1
caagatatattcttcaggggatcatgaagctcgcttttcaaattctcgtg
+1820099/1
@C@FFFFFHGGHHJJJJIIJHIHJIIHHIIEIIIJJIJJJGJJIJJIJJI
@3113431/1
cgaagagttggccactaaactgggcagctcggctgagaatcggtattcgg
+3113431/1
BCBFFFFDHFHGHIJIJJJJJJJJJJIJJJJJIIJIGHJJIJJFHHIEHI
@3113432/1
cgaagagttggccactaaactgggcagctcggctgagaatcggtattcgg
+3113432/1
CCCFFFFDHHHHHJJEHJJJJJJJJIIIIJIJJJJIJIIIJJJBFHIIJJ
@1075360/1
atctttcaagggggataaatcaaccgaatttgcaaatttgactttcactt
+1075360/1
CCCFFFFFHHHHHJIIIJJJJJIJIJEFGIJJJIJIJJJJIGIJJJIJJJ
@5221967/1
gaaaaaaatgtcaaaattttgcaaattatgtggcattttgacatttatgt
+5221967/1
CCCFFFFFFFHHHJJJJJJJJJIJJIGHJJHIIGIJJJJJJJJJJJJJJF
@5221968/1
gaaaaaaatgtcaaaattttgcaaattatgtggcattttgacatttatgt
+5221968/1
CCCFFFFFHFHHHIJJJJJJIIIJJIJJIJGIJJJIJJJJIIJIJJJIJF
@5221969/1
gaaaaaaatgtcaaaattttgcaaattatgtggcattttgacatttatgt
+5221969/1
CCCFFFFFHHHHHJJJJJJJIJJJJJJJJJJJJJJJJJJJJIJJJJJJJH
@3825097/1
ctcaaatccgtcaaagcaccaggagaatgcatcctaggatcctcgtatag
+3825097/1
CCCFFFFFHHDHHJJIIJJJJIJIJJJJJJJJJJJIJIIJJJJJJHIJJJ
@5224195/1
gaaaaaagtttatttatcatacacaggtaaacagttgtacagtagaggat
+5224195/1
C@CFFFFFFHHHHJJGJJIJJIJJJIJGHHIJJIIJJIIGIJGIIJIJHJ
@5224196/1
gaaaaaagtttatttatcatacacaggtaaacagttgtacagtagaggat
+5224196/1
CCCFFFFFFHHHHJJJJJJJJJJJJJJGGIJJIJIJJJJJJJIIJJJIJJ
@5224197/1
gaaaaaagtttatttatcatacacaggtaaacagttgtacagtagaggat
+5224197/1
CCCFFFFFHHHHHJJJJIJJJJJJJJJHHHIJJJJJJIJIIJIIJJJJJJ
@5874034/1
ggaatattacaataagccgaataaaaatgcaaaaaactataaatttttat
+5874034/1
CCCFFFFFHHHHHJJJIJJJJJJJJJJJIIIJJJJJJJJJJJIJJJJJJJ
@7249234/1
tgagcagccgagcccttggcttccttcggagttttgcctgttccgtagca
+7249234/1
@@@DDDDDHHFDDHI@GEEAFH?EBBFFH;F6DFB?@F<B4B<C:BFEF>
@437220/1
aagagttccatcacggttcttaaaaactttttcggggtatctggtaccaa
+437220/1
CCCFFDEFHHHHHJJJGHIIIJJJIIJJJJJJJIJIJGHJJJJJJJJJII
@1082043/1
atgaaatggaacacgaagagggactaccacacgaaaggcagttcaccatc
+1082043/1
CCCFFFFFHHHHHJJJJIJJJJIJJIIJJJJJJJJJIGIJJGGJIJIIJI
@1083030/1
atgaaatttaaaagaaaatttgaaaagtatcatgagttttgtg
+1083030/1
??1ABD>DD::<C22A?23AEE4?DA:<94A<4CE9:9?:?DB
@439893/1
aagatctacagcgcaaattttgtttcatattttgaacgcgttgagtcaaa
+439893/1
CCCFFFFFHHHHHJJJIJJJIIGHJJJJJJJJJJIJIJJIHIIJJJJJEH
@6622586/1
gttgaaattccgcgaaattggcactggcaagtcaaagaagctagcca
+6622586/1
?@@DDDDFHHHGHIBHIAHDHGGHHHIIIGGIIFCGIIIEEGGFFEH
@4562831/1
ctgtgatgaaaaataaaaaaaaaaaaataat
+4562831/1
<@@DFEFFHHHGHJJJIJJIJJJJHGB=@@;
@4562832/1
ctgtgatgaaaaataaaaaaaaaataatagttcttcaagatatatttttc
+4562832/1
@@@DFFFFHHHHHJJIJJIJJJJIJJJJIJHIIJGIJIJIJJJIJJJJJJ
@3120816/1
cgaaggattgttcgctagcgatctcctgcaagaactgaacaaagttgaag
+3120816/1
CCCFFFFFHGHHHIIIJJEHGIGGJIIJIIJJIIJJGHIJJJJJGIIJIJ
@6625149/1
gttgaagctgagagtctgcaaatcggccaacttcttgccgacggaatttt
+6625149/1
C@CFFFFFHHGDFIEHGIIJIIIJJJJIIJIIIGGIGGIFEGEHECFHII
@443472/1
aagatttatcccccagaagactcccttcaaggttttggaattctaacttc
+443472/1
CCCFFFFFHHHHHJJJJJJJJJJJJJJJJJJJGIJJJJJJJJJJJJGIJJ
@1824581/1
caagattctggcatctaatttttcaaatgcgctagaaactgaaaaaccga
+1824581/1
BCCDFFFFHHHHHJJJJJJJJJJJJJJJJJJJJJJJJJJIJJJJJJJIJJ
@445297/1
aagcaacttcaacaagaggaaggagcgcaactttcttccagttcacaatc
+445297/1
CCCFFFFFHHHGHJJIIGGJJJJJIIIIH@FHIJJJJJJJJIIJJJJJJJ
@6631464/1
gttgaccccaagcttgaggttgttgttgtggaggtgaagggtgatgttgt
+6631464/1
BBCFDFFFHHHHHIJJDHIFHGHIJJJJGIJGJJ:BFFHIJBDDGIHHJI
@4567604/1
ctgtgtatcgatagctgttcactttttggtcatgattttgaggtactcga
+4567604/1
CCCFFFFFHHFFHIGIDFHIGIHHIJJGIGHHIIHIIIJEGIJGIJJIGE
@1830481/1
caagcattggtggcgattggtcaatgttttttcttcgatgtccacgtagg
+1830481/1
@@@ADEDFGFCFHGHGFHIIHIIJJJHJGIJJGIJJJFIJGHIJJJFHII
@1830482/1
caagcattggtggcgattggtcaatgttttttcttcgatgtccacgtagg
+1830482/1
CCCFFFFFHHFHHIJGHJJICHHIJIEGJJJJIJJJJJJJJJJJJJFHIE
@5235880/1
gaaaaaggtgggaaatgttgactgttgtagctgattaaggggtgtattct
+5235880/1
@@@DDEFFHHGFDGIGIHI>HHHEDFHCB?F>EGEHIJGJEB?DFDHGGH
@5235881/1
gaaaaaggtgggaaatgttgactgttgtagctgattaaggggtgtattct
+5235881/1
@@@FABDF2CFFHIIGIHIIDFHGHHGFGIGHIGIIGIIIID8@FHIIII
@5235882/1
gaaaaaggtgggaaatgttgactgttgtagctgattaaggggtgtattct
+5235882/1
@@@FFFFDACDHFIIGGIHHIIJJHIJHGHHGGHEDIEIJED8D?DFHEH
@5235883/1
gaaaaaggtgggaaatgttgactgttgtagctgattaaggggtgtattct
+5235883/1
C@CFFFFFAFHHHJJJJIIJIJJJIJJIIIIIJIJJJJJJJJFFDHGIJJ
@5239170/1
gaaaaataaaaaaaaaaaaataatagttcttcaagatatattcttcaggg
+5239170/1
CCCFFFFFHHHHHIIIIIII=FC@=FHG@G@CHA@>EE>7AEEFDBCFFE
@5239171/1
gaaaaataaaaaaaaaataatagttcttcaagatatatttttcaggggat
+5239171/1
CCCFFFFFHHHHHJJJIDHGGIGFGGIGIIIGGIIIIIJJJJIGJJJJEE
@1087475/1
atgaatcgtgataacatgcataaaatataataaaaatttatagttttttg
+1087475/1
=B@BABDFFHHHHJJJJJIJJJJJJJJJJJJJJJJJJJJJJJJIJJJJJI
@1088975/1
atgacaaagtgatgggcaatcccattggctggctccaagagatgtgcatg
+1088975/1
CCCFFFFFHDHHHJJJJJJJJJJJJJJJJJJJIGIJIJIIIGIJBFFGHG
@3832517/1
ctcaacagctcaatccatctgagattc
+3832517/1
@@@FDDDFFAHHHIGGBB>HFHCFEIH
@6635767/1
gttgagtgaaaaaggtgggaaatgttgactgttgtagctgattaagggg
+6635767/1
@BBFDFBDHHGGHIJAEHICEHIIIIJIFIJIIJDBHIIJFHIIIJIJI
@7255735/1
tgagttttgtgattctccgaagagtatgtctcgaaagacttcgacttttt
+7255735/1
BB@FDFFFHDFHHJIIIIIGIGGIHHIJIJJJGCGG:DGEHEADGHIIJJ
@7256322/1
tgataacatgcataaaatataataaaaatttatagttttttgcattttta
+7256322/1
CCCFFFFFGHHHHJJJJJJJJJJIJJJIIJJJJGJIIJJJJJJIJJJJJJ
@6640620/1
gttgatttcgcgttctctgtccggcgccgatctcgctgttgctttgatca
+6640620/1
B@BFFFFFHGHHFGIGIJGGGIEIEGFFEGHHGGJIIHHFHFDDFFDDEE
@447152/1
aagcaatgtcaaagagaaggatagcaactaattttacaagctatactttg
+447152/1
CCCFFFFFHHHHHJHIHIIJIIJJIJJJJJJJJJJJJJJIJIJIIJJJJJ
@450423/1
aagccaaattgctctactctcaagaaatggcctccatgccgagcaagact
+450423/1
CCCFFFFFHHHHHJJJJJJJJJJJJJIJJIJJJJJJJJJIJJIJIJJJJJ
@3125395/1
cgaagttaacagatgaaggtatagctgcaccagcatctaattcacattgt
+3125395/1
CC@FFDFFHHHFHIJJJIJAEFHJJJIGIJJIIJJIJJJIGIJJJJIIJI
@4574770/1
ctgttcttaaataaagtgtactttattgaaaaattagtaaaacataatgg
+4574770/1
CCCFFFFFHHHGHJJJHIJJJJJJJJIJIJJJIJIJIGHIIJJJJJJJJG
@3129041/1
cgaataccgattctcagccgagctgcccagtttagtggccaactcttcgt
+3129041/1
@@<DDDBDFFGHDGHHEBHBAEBGGHIGB?GHI>D?BAHHCFHCFHGGHI
@7875673/1
ttttcaaattctcgtgacttttctcccctgttcttaaataaagtgtactt
+7875673/1
CCCFFFFFHHHHHIHH>DFHHI<CCHII;AEHAGHAGG4CGH<:BB@GDH
@7876548/1
ttttcaatcatgaagcaagattttacctgaacaatttgaaatttttccaa
+7876548/1
CCCFDFDDHGGGHJIIIIGIGJIIGCHIIIIIJGGIJIEG@GIJJGIEEF
@5890401/1
ggacaatttgaacaagttacaagtgccgaagtacgagctattcgagcagc
+5890401/1
CCCFFFFFHHHHHJJJJJJJJJJHHJJJJJJHIJJJJJIIJJJIJJJJJJ
@3841129/1
ctcaagcgctggtaacgctttatcgggttctgctaagtggtaagtagaag
+3841129/1
@@@ADDFDHFDHHGIGIEFHIGIIGGGDFHDGIIIGGGGIFGGHBFGHII
@3841130/1
ctcaagcgctggtaacgctttatcgggttctgctaagtggtaagtagaag
+3841130/1
CCCFFEADFFFH3AD>EFHIGIEGEDF8BDFH?DBBG9?D?FHGGHGGII
@3842213/1
ctcaagggcacacggcaacaaaaagtgataatggatacaaatttgactac
+3842213/1
CCCFFFFFGHHGHJJJJJJJJJJJJCGGIJJJJJJJJJJJJJJJIIIJJJ
@3842214/1
ctcaagggcacacggcaacaaaaagtgataatggatacaaatttgactac
+3842214/1
CCCFFFFFHHHHHJJIJJJJJJJJJFGHJJJJJJJJIJIJJJJJJIJJJJ
@3842215/1
ctcaagggcacacggcaacaaaaagtgataatggatacaaatttgactac
+3842215/1
CCCFFFFFHHHHHJJIJJJJJJJJJHHGIJJJJIIIGIJJJJJJJJJJJI
@3842216/1
ctcaagggcacacggcaacaaaaagtgataatggatacaaatttgactac
+3842216/1
CCCFFFFFHHHHHJJJJJJJJJJJJ?FHIJJIJJJJFIJJJJJJJJJJJJ
@2493588/1
ccaagagaatggcggctcacaagatgtggcaatccttgcaggatttaccc
+2493588/1
??<DDDDDDDDDDIIACEDD9D8?B@:BDA;D?DD?DDIECDCCADCEII
@2493589/1
ccaagagaatggcggctcacaagatgtggcaatccttgcaggatttaccc
+2493589/1
???DDDDDDDDDDIIIEE9C9C@DDE>DCCCECDD@DBDEAC@AAC;@CE
@2493670/1
ccaagagatccagcaagttcttggctgccgaatgtttggcgtctttcttc
+2493670/1
CCCFFFFFHHHHHJJIJHIJJJJJJJIJJJGHIJIJJJJJJHIJJJJIJI
@2493685/1
ccaagagatgtgcatgtcccgcagatggccaccaccattctatgaaatgg
+2493685/1
C@@FFFFFHHDHHJJJIJJJIJJJJJIJJJJJJJJJJJJJJJJJJJJJJF
@6647784/1
gttgcttgtatgtttggaatgtataatacgtatatgaaattaggtatttg
+6647784/1
@@@FFFFFDDHDFDHEHEHFIIIJIIIJIJIHIIIJEGGEHGIJGHIIJI
@1840391/1
caaggacttcaacttcgttcagttcttgcaggagatcgctagcgaacaat
+1840391/1
CCCFFFFFHHHGHJJJJGIJJJHIJJJIJJJIJJGIIJJIJJJJJJJIJG
@1840392/1
caaggacttcaactttgttcagttcttgcaggagatcgctagcgaacaat
+1840392/1
CCCFFDFFHHHGHJJGIHIJJJFIHJGHIJJJJIGIIJJGIIIJIJJJII
@7264811/1
tgatgagcagccgagcccttggcttccttcggagttttgcctgttccgta
+7264811/1
??1BDBDDFDDH?HEHHHIGCFGH@HHFCADG?G8FDGIIIGG=BBGE=A
@7264812/1
tgatgagcagccgagcccttggcttccttcggagttttgcctgttccgta
+7264812/1
CCCFFFFFDFGHHDGEHIEHGGEIJCHDHGAG;DBFHIAFGCAFHAG>DH
@7264813/1
tgatgagcagccgagcccttggcttccttcggagttttgcctgttccgta
+7264813/1
CCCFFFFFHGGHHJJGGIIJGGIJJCBGHGGIDFFHIJGHIJGFGBHHEE
@1841396/1
caaggaggtaaaaagaagaaacaaaaacaacctgaacaacaagctgcaaa
+1841396/1
CCCFFFFF<DHHHJJIIJJJJJJJJJJJJJJJJIJJJJJJJJJJJIJJJJ
@1843705/1
caaggatgtaagaactatggaggaatattacaataagccgaataaaaatg
+1843705/1
;??D?DD;F<AA:?EEHA@?HGGE;EEFD?HGA@?E@??8?ABFGIGID@
@1843706/1
caaggatgtaagaactatggaggaatattacaataagccgaataaaaatg
+1843706/1
CCCFFFFFHHHHHJJJJJJJIIJJIJJJJJJJJJJJJJIJIJJJJJJJJI
@1844381/1
caaggattgccacatcttgtgagccgcca
+1844381/1
@?@DDFBDH>FHHIIIDHBHHDCGGIID8
@1844382/1
caaggattgccacatcttgtgagccgccattctcttggctagcttctttg
+1844382/1
CCCFFFFFHGHHHJJJIJIDHHHGGIJJGIIGIIEHHIIJJ>BDGIGIJG
@4577204/1
ctgttgtctagctccaggttgttgttgtgaaggagctggctgctgttgtc
+4577204/1
@@CFFFEFHHHHHJJHIJBHGEGGGIIGHIJJJHIIGIGIJJGFH@FFD>
@4577214/1
ctgttgtctcgttccaggttgttgttgtgaaacctgtggttgaccccaag
+4577214/1
@@CDFFFFHHGHHGIGIJEHGFHEHGEGGIIJJJJIGIIIIIFHGJHHHG
@4578166/1
ctgtttacctgtgtatgataaataaacttttttcgggtttggaaaaattt
+4578166/1
@CCDFFFFHHDFHGIGHGGGIJIJJJIJEHJJGGIJI:B;FGHIGGIHII
@5894582/1
ggaccacttcacggaaatctaccgacagagaggttatccttggggga
+5894582/1
CCCFFFFFHHHHHJJJIJJJIJJJJJJIIJDHIIIJJJIIIJJJJIE
@3133789/1
cgaatgatgtgataaatatacctgcacacacgcatttttaaatttaaaaa
+3133789/1
CCCFFFFFHHHHHJJJJJJJJJJJJJJJJJJIIJJJJJJJJJJJJJJJJJ
@3134694/1
cgaatggtaaagctgctaaaaaagcaggaaaagcccagaagaacgttcga
+3134694/1
@@CDDEFBFDHHFEEGIIIJIIIGHIJIJJJIIIJEGC@GGIIEGEHIJB
@3134921/1
cgaatgtcaaacagaatctagccaaacacacatagtacctctccacaaaa
+3134921/1
CCCFFFDFHHHHHJJJJJJJJJJJJJJJJIJJJJJGIJJJJJJJJJJJJJ
@5250400/1
gaaaaccttgataaatggaacgaaattaaacacgctgagaaagctatggt
+5250400/1
CCCFFFFFHHHHHJJJJIIJJJIJIJJJJJJJJJJJIIJJJJJIJJIJJH
@5250410/1
gaaaaccttgtagtggattcctaatattttttagtgaacctctctaacgt
+5250410/1
CCCFFFFDHHHHHHIJGIJJJJJJJJJJJJJJJJHIJJJIJJJJJJJJJH
@5250411/1
gaaaaccttgtagtggattcctaatattttttagtgaacctctctaacgt
+5250411/1
CCCFFFFFHHHHHHIJFGIHIGIJJIJJJJJIIJHIIJJJJJJJJJJJIH
@7879543/1
ttttcatcacagtgatgtttgtttcagaacaaaccgggaaaagtattatg
+7879543/1
BC@FFFFFHHHHFHIIIGIHGEHJJIGJJIIGHJJIIEHJJJJIIIIIJG
@5251574/1
gaaaactacagatatataaaatcaagagtaactgaaaccgagactgaatt
+5251574/1
@@@FBFFFDHDFHDFGIJJJJEFADHHIEHIGIIFGHC?FHGEHJEGHII
@5900048/1
ggactaccacacgaaaggcagttcaccatcgcttgtcatgtgttgaaatt
+5900048/1
CCCFFFFFHHHHHJJJJIIJIFIIJJIJJJJJJJJJJIJJEGIHHJJJJJ
@5252032/1
gaaaactcaattggcgcacattcagcaggttttttaacagtttgaaaacc
+5252032/1
CCCFFFFFHHHHHJIJGHIJIJIJIIIJJHIIJJJJJJJJHEIJJJJJJI
@5254808/1
gaaaagaagattgcaccccgaaaagtttgggtacaacctctatactttgc
+5254808/1
CCCFFFFFHHHHHIHHJJJJJJJJJFHIJJJFHIIIIJJIJJJIJIJJIJ
@1098732/1
atgatccaaaagaaattcccatgagggaatttaaggcatctattatacaa
+1098732/1
@<@FFFFFHHDHHJIJIIJJIIGJJJJJIIJJJJIJJJIIJJJJJJJJJJ
@2502903/1
ccaaggataacctctctgtcggtagatttccgtgaagtggtccgtgcccc
+2502903/1
C@CFFFFFFBHFHJJIJIHJHI@CGHGIGCHCBGHJIFHCAGHBGC@BGI
@5906920/1
ggagaatcacaaaactcatgatacttttcaaattttcttttaaatttcat
+5906920/1
CCCFFFFFHHHHHIJJJJJJJJJJJJJJJJJIJJIJGIJJJJICGIJJJJ
@5906921/1
ggagaatcacaaaactcatgatacttttcaaattttcttttaaatttcat
+5906921/1
CCCFFFFFHHHHHJJJIJJJIJIJJJJJJJJIJJJJJJJJJJI?FHIJJJ
@5906922/1
ggagaatcacaaaactcatgatacttttcaaattttcttttaaatttcat
+5906922/1
CCCFFFFFHHHHHJJJJJJJJJJJJJJJJJIHJJJJJJJJJJJ?GHIJJJ
@7888688/1
ttttcttgtatcacttattgcgtctttgctttggtcactttacgcgcgaa
+7888688/1
@CCFDDFDDBFBFIEHEGI?D@?EGHIAEEHIEE?DBHGIIHIGIBFB<E
@1847060/1
caagggcacacggcaacaaaaagtcataatggatacaaatttgactactg
+1847060/1
CCCFFFFFHHHHHIJJJJJJJJIFHIJJJJJIJIGIJJJJJJJJIJJJJJ
@7269552/1
tgatgtgtctgcaacggcattttacaaagcgcaacctgtgatagagttta
+7269552/1
BC@DDEFFHHHGFJJGIEGIIJJJJIJJJIJJIJJJIGBGIJJHJJHIJG
@3854291/1
ctcaattggcgcacattcagcaggttttttaacagtttgaaaaccttgat
+3854291/1
@CCFFFFDHHFFHIJJJIIIEHGICHHIIJIHHHIJJJIIIGIJIIJIJJ
@3854292/1
ctcaattggcgcacattcagcaggttttttaacagtttgaaaaccttgat
+3854292/1
C@CFFFFFHHHHHJGGIJIJFIJJHIIIJJIJIIJIIGHGEIJJJJJJFJ
@3854293/1
ctcaattggcgcacattcagcaggttttttaacagtttgaaaaccttgat
+3854293/1
CCCFFFFFGHHHGJJJJJJJJIJJEHIJJJJIJJJHIJJJJJJJJJJIJJ
@3854294/1
ctcaattggcgcacattcagcaggttttttaacagtttgaaaaccttgat
+3854294/1
CCCFFFFFHHHGHJJJJJJJJJJJGGIIJJJIJJJIIIIJJJIJJJJJJJ
@1851390/1
caaggtttggaggagttgtactaatttgtgtaattgaagttcgtattatt
+1851390/1
@@@FFDDFFH?FHAFCEHHHHIGEGIJJHH?DFGIICDFFFCHEEGGGHI
@1851391/1
caaggtttggaggagttgtactaatttgtgtaattgaagttcgtattatt
+1851391/1
CCCFFDDFHHFHHEHEHIHHJJJJJJJJFHHIIJJJJIJIJJJHIIIJJJ
@1851392/1
caaggtttggaggagttgtactaatttgtgtaattgaagttcgtattatt
+1851392/1
CCCFFDEFHHHFFBBFBHHHGIIIJJJJJIJJIIJGHIJGGIIGIJIIJJ
@1851530/1
caaggttttcaaactgttaaaaaacctgctgaatgtgcgccaattgagtt
+1851530/1
CCCFFDDEHHHHHJJJIJJJIJIJJJJJIJICGGHHGEGIIJIJJJJICG
@6671193/1
gttgtacccaaacttttcggggtgcaatcttcttttccggaaaatgctcg
+6671193/1
@?@FBDEDFHHHAGHIIGEGGGFECHHIIIG@GGIIEHDI@FEHBAEGGA
@6671344/1
gttgtactaatttgtgtaattgaagttcgtattatttcctcgaaatcaat
+6671344/1
B@CFFFFFHHHHHIFGHIJJIJIJJJIJJIJJJJJJJJJJJJDIJJJIHJ
@1102056/1
atgattttgaggtactcgagggcatgatgagcagccgagcccttggcttc
+1102056/1
CCCFFFFFHHHHCGHIJJGIJJJJJJJJJJIJJIJJJJGGIIEGHIIJJI
@1102057/1
atgattttgaggtactcgagggcatgatgagcagccgagcccttggcttc
+1102057/1
CCCFFFFFHHHHDGIIJJIJJJIJGJIJJJJJJJIIIIGJIJIJIJJJJJ
@1102058/1
atgattttgaggtactcgagggcatgatgagcagccgagcccttggcttc
+1102058/1
CCCFFFFFHHHHFIHIJJIJJIIIJIJJIJJJJJJJIIIJJJIJJJJIIJ
@2508297/1
ccaagttgggcaaccagcagtcccacaaagtttcacagttccacaaaacg
+2508297/1
CCCFFEFFHHHHHJJJJFIIFHIJJJJJIJGIJJJJIJJJJJJJJJJJJJ
@2508298/1
ccaagttgggcaaccagcagtcccacaaagtttcacagttccacaaaacg
+2508298/1
CCCFFFFFHHGHHJJJJJJJGHJJJJJJIJHJJJJJJDHIIJJJJJIJJI
@2509106/1
ccaagtttgtgctgggcaaatcaatcaatttgcctcgaaatctaaggtta
+2509106/1
CCCFFFFFHHHHHJJJJJJJJJJJJJJJJJJIJJJJJIIIIJJJJIJGHH
@1105010/1
atgcatgttatcacgattcataaaagtaatataaccttagatttcgaggc
+1105010/1
CCCFFFFDHHHHHJJIJJJJJJJJJJFHIJJJJJJJJJJJJJJJJJIGII
@1105158/1
atgcattgaaacgcaaactgacgtttactcttctaatgtcaaacagaatc
+1105158/1
@@@=DDDDDBF<DFHFGE@HHGHFHIGEGEHGGFGDCHDFDGIGIIIIII
@5256988/1
gaaaagcccagaagaacgttcgactttcacttcattctatcggcctttct
+5256988/1
CCCFFFFFHHHHHJJJJJGIJJHJJJJJIIJJJJJIIJJIJJJIJJIJJJ
@5256989/1
gaaaagcccagaagaacgttcgactttcacttcattctatcggcctttct
+5256989/1
CCCFFFFFHHHHHJJJJJIJIIHGIJJJHGIIIIJJJJJIJJJJJJJJJJ
@1105776/1
atgccatctgggcccggggctctgtgatttcttagtgtcaatagtgctgc
+1105776/1
CCCFFFFFHHGHHIIIIIIB<D@<<B?@FGBBG>D?FGGHIDGC=BFGGC
@4592243/1
cttaaagtaaaaataccatatgaaaggcattatttattactctgtatggt
+4592243/1
CCCFFFFDHHHHHJJJJJJJJJJJIJJJJJJJJJJJJJJJJJJJGIJJJD
@4593415/1
cttaaataaagtgtactttattgaaaaattagtaaaacataatggttttc
+4593415/1
CCCFFFDDFHDDFHIJIJJIIJ>HIIJJJGGDFHHJJIIGGGGIEFHHIH
@4593416/1
cttaaataaagtgtactttattgaaaaattagtaaaacataatggttttc
+4593416/1
CCCFFFDDHHDCFHHGGHIIEH>IIIHIGGIHDHHIJIJAGHGHIBDG@G
@4593417/1
cttaaataaagtgtactttattgaaaaattagtaaaacataatggttttc
+4593417/1
CCCFFFFFHHHHHGIJJJJGIJIIIJJJJJJIHJJJJJJJIJJJJGIJJJ
@4593418/1
cttaaataaagtgtactttattgaaaaattagtaaaacataatggttttc
+4593418/1
CCCFFFFFHHHHHJJJJJJJJJJJJJJIJJJIHIIJJJIJJJJJJFHIJJ
@4598674/1
cttaaattcaactgaaatatagaatacaccccttaatcagctacaacagt
+4598674/1
CCCFFFFFHHHHHJJJJJGIIIJJJJIJJJJJJJJJIJJIJJJJJJJJJG
@4599337/1
cttaaatttaaccgaaatatagaatacaccccttaatcagctacaacagt
+4599337/1
=B1=DDEDHHGHHJGJJJIIJJJJJJJIIJJJJJJGJIHGHJJIIJJJJG
@4599338/1
cttaaatttaaccgaaatatagaatacaccccttaatcagctacaacagt
+4599338/1
@@@ADDBDHAF:D?@GI@?AC<CHAFHGEHIIBFDHGGGCGHGHIIIEB9
@4599339/1
cttaaatttaaccgaaatatagaatacaccccttaatcagctacaacagt
+4599339/1
C@CDFFFFHGHFHE@GIGGGGCFHGIHGGIJJIJIJIIJJIIJJIJIIGD
@4599340/1
cttaaatttaaccgaaatatagaatacaccccttaatcagctacaacagt
+4599340/1
CCCFFFFFHGHDHGDHIBFFGGEHGIJGIJJJJHJJIJJIIJIIJJJJID
@4599341/1
cttaaatttaaccgaaatatagaatacaccccttaatcagctacaacagt
+4599341/1
CCCFFFFFHHHGHJIJJJJJIIIJJJJJJJJJJJJJJIIJJJJJJJJJJF
@4599342/1
cttaaatttaaccgaaatatagaatacaccccttaatcagctacaacagt
+4599342/1
CCCFFFFFHHHHGJHJJJJJJJJJJIJJJJJJIJJJJJJJIIJIJJJJJF
@4599343/1
cttaaatttaaccgaaatatagaatacaccccttaatcagctacaacagt
+4599343/1
CCCFFFFFHHHHHJIJJJJJJIJJJJJJJJJJJJJJJJJJIJIJJJJJJG
@4599344/1
cttaaatttaaccgaaatatagaatacaccccttaatcagctacaacagt
+4599344/1
CCCFFFFFHHHHHJJJJIJIJJJJJJJJJJJJJJJJJJJIJJJJJJJJJE
@4599349/1
cttaaatttaactgaaatacagaatacaccccttaatcagctacaacagt
+4599349/1
BBBDDEFFHHHHHIJJJJJJJJJJJJJJJJJJJJJJJIJJJJJJIJJJIF
@4599350/1
cttaaatttaactgaaatacagaatacaccccttaatcagctacaacagt
+4599350/1
C@@FFDDDHFHHDHHIIJJIJICHIJIIJJIJGIJJJIJIIIJIJIJIHD
@4599351/1
cttaaatttaactgaaatatagaatacaccccttaatcagctacaacagt
+4599351/1
@@@DDDBDHAHFFE<FIA?CFCCHEHGIGIIICGDGCDHGEGHG@GEFA9
@5257494/1
gaaaagctcgacatggagtcccaaaacatgaccatgatgcactcggccgg
+5257494/1
BC@FFDAEHHHHHJJJJJIIIJJJJJJJIJJJJJIIJIGCHGIIIGIJJ>
@6675604/1
gttgtctcgctccaggttgctgttgcggaggagcttgctgttgtggagga
+6675604/1
@BBFFFFFHHHHHHJJEHIIIEHJJIIJIIIBGCHHIGIJHGIIIIJGHI
@5259619/1
gaaaagtaaacgtcagtttgcgtttcaatgcatcgataagacgaatggta
+5259619/1
CCCFFFDFHHHHAFHIHJJJGHCGIHJIJJJJIJJJJIHGGHGGIJII=F
@5259620/1
gaaaagtaaacgtcagtttgcgtttcaatgcatcgataagacgaatggta
+5259620/1
CCCFFFFDHHHHFHIIGGIJJJFHJJJJJIJJJJJHIJJJJIJJJJJIHH
@5259878/1
gaaaagtatcatgagttttgtgattctccgaagagtatgtctcgaaagac
+5259878/1
CC<DFFADHHHHHIJFHIJJGIJJJJIJJIJIJJJGGHJJIIIJGJJJIJ
@5259879/1
gaaaagtatcatgagttttgtgattctccgaagagtatgtctcgaaagac
+5259879/1
CCCFFFDFHHHHHHJGHIJJIJJJJJJJJJIJJJIDGGIIJJJIHIJGGI
@5259986/1
gaaaagtattatgagaatatgaaatttaaaagaaaatttgaaaagtatca
+5259986/1
CCCFFFDEHHHHHIJJJJJJJJJJJJJJJJJJJJJJJJJJJJJJJGGIIF
@7276133/1
tgcaaatcggccaacttcttgccgacggaatttttcagcgttttgtggaa
+7276133/1
@@@FFDFFBDAFFIBHGEHIHIII@DGHDFHGIIIGIGGG;@@DGDEEHH
@7276627/1
tgcaaattaagatatcctcagatgccgacactatgggtcgga
+7276627/1
CCCFFFFFHHHGHJJIJIJIJIGJGIIIJJJJIIJJIGGII6
@466020/1
aaggagttagcgcatattgtacaataggtattacataatcattagacaat
+466020/1
CCCFFFDDHHHHHIIIJJJFHIJJJIJJFHGIIJJJJJJIJJJJJJIJJJ
@466125/1
aaggataacctctctgtcggtagatttccgtgaagtggtccgtgcccctt
+466125/1
@8?=DFFFHHHHHIIIHIIICFHIIIIIIIIIIIIFHIIGIIGIIIIIIG
@6680527/1
gttgttgttgaggaggagcagactgctgttgtctcgctcgagg
+6680527/1
BBCFDFFEHGFHGIIJCGGHIHIJJIIIIIDHGGGCG7F>?DG
@7892876/1
ttttgacatttatgtgacataatttgcgacatttgacgtacggttcaagt
+7892876/1
CCCFFFFFHHHHHJHIIJJJJJJJJJJJIJJJJJJJJJHJJJJIJJIJII
@7278928/1
tgcaagagagtccaaagagaaggttatgaaccggcaataactttccttgt
+7278928/1
@@@DFFFDHGHGHIIIJIGIJIJGHHIGGIJIJJGIIJIIJJJIIJIJGH
@7279258/1
tgcaaggattgccacatcttgtgagccgccattctcttggctagcttctt
+7279258/1
C@CFFDDDHHFFH<EEGGGIBBEAFGIGIIFHGHBDHEACB>FHEFHHGI
@468697/1
aaggctttcaatcaccacattatgaaattactcatagtgtcacgggaact
+468697/1
BCCFFEDFHHHFHJIIIGIJIIIJJJJJJJIGIGJJJIIGIFGGHJJJJI
@4608503/1
cttaagcacacatgttacataaatgtcaaaatttgacataatttgtggac
+4608503/1
CCCFFFFFHHHHHJJJIJJJJJJJJJJJJIIJJJJJJIJJJJJJJIJJJJ
@5261782/1
gaaaagtttgggtacaacctctatactttgcatcaaataaatgctccctt
+5261782/1
CCCFFFFFHHHHFHIHIHJJJJJJIJJJJJIJJJIJIJJJJJIGIJJJJJ
@3139661/1
cgacaaaaatttaaacacattgcattattgatttcgaggaaataatacga
+3139661/1
CCCFFFFFHHHHHJJJIJJJJJJJJJJJJJJJJJIIHHIIJIJJJJJJJJ
@7287994/1
tgcaggtatatttatcacatcattcgtcgtgtaccacatctcggatcttg
+7287994/1
CCCFFFDDHHHHHJJJJJJJJHIJJJIIJIJHIJJJJJJJJJIJHIJJJI
@473040/1
aaggttttcaaactgttaaaaaacctgctgaatgtgcgccaattgagttt
+473040/1
@@CFBDFFHHHHHJJJJJJJJJJJJIJJIJJJJJIIJJJJJJJJJIIGHJ
@473041/1
aaggttttcaaactgttaaaaaacctgctgaatgtgcgccaattgagttt
+473041/1
@@CFDFFFHHHHHJJJJJJJJJJJJJJJJJIIJJIJIJJJJIJJIGICHI
@3143716/1
cgacaacctgaatatggagatcgacggatacattatatgaacaccagaaa
+3143716/1
C@@FFFFFGHHHHIJJJICHHIIJIIJIGIJIJJIIIJIJJJIJGJJIJJ
@2523035/1
ccaattcctgcatcttatataccatcatcttctggagtcacccaacaaca
+2523035/1
CCCFFFFFHGHHHIIJIJJJJJJJJJJIJJJJJJJIJGHHIJJJJJJJJJ
@1115831/1
atggatacaaatttgactactgtatagctttcttctcttggtgaacacat
+1115831/1
CC@FFFDEDHFHHIGFGHGIIFD?EHHIIIIIIIIIIIEIIGGIIIIIFH
@5269507/1
gaaaattcaagatccagtgtttaaggaactatcagatgttggtccgccac
+5269507/1
@@@A1BADFDCDHGDGGB@FHGGEA3ABCCC@B9:?FDFHI9CF?AHBG0
@1118322/1
atggcattcatgcagaaccgattaagaaaggggcagacaacttcatgtac
+1118322/1
CCCFFFFFHHHHHJJJJJJJGGIJJJJJIJJIIJJJIJJIJJJJJJJIIJ
@1118323/1
atggcattcatgcagaaccgattaagaaaggggcagacaacttcatgtac
+1118323/1
CCCFFFFFHHHHHJJJJJJJGHIJJJJJJJJJJIJJJJJJJJJJJJJHIJ
@5269939/1
gaaaattcggccgtagttcgatacgcttcaccaacaagttggatggcagt
+5269939/1
CCCFFFFFHHHHGHJJIJJJJJJJJJJJJJJJJJJJGIHIIJJJJJJJJC
@5270579/1
gaaaattgtaaatctacacaaaaaatgtcaaatcatgtcaagaccccggc
+5270579/1
@@CBDFFFHHHHHIIJJJJJJIJIIJJFHIIIIJJJJGHIIIIIJIIJIJ
@5271818/1
gaaaatttgcaaggtttggaggagttgtactaatttgtgtaattgaagtt
+5271818/1
BC8DDFFFHHHHHJGHIJJIJJEHGHIHIIJJIIJJJIIHIJIIJIHIHI
@5271819/1
gaaaatttgcaaggtttggaggagttgtactaatttgtgtaattgaagtt
+5271819/1
CCCFFFFFHHHHHJFHHIJIJJFHGHIHHIIIIJJJJIJJJIIJJIHIII
@7290854/1
tgcatcaaataaatgctcccttttcacaatataataaatacatatcatat
+7290854/1
@?@BD?DDF?FDBHGICEHIICDEEHGC@HHGIGGGIIIGIIIIIIIIID
@4611110/1
cttaagtggcttaccttctacttaccacttagcagaacccgataaa
+4611110/1
@@@DBBD??B3D3C;:?2AEDHH?>BECE>><E?BGFBFG<DG0BA
@4611111/1
cttaagtggcttaccttctacttaccacttagcagaacccgataaagcgt
+4611111/1
C@@FFFF?DDDH?FFGIIIEAGHGHICBGHIGGGBGCHGIIBGEGH?DG;
@4611112/1
cttaagtggcttaccttctacttaccacttagcagaacccgataaagcgt
+4611112/1
CCCFFFEFHHHHHJJJJIJGIIJJJJIIIJIJIJJJJIIJJIJJJJJIIG
@4615130/1
cttaatcagctacaacagtcaacatttcccacctttttcactcaaccata
+4615130/1
CCCFDFFFHHHHHJJJJJHHIJJJJJJJJJJJDIIJJJGEHIHGIGIIIJ
@4615131/1
cttaatcagctacaacagtcaacatttcccacctttttcactcaaccata
+4615131/1
CCCFFFFFHHHHHIJJJJEGGIJJJJJJJJJJJJJJJJJJJJJIJJJJIC
@4615132/1
cttaatcagctacaacagtcaacatttcccacctttttcactcaaccata
+4615132/1
CCCFFFFFHHHHHJJJJJHIIJJJJJJJJJJJJJJJJJJJJJJJJJJJJI
@4615133/1
cttaatcagctacaacagtcaacatttcccacctttttcactcaaccata
+4615133/1
CCCFFFFFHHHHHJJJJJIIJJJJJJJJJJIIJJJJJJJJJJJJJJJJII
@4615134/1
cttaatcagctacaacagtcaacatttcccacctttttcactcaaccata
+4615134/1
CCCFFFFFHHHHHJJJJJJIHJJJJJJIJJJIJJJJJJIGJIIGIJJJJB
@5918738/1
ggaggaccagggtgctgttgtctcgttccaggttgttgtt
+5918738/1
CCCFFFFFHHHHAFFGHHIIGG>HACG@G9CF:C?6B??@
@3152470/1
cgacagataccacaaatacctaaaccttcccactaaagttaaccagacaa
+3152470/1
@@@DFDDDDHGHHJJJIJIJJJJJJEHIJEHCHGIJIEHHIGHIJIJJJI
@5919034/1
ggaggagcagtttgctgttgtctagctccaggttgttgttgtgaaggagc
+5919034/1
CCCFFDFFHHHHHIJJIHIHGIJJJJJJJIJI@GHHIIIGJGGJJJJBHH
@5919035/1
ggaggagcagtttgctgttgtctcgctccaggttgttgttgtggaggagc
+5919035/1
CCCFFDDFHHHHHJIJJIIIIJJJJJJJJIII@GHHGIIIJIJJJJJFGG
@5919057/1
ggaggagcgggctgctgttgtttcgctccaggttgttgctgtgaaacttg
+5919057/1
CCCFFFFFHHHGHJIJIHIGFHIIIIJJJIJJFHGGHGIIJJJH;DHHHH
@2526461/1
ccacaaaacgctgaaaaattccgtcggcaagaagttggccgatttgc
+2526461/1
CCCFFFFFHHHHHJJJJJJJJJJJJJJIJJJJJJIJIIJIJJJJJJJ
@2527177/1
ccacaaagtttcacagttccacaaaacgctgaaaaattccgtcggca
+2527177/1
CCCFFFFFHHHHHJJJHIJJJJJJJJJJJJJIJIJJJIJIIGGIIJJ
@2527265/1
ccacaaatacctaaaccttcccactaaagttaaccagacaaagcacctat
+2527265/1
CCCFFFFFHHHHHJJJJJJJJJIJJJJJJJIJGIJJJJJJJJJJJJJJJJ
@2527759/1
ccacaacagcaagctcctccgcaacagcaacctggagcgagacaacatca
+2527759/1
CCCFFFFFHHHHFIGJJIJJIJJJJJIIJJJJJJJJIIJGGFHCCGECHH
@2527760/1
ccacaacagcaagctcctccgcaacagcaacctggagcgagacaacatca
+2527760/1
CCCFFFFFHHHHHJJJJJJJJJIJJJJJJJJJJJJJIJJIJHGGHG?@DG
@478059/1
aagtgactcccgaacaagccaatcagaccaacggaacgcccggagcggct
+478059/1
BCCDFFFFHHHHGIJJIIFGIJIJIJIJJJJJJIIEIHIJJGGEHGF>?8
@478293/1
aagtgataatggatacaaatttgactactgtatagctttcttctcttggt
+478293/1
CCCFFFFFHHHHHJIJJJJJJJIJJJJJJJJJJJIJJJJIJJJJJJJJJG
@478296/1
aagtgatacaagaaaatatacagactaaagaaacgctcgtggggagcgat
+478296/1
BBCDFFFFHHHHHJJJJJJJJJJJJJJJJJJJJJJJJJJIJJJJJJJJJI
@7896977/1
ttttgacttgaataaatttttaaatttaaaaatgcgtgtgtgcaggtata
+7896977/1
@CBDFFFFHHHHFIJJIJJJJJJJJJJJJJJIIIJIHJEHGGHIJH?BGH
@7292620/1
tgcattcttcatgaatatgttcaacatgttttgaagaagcaacccacgta
+7292620/1
CCCFFFFFHHHHHJJJJJJHIIJJJJJJIIJJJJJJJIJIIJJJJJJJHI
@1871730/1
caataactttccttgttgtccagaaacgtcatcatactagacttttccca
+1871730/1
CCCFFFFFHHHHHJJIJJJJJJJJJJJJIIJIJIIJJJJIJJJIJJJJJJ
@1872348/1
caataagtgatacaagaaaatatacagactaaagaaacg
+1872348/1
@<@BDDBAAF?CCCCFCGHE<E@H<:CH;<C9C9CG39:
@1872349/1
caataagtgatacaagaaaatatacagactaaagaaacgctcgtggggag
+1872349/1
CCCFFFFDHHHGHIIJIJJJJJJJJJJJJJJJJJIJIJIJJJIJIGGIJG
@7295737/1
tgccaattactttaagtctaaaggggttggtaccaatacgcgcaga
+7295737/1
@@<BDBBDDDBDFBCGFA?AFEHHIE<@FG1CFIIIIIIBD@FFHG
@485526/1
aataaagtatgtgttcaccaagagaagaaagctatacagtagtcaaattt
+485526/1
CCCFFFFDHHHFHHJJJJJJJJIJJJJJJJJJJJJIJJJIIJHIIJJJIJ
@486509/1
aataaatcctgtagaatatcgtttaacttttccagcatttctcttgctgc
+486509/1
BB1ADFFFHHHHFIIJJJJJJHIIJJIJJJJJJIIIIJJJJIJIJJIJIJ
@486836/1
aataaatgctccctcctcacaatataataaatacatatcatatcatcggg
+486836/1
=?1=DDFFHHHHGIJJIJJJJJJJJJJJJJJJJJJJJJJJJJJJJJJJJJ
@5924008/1
ggagtcccaaaacatgaccatgatgcactcggccggaccgattcagcccc
+5924008/1
@@7DDEFFHHHGHJJJJJJJJIJJJJJJIGJIIJIIJJJJJJIJIHFHGF
@7897872/1
ttttgagctattgcgatattttttcggaaaaaagtgagtttaggatatct
+7897872/1
CCCFFFFFHHHHHJJJJJJJJIJJJIJJJJJJJGFHGIFIJHGIJJJJJJ
@7898030/1
ttttgaggtactcgagggaatgatgagcagccgagcccttggcttccttc
+7898030/1
CCCFFFFFCFFFHIBFHGHIIGHIJJIIIJIIJJJJIIIIIIGHGIICHG
@7898031/1
ttttgaggtactcgagggcatgatgagcagccgagcccttggcttccttc
+7898031/1
CCCFFFFFHHHHHJJJJJJJJJJIJJJJJIJJJIGIJJJJJJJJIJJIJJ
@5273674/1
gaaacaattagcagcaagagaaatgctggaaaagttaaacgatattctac
+5273674/1
@<@DDFDFGHFHAFGEBEGGHHGEEG@HGBHHGCFGGGHGGEFGHIIIII
@2533975/1
ccacacgaaaggcagttcaccatcgcttgtcatgtgttgaaattccgcga
+2533975/1
CCCFFFFFHHHHHJJJJJIJIJJJJJJJJJJJJGFHIJJJJJJJJJJIJJ
@5276190/1
gaaacatgtcagttatatattcacctttatatgtcacattttgtggttct
+5276190/1
@@@FFFFFHHFHFHGGIGGGIGEIIJJJIJIHIIIJJJIIIJIFGGFHHI
@5276191/1
gaaacatgtcagttatatattcacctttatatgtcacattttgtggttct
+5276191/1
@@CFFFFDDDFFFHEIBFEHHCHHIIIGEGIIGGIGIIHIIGIEHGHHHI
@5276192/1
gaaacatgtcagttatatattcacctttatatgtcacattttgtggttct
+5276192/1
C@CFFFFFHHHHHIIJJJIJJJIJJJJJJJJJJJJJIJJJJJJIJJHIJJ
@5276193/1
gaaacatgtcagttatatattcacctttatatgtcacattttgtggttct
+5276193/1
CCCFFFFFHHHHHIJJIJJJJJIJJJJJJJJJJJJJJGJJJJJJJJFHIJ
@5276194/1
gaaacatgtcagttatatattcacctttatatgtgtcacattttgtggtt
+5276194/1
@@@DDADD=DHFHEGIEFHDFEDDEEDFHHII<AA<FE?CGHIII?CGHH
@5278354/1
gaaacctctaacagacagccaacgtgttaagttcacaaaggaaatcaagg
+5278354/1
CCCFFFFFHHHHHJJJJJJJJJJJHIJIJJJIJJJJJJIJJIJJJJJJJJ
@1881716/1
caatagctcaaaagggaacaatttttgtcgagttattgatttcgaggaat
+1881716/1
CCCFFFFFHHHHHJJJIJJJIJJJJJJJJJIJHJJJJJGIJJJJGIJIJJ
@1884778/1
caatattatctatcgatactgaatgtaattttttatatagtgccccgatg
+1884778/1
CCCFFFFFHHHHHJJJJJIJJIJJJHIIIIJJJJIJJJJJIJJJJJJGJJ
@5925995/1
ggagtttgttgtctaccccatgcagcttgttgttgagatgtaggagctgg
+5925995/1
B@?DDEFDFHFHHJEEHIIGIGIIJIIJJHIJHIJCGBHIIIJIHHIJJJ
@5926567/1
ggataaaccaatggagcacacttttacttcagctacttgaaccgtacgtc
+5926567/1
CCCFFFFFHHHHHJJJJIJJJJJJJJJIJJJGIJJGJJJGHIJJIHIIII
@5926568/1
ggataaaccaatggagcacacttttacttcagctacttgaaccgtacgtc
+5926568/1
CCCFFFFFHHHHHJJJJJJJJJJJJJIJJJJGIIJIJJIJJJJJJIJJIJ
@3158237/1
cgaccaagagatccagcaagttcttggctgccgaatgtttggcgtctttc
+3158237/1
CCCFFFFFHHHHHJJJJJJJJJJJJJJJJJJJJHJIJIJIJJJJHGIJJG
@2541071/1
ccacatcttgtgagccgccattctcttggctagcttctttgacttgccag
+2541071/1
CCCFFFFFHFFHFIIJGIJ1CHDEHFHAHEFGEGCH><FG4?9BG3<D4?
@2541072/1
ccacatcttgtgagccgccattctcttggctagcttctttgacttgccag
+2541072/1
CCCFFFFFHHHHHJJJJIJJIIIJIIJHJJJJIJIIJIIJGEIGIEGGHD
@5283397/1
gaaactttgtgggactgctggttgcccaacttggtaatcttagtgtcttt
+5283397/1
C@CFFFFFHHHHHIJJJJJJIGIIJJJIJJJIIJFHHIIJIIJGHIIJJI
@5283783/1
gaaagaaaaaaatgtcaaaattttgcaaattatgtggcattttgacattt
+5283783/1
CBCFFFFFHHHHHJIIIJJJJJJJJJIIIIIGJJGHIJIIIJJJJJIJJJ
@1890942/1
caatcccattggctggctccaagagatgtgcatgtcccgcagatggccac
+1890942/1
;@@FFFFFHGDDDIIIFGHICGEGEFFG?FGEIGHIIIGGED@B@DEGII
@1891339/1
caatcctataattatccatttcctgtaattctggtttctctatagttttg
+1891339/1
CCCFFFFFHHHHHJJJJIJJJJJJJHJHJJJJJJHIJJJJJJJJJGIJJJ
@1891340/1
caatcctataattatccatttcctgtaattctggtttctctatagttttg
+1891340/1
CCCFFFFFHHHHHJJJJJJJJJJIJIJJJJJJJJIJJJJJJIJJJHIJJJ
@1891341/1
caatcctataattatccatttcctgtaattctggtttctctatagttttg
+1891341/1
CCCFFFFFHHHHHJJJJJJJJJJJJHJJJJJJJJHIJJJJJJIIJIIJJI
@1891674/1
caatccttcgaggtaacctacgtggacatcgaagaaaaaaacattgacca
+1891674/1
CCCFFFFFHHHGHCGHIIIIIIBFHIIIIIIIIIIIIIIIIIIIIGIIII
@7303762/1
tgcctctggccgcagctaaatgggcatagtacgtcggagctgg
+7303762/1
?@?DDAB?D?FAAE<F@EHG<CFH;DFBF<FEF?BFF:@:@;@
@5286450/1
gaaagacacattggttacaagtttg
+5286450/1
8:;:BBADFFDF8AGGI>IH<3AF<
@5286459/1
gaaagacactaagattaccaagttgggcaaccagcagtcccacaaagttt
+5286459/1
C@CFFFFFHHHHHJJJJJJIJJJJJJJGIJJJIJJIIHIIJIJJIJJFHI
@5287103/1
gaaagacgccaaacattcggcagccaagaacttgctggatctcttggtcg
+5287103/1
C@@FFFFFHHHHHJJJJJJJJIGGIJJIJJIJIGGJJJGIIJJJJJIHHI
@5287104/1
gaaagacgccaaacattcggcagccaagaacttgctggatctcttggtcg
+5287104/1
CCCFFFFFHHHHHJJJJJJJJIIGIJJIJJJJJJJJJJIJJJJJJIJGIJ
@7305623/1
tgcctttcgtgtggtagtccctcttcgtgtt
+7305623/1
CCCFFFFFHHHFFGEHIFHIICGHJJJHC8C
@1129881/1
atgtcaaaatttgacataatttgtggacataaaggaaagaaaaaaatgtc
+1129881/1
CC@FFFFFHHHHGGIJIJIGJJGJIIJIGIIJIICHIJIJJJJIJJIEBD
@1129884/1
atgtcaaacagaatctagccaaacacacatagtacctctccacaaaaagg
+1129884/1
BCCDFFFFHHHHHJJJJIJJJJJJJJJJJJJJGGIIJJJJJJIJIIJIII
@4627384/1
cttacatccttgtttatttccctttttgtggagaggtactatgtgtgttt
+4627384/1
CCCFFFFFHHHHDGIEEHIDHICHIIIIAFH@GCFH9CHHGGHFHDGDFH
@4627385/1
cttacatccttgtttatttccctttttgtggagaggtactatgtgtgttt
+4627385/1
CCCFFFFFHHHHGJJIJJJIJJJJJJJJHIJHIHHJGHGJJIIIIHHGII
@4627386/1
cttacatccttgtttatttccctttttgtggagaggtactatgtgtgttt
+4627386/1
CCCFFFFFHHHHHJJJJJJJJJIJJJJJHHIFGHHJCFGIJJJIIHHHII
@3165494/1
cgacgaatgatgtgataaatatacctgcacacacgcatttttaaatttaa
+3165494/1
@CBFFFFFHHHHFIIIIJJIJJJJIJJIIJJJJJJIJJJJJJJJIIJIJJ
@3165495/1
cgacgaatgatgtgataaatatacctgcacacacgcatttttaaatttaa
+3165495/1
C@CFFFFFHHHDHGEFHIIIJFIJGIGIIHGIGGDHGGGIIHGGHGGHHJ
@3165496/1
cgacgaatgatgtgataaatatacctgcacacacgcatttttaaatttaa
+3165496/1
CCCFFFFFHGFHHJIIJJIGJIJJIJIJIJJJJIJIJJJJIJJJJIJJIJ
@3165497/1
cgacgaatgatgtgataaatatacctgcacacacgcatttttaaatttaa
+3165497/1
CCCFFFFFHHGHFHIIJJJIIGIJJJJJJJJJJJJJJJJJJJJJJJJJJJ
@3165498/1
cgacgaatgatgtgataaatatacctgcacacacgcatttttaaatttaa
+3165498/1
CCCFFFFFHHHHDEGGIJJGGGHJIJIJIJJJIJJIJJIIIJJJJJJJJJ
@3165499/1
cgacgaatgatgtgataaatatacctgcacacacgcatttttaaatttaa
+3165499/1
CCCFFFFFHHHHHIJJJJJJJIJJJJJJJJJJJJJJJJJJJJJJJJJJJJ
@3165628/1
cgacgacaaagattacatcatatttgcctttaacagatgtgaagtatttc
+3165628/1
CCCFFFFFHGGFHIIJJJJJJIJJJIHGJIJJIJJIICIDGGIJBFHIIJ
@3165929/1
cgacgacattgagcaacttacgtattttctatgtcacatgttcactcggt
+3165929/1
@@@DDA@?C?444:CF>GHGCEB@EGIGB>GGECB:9BFD@BG@HGHFHI
@496057/1
aataaatttttaaatttaaaaatgcgtgtgtgcaggtatatttatcacat
+496057/1
CCCFFFFFHHHHHJJJJJJJJIJJJJHIFGGGIEGIFHIJIJJGJJIJIH
@2547167/1
ccaccagatcgttgttaaggaacacgcggtagcggaagattggctc
+2547167/1
CCCFFFFBFHHFHDCFFFE>F@CHGGEEG@FEHBGIBGCDFHGIGC
@1893749/1
caatcttccgctaccgcgtgttccttaacaacgatctggtggccaccgga
+1893749/1
@@@DFFFDHH>HA@ABF>EHHHIGGIIIGIIGBDDGHIG4BBBHI?G>HE
@1893952/1
caatcttcttttccggaaaatgctcgaaaactcaattggcgcacattcag
+1893952/1
CCCFFFFFHHHHFIGIGIJJJIGJIJIJJJJJIJJJIJIIJIIJJJJJJJ
@498629/1
aataatagtgtattacctctaaagctatctactcgttatataatcatcat
+498629/1
@??=DB?AADCFFGGIIBCFGIBCBBAHEAHHII?FEGGCHIIIGGIC@F
@5287539/1
gaaagacttcgactttttactatttttgtatgcacaaaattcgttctaca
+5287539/1
C@CFFFFFHHHHHJJJJJJJJJJJJJJJIJJJJJJJJJJJJJJIJJJJII
@5287540/1
gaaagacttcgactttttactatttttgtatgcacaaaattcgttctaca
+5287540/1
CCCFFFFFHHHHHJJJJJJJJJJJJJJJIIJJJJJJJJJIIIJJJJIJJI
@5287603/1
gaaagactttgactttttactatttttgtatgcacaaaattcgttctaca
+5287603/1
CBCFFFFFHHFDHIJIJJIJIIIJJJJGGIHIJGIIJJJJJJJJJJJJII
@5941644/1
ggatggcgccctcgatttggaccagttcgtatttgggagtgatgccgcga
+5941644/1
CCCFFFFFHHHHGEFGIIEGHIIIIHIGIBFHIIIIIBGBFGIGGGIBGE
@3871410/1
ctcaccttacaaaataaaatacggcaaagagaagaaaggccgatagaatg
+3871410/1
@C@FDDDEDFDBFIEHIIIGGFHDD?EEGHDDFGH?@DE;??FHGGED@=
@3871411/1
ctcaccttacaaaataaaatacggcaaagagaagaaaggccgatagaatg
+3871411/1
CCCFFFFFDHGDHIGGGGHIIIIIGGIIGGGIIGIJJHGGJIFEHIIIGC
@3168859/1
cgacgatgcagaaatgatgctgttagttcctgtggataaagaaagaaacg
+3168859/1
CCCFFFFFHHHHHJJJJJJJJJJJJJGJJJJJHIJFHIJJJIJJJJJIJJ
@2554674/1
ccacctttttcactcaaccatagctttctcagcgt
+2554674/1
???<DBDDDD::AE?BEEEA:C@?@FEEAFBFDAE
@2554675/1
ccacctttttcactcaaccatagctttctcagcgtgttt
+2554675/1
@?@DDDDDFFFFFF>:CC;CGC@<FHI<DCHFFFI:1?:
@2554676/1
ccacctttttcactcaaccatagctttctcagcgtgttt
+2554676/1
CCCFFFFFHHDDHGIIJJJGFGGIJIIGIJJJJJED:?D
@2554677/1
ccacctttttcactcaaccatagctttctcagcgtgttt
+2554677/1
CCCFFFFFHHHHHJJJJJJJJJJJJJJJJJIIIIGG?CF
@2554678/1
ccacctttttcactcaaccatagctttctcagcgtgtttaatttcgttcc
+2554678/1
CCCFFFFFHHFHHJJIJJJJGICHIIAHIJIEGIGG?CGEEDIIC9?F=F
@2556162/1
ccacgagccaatcttccgctaccgcgtgttccttaa
+2556162/1
@@@DDDDDHHHHHIIFHDGD::EEGG??@FFGEG<B
@3172350/1
cgacggctcagcaactcctggaggacgctgacgggagtcttgctcggcat
+3172350/1
C@BFFFFFHHHHHJJJJJIIJJIIJIJJJJJJJJJGICEIIIIGJHHFFD
@6694439/1
gtttaaatttttgtcgagtcaaaagcgaagaatatttgaaaatttctaat
+6694439/1
B@BFFFFFHHHHGGIJIJHHJJJJJJJIJJJJJJJJJJJJJJJIJJJIII
@5291111/1
gaaagattacgatttatctagagcaactccgacggaagctatacaagtgg
+5291111/1
CCCFFFFFHHHHHJJJIIJJJJJJJIIJJJJJJJJJIJJJJJJJJJJHIJ
@5291954/1
gaaagatttaaaatccaggacagtatccagaagggactgcctatgttctt
+5291954/1
CCCFFFFFHHHHHJJJJJJJJJJJHIJJJJJJJJIJIIJJJJJJJIJJJJ
@1902441/1
caatgcttggtgcagctatccactttgccagtggccgtctgctacggaac
+1902441/1
@C1BDFFFHHFHHJJIJJJJJIIJJJIHIJJHIIJJJIJJJJJJJJJIJI
@7309838/1
tgcggccagaggcaaagtctacatagaacccgaaaatgtggatttacaaa
+7309838/1
@@7DDFFFGFHGHIIJJGHHJGIIJJJJJIJIIJGIGIGIIIJJIJJJJJ
@7311474/1
tgcgtgtgtgcaggtatatttatcacatcattcgtcgtgtaccacatctc
+7311474/1
@CCFDDDDDHHHHJCFHIJJJJIJJJJJJJJJJIIJJGIHIJJJJJJJJI
@7312326/1
tgctaaacgttaaattttaaaagcctcttaaatttaaccgaaatatagaa
+7312326/1
@@@FFFFBDCFHHJIIJJIJJJHIJIJJJJJEIJJJIHCGEGGHIJJGIH
@7312327/1
tgctaaacgttaaattttaaaagcctcttaaatttaaccgaaatatagaa
+7312327/1
@@CFFFFFGHHGHIIJJJIJJGHIIJJIJIIIIJJJJHHGFGIIIIJIIJ
@7312328/1
tgctaaacgttaaattttaaaagcctcttaaatttaactgaaatatagaa
+7312328/1
CCCFFFFDBCFFHJJIJJBGIJFIIGIIHIJGIJIIIGIJIJJJJJJIJJ
@1905519/1
caatgtcaaagagaaggatagcaactaattttacaagctatactttgcat
+1905519/1
B@@DFFFFHHHHHFJIJGIIJJJJJIJJJJJJJJJJJJIJJJJIJJJJIJ
@1906327/1
caatgttattctaaaaagaagactgctaaacgttaaattttaaaagcctc
+1906327/1
BBCFFDFFHHHHHJJJJJJJGJIJIIJJJIJJGIIGIJJJJJJJJJJJIJ
@4647541/1
cttagatttcgaggcaaattgattgatttgcccagcacaaacttggagaa
+4647541/1
CCCFFFFFHGHFDHEGHJGIGGEHIJGIJIJJJGHIIHGIJJIJIIIJIJ
@5295624/1
gaaaggctttcaatcaccacattatgaaattactcatagtgtcacgggaa
+5295624/1
CCCFFFFFHHHHHJJJJJJJJJJJJJJJJJJJJJJJJIJIIIIFFFHHHI
@5295625/1
gaaaggctttcaatcaccacattatgaaattactcatagtgtcacgggaa
+5295625/1
CCCFFFFFHHHHHJJJJJJJJJJJJJJJJJJJJJJJJJJHIIIGHHGHII
@2561392/1
ccactaataaaaataattaacagtttttagtaggaaagtgcagtacttca
+2561392/1
CCCFFFFFHHHHHJJJJJJJIJJJJJJJHIHIJJJIIJHIJJJJJJJJJJ
@2561477/1
ccactacaaggttttcaatagggcattctaacatgtcaaaattaaatcaa
+2561477/1
CCCFFFFFGHHCFHJIGIIJJIJIJJJJJJJJJJJGGIEIJIJJGIJJJI
@7316703/1
tgctactaatattcgattcgataggtgctttgtctggttaactttagtgg
+7316703/1
@@BFFFFFHHFHHIJIJJJIGJJIGEFHHIJIHGJIJHIJJIJIJCGFHI
@7317499/1
tgctatccttctctttgacattgcttgtggtcacttttcgcgcaaaggta
+7317499/1
CCCFFFFFHHGHHIJJGHIGHIEGJJJGHIHJEIHIJJIIJJIGIJIJBG
@3182963/1
cgactttttactatttttgtatgcacaaaattcgttctacatatgaaaca
+3182963/1
@@@DDFFFHFHHFIIJJJGCFFFHHGGIJJJJJJJJJJJJHIJJJJGIJI
@5302912/1
gaaatacagaatacaccccttaatcagctacaacagtcaacatttcccac
+5302912/1
CCCFFFFFHHHHHJJJJJJJJJJJJJJJJJJJJJJJGIIIJJJJJJJJJJ
@506832/1
aatagctcaaaagggaacaatttttgtcgagttattgatttcgaggaata
+506832/1
@?@DA?DDDFFFF@@BEHIIIGIEIIIIICG?FGHCHGIIIGIIIGIIII
@509323/1
aatatatcttgaagaactattatttttttttttttatttttcatcacagt
+509323/1
B@BDFDFFHDFHHIFIJGHIIIJJJJGJJJJJJJJ=EHHHEEECDFFFD>
@7917171/1
ttttgtatgcacaaaattcgttctacatatgaaacatgtcagttatatat
+7917171/1
C@@FFDDFHHHHHJJJJJJGGHJJJHHIJIJJJIJIJJGHJIHIJJJEII
@7918464/1
ttttgtcatacgtttttgaggcagcaaatttctcaagggcacacggcaac
+7918464/1
@@CFFDDDHDDDDEEEGEHEICHG=CDEBECCF?DGHIE?GIIBFGGHGG
@7918465/1
ttttgtcatacgtttttgaggcagcaaatttctcaagggcacacggcaac
+7918465/1
CCCFFFFFHHHHHIJJJJIJJJJJJJIJJJJHIJJJJJIGJJJJJJJJJI
@7918466/1
ttttgtcatacgtttttgaggcagcaaatttctcaagggcacacggcaac
+7918466/1
CCCFFFFFHHHHHJJJJJIJJJIJJJJJIJIIGIJJJJJJJJIJJJJJJJ
@7919118/1
ttttgtggagaggtactatgtgtgtttggctagattctgtttgacattcg
+7919118/1
CCCFFDFFHHFHHAGHIIIJFHCGHIJJJIJJJIJJJJJIIJJJJJJJJJ
@514172/1
aatcaataatgcaatgtgtttaaatttttgtcgagtcaaaagcgaagaat
+514172/1
C@BFFFFFHHHHHJJJGHJIIJJJJJJJJJHIJIJHHIJJJJJJJIJJJJ
@514979/1
aatcaatttgcctcgaaatctaaggttatattacttttatgaatcgtgat
+514979/1
BCCFFFFFHHHHHJJIJJIJIJJJJHIJJJIJJIJJJIJIJFFFGHHIFH
@7920714/1
ttttgttgtgctagtcgcaacagttttgacagaacctatgccacattcat
+7920714/1
CCCFFDDFDHHFH@FHGGHIGIGIHJIHIIJIIJJJIJFGIHJJIJJIGI
@5305715/1
gaaatatggacatcaagaaatacttcacatctgttaaaggcaaatatgat
+5305715/1
C@CFFFFFHHHHHJJJJJJJJJJJJJIJJJIJJJJJJGIJJIJJJJJJJI
@5305842/1
gaaatatgtgtggaaatgctcaagcaaagtattatttcagatttttcagc
+5305842/1
BBCFFFFFHHFFFHIJJJJIJJJJJJJJJFHIJJJJJJJJJIJJJIJJIG
@3189337/1
cgagaatttgaaaagcgagcttcatgatcccctgaagaatatatcttgaa
+3189337/1
BC@FFFFFHHHHHJIIIGJIIJJJJJIJJJJJJJJJJIJIJJJJJJJJGH
@5312062/1
gaaatggaacacgaagagggactaccacacgaaaggcagttcaccatcgc
+5312062/1
@@<ADDDDHFFHGGGGGGIGICHIGFAHIJHHGGEB@GHGIIGIGIII;;
@5312222/1
gaaatggataattataggattggatctatgactgtgtatcgatagctgtt
+5312222/1
CCCFFFFFHHGHHIJJJJIJJJJHJJJJJJJIIJGHHIJJJJIJJIJJJJ
@5312412/1
gaaatggcctccatgccgagcaagactcccgtcagcgtcctccaggagtt
+5312412/1
CCCFFFFFHHHHHJIJJJGIJJJJJJJJJJIGIJJJJGHIJJJIJJJJGH
@2572764/1
ccagaacgtaagatatcctaaactcacttttttccgaaaaaatatcgcaa
+2572764/1
CCCFFFFFFHHFHJIIJJIJIIJHJJJJJJJIJIJJIJJIJJJJJJIJIH
@2573339/1
ccagaagaacgttcgactttcacttcattctatcggcctttcttctcttt
+2573339/1
CCCFFFFFHHHHHIJGGHHIHEGHIJIJJIJJJJJIJJJJJJJJJJJIJJ
@2573340/1
ccagaagaacgttcgactttcacttcattctatcggcctttcttctcttt
+2573340/1
CCCFFFFFHHHHHJJIJJIJJHHHIIIIJJJJIJJIJJJJJJJJJJJJII
@2573341/1
ccagaagaacgttcgactttcacttcattctatcggcctttcttctcttt
+2573341/1
CCCFFFFFHHHHHJJJIIIJIHHHIJIIJJJJJJJJJJJJJJJJJJJJJJ
@6711064/1
gtttaatttcgttccatttatcaaggttttca
+6711064/1
CCCFFFFFHHHHHGHIIJJGHGHJJJCHHHII
@6711065/1
gtttaatttcgttccatttatcaaggttttcaaactgttaaaaaacctgc
+6711065/1
B@BFDFFFHGGHHIJIIJJEJIEJJJGIJJJJJJJJJJJJJIJJJJJJJJ
@6711091/1
gtttaatttctttcatttatcaaggttttcaaactgttaaaaaacctgct
+6711091/1
@@CFDD?DFDDHFEBBHGEGHDHIIAEHHIIIIIIIHGGIFIIIIIGGGH
@521364/1
aatcctgcaaggattgccacatcttgtgagccgccattctcttggctagc
+521364/1
CCCFFFFFHHHHHJJJJJJJJJJJJJIJJJJJJJJFHJJJJJJIJJJJJI
@521476/1
aatccttcgaggtaacctacgtggacatcgaagaaaaaacattgaccaat
+521476/1
CCCFFFFFGHHGDGGIJIJJIDHHEIIIJJGIIIIJGIJJJJJJIIJJGG
@521477/1
aatccttcgaggtaacctacgtggacatcgaagaaaaaacattgaccaat
+521477/1
CCCFFFFFHHHH<CGGIIIFGBGHBGGGIIGGEGHIIIIEIGIHEIIIIC
@521538/1
aatccttgcaggatttacccgtggagggtaacatctgccttctacatttg
+521538/1
@@@DFDFDFHFHHJJJGEHE>@GBHEE>:?CEGGHJ>BGGGHHIIG>BGI
@521940/1
aatcgagggcgccatccacgagccaatcttccgctaccgcgtgttcctta
+521940/1
@@??DEDFHG<FFHGIIIIIIIIIIIIIIEGIE>FBHIEGHEDE@CECCE
@7328626/1
tggaaaagttaaacgatattctacaggatttattattagagtgtcctcgt
+7328626/1
CC@DFFDDBCAFHIIIGBFFB>AF@@FG?EEIECFEGHEGDHGHEEGI>?
@5313576/1
gaaatgttgactgttgtagctgattaaggggtgtattctatatttcagtt
+5313576/1
CCCFFFDFHFHHHHIIHIJIGJ@HGGGHIJJFHFHGGIJIJIIJJIIJJJ
@5318769/1
gaaatttaaaagaaaatttgaaaagtatcatgagttttgtgattctccga
+5318769/1
@@CFFFFFHHFHFIJJJIIGHJIGGBHIGIEGIIEGIDHGDHGHJIHIIH
@3192872/1
cgagataggagtcgttccagatcaagtaccaggtccagatcacgtggccg
+3192872/1
CCCFFFFFHGHFHJJJGIIGIIJJJJEHIJJIJDGHIGIIJJJJFHIJJI
@4654892/1
cttagcagaacccgataaagcgttaccagcgcttgaggaagtaacggcag
+4654892/1
CCCFFFFFHHHHHJIJJJJJIJHIIJJJJIJJJJJJIJJIJIIJJIJJHH
@3195722/1
cgagcagcatgcaagagagtccaaagagaaggttatgaaccggcaataac
+3195722/1
CCCFFFFFHHHHHJJJIIIHIJJJJJJIJJJJHIJJJJJJJIJJIJJJJH
@6718223/1
gtttagcagtcttctttttagaataacattgacattctataaagacgtta
+6718223/1
B@BFFFFFHFHDHGGIJJJIIGHFIJIJJJJIJJJJIJJIJJJIGJJJJJ
@3197053/1
cgagcattttccggaaaagaagattgcaccccgaaaagtttgggtacaac
+3197053/1
@@@DDDBDHHDHAH@GII?EG9A?F@GHHIIIAFHHI>9DHCGI5@FEIE
@3197111/1
cgagccaatcttccgctaccgcgtgttccttaacaacgatctggtggcca
+3197111/1
CCCFFFFFHHHHHJEEHGGHAHBAHFEIJIJJIHJJJIIGHHGIGIJGJ>
@3199062/1
cgagcttcatgatcccctgaagaatatatcttgaagaactattatttttt
+3199062/1
BCCFFFFFHHHHHIJJJIIIJJHJJJIIJIJJIHIIHIJJJJJJJJJJJJ
@3199513/1
cgaggaaataatacgaacttcaattacacaaattagtacaactcctccaa
+3199513/1
CCCFFFFFHHGHGJJJIIJJJJIJJJJJJJJJJJJJGIJIJHIIJJJIJI
@3204142/1
cgagggcatgatgagcagccgagcccttggcttccttcggagttttgcct
+3204142/1
@C7DFFFDHGFGFCHHIIJJJIGJIJJGGIJJJIFIJJJIJJFGHIGGGI
@5958737/1
ggcagcactattgacactaagaaatcacagagccccgggcccagatggca
+5958737/1
CCCFFFFFHHHHHIJJJJJJJJJJJJJJJJIJJJJJJIIIJJJJIJJJJJ
@4657499/1
cttagcttcacaattacttagagaagcacgcggaagcggtatgcagattg
+4657499/1
CCCFFFFFHHHHHJJJJJJJJJJJJJJJJJJJJJIJIJJGHIJJJJIJJJ
@5961433/1
ggcatcactcccaaatacgaactggtccaaatcgagggcgccatccacga
+5961433/1
CCCFFFFFHHHHHJJJJJJIJIJJJHHIJJJJIJJJJIGIIIIIJJJJJG
@1157146/1
attaaggggtgtattctgtatttcagttaaatttaagaggcttttaaaat
+1157146/1
CCCFFFFFHFHFHJJJJJHIJJJJJJIIHJJJJIJJJJIIIJIIJJIJII
@2576357/1
ccagaatctaaaaatattgcacctgctacggattcaaagacatctcctaa
+2576357/1
CCCFFFFFHHHHHJJJJJJJJJJJJJJJJJJJJJJJJJJJJIHJJJJJIJ
@2577303/1
ccagaattacaggaaatggataattataggattggatctatgactgtgta
+2577303/1
CCCFFFFFHHHHHIJJJJJIJJJJJJJIIJHIJJIIJJJJJJJJJIIIJJ
@527502/1
aatgaagtgaaagtcgaacgttcttctgggcttttcctgcttttttagca
+527502/1
CCCFFFFDHGHHGCGHIJEGFGFHIIIIJJIIJJJIJIEGIJJJJJIGIJ
@527503/1
aatgaagtgaaagtcgaacgttcttctgggcttttcctgcttttttagca
+527503/1
CCCFFFFDHHFHHFGHIIJJFHIJJJJJJJJIJJJJIJJHJJJJJJJIJJ
@7929987/1
tttttatcgagttattgatttcgaggaataatacgaacttccatagattc
+7929987/1
CC@FFFDFGHHDFGHIGDHIJIIIIJJIJJJJJJJIJGJIIJIIJIHJJG
@2581006/1
ccagaggcaaagtctacatagaacccgaaaatgtggatttacaaaattta
+2581006/1
CCCFFFFFHHHHHIJJJJJIIIJIJJJIJIIIIIIIIJJJJJJJJJJJJJ
@7341409/1
tggacataaaggaaagaaaaaaatgtcaaaattttgcaaattgtgtggca
+7341409/1
CCCFFFFFHHHHHJJJJJJJJJJIIIIIJJIJJJIIJJJHJJJIJIJJJI
@7341715/1
tggacatcgaagaaaaaacattgaccaatcgccaccaatgcttggtgcag
+7341715/1
CCCFFFFFGGHHHJJJJJJJJJGJJIJJII@FGHIIJJHGJIIIJFFHHG
@7341716/1
tggacatcgaagaaaaaacattgaccaatcgccaccaatgcttggtgcag
+7341716/1
CCCFFFFFHHHFFIJJJJJJJJEIJJJJIG?GGIIJJIGIHFGGGIIIIB
@7932314/1
tttttattcggcttattgtaatattcctccatagttcttacatccttgtt
+7932314/1
CCCFFFFFGHHGGJIJJIHHIIIJJJJIJJJJJJIGJJJJJJJJJJJJJJ
@2584583/1
ccagatggcattcatgcagaaccgattaagaaaggggcagacaacttcat
+2584583/1
CCCFFFFFHHGHHJJJJJJIJJJJGHEHIIJIIJJJIFIJIJIJJJJJJI
@5325905/1
gaacaatccttcgaggtaacctacgtggacatcgaagaaaaaacattgac
+5325905/1
C@CFFFFFHHHHHJJJFHIJJIJJJGIJJJIIIIJJJJJIJJJJJIIJII
@7344319/1
tggactctcttgcatgctgctcgaatagctcgtacttcggcacttgtaac
+7344319/1
CCCFFFFFHHHHHJIIJJJJJJGJJIJIIJJIHIJJJJJJJJJJJJGIIH
@5327471/1
gaacaatttgaaatttttccaaacccgaaaaaagtttatttatcatacac
+5327471/1
B@@FFFFFHHHHHJIJJJJJJJJJJJJJJJJJJJGGGJJJJJJJJIJJJJ
@7346159/1
tggagaggtactatgtgtgtttggctagattctgtttgacattcgaaaag
+7346159/1
CCCFFFFFAFHHHJJEGHGHIIIIJJJJJJJJIJIJJJJJJJJJJJJIJJ
@3208489/1
cgagtagatagctttagaggtaatacactattattaggcactagttatta
+3208489/1
?@?DADDDHDFFHIIBFEHH?EHDGEHIIGIIGIHIIIIGIGHIIIGFIG
@5966268/1
ggccaccaccattctatgaaatggaacacgaagagggactaccacacgaa
+5966268/1
@@@FFFFFHHFHFBHIJJGIIIGBGHGIGGIJEHHEGGGGGHAFGGGEGI
@5966330/1
ggccaccggaaccggaagatcgaagaaagacgccaaacattcggcagcca
+5966330/1
CCCFFFFFHHHHGJJJJIIGGGIJJIJJIJJIJJJJJDIJJJJFHHFFFE
@3213404/1
cgataaagcgttaccagcgcttgaggaagtaacggcagcactattgacac
+3213404/1
@@@DDDD>>FCFDEDGGB8CFA@A>GGHCDB@GCEDFH<AHGBF=9CF@E
@3213405/1
cgataaagcgttaccagcgcttgaggaagtaacggcagcactattgacac
+3213405/1
CCCFFFFFHGFHHJJJJJIJIJJIIJJJJCFGGIIIIIFCGDEGIGIJJJ
@7356209/1
tggatctcttggtcggaaaagtgactcccgaacaagccaatcagaccaac
+7356209/1
@CCFFFFFGHHHDGHIJJJJGAFHHIJJJJJJJJJJIIIJEHIIIIJJJG
@7358230/1
tggattcctaatattttttagtgaacctctctaacgtctttatagaatgt
+7358230/1
@CCDDFDFGHHFFIJJJJJIIHHGJJJIIIJJJIJJIJJJJJJJGHIJIF
@7359962/1
tggcaacatcgacagataccacaaatacctaaaccttcccactaaagtta
+7359962/1
CCCFFFFFHHHHHJIJJJJJJJJJJJJJJJJJJJJJJJJJJJJJJJJGII
@5330338/1
gaacagtttgatgttgctgttgtggagctgtttgtctgccccaagtgggt
+5330338/1
B@CDFFFDHHFFHIIIJGIGIAHGGJIIJJJIEHHIJIIJIIGHIFHIJD
@7364669/1
tggcattcatgcagaaccgattaagaaaggggcagacaacttcatgtaca
+7364669/1
:1?;DDDDFDFFBHGHHEBHFDDHIGIEE@B8@@@GDF@;FHFH9=FBDH
@7365716/1
tggccatctgcgggacatgcacatctcttggagccagccaatgggattgc
+7365716/1
@@CDFFFFHHHHHJJIJJJJJIJJJJJJJJJJJJJJJJJJIJIIJIJJJJ
@5334078/1
gaaccggaagatcgaagaaagacgccaaacattcggcagccaagaacttg
+5334078/1
B@@FFFFFHHHHHJIJJJJJIIIJJIIJJJGIIJJGGJGIJJJIIJHHHH
@5335233/1
gaacgaaattaaacacgctgagaaagctatggttgagtgaaaaaggtggg
+5335233/1
CCCFFFFFHHGHGJJJJIIJHIIJJJJJJJIHIHIIJDFHCGGJJGFHII
@7368809/1
tggcgttgaagctgagagtctcttcgtcactcgcaaatgtagaaggc
+7368809/1
@@@FFFFDHHDGHIJIJJEHHGIJIGEHGGJIGHHEEGIIGIIJIJI
@7368810/1
tggcgttgaagctgagagtctgcaaatcggccaacttcttgccgacggaa
+7368810/1
CCCFFDFFHHHHHJJIEH@BFHGIJIHJIIJJJJJJJJD@HIJJIIGIDH
@6731991/1
gtttatttccctttttgtggagaggtactatgtgtgtttggctagattct
+6731991/1
@@@FFFFFHHHHHJJJGCFHCFCGIAEHHGIIFH?BFHIJJJJJJJIJJI
@5970868/1
ggccgatagaatgaagtgaaagtcgaacgttcttctgggcttttcctgct
+5970868/1
CCCFFFFFHHHHHIJJHHJJJIFHIJJIJJJJJJJJJIJJJJJJJIJIJI
@6733426/1
gtttcaaactgttaaaaaacctgctgaatgtgcgccaattgagttttcga
+6733426/1
@@BFFFFFHHHHHJJJJJJJJIJJJIJJJJHIIJJJJEIIJIIFGHIIJI
@2592371/1
ccagccccaacaaggaggtaaaaagaagaaacaaaaacaacctgaacaac
+2592371/1
CCCFFFFFHHHHHJJIIJAFHIJJJJJJJJJJJJJJJJJJJJJJJJIJJJ
@536972/1
aatgtcgtcgtttgacatatcgttgtcatcccacaaggtacaatactttg
+536972/1
@@@BBDDDF<<CFFEFEE@ACBFF;FG@FFGI9DFDGI9DABFEFCDFE>
@538032/1
aatgttttttcttcgatgtccacgtaggttacctcgaaggattgttcgct
+538032/1
CCCFFFFFHHHHHJJJJJJJJJJJHIJJIJIJJJJJJJJIJJJJJJJJJJ
@7375448/1
tgggactgcaagtgcgaatatctgtagtcgaagtgttgttgttgggtgac
+7375448/1
CCCFDFFFHHHGDHIJIJJJJJJIIIJJJJIHIFHHIGHIIIIIIG?A;F
@7380590/1
tgggcttttcctgcttttttagcagctttaccattcgtcttatcgatgca
+7380590/1
CCCFFFFFHHHHHJJJJJJJJJJJJJJJJJJJJJJJJJJJJJJJJJIJJJ
@7381257/1
tggggagcgatgacgaataaagtatgtgttcaccaagagaagaaagctat
+7381257/1
CCCFFFFFGHHHHJJIJJGIJJDFIIIIIJJJJIGGJIJJIJJJIJIJIJ
@7382750/1
tgggggaccagtctgttgtgggggaacagtttgatgttgctgttgtggag
+7382750/1
CCCFFFFFHHHHHIJHIJGHIJJJBHHHJFHIJGIIJIIJJJJJJIJHEF
@7383010/1
tgggggtcttgtggaataggttgaggctgaatctcagatggattgagctg
+7383010/1
CCCFFFDDHHGHHJGHIJJJHIIJJJJJJJJJJJJJJJJJJHIIJIIJJJ
@7945283/1
tttttgtatgcacaaaattcgttctacatatgaaacatgtcagttatata
+7945283/1
CCCFFFDFHHHGHIJJJJJJJHIJJJJJIJJJJJJJJJJIIIJHIJJJJJ
@5336179/1
gaacgatgtcaccacctgattggtgatatcagccgctccgggcgttccgt
+5336179/1
CCCFFFDFDFFHHJJJJJGIJJIHIGHIJIIGIIEHIGIIIIJJGBCCEH
@1930767/1
caatttgcctcgaaatctaaggttatattacttttatgaatcgtgataac
+1930767/1
CCCFFFFFHHHHHJJIJJJJJJFHIJJJJJJJJJJJJJJHJJJHJJJJJI
@5336605/1
gaacgcccggagcggctgatatcaccaat
+5336605/1
@@@DDDDDFHHFHIIGGB>B?<<94B3B8
@7947062/1
tttttgtcgagtcaaaagcgaagaatatttgaaaatttctaatattgcga
+7947062/1
BB:BDDEFGGHHHJJJJIIGIJIJJJJJJJJJJIJJJJJJIIJJIJJIJG
@7947063/1
tttttgtcgagtcaaaagcgaagaatatttgaaaatttctaatattgcga
+7947063/1
CCCFFFEFHHHHHJJJJJIIIJIJJJJIJJIJJJIJJJJJJJJJJJJIJJ
@7947064/1
tttttgtcgagttattgatttcgaggaataatacgaacttccatagattc
+7947064/1
CCCFFFEFHHHHHGIJIGIJJGGHJJJJIJJGIJJGIJJJJJJJJJIJJJ
@5338332/1
gaacgttcgactttcacttcattctatcggcctttcttctctttgccgta
+5338332/1
??<DADDD:D;DDE:E:CE9:?EDEFB9C6ADDCDB<BDDC@DDEIIIDD
@5338362/1
gaacgttcttctgggcttttcctgcttttttagcagctttaccattcgtc
+5338362/1
CCCFFFFFHGHHHJJJIJJJJJJJJJJJJJJJJJJJJJJJJIJJJJJJJJ
@7948516/1
ttttttaacagtttgaaaaccttgataaatgaaagaaattaaacacgctg
+7948516/1
C@CFFFFDFHHHHHJIIIJIIJJIICIJGHJIJIGIIIIIGIIIJIIGJI
@7948517/1
ttttttaacagtttgaaaaccttgataaatgaaagaaattaaacacgctg
+7948517/1
CCCFFFFFHHHHHJJJJJJJJJJJJJJJJJIJJJJJJJJJJJJJJJJJII
@7948518/1
ttttttaacagtttgaaaaccttgataaatgaaagaaattaaacacgctg
+7948518/1
CCCFFFFFHHHHHJJJJJJJJJJJJJJJJJJJJJJJJJJJJJJJJJJJJJ
@5339823/1
gaactatggaggaatattacaataagccgaataaaaatgcaaaaaactat
+5339823/1
CCCFFFFFHHHHHJJIJJJJJJJJJJIJIJIJJJJJJIIJJJJJJJJJJI
@5974886/1
ggcctccatgccgagcaagactcccgtcagcgtcctccaggagttgctga
+5974886/1
@@@DDDDD4DHHHGGGHEAEFFHIIGDCE:DHDEHGIIIIIIIIIIIGIH
@5974887/1
ggcctccatgccgagcaagactcccgtcagcgtcctccaggagttgctga
+5974887/1
CCCFFFFFHGHHHJJJJJJIJJJJJIGIJJIJGIJIIIIIJIIDHIJJIH
@6735375/1
gtttcacagttccacaaaacgctgaaaaattccgtcggcaagaagttggc
+6735375/1
BBCFFFFFHHHHHJJJJJJJIJJJJJJJJJIJIJHIHJJJJJJJJGGIII
@6735376/1
gtttcacagttccacaaaacgctgaaaaattccgtcggcaagaagttggc
+6735376/1
CBCFFFFFHHHHHJJJJJJIIJIIJJJJJJJJJJJJJJJJJJJJJIJJJJ
@5977236/1
ggcctttcttctctttgccgtattttattttgtaaggtgaggtatttgta
+5977236/1
B<@DFFFFHHHGHJJJJJJJFFHJJJJJJJJJJJJJJGGIIJDGHIJJIJ
@2594223/1
ccagcgcttgaggaagtaacggcagcactattgacactaagaaatcacag
+2594223/1
CCCFFFFFHHHHHJJIGHIIIJIGIFEIGGHID@DCGGGHGIJJD<FHH=
@7396636/1
tggtgatctaggtggtttaatttctccataaccatcatctggtagccttg
+7396636/1
?@@AB?DEHFHFFFECFGEDEHI>FAAHBDHBGGHGG@FDAB?FD@G?FG
@5980741/1
ggcgattggtcaatgttttttcttcgatgtccacgtaggttacctcgaag
+5980741/1
@@1BDDFDH?DHDIICFHIJGGIIJIGIIIIEHGH?FG?H>GGGIEDGDE
@5981244/1
ggcgccatccacgagccaatcttccgctaccgcgtgttccttaacaacga
+5981244/1
CCCFFFFFHHHHHJJJJJJJJJJJJIJJJJJIJIFHGHIJGIJJGIJGHH
@7399814/1
tggttcttcaagagctggcaataaagaaaggctttcaatcaccacattat
+7399814/1
?@@DDFFFHHHFHBHIIIIIGIDEFHIIIIIGHHIGGIHHHIIIIIII@G
@7399938/1
tggttgagtgaaaaaggtgggaaatgttgactgttgtagctg
+7399938/1
???DD=A:2<D<:AEE12<AD8EFED?EECEDEEDDBBB9B>
@7399967/1
tggttgcccaacttggtaatcttagtgtctttcagtcccgaataccgatt
+7399967/1
@@@BDDFFHHHHFJJJEFHIIIJJIFHHHIIIEGHBFHGGJIIJGIJJJI
@7399968/1
tggttgcccaacttggtaatcttagtgtctttcagtcccgaataccgatt
+7399968/1
B@@BDDFFHGHHHJJJGIIJJJJJJHHIIJJJJJIIIJIJIGIJJIJIII
@5344320/1
gaactttcgcagtacttcttcctgggttttgtgctcattttcagcctgtc
+5344320/1
CCCFFFFFHHGHFHIIJJJJJJJIJJHIJIJHIJJJJJJJJJJJJJIJJJ
@5348961/1
gaagaacgttcgactttcacttcattctatcggcctttcttctctttgcc
+5348961/1
@@;;DFEFHHHHHHGIJIHJIIJIJIJJJIGJHIJJJJJJJJJJIJJJII
@5348962/1
gaagaacgttcgactttcacttcattctatcggcctttcttctctttgcc
+5348962/1
CCCFFFFFDHGHFAGGGIEHIJIIJIIJJJIJIJJJJJIIGIJIIIJGCH
@5349174/1
gaagaactattatttttttttttttatttttcatcacagtgatgtttgtt
+5349174/1
B@CFFFFFGHHHHJJJJJJIJJJJJ=HIJJJGADHEFFHEHFFDCEF@@C
@5354907/1
gaagaatatttgaaaatttctaatattgcgatatttttttatcgatctgg
+5354907/1
??@DDBDDHHHDFGFFBGEEIDHHEHIIEEIJHIGGJJIJGGIIEDHHFF
@5354908/1
gaagaatatttgaaaatttctaatattgcgatatttttttatcgatctgg
+5354908/1
CCCFFFFFHHGHHJJJJJJIJIIJIJJJJJJJJIJJJJJJJJJJIJJJJG
@5355439/1
gaagaatcggagtccaatgaaccagaaaccaacaatcattgcgatcagag
+5355439/1
CCCFFFFFHHHHHIIJJJJJJJJJIJJJJIJJJJJJIJJJIJJJJJJJJJ
@7405527/1
tgtacccaaacttttcggggtgcaatcttcttttccggaaaatgctcgaa
+7405527/1
@@@FFFFFHHHHHJJJIIJI@GFGIJJIJJJJJJIJIJIIIJIJJIJIJJ
@7405528/1
tgtacccaaacttttcggggtgcaatcttcttttccggaaaatgctcgaa
+7405528/1
BCBFFFFFHHHHHJJJJJJJ@FHIJJJJJJJJJJJJJJJIJJJJJJJJJJ
@7405529/1
tgtacccaaacttttcggggtgcaatcttcttttccggaaaatgctcgaa
+7405529/1
CC@FFFFFHHFHHJJIJJIJCFFFHGIJJJJJJJJJJIHGIHGGGIJCHI
@7406600/1
tgtagaacgaattttgtgcatacaaaaatagtaaaaagtcgaagtctttc
+7406600/1
@@BDFFFFHHHHHJJEFGIIJIJJJJJJJJIHIJJJJDFHJJJIJJJJJI
@7407190/1
tgtagatataagctccaaatctacactaacttctcctgatcgagtaaata
+7407190/1
BB1ADEFFHHHHHJJJJJJJJIIJJJJJJJJJJJJJJJJJJJJIDHIJJJ
@4670809/1
cttagtgtcaatagtgctgccgttacttcctcaagcgctggtaacgcttt
+4670809/1
CCCFFDDDHHHHHHHIIJJJJJIIJJJJIGIGGIIGIJJIJIIIJJJIIJ
@7407886/1
tgtagcgttaccttgcattctttacagaatcaacgcgttgctcctg
+7407886/1
?@@D;?@?CFDHFBGCBHECCDCHG9CB<?FEG>?:?0?F<GBC>B
@7411308/1
tgtcaaatcatgtcaagaccccggcgatggttcttcaagagctggcaata
+7411308/1
BB@DDFFFHHHDDGGIIJIIJIGGIJHHIJ?B@DHHIIDAFGGIIGGIII
@7412193/1
tgtcaatagtgctgccgttacttcctcaagcgctggtaacgctttatcgg
+7412193/1
?<=DDDDDFFFDDFGHBHGGBHF@AHB<AGEHDGD60?BGHGHIIDH==@
@5991090/1
ggcttaccctctacttaccacttagcagaacccgataaagcgttaccagc
+5991090/1
CCCFFFFFHHHHGJJJIJJJJJJJJJJJJJJJJJJJJJJJJJJJJJJJJJ
@3902440/1
ctcagcttcaacgccaaggacttcaactttgttcagttcttgcagg
+3902440/1
B@@FFFFFHHHHCHIJJJJJJIJJJJJJJJJIIJJGIJJJJJJJJI
@3902441/1
ctcagcttcaacgccaaggacttcaactttgttcagttcttgcagg
+3902441/1
CCCFFAEFHHHHDGHIJGJJJEIJJJJJIJJJJJIJIJJJIJIJIH
@3902442/1
ctcagcttcaacgccaaggacttcaactttgttcagttcttgcagg
+3902442/1
CCCFFFFFHGHHFGIGIIJGIJJJJJJJJJJJJJJJIGIJJJJJJJ
@3902443/1
ctcagcttcaacgccaaggacttcaactttgttcagttcttgcagg
+3902443/1
CCCFFFFFHHHHDIJJJGIIJJJJJJJJJJJIJJJJIJJJJJJJJJ
@3902444/1
ctcagcttcaacgccaaggacttcaactttgttcagttcttgcagg
+3902444/1
CCCFFFFFHHHHHHGJJJJHIJJJJJJJJJJJJJIJIJJJJJJJJJ
@7957020/1
tttttttatcgatctggcttcaatgtttgaatgatgattatataacgagt
+7957020/1
CCCFFFFFHHHBHGIGIGIIEGIIEDGGGGIGGIGIIIICHGIGIIGHGB
@5361953/1
gaagagtatgtctcgaaagacttcgactttttactatttttgtatgcaca
+5361953/1
CCCFFFDDFHHDHJGHII>CGHIGGGHHIJJJEADDIIJJJAFFIGIJEI
@7958103/1
tttttttatttttcatcacagtgatgtttgtttcagaacaaaccgggaaa
+7958103/1
?@@DDFF?FFHFH>EEBHCHGE4?FE<BH9?FH9FGII9DHIGA<FHGGH
@5363344/1
gaagatcgaagaaagacgccaaacattcggcagccaagaacttgctggat
+5363344/1
CCCFFFFFGHHHHJJJJIIJJJJJIJJJJJIJJIIGJJIJJJJJJIJIJJ
@6754047/1
gtttgaatgatgattatataacgagtagatagctttagaggtaatacact
+6754047/1
@@CFFFFFHGHHHJJJJJJJJJJJJHHIGJIJJJJJIIIJJHGGJJJIJG
@6754048/1
gtttgaatgatgattatataacgagtagatagctttagaggtaatacact
+6754048/1
CCCFFFFFGGHFHIJGHGIJIIJJJGEHIJJJIJIJJJIJJFEHIGIJJJ
@6754791/1
gtttgacattcgaaaagtaaacgtcagtttgcgtttcaatgcatcgataa
+6754791/1
CCCFFFFFHHHHHJJJJGJJJJJIIJJJJJJJJHJJJJJIJJJJJJIJJI
@5994186/1
ggcttttcctgcttttttagcagctttaccattcgtcttatcgatgcatt
+5994186/1
@@CFFFFEHHDAHIIEGGIGHIG@GIIAFFHHIIFIEIGDCDGAH>FGBG
@5994187/1
ggcttttcctgcttttttagcagctttaccattcgtcttatcgatgcatt
+5994187/1
@B@DDFFFHHHHHJJJJJJIJJIIJJJJJJJJJJJJJJJJJJJJIJJJJI
@4674375/1
cttatacgcagtggtctcaatcgcaacagacatctacgaacgtctacagt
+4674375/1
CCCFFFFFHGGHHGGIIJJJJGIJJIJJJJJJJGJJJIIIJIJJJIGGHH
@5994407/1
ggcttttggatcataagatgcagtgactgccgccacactcggtatatgtt
+5994407/1
@@?FFFFEGDHHHIIIGEEHIIIDBBHICBG<EHGFHGGDEGBFFHFFGG
@5995213/1
gggaaaagtattatgagaatatgaaatttaaaagaaaatttgaaaagtat
+5995213/1
BCCFFFFFDHHHHJJJJJJJJJJJJJJJJJJJIJJJIJJJJJJJJIJFHI
@7421247/1
tgtctttcagtcccgaataccgattctcagccgagctgcccagtttagtg
+7421247/1
@@=DDDDDHBH<FGE:EED@FA@CBAGGC>GHHHIB@;DFHIIGD;ACCH
@5998464/1
gggaaatgttgactgttgtagctgattaaggggtgtattctatatttcag
+5998464/1
@@@DDDDDDFHDHGGHG9E<EEGE<BHHHIIII::0:BB?BDHBEHIFGC
@5998465/1
gggaaatgttgactgttgtagctgattaaggggtgtattctgtatttcag
+5998465/1
CCCFFFFFHHGFHIJIHEFEIIIJHGIGGIJJJFGCDIIIJGFIJJJHEI
@4679660/1
cttatcatgtttcttgtctgtccttctgtcatttttctattaattgtctg
+4679660/1
@@@DDDDFFAFHDGIBFGCFCDHGHHGEHGBHIJJJGIAGIIIEHGCGHH
@5999199/1
gggaacagtttgatgttgctgttgtggagctgtttgtctgccccaagtgg
+5999199/1
@CCFFFFFHHHHFIJJJJJIJIIIJIJGGJIJIJIIJIIIJJJIJIJIIJ
@4681427/1
cttatcgatgcattgaaacgcaaactgacgtttactcttctaatgtcaaa
+4681427/1
=1=DDEFFFHFHHIGIIIAFDHGGIIGIIIHHCHCHFIIGIIGIGFI>DF
@4681428/1
cttatcgatgcattgaaacgcaaactgacgtttacttttcgaatgtcaaa
+4681428/1
CCCFFFFFHHHGHJJJJJJJJJJJJIIJIJHIJIJIJJJJJJIJJJEIHG
@4681429/1
cttatcgatgcattgaaacgcaaactgacgtttacttttcgaatgtcaaa
+4681429/1
CCCFFFFFHHHHHJJJIJIJIIIJJJJIIJIJIJJJJJJJJIJJJIJJJJ
@3911295/1
ctcagttatgcgggaaatccagattatcaaaaagcttggagagactatgt
+3911295/1
CCCFFDFFGHHHHIIJJIIJJIIJJIJJJIJJJJJJJJJIJIJJJJJJJH
@4683285/1
cttatgaatgtggcataggttctgtcaaaactgttgcgactagcacaaca
+4683285/1
@@@FDDFFHFAFHIJJJJICHHHGFHFIGHIJFDHCF@@DDHEAFGIGDF
@3915652/1
ctcataatacttttcccggtttgttctgaaacaaacatcac
+3915652/1
CCCFFFFFHHGHHIDGI@C@@GCA@ADCEGGEEHGG@BF9B
@7959512/1
tttttttcgggtttggaaaaatttcaaattgttcaggtaaaatcttgctt
+7959512/1
@@@DDDDA<DDADG7ECFHIIDGGCHGIBE9?GGIIIBHGHI<C@G@HHG
@5367779/1
gaagccaagggctcggctgctcatcatgccctcgagtacctcaaaatcat
+5367779/1
@CCDFFFFHHHGHIE<EEAA>FEGCG@HDHGFA:DHBFIHIICHIIBGGC
@7961801/1
ttttttttatttttcatcacagtgatgtttgtttcagaacaaaccggg
+7961801/1
@@@DDDDD?CHHHIBA?EEF<C9CDFEFHIBBGI@DFBHCFHIBGBGG
@7962902/1
tttttttttctttatgtccacaaattatgtcaaattttgacatttatgta
+7962902/1
@@@DDDDDF;CFF>?:?<G9?CGF@D?B9?DEFIFIIIBDFFEFI>FCFE
@6768079/1
gtttggaggagttgtactaatttgtgtaattgaagttcgtattatttcct
+6768079/1
B@CFFFEFHDHFHIGHIIIJJJJJJIHIIIIIJIJGIJJHIJJJJJIJJJ
@5372627/1
gaaggattgttcgctagcgatctcctgcaagaactgaacgaagttgaagt
+5372627/1
@<@BDDDDDHAFBGEGDAHIGHIGAGEHHCFGGGCEHHC=DEH?>FBGG=
@6769481/1
gtttggctagattctgtttgacattcgaaaagtaaacgtcagtttgcgtt
+6769481/1
C@CFFFFFFHHHHIIGHJJGIIGJJJJJJJJIEHGIJJHHIJFIIGIIFH
@6769482/1
gtttggctagattctgtttgacattcgaaaagtaaacgtcagtttgcgtt
+6769482/1
CCCFFFFFGHHHHJIIGIIIIJJJJJJJJJJJHIJJJJIIJJIJJJJJIJ
@6003685/1
gggaatttaaggcatctattatacaaaaacagtgtgaattagatgctggt
+6003685/1
@@CDDDFFGHGDDGGIJEHGBIHHIHGEIIIIGHGHFHIGIIIJJIIHG9
@7424909/1
tgtgcatgtcccgcagatggccaccaccattctatgaaatggaacacgaa
+7424909/1
@C@FFFFFHHHHHEGIIIJJIIJJJGIJIIJJJGIJJIIJJJIJJJJJGI
@7425033/1
tgtgcccttgagaaatttgctgcctcaaaaacgtatgacaaaactat
+7425033/1
@@?DDEFDHDBDFHIEHIACDFAGAFFHIIIIE?DFCHGEIIIIGGI
@6005052/1
gggaccagtctgttgtgtgggaccagtctgttgtgtgggaccagtctgtt
+6005052/1
CCCFFFFFHHHHFIG?GCGHICGIGIGHIJHGIBGBFHIHGIIJGGIJGI
@7425796/1
tgtggacataaaggaaagaaaaaaatgtcaaaattttgcaaattatgtgg
+7425796/1
BC@FFFFFHHHHHJHIJJIJJJJJJJJIIIIIJJJJJJJJJJJJJJJIIJ
@6005956/1
gggactaccacacgaaaggcagttcaccatcgcttgtcatgtgttgaaat
+6005956/1
CCCFFFFEHHHHHJJJJJJJJJJJJJJJJJJIIIJJIIIJJJJJJIIJJJ
@4689097/1
cttattcccaaccaagccataaatagaagtgctccccgcggtccacactc
+4689097/1
@CCDFFDEHHHFFHHGGGHIGGIJJGIEIEGGGGIGG0DG;@@FEEHHJJ
@4690436/1
cttattgtaacgatggagaattttttgattcagtgctgattctgcacaca
+4690436/1
@C@DFDBBFHHGDGGIGIDEHGHIIIGGIIIIIFHHEGGIIIIIIIIIIE
@553829/1
aattatgtcaaattttgacatttatgtaacatgtgtgcttaagtggctta
+553829/1
CCCFFFFFHHHHHJJJJJJJJJJJJJJJJJIIJIIIIIJJIIJIIJJJJI
@7971126/1
aaaaaaatgtcaaaattttgcaaattatgtggcattttgacatttatgtg
+7971126/1
CCCFFFFFHHHHHJJJJJJJJJJJJJJJJGIJJJJJJJJJIJJJJJJJJJ
@7971127/1
aaaaaaatgtcaaaattttgcaaattatgtggcattttgacatttatgtg
+7971127/1
CCCFFFFFHHHHHJJJJJJJJJJJJJJJJIJJJJJJJJJIIJJJJJJJHI
@1939112/1
cacaaaattcgttctacatatgaaacatgtcagttatatattcaccttta
+1939112/1
CCCFFFFFHHHHHJJJJJJJJJJJJJJJJHHGJGJJJJJJJJJJJJJJJJ
@7428077/1
tgtggttctttaacgaaatgtcaagagcataaagtatgtctagaacgatt
+7428077/1
@@?DFDDDBHHHHGGGIIEHDFHHEHIFIIGIIICFGGFFHGHGIIIIGI
@3229166/1
cgatattctacaggatttattattagag
+3229166/1
@@?BBDDAABDHBDGEGH4C?CEHD<H@
@1185897/1
attagcagcaagagaaatgctggaaaagttaaacgatattctacaggatt
+1185897/1
@@@DFFFFHHHHFHEIIJJJJJJGGIEGHHIIIJIGIHHIJGGGGHIBFH
@6017816/1
gggcaaccagcagtcccacaaagtttcacagttccacaaaacgctgaaaa
+6017816/1
CCCFFFFFHHHHHIIJJJJJJJJJJJJJJJJIJJJJJJJJJJJJJJJJJJ
@6019030/1
gggcacacggcaacaaaaagtgataatggatacaaatttgactactgtat
+6019030/1
CCCFFFFFHHHHHJJJJJJJCGGHJJIJJJJJJJJJJJJJJJJJJJJIJJ
@6019224/1
gggcactatataaaaaattacatccagtatcgatagataatattgatgat
+6019224/1
C@CDFDDFHFHDHEIIJIJGGJJGJJJIIJJJGHHBEGGIIJEIHGHIJJ
@6019403/1
gggcagacaacttcatgtacaaatacctcaccttacaaaataaaatacgg
+6019403/1
CCCFFFFFGHHHHJJJJJJJJJJJJJJJJJJJJJJJJJJJJJJJJJJJIJ
@7974476/1
aaaaaacattgaccaatcgccaccaatgcttggtgcagctatccactttg
+7974476/1
CCCFFFFFHHHHHJJIJJFHIGIJJJJIJJJJIHGHIJJJJJJJJJJJJI
@7974477/1
aaaaaacattgaccaatcgccaccaatgcttggtgcagctatccactttg
+7974477/1
CCCFFFFFHHHHHJJJJJEHIIJJJJJIJJJJJGGIJJJJJJJJJJJJJI
@4696927/1
cttcaaagtcccatgaattcaccatgactgtaggtaaacatactgcgact
+4696927/1
CCCFFFFFHHHHHJJJJJJJJJJJJIJJJJHIJJEEGHJJJJJJJJJJJG
@3232676/1
cgatctcctgcaagaactgaacaaagttgaagtccttggcgttgaagctg
+3232676/1
CCCFFFFFHHHHHJJIJJJJJJIJJIIJCEHHCGHIJJJJJJIJIIJJJJ
@3233191/1
cgatcttccggttccggtggccaccagatcgttgttaaggaacacgcggt
+3233191/1
@C@FFFFFHHHHHIJGIFGHHIEHJIHJIIJGIIIIIIIJIJJIJIJIH:
@3234634/1
cgatgacaaagtgatgggcaatcccattggctggctccaag
+3234634/1
C@@FFFFFHGHCBGGIDHGEHJIGIIIEHEHEIIIGHIEI9
@3234635/1
cgatgacaaagtgatgggcaatcccattggctggctccaagagatgtgca
+3234635/1
CCCFFFFFHFFHHJJGIIJGIIIJIGIGIJJJIEEGIGIGGGCG<DBFDI
@3235000/1
cgatgacgaataaagtatgtgttcaccaagagaagaaagctatacagtag
+3235000/1
@@@DADDA?F=AFG>:AA:<A<A:AEHEG;?EAF;BGF@BDDFGEEABFA
@7979888/1
aaaaaagatggcgaaacaattagcagcaagagaaatgctggaaaagttaa
+7979888/1
CCCFFFFFHHGHHIJJJJJJJJJJJJJJJJJJIJJJJIJIJIJJJJGHIJ
@560758/1
aattctggtttctctatagttttgtcatacgtttttgaggcagcaaattt
+560758/1
@?@DFDBDADBDDI4CFGHGGIIECDC>HGGFFIIIF?FGBBCCHEGEHH
@3943623/1
ctccaaaccttgcaaattttcaatcatgaagcaagattttacctgaacaa
+3943623/1
@@@DB;ADA?FHDEB<CFBAA?HHIGEDB<<CG??3??CGDCDFH;GAF9
@3943624/1
ctccaaaccttgcaaattttcaatcatgaagcaagattttacctgaacaa
+3943624/1
CCCFFFFFHHHHHJJJJJJJJJJJJJJJJJJJJJJIJJJJJIJJJJJJJI
@561862/1
aattgaagttcgtattatttcctcgaaatcaataatgcaatgtgtttaaa
+561862/1
CCCFFFFFHHHHHIJJJJJJJJJJJJJJJJJJJJIJJJJIJIGHIIJJII
@563450/1
aattgattttagaaaaaaaccactaattctatgcaaagtatagcttgtaa
+563450/1
:B1=BDDDHHGHHJJIJJJJJJJJJJJIJJJJIIJJJJGIIJIIJEHFDH
@7431981/1
tgttaatgtcatcattattttataaaagaacgttggttgcccagcaactg
+7431981/1
CCCFFFFFHHHGHJJIJJJJJGHIJJJJJJJJJJJIIJJJJJJJJIJJJJ
@6021959/1
gggcgccatccacgagccaatcttccgctaccgcgtgttccttaacaacg
+6021959/1
CCCFFFFFHHHHHJJJIJJJJJJJJJJIIJJJIJJHI5@GIIIJHHHHEF
@6021960/1
gggcgccatccacgagccaatcttccgctaccgcgtgttccttaataacg
+6021960/1
@@@FFFFFHGHHGJGGGHIGIGIGGGDHGAFEHIGHAFEGDEG>CHEHA5
@7983218/1
aaaaaagtttatttatcatacacaggtaaacagttgtacagtagaggata
+7983218/1
@CCFFFFDDGGHHJIGIJIIIIJJGFCCFHIIEHCD?DIDIGF@DHFHAF
@7983219/1
aaaaaagtttatttatcatacacaggtaaacagttgtacagtagaggata
+7983219/1
CCCFFFFDFHHHHJIJIIHIJIJJIIIJIJJJGJJJJJJJGIIGICHJIJ
@7983220/1
aaaaaagtttatttatcatacacaggtaaacagttgtacagtagaggata
+7983220/1
CCCFFFFDHHHHHJJJJJJJJJJJJIHGIJJJJIIJIJJIJJIHIIJJJJ
@7983221/1
aaaaaagtttatttatcatacacaggtaaacagttgtacagtagaggata
+7983221/1
CCCFFFFDHHHHHJJJJJJJJJJJJJHGGIJIJIJJDGIIJGGHIJJJJJ
@7983222/1
aaaaaagtttatttatcatacacaggtaaacagttgtacagtagaggata
+7983222/1
CCCFFFFEHHHHHJJJJJJJJJJJJJHFIIJJJHIJIJJIIFHIJJJJIJ
@3948245/1
ctccaaccgaaatttaaggaaggccatttaaaatcttcagacaaattcga
+3948245/1
CCCFFFFFHHHHHJJJJJJJJJJJJJJJJJJJJJIJJJJJJIIIJJJJJI
@6789801/1
gttttacgttgtgctccttcacaaaatctacttcaagtgggcagaagttt
+6789801/1
<@@DDDD;FHHCDDCGIHGHEHIIGAHFHGII<C@??GBDGHCD1?D?DD
@6789854/1
gttttactaatttttcaataaagtacactttatttaagaacaggggagaa
+6789854/1
???ADDEDHHHHFIIEHHGJIIGIGHJGIIIJIGIIGHIJJJGCGIBHII
@7988425/1
aaaaaatatcgcaatagctcaaaagggaacaatttttatcgagttattga
+7988425/1
CCCFFFFFHHHHHJJJJJIJJJJJJJJJIJJJJJJJJJJJIJJFHHIIJH
@7988426/1
aaaaaatatcgcaatagctcaaaagggaacaatttttgtcgagttattga
+7988426/1
CCCFFFFFHHGHHJJJJJIJJJJJJIJJJJJJJJJJJJJJIGIHIIJJII
@7988427/1
aaaaaatatcgcaatattagaaattttcaaatattcttcgcttttgactc
+7988427/1
CCCFFFFFHHHFFIJJJJJJIJJJJJJIJJIJJJJIJJJJJJJJJJJIJJ
@7988428/1
aaaaaatatcgcaatattagaaattttcaaatattcttcgcttttgactc
+7988428/1
CCCFFFFFHHHHHJJJJJJJJJIJJJJJJJJJJJJIJJJJJJJJJJJIJG
@7989192/1
aaaaaatattaggaatccactacaaggttttcaatagggcattctaacat
+7989192/1
@<?DFFFFHHHHHIJJJJJJJJJJJJJFHJJIIJJJJJJJJIIJJJJIIG
@7989193/1
aaaaaatattaggaatccactacaaggttttcaatagggcattctaacat
+7989193/1
CCCFFFFFGHHHHJJJJJJJJIJJJJJFHIJJJJJIJJIJJJJJJJIJJJ
@7989194/1
aaaaaatattaggaatccactacaaggttttcaatagggcattctaacat
+7989194/1
CCCFFFFFHHHHGJJJJJJJJJJJJJJFGIJJIJJJJJIIIJJIJIJJJJ
@7989195/1
aaaaaatattaggaatccactacaaggttttcaatagggcattctaacat
+7989195/1
CCCFFFFFHHHHHIJJJJJJJJJJJJJGIJJJJJJJJJJJJJJIJIJIJJ
@7989196/1
aaaaaatattaggaatccactacaaggttttcaatagggcattctaacat
+7989196/1
CCCFFFFFHHHHHJJJJJIJJJJJJJJFHIJJIJJGJJJJJIJJJJIIJI
@7989197/1
aaaaaatattaggaatccactacaaggttttcaatagggcattctaacat
+7989197/1
CCCFFFFFHHHHHJJJJJJJJJJJJJJFHIJJIJJJJJJJJJJJJJJJJJ
@7989198/1
aaaaaatattaggaatccactacaaggttttcaatagggcattctaacat
+7989198/1
CCCFFFFFHHHHHJJJJJJJJJJJJJJGHJJJIJJIJJJJJJJJIIJIII
@7989199/1
aaaaaatattaggaatccactacaaggttttcaatagggcattctaacat
+7989199/1
CCCFFFFFHHHHHJJJJJJJJJJJJJJGIJJJJJJIIIJJJJJIJIJIII
@564804/1
aattggcgcacattcagcaggttttttaacagtttgaaaaccttgataaa
+564804/1
CCCFFFFFGHHGGJJJJFGIJ?HHIJJJJJJIIJJJIJJJJJJJJJJJJJ
@567697/1
aatttaacgtttagcagtcttctttttagaataacattgacattctataa
+567697/1
CCCFFFFFHHHHHJJJJJJJJJJJJJJJIJIJJJJJJJIIJJJJJJIJIJ
@7993652/1
aaaaaatgtcaaaattttgcaaattatgtggcattttgacatttatgtga
+7993652/1
CCCFFFDDFFHHHJIJIIJIIIJJIJJIHIJJJJJJJJJJJJJJJJJHIG
@7993653/1
aaaaaatgtcaaaattttgcaaattatgtggcattttgacatttatgtga
+7993653/1
CCCFFFFFHHHHHJJIJJJIJJJHIIIJHIJHGHIJJJIIIIJJIIJIJF
@568410/1
aatttacatattatttttgacttgaataaatttttaaatttaaaaatgcg
+568410/1
1114=?DFHHHH?GIIIIGFHIIIIIIIIIHIIIIGGHHIIIIIIIGIII
@7994888/1
aaaaaattacattcagtatcgatagataatattgatgattataattaata
+7994888/1
CCCFFFFFHHHHHJJJIJJJJHIJJIJJJJJJJJJJJJJJJJJGJJJJJJ
@3242350/1
cgatggtgaactgcctttcgtgtggtagtccctcttcgtgtt
+3242350/1
CCCFFFFFHHHHHJJJJJJIHGCBCCHHFHHH@B?FEEE@BD
@4702512/1
cttcaactggtgtaactttactttcttcttgttttacttcaagcttcata
+4702512/1
@@@DFFFFHH<DFEBFEHIHIGIIIIIIJJJIIIIGIIJ@HEIJIJJJJH
@1195160/1
attatataacgagtagatagctttagaggtaatacactattattaggcac
+1195160/1
@@@DDFDFHHGHHIGIIIBHGGHCFHFEG<C?EFGGH>??CHFCFGIIDH
@4703342/1
cttcaactttgttcagttcttgcaggagatcgctagcgaacaatccttcg
+4703342/1
CCCFFFFFHHHHHJJJHIJJJJJJJJJJJJJJJJJJIJJFIJJJJJJJJJ
@4703757/1
cttcaagagctggcaataaagaaaggctttcaatcaccacattatgaaat
+4703757/1
CCCFFFFFHHHHHJJJJJJJJJJJJJJJJJJJJJJJJIJJJJJJJJJJJJ
@4703758/1
cttcaagagctggcaataaagaaaggctttcaatcaccacattatgaaat
+4703758/1
CCCFFFFFHHHHHJJJJJJJJJJJJJJJJJJJJJJJJJJJJJJJJJIJJJ
@4703907/1
cttcaagatatattcttcaggggatcatgaagctcgcttttcaaattctc
+4703907/1
@@@?DDBBCCF?FEHIGIIEGEE<FEEEH@G<?CD@AHGHIGECHDHDDB
@4703908/1
cttcaagatatattcttcaggggatcatgaagctcgcttttcaaattctc
+4703908/1
CCCFFFFFHHHHHJJJJIJJIJJFHHIJJIJJJJJIIJJJIJJJJJIJJJ
@4703909/1
cttcaagatatattcttcaggggatcatgaagctcgcttttcaaattctc
+4703909/1
CCCFFFFFHHHHHJJJJJJJJJJJJJJJJJJJJJJJJJJJJJJJJJJJJJ
@1196784/1
attatattgtgaaaagggagcatttatttgatgcaaagtatagaggttgt
+1196784/1
CCCFFFFFHHHHHJJIIJJJIIJJJJIJJJJJJIJJJFHIGHJIIJGHJG
@1197455/1
attatcatcctttaggcggtggtagag
+1197455/1
@@@DD8DAFHDDFEEF@<G<C<:9?19
@6029553/1
gggggcaagattctggcatctaatttttcaaatgcgctagaaactgaaaa
+6029553/1
CCCFFFFFGBFHHIIJIGIIJJJIJJJJJJJJJJJJJJJJJJJIIJJIJJ
@3959181/1
ctccacaaaaagggaaataaacaaggatgtaagaactatggaggaatatt
+3959181/1
@@@BDDDDDHDFHG@GG?EFHBH@C@G?C:C@DHIIFGGIC@DD?GDAF>
@5386405/1
gaataacacgggctaattttaacaaccatcccactgtacgagaattcggt
+5386405/1
CCCFFFFFHHHHHIIJJJJJJJJJJJJJJJJJJJJIHIIJIJGGHIJJJH
@5386908/1
gaataacttattgtaacgatggagaattttttgattcagtgctgattctg
+5386908/1
B@BFFFFFHHHHHGIJJJIIJJJJJIJJJIJJJGIIJJJHHIJJIJJJJJ
@3248100/1
cgattcgataggtgctttgtctggttaactttagtgggaaggtttaggta
+3248100/1
CCCFFFFFHHHHBGHIJJIJIIJJIJJJJJJJHIGHIIIIJJHGJIJJFH
@8007371/1
aaaaaatttcaaattgttcaggtaaaatcttgcttcatgattgaaaattt
+8007371/1
CCCFFFFFHHHHHJJJIJJJJJHHJJJJJJJJJJJJIJJGJJJJJJJJJJ
@573860/1
aatttgcaaaattttgacatttttttctttcctttatgtccacaaattat
+573860/1
@CCDFFFFGFDFHJIIIHIIIHHEGGIIIIIJGIJJGIFHGHGIGGEHHF
@573861/1
aatttgcaaaattttgacatttttttctttcctttatgtccacaaattat
+573861/1
BCCFDFFFHHGHHJIJIIIJJJJJJJJJJJJIJJJJIJIJJIIJJJJJJI
@573880/1
aatttgcaaggtttggaggagttgtactaatttgtgtaattgaagttcgt
+573880/1
@CCFFFFFFHGDFHGJJIJJJIIHHHIIJGJIIIFHIIIIGGGGGHIJJG
@573881/1
aatttgcaaggtttggaggagttgtactaatttgtgtaattgaagttcgt
+573881/1
CCCFFFFFHHHDFIJJHIJHIGHIIIIIJJJJJJIIHIJIJIJJJJJJIG
@1200996/1
attatgttttactaatttttcaataaagtacactttatttaagaacaggg
+1200996/1
?@@=D4DB<ADDF@@GFEDFD<E>B?A<3CCC@FEHEEB<?B?<DFDDF?
@4712341/1
cttcaatgtttgaatgatgattatataacgagtagatagctttagaggta
+4712341/1
CCCFFFFFHHHFHJJJJJJJJJIJIJJJJIIJFGIJJJJJJJJJJJJJGH
@7438263/1
tgttgcttggttgagcagtagttcttgcgccatttcgaaaggagttggtc
+7438263/1
@C@FFFFFDHCFDFHIGIFGGEHHIJHGGGJGIJJIJJJJJJGIFGGICC
@577514/1
aatttttatcgagttattgatttcgaggaataatacgaacttccat
+577514/1
CCCFFFFFHHHHHHIJJJJJJJJJIJJJJJJJJJJJJGIIJJJJJI
@1204739/1
attatttcctcgaaatcaataatgcaatgtgtttaaatttttgtcgagtc
+1204739/1
@@?DDAFDHHHDFEDHBBHBFHGGCHHGHCHCFDDHIIIIIIIBGHCGDH
@6805251/1
gttttcgagcattttccggaaaagaagattgcaccccgaaaagtttgggt
+6805251/1
@@CFFFFFHHDHHJJGIIJIIJJIIIIIIJJJJIJJJIJJJJJCHHIIJ@
@6805252/1
gttttcgagcattttccggaaaagaagattgcaccccgaaaagtttgggt
+6805252/1
C@CFFDFFFDAHHIIDHBGDGHIBGIDF@DDGGIIIIGGIIID@GHEGG1
@578584/1
aatttttgtcgagtcaaaagcgaagaatatttgaaaatttctaatattgc
+578584/1
C@CFFFFFHHHHHEHHGIIGGGGIIFIGGIIJIIJIJCHJIJGIIIIJJI
@6809769/1
gttttcttctccaaaagttctcaagtttattgatgttttaaaacaattta
+6809769/1
@@CFFDDDFDBFFIIIIEHDFHCHHFHHEHIHGHEFEHIIIDHIIIIIII
@581193/1
aattttttgtcgagtcaaaagcgaagaatatttgaaaatttctaatattg
+581193/1
=?14=BDDHFHHFICG@EGHHHIGGIIJIIJJJIIJIHGIJJIGCHEGIJ
@3971759/1
ctccaggttgctgttgtggaggagcgggc
+3971759/1
@@@DDDD?DAFF??GEHIIIDG<F;FGE@
@582268/1
acaaaaatttaaacacattgcattattgatttcgaggaaataatacgaac
+582268/1
CCCFFFFFHHHHHJJJJJJJJJJJJJJJGIJIJJJJJJJJJJJJJJJJJJ
@3256931/1
cgcaaaggtaaaatcgttctagacatactttatgctcttgacatttcgtt
+3256931/1
@C@BFFFFBFHHHGGGDHDEDFDHIIGFGIIBFEFDAFH>@GIGIIBB?F
@3256932/1
cgcaaaggtaaaatcgttctagacatactttatgctcttgacatttcgtt
+3256932/1
CCCFFFFFBFHHHIIGGHGCFAFHIHJJJJJIJGIGGGICDHIIJJJIHJ
@3256933/1
cgcaaaggtaaaatcgttctagacatactttatgctcttgacatttcgtt
+3256933/1
CCCFFFFFHHHHHJJJIJJJJJJJJJJJJJJJIJJJJJJJJJJJJJJIJJ
@7440008/1
tgttgttgtggaggagcagcttgctgttgtctcgctccaggttgttgttg
+7440008/1
@@?DDDDDHFHHHI;E;EHEGI<GHGGHGEEDHAFCCGBCH9D;?D;BB=
@7440383/1
tgtttacttcatttgaatctatggaagttcgtattattcctcgaaatcaa
+7440383/1
@@?DFDDBFDBAHIEGHGGHHFEHEHGDHGIGHIIGHIIIIIGIIIGGHI
@5391845/1
gaatatttgaaaatttctaatattgcgatatttttttatcgatctggctt
+5391845/1
CCCFFFFFHHHHHJJJJJJJJIJJJJJJJJIJJJJJJJIIJHIJJJIJII
@5392279/1
gaatcacaaaactcatgatacttttcaaattttcttttaaatttcatatt
+5392279/1
CCCFFFFFHGGHGIJJJIJJJJJJJJJJHIJJJJIJJJJJHIIIJIJIJJ
@1206918/1
attcaaacattgaagccagatcgataaaaaaatatcgcaatattagaaat
+1206918/1
CCCFFFFFHHHHHJJJJJJJJJJJJIJJJJJJJJJJIJJJJJJJJJIJJJ
@3259711/1
cgcaaatgtagaaggcagattgttaccctccacgggtaaatcctgcaagg
+3259711/1
@@CFFFEFAFFFGGEIIIIGIEHGEGGIIIIGHIIG?@FEHIEGGIIIII
@3259712/1
cgcaaatgtagaaggcagattgttaccctccacgggtaaatcctgcaagg
+3259712/1
@@CFFFFFHHHHHIJJIIGIJIHGIJJIIJEIJJGJ?FEHCHGHGIJJJF
@3259713/1
cgcaaatgtagaaggcagattgttaccctccacgggtaaatcctgcaagg
+3259713/1
@C@FFDFFHHGGHJGHIIHJIG@HHIJJJJIJJJIF@DEHIIJJDIGJJI
@3259714/1
cgcaaatgtagaaggcagattgttaccctccacgggtaaatcctgcaagg
+3259714/1
B@1ADDFFHHHHHJJIJJIJJJIJIJJJJJJJJJJIGHIJJJJHGJJJJI
@3259715/1
cgcaaatgtagaaggcagattgttaccctccacgggtaaatcctgcaagg
+3259715/1
B@@FDFFFFHHHHJIIHHJJIJJJJJIJGIJJJGIEGDHHGIHGCHII>B
@3259716/1
cgcaaatgtagaaggcagattgttaccctccacgggtaaatcctgcaagg
+3259716/1
CCCFFFFFFHFGHGGIJIHIJGHHIIJJIIJHJIIE?FHIJIJGIJGIJI
@3259717/1
cgcaaatgtagaaggcagattgttaccctccacgggtaaatcctgcaagg
+3259717/1
CCCFFFFFFHHHHJJIIIGIJIGJJJJJIJJJJJJI:@GGGIJECHBDFH
@3259718/1
cgcaaatgtagaaggcagattgttaccctccacgggtaaatcctgcaagg
+3259718/1
CCCFFFFFHGHHHJJIJJJJJJIIIJJJJJJGIJJG:DHIGGIGFFHGCF
@3259719/1
cgcaaatgtagaaggcagattgttaccctccacgggtaaatcctgcaagg
+3259719/1
CCCFFFFFHHHHHJJIIJJJJJJJJIJJJJIJJJJJHHIJJJJJIJJJJI
@3260206/1
cgcaaattatgtcacataaatgtcaaaatgccacataacctgcaaaattt
+3260206/1
CCCFFFFFHGHDHIIGGHJJHHDHIIIJHHIJIJIJJJIJJJIJIJIJIJ
@3260207/1
cgcaaattatgtcacataaatgtcaaaatgccacataacctgcaaaattt
+3260207/1
CCCFFFFFHHGHHIJJJJJJJJHJGJJJJJJJJJJJJJJJJJJJJJJJJJ
@3260208/1
cgcaaattatgtcacataaatgtcaaaatgccacataatttgcaaaattt
+3260208/1
@@CFFFADFBBDDHGEDHHIDHHHHHIHGHBEFFHFCGEEFHIIHCDDFA
@3260209/1
cgcaaattatgtcacataaatgtcaaaatgccacataatttgcaaaattt
+3260209/1
CC@FFFFFHHHHHIIIJIJJIFFHJIIIJIJIJJJJJJJJJIJIJIHJJI
@3260210/1
cgcaaattatgtcacataaatgtcaaaatgccacataatttgcaaaattt
+3260210/1
CCCFFFFFHHHHHIJIIIJJIGFHIJJJJIIJGHJJJJJJJJJJJJJIJJ
@3260211/1
cgcaaattatgtcacataaatgtcaaaatgccacataatttgcaaaattt
+3260211/1
CCCFFFFFHHHHHIJIJJJJJJIJJJJJJJJJIJJJJJJJJJJJJJJJJJ
@4718731/1
cttcacggaaatctaccgacagagaggttatccttgggggaagaagccaa
+4718731/1
@C@FFFFFGHHFGIJJJIJJJGGIGIJCFHGJGGIIIFJI8AHGGIIHHE
@4718732/1
cttcacggaaatctaccgacagagaggttatccttgggggaagaagccaa
+4718732/1
@CCDFFFFHHHHHIIIIG<E@DGGHIFHHIIIIIGGIGIGGGIIGHEHHF
@4718733/1
cttcacggaaatctaccgacagagaggttatccttgggggaagaagccaa
+4718733/1
CCCFFFFFHHHHHJJJJJEGGGGHGHJCFGIJJJJJIJJJGIIJJIJHHH
@4719367/1
cttcactaagttctggaggatgtcgaacttttctatccactttctgtccc
+4719367/1
@@?DDFFFHGHHHJIIHIJHIIHJJJJIIIJJJJIJJJIIIJJJIIJJJJ
@7445262/1
ttaaaagaaaatttgaaaagtatcatgagttttgtgattctccgaagagt
+7445262/1
CCCFFFFFHHHHHJJJJJJJHHIIIJJJJIIJJJIJJJJJJJJJJGJJIB
@4721550/1
cttcacttctactatctgctactttttcaactgaaaacaatgctgatatc
+4721550/1
=@@DDFFFHFFHFFIGG@HEHGHHIJIIJJJIGIJJJGIJIIJIJJJJJJ
@5397918/1
gaatggtaaagctgctaaaaaagcaggaaaagcccagaagaacgttcgac
+5397918/1
@@CFFFFFHGFHHJJJIJJJJJIIJJIIJJJGIIIIJJIGJHHGDHGJGH
@5398296/1
gaatgtaattttttatatagtgccccgatgatatgatatgtatttattat
+5398296/1
CC<DFDFFHHHHHJJJJJJJHIJJJJJIJJJJIJJIIJIJIIJJJIJJJI
@5398297/1
gaatgtaattttttatatagtgccccgatgatatgatatgtatttattat
+5398297/1
CCCFFFFFHHHHHJIJJJJJHHJJJJJEHIGGIEIJIJIJFGGIJJJJJJ
@5398414/1
gaatgtcaatgttattctaaaaagaagactgctaaacgttaaattttaaa
+5398414/1
CCCFFFFFHGGHHJJJJGIJIJJGHIIGIJIJJJJJIIHIIJJIJJJJIJ
@585401/1
acaaaatttaaatagggaatatgaaagatttaaaatccaggacagtatcc
+585401/1
CCCFFFFFHHHHGIIJGGGJIJJJJJJIJJIJJIHGIGIJJGJJJGGHIH
@585402/1
acaaaatttaaatagggaatatgaaagatttaaaatccaggacagtatcc
+585402/1
CCCFFFFFHHHHHJJJJJJJJIJJJJJJJJJJJIHIIIJJJJJJJIIGIJ
@1213826/1
attcaccattcctatggaggaacaaatttccggtgtcttaagcgaagaaa
+1213826/1
?@=4ABDDDHHHFIGBFHIIIIIGGEHEHGHHG??DFHHICHIIIIIIII
@1213970/1
attcacctttatatatgtcacattttgtggttctttaacgaaatgtcaag
+1213970/1
BCCFFFFFHHHHHJJJJIJJJJJJJJJJJJJJJJJJJJJIJJJJJIJJJJ
@3265844/1
cgcaatagctcaaaagggaacaatttttgtcgagttattgatttcgagga
+3265844/1
CCCFFFFFHGGHHJJJJJIJJJJJJJJJJIIIHIHIJJJJIJJJJJJJJJ
@3265981/1
cgcaatattagaaattttcaaatattcttcgcttttgactcgacaaaaat
+3265981/1
@@<DD?DDFDDBFIEHII<CHH?CFHCFHF@GDHIIBCBBD;?@?DHIIB
@3265982/1
cgcaatattagaaattttcaaatattcttcgcttttgactcgacaaaaat
+3265982/1
BB@FFFFFHGGFHJJJJJJJJJGJJJJIJJIJJJJJJJIIJJJJJJJIJI
@3265983/1
cgcaatattagaaattttcaaatattcttcgcttttgactcgacaaaaat
+3265983/1
CCCFFFFFHHGGHGIJJJJJJJJJJJJJJJJJJJJJJJJJJJJJJIIJJJ
@6045873/1
ggtaaagctgctaaaaaagcaggaaaagcccagaagaacgttcgactttc
+6045873/1
@C@FFDFFHFHHHJIIJJIIJIJIJJJBHGHIHIIHIJIJFHEHIEGGJ>
@6045874/1
ggtaaagctgctaaaaaagcaggaaaagcccagaagaacgttcgactttc
+6045874/1
CCCFFFFFHHHHHJJJJJJIJJIJJJJJJJJJJJJJJIIJHJIJJGIJJJ
@587700/1
acaaattatgtcaaattttgacatttatgtaacatgtgtgcttaagtggc
+587700/1
CCCFFFFFHHHHHIJJJJJJJJJJJJJJJJJJJJJJJJIIJJJJJJHIJJ
@1216124/1
attcagcaggttttttaacagtttgaaaaccttgataaatggaacgaaat
+1216124/1
CCCFFFFFHHFHHJJJIJJIJHIJJJJJIJJJJJJJJJJJJJJJIJJJJJ
@588334/1
acaacaacagcgtaggcctcaggataggcagcagacagcttctgttaaag
+588334/1
CCCFFFFFHHHHHJJJJJJJIJJGHIJJJJJIIIHIIIIJIJJJJJIJJJ
@3271825/1
cgcacattcagcaggttttttaacagtttgaaaaccttgataaatggaac
+3271825/1
@@1ADFFFHHGHGJJBHIIJJJJJJJIJIJJJJIJJJJJIJJJIJIJJJJ
@7447097/1
ttaaaatttaacgtttagcagtcttctttttagaataacattgacattct
+7447097/1
CCCFFFFFHHHHHHJJJJJJJHIIJJJJJJJJJJIJIJJJJJJJIJJJJJ
@3979555/1
ctccatagttcttacatccttgtttatttccctttttgtggagaggtact
+3979555/1
CCCFFFFFHHHHHJJJJJJJJJHJJIJJJJJJJJJJJJFGIGHHHIFHII
@1942686/1
cacaaagactagcaaaagtgttgttgtttaccaaagcagaccttaaatct
+1942686/1
CCCFFFFFHHHHGJJJIJAFHHIJJJJJJJJJJJJJJJJIJJJJJJJJJI
@3983482/1
ctccatggcgacagttaatctctggaccggcaaatctttatctttatcat
+3983482/1
CCCFFFFFDHDHHJIJJIIEBEEHGFHGIIGIIIGEHIGBFGIJIFHIII
@7450423/1
ttaaatttaaaaatgcgtgtgtgcaggtatatttatcacatcattcgtcg
+7450423/1
CCCFFFFFHHHHHJJJJGIHHGHIJJJFHIIJJJJJJJJJJJJJJJIIJI
@3278148/1
cgcagatggccaccaccattctatgaaatggaacacgaagagggactacc
+3278148/1
@CCFFFFDFGHFHIGIJJJJJGGIJIJJIIIJJJIJJJIIJJJJIJJIJG
@3278149/1
cgcagatggccaccaccattctatgaaatggaacacgaagagggactacc
+3278149/1
CCCFFFFFGGGFHJIJJGGIIJIJJJJIJJJIJJJJIIIIIIIJIIJIJI
@8023653/1
aaaaaggtgggaaatgttgactgttgtagctgattaaggggtgtattcta
+8023653/1
CCCFFFF=DFHHFIIJGIFIIJJHIJHIJJJJIJJIJIIJI?D@FIIJII
@6820213/1
gttttgtcatacgtttttgaggcagcaaatttctcaagggcacacggcaa
+6820213/1
@B@DDEDDHHHHHIIIJJJHIIJJJJIJJJJJIJJIIJJJJJJJJJIIIJ
@5402713/1
gaattcctgtcgtccatacatctcttctactccttcccagacctcga
+5402713/1
@@@FDFDDHFHDFBEIHJIIF9@HIJJIC@FHGIGHEDGEEFG?GGF
@3279875/1
cgcagctaaatgggcatagtacgtcggagctggatagcttacggatctgt
+3279875/1
BCCDFFFFHHHHHJIJJJIHHIIJJJJBGGEIJDFHIGIIIIJI;FGDEC
@1225571/1
attccgcgaaattggcactggcaagtcaaagaagctagccaagagaatgg
+1225571/1
CCCFFFFFHGHHGJIJJJIIIIJJJGHIJIJJIIJGGIGIHJIIJJIDGH
@1226342/1
attcctaatattttttagtgaacctctctaacgtctttatagaatgtcaa
+1226342/1
CCCFFFFFHFHHHJJJJJHIJJJJJJJJJJJIJIIJIJJJJIJJIIFIII
@1226650/1
attcctcgaaatcaataactcgataaaaattgttcccttttgagctattg
+1226650/1
CCCFFFFFHHHHHJJJJJJIJJJJJJJIJJJIHIIJJJJJJJIJJJJJJJ
@4736941/1
cttcatgattgaaaatttgcaaggtttggaggagttgtactaatttgtgt
+4736941/1
CCCFFFFEHHDDHJJGIJGIIIGIAFHIICHI?FCFEFGIIJJJJJJIJF
@3286468/1
cgcatattacacatccatttatgcaggacttctatctagtttcccacgcc
+3286468/1
@@CFFADFDHBHDGGI@FIIBHEHIIIIIIGGIGHHIIIIIIGHIIIIII
@1231685/1
attcgattcgataggtgctttgtctggttaactttagtgggaaggtttag
+1231685/1
@BCFFFFFHHFHHJJEHIJJJIIJJJJHIIJIJJJIJIIJJJJJJHGIJJ
@1231686/1
attcgattcgataggtgctttgtctggttaactttagtgggaaggtttag
+1231686/1
@CCFFFDFHHHFHIICEGHIIGIFHIIIJIIJIIJGHHIIIDGIIGEHIJ
@1231687/1
attcgattcgataggtgctttgtctggttaactttagtgggaaggtttag
+1231687/1
CCCFFFFFGHHHHJJFHIJJJJIJJIIHIJJJJJJJIEHIJJJJJGIIJJ
@4738884/1
cttcattattagagtcacttatataag
+4738884/1
@@@DDDD?FHHBD@AEHII@HHHGDFH
@8026574/1
aaaaagtttatttatcatacacaggtaaacagttgtacagtagaggataa
+8026574/1
CCCFFFEFHHHHHJJJJJJJJJJJJFHHJJJJJJJJJJJJJIJJJJIJJJ
@8026575/1
aaaaagtttatttatcatacacaggtaaacagttgtacagtagaggataa
+8026575/1
CCCFFFFFHHHHHJJJJJJJJJJJJHHIJJJJJJJIIJJJIIIJIIJJJJ
@3291611/1
cgcatttttaaatttaaaaatttattcaagtcaaaaataatatgtaaatt
+3291611/1
@@7:ADFFHDHF>FHEGGIIGEFHIIFIIGHIHIIIIIIIIIIIIIIGI@
@3292174/1
cgccaaacattcggcagccaagaacttgctggatctcttggtcggaaaag
+3292174/1
@@@DDDDDHHHFFGE@DGH@G?;F?CGHEGGGGGIIIII@H@G:FAHIII
@8029055/1
aaaaatagtaaaaagtcgaagtctttcgagacatactcttcggagaatca
+8029055/1
CCCFFFFFFHHHHJJGIJIJJFHIJJJJIIJIJIJJJJJIJIJJJFIJJJ
@3997537/1
ctccccacgagcgtttctttagtctgtatattttcttgtatcacttattg
+3997537/1
@@@DDDDDHFDHH@CF<DHI4::DD4?BFBFHHI?DG@GAHAGHBGB@FB
@3997538/1
ctccccacgagcgtttctttagtctgtatattttcttgtatcacttattg
+3997538/1
@@@DDDDDHFFFFFHIEGII9E:DDCDHGGGHGICDGC@>FHIIAFHEGE
@8032059/1
aaaaatattattaagatggcaatagaatttcttaaagatcacaggtatga
+8032059/1
8:=DAB?BDF<FFG@FFBFEGBEE<HHIFHFDBHHI>AGEEDFBF?DFFG
@3998959/1
ctcccctgttcttaaataaagtgtactttattgaaaaattagtaaaacat
+3998959/1
CCCFFFFFHHHGHIJJJJJIGFHIIIJJJJJGJJJJJIJIJJIIJIJJJI
@3999425/1
ctcccgaacaagccaatcagaccaacggaacgcccggagcggctgatatc
+3999425/1
CC@BDDFFHHHGHIJJJJJJJJJJJJJJJJJJIJFIGHEHHHFDDDDDDC
@4001266/1
ctcccgtcagcgtcctccaggagttgctgagccgtcgcggcatcactccc
+4001266/1
CCCFFFFFHHGHHJJJIIIJJGGHHIJJJJJJIJGGGIIJA8BDDFFFED
@4001267/1
ctcccgtcagcgtcctccaggagttgctgagccgtcgcggcatcactccc
+4001267/1
CCCFFFFFHHHHHIJIJJJJJHJHHIJJJIJIIJGHIIIIIGHFDFFFED
@4001268/1
ctcccgtcagcgtcctccaggagttgctgagccgtcgcggcatcactccc
+4001268/1
CCCFFFFFHHHHHJJJJJIJIGIHHIJJJGIJIJEHIJJJIEHEFFFFED
@8036009/1
aaaaatgtcaaaattttgcaaattatgtggcattttgacatttatgtgac
+8036009/1
@<@BB;DACFDDD>@HIIBHD<B>F@CF>DBDBFHIB@9EEHHD<9FHGI
@8036010/1
aaaaatgtcaaaattttgcaaattatgtggcattttgacatttatgtgac
+8036010/1
BC8BDDDDHHHHHJIJJJJJIJJJJJJHIGIIJJJJJIJJIIJJJJIIJJ
@8036011/1
aaaaatgtcaaaattttgcaaattatgtggcattttgacatttatgtgac
+8036011/1
C@CFFFFDHHHHHIJIJJIJIGGJJJJHIEHIHIJJIIJJGIIJJJIJII
@8036012/1
aaaaatgtcaaaattttgcaaattatgtggcattttgacatttatgtgac
+8036012/1
CCCFFFFFGHFGGIJJGGGIJJIIIIJFHGJJJJJJJJIGJJJJJJIIIJ
@8036680/1
aaaaatgttggaagaggccttggaaaaacggaagagaaaagcagcagatg
+8036680/1
=?;DDADDDBDDDBGHBBGDFEDFAHCGGGECG:?FAAAFEB@FHCFGGF
@8037699/1
aaaaattagtaaaacataatggttttcgcgcgtaaagtgaccaaagcaaa
+8037699/1
CCCBDFFFHHHHHJJJJJJJJICEGIHIJJJJHIHGI?BGGIGIJJJJJI
@4003212/1
ctccctgttcttaaataaagtgtactttattgaaaaattagtaaaacata
+4003212/1
CCCFFFFFHGHHHJJIJJJGCHIHIIJJJJJJIJJJJIIJJEIIIIJJIJ
@7463364/1
ttacaagctatactttgcatagaattagtggtttttttctaaaatcaatt
+7463364/1
@@@DFFFFHBAFHBGIHGGIFGHEEIIIHHIEBGIHIIFHGHIIIGIIHH
@4006528/1
ctccgaagagtatgtctcgaaagacttcgactttttactatttttgtatg
+4006528/1
CCCFFFFFGHFFHJIJIJG@GHB>GHHIIIIIJJJJIIGEGIJIIGGGJI
@4006622/1
ctccgaaggaagccaagggctcggctgctcatcatgccc
+4006622/1
@@?DDDDDAHHBFIGGGIC?@G6C1D>CHGC????44B8
@6059053/1
ggtcaatgttttttcttcgatgtccacgtaggttacctcgaaggattgtt
+6059053/1
?@8=DDDDFFDBFB:CEG;F<9<AAFGFC@??G4:???DD@GEEEFFIIF
@6059054/1
ggtcaatgttttttcttcgatgtccacgtaggttacctcgaaggattgtt
+6059054/1
@@=DDFFFFHHHHJHIJHIIJJGIJJIJHGIJFHIJIJJIEHIJJJIJIJ
@1233484/1
attcggaaaaacggtacccacggaaaacaaaaaaactatgatacctttgc
+1233484/1
:11ADDDFHFHHHJAEGIIIJIIIJIJJJJIJIJJJHIIGIBHIJIHGEH
@6059584/1
ggtcacttttcgcgcaaaggtaaaatcgttctagacatactttatgctct
+6059584/1
B@:DDFFFHHHHHJJJJJJJIJJJJJJIHIJJJJIJJJJJJJJJJJJJIJ
@1948997/1
cacaaattatgtcaaattttgacatttatgtaacatgtgtgcttaagtgg
+1948997/1
C?@FFFFFHHHHHJJJJJJJJIJIJJJJJJIJJJIJJIJJHIJJJJIIIH
@1948998/1
cacaaattatgtcaaattttgacatttatgtaacatgtgtgcttaagtgg
+1948998/1
CCCFFFFFHHGHHJJJJJJJIIJJJJJJJJJJJJJJJJJIIJJJJJJIJJ
@1948999/1
cacaaattatgtcaaattttgacatttatgtaacatgtgtgcttaagtgg
+1948999/1
CCCFFFFFHHGHHJJJJJJJIJJJJJJJJJIJJJJJJIIIJJJJJJJIJH
@1949000/1
cacaaattatgtcaaattttgacatttatgtaacatgtgtgcttaagtgg
+1949000/1
CCCFFFFFHHHHHJJJJJJJIJJJIJJJJJJJJJJJJHIHHIJJJJJHII
@1949001/1
cacaaattatgtcaaattttgacatttatgtaacatgtgtgcttaagtgg
+1949001/1
CCCFFFFFHHHHHJJJJJJJJJJJJJJJJJIJJJJJJIIHHIJJJJJHIH
@3297627/1
cgccaattgagttttcgagcattttccggaaaagaagattgcaccccgaa
+3297627/1
@@@D?DDDFFHCFHIBEEEF@CHHIGIBHAHIIGHIDFHIGIIGIIIIBH
@3297628/1
cgccaattgagttttcgagcattttccggaaaagaagattgcaccccgaa
+3297628/1
@@@DDDDD?CF<DDG??ACE19FHH<E@A?FGI;DF9?BGBFHGHII:4@
@3297629/1
cgccaattgagttttcgagcattttccggaaaagaagattgcaccccgaa
+3297629/1
@CCFBDFFGHGDFHJIBGGHHIJIJJIJIJJJGGGG?FFHGIIIHJJJII
@3297630/1
cgccaattgagttttcgagcattttccggaaaagaagattgcaccccgaa
+3297630/1
C@@FFFFFHGHHHJJJJJJJGIJJJJJJJJIJJJJJIJIJJJIJJJJJIJ
@3297631/1
cgccaattgagttttcgagcattttccggaaaagaagattgcaccccgaa
+3297631/1
CCCFFFDFFFHCFIJHIGGE>FIJJIJIJIJJJIEIIGIIIIJJJJJJGI
@3297632/1
cgccaattgagttttcgagcattttccggaaaagaagattgcaccccgaa
+3297632/1
CCCFFFFFGHHCHIIJJJJJJJJJIJJIJJJJJJIIJJJIIIIJJJIIJJ
@3297633/1
cgccaattgagttttcgagcattttccggaaaagaagattgcaccccgaa
+3297633/1
CCCFFFFFHHFAFHIGGHHGBGHIIIIIIIIIIGIIBGEHIIIIIIIFHI
@3297634/1
cgccaattgagttttcgagcattttccggaaaagaagattgcaccccgaa
+3297634/1
CCCFFFFFHHHFHIIJJIJIGHJIJJJIJJJJIFHIGHIJJJJJJJJIJJ
@3298797/1
cgccaccaatgcttggtgcagctatccactttgccagtggccgtctgcta
+3298797/1
?1:BD8DDB:?ACGED<<CB9F???EGHEACF<GBBB?FD7?FFGEIFF>
@3298798/1
cgccaccaatgcttggtgcagctatccactttgccagtggccgtctgcta
+3298798/1
B??DFFFFHHHGHJJJCHHIIJIJJJJJJJJJIJJIJHIIIJJHIGIEGH
@1950927/1
cacaacagcaagctcctccgcaacagcaacctggagcgagacaacatcac
+1950927/1
CCCFFFFFGHHHHJJJIIJFIEGIJJJJJJJJIFIJIIHEFG@FGIGIIJ
@5411804/1
gaattttttgattcagtgctgattctgcacacattcgatctctgatagta
+5411804/1
@<@FFFFFHDDFF@GGGEEEHEHHGIGIGHEHIGIGIHIGIGHGAHGGBF
@5411805/1
gaattttttgattcagtgctgattctgcacacattcgatctctgatagta
+5411805/1
@?<DDDDDH?DH>FB9F<HHI>CFHIFHBFBEFF>FH4CGHIIGBFG<GG
@601837/1
acagaatctagccaaacacacatagtacctctccacaaaaagggaaataa
+601837/1
@@@BDFFDF?AFDEFDCD@GGDHHGBHDDHGIIIIIIIGBHIIIIGGIII
@602452/1
acagactggtcccccacaacagactggtcccacacaacagactggtccca
+602452/1
@CCFFFFFHHHHHJJJJJJJJGGIIJIEFHIGIEHIGGE?BGGIIGHJJE
@5417615/1
gacaacatcacccttcacctccacaacaacaacctcaagcttggggtcaa
+5417615/1
??BDDDDDHHHHHJIJJJJIJJIIJJJJJJJJJJJIIJIJJJJIIJGGIG
@605282/1
acaggtaaacagttgtacagtagaggataaaccaatggagcacactttta
+605282/1
CCCFFBDEHHHHHIJIIJJIJIIJJIIJJJIJJJJJJJJJJJJJJJIJJJ
@608577/1
acatgcataaaatataataaaaatttatagttttttgcatttttattcgg
+608577/1
CCCFFFFFHHHHHJJJJJJJJJIJJJJJJJJJJJJJJJGIJJJJJJIJII
@3301635/1
cgccagtatacagggagtggcgaaaccaacaaagtattgtaccttgtggg
+3301635/1
@@@FADBDBFFFFIIBG<CF@C:DGBGCGADHI@0?DGBDFGHBGEBFGI
@8044406/1
aaaaatttatagttttttgcatttttattcggcttattgtaatattcctc
+8044406/1
@C;DDFFFHHHHHJJJJJJJJJJJJJJJJJJIJJJJJJJIIJGJJIJJJJ
@8044407/1
aaaaatttatagttttttgcatttttattcggcttattgtaatattcctc
+8044407/1
CCCFFFFFHHHHHIIGJJJGIJJIJIJJGJJGGIIJJJIFHIHIJIIJJG
@8044408/1
aaaaatttatagttttttgcatttttattcggcttattgtaatattcctc
+8044408/1
CCCFFFFFHHHHHJIIJJJJHJJJIJJJIJJIJJJJJIIGIJJIIJIJJJ
@7468189/1
ttacctctaaagctatctactcgttatataatcatcattcaaacattgaa
+7468189/1
CCCFFFFFHHHHHJJJJJJJJJJJJJJJJJJJJJJJJJJIJJJJJJJJJJ
@3303851/1
cgccatattgatttaattttgacatgttagaatgccctattgaaaacctt
+3303851/1
??<DFDDFFD?ACDFGHIGIGFHIIGIHB<CEF<FFFEHIBEHGGHGGGI
@3303852/1
cgccatattgatttaattttgacatgttagaatgccctattgaaaacctt
+3303852/1
@@@FDDDDHHHDHJGIGIJJ@FHIJJHJJIJIIIJJJGIJJJIJJJIJGI
@3303853/1
cgccatattgatttaattttgacatgttagaatgccctattgaaaacctt
+3303853/1
CCCFFDFFHD>FHIBFGHIIEFHGHGHHHGGGIHIIIIGIIGGIIIEGCH
@3303854/1
cgccatattgatttaattttgacatgttagaatgccctattgaaaacctt
+3303854/1
CCCFFFEFHHHHGJHIJJJJGGIJJJJJJJJJIJJJJJJJJJIJJJJJJJ
@4011676/1
ctccgctccgggcgttccgttggtctgattggctt
+4011676/1
CCCFFFFFHHHHFIDHIIIFHDG?@FHIJJJIIEI
@8047124/1
aaaacaagaaaaatgaggctctgtgccaagaagtacttttgtggaatata
+8047124/1
CCCFFFFFGHHHHJIJJJJJJJJJIJJJJJIJJEHIJJJJJIJJJJIJII
@3304866/1
cgccatcttttttgttgtgctagtcgcaacagttttgacagaacctatgc
+3304866/1
@@@FBDDDHHHHHEFHGFGEEHGHIIIIIGGIFHIIGHIIIIIIIGIIII
@3304867/1
cgccatcttttttgttgtgctagtcgcaacagttttgacagaacctatgc
+3304867/1
CCCFDDFFHHHHHGFHGEGIIIJIJIJJJJJJHHJJIJJJJJJJJJJJJJ
@8047737/1
aaaacaatgtgaattagatgctggtgcagctataccttcatctgttaact
+8047737/1
CCCFFFFFHHHCDEFHIIHIJIGIFGIJJJJJJIJIJJJJIJIJIFIIIJ
@7469807/1
ttacgcgcgaaaaccattatgttttactaatttttcaataaagtacactt
+7469807/1
CCCFFFFFHHHHHJJIJJJJJHIJJJJJJJJJJJJJJJJJJJJHHIJJJJ
@7469808/1
ttacgcgcgaaaaccattatgttttactaatttttcaataaagtacactt
+7469808/1
CCCFFFFFHHHHHJJJJJJJJIIJJJJJJJJJJJIJJIJJJJJHGIIJIJ
@4014368/1
ctccgggcgttccgttggtctgattggcttgttcggg
+4014368/1
B=@DFFFFHHHHHJJJJJFHIJJIJJIIJJ?DG>=FH
@5424369/1
gacagatgttggttttgaactatagcagcccggtaagtcgccagtcctcc
+5424369/1
C@CFFFFFHHHHHIIJIGIJJIJJJIJIJJIJIHIIJGGJJGIIGIJIJJ
@2612507/1
ccaggagttgctgagccgtcgcggcatcactcccaaatacgaactggtcc
+2612507/1
CCCFFFFDFHHHHIGGIGCFFFDH:?DF8B8BHH;@G9CD?7DB;?E7@D
@2612508/1
ccaggagttgctgagccgtcgcggcatcactcccaaatacgaactggtcc
+2612508/1
CCCFFFFDHHHHHIDIJIGIJGEGGIEIIJIGIJHHIDGGEHHEEEH3BE
@2614169/1
ccaggatgttcctctaggtttggttgtttatcaaaactaaatgacagagg
+2614169/1
CCCFFFFFHHHHHJIJJJHHIIJHJJGIJIJIIIJJJJJJJJJJJJJJJJ
@6076809/1
ggttctgtcaaaactgttgcgactagcacaacaaaaaagatggcgaaaca
+6076809/1
@@@FFFFFHHHHHJJJHIJJGIJJJJJJJIJJJJJJJJIIIJJGJJJJJH
@7475192/1
ttagatgctggtgcagctataccttcatctgttaacttcgtagctccttt
+7475192/1
8@@DDDDDHFH:C>FEGG<A?HB?CBAHEF<HCBGGHIIF?GADDHIIEI
@1240773/1
attcgtcatcgctccccacgagcgtttctttagtctgtatattttcttgt
+1240773/1
CCCFFFFFHHHHHJJJJJJJIJIJIJIJJJJIJJJIJHEIIJJJJJJJII
@1241650/1
attcgttctacatatgaaacatgtcagttatatattcacctttatatgtc
+1241650/1
CCCFFFFFHHHHHJJJJJJJJJJIHJJIIIJJJJJIJIJIGJJJJIJFIJ
@613055/1
accaagcattggtggcgattggtcaatgtttttttcttcgatgtccacgt
+613055/1
CCCFFFFFHHHHFHJHJFHIIJHHJJJHGIJJJJIFHIIIHHIJJJIJJH
@613449/1
accaagttgggcaaccagcagtcccacaaagtttcacagttccacaaaac
+613449/1
CCCFFFFFHHHHHJJJJIJJJGIJJJJJJIJHIJJJJJJHIJJJIJJJIJ
@6082939/1
ggtttatcctctactgtacaactgtttacctgtgtatgataaataaactt
+6082939/1
BC@DFFFFHHHHHJJJHJIIJIIJHJJJJJJJHHFIIJJJIJJJJJIJJJ
@6082940/1
ggtttatcctctactgtacaactgtttacctgtgtatgataaataaactt
+6082940/1
BCBFFFFFHHHHHJJJHIJJJJJJJJJJJJJIHIHIJIJJJJJJJJJJJJ
@1955909/1
cacaagcaatgtcaaagagaaggatagcaactaattttacaagctatact
+1955909/1
CCCFFFFFHHHHHJJJJIJGIIJJJIJJJJJJJJJJJJJJIJJIJJJIJJ
@1955910/1
cacaagcaatgtcaaagagaaggatagcaactaattttacaagctatact
+1955910/1
CCCFFFFFHHHHHJJJJJIIJJJJJJJJJJJJJIJJJJJJJJJJIIJJJJ
@8051902/1
aaaacatggaaaatccctcaaagatgaactcgtgctcatcgaaatgtatg
+8051902/1
@@@FDFFFHHGHHJJJJGJJJJJIECHGEHIJEGGIIGGGIGGIIJBGID
@5427831/1
gacatgcacatctcttggagccagccaatgggattgcccatcactttgtc
+5427831/1
CCCFFFFFHHHHHJJJJJIGIIIJJJJJIJJJJJJJIJJIJJJJFIGIJJ
@3309945/1
cgcccggagcggctgatatcaccaatcaggtggtgacatcgttcgatgac
+3309945/1
CCCFFFFFHHHHHGIA<FFDGFHGIECGGI9BF6;=CH@GG@EGGGHHHH
@5429376/1
gaccaaagcaaagacgcaataagtgatacaagaaaatatacagactaaag
+5429376/1
CCCDFFFFHHHHHJJJIJJIJJJCGHGIIJJJJJJIJJIJJJJJJJJJJJ
@1247388/1
attctggactattttgaaccttatcaagtgattacctctactgcagaaat
+1247388/1
CCCFFFFFHHHHHJJJJJJJJJJJJJJJHHIJJJJJJJJIJJJJJJIJJJ
@3313447/1
cgccgattgagttttcgagcattttccggaaaagaagattgcaccccgaa
+3313447/1
CCCFFFFFHHHDHIJGIGIIIIJJJJJJJIJJJJIJJJJIJJJJJJJJJJ
@1247791/1
attctggtttgtctatagttttgtcatacgtttttgaggcagcaaatttc
+1247791/1
?@=BDDFBFHHFHJJJJJFJJJGGHIIJJIHIIIIIIJJJJJJJJDHJJG
@6084346/1
ggtttgcatagattattgtacatatcagcaaccatttcttcatttttatt
+6084346/1
B@@FFFFFHHHGHJIJJEHHHGGIHIJJJIJJJGIJJIJGIIIJJJJJJJ
@6086713/1
ggtttttttctaaaatcaatttacatattatttttgacttgaataaattt
+6086713/1
B@:DDFFFHHHGHJIJIIJJJJJJJJJJJIIJJJJJHIJJJJJJJJJJJJ
@5431077/1
gaccacttcacggaaatctaccgacagagaggttatccttgggggaagaa
+5431077/1
CCCFFFFFHHHHHJJJJJJJJJJJJJJIJIJJHIJJJJJJJJIJJIIHCH
@6088552/1
gtaaaaataaaagggacggcaaacagagggcatctcaagcaattcttcaa
+6088552/1
@?@DDDBDDFHA?@G;EFAAGGG@DGGGA:DH;FCHIIFGCFGIA7CCCC
@5431627/1
gaccagtctgttgtgggggaacagtttgatgttgctgttgtggagctgtt
+5431627/1
CCCFFFDFHHHHHEHIJJJFGHEHDEIJHHIIIJJIIHIIIJJGHIIIIJ
@2631091/1
ccagtctgttgtgggggaccagtctgttgtgtgggaccagtctgttgtgg
+2631091/1
BCCFDFFFHHHHHJJIJBGGGIGIIJJJJHHEGIJDIJIJIIJJGIIHIJ
@5433591/1
gaccgattcagcccccaccaagggaagggggcggcccccatcccaac
+5433591/1
CC@FFFFFHHFHHJJJIJJJIEHGIGIGEEGDEDBB=BDDDDDDCCB
@617225/1
accacatctcggatcttgctactaatattcgattcgataggtgctttgtc
+617225/1
CCCFFFFFHHHGHJJJIIJJJJJJJJJJJJJJJIJJIJIJJGHIJJJJJI
@2634801/1
ccagttcgtatttgggagtgatgccgcgacggctcagcaactcctggagg
+2634801/1
B@@FDEFFDHHHHJIJGICGHEIJJJGJJIJHIIIIJJJGHHHFFFFFED
@2634802/1
ccagttcgtatttgggagtgatgccgcgacggctcagcaactcctggagg
+2634802/1
BC@FFFFFFHHHHJJJGIEGHIJJJJJJJIJGIJJJJJIHHHHFEFFFED
@2634803/1
ccagttcgtatttgggagtgatgccgcgacggctcagcaactcctggagg
+2634803/1
BCCFDFFFFHHHGJJJGIEGGGIIJJJJJJJFIJIJIJIHHHHFFFFFED
@2635746/1
ccagtttagtggccaactcttcgtcactcgcaaatgtagaaggcagattg
+2635746/1
@@@FDFFFFHHHHIGIJIIJJJGIJGIJJJJEHJJJIJJJIIJIIJJJIJ
@618941/1
accagacaaagcacctatcgaatcgaatattagtagcaagatccgagatg
+618941/1
@C@FFFFFDHDDDHIJJGIIIIJJGIIIJJGIICGHECEBHIIIJEGGBF
@1253124/1
attgaaaaccttgtagtggattcctaatattttttagtgaacctctctaa
+1253124/1
BCCFDFFFHHHHHGHIJJIJIJGHIIIJJJJJJJGJIIIIIIIJJJIIIG
@1253125/1
attgaaaaccttgtagtggattcctaatattttttagtgaacctctctaa
+1253125/1
CCCFFFFFHHGHHJJJHIJEHIJJJJJJJJJJJJJJJDHIJJJJJJJJII
@1253126/1
attgaaaaccttgtagtggattcctaatattttttagtgaacctctctaa
+1253126/1
CCCFFFFFHHHGHJJJHIIHIIGIIJJJJJJJJJJJJIJJJJJJJJJJJJ
@1253384/1
attgaaaatttgcaaggtttggaggagttgtactaatttgtgtaattgaa
+1253384/1
@@@=DDDDHHHDHIIBFAEFHDGGGIIEGHIFGGIGIIHIBF@FIEGGG@
@4027240/1
ctcctccaaaccttgcaaattttcaatcatgaagcaagattttacctgaa
+4027240/1
@@@DDADDFDABFG><EGHGHII<HEGGBFFEHBFG>BDHHBDC@GFG9?
@4027241/1
ctcctccaaaccttgcaaattttcaatcatgaagcaagattttacctgaa
+4027241/1
@@@FFBDBHHHGGIHGIGHHJIJIJIGIIHIIIIGIIGIEGGHEEGHECB
@4027242/1
ctcctccaaaccttgcaaattttcaatcatgaagcaagattttacctgaa
+4027242/1
CCCFFFFFHHHHHJIJJJJJJJJJIJJJJJJJJJJJIIIJJJJJJJJJIJ
@4027243/1
ctcctccaaaccttgcaaattttcaatcatgaagcaagattttacctgaa
+4027243/1
CCCFFFFFHHHHHJIJJJJJJJJJJJJJJJJJJJJJJJJJJJJIJJJJIJ
@5435179/1
gacctccacagctcagttatgcgggaaatccagattatcaaaaagcttgg
+5435179/1
CC@FFFFFHHHHHJIJJJJJJJJIIIDIIJJJIIIIJJIIJJJJJJIIIE
@7490713/1
ttatgaatgtggcataggttctgtcaaaactgttgcgactagcacaacaa
+7490713/1
CCCFFFFFHHHHHJJJJJHIIJJJJJJJJJJJIJJJJJIJJJJIJJJJJJ
@619754/1
accagatcgttgttaaggaacacgcggtagcggaagattggctcg
+619754/1
@@@FFFFFHHHHFIIIJJJJJIJJJJJHHJFHIIGIIJIIJIJI6
@6094868/1
gtaaaagtgtgctccattggtttatcctctactgtacaactgtttacctg
+6094868/1
?=@DFFFDH?FHHIIJJJIJIGGJJIGIJIIJGIHGIJIJIGDEGHIJJI
@6094869/1
gtaaaagtgtgctccattggtttatcctctactgtacaactgtttacctg
+6094869/1
B@BFFFFBFFHHHJJJJJJJGIJJJJJJJJJIJJHGJJJJJIGIJIJJJJ
@6094870/1
gtaaaagtgtgctccattggtttatcctctactgtacaactgtttacctg
+6094870/1
CC@FFFFDHFHHFIJJJJJIHIJJJJJJJJJIJJIIJJJIJJIJJJJJJI
@8057828/1
aaaacattgaccaatcgccaccaatgcttggtgcagctatccactttgcc
+8057828/1
CCCFFFFFGHHHGJJJEHHIJJIJJJJJJJJHIJJIJJJIJJJJJJJJJJ
@5437824/1
gacgaagagactctcagcttcaacgccaaggacttcaactttgttcagtt
+5437824/1
@@@DDADDD>CF>FBB@F@CFDDEFGAD@FEHGC>DFHHIFIIIIIGGFG
@5438757/1
gacgaatgatgtgataaatatacctgcacacacgcatttttaaatttaaa
+5438757/1
CCCFFFFFHHHHHJJJJJJJJJJJGIIJJJJJJJJJJJJIJIJJJJJJJJ
@5438817/1
gacgaatggtaaagctgctaaaaaagcaggaaaagcccagaagaacgttc
+5438817/1
C@CFFFFFHFHHHJJJJJIJJJJJJJIIJJJIJIGIJJIIJJIJJJJFEG
@5438818/1
gacgaatggtaaagctgctaaaaaagcaggaaaagcccagaagaacgttc
+5438818/1
CCCFFFFFHFHHHJJJIJJJJJJJJJIJJJJJJJIIJJIIIIJJJIGFHG
@7493854/1
ttatgttttactaatttttcaataaagtacactttatttaagaacagggg
+7493854/1
@B@FFDDFHHHHGJIJJJJIGJAJIIIAFHGGGIJJJJJIJJJJJJJJJI
@4033403/1
ctcctgatcgagtaaatattgggaaggcacttatctttggtatcctttta
+4033403/1
CCCFFFDEHHDFCFIJIGHIGIJGIJJJJJJJJJIJJJGGHGIHIJJJJI
@7496068/1
ttattatattgtgaaaagggagcatttatttgatgcaaagtatagaggtt
+7496068/1
@@CFFEFFHHFFHGIGHHGIIIJJIIJIIJJJEIIIJJIJIIIJIIIIHI
@7496069/1
ttattatattgtgaaaagggagcatttatttgatgcaaagtatagaggtt
+7496069/1
@C@FFFDDFHFCFIIJJGIIEB>EHGHHIJIIJIIIJJGICGCGIIGIBD
@7496070/1
ttattatattgtgaaaagggagcatttatttgatgcaaagtatagaggtt
+7496070/1
CCCFFFFFHHHFHIJJJJJJIJJJJJJIIJJJJJJJJIGIGHIIIJJIHI
@2646041/1
ccatcactttgtcatcgaacgatgtcaccacctgattggtgatatcagcc
+2646041/1
CCCFFFFFHHHHHIIJJGIIIIIJIGGIJIIJEHGHIJJ:BFHIIIIIDH
@4035698/1
ctcctggccgatcagatacgcagaacagttgctgaggctctcagattagg
+4035698/1
?<<DDDBEFH?DF<DAGBFEGIIAGEIIF?G>GBBFGEH@FHI>GGH8B@
@7498343/1
ttatttaagaacaggggagaaaagtcacg
+7498343/1
CCCFFFFFGHHHHJJJJFHEHIIJHIJIJ
@8060907/1
aaaacctttaaagatgcgaataatagagaaattaccatccaacggtattt
+8060907/1
?@@ADDDDFFAHHCBACEGGGBDH@HFGGGGIIIIHGCHGC@DHIHDFH@
@8061722/1
aaaacgctgaaaaattccgtcggcaagaagttggccgatttgcagactct
+8061722/1
CCCFFFFFHHHHHJJIJGGHIIIJJJIJJIIEIIJJJJJCGGIIJIJIJG
@6098414/1
gtaaaatcttgcttcatgattgaaaatttgcaaggtttggagg
+6098414/1
@@@DDDDDFDCFB>BFHG9D<AEHICGHIGGE>HG:?FGFDF8
@6098415/1
gtaaaatcttgcttcatgattgaaaatttgcaaggtttggaggagttgta
+6098415/1
?@?DFFFFHHHHGHIJJJHIJHICHCHIE@HGHHG?EGIIGHIGHFIIDH
@6098416/1
gtaaaatcttgcttcatgattgaaaatttgcaaggtttggaggagttgta
+6098416/1
@@@FFFEEHHDGHEGEHG9FHHIAHHHIIIEH<BEEGAHHAFGADBFBHG
@6098417/1
gtaaaatcttgcttcatgattgaaaatttgcaaggtttggaggagttgta
+6098417/1
CCCFFFFFHHHHHJJJJJJJJJJJJJJJJJJJJJJFHIJJJJJIJGHIHI
@6100280/1
gtaaaattgaaattaaagcggaggtta
+6100280/1
BB@FFFFFHHHHHJJJJGEGIBHIGGI
@627574/1
accgagtgaacatgtgacatagaaaatacgtaagttgctcaatgtcgtcg
+627574/1
CCCFFFDFHHHHHJIJIIHIJIIIIJJJIJIJJJJIJJJJJJJIGIJIJJ
@627723/1
accgattaagaaaggggcagacaacttcatgtacaaatacctcaccttac
+627723/1
@@@FDDFFHGHGHJJJJIJIJJJJIIJJJJIIIIJJJIJJJIJIJJJJJJ
@627768/1
accgattcagcccccaccaagggaagggggcggcccccatcccaacagaa
+627768/1
?BCFDDDDHHDHHJJIJJJIIJJJIJJIHIGJCDDDDDBCCBDDCDDDDD
@3326703/1
cgcgaaaaccattatgttttactaatttttcaataaagtacactttattt
+3326703/1
CC@FFFFFHHHHHJIJHIJJJJJJJJJJJJJJJJJJIJFGIJJIIJIJJJ
@3326704/1
cgcgaaaaccattatgttttactaatttttcaataaagtacactttattt
+3326704/1
CCCFFFFFHHHHHJIJFHIJJJJJJJJJJJJJJJJJJJGHJJJIJJJJJJ
@3327070/1
cgcgaaattggcactggcaagtcaaagaagctagccaag
+3327070/1
@<;DDDDDHHF>CGHF>DF>EFADHCB?DHGEGC<?BGH
@3327071/1
cgcgaaattggcactggcaagtcaaagaagctagccaagagaatggcggc
+3327071/1
CCCFFFFFHHHHHJJJJIIIJFHIJIJJIIIAHGGIIGGFHIIJJIIIJA
@5443255/1
gacgcaataagtgatacaagaaaatatacagactaaagaaacgctcgtgg
+5443255/1
CCCFFFFFHHHHHJJJJJJJJJJJJIJJJJJJJJJJJJJIJJIJIGIIII
@8065086/1
aaaactgttgcgactagcacaacaaaaaagatggcgaaacaattagcagc
+8065086/1
CCCFFFFDHHHHHJIJJJJIJIJJJJJJJJJJIIIJJJJJJJJJJJJJHH
@1969319/1
cacacacgcatttttaaatttaaaaatttattcaagtcaaaaataatatg
+1969319/1
@;;ABD?D<@A@FFE@GBCFHAHBA9CB?GBC?B?::9????BGHBBBGD
@1969320/1
cacacacgcatttttaaatttaaaaatttattcaagtcaaaaataatatg
+1969320/1
CCCFFFFFHHHGHJJJJJJJJJJJJJJJJJJJIIIIGGIJJJJJJIJJIJ
@1969321/1
cacacacgcatttttaaatttaaaaatttattcaagtcaaaaataatatg
+1969321/1
CCCFFFFFHHHHHJJJJJJJJJJJJIJJJJJJJJIJHIJJIJJIIJJJJJ
@2648803/1
ccatcgcttgtcatgtgttgaaattccgcgaaattggcactggcaagtca
+2648803/1
@C@FDFADHDFHDHIFGGHGEHIIIIIIIIGGIIIIIIIIIIIGGII==F
@1970132/1
cacacatagtacctctccacaaaaagggaaataaacaaggatgtaagaac
+1970132/1
B@@FFFFDHHHHHGIIJJJJJJJJJJJJJJJJJJJJIGIIIJIIJJJJJJ
@8068279/1
aaaagaaattttgtgcatgagccaagtactgaaatatctgttgaacagct
+8068279/1
CCCFFFFFHHHHHIJJJJJJJJJJJJHIIJJJJIJJJJIJIJIHIJIJHI
@1970772/1
cacacatgttacataaatgtcaaaatttgacataatttgtggacataaag
+1970772/1
@@@D=DD??DF:DFHGAD<:4AFHHBFB?<F@CBCF>BE:;??:DB>BFC
@1970773/1
cacacatgttacataaatgtcaaaatttgacataatttgtggacataaag
+1970773/1
CCCFFFFFHHHHHJJJJJIJJIJJJIJJJJJJJJIJJJJIIJJIIIJJIJ
@1970774/1
cacacatgttacataaatgtcaaaatttgacataatttgtggacataaag
+1970774/1
CCCFFFFFHHHHHJJJJJJJJJJJJJJJJJIJJJIJJJJGHIJGIIJJJJ
@5449632/1
gactcccgtcagcgtcctccaggagttgctgagccgtcgcggcatcactc
+5449632/1
@CCFFFFFHFHGFJJJJJJJAHIIIHHIIGGCHIIJIIGIJJF8DFFFCE
@6104803/1
gtaaacagttgtacagtagaggataaaccaatggagcacacttttacttc
+6104803/1
CCCFFFFFFHHHHJJJHIJJJIGJJJIJJJJJJJIJJJJIIJIJIJJJJJ
@3332190/1
cgcgcaaaggtaaaatcgttctagacatactttatgctcttgacatttcg
+3332190/1
C@@DFFFFHHFHHJJJJJHIIJJJJJIJJJJJJJJJIJJJJJIJJIJJJJ
@6106314/1
gtaaacgtcagtttgcgtttcaatgcatcgataagacgaatggtaaagct
+6106314/1
CCCFFFFDHHHHHJJJIHIJJIJJJJJJJJJIJJJJIIJJJJJHIJJJJI
@6106315/1
gtaaacgtcagtttgcgtttcaatgcatcgataagacgaatggtaaagct
+6106315/1
CCCFFFFFHHGFHIIGH?GFHHHICHIJGICGHHIDFHEGGIJIIIJIJG
@3333720/1
cgcgcgaaaaccattatgttttactaatttttcaataaagtacactttat
+3333720/1
@CCFDFAFHHHHHIJJJJIIJJGJIJIJJJJJJIJJJJJJIIJJJJJJIJ
@3333897/1
cgcgcgtaaagtgaccaaagcaaagacgcaataagtgatacaagaaaata
+3333897/1
?@@DDD<@CB<<<CFHDHFC;ECC@GB@:DHAHIAF@GHCD@CGAC@@FF
@3333898/1
cgcgcgtaaagtgaccaaagcaaagacgcaataagtgatacaagaaaata
+3333898/1
@@@DDFFFHHGDBCGHGHIIIGGICHIBHIIIGDF8BF<FFHIEHIGEII
@3333899/1
cgcgcgtaaagtgaccaaagcaaagacgcaataagtgatacaagaaaata
+3333899/1
@CCFADFDBBDHFIDFHIG@HEEFGGHEEGIDGIGHIGIII>CBGCHGHH
@3333900/1
cgcgcgtaaagtgaccaaagcaaagacgcaataagtgatacaagaaaata
+3333900/1
CCCFFFDDHHGDHIIJJJJJJIJJJIJJJJJJIJJDFIIJJJJJJJJJJJ
@3335249/1
cgcggaatttcaacacatgacaagcgatggtgaactgcctttcgtgtggt
+3335249/1
CCCFFFFFHHHHHJJJJHIJJJJIIJJJJJIJJJJIJJJJJIJJIJHIJF
@3336242/1
cgcggcaatcgaaggtttcttgttatcgccggcagggggatgggtcacgt
+3336242/1
CCCFFFFFHHHHHIJAFHGIIGGHGIIIJJIJIIJJJJF9<AAD5;?CB9
@2652852/1
ccatgatgcactcggccggaccgattcagcccccaccaagggaagggggc
+2652852/1
B@@FDFFFHHHHHHIJIJJIIII@GGIJ@DEIIIBBHIJ;CAEBBBBB>=
@1973435/1
cacacgcatttttaaatttaaaaatttattcaagtcaaaaataatatgta
+1973435/1
CC@FFFFFHHHHHIJJGIHIIJJHIIIJJJJIGIDGIIJJIGJIEIIJII
@4047927/1
ctcgaaaactcaattggcgcacattcagcaggttttttaacagtttgaaa
+4047927/1
CC@DFEDDHHDHGJIEBBFIGEFGIIJIIICHDHGGIAGHIJJJJGGHIG
@8082215/1
aaaagcaggaaaagcccagaagaacgttcgactttcacttcattctatcg
+8082215/1
CCCFFFFFHHGHHGHGIEGIJJJGIIGIIJJIIEIIJIGGHEIIJJJGJC
@634822/1
acctctaaagctatctactcgttatataatcatcattcaaacattgaagc
+634822/1
@@@DDDDDFFFFFIIIFIIEF<F9CHECHCFFAFEGFFCFFFFBFBFIFE
@1978084/1
cacacttttacttcagctacttgaaccgtacgtcaa
+1978084/1
@<<B;DBDF?DDFGGIGHEGCHHEB@FBA@E?::DG
@1978085/1
cacacttttacttcagctacttgaaccgtacgtcaaatgtcgcaaattat
+1978085/1
CCCFFFFFHHHHHJJIJJJJJJIJIJJJHHIJHIJJJJJIIJJJJJJIIJ
@1978086/1
cacacttttacttcagctacttgaaccgtacgtcaaatgtcgcaaattat
+1978086/1
CCCFFFFFHHHHHJJIJJJJJJJJIJJJIIJJIJJJJJJHIJJJJJJJJJ
@4049315/1
ctcgaaagacttcgactttttactatttttgtatgcacaaaattcgttct
+4049315/1
@@@DDDBDFBBDBHBFFGGHHIHIIIGGEFHBCFGDHEHHHIGIGGGBHC
@2658981/1
ccattatcactttttgttgccgtgtgcccttgagaaatttgctgcctcaa
+2658981/1
CCCFFFFFHHHHHJJIJJJJJIFHGHIJJJJIJJJJJJJJIJJIJJJJJI
@638047/1
acgaaaggcagttcaccatcgcttgtcatgtgttgaaattccgcgaaatt
+638047/1
BCCFFFFFHHHHHJIJJJJJGIIJIJJJJJJJJJJJJJIJJJIJJJJIJJ
@5455661/1
gagaaacttaaagtaaaaataccatatgaaaggcattatttattactctg
+5455661/1
@@@FDFFFHHGHHFHIJHJEFHIIIIIIGIGEGIGHGEFIIIJIHHGIGH
@4049836/1
ctcgaaatcaataactcgacaaaaattgttcccttttgagctattgcgat
+4049836/1
<@@:DDDDDHHHDIAGFHHHGGGGIIGIHGGEGHIEEHGHGIIIIIIGBH
@4049837/1
ctcgaaatcaataactcgacaaaaattgttcccttttgagctattgcgat
+4049837/1
B1=DFFFFGHHHHJIIJJGJJJJJJIIJJJJJJJJJJIIJIJIIJJJJJJ
@4049838/1
ctcgaaatcaataactcgacaaaaattgttcccttttgagctattgcgat
+4049838/1
BB?BDFFFHHHHHIIJJJJIJJJIJJJFEGGGIJJJJJJIIJJJJJJGGJ
@4049839/1
ctcgaaatcaataactcgacaaaaattgttcccttttgagctattgcgat
+4049839/1
CCCFFFFFHHGGGIJIJIJJJJJJJJJJHGJJJJJJJIIJJJJJIJJJJJ
@4049840/1
ctcgaaatcaataactcgacaaaaattgttcccttttgagctattgcgat
+4049840/1
CCCFFFFFHHHGHJHGIGIIJJJJJIJJIGJJJJJJJIJJIJJJJJJIJJ
@4049841/1
ctcgaaatcaataactcgacaaaaattgttcccttttgagctattgcgat
+4049841/1
CCCFFFFFHHHHHJIJJIDIJJJJJJIGFGIJJJJJJJJIHIIJJJIJJI
@4049842/1
ctcgaaatcaataactcgacaaaaattgttcccttttgagctattgcgat
+4049842/1
CCCFFFFFHHHHHJJIJIJJJJJJJJJJJIIJJJJJJJJJJJJJJJJJJI
@4049843/1
ctcgaaatcaataactcgacaaaaattgttcccttttgagctattgcgat
+4049843/1
CCCFFFFFHHHHHJJJJJIIJJJJJJIJIJJJJJJJIIIIHJJJJJJJJJ
@4049844/1
ctcgaaatcaataactcgacaaaaattgttcccttttgagctattgcgat
+4049844/1
CCCFFFFFHHHHHJJJJJIJJJJJJJJJIJJJJJJJJJJJJJJJJJIJIJ
@4049845/1
ctcgaaatcaataactcgacaaaaattgttcccttttgagctattgcgat
+4049845/1
CCCFFFFFHHHHHJJJJJJGJIJJJJIIIJJJIJJJJJGIHIIGIJJJJJ
@4049846/1
ctcgaaatcaataactcgacaaaaattgttcccttttgagctattgcgat
+4049846/1
CCCFFFFFHHHHHJJJJJJIJJJJJJJJIIHIJJJJJJJIIJJJJJJJJI
@4049847/1
ctcgaaatcaataactcgacaaaaattgttcccttttgagctattgcgat
+4049847/1
CCCFFFFFHHHHHJJJJJJJJJJJJJJJIJJJJJJJJJJJJJJJJJJJJJ
@4049848/1
ctcgaaatcaataactcgacaaaaattgttcccttttgagctattgcgat
+4049848/1
CCCFFFFFHHHHHJJJJJJJJJJJJJJJJJJJIJJJIIGDHIJIJJJIJJ
@4049849/1
ctcgaaatcaataactcgataaaaattgttcccttttgagctattgcgat
+4049849/1
CCCFFFFFHHHHHJJJJJJJJJJJJJIJJJJJJJJJJJJJIIJJJIJIJI
@4049850/1
ctcgaaatcaataactcgataaaaattgttcccttttgagctattgcgat
+4049850/1
CCCFFFFFHHHHHJJJJJJJJJJJJJJIJJJJJJJJJJJJJJJJJJJIIJ
@4049851/1
ctcgaaatcaataactcgataaaaattgttcccttttgagctattgcgat
+4049851/1
CCCFFFFFHHHHHJJJJJJJJJJJJJJJIIJJJJJJJJJJJIJJJJIJJI
@4049852/1
ctcgaaatcaataatgcaatgtgtttaaatatttgtcgagtcaaaagcga
+4049852/1
CCCFFFFFHHHHHJJIJIJJJHHJJJJJIJJJJJJIIJIJIIJJJJJIIJ
@2659492/1
ccattattatacaatatatcctcaaactagggaagacttatctcatccaa
+2659492/1
:@@??ADDDDH?:ABA?CABDDGHIIED??<FE@?F@CEBDGFHCHB@BD
@4050902/1
ctcgaaccagaaacagcaaaattcggcaaaccagaaaaattggctgatgg
+4050902/1
@@@FDFFFHGHHHJJIIIJIIHJJIJJJJJJJIJIJIJJJJIJIJJFIGI
@639709/1
acgaagttaacagatgaaggtatagctgcaccagcatctaattcacattg
+639709/1
@C@FFFDEHHDDHFHGGIEGEHCIIHIIBHEGCHIEGGDDGGHGEBGHIG
@2662512/1
ccatttcatagaatggtggtggccatctgcgggacatgcacatctcttgg
+2662512/1
@@@DDFFFHHHGHJGIGD@F=FGGGIGIIJAGGGBGIHGGIGICHGIIHA
@2663212/1
ccatttgttgctcgatgggggtcatatatagtcctgataaatcaatatta
+2663212/1
CC@FFFFDHHHHHJFIIJJJJ:DHIGIIJJIGIIJJIJF???BGIHIJJI
@1269017/1
attgcgtctttgctttggtcactttacgcgcgaaaaccattatgttttac
+1269017/1
CCCFFFFDFDFGHIJJIJHIJJIJJIIIJJIIHJJJIJIIJIJJGHGHHF
@2665317/1
cccaaaacatgaccatgatgcactcggccggaccgattcagcccccacca
+2665317/1
@@@FFDABCFD>CFAGEDGGHHIIIIDIIGIIIIAAGHCGCGDDBE<?DC
@2665318/1
cccaaaacatgaccatgatgcactcggccggaccgattcagcccccacca
+2665318/1
CCCFFFFFHHHHHJJJJJJJJJJJJJJJJJJJJIJHJJJJJJJJHHFFFD
@3344041/1
cgcgtgtaaagtgaccaaagcaaagacgcaataagtgatacaagaaaata
+3344041/1
@CCFDFFFHHHFHJJJGIIHIJJJJJIJJJJJJJIBGHIJJJJJJJ9FHI
@1273058/1
attggactcacggcgactctgttaaacggcaattgtcaaccacatgaggt
+1273058/1
@CCFFFFFHHGHHJJJJIJIJIJJJJJJJJJJJJIHIJJJJJJJJJJHHC
@5458125/1
gagaaattaccatccaacggtattttgaaacagaaaaaaagg
+5458125/1
@@@DDDDDFD<FDII@FFG@AF;EHHHHGEG>FGIIIIG6@C
@4057728/1
ctcgacaaaaatttaaacacattgcattattgatttcgaggaaataatac
+4057728/1
BC@FFFFFHHHHHJIIJIIJFJJJIIJIIJJGGIJIJJGHGGIJJIIGIJ
@4057729/1
ctcgacaaaaatttaaacacattgcattattgatttcgaggaaataatac
+4057729/1
CCCFFFFFHHHGDIIJJJJGJJJIJJJJJJJJFIIJJJHHGGEHGIJFII
@4057730/1
ctcgacaaaaatttaaacacattgcattattgatttcgaggaaataatac
+4057730/1
CCCFFFFFHHHHHJJJJJJJJJJIJJIJJJJJJJJJJJJJJJJJJJIJJJ
@5459106/1
gagaaatttgctgcctcaaaaacgtatgacaaaactatagagaaacc
+5459106/1
@;?DABDDFHF<F>F@>BEIIIGBAEBDGIIIGGCIIICEGIEGHIG
@8088345/1
aaaaggtgggaaatgttgactgttgtagctgattaaggggtgtattctat
+8088345/1
CCCFFFDDHHHHHJJIIIJJJJIJJIJJJJJIGIIJIJJJHHHIIJJJJJ
@5460145/1
gagaactcttggaactcgaaccagaaacagcaaaattcggcaaaccagaa
+5460145/1
@@@DFFFFHGHHDIIIJJIIJJJGIJIFHGIJJJJIJJJJJIJIGIIGHI
@4063911/1
ctcgagggcatgatgagcagccgagccc
+4063911/1
B@CFDFFFHGHHGIIIIIGIGJIDGGHI
@4063912/1
ctcgagggcatgatgagcagccgagcccttggcttccttcggagttttgc
+4063912/1
@@@FDDFFHDBHHIIEDGHIIIG:FBAGGCHECEBDDGICGEHH@EHGGI
@4063913/1
ctcgagggcatgatgagcagccgagcccttggcttccttcggagttttgc
+4063913/1
CCCFFFFFHHHHHJJIJJJJJJJJJJJIIIJFJJJIIGJIIFAG@GGIII
@2668339/1
cccaaacttttcggggtgcaatcttcttttccggaaaatgctcgaaaact
+2668339/1
?@@DDDDDHHDBHGDH8@EBF9EEGHAFCCHH7FDHDHFDGGIGGG@AC7
@1984496/1
cacagcatagtatccctgataaaagcattgcagattgtgtagaagcagtt
+1984496/1
@@@DADFDDHFBDHBHGAHEEHHGCGFBDFEGG@GGEG9CGG>DAD;?BF
@1276186/1
attggatctatgactgtgtatcgatagctgttcactttttggtcatgatt
+1276186/1
@@@DDFFFHHHHHJJJHIJIJJFIJJJJIJIIIIIIJJJJDBHFCGGGIJ
@651511/1
acgtaagatatcctaaactcacttttttccgaaaaaatatcgcaatagct
+651511/1
B@BDDFFFHHHHHJJJJJJJIIJJJJJJJJJJJJIJGIJIIGIJJJEGHH
@4067914/1
ctcgatctggctctcactaagaacgacatctgtagatataagctccaaat
+4067914/1
@CCFFFFFHHHFHJJJJJJJJIJIGIIJJJJJHIIJJJJJJJJGHIJIJJ
@1989655/1
cacaggtttcacaacaacaacctggaacgagacaacagcaccctggtcct
+1989655/1
@@@DDD:DFBFDFH@BDEGGIIIIGBHGHBIGGGGDD?GGHIIHIIGGHG
@1989656/1
cacaggtttcacaacaacaacctggaacgagacaacagcaccctggtcct
+1989656/1
CCCFFFDFHHHHHJJJJJJJJJIJJJJJJJJJJJGJJJJJJJJJIIHHIJ
@8092447/1
aaaagtttatttatcatacacaggtaaacagttgtacagtagaggataaa
+8092447/1
CCCFFDFFHHHHHJJJJJJJJJJJHHGJJJJIJJIJJJJHFHIIJJJJJI
@8092448/1
aaaagtttatttatcatacacaggtaaacagttgtacagtagaggataaa
+8092448/1
CCCFFFFFHHHHHIJJJJJJIIJIHHJJJJJIJJJJJJJIIIIJJJJIJJ
@654699/1
actaatttgtgtaattgaagttcgtattatttcctcgaaatcaataatgc
+654699/1
CCCFFFFFHDFFHJIJJJIIJGJJIHIJJJJIIGIIGGFGHGEHIIGIIE
@654700/1
actaatttgtgtaattgaagttcgtattatttcctcgaaatcaataatgc
+654700/1
CCCFFFFFHHHDHIJJJJJJHIJIHJJJJIJIIIJJJIJJJJIJJJJJJI
@1991124/1
cacagtcatagatccaatcctataattatccatttcctgtaattctggtt
+1991124/1
CCCFFFFFHHHHHJJJJJJJJJJJJJJJJJJJJIJIJJJHJGHGIJJIFH
@3352440/1
cgctagcgatctcctgcaagaactgaacaaagttgaagtccttggcgttg
+3352440/1
CCCFFFFFHHGHHJGIJJJJIJJJJJJJJJJJGIEGHG?FGIIJJJJJJJ
@4073738/1
ctcgatttggaccagttcgtatttgggagtgatgccgcgacggctcagca
+4073738/1
BCCFFFFFHHHHHIJHIIJGHJJJJJJJJFHIIJJJJJJJIIHHFFFFEE
@4073739/1
ctcgatttggaccagttcgtatttgggagtgatgccgcgacggctcagca
+4073739/1
CCCFFFFFHHHHHGIHIJJFHIJJJIJGJFHIHHIIJJJGGIGHFFFFDE
@4073740/1
ctcgatttggaccagttcgtatttgggagtgatgccgcgacggctcagca
+4073740/1
CCCFFFFFHHHHHIJGJJIGHIIJJJJIJGHIIIIIJJJJJJHFFFFFEE
@4074758/1
ctcgcaaatgtagaaggcagattgttaccctccacgggtaaatcctgcaa
+4074758/1
CCCFFFFFHHHHGJJJJIJIJIJJJJJJJJJJJJJJJIFHIJIJJJJJIG
@656624/1
actatataaaaaattacattcagtatcgatagataatattgatgattata
+656624/1
CCCFFFFFHGHHHJJIJIIJJJJIGJJJJJJJJJJIIJIIIJJJJJJJIJ
@656625/1
actatataaaaaattacattcagtatcgatagataatattgatgattata
+656625/1
CCCFFFFFHHHHHJJJJJJJJJJIJJJJIJJJJJJJJJJJJIJJJJJJJJ
@656626/1
actatataaaaaattacattcagtatcgatagataatattgatgattata
+656626/1
CCCFFFFFHHHHHJJJJJJJJJJJJJJJIJJJJJJJJJJJJJJJJJJJIJ
@657084/1
actatgtgtgtttggctagattctgtttgacattcgaaaagtaaacgtca
+657084/1
CCCFFFEFDFHHHIJJJJJIIJJJJJJJJJIJJJJJJJJJJHIJJJJHII
@8095894/1
aaaataatagttcttcaagatatatttttcaggggatcatgaagctcgct
+8095894/1
CCCFFFFFHHHHHJJJJJJIIJJJJJJJJJJJJJJIJIJJJIJJJJJJJJ
@658678/1
actcccgtcagcgtcctccaggagttgctgagccgtcgcgg
+658678/1
@@@DDDDDFA<FD?CFBFF;?G8EEBDA>GFGFCFFE>EFB
@8097982/1
aaaatacgtaagttgctcaatgtcgtcgtttgacatatcgttgtcatccc
+8097982/1
CCCFFFFFHHHGHJJJJJJJIIIJJGGIIJI?@FEGGGGHHFAGEECGIJ
@1284169/1
attggtttatcctctactgtacaactgtttacctgtgtatgataaataaa
+1284169/1
CCCFFDFFHHHHHJJJJJJIIJJJJJJIJJJJJJJIIFIIIHIJJJJJJJ
@1284170/1
attggtttatcctctactgtacaactgtttacctgtgtatgataaataaa
+1284170/1
CCCFFDFFHHHHHJJJJJJJJJJJJJJJJJJJJJJJJIJIJJJJJJJIJJ
@3360401/1
cgctgagaaagctatggttgagtgaaaaaggtgggaaatgttgactgttg
+3360401/1
CCCFFFFFHHGHHHIIIEHGCE<FEHIIIGI9EHIAGGCHBHD<FGG?FB
@2678854/1
cccaaggataacctctctgtcggtagatttccgtgaagtggtccgtgccc
+2678854/1
CCCFFFFFHHHHHJJJJJIHHIICFHIJJJJJJHIJJJHIIHHIJGJJJJ
@6131758/1
gtaagatatcctaaactcacttttttccgaaaaaatatcgcaatagctca
+6131758/1
@<@FFDFEHGHFFIIIIIIEDDFHEHIIIBGIIIHIIGIGIGFHGHHIID
@1992744/1
cacagttactaaagctgatgataccatacagagtaataaataatgccttt
+1992744/1
CCCFFFFFHHHHHJJIJIJJIJJJJJJIJJJJJIIIJJIJJJJJIJJJJJ
@6133571/1
gtaagctatccagctccgacgtactatgcccatttagctgcggccagagg
+6133571/1
B:BDFFFFHHHHGJJIIJJIIHHJJJJJJJJJJJJJJJIJJJIIJJJJIJ
@2683206/1
cccaatctagccactcttatacgcagtggtctcaatcgcaacagacatct
+2683206/1
CCCFFFFFHHHHHJJJJJIJJJIJJJHIJHHIJJJIIIJJJJJJJJJJJI
@1995998/1
cacatactttattcgtcatcgctccccacgagcgtttctttagtctgtat
+1995998/1
CCCFFFFFGHHHHJJEHIJJGJJJJJJJJIJBHJHIIIJIIJJIIJJIGI
@660400/1
actgaatcaaaaaattctccatcgttacaataagttattcggacaagtta
+660400/1
CCCFFFFFHHHHHHIJIIJJJJJJJEHJIJGJJJGIJIIJIIJJJJJGIJ
@661767/1
actgcttctacacaatctgcaatgcttttatcagggatactatgctgtgt
+661767/1
CCCFFFFFHGHGHJJJJJJJJJJIIJJJJJJJJFIJJJJJIIIJIJJFG?
@664822/1
acttaagcacacatgttacataaatgtcaaaatttgacataatttgtgga
+664822/1
CCCFFFFFHHHHHJJIJJJJJJJJJJJJIIJJJJJIJJJJJJJJJJIJII
@1996706/1
cacatatctaggggtaagaaaatttaatctggctgaagtatgatcgacat
+1996706/1
CCCFFFFFHHGHHJ@EHIIJJICHJJJJJJIIJJJIHIHIIGJJJJJJJJ
@1291502/1
attgtttatttttatacaaaagaatctgaaaattgtaaatctacacaaaa
+1291502/1
CCCFFFFFHHHHHJJJJJJJJJJJJJJJJJJJJJJJIIJJIJJJIJIJJJ
@1999054/1
cacatctcggatcttgctactaatattcgattcgataggtgctttgtctg
+1999054/1
CCCFFFFFGFFHDGIIJJIJJIJIHGIIIGIIJGEIHJJHGHIIHIIIIJ
@1999055/1
cacatctcggatcttgctactaatattcgattcgataggtgctttgtctg
+1999055/1
CCCFFFFFHHFHHIHIIGJJIJJJJJIJJEIJJJIIJJJHGGIJIJIIJJ
@1999056/1
cacatctcggatcttgctactaatattcgattcgataggtgctttgtctg
+1999056/1
CCCFFFFFHHHHHIJJJJJJJJJJJJJIJJJJIJIJJII?BGHJJJJJJJ
@1999057/1
cacatctcggatcttgctactaatattcgattcgataggtgctttgtctg
+1999057/1
CCCFFFFFHHHHHJJDIEHIIJJIIIIJJGIIJJIJJJICFGGJJIIHJJ
@1999058/1
cacatctcggatcttgctactaatattcgattcgataggtgctttgtctg
+1999058/1
CCCFFFFFHHHHHJJIIJIIJJJJJJJJJJJJJJIJJJJDHIJJJIIJJJ
@1999059/1
cacatctcggatcttgctactaatattcgattcgataggtgctttgtctg
+1999059/1
CCCFFFFFHHHHHJJJIJJJJJJJIJJJJJJJJJHGIIGDGHIJJJJJJJ
@1999060/1
cacatctcggatcttgctactaatattcgattcgataggtgctttttctg
+1999060/1
CCCFFFFFGGHGHJIGIIJJJIJIIJJJIJJJJIJIJII?DGIJIJJIIG
@1999426/1
cacatcttgtgagccgccattctcttggctagcttctttgacttgccagt
+1999426/1
CCCFFFFFGHHHGJIJJJGIJGGIJJJIIJJGGGHIIIJHGIJJGIIEGH
@2002791/1
cacattcataagtgaattctctacagtgtggcg
+2002791/1
???D?DDB?C::DB@<EBC@EF:<A<F@FF72?
@2003522/1
cacattgcattattgatttcgaggaaataatacgaacttcaattacacaa
+2003522/1
@CCFDDDFHHHGHJJJJJJIJGGIIIJJJGJIJIGIDHIJJI@AHGJEGI
@4766723/1
cttcattgtgattctcgaataaatgccagagatgataagcagattccaat
+4766723/1
CCCDDFFDAFFHHGGGEGIGGIIIIJJHIGHHIJIJIJIIJIIIJGIJJI
@8108393/1
aaaatatatcttgaagaactattattttttttttatttttcatcacagtg
+8108393/1
@@8BDFDDFFHGGBEHBHIJIIDEHIJJJIJJJJIJJJGGGHGGGIGHHI
@4767283/1
cttcatttgaatctatggaagttcgtattattcctcgaaatcaataactc
+4767283/1
@CCDDDFFGHGHHJGGIJGIJHIJJGGIJCGIIIJJJJJJGIJJGIIDHG
@4767284/1
cttcatttgaatctatggaagttcgtattattcctcgaaatcaataactc
+4767284/1
CCCFFFFFGHHHHJJJIJGIGFIJIHIJJGIJIJJJGIJJJEHJJJJIJJ
@4767285/1
cttcatttgaatctatggaagttcgtattattcctcgaaatcaataactc
+4767285/1
CCCFFFFFHHHHHJJIIJIJIFIJJHJIJIJJJJIJJJJJJJJJJJJJJJ
@2695323/1
cccacctttttcactcaaccatagctttct
+2695323/1
11==:@DDFFAF8<:<?EGB@CBFAFH>B>
@2695324/1
cccacctttttcactcaaccatagctttctcagcgtgtttaatttcgttc
+2695324/1
CCCFFFFFHHHDFGHHIJJJIJIJJJJJJJJIJJJHHDHIBG>FGBDFHE
@2695325/1
cccacctttttcactcaaccatagctttctcagcgtgtttta
+2695325/1
CCCDDFDFHHHBCEEECGHIDBFFHCHIGBEEGEAC?:?D9?
@2695326/1
cccacctttttcactcaaccatagctttctcggcgtgtttta
+2695326/1
CCCFFFFFHHHHHJJJIJJJIIIGIJJJIJIJIJJH@0?D39
@4775626/1
cttccatcaaaggctggatatctttttgggtaatgttgctgcctaaagag
+4775626/1
CC@FFFFFHHHHHIIJJEIEHGIGJJJIJJCGHIGGIHIIIIIIJJJJJJ
@4775627/1
cttccatcaaaggctggatatctttttgggtaatgttgctgcctaaagag
+4775627/1
CCCFFFFFHHHHHIJJJIIJJJIJJJJJJJFHIJJJJJIJJJJJJJJIJJ
@668841/1
actttattcgtcatcgctccccacgagcgtttctttagtctgtatatttt
+668841/1
?@@FFADFBACFHGGHEHEDFECE@@DG:0?@<FHG4B09B4C88CDAFD
@2009668/1
caccaagcattggtggcgattggtcaatgttttttcttcgatgtccacgt
+2009668/1
CCCFFFFFHHHHHEGIIIGHIIJFGIGGIIGIJJJFGIHJIJJGHGIIIH
@669424/1
actttgttcagttcttgcaggagatcgctagcgaacaatccttcgaggta
+669424/1
CCCFFFFFHHHHHJJJJJJJJJJJJJJJJJJJJIJJJJJIJJJIJJJJHI
@2010870/1
caccaatcaggtggtgacatcgttcgatgacaaagtgatgg
+2010870/1
?8=?DDBDDD8CDEEII9BEBEE?FEE<?EDDDD@:?9:B<
@2010871/1
caccaatcaggtggtgacatcgttcgatgacaaagtgatgggcaatccca
+2010871/1
CCCFFFFFFHHFHIDHIIIFGGGIHGHIJIJJJJIDFHJIEEEHGGIIJI
@2010872/1
caccaatcaggtggtgacatcgttcgatgacaaagtgatgggcaatccca
+2010872/1
CCCFFFFFHGHHHIGIIJJJJIFGHIIIJJJJJIJGGIIIIJJIIJJJJJ
@2010873/1
caccaatcaggtggtgacatcgttcgatgacaaagtgatgggcaatccca
+2010873/1
CCCFFFFFHHHBFHDHGIEHIIHGIIHIJIIJIJJDHGIJGIJHHJJJJI
@2010874/1
caccaatcaggtggtgacatcgttcgatgacaaagtgatgggcaatccca
+2010874/1
CCCFFFFFHHHFHJGIIJJJJJJJJJIIJJJJJIJFGGIJFJJHJJJJJH
@2011424/1
caccaatgcttggtgcagctatccactttgccagtggccgtctgctacgg
+2011424/1
CCCFFFFFHHHHHHIJJJJJJJJJJJJJJJJJIIGHJJJJGHIJJJJJII
@8112633/1
aaaatatcgcaatagctcaaaagggaacaatttttgtcgagttattgatt
+8112633/1
CCCFFFFFHHHHHJJJJJIJJIIJGIIJJIIJJJJJIIIHGBDHGGGGII
@4091329/1
ctcgcttttcaaattctcgtgacttttctcccctgttcttaaataaagtg
+4091329/1
@=?DDFFFHHGHHJJJIJJIJJIJIJIJIHJJJGIGHIIJIEIJJJJJEH
@4091330/1
ctcgcttttcaaattctcgtgacttttctcccctgttcttaaataaagtg
+4091330/1
@@@DDDDDDBHHFIIGGHGGIHFEGHEHIHDHHIJIJGDHGFGGGEDB?D
@1301917/1
atttaagaacaggggagaaaagtcacgagaatt
+1301917/1
11:=42=AB:CDDEIE:DEEIE3CEA<B<?DD<
@1302162/1
atttaagaggcttttaaaatttaacgtttagcagtcttctttttagaata
+1302162/1
CCCFFFFFHHHHHJJIJJJJJJJJJJIJJJJJJJIJJIJJIJJJJIJIJJ
@1303124/1
atttaaggcatctattatacaaaaacaatgtgaattagatgctggtgcag
+1303124/1
CCCFFFEFHHHHHJJJJJJJJJJJJJJJJJHIJJJJIJJJJJJIJFHJJJ
@4094251/1
ctcggatcttgctactaatattcgattcgatagg
+4094251/1
@@@DD1ADFF48::C@BF@C?E<CE9F<;C<F@G
@4095502/1
ctcggcaacatatttccacgacaaacctgaactcttcgaagtatgggcca
+4095502/1
CCCFFFFFHFHHGIIJJJJJGIIIIIJJHIGIIIJGJIGHIHHIIIIBHI
@4095503/1
ctcggcaacatatttccacgacaaacctgaactcttcgaagtatgggcca
+4095503/1
CCCFFFFFHHHHHJJJIJJJJJJJJJJJIGGIJIJIIIGHGHIJIIJJIJ
@670026/1
agaaaaaaatgtcaaaattttgcaaattatgtggcattttgacatttatg
+670026/1
CCCFFFFFHHFHHIJIJJJJJJJJJJJJJJJHIJJIJJJJJJJJJIJJJJ
@2702472/1
cccagatggcattcatgcagaaccgattaagaaaggggcagacaacttca
+2702472/1
CCCFFFFFHGHHHJJJJJJJJJJJJIHIJJJJIJJIIJIIJJJIJJJJJJ
@2702473/1
cccagatggcattcatgcagaaccgattaagaaaggggcagacaacttca
+2702473/1
CCCFFFFFHHGHHIJJJJJJIJJIJJJJIJIIJIJJDHBGHIJJIJJJJI
@2702474/1
cccagatggcattcatgcagaaccgattaagaaaggggcagacaacttca
+2702474/1
CCCFFFFFHHGHHJJJJJJJJJJJJIJJJIJJJJJIIJJIJJIIJJJJJJ
@2702475/1
cccagatggcattcatgcagaaccgattaagaaaggggcagacaacttca
+2702475/1
CCCFFFFFHHHHHJJIJJJJJJJJJIJJJJJJJJJJJJGIJJJJJJJJJI
@2702477/1
cccagatggcattgatgcagaaccgattaagaaaggggcagacaacttca
+2702477/1
CCCFFFFFHHHHHJJJJJJJJJIJJIIJIHIJJJJJIJJIJJJIJJJJJJ
@2703745/1
cccagccccaacaaggaggtaaaaagaagaaacaaaaacaacctgaacaa
+2703745/1
@@@DDDD?12<:DFFI:CG2AEA9?F?@BEFFEGFII;DBFECAEIIIIA
@3373484/1
cgctttatcgggttctgctaagtggtaagtagaaggtaagccacttaagc
+3373484/1
@@@DFFDFFGFHFECFB>HHGI9CGACHHFCBEHGE?CEGHIIIIIG?DF
@4096731/1
ctcggccggaccgattcagcccccaccaagggaagggggcggcccccatc
+4096731/1
CCCFFFFFHFHHHHDGHIGIIJJJHJIIIIIIIJIJFDFCBDDDDDD5?C
@3374463/1
cgcttttcaaattctcgtgacttttctcccctgttcttaaataaagtgta
+3374463/1
BC@FFFFFHHHGHIIIIEHGIHIIJE@HHIIGGEEFIIJIJIIJJGIIJI
@3374464/1
cgcttttcaaattctcgtgacttttctcccctgttcttaaataaagtgta
+3374464/1
CCCFFFFFHHHHHJJJIJJJJJJJJJJJJJIJJIJJJJIIJJJJJJGIJI
@3374696/1
cgcttttgactcgacaaaaatttaaacacattgcattattgatttcgagg
+3374696/1
@@7DDDFFHFGHHJJJJJIIJJJIJJHIJIJJJIIJJJIGIIJJJJJJJJ
@4097842/1
ctcggctgagaatcggtattcgggactgaaagacactaagattaccaagt
+4097842/1
CCCFFFFFHHGHHIJJCBGIEHIG:?CDHHGDCFCE<GFAHGEIJGIHII
@4097879/1
ctcggctgctcatcatgccctcgagtacctcaaaatcatgaccaaaaa
+4097879/1
@CCFDFFFFFHGDGEGECHH<F?@E:CEG9CBDHI<99?9?BG9DGII
@3376625/1
cggaaaagtgactcccgaacaagccaatcagaccaacggaacgcccggag
+3376625/1
@@@FFFFFAFFHFGIJJIJIJJIGCEH@FHEIJJJJJJGIIIIIJGIGGF
@3376626/1
cggaaaagtgactcccgaacaagccaatcagaccaacggaacgcccggag
+3376626/1
CCCFFFFFDHHHHJJJJIIJJJGIIIJJJJJJJJJIJJIJIIJJJJJHHF
@1312364/1
atttaattttgacatgttagaatgccctattgaaaaccttgtagtggatt
+1312364/1
B?:BDFFFHHHHHJJJJJJJIJJIJJJIJJJIJJJJJJJJJJJJGIJIJI
@2711728/1
cccagtttagtggccaactcttcgtcactcgcaaatgtagaaggcagatt
+2711728/1
@@CDFDEFGHHHHJIJJIJJGCCHGGHHIJGIIIEHIHGIIJEEHGGIBH
@3383107/1
cggaacaggcaaaactccgaaggaagccaagggctcggctgctcatcatg
+3383107/1
CC@DFFFFHHGHHJIIJJJIJJJJJJJFGIJIGGJIJIIDGIGJIJJJIG
@3383108/1
cggaacaggcaaaactccgaaggaagccaagggctcggctgctcatcatg
+3383108/1
CCCFFFFFGHGHHJJJJJGIJJIIJJJJJJJJGIIJIJJEID>AEGHIIE
@8120689/1
aaaatcttgcttcatgattgaaaatttgcaaggtttggaggagttgtact
+8120689/1
CCCFFFFFHGFHHJJJGHGGGHJHIIIJJIJGGCFGHGBGG?FHIIIJFE
@3383672/1
cggaacgcccggagcggctgatatcaccaatcagg
+3383672/1
@@@DDDDDHHHHHIIIIGDB8???D?DGFH<887C
@8122649/1
aaaatgcgtgtgtgcaggtatatttatcacatcattcgtcgtgtaccaca
+8122649/1
CCCDFFFFHHHHFGGJGIGHHGIJJJGJJIIIJIJJIIGIIGIIJJJJJJ
@8122747/1
aaaatgctcgaaaactcaattggcgcacattcagcaggttttttaacagt
+8122747/1
CCCFFFFFHDHHHJJJJJJJJGIIGEEHIGIJJJIJJIJJIJIJJJJIIF
@2715557/1
cccatcccaacagaaggggtaaccgcaaggggcacggaccacttcacgga
+2715557/1
CCCFFFFFFHHGHIJIJJJCGHHJIIIJJJJIGIGIGIIGJJJJHHHGFF
@2717252/1
cccatctttttcactcaaccatagctttctcagcgtgtttaatttcgttc
+2717252/1
CCCFFFFFHHHHHJJJJJJJJIJJJJJJJJJJJJJGGIIJIJJJJHJJJI
@8125283/1
aaaatgtcaaaattttgcaaattatgtggcattttgacatttatgtgaca
+8125283/1
CCCFFFDFHHHHHJJJJIIIEGGIGJJJJJJJJJIJJJGJJJJIJIJGGI
@675049/1
agaaaagtcacgagaatttgaaaagcgagcttcatgatcccctgaaaaat
+675049/1
CCCFFFFFHHHHHJIJJJJJJJJJJJJJJJJJJJIJJIJJJJJJJIJJJJ
@678201/1
agaaaattcaagatccagtgtttaaggaactatcagatgttggtccgcca
+678201/1
CCCFFFFFHHHHHJIJJJHIJJJJJJJJJJJJJJJJJJJJJJJJJJJJJJ
@3385111/1
cggaagatcgaagaaagacgccaaacattcggcagccaagaacttgctgg
+3385111/1
BCCDFFFFHHFHFHJJIIJJIJGIIGGHJJJIIFGIJIIIJIIIJIJIJI
@2724244/1
ccccaaccccaacaaggaggtaaaaagaagaaacaaaagcaacttcaaca
+2724244/1
CCCFFFFFHHHHHJJJJIJJFGIIJJIJJJJJJJJJJJJGHIJIJIIJJJ
@681120/1
agaaagacgccaaacattcggcagccaagaacttgctggatctcttggtc
+681120/1
CCCFFFFFHHHHHIJHJIJIJJGIJJJJGIJJIJJJIIIIJJJJJJFIJI
@8130403/1
aaaattcgttctacatatgaaacatgtcagttatatattcacctttatat
+8130403/1
CCCFFFFFHHHGHJJJJJJJJJJJJJJJJIHJJJJJJJJJJJJJJJJIJJ
@8130404/1
aaaattcgttctacatatgaaacatgtcagttatatattcacctttatat
+8130404/1
CCCFFFFFHHHHHJJIJJIJJJJJJIEHIJHIJJJGJJIJJJJJJJJIJI
@3394645/1
cggaccacttcacggaaatctaccgacagagaggttatccttgggggaag
+3394645/1
C@@FFFFFHHHHHJJJJJJJJJJJJJJIJJIIJJGGHGIJJJJJIJJHHH
@3394646/1
cggaccacttcacggaaatctaccgacagagaggttatccttgggggaag
+3394646/1
CCCFFFFFHHHHHJJHIJIJJJJIJIGHIIJJJJDEIJJIIJJJJJJEHH
@3395183/1
cggaccgattcagcccccaccaagggaagggggcggcccccatcccaaca
+3395183/1
CCCFFFFDDFHHFIJJJJGIJGIGHIIJJJIGGBBDD@BDDBDDDDCCD@
@1331919/1
atttatcaaggttttcaaactgttaaaaaacctgctgaatgtgcgccaat
+1331919/1
C@CFFFFFHHGFHIJJJJJIJIHJJJIJJJJJIGJIJJIIJGIIJIJJGI
@1331987/1
atttatcacatcattcgtcgtgtaccacatctcggatcttgctact
+1331987/1
?@@BBDD?FHBFBGEFEAAFHIHGGIBADH@EDHBGHA@FH9?9?<
@1331988/1
atttatcacatcattcgtcgtgtaccacatctcggatcttgctactaata
+1331988/1
CCCFFFFFHHHGHIIJJHIJHIFHIJJIJJIIJJJIIGIJIJIIJJIJII
@1331989/1
atttatcacatcattcgtcgtgtaccacatctcggatcttgctactaata
+1331989/1
CCCFFFFFHHHHHJJJJIIJGIHIJJIJJJJJJJJIJJJJJJJJJJJIJJ
@2022533/1
caccaccattctatgaaatggaacacgaagagggactaccacacgaaagg
+2022533/1
CCCDFFFFHHHHHJJJJJJJJJJJJJJJJJJJJJJJJJJJJJJJJJJIIG
@2735697/1
cccccaccaagggaagggggcggcccccatcccaacagaagggg
+2735697/1
CCCFFFFFHHHHHIJIJIIJGGGH<>CD8;ABD3:<55>>:?BD
@2735698/1
cccccaccaagggaagggggcggcccccatcccaacagaaggggtaaccg
+2735698/1
@CCFFFFFHHHHHJJJIIJJJJJHFDDDDDDDDCDDDDDDDDDD7<CCCD
@2735699/1
cccccaccaagggaagggggcggcccccatcccaacagaaggggtaaccg
+2735699/1
CCCFFFFFHHHHHHIJJJJJIJJHFDDDDDDDDDDDDDDDDDDD5:CDCB
@1333741/1
atttatgcaggacttctatctagtttcccacgccagtatacagggagtgg
+1333741/1
CCCFFFFFHHHHHJJJJJJJJJIJJJIJJJJJJJJJHHJJIJJJJJJFGI
@681954/1
agaaaggggcagacaacttcatgtacaaatacctcaccttacaaaataaa
+681954/1
@@1ADEFFHHHHGJJJJJJIJIJIIJJJJJJJJJJJJJJJJJIJJJJIJJ
@3399274/1
cggagaatcacaaaactcatgatacttttcaaattttcttttaaatttca
+3399274/1
@@@DFFFAHFDFFDG@BFEFFGIHHBEB?HHIGCEHFDFHDFHI9?BGHH
@3399275/1
cggagaatcacaaaactcatgatacttttcaaattttcttttaaatttca
+3399275/1
CCCFFFFFHFHHHJJJJJJJJJIJJJJJJJJJJJJJJJJJJJJJFHHJJJ
@3399276/1
cggagaatcacaaaactcatgatacttttcaaattttcttttaaatttca
+3399276/1
CCCFFFFFHHHHHJJJJJJJJJJJJJJJJJJJJJJJJJJJJJJJJJJJJI
@2026853/1
caccaggcttgaacgaagttgtggagagatttataagactacaagaagag
+2026853/1
CCCFFFFFHHHHHJIEHIFHGEHIGIGIIIIJIJJJIJJJJJJJJJJJJI
@3401224/1
cggagaggctccaaccgaaatttaaggaaggccatttaaaatcttcagac
+3401224/1
CCCFFFFFGHHHFGHIDDEHIJJIJIIIJGIIIIJJJIJJJJIIIIDHIJ
@684978/1
agaaattcgaataaattcagtctcggtttcagttactctt
+684978/1
CCCFFFFFHGHGHJJJJJJJJJJJIJAEHB<CCF@<11?C
@8132181/1
aaaatttaaacacattgcattattgatttcgaggaaataatacgaacttc
+8132181/1
CCCFFFFFHHHHHJJJJIJJJJJJJJJJJIJIIJJJJJJJJJ9FHIJIJJ
@8132949/1
aaaatttatagttttttgcatttttattcggcttattgtaatattcctcc
+8132949/1
CCCFFFFFHHHHHJJJJJIGIJJJJJIJJJJJJJIIJJIJJJJJJJJJJJ
@8133169/1
aaaatttcaaattgttcaggtaaaatcttgcttcatgattgaaaatttgc
+8133169/1
@@@DDDDDDH<BFCACFBHD<FIEEIEIBDDBDEDCHCHIIIIIEGIIII
@2030809/1
caccattctatgaaatggaacacgaagagggactaccacacgaaaggcag
+2030809/1
CCCFFFFFHHHHHJJJJJJJJJJJJJJJJJJJJJJJJJJJJJJJJJIIJI
@687560/1
agaacagttgctgaggctctcagattaggaaaatcgaatttgtctga
+687560/1
CCCFFFFDGHHHHJJJJJJJIIFJIIJJJJJGIGHGGI@GHEDD?BD
@8133580/1
aaaatttctaatattgcgatatttttttatcgatctggcttcaatgtttg
+8133580/1
BB@FFFFFHHHHHJJJJJJJJJJJJJIIJIJIGHIGIHGIIJHIJJGIJJ
@8133581/1
aaaatttctaatattgcgatatttttttatcgatctggcttcaatgtttg
+8133581/1
CCCFFFFFHHHHHJJJJJJJJJJJJJJJJIJJGIJJJJJIJJGGHJJIIH
@8133901/1
aaaatttgcaaggtttggaggagttgtactaatttgtgtaattgaagttc
+8133901/1
CC@FFFFFHHHHHFGIJJJIJGIHJIHHIJJIJJJJIIHIJIJJJIJIJI
@8133902/1
aaaatttgcaaggtttggaggagttgtactaatttgtgtaattgaagttc
+8133902/1
CCCFFFFFHHHHHFHIJJIIJFHHIJHIIJJIJJJJHHHIIIJJIIIIJI
@8133903/1
aaaatttgcaaggtttggaggagttgtactaatttgtgtaattgaagttc
+8133903/1
CCCFFFFFHHHHHGHIJJIJJGHIIIJJJJJHIJJJGGHIJJJJJJIIJJ
@3407594/1
cggagtagttgttaaattattgaatatcaaatctatgaaatcccagtgga
+3407594/1
CCCFFDDFFHHHHJJJJJIJJJIJIJJJJJJJJJJJJJJJJJJJJJHIJI
@2033911/1
caccccttaatcagctacaacagtcaacatttcccacctttttcactcaa
+2033911/1
@??1BDDDFFFHBDGFGEFDBEFAFFGHGGEGGGGIGFHIEHG@DBFHIF
@2033912/1
caccccttaatcagctacaacagtcaacatttcccacctttttcactcaa
+2033912/1
CC<DDFFFHGHHHJIIJJJJJJIJGGIIJJJGIJIGIGIIGIIGHHJJIG
@2033913/1
caccccttaatcagctacaacagtcaacatttcccacctttttcactcaa
+2033913/1
CCCFFFFFHHHHHJIJJJJJJIJJIJJIIJJJIJJJJHIJJJJJJIIJJJ
@2033914/1
caccccttaatcagctacaacagtcaacatttcccacctttttcactcaa
+2033914/1
CCCFFFFFHHHHHJJJJJJJJJJIHIJIIJJJJJJJJIJJJJJJJJJJJG
@3407991/1
cggagtggaagcaactggtactggttgctcaaagcag
+3407991/1
@@@DDDDBDHFHDGEBGGAFBCFE2<<;<GFHGGG@>
@3409104/1
cggagttttgcctgttccgtagcagacggccactggcaaagtggatagct
+3409104/1
BCCDFDFFHGHHHJGIIJIIIIIJJJIJJIJGJHJJGIJIJBFHAHIGHE
@3409105/1
cggagttttgcctgttccgtagcagacggccactggcaaagtggatagct
+3409105/1
BCCDFDFFHHHHHJIJIJIIJGJJIJJJJJJJJIIJJIGHIBFHGFHID>
@3409106/1
cggagttttgcctgttccgtagcagacggccactggcaaagtggatagct
+3409106/1
BCCDFFFFHGHHHJGIJJIHJIIJJJJJJJJJJGIJJJIIGFGIHIIGGC
@3409107/1
cggagttttgcctgttccgtagcagacggccactggcaaagtggatagct
+3409107/1
CCCDFDDDHHHHHJGIJJJJI=EHHIJIJJIJJJJJIIJIGEHIIIJEFG
@3409108/1
cggagttttgcctgttccgtagcagacggccactggcaaagtggatagct
+3409108/1
CCCDFDFFHHHHHJIJJJIJJGJJJJJJJIJGIJJFIJIIJFHIJIJIJJ
@3409109/1
cggagttttgcctgttccgtagcagacggccactggcaaagtggatagct
+3409109/1
CCCFFDDFHHHHHIGIIIGFHIGIJIJJJIJDIGIIIGJGG9DH@GIEDC
@1337236/1
atttattattagagtgtcctcgtgaggaagaggaatttgaacagttacca
+1337236/1
CCCFFFFFHHHHHJGHIJJJJIGJJJJJIJJJJJJJJJIJIJJJIIJJJJ
@3413757/1
cggatctacagacccagaaaattcggccgtagttcgatacgcttcaccaa
+3413757/1
CC@DDDFFGHFHHGEHIIJJJJFIJJBHGIIIGIIJEIJIIFIJJGEIJI
@3414053/1
cggatctgttgcaccgagtgaacatgtgacatagaaaatacgtaagttgc
+3414053/1
CCCFFFFFHHHHHJJJJJHIIJJJJJIJJJJJJJJJJJJJJJHIIJIJII
@3415589/1
cggatggacaatttgaacaagttacaagtgccgaagtacgagctattcga
+3415589/1
@@@7D@?AD?FBFI4:CDDDBHHI@HHFFB>FFA<AFFIFAGE??FDFF4
@1341608/1
atttatttgatgcaaagtatagaggttgtacccaaacttttcggggtgca
+1341608/1
@CCFFFFFGHHGHJJJJEHHGIIJICGHFHIJJJJJJJJJJJJGBGGAHH
@1341609/1
atttatttgatgcaaagtatagaggttgtacccaaacttttcggggtgca
+1341609/1
CCCFFFFFHHGHGJJJJHHJJJJJJHIJJIJJJJJIIJJIJJIJGIDGHJ
@1341610/1
atttatttgatgcaaagtatagaggttgtacccaaacttttcggggtgca
+1341610/1
CCCFFFFFHHHHHJJJJHIIIJJJJHHJIIJJJJJIJJJJJJJIIJGGHJ
@1346341/1
atttcagttaaatttgagaggcttttaaaatttaacgtttagcagtcttc
+1346341/1
CCCFFFFFFHHHHJJJJBFIJJJJJJJJJJJJJJJJIJJJJJJJJJJJJJ
@1346613/1
atttcatagaatggtggtggccatctgcgggacatgcacatctcttggag
+1346613/1
CCCFFFFFHHHHHJDHIFHIIJIJJJJJJJJIJJJIIIHIIJJJIJIJIG
@1350936/1
atttccctttttgtggagaggtactatgtgtgtttggctagattctgttt
+1350936/1
CCCFFFFFHGHHHEHGFHBGGAFHHEIIICGHGHIIJIIIJGJIIIJIJJ
@8142855/1
aaacaacctctacaccagagatccccttcccatcggcaattcccgtgaag
+8142855/1
CCCFFFFFHHHHHJJJJIJIJJJJJJJJJJJJIIJIJJJJJJJJJIIIIJ
@1353595/1
atttcgaggaaataatacgaacttcaattacacaaattagtacaactcct
+1353595/1
CCCFFFFFHHHHHJJJJJJHJJJJJJIJJJJJJJJJJJJJGIIIIIJJJJ
@1354684/1
atttcggttaaatttaagaggcttttaaaatttaacgtttagcagtcttc
+1354684/1
@BBDDFD20>CFHHJJJHJIJJJJJJJJJJJJJJJJJHJJJJJJJHIJJJ
@1354685/1
atttcggttaaatttaagaggcttttaaaatttaacgtttagcagtcttc
+1354685/1
CCCFFFF20@DHFJJIJGHJJIGIJJJJJJJJJJJJJGIJIIJJJHIIII
@1355249/1
atttcgttaaagaaccacaaaatgtgacatataaaggtgaatatataact
+1355249/1
B@BFFFFFHHHHHJJJJJJJJJJJIIJJIJJJJJIJJDGHHIJJJJJJJI
@8150288/1
aaacaattagcagcaagagaaatgctggaaaagttaaacgatattctaca
+8150288/1
@CCFFFDDFHHGFGHJCFFCGIHIJJIJJJJIICHHIFHGHIIIIJIJGI
@1363213/1
atttgaaaatttctaatattgcgatatttttttatcgatctggcttcaat
+1363213/1
CCCFFFFFHHHHHJJJJJJJJIJJJJJJJJJJJJJIIJJJIJJJJJJJJJ
@8156789/1
aaacagttgtacagtagaggataaaccaatggagcacacttttacttcag
+8156789/1
@@@FFFFFHHHHHIHHIJIJIJIJJJJJIJIIIIIJJJJJJJJJJJJJJF
@8158380/1
aaacatgtcagttatatattcacctttatatgtcacattttgtggttctt
+8158380/1
@@?DDDDADDH?DFFGIEHGGFHHEHHIEGFEFFHFHHIGGGIEHDGHIH
@8158381/1
aaacatgtcagttatatattcacctttatatgtcacattttgtggttctt
+8158381/1
@@@FFFFBDHHHGJJEH@DHFHIIIIJJJEFHCEGEFHHIJIEGC?BDHI
@8160473/1
aaacattcggcagccaagaacttgctggatctcttggtcggaaaagtgac
+8160473/1
CCCFFFFDHHHFFEHGH?CGCFHHIGGHGIIH@?<BD?GHH6BFGC8B<C
@8162398/1
aaaccaatggagcacacttttacttcagctacttgaaccgtacgtcaaat
+8162398/1
CCCFFFFFHHHHHJJIJJJJJJJJJJJJJJJJJJJJJJJJJJJJJJJJJJ
@8165430/1
aaaccgggaaaagtattatgagaatatgaaatttaaaagaaaatttgaaa
+8165430/1
CCCFFFFFAFHHHEGHIJJIEGCHIJJJJJJJJJJJIIJJJDIIIJJJJJ
@8166661/1
aaaccttgcaaattttcaatcatgaagcaagattttacctgaacaatttg
+8166661/1
CCCFFFFFHHHGGIJJGGFHIJJJJJJIJJJDGGJIJIJIJJJIGGHIIJ
@8166662/1
aaaccttgcaaattttcaatcatgaagcaagattttacctgaacaatttg
+8166662/1
CCCFFFFFHHHHHJJJJJ4IIIJJJJJJIIJJJJJJJJJJJIJJJJJJJI
@8166663/1
aaaccttgcaaattttcaatcatgaagcaagattttacctgaacaatttg
+8166663/1
CCCFFFFFHHHHHJJJJJJJJJJIJJJJJJJJJJJJJJJJJJJJJJJJJI
@8169178/1
aaacgatataaattcaaattgctaacttgtttagacctcaaatgactcaa
+8169178/1
CCCFFFFFHHHHHJJJJJJJJJJJJJJJJJJJJJJJJJJJJJJJJJJJJJ
@2055417/1
caccttacaaaataaaatacggcaaagagaagaaaggccgatagaatgaa
+2055417/1
CCCFFFFFHHHHHJJJJJJJJJJJJJJJJJIJJJJJIIJIJJIJJJJJJI
@9484083/1
attttttttttttatttttcatcacag
+9484083/1
@@@DDDDDHHHHHADHIIIB48BCCCF
@13335556/1
gaatgatgtgataaatatacctgcacacacgcatttttaaatttaaaaat
+13335556/1
CCCFFFFFHHFHHJJIIGJJJJJJJJJJJJJJJJJJJJJJJIIJJJJJJJ
@14613664/1
gttgtctgcccctttcttaatcggttctgcatgaatgccatctgggcccg
+14613664/1
CCCFFFFFHHHHHJJIIJJJJJJJJJJIJJJIIJJJIJJJJJIDFHIJJJ
@13337679/1
gaatggtaaagctgctaaaaaagcaggaaaagcccagaagaacgttcgac
+13337679/1
CCCFFFDEHHHGHJJJJJJJJJJIJJJJJJIJJIIJJJIJJIIJFHIIHG
@10131987/1
cagacggccactggcaaagtggatagctgcaccaagcattggtggcgatt
+10131987/1
@@CFFFFFHHHHHFIJIIICFHGHIIIJJJCGIIJJJIJJJIFHIJIAGG
@10131988/1
cagacggccactggcaaagtggatagctgcaccaagcattggtggcgatt
+10131988/1
CCCFFFFFHHHHGJIHIJJAHHFHHIGEIGIJIIIJJGCHIHDFHGGAFG
@8842012/1
ataacattgacattctataaagacgttagagaggttcactaaaaaatatt
+8842012/1
CCCFFFFFHHHHHJJJJJJJJIIIIIJGGIIJJJ?FGHIJJJJJJIGHII
@8843357/1
ataacgagtagatagctttagaggtaatacactattattaggcactagtt
+8843357/1
CC@FFFFFFHHHHJJJJJJIJJJJHGIJJJJJJJJJJJJJJJJJJJJJJJ
@8843358/1
ataacgagtagatagctttagaggtaatacactattattaggcactagtt
+8843358/1
CCCFFFFFDFHHHIIJJJJJJGHGHHIJJJJJJIJJJJJJJIIJIIGIHI
@8843672/1
ataacgtatattattatgtatattccgttttcgttataaaatttatagtt
+8843672/1
CCCFFFFFHHHHHJJJJJJJJJJJJJJIJJJJJJJJJJJJJJJJJIJJHJ
@14618714/1
gttgtttacttcatttgaatctatggaagttcgtattattcctcgaaatc
+14618714/1
BBCFFFFFHHHHHJJJIJJJJJJJJIJJJFHJIHIIJJJJJJJJIJJJJJ
@14619238/1
gttgtttcgctccaggttgttgctgtgaaacttgcggtttaccccaagct
+14619238/1
BBBDFFFFGHHHHJJJGHIH3CFIIIJJIIJJJIJJJGIJJJJJJJJJJJ
@15256572/1
tgctgttgtggaggagcgggctgctgttgtttcgctccaggttgctgttg
+15256572/1
CCCFFFFFHHHHHJEHGIJJIDEEGGGHGIGGGGEGIIGHIDGGIHGFHC
@9497221/1
caaaaacgtatgacaaaactatagagaaaccagaattacaggaaatggat
+9497221/1
CCCFFFFFFHHHHJJJJJJJJJJJJJJJIJJJJJJJJIJJJJJJJIJJJI
@9497222/1
caaaaacgtatgacaaaactatagagaaaccagaattacaggaaatggat
+9497222/1
CCCFFFFFHHHHHIJJJJJJJJJJJJIIIIJIJJJJIJJIIIJJIIJIIJ
@10776859/1
ccgaagagtatgtctcgaaagacttcgactttttactatttttgtatgca
+10776859/1
@@@DDDDDFHDFFHII@CGG13@CH>8:CFGIGIDEE4DHIIIEDBFDDF
@10776860/1
ccgaagagtatgtctcgaaagacttcgactttttactatttttgtatgca
+10776860/1
CCCFFFFFFHHHHIJJGBGH<BBGHGGCGHHIIJGGEBGHIJJDHIJEHI
@10777629/1
ccgaaggaagccaagggctcggctgctcatcatgccctcgagtacctcaa
+10777629/1
CCCFFFFFHHHHHJJJJJJJJJJJJIGHJJGGGGHJIBGGHIBFHHDFCH
@8192860/1
aaagaagctagccaagagaatggcggc
+8192860/1
@@@FFFFFHHGDHBHHBGGIJIIFGI?
@11416997/1
cgggacatgcacatctcttggagccagccaatgggattgcccatcacttt
+11416997/1
@C7ADFFFHHHHHIIIIIIIIIIIIIIIIIIIIIIIIIIIIIIIIIIIII
@11417585/1
cgggactgaaagacactaagattaccaagttgggcaaccagcagtcccac
+11417585/1
CCCFFFFFHHHHHIIIGIIGIHJJJJJJJIJJJJJJJJJJJJIJIJJJIJ
@9504291/1
caaaaagggaaataaacaaggatgtaagaactatggaggaatattacaat
+9504291/1
?:=BBBDDFHHHHGHGHGEHGEFHDECF>GEHDGIIGII?GGGHIGCGEH
@9504292/1
caaaaagggaaataaacaaggatgtaagaactatggaggaatattacaat
+9504292/1
CC@FFFFFHHFHGGHJJJJICHJJJIJJIJGGIJJIGIIJGGJJIJJJJI
@11419515/1
cgggagtcttgctcggcatggaggccatttcttgagagtagagcaatttg
+11419515/1
@@@DDD;DHHFFHIFGEGEGICFHGGBCHHEHIICB@F?@BA<BHH3BF=
@11419516/1
cgggagtcttgctcggcatggaggccatttcttgagagtagagcaatttg
+11419516/1
@CCFDFDDHHHHHJIJIIGIJEHGGI8FHGGIIGDEHG?DGGHIJIJGJB
@11419517/1
cgggagtcttgctcggcatggaggccatttcttgagagtagagcaatttg
+11419517/1
CCCFFFDFHHGGFIIIJJJII>FHGIGIIJGIJJCHBGFHGHHJJJIJJJ
@9505963/1
caaaaagtgaacagctatcgatacacagtcatagatccaatcctataatt
+9505963/1
CCCFFFFBFHHHHJJJJJJJJJJJJJJIIIJJIIJJIJJJJJJJIJJGIJ
@9505964/1
caaaaagtgaacagctatcgatacacagtcatagatccaatcctataatt
+9505964/1
CCCFFFFDHHHHGJJJJJJJJJJJJJJJGIJIIIJJIGJJJJJJJJJJJJ
@9505965/1
caaaaagtgaacagctatcgatacacagtcatagatccaatcctataatt
+9505965/1
CCCFFFFDHHHHHIIJJJJJJJJJJJJJHIJJJJIJJJJJIJJJIJJJJI
@9506018/1
caaaaagtgataatggatacaaatttgactactgtatagctttcttctct
+9506018/1
CCCFFFFAFFHHHJJJJIIIJJJIJJIIIIIJJIIIIJJIIJJJJJJJJJ
@9506019/1
caaaaagtgataatggatacaaatttgactactgtatagctttcttctct
+9506019/1
CCCFFFFAFHHHHJJJJIGGIJIJJJJIIJJJJJGIIJIJJJJJJJIEIJ
@9506020/1
caaaaagtgataatggatacaaatttgactactgtatagctttcttctct
+9506020/1
CCCFFFFDHHHHHJJJJJJIHJJJJJJIJJJJJJIIJJJJJJJIJJJJJJ
@9508005/1
caaaaataaaaagcatatactttcaagtggcatattaattaaaagagaca
+9508005/1
CCCFFFFFHHHHHJJJJJJJJJJJJJJIIJJIJJJJJJJJJJJJIJJJJI
@10779878/1
ccgaataccgattctcagccgagctgcccagtttagtggccaactcttcg
+10779878/1
CCCFFAFFHDFFFGJJJBHIIEGFGGHHJIGGE<B?9B@FHCHBGB7@=F
@8850223/1
ataaggttcaaaagaaatctcggattttcataatgtgttgtgttaaatga
+8850223/1
@CCFDFDDHFHHGJJJJJIIJJIIJJJJJJJJIJJIJJJJJJJJIJIJJI
@8853378/1
ataatacgggcttccatagattcaaatgaagtaaacaacat
+8853378/1
?@?DDBB??C@FHBHFHBB<AAHDD<A?GH@GBG?CG88::
@8853993/1
ataatagtgtattacctctaaagctatctactcgttatataatcatcatt
+8853993/1
CC@FFFDEHCBFFHFGIIJIIGIIGIGHGGDIIJGHJJJJIJJJJIIJJJ
@8853994/1
ataatagtgtattacctctaaagctatctactcgttatataatcatcatt
+8853994/1
CCCFFFFDHCHFHJJJJJJJJJJJJJJJIIIIJJHJJIJJJJJJJJJJJJ
@8853995/1
ataatagtgtattacctctaaagctatctactcgttatataatcatcatt
+8853995/1
CCCFFFFDHFFHHJJJJJJJJJJJJJJJJJIJJJIJJJJJJJJJJJJJJI
@10139637/1
cagagaggttatccttgggggaagaagccaaattgctctactctcaagaa
+10139637/1
@@@DDDDFFHHFFIIGIGIIGFEHHGGGIEIIIJJJJIJEHIIJJGIGGI
@10140581/1
cagagatcgaatgtgtgcagaatcagcactgaatcaaaaaattctccatc
+10140581/1
BCCDFDBFHCFHHFHGGHGJGIIJJJIJIJJJJJJJIJJIIJJJJJJJJI
@10781321/1
ccgaatgtttggcgtctttcttcgatcttccggttccggtggccacc
+10781321/1
B@CDFFFFHHGHHIHIEHIEFHGGHIEHIIJGBHIIJEHDGIHJJJJ
@12081049/1
ctcgtgacttttctcccctgttcttaaataaagtgtactttattgaaaaa
+12081049/1
CCCFFFFDHHHHBGAGIIDGEGEHHCHIGIIIC@FGHHIIIIIIEIIIII
@12081050/1
ctcgtgacttttctcccctgtttgttcttaaataaag
+12081050/1
@@@D?DDDD??<F<FEFGDF<<CAHH@EFH<BFCHB?
@12081051/1
ctcgtgacttttctcccctgtttgttcttaaataaagtgtactttattga
+12081051/1
BBBFFFFFFHHHHJJJJJJIIJJIHIJJJ>FGIJJJIDFHIIIJJJJJIJ
@12081101/1
ctcgtgaggaagaggaatttgaacagttaccatctactatcagagatcga
+12081101/1
CCCFFFFFHHHHHJJIJJJJIJJJJJJJJJJJIJJIJJIJJIJIJJJJJI
@8855265/1
ataatatgtaaattgattttagaaaaaaaccactaattctatgcaaagta
+8855265/1
CC@DFFFFFHHHHJIJJJJJJIJJJJJJJJIJIIIIJJJJJJJJIGIIEH
@12082062/1
ctcgtgctcatcgaaatgtatgatggtgggagtcttgatcaagaagttcg
+12082062/1
CCCFFFFFHHHHHHIJIJFHIJJJJJCHHICHDFHIJGIIJJJJJJGHII
@12082797/1
ctcgtggatggcgccctcgatttggaccagttcgtatttgggagtgatgc
+12082797/1
@@@DDDDDFHFFFGII1C@8CFHDGHIIGIFGGE?DHEHEHIBG@FHGGG
@12082798/1
ctcgtggatggcgccctcgatttggaccagttcgtatttgggagtgatgc
+12082798/1
@CCDDFFDHHHDFHHIEEB:FHGGICHI?GBGGD?DFHGIIIFG7@CHHI
@12083002/1
ctcgtggggagcgatgacgaataaagtatgtgttcaccaagagaagaaag
+12083002/1
BCCFDFFFHHHHHIIJIJJGIJJJJJFHIIIIIJJJJJJJJIJIJJJJJJ
@12083003/1
ctcgtggggagcgatgacgaataaagtatgtgttcaccaagagaagaaag
+12083003/1
BCCFDFFFHHHHHJJJIJJIJJIJJJDHIJIIJJGJJIJGJIJJJJJJJI
@8857474/1
ataatcatcaatattatctatcgatactgaatgtaattttttatatagtg
+8857474/1
@CCDDEFFHHHHHJJIJGICCJGGIIIJIGIGIDG<E<FHIIGJJIIGBD
@11425671/1
cgggcccagatggcattcatgcagaaccgattaagaaaggggcagacaac
+11425671/1
@?@FFFFFHHHFDE@HIIIJGIIIGGGIJIIIJIJIIJFIHGGIIIJJIE
@11425672/1
cgggcccagatggcattcatgcagaaccgattaagaaaggggcagacaac
+11425672/1
@@<DFDDFGGHHHDFGIGIJGIEIHIIJIGIJJIIGIGHEFHIGIEHIJG
@11425673/1
cgggcccagatggcattcatgcagaaccgattaagaaaggggcagacaac
+11425673/1
BCCFFFFFHHHGHJDHIJJJJJJJJJJJJJIJJJIJJGJJJJJJGIIJJI
@9516598/1
caaaaatgtcaaatcatgtcaagaccccggcgatggttcttcaagagctg
+9516598/1
CCCFFFFFHHHHHJJJJJJJJJJJJJJJJHJJFDGI=CCFHEIIGGGGGI
@8200165/1
aaagaattgacatctcgtatgagtgaactgcaagctggtccacttgtacc
+8200165/1
CCCFFFFFHHHHHJJJIJJJJJJHJJJJJJJJJJJIJIGIJJIIJJFHJI
@12085771/1
ctcgttatataatcatcattcaaacattgaagccagatcgataaaaaaaa
+12085771/1
B:?DDFFFFFGGHIJJJIJJIGGHEHHI<CFHFICGHIHGCGHDGHCBFG
@12085772/1
ctcgttatataatcatcattcaaacattgaagccagatcgataaaaaaat
+12085772/1
BCCFDFFFHHHHHJIJJIJJJJJJJJJJJJJJJJJJJJIIIJIJJJIJJJ
@12085773/1
ctcgttatataatcatcattcaaacattgaagccagatcgataaaaaaat
+12085773/1
CCCFFFFFHHHHHJJJJIJJJJJJJJJJJJJJJJJJJJJJJJJJIJJJJJ
@12085774/1
ctcgttatataatcatcattcaaacattgaagccagatcgataaaaaaat
+12085774/1
CCCFFFFFHHHHHJJJJJJJJJJJJJIJIJIJJIJJJJIJJJJJJJJJJJ
@9519736/1
caaaaatttaaacacattgcattattgattccgaggaaataatacgaact
+9519736/1
CC<DFFFFHHHHHJJJJJJJJJJJJJJJJJGHIIIJJJJJJJJJJIIIJJ
@9519737/1
caaaaatttaaacacattgcattattgatttcgaggaaataatacgaact
+9519737/1
@@@DFFFFHHHHFDGGGGCHHIJJJJJJJIIFGIJGIJJJJBIIGGIGJG
@9519738/1
caaaaatttaaacacattgcattattgatttcgaggaaataatacgaact
+9519738/1
CCCFFDFFHHHFHJJJJJIJIJIJJJJJJJGGIJIIJIJJJIJIJIHIGG
@9519739/1
caaaaatttaaacacattgcattattgatttcgaggaaataatacgaact
+9519739/1
CCCFFFFFHFFGFIGIJIIJIJIIIIJGIIIIJGHHIIJJJJIJJCHIIJ
@9519740/1
caaaaatttaaacacattgcattattgatttcgaggaaataatacgaact
+9519740/1
CCCFFFFFHGHHHJJIJJJJJJJJJJJJJJJJJIJJJGGIJJJJJIJGIJ
@9519741/1
caaaaatttaaacacattgcattattgatttcgaggaaataatacgaact
+9519741/1
CCCFFFFFHHHHHJJIJJJJJJJJJFIIJJJIJIJIJGIIIIIJJJJJJJ
@9519742/1
caaaaatttaaacacattgcattattgatttcgaggaaataatacgaact
+9519742/1
CCCFFFFFHHHHHJJJJJJIJJJJJJJJJJJJJIIJHIIJJJJJJIIIJJ
@9519743/1
caaaaatttaaacacattgcattattgatttcgaggaaataatacgaact
+9519743/1
CCCFFFFFHHHHHJJJJJJJJJJJJJJIJJJJJIIJIJJJJJJJJIJJJJ
@9519744/1
caaaaatttaaacacattgcattattgatttcgaggaaataatacgaact
+9519744/1
CCCFFFFFHHHHHJJJJJJJJJJJJJJIJJJJJIJJJJJJJJJJIJJJJJ
@9519745/1
caaaaatttaaacacattgcattattgatttcgaggaaataatacgaact
+9519745/1
CCCFFFFFHHHHHJJJJJJJJJJJJJJJGJJIIIIGIJJIIJJJJIHHJI
@9519746/1
caaaaatttaaacacattgcattattgatttcgaggaaataatacgaact
+9519746/1
CCCFFFFFHHHHHJJJJJJJJJJJJJJJJJJJJJJJJJJJJJJJJIHIJJ
@8202963/1
aaagacgccaaacattcggcagccaagaacttgctggatctcttggtcgg
+8202963/1
@@@DDDDDFFFFFIIIE42@GF=GFFDFFGFIFFEFGIEFFIIIIIFFDF
@10786014/1
ccgacatttttttctgattccgaaaatgttcttacattccatgttcattt
+10786014/1
CCCFFFFFHHHHHIJJJJJJJIGJJJJIIIJJJJJIGIJJJJJJJJJJJJ
@8862105/1
ataattataggattggatctatgactgtgtatcgatagctgttcactttt
+8862105/1
CCCFFFFFHHHHHJJJIJJJJJJJJJJHHHJJJJHIIJJJJJJJJJJJJJ
@8203968/1
aaagacttcgactttttactatttttgtatgcacaaaattcgttctacat
+8203968/1
@@CFFFFFHHDDHIBHEHGGIHGIIIGFAHIIGGGHGGEIIIHGHHIIFG
@8204146/1
aaagactttgactttttactatttttgtatgcacaaaattcgttctacat
+8204146/1
CCCFFFFFHHHHHJJJJJJJJJJJJJJJJJJJJJJJJJJJIJJJJIJIIJ
@8864746/1
ataatttgtttgtggacataaaggaaagaaaaaaatgtcaaaattttgca
+8864746/1
CCCFFFFFHHHHHJJJIIJJJJJJJJJJJJJJJJJJJIIJJIJJJJJJIJ
@13351793/1
gaattttttgattcagtgctgattctgcacacattcgatctctgatagta
+13351793/1
@@@DFFFFHADFHFHGFGEEECGHBHAGGGGIIIIGIGIIGHIGGGHGHI
@13351794/1
gaattttttgattcagtgctgattctgcacacattcgatctctgatagta
+13351794/1
CCCFFFFFHHHHHJGIHGHEHIJIJJJJJJJJGIIGIIIJJJJIJJJJHH
@9522630/1
caaaacatgaccatgatgcactcggccggaccgattcagcccccaccaag
+9522630/1
@CCFFFFFHHHHHJJJJJJJIIJJJJJJIIIJIJJJJJGIIIIHHHFFBB
@9522631/1
caaaacatgaccatgatgcactcggccggaccgattcagcccccaccaag
+9522631/1
CCCFFFFFGHHHHJJJJJJJJIJJJJJIJIEHEAHIJIIJGGHHHHFFFA
@9522632/1
caaaacatgaccatgatgcactcggccggaccgattcagcccccaccaag
+9522632/1
CCCFFFFFHHHHHJJJJJIJJJJJJJJJJIJIJHIIJJJJJJJHFHFFFE
@8870460/1
atacagactaaagaaacgctcgtggggagcgatgacgaataaagtatgtg
+8870460/1
@:?DFFFFHHHGHIJJJIIIJJIJJGGGIJGIIIJGHEGJIFIGCHIHHG
@8870461/1
atacagactaaagaaacgctcgtggggagcgatgacgaataaagtatgtg
+8870461/1
CC@DFFFFHHHGGJJGJIJIIJGGIIJCGIJHGGHIJIIIIIJI7CEHEH
@11431658/1
cggggctctgtgatttcttagtgtcaatagtgctgccgttacttcctcaa
+11431658/1
@@@FFFDDDDFFFHIHGFHHIAHHHFHHHHEHGGIIJFGIIJIHHJIICH
@11431659/1
cggggctctgtgatttcttagtgtcaatagtgctgccgttacttcctcaa
+11431659/1
@B@DFFFFHHHHHJJJIJJEIHGIIHIIIJHIJIJIIJIJJJJJJGJJIH
@13358283/1
gacaacttcatgtacaaatacctcaccttacaaaataaaatacggcaaag
+13358283/1
CCCFFFFFGHHHFIJIIIIIIJJJJJDHJJJJJJJJJJJJJJJJJJJJJJ
@13358284/1
gacaacttcatgtacaaatacctcaccttacaaaataaaatacggcaaag
+13358284/1
CCCFFFFFHHHGHJJJJJJJJJJJJJJJJIJJJJJJJJJJIJJIJJJJIJ
@13358285/1
gacaacttcatgtacaaatacctcaccttacaaaataaaatacggcaaag
+13358285/1
CCCFFFFFHHHHFHJIJIJHHIIGJJIJIGHHJIJJJJIIIJIJJJJJHI
@13358286/1
gacaacttcatgtacaaatacctcaccttacaaaataaaatacggcaaag
+13358286/1
CCCFFFFFHHHHHIJJJJIIJJJJIJJJJJJJJJJJJIJIJJHEHFIJJJ
@10791712/1
ccgagatgtggtacacgacgaatgatgtgataaatatacctgcacacacg
+10791712/1
CCCFFFFFHHHHHJJJIIIJJJJJJIJHIJJJJJJJIIJJIJIJJJJJJI
@12093506/1
ctcgttttcttcatctatttgccacacactatcatcgttgtaaagtttga
+12093506/1
@@@DBDDD4CF::C@C<EII<4FE<<CA<BDA>B@CEGF@GFEE>?GF90
@10792106/1
ccgagcaagactcccgtcagcgtcctccaggagttgctgagccgtcgcgg
+10792106/1
CCCFFFFFHHHHHJJJIJJJFIHIJJJJJJJJIDGIJJJGIIJJGIIIFD
@13997157/1
ggtatttgtggtatctgtcgatgttgccagaacgtaagatatcctaaact
+13997157/1
B@=DDFFFHHHFHIJJJJJJJJIJJJJJIJJJJIHJJJJJJJJJJJJIJJ
@15285217/1
tggatagtaaaaaatgtctgaaaacggtgtgggaagtgttttataagata
+15285217/1
CCCFFFFBHHHHHJJJHIJJIJJJIIJ?FEFGGDDH:99BFHEGCEGGII
@12095242/1
ctctaaagctatctactcgttatataatcatcattcaaacattgaagcca
+12095242/1
CCCFFFFFHHHHHJIJJJJIIGJJJJJJJJJJJJJJJJJJJJJJJJJJJI
@12095243/1
ctctaaagctatctactcgttatataatcatcattcaaacattgaagcca
+12095243/1
CCCFFFFFHHHHHJJJJJJIJIJJJJJIJJJJJJJJJJJJJJJJJJJJJJ
@10153660/1
cagatatataaaatcaagagtaactgaaactgagactgaatttattcgaa
+10153660/1
@@@DFEDFHHHHHJIJJJGIFDGGGIIIIIJJJJGIIJGHIJJJJJIGII
@10153661/1
cagatatataaaatcaagagtaactgaaactgagactgaatttattcgaa
+10153661/1
CCCFFDEFHGHHHJJJJJIJACIJJJJJJJIJIIIIJIIJJJJIIIJIII
@9527246/1
caaaactatagagaaaccagaattacaggaaatggataattataggattg
+9527246/1
BCCFFFFFHHHHHGJJJJJJJGIJHJJJIJJIIJJIJJJIIIIJJJHIIJ
@9527771/1
caaaactccgaaggaagccaagggctcggctgctcatc
+9527771/1
C@CFFFFFHHHHHGGGJIIGJGIIGHHGEH?FGGGE9B
@9527772/1
caaaactccgaaggaagccaagggctcggctgctcatcatgccctcgag
+9527772/1
CCCFFFFFHHHHHIIJJIJIJIGIJJJJIIIIDGICGCHHFGGJEHABE
@12096310/1
ctctaacgtctttatagaatgtcaatgttattctaaaaagaagactgcta
+12096310/1
BBBFFFFFHHHHHJJJIJJIIHHJJIJHIJJJJIJJJIJJJIJJJJIIGJ
@12096311/1
ctctaacgtctttatagaatgtcaatgttattctaaaaagaagactgcta
+12096311/1
CCCFFFFFHHHHHIJIHGIJJHJHIJJJJIFJJJJJJJIJJJJJIIIIJJ
@12096312/1
ctctaacgtctttatagaatgtcaatgttattctaaaaagaagactgcta
+12096312/1
CCCFFFFFHHHHHJJJJIJJIHIJJJJJJJJJJJIJJJJJJJJJIIIJJJ
@12096313/1
ctctaacgtctttatagaatgtcaatgttattctaaaaagaagactgcta
+12096313/1
CCCFFFFFHHHHHJJJJIJJJIJJJJJHGGIIJJIJIJJFIIIJJJJJIJ
@12096314/1
ctctaacgtctttatagaatgtcaatgttattctaaaaagaagactgcta
+12096314/1
CCCFFFFFHHHHHJJJJJJJJIIJJJJIJJJJJJJJJJJJJJJIJJJJJJ
@10792830/1
ccgagcccttggcttccttcggagttttgcctgttccgtagcagacggcc
+10792830/1
@@CFFFFFBHFHHIJGIGIJJJGGEHIJJIJIGIIGIJIHEEIGIJJJHH
@8875793/1
atacgattttccgttggggttcatgacccattcctttttagaattcgtgt
+8875793/1
CCCFFFFFGHHHHIJJJJJHHJJJJJIJJJJIJJJJJJJJIJIJJJIFII
@13999771/1
ggtcaatgttttttcttcgatgtccacgtaggttacctcgaaggattgtt
+13999771/1
B@BFFFDFHHHHHJHIJHJIJJJJJJJJJJJJJJIJJJJJGIIJJJJIJJ
@13999772/1
ggtcaatgttttttcttcgatgtccacgtaggttacctcgaaggattgtt
+13999772/1
BCBDFFFFHHHHHJJJJJJJJJIIJJJJHIIJGIIJJJJIJJJJJJJJII
@15292707/1
tggcaagtcaaagaagctagccaagagaatggcgg
+15292707/1
@CCFFFFDHHHHFIJGHIIIIJIIIFIJJJJJJII
@15292708/1
tggcaagtcaaagaagctagccaagagaatggcggctc
+15292708/1
CCCFFFFDHHHHGIJJJJIIGIIJJJJJJJIIGIJ<0?
@9535807/1
caaaagcgaagaatatttgaaaatttctaatattgcgatatttttttatc
+9535807/1
CCCFFFFFHHHHHJJJJJJJJJIIJJJIIHIIIJIJJIJJGJJJJJJJJJ
@13367143/1
gacatataaaggtgaatatataactgacatgtttcatatgtagaacgaat
+13367143/1
@B@FFFFFHHHH<CGIJJJJIJIJIIIIJJJIJJJIJJJJIIJIJIJGHI
@13367159/1
gacatatataaaggtgaatatataactgacatgtttcatatgtagaacga
+13367159/1
CCCFFFFFHHGGHJGHJJJJJJJJIIJJJJJJJHIJIJJIIJJJJJJJJJ
@11435579/1
cgggtagacggtgtcaatttaaaacccaaaaactgctcgtagtgttccac
+11435579/1
BC@FDFFFHHHDHGHIJJJJJJJJJJJJIJIJJJIHGIJHIJHGIIIHHJ
@10157071/1
cagatccgtaagctatccagctccgacgtactatgcccatttagctgcgg
+10157071/1
@C@FFDFFHHHHFBFEHIIIGGED<FHGDGGGIIIHIBDFHIEGEHCEFF
@13368506/1
gacatttatgtgacataatttgcgacatttgacgtacggttcaagtagct
+13368506/1
CCCFFFFFHHHHHJJJJJJJJJJJJJJJJJJJIJHIJJJIIJJJJIIIJJ
@10157478/1
cagatcgataaaaaaatatcgcaatattagaaattttcaaatattcttcg
+10157478/1
BC@DFFFFHHHHHJJJJJJIJIIJJJJJJJJJJJJJJJGIIJJJJIJJJI
@10157479/1
cagatcgataaaaaaatatcgcaatattagaaattttcaaatattcttcg
+10157479/1
CCCFFFFFHHHHGIJJIJJJJFIJJIJJIJJJJJJJJJIIJJJJJIJJIJ
@8879920/1
atactttgcatcaaataaatgctcccttttcacaatataataaatacata
+8879920/1
CCCFFFFFGHHHHJJJJJJJJJJJJJJJJJJJJJJJJJJJJJJJIJJJJJ
@8882550/1
atagaatgtcaatgttattctaaaaagaagactgctaaacgttaaatttt
+8882550/1
CCCFFFFFHHHHGJGIJJJJJJJJJJJJJJJJIIJJJJJJJHJGJJJJJJ
@8885412/1
atagattcaaatgaagtaaacaacatacgtttttcatttaaaatgaactc
+8885412/1
@CCFFFFFHHHHFJJJIJJIIIJJIIIGIGIIJJJIIJJJJJJJJJJIJE
@12710985/1
cttcatttgaatctatggaagctcgtattattcctcgaaatcaataactc
+12710985/1
B@BDDFFFGHHHHIJJJIJJJJIJIFEFHEIGEHIJIIJEIAEHCGHHGH
@12710986/1
cttcatttgaatctatggaagttcgcattattcctcgaaatcaataactc
+12710986/1
@@@DDDDD<?FDHGGDEEHECBD?E@FHH@FGEHEGGIGHFGDEGEHGHF
@12710987/1
cttcatttgaatctatggaagttcgcattattcctcgaaatcaataactc
+12710987/1
BB?:DEFFHHHHHJIJJJJJJIJJJJJJJJJJJGHIIJIJJIJJJJIIIJ
@12710988/1
cttcatttgaatctatggaagttcgcattattcctcgaaatcaataactc
+12710988/1
CCCFFFFFHHHHHJIJJJJJJJJIIJJJJJIJJIJJIJIJJJJJJJJJJJ
@10157641/1
cagatcgttgttaaggaacacgcggtagcggaagattggctc
+10157641/1
CCCFFFFFFHHHGJJJJJIJJJIJJAGGIJJIGGGIIIIJJJ
@10157642/1
cagatcgttgttaaggaacacgcggtagcggaagattggctcg
+10157642/1
CCCFFFFFHHHHHJJIJJJJJJJJJGHJIJJJJJJJJJJJJJ8
@13369736/1
gaccaacggaacgcccggagcggctgatatcaccaatcaggtgg
+13369736/1
CCCFFFFFHHHHHJJJJJJJJJIJJJEEDHEDDHHIDCDEH;CE
@10160540/1
cagatggccaccaccattctatgaaatggaacacgaagagggactaccac
+10160540/1
@??DAD?DDHFDDGIIIIFIBHEHFHIE<CGIEFHB@DDFGGIGDGHIIE
@10160541/1
cagatggccaccaccattctatgaaatggaacacgaagagggactaccac
+10160541/1
CCCFFFFFHHHHHJJIJJJJIJJJIIIIIJJJJJIIIJJJJJJJJJIJJJ
@10161661/1
cagatgtctaaaatatttatgaaagttatttctcacagctaaagatgcaa
+10161661/1
CCCFFFFFHHHHHJJJJJIJJJJJJIIJJJJJJJJJJJJJJJJJJJJJJJ
@9547363/1
caaaatcatgaccaaaaagtgaacagctatcgatacacagtcatagatcc
+9547363/1
@@@FDFBEGHFFHJJIJJJCFGIJJHCGIIEIIGGHJJJIIJJJGIHIAF
@9547364/1
caaaatcatgaccaaaaagtgaacagctatcgatacacagtcatagatcc
+9547364/1
CCCFFFFFHHHHHJJJJJJFHIJJIJJJJJJJJIJJJJJIIJJJJJJJIJ
@9547365/1
caaaatcatgaccaaaaagtgaacagctatcgatacacagtcatagatcc
+9547365/1
CCCFFFFFHHHHHJJJJJJHHIJJJIIGIJJIGIJJJJIJHIJIGIIIJJ
@8215842/1
aaagcgttaccagcgcttgaggaagtaacggcagcactattgacactaag
+8215842/1
CCCFFFDFHHHHHGIIIIJHIEIJJGHGGGIIBHEAGC>CFC>FGGC3@=
@8215843/1
aaagcgttaccagcgcttgaggaagtaacggcagcactattgacactaag
+8215843/1
CCCFFFFFHHHHHJJJJJJIJIJJJFHIJJJJJJI;FBFHHGGHIJGGJG
@8216499/1
aaagctgctaaaaaagcaggaaaagcccagaagaacgttcgactttcact
+8216499/1
CCCFFFFFHHHHHIJIJJJGIJJJGGIGIIJJIJJGHIIEGIJJJIIIIJ
@8216500/1
aaagctgctaaaaaagcaggaaaagcccagaagaacgttcgactttcact
+8216500/1
CCCFFFFFHHHHHJJJJJJJJJJJIJJJJJJJJJIIJIEIJHIIJJJIJJ
@8216510/1
aaagctgctagaagaggacggcatttatgatccaaaagaaattcccatga
+8216510/1
CCCFFFFFHHHHHJJJJJIJJJJJJJJJJJJJJJJJJJJJJIJJJJJJJJ
@8887565/1
ataggaaacggtttatgagcaacatcaacatttaaaagtggcttccagcc
+8887565/1
CCCFFFFFHHHDHIIJJGIJJJJJJJJJJJJIJJJJJJCFHGIIGH@9BF
@10797422/1
ccgatagaatgaagtgaaagtcgaacgttcttctgggcttttcctgcttt
+10797422/1
CC@FFFFFHHGGGJHHGJJEEDCHIEBFHE=HIEHHGEDGIJ>GDB>FFG
@15297463/1
tggccatctgcgggacatgcacatctcttggagccagccaatgggattgc
+15297463/1
@@<DDFFDHDFFHIEHGIEIJFGEGEDHCGIIIJIJGGBFGIBHJ@BCGD
@15297464/1
tggccatctgcgggacatgcacatctcttggagccagccaatgggattgc
+15297464/1
C@CFFFFFHHFDFGGHGG@FEGGHGGHIECABBGIG>FFEH>FHIGIG>D
@15297465/1
tggccatctgcgggacatgcacatctcttggagccagccaatgggattgc
+15297465/1
CCCFFFFFHHHGHJIJJJJFGIIJJJJJJIJIJIJIJJJJJJJJJIJJIJ
@12103179/1
ctctactgtacaactgtttacctgtgtatgataaataaacttttttcggg
+12103179/1
CCCFFFFFHHHHHJIJIIJJJIJJHIHIJJIJJJJJJJIGGIIJJJJIJH
@8889873/1
ataggtgctttgtctggttaactttagtgggaaggtttaggtatttgtgg
+8889873/1
BCC;D=BDHGHHHHIJJFGGIJJJJJJBFHIIGGGGHIIIJ?GGIJIIGE
@14011614/1
ggtgtcttcatcatgaggtatttcttctacatacggtttatagtctagaa
+14011614/1
@C@FFFFFHHHDHJJJJJCGHJJJJJJJJJJJJJJJHJJJJJJIJJJJII
@10162432/1
cagatgttggtccgccacactgtagagaattcacttatgaatgtggcata
+10162432/1
BBCDFFFFHHHHHJJJJJJJJJHIJJJJJJJJJJJJJJJJJJJIJJJJII
@12107243/1
ctctatactttgcatcaaataaatgctcccttttcacaatataataaata
+12107243/1
CCCFFFFFHHHHHJJJJJJJJJJJJIJJJJJJJJJJJJJJJJJJJJJJJJ
@11446234/1
cgggttctgctaagtggtaagtagaaggtaagccacttaagcacacatgt
+11446234/1
@@@DDDFFHGHHHJGIJGHIJCFHIIJIAFHGIGIJJIJJJGIJJIJFII
@14016075/1
ggttcaagtagctgaagtaaaagtgtgctccattggtttatcctctactg
+14016075/1
B@BDFFFFHHHHHJJJJHHJIJIHHIJJJIJIJJJJHIJJJJJJJJJJJJ
@14016076/1
ggttcaagtagctgaagtaaaagtgtgctccattggtttatcctctactg
+14016076/1
BC@DFFFFHHHHGJJJJHIJJJJIJFHJJJJJJIJJGIJJIJJIJJJJJJ
@14017512/1
ggttctgtcaaaactgttgcgactagcacaacaaaaaagatggcgaaaca
+14017512/1
CCBFFFFFHHHHHJJJHIJJJIIJJJIJJJIJJJJJJJIJJGIJJIJJIH
@14017635/1
ggttcttcaagagctggcaataaagaaaggctttcaatcaccacattatg
+14017635/1
?@:ABDDDHHBBFAEGGGCHGCHIIIIIIGIGIIIIICDHEGHIIGGGCB
@8892164/1
atagtgtattacctctaaagctatctactcgttatataatcatcattcaa
+8892164/1
@CCFDFFFHHHHHIIIJJJJJJJJJJJJJJJHIHJGHJJJJJJIGIIJJJ
@8892535/1
atagttcttacatccttgtttatttccctttttgtggagaggtactatgt
+8892535/1
@CCFFFFFHHHHHJJJJJIIJGHHIGHGGIJIJIEHGFHEHI?FFHIGGG
@8892536/1
atagttcttacatccttgtttatttccctttttgtggagaggtactatgt
+8892536/1
CCCFFFFFHHHHHJJJJJGIJGIGJIJJJJJJJIHGJGGDHGDEGIIIJH
@8894590/1
atataactgacatgtttcatatgtagaacgaattttgtgcatacaaaaat
+8894590/1
=11=DDFFHHHHHJJJJJJJJJJIIJJJJJJJJJJJIHIJJIJJJIJJJJ
@8894971/1
atataataaaaatttatagttttttgcatttttattcggcttattgtaat
+8894971/1
CCCFFFFDHHHGHIGHIIJIGIGEHIJJJIIJJIJJJJDHIIJGJJIJJJ
@8894972/1
atataataaaaatttatagttttttgcatttttattcggcttattgtaat
+8894972/1
CCCFFFFFHHHHHJJJJJJHJJJJJJJJJJJJJJJJIJJJJJJJJJIJIJ
@8895543/1
atataatcatcattcaaacattgaagccagatcgataaaaaaatatcgca
+8895543/1
CCCFFFFFHHHHHIJJJJJJIJIJJJJJJIJIIIIIIJJJJJJJJGEGGI
@8895544/1
atataatcatcattcaaacattgaagccagatcgataaaaaaatatcgca
+8895544/1
CCCFFFFFHHHHHJJJJJJJJJJJJJJJJJJJJJJJJJJIIJJJJJGIJJ
@15299898/1
tggcgcacattcagcaggttttttaacagtttgaaaaccttgataaatgg
+15299898/1
CCCFFFFFHHHHHJJIJJEHIJJJIJJJJHIJJJJJJIJJJJJJJJJJJG
@15300554/1
tggcgttgaagctgagagtctgcaaatcggccaacttcttgccgacggaa
+15300554/1
C@@FFFFFHHHFHIJIJJHIHIIGHHJJJJIGIIIIJJIGJIGJJIJIJG
@15300933/1
tggctagattctgtttgacattcgaaaagtaaacgtcagtttgcgtttca
+15300933/1
CCCFFDFDFHDHGIIIBDHAHGHIIIGHIIIIGIGFHGHHIIIIIIEHGI
@14632476/1
gtttaacaacaggtctattaagttcagaattacagccagatagactagaa
+14632476/1
@BCFFFFFGHGHHFGGIIJJHJHIJIIJJJJJJJJJJJJJJIIJJJJJGH
@12118679/1
ctctctaacgtctttatagaatgtcaatgttattctaaaaagaagactgc
+12118679/1
@@@DFFFEDFBFFGIHJJIIGIJHIIIJJGHIGGEIIGHJCFGGIHHIGG
@14635003/1
gtttaaggaactatcagatgttggtccgccacactgtagagaattcactt
+14635003/1
BB@=BDFFHHHHHJJIJHJJJJJJHJJIJJJJIIJJHIJJJJIJJJIJJJ
@12723949/1
cttcccactaaagttaaccagacaaag
+12723949/1
@@@DDB?B?FFBBGDGBG:<3<<FGB;
@12723950/1
cttcccactaaagttaaccagacaaagcacctatcgaatcgaatattagt
+12723950/1
@@@DDDADFFBFHCDGHIGB?FAFGEGBHHGBHEGGGDGHIIIGEGGHC0
@12723951/1
cttcccactaaagttaaccagacaaagcacctatcgaatcgaatattagt
+12723951/1
@CCFFFFFHHHHHJJJJJJJJJJJJIIJIJJJGIJJJGIJJIJJJIJJJF
@12723952/1
cttcccactaaagttaaccagacaaagcacctatcgaatcgaatattagt
+12723952/1
CCCFFFFFHHHHHHIJJJJJJJJJJJJJJJJIIJJJJJJJJHIGD<DBB?
@12724668/1
cttcccccaaggataacctctctgtcggtagatttccgtgaagtgg
+12724668/1
CCCFFFFFHHHHGEIJIJJJIJJJIGIIEDFBGIICG=BB=F@?DG
@15301818/1
tggctccaagagatgtgcatgtcccgcagatggccaccaccattctatga
+15301818/1
CCCFFFFFHHFHHJJDHGIIJHJJJIIJIJJJJIJJJJCHIEHIJJJJIJ
@10802316/1
ccgattatgacctcgcatataaagtatctaacagatttaaattgtattag
+10802316/1
CCCFFFFFHHHHHJJIJJJJJJJJHHGJJIIJJJJJJJIJJJJJJJJJJI
@10171066/1
cagcaactcacggaaacaagttgagaaatcctttagttttccttttttat
+10171066/1
B@@DFFFFHHHHHIJJJEIIHIJJJJIJJJJJJJFGIGJIJJJJJJIJII
@10171067/1
cagcaactcacggaaacaagttgagaaatcctttagttttccttttttat
+10171067/1
CCCFFFFFHHHHHJJJJJJJJJIJJJJJJJJJJJJJHIJJJJJJJJJJJJ
@10171095/1
cagcaactcctggaggacgctgacgggagtcttgctcggcatggaggcca
+10171095/1
CCCFFFFFHHHHHIIJIJJJJJIJJJJBHBGGGGGGIGIGGHII@EGAE?
@10802480/1
ccgattcagcccccaccaagggaagggggcggcccccatcccaacagaag
+10802480/1
CCCFFFFFHHHHHJIJIJIHJICGIIIJJIIFBDDDDDCDDDCDDDDDCD
@13378661/1
gacgaatgatgtgataaatatacctgcacacacgcatttttaaatttaaa
+13378661/1
C@@DFFFFHHHHHJJJJJJIIJIJJJIJJJJJJJIJJJJJJJIJJJJJJJ
@13378662/1
gacgaatgatgtgataaatatacctgcacacacgcatttttaaatttaaa
+13378662/1
CCCFFFFFHHHHGIJJJJJJJJJJJJJJJJJJJJIJJJJJJJJIIJJJIJ
@13378711/1
gacgaatggtaaagctgctaaaaaagcaggaaaagcccagaagaacgttc
+13378711/1
CCCFFFFFHFHHHJJJJJJJJJJJJHIJJJJJJJIJJIIIIIGIJIGGII
@12728272/1
cttccggttccggtggccaccagatcgttgttaaggaacacgcggtagcg
+12728272/1
CCCFFFFDHHHHHJJJIJJJJGHIJJJJJIJJJIJIJJJJJJJJJAEHFF
@8898771/1
atatatttcacttggatcatacctgtgatctttaagaaattctattgcca
+8898771/1
CCCFFFFFHHHHHJJJJJJJJJJJJHJJJJJJJJJJJJGHIJJJJJJJJI
@9557214/1
caaaattcgttctacatatgaaacatgtcagttatatattcacctttata
+9557214/1
CCCFFFFFHHHHHJJJJJJJJJJJJJJIJJJHIJJJJJJJJJJJJJJJJJ
@8223062/1
aaaggcagttcaccatcgcttgtcatgtgttgaaattccgcgaaattggc
+8223062/1
@@@7DDDAFHHHHIIIIIF@GGFHFFCEGHIIEHGGGHIGIF:FBHIICE
@8900121/1
atatcctaaactcacttttttccgaaaaaatatcgcaatagctcaaaagg
+8900121/1
CCCFFFFFHHHHHJJJJJJJJJJJJJJJJJJJJIJIJJJIJJIJJJJJJJ
@8900628/1
atatcgtttaacttttccagcatttctcttgctgctaattgtttcgccat
+8900628/1
CC@FFFFFHHHHHJJJIJJJJJJJJJJJJJJIIIJJJJJJJIJIJJJJJJ
@8900629/1
atatcgtttaacttttccagcatttctcttgctgctaattgtttcgccat
+8900629/1
CCCFFFDFHHHHHJJIJJJJJJJJJJJJJJJJJJJJJIJJJIJJJJJJJI
@8902258/1
atatgatatgtatttattatattgtgaaaagggagcatttatttgatgca
+8902258/1
CCCFFFFFHHDHHIJIJJIJJJJJJJJJJJJJJJJJJJJJJJJJJJJJJJ
@10172308/1
cagcaagttcttggctgccgaatgtttggcgtctttcttcgatcttccgg
+10172308/1
CCCFFFFFHHHHHJJIJJJJFHIJIIJIIIJGIGIJGIJIJFHIJJIIGG
@13382974/1
gacgcaataagtgatacaagaaaatatacagactaaagaaacgctcgtgg
+13382974/1
CCCFFFFFHHHFHIIJJJJIJJJJJJJJJJJJJJJJJJJJIJIIJIJGGH
@9560681/1
caaaatttgacataatttgtggacataaaggaaagaaaaaaatgtcaaaa
+9560681/1
@@@DDD;DHHHHHGGGIIE<@BHF<FEHIHI>DFAFHHHIGIA@FE<<B8
@9560682/1
caaaatttgacataatttgtggacataaaggaaagaaaaaaatgtcaaaa
+9560682/1
B@@DDFFFFDHHHJIIJJJIGJJJJJJIJJIJJJIJIJJJJJJFIIIIHG
@8227265/1
aaagtatagcttgtaaaattagttgctatccttctctttgacattgcttg
+8227265/1
@@CFDDFFHHHHHHIJJJJJJHHHJJJJJJJJJJJJJJJJJJIJJJJJJJ
@8907272/1
atattattatgtatattccgttttcgttataaaatttatagtttagtaat
+8907272/1
CCCFFFFFHHHHHJJJJJJJHJJJJJJJJJJJJJJJJJJJJJJJJJJJJJ
@12126357/1
ctctgatagtagatggtaactgttcaaattcctcttcctcacgaggacac
+12126357/1
CCCFFFFFHHHHHJJJEHJJIIHJJJJJJJJJJJJJJJJJJJJJIJJJJJ
@9561226/1
caaaatttgtttgtggacataaaggaaagaaaaaaatgtcaaaattttgc
+9561226/1
=?1ADDEFFHDHBHFIIIIJEIGGGCGEGGJJGGGHIGIIEHGIHDCBFF
@8908803/1
atattgatgattataattaataactagtgcctaataatagtgtattacct
+8908803/1
CCCFFFFFHHHHHJJIJJJJJJJJJJJHJJJJJIJJHIJJHIIIJIJJHJ
@10180971/1
cagcaggttttttaacagtttgaaaaccttgataaatggaacgaaattaa
+10180971/1
@C@FFFFDFBHHGEEFEGFHIIEHIIIIIIG<@FHHIGIIGIIIGIGGDG
@12735252/1
cttccttcggagttttgcctgttccgtagcagacggccactggcaaagtg
+12735252/1
CCCFFFFFHHHHHIJJIJJJJIJJJJIJJJJJIJJJIJJJJJJGFHIJCF
@8911634/1
atattttcttgtatcacttattgcgtctttgctttggtcactttacgcgc
+8911634/1
CCCFFFFFHHHHHIJIJJJJJJJJJHIJJJJJJJJIIHIJJJJJJJJJGI
@15307559/1
tgggagcgttgtttttggacggaaaaattgaaattgcagatatggtcttc
+15307559/1
@B@DDFFFHHHHHJJJJJIJJJGIJJJIJIJIJJIGIIIGGIIJJ@FHIJ
@8912011/1
atatttttagattctggaatgtcattagatgctgtgtggaaagtgtacta
+8912011/1
CCCFFFFFGHFHHIJJJEIEGGIGIHGGIJJIJIIIIIJJJJIGIGGIHI
@14027113/1
ggttttttaacagtttgaaaaccttgataaatggaacgaaattaaacacg
+14027113/1
@B?DDFFFHHHHHHIJJJJJJJJJJJIJJJJIJJIIJJJJJJJJJJJJJI
@14027151/1
ggttttttcaaatttgttcagcaactcacggaaacaagttgagaaatcct
+14027151/1
B@:ADDFFHHHHHJJIHIIJIJJIJJJIIJIIJJJJIJIEGIJIIJJJJJ
@11461746/1
cggttctgcatgaatgccatctgggcccggggctctgtgatttcttagtg
+11461746/1
?@@BAADBDFAFFEHDHGIGIAA<CFGH:EGBGDFH>?BF<CHGBA>DH;
@10188373/1
cagccaagaacttgctggatctcttggtcggaaaagtaacgcccgaacaa
+10188373/1
CCCFFFFFHHHHHJJJJJJJJJJJJJJHHIJIJJJJGGHIJJJJJJJJJJ
@9564920/1
caaacacacatagtacctctccacaaaaagggaaataaacaaggatgtaa
+9564920/1
CCCFFFFFHGGHHIJJJIJJIJJJJJJJJJIIGIJJJJJJJJJJIJIIJI
@10188660/1
cagccaatgggattgcccatcactttgtcatcgaacgatgtcaccacctg
+10188660/1
CCCFFFFFHHHHHJIJJJJJJIJJJJJJJJJJJJJJJJJJJIJJJJJJIJ
@10190956/1
cagcccccaccaagggaagggggcggcccccatcccaacagaagggg
+10190956/1
CCCFFFFFGHHHGIGIGJIIJIJIJHEDDDD?CDDD35<<A?CDBBD
@10190957/1
cagcccccaccaagggaagggggcggcccccatcccaacagaaggggtaa
+10190957/1
CC@FFFFFHHHHGJIJIIJIGGIIIHFDDDDDCCDDDCBDDDDC85955A
@8920719/1
atcaaatttctataaatcaataccactatgaatggaagtg
+8920719/1
@@@DD?DFDDDFDEGIA?EEAHHGFDHEHG<ECEHI?EHC
@8231006/1
aaagtggatagctgcaccaagcattggtggcgattggtcaatgttttttc
+8231006/1
@@CFDEFFHHGHHJGJJJJIEDHIJJJCGHGGDDHGGDGGGGEBGHIJJ=
@15309707/1
tgggcaaccagcagtcccacaaagtttcacagttccacaaaacgctgaaa
+15309707/1
CCCFFFFFHHHHHJIHIIJJJJIIIJJJJJIBEHIJJIIIIEIIJJIJJJ
@10810331/1
ccgcagatggccaccaccattctatgaaatggaacacgaagagggactac
+10810331/1
CCCFFFFFGHGHHJIJIIJJJIGGJIJGFEEHGIIIIIGIIIJIJGGGIF
@10810332/1
ccgcagatggccaccaccattctatgaaatggaacacgaagagggactac
+10810332/1
CCCFFFFFHHHHHJJIJJJIJJJJJJIJJJJJJJJJJJJIJJIJJIJJJJ
@10810333/1
ccgcagatggccaccaccattctatgaaatggaacacgaagagggactac
+10810333/1
CCCFFFFFHHHHHJJJJJEHIIIJJJJJJIJJJIJJJJJIJJIJJGGGGI
@11463121/1
cggtttaccccaagcttgaggttcctgtggtggagtttgttgtctacccc
+11463121/1
BCCDFFFFHHHHHIIGIIJJJHHJJIJHII?GHBGDEHGHIIIIJJJJJJ
@13391687/1
gacttcaacttcgttcagttcttgcaggagatcgctagcgaacaatcctt
+13391687/1
CCCFFFFFHHHHHJJJJJHIJJJJJJJJJJJJHJJJFIJJJJJJFJGIJI
@8234262/1
aaagtttttaagaaccgtgatggaactctttaggcagcaacattacccaa
+8234262/1
@BCFDDFFHHHHHIJJJIIIIIJIJJJJJJJJIIIJJJJJJJJJJJJJJI
@15312258/1
tgggcttttcctgcttttttagcagctttaccattcgtcttatcgatgca
+15312258/1
CCCFFFFFHHHHHJJJJJJJJJJJJJJJJJIJJJJIIDHIJIJJJJJJJG
@11466240/1
cgtaaagtgaccaaagcaaagacgcaataagtgatacaagaaaatataca
+11466240/1
@@?BDFD:DFHHFIIEGGHI>FDHGIIIIIG?FGEHIIIGGIIIDHGIII
@11466241/1
cgtaaagtgaccaaagcaaagacgcaataagtgatacaagaaaatataca
+11466241/1
B@@DFFFDFHHHGJJJFIHJIJJGIIIJJJJ?FHIIIJJJJJIJIJJJJJ
@11466242/1
cgtaaagtgaccaaagcaaagacgcaataagtgatacaagaaaatataca
+11466242/1
BC@DFFFDHHHHFJJIJJJJIIIIIJJJJIJCGIIIJJJJJIJJJJJJJJ
@10193792/1
cagcctttgatggaagaaaaaatttatacagcactactatgttacctttt
+10193792/1
CCCFFFFFGGFHHIJJJJIIIJJJJJJIJJJJJJIIJGIJIIJIJIJJGI
@12133423/1
ctctggaccggcaaatctttatctttatcatttgtttgtatttcttcaac
+12133423/1
BCCFDDDFHGGHHJJJJFIJHIJIJJJJJGIGJJHIIIHIIJJJJEIIJJ
@8921858/1
atcaacattcacttctttaccggcatagcctaatctgggagggggca
+8921858/1
CCCFFFFFHHHHHJJJJJJJJJJIGJGIIJJIJIJJJJIGIJJJJJH
@10194360/1
cagcgaactatcacaaagaatagaagataaagaactctccgttagtgcag
+10194360/1
CCCFFFFFHHHHHJJJJJIJJJJJIJJJJJJIJJJJJJJJJHIJIHJJJJ
@12136198/1
ctctggtagtagatggtaactgttcaaattcctcttcctcacgaggacac
+12136198/1
CCCFFFDDHFDFHHIJCGJJJJGHIJJJJJJJJJJJJJIJJJJJJGIGIJ
@12138443/1
ctctggttttttcaaatttgttcagcaactcacggaaacaagttgagaaa
+12138443/1
@@7A?DBBHHHHFIEHGGGEAGHIBCDFBFG>DEG@DABDGADB@FGAEH
@12138444/1
ctctggttttttcaaatttgttcagcaactcacggaaacaagttgagaaa
+12138444/1
CCCFDFDFHHHHGIJJJJJEHIEHGIJJJIIIJJJJJJJJJJJJJJIGGG
@15314435/1
tgggggctgaatcggtccggccgagtgcatca
+15314435/1
CCCFFFFFHHHHFIJGGIIIGIB<F;B488=7
@10197210/1
cagcgcttgaggaagtaacggcagcactattgacactaagaaa
+10197210/1
@@@FFFFFGHFHDGIHIIJJJIIDB8?39<DA<9?@3?FF8BF
@8235580/1
aaataaacttttttcgggtttggaaaaatttcaaattgttcaggtaaaat
+8235580/1
@@CDDFFFHHHHHIJJJIHIIJIJJJJJIJJIJHAHCIIEGGIEFFHIII
@14035244/1
gtaaaagtgtgctcaattggtttatcctctactgtacaactgtttacctg
+14035244/1
CBCFFFFEHHHHHJIJIJIIEHJJJIGJIIJIIJIJJJIIJJJJJJIHIH
@14035245/1
gtaaaagtgtgctccattggtttatcctctactgtacaactgtttacctg
+14035245/1
@@@DDDDDFAFFAFF@@G?E<EG>HDHDFCCFFDFFFFGFDGEFIAFGEE
@14035246/1
gtaaaagtgtgctccattggtttatcctctactgtacaactgtttacctg
+14035246/1
CCCFFFFEHFHHHJJJJJIJHIJIJJJJJJJJJJIJJJJJJJHIJJJJJJ
@14035247/1
gtaaaagtgtgctccattggtttatcctctactgtacaactgtttacctg
+14035247/1
CCCFFFFEHHHHHJJJJJJJHIJJJJJJJJJJJJIJJJIJJJIJJJJJJJ
@9574458/1
caaaccgggaaaagtattatgagaatatgaaatttaaaagaaaatttgaa
+9574458/1
CCCFFFFFHDHGHJ<BEHGHIGGGIIJJJJJJJJJJJJIIIIIJJJJJEH
@9574459/1
caaaccgggaaaagtattatgagaatatgaaatttaaaagaaaatttgaa
+9574459/1
CCCFFFFFHHHHHJFHIJJIJGIIJJJJIIIIJJJJIJJJJJJJJJJJIJ
@13398814/1
gagaaatttgctgcctcaaaaacgtatgacaaaactatagagaaacc
+13398814/1
CBCFFFFFHHHHHJJJJJJJJJJJIJJJJJJJIJJJJJJJJJJIJJJ
@12743189/1
cttcgagtaagttgattttggtaggaataaaacttttatcgtaagttaag
+12743189/1
CCCFFFF?FHFFHBFHHIIDEACEFDHGGIIIDEHIIFGFIHIIIDHIFG
@9576117/1
caaaccttgcaaattttcaatcatgaagcaagattttacctgaacaattt
+9576117/1
CCCFFFFFHHHHHJJJJJJJJJJJJJJJJJJJJJJJJJJJJJHIGCGIJJ
@12745029/1
cttcgatcttccggttccggtggccaccagatcgttgttaaggaacacgc
+12745029/1
B@BFFDFFHHGHHJGIJJJJGIIJGJIJGHIJIIIIJHJJJJJJJJJJIJ
@12745030/1
cttcgatcttccggttccggtggccaccagatcgttgttaaggaacacgc
+12745030/1
CCCFFDFFGHHHHJFHIJGIAHIGIIJJIIGHJJGGHHIICHHGGGIJJI
@12745031/1
cttcgatcttccggttccggtggccaccagatcgttgttaaggaacacgc
+12745031/1
CCCFFDFFHHBFHIEHGIGI@DEDHGIIGHGHIGGGBDGHIIGIIIIIEB
@12745032/1
cttcgatcttccggttccggtggccaccagatcgttgttaaggaacacgc
+12745032/1
CCCFFDFFHHHHGIGIIIGIFHGEGDHIJEIIJIIIE;@FIIEIIJII@B
@12745033/1
cttcgatcttccggttccggtggccaccagatcgttgttaaggaacacgc
+12745033/1
CCCFFDFFHHHHGIHIJJIGHGJIIIJJJJJIJJIJJIJIJJJIIJJIJJ
@12745034/1
cttcgatcttccggttccggtggccaccagatcgttgttaaggaacacgc
+12745034/1
CCCFFFFFHHGHHJGHIJBGADHIIGIIGJJJJIDGGGGIGIIJJJJJJI
@12745035/1
cttcgatcttccggttccggtggccaccagatcgttgttaaggaacacgc
+12745035/1
CCCFFFFFHHHHHJFHIJJJIJJJJJJJIIJJJJIJIJJJJJJJJJJJJJ
@10200713/1
cagctacaacagtcaacatttcccacctttttcactcaaccatagctttc
+10200713/1
CCCFFFFFHHHHHJJJJJJJJJJJJJJJJJJJJJJJJJJJJJJJJJGGII
@14648838/1
gtttaatttcgttccatttatcaaggttttcaaactgttaaaaaacctgc
+14648838/1
?BBDDDDFHGHHHHIJJJJJJJGIJJHJJJJJJJIJJJIJJJJJJJJJJJ
@14648839/1
gtttaatttcgttccatttatcaaggttttcaaactgttaaaaaacctgc
+14648839/1
@==BDDDDB<F?DFHHEFDDI<FAAF33<CDDBHEEHIIABHDHIFE??@
@14648840/1
gtttaatttcgttccatttatcaaggttttcaaactgttaaaaaacctgc
+14648840/1
@@CFFDFFHFDFHHIGFGIGIEEHIICHHIIIIIIIIIIIIEDHIHGHIG
@14648872/1
gtttaatttctttcatttatcaaggttttcaaactgttaaaaaacctgct
+14648872/1
@@@DDDBDHFDHHE<AFHDCD?IDG<FHIGGIIEEFEHHIIIIIIIDDDD
@8929758/1
atcaatttgcctcgaaatctaaggttatattacttttatgaatcgtgata
+8929758/1
CCCFFFFFHHGHHJJJJJJJJJJJJJJJJJJJJJJJJJJJ?:CFHGHFHI
@8241906/1
aaataatacgaacttcaattacacaaattagtacaactcctccaaacctt
+8241906/1
CCCFFFFFHHHHHJJJJJIJJJJJJJJJJJJGIJJJJIIJJIJJJJJJJI
@11474002/1
cgtacgtcaaatgtcgcaaattatgtcacataaatgtcaaaatgccacat
+11474002/1
@C@FFFADFHHGHGGIGIIJIIGGIHIIIIIJJJJIHJIJJJIIIJIJJH
@11474003/1
cgtacgtcaaatgtcgcaaattatgtcacataaatgtcaaaatgccacat
+11474003/1
BB?DDDDEHHHGHFHGJJJJJJIJJIJIJJJJJJJJGIIJIJJIJJJJJJ
@11474004/1
cgtacgtcaaatgtcgcaaattatgtcacataaatgtcaaaatgccacat
+11474004/1
CCCFFFDEHHHHHHIJJJJJJIJJJIIJJJJJJJJJIIJJJJJJJJJIJJ
@14038911/1
gtaaaatcttgcttcatgattgaaaatttgcaaggtttggaggagttgta
+14038911/1
CCCFFFFFHHHHHJJJJJJJJJJJJJJJJJJJJJJGHIJJJIJHHGIIHI
@13402146/1
gagaatatgaaatttaaaagaaaatttgaaaagtatcatgagttttgtga
+13402146/1
CCCFFFFFHHHHHJJJJJJJGJJJJJJJJJJIJEHHIIJJCHGIJJJJJI
@12751127/1
cttcgcttaagacaccggaaatttgttcctccataggaatggtgaatcca
+12751127/1
@CCFFADDFHFHDGGIGE<GEBFDBGGGDHGEGGIGDDDFHCGCDGHICE
@12752089/1
cttcgcttttgactcgacaaaaatttaaacac
+12752089/1
???;BADDDD<<22222<@FDIEDEI<EE<<;
@12752090/1
cttcgcttttgactcgacaaaaatttaaacacattgcattattgatttcg
+12752090/1
@@@DDDDDHH??DFFB;@DGHIIAHIBGI?<DDDHGGHGG@DG@DDHIDH
@12752091/1
cttcgcttttgactcgacaaaaatttaaacacattgcattattgatttcg
+12752091/1
@@@DDDDDHHBAFBF=BEFHIIIAHIDHICD??FGEIEGIIGIDCFGIGE
@12752092/1
cttcgcttttgactcgacaaaaatttaaacacattgcattattgatttcg
+12752092/1
BBBADDDFHHHGHIIGEHIJJJJJJJJJJJJJJJGIIIGIIJJJJJJJJJ
@12752093/1
cttcgcttttgactcgacaaaaatttaaacacattgcattattgatttcg
+12752093/1
CCCFFFFFHHFFHHGBGIJJJJIGHIIJJHGCGGIIJIJJJIIIHIGGGG
@12752094/1
cttcgcttttgactcgacaaaaatttaaacacattgcattattgatttcg
+12752094/1
CCCFFFFFHHGHHIJJJIJJJJJJJJJJJJJIJIJIIJJGJJJIGIJJJJ
@12752095/1
cttcgcttttgactcgacaaaaatttaaacacattgcattattgatttcg
+12752095/1
CCCFFFFFHHHGDGIIGHIJJJJJJJJJJJJIJJJJJJJJJJJJJJJJIJ
@15325765/1
tggtcatctgcgggacatgcacatctcttggagccagccaatgggattgc
+15325765/1
?@@4ADDFFDHFHIGIGIJJJJJJJJJJIIDIJJIIGIGICHGGIIIJJJ
@10204101/1
cagctatccactttgccagtggccgtctgctacggaacaggcaaaactcc
+10204101/1
CC@FFFFFDHHHHJJJIGEFGIJGEFG;BB@GHBH@GEIIJGGHIHGHJE
@10204102/1
cagctatccactttgccagtggccgtctgctacggaacaggcaaaactcc
+10204102/1
CCCFFFFFHHHHHJJJJJIGJJJJJGIJJJJJIJJJJJFJJIJJJJJJJJ
@15325916/1
tggtccaaatcgagggcgccatccacgagccaatcttccgctaccgcgtg
+15325916/1
BCCDFFFFHHHHGJJJJIIIJJIJJIJIJJIJJJJJJJJIIGIHHHFFCD
@8934606/1
atcacgattcataaaagtaatataaccttagatttcgaggcaaattgatt
+8934606/1
CCCFFFFFHHGHGJIIJFHJJJJJJJJJIJIFIJIJJJGGHIIJJJIJJH
@8934607/1
atcacgattcataaaagtaatataaccttagatttcgaggcaaattgatt
+8934607/1
CCCFFFFFHHHHHJJJJGJJJJJJJJJJJJJIJJJJJJFGGHGJJJGGII
@9580686/1
caaactccaccacaggaacctcaagcttggggtaaaccgcaagtttcaca
+9580686/1
?@@DDDDDFBDDHGHHHGHGGHIGBGHIIIIGIIGFHIG:@@EC=FHIII
@13402524/1
gagaatggcggctcacaagatgtggcaatccttgcaggatttacccg
+13402524/1
@@@DDDDDHFHF<FBGDH@DCG?DGEGHDHIDG>FHGG=GHIGIIH8
@14040788/1
gtaaaattgaaattaaagcggaggttaagaaagaaagtgtgcacgatgca
+14040788/1
@C@FFDDFFFHGGJIIGJIEFDGGGHIIJJJIIJIGGBDGHIJIIGCGGG
@11475541/1
cgtagagcatatattgatccaggttgagtattttcgctagcactgac
+11475541/1
??;DD?BDD<?<<CE@CDEF:CF:CB?C<FBFIIEAADDDDDEDD@D
@13403299/1
gagaatttgaaaagcgagcttcatgatcccctgaagaatatatcttgaag
+13403299/1
B@CDFFFFHHHHHJJJJJJJJJJIJGHJJJJJJJJJJJJJJJJJJJJEIJ
@8936037/1
atcacttattgcgtctttgctttggtcactttacgcgcgaaaaccattat
+8936037/1
CCCFFFFFHHHHHHIJJJJJIJJJJBHGIIIIJIJJJJJJJIJJJHHHHH
@13405802/1
gagactctcagcttcaacgccaaggacttcaactttgttcagttcttgca
+13405802/1
@CCDDEDFHHHHGIJIJGGGHIJJJJJJJJEIJJJJIIJJJIFHIIJIJF
@14653241/1
gtttactcttctaatgtcaaacagaatctagccaaacacacatagtacct
+14653241/1
BBBFFFFFHHHHHJJJHJJJJJJJJJJJJJJJJJJJJJJJJJJJJHIIJJ
@8937182/1
atcactttttgttgccgtgtgcccttgagaaatttgctgcctcaaaaacg
+8937182/1
@@@DAADDHBF;?EGB>DDDA94C?FFA>9DEHII>BG<BFBB?39BHAF
@8937183/1
atcactttttgttgccgtgtgcccttgagaaatttgctgcctcaaaaacg
+8937183/1
CCCFFFFBHHFHGGIIBHGGGEGHAGGIIICHHIIIIIGGHIHBFHIGIG
@8937184/1
atcactttttgttgccgtgtgcccttgagaaatttgctgcctcaaaaacg
+8937184/1
CCCFFFFFHHHHHIIIIHH;FCHHEHD?CEHIIIIEG@FGHEGEHIIIDH
@8937185/1
atcactttttgttgccgtgtgcccttgagaaatttgctgcctcaaaaacg
+8937185/1
CCCFFFFFHHHHHJJJJGIABBHHEIJDHGHJGIICGGFGIGICHIJJJJ
@12753142/1
cttcggagaatcacaaaactcatgatac
+12753142/1
:=1=402<82A<4<::C?FHDAFEHI@9
@12753143/1
cttcggagaatcacaaaactcatgatacttttcaaattttcttttaaatt
+12753143/1
CCCFFFDFHHHHHJJJJJJJJJIJJJJJJJJJJJIGHJJJJJJJJJIBGI
@12753144/1
cttcggagaatcacaaaactcatgatacttttcaaattttcttttaaatt
+12753144/1
CCCFFFFFHHHHHJJJJJJJJJJJJJJJJJJJJJJGIJJJJJJJJJJHIJ
@12753354/1
cttcggagttttgcctgttccgtagcagacggccactggcaaagtggata
+12753354/1
?==ADD:@2<AB;FBEFGHFHIFDGIFGGIFFIIIE<DBFBDBF8=C@FC
@12753355/1
cttcggagttttgcctgttccgtagcagacggccactggcaaagtggata
+12753355/1
CCCFFFFFFHHHGJJIJJJIJJIJJIIJJJJJJJJJJJJJIJJJFHHHGI
@10205858/1
cagctccgacgtactatgcccatttagctgcggccagaggcaaagtctac
+10205858/1
C@CFFFFFHHGDHIGIGIIJJEGIJIIJJJJIIIJIJIIJGGHJIEGCHH
@14653659/1
gtttactgtgccagcccacctgtccactgagggaggccaccctaccgccg
+14653659/1
CCCFFFFFHHHHHJIJJJJJJJIIJJJJIJHIIHIIIJIJJJJJIJEFHA
@10206145/1
cagctcggctgagaatcggtattcgggactgaaagacactaagattacca
+10206145/1
CCCFFFFFHHHHHIJJ4CFAEHHGJJJGIJJIJJIIIIJJJJJJIJJIJJ
@13408125/1
gagaggtactatgtgtgtttggctagattctgtttgacattagaagagta
+13408125/1
@@CFFFADHHFHHFHGHHHIIIIJIJIIJJJJIJIIJJJJJJJIHGIJHH
@10824873/1
ccgctatttggtacgacgacaaagattacatcatatttgcctttaac
+10824873/1
CCCADFFFHHHDFIIJJJJJJIJIJJJJJIJIJJHIJJJJJJJJJJJ
@10825176/1
ccgctccgggcgttccgttggtctgattggctt
+10825176/1
CCCFFFFFHHDHFHHIIDGGIFGIIGIIIJIIJ
@9585399/1
caaacttttcggggtgcaatcttcttttccggaaaatgctcgaaaactca
+9585399/1
CCCFFFFFHHHHHIDGHIJIJJJJJJJJJJJJIJJJIIJJJJIJJJIJIJ
@8938238/1
atcagaatttagtaatttttctagtcttcttagttccccttctagtctat
+8938238/1
CCCFFFFFHHHHFHIJJJJJIJIIJJJJJJJJIJJJJJJJJJIJJIJIJJ
@8938306/1
atcagacaattaatagaaaaatgacagaaggacagacaagaaacatgata
+8938306/1
@@@FD?D?FDFDFHEABBEHEHIGAC>>CE@BGCGEHI@FEDDFGGFHCE
@8938411/1
atcagaccaacggaacgcccggagcgg
+8938411/1
8=;D?=A=CC?A??A@?@<CFGII:FE
@8938412/1
atcagaccaacggaacgcccggagcggctgatatcaccaatcaggtggtg
+8938412/1
CCCFFFFFHHHHHIIJGIJJJIIIJJIJIJCGHGGIJJDHEFEBD;CE<B
@8247384/1
aaatacggcaaagagaagaaaggccgatagaatgaagtgaaagtcgaacg
+8247384/1
CCCFFFFFHHGHHIJIIIJJJJJJJJJJJJJJJJJJJGJJJJJFHIJJJJ
@14654612/1
gtttacttttcgaatgtcaaacagaatctagccaaacacacatagtacct
+14654612/1
==1=DBDDFFDHGIA@CFFHHGIIIIGIIFHIIIIIIIIIIIGIGHGIII
@10829661/1
ccggaaaatgctcgaaaactcaattggcgcacattcagcaggttttttaa
+10829661/1
CCCFFFFFHHHHHIJJJJJJJJJIJIIJIJIJJJJJJJJJIJFGGIJJJJ
@10829662/1
ccggaaaatgctcgaaaactcaattggcgcacattcagcaggttttttaa
+10829662/1
CCCFFFFFHHHHHJJJJJJJJJJJJIJJIIJJJJIJJJJIIJDHIJJJJJ
@10829663/1
ccggaaaatgctcgaaaactcaattggcgcacattcagcaggttttttaa
+10829663/1
CCCFFFFFHHHHHJJJJJJJJJJJJJJJJJJJJJJJJJJJJJDHIJJJJI
@12760262/1
cttcgtcactcgcaaatgtagaaggcagattgttaccctccacgggtaaa
+12760262/1
CCCFFFFFGHHHHIJJJJHIGIJJJIIIJJJJJJJJJJJJJJJJIIFHII
@10830763/1
ccggaaccggaagatcgaagaaagacgccaaacattcggcagccaagaac
+10830763/1
?@@FBDDDFD?C@?C?FEDFFHIIIIIIIHHIIIIIGGIGIB7@AHEHFF
@10830764/1
ccggaaccggaagatcgaagaaagacgccaaacattcggcagccaagaac
+10830764/1
BCCFFFFFGGFHHJJJJIJIIJJJIIJJIJJIJJJJJJIJJJIIGHGFFF
@10830765/1
ccggaaccggaagatcgaagaaagacgccaaacattcggcagccaagaac
+10830765/1
CCCFFFFFHHHHHJGIJIJIIJJJJJJIJJJJJJJJJJJIJIFGEFEHFF
@9592124/1
caaagaccaagcagcataagttatcttcattttgaggtctgggaaataaa
+9592124/1
C@CFFFFFFHFGFIJJGIJJEHHIJJJJIIJJIJEHICFHIJDGGGIJJJ
@15334671/1
tgtaaggtgaggtatttgtacatgaagttgtctgcccctttcttaatcgg
+15334671/1
@C@FFFFAFFHHAEGHJIHIJJJJJJJJIJJJJJIJJJJJJJJJJJJJJI
@10831947/1
ccggaataaggatttctagggtagccttggctgcgtcagatttggcttgc
+10831947/1
CCCFFFFFHHHHHJJJJJJJJHIJJJJIJJJIJIJGIIJHJIJJJJIJBA
@11481729/1
cgtatgttgtttacttcatttgaatctatggaagttcgcattattcctcg
+11481729/1
@@?DDADDDFHH?CGHB?DIIB<H>@FE>FHHIIBFCB<GGEEGIECGE@
@11481812/1
cgtattattcctcgaaatcaataactcgacaaaaattgttcccttttgag
+11481812/1
BC@DDFFFHGHGGGGIJGGHJCGHHIJIEHIIIIJIJGHIIJJHJJJGHG
@8942370/1
atcagccgctccgggcgttccgttggtctgattggctt
+8942370/1
CCCFFFFFHGHHGJJIIIIIJIFGIJFFGIIJJJIIJJ
@8942757/1
atcagctacaacagtcaacatttcccacctttttcactcaaccatagctt
+8942757/1
@C@FFDFFHGFHBHHGIGIHIJJIGIIIIGIJIIIHIEAHHGIJFHIBHI
@8942758/1
atcagctacaacagtcaacatttcccacctttttcactcaaccatagctt
+8942758/1
CCCFFFFFHHHHHJIJJJJIJJJJJJIJJJJJJJJJJIJJJJJJJJJJJJ
@9594568/1
caaagactgaaattgagaaaaaatgaacatggaatgtaagaacattttcg
+9594568/1
CCCFFFFFHHHHHJJJIJJJJJJJJJJJIIJJFHHIIJJJIJJJIJJJJJ
@9595061/1
caaagagaaggatagcaactaattttacaagctatactttgcatagaatt
+9595061/1
@@@FFEFFHFHDHJJJAHIGIIJIJIJJJGGGGIJJJJGGIJJJJFCHIG
@9595062/1
caaagagaaggatagcaactaattttacaagctatactttgcatagaatt
+9595062/1
@CCFFDFDFHHHHIIEHIJJIGIJJIJJEHIEHIIIJJJJJIEGHGHGII
@9595063/1
caaagagaaggatagcaactaattttacaagctatactttgcatagaatt
+9595063/1
CCCFFFFDDFHHHJJIFJJJJGHIIJIIJGJJIIIJIJIJIIGGHGFFGI
@9595074/1
caaagagaaggttatgaaccggcaataactttccttgttgtccagaaacg
+9595074/1
CCCFFFFFHHHFHIJIJJHIJJIJJJJJJJJJJJJJJJJJJIJJIJJJJJ
@15336806/1
tgtacccaaacttttcggggtgcaatcttcttttccggaaaatgctcgaa
+15336806/1
@BBDFFFFHHHHHJJJIIJJFHIIJJJJJJJJJJJJJJJJJJJJJJJIJJ
@15336807/1
tgtacccaaacttttcggggtgcaatcttcttttccggaaaatgctcgaa
+15336807/1
CC@FFFFFHHHHHJJJIJJG@FHGIIJJIIIJIIJIGGIIIJGHGGIHIJ
@12159472/1
ctcttggagccagccaatgggattgcccatcactttgtcatcgaacgatg
+12159472/1
CCCFFFFFGGHGHJJJJJJJIJJJJJJJJJJJJJJJJJJJJJJJJJJIJJ
@14054021/1
gtaaatataacagttccctagtgtcattataaggattactgttatgccca
+14054021/1
BB@FFFFFHHHHHJJJJIHIJGHHIJJIJJJJJIIJJIIIJIJJJIJJJJ
@14055443/1
gtaaatctgaataaacaaatgcatcgtgcacactttctttcttaacctcc
+14055443/1
@@@FFFFBBDBFHIBHDGIJIIJIJJFHIJJJIJJIIIEEGIJJIIJIJI
@11486566/1
cgtcactcgcaaatgtagaaggcagattgttaccctccacgggtaaatcc
+11486566/1
BC@DDFFFHHHHHJJHGJJJJJIJJJJJJJJJJJJJJJIJJJJFEGGJJJ
@12767347/1
cttctacatttgcgagtgacgaagagactctcagcttcaacgccaaggac
+12767347/1
CCCFFFFFHHHGHJIJCFHIIIJIGIIJJJJJJIJIIJIJD:FHIJIJIJ
@14662702/1
gtttatcctctactgtacaactgtttacctgtgtatgataaataaacttt
+14662702/1
CCCFFFFFFHHFHGGEHIJJJIGGHGHJJIIHIHIJIIJJJHIJJJHIJJ
@15341253/1
tgtatcgatagctgttcactttttggtcatgattttgaggtactcgaggg
+15341253/1
@@=ADEFFHGHHHIIJJJIJJJJIJIEGEGGCGIIIDDGGFHHHIIIJIB
@8256952/1
aaatcacagagccccgggcccagatggcattcatgcagaaccgatta
+8256952/1
CCCFFFFFHHHHHIJIGHGIJGEEGIIIGIJJJJJJJJJIJJJIGIJ
@8256953/1
aaatcacagagccccgggcccagatggcattcatgcagaaccgatta
+8256953/1
CCCFFFFFHHHHHIJIIIIIIACFHIJGGIJJJJJJJJIIIIIIJJJ
@11487279/1
cgtcagccgccatattgatttaattttgacatgttagaatgccctattga
+11487279/1
BC@FFFFFFHHHHJJJIIIHIIJJJJJIJJIJIJIIIJJJJJJJJJIJJJ
@11487929/1
cgtcagtttgcgtttcaatgcatcgataagacgaatggtaaagctgctaa
+11487929/1
@@?D?DDDHFBHCGIEHIAFHDEGHGHFIGGIIIIIIIBGHGHIIGHIII
@11488431/1
cgtcatcgctccccacgagcgtttctttagtctgtatattttcttgtatc
+11488431/1
@@?DDDDDFDFHHIEF@8C@C0CG?FHI9DBDHECEFBFHII@FIAC@DC
@12770692/1
cttctatctagtttcccacgccagtatacagggagtggcgaaaccaacaa
+12770692/1
CCCFFFFFHHHHHJJJJIJIJJIJGHIIJJJJJJIDGIIJJJJJIEIJIJ
@10845708/1
ccggcatctgctgcttttctcttccgtttttccaaggcctcttccaacat
+10845708/1
@@@DDDDDH8?FFDGEHDEHGIBEEGCDGGIIHGHGAF?B;FFDAEGBDE
@10845709/1
ccggcatctgctgcttttctcttccgtttttccaaggcctcttccaacat
+10845709/1
CCCFFFFFGHHHHJJIJJJIIIJJJJHIJJJIJJJJIHIJJJJJIJGIJI
@12165853/1
ctctttgacattgcttgtggtcacttttcgcgc
+12165853/1
@@@DDDABF?FF>@BG@AEF:A3CEHIICBD::
@12165854/1
ctctttgacattgcttgtggtcacttttcgcgcaaaggtaaaatcgttct
+12165854/1
CCCFFFFFHHHHHJJIIGHJHIHJJJJJJJJHIJJIJJ?DGIJIIIHHJJ
@10846798/1
ccggccgagtgcatcatggtcatgttttgggactccatgtcgagcttttc
+10846798/1
CCCFFFFFHDHHHJGIJJJFFIJGIIJIIJFIIJJJJJIIIIFA07@CF>
@10846841/1
ccggccgtgaaaacctttaaagatgcgaataatagagaaattaccatcca
+10846841/1
C@CFFFFDHFAFFGIHIJJJJDFGIIJJIGIJGIDHHIIJGIHIJJJJJI
@9598556/1
caaagatcaagatctgtctttctttgacgaaatacgagtagaagatccca
+9598556/1
CCCFFFFFHHHHHJJJJJJJJJJJJJJJJJJJIJJJJJDGGIIIJIIJJJ
@10848027/1
ccggctactcttactctataatcgaatctattgttatgagttcccgtgac
+10848027/1
CCCFFFFFGHDHFHIGIGIIJJIIIJIJIIIJEFHHICHIFGGIIIIGEH
@10848028/1
ccggctactcttactctataatcgaatctattgttatgagttcccgtgac
+10848028/1
CCCFFFFFGHGHDIIIIGIJJIGJJJJJJIJJIIGHIIIIHIIJJJJJIJ
@15343650/1
tgtcaatgttattctaaaaagaagactgctaaacgttaaattttaaaagc
+15343650/1
@@?DFFFFFHFHHIGEHJJIJHIJJJGIJJIJJIJGHIIGEIIIJJJJJJ
@12170416/1
ctgaaaaattccgtcggcaagaagttggccgatttgcagactctcagctt
+12170416/1
@@<DDDBDFHDHF?FGGDFFHGGGFB?FGDFHG?;FGEHIIDIGCFF@FA
@12771802/1
cttctattgtacacaattcaataggtacaagtataggattatccgatcta
+12771802/1
::14ADEFHHHHHJJJJJJIJJJJJFHGIIJHJJIJJJJJJJJJJJJJJJ
@11491256/1
cgtccctcgcaaatgtagaaggcagattgttaccctccacgggtaaatcc
+11491256/1
?<1ADDFFHHFHHJJGIJJJIIIGGHJJIGHIIIJIJIIJJJG@FHIJJI
@13417325/1
gagcggctgatatcaccaatcaggtggtgacatcgttcgatgacaaagtg
+13417325/1
CC@FFFFFHGHGFJJIJJIJIJIJGGHDGEIJIJJIJJJJJJJJJJJJFG
@12773560/1
cttctccaagtttgtgctgggcaaatcaatcaatttgcctcgaaatctaa
+12773560/1
@@@DDEEDBFCFHI?GGIIIIIHIIGIIGHIIIIIIEGHIIIFIIIIIII
@12773561/1
cttctccaagtttgtgctgggcaaatcaatcaatttgcctcgaaatctaa
+12773561/1
CCCFFFFDHGHHHIGGIGIJJIIIIJJJJJJJJJJJJJJJJJJIJJJJJJ
@12773562/1
cttctccaagtttgtgctgggcaaatcaatcaatttgcctcgaaatctaa
+12773562/1
CCCFFFFFHHHHHJHJJJJJJJJJJJJJJJJJJJJJJJIJJJIJJJJJJJ
@14061818/1
gtaacaatctgccttctacatttgcgagtgacgaagagactctcagcttc
+14061818/1
CC@FFFFFHGHHHJJIJJIIJJJJJJIJEFHGCHGIIJJJGGGIGGHHIJ
@14668909/1
gtttatttatcatacacaggtaaacagttgtacagtagaggataaaccaa
+14668909/1
BBCFFFFFHHHHHJJJJJJJFGIJJJJJJJJJJJJHIIIJIIJIJJJJJJ
@9606291/1
caaagcaaagacgcaataagtgatacaagaaaatatacagactaaagaaa
+9606291/1
CCCFFFFFHHHHHJJJJJJJCHHJJJJJJJJJJJJJJJJJJJJJJJJJJG
@13417997/1
gagctattgcgatattttttcggaaaaaagtgagtttaggatatcttacg
+13417997/1
CCCFFFFFHHHGHJJJIJJJJJJIJJJJJJIJJJJIJIJJJJJJJJJJII
@9606537/1
caaagcacctatcgaatcgaatattagtagcaagatccgagatgtgg
+9606537/1
???B?DDDFBFDBBGD<EGGG9FCEH>2?9?E?CF3C>8::@?B?B?
@9606538/1
caaagcacctatcgaatcgaatattagtagcaagatccgagatgtggtac
+9606538/1
CC@FFFFFHHHHHJJJJJIIGGHIIJJHEIIGGGIJJJJJJJJIIIJFGI
@10852522/1
ccgggcccagatggcattcatgcagaaccgattaagaaaggggcagacaa
+10852522/1
@CCFFFFFBBBBHJBGGIGGHIIIJIIIJEGHIIJIIJJEIIIGBGEGEI
@10852687/1
ccgggcgttccgttggtctgattggctt
+10852687/1
@@@DD?DDDFHHDDCECGFH>CD>DHEE
@10852688/1
ccgggcgttccgttggtctgattggctt
+10852688/1
CCCFFFFFHHHHHJJIEHGJHJJJJJJI
@10852689/1
ccgggcgttccgttggtctgattggcttgttcggg
+10852689/1
CCCFFFFDHHHHHIIJBHGGGIIIJJJJ09D4?DH
@8953887/1
atcatgccctcgagtacctcaaaatcatgaccaaaaagtgaacagctatc
+8953887/1
CCCFFFFFHHHHHIGIJJGHBGIJIGGIIJJJJJJJJGBFHIGIIJJJJJ
@12775008/1
cttctcctaagtcgataatttctccgactggcttatggaaaaaacttctg
+12775008/1
CCCFDEFDHHGHHJEEGIIGIGIG<E@GHHDDHI>GGEGEGDDEHEFFEH
@15348761/1
tgtcgatgttgccagaacgtaagatatcctaaactcacttttttccgaaa
+15348761/1
CC@FFFFFHHGGHJIIIIJFHIGIJJJJJJJJJJJJJJJJJJJJJJJJJJ
@10219203/1
caggaaatggataattataggattggatctatgactgtgtatcgatagct
+10219203/1
?:?D1DDDD>F<D@BH<F<FH9@HGIGGGGGIIHGDGHIIHGHD=DFGCG
@14673357/1
gtttcagaacaaaccgggaaaagtattatgagaatatgaaatttaaa
+14673357/1
C@CFFFFFHHHHHJJJJJJJJJJGHIJJJJJJJJJJJJJJJJJJIJJ
@8269509/1
aaatgctcccttttcacaatataataaatacatatcatatcatcggggca
+8269509/1
@@@FDFFFFHFHDGHGJJJIIIIGGIIJJIIJGIICIIGIFGIIJGHIGD
@8270305/1
aaatggacaatcgtgtgcgctgataggaggccaccaagaccagatgactt
+8270305/1
CCCFFFFFHHHHHHIEGGIJHJJJIJJIIJJJJJJIIJJJJJJJJJJJJJ
@8270608/1
aaatggataattataggattggatctatgactgtgtatcgatagctgttc
+8270608/1
CCCFFFFFHGHHHJJJJGHIJJGJJJJJJJJJIGHHIJJJHIJGIIIBGI
@8271060/1
aaatggcctccatgccgagcaagactcccgtcagcgtcctccaggagttg
+8271060/1
?@@DDDDDFHHFF4C<EHIIIIIIC9DHIHBBFHBAGHE?DFGEHF;=@@
@8271061/1
aaatggcctccatgccgagcaagactcccgtcagcgtcctccaggagttg
+8271061/1
CCCFFFFFHHHHHJIJJIJJJJGJJJJJJJHIJJJJCHJGHJIJIIICEG
@8272788/1
aaatgtcaaaatttgacataatttgtggacataaaggaaagaaaaaaaat
+8272788/1
CCCFFFFFHHGHHIJIJJJJJJJJIHIIJJFIIIJHGHIIIIJJJJJJJI
@8272789/1
aaatgtcaaaatttgacataatttgtggacataaaggaaagaaaaaaatg
+8272789/1
???=BDBDDHDHHEDFFDDIIIGEIDFFEFEIIHIIGGIEGIIIIIIIIF
@8273848/1
aaatgttgcaaattatgtcacataaatgtcaaaatgccacataatttgca
+8273848/1
CCCFFEFFHHHHHJJJJJJJJJJJJJJJIIIIJJJJJIJJJIJJJJJJIJ
@8274522/1
aaattaaacacgctgagaaagctatggttgagtgaaaaaggtgggaaatg
+8274522/1
C@CFFFFFHHHHHJJIJIJJJJJJJJJJIIFIDHIJJIIHJGGIIGIIJI
@11496507/1
cgtcgtttgacatatcgttgtcatcccacaaggtacaatactttgttggt
+11496507/1
@@?DD@DD?CDDDB@E@CGBBEBDHHIGFGICH9BC?DBBFAHHEGHGGB
@11496546/1
cgtcgtttgtattcataactgcggcttctacttctacgtctttggctgta
+11496546/1
@@@BFDDFHFHHH?FHGHIIIIGGIGGEDBDEH?F@BFB?DFHC@F@BBB
@10860257/1
ccggtcccggtggccaccagatcgttgttaaggaacacgcggtagcggaa
+10860257/1
BCCFDFFFHHHGHJIIJJGGHIJJIIJJJJJJJJJJJJJJJJGHHHHFF@
@15349945/1
tgtctatcggtattgctcgtagacaattcatatttaaaaagacagtagga
+15349945/1
@C@DBDDFFHAFFIGGGIGCDFEHIIIIIIIGIIIGIIIIIIIIIHIIIH
@13424959/1
gaggcttttaaaatttaacgtttagcagtcttctttttagaataacattg
+13424959/1
BBCFFFFFHHHGHJJJJJJJHIJJJJJJIJJJJJJJJJJJJJJJJIJIJI
@13424960/1
gaggcttttaaaatttaacgtttagcagtcttctttttagaataacattg
+13424960/1
C@CFFFFFHHHHGJJJJJJIHHJJJJJJIJJJJIJJJJJJJJJJJJJJJJ
@14070045/1
gtaagaactatggaggaatattacaataagccgaataaaaatgcaaaaaa
+14070045/1
@B@FFFFFHHHHHIJJJJIJJJJJJJJJIJJJJJIIJJJJJJIJJJJJJJ
@14679919/1
gtttcgctccaggttgttgctgtgaaacttgcggtttaccccaagcttga
+14679919/1
@@@FFFFDHHFHH<EGGIGIIGGGEIGGJIHHBEDGIJIIJJJJJIIIGG
@15351218/1
tgtctggttaactttagtgggaaggtttaggtatttgtggtatctgtcga
+15351218/1
@@@DDDDDH?FAFHI:ECFHHIIEGFHH@HGFHEGGIIGE??FFBDBFIH
@14073409/1
gtaagccacttaagcacacatgttacataaatgtcaaaatttgacataat
+14073409/1
CB@FFFFFHGHHHHIJJIJJJJJJJJJJJJJJGIIIGHIJJJIJIGGIGE
@12183759/1
ctgaaatacagaatacaccccttaatcagctacaacagtcaacatttccc
+12183759/1
@@<DDFFDFHHHFHHGGGGIIIGEHIC?FHHGIGHIGIDF@DHII@BBDH
@12184264/1
ctgaaatatagaatacaccccttaatcagctacaacagtcaacatttccc
+12184264/1
CCCFFDFFGHHHHIJJJJIJJIJJJJHIIJJJJJJJJJFHHIJJJJIIII
@13428900/1
gagtatgtctcgaaagacttcgactttttactatttttgtatgcacaaaa
+13428900/1
CCCFFFFFHHHDDHIAFHGHEECGIIJJJGGGIJJJJJGDGIHJJJJJJI
@13430423/1
gagttattgatttcgaggaataatgcgaacttccatagattcaaatgaag
+13430423/1
BBCDDEFFGHHHHJJJJJGIIHHIJJFJJJJJJJIJJIHIIJJJJJJJIH
@11499650/1
cgtctttgctttggtcactttacgcgcgaaaaccattatgttttactaat
+11499650/1
?@=DBDD?BAFH<FAC?C?IIGGDEEEE>GHIEGGFGGIIGHIICGGEHG
@13431467/1
gagttttcgagcattttccggaaaagaagattgcaccccgaaaagtttgg
+13431467/1
@@CBDEFFHGHGHGJJJIJEGGIJJGIJEHHJJJGJJJJGHIIJE@FHII
@12782250/1
cttctcttggtgaacacatactttattcgtcatcgctccccacg
+12782250/1
@@@DDDDDBFF;CE?C@GAIGEHIAD>F@<AEGFICCF@FAG@6
@12782251/1
cttctcttggtgaacacatactttattcgtcatcgctccccacgagcgtt
+12782251/1
@@@FDFFFDHAFHI>BFHBFHIGHEHEHHCGIEHIGGGIIIEGB:@FA55
@12782252/1
cttctcttggtgaacacatactttattcgtcatcgctccccacgagcgtt
+12782252/1
CCCFFFFFHHFDHJJJJIJIIIJJJJJJJGIJIJJJJJJJJJJJDHIGHI
@12782432/1
cttctctttgacattgcttgtggtcacttttcgcgcaaaggtaaaatcgt
+12782432/1
=::BDDFFHHGHHJJJJJJIHIJGHJJJJJJJJIIJJJJJJFHIIIIHIF
@12782433/1
cttctctttgacattgcttgtggtcacttttcgcgcaaaggtaaaatcgt
+12782433/1
??@BBDBDHHDDDBGHC?EFFEGHIEGIIIIIIIFIIIGHE9BFHHGCHB
@12782434/1
cttctctttgacattgcttgtggtcacttttcgcgcaaaggtaaaatcgt
+12782434/1
B=:BDDFFHGFHHIJFGIIG@FHHJGIJJJGIGIGIGJIIJHGDHJJGGH
@12782435/1
cttctctttgacattgcttgtggtcacttttcgcgcaaaggtaaaatcgt
+12782435/1
CCCFFFFFHHFHFJJJIHIGFHJHJIGHIIJIIJJJJJGGGGCFGHIECC
@12782443/1
cttctctttgccgtattttattttgtaaggtgaggtatttgtacatgaag
+12782443/1
==1=BDDDFHHDHEGBHGIEHHIIJJJIHG<EDGAEFFFHIJJJIJIFHE
@10231314/1
caggaattggaggaggagggtacgaaggaactggaggataactgtagacg
+10231314/1
BC@DDFFFHHHHHIIJGIJJAEHHIJJJJIJHGIIIIHIIJJJIGGGHIJ
@14081969/1
gtaatattcctccatagttcttacatccttgtttatttccctttttgtgg
+14081969/1
?@@D?DDDBBHDFIEI<2AFHIFIBHIGGGIHGI@FGGDGGIIIIIGFCD
@14688619/1
gtttgaaaaccttgataaatggaacgaaattaaacacgctgagaaagcta
+14688619/1
@BBFFFFFHHHHHJIJJIJJJJJJJJJJJJJJJJJJIJJIJJJJJJJJJJ
@14691117/1
gtttgaatgatgattatataacgagtagatagctttagaggtaatacact
+14691117/1
@?@FFDFFFDHFFHHDFFGDH@FGIBGGHGHIIIIIGIEII?DHGIGGII
@14691118/1
gtttgaatgatgattatataacgagtagatagctttagaggtaatacact
+14691118/1
CBBFFFFFGHHHHJJJJJJJJJJIJCGHJGJJJJJIIJIJJDEHJJJJJI
@13432910/1
gataaataaacttttttcgggtttggaaaaatttcaaattgttcaggtaa
+13432910/1
:?14ADFFHHHHHJJJJJJJJFHIIJJJJJJJJJJJJIJJJIIJJJJIII
@8965367/1
atccaatcctataattatccatttcctgtaattctggtttctctatagtt
+8965367/1
CCCFFFFFHHHGHJJJJJJJJJJJJJJJIJJJJJJJIGHJJIJIIJJJIJ
@8965368/1
atccaatcctataattatccatttcctgtaattctggtttgtctatagtt
+8965368/1
CCCFFFFFHHGGHJJJJJJJJIJJJJJIHIJJIIJJJGIJJIJJIJJJHI
@13434928/1
gataagacgaatggtaaagctgctaaaaaagcaggaaaagcccagaagaa
+13434928/1
CCCFFFFFHHHFHJFHIIJJJJJJJJJJJJJJJJJJJJIHIJGIIJJJJJ
@9620831/1
caaagttctcaacaaccagctcctacatctcaacaacaagctgcatgggg
+9620831/1
CCCFFBDFBFHHHIGIIIIIIIIIGIEIIGIIIIIGIIIIIIIIIIIIII
@8968329/1
atccactttgccagtggccgtctgctacggaacaggcaaaactccgaagg
+8968329/1
@C@FFFFFHHHHHJIJJIJJIIIJIJJJJJGHHIGGIJJJJJJJJJJJIG
@9622058/1
caaagtttcacagttccacaaaacgctgaaaaattccgtcggcaagaagt
+9622058/1
C@CFA=BDDFHHDCGFFDHHGIIFIFIBHGIIIIG<9DBBFFBFF1CCD=
@12787141/1
cttctgggcttttcctgcttttttagcagctttaccattcgtcttatcga
+12787141/1
CCCDFFFFHHHHGJJIIIIJJJJJJJJJIIJIJIJJIJIGIJJJJJJJJI
@13436420/1
gataatattgatgattataattaataactagtgcctaataatagtgtatt
+13436420/1
CCCFFFFFHGHHHJJJJJJGJJJJJJJJJJJHIJJJJJJJJJJJFIIIIF
@9623401/1
caaataaatgctcccttttcacaatataataaatacatatcatatcatcg
+9623401/1
@@1BDFFFDFHHGJJJJJJJJJIJJIJIGHGJIJJJIIJJIIIJJJIIJI
@12197121/1
ctgaactcttcgaagtatgggccaatcttccgccgcatcctctgcaagag
+12197121/1
CCCFFFFFHHHHHJJAFHJIIIGJJGIJJJJJJJJIJ<GGGIJJJJJJJJ
@8283384/1
aaattagttgctatccttctctttgacattgcttgtggtcacttttcgcg
+8283384/1
CCCFFFFFHHHHHJJJJIJJJJJJJJJJJJJIJIJIIJHIJJJJJJJJIE
@10243357/1
caggagatcgctagcgaacaatccttcgaggtaacctacgtggacatcga
+10243357/1
CCCFFFFFGHHHHJJJJJJJJJJIJJJIJJJFGHIJJJJJFHJJJJIJJJ
@8285375/1
aaattatgtcaaattttgacatttatgtaacatgtgtgcttaagtggctt
+8285375/1
18?1ABB;=AFA:CFFFFIC9FE>:AFAEFACC>FHIIB?<FEGF@GFFI
@12787735/1
cttctggttccggtggccaccagatcgttgttaaggaacacgcggtagcg
+12787735/1
@C@FFFFDHHHHGJJJBGIJJIIJIIJGHIHIEIIGGHGIJGIIIFGHFH
@13439322/1
gatagataatattgatgattataattaataactagtgcctaataatagtg
+13439322/1
BBBDFFFFHHHHHJIIJJJJJJJFJJJJIIJJJJIHHIJJJJJJJJJIGI
@15358610/1
tgtgtaatatgcgtgtccacgcaagtacctgctggaacgtttaaatttct
+15358610/1
CCCFFFFFHHHHHIIHIJJJJJJJJGHHJIJJJJJJJJJJJJJJJJJJJJ
@15358897/1
tgtgtatcgatagctgttcactttttggtcatgattttgaggtactcgag
+15358897/1
@@@DDDDDAC<C?GA@FHDFCFGFGH<EBDEDF4FHIIIGEH?BBGIGHI
@15358898/1
tgtgtatcgatagctgttcactttttggtcatgattttgaggtactcgag
+15358898/1
@@@DDFFFGFHHHGGHBHHFEHIIJJGGEGGGIGJJJJEEGI?FHIIIIJ
@15358899/1
tgtgtatcgatagctgttcactttttggtcatgattttgaggtactcgag
+15358899/1
@C@DDFFFF==;DFGHDGCFHGGHIIBGCGHII>AGIICBGG?DFGHIII
@13441667/1
gatatgatatgtatttattatattgtgaaaagggagcatttatttgatgc
+13441667/1
C@CFFFDFHHHHGIJJJJJJJIJJJIIJJIIJJJJJJJJJJJJJJJJJJJ
@12205577/1
ctgaagtaaaagtgtgctccattggtttatcctctactgtacaactgttt
+12205577/1
CCCFFFDDFHHDFGHHJGJJIIIIFIIJJIIHJIIJIJJGIIJJJJJ@GH
@13442282/1
gatatttatcaaaatggcaagttatcataatgaaaatgtatacacacata
+13442282/1
CCCFFFFFHHHHHJJJJJJJJIIJJJIJJJJJJJJJJJIJJIIIJJJIJJ
@13443225/1
gatcaactcaacagctcaatccacctgaggttcagcctcaacccattaca
+13443225/1
B@@FFFFFHHHHHIJJJJIIJJIJIJJJIJHIHIGIIIJJJJJJJJJJJJ
@8973488/1
atccattatcactttttgttgccgtgtgcccttgagaaatttgctgcctc
+8973488/1
7@@FFDF?FFFFDGHAGE?AC>HDEG8CBFGGGGI>DGEHGCA@DF<@EE
@8973489/1
atccattatcactttttgttgccgtgtgcccttgagaaatttgctgcctc
+8973489/1
CCCFFFFFHHHHHIJJJIJJJJJJHIFGIIIHIJGHIJJJJJGIJJIIJJ
@9626796/1
caaatacctaaaccttcccactaaagttaaccagacaaagcacctatcga
+9626796/1
CCCFFFFFHHHHHIJIJJJJJJJJJJJJJJJJJJJJJJJIGIJJJJJJIJ
@9626797/1
caaatacctaaaccttcccactaaagttaaccagacaaagcacctatcga
+9626797/1
CCCFFFFFHHHHHJJJJJJIJJJJJJJJJJJJJIJJJJJJJJJJJIJJJJ
@9627026/1
caaatacgaactggtccaaatcgagggcgccatccacgagccaatcttcc
+9627026/1
CCCFFFFFHHHHHJHIJJJJIJGIIIIIJIIJJJJJJJJIJJJIIHHHHH
@8975628/1
atcccattggctggctccaagagatgtgcatgtcccgcagatggccacca
+8975628/1
CCCFFFFFHHHHHJGHGIFHE@EHHGFEHIIIGGJJDG@DDGGIGHGHIE
@11514108/1
cgtgtccaacaacacagacaagaaatcatacaagaattaagcgctatggt
+11514108/1
@@@FDFFFHHHHBFGIIIGGIGGHIHIJIIJJJGIJIIJGGIIJJJJJJF
@14702652/1
gtttgctgttgttgggcacctttttgctgcccttgtgtgggaccagtctg
+14702652/1
@@@D??DDA=:22228CCEFBFHHIAFIFIIEFGIBGFFIEGFBF@9BFB
@15363562/1
tgttattctaaaaagaagactgctaaacgttaaattttaaaagcctctta
+15363562/1
@@@FFFFFHHHHGIEFHGGIEHGIGHGDDCGFIIIIIIIGGIDGGGIIII
@8292070/1
aaattcgttctacatatgaaacatgtcagttatatattcacctttatatg
+8292070/1
CCCFFFFFHHHHHJJJJJJJJJJJJJJJJGJJJJJJJJJJJJJJJIJJJJ
@14705218/1
gtttggaggagatgtactaatttgtgtaattgaagttcgtattatttcct
+14705218/1
@@CFFFBDFDFAFHHGGHFHCHIIIGHGIHIIIIIHGGEHHIIIIIIGII
@10249507/1
caggatttacccgtggagggtaacaatctgccttctacatttgcgagtga
+10249507/1
CCCFFFFFHHHHG@GGHGJJEGIJIJJJIIIJJJJJJIIJJJJJJGIFHI
@8296209/1
aaatttaaaaatttattcaagtcaaaaataatatgtaaattgatttt
+8296209/1
CCCFFFFFHHHHHJJJJJJJJJJJJJJJJJJJJJJGIJIJJJJJIJJ
@8296219/1
aaatttaaaagaaaatttgaaaagtatcatgagttttgtgattctccgaa
+8296219/1
CCCFFFFFGHHHHIIIJJJJJJIJFHGIFIJHIHIJJJJJJJJJGIJIJI
@14706624/1
gtttggctagattctgtttgacattcgaaaagtaaacgtcagtttgcgtt
+14706624/1
CBCFFFFFHHHHHJIDGHICHIIJGJIJJJJJHIJJJIFHIJIJJJJJIJ
@14706625/1
gtttggctagattctgtttgacattcgaagagtaaacgtcagtttgcgtt
+14706625/1
C@BFFFFFHHFFHIIIGGIHIJIJJIJIJJJJHHIJJIGIGIGIJIJGFG
@13448599/1
gatctcctgcaagaactgaacaaagttgaagtccttggcgttgaagctga
+13448599/1
CCCFFFFFHHHHHJJJJIJJJJJJJJJJJJJHIJJJJJJJJJJIJJJIJJ
@13449057/1
gatctggattggtaccaaaattttctttgtacgacggatgggttagagct
+13449057/1
CBCFFFFFHHHHHIIJJJJGIJJJJJJJJIIJJJJJJEIJJJIIJGIJJJ
@12804052/1
cttctttgacttgccagtgccaatttcgcggaatttcaacacatgacaag
+12804052/1
=?14ADDDHFHHB<2:<FG?CFDFFHHGGGGIIIFIGGEHAFGHGGIHE=
@12804053/1
cttctttgacttgccagtgccaatttcgcggaatttcaacacatgacaag
+12804053/1
CCCFFFFDHHHHGGIGGCGIIGGHIJJJJIJEG@GGDFG@BFG38CFHI2
@12805389/1
cttcttttcagatgttttaatgcacatttagctgcggtacacttggcaat
+12805389/1
C@CFFFFFGHDFFHFHIIGIFFIHIJJJJIJJIIJIJFGIGHIJGIJIJH
@12805450/1
cttcttttccggaaaatgctcgaaaactcaattggcgcacattcagcagg
+12805450/1
CCCFFFFFHHHHHJJJGFHGHIIJJJJJJJJJJEIJJJGIGIJJJIJJJJ
@15369446/1
tgttgttcactttttggtcatgattttgaggtactcgagggcatgatgag
+15369446/1
BB1ADDFFHHHHHJJJJGHIJJJJJJJJJJJFGGJJJJIJJJJJJJJJJJ
@8300438/1
aaatttctcaagggcacacggcaacaaaaagtgataatggatacaaattt
+8300438/1
??@DDDADB?F<DDHBBFBAGBAEDBCGHI<F<9BH?DEGIIC@?FAGHI
@8300439/1
aaatttctcaagggcacacggcaacaaaaagtgataatggatacaaattt
+8300439/1
CCCFFFFFHHHHHJIJJIIIJJJIJJJJIIJFHIIJJJJIJJJJJJJJJJ
@8300440/1
aaatttctcaagggcacacggcaacaaaaagtgataatggatacaaattt
+8300440/1
CCCFFFFFHHHHHJJJJJJJGEIJJJJJJIJBFGIIIJIIJJIJJJJJJJ
@8300441/1
aaatttctcaagggcacacggcaacaaaaagtgataatggatacaaattt
+8300441/1
CCCFFFFFHHHHHJJJJJJJJJJJIJJJJJJGGIJJJJJJJJIIJJJJJJ
@8300567/1
aaatttctgtcatgagaatctcttggattcaatgggaaaagtctagtatg
+8300567/1
@@<?;AA2A==DF<A:<A:<<::A<:A@<FH@H???????D11:DCFA<9
@8301035/1
aaatttgcaaggtttggaggagttgtactaatttgtgtaattgaagttcg
+8301035/1
CCCFFFFFHHHHFGIIJIIIGHFHIIJJJJIJJIJFHHIJIJJJJIJJIJ
@8301036/1
aaatttgcaaggtttggaggagttgtactaatttgtgtaattgaagttcg
+8301036/1
CCCFFFFFHHHHFHIJJIJJFHFGIIJJJJIJJJJIIHJIIJJJIJIJJJ
@13453225/1
gatgagcagccgagcccttggcttccttcggagttttgcctgttccgtag
+13453225/1
CCCFFFFFHHHHHIIJJIIIJGIJIJGIIGI?FBFHIIGIJIHIGHIIIJ
@13453914/1
gatgatatgatatgtatttattatattgtgaaaagggagcatttatttga
+13453914/1
B@CFFFFFHHHHHJHIIJJHIJIJJIJJIIJJIJIJJGJIIJJJJJIJJI
@8986622/1
atccttgtttatttccctttttgtggagaggtactatgtgtgtttggcta
+8986622/1
@CCFFDDFGHDFHGFDEEH@EIIHIJBCAEHFHFBDDHFGBD?FCFGHHH
@8986623/1
atccttgtttatttccctttttgtggagaggtactatgtgtgtttggcta
+8986623/1
CCCFFFFFHHGHHJIJIIJJJJAFHIBHFHI:CBFGGGDHHGIIJJIIJI
@11523530/1
cgttcttctgggcttttcctgcttttttagcagctttaccattcgtctta
+11523530/1
??:BABDBD4DD;@EEI:EA4<<EFIII;9CCABEEIC<DB@DABBBBD<
@11524049/1
cgttgaagctgagagtctgcaaatcggccaacttcttgccgacggaattt
+11524049/1
@CCFFFFFGHGGFHGFHIJIJIIJHIJIIIJJJJJJJJIJJIJJDFGIGI
@12225219/1
ctgacatgtttcatatgtagaacgaattttgtgcatacaaaaatagtaaa
+12225219/1
@@@FFFFFHHHHHIJIIGJJJJGGHHIJJIEHIIIJIIJJJJJJJIGIII
@12225220/1
ctgacatgtttcatatgtagaacgaattttgtgcatacaaaaatagtaaa
+12225220/1
CCCFFFFFHHHHHJJIJIIJJJJJIIJJJJJHIJJIJJJJJJIIJJ?HGJ
@8988952/1
atcgaacgatgtcaccacctgattggtgatatcagccgctccgggcgttc
+8988952/1
CCCFFFFFHHHHGJJJJJJJJGIJJJDGIIJJJJIIIGIIJIJJJJJHGF
@8304817/1
aaatttttgtcgagtcaaaagcgaagaatatttgaaaatttctaatattg
+8304817/1
CCCFFFFFHHHHHJGHJJJJIJJJJJJJJJJJJJJJJJJJJJJIJJJJJJ
@14105309/1
gtacagtagaggataaaccaatggagcacacttttacttcagctacttga
+14105309/1
CBCFFFDDFHHHHIIJJJJJJHIJJJIJJJJJJJJIJJJJIJJJJJJJJJ
@8307338/1
aacaaacaggggagaaaagtcacgagaatttgaaaagcgagcttcatgat
+8307338/1
@@@DDDDBH@78D<<GG>?C<CBG@F>@FCGIIIIEA?@;D:A;FEHE;=
@8307400/1
aacaaacatcactgtgatgaaaaataaaaaaaaaaataatagttcttcaa
+8307400/1
CCCFFFFFHHHHHJHIJIJJJJJJJJJJJJJJJJJJEHHGGGEHIIHHHH
@11529021/1
cgttgttaaggaacacgcggtagcggaagattggctc
+11529021/1
CCCFFFFFHHHHHJJJGJJJCGIIJJIIJIIJJJJJJ
@11530132/1
cgtttagcagtcttctttttagaataacattgacattctataaagacgtt
+11530132/1
@@@DFFDFGDFHHIEHIJJJGHHIIIJIJJJIJJIJJIIIIIJJIIIGGH
@14107870/1
gtaccacatctcggatcttgctactaatattcgattcgataggtgctttg
+14107870/1
CCCFFFFFHHHHHJHJJJJIJJIIJJJJJJJJJIJJJJJJJJJFHIIJII
@12231015/1
ctgactacaagccaggtatcacatttatcgtggtccagaagaggcatcac
+12231015/1
@@@FFDDFFFHHHIIJEGHIIEIIJFJJJJFHIHJJJJIJGIJGGIJJJJ
@14108820/1
gtacccaaacttttcggggtgcaatcttcttttccggaaaatgctcgaaa
+14108820/1
CBCFFFFFHHHHHJJIJJJ?EEIIJJIIJJJJIGHIJJJIJIJJJGIIJG
@8990918/1
atcgaatattagtagcaagatccgagatgtggtacacgacgaatgatgtg
+8990918/1
CCCFFFFFHHHHFHHJJJJJJJJJJJJJJIJJIHJIIIIIJJJJJJJJJJ
@8991087/1
atcgaatcgaatattagtagcaagatccgagatgtgg
+8991087/1
@@@DDDDDFBFDDDG<:AB@DBH:C?EGDEAA=F?DG
@14110075/1
gtaccttctagactataaaccgtatgtagaagaaatacctcatgatgaag
+14110075/1
CCCFFFFFHHHGHIJJIJJIJICGGGHIHGJGIJJIJGIEHHJJJIIIJG
@10262538/1
caggggatcatgaagctcgcttttcaaattctcgtgacttttctcccctg
+10262538/1
CCCFFFFFHHHHHJJJJJIJIJJJJJJJJJJJJJIJEGIJJJCGHIJJB7
@15382658/1
ttaagaaagaaagtgtgcacgatgcatttgtttattcagatttacagcaa
+15382658/1
BC;DDFFFHHHHHGHGHJJJJHIHIIJJJJIJJJJJJIJGIJJJIIJJJG
@11533602/1
ctaaaaaagcaggaaaagcccagaagaacgttcgactttcacttcattct
+11533602/1
CCCFFFFFHHHHDEIGJEHHIGEEIIIJIGFGII=DFGIIIIIJJGGHJI
@11533603/1
ctaaaaaagcagggaaagcccagaagaacgttcgactttcacttcattct
+11533603/1
CCCFFFFFGGHHGJIJJGIJJGIIIJJJJJGIJIIIGHGI=FHHGHIJJE
@11533696/1
ctaaaaaatattaggaatccactacaaggttttcaatagggcattctaac
+11533696/1
CCCFFFDDB?CFFEFHIGGIIJJHGEFGH1CCDHIHGGIGIIGGGDHHGF
@11534820/1
ctaaaaagaagactgctaaacgttaaattttaaaagcctcttaaatttaa
+11534820/1
CCCFFFFFHHHGHIGHFHJIIHIJGIHGIJIIJJJIIJJJJIJIIJIIJJ
@9648403/1
caaatgtcgcaaattatgtcacataaatgtcaaaatgccacataatttgc
+9648403/1
B@BFFFEFHHHHHJJJIJIJIJJJJIJJJIIIJJJJIJHGIJJIJJJJJJ
@14111767/1
gtacgccatttacaacaacccgaaagccgaactcaaaactaaagaccgag
+14111767/1
CC@FFFFFHHHHGJJJBHJIJJJJIJJJJIGIJIJIJIJGHGIIGIJIFH
@9648588/1
caaatgtcttttaaaggagctacgaagttaacagatgaaggtatagctgc
+9648588/1
CCCFFFFFHHHHHJJJJJJJJJJJJJJJJJIJJJJJIJJJJFGIIIJIJJ
@13465035/1
gattcacaagcaggatcaactcaacagctcaatccacctgaggttcagcc
+13465035/1
CCCFFFFFHHHHHJIIJJJJJJJJJJJJJJJJJJJJJJJIJJJFHHIJJJ
@8993715/1
atcgacttaggagaaggcatggaaatgtatcacggattttatcaatcggc
+8993715/1
CCCFFFFFHHHHHJJJIJIIJJJJJJJHHIIJJJJIIIIJJJJJJJJJJJ
@13465167/1
gattcagcctcaacctattccacaagacccccagccccaacaaggaggta
+13465167/1
@@?DDDDADDHFFGGHEIGHEHHEFHGEEHHGGGGGAGGIGIJECHEG<F
@13465208/1
gattcataaaagtaatataaccttagatttcgaggcaaattgattgattt
+13465208/1
CBCFFFFFHHHHFHIJJJJJJJJJJJIJJJJJJIIJJJJJJIJJJJJJJJ
@12815629/1
cttgaaccgtacgtcaaatgtcgcaaattatgtcacataaatgtcaaaat
+12815629/1
???DDDBD?2AC?;EEEEF4<28AEDDB:??4DDECDECD@DE??BDDD@
@12815630/1
cttgaaccgtacgtcaaatgtcgcaaattatgtcacataaatgtcaaaat
+12815630/1
CCCFFFFFHFHHHHIJJJJJHIIHHIJJJJJIIJJJJJJJJJGGIIJJJI
@12815631/1
cttgaaccgtacgtcaaatgtcgcaaattatgtcacataaatgtcaaaat
+12815631/1
CCCFFFFFHHHHHEHEGFFHHHGHIJJJJJJJIJJJJJIIIJIGGIIIJJ
@12815632/1
cttgaaccgtacgtcaaatgtcgcaaattatgtcacataaatgtcaaaat
+12815632/1
CCCFFFFFHHHHHHHJJJIJHHIHJIJJIJJJGGJJJJJJJJIHIIJJII
@12815633/1
cttgaaccgtacgtcaaatgtcgcaaattatgtcacataaatgtcaaaat
+12815633/1
CCCFFFFFHHHHHJJAFGHGHHJJJJJJIJJJJJJJJJJJIJJIJGGGJI
@14112614/1
gtacggttcaagtagctgaagtaaaagtgtgctccattggtttatcctct
+14112614/1
@@@DFFDBHHFHFHIJFIJJJBFHIIHHHEFHIJJJICHIFHIJIJJJJJ
@8994614/1
atcgagggcgccatccacgagccaatcttcc
+8994614/1
@@@DDDDDHHHH?@CGDD@?::DBGGFFH<F
@13466456/1
gattctgtttgacattcgaaaagtaaacgtcagtttgcgtttcaatgcat
+13466456/1
@@@DDFDDHHHFHGIIHIGIED?HHE@DHFBFGFGGHBFD@GC@BGGCDD
@14114725/1
gtactatgtgtgtttggctagattctgtttgacattcgaaaagtaaacgt
+14114725/1
;@<DDDEAC<=ACEGHH@HIGIHGBF@HACDHGHIGIIIEGIG9BFEFBG
@14114726/1
gtactatgtgtgtttggctagattctgtttgacattcgaaaagtaaacgt
+14114726/1
CBCFFFFFHHFHHIJJJJJJJIIJJJJJJJIJJJJJJJJJJJIIHIIJJG
@8996121/1
atcgataaaaaaatatcgcaatattagaaattttcaaatattcttcgctt
+8996121/1
@C@FADFFHHBHGJIIJJJJJIGHJIIJJIJJJIJHHGGIJIJJIJIJII
@8996122/1
atcgataaaaaaatatcgcaatattagaaattttcaaatattcttcgctt
+8996122/1
@C@FFFFFHHHHHJJJJJJJJJJJJIJJJJJJJJJJIIJJJJJJJJJIJJ
@8996123/1
atcgataaaaaaatatcgcaatattagaaattttcaaatattcttcgctt
+8996123/1
CCCFFFFFHHHHHIJJJJJJJJIJJJJJJJJJJJJIJGIJJJIJJJJJIJ
@10267673/1
caggtatatttatcacatcattcgtcgtgtaccacatctc
+10267673/1
BCCFDEFFHHHHHJJJJJJJJJJJIIIHIIIJJIHIIGEG
@10267674/1
caggtatatttatcacatcattcgtcgtgtaccacatctcggatcttgct
+10267674/1
BBCFDDFFHHHHHJJJJJJJIJJJJIJHHAFHI<E;CFGICGGHIGIBDC
@10267675/1
caggtatatttatcacatcattcgtcgtgtaccacatctcggatcttgct
+10267675/1
BCCFDEFFHHHHHJJJJJJJJJHJHIJIIHIJJJJJJJIJJJHIJJJGGH
@8314671/1
aacaacccacttggggcagacaaacagctc
+8314671/1
?@?DD3DDDFFFFBEAGEIFFIF;CG9FFF
@11537047/1
ctaaaacagaaatatactgtaatacgatggatgattcattaatggacaca
+11537047/1
CCCFFFFFHHHHHJJJJJJIJJJIIJJJJJIJJJJJJJJJJJJJJJJIJI
@11537048/1
ctaaaacagaaatatactgtaatacgatggatgattcattaatggacaca
+11537048/1
CCCFFFFFHHHHHJJJJJJJJJJIIIHIJJJJJJJJJJJJJJJJIJJJIJ
@14724286/1
gttttaataagtctgccagatcgccatttccaaatgagagcttcagtagt
+14724286/1
@@BDFFFFHHHHHJJJJJJJJIGEIIIHJJGIIJJIIIIIIJJJJJGIJI
@8998078/1
atcgatagctgttcactttttggtcatgattttgaggtactcgagggcat
+8998078/1
CCCFFFFFHGFHHIJJJJJJJIIGIIJJGHHIJIIIIFHGIJJJJIJJJF
@12240004/1
ctgagagtctcttcgtcactcgcaaatgtagaaggcagattgttaccctc
+12240004/1
CCCFFFFDHHGHHJJIJGIIJJJJGIJJGIIJIJJIGIJIJJJJIIIJJI
@12240005/1
ctgagagtctcttcgtcactcgcaaatgtagaaggcagattgttaccctc
+12240005/1
CCCFFFFFHHHHHJJJJJJJJJJJJJJJJJJJJJJJJJJJJJJJJJJJJJ
@12240007/1
ctgagagtctgcaaatcggccaacttcttgccgacggaatttttcagc
+12240007/1
8??AADAD??CACFC?AED@D@C@G@FED<CDFHIGGA1BFIHFAFA;
@12821590/1
cttgaataaatttttaaatttaaaaatgcgtgtgtgcaggtatatttatc
+12821590/1
=11ADEFFHHHHHJJJJJJJJIJJJJJJJJIJJJGGIEHIGHGIJJJJIG
@12821591/1
cttgaataaatttttaaatttaaaaatgcgtgtgtgcaggtatatttatc
+12821591/1
@@?DDEFFHHHHFIJIJJIIIJGHIIIIIHHD?FGHIFEHBFGIIIIIEH
@8319528/1
aacaatctgccttctacatttgcgagtgacgaagagactctcagcttcaa
+8319528/1
CCCFFFFFHHHGHJJJJJJJJIIJJJCGIJJJJJFIGJJJJJJJGIIIJJ
@8319529/1
aacaatctgccttctacatttgcgagtgacgaagagttggccactaaact
+8319529/1
CCCFFFFFHHHHHJJJJJJJJJIJIJHHIJJJJJIJIJJJJJJJJJJJJJ
@9654442/1
caaattcttccaagcggtcacgattaacaaatggacaatcgtgtgcgctg
+9654442/1
CCCFFFFFHHHHHJJJJHIIJJHIJJJJJJIJJJJJJJJIJJIIIIJJJJ
@13475906/1
gattttatcaatcggccattcgaggctgg
+13475906/1
C@CFFFFFHHHHHJJJJGIJJIHEH:3?F
@8998656/1
atcgatctggcttcaatgtttgaatgatgattatataacgagtagatagc
+8998656/1
@CCFFFFFHHHHHJJJJJJJJJJJJJJIIJJJJJJJJJJJHIHHIJJJJJ
@14726656/1
gttttactaatttttcaataaagtacactttatttaagaacaaacagggg
+14726656/1
?@BBBDEFHHHHHJJIJIIIJIIHEHGGIJJJJJJIJJJJJIIGIIJIGI
@14726657/1
gttttactaatttttcaataaagtacactttatttaagaacaaacagggg
+14726657/1
@?@DD:AA<F?FFII;?F@CHI<<FECEDHH9CHH<FBEGFFIIEDBFGI
@14726658/1
gttttactaatttttcaataaagtacactttatttaagaacaaacagggg
+14726658/1
BBBFFFFFGHHHHJJHGJJJJJIIJIJJJJJJJJJIJIIIJJJJJJJJJJ
@14726659/1
gttttactaatttttcaataaagtacactttatttaagaacaggggagaa
+14726659/1
@@@FFDDDDHFHHJJFGFEEIIB<FHDHHHIHHIJGIFFGGIGJJJDHFH
@14726660/1
gttttactaatttttcaataaagtacactttatttaagaacaggggagaa
+14726660/1
@@@FFDEFGHHHHJJGFIIJJJIJJIIJJJJHIJJJJIIJJJJJJJHIGI
@14726661/1
gttttactaatttttcaataaagtacactttatttaagaacaggggagaa
+14726661/1
@B?DDFFFHHHHHJJJJJJJJJJJHHJJJJJIIJJJJJJJJJJJJJJJII
@14726662/1
gttttactaatttttcaataaagtacactttatttaagaacaggggagaa
+14726662/1
BBBFFFFFHHHHHJJIJJJIJIJIHJJJJJJJJJJJJJJJJJJJJJGIHI
@14726663/1
gttttactaatttttcaataaagtacactttatttaagaacaggggagaa
+14726663/1
CBBFFFFFHHHHHJJIJJJJJJJHHJJJJJJIJJJJJJJJJJJJJJJIGJ
@10876978/1
ccggtttgttctgaaacaaacatcactgtgatgaaaaataaaaaaaaaa
+10876978/1
@@@DBDD?AF?D4<EGB?FG;<<9?B?<?FE>FAEGII@BFFIIIIIIF
@10876985/1
ccggtttgttctgaaacaaacatcactgtgatgaaaaataaaaaaaaaat
+10876985/1
?@@F=DDAHFHHHJJGGEGIII>EHCHEEFFFAHHJIIGHIJJJGGHJFE
@10876986/1
ccggtttgttctgaaacaaacatcactgtgatgaaaaataaaaaaaaaat
+10876986/1
@CCFDDFDCFDHDFHIGGIIGBBFGIGHEHHDEGIIIIEHIIIIIIIIH>
@10878493/1
ccgtaagtcatctggtcttggtggcctcctatcagcgcacacgattgtcc
+10878493/1
CCCFFFFDHHHHHJJHIJJJJHHIJJJJJJJIJJJJJJIJJJJJJJIJIJ
@14122333/1
gtagaagttcccaaagccttaggagatgtctttgaatccgtagcaggtgc
+14122333/1
CCCFFFFFHHHHHIJJJJJJJJJIJJJJIJJJJJIJIJJJGIGIHIJDGH
@14122462/1
gtagaatacagaagtattgtacagtatataggaataaaaaacaagaaaaa
+14122462/1
CCCFFFFFHHHHHJFHHIJIIJJJJIJJJJJIJJJJJIJJJJIIJIIJJJ
@10277103/1
caggttttttaacagtttgaaaaccttgataaatgaaagaaattaaacac
+10277103/1
@CCFDEFFHHHHFIIDGIGGIJJJJJJIIIIIJJJIIIIIIIJJJJJJIH
@10277104/1
caggttttttaacagtttgaaaaccttgataaatggaacgaaattaaaca
+10277104/1
@@@DADDDHHBHBFECFH>@HIIEHGIIEIIIIIIIGIIIGIIIGGIIGI
@10277105/1
caggttttttaacagtttgaaaaccttgataaatggaacgaaattaaaca
+10277105/1
B@CFDFFFHHHHHJJIIJJJJJJJJJJJJJJJJJJHGIJJJJIJJJJJIJ
@10277106/1
caggttttttaacagtttgaaaaccttgataaatggaacgaaattaaaca
+10277106/1
BCCFDEFFHHHHHIJHIJIJJIJJJJJJGIJIJJJJIJJJIJJIIJJIIJ
@10880115/1
ccgtagcagacggccactggcaaag
+10880115/1
@@@;DDDBDFDFAFF@FG<88EFF>
@10880116/1
ccgtagcagacggccactggcaaagtggatagctgcaccaagcattggtg
+10880116/1
CCCFFFFFHHHHHIIJJJJJIIJJJDGIHIJJJIJJGJJJIIJGIJJJFH
@9004111/1
atcgcttgtcatgtgttgaaattccgcgaaattggcactggcaagtcaaa
+9004111/1
BC@DFFFFHHHHGGIJJJIJJJJJJJJJJIJJJJIJJJJJJJJJJIIJJI
@8322900/1
aacacatactttattcgtcatcgctccccacgagcgttt
+8322900/1
CCCFFFFFHHHHHJIJJHIIIJIJJJJJJJJJJGF<7?D
@9658032/1
caaatttctcaagggcacacggcaacaaaaagtgataatggatacaaatt
+9658032/1
CCCFFFFFHHHHHIJJIJJIJJIJJJJJJJIJGGIIJJJJJJJIJJJJJJ
@14125816/1
gtagactttgcctctggccgcagctaaatgggcatagtacgtcggagctg
+14125816/1
CBBFFFFFHHHHHJJJJJJIJIJIJJJJJJJJJJJJJJIJJJJJGGGGII
@9658912/1
caaatttgtatccattatcactttttgttgccgtgtgcccttgagaaatt
+9658912/1
CCCFFFFFHGHHHJJJJJJJJJJJJJJJJJJJJJIJIJJJJJIIJJJJJJ
@9658913/1
caaatttgtatccattatcactttttgttgccgtgtgcccttgagaaatt
+9658913/1
CCCFFFFFHHHHHJJJJJJJJJIJJJJHIJJIJFH@GIJJGFHDHGIIFI
@14126361/1
gtagagggtaagccacttaagcacacatgttacataaatgtcaaaatttg
+14126361/1
BB@FFFFFDFHHHJIJJJJIJJJJJJJJJJJIJJJJGGIIJJJIIJJJJI
[truncated: 238,139 more chars]
