# Supplementary material for: Identification and comparison of key RNA interference machinery from western corn rootworm, fall armyworm, and southern green stink bug
Source: PLoS One. 2018 Sep 5;13(9):e0203160. doi: 10.1371/journal.pone.0203160 (PMC6124762; doi:10.1371/journal.pone.0203160)
Supplement: S2 File — (TGZ) [file pone.0203160.s012.tgz › data/fastq/wcrw/4_Neonates_N_Rep2_aligned.fq]

@3070207/1
cagacggccactggcaaagtggatagctgcaccaagcattggtggcgatt
+3070207/1
CCCFFFFFHHHHHJJJJJJHHIJIJJIJJJJJJJJJJJJJJJDGIJJEHH
@3070208/1
cagacggccactggcaaagtggatagctgcaccaagcattggtggcgatt
+3070208/1
CCCFFFFFHHHHHJJJJJJHHJJJJJJJJJJJJJJJJJJJJJFGIIIHIH
@1544534/1
atcaccgaaacggtattcgagaagcaggtttaaaagatcttcatcgatgt
+1544534/1
@C@FFFDFHHFH?HHHIIGEHGIGIGGIFGHHIIIIIFHIIIIIIIDGIG
@1544535/1
atcaccgaaacggtattcgagaagcaggtttaaaagatcttcatcgatgt
+1544535/1
CCCFFFFFHHHHHGIJJJJIJIIJIIJJFHIJJJJJJJJJJJJJJJJJJJ
@1547075/1
atcactcccaaatacgaactggtccaaatcgagggcgccatccacgagcc
+1547075/1
CC@FFFFFHGHHGJJJIJJJJJIIGHIJGIIG=DGGGIJIJIGIGGBEDB
@7138792/1
gaatttcaacacatgacaagcgatggtgaactgcctttcgtgtggtagtc
+7138792/1
CCCFFFFFHHGHHJJJJJJJJJJJJIFFHHIJJJJJIJJJIIEGIGIIII
@2564173/1
caactgtttacctgtgtatgataaataaacttttttcgggtttggaaaaa
+2564173/1
C@CDFFEFHHHHHJHIHGIJIJJJJJJJJJJIJJJJJJJJGHJJJJJJJI
@2564174/1
caactgtttacctgtgtatgataaataaacttttttcgggtttggaaaaa
+2564174/1
CCCFFFFFHHHHHJIIGIIJIIJJIJJJJIIJJJJJJJJJFHIJJEIJJE
@4089095/1
ccttgataaatggaacgaaattaaacacgctgagaaagctatggttgagt
+4089095/1
CCCFFFFFHHHHHJJJJJJJJJJJJJJJJJJJJJJJJJJJJJJJHIJHI8
@3072880/1
cagactctcagcttcaacgccaaggacttcaacttcgttcagttcttgca
+3072880/1
CCCFFFFFHHHHHJJJIJCGIJJJJIJJJJJJJJJJIIJJJJIIJJJJJJ
@3072881/1
cagactctcagcttcaacgccaaggacttcaactttgttcagttcttgca
+3072881/1
@@@?BDDDFHDFFGHGGB1CFHGIIIIIIIIIGEHHH?FH@FGFFFDFBF
@3072882/1
cagactctcagcttcaacgccaaggacttcaactttgttcagttcttgca
+3072882/1
C@CFFFFFHHHHHJJIJJ@HHGGIIIIJJJGIJJJJJIIJIIIIJJJJJI
@3072883/1
cagactctcagcttcaacgccaaggacttcaactttgttcagttcttgca
+3072883/1
CCCFFFFFHHHHHJJJJJFHIJJJJGJJJJJJJJJJJHIJJJIJJJJJJI
@3073505/1
cagactggtcccacacaagggcagcaaaaaggtgcccaacaacagcaaac
+3073505/1
CCCFFFFFHHHHHJJJJJJJJIJJIJJJJJJJBFHJJJJJJJJJJJJJJG
@1548552/1
atcactttttgttgccgtgtgcccttgagaaatttgctgcctcaaaaacg
+1548552/1
@@<DDDD???@<AEHFHEAC??EFGGCHC3DHI>1CBD>DE@9D<DG=:D
@1550183/1
atcagaccaacggaacgcccggagcggctgatatcaccaatcaggtggtg
+1550183/1
CCCFFFFFHHHHHJJIIJIJJJGIJJJJJJIJIIIGIIIHHGHFF7@B6=
@1550821/1
atcagagatcgaatgtgtgcagaatcagcactgaatcaaaaaattctcca
+1550821/1
CCCFFDDFHFDBHBBEFGGGEGHEGGGHIGIIIIIGHIIIEHIIIIIIIG
@1041276/1
agaaaatatacagactaaagaaacgctcgtggggagcgatgacgaataaa
+1041276/1
CCCFFFFFHHHHHJJJJJJJJJJJIJJJIGHJJJIJJJJJJJJJJJJHHE
@2566254/1
caacttcatgtacaaatacctcaccttacaaaataaaatacggcaaagag
+2566254/1
CCCFFFFFHHHHHJJJIIJJJJJIIJJJJJJJJJJJJJJJJJJJJJJJJH
@2566255/1
caacttcatgtacaaatacctcaccttacaaaataaaatacggcaaagag
+2566255/1
CCCFFFFFHHHHHJJJJJJJJJJJJJJJJJJJJJIJJJJJJJJJJJJJJJ
@7142779/1
gaattttgtgcatacaaaaatagtaaaaagtcaaagtctttcgagacata
+7142779/1
CCCFFFFFHHHHHJJJJJJJJJJHJJJJJJHIIJJJHIJJJJJJJJJJJI
@5106257/1
ctagtgcctaataatagtgtattacctctaaagctatctactcgttatat
+5106257/1
CCCFDFFFHHHHHJJJJFJIJJJJJJJJJJJJJJJJJJJJJJJJJJJJJH
@3075124/1
cagacttcgacgatgatcaaagcaacagcgagatcggcgccggacag
+3075124/1
CCCFFFFFGHHHHJJJJJJJJIIJJJJJIJIJJJJJJJJJJHF?BBD
@6635080/1
ctttcttataccactccggagctgcgtcactgtacacgtcggaagaaagg
+6635080/1
CCCFFFFFHHFDDHIJIIIGGIIBGHIIJGHIHGIJIIHHIIJIIGIJIF
@6636709/1
ctttcttccagttcacaatcagattcacaagcaggatcaactcaacagct
+6636709/1
CCCFFFFFHHHHHJJJJJJJJJJJJJJJJJJJIJIJJJJJJJIJIGIIII
@6637183/1
ctttcttcgatcttccggttccggtggccacc
+6637183/1
@@@DDDBDF;A3DFG9:1CF?@1:FEGEF9F9
@6637184/1
ctttcttcgatcttccggttccggtggccaccagatcgttgtt
+6637184/1
@@@B42ADF8FBDBEFG:GFCEAE:?D:?FFFE?@?DD9BFFF
@6637185/1
ctttcttcgatcttccggttccggtggccaccagatcgttgttaaggaac
+6637185/1
CC@FFFFFHGGFHIHBFGHFHIIIHIGIGGCDCHICHBBFHBCBCECBFG
@6637186/1
ctttcttcgatcttccggttccggtggccaccagatcgttgttaaggaac
+6637186/1
CCCFFFFFHHHHHIJJJIEBHIIHIGJJIIEIJJJIJIIICDHIHIIJIG
@6637187/1
ctttcttcgatcttccggttccggtggccaccagatcgttgttaaggaac
+6637187/1
CCCFFFFFHHHHHJJJJJIIJJJIGIJJJIIIJJJJJJJJJHIJJJJJJJ
@6637188/1
ctttcttcgatcttccggttccggtggccaccagatcgttgttaaggaac
+6637188/1
CCCFFFFFHHHHHJJJJJIIJJJJHIJIJJJJJJJJJJJJJIJJJJJJJI
@6637189/1
ctttcttcgatcttccggttccggtggccaccagatcgttgttaaggaac
+6637189/1
CCCFFFFFHHHHHJJJJJJJJJJJGIJIJJJJJJJJJJJJJJJJJJJJJI
@2057684/1
attttcaatcatgaagcaagattttacctgaacaatttgaaatttttcca
+2057684/1
CCCFFFFFHHHHHJJJJJJJJJJJJJJJJJJJJJJJJJJJJJJJJJJJJJ
@6637963/1
ctttcttcgtgttttacttcaagcttcatagggaattgctgtaaatctga
+6637963/1
@@@BB?BDH=AFHGIBB@AIIGB<CDDHGBHGDHIIGBGEHHGEFHII@G
@524653/1
aaatgctcccttttcacaatataataaatacatatcatatcatcggggca
+524653/1
CCCFFFFFHHHHHIJJJJJJJIIJJJJJJJJJJJJJJJJJJJJJJJJJJI
@524670/1
aaatgctcgaaaactcaattggcgcacattcagcaggttttttaacagtt
+524670/1
CCCFFFFFHHHHHJJJJJJJJJJJJJJJJJJJJJJJJFHIJJJJJJIJHH
@7648959/1
gccaagttaaatggtactaatcattttctatctacccgtccgcccatttt
+7648959/1
CCCFFFFFHHHHHJFHIJJJJJJJJJJJJJJJJJJJJJJJJJJIJJGIJJ
@4600389/1
cgcttgaggaagtaacggcagcactattgacactaagaaatcacagagcc
+4600389/1
CCCFFFFFHHHHFHIJJJIGJJIIDGGII4CGHGIIGEHIIGCFG<B@;C
@4600390/1
cgcttgaggaagtaacggcagcactattgacactaagaaatcacagagcc
+4600390/1
CCCFFFFFHHHHFHIJJJIJJGGIJGGIIGICHGIJGGIJFHIHGBECGF
@4600391/1
cgcttgaggaagtaacggcagcactattgacactaagaaatcacagagcc
+4600391/1
CCCFFFFFHHHHHIJJJIIJJIIJIIIJEGHJJIIIIIIJIIBGE<BFEF
@4601091/1
cgcttgtaaaagataggccttgttgttgaacctgtatccaagtatttgtt
+4601091/1
C@CFFFFFFHHDFGGIIIIJIJJJFIIFHGGGIIJJJJJIJIGFHIGGBF
@6130298/1
cttcaatgtttgaatgatgattatataacgagtagatagctttagaggta
+6130298/1
CCCFFFFFFHFHHJJIJJIJJIIIJHIJIJGIGGIEHGJJJIJIJIJJHI
@6130299/1
cttcaatgtttgaatgatgattatataacgagtagatagctttagaggta
+6130299/1
CCCFFFFFHHHHHJJIJIJJJJJIJJJJJJIJFHIJJJJJJJJJJJJJFF
@7145418/1
gacaaaactatagacaaaccagaattacaggaaatggataattataggat
+7145418/1
CCCFFFFFHHGHHJJJJJJJIJJJJJJJJJJJJIIJJJJJBIJJJJJJJI
@7145419/1
gacaaaactatagagaaaccagaattacaggaaatggataattataggat
+7145419/1
CCCFFFFFHHHGHJJJJJJJJJJJJJJJJJJIJJJJJIJJJJJJJJJJHH
@6638358/1
ctttcttctcttggtgaacacatactttattcgtcatcgctccccacgag
+6638358/1
@@@DDDFDFHHHBGHIIIFADFCHIEGIABHBGEFHIGDHIIIIIIIEHA
@6638359/1
ctttcttctcttggtgaacacatactttattcgtcatcgctccccacgag
+6638359/1
CCCFFFFFHHHHFIGIJIJIJJJJJIJJIJJJIGIIJJIJJJJJJIJJJJ
@6638362/1
ctttcttctctttgccgtatttcaatttgtaaggtgaggtatttgtacat
+6638362/1
CCCFFFFFHHHHHIJJJHIJJJJIJJJJJJJJJJEHGJJGHIIIIIJJJJ
@6638363/1
ctttcttctctttgccgtatttcaatttgtaaggtgaggtatttgtacat
+6638363/1
CCCFFFFFHHHHHJJJJIJJJJJJJJJJJIJJJJFHHJJDGIJJJIJJJI
@6638364/1
ctttcttctctttgccgtattttattttgtaaggtgaggtatttgtacat
+6638364/1
CCCFFFFFHHHHHJJJJGAGIJJJJJGIGGHIGICGGIJGDHIJJIIJIG
@1555542/1
atcagctacaacagtcaacatttcc
+1555542/1
CCCFFFFFHHHHHJJJJJJJJJJJJ
@1555543/1
atcagctacaacagtcaacatttcccacctttttcactcaaccatagctt
+1555543/1
<@?;DDFFHHGFHGIGGIIIIIIGIEHHHHHCHIIGIIGIIGIIIIGGIH
@1555544/1
atcagctacaacagtcaacatttcccacctttttcactcaaccatagctt
+1555544/1
@@@DFFFFGHHHHIEHHIICGIIIIIIIIIIIIIIIIIIIIIIIGHGEGH
@1555545/1
atcagctacaacagtcaacatttcccacctttttcactcaaccatagctt
+1555545/1
CCCFFFFFHHHHHJHHJJJJJJJJJJJJJJJJJJIJJIJJJJJJJJJJJJ
@4099661/1
ccttgtttatttccctttttgtggagaggtactatgtgtgtttggct
+4099661/1
CCCFFFFFHHHHHJJJJJJJJGHJEHFHICGHJIJJIJGHHIJJJJJ
@7650756/1
gccaatcttccgctaccgcgtgttccttaacaacgatctggtggccaccg
+7650756/1
CCCFFFFFGHHHHJJIJJJJIJIJJJJJJJJJJIIIJIIIJFHIJJIJJG
@7650757/1
gccaatcttccgctaccgcgtgttccttaacaacgatctggtggccaccg
+7650757/1
CCCFFFFFHHHHHJJJJJJJIIHJJJJJJJJJJJJJJJJJJGIJJJGJJJ
@2572627/1
caactttcttccagttcacaatcagattcacaagcaggatcaactcaaca
+2572627/1
@@@DDEFBHFHFHGIIGIJJCEEEHEEHGIEEHA?:?G?FCD?FGHBGB>
@2572628/1
caactttcttccagttcacaatcagattcacaagcaggatcaactcaaca
+2572628/1
@@CFFFFDHDFHFGEGBGIGIJIJGGHHGEHGIIJIIGICDHGGGGHIJC
@2572629/1
caactttcttccagttcacaatcagattcacaagcaggatcaactcaaca
+2572629/1
CCCFFFFFHHHHHJJJJJJJJJJJJIJJJJJJJJJJJJIIJJJJJJJJII
@2572630/1
caactttcttccagttcacaatcagattcacaagcaggatcaactcaaca
+2572630/1
CCCFFFFFHHHHHJJJJJJJJJJJJJJJJJJJJJJJJJIJJJJJJJJJJI
@4603121/1
cgctttgtaaaatgccgttgcagacacatcaatattgagcatcattttcc
+4603121/1
@?@DDDBAAFDFHHGGIIH=EEEGGEH@FEGHDHHIGCH@FHCFDFCGF>
@6131834/1
cttcaattggtctaccacaatattctccaaatcttcgatgatctcctgtc
+6131834/1
@@CFFFFFH<DFFIJJJJJIIJJJJJJJJJGIJJHIJJJJJJJJJJIJHE
@4603583/1
cgcttttcaaatactcgtgacttttctcccctgttcttaaataaagtgta
+4603583/1
CCCFFFFFHHHH>GIJJGIJJJJJJJJJJJIJJJJJJJIJJJIJGED??<
@4603586/1
cgcttttcaaattctcgtgacttttctcccctgttcttaaataaagtgta
+4603586/1
CC@FFFFFHHHGHIJJIJJIJJJJJAHHIJIIJIIJJJJJJJIJJJHIJI
@4603587/1
cgcttttcaaattctcgtgacttttctcccctgttcttaaataaagtgta
+4603587/1
CCCFFFFFGGHHHJIJIIIIIJJJJJJJJJJGJIJJIJJJJJJJJJHIII
@4603588/1
cgcttttcaaattctcgtgacttttctcccctgttcttaaataaagtgta
+4603588/1
CCCFFFFFHHHHHJJJJIJJJJJJJJJJJJJJJJJJJJJJJJJJJJIIII
@4603589/1
cgcttttcaaattctcgtgacttttctcccctgttcttaaataaagtgta
+4603589/1
CCCFFFFFHHHHHJJJJJJJJJJJJJJJJJJJJIJJJJJJJJJJJJIJJH
@3083002/1
cagagatcgaatgtgtgcagaatcagcactgaatcaaaaaattctccatc
+3083002/1
@@@?DEFFHHGHGGIIHJHHIIIJJJJJJJIJJJIJJJJJJJJJJJJJJI
@3083003/1
cagagatcgaatgtgtgcagaatcagcactgaatcaaaaaattctccatc
+3083003/1
CCCFFFFFHHHHGGGGHEFHHIIJJIJJJIGIIJIIHIIJJGJIGIJJIJ
@3083004/1
cagagatcgaatgtgtgcagaatcagcactgaatcaaaaaattctccatc
+3083004/1
CCCFFFFFHHHHHIJHHJJJJJJJJJJJJJJJJJJJJJIJJIJJJJJIJJ
@3083005/1
cagagatcgaatgtgtgcagaatcagcactgaatcaaaaaattctccatc
+3083005/1
CCCFFFFFHHHHHJIGIJJIJJJJJJJJJJJJIJJJJJJJJJJJJJJJJH
@5113379/1
ctatacagtagtcaaatttgtatccattatcactttttgttgccgtgtgc
+5113379/1
BB@FFFFFFHHDHIIJJJJJIIJJJJJJJJJIJJIJJJJJJIJJJGIIII
@5113380/1
ctatacagtagtcaaatttgtatccattatcactttttgttgccgtgtgc
+5113380/1
CCCFFFFFHHHHHJJJJJJJHIJJJJJJJJIIJJJJJJIJJJJJJJJHIH
@5114558/1
ctatagagaaaccagaattacaggaaatggataattataggattggatct
+5114558/1
CCCFFFFFHHHHHJJJJJJJIIJJJJJIJJHIJJJJJJJJJIJJIIHIJJ
@7653515/1
gccaatttcgcggaatttcaacacatgacaagcgatggtgaactgccttt
+7653515/1
CCCFFFFFHHHHHJJJJJJJIJJJJJJJJJJJJJJJJIFHIJJIJJJJJF
@1046814/1
agaaacaggaatgggttcagttattcataatactaggaaacctctcgaat
+1046814/1
CCCFFFFFHHHGHJJHJJJJJJJJJJJJIIJJJJJJJJJJJJJIIJJJJI
@4103468/1
cctttcttaatcggttctgcatgaatgccatctgggcccggggctctgtg
+4103468/1
CCCFFFFFHHHHHJJJJJJIJIJJJIJJJJJJJJJJJJJJJJJJJJJIEH
@4103469/1
cctttcttaatcggttctgcatgaatgccatctgggcccggggctctgtg
+4103469/1
CCCFFFFFHHHHHJJJJJJJJJJJJJJJJJJJJJJJJJJJJJJJIJIJGH
@1047023/1
agaaaccaaacgcgccaagcgcgaaaacttggaacaaaagcaaatactag
+1047023/1
@@@FD?DDFHDFHHGHGEBGEEGIGIEHIGHHJJAHEHHHFHGFFE@;BA
@1047024/1
agaaaccaaacgcgccaagcgcgaaaacttggaacaaaaggaaatactag
+1047024/1
@@CFFFFFHFDHHIGGIIIJIIJIIIGHGGIIHDGHHGG@;CDEFFFEDE
@2574172/1
caactttgttcagttcttgcaggagatcgctagcgaacaatccttcgagg
+2574172/1
CCCFFFFFHHHHHJJJJJJJIJJJJJJJJJJJJJJJJJJJJJJJJJJJJJ
@7656212/1
gccacatcttgtgagccgccattctcttggctagcttctt
+7656212/1
CCCFFFFFHHHHHJJJJJJJJJJJIIJJJJJJIJJJJJJI
@7656213/1
gccacatcttgtgagccgccattctcttggctagcttctttgacttgcca
+7656213/1
CCCFFFFFHHHHHIJIIJJJJJJIJIJJJJJJJJJJJIIJJIHJIJIJJC
@7656214/1
gccacatcttgtgagccgccattctcttggctagcttctttgacttgcca
+7656214/1
CCCFFFFFHHHHHJIJJJJJJJIIJJIJJJJJJJIJJJJJJGHIJJIIJI
@7656215/1
gccacatcttgtgagccgccattctcttggctagcttctttgacttgcca
+7656215/1
CCCFFFFFHHHHHJJJJJJJJJJIJJJJJJJJJJJJJIJJJIIGIJHIJE
@4605788/1
cggaaaagaagattgcaccccgaaaagtttgggtacaacctctatacttt
+4605788/1
CCCFFFFFGHGHHJJJJJJGJJJJJIGCGIIJJ?DGIJJJJJJJJJJJJI
@4606065/1
cggaaaagtaacgcccgaacaagccaatcagaccaacggaacgcccggag
+4606065/1
@@@FDFFFHHHGFGHGGEGGHII9BFFIGGHIJJEEGGIHIHH6;AEEF@
@4606066/1
cggaaaagtaacgcccgaacaagccaatcagaccaacggaacgcccggag
+4606066/1
BCCFFFFFDFHHHJJJJJJJJJJIJJJJJJJJJJJJJJJIJJJJJHHFFD
@531796/1
aaatgttgcaaattatgtcacataaatgtcaaaatgccacataatttgca
+531796/1
CCCFFFFFHHHHHJJJIIJJIJJJJJIJJJJJJJJJIJIJJJJJJJJJJJ
@5115492/1
ctatagttttgtcatacgtttttgaggcagcaaatttctcaagggcacac
+5115492/1
@@@DDDBDHHHHFGAFEGBBFHEH?E@AFBCHGGBCBHFGGGICAGIHG>
@2062221/1
attttccggaaaagaagattgcaccccgaaaagtttgggtacaacctcta
+2062221/1
CCCFFFFFHHHHHJJJJJJJGJIIJJIJJJEHIHIJJJJFHHIFIHHGIG
@3090635/1
cagaggcaaagtctacatagaacccgaaaatgtggatttacaaaatttaa
+3090635/1
CCCFFFFFHHHFHJJJJJJJJJJJJJHJIJIJIIJJJJJJJJJJIJJJJJ
@3090636/1
cagaggcaaagtctacatagaacccgaaaatgtggatttacaaaatttaa
+3090636/1
CCCFFFFFHHHHHJJJJJJJJJJJJJJJIIJIIIJJIJJJJJJJJJJJJJ
@4103709/1
cctttctttattgccagctcttgaagaaccatcgccggggttttgacatg
+4103709/1
CCCFFFFFHHHHHJJIJJJJJJIJJJJJJJJJJJJJIJJJAGIJJJJJJJ
@2576903/1
caagaaaatatacagactaaagaaacgctcgtggggagcgatgacgaata
+2576903/1
CCCFFFFFHGHHHIJJIJJJJIJJJJJJJJJHIIJJIJJJIJJJJJIHHH
@4606196/1
cggaaaagtgactcccgaacaagccaatcagaccaacggaacgcccggag
+4606196/1
BCCFFFFFDHHHHJJJJJJJJJJJIJJJJJJJJJJJJJIJJJIJJJIHHF
@4606572/1
cggaaaatgctcgaaaactcaattggcgcacattcagcaggttttttaac
+4606572/1
CCCFFFFFHHHHHJJJJJJIJJJJIJJJJIJJJJJJJJJJJFHIJJJJJG
@2578286/1
caagaaacggcctccatgccgagcaagactcccgtcagcgtcctccagga
+2578286/1
BCCFFFF?FHHHHJJJIJJJJJJJJJJJJJJJJJJJJJJJIJJIJJJJHE
@4106517/1
cctttttcactcaaccatagctttctcagcgtgtttaatttcgttccatt
+4106517/1
CC@FFFFFHHHHHJJJJJJJJJJJJJJJJJJHIJJJIJJJJJJJJIJJJJ
@4106977/1
cctttttgtggagaggtactatgtgtgtttggctagattctgtttgacat
+4106977/1
CCCFFFFFHHHFHHIJCGHIIJJFIHHHIJJJJJJJJJJJJJIJJJJJJJ
@7659112/1
gccactggcaaagtggatagctgcaccaagcattggtggcgattggtcaa
+7659112/1
C@@FFFFDBHHHHGHIGGHGIEIGGHGGIIIGHGGIFEIGI:DGHIIGGC
@3093739/1
cagaggttcagatttatcatactcgttaaaatattctaattctaatatat
+3093739/1
BCCFFFDEHHHHHJJJJJJJJJJJJJJJJJJJJJJJJJJJJJJJJJJJJI
@2066660/1
attttctatctacccgtccgcccattttgaatagaccaaccatgatcatg
+2066660/1
CCCFFFFFGHHHHJJJJJJJJJJJJJJJJGGIJJIJJJJJJJJJJJJJJJ
@5120412/1
ctatcctccacctacacaagctcaatacaatccccacattccaccccaat
+5120412/1
@CCFFFFFGHHHHIJJJJHIGEHJJJGIJIJJJJJJJIIIJJJIJJJJJI
@7152464/1
gacaacagcagccagctccttcacaacaacaacctggagctagacaacag
+7152464/1
CCCFFFFFHHHHHJJIIJJJJJJJJJJJJJJJJJJJJJJJIJJIJIIJJD
@7153155/1
gacaaccgtaaaaacatagcgaccaaatcgatatggtgcagatatcgaca
+7153155/1
CCCFFFFFHHHHHJJJJJJJJJJJJJIJJJJJJJJJFHIJJJIJJJJJJJ
@7154012/1
gacaacttaaactatcctccacctacacaagctcaatacaatccccacat
+7154012/1
CB@FFFFFHHHHHHIJJJJJJJJJJJJJJFHIJJJJJJJJJJJJJJJJJJ
@7154013/1
gacaacttaaactatcctccacctacacaagctcaatgcaatccccacat
+7154013/1
@?@DDDDDFFHHHJGGFGIJAGDEDGIGGIIIJJGHIHGGGIGHFIGGGH
@535324/1
aaattacattcagtatcgatagataatattgatgattataattaataact
+535324/1
CC@FFDDDFHHHDIFIIG=FGHIEFDHCHGIGIGEGICGHBHIIGIGIGI
@535325/1
aaattacattcagtatcgatagataatattgatgattataattaataact
+535325/1
CCCFFFFFHHHGHIJJJJJJJIIJJJJJJJIJJJIJJJJJJIJJJJJJJJ
@535326/1
aaattacattcagtatcgatagataatattgatgattataattaataact
+535326/1
CCCFFFFFHHHHHFHGIJIHJIIHIJHIHIIJJJJJJJIJIJJJJJIJJI
@535327/1
aaattacattcagtatcgatagataatattgatgattataattaataact
+535327/1
CCCFFFFFHHHHHHIJJJIJJJJJJJJJJJJJJJJJJJJJGJJIJJJJJJ
@4109945/1
cgaaaaagtttttaagaaccgtgatggaactctttaggcagcaacattac
+4109945/1
CCCFFFFFFHHHHJJJJJJJJGIIJJJJJJJJJJJIJIJJJJJJJJJJJJ
@1051193/1
agaaagctatacagtagtcaaatttgtatccattatcactttttgttgcc
+1051193/1
CCCFFFFFHHHHHJHIJHJJJJJJIJHGJJJJJJJJJJJJJJJJJIJIJJ
@5120648/1
ctatccttctctttgacattgcttgtggtcacttttcgcgcaaaggtaaa
+5120648/1
CCCFFFFFHHHHHIGHIIJJJGIHIGHEGFHGGIIJIIEAHHJJIECFHI
@5120649/1
ctatccttctctttgacattgcttgtggtcacttttcgcgcaaaggtaaa
+5120649/1
CCCFFFFFHHHHHJIJIIJJJJJJJFHIFHIIJJJJJFIJJJIJJJBFGH
@5120928/1
ctatcgatactgaatgtaattttttatatagtgccccgatgatatgatat
+5120928/1
CCCFFFFFHHHHHJJJHJIJJJJJJIIJIJJIIJJJJJHJJJJJJJJJJI
@5120929/1
ctatcgatactgaatgtaattttttatatagtgccccgatgatatgatat
+5120929/1
CCCFFFFFHHHHHJJJIIIIJJJJJIJJJJJHIJJJJJIJJIIJIJJIJI
@4114189/1
cgaaaaccattatgttttactaatttttcaataaagtacactttatttaa
+4114189/1
CCCFFFFFHHHHHJHJJJJJJJJJJJJJJJJJJJJJHHJJJJJJJJJJJI
@5121606/1
ctatctactcgttatataatcatcattcaaacattgaagccagatcgata
+5121606/1
@CCDFFADHHHHHIIJIJIJGCHGIBGIIJDIGIBFIGHHGIIIIIJ?=F
@5123854/1
ctatgactgtgtatcgatagctgttcactttttggtcatgattttgaggt
+5123854/1
@@@DD?DDHDDFFGIIGG=GH@BFHGBFHGGIGIIDFFGEAFHIIIFHDF
@5123855/1
ctatgactgtgtatcgatagctgttcactttttggtcatgattttgaggt
+5123855/1
CCCFFFFFHHHHHJJJIIJJJIJJJJJJJJJJJJJEHIJJIJJJJIGIJ?
@7661585/1
gccagaggcaaagtctacatagaacccgaaaatgtggatttacaaaattt
+7661585/1
CCCFFFFFHHHHHHIJJJJJJJJJJJJJJJGIHGIIJIJJJJJJIIIJJI
@2072984/1
attttcttgtatcacttattgcgtctttgctttggtcactttacgcgcga
+2072984/1
@@@FFDFFGBHHDIGIIIIICEHGHIIGIIIIIIIIIIGIGIIIIIIIIG
@2072985/1
attttcttgtatcacttattgcgtctttgctttggtcactttacgcgcga
+2072985/1
@@CFFFAFD?DHHIGIIIGHCEHCGHCHIJIJJIJEGGIFHHGCGG@@F>
@2072986/1
attttcttgtatcacttattgcgtctttgctttggtcactttacgcgcga
+2072986/1
BB@FFFDFHHHHGJJJJJJJIIJGHIJJJJJJJIIDGIIIJIIIIIDGGI
@2581243/1
caagaaatggcctccatgccgagcaagactcccgtcagcgtcctccagga
+2581243/1
@;=DDFFFHHHHHJJJJJIIIIJJIJIGIJJJJJGIIIIJJJJIJJGIGC
@2581244/1
caagaaatggcctccatgccgagcaagactcccgtcagcgtcctccagga
+2581244/1
@@@FAFDFDDDDHDGGGIIIG>EEGIGGIIIEFFHGFDBFGGABHIIIGG
@2581245/1
caagaaatggcctccatgccgagcaagactcccgtcagcgtcctccagga
+2581245/1
@@CFFFFFHGHHHIJJJJJIJEGIGGIIJJJJJJIJIIJIFHIJJGIJJC
@2581246/1
caagaaatggcctccatgccgagcaagactcccgtcagcgtcctccagga
+2581246/1
@CCBFFFFHHHHHJJJJJIJJJJJIIJJJJJJJJJJJJJJGIJJJJIJJA
@2581247/1
caagaaatggcctccatgccgagcaagactcccgtcagcgtcctccagga
+2581247/1
CCCFFFFFFHHHHJJJJIJJIJJIJJJJJJJJJJJJJJJIHJJIJJIJJG
@2581248/1
caagaaatggcctccatgccgagcaagactcccgtcagcgtcctccagga
+2581248/1
CCCFFFFFHHHHHJJJJIJGGAGGGIHIJJIJJIHIIJJJIIIJJJIJJI
@2581249/1
caagaaatggcctccatgccgagcaagactcccgtcagcgtcctccagga
+2581249/1
CCCFFFFFHHHHHJJJJJJJJJJIJIJJJJJJJJJJJJIIHHIIJJJJJ?
@4614831/1
cggaaatctaccgacagagaggtta
+4614831/1
CCCFFFFFHHHHHJJJJJJIIJGIJ
@4614832/1
cggaaatctaccgacagagaggttatccttgggggaagaagccaaattgc
+4614832/1
@@@DDFFFFHHHFIJJEEFCGHCEFHIJIIGGGIGBFIGIGHGEAGIIII
@4614833/1
cggaaatctaccgacagagaggttatccttgggggaagaagccaaattgc
+4614833/1
@@CFFDDFFHFHHEFHIGIEHIDGHIIGGIIIIFGGIGGEIGGEHHEHGE
@4614834/1
cggaaatctaccgacagagaggttatccttgggggaagaagccaaattgc
+4614834/1
C@CFFFFFDHHHFEHGIBGGII?FCGIGIIIGIIIHADGIIGGFGCCEGI
@4614835/1
cggaaatctaccgacagagaggttatccttgggggaagaagccaaattgc
+4614835/1
CC@DFFFFHHHFHFHGGCECGGGGIIJIGGABDFH:ABFEGIGAAH@GHB
@4614836/1
cggaaatctaccgacagagaggttatccttgggggaagaagccaaattgc
+4614836/1
CCCFFFFFHGHHHIJJIIJGIJGIJJJJJJJJIJJGIIIJJIJJJJIJIJ
@4614837/1
cggaaatctaccgacagagaggttatccttgggggaagaagccaaattgc
+4614837/1
CCCFFFFFHHHHHIJJJJJGIIHIGIJJJJJJJJJJJJJJJJJJJJJJJJ
@4614838/1
cggaaatctaccgacagagaggttatccttgggggaagaagccaaattgc
+4614838/1
CCCFFFFFHHHHHJJJJHIGHICBGIHIIIJJJJJIJJIIJJIJJJGIII
@4614839/1
cggaaatctaccgacagagaggttatccttgggggaagaagccaaattgc
+4614839/1
CCCFFFFFHHHHHJJJJIJHIJEHIJJJJJJJJJJJJJJJIJJJJJIJJI
@4614840/1
cggaaatctaccgacagagaggttatccttgggggaagaagccaaattgc
+4614840/1
CCCFFFFFHHHHHJJJJJJHIJGHJJJJJJJJJJJGHIJJJJJIJJJJJI
@4614841/1
cggaaatctaccgacagagaggttatccttgggggaagaagccaaattgc
+4614841/1
CCCFFFFFHHHHHJJJJJJIHIEHIJJJJJJJJJJJJJJJJIJJIIIJJI
@4614842/1
cggaaatctaccgacagagaggttatccttgggggaagaagccaaattgc
+4614842/1
CCCFFFFFHHHHHJJJJJJJJJGHIJJJIJJJJJJIJJIJJJJJJJJJJJ
@4614843/1
cggaaatctaccgacagagaggttatccttgggggaagaagccaaattgc
+4614843/1
CCCFFFFFHHHHHJJJJJJJJJGHIJJJJJJJJJJHIJJJJJJIJJIJJJ
@5640086/1
ctgaatcaaaaaattctccatcgttacaataagttattcggacaagttat
+5640086/1
CCCFFFFFHHHHHJJJJJJJJJJJJJJJJJJJJIJJJJJJJJJJIJHIJG
@15310/1
aaaaaaatgtcaaaattttgcaaattatgtggcattttgacatttatgtg
+15310/1
B@CDFFFFHFHHHJJJJJJIIIIJJIJIJHIJIGIIJJIIJJJJJJJJJJ
@15311/1
aaaaaaatgtcaaaattttgcaaattatgtggcattttgacatttatgtg
+15311/1
BCCFFFFFHH4CFIJJJJJJJJJJJJJJJIJJJJJJJJJJJJJJJJJJJJ
@15312/1
aaaaaaatgtcaaaattttgcaaattatgtggcattttgacatttatgtg
+15312/1
CCCFFFFFHHHHHJIJJJJJIJJJJJJJJIJJJJJJJJJJJJJJJIJJGI
@15313/1
aaaaaaatgtcaaaattttgcaaattatgtggcattttgacatttatgtg
+15313/1
CCCFFFFFHHHHHJJJJJJIJJJIJJJJJGIJJJJJJJJJJJJJJJJJII
@15314/1
aaaaaaatgtcaaaattttgcaaattatgtggcattttgacatttatgtg
+15314/1
CCCFFFFFHHHHHJJJJJJJJJIJJJJJJIIJJJJJJJJJJJJJJJJJHI
@15315/1
aaaaaaatgtcaaaattttgcaaattatgtggcattttgacatttatgtg
+15315/1
CCCFFFFFHHHHHJJJJJJJJJJJJJJJJIJJJJJJJJJIJJJJJJJJGI
@538460/1
aaattagttgctatccttctctttgacattgcttgtggtcacttttcgcg
+538460/1
C@CFFFFFHHFHHHIJIJJJGIJJJIJIIIIJJJJIJIIJJIIJJJIFIG
@3100563/1
cagataccacaaatacctaaacctt
+3100563/1
CCCFFFFFHHHHHJJJJJJJJJJJJ
@3100564/1
cagataccacaaatacctaaaccttcccactaaagttaaccagacaaagc
+3100564/1
@@@FFFFFHHHGHIJIIJJJIJEIIIJJJJJIIIIGIIJJJIIFHIIIJI
@5126776/1
ctatggaggaacaaatttccggtgtcttaagcgaagaaactaagcaggag
+5126776/1
BCCFFFFFHHHHHIJJJJJIJJ@GFGGIIIJJJJJIJJJIIJJIJJGIGE
@5126884/1
ctatggcaattccatataatctagttacacagcatagtatccctgataaa
+5126884/1
CCCFFDFFHHHHHIJIJJJJIJJIJJJJJJJJJJJJJHIIIJJIJIJJJJ
@5127959/1
ctatggttgagtgaaaaaggtgggaaatgttgactgttgtagctgattaa
+5127959/1
@@@DDDDBFFHHFGDDBE?;F@B?2:EHIHBGIGGCCB400?<??00BF@
@5127960/1
ctatggttgagtgaaaaaggtgggaaatgttgactgttgtagctgattaa
+5127960/1
BCCFFFDEHHHCFHIJJJJJAFHIJJJJJIGJJIJJIJJGHIJJJJJJIJ
@4117617/1
cgaaaactcaattggcgcacattcagcaggttttttaacagtttgaaaac
+4117617/1
@@@FFDFDDF?DHAHGGBHGAHIGGGIJED:DFDHEHGIGGJGIJDCHJC
@4117618/1
cgaaaactcaattggcgcacattcagcaggttttttaacagtttgaaaac
+4117618/1
@@@FFFFFFHGDFFGGHJGIIGIIJIGJJJ8DGHGJGGFHIJIIIJIJJE
@4117619/1
cgaaaactcaattggcgcacattcagcaggttttttaacagtttgaaaac
+4117619/1
@@CFDFFFFGHHHJJGGEIIGHHJJIIJIGDHHEGIIJGEHGHGIEHJJG
@4117620/1
cgaaaactcaattggcgcacattcagcaggttttttaacagtttgaaaac
+4117620/1
C@@FFFFFGAHFH<EEEHIDIGEAGGBGBG:DGHIH93BFHIIIIIFIII
@4117621/1
cgaaaactcaattggcgcacattcagcaggttttttaacagtttgaaaac
+4117621/1
CCCFFFFFFHHHHJJIIHBGGIIHJJIGIGHGHIIIIIJGIIJJJGJIJJ
@4117622/1
cgaaaactcaattggcgcacattcagcaggttttttaacagtttgaaaac
+4117622/1
CCCFFFFFHHGHHIJIJJJJJJJJJJJJJJIJJJJJJIJJJIIJIIJJJJ
@4117623/1
cgaaaactcaattggcgcacattcagcaggttttttaacagtttgaaaac
+4117623/1
CCCFFFFFHHGHHJJJJJJJJJJJJJIJJJGIJJJJJJJJJJJJJJJJJJ
@4117624/1
cgaaaactcaattggcgcacattcagcaggttttttaacagtttgaaaac
+4117624/1
CCCFFFFFHHHHHIJJJIJJJJJJJJJJJJGHJJJJJJJJJJIJJJJJJJ
@4117625/1
cgaaaactcaattggcgcacattcagcaggttttttaacagtttgaaaac
+4117625/1
CCCFFFFFHHHHHJIJJJJJJJJJIJIJJJCGIJJJJJJJJDHIJIJJJJ
@4117626/1
cgaaaactcaattggcgcacattcagcaggttttttaacagtttgaaaac
+4117626/1
CCCFFFFFHHHHHJJIIIJJJJJJJJIJJJHIJJJJJJJJJIJJJJJJJI
@4117627/1
cgaaaactcaattggcgcacattcagcaggttttttaacagtttgaaaac
+4117627/1
CCCFFFFFHHHHHJJIJJJJJJJJJJJJJJFHIJIJJJJJJIIJJJJJJJ
@4117628/1
cgaaaactcaattggcgcacattcagcaggttttttaacagtttgaaaac
+4117628/1
CCCFFFFFHHHHHJJJJIJJJJJJJJJJJJGIJJJJJJJJJHIIJJJJJJ
@2074095/1
attttgaaacagaaaaaaggtgcaaattaagatatcctcagatgccgaca
+2074095/1
CCCFFFFFGHHHHJJJJJJJAEGHHIJJJJJJJJJJJJJJJJJJJJJJJI
@4617642/1
cggaaatttgttcctccataggaatggtgaatccaaacactgcactaacg
+4617642/1
CCCFFFFFHHFHHJJJJJJJJJGHHJJFHIJJJJJJJIJJJJIJJJJJJJ
@1570926/1
atcattcgtcgtgtaccacatctcggatcttgctactaatattcgattcg
+1570926/1
CCCFFFFFHHHHGIJJIJJJJJJJJJHIJJIJJJJJJJIJIJJJJIJJJI
@6652992/1
ctttgacattgcttgtggtcacttttcgcgcaaaggtaaaatcg
+6652992/1
;=?DDB;D?B<:?FEGGIB@HFEAFH>FEGIFFIFEBBF@FDD@
@6652993/1
ctttgacattgcttgtggtcacttttcgcgcaaaggtaaaatcgttctag
+6652993/1
=@@DADBBDBF>FGE?EB:<C:<FD>?GAGIFEFFI9BDFFI9FBFFFAF
@6652994/1
ctttgacattgcttgtggtcacttttcgcgcaaaggtaaaatcgttctag
+6652994/1
?@CFFDDAHHBDHIIDGEHCCBHHGHIGIIGGGDHGBBBFDD??=F=FG>
@6652995/1
ctttgacattgcttgtggtcacttttcgcgcaaaggtaaaatcgttctag
+6652995/1
@@@ADAD;CFFDFIFFFF<C::<CD44@FFAFFFF<BF?DFIE=FFCEEC
@6652996/1
ctttgacattgcttgtggtcacttttcgcgcaaaggtaaaatcgttctag
+6652996/1
@CCFFFFFHGHHGGIIIFEIIGIIJIJJJJJGJGHIDEHGHHIJHGGIGI
@6652997/1
ctttgacattgcttgtggtcacttttcgcgcaaaggtaaaatcgttctag
+6652997/1
BCCFDFFEFGHHHJJHIIHIJJJJIJJIIJJJJJJJHIJJJIIJHHIJJJ
@6652998/1
ctttgacattgcttgtggtcacttttcgcgcaaaggtaaaatcgttctag
+6652998/1
CCCFFFFFHHHHHJIHIIHIJJJJJJJJJJJJJJJJHIIJJJJJIIJJIG
@6652999/1
ctttgacattgcttgtggtcacttttcgcgcaaaggtaaaatcgttctag
+6652999/1
CCCFFFFFHHHHHJJFHJIJJJJJJJJJJJJJJJJJBGIJJJJJHIIJJJ
@6653000/1
ctttgacattgcttgtggtcacttttcgcgcaaaggtaaaatcgttctag
+6653000/1
CCCFFFFFHHHHHJJHIJGIJJJJJJJJJJJJJIJJFGIJJJIJJJJJJI
@6653001/1
ctttgacattgcttgtggtcacttttcgcgcaaaggtaaaatcgttctag
+6653001/1
CCCFFFFFHHHHHJJHIJHIIJJJJIIJJJJJJJJJHIJJJJJJGIIJJI
@6653002/1
ctttgacattgcttgtggtcacttttcgcgcaaaggtaaaatcgttctag
+6653002/1
CCCFFFFFHHHHHJJHIJHIJJJIJJIJJJJJJJIJEHIJJIJJIJJJJJ
@6653003/1
ctttgacattgcttgtggtcacttttcgcgcaaaggtaaaatcgttctag
+6653003/1
CCCFFFFFHHHHHJJHIJIJJJIJJJJJJJJJJJJJFHIJJJJJIJJJJJ
@6653004/1
ctttgacattgcttgtggtcacttttcgcgcaaaggtaaaatcgttctag
+6653004/1
CCCFFFFFHHHHHJJIHIGIHIJJJJJJJJJJIJJJGHIJJJJJJJJJJI
@6653005/1
ctttgacattgcttgtggtcacttttcgcgcaaaggtaaaatcgttctag
+6653005/1
CCCFFFFFHHHHHJJIIIHIIIIJJJJJJJJJJJJJGHIJJJJJJJIJJI
@6653006/1
ctttgacattgcttgtggtcacttttcgcgcaaaggtaaaatcgttctag
+6653006/1
CCCFFFFFHHHHHJJIJJGIIJJJJJJJJJJJJJJJFGIJJJJJIJJJJI
@6653007/1
ctttgacattgcttgtggtcacttttcgcgcaaaggtaaaatcgttctag
+6653007/1
CCCFFFFFHHHHHJJIJJGIJJJJJIJJJJJJJJJJBGHIIIIJJIJJJI
@6653008/1
ctttgacattgcttgtggtcacttttcgcgcaaaggtaaaatcgttctag
+6653008/1
CCCFFFFFHHHHHJJIJJIIIJIJJJJJJJJJJJJJFGIJJJJJJJJJJI
@6653009/1
ctttgacattgcttgtggtcacttttcgcgcaaaggtaaaatcgttctag
+6653009/1
CCCFFFFFHHHHHJJJJJHIJIJJJJIJJJJJJJJJGHIJJGIJJJJJJJ
@6653010/1
ctttgacattgcttgtggtcacttttcgcgcaaaggtaaaatcgttctag
+6653010/1
CCCFFFFFHHHHHJJJJJIJJJJJJJJIJJJIJJJJDGIJJJIJHIJJJJ
@7668205/1
gccagtgccaatttcgcggaatttcaacacatgacaagcgatggtgaact
+7668205/1
@CCFFFFDHHGHHIJJJIJIJJJJJJJJJIJIGHIJJJIJGIJJBFHIGG
@541343/1
aaattatgtcacataaatgtcaaaatgccacataatttgcaaaattttga
+541343/1
CCCFFFFFHHHHHJJJJIJJJJJIJJJJJJJJJJJJJJJJJJJJIJJJJI
@541344/1
aaattatgtcacataaatgtcaaaatgccacataatttgcaaaattttga
+541344/1
CCCFFFFFHHHHHJJJJJJJJJJJJJJIJJJJJJJJJJJJJJJJJJJJJG
@4618127/1
cggaacatgggttcgacttgatctggaccggttgcatatttgcaaaagca
+4618127/1
CCCFFFFFHHHHHJJJJJJJIJJJJJJJJJJGIIJJJJJJJJJJJJJJJJ
@4618783/1
cggaaccggaagatcgaagaaagacgccaaacattcggcagccaagaact
+4618783/1
CCCFFFFFHHHHHJJJJJJJJJIJJIJJJJJJJJJJJJJJJJJJIHHHHF
@4121927/1
cgaaaagtaaacgtcagtttgcgtttcaatgcatcgataagacgaatggt
+4121927/1
@@1DDFFFHHHHHHIIJJJJJIJHIJJJJJJIIJJJIIIJJIHJJJJIJB
@4121928/1
cgaaaagtaaacgtcagtttgcgtttcaatgcatcgataagacgaatggt
+4121928/1
@@@FFFFDFFHHDGIGHDHIGGHEHEHEGIJEIJGIIJEGGHHIGGIJJ<
@4121929/1
cgaaaagtaaacgtcagtttgcgtttcaatgcatcgataagacgaatggt
+4121929/1
CCCFFFFFHHHHHIJJJJJJJJJIJJJJJJJJJJJJJJJJJJJJJJJJJH
@4122395/1
cgaaaagtgaccacaagcaatgtcaaagagaaggatagcaactaatttta
+4122395/1
@CCFFFF=DHHDHJIJJFIHJIEGIJJIGGCFGEFHEHHJJIGIJIEHIJ
@4122396/1
cgaaaagtgaccacaagcaatgtcaaagagaaggatagcaactaatttta
+4122396/1
BCCFFFFDFFHHHJJJJJJJJJHIJJJJJJHIHJIJJIJJJJJJJJJJJJ
@7161643/1
gacactaagaaatcacagagccccgggcccagatggcattcatgcagaac
+7161643/1
CB@FFFFFHHHHHJIJJGIIJJJJIJJJJJJJIJJIIJJJJJGHJHIIII
@7161744/1
gacactatgagtaatttcataatgtggtgattgaaagcctttctttattg
+7161744/1
CCCFFFFFHHHHHFHIJJIJJJJJFHJFHHIJJJJJJJJJJJJJJJJJIJ
@2589922/1
caagaactgaacaaagttgaagtccttggcgttgaagctgagagtctctt
+2589922/1
CCCFFFFFGHHHHJJJIIIIJJHHIJJIJJJJIIIJIJJIIHJIHGHJJI
@2589923/1
caagaactgaacaaagttgaagtccttggcgttgaagctgagagtctctt
+2589923/1
CCCFFFFFHHHHHJJJHIIJJJHHIJJJJJJIJJJJJJJJJJJJGHJJJJ
@2589924/1
caagaactgaacaaagttgaagtccttggcgttgaagctgagagtctgca
+2589924/1
CCCFFFFFHHHHHJIJJIIJJJHIJJJJJJJJJJJJJJJJJGIIBGHIJH
@2589925/1
caagaactgaacaaagttgaagtccttggcgttgaagctgagagtctgca
+2589925/1
CCCFFFFFHHHHHJJJGHIJIJFHIIJIJJJJJJJJJJJJJGJJFGGIJI
@1063626/1
agaacccctgggggacagaaagtggatagaaaagttcgacatcctcc
+1063626/1
CCCFFFFFHHHHHJHIJJJJJJCGHIIJIJJJJJGIJJJJJJJJJIJ
@1063767/1
agaaccgattaagaaaggggcagacaacttcatgtacaaatacctcacct
+1063767/1
C@@FFFFFHHHGHJJJJJJIIJIIJIDHIJJJJIGIJJJJJIJGIGHIII
@5642991/1
ctgaatgtgcgccaattgagttttcgagcattttccggaaaagaagattg
+5642991/1
@CCFFFFFHHHHHJJJJJJJHIJJJJJJIIJJJJJJJJJJJJGIJIIJJI
@1065293/1
agaacgtaagatatcctaaactcacttttttccgaaaaaatatcgcaata
+1065293/1
CCCFFFDFHHHHHJJJJJJJJJJJJJJJJJJIJJJJJJJJJJJJJJJJJI
@1065294/1
agaacgtaagatatcctaaactcacttttttccgaaaaaatatcgcaata
+1065294/1
CCCFFFFFHHHHHJJJJJJIJJJJJJJJJJJJJJJJJJJJJJJJJJJJJJ
@1065295/1
agaacgtaagatatcctaaactcacttttttccgaaaaaatatcgcaata
+1065295/1
CCCFFFFFHHHHHJJJJJJJJJJIGJJJIJJJJJIIJJJJIJJJIJJJJI
@5132607/1
ctattatttttttttttttatttttcatcacagtgatgtttgtttcagaa
+5132607/1
CCCFFFFFHHHHHJJJJJGBGIJIFCAECGHGG@@CECHHFEEFFFECCC
@5134924/1
ctattgcgatattttttcggaaaaaagtgagt
+5134924/1
@C@DDDDFDHGGHIJJJJHFEFHIG<G9000B
@5134925/1
ctattgcgatattttttcggaaaaaagtgagtttaggatatcttacgttc
+5134925/1
CCCFFFFFHHHHHJJJJJJJHJJJJJJIIIJGIHIJJJJIJJJJJJJHII
@5134926/1
ctattgcgatattttttcggaaaaaagtgagtttaggatatcttacgttc
+5134926/1
CCCFFFFFHHHHHJJJJJJJJJJJIJIHIJJGIIJJJJJJJJJJJJJGJI
@5134927/1
ctattgcgatattttttcggaaaaaggtgagtttaggatatcttacgttc
+5134927/1
CCCFFFFFHHHHHJJJJJJJJJJJJCGFHHIGIIJJJJJJJJJJJJJIJI
@6660057/1
ctttgagcaaccagtaccagttgcttccactccggctactcttactctat
+6660057/1
CCCFFFFFHHHHHJIJJJJJIJJIJJJJJJJJJJJJJJJIJJJIJJJJJI
@7163318/1
gacagataccacaaatacctaaaccttcccactaaagttaaccagacaaa
+7163318/1
CCCFFFFFHHHHHJJJJJJJJJJJJJJJJJJJJJJJJHIJJJJJJJJJJI
@21576/1
aaaaaacattgaccaatcgccaccaatgcttggtgcagctatccactttg
+21576/1
@CCFFFFFHGHHHIJJJJFHIHJIJJJJIIJJIHIJJJJJJJJJIGIIGG
@2591164/1
caagaacttgctggatctattggtcggaaaagtgactcccgaacaagcca
+2591164/1
@CCDDDFDHGHHDFGIII4CIEGCFGGBGGIIGHHJJJJJJJEIGECAFG
@2591165/1
caagaacttgctggatctcttggtcgg
+2591165/1
@;=D=DBD?AFBFIACE@CFEEC<C8<
@2591166/1
caagaacttgctggatctcttggtcggaaaagtaacgcccgaacaagcca
+2591166/1
C@?DFFFFHHHHHJIJIJJJJJJIG>FDHIIIDGGHGIJIJJJJJJJIII
@2591167/1
caagaacttgctggatctcttggtcggaaaagtaacgcccgaacaagcca
+2591167/1
CCCFFFFFHHHHHJIJJJJJJIJHHIJHIJJJFGIIJJJJJJGIJJJJJJ
@2591168/1
caagaacttgctggatctcttggtcggaaaagtaacgcccgaacaagcca
+2591168/1
CCCFFFFFHHHHHJJJJJJJIJJHHIJHJJJJDGHIHIJJJJJJJJJGIH
@2591169/1
caagaacttgctggatctcttggtcggaaaagtgactccc
+2591169/1
CCCFFFFFHHHHHJIIJJJJJJJ<FHGIIJIJ@FHIJJJJ
@1067701/1
agaacttgctggatctcttggtcggaaaagtaacgcccgaacaagccaat
+1067701/1
CCCFFFFFHHHHHIJJJJJJJCHIJJJJJJDGIHJJJJJJIJJJJGJIJI
@1067702/1
agaacttgctggatctcttggtcggaaaagtgactcccgaacaagccaat
+1067702/1
CCCFFFFFHHHHGIJJJJJIJIIGIJJJIJDHGIIJJJJFIJJJJJIHJC
@2591170/1
caagaacttgctggatctcttggtcggaaaagtgactcccgaacaagcca
+2591170/1
@@CFFFFDFHHGHJIIJJJJIHICEFHEIJJJCFGGIIIHHHIJIJICGF
@547035/1
aaattcctcttcctcacgaggacactctaataataaatcctgtagaatat
+547035/1
CCCFFFFFHHHHHIJJJJJJJIJJJJJJJJJJJJJJJJIIJJHIJIIJJJ
@547036/1
aaattcctcttcctcacgaggacactctaataataaatcctgtagaatat
+547036/1
CCCFFFFFHHHHHJJJJJJJJJJJJJJJJJJJJJJJJJJJJJIIJJJIJJ
@7672986/1
gccatattgatttaattttgacatgttagaatgccctattgaaaaccttg
+7672986/1
@@BDFDFFHHHHHJHHIJJJJJJJJIJJJJJJJJJJJHGIIIIJIIJJJJ
@7672987/1
gccatattgatttaattttgacatgttagaatgccctattgaaaaccttg
+7672987/1
CCCFFFFFHHHHHJJIJJIJIJJIJJJJJJJJJJJJJJJJJJJJJJJJJJ
@7672988/1
gccatattgatttaattttgacatgttagaatgccctattgaaaaccttg
+7672988/1
CCCFFFFFHHHHHJJJJJJJJJJJJJJJJJJJJJJJJJJJJJJJIIJJJJ
@3110092/1
cagatcgataaaaaaatatcgcaatattagaaattttcaaatattcttcg
+3110092/1
@CCFDDDDHHHHGEGIGIFFEGGGBHGIIGEGEEGBGFHHGEHJJ@FF<8
@3110093/1
cagatcgataaaaaaatatcgcaatattagaaattttcaaatattcttcg
+3110093/1
CC@FFFFFHHHHHJJJJJJJGJHJJIJJJJJJJJJJJJJJJJJJJJJJJI
@3110094/1
cagatcgataaaaaaatatcgcaatattagaaattttcaaatattcttcg
+3110094/1
CCCFFFFFHHHHHJJJJJJIJJJJJJJJJIJJJJJJJJJJJJJJJJJJJG
@3110376/1
cagatcgttgttaaggaacacgcggtagcggaagattggctc
+3110376/1
CCCFFFFFHHHHHJJJJJJJJJJJIFHIIJJIJIIIIHJIJJ
@7168133/1
gacatatataaaggtgaatatataactgacatgtttcatatgtagaacga
+7168133/1
CCCFFFFFHHHHHJEGIJJJJJJJJJJJJJIJJJJJJJJJJJHIJJJJJJ
@7169447/1
gacatggagtcccaaaacatgaccatgatgcactcggccggaccgattca
+7169447/1
CCCFFFFFHHHHHIJJJJJJJJJJJJJIJJJJJJJJJJJJJJJJJIHHHF
@1578046/1
atccaatcctataattatccatttcctgtaattctggtttctctatagtt
+1578046/1
B==DDFFFHHHHHJJJJJJJJJJJJJJJJJJJJJJJJHIJJJJJJJJJHG
@1578047/1
atccaatcctataattatccatttcctgtaattctggtttctctatagtt
+1578047/1
CCCFFFFFHHHHHIJJJJJJJJJJJJJJIJJJJJJJJHIJJJJJIJJJII
@1578048/1
atccaatcctataattatccatttcctgtaattctggtttctctatagtt
+1578048/1
CCCFFFFFHHHHHJJJJJJJIJJJJJJJIJJJJJJJJFHIJJJJIJJJJH
@5650114/1
ctgaatttcatctagaatgtgagaaccagtgggtaataggataacaacag
+5650114/1
CCCFFFFFHHHHHJJJJIJCHHHIHIJJJHHIJ?FHJJJJIJJJIJJJJH
@7675433/1
gccatctgcgggacatgcacatctcttggagccagccaatgggattgccc
+7675433/1
CCCFFFFFHHHHHJJJIJIIJJJIJJJJIJIIJJJJJJIJJJJJJJIJJJ
@7675471/1
gccatctgggcccggggctctgtgatttcttagtgtcaatagtgctgccg
+7675471/1
CCCFFFFFGHGHHJJJIJJJIIDHHIJJIDHGIIIGHIJIJJJJIJIJJJ
@5143904/1
ctcaaaatcatgaccaaaaagtgaacagctatcgatacacagtcat
+5143904/1
CCCFFFFFHHHHHJJJJJIJJFHIJJJJJJJJJJIIJIJJIJHIII
@3113583/1
cagatgcaatcatttccacttcaattagaaaacggccaaactgtcgagt
+3113583/1
@<@D:A>BAFDHBGGG>FDHHGH@CHEFHHIGC??FA?8BB>FIEG;AD
@6670798/1
ctttgatctttttattgaaggactcctgtatctcgaatgtcctctagatg
+6670798/1
CCCFFFFFHHHHHJJJIJJJJJJJJJJJJJJJJJJJJJJHIJJJJJJJJJ
@2595084/1
caagaagtacttttgtggaatatagcaaacttctgctacttcaactggta
+2595084/1
B@CFFFFDHHHHHJJHIJJJJJJJJJJJJJJIJJJJJJJJJJJJJJJJIG
@2595085/1
caagaagtacttttgtggaatataggaaacttctgctacttcaactggta
+2595085/1
B@@FFFFDFHHHHIJHIJJIHGHJIGJJJJJJJJJJJJJIIJJJJIIJGG
@4630172/1
cggaatttcaacacatgacaagcaatggtgaactgcctttcgtgtggtag
+4630172/1
CCCFFFFFHHHHHJJJJJJJJJJJJJIJHIJJJJJJJJJJJJHIHIJHHH
@4630173/1
cggaatttcaacacatgacaagcgatggtgaactgcctttcgtgtggtag
+4630173/1
CCCFFFFFHHHHHJJJJJJJJIFIJJIJHIIJJJJJJJJJJJGHHIJGHJ
@27521/1
aaaaaactataaatttttattatattttatgcatgttatcacgattcata
+27521/1
CCCFFFFFHHHHHJJJJJJJJIJJJJJJJJJJJJJHIJJJJJJIJJJJJJ
@27522/1
aaaaaactataaatttttattatattttatgcatgttatcacgattcata
+27522/1
CCCFFFFFHHHHHJJJJJJJJJJJJJJJJJJJJJJJJJJJJJJJJJJJJJ
@7175872/1
gaccatgatgcactcggccggaccgattcagcccccaccaagggaagggg
+7175872/1
???BBD?ADA?DFGIIFIGII<HIIIGGEEGGGCGGGGGGHC=BDE=?A>
@7175873/1
gaccatgatgcactcggccggaccgattcagcccccaccaagggaagggg
+7175873/1
CCCFFFFFHHGHHJJJJIJJIJJJJJJIJJJJJJJJJJJJHEEEFFFDD@
@7175874/1
gaccatgatgcactcggccggaccgattcagcccccaccaagggaagggg
+7175874/1
CCCFFFFFHHHHHJJJJJJJJIJJJIJJJJIIJJJJJJJJHHGFDFFDDD
@3115048/1
cagatggccaccaccattctatgaaatggaacacgaagagggactaccac
+3115048/1
@CCDFBDDFHFBFFHGBGHGIIHIGI@HHGEDEHIIIGD@CGHGGIGGIC
@3115049/1
cagatggccaccaccattctatgaaatggaacacgaagagggactaccac
+3115049/1
CCCFFFFFHHHHGJJJJJJJJJJJJJJJJJJJJJJJJJJJJJJJJJJJJJ
@7178139/1
gaccgattcagcccccaccaagggaagggggcggcccccatcccaac
+7178139/1
CCCFFFFFHHHHHJJJJJJJJIJJJIJJJJJIHDDDDDDDDDDDDDD
@7178140/1
gaccgattcagcccccaccaagggaagggggcggcccccatcccaac
+7178140/1
CCCFFFFFHHHHHJJJJJJJJJJIJJJJJJJJHDBDDDDDDDDDDDD
@4131759/1
cgaaaatgtggatttacaaaatttaaatagggaatatgaaagatttaaaa
+4131759/1
CCCFFFFFHHHHHJJJJJJJJJJJJJIJJJJJJJJJJIJJJIIIJIJJGH
@4132167/1
cgaaaatgttcttacattccatgttcatttttttctcaatttcagtcttt
+4132167/1
BCCFFFFFHHFFHIIIIJJJEJJIJJBHIJIJJIIIJIIJJIJJJGHJIH
@4132168/1
cgaaaatgttcttacattccatgttcatttttttctcaatttcagtcttt
+4132168/1
CCCFFFFFHHHHHJJJJJJIIJJJIJJJJJJJJJJJJJJJJJJJJJJJJJ
@4132169/1
cgaaaatgttcttacattccatgttcatttttttctcaatttcagtcttt
+4132169/1
CCCFFFFFHHHHHJJJJJJJJJJJJJJJJJJJJJJJJJJJJJJJJJJJJJ
@4133144/1
cgaaaattaggagtttggaaacaacgtttcatagtaaagtcgccacagta
+4133144/1
CCCFFFFFHHHHHIJJJJJJJJJJJJHIJJIJJJIIJJJHIJJJJJIJIH
@2080710/1
attttgaggtactcgagggcatgatgagcagccgagcccttggcttcctt
+2080710/1
CCCFFFFFHFHHHJJJJJJJJJJIJGIJJJJJJJJJJJJJJJJJJJIJJG
@6681016/1
ctttgcatcaaataaatgctcccttttcacaatataataaatacatatca
+6681016/1
CCCFFFFFHHHHHJJJJJJJJJJJJJJJJJJJJJJJJJJJJJJJJJJJJJ
@3118177/1
cagatgttggttttgaactatagcagcccggtaagtcgccagtcctcctt
+3118177/1
BBCFFFFFHHFHHJJJJJJJJJIIIJJJJJIFHIIFIIIJJJJIJJJJJG
@1078153/1
agaaggggtaaccgcaaggggcacggaccacttcacggaaatctaccgac
+1078153/1
BCCFFFFFDFHHHJJJJJJJJJJJJJJJJJJJJJJJJJIJIJHHHGHFFC
@554252/1
aaattgtccttcggaaactccatccctatataagataattcgatgaggtt
+554252/1
CCCFFFFFHHHHHJJJJJJJJJJJJJJJJJJJJJJJJJJJJJJJJJJJFH
@3119088/1
cagattcacaagcaggatcaactcaacagctcaatccatctgagattcag
+3119088/1
CCCFFFFFHHHHHIJJIJJJJJJJJJIJJIJJJJJJJJJJJJJJJJJJJI
@1581382/1
atccactttgccagtggccgtctgctacggaacaggcaaaactccgaagg
+1581382/1
CCCFFFFFHHGHHJIJJJJJIJJJJJJJJJGHIJJJJJJJJIJJJIJJJF
@555113/1
aaattgttcccttttgagctattgcgatattttttcggaaaaaagtgagt
+555113/1
@C@DFFDFFHGHHJJJGIIJIIJIEIIJJIJJJJGHIJCEGGIJIJIGGG
@555114/1
aaattgttcccttttgagctattgcgatattttttcggaaaaaagtgagt
+555114/1
CCCFFFFFHHHHHJJJJJJJJJJJJJJJJJJJJJJJJJJJJJJJIFHIII
@555115/1
aaattgttcccttttgagctattgcgatattttttcggaaaaaagtgagt
+555115/1
CCCFFFFFHHHHHJJJJJJJJJJJJJJJJJJJJJJJJJJJJJJJJHIIJJ
@6682400/1
ctttgccagtggccgtctgctacggaacaggcaaaactccgaaggaagcc
+6682400/1
?@@DDDDD?AFFHI<HGEIIIIIHIIIEBHHAHGIICHEIEIGEEHEH<;
@5658083/1
ctgacatgtttcatatgtagaacgaattttgtgcatacaaaaatagtaaa
+5658083/1
C@CFFFFFDHFBFHIIIGFHGHGGIIJEIIGHGIIJIIHGIJJIJJGHHG
@5658084/1
ctgacatgtttcatatgtagaacgaattttgtgcatacaaaaatagtaaa
+5658084/1
CCCFFFFFHHHHGIIJJGIGJJJJJIJJJJJGIJJJJJIJJJJIJJIIJI
@5658085/1
ctgacatgtttcatatgtagaacgaattttgtgcatacaaaaatagtaaa
+5658085/1
CCCFFFFFHHHHHJJ<EHJIJJIIJIJJJJJFHJJJIJJJJJJJJJIJJJ
@5658086/1
ctgacatgtttcatatgtagaacgaattttgtgcatacaaaaatagtaaa
+5658086/1
CCCFFFFFHHHHHJJJJIJJJJIJJJJIJJJIJJJJJJJJJGIJJJIIJJ
@5660597/1
ctgaccagcagttcgccgggtattgtgcgtctattaacgcctcctccagt
+5660597/1
CCCFFFFFHHHHHJJJJJJIEGHIIIJJJGIJJJJJJJJJJJJJJJJJJH
@7683992/1
gcccaacttggtaatcttagtgtctttcagtcccgaataccgattctcag
+7683992/1
CC@DFFFFHGGDHIIJJJIJEHFHHGJJJJJIIJJIJJJJJJJJJJJJJI
@4636444/1
cggaccacttcacggaaatctaccgacagagaggttatccttgggggaag
+4636444/1
CCCFFFFFHHHHHJJJJJIJJJJIIGJJJJJJIJDGIJJJJJJIIIH:AC
@3121978/1
cagattgttaccctccacgggtaaatcctgcaaggattgccacatcttgt
+3121978/1
CCCFFFFFHHHHHGIJJJJIIHIJIIGIJJJJJJIGIIIIJIJJGGIJJG
@4637028/1
cggaccgattcagcccccaccaaggcaagggggcggcccccatcccaaca
+4637028/1
@@CFFFFFFHFBDCF?GHGIGIEII;?BBCCDHBEB@@BDD@C?BDDCD@
@4637029/1
cggaccgattcagcccccaccaagggaagggggcggcccccatcccaaca
+4637029/1
CCCFFFFFHHFGHJJIIJJJFGIEFGDHIJEBAACDDDDDDBDCDDDDDD
@6685566/1
ctttgcgcgaaaagtgaccacaagcaatgtcaaagagaaggatagcaact
+6685566/1
CCCFFFFFHHHHHJHIIJJIJJJJJJJJJJJJJJJIJJJIJJJIJJJJII
@1584892/1
atccattatcactttttgttgccgtgtgcccttgagaaatttgctgcctc
+1584892/1
CCCFFFFFHHHHHJJJJIGIJJJJEGDGIJJJJJIJJJJJJJIHIJIIJJ
@2602294/1
caagaatgctctagaaatatcgcacgacctctttcctcaactggaccacc
+2602294/1
CCCFFFFFHHHHHJJJIIJJJJJJIIJJJIJJJJJJJJJJJJJJJJJGIJ
@560831/1
aaatttgaaaagtatcatgagttttgtgattctccgaagagtatgtctcg
+560831/1
@@@DDFFFHHHBAFFHG@HFHFJIGHEHHIIGIJIJHGHEG?BFF?DDFB
@561346/1
aaatttgctgcctcaaaaacgtatgacaaaactatagagaaaccagaatt
+561346/1
CCCFFFFFHHHHHJJJJJJJJIJJJJJJJJJJJJJJJJJJJJJJJJJJJI
@34896/1
aaaaaagcaggaaaagcccagaagaacgttcgactttcacttcattctat
+34896/1
@@@FFFFFADHDHIGIIGEGGIIGGGIJDGIDHIIJGIGIIFHCHIJJEC
@34897/1
aaaaaagcaggaaaagcccagaagaacgttcgactttcacttcattctat
+34897/1
CCCFFFFFHHGHHJJIJJGIIJJIJJJJ?DHGIJIHHJIJHGIJJJJJJJ
@34898/1
aaaaaagcaggaaaagcccagaagaacgttcgactttcacttcattctat
+34898/1
CCCFFFFFHHHGHJJJJIIJIJJGGIHIJJIJJJJJIJGGICFCHGGIJI
@34899/1
aaaaaagcaggaaaagcccagaagaacgttcgactttcacttcattctat
+34899/1
CCCFFFFFHHHHHJJIJJJJJJJJJJJJIJJJJHHJJJJJJJJIJJJJJJ
@34900/1
aaaaaagcaggaaaagcccagaagaacgttcgactttcacttcattctat
+34900/1
CCCFFFFFHHHHHJJJJJJGIJJJJIJJIJJJJDIIJJJJJJJIJIJJJI
@34901/1
aaaaaagcaggaaaagcccagaagaacgttcgactttcacttcattctat
+34901/1
CCCFFFFFHHHHHJJJJJJJIJIIJJJJHIJJJJJJJJJIJJJJJJJJJJ
@34902/1
aaaaaagcaggaaaagcccagaagaacgttcgactttcacttcattctat
+34902/1
CCCFFFFFHHHHHJJJJJJJJJJJJJJJIJJJJJJJJJJJJJJJJJIJIJ
@34903/1
aaaaaagcaggaaaagcccagaagaacgttcgactttcacttcattctat
+34903/1
CCCFFFFFHHHHHJJJJJJJJJJJJJJJJJJJJJJJJJJJJJJJJJJJJJ
@562312/1
aaattttaaaagcctcttaaatccaactgaaatatagaatacacccctta
+562312/1
CCCFFFFFHHHHHJJJJJJJJJJJJJJJJJJJJJJJJJJJJJJJJJJJJJ
@562314/1
aaattttaaaagcctcttaaatttaaccgaaatatagaatacacccctta
+562314/1
CCCFFFFFHHHHHJJJJJJJJIJIIJJJJJJJJJJJJJJJJJJJJJJJJJ
@7186699/1
gacgaatgatgtgataaatatacctgcacacacgcatttttaaatttaaa
+7186699/1
CCCFFFFFHHHHHIJJJIIJJJJJJJJJJJIJJJJJJJJJJIJIJJJJJJ
@7186700/1
gacgaatgatgtgataaatatacctgcacacacgcatttttaaatttaaa
+7186700/1
CCCFFFFFHHHHHIJJJJJJJJJJJJJJJJJJJJJJJJJJJJJJJJJIJJ
@1086194/1
agaatctagccaaacacacatagtacctctccacaaaaagggaaataaac
+1086194/1
@<@DD;DD?4=DF?CCC?CFGBFAFB?F9CG?F?9DC?GGC@2BG?FDE<
@4643959/1
cggagaatcacaaaactcatgatacttttcaaattttcttttaaatttca
+4643959/1
CCCFFFFFHHHHHJJJIJJJJJJJJJJJJJJJJJJJJJJJJJJJIJJJJJ
@4643960/1
cggagaatcacaaaactcatgatacttttcaaattttcttttaaatttca
+4643960/1
CCCFFFFFHHHHHJJJJJJJJJJJJJJJJJJJJJJJJJJJJJJJJJJJJI
@3602000/1
ccaggagttgctgagccgtcgcggcatcactcccaaatacgaactggtcc
+3602000/1
CCCFFFFEFHHHHIJJJJHIIIIIJJJJJJJJJJJJJJJJJIJHGHHCDE
@2606061/1
caagaattcgacagtatttacagtcttgtttagttataattgatattttt
+2606061/1
CCCFFFFFHHHHHJHIJJJJJJJJJJJIEHIEHEGFHEHIIGGIIIJJJJ
@564920/1
aaattttcaaatattcttcgcttttgactcgacaaaaatttaaacacatt
+564920/1
CC@FFFFFHHHHHJJJJJJIIJJJJIJJJJJGIJJJJIIJJJJJIGEIHH
@5666419/1
ctgactacaagccaggtatcacatttatcgtggtccagaagaggcatcac
+5666419/1
CCCFFFFFHHHHHIJJGHIJJJJJJJJJJJJJJJJJIJJJJJJIJJIJJI
@1088303/1
agaatggtggtggccatctgcgggacatgcacatctcttggagccagcca
+1088303/1
@CCFFFFFHHFHHJJJJIJJJJJJFHIJJJJJJJJJJJJJJJJJJJJJJI
@1595304/1
atcctctactgtacaactgtttacctgtgtatgataaataaacttttttt
+1595304/1
CCCFFFFFHHHHFIJJJIJHGIIHICHFGHGIIIJIIJIIJJJJJJJJJG
@7689767/1
gcccccaccaagggaagggggcggcccccatcccaacagaaggggtaacc
+7689767/1
CCCFFFFFHHHHHJJJJJJJJJJHEDDDDDDDDDDDDDDDDDDDD7@CDD
@7689978/1
gcccccttcccttggtgggggctgaatcggtccggccgagtgcatcatgg
+7689978/1
@CCFFFFFHHHHHJJFHHJIJJGIJJIJJJFHIIJJJHFF;?AEEEDDDD
@7690517/1
gccccttgcggttaccccttctgttgggatgggggccgcccccttccctt
+7690517/1
CCCFFFFFHGHHHJJJJJJJJJJIJJJJGJJJJIJGJJJHHFDDEDDDCD
@7690518/1
gccccttgcggttaccccttctgttgggatgggggccgcccccttccctt
+7690518/1
CCCFFFFFHHHHHJJJJJJJJJJIJJJJIJJJJJJJJIJHHFDDEDDDDC
@39438/1
aaaaaagtgagtttaggatatcttacgttctggcaacatcgacagatacc
+39438/1
CCCFFFFFHHHHHJJJJJJJJJJJJJJJJJJJJJJJJIIIJJJJJJJJJJ
@6691665/1
ctttgcttgagcatttccacacatatttctgcagtagaggtaatcacttg
+6691665/1
CCCFFFFFHHHHHJJJJJJJJJJJJJJJJJJJJIGIJJJJDHIIJJJIJJ
@7193328/1
gacgcacttaaagaacaaatacgaccttctacggtttatctacattatct
+7193328/1
CCCFFFFFHHHHHJJJJJJJJJJHIJJJJJJJJJHJJIJJJIJJJJJJJI
@4141838/1
cgaaagacttcgactttttactatttttgtatgcacaaaattcgttctac
+4141838/1
CCCFFFFFHHHHGJJJJJJJJJJJJJJJJIJJJJJJIIJJJJJJGIJJJJ
@3127719/1
cagcaaacgggtcgaaatgaacgtcaacaacaaagttccccaccaaagca
+3127719/1
CCCFFFFFHHHCFHIIIIIIIII?FHIIIIIIIIIFHIIIIIIIGHIIIH
@2093589/1
attttgtgcatacaaaaatagtaaaaagtcaaagtctttcgag
+2093589/1
;?=ADD2A?D4ACE@EB;FCFFBBFF@@2ABBEE:?EEADA;?
@568119/1
aaatttttaaatttaaaaatgcgtgtgtgcaggtatatttatcacatcat
+568119/1
CCCFFFFFHHHHHJJJJJJJJJJFHHIHIJJJJHGHJJJJJJJIJJJJJJ
@2094091/1
attttgtggttctttaatgaaatgtcaagagcataaagtatgtctagaac
+2094091/1
BCCFFFDEHHHHHJJIGIIJJJJJJJJJJIJJJJJJJJHIJJIJJJJJJI
@1096567/1
agacactaagattaccaagttgggcaaccagcagtcccac
+1096567/1
CCCFFFFFHHHHHJJJJJJJJJJJIJJJJIJJJJGIJJJJ
@1096568/1
agacactaagattaccaagttgggcaaccagcagtcccacaaagtttcac
+1096568/1
CCCFFFFFHHHHHJJJJJJJJJJJIIJJJJJJJJJJJJJJJJJJFHIJJI
@1096569/1
agacactaagattaccaagttgggcaaccagcagtcccacaaagtttcac
+1096569/1
CCCFFFFFHHHHHJJJJJJJJJJJJJJJJJJJJJHIJJJJJJJJGIIIJJ
@1597606/1
atccttctctttgacattgcttgtggtcacttttcgcgcaaaggtaaaat
+1597606/1
;@:ADBDD?FCBFHGIE@AEC4BACF?FB<<2CH>FBAAHIAGH9?C@FC
@5161980/1
ctcaaatccgtcaaagcaccaggagaatgcatcctaggatcctcgtat
+5161980/1
CCCFFFFFHHHHHJJJIJJJIJJIJJJJJJJJJJJJJJJJJJJJJGGI
@41311/1
aaaaaagtttatttatcatacacaggtaaacagttgtacagtagaggata
+41311/1
@@@DDDDDFBHHDFFHGB?EB<EFHC<CFGGGGHIIHIGIE?FFHGIICF
@7692951/1
gccctattgaaaaccttgtagtggattcctaatattttttagtgaacctc
+7692951/1
CCCFFFFFHHHHHJJJJJIJJFHGHHGIIHDIJJJJJIIIFIGGIIIGHI
@7692952/1
gccctattgaaaaccttgtagtggattcctaatattttttagtgaacctc
+7692952/1
CCCFFFFFHHHHHJJJJJIJJHHJGIJJJJJJJJJJJJJJJJHIIJJJJI
@7693551/1
gccctcgatttggaccagttcgtatttgggagtgatgccgcgacggctca
+7693551/1
CCCFFFFDHHHHHJIJIJIJIJGHIGJJJJIJDHIJJJJJGIJJIFFDDA
@4652635/1
cggagcggctgatatcaccaatcaggtggtgacatcgttcgatgacaaag
+4652635/1
CCCFFFFFHHHGHJJJJJJJJIJJJJDHIFIIJJIJJJIIJJJJJJJJJJ
@4144477/1
cgaaaggcagttcaccatcgcttgtcatgtgttgaaattccgcgaaattg
+4144477/1
@<@DFFFFGHHHDIIIJJJJIJJIHIIJJIGIGGEHHIIIIJFIIJIJII
@4144478/1
cgaaaggcagttcaccatcgcttgtcatgtgttgaaattccgcgaaattg
+4144478/1
CCCFFFFFGHHHHJJJJJJJJJJJIJJJJJJJJJJJJJIJIJJJJJJJIJ
@569387/1
aaatttttgtcgagtcaaaagcgaagaatatttgaaaatttctaatattg
+569387/1
BBCFFFFFHHGHHJGIJJJJJJJJJIIIGHIIJIIIJIJIJJJIJJIIHH
@7196516/1
gacggctcagcaactcctggaggacgctgacgggagtcttgctcggcatg
+7196516/1
@@@ADDDDDDDHAHIIEHGIEGABH@GIGIIGGG:FBFCGGE@FHGDB<?
@7196771/1
gacgggagtcttgctcggcatggaggccatttcttgagagtagagcaatt
+7196771/1
@CCFFFFFFFHHHJJJJJJJJJJGJJJJJJJJJJIHHIIIDGGIIJIJJJ
@569727/1
aaattttttccaaacccgaaaaaagtttatttatca
+569727/1
@<@DD>DADD:CDBA@FCC@AGD?D?B<FEEHCHI@
@569728/1
aaattttttccaaacccgaaaaaagtttatttatcatacacaggtaaaca
+569728/1
CCCFFFFFHHHHHJJJJJJJJJJJJIJJJJJJJJJJJJJJJJJJHHIJJI
@2097193/1
atttttaaatttaaaaatttattcaagtcaaaaataatatgtaaattgat
+2097193/1
CCCFFFFFHHHHHJJJJJIJJJJJJJJHJJJIJJJJIJJJJIJJJIJJJJ
@2613709/1
caagactcccgtcagcgtcctccaggagttgctgagccgtcgcggcatca
+2613709/1
@@@DDFFFGHHHHIGIIGGGCHGCFGGIGHGGIJEGGGA@@AFEHHFFDE
@3132370/1
cagcaactcctggaggacgctgacg
+3132370/1
CCCFFFFFHHHHHJJJJJIJJJIJJ
@3132371/1
cagcaactcctggaggacgctgacgggagtcttgctcggcatggaggcca
+3132371/1
CCCFFFFFHHHHHIJJIJIJJJJJIJJGJBGHIJGIIIJIJJJJGIJHHF
@2614567/1
caagactgtgtctatcaaatccaacgttacgttcctgagggtttgtggaa
+2614567/1
CCCFFFFFHHHHHIJJJJJJJIJJJJFIJJJJJIJEIIJJJHIJJHGIHI
@571163/1
aacaaaagcaaatactagtgcccgaactatgtgccattcatccatttcca
+571163/1
CCCFFFFFGHHHHJJJJJJIJJJJJJJJJJJIIJJJJJJJJJJJJJJJJI
@1104483/1
agacggccactggcaaagtggatagctgcaccaagcattggtggcgattg
+1104483/1
CCCFFFFFHHHHGJJIIEFHIIGGEIJGGIGJIJJIJIEGIGHIIJAAAD
@2616861/1
caagagagtccaaagagaaggttatgaaccggcaataactttccttgttg
+2616861/1
CCCFFFFFHHHHHJJJJJJJJIIIJJJJJJJJJJJJJJJJJJJJJJJJJC
@5675918/1
ctgagagtctcttcgtcactcgcaaatgtagaaggcagattgttaccctc
+5675918/1
;?@D;ABAD<F?FB?E=AEEGDHII>C?:CDDHDHIH?HBCHHHE<BDGE
@5675919/1
ctgagagtctcttcgtcactcgcaaatgtagaaggcagattgttaccctc
+5675919/1
@CCFFFFEHHHHHJJIJIJJJJJJJJJJJHGJJJJJJJJJJJJJJJJJJJ
@5675920/1
ctgagagtctcttcgtcactcgcaaatgtagaaggcagattgttaccctc
+5675920/1
BCCFFFFDHHHHHJJJJJJJJIJJJIJJIJIJJJJIJJJJJJIJJJJJJJ
@5675921/1
ctgagagtctgcaaatcggccaacttcttgccgacggaatttttcagcgt
+5675921/1
BCCFFFFDFHHHHJJJJJJJJJJJJJJJJJJJJJJJJJJJJJJJJJJJJJ
@5675922/1
ctgagagtctgcaaatcggccaacttcttgccgacggaatttttcagcgt
+5675922/1
CCCFFFFDHHHHHJJJJJJJJJJJJIJJJJIJJJJJJIJJJJIJJJJIJD
@5675923/1
ctgagagtctgcaaatcggccaacttcttgccgacggaatttttcagcgt
+5675923/1
CCCFFFFDHHHHHJJJJJJJJJJJJJJJJJJJJJJJJIIJJJJJJJJJJJ
@2617403/1
caagagcataaagtatgtctagaacgattttacctttgcgcgaaaagtga
+2617403/1
CCCFFFFFHHHHHGHIJIJJJJJJJJJJJJJJHJJJJJJJJJIJJJJFHE
@2617404/1
caagagcataaagtatgtctagaacgattttacctttgcgcgaaaagtga
+2617404/1
CCCFFFFFHHHHHGIJJJJJJJJJJJIJJJJJIJJJJJJJJJJJJJJFHG
@7200099/1
gacgtgtacatatcatgaagagttgattgattaatgtccaaactatgtct
+7200099/1
CCCFDFFFHHHHHJJJJJJJIIHGJGJJJIJJJJJJJJJJJJJIIJJIII
@572695/1
aacaaacatcactgtgatgaaaaataaaaaaaaaaaataatagttcttca
+572695/1
?@@DDDDDF?BCHAHG<EDCFBHHHGIGEEGIGDGI>A@E9CEHH9;BD>
@1106625/1
agactctcagcttcaacgccaaggacttcaactttgttcagttcttgcag
+1106625/1
CCCFFFFFHHHHHJJJJIJJJJJJIJJJJJJJJJJJJJJJJIJJJJJJJJ
@3133779/1
cagcaagcggctcctccacaacaacaacctcaagcttggggtcaaccaca
+3133779/1
BCCFFFFF1DHHHJJJJJJJJJJJJJJGIJJJJJJJJJJIJAHHJIJJJG
@1603213/1
atcgaatattagtagcaagatccgagatgtggtacacgacgaatgatgtg
+1603213/1
CCCFFFFFHHHHHIJJJJJJJJJJIJJJJIJJHIJJJJJJJJJIJJJJIJ
@48262/1
aaaaaatatcgcaatagctcaaaagggaacaatttttgtcgagttattga
+48262/1
CCCFFFFFHHGGHGEGFGCHJJJIJIIIGICHBDH@FGIIJJGHGHGEB>
@48263/1
aaaaaatatcgcaatagctcaaaagggaacaatttttgtcgagttattga
+48263/1
CCCFFFFFHHHHHJIJJJJJJJJJJJJHIJJJJJJJJJJJJJJHIJJJJI
@48264/1
aaaaaatatcgcaatattagaaatt
+48264/1
BCCFFFFFHHHHHJJIJJJJJJJIJ
@48265/1
aaaaaatatcgcaatattagaaattttcaaatattcttcgcttttgactc
+48265/1
@CCFFFFFFHDAFIGJIIJIIIIIJJJIGJIIIJJIJJGIGGHIJIJJJI
@48266/1
aaaaaatatcgcaatattagaaattttcaaatattcttcgcttttgactc
+48266/1
CCCFFFFFHHGHHJJJJJJJJJJJJIJJJJJJJJJJJJJJJJJJJJJJJJ
@48267/1
aaaaaatatcgcaatattagaaattttcaaatattcttcgcttttgactc
+48267/1
CCCFFFFFHHHHHJIJIJIIJJIJJJJJJJJJJJJJIJJJJJJJJJJJJI
@48268/1
aaaaaatatcgcaatattagaaattttcaaatattcttcgcttttgactc
+48268/1
CCCFFFFFHHHHHJJJJJJJJJJJJJJJJJJJJJJJJJJJJJJJJJJJJJ
@2621541/1
caagatatatttttcaggggatcatgaagctcgcttttcaaattctcgtg
+2621541/1
CCCFFFFFHHHHHJJJJJJJGIJJJJJJJJJJJJJJJJIJJJIJJIJJII
@1110054/1
agagaagaaaggccgatagaatgaagtgaaagtcgaacgttcttctgggc
+1110054/1
CCCFFFFFHHHHHJJJJJJJJIJJJJHIJJIJFHIJIJJIJJJJJJJJJF
@6705611/1
ctttggtcactttacgcgcgaaaaccattatgttttactaatttttcaat
+6705611/1
@@?DDEDDHGDBHGHGGGGHIIIGI;DHI@BFHGHIIIIEIGIIIIGIII
@6705612/1
ctttggtcactttacgcgcgaaaaccattatgttttactaatttttcaat
+6705612/1
CCCFFFDFHHHHHIJJJJIIIJJJJIJJJJJJJJJJJJJJJJJJJJHIJG
@1603765/1
atcgaatcgaatattagtagcaagatccgagatgtggtac
+1603765/1
CCCFFFFFHHHHHJJJJFIIIJJGJIJJJIJJJJEHIFHH
@1603766/1
atcgaatcgaatattagtagcaagatccgagatgtggtacacgacgaatg
+1603766/1
CCCFFFFFHHHHHJJJJBFJIJJJIIJJJJIJJIGHIDHGIGIIIJJJJJ
@1603767/1
atcgaatcgaatattagtggcaagatccgagatgtggtacacgacgaatg
+1603767/1
@B@FFFFFHGGHHFJJJGCHIJIJIJJJIIIIJJAFIBGGGHIGIIIJIE
@6706565/1
ctttggtctaattgatggcactaatatgctgttgattcctcccaacttaa
+6706565/1
CCCFFFDEHHHHHJJJJJIJJJJJJIJJJJJHI>HIJJJJJJJJJJJJJJ
@1604443/1
atcgaatgtgtgcagaatcagcactgaatcaaaaaaattctccatcgtta
+1604443/1
BCCFDFFFHHDHHJJJJJJJJJJJJJJJJJJJJJJJJJJJJJJJJJJHHH
@7699228/1
gccgaataaaaatgcaaaaaactataaatttttattatattttatgcatg
+7699228/1
CCCFFFFFHHHHHJIJJJJJJJJJJJJJIJJJJJJJJJJJJJJJJJJJJJ
@7699229/1
gccgaataaaaatgcaaaaaactataaatttttattatattttatgcatg
+7699229/1
CCCFFFFFHHHHHJJIJJIJJJJJIIIJIJJJJJJJJJFIJIJIJJJJJJ
@575644/1
aacaaagttaatctgttggtttttgatgaatgccatcgaggcgtaaacga
+575644/1
@@CFFFFDHHHHHJJIJJJHIJJIJHJJJJJJJJJIJJJJJIJHJJJJJJ
@7700645/1
gccgaatgtttggcgtctttcttcgatcttccggttccggtggccaccag
+7700645/1
BCCFDFFFHHHHHIIIIGIJJJIIJFGIHJJIJIGIJJGGIJIJJBHIIG
@7700646/1
gccgaatgtttggcgtctttcttcgatcttccggttccggtggccaccag
+7700646/1
CCCFDFFFHGHHHJJEHIIIJJJJJJJJJJJJJJHIJJJJIJJ@GGIJJE
@7700647/1
gccgaatgtttggcgtctttcttcgatcttccggttccggtggccaccag
+7700647/1
CCCFFFFFHGHHHJJ@GHIJJJJGIHIJJJJJJIGIJJJJHGIIIJJJJG
@7700648/1
gccgaatgtttggcgtctttcttcgatcttccggttccggtggccaccag
+7700648/1
CCCFFFFFHHHGGJJIJIJJJJJIJIJJJJJJIJJJJJJJJIJIIJJJJI
@7700649/1
gccgaatgtttggcgtctttcttcgatcttccggttccggtggccaccag
+7700649/1
CCCFFFFFHHHHHJJEHJJJIJJJJHJIJJJJJJIJJJJJBHIGHIJJIG
@7700650/1
gccgaatgtttggcgtctttcttcgatcttccggttccggtggccaccag
+7700650/1
CCCFFFFFHHHHHJJIJJJJJJJIJIJJJJJJJJIIJJJIIJJJJIJJJG
@7700651/1
gccgaatgtttggcgtctttcttcgatcttccggttccggtggccaccag
+7700651/1
CCCFFFFFHHHHHJJJJIJJJJJIJIJJIJJJJJIIJJJJIIJGIIJJJG
@4150081/1
cgaaatcaataactcgacaaaaattgttcccttttgagctattgcgatat
+4150081/1
CCCFFFFFHHHHHJJJJJJJJJJJJIHIJJJJJJJJJJJJJJJJJJJJJJ
@4150082/1
cgaaatcaataactcgacaaaaattgttcccttttgagctattgcgatat
+4150082/1
CCCFFFFFHHHHHJJJJJJJJJJJJJGJJJJJJJIJJJJIJJJJJJJIJJ
@4150083/1
cgaaatcaataatgcaatgtgtttaaatttttgtcgagtcaaaagcgaag
+4150083/1
CCCFFFFFHHHHHJJJJJIHIIGGJJHJJIJJIIIIJJDHHHIIJJIJJD
@7203998/1
gactcccgtcagcgtcctccaggaggtgctgagccgtcgcggcatcactc
+7203998/1
CCCFFFFFHHHHHJHIJJJJJJIJJHIJJJJJJJJJHJJJJJHFFFDEEE
@2102389/1
atttttatcgagttattgatttcgaggaataatacgaacttccatagatt
+2102389/1
CCCFFFFFHHHHHJJJJJJJJJJIJJJJJJJJIJJJJJJJJJJJJJJIII
@7205331/1
gactgctaaacgttaaattttaaaagcctcttaaatttaaccgaaatata
+7205331/1
CCCFFFFFHHHGHIJJJJJJJJJJJJJJJJJJJJJJJJJIJJJJJJJJJJ
@7205452/1
gactgctgttgtctcgctcgaggttgttgctgtggcggaacgggctgttg
+7205452/1
@B@FFFFFHHHHHJIJJIJJIJJGHIGIIIJJGIIIJJGIIIJJFFE@D@
@5679253/1
ctgagattaatgtaggctgtttaacacaatgtgttaaagtaagaactgtg
+5679253/1
CCCFFFFFHHHHDBGGJJIGGIIJJJJJJJJIIIHJJJJGGHGIJJJJIG
@5679254/1
ctgagattaatgtaggctgtttaacacaatgtgttaaagtaagaactgtg
+5679254/1
CCCFFFFFHHHHHIJJJJJIJJJJJJJJJJJHIJJJJJJIIJJJJJJJHH
@4151974/1
cgaaatctaaggttatattacttttatgaatcgtgataacatgcataaaa
+4151974/1
@@CFFFDDDF>FAGBHIGHFCIIII>HE?ACEEHEGGFFB@DGFGBHCHG
@4151975/1
cgaaatctaaggttatattacttttatgaatcgtgataacatgcataaaa
+4151975/1
C@CFFFDFHHHHHIGIIJJJGHIJJGHIFEFHGGHJIGIDGEHIGGGIJI
@7703212/1
gccgagcaagactcccgtcagcgtcctccaggagttgctgagccgtcgcg
+7703212/1
CCCFFFFFHHBHHJJJIGIJJJJIJJJIJIJJIJGGHIIJIJIJIFHAE<
@2104220/1
atttttcaataaagtacactttatttaagaacaaacaggggagaaaagtc
+2104220/1
CCCFFFFFHHHHHJGIJJJJJJJJJJIJJIIJJJJIJJJJJIJIJJJJGH
@7703289/1
gccgaggaaaattatcctccttcgaacacggaggaatctgcctaccaaac
+7703289/1
CCCFFFFFHHHHHJJJJJJJJJJJJJJJJJJJJIJJIJJJIJJJJJJJJI
@7206083/1
gactgtgtctatcaaatccaacgttacgttcctgagggtttgtggaatag
+7206083/1
BCCFFDFDFHHHHJJJJJJJJJJJJJJIGIJJJJJJJJBDHIIIIIJIJJ
@4661512/1
cggagttttgcctgttccgtagcagacggccactggcaaagtggatagct
+4661512/1
@@<DDADEHHHHHII4EHIHIIIIIIIIIIIIIIIIIGHIIBFGIIIIIG
@4661513/1
cggagttttgcctgttccgtagcagacggccactggcaaagtggatagct
+4661513/1
@@@DDDDFFHGHHJJIIIIIIAGGIGIIIJJJJJJIJGIJGBDCDGHGIE
@4661514/1
cggagttttgcctgttccgtagcagacggccactggcaaagtggatagct
+4661514/1
@@@FFDDFDFDHHGFHIHII9FCHDGGHIIIGGICFGHH@E9BFDE@BCC
@4661515/1
cggagttttgcctgttccgtagcagacggccactggcaaagtggatagct
+4661515/1
@CCFFDDFHHHHHJJJJJJJJJIJJIJJJJJJJJJJEHJJJFHIHIJIGI
@4661516/1
cggagttttgcctgttccgtagcagacggccactggcaaagtggatagct
+4661516/1
@CCFFDFFHHHHHJIIJJGHIHIJJJJJJJJJJJJJJJJJJHIJIIJJJI
@4661517/1
cggagttttgcctgttccgtagcagacggccactggcaaagtggatagct
+4661517/1
CCCFFDFFHHHHHJHIJIIIIJFIJJGIJJJJJJJJJJJJJHHJHHGHJG
@4661518/1
cggagttttgcctgttccgtagcagacggccactggcaaagtggatagct
+4661518/1
CCCFFDFFHHHHHJIJJJJIJJJJJJJJJJJJJJJJJJJJJBFHHGJIIG
@4661519/1
cggagttttgcctgttccgtagcagacggccactggcaaagtggatagct
+4661519/1
CCCFFDFFHHHHHJJJJJJJJJJJJGIJJIJJJJJJJJJJJBGHHIJJJB
@4661520/1
cggagttttgcctgttccgtagcagacggccactggcaaagtggatagct
+4661520/1
CCCFFFFFHHHHHJJJJJJIJGJJIIJJJIJIJIJJJJJJJFHIIJIJFI
@4153712/1
cgaaatgtcaagagcataaagtatgtctagaacgattttacctttgcgcg
+4153712/1
CCCFFFFFHHHHHJJJJJJJJHHIIJJJJJJJJJJJJJJJJJJJJJJIJG
@7703895/1
gccgatacagccacagtcacgtctctcttcatcttcccttgcgtacgcat
+7703895/1
CCCFFFFFHHHHHJJJIJGIJHIFIJIJJJJJJJJJJJJGIJJJJJJJJJ
@7703948/1
gccgatagaatgaagtgaaagtcgaacgttcttctgggcttttcctgctt
+7703948/1
CCCFFFFFHGHHHJJIJJJJJHHJJJJJGIJJIJJIJJJJJJJJJJIJIJ
@7207213/1
gacttcgactttttactatttttgtatgcacaaaattcgttctacatatg
+7207213/1
CCCFFFFFHHHHHJJJIIJJIJJJGGHIIIJIJIJJIIJIJJIJJGJDHH
@2626650/1
caagatgtggcaatccttgcaggatttacccgtggagggtaacaatctgc
+2626650/1
@BCFFFFDHHGHHIJJJJJJJJJJJJJJJJJJEHIHIJJBGHGJJIJJJJ
@2626651/1
caagatgtggcaatccttgcaggatttacccgtggagggtaacaatctgc
+2626651/1
CCCFFFFFHHGHHJJJJJJIJJJIJJJJJJJJHIJGIJJ?GHIIJJJJJJ
@2626652/1
caagatgtggcaatccttgcaggatttacccgtggagggtaacaatctgc
+2626652/1
CCCFFFFFHHHHHJJJJJJJIJJJJJJJJJJJHIJGIJJ?FHIJJJJJJJ
@2105730/1
atttttcatcacagtgatgtttgtttcagaacaaaccgggaaaagtatta
+2105730/1
CCCFFFFFHHHHGJIJGGHJJIIIJIJJJHJJJIJJJJJJJGIJJHIJJE
@1609500/1
atcgataaaaaaatatcgcaatattagaaattttcaaatattcttcgctt
+1609500/1
CC@FFFFFHHGHFGGHEGGIGGIJIGEE@GGGJJIIIIGIHIIGIJIBGG
@5176987/1
ctcaacccattacacaagacccccaaccccaacaaggaggtaaaaagaag
+5176987/1
CCCFFFFFHHHHHJJJJJJJJJJJJJJJJJJJJJJJJJJJBFHIJJIJJI
@4154114/1
cgaaattaaacacgctgagaaagctatggttgagtgaaaaaggtgggaaa
+4154114/1
@CCFFFFFHHHHHGIHGJJIJJIJIJJHJ?FHBGFHEIGIIJJ9BHGEHI
@4154115/1
cgaaattaaacacgctgagaaagctatggttgagtgaaaaaggtgggaaa
+4154115/1
CCBFFFFFHHHHHJJJJJJJJJIJJIJJJFHIIJDGHIJJIJJ?FHIHII
@4154116/1
cgaaattaaacacgctgagaaagctatggttgagtgaaaaaggtgggaaa
+4154116/1
CCCFFFFFHHHHHJJJJJJJJJJJJGIIIGHGGICEGIIIJJJ?FHIIHI
@4154123/1
cgaaattaaacgcgctgagaaagctatggttgagtgaaaaaggtgggaaa
+4154123/1
CCCFFFFFHHHAHIJJJJJJJJJJJIJJJGHIIIBGHIIJJJJBFHJHJJ
@7207663/1
gacttgaataaatttttaaatttaaaaatgcgtgtgtgcaggtatattta
+7207663/1
CCCFFFDFHHHHHJJJJJJIJJJJIIJJJIIJHIIJIIJJJJGHJJJJJI
@1116101/1
agagcataaagtatgtctagaacgattttacctttgcgcgaaaagtgacc
+1116101/1
CC@DFFFFHHGFHJJGIIJJJJJJIJJJJIIJJJJIJJJJHJJJICHIGG
@5681448/1
ctgagccgtcgcggcatcactcccaaatacgaactggtccaaatcgaggg
+5681448/1
CCCFFFFFHHHHGIIJJJJJJJJJJJJJJJJJJJIIJGIJJJJIHHHHFD
@7207992/1
gacttggagctgcgccacgccatggctaattgctttgaagctctcatggg
+7207992/1
CCCFFFFFHHHHHJJJJJJJJJJJJJIJJJJJJJJJJJJJIJJIJIIJJJ
@3144078/1
cagcactattgacactaagaaatcacagagccccgggcccagatggcatt
+3144078/1
CCCFFFFFHHHHHJJJJJJJJJJJJJJIGEEIJJJJJIIJJIGIJJIJII
@7209435/1
gacttttctcccctgtttgttcttaaataaagtgtactttattgaaaaat
+7209435/1
CCCFFFFFHHHHHJJJJJJJJIJJJJJJJJJJIJJJJJJJIIJJJJJJJJ
@7707225/1
gccgatttgcagactctcagcttcaacgccaaggacttcaactttgttca
+7707225/1
CCCFFFFFHHHHHJJJJJJJJJJJJJJ@FHGIJIJJJJJJJJJJJJIJII
@2632090/1
caagattttacctgaacaatttgaaatttttccaaacccgaaaaaagttt
+2632090/1
@CCDDFFFHHGHHIJIJIGGIHJGICHEHIIGIIJIJJJJGHGHJEGHHG
@2632091/1
caagattttacctgaacaatttgaaatttttccaaacccgaaaaaagttt
+2632091/1
CCCFFFFFHHHHHJJJJJJJJJJJJJJJJJJJJJJJJJJJJJJJJJJCHH
@2632092/1
caagattttacctgaacaatttgaaatttttccaaacccgaaaaaagttt
+2632092/1
CCCFFFFFHHHHHJJJJJJJJJJJJJJJJJJJJJJJJJJJJJJJJJJGHI
@5184837/1
ctcaacttgtttccgtgagttgctgaacaaatttgaaaaaaccagagacg
+5184837/1
CCCFFFFFHHGHHJIFHIJIJJJJIJJJJJJJJJJJJJJJJIJJJJJJJJ
@5185454/1
ctcaagaaatggcctccatgccgagcaagactcccgtcagcgtcctccag
+5185454/1
CCCFFFFFHHHHHJJJJJJIJJJGIIIIJIJJJJJIIGGIIIGGIGJJGG
@6714311/1
ctttgtcatcgaacgatgtcaccacctgattggtgatatcagccgctccg
+6714311/1
CCCFFFFFHHHHHJJJJJIJJJJIJJJIHIJGJDHIJJJJJJIJJJJJJJ
@3619735/1
ccagtgccaatttcgcggaatttcaacacatgacaagcgatggtgaactg
+3619735/1
CCCFFFFFHHHHHJJJJJJJJJJJJGHGHIJJIJJJJIIJJJJFHIJJJE
@6716106/1
ctttgtctggttaactttagtgggaaggtttaggtatttgtggtatctgt
+6716106/1
@CCFFEEFGHHFFGGJGIEIGHBFH>FFCEHBFC?GIIIHFHE?FFDFF@
@6716107/1
ctttgtctggttaactttagtgggaaggtttaggtatttgtggtatctgt
+6716107/1
CCCFFFFFHHFHHJJJJJIJHIIJJJJIFHIIJJ?GIIIJJIJIIIIJJI
@2634899/1
caagcagatctgctcggtctttagttttgagttcggccttcgggttgttg
+2634899/1
CCCFFFFFHHHHHJJJJGHIJJJJI9HHIIJGIIJJJJJJJIJJFGIHIG
@7213534/1
gagaaagctatggttgagtgaaaaaggtgggaaatgttgactgttgtagc
+7213534/1
C@CFFFFFHHHHHGIJIJFIIJJJIIJAFGHJJJJJJJJJJIJJJIHIJG
@7711843/1
gccggaccgattcagcccccaccaagggaagggggcggcccccatcccaa
+7711843/1
CCCFFFFDHHGGHIIGGIIJIJJJJIIJBHGIEFHHDDDDBDDBDDDDD<
@7711844/1
gccggaccgattcagcccccaccaagggaagggggcggcccccatcccaa
+7711844/1
CCCFFFFFHHHHHJJIJJJJJJJJJJJJIJJJJJJHDDBDDDDDDDDDDD
@5187834/1
ctcaagcgctggtaacgctttatcgggttctgctaagtggtaagtagaag
+5187834/1
CCCFFFFFHHHHFIJJJJJJJJJJJJJGIJJJJJJJJGHIDFIHFIHHII
@5187835/1
ctcaagcgctggtaacgctttatcgggttctgctaagtggtaagtagaag
+5187835/1
CCCFFFFFHHHHHIJJJJJJJJJJJJJIJJJJJJJJJIIJIJJJIJJJJJ
@5187837/1
ctcaagcgctggtgacgctttatcgggttctgctaagtggtaagtagaag
+5187837/1
CCCFFFFFHHHHHBGHJJJJJIJJJJJHIIJJJJJJJGHIGIJJCEGGIH
@5189140/1
ctcaagggcacacggcaacaaaaag
+5189140/1
@<?DDDDDFHHBFD@?C@A?FFH=C
@5189141/1
ctcaagggcacacggcaacaaaaagtgataatggatacaaatttgactac
+5189141/1
@C@FFFFFGHFHHIIGIGIIJJJEG?FHIIIIJJJJGHGJJIJJJFJJII
@5189142/1
ctcaagggcacacggcaacaaaaagtgataatggatacaaatttgactac
+5189142/1
@CCDDB?DFHHFHIIIDHGGHIIGGHGIICFFGBH<?BFGH>FHBHGHHG
@2637434/1
caagcattggtggcgattggtcaatgttttttcttcgatgtccacgtagg
+2637434/1
@C@FFFFFFDHDFGI@FHGGFFEDFGGIGIIJIGIGGHHEIEIAGEBBFB
@2637435/1
caagcattggtggcgattggtcaatgttttttcttcgatgtccacgtagg
+2637435/1
BCCFFFFFHHDFFIJHIJJJHIIIIIEHIJIJHIJJJJJIJJJJJJGHII
@6720183/1
ctttgttcacaatcgctataaagccaaatcactatttgccttgctctgtt
+6720183/1
CCCFFFFFHHHHHJJJJJJJJJJIJJJJJJJJJJJJJJJJJJJJJJJJIJ
@6720296/1
ctttgttcagttcttgcaggagatcgctagcgaacaatccttcgaggtaa
+6720296/1
CCCFFFFFHHHHGJJJJJJJJJJJIJJJIJJJJJJJJJJJJJJJJJJ@FH
@2637973/1
caagccatgacccatgcgtcgtatttccctaaccaccttacagattgtta
+2637973/1
CCCFFFFFHHHHHIJJJEFGHHGHIJIJJJJJJJIJJIJJJJJJJJJJIB
@2637974/1
caagccatgacccatgcgtcgtatttccctaaccaccttacagattgtta
+2637974/1
CCCFFFFFHHHHHJJJJJHIIGHIJJIJJJJJJJJJJJJJJJJIJIIHIB
@7215301/1
gagaaatcctttagttttccttttttattcggtataacttgtccgaataa
+7215301/1
CCCFFFFFHHHHHJIIJJJJJJJJJJJJJJJJFHJJJJJJJIJJJJJIJJ
@4668069/1
cggatccaaggcggatccaacgcggatccgaaagtgattcgacacggatc
+4668069/1
CCCFFFFFHHHGHJJJJJJJJIJJJIJJJJJHHHDFFFFFDEDDDDDBDD
@4668526/1
cggatccgaaacggatccaaagcggatccaacgcggatccgaaagtgatt
+4668526/1
CCCFFFFFHHHHHGEFHJJJIIGIJIIJJIJJJJJJHGFFFDDDD@CCFE
@1120727/1
agaggttatccttgggggaagaagccaaattgctctactctcaagaaatg
+1120727/1
CCCFFEFFHHHHGJJJJIIIIJIIJIJJJJJJJJJJJJJJJJJJJJJJIJ
@1615587/1
atcgccaccaatgcttggtgcagctatccactttgccagtggccgtctgc
+1615587/1
BCCDFFFFHHHHHJJJJJHHIJJJJJJJJJJJJJJJJJJIJJJJJJJJJI
@4159209/1
cgaacaatccttcgaggtaacctacgtggacatcgaagaaaaaaacattg
+4159209/1
CCCFFFFFHHHHHJJJJFHIJJJJIICHIJJJJJJIJJJJJJJJJIJJJI
@1616073/1
atcgccggggtcttgacatgatttgacatttttgtgtagatttacaattt
+1616073/1
BCCFFFFFHHFHHJJJJJJJJJJJJJJJJJJJJJHIIJJIJJJJJJJJJJ
@1122358/1
agagtctcttcgtcactcgcaaatgtagaaggcagattgttaccctccac
+1122358/1
@C@FDFFFHHHHHJJJJJJJJJJIJHIJIJIIDIIJFIJIJIJJJJJJJI
@592708/1
aacacacatagtacctctccacaaaaagggaaataaacaaggatgta
+592708/1
CCCFFFFFHHHHHJJJJJJJJJJJJJJJJJJIJJIJJJJJJJJIJII
@4671145/1
cggatgaagaccctgagagtatagatgattgcagtaatgatgacaccaaa
+4671145/1
CCCFFFFFGHHHHJJGJGJGIIIGIJIJJJJJIJGGHIJJIIJJIIJJJJ
@63357/1
aaaaaatgtcaaaattttgcaaattatgcggcattttgacatttatgtga
+63357/1
@@CFFFDFAFHHHIHHGGHDHIGICHIIHHIJJHIIGGIJJDHIGIJGGH
@63358/1
aaaaaatgtcaaaattttgcaaattatgtggcattttgacatttatgtga
+63358/1
@CCFFFFFHHHHHJIJJIJJIIJJJIJJIJJJJJJJJIIJJJJJJJJIIJ
@63359/1
aaaaaatgtcaaaattttgcaaattatgtggcattttgacatttatgtga
+63359/1
CCCFFFFDHHGHHJJJJJJIIGHIJJIJIGIJJIIGIIJJJIJJJJIJIH
@63360/1
aaaaaatgtcaaaattttgcaaattatgtggcattttgacatttatgtga
+63360/1
CCCFFFFFHHGHHJJJJJJJJJJJJJJJJJJJJJJJJJJJJJJJJJJIJJ
@63361/1
aaaaaatgtcaaaattttgcaaattatgtggcattttgacatttatgtga
+63361/1
CCCFFFFFHHHHHJJJJJJJJJJJJJJJIIJJJJJJJJJJJJJJJJJIJJ
@63362/1
aaaaaatgtcaaaattttgcaagttatgtggcattttgacatttatgtga
+63362/1
CCCFFFFFHHHHHIIIIIIIEIC<F?EECGEHIIIIIGHIIGGGDHIDGG
@63370/1
aaaaaatgtcaaagttttgcaaattatgtggcattttgacatttatgtga
+63370/1
CCCFFFFFHHHHH<FHJJJJJJJJJJJJHIJIJJJJJJIJJJJJJJJIII
@5695569/1
ctgatacgtgggttgcttcttcaaaacatgttgaacatattcatgaagaa
+5695569/1
CCCFFFFFHHHHHJJJJJJJJJJJJJJJJJJJJJJJJIJJJJJJJJJJJH
@7218028/1
gagaaatttgctgcctcaaaaacgtatgacaaaactatagacaaacc
+7218028/1
C@CFFFFFHHHHHJJJJJJJJJJJIJJJJJJJJJJJJJJJJJJJJJJ
@2119479/1
attttttagtgaacctctctaacgtctttatagaatgtcaatgttattct
+2119479/1
CCCFFFFFGHHHHJJJIJJJJJJJIJJJJJJJJJJJJJJJJJJIJJJJJI
@2119480/1
attttttagtgaacctctctaacgtctttatagaatgtcaatgttattct
+2119480/1
CCCFFFFFHHHHGJJJJIJJJJJJIJJJJJJJJJJJJIIIJJJGIIJJJJ
@2119481/1
attttttagtgaacctctctaacgtctttatagaatgtcaatgttattct
+2119481/1
CCCFFFFFHHHHHJJJJJJJJIJJJJJJJJJJJJJJJIIJJJJIJJJJJJ
@2119482/1
attttttagtgaacctctctaacgtctttatagaatgtcaatgttattct
+2119482/1
CCCFFFFFHHHHHJJJJJJJJJIJIJJJJIJIIJJJJGIJJJJIIJJJJJ
@7220355/1
gagaaggatagcaactaattttacaagctatactttgcatagaattagtg
+7220355/1
??@DDDDDFHDAFHI>GGIIIGIGHHGGGGIIIIIIGI<GHGACFGFBHG
@7220356/1
gagaaggatagcaactaattttacaagctatactttgcatagaattagtg
+7220356/1
@?BDDFFFGHHBHGIIIIIJIGIJJJJJJJJIJGIIIJJJIJGGIJJJEG
@5192103/1
ctcaagtctccttgtacggtctcgaagaagctctcgaaggcagaact
+5192103/1
CCCFFFEFHHHHHJIJJJJGIJIJJJJJJJIJJJJIIJJIIJJJJJI
@594798/1
aacacattgcattattgatttcgaggaaataatacgaacttcaattacac
+594798/1
CCCFFFFFHHHHHJJIJGJJGJJGIEHIJJGGIGIJGIIJJGGEIGGHJH
@7223732/1
gagaatttgaaaagcgagcttcatg
+7223732/1
CCCFFFFFHHHHHJIJJIJJJJIJJ
@7223733/1
gagaatttgaaaagcgagcttcatgatcccctgaaaaatatatcttg
+7223733/1
?;;DDDDA>?ADD>BE1<?@FE>B4AE9?@?DDDD@D8B<D9B<DBB
@7223734/1
gagaatttgaaaagcgagcttcatgatcccctgaagaatatatcttgaag
+7223734/1
@@CFDFFFHFHGHJGIJIIIGJEGGGHIIJJJJJJIJJGIGEGJIIEEEB
@7223735/1
gagaatttgaaaagcgagcttcatgatcccctgaagaatatatcttgaag
+7223735/1
CCCFFFFFHHHHHJJJJJJJJJJJJJJJJJJJJJJJJJJJJJJJJJJHIJ
@5195821/1
ctcaatacaatccccacattccaccccaatctagccactcttatacgcag
+5195821/1
BCCFFFFFHHHHHJJJJJJJJJJJJJJJJJJJJJJJJJJJJJJJJJJJIJ
@5195822/1
ctcaatacaatccccacattccaccccaatctagccactcttatacgcag
+5195822/1
CC@FFFFFHHHHHJJJJJJJJJJJJJJGIJJJJJJJJJJJJJJJIJIJJJ
@5697841/1
ctgatatcaccaatcaggtggtgacatcgttcgatgacaaagtgatgggc
+5697841/1
CCCFFFFFHHHHHJJJJJEHGGHIJJJJIIIIJJJJJJJJJIBGIJJJJC
@5697842/1
ctgatatcaccaatcaggtggtgacatcgttcgatgacaaagtgatgggc
+5697842/1
CCCFFFFFHHHHHJJJJJIIJHIJJJJJJIJJJJJJJJJJJJHIJJJJJE
@2120751/1
attttttatatagtgccccgatgatatgatatgtatttattatattgtga
+2120751/1
BCCFFFFFHHHHHGIJJJGJIJJIJIJJIJJJJIJJJJIJJIJIIJJHII
@2120752/1
attttttatatagtgccccgatgatatgatatgtatttattatattgtga
+2120752/1
BCCFFFFFHHHHHHIIJJJJIJJIJIJJIJIJJHIIJJIJJIJJJJJIIG
@2120753/1
attttttatatagtgccccgatgatatgatatgtatttattatattgtga
+2120753/1
CCCFFFFFHHHHHAFHIJJJIJIFGEHIGIEGGDFHII@GH@D@DG<??B
@2120754/1
attttttatatagtgccccgatgatatgatatgtatttattatattgtga
+2120754/1
CCCFFFFFHHHHHHIJJJJJHIJIJIJJIJJJJHIIJJJJJJJJJJJIIJ
@2120755/1
attttttatatagtgccccgatgatatgatatgtatttattatattgtga
+2120755/1
CCCFFFFFHHHHHIJJJJJJIJJIJJJJJJJJJDHIJJJJJJJJJJJIJI
@65874/1
aaaaaattacattcagtatcgatagataatattgatgattataattaata
+65874/1
CCCFFFFFHHHHHJJJHIJJJGIJIIJJJJJJJIJJJJJJJJJIJJJJJI
@65875/1
aaaaaattacattcagtatcgatagataatattgatgattataattaata
+65875/1
CCCFFFFFHHHHHJJJIJJJJHIHIIIJJJJJJJJJJIJJ>FIIJJJJJJ
@5699366/1
ctgatatgtacaataatctatgcaaaccataccaacccttatcagaggaa
+5699366/1
CCCFFFFFHHHGHJJJJJJJJJJJJJJJJJJJJJJJJJJJJJJIJHIIFE
@5699367/1
ctgatatgtacaataatctatgcaaaccataccaacccttatcagaggaa
+5699367/1
CCCFFFFFHHHHHJJJJJJJJJIIJIJJJJJJJJIJJJJJJJJJJIJJJJ
@3153169/1
cagcatgcgatgttgattccggtactagtttgccatctgcggtttcacca
+3153169/1
CCCFFFFFHHHHHJJIJIHGHGFGIIJIGIIJIIEGIDDGGG?DHEEHGC
@2641120/1
caagcggtcacgattaacaaatggacaatcgtgtg
+2641120/1
@@@DDDDDFAFDFEFBGEHHF@?99CGAFGA08B;
@7719894/1
gccgtattttattttgtaaggtgaggtatttgtacatgaagttgtctgcc
+7719894/1
@CCFDDFFHHHHHJIJHGGIICGHHI<CFHIJHIJIIJHIGIGIIJIGII
@599281/1
aacacttttgctagtctttgtgtgaggttgcggttgcacacgtatctgct
+599281/1
CCCFFFFFHHHHHJJJIJJJHHEHGIJGHJIJJIIJJJJJJJHIIIJJJC
@68174/1
aaaaaattctccatcgttacaataagttattcggacaagttataccgaat
+68174/1
CCCFFFFFHHHHHJJJJJJJJJJJJJGIJJJJJJJIJJJIIJJJJJJEIG
@7720607/1
gccgtcgcggcatcactcccaaatacgaactggtccaaatcgagggcgcc
+7720607/1
CCCFDFFFHHHHHJJJJJJJJJJJJJJIJJJAHGIJJJJIJJIJHHFDDD
@7721074/1
gccgtctgctacggaacaggcaaaactccgaaggaagccaagggctcggc
+7721074/1
CCCFFFFFHHHHHJJJJIJJJJJJJJJJJJJJJJJJJIJJJJJIIJJIIG
@1622226/1
atcggctgtatggccttacgcttttcccttaatttacctagttctatatt
+1622226/1
@C@FFFFFHHHGGIIIIIJJIIGIIBGIEHEHGIIEIHH>DFIGIJJJJI
@1622227/1
atcggctgtatggccttacgcttttcccttaatttacctagttctatatt
+1622227/1
BCCFFFFFHHHHGIJJJJJJJIJJJJJJIJGIIJJGJJJIJHIJGGIIII
@2125928/1
attttttcggaaaaaagtgagtttaggatatcttacgttctggcaacatc
+2125928/1
?@@A?;@ADD?DFDGFFE@GE1CCFG<EEGIGFFFII?DCFF@DFFB2=C
@2125929/1
attttttcggaaaaaagtgagtttaggatatcttacgttctggcaacatc
+2125929/1
@@@DFDFDFHHFHJJIH?FEHFHGGIJHEHGHDIHIJBBFFHGIIIIJFF
@2125930/1
attttttcggaaaaaagtgagtttaggatatcttacgttctggcaacatc
+2125930/1
CCCFFFFFHHHHHJJJJJJIJIIJJJJIJJJJJJJJJGIJJJIJJJJJJJ
@5201421/1
ctcaatgtcgtcgtttgacatatcgttgtcatcccacaaggtacaatact
+5201421/1
BCCFFFFFHHHHHIJIJIJJJJJJIIJIHIJJJJJJJIJIG?GHIJJIJH
@2127347/1
attttttcttccatcaaaggctggatatctttttgggtaatgttgctgcc
+2127347/1
CCCFFFFFHHHHHJIJJJJJJJJJHIJJJJIJJJJJIHIJIIIIIJJJIH
@4168388/1
cgaacctcggacgcgaaggccgacccatcggtctcaaagcgaaccatttc
+4168388/1
CCCFFFFFHHHFGJJJJJIJIJJJJJJJJGFHFFFFFFFEDD@DDDDDEE
@3632311/1
ccatatttctgtcaccaattgtacagaatggttgttctgcttcaccaatc
+3632311/1
CCCFFFFFHHHHHJJJJJJJJJJJJJIJJJJHIIIJJJJJIJJJJJJJJJ
@3633157/1
ccatcactttgtcatcgaacgatgtcaccacctgattggtgatatcagcc
+3633157/1
@<@DFFFFBBHFHIDHCHGHIJJJGIHGGG@FCA>DFAG@DFBHECB@>@
@1623699/1
atcgggttctgctaagtggtaagtagaaggtaagccacttaagcacacat
+1623699/1
CCCFFFFFHHHHHJJJEHIHIJJIIJJJJJFGIJJJJJJJJJJJJJJJJJ
@1624001/1
atcggtattcgggactgaaagacactaagattaccaagttgggcaaccag
+1624001/1
@=?DFDFFHHHHGJJJJIJJIJJIGIJIJJJJJJJIJJJJJIJIIJJIJG
@5205650/1
ctcaattggcgcacattcagcaggttttttaacagtttgaaaaccttgat
+5205650/1
CCCFFFFFHHHHHJJJJJJJIJJJGIJJJJJJJJJHIJJJJJJJJJJJJG
@602464/1
aacagatcgaagggaattatacatttccagagattgttcactttggaatt
+602464/1
CCCFFFFFHHGHHJJJJJJJJJJJJJJJJJJJJJJJJIIJJIJJDGGIJJ
@4679608/1
cggcaaagagaagaaaggccgatagaatgaagtgaaagtcgaacgttctt
+4679608/1
CCCFFFFFHHHHHJJJJJJJJIJJJJJJJJJJGIIJJIDHIJJJJHIJJG
@3635013/1
ccatcccaacagaaggggtaaccgcaaggggcacggaccacttcacggaa
+3635013/1
CCCFFFFFHHHHHJJJJJ@FEIJJIJIJJJJIIJIIJJJJJJJJHHHHFF
@7727081/1
gcctaataatagtgtattacctctaaagctatctactcgttatataatca
+7727081/1
CCCFFFFFHHHHFHHIJJJJJJIJJJJJJJJJJJJJJJIHIJJJIJJJJJ
@5704809/1
ctgatcggccaggagcaacgcgttgattctgtaaagaatgcaaggtaacg
+5704809/1
CCCFFFFFHHHHHIJIHIIJJJJJJJJJJJJGIIJJJJJIFHDGI@CGHA
@4680180/1
cggcaacaaaaagtgataatggatacaaatttgactactgtatagctttc
+4680180/1
@C@DDFFFHHHHHEGIJJIJJJJIIJIJJJJJJEIIJJJIHGGIIIJJJI
@4680181/1
cggcaacaaaaagtgataatggatacaaatttgactactgtatagctttc
+4680181/1
CCCFFFFFHGHHHCGHIJJJJJIJJJJJJJJJJIJJIJJJHGJIJJJJJG
@4680182/1
cggcaacaaaaagtgataatggatacaaatttgactactgtatagctttc
+4680182/1
CCCFFFFFHHHHHCGGIIIJJJHHCHIIIJJIJGHIJJJJHIJIIIJJJE
@4680183/1
cggcaacaaaaagtgataatggatacaaatttgactactgtatagctttc
+4680183/1
CCCFFFFFHHHHHCGHIJJJIJHIJIJJJJJJJJJJJJJJGIIJJJJJJI
@4680184/1
cggcaacaaaaagtgataatggatacaaatttgactactgtatagctttc
+4680184/1
CCCFFFFFHHHHHEHIJJJJJJJGGHIJJJJJJJJJJJJJIJJJJHJJJG
@4680185/1
cggcaacaaaaagtgataatggatacaaatttgactactgtatagctttc
+4680185/1
CCCFFFFFHHHHHFGHIJJJJJJJIIJJJJJJJIJJJJJJIJIIIJJJJG
@3161948/1
cagcccccaccaagggaagggggcggcccccatcccaacagaaggggtaa
+3161948/1
@CCFFDFDFHHHHIJJIIJJIIIIIE<ABBDDDDDDDDDDDDDCDDD7:C
@3161949/1
cagcccccaccaagggaagggggcggcccccatcccaacagaaggggtaa
+3161949/1
C@CFFFFFFHDFFGJJJJJIGGGG@>B9B@DDDDDBCDDDBDDDDDDBBD
@3161950/1
cagcccccaccaagggaagggggcggcccccatcccaacagaaggggtaa
+3161950/1
CC@FFFFFGHHHGJJJGIJJJJIIJHFDDDDDDDDDDDDDDDDDDDD9<A
@4171311/1
cgaacgttcttctgggcttttcctgcttttttagcagctttaccattcgt
+4171311/1
CCCFFFDFHHHHHJJJJIJJJJJIIGHIJJJJIIIJIJJJJJJJIJJIJJ
@4171312/1
cgaacgttcttctgggcttttcctgcttttttagcagctttaccattcgt
+4171312/1
CCCFFFFFHHHHHJJJJJJJJJIJIIJJJIIJJIJJJJJJJJJJJJJJJG
@2649986/1
caaggaggtaaaaagaagaaacaaaagcaacttcaacaagaggaaggagc
+2649986/1
BCCFFFFFCFHHHJJJJJJJJJJJJJJJJJJJJJJJJJJJJJIIJJJIIC
@7729122/1
gcctatcctgaggcctacgctgttgttgtggtccacccctttgttgcccg
+7729122/1
CCCFFFFFHHHHHIJIJIIJJJJIJIJJBHIHHGIIIJJIJJJHGIIJJJ
@1629556/1
atcgtgataacatgcataaaatataataaaaatttatagttttttgcatt
+1629556/1
CCCFFFFFHHHHHJJJJJJJJIJJJFJJIIJJJJJJJJJHIIJJJJJJJI
@4174103/1
cgaacttcaattacacaaattagtacaactcctccaaaccttgcaaattt
+4174103/1
BCCFFFFFHHHHHJJJJJIIJJJHIJJJJJJJJJJIJJJJJJJJJJJJJJ
@4174104/1
cgaacttcaattacacaaattagtacaactcctccaaaccttgcaaattt
+4174104/1
C@@FFFFDHHGHHIJJJJIJJJIDGHHIGIJJIJJJIIJIJGBGHJJJJI
@4174105/1
cgaacttcaattacacaaattagtacaactcctccaaaccttgcaaattt
+4174105/1
CCCFFFFFGHHHHJJJIIJIIJJFHHIJGIHIJIJIIJIIIGIIIIJIJG
@4174306/1
cgaacttccatagattcaaatgaagtaaacaacatacgtttttcatttaa
+4174306/1
CCCFFFFFHHHHHHJJJJJJJJJJJHJJJJJJJJJJJJHIJJJJJJJJJJ
@4174307/1
cgaacttccatagattcaaatgaagtaaacaacatacgtttttcatttaa
+4174307/1
CCCFFFFFHHHHHJJJIJJJJIJJJEHIJJJJJJJJJJHIJJJJJJJJJJ
@4174308/1
cgaacttccatagattcaaatgaagtaaacaacatacgtttttcatttaa
+4174308/1
CCCFFFFFHHHHHJJJJJJJJJJJJFJJJJJJJJJJJJHIJJJJJJJJJJ
@3162682/1
cagccctgattcgcaacatataccgagtgtggcggcagtcactgcatctt
+3162682/1
CCCFFFFFHHHHHJJJJJJJJJJJJGJDHHIJJJJGEG@EGEEHAACCCF
@6191609/1
cttcattctatcggcctttcttctctttgccgtattttattttgtaaggt
+6191609/1
@@@FFFFFHHHHHJIIGIIJJHIJIIIJIJJJCDHGHIIIJIIIGFGHI?
@3163329/1
cagccgagctgcccagtttagtggccaactcttcgtcactcgcaaatgta
+3163329/1
CCCFFFFFHHHHHJJJGIJJJFHIIJJJJJJJJJJJJJJJJJJIJJJJJG
@608898/1
aacagtttgaaaaccttgataaatgaaagaaattaaacacgctgagaaag
+608898/1
CCCFFFFFHHHHHJJJJJJJJJJJJJJJJJJJJJJJJJJJJJJJJJJJJI
@4176961/1
cgaagaaaaaacattgaccaatcgccaccaatgcttggtgcagctatcca
+4176961/1
@C@DDFFFFDHGHIGHIIJIJGIIIFGDFHIGGGHHHC9BFFHIIJJJIE
@4176962/1
cgaagaaaaaacattgaccaatcgccaccaatgcttggtgcagctatcca
+4176962/1
CCCFFFFFHHHHHJJJJJJIJJJFHIJJJJJJJJJJJJGIIJJJJJJJJG
@2654456/1
caaggatgtaagaactatggaggaatattacaataagccgaataaaaatg
+2654456/1
CCCFFFFFHHHHHJJJJJJJJJJJJJJJJJJJJJJJJJJJJJJJIJIJJI
@4177157/1
cgaagaaagacgccaaacattcggcagccaagaacttgctggatctcttg
+4177157/1
CCCFFFFFHHHHGJJJJJJJJJJIJJIJJJJIIJJJJJJJJJJJJJJJJJ
@4177158/1
cgaagaaagacgccaaacattcggcagccaagaacttgctggatctcttg
+4177158/1
CCCFFFFFHHHHHJJJJJJJJJJJJJJJJJJJJJJJJJJJJJIJJJJJJJ
@609347/1
aacataatggttttcgcgcgtaaagtgaccaaagcaaagacgcaataagt
+609347/1
@C@DFFFFHHFHHJIIIJJEHHGIG?FHIJJJJIIIJJIJIJGJIJFJH;
@6744484/1
cttttacttcagctacttgaaccgtacgtcaaatgtcgcaaattatgtca
+6744484/1
CCCFFFFFHHHFHJJJJJJIJJJGHHGIIIJIIJIGIIJJIIJJGIGIJJ
@6744485/1
cttttacttcagctacttgaaccgtacgtcaaatgtcgcaaattatgtca
+6744485/1
CCCFFFFFHHHHHJJJJJJJJJJIFIJJHIJJJJJIJJJJJJIJJJJIJG
@6744486/1
cttttacttcagctacttgaaccgtacgtcaaatgtcgcaaattatgtca
+6744486/1
CCCFFFFFHHHHHJJJJJJJJJJJJJJJJJJJJJJJJJJJJJJJJJJIJI
@6195110/1
cttcatttgaatctatggaagttcgcattattcctcgaaatcaataactc
+6195110/1
CCCFFFFFHHHHHJJJJJJJIIJIJJJJJJJJJJJJIIJJJIIJIJJJJJ
@6195111/1
cttcatttgaatctatggaagttcgtattattcctcgaaatcaataactc
+6195111/1
CCCFFFFFHHHHHJJJJJJJIIJJJIJJJIJJJJJJJJJJJJJJJJJJJI
@6195112/1
cttcatttgaatctatggaagttcgtattattcctcgaaatcaataactc
+6195112/1
CCCFFFFFHHHHHJJJJJJJJJJJJHJJJJJJJJJJJJJJJJJJJJJJJI
@7739220/1
gccttccttaaatttcggttggagcctctccgatgtcctcgagaaatcca
+7739220/1
CCCFFFFFHHHHHIJJJJIJJJIJJJJJJJJJIJJIJJJJ0DGIJJJJJJ
@7739658/1
gccttctacatttgcgagtgacgaagagttggccactaaactgggcagct
+7739658/1
CCCFFFFFHHHHHJJJIJCGIIJJJJIJIJJJJJJJJJJJJJJJJIJJJG
@7739659/1
gccttctacatttgcgagtgacgaagagttggccactaaactgggcagct
+7739659/1
CCCFFFFFHHHHHJJJJJCFHIJJJIHJJJFIJJJJJJJJJJJJJJGGIE
@7739812/1
gccttctcctaagtcgataatttctccgactggcttatggaaaaaacttc
+7739812/1
CCCFFFFFHHHHHHIJJJJJJJJJJJJJJJJJJJJJIJIJIIIJJJJJJI
@2655793/1
caaggattgccacatcttgtgagccgccattctcttggctagcttctttg
+2655793/1
CCCFFFFFHHHHHJJJJJJGIIJJJJJJEHIJIJJIIJJJIIHGIIIJIJ
@2655794/1
caaggattgccacatcttgtgagccgccattctcttggctagcttctttg
+2655794/1
CCCFFFFFHHHHHJJJJJJIJJJJJIJJHJJJJJJJIJJJJJIIIIIJJH
@1637497/1
atctactcgttatataatcatcattcaaacattgaagccagatcgataaa
+1637497/1
@CCFFFFFHH;FHJJJIJJJJJJJJJJJJJJJJJJJJJJJJJJJJJJJJI
@1642693/1
atctcctaaggctttgggaacttctacatcttctatttcctcacattcgg
+1642693/1
CCCFFFFFHHHHGJJJJJIIIJIJIIJHIGIJJIJJJJGIIJJIHIJJEG
@1642987/1
atctcctgcaagaactgaacaaagttgaagtccttggcgttgaagctgag
+1642987/1
CCCFFFFFHHGHGJJJJJJJJJJJJJIJJJHIJJJJJJJIJJIJJJJJJH
@1642988/1
atctcctgcaagaactgaacgaagttgaagtccttggcgttgaagctgag
+1642988/1
CCCFFFFFHHHHHJJJJJJJJJJJGEIIJJIJJIJJJJJJIJJJJJIJIG
@4184494/1
cgaagagggactaccacacgaaaggcagttcaccatcgcttgtcatgtgt
+4184494/1
CCCFFFFFHHHHHJJJJJJJJJJJJJJJJJJJJJJJJIJJJIIJJJJGHI
@3647092/1
ccattatgttttactaatttttcaataaagtacactttatttaagaacag
+3647092/1
CC@FFFFFHHHHHJJJIJJJJJJJJJJJJJIIIJJJJJJJJJIJIIJJJJ
@6752693/1
cttttatgagtctaataaaggtcaaaaaccccaaagaattatctttttta
+6752693/1
CCCFFFFFHHHHHJJJJJJJJHHJJJJJJJJJJJJJJJJJJJJJJJJJJJ
@7746197/1
gcgaaaaccattatgttttactaatttttcaataaagtacactttattta
+7746197/1
CCCFFFFFHGHHGJIGGIIJJJJJJJJJJJJJIJJIJHHIJJJJJJJJJI
@7746198/1
gcgaaaaccattatgttttactaatttttcaataaagtacactttattta
+7746198/1
CCCFFFFFHHHHHJJIIJJJJJJJJJJJJJJJJJJJJHHIJJJJJJJJJJ
@7746199/1
gcgaaaaccattatgttttactaatttttcaataaagtacactttattta
+7746199/1
CCCFFFFFHHHHHJJIJJJJJJJJJJJJJJJJJJJJJFHIJJJJJJJJJJ
@7243686/1
gagcagtcatatctggtaacaagactggcgagagtccagtctgcaacgtc
+7243686/1
CCCFFFFFHHHHHJJJEHJJJJIJJJHIJJJIFIHIJJJGIIIIIJGHHH
@619568/1
aaccaatggagcacacttttacttcagctacttgaaccgtacgtcaaatg
+619568/1
CCCFFFFFGHHHGIIIIJIJJJJJIJHIJIIJJIGIJJIIGIJGIIJJJI
@6757351/1
cttttcaaattctcgtgacttttctcccctgttcttaaataaagtgtact
+6757351/1
?@@FFDFD?FH?B?EA<CCEFFEECHCEDFH@BGHGBHGEFFHBGIGIIG
@3650606/1
ccatttcatagaatggtggtggccatctgcgggacatgcacatctcttgg
+3650606/1
CCCFFFFFHHHHHJJJFHIGHJIJJJJJJJJJJEHJJJJIJJIJIIJJII
@7245483/1
gagccgccattctcttggctagcttctttgacttgccagtgccaatttcg
+7245483/1
CCCFFFFFHHHHHJIJIIJJJJIJJJGIJIJJJJJIJIJIIJIIJIJJJC
@3174008/1
cagcgcttgaggaagtaacggcagcact
+3174008/1
@1?BDDDDHBFHHIICF@@GGIID=3D:
@3174009/1
cagcgcttgaggaagtaacggcagcactattgacactaagaaatcac
+3174009/1
CCCFFFFFHGHHHJJHIIGIJJIIJGIIGHHEGIEHHHJJGJIIJJJ
@3174010/1
cagcgcttgaggaagtaacggcagcactattgacactaagaaatcac
+3174010/1
CCCFFFFFHHHHHJJEGIIJJIJJIGIIJIJGGIIIGIIIIIIDHII
@3174011/1
cagcgcttgaggaagtaacggcagcactattgacactaagaaatcac
+3174011/1
CCCFFFFFHHHHHJJGHIJJIJJJJEIIIHIIGHIJIIJGGIJEHGI
@3174012/1
cagcgcttgaggaagtaacggcagcactattgacactaagaaatcac
+3174012/1
CCCFFFFFHHHHHJJHIIJJJJJJIIJJIIJGGHHIGIJGIIJCHEG
@2666709/1
caaggtttggaggagttgtactaatttgtgtaattgaagttcgtattatt
+2666709/1
BBBFFDFFHHHHHGHHIIIIJJJIJJJJHIHJJJJJJJJJJJJJJJJJJJ
@2666710/1
caaggtttggaggagttgtactaatttgtgtaattgaagttcgtattatt
+2666710/1
CCCFFDFFHHHHHHIGIJHHIJJJJJJJFHGIJIJJJJJIJJJJJJJJJJ
@2666932/1
caaggttttcaaactgttaaaaaacctgctgaatgtgcgccaattgagtt
+2666932/1
CCCFFDFFGHHHHJJJJJJJJJJJJJJJJJJJJJJGIHJJJIJJJJGIFH
@7750533/1
gcgaaatcaacaacttggtccgtcgagccgacttcaacaacgacgagtac
+7750533/1
CCCFFFFFHHHHHJJJJJHJIJIIJIIIJJJJJJJJJJJJJJJJIHHBDE
@6204374/1
cttccatagattcaaatgaagtaaacaacatacgtttttcatttaaaatg
+6204374/1
CCCFFFFFHHHHHJJIJIIIICHJJJIJJJJJJJIGIJJIIIIJIIJJJI
@1653692/1
atctgtcgatgttgccagaacgtaagatatcctaaactcacttttttccg
+1653692/1
CCCFFFFFHHHHHJJJIJJJIJIIIJJJJJJJJJJJJJJJJJJJJJJIJJ
@7753136/1
gcgaacaatccttcgaggtaacctacgtggacatcgaagaaaaaacattg
+7753136/1
CCCFFFFFHHHHHJJJJJFGHJJJJJJHHIJJJJJJJJJJJJJJJJJJJG
@3176386/1
cagcgtcctccaggagttgctgagccgtcgcggcatcactcccaa
+3176386/1
CCCFFDFFHHHHHJJJHHGIJIJJJJJHIIJJJJIJ7@GIII;AH
@626022/1
aaccgattaagaaaggggcagacaacttcatgtacaaatacctcacctta
+626022/1
CCCFFFDFHHHHHJJJJJJJJJJJJJJIJJJJGIJJJJJJJJJJIJJJJJ
@626023/1
aaccgattaagaaaggggcagacaacttcatgtacaaatacctcacctta
+626023/1
CCCFFFFFHHHHHJJJJJIJJJIJJJJJJJJJJJJJJJJJJJJJJJJJJJ
@6764477/1
cttttccgaccaagagatccagcaagttcttggctgccgaatgtttggcg
+6764477/1
CCCFFFFFHHHHHJIJJJJJJJJJJJIJJJJJJJJJJJJIJIIHIJIIJI
@6764478/1
cttttccgaccaagagatccagcaagttcttggctgccgaatgtttggcg
+6764478/1
CCCFFFFFHHHHHJJJJGIJGIJJJJIJJIJJJJIJJJIHGIJBGHCHFA
@6764479/1
cttttccgaccaagagatccagcaagttcttggctgccgaatgtttggcg
+6764479/1
CCCFFFFFHHHHHJJJJIJJJJIJJJHIJJJJJJJJJJJHIJGGIJIIII
@6764656/1
cttttccggaaaatgctcgaaaact
+6764656/1
?@=DDDFFHHHHGJJJIJ1CGGGIG
@6764657/1
cttttccggaaaatgctcgaaaactcaattggcgcacattcagcaggttt
+6764657/1
?@@DDDDDHHHHFI@BDDHIJJJIE<FDHIGGCHIJJIGIGIIIIII=;C
@628068/1
aacctctactacagtacgcaagaataagattatggaaggaataacacggg
+628068/1
CCCFFFFFHHHHHJIIJJIJJJJJJJIJJJJJJJIIJJJGIIIHGIGGII
@6765722/1
cttttcctgcttttttagcagctttaccattcgtcttatcgatgcattga
+6765722/1
CCCFFFFFHHHHHJJJJJJJJJJJJJJJJJJJJHIJJJJJJJJJJJIIJJ
@3178706/1
cagctacaacagtcaacatttcccacctttttcactcaaccatagctttc
+3178706/1
CCCFFFFFHHGHHIJGIJIJJJJJIJJJJJJJGGGIGIJJJJIJJJIJJH
@3178707/1
cagctacaacagtcaacatttcccacctttttcactcaaccatagctttc
+3178707/1
CCCFFFFFHHHHHJJJJJJJJJJJJJJJJJJJJJJJJJJJJJJIJIJJJJ
@5731614/1
ctgcaccatatcgatttggtcgctatgtttttacggttgactcaacgttt
+5731614/1
CCCFFFFFHHHHHJJJJJIGHIJJJJJIJJJJJJJJDHI9DGIHIJJFHH
@3660057/1
cccaaatacggactggtccaaatcgagggcgccatccacgagccaatctt
+3660057/1
CCCFFFFFGHHHHIJJHHIJJIIJJJJJJIJIJJIJJJJGJJIIHHHHHF
@6211865/1
cttcccccaaggataacctctctgtcggtagatttccgtgaagtggtccg
+6211865/1
CCCFFFFFHHHGHJJIJJJJJIJJHHIJFIIIJJJIJJGHIJJIJJIGJJ
@102097/1
aaaaacgtatgacaaaactatagagaaaccagaattacaggaaatggata
+102097/1
CCCFFFFEHHHHHJJJJJJIJJJIJIJJJJJJJJJJJJIIJJJJJJJIJJ
@1661301/1
atcttgcttcatgattgaaaatttgcaaggtttggaggagttgtactaat
+1661301/1
?@@DDFFFFHHHGJJIJIJJIIGJIJG<FH<CHHJ@EHFG:?B?BGHIGD
@7764615/1
gcgacatttgacgtacggttcaagtagctgaagtaaaagtgtgctccatt
+7764615/1
BCCFFFFFHHHHHGHIJJHJJJJJIJJJJJJJJGHIJJJGHDHIJJJJJJ
@7764616/1
gcgacatttgacgtacggttcaagtagctgaagtaaaagtgtgctccatt
+7764616/1
CCCFFFFFHHHHHIIJJJHIIJJJGHIJJJJJJHGHJJHGIFHIJJJJJI
@3660821/1
cccaaatcacccattagagaactcttggaactcgaaccagaaacagcaaa
+3660821/1
CCCFFFFFGHHHHJJJJJJJJJJJJJJJJJJJJJIJJJJJJJJJJJIJJJ
@3660822/1
cccaaatcacccattagagaactcttggaactcgaaccagaaacagcaaa
+3660822/1
CCCFFFFFHHHHHJJJJIJJJJJJJJJJJJJJJJJJJJJJJJJJJJJJJJ
@3183072/1
cagctatccactttgccagtggccgtctgctacggaacaggcaaaactcc
+3183072/1
CCCFFFFFHHHGHJGIIJEFEGIIJIIJIJIIJIIJJJJIJJIIJJIIII
@3183073/1
cagctatccactttgccagtggccgtctgctacggaacaggcaaaactcc
+3183073/1
CCCFFFFFHHHHHJJJJJJHIJJJJHJJJIJJJJJJJJJJJIJJJJJJJI
@3183233/1
cagctatcgatacacagtcatagatccaatcctataattatccatttcct
+3183233/1
CCCFFFFFHHHHHJIJJHIJJJIJJJJJJJJJJJJIJJJIJJJJJJJJJG
@3183234/1
cagctatcgatacacagtcatagatccaatcctataattatccatttcct
+3183234/1
CCCFFFFFHHHHHJJJIHJJJJJJJJJJJJJJJJJJJJJJJJIIJJJJJJ
@3183235/1
cagctatcgatacacagtcatagatccaatcctataattatccatttcct
+3183235/1
CCCFFFFFHHHHHJJJJJJJJJJJJJJJJJJJJJJJJIJJJJJJJJJJJJ
@3183236/1
cagctatcgatacacagtcatagatgcaatcctataattatccatttcct
+3183236/1
@@@DBDDDHFBHFGHGGCGCHGGIIAFHGGHGIIIIIIGIGIIIIIIGHG
@4200657/1
cgaaggattgttcgctggcgatctcctgcaagaactgaacaaagttgaag
+4200657/1
CCCFFFFFHHHHHJIJJIJIJJJJIIJJJJJJIJJJJJJJJJJJIHJJIJ
@6771857/1
cttttctccaggaggcttaaattgttttaaaacatcaataaacttgagaa
+6771857/1
CCCFFFFFHHHHHJIJJJIJJIIJIJJJJJJJJJJJJJJJJJIJJJIIII
@6771994/1
cttttctccatagagaacctggaaatggatgaatggcacatagttcgggc
+6771994/1
@@@DDBDDHDB?F@EHIGIGGIIIIGBBGIGFHDC@FGIDHDGFCG?@DG
@6772098/1
cttttctcccctatttgttcttaaataaagtgtactttattgaaaaatta
+6772098/1
CCCFFFFFHHHHHJJJJIJIJJJJIIJJJJHIIGJJJJJJJIIIIIJJJI
@6772099/1
cttttctcccctgttcttaaataaagtgtactttattgaaaaattagtaa
+6772099/1
@@@BDDDDHDFHDEHGHIHHIIGIGGIFECFDHGIJJE>CHHGEIEHIIA
@6772100/1
cttttctcccctgttcttaaataaagtgtactttattgaaaaattagtaa
+6772100/1
@C@DFFFFHHHHGHGIIICFIJIJJIBEHIIIIJIJIJGIJJIIJICDF@
@634529/1
aacgaattttgtgcatacaaaaatagtaaaaagtcgaagtctttcgagac
+634529/1
@@@DDDDDFFF:;CGFI<FFEFFFFHCFHIIIEGDEEFCFFGFFFF=EFB
@6215172/1
cttcccttgcgtacgcatttcttgcagcttgttctctttggcttccagct
+6215172/1
CCCFFFFFHHHHHJJJIJJJJJJJJJJJJJJIIJJJJJJIJJJJGIGJII
@104193/1
aaaaactataaatttttattatattttatgcatgttatcacgattcataa
+104193/1
CCCFFFFFHHHHHJJJJJJJJJJJJJJJJJJJJJIJJJJJJJIJJJJJJJ
@2683360/1
caagttcttggctgccgaatgtttggcgtctttcttcgatcttccggttc
+2683360/1
CCCFFFFFHHHHHJJJJJJJIJJJJJJJJJJIJJJJJJIJIJJJJIIGGI
@6217006/1
cttccgtcggagttgctctagataaatcgtaatctttcaagggggataaa
+6217006/1
CCCFFFFFHHHHHIJJJJJJJJJJJJJJJGHJJJJJJJJJJJJJJGHIII
@637330/1
aacgatctggtggccaccggaaccggaagatcgaagaaagacgccaaaca
+637330/1
@@@DDDDDHHHHHIIBFHIB88:EGF@@FFHDGIIF@FEGCC;@A==?=B
@637579/1
aacgatgtcaccacctgattggtgatatcagccgctccgggcgttccgtt
+637579/1
CCCFFFFFHHHHHJJJJIJJJJCGIJJJJJJJJJJIJJJJJIIHIJHHHC
@6218798/1
cttcctcaagcgctggtaacgctttatcgggttctgctaagtggtaagta
+6218798/1
CCCFFFFFHHHHHJJJFHIJJJJJJJJJJJJGGIJJJJIIJIIJHIJJIG
@6218799/1
cttcctcaagcgctggtaacgctttatcgggttctgctaagtggtaagta
+6218799/1
CCCFFFFFHHHHHJJJHHJJJJJJJJJJJJJHIJJJJJJJJGHJGGIJGG
@1666506/1
atgaaaaacgtatgttgtttacttcatttgaatctatggaagttcgtatt
+1666506/1
CCCFFFFFHHHHHJJJJJJJIJJJJIJJJJJJJJJJJJJHJJIIJJHIJJ
@1667909/1
atgaaacatgtcagttatatattcacctttatatgtcacattttgtggtt
+1667909/1
@CCFFFFFHHHHHJJII@HEHEHGGFHHIJIIJIIIGHIIIGIJJFHIHH
@5739017/1
ctgcataccgcttccgcgtgcttctctaagtaattgtgaagctaagttcc
+5739017/1
CCCFFFFFHHHHHJJJJI?FHIIJJJIJJJFGIIJJIIIIJJJIJJIIJI
@638778/1
aacgattttacctttgcgcgaaaag
+638778/1
@@@DD?DDBHABFHBAE@@AAFH@B
@638779/1
aacgattttacctttgcgcgaaaagtgaccacaagcaatgtcaaagagaa
+638779/1
@@@DADFFHHDHHIIJJIFJIGIGHDHGFIJGJJJJJJJEFIIIJJ@FG@
@638780/1
aacgattttacctttgcgcgaaaagtgaccacaagcaatgtcaaagagaa
+638780/1
@@CFDDFFFHHDFHGDHGGGHJIIJ?BFDFHJIIIGII8C=FFIIIGIAF
@638781/1
aacgattttacctttgcgcgaaaagtgaccacaagcaatgtcaaagagaa
+638781/1
CCCFFFFFHHHHHFGIEHIIHIJJJGGIIIJJJIIIGIIIFDGEHH=F=;
@638782/1
aacgattttacctttgcgcgaaaagtgaccacaagcaatgtcaaagagaa
+638782/1
CCCFFFFFHHHHHJJJJJJIHJJJJFHIJJJJJJJJJJJJIJIJJIHIIC
@638783/1
aacgattttacctttgcgcgaaaagtgaccacaagcaatgtcaaagagaa
+638783/1
CCCFFFFFHHHHHJJJJJJJJJJJJFHIJJJJJJJJIJJJJJJJJJHIHG
@4207759/1
cgaagtacgagctattcgagcagcatgcaagagagtccaaagagaaggtt
+4207759/1
CCCFFFFFHHHHHJJJJJJIJJJJJJJJGJJJJJJGIJJJJJJJJJJJFH
@2686566/1
caagtttgtgctgggcaaatcaatcaatttgcctcgaaatctaaggttat
+2686566/1
BCBFDEFFHHHHHJJJJJJJJJJJJJJJJJJJJJJJJJJJJJIJJJFIIG
@2686567/1
caagtttgtgctgggcaaatcaatcaatttgcctcgaaatctaaggttat
+2686567/1
CCCFFFFFHHHHHIJJJJJJIIJJJJJJJJJJJJJJJJJJJJJJJJJJJI
@3667192/1
cccaaccccaacaaggaggtaaaaagaagaaacaaaagcaacttcaacaa
+3667192/1
CCCFFFFFHHHHHJJJJJJACHIJJIIJJIJJJJJIJJIIJIJJJJJJJI
@3667193/1
cccaaccccaacaaggaggtaataagaagaaacaaaagcaacttcaacaa
+3667193/1
@@CFFFFFGHGHHJIIEGGCEHGIIIIJJJJJJJJIJGAHHHGIIIGJJ9
@3667513/1
cccaacctaaatagtaaattgtattaacatgccacaagaaaatagcttct
+3667513/1
B@CFFFFFHDDFFICFIJJJIFHJIJJJJJJJJGJJJJHIJJHJIJJJJI
@5744015/1
ctgcatttattacttcaagcaaagcttctataactggtatagctttagga
+5744015/1
CCCFFFFFHHHHHJJJJJJJJJJJJJJJJJJJJJJJJFHIJJJJJJIJJJ
@6224404/1
cttccttcggagttttgcctgttccgtagcagacggccactggcaaagtg
+6224404/1
CCCFFFFFHHHGHIIJJJJJJIIJJDHGJJJIJJJJIIIJJJIJGJJJFF
@6224405/1
cttccttcggagttttgcctgttccgtagcagacggccactggcaaagtg
+6224405/1
CCCFFFFFHHHHFHIJJIJJJHIJJJJJJIJJIIJJJJJJJJIJGIJJGF
@6224406/1
cttccttcggagttttgcctgttccgtagcagacggccactggcaaagtg
+6224406/1
CCCFFFFFHHHHFHIJJJJJJJJJJJHJJJJJJJJJIJJJIJJIJJIJHG
@1671692/1
atgaaatggaacacgaagagggactaccacacgaaaggcagttcaccatc
+1671692/1
CCCFFFFFHHHHHJJIJJJJJJIJJJJJJJJJJJJIIJIJJIJIJJJJJI
@111312/1
aaaaagaagaaacaaaaacaacctgaacaacaagctgcaa
+111312/1
CCCFFFFFHHHHHJJJIJIJIJJIJJJJIJJJJJJJJJJI
@7263780/1
gagtgatgccgcgacggctcagcaactcctggaggacgctgacgggagtc
+7263780/1
CCCFFFFFHHHHHJJJIJIJJGIJJJJIJJJJIJJGIHHFFFEDDD?BBA
@644041/1
aacgggtcgaaatgaacgtcaacaacaaagttccccaccaaagcaaatgg
+644041/1
@@@FFF@DHGDHHJJJJJHHHIIJJIIJIIGIIJJJDHIIIJJIIJJAHI
@7264886/1
gagttattgatttcgaggaataatacgagcttccatagattcaaatgaag
+7264886/1
BBCDDFFFHHHHHJJIJJIIJJIJJGIJJJJJJJIJJJJJJIJJIJIJJI
@4217182/1
cgaataccgattctcagccgagctgcccagtttagtggccaactcttcgt
+4217182/1
CCCFFFFFGHHHHJJJJJJJJJJIJJJJJJJIJIJGIIJJJJJGIJJJJD
@4217183/1
cgaataccgattctcagccgagctgcccagtttagtggccaactcttcgt
+4217183/1
CCCFFFFFHHHHHJJIJJJJIJJIJJJJJJEHIJJGIIJJJJJIJJJJJG
@4217184/1
cgaataccgattctcagccgagctgcccagtttagtggccaactcttcgt
+4217184/1
CCCFFFFFHHHHHJJJIIJIIJJJIJJJJJGGIIJHIIIIIIJJJJJJJH
@5748089/1
ctgccatcgaatactggttttaggttaccgaatattttgccgtatgcctt
+5748089/1
11=DDFFF2332ACFHJHIJJJJJHIJJJJJJJIJJJJICHIGJJJJJEG
@2157594/1
caaaaaagcagcagcaaaattggccttgcagttgcttttggagagaaaag
+2157594/1
CCCFFFFFHHHHHJJJJJJJJJJJJJJJJJJIJJJJJJJJJJJJJIJJJI
@3193829/1
cagcttcaacgccaaggacttcaactttgttcagttcttgcagg
+3193829/1
@CCFFFFFHHCFHIJJIIJJIJJJJJJJJIIJJJHIJJJJJJII
@7265941/1
gagttggccactaaactgggcagctcggctgagaatcggtattcgggact
+7265941/1
B@CFFFFFHHHHHIJJJIJIIGIJJJJGIGJJJADFHJIAAFGGIJIEII
@7266842/1
gagttttgcctgttccgtagcagacggccactggcaaagtggatagctgc
+7266842/1
CCCFFFFFHHHHHJJJJJJJJJJJJJJJJJJJJJJJJIJDGIIJJJJJJF
@6782114/1
cttttgactcgacaaaaatttaaacacattgcattattgatttcgaggaa
+6782114/1
CCCFFFFFHHHGHJJJJJJJJJIJJIJJJIJJJJJJIJJJJJJIJJJJJJ
@4221014/1
cgaatatctgtagtcgaagtgttgttgttgggtgactccagaagatgatg
+4221014/1
CCCFFFFFHHHHHIHJJIJFHHHGIJJIIJJJCGHJJJJIJIJJGIJFGH
@6235261/1
cttcgaggtaacctacgtggacatcgaagaaaaaaaacattgaccaatcg
+6235261/1
BCCFFFFFFFHHHJJIJEGIIIJJIIIIJJJJJJJJJJJJJIJJJJJIJ;
@6235262/1
cttcgaggtaacctacgtggacatcgaagaaaaaacattgaccaatcgcc
+6235262/1
@@@DDDDD<DFHDGHEH;EFHBHEGHHGEEDHIGGGGFGHEGGEHFIBF8
@6235263/1
cttcgaggtaacctacgtggacatcgaagaaaaaacattgaccaatcgcc
+6235263/1
BCCFFFFF@FHHHIJJJGIJJJJIJIJJIJJJJJJJJIIIJJIJIIH;FF
@6235264/1
cttcgaggtaacctacgtggacatcgaagaaaaaacattgaccaatcgcc
+6235264/1
BCCFFFFFFHHHHIJJJHIJJJJJJIJJJIJIJJJJJJJJJJJJJJJGIG
@1675596/1
atgaagctcgcttttcaaattctcgtgacttttctcccctgttcttaaat
+1675596/1
CCCFFFFFHGHGGJJJJJJJJJJJJJJJJJJJJIJIJJJJIIIIJJJJJJ
@648005/1
aacgttcgactttcacttcattctatcggcctttcttctctttgccgtat
+648005/1
@CCFFFFFHHHHHJJIJJJJJJIJJJJJJJJJJJJJIJIIJJJJJJIDHG
@2693453/1
caataagtgatacaagaaaatatacagactaaagaaacgctcgtggggag
+2693453/1
C@CFFFFDHHHHHJIJJJJJJJJIIJJJJJJJJJJJJJJJJJIGHJJJGG
@5751303/1
ctgcccctttcttaatcggttctgcatgaatgccatctgggcccggggc
+5751303/1
=;?BD??D?CBBFBHDEDBHDEE<BHE?GBF9CB@??9??98?:?FGEG
@5751304/1
ctgcccctttcttaatcggttctgcatgaatgccatctgggcccggggct
+5751304/1
@@<DDFDDFHDBFF<CFDHGFEHHGGIIGEGGGGGGGEGEGEHGIGBH@B
@7779192/1
gcgataataagaaaccttcgattgccgcggtggtaggttccatggacgcc
+7779192/1
CCCFFFFFHHHHHIJIJJJJIJJGIJIJJJFHGGIIJHIIHIIJIIIGBE
@3196517/1
cagctttaatgcattgtatgcagcatcatgtttactaatctgctttgagc
+3196517/1
@@@DDDDBB?FAHEBC<CAHBFICHAEDDAAAFFFHIE@B????CF?DBA
@3196518/1
cagctttaatgcattgtatgcagcatcatgtttactaatctgctttgagc
+3196518/1
CCCFFFFFHHHHHJJJJIJJIJIIJJJJJJIJJJJJJJJJJJJJJJJIJG
@7268200/1
gataaagcgttaccagcgcttgaggaagtaacggcagcactattgacact
+7268200/1
CCCFFFFFHHHHHJJJJJJJJJIJIJJJHIJJJJIJJGDHHGGIGFGGGE
@7268575/1
gataaatatacctgcacacacgcatttttaaatttaaaaatttattcaag
+7268575/1
CCCFFFFFHHHFHJJJJJJJJJJJJJJJJJJJJJJJJJJJJJJJJJJJJI
@7268576/1
gataaatatacctgcacacacgcatttttaaatttaaaaatttattcaag
+7268576/1
CCCFFFFFHHHHHJJJJJJIJJJJJJJJJJJJJJJJJJJJJJJJJJIJJJ
@1676525/1
atgaagtgaaagtcgaacgttcttctgggcttttcctgcttttttagcag
+1676525/1
CCCFFFEFHHHHDHJJJJJIIIJJJJJJJJJJJJJJJJJJJJJJJJIJJJ
@5753659/1
ctgccgttacttcctcaagcgctggtaacgctttatcgggttctgctaag
+5753659/1
CCCFFFFFHHHHHJJJJJJJJJJJJGHIJJJJJJJJJJJJIIJJJIJJJJ
@1677764/1
atgaatgccatctgggcccggggctctgtgatttcttagtgtcaatagtg
+1677764/1
CCCFFFFFHHHHHIHIJJJJJJIJJJJJIIIJJJJJJIJJIGIGIHJGGH
@117524/1
aaaaagggaaataaacaaggatgtaagaactatggaggaatattacaata
+117524/1
CCCFFFFFHHHHHJJJJJJJGEIGIJJGCHJIIJJHIJJIIIJJJJJJJI
@4225609/1
cgaatcgaatattagcagcaagatccgagatgtggtacacgacgaatgat
+4225609/1
@@@D=DDDFHHFBHHHG9EBE>FFHH=FGIC?1?B:BBB?::0667C@@=
@4225610/1
cgaatcgaatattagtagcaagatccgagatgtggtacacgacgaatgat
+4225610/1
@@@FFFFEFHHFHIJGFEHIEGDEHHJIJIJGCFH?FGIGGGGIJGGIC@
@4225611/1
cgaatcgaatattagtagcaagatccgagatgtggtacacgacgaatgat
+4225611/1
CCCFFFFFHHHHHJJEHIJIIJJJJJJJJIJJCHJDFHIIIIJJJIJJIG
@7781571/1
gcgatattttttcggaaaaaagtgagtttaggatatcttacgttctggca
+7781571/1
CCCFFFFFHGHHFJJIJIIJIIFHGGHGGIJJJIJIEHIJIIIGIEHIIG
@7781572/1
gcgatattttttcggaaaaaagtgagtttaggatatcttacgttctggca
+7781572/1
CCCFFFFFHHHHHJJJJJJJJJHHGHDHIIJJJJJJJJJJJJIJJJJIJJ
@7781573/1
gcgatattttttcggaaaaaagtgagtttaggatatcttacgttctggca
+7781573/1
CCCFFFFFHHHHHJJJJJJJJJHIJJGIJJJJJJJJJJIIIJIJIJJIJJ
@6238935/1
cttcgatcttccggttccggtggccaccagatcgttgttaaggaacacgc
+6238935/1
@@CFFFFFHBHHFIJIIIIF@GHGGHIIJHGGIIIIJFGHGIIGIJJGEG
@6238936/1
cttcgatcttccggttccggtggccaccagatcgttgttaaggaacacgc
+6238936/1
CCCFFFFFHHHHHJHIJJJJGIJIJGIJJJIJIJIJJIJIJJJJIIIJGA
@2696403/1
caataatgcaatgtgtttaaatttttgtcgagtcaaaagcgaagaatatt
+2696403/1
@B<=DDFFGHHHHHHJJJJJJJJJJJJJJJJIHIJJJJJJJJJJJJJJJJ
@2696404/1
caataatgcaatgtgtttaaatttttgtcgagtcaaaagcgaagaatatt
+2696404/1
CCCFFFFFHHHHHGHJJJIJJJJJJJJHIJJJGHIJJJJIJIJJJJJJJJ
@2696405/1
caataatgcaatgtgtttaaatttttgtcgagtcaaaagcgaagaatatt
+2696405/1
CCCFFFFFHHHHHHIJIJJJIJJJJJJIJJJJHIJJIJJJIJJJJJJJJJ
@6239384/1
cttcgatgatctcctgtctgggtggttgcaatctccagcagatattgtac
+6239384/1
@@@DDDDDFHHFFIIGC@BDGG<CE?CECGGIAFHBH<DGGFFB@GBD49
@6239385/1
cttcgatgatctcctgtctgggtggttgcaatctccagcagatattgtac
+6239385/1
CCCFFFFFHHHHHJJJGGIJJJCHHFHIIJJJIJJJJJJIIGGHIJIGII
@2164103/1
caaaaacaatgtgaattagatgctggtgcagctataccttcatctgttaa
+2164103/1
CCCFFFFFHHHHHJJJJJJJJJJJJJFHIJIJJJJJJJJJJJJJJJJJIJ
@5236903/1
ctcaccttacaaaataaaatacggcaaagagaagaaaggcagatagaatg
+5236903/1
CCCFFFFFHHHHHJJJJJJJJJJIIJJJJIJJJJJJJJJJIJJJJJJJJG
@5236904/1
ctcaccttacaaaataaaatacggcaaagagaagaaaggccgatagaatg
+5236904/1
@@@FFBDFHHDFBHGEFHICFIB=AGH>FHII;CBHGIGDGGFHIGIII;
@5755703/1
ctgccttctacatttgcgagtgacgaagagactctcagcttcaacgccaa
+5755703/1
CCCFFFFFHHHHHJJJJJJJFGHIJJJJJJIJJJJJJJJJJJJJJGIJJG
@5756773/1
ctgcctttcgtgtggtagtccctcttcgtgttccatttcatagaatggtg
+5756773/1
CCCFFFFFHGHHHIJHHIIIIJGIIJJJIHHIIJJJJJJJJJJJIIJJBF
@5756774/1
ctgcctttcgtgtggtagtccctcttcgtgttccatttcatagaatggtg
+5756774/1
CCCFFFFFHHHGHIJGGJJJJJJJJJJIJIIJJJJJJHHDIIJJJJJJFG
@7782447/1
gcgatctcctgcaagaactgaacaaagttgaagtccttggcgttgaagct
+7782447/1
CCCFFFFFHGHHHJJJIJJJGIIIJIJHHIIJJIJJJJJJIJIIJJIIJG
@7782448/1
gcgatctcctgcaagaactgaacaaagttgaagtccttggcgttgaagct
+7782448/1
CCCFFFFFHGHHHJJJIJJJJJJJIJJIJJJJJHIIIJJIJIIJJJJJJI
@7782449/1
gcgatctcctgcaagaactgaacaaagttgaagtccttggcgttgaagct
+7782449/1
CCCFFFFFHHHHHJJJJJJJJJJJJIJHHIJJJJJJJJJJJJFIJJJJJJ
@7782450/1
gcgatctcctgcaagaactgaacaaagttgaagtccttggcgttgaagct
+7782450/1
CCCFFFFFHHHHHJJJJJJJJJJJJJJIJJJJJJJJJJJJJJJJJJJJJJ
@6241114/1
cttcgatgtccacgtaggttacctcgaaggattgttcgctagcgatctcc
+6241114/1
@@@FFFFFFHDHHGFHHGFHEIIDFHIJIIGGIIGHGFHIJJJIJEGGEG
@6241115/1
cttcgatgtccacgtaggttacctcgaaggattgttcgctagcgatctcc
+6241115/1
CCCFFFFFHHHHHJHIJJIIJJIJJJJJJJJJJJJJJJJJJJJJJJJJJJ
@6241116/1
cttcgatgtccacgtaggttacctcgaaggattgttcgctagcgatctcc
+6241116/1
CCCFFFFFHHHHHJIJIJIJJJGGIIIIIIJJIIHGIJJJJJIIIJIJII
@6241117/1
cttcgatgtccacgtaggttacctcgaaggattgttcgctagcgatctcc
+6241117/1
CCCFFFFFHHHHHJIJJJIJJJJJJIJJJJJJJJIJJJJJJJJJJJJJJJ
@6241118/1
cttcgatgtccacgtaggttacctcgaaggattgttcgctggcgatctcc
+6241118/1
@@@DDDDDHFHFHI?ED=?A@EHEHI?G@BFGGI?F<F?@?AFEGE;>FA
@6241119/1
cttcgatgtccacgtaggttacctcgaaggattgttcgctggcgatctcc
+6241119/1
CCCFFFFFHHHHHJHJJJHJJJJJJJIJJIJJJJJJJIJI0BGIIJJJJI
@1681291/1
atgaccaaaaagtgaacagctatcgatacacagtcatagatccaatccta
+1681291/1
CCCFFFFFHHHHFHIJJJJJJJJJJJJJJJJIJIJJJJJJIJJIJJJJJI
@3683658/1
cccacctttttcactcaaccatagctttctcagcgtgtttaatttcgttc
+3683658/1
CCCFFFFFHHHHHJJJJJJJJJJJJJJJJJJJJJJFHIJJJJIJJJJJJJ
@3683659/1
cccacctttttcactcaaccatagctttctcagcgtgtttaatttcgttc
+3683659/1
CCCFFFFFHHHHHJJJJJJJJJJJJJJJJJJJJJJHIJJJJJJJJJJIJJ
@121152/1
aaaaagtcgaagtctttcgagacatactcttcggagaatcacaaaactca
+121152/1
@CCFFFDFHHHHFHHJIJIIIJJJJJJJJJJJJJJJIJIJIJJJJJJJJJ
@121810/1
aaaaagtgaacagctatcgatacacagtcatagatccaatcctataatta
+121810/1
BCCFFFDFHHHHHJJIJJJIJJJJJJJIJJJJJJJJJJJJJJJIJJJJJJ
@4230052/1
cgaatggtaaagctgctaaaaaagcaggaaaagcccagaagaacgttcga
+4230052/1
BC@FFFFDHHHHHIJHIJJJJJJJCEGIIIJJIHIGJIJJGIIHJJJFHH
@4230053/1
cgaatggtaaagctgctaaaaaagcaggaaaagcccagaagaacgttcga
+4230053/1
BCCFFFFBFHHHHJJJJJJJJJJJIIJIIJJJIIIJIJJJIJJIJHIJJF
@4230054/1
cgaatggtaaagctgctaaaaaagcaggaaaagcccagaagaacgttcga
+4230054/1
CCCFFFFDHHHHHJJJJJJJJJJIIIJIJJJJJIJJJJJJIJJIJFGII<
@4230055/1
cgaatggtaaagctgctaaaaaagcaggaaaagcccagaagaacgttcga
+4230055/1
CCCFFFFDHHHHHJJJJJJJJJJJIIJJJJJJJJIJJJIJJJJIJHJJJG
@4230604/1
cgaatgtcaaacagaatctagccaaacacacatagtacctctccacaaaa
+4230604/1
CCCFFFFFHHHHHJJJJJJJJJJJJIJJJJJJJJJJIIJJJJJJJJJJJJ
@4232420/1
cgaatgtttggcgtctttcttcgatcttccggttccggtggccacc
+4232420/1
@@<DDEFDFHGFHIIIIIGIIEHE?:FHHIIIHDFDA<D@FAGHIG
@4232421/1
cgaatgtttggcgtctttcttcgatcttccggttccggtggccacc
+4232421/1
BCCFFFFFHHHHHIJJJJJJJIJHIIJJJJJJIJIJJGGIGIJJJJ
@3686674/1
cccagaagaacgttcgactttcacttcattctatcggcctttcttctctt
+3686674/1
CCCFFFFFHHHGHIGDBEHEHH<FGEHGGIHGGIIGGIIFEIIEIIIIIH
@3686675/1
cccagaagaacgttcgactttcacttcattctatcggcctttcttctctt
+3686675/1
CCCFFFFFHHHHHJJJJJJJJJIJJJJIJJJJJJJJJJJJJJJJJIJJJI
@1684208/1
atgagaatctcttggattcaatgggaaaagtctagtatgatgacgtttct
+1684208/1
CCCFBDFFHHHGFGGBFFHHIIJIIGIIIIIIIHIIIIIICHHIIJ=FGG
@5763337/1
ctgcgggacatgcacatctcttggagccagccaatgggattgcccatcac
+5763337/1
CCCFFFFFHHGHHJJJJJJIJIJJJJJJJIIIIJJJJJJJIJIJJJJJJI
@2173113/1
caaaaacgtatgacaaaactatagagaaaccagaattacaggaaatggat
+2173113/1
CCCFFFFFHHHHHGGIIJGGJIGGGIJIIJJJJGIIGIIIIJEHIHIJGG
@2173114/1
caaaaacgtatgacaaaactatagagaaaccagaattacaggaaatggat
+2173114/1
CCCFFFFFHHHHHJJJJJJJJJJJJJIJJJJJJJJJJJJJJJIJJJJJJI
@2173115/1
caaaaacgtatgacaaaactatagagaaaccagaattacaggaaatggat
+2173115/1
CCCFFFFFHHHHHJJJJJJJJJJJJJJJJIJJJJJJJJJJJJIIJIJJIH
@124933/1
aaaaagtttatttatcatacacaggtaaacagttgtacagtagaggataa
+124933/1
@CCFFFDFHHGHHJJJJJJJJJJJJEHIJJJJHJJHJJJJIIJJJIGIII
@5766228/1
ctgctaaggtcatttctcgtaagtttattattatatctgtctgcatttat
+5766228/1
CCCFFFFFHFHHHJJJJJJHIJIJGJIJJJJJJJJJJJJIJJJJIJJJJJ
@5767366/1
ctgctacggaacaggcaaaactccgaaggaagccaagggctcggctgctc
+5767366/1
CCCFFFFFHGHHHJJIJJJIJJJJJJIJJJJJIJJJJJIIJ9FGIIJEEH
@4236895/1
cgaatttaaagctgaggcatatagtgatgctgtcgtgatgccctggtata
+4236895/1
CCCFFFFFHHHHHJIJJJJJJJJJHIJIJJJJIIJHIJJJJJJJJJBFHF
@662950/1
aacttgtttccgtgagttgctgaacaaatttgaaaaaaccagagacgatt
+662950/1
CCCFFFFFHHHHHIJJHIJJJJJJJJIJJJJGIJJJJJJJJJJBGGHEII
@3692025/1
cccagatggcattcatgcagaaccgattaagaaaggggcagacaacttca
+3692025/1
CCCFFFFFHHHHHJJJJIJJJIJJJJIJJJJJJJJJJJJJJJJJIJJJJI
@3692026/1
cccagatggcattcatgcagaaccgattaagaaaggggcagacaacttca
+3692026/1
CCCFFFFFHHHHHJJJJJJJIJJJJIJJJJJIJJJJIJJIJIJJJIJJJJ
@7279809/1
gatattgttttacgttgtgctccttcacaaaatctacttcaagtgggcag
+7279809/1
CCCFFFFFHHHHHJJJJJJJJJJJJJJJJJJJJJJJJJJJJJJHIJJJIG
@663254/1
aactttagtgggaaggtttaggtatttgtggtatctgtcgatgttgccag
+663254/1
?@<DDDBD<AD?DEGFEED>FF3:ADHFCFFEFCGEEDFFB@BGGEFIDF
@663255/1
aactttagtgggaaggtttaggtatttgtggtatctgtcgatgttgccag
+663255/1
CCCFFFFFFHHHHJJJEHIEIJCHIIJJGIJFGIHJJJJJJJIJGGHIHF
@3692550/1
cccagattaggctatgccggtaaagaagtgaatgttgataaaggaatatg
+3692550/1
CCCFFFFFHHHHGJJJJJJJHIJJJJJJIHGGIIHIJGIJIIJJHGJJJI
@7793604/1
gcgccatccacgagccaatcttccgctaccgcgtgttccttaacaacgat
+7793604/1
CCCFFFFFHHHHGIJGIJJJJJJJIGHIGIIIGDGGHIJJIJIHIJIJHE
@7793605/1
gcgccatccacgagccaatcttccgctaccgcgtgttccttaacaacgat
+7793605/1
CCCFFFFFHHHHHIJJJIJJJJIJIJIJJJJJJIIAGGJJAGIJJJHGHF
@6249229/1
cttcgcttttgactcgacaaaaatttaaacacattgcattattgatttcg
+6249229/1
?@@DDDFFH<HFHICGGIIGHIIIIIIIGECG?BGHIII<FFGEHD8DFA
@6249230/1
cttcgcttttgactcgacaaaaatttaaacacattgcattattgatttcg
+6249230/1
@@@DFDFFGHHHHJIJIJJGIJHGHCHIJJJJIJJJIIJJIJJJJJGJII
@6249231/1
cttcgcttttgactcgacaaaaatttaaacacattgcattattgatttcg
+6249231/1
@@@FFADFHHHHHJIJJJJJJJGIJJJJIJJJJIIJJJIIIIIGGGGEHH
@6249232/1
cttcgcttttgactcgacaaaaatttaaacacattgcattattgatttcg
+6249232/1
CCCFFFFFHHHHHJJIJJJJJJJJJJJJJJJJJJJJJJJJJJJJIJJJJJ
@6249233/1
cttcgcttttgactcgacaaaaatttaaacacattgcattattgatttcg
+6249233/1
CCCFFFFFHHHHHJJJJJJJJJJJJJJJJJJJJJJJJJJJJJJJJJJJJJ
@663924/1
aactttgtatttattagaatcaaaatgagtagccaagacttgattcctag
+663924/1
CCCFFFFFHHHHHJJJIJJJJJJIJJJJJHIJIJJJJJJJJJJJJJJJJI
@3693594/1
cccagccccaacaaggaggtaaaaagaagaaacaaaaacaacctgaacaa
+3693594/1
CCCFFFFFHHHHHJJJIJIAFHIJJJJJJJIJJJJJJIJJJJJJJJJJJG
@131544/1
aaaaatattaggaatccactacaaggttttcaatagggcattctaacatg
+131544/1
CC@FFFFFHGHHHJJJJJJJJJJJJJFHHIJJJJIJIJJJJJJJJIJGII
@7794532/1
gcgccctcgatttggaccagttcgtatttgggagtgatgccgcgacggct
+7794532/1
@?@DADAD?FDDBGIBFEF8A<FF::?DFGEE;?BDFGDE@DA6;EE8>8
@7794533/1
gcgccctcgatttggaccagttcgtatttgggagtgatgccgcgacggct
+7794533/1
@C@FFFFFGHFHHJJIJJGIIJJJGCHJJJIJHI;DGHIJIJJJIJHADD
@7794534/1
gcgccctcgatttggaccagttcgtatttgggagtgatgccgcgacggct
+7794534/1
CCCFFFFFHHHHHJJGHIIJIIIJHIJJJJJJIJGHJJJJJJJJJJHDD@
@664373/1
aacttttcggggtgcaatcttcttttccggaaaatgctcgaaaactcaat
+664373/1
C@BFFFFFHHHHDGIJJJIJJJJJJJJJJJJJJJJJJJJJJJJJJJJJJJ
@6250167/1
cttcggagttttgcctgttccgtagcagacggccactggcaaagtggata
+6250167/1
@@<DDDDACFFH>CEHIGGIG@A?FGGGEEGGGGIGE@>DCAGDCFCGGG
@1693504/1
atgattttgaggtactcgagggcatgatgagcagccgagcccttggcttc
+1693504/1
CCCFFFFFHHHHHIIJJJJJJIIJJJJJJIJJJJIJJJJJJJJJJJJJIJ
@1693668/1
atgcaaaaaactataaatttttattatattttatgcatgttatcacgatt
+1693668/1
CCCFFFFFHHHHHJJJJJJJJJJJJJJJJGIJJJJJJJJGIIJJJJJIJJ
@1693923/1
atgcaaagtatagaggttgtacccaaacttttcggggtgcaatcttcttt
+1693923/1
@CCFFFFFFHHHHIIJHHIIJJJJIJJJIJJJJJJJJFGHJJJJJJJJJJ
@4242037/1
cgaattttgtgcatacaaaaatagtaaaaagtcgaagtctttcgagacat
+4242037/1
CCCFFFFFHHHHHJJJHHIIJJJIIIJJJJJGIJJJJGHJJJJJJJIJJH
@6801915/1
ctttttactatttttgtatgcacaaaattcgttctacatatgaaacatgt
+6801915/1
@@CFDDFFHHHHHJJIGIJIIIIIJJJJJHIIJIIJJIJIJJGGGIJJII
@6801916/1
ctttttactatttttgtatgcacaaaattcgttctacatatgaaacatgt
+6801916/1
CCCFFFFFHHHHHJJJHJJJJJJJJJJJJJIHJJJJJJJJJJJJJJJJJI
@6801917/1
ctttttactatttttgtatgcacaaaattcgttctacatatgaaacatgt
+6801917/1
CCCFFFFFHHHHHJJJIJJJJJIIJJJJJJJJJJJJJJJJJJJJJJJJJJ
@6801918/1
ctttttactatttttgtatgcacaaaattcgttctacatatgaaacatgt
+6801918/1
CCCFFFFFHHHHHJJJIJJJJJJJJJJJJJJJJJJJJJJJJJJJJJJJJG
@4245999/1
cgacaacaagctgcaaagactggaaggtggacttcaaataacggaacatg
+4245999/1
CCCFFFFFHHHHHJIJJJJJJJJJJJJ?GHGIJJIJJJJJJIJJGIJIJH
@1694505/1
atgcaagagagtccaaagagaaggttatgaaccggcaataactttccttg
+1694505/1
CCCFFFFFHHHHHJJJJJJJJIIJHIJJJJJJJJJIJJJJJIJJJJJJJJ
@2710002/1
caatattcaaatagttcaactacagcagctgtaccaaaaa
+2710002/1
CCCFFFFFHHHHHIIIJJJJJJJJJIJJJJJHIJJJJJJJ
@1695417/1
atgcaatgtgtttaaatttttgtcgagtcaaaagcgaagaatatttgaaa
+1695417/1
BBBFFFFFHHHHHJJJJJJJJJIJJIIHHIJJJJIIJJJIJIIGIJJIJJ
@6805210/1
ctttttcactcaaccatagctttctcagcgtgtttaatttcgttccattt
+6805210/1
CCCFFFFFHHHHHJJJIIJJJJJJJJJJJJHHHIJJJJJJJJJJJJJJJJ
@6805211/1
ctttttcactcaaccatagctttctcagcgtgtttaatttcgttccattt
+6805211/1
CCCFFFFFHHHHHJJJJJJJJJJJJJJJJJHIIJJJJJJJJJJJJJJJJJ
@6805212/1
ctttttcactcaaccatagctttctcagcgtgtttaatttctttcattta
+6805212/1
1?@DDB=DF:2:AA?F@?<C<<F?ACHBAFF?FGD@9:DBB9?9DGB??4
@6805213/1
ctttttcactcaaccatagctttctcagcgtgtttaatttctttcattta
+6805213/1
CCCFFFFFHHGHHJJJGIJJIJJIIJJJJJEFFHIGGIJJGIIJJIIGII
@6805214/1
ctttttcactcaaccatagctttctcagcgtgtttaatttctttcattta
+6805214/1
CCCFFFFFHHGHHJJJIJJJJJJJJJJJJJHIIJJJJJJJJJJJJIJJJJ
@6805215/1
ctttttcactcaaccatagctttctcagcgtgtttaatttctttcattta
+6805215/1
CCCFFFFFHHHHHJJJJJJJJJJJJIJJJJFHIJJJJJJJJJJJJJJJJI
@6805216/1
ctttttcactcaaccatagctttctcagcgtgtttaatttctttcattta
+6805216/1
CCCFFFFFHHHHHJJJJJJJJJJJJJIJJJHIHIJJJJJJJJJJIJJJJI
@4717778/1
cggcagcactattgacactaagaaatcacagagccccg
+4717778/1
@@@DDDDDH?HBHB<@GGCGEG>EHGICEB43C3?BDH
@4717779/1
cggcagcactattgacactaagaaatcacagagccccgggcccagatggc
+4717779/1
CCCFFFFFHGHGHJEHGFIIIJJJJJIGIIIJJJGJJIIJIIIEHHGIIH
@4718160/1
cggcagccaagaacttgctggatctcttggtcggaaaagtaacgcccgaa
+4718160/1
CCCFFFFFHHHHHJJIIJJJIIIIIIIJJJHHIJGIJIGBDHHGHIJIGE
@4718161/1
cggcagccaagaacttgctggatctcttggtcggaaaagtaacgcccgaa
+4718161/1
CCCFFFFFHHHHHJJJJJJJJJJJJJJJJJGHJJHIJJJGGIHGJJJJJH
@2714922/1
caatcagaccaacggaacgcccggagcggctgatatcaccaatcaggtgg
+2714922/1
CCCFFFFFHHHHHJJJJJIJJJJJIJJJJJJJIJJIIIIHGHHFBDD?DC
@2715205/1
caatcaggtggtgacatcgttcgatgacaaagtgatgggcaatcccattg
+2715205/1
CCCFFFFFHHHHHIJJJJJJJIJJJJJJJJJJDHIJJJJJIJIJJJIJJJ
@1696194/1
atgcactcggccggaccgattcagcccccaccaagggaagggggcggccc
+1696194/1
CCCFFFFFHHHHHJIJJJJJJJJJJJJJJJJJJIGIJHHHHFFDDDDDDD
@3702295/1
cccagtttagtggccaactcttcgtcactcgcaaatgtagaaggcagatt
+3702295/1
CCCFFFFFHHHHGIJJIJJJJJJJJJJJJJJJIJJJIHJJJJJJJIJJJG
@669497/1
aagaaaccgaagtatgtgcctcctccaaggaagaatagagctagattatg
+669497/1
BCCFFFFF6FHHFHJJIIJJJJJJJJJJJJJJIJJIIJJJJIJIJJJJJH
@1696501/1
atgcagaaccgattaagaaaggggcagacaacttcatgtacaaatacctc
+1696501/1
@@@FFFFFGFHHHJICHFGHIJIIJIJIJGGGIIJIJDEIIEIICHGIGI
@6257226/1
cttcgtcactcgcaaatgtagaaggcagattgttaccctccacgggtaaa
+6257226/1
CCCFFFFFHHHGHJJJJJGHJJJJJJJJJJJJJIJJJJIJJIJJJJGIHI
@672771/1
aagaaagctatacagtagtcaaatttgtatccattatcactttttgttgc
+672771/1
CCCFFFFFHHHHHJJGIJJJIJJJJJJJJJJJJJJIJJJJJJJJJJJJIJ
@7800426/1
gcgctttgtaaaatgccgttgcagacacatcaatattgagcatcattttc
+7800426/1
CCCFFFFFHHHHHJJJJJHIJJJJJJJJJJJJJJJJJIIJJJJJJJJJJJ
@2717674/1
caatcccattggctggctccaagagatgtgcatgtcccgcagatggccac
+2717674/1
CCCFFFFFHHHHHJJJJJJJJJIGIIIJEGHIGIHIIJJJJIJJJJJJJI
@2186490/1
caaaaagggaaataaacaaggatgtaagaactatggagga
+2186490/1
CCCFFFFFHHHHHJJJJJJJIIIJIIJJJJJJJJJJIJJJ
@2186491/1
caaaaagggaaataaacaaggatgtaagaactatggaggaatattacaat
+2186491/1
@?@DADDBBHHFDGEBF@FHDGGAAFCG@DHCG>@DBEC=;DDGHHFEAB
@2186492/1
caaaaagggaaataaacaaggatgtaagaactatggaggaatattacaat
+2186492/1
CCCFFFFFHHHHHJJJJJJJJJJJHIJJJJJJJJJJIIJJJIJIJJJJJI
@2187365/1
caaaaaggtgcccaacaacagcaaacgggtcgaaatgaacgtcaacaaca
+2187365/1
BCCFFFFFFHFHHJJJIJJJJJJJJJJJJFHIIJIJJIJFIFHIJJJJJI
@6259344/1
cttcgtgttccatttcatagaatggtggtggccatctgcgggacatgcac
+6259344/1
=@@DDBDAC:<C?GBB<DIDFD<CFEHBEBCGIBHC?D@<AF?DC<=FDE
@6259345/1
cttcgtgttccatttcatagaatggtggtggccatctgcgggacatgcac
+6259345/1
BCCFFFDDHHGHHIJJIJJIJJHJFHIJEHIIJJJJJJJIJJHGJIJJJG
@1698911/1
atgccctattgaaaaccttgtagtggattcctaatattttttagtgaacc
+1698911/1
CC@FFFFFHHHHHJJIJJJJIJJEHIDGHIIIJJIIJJJJIJIIGGIIIG
@2189228/1
caaaaagtgaacagctatcgatacacagtcatagatccaa
+2189228/1
@CCFFFFDHHGHFGIIJIIIJIIIGHIJHJJJJJIJJJJG
@2189229/1
caaaaagtgaacagctatcgatacacagtcatagatccaatcctataatt
+2189229/1
@@@DDDFDDHFHHJJJIJEIGGIIEGIJHGHIJJIJGGIGGIEHJJJJJJ
@2189230/1
caaaaagtgaacagctatcgatacacagtcatagatccaatcctataatt
+2189230/1
@@@FFDDAAFHHHFGGHFIJIBHHI9CFGHJJGIGHIIIJIGGIIGGIIG
@2189231/1
caaaaagtgaacagctatcgatacacagtcatagatccaatcctataatt
+2189231/1
B@CFFFFDFHHHHJJJJJJJJJJJJEHIHHHIIJIIIIIIIIIHIHJIIG
@2189232/1
caaaaagtgaacagctatcgatacacagtcatagatccaatcctataatt
+2189232/1
BCCFFFFDHHHHHJJJJJJJJIJJIJJJHIJIIIJJJJJJJJJJJIJIIG
@2189233/1
caaaaagtgaacagctatcgatacacagtcatagatccaatcctataatt
+2189233/1
CCCFFFFDFHHHHJJJJJJJJIJJIJJJIJJJJJJJJJJJJJJJJJJJJI
@2189234/1
caaaaagtgaacagctatcgatacacagtcatagatccaatcctataatt
+2189234/1
CCCFFFFDHHHGHJJJJJJJJJJJJJJJJJJJJJJJJJJJJJJJJJJJJI
@2189235/1
caaaaagtgaacagctatcgatacacagtcatagatccaatcctataatt
+2189235/1
CCCFFFFDHHHHHJJJJJJJIJJJJJJJIJJJJJJJJJJJJJJJJJJJJI
@2189236/1
caaaaagtgaacagctatcgatacacagtcatagatccaatcctataatt
+2189236/1
CCCFFFFDHHHHHJJJJJJJJJJIJJJJJJJJJJJJJJJJJIJJJJJJJI
@2189237/1
caaaaagtgaacagctatcgatacacagtcatagatccaatcctataatt
+2189237/1
CCCFFFFEHHHHHJJJJJJJJJJJJJJJJJJJJJIJJJJJJJJJIJJJJJ
@7804731/1
gcggaatttcaacacatgacaagcgatggtgaactgcctttcgtgtggta
+7804731/1
@<??D<DDFHHFDGII@<FHIIEG?GCGH:DH<DH<DGBGEI=GFHII=B
@7804732/1
gcggaatttcaacacatgacaagcgatggtgaactgcctttcgtgtggta
+7804732/1
CCCFFFFFHHHHHJJJJJJJJIIJJJJJIGIJIJJJJJJJJJJJJGIEFC
@2189450/1
caaaaagtgataatggatacaaatttgactactgtatagctttcttctct
+2189450/1
@@@DDFFBFHBHHCEEFHEHHIJIIIGIGJEDDE:CAFCGHGHIDHEBBB
@2189451/1
caaaaagtgataatggatacaaatttgactactgtatagctttcttctct
+2189451/1
B;@DFFFDHHHHHJJJJJIHJJJJJJJIJJJJJJIJJJJJJJJJJJJJJJ
@2189452/1
caaaaagtgataatggatacaaatttgactactgtatagctttcttctct
+2189452/1
BCCFFFFBFHHHHJJJJJJJJJJJJJJJJJJJJJIIJJJJJJJJJJJIJJ
@2189453/1
caaaaagtgataatggatacaaatttgactactgtatagctttcttctct
+2189453/1
BCCFFFFDHFHGHJIJJIGIIJIJJJJIJJIJJJFGIIJIJJIGIJJJJI
@2718832/1
caatccttcgaggtaaccgacgtggacatcgaagaaaaaacattgaccaa
+2718832/1
CCCFFFFFGHGHGCGHIJ6FHIAHIJJJIJJIJJJJJJIJJJJJJJIJHH
@2718833/1
caatccttcgaggtaacctacgtggacatcgaagaaaaaaacattgacca
+2718833/1
CCCFFFFFHHHHHGHIJJJJJJHIJJJJJJJJJJJJJJJJJJJJJJJJJJ
@6815170/1
ctttttggtcatgattttgaggtactcgagggcatgatgagcagccgagc
+6815170/1
@@@DDDDDDFHFDHIGHIIIG@39C?EFEGBHGFCFGCHGE@D?FFGIII
@6815171/1
ctttttggtcatgattttgaggtactcgagggcatgatgagcagccgagc
+6815171/1
BBBDDDFFFHHHHHIJJJJIJJCGIIJJJJJJJJJJJJJJJJJJIJJJJJ
@6815172/1
ctttttggtcatgattttgaggtactcgagggcatgatgagcagccgagc
+6815172/1
BCCFFFFFDFFHHHIJJJJJJJFHIIJJJIIJJJJJJJJJIJIIJJJIJG
@6815173/1
ctttttggtcatgattttgaggtactcgagggcatgatgagcagccgagc
+6815173/1
CCCFFFFFFHHGHHJJJJJJJJCFHIJJIJGIJJJJIJJJJJJJJJJJJJ
@6815174/1
ctttttggtcatgattttgaggtactcgagggcatgatgagcagccgagc
+6815174/1
CCCFFFFFHHHHHJJJJJJHJJFHHIJJJJJJJJJJJJJJJJJJJJJIJH
@4726401/1
cggccactggcaaagtggatagctgcaccaggcattggtggcgattggtc
+4726401/1
CCCFFDDFHHHFFJJEHHGDHHEEGBGIJJJGIACGIHBFGIB@FECHH@
@4726402/1
cggccactggcaaagtggatagctgcaccaggcattggtggcgattggtc
+4726402/1
CCCFFFFFHHHHHJJGHIJJJJJJJJJJJJJJJJJJJJFGIIIFGHIJFH
@2720544/1
caatcgtgtgcgctgataggaggccaccaagaccagatgacttacggaac
+2720544/1
@@@DDDDDFBHFHHH@DHIF>ADGC;FBDBFGIIEGGIIIIIGGHCFFFG
@6818010/1
ctttttgttgccgtgtgcccttgagaaatttgctgcctcaaaaacgtatg
+6818010/1
CCCFFFFDHHHHHHIIJJJIJJJIJIJJJIJIJJJJJJJJJJJJJJBFIG
@6818011/1
ctttttgttgccgtgtgcccttgagaaatttgctgcctcaaaaacgtatg
+6818011/1
CCCFFFFFHHHHHFHGHIJJJIJJJJJJJIJJJIGJJJJIJJJJJIGIJI
@6818012/1
ctttttgttgccgtgtgcccttgagaaatttgctgcctcaaaaacgtatg
+6818012/1
CCCFFFFFHHHHHGHDHIJJJJIIJJJJJJJJIJIJJIJIJJJIIJHHJI
@6818013/1
ctttttgttgccgtgtgcccttgagaaatttgctgcctcaaaaacgtatg
+6818013/1
CCCFFFFFHHHHHIIHJJJJJJJIJJJJJJJJJJJJJJJJJJJJJJJJJJ
@6818014/1
ctttttgttgccgtgtgcccttgagaaatttgctgcctcaaaaacgtatg
+6818014/1
CCCFFFFFHHHHHJJIJJJIJJJJJJJJJJJJJJJJJJJJJJJJJJHIJJ
@6818015/1
ctttttgttgccgtgtgcccttgagaaatttgctgcctcaaaaacgtatg
+6818015/1
CCCFFFFFHHHHHJJJJJJJJJJJJJJJJJJJJJJJJJJJJJJJJJJJJJ
@6820113/1
cttttttagagatggagtatcggatggacaatttgaacaagttacaagtg
+6820113/1
CCCFFFFFHHHHFHIIJFHIJJJIIIJIJJIIIJJGJIJIJDHIGIJF=C
@6820114/1
cttttttagagatggagtatcggatggacaatttgaacaagttacaagtg
+6820114/1
CCCFFFFFHHHHHJJJJFHIJJJGIJJGIIIIJJEHIGHIHBHGGIJG8E
@6820164/1
cttttttagcagctttaccattcgtcttatcgatgcattgaaacgcaaac
+6820164/1
@@@DDDDD;B:DDFFF<FHEHCFHFIIIFIEFIIIDGIIIFEIIIFEIFC
@6820165/1
cttttttagcagctttaccattcgtcttatcgatgcattgaaacgcaaac
+6820165/1
CCCBDFFFHHHHHJJJJJJJJJJJHIJJJJJJIJJJJJJJJJJJJJJJJJ
@6820166/1
cttttttagcagctttaccattcgtcttatcgatgcattgaaacgcaaac
+6820166/1
CCCFFFFFHHHHHJJIJJJJJJJJHIJIJJJIIJJJJJJJJJJIJJJIJJ
@141983/1
aaaaatgtcaaaattttgcaaattatgtggcattttgacatttatgtgac
+141983/1
CCCFFFFFGHHHHJJJJJJJJJJJIIJJJJJJJJJJJJJIJJJIJGFIJI
@141984/1
aaaaatgtcaaaattttgcaaattatgtggcattttgacatttatgtgac
+141984/1
CCCFFFFFHHHHHJJJFGIIIIGIGAJFFHIJIIJJJIJGIJJIJJHIII
@141985/1
aaaaatgtcaaaattttgcaaattatgtggcattttgacatttatgtgac
+141985/1
CCCFFFFFHHHHHJJJJJJJJJJJJJJJJJJJJJJJJJJJJJJJJJIIJJ
@678630/1
aagaaatggcctccatgccgagcaagactcccgtcagcgtcctccaggag
+678630/1
CCCFFFFFHHHHHJJJJJJJJJJJJJJJJJJJJGJJJHIFHHIGHIIJJJ
@6265360/1
cttctacacaatctgcaatgcttttatcagggatactatg
+6265360/1
CCCFFFFFHGHHHJIJJJJJJIJJJJJJJJJJJJJJJJJG
@6265361/1
cttctacacaatctgcaatgcttttatcagggatactatgctgtgtaact
+6265361/1
CCCFFFFFHHHHHJJJJJJJJJJJJJJJJJJJIJJJJIJJJJJJJIJJJJ
@6822896/1
cttttttccgaaaaaatatcgcaatagctcaaaagggaacaatttttatc
+6822896/1
CCCFFFFFHHHHHJJJJJJJJJJJJJIJJJJJJJJJJJIJIIJJJJJJJJ
@2722952/1
caatcttccgctaccgcgtgttccttaacaacgatctggtggccaccgga
+2722952/1
CCCFFFFFHHHHHJJJJJHIGIJJJJJJJJJJJGJJJJJHIJIJIJJJJG
@6823405/1
cttttttcgggtttggaaaaatttcaaattgttcaggtaaaatcttgctt
+6823405/1
BCCFFFFFHHHHFIIJJJJJJJJJJIJJJJJJJIIJJHIJJJGIJJIJJG
@6823406/1
cttttttcgggtttggaaaaatttcaaattgttcaggtaaaatcttgctt
+6823406/1
CCCFFFFFGGHCFEGIIGIJJIJIIJIJJJIDGEGHIIIGIGEHIJJGHH
@6823407/1
cttttttcgggtttggaaaaatttcaaattgttcaggtaaaatcttgctt
+6823407/1
CCCFFFFFHGGHHIJJJJJJJJJJIJIJJJIJJJJJJHGIJJJJJJIJJI
@6823408/1
cttttttcgggtttggaaaaatttcaaattgttcaggtaaaatcttgctt
+6823408/1
CCCFFFFFHGHFHJJJIJJJJJJJJCHIJJJIIJJJJHIIJJJJJJJIJJ
@6823409/1
cttttttcgggtttggaaaaatttcaaattgttcaggtaaaatcttgctt
+6823409/1
CCCFFFFFHGHFHJJJJJJJJJJJJJIJJJIIIJJJJHIIJJJJJJIIJJ
@6823410/1
cttttttcgggtttggaaaaatttcaaattgttcaggtaaaatcttgctt
+6823410/1
CCCFFFFFHHHFFIJJJJJJJJJJJIJJJJJJJJJJJHIHJJJIJJJJJJ
@6823411/1
cttttttcgggtttggaaaaatttcaaattgttcaggtaaaatcttgctt
+6823411/1
CCCFFFFFHHHFHIJJJJJJJIJJJJJJJJJGIIJJJHIIJJJJJJIJJI
@6823412/1
cttttttcgggtttggaaaaatttcaaattgttcaggtaaaatcttgctt
+6823412/1
CCCFFFFFHHHHHJIJJJJJJJJJJJJJJJJJIJJJJHIJJJJJJJJJIG
@6823413/1
cttttttcgggtttggaaaaatttcaaattgttcaggtaaaatcttgctt
+6823413/1
CCCFFFFFHHHHHJJJIJJJJJJJJJJJJJJJJJJJJHJJJJJJJJJJJJ
@6823414/1
cttttttcgggtttggaaaaatttcaaattgttcaggtaaaatcttgctt
+6823414/1
CCCFFFFFHHHHHJJJJJJJJJJJJJJJJJJIIJJJJHIJJJJJJJJJJI
@6823415/1
cttttttcgggtttggaaaaatttcaaattgttcaggtaaaatcttgctt
+6823415/1
CCCFFFFFHHHHHJJJJJJJJJJJJJJJJJJIJJJJJIJJJJJJJJJJJJ
@6266397/1
cttctacatttgcgagtgacgaagagttggccactaaactgggcagctcg
+6266397/1
CCCFFFFFHHHHGJHGFHHIIIIIGJIIJJJJJJJJJGJGHJJGJIJJJJ
@2723435/1
caatcttcttttccggaaaatgctcgaaaactcaattggcgcacattcag
+2723435/1
CCCFFFFFHHHHHJJJJJJJJJJJJJIJJJJJJIJJJGJJJJJJJJJJJI
@6267839/1
cttctacttaccacttagcagaacccgataaagcgttaccagcgcttgag
+6267839/1
CCCFFFFFHHHHHJJJJJJJIJJJJJJIJJJIGIJJJIJEEHCHIJJGCH
@2194217/1
caaaaatagtaaaaagtcgaagtctttcgagacatactcttcggagaat
+2194217/1
?@@DDDD?:2222<:<<ACCD=F>CHBBFGA3DD>??DGIIIB@D?78C
@2194218/1
caaaaatagtaaaaagtcgaagtctttcgagacatactcttcggagaatc
+2194218/1
CCCFFFFFHHHHHJJJHIJJJJHIGJJJJJJJJIJJJJJJJJJJGIIJJJ
@682824/1
aagaaccacaaaatgtgacatataaaggtgaatatataactgacatgttt
+682824/1
CCCFFFFFHHHHGJJIIJJJJJJJJJJJFHIJJJJJJJHGHHIJJJJIJJ
@145545/1
aaaaattacattcagtatcgatagataatattgatgattataattaataa
+145545/1
CCCFFFFFHHHHHJJHJJJJJJJJJJJJJJJJJJJJJJJJJJGJJJJJJJ
@4730851/1
cggcccccatcccaacagaaggggtaaccgcaaggggcacggaccacttc
+4730851/1
CCCFFFFFHHHHHJJJJJJJJJJJDGIJJJJJJJJJJIJJJJHHFFFEEE
@1707895/1
atggacatcaagaaatacttcacatctgttaaaggcaaatatgatgtaat
+1707895/1
CCCFFFFFHHHHHJJJJJJJJIJJJJJJJJJJJJJJJJJJIJJJJJIIJJ
@6268515/1
cttctagcagctttaatgcattgtatgcagcatcatgtttactaatctgc
+6268515/1
CCCFFFFFHHHHHJJJIEFEHIDCFHHEGIIGJJJJIJIJGHGGHGHIJG
@6268516/1
cttctagcagctttaatgcattgtatgcagcatcatgtttactaatctgc
+6268516/1
CCCFFFFFHHHHHJJJJJJJJJJHGIJJJJJJJJJJJIIJJJJJJJJIJI
@6269136/1
cttctagtctatctggctgtaattctgaacttaatagacctgttgttaaa
+6269136/1
@CCFDDFDFHHHHIIDHIJIIJJJIJDIBHGIAFIEFHIGIJHIGIJIJI
@684875/1
aagaactgaacgaagttgaagtccttggcgttgaagctgagagtctgcaa
+684875/1
CCCFFFFFHGGHGJJJJJJJJFHJJJJJJJJIHIIIJIJGGJJFHIJGII
@684876/1
aagaactgaacgaagttgaagtccttggcgttgaagctgagagtctgcaa
+684876/1
CCCFFFFFHHHHHJJIJJJJJHIJJJJJJJIJJJJJJJJJJJJHHJJJJJ
@4264105/1
cgacagataccacaaatacctaaaccttcccactaaagttaaccagacaa
+4264105/1
CCCFFFFFHHHHHJJJJJJJJJJJJIJJJJJJJJJJJJIIJJJJJJJJJJ
@7812149/1
gcggcccccatcccaacagaaggggtaaccgcaaggggcaaggaccactt
+7812149/1
CCCFFFFFHHHHHJJJJJIJJJIJJ@GHIJJIJJIJJJIG7@EFFHFFFF
@7812150/1
gcggcccccatcccaacagaaggggtaaccgcaaggggcacggaccactt
+7812150/1
CCCFFFFFHHHHHJJJJJJJJJJJJBGHJIJJJJJJJJJJJHHFFDDDEE
@7813487/1
gcggctcacaagatgtggcaatccttgcag
+7813487/1
@@@=?A@BFFDFFIIEB<3AGI@AA99C99
@7813488/1
gcggctcacaagatgtggcaatccttgcaggatttacccgtggagggtaa
+7813488/1
CCCFFFFFHHHHHJJHIJIIIJJJJJJIJJJJJJJJJJJJDHIFIJJ<EF
@3217263/1
caggaattcaactacggcgtcaccaaggaattccagacgttcgttgtggg
+3217263/1
CBCFFFFFHHHHHJJJJJJIIJJIIIJJJJJJJJJJJJIIJJJHIIGIIJ
@3217264/1
caggaattcaactacggcgtcaccaaggaattccagacgttcgttgtggg
+3217264/1
CCCFFFFFHHHHHJJJJJJIJJJJJJJJJJJJJJJJIJJIIJJFHIFHII
@4265748/1
cgacaggaattcaactacggcgtcaccaaggaattccagacgttcgttgt
+4265748/1
CCCFFFFFHHHHHJJJJJJIJJHIIJJJJJJJJJJJJJJJJJIJJJJJJG
@1710292/1
atggatacaaatttgactactgtatagctttcttctcttggtgaacacat
+1710292/1
CCCFFFFFHHGHHJIJJJJJJJIIGGJIJJJJJJJJIJJJIFHGIIJJJH
@6828549/1
cttttttgttgtgctagtcgcaacagttttgacagaacctatgccacatt
+6828549/1
CCCFFFFFHHHHHGEHEFGIIGGGGGGGIIEIIIJJJJJJIJJJIIIJIH
@6828550/1
cttttttgttgtgctagtcgcaacagttttgacagaacctatgccacatt
+6828550/1
CCCFFFFFHHHHHJJJJJIJIJJJJJIIJJJJJJJJJJJJJJJJJJJJJI
@149129/1
aaaaattccgtcggcaagaagttggccgatttgcagactctcagcttcaa
+149129/1
@CCFFFFFHHHHHIJEIJJIJIIJJFJJIJJJJJJJIJJIJJJJJJJJJI
@149130/1
aaaaattccgtcggcaagaagttggccgatttgcagactctcagcttcaa
+149130/1
CCCFFFFFHHHHHJJJJJJJJJJJJJJJJJJJJJJJJJJJJJJJJJJIJI
@7813837/1
gcggctgatatcaccaatcaggtggtgacatcgttcgatgacaaagtgat
+7813837/1
@@@D=DDDDDHFHEGIIB>F@ACFHGGHI>@?FGHHII@?GFBGHIHA??
@7813838/1
gcggctgatatcaccaatcaggtggtgacatcgttcgatgacaaagtgat
+7813838/1
CCCFFFFFHHHHHJJJJIJIJJEHJFHHJJJJJJJIJJIJJIJJJJFHH@
@6272565/1
cttctattgtacacaattcaataggtacaagtataggattatccgatcta
+6272565/1
CCCFFFFFHHHHHJJJJJJJJJJJJHGJJJIHIIJJJJJJJJJJJIJJJI
@7815753/1
gcgggacatgcacatctcttggagccagccaatgggattgcccatcactt
+7815753/1
@CCFFFFFGFHHFGJIIEGIIGEIDGHIDIEHBCFIIHGIFGIIGEHIGG
@7815754/1
gcgggacatgcacatctcttggagccagccaatgggattgcccatcactt
+7815754/1
C@CFFFFFHHHHHJJJJJJJJGJIJJJJJJJJIJJJJJIIIIJJJJJJJJ
@7815755/1
gcgggacatgcacatctcttggagccagccaatgggattgcccatcactt
+7815755/1
CCCFFFFFHHHHHJJJJJJJJJIIJIJJJJJJJJJJJJJJJJJJJJJJJJ
@7816956/1
gcgggatcttctatatctactaggcgatggagacctatattttctttccc
+7816956/1
CCCFFFFFHHHHHJJJJJJJJJJJJJJJJJGIGIIJJJJJJJJJJJJJJI
@691181/1
aagaagttggccgatttgcagactctcagcttcaacgccaagg
+691181/1
@@@DDDDDFDDFHIGHG@HBFD??G>FB?AHIAHIH0???DGC
@3718244/1
ccccaccaagggaagggggcggccc
+3718244/1
@CCFFFFFGHGHHJJJJI8HIIHFF
@1713168/1
atggcattcatgcagaaccgattaagaaaggggcagacaacttcatgtac
+1713168/1
CCCFFFFFHHHHHJJIJJJJJJJJJJIJJJJJIJJJJJJJJJJJJJJIJG
@1713169/1
atggcattcatgcagaaccgattaagaaaggggcagacaacttcatgtac
+1713169/1
CCCFFFFFHHHHHJJJJJJJIJJJJJIJJJJJJIJJIJJJJIJJJJIIJI
@1713170/1
atggcattcatgcagaaccgattaagaaaggggcagacaacttcatgtac
+1713170/1
CCCFFFFFHHHHHJJJJJJJIJJJJJJJJJJJJJJJJJJJJJJJJJJHIG
@4270726/1
cgacatggagtcccaaaacatgaccatgatgcactcggccggaccgattc
+4270726/1
CCCFFFFFHHHHHJJJJJJJJJJJJJJJJJJIJJJJJJJJJJIJJJIGHF
@1714234/1
atggcggctcacaagatgtggcaatccttgcaggatttacccgtggaggg
+1714234/1
@C@FFFFFHHHGHJJJIG@GIGHIGIJGIIIJIIJIGHIJJJGFHI5CHH
@6835956/1
gaaaaaaacattgaccaatcgccaccaatgcttggtgcagctatccactt
+6835956/1
CCCFFFFFHHHHGJJJJJJJHIJIJJJJJJJJJIJHHJJJJJJJJJJJJJ
@2733766/1
caatgcttggtgcagctatccactttgccagtggccgtctgctacggaac
+2733766/1
BCCFFFFFHHHHHJJJJJJJJJJJJJJJJJJIJJJJJHIGJIIJJJJJJJ
@6837419/1
gaaaaaacaagagaacttggcagctttggaaacaaaagtaacagaaaaat
+6837419/1
CCCFFFFFHHHHHJJJJJJJJJJIJJJIIIJJJJJJJJHIJJJJJJJJJJ
@4273224/1
cgacatttgacgtacggttcaagtagctgaagtaaaagtgtgctccattg
+4273224/1
CCBFFFFFHHHHHIJJJGIJJJJIIJIJJJJJJHJJJIFHGHIJIJJJJJ
@5808968/1
ctggacaacaaggaaagttattgccggttcataaccttctctttggactc
+5808968/1
CCCFFFFFHHHHHJJJJJJJJJJJIJJHIJJJJJJJJJJJJJJJJJJJJJ
@5264544/1
ctcagatgccgacactatgggtcggatcttcagctagatcggataatcct
+5264544/1
CCCFFFFFHHHHHJJJJJJJJHIJJHJJJJJIJJJJJIIIJJIJJJIIII
@2735591/1
caatgggattgcccatcactttgtcatcgaacgatgtcaccacctgattg
+2735591/1
CCCFFFFFHHHHHJJJJJJJJIJJIJJIJJJJJJJJJJIJJJJJJJFHII
@6840530/1
gaaaaaaggaaaaggaaagaagcaagaggaaggatcgcaagcttcttcca
+6840530/1
CCCFFFFFHHHHHJJJJJ<FHHIIJIJJJJJJJJJJJJJJJJJJJJJJJI
@157325/1
aaaaattgttcccttttgagctattgcgatattttttcggaaaaaagtga
+157325/1
CCCFFFFFHHHHHJJJJJJJJJJJJJJJJJJJJJJJJJJJJJJJJJJGGG
@157735/1
aaaaatttaaacacattgcattattgatttcgaggaaataatacgaactt
+157735/1
@@@D7DDDFHHHFI9C@@HH@FIB@F?BH<A;A?EHGII@>GGGF1DAHI
@157736/1
aaaaatttaaacacattgcattattgatttcgaggaaataatacgaactt
+157736/1
CCCFFFFFHHGHHJJJGJJIIIHJJJJJJJJIIJIFHIIJJJJJIJGIII
@157737/1
aaaaatttaaacacattgcattattgatttcgaggaaataatacgaactt
+157737/1
CCCFFFFFHHHHHJJJJJIJJJJJJJGJIJIJJJJJJJJJJJJJIJJJJJ
@157738/1
aaaaatttaaacacattgcattattgatttcgaggaaataatacgaactt
+157738/1
CCCFFFFFHHHHHJJJJJJJJJIJIIIJJJJJJJJIJJCHIIIIJGHHII
@157739/1
aaaaatttaaacacattgcattattgatttcgaggaaataatacgaactt
+157739/1
CCCFFFFFHHHHHJJJJJJJJJIJJJJJJJJJGIJGJIJJJJJJJIJJJJ
@157740/1
aaaaatttaaacacattgcattattgatttcgaggaaataatacgaactt
+157740/1
CCCFFFFFHHHHHJJJJJJJJJJJJJJJJJJJJJJIJJJJJJJJJJJJJJ
@2738607/1
caatgtcgtcgtttgacatatcgttgtcatcccacaaggtacaatacttt
+2738607/1
CCCFFFFFHHGHHJJJJJJJJJJJJJJJJJJJJJJJJJJHIJJJJJJJJI
@6841226/1
gaaaaaagtttatttatcatacacaggtaaacagttgtacagtagagga
+6841226/1
@@@DDDDD<C?FFDHGCHEIGGEE@HG:?EE@?9:??1?GIBFGEG@;G
@2215935/1
caaaaattgtattattaactagagctgatctcaaatccgtcaaagcacca
+2215935/1
CCCFFFFFHFHHHJJJJJJIJJIJJJJJJJJJJJJJJJJIJIJJJJJJJI
@2215936/1
caaaaattgtattattaactagagctgatctcaaatccgtcaaagcacca
+2215936/1
CCCFFFFFHHHHHJJJJJJJJJJJJJJJJJJJJJJJJJJIJJJJJJJJJI
@2216550/1
caaaaatttaaacacattgcattattgatttcgaggaaataatacgaact
+2216550/1
@@CFFFFFHGHHHJIIJIJDGIGIIIJJJJJJJJIJGJIJJJIJIIJIJJ
@2216551/1
caaaaatttaaacacattgcattattgatttcgaggaaataatacgaact
+2216551/1
CCCFFFFFGGHGFHIJIIIJJJIJJIIJJJJIJIIJJIIJJIJIIIBGHH
@2216552/1
caaaaatttaaacacattgcattattgatttcgaggaaataatacgaact
+2216552/1
CCCFFFFFHHGHHJJJJJJJJJJJJJJJJJJJJJJJIJJJJJJJJJJJII
@2216553/1
caaaaatttaaacacattgcattattgatttcgaggaaataatacgaact
+2216553/1
CCCFFFFFHHHHHJIJJJJJJJJJJJJJJJJJJIJJJJJJJJJJJJIIIJ
@2216554/1
caaaaatttaaacacattgcattattgatttcgaggaaataatacgaact
+2216554/1
CCCFFFFFHHHHHJJJJJJIJJJJIIJJJJJJJJJJJJJJJJJJJJJJJJ
@2216555/1
caaaaatttaaacacattgcattattgatttcgaggaaataatacgaact
+2216555/1
CCCFFFFFHHHHHJJJJJJJJJJJJJJJJJJJJHIJHIJJJJJJJJJJJJ
@2216556/1
caaaaatttaaacacattgcattattgatttcgaggaaataatacgaact
+2216556/1
CCCFFFFFHHHHHJJJJJJJJJJJJJJJJJJJJIJIJJJJJJJJJJIJJJ
@5268827/1
ctcagcaactcctggaggacgctgacgggagtcttgctcggcatggaggc
+5268827/1
@1?DDEFFHDHHHIIIGIGHEHDDGGGGHFH6DBBFHHIIIIIEC@EGHH
@5268828/1
ctcagcaactcctggaggacgctgacgggagtcttgctcggcatggaggc
+5268828/1
CCCFFFFFHHHHHJJIJJJJIJJJJJJJJIJFHIJJIJJJIIJJJJIJHH
@6285273/1
cttctcttggtgaacacatactttattcgtcatcgctccccacgagcgtt
+6285273/1
CCCFFFFFHHFHHJIJIJJJJJJJJJJJJHIIIIJJJJJJJJJJFHIJHH
@6285588/1
cttctctttgacattgcttgtggtcacttttcgcgcaaaggtaaaatcgt
+6285588/1
CCCFFFFFHGHHHJJJJJIJIJJIJGJJJJIIJIJJJJJJJDGIIIJIJJ
@6285589/1
cttctctttgacattgcttgtggtcacttttcgcgcaaaggtaaaatcgt
+6285589/1
CCCFFFFFHHHHGJJIJJJJIIJHIIJJJJJIJJJJJJJJJFHIJJJIJJ
@6285617/1
cttctctttggactctcttgcatgctgctcgaatagctcgtacttcggca
+6285617/1
CCCFFFFFHHHHHJJJJJJIJJJIJJJJJJJJJJJJIIJJIIJJJIIJJG
@5270950/1
ctcagccgagctgcccagtttagtggccaactcttcgtcactcgcaaatg
+5270950/1
CCCFFFFFHHHHHJJJJJJJJJJHIIJJJJJJJJJJJGIJJJJDIIJJJJ
@703368/1
aagacgccaaacattcggcagccaagaacttgctggatctcttggtcgga
+703368/1
CCCFFFFFHFHFHHIIGFIGGGIIIGIJJJFGIJIJIJGIJJJIIGHIJI
@2741287/1
caatgttttttcttcgatgtccacgtaggttacctcgaaggattgttcgc
+2741287/1
CCCFFFFFHGHHHJIJJJJJJJIIJHIIJGIJJJJJJJJJJHIJJJIIII
@2741288/1
caatgttttttcttcgatgtccacgtaggttacctcgaaggattgttcgc
+2741288/1
CCCFFFFFHHHHHJJJJJJIJJIIJHJJJHJJJJJIJJJJJIJJJJIJJF
@3230760/1
caggatttacccgtggagggtaacaatctgccttctacatttgcgagtga
+3230760/1
CCCFFFFFHHHHHHIJIJJJCGHIJJJJJJJJJJJJJJJJJJIJJGIFHI
@162668/1
aaaaatttatagttttttgcatttttattcggcttattgtaatattcctc
+162668/1
CCCFFFFFHHHHHJJJJJJJIJJJJJJJJJJJJJJJJJJIIJJJJJJJJJ
@162669/1
aaaaatttatagttttttgcatttttattcggcttattgtgatattcctc
+162669/1
CCCFFFFFHHHHHJJJJJJJJJJJJJJJJJJJJJJIJJJF?BFHIJJJJJ
@3728445/1
ccccttgcggttaccccttctgttgggatgggggccgcccccttcccttg
+3728445/1
@@@FDDFFDDFHHGGGGIICAEFHCD@GIB=BDDAHBGIHBBCEECC;@C
@704202/1
aagacgttagagaggttcactaaaaaatattaggaatccactacaaggtt
+704202/1
CCCFFFDFHHHHHJJHIJGJJJJJJJJIJJJJJJJJJJJJJJJJJJJJ?F
@704203/1
aagacgttagagaggttcactaaaaaatattaggaatccactacaaggtt
+704203/1
CCCFFFFFHHHHHJJGHIJJJJJJJJJJJJJJJJJJJJJJJJJJJJJJBF
@705193/1
aagactgctaaacgttaaattttaaaagcctcttaaatttaactgaaata
+705193/1
CCCFFFFFHHHHHJIJJJJJJJJJJJJIIJJJJJJJIJJJJJJJJJJJJI
@705949/1
aagacttcgactttttactatttttgtatgcacaaaattcgttctacata
+705949/1
CC@DFFFFHHHHHIJJJJJJJJJJIJHIJJJJJJJJJJJJJJJJJJJJIC
@705950/1
aagacttcgactttttactatttttgtatgcacaaaattcgttctacata
+705950/1
CCCFFFFFHHHGHJJJJJJJJJJJJJIJJJJJJJJJJJJJJIJJJIJJJJ
@705951/1
aagacttcgactttttactatttttgtatgcacaaaattcgttctacata
+705951/1
CCCFFFFFHHHHHJJJJJJJJJJJJJGIJJJJJJJJJJJJJJJJJIJJJI
@6290117/1
cttctgggcttttcctgcttttttagcagctttaccattcgtcttatcga
+6290117/1
CCCFFFFFFGHHHGGJJFIIIJIJGIGIGGIJJIJJJJJJJJGGIGIGIH
@2220590/1
caaaacatgaccatgatgcactcggccggaccgattcagcccccaccaag
+2220590/1
@C@FDDFFHHHHHIJIGFGGEGIGCHGIJIJID@AG@@FGIJJHHHFEFC
@1726015/1
atgtcaaacagaatctagccaaacacacatagtacctctccacaaaaagg
+1726015/1
CCCDFFFFHHHHHJJJIJJJJJJJJIIIJJJJIJCIJJJJJGJIJIJIJJ
@6847718/1
gaaaaaccgaattctcgtacagtgggatggttgttaaaattagcccgtgt
+6847718/1
CCCFFFFFHHHHHJJJJJJJIJGIIJHIJJIIJJJIJJJJJIGIIJIHGI
@706647/1
aagactttgactttttactatttttgtatgcacaaaattcgttctacata
+706647/1
@CCDFFFFHHHHHJJJIIJJJJIIJDFHHIIJIJJJJJJJJJJJJJJJJF
@706648/1
aagactttgactttttactatttttgtatgcacaaaattcgttctacata
+706648/1
CCCFFFFFHHHHHJJJJJJJJJJJJJHIJJJJJJJJJJJIJJJJJJJJJI
@6849878/1
gaaaaacgtatgttgtttacttcatttgaatctatggaagcccgtattat
+6849878/1
CCCFFFFFHHHHHJJJJJJJJJJJJJJJJJJJJJJJJJJJJJJJGGIJJI
@707267/1
aagagaagaaagctatacagtaatcaaatttgtatccattatcacttttt
+707267/1
CCCFFFFFHHHHHJJJJJJJHIJJJJJJJJJJIJJIJJJJJJJJJJJJJJ
@3729552/1
cccgaacaagccaatcagaccaacggaacgcccggagcggctgatatcac
+3729552/1
@@CFFFFFHHHHHJJJJJJJJIJJJJJJJJIJJJJIJJJHHFDEEEEEDD
@3729553/1
cccgaacaagccaatcagaccaacggaacgcccggagcggctgatatcac
+3729553/1
CCCFFFFFGFHHHIJJJIJJJJIIIIJJIIJJJJJJJIJHHFD@ACDCAC
@5275075/1
ctcagcttcaacgccaaggacttcaactttgttcagttcttgcagg
+5275075/1
@??DDDBDFAHB8CGI@GFFFGHHGIIIIGIDDHII??FBHGIGGI
@5275076/1
ctcagcttcaacgccaaggacttcaactttgttcagttcttgcagg
+5275076/1
CC<DFFFFHHHHFGJJJJJJJJJJJJJJJJJHJJJJIJJJJJJJJJ
@5275077/1
ctcagcttcaacgccaaggacttcaactttgttcagttcttgcagg
+5275077/1
CCCFFFFFHHHHDHIJJJJJJJJJJJJJJJIGIJJJIIJJJIJJJI
@5275078/1
ctcagcttcaacgccaaggacttcaactttgttcagttcttgcagg
+5275078/1
CCCFFFFFHHHHFHIJJIJJJJJJJJJJJJJJJJJJIIJJJJJJJJ
@5275079/1
ctcagcttcaacgccaaggacttcaactttgttcagttcttgcagg
+5275079/1
CCCFFFFFHHHHFIJJJJJJJJJJJJJJJJJJJJJJHIIIIJJJII
@5275080/1
ctcagcttcaacgccaaggacttcaactttgttcagttcttgcagg
+5275080/1
CCCFFFFFHHHHHIIIIJJIJJJJJJJJJJJFHIGIGGJJJJJIJJ
@5275081/1
ctcagcttcaacgccaaggacttcaactttgttcagttcttgcagg
+5275081/1
CCCFFFFFHHHHHIJJJJJIIIJJJJJJJJJJJJJJGIJJJJJJII
@4286803/1
cgacgaatgatgtgataaatatacctgcacacacgcatttttaaatttaa
+4286803/1
CCCFFFFFHHHHFIJJJJJJJJJJJJJJJJJJJJJJJJJJIJJJJJJJJJ
@4749072/1
cggctcacaagatgtggcaatccttgcaggatttacccgtggagggtaac
+4749072/1
@@@=D?DDHDDF<CCB>?EHGGGHIIEEF>DGEF>CGG<:?@=;DBBBF<
@4749073/1
cggctcacaagatgtggcaatccttgcaggatttacccgtggagggtaac
+4749073/1
CCCFFFFFHHGGFIFEHHEHJJJJGJJJJJJJIJJIJJIFGIBFHICHHG
@4749074/1
cggctcacaagatgtggcaatccttgcaggatttacccgtggagggtaac
+4749074/1
CCCFFFFFHHHHHJHIIIIJIJJJJIJJJJJJJJJJJJJGIJHIJJBGGG
@4749075/1
cggctcacaagatgtggcaatccttgcaggatttacccgtggagggtaac
+4749075/1
CCCFFFFFHHHHHJIJIJJJJJJJJJJJJJJJJJJJJJJHIJIJJI<FHE
@4749076/1
cggctcacaagatgtggcaatccttgcaggatttacccgtggagggtaac
+4749076/1
CCCFFFFFHHHHHJIJJJIJJJJJJJJJJJJJJJJJJJJGIJGJII7CHG
@4749196/1
cggctcagcaactcctggaggacgctgacgggag
+4749196/1
@<@DBDBDDFAD?ED@EFIC;AF181:DGAD>GF
@4749197/1
cggctcagcaactcctggaggacgctgacgggagtcttgctcggcatgga
+4749197/1
CC@FFFFFHHHHHJJJJJIJJCIIJGIIIJJJIJGHIIJJJJJIJJJHGC
@4749198/1
cggctcagcaactcctggaggacgctgacgggagtcttgctcggcatgga
+4749198/1
CCCFFFFFHHHHHJJJJJJJJJJGIIJIIJIJGGDFHJJJJJJJGJIHH>
@4287006/1
cgacgacaaagattacatcatatttgcctttaacagatgtgaagtatttc
+4287006/1
CCCFFFFFHHHHHJJJJJJJJJJJJJJJJJJJJJJJJJJIIJJJGHIJJG
@2228207/1
caaaactatagagaaaccagaattacaggaaatggataattataggattg
+2228207/1
CCCFFFFFHHHHHJJJJJIJJJJJJJJJJJJJJJJEIJJJJJJJJJJJJJ
@2228792/1
caaaactcatgatacttttcaaattttcttttaaatttcatattctcata
+2228792/1
CCCFFFFFHHHGHJIIIJJIHIJJJJJJJJJJIHDHGIJIJIIIIJIJJJ
@2229065/1
caaaactccgaaggaagccaagggctcggctgctcatcatgccctcgagt
+2229065/1
CCCFFFFFHGHHHIJIJIJJJJJIJJJJJJJIIIJIJFIEHGIJGGGGI=
@2229321/1
caaaactcgtgatacttttcaaattttcttttaaatttcatattctcata
+2229321/1
BBCFFFFF2<DHHJJJJJJJJJJJJJJJJJJJJJJJJJJJJJJJJJJJJJ
@1735410/1
attaaaacaagttccagatcctcgaactgttcctttagagttactagagg
+1735410/1
CCCFFFFFHHHHHJJJJJIIJJJJIIIJJHIIJIJJGJIIFGIJJGIIJH
@4751732/1
cggctgatatcaccaatcaggtggtgacatcgttcgatgacaaagtgatg
+4751732/1
@@@DDDDDFHHFHIIIHIIII<FG<?AGHFHHCFHFGGIIIIGII0?F<D
@4753423/1
cggcttattgtaatattcctccatagttcttacatccttgtttatttccc
+4753423/1
CCCFFFFFHHHHHJJJJJJJJJJJJJJJJJJJJJJJJJJJHJJJJJJJJI
@717686/1
aagatatcctaaactcacttttttccgaaaaaatatcgcaatagctcaaa
+717686/1
CCCFFFFFHHHHHJJJJJIJJJJJJJJIJJJJJIJJJJJJJJJIJJJJJJ
@717687/1
aagatatcctaaactcacttttttcggaaaaaatatcgcaatagctcaaa
+717687/1
CCCFFFFFHHGFFJJJJGIIJJJJGHIIGHGIIIEIIJIJJIIJJJJJIJ
@2751414/1
caattccctatgaagcttgaagtaaaacaagaagaaagtaaagttacacc
+2751414/1
CCCFFFFFHHHGHIJIIJJJIJHHJJJJJIIJJJJJJJFHIIIHHIIJJI
@2751415/1
caattccctatgaagcttgaagtaaaacaagaagaaagtaaagttacacc
+2751415/1
CCCFFFFFHHHHHJJJJJJJJJHHJJJJJJJJJJJJJJFHIJJIIJJJJI
@719348/1
aagatccagtgtttaaggaactatcagatgttggtccgccacactgt
+719348/1
CCCFFFFFHHHHHJJJJJJJJJJJJJJJJJIIIJJJJJJJJJJJJJJ
@719672/1
aagatcgaagaaagacgccaaacattcggcagccaagaacttgctggatc
+719672/1
CCCFFFFFFHFFHIJJFIGIJJJIJIGGCHIJGGJJJCAFGIGIIJCHHE
@5831197/1
ctggatgttgacgtcatagtgatgtacgaaacccctgggcatggtgatct
+5831197/1
CCCFFFFFHHHHHHIJJJJFHHIIHIJJJJJJJJJIJJJJJIIJ?DFGGF
@3740334/1
cccggagcggctgatatcaccaatcaggtggtgacatcgttcgatgacaa
+3740334/1
CCCFFFFFHHHHHIJJJJJIJJJIIJJJDHG@FDHIIJIIJJJJJJJIJI
@3740335/1
cccggagcggctgatatcaccaatcaggtggtgacatcgttcgatgacaa
+3740335/1
CCCFFFFFHHHHHJJIJJJJJJJHGIIJGIHDHIIIIJJIJIJI4@HHJI
@3740336/1
cccggagcggctgatatcaccaatcaggtggtgacatcgttcgatgacaa
+3740336/1
CCCFFFFFHHHHHJJJJJJJJJJJIJIJHIIHIJJJIIJHIJJIJIJJJJ
@6861106/1
gaaaaaggtgggaaatgttgactgttgtagctgattaaggggtgtattct
+6861106/1
B@CFFFFFAFHHHJJIJIIIIIJJIGIHIJJIIHIIJJJJJJ?D@GIJJJ
@1276271/1
agatgttggtccgccacactgtagagaattcacttatgaatgtggcatag
+1276271/1
CCCFFFFFHHHHHJJJJJJJJHJJJJJJJJJJJJJJJIJJJIHIJJJJJJ
@4301824/1
cgacggctcagcaactcctggaggacgctgacgggagtcttgctcggcat
+4301824/1
@?@DD:@DDHFHF3?EH@HCGBE=C?DHGBGIIIE8F@EHG>>@@AA?B?
@4301825/1
cgacggctcagcaactcctggaggacgctgacgggagtcttgctcggcat
+4301825/1
@CCFFDFFHHHHHJJJJJJJJGJJJIJJJJJJJJJIJFHIJJJJIGHFFD
@4301826/1
cgacggctcagcaactcctggaggacgctgacgggagtcttgctcggcat
+4301826/1
CCCFFFFFHHHHHJJJJJIJJGJJIJIJJJJJJJJHICHIJIJIJGHFFD
@4301827/1
cgacggctcagcaactcctggaggacgctgacgggagtcttgctcggcat
+4301827/1
CCCFFFFFHHHHHJJJJJJJJIJJHIIJIJJJJJJIJCHIJIJJJGHFFD
@4301828/1
cgacggctcagcaactcctggaggacgctgacgggagttttgctcggcat
+4301828/1
CCCFFFFFHHHGHJJJJJJJJGJIJJHIJJJJJJJEHCHHJJJJHHHFF@
@2755528/1
caattctttaacagaagctgtctgctgcctatcctgaggcctacgctgtt
+2755528/1
??@DDDDDDFHFHGDHCCEGEG@BBFGHHIGI@EE?BEF?G?FF:<FEIF
@2756564/1
caattgagttttcgagcattttccggaaaagaagattgcaccccgaaaag
+2756564/1
BCCFFFFFFHHGHJJJIJJJJJJJJJJJJJJJJJJJJJJJJJJJJIJJJI
@2757860/1
caattggcgcacattcagcaggttttttaacagtttgaaaaccttgataa
+2757860/1
CCCFFFFFHHHHHJJJJJIJJJHIJJJJJJJJJHIJJJJJJJJJJJIIIJ
@2757861/1
caattggcgcacattcagcaggttttttaacagtttgaaaaccttgataa
+2757861/1
CCCFFFFFHHHHHJJJJJIJJJHIJJJJJJJJJJJJJJJJJJJJJJJJJJ
@1278828/1
agattctgtttgacattagaagagtaaacgtcagtttgcgtttcaatgca
+1278828/1
CC@FFFFFHHHGHJJJHEIIJFIIF<FHHIFHIIGHGIGGFHGHIJGIEC
@1278829/1
agattctgtttgacattagaagagtaaacgtcagtttgcgtttcaatgca
+1278829/1
CCCFFFFFHHHHHJJJJJJJJIJJHHIJJJIJJJHIJJJJHIJJJJJJJJ
@5288635/1
ctcagtttcagttactcttgattttatatatctgtagttttctagatctt
+5288635/1
@CCFDEFFHHHHHJJJIIJIIJIJJJJIJJJJJIHIIIIJIGIIIHIIJJ
@3744366/1
cccggtttgttctgaaacaaacatcactgtgatgaaaaataaaaaaaaaa
+3744366/1
@@@FF@DFHHGHHIFHGEGHGEHHI<GHGGGHGIEGIJIJIJJIIIIGIH
@3744367/1
cccggtttgttctgaaacaaacatcactgtgatgaaaaataaaaaaaaaa
+3744367/1
BCCFFDFFHHHHHJJIJJJJJJJJIIJJJJJJJJJJJJJJIJJJJJJJJH
@178109/1
aaaacatgaccatgatgcactcggccggaccgattcagcccccaccaagg
+178109/1
?@CFFFDEDFHHHJJGGDEIIEIGIJJIHHIIIGIJJGHIJJIEHFDFED
@178110/1
aaaacatgaccatgatgcactcggccggaccgattcagcccccaccaagg
+178110/1
CCCFFFFFHHHHGJJJJIJJJIJJJJJJJJJIJJJJJJIJJJJFHFFFFD
@178111/1
aaaacatgaccatgatgcactcggccggaccgattcagcccccaccaagg
+178111/1
CCCFFFFFHHHHHJJJJJJJIJJIJJJJIJJIJIJJJJJJJJJHHFFFFD
@7837379/1
gcgtcctccaggagttgctgagccgtcgcggcatcactcccaaatacgaa
+7837379/1
@@@4ADDFHHHHHGHEHIJJEIJGG8EGGIIFIIJFJDGHII<;EHHGDD
@7838007/1
gcgtctttcttcgatcttccggttccggtggccaccagatcgttgttaag
+7838007/1
CCCFFFFFHHHGGJGIIIIJIJHIJJJJHIJIJJJIJJJIIIIGJIGGIH
@6865195/1
gaaaaataaaaaaaaaaaaaataatagtt
+6865195/1
???DDDDDDDDDDIIIIIIII2=@7=4=A
@6865197/1
gaaaaataaaaaaaaaataatagttcttcaagatatatttttcaggggat
+6865197/1
CCCFFFFFHHHHHJJJJJIJJJIIJJIJIJJJJJJIJJJJJJJJJJJIIH
@3747012/1
cccgtcagcgtcctccaggagttgctgagccgtcgcggcatcactcccaa
+3747012/1
@@CFFFFFHHHHHJJIIJIJJHIIJJJJJJJJGHBEIIIJHHGHHFFFFE
@2243741/1
caaaagggaacaatttttatcgagttattgatttcgaggaataatacgaa
+2243741/1
@C@DFDFFHHHHBHGJJJGIJGGEHGEIIJIGIJIGGHGDHCHIIIGIJG
@2243742/1
caaaagggaacattttttgtcgagttattgatttcgaggaataatacgaa
+2243742/1
@CCFFFFFHHHHHIJJJJJHIJGEFGHIIGGIIJJJJJJIJJJIJIGIII
@4763340/1
cgggacatgcacatctcttggagccagccaatgggattgcccatcacttt
+4763340/1
CCCFFFFFHHHHHJJJJJJJJJJJJJJJJJJJJJJIJJJIJJIJJJJJJI
@4763341/1
cgggacatgcacatctcttggagccagccaatgggattgcccatcacttt
+4763341/1
CCCFFFFFHHHHHJJJJJJJJJJJJJJJJJJJJJJJJJJJJJJJJJJJJJ
@4764300/1
cgggactgaaagacactaagattaccaagttgggcaaccagcagtcccac
+4764300/1
CCCFFFFFHHHHHJJJJJAGGIGGJ9FHIFHGIIEIJFGIIEIGFHJJGG
@4764301/1
cgggactgaaagacactaagattaccaagttgggcaaccagcagtcccac
+4764301/1
CCCFFFFFHHHHHJJJJJJJJJJJJIJJJIGJJIJJJJJIJJJJIJJJJG
@5837594/1
ctggattttaaatctttcatattccctatttaaattttgtaaatccacat
+5837594/1
CCCFFFFFHHHGHJJJJJJJJJJJJJJJJJJJJJJJJJJJJJJJJJJJII
@1287818/1
agcaactcctggaggacgctgacgggagtcttgctcggcatggaggccat
+1287818/1
CCCFFFFFHHHHHJJJJIJJJJJJJJHIFHIJJJJJJJIIJJJIIJGHGH
@2764441/1
caatttgcctcgaaatctaaggttatattacttttatgaatcgtgataac
+2764441/1
@@CFFFFDHFHHFGIIJJJJJIHGIJJJJIIGGJJGIGCDGDFDGGIGH@
@4766711/1
cgggagtcttgctcggcatggaggccatttcttgagagtagagcaatttg
+4766711/1
@CCFFFDDHHHHHJJJIIJJJIJIJJJJJJIJJJIJIJDFHGIIJJJJJJ
@4766712/1
cgggagtcttgctcggcatggaggccatttcttgagagtagagcaatttg
+4766712/1
@CCFFFDDHHHHHJJJIJJJJGJJGJGIJJJJJIIJIJDGGGHIIJJHJJ
@4766713/1
cgggagtcttgctcggcatggaggccatttcttgagagtagagcaatttg
+4766713/1
BCCFDFDDHHGGHJJIJJJJIHIJJJJJJIIIJJIIIFDGHBFGGHJJJJ
@4766714/1
cgggagtcttgctcggcatggaggccatttcttgagagtagagcaatttg
+4766714/1
BCCFFFDDHHHHHJJJJIJJJIJJJJJJJJJJJJIJJJGIIJJIJJJJIJ
@4766715/1
cgggagtcttgctcggcatggaggccatttcttgagagtagagcaatttg
+4766715/1
BCCFFFDEHHHHHJJJJJIJJJJJJJJJJJJJJIHJIJFHIIJJJJJJJJ
@4766716/1
cgggagtcttgctcggcatggaggccatttcttgagagtagagcaatttg
+4766716/1
CCCFFFDDHHHHHJJJJJJJJIJJJJJJJJJJJJJJIJFGHIJJJJJJJJ
@4766717/1
cgggagtcttgctcggcatggaggccatttcttgagagtagagcaatttg
+4766717/1
CCCFFFDEHHHHHJJIJJJIJGIIJJJJIJJJJIIJGIFHHDHGIJJJJE
@4766718/1
cgggagtcttgctcggcatggaggccatttcttgagagtagagcaatttg
+4766718/1
CCCFFFDEHHHHHJJJJJJJJJJIJJJJJJJJJJGIHIHIIGIJJJJJJJ
@4766719/1
cgggagtcttgctcggcatggaggccatttcttgagagtagagcaatttg
+4766719/1
CCCFFFDFHHHHHJJJJJIJJJJIJJIJJJJJJJHIHIFHHHIIJJIJII
@2765693/1
caattttacatgtgtccattaatgaatcatccatcgtattacagtatatt
+2765693/1
@@@DFDFFHHGHCGGHFHHHIJJIIJIGIFHHHIIGFHIJGGIIDFHGII
@3748921/1
cccgtggagggtaacaatctgccttctacatttgcgagtgacgaagagtt
+3748921/1
CCCFDFFFHHHBFHIJJJJJJJJJJJJJJIJJJIJJJJFHIIJJJJJJII
@1288386/1
agcaacttcaacaagaggaaggagcgcaactttcttccagttcacaatca
+1288386/1
@@@DFDEDHGHHHGIIJIJJJJDEGIIIJIIG@GIIIIGJGGHHCHIGII
@7840925/1
gcgttccgttggtctgattggcttgttcgggagtcacttttccgaccaa
+7840925/1
CCCFFFFFHHGHHFHJIIJJJIJI<FH<?FH8?0BB>?DGHBD;;AH4@
@183684/1
aaaacattgaccaatcgccaccaatgcttggtgcagctatccactttgcc
+183684/1
CCCFFDDEFHHGHJJGEHEHGIIHGGIIIIJIGGIIIIGIIJJIJJIGHG
@183685/1
aaaacattgaccaatcgccaccaatgcttggtgcagctatccactttgcc
+183685/1
CCCFFFFFGHHHHJJJGHIJJJJJJJIJJJJIJJJJJJJJJJJJJJJJJJ
@183686/1
aaaacattgaccaatcgccaccaatgcttggtgcagctatccactttgcc
+183686/1
CCCFFFFFHHHHHJJJGIIIJJJJJJJJJIJHIJIJIJJJJJJJJJJJJJ
@1291133/1
agcaatttggcttcttcccccaaggataacctctctgtcggtagatttcc
+1291133/1
CCCFFFFFHHHHHJJJJJJJJJJJJJJJJJJJJJJJJIJJJDHIJJJJJJ
@2248314/1
caaaagtgaacgattagaatatatgtggcaacaaccatctccagatccat
+2248314/1
=@@DDD;BFFBDAE=GEF4CAF<CCH938C?EGFFF;33B00BFF@B?<B
@3752217/1
ccctaaccaccttacagattgttaccagaggctagaattcctgggcgacg
+3752217/1
C@@FFFFFHGHHHGIJJIIHHJIIIJJJIJJIIIGGIIIGIIIJJJIHI;
@1750062/1
attaacatgccctttacctgaggaacaaaatacaagaggcaggaagattt
+1750062/1
CCCFFFFFHHHHHJJJJJJJJJJJJJJJJJJJJJJJJJJJIJJGJIGIII
@3258051/1
caggtggtgacatcgttcgatgacaaagtgatgggcaatcccattggctg
+3258051/1
B@@FDDFDHHHHHJJIJIJIGJIIJJIIEGIIJJFIGIJJJJJJJJJJII
@3258052/1
caggtggtgacatcgttcgatgacaaagtgatgggcaatcccattggctg
+3258052/1
BCCFDFFDHHHHHJJIJJJIJJJJJJIJCGIJJJIIHIJJJJJJJJJJII
@3258053/1
caggtggtgacatcgttcgatgacaaagtgatgggcaatcccattggctg
+3258053/1
BCCFDFFFHHHHHJJJJJJIJJJJJJJJHHJJJJJJHJJJJJJJJJJJJJ
@1753623/1
attaaggggtgtattctatatttcggttaaatttaagaggcttttaaaat
+1753623/1
B@CFFFFFH@DFHIJJJJJJJJJIJJ:1?DHIJJJJJJJJIJJIJJJJJI
@3755222/1
ccctattgaaaaccttgtagtggattcctaatattttttagtgaacctct
+3755222/1
CCCFFFFFHHHHHJJJJIJJJHIFIJJJJJJJJJJJJJJJJHIJJJJJJH
@734774/1
aagcaggaaaagcccagaagaacgttcgactttcacttcattctatcggc
+734774/1
@?@DAD?DFFF>>F=FGBBEEEBHA1?EDBGCHBHIGGIDEGG>EHEE<A
@734775/1
aagcaggaaaagcccagaagaacgttcgactttcacttcattctatcggc
+734775/1
CCCFFFFFHHGHHJFJIIIIJJHJJIJJIJIIIIGIIGIIIJJIIIJJJI
@1755419/1
attaataactagtgcctaataatagtgtattacctctaaagctatctact
+1755419/1
CCCFFFFFHHHHHIJJJJJJJJJJJHJJGJJJJJJJJJJJJJIJJJJJJJ
@190577/1
aaaaccttgtagtggattcctaatattttttagtgaacctctctaacgt
+190577/1
?@@DBDEFFHFFHEGJIG>IHHGHEGIIIGHIIG<99DCABFGGDHEH?
@193458/1
aaaacgtatgacaaaactatagagaaaccagaattacaggaaatggataa
+193458/1
BCCFFFBDHHHHHJJJJJIIIIIIJJJJJJIIJJJJJJJJIIIJJJHIJC
@6321022/1
cttgaaccgtacgtcaaatgttgcaaattatgtcacataaatgtcaaaat
+6321022/1
CCCFFFFFHHHHHJJJJJJJJJJJJJJJJJJIJJJJJJJJJIJIIJJJII
@5845340/1
ctggcatctaatttttcaaatgcgctagaaactaaaaaaccgaattctcg
+5845340/1
CCCFFFFFHHHHHJJJJJJJJJIJJJJJJJJJJJJJJJJJJJJJJJJJJJ
@4776527/1
cgggcgtcacttttccgaccaagagatccagcaagttcttggctgccg
+4776527/1
?@@DDDDD??DDFI<<F6F<DFGF3:493?B9?FDBFEDDDFED@;C@
@4776642/1
cgggcgttccgttggtctgattggcttgtt
+4776642/1
1=@DDDDAAAFCHEHEF>EEHDCAAF;:0?
@4776643/1
cgggcgttccgttggtctgattggcttgttcgggcgtcacttttccgacc
+4776643/1
CCCFFFFFHHHHHJJHHIJJJJJJIJJABG@=FHEF@GHCHEHH=AB>AA
@737197/1
aagccaaattgctctactctcaagaaatggcctccatgccgagcaagact
+737197/1
CCCFFFFFHHHHGJJJJJIIJJJJJJIGIJJJJIJJGIJIJBHIJIIIGG
@737323/1
aagccaatcagaccaacggaacgcccggagcggctgatatcaccaatcag
+737323/1
CCCFFFFFHHHGHJJJJJJJJJJJJJJJJJJJJIJJIFFHFHHFFFFFEE
@6878739/1
gaaaaatgacagaaggacagacaagaaacatgataagatatgctgcaacc
+6878739/1
CCCFFFFFHHHHHJJJIJJJJJJJJJJJJJJJIIJJJIJJJJJJJJJJJJ
@2258500/1
caaaatattcggcaacctaaaaccagtattcgatggcagaaacaacctct
+2258500/1
CCCFFFFFHHHHHJJIJJJIIIJJJIAHGIJJJJFHIIIJJIJJJGIBD>
@2774676/1
cacaaaactcatgatacttttcaaattttcttttaaatttcatattctca
+2774676/1
CCCFFFFFHHHHGJIJJIJJJGHIIJIIJIIJJJJJFIIIGIJEIJJJJG
@1298901/1
agcaggttttttaacagtttgaaaaccttgataaatgaaagaaattaaac
+1298901/1
CCCFFFDFHHHHHJJIJHIJJJJJJJIJJJJJJJJJJJJJJIJJIJJJJI
@2776100/1
cacaaaattcgttctacatatgaaacatgtcagttatatattcaccttta
+2776100/1
CCCFFFFFHHHHHJJJJJJJJJJJJJJJJIIJJHIJJJJJJJJJJJJJJI
@6878874/1
gaaaaatgaggctctgtgccaagaagtacttttgtggaatatagcaaact
+6878874/1
CC@FFFFFHHHHHJJJGHJJJJJJIJEHHJJIJJGHIIJJJJJJJJJJJI
@1764387/1
attacattcagtatcgatagataatattgatgattataattaataactag
+1764387/1
@BCFFFFFHHHHHJJJHJJJJIJJIJJJJJJJJJJJJJIJJJJJJJJJJJ
@742938/1
aagctatacagtagtcaaatttgtatccattatcactttttgttgccgtg
+742938/1
@B@FFFFFHHHHHJGHJJJJJJJIHIJJJJJJJJJJJIJJJJGIIJJJIG
@742939/1
aagctatacagtagtcaaatttgtatccattatcactttttgttgccgtg
+742939/1
CCCFFFFFHHHHHJHHIJJJJJIIIJJJJJJJJJJJJJJJJJJJIJJIIG
@1766384/1
attacctctaaagctatctactcgttatataatcatcattcaaacattga
+1766384/1
CCCFFFFFHHHHHJIJJJJJIJJIIJJJJJJJJJJJJJJJJJIJJIJJJI
@1766385/1
attacctctaaagctatctactcgttatataatcatcattcaaacattga
+1766385/1
CCCFFFFFHHHHHJIJJJJJJJIJJJJJJJJJJJJJJJJJJJJJJIJJJJ
@1766386/1
attacctctaaagctatctactcgttatataatcatcattcaaacattga
+1766386/1
CCCFFFFFHHHHHJJJJJJJJJJJJJJJJJJJJJJJJIJJJJJJJJJJIJ
@744592/1
aagctctctggtcaacaatagaactcaagctgtggtgtgcgatgatttgg
+744592/1
CCCFFFFFHHHHHJJJJJJJJJJJJJJJJJJJIJJFHGHIJJJJJJJJJJ
@3761450/1
ccctggtataggaatcaagatcagcctcagtatttttatgttgctgaaat
+3761450/1
BCCFFFDEHHHHHHJJJJJJJJJJJJJJJJFHIJJJJJJJJJJJJJJJJJ
@6327803/1
cttgaagggagtcttctgggggataaatcttcctgcctcttgtattttgt
+6327803/1
CCCFFFFFHHHFHIJJJJJJJJHIJJJJJJJJJJJJJJIJJIGIIJJJJJ
@199840/1
aaaactgttgcgactagcacaacaaaaaagatggcgaaacaattagcagc
+199840/1
CCCFFFFFHHHHHJJJJIJIJJJIJJJJJJIJJJJJJJJJJJJJJJIJHH
@4782941/1
cggggctctgtgatttcttagtgtcaatagtgctgccgttacttcctcaa
+4782941/1
CCCFFFFFHGHGHIIIIIEHBHGDDCECHCHIIIGGIGFHGIIGHIGFGE
@4323843/1
cgactttttactatttttgtatgcacaaaattcgttctacatatgaaaca
+4323843/1
@@@FFFFFHHHHDGGIIIIIGGHJIEHGIJGIGGFHIIJHHGIIGGIIHI
@4324974/1
cgagaaatgaccttagcagacctcttgataggcgagattt
+4324974/1
CCCFAFFFGHFFHGGHGIJJJIGGIJGIJIIGDHGEFHGG
@4324975/1
cgagaaatgaccttagcagacctcttgataggcgagatttggaagttttc
+4324975/1
CCCFFFFFHHHHHJJJIJJJJJJJJJJJJJJJJJJJIJJJJJJJJHIJJI
@4324976/1
cgagaaatgaccttagcagacctcttgataggcgagatttggaagttttc
+4324976/1
CCCFFFFFHHHHHJJJJJJGIJJJJJJJJJIIJJIIGHHJIJIJJGIJJG
@746392/1
aagcttcacctaataactatcttattgttccaactattaaagatgatgct
+746392/1
CCCFFFFFHHHHHJJJJJIJJJJJJJJJJIJJJJJJJJJIIJJJJJJJJG
@746393/1
aagcttcacctaataactatcttattgttccaactattaaagatgatgct
+746393/1
CCCFFFFFHHHHHJJJJJJJJJJJJJJJJJJJJJJJJJIJJJJJJJJJJJ
@3269210/1
cagtacttcattgtgattctcgaataaatgccagagatgataagcagatt
+3269210/1
CCCFFFFFHHHHHHIJJJJJJJJJJIJJJJJJJJJJ>GIJJJJIJJJJEH
@6884052/1
gaaaaattagtaaaacataatggttttcgcgcgtaaagtgaccaaagcaa
+6884052/1
CCCFFFFFHHHHHIJJJJJJJJIHIJJJJJJJJDDHIJFHIIJJIJIJJI
@7857465/1
gctagattctgtttgacattcgaaaagtaaacgtcagtttgcgtttcaat
+7857465/1
CCCFFFFFHHHHHJJJJJJIJJIJJJJHHIJJJGIIJHIJJJJHJJJJJJ
@4785124/1
cggggtgcaatcttcttttccggaaaatgctcgaaaactc
+4785124/1
@CCFFDDDFFFHHJJFIJGHJJIHIJJGIJEHIJJIJEGG
@4785125/1
cggggtgcaatcttcttttccggaaaatgctcgaaaactcaattggcgca
+4785125/1
BCCFFDDFHHHHHJJJJJJJIJJJJBHFGIJJJJJJJIIHIJIIIGIIII
@4785126/1
cggggtgcaatcttcttttccggaaaatgctcgaaaactcaattggcgca
+4785126/1
BCCFFDDFHHHHHJJJJJJJJJJJIJJJJJJJJJJJJJJJJJJJIJIIII
@2268235/1
caaaatgccacataatttgcaaaattttgacatttttttctttcctttat
+2268235/1
CCCFFFFFHHHHHJJJJJJJJJJIJJJJJIIIJJJJJJIEHIJGIIIJBG
@3766025/1
cccttccccctacattttattttaactggtgaagtttcctctttgtcttt
+3766025/1
CCCFFFFFHHHHHJJJJIJIJJJJJJJJJHIJJJJIJJJJJJJJJIJJJI
@7857743/1
gctagccaagagaatggcggctcacaagatgtggcaatccttgcaggatt
+7857743/1
CCCFFFFFHHHHHJJJJJJIIGEEHGIGHGIFHICFHGHJGIEGGEGGGG
@3767006/1
cccttgagaaatttgctgcctcaaaaacgtatgacaaaactatagagaaa
+3767006/1
@@@DDD>DHHFFHIBHI@H3<AFHEGEEDEEGG@@GGGGGCHDDG<BDFH
@7859654/1
gctatacagtagtcaaatttgtatccattatcactttttgttgccgtgtg
+7859654/1
CCCFFFFFHFFHFHGIJJJJJJJJJJJJJJJIJJJJJJJJJJIIIIJJHF
@7859763/1
gctataccttcatctgttaacttcgtagctcctttaaaag
+7859763/1
CCCFFFFFHHHHHJJJJJJJJJJJJHJJJJJJJJJJJIJI
@1776784/1
attaggaatccactacaaggttttcaatagggcattctaacatgtcaaaa
+1776784/1
CCCFFFFFHHHHHJIJJJJJFHJJJJJJJJJJJJJJJJIIJJJJJJJJJI
@1776785/1
attaggaatccactacaaggttttcaatagggcattctaacatgtcaaaa
+1776785/1
CCCFFFFFHHHHHJJJJJJJFHIIIJJIJJJJJJJJJJJJJIJJIIJJJJ
@3767294/1
cccttggcttccttcggagttttgcctgttccgtagcagacggccactgg
+3767294/1
CCCFFFFFHHHHHJJJJIGGIJJJIJJJHIJJJIJJJJJJJJJIIGJIJG
@2783884/1
cacaaagtttcacagttccacaaaacgctgaaaaattccgtcggcaagaa
+2783884/1
CCCFFFFFHHHHHJJJJJJJJJJJJJJJJJJJJJJJJJJJIJJJJJJJII
@2271265/1
caaaatgtgacatataaaggtgaatatataactgacatgtttcatatgta
+2271265/1
CCCFFFFFHHHHHJJJJJJJCGHJJJJJJJJJJJJJJJJHIJJJJJJJJI
@2271266/1
caaaatgtgacatatataaaggtgaatatataactgacatgtttcatatg
+2271266/1
?@@?DDFA?CACCBFHGFIIIIHEGFBBFHHIGHFEHHIIGIIIGEGHHB
@7861195/1
gctatctactcgttatataatcatcattcaaacattgaagccagatcgat
+7861195/1
@@@ADFFFFHHHGDHJJIJIIFHIJJJIFHGIIJJJIIJJFHIGIJIIJG
@7861196/1
gctatctactcgttatataatcatcattcaaacattgaagccagatcgat
+7861196/1
CCCFFFFFHHHHHIJJJJJIJIIJIIJJJJJJIJJJJJIJJJJJJJJJIG
@752070/1
aaggaattccagacgttcgttgtgg
+752070/1
CCCFFFFFHHHGHJJJJJIHJJGGI
@3272796/1
cagtcaacatttcccacctttttcactcaaccatagctttctcagcgtgt
+3272796/1
CCCFFFFFHHGFFJJJJIIJJIGGEIIIJJJJJJJJJJJJJJJJJJJDH?
@3273560/1
cagtcatagatccaatcctataattatccatttcctgtaattctggtttc
+3273560/1
CCCFFFFFHHGHHJJJJJJJJJJJJJJJJJJIJJJJJHIJJJJJJJGIII
@3769277/1
ccctttttgtggagaggtactatgtgtgtttggctagattctgtttgaca
+3769277/1
CCCFFFFFHFHHHJIIJCGHIIJJHIHHJJJJJJJJJIJJJJJJJJJIJG
@1784380/1
attatattgtgaaaagggagcatttatttgatgcaaagtatagaggttgt
+1784380/1
CCCFFFFFHHHHHJJIIJJJIJJJJIJJJJJJJJJJJJFHJJJJJJFHIG
@1784903/1
attatcactttttgttgccgtgtgcccttgagaaatttgctgcctcaaaa
+1784903/1
?@@FDDAEHHGFHIIIGIIIEA<C>HGIEHGG<GIIICHIGGIGIHII@G
@4787579/1
cgggtagatagaaaatgattagtaccatttaacttggcattaaccttaag
+4787579/1
BCCFDDFFHHHHHJJJIIJJJJGJJJJJJJJJJJJJJJJJJJJJJJJJJI
@7863368/1
gctatttggtacgacgacaaagattacatcatatttgcctttaacagatg
+7863368/1
CCCFFFFFHHHHHJJIIIHIIGFHIIJIIJJJIJJJJJJJJJJJJJJIII
@7864171/1
gctcaaagcagattagtaaacatgatgctgcatacaatgcattaaagctg
+7864171/1
CCCFFFFFHHHHHJJJHIJJJJJJJJJJJJJJJJJJJJJJJJJJJJJJJJ
@1308503/1
agccgaataaaaatgcaaaaaactataaattttattatattttatgcatg
+1308503/1
CCCFFFFFGHHHHIIIJJIJJJJJIJJJJJJJJJJJJJJIJJJIJIJJJI
@4334129/1
cgagaatttgaaaagcgagcttcatgatcccctgaagaatatatcttgaa
+4334129/1
B@@DFFFFGHHHHIJJJJJJJJJJJJJJJJJJJJIJIJJJJJJJJJJJIH
@4334130/1
cgagaatttgaaaagcgagcttcatgatcccctgaagaatatatcttgaa
+4334130/1
CC@FFFFFHHHHHJJJJJJJJJJJJJIJJJJJJJJJJJJIJJJJJJJJII
@4334131/1
cgagaatttgaaaagcgagcttcatgatcccctgaagaatatatcttgaa
+4334131/1
CCCFFFFFHHHHHJIJJJJJJJJJJJJJJJJJJJHJJIIIJJJJJJJJFG
@4334132/1
cgagaatttgaaaagcgagcttcatgatcccctgaagaatatatcttgaa
+4334132/1
CCCFFFFFHHHHHJJJJIIJJIIIIIIJJIJJJJJJIJJIJIJJJJJJIG
@4789547/1
cgggtattctttcttctatgtataaaatagtgtactcaatattaaaacgg
+4789547/1
BBCF=BDFHHHHHIIIHIHJIEIJIJJHJIAFAHIHIJJJJHIIIJJJII
@754718/1
aaggacttcaactttgttcagttcttgcaggagatcgccagcgaacaatc
+754718/1
CCCFFFFFHHHHHJJJIIJJJJJIJJJJJJJJJJJJJJJJJJJJIIJJJJ
@754719/1
aaggacttcaactttgttcagttcttgcaggagatcgctagcgaacaatc
+754719/1
CCCFFFFFHHHHHJJJJJJJJHIJJJJJJJJJJIJJJJJJJIGIJJIJJJ
@4335035/1
cgagaccgtacaaggagacttgagctacccatttgatgctgactcggaac
+4335035/1
CCCFFFFFHHHHHJJIJGHJJJJJJJJJJJJJJJJJJJJJJJJJJJJIJI
@7865880/1
gctcaatgtcgtcgtttgacatatcgttgtcatcccacaaggtacaatac
+7865880/1
CCCFFFFFHHHHHJJJIJJJJJIJJJJJJJJJJJJJJJJJJIBGHJJJJH
@7866061/1
gctcaattggtttatcctctactgtacaactgtttacctgtgtatgataa
+7866061/1
CCCFFFFFHHHHHJJJJJJJJJIJJJJJJJJJIJJJJJJJIIIIIJIJJJ
@7866062/1
gctcaattggtttatcctctactgtacaactgtttacctgtgtatgataa
+7866062/1
CCCFFFFFHHHHHJJJJJJJJJJJJJJJJJJJHJJJJJJJHIHJJJJJJJ
@1309302/1
agccgctccgggcgttccgttggtctgattggcttgttcgggcgttactt
+1309302/1
BCCFFFFFHHHHGJJJJJJIJJJGGIJJJJJJJJJB@G=@GHAB3>6;@@
@6894983/1
gaaaaccttgataaatggaacgaaattaaacacgctgagaaagctatggt
+6894983/1
CCCFFFFFHHHHHJJJJJJJJJJJJJJJJJJJJJJJJJJJJJJJJJJJJJ
@6895012/1
gaaaaccttgtagtggattcctaatattttttagtgaacctctctaacgt
+6895012/1
CCCFFFFFHHHHHHIJIJJJJJJIJJJJJJJJJJIJJJIJJJJJJJJJJJ
@1786242/1
attatctatcgatactgaatgtaattttttatatagtgccccgatgatat
+1786242/1
CCCFFFFFHHHHHJJJJJJJJIJIJJJJJJIJJIIJIIJJJJJHJJIIIH
@1788439/1
attatgtcaaattttgacatttatgtaacatgtgtgcttaagtggcttac
+1788439/1
?@@BDFFFHHHHDIIJJJJJJJIJJHIIIJJJGIIIJJJJJIDGIJJJIJ
@757418/1
aaggattgttcgctagcgatctcctgcaagaactgaacaaagttgaagtc
+757418/1
CCCFFFFFHHHHHJJJJJJJJJJIIIJJJJIJJJIGIJJJJJIIIJJIFG
@757896/1
aaggcaaatgcctcatgaccacgtccaaagccaagatagcttcgaacgga
+757896/1
CCCFFFFFHHHHHJJJJJJJIJJJJJJJJJJIJJJJJJJJJJJJJJJJJJ
@6896764/1
gaaaactaaaggatttctcaacttgtttccgtgagttgctgaacaaattt
+6896764/1
CCCFFFFFHHHHHJJJJJJJJJJJJJJJJJJHIIJHIIJJJJJJJJJJJI
@758507/1
aaggcagttcaccatcgcttgtcatgtgttgaaattccgcgaaattggca
+758507/1
CCCFFFFFHHHHHJJJJIJJJIHIJIJJJJJJJJJJJJJJJJIJJJJJJI
@6898336/1
gaaaactcaattggcgcacattcagcaggttttttaacagtttgaaaacc
+6898336/1
1=?DDFDFHHGGHIJJIJIJJJGIIEHIJDGIJJJJJJGIFHIIEIJIJJ
@1790868/1
attattgatttcgaggaaataatacgaacttcaattacacaaattagtac
+1790868/1
CCCFFFFFHHHHHJJJJJJJJJJJJJJJJJJJJIJJJJJJJJJJJJJFII
@1315538/1
agcgccaaggaaaattacgggttcattaaatatctttggtctaattgatg
+1315538/1
CCCFFFFFHHHHHJJJJJJJJGIJJIJJJJJJJJJJIJJHHIJJJJJJJJ
@2793296/1
cacaaattatgtcaaattttgacatttatgtaacatgtgtgcttaagtgg
+2793296/1
@@CFFFFFHHHHGHGJJJIJFFHIIIJIJIFGHGIJJFHCGIHHHGEIJI
@7871437/1
gctccgggcgttccgttggtctgattggcttgttcggg
+7871437/1
CCCFFFFFHHHHHJJJJJJIHIJJJJIJJJJABGD;FE
@2281014/1
caaaatttgacataatttgtggacataaaggaaagaaaaaaaatgtcaaa
+2281014/1
CCCFFFFFHHHHHJJJJJJHIJJJJJJJJJJIJJJJJJJJJJJHIHJIJJ
@2281015/1
caaaatttgacataatttgtggacataaaggaaagaaaaaaatgtcaaaa
+2281015/1
@@CADDDDFDDFFGIJJIHEECHEHIEIIGIGIBEHHGIJIIJJJEGIEG
@2281016/1
caaaatttgacataatttgtggacataaaggaaagaaaaaaatgtcaaaa
+2281016/1
B@CFFFFFFHHGHIIJJGGEHIHHHJJJJIJJFIJJJJIIJJIJGIJJJG
@2281017/1
caaaatttgacataatttgtggacataaaggaaagaaaaaaatgtcaaaa
+2281017/1
CCCFFFFFHHHHHJJJJJJ<FHHJJJJJJJJHIJJJJJIJJJIJIIJIJJ
@2281018/1
caaaatttgacataatttgtggacataaaggaaagaaaaaaatgtcaaaa
+2281018/1
CCCFFFFFHHHHHJJJJJJHHJJJJJJJJJJJJJJJJJJJJJIIIJIJJJ
@2281019/1
caaaatttgacataatttgtggacataaaggaaagaaaaaaatgtcaaaa
+2281019/1
CCCFFFFFHHHHHJJJJJJHHJJJJJJJJJJJJJJJJJJJJJIJIIIJJI
@2281020/1
caaaatttgacataatttgtggacataaaggaaagaaaaaaatgtcaaaa
+2281020/1
CCCFFFFFHHHHHJJJJJJHIIJJJIJJIJJIJJJJJJJJJJJJJJJJJJ
@2281021/1
caaaatttgacataatttgtggacataaaggaaagaaaaaaatgtcaaaa
+2281021/1
CCCFFFFFHHHHHJJJJJJHIJJJJJJJJJJJJJJJJJJJJJIIIJJJJI
@2281022/1
caaaatttgacataatttgtggacataaaggaaagaaaaaaatgtcaaaa
+2281022/1
CCCFFFFFHHHHHJJJJJJHJJIJJJJJJJJJJJJJJJJJJJJIJJJJJI
@2281023/1
caaaatttgacataatttgtggacataaaggaaagaaaaaaatgtcaaaa
+2281023/1
CCCFFFFFHHHHHJJJJJJJIJJJJIIJJJJIJJJJJJJJJJHIIJIJJJ
@7871715/1
gctcctccacaacaacaacctcaagcttggggtcaaccacaggtttcaca
+7871715/1
CCCFFFFFHHHHAHIJJJJJJJJJHIJJJJJJHIJJJJJJJJJDHIJIJI
@1792219/1
attatttcctcgaaatcaataatgcaatgtgtttaaatttttgtcgagtc
+1792219/1
CCCFFFFFHHHHHJJJJJJJJJJJIIJJJHIIIIJJJJIJJJIIIJHJEH
@1792220/1
attatttcctcgaaatcaataatgcaatgtgtttaaatttttgtcgagtc
+1792220/1
CCCFFFFFHHHHHJJJJJJJJJJJIJJJJHIIIJIJJJJJJJJIJJJJHG
@4796461/1
cgggtttggaaaaaatttcaaattgttcaggtaaaatcttgcttcatgat
+4796461/1
CCCFDFFFHHHHHIJJJJIJJJJJJJJJJJJHIJJJJJJJJJJJIJJJJJ
@4796462/1
cgggtttggaaaaatttcaaattgttcaggtaaaatcttgcttcatgatt
+4796462/1
CCCFDFFFHHHHHIJJIJJIIIJEFHJJJJHIJJJJJJJIJJJJJJIIII
@4796463/1
cgggtttggaaaaatttcaaattgttcaggtaaaatcttgcttcatgatt
+4796463/1
CCCFDFFFHHHHHJJJJJJJJJJJJJIJIJIJJJJJJJJJJJJJJJJGII
@2282344/1
caaaattttgacatttttttctttcctttatgtccacaaattatgtcaaa
+2282344/1
CC@FFFFFGHHHGJJJJJJJJJJIJJIJJJJJJJJJJJJJJJJJIIIIIJ
@2282396/1
caaaattttgcaaattatgtggcattttgacatttatgtgacataatttg
+2282396/1
CCCFFFFFHHHHHJIJJJJJHIJJJIJJIJDHIJJIJJJJJJJJJJJJJJ
@761071/1
aagggaacaatttttatcgagttattgatttcgaggaataatacgaactt
+761071/1
CCCFFFFFHHHHHJJJJJIJJJJJJJJIJJJJJJJJJJJJJJJJJJJJJI
@761544/1
aagggagcatttatttgatgcaaagtatagaggttgtacccaaacttttc
+761544/1
CCCFFFFFHHHHHJJJJJJJJJJIJHIJJJJJJCHIJJIJJJJJJJJJJJ
@5859715/1
ctggctccaagagatgtgcatgtcccgcagatggccaccaccattctatg
+5859715/1
CCCFFFFFHHHHHJJJIIJJIJIIJJJJJJJJJJJJGIJJJJIJJJJJJI
@762933/1
aaggggcacggaccacttcacggaaatctaccgacagagaggttatcctt
+762933/1
@CCFDFFDFHHHHJJJIJIIJJJIIIJJJJJJJJJJJJJIJJDHIJJHHF
@3285224/1
cagttatatattcacctttatatgtcacattttgtggttctttaacgaaa
+3285224/1
@@CDDFFFHGHHHIJIJJJJJJJJIGJJJJJJJJEHHFHHIJJIJIJIGG
@3285225/1
cagttatatattcacctttatatgtcacattttgtggttctttaacgaaa
+3285225/1
CCCFFFFFHHHHDIJJJJJGCHIJFIIJJJJIJIEGHIJHGGIJJIGJJJ
@1794947/1
attcaaacattgaagccagatcgataaaaaaaatatcgcaatattagaaa
+1794947/1
CCCFFFFFHHHHHJJJJJJJJJJJIJJJJJJJJGHGIGIIJIGIGGFHJC
@6353517/1
cttgagagtagagcaatttggcttcttcccccaaggataacctctctgtc
+6353517/1
BCCFFFDFFFHHHJJJJJJJIJJJIJJJJJJJJJIJIJJJGIIJJJIGGH
@6353518/1
cttgagagtagagcaatttggcttcttcccccaaggataacctctctgtc
+6353518/1
CCCFFFFFFHHHHJJJJJJJJJJJIJJJJJJJJJJJJJJJJJJJJJJJIG
@2796535/1
cacaacatgagcttaatgaaaaaattcgccatcatctaccgctttgttca
+2796535/1
@@CFFDBDHHDHDEHFFBAFHIIJJCHEHHIEFHIJIJJCHIGFIGIIEG
@1318352/1
agcgtcctccaggagttgctgagccgtcgcggcatcactcccaaatacga
+1318352/1
CCCFFFFFHHHHHIJGHJJJJJJJIJHIIJJJJJJJJJJJJJIHHHHHFF
@4342791/1
cgagcaacaaatggatgatatattagaattagaatattttaacgagtatg
+4342791/1
CCCFFFFFHHHHHJIJJJJJJJJJJJJJJJJJJJJJJJJJJJJJJIFHII
@1319246/1
agcgtttctttagtctgtatattttcttgtatcacttattgcgtctttgc
+1319246/1
C@@FDDFFHHHDFHJIJIEJGHIGGIIHIIFHIGIIIIGIJIIFGBHGGI
@6905853/1
gaaaagcccagaagaacgttcgactttcacttcattctatcggcctttct
+6905853/1
CCCFFFFFHHHHHJJJJJIJJJJJIJJJJJJJJJJJJJJJJJJJJJJJJI
@4346532/1
cgagcccttggcttccttcggagttttgcctgttccgtagcagacggcca
+4346532/1
CCCFFFFFGHGFHJJJJJJJJJJBHIIJBHIIHIJJJHIJGGHIGIJ:AF
@4346533/1
cgagcccttggcttccttcggagttttgcctgttccgtagcagacggcca
+4346533/1
CCCFFFFFHHHHHJJIJJJJJIJHIIHJFJJJIIJJJGIIIJIJJIJIJI
@4346534/1
cgagcccttggcttccttcggagttttgcctgttccgtagcagacggcca
+4346534/1
CCCFFFFFHHHHHJJJJJJJJGIGIIJIJJJJHIIJIHJJJIJIJJJIJ<
@767704/1
aaggttttcaatagggcattctaacatgtcaaaattaaatcaatatggcg
+767704/1
CCCFDEFFHHHHHJJIJJJJJJJJJJJJIJJJJJJJJJJJJJJJJJJJJJ
@3786416/1
ccgaagagtatgtctcgaaagacttcgactttttactatttttgtatgca
+3786416/1
CCCFFFFFFHHHHJJJJIJJIJJJJGIJJJJJJJJJJIJJJJJIGHIIIE
@2803975/1
cacaagatgtggcaatccttgcaggatttacccgtggagggtaacaatct
+2803975/1
CCCFFFFFHHHHGIJJJJJJJJJJJIJJJJJJJJHHJGIJJ?FHJJJJJJ
@2803976/1
cacaagatgtggcaatccttgcaggatttacccgtggagggtaacaatct
+2803976/1
CCCFFFFFHHHHHIGIJJJJJJJJIIJJJIJJJJFHIIIJJ?FGIGIJJF
@3290383/1
cagtttagtggccaactcttcgtcactcgcaaatgtagaaggcagattgt
+3290383/1
@@@=BDFEFHFHDHIHJJJIIIFHHGBFGGIGGGEDDFIGJIHIGJJIII
@7880686/1
gctgaagtaaaagtgtgctccattggtttatcctctactgtacaactgtt
+7880686/1
BCCFFFFDFHFHHHHHGIJJJIJJJIHIJJIJJJJJIJJIFIJJJJIJHH
@6359594/1
cttgataaatggaacgaaattaaacacgctgagaaagctatggttgagtg
+6359594/1
CCCFFFFFHHHHHJJJIJJJJJJJJJJJJJJJJIJJJJJJJJJFHJEIFF
@6910393/1
gaaaagtattatgagaatatgaaatttaaaagaaaatttgaaaagtatca
+6910393/1
CCCFFFFFHHHHHIIJIIIJIJJIIJJIJJJJGIJJJJJJIIJJIC<DFG
@6910394/1
gaaaagtattatgggaatatgaaatttaaaagaaaatttgaaaagtatca
+6910394/1
@@@FFFDDHGGFHGIIJJIJGHHJGHGJJJIIGGIJIJEIIIIJJBFGHG
@7881771/1
gctgaatcggtccggccgagtgcatcatggtcatgttttgggactccatg
+7881771/1
CCCFFFFFHHHHHJJJJJIJDGIIJJJJJJGIJJJIJJJJJJIJJJJJJI
@4804129/1
cggtattcgggactgaaagacactaagattaccaagttgggcaaccagca
+4804129/1
CCCFFFFFHHHHHJJJJJJIJJJJJJJJJJJJJJJJIIJJJJJJJJJJJI
@227097/1
aaaagcccagaagaacgttcgactttcacttcattctatcggcctttctt
+227097/1
CCCFFFFFHHHHHJJJIJJJIJJJCHIJJJJJJIJJJJJIIJIJJJJJJG
@2292675/1
caaacatcactgtgatgaaaaataaaaaaaaaaaaataatagttcttcaa
+2292675/1
CCCFFFFFHHHHHJJJJJJJJJJJJJJJJJJJJJIH>EE?CCEFBDDAEC
@3294314/1
cataaaagtaatataaccttagatttcgaggcaaattgattgatttg
+3294314/1
@<<DDAB>D:AFHGGCG@C<C>AF<@:FC?:DCD>9?B<?D9B4:9?
@1327221/1
agctgttcgctttttggtcatgattttgaggtactcgagggcatgatgag
+1327221/1
@BCFFFFF2<DHHJJJJHHHJJHIJJJJIJJCHIJJJJJJJIIJJJJJIG
@4806778/1
cggtccggccgagtgcatcatggtcatgttttgggactccatgtcgagct
+4806778/1
CCCDFFFFHHHGHFHIJJJJJIIFHJJJHIJJIJJIJJJJIJJJJJJJJJ
@773895/1
aagtcaaagaagctagccaagagaatggcggctcacaagatg
+773895/1
@@@DDDD??FFBFGHI@AHHBGHCB?<FGGG>?FEHGI<FHG
@774258/1
aagtcacgagaatttgaaaagcgagcttcatgatcccctgaagaatatat
+774258/1
?@@ADDDD?CC@FFHH>EBBB:?FFEDG@CBGBDD??DFBFDCEEA<FDC
@7882321/1
gctgaatgtgcgccaattgagttttcgagcattttccggaaaagaagatt
+7882321/1
@@CFDDFFHFGDHAHGHIGCHEFHHEGGIGEEGIIIIIIIIIIIGHEBGG
@7882322/1
gctgaatgtgcgccaattgagttttcgagcattttccggaaaagaagatt
+7882322/1
BCCFFFFFHHHHHJJJJJJIJFHHIJJJJJJJJJJJJJJJJJJJJJIJJJ
@2810035/1
cacaatataataaatacatatcatatcatcggggcactatataaaaaatt
+2810035/1
CCCFFFFFHHHHHJJJJJJJJJIJJJJJJJJJJJJJJJJJJJJJJJJJJI
@6913737/1
gaaaagttcgacatcctccagaacttagtgaagtttgaagaatccatcaa
+6913737/1
@CCFFFDDHHHHHEEHGIJGIJJJJICCCFHIIHGIJIG@GIJJJIIHIA
@7884505/1
gctgagaaagctatggttgagtgaaaaaggtgggaaatgttgactgttgt
+7884505/1
CCCFFFFFHHHHFJIJHIJGJCHHHJJJJJ?EHIGIJJJJJJGJJJGIHF
@7884622/1
gctgagagtctgcaaatcggccaacttcttgccgacggaatttttcagcg
+7884622/1
@CCFFFFFHHHHHJJJJJJJJJJJJJJJJJJJJJIJJJGJJJIJIIJJII
@1330101/1
agctttctcagcgtgtttaatttctttcatttatcaaggttttcaaactg
+1330101/1
CCCFFFDFHGHGGCGIIIJJJJIJJJJIIJJJJJJJJJICGICHIIJJIG
@777454/1
aagtgataatggatacaaatttgactactgtatagctttcttctcttggt
+777454/1
CCCDFFFFHHHHHJJJJJJJJJIGJJJJIJIJJIJIIJJJJJHGIJJIJ@
@2297967/1
caaacattcggcagccaagaacttgctggatctcttggtcggaaaag
+2297967/1
??@DFADDDFDAA<GCFEEEDGCG4C??CDHIEIII<?00?:0?7BF
@2297970/1
caaacattcggcagccaagaacttgctggatctcttggtcggaaaagtga
+2297970/1
CCCFFFFFHHHGHIJJIJJJJJIJIJJJJJJJJJJJIJHIJJIJIJJDHD
@2297971/1
caaacattcggcagccaagaacttgctggatctcttggtcggaaaagtga
+2297971/1
CCCFFFFFHHHHHJIJJJJJJJJJJIJJJIJIJJJJJJHJJJJJJJJFHI
@2297972/1
caaacattcggcagccaagaacttgctggatctcttggtcggaaaagtga
+2297972/1
CCCFFFFFHHHHHJJJJJJJJJJJJJJJJJJJJJJJJJGHIJHIJJJHIG
@2297973/1
caaacattcggcagccaagaacttgctggatctcttggtcggaaaagtga
+2297973/1
CCCFFFFFHHHHHJJJJJJJJJJJJJJJJJJJJJJJJJHIJJIJJJJCHG
@2298152/1
caaacattgaagccagatcgataaaaaaatatcgcaatattagaaatttt
+2298152/1
CCCFFDFDFFHHFEGEEFCGGBFHGGGIIIIIEB=DGGBC?B4BC@>=@A
@2298153/1
caaacattgaagccagatcgataaaaaaatatcgcaatattagaaatttt
+2298153/1
CCCFFFFFHHGHHJJJJJJJJJIJJJJJJJJIIJJJJJJJJIIJJIJJJJ
@2298154/1
caaacattgaagccagatcgataaaaaaatatcgcaatattagaaatttt
+2298154/1
CCCFFFFFHHHHHJJJIJJJEIIIIIGIJIIHGIJJJJIJJJIJJJJJJJ
@2298155/1
caaacattgaagccagatcgataaaaaaatatcgcaatattagaaatttt
+2298155/1
CCCFFFFFHHHHHJJJJJJJJJJJJJJJJJJJIJJJJJJJJIIJJJJJJJ
@2298156/1
caaacattgaagccagatcgataaaaaaatatcgcaatattagaaatttt
+2298156/1
CCCFFFFFHHHHHJJJJJJJJJJJJJJJJJJJJJJJJJIJJJJJJJJJJJ
@2298157/1
caaacattgaagccagatcgataaaaaaatatcgcaatattagaaatttt
+2298157/1
CCCFFFFFHHHHHJJJJJJJJJJJJJJJJJJJJJJJJJJJJJIJJJIJJJ
@3299153/1
cataaatgtcaaaatgccacataatttgcaaaattttgacatttttttct
+3299153/1
@CCFFFFFHHHHHJJGIIGIIJJJJJJJJJJJJJJIJJJJJIJJJJJJDG
@3299154/1
cataaatgtcaaaatgccacataatttgcaaaattttgacatttttttct
+3299154/1
CCCFFFFFHHHHHJJJJJJJJJJJJJJJJJJJJJJJJJJJJJJJJJJJJJ
@4358046/1
cgagggcatgatgagcagccgagcccttggcttccttcggagttttgcct
+4358046/1
CCCFFFFFHHHHHJJJJJJIJJJJJJJIIJJJJJJIJJGJHJFHIJJJJG
@7885850/1
gctgatattaccaatcaggtggtgacatcgttcgatgacaaagtgatggg
+7885850/1
@BCFFFFF2AFHHJJJJJIFHIGHIJJJJJIJJJJJJJJIJJJGHJJJJI
@1809237/1
attcataaaagtaatataaccttagatttcgaggcaaattgattgatttg
+1809237/1
CCCFFFFFHHHHHJJJJJIJIJJJJJJJJJJIJJJJJJJJJJJJIIIJJJ
@1332088/1
aggaaagaaaaaaatgtcaaaattttgcaaattatgtggcattttgacat
+1332088/1
@@@DDDDBFHDHFIIAHICB:EBBCG???FFCHEHCHBFH>GDBFH7BEG
@1332116/1
aggaaagaagcaagaggaaggatcgcaagcttcttccagttcaccatcag
+1332116/1
CCCFFFFFHHHGHIJJJGIJJIIFGIIJIIJJIIIHIGIFHIJJJIJIJJ
@2814657/1
cacaattacttagagaagcacgcggaagcggtatgcagattggtgaagca
+2814657/1
CCCFFFFFHHHHHJJJJJJJJIJJJJJJIJJGIJJJJJIJJJJGHHIJJG
@4816564/1
cggttcttaaaaactttttcggggtatctggtaccaaatcaacatcatag
+4816564/1
1=@DDFFFHHHHFJJJJJJJJJJICGHJJJIIJJJJJJJJJJIJJJJIJI
@7886769/1
gctgattaaggggtgtattctatatttcggttaaatttaagaggctttta
+7886769/1
CCCFFFFFHHHHHCGGIJJJJJJJJJJJJJ?1?DHIIJJJJJJJJJJJJJ
@6916933/1
gaaaatacgtaagttgctcaatgtcgtcgtttgacatatcgttgtcatcc
+6916933/1
@BCFFFFFHHGGHJIJJJJJJJJJJJJJJJJJJJJJJJJJJJJJIJIJJJ
@3794636/1
ccgaattcttgtacgtactcgtcgttgttgaagtcggctc
+3794636/1
CCCDDFFFGHHHFGIIBFGDEHCBH>ECD;DGFCBF??FF
@779079/1
aagtggatagctgcaccaagcattggtggcgattggtcaatgttttttct
+779079/1
CCBDFFFFHHHHHJJJJJJJJIJJJJHIJJJGIIIJFHGJJJHIIJJIHH
@5875853/1
ctgggcccggggctctgtgatttcttagtgtcaatagtgctgccgttact
+5875853/1
CCCFFFFFHHHHHJJJIHIIJJJJJJJJGHHIFHIIJIIJIJJJJGIJJJ
@1810482/1
attcatgcagaaccgattaagaaaggggcagacaacttcatgtacaaata
+1810482/1
CCCFFFFFHHHHHJJJJJJJJJJJJJIJJJJJJJJJJJJJJJIIIIJJJG
@1332965/1
aggaaatcaagggtctcaaaatagaaataacgcattgtggagcgatgagg
+1332965/1
CCCFFFFFHHHHHCEHIJJJJJJIJJJIJJJJJJJJJIIJJJJJJJJJJI
@234045/1
aaaagggaacaatttttatcgagttattgatttcgaggaataatacgaac
+234045/1
C@@FFFFFHHHHGJJJIIGHFIGHHHGJJJIJGIGGJGIIIFGHIIIIHG
@234046/1
aaaagggaacaatttttatcgagttattgatttcgaggaataatacgaac
+234046/1
CCCFFFFFHHHHHJJJJIJJJGHHEHJJIIJJJJJIIJIIJJJJJJJJJJ
@4362943/1
cgagtacagcgtcgcccaggaattctagcctctggtaacaatctgtaagg
+4362943/1
CCCFFEFFHHHHHJJJJIJJJJJJJJJJJJJJJJJHGIJJJJJJJHJJJJ
@2819764/1
cacacaacagactggtcccacacaagggcagcaaaaaggtgcccaacaac
+2819764/1
CCCFFFFFHHHHHJIGHGIIJIIJIIIJJJIJJJJJJII?FGHIJJJJJG
@4822764/1
cgtaaagtgaccaaagcaaagacgcaataagtgatacaagaaaatataca
+4822764/1
@CBFFFFDHHHHHJJJJJJJJJJJIJJJJJJFHIJJJJJJJJJJIJJJJI
@4822765/1
cgtaaagtgaccaaagcaaagacgcaataagtgatacaagaaaatataca
+4822765/1
CCBFFFFDHHHHHJJJJJJJJJJJIIJJJJJGIJJJJJJJJJJJJIJJJJ
@1335234/1
aggaactggaggataactgtagacgctcgtagatgtctgttgcgattgag
+1335234/1
CC@FFFFFHHHHGJJJJJJIIJJIJ1@CHFHHGEHFGHJIIJIJJIJJJI
@7890851/1
gctgctcatcatgccctcgagtacctcaaaatcatgaccaaaaagtgaac
+7890851/1
CCCFFFFFHHHHHJJJJJJJJHHJJIJJJJJJJJJJIJJJJJJJIDHHIG
@3306579/1
catacaatgcattaaagctgctagaagaggacggcatttatgatccaaaa
+3306579/1
CCCFFFFFHHHHHJJJJJJJJJJJIJJJJIDIIJIJJJJJJJJJJJJJJI
@2306974/1
caaaccttgcaaattttcaatcatgaagcaagattttacctgaacaattt
+2306974/1
CCCFFFFFHHHHHJJJJJJJJJJJJJJJJJJJJJJJJJJJJJIJJIJJJJ
@2820990/1
cacacacgcatttttaaatttaaaaatttattcaagtcaaaaataatatg
+2820990/1
CCCFFFFFHHHHHJJJJJJJJIJJJJJJJJJJJJJJHIJJIJJJIJJJJJ
@2820991/1
cacacacgcatttttaaatttaaaaatttattcaagtcaaaaataatatg
+2820991/1
CCCFFFFFHHHHHJJJJJJJJJJJIJJJJJJJJJJJJJJJJJJJJJJJJJ
@2820992/1
cacacacgcatttttaaatttaaaaatttattcaagtcaaaaataatatg
+2820992/1
CCCFFFFFHHHHHJJJJJJJJJJJJIJJJJJJJJJJIJJJJJJJJJJIJJ
@2820993/1
cacacacgcatttttaaatttaaaaatttattcaagtcaaaaataatatg
+2820993/1
CCCFFFFFHHHHHJJJJJJJJJJJJJIJJJJJJJJJIJJJJJJJJJJJJI
@2820994/1
cacacacgcatttttaaatttaaaaatttattcaagtcaaaaataatatg
+2820994/1
CCCFFFFFHHHHHJJJJJJJJJJJJJJJJJJJJJIJGIIJJJJJJJJJJJ
@2820995/1
cacacacgcatttttaaatttaaaaatttattcaagtcaaaaataatatg
+2820995/1
CCCFFFFFHHHHHJJJJJJJJJJJJJJJJJJJJJJJJJJJJJJJJJJJJJ
@2820996/1
cacacacgcatttttaaatttaaaagtttattcaagtcaaaaataatatg
+2820996/1
CCCFFFFFHHHHHJJJJJJJJJJJJ4CHIJJJJJJJIIJJJJJJJJJJJJ
@6379053/1
cttgcaggagatcgctagcgaacaatccttcgaggtaacctacgtggaca
+6379053/1
@@@DFFF?FFHDDGIIIIIIIIEAGGGIIIIIEHIFHHIIIEEECHGIGA
@236469/1
aaaaggtgcccaacaacagcaaacgggtcgaaatgaacgtcaacaacaaa
+236469/1
BCCFFFDDHHHHHJJJJJJJJJJJJJICGIJJJJIIJJJHIJJJEGIGJI
@236611/1
aaaaggtgggaaatgttgactgttgtagctgattaaggggtgtattctat
+236611/1
BCCFFFADHHHGHJJHHIGGIJHIIGHIJJJDHHEHHJJJ:D@FGIIJIC
@3798532/1
ccgacagagaggttatccttgggggaagaagccaaattgctctactctca
+3798532/1
CCCFFFFFHGHHFHIJJJJJJJJJJJJJIJJJJJJJJJJJJJJJJJJJJJ
@3798533/1
ccgacagagaggttatccttgggggaagaagccaaattgctctactctca
+3798533/1
CCCFFFFFHHHHFHIJJJJJJJIJJJJJJJJJIJJJJJIJJJJJJJJJJJ
@2822526/1
cacacatagtacctctccacaaaaagggaaataaacaaggatgtaagaac
+2822526/1
CCCFFFFFHFFHHJGIJJ?FHIJIGIJJJJJJIJJJJJJJJJJJJIIIJG
@2822527/1
cacacatagtacctctccacaaaaagggaaataaacaaggatgtaagaac
+2822527/1
CCCFFFFFHHHHGJJJJJJJJJJJJJJJJJJJJJJJJJJJJJJHIJJIJJ
@2822528/1
cacacatagtacctctccacaaaaagggaaataaacaaggatgtaagaac
+2822528/1
CCCFFFFFHHHHHJJJJJJJJJJJJJJJIIJJJJJJJJJJHIJIJJJIII
@2824092/1
cacacatgttacataaatgtcaaaatttgacataatttgtggacataaag
+2824092/1
CCCFFFFFHHHHHJJJJJHHHIJJIJGIJJJJJJJJJJJIHIIJJJJJII
@2824093/1
cacacatgttacataaatgtcaaaatttgacataatttgtggacataaag
+2824093/1
CCCFFFFFHHHHHJJJJJJJIIIJIJJJJIJJJJJJJJJJJJJJIJIJJJ
@2824094/1
cacacatgttacataaatgtcaaaatttgacataatttgtggacataaag
+2824094/1
CCCFFFFFHHHHHJJJJJJJJJJJJJJJJJJJJJJJJJJHIJJJJJJJJI
@3799472/1
ccgacatcaacagtagttccggctggaatgtttccgcttttgccactttg
+3799472/1
CCCFFFFFHHHGHHIJJJJJJJIIJJIJGHFIIGJEDGIIJGIJIIIJJE
@240206/1
aaaagtcgaagtctttcgagacatactcttcggagaatcacaaaactcat
+240206/1
CCCFFDFFHHHHHJJJJJJJJJJJJJJJJJJJJIJJJJJJJJJJIIJJJI
@5878200/1
ctgggcttttcctgcttttttagcagctttaccattcgtcttatcgatgc
+5878200/1
@@BFFDDFHHHGHIHIJIJJJGIIGIIIIJJJJJJJIJFGGIIIJJDHII
@5878201/1
ctgggcttttcctgcttttttagcagctttaccattcgtcttatcgatgc
+5878201/1
CCCFFFFFHHHHHJJJJJJJJJJJJ9GHJJJJJJJJJJIJJJJJIJJJJI
@6384767/1
cttgccagtgccaatttcgcggaatttcaacacatgacaagcgatggtga
+6384767/1
BB@FFFFFHDHHHJJJJIIIIJIJJJJJJJJJJJJJIJIJJJIJHGIFGH
@6384768/1
cttgccagtgccaatttcgcggaatttcaacacatgacaagcgatggtga
+6384768/1
CCCFFFFFHHHHHJIIJGIFHIJIJIIJJJIJJIHHJJJJJJIEFHIFGH
@241279/1
aaaagtgactcccgaacaagccaatcagaccaacggaacgcccggagcgg
+241279/1
@CCFFDFFHHHHHJJJJJJJIJIIJJJJIJJJJJJIJJJIIIJJIJHHFD
@241978/1
aaaagtgtgctccattggtttatcctctactgtacaactgtttacctgtg
+241978/1
BBCFFDFFHHHHHJJJJJJJJIJJJJJJJJJJJJJJJJJJIJJJJJJJIH
@3313308/1
catagatccaatcctataattatccatttcctgtaattctggtttctcta
+3313308/1
B@BFFFFFHHHHHJJJJJJJJJJJJJJJJJJJJJJIIIJJJJFGIJJIJG
@5350785/1
ctccaggagttgctgagccgtcgcggcatcactcccaaatacgaactggt
+5350785/1
CCCFFFFFHHHHHJJJJJJIGIJIJJIJJIJJJJJJJJJJJJJJHHHFF@
@1819842/1
attcctaatattttttagtgaacctctctaacgtctttatagaatgtcaa
+1819842/1
CCCFFFFFHHHHHJJJJJHIIJJJJIIJJJJJJHIJJJ>FIIJJJJIIJG
@785970/1
aataaacaaggatgtaagaactatggaggaatatacaata
+785970/1
CCCFFFFFHHHHHJIJJJJJJJIJJJJJJJJIJJJJJJJJ
@788067/1
aataaagtatgtgttcaccaagagaagaaagctatacagtagtcaaattt
+788067/1
CCCFFFFEHHHHHIJJJJJJJJJJJJJJJJJJJJJJJJJHHIIJJJJJJJ
@3316881/1
catagttcttacatccttgtttatttccctttttgtggagaggtactatg
+3316881/1
CCCFFFFFHHHHHJJJJJIJJJJJJJJJJJJJJJJEEHFHHIJ<DHIJJJ
@6392981/1
cttgctactaatattcgattcgataggtgctttgtctggttaactttagt
+6392981/1
CCCFFFFFHHHHHJJJJJJJJJJJJJJFHIJJJJJJJJJGHJJJJJJJJD
@4835808/1
cgtacgtcaaatgttgcaaattatgtcacataaatgtcaaaatgccacat
+4835808/1
CCCFFFFFHHHHHIJJJJJJJJIJIIJJJJJJJJJJJJJJJJJJJJJJJI
@5352063/1
ctccaggttgctgttgcggaggagcttgctgttgtggaggaccagggtgc
+5352063/1
@CCFFFF?FHHHHIIIIIGFHIBGIIIIIIIIIIGIIEGIIIIIIII7@A
@5352064/1
ctccaggttgctgttgcggaggagcttgctgttgtggaggaccagggtgc
+5352064/1
CCCFFFFEHHHHHJJJJJJHJJDHIJJJJJJIIIGIIDHJEGIGIJJ=DG
@1822390/1
attcgaaaagtaaacgtcagtttgcgtttcaatgcatcgataagacgaat
+1822390/1
CCCFFFFFHHHHHJJJHIJJJJJJJJGHJJJJJJJJJJJJJJJJJJJHJI
@1822391/1
attcgaaaagtaaacgtcagtttgcgtttcaatgcatcgataagacgaat
+1822391/1
CCCFFFFFHHHHHJJJIJJJJJJJJIGIJJJJJJJJJJJJJJJJJJJJJI
@247976/1
aaaataaaatacggcaaagagaagaaaggccgatagaatgaagtgaaagt
+247976/1
CCCFFFFFHHHHHJIJJIJJIIIGIJIJJIIIGIJJGIIJJJJFHIJJJI
@2318041/1
caaactgttaaaaaacctgctgaatgtgcgccaattgagttttcgagcat
+2318041/1
CCCFFFFFHHGHHJJJJJJJJJJIIGFIHJJJJGIJJJIBGIJJJJJJJJ
@2829337/1
cacacgcatttttaaatttaaaaatttattcaagtcaaaaataatatgta
+2829337/1
C@@FDFFFGHHHHJJJIIJJJIJJJ<FHCFFHIGIIJJJIJJDDFGHIIG
@2829338/1
cacacgcatttttaaatttaaaaatttattcaagtcaaaaataatatgta
+2829338/1
CCCFFFFFHHHHGJJJJJJJJJJGJJJJJJJJIJIJJJJJJJJJIJJJFG
@2829464/1
cacacggcaacaaaaagtgataatggatacaaatttgactactgtatagc
+2829464/1
@@?DDDDA@FFFBDGIGA?FHHICGIACDEGBHHGIIEDHAAHEBFCEBF
@2829465/1
cacacggcaacaaaaagtgataatggatacaaatttgactactgtatagc
+2829465/1
CCCFFFFFHHHHHJJJJCHGJJJJJJJIJJJJJIJJJJJJJJJJGGIIII
@6931769/1
gaaaattcaagatccagtgtttaaggaactatcagatgttggtccgccac
+6931769/1
CCCFFFFFHHHHHJJJJHHJJJJJJJJJJJJJJJJJJJJIJJGIJIJJJI
@1824673/1
attcgataggtgctttgtctggttaactttagtgcgaaggtttaggtatt
+1824673/1
@C@FFFFFHHDHHJIJGHIIFGDHIIJIIJJJJJJIIJJJBFDEHIBGII
@1824674/1
attcgataggtgctttgtctggttaactttagtgggaaggtttaggtatt
+1824674/1
@CCFFFFFHHDFHJJJJIJJJJHJJJJJJJJJHHIJJJJJFHIJJJ?FHI
@1350187/1
aggcagttcaccatcgcttgtcatgtgttgaaattccgcgaaattggcac
+1350187/1
<??DDFDDDDHADHHIIIEHFFIIIIIGHAEEFEGGGDBGEGEGGEGHII
@1350188/1
aggcagttcaccatcgcttgtcatgtgttgaaattccgcgaaattggcac
+1350188/1
@@@FFFDDFFFHFEGGIIBFFHGIGHHGHFDEGGGGIGGHGGGIJEIIIA
@1350189/1
aggcagttcaccatcgcttgtcatgtgttgaaattccgcgaaattggcac
+1350189/1
CCCFFFFFGHHGGJJIJJJIIIJJJIGIIHIJJIJJJIJJIIIJJJJJFG
@1350190/1
aggcagttcaccatcgcttgtcatgtgttgaaattccgcgaaattggcac
+1350190/1
CCCFFFFFHHHHHJJIIIIJJJIJJCFHHFGJGJJJJJJIIJJJJJJIIJ
@1350191/1
aggcagttcaccatcgcttgtcatgtgttgaaattccgcgaaattggcac
+1350191/1
CCCFFFFFHHHHHJJJJJJJJJJJJHIJJIJJJJJJJJJJJJJJJJJJJJ
@7907911/1
gcttaataaaaatcctatttttggttaatcctttaacccttagtaatgga
+7907911/1
CCCFFFFFHHHHHJJJJJJJJJJJJJJJJJJJJJJJJJJJJJJHIJJJJJ
@3322747/1
catattgatttaattttgacatgttagaatgccctattgaaaaccttgta
+3322747/1
CCCFFFFFHHHGHJIJJIJJIJJJIJJJJJJJJJJJJJIIJJJJJJIJJF
@1826163/1
attcgattcgataggtgctttgtctggttaactttagtgggaaggtttag
+1826163/1
@CCFFFFFHHHHHJJFHIIJJJHIJJJHHHIJJJJIJHIJJIJJJDGIIJ
@1826164/1
attcgattcgataggtgctttgtctggttaactttagtgggaaggtttag
+1826164/1
CCCFFFFFHGDHHJJFHIJJIJHGIJJHHIJJJEIJIJIJJIIJJHHIJJ
@3323775/1
catatttgcaaaagcatggttgacctataattggcatgcc
+3323775/1
CCCFFFFFHHHHHJJJIJJJJIIHJJJJHJJJJJJJJJJJ
@5358083/1
ctccatagttcttacatccttgtttatttccctttttgtggagaggtact
+5358083/1
CCCFFFFFHHHHHJJJJJJJJJJJJJJJJJJJJJJJJIHIJFHHIJDGHI
@6936061/1
gaaaatttaatctggctgaaatatgatcgacatctagtagattctggttc
+6936061/1
CCCFFFFFBHGHHA>DEGIIIGHDAHGIIIHGGHGIIGEDEHIGGEB?FG
@2834472/1
cacacttttacttcagctacttgaaccgtacgtcaaatgtcgcaaattat
+2834472/1
CCCFFFFFHHHHHJJIJJIJJJIGHJGIIJJJGIIIJJJIJJJJJIJJIG
@2834473/1
cacacttttacttcagctacttgaaccgtacgtcaaatgtcgcaaattat
+2834473/1
CCCFFFFFHHHHHJJJIEHIIIIIJJIJEGGIEHHIJJGDHHIJJIGGJI
@2834474/1
cacacttttacttcagctacttgaaccgtacgtcaaatgtcgcaaattat
+2834474/1
CCCFFFFFHHHHHJJJJJIJJJJJJJJJHIJJJJJJJJJHIJJJJIIJJJ
@2834475/1
cacacttttacttcagctacttgaaccgtacgtcaaatgtcgcaaattat
+2834475/1
CCCFFFFFHHHHHJJJJJJJJJJJJJJJGHJJGHIJJJJHIIJJJJJJIJ
@2834476/1
cacacttttacttcagctacttgaaccgtacgtcaaatgtcgcaaattat
+2834476/1
CCCFFFFFHHHHHJJJJJJJJJJJJJJJIJJJJJJJJJJHJJJJJJJJJI
@2834477/1
cacacttttacttcggctacttgaaccgtacgtcaaatgtcgcaaattat
+2834477/1
@@CFFDFFGHDFBEBAAG@GHI@FGIIG@GDFDF=FHIIHIIGGIIIICH
@2834478/1
cacacttttacttcggctacttgaaccgtacgtcaaatgtcgcaaattat
+2834478/1
CCCFFFFFHHHHHJJJJJJJJIJJJJJGFECHJJGIJIIBGIIJGIJJEG
@3812549/1
ccgagatgtggtacacgacgaatgatgtgataaatatacctgcacacacg
+3812549/1
@??;A@?A<AFADHEE;@E?@D:?49C?DCBBFHBHGFHCDHCAHGHEBE
@3812550/1
ccgagatgtggtacacgacgaatgatgtgataaatatacctgcacacacg
+3812550/1
BCCFFFFFFHHFHIIIIJIGJJJIIIIFHIIIIJIIJJJJJJJIIJIJIG
@6937295/1
gaaaatttgaaaagtatcatgagttttgtgattctccgaagaatatgtct
+6937295/1
CCCFFFFFGHHHHJFHIJJJJIJHHJJJJJIJJJJJJJJJJJJJJJJIIF
@6937296/1
gaaaatttgaaaagtatcatgagttttgtgattctccgaagaatatgtct
+6937296/1
CCCFFFFFHHHGHJCGHIJJJFHHJJJJJJJJJJJJJJJJJJJJJJIIJG
@6937297/1
gaaaatttgaaaagtatcatgagttttgtgattctccgaagaatatgtct
+6937297/1
CCCFFFFFHHHHHJAFHHIJJIJHIJJJIGIJJJJJJJJJJJJJJJJIJH
@6937298/1
gaaaatttgaaaagtatcatgagttttgtgattctccgaagaatatgtct
+6937298/1
CCCFFFFFHHHHHJCGIIJJJHIHJJJJJJJJJJJJJJJJJJJJJJJIJI
@6937299/1
gaaaatttgaaaagtatcatgagttttgtgattctccgaagagtatgtct
+6937299/1
@@@FFFFFHHHHHJHIJJIIJIIFIIJJJIJJJIJJJJIIJHG?DFDHII
@6937300/1
gaaaatttgaaaagtatcatgagttttgtgattctccgaagagtatgtct
+6937300/1
CCCFFFFFHGHHHJGHIJJJJJJIJJJJHJJJJJJJJJIJJJJGHGIJJH
@6937301/1
gaaaatttgaaaagtatcatgagttttgtgattctccgaagagtatgtct
+6937301/1
CCCFFFFFHHHHGIFHIJJJIIGCHHJIJJJJJJJJJJJIIIJGHIJJJI
@6937302/1
gaaaatttgaaaagtatcatgagttttgtgattctccgaagagtatgtct
+6937302/1
CCCFFFFFHHHHHJFHJIJJJIJJIJJJHJJJJJJJJJJJJJJGGHGHJI
@6937303/1
gaaaatttgaaaagtatcatgagttttgtgattctccgaagagtatgtct
+6937303/1
CCCFFFFFHHHHHJFHJJJJJJJIJJJJJJJJJJJJJJJJJJJGGIJJJI
@6937304/1
gaaaatttgaaaagtatcatgagttttgtgattctccgaagattatgtct
+6937304/1
CCCFFFFFHHHHHJGGIJJJJIJHIJJJHIIJJJJJJJJJJIJJJJIIII
@3813574/1
ccgagcccttggcttccttcggagttttgcctgttccgtagcagacggcc
+3813574/1
@@@DFDDAHHFFFIIIIGHGGHEH?GG>;BDEFBFGGI@FH??>AD<>HI
@3813575/1
ccgagcccttggcttccttcggagttttgcctgttccgtagcagacggcc
+3813575/1
CCCFFFFFGHHHHJJGGIIICGGGGHIEHGIIIJGIGHHHGICGIJIIGI
@3813576/1
ccgagcccttggcttccttcggagttttgcctgttccgtagcagacggcc
+3813576/1
CCCFFFFFHHHHHJJJIGGIJJGIFHJJIJJFIFHIJJGIJIIIJIJJJI
@3813577/1
ccgagcccttggcttccttcggagttttgcctgttccgtagcagacggcc
+3813577/1
CCCFFFFFHHHHHJJJJJJJJJEIGHJJJJJJJHGGIJJJJJIJJJJIII
@2324783/1
caaacttttcggggtgcaatcttcttttccggaaaatgctcgaaaactca
+2324783/1
CCCFFFFFHHHHHJCFHJJJJJJJJJJJJJJJJJJJIJJJJJJJJJJJJJ
@795854/1
aataacgccaacaggttgtttcattaccgcatcacgatatctcccccgac
+795854/1
CCCFFFFFHHHHHJJHIJJJJJJJJJJJJJJJJJJIJJJJJJJJJJGHFE
@1354978/1
agggagcatttatttgatgcaaagtatagaggttgtacccaaacttttcg
+1354978/1
CC@FFFFFHHHHHJJJJJJIJJIJFHHGJIIJGIIIJIJIJJJJJJJJJJ
@7912390/1
gcttattgtaatattcctccatagttcttacatccttgtttatttccctt
+7912390/1
CCCFFFFFHHHHHJJJJ@HIJJJJIJJJJJJJJJJJJJJJJIJJJJJJJI
@6938888/1
gaaaattttccttgctaattggttgaaggtaatcatctaattctttggtc
+6938888/1
@CCFFDFFHHGHHIIIJBHJIJJGICHGIAHHIICHIIJIJIGIIJIGFD
@1356216/1
agggcatgatgagcagccgagcccttggcttccttcggagttttgcctgt
+1356216/1
CCCFFFFFHHFHHIJIJJJJGIJJJJJIIGIIIIJICHEHDHIJIIJIJI
@5362380/1
ctccatgtggacccatttgctttggtggggaactttgttgttgacgttca
+5362380/1
CCCFFFFFHHHHHJJJJJJIJJIJJCFIJJJJJIJJJJJGGIIJJJGHIG
@1830554/1
attcggtataacttgtccgaataacttattgtaacgatggagaatttttt
+1830554/1
@CCFFFDFHHHHHJJJJJJJJJJJJJJJJJJIIJJJJJJJIJHFIJJJJJ
@3328309/1
catcaatattatctatcgatactgaatgtaattttttatatagtgccccg
+3328309/1
CCCFFFFFHHHHHJIJJJJJJJJIIJJJHIIIJJJJJGHIIIJIIJJJJJ
@3328310/1
catcaatattatctatcgatactgaatgtaattttttatatagtgccccg
+3328310/1
CCCFFFFFHHHHHJJJJJIJIJJJJIJJJIJJJJJJJIIIJJIHIJJJIJ
@2327638/1
caaagaagctagccaagagaatggcggctcacaagatgtggcaatccttg
+2327638/1
CCCFFFFFHHHHHJJJJJJJJJJJJJJGIIGIIJGIGHCHHCGHGHIHII
@1357090/1
aggggatcatgaagctcgcttttcaaattctcgtgacttttctcccctgt
+1357090/1
@CCFFFFDHHHHHIJIIIIIIIIJJJJIJIIJJHGIJIJJJIIIJJJHIG
@258990/1
aaaatagtaaaaagtcgaagtctttcgagacatactcttcggagaatcac
+258990/1
CCCFFFFDHHHHHJFHIJJJHHHIJJIJJJJJJJJJJJJJJJEHEHGIII
@1831970/1
attcgtcgtgtaccacatctcggatcttgctactaatattcgattcgata
+1831970/1
CCCFFFFFHHHHHIJJJJJIIJJJJJJJJIJJJJJIJIJJIJGJJIJJJJ
@1832577/1
attcgttctacatatgaaacatgtcagttatatattcacctttatatgtc
+1832577/1
CCCFFFFFHHHHHJJJJJJJJJJJJIJHIJJJJJJJJJJJJJJJJJJJJI
@5365645/1
ctccattggtttagcctctactgtacaactgtttacctgtgtatgataaa
+5365645/1
CCCFFFFFHHHHHAFHIIJJJJJIJJJJJJJIJJJJJJJJJHJJJIJJJH
@2838940/1
cacagagccccgggcccagatggcagtcatgcagaaccgattaagaaagg
+2838940/1
CCCFFFFFHHHHGIJJJJIJHIJJJ00?GGIJJJJJJJJGFEIIIIHHGG
@2331459/1
caaagacatctcctaaggctttgggaacttctacatcttctatttcctca
+2331459/1
CC@FFFFFFHHFHJIIJJJJJJJJIGHIIJIIJJIJJJJJIJJJJJJJJJ
@4383353/1
cgatactgaatgtaatttttttatagtgccccgatgatatgatatgtatt
+4383353/1
CCCFFFFFHHHHHIGHJJJJJJJHJJGIIJJJJHIJJJJJJGIIIIFHII
@1359779/1
aggtaacctacgtggacatcgaagaaaaaacattgaccaatcgccaccaa
+1359779/1
CCCDFFFFHHHHHHJJJJJJJJJJJJJJJJJJJJJJJJJJJJDHIIJJJJ
@5907651/1
ctggtgtagaggttgtttctgccatcgaatactggttttaggttgccgaa
+5907651/1
BBCFBDADFDHHCEHGHIJIJJJIIGJJJJIJGIJCGIJIDI?FHGGIGG
@1359933/1
aggtaagccacttaagcacacatgttacataaatgtcaaaatttgacata
+1359933/1
CCCDFFFFHHHHHJJJJJJJJJJJJJJJJJJJJJJJJIJGIJJJJJJJJJ
@1360795/1
aggtactatgtgtgtttggctagattctgtttgacattcgaaaagtaaac
+1360795/1
@CCDDFFFGGFHDGHJIIFIGIEGGGIJIIIJIHIIJJGIJJIJJDHIJI
@4384715/1
cgataggtgctttgtctggttaactttagtgggaaggtttaggtatttgt
+4384715/1
@@@DBDADFDFHHJIIIIG@FGGIIGGHIHGGEGIJGGCFGHH?DGIII?
@4384716/1
cgataggtgctttgtctggttaactttagtgggaaggtttaggtatttgt
+4384716/1
B@@FFFFAFHHHHIIIJIIIIJJJJJJJIEHIJJJIJDGIHII?HIHIHD
@5367918/1
ctcccaaatacgaactggtccaaat
+5367918/1
CCCFFFFFHHHHHJJJJIGHJJJJJ
@1837125/1
attctccctcaggatcgtgcacatgtcgtaaaagtggtgatctaggtggt
+1837125/1
BCCFFFFFHHHHHHIJJJIJJJJJJIHJIIJJJIBFHFGGHIJIJJGHIH
@3333078/1
catcactgtgatgaaaaataaaaaaaaaataatagttcttcaagatatat
+3333078/1
@@@FFFFFHHHHHJJJIFFIHIGJJJJJIIIJGIIFHEHIIIJFEIICHG
@3333079/1
catcactgtgatgaaaaataaaaaaaaaataatagttcttcaagatatat
+3333079/1
CCCFFFFFHHHHHJJJJJJJJJJJJJJJJIJJJJIJJJJJJJJJIJIJJI
@3333255/1
catcactttgtcatcgaacgatgtcaccacctgattggtgatatcagccg
+3333255/1
CCCFFFFFHHHHHIJJJJJJJJJJJJJJJJJJJIJJJIBGHJIJJJJJJB
@3333256/1
catcactttgtcatcgaacgatgtcaccacctgattggtgatatcagccg
+3333256/1
CCCFFFFFHHHHHJJJJJJJIJJJJGIJJJJJJGIJJJFHIJIJJJJIJG
@6946482/1
gaaacatgtcagttatatattcacctttatatatgtcacattttgtggtt
+6946482/1
CCCFFFFFHHHHHJJJJJJJJJJJJJJJJJJJJJJJJJJJJJIJJHIGGI
@1364348/1
aggtggtgacatcgttcgatgacaaagtgatgggcaatcccattggctgg
+1364348/1
B<?4ADDDHHHHHJJJJJIJJHIJJIJDGIIJIIJJJJIJJJJJIJJIIJ
@7918035/1
gcttctgttaaagaattgacatctcgtatgagtgaactgcaagctggtcc
+7918035/1
CCCFFFFFHHHHHJJJJJJJJJJJJJIJJJJJEGIJJJJJJJJJJJJBHH
@2333273/1
caaagacgcaataagtgatacaagaaaatatacagactaaagaaacgctc
+2333273/1
@<@FDFFFHHFHHIFACBEHIIIEIIIGGGHHIDGHIIEHGIIJJIJJDG
@2333274/1
caaagacgcaataagtgatacaagaaaatatacagactaaagaaacgctc
+2333274/1
@@@FFDDDFHFHHGH:CFCHHIGGGGGIFGIJIIJJIJIJIIAFHCGGGH
@2333275/1
caaagacgcaataagtgatacaagaaaatatacagactaaagaaacgctc
+2333275/1
C@CFFFFFHGHHHJJFGIJJJJJJJJJJJJJJJIJJJJJJJIIJJIIIJG
@2333276/1
caaagacgcaataagtgatacaagaaaatatacagactaaagaaacgctc
+2333276/1
CCCFFFFFHHHHHJIFHIIJJJJJJJJJJIJJJJJJJJJJJJJJIGIJJI
@2333277/1
caaagacgcaataagtgatacaagaaaatatacagactaaagaaacgctc
+2333277/1
CCCFFFFFHHHHHJJFHIJJJJJJIJJJJJJJJJJJJJJJJJJJJIJJJJ
@2333278/1
caaagacgcaataagtgatacaagaaaatatacagactaaagaaacgctc
+2333278/1
CCCFFFFFHHHHHJJFHJJJJJJJIJJJJIJJJJJJJJJJJJJJJJJJJI
@2333279/1
caaagacgcaataagtgatacaagaaaatatacagactaaagaaacgctc
+2333279/1
CCCFFFFFHHHHHJJFHJJJJJJJJJJJJJJJJJJJJJJJJJJJJJJJJJ
@2333280/1
caaagacgcaataagtgatacaagaaaatatacagactaaagaaacgctc
+2333280/1
CCCFFFFFHHHHHJJHHIJJJJJJJJJJJJJJJIJJJJIJJJJJJJJJJJ
@6947211/1
gaaacattccagccggaactactgttgatgtcggcatcactcatccgaca
+6947211/1
CCCFFFFFHHHHHJJJJJJJIJJJIJJJJJJJJIJJJJJJJJIJJJJJJI
@2335055/1
caaagagaagaaaggccgatagaatgaagtgaaagtcgaacgttcttctg
+2335055/1
CCCFFFFFHHHHHJJJJJJJIJJJJJJJJGHIJJJGHJJJJJHHJIJJJI
@2335056/1
caaagagaagaaaggccgatagaatgaagtgaaagtcgaacgttcttctg
+2335056/1
CCCFFFFFHHHHHJJJJJJJJJJJJJJJJIIJJJJDGHIJJJFIJJJJJJ
@2335096/1
caaagagaaggatagcaactaattttacaagctatactttgcatagaatt
+2335096/1
@@@DFFFAFHHHDEGGIJJJJJJJJIJJJJJIJIGJJJJJJJBDBGDGIJ
@2335097/1
caaagagaaggatagcaactaattttacaagctatactttgcatagaatt
+2335097/1
@C@FFFFDHHHHHJJIJJIGIIJJJJJJJJJJIJJJJJJJJIEGIJJJJG
@2335098/1
caaagagaaggatagcaactaattttacaagctatactttgcatagaatt
+2335098/1
BCCFFFFEGHHHHJJJJJJJJJJJJJJJJJJJJIJJJJJJJJIJIJHIJJ
@2335099/1
caaagagaaggatagcaactaattttacaagctatactttgcatagaatt
+2335099/1
BCCFFFFFHHHHHJJJJJJJJJJJJJJJJJJJJJJJJJJJJJJJJJJJJI
@2335100/1
caaagagaaggatagcaactaattttacaagctatactttgcatagaatt
+2335100/1
CCCFFFFFHHHHHJJJJIJJJJJJJJJJJJJJJJJJJJJJJJJJJJHIIJ
@7920714/1
gcttgaggaagtaacggcagcactattgacactaagaaat
+7920714/1
@@@ADDDBDFH<CFHIIGIG7CEHGA>4CFDGFBCDHIB9
@1838964/1
attctcttggctagcttctttgacttgccagtgccaatttcgcggaattt
+1838964/1
@@CDDFDADFHFBG>FHGCGDFHHCDDHH4?FFHGIIGGIIGIIIEGIIC
@3821327/1
ccgatactccatctctaaaaaagataattctttggggtttttgaccttta
+3821327/1
CCCFFFFFHHHHHJIJJJJJJJGGIIJJJIIJJJJIJGGIJJJJJJIJJF
@3821477/1
ccgatagaatgaagtgaaagtcgaacgttcttctgggcttttcctgcttt
+3821477/1
CCCFFFFFHHHHHJHHJJJJEHIIJJIHJJJJJJJJJJJIIJJJJJIGJI
@6410796/1
cttggagccagccaatgggattgcccatcactttgtcatcgaacgatgtc
+6410796/1
CCCFFFFFHHHHHJJJJJJIIJJJJJJJJJJJJIIIJJJJIIJJIJJJJI
@6410797/1
cttggagccagccaatgggattgcccatcactttgtcatcgaacgatgtc
+6410797/1
CCCFFFFFHHHHHJJJJJJJJJEIIIJJJJJJJJJIJJJJJJJIJJJJJJ
@6410798/1
cttggagccagccaatgggattgcccatcactttgtcatcgaacgatgtc
+6410798/1
CCCFFFFFHHHHHJJJJJJJJJJIJJJJJJJJJJJJJJJJIJJJJJJJJJ
@1841800/1
attctgtttgacattagaagagtaaacgtcagtttgcgtttcaatgcatc
+1841800/1
CCCFFFFFHHHHHJJJJJJJJJIHIJJJHIJJIJJJJJHIIJJJJJJJJJ
@3336636/1
catcattcaaacattgaagccagatcgataaaaaaatatcgcaatattag
+3336636/1
CCCFFFFFHHHHHJJJJJJJJJJJJJJJJJJJIJJJJJIIJJJJJJJJJJ
@3336962/1
catcattcgtcgtgtaccacatctcggatcttgctactaatattcgattc
+3336962/1
?@?DDDDDH;;DFHFDHIIIIEEHGGFIIIIIEGB@GHGCCBFH<F8?FE
@3336963/1
catcattcgtcgtgtaccacatctcggatcttgctactaatattcgattc
+3336963/1
@BCFFFFFHDHHDGCGHIJJJIIJJIIFHIIJJJJJJIJGGGIJIJIJII
@3336964/1
catcattcgtcgtgtaccacatctcggatcttgctactaatattcgattc
+3336964/1
@C@DFFFFHHHHFHIGIGIJIJJJJJJIJIIIJJGIGGIJJJJJJJJJJI
@3336965/1
catcattcgtcgtgtaccacatctcggatcttgctactaatattcgattc
+3336965/1
BBCFFFFFHHHHFIDGHJIIIJJJJJJJJJIJJJJJJJIJJJJJJJJJJJ
@3336966/1
catcattcgtcgtgtaccacatctcggatcttgctactaatattcgattc
+3336966/1
CCCFFFFFHFHHHIFFIJJJJGIIIJJGHIJJIJJIIJJIEEHHGIGIJI
@3336967/1
catcattcgtcgtgtaccacatctcggatcttgctactaatattcgattc
+3336967/1
CCCFFFFFHHHHHJHIIIJJJJ>HHIIGHIJJJJJJJJJJJIJJJJJIJI
@3336968/1
catcattcgtcgtgtaccacatctcggatcttgctactaatattcgattc
+3336968/1
CCCFFFFFHHHHHJJJIIJJIJIJJJJHJJJJJIJJJJIJIJJJIJIJJI
@7458012/1
gatgagtgacgtcagcgcccatgatcatggttggtctattcaaaatgggc
+7458012/1
B@CFFFDFHHHHHIIJJJAHIIIGIJJJGIHGIJBGIJJJJJJJJIJJJE
@7458013/1
gatgagtgacgtcagcgcccatgatcatggttggtctattcaaaatgggc
+7458013/1
BBCFFFDFHHHHHJJJJJJJJJJJJJJJJJGHJJFHIIIJJJJJJJJJIC
@4858290/1
cgtcactcgcaaatgtagaaggcagattgttaccctccacgggtaaatcc
+4858290/1
@@BFFFFFHGHHGJIDGGHIIIJIGGJJJIIIJIIIGIJJJJJAFIIIJG
@4859302/1
cgtcagccgccatattgatttaattttgacatgttagaatgccctattga
+4859302/1
CCBFFFFFHHHHHJJJJJJJJJJJJJJJJJJJJIJJJJJJJJJJJJJJJJ
@812403/1
aataggtattacataatcattagacaatgattattataggactgacttgc
+812403/1
CCCFFFDEHHHHHJJJJJJJJJJJJJJJJJJJJJJJJJJJJJJJJJJJJJ
@7459233/1
gatgcaaagtatagaggttgtacccaaacttttcggggtgcaatcttctt
+7459233/1
CCCFFFFFHFHHHJJJJGHJHHIJJJJGHJJJJJJJJJFHHJJJJJJJJJ
@7459467/1
gatgcaggaattggaggaggagggtacgaaggaactggaggataactgta
+7459467/1
@CCFF:DEHHHHHJHIJGIJGHJJ:EGIJJJJJJJJJJIJJIIIIJJJHI
@7462367/1
gatggcgaaacaattagcagcaagagaaatgctggaatagttaaacgata
+7462367/1
C@CFFFFFHHHHHJJJIIJJJJJIHIHJJJJJHIHIJIIJDFIJJJJJJG
@7924830/1
gcttggtgcagctatccactttgccagtggccgtctgctacggaacaggc
+7924830/1
@CCFFFFFHHHHHJJJJJIHHIG@HGEFHIIGIHIGGIIJGEGIH:FHJG
@7925739/1
gcttgtggtcacttttcgcgcaaaggtaaaatcgttctagacatacttta
+7925739/1
@B?DDABD=DFHHHJJIIJJJJJJJJ?DGGIBGH?DDFHIIJJJJJJJJI
@1371003/1
agtacctcaaaatcatgaccaaaaagtgaacagctatcgatacacagtca
+1371003/1
CC@DFFFFHHHHHJJJJJJJJJJJJIFHJIJJIJJJJJIIIJJJJJJIII
@5379347/1
ctccgaaggaagccaagggctcggctgctcatcatgccctcgagtacctc
+5379347/1
@@@FFFFFHGHHGJJJJJGJIIIFIIIIGIIGIIIIGIIGIHHIGGGIII
@5379348/1
ctccgaaggaagccaagggctcggctgctcatcatgccctcgagtacctc
+5379348/1
CCCFFFFFHHGHHJJJJJJJJJIIGCHGGGIIIJJJIGIEGIBHCHHIIJ
@5379349/1
ctccgaaggaagccaagggctcggctgctcatcatgccctcgagtacctc
+5379349/1
CCCFFFFFHHHHHJJJJJJJIIJIJIJJJIEHIGHIJIJEHHGI@GHIGG
@5379350/1
ctccgaaggaagccaagggctcggctgctcatcatgccctcgagtacctc
+5379350/1
CCCFFFFFHHHHHJJJJJJJJJJJJIJIGIIHHIIJJJJCHGBG=FEHGE
@5917768/1
ctggtttggatttcatcaatctgtaagacctagtcaatggaaaatgatgc
+5917768/1
@@CFDFFDHHHHHJJDIJJJJJIIIGJIJJJJJEGIIIJJJJJIIIJJIJ
@813737/1
aatataaccttagatttcgaggcaaattgattgatttgcccagcacaaac
+813737/1
CCCFFFFFHHHHHJJJJJJJJIIJJGIJJJJJJJJJJJJJJIJJIJJJJJ
@813738/1
aatataaccttagatttcgaggcaaattgattgatttgcccagcacaaac
+813738/1
CCCFFFFFHHHHHJJJJJJJJJJJJJJJJJJJJJJJJJJJJJJJJJJJJI
@813842/1
aatataataaaaatttatagttttttgcatttttattcggcttattgtaa
+813842/1
CCCFFFFFHHHHHJJGIJJJJJJJJJJJJJJJJJJJJJJJJJJJJJJGII
@4860597/1
cgtcagtttgcgtttcaatgcatcg
+4860597/1
CC@FFFFFGHHGFIJJJJJJJJJIJ
@2852325/1
cacagtatcgccaactctttttacttcagcatatactgg
+2852325/1
CCCFFFFFHHHHDCGIJJJJJJJJJJJIJJIJJJJIIII
@2852765/1
cacagtcatagatccaatcctataattatccatttcctgtaattctggtt
+2852765/1
CCCFFDFFHHHHHJJJJJJJJJJJJJJJJJJJJJJJJJJGHIJJJJIJGH
@2852766/1
cacagtcatagatccaatcctataattatccatttcctgtaattctggtt
+2852766/1
CCCFFEFFGHGFHIIJJJIJJJIJJJIJJJJJJJJJJJJIJJJJJJJJII
@2852767/1
cacagtcatagatccaatcctataattatccatttcctgtaattctggtt
+2852767/1
CCCFFFFFHHHHHJJJJJJJJJJJIJJJJJJJJJJJJJJHGEFIJIJJDH
@4395788/1
cgatcttccggttccggtggccaccagatcgttgttaaggaacacgcggt
+4395788/1
CC@FFFFFHHGHHJJJJHJJJJJJJJJJJJJIJJJJJJJJIIJJJJJJHE
@1374751/1
agtatagcttgtaaaattagttgctatccttctctttgacattgcttgtg
+1374751/1
CCBFFFFFHHHHHJJJJJJJJJJJJJJJJJJJJJJJJJIJJJJJJJJJJH
@7463062/1
gatgggcaatcccattggctggctccaagagatgtgcatgtcccgc
+7463062/1
CCCFFFFFHHHHHJJJJJJJJJJIJJGIJGIHJIGHIJIJIJJJIG
@3834409/1
ccgatttgcagactctcagcttcaacgccaaggacttcaactttgttcag
+3834409/1
CCCFFFFFHHHHHIJJIJJJJJJJIICFHJJJJJJJJIJJJJJJIFHIJI
@4397970/1
cgatgacaaagtgatgggcaatcccattggctggctccaagagatgtgca
+4397970/1
@@@DDDDDHHBAFEGIB=GGGEIIFIGB4FEE=HAC?CFGE>3?BGDHHC
@4397971/1
cgatgacaaagtgatgggcaatcccattggctggctccaagagatgtgca
+4397971/1
CCBFFFFFHHHFHIJJJJGHIJJJIJJJJJJJJJIJJHGIIFHCGHBFHH
@4397972/1
cgatgacaaagtgatgggcaatcccattggctggctccaagagatgtgca
+4397972/1
CCCFFFFFHHHFHJJJJJIIJJJJJJJJJJJJJJIGJJEHIHIGIJGHGI
@2854661/1
cacagttccacaaaacgctgaaaaattccgtcggcaagaagttggccgat
+2854661/1
C@CFFFFFHHHGHJJIJJJIJIIJJJJJJJJJIJJJIIJJIGIJJJJJJJ
@2854662/1
cacagttccacaaaacgctgaaaaattccgtcggcaagaagttggccgat
+2854662/1
CCCFFEFFHHHHHJJJJJJJJJJJJJJIIJHIJJJJJJJJJIJJJJJIIJ
@2854663/1
cacagttccacaaaacgctgaaaaattccgtcggcaagaagttggccgat
+2854663/1
CCCFFFFFHHHHHJJJJJJJJJJJJJJJJJJJJJJJJJJJJJIJJIJJGH
@2854664/1
cacagttccacaaaacgctgaaaaattccgtcggcaagaagttggccgat
+2854664/1
CCCFFFFFHHHHHJJJJJJJJJJJJJJJJJJJJJJJJJJJJJJJJJJJJJ
@1375840/1
agtatgtctcgaaagacttcgactttttactatttttgtatgcacaaaat
+1375840/1
@CBFFFFFHHHHHJGIJJJJJHJIJGIJJJJIJJJJJIGIHIIJJJJJJI
@5383372/1
ctccgcaacagcaacctggagcgag
+5383372/1
??1D:?@D??:C?E<<EBBBEE<0?
@6421527/1
cttggattcaatgggaaaagtctagtatgatgacgtttctggacaacaag
+6421527/1
CCCFFFFFHHHHHJJJJJJJIIJJJHJJJJJJJJJJJJJIJJIJJJIJIJ
@1851575/1
attgaagccagatcgataaaaaaatatcgcaatattagaaattttcaaat
+1851575/1
@CCFFDDFHGHGHIIGHIJIJGGIIHJJGIJJIJIJIIIJEHJIIIJIJI
@3344648/1
catcgctccaggagttctgtcttccgaggatcccgattggtgggaacctt
+3344648/1
C@CFFFFFHHHHHJJJJEHHIJGIIIIIJJJJJJJJJJJJBFGIGIIIII
@3344664/1
catcgctccccacgagcgtttctttagtctgtatattttcttgtatcact
+3344664/1
CCCFFFFFGGHHHJJJJGIIIIIJJHJGHGGIIIGIJJJHIJFFHHJJJJ
@5925829/1
ctgtaattctggtttgtctatagttttgtcatacgtttttg
+5925829/1
;;@1ADAD?DDAFHGGAADCHC?EHGHG:F@@ABE?CFCF0
@5926297/1
ctgtacaactgtttacctgtgtatgataaataaacttttttcgggtttgg
+5926297/1
CCCFFFFFHHHHHJIJJJJIIIIIJIJJJJJJJJIJJJJJJJJJJHIJJJ
@5926298/1
ctgtacaactgtttacctgtgtatgataaataaacttttttcgggtttgg
+5926298/1
CCCFFFFFHHHHHJJJJJJIIHGJJJJJJJJJJJJJJJJJJJJJJGGIJJ
@6962817/1
gaaactttgtgggactgctggttgcccaacttggtaatcttagtgtcttt
+6962817/1
CCCFFFFFHHHHGJJJJJIJJJJJJJJJJJJJJJFHIJJJJJJGHIIIJI
@2858441/1
cacatacctaccattagaagtttgcaacattgttgcgggacaaaggtgta
+2858441/1
@@@BB?DDBFFDD<EGGGCH<FHHGHII>AEGCCFHHGIEGGEIGI=CFH
@2352612/1
caaagcaaagacgcaataagtgatacaagaaaatatacagactaaagaaa
+2352612/1
CCCFFFFFGHHHGJJJJJJJ<EFIIIJIJJJJJJJJJJJJJIJJJJJJJD
@1855225/1
attgacactaagaaatcacagagccccgggcccagatggcattcatgcag
+1855225/1
CCCFFFFFHHHGHJIJJEIGIJIFGGIGIJJIIIGIJIIIGIIIJIJJJI
@1855226/1
attgacactaagaaatcacagagccccgggcccagatggcattcatgcag
+1855226/1
CCCFFFFFHHHHHJJJJIJJIJJJJJJJJJJJJIJIJJJJIJJJIJIJJI
@1855559/1
attgaccaatcgccaccaatgcttggtgcagctatccactttgccagtgg
+1855559/1
@<@DAD:ADFFADHHHIIEHHIIGBHFHGGCGDGHIIII<:FDDDHF?DH
@1855560/1
attgaccaatcgccaccaatgcttggtgcagctatccactttgccagtgg
+1855560/1
BB@FFFFFFHHFHIJJIIHJIJJIJJCGIIJJJJJJIJGHJIHIJIJIII
@7932268/1
gctttcttctcttggtgaacacatactttattcgtcatcgctccccacga
+7932268/1
CCCFFFFFHHHGHIJAGHIIJJJIJJJIJJJJJJHJIJJJJJJJJJJJJE
@1381196/1
agtcgaacgttcttctgggcttttcctgcttttttagcagctttaccatt
+1381196/1
CCBFFFFFHHHHHJJJJJJJJJJJJIJJIJJJJJJIHJJIJJIJJJJJJI
@4870656/1
cgtcggagctggatagcttacggatctgttgcaccgagtgaacatgtgac
+4870656/1
BCBFFFFFHHHHHJJJJJJIGIJIJIJJIIJIJJJJJJFHGIIJJJJJII
@819924/1
aatattatctatcgatactgaatgtaattttttatatagtgccccgatga
+819924/1
??@DDDDDDBHFFGIIIIIIIIIIIIIIIIIIIEHGIIIIIIIIIIHGGG
@7933842/1
gctttggtcactttacgcgcgaaaaccattatgttttactaatttttcaa
+7933842/1
CCCFFFFFHHHHHIJIJJJJJJJJJJJJJJJJJIJJJJJJJJJJJJJJJJ
@821308/1
aatatttgaaaatttctaatattgcgatatttttttatcgatctggcttc
+821308/1
CCCFFFFFHHHHHJJJJJJJJJJJIJJJJJJJJJJJJJIJIJJJJJJJJJ
@821587/1
aatattttaacgagtatgataaatctgaacctctgtcatttagttttgat
+821587/1
CCCFFFFFHHHHHJHIJJJJJJJJIIJJJJJJJJJHIJJJJJJHIJJJIG
@1384973/1
agtgaccaaagcaaagacgcaataagtgatacaagaaaatatacagacta
+1384973/1
CCBFFFFFHHHHHJJJJJJJJJJJJJGHJJJJJJJJJIJIJJJJJJJJJJ
@4873290/1
cgtcgtttgacatatcgttgtcatcccacaaggtacaatactttgttggt
+4873290/1
CCCFFFFFHHHHGJJIJJJIIGIJJJJIIIIJJHIIIJFIJJJJEIJJJH
@7936061/1
gcttttgactcgacaaaaatttaaacacattgcattattgatttcgagga
+7936061/1
@BBFFFFFHHFHHJIIJJJJJJJIJJJJJJJJIIIJIJJJHJJJJJIIHG
@7472060/1
gattcataaaagtaatataaccttagatttcgaggcaaattgattgattt
+7472060/1
CCCFFFFFHHHHFHIJJJJJJJJJJJIIJJJJIJJIJJJJJJJJJJGGJI
@6966572/1
gaaagacgccaaacattcggcagccaagaacttgctggatctcttggtcg
+6966572/1
@8?BDDDDHDDFHIIHEFHG<DGE@DFGEGGGBGGIIIIIEDGEAGDDH@
@7473001/1
gattcctaatattttttagtgaacctctctaacgtctttatagaatgtca
+7473001/1
@BBFFFFFHHHHHJJJJJJEHIGIJJJJJIIJJJGIJJJIJJJIJIJIII
@1859445/1
attgagttttcgagcattttccggaaaaga
+1859445/1
B@BFFFDEHHHHGIIJJJJJJJJJJJJJJJ
@6967257/1
gaaagacttcgactttttactatttttgtatgcacaaaattcgttctaca
+6967257/1
CCCFFFFFHHHHHJJJJJJJJJJJJJJJHIJJJJJJJJJJJIJJJJJJJI
@7474374/1
gattctgtttgacattcgaaaagtaaacgtcagtttgcgtttcaatgcat
+7474374/1
CCCFFFFFHHHHHJJJIJJJJJGHHIJIEHGIJHIIJJIFHGIJJIIIJG
@2864283/1
cacatctcttggagccagccaatgggattgcccatcactttgtcatcgaa
+2864283/1
CCCFFFFFGHHHHJIJJJ1?GHIIJJJIIIJJIIIJJIIJJJJGGGHGHH
@2864284/1
cacatctcttggagccagccaatgggattgcccatcactttgtcatcgaa
+2864284/1
CCCFFFFFHHHHHJIJJJJJJJJJJJJJJJIJJIJJJJJJJJJJJJJJJI
@3351329/1
catctgtagatataagctccaaatctacactaacttctcctgatcgagta
+3351329/1
CCCFFFFFHHHHHJJIJJJJJJJJJJJJJJJJJJJJJJJJJJJJJJIJFH
@3353314/1
catctttaaaggttttcacggccggtgggtcatttataccgttaacctta
+3353314/1
CCCFFFFFHHHHHIIJJIJJIJJJJ?FHIDHIJJJIJJJJJGIJJIJJJI
@825058/1
aatcaatcaatttgcctcgaaatctaaggttatattacttttatgaatcg
+825058/1
@<?=AD?BHHDBHGBADGEHAB;A@HHIIACFBEFHCBFDFFBDGD?BDA
@4878870/1
cgtctttcttcgatcttccggttccggtggccaccagatcgttgttaagg
+4878870/1
CCBFFFFFHHHHHJJJJJJJIFHIJJJDGIEGIJJJJJIIIJIJIIFGJE
@1861932/1
attgatttaattttgacatgttagaatgccctattgaaaaccttgtagtg
+1861932/1
CCCFFFFFHHHHHJJJJJJIJJJJJJJJJJJJJJJJJJJJJJJJJIJJHH
@1862038/1
attgatttcgaggaataatacgaacttccatagattcaaatgaagtaaac
+1862038/1
@@CF??DF?DDDA6@GBAHIHCCEFHG>FHGEE??DHIFAB9FBD0BGHE
@826311/1
aatcaatttgcctcgaaatctaaggttatattacttttatgaatcgtgat
+826311/1
CCCFFFFFHHGHHIGIGEHHIJJJJJJJIIIJJIGJJIJJIHHGHIFHIG
@3844293/1
ccgcagatggccaccaccattctatgaaatggaacacgaagagggactac
+3844293/1
?@@DDDADFHFHFIIIIBCHIGH<DHF@EEBHBGHGGGF@DD;FAGGC@G
@3844294/1
ccgcagatggccaccaccattctatgaaatggaacacgaagagggactac
+3844294/1
CCCFFFFFHHHHHJJIJJJJJJJJJJJJJJJJJJJJJJJJJJJJJJJJJJ
@826373/1
aatcacaaaactcatgatacttttcaaattttcttttaaatttcatattc
+826373/1
CCCFFFFFHHHHHIJJJIJJJJJJJIJJJJJJGIJJJJJFIIIJJJJIJI
@4408562/1
cgatgtcaccacctgattggtgatatcagccgctccgggcgttccgttgg
+4408562/1
CCCFFFFFHHHHHJJHIIJJFHHIGIJJJJIJJJJJJJGIIEIIJIHHHG
@4408721/1
cgatgtccacgtaggttacctcgaaggattgttcgctagcgatctcctgc
+4408721/1
@<@DFDDDHHHFHBHEEHEEGIGIIJGEDHHGGIIIGIIIJIIIJJIJJF
@2365835/1
caaaggtaaaatcgttctagacatactttatgctcttgacatttcgttaa
+2365835/1
CCCFFFDDHHHHHJIJJJJJJJJJJJJJJJJJJJJJJJJJJJJJJJJJJI
@3356647/1
catgaagctcgcttttcaaattctcgtgacttttctcccctgttcttaaa
+3356647/1
CCCFFFFFHHHGHJJJJJJJJIIJJIJJJJJJJIJJJJJJII?FGHIIJI
@5938935/1
ctgtcggtagatttccgtgaagtggtccgtgccccttgcggttacccctt
+5938935/1
@@CDDDFDHHFHHJJJICGHHIEHHHFHIHHIJJJJJIJBHHIIJJJIGA
@5938936/1
ctgtcggtagatttccgtgaagtggtccgtgccccttgcggttacccctt
+5938936/1
BCCFFFFDFHFHHJJJIJJJIJHIJJJJJJJJJJJJJIJJJGIIJJJJIG
@5938937/1
ctgtcggtagatttccgtgaagtggtccgtgccccttgcggttacccctt
+5938937/1
BCCFFFFDFHHHHIJJJIIJJIGIJGIJJJJJJJJJJJIJJGIIJJJIGG
@5938938/1
ctgtcggtagatttccgtgaagtggtccgtgccccttgcggttacccctt
+5938938/1
BCCFFFFDHHHHHJJJIGIJJJCHJIIJIJIJJJJIIJIGIFGIGJJJJG
@1864612/1
attgcattattgatttcgaggaaataatacgaacttcaattacacaaatt
+1864612/1
CCCFFFFFHHHHHJJJJJJJJFGFFHIJJJJJJJJJJJJJJJIJJJJJJJ
@6435934/1
cttggctgccgaatgtttggcgtctttcttcgatcttccggttccggtgg
+6435934/1
CCCFFFFFHHHHHJIGIIIJGE@FFFGGHIGIGIIGIGHHJHGGI>GH>E
@280537/1
aaaatattaggaatccactacaaggttttcaatagggcattctaacatgt
+280537/1
CCCFFFFFGHHHHJJJJJJJJJJJIHJJJJIJJJJJJJJIJJJJJJJIJH
@280538/1
aaaatattaggaatccactacaaggttttcaatagggcattctaacatgt
+280538/1
CCCFFFFFHHHHHJJJJJJJJJJJJFHIJJJJJJJJJJJJJJJJJJJJJJ
@280539/1
aaaatattaggaatccactacaaggttttcaatagggcattctaacatgt
+280539/1
CCCFFFFFHHHHHJJJJJJJJJJJJHJJJJJJJIJJJJJJJJJIJJJJJI
@4410364/1
cgatgttgccagaacgtaagatatcctaaactcacttttttccgaaaaaa
+4410364/1
CCCFFFFFHHHHGJJJHIJJIIJIJJJJJJJJJIJJJJJJJJJJJJJJJJ
@4412189/1
cgattaagaaaggggcagacaacttcatgtacaaatacctcaccttacaa
+4412189/1
CCCFFFFFHHHHHJJJJJJIGGJIJJJJJHIJJJJJJJJJJJJJJJJJJI
@6977599/1
gaaagctatacagtagtcaaatttgtatccattatcactttttgttgccg
+6977599/1
CCCFFFFFHHHFHGIJJJJIIIJJIIIJIJIJJJJJJJJJJJJJJJJGJJ
@6977600/1
gaaagctatacagtagtcaaatttgtatccattatcactttttgttgccg
+6977600/1
CCCFFFFFHHHHHIIIHIJJIIJJIHIIIIJIJJJJJIIIJJJJIJJJJI
@6977601/1
gaaagctatacagtagtcaaatttgtatccattatcactttttgttgccg
+6977601/1
CCCFFFFFHHHHHIIJHIJJJJJJJIJJJJJJJJJJJJJJJJJJJJJIJJ
@6977636/1
gaaagctatggttgagtgaaaaaggtgggaaatgttgactgttgtagctg
+6977636/1
CCCFFFFFHHHFFIIIEHIJJJJJJCGIJJJJJJJJJJJJJIJIGIJJJJ
@4884067/1
cgtgaagtggtccgtgccccttgcggttaccccttctgttgggatggggg
+4884067/1
BCBFFFFEHHFHHJJJJJJJJJJIJJJJJJJJJJJJJJIIJJJHIJJJJG
@6438498/1
cttggcttccttcggagttttgcctgttccgtagcagacggccactggca
+6438498/1
@@@DDDDDHBHHHIIEGHGHC;CH9CCE@GE?C@DFHIEG>0@FBCB=FE
@6438499/1
cttggcttccttcggagttttgcctgttccgtagcagacggccactggca
+6438499/1
CCCFFFFFHHHHHJJIGGGIJIIIJGGIGJJGGIJJIIGGIGJIJJJJIJ
@3359462/1
catgaccaaaaagtgaacagctatcgatacacagtcatagatccaatcct
+3359462/1
CCCFFFFFGHHHHFHJJJJJJJJJJJJJJJJJJJIJJJJJJJJJJJJJJI
@2873557/1
cacattttgtggttctttaacgaaatgtcaagagcataaagtatgtctag
+2873557/1
CCCFFFFFHHHHHJJJJJJJJJJJJ?HIIJJJJJIJJJJJJHIJJIJJJG
@1866994/1
attgcgtctttgctttggtcactttacgcgcgaaaaccattatgttttac
+1866994/1
@B=DDFDFHHHHHJJJJJGIGIJJJIJJJJJJIJJJJJJJJJJJIHHHHH
@1866995/1
attgcgtctttgctttggtcactttacgcgcgaaaaccattatgttttac
+1866995/1
CCCFFFFFHHHHHJJJJJIJJJJJJJJJJJJJIJJJJJJJJJJJHHHHHH
@7946259/1
ggaaaactaaaggatttctcaacttgtttccgtgagttgctgaacaaatt
+7946259/1
CCCFFFFFHHHHHJJJJJJJJJJJJJIJJJJJHJJJGIIJJJJJJJJJJJ
@7946260/1
ggaaaactaaaggatttctcaacttgtttccgtgagttgctgaacaaatt
+7946260/1
CCCFFFFFHHHHHJJJJJJJJJJJJJJJJJJJIJJJIIJJJIJJJJJJJJ
@2371876/1
caaagtatagaggttgtacccaaacttttcggggtgcaatcttcttttcc
+2371876/1
@@CDDDFDFHFHD<EHIIIIIIIIEGGHIGIGEH?DEGDIIIICDFFHGH
@2371877/1
caaagtatagaggttgtacccaaacttttcggggtgcaatcttcttttcc
+2371877/1
BCCFFDEFHHHHHHJJJJJJJJJJJJJJJJJJJJGHIJJJJJJJJJJJJI
@1868203/1
attgcttgtggtcacttttcgcgcaaaggtaaaatcgttctagacatact
+1868203/1
C@CDDFFFHHGFHGGIIJJJJJGIJJJJIBFGIJIJJIJJGIJJJJIIJH
@1868204/1
attgcttgtggtcacttttcgcgcaaaggtaaaatcgttctagacatact
+1868204/1
CCCFFFFFHHGHHIJIJJIJJJJJJJJJJGHIJJJJJIIJJIJJJJJIJJ
@1395490/1
agttcttggctgccgaatgtttggcgtctttcttcgatcttccggttccg
+1395490/1
@C?DFFFFFHGGHFDGHGIJIIGGCA?FEHIIGGBHDDHCHDHIB;A;CA
@1395491/1
agttcttggctgccgaatgtttggcgtctttcttcgatcttccggttccg
+1395491/1
CCCFFFFFHHHHHJJIJJJJJJJJFJDHIJJJJJIIIJIJJIJIIFHIJI
@5945586/1
ctgtgatttcttagtgtcaatagtgctgccgttacttcctcaagcgctgg
+5945586/1
CCCDFFFFHHHHHJHIJJEJIJJHJIJJJJJJJJJJJJJJJJJJJJJJII
@3363231/1
catgattgaaaatttgcaaggtttggaggagttgtactaatttgtgtaat
+3363231/1
CCCFFFFFHHHHHJJJJJJJJHHJJJGHJFHFHIHIJJJJJJJJHIHIJI
@5400853/1
ctcctccacaacaacaacctggagcgagacaacagcaagctgctcctcca
+5400853/1
CCCFFFFFHHHHHJIIIIJJJII@G11?DGHGIIIJIIDGGFIIGIJGI@
@3363729/1
catgattttgaggtactcgagggcatgatgagcagccgagccctttgctt
+3363729/1
CCCFFFFFHHHGHGHHIJJJJJIJJIJIJJJJJJJJJIIJJIJJJJJIJJ
@3363962/1
catgcacatctcttggagccagccaatgggattgcccatcactttgtcat
+3363962/1
CCCFFFFFHHHHHJJJIJJJIHJIGIIIJIJJJJIJJJJJJJJJJJFHII
@3363963/1
catgcacatctcttggagccagccaatgggattgcccatcactttgtcat
+3363963/1
CCCFFFFFHHHHHJJJJJIIJJJIJIJJJJIIJJJJJJJJJJJJJJIIJJ
@5401865/1
ctcctcctccaattcctgcatcttatataccatcatcttctggagtcacc
+5401865/1
?@<DDEDDDFHFHIIGDHEHIBHGIHCGGGGHHIGGEHIEDHGBH9BGGG
@6444277/1
cttggggtcaacaacagcccgttccgccacagcaacaacctcgagcg
+6444277/1
@@@DDAAAFHFHGIJJIGIIJHGHIIIJJJJFIJIIIJJJEIEIJJJ
@1396927/1
agttgatcctgtgtgaatctgatggtgaactggaagaagcttgcg
+1396927/1
CC@FFFFFHHHHHHIGIGGJJGIJIEHHJJIIICHGAHIJBGE@G
@3853874/1
ccgccattctcttggctagcttctttgacttgccagtgccaatttcgcgg
+3853874/1
CCCFFDFFHHGHHJJJJJJJJIGIJJIIJJJJJJIJIJIJJJJJJJJIJI
@3853875/1
ccgccattctcttggctagcttctttgacttgccagtgccaatttcgcgg
+3853875/1
CCCFFFFFHGHHHJJJJIJJJIJJJJJIEIIIIJIJGGHIHIJJJJIIII
@3853876/1
ccgccattctcttggctagcttctttgacttgccagtgccaatttcgcgg
+3853876/1
CCCFFFFFHHHHHJIJJJJJIJIJJJJJJIJJJJIJFHIIJJJJJJIJJI
@3853877/1
ccgccattctcttggctagcttctttgacttgccagtgccaatttcgcgg
+3853877/1
CCCFFFFFHHHHHJJJIIIJJJIJIIJIIGIGIJJIFHIIJJJIJJJJJI
@3853878/1
ccgccattctcttggctagcttctttgacttgccagtgccaatttcgcgg
+3853878/1
CCCFFFFFHHHHHJJJJIJJJJIJJJJJJJJIIIIJFHGHHIJJJJJJJJ
@3853879/1
ccgccattctcttggctagcttctttgacttgccagtgccaatttcgcgg
+3853879/1
CCCFFFFFHHHHHJJJJJJJJJIIJJIJJJJIJJJJGGHIIJJJJJJIJI
@3853880/1
ccgccattctcttggctagcttctttgacttgccagtgccaatttcgcgg
+3853880/1
CCCFFFFFHHHHHJJJJJJJJJJJJJHIJIJJJJIIHIIIIJJJJIJJJI
@7950367/1
ggaaaagtattatgagaatatgaaatttaaaagaaaatttgaaaagtatc
+7950367/1
@CCFFFFDFHHGHJJJJJJJJJJJIJJJJJJJJJJJJJJJJJJJJI?FHI
@7950898/1
ggaaaagtgactcccgaacaagccaatcagaccaacggaacgcccggagc
+7950898/1
CCCFFFFDHHHHHJJJJJJJJJIIJJJJJJIJJJJJJJJJJJJJJJJHHF
@2374814/1
caaagtgatgggcaatcccattggctggctccaagagatgtgcatgtccc
+2374814/1
BCCFFDFFHHHGGIJJJJJJJJJIJJJJGGGIGJJFGDGGGGGIGHEGHH
@7951083/1
ggaaaagttaaacgatattctacaggatttattattagagtgtcctcgtg
+7951083/1
CC@FFFFDHHHHHJJJJJJJJJJJJJGIJJIJJJJJJJJJFGHIJJJJHH
@2878565/1
caccaagagaagaaagctatacagtagtcaaatttgtatccattatcact
+2878565/1
@@@=?DBDBBFB:C<A;B<C:<FFF<4FHIIHFECFBFCDEF<FG?BDFF
@2879044/1
caccaagggaagggggcggcccccatcccaacagaaggggtaaccgcaag
+2879044/1
CCCFFFFFHHHHHJJJIJJJHHFFDEEEDDDDDDDDDDDD@BCDDDDDDD
@6984836/1
gaaagtcgaacgttcttctgggcttttcctgcttttttagcagctttacc
+6984836/1
B@CFFFFFHHHHHJJJGIGJIIIJJJJIIIIJJJJJJJIIIJIJJJJJJI
@6984837/1
gaaagtcgaacgttcttctgggcttttcctgcttttttagcagctttacc
+6984837/1
BCCFFDDFHHGHHJIJJJJJJJJJJJJJJIJJIJJJJJJIJJJJIJJJJG
@6984838/1
gaaagtcgaacgttcttctgggcttttcctgcttttttagcagctttacc
+6984838/1
BCCFFDFFHHHHHJJJJIJIIJIJJJJJJJIJJJJJJJIJJJJJJJJIJJ
@6984839/1
gaaagtcgaacgttcttctgggcttttcctgcttttttagcagctttacc
+6984839/1
CCCFFEFFHHHHHJJJJJJJJJJJJJJJJJJJJJJJJJJJJJJJJJJIJJ
@6984840/1
gaaagtcgaacgttcttctgggcttttcctgcttttttagcagctttacc
+6984840/1
CCCFFFFFHHHHHJJJJJJJJJJJJJJJJJJJJJJJJJIJJJJJJJJIJJ
@833791/1
aatccttcgaggtaacctacgtggacatcgaagaaaaaaacattgaccaa
+833791/1
BCCFFFFFHHHHDGIJJJIIJEHJJIJJJJJJJJJJJJJIJJJIIJJJJJ
@833792/1
aatccttcgaggtaacctacgtggacatcgaagaaaaaacattgaccaat
+833792/1
CCCFFFFFHHHGFGIJJJJIIGHIIIJJJJJJJIJJJJJJJJJIJJIJJJ
@4417345/1
cgattcgataggtgctttgtctggttaactttagtgggaaggtttaggta
+4417345/1
CCCFFFFFHHHHFHIJJJJBHIJJHJJJJJJJIJHIJJJJJJBGHGJJDD
@4417893/1
cgattctcagccgagctgcccagtttagtggccaactcttcgtcactcgc
+4417893/1
CCCFFFFFHHHHHJJJJJJJJIJIJJJJHIJJJJJJJJJJJJHJJJJJJJ
@4890673/1
cgtgccccttgcggttaccccttctgttgggatgggggccgcccccttcc
+4890673/1
CC@FFFFFHHHHHJGGIJJJJJGIJJGGEIJFGIJJJJJJJHFFDDDDDD
@3857291/1
ccgccgtattgtaatttcggcgggggcaggaccctccctctgacctccat
+3857291/1
@<?DFFDDHHHHHIIIIIDHGIIIFBB8BCBBBCCBCCCCCCCCCCCB?9
@1401937/1
agtttgcgtttcaatgcatcgataagacgaatggtaaagctgctaaaaaa
+1401937/1
@@@DFDDDFBDFFGIIJIJGIGCFGEIGIGHIGGHIIIIGIJIGGIIIJB
@2880361/1
caccaatcaggtggtgacatcgttcgatgacaaagtgatgggcaatccca
+2880361/1
CCCFFFFFHHHFHIGHIIJIIJIIIJIIJJJJJIIGGIJIJJGGIJJJJJ
@3860246/1
ccgcgaaattggcactggcaagtcaaagaagctagccaagagaatggcgg
+3860246/1
C@CFFFFFGHHHHIJJJJJJIJEHIJJJIJIJJJJJJIIJIIIHIJJJJG
@3860247/1
ccgcgaaattggcactggcaagtcaaagaagctagccaagagaatggcgg
+3860247/1
CCCFFFFFHGHHGIJJJIIJJJGIIJJJJIIJJJJJJJJIGIHIJJJIIJ
@3860248/1
ccgcgaaattggcactggcaagtcaaagaagctagccaagagaatggcgg
+3860248/1
CCCFFFFFHHHHHJJJJJJJJJIIJJJJIJJJJJJIJJJJIJJJJJJJIG
@7485528/1
gatttcttagtgtcaatagtgctgccgttacttcctcaagcgctggtaac
+7485528/1
CCCFFFFFHHHHHJFHHIIJJIJIIIIIJJJJJJJJJIJJJJJJJJGGII
@2377991/1
caaagttctcaacaaccagctcctacatctcaacaacaagctgcatgggg
+2377991/1
<@@FFDDDHHFHFGIJGGGIIIGIIJJJGG?FHJIJICHFHGGGEGE@EF
@2378528/1
caaagttgaagtcgttggcgttgaagctgagagtctgcaaatcggccaac
+2378528/1
@@CDBDDDFHHDFACFHIGIHIEIIIFIIGIGHGGHGIDHGEGIIDHGGG
@4893071/1
cgtggagggtaacaatctgccttctacatttgcgagtgacgaagagactc
+4893071/1
B@BFFFFFHCFHHJJJJJJJJJIJJJJJJJJJJJIJ@GGIJJJJJJIJJI
@2881848/1
caccaatgcctggtgcagctatccactttgccagtggccgtctgctacgg
+2881848/1
CCCFFFFFHHHHGFIIJJJJIJJJJJJJJJJJJJHIJJJJGGIGIJJJIJ
@2882007/1
caccaatgcttggtgcagctatccactttgccagtggccgtctgctacgg
+2882007/1
CCCFFFFFHHHHHHIJIJJJJJJJJJJJJJJJJJIIJJJJHGGIJJJJIJ
@7487511/1
gatttgggtactttattgctaaactgttcgatctccggtttcatcatttt
+7487511/1
@@@FFFFFDFHHHJJIJJJJIJIJJJHJIIJJJJJJJJGHIJJJJJJJJJ
@2883616/1
caccaattgtacagaatggttgttctgcttcaccaatctgcataccgctt
+2883616/1
CCCFFFFFHHHHHHFGIJFHHGGIGIIJJJJJJJJIJJJJIJJJIIJJIE
@2883617/1
caccaattgtacagaatggttgttctgcttcaccaatctgcataccgctt
+2883617/1
CCCFFFFFHHHHHJJJIJJIIJJJJJJJJJJJJJJJJJJJJJJIJJJJJI
@7488769/1
gattttacctgaacaatttgaaattttttccaaacccgaaaaaagtttat
+7488769/1
CCCFFFFFHHHHHJJJJJJJJJJJJJJJJJJJJJJJJJJJJJJJJHIJJJ
@5406551/1
ctcctgcaagaactgaacgaagttgaagtccttggcgttgaagctgagag
+5406551/1
CCCFFFFFHHHHHJJJJJJJJJJJJJJIGIJJJJJJJIJJIJJJJJJIIJ
@4420095/1
cgattggtcaatgtttttttcttcgatgtccacgtaggttacctcgaagg
+4420095/1
BC@FFFFDFHHHHJJIJJIIIIJJJJIIIJJIJIBGHIHGIIIIJIGIII
@2380520/1
caaagtttcacagttccacaaaacgctgaaaaattccgtcggcaagaagt
+2380520/1
CCCFFDFFHHHHHIJJJJJJJJJIJJJJJJJJJJJJJJJIJIIJJJJIJJ
@2380521/1
caaagtttcacagttccacaaaacgctgaaaaattccgtcggcaagaagt
+2380521/1
CCCFFEFFHHHGHIJJJJJJJJJJIJJJJJJJJJJJJJGI0FHJJJJJJJ
@2380522/1
caaagtttcacagttccacaaaacgctgaaaaattccgtcggcaagaagt
+2380522/1
CCCFFEFFHHHHHJJJJJJJJJJHHIJJIJJJJIJJJJJJJJIJJJJJJJ
@2380523/1
caaagtttcacagttccacaaaacgctgaaaaattccgtcggcaagaagt
+2380523/1
CCCFFFFFHHHHHJJJJJJJJJJJIJJJJJJJJJJIJJJJIJJJJJJJJJ
@2380524/1
caaagtttcacagttccacaaaacgctgaaaaattctgtcggcaagaagt
+2380524/1
CCCFFFDDHHFHFIIIJIJJJJJJIJJJGBHFGIIIIGJJJJIIGHGGIJ
@838308/1
aatctacacaaaaatgtcaaatcatgtcaaaaccccggcgatggttcttc
+838308/1
CCCFFFFFHHHHHJJJIJJJJJJJJJJJJJJJJJJJJJJJHJJJCHIJJJ
@6452575/1
cttggtcggaaaagtgactcccgaacaagccaatcagaccaacggaacgc
+6452575/1
BC@FFDDFHHHHHJBGHHHHIJEGGEIJIJJJJJJJJJJJIJIIGIIEIH
@6452576/1
cttggtcggaaaagtgactcccgaacaagccaatcagaccaacggaacgc
+6452576/1
CC@FFDEFHHHHGJGIJJJJJJJIIIJJJIJJJJJJJJIJJJJJJJJJIH
@6452577/1
cttggtcggaaaagtgactcccgaacaagccaatcagaccaacggaacgc
+6452577/1
CCCFFDEFHGHHHJHIJJJIIJIJJIIJJIJIJIJJJJJJJJIJJJJJJH
@6452578/1
cttggtcggaaaagtgactcccgaacaagccaatcagaccaacggaacgc
+6452578/1
CCCFFFFFHGHHHJFHIJIJJIIJIGJIJIJIJJJJJJJJJJJIJJJIGH
@1875171/1
attggatctatgactgtgtatcgatagctgttcactttttggtcatgatt
+1875171/1
CCCFFFFFHHGHHIJIHHHHIIJGCAGIIIJJIGHHIJJJIJBGHIBHHG
@6453389/1
cttggtgaacacatactttattcgtcatcgctccccacgagcgtttcttt
+6453389/1
CCCFFDFFHGHHHJJJJJJJJJJJHIJIJJJJJIJJJJJIJJJGIJIJJJ
@2885970/1
caccacctgattggtgatatcagccgctccgggcgttccgttggtctgat
+2885970/1
CCCFFFFFHHHHFJCFHJIJEHIGIGIIJJJIJJJIJIII;CHI?EHHAE
@2885971/1
caccacctgattggtgatatcagccgctccgggcgttccgttggtctgat
+2885971/1
CCCFFFFFHHHHHJGHIJJJJJJJJIJJJJJIJJJHJJJJIJJJEEHHHH
@1409866/1
ataaaatataataaaaatttatagtttttttgcatttttattcggcttat
+1409866/1
CCCFFFFFHHHGGJJJJJJJJJJJEEJIJIJJJIJJJJJJJJIIJJIIJJ
@5955394/1
ctgttctctgtcaaatgtacatgatgacttatggtggatatcagcattgt
+5955394/1
CCCFFFFFHHHHHJJJJJJJJJJJJJJJJJJJJIHIJJJJJJJJJIJJJJ
@2382562/1
caaataaatgctcccttttcacaatataataaatacatatcatatcatcg
+2382562/1
CCCFFFFFHHHHHJJJJJJJJJJJJJJJJJJJJJJJJJJJGIJJJJJJJJ
@7958407/1
ggaaaatgctcgaaaactcaattggcgcacattcagcaggttttttaaca
+7958407/1
@@@DDDDDHFHFHEBEGEBHAHHFCHHFGHHGHEHIIIIIFGIIIIGGFC
@7958408/1
ggaaaatgctcgaaaactcaattggcgcacattcagcaggttttttaaca
+7958408/1
@@@FFFAEHFHGGIBHEG<HEFHGGEEHIGIIIGEGDGGGGCHGIIIIGC
@7958409/1
ggaaaatgctcgaaaactcaattggcgcacattcagcaggttttttaaca
+7958409/1
CCCFFFFFHHGGHJIJGIEIIIGGGFIBHHJIIHIGHIJGBGGHIIFGCC
@7958410/1
ggaaaatgctcgaaaactcaattggcgcacattcagcaggttttttaaca
+7958410/1
CCCFFFFFHHHHHJIIJJJJJJJJJJJJIJJJJJJJJJJJFHIJJJJJJJ
@7958411/1
ggaaaatgctcgaaaactcaattggcgcacattcagcaggttttttaaca
+7958411/1
CCCFFFFFHHHHHJJJJJJJGIHIJJJIJJJJJJJJIJJJHJJJJJJIGG
@7958412/1
ggaaaatgctcgaaaactcaattggcgcacattcagcaggttttttaaca
+7958412/1
CCCFFFFFHHHHHJJJJJJJJJJIJEHJJJJJJJJJJJJJDHIJJJJJJI
@7958413/1
ggaaaatgctcgaaaactcaattggcgcacattcagcaggttttttaaca
+7958413/1
CCCFFFFFHHHHHJJJJJJJJJJJJIJJJJJJJJJJJJJJFHIJJJJJJJ
@7958414/1
ggaaaatgctcgaaaactcaattggcgcacattcagcaggttttttaaca
+7958414/1
CCCFFFFFHHHHHJJJJJJJJJJJJIJJJJJJJJJJJJJJFIJJJJJJJI
@7958415/1
ggaaaatgctcgaaaactcaattggcgcacattcagcaggttttttttaa
+7958415/1
CCCFFFFFHGHHHJJJJJJJJJJIJIJJJJJJJJIJJJJJFHIJJJJHHH
@7958416/1
ggaaaatgctcgagaactcaattggcgcacattcagcaggttttttaaca
+7958416/1
CCCFFFFFHHHHHJJJJJJJJJJJJJJJJJJJJJJJJJJJFHIJJJJJJI
@2888015/1
caccagatcgttgttaaggaacacgcggtagcggaagattggctc
+2888015/1
CCCFFFFFHHHHHJJJJJIJJJIJJJJIGIJIIJGIIIJJJJJIJ
@5409681/1
ctcctgttcattcccaaaaagaatataatgagcctcaggagctctagctc
+5409681/1
CCCFFFFFHHHHHJJIJJJJJJJJJJJJJJJJJJJJJJJJJJJJJJJJJI
@297032/1
aaaatgcaaaaaactataaatttttattatattttatgcatgttatcacg
+297032/1
@@@DDDBDCFHHGGJJIJJIJJJIIJIIGIIJIJIIIIEIIGGIGIG@FH
@1877969/1
attggctggctccaagagatgtgcatgtcccgcagatggccaccaccatt
+1877969/1
@CCFFFFFGDDDHHIIBGCHFA@FHGCFEHIGGAFEHIIIIGII=FG;CF
@1879866/1
attggggtggaatgtggggattgtattgagcttgtgtaggtggaggatag
+1879866/1
@@@FFFF<DFHFHIGGGJJEHIIJEIJIFIGJJIFCFGII?DHBHIHGIE
@3376109/1
catgtcagttatatattcacctttatatgtcacattttgtggttctttaa
+3376109/1
@@@FFFFFDHBHHJIIJJCBIHIIJIGIFIJJJIJIJJIGHHDFHGIJII
@3376110/1
catgtcagttatatattcacctttatatgtcacattttgtggttctttaa
+3376110/1
CCCFFFFFHHHHHJJJJJIJJJJJIJJJJJJJJJJJJJJIJJHIJJJJJJ
@5410897/1
ctccttcacaacaacaacctggagctagacaacagcaaactgctcctcca
+5410897/1
CCCFFFFFHHHHHJJJJJJJJJJJJIJJJJJJJJJJJJJJIJJJJJGJJJ
@4423589/1
cgatttgcagactctcagcttcaacgccaaggacttcaactttgttcagt
+4423589/1
CCCFFFFFHHHHHJJJJJJJJJJJJFHJJJJJJJJJJJJJJJJJJJJIJJ
@844464/1
aatgaagtgaaagtcgaacgttcttctgggcttttcctgcttttttagca
+844464/1
11=DDF22223ACAEGIIJIGIIJJJJJJJJJIJJIIJJIGJJJJIIGIG
@4903616/1
cgttaaagaaccacaaaatgtgacatataaaggtgaatatataactgaca
+4903616/1
BCBFFFFDDHHHHJIIIJJIFEHGIJGEGHJJJGGIJJIEGIJFHIGGHA
@1882974/1
attggtttatcctctactgtacaactgtttacctgtgtatgataaataaa
+1882974/1
CCCFFEFFHHHHHJJJJJJJJJJJJJJHIJJJJJJGIHIJJJJJJJJJJJ
@1882975/1
attggtttatcctctactgtacaactgtttacctgtgtatgataaataaa
+1882975/1
CCCFFEFFHHHHHJJJJJJJJJJJJJJIJJIJJJJHIHHJJIJIJJIJJI
@3867560/1
ccgcgtgcttctctaagtaattgtgaagctaagttccgtaagtcatctgg
+3867560/1
CCCFFADFHHHHGJHIJCHHICGHIJJIGIJJIHEIIHIJGHIIIJIIHB
@3867578/1
ccgcgtgttccttaacaacgatctggtggccaccggaaccggaagatcga
+3867578/1
CCCFFFFDHHHHHJJJJJIJJIJJJJGHIJJIJJJJIJJJJIHGIJJHHH
@4424496/1
cgattttacctttgcgcgaaaagtgaccacaagcaatgtcaaagagaagg
+4424496/1
C@@FFFFFHHHHHJJJJJJJJJIFHIJJJJJJJJJJJJIJJJJJJJJJJI
@4424497/1
cgattttacctttgcgcgaaaagtgaccacaagcaatgtcaaagagaagg
+4424497/1
CCCFFFFFHHHHHJJJJJJJJJJGHIJJJJJJJJJJJJJJJJJJJJGJJI
@5958339/1
ctgttgtctagctccaggttgttgttgtgaaggagctggctgctgttgtc
+5958339/1
@CCDDFFFHHHHFIIHIIEHIHIIIJGFHHIJJGHGIIJJJJE>FGIIIG
@5958343/1
ctgttgtctcgctccaggttgctgttgtggaggagcgggctgctgttgtt
+5958343/1
BCCDFFFFHHHHHJJJJJHIJJJJIIIHIJGII?GGIGJBFHDGGDH@?A
@6993463/1
gaaatacttcaaagtcccatgaattcaccatgactgtaggtaaacatact
+6993463/1
CCCFFFFFHHHHHJHJJJJJJJJJJJJJJJJJJJIIHJJJFHIJIIJJJJ
@5959259/1
ctgtttacctgtgtatgataaataaacttttttcgggtttggaaaaattt
+5959259/1
CCCDFFFFGHHHHEHIJJJJJJIHJJHJIJIJJIJJJHHIGJIIJIIJJJ
@3871514/1
ccgctatttggtacgacgacaaagattacatcatatttgcctttaac
+3871514/1
CCCFFFFFHHHFHIJJJJIJJJJJIJJJJJJJJJJJJJJJJJJJJJJ
@3378215/1
catgtgttgaaattccgcgaaattggcactggcaagtcaaagaagctagc
+3378215/1
CCCFDFFFHHHHHJJJJJJJJJJJJIJJJJJJJJJJJJJJJJJIJJJJJI
@3378216/1
catgtgttgaaattccgcgaaattggcactggcaagtcaaagaagctagc
+3378216/1
CCCFFFFFHHHHHJJJJJJJJJJJJJJJJJJJJJJJHIJJIJIJJJJJJI
@2387327/1
caaatacctcaccttacaaaataaaatacggcaaagagaagaaaggccga
+2387327/1
CCCFFFFFHHGHHJJJJJJJJJJJJJJJJIIJIIIJIJJJJJIJJIJIJI
@2387328/1
caaatacctcaccttacaaaataaaatacggcaaagagaagaaaggccga
+2387328/1
CCCFFFFFHHHHHJJJJJJJJIJJJJJJJJJJJJJJJJJIJJJJJJIJJJ
@2387329/1
caaatacctcaccttacaaattgaaatacggcaaagagaagaaaggccga
+2387329/1
@@<DDFFFGHHHHIIIIGGGIIGIGEIIIIIIIIIGGGGGEAFIGICGIF
@6995030/1
gaaatatagaatacaccccttaatcagctacaacagtcaacatttcccac
+6995030/1
CCCFFFFFHHHHHJJJJJJJJJJJJJJJJJJJJJJJIIJJJJJJJJJJJJ
@3872135/1
ccgctccgggcgttccgttggtctgattggcttgttcggg
+3872135/1
CCCFFFFFHGHHHIIIIIIEIDGIIDGIJJIJJBCG<;AG
@4907039/1
cgttaccagcgcttgaggaagtaacggcagcactattgacactaagaaat
+4907039/1
CCCFFFFFHHHHHJJJJJJJJFHIIJJIJJIGIGGHIGDHGHGIIGFHI@
@4907040/1
cgttaccagcgcttgaggaagtaacggcagcactattgacactaagaaat
+4907040/1
CCCFFFFFHHHHHJJJJJJJJGIJJJJIJJJIJJIJIIHIIIGIJIGIJG
@2895037/1
caccattctatgaaatggaacacgaagagggactaccacacgaaaggcag
+2895037/1
@<??DDFFFFHFDGA@FFEGEEHGGAF<CE<?FCEHE9BDD?DH:@BGDF
@2895038/1
caccattctatgaaatggaacacgaagagggactaccacacgaaaggcag
+2895038/1
CCCFFFFFHHHHHJIJJIJJIJJIIGIIJJIJJJIJJJJJJJJJJJIIII
@2895039/1
caccattctatgaaatggaacacgaagagggactaccacacgaaaggcag
+2895039/1
CCCFFFFFHHHHHJJJJJJJJJJIJIJIIJJJJJJJJIJJJJJJIIJGGH
@7500077/1
gcaaaactccgaaggaagccaagggctcggctgctcatcatgccctcgag
+7500077/1
@CCFFFFFGHHGHIFJJJJJJJIGGIGGIIJJBECHE>CGGHGIJEFHBG
@2390239/1
caaatagcggaccacaatatagttacgttaaaacagcagctgagattaat
+2390239/1
CCCFFFFFHHHHHJJIJJJJIJJIIJJJJJJJJJIJIGIJFJIIGIIJJI
@304336/1
aaaatgtcaaaattttgcaaattatgtggcattttgacatttatgtgaca
+304336/1
@CCFFFDDHHHHHJJIJJJJIIJJJJHIJJJJJJIJJJJJJJJJJIIJJJ
@304337/1
aaaatgtcaaaattttgcaaattatgtggcattttgacatttatgtgaca
+304337/1
@CCFFFFFHHHHHJJJJJJJIJJIGIHJJJJJJJJJJJIJJJJJIIIIJH
@304338/1
aaaatgtcaaaattttgcaaattatgtggcattttgacatttatgtgaca
+304338/1
CCCFFFFFGHHHHJJJIJJJJIJIJJHGJJJJJJJJIJJJJJJJJIIIJJ
@304339/1
aaaatgtcaaaattttgcaaattatgtggcattttgacatttatgtgaca
+304339/1
CCCFFFFFHHHHHJJJJIIJJJJJIJJJJJJJJJJJJJJJJJIJJIJJJI
@304340/1
aaaatgtcaaaattttgcaaattatgtggcattttgacatttatgtgaca
+304340/1
CCCFFFFFHHHHHJJJJJJJJJJJJIHIIJJJJJJIIJJJJJIJIHIIJI
@304341/1
aaaatgtcaaaattttgcgaattatgtggcattttgacatttatgtgaca
+304341/1
CCCFFFFFHHGHHJJJJICFHIJIJJHIJJJJIJJIIJJJJJJJJIIJJI
@304357/1
aaaatgtcaaatcatgtcaagaccccggcgatggttcttcaagagctggc
+304357/1
CCCFFFFFHHHHHJJJHIJJJIJJJJJJJJIJIJFHIJJJJJJJJJJIII
@304404/1
aaaatgtcaataagacttctcctcaaacactgtccaatttatgcctaaaa
+304404/1
CCCFFFFFHHGHHJJJJJJJJJJJJJJJJJJJIJJJJJJJJJJJJJJJII
@304405/1
aaaatgtcaataagacttctcctcaaacactgtccaatttatgcctaaaa
+304405/1
CCCFFFFFHHHHHJIJJJJJJJJJJJJJJJJJIJJJJJJJJJJJJJJJJJ
@4909481/1
cgttatataatcatcattcaaacattgaagccagatcgataaaaaaatat
+4909481/1
CCBFFFFFHHHHHIJIJJJJJIJJJJJJJJJJJJJJJJJJIJJJJJJJJJ
@7002460/1
gaaatcaataactcgacaaaaattgttcccttttgagctattgcgatatt
+7002460/1
<<?DADBDHFDAHGIIGGGCDHEDC9?@FGBEBFB;DDE<?FHC@DFHHG
@4431690/1
cgcaaactgacgtttacttttcgaatgtcaaacagaatctagccaaacac
+4431690/1
CCCFFFFFGHHHHJJJJJJJJJJJIIJIJJJJJJJJJJJJJJJJIJJJBF
@307950/1
aaaatgttgaaactgattttttagcattctagaaggcaatagtaccttag
+307950/1
<@@FDDFFHHHHHIJJJJJJJJIJFIJIJJJIIIJJJJIJJIHIJJJJHI
@853040/1
aatggatacaaatttgactactgtatagctttcttctcttggtgaacaca
+853040/1
CCCFFFFFHHHHHJJJIJJJJJIIIIJIJJJJJJJJJJIJJJFGIJIIII
@4913958/1
cgttcgactttcacttcattctatcggcctttcttctctttgccgtattt
+4913958/1
CC@FFFFFHHHHHJJJJJJJJJIJJJJJJJJJJJJJJJIJJJJJIGGJJJ
@4433002/1
cgcaaaggtaaaatcgttctagacatactttatgctcttgacatttcgtt
+4433002/1
;??DDDAD2<CDDD3C:C@B<EEEEBF?FECAEE>CBCDBFDECDDBDD>
@4433003/1
cgcaaaggtaaaatcgttctagacatactttatgctcttgacatttcgtt
+4433003/1
@CCFFFFFBFHHHJJJIJIJJJJJJJJJJJJIIIJJJJJIJJJGIJIJEG
@4433004/1
cgcaaaggtaaaatcgttctagacatactttatgctcttgacatttcgtt
+4433004/1
@CCFFFFFCFHHHJJJJJJJJJIJJJJJJJJJJJJJJJJJIIJJJJJJJJ
@4433005/1
cgcaaaggtaaaatcgttctagacatactttatgctcttgacatttcgtt
+4433005/1
BCCFFFFFDFHHFIJJJJIJJIJJJJJJJJJJJJJJJJJIJJJJJJJIJJ
@4433006/1
cgcaaaggtaaaatcgttctagacatactttatgctcttgacatttcgtt
+4433006/1
BCCFFFFFFHHHHJJJJJJJJJJJJJJJJJJJJJJJJJJJJJIJJJHJII
@4433007/1
cgcaaaggtaaaatcgttctagacatactttatgctcttgacatttcgtt
+4433007/1
CCCFFFFFFHHHHJJJJJIJJJJJJJJJJJJJJJJJJJJJJJJJJJJJII
@4433008/1
cgcaaaggtaaaatcgttctagacatactttatgctcttgacatttcgtt
+4433008/1
CCCFFFFFHHHHHJJJHIJJJJJJJJJJJJJJJJJJJJJJIJJJJJJJJJ
@2902605/1
caccgagtgaacatgtgacatagaaaatacgtaagttgctcaatgtcgtc
+2902605/1
CCCFFFFDHHHHHJJIJJJJJJJJIIIIJJJIIJIIIJJJJJJJJJJJJG
@4915416/1
cgttcttctgggcttttcctgcttttttagcagctttaccattcgtctta
+4915416/1
B@BDDFFFHHHHHJJJJJJIJJJJJJJJIIIJIJIJJJJJJJJJJGIJJG
@4915417/1
cgttcttctgggcttttcctgcttttttagcagctttaccattcgtctta
+4915417/1
CCBFFFFFHHHHHJJIJJJJFHIJJIIJJJJJJJJJJJJGIIJEIGGGIF
@5975516/1
cttaaagatcacaggtatgatccaagtgaaatatatgaagatgatttatt
+5975516/1
CCCFFFFFHHHHGJJFHIJIJJJJJJHIIJJJJJJJJJJJJIJJJJJJJI
@4916319/1
cgttgaagctgagagtctgcaaatcggccaacttcttgccgacggaattt
+4916319/1
@C@FFFFFHGHDDGICFHBHEG<?FHGIIIGIICHEIGGGGGEIIIIHIH
@6469160/1
cttgtagtggattcctaatattttttagtgaacctctctaacgtctttat
+6469160/1
?@@BDBDBFD>FDGHIEGE>DHIIGIIG?DEGGHIGACFHIIEEFFHGII
@6469161/1
cttgtagtggattcctaatattttttagtgaacctctctaacgtctttat
+6469161/1
B@CFDFFDHHHHHIJJJIJJJJJJJJJJJJIJJJJJIJJIJIJJIJJJJG
@6469162/1
cttgtagtggattcctaatattttttagtgaacctctctaacgtctttat
+6469162/1
BCCFFFFDHHFHHJJJJJJJJJJJJJJJHIJJJJJJJJJJJJJHJJJJJI
@6470742/1
cttgtatcacttattgcgtctttgctttggtcactttacgcgcgaaaacc
+6470742/1
CCCFDFFFHHHHHIJJIJGGHIGIIIGIIFEGIJJJJIGIIJJJJJIJGH
@6470743/1
cttgtatcacttattgcgtctttgctttggtcactttacgcgcgaaaacc
+6470743/1
CCCFFFFFHHHHHJJJJJIIJJJJJJJJJJIJJJJJJJJJIJJJIJJJHH
@3387046/1
cattattgatttcgaggaaataatacgaacttcaattgcacaaattagta
+3387046/1
@CCFFFFFHHHHHJIJJIJJJJJJJIJIJJJJJJJFIBGIJJJJJJJJII
@310545/1
aaaattacattcagtatcgatagataatattgatgattataattaataac
+310545/1
CCCFFFFFHHHHHJIJJJJIJJJJJJJJJJJJJJJJJJJJJJJJIJJJJJ
@4437330/1
cgcaaatgtagaaggcagattgttaccctccacgggtaaatcctgcaagg
+4437330/1
@CCFFFFFHHHHHJJJJJJJJJJJJJJJJJJIJJJJHIIJJJJJIJJJII
@4437331/1
cgcaaatgtagaaggcagattgttaccctccacgggtaaatcctgcaagg
+4437331/1
B@CFDFFFHFHHHGIJGIIJIJJJIJIJJJJIJIJJHIJJJJJJJGIJIJ
@4437332/1
cgcaaatgtagaaggcagattgttaccctccacgggtaaatcctgcaagg
+4437332/1
CCCFFFFFHHGHHJJJJJJJJJJJJJIJJJJJJJJJIJJJJJJJJJJJJI
@4437333/1
cgcaaatgtagaaggcagattgttaccctccacgggtaaatcctgcaagg
+4437333/1
CCCFFFFFHHHHHJJJIJJJJIJJJJJJJJJJJJJJHIIJJJJJJJJJJJ
@4437334/1
cgcaaatgtagaaggcagattgttaccctccacgggtaaatcctgcaagg
+4437334/1
CCCFFFFFHHHHHJJJIJJJJJJJIJJJIJJJJJJJHEHIJJIJJIIIJI
@4437335/1
cgcaaatgtagaaggcagattgttaccctccacgggtaaatcctgcaagg
+4437335/1
CCCFFFFFHHHHHJJJJJJJJIJJJJJJJJJJJJJJHIIJJJJJJJJJJI
@311307/1
aaaattagttgctatccttctctttgacattgcttgtggtcacttttcgc
+311307/1
CCCFFFFFHHHHHJJJJJJJJJJJJJJJJJJJJJJJIJJHJJJJJJJJJI
@2395843/1
caaatatgatgtaatctttgtcgtcgtaccaaatagcggaccacaatata
+2395843/1
CCCFFFFFHHHHHJJJJIJIJJIIJJIJJJJJJJJJIJJJJJJJIJJJJJ
@4437751/1
cgcaaattatgtcacataaatgtcaaaatgccacataatttgcaaaattt
+4437751/1
CCCFFFFFGFHHHIIIJJIIIIJJIJJJJJIJJJJJJJJJIHHGHJJIII
@4437752/1
cgcaaattatgtcacataaatgtcaaaatgccacataatttgcaaaattt
+4437752/1
CCCFFFFFHHGHHJJJJJJJJIHIIJJJJIJJJJJJJJJJJJJJJJJJJI
@4437753/1
cgcaaattatgtcacataaatgtcaaaatgccacataatttgcaaaattt
+4437753/1
CCCFFFFFHHHHHJJJJJJJJJJJJJJJJJJJJJJJJJJJJJJJJJJJIJ
@3879548/1
ccgcttttgccactttgttccttcttatccgaacagaagagccttgtgtg
+3879548/1
CC@FFFFFHHHHHJJIJJJJJJJJJHIJJJJJJJJJJJJIJIJJJIJJII
@7978824/1
ggaaatgttgactgttgtagctgattaaggggtgtattctatatttcagt
+7978824/1
@CBFFFFFHHHHHJJJJGIIJJJIJJJJJJJJ?DCFIIJJJJJJJJIJJI
@7010412/1
gaaatggcctccatgccgagcaagactcccgtcagcgtcctccaggagtt
+7010412/1
@@CFFFFFHGHHHIEHIJEGIIDGIGIJIIHJIJIJIJIIGIJJIIFGGG
@5979337/1
cttaaataaagtgtactttattgaaaaattagtaaaacataatggttttc
+5979337/1
CCCFFFFFHHHHHIIJJJJJJJJJJJIJJJJJHIJJJJJJJJJJIDHIJJ
@5979338/1
cttaaataaagtgtactttattgaaaaattagtaaaacataatggttttc
+5979338/1
CCCFFFFFHHHHHJJJJJJJJJJJJJJJJJJJIJJJJJJJJJJJJ?GHJI
@3390896/1
cattcgtcgtgtaccacatctcggatcttgctactaatattcgattcgat
+3390896/1
?@@DBDDDFFHHHGDGGIGIDDFGIC@@DHHIIIIIIIIIIIGGIIIIED
@3391146/1
cattctatgaaatggaacacgaagagggactaccacacgaaaggcagttc
+3391146/1
CCCFFFDFHHHHHJJJJJJJJJJJGJJJJJJJJJJJJJJJJJJJJJIIII
@1894025/1
atttaaaagaaaatttgaaaagtatcatgagttttgtgattctccga
+1894025/1
CB@FFFFFHHHHHJJJJJJJJJ:EHIJJJJJFIIJJHIJJJJJJJII
@1894913/1
atttaaacacattgcattattgatttcgaggaaataatacgaacttcaat
+1894913/1
@@CFDFFFFDDHHIJIJJFJJJEHHGGIIHHFGEHHIGGCFGDEGEGFHJ
@1894914/1
atttaaacacattgcattattgatttcgaggaaataatacgaacttcaat
+1894914/1
BCCFFFFFHHHHHJJJJJJJJJJJJJJJJJJJJJJJJJJJJJJJJJJJJJ
@857518/1
aatgtatcacttggcgttttttgtttcctactgtctttttaaatatgaat
+857518/1
CCCFFFFFHHHHHHHIHGIJJJJJJJJJJJJJJIIJJJJJHIJJJJIJIJ
@3881622/1
ccggaaccggaagatcgaagaaagacgccaaacattcggcagccaagaac
+3881622/1
@@@DFDFFDHFAHB?BGGICGGFHGGGIIIIIGIIIIGIIIIIIHGDFDD
@3881623/1
ccggaaccggaagatcgaagaaagacgccaaacattcggcagccaagaac
+3881623/1
CCCFFFFFHHHHHIJJJJJJIJJJGGJJJJJJJJJJJJJIJJJJHHHHFF
@3881624/1
ccggaaccggaagatcgaagaaagacgccaaacattcggcagccaagaac
+3881624/1
CCCFFFFFHHHHHJJJJJJDGIJGIJGGIIJJJJJJJGIIJIJIHHHHFF
@3881625/1
ccggaaccggaagatcgaagaaagacgccaaacattcggcagccaagaac
+3881625/1
CCCFFFFFHHHHHJJJJJJJJJJJJJJJJJJJJJJJJJJIJJJJHHHHFF
@3881817/1
ccggaacctcgttgggccccaccagtaccgctatcgcacttcccaccgca
+3881817/1
CCCFFFFFHHHHHJJEGIJGEAFDG:CFGGGGIJJIJJIJJJGGIJGEHD
@4441647/1
cgcaacttgtgctggagcacattatggtgtttttgattttcgcagattcc
+4441647/1
CCCFFFFFHDHHHJJIJJJJIIJGIJJCHGIJJJJJJJJJJIJJJJJJJI
@3883013/1
ccggaagatcgaagaaagacgccaaacattcggcagccaagaacttgctg
+3883013/1
CCCFFFFFHHHHHJJJJJJIJJJJJJIJJJJJJJJJJJIJJJJJJJJIJJ
@5419805/1
ctcgaaatcaataactcgacaaaaattgttcccttttgagctattgcgat
+5419805/1
@@@DDDFDFBFHHJIIIEGHIJIHIIIIBGGDHEGIIEHIGGEGGGIIII
@5419806/1
ctcgaaatcaataactcgacaaaaattgttcccttttgagctattgcgat
+5419806/1
@B@FFFFFHHHHHIJIJJGIIIIGEHJIGHHGGIIJJFDHIIIJJIGIGG
@5419807/1
ctcgaaatcaataactcgacaaaaattgttcccttttgagctattgcgat
+5419807/1
CCCFFFFDHHHGHJGGFIJJIIJJJGCHIJJJJJJJJJJJIIJJJIJJII
@5419808/1
ctcgaaatcaataactcgacaaaaattgttcccttttgagctattgcgat
+5419808/1
CCCFFFFFFHHHHJJJJJJJJJJJJJJJJJJJJJJJJIIJIJJJJJJJJI
@5419809/1
ctcgaaatcaataactcgacaaaaattgttcccttttgagctattgcgat
+5419809/1
CCCFFFFFHHHHGJJJJJJIIJJJJJJJIJJJJJJJJJJJJJJJJJJJJG
@5419810/1
ctcgaaatcaataactcgacaaaaattgttcccttttgagctattgcgat
+5419810/1
CCCFFFFFHHHHHJJJJIIIJJIJJJJIHIJJJJJJJJJJJJJJJJIJJI
@5419811/1
ctcgaaatcaataactcgacaaaaattgttcccttttgagctattgcgat
+5419811/1
CCCFFFFFHHHHHJJJJJIJJJJJJJJJIJJJJJJJJJJJJJJJJJJJJG
@5419812/1
ctcgaaatcaataactcgataaaaattgttcccttttgagctattgcgat
+5419812/1
@@@DFFFFHHHHHJIFHFEHIJIJJIJJHIJJJJJJJIGJIJJJIIJJJI
@5419813/1
ctcgaaatcaataactcgataaaaattgttcccttttgagctattgcgat
+5419813/1
CCCFFFFFHHHHHJJJJJJJJJJJJJJJIIJJJJJJJJJJJJJJJIJJJJ
@5419814/1
ctcgaaatcaataactcgataaaaattgttcccttttgagctattgcgat
+5419814/1
CCCFFFFFHHHHHJJJJJJJJJJJJJJJIJIJJJJJJJJJJJJJJJJJJJ
@5419815/1
ctcgaaatcaataatgcaatgtgtttaaatttttgtcgagtcaaaagcga
+5419815/1
C@CFFFFFHHHHGJJIJGIEHFCHHGIIGHIHFHIJJIGHJIIIJJIIII
@5419816/1
ctcgaaatcaataatgcaatgtgtttaaatttttgtcgagtcaaaagcga
+5419816/1
CCCFFFFFHGHGHJJJJIJJJHIIHIIIJJJJJJJIIJIH?GHJIGIJJJ
@5419817/1
ctcgaaatcaataatgcaatgtgtttaaatttttgtcgagtcaaaagcga
+5419817/1
CCCFFFFFHHHHHJJJIJIJJHHIJJJJJJJJJJJIJJIJHIJJJJJJJJ
@5419818/1
ctcgaaatcaataatgcaatgtgtttaaatttttgtcgagtcaaaagcga
+5419818/1
CCCFFFFFHHHHHJJJJHHIJHIJJJIJIJJJJJJJJJGIDHGIJJJIJJ
@5419819/1
ctcgaaatcaataatgcaatgtgtttaaatttttgtcgagtcaaaagcga
+5419819/1
CCCFFFFFHHHHHJJJJJIIIEHJIJJJJJJJJJJIIJIIGHIJJJJIJJ
@5419820/1
ctcgaaatcaataatgcaatgtgtttaaatttttgtcgagtcaaaagcga
+5419820/1
CCCFFFFFHHHHHJJJJJIJJHHJJJJJJJJJJJJIJJJJIJJJJJJJJJ
@5419821/1
ctcgaaatcaataatgcaatgtgtttaaatttttgtcgagtcaaaagcga
+5419821/1
CCCFFFFFHHHHHJJJJJIJJHIJJJJJJJJJJJJHIJIJFHIJJJJJJJ
@5419822/1
ctcgaaatcaataatgcaatgtgtttaaatttttgtcgagtcaaaagcga
+5419822/1
CCCFFFFFHHHHHJJJJJIJJHIJJJJJJJJJJJJHIJIJGIJJJJJJJJ
@5419823/1
ctcgaaatcaataatgcaatgtgtttaaatttttgtcgagtcaaaagcga
+5419823/1
CCCFFFFFHHHHHJJJJJJJJHHHIGIJJJJJJJJGIJJJHIIJJJJIJJ
@5419824/1
ctcgaaatcaataatgcaatgtgtttaaatttttgtcgagtcaaaagcga
+5419824/1
CCCFFFFFHHHHHJJJJJJJJHHIHJJJJJJJJJJIJJIJHIJJJJJJIJ
@5419825/1
ctcgaaatcaataatgcaatgtgtttaaatttttgtcgagtcaaaagcga
+5419825/1
CCCFFFFFHHHHHJJJJJJJJHHIJIJJJJJJJJJGIJJJIIJJJJJJJJ
@5419907/1
ctcgaaatctaaggttatattacttttatgaatcgtgataacatgcataa
+5419907/1
CCCFFFFFHHHHHJGIJJJJJIJJJJJJJJHHHIIFHIIJJJJJJJJJJJ
@7013220/1
gaaatgttgactgttgtagctgattaaggggtgtattctatatttcagtt
+7013220/1
CCCFFFFFHHHHHIJJIIJJJJHJJIJJJJJ@FFHIJIJJJJJJJJJJJI
@313942/1
aaaattccgtcggcaagaagttggccgatttgcagactctcagcttcaac
+313942/1
@CCFFFFFHHHHHJIJJJJJJJJIJJJJJJJIJJJJJJJIJJJJJJJJJI
@313943/1
aaaattccgtcggcaagaagttggccgatttgcagactctcagcttcaac
+313943/1
CCCFFFFFHHHHHJIJJIIIHIJJJJIHIJIJJJJJJJIJJJJIJJJJIF
@6475580/1
cttgtcatgtgttgaaattccgcgaaattggcactggcaagtcaaagaag
+6475580/1
CBCFFFFFHHHHHJJJJJJJJJJJJJJJJJJJJJJJJJJJJJJJJJJJJG
@3393734/1
cattgacattctataaagacgttagagaggttcactaaaaaatattagga
+3393734/1
CCCFFFFFHHHHHJJJJJJJJJJJIIIJJJFHIJJJIJJJJJJJJJJJJJ
@3393735/1
cattgacattctataaagacgttagagaggttcactaaaaaatattagga
+3393735/1
CCCFFFFFHHHHHJJJJJJJJJJJJJJJJJFHIJJJJJJJJIIJJJJJJJ
@5421812/1
ctcgaaccagaaacagcaaaattcggcaaaccagaaaaattggctgatgg
+5421812/1
CCCFFFFFHHHHGIJJJJJJJJIJJIJJJJJJJJJJJJJJJJJJJJHIGI
@859656/1
aatgttgactgttgtagctgattaaggggtgtattctatatttcggttaa
+859656/1
@@@D=D:ADFFFFEGIIFHIFHB@EFFBECEGEDDFC?FCFBF93?077?
@7014619/1
gaaattactcatagtgtcacgggaactcataacaatagattcgattatag
+7014619/1
CCCFFFFFHHGHHEHHIIJHIJJJJJJJJJIIJJJJJJIJJJJJJJIJJG
@860459/1
aatgttttttcttcgatgtccacgtaggttacctcgaaggattgttcgct
+860459/1
CCCFFFFFHHHHHJJJJIJIJJJJGGHIHIJJJJJJJJJJIJJIIJJJII
@7511344/1
gcaaaattttgacatttttttctttcctttatgtccacaaattatgtcaa
+7511344/1
CCCFFFFFHHHHHJJJJJJJJJJJJJJJJJJJJJJJIJJJJJJJJJIJJI
@7511981/1
gcaaaccagaaaaattggctgatgggaggagagttagagttactgtggaa
+7511981/1
@CCFFFFFGHHHHJIJIIJJJFGHG3FGIFIFHBFHEEIEIIGGHDFGDF
@1432856/1
ataacatgcataaaatataataaaaatttatagttttttgcatttttatt
+1432856/1
CCCFFDFDFHGHHIDIG@HHHIGIJIJIIIIJHCEHFHGICIIIJIJJ@9
@1432857/1
ataacatgcataaaatataataaaaatttatagttttttgcatttttatt
+1432857/1
CCCFFFFFHHHHHJJJJJJJJJJJJJJJJJJJJFHHIJJJJIJJJJJJJH
@1433309/1
ataacattgacattctataaagacgttagagaggttcact
+1433309/1
@BCFFFFFHGHHHJJJJJJJJJJJJJJJJIJJJJEHIJJI
@1433310/1
ataacattgacattctataaagacgttagagaggttcactaaaaaatatt
+1433310/1
CCCFFFFFHHHHHJJJJJJJJJJJJJJJJJJJJJFHIJJJJJJJIJJJJJ
@1434649/1
ataaccttagatttcgaggcaaattgattgatttgcccagcacaaacttg
+1434649/1
CCCFFFFFHHHHHJJJIJJIJJJJJJJJIJIJJJJIJJJJJJJFIJJJJJ
@1434705/1
ataaccttctctttggactctcttgcatgctgctcgaatagctcgtactt
+1434705/1
CCCFFFFFHHHHHJJJJJJJJJJJJJJJIJJJJJJJGIJJJJJJJGJJJG
@2403840/1
caaatcatgtcaagaccccggcgatggttcttcaagagctggcaataaag
+2403840/1
CCCFFFFFHHHH<GIIJJJJJJJJJIJGHJJJJJJJJIJJJJJIJJIJJG
@1435076/1
ataacgagtagatagctttagaggtaatacactattattaggcactagtt
+1435076/1
BCCFFFFFHHHHHJIJJJJJJIJJCGIJJJJJJIIIJJJJJJJJJJIJHI
@315963/1
aaaattcttgtaataacttaacaagaataaaagctttggcgcaacttgtg
+315963/1
CCCFFFFFHHHHHJJJJJJJJJJJJJJJJJJJJJJJJJJJJJJJJJJJII
@315964/1
aaaattcttgtaataacttaacaagaataaaagctttggcgcaacttgtg
+315964/1
CCCFFFFFHHHHHJJJJJJJJJJJJJJJJJJJJJJJJJJJJJJJJJJJJF
@5426092/1
ctcgaagtcactctcccgggcgaaggcaaagacagactgttccgagtcag
+5426092/1
CCCFFFFFHHHHHJJJJJJJJJJJJJJJJJJJJJJJJJJHJJJJJHCHHE
@7018974/1
gaaattggcactggcaagtcaaagaagctagccaagagaatggcggctca
+7018974/1
CCCFFFFFHHHHHJJJGIHIJJJJJJJJJIJIJIJJJJIJJJJJJJEAH;
@3399061/1
cattggtggcgattggtcaatgttttttcttcgatgtccacgtaggttac
+3399061/1
BCCFFFDDHHHHGJJJHIJJJJHJJJJIJJJIJJJJJJJJJJHIJFCFHI
@5428167/1
ctcgaatagctcgtacttcggcacttgtaacttgttcaaattgtccatcc
+5428167/1
@<?BDBD=CAA<8@?AEHIIG>@EGGA?CDFEDDHEHIIHIIIDD??B8B
@863194/1
aattaaggtaatccacggcatttctggtcatgggccactaataaaaataa
+863194/1
CCCFFFFFFHHHHIJJJJJJJJJJJJJGHJJJJJJJIJJJJJJJJJJJJI
@863592/1
aattaataactagtgcctaataatagtgtattacctctaaagctatctac
+863592/1
CCCFFFFFHHGDHHJJJJJJJJJIIJHHHJJJJJJJIGGIJIJJJJJJJJ
@7513874/1
gcaaactgacgtttactcttctaatgtcaaacagaatctagccaaacaca
+7513874/1
CCCFFFFFGHHHHJJJJIJJJJJIJJIIJJJJJJJJJJJIJJJJJJJJIG
@319346/1
aaaatttaaacacattgcattattgatttcgaggaaataatacgaacttc
+319346/1
CCCFFFFFHHHHHJJJJJJJJJJJJIJJJJJJJJJJJJJJJJJJJJJJJI
@319515/1
aaaatttaacgtttagcagtcttctttttagaataacattgacattctat
+319515/1
@CCFFFFFHGHHHJJJJIJIHIEHHJJJJJJJIJIJGIJJJIGIJIJJIE
@319516/1
aaaatttaacgtttagcagtcttctttttagaataacattgacattctat
+319516/1
CCCFFFFFHHHHHJFIJJGIJEEEHJJJJJIIJJIIGIJJEBFIIIJJIJ
@319517/1
aaaatttaacgtttagcagtcttctttttagaataacattgacattctat
+319517/1
CCCFFFFFHHHHHJIJIGIHGHIIIJJJJJJIJJIGIIIJIJJJJJJGGD
@6485102/1
cttgtgagccgccattctcttggctagcttctttgacttgccagtgccaa
+6485102/1
CCCFFFFFHHHHHIJJJJJJJJJJJIJJJJJJJJJIJJJIIJDHHIIHJI
@7987423/1
ggaacaggcaaaactccgaaggaagccaagggctcggctgctcatcatgc
+7987423/1
CCCFFFFFHHHHHJJJJJJJJJJJJJJJJJJJJJJJJGJJIIIIJIJIJI
@1899517/1
atttaaccgaaatatagaatacaccccttaatcagctacaacagtcaaca
+1899517/1
@BCFFFEFHHHHHIIJJJIJJJJJJJIJJJJJJJIJIJJJJIJJFHHJIH
@1899518/1
atttaaccgaaatatagaatacaccccttaatcagctacaacagtcaaca
+1899518/1
CCCFFFFFHHHHHJJJJJJIJJJJJJJJJJJJJJJJJJJJJJIJHIJJJI
@1899519/1
atttaaccgaaatatagaatacaccccttaatcagctacaacagtcaaca
+1899519/1
CCCFFFFFHHHHHJJJJJJJJJJJJJJJJJJJJJJJJJJJJIJG?FEHII
@1899520/1
atttaaccgaaatatagaatacaccccttaatcagctacaacagtcaaca
+1899520/1
CCCFFFFFHHHHHJJJJJJJJJJJJJJJJJJJJJJJJJJJJJJJHJJJJJ
@1435923/1
ataactagtgcctaataatagtgtattacctctaaagctatctactcgtt
+1435923/1
?@@FFABDACDFFGIEDHEFDIHAEHH@FHHIEEHGIGIIIIHIIIIEHI
@1435924/1
ataactagtgcctaataatagtgtattacctctaaagctatctactcgtt
+1435924/1
CCCFFFFFHHHHHJJJJJJJJHJHIJJJJJJJJJJJJJJJJJJJJJJJHH
@1900110/1
atttaacgtttagcagtcttctttttagaataacattgacattctataaa
+1900110/1
@@@DDDDDHHHHHIGGIBIIBHFFHGIIIIGIGEHGHBHIEHIIHIICIF
@1900111/1
atttaacgtttagcagtcttctttttagaataacattgacattctataaa
+1900111/1
@CCFFFDFHHHHHIGGIJJIEHJJIIIJIEIJJIJGIGCHGIJJIGIGIG
@321787/1
aaaatttatagttttttgcatttttattcggcttattgtaatattcctcc
+321787/1
??@DBD?BCFFHHBBC@@G:A?ACHE@G@?;@?CBDGBBDD@F>FBB>GH
@321788/1
aaaatttatagttttttgcatttttattcggcttattgtaatattcctcc
+321788/1
@CCFFFFFHHHHFIJJJIIIJJJJJJJJIJJIJJIIIJHIJJJIJJJJII
@321789/1
aaaatttatagttttttgcatttttattcggcttattgtaatattcctcc
+321789/1
CCCFFFFFHHHHHJJJJIJJJJJJJJJJIJJJJJJJJJJJJJJJJJJJJJ
@321790/1
aaaatttatagttttttgcatttttattcggcttattgtaatattcctcc
+321790/1
CCCFFFFFHHHHHJJJJJJJJJJJJJJJJJJJJJIJJJIJJJJJJJJJJJ
@1900483/1
atttaactgaaatatagaatacaccccttaatcagctacaacagtcaaca
+1900483/1
BCCFFFFFGGHGGIJIIIHGIHIJJIJJJJJJIGIJJJJIJIGIDGIJJE
@1900484/1
atttaactgaaatatagaatacaccccttaatcagctacaacagtcaaca
+1900484/1
CCCFFFFFHHHHHJJJJJJJJJIJJJJIJJJJJJJJJJJJJJJJHIIJJI
@322312/1
aaaatttcaaattgttcaggtaaaatcttgcttcatgattgaaaatttgc
+322312/1
B@CFFFFFHHHHHJJJJJJJIIIJJJJJJJJJJJJJJGJJJJJJJJJJJI
@322313/1
aaaatttcaaattgttcaggtaaaatcttgcttcatgattgaaaatttgc
+322313/1
CCCFFFFFHHHHHJJJJJJJHIJJJJJJJJJJJJJJJIJJJJJJJJJJJJ
@322314/1
aaaatttcaaattgttcaggtaaaatcttgcttcatgattgaaaatttgc
+322314/1
CCCFFFFFHHHHHJJJJJJJIJJJJJJJJJJJJJJJJIJJJJJJJJJJJI
@7515229/1
gcaaagagaagaaaggccgatagaatgaagtgaaagtcgaacgttcttct
+7515229/1
CCCFFFFFHHHHHJJJJJJIJJIJJIIJJJHIHJJJFHHIIIJFHIJJJI
@7515230/1
gcaaagagaagaaaggccgatagaatgaagtgaaagtcgaacgttcttct
+7515230/1
CCCFFFFFHHHHHJJJJJJJGGHJJIJJJJGHJJJJHHIJIJJGHJJJJI
@4453510/1
cgcacattcagcaggttttttaacagtttgaaaaccttgataaatggaac
+4453510/1
@@CFFFFFHGHDHIIIJJJJJIJHHGGHIJJJIJJJIJIGIIHJIJJIIG
@4453511/1
cgcacattcagcaggttttttaacagtttgaaaaccttgataaatggaac
+4453511/1
C@@FFFFFHHHHHIJEGHIJJIJICHIJIJIJJIJJJJJIJIJJIIJGHH
@4453512/1
cgcacattcagcaggttttttaacagtttgaaaaccttgataaatggaac
+4453512/1
CCCFFFFFHGHGGJJCFHJJJIJJJIHHJIIJJJJIJJJIJGIIGIJJJG
@4453513/1
cgcacattcagcaggttttttaacagtttgaaaaccttgataaatggaac
+4453513/1
CCCFFFFFHHHHHJJEHIJJJJJJJJGHIJJJJJJJJJJJJIJJJJJJJJ
@4453514/1
cgcacattcagcaggttttttaacagtttgaaaaccttgataaatggaac
+4453514/1
CCCFFFFFHHHHHJJFIIJJJJJIJJIJGIJJJJJJJJJIJJJJJJJHJI
@4453515/1
cgcacattcagcaggttttttaacagtttgaaaaccttgataaatggaac
+4453515/1
CCCFFFFFHHHHHJJGHIJJJJIIJIIIJJJJJJJJJHIHIIJJJJIHII
@4453516/1
cgcacattcagcaggttttttaacagtttgaaaaccttgataaatggaac
+4453516/1
CCCFFFFFHHHHHJJGHIJJJJJJJJHIIIIJJJJJJJJJJJJJJJJIJJ
@4453517/1
cgcacattcagcaggttttttaacagtttgaaaaccttgataaatggaac
+4453517/1
CCCFFFFFHHHHHJJHIIJJJJJJIJIIJJJJJJJJJJJJIIJIJJJJJI
@4453518/1
cgcacattcagcaggttttttaacagtttgaaaaccttgataaatggaac
+4453518/1
CCCFFFFFHHHHHJJHIJJJJIIIIJGGIJJIJJJJJJJIJIIIIJJIIE
@4453519/1
cgcacattcagcaggttttttaacagtttgaaaaccttgataaatggaac
+4453519/1
CCCFFFFFHHHHHJJHJJJJJJJJJJEHGJJJJJJJIJJJIJJJJIJGII
@7516499/1
gcaaaggtaaaatcgttctagacatactttatgctcttgacatttcgtta
+7516499/1
BCCFFFBDFHHHHJJJJJJJJJJJJJJJJJJJJJJJJJJIJJJJJJJIJJ
@7516500/1
gcaaaggtaaaatcgttctagacatactttatgctcttgacatttcgtta
+7516500/1
BCCFFFFDHHHHHJJJJJJJJJJJJJJJJJJJJJJJJJJJJJJJJJJJJJ
@7516501/1
gcaaaggtaaaatcgttctagacatactttatgctcttgacatttcgtta
+7516501/1
CCCFFFFDHHHHHJJIJJJJJJJJJ<GHJJIIJIJJJJJJJJJJJJJJJJ
@7516502/1
gcaaaggtaaaatcgttctagacatactttatgctcttgacatttcgtta
+7516502/1
CCCFFFFDHHHHHJJJJJJIJJJJJIJJJJJJJJJJJJJJJJJJJJJIJJ
@6487304/1
cttgtggtcacttgtcgcgcaaaggtaaaatcgttctagacatactttat
+6487304/1
CCCFDFFFHHHHH<GIJJJJJJJJJDGHJJJJIIJJJJJJJJJJJJJJJJ
@6487305/1
cttgtggtcacttttcgcgcaaagg
+6487305/1
@@@DAB?=DF<CFGIFE@G@FIIE<
@6487306/1
cttgtggtcacttttcgcgcaaaggtaaaatcgttctagacatactttat
+6487306/1
?1:BADDDFHHHHIJJIIHGIJJJICFGGIGEHBGGGJIIJIIIGIJJIJ
@6487307/1
cttgtggtcacttttcgcgcaaaggtaaaatcgttctagacatactttat
+6487307/1
B@@FDDFFGFHHHIIIIIJJJJHIJGGIIIJGIHIGGGIGIIJJJJIJII
@6487308/1
cttgtggtcacttttcgcgcaaaggtaaaatcgttctagacatactttat
+6487308/1
BCCFDFFFHHHHHJJJJJJJJJIJJDGIJJJIJIIIJJJJJIIJJJJJJJ
@6487309/1
cttgtggtcacttttcgcgcaaaggtaaaatcgttctagacatactttat
+6487309/1
BCCFFFFDHHHHHJJJIIJJJJJJJDFHIJJJJJJJJJJJJJJJJJIJJJ
@6487310/1
cttgtggtcacttttcgcgcaaaggtaaaatcgttctagacatactttat
+6487310/1
BCCFFFFFHHHHHJJIJJJIJJJJIFFHJJJJIIJJIIJJJJJJJJJJJI
@7517074/1
gcaaagtatagaggttgtacccaaacttttcggggtgcaatcttcttttc
+7517074/1
@CCFFFDFHHGHHJGHIGHIIJJJIJJJJJJHGGIFHIJJJIJJJJJJJI
@7517075/1
gcaaagtatagaggttgtacccaaacttttcggggtgcaatcttcttttc
+7517075/1
CCCFFFDEHHHHHJHIJJJJJJJJJJJJJJJJJJJDHIJJJJJJJJJJJI
@7517076/1
gcaaagtatagaggttgtacccaaacttttcggggtgcaatcttcttttc
+7517076/1
CCCFFFEFHHHHHJHIJHGJJJJIGGGJJJJJJJJ@FHGIIJIJJJJJJJ
@1901952/1
atttaagaacaaacaggggagaaaagtcacgagaatttgaaaagcgagct
+1901952/1
CCCFFFFFHHHHHJIJJJJGIJJJJJHJJJIJJJJJJJJJJJJIJJJIGJ
@1901953/1
atttaagaacaaacaggggagaaaagtcacgagaatttgaaaagcgagct
+1901953/1
CCCFFFFFHHHHHJJJJJJHJIJJIJFHIJJJJIIJJJJJJJJJJJJJIJ
@1902448/1
atttaagaggcttttaaaatttaacgtttagcagtcttctttttagaata
+1902448/1
=BBFFF===CDHHJJJJJJJJJJJJJJJJJJJJJIJJJJJJJJJIJHIJI
@1902449/1
atttaagaggcttttaaaatttaacgtttagcagtcttctttttagaata
+1902449/1
CCCFFFFFHHHHHJJJJJJJJJJJJJIJJJJJJJJJIJJJJJJJIIIJJJ
@1902450/1
atttaagaggcttttaaaatttaacgtttagcagtcttctttttagaata
+1902450/1
CCCFFFFFHHHHHJJJJJJJJJJJJJJJJJJJJJJJJJJJJJJJIJJJJI
@7023233/1
gaaatttgctgcctcaaaaacgtatgacaaaactatagagaaaccagaat
+7023233/1
CCCFFFFDFHHHGGGGIIGGIIJGJACHGEIIIJJJIJIGIJJIJIIIII
@7023234/1
gaaatttgctgcctcaaaaacgtatgacaaaactatagagaaaccagaat
+7023234/1
CCCFFFFFGHHHHJJJJJJIIJFGHIJJJJJJJJJJJJJJJJJJJJJJJJ
@7023235/1
gaaatttgctgcctcaaaaacgtatgacaaaactatagagaaaccagaat
+7023235/1
CCCFFFFFHHHHHJIJJJJIIJGGGHGHGJJIJJJJJJJJJJIJIJJJJH
@323812/1
aaaatttctaatattgcgatatttttttatcgatctggcttcaatgtttg
+323812/1
CCCFFFFFHHHHHJJJJJJJJJJJJJJJJJJJJJJJJJJJJJJJJJIIII
@324639/1
aaaatttgacataatttgtggacataaaggaaagaaaaaaatgtcaaaat
+324639/1
CCCFFFFFHHHHHJJJJJIIJJJIJJJJJJJJJJIJJJJJJIJJJJJIJJ
@324787/1
aaaatttgcaaggtttggaggagttgtactaatttgtgtaattgaagttc
+324787/1
@@@DFFFDFHAHDEGHJIGGGCGADHCDHIEGIGI@FG?DHIIIIGIFH4
@324788/1
aaaatttgcaaggtttggaggagttgtactaatttgtgtaattgaagttc
+324788/1
CCCFFFFFHHHHHEHGJJIJJHJHIIHHIJJJJJJJHIHJJJJIJJJJJI
@324789/1
aaaatttgcaaggtttggaggagttgtactaatttgtgtaattgaagttc
+324789/1
CCCFFFFFHHHHHGHIJJIJJHIHIIHGJJJJJJJJGHFHIJJIJIIIIG
@5990416/1
cttaaatttaaccgaaatatagaatacaccccttaatcagctacaacagt
+5990416/1
CCCFFFFFHHHHHJIJJJJIIJJIJJJJJJJJJJJJJJJJJJJJJJJGHF
@5990426/1
cttaaatttaactgaaatatagaatacaccccttaatcagctacaacagt
+5990426/1
@CCFFFFFHFHDFGIJEGHECGIGGIGGIGIJIJIJGGGIJIGGIGHJGG
@3403387/1
catttatgtaacatgtgtgcttaagtggcttaccttctacttaccactta
+3403387/1
CCCFFFFFHHHHHJJIIHIJJIJJJEJJJJJJJJJJJJJJJJJJJIJIJJ
@3404182/1
catttcatagaatggtggtggccatctgcgggacatgcacatctcttgga
+3404182/1
CCCFFFFFGGHHHJJFHIFHIJJJJJGIIIJJIJJJIIGGIIJJJJJJJG
@2915455/1
cacctatcgaatcgaatattagtagcaagatccgagatgtggtacacgac
+2915455/1
@CCFFFFFHFHHHJJJIJJJJIHEGBHIIGIJJJJIFGIIHIGIJIJJIG
@2915456/1
cacctatcgaatcgaatattagtagcaagatccgagatgtggtacacgac
+2915456/1
CCCFFFFFHHHHHJJJIJJJJJHIIJJJJJJJJJJJJJJIIJBFHJJJJI
@2915457/1
cacctatcgaatcgaatattagtagcaagatccgagatgtggtacacgac
+2915457/1
CCCFFFFFHHHHHJJJJIIIIJHJJJJJJJJJJJJJJJJIJJGHIIJJIG
@2915458/1
cacctatcgaatcgaatattagtagcaagatccgagatgtggtacacgac
+2915458/1
CCCFFFFFHHHHHJJJJIJJIIHIJJJJJJJIJIJJIJJFHIBGIJJIJE
@2915459/1
cacctatcgaatcgaatattagtagcaagatccgagatgtggtacacgac
+2915459/1
CCCFFFFFHHHHHJJJJIJJIJHJJJJJJJJJJJIIJJJGIJDFIJIIIF
@2915460/1
cacctatcgaatcgaatattagtagcaagatccgagatgtggtacacgac
+2915460/1
CCCFFFFFHHHHHJJJJJJJJIFIIIJJJJJIJJIGGJJIHJBHIIJJJI
@2915461/1
cacctatcgaatcgaatattagtagcaagatccgagatgtggtacacgac
+2915461/1
CCCFFFFFHHHHHJJJJJJJJJDIIIJJJJJJJJJJJIJIIJFHIJJJII
@7026400/1
gaaatttttccaaacccgaaaaaagtttatttatcatacacaggtaaaca
+7026400/1
CCCFFFFFHGHHHJJJJJJJJJJJJIJJJJJIJJJJJJJJJJJJFGIJJE
@7026699/1
gaacaaaaagaaggcgaggttactattcacgacagtcaaaatagagagaa
+7026699/1
CCCFFFFFHHHHHIIIGIJHIJJJIJJJIIJJJJJGHIJJIIJIGJJJJH
@7522155/1
gcaaattagaagttgaagagaatggcgctactacttcagttccatcggta
+7522155/1
CCCFFFFFHHFHHJJJJJJJJJJJJIJJJJJJJJJJJJJJJJJJJJJJGG
@7522308/1
gcaaattatgtcacataaatgtcaaaatgccacataatttgcaaaatttt
+7522308/1
CCCFFFFFHHHGHJJJJJJJIIJHJJJJJJJJJJJJJJJJIJJJJJJJJI
@7026938/1
gaacaaacaggggagaaaagtcacgagaatttgaaaagcgagcttcatga
+7026938/1
CCCFFFFFHHHHHIEHIIJJHIJJJIJIIHIJJIJJJJJJIIIHIJJJJI
@6492788/1
cttgttcgggagtcacttttccgaccaagagatccagcaagttcttggct
+6492788/1
CCCFFFFFHHHGHGHJJJJJJJJGIIJJIJJJIJJJJIJIJGHIJJJJJJ
@6492789/1
cttgttcgggagtcacttttccgaccaagagatccagcaagttcttggct
+6492789/1
CCCFFFFFHHHHFHGIJJJJJJJJIJJJJJJJJJJIJJJIJHIJJJJGGJ
@7992105/1
ggaaccggaagatcgaagaaagacgccaaacattcggcagccaagaactt
+7992105/1
CCBFFFFFHHHHHIIGIIJJJIGIGIHIGIJHIIJIIJIJJJJJGGHHHF
@870954/1
aattagtggtttttttctaaaatcaatttacatattatttttgacttgaa
+870954/1
BCCFFFDDHFHHHIJJJJJIJJJJJJJJJJJJJJJJJJJJJJJJJJJJJJ
@6497017/1
cttgtttatttccctttttgtggagaggtactatgtgtgtttggct
+6497017/1
CCCFFFFFHHHHHJJJJJJJGHIHHEHICFHIJJJIIFHHIJJJJJ
@6497018/1
cttgtttatttccctttttgtggagaggtactatgtgtgtttggct
+6497018/1
CCCFFFFFHHHHHJJJJJJJGHJGHDHICEHIJJJHIIHHIJJJJJ
@872372/1
aattatgtcacataaatgtcaaaatgccacataatttgcaaaattttgac
+872372/1
CCCFFFFFHHHHHJJJJJJJJJJJJJJJJJJJJJJJJJJJJJJJJJJJJJ
@6498031/1
cttgtttccgtgagttgctgaacaaatttgaaaaaaccagagacgatttt
+6498031/1
CCCFFFFFHHHHFJGHIJJJJGIJJIJJJJJJJJJJJJJJJJJJJIJJJJ
@3405797/1
catttctgcatcgtcgctggtacccaaagttaaaaatctcggtaaaattt
+3405797/1
CCCFFFFFHHHHHJJJJJJJGH<GHJIIIDGIJJJJJIJJJJGIJJJJJJ
@4935478/1
ctaaaaaatattaggaatccactacaaggttttcaatagggcattctaac
+4935478/1
@@@FFDDDHHFHHIG@GGIGGIIGEGIDG:?FGDDDHIIIGGIFIEIHGG
@4935479/1
ctaaaaaatattaggaatccactacaaggttttcaatagggcattctaac
+4935479/1
CCCFFFFFHHHHHIJJJJJJJJJJIJJJJFHIJJJJJIIJJJJJJJJJJJ
@4935480/1
ctaaaaaatattaggaatccactacaaggttttcaatagggcattctaac
+4935480/1
CCCFFFFFHHHHHJJJJJJJJJIJJJJJJEHIJJJJJJJJJIJJJJJJJI
@4936181/1
ctaaaaactcctctagtaactctaaaggaacagttcgaggatctggaact
+4936181/1
CCCFFFFFHHHHHJJJHJJJJJJJJJJJJJJIJHIJJIJJJJJJJJJJJJ
@7030733/1
gaacaagccaatcagaccaacggaacgcccggagcggctgatatcaccaa
+7030733/1
<@@FFFDDFHHFHIHBFE?EFCFHGGGIIGBDGBEEEBHHH9C>;3?;>?
@7030734/1
gaacaagccaatcagaccaacggaacgcccggagcggctgatatcaccaa
+7030734/1
CCCFFFFFHHHHHJJJJJJJJJJJJJJJJJJIIIIJIJGHGFEFFEFFDD
@7030735/1
gaacaagccaatcagaccaacggaaggcccggagcggctgatatcaccaa
+7030735/1
CCCFFFFFHHHHHJIIJJJJJJJII1:CGHIJJJJIJIJHHHHHFFFFFD
@4938314/1
ctaaaacagaaatctattgtaatacgatggatgattcattaatggacaca
+4938314/1
CCCFFFFFHHHHHJJJJJJJJJJJJJJJJJJJJJJJJIJJJJJJJJJJJI
@5441902/1
ctcgagtacctcaaaatcatgaccaaaaagtgaacagctatcgatacaca
+5441902/1
CCCFFFDFHHHHHJJJJJJJJJJJJJJJJJGHIIJJJJJJJJJGIJJJJI
@330641/1
aaaattttgacatttttttctttcctttatgtccacaaattatgtcaaat
+330641/1
CCCFFFFFHHHHHJJJJJJJJJJJJJJJJJJJJJJJJJJJJJJJIJJJJJ
@2922372/1
cacctttttcactcaaccatagctttctcagcgtgtttaatttcgttcca
+2922372/1
BCCFFFFFHH4DHIIIJJJJJJJJJJJJJJJJJHIIHIIJIIJJJIJJJB
@2922373/1
cacctttttcactcaaccatagctttctcagcgtgtttaatttcgttcca
+2922373/1
CCCFFFFFHHHHHJJJJJJJJJJJJJJJJJJJJHIJJJJJJJJJJJJJJI
@877469/1
aattccctcatgggaatttcttttggatcataaatgccgtcctcttctag
+877469/1
C@@BDFDFHHHGGJGGIJJHIJIIJJIJGIIJJJGIGGIHIGJIIJJIJI
@877470/1
aattccctcatgggaatttcttttggatcataaatgccgtcctcttctag
+877470/1
CCCFFFFFHHHHHJJJJJJJJJJJJJJJJJJJJJJJJJJJJJJJJJJJII
@2922413/1
cacctttttgctgcccttgtgtgggaccagtctgttgtgtgggaccagtc
+2922413/1
CCCFFFFFHHHHHJJJJJIHIHIJJJJJJJHHIJIJJHGFGIJIGGHIHB
@4463284/1
cgcagatggccaccaccattctatgaaatggaacacgaagagggactacc
+4463284/1
CCCFFFFFHHHHHJJIJIJJJJJJJJJJGIJJJJJJIJJJJJJJJJJJJI
@4463285/1
cgcagatggccaccaccattctatgaaatggaacacgaagagggactacc
+4463285/1
CCCFFFFFHHHHHJJJJJJJJJJJJJJJJJJJJJJJJJJJJJJJJJJJJI
@4464051/1
cgcagattccaataattcaacttgatattctttaggagtgaatgtatgtg
+4464051/1
@@@FFDFDFDFFFIJIFHJJJIJIIJGIGHHEIJJJHICEDGFHDDHIFF
@332400/1
aaacaaaagcaacttcaacaagaggaaggagcgcaactttcttccagttc
+332400/1
CCCFFFFFHHHHHJJJJJJJJJIJJJJJJJIJJIJJJJJJJJJJJJJHIJ
@7528247/1
gcaacatcgacagataccacaaatacctaaaccttcccactaaagttaac
+7528247/1
@@@FDFEBFHHHDIGIIHIIJJHIGIJGHIJIGGIIJIGGIEHIHFGGII
@7528248/1
gcaacatcgacagataccacaaatacctaaaccttcccactaaagttaac
+7528248/1
CCCFFFFFHHHHHJJJJJJJJJIIJJJJJJJJJJJJJJJJJJJJJIJJJJ
@3901240/1
ccggcaaatctttatctttatcatttgtttgtatttcttcaactggtgta
+3901240/1
CCCFFFFFHHHHHIJIJJJIIJGJJJIIJJJFGIJJIIJJIJJJIIGHII
@3901241/1
ccggcaaatctttatctttatcatttgtttgtatttcttcaactggtgta
+3901241/1
CCCFFFFFHHHHHJJJJJJJJJJJJJJIJJJIJJJJJJJJJJJJJJGIIH
@7530527/1
gcaaccacccagacaggagatcatcgaagatttggagaatattgtggtag
+7530527/1
CCCFFFFFHHHHHIIIIHIHIIIJJIIJIHIIJJJJJGJJJJJJGHJBGG
@7531397/1
gcaacctctactacagtacgcaagaataagattatggaaggaataacacg
+7531397/1
CCCFFFFFHHHHHJIJIJJJJJJIJIJJJJJJJJJJJIJJJGGGIJCHIG
@1917742/1
atttaattttgacatgttagaatgccctattgaaaaccttgtagtggatt
+1917742/1
CCCFFFFFHHHHHJJJIJJJJJJJJJJJJJJJJJJJJJJJJIIJGHIFII
@2926363/1
cacgaagagggactaccacacgaaag
+2926363/1
?=?14@A1D;80AEE:2<<FF:??80
@7038669/1
gaacaggcaaaactccgaaggaagccaagggctc
+7038669/1
?<@DDDDDHFH?CGIIIIIIAA?88?EGCDHFAG
@8005189/1
ggaagatcgaagaaagacgccaaacattcggcagccaagaacttgctgga
+8005189/1
@@?DFFFFHGDHHJJIIGIGIGIIIIJJJJJIJJGIIJIIJJIEHIGIFI
@8005190/1
ggaagatcgaagaaagacgccaaacattcggcagccaagaacttgctgga
+8005190/1
@CCFFFFFHHHHDGIIIIIFGIJJGIIIJJEIJHHHE@FHCFCGGJJIII
@8005191/1
ggaagatcgaagaaagacgccaaacattcggcagccaagaacttgctgga
+8005191/1
@CCFFFFFHHHHGIJJIJIJIJJJGIIIJJJIJJJJJIJJJJJJJJJJJG
@8005192/1
ggaagatcgaagaaagacgccaaacattcggcagccaagaacttgctgga
+8005192/1
BCBFFFFFHHHHGJJJJJJIJJJJJJJJJJJJJJIJIJJJJJJJJJJIJI
@8005193/1
ggaagatcgaagaaagacgccaaacattcggcagccaagaacttgctgga
+8005193/1
BCBFFFFFHHHHHJJJJIIJJJJJIJJJIJJIJJJJJIJIJIJJJJJJJI
@8005194/1
ggaagatcgaagaaagacgccaaacattcggcagccaagaacttgctgga
+8005194/1
CCCFFFFFHHHHHJJJJJJJJJJJIJJJJIJJJIIIJJJJJJJJJJJJJI
@8005195/1
ggaagatcgaagaaagacgccaaacattcggcagccaagaacttgctgga
+8005195/1
CCCFFFFFHHHHHJJJJJJJJJJJJDIJJJJIJJJJJJIJJJJJJJJJJJ
@7041233/1
gaacatgtgacatagaaaatacgtaagttgctcaatgtcgtcgtttgaca
+7041233/1
@@CFFFFFHHHHHGIJJJJJGIJHIIIJJJJJJJIIIFHGGIIJJIIIJG
@2419841/1
caaatggacaatcgtgtgcgctgataggaggccacca
+2419841/1
@C@DFFDDDFHFDIIGHGGBEHGDHBGIFHI?GBDFG
@6003127/1
cttaaggatttgaagtatcatgttgaaaccatgggtatatatggtggatc
+6003127/1
@CCFFDFEHHHHHIJFGIJIJIJJJJIIJJJJJJJEGIJJJJJJGIGGII
@8007716/1
ggaagattggctcgtggatggcgccctcg
+8007716/1
@@@DDDDDHHHHHB<CHE>FH@:?DH6?6
@8007717/1
ggaagattggctcgtggatggcgccctcgatttggacc
+8007717/1
@@@DDDDDHHHFHG8CGAAAG;??FH0??6BFHBG?FG
@8007718/1
ggaagattggctcgtggatggcgccctcgatttggaccagttcg
+8007718/1
@@@DDDDDFFFFF><CGCACF3?EEF0B:@FGFAF<>F9=BF8;
@8007719/1
ggaagattggctcgtggatggcgccctcgatttggaccagttcg
+8007719/1
@@@DDDDDFHHHHB@FHBEFI;:?FH:B?0?FG<F?FG;C=C>@
@8007720/1
ggaagattggctcgtggatggcgccctcgatttggaccagttcg
+8007720/1
@@@DDDDDHHFHHA@EHB<FH;??CF6??8?DH8B?DB888B=5
@8007721/1
ggaagattggctcgtggatggcgccctcgatttggaccagttcgtatttg
+8007721/1
@@@DDDDDHHHHHE@FHE@EH3??DG6D68?FD4B3BFC@8CAC5=CGH;
@8007722/1
ggaagattggctcgtggatggcgccctcgatttggaccagttcgtatttg
+8007722/1
@@@DDDDDHHHHHI?EH?CFG3:?FH6B?6BGH@G?FG2B=FA@5=@EHD
@8007723/1
ggaagattggctcgtggatggcgccctcgatttggaccagttcgtatttg
+8007723/1
CCCFFFFFHHHHHGCFHGFEI<??DH:DD8BFH9D?DH8=8C@C;@EEHG
@2420954/1
caaatgggtggaccacaacaacagcgtaggcctcaggataggcagcagac
+2420954/1
@@CFFFFFFHHHHJJJJIJJJHBFGBCFHIIJJJJIJIIJJIFIIIEG@A
@7537843/1
gcaagactcccgtcagcgtcctccaggagttgctgagccgtcgcggcatc
+7537843/1
@@<;D>DDDHHHHIEEEHAEFBFGGHICFGGEHIGIH<GHDDHEIIEE?@
@7537844/1
gcaagactcccgtcagcgtcctccaggagttgctgagccgtcgcggcatc
+7537844/1
CCCFFFFFHHHHFIIJIJFHIIIJIJJIJ?FHIGHIJJJJFHGGIJHFBE
@3417631/1
ccaaaacatgaccatgatgcactcggccggaccgattcagcccccaccaa
+3417631/1
CCCFFFFFHHHHGIJJIIJJJIJJJIIJJJJJJJJIJIIIIIJJHHFFFD
@3417632/1
ccaaaacatgaccatgatgcactcggccggaccgattcagcccccaccaa
+3417632/1
CCCFFFFFHHHHHJJJJJJJIJJJJJJJJJGJJJJJJJJIIJJJHGFFFD
@6006255/1
cttaagtggcttaccttctacttaccacttagcagaacccga
+6006255/1
@@@DDDBDFHHFH<EGBBGEH>?<?3CEGEHGCGCCEDFCFB
@2424050/1
caaatgttcaaatcgtttcattaaatttctcatggtatgatcgtttacgc
+2424050/1
CCCFFFFFHHHHHJJJJJJJJJJJJJJJJJJJJJJFGIJJJJJJJJJIHJ
@2933958/1
cacgacgaatgatgtgataaatatacctgcacacacgcatttttaaattt
+2933958/1
CCCFFFFFHHHHHJIIJJJJJJIIJJJIIJJJJJJJJJIIJJJJJJJJJG
@5451617/1
ctcgatttggaccagttcgtatttg
+5451617/1
BCCFDFFFHHHHHIJIIIIFHHJJJ
@5451618/1
ctcgatttggaccagttcgtatttgggagtgatgccgcgacggctcagca
+5451618/1
C@@FFFFFHHHHHJIHHIIHHHIJJIJGIEGHJIJJJJIIJJHHFFFFEE
@5451619/1
ctcgatttggaccagttcgtatttgggagtgatgccgcgacggctcagca
+5451619/1
CCCFFFFFHGHHHJJIJJJHGIJJJJIIJFHIJJJJJJJJJIEHFFFFEE
@5451620/1
ctcgatttggaccagttcgtatttgggagtgatgccgcgacggctcagca
+5451620/1
CCCFFFFFHHHHHJJJJJJGGIJJJJJHIFHIJJJJJJJJJJHHFFFFEE
@8013830/1
ggaaggtttaggtatttgtggtatctgtcgatgttgccagaacgta
+8013830/1
@@@DDFBDHHHHCFHEHGJFHGIJIIIHHGIJJGIGHIIGDHIIHH
@8013831/1
ggaaggtttaggtatttgtggtatctgtcgatgttgccagaacgta
+8013831/1
BCCFFFDDHHHHCGHJJIIIJFHJJJJIJJJIJJJJJJJJJJJJGH
@8013832/1
ggaaggtttaggtatttgtggtatctgtcgatgttgccagaacgta
+8013832/1
BCCFFFDEHGHHDHIJJJHIJHIJJJJJJJJJJJJJG1111?DGFH
@1461441/1
atacactattattaggcactagttattaattataatcatcaatattatct
+1461441/1
CCCFFFFFHHHHHJJIJJJJJJHIIJJJJJJJJJJJIJJJJJJJIJJIIJ
@1461442/1
atacactattattaggcactagttattaattataatcatcaatattatct
+1461442/1
CCCFFFFFHHHHHJJJIJJJJJHJGIJJIJJJJJJJJJJJIJJJJJJJII
@4480590/1
cgcatgggtcgtggcttgcaataaatatgaacggtctgcaaacttgtaac
+4480590/1
@?@FDFFFFFHDFB>EGGHEAF@B@4?4?9CF@DF6?9DEDG><BFFAFH
@2936462/1
cacgagccaatcttccgctaccgcgtgttccttaacaacgatctggtggc
+2936462/1
@@@??DFDHHDHBHGIII?DGEHGB@@6BDGIIGECGDGA1@C=CD@EGG
@2936463/1
cacgagccaatcttccgctaccgcgtgttccttaacaacgatctggtggc
+2936463/1
CCCFFFFFHHHHHJJJIJIJJJJIFFGFHIIGIIJJJIJFHIJIFIGGHG
@2936464/1
cacgagccaatcttccgctaccgcgtgttccttaacaacgatctggtggc
+2936464/1
CCCFFFFFHHHHHJJJJJJJJJJIIAHFHIJJIJJJJJJIGIJHIJGIIG
@2936620/1
cacgagcgtttctttagtctgtatattttcttgtatcacttattgcgtct
+2936620/1
@CCFFFFFHHHHHJJJJGGIIGGIIIJJJJJJIJJJJIJGHHJJJJJIHH
@2936621/1
cacgagcgtttctttagtctgtatattttcttgtatcacttattgcgtct
+2936621/1
CCCFFFFFHHHHHJJJJIJJJHIJJJJJJJJIJIJIJJJJJJJJJJJIJJ
@894135/1
aatttatagttttttgcatttttattcggcttattgtaatattcctccat
+894135/1
@CCFFFFFHHHHHJJJJJJJJJJIJJIGIIJJIJJJHIIJIIIJJIIJJG
@7544008/1
gcaaggattgccacatcttgtgagccgccattctcttggctagcttcttt
+7544008/1
CCCFFFFFHHHHHJJJJJJJIJJJJJJJJGHJIJJJJJJJJJJJJJIIJI
@5452786/1
ctcgcaaatgtagaaggcagattgttaccctccacgggtaaatcctgcaa
+5452786/1
BCCFFFFFHHHHHJIJJIIJJJJJJJJJJJJJJJJJJJHIJJJJJIJJJI
@7545541/1
gcaagtcaaagaagctagccaagagaatggcggctcacaagatgtggcaa
+7545541/1
CCCFFFFFHHHGHJJJJJJJJJJJJJJJJIJIJGGIIGEHECF@@@F9@C
@7545542/1
gcaagtcaaagaagctagccaagagaatggcggctcacaagatgtggcaa
+7545542/1
CCCFFFFFHHHHGJJJJJJJJJJJJJJJJJJJJGEHGIGHGGGHGHIDGH
@350851/1
aaacacacatagcacctctccacaaaaagggaaataaacaaggatgtaag
+350851/1
CCCFFFFFFHHHHGJJJJIHIIIIJJJJJJJIJIIJJIJJIJJHIJHJIG
@350852/1
aaacacacatagtacctctccacaaaaagggaaataaacaaggatgtaag
+350852/1
CCCFFFFFHHHHHIJJJJJJJJJJJJJJJJJJIIIIJJJJJJJJIJIJJI
@7048771/1
gaacgatgtcaccacctgattggtgatatcagccgctccgggcgttccgt
+7048771/1
@@@DDDDDFFFFFIIIII?FHII<CFHHHIIEGIIIFIIIIFFF@EEEEC
@7048772/1
gaacgatgtcaccacctgattggtgatatcagccgctccgtgcgttccgt
+7048772/1
CCCFFFFFGHFHHJJJIJIJJJJ>FHJJJJJJJFIIJJII0?DHHEHJIJ
@897795/1
aatttctcaagggcacacggcaacaaaaagtgataatggatacaaatttg
+897795/1
CCCFFFFFHHHHHJJJJJJJIJJJJJJJJJGHIJJJJJJJJJJIJJJJJJ
@351389/1
aaacacattgcattattgatttcgaggaaataatacgaacttcaattaca
+351389/1
@@CFFFFFHHGHHIJJIJJJJJIIJIJHIJJJJJJJJJJIJJJJJIJJIC
@351390/1
aaacacattgcattattgatttcgaggaaataatacgaacttcaattaca
+351390/1
CCCFFFFFHHHHHJJJJJJJJJJJIJJJJJJIJJJJJIGIIJJJJJJJJI
@2432262/1
caaattcttccaagcggtcacgattaacaaatggacaatcgtgtgcgctg
+2432262/1
@@@FDEFFHDFFHIIGIHBAHHEHIIIGEHIIGGDGHIIIIHE?FHBGH:
@2432263/1
caaattcttccaagcggtcacgattaacaaatggacaatcgtgtgcgctg
+2432263/1
CCCFFFFFHHHHHJJJJIJJIJJJJJJJJJJJJJJJJJJJJIIFHEHJIJ
@2940737/1
cacgattcataaaagtaatataaccttagatttcgaggcaaattgattga
+2940737/1
BCCFDFFFHHGHHIJGHJJJJJJJJJJJJJJJJIIJGGHIIIJJJIJJJJ
@2940738/1
cacgattcataaaagtaatataaccttagatttcgaggcaaattgattga
+2940738/1
CCCFDFFFHHHHHIIGIIIIBHIICGHIGHGIIIIIIIIIIIIIIGHGIH
@2940739/1
cacgattcataaaagtaatataaccttagatttcgaggcaaattgattga
+2940739/1
CCCFFFFFGHFGHJJFGIIIIJJJJJJJJJJJJJIIJJJJJIJJJIJJJF
@2940740/1
cacgattcataaaagtaatataaccttagatttcgaggcaaattgattga
+2940740/1
CCCFFFFFGHHHHIJHIJJJJJJJJEHIJIIJIJIJJJIJJJJJJJJJIE
@2940741/1
cacgattcataaaagtaatataaccttagatttcgaggcaaattgattga
+2940741/1
CCCFFFFFHHHHHJJEGIIJIJJJJJJJJIJJJJJJIJJJJJJJJJIIJG
@2940742/1
cacgattcataaaagtaatataaccttagatttcgaggcaaattgattga
+2940742/1
CCCFFFFFHHHHHJJEHIJIJJJJJJJJJJJJJJIIJJJJJJJJJJJJJF
@2940743/1
cacgattcataaaagtaatataaccttagatttcgaggcaaattgattga
+2940743/1
CCCFFFFFHHHHHJJFHIIJJJJJJJJJJJJJJJIJJJIJJJJJJJJJJI
@2940744/1
cacgattcataaaagtaatataaccttagatttcgaggcaaattgattga
+2940744/1
CCCFFFFFHHHHHJJFHIIJJJJJJJJJJJJJJJJJJJIJJJJJJIJJJI
@2940745/1
cacgattcataaaagtaatataaccttagatttcgaggcaaattgattga
+2940745/1
CCCFFFFFHHHHHJJGHGIJJJJJJJJJJIJJJJJJJJJJJJJJJJJJJJ
@2940746/1
cacgattcataaaagtaatataaccttagatttcgaggcaaattgattga
+2940746/1
CCCFFFFFHHHHHJJGHIJJJJJJJJJJJJJJJJJJIJJJJJJJJJJJJI
@2940747/1
cacgattcataaaagtaatataaccttagatttcgaggcaaattgattga
+2940747/1
CCCFFFFFHHHHHJJGHIJJJJJJJJJJJJJJJJJJJJJJJJJJJJJJJG
@2940748/1
cacgattcataaaagtaatataaccttagatttcgaggcaaattgattga
+2940748/1
CCCFFFFFHHHHHJJGHJJJJJJJJJJJJJJJJJJJJJJJJJJJJJJJJI
@7049393/1
gaacgcccggagcggctgatatcaccaatcaggtggtgacatcgttcgat
+7049393/1
CCCFFFFFHHGHGJJJIJICHJJGIIIJJIJIJCHHFHHIEIIHHHGFFF
@2433417/1
caaattgctctactctcaagaaatggcctccatgccgagcaagactcccg
+2433417/1
CCCFFFFFHHHHHJJJJJJIJIIHJIJJJJJJJJJJJJJJJJJIJJJJJJ
@353332/1
aaacactatgcagcatatttcatcagtgccctttttttgttggtaatcgt
+353332/1
CCCFFFFFHHHHHJJJJJJJJJJJJJJGJJJJJJJJJJJHJJJFHJJJJJ
@3916952/1
ccgggcgttccgttggtctgattggcttgttcgggcgttacttttccgac
+3916952/1
CCCFFFFFHHHHHJJJIHJJJJJJJJJJADHBCHIAF;EACEHHF;B?<A
@6011242/1
cttaatcggttctgcatgaatgccatctgggcccggggctctgtgatttc
+6011242/1
@CCFFFFDDFDFHIIGHHIICGGHEGGHGGDDHEIGIIBHHCGD@@;CG>
@4952801/1
ctaaaatcaatttacatattatttttgacttgaataaatttttaaattta
+4952801/1
CCCFFFFFHHHHHJJJJJJJIHJJJJJIJJJJJJJJJJJJJJJJJJJJJJ
@4952802/1
ctaaaatcaatttacatattatttttgacttgaataaatttttaaattta
+4952802/1
CCCFFFFFHHHHHJJJJJJJJJJJJJJJJJJJJJJJJJJJJJJJJJJJJJ
@4484365/1
cgcatttgccaggaaaattcttgtaataacttaacaagaataaaagcttt
+4484365/1
CCCFFFFFHHHHHJJIJJJJJJJJJJJJJJJIIJJJJJJJJJIJJGJJJI
@4485277/1
cgcatttttaaatgtaaaaatttattcaagtcaaaaataatatgtaaatt
+4485277/1
@<@D:@;?F;:FD22AFHHGHE@?AFBFHCHGB>FHIBFEGEGG<HEGDG
@4485278/1
cgcatttttaaatttaaaaatttattcaagtcaaaaataatatgtaaatt
+4485278/1
;@BFFFFFHHHHHJJJJJJIJJJIJJJJJJIIJJJJJJJJJJJJIIJJJJ
@4485279/1
cgcatttttaaatttaaaaatttattcaagtcaaaaataatatgtaaatt
+4485279/1
CCCFFFFFHHHHHJJJJIJGJJJJJJJJJJGJJJJJJJJJJJJJIJJJJF
@4485280/1
cgcatttttaaatttaaaaatttattcaagtcaaaaataatatgtaaatt
+4485280/1
CCCFFFFFHHHHHJJJJJJIJJJJJJJJJJJJJJJJJJJJJJJJIJJJJJ
@4485281/1
cgcatttttaaatttaaaaatttattcaagtcaaaaataatatgtaaatt
+4485281/1
CCCFFFFFHHHHHJJJJJJJJJJJJJJJJJIJJJJIJJJJJJJJIIJIII
@3917244/1
ccgggctgctatagttcaaaaccaacatctgtcagtgctagcgaaaatac
+3917244/1
CCCFFFFFHHHHHJJJJJJJIJJJJIIJJJJJJJJGIIIJJJJJJJJJJI
@3918014/1
ccggggctctgtgatttcttagtgtcaatagtgctgccgttacttcctca
+3918014/1
CCCFFFFFHHHHHHJJJHIJJJHHIICFHHIGIJJJJJJJJJJJJIJJJJ
@3918015/1
ccggggctctgtgatttcttagtgtcaatagtgctgccgttacttcctca
+3918015/1
CCCFFFFFHHHHHJJJJJJJJJHHIHEHHIGHIJJJJJJIJJJJJJJJJJ
@2434662/1
caaattgttcaggtaaaatcttgcttcatgattgaaaatttgcaaggttt
+2434662/1
CCCFFFFFHHHHHHIIJJJJJJJJJJJIJJJJ4FHIJJJJJJJJJJJHIH
@7052090/1
gaacgttcgactttcacttcattctatcggcct
+7052090/1
CCCFFDFFHHHHHJJIIIJJHHJJJJJJJJIJJ
@7054282/1
gaactattatttttttttttttatttttcatcacagtgatgtttgtttca
+7054282/1
C@@FFFFFHGHHHJJJJJJJJG;FHJJGDGGHGHGC=ACE>ACCB@EEDD
@7054283/1
gaactattattttttttttttttatttttcatcacagtgatgtttgtttc
+7054283/1
C@CFFFFFFHHHHJJJJJJJJJI2CHJJHB>=AEA;>7>@B;BCECEEDA
@5455059/1
ctcgcatataaagtatctaacagatttaaattgtattagcatcattgaat
+5455059/1
CCCFFFFFHHHHHFHIJJJJJJJIIJJJJJJJIGIJJJJJJJJJJJJJJG
@1933851/1
atttagttttgataaacaaccaaacctagaggaacatcctggtccaagtc
+1933851/1
CCCFFFFFHHHHHJJJJJJJJJJJJJJJIJJJJJJJJJJJJJHJJJJJJI
@8022626/1
ggaatattacaataagccgaataaaaatgcaaaaaactataaatttttat
+8022626/1
CCCFFFFFHHHHHJJJJJJJJIJJJJJJJJJJJJJJJJJJJJJJJJJJJJ
@2438421/1
caaatttctcaagggcacacggcaacaaaaagtgataatggatacaaatt
+2438421/1
CCCFFFFFHHHHHJGIGIJJIIEIIEGIGHIJ?DFGIIJJJIIIJIGIJI
@2438422/1
caaatttctcaagggcacacggcaacaaaaagtgataatggatacaaatt
+2438422/1
CCCFFFFFHHHHHJIIJIJJJJIJGGIJJJJJFHIJJJJJIIHIJJJJJJ
@2438949/1
caaatttgaaaaaaccagagacgattttgtcgaagatctctgtgaga
+2438949/1
@@@DDDDDFHFHHIGGGGGG;?@?GHGCHGHGGIIIIIIIIIGGHII
@1468372/1
atacgagcttccatagattcaaatgaagtaaacaacatacgtttttcatt
+1468372/1
CCCFFFFFHGHHHJJJJJJJJJJJGGIICHHIJIJJJIJJJJJJJIJHII
@1468373/1
atacgagcttccatagattcaaatgaagtaaacaacatacgtttttcatt
+1468373/1
CCCFFFFFHHHHHJJJIJJJJJJJJJJJHIJJJJJJJJJJJIJJJJJJJJ
@899781/1
aatttgcgacatttgacgtacggttcaagtagctgaagtaaaagtgtgct
+899781/1
CCCFFFFFGHHHHJJJIJHIJJJIIIJJJGHJJJJIJJGBGIIFDHFHIC
@899782/1
aatttgcgacatttgacgtacggttcaagtagctgaagtaaaagtgtgct
+899782/1
CCCFFFFFHHHHHJJJJJHJJJJHGIJJJIIJJJJJJJHFHJJFBGBGHG
@7552919/1
gcaatattagaaattttcaaatattcttcgcttttgactcgacaaaaatt
+7552919/1
CCCFFFFFHHHHHJJJJJJJJJJJJIJJJJJJJJJJJJIJJJJJJJJJJI
@900277/1
aatttggcttcttcccccaaggataacctctctgtcggtagatttccgtg
+900277/1
CCCFFFFFHHHHHJJJJJJJJJJJJJJJJJJJJJJJJJFHHGIJJIJIII
@2440469/1
caaatttgtatccattatcactttttgttgccgtgtgcccttgagaaatt
+2440469/1
CCCFFFFFHHHHHJJJJJJJJJJJJJJIJIJJJIIIJJJJJJJJJJJJJJ
@2440470/1
caaatttgtatccattatcactttttgttgccgtgtgcccttgagaaatt
+2440470/1
CCCFFFFFHHHHHJJJJJJJJJJJJJJIJJJJJJIJJIJJJJJJJJJJJI
@2440471/1
caaatttgtatccattatcactttttgttgccgtgtgcccttgagaaatt
+2440471/1
CCCFFFFFHHHHHJJJJJJJJJJJJJJJJJJJJJJIIJJJJJJIJIJJJI
@7058664/1
gaacttccatagattcaaatgaagtaaacaacatacgtttttcatttaaa
+7058664/1
CCCFFFFFGHHHHJJJJJJJJJJJHJGJJJJJJJJIIHIJJJJJJJJJJJ
@2948002/1
cacggaaatctaccgacagagaggttatccttgggggaagaagccaaatt
+2948002/1
CCCFFFFFHHHHHJJIJJIIJJJIIIJJJJJJJIJJJJJJJJJIIIJJHH
@2442108/1
caaattttgacatttatgtaacatgtgtgcttaagtggcttaccctctac
+2442108/1
CCCFFFFFHHHHHJJJJJHJJJJJJHJIJJJJJJJEHJJJJJJJJIGHEG
@2442109/1
caaattttgacatttatgtaacatgtgtgcttaagtggcttaccttctac
+2442109/1
CCCFFFFFHHHHHJJJJJIJJJJJJHJJIJJJJJJHIJJJJJJIGHGJIG
@2442110/1
caaattttgacatttatgtaacatgtgtgcttaagtggcttaccttctac
+2442110/1
CCCFFFFFHHHHHJJJJJJJJJJJJGIGJJJJJJJIJIJJJJJJJJJJJJ
@2442111/1
caaattttgacatttatgtaacatgtgtgcttaagtggcttaccttctac
+2442111/1
CCCFFFFFHHHHHJJJJJJJJJJJJHJIJJJJJJJIJJJJJIJJJIGIII
@2442112/1
caaattttgacatttatgtaacatgtgtgcttaagtggcttaccttctac
+2442112/1
CCCFFFFFHHHHHJJJJJJJJJJJJIGJJJJJJIJHIJJJJIJJJJJJIJ
@359327/1
aaacagttgtacagtagaggataaaccaatggagcacacttttacttcag
+359327/1
?@@BDD2AB?BFHCAE<GHII@HGIGG=BEHEEGGIGGCGCHHCBBFHGG
@359328/1
aaacagttgtacagtagaggataaaccaatggagcacacttttacttcag
+359328/1
CCCFFFFFHHHHHJGGHJJJGIGJJIGIJJJJJJJJJJJJJJJJJJJJJJ
@904627/1
aattttgctgcctcaaaaacgtatgacaaaactatagacaaaccagaatt
+904627/1
?@84=DDBHHHFGGHJGGGEHEHHGGGGIJIDHJIJIJIJJJIIGIIGHC
@7558676/1
gcaattccatataatctagttacacagcatagtatccctgataaaagcat
+7558676/1
CCCFFFFFHHHHHJJJJIJJJJJIJJJJJJJJIIJIJJIJJJIIJJJJIJ
@2948953/1
cacggaccacttcacggaaatctaccgacagagaggttatccttggggga
+2948953/1
CCCFDDFFHFHHHGIIIIGIIJJ<EFHGIIIGIBHIBDEEHIGHJIEGHF
@2948954/1
cacggaccacttcacggaaatctaccgacagagaggttatccttggggga
+2948954/1
CCCFFFFFHHHHHJJJJJJJJJJJJJJJJJJJJJJJFHIJJJJJIJJJHF
@3437930/1
ccaaaccttgcaaattttcaatcatgaagcaagattttacctgaacaatt
+3437930/1
CCCFFFFFHHHHHJJJJJEHJJJJJJJJIJJJJJIJJJJJJJJHIIJJJJ
@3437931/1
ccaaaccttgcaaattttcaatcatgaagcaagattttacctgaacaatt
+3437931/1
CCCFFFFFHHHHHJJJJJJJJJJJJJJJJJJJJJJJJJJJJJJJJJJJJJ
@906053/1
aatttttattatattttatgcatgttatcacgattcataaaagtaatata
+906053/1
CCCFFFFFHHHHHJJJJJJJJJJJJJJJJJJJJJJJJJJJJJJFHIJJJJ
@6016532/1
cttaatttcatcttgtacttgtccaagaaatatttcgccactgtacactc
+6016532/1
CCCFFFFFHHHHHGIFHIJIGIICJIIJIIIGJJJJGIIJJGGIGGGII>
@4495716/1
cgccaattgagttttcgagcattttccggaaaagaagattgcaccccgaa
+4495716/1
CCCFFFFFHHHFHJJIJJJJJJJJJJJJIJJJJIII@GCHBFHIGIJBEG
@4495717/1
cgccaattgagttttcgagcattttccggaaaagaagattgcaccccgaa
+4495717/1
CCCFFFFFHHHFHJJJJIJJJJJJJJJJJJJJJJJJJJJJJJJJJJJJII
@4495718/1
cgccaattgagttttcgagcattttccggaaaagaagattgcaccccgaa
+4495718/1
CCCFFFFFHHHFHJJJJJJIIJJJJJJJJJJJJJJJJJJJJJJIJJJJJJ
@4495719/1
cgccaattgagttttcgagcattttccggaaaagaagattgcaccccgaa
+4495719/1
CCCFFFFFHHHFHJJJJJJIJJJJJJJJJJJJJJJJJIJJJIJJIJJJJJ
@4495720/1
cgccaattgagttttcgagcattttccggaaaagaagattgcaccccgaa
+4495720/1
CCCFFFFFHHHHHJJJJJJJGJJJJJJJJIJJJJJJJJJJJJJJJJJJGI
@4495721/1
cgccaattgagttttcgagcattttccggaaaagaagattgcaccccgaa
+4495721/1
CCCFFFFFHHHHHJJJJJJJJJJJJJJJJJIIJJIJJJJJJJJJJJJJII
@8030202/1
ggaatgtggggattgtattgagcttgtgtaggtggaggatagtttaagtt
+8030202/1
BCBDFFDDHHHFHIJFGHIJGIJJJIGHHIIJCFHGHJDGIIGIIIIJIH
@7064423/1
gaagaaagctatacagtagtcaaatttgtatccattatcactttttgttg
+7064423/1
@C@FFFDFGGHHFGII>FFEIEEGIIJIIGGGHAHIIJIGGIIIJIFFHC
@4496556/1
cgccaccaatgcttggtgcagctatccactttgccagtggccgtctgcta
+4496556/1
B@@FFFFFFHHGHIJIBEHIJIJJJJJIJJJJJIJIIGGIJJJIJIIGIJ
@7561296/1
gcaatttgaatttatatcgtttaggaaggcgaaaatatttaggagagttt
+7561296/1
CCCFFFFFHHHHHJJJJJJJJJIJJIIIJJJIJJJJIIIIHIJGIGIFHG
@7561297/1
gcaatttgaatttatatcgtttaggaaggcgaaaatatttaggagagttt
+7561297/1
CCCFFFFFHHHHHJJJJJJJJJJJJJJJJJJHJJJJJJJJJJJIIIJFGH
@4962274/1
ctaaaccttcccactaaagttaaccagacaaagcacctatcgaatcgaat
+4962274/1
@<@FBDDFDDDFDHAHGEDFDECCH@DA<EEHGGCDF;CGI?B3BGB8DF
@6018399/1
cttacaaattgaaatacggcaaagagaagaaaggccgatagaatgaagtg
+6018399/1
CCCFFFFFHHHHH22CGHIJJJIGGHIJJJJJJJJJJIJJJJJJJJJJHC
@361994/1
aaacatgtcagttatatattcacctttatatatgtcacattttgtggttc
+361994/1
CCCFFFFFHHHHHJJJJJJJJGIJJJJJJJJIJJJJJJJJJJJJGIIHHG
@3441292/1
ccaaagcaaagacgcaataagtgat
+3441292/1
@@@FFFFFDHHHDGGGIJEIJAC>A
@3441293/1
ccaaagcaaagacgcaataagtgatacaagaaaatatacagactaaagaa
+3441293/1
@@@FFFFFGGDHFGEFGHGEH?EEE9ECHIEIIJJJJJJGIIJJIJIDHI
@3441294/1
ccaaagcaaagacgcaataagtgatacaagaaaatatacagactaaagaa
+3441294/1
CCCFFFFFGGHGHJJIHGIJJHHJIJJGIJIGIIJJIIJJIIJIJJJJJI
@3441295/1
ccaaagcaaagacgcaataagtgatacaagaaaatatacagactaaagaa
+3441295/1
CCCFFFFFHHHHHJJJJJJJJFHIIJJJJJHIJJJIJJJJJJJJJJJJJJ
@3441296/1
ccaaagcaaagacgcaataagtgatacaagaaaatatacagactaaagaa
+3441296/1
CCCFFFFFHHHHHJJJJJJJJHHIJJJJJJJJJJJJJJIJJJJJJJJJJJ
@1473958/1
atactttatgctcttgacatttcgttaaagaaccacaaaatgtgacatat
+1473958/1
CCCFFFFFHHHHHJJJJJJJJJJJJJJJJIJJJJJJJJJJJJIIIJGHIH
@7066979/1
gaagaacgttcgactttcacttcattctatcggcctttcttctctttgcc
+7066979/1
@@@DFFDFHHHHHJJJJJJJJJJIIJGJIIIIIIJJIJIJJIGJJJJIII
@7066980/1
gaagaacgttcgactttcacttcattctatcggcctttcttctctttgcc
+7066980/1
CCCFFFFFHHHHHJJJJJJJJJJJJJJJJJJJJIJIJJJJJIJJJJJGIG
@4963343/1
ctaaactcacttttttccgaaaaaatatcgcaatagctcaaaagggaaca
+4963343/1
CCCDFFFFHHHHHJJJIIIIJIJJJIJIIJJJJJJJJJJIJJJIJJGHIJ
@4963344/1
ctaaactcacttttttccgaaaaaatatcgcaatagctcaaaagggaaca
+4963344/1
CCCFFFFFHHHHHJJJJJJIJJJJJJJIJJJJJJJJJJJJJJJJJJJJJJ
@4963345/1
ctaaactcacttttttccgaaaaaatatcgcaatagctcaaaagggaaca
+4963345/1
CCCFFFFFHHHHHJJJJJJJJJJJJJJJJJJJJJJJJJJIJJJJJJJJJJ
@4963982/1
ctaaactgggcagctcggctgagaatcggtattcgggactgaaagacact
+4963982/1
CCCFFFFFGHHHHJJIJIJJJJJJJJJJJGHIJJJJJIJJJJJJIIJJJI
@4963983/1
ctaaactgggcagctcggctgagaatcggtattcgggactgaaagacact
+4963983/1
CCCFFFFFHHHGHJIJJJJIJJJJJJJJIGHJJJJJJIJIJJJCHGIIJI
@7069177/1
gaagaagccaaattgctctactctcaagaaatggcctccatgccgagcaa
+7069177/1
C@BFFFFFHHHGHJJJJJJJJJJJJCHIJJJIJJJJJJJJJJJJJIJJIG
@7069178/1
gaagaagccaaattgctctactctcaagaaatggcctccatgccgagcaa
+7069178/1
C@CFFFFFHHHGHJJJGGIHJIJJIGIJIJIJJJFIGIIIIJJJJJGIIJ
@4966303/1
ctaaagctatctactcgttatataatcatcattcaaacattgaagcc
+4966303/1
CCCFFFFFHHHHHJJJJJJJJJJJJJJJJJJJJJJJJJJJJJJJJJJ
@7566186/1
gcacaattgacactaagaaatcacagagccccgggcccagatggcattca
+7566186/1
;??DD?DDH?CDFHGCDBII@DHEB<CD@3?@CD:FFGGDHE@@GIDH77
@3931925/1
ccggtggccaccagatcgttgttaaggaacacgcggtagcggaagattgg
+3931925/1
@@@FBDDDFDFDHB;GBEFGG@;@@F@@BHDFHE?F76@8@E>EE9AHB6
@3931926/1
ccggtggccaccagatcgttgttaaggaacacgcggtagcggaagattgg
+3931926/1
BCCFDDFFHHHHHJGIJJJJJJIJIJJIJJJJJJJJGIGGIHGBEC7A;?
@2447992/1
caacaacaagctgcatggggtagacaacaaactccaccacaggaacctca
+2447992/1
CCCFFFFFHHHHHJJJJJJICGHIJJJJJJJJJJJJJJJJJIJJJJJJJJ
@7566725/1
gcacacggcaacaaaaagtgataatggatacaaatttgactactgtatag
+7566725/1
CCCFFFFFHHHHHJJJJJHHHIJIIJJGJJJJJJJJJJIJJIJJJFIIHI
@2448579/1
caacaacacagacaagaaatcatacaagaattaagctctatggtcag
+2448579/1
@CCFFFFFHHFHHJJIGGIHGIHIIIJIJJJJJIIIIGHHFHIFHDH
@1944904/1
atttatttgatgcaaagtatagaggttgtacccaaacttttcgggg
+1944904/1
@@CFDDDDFADFDHGBHIJEEGHHIGHGIJGGHHGGEEHIJIIAHI
@1944905/1
atttatttgatgcaaagtatagaggttgtacccaaacttttcggggtgca
+1944905/1
CCCFFFFFHHHHHJJJJIIJIJIJJHJJIJJJJJJJJJJJJJJJJJFHGH
@364090/1
aaacattcggcagccaagaacttgctggatctcttggtcggaaaagtgac
+364090/1
CCCFFFFFHHHHHJJJJIJJJJJJJJJJJJJJJJJJJGIJJIJJJIBFHI
@7567239/1
gcacagatgcaatcatttccacttcaattagaaaacggccaaactgtcga
+7567239/1
CCCFFFFFHHHHHJJJJJJJJJJJJJJJJJJJJJJJIJJJJJJJIJIJJG
@4970267/1
ctaaagttaaccagacaaagcacctatcgaatcgaatattagtagca
+4970267/1
CCCFFFFFHHHHHJJJJJJJJJJJJJJJJJJJJJIJJJJJJJHGHJJ
@364504/1
aaacattgaagccagatcgataaaaaaatatcgcaatattagaaattttc
+364504/1
CCCFFFFFHHHHHJJJJJJJJJJJJJJJJJJIJJJJJJJJJJJJJJJJJI
@4503376/1
cgccatattgatttaattttgacatgttagaatgccctattgaaaacctt
+4503376/1
CCCFFFFFHHHHHJJJJJJJJJJIIIJJJJJJJJJJJJJJJJJJJJJJJH
@4503377/1
cgccatattgatttaattttgacatgttagaatgccctattgaaaacctt
+4503377/1
CCCFFFFFHHHHHJJJJJJJJJJJJJJJJJJJJJJJJJJJJJJJJJJJJI
@3934574/1
ccggttccggtggccaccagatcgttgttaaggaacacgcgg
+3934574/1
BCCFFFFFHHHHHJJJJJGIGHIIEGGGIJJJJIJJJJJJJJ
@3934575/1
ccggttccggtggccaccagatcgttgttaaggaacacgcggtagcggaa
+3934575/1
CCCFDFFFHGHHHIJJJJJJJJJJHHIIIJJJJJJJJJJJJJFIJJHHDB
@3934576/1
ccggttccggtggccaccagatcgttgttaaggaacacgcggtagcggaa
+3934576/1
CCCFDFFFHHHHHIJJIJJIJJJJJJIJIJJJJIJJJJJIJJ@EHIHHFB
@1946680/1
atttcaaattgttcaggtaaaatcttgcttcatgattgaaaatttgcaag
+1946680/1
CCCFFFFFHHHHHJJGIHJJGIJJJJJJJJJJJJGIIJJJJJJJJJJJJI
@2448961/1
caacaacacttcgactacagatattcgcacttgcagtcccaatatcaaac
+2448961/1
CCCFFFFFHHHHHJJJJJJJJJJJJJJJJJJJIJJJIIJJIJJJJJJJJJ
@8035804/1
ggaatttcttttggatcataaatgccgtcctcttctaacagctttaatgc
+8035804/1
CCCFFFFFHHHHHJJJJJJJJJJJJJJIJJIJJJJJJJJJJIJJJJJJJJ
@2451658/1
caacaaccagctcctacatctcaacaacaagctgcatggggtagacaaca
+2451658/1
CCCFFFFFHHHHHJJJJJJJJJJJJJJJJJJJJJJIJJJJJDGIIJJJJJ
@2451969/1
caacaacccacttggggcagacaaacagctccacaacagcaacatcaaac
+2451969/1
BCCFFFFFHHGHHJJJJGJGIJJJJGIIIIJJJJIJIIGIIGGGIIJJJJ
@2452434/1
caacaacctaaatcggcaaacgggcaacaaaggggtggaccacaacaaca
+2452434/1
CCCFFFFFHHHHHJJJJJJJJJJIIJJJJJJJJJJ@BHGIJIJJHHHHFF
@2452435/1
caacaacctaaatcggcaaacgggcaacaaaggggtggaccacaacaaca
+2452435/1
CCCFFFFFHHHHHJJJJJJJJJJJJJJJJJJJJJJFGGIIJJJIHHHHFF
@4505439/1
cgccatcttttttgttgtgctagtcgcaacagttttgacagaacctatgc
+4505439/1
CCCFFFFFHHHHHJJIIHJJJJJIJIJJJJJIGIJIIIJJJJJJJIJJGJ
@4505440/1
cgccatcttttttgttgtgctagtcgcaacagttttgacagaacctatgc
+4505440/1
CCCFFFFFHHHHHJJJJJJJJJJIJJJJ8GHJHIJJJJJJJJJJJJJJJJ
@2453337/1
caacaacctggagcgagacaacagcaagctgctcctccacaacaacaacc
+2453337/1
@@@FFBBAHDDBHGEHEHECEGGGGGDCFEHIGGEHIGIICHIGGFHAFH
@7572567/1
gcaccttcctctgataagggttggtatggtttgcatagattattgtacat
+7572567/1
CCCFFFFFHHHHHIJJJJJJGHGIIIIIJJIJIGIIJEGGIIJJIFHGID
@917419/1
acaaagttgaagtccttggcgttgaagctgagagtctgcaaatcggccaa
+917419/1
CCCFFFDDFFHHFHIJGJIEHGIEIHJHHIIEGH:CFHIIIIHHIEGIII
@1477787/1
atagaatacaccccttaatcagctacaacagtcaacatttcccacctttt
+1477787/1
CCCFFFFFHHHHHJJJJJJJJJIJJJIJJJJIJJJJJJJIJJJJJJJJJJ
@1478246/1
atagaatgaagtgaaagtcgaacgttcttctgggcttttcctgctttttt
+1478246/1
CCCFFFFFHHHHHJJJJGHJJJIJJIJJJJIJJJJJJJJJJIJIJJJJJI
@1478389/1
atagaatggtggtggccatctgcgggacatgcacatctcttggagccagc
+1478389/1
@CCFFDEFHFHHDHHIIJJJIJJJJJGIJJJIJJIJJJJJJJJIJIJIII
@1478549/1
atagaattagtggtttttttctaaaatcaatttacatattatttttgact
+1478549/1
@CCFFFFFHHFHHFHIJJJJJJJIJIIJJJJJJJJJJJJJIJJJJJIIJJ
@4507358/1
cgccattctcttggctagcttctttgactt
+4507358/1
@<@DBDBDBAFHHIBBFEC@H:FBFHI49C
@4507359/1
cgccattctcttggctagcttctttgacttgccagtgccaatttcgcgga
+4507359/1
BC@FDDFFHHHHHJJJJJJJJJJJJJJJIGHIJGJIIIJEIIJJIGGGHB
@4507360/1
cgccattctcttggctagcttctttgacttgccagtgccaatttcgcgga
+4507360/1
CCCFDDFFHHHHHJJJJJIIJIJJJBHGJJJJJGHFHIJIJJJJIIIIJG
@3448357/1
ccaaatcgagggcgccatccacgagccaatcttccgctaccgcgtgttcc
+3448357/1
CCCFFFFFGHHHHIJJJJJJJJJIIJJJJJJJJJJJJIJJJJHGBDCEED
@919260/1
acaaatttgactactgtatagctttcttctcttggtgaacacatacttta
+919260/1
CCCFFFFFHHHHHJJJHIIJJJJJJJJJJJJJJJJHIJJJGIJJIJJIJE
@919610/1
acaacacagacaagaaatcatacaagaattaagctctatggtcagagaat
+919610/1
@BCFFFFFHGHHHJJJJJJJIJJJJJIGIJJJJJJJJIJJJHIJJJJIIJ
@7573927/1
gcacgatgcatttgtttattcagatttacagcaattccctatgaagcttg
+7573927/1
CCCFFFFFHHHHHIJJJIJJJJJJJJJJJJJJJJJJJJJJJJJJJJJJJJ
@919927/1
acaacagactggtcccacacaacagactggtcccacacaagggcagcaaa
+919927/1
@@@DDD:ACFHHCFFEHGGGIGGH9FHGHIDGGHGEHCHHDCHAHAGEFG
@920042/1
acaacagtcaacatttcccacctttttcactcaaccatagctttctcagc
+920042/1
CCCFFFFFHHHHHJJJJJJIJGIIJIJIJJJJJJJJJIJJIJJJJIIIJI
@7574491/1
gcacggaccacttcacggtaatctaccgacagagaggttatccttggggg
+7574491/1
??@?D@DDFFFFF>GFID2C8CED<CFFEGA@GF9B@DB@F=8==8@C<B
@6025795/1
cttacatccttgtttatttccctttttgtggagaggtactatgtgtgttt
+6025795/1
?@@DDD4=CCBHHHIEF@HEHHDFGHGICBFHG@GH9?CDHIIIGBGDFG
@6025796/1
cttacatccttgtttatttccctttttgtggagaggtactatgtgtgttt
+6025796/1
@CCFFFFFHGGHFIIJJIJJJIJIGHHHFFGFHEGH?@CFIIIIIFGFHA
@6025797/1
cttacatccttgtttatttccctttttgtggagaggtactatgtgtgttt
+6025797/1
BC=DDFFFHHHHHJJJJJJJJJIJJJJJHIJIIIIJBGHIJJJIIIIHIH
@6025798/1
cttacatccttgtttatttccctttttgtggagaggtactatgtgtgttt
+6025798/1
CCCFFFFFHHHHHIJIJJJJJJJJJJJJIJJGIHII?FHIIJJIIIIIJI
@6025799/1
cttacatccttgtttatttccctttttgtggagaggtactatgtgtgttt
+6025799/1
CCCFFFFFHHHHHIJJJJJJJJJJJJJJFHIHIGIJCHHIJJJHIHIIJI
@6025800/1
cttacatccttgtttatttccctttttgtggagaggtactatgtgtgttt
+6025800/1
CCCFFFFFHHHHHJJJJJJJJJJJJJJJHIJGHHIJCDHIIJJGIGHHHG
@6025801/1
cttacatccttgtttatttccctttttgtggagaggtactatgtgtgttt
+6025801/1
CCCFFFFFHHHHHJJJJJJJJJJJJJJJHIJHIFHJCGHGIJJIIGHEHI
@5469240/1
ctcgcttttcaaattctcgtgacttttctcccctgttcttaaataaagtg
+5469240/1
CCCFFFFFHHHHHJJJIJIIJHIJJJJIJJJJJJJJJJJJIJJJJJJJII
@4976940/1
ctaaattgtggagttaactggagataatgtagataaaccgtagaaggtcg
+4976940/1
BCCFFFFFHHHHHIIJJJJJJIJJIJJJJIIJJJJJJJJJJJJJJJJBGH
@1481106/1
atagattcaaatgaagtaaacaacatacgtttttcatttaaaatgaactc
+1481106/1
CCCFFFFFHHHHHJJJGHJJJJJJJJJJJHJJJJJJJJJJJJJJJJJJJJ
@1481107/1
atagattcaaatgaagtaaacaacatacgtttttcatttaaaatgaactc
+1481107/1
CCCFFFFFHHHHHJJJIJJJJIJJJJJJJHIJJJJJJJJJJJIJJIJJJJ
@371449/1
aaaccctgaacctggaaaagcaggtcgcaaaatacccgtagaaacgaatc
+371449/1
CCCFFFFFHHHHHJIJIJIJJJJJAEHIJJJJIJIJIJGGIJIIJJIIJJ
@372125/1
aaaccgggaaaagtattatgagaatatgaaatttaaaagaaaatttgaaa
+372125/1
CCCFFFFFFHHHHFHIJJIJIJJIJIJJJJJJJJJJJJJJJJJJJJJJJJ
@921666/1
acaacctctacaccagagatccccttcccatcggcaattcccgcgaagaa
+921666/1
CCCFFFFFHHHHHJJJJGIJJJJJJJJJJJJJJJJJIJJJJJJJJIJHHF
@921672/1
acaacctctatactttgcatcaaataaatgctcccttttcacaatataat
+921672/1
CCCFFFFFHHHHHJJJJJJJJJJIJJJJJJIJJJJJJJJJJJJJJJJJJJ
@2965657/1
cacgtatctgctcatgatgaatatgcagctgcaaaaacta
+2965657/1
@;@BDDBA?FFFA9D>DGHFCHFI<9BF<B3;FHCF=BFE
@1484106/1
atagctttcttctcttggtgaacacatactttattcgtcatcgctcccca
+1484106/1
CCCFFFFFHHHHHJJJJIHIIIJJJJJJJJJJJJJJJHJJJJJJJJJJJG
@6028780/1
cttaccacttagcagaacccgataaagcgttaccagcgcttgaggaagta
+6028780/1
@@CDDDEBHFHDDEBAHIIIG>GHGIGBH;BDFEHEGIGIBEGGGIIE=@
@1953679/1
atttcatcttgtacttgtccaagaaatatttcgccactgtacactcgaca
+1953679/1
CCCFFFFFHHHHHJJJJIJIJIJJJJJJJJJJJJJJJJFIJJJJJJJIJF
@7578323/1
gcactatataaaaaattacattcagtatcgatagataatattgatgatta
+7578323/1
CCCFFFFFHHHHHJJJJJJJJIJIIHIJIJHJJJIJJJJJJJJJJJJJJH
@374194/1
aaaccttcccactaaagttaaccagacaaagcacctatcgaatcgaatat
+374194/1
C@CDFFFFGGHHFIIIIGEIIJIEGIJGIGHIEGIIGIIGGIJGH@FGGG
@374587/1
aaaccttgtagtggattcctaatattttttagtgaacctct
+374587/1
:1=?DBD;ACBFAD<CFGBBHCHDEHDHHB;EFGIFEC9?F
@374588/1
aaaccttgtagtggattcctaatattttttagtgaacctctctaacgtct
+374588/1
CCCFFFFFHHHHHJHJJJJJJJJJJJJJJJJJHIJJJJJJJIJIJJJIJI
@7578800/1
gcactattgacactaagaaatcacagagccccg
+7578800/1
=8@B?2A?:2=DDGIB<<IA<A3FH<FF3<F::
@7578801/1
gcactattgacactaagaaatcacagagccccgggcccagatggcattca
+7578801/1
CCCFFFFFHHHHHJJIJJJJJJGJJHIHGJJJIIIJIJIIJJJJJIJJJI
@7578802/1
gcactattgacactaagaaatcacagagccccgggcccagatggcattca
+7578802/1
CCCFFFFFHHHHHJJJIJJJIJIJJHIIJIJJIIJJJJIJJIJJJJIJJJ
@7578803/1
gcactattgacactaagaaatcacagagccccgggcccagatggcattca
+7578803/1
CCCFFFFFHHHHHJJJJJJJJJJJJJJJJJJJJJJJJJHIIJJJGIJJJJ
@926627/1
acaagttataccgaataaaaaaggaaaactaaaggatttctcaacttgtt
+926627/1
C@CFFFFFHGHHHIJIFJJIJJJIIIJJJJIIIIIGIIIJJIGHJJJJIJ
@4512279/1
cgcccccttcccttggtgggggctgaatcggtccggccgagtgcatcatg
+4512279/1
CCCFFFFFHHHHHJJJEHIJJJJJJJJJJJJHIJJJJHFFD;ADDEDDDD
@6031475/1
cttaccttctacttaccacttagcagaacccgataaagcgttaccagcgc
+6031475/1
CCCFFFFFHHHHHJJJIJJJJIJJJIJJJJJJJJJJJJJJHIJJJJJJJJ
@6031476/1
cttaccttctacttaccacttagcagaacccgataaagcgttaccagcgc
+6031476/1
CCCFFFFFHHHHHJJJJJJJJJJIIIJJJJJJHJJJJJJJJJJJJJJJJI
@6031477/1
cttaccttctacttaccacttagcagaacccgataaagcgttaccagcgc
+6031477/1
CCCFFFFFHHHHHJJJJJJJJJJJJJJJJJJJJJJIJJIJIJJJJJJJGI
@6031478/1
cttaccttctacttaccacttagcagaacccgataaagcgttaccagcgc
+6031478/1
CCCFFFFFHHHHHJJJJJJJJJJJJJJJJJJJJJJJJJIJHJJJJJJJJI
@1486191/1
ataggttctgtcaaaactgttgcgactagcacaacaaaaaagatggcgaa
+1486191/1
@CCFFDEFHHHHHJJJGIJJJJIIBGGGIJJJGJJJJJJJJJIJIIGJGE
@1956528/1
atttccagatcaccatgcccaggggtttcgtacatcactatgacgtcaac
+1956528/1
CCCFFFFFHHHHHJJIJJJJJJJIFFGGIIIIJJJJJJJJJJJJCDGIGG
@927519/1
acaatataataaatacatatcatatca
+927519/1
@?<?DBADF:CAD<AEGIIGGI<9I@H
@7082928/1
gaagagtatgtctcgaaagacttcgactttttactatttttg
+7082928/1
??@FFFBBBHAHHGIIIIGHIAHGHIIFGIGIGCEHIIIIGI
@1957219/1
atttcccagacctcaaaatgaagataacttatgctgcttggtctttgttc
+1957219/1
CCCFFFFFHHHHHJJJJJJJJJJIJJJJJJJJJJJJJJJJJFFHIJJGEH
@1957915/1
atttccctttttgtggagaggtactatgtgtgtttggctagattctgttt
+1957915/1
CCCFFFFFHHHHHHIJHIGHJCGHJJJJIIGHHIJJJJJJJGIJJJJIII
@5477005/1
ctcggccggaccgattcagcccccaccaagggaagggggcggcccccatc
+5477005/1
@CCFFFDDDFHDFGHFIBGIJIIJBHIIIGGH=DDC<=>AB1:95<BB?A
@1488324/1
atagtgctgccgttacttcctcaagcgctggtaacgctttatcgggttct
+1488324/1
@@@BDFFFHHHHHJJJJJJJJJJJJJJJJJJIIIJJJJJJJJJIIJJIIB
@1958422/1
atttccgtgaagtggtccgtgccccttgcggttaccccttctgttgggat
+1958422/1
CCCFFFFEHHHHFHJIJJJIJJJJJJJJJJJIJJJJJJIJJJJHIJJJDC
@1958423/1
atttccgtgaagtggtccgtgccccttgcggttaccccttctgttgggat
+1958423/1
CCCFFFFFHHGHHJJIIJJIIJJJJJIJJJIIJJIJJJJJJJJIJIJJCF
@1958424/1
atttccgtgaagtggtccgtgccccttgcggttaccccttctgttgggat
+1958424/1
CCCFFFFFHHHHHIJIJJIGJJJJJJJIJJJHIJJJJJIJIIJHIIEIFF
@1488454/1
atagtgtattacctctaaagctatctactcgttatataatcatcattcaa
+1488454/1
BCCFDFDFHHHHHJJJJJJJJIJJIJJJJJJGIJJJJJJJJJJJJJJJJJ
@1488455/1
atagtgtattacctctaaagctatctactcgttatataatcatcattcaa
+1488455/1
CCCFFFFFHHHHHJJJJJJJJJJJJJJJJJJHIJJIJJJJJJJJIJJJJJ
@7583450/1
gcagaacccgataaagcgttaccagcgcttgaggaagtaacggcagcact
+7583450/1
CCCFFFFFHHHHHJJJIJJJJJJJJIJJJJJJJJJJJGIIJJJJJHEEED
@7583460/1
gcagaaccgattaagaaaggggcagacaacttcatgtacaaatacctcac
+7583460/1
BCCFFFFFHDFHHJJJGJJIJJJIJIJJJJJJJJJJGIJJJJJJJJIJJJ
@7583461/1
gcagaaccgattaagaaaggggcagacaacttcatgtacaaatacctcac
+7583461/1
CCCFFFFFHGHHHJJJJJJJJJIJJJJJJJJJJJJJIIIJJJJIJJJJJJ
@2976410/1
cactaaactgggcagctcggctgagaatcggtattcgggactgaaagaca
+2976410/1
CCCFFFFFHHHHHIJJIIJJJJJIIGGIJIJDHIIJJJJJJJJJIJGFHC
@930407/1
acaatttgaaatttttttcaaacccgaaaaaaagtttatttatcatacac
+930407/1
CCCFFFFFHHHHHJJJJJJJJJJJJJJJJJJJJJFIJJJJJJJJJJJJHH
@2977195/1
cactaagaaatcacagagccccgggcccagatggcattcatgcagaaccg
+2977195/1
CCCFFFFFHHHHHJJIJIIJJJJJJJJJJJJIJJIJJIJJJJJJJJJJJI
@381007/1
aaacgctcgtggggagcgatgacgaataaagtatgtgttcaccaagagaa
+381007/1
CCCFFFFFHHHHHJGIIJIJJJIJIJJJJJJHGJJHIIIIIJJJIJIJHF
@4517394/1
cgccgataccaaaaaagtaatctactttgcatagaagaggcccagatggc
+4517394/1
CCCFFFFFHHHHHJJJJDHIIIJJJJJJJJJJJJJJJJJJJJJHIIJJJG
@1959598/1
atttcctcgaaatcaataatgcaatgtgtttaaatttttgtcgagtcaaa
+1959598/1
CCCFFFFFHHHHHJJJJJJJJJJIJJHHIIIJJJJJJJJJJJJIJIIIJJ
@1959599/1
atttcctcgaaatcaataatgcaatgtgtttaaatttttgtcgagtcaaa
+1959599/1
CCCFFFFFHHHHHJJJJJJJJJJJJJFIIIJJJJJJJJJJHIJIJHHJJJ
@4986908/1
ctaacgtctttatagaatgtcaatgttattctaaaaagaagactgctaaa
+4986908/1
CCCFFFFFHHHGHIJIJJJIJJJJJIJJJJJJJJJIJJJJIJJJIIJJJJ
@1491189/1
atataaccttagatttcgaggcaaattgattgatttgcccagcacaaact
+1491189/1
CCCFFFFFHHGGHJJJJJJJJJJJJIJIJJJJJJJJJJJJJJJJJJJJJJ
@5478806/1
ctcggctgagaatcggtattcgggactgaaagacactaagattaccaagt
+5478806/1
C@CFFFFFHHHHHJJJAEHHIJJJGIIJIJJIIJIJIJJIJIIIJJJGJJ
@5478807/1
ctcggctgagaatcggtattcgggactgaaagacactaagattaccaagt
+5478807/1
CCCFFFFFHHHHHJJJFHJJJIJJIIJJJJJJJJJJJIJJJJIJJJJJJJ
@5478808/1
ctcggctgagaatcggtattcgggactgaaagacactaagattaccaagt
+5478808/1
CCCFFFFFHHHHHJJJFHJJJJJJBHIIIIJIEIJIGIJJIJJJJJIJJJ
@5478869/1
ctcggctgctcatcatgccctcgagtacctcaaaatcatg
+5478869/1
CCCFFFFFHHHHHJJJJJJJJJIJJEHIJJJJJJJIJIJI
@5478870/1
ctcggctgctcatcatgccctcgagtacctcaaaatcatgaccaaaaagt
+5478870/1
@C@FFFFFHHHFHIGEIJIJGGGGG9E@GEEHGGIGIAGHEGIGHIGII8
@5478871/1
ctcggctgctcatcatgccctcgagtacctcaaaatcatgaccaaaaagt
+5478871/1
@CCFFFFFFFHHHGIJJJJJEIJJICHIJIGIIJJIIGGIIJIDHIJJI=
@5478872/1
ctcggctgctcatcatgccctcgagtacctcaaaatcatgaccaaaaagt
+5478872/1
CCCFFFFFHHGHHIIIIJJJIJJIJ@GHJJIJJJJEGIJJJJJJJJJII8
@5478873/1
ctcggctgctcatcatgccctcgagtacctcaaaatcatgaccaaaaagt
+5478873/1
CCCFFFFFHHHHGJJJJJJJGIJGJFHIJIJGIJJJGIJIIJJJJJJJI8
@5478874/1
ctcggctgctcatcatgccctcgagtacctcaaaatcatgaccaaaaagt
+5478874/1
CCCFFFFFHHHHHJJIIJJJHJIIJCFFHEHJJJJIIIIIIIIJIJJJI=
@2980629/1
cactatataaaaaattacattcagtatcgatagataatattgatgattat
+2980629/1
CCCFFFFFHHHHHJJJJJJJJJJJHIJJJJJJJJJJJJJJJIJJJJJJJG
@932530/1
acacatagtacctctccacaaaaagggaaataaacaaggatgtaagaact
+932530/1
@CCFFFFFFHHHHJJJJIJJJJJJJJJIIJIJJJJJJJJJIJHIIJJJJJ
@382436/1
aaacggtaaaatggaacgttttgatgtcttccagatctgcgtgggtgata
+382436/1
CCCFFFDFHHHHHJJJJJJJJJIJJIJJJJJJJJJJJJIJJJJJJFGHIG
@1491801/1
atataataaaaatttatagttttttgcatttttattcggcttattgtaat
+1491801/1
C@CFFFFFHHHHHJJJJJIJJJJJJIHGIJJJJJJJIGIICGHGIGHGIE
@1491802/1
atataataaaaatttatagttttttgcatttttattcggcttattgtaat
+1491802/1
CCCFFFFFHGHHHJIIJJJIGJJJJJJJJJJJIJJIEHIJIJJJJIIIJI
@3942156/1
ccggtttgttctgaaacaaacatcactgtgatgaaaaataaaaaaaaaat
+3942156/1
CCCFDFFFHHHHHJJJJJJIJIJJJJJIGIGIJJJJJJJJJJJJJJJJGA
@3942157/1
ccggtttgttctgaaacaaacatcactgtgatgaaaaataaaaaaaaaat
+3942157/1
CCCFDFFFHHHHHJJJJJJJJJJJJJJJJJJJJJJJJJIJJJJJJJJJHA
@1492315/1
atataatcatcattcaaacattgaagccagatcgataaaaaaatatcgca
+1492315/1
@@@FDEEDFFFBHCHGIIEBBHEGGIIIEHIGHFHHIIIIIIIGGCA=FH
@1492316/1
atataatcatcattcaaacattgaagccagatcgataaaaaaatatcgca
+1492316/1
CB@FFFFFHHHHHJJIJJIJJJJJIHJJIIJHGIGIIIIJJJJIGG<BBF
@935192/1
acactattattaggcactagttattaattataatcatcaatattatctat
+935192/1
CCCFFFFFHHHHHJJJJJJJJJJJJJJJJJJJJJJJJJJJJJJJJJJJJJ
@1962633/1
atttcgaaaggagttggtctctttcggattcggatggtatttcagagggt
+1962633/1
CCCFFFFFHHHFHFGIJGHIJJJIJJJIJJJJIIIJJGIIJJIGIIIJJ;
@1963165/1
atttcgaggaataatgcgaacttccatagattcaaatgaagtaaacaaca
+1963165/1
CCCFFFFFHHHHHJJJJJJJJJJJIJJJJJJJJJJJJJJJJGIIJJJJJJ
@937331/1
acagaatctagccaaacacacatagtacctctccacaaaaagggaaataa
+937331/1
@<@DDDDDBHFFHGE>GBHIEBCC<EH@H>BBAGIIIIE?B??FHIII@H
@937332/1
acagaatctagccaaacacacatagtacctctccacaaaaagggaaataa
+937332/1
CCCFFFFFHHHHHJJJJJJJJJJJJJIJJJJJJJJJJIJJJJJJIIJJIJ
@1964607/1
atttcggttaaatttaagaggcttttaaaatttaacgtttagcagtcttc
+1964607/1
BBCFFFFA0@FHHJJJJJIJJJJJJJJJJJJJJJJJJIJJJJJJJJJJJI
@1965450/1
atttcgttaaagaaccacaaaatgtgacatataaaggtgaatatataact
+1965450/1
CCCFFFFFHHHFHJJJJJJJJJJJJJJJJJJJJJJJJFHIJJJJJJJJJI
@1965451/1
atttcgttaaagaaccacaaaatgtgacatatataaaggtgaatatataa
+1965451/1
CCCFFFFFGGHHHJJJJJJJIIJJHIJJJJJJJJJJJJJDGGIJJJJJJI
@2480589/1
caacactcttatcaatataatgtctcgtttcggcaaacaacaagaaaccg
+2480589/1
CCCFFFFFHHHHHJJJJJJJJJJJJJJHIJIJIJJJJIIJIIJIIIJGIF
@1496441/1
atatattcacctttatatgtcacattttgtggttctttaacgaaatgtca
+1496441/1
??@DFFDDFBHHAHIEGICHHI>EIGGAHH@@<CDFHGHIGGGBAHEGGG
@1496572/1
atatattcttcaggggatcatgaagctcgcttttcaaattctcgtgactt
+1496572/1
CCCFFFFFHHHHHJJJIIIJJIJJJJJIJJJJJJJJJJJJJJJJGGIJJI
@7592566/1
gcagattgttaccctccacgggtaaatcctgcaaggattgccacatcttg
+7592566/1
CCCFFFFFHHHHHJJJJJJJJIGIJJJJJJIJJJJJIJJJJJGIJJJJJH
@391086/1
aaactcaattggcgcacattcagcaggttttttaacagtttgaaaacctt
+391086/1
@@@ADD?D?BFFBEFFBA9?HB94CFAF>G@FABFDB9F?9DBDDFFD@F
@391189/1
aaactcacttttttccgaaaaaatatcgcaatagctcaaaagggaacaat
+391189/1
CCCFFFFFHHHHHJJJJJJJJJJIIJJJJJJJJJJJJJJJJIJJIGIJIH
@938245/1
acagactggtcccacacaagggcagcaaaaaggtgcccaacaacagcaaa
+938245/1
CCCFFFFFHFHHHJJJJJJJJJJIJJIJJJJJJBGHHJJJJJJJIIJJJI
@7095309/1
gaaggaagccaagggctcggctgctcatcatgccctcgagtacctcaaaa
+7095309/1
CCCFFFFFHHHHHJJJIJJJJJJIIIHJJJIGGIJ@HGGG=FHIGHIIHI
@3947136/1
ccgtagcagacggccactggcaaagtggatagctgcaccaagcattggtg
+3947136/1
CCCFFFFFHHHHHJJJJJJIJJJIJGIIGIJIJIJIIIJJ?FHCHIGICG
@3947137/1
ccgtagcagacggccactggcaaagtggatagctgcaccaagcattggtg
+3947137/1
CCCFFFFFHHHHHJJJJJJJIJJJJFHJIJJJJJJJJJJJJIIJJJJJFF
@391970/1
aaactccgaaggaagccaagggctcggctgctcatcatgccctcgagtac
+391970/1
CCCFFFFFHHHHHJJJJJJJJJJIJGIIGIIGIIGGHGGIIJGGBFH=EE
@7594039/1
gcagcagacagcttctgttaaagaattgacatctcgtatgagtgaactgc
+7594039/1
CCCFFFFFHHHHHJJJJJJJJIJJJJJJJJJJJJJJHHIJJJFHIIJJJG
@1968138/1
atttctcgtaagtttattattatatctgtctgcatttattacttcaagca
+1968138/1
CCCFFFFFHHHHHIJJJJJJJJJIJJJJJJJJJIJJJJJJJJJJHIJJJJ
@394285/1
aaactgacgtttactcttcgaatgtcaaacagaatctagccaaacacaca
+394285/1
CCCFFFFFHHHHGJJJJIJJJJJJFGIJIJIJJJJJJJJJJJJJIJJIJJ
@2484731/1
caacagcccgttccgccacagcaacaacctcgagcgagacaacagcagtc
+2484731/1
CCCFFFFFHHHHHJJJJJJJJJJIIJJJJJJJJJJGIJJJJJJJGIHHHH
@3949563/1
ccgtatttcaatttgtaaggtgaggtatttgtacatgaagttgtctgccc
+3949563/1
@@CBDEFFHHDHHJJGHIIICGDGHAFHIJI>HIIJJAGHHHHHIJJJJJ
@4995808/1
ctaagatgcacaatcgttcaagaaacaggaatgggttcagttattcataa
+4995808/1
@@CFFFFFHHDFHIIGE:FFHHGHIEHDGGHGGII;?FG@DF>FGCGEHF
@2487368/1
caacagtcaacatttcccacctttttcactcaaccatagctttctcagcg
+2487368/1
<<@?DBDBBH??FGHGGGIHGHFF@HA9ED9:?F;@DFA?BDH?FAF@<@
@2487369/1
caacagtcaacatttcccacctttttcactcaaccatagctttctcagcg
+2487369/1
CCCFFFFFHHHHHJJJJJJJIIJJJJJJJJJJJJJJIJJJJJJJJJJJJJ
@2487370/1
caacagtcaacatttcccacctttttcactcaaccatagctttctcagcg
+2487370/1
CCCFFFFFHHHHHJJJJJJJJJJJJJHIJJJJJJJJJJJIJJJIJJJJIJ
@2487371/1
caacagtcaacatttcccacctttttcactcaaccatagctttctcagcg
+2487371/1
CCCFFFFFHHHHHJJJJJJJJJJJJJIJJJIJJJJJJJJJJIJJJJJJJI
@2487372/1
caacagtcaacatttcccacctttttcactcaaccatagctttctcagcg
+2487372/1
CCCFFFFFHHHHHJJJJJJJJJJJJJJJJJJJJCHIJJJIJJJJJIJJJI
@944645/1
acatactcttcggagaatcacaaaactcatgatacttttcaaattttctt
+944645/1
C@@FFDFFHHHHHJJIIIJJJJJIIIGIIIIGIIIIJJIJJIIIJGGIIJ
@3471936/1
ccaacttcttgccgacggaatttttcagcgttttgtggaactgtgaaact
+3471936/1
CCCFFFFFHHHHHJJJJJJJJJJJJJJJJJHIJJIHIJJIJJJJJJJIJJ
@7599661/1
gcagcttgttgttcaggttgtttttgtttcttctttttacctccttgttg
+7599661/1
@CCFFFFFHHHHGJJJIIIIHIJIJIIJJGIJGIIJJJIJJJJIIJBFHH
@3952746/1
ccgtctgctacggaacaggcaaaactccgaaggaagccaagggctcggct
+3952746/1
CCCFFFFFHHHHHJJJJJIJJJJJJJJJJJJJIJJJIJJJJJJJJJJJIE
@945762/1
acatccttgtttatttccctttttgtggagaggtactatgtgtgtttggc
+945762/1
CCCFFFFFHHHHGJJJJJJJJJJIJHGIHHDHI:DHIIIIIHFHGIIJJG
@7101288/1
gaaggtttaggtatttgtggtatctgtcgatgttgccagaacgtaagata
+7101288/1
=;?;B2BDDB?FF@BCF:CGC@BCFEH@EFEEEFC<GF@@F;@?FB@DEF
@1973006/1
atttcttgagagtagagcaatttggcttcttcccccaaggataacctctc
+1973006/1
CCCFFFFFHHHHFHIJJJJJJJJHIJJJJJJGIJJJJJJJJIIJIJJJIG
@8062922/1
ggagaatcacaaaactcatgatacttttcaaattttcttttaaatttcat
+8062922/1
CCCFFFFFGHHHHJJJJJIJJJJJJJJJJJIIJJJJJJJJJJJIJJJJJI
@8062923/1
ggagaatcacaaaactcatgatacttttcaaattttcttttaaatttcat
+8062923/1
CCCFFFFFHHHHHJJJJJJIJJJJJJJJJJJJJJJJJJJJJJJJJJJJJJ
@3476972/1
ccaagagatgtgcatgtcccgcagatggccaccaccattctatgaaatgg
+3476972/1
CCCFFFFFHHFHHJJIGIJJJIJJJIJJJJJJJJJJJJJJJJJJJJJJJH
@2491101/1
caacatcaacatttaaaagtggctt
+2491101/1
CCCFFFFFHHHHHJJJJJJFHIJJJ
@2491662/1
caacatcatagtgataagccgtgtttaatttacctagcgcgaggctg
+2491662/1
CCCFFFFFHHHHHJJJJJJJIGHJJJJJJJJJJJJJJJJJJJJJJJJ
@1974656/1
atttctttcatttatcaaggttttcaaactgttaaaaaacctgctgaatg
+1974656/1
CCCFFFFFHHHHGJJHJIJIFIIJJJJJJJJJJJJJJIJJJJIJJJIJJI
@7602834/1
gcaggatttacccgtggagggtaacaatctgccttctacatttgcgagtg
+7602834/1
CCCFFFFFHHHHHJHIIHIJJ?FHGIJJJJJJJJJIJJJJJJJJJJJJ@F
@1976246/1
atttgaaaagcgagcttcatgatcccctgaaaaatatatcttgaagaact
+1976246/1
CCCFFFFFHHHHHJJJJJJJJIJJJJJJJJJJJJJJJJJJJJJIJJGIJJ
@3955410/1
ccgtgagttgctgaacaaatttgaaaaaaccagagacgattttgtcgaag
+3955410/1
BCCDFFFFHHHHHJIJJJJJJJJJJJJJJJJJJJJJJJIJJJJIGIJJJG
@2998784/1
cactttgtcatcgaacgatgtcaccacctgattggtgatatcagccgctc
+2998784/1
CC@FFFFFHDHHHJGJIGIIJIGGEHIJIJHIJGIDHGIJIJJIIJJFJI
@2998785/1
cactttgtcatcgaacgatgtcaccacctgattggtgatatcagccgctc
+2998785/1
CCCFFFFFHHHHHIJIJJJJIJIJJJJJJJJJJJJAHIJJJJJJIIGIII
@948111/1
acattgaccaatcgccaccaatgcttggtgcagctatccactttgccagt
+948111/1
CCCFFFFFHHHHHGHJJJIJ;GHIGIJIIJJJJJJJJJJJJJJJJJJJJE
@403031/1
aaacttttcggggtgcaatcttcttttccggaaaatgctcgaaaactcaa
+403031/1
@C@FFFFFHFFHHCFEHGGIIIGGHGIJIJJIIIIHGGIJIJIIIGEHGI
@403032/1
aaacttttcggggtgcaatcttcttttccggaaaatgctcgaaaactcaa
+403032/1
@CCDFFFFHHHHH@FHIGIJJJJJIIIJJJJIIIIIJJJJJJJJJJJJJE
@403033/1
aaacttttcggggtgcaatcttcttttccggaaaatgctcgaaaactcaa
+403033/1
CCCFFFFFHHHHGEGIIJJJJJJJJIJJJJJIJJJJJJJJJJJJJJJJJI
@403623/1
aaacttttttcgggtttggaaaaaatttcaaattgttcaggtaaaatctt
+403623/1
CCCFFFFFHHHHHJGHJJJJJJJJJJJJJJJJJJJGIJIJJIIIJJJJJJ
@3957632/1
ccgtgccccttgcggttaccccttctgttgggatgggggccgcccccttc
+3957632/1
CCCFFFFFHHHHHJJJJJJJJJJJJJJIJJJJGHIJJJJIJJGFFDDDDD
@3486842/1
ccaagcttgaggttgttgttgtggaggagcagcttgctgttgtctcgctc
+3486842/1
@CCFFFFFHHHHFHIGIIJJIGJJHIJIIIIIIGIIIIJIJJHGIJJIJG
@7107734/1
gaagttcgtattatttcctcgaaatcaataatgcaatgtgtttaaatttt
+7107734/1
BCCFFFFFHHHHHJJJJJJJJJJJJJJJJJJJJJJJJJHGHIJJJJJJJJ
@2999378/1
cacttttcgcgcaaaggtaaaatcgttctagacatactttatgctcttga
+2999378/1
CCCFFFFFHHHHHJJJJEGHJJJJJIJJJJJJJJJJJJJJJJJJJJJJJI
@7108681/1
gaagttgtctgcccctttcttaatcggttctgcatgaatgccatctgggc
+7108681/1
@B@DDDDEHHHHGIIJJJJJIJJJJJJGHIJJIFGIGIJJIGIIJJFJJI
@7108682/1
gaagttgtctgcccctttcttaatcggttctgcatgaatgccatctgggc
+7108682/1
B@BFFFFFHHHHHJJJJJJJJJJJIJJHIJJJJJJJJJJJJJJJJJJJJI
@3000125/1
cactttttggtcatgattttgaggtactcgagggcatgatgagcagccga
+3000125/1
B@CFFFFFHHHFFGIGHIHIHGIDGGIGHAEHEGECGICHGIEGGIIIJD
@3000126/1
cactttttggtcatgattttgaggtactcgagggcatgatgagcagccga
+3000126/1
CCCFFFFFHHFHHJJHIJJJJHIJCHIJJJJJJJJJJJJJJJJJJJJJJE
@1506986/1
atattatacaaattttgaaagttacaaaaaaactttttcattcttcctgt
+1506986/1
CCCFFFFFHHHHHJJJJJJJJIJJJJJJJJJJJJJJJJJJJJJJJJJJJI
@1507534/1
atattattaagatggcaatagaatttcttaaagatcacaggtatgatcca
+1507534/1
CCCFFFFFHGHDHJGGGGGHHIIJJGHIJIJJEHHGIJIJICDGHHIIJH
@3960839/1
ccgtgtgcccttgagaaatttgctgcctcaaaaacgtatgacaaaactat
+3960839/1
CCCFFFFFHHHHHJJJJJJJJJJJJJJJJJJJJJJIGIIIJJJJJJJJJJ
@4538725/1
cgccttctttttgttctccaaaaggtaacatagtagtgctgtataaattt
+4538725/1
CCCFFFFFHHHHHHIJJJJJJIJJJHHIJIJJJGIIHIIJJIGJIIIJJI
@3960983/1
ccgtgttattccttccataatcttattcttgcgtactgtagtagaggttg
+3960983/1
BCCDFFFDHHHHHJJJJJIJJJJJJJJJJJIJJHIJJJJJJJJJIIJGII
@3488033/1
ccaaggctaccagatgatggttatggagaaattaaaccacctagatcacc
+3488033/1
CCCFFFFFGHHHHJJJJJJJHIJJJJJJIJJJJJIJJJJJJJJJJJJJJI
@3488034/1
ccaaggctaccagatgatggttatggagaaattaaaccacctagatcacc
+3488034/1
CCCFFFFFHHHHHJJJJIJJIIEEHF>EIIEGDHIGIGDHI@ECCD@FHA
@7109085/1
gaagtttcctctttgtcttttattaattgagaaggttgtggcttttctcc
+7109085/1
@?@DBDDDBHFHHHG<EGHGIIGGIIIIII@CHE;C@DDFHF?FHHEHH<
@3488420/1
ccaagggctcggctgctcatcatgccctcgagtacctcaaaatcatgacc
+3488420/1
CCCFFFFFHHHHHIJJGIJJIIIJJIJJJIGG?FGHGIJIJJGGGIJIII
@3962200/1
ccgttacttcctcaagcgctggtaacgctttatcgggttctgctaagtgg
+3962200/1
@CCDFFFFHHGGHJIJJJIIJIHHIIJJJJJJJJJJIHIGIIIJJJIFGG
@950053/1
accaaagcaaagacgcaataagtgatacaagaaaatatacagactaa
+950053/1
CCCFFFFFHHHHHJJIJJJJJJFHIIJJJJJJJJJJJJJJJJIJJJJ
@950084/1
accaaagcagaccttaaatctgtcagctgtccgggatctaagttttcaca
+950084/1
@@CFFFFFHHHHHJJJJJJJJIJJIJJJJIJJJJJHIIJJIJIJJJJIII
@411538/1
aaagaagcaagaggaaggatcgcaagcttcttccagttcaccatcagatt
+411538/1
@@@DDDDAHHHFB?FF?EEHEGGCH1?B@@FDHCDD@B@GFHHADHGIII
@6548312/1
ctttaatgcattgtatgcagcatcatgtttactaatctgctttgagcaac
+6548312/1
CCCFFFFFHHHHHJJJJJJJJJJJJJJIJJJJJIIJJJJJJJJHHIGHIJ
@7613131/1
gcagtttgctgttgtctagctccaggttgttgttgtgaaggagctggctg
+7613131/1
BC@FDFFFHHHHHJJIJJIJHIJGGJFHGHIIHIJJJJIJJGIJJJJJDC
@4541837/1
cgcgaaattggcactggcaagtcaaagaagctagccaagagaatggcggc
+4541837/1
CCCFFFFFHHHHHJJJJJJJJIJJJJJIJIJIJJJJJJIGGIJJJJIJJD
@954424/1
accaatgcttggtgcagctatccactttgccagtggccgtctgctacgga
+954424/1
CCCFFFFFHGHHHHJJJJJGIJJJJJJJIJJJJIJJJJJIGIJJIIJIJG
@3967620/1
cctaaaaccagtattcgatggcagaaacaacctctacaccagagatcccc
+3967620/1
CCCFFFFFHGHFFIJJJJJJJJJJJJJJJJJJJJJJJJIJJJJJJJJGIH
@4545836/1
cgcgacggctcagcaactcctggagcacgctgacgggagtcttgctcggc
+4545836/1
CC@FFFFFHHHHFIDHIIJJJJJII309@GIIJIJIG@B5?EEFFFDDDD
@3494619/1
ccaagttgggcaaccagcagtcccacaaagtttcacagttccacaaaacg
+3494619/1
CCCFFDFFHHHHHJJJJJJJHIJJJJJJJJIJJJJJGIFHJJJJJJJJJI
@3494620/1
ccaagttgggcaaccagcagtcccacaaagtttcacagttccacaaaacg
+3494620/1
CCCFFFFFHHHHHJIIJIJJHHIJGIJIJJIIJJJJJIHGJJJJJJJJJG
@3495614/1
ccaagtttgtgctgggcaaatcaatcaatttgcctcgaaatctaaggtta
+3495614/1
@@@DDDBDBDFFHIIBFGHHBHICCHGCHGGHHEEGDHEFFHIGDEE9?F
@3495615/1
ccaagtttgtgctgggcaaatcaatcaatttgcctcgaaatctaaggtta
+3495615/1
CCCFFFFFHHHHHJEIIHIGIIIJJJJJJJJIJJJJJIIJJJIJJIJIJG
@7112741/1
gaataacattgacattctataaagacgttagagaggttcactaaaaaata
+7112741/1
CCCFFFFFHHHHHJJJJJJJJJJJJJJJJJJJJJJJDGHJJJJJJJJJJI
@2501401/1
caacatttcccacctttttcactcaaccatagctttctcagcgtgtttaa
+2501401/1
CCCFFFFFHHHGHIJJJJJJJJJJJJIJGIJJIJJJJJJIJIJGHGIIIH
@7113287/1
gaataagattatggaaggaataacacgggctaattttaacaaccatccca
+7113287/1
CCCFFFFFHHHHHJJJJIIJEIIIIIJJJIJIJJJJJJJJIIIJJJJJJA
@1513654/1
atattttctctctattttgactgtcgtgaatagtaacctcgccttctttt
+1513654/1
CC@FFFFFHHHHHJJJJJJIJJJIHIHIFFHIJHIIIJJJJJJJJJJJJJ
@1513655/1
atattttctctctattttgactgtcgtgaatagtaacctcgccttctttt
+1513655/1
CCCFFFFFHHHHHJJJJJJJJJJJJJHJCFFHHGIIJJJJJJJIJJJJJI
@3969203/1
cctaaactcacttttttccgaaaaaatatcgcaatagctcaaaagggaac
+3969203/1
@CCFDFFDHHHHHIBHHIJGGIIJJIGIGIJIIJIJJIJJIIIGGJJIGD
@3969204/1
cctaaactcacttttttccgaaaaaatatcgcaatagctcaaaagggaac
+3969204/1
@CCFFFFFHGHFHIIJJIIJIIIIJJGHIGHHHGIIJJIGHJIGIIGGHA
@3969205/1
cctaaactcacttttttccgaaaaaatatcgcaatagctcaaaagggaac
+3969205/1
CCCFFFFFHHHHHJJJIJJJJJJJJJIJJJJJJJJJJJJJJJJJJJJJJG
@3969206/1
cctaaactcacttttttccgaaaaaatatcgcaatagctcaaaagggaac
+3969206/1
CCCFFFFFHHHHHJJJJIJJJJIIJJHIJJIJJJJIJJJJIIJIIJJIIG
@3969207/1
cctaaactcacttttttccgaaaaaatatcgcaatagctcaaaagggaac
+3969207/1
CCCFFFFFHHHHHJJJJJJJJJJJJIIJJJJJJJJJJJJJJJJJJJJJJI
@3969208/1
cctaaactcacttttttccgaaaaaatatcgcaatagctcaaaagggaac
+3969208/1
CCCFFFFFHHHHHJJJJJJJJJJJJIJJJJJJJJJJJJJJJJJJJJJJJJ
@3969209/1
cctaaactcacttttttccgaaaaaatatcgcaatagctcaaaagggaac
+3969209/1
CCCFFFFFHHHHHJJJJJJJJJJJJJJJJJJJJJJJIJEIJJJJJJIHHG
@3969210/1
cctaaactcacttttttccgaaaaaatatcgcaatagctcaaaagggaac
+3969210/1
CCCFFFFFHHHHHJJJJJJJJJJJJJJJJJJJJJJJJJJJJJIIJJJJJI
@3969211/1
cctaaactcacttttttccgaaaaaatatcgcaatagctcaaaagggaac
+3969211/1
CCCFFFFFHHHHHJJJJJJJJJJJJJJJJJJJJJJJJJJJJJJJJJJIJI
@3969212/1
cctaaactcacttttttccgaaaaaatatcgcaatagctcaaaagggaac
+3969212/1
CCCFFFFFHHHHHJJJJJJJJJJJJJJJJJJJJJJJJJJJJJJJJJJJJI
@3969213/1
cctaaactcacttttttccgaaaaaatatcgcaatagctcaaaagggaac
+3969213/1
CCCFFFFFHHHHHJJJJJJJJJJJJJJJJJJJJJJJJJJJJJJJJJJJJI
@3969214/1
cctaaactcactttttttccgaaaatatcgcaatagctcaaaagggaaca
+3969214/1
CCCFFFFFHHHHHJJJJJJJJJJJJIJJJJJJJJJJJJJJJJJJJJJJJJ
@7618689/1
gcatcactcccaaatacgaactggtccaaatcgagggcgccatccacgag
+7618689/1
B@@FFFFFHHHHHJJJJJJJJJJIFHIJJJEIIIJJGIJJIJJJJJJIIA
@1983913/1
atttgacataatttgtggacataaaggaaagaaaaaaatgtcaaaatttt
+1983913/1
CCCFFFFFHHHHHJJGIJJJJJJJJJJJJIJJJJJJJJIJIJIJJJJJJJ
@1983971/1
atttgacatagtctctccaagctttttgataatctggatttcccgcataa
+1983971/1
CCCFFFFFGHHGHIJJJJJJJJJJJJJJJJJJJJJJJJIJIJJJJJJJJJ
@7619833/1
gcatcgataagacgaatggtaaagctgctaaaaaagcaggaaaagcccag
+7619833/1
CCCFFFFFHHHHHJJJJJJIIJJJJIJJJIJJJJJJIJJJIJJJJIJJJI
@6559557/1
ctttaccattcgtcttatcgatgcattgaaacgcaaactgacgtttactt
+6559557/1
CCCFFFFFHHHHHJJJJJJJJJJJJJJJJJJIIIJJJJJIJJJJJJJJJH
@1518526/1
atcaaaccagaggttggaatttttgggagatacggtgctgcagttgatag
+1518526/1
CCCFFFFFHHHHHGHIJIJJJJJJJJJIJIJJJJJFHIJJJJJHIJJJJI
@1985714/1
atttgactactgtatagctttcttctcttggtgaacacatactttattcg
+1985714/1
BB@DDFFDHHFH<CGIHJHJIIHHHFHHHFHAFHIIJJJHIIJJJIJJJI
@2505965/1
caaccacccagacaggagatcatcgaagatttggagaatattgtggt
+2505965/1
CCCFFFFFHHHHHJJJHIIIJJJJJIJJJJJJJJJJJJIJJJJDHID
@2507747/1
caaccagcagtcccacaaagtttcacagttccacaaaacgctgaaaaatt
+2507747/1
CCCFFFFFHHHHHJJJJJJJHIJJJJJJIJJJJJJJJJIJJJJJJJJJJJ
@2507748/1
caaccagcagtcctacaaagtttcacagttccacaaaacgctgaaaaatt
+2507748/1
CCCFFFFFHHHHHJJJJJEHHHIJJJJJJJJJJJJIJJJJJJJJJJJJJI
@7622222/1
gcatgatgagcagccgagcccttggcttccttcggagttttgcctgttcc
+7622222/1
CCCFFFFFHHHHHJJJJJJJJJIJGIJJIJIJIJJIIBGHIGGIIJGIII
@423235/1
aaagacgcaataagtgatacaagaaaatatacagactaaagaaacgctcg
+423235/1
CCCFFFFFHHHHHJFHIJJJJJJJJJJJJJJJJJJJJJJGIJJJJJJJJJ
@3502744/1
ccaatcgccaccaatgcttggtgcagctatccactttgccagtggccgtc
+3502744/1
@CCFFFDDHHHHHJJJIJJIIFHIHHJJJJIJJIJJJJJJJJFHJJJJHI
@4554888/1
cgcggaatttcaacacatgacaagcgatggtgaactgcctttcgtgtgg
+4554888/1
CCCFFFFFHGHHHJJIJJJIJIGIIJJJJJJJIJJIIIHIJIIGIGGDH
@7119274/1
gaatatttgaaaatttctaatattgcgatatttttttatcgatctggctt
+7119274/1
CCCFFFFFHHHHGJJJJJJIJIJJJJJJJIJJJIJJJJJJJIHIJJJJJI
@4555942/1
cgcggatataaccgacgaagaagactgtacaatggaagaactacaaagaa
+4555942/1
CCCFFFFFHHHHHJGIJIGGIIJCHDHFIJJJIJJGGIIJJJJIIJJIJI
@4555943/1
cgcggatataaccgacgaagaagactgtacaatggaagaactacaaagaa
+4555943/1
CCCFFFFFHHHHHJIJJJJIJIIGHGJGIIIIJJJJJGGIJIJIJJJIJI
@4557325/1
cgcggcatcactcccaaatacgaactggtccaaatcgagggcgccatcca
+4557325/1
@@@FDDDDFHHDHIIJIJ9FHIGGGGJI?FHGEHGGIGGEBGIIH>HHFC
@4557326/1
cgcggcatcactcccaaatacgaactggtccaaatcgagggcgccatcca
+4557326/1
CCCFFFFFHHHHHJJJJJJJJJJJJJJJHJJJJJJJJHIJJIJJHHHHFF
@1522323/1
atcaaataaatgctcccttttcacaatataataaatacatatcatatcat
+1522323/1
CCCFFFFFHHHHHJJJJJJJJJJJJJJJJJJJJJJJJJJJJGIJJJJJJI
@5025188/1
ctacaacagtcaacatttcccacctttttcactcaaccatagctttctca
+5025188/1
@@CFFFFF;CDHHJIIIJJJJIJJJGIIIJGIJJJIJJJJJJGIIIJJJJ
@5025189/1
ctacaacagtcaacatttcccacctttttcactcaaccatagctttctca
+5025189/1
@CCFDFFFHFHDHIIJJJGIGIJJJIJJJIJIJIJJJJJJIJJIJIJJJG
@5025190/1
ctacaacagtcaacatttcccacctttttcactcaaccatagctttctca
+5025190/1
BC@FFFFFHHFHHJJJJJIIIIIIIJIGIJJIIJIGGIJIJIFEHIHIJG
@5025191/1
ctacaacagtcaacatttcccacctttttcactcaaccatagctttctca
+5025191/1
BCCFFFFFHFHHHJJJJJJJIIJJJJJJJIJJJJJJJJJJIIJJJJJJIE
@5025192/1
ctacaacagtcaacatttcccacctttttcactcaaccatagctttctca
+5025192/1
CCCFFFFFHHHHHJJJJJJJJJJIJJJJJJIJJJJJJJJJJJIJJJJJJJ
@5025193/1
ctacaacagtcaacatttcccacctttttcactcaaccatagctttctca
+5025193/1
CCCFFFFFHHHHHJJJJJJJJJJJJJJJJJJJJJJJJJJJJJJJJJJJJJ
@425287/1
aaagagaagaaaggccgatagaatgaagtgaaagtcgaacgttcttctgg
+425287/1
@7@D?DBDFFFHFGGGGGGIIGHIIIHHHIIGEHGGEGIIFIGIGGIIIG
@8076467/1
ggagcacacttttacttcagctacttgaaccgtacgtcaaatgtcgcaaa
+8076467/1
CCCFFFFFHHHHHJJJJJJJJJJJJJJJJJJJHIJJIJJJJJJIJJJJJJ
@5511911/1
ctcgtgaggaagaggaatttgaacagttaccatctactatcagagatcga
+5511911/1
CCCFDFFFHHGHHJJJJJJJJJJIIJIJJJJJJJJJJJJJJJJIJJJJJI
@4558898/1
cgcggcggctcagcaactcctggaggacgctgacgggagtcttgctcggc
+4558898/1
CCCFFFFFGGHHHIJJIGIJIJJGIJGIHHHHFFFDDBB;?CDCCCCBDD
@1991756/1
atttgatgcaaagtatagaggttgtacccaaacttttcggggtgcaatct
+1991756/1
CCCFFFFFHGHGHGGGIJJJJEHEIIJJJJJJIJJJJJIFIJ?FHHJIJJ
@1991757/1
atttgatgcaaagtatagaggttgtacccaaacttttcggggtgcaatct
+1991757/1
CCCFFFFFHGHHHGIJJJJJJHHIIIJJJJIJJJJJJJJJFJ@FHIIJJH
@1991758/1
atttgatgcaaagtatagaggttgtacccaaacttttcggggtgcaatct
+1991758/1
CCCFFFFFHHHFHHIIGIJJJEFHGGIJJGIJJJJJJJJFGG@FHIJJIJ
@1991759/1
atttgatgcaaagtatagaggttgtacccaaacttttcggggtgcaatct
+1991759/1
CCCFFFFFHHHGHBGIGIGIIGGFFHHGIJIIHIJJJJIFII0@GIGIJI
@1991760/1
atttgatgcaaagtatagaggttgtacccaaacttttcggggtgcaatct
+1991760/1
CCCFFFFFHHHGHHIJJJJJJHIJIJJJJJJJJJJJJJJJJJFGIJJJJI
@1991761/1
atttgatgcaaagtatagaggttgtacccaaacttttcggggtgcaatct
+1991761/1
CCCFFFFFHHHHHGGIJJJJJHIIIIJJJJJIJJJJJJJJJJGHIJJJJI
@1991762/1
atttgatgcaaagtatagaggttgtacccaaacttttcggggtgcaatct
+1991762/1
CCCFFFFFHHHHHGHIIJGIJIIIIJJJJJJJJJJJJJJJJJFHIJJJJJ
@1991763/1
atttgatgcaaagtatagaggttgtacccaaacttttcggggtgcaatct
+1991763/1
CCCFFFFFHHHHHGHIJJJJJGIJJIJJJJJJJJJJJJJJJJGHIJJJJJ
@1991764/1
atttgatgcaaagtatagaggttgtacccaaacttttcggggtgcaatct
+1991764/1
CCCFFFFFHHHHHHIHJJJJJHHIIJJJJJJJJJJJJJJJJI@GIJJJJI
@3508274/1
ccaattctcccacttggtgaagcaaaacgcaggttctgaatgcagctgct
+3508274/1
CCCFFFFFHHHHHJJJJHIIJJIJJJJJJJJJIHIJJJJJJJJJJJJJJG
@5513432/1
ctcgtggggagcgatgacgaataaagtatgtgttcaccaagagaagaaag
+5513432/1
@@@;ADDFHFHHHIGIIJJIIGIJJIDHIJIIIIJJIJJIIIJIJJJJJG
@5513433/1
ctcgtggggagcgatgacgaataaagtatgtgttcaccaagagaagaaag
+5513433/1
BCCFDFFFHFHHHIJIJIJJJIJJJJFHJJIJJJJJJIJJJJJJJJIJJJ
@5513434/1
ctcgtggggagcgatgacgaataaagtatgtgttcaccaagagaagaaag
+5513434/1
CCCFDFFFHGHGHJJJIIJJJJJJJIDHIJGIIIIJJJJJJJJGIIIIJI
@7630082/1
gcatttttaaatttaaaaatttattcaagtcaaaaataatatgtaaattg
+7630082/1
CCCFFFFFHHHHHJJJJJHJJJJJJJJJJIJJJIJJJJJIJJJIJJJJJJ
@5033209/1
ctacaattagagcaactaagatgcacaatcgttcaagaaacaggaatggg
+5033209/1
@CCFFDEFHHHHHJIJJJJJIJJJJJJJJJJGIJJJJIJJIJJJIJJJJJ
@6569919/1
ctttagagataatacactattattaggcactagttattaattataatcat
+6569919/1
BBCFFFFF2=AFHJJJJJJJJJJJJJJJJJJJJIJJJJJJJJJIJJJJJJ
@5516258/1
ctcgttatataatcatcattcaaacattgaagccagatcgataaaaaaat
+5516258/1
CCCFDFFFGHHHHJJJJJJJJJJJJJJJJJJJJJJJJJJJJJJJJJJJJG
@5516259/1
ctcgttatataatcatcattcaaacattgaagccagatcgataaaaaaat
+5516259/1
CCCFFFFFHHHGHJJJJJJJJIJJJIJJJJJJJJJIJJJJJJIJJJJJJI
@5516260/1
ctcgttatataatcatcattcaaacattgaagccagatcgataaaaaaat
+5516260/1
CCCFFFFFHHHHHJJJJJJJJJJJJJJJJJJJJJJJJJJJJJJJJJJJJE
@7128871/1
gaatgtggggattgtattgagcttgtgtaggtggaggatagtttaagttg
+7128871/1
@BBDFDDFHHDFHIGIIJIHIJJJJEHEIIJCFIFIJEHIHFGIIJJHII
@3019052/1
cagaaatatactgtaatacgatggatgattcattaatggacacatgtaaa
+3019052/1
@@@FFFFFGHHHHAFHGHIJGJJIHGIJFIIJIDGIIIICGHGGIJFGIJ
@7633044/1
gccaaacacacatagtacctctccacaaaaagggaaataaacaaggatgt
+7633044/1
CCCFFFFFHHHHHJJHIJJIIJJJJJIJIJJJJJJJJJJJJJJJJJIJJH
@6073486/1
cttagtgtcaatagtgctgccgttacttcctcaagcgctggtaacgcttt
+6073486/1
@@@DDBDDHDFHBHAACBFHDEHI=BBHDCE?FEAGHICFB?BGHEHGHA
@6073487/1
cttagtgtcaatagtgctgccgttacttcctcaagcgctggtaacgcttt
+6073487/1
@BCFFFFFHFHHHHHIJJJJJIIJJ<FHIJJJJJJJJJJJJIGIJJJJJJ
@6073488/1
cttagtgtcaatagtgctgccgttacttcctcaagcgctggtaacgcttt
+6073488/1
BBCFFFFFHFHHHJHIJIIIGIHIJGHIJJIJJJJJJJGIIB@FGGHIJJ
@3982671/1
cctactgtctttttaaatatgaattgtctacgagcaataccgatagacaa
+3982671/1
CCCFFFFFHHHHHJJJJJJJJJJJJJIJJIJIJJJJJJJJJJJJJIJJJH
@3515896/1
ccacaatattctccaaatcttcgatgatctcctgtctgggtggttgcaat
+3515896/1
CCCFFFFFHHGHHJJJJJJJJJJJIIIIJJJJJJJJJJJJBGHHGJJJIG
@1997889/1
atttgcgacatttgacgtacggttcaagtagctgaagtaaaagtgtgctc
+1997889/1
<@@DDDDADDHGFIIIGBFCFBFEEGC@CFGHGGFGAFDGGEG9D?DGEF
@1997890/1
atttgcgacatttgacgtacggttcaagtagctgaagtaaaagtgtgctc
+1997890/1
@CCFFFFDDHHHGIBGIG=GGEFHIGIEDEHCHIIIJIGHGHEDDBFGHI
@8087644/1
ggagtcccaaaacatgaccatgatgcactcggccggaccgattcagcccc
+8087644/1
CCCFDFFFHHHHHJJJJJJJJJJJJJGIJJIJIJJJJJJJGIJJGGHHHF
@2000373/1
atttgctgcctcaaaaacgtatgacaaaactatagagaaaccagaattac
+2000373/1
@CCFFFFFHHHHHJJJJJJHGJJJIJJIJJJJJJJJIIJIIJJJJJJIJJ
@5523696/1
ctcgttttctagaatatcttcgacagtcatggaagctagctcctccagtt
+5523696/1
CCCFFFFFHHHHHJJJJJJJJJJJJJIJJJJJJIJJJJJJJJJJJJGIHH
@4562833/1
cgcgtaaagtgaccaaagcaaagacgcaataagtgatacaagaaaatata
+4562833/1
BCCFDFFFHFHHHJJJJJJJJJJIJJJJJJJJJGHGIJJJJJJJJJIIJJ
@6078244/1
cttatacgcagtggtctcaatcgcaacagacatctacgaacgtctacagt
+6078244/1
CCCFFFFFHHHHHJFHJJJJJIJJJJJJJJJJJJJJJJJJJJIJJJJIJJ
@6078245/1
cttatacgcagtggtctcaatcgcaacagacatctacgaacgtctacagt
+6078245/1
CCCFFFFFHHHHHJGHJJJJJIJJJJJJJJJJJJJJJJJJJJIJJJJJJJ
@8088349/1
ggagtcttgctcggcatggaggcca
+8088349/1
?@@FDFFFDDDFDHGIJJDCGIGIG
@5525331/1
ctctaaagctatctactcgttatataatcatcattcaaacattgaagcca
+5525331/1
@@@DDDDDHFHFHGEDHDGEF;F@AEEHEEDFGGIIIGBHCHDHFGFIGE
@5525332/1
ctctaaagctatctactcgttatataatcatcattcaaacattgaagcca
+5525332/1
@CCDFDDEHDDHDF>AGEGIGHIEHHIGBHEFFHIIGGGHGIEDDHFIHE
@5525333/1
ctctaaagctatctactcgttatataatcatcattcaaacattgaagcca
+5525333/1
CCCFFFFFHHHHHJJIJJJJJIJJJJJJJJJJJJJJJJJJJJJIJJJJJJ
@5525334/1
ctctaaagctatctactcgttatataatcatcattcaaacattgaagcca
+5525334/1
CCCFFFFFHHHHHJJJIJJJJJJJJJJJJJJJJJJJJJJJJJJJJJJJJJ
@5525335/1
ctctaaagctatctactcgttatataatcatcattcaaacattgaagcca
+5525335/1
CCCFFFFFHHHHHJJJJJJIJIJIJIGIIJJIIJJJIIJIIJJJJIJJJG
@5525336/1
ctctaaagctatctactcgttatataatcatcattcaaacattgaagcca
+5525336/1
CCCFFFFFHHHHHJJJJJJIJJJIJJJJJJJJJJJJJJJJIJJJJJJIJJ
@5525337/1
ctctaaagctatctactcgttatataatcatcattcaaacattgaagcca
+5525337/1
CCCFFFFFHHHHHJJJJJJJJIJIJJJJJJJJJJJJJJJJJJJIJJJJJI
@5525338/1
ctctaaagctatctactcgttatataatcatcattcaaacattgaagcca
+5525338/1
CCCFFFFFHHHHHJJJJJJJJJJJIJJJJJJJJJJJJJJJJJJJJJJJJI
@8092126/1
ggataaaccaatggagcacacttttacttcagctacttgaaccgtacgtc
+8092126/1
CCCFFFFFHHHHHJGIJJIJJJJJJJJJJJIJJJJJJJJJJJJJHIJJJJ
@1534937/1
atcaaggttttcaaactgttaaaaaacctgctgaatgtgcgccaattgag
+1534937/1
BCCFFFFDHHHHHJJJJJJJJJJJJGIJJJJJJJJJJIIJJJJJJJJJGH
@1535053/1
atcaagtaccaggtccagatcacgtggccgatctagatacagccaaagac
+1535053/1
CCCFFFFFHHHHHCGIIJIJJIIJGIIJGJJJJJJJJJJJJIJJJJIJJG
@3520542/1
ccacacgaaaggcagttcaccatcgcttgtcatgtgtttgaaattccgcg
+3520542/1
CCCFFFFFHHHHHJJJJJJJIJJJJJJJJIGIIJJJIJJJJJJJJJJJJI
@6577164/1
ctttagtctgtatattttcttgtatcacttattgcgtctttgctttggtc
+6577164/1
@@CFBDBDHHBFHBHIIGIJFGIIIJGHHIHIJJJIIJIJIJIIIJJGGG
@6577165/1
ctttagtctgtatattttcttgtatcacttattgcgtctttgctttggtc
+6577165/1
@CCDFFDDHGHFHIIJJIJIEIHGHIJJIJEIIJJIHHIIJGIJJJICHG
@6577166/1
ctttagtctgtatattttcttgtatcacttattgcgtctttgctttggtc
+6577166/1
BCCFFFDDHHFHHGGIJJJJJIHGGGJHIJJJJJJJHHIJJJJJJJIIGH
@6577167/1
ctttagtctgtatattttcttgtatcacttattgcgtctttgctttggtc
+6577167/1
CCCFFFFFHHHHHJIJJJJIJJHJJJJJJJJJJJJJHIIJJJJJJJJIHI
@6577168/1
ctttagtctgtatattttcttgtatcacttattgcgtctttgctttggtc
+6577168/1
CCCFFFFFHHHHHJJJJJJJJIIJJJJJJJJJJJJIIJJJJIJJJJIJHI
@6577169/1
ctttagtctgtatattttcttgtatcacttattgcgtctttgctttggtc
+6577169/1
CCCFFFFFHHHHHJJJJJJJJJHIJJJJJJJJJJJJIIJJJJJJJJIIGH
@7134828/1
gaattctctacagtgtggcggaccaacatctgatagttccttaaacactg
+7134828/1
CCCFFFFFHHHHHIIGHIJJJGHIIJJEHIIJJIIGDGHHIJGIJIIIIH
@2522315/1
caacctggatcaatatatgctctacgctcacggatcagatctttgccatg
+2522315/1
CCCFFFFFHHHHHJJJJJJJJJJJIJJJJJJIJJJJJJHJJJJJJIJJIJ
@4566799/1
cgcgtgcttctctaagtaattgtgaagctaagttccgtaagtcatctggt
+4566799/1
CCCFFFFFHHHHHJJJGIJJJJIJJJJJJJJJIIJJJJJJJHIJJJJJJD
@8094538/1
ggataacctctctgtcggtagatttccgtgaagtggtccgtgccccttgc
+8094538/1
CCCFFFFFHHHHHJJJJIHIIIJJJJJJIJJJJFHJHIJJIJJJJJIIJG
@4567419/1
cgcgtgttccttaacaacgatctggtggccaccggaaccggaagatcgaa
+4567419/1
CCCFDFFFHHHGHIIJJJIIIIGIIDFIJJJJJJJJJJJIJGJJJIJJGE
@4567420/1
cgcgtgttccttaacaacgatctggtggccaccggaaccggaagatcgaa
+4567420/1
CCCFDFFFHHHHHJJJJJJJJJIJI@GGIJJJJIJJIJJJJIJJIIJJGE
@6580619/1
ctttatagaatgtcaatgttattctaaaaagaagactgctaaacgttaaa
+6580619/1
@@@DBDDFHHHHHJJHGIJJIGIJIIIIIGAFHIIHGIIGIGGIBDGHIE
@5533563/1
ctctactctcaagaaatggcctccatgccgagcaagactccc
+5533563/1
@@7BD?DADC?B<EGI<FA3CA@;EHIIE?:?DDAC>FB?<F
@5533564/1
ctctactctcaagaaatggcctccatgccgagcaagactcccgtcagcgt
+5533564/1
?@@F?ADDHHHBFIIGEBHCHGDGAHFHEEIB:FHIDEFDGHBDGIG@F5
@3029568/1
cagaacaaaccgggaaaagtattatgagaatatgaaatttaaaagaaaat
+3029568/1
CCCFFFFFGHHHHJJJJJJFHIJFIIIJIIJJJJJJJJJJJJIJJJJJJJ
@436540/1
aaagcaaagacgcaataagtgatacaagaaaatatacagactaaagaaac
+436540/1
CCCFFFFFHHHHHJJJJJJEHIIJJJJJIJJJJJJJJJJJJJJJJJJJJI
@436541/1
aaagcaaagacgcaataagtgatacaagaaaatatacagactaaagaaac
+436541/1
CCCFFFFFHHHHHJJJJJJHHJJJJJJJJJJJJJJJJJJJJJJJJJJJJI
@436590/1
aaagcaaatgggtccacatggagatgtaccacaacaacctaaatcggcaa
+436590/1
CCCFFFFFGHHHHIIIIIIJJGGGIIJIJJIJJJJJJJJJJIIJJGGIJJ
@7641956/1
gccaaattgctctactctcaagaaatggcctccatgccgagcaagactcc
+7641956/1
CCCFFFFFHHGHHJJJJJJJJJJJJJJJIJJJJJJJJJJIJJJJIIJJJI
@7641957/1
gccaaattgctctactctcaagaaatggcctccatgccgagcaagactcc
+7641957/1
CCCFFFFFHHHHHJJJJJJJJJJJJIJJJJJJJJJJJJJIJJIJJIJJJI
@7641958/1
gccaaattgctctactctcaagaaatggcctccatgccgagcaagactcc
+7641958/1
CCCFFFFFHHHHHJJJJJJJJJJJJJJJJJJJJJJJJJJJJIJJJJJJJJ
@1543806/1
atcaccaatcaggtggtgacatcgttcgatgacaaagtgatgggcaatcc
+1543806/1
CCCFFFFFHHHHHGHIHIJJJJJIJJJJJJJJJIJJJFHIIIJJJJJJJI
@437471/1
aaagcacctatcgaatcgaatattagtagcaagatccgagatgtgg
+437471/1
CCCFFFFFHHHHHJJJJJJIIIJJJJHGIIJJJJJJCDB?@;B?DF
@437472/1
aaagcacctatcgaatcgaatattagtagcaagatccgagatgtggtaca
+437472/1
?@@DDDDDDDDHHABCFDDHHGHIBH9CACEAGBC?C?;D?D@HAG?BFF
@437473/1
aaagcacctatcgaatcgaatattagtagcaagatccgagatgtggtaca
+437473/1
CCCFFFFFHHHHHJJJJJIIIFIJJJHHIJJJJJJJJJIIJIJIIJFHIG
@437474/1
aaagcacctatcgaatcgaatattagtagcaagatccgagatgtggtaca
+437474/1
CCCFFFFFHHHHHJJJJJJJJJJJJJHIJIJJJJJJJJJJJJJHIJDHHC
@3525340/1
ccacatctcggatcttgctactaatattcgattcgataggtgctttgtct
+3525340/1
CCCFFFFFHHHHHJJJJIJHIJJJJJJJJIJJJJJIJJJJDGIJJJJHII
@438131/1
aaagcaggaaaagcccagaagaacgttcgactttcacttcattctatcgg
+438131/1
CCCFFFFFGHHHHJJJIJJJJJJIJHJJJJJJJJJJIJJJJJJGIJJIGF
@3525975/1
ccacattccaccccaatctagccactcttatacgcagtggtctcaatcgc
+3525975/1
CCCFFFFFHHHHHJJJJIJJIIJIJJJJJJJJJJIIIGHIFIHIIJJGII
@6585776/1
ctttatgctcttgacatttcgttaaagaaccacaaaatgtgacatataaa
+6585776/1
CCCFFFFFHHHHHHIJJJJJJJJJJJHIIJJJJJJJJJJIJJJJJIJJJI
@6585777/1
ctttatgctcttgacatttcgttaaagaaccacaaaatgtgacatataaa
+6585777/1
CCCFFFFFHHHHHJJJJJJJJJJJJJHIJJJJJJJJJJJHIJJJIJJJJG
@3031543/1
cagaacccgataaagcgttaccagcgcttgaggaagtaacgg
+3031543/1
;@?=DDDDDAF@FB<FGA?FE9EB=0@?6?8?@?FFFFIEE>
@3031544/1
cagaacccgataaagcgttaccagcgcttgaggaagtaacggcagcacta
+3031544/1
CCCFFFFFHHHHHJJJIIJJJJJJJIJJJJJIJJJJGHIIJJJJIDEHF@
@6086470/1
cttatcgatgcattgaaacgcaaactgacgtttactcttctaatgtcaaa
+6086470/1
CCCFFFFFHHHHHJJJJJJJJHGIJJJJJJIJJJJJJIJJJJJJIGIJII
@6086471/1
cttatcgatgcattgaaacgcaaactgacgtttacttttcgaatgtcaaa
+6086471/1
CCCFFFFFHGDHFDEHGICFBHGIGIGHEGFGGDDFHIGIEHIJGDGEG<
@6086472/1
cttatcgatgcattgaaacgcaaactgacgtttacttttcgaatgtcaaa
+6086472/1
CCCFFFFFHHGHHJJJJJIIIIJJJIJJJJJJJIJJJJJJJIJJIIIIJI
@6086473/1
cttatcgatgcattgaaacgcaaactgacgtttacttttcgaatgtcaaa
+6086473/1
CCCFFFFFHHHHHJIJJJIJIIJJJJJJJJGIJJJJJJJJJJJJJHIJJI
@6086474/1
cttatcgatgcattgaaacgcaaactgacgtttacttttcgaatgtcaaa
+6086474/1
CCCFFFFFHHHHHJJIJGHIJIIJIJIIJJJJJIIHIIIIJJJIIIIIII
@443035/1
aaagctatctactcgttatataatcatcattcaaacattgaagcc
+443035/1
CCCFFFFFHHHHHJJIIJJJJJJJJJJJGIJJIJJJJJJJJIIJJ
@8102941/1
ggatcatgaagctcgcttttcaaattctcgtgacttttctcccctgttct
+8102941/1
CCCFFFFFHHHHHJJJJJJJJJJJJJJJJJJJJJJJJJIJJJJJJJJJJJ
@443760/1
aaagctgctaaaaaagcaggaaaagcccagaagaacgttcgactttcact
+443760/1
CCCFFFFFHHHHHIJIJJJJJJJJJJJJJJJJJJJJJIJJJJJJJJJIII
@443761/1
aaagctgctaaaaaagcaggaaaagcccagaagaacgttcgactttcact
+443761/1
CCCFFFFFHHHHHJJJIJJJJJJIHJJJJIIJJJJIJIJJJJJIJJIJJJ
@2531386/1
caacgatctggtggccaccggaaccggaagatcgaagaaagacgccaaac
+2531386/1
@CCFFFFFHHHFFIJJIJJJJIIJJJIIJJIJGHHJIIJJIIIIJHHHF?
@2531387/1
caacgatctggtggccaccggaaccggaagatcgaagaaagacgccaaac
+2531387/1
BCCFFFFFFHHDHIJJHJJJJIIJJJJHJJIGIJJJIIJIIJIGIHEHFF
@2531388/1
caacgatctggtggccaccggaaccggaagatcgaagaaagacgccaaac
+2531388/1
CCCFFFFFHHGFFIJJJJJIJJJJJJJJJJJJJJIJEHJIJIJJIHHHFF
@2531389/1
caacgatctggtggccaccggaaccggaagatcgaagaaagacgccaaac
+2531389/1
CCCFFFFFHHHHHIJJIJJJJJJJJJJIJJJJJJIJJIJJIIJGIHHHFE
@2531390/1
caacgatctggtggccaccggaaccggaagatcgaagaaagacgccaaac
+2531390/1
CCCFFFFFHHHHHJJJIJJJJIJJJJJIJJJJJJJJJJJJJJJJJHHHFF
@2531391/1
caacgatctggtggccaccggaaccggaagatcgaagaaagacgccaaac
+2531391/1
CCCFFFFFHHHHHJJJJJJJJJJJJJJGJJJJJJJJJIJJJIJJIHHHFF
@979431/1
accttgcaaattttcaatcatgaagcaagattttacctgaacaatttgaa
+979431/1
@@@FBDDDBHHDDIIIEHIIFHHIIGIIIGGGHIIGIICHGIIIIIIGHC
@8105478/1
ggatctatgactgtgtatcgatagctgttcactttttggtcatgattttg
+8105478/1
@@@DDEDFHGGHHFHIIIIIEIGBHHGHGFFFFHIIIIIHEGEHGIGHGH
@8105690/1
ggatctcttggtcggaaaagtaacgcccgaacaagccaatcagaccaacg
+8105690/1
CCCFFFFFHHHDHIJHIJIJDEHHIJJJJJJJJJJIJJJJJJJIJJJIIH
@8106507/1
ggatcttgctactaatattcgattcgataggtgctttgtctggttaactt
+8106507/1
CC@FFFFFHHHHHJJJJJJJJHJJJJHIJJJFHGJJJIIIJJJGHHJJII
@981431/1
acgaaaggcagttcaccatcgcttg
+981431/1
@CCDFFDFHHHHHIIJJJJJJIJJG
@981432/1
acgaaaggcagttcaccatcgcttgtcatgtgttgaaattccgcgaaatt
+981432/1
CCCFFFFFHHHHHJJJJJJJJJJJJGHIJJGIJIGJJJIJJJJJJJJJJI
@2016913/1
atttgttcagcaactcacggaaacaagttgagaaatcctttagttttcct
+2016913/1
CCCFFFFFHHHHHJJJJJJIJJJJJJJJJJJJJJJJJJJJJJJIIJJJJJ
@4575787/1
cgctagcgaacaatccttcgaggtaacctacgtggacatcgaagaaaaaa
+4575787/1
@@CFFFEFFFDHBEHHIIIGHGIDFGCEGGGG?FHAG@FFGIECAHIEDH
@5058198/1
ctacggaacaggcaaaactccgaaggaagccaagggctcggctgctcatc
+5058198/1
CCCFFFFFHHHHHJJJJJJJJJJJJJJJJIJJJJJJIIJGIIIIGEGGHG
@4580142/1
cgctccccacgagcgtttctttagtctgtatattttcttgtatcacttat
+4580142/1
@?;:=@D@AFD@DFICFG>?DDA?GFIIIFICFEFEFEGFD@DF?B?=FC
@4001515/1
cctcaccttacaaaataaaatacggcaaagagaagaaaggccgatagaat
+4001515/1
CCCFFFFFHHHHHJJJJJJJIJIJJIJJJJJJJJJIJJJJJJJIJJJJJI
@4001516/1
cctcaccttacaaaataaaatacggcaaagagaagaaaggccgatagaat
+4001516/1
CCCFFFFFHHHHHJJJJJJJJJJJJIJJJJJJJJJJIJJJIJJIJJJJJJ
@983712/1
acgaactggtccaaatcgagggcgccatccacgagccaatcttccgctac
+983712/1
CCCFFFFFHHHHHJJIJGIJIJIJJIIJJJJJJIIJIIJIJJJGJGHHFF
@983713/1
acgaactggtccaaatcgagggcgccatccacgagccaatcttccgctac
+983713/1
CCCFFFFFHHHHHJJJJJJJJJIJJJJJJJJJJJIIJIJJJJJIJIHGFF
@983798/1
acgaacttcaattacacaaattagtacaactcctccaaaccttgcaaatt
+983798/1
@@@DDFFFGHHFHJJGIJJJJFJIHIJIJIJIIJJJJIJJJJJIIJJHIJ
@6591779/1
ctttattgaaaaattagtaaaacataatggttttcgcgcgtaaagtgacc
+6591779/1
?@@FFFFFFHHHHI3AFHCHG@EEHIGHGEEHDHEIIIGHGF;@FCDEHI
@6591780/1
ctttattgaaaaattagtaaaacataatggttttcgcgcgtaaagtgacc
+6591780/1
CCCFFFFFHHHHHJJJJGHJJJJJJJJJJJFHIJJJJJJJHIJJJGHIJI
@6591781/1
ctttattgaaaaattagtaaaacataatggttttcgcgcgtaaagtgacc
+6591781/1
CCCFFFFFHHHHHJJJJIJJJJJJJJJJJJHHIJJJJJJJHIJJJHIIII
@5542642/1
ctctcagcttcaacgccaaggacttcaactt
+5542642/1
@@<7DDD>FHDFDB<CA@FGCBHECGEFGFB
@3533177/1
ccaccattctatgaaatggaacacgaagagggactaccacacgaaaggca
+3533177/1
CCCFFFFFHHHHHJJJJJJJJJJJJJJJJJJJJJJIJJJJJJJJJJJJJI
@4005715/1
cctcatgggaatttcttttggatcataaatgccgtcctcttctaacagct
+4005715/1
@@CDFFFFHHDHHIGJIJJGEIGGGFHIGJGB?FCDGGIHGIAFICFFHH
@2021862/1
attttaaatgaaaaacgtatgttgtttacttcatttgaat
+2021862/1
CCCFFFFFHHHHHJJJJFHIIJJJJJJJJJJJJJJJJJJC
@2021863/1
attttaaatgaaaaacgtatgttgtttacttcatttgaatctatggaagt
+2021863/1
CCCFFFFFHHHHHJJJJGIJIIJJJJIGJJJJJJJJJIJJJJJIJJIJJJ
@6096348/1
cttattgcgtctttgctttggtcactttacgcgcgaaaaccattatgttt
+6096348/1
CCCFFFFFHHHHHJJJJJJJJHIJJJJJJJJJJJJJJJJJJJJJIHHHHH
@8111234/1
ggatggcgccctcgatttggaccagttcgtatttgggagtgatgccgcga
+8111234/1
CCCFFFFFHHHHGJJJJJJJIIJHJIJJJFHIJJJJJIJ?DHIIIJJIJD
@4584832/1
cgctgacgtcactcatcccagccctgattcgcaacatataccgagtgtgg
+4584832/1
@CCFFFFDHHFFHIIJGGICGGHIIIGGIDHI@HBHHGHIGDHGGFHFDA
@4584833/1
cgctgacgtcactcatcccagccctgattcgcaacatataccgagtgtgg
+4584833/1
CCCFFFFFHHHHHJJIGHIGGGGHGCGHI@GGHIJIJJJIIJIJG7C8CH
@4584964/1
cgctgagaaagctatggttgagtgaaaaaggtgggaaatgttgactgttg
+4584964/1
CCCFFFFFHHHHHJJJJHIJIJHHGIJJIJJEGIJJJJJJIIJIIJJIIG
@3538379/1
ccacctttttcactcaaccatagctttctcagcgtgtttaatttcgttcc
+3538379/1
CCCFDFFFHHHHHJJJIIJIJJIIJJJJJJJJJJHIIJJHJJJJJJJJJI
@2025654/1
attttacaagctatactttgcatagaattagtggtttttttctaaaatca
+2025654/1
CCCFFFFFHHHHHJJJJJIJJJJJJJJJJJJFHICGIJJJJJJJJJJJJJ
@5066325/1
ctactctcaagaaatggcctccatgccgagcaagactcccgtcagcgtcc
+5066325/1
CCCFFFFFHHHHHJJJJJJJJJJJJIJJJJJJJJJJJJJJJIJIJJJGHG
@3539474/1
ccacgagccaatcttccgctaccgcgtgttccttaacaacgatctggtgg
+3539474/1
CCCFFFFFHHHHHJJGIIIJJJJJIJGHGIJIJJJJJJJJJIJJJIJHIE
@458974/1
aaagtatagaggttgtacccaaacttttcggggtgcaatcttcttttccg
+458974/1
@@CFBDFFHGHHHJJJJJGIIJJJJJJJJGIJJ@FHIJJJJJJGJJJJII
@458975/1
aaagtatagaggttgtacccaaacttttcggggtgcaatcttcttttccg
+458975/1
CCCFDFFFHHHGHJJJJJJJIJIJJJJJJJJIJHIIJJIJJJJJJJJJJI
@461019/1
aaagtcacgagaatttgaaaagcgagcttcatgatcccctgaagaatata
+461019/1
@@@FDFDFGDHFHHIIIIIJGGCGHGIIIGGIIJIJJJJIIGHIGIJGJG
@5068568/1
ctactgtatagctttcttctcttggtgaacacatactttattcgtcatcg
+5068568/1
CCCFFFFFHHHHHJJJJJJJJJJJJHIJJJJJJJJJJJJJJJJJIIJJJG
@992162/1
acgatggccaactttataaaatgccagtacatcggggataagtttatcgc
+992162/1
@@@FFDDFFFGFHIEEHHIGICGHG?FFHIHIHGGIIFGHGGIIIGIGII
@992498/1
acgattcataaaagtaatataaccttagatttcgaggcaaattgattgat
+992498/1
@@@?DFDAFHHHBGCEBHIIIIIIHGIEFHIIGHIIGIIIIIIIEFGIII
@463355/1
aaagtgaacagctatcgatacacagtcatagatccaatcctataattatc
+463355/1
B<BFDEDFHHHHHGIJJIJJIIJJJFGHIJJIJJJIJJIIIJJJJIJJJJ
@993023/1
acgattttacctttgcgcgaaaagtgaccacaagcaatgtcaaagagaag
+993023/1
CCCFFFFFGHHHHIIIJJJJJJJJDHIIJJJJIGIIIIJEHIIIIIJIJI
@463423/1
aaagtgaccaaagcaaagacgcaataagtgatacaagaaaatatacagac
+463423/1
@@@DDDDBDHGFDIGGHEGHGHEEHIGH:DFGIGEHIHHIJJJIGGICEE
@2028664/1
attttacctttgcgcgaaaagtgaccacaagcaatgtcaaagagaaggat
+2028664/1
?:1ABDDDHHGHHJJGEHJIHFHGGIJIJJGIIGHIFGGG@FFHCCDEFH
@2028665/1
attttacctttgcgcgaaaagtgaccacaagcaatgtcaaagagaaggat
+2028665/1
CCCFFFFFHHHHHJJJIIJJJFHGJJJJJJJJJJJJJJJJJJJJIJHIHI
@4018309/1
cctcgatttggaccagttcgtatttgggagtgatgccgcgacggctcagc
+4018309/1
BCCFFDFFGHHHHJJJJJJJGGIJIJJJIJFHIJIJJJJJIJIEFFEDEC
@4018310/1
cctcgatttggaccagttcgtatttgggagtgatgccgcgacggctcagc
+4018310/1
CCCFFDFFHGHFHJJJIJJJHIJJIJIJIJFHIJJJJJJIIJIFFFFEDC
@4018311/1
cctcgatttggaccagttcgtatttgggagtgatgccgcgacggctcagc
+4018311/1
CCCFFFFFHHHHHJJJJJJJHIJJJ>HIHIEGIJJJJJJJJJJHFFFEEC
@463566/1
aaagtgatgggcaatcccattggctggctccaagagatgtgcatgtcccg
+463566/1
BCCFDFFFHHHHHJJJJJJJJJJJJJJIGIIIJIHHHIIFHGJJIHGIJE
@4018943/1
cctcgccttctttttgttctccaaaaggtaacatagtagtgctgtataaa
+4018943/1
CCCFFFFFHHHHHJJJJJJJJJJJJJJJFHIJJJJJGIJIIJJJIJJJJI
@464582/1
aaagtgtgctcaattggtttatcctctactgtacaactgtttacctgtgt
+464582/1
B@CFFFDDHHHHHJJJJHIJJJJIJJJIJJJIIJJJJJJHIJJJJJJGID
@464970/1
aaagttaaccagacaaagcacctatcgaatcgaatattagtagca
+464970/1
@CCFDDDDHHHDHHGEH@AEFGC<EFFHIIIE@FCDGFBF?D<FA
@5555199/1
ctctgatagtagatggtaactgttcaaattcctcttcctcacgaggacac
+5555199/1
CCCFFFFFHHHHHJJJFGJIJJJJJJJJJJHIJJJJJJJJJJJJJJIJJI
@8119712/1
ggatttcatagatttgatattcaataatttaacaactactccggagttta
+8119712/1
@CCFFFFFFFHHHIIJEEHAFIDIEGIJJJIJIJJJJJJIIGGIEH:DFI
@8119720/1
ggatttcatcaatctgtaagacctagtcaatggaaaatga
+8119720/1
CCCFFFFFHHHHHJJJJJJJJIIJJJIJJJJJJIJJJJJJ
@5556639/1
ctctgatgaaagctgacgatttgggtaaaatgatggagatgactcagaac
+5556639/1
@@@DAB=B<CCFHHEEHG<FFHIII<FEEHHGHEGIIHD?DEFGGGDBBA
@996826/1
acggaacgcccggagcggctgatatcaccaatcaggtggtgacatcgttc
+996826/1
CCCFFFFFHHHHHIJJJJJJJJIJJIJJJJJJJIIJFHHAGHGGHHFBFF
@3045503/1
cagaagtttgctatattccacaaaagtacttcttggcacagagcctcatt
+3045503/1
CCCFFFFFHHHHHJJJJJJIJJJJJJHJJJJJIJJJJJJIJIJJJIJGII
@4021543/1
cctctaaagctatctactcgttatataatcatcattcaaacattgaagcc
+4021543/1
CCCFFFFFHHHHHJJJJJJJJJIJIIIJJJJJJJJJJJJJJJJJIIJJJJ
@4021562/1
cctctaacagacagccaacgtgttaagttcacaaaggaaatcaagggtct
+4021562/1
CCCFFFFFHHHHHJJJJJJJHGGIJJJGIIJJJJJJJIJJIJJJJIJBFE
@6603041/1
ctttcacttcattctatcggcctttcttctctttgccgtattttattttg
+6603041/1
CCCFFFFFHHHHHJJJJJJIJJJJIJJJJJIIJJJJJJDFGIJJIJJJJI
@1000306/1
acggcaacaaaaagtgataatggatacaaatttgactactgtatagcttt
+1000306/1
CCCFFFFFHHHHHJGHIJJJJJJJJJJJJJJJJJJJJJJJJGIJJJJJJJ
@3048596/1
cagaatctagccaaacacacatagtacctctccacaaaaagggaaataaa
+3048596/1
@@@DDFDEHFHHHIJJIBGHIIICBFHGGHIIJIHGGGIJJIJCHIIGHH
@3048597/1
cagaatctagccaaacacacatagtacctctccacaaaaagggaaataaa
+3048597/1
@@@FFFFBFFHFHIIGGGIIIHJIIGDEHIGIIJIIIEEEHHIHGIIHIJ
@3048598/1
cagaatctagccaaacacacatagtacctctccacaaaaagggaaataaa
+3048598/1
CCCFFFFFHHHHHJJJJJJJJJJJIHJJJJJJJJJJJJJJJJJGJJIJJI
@3048599/1
cagaatctagccaaacacacatagtacctctccacaaaaagggaaataaa
+3048599/1
CCCFFFFFHHHHHJJJJJJJJJJJIIJJJJJJJJJJJJJJJJJJJJJJJJ
@4023379/1
cctctccacaaaaagggaaataaacaaggatgtaagaactatggaggaat
+4023379/1
BBBFFFFFHGHHGJIIGGAHEHIJGIIFGG9FCDGI>FEHGGIJIGI?GH
@4023905/1
cctctctaacgtctttatagaatgtcaatgttattctaaaa
+4023905/1
@;@FFFFFGHHHHIIIIIBHIIIIIIIIIIGHIIIIIIIII
@4023906/1
cctctctaacgtctttatagaatgtcaatgttattctaaaaagaaaactg
+4023906/1
CCCFFFFFHHHHHJJJJJJJJIIIIIJJJJIJJJJJJJJJJJJJJJJJJJ
@4024494/1
cctctctgtcggtagatttccgtgaag
+4024494/1
@@?DDDD?:DDD0A@4AEHF:A<CF19
@4024495/1
cctctctgtcggtagatttccgtgaagtggtccgtgccccttgcggttac
+4024495/1
CCCFFFFFHHHHFIJJJJJJJJHIGJJHIIGIJJJJJJJJJJJJJJJJJJ
@4024880/1
cctctctttctggtgttcatataatgtatccgtcgatctccatattcagg
+4024880/1
CCCFFFFFHHHHHFHIJJJJJJJJJJJJJIJJJJJJJJJJJIJJJJJIJI
@467749/1
aaagtttcacagttccacaaaacgctgaaaaattctgtcggcaagaagtt
+467749/1
BCCFDEFFHHHHHJJJJJJJJJHIJJIJJJJJJJJJJIJJJJJJJJJJJJ
@6111246/1
cttcaaccaattagcaaggaaaattttcgggctacagaagatgattgggt
+6111246/1
CCCFFFFFHHHHHJIJJJJIJJJJJJJJJJJJJJJJJIJJJJJJJJJJJ;
@6113276/1
cttcaacgccaaggacttcaacttcgttcagttcttgcaggagatcgcta
+6113276/1
BBCFFFFAFHHHHJJJJJJJIJJIJJHIJJIHIJJJJIJJJJJGHIIIIJ
@6113277/1
cttcaacgccaaggacttcaactttgttcagttcttgcaggagatcgcta
+6113277/1
CCCFFFFDHHHHHJIJJJJJJJJJJJIJJJJIJJJJJJJJJJJIIJIIII
@6114646/1
cttcaactggtgtaactttactttcttcttgttttacttcaagcttcata
+6114646/1
CCCFFFFFHHHHHJJJJJJIJJJJJJJJJJJJJJJIJJJIIJJJJJJJJE
@3050845/1
cagaattacaggaaatggataattataggattggatctatgactgtgtat
+3050845/1
CCCFFFFFHHHHHJJJJJIIJJJJJJJJJJJJJJIJJJJJIJJJJIIHII
@6115465/1
cttcaactttgttcagttcttgcaggagatcgccagcgaacaatccttcg
+6115465/1
CCCFFFFFGHGHHJJJIJJIHIJGIGIGIHIJJJGIIGIJJJIIIJJIIJ
@6115466/1
cttcaactttgttcagttcttgcaggagatcgctagcgaacaatccttcg
+6115466/1
CCCFFFFFHHHHHJJJJJJJJJJJJJJJJJJJJJJJJJJJJJJIJJJJJI
@6609988/1
ctttcatgtggtagtccctcttcgtgttccatttcatagaatggtggtgg
+6609988/1
@CCFF4BDFFFFHIHIJJJJJJJIIIIJIJJJJJJJJJJJJJJJEII@FE
@3550781/1
ccacttcacggaaatctaccgacagagaggttatccttgggggaagaagc
+3550781/1
CCCFFFFFHHHHHJJJIIJJJJJJJJJJJJFHIJJJJJJJJJJIIJIJHH
@8127995/1
ggcaaatcaatcaatttgcctcgaaatctaaggttatattacttttatga
+8127995/1
CCCFFFFFHHHHHJJJIJJJJJIJJJJJJJJJIGIIJGIIJJJJJIJII?
@6116457/1
cttcaagagctggcaataaagaaaggctttcaatcaccacattatgaaat
+6116457/1
CCCFFFFFHHHHHJIIJJJJJJJJJJIHIGEGIIIIHIIJJIJJJJJIFH
@6116713/1
cttcaagatatattcttcaggggatcatgaagctcgcttttcaaattctc
+6116713/1
@@@FFDFFGHHHHIJJIIGGGGGBEEGBHHBGGHIGIGIGGHHJIEEHHG
@6116714/1
cttcaagatatattcttcaggggatcatgaagctcgcttttcaaattctc
+6116714/1
@CCFFFFFHHHHHJJJJJJJJJJFHIJJJJJJJJJIIJJJJJIJJJJIJI
@6116715/1
cttcaagatatattcttcaggggatcatgaagctcgcttttcaaattctc
+6116715/1
CCCFFFFFHHHGHJJJJJJJJJJIJJJJJIJJJJJJJJJJJJJJJJJIJH
@6116716/1
cttcaagatatatttttcaggggatcatgaagctcgcttttcaaattctc
+6116716/1
CCCFFFFFHHHHHJJJIJJJJJJJJJIIJJJJJJJIJIJJIJJJJIJJJI
@477574/1
aaataatagttcttcaagatatatttttcaggggatcatgaagctcgctt
+477574/1
B@<BDDFFHHHHHJJJJJJJJJJJJJJJIJJJJJIJJJJJJJJJJJJJJI
@3552488/1
ccacttttacgacatgtgcacgatcctgagggagaattaaccagactgtt
+3552488/1
@@@DDDFDHHFFHIEHHHJIJJJIIIGHJIJIHGGHGEIIGIGJJJFJIC
@3553040/1
ccagaaaattcggccgtagttcgatacgcttcaccaacaagttggatggc
+3553040/1
CCCFFFFFHHHHHIJJHIJJJJJJJJJIJJIJJJJJJJJIJHIJIGIJJI
@8129670/1
ggcaaatgctgttcgcctggatagatgccgtgacgtatgccggacttctt
+8129670/1
CCCFFFFFHHHHHJJJJJJJIJJJJJJJJJJJHIIHGIJJJJI:@FEAFC
@1008784/1
actaagattaccaagttgggcaaccagcagtcccacaaagtttcacagtt
+1008784/1
CCCFFFFFHHHHHJJJJJJJIJJJJJJJJJJJJJJJJJJJHJJJJJJJII
@1009606/1
actacagtacgcaagaataagattatggaaggaataacacgggctaattt
+1009606/1
@CCFFFFEHHHHHJJJJJJIJEIJJJJIHJJJEDGIGIIIHIJGIGIJJI
@5083212/1
ctagacttttcccattgaatccaagagattctcatgacagaaatttaaac
+5083212/1
C@@FDFFDHFHFFIEGFHIIIIIIEGIIJIIGIIGG>GHG9::CFGIEI<
@5575055/1
ctcttactctataatcgaatctattgttatgagttccggtgacactatga
+5575055/1
CCCFFFFFHHGHHJJJJJJJJJIJJJIJJJJIJIJJJJJJJJJJJJJJJI
@3555797/1
ccagaacgtaagatatcctaaactcacttttttccgaaaaaatatcgcaa
+3555797/1
@@@DFFFDHHHFHIGGDEHIGIGGEHDGIJJJIJJJIGIIIFCHHIICHI
@3555798/1
ccagaacgtaagatatcctaaactcacttttttccgaaaaaatatcgcaa
+3555798/1
CC@FFFFFHHHHHJJJJJJJJJJJJJJJJJJJJJJJJJJJJJJJJJJJJJ
@3555799/1
ccagaacgtaagatatcctaaactcacttttttccgaaaaaatatcgcaa
+3555799/1
CCCFFFFFHHHGHJJJJJJJJJJIIJJJJJJJJHIJJJJJJJJJJJJJJJ
@3555800/1
ccagaacgtaagatatcctaaactcacttttttccgaaaaaatatcgcaa
+3555800/1
CCCFFFFFHHHHHJJJJJJJJJIJJJIJJJJJJJIGIJJJJJJIJIJJJJ
@3556790/1
ccagaagaacgttcgacttcacttcattctatcggcctttcttctctttg
+3556790/1
CCCFFFFFHHGHHJIIIJJJJJJJJIJJJJJJJIJJJJJJJFJIJJJGJI
@8133959/1
ggcaagtcaaagaagctagccaagagaatggcggctcacaagatg
+8133959/1
@CCFFFEFHHHHFIJJJJIGIJGIHIIJIJJDIJB<FHHEHFHEI
@8133960/1
ggcaagtcaaagaagctagccaagagaatggcggctcacaagatgtggca
+8133960/1
CCCFFFFFGHGHHJJJJJJGGIJJGGHIGCHIJJIGHGGCHAE;FFHC@C
@8133961/1
ggcaagtcaaagaagctagccaagagaatggcggctcacaagatgtggca
+8133961/1
CCCFFFFFHGHHHJJJJJJJJJJJIIHIJJJJJJIGIIIGIGGFH@DHGD
@8135144/1
ggcaatccttgcaggatttacccgtggagggtaacaatctgccttctaca
+8135144/1
CCCFFFFFHHHHH>HIJJJJJJJJHHIGGIJ?FHHIJJJJJJJJJIJJJJ
@3056616/1
cagacaaacagctccacaacagcaacatcaaactgttcccccacaac
+3056616/1
?@@7BBDDHHBBH>FBHGGGGB?FHGFBFFEHED@:DGIIIIHIGGG
@1012898/1
actattgacactaagaaatcacagagccccgggcccagatggcattcatg
+1012898/1
CCCFFFFFHHHHHJJJJJJJIJJFGJJJJJJHJJIJIJJJJJJIJJJJJJ
@5576221/1
ctcttatacgcagtggtctcaatcgcaacagacatctacgaacgtctaca
+5576221/1
CCCFFFFFHHHHHGIJGHJJJJJHIIJJJJJJJJJJJJJJJJJJHHJJJJ
@1013756/1
actcaattggcgcacattcagcaggttttttaacagtttgaaaaccttga
+1013756/1
CCCFFFFFHHHHHJJJJJJJIJJJJGIJJJJJIJJJJIJJJJJJJJJJII
@4043702/1
cctgcctcttgtattttgttcctcaggtaaagggcatgttaatgtcatca
+4043702/1
<@@DD?DAFFHC?DF@>EGGGFHAHHIEBCE9FFFEEG?FAFBBFDGGGB
@5581779/1
ctcttcgtcactcgcaaatgtagaaggcagattgttaccctccacgggta
+5581779/1
@CCFFFDDHHHHHIJIJIJJGHGICHGHHIIJJIJJJJDIJJJJIIJIFB
@5581780/1
ctcttcgtcactcgcaaatgtagaaggcagattgttaccctccacgggta
+5581780/1
CCCFFFFFHHHHHDIJIIJIHIIJJIIIHIJJJIJJJJJJJJJJJJJJFF
@1017988/1
actcttcgtcactcgcaaatgtagaaggcagattgttaccctccacgggt
+1017988/1
CCCFFFFFHHHHHJJJJJJJJIIIJJJJJJJJJJJJJJIJJJJJJIJJJG
@1018266/1
actgaaactgagactgaatttattcgaatttctgagaaatccagggaaag
+1018266/1
CC@FDFFFHHHGHIGIJJJJIJJJIIIJIJJJJJJJJIGHIJJJJJGIHF
@1019262/1
actgaatgtaattttttatatagtgccccgatgatatgatatgtatttat
+1019262/1
@?@DDDDDHHAFFGIG<A?FHHEH@>FDBHBHGHHHGG@GFHGD4BFHCE
@3564149/1
ccagaattacaggaaatggataattataggattggatctatgactgtgta
+3564149/1
CCCFFFFFHHHHHJJJJIJIIJJJJJJJJJGIIJJJJJJIJIJJJIHGGD
@5087361/1
ctagattctgtttgacattcgaaaagtaaacgtcagtttgcgtttcaatg
+5087361/1
BCCF?DFFHGHHHJJJJJJJJJJJGHHHIJJJHIJJHJJJIJHIJJJJJJ
@5087362/1
ctagattctgtttgacattcgaaaagtaaacgtcagtttgcgtttcaatg
+5087362/1
CCCFFFFFGHHFHJJIIJJJJFIJJIHHHIJIGIJJFHIIJIHJJJJJJI
@5087363/1
ctagattctgtttgacattcgaaaagtaaacgtcagtttgcgtttcaatg
+5087363/1
CCCFFFFFHHHHHJGIJJJIJIIIGJHIIGGHBEHGIJIIJIFGHIJJJG
@5087364/1
ctagattctgtttgacattcgaaaagtaaacgtcagtttgcgtttcaatg
+5087364/1
CCCFFFFFHHHHHJJJJJJIJJJJJJHHIIJJJJIJJJJJJJIJJJJJJI
@5087365/1
ctagattctgtttgacattcgaaaagtaaacgtcagtttgcgtttcaatg
+5087365/1
CCCFFFFFHHHHHJJJJJJJJJJJJJIIJJJJJJJJIIJJJJFIIJJJJJ
@8136164/1
ggcaattccatataatctagttacacagcatagtatccctgataaaagca
+8136164/1
CCCFFFFFHHHHHJIJJJJIJJJJIJJJJIJIJIIGJJJJJJJJJIJJJI
@485372/1
aaatacctcaccttacaaaataaaatacggcaaagagaagaaaggccgat
+485372/1
CCCFFFFFHHHHGJJJJJJJJJJJJJJJJJJJJJJJJIIJJJJJJIIIGA
@6620941/1
ctttccttgttgtccagaaacgtcatcatactagacttttcccattgaat
+6620941/1
BBBDFFDFHDHHFHIIIJJIJJAFHEHIHIIHHIJJIIJJJJJJJJJJJJ
@6620942/1
ctttccttgttgtccagaaacgtcatcatactagacttttcccattgaat
+6620942/1
CCCFFFFFHHHHHJJJJJJJJJHJJJJJJJJJJJJJJJJJJJJJJJJJJI
@6621059/1
ctttcctttatgtccacaaattatgtcaaattttgacatttatgtaacat
+6621059/1
CCCFFFFFHHFDHJIJJJJJJIJIIHIIJJJJIJJIJJIEIGIJFIJJJJ
@485949/1
aaatacggcaaagagaagaaaggccgatagaatgaagtgaaagtcgaacg
+485949/1
BC@DDFFFHHHHGJIJJJJJIJJJJIJJJJIJJJJJJHGIJJJFHJJJIJ
@6621902/1
ctttcgagacatactcttcggagaatcacaaaactcatgatacttttcaa
+6621902/1
CCCFFFFFHHHHHJJJJJJJJJJJJJJJJJJJJJJJJJJJJJJJJJJJJJ
@4047240/1
cctggacattcgagacataaacgaacagaggaaacctctaacagacagcc
+4047240/1
CCCFFFFFHHHHHJJJJJJJJJJJJJJJJJJJJJJJJJJJJIJJJJJJJJ
@4047241/1
cctggacattcgagacataaacgaacagaggaaacctctaacagacagcc
+4047241/1
CCCFFFFFHHHHHJJJJJJJJJJJJJJJJJJJJJJJJJJJJJJJJJJJJI
@8137798/1
ggcacacggcaacaaaaagtgataatggatacaaatttgactactgtata
+8137798/1
CCCFFFFFHGHHHJJJJJJGHIJJJGJJJJJJJJJJJJIGIJJJJIJIHH
@5583618/1
ctcttctgttcggataagaaggaacaaagtggcaaaagcggaaacattcc
+5583618/1
CCCFFFFFHHHGHJJJJJJJJJJJJJJJJHIJJJJJJJJJIJJJJIJJJJ
@3066245/1
cagacccagaaaattcggccgtagttcgatacgcttcaccaacaagttgg
+3066245/1
CCCFFFFFHHHHGJJJJIJJJHGIHGJJIJJJJIJIJJJJJJJJJJHHII
@3066246/1
cagacccagaaaattcggccgtagttcgatacgcttcaccaacaagttgg
+3066246/1
CCCFFFFFHHHHHJJJJJJJJIIJJJJJJJJJJJJJJJJJJIJJJJHHJJ
@5587847/1
ctcttggctagcttctttgacttgccagtgccaatttcgcggaatttcaa
+5587847/1
CCCFFFFFHHHHGJJIJJIIJJJJJJJJHIJIJJIJJJJJJJFJJJJIIG
@5587848/1
ctcttggctagcttctttgacttgccagtgccaatttcgcggaatttcaa
+5587848/1
CCCFFFFFHHHHHJJJJJIHJJIJJJJJIJIJJJJJJJJIHJHIJJJFHI
@5588440/1
ctcttggtgaacacatactttattcgtcatcgctccccacgagcgtttct
+5588440/1
CCCFFFFDHHHHHJJIJJJJJIJJJIHIJJJJJJJJJJJJJGIJJFHIII
@3068123/1
cagacctcttgataggcgagatttggaagttttcggcaagtacatgaagc
+3068123/1
CCCFFFFFHHHHHJJJJJJJIJIJJJJJJFHIJJJJJJJJFHIJJJIJJI
@8142627/1
ggcagattgttaccctccacgggtaaatcctgcaaggattgccacatctt
+8142627/1
CCCFFFFFHHHHHJJJJJJJJJJFHHIJJJJJJJJJJIJJJJJIJIJJJJ
@491874/1
aaatatacctgcacacacgcatttttaaatttaaaaatttattcaagtca
+491874/1
CCCFFFFFHHHHHJJJJJIJJJJJJJJJIJJJJJJJJJJJIJJGIJIIJH
@8143055/1
ggcagccaagaacttgctggatctcttggtcggaaaagtaacgcccgaac
+8143055/1
CCCFFFFFHHHHHJJJJJJJJJJJJJJJJHIJJHJJJIDGHIJJJJJJJG
@8143056/1
ggcagccaagaacttgctggatctcttggtcggaaaagtgactcccgaac
+8143056/1
C@CFFFFFHHHHHJJJJJJJIJJJJJJJJHIJJJJJIJBGIJIJJJJGIG
@8143057/1
ggcagccaagaacttgctggatctcttggtcggaaaagtgactcccgaac
+8143057/1
CCCFFFFFHHHHHJJJJJJJJJJJJJJJJHIJJJJJJJFGIJJJJJIGGG
@6626254/1
ctttcgtataatcgttaacactgcctgtagtttgatattgggactgcaag
+6626254/1
B@:DDFDFHHHHHJJJJJJJJJJJJIJHHIEIJJJJJJJJJJJJJJJJJI
@1027409/1
acttcatgtacaaatacctcaccttacaaaataaaatacggcaaagagaa
+1027409/1
C@@FFFFFFDFDHIIIIIGIIICGIGGEIIIGDHGGHIGGHIIGIGHIGG
@1027410/1
acttcatgtacaaatacctcaccttacaaaataaaatacggcaaagagaa
+1027410/1
CCCFFFFFHHHHHJJJJJJJJJJJJJJJJJJJJJJJJJJJJIJJJJJJII
@1027906/1
acttcgttcagttcttgcaggagatcgctagcgaacaatccttcgaggta
+1027906/1
7B@FFFDFHHHHHJJJJJJJIIFIHGIJJJJJJJJIJJJJJJJJJJJJAG
@6627430/1
ctttcgtgtggtagtccctcttcgtgttccatttcatagaatggtggtgg
+6627430/1
CCCFFFFFFHHHHJIJJJIJJJIJIGHIJJIJJJJJJJJJJJJJGIJDGG
@5098074/1
ctaggatgtagtgcttgaagaattgcttgagatgccctctgtttgccgtc
+5098074/1
BCBFFFFFHHHHHIJJJJJJJJJJJIJJJIJJJJJJJJJJJIIJJIJIHI
@1030444/1
acttggtaatcttagtgtctttcagtcccgaataccgattctcagccgag
+1030444/1
CCCFFFDFHHHHHJJHIGHIIIJJIHHJJJIJJJJJJIJJGIJIJJIJGI
@3573338/1
ccagatggcattcatgcagaaccgattaagaaaggggcagacaacttcat
+3573338/1
@@@DDDDDDHF?FHHGIIEGGGIIEHIGHG@CHIGIDHHHGGGHIEGBEG
@3573339/1
ccagatggcattcatgcagaaccgattaagaaaggggcagacaacttcat
+3573339/1
CCCFFFFFGHHHGHIJJJJIJJIJIJIIIIIIJJIIJHGIFJJJIJIII@
@1031877/1
actttattcgtcatcgctccccacgagcgtttctttagtctgtatatttt
+1031877/1
@CCFFFFFHHFHHGIIIJJJJJIIGHIGIFEHGJIIEHHIIJEHIBHIJG
@8150190/1
ggcattcatgcagaaccgattaagaaaggggcagacaacttcatgtacaa
+8150190/1
C@@FFFFFHHHHHJJJJJIIJJJJJJJJJJJIIJGJJJIJJJIJJIJIIJ
@5611039/1
ctgaaatatagaatacaccccttaatcagctacaacagtcaacatttcaa
+5611039/1
CCCFFFFFHHHHHJJJJIJJJIIJGIJJJJJJJJJJJJGHHJIIIJJJJJ
@5611040/1
ctgaaatatagaatacaccccttaatcagctacaacagtcaacatttccc
+5611040/1
@?@DDDFFHHHHDEGIIIEHIHGG@F>DEC@CGCFGGI9DDHCHII<DGB
@5611041/1
ctgaaatatagaatacaccccttaatcagctacaacagtcaacatttccc
+5611041/1
CCCFFFFFHGHHHJJJJJJJJJJJJJJJJJJJJJJJJJIJJJJIJJJJJJ
@502494/1
aaatcacagagccccgggcccagatggcattcatgcagaaccgatta
+502494/1
@CCFFFFFHHHHHJJJJJJJJJJJJJJJJJJJJJJJJJJJJJJGIJJ
@4066359/1
cctgtgtatgataaataaacttttttcgggtttggaaaaatttcaaattg
+4066359/1
@@@DBDBDFFFFDEGADGDB@DGIIICEFG?CGFGGHGHEEGI>FHGEG8
@4070339/1
ccttaacaacgatctggtggccaccggaaccggaagatcgaa
+4070339/1
C@CFFFFFGHGHHJIIJHIJJJIIIJJIIJJJIJJJGHIJII
@4072641/1
ccttaatcagctacaacagtcaacatttcccacctttttcactcaaccat
+4072641/1
CCCFFFFFHHHHHJJJJJJIJJJJIJJJIIJJJIIIJJIGFGHIIGIJJG
@515737/1
aaatgaaaaacgtatgttgtttacttcatttgaatctatggaagttcgta
+515737/1
@<@DDDDAFHFA2ACEHGCFFG><FEBHHHHI>:C<FHHHGIGD:<?BD@
@517567/1
aaatgacagaaggacagacaagaaacatgataagatatgctgcaacctct
+517567/1
CCCFFFFFHHHHHJJJJJJJJJJJJJJJIJJJJJJJJJJJJJJJJJJJJJ
@4082374/1
ccttccccctacattttattttaactggtgaagtttcctctttgtctttt
+4082374/1
CCCFFFFFHGHHHJJJIJJJJJIJIJJJIJIJJIIJJJJJJJJJIIJJJJ
@8155835/1
ggccatctgcgggacatgcacatctcttggagccagccaatgggattgcc
+8155835/1
CCCFFFFFHHHHHJJJJJIIJIJIJJIJJIJJJJJIJJJJJJJJIJJJJJ
@8376054/1
gtaattctggtttctctatagttttgtcatacgtttttgaggcagcaaat
+8376054/1
C@@FFFFFHHHHHJJJJJJJJIJJJJJJJJJJJHGIJJJIJJJJJJJJJJ
@8376369/1
gtaattgaagttcgtattatttcctggaaatcaataatgcaatgtgttta
+8376369/1
CCCFFFFFHHHHHJIIJJGJJJJGJ>GGIJJJJJJJJJJJIJJJGIHHII
@10113887/1
tgccagaacgtaagatatcctaaactcacttttttccgaaaaaatatcgc
+10113887/1
CCCFFFFFHHHHHJJJJJJJJJJJJJJJJIIJJJJIJJJJJJJJJJJJJJ
@8376831/1
gtaattgtgaagctaagttccgtaagtcatctggtcttggtggcctccta
+8376831/1
B@BFFFFEHHHHHJJJJIJJJJHHGGCHHIJJJJHIIJJJFHIJJIJJIJ
@10755391/1
ttgagaaatcctttagttttccttttttattcggtataacttgtccgaat
+10755391/1
@@@FFFFFHHHHHIIICFHGGIEHHIGIIIGGHIIEIGIIIIIBDGHHIG
@9900618/1
tcttgatgtccatatttctgtcaccaattgtacagaatggttgttctgct
+9900618/1
CCCFFFFFHHHHHJJJJJIIIJJJJJJJJJJJJJJJJJJJIJJJJJJJJI
@10542556/1
ttcactttttggtcatgattttgaggtactcgagggcatgatgagcagcc
+10542556/1
CCCFFFFFHHHHFHIJJJJJJJJIJJFHIIJJIJJJJIJJIJJIJIJJIG
@10542557/1
ttcactttttggtcatgattttgaggtactcgagggcatgatgagcagcc
+10542557/1
CCCFFFFFHHHHFHJJJJJJJJIIIIGIIJJJJIJJJIJJJIJJJJJJJJ
@8377626/1
gtaatttcataatgtggtgattgaaagcctttctttattgccagctcttg
+8377626/1
BB@DDFFFHHHHHJHHJEGGJJIJJJJJJJJJJJJJIJJJJJJJJJJIJJ
@8377627/1
gtaatttcataatgtggtgattgaaagcctttctttattgccagctcttg
+8377627/1
BBCDDFFFHHHHHJIIJFHIJJIJJJJJJJJJJJJJJJJJJJJJJJJJJJ
@8594461/1
gtcggatcttcagctagatcggataatcctatacttgtacctattgaatt
+8594461/1
=?@444=DHFHH22CGHJHJIIJIHJGIJIIIJJJJJHJJJHHIJJJJJI
@8594462/1
gtcggatcttcagctagatcggataatcctatacttgtacctattgaatt
+8594462/1
@@@DDFDFGHGFDHEEAECFGHGDGG>G<@GGIIHGC?DG@BGCG@GG@D
@8810993/1
gttagagaggttcactaaaaaatattaggaatccactacaaggttttcaa
+8810993/1
CCCFFFFFHHHHHJJJJJJJJJJJJJJJJJJJJJJJIJJJJJJBGIIJJI
@10757924/1
ttgagatgtaggagctggttgttgagaactttgtgttacaggatctcctt
+10757924/1
CCCFFFFFHHHHGIIJJJGHIIIIIJIJJJJJIFGIIJJIIIIJJJJJJJ
@8157725/1
ggcccccatcccaacagaaggggtaaccgcaaggggcacggaccacttca
+8157725/1
CCCFFFFFHHHHHJJJJJJJJJJ:DFHJIJJJIJJJJHGIJIJHHFFFFD
@10971967/1
tttaggtatttgtggtatctgtcgatgttgccagaacgtaagatatccta
+10971967/1
@CCDDFDDFHHHCGHCFHJJJGFHJJIJJJIIJIIIGIDEHGECHEIGHI
@8158859/1
ggccgatagaatgaagtgaaagtcgaacgttcttctgggcttttcctgct
+8158859/1
<?@DDA@A?FD?D?AAG:CFF<2AEF?CBB?DACHBGC@DBAHHICHBAH
@8158860/1
ggccgatagaatgaagtgaaagtcgaacgttcttctgggcttttcctgct
+8158860/1
CCCFFFFFHGHHGJJJIIJJJJHIJJJJJJJJIJJJJJJJJJJJIJJJJJ
@10759516/1
ttgagctattgcgatattttttcggaaaaaagtgagtttaggatatctta
+10759516/1
@CCFDFFFGHHHHJIJJJJIJIHIIGIJJIGHFGEGGIHIIJJJEIJIJI
@8813053/1
gttagatttaagaggcttttaaaatttaacgtttagcagtcttcttttta
+8813053/1
CBCFFFFFHHHHHJJJJJJJJJJJJJJJJJJIJJJJJJJIJJJJJJJJJI
@8813054/1
gttagatttaagaggcttttaaaatttaacgtttagcagtcttcttttta
+8813054/1
CCCFFFFFHHHHHJJJJJJJJJJJJJJJJJJJJJIJJJJIJJJJJJJJJJ
@8381890/1
gtaattttttatatagtgccccgatgatatgatatgtatttattatattg
+8381890/1
@@@DFFFDHHHDDGIGCGGIIEI<GG@FHDCDHIIGGGGIIIEHIIGGGE
@8381891/1
gtaattttttatatagtgccccgatgatatgatatgtatttattatattg
+8381891/1
CBCFFFFFHHHHHJJJGIJJJJJIIJHIGIJGIIIJIJJJJIJJIJIIII
@8381892/1
gtaattttttatatagtgccccgatgatatgatatgtatttattatattg
+8381892/1
CBCFFFFFHHHHHJJJIIJJJJJGIJIJJJJIJJJJHIIJJIJJJJJJJI
@9902732/1
tcttgctactaatattcgattcgataggtgctttgtctggttaactttag
+9902732/1
CCCFFFFFHHHHHJJIJJJIJJJIIJJJFHIJJJJJJJJJHIIJJJJJHH
@9903075/1
tcttgctcggcatggaggccatttcttgagagtagagcaatttggcttct
+9903075/1
CCCFFFFFHFHHHJIIIIJIIJJJJGIIGIII9BFHIIJIGJJJIIIJIG
@9903076/1
tcttgctcggcatggaggccatttcttgagagtagagcaatttggcttct
+9903076/1
CCCFFFFFHHHGHJJGIGJJFIJJIEHIHIDHGIIJJJJIJJJJIJIIJI
@8383298/1
gtacaactcctccaaaccttgcaaattttcaatcatgaagcaagatttta
+8383298/1
CBCFFFFFHHHHHJJJJJJJIJJJJJJJJJIJJJJIJIIIJJJJHIJJJJ
@9468969/1
tagagaggttcactaaaaaatattaggaatccactacaaggttttcaata
+9468969/1
BCCFFFFFFHHHHJJJJJJJJJJJJJJJJJJJJJJIJJJJJFIJJJJJJJ
@9468970/1
tagagaggttcactaaaaaatattaggaatccactacaaggttttcaata
+9468970/1
CCCFFFFFFHHHHJJJJJJJJIJJJJJJJJJJJJJIJJJJJBGIJJJJJI
@10761403/1
ttgaggtactcgagggcatgatgagcagccgagcccttggcttccttcgg
+10761403/1
??<D?;2AA<DA:@:DDC?8FC?E?:???8?6@>ADDDDICCD3@77==8
@11188104/1
tttgcaaattatgtggcattttgacatttatgtgacataatttgcgacat
+11188104/1
CCCFFFFFHHGHHIJJIJIJJJJJJJJJJJJJGJJJJJJIJJJJJJIJJJ
@11405501/1
ttttcttcgatgtccacgtaggttacctcgaaggattgttcgctagcgat
+11405501/1
CCCFFFFFHGHHHJIJJJJIJIGJJJJJJJIJIJJJJIIJJJJJJJJIJI
@11405502/1
ttttcttcgatgtccacgtaggttacctcgaaggattgttcgctggcgat
+11405502/1
CCCFFFFFHHHHHJJJJJHJJJIJJJJJJJIJJJIJJJIJJJJJJIJJIJ
@10335975/1
tgtgattctccgaagagtatgtctcgaaagacttcgactttttactattt
+10335975/1
B@BDFFFFHHHHHJJIJIHIJJIIJJIJJHGIJJGIIJFIIJJGGHEIJI
@8384587/1
gtacaatagaagataatcagacaattaatagaaaaatgacagaaggacag
+8384587/1
C@@FFFFFHHHHHJJJJJJJIIJIJJJJJJJIJJJJJJJJJJJJIJJIJG
@8384588/1
gtacaatagaagataatcagacaattaatagaaaaatgacagaaggacag
+8384588/1
CCCFFFFFHHHHHJJJJJJJJJJJJJJJJJJJJJJJJIJJJJJJJJIJJI
@10336853/1
tgtgcatgtcccgcagatggccaccaccattctatgaaatggaacacgaa
+10336853/1
CC@FFFFFHHGHHJJJIJIIJJJJJEIJJJJJJJJJIJIJIJJJJJJJJG
@8819806/1
gttatataatcatcattcaaacattgaagccagatcgataaaaaaatatc
+8819806/1
CBCFFFFFHHHHHJJJJJJJJJJJJIJJJJJJJJJJJJJIJJJJJJJJJJ
@8819828/1
gttatatacaggaaatgttgcttgtatgtttggaatgtataatacgtata
+8819828/1
CCCFFFFFHHHHHJIJJJJJIJJJGEIJIIJJJHIIIHIJJJJJJJFGIA
@11408433/1
ttttcttgtatcacttattgcgtctttgctttggtcactttacgcgcgaa
+11408433/1
BCCFFFFFHFHHGJJJJJJJIJGIIIJJJJJJJJHHGJJJJJIJJJIIII
@9473763/1
tagatcaccacttttacgacatgtgcacgatccggagggaggattaacca
+9473763/1
CCCFFFFFGHHHHJIJJJJIJJJIIJJJJEIIJJJGHJJGIJCIJIJIJI
@9474411/1
tagatcttcgtcgtcgtttgtattcataactgcggcttctacttctacgt
+9474411/1
CCCFFFFFHHHHHJJJIJJJGHJJJJJJJJJJJJJJJJJIIJJJIJJJJG
@9688449/1
tccagttccttcgtaccctcctcctccaattcctgcatcttatataccat
+9688449/1
B@@DFDFFHHHHHHIJJJJJJJJJJJJJIJJJJJJJJJJJJJJIJJJJJE
@11189658/1
tttgcaccttttttctgtttcaaaagaccgttggatggtaatttctctat
+11189658/1
@CCFFFFFHHHHHJIIGFHIIHIGG<FGEGFHFG@GHI?FGCFHIIJGGH
@9476175/1
tagatttcgaggcaaattgattgatttgcccagcacaaacttggaga
+9476175/1
CCCFFFFFGHHGHJJJJJJJJJJJJJJJJJJJJJJJJJJJJJJJIIJ
@11410712/1
ttttcttttaaatttcatattctcataatacttttcccggtttgttctga
+11410712/1
CCCFFFFFHHHFHJJJJJJJJJJJJJJJJJJJJJJJJJJIHIIJJJJJIJ
@9476176/1
tagatttcgaggcaaattgattgatttgcccagcacaaacttggaga
+9476176/1
CCCFFFFFHHHGHJJIIIJGJJIJJIJEIJIJIIJIJJJJJJGIGHH
@11191365/1
tttgcatagaattagtggtttttttctaaaatcaatttacatattatttt
+11191365/1
?:?DDDBDDF>FHGH2AE:AFFGGI?DDGC@DBGHIIIHFGBDGGIIGGH
@11191366/1
tttgcatagaattagtggttttttttctaaaatcaatttacatattattt
+11191366/1
@@CFDDFEAHFHH@EGGH@GHIIIIIFFFGIIIFIHGIIGGIG9FHDHGH
@11191816/1
tttgcatcaaataaatgctcccttttcacaatataataaatacatatcat
+11191816/1
CCCFFFFFGHDHHJJJJJJJJJJJJIJJJJJJJJJJIJJIJJJJJJJJJI
@11191817/1
tttgcatcaaataaatgctcccttttcacaatataataaatacatatcat
+11191817/1
CCCFFFFFHHHHHJJJJJJJJJIJJJJJJJJJIJJJJJJJIJJJJJJJJI
@11191818/1
tttgcatcaaataaatgctcccttttcacaatataataaatacatatcat
+11191818/1
CCCFFFFFHHHHHJJJJJJJJJJJJJJJJJJJJJIIJJJJJJIJJJIIIG
@11191819/1
tttgcatcaaataaatgctcccttttcacaatataataaatacatatcat
+11191819/1
CCCFFFFFHHHHHJJJJJJJJJJJJJJJJJJJJJJJJJJJJJJJJJJJJJ
@10982754/1
tttatagtttttttgcatttttattcggcttattgtaatattcctccata
+10982754/1
BB@DDFFEHHHHHJJJJJJJJJJJIJIIIJJJJJJHIJJJJJJJJJJJJI
@10768767/1
ttgatgcaaagtatagaggttgtacccaaacttttcggggtgcaatcttc
+10768767/1
CCCFFFFFHHHFHIJJJJJGIIHHJJJJJJJJJJJJJJJJDHHGJJJJJI
@9911679/1
tctttctttatccacaggaactaacagcatcatttctgcatcgtcgctgg
+9911679/1
CCCFFFFFHHHHHJJJJJJJJJJJJJJJJJJIJJJJJJJJJJJJJJJJJJ
@9260368/1
gttttttaacagtttgaaaaccttgataaatggaacgaaattaaacacgc
+9260368/1
C@@FFFFFHHGHHGIIIGHIJGIIGIHIEIADFCGHIFGGGGGIIIIIGE
@9260369/1
gttttttaacagtttgaaaaccttgataaatggaacgaaattaaacacgc
+9260369/1
CBBFFFFFHHHHHIJJJJJJJJJJJJJJJJJJJJJJJJJJJJIJJJJJJJ
@9260370/1
gttttttaacagtttgaaaaccttgataaatggaacgaaattaaacacgc
+9260370/1
CBCFFFFFHHHHHJJJJJJJJJJJJJJJJJJJJIJJJJJJJJJJJJJJJJ
@9260371/1
gttttttaacagtttgaaaaccttgataaatggaacgaaattaaacacgc
+9260371/1
CCCFFFFFHHHHHIJJJJJJJJJIJIJJJJJJIJJJJJJJIJJJJJJJII
@9260372/1
gttttttaacagtttgaaaaccttgataaatggaacgaaattaaacacgc
+9260372/1
CCCFFFFFHHHHHJJJIJJJJJJJJHJJJJJJJEHJJIIJJJJJJJJJJI
@9260373/1
gttttttaacagtttgaaaaccttgataaatggaacgaaattaaacacgc
+9260373/1
CCCFFFFFHHHHHJJJJJJJJJJJJIJJJJJJJHIJJJJJJJJJJJJHIJ
@9260374/1
gttttttaacagtttgagaaccttgataaatggaacgaaattaaacacgc
+9260374/1
CBCFFFFFHHHHHJJJJJJJJJJJJIJJJJJJJJJJJJJJJJJJJJJJJI
@9913264/1
tctttttagaataacattgacattctataaagacgttag
+9913264/1
=?<DD?;D8:CBFBE<FBAEHI@?CBFBFCHEHG@1BC@
@10983348/1
tttatatagtgccccgatgatatgatatgtatttattatattgtgaaaag
+10983348/1
CCCFFFFFHFHHHJJJIIJIJJJJIJIJJGJJJJIJJJJJJJJIJIJJJI
@8392320/1
gtacccaaacttttcggggtgcaatcttcttttccggaaaatgctcgaaa
+8392320/1
CCBFFFFFHHHHHJJJJJJCGHIJIJJJJJJJJJJJJJJJJIIIIJJJJJ
@9044277/1
gtttaatttcgttccatttatcaaggttttcaaactgttaaaaaaacctg
+9044277/1
CCCFFFFFHHHHHJJJJJJJJJJJJIFHIJJIJJJJJIJJJJJJJJJJJJ
@9044278/1
gtttaatttcgttccatttatcaaggttttcaaactgttaaaaaacctgc
+9044278/1
CBCFFFFFHHHHHJJJJJJJJJJJJJCHHIJIJJJJJJJJJJJJJJJJJI
@9044279/1
gtttaatttcgttccatttatcaaggttttcaaactgttaaaaaacctgc
+9044279/1
CCCFFFFFHHGHHJJJJJJJIJJJJJEHIJJJJJJJJJJJJJJJJJJJJI
@9044317/1
gtttaatttctttcatttatcaaggttttcaaactgttaaaaaacctgct
+9044317/1
@==ABDDD?HBD<?CADB?AC3CEH<ABCEFHIGIHEFGGIGCHGGEH>F
@8393367/1
gtacctctccacaaaaagggaaataaacaaggatgtaagaactatggagg
+8393367/1
@BBDFFDFHHHHGIIIFHJGGIJGIJJJJJJIGHIDGIJIIJJIJJEIJI
@11195556/1
tttgccagtggccgtctgctacggaacaggcaaaactccgaaggaagcca
+11195556/1
CCCFFFFFHHHHHJHIJJJJJJJJIIIJJJJJJJJJJJJIJJIJJIJIJI
@10559487/1
ttcaggtaaaatcttgcttcatgattgaaaatttgcaaggtttggaggag
+10559487/1
CCCFFFEFHHHHHJJJJJJJJJJHJIJJJJJJJJJJJJIJEHHJJIJJFH
@8826924/1
gttattgatttcgaggaataatacgaacttccatagattcaaatgaagta
+8826924/1
CCCFFFFFHHHHHIJJJJJJIIJJJJJJJJJJJJJJIJGIJJJJJJJIGH
@10771508/1
ttgatttatcccccttgaaagattacgatttatctagagcaactccgacg
+10771508/1
CCCFFFFFHHHHHJJJJJJJJJJJJJJJJJJJJJJJJJJJJJJJJJJJJJ
@10985775/1
tttatatgtcacattttgtggttctttaacgaaatgtcaagagcataaag
+10985775/1
CCCFFFFFHHHHHJJJJJHIJIJJJJJJJJJJJJJJIJJJIJJJJJJJJI
@10125635/1
tgccttctacatttgcgagtgacgaagagactctcagcttcaacgccaag
+10125635/1
@C@FDDFFHHHGHIJJJGGFHIBEHIGIJFGIGHIIIEEGGIIGFHIJJI
@10125636/1
tgccttctacatttgcgagtgacgaagagactctcagcttcaacgccaag
+10125636/1
CCCFFFFFHHGHHJJJJIIEGHIJJIJIJJJJJJJJJIJJJJJJ@FHHJJ
@10125637/1
tgccttctacatttgcgagtgacgaagagactctcagcttcaacgccaag
+10125637/1
CCCFFFFFHHHHHJJJJJJEGIIJJJJJIJJJJJJJJJJJJIJHFGHGII
@10773539/1
ttgcaaccacccagacaggagatcatcgaagatttggagaatattgtggt
+10773539/1
@CCFFFFFHHHHHJJJJJIIJJJJJGIJFGIDHIGIJEHIIIIJJEDHH;
@11197746/1
tttgcctcgaaatctaaggttatattacttttatgaatcgtgataacatg
+11197746/1
CCCFFFFFHHHGHJJJIJJHIGIIJJJJJJJJJJJFFFHHGIGGIJIJJI
@11197747/1
tttgcctcgaaatctaaggttatattacttttatgaatcgtgataacatg
+11197747/1
CCCFFFFFHHHHHJIJJJJIJJJJJJJJJJJJJJJFGGHIHIJJIJIJII
@11197748/1
tttgcctcgaaatctaaggttatattacttttatgaatcgtgataacatg
+11197748/1
CCCFFFFFHHHHHJJJJJJHIJJJJJJJJJJJJJJFGIIIHJJJJJIJJJ
@11197749/1
tttgcctcgaaatctaaggttatattacttttatgaatcgtgataacatg
+11197749/1
CCCFFFFFHHHHHJJJJJJIIIJJJIJJJJJJJJJGGIIIFHGJIIJIJJ
@9917475/1
tgaaaaccttgtagtggattcctaatattttttagtgaacctctctaacg
+9917475/1
CCCFFFFFHHHHHJGIJHJJJJJJJJJJJJJJJJIHIJJJJJJJJIJJJJ
@9917476/1
tgaaaaccttgtagtggattcctaatattttttagtgaacctctctaacg
+9917476/1
CCCFFFFFHHHHHJHHIDHIJJJJJJJJJJJJJJIGGIJJJJJJJIJJJJ
@9048850/1
gtttacctgtgtatgataaataaacttttttcgggtttggaaaaaatttc
+9048850/1
@@CFFFFFHFHFHGIGIJJJIJJJIJJJJJJIIJJHHIGIGGJFJIJJJI
@9048851/1
gtttacctgtgtatgataaataaacttttttcgggtttggaaaaatttca
+9048851/1
CBCFFFFFHHHHHJJJJJJJJJJJIJJJJJJJJJJGIJJJJJJJJJJJJJ
@9482480/1
tagcagtcttctttttagaataacattgacattctataaagacgttagag
+9482480/1
CBCFFFFFHHHHHJJJJJJJJJJIJJJJJJJJJJJJJJJJJJJJJJJJJJ
@9482481/1
tagcagtcttctttttagaataacattgacattctataaagacgttagag
+9482481/1
CCCFFFDFHHGHHJJJJIIJJJJIIJJJJJJJJJJJJJJJJJJJJJJJJJ
@8171599/1
ggcgattggtcaatgttttttcttc
+8171599/1
??@D;ADDD<CF?EE?CFHEGDHHH
@9264827/1
gttttttccataagccagtcggagaaattatcgacttaggagaaggcatg
+9264827/1
CBBFFFFFHHHHBACFGIHGIIGIIEHJJJJJJJJJJJJJIJJIJJJJJJ
@9695762/1
tccatttcctgtaattctggtttctctatagttttgtcatacgtttttga
+9695762/1
<@@DDDDDFFHHA<EFG>GH:CD>:?FHG@HHIHHIFHHGIIIGGIIIH1
@9695763/1
tccatttcctgtaattctggtttctctatagttttgtcatacgtttttga
+9695763/1
@CCFFFFFHGHFFIIIJIJJFHHIJJJJJJJDHIJJHIJJIIJHGIIJIE
@10989198/1
tttatcacatcattcgtcgtgtaccacatctcgg
+10989198/1
@@@DD?BBFHDDFGGHH=FE<EFH@CAFHFCGH<
@10563625/1
ttcagttactcttgattttatatatctgtagttttctagatctttcgtat
+10563625/1
CCCFFFFFHHHHHJJJJJJJJJJIJIJJIJJIJJJJIJJIJJJJJJJGIH
@10564571/1
ttcagttcttgcaggagatcgctagcgaacaatccttcgaggtaacctac
+10564571/1
CCCFFFFFHHHHHGIJIIIJIJIJJJJJJJJJJJJIJJJJJJHGJJJJJJ
@9266749/1
gttttttcttcgatgtccacgtaggttacctcgaaggattgttcgctagc
+9266749/1
?11ABDFFHHHHHJJIJJIJJHIJJHIJJJJJJJJJJIJJJHIJJJJIJD
@9266750/1
gttttttcttcgatgtccacgtaggttacctcgaaggattgttcgctagc
+9266750/1
@@@FFFFFHHHGAEEHEHHIIIGHGFHIGHIGGAGGIHGIGIIIEBHIII
@9266751/1
gttttttcttcgatgtccacgtaggttacctcgaaggattgttcgctagc
+9266751/1
@@@FFFFFHHHHHJJHIJJJIFEGIIJJJJJJJIGIIIIICFHIJIGIJG
@9266752/1
gttttttcttcgatgtccacgtaggttacctcgaaggattgttcgctagc
+9266752/1
B@BFFFFFHHHHHIJJJJJJJHGJJHJIJJJJJJJJIJJJGJJIIJJJJG
@9266753/1
gttttttcttcgatgtccacgtaggttacctcgaaggattgttcgctagc
+9266753/1
CBCFFFFFHHHHHJJIIJJJJHIIJIJJJJIJJFIJJHIJJIIIJJIJJ@
@9266754/1
gttttttcttcgatgtccacgtaggttacctcgaaggattgttcgctagc
+9266754/1
CBCFFFFFHHHHHJJJJJJJJHJJJIJJJJJJJIJJJHGJHJIJJJJFJG
@9700007/1
tcccactaaagttaaccagacaaagcacctatcgaatcgaatattagtag
+9700007/1
CCCFFFFFHHHHHJJJJJJJJJJJJIJJJJJJJJJJJJJJJJJJJJJGIH
@9052648/1
gtttactgtgccagcccacctgtccactgagggaggccaccctaccgccg
+9052648/1
CCCFFFFFHHHHHJJJJJIJJIJJJJJJIJGHJIJJJJJJJJIJJJIJJJ
@9053162/1
gtttacttcatttgaatctatggaagttcgtattattcctcgaaatcaat
+9053162/1
?@CFBDDDDHDHFGGIIIG@IHBDGCFCEHDGGGHIIIEGBDGDGAGGGF
@9053163/1
gtttacttcatttgaatctatggaagttcgtattattcctcgaaatcaat
+9053163/1
CCCFFFFFHHHHGJJJIJJJJJJJJIHHJIHGIJIJJIJJJIJJJJJJJI
@9485802/1
tagcgaacaatccttcgaggtaacctacgtggacatcgaagaaaaaacat
+9485802/1
@CCFFFFFHHGHHJJJJJJIEFHIHIJJJIJJGIJJJIIJJIJJIIJIII
@9486150/1
tagcgatctcctgcaagaactgaacaaagttgaagtccttggcgttgaag
+9486150/1
CCCFFFFFHHHGGIJJJJJJJJIIJJJJJHIEHIJFHJJJJJIJJJJJJI
@8614057/1
gtcgtgtaccacatctcggatcttgctactaatattcgattcgataggtg
+8614057/1
B@CFDFDEHGHHHIJJJJJIJJJJJJJJJIJJJGHIJJJJJJJHIJIJGH
@8614058/1
gtcgtgtaccacatctcggatcttgctactaatattcgattcgataggtg
+8614058/1
BB@FFFDFHGHHHJJJJJJJJJJJJJJJJJJJJJJJJJIJJJJJJJJIBF
@8614059/1
gtcgtgtaccacatctcggatcttgctactaatattcgattcgataggtg
+8614059/1
CB@FFFFFHHHHHJJJJJJJJJJJJJJJJJJJJJJJJJIIJJJIJJJJDF
@8614060/1
gtcgtgtaccacatctcggatcttgctactaatattcgattcgataggtg
+8614060/1
CBCFFFDFHHHHHJJJJJJIJIJJIJJJJJJJJJIJJJJJJJJIJJJJBF
@9268131/1
gttttttgcatttttattcggcttattgtaatattcctccatagttctta
+9268131/1
BBBFFFFFHHHHHJIJJJJJJJJJJJJJDIIEIIJJJJJIJJIJJJJJJJ
@9268132/1
gttttttgcatttttattcggcttattgtaatattcctccatagttctta
+9268132/1
CBCFFFFFHHHHHJJJJJJJIJJJIJJJIJJJJJJJJJJJJJJJIIJJJI
@9268133/1
gttttttgcatttttattcggcttattgtaatattcctccatagttctta
+9268133/1
CCCFFFFFHHHHHJJJJIIIIIJJJJJIIIIIIIJIJIIIIIJJDHIGII
@10567754/1
ttcatagaatggtggtggccatctgcgggacatgcacatctcttggagcc
+10567754/1
CCCFFFFFHHHGAFBGHIJJJJJIJJIJJGIJJGIGEHGIIJJJJJGHGF
@8404431/1
gtagaacgaattttgtgcatacaaaaatagtaaaaagtcaaagtctttcg
+8404431/1
CBBFFFFFHHHHHJJHIJJJJJJJJIJJJJHIJJJJJHIJJJJHIJJJJJ
@8404432/1
gtagaacgaattttgtgcatacaaaaatagtaaaaagtcgaagtctttcg
+8404432/1
@?BFFFFFHHHHHJIHIIJJJJJJJJJJJJHIIJJJJGIIJJJGIJJJJJ
@10990381/1
tttatcctctactgtacaactgtttacctgtgtatgataaataaactttt
+10990381/1
CCCFFFFFHHHHHJIJJJJJJJJJJIJJJJIJIJJJJJJJJJJJJIJJJJ
@8406256/1
gtagaatatcgtttaacttttccagcatttctcttgctgctaattgtttc
+8406256/1
@:?DFFFFHHHFHJJJHIJJJJJJJJJJJJJJJJJJIJJJJIJJJJIJJI
@8406257/1
gtagaatatcgtttaacttttccagcatttctcttgctgctaattgtttc
+8406257/1
CBCFFFFFHHHHHJJJJJJJIIHJJJJJJJJJJJJIJIJJJJJJIIIJJJ
@10990900/1
tttatcgggttctgctaagtggtaagtagaaggtaagccacttaagcaca
+10990900/1
CCCFFFFFHHHHHJJJJJJBHGHHIJIIJJJJJEGHIJJJJJJJJJJJJI
@8413301/1
gtagatttccgtgaagtggtccgtgccccttgcggttaccccttctgttg
+8413301/1
1=@DFFFFHHHHHJJJFIJIHIIGHJJJJJJIJJJHIJJJJJIJJJJHII
@8413302/1
gtagatttccgtgaagtggtccgtgccccttgcggttaccccttctgttg
+8413302/1
@=?DDDDDHBHFHIIBAEGHHGI?F?FFGGIBAFB?DEFEFHHIGDA=FH
@8413303/1
gtagatttccgtgaagtggtccgtgccccttgcggttaccccttctgttg
+8413303/1
@@CFFFFFHHGDFIJJEHIHHHGGGIJJJJJIJJJJIJJJJJJJJIIJJI
@8413304/1
gtagatttccgtgaagtggtccgtgccccttgcggttaccccttctgttg
+8413304/1
CBCFFFFFHHHHHJJJHIJHIJJHIJJJJJJJJJJIJJJJJJJJJJJIII
@10569279/1
ttcatatgtagaacgaattttgtgcatacaaaaatagtaaaaagtcgaag
+10569279/1
CCCFFFFFHHHHHJJJJJJJJJHHJGIJJJJJJJJJJIIJJJJJDFHJJJ
@10569961/1
ttcatattctcataatacttttcccggtttgttctgaaacaaacatcact
+10569961/1
BB@FFFFFHHHHHIGHGIIJJJJJJJIGHGGIJIIIIGIIJIJJJJJJJG
@9057885/1
gtttaggtatttgtggtatctgtcgatgttgccagaacgtaagatatcct
+9057885/1
@@BFFFFDHHHHGGIJGIJIJJIIJGHIIIJJJJJJJJJIJJJJIJJJJI
@9489064/1
tagctgttcactttttggtcatgattttgaggtactcgagggcatgat
+9489064/1
;??DD;DD<?CDFFIACFG@:A@HID@@<AC@91??DE?:?@0BFFCF
@9489065/1
tagctgttcactttttggtcatgattttgaggtactcgagggcatgatga
+9489065/1
CCCFFFFFHHHHHJJJJJFHGJJIJJJJJJIJGHHJIJJJIIJJJJJJJG
@9489066/1
tagctgttcactttttggtcatgattttgaggtactcgagggcatgatga
+9489066/1
CCCFFFFFHHHHHJJJJJFHIJJJJJJJJJJJGHIJJJJJJJJJJJJJJI
@9489067/1
tagctgttcactttttggtcatgattttgaggtactcgagggcatgatga
+9489067/1
CCCFFFFFHHHHHJJJJJGHIJIJJJJJJJJJEGIJJJJJJJJJJJJJIG
@10783512/1
ttgcatttttattcggcttattgtaatattcctccatagttcttacatcc
+10783512/1
@B@FFFFFHHGHHIIHGIJGIJJFIEIIJJIJJJJIIHIJJJIJIJIJJG
@9489763/1
tagctttcttctcttggtgaacacatactttattcgtcatcgctccccac
+9489763/1
CCCFFFFFHHHGHIJJJFHIJIIJIIJJJJJIJJJJHJJJIJJJIJJJJJ
@8414295/1
gtagcagaagtttgctatattccacaaaagtacttcttggcacagagcct
+8414295/1
CCCFFFFFHHHHHJJJJJJJJJJIJIJJJJFHIJJJJJJJJJJJJIJIJI
@11210281/1
tttggaccagttcgtatttgggagtgatgccgcgacggctcagcaactcc
+11210281/1
@@@?DADDAFFHHIAEEHIIBGEEAEHBHFDHGBBFGEGEHHHB@DDECE
@11210282/1
tttggaccagttcgtatttgggagtgatgccgcgacggctcagcaactcc
+11210282/1
CCCFFFFFHHHHHJGHIIJJJJIJAFHIJJJJJJJJJJJHHHHFFFFFEE
@9931575/1
tgaaagtcgaacgttcttctgggcttttcctgcttttttagcagctttac
+9931575/1
@BCFFFFFHHHHHIIIIJIIGIJJIJJIIJJIIBDHIJJIIJJIJHJIFH
@9931576/1
tgaaagtcgaacgttcttctgggcttttcctgcttttttagcagctttac
+9931576/1
BCCFFFDFHHHHGIJJJJIJIJIIJJJJIJJIIIJJJJJHIJJJJIJJIJ
@9931577/1
tgaaagtcgaacgttcttctgggcttttcctgcttttttagcagctttac
+9931577/1
BCCFFFDFHHHHHIJJJIJJJJIIJJJJJJIJIGGIJJJIIIJJIJJJIJ
@9931578/1
tgaaagtcgaacgttcttctgggcttttcctgcttttttagcagctttac
+9931578/1
BCCFFFDFHHHHHIJJJJIJJJJIIJJJJJJIJJJJJJJGIJJJJJJJJJ
@8178414/1
ggcgtctttcttcgatcttccggttccggtggccaccagatcgttgttaa
+8178414/1
@CCFFFFFHHHHHJGIJJJJJJIGIJJJJHIJJJIJJJJJJIJJJJJJJJ
@8184068/1
ggctcgtggatggcgccctcgatttggaccagttcgtatatgggagtgat
+8184068/1
CCCFFFDFHFGHHGGIHJGGIBGHJGIFHJ?HGHGICHIGGGIJFH5C=@
@8187423/1
ggcttaccctctacttaccacttagcagaacccgataaagcgttaccagc
+8187423/1
?@?ADDDDHADBHGGGDE@HGBH<<?9A;FFFGBDHIIGGBH7?FGGHAH
@8187428/1
ggcttaccttctacttaccacttagcagaacccgataaagcgttaccagc
+8187428/1
C@CFFFFFHHHHHJIJJGBIIIGIGJGDFHHGIIGHIJIGG@FG?FDBGB
@9064719/1
gtttatcctctactgtacaactgtttacctgtgtatgataaataaacttt
+9064719/1
CCCFDFFFHGHGHJIHHIJJJJIHIJJHJJJHGHIIJJJJIIJJJJGIFI
@8192218/1
ggcttttaaaatttaacgtttagcagtcttctttttagaataacattgac
+8192218/1
CCCFFFFFHHHHHJJJJJJJJJJJJJIJJJIJJJJJIJJJJJJJJJJJJI
@8192541/1
ggcttttcctgcttttttagcagctttaccattcgtcttatcgatgcatt
+8192541/1
CCCFFFFFHHHHHJJJJJIJJJJJJJJIJJJJJJJIJJJJJJJJJJJJJI
@8192662/1
ggcttttctccaggaggcttaaattgttttaaaacatcaataaacttgag
+8192662/1
CCCFFFFFHHHHHJHIJJJJJJJJJJHJJJJJJJJJJJJJJJJJJJJJJI
@10576584/1
ttcatgtacaaatacctcaccttacaaaataaaatacggcaaagaga
+10576584/1
CCCFFFFFHHHHHIJJJJJJJJJJJIJJJJJJJJJJJJJJJJJJJJJ
@9276569/1
gtttttttcttcgatgtccacgtaggttacctcgaaggattgttcgctag
+9276569/1
CBCFFFFFGHHHHIJJJIJEHJGHHHHIIIIJJCHIJJJJJIIIJJJJJJ
@9935354/1
tgaaattccgcgaaattggcactggcaagtcaaagaagctagccaag
+9935354/1
CCCFFFFFHHHHHJJJJJIJIJJJJIJJJIIJJJJJJIJJJIJJJJJ
@9935355/1
tgaaattccgcgaaattggcactggcaagtcaaagaagctagccaag
+9935355/1
CCCFFFFFHHHHHJJJJJJJJJIJJIIJJIIJJJJIIJFIJIFJJJJ
@9936027/1
tgaaatttaaaagaaaatttgaaaagtatcatgagttttgtgattctccg
+9936027/1
@@CDFFFFFHHFHGGIIGGGGHIIEB:CHIGIFHHIIIIIHGGGEEIIJJ
@9706623/1
tcccttttgagctattgcgatattttttcggaaaaaagtgagtttaggat
+9706623/1
@@CFFFFFGGHHGIJJJJJJIJJJJJJIJJJJJJIJJIBHGIGIJJJIEI
@10787291/1
ttgcctctggccgcagctaaatgggcatagtacgtcggagctggatagct
+10787291/1
CCCFFFFFHHHHHJIJJJJJJJJJJIJJJJIJJJIIJJHIJJJJGDHIII
@9936955/1
tgaacaacaagctgcaaaacataaaggagatcctgtaacacaaagttctc
+9936955/1
@@@DFFFFGGDFHIJIJJIIEIJJJIIIJCHGGIIFHGHHIJJIGFHGIJ
@8838903/1
gttcaaccagacgagaaaggtccagaattatgtgaattttacagggcgtt
+8838903/1
@BCFFFFFHHHHHJJIJJJJFHIJJJJJJJJJIJJJIJJJJJIIJJIJJJ
@9495168/1
taggcactagttattaattataatcatcaatattatctatcgatactgaa
+9495168/1
1?=B=D2==DDFFBFGFFIICH<@B>DFE>C@HFEHHCFFBFF9=??B?F
@10998534/1
tttattcgtcatcgctccccacgagcgtttctttagtctgtatattttct
+10998534/1
CCCFFFFFHHHHHGHHIJJJJJJJJJJHIJJJJJJJJJJJJJJIJJJJJJ
@8631078/1
gtctcgctccaggttgctgttgcggaggagcttgctgttgtggaggacca
+8631078/1
@?@DDFFFHHFHG@GGGHIGGEDHG<DH;DEGGIIIICEHFAEDHIHGGB
@8842557/1
gttcaagtagctgaagtaaaagtgtgctccattggtttatcctctactgt
+8842557/1
@BCFFFFFHHHHHJJJHIJJJJHIIHJJJJJJJJJFHIJJJJJJJJJJJI
@8842558/1
gttcaagtagctgaagtaaaagtgtgctccattggtttatcctctactgt
+8842558/1
@C?DFFF?BFHGHBGGFFHEBHCF@FGIIIIIICHDFHIIGEHIIGGFG@
@8842559/1
gttcaagtagctgaagtaaaagtgtgctccattggtttatcctctactgt
+8842559/1
CCCFFFFFHHHHGJJJIGIJJIFHBHHIJJJJJJJHIJIJIJJJIJJJJH
@9941875/1
tgaacatttgattgaccctccgagagttattggactcacagcgactctgt
+9941875/1
@@@DDBD?FBF<D@EHHEHGIAGE:?:?EHG@D@D?9DFHH?D?@@BEGF
@11429179/1
ttttgactcgacaaaaatttaaacacattgcattattgatttcgaggaaa
+11429179/1
<?;DADD?F;:CFE;BAFHHEAEBHFGHGG@DFAG@<?0?FHABGGE6BF
@11429180/1
ttttgactcgacaaaaatttaaacacattgcattattgatttcgaggaaa
+11429180/1
CCCFFFFFHHHHHJJJJJJJJJJJJJJJJJJJJJJJJJJJJJJJJJJJJJ
@8193932/1
gggaaaagtattatgagaatatgaaatttaaaagaaaatttgaaaagtat
+8193932/1
?@@DDDDFCFFFHIIGHJJGIJDIIHHGEHGIGHEGGGGFFFGIJGG:DF
@8426304/1
gtagttttctagatctttcgtataatcgttaacactgcctgtagtttgat
+8426304/1
C@CFDFFFHHHHHJIJJIJJGHJJIJJJJIJJJJJGJJJJJGHJIJIIHG
@10790823/1
ttgcgcgaaaagtgaccacaagcaatgtcaaagagaaggatagcaactaa
+10790823/1
CCCFFFFFHHGHFEHIIJJJJGEHHIGGIGIJIIIDGIIIJJIIGIIJII
@11432941/1
ttttgagctattgcgatattttttcggaaaaaagtgagtttaggatatct
+11432941/1
CCCFFFFFHHHHGIJIIIJJJJJJJJJJJJJJIJDFEIHGGGHIHGGIIH
@11432942/1
ttttgagctattgcgatattttttcggaaaaaagtgagtttaggatatct
+11432942/1
CCCFFFFFHHHHHJJIJJJJJJJJJJJJJJJJJGDHIIEHIIJJIJJJJJ
@9282758/1
taaaaaaatatcgcaatattagaaattttcaaatattcttcgcttttgac
+9282758/1
CCCFFFFFHHHHHJJJJJJJJJJJIJJJJJJJJJJJJJJJJJJJJJJIJJ
@8636265/1
gtctgattggcttgttcgggagtcacttttccgaccaagagatccagcaa
+8636265/1
@?@DDDDDFHDHFGEHAGHIGF8CE@GGIIAED<FHBGBDBDCCFA=CDC
@8636266/1
gtctgattggcttgttcgggcgttacttttccgaccaagagatccagcaa
+8636266/1
CCCFFFFFHHHHHBBFDHIIAG@FFHIHII>FDDGIGIGEGGGGIGECCE
@9501335/1
tagtaacctcgccttctttttgttctccaaaaggtaacatagtagtgctg
+9501335/1
@@@DDFFDBHDFHJJJJJJJJJJJJGIJIIJJGD?BFHHGCHEIEIFHHE
@9501336/1
tagtaacctcgccttctttttgttctccaaaaggtaacatagtagtgctg
+9501336/1
CCCDDFFFHGHGGIIIIJIJJFHIGIJIIIJJJJFGGIJJJJFFHIGIIH
@8636490/1
gtctgcaaatcggccaacttcttgccgacggaatttttcagcgttttgtg
+8636490/1
CBCFFFFFHHHHGJJJJJJJJJIJJIIJJJJJJIJJJJIJJJIHJJJIHH
@8637339/1
gtctgctacggaacaggcaaaactccgaaggaagccaagggctcggctgc
+8637339/1
CB@FFFFFHHHHHJIJJJJJJJJJJJJJJJJJJJJJJJJJJJJJJJJIHE
@8637560/1
gtctgctcctcctcaacaacaacaacccacttggggcagacaaacagctc
+8637560/1
CCCFDFFFGHHHHJJJIIJJJJIIIIIGIJJJIGIIJJJJJIJGBGHHII
@11432943/1
ttttgagctattgcgatattttttcggaaaaaagtgagtttaggatatct
+11432943/1
CCCFFFFFHHHHHJJJJJJJJJJJIJJHEIJJJJFHHJGHIJJJJJJIJJ
@11432944/1
ttttgagctattgcgatattttttcggaaaaaagtgagtttaggatatct
+11432944/1
CCCFFFFFHHHHHJJJJJJJJJJJJJJIJJJJJJHIJJIJJJJJIJJJJJ
@11433544/1
ttttgaggcagcaaatttctcaagggcacacggcaacaaaaagtgataat
+11433544/1
CCCFFFFFHHHGHJJIJJIJJJJJJJIIJJJJJJJJJJIJJJJGIJIIJI
@11433545/1
ttttgaggcagcaaatttctcaagggcacacggcaacaaaaagtgataat
+11433545/1
CCCFFFFFHHHHHJJJJJJJJJIJJJHIJIJGJJIJJJJJJJJGGGIIIF
@11433771/1
ttttgaggtactcgagggcatgatgagcagccgagcccttggcttccttc
+11433771/1
@@CFFFFFDFHHDIJIIFHICGICHIJCHGGIIJJJHI@GHJIJJJJGHJ
@9072602/1
gtttatttatcatacacaggtaaacagttgtacagtagaggataaaccaa
+9072602/1
?BBFFFFFHHHHHJJJJJJJHHIJJJJJJJJJJJJIIJJJJJJJJJJJJJ
@9072603/1
gtttatttatcatacacaggtaaacagttgtacagtagaggataaaccaa
+9072603/1
@@@DDDDDB?FDHIHIBBGHAEHIIIGBDGIFIIIEFGGGGBDGGIGHII
@9072984/1
gtttatttccctttttgtggagaggtactatgtgtgtttggctagattct
+9072984/1
@@@BDFFFFFFHHJJIIIGI>FHEHEGGHEHIIIC?FGDHHIGII@FIII
@9072985/1
gtttatttccctttttgtggagaggtactatgtgtgtttggctagattct
+9072985/1
@@@FDDFFHHHHHJJJJHHJFHBHIAFHIJJJGIGHHIJJJJJJJJIJIG
@9072986/1
gtttatttccctttttgtggagaggtactatgtgtgtttggctagattct
+9072986/1
C@CFFFFFHHHHHJJJJGGIHHGHICGHIIJJIIGHHIJJJJJJJJJJJI
@9072987/1
gtttatttccctttttgtggagaggtactatgtgtgtttggctagattct
+9072987/1
CBCFFFFFHHHHHJJJJHHJEHGHIEGHJIJJIIGHIJJJJJJJJIJJJI
@9717113/1
tccgttggtctgattggcttgttcgggagtcacttttccgaccaag
+9717113/1
CCCFFFFFHHHHHIIIIIII6CHAHII8D:B@DBHHI<D@@AHGH@
@9502461/1
tagtacctctccacaaaaagggaaataaacaaggatgtaagaactatgga
+9502461/1
@CCDDFFFHHHHHJIIJJIIJIIJIJJIJJJJJJJJJIGIJJJJJJJJJE
@10793586/1
ttgctatccttctctttgacattgcttgtggtcacttttcgcgcaaaggt
+10793586/1
?B@DDDFFHFHHHIIIJJJJIIHJIJGIHHIGHJIIGJJJIGIIIIIJGC
@10366139/1
tgtttggctagattctgtttgacattcgaaaagtaaacgtcagtttgcgt
+10366139/1
@@8DDFFFHHHHHJJJIIIGIIHGHIEGIJJJJCFHIIIDHGGBGGGGHH
@10794796/1
ttgctctactctcaagaaatggcctccatgccgagcaagactcccgtcag
+10794796/1
CCCFFFFFHHHHHJJJJJJIIHJJGIJJJJJJIIJJIJJJJJJJJJJIJG
@8850423/1
gttcaccatcgcttgtcatgtgttgaaattccgcgaaattggcactggca
+8850423/1
CCCFFFFFHHHHHJJJJJJJIIIJJJJIJJJJIJJIJJJJJJJJJIJJJJ
@8851909/1
gttcactaaaaaatattaggaatccactacaaggttttcaatagggcatt
+8851909/1
CBCFFFFFHHHHHJIJJJJJHHJGJJJJJJJJJJGEIJJGGIJJJJJGIJ
@8851910/1
gttcactaaaaaatattaggaatccactacaaggttttcaatagggcatt
+8851910/1
CBCFFFFFHHHHHJJJJJJJJJJJJJJJJJJJJJCGIJJJJJJJJJJJJJ
@8851911/1
gttcactaaaaaatattaggaatccactacaaggttttcaatagggcatt
+8851911/1
CCCFFFFFHHHGHIJJJJJJJJJJJJJJJJJJJJDHIJJJJJJJJJIJJI
@10370612/1
ttaaaaatttattcaagtcaaaaataatatgtaaattgattttagaaaaa
+10370612/1
CCCFFFFFHHHHHJJJJHIJJJJIJJJJJJJHIJJJJJJJJJJJJJJJJJ
@8199472/1
gggaagaagccaaattgctctactctcaagaaatggcctccatgccgagc
+8199472/1
@@@FFDFFGDHHHBGFHIGJJEHIIIGHIJFFFHHDCHIGGIGHIIIJIG
@11221060/1
tttggatttcatcaatctgtaagacctagtcaatggaaaatgatgctcaa
+11221060/1
B@@FFFFFHHHHHJGIJJJJIJJJJIJJJHIIJJJJJJJIJIJJJIIJJI
@11221061/1
tttggatttcatcaatctgtaagacctagtcaatggaaaatgatgctcaa
+11221061/1
CCCFFFFFHHHHHJJJJJJIJJJJJJJJJIJJJJJJJJJJJJJJJJJJII
@11002453/1
tttatttatcatacacaggtaaacagttgtacagtagaggataaaccaat
+11002453/1
CCCFFFFFHGHHHJJJJJJFIIJJIIHIJIJJJJGIIJJJJIIIJJJJJI
@11003149/1
tttatttccctttttgtggagaggtactatgtgtgtttggctagattctg
+11003149/1
CCCFFFFFHGHHHJJJGIJHIGHIFGHIIJIIIGIGJJJJJJJJIIIJJI
@8853884/1
gttcactttttggtcatgattttgaggtactcgagggcatgatgagcagc
+8853884/1
@?@FDDDDDFFFFEFH@BCHAHCEFCE9<CCFGCHEABGGGIIC<BCGHF
@8853885/1
gttcactttttggtcatgattttgaggtactcgagggcatgatgagcagc
+8853885/1
@@@DDDDDHHFHHAEFGI<FHIGH?GFAEFGGIAHIIIECCCFF>FFGHI
@8853886/1
gttcactttttggtcatgattttgaggtactcgagggcatgatgagcagc
+8853886/1
CCCFFFFFHHHHHGHJJJJJJJJJJJJGHJJJJJJJJJJJJJJJJJJJJJ
@8853887/1
gttcactttttggtcatgattttgaggtactcgagggcatgatgagcagc
+8853887/1
CCCFFFFFHHHHHHIIIJIJJJJJJJJFHIJJJJJJJJJJJJJJIJIJJI
@8431519/1
gtatcacatttatcgtggtccagaagaggcatcacacaaggctcttctgt
+8431519/1
@@@FFDFDHHHGDHIEEEBFHIEGGDDGIGIGGGFFDDHEGEDGHIGGCD
@8431600/1
gtatcacttattgcgtctttgctttggtcactttacgcgcgaaaaccatt
+8431600/1
C@@FFFFFHHHHHJJIGGIJJJJIGIGGGHJJJIIIJIEHIGGGEHHHHF
@10144449/1
tgctcatcatgccctcgagtacctcaaaatcatgaccaaaaagtgaacag
+10144449/1
1BBFFFFFGHHHHJGGIHIFGIHIJJJJJJIJJJJIIIJJIIJGHGEIJE
@9288331/1
taaaaagaagactgctaaacgttaaattttaaaagcctcttaaatttaac
+9288331/1
CCCFFFFFHGHHHJJJJJJEIJJJJJJJJJJJJJJJJJJJJJJJJJJJJJ
@10145404/1
tgctctactctcaagaaatggcctccatgccgagcaagactcccgtcagc
+10145404/1
C@CFFFFFHHHHHJJJJJHJJJJGJJJJJJJJIIJJJJJJJJJIIHIJID
@11005569/1
tttatttttcatcacagtgatgtttgtttcagaacaaaccgggaaaagta
+11005569/1
CCCFFFFFHHHHHJJIJHIJJJJJJJIJJJJJJJJJJJJJJJJIJJJJBC
@8204054/1
gggacatgcacatctcttggagccagccaatgggattgcccatcactttg
+8204054/1
CCCFFFFFHHHHHJIJJJJJJJJJJJJJJJJJJJJJJJJJJJJJJJIJJD
@8204055/1
gggacatgcacatctcttggagccagccaatgggattgcccatcactttg
+8204055/1
CCCFFFFFHHHHHJJJJJIJJJIIIIJJJJJJJJJJJJJJJJJJJJJJJI
@8204056/1
gggacatgcacatctcttggagccagccaatgggattgcccatcactttg
+8204056/1
CCCFFFFFHHHHHJJJJJIJJJJGGGIJIIJJJJJIJIJJJJJJJJJJJG
@8204057/1
gggacatgcacatctcttggagccagccaatgggattgcccatcactttg
+8204057/1
CCCFFFFFHHHHHJJJJJJIIJJJJJJJJJJJJJJIIJJJJJJJJJIIJI
@8204058/1
gggacatgcacatctcttggagccagccaatgggattgcccatcactttg
+8204058/1
CCCFFFFFHHHHHJJJJJJJGJJIJIJJJJJJJJJJJJJJJJJJJJJJJJ
@8204059/1
gggacatgcacatctcttggagccagccaatgggattgcccatcactttg
+8204059/1
CCCFFFFFHHHHHJJJJJJJIJIJJIJJJJJJJJJJJJJJJJJJJJJJJJ
@8204060/1
gggacatgcacatctcttggagccagccaatgggattgcccatcactttg
+8204060/1
CCCFFFFFHHHHHJJJJJJJIJIJJJJJJJJJJJJJJJJJJJJJJJJJJJ
@8204061/1
gggacatgcacatctcttggagccagccaatgggattgcccatcactttg
+8204061/1
CCCFFFFFHHHHHJJJJJJJJJJJJJJJJJJJJJJJJJJJJJJJJJJJJJ
@8855663/1
gttcagcctcaacccattacacaagacccccaaccccaacaaggaggtaa
+8855663/1
CCCFFFFFHHHHHJJJJJJJJJJJJJJJJJJJJJJJJJJJJJJJJJJCHH
@9293072/1
taaaaatgcaaaaaactataaatttttattatattttatgcatgttatca
+9293072/1
@@@FFFFBHHHHHJIJIIGIGIJJJIGGIIIGIIIIIGIDIJB@?DHGHE
@9293219/1
taaaaatgcgtgtgtgcaggtatatttatcacatcattcgtcgtgtacca
+9293219/1
CCCFFFFFHHHHHIGGIJJJCEHGGJJJJJJJJJJJJJJJFHIIJIJJJI
@8856984/1
gttcaggttgtttttgtttcttctttttacctccttgttggggctggggg
+8856984/1
@BCFFFFEHHHHHJJJJJJJJJJJJJJJIJJJJJJJJGHIIJJJJIJJJJ
@9720956/1
tcctcaagcgctggtaacgctttatcgggttctgctaagtggtaagt
+9720956/1
CCCFFFFFHHHHHJHIJJJJJJJJJJJJJIJJJJJJJJJFHIFHJJH
@9078551/1
gtttcacagttccacaaaacgctgaaaaattccgtcggcaagaagttggc
+9078551/1
BBBFFFFFHHHHHJJJJJJJJJJJJJJJJJJJJJHJJJJJJJJJJIIIJI
@8643907/1
gtcttatcgatgcattgaaacgcaaactgacgtttactcttctaatgtca
+8643907/1
CCCFFFFFHHHHHJJJJJIJJJJJJJJJJJJJHIJIJJJJJJJJJJJGII
@8643908/1
gtcttatcgatgcattgaaacgcaaactgacgtttacttttcgaatgtca
+8643908/1
C@CFFFFFHHHHHJJJJJIJJIEGIIJJJIJJHIIJJJJJJJIJIIIHII
@8643909/1
gtcttatcgatgcattgaaacgcaaactgacgtttacttttcgaatgtca
+8643909/1
CCCFFFFFHHHHHJJJIJJJJJJJJJJJJIJJHJJIIJJJJJJJJIJCGG
@8643910/1
gtcttatcgatgcattgaaacgcaaactgacgtttacttttcgaatgtca
+8643910/1
CCCFFFFFHHHHHJJJJIJJJJIIJJIJJJJJJJJJHJJJJJJJJIJIII
@9295127/1
taaaaattgttcccttttgagctattgcgatattttttcggaaaaaagtg
+9295127/1
CCCFFFFFHHHHHJJJJJIIJJJJJJJJJJJJJJJJJJJJJIIJJJJJHG
@11226936/1
tttggctagattctgtttgacattcgaaaagtaaacgtcagtttgcgttt
+11226936/1
CCCFFFFFHHHHGJJJJJIJJIJIHIIJJJJIJJJJJIGCHGIJIIIDHG
@8210312/1
gggagtgatgccgcgacggctcagcaactcctggaggacgctgacgggag
+8210312/1
CCCFFDEFHHHHHIJJJJIJJJJJIIJJJJJJJJIJJJHHFFDDECDDBD
@9723120/1
tcctcttctagcagctttaatgcattgtatgcagcatcatgtttactaat
+9723120/1
CCCFFFFFHHHGHJJJJJJJJJJJJJJJJJJJJJJJJJJJJJJJJJJJJJ
@9081469/1
gtttcatatgtagaacgaattttgtgcatacaaaaatagtaaaaagtcga
+9081469/1
@CCFFFFFHFFDFGHIHECFHGIE<CFFHDHGFEHIIJIFDCHGI@GDHI
@9081470/1
gtttcatatgtagaacgaattttgtgcatacaaaaatagtaaaaagtcga
+9081470/1
C@CFFFFFHHHHHIJIIJJIIJJJGHJJJJJJJJIJIIIIIJJJJJGIJI
@11011326/1
tttcaaattctcgtgacttttctcccctgttcttaaataaagtgtacttt
+11011326/1
@@@FFFFFFHHHHIJJJJJJJIIJJJJIIJJIIIJJGIJJJJFEFGIIID
@8437182/1
gtatgtgttcaccaagagaagaaagctatacagtagtcaaatttgtatcc
+8437182/1
@:=BDDDDFHHHGEIGGGFDDHIGIIJIJJJCECFEEFEHHIIFGBGGHH
@8437183/1
gtatgtgttcaccaagagaagaaagctatacagtagtcaaatttgtatcc
+8437183/1
CCCFFFFFHHHHHJJJIJJJJJJJJJJJJJJJJIJIIHIJJJJJJIJJJJ
@10151204/1
tgctggaaaagttaaacgatattctacaggatttattattagagtgtcct
+10151204/1
CCCFFFFFHHHHHIJJJIIIIIJGIJJJJJGJJJIJJJIJIJJJHHIJJE
@10377753/1
ttaaaatttaacgtttagcagtcttctttttagaataacagtgacattct
+10377753/1
CCCFFFFFHHHHHJJJJJJJJHIHJIJJJJJIIJJJJJJI4HGGJJJJJJ
@10377754/1
ttaaaatttaacgtttagcagtcttctttttagaataacattgacattct
+10377754/1
@@@FFFFFHHHHHJIJJJIJIDFHEIJIIHGIIIIIJIEHIHIDFI>F4:
@10377755/1
ttaaaatttaacgtttagcagtcttctttttagaataacattgacattct
+10377755/1
CCCFFFFFHHHHHJJJIJJIJHIJIIJJJJJJJJJJJJIJJJJIJJIHIG
@10152192/1
tgctggttgcccaacttggtaatcttagtgtctttcagtcccgaataccg
+10152192/1
CCCFFFFFHHHHHJJJJJIHHIJJJJJJHIIJJJJJJJJJJJJJJJJJJI
@9514107/1
tataaccttagatttcgaggcaaattgattgatttgcccagcacaaactt
+9514107/1
CCCFFFFFHHHHHJJJJJJJJJJJJJJJJJJJJJJJJJJJJIIIJJJJJJ
@10803026/1
ttggaagtcgaagatgacaaataaatttaccatcattagttttgtcctct
+10803026/1
CCCFFFFDHHHHHJJJJJIJJJJJIJJJJJJJJJJJJJJIJJJJJJJJJI
@8438659/1
gtattatttcctcgaaatcaataatgcaatgtgtttaaatttttgtcgag
+8438659/1
CCCFFFFFHHHHHJJJJJJJJJJJJJJJJJJHIIIJJJJJJJJJJIIJII
@11229594/1
tttggcttcttcccccaaggataacctctctgtcggtagatttccgtgaa
+11229594/1
CCCFFFFFHGHHHJJJJJJJJJJJJJJJJJJJHIIJDGHIJJJJJIGJJI
@8861127/1
gttcatatttattgcaagccacgacccatgcgtcgtatttccctaaccac
+8861127/1
<@@ADBBDFFDFD@?BFGICE@FBG8:8CDH<HD?7DD@FHGGBAH@CCC
@9959478/1
tgaagctcgcttttcaaattctcgtgacttttctcccctgttcttaaata
+9959478/1
CCCFFFFFHHHHGJIJJIJIGEEGHIGIIIIJJJJJJJJIDHGGHIIJII
@9959479/1
tgaagctcgcttttcaaattctcgtgacttttctcccctgttcttaaata
+9959479/1
CCCFFFFFHHHHHJJJJJJJJJJJJJJJJJJJJJJJJJJJHJJJJJJJJJ
@9518318/1
tatacacacatacattcactcctaaagaatatcaagttgaattattggaa
+9518318/1
CCCFFFFFHHHHHJJJJJJJJJJJJJJJJJJJJJJJIIJJJJJJJJJJJJ
@8651626/1
gtcttggtggcctcctatcagcgcacacgattgtccatttgttaatcgtg
+8651626/1
@CCFFFFFHHHHHJJJIJIJJIGIIIIIJIJJIIIJEIIJJJJJIJHJII
@9299641/1
taaaagtaatataaccttagatttcgaggcaaattgattgatttgcccag
+9299641/1
B@@FFFDEHHHHHJJJJJIHIIJJJ9FFGIJJJIJIGIJEHGIIGGIJIC
@9520582/1
tatacctgcacacacgcatttttaaatttaaaaatttattcaagtcaaaa
+9520582/1
CCCFFFFFHHHHHJJJJJJJJJJJJJJJJJJJJJJJJJJJDGHJIJIJIH
@9520667/1
tataccttcatctgttaacttcgtagctcctttaaaagacatttgtgctg
+9520667/1
CCCFFFFFHHHHHJJJJJJJJJJJJJJJJJJJJJJJJJJJJJJJJIIJIJ
@9522807/1
tatagaggttgtacccaaacttttcggggtgcaatcttcttttccggaaa
+9522807/1
@@CDDDEFFFFAFHGGGEF@BFDEBHIBH0:BDEEH<DGGGHIHICH8AB
@9522808/1
tatagaggttgtacccaaacttttcggggtgcaatcttcttttccggaaa
+9522808/1
@@CFFFFFFFHHHJIIJBHHIIJJJJIGIFFHIJIIJJJJJJJIHJJIGH
@10157197/1
tgcttttttagcagctttaccattcgtcttatcgatgcattgaaacgcaa
+10157197/1
@CCFDFFFFFHHHGJGIGHGIGGHIGEHGGGHIIJIGGIHEHIIGIJIII
@8652585/1
gtcttgtttagttataattgatatttttgagtattttaatgtaataaaca
+8652585/1
@BCFFFEFHFHHHJJIJJJJJJIJJJJJJIJHIIIJJJJJJIJJJJJJJJ
@8866737/1
gttcattttaaatgaaaaacgtatgttgtttacttcatttgaatctatgg
+8866737/1
C@CFFFFFHHHHHJJJJJJJJHIJJIJJIJJJJJJJJJJJJJJJJJJJJJ
@8866738/1
gttcattttaaatgaaaaacgtatgttgtttacttcatttgaatctatgg
+8866738/1
CCCFFFFFHHHHHJJJJJJJJEHIJJJJJJJJJJJJJJJJGIIJIJJIII
@9962227/1
tgaaggtatagctgcaccagcatctaattcacactgtttttgtataatag
+9962227/1
BCCFFFDDHHHHHJJJJJIJIJJJJJHIIJJJJJJJHIJJJJHBDFHIIG
@11020497/1
tttcaagtggcatattaattaaaagagacagtacttttagtaaacactct
+11020497/1
BCCFFFFDHHHHHJJJHIJJJJJJJIJJIJJHIJJJJIGHFGIHIAGDFG
@9524591/1
tatagctttcttctcttggtgaacacatactttattcgtcatcgctcccc
+9524591/1
CCCFFFFFHHHHGJJJIJJFIJJIJJJJJJJJJJJJJJHJJJJJJJJJJJ
@9524592/1
tatagctttcttctcttggtgaacacatactttattcgtcatcgctcccc
+9524592/1
CCCFFFFFHHHHHJJJJJJHIJJIJJJJJJJJJJJJJJIIJJJJJJJJJJ
@9301844/1
taaaatacggcaaagagaagaaaggccgatagaatgaagtgaaagtcgaa
+9301844/1
C@CFFFFFHHHGHJJJJIGGIIGGG<GHHGJIIIIJJJJFGIIJFBDHGE
@8869074/1
gttccacaaaacgctgaaaaattctgtcggcaagaagttggccgatttgc
+8869074/1
C@@FFFFFHHFHGJJJJJJJJGIJIJIJIIJJJIJIJIJJJJJJGIHGGE
@9303185/1
taaaatcttgcttcatgattgaaaatttgcaaggtttggaggagttgtac
+9303185/1
CCCFFFFFGHHGHIIJJHIIJJJIIFIJJIJHHIAGHIJGHIDHDGGGHI
@8218949/1
gggcaaccagcagtcccacaaagtttcacagttccacaaaacgctgaaaa
+8218949/1
CCCFFFFFHHHHHJJJJJJJJJJHIJJJJJJIIJJJJJJJJJJJJJIJJI
@8218950/1
gggcaaccagcagtcccacaaagtttcacagttccacaaaacgctgaaaa
+8218950/1
CCCFFFFFHHHHHJJJJJJJJJJIJJJJJJJIJJJJJJJJJIJJJJJJJJ
@9526790/1
tatataaaaaattacattcagtatcgatagataatattgatgattataat
+9526790/1
CCCFFFFFHHHHHJJJJJJJJHIJJJIJJJJJJJJJJJJJJJJJJJJJGI
@8219958/1
gggcaatcccattggctggctccaagagatgtgcatgtcccgcagatggc
+8219958/1
@@?BDFFFHHHHHJJJGIJICHJGIEFGEGI?GIIJGGJIJGIEHHFIJG
@9528631/1
tatatattcacctttatatgtcacattttgtggttctttaacgaaatgtc
+9528631/1
CCCFFFFFHHHHHJJJJJJJJJJJJJJJJIHIJIJJJJJJJJJJJJIJGG
@9529188/1
tatatccgcgtccgaactatcggagctgctctgagcttcagttttgtgtt
+9529188/1
@CCFFFFFFFFFHGGGGGHIGIJCHFHHJIGGHGGIEFGCHFGHIIJJGD
@9731745/1
tcgaaaagtaaacgtcagtttgcgtttcaatgcatcgataagacgaatgg
+9731745/1
CCCFFFFFHHHHHJGIGGJJJJJJHJJJJJGIIGGIJIIJJIIIJJIGGG
@9731746/1
tcgaaaagtaaacgtcagtttgcgtttcaatgcatcgataagacgaatgg
+9731746/1
CCCFFFFFHHHHHJIJJJJJJJIIHJJJJJJJJJJJIHJJJJIJJJJJJJ
@9307330/1
taaacacgctgagaaagctatggttgagtgaaaaaggtgggaaatgttga
+9307330/1
CCCFFFFFHHHHHJJJJJJIIJJHIIIJEHIJJJJJJ?FGIJJJJIJJIG
@9733058/1
tcgaaagacttcgactttttactatttttgtatgcacaaaattcgttcta
+9733058/1
CCCFFFFFHHHHHJJJJJJJJJJJJJJJJJHIJJJJJJJJJJJJJJJIJI
@9734031/1
tcgaaatcaataactcgacaaaaattgttcccttttgagctattgcgata
+9734031/1
CCCFFFFFHHHHHIJJJJJJJJJJJJJDHGIJJJJJIHJIJIJJIJJJIG
@9734032/1
tcgaaatcaataactcgacaaaaattgttcccttttgagctattgcgata
+9734032/1
CCCFFFFFHHHHHJJJJIJIJJJJJJJHGJJIJJJJJHJJJIJJJIJJJF
@9734033/1
tcgaaatcaataactcgacaaaaattgttcccttttgagctattgcgata
+9734033/1
CCCFFFFFHHHHHJJJJJIJJJJJJJJIJJJJJJJJIJJJIJIJJJJJJG
@9734034/1
tcgaaatcaataactcgacaaaaattgttcccttttgagctattgcgata
+9734034/1
CCCFFFFFHHHHHJJJJJJJJJJJJJJHIIJJJJJJIIJJJJIJIJJJJG
@9734035/1
tcgaaatcaataactcgacaaaaattgttcccttttgagctattgcgata
+9734035/1
CCCFFFFFHHHHHJJJJJJJJJJJJJJJJJJJJJJJIJJJJJJJJJJJJJ
@9734036/1
tcgaaatcaataactcgataaaaattgttcccttttgagctattgcgata
+9734036/1
BC@FFFFFFHHHGJJJJHIJJJIJJJIJJJJJIJJJGGGIGIJJJJJIJB
@9734037/1
tcgaaatcaataactcgataaaaattgttcccttttgagctattgcgata
+9734037/1
CCCFFFFFHHHHHJJJJJJJJJJIJIJJJJJJJJJJJJJJJJJJIJJJJI
@9734038/1
tcgaaatcaataatgcaatgtgtttaaatttttgtcgagtcaaaagcgaa
+9734038/1
CCCFFFFFHHHHHJJJIIJJIHIJJIIJJJJJJJGIJIJGHJJJJJJJJI
@11242833/1
tttgtaaatccacattttcgggttctatgtagactttgcctctggccgca
+11242833/1
CCCFFFFFHHHHHJJJJJJJJJHIJJJJJIJJJJJJJJJJJJJJJJJJJI
@9964755/1
tgaagtgaaagtcgaacgttcttctgggcttttcctgcttttttagcagc
+9964755/1
CCCFFDFFHHHHHJJJIJHIIHIIIJJJIJJJJJIIGJIJJJJJGIIIJI
@9965634/1
tgaagttcgtattatttcctcgaaatcaataatgcaatgtgtttaaattt
+9965634/1
CCCFFFFFHHHHHJJJJJJJJJJJJJJJJJJJIJJIIJJFHIHIJJJJJJ
@9965635/1
tgaagttcgtattatttcctcgaaatcaataatgcaatgtgtttaaattt
+9965635/1
CCCFFFFFHHHHHJJJJJJJJJJJJJJJJJJJJJJJJJJHIIIJJJJJJJ
@9737519/1
tcgaaggattgttcgctggcgatctcctgcaagaactgaacaaagttgaa
+9737519/1
CCCFFFFFGHHHHJJJJJJFIIJJJJJJJJJJJIJJJJJJJJJJJJJJIG
@8665344/1
gtgaaaagggagcatttatttgatgcaaagtatagaggttgtacccaaac
+8665344/1
BBBFFFFFHHHHHJJJJIJJJJIJJIJJIIGHIJGGIJGGHGIJJJJJII
@9531645/1
tatattcacctttatatgtcacattttgtggttctttaacgaaatgtcaa
+9531645/1
B@BFFFFFHHHHHJJJJJJJJJJJJJJIHHJGIJJJJJJJJIJJJIJJJI
@9311573/1
taaactcacttttttccgaaaaaatatcgcaatagctcaaaagggaacaa
+9311573/1
CC@FFFFFFHHHHJJJJJIJJJJIIIGIJJJJJJJJJJIJJJIJIJJJJI
@8225454/1
gggcggcccccatcccaacagaaggggtaaccgcaaggggcacggaccac
+8225454/1
CCCFFFFFHHHGHJIJJJJGIJIJJJJAFHIIGIFHDFFDCDDDDDDDDD
@8225757/1
gggcgttccgttggtctgattggcttgttcgggagtcacttttccgacca
+8225757/1
CCCFFFFFHHHHHJHHIJJJJJJJJJ>CFB@GH?D8BFFEFHJBFC@FHE
@8226459/1
gggctcggctgctcatcatgccctcgagtacctcaaaatcatgaccaaaa
+8226459/1
BCCFFFFFHHGHFIJJJJJIJJJIIJIIFHIGIGGIIJJIJJJIIJJJJJ
@11244421/1
tttgtacatgaagttgtctgcccctttcttaatcggttctgcatgaatgc
+11244421/1
@CCFFFFFHGFHHIICHGIJJJJJJIJJJJIIJJJJGIIJJIIJIIJGGH
@11244422/1
tttgtacatgaagttgtctgcccctttcttaatcggttctgcatgaatgc
+11244422/1
BCBFFFFFHHHGHHIIIIIJJJJJIJJJJJJJJJJIIJJJJJJJJJJJII
@8446016/1
gtcaaaaccccggcgatggttcttcaagagctggcaataa
+8446016/1
CBCFFFFFHHHHHJJJJJJHGIJJJJJIJIJJJJIJJJJJ
@8446017/1
gtcaaaaccccggcgatggttcttcaagagctggcaataaagaaaggctt
+8446017/1
CCCFFFFFHHHHHJJJJJJHIIIIJJJJJJJJJJJJJJJJJJIIJJJIHH
@9738894/1
tcgaagtgttgttgttgggtgactccagaagatgatggtatataagatgc
+9738894/1
?@<DDDABCFFDBHHGBFG:@BCHDGIIIIGIIGDBDG0:BGIIIIICHG
@9738895/1
tcgaagtgttgttgttgggtgactccagaagatgatggtatataagatgc
+9738895/1
?@@DDDDDHHHHHFHGGIG<FHGHIIHGIIIEGGHEEC:D9BDHEHHIII
@9738896/1
tcgaagtgttgttgttgggtgactccagaagatgatggtatataagatgc
+9738896/1
@@CDDFBDCDHHHJJJIIIE@FGGHIIGIJJIDEHGIJFGGIJIJIJJJH
@9738897/1
tcgaagtgttgttgttgggtgactccagaagatgatggtatataagatgc
+9738897/1
BCCDADDDHHHHHJIIJJJAFGIIJJJJHIIHIJIJJJBGHIIJJIIIJI
@8446619/1
gtcaaaactgttgcgactagcacaagaaaaaagatggcgaaacaattagc
+8446619/1
@@CFFFFFHHHHFIJJJIIJIJJJJ:EGIJJJIIJJJJJJJJJJJJJJIF
@8873966/1
gttccatttcatagaatggtggtggccatctgcgggacatgcacatctct
+8873966/1
CBCFFFFFHHHHHJJJJJJCHGCGHIIJJIJJIIIJHIIJJGIIJJIIHH
@8873967/1
gttccatttcatagaatggtggtggccatctgcgggacatgcacatctct
+8873967/1
CCCFFFFFHHHHHIJJJJJHIJEGHIJJJJJJJIJJJJJJJJJJJIJJIJ
@10386468/1
ttaaatttaaaaatgcgtgtgtgcaggtatatttatcacatcattcgtcg
+10386468/1
CCCFFFFFHGHHHJIIIJJIGIGII<FCEFIJJJJJIIJIJJJJJJJJIG
@10386469/1
ttaaatttaaaaatgcgtgtgtgcaggtatatttatcacatcattcgtcg
+10386469/1
CCCFFFFFHHHHHJJIJJJIJHIIJJJEHIIIJJJJJJJJJJJJJJJIJI
@10386470/1
ttaaatttaaaaatttattcaagtcaaaaataatatgtaaattgatttta
+10386470/1
CCCFFFFFGGHHFJJJJJJJJIIJJJJJJJJJJJJJJIJJJJJJJJJJJJ
@9966425/1
tgaagttgtctgcccctttcttaatcggttctgcatgaat
+9966425/1
@CBFFFFFHHHHHJJJJJJJJIJJJJJJGIIJJJJJJJJJ
@10386978/1
ttaaatttttgtcgagtcaaaagcgaagaatatttgaaaatttctaatat
+10386978/1
CCCFFFFFHHHHHJJJHIJJJJJJJJJJJJJJIJJJJJJJJJJJJJJJJJ
@10387247/1
ttaacaacgatctggtggccaccggaaccggaagatcgaagaaagacgcc
+10387247/1
?@@DDDD3CFHDHBECE?FHGGGII>DHIIIAHHDHEGEGIBHGIGGFFE
@9535599/1
tatcaaggttttcaaactgttaaaaaacctgctgaatgtgcgccaattga
+9535599/1
BCCFFFFFFHHHHJJJJJJJJJJJJJJJJJJJJJJJJJIJIJJJIJJJJG
@10166340/1
tggaaatgtatcacggattttatcaatcggccattcgaggctggaagcca
+10166340/1
CCCDFFFFHHHHHJJJHIJJJJJJJJJJJJJJJJJJJJJJIJJJJJJIJE
@8231508/1
ggggcagacaacttcatgtacaaatacctcaccttacaaaataaaatacg
+8231508/1
CCCFFFFFHHHHHJJJIJJJJJJJJIJJJJJJJJJJJJJJJJIJJJJJJJ
@9968872/1
tgaatatataactgacatgtttcatatgtagaacgaattt
+9968872/1
?@<DDADDHHH8FHIAHIG?C@E<EHDC:ABH@ACGH31:
@9968873/1
tgaatatataactgacatgtttcatatgtagaacgaattttgtgcataca
+9968873/1
CCCFFFFFHHHHH2CGIJIIIJJIIJJJJJJIJJJJJJJJJGCGIGIIHJ
@9313954/1
taaacttttttcgggtttggaaaaaatttcaaattgttcaggtaaaatct
+9313954/1
CCCFFFFFHHHHHJJIJJJJJJJJJJJJJJJJJJJJIJJJIJDHIJIJJJ
@10609151/1
ttccatttatcaaggttttcaaactgttaaaaaacctgctgaatgtgcgc
+10609151/1
CCCFFFFFHHHHGJJGHJJIJJJJIJGHDGGIJJJJJJJJJJIJJIJJJJ
@8451444/1
gtcaaaattttgcaaattatgtggcattttgacatttatgtgacataatt
+8451444/1
CCCFFFFFHHHHHJJJJJJJJJJJIJJJJJJJJJJJJJJJIJIJJJIJIJ
@8668811/1
gtgaaagtcgaacgttcttctgggcgtttcctgcttttttagcagcttta
+8668811/1
@=@DFFFAFHHHHJJJJJJJJJJII6CGIJJJJJIJIJJJGIJJIJIJJI
@8668812/1
gtgaaagtcgaacgttcttctgggcttttcctgcttttttagcagcttta
+8668812/1
@@@FFFFAHHHHHJJIIIIJJIIJIJJJJJIJJIJJGIJJJGIIGGGIHE
@8668813/1
gtgaaagtcgaacgttcttctgggcttttcctgcttttttagcagcttta
+8668813/1
BBCFFFFDHHHHHJIJIJJIJJJJJJJJJJJIJJJJJJJJJJJIJJJJJF
@8876727/1
gttccggtggccaccagatcgttgttaaggaacacgcggtagcgga
+8876727/1
B@CFFFFFHHHHHJJJJJJJJJIJJJJJJJJJJJJIGIJBHIIIIH
@10609236/1
ttccatttcatagaatggtggtggccatctgcgggacatgcacatctctt
+10609236/1
CCCFFFFFHHHHHJJJJJHIJCGGIIJJJIJJJJJ>HGGIJGJIJGEGGE
@10610661/1
ttcccacctttttcactcaaccatagctttctcagcgtgtttaatttcgt
+10610661/1
CCCFFFFFHHHHHJIJJJJJJJJJJJJJJJJJJJJJJDHHJJJJJJJJJJ
@10610662/1
ttcccacctttttcactcaaccatagctttctcagcgtgtttaatttcgt
+10610662/1
CCCFFFFFHHHHHJJJJJJJJJJJJJJJJJIJJJJJJGHIJJJJJJJJJJ
@9743090/1
tcgacatggagtcccaaaacatgaccatgatgcactcggccggaccgatt
+9743090/1
@@@DDDDDFHHBDHIIII3FGIHIIIIFEEHGI@FHIGIGIIIIIIIEHE
@9743091/1
tcgacatggagtcccaaaacatgaccatgatgcactcggccggaccgatt
+9743091/1
@@@FFFFFDFHDFHIGIJIIIHGGIJJJJJJJIIGIIIGIJIGEIGEHFD
@10395222/1
ttaagaacaaacaggggagaaaagtcacgagaatttgaaaagcgagcttc
+10395222/1
CCCFFFFFHHHHHJJJJHIJJJJJGHIJJIIHJIJJIJJJJJJJJJJJJJ
@8235379/1
ggggtatcttaatttcatcttgtacttgtccaagaaatatttcgccactg
+8235379/1
BCCFADFFHHHHHJJJJJJJJJIIJJJIJJJJJJJJJJJJJJGIJJJJJJ
@9537961/1
tatcacatcattcgtcgtgtaccacatctcggatcttgctactaatattc
+9537961/1
CCCFFFFFHHHHHJIIJHIHIJJGJJJJJJJJIJJJJIJJJJJJJJJJJI
@9538048/1
tatcaccaatcaggtggtgacatcgttcgatgacaaagtgatgggcaatc
+9538048/1
CCCFFFFFHHHHHJHHJEHIJGHIIJJJJJJJJJJJJJFHJJJJJJIJJI
@8454581/1
gtcaaagagaaggatagcaactaattttacaagctatactttgcatagaa
+8454581/1
CCCFFFFFHHHHHIIJJJIJJJJJJJJJJJJIJIIJJJJIJJJJJJJJHI
@9540027/1
tatcactttttgttgccgtgtgcccttgagaaatttgctgcctcaaaaac
+9540027/1
CCCFFFFFHHHHHJJJJJJJIJJJJJIIGHJJIJJJGEF<GFDFHIJJJG
@9540341/1
tatcagccgctccgggcgttccgttggtctgattggcttgtt
+9540341/1
C@CFFFFFHHHHHJJIJJIJIJGIIJIGGHIHIIIJFIJ6@C
@8880430/1
gttccttcgtaccctcctcctccaattcctgcatcttatataccatcatc
+8880430/1
CCCFFFFFHHHHGIJJJIJJIJJJIJJIJJJJJJJJJIJJJJJJJJJJJI
@10614685/1
ttcccttggtgggggctgaatcggtccggccgagtgcatcatggtcatgt
+10614685/1
@CCFFFFFHFHHHIIIIJJJIJGIFHJJGIIIGH;CCHFFEEFFCECEEE
@9747008/1
tcgactttcacttcattctatcggcctttcttctctttgccgtattttat
+9747008/1
@@@FFFFDABBBBFDHIGIEEEHIE@GHGFDFFGGFHHGCDG:@DFHIGE
@9747009/1
tcgactttcacttcattctatcggcctttcttctctttgccgtattttat
+9747009/1
@@@FFFFFFHHGGJJGJJJIGCGIJFJJJIIJGJCFHCDGHH@@DDIIII
@9747010/1
tcgactttcacttcattctatcggcctttcttctctttgccgtattttat
+9747010/1
@@CFFFFFHFFHHHHIHJGGEGJFIIJJJJJIJJJJJJJDGIFGHIJJGH
@9747011/1
tcgactttcacttcattctatcggcctttcttctctttgccgtattttat
+9747011/1
@CCFFFFFGHHHHJHIJJJJJJJIIJJIJHIJJJJIJJJIJJGGHIJIHH
@9747012/1
tcgactttcacttcattctatcggcctttcttctctttgccgtattttat
+9747012/1
CCCFFFFFHHHHHJIJJJJJJJJJJJJJJJJJJJJJIJJJJJFHJJJJII
@9747013/1
tcgactttcacttcattctatcggcctttcttctctttgccgtattttat
+9747013/1
CCCFFFFFHHHHHJJJJJIJJJJIJJJJJJJJJJJJJJJJJJFGIJJJJJ
@11460081/1
ttttgattcagtgctgattctgcacacattcgatctctgatagtagatgg
+11460081/1
@@@FFFFFFHHFHGGHGJEHIJGCHIJJJJIIJGHIHGGDFHICFGHIJG
@9541274/1
tatcatacacaggtaaacagttgtacagtagaggataaaccaattgagca
+9541274/1
CCCFFFFFHHGHHGGHJJJJJJIGHIJJHHHIIJGIIJJJJJIJJGIJJI
@10823342/1
ttggctagattctgtttgacattcgaaaagtaaacgtcagtttgcgtttc
+10823342/1
CCCFFFFFHHHHHJJJJJJJJJJJJJJJJJIHIJJJHIJJIIJJJJHJJJ
@10823348/1
ttggctagcttctttgacttgccagtgccaatttcgcggaatttcaacac
+10823348/1
C@CFFFFFHHHHHJJIIJJJIJJJJHJJJJJJJJJJJIJJJJJJJJJJJJ
@9102186/1
gtttcttcactgcttgttggcagagcaactccttttctgttcacatatct
+9102186/1
CBCFFFFFGHHHHJJJJIJJJJJJJIJJJJJJJJJJJJJJJJIJJJJJJI
@10397255/1
ttaagaggcttttaaaatttaacgtttagcagtcttctttttagaataac
+10397255/1
<@@DD;D?FCFD?FBHBHHI>ACA<AF?H??<:???BCGDFDGEBDF@GG
@8460819/1
gtcaaatgtcgcaaattatgtcacataaatgtcaaaatgccacataattt
+8460819/1
==B=BBDDAFHHHJJJJIJJIIGJJJJJJJJJJJJJJJIJJJJJJJJJJI
@8460901/1
gtcaaatgttgcaaattatgtcacataaatgtcaaaatgccacataattt
+8460901/1
CCCFFFFFHHGGHJJJJJIJJJJJJJJJJJJJJJJJJJJJJJJJJJJJJJ
@8460902/1
gtcaaatgttgcaaattatgtcacataaatgtcaaaatgccacataattt
+8460902/1
CCCFFFFFHHHHHJJJJJJIIIGJJIJJJJJJJJJJJJJJJJJJJJJJJJ
@11256657/1
tttgtcgagtcaaaagcgaagaatatttgaaaatttctaatattgcgata
+11256657/1
@@CFFFFBHDFDHIEFGIJGHJIIIIJIIHGICHIIIIGJIHIGIIJFDE
@9747842/1
tcgactttttactatttttgtatgcacaaaattcgttctacatatgaaac
+9747842/1
CCCDFFFFHHHHHIJJJJJIHIIJIJJJJJJJJHIHHIJJJJJJJJJJJI
@9747843/1
tcgactttttactatttttgtatgcacaaaattcgttctacatatgaaac
+9747843/1
CCCFFFFFHHHHHJJJJJJIHIJIGEIIJJJJJIJIJIJJJJJIJJJJJI
@8884872/1
gttcgactttcacttcattctatcggcctttcttctctttgccgtatttt
+8884872/1
@@<DDD?DFFDDFGGIIIEIIICHIIGHIIIIIIIGHGIGGGIIDHIIII
@8884873/1
gttcgactttcacttcattctatcggcctttcttctctttgccgtatttt
+8884873/1
@BCFFFFFHHHHHJJJJJJJJJJJJIJJJJJJJJJJJJJJIJJJHGGGJI
@8884874/1
gttcgactttcacttcattctatcggcctttcttctctttgccgtatttt
+8884874/1
C@@FFFFFHHHGHJJJJJJJJIJJIJIJJJIIIJJJJJJJIIJJ<GGIIJ
@8884875/1
gttcgactttcacttcattctatcggcctttcttctctttgccgtatttt
+8884875/1
C@CFFFFFHHHHHJJJJJJJJJJJJJJJJJJJJIJIJJJJJJJIGHIJJJ
@8884876/1
gttcgactttcacttcattctatcggcctttcttctctttgccgtatttt
+8884876/1
CBCFFFDDHHHHHJJJJJJJJJJJJJIJJJJJJJJJJJJIIIJI@GIIII
@8884877/1
gttcgactttcacttcattctatcggcctttcttctctttgccgtatttt
+8884877/1
CCCFFFFFHHHHHJJJJJJJJJJJJIIJJJJJJJJJJJJJIJJJGHJJJJ
@8884878/1
gttcgactttcacttcattctatcggcctttcttctctttgccgtatttt
+8884878/1
CCCFFFFFHHHHHJJJJJJJJJJJJJJJJJJJJJJJJJJJJJJJGHJJJJ
@9546037/1
tatcgatgcattgaaacgcaaactgacgtttacttttcgaatgtcaaaca
+9546037/1
CCCFFFFFHHHHHJJJIJJGIJJJJIJJGHJIJJJJJJJJJIJHIJIIJI
@9974624/1
tgaatgtaattttttatatagtgccccgatgatatgatatgtatttatta
+9974624/1
CCCFFFFFHHHHHJJJJJJJJIJJJJJJHJJHJJJJIJJJJIJJJJJJJG
@9974969/1
tgaatgtgcgccaattgagttttcgagcattttccggaaaa
+9974969/1
@@@AD82B>DFF:FEHH@BHHHIEHGGGGGH>G@DCHGG:B
@9547258/1
tatcggctgagggattttacagaacaggaatcatgtgtgatattattcag
+9547258/1
CCCFFFFFHFGHGEHIIJHGHFHJJJJJIIGGEHGFHFGGEHGIIIJEDG
@9547259/1
tatcggctgagggattttacagaacaggaatcatgtgtgatattattcag
+9547259/1
CCCFFFFFHHHHHGJJJJJIIIJJJIJJGJJJJJIFGFGGGIIJIIJJGE
@8887495/1
gttcgatgacaaagtgatgggcaatcccattggctggctccaagagatgt
+8887495/1
C@CFFFFFHHHHHJAFHIJJIIJJJJJJJJJJJJJJJIGGICHEGGCGH?
@8463726/1
gtcaaatttgtatccattatcactttttgttgccgtgtgcccttgagaaa
+8463726/1
CBCFFFFFHHHHHJJJJJIJJJJJJJJJJJJJJJJIIHIIJJJJJJJJJG
@8463945/1
gtcaaattttgacatttatgtaacatgtgtgcttaagtggcttaccttct
+8463945/1
CCCFFFFFHHHHHJJJIJIJJGIIJIJJIIJJJJJJIFHHHGGHIGGIHG
@8679403/1
gtgaagtggtccgtgccccttgcggttaccccttctgttgggatgggggc
+8679403/1
@CCFFFDDHHHHHJJIJJJJJGEIFHIIIJJJIJJJIGHIJI@FFHHJJE
@8679404/1
gtgaagtggtccgtgccccttgcggttaccccttctgttgggatgggggc
+8679404/1
BBCFFFDFGHHHGJJJJJJJJIJJJJJJJJJJJJJJJHIIJJIJJJJJJH
@8679405/1
gtgaagtggtccgtgccccttgcggttaccccttctgttgggatgggggc
+8679405/1
CCCFFFDFGHHHHIIJJJJIJJJJJJJJJIJJJJJJJIJIGIEHIIIGIH
@9752160/1
tcgagttattgatttcgaggaataatacgagcttccatagattcaaatga
+9752160/1
CCCFFDFFHHHHHJJJJJJJIJJJJIJJJJJIJJJJJJJJJJJJJJJJJJ
@9752161/1
tcgagttattgatttcgaggaataatacggacttccatagattcaaatga
+9752161/1
<@@DDDFFHHGGHIIEGGIJJIIJFGIJIJIJIHIJJIGJIJIIGIJIJJ
@9752162/1
tcgagttattgatttcgaggaataatacggacttccatagattcaaatga
+9752162/1
CCCFFDFFHHHHHJJJJJJJJJJJJJJJJJJJJJJJJJJJJJJGIJJJJJ
@9752872/1
tcgataaaaaaatatcgcaatattagaaattttcaaatattcttcgcttt
+9752872/1
C@@DFFFFHHHHHIIGIHIIJJJIGGIJIJJJJIJJJJIJJGJJJGGIII
@8891448/1
gttcgctagcgatctcctgcaagaactgaacaaagttgaagtccttggcg
+8891448/1
@C@FDFFFGDHHHIGFHIGIJIIJJJIGFIGGHJIEGHGIJICGHFEDFE
@9753565/1
tcgatagataatattgatgattataattaataactagtgcctaataatag
+9753565/1
CCCDFFFFHHHGHJJJJJJJJJJJJIJJJJJJJJJJJHIJJJJJJJJJJI
@9753647/1
tcgataggtgctttgtctggttaactttagtgggaaggtttaggtatttg
+9753647/1
BCCFFFFFDFHHHJIIHIJJIIIJHGEIIJHIIJIJGJDGIFIJ?FIIJI
@8680240/1
gtgaagtttcctctttgtcttttattaattgagaaggttgtggcttttct
+8680240/1
CBCFFFFFHHHHHIJJIJJJJJJIJJIJJJJIJHIJJFHIIJIIJJJJJG
@8680859/1
gtgaatatataactgacatgtttcatatgtagaacgaattttgtgcatac
+8680859/1
C@CFFFFFHHHHHJJJJJIJHJGHIGGJIHIIJJIIJJJJJIGHIJJJJG
@9755231/1
tcgatcttccggttccggtggccaccagatcgttgttaaggaacacgcgg
+9755231/1
CCCDFFFFGHGFHIJJJIJIJJJIIJJJIJJIJJJJIGGGIIIJJJJIJH
@9755232/1
tcgatcttccggttccggtggccaccagatcgttgttaaggaacacgcgg
+9755232/1
CCCFFFFFHHHHHJJJJJGIJGJJJJJJJJJJHIJJJJJJJIJJIJJJJH
@11262887/1
tttgtggagaggtactatgtgtgtttggctagattctgtttgacattcga
+11262887/1
BCCFDFFFHHHHCGHIJJJHHEHII@GIJJJJJJJJJJJJJJJJJJJJJI
@9553385/1
tatgaatcgtgataacatgcataaaatataataaaaatttatagtttttt
+9553385/1
@@BFDDDDFFHHFIJIJIJJIIJJJJJIJJJJJJJIJIIJIIJGGIIJJG
@9553386/1
tatgaatcgtgataacatgcataaaatataataaaaatttatagtttttt
+9553386/1
@CCFDEFFFHHDHHIGCGGIIIGIEHIJIJJJJCHEHIGIIIJJCGIJIB
@9553387/1
tatgaatcgtgataacatgcataaaatataataaaaatttatagtttttt
+9553387/1
B@@FBBDDHFHHGIJIIJIJJIJJJJJJJJJIIJJJJJJJJJJJIJJJJJ
@8683650/1
gtgaattctctacagtgtggcggaccaacatctgatagttccttaaacac
+8683650/1
@@@FFFFFHHHFFIIHI?FHIHIIGGGIGEGGHICHGGBFFHEH>BGHGD
@9108058/1
gtttgaaaaccttgataaatgaaagaaattaaacacgctgagaaagctat
+9108058/1
C@@FFFFFHHHHHJIJJJJJJFDGGGIIIJJJIJJGIJJFEHGIGGIIJG
@8247884/1
gggttctgctaagtggtaagtagaaggtaagccacttaagcacacatgtt
+8247884/1
CCCFFFFFHHHHHFHIGIJJHJIJJJJGHIJJJJJJJJJJJJJJJJJJJI
@8893855/1
gttcgggagtcacttttccgaccaagagatccagcaagttcttggctgcc
+8893855/1
CCCFFFFFHHHGHJJJJJJIJJJJJJJJJJJJJJJJJJJIJJJJIJGIJG
@9322502/1
taaagcgttaccagcgcttgaggaagtaacggcagcactattg
+9322502/1
?@@BDD@AACCACAA@FFHFGIIICF:?CGHGIEEEG@GCFG4
@9322503/1
taaagcgttaccagcgcttgaggaagtaacggcagcactattgacactaa
+9322503/1
@CCFFFFFHHHHHJJIIJIJIJJIJJFHHIJJJJIIJJJDHIIDGCHGIG
@9322504/1
taaagcgttaccagcgcttgaggaagtaacggcagcactattgacactaa
+9322504/1
CCCFFFFFHHHHHJJJJJJJJJJJIJGHIJJJJJJGIJIIJIGGGGGHGH
@10405010/1
ttaataactagtgcctaataatagtgtattacctctaaagctatctactc
+10405010/1
CCCFFFFFHHHHHJJJJJJJJJJJGIJJJJJJJJJJJJJJJJJJJJJJJJ
@11267985/1
tttgttgccgtctgcccttgagaaatttgctgcctcaaaaacgtatgaca
+11267985/1
@@@DDA;?DD@8?EFFFEFECECHFIDG<9EEGFIIIIIFDGEBBDAB@A
@8248935/1
gggtttcttaacctcataggtacaagtggaccagcttgcagttcactcat
+8248935/1
CCCDDFFFHHHHHJJJJJJJHIJJJJHIJJJJJJJJJJJJJIIJJJJJJI
@9557756/1
tatgcctcagctttaaattcgtagtctactcttttttcgtcgacaataaa
+9557756/1
CCCFFFFFHHHHHIJJJJJJJFHEHHHIJJJJJJIIIJJJJJJIJJIJJE
@8249671/1
ggtaaaaagaagaaacaaaagcaacttcaaaagcaagaggaaggagcgca
+8249671/1
@C?DFFFFHHHGHJJJJJJJIJJJJJJJJJJIIJJJJJJJJJJJEIJJJJ
@8251043/1
ggtaaagctgctaaaaaagcaggaaaagcccagaagaacgttcgactttc
+8251043/1
CC@DFFFFHGHHHJJJJJJJJIJJJJJJJIJJJJJJJJJJJJIJIJJJJI
@10183033/1
tggacataaaggaaagaaaaaaatgtcaaaattttgcaaattatgtggca
+10183033/1
CCCFFFFFHHHHHJJJJJJJJJJJIHIIJJJJJJJJJJJJJJJJJIJJJJ
@10183533/1
tggacatcaagaaatacttcacatctgttaaaggcaaatatgatgtaatc
+10183533/1
CCCFFFFFHHHHHJJJJJJJJJIJJIJJJJJJJJIJJJJJJJJJJIIJJI
@10183874/1
tggacatcgaagaaaaaacattgaccaatcgccaccaatgcctggtgcag
+10183874/1
CCCFFFFFHHHHHJJJJJJJJJIJJIJJJJHJJJJJJJJJJJJJJFHIJI
@10183875/1
tggacatcgaagaaaaaacattgaccaatcgccaccaatgcttggtgcag
+10183875/1
CCCFFFFFHHHHHJIJIGGIJIJJJJJIJGFHIIJJJJJJJJJIIHIIGI
@10183876/1
tggacatcgaagaaaaaacattgaccaatcgccaccaatgcttggtgcag
+10183876/1
CCCFFFFFHHHHHJJJJJJJJJJJIJIIIJGIGGIJJJJJJJIIJFHIII
@8474746/1
gtcaatagtgctgccgttacttcctca
+8474746/1
:@@DDBDABDHFBGHB@?F?FHF39F9
@11034430/1
tttcaatcaccacattatgaaattactcatagtgtcacgggaactcataa
+11034430/1
CCCFFFFFGHHHHIJJJJJJJJJJJJJJJJJJIIJJEGHIJIJJJJJJJJ
@11034431/1
tttcaatcaccacattatgaaattactcatagtgtcacgggaactcataa
+11034431/1
CCCFFFFFHHGHHJJJJJJJJJJJJJJJJJJJIIJJEHGHCHIJJJIIJI
@9113584/1
gtttgacattcgaaaagtaaacgtcagtttgcgtttcaatgcatcgataa
+9113584/1
CCCFFFFFHHHHHJJJIHJJIJJHIJJIJJJJJIJJJJJJJJJJJJIJII
@11034681/1
tttcaatcatgaagcaagattttacctgaacaatttgaaatttttccaaa
+11034681/1
@CCFFFFFDHGHHGGHJHGIJJIJIGIIJGIJIJJJJJIJIIJJJGHIGG
@11034682/1
tttcaatcatgaagcaagattttacctgaacaatttgaaatttttccaaa
+11034682/1
CCCFFFFFHHHHHJIIJIJJJJJJJJJJJJJJJJJJJJJJJJJJJJJJJI
@11034683/1
tttcaatcatgaagcaagattttacctgaacaatttgaaatttttccaaa
+11034683/1
CCCFFFFFHHHHHJJJJJJJJJJJJJJJJJJJJJJJJJJIJJJJJJJIJH
@11034684/1
tttcaatcatgaagcaagattttacctgaacaatttgaaatttttccaaa
+11034684/1
CCCFFFFFHHHHHJJJJJJJJJJJJJJJJJJJJJJJJJJJJJJJJJJJJI
@8693085/1
gtgacttcgagttcttcacgggaattgccgatgggaaggggatctctggt
+8693085/1
@B@FFFFFHHHHHJJJJJJJJJJJJIJJJJGJIJJIJJJJJHIIJJJJJ@
@8694242/1
gtgacttttctcccctgttcttaaataaagtgtactttattgaaaaatta
+8694242/1
@@@FFFFFHHHG?FHIJIJGHIIJIIJIJIHCIJJJJIIJIIFIIJIGII
@11037248/1
tttcaatgcatcgataagacgaatggtaaagctgctaaaaaagcaggaaa
+11037248/1
CCCFFFFFHGHHHIJJJJJIJJJJJJHIIJJJJJJJJIJJJJIIJJIJJI
@11037249/1
tttcaatgcatcgataagacgaatggtaaagctgctaaaaaagcaggaaa
+11037249/1
CCCFFFFFHHHHHIJJJJJIJJJIIJFHIJJCHIJJJJJJJJJIJJIJJJ
@11037250/1
tttcaatgcatcgataagacgaatggtaaagctgctaaaaaagcaggaaa
+11037250/1
CCCFFFFFHHHHHJJJJJJIJJJIJJHIJJJJJJJJJJJJJIJJJJJJJJ
@9115882/1
gtttgagaattcatttttaacacagttcttactttaacgcattgtgttaa
+9115882/1
CBCFFFFFHHHHHJJJJJJJJIJIIJJJJJJJJJJJJJGIJJJIIIIIIJ
@9564388/1
tatgtctcgaaagacttcgactttttactatttttgtatgcacaaaattc
+9564388/1
CCCFFFFFHHHHHJJJJJJIJJJJJJIJJIJIJJJIHGIIHGHGIIJIJG
@9564389/1
tatgtctcgaaagactttgactttttactatttttgtatgcacaaaattc
+9564389/1
CCCFDFFFHHHHGIJJJJJJJJJJJJGIJIJJJIJIGIJIHIJJJJJIJI
@9564390/1
tatgtctcgaaagactttgactttttactatttttgtatgcacaaaattc
+9564390/1
CCCFFFFFHHHHHEIJJJIJJJJJJJJJIIJJJJJIDIIIJJIGIJJJJJ
@10625447/1
ttcctccatagttcttacatccttgtttatttccctttttgtggagaggt
+10625447/1
CC@FFFFFGHFHHJIJJGIIIJIIIIGIIJJJJJIJJJJIGHGJIIIGH?
@8477488/1
gtcaatgttattctaaaaagaagactgctaaacgttaaattttaaaagcc
+8477488/1
@=?DDFDDHHGFHIIEIJJJGHGEHIICHIHIGIGHIIJIGIIIIJJHDF
@8477489/1
gtcaatgttattctaaaaagaagactgctaaacgttaaattttaaaagcc
+8477489/1
C@CFFFFFHHHHGIJJJJJJJJIJJJJJJJJJJJJJJJIIJJJJJIJJGI
@8477490/1
gtcaatgttattctaaaaagaagactgctaaacgttaaattttaaaagcc
+8477490/1
CB@FFFFFHHHHHJJJJJJIJIJIJJJJJJJJJJIJJJJJJJJJJJJJJI
@8477491/1
gtcaatgttattctaaaaagaagactgctaaacgttaaattttaaaagcc
+8477491/1
CBCFFFFEHGHHGJJJJJJJJJJIJIJJJIJJJJIJIJJJJJJJIIJJJI
@10413199/1
ttaatttcaattttacatgtgtccattaatgaatcatccatcgtattaca
+10413199/1
CCCBFFFFHHHHHJJJIJIJIHHHJJJJJJJIJJIIJJJJIJJGIJJJJI
@8900515/1
gttctacatatgaaacatgtcagttatatattcacctttatatgtcacat
+8900515/1
@@BFFFFFHHHGHJIIGGIFGJIJIJJJIJJJJJJJJIIIIGIIGHIJJI
@8900516/1
gttctacatatgaaacatgtcagttatatattcacctttatatgtcacat
+8900516/1
@B@FFFFFHHHHHJJJJJJJIJJJIIJJJJJJJJJJJJJJJJJJJJJJJJ
@9117887/1
gtttgaggaaggagtcgccaagggtttccagacgttccagattaacgatg
+9117887/1
CCCFFFFFHHHHHCFGHJJJJJJJIIJJJJJJJJJJJJJJJJJJJJJJJI
@8901648/1
gttctagacatactttatgctcttgacatttcgttaaagaaccacaaaat
+8901648/1
CBCFFFFFHHHHHJJJJJJJJJJJJJJJJJJJJJJJJJHIJJJJJJJJJI
@8258387/1
ggtagaacgacgacaacaagctgcaaagactggaagg
+8258387/1
@C@FFFFFHGHHHDIIJJJAGIJGIJIICGD>DHGJJ
@9767036/1
tcgcgcgtaaagtgaccaaagcaaagacgcaataagtgatacaagaaaat
+9767036/1
CCCFFFFFHGHHFHIJJJJJJIJJI?FHJJJJJJJJFHIJJJJJIJJJJG
@9330562/1
taaatatacctgcacacacgcatttttaaatttaaaaatttattcaagtc
+9330562/1
@@@DDDDDH>FBD@FBGIG@?CEHEHIEDGHEGCHHGHIIIGGHEFFD?B
@8259699/1
ggtagatttccgtgaagtggtccgtgccccttgcggttaccccttctgtt
+8259699/1
@C@DDFFFFHHHBFHIICHGIIIGIIJIIGIIJIIHEDDHIHIJFIJFBD
@8260444/1
ggtagcttggcacaatatttattaagtaaagagatcgcattgattaaagt
+8260444/1
CC@FFFFFHGHHHJJJJJJJJJJJIJIJJJJIJJJJJJJIJJHJJIJJJB
@8480305/1
gtcaattttgcaaattatgtggcattttgacatttatgtgacataatttg
+8480305/1
CCCFFFFFHHHHHJJIJJJHJIIIJJJJJJJJJIJIJJIIIJGHJIJJJJ
@9120678/1
gtttgatattgggactgcaagtgcgaatatctgtagtcgaagtgttgttg
+9120678/1
CBCFFFFFHHHHHIJJJJJJJHHIJJJJJJJJJGIJIIJIJJDGHIJHIG
@10417433/1
ttacaagctatactttgcatagaattagtggtttttttctaaaatcaatt
+10417433/1
@@@BDDDDB?DFDFHIIIHGGH>FFHHE<CFAAEFIGIGDGGIGGHHGGG
@8700337/1
gtgagtttaggatatcttacgttctggcaacatcgacagataccacaaat
+8700337/1
CCCFFFDFHHHGHJJJJJJJJJJJIIJJJIJJJJJJJJJJJJJJJJJJJI
@10417955/1
ttacaataagccgaataaaaatgcaaaaaactataaatttttattatatt
+10417955/1
CCCFFFFFGHHHHJIJJJIJJJJJJJJJJIJJJJJIJJJJJJJJJJJJJJ
@9332860/1
taaatccacattttcgggttctatgtagactttgcctctggccgcagcta
+9332860/1
CCCFFFFFHHHHHJJJJIIIJJJJJIIJIJJJJJJJJJJJJJJJJJJJJJ
@9770237/1
tcgcttgtcatgttttgaaattccgcgaaattggcactggcaagtcaaag
+9770237/1
CCCFFFFFHHHHHJJJJIJIJJJJIIJJJJJJJJIGIJJJIJJJIJJJJF
@9770681/1
tcgcttttcaaattctcgtgactttctcccctgttcttaaataaagtgta
+9770681/1
CCCFFFFFHHHHHJJJJJJJIIJJJIJJJJJJJJJJJJIJJJIIIIIJJI
@9770682/1
tcgcttttcaaattctcgtgacttttctcccctgttcttaaataaagtgt
+9770682/1
CCCFFFFFHHHFHJJJJJIJJJJJJJJJJJJJJJHIIJJJJIJJJJJJJJ
@9770773/1
tcgcttttgactcgacaaaaatttaaacacattgcattattgatttcg
+9770773/1
@?;DDDDDA;BFB;?EGGIGHDFHIIGC@H?DCBGGGGBGGB<BGHBB
@9770774/1
tcgcttttgactcgacaaaaatttaaacacattgcattattgatttcgag
+9770774/1
@<<DFFFFGHDHDEHAFIJGEHIHHIJIIHGIEFFEGIIJIEFGGHJGGF
@9334857/1
taaatgctcccttttcacaatataataaatacatatcatatcatcggggc
+9334857/1
CCCFFFFFHHHHHJJJJJJJJJJIIIJJJJJJJJJJJJJJJJJJJJJIJI
@9772362/1
tcggaatcagaaaaaatgtcggaactggcgaaatcaaacaacgtaagacg
+9772362/1
CCCFFFFFHHHGHJJJJJIJJJJCHIGJHIJIJIJJJJIJJJJGHIIIJE
@8263179/1
ggtatctgtcgatgttgccagaacgtaagatatcctaaactcactttttt
+8263179/1
CCBDFFFFHHHHHJJJJJJJJJJJJHIJJJJJJJJJJJJJJJJJJJJJJJ
@8263180/1
ggtatctgtcgatgttgccagaacgtaagatatcctaaactcactttttt
+8263180/1
CCBFFFFFHHHHGJJJJJJJJJJJJIJJJJJJJJJJJJJJJJJIJJJJJJ
@9994964/1
tgacatgtttcatatgtagaacgaattttgtgcatacaaaaatagtaaaa
+9994964/1
CCCFFFFFHHHHHJJJHIJJJIJJJJJJJJHJJJJJJJJJJJJJJGHIHJ
@8702276/1
gtgatatcagccgctccgggcgttccgttggtctgattggctt
+8702276/1
@1=DFFFFHHHGHJGHGGGIJJJJJIJJIIDHJHIJJJJIIJJ
@8702277/1
gtgatatcagccgctccgggcgttccgttggtctgattggcttgttcggg
+8702277/1
CB@FFFFFHHHHHIIJJJJJJJIJJJJJJJJFGIIGIJJJJJJ<=A75=B
@8702278/1
gtgatatcagccgctccgggcgttccgttggtctgattggcttgttcggg
+8702278/1
CBCFFFFFHHHHHJJJJJJJJIIJJJIIGJIGIIJJJJJJJJJ66?7?BD
@8907933/1
gttctgaaacaaacatcactgtgatgaaaaataaaaaaaaaataatagtt
+8907933/1
C@BFFFFFHHHHHIJJJJJJJIJIJJJIJJJJIJJJJJJJJJIIIIGIHI
@8483120/1
gtcacattacagactctgtactttctcctcatcgctccacaatgcgttat
+8483120/1
@BCDDDFFHHHHHJJJJJDHIJJJJJJJJJJJJJJJJJJJJJJJJJHJII
@9337089/1
taaattgattttagaaaaaaaaaccactaattctatgcaaagtatagctt
+9337089/1
CCCFFFFFHHHHHJJJJJJJJJGIDBFDHEGGBFDGGGHIIG8B=@DDHC
@9995586/1
tgacattcgaaaagtaaacgtcagtttgcgtttcaatgcatcgataagac
+9995586/1
CBCFFFFFHHHHHJIIJJGHGIJIIJJJHIHIJJJJJJGJIJJJJJIJJG
@9337295/1
taaatttaaaaatttattcaagtcaaaaataatatgtaaattgattttag
+9337295/1
CCCFFFFFHHHHHGJJJJJJJIIJJJJJJJJJJJJJIJJJJJJJJJJJJI
@9337296/1
taaatttaaaaatttattcaagtcaaaaataatatgtaaattgattttag
+9337296/1
CCCFFFFFHHHHHJJJJJJJJJIIJJJJJJJJJJJJJJJJJJJJJJJJJJ
@9337358/1
taaatttaaccgaaatatagaatacaccccttaatcagctacaacagtca
+9337358/1
CCCFFFFFHHHHHJIJJJJJJJJJJJJJJJJJJJJJJJJJJJJJJIJHIH
@9996107/1
tgacattgcttgtggtcacttttcgcgcaaaggtaaaatcgttctagaca
+9996107/1
CCCFFFFFHHHHHGJIJIIJJJJIIIJJIJJJJGHIJJJJJJJJJJJJJI
@9996108/1
tgacattgcttgtggtcacttttcgcgcaaaggtaaaatcgttctagaca
+9996108/1
CCCFFFFFHHHHHIJGIGJIJJJJJIJJJJJJJFGIJJIJJIJJJJJJJJ
@9996109/1
tgacattgcttgtggtcacttttcgcgcaaaggtaaaatcgttctagaca
+9996109/1
CCCFFFFFHHHHHIJGIIJJJJJJJIJJJJJJJHIJJJJJJIJJJIJJJJ
@9996409/1
tgacatttatgtgacataatttgcgacatttgacgtacggttcaagtagc
+9996409/1
CCCFFFFFHHHHHJJJJJJJJJJIJJJJJJJIGJJHIJJJFIJJIIFGHI
@9571483/1
tattacaataagccgaataaaaatgcaaaaaactataaatttttattata
+9571483/1
CCCFFFFFHHHHHJJJJJJJJJJJIIJJJJJJJJJJJJJJJJJJJJJJJI
@11281099/1
ttttaaaagtttgaaaaccttgataaatggaacgaaattaaacacgctga
+11281099/1
CCCFFF?DHFHHHJJJJJJJJJJJJJJJJJJJJJIJJJJJJJJJJJIJJG
@9571998/1
tattacctctaaagctatctactcgttatataatcatcattcaaacattg
+9571998/1
CCCFFFFFHHHHHJJJJJJJJJJJJJJJJJJJJJJJJJJJJJJJJJJJJH
@9774600/1
tcggagttttgcctgttccgtagcagacggccactggcaaagtggatagc
+9774600/1
CCCFFFDFHHHHHJJJJJJJIJJJJJJJJJIJJJJIJJJJJJFHIIJJGG
@10424565/1
ttacatccttgtttatttccctttttgtggagaggtactatgtgtgtttg
+10424565/1
@@@DDDDDHABHFGGBHEGBA@DEGEBAFDGIEDFCGHGDHGGI:D8BFE
@8909487/1
gttctgctaagtggtaagtagaaggtaagccacttaagcacacatgttac
+8909487/1
CCCFFFFFHHHFHJHIJJHJJJJJJCHIJJJJJJJJJJJJJJJJJJJJJI
@8909488/1
gttctgctaagtggtaagtagaaggtaagccacttaagcacacatgttac
+8909488/1
CCCFFFFFHHHHHJHIJJJIIJJJJFHJJIJJJJJJJJJJJJIJJJJJJG
@11049272/1
tttcactcaaccatagctttctcagcgtgtttaatttcgttccatttatc
+11049272/1
CCCFFFFFHHHHHJIJJJJJJIJJJIJGHGIJJJJJJJIJJJJJJJJJJJ
@11049273/1
tttcactcaaccatagctttctcagcgtgtttaatttcgttccatttatc
+11049273/1
CCCFFFFFHHHHHJJJJJJJJIJJJJJGHHIIJJJJJJJJJIJJJJJJJI
@11049274/1
tttcactcaaccatagctttctcagcgtgtttaatttcgttccatttatc
+11049274/1
CCCFFFFFHHHHHJJJJJJJJJJJJJJGHHIJJJJJJJJJJJJJJJJJJI
@8911407/1
gttctgtcaaaactgttgcgactagc
+8911407/1
=??D7DDDDBB:<E@:<E@83C@1CB
@9339366/1
taaatttttaaatttaaaaatgcgtgtgtgcaggtatatttatcacatca
+9339366/1
CCCFFDFFHHHFHIJIJIGGGGDHGGFGIIJEHG?FHFHGIJIIGIGGGG
@9339367/1
taaatttttaaatttaaaaatgcgtgtgtgcaggtatatttatcacatca
+9339367/1
CCCFFFFFHHHHHJJJJJJJJJJJJJIIHIJJJJDHIJJJJJJJJJJJJG
@9776807/1
tcggcagccaagaacttgctggatctcttggtcggaaaagtaacgcccga
+9776807/1
@CCFFFDFHHHHHJJJJJIIJJJJJIJJJJJFHIJGIJJJGHIJJIJJJJ
@8913434/1
gttcttacatccttgtttatttccctttttgtggagagg
+8913434/1
@CCFFFFFGHHGGIJGHIJGIGJJGGIJJJJFHGEHBGG
@8913435/1
gttcttacatccttgtttatttccctttttgtggagaggtactatgtgtg
+8913435/1
@??DDDFFDDHFGIIFGHDHGIHHGGIIIII<?E<E?DBGFGHDDHIII@
@8913436/1
gttcttacatccttgtttatttccctttttgtggagaggtactatgtgtg
+8913436/1
CCCFFFFFHHHHHJJJJJJJJJJJJJJJJJIHIJGIHIJDHHIJJJHIGG
@11051311/1
tttcacttcattctatcggcctttcttctctttgccgtattttattttgt
+11051311/1
CCCFFFFFHHHHGJJJJJJJJJJJJJJJJJJJJIJJJGGIJJJJJJJJJH
@10197189/1
tggagatgtaccacaacaacctaaatcggcaaacgggcaacaaaggggtg
+10197189/1
CCCFFFFFHHHHHJJJJJJJJIJJJJJJJJJJJJJJIIJJJJJJJIIJBE
@9577532/1
tattcttcagaccaaattaaacaacggattcggatatttaacgattacca
+9577532/1
CCCFFFFFHHHHHJJJJJJJJJJJJ<FHIIJJJJJIJJJIJJJJJJJJJJ
@10198181/1
tggagcacacttttacttcagctacttgaaccgtacgtcaaatgtcgcaa
+10198181/1
CCCFFFFFHHHHHJJJJJJIJJJJJJJJJJJJJIJJJIIIIJJIIIJJJJ
@8706264/1
gtgatgccgcgacggctcagcaactcctggaggacgctgacgggagtctt
+8706264/1
CBCFFFFFHHHHHIGIJJJJIJIJJJJJJJIJIGJJHHFFFDDD?B<CDD
@11489385/1
ttttggtcatgattttgaggtactcgagggcatgatgagcagccgagccc
+11489385/1
@?1?DDDDFFF<FHGGEIIECFGEFGGIDHGIEHECFCFGGHDHIDDHIC
@11489386/1
ttttggtcatgattttgaggtactcgagggcatgatgagcagccgagccc
+11489386/1
@CCDDFFFHHHFHGHIGGIJHB@CHHHIJJBGIIJJJJGIJJJJJJJJJG
@11489387/1
ttttggtcatgattttgaggtactcgagggcatgatgagcagccgagccc
+11489387/1
@CCFFFDDFHHHHJJJJGIJAGIGHGIJJIJJJJIJJGIIIJIJIIJJJI
@11489388/1
ttttggtcatgattttgaggtactcgagggcatgatgagcagccgagccc
+11489388/1
CCCFFFDFHHHFHJJJJJJJFHHIIJJJJJJJJJJIJIIJJJJJJJJJJI
@8706544/1
gtgatgggcaatcccattggctggctccaagagatgtgcatgtcccgcag
+8706544/1
@@@BD?DB??DHFGFBFHIHEH=6;?FBHB@8?3CF4::40?0?DDFDD;
@9128116/1
gtttgcagaccgttcatatttattgcaagccatgacccatgcgtcgtatt
+9128116/1
BBCFFFFFHHHHHJIJIJJJJIJJJIJJJIJJJJJJJJJJJIJIIJIJJJ
@9578703/1
tattgacatttttcgcttgaacacattgggtggccattcctaacacagta
+9578703/1
CCCFFFFFHHHHHIJJJJJJIJJJJJIIIJHIJJJJIGIJJJJIGJJJGG
@8487637/1
gtcactcgcaaatgtagaaggcagattgttaccctccacgggtaaatcct
+8487637/1
C@CFFFFFHHHHHIIIJJJJJIHHIJJJJJJJJJJJJJJJJJGIIJJJJG
@8487638/1
gtcactcgcaaatgtagaaggcagattgttaccctccacgggtaaatcct
+8487638/1
CCCFFFFFGHHGHIHIIJIIJEHJJIJGHHIIHJJJIJJJJJ@FGGGGHG
@8487639/1
gtcactcgcaaatgtagaaggcagattgttaccctccacgggtaaatcct
+8487639/1
CCCFFFFFHHHHHJIIJJJJIIJIIJJJJJJJJJJJJJJJJJEGIIIJJI
@10427909/1
ttaccccaagcttgaggttcctgtggtggagtttgttgtctaccccatgc
+10427909/1
CCCFFFFFHHHHHJIJJJJJJJIEGIAHHCGFHIJHIJHIJJJJJJIJJJ
@11287629/1
ttttaaatctttcatattccctatttaaattttgtaaatccacattttcg
+11287629/1
CCCFFFFFHHHHHJJJJJJJJJJJJJJJJJJJJJJIJJJJJJJJJJJJJJ
@11287637/1
ttttaaatgaaaaacgtatgttgtttacttcatttgaatctatggaagtt
+11287637/1
CCCFFFFFHHHHHIIJHJJJIIIIJJIIJJIGJJJJIIIJJJJJJJJIJI
@11287638/1
ttttaaatgaaaaacgtatgttgtttacttcatttgaatctatggaagtt
+11287638/1
CCCFFFFFHHHHHJJJFHJJJJJJJJJJJJJJJJJJJJJJJJJJJJIJII
@11287639/1
ttttaaatgaaaaacgtatgttgtttacttcatttgaatctatggaagtt
+11287639/1
CCCFFFFFHHHHHJJJGIIJIIJJJJJJJJJJJJJIJIJJJJJJJIEIHG
@11287640/1
ttttaaatgaaaaacgtatgttgtttacttcatttgaatctatggaagtt
+11287640/1
CCCFFFFFHHHHHJJJHIJJJJJJJJJJJJJJJJJJJJJJJJJJJJJJHH
@11287641/1
ttttaaatgaaaaacgtatgttgtttacttcatttgaatctatggaagtt
+11287641/1
CCCFFFFFHHHHHJJJHJJJJJJJJJJJJJJJJJJJJJJJJJJJJHIJII
@11287642/1
ttttaaatgaaaagcgtatgttgtttacttcatttgaatctatggaagtt
+11287642/1
@CCFFFFFHHHHHBGIGGHEDHHIIIFHGIIHEHGIIIIJIJJIJJJIJI
@8488697/1
gtcactttacgcgcgaaaaccattatgttttactaatttttcaataaag
+8488697/1
BBCFFFFDHHHHGJIJJJJJJJGFHCF?DGHGIHIIHGIIJHIJIIJJJ
@8488698/1
gtcactttacgcgcgaaaaccattatgttttactaatttttcaataaagt
+8488698/1
@@@DFFFFHHHGGIJDHGIJJHJIIJJJIJIIJIGIJIIIJIIJFGGGG7
@9580467/1
tattgatttaattttgacatgttagaatgccctattgaaaaccttgtagt
+9580467/1
?@@FFFF?HBB>DGAFBFGHDIIABBEFH@FHGEHGIEFHGGGI?FBBF0
@9580468/1
tattgatttaattttgacatgttagaatgccctattgaaaaccttgtagt
+9580468/1
CCCFFFFFHHHHHJJJJJIIIJJJJJJIIJJJJJJJJJJJJJJIJIHIJD
@9580469/1
tattgatttaattttgacatgttagaatgccctattgaaaaccttgtagt
+9580469/1
CCCFFFFFHHHHHJJJJJJJJJJJJJJJJJJJJJJJJJJJJJJJJJIJID
@9580534/1
tattgatttcgaggaataatacgaacttccatagattcaaatgaagtaaa
+9580534/1
CCCFFFFFHHHHHJIIJJJJJJJJJJJJJJJJJJJJJJJJJJJJJJHIJJ
@11491073/1
ttttggtgcaatcttcttttccggaaaatgctcgaaaactcaattggcgc
+11491073/1
11:A4022CFDHHHH<CGDHHHIIIG<FHIIIIIIIIEHGGIEDHEGEHE
@8489348/1
gtcacttttccgaccaagagatccagcaagttcttggctgccgaatgttt
+8489348/1
CCCFFFFFHHHHGJJJIJJIIJJJIIJJJJHJJJJJIJJIJIJBHCGGIH
@8489353/1
gtcacttttcgcgcaaaggtaaaatcgttctagacatactttatgctctt
+8489353/1
CCCFFFFFHHHHHJJJJIEEFHEIIJJJJJJIJJJJJJJJJJJJJJJJJJ
@8489354/1
gtcacttttcgcgcaaaggtaaaatcgttctagacatactttatgctctt
+8489354/1
CCCFFFFFHHHHHJJJJJJFGIIJJIJHJIIIJJJJJJJJJJJJJJJJJJ
@9581044/1
tattgcgatattttttcggaaaaaagtgagtttaggatatcttacgttct
+9581044/1
CCCFFFFFHHHHHJJJJJJJJJJJJIGHHJHIIJJJJJJJJJJJIJIJJG
@11289185/1
ttttaacaaccatcccactgtacgagaattcggtttttcagtttctagcg
+11289185/1
@C@DDFFFHHHHHIHIIJJICFHIHBFDB@GGIFGGIIEHGGGGEHHEEH
@8710360/1
gtgatttcttagtgtcaatagtgctgccgttacttcctcaagcgctggta
+8710360/1
@?@DDDDDHHBDHHAGEEEEB<<CDHIIIHIIIGHIIIIIIIIGGIIIFD
@8710361/1
gtgatttcttagtgtcaatagtgctgccgttacttcctcaagcgctggta
+8710361/1
@@@FFFFFHHHHFHCFCDCIIFHGHIEFGHGJIJIJJJIJJJJIIIGEHF
@8710362/1
gtgatttcttagtgtcaatagtgctgccgttacttcctcaagcgctggta
+8710362/1
@C@FFFFFHFHGDHHEA<ICHIHIIGIHGGEHIIJJJJIGHIIJJGDGBD
@8710363/1
gtgatttcttagtgtcaatagtgctgccgttacttcctcaagcgctggta
+8710363/1
C@@FFFFFHHHHFHBBGEHCE3IFB4EGA?GDHGDGGGGGHIGIIBEHFH
@8710364/1
gtgatttcttagtgtcaatagtgctgccgttacttcctcaagcgctggta
+8710364/1
CB@FFFFFHHHHDHHIFHHIIHHGIJJJJJJJJJJJJJJJIJJJJJJJIH
@8710365/1
gtgatttcttagtgtcaatagtgctgccgttacttcctcaagcgctggta
+8710365/1
CBCFFFFFHHHHDHHIAEIJIEIJFGJJJIIIJJJJJJJJJJGIJJJJHH
@8710366/1
gtgatttcttagtgtcaatagtgctgccgttacttcctcaagcgctggta
+8710366/1
CBCFFFFFHHHHHIIIIJIJIIHIJJJJJJJJJJJJJJJJJJIJJJJJFH
@8710367/1
gtgatttcttagtgtcaatagtgctgccgttacttcctcaagcgctggta
+8710367/1
CBCFFFFFHHHHHIIIJJJJJIJJJJJJJIJJJJJJJJJJJJJJJJJJGH
@11290281/1
ttttaacagtttgaaaaccttgataaatgaaagaaattaaacacgctgag
+11290281/1
CCCFFFFFHHHHHJJJJJJJJJIJJJJJJJJJIJJJJJJJJJJJJJJJJI
@11290282/1
ttttaacagtttgaaaaccttgataaatggaacgaaattaaacacgctga
+11290282/1
CCCFFFFFHHHHHJJJJJJJJJJJJJIJJJJJJJJJJJJJJIJJIHJIJG
@9779586/1
tcggcttattgtaatattcctccatagttcttacatccttgtttatttcc
+9779586/1
CCCFFFFFHHHHGJJJJJJJJJJJJJJIIIJJJJJJJJJJ1?FHIJJJJJ
@9781022/1
tcgggagtcacttttccgaccaagagatccagcaagttcttggctgccga
+9781022/1
@CCFFDFDHHHHHJJGHG>@GHHGCGBGGHIJJJ<GHHHIJGGIGIGIGH
@8269920/1
ggtcaatgttttttcttcgatgtccacgtaggttacctcgaaggattgtt
+8269920/1
@C@DDFFFHHHHHJIIJJJJJJJJJJJJIIJJIIIJJJJJGGGIHIJJJJ
@8269921/1
ggtcaatgttttttcttcgatgtccacgtaggttacctcgaaggattgtt
+8269921/1
B@?DDFFFFHHHGJJJJJJJJJGIJIJIGHHJIIJJJJJJJJJIIJJJJJ
@8269922/1
ggtcaatgttttttcttcgatgtccacgtaggttacctcgaaggattgtt
+8269922/1
BC@FFFFFHHHHHJJJJJJJJJIJJJJJJJJJHHIJJJJJJJJJIJJIJI
@9781309/1
tcgggatcctcggaagacagaactcctggagcgatggccagggcgataac
+9781309/1
@C@FFDDFHHHHHGGJIIGHDGGGHGJGEGIIJJIIIIFJGIIIGIIBH>
@8271158/1
ggtcatgattttgaggtactcgagggcatgatgagcagccgagcccttgg
+8271158/1
@CBDFFFFHHHHHJJJGIJJJJJJIIIIJJJJJJJJJJIJJIJJJJJJIG
@9782353/1
tcgggcgtcacttttccgaccaagagatccagcaagttcttggctgccga
+9782353/1
CCCFFFFFHHHHHJJJJJJJIJJJJIJJJJJJIJJJIIJIJIJIIJIJJF
@9343652/1
taacaatctgccttctacatttgcgagtgacgaagagactctcagcttca
+9343652/1
CCCFFFFFHHGHHJJJJJJJJJJJJIJGHIIJIJIIJIIJJJIIJIJIII
@9343653/1
taacaatctgccttctacatttgcgagtgacgaagagactctcagcttca
+9343653/1
CCCFFFFFHHHHHJJJJJJJIJJIJJJFHIJJIJJJJIJJJJJJJIJIJJ
@9343654/1
taacaatctgccttctacatttgcgagtgacgaagagttggccactaaac
+9343654/1
CCCFFFFFHHHHHJIJJJJJJJEIJIJGHIIIJJIIIEHIJIIJJIJJJJ
@9782937/1
tcggggtgcaatcttcttttccggaaaatgctcgaaaactcaattggcgc
+9782937/1
@BCFFFDDFHFHHJJIJJJJJJJIIGJJJJJJJJJJJJJJJIIJIEGIJJ
@9782938/1
tcggggtgcaatcttcttttccggaaaatgctcgaaaactcaattggcgc
+9782938/1
B8;7BDDDHHHHHJJJJJJJJJJJJJIJJJJJJJIIIIIIJIJJJGIJJG
@9782939/1
tcggggtgcaatcttcttttccggaaaatgctcgaaaactcaattggcgc
+9782939/1
BCCFFFDDHHHHHJJJJJJJJJJJJJJJJJJJJJJJJJJJJJJJJGJJJI
@9782940/1
tcggggtgcaatcttcttttccggaaaatgctcgaaaactcaattggcgc
+9782940/1
BCCFFFDDHHHHHJJJJJJJJJJJJJJJJJJJJJJJJJJJJJJJJIJJJI
@8714913/1
gtgcaatcttcttttccggaaaatgctcgaaaactcaattggcgcacatt
+8714913/1
@@@FFFFFHHHHHJJIIIGGIJFEGHEHHGHEFFIGGGHGDEFE>AFFHH
@8714914/1
gtgcaatcttcttttccggaaaatgctcgaaaactcaattggcgcacatt
+8714914/1
B@CFFFFFGHHHHJIJJJJJJJJIIIIJJJIJJJJJIJJJJJJJJJGGJA
@8714915/1
gtgcaatcttcttttccggaaaatgctcgaaaactcaattggcgcacatt
+8714915/1
CCCFFFFFHHHHHJJJJJJJJJJJJJJJJJJJJJJJJJJJJJJJJJJJJJ
@10644974/1
ttcgactttcacttcattctatcggcctttcttctctttgccgtatttta
+10644974/1
CC@FFFFFHHHHHJIJJJIIIGIJIJJIJJJJJJJIIJJFJJJDGHIJJG
@9133275/1
gtttgcgtttcaatgcatcgataagacgaatggtaaagctgctaaaaaag
+9133275/1
CBCFFFFFHHHHHJJJJJJJIIIJJJJJJJJJJGHIJJJJJJJJJJJJJG
@11058076/1
tttcagtcccgaataccgattctcagccgagctgcccagtttagtggcca
+11058076/1
@@@DBB:DHBHFADABFAFGHCE@EEC>FD:?DH@GH9DFFGH>8=F=FH
@11058077/1
tttcagtcccgaataccgattctcagccgagctgcccagtttagtggcca
+11058077/1
CCCFFFFFHHHHHIJJJJJJJJJJJIIJJGHGEIGJJJJCCHIJGGJGJG
@11058078/1
tttcagtcccgaataccgattctcagccgagctgcccagtttagtggcca
+11058078/1
CCCFFFFFHHHHHJJJJJJJJGIJJIJJJJIJJJIJJIJIJJJJHIIJJJ
@11058079/1
tttcagtcccgaataccgattctcagccgagctgcccagtttagtggcca
+11058079/1
CCCFFFFFHHHHHJJJJJJJJJJJJIJJJJJJJJIJJJJHIJJJGIJJJI
@9585736/1
tatttatcatacacaggtaaacagttgtacagtagaggataaaccaatgg
+9585736/1
??@DD?D?FHHAHGHDG2AFIE@>HH>H?HB@CEDDEF>EBBDGIGIBBF
@10645653/1
ttcgagcagcatgcaagagagtccaaagagaaggttatgaaccggcaata
+10645653/1
CCCFFFFFHHHHHJJJJJJIJGIJJJJJIIIJJJFGIJJJJIJIJJIIJJ
@10645654/1
ttcgagcagcatgcaagagagtccaaagagaaggttatgaaccggcaata
+10645654/1
CCCFFFFFHHHHHJJJJJJJJHIJJJJJJJJJJJHIIJJJJJJJJIJJJJ
@11059297/1
tttcagttaaatttaagaggcttttaaaatttaacgtttagcagtcttct
+11059297/1
?@@DDDDBADFFHGHHGCHIGHGIHGGIGIIIGGHGD@HE@@DDFGFHII
@11059298/1
tttcagttaaatttaagaggcttttgaaatttaacgtttagcagtcttct
+11059298/1
BCCFFFEDFHHHHJJJJJJJJJJJJ<CHHJJJJJJJIJJJJJJJJJJJJJ
@11059327/1
tttcagttactcttgattttatatatctgtagttttctagatctttcgta
+11059327/1
CCCFFFFFHHHHHJJJJJJJJJIJJJJJJJJJIIJJJJJJIJJJJJJJIH
@8272503/1
ggtccgtgccccttgcggttaccccttctgttgggatgggggccgccccc
+8272503/1
@@?DDDFFGFHFHIIII8CGHJJJGGIIHIGHIIGEHEIJIGEHHFDCDB
@9783888/1
tcgggtttggaaaaatttcaaattgttcaggtaaaatcttgcttcatgat
+9783888/1
CCCFFDFFHHHHHJJJJJJJIIJJJIJJJJIGHIJJJJJJJJJJJJJJJJ
@8273203/1
ggtcgatattgttttacgttgtgctccttcacaaaatctacttcaagtgg
+8273203/1
@CBDFFFFHHHHHJJJJJIJJFHJIJJJJJIJJJJJJJJJJJJJJJJGHH
@8716691/1
gtgcagctatccactttgccagtggccgtctgctacggaacaggcaaaac
+8716691/1
CBCFFFFFHHHHHJJJJJJJJJHGIJJJJJJJJJJJJJJJIGIJIJJJJJ
@8716692/1
gtgcagctatccactttgccagtggccgtctgctacggaacaggcaaaac
+8716692/1
CC@FFFFFHHHHHJJJJJIJJJHIIJJIGIEGIHIJIJJJIJJJJJJJJI
@8717466/1
gtgcatacaaaaatagtaaaaagtcgaagtctttcgagacatactcttcg
+8717466/1
CCCFFFFFHHHHHJJJIIJJJJJHIJJJJHIJJJJJJJJJJJJJJJJJJJ
@10008243/1
tgactactgtatagctttcttctcttggtgaacacatactttattcgtca
+10008243/1
<<;BDDDDFFHHHGGHGIGIIEB<BHG<CDEGGCFCFFFFGGBHBHGIGA
@10008244/1
tgactactgtatagctttcttctcttggtgaacacatactttattcgtca
+10008244/1
C@@FFFDFDFHGDIJIIEHJEGHHHI@GCFA?EHGGCHIJIJADGEFFGB
@10008245/1
tgactactgtatagctttcttctcttggtgaacacatactttattcgtca
+10008245/1
CCCFFFFFHHHHHJJJJJJJJJJJJJJJHHIJJJJJJJJJJJJJJJJGJI
@9347317/1
taacagatgaaggtatagctgcaccagcatctaattcacattgtttttgt
+9347317/1
@@@FFFFFDHHHHCGHGJIJIIIJFHJGIIJGIHIGIJGGHEHCHIJJFB
@9589850/1
tatttttttatcgatctggcttcaatgtttgaatgatgattatataacga
+9589850/1
CCCFFFFFHHHHHJJJJJJJJJJJJJIGIIJJJJJJIJJJJJIIIIJJJD
@10647250/1
ttcgataggtgctttgtcgggttaactttagtgggaaggtttaggtattt
+10647250/1
@CCFFFFFHBFHHJJIEH6GHHIJJJJJJJJFHIJJIGIDHHHII?@DHG
@10647251/1
ttcgataggtgctttgtctggttaactttagtgggaaggtttaggtattt
+10647251/1
BCCFFFFFHFHHHJJJJJJJJIJJJJJJJJJIJJJJJJJDHIIJJBGIII
@10648196/1
ttcgatcttccggttccggtggccaccagatcgttgttaaggaacacgcg
+10648196/1
B1=DDFFFHHHHHGIJJJJEIGGIGHIJJJJJJHJJJJJJJIJJJIIJJI
@10648197/1
ttcgatcttccggttccggtggccaccagatcgttgttaaggaacacgcg
+10648197/1
BCCFFFFFHHHHHIIJIJJGIJIJGJJIJJJJJIIIGIIJJIJJJJJIJI
@10648198/1
ttcgatcttccggttccggtggccaccagatcgttgttaaggaacacgcg
+10648198/1
CCCFFFFFHHHHHHIJJIIIJJJJJJJJJJJJIIIIIJJJJJJJJJJIJH
@11497880/1
ttttgtcatacgtttttgaggcagcaaatttctcaagggcacacggcaac
+11497880/1
@@@DDDBDHHHH>FGGGE@F@@GGGHIG>CBCHIIIGIIFCG;BFHAGHA
@11497881/1
ttttgtcatacgtttttgaggcagcaaatttctcaagggcacacggcaac
+11497881/1
@CBFFFFFHHHHFHIJJJIJJIIIIJJJIJIGJJJGIJJIGIIJJJJIJI
@11497882/1
ttttgtcatacgtttttgaggcagcaaatttctcaagggcacacggcaac
+11497882/1
@CCFFFFFHGHGFIJGJGHCGGIIJJIIIIGIHIJIGJIGEGGGGGIJI;
@11497883/1
ttttgtcatacgtttttgaggcagcaaatttctcaagggcacacggcaac
+11497883/1
CCCFFFFFHHHHHJJJJJGIJJJIJJJEIJJGIIJJIJIIJJJJIJIGIG
@10211949/1
tggatctcttggtcggaaaagtgactcccgaacaagccaatcagaccaac
+10211949/1
CCCFFFFFHHHGFHIIJJJJJIIJJJIJJIJJJJJHIJJEHIJIJJJIJI
@10859680/1
ttgtggaataggttgaggctgaatctcagatggattgagctgttgagttg
+10859680/1
BCCDDFDFHHHHHHJIJJJJJJJJJJJIJJJJJIJJIGIJJJEHHGIHIJ
@8495215/1
gtcagatttggcttgctttttactggtcccgtatccaactccgtaccgca
+8495215/1
CBCFFDFFHHHHHJJJJJJJJIIJIJFHIJIHIJIJIIJJJJGFHJJEGI
@9593033/1
tcaaaagggaacaatttttgtcgagttattgatttcgaggaataatacga
+9593033/1
CCCFFFFFHHHHHJJJJJJJIJJJIIJJJJJJJJJJJJJJJJJJJJJJJJ
@8720340/1
gtgccccttgcggttaccccttctgttgggatgggggccgcccccttccc
+8720340/1
C@CFFFFFHHHHHIJJJJJIJJJIJJJIJJIJJJJJJJJIHHFDDDDDDD
@8720341/1
gtgccccttgcggttaccccttctgttgggatgggggccgcccccttccc
+8720341/1
CB@FFFFFHHHHHJJJJJJJJJJIIJJJJJIIJIJJJIJJHHFDDDDDDD
@8720342/1
gtgccccttgcggttaccccttctgttgggatgggggccgcccccttccc
+8720342/1
CCCFFFFFHHHHHJJJJJJJJJJJJJJJJIIJJJJJJJJJHHFDDDDDDD
@8720761/1
gtgcccttgagaaatttgctgcctcaaaaacgtatgacaaaactatagag
+8720761/1
BBCFFFFFFFHDHIJJJHJIGGIGGJJJJJJJJIJJJIJJJIIIIIGDFB
@8720762/1
gtgcccttgagaaatttgctgcctcaaaaacgtatgacaaaactatagag
+8720762/1
C@@FFFFFHHGHHJJJJJJJJJJJIIJJJJJJHIJJIJJJJJJIIIJJJJ
@10011703/1
tgactgtgtatcgatagctgttcactttttggtcatgattttgaggtact
+10011703/1
@@@FFFFFFFFGHGHEHIBEFHIGJJIIIIEEFIIGIAHIJGE=GGDHG@
@10649488/1
ttcgattcgataggtgctttgtctggttaactttagtgggaaggtttagg
+10649488/1
CCCFFFFFHHHHHJEHIJJJIIIJJJHIIJJJIJIJHIJJIJIJDHIIJJ
@9790585/1
tcgtagatgtctgttgcgattgagaccactgcgtataagagtggct
+9790585/1
?@?DDDDDH4CCDE?EHE<C?GBADH;?F@FCG0B?BDGH>9?87D
@9790586/1
tcgtagatgtctgttgcgattgagaccactgcgtataagagtggct
+9790586/1
@CCDFFFFGHHHHJJJJJJJJIJJIIJJJJJJIGIIJJJIJDGHIJ
@10444761/1
ttagatttcgaggcaaattgattgatttgcccagcacaaacttggagaag
+10444761/1
@@@DDFFDDHBDFFIIGGHEHIIG>FHIIIIIIIFIIIIEHIIEHGE>FA
@9350285/1
taacagtttgaaaaccttgataaatgaaagaaattaaacacgctgagaaa
+9350285/1
CCCFFFFFHHHHHJJJJJJJJJJJJJJJJJJJJJJJJJJJJJJJJIJJJH
@10863400/1
ttgttcagttcttgcaggagatcgctagcgaacaatccttcgaggtaacc
+10863400/1
CCCFFFFFHHHHGJJJJIJJIIIIIIIJJIJJJJJJJJIJIJIJJAGIJI
@9596576/1
tcaaaatttgacataatttgtggacataaaggaaagaaaaaaaatgtcaa
+9596576/1
CCCFFFFFHHHHGIIFHIJJDHHJJGJIIIJJIGGIJIIJIJJJJJJJJI
@9596577/1
tcaaaatttgacataatttgtggacataaaggaaagaaaaaaaatgtcaa
+9596577/1
CCCFFFFFHHHHHJJJJJJJJIJJJJJJJJIJIJJJJJJJJJJJJJHJIJ
@9139783/1
gtttggaggagttgtactaatttgtgtaattgaagttcgtattatttcct
+9139783/1
@BCFFFFFHHHHHJIHIJJJJJJJHHGIJJJJJJJJJJJIJJJJJJJJJG
@9139784/1
gtttggaggagttgtactaatttgtgtaattgaagttcgtattatttcct
+9139784/1
CBBFFFFFHHHHHJIIJJJJJJJJHHGIJJJJJJJIJJJIJJJIJJJGIG
@9139785/1
gtttggaggagttgtactaatttgtgtaattgaagttcgtattatttcct
+9139785/1
CBCFFFFFHHHHHJIHJJJJJJJJHIHIIJJJJJIJJJJJIJJJJJJJJI
@8926853/1
gttgaaattccgcgaaattggcactggcaagtcaaagaagctagcca
+8926853/1
@BBFFFFFHHHHHJJJJJJJJJJJIJIIJJJIIJJJJIJIJHJIIJJ
@11301667/1
ttttaaggtactcgagggcatgatgagcagccgagcccttggcttccttc
+11301667/1
@@CFFFFFHHHHGJJJJJJIIIJJIHJJJJJJJJJJJJJGGIJJJJJJGD
@9142132/1
gtttggcgtctttcttcgatcttccggttccggtggccaccagatcgttg
+9142132/1
@@@DFFFFDHHHFIIJJIGFHGIIIIEIJIJGE?GHCGBEHEDGHGHDEC
@9142133/1
gtttggcgtctttcttcgatcttccggttccggtggccaccagatcgttg
+9142133/1
@@@FDDFDFFHDHIGGGI9<FEHEFI@:CFGBE?@FHGHIIIFGIIE@EH
@9142322/1
gtttggctagattctgtttgacattcgaaaagtaaacgtcagtttgcgtt
+9142322/1
@CCFFDDEDFDHFDHEHEDD>DHIIEH>EGGEFBGEHI?CGI?BGBBGDG
@9142323/1
gtttggctagattctgtttgacattcgaaaagtaaacgtcagtttgcgtt
+9142323/1
CCCFFFFFHHFHHJJJJJJIJIJJJIJIJJIJHIJJJJFHIJHIJJJIFH
@11504730/1
ttttgttgccgtgtgcccttgagaaatttgctgcctcaaaaacgtatgac
+11504730/1
CCCFFFFFHHHFHFHJJJIIGHJJJIJJJJJJJJJJJGIJJJJJIJJJJI
@9796086/1
tcgtgttccatttcatagaatggtggtggccatctgcgggacatgcacat
+9796086/1
CCCFFFFFHHHHHJJJGIIJJJIEHIEGGGJJIJJIIJJIGIJJIJIGGG
@9598055/1
tcaaagcagattagtaaacatgatgctgcatacaatgcattaaagctgct
+9598055/1
CCCFFDFFHHHGGJEGGIJIJJIEHGIJJJJIJJIJIJIIJJJJJJJIJI
@8282550/1
ggtggccatctgcgggacatgcacatctcttggagccagccaatgggatt
+8282550/1
@@@DDDBDHHFHBF?C@C?CBG<FGGEEGGGIIHGIGIIHHIIEG@DFFG
@9796520/1
tcgttatataatcatcattcaaacattgaagccagatcgataaaaaaata
+9796520/1
CCCFFFFFHHHHHJJJJJJJJJJJIJJIJJJJJJJJJJJJJJJJJJJJII
@9796921/1
tcgttctacatatgaaacatgtcagttatatattcacctttatatatgtc
+9796921/1
CCCFFFFFHHHHHJJJJJJJJHIJJJJJJJJIJJJJJJJJJJJJJJJJJJ
@9600936/1
tcaaattttgacatttatgtaacatgtgtgcttaagtggcttaccttcta
+9600936/1
?@@BDDFFHDFDHGIIEGFDBIHIIIIIHHGEGHIIFGDEHHIIEIIIIG
@10654784/1
ttcgcgcaaaggtaaaatcgttctagacatactttatgctcttgacattt
+10654784/1
CCCFFFFFHHHHFGIJJJGIHIJJJIJJJJJJJJJJJJJJIIJIHIJJJJ
@9354540/1
taacctctctgtcggtagatttccgtgaagtggtccgtgccccttgcggt
+9354540/1
CCCFFFFFHHHHHJIHIJIJJJJJJHJJJIGIJHIJJHIJJJJIJJJJJJ
@8726357/1
gtgctccttcacaaaatctacttcaagtgggcagaagttttttccataag
+8726357/1
@??D??BDFDHHFGHGGGIG9CFHFHFCHGGFFHGII?DGEDGIGDD@D?
@10868249/1
tttaaaaatgcgtgtgtgcacgtatatttatcacatcattcgtcgtgtac
+10868249/1
CCCFFFFFHHHHFIFHGHIJJJIIIIJJJJJJJJJJJJJJJJIJJIJJJJ
@10868250/1
tttaaaaatgcgtgtgtgcaggtatatttatcacatcattcgtcgtgtac
+10868250/1
@@CFFFFFHHHGGGGBAEHHIICEHGIIIIGIJIIIJIEIIJGIIFGHIJ
@9604047/1
tcaacattcacttctttaccggcatagcctaatctgggagggggca
+9604047/1
CCCFFFFFHHHGHJJJJJJJJIIJIJJJJJIJJIJJJJGIJJJJJJ
@9604523/1
tcaacatttcccacctttttcactcaaccatagctttctcagcgtgttta
+9604523/1
CCCFFFFFHHHHHJIJJJJJJJJJJJJJJJJJJJJJJJJJIJJJHIGJIJ
@10870059/1
tttaaaagaaaatttgaaaagtatcatgagttttgtgattctccgaagag
+10870059/1
BCCFFFFFFFHHHJIJJJJJICHGGIJIIIFHIIJGGIIIGJJJIGIJIG
@10017508/1
tgagaatcggtattcgggactgaaagacactaagattaccaagttgggca
+10017508/1
@<@BDDDDA8<CBA>GIBGBGECG@GD@DF@CFBHBDH>9DD800BH<8B
@10017509/1
tgagaatcggtattcgggactgaaagacactaagattaccaagttgggca
+10017509/1
B@CFFFFFHHFFHJIIIJIJJJIIIIIIIJIIJJHJJIIIJJJDFHIIHI
@8932588/1
gttgaagtcggctcgacggaccaagttgttgatttcgcgttctctgtccg
+8932588/1
C@BFFFFFHHHHHJJFGJJIIJJJJJJJIIIIJJJIIJJ@BGEFGCHHFF
@10656950/1
ttcggaaaaaagtgagtttaggatatcttacgttctggcaacatcgacag
+10656950/1
CCCFFFFFHHHHFGGIGGHIJJJIIJJJJJJJHIJJJJJJJJIIJJJJII
@10656951/1
ttcggaaaaaagtgagtttaggatatcttacgttctggcaacatcgacag
+10656951/1
CCCFFFFFHHHHHIIJHIJJJJJIJJJJJJJJGJJJJJJJJJJJJJJJJI
@9799365/1
tctaaagctatctactcgttatataatcatcattcaaa
+9799365/1
;;;1DD:;CDDDDIIA@ECBFD43AEA9ABFIEDEFEF
@9799366/1
tctaaagctatctactcgttatataatcatcattcaaacattgaagccag
+9799366/1
CCCFFFFFHHHHHIJJJJEHIJJJGGIIIJJJJJJJJJJIJJJJJJIJJH
@9799367/1
tctaaagctatctactcgttatataatcatcattcaaacattgaagccag
+9799367/1
CCCFFFFFHHHHHJJIJJIJJJIIJJJJJJJJJJJJJJJIJJJJJJJJJI
@9799368/1
tctaaagctatctactcgttatataatcatcattcaaacattgaagccag
+9799368/1
CCCFFFFFHHHHHJJJJJJJJJJJJJJJJJJJJJJJJJJJJJJJJJJJJI
@10870143/1
tttaaaagacatttgtgctgaaaagaaaattcaagatccagtgtttaagg
+10870143/1
CCCFFFFFHHHHHJJJJJJJJJJJIJJJJJJJJJJJJJJJJJJIJJJJJI
@10018311/1
tgagaattcatttttaacacagttcttactttaacacattgtgttaaaca
+10018311/1
CCCFFFFFHHHHHJJJJJJJJJJJJJJJJJJJJJJJJJJJJIIJJJIJJI
@9357518/1
taacgctttatcgggttctgctaagtggtaagtagaaggtaagccactta
+9357518/1
@CCFFFFFHHHHHJJFGIIJIIIIIFHGHIJJJJIIJJIGDHGIGIJIJJ
@9357519/1
taacgctttatcgggttctgctaagtggtaagtagaaggtaagccactta
+9357519/1
CCCFFFFFHHHHHJJFGBHGIGAEH?DG?FFGIIIHIEG?DGFDB>BFHI
@10221084/1
tggcaatacccttattcccaaccaagccataaatagaagtgctccccgcg
+10221084/1
CCCFFFFFHHHHHJJJJJJJJJJJJJJJJJJJJJJJJJJHIHIJJJJJJJ
@10451492/1
ttaggtatttgtggtatctgtcgatgttgccagaacgtaagatatcctaa
+10451492/1
CCCFFDFFHHHHGJHIIJJJJIJJJJJIIJJIJJJJJGHJJJJJJJIIJJ
@11510201/1
tttttaaatttaaaaatttattcaagtcaaaaataatatgtaaattgatt
+11510201/1
CCCFFFFFHHHHHJJJJJJJJJJJJJJJJJJJJJJIJJJJIJJJJJJJJJ
@8509022/1
gtcatcgctccccacgagcgtttctttagtctgtatattttcttgtatca
+8509022/1
@=?DDDDFDDHHHGGC@GEB?DGDHIBB?FFFF9?B@HCGIIGIGHHHIG
@9802182/1
tctaactctccttccatcagccaatttttctggtttgccgaattttgctg
+9802182/1
CCCFFFFFHHHGHJJJJJJJJJJJJIJJJJJ<FG?GGIJJ@6DGDHGIJ4
@9610085/1
tcaagatccagtgtttaaggaactatcagatgttggtccgccacactgta
+9610085/1
CCCFFFFFHHHHHHIJJJJGIJJJJJJJJJJJIIJIIIJJJJJJJJJJHG
@10020656/1
tgagagtctgcaaatcggccaacttcttgccgacggaatttttcagcgtt
+10020656/1
@@@DDFDDHHHGHJJGHIGIHGGIGGGIIEIEHIGGGIGIIJJDHEEGHG
@10020657/1
tgagagtctgcaaatcggccaacttcttgccgacggaatttttcagcgtt
+10020657/1
@BCFFFBDHGHHHJJJJJJIJJJJJJJJJJJJJJJJIJJJJJJIJJJJHH
@10020658/1
tgagagtctgcaaatcggccaacttcttgccgacggaatttttcagcgtt
+10020658/1
@CCFFFDDHHHHHIJJJJIJJJJJJJJJIJJJJJJJJJJJJJJJIJJJHH
@10020659/1
tgagagtctgcaaatcggccaacttcttgccgacggaatttttcagcgtt
+10020659/1
BCCFFFDEHHHHHJJJJJJJJJJJJJJJJJJJJJJJIJJJJJJJJJJJIH
@10020660/1
tgagagtctgcaaatcggccaacttcttgccgacggaatttttcagcgtt
+10020660/1
CCCFFFDFHHHHHJJJJIJJJJJJJJJJJJJJIJJJJJJJJJIJJJJJGH
@10660691/1
ttcggcacttgtaacttgttcaaattgtccatccgatactccatctctaa
+10660691/1
CCCFFFFFHHHHHJJJJJIJJJJJJJIJJJIIJJJJJJJJJJJJJIJJJJ
@9612147/1
tcaagcgctggtaacgctttatcgggttctgctaagtggtaagtagaagg
+9612147/1
?@@FFFD@FFDHHIIBGFHIIIHIGA:CDGEHCHDHFFCGFEG>FGICGH
@9358871/1
taacgtttagcagtcttctttttagaataacattgacattctataaagac
+9358871/1
@@@DBBDDHHHFDDHHIGIGIIGE@FGIBBFAEFDFHGGIIIDHCBHIGI
@9358872/1
taacgtttagcagtcttctttttagaataacattgacattctataaagac
+9358872/1
CCCFFFFFHHHHGJJJJJJJJJJJJJJJJJJJJJJJJJJJJJJJJIJJJJ
@11510520/1
tttttaacagtttgaaaaccttgataaatggaacgaaattaaacacgctg
+11510520/1
CCCFFFFFHHHHHJJJJJJJJJJIIJJJJJJJJJJJJJJJJJJJJJJJJJ
@11076773/1
tttccatgccttctcctaagtcgataatttctccgactggcttatggaaa
+11076773/1
=@@D?D:A?FBFDGIEIDFB:A1:F?<?ACC9?FGIE@FGEDG<988DFD
@11076774/1
tttccatgccttctcctaagtcgataatttctccgactggcttatggaaa
+11076774/1
CCCFFFFFHHHHHJJJJJJJHIJIJJJJJJJJJJJJJJJIJJJHIJIHIH
@8293376/1
ggttcccctccgtccatagttcgcaaagtaagacaacattgttgtagctt
+8293376/1
CCBFFFFFHHHHHJJJJJJJJJJJJJJJHHIJJJJJJJJJJIJJJJJJJI
@9362308/1
taacttgccattttgataaatatctctttggagtggaaaaagtttggtta
+9362308/1
CCCFFFFFHHHHHJIIJJJJJJIIJIJIJJJGIFFIJJIJJIHIJIJFFG
@9613719/1
tcaaggttttcaaactgttaaaaaacctgctgaatgtgcgccaattgagt
+9613719/1
@@@FFFADHHHHHJJJJJJIJIIIJJJJGIIJJJJIGEGIJJJIJJJIJJ
@9613720/1
tcaaggttttcaaactgttaaaaaacctgctgaatgtgcgccaattgagt
+9613720/1
@CCFFFDEHHHHHJJJJJJJJJJIJJJIJJJJJJJJHIIJJJJJJJJJJI
@9364377/1
taagaacaaacaggggagaaaagtcacgagaatttgaaaagcgagcttca
+9364377/1
CCCFFFFFHHHHHJJJIJJJJJJHIIJJJJJJJJJJJJJJJJJIJJJJJJ
@8737332/1
gtggacataaaggaaagaaaaaaatgtcaaaattttgcaaattatgtggc
+8737332/1
CCCFDFDFHFDHFHJJJJJIGIJJJJIGIIJJIJIGGIIIHIJIIGIIIC
@8737361/1
gtggacatcgaagaaaaaaacattgaccaatcgccaccaatgcttggtgc
+8737361/1
@BBFFFFFHHHHHJJJJJJJJJJJIJJJIJGIDFHJJJJJJJJJJJICHI
@9808085/1
tctacatttgcgagtgacgaagagactctcagcttcaacgccaaggactt
+9808085/1
CCCFFFFFHHHHHJEHIIJJJJIJIJJIJJJJIIJJJJJDGIIJJIIJIG
@9808086/1
tctacatttgcgagtgacgaagagttggccactaaactgggcagctcggc
+9808086/1
@CCDFFFFHHGHHICFFHHGIEHGIJGGIJIIJGGIJJIJIFIIJEIJJI
@9808087/1
tctacatttgcgagtgacgaagagttggccactaaactgggcagctcggc
+9808087/1
CCCFFFFFHHHHHJEGIJJJJJJJJJJJJJJJJJJJJJJJJJJJJJJJJI
@10667174/1
ttcgtacatcactatgacgtcaacatccagccggataagtgtcctcgaaa
+10667174/1
CCCFFFFFHHHHHJJJJJJIJJJJJJJJIJJJJJJJJJJHIIJJJJJIJF
@11516446/1
tttttactatttttgtatgcacaaaattcgttctacatatgaaacatgtc
+11516446/1
CCCFFFFFGHHHHJIJIJJJJIJJJJIJGIHIJJGJJJIIJJJJJIJJIF
@9366184/1
taagaagtgaataatgtgattaagtaaaagaacgatggtttttcatcgcc
+9366184/1
@@CDDFEBFHHGHIEHJJJIIJEIHIHIGHGHGHEFIICHHIJJJJBHGH
@9366185/1
taagaagtgaataatgtgattaagtaaaagaacgatggtttttcatcgcc
+9366185/1
@CCFFFFDHHGHHJJJGIJJJJIJCCJJJIJJIJJJJJGHIJJIJJJJJJ
@8739735/1
gtggagggtaacaatctgccttctacatttgcgagtgacgaagagactct
+8739735/1
BB@FFFFFAFHHHJJJJJJJJJIJJJJJJJJJJJJFHIJJJJJJIGJJJC
@10230260/1
tggcattcatgcagaaccgattaagaaaggggcagacaacttcatgtaca
+10230260/1
@?@=DDFFHHHHHIIIIIIIIIIIIIIIIIGIIIIIIIIIIIIIIIIIHI
@10230261/1
tggcattcatgcagaaccgattaagaaaggggcagacaacttcatgtaca
+10230261/1
CCCFFFFFHHHHHJJJJJJAHHIJIJJJJJJJJJJJJJJJIJJJJJIJJJ
@10230262/1
tggcattcatgcagaaccgattaagaaaggggcagacaacttcatgtaca
+10230262/1
CCCFFFFFHHHHHJJJJJJGHIJJJJJJJJJJJJJJJJJJJJJJJJIJJJ
@10230263/1
tggcattcatgcagaaccgattaagaaaggggcagacaacttcatgtaca
+10230263/1
CCCFFFFFHHHHHJJJJJJIJJJJIJJJJJJJJJJJJJJJJJJJJJFHJJ
@10230264/1
tggcattcatgcagaaccgattaagaaaggggcagacaacttcatgtaca
+10230264/1
CCCFFFFFHHHHHJJJJJJIJJJJJJJJJJJJJJJJJJJJJJJJJJHJJJ
@11519217/1
tttttagtgaacctctctaacgtctttatagaatgtcaatgttattctaa
+11519217/1
CCCFFFFFHHHHHJJJJJJJJJJJJJJJJJJJJJJIJJJJJJJIJJJJJJ
@9810812/1
tctactctcaagaaatggcctccatgccgagcaagactcccgtcagcgtc
+9810812/1
CCCFFFFFHHHHDIJJHIIIIIJIJJJJIJJIJIFIJIJIJJHIIIFIHH
@9618163/1
tcaattggcgcacattcagcaggttttttaacagtttgaaaaccttgata
+9618163/1
CCCFFFFFHHHHHJJJJJJIJJJHIJJJJJJJIJIIJJJJJJJJJJJJJJ
@9618248/1
tcaatttacatattatttttgacttgaataaatttttaaatttaaaaatg
+9618248/1
CCCFFFFFHHHHHJJJJJIGGJIJJJJJJJJJJJJJJJJIIJJIIIIJJI
@9618969/1
tcacaaaggaaatcaagggtctcaaaatagaaataacgcattgtggagcg
+9618969/1
@@@FFAEBABFBHEIEHGAHIIGIIIGIGHIGIIIIIIIIIGGFIGIIII
@9812385/1
tctagacatactttatgctcttgacatttcgttaaagaaccacaaaatgt
+9812385/1
??<DBDAAFHFD?A<A:EAB<<<?:3CCBCFCE8??9E@??HDHIGII@G
@11083022/1
tttccgtccaaaaacaacgctcccatgagagcttcaaagcaattagccat
+11083022/1
CCCFFFFFHHHHHJJJJIJJJJJJJJJJJJJJJJJJJJJJJJJJJJJJJI
@9370296/1
taagagttgtttatgaaattccaaatttgcccagttctagaagaagttat
+9370296/1
BCCFFFDFGHHHHJJJJIJJJIJJJJJJJJJJJJHJJJJJIJJJJJIIJE
@9620310/1
tcacaatataataaatacatatcatatcatcggggcactatataaaaaat
+9620310/1
CCCFFFFFHHGHHJJJJJJJJIIIJGJJJJJJJJJJJJJJJJJJJJJJJJ
@10671246/1
ttcgtattatttcctcgaaatcaataatgcaatgtgtttaaatttttgtc
+10671246/1
CCCFDFFFHHHHHJJJJJJIJJJJJJJJJJJJJJGIIJJJJJJJJJJJHH
@10030804/1
tgaggtactcgagggcatgatgagcagccgagcccttggcttccttcgga
+10030804/1
BCCFFBDFHHHHHJJJJJJIJJJJIIJJJJJJJJJJJJJIJJJJJJJJJE
@10231675/1
tggccaccaccattctatgaaatggaacacgaagagggactaccacacga
+10231675/1
CC@FFFFFFHHHGJIJJJJJJJFHJJJJJJIJJJIIGGIJJJJIIJJJJJ
@10231769/1
tggccactaaactgggcagctcggctgagaatcggtattcgggactgaaa
+10231769/1
@@@FFADFFHHFHHIIEBEHCEHFC1C?DDD@BFG;?FH4?DE;:CAAFG
@10231770/1
tggccactaaactgggcagctcggctgagaatcggtattcgggactgaaa
+10231770/1
CCCFFFFFHHHHHJJJJJJJJJJJJJJJJIJJJJJGIJJIJJJIJJIHII
@8944817/1
gttgactgttgtagctgattaaggggtgtattctatatttcggttaaatt
+8944817/1
BBCFFFFFHHHHHJJJJIJJJJJJJJ?FFHIJIJJJJJJJJJJ00?DHII
@8944818/1
gttgactgttgtagctgattaaggggtgtattctatatttcggttaaatt
+8944818/1
CCCFFFFFHHHHHJJJJIJJJIIJJJ<ECFIIIJJJJJJJIIJ??@FHII
@10462404/1
ttataggattggatctatgactgtgtatcgatagctgttcactttttggt
+10462404/1
CCCFFFFFHHHHHJJJJJIIJJJJGHJIJIIIJJJJIIJIGIGIJJJGIC
@9160230/1
gtttgtttcagaacaaaccgggaaaagtattatgagaatatgaaatttaa
+9160230/1
CBCFFFFFHHHHHJJJJJJJJJJJJJJFHIJJJJJJJJJJJJJJJJJJJJ
@10672060/1
ttcgtatttgggagtgatgccgcgacggctcagcaactcctggaggacgc
+10672060/1
CCCFDFFFHHHHHIEGIGGIJGHJIJGIIJJIGIJJJIIGHGGHFFFDDD
@10672465/1
ttcgtcactcgcaaatgtagaaggcagattgttaccctccaccggtaaat
+10672465/1
CCCFFFFFGHHHHJJJIHHIJJJIIJJJJJJJJJJJJJJJJJJJJIIJIG
@10672466/1
ttcgtcactcgcaaatgtagaaggcagattgttaccctccacg
+10672466/1
@@@FDBDDHDFFFGIGGGH?AFHDFGHGFDHBDH>?DBB@GGG
@11521499/1
tttttatatagtgccccgatgatatgatatgtatttattatattgtgaaa
+11521499/1
CCCFFFFFHHHDHIJJJJIJJHIJJIIJJJJHIIJJJJJIJJJJIIIIJJ
@11521500/1
tttttatatagtgccccgatgatatgatatgtatttattatattgtgaaa
+11521500/1
CCCFFFFFHHHHHJJJJJHJJIJJJJJJJJJHIJJJJJJJJJJJJIJIJJ
@11521501/1
tttttatatagtgccccgatgatatgatatgtatttattatattgtgaaa
+11521501/1
CCCFFFFFHHHHHJJJJJHJJJJIJJJJJJJHGJJJJJJJJJJJJIIIJI
@11521502/1
tttttatatagtgccccgatgatatgatatgtatttattatattgtgaaa
+11521502/1
CCCFFFFFHHHHHJJJJJIJJIJIJJIJJJIFHIJJIJJJJJJJJIIGJH
@10236227/1
tggcgattggtcaatgttttttcttcgatgtccacgtaggttacctcgaa
+10236227/1
;=@FFADFADDFFGIIFGHIIIGIEFABFDBFGDFIFHHIIHIEFHIIGG
@8946408/1
gttgagacaaccgtaaaaacatagcgaccaaatcgatatggtgcagatat
+8946408/1
CCCFFFFFHHHHHHHJJJJJJJIIGIGGGIJJIJJJIJJJIBCGGICHII
@9374801/1
taaggaacacgcggtagcggaagattggctc
+9374801/1
<@@DDDDD?CFFHH@CGGFH?FEBD<?DD?F
@9374802/1
taaggaacacgcggtagcggaagattggctcgtggatgg
+9374802/1
CCCFFFFFHHHHHJFHJIJJIIIIJJJJJJJ<6=F5=@E
@9814758/1
tctagccactcttatacgcagtggtctcaatcgcaacagacatctacgaa
+9814758/1
B@?DDFFFHHHHHIJJJJIIIGIJHHIJIJJJJJJIJJJJJJJJJIGGJJ
@10463575/1
ttatatgtcacattttgtggttctttaacgaaatgtcaagagcataaagt
+10463575/1
CB@FFFFFHHHHHJJJJHIJIJJJJJJJJJJJJJJHJJJJJJIJJJJJJB
@8746380/1
gtggccgtctgctacggaacaggcaaaactccgaaggaagccaagggctc
+8746380/1
C@CFFFFFHHHHHJJJJIJIJJJJJJJJJJJJJJJJJJJIJJJJJJJJII
@8746381/1
gtggccgtctgctacggaacaggcaaaactccgaaggaagccaagggctc
+8746381/1
CBCFFFFFHHHHHJJJJIJIIJJIJJJJJJJJJJJJJIJJIJJJJJJJJG
@8746481/1
gtggcctcctatcagcgcacacgattgtccatttgttaatcgtgaccgct
+8746481/1
CCCFFFFFGHGHGIJIIIJIJDIBHGIDHIIIIJIIIIIIJJJIIJJIJI
@11088409/1
tttcctttatgtccacaaattatgtcaaattttgacatttatgtaacatg
+11088409/1
CCCFFFFFHHHHHJJJJJJJJIJJIIJJJJJJJJJJJJJJJJJIJJJIJJ
@9818088/1
tctatactttgcatcaaataaatgctcccttttcacaatataataaatac
+9818088/1
CCCFFFFFHHGHHIJJJJJJJJJJJIJJJJJJJJJJIIJJJJJJJJJJJJ
@8527769/1
gtccacccctttgttgcccgtttgccgatttaggttgttgtggtacatct
+8527769/1
CCCFFFFFHHHHHJJJJJJJJJIIJJJGIJJIIJHIJIJJHIJGGIJJJC
@11325194/1
ttttacctgaacaatttgaaattttttccaaacccgaaaaaagtttattt
+11325194/1
CCCFFFFFHHHHHJJJJJJJJJJJJJJIJJJJJJJJIJJJJJJFHJJJJI
@11325195/1
ttttacctgaacaatttgaaattttttccaaacccgaaaaaagtttattt
+11325195/1
CCCFFFFFHHHHHJJJJJJJJJJJJJJJJJJJIJJJJJJJJJJFIIJJJJ
@11325548/1
ttttacctttgcgcgaaaagtgaccacaagcaatgtcaaagagaaggata
+11325548/1
CCCFFFFFHHHHHIJJJJJJBFHJJJJJJJJJJIJGIIIJJGJIJIJIII
@11325549/1
ttttacctttgcgcgaaaagtgaccacaagcaatgtcaaagagaaggata
+11325549/1
CCCFFFFFHHHHHJJJJJIJHIIJJIJJJJJJJJJIJJJJJIIHIIJHII
@8949561/1
gttgagtgaaaaaggtgggaaatgttgactgttgtagctgattaagggg
+8949561/1
@BBFDFBDHHHHHJJAEHIIJJIIIIJIJJJGIIGIIJJICHJIJIJIJ
@11090010/1
tttcctttttctggaagttctcgaacgaatctcggcaggaaatggaactg
+11090010/1
@CCDDDDFHFF?HBHHIGGEHIGGGEIFEEGGGHIIGHGGHE9BG9CHIH
@10466063/1
ttatcatacacaggtaaacagttgtacagtagaggataaaccaatggagc
+10466063/1
CCCFFFFFHHHHHJHGIJJJJJJJJJJJJIHHHJJIJJJJJJJJJJJJJI
@10466064/1
ttatcatacacaggtaaacagttgtacagtagaggataaaccaattgagc
+10466064/1
CCCFFFFFHHHHGJFGHJIIJHIEHIIIJFFGIIJIJJJJJJJJGIIIJI
@8302057/1
ggtttatcctctactgtacaactgtttacctgtgcatgataaataaactt
+8302057/1
CCBFFFFFHHHHHJJJIJJJJJJJJJJJJJJJIIJJJJJJJJJJJJJHII
@8950201/1
gttgagttgatcctgcttgtgaatctgatggtgaactggaagaaagttgc
+8950201/1
BB@FDFFFHHHHHJJJJJIGIJJIJJJIJJJEHIJJEIJJIIIJIJFEI9
@11328751/1
ttttactatttttgtatgcacaaaattcgttctacatatgaaacatgtca
+11328751/1
CCCFFFFFHGHGHIFHIJJIJIJJIJIGCEGEGIJJJIJJJJIJJGJHHJ
@11528516/1
tttttatcgagttattgatttcgaggaataatacgaacttccatagattc
+11528516/1
;@@DFDFFGFHFHGHGGIIJJJIGEGGGHIIJJFGGG@GHHEDCEHH>D9
@11528517/1
tttttatcgagttattgatttcgaggaataatacgaacttccatagattc
+11528517/1
CCCFFFFFHHHFHIIJJJJJJIJIIJIJJIJJJJJJJJJJJJJJJJJJJE
@11528518/1
tttttatcgagttattgatttcgaggaataatacgaacttccatagattc
+11528518/1
CCCFFFFFHHHHHJIJJJJJJJJJJJIJJJJJJJJJJJJJJJJJJJJJJI
@11528519/1
tttttatcgagttattgatttcgaggaataatacgaacttccatagattc
+11528519/1
CCCFFFFFHHHHHJJJJJJJJJJGJJJJJJJJJJJJJJJJJJJJJJJIJG
@11528520/1
tttttatcgagttattgatttcgaggaataatacgaacttccatagattc
+11528520/1
CCCFFFFFHHHHHJJJJJJJJJJJJJIJJJJJJJJJJJJJJJJIJJJJJD
@11528574/1
tttttatcgatctggcttcaatgtttgaatgatgattatataacgagtag
+11528574/1
@C@FFFFFGHHHHJJJJGIGCIIJJIJJJJJIJIJJIGGHIIJIIIGDGD
@8303680/1
ggtttctctatagttttgtcatacgtttttgaggcagcaaatttctcaag
+8303680/1
CCBFFFFFHHHHHHIJJJGIJJJJIHIJJJJIJJJIJIJJJJJJIJJJJJ
@10240914/1
tggctccaagagatgtgcatgtccc
+10240914/1
CCCFFFFFGHHHHJJHHGJJIIJJJ
@9625444/1
tcaccatcgcttgtcatgtgttgaaattccgcgaaattggcactggcaag
+9625444/1
CCCFFFFFHHHHHIJJJJIIJJJJJJJJJJJJJJJJJJJJJJJJJJIJJJ
@11331269/1
ttttacttcagctacttgaaccatacgtcaaatgtcgcaaattatgtcac
+11331269/1
?@?DD>DBAD>DB:ED?FA@<G?AFCE<A8C@?91?1CC???<BGDG>FB
@11331270/1
ttttacttcagctacttgaaccgtacgtcaaatgtcgcaaattatgtcac
+11331270/1
@@?DDDDDFAFFDGEIBGGGGEBH8AFGDFHEHIDFDEBDGHIGGIFH<?
@11331271/1
ttttacttcagctacttgaaccgtacgtcaaatgtcgcaaattatgtcac
+11331271/1
CCCFFFFFHHHHHJJJJIJJJJJHIJJHGIIIJJIJJJJJJJJJJIGIJJ
@9627900/1
tcacgattcataaaagtaatataaccttagatttcgaggcaaattgattg
+9627900/1
C@@FFDFFHHFFFGDGEFHIJJIFHEHIJJJIIIIIG>BGGCDGHHHIGC
@10472156/1
ttatgctcttgacatttcgttaaagaaccacaaaatgtgacatataaagg
+10472156/1
CCCFFFFFHGHHHJJJJJJJJJJJIJJJJJJJJJJJJJJJJJIJJIJJJJ
@9384119/1
taataactagtgcctaataatagtgtattacctctaaagctatctactcg
+9384119/1
CCCFFFFFHHFHHJJJJJJJJJJHJEIIJIJJJJIJJJJJJJJJJJJJJI
@9823669/1
tctcaagggcacacggcaacaaaaagtgataatggatacaaatttgacta
+9823669/1
CCCFFFFFHHHHHJJJJJJJJJJJIJHHHJJJJJJJJJJJIJJJJJIJJI
@10475808/1
ttattaggcactagttattaattataatcatcaatattatctatcgatac
+10475808/1
CCCFFFFFHHHHHJIIJJJJJJJJJJJJJJJJJJJJJJJJJJJJJJJJJJ
@10242217/1
tggctgccgaatgtttggcgtctttcttcgatcttccggttccggtggcc
+10242217/1
CCCFFFFFHHHHHJJJIIIJEHIJJIJJJJIJJJJJJJJGIIJIJHIJJG
[truncated: 40,281 more chars]
