# Supplementary material for: Identification and comparison of key RNA interference machinery from western corn rootworm, fall armyworm, and southern green stink bug
Source: PLoS One. 2018 Sep 5;13(9):e0203160. doi: 10.1371/journal.pone.0203160 (PMC6124762; doi:10.1371/journal.pone.0203160)
Supplement: S2 File — (TGZ) [file pone.0203160.s012.tgz › data/fastq/wcrw/6_Third-instar_TI_Rep1_aligned.fq]

@7654128/1
tgaacagttaccatctactatcagagatcgaatgtgtgcagaatcagcac
+7654128/1
CCCFFFFFHHHHHJJJJJJJJJJJIJJJJJJJJJHIHHJJJJIJJJJJIJ
@2563443/1
ccacaattcgagaaaaatcaagagatatgttgttgtatattgtaacttaa
+2563443/1
CCCFFFFFHHHGGIJJIIIJJIGICEHGIIIJFHICDIGIJIIIIJJJJI
@1553977/1
caaacattcggcagccaagaacttgctggatctcttggtcggaaaagtga
+1553977/1
CCCFFFFFHHHHHIJJJJJJJJJJJJJJJJJJJJJJJJHIJJIJJJJCGG
@4609724/1
cttaaatttaactgaaatatagaatacaccccttaatcagctacaacagt
+4609724/1
CCCFFFFFHHHHHJJJJJJJJJJJJJJJJJJJJJJJJJJJJJJJJJJJJG
@6144134/1
ggaaataatacgaacttcaattacacaaattagtacaactcctccaaacc
+6144134/1
CCCFFFFFHHHHHJJJJJJJJJJJJJJJJJJGIIJJJJJJJJJJJJGIJI
@2072833/1
caccattctatgaaatggaacacga
+2072833/1
CCCFFFFFHHHHHJJJJIJJJJJJJ
@7169624/1
taaaataacatttgtttgcctctcagtcgccatattgatttaattttgac
+7169624/1
<?<;BD?D?FAFAB2<CGEBEFIE<H3<8C1?@?DFBGGEFFC@99DBFE
@3095591/1
cgaaaggcagttcaccatcgcttgtcatgttttgaaattccgcgaaattg
+3095591/1
CCCFFFFFHHHHHJJJJJJJJJJIGIJJJJJJJJIJJIJJJJJJJJJJJJ
@6677385/1
gtcttgctcggcatggaggccatttcttgagagtagagcaatttggcttc
+6677385/1
CBCFFFFFHHHHHJJJJJIJJJJJJJJJJIJIJGHIIJIJJJJJFGHJJE
@3614909/1
cgggactgaaagacactaagattaccaagttgggcaaccagcagtcccac
+3614909/1
@@1DDDFFGHGHFHJJJJIJIIGIIJJIJHIJJJIIIEIJHIIJFHGIII
@6685834/1
gtgaaaagggagcatttatttgatgcaaagtatagaggttgtacccaaac
+6685834/1
BB@FFFFFHHGHHJIJJJJJJJJJJJIJJJFHJJJJJJGHIJJJJIJJJI
@6685835/1
gtgaaaagggagcatttatttgatgcaaagtatagaggttgtacccaaac
+6685835/1
CCCDFFFFHHHHHJJJJGIIJJJJJJJJJJHGIJFIIJIJJIJJJJIIIG
@6687192/1
gtgaaacttgcggtttaccccaagcttgaggttcctgtggtggagtttgt
+6687192/1
C@CFFFFFHFHHGFGHGIIIIHFHIJIGIGIBFCHIIFFGBDEFGBFHIJ
@6687193/1
gtgaaacttgcggtttaccccaagcttgaggttcctgtggtggagtttgt
+6687193/1
CCCFFFFFHHHHHJJJJJJJJJJJJJJJJJJHHJJJJIJJFHIDHFHGHH
@4152983/1
ctcgaatagctcgtacttcggcacttgtaacttgttcaaattgtccatcc
+4152983/1
CCCFFFFFHHHHHHIJJJJJJIJJJJJFHIJJJJHIJJJJJJIHJJJJJI
@7724278/1
tgagccgccattctcttggctagcttctttgacttgccagtgccaatttc
+7724278/1
CCCFFFFFHHHHHIJJJJJJJJJJJJJJJJJJJJJIIJGJEIGIJIJJJJ
@4160760/1
ctcgaattggatgagtaccttctagactataaaccgtatgtagaagaaat
+4160760/1
@CCFDDFFGFFFHIJEGIJGIJIGIIJJJIJJJJJJFEGGBDHIJJIIIE
@6711117/1
gtgatatcagccgctccgggcgttccgttggtctgattggctt
+6711117/1
@@@FFFFFGFFHHIIIIIJIBHHIGIGAFHEBFHIGHIDGIEC
@2119228/1
cacggcgactctgttaaacggcaattgtcaaccacatgaggtgttaccga
+2119228/1
@@<A::@@FDFDB?DFH@GHIAEEHIIBDDFFGEGEIIEHG8@EEE@CHH
@6743642/1
gtggattcctaatattttttagtgaacctctctaacgtctttatagaatg
+6743642/1
C@BFFFFFHHHHHJJJJJJJJJHIIIJJJJJJJJJIJIJJJJJJIJJJJJ
@6743643/1
gtggattcctaatattttttagtgaacctctctaacgtctttatagaatg
+6743643/1
CBBFFFFFHHHHHJJJJJJJJJHHJJJJJJJJJJJJJIJJJJJJJJJJII
@1114001/1
atcgcttgtcatgtgttgaaattccgcgaaattggtactggcaagtcaaa
+1114001/1
@@CFFFFFFHFGFFFHIGIIJJJIIGIJFHJIJJJFHIIIIIJJICHIJG
@1114002/1
atcgcttgtcatgtgttgaaattccgcgaaattggtactggcaagtcaaa
+1114002/1
CCCFFFFFHHHHHHIJJIJIJJJJIIJJJJJJJIJGHJJFGGIJJGIJJG
@5244002/1
cttttcccggtttgttctgaaacaaacatcagtgatgaaaaattaaaaaa
+5244002/1
@@@DDDDDFHFFHBGEG?EEHI>GHGIIEEGGHGCCEA?FGGHEGDHIEH
@2682767/1
cccaaatacgaactggtccaaatcgagggcgccatccacgagccaatctt
+2682767/1
CCCFFFFFHHHGHJCE?EGIHJGECEHIIEGGFHGIJGEIBA@BEHEEHE
@2682768/1
cccaaatacgaactggtccaaatcgagggcgccatccacgagccaatctt
+2682768/1
CCCFFFFFHHHHHJJJHIJJJJIJJJJJJJJJJJJJJJJJJJJJIHHHHH
@2682769/1
cccaaatacgaactggtccaaatcgagggcgccatccacgagccaatctt
+2682769/1
CCCFFFFFHHHHHJJJIJJJJJJJJJJJJIJJJJJJJJJJJJIJJHHHHH
@7259840/1
taccacacgaaaggcagttcaccatcgcttgtcatgtgttgaaattccgc
+7259840/1
CCCFFFFFHHHHHJJJIJIJJJJJJJJJJJJIJIJJJJIJJJJJJJJJJI
@160463/1
aaaattctgactagcgattcttctgtcttctcacagagatcttcgacaaa
+160463/1
C@CFFFFFHHHHHJJJJJJJJJJIJFIJJJJJJJJJJJIJJJJJIDGIII
@2180896/1
cagaagtctagattcatctcaccagtatattttccaacagagaagcttgt
+2180896/1
@@CFFFABFHD<CGGGGHAHGHIJIFHGIGIGHHG@FHEIDFGGIIGGDF
@2180897/1
cagaagtctagattcatctcaccagtatattttccaacagagaagcttgt
+2180897/1
BCCFFFDFHHH2CGHJJJJJJJJJJFHJJJJJIJJJJJJJIJIJJJJJG@
@6792933/1
gttagaacatattgtacaataggtattacataatcattagacaatgatta
+6792933/1
@@@DDDDDHDHFBHIGEAHIID9FHEHIEIIIDHBHHGGIDBCGHBFGIB
@5274697/1
ctttttggtcatgattttgaggtactcgagggcatgatgagcagccgagc
+5274697/1
CCCFFFFFFHHHHHIJJJJIJJFHHIJJJJIJJJJJJJJJJIJJJJJIJJ
@6796665/1
gttagagttactgtggaagtatttgggaaaggtttgtttaaagggattgg
+6796665/1
@BCDFFFDHHGFHFHIGIJIGJIJJJIJJJJIIIIIHIJIIJJIJGIIDG
@5292498/1
gaaaaacttacaaaatggtaatgccgagcttaataagtttcatattttgg
+5292498/1
CCCFFFFFHHHHHJJJJIIIIIJJJJIJIJJJJJJJJGHIJIJJJJJJJJ
@5292499/1
gaaaaacttacaaaatggtaatgccgagcttaataagtttcatattttgg
+5292499/1
CCCFFFFFHHHHHJJJJJHJIJJJJJJJJJJJJJJJJHIJJJJJJJJJJJ
@5780947/1
gatttttttatagccatttaccctttgagtgaaacttcggtaggtcccta
+5780947/1
CBCFFFFFHHHHHJJJJJJJJJJJJJJJJHIJJJJJJJJJHIJJGIIIJJ
@5782475/1
gcaaaacataaaggagatcctgtaacacaaagttctcaacaaccagctcc
+5782475/1
CCCFFFFFHHHHHJJJJJJIJJHIIJIJJJJJHGIJJJIJJJJJJIJJJI
@2207153/1
cagagaggttatccttgggggaagaagccaaattgctctactctcaagaa
+2207153/1
@@@DFDDFCFHHFHBGGBGHGGIDHGIFGICGHICHHCDHEDGGHDCC@D
@2207154/1
cagagaggttatccttgggggaagaagccaaattgctctactctcaagaa
+2207154/1
BCCFFFFFFHHHHJJJJJJJJHJJJIJJJJJJJJJJJJJJJJJJJJJJIJ
@1730823/1
caacagtcaacatttcccacctttttcactcaaccatagctttctcagcg
+1730823/1
@<;DDBDD<F>D?DBEBFCH>HGGAH9AFH>FEHIIIIIGGHBCHHFHEG
@1730824/1
caacagtcaacatttcccacctttttcactcaaccatagctttctcagcg
+1730824/1
CCCFFFDFHHHHGJJJJJJJJJJJJJJJJJJJJJJJJJJJFIJJJJJJJJ
@1195136/1
atgtcatacctttaacagaagctgtctgctgcctatcctgaggcctacgc
+1195136/1
CCCFFFFFHGHHHJJJJIJJIJJJGHEHIIJIIIGIJJIJJIJJJJJJIJ
@4788960/1
cttcctgtattttttcgtcccaagattactgctccatggcgacagttaat
+4788960/1
CCCFFFFDHHHHHJJJJJJJJJJJJJJJJJJJJJJJJJJJJHIJJHIJJI
@5815828/1
gcaagtcaaagaagctagccaagagaatggcggctcacaagatgtggcaa
+5815828/1
@@@FFFFFHHHHGJJJJIGIJIGCGGIJIJJIIDDHIJAFCBCFF;C@FH
@5815829/1
gcaagtcaaagaagctagccaagagaatggcggctcacaagatgtggcaa
+5815829/1
CCCFFFFFHHHHHJJJJJJJIJJIIJJJJJIIJGBHGGDGBDBB;CGAGH
@3739476/1
cgtggattaccttaattatgaaatgcaagtcagtcctataataatcattg
+3739476/1
CC@FFFFFHHHHHJJJJJJJJJJJJJJJJJJJJIJJJJJJJJIJIIJJJH
@6312550/1
gggaattgctgtaaatctgaataaacaaatgcatcgtgcacactttcttt
+6312550/1
@CCFFFFFHHGHFGIJJJJIIHGIJIJIJIGIIIIJHIIG@GIIIJIJIF
@6865748/1
gttcgccgggtattgtgcgtctattaacgcctcctccagttgtttcggaa
+6865748/1
CBCFFFFFHHFFHJIIJJJIJJJJJJJJJJJJJJJIJJJHIIGIJIJJHH
@5341046/1
gaaaattcaagatccagtgtttaaggaactatcagatgttggtccgccac
+5341046/1
CCCFFFFFHHHHHJJJJHIJJJJIJJJJJJJJJIJJJJIIJJIJJJJJJJ
@5341047/1
gaaaattcaagatccagtgtttaaggaactatcagatgttggtccgccac
+5341047/1
CCCFFFFFHHHHHJJJJIIJIJJJJIJJJJJJJJJJJJFHGIGIJJJJJJ
@6328878/1
gggcgccatccacgagccaatcttccgctaccgcgtgttccttaacaacg
+6328878/1
@CCFFFFFDHHHGJIIGIIJJGIJGGGGEDHGIIGAA@EEADEGHHGHFB
@4327904/1
ctgaatcaaaaaattctccatcgttacaataagttattcggacaagttat
+4327904/1
CCCFFFFFHHHHHJJJJJJJJJJIJJJJJJJJJHIJJJJJJJJJJJIJJJ
@7340679/1
tatcacttggcgttttttgtttcctactgtctttttaaatatgaattgtc
+7340679/1
CCCFFFFFHHHHHIJJJJJJJJJJJJJJJJJJJJJJHIJJJJJJJJJJIG
@3768619/1
cgttggtctgattggcttgttcgggcgttacttttccgaccaagagatcc
+3768619/1
CC@FFFFFHHHHHIIIIIEFHCEII@F?FDDGHIIAHF>BHGHCG?AEEC
@3770671/1
cgtttaacttttccagcatttctcttgctgctaattgtttcgccatcttt
+3770671/1
CCCFFFFFHHHHHJJJJJJJJJJJJJJJJJJJJJJJJHJJJIJJJJJJJI
@6907237/1
gttgaccccaagcttgaggttgttgttgtggagg
+6907237/1
CCCFFFFFGHHHGIIIIIICFGGHCGGG@DEAFH
@6352222/1
ggtaaatcctgcaaggattgccacatcttgtgagccgccattctcttggc
+6352222/1
CCCFFFFFHHHHHJJJIJJJJJJJJJJJJJJJJJIJIJJHIJJJIJJJJF
@1252557/1
attccatataatctagttacacagcatagtatccctgataaaagcattgc
+1252557/1
CCCFFFFFHHHHHJJJJJJJJIJJJJJJJIIJJJJJJJJJJJJJJJJJJI
@4359921/1
ctgagccgtcgcggcatcactcccaaatacgaactggtccaaatcgaggg
+4359921/1
@CCFDFFFHHHFFEHGBHGIJGHJIIJBHGEIJJFCEHHGDHG>EEHCDA
@5376703/1
gaaagtgtgcacgatgcatttgtttattcagatttacagcaattccctat
+5376703/1
@@CFFDDDHHHHHJIJJIJJJIIJIIJJIJIJGGIJJJJJJJJJJJJJIG
@7370472/1
tattggaatatcgttcctttggaaaatatggaaaatattggaatctgctt
+7370472/1
CCCFFFFFHHHHHIJJJJJJJJJJJJJJJJJJIJJIJJJJJIJJJJJJJJ
@6925806/1
gttgccaccgtgcttttatgttccgaaacaactggaggaggcgttaatag
+6925806/1
C@CFFFFFHHHHHJJJJJJJJJJJJJJJJJJJJJJIJJIJJIJGIJJJJJ
@7915673/1
tgggattgcccatcactttgtcatcgaacgatgtcaccacctgattgg
+7915673/1
C@@FFFFFGHGHDHIIGIJIIIJJG<FHGHGBDDDFEIIIIEIHIGEI
@1264130/1
attcggtataacttgtccgaataacttattgtaacgatggagaatttttt
+1264130/1
@@@A=DDDDHHFGIIE>@:C@BFADEC@DE>G4C?:D8BDGH;8DB<DDH
@1264131/1
attcggtataacttgtccgaataacttattgtaacgatggagaatttttt
+1264131/1
CCCFFFDDHHHHHJJHIJJJJJIJIJJIJJIGGIJJGIHJEIHGIIJJJJ
@1816037/1
caagaacttgctggatctcttggtcggaaaagtgactcccgaacaagcca
+1816037/1
CCCFFFFFHHHHHIIJIIHIJJJDDHIIJJJJDGIJJJJJIGIIIJGHII
@1816038/1
caagaacttgctggatctcttggtcggaaaagtgactcccgaacaagcca
+1816038/1
CCCFFFFFHHHHHJIJJJJJJIJEHHJIJJJJ<FHGIIHJIGIJIJFDHI
@5391115/1
gaaatgtatcacggattttatcaatcggccattcgaggctggaagccact
+5391115/1
B@CFFFDEHHHHHJIIIIJIJIIIHIJJJJJIIGIDGIIJJJIGIFIDHF
@5393997/1
gaaattcccatgagggaatttaaggcatctattatacaaaaacaatgtga
+5393997/1
@@@FFFFFHGFHBGGGIIIJIGGIHGIIIG@CGFIGHGDDGIGEGHIDGF
@5393998/1
gaaattcccatgagggaatttaaggcatctattatacaaaaacaatgtga
+5393998/1
C@CFFFFFHHHHHJJJJJJJJJJJJJJJJJJJJJJJJJJJJJJJJJJIII
@5393999/1
gaaattcccatgagggaatttaaggcatctattatacaaaaacaatgtga
+5393999/1
CCCFFFFFHGHHHJJJJJJJJJJJJJJJJJIJJJJJJJJJJJJJJJJGID
@3333321/1
cgcaaatgtagaaggcagattgttaccctccacgggtaaatcctgcaagg
+3333321/1
CCCFFFFFHHHHHJJIHIJJIJJJJJJJJJJJJJJJFGHIIJJJJJJJJJ
@5404298/1
gaacaagccaatcagaccaacggaacgcccggagcggctgatatcaccaa
+5404298/1
@CCFFFFFHHHHHJIJJJJJJIIJIDG<GHJJJJJJJGHHHCCECFDFCD
@5404299/1
gaacaagccaatcagaccaacggaacgcccggagcggctgatatcaccaa
+5404299/1
CCCFFFFFHHHHHJIJJJJJJJJJJJJJJJJJJJIIJIHHGFFFFFFFDD
@762324/1
agaatatcgtttaacttttccagcatttctcttgctgctaattgtttcgc
+762324/1
CCCFFFFFGHHHHJJJJJJJJJJJJJJJJJJJJIJJJJJIJJJJJJJJJG
@3344685/1
cgcacattcagcaggttttttaacagtttgaaaaccttgataaatggaac
+3344685/1
CCCFFFFFHHHHHJJGHIJJJIIJJJIJJJJJJIJJJJJJJJJJJJJIJI
@5901954/1
gccacatcttgtgagccgccattctcttggctagcttctttgacttgcca
+5901954/1
CCCFFFFFHHGHHJJJJJIJHIJIJJIJJIJIJIIIJJEIJGIIIJFGJG
@7415175/1
tcagatttacagcaattccctatgaagcttgaagtaaaacaagaagaaag
+7415175/1
CCCFFFFFHHHHHJJJJJJIIGHIIJJ@HIJIJIFHGIIIIIJHIGIJJI
@317642/1
aaattccgcgaaattggcactggcaagtcaaagaagctagccaagagaat
+317642/1
CCCFFFFFHHHHHJJJJIJJJJGIGIIJJJIJJIJJJIJJIJJIIFHIJI
@5431306/1
gaactgcctttcgtgtggtagtccctcttcgtgttccatttcatagaatg
+5431306/1
CCCFFFFFHHHHHGIFHIGGIGIJJ3HHIIIGIJJIIIJJIJJIIIJJIJ
@5938999/1
gccgatttaggttgttgtggtacatctccatgtggacccatttgctttgg
+5938999/1
C@;DDFFFHHHHHIIIIHIIIGICGHIIIIIIHIIIIIIIIIIIIIHIHE
@7998832/1
tgtgtccattattatataatatatcctcaaactagggaagacttatctca
+7998832/1
CC@FFFFFHHGHHJJJJIJJJJJJIJIJJJJJJJJJJJJIIIIIJIIJJI
@7998833/1
tgtgtccattattatataatatatcctcaaactagggaagacttatctca
+7998833/1
CCCFFFFFHHHHGJIJJJIJJJJJJIIJIIJJJJJJJJJJIJJJJJIJJE
@1340711/1
atttattattagagtgtcctcgtgaggaagaggaatttgaacagttacca
+1340711/1
CCCFFFFFHHHHHJCGFHIGJJIIIIIHIJJJJIJJJJIJIIJJJJJJJI
@1343915/1
atttatttgatgcaaagtatagaggttgtacccaaacttttcggggtgca
+1343915/1
CCCFFFFFHHHHHJJHIFHIIIJJIFHJHHIIIJJIIJJJJJIJJJ@GGH
@1343916/1
atttatttgatgcaaagtatagaggttgtacccaaacttttcggggtgca
+1343916/1
CCCFFFFFHHHHHJJJJGHJJIIIJGJJIJJJJJIJJJJJJJJJJJDHII
@6433288/1
gtaagacgcaaggtggaatgtagaatacagaagtattgtacagtatatag
+6433288/1
CCCFFFFFHHHHH<CHIJJIIJJJJIJJJJJJJDHIJJGIIJJDIIJJJJ
@7478197/1
tccgggcgttccgttggtctgattggcttgttc
+7478197/1
?8@DDDA?@?CDFAFD@?D<?@FGBECGI6BB9
@7483211/1
tcctaaggctttgggaacttctacatcttctatttcctcacattcggtct
+7483211/1
CCCDFFFFHHHHHJJIJJIJIJJJIJJJJJJJJJJJJJJJJJJJIJJGGH
@4476085/1
ctggatctcttggtcggaaaagtaacgcccgaacaagccaatcagaccaa
+4476085/1
CCCFFFFFHHHGGHIJJJJJJJEHIJJJJJJJJJJJJIJJJJJJJJJJJG
@2895148/1
ccggccgagtgcatcatggtcatgttttgggactccatgtcgagcttttc
+2895148/1
BCCFFFFFHFHHHJJJJJJHHJJIIGGJIJIIIJJJJJJHIJIJGIJJJJ
@2895149/1
ccggccgagtgcatcatggtcatgttttgggactccatgtcgagcttttc
+2895149/1
CCCFFFFFHFHHHJJJJJJIIIJJIIJJIJJJJIJJJJJIJJIJJJJJJJ
@7070865/1
gtttggcgtctttcttcgatcttccggttccggtggccaccagatcgttg
+7070865/1
CCCFFFFFHHHHHJJJJJJJJJ@HIJJHIJJJJJJJIJJJJIJJJJJIJI
@3918915/1
ctatgactgtgtatcgatagctgttcactttttggtcatgattttgaggt
+3918915/1
CCCFFFFFHHHHHJJJJJJJJJJJJJJJGIJJJGIFGIJIIJJJJIHIJA
@5512474/1
gacattttttctgattccgaaaatgttcttacattccatgttcatttttt
+5512474/1
CCCFFFFFHHHHHFHJJJJJJJJJJJJJJJJJJJJJJIIJJJIIIJJJJJ
@6010838/1
gcggaatttcaacacatgacaagcgatggtgaactgcctttcgtgtggta
+6010838/1
CCCFFFFFHHHHHIJJGEHIJIJIIIIIEHIJIIJJJJIIJII;GDGGHE
@6010839/1
gcggaatttcaacacatgacaagcgatggtgaactgcctttcgtgtggta
+6010839/1
CCCFFFFFHHHHHJIJJJJJJJJGIIJJJHJJJJJJJJJJJJJGIHIJHI
@6015704/1
gcggcagtcactgcatcttatgatccaaaagcctttaagtacaatatctg
+6015704/1
CCCFFFFFHHHHHIJJJJJJJJJJJJJJJJJIJJJJJJIIJJJJJJJJJJ
@2921691/1
ccggtggccaccagatcgttgttaaggaacacgcggtagcggaagattgg
+2921691/1
BC@FDDFFHFHHGIJJJJIIJJJJIJIGGJIJIIJJFHIIIJIHGGEFFF
@6019630/1
gcgggacatgcacatctcttggagccagccaatgggattgcccatcactt
+6019630/1
CCCFFFFFHHHHHJJJJJJJJGIIIJJJJJJJJJJIJJJJJJJJJJJJJI
@3937579/1
ctcaaagcagattagtaaacatgatgctgcatacaatgcattaaagctgc
+3937579/1
CCCFFFFFGHHHHGGHHIIJIIIIGIJIIJJJJJJJJJJJJJIJIIJJJI
@2419250/1
catctgcgggacatgcacatctcttggagccagccaatgggattgcccat
+2419250/1
CCCFFFFFHHHHHJJJJJJJJJJJJIJJJJJIJIJIIIIJJIJJIIJIIG
@5005042/1
cttggtgcagctatccactttgccagtggccgtctgctacggaacaggca
+5005042/1
BCCDFDDFHHHHHJJJJJJJJJJJJIIIIJJJHIIHIJJJIIGHEGIIJH
@5005043/1
cttggtgcagctatccactttgccagtggccgtctgctacggaacaggca
+5005043/1
CCCFFFFFHHHHHJJJJJJJJJJJJJJJJJJJJJHJJJJJJJJJJIJJJI
@6500833/1
gtcaaaacagttgcgactagcacaacaaaaaagatggcgaaacaattagc
+6500833/1
BBBFFFFF2ADFHIJJJGIJJIJJJJJJJJJJJIIJJJJGJJJJJJIHHF
@1988867/1
caatttttctggtttgccgaattttgctgtttctggttcgagttcca
+1988867/1
CCCFFFFFHHHHFIJJJJJJJJJJJJJJJJJJIJIJIJJJIJEGGJJ
@5548099/1
gagaaatgctggaaaagttaaacgatattctacaggatttattattagag
+5548099/1
CCCFFFFFHHHHHJJJJIIJJJJJJJJJJJJJJJJJIJJJJJJJJJJJJJ
@2004769/1
cacaacaaaaaagatggcgaaacaattagcagcaagagaaatgctggaaa
+2004769/1
CCCFFFFFHHHHHIIJJIJJJJJJJJJJJIJJJJJJJJJJJJJIJJJJJJ
@2954593/1
cctaaactcacttttttccgaaaaaatatcgcaatagctcaaaagggaac
+2954593/1
CCCFFFFFHHHHGJJJJJJJJJJJJJIJJJJJJJJIJJJJJJJJJJJIIG
@2954594/1
cctaaactcacttttttccgaaaaaatatcgcaatagctcaaaagggaac
+2954594/1
CCCFFFFFHHHHHJJJJJJJJJJJJHIJJIJJJJJJJJJJJJJJJJJJHH
@4556307/1
ctggttttttcaaatttgttcagcaactcacggaaacaagttgagaaatc
+4556307/1
CCCFDFFFHHHHHJJJJJIJJJJJJJJJJIJJJJJJJJJJIJJJJIIJIJ
@3492904/1
cggaaatctaccgacagagaggttatccttgggggaagaagccaaattgc
+3492904/1
CCCFFFFFHHHHHJJJJJJHIJHIJJJJJJIJJJJGIIJJJJJJJJJJJI
@2465782/1
cattggtggcgattggtcaatgttttttcttcgatgtccacgtaggttac
+2465782/1
CCCFFFDDHHHHHJJJGHIJJJIJJJJJJJJJJJJJJJJJJIHJJJHIJJ
@8126014/1
ttcaagagctggcaataaagaaaggctttcaatcaccacattatgaaatt
+8126014/1
CCCFFFFFHHHHHJJJJJJJJJJJJJJJJJJJJJJJJJJJJJJJJJJJJJ
@946295/1
agtcaaagaagctagccaagagaatggcggctcacaagatgtggcaatcc
+946295/1
CCBFFFFFHHHHHJJJJJJJIIIJJJJJJJGAGGGEHGGEHCGHCFHGGH
@502565/1
aaggcatctattatacaaaaacagtgtgaattagatgctggtgcagctat
+502565/1
CCCFFFFFHHHHHJJJJJJJJJJJHJIIHIJJJIJJJIJJJDHIJJJJIG
@2972972/1
cctcaaactagggaagacttatctcatccaactgtgggagctaccagttg
+2972972/1
CCCFFFFFHHGHHJJJJJJJJJJJIIJJJJJJJJHJJJJJIJJJJJJJJH
@3511142/1
cggaccgattcagcccccaccaagggaagggggcggcccccatcccaaca
+3511142/1
CCCFFFFFHHHHHJJJJJGIJJIJJJHIJJJIJJDDDDDDDDDDDDDDDD
@7591767/1
tctgctttgagcaaccagtaccagttgcttccactccggctactcttact
+7591767/1
CCCFFFFFHHHHHJJJJJIHIJIIIJJJJJJJIJJJJJJJIJJJJJJIJG
@514997/1
aagtagtagaagtttgctatattccacaaaagtacttcttggcacagagc
+514997/1
@CCDDFFFGDHHHJJJJJJGIJJJJJGHGIJJCHHHIIIJJIJIJJIBEG
@6094693/1
gctgttcactttttggtcatgattttgagg
+6094693/1
=??;DDD????B?FA1<AE@H<FHHEF=;9
@8151861/1
ttcagatgttttaatgcacatttagctgcggtacacttggcaatacggta
+8151861/1
@CCFFFDDHFHHHGEHGGADHGIJIIHIGGH@FHHIIJIJIIJJIIJJGH
@3546888/1
cggcaaatctttatctttatcatttttttgtatttcttcaactggtgtaa
+3546888/1
CCCFFFFFHHHHHJJJJJJJJJJJJJJJJJHIJJJJJJJJJJJJJFHFHI
@2512226/1
ccaacatctgatagttccttaaacactggatcttgaattttcttttcagc
+2512226/1
CCCFFFFFHHHHHJIIJJJJJJJJJJJJJIJJJJJJJJJJJJJJJJJJJI
@5099657/1
ctttactttcttcttgttttacttcaagcttcatagggaattgctgtaaa
+5099657/1
CCCFFFFFHHHHHJJJHIJJJJJJJJJJJJJJJJJJJJJJJJJJJJJJJJ
@6123564/1
ggaaaactaaaggatttctcaacttgtttccgtgagttgctgaacaaatt
+6123564/1
@7??DDDDFHHFF9@CDEGEHIGIIICB@HGIIIIGFFGHH?00?DAEGG
@2531870/1
ccaagattactgctccatggcgacagttaatctctggaccggcaaatctt
+2531870/1
@@@FFFFFFHHHGJJIGHJEIIDIGIFGHEFHGGIGGGGGIGGJGEGHGI
@7637229/1
tgaaaaccttgtagtggattcctaatattttttagtgaacctctctaacg
+7637229/1
CCCFFFFFHHHHHJHIJIJJJJJJJIJJJJJJJJJHIJJJJJJJJJJJJI
@1515210/1
caaaagaaattcccatgagggaatttaaggcatctattatacaaaaacaa
+1515210/1
BCCFFFFFGHHHHJIJJJIJJHJJIIJJJJJJJIJIJJJJJJIIJJJGHI
@1026372/1
atatcctcaaactagggaagacttatctcatccaactgtgggagctacca
+1026372/1
C@@FFFFFHHHHHJJJJJEIIJIJJJJJJJJJJJJJJJJJJJIJJJJJJI
@3046857/1
ccttcatctgttaacttcgtagctcctttaaaagacatttgtgctgaaaa
+3046857/1
CCCFFFFFHHHHHJJJJJJHIJJIJJJJJIJJJJJJJJJJJJJJJIGGJI
@1531962/1
caaaatcgtctctggttttttcaaatttgttcagcaactcacggaaacaa
+1531962/1
@CCFFFFFFHHHHJJF@FHGIJJJGIGIIFIIJIIJIGGHIHGGIJIJIG
@8707949/1
ttttaatgcacatttagctgcggtacacttggcaatacggtaattgcgtc
+8707949/1
CCCFFFFFHHHHHJJJJJJJJJJGHIJJJJIJJJJJIIJJHHJJJGHIGG
@8581945/1
tttctctctattttgactgtcgtgaatagtaacctcgccttctttttgtt
+8581945/1
CCCFFFFFHHHHHJJJJJJIIIHICCFHHHIJJJJJJJJJJJJJJJJJIJ
@8766655/1
ttttcttgttatttattcctatatactgtacaatacttctgtattctaca
+8766655/1
CCCFFFFFHHHHHJJJJJJJJJJJJJJJIJJJJIJJJJJJJIIJJJJIJI
@8827518/1
tttttaacagtttgaaaaccttgataaatggaacgaaattaaacacgctg
+8827518/1
@@<BDDBDFDDFFE<?BDFBDHA4FB:CBH>FHGEDGGGHCHIIC88?DE
@8827519/1
tttttaacagtttgaaaaccttgataaatggaacgaaattaaacacgctg
+8827519/1
CCCFFFFFHHHHHJJJJJJJJJJJJJJJJJJJJJJJJJJJJIJJJJJJJJ
@8298584/1
ttgaagtaaaacaagaagaaagtaaagttacaccagttgaagaaatacaa
+8298584/1
CCCFFFDDHHHHHJJJJJJJJJFHIIIIIJJJJJJJIJJJJJJJJIJJJJ
@8194014/1
ttccatgccttctcctaagtcgataatttctccgactggcttatggaaaa
+8194014/1
CCCFFFFFHHHHHJJJJJJFHJJIJJJJJJJJJJJJJJJJJJJJIJIIJJ
