# Supplementary material for: Identification and comparison of key RNA interference machinery from western corn rootworm, fall armyworm, and southern green stink bug
Source: PLoS One. 2018 Sep 5;13(9):e0203160. doi: 10.1371/journal.pone.0203160 (PMC6124762; doi:10.1371/journal.pone.0203160)
Supplement: S2 File — (TGZ) [file pone.0203160.s012.tgz › data/fastq/wcrw/2_Mid-egg_ME_Rep3_aligned.fq]

@6036351/1
ctcccttttcacaatataataaatacatatcatatcatcggggcactata
+6036351/1
<@<DBDDDDDB<<B3<???ACHAACBHDG:4AFH@>>FGGE6F>GHIDD@
@6036855/1
ctccgaagagtatgtctcgaaagacttcgactttttactatttttgtatg
+6036855/1
@@@DDDDDFFCFHGIIII@<FH:?DHICFHB@HIII@DGEFGIIIADDDD
@2023292/1
ctccggagtagttgttaaattattgaatatcaaatctatgaaatcccagt
+2023292/1
CCCFFF@D2ADFFGDG@GHGGGHIHEGHEIIIIIGIIIIIIIIIIIIGGG
@5030613/1
cacgagccaatcttccgctaccgcgtgttccttaacaacgatctggtggc
+5030613/1
CCCFFFFFHHGHHJJJIJJJJJJJJHGHIJJJJJJJJJJGIIIIII;@EH
@5030690/1
cacgagcgtttctttagtctgtatattttcttgtatcacttattgcgtct
+5030690/1
@@@DDDDFHHHFHGH>@CFHHHIHIIIIIEIIIGHGIIIIGIIIIIIDHI
@7042147/1
ggaaaagcccagaagaacgttcgactttcacttcattctatcggcctttc
+7042147/1
CCCFFFFFHHHHHJJJJIJHJJIIGHIJJJJJJJJJJJJIJJJJJJJJJI
@1020461/1
cactgcactaacggagagttctttatcttctattctttgtgatagttcgc
+1020461/1
CCCFFFFFHHHHHJJJJJHIJJJJJJJJJJJJJIJJJJJIJJJJJHIJII
@7042840/1
ggaaaagtattatgagaatatgaaatttaaaagaaaatttgaaaagtatc
+7042840/1
CCCFFFFDHHHGHJJJJJJJJJJJJJJJJJJJJJJJIJJJJJIJJIBFGH
@7042967/1
ggaaaagtctagtatgatgacgtttctggacaacaaggaaagttattgcc
+7042967/1
B@;DDFFDFFHHFHIJJIJJJJIIJJJJIJJJJJIJJIJJIIFHIJJIJJ
@6541721/1
cttgacatttcgttaaagaaccacaaaatgtgacatataaaggtgaatat
+6541721/1
CCCFFFFFHHHHHJIJJHHJJJJJJJHJIJGGIJJHIJJJJJJDGGIIII
@6541722/1
cttgacatttcgttaaagaaccacaaaatgtgacatataaaggtgaatat
+6541722/1
CCCFFFFFHHHHHJJJJIJJJJJJJJJJJJHIJJIIJJJJJJJBFHJJJI
@3026944/1
ggaaaatgctcgaaaactcaattggcgcacattcagcaggttttttaaca
+3026944/1
BC@FFFFFHHHHHJJJJJJJJJJJJJJIIJJJJJJJJJJJHIJJJJJJJJ
@3026945/1
ggaaaatgctcgaaaactcaattggcgcacattcagcaggttttttaaca
+3026945/1
CCCFFFFFHHHGHJJJJJJJJJJJIJJJIJJJJJJJJIJJDHHIIJJJJJ
@3026946/1
ggaaaatgctcgaaaactcaattggcgcacattcagcaggttttttaaca
+3026946/1
CCCFFFFFHHHHHIJJJJJJJJJGIJJJIJJJJJJIJJJIBHIIJJJJJJ
@4029049/1
tttttttatttttcatcacagtgatgtttgtttcagaacaaaccgggaaa
+4029049/1
BCCFFFFFHHHHHJJJJJJJJIIIJJIJJJJJJJJJJJJJJJJJJJJIJJ
@4029426/1
tttttttctaaaatcaatttacatattatttttgacttgaataaattttt
+4029426/1
@CCFFFFDFBHHH@C@HEHIDHGFEHIEIIIIIEBHHICBGFHIIHIIII
@4030222/1
ttttttttatttttcatcacagtgatgtttgtttcagaacaaaccgggaa
+4030222/1
@@@DDDDD?DHHHIEDEEDFBE:DFDEDGHGDHIFEGGICGIIIIGII8E
@6039066/1
ctccgatgtcctcaagaaatccagggaggaagagctacggaaaaaacaag
+6039066/1
B@8BDFFFHHHHHJIJJJIJJJIJJJHHJHIJIJJJIJIIIJJJJIJJII
@5532584/1
cgaaaggcagttcaccatcgcttgtcatgtgttgaaattccgcgaaattg
+5532584/1
@@@DDDDDAA:CF?GH:?EE=FFGDF@HI4?EAAGGFHIIICEG:FHDHI
@5532585/1
cgaaaggcagttcaccatcgcttgtcatgtgttgaaattccgcgaaattg
+5532585/1
CCCFFFFFGHHHHJIJIJJJIGIIHJIIIIIJJCHHJJJEGIJIJJJJJJ
@5532586/1
cgaaaggcagttcaccatcgcttgtcatgtgttgaaattccgcgaaattg
+5532586/1
CCCFFFFFHHHHFGIJGIIIJJJJJJJJIJIJJIJJJJJJIJJJEIIJJJ
@5532587/1
cgaaaggcagttcaccatcgcttgtcatgtgttgaaattccgcgaaattg
+5532587/1
CCCFFFFFHHHHHJJJJJJGIJJJIJJJJGGIIIJJIJJJJJIJJJJJJJ
@5532588/1
cgaaaggcagttcaccatcgcttgtcatgtgttgaaattccgcgaaattg
+5532588/1
CCCFFFFFHHHHHJJJJJJJJJIJIIJJJIIJIJJJJJIJJJJJJIGJJJ
@5032507/1
cacgattcataaaagtaatataaccttagatttcgaggcaaattgattga
+5032507/1
@@@FFFFFGHHGHIJDGHGIIIIJIJJIJGIIIJFIJGIJIIHGGHIJJG
@5032508/1
cacgattcataaaagtaatataaccttagatttcgaggcaaattgattga
+5032508/1
CCCFFFFFGHHHHJJEGIIJJIJJJJJJJIIJJIJJIIJJJJJJJJJJJG
@5032509/1
cacgattcataaaagtaatataaccttagatttcgaggcaaattgattga
+5032509/1
CCCFFFFFHHHHHJJCGHJJJJJJJJJJJJJJJJJIIGIJJJJJJJJJJI
@5032510/1
cacgattcataaaagtaatataaccttagatttcgaggcaaattgattga
+5032510/1
CCCFFFFFHHHHHJJEHIJJJJJJJJJJJJJJJJJJGIIIJJJJJJJJJI
@3527836/1
gttttctagatctttcgtataatcgttaacactgcctgtagtttgatatt
+3527836/1
CBCFFFFFHHHHHJJJJIJJJJJJIJJJJJIJJJJJJJHIHIGIIHIJJJ
@1021141/1
cactggatcttgaattttcttttcagcacaaatgtcttttaaaggagcta
+1021141/1
CBCFFFDFHHGHHJJJJJGIJJJJIJIGGHJIIJBHHIJJJJJIJJJIGI
@1021181/1
cactggcaaagtggatagctgcaccaagcattggtggcgattggtcaatg
+1021181/1
CCCFFFFFHHHFFIIJJIJFIJIJJJJJJIJJJJFHIGIDHHIJGIIJJJ
@1021718/1
cactgtaactccttccttatccctagaagagtgtttactaaaagtactgt
+1021718/1
CCCFFFFFHHHHHJJJJJJJJJJJJJJJJJJAHHGIJJ@GHIIJFHIJJI
@7045005/1
ggaaaatgctcgaaaactcaattggcgcacattcagcagg
+7045005/1
@@7DDDD;8AACAFEI??F>F@H<E@EE@:@AGB<<<D>F
@515722/1
atgaaatttaaaagaaaatttgaaaagtatcatgagttttgtgattctcc
+515722/1
?@@DDDABDFDAHEIIIGIEC:FHIICH@FH><?GHG@GGIIEF?B<DE>
@1526212/1
cgaataacgccaacaggttgtttcattaccgcatcacgatatctcccccg
+1526212/1
CCCFFFFFHHHHHJJJJFHJIJJJJJJJJJJJJJJJJJJJIJGJJJJJJJ
@7544459/1
gttttctgtgaaagttttgtctcgtctcaatttagtgcaaccattgtttt
+7544459/1
CBCFFFFFHHHHHJEHIJIGGGGGDGBFHHHJJEG?FGHHGIGGIGFIJJ
@1526815/1
cgaataccgattctcagccgagctgcccagtttagtggccaactcttcgt
+1526815/1
CCCFFFFFHHHHHJJGHGJJEGHJJJJJIIIJJJJEIJIJIJJJJJJJIJ
@1526816/1
cgaataccgattctcagccgagctgcccagtttagtggccaactcttcgt
+1526816/1
CCCFFFFFHHHHHJJJIJJJIIJIIJJJJJJJJJIHIJJJJJJJJJJJIH
@1526817/1
cgaataccgattctcagccgagctgcccagtttagtggccaactcttcgt
+1526817/1
CCCFFFFFHHHHHJJJJJJJIJJIJJIJJIHJJJJIIDIGIJJJIJJJJI
@3030183/1
ggaaagaaaaaaatgtcaaaattttgcaaattatgtggcattttgacatt
+3030183/1
CCCFFFFFHHHHHIJHIIJJJJJJJJJJJJJJJJJFIIJJJJJJJIIJJJ
@516873/1
atgaagctcgcttttcaaattctcgtgacttttctcccctgttcttaaat
+516873/1
CCCFFFFFHHGHHJJJJJJJJIJJJJJFFHGIJDHFIIJBCDGGGHCHIG
@517275/1
atgaagtgaaagtcgaacgttcttctgggcttttcctgcttttttagcag
+517275/1
CCCFFFDDHHHHFIHGIJIEHHIGIJFIJJJJJJJJJJJJIJJJJJIJJJ
@3031543/1
ggaaagtagaaaactaatgtatcacttggcgtttttt
+3031543/1
CCCFFFEFHHHHHJJJJJJHJJJJIJJJJJJJCFHIJ
@5033837/1
cacgcatttttaaatttaaaaatttattcaagtcaaaaataatatgtaaa
+5033837/1
CCCFFFFFHHHHHJJJJJJJJJJJJJJJJJJIIJJJJJJJJJIJJJGIGH
@5034590/1
cacgcggtagcggaagattggctcg
+5034590/1
CCCFFFFBHHHHHIIJIIJJIJJJ0
@5035022/1
cacgctgagaaagctatggttgagtgaaaaaggtgggaaatgttgactgt
+5035022/1
CCCFFFFFHHHHHJJJJJJHHIGIFHIJJJJJICGHIJJIIJIJJJJIJJ
@7547034/1
gttttgataaacaaccaaacctagaggaacatcctggtccaagtcctaac
+7547034/1
CBCFFFFFHHHHHJJJJJJJJJJJJJJIIJJJJJJJJIJJJIJJIJJIJI
@5534902/1
cgaaatcaataactcgacaaaaattgttcccttttgagctattgcgatat
+5534902/1
@@@FFFFFHHGHHGIGIJIJJJJJJJIJIJJJIJIIIIJJIJJIJJIJIJ
@5535314/1
cgaaatctaaggttatattacttttatgaatcgtgataa
+5535314/1
@@<DDDDBDFDF2CDBEEHGCAHHEEEGCHEHF3C91?E
@5535315/1
cgaaatctaaggttatattacttttatgaatcgtgataa
+5535315/1
@@?DDDDDAHBH:CAE?BIB@EHHIDH>AFCAC<?99?E
@5535792/1
cgaaatgtcaagagcataaagtatgtctagaacgattttacctttgcgcg
+5535792/1
CCCFFFFEHGGHHIJJJJJJIJGGIJIJJJIIIJGGIJJJGIJGJGIJJJ
@5535793/1
cgaaatgtcaagagcataaagtatgtctagaacgattttacctttgcgcg
+5535793/1
CCCFFFFFHHHHGJJJJJJJJFHIIJJJJJJJJJHJIJJJIJJJJGIJJJ
@5535966/1
cgaaattaaacacgctgagaaagctatggttgagtgaaaaaggtgggaaa
+5535966/1
CCCFFFFFHHHHHIJJJJJJJJJJJJJJJIIJGIFHHIJJJJJ?DHIGII
@4034094/1
aaaaaaatatcgcaatattagaaattttcaaatattcttcgcttttgact
+4034094/1
CCCFFFFFHHHHHJJJJJJJJJJJJJJJJJJJJJJJJJIJJJIGIJJIII
@1529677/1
cgaatgatgtgataaatatacctgcacacacgcatttttaaatttaaaaa
+1529677/1
C@CFFFFEHFHHHJIGIGGIJJJJJJIJJJJIGGHJIIJJIJJJJJIIJH
@4034642/1
aaaaaaatgtcaaaattttgcaaattatgtggcattttgacatttatgtg
+4034642/1
CCCFFFFFHFHFHJJJIJJGGHIJJJJJJGIIJJIJJJJIJJJJJJJJII
@4034643/1
aaaaaaatgtcaaaattttgcaaattatgtggcattttgacatttatgtg
+4034643/1
CCCFFFFFHHHHGJJJJJJJJJJJJJJJJIIJJJJJJJJJJJJJJJJJIJ
@4034644/1
aaaaaaatgtcaaaattttgcaaattatgtggcattttgacatttatgtg
+4034644/1
CCCFFFFFHHHHHJJJJJJJJJJJJJJJIDGIJJJJJJJJJJJJJJJJIJ
@518505/1
atgacaagcgatggtgaactgcctttcgtgtggtagtccctcttcg
+518505/1
@@@D?DD?C?DDHIFEEHHHGIIIHGIIADEGG;CB?FHIIIII9B
@2529148/1
cttgaggaagtaacggcagcactattgacactaagaaatcacagagcccc
+2529148/1
CCCFFFFFHHHHHIIIIIIG@GBEEHBDFGGGIIGHHIEHGHGDHDGIII
@1530217/1
cgaatggtaaagctgctaaaaaagcaggaaaagcccagaagaacgttcga
+1530217/1
@@@DA;D2:AFHFEHEGEDFHHIBGCIICHII@>DEGBEHEHGGB?FEHD
@1530218/1
cgaatggtaaagctgctaaaaaagcaggaaaagcccagaagaacgttcga
+1530218/1
@@@FFFFADHHDFFGGBHGHIIIIFGIFGIIIHDGCECHGAEGEGBEEHF
@1530219/1
cgaatggtaaagctgctaaaaaagcaggaaaagcccagaagaacgttcga
+1530219/1
@C@DDFFBDHHGGJJJJJJJJJJIJJJJJJJJJFIIJIJJJJJIJHIJIG
@1530220/1
cgaatggtaaagctgctaaaaaagcaggaaaagcccagaagaacgttcga
+1530220/1
BC@FFFFDHHHHGJJJJJJJIJIJIIJIJJIJGGIJIIJJJIIIGGHJJJ
@1530221/1
cgaatggtaaagctgctaaaaaagcaggaaaagcccagaagaacgttcga
+1530221/1
CCCFFFFDHHHHHJJJJJJJJIJJGEIGGIIIGHIJIGIEGGIJIFEHI=
@1530360/1
cgaatgtcaaacagaatctagccaaacacacatagtacctctccacaaaa
+1530360/1
@C@ADFBDHHDBHIIJIGIFFEHIIIGIGIJGGIGDBFHIGGHG<FHGCF
@1025490/1
cacttttccgaccaagagatccagcaagttcttggctgccgaatgtttgg
+1025490/1
CCCFFFFFHHHHHIJGIHIIJJJJIJJJJJJJJJJJIIJJJGIJJHGHJD
@1025539/1
cacttttcgcgcaaaggtaaaatcgttctagacatactttatgctcttga
+1025539/1
B@@ABDFFHHHGHJIJJGHGIHIEGIJJJJJHIJJIIJJJJJJFIJJJJG
@1025540/1
cacttttcgcgcaaaggtaaaatcgttctagacatactttatgctcttga
+1025540/1
CCCFFFFFHHHHHJJJJFGHIJHIIHJJJJJJJJJJJJJJJJJJJJJJJJ
@1025541/1
cacttttcgcgcaaaggtaaaatcgttctagacatactttatgctcttga
+1025541/1
CCCFFFFFHHHHHJJJJHIJJJHIJIJIJJJJJJJIJJJJJJJJJJJJJI
@3033545/1
ggaaatctaccgacagagaggttatccttgggggaagaagccaaattgct
+3033545/1
@@@FFDFFDHFH?FHGIG>EFFGEGHIIGGH?HI@FGIIIIIIGGHGCGH
@3532147/1
gttttgcagcttgttgttcaggttgtttgtgtttcttctttttacctcct
+3532147/1
CBCFFFFFHHHHGHIIGHJIII@HHGIJIGGIGIIJJJJJJJJJJJIJJJ
@3532799/1
gttttgctttgtttaagatttccaagttgtttacgactgtttaagcgtct
+3532799/1
CBCFFFFEHHHFHJJJJGJIIJJJHJFHIIIJJJJJJJJJJJJJJJJJJJ
@7550733/1
gttttgtcatacgtttttgaggcagcaaatttctcaagggcacacggcaa
+7550733/1
B@BFFFEFFHHHHFHIJJJIIJIIJGJJJIJIIGIJJJJJJJJGIIIJJJ
@7550734/1
gttttgtcatacgtttttgaggcagcaaatttctcaagggcacacggcaa
+7550734/1
CBCFFFDFHHHHGFHIJJJHJJIJJIJJIGIJIJJJJJJIIGJJIIJJF>
@5833/1
aaaaaacattgaccaatcgccaccaatg
+5833/1
?@<D=@@D8F::<C<;FBBAG;AC::C3
@5834/1
aaaaaacattgaccaatcgccaccaatgcttggtgcagctatccactttg
+5834/1
CCCFFFFFHHHHHJJJJJAGHGIJIEIJJJJJJBFGGGIJJJJJJJJJII
@4036372/1
aaaaaacattgaccaatcgccaccaatgcctggtgcagctatccactttg
+4036372/1
CCCFFFFFHHHHHJJJJJJJJJJJIJJJJJJIJFGIJJJJJJJIJJJJJJ
@4036373/1
aaaaaacattgaccaatcgccaccaatgcttggtgcagctatccactttg
+4036373/1
CCCFFFFFHHGHHJJJJJEHIIJJJJJJJJJJGCGIJJJJJJJJJJJJJG
@4036374/1
aaaaaacattgaccaatcgccaccaatgcttggtgcagctatccactttg
+4036374/1
CCCFFFFFHHHHHJIJJJEGIHJIJJJJIJJJJGHIIJJJIJJJJJJJJJ
@6545371/1
cttgagaaatttgctgcctcaaaaacgtatgacaaaactatagagaaacc
+6545371/1
CCCDFFDFHFHHHIJJJIFIIJJJJIJFHIJJJIIJIIJJJJJJJJJJIJ
@1532590/1
cgacaaaaatttaaacacattgcattattgatttcgaggaaataatacga
+1532590/1
CCCFFFFFHHHHGJJJJJIJJJIJJJJIJJIJJJJJFHJIJJJJJJJJJG
@4038171/1
aaaaaacttctgcccacttgaagtagattttgtgaaggagcacaacgtaa
+4038171/1
CCCFFFFFHHHHHJJJJJJJIIJIIJIJJJJJHIIGIJIIJIIIJJJIII
@7662/1
aaaaaacttctgcccacttgaagtagattttgtgaaggagcacaacgtaa
+7662/1
@<@DBDA?:C4CFFF>FGHFCFHA<EGF49?ED;?@GFFEGCEFFBDBDB
@7663/1
aaaaaacttctgcccacttgaagtagattttgtgaaggagcacaacgtaa
+7663/1
CCCFFFFFGGHHHJJJJJJJIJJIHHIJJIIJDDHIJIHEGEIJJIJIGH
@5537783/1
cgaacaatccttcgaggtaacctacgtggacatcgaagaaaaaacattga
+5537783/1
CCCFFFFFHGHHHGHJJEFHIIIJJJGHIJJIIJJJIJIJJJJJJJJJII
@1534131/1
cgacaacaagctgcaaagactggaaggtggacttcaaataacggaacatg
+1534131/1
CCCFFFFFHHHHHIJJJJJJJJJIJJJ:EHGIIIJJIIGIIGIIFIJIIJ
@4535503/1
atctcggatcttgctactaatattcgattcgataggtgctttgtctggtt
+4535503/1
CCCFFFFFHHGHGJJHIIIJJJJJJIIGGJHJIIFEDHGJJIIHHIJIEH
@4535504/1
atctcggatcttgctactaatattcgattcgataggtgctttgtctggtt
+4535504/1
CCCFFFFFHHHHGJJJJJJJJJJJJIIJJJJIJJJJFGIJJJJIIJJJHI
@4535505/1
atctcggatcttgctactaatattcgattcgataggtgctttgtctggtt
+4535505/1
CCCFFFFFHHHHHJJJJJJJJJIJJJIIJJJIJJJJHHIJJJJJJJJJIJ
@522021/1
atgagttttgtgattctccgaagagtatgtctcgaaagacttcgactttt
+522021/1
CCCFFFFFHHHHHJJJJJJJIJIJJHHIIJJJIGAHI@@D@HGDDGHIJJ
@2530643/1
cttgagttctattgttgaccagagagcttctcagcaaggataagtgaccc
+2530643/1
@@@A?D?D?A?DF?AG??BGB@BB>D@BFB@FFAEAGBG??FG@:BBDGI
@3036207/1
ggaacaatttttatcgagttattgatttcgaggaataatgcgaacttcca
+3036207/1
<@@DBD?BH?>DHIIGHGHBFDH?9@@AFHBFEABHG@DD>@FGGGGGBG
@3036431/1
ggaacacgaagagggactaccacacgaaaggcagttcaccatcgcttgtc
+3036431/1
C@@FFFFFHHHDHJJJJJIGIIIJGGIJIHGGIJFHIIJJJJGEHIIJIG
@7551090/1
gttttgtgattctccgaagagtatgtctcgaaagacttcgactttttact
+7551090/1
BBBFFFDFFHHHHJJJHJJJJHHIJJJJJJDIIGBEGHGFAHGHIJJEHI
@7551147/1
gttttgtgctcattttcagcctgtcttgcttcacttctactatctgctac
+7551147/1
BBBDFFEFHHHHHJJJJJJJJJJJJJJIJJJJJJJJJJJJJIJJJJJJJH
@3036943/1
ggaacagtttgatgttgctgttgtggagctgtttgtctgccccaagtggg
+3036943/1
CC@FFFFEHHHHHJJJJJJJIJJJJJHIJJJHIJJJJJJJJJJGDHFHII
@3037155/1
ggaacatcctggtccaagtcctaacgtgttattacaagctttgacaatgt
+3037155/1
CCCFFFFFHHHHHIJJJJIJJJJJJJHIIJJJJJJJJJJJJJJJJJJJII
@3534994/1
gttttgtcatacgtttttgaggcag
+3534994/1
:==ADBBDHFFFDAFDCBD?FDGE@
@3038208/1
ggaaccggaagatcgaagaaagacgccaaacattcggcagccaagaactt
+3038208/1
@@@DDDDDFH?H?FEBECAGG9FHBAHBIH=FFIFIB:;FGFHG9=;ACA
@9009/1
aaaaaagcaggaaaagcccagaagaacgttcgactttcacttcattctat
+9009/1
CCCFFFFFHGDHHJJGBHIGIJIJJIJJJJJIJIIJIIIJIJJGIJJJGH
@9010/1
aaaaaagcaggaaaagcccagaagaacgttcgactttcacttcattctat
+9010/1
CCCFFFFFHGHHGJJJJIJJIJJJJJIIEGGIIIIIJGJIJJJJJJJJJI
@9011/1
aaaaaagcaggaaaagcccagaagaacgttcgactttcacttcattctat
+9011/1
CCCFFFFFHHHHHJJJJJJJJJJJJJJJIJJJJJJJJJJJJJJJJJJJJJ
@3038712/1
ggaacgcccggagcggctgatatcaccaatcagg
+3038712/1
@C@FFDFFGHHGHIGGGHGADDDG8DGGHGI@8=
@4039069/1
aaaaaagataattctttggggtttttgacctttattagactcataaa
+4039069/1
CCCFFFFFHHHHHJJJJJJJJFHIJJJJJJIJJJJJJJGIIJJJJIJ
@4039253/1
aaaaaagatggcgaaacaattagcagcaagagaaatgctggaaaagttaa
+4039253/1
@@@FFFFDHFFHDGIEIJCHFHEEFEBD>GEIEHHGIJJGGIIEAD@FDF
@4039465/1
aaaaaagcaggaaaagcccagaagaacgttcgactttcacttcattctat
+4039465/1
CCCFFFFFHGHGHJJJJJJIJIJJJJJJIIIJIIIJJJJGHJJJJJJJIH
@4039466/1
aaaaaagcaggaaaagcccagaagaacgttcgactttcacttcattctat
+4039466/1
CCCFFFFFHHHHHJJJJIJJIJIJJJJJJJJJJIJJJJJIJJIJJJJJJF
@522609/1
atgatatgatatgtatttattatattgtgaaaagggagcatttatttgat
+522609/1
CCCFFFFFHHHHHGIIJJIJJJJJJJJGIJIJIIIIHHJJJJIJJJJJJJ
@523715/1
atgatgtgataaatatacctgcacacacgcatttttaaatttaaaaattt
+523715/1
CCCFFFFFHHHHHJJJJIJJJJJJJJJJIIJJJJJJJJJJJJJJJJJJJJ
@3537019/1
gtttttaagaaccgtgatggaactctttaggcagcaacattacccaaaaa
+3537019/1
C@@FFFFFHGHHHIFHIJJJJJJJJIJJJJJIJIJJJIJJJJJJJJIJJJ
@5038015/1
cacggcaacaaaaagtgataatggatacaaatttgactactgtatagctt
+5038015/1
@@@DDFDAFFFBFHGGIEIGIFHEDD@FF@EBGH>@FGGEHIBFGEGCGF
@523969/1
atgattcattaatggacacatgtaaaattgaaattaaagcggaggttaag
+523969/1
@@@DDFFFDHFHHICHEIGIFICFHHIIG>FGHIHIIGDBDFGGIGGEGE
@5038711/1
cacgggaattgccgatgggaaggggatctctggtgtagaggttgtttctg
+5038711/1
B;@DFFFFHHHHHJGHIJJJJJJJIJJJJJJJJHHGGIJJJBGHHIJIJJ
@7049457/1
ggaaaggtttgtttaaagggattggacgcaattaccgtattgccaagtgt
+7049457/1
@@@DFFF:DHHHHJGIIGJIGJJJDIIIIJJJJJEHIHIGGGGHJJIFCB
@2033854/1
ctcctccacaacagcaacctggagcgagacaacagcagccagctccttca
+2033854/1
?:?DDFFFHFHHHGIIIHJGJJGGGIJJJJIHIJEHICGGDFBFHIGIII
@5540730/1
cgaacgatgtcaccacctgattggtgatatcagccgctccgggcgttccg
+5540730/1
CCCFFFFFHHHHHJJJJJJGIJJJEHIJJJIJJJJGIJJJJJJIIHHHFF
@6548958/1
cttgataaatggaacgaaattaaacacgctgagaaagctatggttgagtg
+6548958/1
CCCFFFFFHHHHGJIJIJJIJJJJJJJJJJJHIJJJJJJJJJJGHIGIDH
@5039190/1
cacgggtaaatcctgcaaggattgccacatcttgtgagccgccattctct
+5039190/1
@@@A?:DDDDD>?DFGBECFDEHGHEGGIIGGFGGGGIDG<@GGBA==<F
@11075/1
aaaaaagtttatttatcatacacaggtaaacagttgtacagtagaggata
+11075/1
CCCFFFFDHHHHHJJJJJJJJJJJJIAEHGIJJJJJIHIJJJIJJJJJIJ
@11076/1
aaaaaagtttatttatcatacacaggtaaacagttgtacagtagaggata
+11076/1
CCCFFFFEHHHHHJJJJJJJJIJJJHHGHCGIJJJJIIGIJIIJIJJJII
@5040655/1
cacggttcataaaagtaatataaccttagatttcgaggcaaattgattga
+5040655/1
@CCDFFFFHGHHHJJFHGIJIJIJJJJJJJIHIJJJIIJJJIIHGGIJIG
@13178/1
aaaaaatatcgcaatagctcaaaagggaacaatttttatcgagttattga
+13178/1
CCCFFFFFHHHHHJJJJJJJJJJJJJJJJJJJJJJJJJJJJJJJJJJJJJ
@13179/1
aaaaaatatcgcaatagctcaaaagggaacaatttttgtcgagttattga
+13179/1
CCCFFFFFHHHHHJJJJJJJJJJJJJJJJJJJJJJJJIJJJJIGGIJIJG
@13180/1
aaaaaatatcgcaatattagaaattttcaaatattcttcgcttttgactc
+13180/1
@C@FFFDDBDF?DEEFGHIIGIIGHII<FEHBGHEGBEFABHGIIEHEEE
@13181/1
aaaaaatatcgcaatattagaaattttcaaatattcttcgcttttgactc
+13181/1
C@CFFFFFFHHGFGGGIIJIGIJJJJJIJJGEGIJGGIJGGEGGFEGGCG
@13182/1
aaaaaatatcgcaatattagaaattttcaaatattcttcgcttttgactc
+13182/1
CCCFFFFFHHHHHJJJJJJJJJJJJJJJJJJJJJJJJJJJJJJJJJJJJI
@4040890/1
aaaaaagtgagtttaggatatcttacgttctggcaacatcgacagatacc
+4040890/1
@@@DDDD:A>F<CFBCBEHHG@HIGIECGHGIIGHIGIG<FCFHBG>FAF
@13455/1
aaaaaatattaggaatccactacaaggttttcaatagggcattctaacat
+13455/1
@C@FFFFDHHHFDGHGGEHIJJIIIIJ?FHGICGGEIIGGIIJIJJJJJD
@13456/1
aaaaaatattaggaatccactacaaggttttcaatagggcattctaacat
+13456/1
CCCFFFFFHHHHHJJJJJIIJJJJJJJGHJJJJIJJJJJJJJJIJJJJJJ
@13457/1
aaaaaatattaggaatccactacaaggttttcaatagggcattctaacat
+13457/1
CCCFFFFFHHHHHJJJJJJJJJJJIJJHIJJJIIJJJIJJJJJJJJJIJJ
@13458/1
aaaaaatattaggaatccactacaaggttttcaatagggcattctaacat
+13458/1
CCCFFFFFHHHHHJJJJJJJJJJJJJJFGIJJIHJJJIJJJJJJJIJJJJ
@4041508/1
aaaaaagtttatttatcatacacaggtaaacagttgtacagtagaggata
+4041508/1
@@@FDFFDFHDHGJJGGIGHHIAHIG<CGIGBF?DA?F@BD?D@GF@CGC
@4041509/1
aaaaaagtttatttatcatacacaggtaaacagttgtacagtagaggata
+4041509/1
CCCFFFFDHHHHHJJJJJJJJJJJIJHGIIJJJJJJJIJJJIIJIJJIJJ
@4041510/1
aaaaaagtttatttatcatacacaggtaaacagttgtacagtagaggata
+4041510/1
CCCFFFFDHHHHHJJJJJJJJJJJJJHGIJJJJJJJIJJIIGHHHJIJJJ
@4041511/1
aaaaaagtttatttatcatacacaggtaaacagttgtacagtagaggata
+4041511/1
CCCFFFFDHHHHHJJJJJJJJJJJJJHHIIJJJIJJIIJJJIIJJIIJJJ
@4541817/1
atcttccgctaccgcgtgttccttaacaacgatctggtggccaccggaac
+4541817/1
B@CDDEFFHHHGHJIIHIIIIJIJJJJJJJJJIJIJIGEHIJJJJIJEHH
@4043677/1
aaaaaatatcgcaatagctcaaaagggaacaatttttgtcgagttattga
+4043677/1
@C@FFFFFHHHHHJJIJJJGIJIJJJJIJJIIJJJJJJJJIEHHIJJJJG
@4043678/1
aaaaaatatcgcaatattagaaattttcaaatattcttcgcttttgactc
+4043678/1
CCCFFFFFHHHHHJJJJJJJJJJJJJJJJJJJJIJJJJJJJJJJJJJIJJ
@4542578/1
atcttcttttccggaaaatgctcgaaaactcaattggcgcacattcagca
+4542578/1
CCCFFFFFHHHHHJJJJJJJJJJJJJJJJJIJJJJJJJJJJJIIJJJJJI
@4043938/1
aaaaaatattaggaatccactacaaggttttcaatagggcattctaacat
+4043938/1
CCCFFFFFHHHHHJJJJJJJJJJJJJJFHIJJIJJJJJJJJJJIJJJIJI
@4043939/1
aaaaaatattaggaatccactacaaggttttcaatagggcattctaacat
+4043939/1
CCCFFFFFHHHHHJJJJJJJJJJJJJJGIJJJJJJJJJJJJJJJJIJJJJ
@7054414/1
ggaacacgaagagggactaccacacgaaaggcagttcaccatcgcttgtc
+7054414/1
@C@DFFFFHHGDHJGIIJJIDGJEHGGEGGGGIJIGCGGBEGCGEGCCHI
@5542647/1
cgaagaaaaaacattgaccaatcgccaccaatgcttggtgcagctatcca
+5542647/1
CCCFFFFFHHHHHJJHJJJJIJJGHJJJJIJJJIIIJJHIIJIJJJIJIJ
@15798/1
aaaaaatgtcaaaattttgcaaattatgtggcattttgacatttatgtga
+15798/1
CCCFFFFFHHHHHJJJJJJJJJJJJJJJJIIJJIJJJJIJJJIJJJJIJI
@5542785/1
cgaagaaagacgccaaacattcggcagccaagaacttgctggatctcttg
+5542785/1
@@@DFFFDHHFHGIJGI?HGIEEGIGGEGIGGEHIGGBHEAHIIIEGHIB
@7054917/1
ggaacagtttgatgttgctgttgtggagctgtttgtctgccccaagtggg
+7054917/1
CCCFFFFFHHHHHJJJJJJJIJIJJJJJJJJJJJJJJJJJJJJJJJHHJJ
@6051923/1
ctcctccaaaccttgcaaattttcaatcatgaagcaagattttacctgaa
+6051923/1
CCCFFFFFHHHGGJIJJIHIIJJJJJJJJJJJJJJJJIJJJJJJJJJJHJ
@3043316/1
ggaagatcgaagaaagacgccaaacattcggcagccaagaacttgctgga
+3043316/1
BC@FFFFFGHHHHJJJJJJJJJIJIJJJJIJJJHIJJJGIIIIJJJJJJI
@3043317/1
ggaagatcgaagaaagacgccaaacattcggcagccaagaacttgctgga
+3043317/1
CCCFFFFFHGHHGJJIJIIJJJJJJJJJJJJIIIJJJIIIJJJJJJJJJJ
@3044542/1
ggaagccaagggctcggctgctcatcatgccctcgagtacctcaaaatca
+3044542/1
CCCFFFFFHHHHHJJIIIIJGGGGHIGIEHHICHGAHBFEHEHGHIJEAD
@7558232/1
gtttttgaggcagcaaatttctcaagggcacacggcaacaaaaagtgata
+7558232/1
@@@FFFFDFHHGHEGIIIHJGGEIJIJJIJIJJJJJJJJJJJGGICFGHI
@7057066/1
ggaacgtttaaatttctgtcatgagaatctcttggattcaatgggaaaag
+7057066/1
CCCFFFDFHBHHDHIGGEDEEGHHGHIIIGGBHEHFHIIIIIGIIDHIII
@527918/1
atgctcccttttcacaatataataaatacatatcatatcatcggggcact
+527918/1
CCCFFFFFHHHHHJIIJJJJJJIJJJJJJJJJJJJJJIJJJJJJGHIJJI
@1542098/1
cgacatttgacgtacggttcaagtagctgaagtaaaagtgtgctccattg
+1542098/1
CC@FFFFFHHHHFIJJJGIJJJJIIJJJJIJJDGHIIJDHIHIJJJJJJJ
@4046134/1
aaaaaatgtcaaaattttgcaaattatgtggcattttgacatttatgtga
+4046134/1
CCC@FFFBAFHHHIIIIIIGIIGGHIIIIIIIIIIIIIIIIIIIIIIGII
@6057420/1
ctcctgcaagaactgaacgaagttgaagtccttggcgttgaagctgagag
+6057420/1
CCCFFFFFGHHHHJJIJJIIJJIJJJIJHIJJJJJJJJIJIIJJJJJJJJ
@5545991/1
cgaagagggactaccacacgaaaggcagttcaccatcgct
+5545991/1
<@@DD>ADAHDHFIIBC=F<?DG<@?FDFHDD>FBB@FCF
@5545992/1
cgaagagggactaccacacgaaaggcagttcaccatcgcttgtcatgtgt
+5545992/1
CC@FFDFFHHHHHJIJJIIIJJJJIFIJJJJJJJJJJJJIJJEGJJJGHI
@5545993/1
cgaagagggactaccacacgaaaggcagttcaccatcgcttgtcatgtgt
+5545993/1
CCCFFFFFHHHHHJJJJJGIIJJJJJJJJJJJJJIJJIJJIGIIIJJIIJ
@7061104/1
ggaagatcgaagaaagacgccaaacattcggcagccaagaacttgctgga
+7061104/1
CCCFFFFFHHHHHJJIIJIIJJJJJJJJIJIJIGJJJJIJJJJJJJJJJJ
@7061105/1
ggaagatcgaagaaagacgccaaacattcggcagccaagaacttgctgga
+7061105/1
CCCFFFFFHHHHHJJIJJJIJJJJJJJJJJJJGHIIHIGIIIJJJJJJJI
@1542887/1
cgaccacttgtatagcttccgtcggagttgctctagataaatcgtaatct
+1542887/1
CCCFFFFFHHHHGJJJJJJJJAHIJHIHHIJIIHHHIGGHIGIIFHIIIJ
@7560463/1
gttttttaacagtttgaaaaccttgataaatggaacgaaattaaacacgc
+7560463/1
==@1B=DBF8CB?C?:AFHIF=EHBH9EG<??FDFEBGI>FGFII?DDDA
@7560464/1
gttttttaacagtttgaaaaccttgataaatggaacgaaattaaacacgc
+7560464/1
?:?BDDFFHDDAHHIDFFGHGHIH>@GHII>BCGHGIGGEGIG@EFGBDA
@7560465/1
gttttttaacagtttgaaaaccttgataaatggaacgaaattaaacacgc
+7560465/1
@@@FFFFDHDHHFHI@BHIJIJGIIJJDIJIJIFIJIGIGGIJIJIJJJJ
@3046637/1
ggaaggtttaggtatttgtggtatctgtcgatgttgccagaacgta
+3046637/1
CCCFFFBDHFHHCFHIJGEGHEFHIJJIJJJJJJJJJJJJJJJJHH
@3046638/1
ggaaggtttaggtatttgtggtatctgtcgatgttgccagaacgta
+3046638/1
CCCFFFDDHHHHDHIIJJIHIFHIIJJIJJJJJJJJJJJJJJJJGH
@3046639/1
ggaaggtttaggtatttgtggtatctgtcgatgttgccagaacgta
+3046639/1
CCCFFFDEHHHHCGHIJICHICHJJJIIJJJIJJJGIGGGJGHGIJ
@3542651/1
gtttttgaggcagcaaatttctcaagggcacacggcaacaaaaagtgata
+3542651/1
B=B=DDFDHHGHHJIJJJJJJIJIIJJIJIJIGIIJJIJJJJJJJCGIJJ
@5546099/1
cgaagagtatgtctcgaaagacttcgactttttactatttttgtat
+5546099/1
@@@DBDD=D<CFBBHG@FH>B;4:A7FE@EFGGC>DD<FHHE:9BD
@7561441/1
gttttttcagcagtcctgagggatattatcatcctttaggcggtggt
+7561441/1
@?@FFFFFHGHHHFHHIIHIJJGGHIGIGGIJJJJJIHIJGHI7AGF
@5546665/1
cgaagatattctagaaaacgagaaaaacatctggacgcgttcgacaccag
+5546665/1
?=?D;DDDAFBFBE@HIIGBA<FDHIGAGFB?@FGIIGE0@FFEGAGIEC
@7561973/1
gttttttcttcgatgtccacgtaggttacctcgaaggattgttcgctagc
+7561973/1
@@@FDDF?FFDHFEDCEEHDH?EBECEB?CFGFBHGB>B@9DFG=@@GGC
@4548278/1
atgaaatttaaaagaaaatttgaaaagt
+4548278/1
:?@DBBDDH<A<D>FGEBHHIIIICB<2
@1546296/1
cgacgaatgatgtgataaatatacctgcacacacgcatttttaaatttaa
+1546296/1
???DDDD=?D?4<<<CEEEB4:33<<CF;EDCEIA:?BDCDDDIICDIII
@1546378/1
cgacgacaaagattacatcatatttgcctttaacagatgtgaagtatttc
+1546378/1
CCCFFFFFHHHHGJJJJIJJIGHIJJJJJJJJJJJIJJJHIIJJGIGJJJ
@7064379/1
ggaaggtttaggtatttgtggtatctgtcgatgttgccagaacgta
+7064379/1
@C@FFFADHFHH<CGIJIFGHEGIIJJIJJIJJJJIJJJJJJJJHG
@7064380/1
ggaaggtttaggtatttgtggtatctgtcgatgttgccagaacgta
+7064380/1
CCCFFFDDHFHHAFHHJGFGGFHIJJIJJJIJJJJIJIJJJJJJJJ
@4550579/1
atgaattctcaaacggcgttaaaccttttacttaaggttaatgccaagtt
+4550579/1
@@CFFFFFHHHGHGGGGGHGHIJIHGIIHIIIIJJIIHHHIJJIHGIIFH
@3544986/1
gttttttaacagtttgaaaaccttgataaatggaacgaaattaaacacgc
+3544986/1
@CCFFFFFHHGHHJJJJIJJJJIIIIIJJIJJIIJIIGIGIJJJIIGIJI
@3544987/1
gttttttaacagtttgaaaaccttgataaatggaacgaaattaaacacgc
+3544987/1
CCCFFFFFHHGHHIIIJJJJJJIJJJJJJJJJIJJJIJJJJJIJJJJJII
@7562805/1
gttttttgtttcctactgtctttttaaatatgaattgtctacgagcaata
+7562805/1
:=1=ADDFDHHGHGGIIGBFCHIEIHHIIIIGIIIIGHIGGEHBEGGFGH
@7563737/1
gtttttttctaaaatcaatttacatattatttttgacttgaataaatttt
+7563737/1
?=;DDDDD?FBFHIEH<GEHI<CGFH<E9DDDFHB0:DG@BFB@GI<BFG
@7563738/1
gtttttttctaaaatcaatttacatattatttttgacttgaataaatttt
+7563738/1
@=@DDDDDDHDHHIGGBH@HH9CFFGGIEHHIII@DFHIAHIGGIIEIII
@2039365/1
ctcctgcaagaactgaacaaagttgaagtccttggcgttgaagctgagag
+2039365/1
CCCFFFDFHHHFHJJIGIJJJIHIHJJJJJJJJJJJGIIJJJIIJJJIII
@532307/1
atggcattcatgcagaaccgattaagaaaggggcagacaacttcatgtac
+532307/1
CCCFFFFFHHHHHJJJJJJIGGHJJIHJIJJIJJIJJIIJJJJJJIJJJJ
@532308/1
atggcattcatgcagaaccgattaagaaaggggcagacaacttcatgtac
+532308/1
CCCFFFFFHHHHHJJJJJJJGHIJJJJJJJIIIJJJJJIJJJJJJJJHJJ
@532309/1
atggcattcatgcagaaccgattaagaaaggggcagacaacttcatgtac
+532309/1
CCCFFFFFHHHHHJJJJJJJJJJJJIJJJJJJJJJJIJJJJJJJIJJJJJ
@2544651/1
cttgcgtggacacgcatattacacatccatttatgcaggacttctatcta
+2544651/1
CCCFFFDDHHHHHIJJJJJJJJJJIJJJJJJIIJJJIJIGHIJIJJJJJJ
@5549988/1
cgaaggaactggaggataactgtagacgttcgtagatgtctgttgcgatt
+5549988/1
CCCFFFFFHHHHHJJHHJJJJJJJIJJJIJIIFGHEDE4BFHII<AB@FD
@7066181/1
ggaataatacgaacttccatagattcaaatgaagtaaacaacatacgttt
+7066181/1
CCCFFFFFGHHHHJJJJJJJJJJJJIJJJJIJJJEHIIJJJJJJJIJHIJ
@2545621/1
cttgctcggcatggaggccatttcttgagagtagagcaatttggcttctt
+2545621/1
?@@=DADDFBDAFIABGDHIIIIEIII@FFG?CFHHDGHIII49DCFHBG
@2545622/1
cttgctcggcatggaggccatttcttgagagtagagcaatttggcttctt
+2545622/1
@C@FFFFFGHHHHIHIJFHIGIIJIJGEGIIIIIFIIHJDIJGIFIJFIJ
@533731/1
atgggcaatcccattggctggctccaagagatgtgcatgtcccgcagatg
+533731/1
@B@DFFFFHHHHHJJJJIIJJGGGIJJCFBEDE?FHIIIGIJJGHEGAHI
@1037482/1
cagaacgtaagatatcctaaactcacttttttccgaaaaaatatcgcaat
+1037482/1
CC@FFFFDHHHGFIIHGIJGIJIJJIJJIIJJIJIJIIIIIIJJFIFGGG
@1037483/1
cagaacgtaagatatcctaaactcacttttttccgaaaaaatatcgcaat
+1037483/1
CCCFFFFDHHHHGJJJJJJJJJJJJIJJJJJJJJJJJJJJJIIJIIJIIJ
@1037484/1
cagaacgtaagatatcctaaactcacttttttccgaaaaaatatcgcaat
+1037484/1
CCCFFFFFHHHHHJJJJJJJJJJJJJJJJJJJJJJJJJJJJJJJJJJJJJ
@2546435/1
cttgctggatctcttggtcggaaaagtaacgcccgaacaagccaatc
+2546435/1
?@?BADD?;?F?F<AE@<CD@FGDF@1:?9CGEAGIGHG>FGD@C@E
@7067040/1
ggaatatactcttgatgccaaggaaaatggaattctggactatttt
+7067040/1
CCCFFFFFHHHHHJJJJJJJJJJJJJJJJIJJJJJJJJJIJJJJJJ
@3546576/1
gttttttcttcgatgtccacgtaggttacctcgaaggattgttcgctagc
+3546576/1
BBCFFFFFHHHHGJIIJJIJIFHIJHJJJJJJJJJJJJJJJJJJIJIJJJ
@3546577/1
gttttttcttcgatgtccacgtaggttacctcgaaggattgttcgctagc
+3546577/1
C@CFFFFDHHBDFGGGGIAHFCGHIHIHIIGIGBHGIGGGIIIIEEHIIG
@7564715/1
taaaaaaatatcgcaatattagaaattttcaaatattcttcgcttttgac
+7564715/1
CCCFFFFFHHGHGJJJJJJJJJJJJJJJJIJJJJJIIJJJJIJJJIJJJI
@3546950/1
gttttttgcatttttattcggcttattgtaatattcctccatagttctta
+3546950/1
@@@FFFFDF<DFFIIGGIDCHEGHBFHEGGIIIIIGIIGIGIGIGHGGHH
@3546951/1
gttttttgcatttttattcggcttattgtaatattcctccatagttctta
+3546951/1
@@@FFFFDFHFHHJJGGJGHJIGIIJJGIIJIJJJGIGHJJJJJIIIJJJ
@3546952/1
gttttttgcatttttattcggcttattgtaatattcctccatagttctta
+3546952/1
@@@FFFFDHCFHHJJIGIGHIGIJGGIGBFIIGHJGJIJJJJIJDFIJJG
@2040173/1
ctcctggaggacgctgacgggagtcttgctcggcatggaggccatttctt
+2040173/1
CCCFFFFFHHHGHIIIIIIII@G?FHIIGGECGGHIIIEHIEHGGHHFEH
@7565115/1
taaaaaatattaggaatccactacaaggttttcaatagggcattctaaca
+7565115/1
??<DDDDAH?DF?<EGGEHGGIGDHIIGGHGGGG><F@BA>DGHHIGIGI
@3548507/1
gtttttttctaaaatcaatttacatattatttttgacttgaataaatttt
+3548507/1
B@BFFFFFHHHFHIIGHJJJJGHJIJJJJJJJJJIHJJJIJJJJJJIJJJ
@7067447/1
ggaatatgaaagatttaaaatccaggacagtatccagaagggactgccta
+7067447/1
B@@FFFFFHHHHHJJJJJIIIJJJJIGIJJIIJJJJJJIJJJJIJIJJJI
@3549817/1
taaaaaagcaggaaaagcccagaagaacgttcgactttcacttcattcta
+3549817/1
CCCFFFFFHGHHDIJIHIJJGGGIIIJGIJJJJIDHHGJBFEHJJJJJJJ
@3549818/1
taaaaaagcaggaaaagcccagaagaacgttcgactttcacttcattcta
+3549818/1
CCCFFFFFHHHHHJJIHJJJIIIJIJJIIIJJJJGIJJJGGIJIIJJJJJ
@3549819/1
taaaaaagcaggaaaagcccagaagaacgttcgactttcacttcattcta
+3549819/1
CCCFFFFFHHHHHJJJJJJJJIJJJJJIJIJIJFDGHGJHIHIJIIJJJJ
@2547145/1
cttgcttcatgattgaaaatttgcaaggtttggaggagttgtactaattt
+2547145/1
CCCFFFFFGHGHFIJIJJJJJJJJJIIJHIJJIIJIGIHHIDHIJIJJJI
@6064559/1
ctccttgttggggttgggggtcttgtgtaatgggttgaggctgaacctca
+6064559/1
@:?DDFFDHFFHF@FFHIII:@FIGDFFAEHEHGCHIGGIIJG;?EHDED
@6064560/1
ctccttgttggggttgggggtcttgtgtaatgggttgaggctgaacctca
+6064560/1
CCCFFFFDGHHHG<FHIIII:DHIIDGDGIIIIIHIIDHIIIIHGHHHHF
@4555136/1
atgatatgtatttattatattgtgaaaagggagcatttatttgatgcaaa
+4555136/1
BCCFFFFFFHHHHIJJIJIJJJJJJJJJJJJJIJJJJJJJJJJIIJJJJH
@4055766/1
aaaaagcaggaaaagcccagaagaacgttcgactttcacttcattctatc
+4055766/1
C@CFFDFFGGHHGJ@FHEHHEGHGGIGHGGEBGHIGGGHGHIJJGIIIJI
@6562048/1
cttgcggttaccccttctgttgggatgggggccgccccc
+6562048/1
CCCFFFFDHHGHHJJJIJJHIIJJIJJJJJJJIE4;BBE
@2041654/1
ctcctgtctgggtggttgcaatctccagcagatattgtacttaaaggctt
+2041654/1
CCCFFFFDHHHHAGHFIJIIJJIJJIIJIIJJJJIJJIJIIJJIJJJIIJ
@6562422/1
cttgcgtcttacgttgtttgatttcgccagttccgacatttttt
+6562422/1
CCCFFFFFHHHHHGIHHIIFCHHJIIJJIJJGIJIHD00BHIJJ
@3053932/1
ggaatttcaacacatgacaagcgatggtgaactgcctttcgtgtggtagt
+3053932/1
C@CFFFFFHHHGHJJJJJJIHEGIIGIGGIIIIIJJJJFIJIJGIJIIJG
@7069923/1
ggaatgtgggaaatgttgactgttgtagctgattaaggggtgtattctat
+7069923/1
@@?DDFDDHHFHDHIFGIHIIJIIIGB?D<HCFHGIIJJJ0???FCFIDG
@535720/1
atggtttgcatagattattgtacatatcagcaaccatttcttcattttta
+535720/1
@@CFFFFFHHHHHJJJJIJGHHIJIJJJJJJJJJJIJJJJJJJJJJJJJJ
@3054588/1
ggaatttttcagcgttttgtggaactgtgaaactttgtgggactgctggt
+3054588/1
CCCFDFFFHHGHGJHGIJIEGIGIGIIIIIGJIJGIIHIJJJIIJJIJJI
@4058112/1
aaaaagtgataatggatacaaatttgactactgtatagctttcttctctt
+4058112/1
CCCFFFBDHHHGHJJIIIIJJJIJJJIJJJJJJIJJJJJJJJJJJJJJJJ
@27217/1
aaaaagtagcagatagtagaagtgaagcaagacaggctgaaaatgagcac
+27217/1
=??DDD=BFFHGBHJI:?FHHHFEHGDHHGIIGCGGIBGHIJF@HGEHCH
@4058783/1
aaaaagtttatttatcatacacaggtaaacagttgtacagtagaggataa
+4058783/1
@@CDDFEFHHHHHJJJJJJJJJIJJFHGIJIJIJJHIJJJFDHHHHIIJI
@4556989/1
atgattttgaggtactcgagggcatgatgagcagccgagcccttggcttc
+4556989/1
@CCFFFFFHHHHAFGFHHIIGIJJJIJFGBGFHIJIIJGGGGHGIIIJIJ
@4556990/1
atgattttgaggtactcgagggcatgatgagcagccgagcccttggcttc
+4556990/1
CCCFFFFFHDHHFGGIIGIJGIIIJIJBHGGIIJJIIEGEHIIJIIIJIC
@4557790/1
atgcacatctcttggagccagccaatgggattgcccatcactttgtcatc
+4557790/1
@@@;DDDDDFHFFI@FHIIIGIIIII<E;?CEGHIII>GEHGHGIAFCGG
@6565047/1
cttgcttcatgattgaaaatttgcaaggtttggaggagttgtactaattt
+6565047/1
CCCFFFFFGHHHHJIJJJJIJJIJJJJJFHHJJGIJGGFHIIIIJIJJJJ
@6565048/1
cttgcttcatgattgaaaatttgcaaggtttggaggagttgtactaattt
+6565048/1
CCCFFFFFHHGHHJJJJJJJJJJIJJJIGHIJJHIIGHFGHGHIJJJJJJ
@6565049/1
cttgcttcatgattgaaaatttgcaaggtttggaggagttgtactaattt
+6565049/1
CCCFFFFFHHHFHJJJJJJJJJIJJJJJFHIJJIJJGIGGIHIJJJIJJJ
@6067851/1
ctcgaaaactcaattggcgcacattcagcaggttttttaacagtttgaaa
+6067851/1
CCCFFFFFHHHHHJJJJJJJJJJJJJIJJJJJDHIJJJJIIGIHHIJJJJ
@536626/1
atgtaattttttatatagtgccccga
+536626/1
@@@DB?;BDFAH?H?FF:<?A:;CGH
@7569977/1
taaacacgctgagaaagctatggttgagtgaaaaaggtgggaaatgttga
+7569977/1
CCCFFFFFHHHHHJJJJJJJJJJHIJIJFHIJJJJJE:BHHIJIJIGIJH
@4060800/1
aaaaatatcgcaatattagaaattttcaaatattcttcgcttttgactcg
+4060800/1
CC@DFFFFHHHHHJJJJIJJJJJJJJJGJIJJJJJJIJJIJJJJJIGHJJ
@4061088/1
aaaaatattaggaatccactacaaggttttcaatagggcattctaacatg
+4061088/1
CCCFFFFFHHHHHJJJJJJJJJJJJJGHJJJJIJJJJJJIJJJJJJJJJJ
@29670/1
aaaaatagtaaaaagtcgaagtctttcgagacatactcttcggagaatca
+29670/1
CCCFFFFFFHHHHJJHIIJJJGHIIIJJJJJJIJJJJJJJJJJJJJJJJJ
@30660/1
aaaaatattaggaatccactacaaggttttcaatagggcattctaacatg
+30660/1
CCCFFFFFHHHHHJJJJJJJJJJJJJFHIJIIIJIJJJIJJJJIIJJJJJ
@2552804/1
cttggagccagccaatgggattgcccatcactttgtcatcgaacgatgtc
+2552804/1
?@:ADEDFHHHGHIIIIGIJGIJ>HHHHHGHGDFDDHGGGHCGIJAGFHF
@2552805/1
cttggagccagccaatgggattgcccatcactttgtcatcgaacgatgtc
+2552805/1
CCCFFFFFHHGHHJJJJIJIGJJJJJJJJJJIJJJIJJJJJIJGGJJJHI
@2552896/1
cttggagctgcgccacgccatggctaattgctttgaagctctcatgggag
+2552896/1
CCCFFFFFHGDHHJIIJJIIIJEHIJJGJIIJJIJIIIJJJJIDHGFHHG
@1043158/1
cagaatctagccaaacacacatagtacctctccacaaaaagggaaataaa
+1043158/1
CC@FFFFFFHHHGIJJJIJEIIGJDHGHHIIJJJIIIJFHIIGHGHIIII
@7073841/1
ggacaatcgtgtgcgctgataggaggccaccaagaccagatgacttacgg
+7073841/1
?;8===2A1CD22AE?E11CCEC>?:CD8D>@??DDID9BEEI3<B8BB@
@7570818/1
taaacgttaaattttaaaagcctcttaaatttaaccgaaatatagaatac
+7570818/1
@@@DDBDDFHHHHDEEHB9A;GHHIIIBEFFFEHGI<???BFHGIGHIII
@7570819/1
taaacgttaaattttaaaagcctcttaaatttaaccgaaatatagaatac
+7570819/1
BCCFFFDFHHHHHJJJJJJIJJJJJJJJJIJJJGIIJJJJJJJIJJJJIJ
@7571226/1
taaacttttttcgggtttggaaaaatttcaaattgttcaggtaaaatctt
+7571226/1
CCCFFFFFHHHHHIIBHIAHBHHIIGIIGGIIIIEFHGIIIGGHIIIGII
@5553435/1
cgaataaaaatgcaaaaaactataaatttttattatattttatgcatgtt
+5553435/1
@C@FADFFHHAACFHIIIIGADDGHIGIIIIEGIGGBGHIIIGHIGIIGG
@7571339/1
taaagaaccacaaaatgtgacatatataaaggtgaatatataactgacat
+7571339/1
@@@DDDDEHHHHGIJJIHGGHJIHIJHIJBHD1:E9?EGGIIIIIJJJJI
@5554119/1
cgaataccgattctcagccgagctgcccagtttagtggccaactcttcgt
+5554119/1
CCCFFFFFHHHHHJJJJJIIIJIJIIJJIJJJJJIHJJJJJJJJJJIJIG
@7572733/1
taaagcgttaccagcgcttgaggaagtaacggcagcactattgacactaa
+7572733/1
CCCFFFFDHHHHHJJJJJJJJJJJIJGGHIJJJJJF>GGGGHC@FAHIGG
@7572734/1
taaagcgttaccagcgcttgaggaagtaacggcagcactattgacactaa
+7572734/1
CCCFFFFFHHHHHJJJJJIJHJJJJJHHIJIIJJIICGDHIIGEIHHGHJ
@6569319/1
cttggaccaggatgttcctctaggtttggttgtttatcaaaactaaatga
+6569319/1
CCCFFFFFHHHHHJIJJJJJJJJJHIJJIHIJJJJIJJJJJJJJJIJJJJ
@6069064/1
ctcgaaagacttcgactttttactatttttgtatgcacaaaattcgttct
+6069064/1
CCCFFFFFGHHHHJIJJJJJJGIJJJJJJJJIJJIJJIJJJJJJIJJJJJ
@6069065/1
ctcgaaagacttcgacttttttactatttttgtatgcacaaaattcgttc
+6069065/1
CCCFFFFFHHHHHJJJJJJJJJIJJJJJJJJJJIIGI?GFHIJIJJJJJJ
@6069465/1
ctcgaaatcaataactcgacaaaaattgttcccttttgagctattgcgat
+6069465/1
@@@AFFFDFHDHDHIGGGIIIFHFIFGG??FGGBFGE>G7FHBFBFGBGC
@6069466/1
ctcgaaatcaataactcgacaaaaattgttcccttttgagctattgcgat
+6069466/1
CCCFFFFFFHHGGIGIGHEIIJIGHGIHIJJJJJJJJJIIGIIJJJIJII
@6069467/1
ctcgaaatcaataactcgacaaaaattgttcccttttgagctattgcgat
+6069467/1
CCCFFFFFGHHHHJJJJJJJJJJJJJJJJJJJJJJJJJIIJJJJJJIJJJ
@6069468/1
ctcgaaatcaataactcgacaaaaattgttcccttttgagctattgcgat
+6069468/1
CCCFFFFFHGHFHIJIJIHIJIJJIJGJEFHIIJJJIHEHHIGGIIJJJI
@6069469/1
ctcgaaatcaataactcgacaaaaattgttcccttttgagctattgcgat
+6069469/1
CCCFFFFFHHGHHIIEHIIIJJJIEHIGHIJIJIJJJGDBGGG<BFIIIJ
@6069470/1
ctcgaaatcaataactcgacaaaaattgttcccttttgagctattgcgat
+6069470/1
CCCFFFFFHHHGHJIIJJIIIIIIHIHIIGJJJJIIJHIFHGJEHHGGGI
@6069471/1
ctcgaaatcaataactcgacaaaaattgttcccttttgagctattgcgat
+6069471/1
CCCFFFFFHHHHHJJJJIJJJJJJJIIGGHIJIJJJJJJFIJJJJJJJJJ
@6069472/1
ctcgaaatcaataactcgacaaaaattgttcccttttgagctattgcgat
+6069472/1
CCCFFFFFHHHHHJJJJJJJJJJGHHIJIJJJJJJJIIIJIJJJJJJJIJ
@6069473/1
ctcgaaatcaataactcgataaaaactgttcccttttgagctattgcgat
+6069473/1
CCCFFFFDHHHHHJJJJJJJJJJJJ1FHGIIJJJJJJJJJJJIJJJJJIJ
@6069474/1
ctcgaaatcaataactcgataaaaattgttcccttttgagctattgcgat
+6069474/1
@@@DBDDBFFHD?G?<EA<<ADFDEBGB9:CCHEHI@CGDBFHIIAGGHD
@6069475/1
ctcgaaatcaataactcgataaaaattgttcccttttgagctattgcgat
+6069475/1
CCCFFFFFGHHHHJIIJJJJJJJJJJJJIJJJJJJJJJJJHIIIIJJJIJ
@6069476/1
ctcgaaatcaataactcgataaaaattgttcccttttgagctattgcgat
+6069476/1
CCCFFFFFHHHHHJJJJJIJJJIGHHIIHIJJJJJJJIJIIJJIJIJJIJ
@6069477/1
ctcgaaatcaataactcgataaaaattgttcccttttgagctattgcgat
+6069477/1
CCCFFFFFHHHHHJJJJJIJJJJJJJJJIJJJJJJJJJJJJJJJJJJIJJ
@6069478/1
ctcgaaatcaataactcgataaaaattgttcccttttgagctattgcgat
+6069478/1
CCCFFFFFHHHHHJJJJJJJJJJJJJJJIJJJJJJJJJJIHJIJJJJJJI
@6069479/1
ctcgaaatcaataactcgataaaaattgttcccttttgagctattgcgat
+6069479/1
CCCFFFFFHHHHHJJJJJJJJJJJJJJJIJJJJJJJJJJJJJJJJJIJII
@6069480/1
ctcgaaatcaataatgcaatgtgtttaaatttttgtcgagtcaaaagcga
+6069480/1
@@@FFFFDHGHHHJJJJJIIJCHGFIIIHHIIHGIGIIEHDFBFHFGFEH
@3061335/1
ggactaccacacgaaaggcagttcaccatcgcttgtcatgtgttgaaatt
+3061335/1
CCCFFFFFHHHHHJJJJJJJJIJJJIIIIJJJJJJGHIIJIJJJJJJJJI
@4561260/1
atggaacgaaattaaacacgctgagaaagctatggttgagtgaaaaaggt
+4561260/1
CCCFFFFFHHHHHJJJJJIJJJJIJJJJJJJJIIIFGGFHDGHIIIIJJ8
@3554004/1
taaaatcttgcttcatgattgaaaatttgcaaggtttggaggagttgtac
+3554004/1
CCCFFFFFHHHHHJJJJHJJJJJJJJJJJJIHGIHHHJGHJIHHGGHHGI
@6570846/1
cttggagccagccaatgggattgcccatcactttgtcatcgaacgatgtc
+6570846/1
CCCFFFFFHHHHGJJJJIJIIJJJJJIIJJJIIJIIJIJJJIJJJJJJGG
@3554412/1
taaaatttaacgtttagcagtcttctttttagaataacattgacattcta
+3554412/1
CCCFFFFFHHHHHJJIJJJIJJIIJJJJJJJFGHIJIIGIIG@GGIJJJJ
@34583/1
aaaaattctccatcgttacaataagttattcggacaagttataccgaata
+34583/1
CCCFFFFFHHHHHJJJJJJJJJJJJIIIJJJIJIJJJJJJIIJJJIIJIJ
@3062539/1
ggacttctatctagtttcccacgccagtatacagggagtggcgaaaccaa
+3062539/1
CCCFFFFFHHHHHJHIJJJJIJJJJJJHJJJJJJJJJIDGIJJJIIIJGJ
@3555580/1
taaaccttttacttaaggttaatgccaagttaaatggtactaatcatttt
+3555580/1
CCCFFFFFHHHHHJJJIIIIJJJJJJJJIJJJJJJIJFIIGGHIJJJJJJ
@2554163/1
cttggatacaggttcaacaacaaggcctatcttttacaagcgttgacgca
+2554163/1
@@@AFEFFFHFDHGIJIJIJJHIGEHIGIIIIJFGGGIJJIIHIGJJIIG
@7573520/1
taaagtatgtgttcaccaagagaagaaagctatacagtagtcaaatttgt
+7573520/1
CCCFFDDEHHHHHJJJJIIJIIJJJJJIIJIJJJJJJIIJJIGIIJJJJD
@3556511/1
taaagacgttagagaggttcactaaaaaatattaggaatccactacaagg
+3556511/1
CCCFFFFFHHHHHJJJJHIJJJJJJJJJJJJJJJJJJJJJJJJJJJJJJJ
@4066017/1
aaaaatttaaacacattgcattattgatttcgaggaaataatacgaactt
+4066017/1
CCCFFFFFGHHHHJJJJJIJJJJJIJEJJJIJJJJJJJJJJIJJJIJJJJ
@4066018/1
aaaaatttaaacacattgcattattgatttcgaggaaataatacgaactt
+4066018/1
CCCFFFFFHHHHHJJJJJJJJJJJJJIJJIIJJJJJJJJJIJJJJJJIJI
@4066314/1
aaaaatttatagttttttgcatttttattcggcttattgtaatattcctc
+4066314/1
@@CFFFFFHHHHHJJJJJJIAHIJJIIJJJJJJJJIJIJGIJJJJJJJJJ
@4066315/1
aaaaatttatagttttttgcatttttattcggcttattgtaatattcctc
+4066315/1
CCCFFFFFHHHHHJJJJJJIIJJJJJJJJJJIJJJIJJJHGIJJJJIJJJ
@35515/1
aaaaatttaaacacattgcattattgatttcgaggaaataatacgaactt
+35515/1
@@?DFFFFHHHHHJJJJJJJJJJJJJJJJJJIIJJJJIJIJJJJJJJJIG
@35516/1
aaaaatttaaacacattgcattattgatttcgaggaaataatacgaactt
+35516/1
B@CFFFFFHHHHGJJJJIJIJHJJJJHIJJJIEIEGIIIJGIJIEGIIHD
@35517/1
aaaaatttaaacacattgcattattgatttcgaggaaataatacgaactt
+35517/1
CCCFFFFFHHHHHJJJJJJJJJJJJJJIJJIJJJJJJIJJJJJJIIIJJJ
@35789/1
aaaaatttatacagcactactatgttaccttttggagaacaaaaagaagg
+35789/1
CCCFFFFFHHHHHJJJJJJJIJJJIIIJJIJJIJIIIJJIGHIJIIJIII
@35798/1
aaaaatttatagttttttgcatttttattcggcttattgtaatattcctc
+35798/1
CCCFFFFFHHHHFIJJJJJJIJJJJJIJJJJHJJJIJIJIIJJJJJJJIJ
@2048022/1
ctcctttcgaaatggcgcaagaactactgctcaaccaagcaacaactctc
+2048022/1
CCCFFFFFHHHHHJJIJJJJJIJIJIIJIIJJIIJJJJJJJJJJJIJJJH
@3557530/1
taaagcgttaccagcgcttgaggaagtaacggcagcactattgacactaa
+3557530/1
CCCFFFFDHHHHHJJJIIJJIJJJJJFHJJJIJJIGDHGGHJGDHGGGGI
@540167/1
atgttgttgtatattgtaacttaagaatatataatatataattgtgtcca
+540167/1
CCCFFFFFHHHHHJJJHIJJJJJJJJIGJJJJIJJJJJJJJJJJHIJJJJ
@5056446/1
cactttacgcgcgaaaaccattatgttttactaatttttcaataaagtac
+5056446/1
@@CDFFFFHHHGGGIJJJJIHJJJJFIIIJEGIGGIIJIJJJIJJJGEDH
@1045940/1
cagacaacttcatgtacaaatacctcaccttacaaaataaaatacggcaa
+1045940/1
@1=DDDDDHFFHDE@FHIIEACHCCHHIBGGAGHCH;EGHIGG@<F=6?F
@1045941/1
cagacaacttcatgtacaaatacctcaccttacaaaataaaatacggcaa
+1045941/1
CCCFFFFFHHHHHJIJJJJJJJJJJJJJJJJJJJJJJJIJJJJIJJJIJJ
@5057016/1
cacttttaccagactaactcctatatggtcagaggacaaaactaatgatg
+5057016/1
C@CFFFFFHHHHGJIJJJEHIGIJJJEHHHIJJJIIJJJIJJJJJJIIJJ
@5057265/1
cacttttcgcgcaaaggtaaaatcgttctagacatactttatgctcttga
+5057265/1
CCCFFFFFHHHHHJJJJEGIJJJJJJJJIJJJJIJJJJJJJIJJJJJJJG
@7078909/1
ggactaccacacgaaaggcagttcaccatcgcttgtcatgtgttgaaatt
+7078909/1
CCCFFFFFHHHHHIJJJJFIJHIJJJJJIJJJIJJJJIIJJJJJJJJJIG
@5057693/1
cactttttgttgccgtgtgcccttgagaaatttgctgcctcaaaaacgta
+5057693/1
C@@FFFFFGDHHHJIFH>EHIIEGJGIIJJJJJJJIJJJJIJJJJJJJHI
@7576148/1
taaatttaaccgaaatatagaatacaccccttaatcagctacaacagtca
+7576148/1
@@;BDFFFHHHHHJJJJJJJJJJJJJJJJJIJJJIJJJJJJJJJJJJHIJ
@7576149/1
taaatttaaccgaaatatagaatacaccccttaatcagctacaacagtca
+7576149/1
CCCFFFFFHHHHHJJJJJJJIJJJJIJIJJJJJIIJJIIJJJJIJJJHIJ
@2050113/1
ctcgaaaactcaattggcgcacattcagcaggttttttaacagtttgaaa
+2050113/1
@@7DBD?DFHDHDBF@HBF@FHGGHGGGHIGG?FGDHIGIHIICFDGIII
@2050114/1
ctcgaaaactcaattggcgcacattcagcaggttttttaacagtttgaaa
+2050114/1
CCCFFFFFHHHHHJJJJJJJGJJJJJJJJJJJFHIJJJIJJJJJJJJJJI
@5556810/1
cgaatgatgtgataaatatacctgcacacacgcatttttaaatttaaaaa
+5556810/1
?1;D?DDDDADDHGII@GCHGFFBF@GHIIGGEGCGGD9FFHDGGGGIIB
@5556811/1
cgaatgatgtgataaatatacctgcacacacgcatttttaaatttaaaaa
+5556811/1
@@@FABB?F<DDAFHIAEDHFIBDGGGDHIIEGFFHIIIGIIIIIIIIII
@5557311/1
cgaatggtaaagctgctaaaaaagcaggaaaagcccagaagaacgttcga
+5557311/1
??;D?DBACFDHFIBDFHHGEIIE>BFCHEEH>CDAHIIIIIGBAGHH<=
@5557315/1
cgaatggtaagctgctaaaaaagcaggaaaagcccagaagaacgttcgac
+5557315/1
CCCFFFFDHHHHHJJJJJJJJJJJIJJJJJJJIJJIJJJJJJJJHIJIJI
@1048572/1
cagaccaacggaacgcccggagcggctgatatcaccaatcagg
+1048572/1
CCCFFFFFHHHHHJIJJJIIGGGJJJ>G@@CCF;CH=@3=?;>
@5557470/1
cgaatgtcaaacagaatctagccaaacacacatagtacctctccacaaaa
+5557470/1
@C@FFFFFGHHHGDHIJJIIGIIIHIIGGGGIJJJIIIHJJIJJIJJJGI
@5059741/1
cagaaaattcggccgtagttcgatacgcttcaccaacaagttggatggca
+5059741/1
CCCFFFFFHHHHGJJGIJGHJJIJJJJJJJJJJIJJIJIJHHJJJJJJJI
@6071240/1
ctcgaactgttcctttagagttactagaggagtttttagaaattctcaaa
+6071240/1
CCCFFFFFHHHHHJJJJJIJIJJJJJJJJJJJGHIJJJIJJJJJJJJJJJ
@2051381/1
ctcgaaagacttcgactttttactatttttgtatgcacaaaattcgttct
+2051381/1
C@@FFFFFFDHBDGEGHIIIIIJJJJJJIIJFGEGGIIJJJIJJJJJJJI
@7082060/1
ggagaatcacaaaactcatgatacttttcaaattttcttttaaatttcat
+7082060/1
CCCFFFFFHHGGHJJJJJJJJJJJJJJJJJJJJJJJJJJJJJJJJJJIIH
@1049713/1
cagacggccactggcaaagtggatagctgcaccaagcattggtggcgatt
+1049713/1
CCBFFDFFHHHHHGIJJJJAFHIGIHJIIJJJJJIGIJIIHIBFHHIGHG
@4564614/1
atggcattcatgcagaaccgattaagaaaggggcagacaacttcatgtac
+4564614/1
CCCFFFFFHHHGHJJJIJJIJJJJIJJJJJJJIIJJJJJJJIIJJJJGHI
@4564615/1
atggcattcatgcagaaccgattaagaaaggggcagacaacttcatgtac
+4564615/1
CCCFFFFFHHHHHIIJJJIJDIJJIJJJJJJJIFIIIJIJJJJIIIJHII
@4564616/1
atggcattcatgcagaaccgattaagaaaggggcagacaacttcatgtac
+4564616/1
CCCFFFFFHHHHHJJJJJJJIJJJJJJJJJJJJJJJJJJJJJJJJJJJJJ
@4564617/1
atggcattcatgcagaaccgattaagaaaggggcagacaacttcatgtac
+4564617/1
CCCFFFFFHHHHHJJJJJJJJGJJJJJJJJJJGHIIJIJHIJIJJJJIJI
@7083348/1
ggagacttctaaaacagaaatctattgtaatacgatggatgattcattaa
+7083348/1
CC@FFFFFGGHHHJJJGHHJHIIJIIIHHIJIGIEGIIICHHIJJJJIJG
@3064573/1
ggagaatcacaaaactcatgatacttttcaaattttcttttaaatttcat
+3064573/1
CCCFFFFFHHHHHJJJJJJJJJJJJJJJJJGIJJJJJJJJJJICGIJJJJ
@7083434/1
ggagagactgccgctatggcaccagctgcggtgggaagtgcgatagcggt
+7083434/1
@@@?DDFFHHHHFIGIHIIJJJJJJJJGIJJ?FHGIJJCGEGHGGIIHF?
@3064985/1
ggagaattaaccagactgttagatggatacgataaatttgaaagacacat
+3064985/1
@@@DDFFFGFHHGIGHIJHIICGHHGJIIJJJGDDHGIJJIHGBHIGDHI
@542981/1
attaaacacggcttatcactatgatgttgatttggtaccagataccccga
+542981/1
CCCFFFFFHHHHHJJJIIJIHEGGGIJJIGIJJJGGGIJJJJJIGFGHIJ
@2557773/1
cttggattttaaagagcagcggcacaagggaccgtcgttcatttcgccag
+2557773/1
CCCFFFFFHHHHHJIJIJJIJGGIJJJJJIIJIJIJIJIJIIIJIJJHHH
@2051762/1
ctcgaaatcaataactcgacaaaaattgttcccttttgagctattgcgat
+2051762/1
@CCFFFFFHGHGHJJJJJJJJJJJIJJJIJJJJJJJJIJJJJJJJJJJJJ
@2051763/1
ctcgaaatcaataactcgacaaaaattgttcccttttgagctattgcgat
+2051763/1
CCCFFFFFGHHHHIIGIHIIIJJJJIJIHIJJJJJJJIHJIJJJJJJJJJ
@2051764/1
ctcgaaatcaataactcgacaaaaattgttcccttttgagctattgcgat
+2051764/1
CCCFFFFFHGHHHJJJJJGIIJJJIIIJHGIJJJJJJJIJIJIJJJJJIJ
@2051765/1
ctcgaaatcaataactcgataaaaattgttcccttttgagctattgcgat
+2051765/1
CCCFFFFFHHHHHJJJJJIJJJJJJJJIIIJJJJJJJJJIJJJJJJJJJJ
@2051766/1
ctcgaaatcaataatgcaatgtgtttaaatttttgtcgagtcaaaagcga
+2051766/1
@@@FDDBFHGHHFFIIICEHHH?EEHIGAHHIIBHIIICGFHIHIEH9@D
@2051767/1
ctcgaaatcaataatgcaatgtgtttaaatttttgtcgagtcaaaagcga
+2051767/1
@C@FAFFFGHHHGIGIIJJJIFHHGEHHHJDHJFIGIGFHIIJCFEHIEG
@2051768/1
ctcgaaatcaataatgcaatgtgtttaaatttttgtcgagtcaaaagcga
+2051768/1
CCCFFFFFHHHHHJJJJIIJJHHJJJJJIJJJJJJHJJIGIIJJJJJJJJ
@2051769/1
ctcgaaatcaataatgcaatgtgtttaaatttttgtcgagtcaaaagcga
+2051769/1
CCCFFFFFHHHHHJJJJJJJJHIJJJIJIJJJJJJIIJJJIHGIJJJJIJ
@4071490/1
aaaacattgaccaatcgccaccaatgcttggtgcagctatccactttgcc
+4071490/1
CCCFFFFFHHHGHJJJBFGHIIIFIIJIIJJDHHJJJJIIJGIIJGIJIJ
@41098/1
aaaacattgaccaatcgccaccaatgcttggtgcagctatccactttgcc
+41098/1
CCCFFFFFHHHHHJIJEHIHIJJJJJJJJJJIIIJJJJJJJJJJJJJJJJ
@41099/1
aaaacattgaccaatcgccaccaatgcttggtgcagctatccactttgcc
+41099/1
CCCFFFFFHHHHHJJJEHIIJJJIJJJJJJJGHJJJJJJJJIJJJJJJJJ
@3067951/1
ggagcagactgctgttgtctcgctcgaggttgttgctgtggcggaacggg
+3067951/1
CCCFFFFDHHHHHIHIGIIIJEHGGGEGHGHGGGGEGGGGIIGI;AEAE>
@1562680/1
cgagaatttgaaaagcgagcttcatgatcccctgaaaaatatatcttgaa
+1562680/1
?<?DADDDHFHDFECEH=FG@EF?91CGHIGBD;?GHIEEG<DH<DHG>D
@1562681/1
cgagaatttgaaaagcgagcttcatgatcccctgaaaaatatatcttgaa
+1562681/1
@C@FFFFFHABHHIA@AEEGHIEEHGGHHIIIIIGHIIIDHGIGGGGCAF
@1562682/1
cgagaatttgaaaagcgagcttcatgatcccctgaaaaatatatcttgaa
+1562682/1
BC@FDFFFHFHHHJIJJGIIIJJJJJIJJJJJJJJJJJJIJJJJJJJJII
@1562683/1
cgagaatttgaaaagcgagcttcatgatcccctgaagaatatatcttgaa
+1562683/1
???D=DDEHBBFHIGG>E>>:GHHEHHCCGGHGHGGGGHGGGEGFHIGFG
@1562684/1
cgagaatttgaaaagcgagcttcatgatcccctgaagaatatatcttgaa
+1562684/1
@C@FDFFFHFFHHJGEGGHEHIGIJJJJJJJJHIHIIFIEIJJJJJJIGH
@1562685/1
cgagaatttgaaaagcgagcttcatgatcccctgaagaatatatcttgaa
+1562685/1
BB@?DDFFHGHHHJJIJJJIJJJJJIIJIJJIJJJJJIIIJJJJJJJJJG
@1562686/1
cgagaatttgaaaagcgagcttcatgatcccctgaagaatatatcttgaa
+1562686/1
BB@FDFFFHGHHHJJFIGIIIJJJJJIJJJJJJJJJJJIJIJIJJJJJGH
@3562790/1
taacaatctgccttctacatttgcgagtgacgaagagactctcagcttca
+3562790/1
@@@DDBDFFFHHHGGEHHCHIIIIIGIFHIIGHBGGGGGIIHGDHGIIII
@3562791/1
taacaatctgccttctacatttgcgagtgacgaagagttggccactaaac
+3562791/1
CCCFFFFFHHGHHJJJJGIJJJIIIIJCFHIIJJJJJFIFIJIGIIIGGH
@3562792/1
taacaatctgccttctacatttgcgagtgacgaagagttggccactaaac
+3562792/1
CCCFFFFFHHHHHJJJJJJJJJJJJHIFHIJJJJJIJIJJJJJJJJJJJJ
@1562901/1
cgagacatattcttcggagaatcacaaaactcatgatacttttcaaattt
+1562901/1
@C@DDFFFHAHDDGGEHAAEGEAHGHIJJECHGHIIGIJJJJJIGGIHJJ
@1053229/1
cagagaggttatccttgggggaagaagccaaattgctctactctcaagaa
+1053229/1
CCCFFFFFFHHHHJJJJJJJJGIJIJJJJJJJIJJJJJJJJJJJJJJJIJ
@1053814/1
cagagatccccttcccatcggcaattcccgtgaagaactcgaagtcactc
+1053814/1
CCCFFFFFHHHFHIJJJIIJJJJJJJJGIJIJIIJJIJJIJJJJJJJJJG
@1053993/1
cagagatcttcgacaaaatcgtctctggttttttcaaatttgttcagcaa
+1053993/1
CCCFFFFFHHHHHJJJJJJJJGIJJJJJGHIJJJJJJJJJJJIJJJJJJG
@6075600/1
ctcgacaaaaattgttcccttttgagctattgcgatattttttcggaaaa
+6075600/1
CCCFFFFFHHHHHJIJJJJJJJJIHJJJIGJJJJJJJJJJJJJJJJIJJJ
@6075601/1
ctcgacaaaaatttaaacacattgcattattgatttcgaggaaataatac
+6075601/1
8:1AD@DD??;:AFD>FEAGBEA<FH<??C@G@GIC@F7FHGG9BFIGGC
@6075602/1
ctcgacaaaaatttaaacacattgcattattgatttcgaggaaataatac
+6075602/1
BC?DFFFFHHGHHJJJJJJJJJJJJJJJJJJIIJJJJJJJJJJJJIJJJI
@6075603/1
ctcgacaaaaatttaaacacattgcattattgatttcgaggaaataatac
+6075603/1
CCCFFFFFHHHGHJJJJJJJJJJJJJIJJJJJIJJJJJJJJJJJJJJJJI
@7084615/1
ggagatcgctagcgaacaatccttcgaggtaacctacgtggacatcgaag
+7084615/1
@@@FFDFFGHHAHGIHFHGIIDGHBDHGEHHGIGHIIEHIFIGHIII@GE
@5066362/1
cagaaatgatgctgttagttcctgtggataaagaaagaaacgatat
+5066362/1
CCCFFFFFHHHHHJJJJJIJIJIIHHIJJJJJJJJIJJJIIIIGIJ
@5067519/1
cagaaatttaaacgttccagcaggtacttgcgtggacacgcatattacac
+5067519/1
CCCFFFFFHHHHHJFHIJJJJIJJEHIJIJJJEHJCGIIGG>HHIJIHII
@5068163/1
cagaacagttgctgaggctctcagattaggaaaatcgaatttgtctgaag
+5068163/1
CCCFFFFFHHHHHJJJJJJJJJIJJJJJJJJJJJIJJIJIJJJIJJIIJI
@7581481/1
taacgtttagcagtcttctttttagaataacattgacattctataaagac
+7581481/1
CCCFFFFFHHHHGHIJJJJGJJJJJIJJJJJJJJJIJIJIIJJJJJJJJJ
@3564902/1
taaccatcatctggtagccttgccaatacccttattcccaaccaagccat
+3564902/1
@@@FFFDDDHHHDICEDEHHIGCHIIJIJIIJJJJIJJIJJGIGIJJJGH
@3565155/1
taacctacgtggacatcgaagaaaaaacattgaccaatcgccaccaatgc
+3565155/1
CC@FFFFFHDFHHJJJJJIIJJJJJJJJJJJIIIIJJIJGIJJJJIJJJJ
@5068982/1
cagaacgtaagatatcctaaactcacttttttccgaaaaaatatcgcaat
+5068982/1
CCCFFFFFHHHHHJJJJJJJJJJIJJJJJJJJJJJJJJJJJJJJJJJJJJ
@6579130/1
cttggcgttgaagctgagagtctcttcgtcactcgcaaatgtagaaggca
+6579130/1
CCCFFFFFHGGHHIIJJJJIGHIJJJJIIJIJJIEIDIIJJJIJJIJIDG
@6579131/1
cttggcgttgaagctgagagtctgcaaatcggccaacttcttgccgacgg
+6579131/1
CCCFFFFDHFHHFGGIGDHGACDHIECHIIIIGIAGIGHGDHAGIEFGGF
@4568815/1
atgtaattttttatatagtgccccgatgatatgatatgtatttattatat
+4568815/1
B@C=DDEFGHHHGJIIJGFHIIJIE?CGF4DGGCGIJJGIIJJIJJJJIJ
@7086752/1
ggaggagcgggctgctgttgtttcgctcc
+7086752/1
@@@DDDDDHHFFAEA>>?D<BFH91?@BG
@4569646/1
atgtcaaacagaatctagccaaacacacatagtacctctccacaaaaagg
+4569646/1
CCCFFFFFHHHHHJJJJIJJJJIJJJJJJJJJFHGJJJJJJJJJJJIJJI
@2561086/1
cttggcgttgaagctgagagtctcttcgtcactcgcaaatgtagaaggca
+2561086/1
CCCFFFFFHHHHHJJJIJEHEHGIJJJJIJIIJJIJIIJJJJIJJJJJJH
@2561360/1
cttggctagcttctttgacttgccagtgccaatttcgcggaatttcaaca
+2561360/1
@@@DDDDDDDFHDGHIDDHDHBBH@FCEHHHECHID@BFH:DDHIAHIBB
@4570407/1
atgtgaattagatgctggtgcagctataccttcatctgttaacttcgtag
+4570407/1
CCCDFFFFHHHHHJJJJJEFGHIJJIIJJJJJIJJJJJJJJJJJJJJIIJ
@3565598/1
taacgagtagatagctttagaggtaatacactattattaggcactagtta
+3565598/1
CCCFFDDDHHHHFIIJIJCHGIJCGHIGIJIJIJIGJGIJJJIJJJJGII
@3073817/1
ggataacctctctgtcggtagatttccgtgaagtggtccgtgccccttgc
+3073817/1
CC@FFFFFGHHHHJGIJJ@GHEHHIIJJFHIIJFIJHHGHJJJJIHIJJJ
@3073818/1
ggataacctctctgtcggtagatttccgtgaagtggtccgtgccccttgc
+3073818/1
CCCFFFFFHHHHHJIIJJGGFHGIJJJGHIJJJGGIEHIIIJJIJJEHII
@7089150/1
ggagtcccaaaacatgaccatgatgcactcggccggaccgattcagcccc
+7089150/1
BCCFDFFFHHHHHJJJJJJJJJJJJJJIJJJIJJIJIJJJGBHHJHHHHF
@6581539/1
cttggcttccttcggagttttgcctgttccgtagcagacggccactggca
+6581539/1
@?@DDADD?FFFF<AEC<CFCAFEFHH<CF1???FHIIID<FHIIFC=CH
@5565323/1
cgacagagaggttatccttgggggaagaagccaaattgctctactctcaa
+5565323/1
@C@FFFBDHHHFHIIJJJJJIIIJEGHIJJJJJIJJJJJJJJIJJJJJIJ
@3074611/1
ggataatcctatacttgtacctattgaattgtgtacaatagaagataatc
+3074611/1
CCCFFFFFHHHHHJJJJHIJJJJJJJJJJJJHIHIIJJIJJJJJJJJJIJ
@4572160/1
atgttgtctcgctccaggttgctgttgcggaggagcttgctgttgtggag
+4572160/1
BCCFFFFFHHHHHJJJJJFGHIJJJJJJJJDHI@GGIJGHIIFHIFHIGI
@4572457/1
atgttttactaatttttcaataaagtacactttatttaagaacaggggag
+4572457/1
BCCDFFFFHHHHHJJJJJJJJJJJJGJJJJJJJJJJJJJJJJJJJJJJJJ
@5566364/1
cgacagtcaaaatagagagaaaatatataaagtgaaagtcaaatttgcaa
+5566364/1
CCCFFFDEHHHHHJEGGCEFIJJIJJIJIJJJCGGIJCDGHIIGJIGIJJ
@4076383/1
aaaactttttcattcttcctgtattttttcgtcccaagattactgctcca
+4076383/1
CCCFFFFFHHGHHJJIJJJJJIIJJJJJJJJIJJJJJJJIJJIJJIJJJI
@5071046/1
cagaagatgattgggtgaattttgctctggatgaatctgatgatgaaacc
+5071046/1
BC@7DFFFHHHHHJIGIIIJJJIJJJJIJJJFJJJJJJJJJJJJJJJJII
@3566241/1
taacgtctttatagaatgtcaatgttattctaaaaagaagactgctaaac
+3566241/1
<?@DDBDD?BFFHFGGI>ECHHC?C@ED:<C9FBHI<CC@GH@B;F?DD?
@3566242/1
taacgtctttatagaatgtcaatgttattctaaaaagaagactgctaaac
+3566242/1
CCCFFEFFHHHHHJJJJJHJIJIJJJJIJJJJJJIJJJIIJJJJJJIJJB
@7584147/1
taagacgaatggtaaagctgctaaaaaagcaggaaaagcccagaagaacg
+7584147/1
CCCFFFFFHFHHCGHIIJJJJJJJJIJIIIJJIJJIJIJJJJJIIJJJJJ
@6079501/1
ctcgagggcatgatgagcagccgagcccttggcttccttcggag
+6079501/1
CCCFFFFFGHHHHJJJJJJIJJJIJGIICHGIGGIGH@F>CG5@
@6079502/1
ctcgagggcatgatgagcagccgagcccttggcttccttcggagttttgc
+6079502/1
CCCFFFFFHHHHHIIJJIIJJJJJJIJJIJJIJJIIJIIJIJGH@AGHGG
@6079503/1
ctcgagggcatgatgagcagccgagcccttggcttccttcggagttttgc
+6079503/1
CCCFFFFFHHHHHJJJJIJJIIIJJIJJJJIJJIJIIIIGIJFH;CHIIG
@7584418/1
taagaggcttttaaaatttaacgtttagcagtcttctttttagaataaca
+7584418/1
CCCFFFFFHHHHHJJIJJJJJJJJJJJIJJJIJJIIJJJJJJJJJJJJJJ
@3566954/1
taactgacatgtttcatatgtagaacgaattttgtgcatacaaaaatagt
+3566954/1
CCCFFFFFHHHHHJJJJJJJJJJJJJJJJIJJJIHIJJJIJIJJJJJIJD
@6583974/1
cttgggggaagaagccaaattgctctactctcaagaaatggcctccatgc
+6583974/1
CCCFFFFFHHHHHJJJIJJJJJJJIJJJJJJJJJJJJJIJJJJJJJJIJJ
@5568811/1
cgacatttgacgtacggttcaagtagctgaagtaaaagtgtgctccattg
+5568811/1
CCCFFFFFGHHHFHIJJFHGHJIHIJJJJJIJDDFHJGBFFHIJJJJJJJ
@2057870/1
ctcgacaaaaatttaaacacattgcattattgatttcgaggaaataatac
+2057870/1
@@@D?DDFGDAADFGIIHIIDFEAHEHIIEGE<CCBGGGIIBGGHDDHGG
@2057871/1
ctcgacaaaaatttaaacacattgcattattgatttcgaggaaataatac
+2057871/1
@@@DBDDDBD;CDGGIIEGIGIIIEHIGFGCD?GDFGHFG:?B?9BDH@B
@2057872/1
ctcgacaaaaatttaaacacattgcattattgatttcgaggaaataatac
+2057872/1
@@@DD<DDF;?DFGABGGEEHIIHFGICGB<1:?GFHIGG:?89DGGIIC
@2057873/1
ctcgacaaaaatttaaacacattgcattattgatttcgaggaaataatac
+2057873/1
@@@DDADDAF?FDHCB@EH3<CFHHIIHII>@E>9?C@1:0@GIFBGEHF
@2057874/1
ctcgacaaaaatttaaacacattgcattattgatttcgaggaaataatac
+2057874/1
@@@DDDFFHHHFHIIIIJGCHGIIJIJGJJJIGJGDCEIJIJBGHIIJII
@2057875/1
ctcgacaaaaatttaaacacattgcattattgatttcgaggaaataatac
+2057875/1
B@@DDFFFFFGHHIGGIHIGGIIIIJJGIJIIGIJIJJJGDDFIIIHIII
@2057876/1
ctcgacaaaaatttaaacacattgcattattgatttcgaggaaataatac
+2057876/1
BC@DFFFFHHHHHIJIJIIIIJJEHJIGIJIIGIIIGJJJIIIJJJJIJI
@2057877/1
ctcgacaaaaatttaaacacattgcattattgatttcgaggaaataatac
+2057877/1
CCCFFFFFHGHHHIJJJJJJJJJIIIIJJJJIGIJJJJJJJIJJJJJJIJ
@2057878/1
ctcgacaaaaatttaaacacattgcattattgatttcgaggaaataatac
+2057878/1
CCCFFFFFHHHHHJJJJJJJJJJJJJJJJJJJJJJJJJJJJJJJJJJJJJ
@4575050/1
attaaacacgctgagaaagctatggttgagtgaaaaaggtggg
+4575050/1
8?;BDBBD::FDAGEEEA:?AAHAF9CGFE:B@GC@FBCGEBF
@4575051/1
attaaacacgctgagaaagctatggttgagtgaaaaaggtgggaaatgtt
+4575051/1
?:?DDFFFHHHGGEGHIJEIJHIIGFFHII?FGIIGDGG?FHIJIJBDF@
@4575052/1
attaaacacgctgagaaagctatggttgagtgaaaaaggtgggaaatgtt
+4575052/1
CCCFFFFFHGHHHHIIIJJIJIJJJJIJHICGIIIJIJJ?DHIIDGGIIJ
@4575053/1
attaaacacgctgagaaagctatggttgagtgaaaaaggtgggaaatgtt
+4575053/1
CCCFFFFFHGHHHJJJJJJJJJJJJHIJIJFGHIJJIJI0?GHIJJIJFC
@7090644/1
ggataaaccaatggagcacacttttacttcagctacttgaaccgtacgtc
+7090644/1
CCCFFFFFHHHHHJGIJJIIJJJJJJJJJJJJJJJJJJJJJJJJIIJJII
@1060823/1
cagatatataaaatcaagagtaactgaaaccgagactgaatttattcgaa
+1060823/1
CCCFFFFFHHHHHJJJJJIJFHIIJJDCHHIIIJIJJJJJJJJJJJJJJJ
@6080027/1
ctcgagtacctcaaaatcatgaccaaaaagtgaacagctatcgatacaca
+6080027/1
CCCFFFDFHHHHHJJJJJIJJJJJJJJJJJFHIJJJJJIJJJJJJJJJJI
@7091121/1
ggataacctctctgtcggtagatttccgtgaagtggtccgtgccccttgc
+7091121/1
CCCFFFFFHHGHHJIJJJ@FAEFHHGHEECHII@FIHHJBGGGHIGGGEG
@3568173/1
taagaaccgtgatggaactctttaggcagcaacattacccaaaaagatat
+3568173/1
CCCFFFFFHFHHHIJJJIGIIJJJIJJIJJJJJJJJJJJJJJIJIJIJII
@3077645/1
ggatctatgactgtgtatcgatagctgttcactttttggtcatgattttg
+3077645/1
CCCFFFFFGFHGGFEGGIJIHGIIJJIHIIJJIJJJJGGDDHIIGHIIIG
@551463/1
attaagttcagaattacagccagatagactagaaggggaactaagaagac
+551463/1
@@?B?DDDFDB?FIBG@C?3AAFD:F<9<CHEEFCB:D:?;B?BDGCBGD
@48326/1
aaaagacatttgtgctgaaaagaaaattcaagatccagtgtttaaggaac
+48326/1
?@<;?DDDHH???C4CFHGCHGGEHCEBFHEEGI9BFF?BGGCBGGIIIG
@6586013/1
cttggtaatcttagtgtctttcagtcccgaataccgattctcagccgagc
+6586013/1
CCCFFDFFHHHHHJGIHIIJJIJIIJJJJJJJJJJJJJJJJJJJJJJJJJ
@1061641/1
cagatattgtacttaaaggcttttggatcataagatgcagtgactgccgc
+1061641/1
@@@DDFDFHHFHHIIIJEHGIJIJJJIIJJJJJIIIIGIJJIJJJJJJIG
@5572957/1
cgacgaatgatgtgataaatatacctgcacacacgcatttttaaatttaa
+5572957/1
???D7@AD;<DDC:E?EBF><C?EE?E@FEEECADDDDD9BDDBD<DDEI
@5572958/1
cgacgaatgatgtgataaatatacctgcacacacgcatttttaaatttaa
+5572958/1
CCCFFFFFHFFHDHGGIJJIIGHHIJIIJJJJIJIJJJGJJJIJJJJJJJ
@5572959/1
cgacgaatgatgtgataaatatacctgcacacacgcatttttaaatttaa
+5572959/1
CCCFFFFFHHHHHIJJJJJJJJJJJJJJJJJJJJJJJJJJJJJJJJJJJJ
@5573046/1
cgacgacaaagattacatcatatttgcctttaacagatgtgaagtatttc
+5573046/1
CCCFFFFFHHHHHJJJJJJIJJJJJJJJJJJIJIIJJJJGJIJJIJJJJJ
@7588042/1
taataatagtgtattacctctaaagctatctactcgttatataatcatca
+7588042/1
CCCFFFFFHFHHHJJJJJEHJJIJGJGJIJJIIJJJIJJIIJJGIJEIFG
@1062565/1
cagatcgataaaaaaatatcgcaatattagaaattttcaaatattcttcg
+1062565/1
@@@DDFABCFDDFGIJJJGGCHIJBHGIGEHGIJJIJIIJGGIIJIIJIG
@1062566/1
cagatcgataaaaaaatatcgcaatattagaaattttcaaatattcttcg
+1062566/1
CCCFDFFFHHHHHJJJIJJJJGHIGJJIJIJJJJIJJJGHHJJJJJJJJI
@7589109/1
taatagtgtattacctctaaagctatctactcgttatataatcatcattc
+7589109/1
@CCFFFFDFHHHHJJJJIJJJIJJJJJJHGIJJJJJJIJIFHIJJJJJJG
@7589110/1
taatagtgtattacctctaaagctatctactcgttatataatcatcattc
+7589110/1
BCCFFFFFFHHHHJJJJJJJJJJJJJJJJIJJJJJJJJJJJJJIJJJJJI
@7589111/1
taatagtgtattacctctaaagctatctactcgttatataatcatcattc
+7589111/1
CCCFFFDFHHHHHJJIJJJJJJJJJJJIJJJJIHIJJJJJIJJIIJJJJJ
@1569702/1
cgaggaataatacgaacttccatagattcaaatgaagtaaacaacatacg
+1569702/1
@C@FFAFDDHFFGGGIEGIGIGGHHIIJFIJJIJJIHFHIJIGIIIIJGJ
@7589406/1
taatattcgattcgataggtgctttgtctggttaactttagtgggaaggt
+7589406/1
@@7DDDDDF2=D?GGIE6;<AEFEH?ACDHFCEGIEFICGF?FCBGDG=D
@2565822/1
cttgggggaagaagccaaattgctctactctcaagaaatggcctccatgc
+2565822/1
CCCFFFFAHHHHHJIJJJJJJJJJJJJJJJJJJJJJJJIJJIJJJJJJJJ
@7589736/1
taatcatcaatattatctatcgatactgaatgtaattttttatatagtgc
+7589736/1
CCCFFFFFHHHHHJJJJJJJJJJJJJJJJJJJHIIIJJJJJJJJJJJIII
@6587302/1
cttggtcggaaaagtgacgcccgaacaagccaatcagaccaacggaacgc
+6587302/1
CCCFFFDFHHHHHJCFGHGHIJIIIJJIJIJJJJJIIJJJJJJJJJHHGF
@6587636/1
cttggtgaacacatactttattcgtcatcgctccccacgagcgtttcttt
+6587636/1
:?14B=BDF?FHHJJGJGIJIGIGBGGIIIIJCGGHJJGJJIG@FHIACH
@5074743/1
cagaatctagccaaacacacatagtacctctccacaaaaagggaaataaa
+5074743/1
CCCFFFFFHHHHHJJJJJIIJJJJIIJJJJJJJJJJJJJJJJJJJJJIIJ
@5074744/1
cagaatctagccaaacacacatagtacctctccacaaagaggg
+5074744/1
@@@DDBDBHH8FD;AFH@<CEFHGA?F@FCFHIEF@CCD?F=:
@6587895/1
cttggtgcagctatccactttgccagtggccgtctgctacggaacaggca
+6587895/1
CCCFFFFFHHHHHJJJJJJJJIJJJJJJJJJJGHGIIIJJJJJJJGIJJJ
@2061885/1
ctcgagggcatgatgagcagccgagcccttggcttccttcggagttttgc
+2061885/1
CCCFFFFFGGHHHJIIJJJIJJIJJJJJIJJIJJIIJGIIGIHIFHIJEI
@2062425/1
ctcgagtacctcaaaatcatgaccaaaaagtgaacagctatcgatacaca
+2062425/1
@@;DDDADFHB?FEGIIHCGGGIIIIHGGI?FGGIIE<BGHIIIIFHIII
@3079822/1
ggatggcgccctcgatttggaccagttcgtatttgggagtgatgccgcga
+3079822/1
@CCFFFFFHHHFHIFHIIIJHJJIJGGIJHIIIJJJJGHBFFGIIIIJJB
@1064044/1
cagatggccaccaccattctatgaaatggaacacgaagagggactaccac
+1064044/1
CCCFFFFFHHHHDIJIIJIJJJJJJJJJJJJJJJJJJJJJIJJJIJJJJI
@7592250/1
taattatccatttcctgtaattctggtttctctatagttttgtcatacgt
+7592250/1
CCCFFFFFHHHHHJJJJHJJJJJJJIHHJIJJJJJIJIIJIJIJJJEIJI
@553812/1
attaattataatcatcaatattatctatcgatactgaatgtaatttttta
+553812/1
CCCFFFFFFHHHGIGEHJIJJJJJJJJJJJIJJIJIJIIJHJJJIJEIJH
@553813/1
attaattataatcatcaatattatctatcgatactgaatgtaatttttta
+553813/1
CCCFFFFFHHHHHJJJJJJJJJJJJJJIJIJJIJJJJJJJIIJJJJJJJI
@5577071/1
cgacggaatttttcagcgttttgtggaactgtgaaactttgtgggactgc
+5577071/1
@@CFFFFFGHFDHIIJEEAGGIHCFHHIJJIDEIIJJGIIGGIFIIIIIH
@7593100/1
taatttcgttccatttatcaaggttttcaaactgttaaaaaacctgctga
+7593100/1
CCCFFFFFHHHHHJJJJJIEIJJEHIJJJJJJJJJJJJJJJJJIJJJIJJ
@7593288/1
taattttacaagctatactttgcatagaattagtggtttttttctaaaat
+7593288/1
CCCFFFFFHHGHHJJJJJJJJJJIJJJJJJJJJHHJGIJJJJJJJJJJJJ
@6084095/1
ctcgattatttaataacaagacatctatacgaggatcctaggatgcattc
+6084095/1
CCCFFFFFHHHHHIIJGHIGGJJJJJJJJJJIJJJJIIJJJJJJJJIJJJ
@4083730/1
aaaagcaggaaaagcccagaagaacgttcgactttcacttcattctatcg
+4083730/1
B@CFFFFFHHHHHJIEIJIJIGIJJJIJJJIJJJJJJJJIIIJJJJJIJJ
@7594909/1
tacaaatacctcaccttacaaaataaaatacggcaaagagaagaaaggcc
+7594909/1
@@@DDFFFHHFHFGGIIIIJJJJJJJJJIJJJJIJJIJIIIJJJIJIGGI
@7595338/1
tacaaatttgactactgtatagctttcttctcttggtgaacacatacttt
+7595338/1
@@@FFDFFHHBFHIIIIIGGIHEHHIIIIIIIIIGIFHIIIIIIIIIIIH
@7595339/1
tacaaatttgactactgtatagctttcttctcttggtgaacacatacttt
+7595339/1
C@CDFFFDHFFHGIGHIFFHHHHHGGIGGHGIGIJIHGIJIJIIIJJGCH
@7595340/1
tacaaatttgactactgtatagctttcttctcttggtgaacacatacttt
+7595340/1
CCCFFFFFHHHHHJJJJGJJJJJJIJJJJJJJJJIJGIJIJJIJJIJJII
@3573872/1
taatagtgtattacctctaaagctatctactcgttatataatcatcattc
+3573872/1
?@@ADDDDAFFHHIJJIIJJJIJFHIIIJJJIIGIIIJIIIIIGJGIJJG
@3573873/1
taatagtgtattacctctaaagctatctactcgttatataatcatcattc
+3573873/1
CCCFFFEFHHHHHJJJJJJJJJJJJJJJJJJJJJJJJJIJJJJJJJJJJJ
@6085046/1
ctcgatttggaccagttcgtatttgggagtgatgccgcgacggctcagca
+6085046/1
@@@DFDABAFHBHGEEHHEBCEDEFHFHGDGGIBGGH@DHEFABD>DDAA
@6085047/1
ctcgatttggaccagttcgtatttgggagtgatgccgcgacggctcagca
+6085047/1
@@CFDEFFFFHHHEHBHEIGIHIJJIGII@GIGIIJGIJIIHBHFEDEEE
@6085048/1
ctcgatttggaccagttcgtatttgggagtgatgccgcgacggctcagca
+6085048/1
BCCFDFFFHHHHHJJHHJJGHIJJJJJIJFHIIIJIJJJIIJGHFFFFEE
@6085049/1
ctcgatttggaccagttcgtatttgggagtgatgccgcgacggctcagca
+6085049/1
BCCFFFFFHFHHHIIHIJGHIJJJGIJIJGGHGHHIIIHIJIGHEEFDEE
@1064800/1
cagatgttggtccgccacactgtagagaattcacttatgaatgtggcata
+1064800/1
@CCDDDFFHHBHHEGIIJIJJIIIJFGHGIJIIJJIIJIIIGGFGGIJIJ
@1064801/1
cagatgttggtccgccacactgtagagaattcacttatgaatgtggcata
+1064801/1
BCCDFFFFHFFHHIJJIJIJJIHIJIGIHEGGIGJGIIIGIGIHIJJGHI
@6085641/1
ctcgcaaatgtagaaggcagattgttaccctccacgggtaaatcctgcaa
+6085641/1
CCCFFDFFHHHFHIJJJIIIIJJJJJJJJJJJIJJHIJFEHIJJJIIIJJ
@6085642/1
ctcgcaaatgtagaaggcagattgttaccctccacgggtaaatcctgcaa
+6085642/1
CCCFFFFFHHHHHJJJJJIIJJJJJJJJJJJJJJJJJJGHIJJJJJJJJJ
@1065158/1
cagattcaaaatttgaaccagaatctactagatgtcg
+1065158/1
?<8A12A=DFFD>FGFI@BC:<F<<AE@EDHA9<1@8
@1065190/1
cagattcacaagcaggatcaactcaacagctcaatccatctgagattcag
+1065190/1
CCCFFFFFHHHHHJJJJJJJJJJJJJJJJJJJJJJJJJJJJJJJJJJJJJ
@2067282/1
ctcgatttggaccagttcgtatttgggagtgatgccgcgacggctcagca
+2067282/1
@C@FDFEFFH?HHDGCHECCBFHIGJJBH?FHIGEHDFG>HIFEBDDBAC
@2569211/1
cttggtcggaaaagtgactcccgaacaagccaatcagaccaacggaacgc
+2569211/1
CCCFFEFFHHHHHJGHJJJJJJIIJJJJJIJJJJIJGIJJJIJJJIJJJH
@7597958/1
tacagattcaaaatttgaaccagaatctactagatgtcgatcatacttca
+7597958/1
CCCFFFFFHHHHHJJJJJJJJJJJJJJIIJJJJJJJIJIJJJJIJJJJJJ
@3085447/1
ggcaaatcaatcaatttgcctcgaaatctaaggttatattacttttatga
+3085447/1
@@@DDDAAFFBDFFBFG4CH4C1<CG??C>FBG9B4??CF@@FGII4B??
@2067822/1
ctcgcaaatgtagaaggcagattgttaccctccacgggtaaatcctgcaa
+2067822/1
CCCFFFFFHHHHHIIJJIJJJJJJJJJJJJJJJJJJIIDGIIJJJJJJJJ
@2067823/1
ctcgcaaatgtagaaggcagattgttaccctccacgggtaaatcctgcaa
+2067823/1
CCCFFFFFHHHHHJJJJJJJJJJJJJJJJJJJJJJJJJFGHIJJJJJIJI
@4086358/1
aaaagggagcatttatttgatgcaaagtatagaggttgtacccaaacttt
+4086358/1
CCCFFFFFHHHHHJJJJJIIJJIJJJJEHIHIJJJHIIIIIJJIGIIJJJ
@3086049/1
ggcaaatttggaatttcataaacaactcttaactgcttcatgtacttgcc
+3086049/1
@@<DFFFFHHHGHJJJJIIIJJJIJJJJJJIIIJJGGIGIGIIIIJIIJE
@3574543/1
taatcatcaatattatctatcgatactgaatgtaattttttatatagtgc
+3574543/1
CCCFFFFFHHHHHJJJJJJJJJJJJJJJJJJJHIIJJJJJJJJJJJIGHI
@7099109/1
ggattcctaatattttttagtgaacctctctaacgtctttatagaatgtc
+7099109/1
@@<DDEFFHGHHHJJJJJJJFIJJJJJJJJJJJJJIJJIJJIJIIIGIIJ
@6592123/1
cttgtaacttgttcaaattgtccatccgatactccatctctaaaaa
+6592123/1
CCCFFFFFHHHHHJJJJIIIHJJIJJJJIJJJIJJJJJIIIIIJJI
@2569846/1
cttggtgcagctatccactttgccagtggccgtctgctacggaacaggca
+2569846/1
BCBDFFDFFHHHHJJJJJJJIJJJJJIJJJJJEHIJJJJJJJJJJJJJJI
@1573707/1
cgagtacctcaaaatcatgaccaaaaagtgaacagctatcgatacacagt
+1573707/1
@@@DDEFFFDHHHJGGGGGGGIEHJJJIAEHIEIIJJJJJIJIJJJJJGD
@5079108/1
cagacatctacgaacgtctacagttatcctccagttccttcgtaccctcc
+5079108/1
CCCFFFFFHHHHHJJJJJJJIIJJJJJJJJJJJJJJIJJJJJJJJJJJJJ
@4583361/1
attaagttcagaattacagccagatagactagaaggggaactaagaagac
+4583361/1
CCCFFFFFHHHHHJJJJJJJJJJJJIJJIIJJIJJJJJIJIJJJJJJJJI
@3086333/1
ggcaaccaattatcgtgaggatcaaattttgtagctatcataaactctcc
+3086333/1
CCCFFFFFHHHHHJJHIIIJJJJIJIJJJJJHIJJIJIIIJJJIJJJJJJ
@1574952/1
cgagtgacgaagagactctcagcttcaacgccaaggacttcaactttgtt
+1574952/1
@@@FBDDFHHHFDEEEHIGGGIGAFHIJIAEHJIGIIGIJJIJIIJJIJG
@7601047/1
taccattcgtcttatcgatgcattgaaacgcaaactgacgtttacttttc
+7601047/1
CCCFFFFFHHGBHDHGEGCEGHGIIJIJGD>DHHAFHGGDDGIGGEHIIG
@3088509/1
ggcactatataaaaaattacattcagtatcgatagataatattgatgatt
+3088509/1
BCCFFDFFHHGGHJJJJJJJJJJJJJHIJGIHIIJJJJJJJJIGGJJJJG
@57891/1
aaaagtgataatggatacaaatttgactactgtatagctttcttctcttg
+57891/1
CCCFFDFFHHHHHJJJJJJJJJJJIJJJJJJIIJJJJJJJJJJJJJJJJI
@3088834/1
ggcagacaacttcatgtacaaatacctcaccttacaaaataaaatacggc
+3088834/1
??@=BDDBFHDDDDBBEEHIIII>FGEIIIIEGHGIIGFEHIGCHGG;G@
@1575978/1
cgagtttacaggtgatcatcaggcagaagctgtagacgatgaagaagatg
+1575978/1
@@@=BDFFHHGH:EGGIJJJIIJJFIJIIJIJHGIGCEDEGGIJIIIIGE
@1067762/1
cagcaaatttctcaagggcacacggcaacaaaaagtgataatggatacaa
+1067762/1
CCCFFFFFHHGHHJJJJJGIJIJJJIJJJJJJJIIHIJIJJJIIIIEHIG
@3577114/1
taattatccatttcctgtaattctggtttctctatagttttgtcatacgt
+3577114/1
CCCFFFFFHHHHHJJJJHJJJJJJJJEHIJJJJJJJJIIIJJJJJJIJJH
@5080560/1
cagacctcgaagaaggaggactggcgacttaccgggctgctatagttcaa
+5080560/1
CCCFFFFFHGHHHIJJJJJIHIJIJJJIJIJJJJIGGGGIJJIIHGJJJH
@1068111/1
cagcaacatcaaactgttcccccacaacagactggtcccccacaacagac
+1068111/1
CCCFFFFFHHHHHJJJHIJJJJJJJJJJJFGIIIJIIJJJJJJJJJJCFH
@4088487/1
aaaagtgaccacaagcaatgtcaaagagaaggatagcaactaattttaca
+4088487/1
B@<DDBDFHHHHHJJIJJJJGIJIJJJJJJGIIJIGIJJJJJJIJJIJJJ
@1068536/1
cagcaactgtaaaaattgtccttcggaaactccatccctatataagataa
+1068536/1
CCCFFFFFHHHHHJJIIGJJIIEHHGHIIHIIJJIHIIJJJGIJJJIJII
@5081161/1
cagacggccactggcaaagtggatagctgcaccaagcattggtggcgatt
+5081161/1
CCCFFFFFHHHHHJIIIJICFHEGIJJIIIGIJGIGDGIIIIFHJEH8@F
@558861/1
attacctctaaagctatctactcgttatataatcatcattcaaacattga
+558861/1
CCCFFFFFHHHHHJJJJJJJJJJJJJJJJJJJJJIJJJJIJJJJJJJJIJ
@6594494/1
cttgtagtcttataaatctctccacaacttcgttcaagcctggtgac
+6594494/1
CCCFFFFFHHHGHJJJJJJJIJJJJJJJJIJJGFIIJGJIJIJHGII
@6595300/1
cttgtatcacttattgcgtctttgctttggtcactttacgcgcgaaaacc
+6595300/1
???B?D?D4CFDHBHBGDHAAGEHHBEC<@CGB???DFGGDEAFF6AEEE
@6089067/1
ctcgccagcgccatgggtcacagtatacaacaagcagaaatgaatgctgc
+6089067/1
CCCFFFFFHHHHHIJJJCFHIIIGGHJJJJJJJJJJJJJJJJJJJJIJJJ
@7602593/1
tacgaacttccatagattcaaatgaagtaaacaacatacgtttttcattt
+7602593/1
CCCFFFFFHHHHHJJIJJJJJJJJJJJHHJIJJIJIHIGGHIIJJJIJJI
@5081967/1
cagactctcagcttcaacgccaaggacttcaactttgttcagttcttgca
+5081967/1
CCCFFFFFHHHHHJJJJJGIJJJJJIJJJJJIIJJJJJJJJJIJJJIJII
@1071255/1
cagcactattgacactaagaaatcacagagccccgggcccagatggcatt
+1071255/1
CC@FFFFDHHFHGIIJJJFHIJJGIIJIJIIJJJJJIIIJFIIJGIJIII
@1071256/1
cagcactattgacactaagaaatcacagagccccgggcccagatggcatt
+1071256/1
CCCFFFFFHHHFHJJJJJJJJJJJIJJJJIJJJJJIIIJJIJJJJJJJIJ
@1071257/1
cagcactattgacactaagaaatcacagagccccgggcccagatggcatt
+1071257/1
CCCFFFFFHHHGHJJJJJJIJJJJJJJJGJJJJJJJGIJJJIJIJJJIIJ
@1071258/1
cagcactattgacactaagaaatcacagagccccgggcccagatggcatt
+1071258/1
CCCFFFFFHHHHHJJJJJJJJJJJJJJHJJJJJJGIGHIJFGHIIIGEHJ
@1071259/1
cagcactattgacactaagaaatcacagagccccgggcccagatggcatt
+1071259/1
CCCFFFFFHHHHHJJJJJJJJJJJJJJIJIJJJJIIGIJJIJJJJJJFIJ
@59319/1
aaaagtttgggtacaacctctatactttgcatcaaataaatgctcccttt
+59319/1
CCCFFDEFHHHHHIJJJJJJJJJJIJJJIJJJJJIIJIJIJIIJJJIJJI
@3580715/1
tacaagctatactttgcatagaattagtggtttttttctaaaatcaattt
+3580715/1
@@@D;DDDFHFHDBGHI<FC?FDCH<FEBGHCDGD?FEGHIEHGECDHII
@3089704/1
ggcagctcggctgagaatcggtattcgggactgaaagacactaagattac
+3089704/1
CCCFFFFFHGHHHGIEHIGIJ?@EIIJJJDGHIIIJGHCEHIJJIIHIJI
@3581075/1
tacaatccccacattccaccccaatctagccactcttatacgcagtggtc
+3581075/1
CCCFFFFFHHHHGJJJJJJJJJGJJJJJJJJJJJJJJJJJJIJJJEHJHH
@2071086/1
ctcgccaataaaccattcgtcattggtggactgctgatggttttcttaac
+2071086/1
CCCFFFFFHHHHHJJJJJJJJIJJJIHHJIJJJJJJJJJJGGIJIJJJJI
@3090494/1
ggcagttcaccatcgcttgtcatgtgttgaaattccgcgaaattggcact
+3090494/1
@C@FFBEFHHHHHJJIIJIIIGGJIHIJIJJJJJJJJJJGGHIGIJJJJD
@1576420/1
cgataaaaaaatatcgcaatattagaaattttcaaatattcttcgctttt
+1576420/1
CCCFFFFFHHHHHJJIIJJJJIJJJJJJJJJJJJJJJJJJJIJJJIJJJJ
@1576749/1
cgataaagcgttaccagcgcttgaggaagtaacggcagcactattgacac
+1576749/1
@@@DDFFBDFCFDIEIG?FGGIGEHIIIIEGHCFGHGGHEGGFHIECGGH
@1576750/1
cgataaagcgttaccagcgcttgaggaagtaacggcagcactattgacac
+1576750/1
BC<DFFFFHHHHHJJJJJIJJIJJJJJJJFHGIJJJJJI@GHIGICFHGI
@1576751/1
cgataaagcgttaccagcgcttgaggaagtaacggcagcactattgacac
+1576751/1
CC@FFFFFHHHHHJJIJJJJJJJJJJJJJHIJJJJJJJGFGDHGHEEIIJ
@1576752/1
cgataaagcgttaccagcgcttgaggaagtaacggcagcactattgacac
+1576752/1
CCCFFFFFHHHHHJJIJJIIJJJJIIJIJHHGGIGIJIDEHC@FHA@GEH
@3091782/1
ggcatgatgagcagccgagcccttggcttccttcggagttttgcctgttc
+3091782/1
@@CFFFFFHHHHHJJJJGAFHI;FCGHIIGICHHEHDFBDHIABF<B8CF
@1577710/1
cgataagacgaatggtaaagctgctaaaaaagcaggaaaagcccaga
+1577710/1
@@@FFFFFHGDHAGGDHIJHIJJJGIJJJJJIIGIDGJIGIIG=FFH
@3092528/1
ggcattttgacatttatgtgacataatttgcgacatttgacgtacggttc
+3092528/1
CCCFFFFFHHHHHJJJJJJIHIJJJIJJJJJJIJIJJJJIJIHIJJJHIE
@561063/1
attacttttatgaatcgtgataacatgcataaaatataataaaaatttat
+561063/1
@@@DDDDDHHHHDGFHIGF@@CH<FHBDHFHHIIGGGGG@FHIIHGIIBF
@561064/1
attacttttatgaatcgtgataacatgcataaaatataataaaaatttat
+561064/1
CCCFFFFFHHHHDCFGHFGGGGIJJGIFIIJJJJGIIIJIIIIJJJJJJJ
@4092397/1
aaaatacccgtagaaacgaatcatctcagcctcgcgctaggtaaattaaa
+4092397/1
CCCFFFFFHHHHHJJJJJJJJJJJJJJJJJJJJJJJJJJJJCGIJJJJJJ
@3582931/1
tacagcactactatgttaccttttggagaacaaaaagaaggcgaggttac
+3582931/1
C@CFFFFFGGHHGJJJIJJJIJGIJIJJJJIIIJJJBHIHDIIJJIHGHI
@2574844/1
cttgtacctatgaggttaagaaaccctgaacctggaaaagcaggtcgcaa
+2574844/1
BCCFDFFFHHHHHJJIIIJJJJJJJJJJIJJJIJIJJJJJIJJIDFHIIJ
@2574845/1
cttgtacctatgaggttaagaaaccctgaacctggaaaagcaggtcgcaa
+2574845/1
CCCFFFFFGHHHHJJEGIIIJJJJJJJJIJJJJIJJJJJJIJJJDGIIIJ
@1072625/1
cagcaggttttttaacagtttgaaaaccttgataaatggaacgaaattaa
+1072625/1
CCCFFFFDHHHGHJJJJJHIIGIJJJJJJJJIJJJJJIJJJJJIJJJJIJ
@1072817/1
cagcagtcccacaaagtttcacagttccacaaaacgctgaaaaattccgt
+1072817/1
CCCFFFFFHHHHHJJJGGIJJJJJGHIJIJJJJJHIIIIIIJJJIJGCHB
@2576942/1
cttgtatcacttattgcgtctttgctttggtcactttacgcgcgaaaacc
+2576942/1
@@@<DDD>FHBHBCEE9@F:DFG>AHH<FG?FHIEGA?FGGIIBHGGGHH
@2576943/1
cttgtatcacttattgcgtctttgctttggtcactttacgcgcgaaaacc
+2576943/1
@@CDDFFFFHHHDGIGGEFGEIIEGHIJEICGGIIIJHJJJJJIHIJJHH
@3095036/1
ggcccagatggcattcatgcagaaccgattaagaaaggggcagacaactt
+3095036/1
CCCFFFFFHHHHGJJJJJJJJJJJJJJGHIJJJJJJJJJJJJJJJJJJJI
@7107677/1
ggcagttcaccatcgcttgtcatgtgttgaaattccgcgaaattggcact
+7107677/1
CCCFFFFFFHHHHJJJJJIIJJJJIIJIIJJIJJJJJHIJIJIIIJIJJI
@4590834/1
attacctctaaagctatctactcgttatataatcatcattcaaacattga
+4590834/1
CCCFFFFFHHHHHIJJJJJJJJJJJJIJJJJJJIIJJJJJJJJJJJJJJJ
@4094070/1
aaaatataataaaaatttatagttttttgcatttttattcggcttattgt
+4094070/1
CCCFFFFFHHHHHJJJJJJJJJJJJJJJJJIJJJJJJJJJIJJJJJIIJH
@1074441/1
cagcattgttttcagttgaaaaagtagcagatagtagaagtgaagca
+1074441/1
CCCFFFFFFHHHHJJJJJJJJJJJFJJJJJIJIJFHIIJJHIJJJJJ
@3584123/1
tacatctccatgtggacccatttgctttggtggggaactttgttgttgac
+3584123/1
CCCFFFFFHHHHHJJJJJJDGIJJJJJJJJEHIJJFGIIJIJGIJJJJJG
@4094340/1
aaaatatataaagtgaaagtcaaatttgcaaattcggttgatttatcccc
+4094340/1
CCCFFFFFHHHHHEHIJJJHIHJJIJJJJJJJJJIJGHIJJJIGIJJIJJ
@63576/1
aaaatataataaaaatttatagttttttgcatttttattcggcttattgt
+63576/1
CCCFFFFFHHHHHIJJJGJJIJIIJJJJJJJJJJJJJJJJIJIJJJJJIF
@7607992/1
tagaacccgaaaatgtggatttacaaaatttaaatagggaatatgaa
+7607992/1
CCCFFFFFHHHHHIJIIJIJJJJJJJIJJJJJJJJIJJJJJJJJJJJ
@7608060/1
tagaacgaattttgtgcatacaaaaatagtaaaaagtcgaagtctttcga
+7608060/1
CC@DFFFFHHHHHIHIIJIJJIJJIHIIIFGIJJJIGGGIIJDEIJIJDH
@3095917/1
ggccgatttgcagactctcagcttcaacgccaaggacttcaactttgttc
+3095917/1
CCCFFFFFHHHHHJJJJIJJIJIJJJJJIJIIJJJIIJIIJJIJJJJIJJ
@5085279/1
cagagatcgaatgtgtgcagaatcagcactgaatcaaaaaattctccatc
+5085279/1
@@@DDDDDDHHFD2C<CD?I<:<FHFAEBBAFHG>FGHGEAFDBBBGEHB
@5085280/1
cagagatcgaatgtgtgcagaatcagcactgaatcaaaaaattctccatc
+5085280/1
CCCDDDEEHHHHAAFCFGGJJJIIICGIGHAGC@@GIBIIIGGGGIHIJJ
@6094539/1
ctcgcttttcaaattctcgtgacttttctcccctgttctt
+6094539/1
CCCFFFFFHGDFGIJIGIIFFAECHHI>??EHI;1?B?CF
@6094540/1
ctcgcttttcaaattctcgtgacttttctcccctgttcttaaataaagtg
+6094540/1
@@@FADFDHHHHGJJIJGEHCGGCHEH@FGFGIG7?<4?D9DFGI@F9EA
@6094541/1
ctcgcttttcaaattctcgtgacttttctcccctgttcttaaataaagtg
+6094541/1
@C@FDDDFHGGHFIGIIGHEE>EBFHGGHIGE@H;FGGEHIIIIIIIGDB
@6094542/1
ctcgcttttcaaattctcgtgacttttctcccctgttcttaaataaagtg
+6094542/1
CCCFFFFFHHGHHIJJJJIIIDGIIJJIJIJJJIIJIHIIGIJJIJJIHI
@6094543/1
ctcgcttttcaaattctcgtgacttttctcccctgttcttaaataaagtg
+6094543/1
CCCFFFFFHHHHHIJIIIJHGBEHHIJCBEHIJ;8?FBCG>FIGGGI@?B
@6094544/1
ctcgcttttcaaattctcgtgacttttctcccctgttcttaaataaagtg
+6094544/1
CCCFFFFFHHHHHJJJIJJJJIJJJJJJJJJJJJJIJJJJJJJJJJJJHI
@6094545/1
ctcgcttttcaaattctcgtgacttttctcccctgtttgttcttaaataa
+6094545/1
@@@FFDFFHHHHHIEIJHIIIIHHIJGGEHIJEEFHHGIGEGIIIDHGIG
@6094546/1
ctcgcttttcaaattctcgtgacttttctcccctgtttgttcttaaataa
+6094546/1
@CC7DDFFHHHHFIIIJIEHHCGHIIIJJJJJJIIIJJIHJJJJIGIIJJ
@6094547/1
ctcgcttttcaaattctcgtgacttttctcccctgtttgttcttaaataa
+6094547/1
CCCFFFFFHHHHHIIIIIIHI?CCHHIEBBHHIC=CFH>BFDGGDGIEDH
@1580224/1
cgatacacagtcatagatccaatcctataattatccatttcctgtaattc
+1580224/1
CCCFFDFFFHHHHIJJGGHIIJJJJJJJJJJJJJJJJJJJJJJJEGIIJJ
@7108954/1
ggcatgatgagcagccgagcccttggcttccttcggagttttgcctgttc
+7108954/1
CCCFFFFEHHHGGIJJJGIIHIGIJJJJJIJJIJJJAGDHIJJJJIJJII
@7108955/1
ggcatgatgagcagccgagcccttggcttccttcggagttttgcctgttc
+7108955/1
CCCFFFFFHHHHHIJJIIIIIIGJJJJIIIIJJIIJFHFHIJJJJJJHII
@1580589/1
cgatactgaatgtaattttttatatagtgccccgatgatatgatatgtat
+1580589/1
@@@DDFDEFHHFDGIGIJJJJGFGBHGFHIIJJE@@D>D@FDAEGGGFFD
@7109169/1
ggcattatttattactctgtatggtatcatcagctttagtaactgtg
+7109169/1
CCCFFFFFHHGHHJJJJJJJJJJJIJIJJJJIGJJJJJJHIJJJJHI
@2076816/1
ctcgcttttcaaattctcgtgacttttc
+2076816/1
?8?D::ABDDD?:<<B@E:CFC;<B<@C
@2076817/1
ctcgcttttcaaattctcgtgacttttct
+2076817/1
@@@DDDDDHAHFHEHB:CGGG@?<CEC2C
@2076818/1
ctcgcttttcaaattctcgtgacttttctcccctgttcttaaataaagtg
+2076818/1
B=BDFFFFHHHHHJJJJJJIJIJJJJJJIIJJJJJIIGIJIJIJJJIJIJ
@2076819/1
ctcgcttttcaaattctcgtgacttttctcccctgttcttaaataaagtg
+2076819/1
BBCFFFFFHHHHHJJIIJIEHGIIJJJJJJIJJIJJJJJJIJJGIGIIGH
@2076820/1
ctcgcttttcaaattctcgtgacttttctcccctgttcttaaataaagtg
+2076820/1
CCCFFFFFHHHHHJJJJJJJIEGHIJJIGGIJJDHIIGIJIJJIJJJDFH
@2076821/1
ctcgcttttcaaattctcgtgacttttctcccctgtttgttcttaaataa
+2076821/1
@@7DBA:=DFBF<?2:<C<FB<FHB<@CB?FC<GFCF@B:9?:?BGB9?B
@2076822/1
ctcgcttttcaaattctcgtgacttttctcccctgtttgttcttaaataa
+2076822/1
CCCFFDFFHFFHHJJIIJJFGIJIJJJIIIIIIHJJJJIJIJJJGGIIIJ
@2076823/1
ctcgcttttcaaattctcgtgacttttctcccctgtttgttcttaaataa
+2076823/1
CCCFFFFFHHHHHJJIIJJJJJJJJJGJIJIJJIJJJJJJJJJIJJJGJH
@2076824/1
ctcgcttttcaaattctcgtgacttttctcccctgtttgttcttaaataa
+2076824/1
CCCFFFFFHHHHHJJJJJJHJHIJJJJIJJJJJJIJJJGIJJJJJJJJJJ
@563551/1
attagcagcaagagaaatgctggaaaagttaaacgatattctacaggatt
+563551/1
CCCFFFFFGHHGHJIJJJJJJIJJIJJJIIJJJJJJJJJJJJJIJJJJJJ
@7109715/1
ggcattttgacatttatgtgacataatttgcgacatttgacgtacggttc
+7109715/1
@@7DDFFFHFFGHEEHCHFEFEGIIGIIJGGGIIJIIGDGGG;BFGABGD
@1581098/1
cgataggtgctttgtctggttaactttagtgggaaggtttaggtatttgt
+1581098/1
@@@FFAEAFHHHHHBEHIJ>HDHGIIJHHHHIIJIIJ?CGGEI?DGIEGD
@3097188/1
ggcctccatgccgagcaagactcccgtcagcgtcctccaggagttgctga
+3097188/1
CCCFFFFFHHHGHJJIJJJIJJIJJJJJJJJJIJJIJJJJJJIFHIJJJE
@6602965/1
cttgtggtcacttttcgcgcaaaggtaaaatcgttctagacatactttat
+6602965/1
???B4??BDAADDEEIAED>81?DDB??BDEEDIIIIEDB<DDCCBCEAC
@6602966/1
cttgtggtcacttttcgcgcaaaggtaaaatcgttctagacatactttat
+6602966/1
@CCFDFFDHHHHHJJIGHHE<GIGI?CGGIBBFFHGGGBGGGEBEFIIGH
@6602967/1
cttgtggtcacttttcgcgcaaaggtaaaatcgttctagacatactttat
+6602967/1
@CCFDFFFHGHHGJIJJJJIEIJIJHHJJJJEHFHIIJJJJIJGHIIIIJ
@6602968/1
cttgtggtcacttttcgcgcaaaggtaaaatcgttctagacatactttat
+6602968/1
B@CFDFFEHHHHHJJJIJIGGIJIJ?DFFHD?DDHGIJIJIGIJIJJJGI
@6602969/1
cttgtggtcacttttcgcgcaaaggtaaaatcgttctagacatactttat
+6602969/1
BCCFDFFDHHHGHJIJIIJIHJIIJIJJJIIIJGIIGJJJJJIJJJJJJJ
@6602970/1
cttgtggtcacttttcgcgcaaaggtaaaatcgttctagacatactttat
+6602970/1
BCCFDFFFHHHHHJJJJJJIEIJJJCGHFHGGHGHGJJJJJJJJJJJJJJ
@3586329/1
taccgattctcagccgagctgcccagtttagtggccaactcttcgtcact
+3586329/1
CCCFFFFFHHHHHJJJIJJJJJJJJJHIJIJGHIIJJJJIJJJIJHJJJI
@3586330/1
taccgattctcagccgagctgcccagtttagtggccaactcttcgtcact
+3586330/1
CCCFFFFFHHHHHJJJJJJJJJJJIIGIJIJGGIGGJJJJJJJJICHIJG
@4097366/1
aaaatattaggaatccactacaaggttttcaatagggcattctaacatgt
+4097366/1
CCCFFFFFHHHHHJJJJJJJJJJJJFHIJJJJJJJJJJJJJIJJJIJJIG
@7111560/1
ggccatctgcgggacatgcacatctcttggagccagccaatgggattgcc
+7111560/1
@@@DDDDDADFHAA@FGBGHGC<CFDF>FDHIEEHCDBD;BDCBCHCFH@
@4593073/1
attacttttatgaatcgtgataacatgcataaaatataataaaaatttat
+4593073/1
CCCFFFFFHHHHCEEGHGFDCFHBHEDHHGHIII@EFGHAGIIIIEHIED
@1582460/1
cgatatttttttatcgatctggcttcaatgtttgaatgat
+1582460/1
@@<DADDDHHHHB@CGGGBA<E3?FA<FFGHGG94?490?
@2579334/1
cttgtcatgtgttgaaattccgcgaaattggcactggcaagtcaaagaag
+2579334/1
@@@DDD?DHBFDFG>CEBFI??::FDD?DBDGGI;;B8?BBD>FGHG=CC
@7112409/1
ggcccccatcccaacagaaggggtaaccgcaaggggcacggaccacttca
+7112409/1
@BCFFFFFHHHHHJJJJIJIJJJEGHIJIIJJJIIIFHIGHIIHGFFFFF
@2079533/1
ctcggattttcataatgtgttgtgttaaatgataatagatattaaccaaa
+2079533/1
@@@DDDDDHHAHBABBFA<3A;A@3CEHI9:<BEFD?9@@:?CCD4BFHI
@3099055/1
ggcgaatctaaatggatcgaaataggtacatggtgtaatgaaatggccgg
+3099055/1
@CCFFFFFHHGHHJJHJJJHIIIIIIGHIIJIFDHGFHCHIIJJIIJIGI
@7112939/1
ggccgatagaatgaagtgaaagtcgaacgttcttctgggcttttcctgct
+7112939/1
@@@FFFFFAHHBDGGH<CHHGEHGAECADB?@DFA>FGGAHGGIIDH@<C
@7113158/1
ggccgatttgcagactctcagcttcaac
+7113158/1
?@<D?DDDH<DDDB?FBFDHG<EH<@49
@7113159/1
ggccgatttgcagactctcagcttcaacgccaaggacttcaactttgttc
+7113159/1
@@@DDDDBBDDDHGEHGGGG@E@FHIII:EDHIGIIIGE@FHHHHEGCCG
@564773/1
attaggcactagttattaattataatcatcaatattatctatcgatactg
+564773/1
@@@DD;??CBCDFHIIIGFBHGIII@F<EHI@@DDEH?CB??<?F8FGB?
@564774/1
attaggcactagttattaattataatcatcaatattatctatcgatactg
+564774/1
@BCFDFFFHGHHHHJJIJJJJJIJJJJGIJJIJJJJIJIIIJJJJJIJJI
@564775/1
attaggcactagttattaattataatcatcaatattatctatcgatactg
+564775/1
CCCFFFFFHHHHHJJJJJJJJJJJJJJJJJJJJJJJJJJJJJJJJJJJJJ
@1076613/1
cagccgagcccttggcttccttcggagttttgcctgttccgtagcagacg
+1076613/1
CCCFFFFFHHHFHJJIJJIIIJIIIEHDHGIIIIIJHIGIGEHIJIJIII
@6603810/1
cttgtgtgggaccagtctgttgtgtgggaccagtctgttgtgtgggacca
+6603810/1
@CCFDFDFHHDHHIJGHGIHIHEFAGHIGGIIIFGGEFE@BD9?DF=BFE
@4594972/1
attagatgccagaatcttgccccctcccagattaggctatgccggtaaag
+4594972/1
=B@DDFFFHHFGGJJIGIGIIIJHIIJJIJGC@GGGIIHIGGGEHHGGIJ
@3586860/1
tacctctccacaaaaagggaaataaacaaggatgtaagaactatggagga
+3586860/1
CCCFFFFFHHHHHJJJGGDHIIGHIJJJJIJJIJJJDHIIGGIJIHEGGJ
@7611018/1
tagaggttgtacccaaacttttcgggg
+7611018/1
CCCFFFFFHHHHHJJJJJJJJJJJJFH
@3587387/1
tacgaactggtccaaatcgagggcgccatccacgagccaatcttccgcta
+3587387/1
@@CFFFFFFHDHFHIIIIIGD6@GHIIIIIIIIIIDGGEHIIIIIIBFDE
@7611730/1
tagatccaatcctataattatccatttcctgtaattctggtttctctata
+7611730/1
CCCFFFFFGHHHHJJJJJIJJJJJJJJJJJJHHHIIJJJIHIJIIJJJIJ
@6097818/1
ctcggcatggaggccatttcttgagagtagagcaatttggcttcttcccc
+6097818/1
@@;DDFFFHGFFHIIEHIIGIIIHGGICGHGIIIIIIIGIIIIIIIIIII
@6606186/1
cttgttcgggcgttacttttccgaccaagagatccagcaagttcttggct
+6606186/1
@@@FDFFFHHGHHIEHIGJJGIFGIJJJJJJIHIJJGIJDGFHIJIIIHE
@6098086/1
ctcggccggaccgattcagcccccaccaagggaagggggcggcccccatc
+6098086/1
@CCFFFFFGHHHFIJJJIIEGIJJGGIGGCCGBHIJHHFDDD6BDDD8<C
@6098087/1
ctcggccggaccgattcagcccccaccaagggaagggggcggcccccatc
+6098087/1
CCCFFFFFHHDDFFDHFEHGIIJJDGHIGIJJGGIJHHDCDDBDDBD59C
@2081515/1
ctcggctgctcatcatgccctcgactacctcaaaatcatgaccaaaaagt
+2081515/1
@@@FFFFFFFDBAA>FBFDG@EFHIBGIIDGEGDH>BF@4?DFCDGHIA8
@2081516/1
ctcggctgctcatcatgccctcgagtacctcaaaatcatgaccaaaaa
+2081516/1
CCCFFFFFGFGFHIGGHGIIDGEBH?EGHCHGIJJGEFAFHGGGGIII
@4596676/1
attaggcactagttattaattataatcatcaatattatctatcgatactg
+4596676/1
CCCFFFFFHHHHHJJJJJJJJJJJJJJJJJJJJJJJJJJIIJJJJIJJII
@6608380/1
cttgtttatttccctttttgtggagagggactatgtgtgtttggct
+6608380/1
@@@AADDDFHH?FI?FHII83AG<C3AF1?CDCDFB?00:BGHIBC
@6608381/1
cttgtttatttccctttttgtggagaggtactatgtgtgtttggct
+6608381/1
@CCFDDFDBHHDHICHJJJIDHIGGHGH?GGHGIDCBDFGIJEHJJ
@7613697/1
tagcagtcttctttttagaataacattgacattctataaagacgttagag
+7613697/1
BB@DFFEFHHFHHJJJJIJJIJJJJJJJJJJJJJJJJJJJJJJJJJJ@GI
@567792/1
attataatcatcaatattatctatcgatactgaatgtaattttttatata
+567792/1
BBB=DFFFHHHHHJJIJJJJJIJJJJIJJJJIJJJJGIHIJJJJJJJJJJ
@5588696/1
cgagaatttgaaaagcgagcttcatgatcccctgaaaaatatatcttgaa
+5588696/1
@@@FDFFFHHHHHJIGJGIIJJJJJJJJJIJIJJJJJJIGIIJJJJJJJJ
@5588697/1
cgagaatttgaaaagcgagcttcatgatcccctgaagaatatatcttgaa
+5588697/1
@@?D?DEDHBDHHIGGIBGEEHGIIIIGIIIIGGIIGGIGIIIGIGIGGI
@5588698/1
cgagaatttgaaaagcgagcttcatgatcccctgaagaatatatcttgaa
+5588698/1
@@@FFFFFHHGGHJJJIGHHGHGGCB>GEGHGGIIGHGHHHGIEIIIJFA
@6099194/1
ctcggctgctcatcatgccctcgag
+6099194/1
CCCFFFFFFBFBDD@EFFHIEE<CC
@6099195/1
ctcggctgctcatcatgccctcgag
+6099195/1
CCCFFFFFHFFBD>FDFHGF3;C?:
@5588891/1
cgagacatattcttcggagaatcacaaaactcatgatacttttcaaattt
+5588891/1
@@BDFFFFHHHHHIGHIIIIJIJIIJIIIJJJIIIIJJIIJIJJJDHIJJ
@4598282/1
attagtggtttttttctaaaatcaatttacatattatttttgacttgaat
+4598282/1
CCCFFEFFFHHHHJJJJJIJJHJJJJJJJJJJJJJJJJJJJJIJJJJGHI
@3100537/1
ggcgcacattcagcaggttttttaacagtttgaaaaccttgataaatgga
+3100537/1
CCCFFFFFHHHHGIJJJFHGIJJJJJJJGIJJJJJJJIJJJJJJJJJJJJ
@4598624/1
attagttgctatccttctctttgacattgcttgtggtcacttttcgcgca
+4598624/1
=?;D:BDBHDHD>AFGEGCHHIGHF@CEHGIGIE9@??FHIIEGHIA@A<
@4599689/1
attataatcatcaatattatctatcgatactgaatgtaattttttatata
+4599689/1
CCCFFFFFHHHHHGIJJJJJIJGGIJIIJJJJJIJJIIJJJJJJJGHIIJ
@4599690/1
attataatcatcaatattatctatcgatactgaatgtaattttttatata
+4599690/1
CCCFFFFFHHHHHJJJJJJJJJJJJJJJJIJJIIJJHIIJJJJJJJJJJJ
@4600220/1
attataggattggatctatgactgtgtatcgatagctgttcactttttgg
+4600220/1
?@@?DFFFFFHDFIEGFEIICHGCFHIIIGGFCBDFD?DGGGBBDHIIHI
@4600378/1
attatataacgagtagatagctttagaggtaatacactattattaggcac
+4600378/1
CCCFFFFFHHHHHGIIJJJJJJJJJJIIJGGIIJJJJJJJJJJJJHGJIJ
@2583357/1
cttgtgagccgccattctcttggctagcttctttgacttgccagt
+2583357/1
?=:BDDDDABDDH?EF?FEHFHCFHA?BGHA@DB?:DHB?FBFHB
@1585769/1
cgatgacgaataaagtatgtgttcaccaagagaagaaagctatacagtag
+1585769/1
CCCFFFFFHHHHHJIEGGJHHHIJJJJJJJJJJJJJJJJJIJJJJJJIIH
@2584441/1
cttgtggtcacttttcgcgcaaaggtaaaatcgt
+2584441/1
?@@FD<BDH?FHFIIBGAEBAFBHD9?BDH9:DF
@2584442/1
cttgtggtcacttttcgcgcaaaggtaaaatcgttctagacatactttat
+2584442/1
@@CFDDDDBHFHHJJGIIIIIIJIIGHIIIICFHGJJJIDHIHIIHIJGJ
@2584443/1
cttgtggtcacttttcgcgcaaaggtaaaatcgttctagacatactttat
+2584443/1
B@=DDDFDHGHHHJJJJIJJJJJJIIIJJJJIJJJJJJJIJJJIJIJJIJ
@2584444/1
cttgtggtcacttttcgcgcaaaggtaaaatcgttctagacatactttat
+2584444/1
BCCFDFFDHFHHHJJIIIGGGHJIJ?DGIJFDGFHGHGGIIGHGHGHHGH
@2584445/1
cttgtggtcacttttcgcgcaaaggtaaaatcgttctagacatactttat
+2584445/1
BCCFDFFFHHHHHJJGIIJG:EHIIDGIJJJHIIIGHGIIIIIIJJJJGG
@2584446/1
cttgtggtcacttttcgcgcaaaggtaaaatcgttctagacatactttat
+2584446/1
CCCFFFFDHHHHHJJJJJJJJJJJJIIJJJJGIIGIJJJJJJIJJJJJJJ
@2584447/1
cttgtggtcacttttcgcgcaaaggtaaaatcgttctagacatactttat
+2584447/1
CCCFFFFFHGFHHIJI>HIIJJJJJIIIJHIHIHIIGIGGIIIJIJIEII
@7615422/1
tagctgttcactttttggtcatgattttgaggtactcgagggcatgatga
+7615422/1
CCCFFFDFHHHFHJJJJJFHIJGIJJJJIGJIIJJIIIIIIJIJJJJJJJ
@7615423/1
tagctgttcactttttggtcatgattttgaggtactcgagggcatgatga
+7615423/1
CCCFFFFFHGHHHJJJJJFHJJJJJJJJJJJJFHIJJIIJJJJJJJJJII
@7615424/1
tagctgttcactttttggtcatgattttgaggtactcgagggcatgatga
+7615424/1
CCCFFFFFHHHHHJJJJJEHHIJIIJJJJJJJGGHIJHIIJJJJIJJJJF
@7615587/1
tagctttcttctcttggtgaacacatactttattcgtcatcgctccccac
+7615587/1
@@@FFFFFFHHHHGFHBGGJJJGGIIJIHIGIIHIGBEHGIJGJJIIGGD
@4102733/1
aaaatgtcaaaattttgcaaattatgtggcattttgacatttatgtgaca
+4102733/1
B@@:BDDFHHHHHJJJJJJJJJJJJJIJJJIJJJJJJJIJJJJJJIJJJG
@4102734/1
aaaatgtcaaaattttgcaaattatgtggcattttgacatttatgtgaca
+4102734/1
CCCFFFFFHHHGHJJJGBHHJIIJJGIIJGGEHIJEHGEHJIJJJHGIJI
@4601292/1
attatattgcgaaaagggagcatttatttgatgcaaagtatagaggttgt
+4601292/1
CCCFFFFFHHHHHJJJJIIIIIJJJIJJJJJJIJJJJJGHIIJJJJHIJG
@4601330/1
attatattgtgaaaagggagcatttatttgatgcaaagtatagaggttgt
+4601330/1
=??DDBDDHFFGHJJGGBHIIJIJJJJJJJJJJJFIIGGHIIJIJIGGH?
@4601331/1
attatattgtgaaaagggagcatttatttgatgcaaagtatagaggttgt
+4601331/1
CCCFFFFFHFHHHJJGHJIJIJJJJJJIJJIIJJJIIJDHIIJJJJFHII
@4601332/1
attatattgtgaaaagggagcatttatttgatgcaaagtatagaggttgt
+4601332/1
CCCFFFFFHHHHHJJIIJIJJJJJJJJJJJIJJJJJJJFHIIJJJJFHHG
@4601333/1
attatattgtgaaaagggagcatttatttgatgcaaagtatagaggttgt
+4601333/1
CCCFFFFFHHHHHJJJIJJJJIJJJJJJJJIIJJJJJJDGIIJJIJHIJH
@4601334/1
attatattgtgaaaagggagcatttatttgatgcaaagtatagaggttgt
+4601334/1
CCCFFFFFHHHHHJJJJJIGIIJJJJJJJJIJJJJJJJFHIJJJJJFHJH
@4601335/1
attatattgtgaaaagggggcatttatttgatgcaaagtatagaggttgt
+4601335/1
CCCFFFFFHHHGHJJJJJJJJJJJJJJJJJJJJJJJIJFHIJJJJJIIIH
@4601336/1
attatattgtgaagagggagcatttatttgatgcaaagtatagaggttgt
+4601336/1
CCCFFADDFHBBDHIGDH>FAEEFHEHGIIIIIIIFEEDBDHHHIIHHIG
@1081938/1
cagctatccactttgccagtggccgtctgctacggaacaggcaaaactcc
+1081938/1
CCCFFFFFHHHHHJJJJJJFIJIJJHIJJJJJJJJIIJIJJIIIJIIJJJ
@569374/1
attatattgtgaaaagggagcatttatttgatgcaaagtatagaggttgt
+569374/1
@C@FFDDFHHHHGJJJIIHIHBFHGHIHGHGIIJIGCFCGHIHGIGBGC@
@569375/1
attatattgtgaaaagggagcatttatttgatgcaaagtatagaggttgt
+569375/1
CCCFFFFFHFHHHJJJJJJJJJJJJJJJJJJJJJJJJJFHIJJJJJGHJG
@569376/1
attatattgtgaaaagggagcatttatttgatgcaaagtatagaggttgt
+569376/1
CCCFFFFFHHHGHJJJJJJJJJJIJIJIJJIIJJJJIIDFIIEIJJHHHD
@569377/1
attatattgtgaaaagggagcatttatttgatgcaaagtatagaggttgt
+569377/1
CCCFFFFFHHHHHJJIIJIJIIJJJJJJIHIJJIJIJJFHIIJJJJHGIJ
@569378/1
attatattgtgaaaagggagcatttatttgatgcaaagtatagaggttgt
+569378/1
CCCFFFFFHHHHHJJJJJJJJJJJJJJJJJJJJJJJJJHIIJJJJJFHIH
@3103267/1
ggcgttccgttggtctgattggcttgttcggg
+3103267/1
CCCFFFFFHHHHHIIJJGJJIJIJJ6?F48DG
@4602175/1
attatctatcgatactgaatgtaattttttatatagtgccccgatgatat
+4602175/1
CCCFFFFFHHHHHGJJJIIJJIJIJJJJJJIJJJJJHIJJJJJDDGDHEG
@4104229/1
aaaattagttgctatccttctctttgacattgcttgtggtcacttttcgc
+4104229/1
CC@FFFFFHHHHHJJJJJJJJJJJJJIJHJJIJJJJGIJGIIJJJJJJJJ
@1082232/1
cagctatcgatacacagtcatagatccaatcctataattatccatttcct
+1082232/1
CCCFFFFFHHHHHJJJJGGIJJJJJJJJJJIIIIJIJJJJJJIIIJJJJJ
@1586588/1
cgatgatagtgtgtggcaaatagatgaagaaaacgagctgactgagaatc
+1586588/1
CCCFFFFFHFHFHEGIJJJJJIIJJJJJJJJJJJFHFHGGJJJJJJJJJJ
@1586664/1
cgatgatatgatatgtatttattatattgtgaaaagggagcatttatttg
+1586664/1
BCBFFDFFHHDFFGJFEHJJFHIJJJJJJIIIJJJJJJIJJJJJJJJJJI
@3591178/1
tactttgcatcaaataaatgctcccttttcacaatataataaatacatat
+3591178/1
@@@DDFFBFFFFFGHIGIJJJIIIIJJIHIHJGHIJIHIGIHIJIIIIIF
@7120090/1
ggcgtctttcttcgatcttccggttccggtggccaccagatcgttgttaa
+7120090/1
@@;BDFFFHHGHHJIEHIIIJHJHGJJIJJDIIJEHICFHIJJHIJHIII
@5094164/1
cagatcgataaaaaaatatcgcaatattagaaattttcaaatattcttcg
+5094164/1
?=::A??D;AFD?<E8E<<FG8:8:C<9?BC@<DGIB?D???9B??F<BF
@5094165/1
cagatcgataaaaaaatatcgcaatattagaaattttcaaatattcttcg
+5094165/1
B@;DDFFFHHHHHJJJGJJJJGIIIJJJIJIJJJIJJIJIJJIIJJJIJJ
@5094166/1
cagatcgataaaaaaatatcgcaatattagaaattttcaaatattcttcg
+5094166/1
B@<=DFFFHHHHHIJJIIIHIGHIJJJIIJIJJIJJJGGGIIIJJIGIJI
@5094167/1
cagatcgataaaaaaatatcgcaatattagaaattttcaaatattcttcg
+5094167/1
BCBFFFFFHGHHHJJJJJJJGJJJJJJJJJJJJJJJJJJJJJIJJJIJJI
@4105005/1
aaaattcgttctacatatgaaacatgtcagttatatattcacctttatat
+4105005/1
CCCFFFFFHHHGHJJIJJJIIJJJJJHIJJHHJJJJIJJIJIJJJJJJIJ
@5095166/1
cagatgacttacggaacttagcttcacaattacttagagaagcacgcgga
+5095166/1
CCCFFFFFHHHHHIGIJJJJJJJJJJJJJJJJJIJJJJJJJJJJJIJJJJ
@4105943/1
aaaatttaacgtttagcagtcttctttttagaataacattgacattctat
+4105943/1
CCCFFFFFHHHHHJIJJJJIIIIJJJJJJJJJJJJJJJJJJJJJJJJJJJ
@6102848/1
ctcggtatatgttgcgaatcagggctgggatgagtgacgtcagcgcccat
+6102848/1
CCCFFDFFHHHGHJJJJJIJJJIIJJJIIIIJGIGIIEGGFFGEB@@BHI
@3593231/1
tagaaggtaagccacttaagcacacatgttacataaatgtcaaaatttga
+3593231/1
CCCFFFFBDFFHHJJJJJJJJJJJJJJJJJJJJJJIIJJIJIJJJIJJJI
@6103504/1
ctcggtgcaacagatccgtaagctatccagctccgacgtactatgcccat
+6103504/1
CCCFFFFFHHHHHJJJJIJJIJJIIJJJJJIJJJJIJJJIHJJJIIIJJJ
@1589943/1
cgatgttgccagaacgtaagatatcctaaactcacttttttccgaaaaaa
+1589943/1
@@CFFFFFGHGHHIJJGHIGGHIJJJJJJJJIJJJJJJJJJIJIIIIIJJ
@1589944/1
cgatgttgccagaacgtaagatatcctaaactcacttttttccgaaaaaa
+1589944/1
CCCFFFFFGHHGHJIJGHIJIIJJJJJJIJJJJJJJJJJJJJJJIJJJJI
@74187/1
aaaattcaagatccagtgtttaaggaactatcagatgttggtccgccaca
+74187/1
@@@DDDDDHHHHGGGAFGIIGIIIJGGCCFEHFEHBG?EAG?D<DDDGHJ
@4106205/1
aaaatttatagtttagtaatttagctgtaaaatatggatataaaacc
+4106205/1
CCCFFFFFHHHHHJJJIJJJJJJJJJJHJJIJJJJIJJJJJJGGJJJ
@572177/1
attattaggcactagttattaattataatcatcaatattatctatcgata
+572177/1
CCCFFFFFGHHHHJJIIJJJJJJJJJJJJIJJIJJJJJJJJIIJIJIJJI
@5593432/1
cgagccaatcttccgctaccgcgtgttccttaacaacgatctggtggcca
+5593432/1
@@@DDDDDHFHHFI<D@EFH?@:0??DGHDGBGGHIIBBBFF=C@FHEH;
@5593667/1
cgagcccttggcttccttcggagttttgcctgttccgtagcagacggcca
+5593667/1
@@@DDDDDHDHFDIDHBHACH8@:EGIDCHEDDGGIBBFHGGGCGGHGI<
@5095676/1
cagatggcattcatgcagaaccgattaagaaaggggcagacaacttcatg
+5095676/1
@@<DFFFFHHHGHIIIGIIIIIAHIIIGIIIIHGIIIIIIIIGIIIIIII
@5095677/1
cagatggcattcatgcagaaccgattaagaaaggggcagacaacttcatg
+5095677/1
B@@FFFFFBHHGHIIIJIIJJIIJJJJIIIJJJJJIIGIJJJHIJJIEIJ
@5095678/1
cagatggcattcatgcagaaccgattaagaaaggggcagacaacttcatg
+5095678/1
CCCFFFFFHHHHHJJJJJJJJJIIIJJJJJJJJJJJJJJJJJJJJJIJJJ
@3106814/1
ggcttaccttctacttaccacttagcagaacccgataaagcgttaccagc
+3106814/1
CCCFFFFFHHHHHJJJJJJGIJJJJJIIIIJJJJJJJJJIJJGHIJJJJI
@3107358/1
ggcttccttcggagttttgcctgttccgtagcagacggccactggcaaag
+3107358/1
CCCFFFFFHHHHHJGHJJJJJIIJIJJJJJJJJJJJJJIJJJJJIJIJJJ
@5096670/1
cagattagtaaacatgatgctgcatacaatgcattaaagctgctaga
+5096670/1
C@CFFDDFCHFDFIEIEGG@BEHIIIIIGIIGEHGIIIGIGIGIIFI
@7123732/1
ggcttaccttctacttaccacttagcagaacccgataaagcgttaccagc
+7123732/1
CCCFFFFFHHHHGJJJJJJJJJJJJJJJJJJJJJIJJJJIJJGGJJJJJJ
@7124118/1
ggcttcaatgtttgaatgatgattatataacgagtagatagctttagagg
+7124118/1
B@@4ADDFHHFHHJJJJJIJJJIJJJIIJJJIDHEHHIEIHIJJJGIIII
@75731/1
aaaatttatagttttttgcatttttattcggcttattgtaatattcctcc
+75731/1
@C@FFFFFHHHFHIJJJIJGGJJJJJIHIIJIIGIJJJJJJIJIJJGHHI
@75732/1
aaaatttatagttttttgcatttttattcggcttattgtaatattcctcc
+75732/1
CCCFFFFFHHHHHJJJJIJJJIJJJJJJJIHIJJJJJIGIJJJJJJJJIJ
@75733/1
aaaatttatagttttttgcatttttattcggcttattgtaatattcctcc
+75733/1
CCCFFFFFHHHHHJJJJJJJJJJJJJJJJJJJJJJJJJJIJJJJJJJJJJ
@5594380/1
cgagcgtttctttagtctgtatattttcttgtatcacttattgcgtcttt
+5594380/1
???1;0ADD>>DDEB:<A33A?FBEBE<CECDC??99CDC<DE9608@D@
@3108474/1
ggcttttaaaatttaacgtttagcagtcttctttttagaataacattgac
+3108474/1
CCCFFFFFHHGHHJJJJJIJJJIJIJIJJJJJJJJJJJJIJJJJJJJJJJ
@4605699/1
attatttcctcgaaatcaataatgcaatgtgtttaaatttttgtcgagt
+4605699/1
@@@DDDDDAD?F<EHIGIIGGGCHE@HEHCFFGIHIIIGEHHIIGGID?
@1085120/1
cagcttcaacgccaaggacttcaactttgttcagttcttgcagg
+1085120/1
@@@DDD?DFB1@CGDA:?;FGEDG@BFGECBFFFIIEBAG?D?;
@3108608/1
ggcttttcctgcttttttagcagctttaccattcgtcttatcgatgcatt
+3108608/1
CCCFFFFFHHHHHJJJJJJJJJJJJJJIJJJJJJJIJJJJJJIIJJJJJJ
@3108609/1
ggcttttcctgcttttttagcagctttaccattcgtcttatcgatgcatt
+3108609/1
CCCFFFFFHHHHHJJJJJJJJJJJJJJJJIJJJJJJJJJIIJJJJJJJJJ
@6616243/1
ctttaacgaaatgtcaagagcataaagtatgtctagaacgattttacctt
+6616243/1
CCCFFFFFHHHHHHIIJJHIJJJJJJJHIJJIIJJJJJJJIJJJJJJJJI
@3108735/1
ggcttttggatcataagatgcagtgactgccgccacactcggtatatgtt
+3108735/1
???DDDD?@AAFHDHBDHBIFAHH9?CECCD8??GFEHEC1?0?BFC<8B
@1592651/1
cgattggtcaatgttttttcttcgatgtccacgtaggttacctcgaagga
+1592651/1
BC@DFFFDHHHHGGIJJJJGIJHHIJIFHJIJIDHHGIJIIJIJJJJIJD
@5595172/1
cgaggaaataatacgaacttcaattacacaaattagtacaactcctccaa
+5595172/1
@C@DFDEFGGHDHHIGIHGHGHIIJIIIIJJJJJJJHJJJJJJJJJJJJJ
@5595173/1
cgaggaaataatacgaacttcaattacacaaattagtacaactcctccaa
+5595173/1
CCCFFFFFHHHHHJJJJJJJJJJJJJJJJIJJJIJJHIJJJJIJJJJJJJ
@2589870/1
cttgtttatttccctttttgtggagaggtactatgtgtgtttggct
+2589870/1
:14ABDFFHHHHHJIJJJJJGHJHIHIICFFHIIGIIFHJJJIIIJ
@2589871/1
cttgtttatttccctttttgtggagaggtactatgtgtgtttggct
+2589871/1
@@CFBDFFDHGHHJJJJIJGEHHIGADGCFGIHIDIBGHJIGIIHG
@2589872/1
cttgtttatttccctttttgtggagaggtactatgtgtgtttggct
+2589872/1
CCCFDFFFHHHHHJIJJJJIGGIFHEHI?GHIJJJGHFHGJJJJJJ
@3598820/1
tagcgaacaatccttcgaggtaacctacgtggacatcgaagaaaaaacat
+3598820/1
?@<71?D@FHDFDHH?CGIAE<EEE?DDE;B?;BGAH6D;FDDGCG@EH=
@75881/1
aaaatttcaaattgttcaggtaaaatcttgcttcatgattgaaaatttgc
+75881/1
@@@FDFFDHHFDDHIGIIEGHHIGIIIIIIIIGGGGH<FHBHCGDDHBHI
@75882/1
aaaatttcaaattgttcaggtaaaatcttgcttcatgattgaaaatttgc
+75882/1
BCCDFFFFHHHHHJIJJJJJIIJJGJJJJJJJJJJJJIJJJJJJJJJJJJ
@75883/1
aaaatttcaaattgttcaggtaaaatcttgcttcatgattgaaaatttgc
+75883/1
CCCFFFFFHHHHHJHJJJJJHJJJJJJJJJJJJJJJJIJJJJJJJJJJJJ
@75884/1
aaaatttcaaattgttcaggtaaaatcttgcttcatgattgaaaatttgc
+75884/1
CCCFFFFFHHHHHJJJJJJJHIIJJJJJJJJJJJJJJIJJJJJJJJJJJJ
@7622194/1
tataactacaatggtcctaaagcaaaaaggagaagaccttttaaaatcat
+7622194/1
CCCFFFFFHHHHHJHIJJJJJJIJJJJJJJJJJIJIJJJJJJJJJJJJJJ
@7126219/1
gggaaaagtattatgagaatatgaaatttaaaagaaaatttgaaaagtat
+7126219/1
@@71BDDFFFFHHIIIJGIIJJJIHHIIIGIHIJJJJIIIJGGJJIJ9?B
@76103/1
aaaatttctaatattgcgatatttttttatcgatctggcttcaatgtttg
+76103/1
CCCFFFFFHHHHHJIJJJJJIIJJJJJJJJJJHIIJJJJJJJHJIJJGII
@76217/1
aaaatttcttttcctttttctggaagttctcgaacgaatctcggcaggaa
+76217/1
B@<DFFFFHGHHHJIJJJJJJJJJIIJJJJJJJJJJJGJJJJJJJJJJGI
@76226/1
aaaatttgaaaagtatcatgagttttgtgattctccgaagagtatgtctc
+76226/1
CCCFFFFFHHHHHCGIIJJJJJHJJJJIIIJJJJJJIIIIJIBFHIIGIJ
@76283/1
aaaatttgcaaggtttggaggagttgtactaatttgtgtaattgaagttc
+76283/1
CCCFFFFFHHHHHFHIJJIJJEIHIJHHIJJIJJJJGHHIJIIJIJJIJJ
@3599815/1
tagctgttcactttttggtcatgattttgaggtactcgagggcatgatga
+3599815/1
CCCFFFFFHHHHGJJJJDAFGIIJJJJJJJJJGIGIJJJIJFIJIJJIJJ
@3599816/1
tagctgttcactttttggtcatgattttgaggtactcgagggcatgatga
+3599816/1
CCCFFFFFHHHHHJJJIJHHIJJJJJJJIIJJFHIJIJIJIJJJJJJJJG
@3599817/1
tagctgttcactttttggtcatgattttgaggtactcgagggcatgatga
+3599817/1
CCCFFFFFHHHHHJJJJJGHIJJJJJJJJFJIEHHIIHIJJJJJJJJJIJ
@2092368/1
ctcgtatttagaatataagtaattcgttatagcatattttaaaaaagaat
+2092368/1
BB@FDFFFHHGHHIIIIJJJJJJJIIGHGIIJJIIFIJJJIIIJJJJFIJ
@3599973/1
tagctttagaggtaatacactattattaggcactagttattaattataat
+3599973/1
CBCFFFFFHHHHFHIJIJJJJIJJJJJJJJJJJJJJIJJJJIIIJJJJJI
@7623629/1
tataccatcatcttctggagtcacccaacaacaacacttcgactac
+7623629/1
CCCFFFFFHHHHHJIJIJJJGHHJJJJIIJJGIJJJJJJJIIJIJI
@4108649/1
aaacaaacctttcccaaatacttccacagtaactctaactctccttccat
+4108649/1
@@@DDFFFHBHHHBHIIICFIEHD>DHBFCE@EGDDHDHCDD9BBFF;B<
@1085715/1
cagcttgttgttgagatgtaggagctggttgttgagaactttgtgttaca
+1085715/1
C@CFFFFFFGHHFHJHGGIIJJDHIJJJFGGGGEAGHGJIJG@?DGHIJG
@1085861/1
cagctttagtaactgtgagagcagtatgtgattatgtgtttgaaagctat
+1085861/1
CC@FFFFFHHHHHJJGIJJJJJJJHHJJJIIJJJJJIIIJJJJJJJJJIJ
@575183/1
attcaaacattgaagccagatcgataaaaaaatatcgcaatattagaaat
+575183/1
???DDAD??CDD<:<<AA:<<ABBCBFHF>GIFG@4??DFBBCBFFIFB@
@4607263/1
attcaaacattgaagccagatcgataaaaaaatatcgcaatattagaaat
+4607263/1
:@14BDFFHHHHGJGIIJIJJJJJJJJJJJJJJJJJJIHIJIJJJJIJIJ
@6107490/1
ctcgtacttcggcacttgtaacttgttcaaattgtccatccgatactcca
+6107490/1
CCCFFFFFHHHHGJJJJIHHIJJIJIJJIJIJJJJJJJIJJJIJJJJJJJ
@3111263/1
gggaaatgttgactgttgtagctgattaaggggtgtattctatatttcag
+3111263/1
CCCFFFFFHHGHHJJHJJHGHIIJIGIIIJJIJ?DGGIIIIFIJJJJIGI
@3111631/1
gggaacaatttttatcgagttattgatttcgaggaataatacgaacttcc
+3111631/1
??@FDDDDBDFDHDHIG<EHCH@FHGIHHIGHIEFHIIIDGHCHHBAFHH
@7128410/1
gggaacaatttttatcgagttattgatttcgaggaataatacgaacttcc
+7128410/1
CCCFFFFFHHHHHJJJJJJHIIJJJJJJJJJJJJJIJJJJJJIJJJIJJJ
@3112090/1
gggaactaagaagactagaaaaattactaaattctgatgtggacacttca
+3112090/1
CCCFFFFFHHHHHJJJJJJJJJJJJJIJJJJJJJJJJIJHHIJJJJJJJJ
@7624008/1
tatactttgcatcaaataaatgctcccttttcacaatataataaatacat
+7624008/1
@@@DDDFFAFHHDIHIIIICGGFHFGEGHIEHIIGCGGBECGGIIIIIIG
@5100765/1
cagcaagctcctccgcaacagcaacctggagcgagacaa
+5100765/1
B@C@DFDFHFHGHIJJJIIJIJJJIIGBDEGEHEHG<BF
@5597644/1
cgagggcgccatccacgagccaatcttccgctaccgcgtgttccttaaca
+5597644/1
CCCFFFFFHHHHHJJJJJJJJJJJJJJJJIIIJJJGGI@EABDFEFEEEE
@1596603/1
cgcaaaggtaaaatcgttctagacatactttatgctcttgacatttcgtt
+1596603/1
???D:@3:AD<?AC3AEEBEDF?FEE?FFIIIDEC?:D<DDDEDII4B8D
@7625255/1
tatataatcatcattcaaacattgaagccagatcgataaaaaaatatcgc
+7625255/1
CCCFFFFFHHHHHJJJJJJJJJJJJJJJJJJJJJJJJJJJJJJJJIJEHE
@7129547/1
gggaaggtttaggtatttgtggtatctgtcgatgttgccagaacgta
+7129547/1
CCCFFFFDFHHHHCEHIJJHIJFHGIGIHIJJIIIJJJJJJJJJJIJ
@3112797/1
gggaaggtttaggtatttgtggtatctgtcgatgttgccagaacgta
+3112797/1
CCCFFFFDHHHHHCGIJJJHIJEHIJJJJJJJJJJJJJIJJJJJJGH
@5103214/1
cagcactattgacactaagaaatcacagag
+5103214/1
1?1=ADDDDD<DB::CE3CEEEDEEEC<??
@5103215/1
cagcactattgacactaagaaatcacagagccccgggcccagatggcatt
+5103215/1
CCCFFFFFHHHHHIIGIJGJJJJJJJJHIIJIJIIGIIIJIIJJJJJIGJ
@1596604/1
cgcaaaggtaaaatcgttctagacatactttatgctcttgacatttcgtt
+1596604/1
@CC?DDFFHHHHHIIIDHHIIIIIIIGGGHIIIIIIIICHIIIIGIIIIH
@1596605/1
cgcaaaggtaaaatcgttctagacatactttatgctcttgacatttcgtt
+1596605/1
CC@FFFFFHHHHHGCFFFHHIGGGHHIJIGIJJJIGJFIIJJIJJJJJGI
@1596606/1
cgcaaaggtaaaatcgttctagacatactttatgctcttgacatttcgtt
+1596606/1
CCCFFFFFFHHHHJIJIJIJJJJJJJJJJJJJJJJJJJJJJJJJJJJJJJ
@1596607/1
cgcaaaggtaaaatcgttctagacatactttatgctcttgacatttcgtt
+1596607/1
CCCFFFFFFHHHHJJJEHJJJIJIIIIJJJJJJJIJJJJJIIJJJJJJII
@1596608/1
cgcaaaggtaaaatcgttctagacatactttatgctcttgacatttcgtt
+1596608/1
CCCFFFFFFHHHHJJJJJJJJJJJJJJJJJJJJJJJJJJJJJJJJJJJJJ
@1596609/1
cgcaaaggtaaaatcgttctagacatactttatgctcttgacatttcgtt
+1596609/1
CCCFFFFFHHHHHJIJFHIJJIJJJJIIIJIJJFGIJJJJIJJJJJJJII
@1088284/1
caggaaatggataattataggattggatctatgactgtgtatcgatagct
+1088284/1
BB@FDFFFHHHHHJJJGIJJJHIJIJJJJJJJJJJJIHEGGIJJGIEEIC
@1088285/1
caggaaatggataattataggattggatctatgactgtgtatcgatagct
+1088285/1
C@CFFFFFHGDHHIJJIJIJJIJJJJJIJJJIJJJIIHGHHGHHEHHGIB
@6110573/1
ctcgtcaccaatccctcctcaaactcatcacacagctgtttgagcttctg
+6110573/1
CCCFFFFFHHHGHJJJIJIJGIJJJJIIJIJIJJIJIJJIIJGIJJJJJH
@5599317/1
cgagtacctcaaaatcatgaccaaaaagtgaacagctatcgatacacagt
+5599317/1
?@@DDDEFDHFHHJGHEHJJGIJJJJIICFGIIIJJJJJJJJJIIJJJJH
@5599416/1
cgagtagatagctttagaggtaatacactattattaggcactagttatta
+5599416/1
?@?DBDDDHFHHHJJGEGGIABGIIJJJHHGIIIIJGGIJHIIIFFHIII
@578723/1
attcacctttatatatgtcacattttgtggttctttaacgaaatgtcaag
+578723/1
@BBDDDFFHHHHHJJJJJJJJJJJJJJHIJIJJIJJJJIJJJJJJIIIIE
@578724/1
attcacctttatatgtcacattttgtggttctttaacgaaatgtcaagag
+578724/1
@@@D?BD?DDHGBGBGHGIGIGIIFIEGEHECHGIIIGGIIABBGEHGHI
@7626997/1
tatcaaggttttcaaactgttaaaaaacctgctgaatgtgcgccaattga
+7626997/1
BCCFFFFFFHHHHJJJJJJJJJJJJJJJJJJJJIIJJJHIIJIJJIGIJG
@1597765/1
cgcaaatgtagaaggcagattgttaccctccacgggtaaatcctgcaagg
+1597765/1
@@@FDFFFHHHHHIJFHHEHIEHIIECFDGFHIGGBHHHIICGAFFGGEE
@1597766/1
cgcaaatgtagaaggcagattgttaccctccacgggtaaatcctgcaagg
+1597766/1
CCCFFFFFHHHHGJJJIIJJJJIJJJJJJJJJJJJJGFHIIJJJIJJJJI
@1597767/1
cgcaaatgtagaaggcagattgttaccctccacgggtaaatcctgcaagg
+1597767/1
CCCFFFFFHHHHHIJIIIHEIIFHIJJIIJGIIGGGFHJIIIJJJJGGII
@7627308/1
tatcaatcggccattcgaggctggaagccacttttaaatgttgatgttgc
+7627308/1
@BBDFFFFHHHHHJJJJIJJIIIIGJGGIAHHIJJIIJEFDFDFGGBFGG
@7131750/1
gggacatgcacatctcttggagccagccaatgggattgcccatcactttg
+7131750/1
CCCFFFFFHHHHHJJJJJJJJJIJJJIJJIJIIIIJJJJIIJJJIIJJJJ
@1598072/1
cgcaaattatgtcacataaatgtcaaaatgccacataatttgcaaaattt
+1598072/1
CCCFFFFFHHHFHIIIIIIJIJGHJJJJJFIIJGIGIIJIJJJIGIGHEI
@7132210/1
gggactaccacacgaaaggcagttcaccatcgcttgtcatgtgttgaaat
+7132210/1
C@CFFFFFHHHHHIIIJGIDGGIHIIJJGGGIIJJIJJJIIIJJJJIGIJ
@7132211/1
gggactaccacacgaaaggcagttcaccatcgcttgtcatgtgttgaaat
+7132211/1
CCCFFFFFHHHHHIGJJJIIJJIJJJJIJJJJJJJJJJJJJJIIJJJJJI
@4612039/1
attcagcaggttttttaacagtttgaaaaccttgataaatggaacgaaat
+4612039/1
CCCFFFFDDHDHHIJJIIIIJIJIJIIJIJJIJJIIGJIIIGIJJJIHGI
@5600480/1
cgagtgacgaagagactctcagcttcaacgccaaggacttcaactttgtt
+5600480/1
B@BFADEFHHHFGIGHJIJIJJIJJIIIJCFHIIJIGHIHIJJIIIJJGI
@5600481/1
cgagtgacgaagagactctcagcttcaacgccaaggacttcaactttgtt
+5600481/1
BB@FBDFFHHHHGIIJJJJJJJIJIJJJJHIJIJJJGIIJJJJJJJJJJJ
@5600482/1
cgagtgacgaagagactctcagcttcaacgccaaggacttcaactttgtt
+5600482/1
BCBFDDFFHHHGGJJJJJJJJJJJJJJJJFGIIIGGGIJJJJJJJJJJHI
@5104618/1
cagcaggttttttaacagtttgaaaaccttgataaatgaaagaaattaaa
+5104618/1
CCCFFFFDHHHHHJJJIJHIJIIJJJJJJJJJJJJJJJJJJIHIJJJJJJ
@5104619/1
cagcaggttttttaacagtttgaaaaccttgataaatggaacgaaattaa
+5104619/1
CCCFFFFBFHHHHJJIIJHHIIIJJJJJJIJJIJJJJJJJJJJIJJIJJJ
@4612783/1
attcagtatcgatagataatattgatgattataattaataactagtgcct
+4612783/1
CCCFFFFFHHHDHIJIJJJJIIJJJJJJJJJJJIIIJJJIJJJJJIIJJJ
@4612784/1
attcagtatcgatagataatattgatgattataattaataactagtgcct
+4612784/1
CCCFFFFFHHHHHJJJJIJJJJJJJJJJJJJJJJJJJJJJJJJJJHIIJH
@5104799/1
cagcagtcccacaaagtttcacagttccacaaaacgctgaaaaattccgt
+5104799/1
CCCFFFFFGHGHHJJJFHIIJJJIGHIIIJIIJIIIIIGHIIJJIJJGGH
@5104800/1
cagcagtcccacaaagtttcacagttccacaaaacgctgaaaaattccgt
+5104800/1
CCCFFFFFHHHHHJJJHIJJJJJJJJJJJJJJJJJJJJJJIJJJJJJGIF
@5104884/1
cagcagtctgctcctcctcaacaacaacaacccacttggggcagacaaac
+5104884/1
@@@FFFADF>??FFBHI@FHGGIEHIGIGIIGEHCHID?8??:D7BHF>G
@7629636/1
tatcgatacacagtcatagatccaatcctataattatccatttcctgtaa
+7629636/1
@@@FFFFFFHHGFEGHEIIFGIJJIIJJJIIJJIIIIIIIIGIIIJIDHB
@7629642/1
tatcgatactgaatgtaattttttatatagtgccccgatgatatgatatg
+7629642/1
CCCFFFFFHHHGGJJIJJJJJJJJJJJJIIIIJJJJIGGIJJJJIJJJJH
@7629646/1
tatcgatagctgttcactttttggtcatgattttgaggtactcgagggca
+7629646/1
?@:BDDDBFFDHDHIAGEHIIIEACFHIIHIGIIHGGH?FB9DGIHGH@F
@7629722/1
tatcgatctggcttcaatgtttgaatgatgattatataacgagtagatag
+7629722/1
CCCFFFFFHHHGHJJJJGIHHIGIIIJJJJJJJIGE?FIIJIG?DGEEEG
@7629733/1
tatcgatgcattgaaacgcaaactgacgtttactcttctaatgtcaaaca
+7629733/1
?@:=B;D?DFFDD:EF@BG1FEFHCFE@GFGCDG?:BBDFI<9?DFBFB;
@5602108/1
cgataaagcgttaccagcgcttgaggaagtaacggcagca
+5602108/1
@@@FFFFFDHHFHIGHGGGGGIIDGIGEHBGHGEIHIJBC
@5602109/1
cgataaagcgttaccagcgcttgaggaagtaacggcagcactattgacac
+5602109/1
B@@BDDFFHHHHHJJJIJJIIJJIJJJJJ@GHIJIIJGGGGEHCHECFGI
@5602110/1
cgataaagcgttaccagcgcttgaggaagtaacggcagcactattgacac
+5602110/1
CCCFFFFFGHHHHJJIJIIIIJJJJJJIJGGIIJGIJJEDGEFEHEGHII
@7630068/1
tatcggcctttcttctctttgccgtattttattttgtaaggtgaggtatt
+7630068/1
@BBDDFFFHHHHGJJJJJJJJJJJHHIJJJIJJJJIIJJGJDHHIJBHHI
@7630303/1
tatcgtttaacttttccagcatttctcttgctgctaattgtttcgcc
+7630303/1
CCCFFDDFDH?DHIICGFDCBHHIEDFFG@C>CCAEGEHEHIIECHH
@7630525/1
tatctatcgatactgaatgtaattttttatatagtgccccgatgatatga
+7630525/1
C@CFFFFFDHHHGIGGIBHCH@HDHCEGIEHFGICGGEGHBGEE9DG?@G
@4118021/1
aaacagttgtacagtagaggataaaccaatggagcacacttttacttcag
+4118021/1
@@?D?EDFHHHHHIFHIJJJGGIJJJIJIJJJFHGIJJJJJJJJIJIJIJ
@85313/1
aaacacgctgagaaagctatggttgagtgaaaaaggtgggaaatgttgac
+85313/1
CCCFFFFFHHHHHJIJJJJIIIEHGIICGHIIIGHI:BEHIIIJJGIIJI
@4118667/1
aaacatctgaaaagaaggggtttgttaaggaaagtagaaaactaatgtat
+4118667/1
CCCFFFFFHHHHHJIJJJJJFHIJIJJIJJJJJJHIJJJJJJJJJJJJJJ
@4118885/1
aaacatgtcagttatatattcacctttatatatgtcacattttgtggttc
+4118885/1
CCCFFFFFHHHHHJJJJJJJJJJJJJJJJJJJJJJJJJJJJJJJIJJHIJ
@4118886/1
aaacatgtcagttatatattcacctttatatgtcacattttgtggttctt
+4118886/1
CCCFFFFDHHHHHJJJJJJJJJJJJJJJJJJJJJJJJJJJJJIJJIJJJJ
@6621335/1
ctttaatagaatgtcctaaaaatgaacctgacagtttgtatgatgaaata
+6621335/1
CCCFFFFFHHHHHIIJJJJJJJIJJJJJIJIJIJHIGIIJIJJIJJIJJJ
@87486/1
aaacagttcttcaccggtgttgaaatcagagtttgggccattgcttgttt
+87486/1
@<@DDBBADBDFHGGII?CGGBFFEHIIA<C?DBGC0DFDFGB@GHDDEI
@3607245/1
tataatcatcattcaaacattgaagccagatcgataaaaaaatatcgcaa
+3607245/1
CCCFFFFFHHHHHJJJJJJJJIIJJIJJIJJJIJJJJJJJIJJJJJJIJJ
@6622240/1
ctttaatcaatgcgatctctttacttaataaatattgtgccaagctacct
+6622240/1
=@@D?DDDBBCF;@1A2:<CEHIIIII>?FCGDGB4???C??GHGCFF@>
@5106881/1
cagccaagaacttgctggatctcttggtcggaaaagtaacgcccgaacaa
+5106881/1
CCCFFFFFHHHHHJJJJJHJJJIJJJJHJJJIJJJJBFHGIIIJJJJJJJ
@5106972/1
cagccaatgggattgcccatcactttgtcatcgaacgatgtcaccacctg
+5106972/1
CCCFFFFFHHHHHJJJJJIIJIJJJJJJJJIJJJJJJIJJJJJIJJJJJI
@3608514/1
tatagaatacaccccttaatcagctacaacagtcaacatttcccaccttt
+3608514/1
@@@DBB?DFB<FFEEDDBHIGIAA>BHCAGB?EDHIGHB>GEDEGGIE@G
@1599525/1
cgcaactttcttccagttcacaatcagattcacaagcaggatcaactcaa
+1599525/1
@@@FFADFHDDFHHGEFFEGHDHIIIIIEGF@@FDFHEHGBGGHIIGGIC
@2103470/1
ctcgtgacttttctcccctgttcttaaataaagtgtactttattgaaaaa
+2103470/1
CCCFFFFFFFHHFIGJIJEGAHCHIIGJGIJJIGHIIJIIJJJJIJJJJI
@2103471/1
ctcgtgacttttctcccctgtttgttcttaaataaagtgtactttattga
+2103471/1
BC@FFFFFHHHHHIJJJJIJHIJJJJIIJJJJJJJJJGHGIIIJIJJIHI
@3609646/1
tatataactgacatgtttcatatgtagaacgaattttgtgcatacaaaaa
+3609646/1
@@@FFFFFHHHFHJIIIJJEJIJJHFJJJJGIHJGIIIFAFEHIJGIIIF
@3609994/1
tatatattcacctttatatgtcacattttgtggttctttaacgaaatgtc
+3609994/1
CCCFFFFFHHHHHJJJJJJJJJJJJJJJJJJIJIIJJJJJIJIGIJJIHG
@88192/1
aaacatctgaaaagaaggggtttgttaaggaaagtagaaaactaatgtat
+88192/1
CCCFFFFFHHHHHJJJJJJJFHIIIJJIJJJJJIGHIJJJJJJJJJJIIJ
@2104637/1
ctcgtggatggcgccctcgatttggaccagttcgtatttgggagtgatgc
+2104637/1
@@CFDFFFHHHDFGHI@FC:EHHGGHIIGHGIIFDDHIIHIIEHFGGIII
@5108250/1
cagcccgttccgccacagcaacaacctcgagcgagacaacagcagtctgc
+5108250/1
C@@FFFFDHHHDFBHGBBFCGIGIJJIGHJIIJFGGIEEHIHGIGCHEHH
@3611167/1
tatcaacattcacttctttaccggcatagcctaatctgggagggggcaag
+3611167/1
@C@FFFFFHHHHHJJJJJJJJJJJJJIJJIJJJJJJJJJJJJJJJJJHHH
@3121493/1
gggcaatcccattggctggctccaagagatg
+3121493/1
@@?DDAFFHHHHGGEGIIIB@CGAGE9EF9<
@3121494/1
gggcaatcccattggctggctccaagagatgtgcatgtcccgcagatggc
+3121494/1
@@@FFFFFHHHGGJJJIJJICHIGIAFFFFEFGEGGGHJIIGGGEGFEIE
@3121495/1
gggcaatcccattggctggctccaagagatgtgcatgtcccgcagatggc
+3121495/1
B@CFFFFFHHHHHIJJJJIGGGIEGGDGFHIFGHJII@HIJBFFGGGEIE
@3121496/1
gggcaatcccattggctggctccaagagatgtgcatgtcccgcagatggc
+3121496/1
C@@FFFFFDHDFFIIGHGH1AFFHIIG3?9CCFGGHICGIH>@@A0BFG=
@7135906/1
gggatattatcatcctttaggcggtggtagagaagtctggtttggatttc
+7135906/1
@CCFFFFFHHHHHJJJJJJJJJJJ@FG?FHDGGIJDHCGH9BF1D8=FG=
@1093569/1
caggacttctatctagtttcccacgccagtatacagggagtggcgaaacc
+1093569/1
CCCFFFFFHHHHHJJJIHJJJJGIJJJJJIHIJJJIJJJJFHJJJJJJIJ
@5605252/1
cgataattggttgccaccgtgcttttatgttccgaaacaactggaggagg
+5605252/1
BCCFFFEFGHHHHJJJJJJEGHIJJJJJIJJJJJJJJJJJJJJJJJJJJJ
@5605416/1
cgatacacagtcatagatccaatcctataattatccatttcctgtaattc
+5605416/1
@B@BDFFFHHDHGIJJJJJIIJJJJJJJJJJJJIJJIJJJJJJJHIIJJJ
@7634827/1
tatgtgtgtttggctagattctgtttgacattcgaaaagtaaacgtcagt
+7634827/1
B@CFDFDFHHHHHJJJJIJJJJIJJJIJJJJJJJJJJJIHHIJJJHIJJJ
@1601245/1
cgcaatagctcaaaagggaacaatttttatcgagttattgatttcgagga
+1601245/1
CCCFFFFFHHHHHJJJJJIJJJIIJJJJJJJJHIHJJJJJJJJJJJIJJJ
@3612056/1
tatcacatcattcgtcgtgtaccacatctcggatcttgctactaatattc
+3612056/1
CCCFFFFFHHHHHJHJJIFAEFHEGE<<?CBG?CFBG9@?DGGCH@DBD<
@3122407/1
gggcatgatgagcagccgagcccttggcttccttcggagttttgcctgtt
+3122407/1
@@CFFDD?HDHDAH@FBGE?@DFGGIG@F@G>F<BFADF?D<B8=C<C8C
@6121010/1
ctcgtgacttttctcccctgttcttaaataaagtgtactttattgaaaaa
+6121010/1
CCCFFFFDHHHHFGGIIIECDGAHIIIIIIIIIFHEHIIIIIIIIIIIII
@5111354/1
cagcgcttgaggaagtaacggcagcactattgacactaagaaatcac
+5111354/1
CCCFFFFFHHHHHJJFHGGIJFIJ7;F<FBGEFGCG@FHBEFG>FDE
@3613545/1
tatccatttcctgtaattctggtttctctatagttttgtcatacgttttt
+3613545/1
CCCFFDFDHHHHGFHIIJJIJIFHIJJJHJJJGIFIJIGHGIIIJDGIIJ
@2602843/1
ctttaatagaatgtcctaaaaatgaacctgacagtttgtatgatgaaata
+2602843/1
CCCFFFFFHHHHHHGIEHIJJJIJIJIJJJJJIJFHIIIFIHHIIIJFIJ
@5112880/1
cagctacaacagtcaacatttcccacctttttcactcaaccatagctttc
+5112880/1
B@@DFFFFHHHHHJJJJJJJJJJJJJJJJJJJIJJJJJJJJJJJJJJIJJ
@5112881/1
cagctacaacagtcaacatttcccacctttttcactcaaccatagctttc
+5112881/1
CCCFFFFFHHHHHHJJJIJJJIJJIJJJJJJIJJJJJJJJJJJJIJJJJJ
@4122915/1
aaaccttttacttaaggttaatgccaagttaaatggtactaatcattttc
+4122915/1
CCCFFFFFHHHHHJJJJFHIJJJJJJJJIJJJJJJIEHGIJJJJJJJJJJ
@6627456/1
ctttaccattcgtcttatcgatgcattgaaacgcaaactgacgtttactt
+6627456/1
?@@DD>?D>FDHFHIIGHEHIGGHIIIIIIIIIIIIIHGIFIGDFHIGIG
@91647/1
aaaccgggaaaagtattatgagaatatgaaatttaaaagaaaatttgaaa
+91647/1
CC@FFFFFHHHHG<EHIIIJIIIJIJJIJJJJJGIJJIJJJIIJJJJJJJ
@5113871/1
cagctatccactttgccagtggccgtctgctacggaacag
+5113871/1
@?@D=>D:A<CD?2A?CGBG<BFC<@E>8C<?DAGE1D>0
@5113872/1
cagctatccactttgccagtggccgtctgctacggaacaggcaaaactcc
+5113872/1
CCCFFFFFHHHHHJJJJJJHIJJJJGHIJJJJJJJIJIIJJJJJJJJJJJ
@5113873/1
cagctatccactttgccagtggccgtctgctacggaacaggcaaaactcc
+5113873/1
CCCFFFFFHHHHHJJJJJJIJJIJJIGIJJJJJJJIHIIIJJJJJGGIJJ
@6628130/1
ctttacgcgcgaaaaccattatgttttactaatttttcaataaagtacac
+6628130/1
CCCFFFFFHGHHHJJJJIJJIJJIJIJJIJJJJJJJJJJIGJIGIGHJJJ
@6628131/1
ctttacgcgcgaaaaccattatgttttactaatttttcaataaagtacac
+6628131/1
CCCFFFFFHGHHHJJJJJJJIIJJIJJJJJJJJJJIJJJJJJJJJHHIJJ
@6628132/1
ctttacgcgcgaaaaccattatgttttactaatttttcaataaagtacac
+6628132/1
CCCFFFFFHHHFFGIIIHIJJJJJJJJJJJJIJJJJJIJIIIJIJGHIJJ
@6628133/1
ctttacgcgcgaaaaccattatgttttactaatttttcaataaagtacac
+6628133/1
CCCFFFFFHHHGHJJIJIJJJJJJJJIJJIJJJJJJJJJJIJJIJGHIIJ
@4620044/1
attcgataggtgctttgtctggttaactttagtgggaaggtttaggtatt
+4620044/1
CCCFFFFFHHCFHIJJJHIJJJEHIGGIJJJIHIJJJIJJBHHIGIBGIG
@585799/1
attcctcgaaatcaataactcgacaaaaattgttcccttttgagctattg
+585799/1
CCCFFFFFHHHHGJJFIJJIJJIJJJJJJJJJIJJJJJJJJIJIJJIJJJ
@2603701/1
ctttaatcaatgcgatctctttacttaataaatattgtgccaagctacct
+2603701/1
=?@FBDEABHFD>FBH@BHIIICHHCHEHIEEEHHGDHIIIGIHFHGIAD
@4620886/1
attcgattcgataggtgctttgtctggttaactttagtgggaaggtttag
+4620886/1
@@@FFFFDHHBFDGDAEGGIEGICHGGIGHHFHIGCHGDCEHGGC0BF@B
@4620887/1
attcgattcgataggtgctttgtctggttaactttagtgggaaggtttag
+4620887/1
CC@DFFFFFHHHHFGHGIIGA<FDHHDIBHCHIIIHGHIGH<?BHBFHEF
@4620888/1
attcgattcgataggtgctttgtctggttaactttagtgggaaggtttag
+4620888/1
CCCFFFFFHGHHHJJFHIJJJIHHJJIEHIJJJJJIJGHJJJJJJGIIJJ
@4620889/1
attcgattcgataggtgctttgtctggttaactttagtgggaaggtttag
+4620889/1
CCCFFFFFHHHHHIJHIJJJJJHIJJJHIIJIJJJJIHHIJJJJJDHHIJ
@2107416/1
ctcgttatataatcatcattcaaacattgaagccagatcgataaaaaaat
+2107416/1
@@CFDDDFFHHHHIIIJIJJIIJIHGHGGHIIGGGIGIGGCFHHIIGJGI
@2107417/1
ctcgttatataatcatcattcaaacattgaagccagatcgataaaaaaat
+2107417/1
BBBDDDFFHHHGHJGIGIJJJJIJJIJIEHJIIJGIJJGIGHGIJJJJIF
@2107418/1
ctcgttatataatcatcattcaaacattgaagccagatcgataaaaaaat
+2107418/1
CCCFFFFFGHHHHIJIGGIIJJJJGGJJJGIIGGHHEHGGGHJIIJIIJI
@3615505/1
tatctgtcgatgttgccagaacgtaagatatcctaaactcacttttttcc
+3615505/1
:?1=BDDFHHHGGIGJGICIJIIEGHGGGIGGGGGIIIIIJJIJIJIJJJ
@7138680/1
gggcactatataaaaaattacattcagtatcgatagataatattgatgat
+7138680/1
@@?DFB??CCCFFFGFHGGGEBFBHEHACFFHEBFDBGHIIHDH<GBBDF
@7138681/1
gggcactatataaaaaattacattcagtatcgatagataatattgatgat
+7138681/1
CCCFFFFFHHHGHJHJJJJJJJJJJJJHIJJJIJJJJJJJJIJJJJJJJJ
@7138829/1
gggcagacaacttcatgtacaaatacctcaccttacaaaataaaatacgg
+7138829/1
CCCFFFFFHHHHHJIJJJJJJJJJJJJIJJJJJJJJJJJJJJJJJJJGGG
@7138881/1
gggcagctcggctgagaatcggtattcgggactgaaagacactaagatta
+7138881/1
CCCFFFFFHHHHGJJJJJJIIIEFCIG>GIAHIGIIJIJGIGHIJIGIGG
@1603832/1
cgcacattcagcaggttttttaacagtttgaaaaccttgataaatggaac
+1603832/1
CCCFFFFFHHHHHJJEHIJJJJJJJJJJJJJJJJJJJJJJJJJJJJIJJI
@5116990/1
cagcttcaacgccaaggacttcaactttgttcagttcttgcagg
+5116990/1
CCCFFDFFHHDFFIJIIGHJJJIIJJJJJHEAHGIGGIIGIJJJ
@7638424/1
tattcgattcgataggtgctttgtctggttaactttagtgggaaggttta
+7638424/1
CCCFFFFFHHHHHJJJCGHIJJJGJJJJHIJJJJJJHIGHIJIIJJFHIG
@4126134/1
aaacgtatgacaaaactatagagaaaccagaattacaggaaatggataat
+4126134/1
CCCFFEFFHHHHHJJJJJJIJIIJJJJJJJJJJJIJIJIIJIGIGGIJJJ
@5117804/1
cagctttatctgcaccccatggtcctaggtctttgagaatttctaaaaac
+5117804/1
CC@AFFFFHHHHHJJIJJJJJJEHHICIJHHIJJJJJJJIJJIIIIJJIH
@3617714/1
tatgctgcaacctctactacagtacgcaagaataagattatggaaggaat
+3617714/1
CCCFFFFFHHHHHJJJJJJJJJIJJJJJJJJJJJJJGIJJIIJIJJJGII
@6124877/1
ctcgttatataatcatcattcaaacattgaagccagatcgataaaaaaat
+6124877/1
;?@F?DDBDHDFFHGGHIHCIHGHHE@FHIIEGGIIGGHGIGIIIIIIII
@6124878/1
ctcgttatataatcatcattcaaacattgaagccagatcgataaaaaaat
+6124878/1
@CCDDDDDHDFHFIJIBGGJGGIJIJJJIIIEIIGHEIJJIIJJJJJJJB
@3619279/1
tatgtgtgcttgtgttcttggccaacctggaggcatggcaaatgggggta
+3619279/1
@CCFDFDDHHHHFIHIIIJJJJJJJJJJJJIJJJJIJJJJJJJJIJJJ;F
@3128803/1
ggggtatcttaatttcatcttgtacttgtccaagaaatatttcgccactg
+3128803/1
?@@D=ADDFAFDDHIIFC?<I?AEHHGFEH@FEGGGEHGGHDGGIIEIGH
@4623768/1
attcgggactgaaagacactaagattaccaagttgggcaaccagcagtcc
+4623768/1
CCCFFFFFHHGHHJJIJJJJJJJIGIGIIJIJJJJIGGIJJIJJJJIHII
@7638830/1
tattgacactaagaaatcacagagccccgggcccagatggcattcatgca
+7638830/1
CCCFFFFFHHHHHJJJJJJJICHJJJJJIGEHIJIJIIJJJJFJJJJJJI
@7639302/1
tattgatttaattttgacatgttagaatgccctattgaaaaccttgtagt
+7639302/1
CCCFFEFFHHHDFJJJIJJIJJJJJIIJJJJJJIJJJJEIJJIIJJJJJF
@7639303/1
tattgatttaattttgacatgttagaatgccctattgaaaaccttgtagt
+7639303/1
CCCFFFFFHFFHHJJIIGEGIJJJIIGGGHIIIJJJIJJJIIJIJJJIJF
@4624582/1
attcgtcatcgctccccacgagcgttt
+4624582/1
@@CFFDFFHBHHHIIIIIIDGGB@:?@
@4624583/1
attcgtcatcgctccccacgagcgtttctttagtctgtatattttcttgt
+4624583/1
CCCFFDFFHHHHHJJJJJJJGIIIFHHGGIJ<BBDGCF@?<CGHIBCHF@
@5120197/1
caggaaatggataattataggattggatctatgactgtgtatcgatagct
+5120197/1
C@@DFFFFHHFHHJJJJIIJJFHGHIGGIJJIJIJJIJJGIHJJGFHIIJ
@4624996/1
attcgttctacatatgaaacatgtcagttatatattcacctttatatgtc
+4624996/1
?@@BDDDBFHAFDFABD?FBFEG:<CDFHEHIIIGICFH@>GGGIIIEC<
@588647/1
attcgattcgataggtgctttgtctggttaactttagtgggaaggtttag
+588647/1
@@@DA:BDA?DD;?EEEGGDH>AHHIEHIIGGCH>9C9?>@BHGIGE9BF
@588648/1
attcgattcgataggtgctttgtctggttaactttagtgggaaggtttag
+588648/1
@@@DD?DDFFHHFABGFH>AH<A??FHH@<CHH@GI@?:::DH?DD4B99
@588649/1
attcgattcgataggtgctttgtctggttaactttagtgggaaggtttag
+588649/1
CCCFFFFFHGHHHJJDGHIJJIIGJJIFHEIIIJJGGFHIJJJJJ9BG9D
@588650/1
attcgattcgataggtgctttgtctggttaactttagtgggaaggtttag
+588650/1
CCCFFFFFHHHHHHJHGIIJJGHHIIIFHIIIJJJJJFGEIJIJJDGGHH
@4127619/1
aaactacgaagatttttctgatagtgaatcagatatgtatgatgaagatt
+4127619/1
CCCFFFFFHHHHHJJJJJJJJJJJHIJJJJJJJJJJJJJJJJJJJJJJJJ
@5609570/1
cgatctcctgcaagaactgaacaaagttgaagtccttggcgttgaagctg
+5609570/1
CCCFFFFFFHGHHIGIIIGHIGEHIJIHIIJJHJJJJJIJIJJJJJJJIJ
@5609571/1
cgatctcctgcaagaactgaacgaagttgaagtccttggcgttgaagctg
+5609571/1
@@@DFFDEFDDFHGGIIIGGI>@EEHAHHBGGEBHGD@@BHBHGHIGHHG
@95966/1
aaacgttaaattttaaaagcctcttaaatttaaccgaaatatagaataca
+95966/1
@CCFFFFFHHHHHJJJIJJJJJJJJJJJJJJJIJIIIJJJIJJJJJJJIJ
@95967/1
aaacgttaaattttaaaagcctcttaaatttaactgaaatatagaataca
+95967/1
@@CF?BDDD:<DFHIIIIHADADHHEC<9BEHEIIIII@EHGHGEH@FHI
@3129605/1
ggggttggtaccaatacgcgcagaagatggacaaaaacgtttaataaatc
+3129605/1
BBCFADDFCFHHHJJJJJJIIIJIJJJIJIJJJJJJJJJIJJJJJJJJJG
@2112221/1
ctcgttttcttcatctatttgccacacactgtcatcgttgtaaagtttga
+2112221/1
@CCFDDFFFHHDBFHHDHII@EHGHDHHIIIGHIIIIIIGHIHIIGHIII
@5610544/1
cgatgacaaagtgatgggcaatcccattggctggctccaagagatgtgca
+5610544/1
C@CDFFFFHHG<DGHBGGIHHJJIIJ@?<@FGGGGHDH9?:?FF?DDG<D
@5610545/1
cgatgacaaagtgatgggcaatcccattggctggctccaagagatgtgca
+5610545/1
CCCFFFFFHHHDHIIIJJIIIJJJIJJJJIJJJJEGIIEHGGID@HBGCD
@3130055/1
gggtaacaatctgccttctacatttgcgagtgacgaagagactctcagct
+3130055/1
@@@ADDDDBFBDDEFHIGG@A<EFHHGG@?FHGGHGIIGIIHIIGIED8=
@6632227/1
ctttagaggtaatacactattattaggcactagttattaattataatcat
+6632227/1
@CCDDEDFHFFHHJJIJIEHHGEIHIJJJJIJJGIJJIGIJJJJJGIJIJ
@2609007/1
ctttaccattcgtcttatcgatgcattgaaacgcaaactgacgtttactt
+2609007/1
CCCFFFFFHHFHCGIIGIIGICFGFHGDGGGHGIIIDFHEGHIFFHHIII
@4626301/1
attctatatttcggttaaatttaagaggcttttaaaatttaacgtttagc
+4626301/1
CCCFFFFFGHGHGI21<CIHHJGJIIJJJJJJJIJJHJJJIJIJFHJJGJ
@3622693/1
tattcctcgaaatcaataactcgacaaaaattgttcccttttgagctatt
+3622693/1
CCCFFFFFHHHHHIJJJJJJJJJJJJJJIHIIIIJJJJJJJJJIIJIIJJ
@5124003/1
caggaattggaggaggagggtacgaaggaactggaggataactgtagacg
+5124003/1
B@BFDFFFGHHHHFHIFHIJCFCHIIIJJIJJJJIJIEIJJJJJJJIIJJ
@2609672/1
ctttacgcgcgaaaaccattatgttttactaatttttcaataaaatacac
+2609672/1
CCCFFFFFHHHHHJJJJJJJJJJIIJJJJJJJJJJJJJJJJJIJJJJIJJ
@2609673/1
ctttacgcgcgaaaaccattatgttttactaatttttcaataaagtacac
+2609673/1
BB@FFFFFHHHHHJJJJJJJJJJJJJJJJJJIJJJJJJJJIJJJJHHIJI
@2609674/1
ctttacgcgcgaaaaccattatgttttactaatttttcaataaagtacac
+2609674/1
CCCFFFFFHHGDHJJIJGIJIIJHIIJJJJJJJJJJJJIEHIJIJGIJIJ
@2609675/1
ctttacgcgcgaaaaccattatgttttactaatttttcaataaagtacac
+2609675/1
CCCFFFFFHHHHHJJJJJJJJJJJJJJJJJJJJJJJJJJJIJIJJFFIJJ
@1101266/1
cagggaaagaaaatataggtctccatcgcctagtagatatagaagatccc
+1101266/1
CCCFFDFFHHGHHGIHGJJHHHJJJJJIIIGIIBFIIJJJIJJJIIIJJF
@7642556/1
tcaaaagggaacaatttttatcgagttattgatttcgaggaataatacga
+7642556/1
;<?B:3BDBDDD?E:CCBE@>CB8AAE>EEE@EBFEDCDD>DEECEEDDD
@7642557/1
tcaaaagggaacaatttttatcgagttattgatttcgaggaataatacga
+7642557/1
@??DBDFF;FFADHABGGA@CHGGD<A9CFB>E?C@F1??@GHHIGDHAH
@5611666/1
cgatgatatgatatgtatttattatattgtgaaaagggagcatttatttg
+5611666/1
?@?DBD?DAFDFDHEFEFII>IGHGGHIGEHGHIIGIIEGDBGHHEHII@
@5611667/1
cgatgatatgatatgtatttattatattgtgaaaagggagcatttatttg
+5611667/1
@C<DDADDFFAFFFGGFGIIBIHGGEHIEEFHIIIGHIAEGEHHIEHII@
@2611748/1
ctttacttaaggttaatgccaagttaaatggtactaatcattttctatct
+2611748/1
CCCFFFFFHHHHHIIJIJJJJJJJJJJJJJGFIHIJJJJJJJJJJJJJJI
@6634937/1
ctttagtctgtatattttcttgtatcacttattgcgtctttgctttggtc
+6634937/1
@@@DADBDHHHHGIIIIIIGIBCHHIGIIIIIIIIIFHIIIEGGIIEGII
@98456/1
aaactcaattggcgcacattcagcaggttttttaacagtttgaaaacctt
+98456/1
@<@FFFFDFFHHHIHIIIIIIBHHIIGGCGHIIIIEGGHIIIHIFIHHGH
@6635160/1
ctttagtgggaaggtttaggtatttgtggtatctgtcgatgttgccagaa
+6635160/1
CCCFFFBDFHGHHICGHHGJAEHJJJIIJGHIIIJJJJJJJIJJJJJJJI
@2113272/1
ctctaaagctatctactcgttatataatcatcattcaaaca
+2113272/1
@<@DDDD:<:CFFF<?AE=:<FCE@@HHBH<9A?C>FFFF?
@2113273/1
ctctaaagctatctactcgttatataatcatcattcaaacattgaagcca
+2113273/1
CCCFFFFFHHHHHJJJJJIGIGHIJJIJJJJJJJJJJJJJJJJJJJJJJJ
@3623638/1
tattgatttaattttgacatgttagaatgccctattgaaaaccttgtagt
+3623638/1
B@BBDDFFHHGHHJJIJJJJJJIJIIJIIJJJJJGHGGIJJJIIIIHIIG
@3623815/1
tattgcgatattttttcggaaaaaagtgagtttaggatatcttacgttct
+3623815/1
=@1=BDDFHHHHHJJJJJJJJJJJJJFGHIHIJIJJJJJJJIJJJJHIJI
@2114210/1
ctctaacgtctttatagaatgtcaatgttattctaaaaagaagactgcta
+2114210/1
=1:BDDFFHHHHHJIJJIIJJHIJIJJIJJJJJIJJJJJJJJJJJJIJIJ
@2114211/1
ctctaacgtctttatagaatgtcaatgttattctaaaaagaagactgcta
+2114211/1
B:?ADDFFFHHHHJJJJIJJJFHHIIJHJJJJJJJJJJJJJJJJIIIJJJ
@2114212/1
ctctaacgtctttatagaatgtcaatgttattctaaaaagaagactgcta
+2114212/1
CCCFFFFFHHHHHIJJJIJJJHIJJJJHIJJJJJJJJJJJJJJJIIJJIJ
@2114213/1
ctctaacgtctttatagaatgtcaatgttattctaaaaagaagactgcta
+2114213/1
CCCFFFFFHHHHHJJIIIJJJFHJJJJHJJJJJJJJJJJIJJJJJJJJJJ
@4627858/1
attctcttggctagcttctttgacttgccagtgccaatttcgcggaattt
+4627858/1
CCCFFFFFGGHHHJIIJGIJIGHJIJFIJFIEGHIGIJJJGGJFIEHGIG
@6636886/1
ctttatatgtcacattttgtggttctctaacgaaatgtcaagagcataaa
+6636886/1
@@@DADDDDDCFFHGHIIACFH:FDGEGHHHFGGIDFDHIEGHGGEHIII
@3132611/1
gggtgcaatcttcttttccggaaaatgctcgaaaactcaattggcgcaca
+3132611/1
BCCDDFFFHHHHHJJJJJJIJIJJJJJJJJJJJIJJJIJJJJJJJJJJJJ
@5126350/1
caggaggcttaaattgttttaaaacatcaataaacttgagaacttttgga
+5126350/1
CC@FFFFFHHHHGIJJGHGJJJJJJJJJJJJJJJJJJIJJJJIJJJJJJJ
@592379/1
attcgtcatcgctccccacgagcgtttctttagtctgaatattttcttgt
+592379/1
CCCFFDDFHHHHHGJIIJGEHHEGDFDGGGHHGDHGH4BGGHIJIGIGEC
@592380/1
attcgtcatcgctccccacgagcgtttctttagtctgtatattttcttgt
+592380/1
CCCFFDFFHHHHHJJJJHJJIGDHDHJCHII<?BDIGJFIJJJJJDHC7@
@592469/1
attcgtcttatcgatgcattgaaacgcaaactgacgtttacttttcgaat
+592469/1
CCCFFDFFHHHHHJJJJJJJJJJJJJIJJJIGIIIIGIJGGIJIJJJJJI
@6637976/1
ctttatcgggttctgctaagtggtaagtagaaggtaagccacttaagcac
+6637976/1
CCCFFFFFHHHHHGIJJJJJBHIHGIJGHIJIJJBFHGIIGIJJJJJIIJ
@101512/1
aaacttttcggggtgcaatcttcttttccggaaaatgctcgaaaactcaa
+101512/1
@@8DDFFFGHHGGHGHIIGHIJGIIJJJIIIGIEFHGFGIIBFHIIJJJA
@101513/1
aaacttttcggggtgcaatcttcttttccggaaaatgctcgaaaactcaa
+101513/1
@BCFDFFFHHGHHFHIJIJJJJJIJJJJJJJJJJIJJEIIIJJJIJJJJH
@101514/1
aaacttttcggggtgcaatcttcttttccggaaaatgctcgaaaactcaa
+101514/1
CCCFFFFFHHHHHFHGIJJJIJIJJJJJJJJIJJJJJJJJJJJJJJJJJJ
@592809/1
attcgttctacatatgaaacatgtcagttatatattcacctttatatatg
+592809/1
CCCFFFFFHHHHHJJJJJJJJJJJJJJIJJJJJJJJJJJJJJJJJJIJJI
@592810/1
attcgttctacatatgaaacatgtcagttatatattcacctttatatgtc
+592810/1
CCCFFFFFHHHHHJJJJJJJJJIJJJJJJJJJJJJJJJJJJJJJJJJJIJ
@3133758/1
gggttgttcccagttccatttcctgccgagattcgttcgagaacttccag
+3133758/1
@BCDDDDFGHHFHFHHIGIJJJJJIJJJJIFHIJJHIIIJJHIIJJJJHG
@101877/1
aaagaaaaaaatgtcaaaattttgcaaattatgtggcattttgacattta
+101877/1
?@@DBDDEFHFHFCGGGIDHICEHEFH4DHH@CGHIGI<GIIIGFCEHAD
@5614929/1
cgatgttgccagaacgtaagatatcctaaactcacttttttccgaaaaaa
+5614929/1
B@<DDFFFHHHHHJJGCGGGIIIJJJJJJJJJJJIJJJJJJJIJIJJJJH
@3624969/1
tatttatcacatcattcgtcgtgtaccacatctcggatcttgctactaat
+3624969/1
CCCFFFFFHHHHHJJJJJIJJIJJJJJJJJJJJJJJIJJJJJJJJIJIJJ
@5615309/1
cgattaagaaaggggcagacaacttcatgtacaaatacctcaccttacaa
+5615309/1
:@;44BDFHHHHHJJIJJIJJIJJJJJJJJJJJJJJIJIJJJJJJJJJJJ
@4628694/1
attctggtttctctatagttttgtcatacgtttttgaggcagcaaatttc
+4628694/1
BBCFFFFDFHGGHJGIIJGJJJGGIIIJIIIJJJJIGHIIJJIEFHJIJI
@102673/1
aaagaaacgctcgtggggagcgatgacgaataaagtatgtgttcaccaag
+102673/1
CCCFFFFFHGHHHIJJIIJJGJIJIGEHHIJIIIJGGIJHGFGIIJIGFF
@2613655/1
ctttagaggtaatacactattattaggcactagttattaattataatcat
+2613655/1
@@@FBDEFHDFDHIIIIGGHIEIEHIIFGGGGGGHIIIIIIIGGIGIGHI
@2613656/1
ctttagaggtaatacactattattaggcactagttattaattataatcat
+2613656/1
CCCFFFFFHCFHHJJJJJJJJJIJJJJJJIIJJIJJJJJJJJJJJJJJJI
@1103766/1
caggggatcatgaagctcgcttttcaaattctcgtgacttttctcccctg
+1103766/1
CCCFFFFFHHHHGJJJJIJJJJJJJJIJJJIJJJJJHIJJJJJJJJIJII
@593913/1
attctataaagacgttagagaggttcactaaaaaatattaggaatccact
+593913/1
CCCFFFFFHHHHHJHJJJIIIJJHIJJJJJJJJJJJJJJJJJJJJJJJJJ
@7145934/1
ggggtcttgtggaataggttgaggctgaatctcagatggattgagctgtt
+7145934/1
BCCFDDFFHHHHFIIIJJHHIIJJJJIA?CCGHJIIIJJHIIJIJIJJIG
@5616621/1
cgattcataaaagtaatataaccttagatttcgaggcaaattgattgatt
+5616621/1
@@@DDDBDDHHHD<CGDD<EIDGHIGGGDHIC9AEHBBHI@F>BDF>@DH
@6130823/1
ctctaaagctatctactcgttatataatcatcattcaaacattgaagcca
+6130823/1
<@@DDADBCH<A??EGB?;AC;FBCH<BAFECDHIH@HIGGDFHFADDGC
@2615201/1
ctttaggcggtggtagagaagtctgg
+2615201/1
@@@DDDDDHH<DH@CE?C?FF9CBCG
@2615202/1
ctttaggcggtggtagagaagtctggtttggatttcatcaatctgta
+2615202/1
CCCFFFFFHH@FH@DEEHGIG?FGIJCGHHIHGJJJJJJIJIJJJGI
@3134820/1
ggtaaagctgctaaaaaagcaggaaaagcccagaagaacgttcgactttc
+3134820/1
@BBDFFFFHHHHHJJJJJIJIJJJJJJJJJJJJJJJJJJJGIIJJIJJJJ
@3627362/1
tcaaaattttgcaaattatgtggcattttgacatttatgtgacataattt
+3627362/1
C@CFFFFFHFHHHJJJJJJJIJJJJJJJJJJIJJJJJIJJJIJIJJIGIJ
@2616456/1
ctttagtctgtatattttcttgtatcacttattgcgtctttgctttggtc
+2616456/1
=:?4ADDDHHFHHHIJJJJIJICIIJJJJJJJJIJIEHIJJJIIIIIJGI
@2616457/1
ctttagtctgtatattttcttgtatcacttattgcgtctttgctttggtc
+2616457/1
?@@DDDDDH?C???FFGGAEE?AFBFDHBHEHIGI8G@EGGCEHIIE30B
@2616458/1
ctttagtctgtatattttcttgtatcacttattgcgtctttgctttggtc
+2616458/1
@@@DBDDDFHFA<?FGII?AI?AECGGGCHFHIGHIGBEHG?FEHICHFG
@2616459/1
ctttagtctgtatattttcttgtatcacttattgcgtctttgctttggtc
+2616459/1
BB@FFFBDFFHFHJIJJJJIJGFHIJIJJJJJJIJIGFHEIIIIJJJJIJ
@2616460/1
ctttagtctgtatattttcttgtatcacttattgcgtctttgctttggtc
+2616460/1
CCCFFFDFHGHFHGIJJIJJJJHHJJJJJJJJJJJJJJJJJJJJJIJJII
@6640116/1
ctttattagactcataaaagaacttcaattggtctaccacaatattctcc
+6640116/1
CCCFFFFFHHHHGJJJJJJGIJIJIJJJJJJJIGJJJIJJJJJJJJJJJJ
@5617432/1
cgattggtcaatgttttttcttcgatgtccacgtaggttacctcgaagga
+5617432/1
??;?DBD=C=DDAAEEIII;AE9AA@<8?EBEB:DDI:B??D99?@D;A8
@5617433/1
cgattggtcaatgttttttcttcgatgtccacgtaggttacctcgaagga
+5617433/1
?@@4ADDDDBHHHEHIJJJGHJEHHIIIIJHIIIIJIGIIGIIIGIIJJJ
@5617434/1
cgattggtcaatgttttttcttcgatgtccacgtaggttacctcgaagga
+5617434/1
@@@DFFFDHDHHFEGHJJIDEG@FHHIHHJIIIBGHGBHIIIJJJJIJJ<
@6131804/1
ctctaacgtctttatagaatgtcaatgttattctaaaaa
+6131804/1
CCCFFFFFHHHHHIGIIIGIIGHIIJIHIIJJJJJJIJ<
@6131805/1
ctctaacgtctttatagaatgtcaatgttattctaaaaagaagactgcta
+6131805/1
@@CFFFDDDFFHHGJJIGGHHCFHHIIJJJIJJJJIJJIIGIIIJHIJIH
@6131806/1
ctctaacgtctttatagaatgtcaatgttattctaaaaagaagactgcta
+6131806/1
CCCFFFFFFHHHHGIIFHIGICFEIHIHIGJJIJJJIJJHJJGIIJJJIJ
@6131807/1
ctctaacgtctttatagaatgtcaatgttattctaaaaagaagactgcta
+6131807/1
CCCFFFFFHHGGHJJJJIIIIHHJJJJHIIIJJ4EGIJJJIJJIJJJJJJ
@6131808/1
ctctaacgtctttatagaatgtcaatgttattctaaaaagaagactgcta
+6131808/1
CCCFFFFFHHGHHJJJJJJJJHHIJJJIIJJGJIJJJJJJIJJJJJJJJJ
@6131809/1
ctctaacgtctttatagaatgtcaatgttattctaaaaagaagactgcta
+6131809/1
CCCFFFFFHHHHHIJJJIJJJIIJJJJIJJJJJJJJJJJJJJJJJJJJJJ
@6131810/1
ctctaacgtctttatagaatgtcaatgttattctaaaaagaagactgcta
+6131810/1
CCCFFFFFHHHHHIJJJJJJJGIJJJJJJJJJJJJJJJJJJJJIJJJJJJ
@6131811/1
ctctaacgtctttatagaatgtcaatgttattctaaaaagaagactgcta
+6131811/1
CCCFFFFFHHHHHJJJJJIJJIIJJJJGIJJJJJJJJJJJJJJJIJIJJJ
@6131812/1
ctctaacgtctttatagaatgtcaatgttattctaaaaagaagactgcta
+6131812/1
CCCFFFFFHHHHHJJJJJJJJFHJJJIIJJJJJJJJJJJJJIJJJJJJJJ
@7647794/1
tcacatcattcgtcgtgtaccacatctcggatcttgctactaatattcga
+7647794/1
CCCFFFFFHHGGDIJGIEHHIHIJIJGICHFHGGICGGIJJJJJJJJIJD
@6641208/1
ctttattcgtcatcgctccccacgagcg
+6641208/1
CCCFDFFFH?DFBEHGGGIIIGGGBDAD
@6641209/1
ctttattcgtcatcgctccccacgagcg
+6641209/1
CCCFFFFFHAFDHICGEHIJJGGC@@:?
@6641210/1
ctttattcgtcatcgctccccacgagcg
+6641210/1
CCCFFFFFHHHHHIJJIIIJJDHE<E:@
@6641211/1
ctttattcgtcatcgctccccacgagcgtttctttagtctgtatattttc
+6641211/1
BCCFFFFFHDHHHJJJJJJJJIJIHIIGDFHADEG88?BA>BDGHGIJI4
@6641212/1
ctttattcgtcatcgctccccacgagcgtttctttagtctgtatattttc
+6641212/1
CCCFFFFFHFHHHIJIIIJJJGIIIHIJJIJIIJJGGGHGJGEHGGIGI@
@7648276/1
tcaccatcgcttgtcatgtgttgaaattccgcgaaattggcactggcaag
+7648276/1
CCCFFFFFHHHHHJJJJJIJJJIJJJJJJIJJJJJIJJJIIJJJJJJJJJ
@6641488/1
ctttattgaaaaattagtaaaacataatggttttcgcgcgtaaa
+6641488/1
CCCFFFFFFHHHHIJJJHJJJJJJIJJJJIFGIIIJJF:@?@GH
@6641489/1
ctttattgaaaaattagtaaaacataatggttttcgcgcgtaaagtgacc
+6641489/1
CCCFFFFFGHHHHGIJIBJJJJJJIJJIJJHIJJIIIGGBDHIIICGHIG
@4134161/1
aaagaaagtgtgcacgatgcatttgtttattcagatttacagcaattccc
+4134161/1
CCCFFFFFDHDHHJJJJJJJJJJJJGJJJJJIIJIJJJJJJJJJJJJJJJ
@6641756/1
ctttattgccagctcttgaagaaccatcgccgggg
+6641756/1
@CCFDDDDBFDDDEBEH@BGGBBFHE?EFHIIIII
@4134416/1
aaagaaatctcggattttcataatgtgttgtgttaaatgataatagatat
+4134416/1
CCCFFFFFHHHHHJJJJJJJJJJJJHIIJJIIJJHIJIJJJIJJJIIIII
@2616668/1
ctttagtgggaaggtttaggtatttgtggtatctgtcgatgttgccagaa
+2616668/1
CCCFFFDEHHFFDIAFHEEH<CHIIJIIJCGIIJJIIIIIIJIIJIIJII
@2616669/1
ctttagtgggaaggtttaggtatttgtggtatctgtcgatgttgccagaa
+2616669/1
CCCFFFDFHHHHDHAFHDGI<CEHHIHIICHIIIIIGIHIIEIIIIIIIF
@7648831/1
tcaccttacaaaataaaatacggcaaagagaagaaaggccgatagaatga
+7648831/1
CCCFFFFFHHHHHJJJIJJJJJJIJJIJIJJJJJJJJJJIJJJIIJJJJJ
@6642360/1
ctttatttaagaacaaacaggggagaaaagtcacgagaatttgaaaagcg
+6642360/1
CCCFFFFFHHHGHJJJJJJJJJJIJJIJJJIJJJJIJJJJJJJJJJJJJJ
@6642361/1
ctttatttaagaacaggggagaaaagtcacgagaatttgaaaagcgagct
+6642361/1
@@@DDDDDBHBDHBFBHII1C<FHIHEHHHGAD?F@FHADHGIC>FEEBF
@6642362/1
ctttatttaagaacaggggagaaaagtcacgagaatttgaaaagcgagct
+6642362/1
@@@F?DFFHGHHB>F>HGGBGHGIIBBEFHE8?GBGIIC@GEHEGEH@F@
@6642363/1
ctttatttaagaacaggggagaaaagtcacgagaatttgaaaagcgagct
+6642363/1
CCCFFFFFBHHHGJIJJJJ@FHIIIJEHIIIGIIJJJIIJJJIIIJIIIJ
@6642364/1
ctttatttaagaacaggggagaaaagtcacgagaatttgaaaagcgagct
+6642364/1
CCCFFFFFHHHHHJJJJJJIJIIJIIHHJIJHIHHGIJIJIJJJJJJJJI
@105034/1
aaagaactctccgttagtgcagtgtttggattcaccattcctatggagga
+105034/1
@@@BBD?DFHHHFCEDHACFHHHGAEHGHGHGIGIIGIGGIIIGHHGIIG
@7649181/1
tcacgattcataaaagtaatataaccttagatttcgaggcaaattgattg
+7649181/1
@@@FFFFDFDFFDGEG2AIDIIIIEHDFHC@@CHHC=F6@DFHGAD9DDC
@2119366/1
ctctactgtacaactgtttacctgtgtatgataaataaacttttttcggg
+2119366/1
@????AD?FHH>DGHGACDHFH9FHB:<CH>HCBAACC<?9?BFEGCD<?
@2119367/1
ctctactgtacaactgtttacctgtgtatgataaataaacttttttcggg
+2119367/1
CCCFFFFFFHFHDHIGIJIHIIJGEDCFAH<HIJEHIIHGEHIJIGHIJ:
@2119368/1
ctctactgtacaactgtttacctgtgtatgataaataaacttttttcggg
+2119368/1
CCCFFFFFHHHHHJJJIIJJJJIGHGHIIJIJJJJJJJJHIJIJIIIJIH
@2119369/1
ctctactgtacaattgtttacctgtgtatgataaataaacttttttcggg
+2119369/1
CCCFFFFFHHHHHJJIGHJIJJEIHGHJJJJIJJJJJJJHIJJJJJJIJG
@2617963/1
ctttatagaatgtcaatgttattctaaaaagaagactgctaaacgttaaa
+2617963/1
@?@FABD??FDBHGGF@@<<?BIDHEH@HE?BC?C><:??DDB9?:0?FB
@2618360/1
ctttatatgtcacattttgtggttctttaacgaaatgtcaagagcataaa
+2618360/1
CCCFFFFFHHHHHJJJJJIFGGFHIJJJJJJJJJJJJJJJIJIJJJJIJI
@1106707/1
caggtatatttatcacatcattcgtcgtgtaccacatctcggatcttgct
+1106707/1
BBCFBDFFHHHGHJJJJJJJJJJJJJJIJHHIJGHGGGFGIGAAGEHGIG
@3629472/1
tcaagatatattcttcaggggatcatgaagctcgcttttcaaattctcgt
+3629472/1
CCCFFFFFHHHHGJJJJJJJJIJIJGIJIIIJGFHIJ;GIJGJJJJJJJH
@7149251/1
gggtgatgttgtctcgctccaggttgctgttgcggaggagcttgctgttg
+7149251/1
CCCFFFFFHHHHHJJJJIIJGIGHIGGHIHIIIII@GH?DBCHGHIJHHI
@2619432/1
ctttatcgggttctgctaagtggtaagtagaaggtaagccacttaagcac
+2619432/1
C@@FFFFDFHHGGGIGIJJEFEGFHIIAFEHEHJ?CHCDAGGHIIJIIGG
@1109440/1
caggttgttgctgtgaaacttgcggtttaccccaagcttgaggttcctgt
+1109440/1
BCCFFFFFHHHHHJJJJJJJJHIJJJJJJJJJJJJJJJJJJIJIHJIIJI
@7652646/1
tcagtatcgatagataatattgatgattataattaataactagtgcctaa
+7652646/1
@@@DDEFFHFHHHFHGIGJJJFFHHIJIIIICIGIGIJJIJJJHAHFHII
@5621166/1
cgcaaaggtaaaatcgttctagacatactttatgctcttgacatttcgtt
+5621166/1
C@CDFFFFFHHHHJHIGDGIHIEHIIJIIJJJHEHGEHJIJJJIIGJIHG
@5621167/1
cgcaaaggtaaaatcgttctagacatactttatgctcttgacatttcgtt
+5621167/1
CCCFFFFFFHHGHIIIFHGHIIHHIEHGIJJJIJJIJJJJIJJJJJJJJJ
@5621168/1
cgcaaaggtaaaatcgttctagacatactttatgctcttgacatttcgtt
+5621168/1
CCCFFFFFFHHHGIJJGIIJJJIIIJGGIJJIJJIIJIIIJJJJJJJJJJ
@3630509/1
tcaatattatctatcgatactgaatgtaattttttatatagtgccccgat
+3630509/1
CC@FFFFFGHHHHIJJJJJJIJHJJJHJHIJJJJJJJJJJJIJJJJJGEF
@3630536/1
tcaatattgatgtgtctgcaacggcattttacaaagcgcaacctgtgata
+3630536/1
@@@FFFFFDFH?CECGIGCHHCEHIHGHGIIIIII>DHHIAHEGG=BFHI
@1616301/1
cgccaaacattcggcagccaagaacttgctggatctcttggtcggaaaag
+1616301/1
@@<DDDFFHHGGHIGIHIIIIJJJJIIIIHIGIIJJJGIJJGGIDFD@GI
@4637405/1
attgatgattataattaataactagtgcctaataatagtgtattacctct
+4637405/1
B@CFFFFEHGHHHGIJIJJIJIHIJJIJJIJJJJJJIGHHGHHJJIIJJJ
@7151234/1
ggtaaacagttgtacagtagaggataaaccaattgagcacacttttactt
+7151234/1
?@=DDFFDHHDHHJIJECFFHGGIIIIBHGHJIJIIE>FHHIGIGGIIJH
@6136804/1
ctctactctcaagaaatggcctccatgccgagcaagactcccgtcagcgt
+6136804/1
@CCFDBDDFFHHHGBHI4EHIEGIGGHHIGEHHIEEBFFIIIIHIGGE@C
@6136991/1
ctctactgtacaactgtttacctgtgtatgataaataaacttttttcggg
+6136991/1
@=?DDDDDFHHGHJJJFHIJIIJJJG?FIBHGIJBBG?GCGBCFBFFGE@
@6136992/1
ctctactgtacaactgtttacctgtgtatgataaataaacttttttcggg
+6136992/1
CCCFFFFFHHHHHJJJHIJJJJJJIJHJJJJJJJJJJJJJJJJIJJJJJG
@599624/1
attgaaaatttgcaaggtttggaggagttgtactaatttgtgtaattgaa
+599624/1
@@BDFFFFHHHHHJIJJEIIJJIJJGGGHIHIIJJJJIIJIHGIIIJJJI
@6646908/1
ctttcacttcattctatcggcctttcttctctttgccgt
+6646908/1
:=@DB:=BB?F?FHH@F<1?:?@GHEHCH>FEFEBGB::
@1110485/1
caggttttttaacagtttgaaaaccttgataaatggaacgaaattaaaca
+1110485/1
??@D=DDFHHAHBCFAFHA@HIIIIIIIEGGIIIIIGIGIGIIGHHIIII
@3632485/1
tcaccatcgcttgtcatgtgttgaaattccgcgaaattggcactggcaag
+3632485/1
CCCFFFFFHGGHHIIJJJGHHIGIJIJJJJJJJJJJJIJJJJIIJJJGHI
@7152194/1
ggtaaattaaacacggcttatcactatgatgttgatttggtaccagatac
+7152194/1
@CBDFFFFHHHHHJJJJJIJJJJIJJJIIJJIIJJJJIJICGIIJJJIIJ
@5622278/1
cgcaaatgtagaaggcagattgttaccctccacgggtaaatcctgcaagg
+5622278/1
CCCFFFFFHDHHHJJJJIIJJJJJIJJJJJJJJJJJFHGJJJJJJJJJIH
@5622279/1
cgcaaatgtagaaggcagattgttaccctccacgggtaaatcctgcaagg
+5622279/1
CCCFFFFFHHHGHIJIJIIGJJJIJJJJJJJJJJJJGHHIIJJIGIJJJJ
@5622280/1
cgcaaatgtagaaggcagattgttaccctccacgggtaaatcctgcaagg
+5622280/1
CCCFFFFFHHHHGIJJJIJJJIIJJJJJJJJJIJGJFGHEIHIJJJJJJI
@3632997/1
tcaccttacaaaataaaatacggcaaagagaagaaaggccgatagaatga
+3632997/1
CCCFFFFFHHHHHJJJJJJJJJJJJJJJJJJJJJJIJJJJJIJJJJIJJJ
@5622580/1
cgcaaattatgtcacataaatgtcaaaatgccacataatttgcaaaattt
+5622580/1
CCCFFFFFHHHHHIJJJJJJIJHJJJJJJJJJJJJJJJJJJJJJJJJJCI
@4638034/1
attgatttaattttgacatgttagaatgccctattgaaaaccttgtagtg
+4638034/1
CCCFFFFFHHHHHJJJJJJJJJJJJJJJJJJJJJJJJJJJJJJJJIIIFI
@3633379/1
tcacgattcataaaagtaatataaccttagatttcgaggcaaattgattg
+3633379/1
CCCFFFFFHHHHHJJJFHJJJJJJJJJJJJJJJIJIJJJIIJJJJIJJJJ
@7153177/1
ggtaatcttagtgtctttcagtcccgaataccgattctcagccgagctgc
+7153177/1
@@=DDFFDHHHBFHJIIJIJGIIIJJIJJJIHGIIIIIGIJIJGIHEH=F
@2622693/1
ctttattcgtcatcgctccccacgagcgtttctttagtctgtatattttc
+2622693/1
@@;DFFFFHFHHHJIJJJJJJJJJJJEGGIHIJJIEDBFHHGIJIJJJJJ
@2622694/1
ctttattcgtcatcgctccccacgagcgtttctttagtctgtatattttc
+2622694/1
@@@FFFFFFCFFFJGGGIIIICHIIGIG@BGIGIJIJFGCHFHHC@FHGE
@2622695/1
ctttattcgtcatcgctccccacgagcgtttctttagtctgtatattttc
+2622695/1
BBCFDFFFHHHHHJIJJJJJJIJIJJJJHIJIJJJJJIIIJJJJJJJJJI
@2622696/1
ctttattcgtcatcgctccccacgagcgtttctttagtctgtatattttc
+2622696/1
CCCFFFFFHDHHHIIJJJJJJEIGHIFHFHIEGIJBDFEGCHGGIIJJJD
@2622697/1
ctttattcgtcatcgctccccacgagcgtttctttagtctgtatattttc
+2622697/1
CCCFFFFFHFHHHJJJJJJJJEHHGHHHFHIGGGJGADBEGGIIGIJIJA
@2622698/1
ctttattcgtcatcgctccccacgagcgtttctttagtctgtatattttc
+2622698/1
CCCFFFFFHFHHHJJJJJJJJIJIJJIJHIJJIJJFHHIIIIJJJJJJJF
@2622699/1
ctttattcgtcatcgctccccacgagcgtttctttagtctgtatattttc
+2622699/1
CCCFFFFFHHHFHJJFJJJJJGIJIJJJHIJJJJJHGHGIIIJJIJJJJI
@2622700/1
ctttattcgtcatcgctccccacgagcgtttctttagtctgtatattttc
+2622700/1
CCCFFFFFHHHGHJJJHIJJJHJJJIJJGIJIJJJJJIJFIGJJJJJJJJ
@1618717/1
cgccaattgagttttcgagcattttccggaaaagaagattgcacc
+1618717/1
=??;DDDDCDB2CA?<12<@FDED?CFEEA@??D@DD?DB@?D89
@1618718/1
cgccaattgagttttcgagcattttccggaaaagaagattgcaccccg
+1618718/1
@@@DDDDDFFBAFHIEDEGA1<CHHGIDGAFHI;;F9?@G>DGGIII:
@1618719/1
cgccaattgagttttcgagcattttccggaaaagaagattgcaccccgaa
+1618719/1
@@@FDFDFFDFAFHIDHHIG@FHIIGIIIEHIIIGHAFFHIIIIIIIIBG
@1618720/1
cgccaattgagttttcgagcattttccggaaaagaagattgcaccccgaa
+1618720/1
@@@FDFFFFDH?FHIGHHIGBGHIIIIGIGIIIGIIGGGIIIIIIIIGGH
@1618721/1
cgccaattgagttttcgagcattttccggaaaagaagattgcaccccgaa
+1618721/1
@@CFFFFFGGHAFHIBGGAGG@HIIGGIAGGHIIIIIIIIIGGIIIIDFG
@1618722/1
cgccaattgagttttcgagcattttccggaaaagaagattgcaccccgaa
+1618722/1
@CCFFFDFHFFCFHICFGHIIIIGIIEGGIIIIGCGHIIIIIIGEFGIGG
@1618723/1
cgccaattgagttttcgagcattttccggaaaagaagattgcaccccgaa
+1618723/1
@CCFFFFFHHFFHIJGHGGIGHIJJIJIJJJJJGIIEGHJIJJJJJJJIJ
@1618724/1
cgccaattgagttttcgagcattttccggaaaagaagattgcaccccgaa
+1618724/1
CC@BFDFFHHGDFIIHIIIJJJIIJJIJJJJJIIJIIGHIJJIIGHGGIG
@1618725/1
cgccaattgagttttcgagcattttccggaaaagaagattgcaccccgaa
+1618725/1
CCCFFFFFHHHDHIJFIEHEBFHHGGIGGGHIJIFIGGIFGGGEHGGGAH
@1618726/1
cgccaattgagttttcgagcattttccggaaaagaagattgcaccccgaa
+1618726/1
CCCFFFFFHHHFHJJGIIJIIIJJJJJJJJJJJJJJJJJJJJJIJIJJII
@1618727/1
cgccaattgagttttcgagcattttccggaaaagaagattgcaccccgaa
+1618727/1
CCCFFFFFHHHFHJJGIIJIIJJJJJJIJJJJJIJJJJJJJJJJIJJJIJ
@2622989/1
ctttattgaaaaattagtaaaacataatggttttcgcgcgtaaagtgacc
+2622989/1
@@@DDDDABHHHH;FF@:BHHIGHEGHBCHCHHIIGGGDD?@GIG<CFGG
@2622990/1
ctttattgaaaaattagtaaaacataatggttttcgcgcgtaaagtgacc
+2622990/1
@@CFFFFFHHGHHGIIIEHIGHGIIIGG9BFBFEG>HGIIHIJJDFFGIG
@2622991/1
ctttattgaaaaattagtaaaacataatggttttcgcgcgtaaagtgacc
+2622991/1
CCCFFFFFGHHHHEIHBAFIJJIIIJJIJJFIJJIGGGGIHIJJIBGGIJ
@2622992/1
ctttattgaaaaattagtaaaacataatggttttcgcgcgtaaagtgacc
+2622992/1
CCCFFFFFHHHHHJJIJHHJJJIJJJHIJJFHIIJJJJJIIJJGJCDGGI
@2623815/1
ctttatttaagaacaaacaggggagaaaagtcacgagaatttgaaaagcg
+2623815/1
CCCFFFFFHHHHHJJJJJJJJJJIJIJJJJIJJJJJJIJJJJJJJJJJIJ
@2623816/1
ctttatttaagaacaggggagaaaagtcacgagaatttgaaaagcgagct
+2623816/1
:@14ADDFGHFHFIJJIJIGIGIJJIHHIJIGGDEHIIJJJJJI<FEHIG
@2623817/1
ctttatttaagaacaggggagaaaagtcacgagaatttgaaaagcgagct
+2623817/1
@@@DDDDD?FHCBEEGHII:?EEHGHEFGHIGFAFHIIIIIIDFHIIIII
@2623818/1
ctttatttaagaacaggggagaaaagtcacgagaatttgaaaagcgagct
+2623818/1
@CCFDFFFHHHHHJJJJJJEHHHIJJHGIIJJJJJJJJJIJJJIIJIIII
@1112652/1
cagtacttcattgtgattctcgaataaatgccagagatgataagcagatt
+1112652/1
???:ABDDFFA?C:ACGIF@HADEEGHEH>EF@<FBC@GFFF@DCFDB3B
@3142644/1
ggtctattaagttcagaattacagccagatagactagaaggggaactaag
+3142644/1
CCBFFFFFHHHHHJJIIJJJJJJJJJJJJJJJJJJJJJJJJJJEIIJJJJ
@2126318/1
ctctcagcttcaacgccaaggacttcaacttcgttcagttcttgcaggag
+2126318/1
CCCFFFFFHHHHHJEGJJJIJGIJJJIJJJJJJGJJJIJJJJJIJJIIJJ
@2126319/1
ctctcagcttcaacgccaaggacttcaactttgttcagttcttgcaggag
+2126319/1
CC@FFFDFHHHHHG?CFHIJIIJJJJJJJJJJIIIJJIIJJJJJJJIIIJ
@3634558/1
tcactttttggtcatgattttgaggtactcgagggcatgatgagcagccg
+3634558/1
CCCFFFFFHHHFHIJJIJJIJGFHJFFHHJJIJJJJJJJJIJJJJJJJJJ
@3634559/1
tcactttttgttgccgtgtgcccttgagaaatttgctgcctcaaaaacgt
+3634559/1
CCCFFFFFHHHHHJJJHIBGHJIJJJIJJJJIJIIJJJIJJJJIJIJJJF
@5624055/1
cgcaactttcttccagttcacaatcagattcacaagcaggatcaactcaa
+5624055/1
CCCFFFFFHHHHHJJJGIIIJIJJJJJJIJJIIJJJJJIIGGJJJIIJGI
@6140029/1
ctctatactttgcatcaaataaatgctcccttttcacaatataataaata
+6140029/1
CCCDFFFFDHHGHIJJJIJJJIHIFGIIJIJGIIJJGECHIJJIJIIGIG
@601665/1
attgaagttcgtattatttcctcgaaatcaataatgcaatgtgtttaaat
+601665/1
BCCFFFFFHHHHGJJJJJJJJJJJJJJJJJJJJJJJJIJJJFIIIJJJIJ
@601666/1
attgaagttcgtattatttcctcgaaatcaataatgcaatgtgtttaaat
+601666/1
CCCFFFFFHHHHHJJJJJJIIJJJJJJJJJJJJJJJJJJJJHIIJJJJJJ
@7154976/1
ggtagatttccgtgaagtggtccgtgccccttgcggttaccccttctgtt
+7154976/1
BCBFFFFFHHHHHIJJJAIGFHHIIJJGGGIIIJIJ@GGGHGIGIJIJIJ
@6654902/1
ctttcctttatgtccacaaattatgtcaaattttgacatttatgtaacat
+6654902/1
B@?ADDFFGHHHHJJJJJJJIJIJIIJJJEGJIJIIJJJJIJJJHEIIJI
@6654903/1
ctttcctttatgtccacaaattatgtcaaattttgacatttatgtaacat
+6654903/1
CCCFFFFFHHHGHJIJJJJJJJJIJJJJJJJJJJIJJIIJJJJJIIJIJJ
@3143506/1
ggtgaactgcctttcgtgtggtagtccctcttcgtgttcc
+3143506/1
@C@FFFFFHHHHHJJIHIFHGCHHHIHIIJJIIJGF?D<D
@2626366/1
ctttcaagtggcatattaattaaaagagacagtacttttagtaaacactc
+2626366/1
@<@DDDDD=DHHHEFGHIIIIIIIIHIIDHIIFGIIHIIIGFHIIGIIII
@1114550/1
cagtcccacaaagtttcacagttccacaaaacgctgaaaaattccgtcgg
+1114550/1
B@CDDFFFHHHHHEHIJJJJJHIJJJJJJJJJJJJJJJJJJJIIIIHIII
@3635753/1
tcagccgctccgggcgttccgttggtctgattggctt
+3635753/1
@C@DFFFFGHHFHIEH?FFHA?FGH=FGGEHIEEEGI
@2128013/1
ctctccacaaaaagggaaataaacaaggatgtaagaactatggaggaata
+2128013/1
CCCFFFFFHHHHHJJJIIJIJJJJJJJJJJJIIJJJJJIJJJJIJJJJJJ
@7155968/1
ggtatatttatcacatcattcgtcgtgtaccacatctcggatcttgctac
+7155968/1
@C@DFFFFHHHHHJJJJJJJJIIIJIIDFGHGHIEGDHGIGGGHIDAGEI
@5625737/1
cgcaatagctcaaaagggaacaatttttgtcgagttattgatttcgagga
+5625737/1
CCCFFFFFHHHHHJJJJJJJJIJJJJJJJIIJHJFHIJJJJJJJJIIJJI
@5135986/1
caggggtttcgtacatcactatgacgtcaacatccagccggataagtgcc
+5135986/1
@@@FFFDFHHDHFJIHGCGIEIJIJJJJJJJIIJGIIIGIIIIIGIIIIJ
@5625807/1
cgcaatattagaaattttcaaatattcttcgcttttgactcgacaaaaat
+5625807/1
@@@DDADDHDBDHIDHIIAFII@EHHFGIH=F@FII<?DCD?8D@FHIIC
@3636619/1
tcaggttgctacaaatttcagcaacataaaaatactgaggctgatcttga
+3636619/1
CCCFFFFFHHHHHJJJJJJJJJJJJJJJJJJJJJJJJJJJJJJIJJJJJJ
@603218/1
attgaccaatcgccaccaatgcttggtgcagctatccactttgccagtgg
+603218/1
CCCFFFFFHHHCFIIJJIIIIJIJJIGHIJIJJJJJJJJIJIIJGIIFHH
@4145299/1
aaagcaaagacgcaataagtgatacaagaaaatatacagactaaagaaac
+4145299/1
CCCFFFFFHFDHGJJJJJJBFGHHHIGHJJJIGGIJJGHIJJJJJJJJJI
@1621691/1
cgccatattgatttaattttgacatgttagaatgccctattgaaaacctt
+1621691/1
@@@FDAADHB?DFHFIGIIIGFFHGIAHIGIIIGIIIIIIIGIIIIGIBF
@7661325/1
tccactttgccagtggccgtctgctacggaacaggcaaaactccgaagga
+7661325/1
CCCFFFFFGHHHHGIJJJJGIIJJJIJIJIJJJJJJJJJJJJJJJJJJII
@113920/1
aaagatttaaaatccaggacagtatccagaagggactgcctatgttcttt
+113920/1
CCCFFFFFHHHHHJJJJJIJJJHIIJJJJJJJJJJJIIJJJJJJIIIJJJ
@4147278/1
aaagcgttaccagcgcttgaggaagtaacggcagcactatt
+4147278/1
@CCFDF?DHHHHHIJIIIIIHIEHC?DHJIIHIG?BD<DA@
@4147279/1
aaagcgttaccagcgcttgaggaagtaacggcagcactattgacactaag
+4147279/1
CCCFFFFFHHHHHJJJJJJJJJJJJFGIJJIJJJG>FCFGHIBHJJGHID
@4147280/1
aaagcgttaccagcgcttgaggaagtaacggcagcactattgacactaag
+4147280/1
CCCFFFFFHHHHHJJJJJJJJJJJJHHIJJJJJJGEGGHHIIIIJJIJJD
@4147637/1
aaagctgctaaaaaagcaggaaaagcccagaagaacgttcgactttcact
+4147637/1
CCCFFFFFHHHHHJJIIJJJJJJJJJJJJJJJJJJJJJJGIIGIIJJGIJ
@6145632/1
ctctccacaaaaagggaaataaacaaggatgtaagaactatggaggaata
+6145632/1
@@@DFFDFFHGHHJIIGGEHIIJIJIJEGDFHGGIJJJJIIIFGIIJIIG
@6145633/1
ctctccacaaaaagggaaataaacaaggatgtaagaactatggaggaata
+6145633/1
CCCFFFFFHHHHHJJJHIJIJJJJJJJJJJJIJJJJJJJJJJJIJJJJIJ
@3638038/1
tcatcattcaaacattgaagccagatcgataaaaaaatatcgcaatatta
+3638038/1
CCCFFFFFHHHHHJJJIJJJJJJJJJJJJJJJJJJJJJJJJJJJJJJJJJ
@7157686/1
ggtcaatgttttttcttcgatgtccacgtaggttacctcgaaggattgtt
+7157686/1
@@??DEFFFDHHHJHJJIIJJIBHIJIGGIIIFHGGEHICHHIGCGICCC
@7157687/1
ggtcaatgttttttcttcgatgtccacgtaggttacctcgaaggattgtt
+7157687/1
@@@FFDDFFHHHHJIJJGIDGGHIJIIDBEGGIJIJJJBEHI7:DDHICA
@7157946/1
ggtcactttacgcgcgaaaaccattatgttttactaatttttcaataaaa
+7157946/1
@@@DDBDFHHHGGIIIIIJIJIIJJJJIJJJIJIJIJIJJJJJFGGIHII
@7157955/1
ggtcacttttcgcgcaaaggtaaaatcgttctagacatactttatgctct
+7157955/1
@C@FFFFFHHHHHIGFIJIJCGHIJJGJHIJIJJJJJIIJJJJJJGJJJI
@6660140/1
ctttcgtataatcgttaacactgcctgtagtttgatattgggactgcaag
+6660140/1
CCCFDDADFHHAFFEHGIHGGEHGHEGHGGFHHGEHGGIGJJIGIJFIIJ
@6660141/1
ctttcgtataatcgttaacactgcctgtagtttgatattgggactgcaag
+6660141/1
CCCFFFADHHFHHJJJHIJIGGHGHIJFGEFGIEHJGIIIJJIGHIJCHI
@3638547/1
tcatgaccaaaaagtgaacagctatcgatacacagtcatagatccaatcc
+3638547/1
CCCFFFFFHHHHHJFHIJJJJJJJJJJJJJJJJJJHGIJJJJJJJJJJII
@1623281/1
cgccattctcttggctagcttctttgacttgccagtgccaatttcgcgg
+1623281/1
@@?D?DDDFFFH<FABAE@?F??FH:CC?H<<G4??C<F?FFHI@9?@F
@6660684/1
ctttcgtgtggtagtccctcttcgtg
+6660684/1
@@@DADD;<<?2A:<<CC3??FCFCD
@6660685/1
ctttcgtgtggtagtccctcttcgtgttccatttcatagaatggtggtgg
+6660685/1
CCCFFFDDDFHHHJGIIJCIGIJJEGEACFGGIIBCEGGGH><G0?D08D
@6660686/1
ctttcgtgtggtagtccctcttcgtgttccatttcatagaatggtggtgg
+6660686/1
CCCFFFDFHHGHHIGIJJIJJJJJHIIIJJIJJJJJJJJJJJIIFFHDHI
@2628531/1
ctttcacttcattctatcggcctttcttctctttgccgtatttcaatttg
+2628531/1
=@B=ADDFHHHGHIJJJIGJGIGJJGIJIJJJJIIJJJGEHIJIIHIIII
@2628532/1
ctttcacttcattctatcggcctttcttctctttgccgtattttattttg
+2628532/1
CCCFFFDFHHHHHJJJJIIJGJIJJIJJJJJJJJDIJJDGHJJJIJJJJF
@116184/1
aaagcctttaagtacaatatctgctggagattgcaaccacccagacagga
+116184/1
@@@BBAD;DFHHCGGG@DHIEF>:FCGIABEFEBFHCHHGHFHG??GHID
@5138319/1
caggtatatttatcacatcattcgtcgtgtaccacatctcggatcttgct
+5138319/1
BCCFDEFFHHHHHJJJJJJJJJJJHIJHHFGIIGFHGGGHGIFEHIJGIG
@5628208/1
cgcacattcagcaggttttttaacagtttgaaaaccttgataaatggaac
+5628208/1
@C@FFFFFHHHHGIJFHIJJJJJJJJIJJIIJJJJJJJJGIJJJJJIIJI
@116488/1
aaagcgttaccagcgcttgaggaagtaacggcagcactattgacactaag
+116488/1
CCCFFFFFHHHHHJJJJJJIJJJJJGHIJJIJJJIEHGHGHGGGJJIIJ@
@116489/1
aaagcgttaccagcgcttgaggaagtaacggcagcactattgacactaag
+116489/1
CCCFFFFFHHHHHJJJJJJJJJJJJHHIJIJJJJIEHIJIJIGIIJJJJD
@116610/1
aaagctatctactcgttatataatcatcattcaaacattgaagcc
+116610/1
CCCFFFFFHHHHHJJHJJJIIJJJJIJJJJJIIJJJIJJIJJJJJ
@2131308/1
ctctctaacgtctttatagaatgtcaatgttattctaaaaagaagactgc
+2131308/1
CCCFFFFFGHHHHJJJJJJJJJJJIJIJJIJJIJJJJIIJIJIJJJJJJJ
@3640014/1
tccaaaccttgcaaattttcaatcatgaagcaagattttacctgaacaat
+3640014/1
@C@FDDFFHHHGHJIGIGICG@FHGGGGGGEDGGEHGIEIEDFHAHGEIH
@3640015/1
tccaaaccttgcaaattttcaatcatgaagcaagattttacctgaacaat
+3640015/1
@CCFFFFFHHGHHIHIJJJJIJJJIJJJJJJIIHIIJJJJJJIJIIIGHJ
@3640016/1
tccaaaccttgcaaattttcaatcatgaaggaagattttacctgaacaat
+3640016/1
CCCFFFFFHHHHHJJJJJJJJIJJJJJJJJJJJJHJJJJJJJJJHIJJJJ
@1119077/1
cagttgtacagtagaggataaaccaatggagcacacttttacttcagcta
+1119077/1
CCCFFFFFHHHHHJJJJHIJJJJJJJJJIJJJJJIJJJJJJJJJJJIJJJ
@6665666/1
ctttcttcgatcttccggttccggtggccaccagatcgttgttaaggaac
+6665666/1
@@@DBDDD?DHDFG@F<?DGGG@E@:8??CGHB8F@FA?BDH;BFACED@
@6665667/1
ctttcttcgatcttccggttccggtggccaccagatcgttgttaaggaac
+6665667/1
CCCFFFFFHHHHGGIJGI@GIJGIHIIIJGIJIIJJJIFGHIGFIJJJJI
@6665668/1
ctttcttcgatcttccggttccggtggccaccagatcgttgttaaggaac
+6665668/1
CCCFFFFFHHHHGJJJIIFHIJEIGIIIJIJJJJJJIJJJJIJJJJJJJJ
@6665669/1
ctttcttcgatcttccggttccggtggccaccagatcgttgttaaggaac
+6665669/1
CCCFFFFFHHHHHJJJJJHJJJJJJJJJJJJJJJJJJIHIJIJJJJJJJJ
@6665670/1
ctttcttcgatcttccggttccggtggccaccagatcgttgttaaggaac
+6665670/1
CCCFFFFFHHHHHJJJJJIIJJJJIJJJJJJJJJJIJJIJIJJJJJJJJJ
@117220/1
aaagctttggcgcaacttgtgctggagcacattatggtgtttttgatttt
+117220/1
CCCFFFFFHHHHHJJJJJJEGHIJJHIJJIIJJJJJJBGHIIJJJIJJJJ
@7159566/1
ggtctcaatcgcaacagacatctacgaacgtctacagttatcctccagtt
+7159566/1
@B=DFFFFHHHHHIJJJIJJJIJJJJJJJJIJJJJJJJJJJIJJJJIJIG
@6665958/1
ctttcttctcttggtgaacacatactttattcgtcatcgctccccacgag
+6665958/1
@?@DDDFDHHHGGI9?EEGGEGDHIIIIEHIGI@FHIIEGIIIIIIIIFE
@6665959/1
ctttcttctcttggtgaacacatactttattcgtcatcgctccccacgag
+6665959/1
@@@D?DD?DDDHBG<ACG<C;ACHEGHHEGIHGEEEGG9DFFHIIGI@@A
@6665960/1
ctttcttctcttggtgaacacatactttattcgtcatcgctccccacgag
+6665960/1
C@CFDDFDHHDHDHAEBGEFHHGHGIIIIIIIIHIIIIIIIIIIIIIBFH
@6665961/1
ctttcttctcttggtgaacacatactttattcgtcatcgctccccacgag
+6665961/1
CCCFFFFFHHHHGJFHIIIIJJJJJJJJJJJJJHIJJJJJJJJJJJJJJE
@1120654/1
cataaaagtaatataaccttagatttcgaggcaaattgattgatttgccc
+1120654/1
CCCFFFFFDFHHHJJJJJJJJIJJJJEGGIJJJIIHIIIIJJJJJJIDIJ
@608274/1
attgctctactctcaagaaatggcctccatgccgagcaagactcccgtca
+608274/1
1:B4==BBFHHHHJJJIIGIIJE@HIIDGCE9EGHEBF>BC3<<9;@=CC
@117730/1
aaaggaatatggagaggtgacaaattcttccaagcggtcacgattaacaa
+117730/1
CCCFFFFFHHHHHJJJJAHHIJJJJJJJJJJJIIJIIGHJJIIJJJJJJJ
@6148950/1
ctctctaacgtctttatagaatgtcaatgttattctaaaaagaagactgc
+6148950/1
CCCFFFFFHHHHHJJJJJJJJJJJIJIJJHJJJJJJJJJJJFJJJJJIII
@3640666/1
tccaaatcgagggcgccatccacgagccaatcttccgctaccgcgtgttc
+3640666/1
CCCFFFFFHHHHHJJJJJJJJIJJIJJJJJIJJJJJJIJIJJHHFFDDED
@4644939/1
attggtcaatgttttttcttcgatgtccacgtaggttacctcgaaggatt
+4644939/1
CCCFFDFFHHHHHJJJJJJJIIJIJJJJJIJHIJJHIIIIJJJIJJJJJJ
@6149309/1
ctctctattttgactgtcgtgaata
+6149309/1
@@@DDDDDHDHDDIIIGGGDF>B4:
@6149637/1
ctctctctattttgactgtcgtgaa
+6149637/1
@@@?D;BDCFHHH>;EBBAED:CAE
@4151592/1
aaaggtgggaaatgttgactgttgtagctgattaaggggtgtattctata
+4151592/1
CCCFFADFHHHHHJGHIHJIIGHIGGIIJIBIIGIIIJJ:D?DGHIIJJF
@7161763/1
ggtgcaccttgctctgataagggttggtatggtttgcatagattattgta
+7161763/1
BC?DFFFFHH>FHIJJGIJJIJJGHIJEHIJJIIJIIJJIIIIIIJJEFG
@3150355/1
ggttgagtgaaaaaggtgggaaatgttgactgttgtagctgattaagggg
+3150355/1
@@=DDEFDD>FHHIGI:CGH@EGGHIDC@BGEHEEGHIGIIFEFHDGIIG
@609149/1
attggaacttacctgagatggggtggttttaaaggcggcatcagaataat
+609149/1
CC@FFDFFFGHHHJJIIGHHIJJ@FHCGHIJJJJJIJIBEHD>CCEC>E>
@4152904/1
aaagtatagaggttgtacccaaacttttcggggtgcaatcttcttttccg
+4152904/1
B@@FDEFFHHHHFHIIIJJJJJJJJJJJJJJJJFGIJJJJJIIJJJJJJJ
@3641345/1
tccaacggtattttgaaacagaaaaaaggtgcaaattaagatatcctcag
+3641345/1
CCCFFFFFCFHHHJJJJJJJJJIJJJJJJDFHIIJJJJJJJJJJJJJJJJ
@4645711/1
attggtttatcctctactgtacaactgtttacctgtgtatgataaataaa
+4645711/1
CCCFFDFFHHHHHJJJJJJHIJIJJJJJJJIJJIJGHFIIJJJJJJJJJI
@4646411/1
attgtaccttgtgggatgacaacgatatgtcaaacgacgacattgagcaa
+4646411/1
CCCFFFFFHHHFHJJHGIJJJJJJJJJJJIJJJJJGIIJIJJJJIJJIJJ
@1628515/1
cgccgattgagttttcgagcattttccggaaaagaagattgcaccccgaa
+1628515/1
@7??DDDDDHH<ADGGGEHE:?FHGCFFHBHIECGIIGHDHDFHIIEHII
@1628516/1
cgccgattgagttttcgagcattttccggaaaagaagattgcaccccgaa
+1628516/1
CCCFFDDFGHHCHHJGGGGGDHHJJJJIJIIJJGJJGHIJIJJJJJJJIJ
@6151825/1
ctctctttgacattgcttgtggtcacttttcgcgcaaaggtaaaatcgtt
+6151825/1
CCCFFFFFHHHHHJJIIJIHIIEHJJJJJJIIIGHHJJJJBDHIJECHGI
@6673149/1
ctttgacattgcttgtggtcacttttcgc
+6673149/1
?;;DDDA:4CCD4CCA?C<?3ACFFIC@A
@6673150/1
ctttgacattgcttgtggtcacttttcgcgc
+6673150/1
@@@DBDDD?HDF<FBCFHAFFEFHHIE<F<@
@6673151/1
ctttgacattgcttgtggtcacttttcgcgcaaaggtaaaatcgttctag
+6673151/1
1=B44ADEHHHHHJJGIJIIHJIJJJJJIIIIIJJIIJIIJIIIGGIIJG
@6673152/1
ctttgacattgcttgtggtcacttttcgcgcaaaggtaaaatcgttctag
+6673152/1
::1==BDEFHFFGJGCBFFFHHIIJJJIGIIIJGIG?BFHHIGEDGHGDD
@6673153/1
ctttgacattgcttgtggtcacttttcgcgcaaaggtaaaatcgttctag
+6673153/1
CCCFFDFFHHHHGJEEHIFHGHIIJJJJIIGGGIIJBFHIIEDHGGIJII
@6673154/1
ctttgacattgcttgtggtcacttttcgcgcaaaggtaaaatcgttctag
+6673154/1
CCCFFEFFHHHHHJIGHIFHHGIIJJJIJGG@HIGG9BGHIDBGBFGEEA
@6673155/1
ctttgacattgcttgtggtcacttttcgcgcaaaggtaaaatcgttctag
+6673155/1
CCCFFFFFHGHHHJJGIJHJJJJJJJJJJJJJJJJJDGHIIIIJHIJIJI
@6673156/1
ctttgacattgcttgtggtcacttttcgcgcaaaggtaaaatcgttctag
+6673156/1
CCCFFFFFHHFHGJIGHIGHGHIJJJJIJJJJJJIJBGHIJFCHGGGIIG
@6673157/1
ctttgacattgcttgtggtcacttttcgcgcaaaggtaaaatcgttctag
+6673157/1
CCCFFFFFHHHHHJJFHIGHIIIJJIIIIGIJJIJJGHHIJIGIHIIJJG
@6673158/1
ctttgacattgcttgtggtcacttttcgcgcaaaggtaaaatcgttctag
+6673158/1
CCCFFFFFHHHHHJJFIJIJJJJJJJJJJJJJJJJJHHJJIJJJHJJJJJ
@6673159/1
ctttgacattgcttgtggtcacttttcgcgcaaaggtaaaatcgttctag
+6673159/1
CCCFFFFFHHHHHJJHIJIJJJJJJJJJJJJJJJJJIIIJJJJIFIIJJJ
@5632071/1
cgcagatggccaccaccattctatgaaatggaacacgaagagggactacc
+5632071/1
@@<DBADBDFBHDEGAEEEG??CFB9B?FFC>EF?C8?FD@?;@GGHGEB
@5632072/1
cgcagatggccaccaccattctatgaaatggaacacgaagagggactacc
+5632072/1
B@@DFDFFHHHGHJJJJGJIJIHIIIJJJJIJJIIJIGIIIIJIJJIIJJ
@5632073/1
cgcagatggccaccaccattctatgaaatggaacacgaagagggactacc
+5632073/1
CCCDFDDFHHHDHIBHI@HIHHGIIGIIIIIIIIIIIGHGIGHIGGIIII
@5632074/1
cgcagatggccaccaccattctatgaaatggaacacgaagagggactacc
+5632074/1
CCCFFFFFHHHHHJIJJIJJJIGIJIJJJJJIJJJJJJJIJJJJJJJJJJ
@610672/1
attggatctatgactgtgtatcgatagctgttcactttttggtcatgatt
+610672/1
@@=DDDFFHDHHDGIGHEFDDFGIGEHGGCAFEIHDHHIED:DH<DBFGG
@610673/1
attggatctatgactgtgtatcgatagctgttcactttttggtcatgatt
+610673/1
CCCFFFFFHHHHHJJJIIJJJJGHIIJJJFGIGHIIHIIJIGGHIJFHII
@4648044/1
attgtgaaaagggagcatttatttgatgcaaagtatagaggttgtaccca
+4648044/1
@BCFDFFFHHGFGJGIHJJJIIIIIGIIGGDHG?EGEIFHIFDHFHEIHI
@4648045/1
attgtgaaaagggagcatttatttgatgcaaagtatagaggttgtaccca
+4648045/1
CCCFFFFFHHHHHJIJJJJJJJJJJJJJJJJIJCFIIIIIJHIJJJJJJJ
@2136469/1
ctctgagccaggaaatgctgacgtagggttcagattgctacaaatttcag
+2136469/1
CCCFFFFFHHHHHJJHEHJIIJJHIJJJHIJJJJJJJIJJIIIJJJJJJH
@2136470/1
ctctgagccaggaaatgctgacgtagggttcaggttgctacaaatttcag
+2136470/1
CCCFFFFFHHHHHJJJJJJJJJJGIJJJIJJJJJGIJJJIIJJJJJJJJJ
@1630050/1
cgccgtattgatttaattttgacatgttagaatgccctattgaaaacctt
+1630050/1
@??DD?=BBD4DHEA<<C4CHC?FAEBH>HIDE??E@??C<:B?99B?9?
@6674531/1
ctttgacttgccagtgccaatttcgcggaatttcaacacatgacaagcga
+6674531/1
@CCFDFEFHDHHHIHIJIIIGIJIJIJJJIIJGIIJJJIIJIIGHIG8CF
@3645160/1
tccactttgccagtggccgtctgctacggaacaggcaaaactccgaagga
+3645160/1
CC@FFFFFHHHHHGHJJJIEHIIIJJJJJJJJJJJIJJJJJJJJJIJIJJ
@3153534/1
ggtttgttaaggaaagtagaaaactaatgtatcacttggcgttttttgtt
+3153534/1
BB?DDFFFHGHHHJJJFHIGIJJJIJJJJIIJJJJJJJIJIGHIJJJGHI
@6154223/1
ctctgagccaggaaatgctgacgtagggttcaggttgctacaaatttcag
+6154223/1
CCCFFFFFHGHHGJJJFHIJJJJGHIIJHGIIJIHGJIJJJJJJJJIJJF
@3153691/1
ggttttcaaactgttaaaaaacctgctgaatgtgcgccaattgagttttc
+3153691/1
BCBFFFFFHHHDHIJJIJIJJIJJJIJFJIJJFGHIJIJJJEIIIFHJIG
@2137335/1
ctctgatagtagatggtaactgttcaaattcctcttcctcacgaggacac
+2137335/1
CCCFFDFFFHFDFIBGBFHIHGBHHIHGGIIIIIIHIIIIIIDGIGHIII
@2137336/1
ctctgatagtagatggtaactgttcaaattcctcttcctcacgaggacac
+2137336/1
CCCFFFFFHHHHHJJJGHIJJJIJJJJJJJJJJJJJJIJJJIJIIJIJJJ
@6155036/1
ctctgatagcagtaagttcatgctgcagcaactgtaaaaattgtccttcg
+6155036/1
CCCFFFFFHHHHHJJIGJJIJJJJJJJJJIJJJJJJJJJJJJJJJJJJJJ
@5634158/1
cgcaggtatcgaaacggacctggtacacctaacataagtatgacataact
+5634158/1
CC@DFFBDHHHHHJJJJJJJIIJEHIGJJJIJJJJJJJDHIIIJJJJJJI
@4155550/1
aaagtttcacagttccacaaaacgctgaaaaattccgtcggcaagaag
+4155550/1
?@@DBDDBDBHH?E@CEFHEGHF@CFDAHEIIG>FCGAFGIIIHEI;@
@1128828/1
catagaattagtggtttttttctaaaatcaatttacatattatttttgac
+1128828/1
CCCFFDFFHHHFHIFHIJJJJJJJJJIJJJJJJJJJIJJJJJJJJJJJGI
@5145698/1
cagtcactgcatcttatgatccaaaagcctttaagtacaatatctgctgg
+5145698/1
@@@DDFFFFHHFBHIIGG@EFBHGADGHGEHIIIIIIIHFHGGGIIGIII
@5145791/1
cagtcatagatccaatcctataattatccatttcctgtaattctggtttc
+5145791/1
CCCFFFFFGHHHHJIJJJIIJJJJJJJJJJJJJJJJJJJJJJJJJJGHJJ
@4156465/1
aaataaaatacggcaaagagaagaaaggccgatagaatgaagtgaaagtc
+4156465/1
CCCFFFFFHHHHHJJJJJJIIJJJJIJIJJJHIIJJJJJJJJGIIJJJAG
@7167185/1
ggttgagtgaaaaaggtgggaaatgttgactgttgtagctgattaagggg
+7167185/1
BBBDFEFDHHHHGJJJAGHJIJJIJHIGHGEGFHECCHGGG?DG@HHJIJ
@7167186/1
ggttgagtgaaaaaggtgggaaatgttgactgttgtagctgattaagggg
+7167186/1
BCBFFDFDHHHHHJJJAFGIHJJJJIIIIJIIHHGGBHDGIAHHGICHII
@3649546/1
tccatgccgagcaagactcccgtcagcgtcctccaggagttgctgagccg
+3649546/1
CCCFFFFFHHHGHJIGJJJJJGEHIIJJFHIIJJJIGGGGHIJJJHIIJJ
@3158094/1
gtaaaagaacgatggtttttcatcgccatacataaattatgggcgaccac
+3158094/1
@@@FFBDDFHHDHFIHIIIIFAHIGEFGIHEHGEEHCEHIGCHBGIAHGD
@1130807/1
catagttcttacatccttgtttatttccctttttgtggagaggtactatg
+1130807/1
@?;D?=AD:4=AFEGF::3<CFHF<CA<AEHGCHA?CB9??DA:DAG?B9
@3650537/1
tccatttgttaatcgtgaccgcttggaagaatttgtcacctctccatatt
+3650537/1
CCCFFFFFHHHHHIJHIIJJJJJJJJJJJJJJIJJJJJJIIIJJJJIJJJ
@3159179/1
gtaaaagtgtgctcaattggtttatcctctactgtacaactgtttacctg
+3159179/1
C@@FFFFDHFHHHJJJJJJJIHJJJJJJJJJIJJGIIIJIIJIIJIIJJJ
@2636399/1
ctttcctttatgtccacaaattatgtcaaattttgacatttatgtaacat
+2636399/1
@@@DBDDDFBD<CCG?@AFG?FBF@FHIIIIIIIEEDFFGGFEFFEGEGF
@2636400/1
ctttcctttatgtccacaaattatgtcaaattttgacatttatgtaacat
+2636400/1
@CCFAEDFHGHBBFFBEHIIIIIGGIHGIIIIIIAGGIEHHIGHIGHGGH
@2636401/1
ctttcctttatgtccacaaattatgtcaaattttgacatttatgtaacat
+2636401/1
C@@DFFFDFFDDFHHEHGIIJJJJJHIIIIIJJJDEHHJJIGGGGIGIJJ
@3651367/1
tcccaccatcatacatttcgatgagcacgagttcatctttgagggatttt
+3651367/1
CCCFFFFFHHHHHJJJJJJJIJIJJJJJJGIHJJJJJJJJJGIJJIIJII
@3651421/1
tcccacctttttcactcaaccatagctttctcagcgtgtttaatttcgtt
+3651421/1
CCCFFFFFHHHHGJJJIJJJJJGHIIJGJJFIIGIJDGHJIJJJJJGGFH
@3651422/1
tcccacctttttcactcaaccatagctttctcagcgtgtttaatttcgtt
+3651422/1
CCCFFFFFHHHHHJJIIJJJJJJJJJJJJJJJJIJJGHFHH>FBHI<BFH
@6157584/1
ctctgccaacaagcagtgaagaaaccaaacgcgccaagcgcgaaaacttg
+6157584/1
CCCFFFFFHHHHHJJJGHIIJJJJJJJIGJJJJJJJJJJJJJJHFFFFEE
@3651494/1
tcccactaaagttaaccagacaaagcacctatcgaatcgaatattagtag
+3651494/1
BC@FFFFFHHHHHJJJJJJJIJIJJIJJJJIJJJJJIJJIIIJJJJJHIJ
@3651495/1
tcccactaaagttaaccagacaaagcacctatcgaatcgaatattagtag
+3651495/1
CCCFFFFFHHHFHIJJJJJJJJJJJJJJJJIJJJJJJJIIICGGHGGBGD
@7672606/1
tcccttttgagctattgcgatattttttcggaaaaaaagtgagtttagga
+7672606/1
@@@;DDFFFHHFHGIJJIIGEGHIIGHHIIJGIIGIJJFFGHHHHIDEAC
@7672607/1
tcccttttgagctattgcgatattttttcggaaaaaagtgagtttaggat
+7672607/1
CCCFBFFFFFHFAGHIJJIGHIIJIJJIGIJGIJJJJGFGIJGIHIJIHC
@7672608/1
tcccttttgagctattgcgatattttttcggaaaaaagtgagtttaggat
+7672608/1
CCCFFFFFHHHHHJJIJJJJJIJJJJJIJJJIJJJJJJGGHJGIJJIIIJ
@614339/1
attgtaatattcctccatagttcttacatccttgtttatttccctttttg
+614339/1
?@@DADDFHHHHDIIIIGCGEHIIGIIGFHIIIEHIIIIIIIIIGEHGIE
@4157575/1
aaataaatgctcccttttcacaatataataaatacatatcatatcatcgg
+4157575/1
CCCFFFFFHHHHHJJJJJJIIIJJJJIIJIJJJJJJJJJJJIJJIJJJJJ
@2636992/1
ctttcgagacatattcttcggagaatcacaaaactcatgatacttttcaa
+2636992/1
@@@ADDDDFFFHAHJIIGDGI=GGGGFDGGGIDHIJGGCHCBGEGGIIEI
@125558/1
aaataaaatacggcaaagagaagaaaggccgatagaatgaag
+125558/1
BB@DDFFFHHHHHJJJJJJIJJIJJJJIIIIHIJJJJIIJII
@5148028/1
cagtgctgtaaagtgggtaaataaatcttccgcgcagaaaagctcgacat
+5148028/1
CC@FFFEFFHGGHGGIICFFIIJJJJIIIJJGGGIJIGJJJGGIIIGGIJ
@3160960/1
gtaaaatcttgcttcatgattgaaaatttgcaaggtttggaggagttgta
+3160960/1
@@@DDDD;DFAFFIA@F?4CFD<EHFBGHFEIICI1CFDAE>FFB?DGDG
@3160961/1
gtaaaatcttgcttcatgattgaaaatttgcaaggtttggaggagttgta
+3160961/1
BBBFFFFFHHHGHIIIJJJJIGIIGHIJJJJIIJIHIIJIIJJHHDGHHJ
@3160962/1
gtaaaatcttgcttcatgattgaaaatttgcaaggtttggaggagttgta
+3160962/1
CCCFFFFFHHHHGJJJJJIJIGIJJJJJJIIJJJJGIJJJIIJIJHIJFH
@3160963/1
gtaaaatcttgcttcatgattgaaaatttgcaaggtttggaggagttgta
+3160963/1
CCCFFFFFHHHHHJJJJJIIJGIIJJJJJJJJIJIEGGIJIJJGIHHGHH
@5640363/1
cgccaaacattcggcagccaagaacttgctggatctcttggtcggaaaag
+5640363/1
CCCFFFFFHHHHHJJJJJJJJIJJJJJIJJJJJJJJJJJJJGIJJIJJJJ
@3161860/1
gtaaaattgaaattaaagcggaggttaagaaagaaagtgtgcacgatgca
+3161860/1
CBCFFFFFHHHHHJJJJJIJJDHGGHJIJJJIJJJJJDHGHIIJJJJJJJ
@7169545/1
ggtttcctctgttcgtttatgtctcgaatgtccaggacttcgcacataaa
+7169545/1
@C@DFFFFGHFHFIJIJJJJJHIJJIIJI@FGFBFHGHIIGCHIIAHHGI
@1134153/1
catcaaataaatgctcccttttcacaatataataaatacatatcatatca
+1134153/1
CCCFFFFFHHHHHJJJJJJJJJJJJJJJJJIHIIJ4CGIJJJJIJJJJIJ
@616161/1
attgtgaaaagggagcatttatttgatgcaaagtatagaggttgtaccca
+616161/1
@CCFDFFFHHHHGIHIIJJJJIIJJJJJJJJJJFHIIIJJJHIIJIIJJJ
@3163226/1
gtaaacagttgtacagtagaggataaaccaattgagcacacttttacttc
+3163226/1
CB@FFFFFFHHFHIJJGFHHIJIIJJJJJJJJJJJJIIJJJJJJJIJJJJ
@4654652/1
atttaaccgaaatatagaatacaccccttaatcagctacaacagtcaaca
+4654652/1
CCCFFFFFHHHHHJJJGJIIIJJIJJJJIIHIIHGGGGIJJJIJFHIEIJ
@5641706/1
cgccaaggacttcaacttcgttcagttcttgcaggagatcgctagcgaac
+5641706/1
BB@FFFFFHHHHHJJJJJJIHIJJJIIJJJJJJJIJJJIIJJJJJJJJJJ
@4655097/1
atttaactgaaatatagaatacaccccttaatcagctacaacagtcaaca
+4655097/1
<@@D?A??ADHHHACBCEFFBFCHB@GIBB9??C?FDHIGG@HD:9?B??
@4655098/1
atttaactgaaatatagaatacaccccttaatcagctacaacagtcaaca
+4655098/1
CCCFFFFFHHHHHJJJIJJIJJIJJJJJJJJIJJJJJIJJJJJJHHIIJJ
@4655099/1
atttaactgaaatatagaatacaccccttaatcagctacaacagtcaaca
+4655099/1
CCCFFFFFHHHHHJJJIJJJJJJJJJJIJJJJJJJJIJJJJJJJGIJJJJ
@4655683/1
atttaagaacaaacaggggagaaaagtcacgagaatttgaaaagcgagct
+4655683/1
CCCFFFFFHHHHHJJJJJJHJIJJIJHIJJJIJIJJJJJJJJJJJJJJIJ
@4655689/1
atttaagaacaggggagaaaagtcacgagaatttgaaaagcgagcttcat
+4655689/1
CCCFFFFFHHHHHJJHIIJJIJHHIJJIJIJJJJJJJJJJJJJJJIJIJI
@126075/1
aaataaacttttttcgggtttggaaaaaatttcaaattgttcaggtaaaa
+126075/1
CCCFFFFFHHHHHJJJJJIJJJIJJJJJJJJJJJJJJJJJJJJJIHIJJI
@4655871/1
atttaagaggcttttaaaatttaacgtttagcagtcttctttttagaata
+4655871/1
@@@DDBB=DFHDDHEHIIEIIGE?HC?EBE@DH9EHHHGFGGGHGI3??F
@4655872/1
atttaagaggcttttaaaatttaacgtttagcagtcttctttttagaata
+4655872/1
CCCFFFFFHHHHHJJJJJJJJJIJJJIJJJJJJJJJJJJJJJJJJIJJIJ
@5642720/1
cgccaattgagttttcgagcattttccggaaaaga
+5642720/1
@@@DA?DDBHBAC>D41BBDH><EAF4:1CGIG9B
@5642721/1
cgccaattgagttttcgagcattttccggaaaagaagattgcaccccgaa
+5642721/1
@?@FFFFFHHHBFHIEGGGIAFHHIIIFIIIIIIIIHGIIIIIIIIIIGI
@5642722/1
cgccaattgagttttcgagcattttccggaaaagaagattgcaccccgaa
+5642722/1
@C7DDFFFGHGFFHIIJIIGGIHIGIJJIJJJJHJJJJJJJIJJDIJJII
@5642723/1
cgccaattgagttttcgagcattttccggaaaagaagattgcaccccgaa
+5642723/1
BCCFDFFFHHHHHJIHIIJIGIJJIIIJJJIIJGIGIJJJJJJJJJJJJJ
@5642724/1
cgccaattgagttttcgagcattttccggaaaagaagattgcaccccgaa
+5642724/1
CCCFFFFFFFHAFHIGIGHB@FHIIGIHIGHII;FHDF<FEHIIIIIBBH
@5642725/1
cgccaattgagttttcgagcattttccggaaaagaagattgcaccccgaa
+5642725/1
CCCFFFFFGHHCFIJGHIJGAGHIJJJJJIJJJJIJIHGIIJIJJJJJIE
@5643238/1
cgccaccaatgcttggtgcagctatccactttgccagtggccgtctgcta
+5643238/1
@B@FFFFFGHHHHJJJIJGJIJJJJJJJJJJJJJJJIJJIJJJIIIJJED
@1135503/1
catcaatattatctatcgatactgaatgtaattttttatatagtgccccg
+1135503/1
CCCFFFFFHHHHHJJJJJJIJJJJIJJJHJJJJJJJJIJJJJJJJIJJJJ
@7171239/1
ggttttttaacagtttgaaaaccttgataaatggaacgaaattaaacacg
+7171239/1
=8:4=DDFHHHFHAGHIIIIIIIIIIHIIIIIIIIIIIIIIIIIIIIIII
@7171240/1
ggttttttaacagtttgaaaaccttgataaatggaacgaaattaaacacg
+7171240/1
@C?DFFFFHHGDHGHHGGIJJIJJJJGIGGGIIJGGIJGIIIIIJJJIII
@7171241/1
ggttttttaacagtttgaaaaccttgataaatggaacgaaattaaacacg
+7171241/1
BCBFFFFFHHGHHIIJJJJJJJJJJJIJJJJIJJIJIIIIJIJJJJJIJJ
@127845/1
aaataacgtatattattatgtgtattccgttttcgttataaaatttatag
+127845/1
CCCFFFFFFHHHHJJJJJJJIIGJJJJJJJJJJJJJJJJJJJJJJJJJIF
@6681824/1
ctttgcatcaaataaatgctcccttttcacaatataataaatacatatca
+6681824/1
B@?DDEFFHHHGHJJJJIIJJJJJJIJJJJIGIIJIJJJJJJJJJJJIIJ
@6681825/1
ctttgcatcaaataaatgctcccttttcacaatataataaatacatatca
+6681825/1
CCCFFFFFHHHHGJJJJJJJJJJJJJJJJJJJJJJIGIIIJJJJJJJJJJ
@6681826/1
ctttgcatcaaataaatgctcccttttcacaatataataaatacatatca
+6681826/1
CCCFFFFFHHHHHJJJJJJIJJJJJJJIJJJJIJJJJJJIJJJJJIJJJJ
@6681827/1
ctttgcatcaaataaatgctcccttttcacaatataataaatacatatca
+6681827/1
CCCFFFFFHHHHHJJJJJJJJJJJJJJJJJJJIJJJJIJJJJJJJJJJJJ
@6682393/1
ctttgccagtggccgtctgctacggaacaggcaaaactccgaaggaagcc
+6682393/1
CCCFFFFFHFHHHJIEHGGGCEHIJGIGFHIIGGGIIIJJIGIHJGICHG
@6682394/1
ctttgccagtggccgtctgctacggaacaggcaaaactccgaaggaagcc
+6682394/1
CCCFFFFFHHHHGIJFHHIIIGHJJIJBGAGIJJJJEGIIGIJIGEHCGH
@2144319/1
ctctggtgtagaggttgtttctgccatcgaatactggttttaggttgccg
+2144319/1
CCCFFFBDHGHHHJEHHFGIJJIJJJJJJJIJJJJJJHIJIIJJHIIJJJ
@618025/1
attgtttctaacctctctaaattaataccatcgttggcatttgacattgt
+618025/1
@@@FFDDBFHHDHJIJIJFIIFHIIJJJIJIGGHIIJGIJJGIIIGIJJI
@3656637/1
tcccttttgagctattgcgatattttttcggaaaaaagtgagtttaggat
+3656637/1
CCCFFFFF<DFFHDBBGGGEAGGHGIIGHHGGGGHIGB==BB=@AFAAHE
@3656638/1
tcccttttgagctattgcgatattttttcggaaaaaagtgagtttaggat
+3656638/1
CCCFFFFFDFFFHIHIGGIGHGGIJJJJHIIIIJJJJICFHIFHIIIJII
@3656639/1
tcccttttgagctattgcgatattttttcggaaaaaagtgagtttaggat
+3656639/1
CCCFFFFFGHHHHIJJIIJIIJJJJJJJJJJJJJJJIIGGIJHIIJJJJI
@1137295/1
catcactttgtcatcgaacgatgtcaccacctgattggtgatatcagccg
+1137295/1
CCCFFFFFHHHHHJJJIJIJIJJJJJJJJJJJJIJJJJHIJJJJJJIJIJ
@5152312/1
cataaaagtaatataaccttagatttcgaggcaaattgattgatttgccc
+5152312/1
CCCFFFFFFHHHHJIJJJJJJJJDIIIJJEGIGIIIJIIGJJIJJJGIJJ
@5645580/1
cgccatattgatttaattttgacatgttagaatgccctattgaaaacctt
+5645580/1
@@<DADDDHD4BFGEHGIIIEBHIGEHI@FHIIIIIIIGGGFHHIIFIGI
@5645581/1
cgccatattgatttaattttgacatgttagaatgccctattgaaaacctt
+5645581/1
@@@FADDDHD?DFHHIBHIIIEHIIGGGGIIIIIIIIIGGIGGIIIDIII
@5645582/1
cgccatattgatttaattttgacatgttagaatgccctattgaaaacctt
+5645582/1
@CCFDDFFHGFHHJIJJJJJGEGIJJHJJIJJJJJJJIGJJGIIEGIJHI
@5645583/1
cgccatattgatttaattttgacatgttagaatgccctattgaaaacctt
+5645583/1
CCCFDFFFHGFGHJIJJJJJGHIJJJJJJIJJJJJJJJJJJJJJJJJJJJ
@5645584/1
cgccatattgatttaattttgacatgttagaatgccctattgaaaacctt
+5645584/1
CCCFFFFFHHHHHIIJIJJJJIJJJJJJJJJJJJJJJJJJJJJJJIJJJJ
@6163687/1
ctctgtcggtagatttccgtgaagtggtccgtgccccttgcggttacccc
+6163687/1
CCCFFFFFGCFHHJJIGGGHHIGHEHEGGEG;FGGHII@;FFGF:FHIJI
@1637688/1
cgcgaaattggcactggcaagtcaaagaagct
+1637688/1
???:DD::AA?A>EAEI:AFFFDE99?CD>??
@5153532/1
cataaagtatgtctagaacgattttacctttgcgcgaaaagtgaccacaa
+5153532/1
CCCFFFFDHHHFHJJJJJJJHIJJJJJJJJJJJJJJIJJJJGIIJIJJJJ
@5153533/1
cataaagtatgtctagaacgattttacctttgcgcgaaaagtgaccacaa
+5153533/1
CCCFFFFDHHHHHJJJIJIJIJJJJJJJJJJJJJIJJJJJJHIIJJJJJJ
@5153866/1
cataaatagaagtgctccccgcggtccacactctattaaataagcgccta
+5153866/1
CCCDFFFFHHHHHIJJJJJJIJJJGHJJJJJJJJJJJJJIJJJIIJIJJJ
@5154576/1
cataaatgccgtcctcttctagcagctttaatgcattgtatgcagcatca
+5154576/1
CCCFFFFFHHHHHJJJJJIIJIJJJIJJJIGIJJJJIJJJIJJJIJJIJJ
@5154696/1
cataaatgtcaaaatttgacataatttgtggacataaaggaaagaaaaaa
+5154696/1
C@@FFFFFHHHHHJIJJIHIIJIIIJJFFHIIJIIJIIJIIGIJJJJJIJ
@4657766/1
atttaatagagtgtggaccgcggggagcacttctatttatggctt
+4657766/1
CCCFFFFFHHHFHHHGJJJJIIJJJHGIIHHHHHHFFFFFFFDCE
@6685731/1
ctttgctttggtcactttacgcgcgaaaaccattatgttttactaatttt
+6685731/1
BBBDDFDFHHHFHGIJJJJIIIGIJIIJJJJIJIJIJJJJJJJJIJJJJI
@6685732/1
ctttgctttggtcactttacgcgcgaaaaccattatgttttactaatttt
+6685732/1
CCCFFFFFHHHDHIJJJJJJJIIJIHJJJJJHIJJJJJJJJIJIJJJJJJ
@5647046/1
cgccattctcttggctagcttctttgacttgccagtgccaatttcgcgga
+5647046/1
?@@D;?DDHF?HDGGEFG>EI<BEH4FBDH?CHDA?@BGBFDGIB;@0D0
@1639078/1
cgcgacggctcagcaactcctggaggacgctgacggg
+1639078/1
CCCFFFFDHHHFFIJIIIIJJDIIJJIIIJFJJJIII
@3167144/1
gtaaagtgaccaaagcaaagacgcaataagtgatacaagaaaatatacag
+3167144/1
@=:DDFBDHGHHHJJIJJJJIJJJJJJJJJIGIJJJJJJJJJJJIJJJJJ
@3167145/1
gtaaagtgaccaaagcaaagacgcaataagtgatacaagaaaatatacag
+3167145/1
C@CFFFDEHHHFHJJIIJJIJJIIJJJJIJCFHIIJJJJJIJJJJJJIJH
@4165239/1
aaatataataaaaatttatagttttttgcatttttattcggcttattgta
+4165239/1
CCCFFFFFHHHHHJJJJJJJJJJJJJJJJJJJJJJJJJIJIJIJJIJJII
@3658141/1
tccgctttaatttcaattttacatgtgtccattaatgaatcatccatcgt
+3658141/1
CCCFFFFFGHHHHJIJJJJJIIIJJHHJIIIJJJJJJGHGIJJJJJJJJF
@2148796/1
ctcttaaatttaaccgaaatatagaatacaccccttaatcagctacaaca
+2148796/1
BB@DDFFFHHHHHJIJJIJJJJJJJJJJJIJJJJJJJJJJJJJJJJJJJJ
@7177711/1
gtaaaatcttgcttcatgattgaaaatttgcaaggtttggaggagttgta
+7177711/1
CCCFFFFFHGHHHJJJJJIIJIJJIHJJJJJJJJJGHIJJJDIGHGIJIJ
@4166006/1
aaatatcgcaatagctcaaaagggaacaatttttgtcgagttattgattt
+4166006/1
?1=:BDABAFFF<<EF@CEBB?DBB?C?CE<::D@:??BF<DDFF>>FAF
@7178450/1
gtaaaattagttgctatccttctctttgacattgcttgtggtcacttttc
+7178450/1
@BBFDFDFHHHHHJJJJJJJJJJJJJJJJJIJJJJJJJIJJHIIJJJJJJ
@5158434/1
cataatttgtggacataaaggaaagaaaaaaatgtcaaaattttgcaaat
+5158434/1
CCCFFFFFHHHHHJJJJJIJJIJJJJJJJJJJJJGGIJJJIJJJJJIJJJ
@2151040/1
ctcttatacgcagtggtctcaatcgcaacagacatctacgaacgtctaca
+2151040/1
CB?DFFFFHHHHHFHIGHIHJJIIJJJJJJJJJJIJJJJJJIJJFHJJJJ
@2151041/1
ctcttatacgcagtggtctcaatcgcaacagacatctacgaacgtctaca
+2151041/1
CCCFFFFFHHHHHHIJFHIJJJIJJJJJJJJJJJJJJJJJIJJJHIJJJJ
@6168770/1
ctcttatacgcagtggtctcaatcgcaacagacatctacgaacgtctaca
+6168770/1
?@8BDDEFHHHHHFHIEHIJJJJGJJJJJJIJJJJJJIJJJIJJHIJJJI
@1142140/1
catcgataagacgaatggtaaagctgctaaaaaagcaggaaaagccc
+1142140/1
BC@FFFFFHHHHGIJHGIEFHIIJIJJJJJJJJJIIJJGJIJJHIGI
@7179969/1
gtaaacagttgtacagtagaggataaaccaatggagcacacttttacttc
+7179969/1
CCCFFFFFHHHHHJJJHHHHIJGJJJIJJJJJJJJJGJJJJJJJJJJJJI
@7179970/1
gtaaacagttgtacagtagaggataaaccaattgagcacacttttacttc
+7179970/1
CBBFFFFFHHHHHJJJGHHIJJGIJJJJJJJJJJIJJJJJJJJJJJJJJJ
@7180836/1
gtaaacgtcagtttgcgtttcaatgcatcgataagacgaatggtaaagct
+7180836/1
CCCFFFFEHHHHHJJIIEHHHJJJJJJJJJJIJIJJJIIJJJIDHIJJJI
@1642029/1
cgcgcgaaaaccattatgttttactaatttttcaataaagtacactttat
+1642029/1
CCCFFFFFHHGHFHJGIIGIJJIJJJJJJJJJJJIJJJJJGHHIJJJJJJ
@1642220/1
cgcgcgtaaagtgaccaaagcaaagacgcaataagtgatacaagaaaata
+1642220/1
CCCFFFDFHHHFHJJJJJJJIJJJJJJJJJJJJJJDGHIIIJJJJJJJJJ
@1642221/1
cgcgcgtaaagtgaccaaagcaaagacgcaataagtgatacaagaaaata
+1642221/1
CCCFFFFFHHHFHIJJJJJJJJJJJJJIEIJJJJJBFHGIIIJJJJIJJJ
@623751/1
atttaagaacaggggagaaaagtcacgagaatttgaaaagcgagcttcat
+623751/1
@C@DFFDFHDHHHIIHGEGIIICFGCEAFBGGGGBFGHHGHHGGIEHHEG
@623752/1
atttaagaacaggggagaaaagtcacgagaatttgaaaagcgagcttcat
+623752/1
CCCFFFFFFHHHGGJIGJJIIGFDEHIJJJJIJJJIIJJJIJJIJIJJJJ
@6172534/1
ctcttcgtcactcgcaaatgtagaaggcagattgttaccctccacgggta
+6172534/1
CCCFFFFFHHHHHJJGIJJJHIJJJJJIHIJJJIJJIJJJJJJJJIIIFH
@6172535/1
ctcttcgtcactcgcaaatgtagaaggcagattgttaccctccacgggta
+6172535/1
CCCFFFFFHHHHHJJIJJIJJJFIJIJJHIJJJIIIIJJJJJJJIJGIGI
@6172595/1
ctcttcgtgttccatttcatagaatggtggtggccatctgcgggacatgc
+6172595/1
CCCFFFFEFFHFHGGIJGHGJEGIHIIAHHFCGHIGIGEDGGIJBGHHEG
@4168211/1
aaatcacagagccccgggcccagatggcattcatgcagaaccgatta
+4168211/1
CCCFFFFFHGHHHJJGIHGIJ;DFHIIGCHIGCIIJIIJJJJIHHII
@6172705/1
ctcttctaacagctttaatgcattgtatgcagcatcatgtttactaatct
+6172705/1
CCCFFFFFHHHHHJJJJJJIJJJJJJJJJJJJJJJJJJJJJJJJJJJJJJ
@134189/1
aaatatacctgcacacacgcatttttaaatttaaaaatttattcaagtca
+134189/1
CCCFFFFFHHHHHJJJJJJJJJJJJJJJJIJJJJJJHIJJJJJJJJJJJJ
@2647453/1
ctttcttcgatcttccggttccggtg
+2647453/1
8?@D?DD;DCFFFIBBE?3@BE:@?C
@2647454/1
ctttcttcgatcttccggttccggtggccaccagatcgttgttaaggaac
+2647454/1
@@@DBDDDDF>?FFFE8E?CABAD:CDCFGIIEGICFFFFFBFFIEIDFC
@2647455/1
ctttcttcgatcttccggttccggtggccaccagatcgttgttaaggaac
+2647455/1
C@CFFFFFHHHGHIJJIJGIIJIFFHHJIJJJJIJJJJGIJIIIJIJJJJ
@2647456/1
ctttcttcgatcttccggttccggtggccaccagatcgttgttaaggaac
+2647456/1
CCCFFFFFGFHFHJJJEIAGHJHIGIIIIIIJHGIJJJJJJIEGIIJJGI
@2647457/1
ctttcttcgatcttccggttccggtggccaccagatcgttgttaaggaac
+2647457/1
CCCFFFFFHFHHHJJJIJHIIJGIHIJGJIIJFIIJJJIJJGHIJIJDHI
@2647458/1
ctttcttcgatcttccggttccggtggccaccagatcgttgttaaggaac
+2647458/1
CCCFFFFFHHHHHJJJGHGGHIGIIIIJIJIJJIFGIGJJIGHIIIGIJJ
@3661944/1
tcctcctccaattcctgcatcttatataccatcatcttctggagtcaccc
+3661944/1
@CCFFFFBHHHHGJJIGIEIIIICHIIIIJJJFHGEHICHHIGGIIGIJJ
@2647750/1
ctttcttctcttggtgaacacatactttattcgtcatcgctccccacgag
+2647750/1
?@@D:=DDDF?FFI22CDC4E=>D@FIHIAHEB;??;C3CBFGFIDFE7@
@2647751/1
ctttcttctcttggtgaacacatactttattcgtcatcgctccccacgag
+2647751/1
@C@FDDFDDHFHHJ?FEGHHGHCHIIJHGHIIIHIIJHIJJHIJJGIJHJ
@2647752/1
ctttcttctcttggtgaacacatactttattcgtcatcgctccccacgag
+2647752/1
CCCFFFFFHFHHHJBGEGGIJJJJJJJJJGIGIFHIJJIIJJJJJJJIJI
@2647753/1
ctttcttctcttggtgaacacatactttattcgtcatcgctccccacgag
+2647753/1
CCCFFFFFHHHHGIBFGIIIIIGJJIJJJJJJJIJJJJJJJJJJIGIIHI
@2647754/1
ctttcttctcttggtgaacacatactttattcgtcatcgctccccacgag
+2647754/1
CCCFFFFFHHHHHJFHIJJJJIHIIIJJJJJJIHHJJJJJJJJJJGIJJJ
@2647757/1
ctttcttctctttgccgtattttattttgtaaggtgaggtatttgtacat
+2647757/1
@@@DBDD?FF?DHDBH?<@EGHI@FHIIBCEHEI:E?DH1?DFHDF@FGI
@134893/1
aaatatcgcaatagctcaaaagggaacaatttttatcgagttattgattt
+134893/1
CCCFFFFFHGHHHJJIJIJJJIIIGGGIGIJIJJJJJJFHFFHIIIJJJI
@5652192/1
cgccgattgagttttcgagcattttccggaaaagaagattgcaccccgaa
+5652192/1
@@@DBADDD?D<DGI<ECFG@?EDHGICHEHII;BC>FGE>DHIIEIIBG
@7183959/1
gtaaagtgaccaaagcaaagacgcaataagtgatacaagaaaatatacag
+7183959/1
C@BFFFDFHHHHHJJJJJJJJJJJJJJJJJFHIJJJJJJJJJJJJJJJJJ
@7183960/1
gtaaagtgaccaaagcaaagacgcaataagtgatacaagaaaatatacag
+7183960/1
CC@FFFDEHHHHHJJJJJJIFIDIIJJJJJ9CHGGIJJJJJIJJIJJIJI
@7183961/1
gtaaagtgaccaaagcaaagacgcaataagtgatacaagaaaatatacag
+7183961/1
CCCFFFDDHHHHHJJJJJJJ3FFGIJIJIICFHJJJJJJIJJJJJJJJJI
@5161183/1
catagatccaatcctataattatccatttcctgtaattctggtttctcta
+5161183/1
CCCFFFFFHHHHHJJIJIJEHHIJJJJJJJJIGIHCEIGHGIEGHIGJII
@5161184/1
catagatccaatcctataattatccatttcctgtaattctggtttctcta
+5161184/1
CCCFFFFFHHHHHJJJIJJJJIJJJJJJJJJJJHIGIJJJJJFHIGHJJG
@5161395/1
catagattcaaatgaagtaaacaacatacgtttttcatttaaaatgaact
+5161395/1
CCCFFFFFHHHHGJJJJFJIJJJJJJJJJJHIJJIJJJJIJHJJJIJIJJ
@1145749/1
catctgcgggacatgcacatctcttggagccagccaatgggattgcccat
+1145749/1
CCCFFFFFHHGHHJJJJJJJJJJJJJJJJJJJJJJJJJJJJJJJJJJJJI
@5654387/1
cgccgtttgagaattcatttttaacacagttcttactttaacacattgtg
+5654387/1
CCCFFFFFGFHFFJJJGIIIJJGHIJJJJIIJJJJIHIJJDHIJJJJJJJ
@2154171/1
ctcttcctcacgaggacactctaataataaatcctgtagaatatcgttta
+2154171/1
BB@ADEFFGGHHHJJJIIIIJJJJJJIJJIIJJJJJHIJIJIJJJJIJJJ
@1643631/1
cgcggaatttcaacacatgacaagcgatggtgaactgcctttcgtgtggt
+1643631/1
?@@BDDDDHH>FH>F=GBB><AF?:CF?FE0?DH@FCGGIHG@DGH=CF=
@7683507/1
tcgaagaaaaaacattgaccaatcgccaccaatgcttggtgcagctatcc
+7683507/1
CCCFFFFFHHHHHJJJJJJJJJIJCGHIJJJJJJJJJJIIHIJIJJJJJJ
@6173610/1
ctcttctggaccacgataaatgtgatacctggcttgtagtcagcttccaa
+6173610/1
CCCFFFFFHHHHHJJJJJJJJJHIJJJJJJJJJJJJIJJHIJJJJJJJJH
@136451/1
aaatattttagacatctgtcaccaggcttgaacgaagttgtggagagatt
+136451/1
@@CDFFDDFHGHGIGFIIIIIJJJIJJIIGGIIGAHIIIGBGGJJHGGGI
@5162706/1
catagttcttacatccttgtttatttccctttttgtggagaggtactatg
+5162706/1
CCCFFDFFHHHHHJJJIJJGIJGHJJJJJJJJJJIFHICHIHJFHIJJJJ
@1147667/1
catcttttttgttgtgctagtcgcaacagttttgacagaacctatgccac
+1147667/1
@@@DFFFFFHFCF>CDGGHHFE@FGIIIIAFIIICHIIIGIFGGGHIIII
@2154668/1
ctcttcgtcactcgcaaatgtagaaggcagattgttaccctccacgggta
+2154668/1
CCCFFFFFHHHHHIJJJJIJHIHJIJJIIJJJJJJIJJJJJJJJJIJJFG
@2154732/1
ctcttcgtgttccatttcatagaatggtgg
+2154732/1
???A?AA=DADDBDEEE<3AF:FB?CFCCE
@2154733/1
ctcttcgtgttccatttcatagaatggtgg
+2154733/1
@@@DDDDDH?FFH>EGHAEFD>>HEHI:CF
@2155028/1
ctcttctagggataaggaaggagttacagtgtttttaaatcccatagtta
+2155028/1
CCCFFFFFHHHHHJJJJIJJJGIHHIJJJHHGHIJJJJJJJJJJJJJIIJ
@7685484/1
tcgataaaaaaatatcgcaatattagaaattttcaaatattcttcgcttt
+7685484/1
CCCFFFFFHHHHGJJJJJJJJJIJJJJJJIJJJJJJHJJJJJJJIJJJJJ
@6175406/1
ctcttgacatttcgttaaagaaccacaaaatgtgacatataaaggtgaat
+6175406/1
@@CFFFFFHHHHHIGIIHIGJIJJJIJJIIJIFDFHIJJJJJJJJGHIII
@7685605/1
tcgatagctgttcactttttggtcatgattttgaggtactcgagggcatg
+7685605/1
BCCFFFFFHHHHGIIIJJJJII?FHIJIJJJJJJJJGHIJIJEHIJJJJJ
@4171950/1
aaatgacagaaggacagacaagaaacatgataagatatgctgcaacctct
+4171950/1
CCCFFFFFHHHHHJJJJJJJJJJJJJJJJJJJJJJJJJJJJJJJJJJJJJ
@6695156/1
ctttgtcatcgaacgatgtcaccacctgattggtgatatcagccgctccg
+6695156/1
CCCFFFFFHHHHHIJIIJJJJJJJJJJJGIJJJBFHIJJJGJGJIJIIJI
@1148708/1
catgaagttatcgaacctatctattagtttttgcagctgcatattcatca
+1148708/1
CCCFFFFDHHHHHHIJJJJJIJJJJJJHGJJJJJJIJIJJJIJJJJIJJI
@1148740/1
catgaagttgtctgcccctttcttaatcggttctgcatgaatgccatctg
+1148740/1
?@@DBDDDHFHFHEEGIIGGGGIEHAHFB@GHE>FEBFDFFICGGEBDDH
@3175667/1
gtaacttaagaatatataatatataattgtgtccattattatataatata
+3175667/1
B@BFFFFFHFGHGJIJIJJJEIIJJJJJJIIIJJJJJIJJIJJJIJJJJI
@138757/1
aaatcctgcaaggattgccacatcttgtgagccgccattctcttggctag
+138757/1
CCCFFFFFGHHHHJJJJJJIJHJIJJJJJJIJJIJJFHHJJJJJGJJGGH
@6695779/1
ctttgtctggttaactttagtgggaaggtttaggtatttgtggtatctgt
+6695779/1
CCCFFFFFHHFHHJJIJJIJFHIJJJJJCHHGHJ?EHGIIIJGDFHIIJH
@5166179/1
catcaaatgggtagctcaagtctccttgtacggtctcgaagaagctctcg
+5166179/1
CCCFFFFFHHHFHIIJJJIJIIJIIJJJHEHIIHGIIIIIJJJIJIJJJI
@6696668/1
ctttgtgggactgctggttgcccaacttggtaatcttagtgtctttcagt
+6696668/1
@CCFBDBB<CFHFI@FIFFHGGGHIHIIGG?DGHIIIIIGDFAFGIEHIF
@6696922/1
ctttgtgttacaggatctcctttatgttttgcagcttgttgttcaggttg
+6696922/1
CCCFFEDDHFHHHJIIJIGIIJJCJJGGGIIJGHJJJIJJFDGGIJJAGH
@4174219/1
aaatgctcccttttcacaatataataaatacatatcatatcatcggggca
+4174219/1
CCCFFFFFHHHHHJJJJJJJJJJJJJJJJJJJJJJIJJJJJJJJIJJIJJ
@6698031/1
ctttgttcagttcttgcaggagatcgctagcgaacaatccttcgaggtaa
+6698031/1
@CCDBDDFFHADA@HIIIIIIIIBGGGEIGGAHGIGCG>HIIGAFCFGHG
@5167535/1
catcaatattatctatcgatactgaaagtaattttttatatagtgccccg
+5167535/1
CCCFFFFFHHHHHJJJJJJJJJJJJJIJHIIJJJJJJIJJJJIIJJJJJI
@5167536/1
catcaatattatctatcgatactgaatgtaattttttatatagtgccccg
+5167536/1
@@@DFFFFHHHFHIIJJGGGIJGIGJFGHJAHAFHHIGEIGGA?FGDEHG
@5167537/1
catcaatattatctatcgatactgaatgtaattttttatatagtgccccg
+5167537/1
CCCFFFFFHHGHHJJJJJJJIJJJIFGJHIIHIJJJJIJJGIGFIHIJJG
@5167538/1
catcaatattatctatcgatactgaatgtaattttttatatagtgccccg
+5167538/1
CCCFFFFFHHHHHJJJJJHIJIJJJJJJHIIJJJJJJJJJJJJIJJJJJJ
@7686522/1
tcgcaatagctcaaaagggaacaatttttatcgagttattgatttcgagg
+7686522/1
CCCFFFFFHHHHHJJJJJJJJJJIJJJJJJJJJJJHIJJIJJIJJJJJJJ
@2157440/1
ctcttgaagaaccatcgccggggttttgacatgatttgacatttttgtgt
+2157440/1
@@CFFDDDHDHHDHGFIGIIJIJ:DFHBGIIGGEGIJECFHIIJIJJGHE
@2157619/1
ctcttgacatttcattaaagaaccacaaaatgtgacatatataaaggtga
+2157619/1
CCCFFFFFHHHHHJJJJJIIIJJJJJJJJJJJGHIJJJJJJJJJJJJGHI
@3665147/1
tccttctctttgacattgcttgtggtcacttttcgcgcaaaggtaaaatc
+3665147/1
?@@DDFFFBHHHDHGBGGE@HACEH@HIEHHHICHGHFIG>HG<DGIIGH
@1646135/1
cgcgtaaagtgaccaaagcaaagacgcaataagtgatacaagaaaatata
+1646135/1
@@@DDABDF:AFFGBGHIICEGAEFBEHI>EHI?DGGGGBDHEHGGGIDH
@1646136/1
cgcgtaaagtgaccaaagcaaagacgcaataagtgatacaagaaaatata
+1646136/1
BCCFDFFFHBHHHJJJJJIJJJJJJJJJJJIIIGGIJJJJJJJJJJJJJJ
@7687665/1
tcgcgcgtaaagtgaccaaagcaaagacgcaataagtgatacaagaaaat
+7687665/1
CCCFFFFDDHHHAFHIIJJJGIIJJJIJIIJJJJJJBFGIJJJJIJJJJI
@2158769/1
ctcttgctgctaattgtttcgccatcttttttgttgtgctagtcgcaaca
+2158769/1
CCCFFFFFHHHHHJJIIIJJJJJJJJJJJJJJIJJGGEGGEIIJJJJIJI
@2158770/1
ctcttgctgctaattgtttcgccatcttttttgttgtgctagtcgcaaca
+2158770/1
CCCFFFFFHHHHHJJJIJJJJJJJJJJJJJJJJIJJHIJJJJIJJJJJJI
@7687834/1
tcgctagcgaacaatccttcgaggtaacctacgtggacatcgaagaaaaa
+7687834/1
C@CFFFFFHHHHHJJJJJIJIIII:CFHJGHHHFHIIJJJIJJJIJJJJJ
@7687835/1
tcgctagcgatctcctgcaagaactgaacaaagttgaagtccttggcgtt
+7687835/1
CCCFFFDDHHHHHJJJJJIHGGIIJJJJJJIJICCBGHHEDHGCGHGEHB
@2159510/1
ctcttggtcggaaaagtgactcccgaacaagccaatcagaccaacggaac
+2159510/1
@@@ADD;==DDF?FBEF:F?9BFGBGG0?FCFIFIF@D<8?=FF1@FEE@
@2159534/1
ctcttggtgaacacatactttattcgtcatcgctccccacgagcgtttct
+2159534/1
CCCFFFFDHHHHHJJJJJJJJJJJJJFHIJJIJJJIJJJJJJJJIHIJJJ
@2159535/1
ctcttggtgaacacatactttattcgtcatcgctccccacgagcgtttct
+2159535/1
CCCFFFFEHHHFHJJJIIJJJJJJJJHIJIIJIJJJJJIIFHFG@7@GH@
@7688467/1
tcgcttttcaaattctcgtgacttttctcccctgtttgttcttaaataaa
+7688467/1
@C@FFFFFDDDDBGE@FFEFFEEHGIIGIEHGE=CFHEGGGFGDIEHIIH
@7688480/1
tcgcttttgactcgacaaaaatttaaacacattgcattattgatttcgag
+7688480/1
@@@1BDDFHHHFHIIIJJJJJIJIJJJJJIJJJJJJIJJJIGIIIJJIIJ
@5169151/1
catcactcccaaatacgaactggtccaaatcgagggcgccatccacgagc
+5169151/1
@C@DFFDFDGHGDIIIFIHIIIIHHIIJJFHGGGBBHIIJJIIIJJIEFE
@7689310/1
tcggatcttgctactaatattcgattcgataggtgctttgtctggttaac
+7689310/1
CCCFFFFFHHGHGJJJJJIJJJJIJJJJJJJJJHIIJJJJIHIJJGIJJI
@4670595/1
atttatcacatcattcgtcgtgtaccacatctcggatcttgctactaata
+4670595/1
?@@DDD>DFFDFFBFFFICEF<F3<CECF<<BB??0:6::4B<DDF<99?
@4670596/1
atttatcacatcattcgtcgtgtaccacatctcggatcttgctactaata
+4670596/1
@@@DDDDDHHHHHIIIIHIIIH?FCFF>FE@FF>G?B@9D?<D@GC@F@D
@4670597/1
atttatcacatcattcgtcgtgtaccacatctcggatcttgctactaata
+4670597/1
CCCFFFFFHGHGGJJJJJJJIIFHGJIJIIGIJJJGHGHIGIIJJJJJJJ
@4670598/1
atttatcacatcattcgtcgtgtaccacatctcggatcttgctactaata
+4670598/1
CCCFFFFFHHHHHJJJJHHHIGABHIIJDCGIEGIGGGGHA>BFCFCHDG
@142069/1
aaatgatgaaaccggagatcgaacagtttagcaataaagtacccaaatca
+142069/1
CCCFFFFFHHHHHJJIJIJJJIJJJJIIJJJJJJJJJJJGHIJJHIJIHI
@7191524/1
gtaacggcagcactattgacactaagaaatcacagagccccggg
+7191524/1
@@@FFFFFHHFHFAGAHBEH<GAFHFEGHCF9DD<@?DGHI6;;
@7191525/1
gtaacggcagcactattgacactaagaaatcacagagccccgggccc
+7191525/1
@@@DDDDDFHBBDBDFG<9??EBEHEEHI@B?FE>BDCGHI?AGBGH
@3667433/1
tcgaaggattgttcgctggcgatctcctgcaagaactgaacaaagttgaa
+3667433/1
CCCFFFFFHHHHHJJIJJJIIIHHGIJJJJIJJJIIJGHIIJIJIHJIJI
@6176721/1
ctcttggagccagccaatgggattgcccatcactttgtcatcgaacgatg
+6176721/1
CCCFFFFFHHHGHJJJJJJJJJJJJIJJJJJJJIJJIIJJJJJJJJJJIJ
@2655203/1
ctttgacattgcttgtggtcacttttcgcgc
+2655203/1
@CCFADDFDHHHFHBEGH;E:FEHHHGGGC?
@2655204/1
ctttgacattgcttgtggtcacttttcgcgcaaaggtaaaatcgttctag
+2655204/1
@@;DBDDDHHFA8EFICBEFC<FEHHIGG:?FF?D@??BBBFHIIIIII;
@2655205/1
ctttgacattgcttgtggtcacttttcgcgcaaaggtaaaatcgttctag
+2655205/1
@@@DFFFDFHGGFIEFGHFEEHIHIJJJGBHIEFGG?BGGHJIIHIEGIF
@2655206/1
ctttgacattgcttgtggtcacttttcgcgcaaaggtaaaatcgttctag
+2655206/1
@B@DDFFDHHHHHJJDGGHIGJIIJJJJJIJJJGIJGHIJJJJJHIJJJI
@2655207/1
ctttgacattgcttgtggtcacttttcgcgcaaaggtaaaatcgttctag
+2655207/1
CCCFFDFEHHHHHJJHIIEHJJIJJJIJIJJJJIGIHIJJJJIJFHIJJJ
@2655208/1
ctttgacattgcttgtggtcacttttcgcgcaaaggtaaaatcgttctag
+2655208/1
CCCFFFFFFGDHFIIGHGEGIIJJIJJJIJJIJFHI9BGFGFHGBGHHIJ
@2655209/1
ctttgacattgcttgtggtcacttttcgcgcaaaggtaaaatcgttctag
+2655209/1
CCCFFFFFHHHHDIIGIIEHGIJJJJJIJGIIJJJIBGFFGDFFCHIIJI
@2655210/1
ctttgacattgcttgtggtcacttttcgcgcaaaggtaaaatcgttctag
+2655210/1
CCCFFFFFHHHHHJGHGHDIHJIJJJJGJJJJJJIJBGBDFBBDCHIJJJ
@2655211/1
ctttgacattgcttgtggtcacttttcgcgcaaaggtaaaatcgttctag
+2655211/1
CCCFFFFFHHHHHJGHIJGIIIJJJJJIJIIIJJGI9BDGIDBFCGGGIF
@2655212/1
ctttgacattgcttgtggtcacttttcgcgcaaaggtaaaatcgttctag
+2655212/1
CCCFFFFFHHHHHJIGIJHIIJJJJJJJJJJJJJJJDHIIJIJJHJJJJI
@2655213/1
ctttgacattgcttgtggtcacttttcgcgcaaaggtaaaatcgttctag
+2655213/1
CCCFFFFFHHHHHJJHHIHJJIJJJJJJJJJJJIJJDDHHHIJJFHHJJJ
@7192256/1
gtaactctctgaccatagagcttaattcttgtatgatttcttgtctgtgt
+7192256/1
CCCFFFFFHHHHHJJJJIIJJJJJJJJJJJJIIJJJJJJJJJJJIJJIII
@143654/1
aaatggatgaatggcacatagttcgggcactag
+143654/1
@@@DDABDACCDB<;FEFFHGAAC3@@EHGGEI
@6177280/1
ctcttggtgaacacatactttattcgtcatcgctccccacgagcgtttct
+6177280/1
CCCFFFFDHHHHHJJJJJJJJJJJJJHIIIJJIIJJJJJIJJJJJGIJJI
@6177281/1
ctcttggtgaacacatactttattcgtcatcgctccccacgagcgtttct
+6177281/1
CCCFFFFFHHHHHJJJIJIJJHIJJJJJJJJJJJJJJJIIJJJIJIIJJJ
@4176451/1
aaatgttgactgttgtagctgattaaggggtgtattctatatttcagtta
+4176451/1
CCCFFFFFHHHHHJJGIJJJJGIIJJJJIJCGGIIJJIIJJJJIJJJJHH
@1152128/1
catgccctcgagtacctcaaaatca
+1152128/1
@@@DADDDFA@D2<CEAFADEH939
@2656602/1
ctttgacttgccagtgccaatttcgcggaatttcaacacatgacaagcga
+2656602/1
CCCFFFFFHGHHFIHIIIJIIJJJJJJJIJJJJJJJJJJJIJJIIHBFHI
@2163144/1
ctctttgacattgcttgtggtcacttttcgcgcaaaggtaaaatcgttct
+2163144/1
@@@ABD8BF<BDHGGBBHIF?3AAFGGCHAAEAAEIIG39?FGG?CB@BC
@145357/1
aaatgttgcaaattatgtcacataaatgtcaaaatgccacataatttgca
+145357/1
@@?BDEFFDDFHHJJGGIJJIJJJIIJIJJJJJGIIHJIIJJIIJJJIJI
@3669533/1
tcgatagctgttcactttttggtcatgattttgaggtactcgagggcatg
+3669533/1
CCCFFFFFHHHHHJJJJJJJIIFHGJJIJJJJJIJJHIJJJJJJJJJJJJ
@1648371/1
cgcgtgtaaagtgaccaaagcaaagacgcaataagtgatacaagaaaata
+1648371/1
@@CFDDFEHGGDDHGGIEGGIJJIGCGJJJJIGHI:BDFIGGCGIIGIGG
@3177938/1
gtaagatatcctaaactcacttttttccgaaaaaatatcgcaatagctca
+3177938/1
C@CFFFFFHGHHHJJJIJAHIJIJJJJJJJJJJJJJJJEIIJJJJJJIJJ
@4671761/1
atttatgtatggcgatgaaaaaccatcgttcttttacttaatcacattat
+4671761/1
@CCFFFFDHHHHFIJJIIJJJJJJJJHIIJJJJJJIIHIEIIEHGIHHIJ
@5171176/1
catcattcaaacattgaagccagatcgataaaaaaatatcgcaatattag
+5171176/1
@<@DDDDDFHFDFHEEGGAEFH;DBGC=DGHFEGHEEHF<1;DFAGHEDA
@4672863/1
atttattatattgtgaaaagggagcatttatttgatgcaaagtatagagg
+4672863/1
@@=DDDFAFDFHHHGGHFHCCFFFAE@FB@FGGIFIE>G>GF:DHHGFGB
@633126/1
atttagaataattttaatatattttaaattgtataaatgaaataaggttc
+633126/1
CCCFFFFFHHHHHJJJJJJJJJJJJJJJJJJIJJJJJJIJJJJJJJJDHH
@145844/1
aaattaaacacgctgagaaagctatggttgagtgaaaaaggtgggaaatg
+145844/1
@CCFFFFFHHHHHJJJJIJJJJJJJJJHIIIJDHGIJJGIJ?FHIGIGIJ
@1155905/1
catgtacttgccgaaaacttccaaatctcgcctatcaagaggtctgctaa
+1155905/1
@BC1BDFFHHHHHIJJJJJJJGJJIIIIJJIJEIIIJIIIJI?DHIJBHI
@1155906/1
catgtacttgccgaaaacttccaaatctcgcctatcaagaggtctgctaa
+1155906/1
B@CFDFFFHHHHHJJIJJIJJJJJJJJJJJJJJJJJJJIIGIHHIJJJIG
@7197006/1
gtaagtagaaggtaagccacttaagcacacatgttacataaatgtcaaaa
+7197006/1
@@@FFDDEHGDHCFHGIGIJJGGGHHIJIIGIGEFIIGIIIJIIIHGIHD
@7197147/1
gtaagtcatctggtcttggtggcctcctatcagcgcacacgattgtccat
+7197147/1
CCCFFFFFHHHHHEGIJJJGIJIJJJIIFH?EIJJJJJJJJIJJJJJJJJ
@3671656/1
tcgcgcaaaggtaaaatcgttctagacatactttatgctcttgacatttc
+3671656/1
@@@DDDADHDBBFGHIIIG8CD=BBFDFCHIEIGGICABGGFGIGHIADF
@3671720/1
tcgcggaatttcaacacatgacaagcgatggtgaactgcctttcgtgtgg
+3671720/1
CCCFFFDFGHHDFIGAFHGFHGHHBCDHHIIBGGIJJJJJJJJIDFHFHI
@5172419/1
catccatcgtattacagtatatttctgttttagaagtctcctcattaacc
+5172419/1
CCCFFFFFHHHHHJJJJGGJJJJJJJJJJJJJJIJJIIJJJIIJJJJJJJ
@3671899/1
tcgctagcgatctcctgcaagaactgaacaaagttgaagtccttggcgtt
+3671899/1
CCCFFFFFHHHHHJJJJJJJJJJJJJJJJJJJJJJJJJJFHHJJJJJJII
@7692901/1
tcgttatataatcatcattcaaacattgaagccagatcgataaaaaaata
+7692901/1
@?@D?BDDBFHADHIA@FH@HCE@FHHCCHEBDFG>FGE@DDDHIIID@F
@4675581/1
atttatttgatgcaaagtatagaggttgtacccaaacttttcggggtgca
+4675581/1
CC@FFFFFHGHHFIJJJGJIIJEJIJJJJIJIIIIEGJJJJJJIHJFFII
@4675582/1
atttatttgatgcaaagtatagaggttgtacccaaacttttcggggtgca
+4675582/1
CCCFFFFFHHHHHJJIJGHIIJIIJHHJHIJJJJJIJIJJJJJJIJ@FHI
@4675711/1
atttatttgtcatcttcgacttccaattaactctccagttaagaaaacca
+4675711/1
BCCFFFFFHHGHHJJJJJJJJJJJJIJJJJJJJJJJJJIJJJJJIJJJJJ
@634644/1
atttaggttgttgtggtacatctccatgtggacccatttgctttggtggg
+634644/1
@@CFFFFFHHHHHHHIHIGGIJGIJIEHFEGIJHHIEGIJJIGGIGBGDG
@149099/1
aaattatgtcaaattttgacatttatgtaacatgtgtgcttaagtggctt
+149099/1
CCCFFFFFHHHHHIJJJGEIGHIIJJJGGGGHIJIIIJGHIJJJGHIIJJ
@7693644/1
tctaaagctatctactcgttatataatcatcattcaaacattgaagccag
+7693644/1
@@CFFFFFHHDFHIGEHGFG@E@HGEIIJIIIHG@EG<?FDDDCGGHIGH
@7693645/1
tctaaagctatctactcgttatataatcatcattcaaacattgaagccag
+7693645/1
CCCFFFFFHHGHHIJGIIFHBGGHIJJJJIGIJJJJJJIIIJIJJIIJJE
@7693646/1
tctaaagctatctactcgttatataatcatcattcaaacattgaagccag
+7693646/1
CCCFFFFFHHHHHIJIJIHIGH<HIJJIJJJJJJJJJJIIJJJJJJJJJH
@4676847/1
atttcaaattgttcaggtaaaatcttgcttcatgattgaaaatttgcaag
+4676847/1
?@?DDFDDBHDDDHIIG?AEH@IGFF@EHCACHHCHIIII<BFHCC@CFH
@6180783/1
ctctttgacattgcttgtggtcacttttcgcgcaaagg
+6180783/1
@@@BDD>:AFAF?F4ECA@G:ACGHIIID>BE?@GE?F
@6708098/1
cttttacttaaggttaatgccaagttaaatggtactaatcattttctatc
+6708098/1
CCCFFFFFHGHGHGHHJIJJIJJJJIJJJJJICHHJJJJIJJJJJJJJJJ
@6180995/1
ctctttgccgtattttattttgtaaggtgaggtatttgtacatgaagttg
+6180995/1
CCCFFFFFHHDFHJJJGIJJJGFDGHJ<FFGI?DGGIIGIJGIJJIJGHJ
@5664932/1
cgcgcgaaaaccattatgttttactaatttttcaataaagtacactttat
+5664932/1
CC@FFFDDHHHHHJJJIJJIJJIIJJJGIJJJGIIIJIIIIJGIIIJJGI
@7197661/1
gtaagttcatgctgcagcaactgtaaaaattgtccttcggaaactccatc
+7197661/1
@@@FFBDFHHHHFIJJIGGHIJIHIIJJIJIIHIJJCG?BGIIGIIJEHI
@5665114/1
cgcgcgtaaagtgaccaaagcaaagacgcaataagtgatacaagaaaata
+5665114/1
?@@DDDD??DAADBEHGGCGDIIIIGIIIIDEIIG?FFGIGCHGIGIGGI
@5665115/1
cgcgcgtaaagtgaccaaagcaaagacgcaataagtgatacaagaaaata
+5665115/1
@@@DDD<DAFD<DGB@FFEFCBEGEFIIIEIFIIEBFFIEFFIIFIIIII
@5665116/1
cgcgcgtaaagtgaccaaagcaaagacgcaataagtgatacaagaaaata
+5665116/1
@CCDDFDDFHF:CFFHGGHIJIJJIIIJIJJGGIGBFHGHIJJJJJJJJJ
@5665117/1
cgcgcgtaaagtgaccaaagcaaagacgcaataagtgatacaagaaaata
+5665117/1
CCCFFFDFHHHBHIJJEIJIJJJJJJJJJJJJIJJHGIHIIJJIIJIJJJ
@5665118/1
cgcgcgtaaagtgaccaaagcaaagacgcaataagtgatacaagaaaata
+5665118/1
CCCFFFDFHHHCFIJJIJJJIJJJJJJJJGHIJJJFHIIJJJJJJJJJJJ
@3672550/1
tcgcttttcaaattctcgtgacttttctcccc
+3672550/1
@@@DDDDDFFHHFIGGGGDE33<CFH4<<CFH
@3672551/1
tcgcttttcaaattctcgtgacttttctcccctgtttgttcttaaataaa
+3672551/1
@@@=DD?DFDHFHIGHIIH=A@DHHH>9CFH@C@?GH9?CFHGDHH?BGB
@3672552/1
tcgcttttcaaattctcgtgacttttctcccctgtttgttcttaaataaa
+3672552/1
@C?FFFFFHHHGHJIJGJHIGGGEHIJJIJIIIIHIIIJIIJGJIIIJJI
@3181908/1
gtaatacactattattaggcactagttattaattataatcatcaatatta
+3181908/1
CCCFFFFFHHHHHJJJJJJIJJJIJJJJJJJJJJJJJJJJJJJIJJJJJJ
@5173968/1
catcgaacgatgtcaccacctgattggtgatatcagccgctccgggcgtt
+5173968/1
@@C?DEFDHHHHHIIJJJJJIJIJJJJFHIIIJJJJJJJJJJJJJIFHHF
@3673199/1
tcggagaatcacaaaactcatgatacttttcaaattttcttttaaatttc
+3673199/1
@??DDDFFGHHHHIIIG@FEEGDHGFHHIBEHFCHDHHCFFHHGI4?FHH
@3673295/1
tcggagtccaatgaaccagaaaccaacaatcattgcgatcagagctttcc
+3673295/1
CCCFFFFEHHHHHJJJJJJJJJJIJJJJJJJIIJJJJGIIJJJJJJJJJJ
@3673323/1
tcggagttttgcctgttccgtagcagacggccactggcaaagtggatagc
+3673323/1
@@<DDFFFHHHFFGIDGGIEGHGIBHHIFHJIIJJJFJIGIIDGGHBFHH
@3673324/1
tcggagttttgcctgttccgtagcagacggccactggcaaagtggatagc
+3673324/1
@@@DDD?DHBDHFHIEHEIG:CF<FFFGGGGGIIAHGIIIE;9?FHGIG@
@3182754/1
gtaatatgcgtgtccacgcaagtacctgctggaacgtttaaatttctgtc
+3182754/1
@C@FFFFFDHHH:CFGHGGHIGFGHGIIIIIIHGGGHIGIGIG>GCGHI@
@3182755/1
gtaatatgcgtgtccacgcaagtacctgctggaacgtttaaatttctgtc
+3182755/1
CCCFFFFFGHHHFIJJJIGIJIFGIIJJJIJJIJIJJJJJIIJJJIJGII
@4179260/1
aaattagcccgtgttattccttccataatcttagtcttgcgtactgtagt
+4179260/1
CCCFFFFFHHHHHHJCGIIJJJJJJJJJJJJJJJJJJJJJJIJJJJGHIF
@7696332/1
tctactcgttatataatcatcattcaaacattgaagccagatcgataaaa
+7696332/1
CCCFFFFFFHDFFGGIHGIIGGHJIJJJJJJJIJJJJJIIIIJJJJJIJJ
@7696680/1
tctagaacgattttacctttgcgcgaaaagtgaccacaagcaatgtcaaa
+7696680/1
CCCFFFFEHHHHHJJGJJJJJJJJJJJJJJGHIJJJJJJIJJIJJJJIJJ
@7696681/1
tctagaacgattttacctttgcgcgaaaagtgaccacaagcaatgtcaaa
+7696681/1
CCCFFFFFGHHHHJJJJJJJJGGIJIJJJJGHJJIJJJJJJJJIIHIGGG
@7696682/1
tctagaacgattttacctttgcgcgaaaagtgaccacaagcaatgtcaaa
+7696682/1
CCCFFFFFHFHHHJJIJGIJGEGHI@FHG@0BBDF?F?F2;CE;A=@=DH
@5175165/1
catcgctccccacgagcgtttctttagtctgtatattttcttgtatcact
+5175165/1
CCCFFFFFHHHHHJIJIIBHIEHIJGIHGIJHJJIJJJJGIJGIIJIHII
@2660565/1
ctttgatctttttattgaaggactcctgtatctcgaatgtcctctagatg
+2660565/1
@@@FBDDDFFHHHBAHAEHCH@GHIICFEEHHGIFEIHEFHGFHFFBHCH
@4678737/1
atttcagttaaatttaagaggcttttaaaatttaacgtttagcagtcttc
+4678737/1
CCCFFFFF?FFHHIJJJIIIJJJJIJJIJJJJJJJJIJJJJJGIJJJIII
@4678738/1
atttcagttaaatttaagaggcttttaaaatttaacgtttagcagtcttc
+4678738/1
CCCFFFFFFHHGHJJJJJJJJJJJJJJJIJJJJJJIIIJJJJJIJIGIJJ
@4678744/1
atttcagttagatttaagaggcttttaaaatttaacgtttagcagtcttc
+4678744/1
1=@AAABDHDH:AEHBEH>BCE?BHIHIIIFGIIIIG?GEHEGICGCDCH
@4679630/1
atttcatgcagcctgtgacaaaaataaaaagcatatactttcaagtggca
+4679630/1
CCCFFFFFHHHHHJJHIIHIJJJJJJJJJJJJIJJJFHIGIJIJJDGIJI
@1651976/1
cgctaggtaaattaaacacggcttatcactatgatgttgatttggtacca
+1651976/1
CCCFFFFDHHHHHIJJJJJJJJJJGIIFIJJJJHJJIGJJJJIIIGBGHI
@152075/1
aaattgaaatacggcaaagagaagaaaggccgatagaatgaagtgaaagt
+152075/1
CCCFFFFFHHHHHJJJJJJJJJJJJJJJJIJJJJIJJJJIJJJIIJJJJ=
@7201175/1
gtaatctttgtcgtcgtaccaaatagcggaccacaatatagttacgttaa
+7201175/1
CCCFFFFFHHHHHHIJHIJJJJJJIHIJJIJJFJHJHJJJJHGJJIJIJJ
@638098/1
atttatagttttttgcatttttattcggcttattgtaatattcctccata
+638098/1
BBBFFFFFHHHHHJJJJJJJJJIJJJJJJJJJJJJJJJJJJJJJJJJIJI
@6183977/1
ctgaaaaattccgtcggcaagaagttggccgatttgcagactctcagctt
+6183977/1
@BBFFFFFHHHHHJJIJJGIHGIIGIJIIIJJJJJJGIIJIIJJJJJJIJ
@3674421/1
tcgggagtcacttttccgaccaagagatccagcaagttcttggctgccga
+3674421/1
@@@DDDDBFFBDFIIDH@EAGGI?DCFGDGFEHGGGDHGIH@FGEHGHHA
@3184110/1
gtaatcttagtgtctttcagtcccgaataccgattctcagccgagctgcc
+3184110/1
C@@FFFFFHHFHBGGIJIGHJIJJJIJJIIIJHIJJIJJIIJIGIJFIIJ
@5176158/1
catcgttcgatgacaaagtgatgggca
+5176158/1
?@?D?DDD<;?2A3C:C@H>@DEACFE
@5176159/1
catcgttcgatgacaaagtgatgggcaatcccattggctggctccaagag
+5176159/1
CCCFFFFFHHHHHJIJJJIHJJJJJJJJJJJJJIIJJJJJJGGEGDH9DB
@638795/1
atttatcaaggttttcaaactgttaaaaaacctgctgaatgtgcgccaat
+638795/1
CCCFFFFFHHGFHIJJJJJJJJJIJJJJJJJJIJJJJJJIJIIJJJIJJJ
@638842/1
atttatcacatcattcgtcgtgtaccacatctcggatcttgctactaata
+638842/1
@@@DDDDDDHFHHIIGICFHHI@G4C@FGCHEIIG0BAHE>>>BG@FHGE
@638843/1
atttatcacatcattcgtcgtgtaccacatctcggatcttgctactaata
+638843/1
CCCFFFFFHHHHHJJJJIIIGHFHIJIJJJJIJIJIIJIJFIIJJJJIJG
@638844/1
atttatcacatcattcgtcgtgtaccacatctcggatcttgctactaata
+638844/1
CCCFFFFFHHHHHJJJJIJJJJGIJJJJJJJJJJJIJIJJJJIIHIIJJJ
@7698395/1
tctatactttgcatcaaataaatgctcccttttcacaatataataaatac
+7698395/1
CCCFFFFFHHDHHJJJJJHIJJIJJJJJJIJJJJJIIJJIJJJJJJJJII
@7698698/1
tctatcgatactgaatgtaattttttatatagtgccccgatgatatgata
+7698698/1
CCCFFFFFHHHHGCIIGGHIIJJJJJGIGIJJIIJJJJJ>HIIJIIIIJG
@7698708/1
tctatcggcctttcttctctttgccgtattttattttgtaaggtgagg
+7698708/1
@@@DDDDDDHHHFEBGE?FDHI9CHGCFHHII4DHII>B@FGGBFGGH
@2663687/1
ctttgcatagaattagtggtttttttctaaaatcaatttacatattattt
+2663687/1
CCCFFFFFFHHHHJGIHHIFHIIJJJJJJJJIJIJIJJJJJIJJJJJJJJ
@2663711/1
ctttgcatcaaataaatgctcccttttcacaatataataaatacatatca
+2663711/1
???D:ABDDDDDDBEEE>C3<FACCBFADEF@F>9CE>ECB?B??BD<B4
@2663712/1
ctttgcatcaaataaatgctcccttttcacaatataataaatacatatca
+2663712/1
CCCFFFFFHHHHGJJJJIJJIJJJJJJJJJJJJJJJJJJJJJJJJJJJJJ
@6712459/1
cttttatgaatcgtgataacatgca
+6712459/1
???DDDDDDD8DDCEEEAFIE:EEE
@6712460/1
cttttatgaatcgtgataacatgcataaaatataataaaaatttatagtt
+6712460/1
?@@DDADDDAFHAFGHDEHAHGBECCEDHIFGECFGHGIJJIJFGIEGGI
@7201818/1
gtaatgggttgaggctgaacctcaggtggattgagctgttgagttgatcc
+7201818/1
BB@FFFFFHHHHHJIJIJJJJIIIIIEHIGHIIGIJIIIJJHIGIIEIJJ
@1653059/1
cgctatttggtacgacgacaaagattacatcatatttgcctttaac
+1653059/1
CCCFFFFFHHDFHIJJJIJJJJIJIJJJJJJJJIJJJJJJJJJIJI
@1653060/1
cgctatttggtacgacgacaaagattacatcatatttgcctttaac
+1653060/1
CCCFFFFFHHFHHJJJJIJJJJIIJJJJJJJJJJJJJJJJJJJJJJ
@2664627/1
ctttgccgtattttattttgtaaggtgaggtatttgtacatgaagttgtc
+2664627/1
@@CFDFFD@DFHHJHHIJJGCCHHHAEEGH:CGGIEEIIJJIIIJGIIII
@153512/1
aaatttaactgaaatatagaatacaccccttaatcagctacaacagtcaa
+153512/1
@@@DDDDBD<?AACFFFHE?3C?<AF?@@?FHIC<BBFAF<FHG@?GDH@
@2665187/1
ctttgcgcgaaaagtgaccacaagcaatgtcaaagagaaggatagcaact
+2665187/1
CCCFFFFFGHGHHI?EGIJGJJJJJJJJIFFIIIJGIGGIJGGIIJJJJJ
@2665188/1
ctttgcgcgaaaagtgaccacaagcaatgtcaaagagaaggatagcaact
+2665188/1
CCCFFFFFHHHHHJGHJJJJJJJJJJJJJJIJJJJJIJJIJJJIJJJIJI
@3677914/1
tctaaagctatctactcgttatataatcatcattcaaacattgaagccag
+3677914/1
BC@FFFFDFHHHGIIGIIIJGIDIJJJJJJJIIJEIIIIJIJIJJEGIJJ
@6712501/1
cttttatgagtctaataaaggtcaaaaaccccaaagaattatctttttta
+6712501/1
CCCFFFFFHHHHHJJJJJJJJEIIJJJJJJJJJJJJJJIJJJJJJJJJJJ
@154804/1
aaatttctcaagggcacacggcaacaaaaagtgataatggatacaaattt
+154804/1
CCCFFFFFHHHHGJJIJJJJJJGIJJJIJJJGFHIIJJJHJIJJJJIJJI
@4681369/1
atttccgtgaagtggtccgtgccccttgcggttaccccttctgttggg
+4681369/1
CCCFFFFDHFFB?BFAFHBDEDEHH@F;CCG?DFFGHI@DD?<CH9@B
@4681370/1
atttccgtgaagtggtccgtgccccttgcggttaccccttctgttgggat
+4681370/1
@@@DDDDDHFFB:EF<CHB?E@FHI@F3<@F?DDBHHH1?B88=F>FH;@
@155042/1
aaatttgactactgtatagctttcttctcttggtgaacacatactttatt
+155042/1
CCCFFFFFHHHHHJHIIIJJJJJJJJJJJJJJJHIJJJJJJJJJJJJJJJ
@5667039/1
cgcggcatcactcccaaatacgaactggtccaaatcgagggcgccatcca
+5667039/1
CCCFFFFFHHHHGIJJJJIJIHIIJJJI?DGIJJGIIJJIJIIIFHEFEF
@4681827/1
atttcctcgaaatcaataatgcaatgtgtttaaatttttgtcgagtcaaa
+4681827/1
CCCFFFFFHHHHHIIJGIIGIIHJJJHIIHJIJJIJJJJJIIJIJGHJIJ
@4681828/1
atttcctcgaaatcaataatgcaatgtgtttaaatttttgtcgagtcaaa
+4681828/1
CCCFFFFFHHHHHJJJJJJJJIIJJJHIIIJJJIJJJJJJJJIJJIJJJJ
@7700895/1
tctcagcgtgtttaatttcgttccatttatcaaggttttcaaactgttaa
+7700895/1
@@@DDDDDFHDFHBGFHIBDCGAGDHHIGGGFHII?FFHGIIIIIIHIII
@5179205/1
catcttgtgagccgccattctcttggctagcttctttgacttgccagtgc
+5179205/1
CCCFFFFFHHHHHJIJEHIGGHHIGIGGGHGEGFAHI@FHHIBEHEGHIG
@156227/1
aaattttgcaaattatgtggcattttgacatttatgtgacataatttgcg
+156227/1
CCCFFFFFHHHHHJJJJIJJJJJJJJJJJJJJJJJJHGIJIIJGHIJJII
@1161485/1
cattatcactttttgttgccgtgtgcccttgagaaatttgctgcctcaaa
+1161485/1
CCCFFFFFHGHHHJIJIJJJJJJIIJJJJIJJJJIJIJJIJJJJJJIGJJ
@1654430/1
cgctcgcttttcaaattctcgtgacttttctcccc
+1654430/1
@@@?D@?BFFFADGI?GE:ABA?2:?BFG411?FG
@3678561/1
tctaacgtctttatagaatgtcaatgttattctaaaaagaagactgctaa
+3678561/1
@@@DDDDADAFHAFF>DHHHEHIIGHGHFHICGGIIIIEFHEGHIIIIII
@3678562/1
tctaacgtctttatagaatgtcaatgttattctaaaaagaagactgctaa
+3678562/1
CCCFFFFEHHHHHIIGGIIJHIJJIJJJJJJJJJJJJJIJJJJJJJJJJJ
@3678932/1
tctaaggttatattacttttatgaatcgtgataacatgcataaaatataa
+3678932/1
CCCFFFFDHHHHHJJJJJJJJIIACCHGGHIIIJJJGIJJJIIJJIJJJJ
@5181576/1
catgaatgccatctgggcccggggctctgtgatttcttagtgtcaatagt
+5181576/1
CCCFFFFFHHHGHJIJJIIJGGIJJIJJJHIIJJJJJJIJJIIIBFGHH=
@5669036/1
cgcgtaaagtgaccaaagcaaagacgcaataagtgatacaagaaaatata
+5669036/1
BCCFDFFFHCFHHJJJJJFIJJJJJJJJJJJIJBDGIIJIIJIJJJJJJJ
@4682028/1
atttcctgtaattctggtttgtctatagttttgtcatacgtttttgaggc
+4682028/1
@B@FFFFFFHHHHJIJJEHIIHIJIJJJFIIJIHJJJJJJEIFHJIGHIJ
@1656141/1
cgctgacgggagtcttgctcggcatggagg
+1656141/1
@@@DDDDDFFDF2CEFB@9C@F?:CFI9DG
@3680612/1
tctactcgttatataatcatcattcaaacattgaagccagatcgataaaa
+3680612/1
CCCFFFFFHHHHHJJJJJJJIIJJJJJHIJJIJJJJJIJJIGHGJJJJIJ
@4682850/1
atttcgacccgtttgctgttgttgggcacctttttgctgcccttgtgtgg
+4682850/1
@@CFFFFFHHHCFHBGGIDHCHGGGGABFFEHJJIGGGBCCDFHGCGBGH
@2667469/1
ctttgctttggtcactttacgcgcgaaaaccattatgttttactaatttt
+2667469/1
CCCFFFFFHGHFHIIJJJIJGIGGIIJJJJJJJJJJJHIIJJJJJJJJJJ
@2667470/1
ctttgctttggtcactttacgcgcgaaaaccattatgttttactaatttt
+2667470/1
CCCFFFFFHHHFHGJJJJJJIIIIGIIJJJJJJJJJJHJJGIJJJJJJJJ
@7702101/1
tctccatattcctttatcaacattcacttctttaccggcatagcctaatc
+7702101/1
?B:=BDDDHHHHHJJIJJJJJIJJIJJJJJJJIJIHHIIJJJJJJJJIII
@6715391/1
cttttcacaatataataaatacatatcatatcatcggggcactatataaa
+6715391/1
B?:ADEFFHHGHHJJJJJJJJJJJJJIJJJJJJJJJJJJJJJJJJJJJIJ
@6715392/1
cttttcacaatataataaatacatatcatatcatcggggcactatataaa
+6715392/1
CCCFFDDDDHHFHGJGHIJEH4FFHIIGIIIJJJJJJIIDGGIJJIJJJJ
@3680919/1
tctagaacgattttacctttgcgcgaaaagtgaccacaagcaatgtcaaa
+3680919/1
?@@DDDDDDHHHHIIFFB<CBF@DFDFFIG?B?DFCGH=BBFCHIHHGD=
@2173343/1
ctgaaatatagaatacaccccttaatcagctacaacagtcaacatttccc
+2173343/1
CCCFFFFFHHHHHJJJJJJJJJJJJJJJIJJIJJJJIJHHJJJIJJJJJJ
@2173344/1
ctgaaatatagaatacaccccttaatcagctacaacagtcaacatttccc
+2173344/1
CCCFFFFFHHHHHJJJJJJJJJJJJJJJJJJJJJJJJJHIJJJJJJJJJJ
@161670/1
aacaacgatctggtggccaccggaaccggaagatcgaagaaagacgccaa
+161670/1
@@@DDDDDHHHFFGG=DHIIIG@FGHIIIEIIIGIEGIIIIGIIIGFHEE
@1656206/1
cgctgacgtcactcatcccagccctgattcgcaacatataccgagtgtgg
+1656206/1
CCCFFFFFHHHHHIJJJJJGGIIJIJJJJJIJJJJGIJIJJJJIJIJGIJ
@4683596/1
atttcggttaaatttaagaggcttttaaaatttaacgtttagcagtcttc
+4683596/1
CCCFFFF20<CFFIJGIEEHHEGJJJIJJJJJJHHHIIJJGIIIIHIJJI
@1656292/1
cgctgagaaagctatggttgagtgaaaaaggtgggaaatgttgactgttg
+1656292/1
@@CDFDFFHGHGHIIJJDHIFHDHHHIJIJI:CGIIIJIJGIIIJJJGIJ
@1656293/1
cgctgagaaagctatggttgagtgaaaaaggtgggaaatgttgactgttg
+1656293/1
@C@DDFFDFHHHHDHIJGGGEHCEHIIIFGGCFGDGHIDF?FGAHGHHHD
@1656294/1
cgctgagaaagctatggttgagtgaaaaaggtgggaaatgttgactgttg
+1656294/1
CCCFFFFFHHHHHJJJJCHEEHCHHIIJJJJ:CGIIIIIJJJJIJIJHIG
@2670771/1
ctttgggaacttctacatcttctatttcctcacattcggtctctacaacc
+2670771/1
CCCFFFFBDFFFFHGIIIGIJIIIJJJJJJJJJJJJJIJGIIJIJJJJJJ
@3682947/1
tctatcgatactgaatgtaattttttatatagtgccccgatgat
+3682947/1
<??DDD?BF=F?DGF9CGC9CHEHIII>GFFCC<BFDGIFEA4B
@643993/1
atttatttgatgcaaagtatagaggttgtacccaaacttttcggggtgca
+643993/1
@CCFFFFFHHHHHJJJJEHJJJJJJHJJJIJJJJJJJJJJJJJJIJDGIJ
@643994/1
atttatttgatgcaaagtatagaggttgtacccaaacttttcggggtgca
+643994/1
CCCFFFFFHGHHHJJIJFJIJJJIJHGJJJJJIJJJJJJJJJJJIJIIJJ
@6717198/1
cttttcccattgaatccaagagattctcatgacagaaatttaaacgttcc
+6717198/1
@@CFDDDFDFHFHIBEHEHBH;<AFHGHGIIIIIIIEIGIIIGGGH;BBD
@6717559/1
cttttccggaaaatgctcgaaaactcaattggcgcacattcagcagg
+6717559/1
CCCFFFFFHFHHGJIGHIIIIGJJJIGIJJJJIJIEGHIIIIJJIJJ
@6717560/1
cttttccggaaaatgctcgaaaactcaattggcgcacattcagcaggttt
+6717560/1
CCCFFFFDFDFGGIAEAGCHIIIIIIIIIIGIIIIIIIIGHIFGIDG88C
@6717561/1
cttttccggaaaatgctcgaaaactcaattggcgcacattcagcaggttt
+6717561/1
CCCFFFFFH?DHHHIEHJIIJJJJIIJIIIIIIGGGIJJIIJJJJIJ=FH
@6717562/1
cttttccggaaaatgctcgaaaactcaattggcgcacattcagcaggttt
+6717562/1
CCCFFFFFHAHHHGIIGEGHIJJJIJJJJJIJIHG:FGGIIJIIEGI8@G
@6717563/1
cttttccggaaaatgctcgaaaactcaattggcgcacattcagcaggttt
+6717563/1
CCCFFFFFHHHHGGJJJJIJJIJJJJJJJIJJJGGIJIJJJIJJJIJ=FH
@6717564/1
cttttccggaaaatgctcgaaaactcaattggcgcacattcagcaggttt
+6717564/1
CCCFFFFFHHHHHIJJJIIGIIJJJJIIJJJJIHIGIGHIJJJJJJJFHI
@6717565/1
cttttccggaaaatgctcgaaaactcaattggcgcacattcagcaggttt
+6717565/1
CCCFFFFFHHHHHJIJJJJJJJJJJJJJJJJJJIJJIJJJJJJIIJJGCH
@6717566/1
cttttccggaaaatgctcgaaaactcaattggcgcacattcagcaggttt
+6717566/1
CCCFFFFFHHHHHJJJJJIIJJJJJJJJJJJJIIIIIIIJJIJJJJJ@GH
@6717567/1
cttttccggaaaatgctcgaaaactcaattggcgcacattcagcaggttt
+6717567/1
CCCFFFFFHHHHHJJJJJIJJJJJIIJJJJJIJJJJJJJJJJJJJJICHI
@6717568/1
cttttccggaaaatgctcgaaaactcaattggcgcacattcagcaggttt
+6717568/1
CCCFFFFFHHHHHJJJJJJIJJJJJJJJJJJJJJJIJIJJJJJIJJJ@FH
@6717569/1
cttttccggaaaatgctcgaaaactcaattggcgcacattcagcaggttt
+6717569/1
CCCFFFFFHHHHHJJJJJJJJJJJJJJJJJIJJIJJJJJGHIJJJJI@FH
@7704203/1
tctcgctcgaggttgttgctgtggcggaacgggctgttgttg
+7704203/1
CCCFFFFFHGHHDHGGHIIJGCFIGIJAGEEHI68;6=77A6
@7704400/1
tctcggcaggaaatggaactgggagcaaccctctttgtcaccagcggctt
+7704400/1
@@@DDDDDFF?FF@CG?FDFGEI;?1?FFII@?DFE4?B9DDA@2@@;4:
@7704581/1
tctcggtttcagttactcttgattttatatatctgtagttttctagatct
+7704581/1
CCCFFFDDHFHHFHGHIGGIGHEIIJIEHGHIGIJIIFGIHJJIJIJJIJ
@2672364/1
ctttggtaaatcacagccttgttctagtacagatgtggaaacgagaatat
+2672364/1
BB@DFFBDFFHHGJJIGJIJJIIJJJJGIJJIHIJHIIJJJJJJJJJJJJ
@6717995/1
cttttcctgcttttttagcagctttaccattcgtcttatcgatgcattga
+6717995/1
CCCFFFFDHHHHHJJJIHGGIIGIJIGJIJJIIHIGJGIIIJIIGJJJIJ
@4186083/1
aaatttctcaagggcacacggcaacaaaaagtgataatggatacaaattt
+4186083/1
CCCFFFFFHHHHGIJIJIJJJJJIIJJIJJJGGIJJIJJIIIHIIJJIJI
@4186373/1
aaatttgcaaggtttggaggagttgtactaatttgtgtaattgaagttcg
+4186373/1
CCCFFFFFHHGHDGHJIIJJCHFHIIIGJJJIJJJFIJJIHJIJIJJJIG
@4687248/1
atttcttgagagtagagcaatttggcttcttcccccaaggataacctctc
+4687248/1
BCCDFFFFHHHHCGHHJJIJJJJHHJJJJJJIJJJJJIJJJJJJIJIJJJ
@4687249/1
atttcttgagagtagagcaatttggcttcttcccccaaggataacctctc
+4687249/1
CCCFFFFFHHHHFHIIJJJJJJJIIJJJIJIJJJJJIJJJJGIJJJJJJJ
@3685360/1
tctcagtcagctcgttttcttcatctatttgccacacactatcatcgttg
+3685360/1
@@CFFFDEHBHDDFFFHIBAECE?@FHIIIGEGDGII@FGHIHGGHB8BD
@6718889/1
cttttcggggtgcaatcttcttttccggaaaatgctcgaaaactcaattg
+6718889/1
@@@DDDDDHH<CB<FEEDFEBGIIEIEIDHIIGFHGHGHHIIIIIIIGI>
@6718890/1
cttttcggggtgcaatcttcttttccggaaaatgctcgaaaactcaattg
+6718890/1
CCCFFFFFHH1CFFIEGFHDFHIIGIGIGIIIIIIIIIIIIIGHIGGHIG
@6718891/1
cttttcggggtgcaatcttcttttccggaaaatgctcgaaaactcaattg
+6718891/1
CCCFFFFFHH@DFGGGEGGGFIJIIJIJGIIJGIFJIIIIJJJJIIIGIG
@6718892/1
cttttcggggtgcaatcttcttttccggaaaatgctcgaaaactcaattg
+6718892/1
CCCFFFFFHHCFHEHGIIJJIJJJIJJJIJJJIJJJJJIJJJIJJJJJJI
@4688784/1
atttgaaaagcgagcttcatgatcccctgaagaatatatcttgaagaact
+4688784/1
CCCFFFFFHHHHHJJJJJJJJJJJJJJJJHIJJJJJJJGJJJJIJIHGII
@4187388/1
aaattttcttctttcagaccaagatttaaatctcaatactttcatgg
+4187388/1
<@?BDDDDA??BA<CFADG9A@BHB<ACHFDHIG@DE>FGF<FFHGI
@6190861/1
ctgaaatatagaatacaccccttaatcagctacaacagtcaacatttccc
+6190861/1
BCCFFFFFHHHHHJJJJJJJJJJJJJJJJIJJJJJJJJHHJJJJJJJJJI
@5183946/1
catgattttgaggtactcgagggcatgatgagcagccgagcccttggctt
+5183946/1
CCCFFFFFHHHHHGHHIIJFIIIIJJJJJJIJIJJJJJGGIJJ@EHGJIG
@163704/1
aacaatccttcgaggtaacctacgtggacatcgaagaaaaaacattgacc
+163704/1
@@<DDBDDBHDBDFGIEFFHIDHI<A?FGFCDEGGFG@0BGADDHDEHD@
@5184536/1
catgccctcgagtacctcaaaatcatgaccaaaaagtgaacagctatcga
+5184536/1
CCCFFFFFHHHHCGGHEHHIIIAEHEHEHHIIIII>:BFHGGIIIIIGGH
@3190773/1
gtacaatatctgctggagattgcaaccacccagacaggagatcatcgaag
+3190773/1
CCCFFFFFHFHHGJJJIIIJJJJIIJEGJJJJJIIEIJIJGJJJJJIJJI
@3190774/1
gtacaatatctgctggagattgcaaccacccagacaggagatcatcgaag
+3190774/1
CCCFFFFFHHHHHJJJJJIJJJJJJJJIJJJJJJJJJJIJJJJJJJJJJJ
@3687471/1
tctcctgcaagaactgaacaaagttgaagtccttggcgttgaagctg
+3687471/1
CCCFFFFFHHHHHJIJGIJJIIIHHHJIIGIGIJIIJIJJJJJJIJJ
@3687944/1
tctcgaaagacttcgactttttactatttttgtatgcacaaaattcgttc
+3687944/1
CCCFFFFFHHGHGJJJJIJJJJIJJJJJIJJJHIIJIJJJJJJJJJJIJJ
@1169321/1
catttattacttcaagcaaagcttctataactggtatagctttaggaaac
+1169321/1
@@;DDADD?AB=CGGG<?FH>G?HHICHBB@HDHFF@:4?BBDA<3CGIC
@2676100/1
ctttgtagttcttccattgtacagtcttcttcgtcggttatatccgcgtc
+2676100/1
CCCFDDEFFHHHHJJIJJIJJJJJIIJJIJJIIGIJIIHBHIIIIGJEEG
@5674557/1
cgctagcgaacaatccttcgaggtaacctacgtggacatcgaagaaaaaa
+5674557/1
CCCFFFFFHHHHHHJJIIJJIJJGGIJJGHII?FHJJJHIJJJJJIIJJI
@6720454/1
cttttctccaggaggcttaaattgttttaaaacatcaataaacttgagaa
+6720454/1
CCCFFFFFHHHHHJJGIIFGIIJJCHHJJIIJJJJIIJJJJJJJJJIJJI
@4188528/1
aacaaaaagtgataatggatacaaatttgactactgtatagctttcttct
+4188528/1
CC@FFFFFHFHHHJJJJJJJIIJJJJJJJJIJIJIJIGIIIJJJJJIJJJ
@2677570/1
ctttgtctggttaactttagtgggaaggtttaggtatttgtggtatctgt
+2677570/1
@@@DDDDDFHBFFHGFHI>DAFGIGIGICHHDGI:CFHIDFGG?DEHGDD
@647139/1
atttcagttaaatttaagaggcttttaaaatttaacgtttagcagtcttc
+647139/1
?@@BDDDFDCFFFIIIIGHGGIGGHIICHIIIIIIIGGGHHEHGGDHHHI
@647140/1
atttcagttaaatttaagaggcttttaaaatttaacgtttagcagtcttc
+647140/1
CCCFFFFFFFHHHJJJJIJJJIJJJJJJJJJJJJJIIJJIJIIJJEGIJJ
@647341/1
atttcatagaatggtggtggccatctgcgggacatgcacatctcttggag
+647341/1
CCCFFFFFHHHHHJEGIDGIIJIIIJIIJJJIIJIJJIIIJJIJJJJJJJ
@6721726/1
cttttctgtaatttaaacatggtatggcattaacaggtatatggtgtttt
+6721726/1
@@@DDBDD<FFDHGFII@HFGG:FHHIB>HHGIEHGI?FHGHIIDG@FHG
@166047/1
aacacgaagagggactaccacacgaaaggcagttcaccatcgcttgtcat
+166047/1
@CCFFFFFHGGHHJJIJJJJIIJJIIIIEGIDFGGJJJJIJJJIEHGGIG
@166129/1
aacacgctgagaaagctatggttgagtgaaaaaggtgggaaatgttgact
+166129/1
CC@FFFFFHHDHFGIJJIJJIFHGGH?EGGIJIIJHGIJIIGHIDFHBHG
@1169955/1
catttcgttaaagaaccacaaaatgtgacatatataaaggtgaatatata
+1169955/1
CCCFFFFDHHFHHIJJJJJJJJJJJIIIIJIJIJIIIIIJDGGIJHGIIJ
@3688606/1
tctcgctccaggttgctgttgtggagg
+3688606/1
??@B=ABDDFDHAFBEHGGDEHE@HFD
@1170108/1
catttctcgtaagtttattattatatctgtctgcatttattacttcaagc
+1170108/1
CCCFFFFFHFHHHHIJIJJHIJIJJJJJJIIJJJJJJJJJJJJJJJJJJI
@7214050/1
gtactaatttgtgtaattgaagttcgtattatttcctcgaaatcaataat
+7214050/1
?1=DDFFFHHHHHHJJJJJJJJJJJJIIJJJJJJJJJJJJJJJJJJJJIJ
@7214051/1
gtactaatttgtgtaattgaagttcgtattatttcctcgaaatcaataat
+7214051/1
@@CFFFFFGHHDDGHIIJIIJGEHGIHJJJIIJJJIJIIJIIJIJIIIIH
@7214354/1
gtactatgtgtgtttggctagattctgtttgacattagaagagtaaacgt
+7214354/1
@C@DFFFFHFHFHJIIIIIJG<HHHIGHIIIJJGIIHHGHGHHGGDGHGH
@7214355/1
gtactatgtgtgtttggctagattctgtttgacattagaagagtaaacgt
+7214355/1
CCCFFFFFHHFHHIJJIJJJJGJJJJJIJJJIJJJJIJJIJJJHIJJJJH
@3689247/1
tctcgttccaggttgttgttgtgaaacctgtggttgaccccaagcttgag
+3689247/1
CCCFFFFFHHHHBFHHIJIIIHIJJIIJJJHIJJIJIJJJJJIIJJGJFI
@1663713/1
cgcttgtcatgtgttgaaattccgcgaaattggcactggcaagtcaa
+1663713/1
CCCFFFFFHHHHHJJJIJJJJJJJIJJJJJJJJJJJJJIIJJJIJJJ
@4190692/1
aacaaagttccccaccaaagcaaatgggtccacatggagatgtaccacaa
+4190692/1
CCCFFFFDHHHHHJJJJJIJIIJJHHIJEFHIJJJJIJJJJJFFGIIIJI
@6723023/1
cttttcttgactagtagttatatacaggaaatgttgcttgtatgtttgga
+6723023/1
B@@FFFFFHHHHHJHIIHHHGIIJJJIJHIJIIJIJJJIIHIJJJJJJIH
@1170796/1
catttgctttggtggggaactttgttgttgacgttcatttcgacccgttt
+1170796/1
CBCFFDFFHGHHAFGIJDHIJIGHIJGHGEGGIIGJIIIJIIJJJIIBDH
@649722/1
atttccctttttgtggagaggtactatgtgtgtttggctagattctgttt
+649722/1
@@@DDADBFFDHFCFGGG;ED:CHEHHB?C???DFHC<?G;?BFDHH?FA
@649879/1
atttccgtgaagtggtccgtgccccttgcggttaccccttctgttgggat
+649879/1
CCCFFFFDHHHH?GICGIGDGHIJJIJIIIIHIJJJJJIGGIIEIIFJCC
@649880/1
atttccgtgaagtggtccgtgccccttgcggttaccccttctgttgggat
+649880/1
CCCFFFFFHHGHDHJEHIEFGIIIJJJJJIIJJJJJJIIIJJJJJJIJGG
@1171328/1
cattttaaatgaaaaacgtatgttgtttacttcatttgaatctatggaag
+1171328/1
CCCFFFFFHHHHHJJJJJGIIJIJJIJJJIJJIIJJJJJJJJJJIJIJJJ
@1664815/1
cgcttttcaaattctcgtgacttttctcccct
+1664815/1
@@<?DDDDFHHDH@EB=<A3:<AFH4<<CGI3
@1664816/1
cgcttttcaaattctcgtgacttttctcccctgttcttaaataaagtgta
+1664816/1
@@7DDDD?FHHHH@GEGFCEEGHHIGBHGGAF@FGFGGGGGHFEH@?BHE
@1664817/1
cgcttttcaaattctcgtgacttttctcccctgtttgttcttaaataaag
+1664817/1
@@@DDFFFHHHGHHIJIDEBEHHIJEEHHIIFAEHI?DHAGI@GIJIJJ>
@168972/1
aacaggcaaaactccgaaggaagccaagggctcggctgctcatcatgccc
+168972/1
CCCFFFFFHHHHHJJJJJIJJJIIJJJJJIJIIJJIIIGEGHHIJIGHHI
@3194405/1
gtacctcaaaatcatgaccaaaaagtgaacagctatcgatacacagtcat
+3194405/1
@@@FDDFFHHHHHJJDHDGHJIJJIEDHIIHGIJJCIIEIIJJIIJJIIF
@7216631/1
gtacttttgtggaatatagcaaacttctgctacttcaactggtagctccc
+7216631/1
@B@FFFFFHHHHHJJJJJJIIIIJJJJJJJJJJJJJJGIJJJGHEHIJJJ
@1665837/1
cggaaaagtaacgcccgaacaagccaatcagaccaacggaacgcccggag
+1665837/1
@CCFFFFFFHHHHJJJJIJJJJJJJJJJJJJJJJJJJJIIJJJIJHHFFC
@1665838/1
cggaaaagtaacgcccgaacaagccaatcagaccaacggaacgcccggag
+1665838/1
CCCFFFFFFFHHHJJJJJJJJJJIJIIJJJGIJIIIJJIJJJIJJHHFFC
@6724787/1
cttttgagctattgcgatattttttcggaaaaaag
+6724787/1
@@@DDDBDFHHFFBHGHAFAFBB?E@6:DGIIII:
@6724788/1
cttttgagctattgcgatattttttcggaaaaaagtgagtttaggatatc
+6724788/1
@@CFF?BDABDFHGAFFEGEHIIIIEGIDFIIII@9BFGBGGG@HAGEGE
@6724789/1
cttttgagctattgcgatattttttcggaaaaaagtgagtttaggatatc
+6724789/1
@@CFFDDDHBAHHGGIGGHIJJJJJIJJGHIJJJGBDGIIIJJIJIJIJJ
@6724790/1
cttttgagctattgcgatattttttcggaaaaaagtgagtttaggatatc
+6724790/1
C@CFFADFHDBHHG@GFGHIIIIII@FIGIIGIIBFGI@=C<CHIHIIIC
@6724791/1
cttttgagctattgcgatattttttcggaaaaaagtgagtttaggatatc
+6724791/1
C@CFFDDDFFFHHGGGGGHIIJJJJIIIGIIJJJGDHEGGGHIGIHGIII
@6724792/1
cttttgagctattgcgatattttttcggaaaaaagtgagtttaggatatc
+6724792/1
CCCFFFFFHGFHHJJJJJJIJJJJJJJJIJJJJIJGGIJHHIJJJJIJIJ
@6724793/1
cttttgagctattgcgatattttttcggaaaaaagtgagtttaggatatc
+6724793/1
CCCFFFFFHGHGHJIIJIIJJJJJJJIJJJJJJJJFFGIIJIIIJJIJJJ
@6724794/1
cttttgagctattgcgatattttttcggaaaaaagtgagtttaggatatc
+6724794/1
CCCFFFFFHHHHHJIJJJIJJJJJJJJJJJJJJJI?CGGHIIIGGIIJJJ
@6724795/1
cttttgagctattgcgatattttttcggaaaaaagtgagtttaggatatc
+6724795/1
CCCFFFFFHHHHHJJJIJJJJJJJJJJJIJJJJJJIIJJIIIJJJJJJJI
@650328/1
atttcctcgaaatcaataatgcaatgtgtttaaatttttgtcgagtcaaa
+650328/1
??@DDFDDHHHHHJGIGHIGHGGHGGACHGIGIJJIGIJBHIIGGFHGHG
@650329/1
atttcctcgaaatcaataatgcaatgtgtttaaatttttgtcgagtcaaa
+650329/1
CCCFFFFFHHHHHIJJJGJGGHGHIIGIFHIIJJJJJJJGHIIIIGDHGI
@650330/1
atttcctcgaaatcaataatgcaatgtgtttaaatttttgtcgagtcaaa
+650330/1
CCCFFFFFHHHHHJIJJJJGIJJJJIHHIIIGIHIJJJJJIHJIJIIJJJ
@650517/1
atttcctgtaattctggtttgtctatagttttgtcatacgtttttgaggc
+650517/1
CCCFFFFFHHHHHJJJJHIJJHIJIJJJJJIJJHGGHFIGFHIJJEDHII
@2680863/1
ctttgttgttgacgttcatttcgacccgtttgctgttgttgggcaccttt
+2680863/1
C@CFFDFFHFFFBACF>EFHGIBEHAHHHIIEHIGIHHFGGBGIIGHGIH
@1172579/1
catttttaaatttaaaaatttattcaagtcaaaaataatatgtaaattga
+1172579/1
@@@FDDDFFDHFHGGGIHGIJIGIIIIHFHHIIJJGGGIIIJFHGFIHHG
@4195466/1
aacaattagcagcaagagaaatgctggaaaagttaaacgatattctacag
+4195466/1
@C;BDFFFHGHHHJJJJJIJJJJJJJJJJJIJJJJJJJJIJJJJJJJJIJ
@5678959/1
cgctgagaaagctatggttgagtgaaaaaggtgggaaatgttgactgttg
+5678959/1
@@@DDDDDHHFDHHGGIAIE;F<CBHGIIGI?FHIGII@HFG@GIHIDGG
@5678960/1
cgctgagaaagctatggttgagtgaaaaaggtgggaaatgttgactgttg
+5678960/1
CCCFFDFDHHHGHHIGJEHGEGAFFIJJJJJ9EHIIJJGICIIGHJJGII
@5678961/1
cgctgagaaagctatggttgagtgaaaaaggtgggaaatgttgactgttg
+5678961/1
CCCFFFFFHHHHHJJJJFHIGIFHIJJJJJJ?EHIIJIJJIJJJJJJFHI
@652096/1
atttcggttaaatttaagaggcttttaaaatttaacgtttagcagtcttc
+652096/1
CCCFFFF24<CFHIJJJIIJJJIJJJJJJJJJJJJJJHJJJJJJJHIJJJ
@652097/1
atttcggttaaatttaagaggcttttaaaatttaacgtttagcagtcttc
+652097/1
CCCFFFF=0@DHHJJJJJIJIJJJJJJJJJJJJJJJJIJJJJJJJJJJJJ
@7218025/1
gtagaaggtaagccacttaagcacacatgttacataaatgtcaaaatttg
+7218025/1
CCCFFFFFHHGHHJJJJJJJJJJJJJJJJJJJJJJJJJJIJJIJGGHIJH
@7716726/1
tcttcatcgtcttcatcgtctacagcttctgcctgatgatcacctgtaaa
+7716726/1
CCCFFDFFGFFFHGGIGIGGHIIGIIJJIIIJJEGEIEHHHGJJJJGEIJ
@7717217/1
tcttcctgtattttttcgtcccaagattactgctccatggcgacagttaa
+7717217/1
?@@DDDDDFHH:DGEA>FAFHII@FHG>GHADB<D?DDEGHIIIIG=FHH
@5190340/1
catgtttcatatgtagaacgaattttgtgcatacaaaaatagtaaaaagt
+5190340/1
CCCFFFFFHGHHHIHIJJJJJJJJJJJHJJEIJJIJJIIJJJHIIIJJJF
@7717585/1
tcttcgtgttccatttcatagaatggtggtggccatctgcgggacatgca
+7717585/1
CCCFFFDDHHFHHJJJGGGHEHIHFHFHI@GHEIJIIGIHGIIDBHGIGI
@3196223/1
gtacggttcaagtagctgaagtaaaagtgtgctccattggtttatcctct
+3196223/1
CC@FFFFFHHHHFHIJIJJJJIHIJJJAHCFHHIJIJJJIIJGIJJIIJI
@2186814/1
ctgaatcggtccggccgagtgcatcatggtcatgttttgggactccatgt
+2186814/1
CCCFFFFFHFHHHGGIIFH?GECIIJHIFGGIJJIJIJIJJIJJJJJJGD
@4197552/1
aacacgctgagaaagctatggttgagtgaaaaaggtgggaaatgttgact
+4197552/1
CCCFFFFFHHHHHJIJJIJIJEHGGIEGHIJJIIJBFHIIJJJJIJJIJJ
@3197119/1
gtactaatttgtgtaattgaagttcgtattatttcctcgaaatcaataat
+3197119/1
B:@DFFFFHHHFHIJJJJJJJJJJJJIJJJJJJJJJJIJJJJJJIJJJJI
@173586/1
aaccagtattcgatggcagaaacaacctctacaccagagatccccttccc
+173586/1
@@<DFFDFDDFHHGGIIIGIJJJJJJJJJIIJJJIIEHHIJIIGHI<FHH
@3197429/1
gtactatgtgtgtttggctagattctgtttgacattcgaaaagtaaacgt
+3197429/1
@?@DDFFFHHHHHIJJIIJJJIIIJJJIIIJIJJJJJJJGIJIGDHIGIB
@5194194/1
cattatgttttactaatttttcaataaagtacactttatttaagaacagg
+5194194/1
CCCFFFFFHHHHHJJJJJJJJJJJJJJJIIHIJJJJJJJIJJIIJHIJJI
@653344/1
atttctcaagggcacacggcaacaaaaagtgataatggatacaaatttga
+653344/1
@??DA?DEHFF71AEEHAFHBHGEHCFGEHGEHEDGHDHFHGIAH<8=FG
@653345/1
atttctcaagggcacacggcaacaaaaagtgataatggatacaaatttga
+653345/1
CCCFFFFFHHHHGJJJJJJJJJJJJJJIJDHIJJJJJJJJJJJJJJJJJJ
@653346/1
atttctcaagggcacacggcaacaaaaagtgataatggatacaaatttga
+653346/1
CCCFFFFFHHHHHJJJJJJJJJJIJIJIIFGHIJJJJJJJJJJJJJJJJG
@7221582/1
gtagatttccgtgaagtggtccgtgccccttgcggttaccccttctgttg
+7221582/1
@@BFFFFFHHGHHJJJGIJHGIJIJJJJJJJIJJIIJFJJJJJIIIJIJJ
@7221583/1
gtagatttccgtgaagtggtccgtgccccttgcggttaccccttctgttg
+7221583/1
@BCFFFFFHHHHHJJJFHIHIJJJJJJJJJIIJJFHIGIJJJJJIJJJJJ
@7221584/1
gtagatttccgtgaagtggtccgtgccccttgcggttaccccttctgttg
+7221584/1
BBBFFFFFHHHHHJJJGGJGHIGGHIIJJIIIJIIIJIJJJJIJJJJHII
@7221585/1
gtagatttccgtgaagtggtccgtgccccttgcggttaccccttctgttg
+7221585/1
BBBFFFFFHHHHHJJJHIJHIJIIJJJJJJJIJJJIJJJJJJJIJJJJJJ
@1176023/1
ccaaaacatgaccatgatgcactcg
+1176023/1
??<DBBDAD?D:AEEEE<E@<C3C@
@1176024/1
ccaaaacatgaccatgatgcactcggccggaccgattcagcccccaccaa
+1176024/1
C@CDFFFFHFFHHJCGHJJJIJJJJGIJJJJJJJIJIGIIHIJJHHFFFD
@1176025/1
ccaaaacatgaccatgatgcactcggccggaccgattcagcccccaccaa
+1176025/1
CCCFFFFFHHHHHJJIJJJJJJIJIIIJIIIIIGHIJJIFIJJJHEEFFD
@1176026/1
ccaaaacatgaccatgatgcactcggccggaccgattcagcccccaccaa
+1176026/1
CCCFFFFFHHHHHJJJJJJJJJJJJJJJJJJJJJJJIJJIJJJJHHFFFC
@7719897/1
tcttgcttcatgattgaaaatttgcaaggtttggaggagttgtactaatt
+7719897/1
@@@DDDDDFFF?AAE<?FII>GIEEHIGHAFHEH<FH:C:B@??FF>FFI
@4199305/1
aacagatgaaggtatagctgcaccagcatctaattcacattgtttttgta
+4199305/1
C@@FFFFFHHHHCGIJJJJJIIIIIIGIHHIJIJJJIIJJJJFHIJJJIC
@4697154/1
atttgatgcaaagtatagaggttgtaccc
+4697154/1
;@;:=DDD?D8D;<CGB?CHB3AF<F:92
@4697155/1
atttgatgcaaagtatagaggttgtacccaaacttttcgggg
+4697155/1
CCCFFFFFHHHHHEHIJJJIJFHIHJJJJJJJJJJJJJJJDE
@4697156/1
atttgatgcaaagtatagaggttgtacccaaacttttcggggtgcaa
+4697156/1
CCCFFDEFFHHHGAEHGJIGIBGGIIHIEGHIBHEIGIIJIH?@1=F
@4697157/1
atttgatgcaaagtatagaggttgtacccaaacttttcggggtgcaatct
+4697157/1
B::DDFFFGHHHHIIIJJJJJGIJIIJJJJJJJJJJJJJIIJHIJJJJIJ
@4697158/1
atttgatgcaaagtatagaggttgtacccaaacttttcggggtgcaatct
+4697158/1
CCCFFFFFHHHHHCHHIJHIIHGJHJGGIJIJJJIJJJJJIJ@FHIJJJI
@4697159/1
atttgatgcaaagtatagaggttgtacccaaacttttcggggtgcaatct
+4697159/1
CCCFFFFFHHHHHCHIJJJJJFHJJJJJJJJIIJJJJJJJHIDFD>GHIG
@4697160/1
atttgatgcaaagtatagaggttgtacccaaacttttcggggtgcaatct
+4697160/1
CCCFFFFFHHHHHFHIJHIJJGGIIHJJJJJJIJJJJJJJJJDFGIIJJI
@4697161/1
atttgatgcaaagtatagaggttgtacccaaacttttcggggtgcaatct
+4697161/1
CCCFFFFFHHHHHGHIJJJIJHIIIJJJJJJIJJJJJJJIJJHHIJIJJI
@1668890/1
cggaaatctaccgacagagaggttatccttgggggaagaagccaaattgc
+1668890/1
CCCFFFFFGHHHGHIJIIIDHIEGIJJJJIJJEIIIIJIIJIIJJJJJJJ
@1668891/1
cggaaatctaccgacagagaggttatccttgggggaagaagccaaattgc
+1668891/1
CCCFFFFFHHHHHJJJIIJIJJGGIJIIJJJJJJJIJJJIGEIJJJJJJJ
@1668892/1
cggaaatctaccgacagagaggttatccttgggggaagaagccaaattgc
+1668892/1
CCCFFFFFHHHHHJJJJJJJJIEGHIJGHIJJIJJJJJJJJJJJJJJJJJ
@3695569/1
tctggcaacatcgacagataccacaaatacctaaaccttcccactaaagt
+3695569/1
CCCFFFFFHGHHHJJJJJJFGIGIJJJJJJIJJIIJIIJIJJJJJJJJJG
@3201381/1
gtagaaggtaagccacttaagcacacatgttacataaatgtcaaaatttg
+3201381/1
CBCFFFFFDFHHHJJJIJJJJIJJJJJJJJIJJJJJJJJIJJJJIJJJJI
@4201000/1
aacagtcaacatttcccacctttttcactcaaccatagctttctcagcgt
+4201000/1
CCCFFFFFHHHGGJJJIJJJJJJJJJJIJJIIJJJIJJIIJIIIJIJGGB
@4201001/1
aacagtcaacatttcccacctttttcactcaaccatagctttctcagcgt
+4201001/1
CCCFFFFFHHHHHJJJJJJJJJJJJJJJJJJJJJJJIJJJJJJJJIIIJF
@3201752/1
gtagaatatcgtttaacttttccagcatttctcttgctgctaattgtttc
+3201752/1
CCCFFFFFHHGHHIGGIJJJJHHIJIGIIJIIJIJIIJGGIIJIIIGGIG
@4699629/1
atttgcgagtgacgaagagactctcagcttcaacgccaaggacttcaact
+4699629/1
CCCFFFFFHFHHHJJJJIJHIJJJJJJJJJJJJJGGIJIJJJJJJJJJJJ
@1669644/1
cggaaatttgttcctccataggaatggtgaatccaaacactgcactaacg
+1669644/1
BC7DDFFFHHHGHJJJJIJJJJJIIJJEHHIJJJJJGJJJJJJJIJJJJJ
@4202435/1
aacatctgaaaagaaggggtttgttaaggaaagtagaaaactaatgtatc
+4202435/1
CCCFFFFFHHHHHJJHJJJCGHGHJJIJJJJJJGHGIJJJJJJJJJJIJJ
@4202640/1
aacatgcataaaatataataaaaatttatagttttttgcatttttattcg
+4202640/1
CCCFFFFFHHHHHIJJJJJJJJJJJJJJJJJJJJJJJIJJJJJJJJJJJJ
@3202660/1
gtagacaattcatatttaaaaagacagtaggaaacaaaaaacgccaagtg
+3202660/1
B@BFFFFFHHHHHJJJJJJJJJIJJJJHIIJJIJJGGIIJJIIIIJJJEI
@1670164/1
cggaaccggaagatcgaagaaagacgccaaacattcggcagccaagaact
+1670164/1
@@<DDFFFHGHHHJJJJJIJJJIJJIIIJJJJJJJJJJJIHIJIJHHHHF
@1670165/1
cggaaccggaagatcgaagaaagacgccaaacattcggcagccaagaact
+1670165/1
CCCFFFFFGFGHGHGIBIIIIJIJJJIJJJJJJJIIJJJJJIIFIHFHHF
@1670914/1
cggaacttagcttcacaattacttagagaagcacgcggaagcggtatgca
+1670914/1
CCCFFFFFHHHHHJJJJJJJJJJJJJJJJJJJJJJJJIJJJJJIBHIJHG
@7722325/1
tgaaaaaggtgggaaatgttgactgttgtagctgattaaggggtgtattc
+7722325/1
BC@FFFFFH<FHHJJJIGFHGIJIJHIJGHJJJJGIJJJIJJI?@?FHGI
@7722362/1
tgaaaaataaaaaaaaaaaataatagttcttcaagatatattcttcaggg
+7722362/1
CCCFFFFFHHHHHJJJJJJJ>FFDFGHEDHGIJGIIGDA@EGHHHFHHHF
@3697286/1
tctgtatattttcttgtatcacttattgcgtctttgctttggtcacttta
+3697286/1
B@@FDFFDFGHHGIIGHGIGHJJJIJJIJJIJIJIIJJJJJJJJJJJJJH
@3204195/1
gtagatgatggcgaattttttcattaagctcatgttgtgacagggg
+3204195/1
@@@FFDFEHHHGHJJIJHJJJ?:EGEHAGBDHIEIIGGD>FDEIII
@7722538/1
tgaaaaattccgtcggcaagaagttggccgatttgcagactctcagcttc
+7722538/1
@BCFFFFFHHHHHIIIJJJIIJJHIJJIDIGGJJJJJIIJJJJJIIIJJI
@7722823/1
tgaaaaccttgtagtggattcctaatattttttagtgaacctctctaacg
+7722823/1
B8@DFFFFHHHFHJGHJGIIIJIJJJJJJJJJJIJIJJJJJJJJJJJJJJ
@6205565/1
ctgaatgtgcgccaattgagttttcgagcattttccggaaaagaagattg
+6205565/1
CCCFFFFDHHHHHJJJJIJJHIJJJJJJJIJJJJJJJJJJJJJJJJJJII
@178683/1
aacgagtagatagctttagaggtaatacactattattaggcactagttat
+178683/1
@@@FDDBDHFHHHJGIJGGCHI<CDHIJGGIJIIJIEIJJJGIJIIGIJI
@178684/1
aacgagtagatagctttagaggtaatacactattattaggcactagttat
+178684/1
@@CFFFDD?FHFFGIJJGIGGGHHHIIIIJIHIGIJIIEHHEHGIFBFGC
@657192/1
atttgaaaagcgagcttcatgatcccctgaagaatatatcttgaagaact
+657192/1
CCCFFFFFHHHHHJJJJJJJJJJJJJJJJJJJJJJJJJIJJJJJJIGIIJ
@2689853/1
cttttacttcagctacttgaaccgtacgtcaaatgtcgcaaattatgtca
+2689853/1
CCCFFFFFHHHHHJJJJJJIJJJJIIHIIICDDGHFEIIJJJJJJJJGIJ
@2689854/1
cttttacttcagctacttgaaccgtacgtcaaatgtcgcaaattatgtca
+2689854/1
CCCFFFFFHHHHHJJJJJJJJJJJHIJJIIJJJJIIJIJJJJIJJJJJJI
@4203416/1
aacatttcccacctttttcactcaaccatagctttctcagcgtg
+4203416/1
@@@FFFFFHGHFA@EHGHHHIGGGIEHGGCFBFHIDGIIEDH??
@179459/1
aacgattttacctttgcgcgaaaagtgaccacaagcaatgtcaaagagaa
+179459/1
CCCFDFFFHHHHHJJIIIGIIJIIIGGHIIJJJJJIJIIIIJIJJJJJJF
@179460/1
aacgattttacctttgcgcgaaaagtgaccacaagcaatgtcaaagagaa
+179460/1
CCCFFFFFHHHHHJJJJIIJJJJJJHHGIJJJJIJJJIJIIJJJJJJIEG
@2193853/1
ctgacatgtttcatatgtagaacgaattttgtgcatacaaaaatagtaaa
+2193853/1
@@@DFFFFDFFFFIIIIEEDHGHGGIJJJIBCGHEGGGIIIIGIGGDFGH
@2193854/1
ctgacatgtttcatatgtagaacgaattttgtgcatacaaaaatagtaaa
+2193854/1
CCCFFFFFHHHHHJJJJHIJJJJJJJJJIJJIGJJJJJJJJJJJJJGHIJ
@7723074/1
tgaaaagaaaattcaagatccagtgtttaaggaactatcagatgttggtc
+7723074/1
C@CFFBDDHFHHHGGHBHGHIIJGGIHIJJIIJIIJJJJGIIFHBFFHFG
@7723220/1
tgaaaagcgagcttcatgatcccctgaagaatatatcttgaagaactatt
+7723220/1
C@@FFFDFHHHHHIIGFHIIHHJJJIIJJIGIIHHIIJIGEGEAGHGIIJ
@7724420/1
tgaaaatttgcaaggtttggaggagttgtactaatttgtgtaattgaagt
+7724420/1
???DDD?DDADDDBE2CEBF3CFAE<C??EEICEIIIEDDCDECECDEEB
@7724421/1
tgaaaatttgcaaggtttggaggagttgtactaatttgtgtaattgaagt
+7724421/1
@C@DFEFEHHFHGJIAFHIJ@GGEHIIHFG>FIBEHIJIEHGEIHGGCHH
@5685517/1
cgcttgaggaagtaacggcagcactattgacactaagaaatcacagagcc
+5685517/1
CCCFFFFFHHHHDGHIIIJJJGCF@DGIDCHGHDEH<DHI@FGGI9FB@G
@3699183/1
tcttaaatttaaccgaaatatagaatacaccccttaatcagctacaacag
+3699183/1
@@@DBDDBHHAHBF@CGI@BEF<EH@FFHHIIICHGG@EDBGFGIHIGDB
@5201426/1
catttataccgttaaccttataacttcttctagaactgggcaaatttgga
+5201426/1
@;?DDDDDF?F<A?CCE?>BHDH><<FH@>AF<FGIEE;3;:DBBFD4B3
@5201554/1
catttatcaaggttttcaaactgttaaaaaacctgctgaatgtgcgccaa
+5201554/1
@@@FFFFFHGHG?EFHHIJIJJJJIJJIJJIJJJIJJJIHIIEHHIJJJI
@5201555/1
catttatcaaggttttcaaactgttaaaaaacctgctgaatgtgcgccaa
+5201555/1
C@BFFFFFHHHHFHIJJJJJJJJJJJJJJJJJJIJJJIJIJJIIIIJJJJ
@5201556/1
catttatcaaggttttcaaactgttaaaaaacctgctgaatgtgcgccaa
+5201556/1
CCCFFFFFHHHHCFHIJJJJJJJJIJJJJJJJJJJJJJJIJJGIIJJJJJ
@5201557/1
catttatcaaggttttcaaactgttaaaaaacctgctgaatgtgcgccaa
+5201557/1
CCCFFFFFHHHHFIJJJJJJJJJJJJJJJJJJJJJJJJJIJJIJIIJJJJ
@5201766/1
catttatgtaacatgtgtgcttaagtggcttaccttctacttaccactta
+5201766/1
CCCFFFFFFHHHHJJHIHEIJJJJJJJJIJJJIIJJIIIJJJJJJIJJJI
@3700058/1
tcttaatcggttctgcatgaatgccatctgggcccggggctctgtgat
+3700058/1
@@CBDEFFBHHFDDHBHGEHBABEHIHHBEIFGBF@@6:@;F;=7=;=
@4205702/1
aaccatttcttcatttttattgggctctagactataacatcttctaagta
+4205702/1
CCCFFFFFHGHFFIJJJJHJJIIJJJJJJJIIJJJJJJIJJJJIJJJIII
@2694281/1
cttttatgaatcgtgataacatgcataaaatataataaaaatttatagtt
+2694281/1
:?@BDBDFDDCFFFHBEHHHIJGIIIJIJJJJJGIJIJJIIHGGIJJJHG
@2694282/1
cttttatgaatcgtgataacatgcataaaatataataaaaatttatagtt
+2694282/1
CCCFFFFFCAADFFHIIJJGIJIJJJJJJJIJJJJJJJJJJJJJJJJJGI
@2694283/1
cttttatgaatcgtgataacatgcataaaatataataaaaatttatagtt
+2694283/1
CCCFFFFFFFFHHGGDDHIEGDEFHHIJJJHIGIJEGIJJJJJJIIJJGI
@7227577/1
gtagtttgatattgggactgcaagtgcgaatatctgtagtcgaagtgttg
+7227577/1
BBBFFFFFHGHHHIJJJJJJJIJJJIHIJJJJJJJIIIIFIGHHIDGFEI
@5202075/1
catttatttgatgcaaagtatagaggttgtacccaaacttttcggggtgc
+5202075/1
C@CFFFFFHHHGHJJJJJFHGJIIJJHIIIHJJJJJIJJJJJJJJJJFFH
@5686459/1
cgctttatcgggttctgctaagtggtaagtagaaggtaagccacttaagc
+5686459/1
@@@DDDFFHFFFDHHIIIIHJG2AFHCHH?CFEFGGCGHIJIJIJIIJBH
@5202510/1
catttcgttaaagaaccacaaaatgtgacatatataaaggtgaatatata
+5202510/1
CCCFFFFDHGHGHIJJJJJJJGIJIHHIJJJJJJJJJJJJDFHJIFGHIJ
@5203041/1
catttgaaaaattagatgccagaatcttgccccctcccagattaggctat
+5203041/1
C@CFFFFFHHHHHJJJJJJIJJJJJIJJJJJJJJHJJJEBD?GHDGCFGG
@182418/1
aacgtctacagttatcctccagttccttcgtaccctcctcctccaattcc
+182418/1
@@CFDDFFHHHHHIJJJJJJIJJJIIIIJIIIJJJJJJIJJJJJFGIJJJ
@182517/1
aacgtctttatagaatgtcaatgttattctaaaaagaagactgctaaacg
+182517/1
@@@FFFFFGHHHHJJJJIJJJJJJJJJJJJJJJJJJIJIJJJJJJJJIIG
@6736427/1
ctttttcactcaaccatagctttctcagcgtg
+6736427/1
?<@DDDB??AD?CEEE<FB9:<ABHHB?FD11
@6736428/1
ctttttcactcaaccatagctttctcagcgtgtttaatttcgttcc
+6736428/1
CCCFFFDFHHHGHIJGHIIJJJJJJJJJJIHHCGH<C?FI???G8?
@6736429/1
ctttttcactcaaccatagctttctcagcgtgtttaatttcgttccattt
+6736429/1
@@@DFFFFHHGGGIJGHEAGIGIIIHIIIJGH@DF>FBBG@3?DBBB<FI
@6736430/1
ctttttcactcaaccatagctttctcagcgtgtttaatttcgttccattt
+6736430/1
CCCFFFFFHHHHHJJJJJJJJJJJJJJJJJGIHIJHGIJJIJJJHIJJJJ
@6736431/1
ctttttcactcaaccatagctttctcagcgtgtttaatttctttcattta
+6736431/1
CCCFFFFFHHHHHJJJJJIIJJJIJJJEGIEIFHI>BDII4DFH<?FHI<
@4207069/1
aacctctctaacgtctttatagaatgtcaatgttattctaaaaagaagac
+4207069/1
CCCFFFFFHHHHHIJJJJJJJJJJIJHIJJJIHIJJJJJJJJJJIIJJJJ
@4207344/1
aaccttgtagtggattcctaatattttttagtgaacctctctaacgtctt
+4207344/1
CC@FFFFDHHHHHCGIIJJJJJIJIJJJJJJIIJJJJJJJJJJJJJJJJJ
@5687094/1
cgcttttcaaattctcgtgacttttctcccctgttcttaaataaagtgta
+5687094/1
@C@FFFFFHHHHHIJJJGICFGHGIEGGIJJGEDHGIIGIJIGIJGHHGI
@5687095/1
cgcttttcaaattctcgtgacttttctcccctgtttgttcttaaataaag
+5687095/1
@@@DDDDDBHHFHEEBHAC<:AEHIAEGIIG9;?DHB?F<DHBFHI>GHB
@3701297/1
tcttcaagagctggcaataaagaaaggctttcaatcaccacattatgaaa
+3701297/1
@CBFFFFFHHHHHJJJJJJJJJJJJJJJJJJJJJJJJJJJJJJJJJJJJJ
@3208248/1
gtaggttacctcgaaggattgttcgctagcgatctcctgcaagaactgaa
+3208248/1
CCCFFFFFHHHHHIJJJIJJJHJJJJJJIJJJIJJJJIIIIIJJJIIJJG
@3701611/1
tcttcatccgattttatttcccgaatcgttagtgtttgcaatttttctgt
+3701611/1
CCCADDFFHGHHGJIGGIIGHIHGI@FHHIIICFHEHIGI?DEGGIIJIF
@1674495/1
cggaatttttcagcgttttgtggaactgtgaaactttgtgggactgctgg
+1674495/1
CCCFFFFFHHHHDGGEHIJGBFHGIIIJHJIJJJJJIJGHJJFIJJIJIJ
@3701944/1
tcttccgctaccgcgtgttccttaacaacgatctggtggccaccgg
+3701944/1
<?@DABA?FD1C?<@C:FHADBE>DBDFDHGBDGG<09DGB=F@AA
@1183366/1
ccaaaccttgcaaattttcaatcatgaagcaagattttacctgaacaatt
+1183366/1
CCCFFFFFHHHHHIJJJJJJJJJJJJJJJJJIJGIJJJJJJJJJJIJIJJ
@4707795/1
atttgttgctcgatgggggtcatatatagtcctgataaatcaatattatt
+4707795/1
CCCFFFFFHHHHHJJJJJJEHIJJJJJJJIJJJJJJFB99?FHIJJJJJJ
@2697260/1
cttttcacaatataataaatacatatcatatcatcggggcactatataaa
+2697260/1
CCCFFFFFHHGGHJJJJJJJJJJJJJIJJJJJJJJJJJJIJJJJJJJJJJ
@2697558/1
cttttcagatgttttaatgcacatttagctgcggtacacttggcaatacg
+2697558/1
CCCFFFFFHHGFHJJJJGHIEHGGIJJJJIJJJJEGHIJHIGIIJIIIJI
@7731079/1
tgaagtaaaagtgtgctccattggtttatcctctactgtacaactgttta
+7731079/1
CCCFFFFFHHHDHGHIJJJJJJIIJJJJJJIJJJJJJJIJIJJIJJIJJJ
@183895/1
aactaattttacaagctatactttgcatagaattagtggtttttttctaa
+183895/1
CCCFFFFFHHHHHJJJJJJJJJJJJJIJJJJIIJJJHHJHIJJIJJJJJI
@183896/1
aactaattttacaagctatactttgcatagaattagtggtttttttctaa
+183896/1
CCCFFFFFHHHHHJJJJJJJJJJJJJJJJJHJJJJJGHIHHIJJJJJJIJ
@2699490/1
cttttccggaaaatgctcgaaaactcaattggcgcacattcagcaggttt
+2699490/1
CCCFFFFFGHHHHJJJJJJIJJJJJJJJJJJIJJJIJJJJJJIJJJJ@GI
@2699491/1
cttttccggaaaatgctcgaaaactcaattggcgcacattcagcaggttt
+2699491/1
CCCFFFFFHGHHHJIJJJGGJIGJIIIGGIIIGIEIIJJJJJDIJJJ@FI
@2699492/1
cttttccggaaaatgctcgaaaactcaattggcgcacattcagcaggttt
+2699492/1
CCCFFFFFHHGHGJJJJJJJJJJJJJJJJJIIJJJBIJIJJJJIJJJIJJ
@2699493/1
cttttccggaaaatgctcgaaaactcaattggcgcacattcagcaggttt
+2699493/1
CCCFFFFFHHHGHJJJJJJJJJIJJJJJJJJIJJJGJJJJIJJJJIJCGH
@2699494/1
cttttccggaaaatgctcgaaaactcaattggcgcacattcagcaggttt
+2699494/1
CCCFFFFFHHHHHGIJJJIJJJJJIJJJJJJJJIIJJIJJJJIJJJJFFH
@2699495/1
cttttccggaaaatgctcgaaaactcaattggcgcacattcagcaggttt
+2699495/1
CCCFFFFFHHHHHJJJJJJJJJJJJJJJJJJJJJJJJJJJJJJJJJJ@GI
@2699951/1
cttttcctgcttttttagcagctttaccattcgtcttatcgatgcattga
+2699951/1
@@@BDDED>AFHFGIGGHIIIGBEFEHECGHIG?DFFGIIGGIIGGIIII
@2699952/1
cttttcctgcttttttagcagctttaccattcgtcttatcgatgcattga
+2699952/1
@@@DDDD;A<CFFIII?A?@B>BHIDFIDEFFE;BCF9BD3?D<;FFI@>
@2699953/1
cttttcctgcttttttagcagctttaccattcgtcttatcgatgcattga
+2699953/1
@@CFFDEDFDDHHJJJ@CFDFCCHIGGIHGJGGCGGIAHGEHGGGIJJDG
@2699954/1
cttttcctgcttttttagcagctttaccattcgtcttatcgatgcattga
+2699954/1
@CCFFFFFHHGHHJIIGIJJJHJIJJJIIJJJJJIIICGHIJJJJJJIJJ
@2699955/1
cttttcctgcttttttagcagctttaccattcgtcttatcgatgcattga
+2699955/1
BCCFFFFFHGHHHJJJIIJJGIIHIIHIGJJIIHIIJIIJJJJJJIJJGH
@2699956/1
cttttcctgcttttttagcagctttaccattcgtcttatcgatgcattga
+2699956/1
CCCFFFFFHHGHHJJJIIJJJJIJJJJJJJJJJIJJJJJJJJJJJJJJJJ
@2699957/1
cttttcctgcttttttagcagctttaccattcgtcttatcgatgcattga
+2699957/1
CCCFFFFFHHHHHJJJIJIJJJJJJJJJJJJJJHIJJJJJJJIJJJJJJJ
@1184419/1
ccaaacttttcggggtgcaatcttcttttccggaaaatgctcgaaaactc
+1184419/1
@CC?DDFFHHHHHJJAHHIIJJIJJJJJJJJIIJJJEHIIJIJJJJJJIE
@1184420/1
ccaaacttttcggggtgcaatcttcttttccggaaaatgctcgaaaactc
+1184420/1
CCCFFFFFHHHHHJJCFGIIIJGIJJJJJJJJJJJJJIJJJJJJJJJJIJ
@1184421/1
ccaaacttttcggggtgcaatcttcttttccggaaaatgctcgaaaactc
+1184421/1
CCCFFFFFHHHHHJJFHIJJJJJJJJJJJJJJJJJJJJJJJJJJJGIJJJ
@3703940/1
tcttgatcgactcccaccatcatacatttcgatgagcacgagttcatctt
+3703940/1
CCCFFFFFHHHHHJJJJJIJJGIJJJJJJIJJJJJJIJJIJJGHIJJJJJ
@2200482/1
ctgagaatcggtattcgggactgaaagacactaagattaccaagttgggc
+2200482/1
CCCFFFFFHHHCFIJJJJJIJJJJJJJIJJJJJJIIJIJJJJJJHHIJJJ
@185390/1
aactgacatgtttcatatgtagaacgaattttgtgcatacaaaaatagta
+185390/1
CCCFFFFFHHHHHJJJJJJHHJJJJJJJJJJIJIIJIJJJIJJJIJJJIJ
@1184918/1
ccaaagcaaagacgcaataagtgatacaagaaaatatacagactaaagaa
+1184918/1
CCCFFFFFHHGHGJIJJJJJJCHHJJJJIJJJJIIIJIJJJJJJJJJJII
@1184919/1
ccaaagcaaagacgcaataagtgatacaagaaaatatacagactaaagaa
+1184919/1
CCCFFFFFHHHHGIJJJIJJJCHHIJJJJJJJJJJJIJJIJJJJJJJJJJ
@1184920/1
ccaaagcaaagacgcaataagtgatacaagaaaatatacagactaaagaa
+1184920/1
CCCFFFFFHHHHHJJJJJJJJCHHIJJJJJJJJJIJJJJJJJJJJJJJJJ
@4708756/1
atttgtttgtggacataaaggaaagaaaaaaaatgtcaaaattttgcaaa
+4708756/1
CCCFFDFFHHGHHJJJJJJJJJJJJJJJJJJJJJJIJIJJJJJJJJJIJH
@4708757/1
atttgtttgtggacataaaggaaagaaaaaaatgtcaaaattttgcaaat
+4708757/1
CCCFFFFFHHHHHIJJJJJJJIJJJJJJJJJJJJIIJJJJJJJJJJJJJJ
@3210009/1
gtagtggattcctaatattttttagtgaacctctctaacgtctttat
+3210009/1
BCCFDFDDHHGHGGIIJIJJJJJIIHCIIJJJJJJGIJJIGIJJJIJ
@3704721/1
tcttgctcttgcagaggatgcggcggaagattggcccatacttcgaagag
+3704721/1
CCCFFFFFHHGHHJIIGGGIIHJIJJ;FEACE@GAEH577=BD@;6@?9?
@7732008/1
tgaatatataactgacatgtttcatatgt
+7732008/1
@1=DDDDA<F<C<F<FEECEFHHII@AHH
@7732009/1
tgaatatataactgacatgtttcatatgtagaacgaattttgtgcataca
+7732009/1
@C@FFFFFHHHHHIIJJIJJJJGGIIJIHGJIIIJJJJJIIIHIIJIJJJ
@7732010/1
tgaatatataactgacatgtttcatatgtagaacgaattttgtgcataca
+7732010/1
CCCFFFFFGHHHHJJJJIJHIIJJJJJJHIJJJIJJJJJJIJGIJJIIJJ
@5691131/1
cggaaatctaccgacagagaggttatccttgggggaagaagccaaattgc
+5691131/1
B;?DDFFFHHHHHJJJJIIGIJEGHIJIIJJJJJIIGIIJJJJFGIJJJI
@5691132/1
cggaaatctaccgacagagaggttatccttgggggaagaagccaaattgc
+5691132/1
CCCFFFFFHHHHGIIJJJJIIJCGHJJJJJJIJJJHGIJJJJJJGJIJJJ
@5691133/1
cggaaatctaccgacagagaggttatccttgggggaagaagccaaattgc
+5691133/1
CCCFFFFFHHHHHIJGHDIIJJGHJJJJJJIJIJJJJJJJJJJJIJJJJJ
@2700743/1
cttttcgcgcaaaggtaaaatcgttctagacatactttatgctcttgaca
+2700743/1
@@@DDDDDFFAHHEIAFFHI?:?DH@DGCHEGDGGHIIEIEHGHEHB@HH
@4209302/1
aacgaattttgtgcatacaaaaatagtaaaaagtcgaagtctttcgagac
+4209302/1
C@CFFDDAHHFFFIIBHIJJJGGIJIAHHHIGHBD=CDDDH?GIDHI<;@
@4209303/1
aacgaattttgtgcatacaaaaatagtaaaaagtcgaagtctttcgagac
+4209303/1
CCCFFFFFHHGHHIJJJJJJIJIJJJEHIJJJJEEHIIIFGIIJJJJIHI
@4209304/1
aacgaattttgtgcatacaaaaatagtaaaaagtcgaagtctttcgagac
+4209304/1
CCCFFFFFHHHHHJJJJJJJJJJJJJHIGJJJJFHIJJJGHIJJJJJJJJ
@2700882/1
cttttcggggtgcaatcttcttttccggaaaatgctcgaaaactcaattg
+2700882/1
CCCFFFFFGGCAFHIGIIJJIJJJIJJJIJJJIHIIIIJIJJFGIJIIJG
@2700883/1
cttttcggggtgcaatcttcttttccggaaaatgctcgaaaactcaattg
+2700883/1
CCCFFFFFHH@DFIJJJDHEIGIJIJJJBGIJJIJJIIGIIIIIJIJIIH
@7232730/1
gtatgcacaaaattcgttctacatatgaaacatgtcagttatatattcac
+7232730/1
B@BFFFFFHHHHHIJJIIIJJJJJJJJJJJJIIJGHGJIIIJJJJJJJJJ
@7233526/1
gtatgtgttcaccaagagaagaaagctatacagtagtcaaatttgtatcc
+7233526/1
CBCFFDFFHHGHHJJIJJJJJJJJJJJJJJJJJHHIIIJJJJJJJIGJJJ
@5692364/1
cggaaccggaagatcgaagaaagacgccaaacattcggcagccaagaact
+5692364/1
CCCDFFFFHFHGHJIJIJIIJJGJJIJJIJJIJJJJIIJJJIJJIHHHHF
@7234121/1
gtattacctctaaagctatctactcgttatataatcatcattcaaacatt
+7234121/1
CBCFFFFFHHHHHJJJJJJJJJJJJJJJJJJJJJJJJJJJJJJJJJJJJJ
@5692614/1
cggaacgcccggagcggctgatatcaccaatcaggtggtgacatcgttcg
+5692614/1
CC@FFFFFHHHG?HDIJGGJEGEHIJJJJJIJIIG@FG8DHGFHHGDFFF
@6211576/1
ctgacatgtttcatatgtagaacgaattttgtgcatacaaaaatagtaaa
+6211576/1
CCCFFFFFFHHHHIJIIJJJJIJJJJJJIJJHIIIIJJJJJJIJJIIIJJ
@6211577/1
ctgacatgtttcatatgtagaacgaattttgtgcatacaaaaatagtaaa
+6211577/1
CCCFFFFFFHHHHIJJJFHIIJJJIJJJIIGEHIJGIJJJIIIJIJIIIJ
@6211578/1
ctgacatgtttcatatgtagaacgaattttgtgcatacaaaaatagtaaa
+6211578/1
CCCFFFFFHHHHHJJJJGHGIJJIIHIJJJIHIJJJJJJIJHHIIIGIJJ
@3707399/1
tgaaaaaggtgggaaatgttgactgttgtagctgattaaggggtgtattc
+3707399/1
@@@DDDDFB<ADHFGEDFIGCDHHGFEDHGIIGIGIIIIGBB>0?DFGII
@3707411/1
tgaaaaagtagcagatagtagaagtgaagcaagacacgctgaaaatgagc
+3707411/1
@CCFFFFFADDHHIIJJIHIBEIIHGIGIGGIIIGJGGGHHGIJJIIIIG
@7234593/1
gtattattcctcgaaatcaataactcgacaaaaattgttcccttttgagc
+7234593/1
@@@DDBDDHH<FFGHH@AIHAFHGIHHIIIHEHFBD?BBFGGHIFFFBEG
@7234594/1
gtattattcctcgaaatcaataactcgataaaaattgttcccttttgagc
+7234594/1
CCCFFFFFHHHHHJJJJJJJIJJJJJJJJJJJJIIIIIJJJJJJJJJJJJ
@3707878/1
tgaaaaccttgtagtggattcctaatattttttagtgaacctctctaacg
+3707878/1
@@@FFFFFGHFFFH?GHBDIEHBHIEHHHIIIIGCCEGIIIEHIHHEHGH
@4210259/1
aacgagtagatagctttagaggtaatacactattattaggcactagttat
+4210259/1
BCCFDFDEHHHHGIJJJGIHIIAFGJIJJIGGHIJJIJJJIIJIIJJCHI
@5207572/1
ccaaaaagtgaacagctatcgatacacagtcatagatccaatcctataat
+5207572/1
CCCFFFFFFHHHHJJJJJJJJIJIJJJIJGIJJIJJJIJJJJJJJJJJJJ
@7235099/1
gtattctatatttcggttaaatttaagaggcttttaaaatttaacgttta
+7235099/1
@@@FFFFFHGHHHGIJ22@FHGHJIJCHIIIJJJJIIIIIIJIGIJDHIG
@186881/1
aacttcatgtacaaatacctcaccttacaaaataaaatacggcaaag
+186881/1
@@@DFFFFHHHHHJJJJJJIJJJJJJJJJJJIJJJJJJJJJJFIJJJ
@2201857/1
ctgagagtctcttcgtcactcgcaaatgtagaaggcagattgttaccctc
+2201857/1
CCCFFFFDHHHHHJJGIIIJJIIJJJJJIIIJIJJIIIIJJJJJJIJJJJ
@2201858/1
ctgagagtctcttcgtcactcgcaaatgtagaaggcagattgttaccctc
+2201858/1
CCCFFFFEHHHHGJJIJJJJJIJJJJJJFIJJJJJGFHIIIIIIIJIFII
@2201860/1
ctgagagtctgcaaatcggccaacttcttgccgacggaatttttcagcgt
+2201860/1
CCCFFFFDHHHHHJJJJIJIJGIJJJJJJIJJIIJJJGGGIIJJIIIJJE
@4210685/1
aacgatgtcaccacctgattggtgatatcagccgctccgggcgttccgtt
+4210685/1
@C@FFFFFHHHHGGIJJIJIGGCGHIIIIIGIIIIIIJIHGIGAHGHHAA
@5208557/1
ccaaaacatgaccatgatgcactcggccggaccga
+5208557/1
?814ADDADDDDDE@B<A<?F<9FBEC@EAD>?DA
@5208558/1
ccaaaacatgaccatgatgcactcggccggaccgattcagcccccaccaa
+5208558/1
@@@DDB?DH?<AB@AB:CBBBHEHGEAEH6666D05;C7=F@;@EHD>?A
@5208559/1
ccaaaacatgaccatgatgcactcggccggaccgattcagcccccaccaa
+5208559/1
CCCFFFFFHHHHHJJIJJJJJJIJJIJIJIJJJJJIIJIIIJJJHHFFFD
@4210949/1
aacgatttgaacatttgattgaccctccgagagttattggactcacggcg
+4210949/1
CCCFFFFFHHHHHJJJJJJJJJJJJJJJJIIEIGIDIIGIIJJJJGEHDE
@4211010/1
aacgattttacctttgcgcgaaaagtgaccacaagcaatgtcaaagagaa
+4211010/1
@@BFFFFFHGHHHJJJJJJJJJJIJGHGIJJJJJIIJJIIJIJJGIIJIG
@1186971/1
ccaaatacgaactggtccaaatcgagggcgccatccacgagccaatcttc
+1186971/1
CCCFFFFFHHHHHJJGIJJJJIJIIJJJJJJJJJJJIJJIJJJIEHFHHH
@6741507/1
ctttttggtcatgattttgaggtactcgagggcatgatgagcagccgagc
+6741507/1
CCCFFFFFHHG>FHIHIIIIJJ;FHIJJJJIIIJJJJJJJJJJJJJJJJJ
@1678809/1
cggagaatcacaaaactcatgatacttttcaaattttcttttaaatttca
+1678809/1
CCCFFFFFHHHHHJJIJJJJJJJJJJJJJJJGGGJJJIJJJJJJJJJJJI
@1678810/1
cggagaatcacaaaactcatgatacttttcaaattttcttttaaatttca
+1678810/1
CCCFFFFFHHHHHJJJJJIJJJJJJJJJJJJJIJJJJJJJJJJJBGIIJI
@3708377/1
tgaaaagggagcatttatttgatgcaaagtatagaggttgtacccaaact
+3708377/1
@@@DDDDDFFFDBHII>FHI>@DEHIIIGABFGGEHIFGHHIIIIIHIGI
@1187608/1
ccaaatcgagggcgccatccacgagccaatcttccgc
+1187608/1
8:=DDDDA:A@AFG::FBF@FH;@@ADHAHGIE4BA;
@1187609/1
ccaaatcgagggcgccatccacgagccaatcttccgctaccgcgtgttcc
+1187609/1
CCCFFFFFHHHHHIJJJJJJIJIJJJJIJJJJJIJGGGGIJIGB8><AAC
@662895/1
atttgacgtacggttcaagtagctgaagtaaaagtgtgctccattggttt
+662895/1
CCCFFFFFFHHHHGHIJJJHIJJJJJJJHIJJJJEHGIJJJJJJJJJGIJ
@7735711/1
tgacactaagaaatcacagagccccgggcccagatggcattcatgcagaa
+7735711/1
CCCFFFFFGHHHHJIIJJIJIJJJJJIJIIJCEH@GIGGIJJIIIIIIII
@7236832/1
gtatttgggagtgatgccgcgacggctcagcaactcctggaggacgctga
+7236832/1
?:=DDFFFGFHDHIJIIJJIIIIHIGIJJIJJJJIJJIIHHGGFFFDDDD
@7237341/1
gtattttctatgtcacatgttcactcggtgcaacagatccgtaagctatc
+7237341/1
@@@FFFFFHHGFHIJJJJJIJJIIIIIJEHHJJIJIIJJJJJJIIIJJJJ
@6213862/1
ctgacgggagtcttgctcggcatggaggccatttcttgagagtagagcaa
+6213862/1
CCCFFFFFAHFHHGFHGICFDGGHI9FG@F;DHI@FG>BFDC=CFAA@CH
@6742302/1
ctttttgtggagaggtactatgtgtgtttggctagattctgtttgacatt
+6742302/1
B:BDDDFDHHGHHIJCGHIJJIHIIIJJJJJJJIJIJJJJJJJJJJJJJI
@6742520/1
ctttttgttgccgtgtgcccttgagaaatttgctgcctcaaaaacgtatg
+6742520/1
@@@DDDADHDDHD?E2??FHBF;AC?FHBHIBF>BDG?BBFIII@A?FGE
@189724/1
aagaaaccctgaacctggaaaagcaggtcgcaaaatacccgtagaaacga
+189724/1
CCCFFFFFHHHHHJJJJJJJJJJJJJJEGIIJJJJJIJJJJJIJJJJIIJ
@5695306/1
cggaatcagaaaaaatgtcggaactggcgaaatcaaacaacgtaagacgc
+5695306/1
BCCFFFFFHHHHHJJJJIHIJJJJJIGIIIIHHGGIJJJJJGFGHIJJJF
@6743589/1
cttttttagcagctttaccattcgtcttatcgatgcattgaaacgcaaac
+6743589/1
CCCFFFFFGFFFFGHIGIJGEIFGHIIIFHGGHGIJJIIEGHIBGHIJJJ
@189888/1
aagaaacgctcgtggggagcgatgacgaataaagtatgtgttcacca
+189888/1
@@@;DDFFHHHHDGHGIHIHGHGJJHGHHIJIJJDHIGIJJGGHIIG
@4712436/1
attttacaagctatactttgcacagaattagtggtttttttctaaaatca
+4712436/1
CCCFFFFFHHHHHJJJJJJJJJJJJJJJJJJHHJHIJJJJJJJJIJJJIJ
@4712437/1
attttacaagctatactttgcatagaattagtggtttttttctaaaatca
+4712437/1
@CCFFFFFHHHHHJJJIJJJJJJJJJJJJJJFHIFGHJJJJJJJJIJJJJ
@7737211/1
tgacattcgaaaagtaaacgtcagtttgcgtttcaatgcatcgatgagac
+7737211/1
@@@DDDDDFAHHHA<EHIIG<E@FEHIGGI?GGGGHGHGEHGADG4BFEG
@7737242/1
tgacattctataaagacgttagagaggttcactaaaaaatattaggaatc
+7737242/1
@C@FDFFDHFFDHIBFGHHIEFDHEHIAFHBFHIIIIIIIIGIIEIIIII
@665469/1
atttgatgcaaagtatagaggttgtacccaaacttttcgggg
+665469/1
?@@DB>DDHBD<A<AE>CACBFGCHHBHHGGIEGGIEHIEGH
@665470/1
atttgatgcaaagtatagaggttgtacccaaacttttcggggtgcaatct
+665470/1
?@BFDFFFHHHHHCFHIGGIIIIIGHJJIJJJIIJIHHIIGGDDHGCHIG
@665471/1
atttgatgcaaagtatagaggttgtacccaaacttttcggggtgcaatct
+665471/1
CCCFFFFFHHHGHHIIIJJIJGIIIJJJJJJIJJJJJJJJJJHGGIIJJJ
@665472/1
atttgatgcaaagtatagaggttgtacccaaacttttcggggtgcaatct
+665472/1
CCCFFFFFHHHHHFHHJJIJJGGIJJJJJJJIJJJJJJJJJJDGGIJJJJ
@665473/1
atttgatgcaaagtatagaggttgtacccaaacttttcggggtgcaatct
+665473/1
CCCFFFFFHHHHHGHIJJIJJHHJIJJJJJJJJJJJJJJJJJDGIJJJJJ
@665474/1
atttgatgcaaagtatagaggttgtacccaaacttttcggggtgcaatct
+665474/1
CCCFFFFFHHHHHHHIJJJJJHIJJJJJJJJGJJJJJJIIIJHHIJIJJJ
@6744941/1
cttttttcgggtttggaaaaatttcaaattgttcaggtaaaatcttgctt
+6744941/1
??@DDDDDFFFAFF7C3EHFF??F<DGIAF@@FBDFE9BGFIIBFFFIII
@6744942/1
cttttttcgggtttggaaaaatttcaaattgttcaggtaaaatcttgctt
+6744942/1
@@@DDDDDHHH<DHEH@GIIIGIICHIIEGDFHGIIIEHHIIEHIIEHII
@6744943/1
cttttttcgggtttggaaaaatttcaaattgttcaggtaaaatcttgctt
+6744943/1
CCCFFFFFHHHDFHGIGIJIJGIJJJJIIJIHIIJIJHIIJIJJIJJIJJ
@5212157/1
ccaaaatcaacttactcgaagttcaaccagacgagaaaggtccagaatta
+5212157/1
@CCFFFFDFHHHHGGIJJIJJGIIIJJJJJJJIJIGIIEI?DFDGGF8BE
@7239102/1
gtcaaaactgttgcgactagcacaacaaaaaa
+7239102/1
@?@DFFFBHFFFHGGGJFHIFJGIIJJJJJJG
@7240082/1
gtcaaaattaaatcaatatggcgactgagaggcaaacaaatgttatttta
+7240082/1
CCCFFFFFHHHHHJJJJIJJJJJIJIJJJIIJJJIJJJJJJJGIJJJJJJ
@6215374/1
ctgactcggaacagtctgtctttgccttcgcccgggagagtgacttcgag
+6215374/1
CCCFFFFFHHHHHJJJJJIIJIJJJJJJJJJJJJJJJJGIBFGIIJIJJJ
@7240246/1
gtcaaaatttgacataatttgtggacataaaggaaagaaaaaaatgtcaa
+7240246/1
@B@FFFFFHHHFHJJJJIJJJEGHJJIJGJIJFGIIJJJJJJJJJJIIIJ
@7240365/1
gtcaaacagaatctagccaaacacacatagtacctctccacaaaaaggga
+7240365/1
CCCFFFFFHHHHHJJJJJJIJJIJIJJJJJJJJJJJJJJJIJJJIIIIJJ
@1192840/1
ccaaccatgatcatgggcgctgacgtcactcatcccagccctgattcgca
+1192840/1
CCCFFFFFHFHHHIIJIJJIGIIGIHIJJJJJJJJJJJIJJIJGJJJIJI
@666890/1
atttgcaaggtttggaggagttgtactaatttgtgtaattgaagttcgta
+666890/1
CCCFFFFFHHCFHIJHIJHIGHIIIJJJJJJJJIIJJJJJJJJJIJJJJJ
@3214011/1
gtatatttatcacatcattcgtcgtgtaccacatctcggatcttgctact
+3214011/1
@BBFFFFFHHHHHJJJJJJJJGIJGJGIJJGIGIHIIGGFIJIJFIIIJJ
@3214012/1
gtatatttatcacatcattcgtcgtgtaccacatctcggatcttgctact
+3214012/1
C@BFFFFFHHHHHJJJJJJJJHIIEGHIJJJFGIJGIGIGHGHIEIIIII
@3214013/1
gtatatttatcacatcattcgtcgtgtaccacatctcggatcttgctact
+3214013/1
CBBFFFFFHHHHHJJJJJJJIGIJHIFHHJGIHGEGIGGDGHHIIJIIIH
@1681046/1
cggagcggctgatatcaccaatcaggtggtgacatcgttcgatgacaaag
+1681046/1
@@<DDDDDFHFB3CFFDFGBGFFDGI<DGDGEHHEGGAD=BFCCHIIFIG
@1681252/1
cggagctggatagcttacggatctgttgcaccgagtgaacatgtgacata
+1681252/1
BBCDFFFFHHHHGIIIIIIJIGGJJIIJJJJIIIIBGGICHGIHGIJJJJ
@5696370/1
cggaatttcaacacatgacaagcgatggtgaactgcctttcgtgtggtag
+5696370/1
@:8ADDDDHHHHHIIIIIIIGBBFHIIIHHIIIIIIIIIEHIHIHIIIHG
@5696371/1
cggaatttcaacacatgacaagcgatggtgaactgcctttcgtgtggtag
+5696371/1
CCCFFFFFHHHHHJIIJJIHHFEHIJJIFHGIJIJJJIJIJJIJHIIGHI
@667970/1
atttgcgacatttgacgtacggttcaagtagccgaagtaaaagtgtgctc
+667970/1
CCCFFFFFHGHHGJIJJGIJJJGIJIIJHGIJJJIIJGFHJIIGHHIJJI
@667971/1
atttgcgacatttgacgtacggttcaagtagctgaagtaaaagtgtgctc
+667971/1
CCCFFFFFHHHHHJHJJGIJJJHIJJJJFGIJJJJIJGGIJJJBGDFGIJ
@3215150/1
gtatctgtcgatgttgccagaacgtaagatatcctaaactcacttttttc
+3215150/1
@BBFFFFFFHHHHHHIIIIIGIJIGIJIJIJJJJJJIJJIJJJJJJIJII
@3215151/1
gtatctgtcgatgttgccagaacgtaagatatcctaaactcacttttttc
+3215151/1
CCCFFFFDHFHGHFHHIJIFIJHJBGHGGHIJJJGIHJJJJJIIJJIIJI
@3712948/1
tgaacgtcaacaacaaagttccccaccaaagcaaatgggtccacatggag
+3712948/1
C@CFFFDDHFFHHIJJIHFHGGHHGGHJIJJBHIGFIIGDDEHIJHIIJI
@1683408/1
cggagttttgcctgttccgtagcagacggccactggcaaagtggatagct
+1683408/1
@@@7DBDDHHGHHIGIIIEFHGGBDDBGGIH<FGGBGGIIG4?FHGIEGE
@1683409/1
cggagttttgcctgttccgtagcagacggccactggcaaagtggatagct
+1683409/1
@CCDFDDFHHHGBGFHII>FFHIIIIIIJHG6FDHIGCGIG9BG<<F;48
@1683410/1
cggagttttgcctgttccgtagcagacggccactggcaaagtggatagct
+1683410/1
CCCFFDFFHHHHGJHIJJIGGIJJIJIJJIJFJGIJIIJJJ?FGGIJIFE
@1683411/1
cggagttttgcctgttccgtagcagacggccactggcaaagtggatagct
+1683411/1
CCCFFDFFHHHHHIGIIJJHIJJJJIJJJJJIJIJJJIIJJDFIHJJIII
@1683412/1
cggagttttgcctgttccgtagcagacggccactggcaaagtggatagct
+1683412/1
CCCFFDFFHHHHHJHJIJIGHIGJJIJJJGIAGFGIGGIIE9DG<=F;@=
@1683413/1
cggagttttgcctgttccgtagcagacggccactggcaaagtggatagct
+1683413/1
CCCFFDFFHHHHHJIIJJJHIJJIJJIJIJJIJJJJJGGEHBFHEHIJIG
@3713596/1
tgaagaactattattttttttttatttttcatcacagtgatgtttgtttc
+3713596/1
BCBFFEFFHHHHHJJJJJIJJJJGIJJJIIJGIJJIIGCHGIIJJIIJJI
@5698583/1
cggaccacttcacggaaatctaccgacagagaggttatccttgggggaag
+5698583/1
@@CFDDDFDHHFFGIEAH@HGEHHHIGGGDF?FGFHIIIEIGHBGBE:BC
@1684804/1
cggatatttatgttactattggaatatcgttcctttggaaaatatggaaa
+1684804/1
BCCDFFFFHHHGHJIIGJGHHJJGJJGJIIJJIJJJJJIIJJJJIJGHJJ
@6746911/1
cttttttgttgtgctagtcgcaacagttttgacagaacctatgccacatt
+6746911/1
@BCFFFFFHHGFDHGHIBHGGGIJJJHHIJJJJJJIIJJJJJJJJJJJJJ
@6746912/1
cttttttgttgtgctagtcgcaacagttttgacagaacctatgccacatt
+6746912/1
CCCFFFFFHHHFHGEHHHI:EEGIIJHHIIJJJJIJJJIJJJIGIIGGHI
@2706802/1
cttttgactcgacaaaaatttaaacacattgcattattgatttcgaggaa
+2706802/1
@CCFFFFFHHHHHIIJJJIJJIJJJJJIIJJEHIJJJJJGGHIJJJJIJJ
@191942/1
aagaaatcacagagccccgggcccagatggcattcatgcagaaccgatta
+191942/1
CCCFFFFFFHHHHJJJJJGGIIIJJJJJJJJJJJJJJJIJJJJJIJGEEH
@2706984/1
cttttgagctattgcgatattttttcg
+2706984/1
@@?DD==A?ACFDA?C@C:FH>B?FE:
@2706985/1
cttttgagctattgcgatattttttcggaaaaaagtgagtttaggatatc
+2706985/1
41:B=2==DHFHHAD?GGIIIIIIGGG<HEGDDDHDGGGFACGH>GCHEI
@2706986/1
cttttgagctattgcgatattttttcggaaaaaagtgagtttaggatatc
+2706986/1
=@1=BDDDDHDHFGDHIIGJJJJHJIIIIIIGIIJFGHIHIGHGGGHGIJ
@2706987/1
cttttgagctattgcgatattttttcggaaaaaagtgagtttaggatatc
+2706987/1
@@@FFDDDDHFHHGGIGHGHHJJJJGIJIIJJIJGBFHG=FGIIIGHJIJ
@2706988/1
cttttgagctattgcgatattttttcggaaaaaagtgagtttaggatatc
+2706988/1
BB:BDFFFHHHHHJJJJJJIJJJJJJJJJJJIJJJHJIIIJIIIIJJJJI
@2706989/1
cttttgagctattgcgatattttttcggaaaaaagtgagtttaggatatc
+2706989/1
CCCFFBDFGHFHHIGJIIIGIJJJJIJJIJJJJJJGGIIFGIJIJJJJJI
@2706990/1
cttttgagctattgcgatattttttcggaaaaaagtgagtttaggatatc
+2706990/1
CCCFFFFFHHHGHGIIJJJJJJJJJJJJJJJJJJHFEHIGHIJGIIJJJJ
@7241548/1
gtcaaagagaaggatagcaactaattttacaag
+7241548/1
=:?BD?B8C;C3??CA<:3AF?CF:F@EF<EG3
@7241549/1
gtcaaagagaaggatagcaactaattttacaagctatactttgcatagaa
+7241549/1
CBCFFFFFHHHHHIJJJIJJJJJJJJJJJJJJJJJJJJIJJJJJJJIJJI
@7241550/1
gtcaaagagaaggatagcaactaattttacaagctatactttgcatagaa
+7241550/1
CCCFFFFFHFHHHIIJJGGHIJJJJJJJJJJJIJJJJJGJJJIJIJIJIH
@1686253/1
cggatggacaatttgaacaagttacaagtgccgaagtacgagctattcga
+1686253/1
B@BFFFFFFHHHHJJIJIIJJHIJJJIIFHIJJJJJFGHIJIJJJJJJJI
@3716711/1
tgaagttcgtattatttcctcgaaatcaataatgcaatgtgtttaaattt
+3716711/1
B@7BDDFFHHHHHJJJJJJJJIJJJJJJJJJJJJJIIJJJJJJJJJJJJI
@1195862/1
ccaactcttcgtcactcgcaaatgtagaaggcagattgttaccctccacg
+1195862/1
CCCFFFFFHHFFHIIEIEHEGGHIIJIFIIIGIIIJJJJJJJJJJIJJJI
@6218322/1
ctgagaatcggtattcgggactgaaagacactaagattaccaagttgggc
+6218322/1
CCCFFFFFHHHFHIIHJJJEHJJIGIJJJJJJJJIJJJJJJJJJIJJJJI
@5700843/1
cggagaatcacaaaactcatgatacttttcaaattttcttttaaatttca
+5700843/1
@@@DDDFDFADHHGGEHGHHIIIHCHIGIIIGIIIIIIIIIIDHACGHIH
@5700844/1
cggagaatcacaaaactcatgatacttttcaaattttcttttaaatttca
+5700844/1
BC<BFDFFHGHHHJJJIJIJJJJJJJJJJJJJIJJJIJIJJJJGDHIIIC
@5700845/1
cggagaatcacaaaactcatgatacttttcaaattttcttttaaatttca
+5700845/1
BCCFFFFFHHHHHJJJIJIIIJJJJIJJJJJJIJJIJJJIJJJJJJJJJI
@5700846/1
cggagaatcacaaaactcatgatacttttcaaattttcttttaaatttca
+5700846/1
CCCFFFFFDHFGHIIGGIJIIHIIJJJJJHIIIJJJJFHIIJJJJJJJJI
@3217978/1
gtattattcctcgaaatcaataactcgacaaaaattgttcccttttgagc
+3217978/1
@?@DDFFDHFHHGJIGJHGIJJFGGGG=E:GIGCBFFHIIECGGGB?BFE
@6748945/1
gaaaaaaatgtcaaaattttgcaaattatgtggcattttgacatttatgt
+6748945/1
CCCFFFFFHGHHGIJJJJJJJIIIJJJJJIHIJJJJJJJJJJJJJJJJJH
@6748946/1
gaaaaaaatgtcaaaattttgcaaattatgtggcattttgacatttatgt
+6748946/1
CCCFFFFFHHHHGJJJJJIJGIEHEIJGIJIJJJIJJJIJIJJJJIJJIG
@6748947/1
gaaaaaaatgtcaaaattttgcaaattatgtggcattttgacatttatgt
+6748947/1
CCCFFFFFHHHHHJIJJJJJJJJJJJJJJJJJJIJIJJJJJIIJJJJIJI
@7742425/1
tgagaatatgaaatttaaaagaaaatttgaaaagtatcatgagttttgtg
+7742425/1
@@@DFFFFFHDHHJJJHJJJJIJJJJIJJJJJFJGHGFIJIIJFHHIJJJ
@6749335/1
gaaaaaaccagagacgattttgtcgaagatctctgtgagaagacaga
+6749335/1
CCCFFFFFHHHHHJJJJJJJJECGHHIIIIIIJIIIJGIIJJHIJJI
@6750296/1
gaaaaaagtgagtttaggatatcttacgttctggcaacatcgacagatac
+6750296/1
CCCFFFFFFHHHFIIJJJIJJJJJJJJJGIJJJIJJIJJJJJJJJJJJIJ
@6750370/1
gaaaaaagtttatttatcatacacaggtaaacagttgtacagtagaggat
+6750370/1
C@CFDFFFFDHBHIJEI>DHIGJGIGEEEFHHE;?FHIFIE@4BGHFC@B
@6750371/1
gaaaaaagtttatttatcatacacaggtaaacagttgtacagtagaggat
+6750371/1
CC@FFFFFHHGHHJJJJJJIJJJJJIJBGIIJIGIJJHIIJJCGGGIJII
@6750372/1
gaaaaaagtttatttatcatacacaggtaaacagttgtacagtagaggat
+6750372/1
CCCFFFFFDHHHHJJJJJJJJJJJIIG@EHIJJJHIJIGIGIFFEIHHIJ
@5217436/1
ccaaagcaaagacgcaataagtgatacaagaaaatatacagactaaagaa
+5217436/1
CCCFFFFFHHHHHJJJJJJJJAFHHIJJIJJJIIGIJJJJJJIIJJJJJJ
@4217525/1
aactggtccaaatcgagggcgccatccacgagccaatcttccgctaccgc
+4217525/1
@@@DDFBDFBDHGJIEEHGBGGGGFHHIGGIGEGGIEHIGIIJGGBHHDF
@4217526/1
aactggtccaaatcgagggcgccatccacgagccaatcttccgctaccgc
+4217526/1
CCCFFFEFHHHHHJJJJJJJJJJJIJJJJJIJJJIJIIIIFHHIBHHHFF
@4217707/1
aactgttcaaattcctcttcctcacgaggacactctaataataaatcctg
+4217707/1
CCCFFFFFHHHHHJJJJJJJJJJJJJJJJJJJIJJJIJJJJJGJJJIJJJ
@194615/1
aagaactatggaggaatattacaataagccgaataaaaatgcaaaaaact
+194615/1
CCCFFFFFHHGHHJJJJJJJJJJJJJJJJJJJJJJJJJJIJJJJJJJJJG
@6219684/1
ctgagagtctcttcgtcactcgcaaatgtagaaggcagattgttaccctc
+6219684/1
CCCFFFFFHHHHHGHFIJJGIIIJJJJJJIEIJJIGHGIEIJGGJIIJIG
@6219685/1
ctgagagtctcttcgtcactcgcaaatgtagaaggcagattgttaccctc
+6219685/1
CCCFFFFFHHHHHJIIJJJJJJJJJJJJIIIJJJIIGHIJJJJJJJJJJJ
@6219687/1
ctgagagtctgcaaatcggccaacttcttgccgacggaatt
+6219687/1
?@?::;:==C?BDG@ACE@:3@FBBE9EH4:B8D:D?;CB8
@6219688/1
ctgagagtctgcaaatcggccaacttcttgccgacggaatttttcagcgt
+6219688/1
@@CFDEEBFHHHHIIIIIIGGIIIIGIIIIIIIIIIGBGHIIIIIIHEGE
@1196888/1
ccaacttggtaatcttagtgtctttcagtcccgaataccgattctcagcc
+1196888/1
CCCFFFFFHAFHHJJJGIHHEIHIJJJJIHIJJIJJJJJJIJJJJIIGII
@5702197/1
cggagatcgaacagtttagcaataaagtacccaaatcacccattagagaa
+5702197/1
@@@AADDDFFFD<>ACF4FH@H?EHHFFFABEGFCFIEFGEFCGEFIEF;
@6751198/1
gaaaaaatttcaaattgttcaggtaaaatcttgcttcatgattgaaaatt
+6751198/1
@CCFFFFFHHHHGFFAGGHIJJIJJIIIIGHJIJJJJIIJIIIJIIIIJJ
@6751199/1
gaaaaaatttcaaattgttcaggtaaaatcttgcttcatgattgaaaatt
+6751199/1
CCCFFFFFHHHHHJJJIHIJIJJIIJJJJJIJJJJJJIJGGHIIGIJIJI
@1197723/1
ccaagaacttgctggatctcttggtcggaaaagtgacgcccgaacaagcc
+1197723/1
CCCFFFFFHHHHHIJGIJJJJJJJFHIJIIIGJCGIIJ>HIJGGIIIJJG
@1197724/1
ccaagaacttgctggatctcttggtcggaaaagtgactcccgaacaagcc
+1197724/1
CCCFFFFFHHHHHJJJJJJJJJIJJIJJJJJJJDHIJJIJJIIIJJJJGG
@7244198/1
gtcaaatgtcgcaaattatgtcacataaatgtcaaaatgccacataattt
+7244198/1
?@@DDDEFFHHHHJIJIIIGHG@HHIJJIIJGIJJIIIIIJJJJJJGIJF
@7244199/1
gtcaaatgtcgcaaattatgtcacataaatgtcaaaatgccacataattt
+7244199/1
@@?DDDFFHHHHHIIGIGHGHIIIIGIIJJJGGIHHGIEIIJIJJCGGEI
@7244200/1
gtcaaatgtcgcaaattatgtcacataaatgtcaaaatgccacataattt
+7244200/1
CCCFFFFFHHHHHIIGIJJIIJJJJJJJJJJJJJJJJIJIJJJJJJJJJJ
@7244201/1
gtcaaatgtcgcaaattatgtcacatgaatgtcaaaatgccacataattt
+7244201/1
=:14ADDFDHHHGIIIIIIIIIIIIIIIIIIIIIIIIIIIIIIIIIIIII
@7244258/1
gtcaaatgttgcaaattatgtcacataaatgtcaaaatgccacataattt
+7244258/1
CC@FFFFDHHFDHIIII@ICHIF@EHHI@H>EGHGD?GEGEEHCHGIIHI
@7244259/1
gtcaaatgttgcaaattatgtcacataaatgtcaaaatgccacataattt
+7244259/1
CCCFDDDDFHHHGJJIIJJJJHEIJIIIJGIHGIGJIJIIJIIJJJGIJH
@7244260/1
gtcaaatgttgcaaattatgtcacataaatgtcaaaatgccacataattt
+7244260/1
CCCFFFFFHHHHHJJJJHJJHIJJJJJJJJJJJJJJJJJJJJJJJJJJJJ
@6221465/1
ctgagattcagcctcaacctattccacaagacccccagccccaacaagga
+6221465/1
CCCFFDFFGHHHFJIIJIJJJJGIIIJJIIJJJIJJJJJJJJJJJIIJGI
@5219384/1
ccaaatacgaactggtccaaatcgagggcgccatccacgagccaatcttc
+5219384/1
B<BFFFFFHGHHHJJFHIIJJHJIJJEHFGGIJFIIIIGEIJIJJHHHHH
@5219385/1
ccaaatacgaactggtccaaatcgagggcgccatccacgagccaatcttc
+5219385/1
CCCFFFFFHHHHHJJGHJIJJJJJJJJIJJIJJJIJJJIJJJJIJHHHHH
@5219386/1
ccaaatacgaactggtccaaatcgagggcgccatccacgagccaatcttc
+5219386/1
CCCFFFFFHHHHHJJHIJJJJIJJIJIJGIIJJIIJJJJJJIJJIHGGHH
@4218877/1
aactttagtgggaaggtttaggtatttgtggtatctgtcgatgttgccag
+4218877/1
CCCFFFFFHHHHHJJJAFHGIJAEHIJIHIJFHIIIIIJJJJJJJIJJJJ
@6753159/1
gaaaaactaccaaattgcaaggttatccgttttaacattgagtacactat
+6753159/1
@@BFDFFFGHHGHJJJJJJJJIGHHIHIICEHIIGGHIJIJDHIBGIIII
@4219180/1
aacttttcggggtgcaatcttcttttccggaaaatgctcgaaaactcaat
+4219180/1
CCCFFFFFHHHHCGHIJJJEGHHHJJJJJJIJJJJJJJJJJJJJJJJJJJ
@673956/1
atttgtatccattatcactttttgttgccgtgtgcccttgagaaatttgc
+673956/1
CCCFFFFFHHHHHJJJJJJJJJJJJJJJJJIJIJJJJIJJJJJIJJJJJJ
@5703032/1
cggagcggctgatatcaccaatcaggtggtgacatcgttcgatgacaaag
+5703032/1
@@@DDDDDHHFDBEB9CBFHICFCC@1BG0?9?DD@FFHGGFGH;FHIIH
@3220336/1
gtatttgtggtatctgtcgatgttgccagaacgtaagatatcctaaactc
+3220336/1
CBCFFFFDHHFHHJJJIJJJJJIIJJJJJJJJIJJIJJJJJJJJJIJJJI
@1198891/1
ccaagagattctcatgacagaaatttaaacgttccagcaggtacttgcgt
+1198891/1
CCCFFFFFHHHHHIIJIJJIIJJJJJJJJJJHIJJJJJJJIFHIJJIJI@
@2213128/1
ctgatagtagatggtaactgttcaaattcctcttcctcacgaggacactc
+2213128/1
CCCFFFFFHHHGHJHIIJJJGJIJIJJJJJJJJJJIJJIIJIJJJJJIIJ
@675056/1
atttgtggtatctgtcgatgttgccagaacgtaagatatcctaaactcac
+675056/1
CCCFFFFFHHHHHJIJJJJJJIJIJJJJJJJHIIJJJJJJJJJJJIJJJI
@675057/1
atttgtggtatctgtcgatgttgccagaacgtaagatatcctaaactcac
+675057/1
CCCFFFFFHHHHHJJJJJJJJJJJJJJJJJJHIJJJJJJJJJJJIJJJJJ
@675106/1
atttgtgtaattgaagttcgtattatttcctcgaaatcaataatgcaatg
+675106/1
CCCFFDFDHHHHHJJJHIJJJJIJJJJJJIJJJJIJJIJJJJJJIIIIIJ
@7746330/1
tgagtttaggatatcttacgttctggcaacatcgacagataccacaaata
+7746330/1
@B@DDDDFHHFBFHGHJIIGGGGGCHHJIIIIJJIIJIIGGIJJJJJJJJ
@7746650/1
tgataaatttgtagacaatttagctgaatataatgaagtagaaaatacat
+7746650/1
CC@FFFFDHHGCFFGHGICIJEGGGHGJEEIIJGGHIIFHHHJJJGHGGI
@4219430/1
aacttttttcgggtttggaaaaaatttcaaattgttcaggtaaaatcttg
+4219430/1
@@@FFFFFHHHHHBFGAHCHIIIIGIIEHHHDGGFHGIIIGIIIIGHGII
@6222523/1
ctgagccgtcgcggcatcactcccaaatacgaactggtccaaatcgaggg
+6222523/1
CCCFFFFFHHHHDGE<DGGGCFIIBGI>FG?GIIIIIEHGCGHDEEFFFB
@6222524/1
ctgagccgtcgcggcatcactcccaaatacgaactggtccaaatcgaggg
+6222524/1
CCCFFFFFHHHHHIGEHGEHIIIJGIJIIIJFIGGIJCEHIGIGEAHHFC
@1688752/1
cggcaacaaaaagtgataatggatacaaatttgactactgtatagctttc
+1688752/1
BBCFFFFFHHHHGFHIJJJJIJIIJJJJJJJJJIJJIJJJJJJJIJJJJH
@1688753/1
cggcaacaaaaagtgataatggatacaaatttgactactgtatagctttc
+1688753/1
CCCFFFFFHHHHHCGIJJJJJJJJJJJJJJJJJJJJJJJIGJJJJJJJJJ
@1688754/1
cggcaacaaaaagtgataatggatacaaatttgactactgtatagctttc
+1688754/1
CCCFFFFFHHHHHEHHIJJJJJJJJJJJJJJJJGIJJJJJIIJJJJJJJI
@1688755/1
cggcaacaaaaagtgataatggatacaaatttgactactgtatagctttc
+1688755/1
CCCFFFFFHHHHHGGIJJJJIJIIJJJJJJJJJJJJJJJJHHJJJJJJJJ
@1688756/1
cggcaacaaaaagtgataatggatacaaatttgactactgtatagctttc
+1688756/1
CCCFFFFFHHHHHGHGIJJJJJIJJIJJJJJJJGIIJJJJIJJJJJJJJJ
@1688757/1
cggcaacaaaaagtgataatggatacaaatttgactactgtatagctttc
+1688757/1
CCCFFFFFHHHHHGHIJJJJJJIIJJJJJJIJJJJJJJJJIJIJJIIJJI
@3719706/1
tgacaacttaaactatcctccacctacacaagctcaatacaatccccaca
+3719706/1
@CBDFFFFHHHHHJHIIJJIJGJJJIIJJIEHEHIIIEGIJJJJJJJJJG
@5221409/1
ccaaattgctctactctcaagaaatggcctccatgccgag
+5221409/1
@@@A?DEFGFGGDGIGHGDGGICEGGGGECHEHJIGH<<?
@5221410/1
ccaaattgctctactctcaagaaatggcctccatgccgagcaagactccc
+5221410/1
CCCFFFFFHHHHHIJJJJJJJJJJGJJJJJJJJJJJJJJIJJIJJJJJJJ
@5221411/1
ccaaattgctctactctcaagaaatggcctccatgccgagcaagactccc
+5221411/1
CCCFFFFFHHHHHJJJJJJJJJJJJJJJJJJIJJJJJJJJJIJJJJJJJJ
@4220618/1
aagaaaatttaatctggctgaagtatga
+4220618/1
?@;;DDDDHFHBFHIADEB@F<C<?FH@
@4220643/1
aagaaacaaaagcaacttcaacaagaggaaggagcgcaactttcttccag
+4220643/1
CCCFFFFFHHHHHJJJJJJJJJIIJIJIJIIGHIJJJJJIJJJJJJJJEH
@5221991/1
ccaaatttgcccagttctagaagaagttataaggttaacggtataaatga
+5221991/1
@@@DFFFFHHHHHJIIGHJIJJJJIJIIJJIIJJEHIIIIJGGIJJJJGG
@675378/1
atttgttaatcgtgaccgcttggaagaatttgtcacctctccatattcct
+675378/1
CCCFFFFFHHHHFIJJJJJJJJJJJJJJJJJJJIJJJJJJJJJJIJJJJI
@4221118/1
aagaaaccctgaacctggaaaagcaggtcgcaaaatacccgtagaaacga
+4221118/1
CCCFFFFFHHHHHJJIJJJJJIIJJJICGIJJJJJJJJJJJJJJJJIJJJ
@7247653/1
gtcaagagcataaagtatgtctagaacgattttacctttgcgcgaaaagt
+7247653/1
@@CFFFFFHHHHHJIAFHIHIJFIJJHGFHHGHIFHGGICGHGGEGEA@8
@5705451/1
cggagttttgcctgttccgtagcagacggccactggcaaagtggatagct
+5705451/1
CCCFFDDFHHGHHGEFGIBFHIIJIIIGHGI@GBGGGEIIGBFHDBHGC>
@5705452/1
cggagttttgcctgttccgtagcagacggccactggcaaagtggatagct
+5705452/1
CCCFFDEFHGHHHJGIIJIHIIIJJIJJJJJGIIJJIJIEG@FHGFGEGF
@5705453/1
cggagttttgcctgttccgtagcagacggccactggcaaagtggatagct
+5705453/1
CCCFFDFFGDHHHJGIIJJJIJGIIIJIGJIIIJJJJJJJJGHIGGHDHI
@5705454/1
cggagttttgcctgttccgtagcagacggccactggcaaagtggatagct
+5705454/1
CCCFFDFFHGHHHJHJGIGHIIIJJJJJJIJGJGHIIJJJJDFIGIIICC
@5705455/1
cggagttttgcctgttccgtagcagacggccactggcaaagtggatagct
+5705455/1
CCCFFDFFHHHHHJGIJJJIJJJJJJJJJJJJJJIJJIJJJBFGHIJJJI
@5705456/1
cggagttttgcctgttccgtagcagacggccactggcaaagtggatagct
+5705456/1
CCCFFDFFHHHHHJHIIJGGIJJJJJJJJJJIJJJJJGJIIDHHGGIGIG
@6756119/1
gaaaaaggtgggaaatgttgactgttgtagctgattaaggggtgtattct
+6756119/1
@BCFFFFFAFHHHJJJJIHJIJJJHJJIIJJJJGIGIIIJJJ@GFHIJJJ
@4221296/1
aagaaacgctcgtggggagcgatgacgaataaagtatgtgttcacca
+4221296/1
CCCFFFFFHHHHFHJJJJJJJJJJJIIIJJJJJJCHIJIIIJJJJJJ
@198762/1
aagacactaagattaccaagttgggcaaccagcagtcccacaaagtttca
+198762/1
CCCFFFFFHHHHHJJJJJJJIJJJJJJGHIJJJJJIJJJIJIGGGBEIJI
@6223982/1
ctgaggatatcttaatttgcaccttttttctgtttcaaaataccgttgga
+6223982/1
CCCFFFDFHHHHHJGHGIHJJIJJJJIJJIIIIIJIJIIIIJIIIIJJJG
@3223665/1
gtcaaacagaatctagccaaacacacatagtacctctccacaaaaaggga
+3223665/1
???DFDDDFHHDDIIJIICHIGGHHIJIJJGGIHIIJJJJJJJJJJFDCG
@7749288/1
tgatcggccaggagcaacgcgttgattct
+7749288/1
@@@DDD8DDHHH8EBEGFGIG?@:::DAC
@4222036/1
aagaaagacgccaaacattcggcagccaagaacttgctggatctcttggt
+4222036/1
CCCFFFFFHHHHHJJJJJJJIJJJJIJJJJJJJIJJJJJJIIIJJJJIJH
@3722353/1
tgacatgtttcatatgtagaacgaattttgtgcatacaaaaatagtaaaa
+3722353/1
CCCFFFFDHHHHHJJJGHGJJHIJJJJJJIGIJJJJJJJJIIJJJIGJJJ
@3722513/1
tgacattctataaagacgttagagaggttcactaaaaaatattaggaatc
+3722513/1
@@CBDDFBHFDDHIBEBDFGEDCHEGIFDCDHICHGIIIICHIGEHCHHI
@4222312/1
aagaaagctatacagtagtcaaatttgtatccattatcactttttgttgc
+4222312/1
CCCFFFFFHHHHHJJIJIJJJJJJJJJIGJJJJJJJJJJIJJJJJJJJJI
@3722597/1
tgacatttatgtgacataatttgcgacatttgacgtacggttcaagtagc
+3722597/1
@C@FFFFFHHHHFHHJJJJIIJIIJJJJJJJIIJIGHIJIGIIJJIIHIG
@4222428/1
aagaaaggggcagacaacttcatgtacaaatacctcaccttacaaaataa
+4222428/1
CCCFFFFFHHHHHJJJJJJJJJJJJJJIIIJJJJJIJJJJJJIJJJJJIJ
@677271/1
atttgtttgtggacataaaggaaagaaaaaaatgtcaaaattttgcaaat
+677271/1
CCCFFFFFHHHHHJJJJJJJJIIJJJIJIJJJJJIGIIJJIJJJJIJJII
@4222762/1
aagaaagtgtgcacgatgcatttgtttattcagatttacagcaattccct
+4222762/1
CCCFFFFDHCFHHJJIIJJJJJIIJJJIJJJIJIIJJJJIIIJIJJJIJJ
@3224647/1
gtcaaagaagctagccaagagaatggcggctcacaa
+3224647/1
@@@@FFFFDHDHGIEHGIJECGIIJJIGD<FD>8BD
@4224163/1
aagaaatggcctccatgccgagcaagactcccgtcagcgtcctccaggag
+4224163/1
@C@FFFEFHHHHHJJJIIIIIJIIIJJJJJJJIEHGIGICHGHIJGGIIJ
@200065/1
aagacgaatggtaaagctgctaaaaaagcaggaaaagcccagaagaacgt
+200065/1
CCCFFFFFHHHHGJJJIJJJJJIJJJJJGHIIJJJDFGCHIJJIJIJHHF
@3224786/1
gtcaaagagaaggatagcaactaattttacaagctatactttgcatagaa
+3224786/1
CBCFFFFFHFHHHIJJJIIJJJJJJJJJJJJJJJJJJIIIJIJIJFIJHG
@3224787/1
gtcaaagagaaggatagcaactaattttacaagctatactttgcatagaa
+3224787/1
CCCFFFFEHFHHHJJJJFIIIJJJJJJJJJJJJJJJJJJJJJJJIJIJJI
@3224788/1
gtcaaagagaaggatagcaactaattttacaagctatactttgcatagaa
+3224788/1
CCCFFFFFHFFHHGIJJIJJJIJJJJJJJJIIJJJJJJJJJJJJJJJJHH
@3224789/1
gtcaaagagaaggatagcaactaattttacaagctatactttgcatagaa
+3224789/1
CCCFFFFFHHHHHIIJJJJJJJJJJJJJJJJIJJJJJJJJJJIJJJIJGG
@3224790/1
gtcaaagagaaggatagcaactaattttacaagctatactttgcatagaa
+3224790/1
CCCFFFFFHHHHHIJJJIJIIIJJJJJJJJJJIIIJJJJJJJJJIJJIIG
@1201320/1
ccaagccataaatagaagtgctccccgcggtccacactctattaaataag
+1201320/1
CCCFFFFFHHHHHJJJJJFIIJJJJJJJJJGHJJJIIJJJJJJJJJJJJI
@200336/1
aagacgttagagaggttcactaaaaaatattaggaatccactacaaggtt
+200336/1
CCCFFFDFHHGHGJJFHIIJJJIJJJJJJJJJJIIIIJJJJJJJJJJJAF
@1691810/1
cggcaagaagttggccgatttgcagactctcagcttcaacgccaaggact
+1691810/1
CCCFFFFFGHFHHJJJIEIJJIJJJJJIJJJJJJJJIJJJGIJJJJJJJJ
@200943/1
aagactttgactttttactatttttgtatgcacaaaattcgttctacata
+200943/1
@@@=DDDDFFHHHGIJGBIHGIIJEHH@HBHIBGII3CCGHDGGGIHBDF
@200944/1
aagactttgactttttactatttttgtatgcacaaaattcgttctacata
+200944/1
CC@FFFFFHHHHGJJJJJJJJJJJJJHJJIJJJJJJJJJIJGIJIJIHII
@200945/1
aagactttgactttttactatttttgtatgcacaaaattcgttctacata
+200945/1
CCCFFFFFHHGHHJJJJJJJJJJJJJJIIJJJJJJJJIJJJGIIJIIIGI
@200946/1
aagactttgactttttactatttttgtatgcacaaaattcgttctacata
+200946/1
CCCFFFFFHHHHHJJJJJJIJJJJJIJJJIJJJJJJJJJJJJJJIJIGEH
@2716767/1
ctttttactatttttgtatgcacaaaattcgttctacatatgaaacatgt
+2716767/1
CCCFFFDBFBDHHIIDCBIGFGHIIIIGIGEGEDGG@GGGGGIIIDIIGD
@2716768/1
ctttttactatttttgtatgcacaaaattcgttctacatatgaaacatgt
+2716768/1
CCCFFFFFHHHHHJJIHIJIIJJJJJJJJIJJJJJIJIIJJJJJJIJJJG
@2716769/1
ctttttactatttttgtatgcacaaaattcgttctacatatgaaacatgt
+2716769/1
CCCFFFFFHHHHHJJJHIIJJIJHJJJJJJJJJJJJJJJJJJJJJJJJJH
@2716900/1
ctttttagaataacattgacattctataaagacgttagagaggttcacta
+2716900/1
CCCFFFDDFHFGHGBGIHJJIJJIJJIIJJJHJJIJJIIIGIIBGHJJJJ
@3726455/1
tgactgtgtatcgatagctgttcactttttgg
+3726455/1
@@@?DDDDCFFHFGIIA>DH?GHHEHEHGIIG
@2718777/1
ctttttcactcaaccatagctttctcagcgtg
+2718777/1
@@@FFFDFHHHHHGHIIJGGHGJJIIGEGIC@
@2718778/1
ctttttcactcaaccatagctttctcagcgtgttt
+2718778/1
C@@FFFEAFFFFHGGHEHIGHHJHGIEGIICD8CF
@2718779/1
ctttttcactcaaccatagctttctcagcgtgtttaatttc
+2718779/1
@CCFFFFDDAAFHGFFBECGHII@HIJHIGCE@DF4::DF4
@2718780/1
ctttttcactcaaccatagctttctcagcgtgtttaatttcgttccattt
+2718780/1
C@CFFFDEHHHFHIIIHIIJIIIJJJJJJJHGEHI>DFFI9?DGBGCCHI
@2718781/1
ctttttcactcaaccatagctttctcagcgtgtttaatttctttcattta
+2718781/1
:?@FAAADCFFHGJDIIJACHIJIJJIGIEEHEHGGGAFIHGGC<DIGEG
@2718782/1
ctttttcactcaaccatagctttctcagcgtgtttaatttctttcattta
+2718782/1
BCBFFFFFHHGHHJJJJJJJJJJJJJJIJJHGFHIGIIHIEHIJGFIIIG
@3727247/1
tgagaaagctatggttgagtgaaaaaggtgggaaatgttgactgttgtag
+3727247/1
CCCFFFFFHGHHGJCFHGIAHEHHIHIIACFHIIIHEBGGIIIJHHJIJJ
@3727751/1
tgagaatatgaaatttaaaagaaaatttgaaaagtatcatgagttttgtg
+3727751/1
CCCFFFFFHHHHHJJJIJJIIHJJJJJJIJJJJH?GHIJJJJJHIJJJJI
@3727840/1
tgagaatcggtattcgggactgaaagacactaagattaccaagttgggca
+3727840/1
CCCFFFFFHHDFDIGGJJEHGIGJIIIIGIIJIEFHHHIJCHFFH@HJAG
@4226053/1
aagaactattatttttttttttttatttttcatcacagtgatgtttgttt
+4226053/1
@B@BDFFFHHHHHJJJJJJJJJJI;FHIJEEGGDEHHEEECDBFFFEEEC
@1202470/1
ccaaggacttcaacttcgttcagttcttgcaggagatcgctagcgaacaa
+1202470/1
CCCFDFDFGHHGHJJJJJHIJJJJJJJJJJJIIJJIIIJJJJJJJIJJJI
@1203055/1
ccaagggctcggctgctcatcatgccctcgagtacctcaaaatcatgacc
+1203055/1
CCCFFFFFHHGGHGIGGBEGACFGHIHDF@DG?DEHDGFHIJBCCAGIII
@202659/1
aagagcataaagtatgtctagaacgattttacctttgcgcgaaaagtgac
+202659/1
CCCFFFFFHGHHHHIJJIJJJJJJJJJJJJJJJJJJIJJJJIIJJJGIIJ
@681019/1
attttacaagctatactttgcatagaattagtggtttttttctaaaatca
+681019/1
B?BBDFFFHHHHHJJJJJJJJIJJJJJJJJJHHJHJJJJJJJJJJJHIJJ
@681020/1
attttacaagctatactttgcatagaattagtggtttttttctaaaatca
+681020/1
C@@FFFFFHGHHHJJJJJJJJIJIJJIIJJJHIJEFHIIJJJIIJIGIJJ
@1693933/1
cggcactattgacactaagaaatcacagagccccgggcccagatggcatt
+1693933/1
B@?DFFFFHHHFHJJJJJJJJJGHGIGIEFGHHGEA<FGIJG@@DHGAHD
@5710315/1
cggcaaagagaagaaaggccgatagaatgaagtgaaagtcgaacgttctt
+5710315/1
CC@FFFFFHHHHHIJJJJJJJHIIIJJJJJJJGHIJJJDGGJJJIHIIJJ
@5710548/1
cggcaacaaaaagtgataatggatacaaatttgactactgtatagctttc
+5710548/1
B<BFFFFFHHHHHEFHJIJJIJJJJJJJJJIIIIIJJJJJJJIJCHIIJI
@5710549/1
cggcaacaaaaagtgataatggatacaaatttgactactgtatagctttc
+5710549/1
BC@=DFFFHHHGHEGGHJJIJJIJIJJJJJJJJJJJJJIIFFGIGIJJJG
@5710550/1
cggcaacaaaaagtgataatggatacaaatttgactactgtatagctttc
+5710550/1
CCCFFFFFHHHFH:CDEGGCIGEFHEHHHIIG@FDFDFCCBFDGGIIIIB
@5710551/1
cggcaacaaaaagtgataatggatacaaatttgactactgtatagctttc
+5710551/1
CCCFFFFFHHHHHAGGIIIJJJJIJJJJJJIJJIIIIIIJIGIIJIIIHG
@5710552/1
cggcaacaaaaagtgataatggatacaaatttgactactgtatagctttc
+5710552/1
CCCFFFFFHHHHHEFHIJJIJJHIIIJJJJJJJIIJJIJJIJJIJJJJJH
@5710553/1
cggcaacaaaaagtgataatggatacaaatttgactactgtatagctttc
+5710553/1
CCCFFFFFHHHHHFHHGJJJ>HGHH>CACFECECFHIIIIGHIEDGIIGB
@3227384/1
gtcaaatgtcgcaaattatgtcacataaatgtcaaaatgccacataattt
+3227384/1
?BBDDDDFDFHHHJJJJJJJIIJJIJIJJJJHHIJJJIJJIJJJIJJJJJ
@3227385/1
gtcaaatgtcgcaaattatgtcacataaatgtcaaaatgccacataattt
+3227385/1
@BBFFFFFHFHHHJIJJJJIIIIHJJJJJJJIIJJJJJJJJIJJJJJJJJ
@3227386/1
gtcaaatgtcgcaaattatgtcacataaatgtcaaaatgccacataattt
+3227386/1
BBBFFFFFHHHHHJJJJJJJJJJJJJJJJJJJJJJJJJIJJJJJJJJJJJ
@1694500/1
cggcagccaagaacttgctggatctcttggtcggaaaagtaacgcccgaa
+1694500/1
CCCFFFFFHHGHFIJJHIJJJGHIGIJJIJIIJJIJIJJFFHJIIIJJII
@204998/1
aagatattctagaaaacgagaaaaacatctggacgcgttcgacaccagct
+204998/1
CC@FFFFFHHHHHJJJJJJJJJIJJJJIJIJJJJJJJIJIIJIJJJJJHF
@3228349/1
gtcaaatttgtatccattatcactttttgttgccgtgtgcccttgagaaa
+3228349/1
@BBFFFFFFHFFHIJGIJJJJJJJJJJJJJJJJJJIJDHIHHGIGDHCHH
@3228350/1
gtcaaatttgtatccattatcactttttgttgccgtgtgcccttgagaaa
+3228350/1
@BBFFFFFHGHHHJJJJJJJJJJJIIJJJHJGIIJIIJIIIJJGIJJJJI
@3228351/1
gtcaaatttgtatccattatcactttttgttgccgtgtgcccttgagaaa
+3228351/1
CCCFFFFFHHHHHJJJJJJJJJJJJJJJJJJJJJJIJGGIJJIJJIJIJJ
@1695392/1
cggcatagcctaatctgggagggggcaagattctggcatctaatttttca
+1695392/1
CCCFFFFFGHHGHJJJJJJ@HIJJJJJJJIIJJJJJJJJJJJJJJJJJJJ
@3228458/1
gtcaaattttgacatttatgtaacatgtgtgcttaagtggcttaccttct
+3228458/1
CCCFFFFFHHHHHJJJJJJJIIJJJJJJJIIJJJJJJIJJJJJJJJJJJJ
@3228528/1
gtcaacaacaaagttccccaccaaagcaaatgggtccacatggagatgta
+3228528/1
CCCFFFFFHHHHHGIJJJJJJJJJJJJJJJJIJJFGIJJJJJJJJIJJGG
@1205489/1
ccaagttgggcaaccagcagtcccacaaagtttcacagttccacaaaacg
+1205489/1
CCCFFFFFHHHHHIJJJJJJIJJJJJJJIJHIJJJIJJJJJJJJJJJJJJ
@6231727/1
ctgatatccgtttataataatattgtctacgtttggtggtacctggccga
+6231727/1
CCCFFFDFHGHHHJIJJJJJJJJJJJGJJIJHIJJJEGIGHJJIGEHGGH
@6231728/1
ctgatatccgtttataataatattgtctacgtttggtggtacctggccga
+6231728/1
CCCFFFFFHHFHHJJIJJJJJJJJJJJJJJJHJJJJGHJFGIJJJIJJJJ
@3731561/1
tgagttcattttaaatgaaaaacgtatgttgtttacttcatttgaatcta
+3731561/1
@@@FBDDDHHHHHHHIJIJJJJJJIHIJIIJIJJJIJJIJIIJJIJJJIH
@3731769/1
tgagttttgtgattctccgaagagtatgtctcgaaagacttcgacttttt
+3731769/1
@@@DDDFFDFFDFIGHHIGGIB@F?EFGFHHIDAGH0?9?F<68BBDGII
@7755223/1
tgcaaattttcaatcatgaagcaagattttacctgaacaatttgaaattt
+7755223/1
@@<DDFFFDGHFDHI@HHGGIEFHCGGIIIIIIH@BDCDHGGCGHEIIGD
@208371/1
aagcaatgtcaaagagaaggatagcaactaattttacaagctatactttg
+208371/1
CCCFFFFFHHHHHJIJJJJJJJJJJJIJIJIJJJJJJJJJJJJJJJJJJI
@7755708/1
tgcaagaactgaacaaagttgaagtccttggcgttgaagctgagagtctc
+7755708/1
1=@DFFFFHHHGHJJJJJHIJJJJJJJJGJJIIGIJIIIJJJJJJJHIIJ
@7756348/1
tgcaatcttcttttccggaaaatgctcgaaaactcaattggcgcacattc
+7756348/1
@@@DDABAD>FFHIBH;F?FGIGIIIEFBGHIG?BFHEGEHFB6@FBCGC
@4229882/1
aagacaaatacctaatttcatatacgtattatacattccaaacatacaag
+4229882/1
CCCFFFFFHHHHHJJJJJJJJJJJJJHJIJJJJJIJJJIIJJJJIJJJJI
@5229408/1
ccaacttggtaatcttagtgtctttcagtcccgaataccgattctcagcc
+5229408/1
CCCFFFFFHDHHHIGIIIHIFHGHJJIIHHIJGHIIJJJIGIIGHIJHIJ
@2724965/1
ctttttgtggagaggtactatgtgtgtttggctagattctgtttgacatt
+2724965/1
B@BDDFFDHHHHFIJCGGIIIJHIHHJJJJJJJIJHIJJJJJJJIJJJJJ
@2724966/1
ctttttgtggagaggtactatgtgtgtttggctagattctgtttgacatt
+2724966/1
B@CDDFFDHHHHHIJAGHIJJJHIHHIJJJJJJJJJJJJIJJJIJJJJJI
@2725169/1
ctttttgttgccgtgtgcccttgagaaatttgctgcctcaaaaacgtatg
+2725169/1
@@@FFFDDHHHHHBDAEHIIGIHGGIIICGIGIJCDG@BBDGHGJJFG@B
@2725170/1
ctttttgttgccgtgtgcccttgagaaatttgctgcctcaaaaacgtatg
+2725170/1
CCCFFFFFHHHHHIJGHJIJJJGIJJJJJJJJJJJJJJIJJJJJJJIHJI
@211502/1
aagcgttaccagcgcttgaggaagtaacggcagcactattgacacta
+211502/1
@C@FFFFFHHHHGIJIJJGHIJJJGGIIIIIIIGCGGCHI@CGEGEG
@5231254/1
ccaagagaagaaagctatacagtagtcaaatttgtatccattatcacttt
+5231254/1
CCCFFFDDHBFHHDFHGEGEHGHHBHHIHIIIIIEGGGIIGHGIDGGIII
@5231332/1
ccaagagatgtgcatgtcccgcagatggccaccaccattctatgaaatgg
+5231332/1
@CCFFFFFDFF?DHGGBGIIEGGII@FGGIIIJIIJGIGIIIIJGIGGCB
@211798/1
aagctatacagtagtcaaatttgtatccattatcactttttgttgccgtg
+211798/1
CCCFFFFFHHHFFHEFGHIJIJJIIGGIIJJJJJJIJIJJJJGIIJIIHI
@7760037/1
tgcaggtatatttatcacatcattcgtcgtgtaccacatctcggatcttg
+7760037/1
CCCFFFBDHHGHHJJJJJJJJJJJJJHIJJJIJJJJJJJJJJJJIJJJJI
@6762722/1
gaaaaccattatgttttactaatttttcaataaagtacactttatttaag
+6762722/1
CCCFFFFFHHHHHIJJJJJJJJJJJJJJJJJJIIIEHIJJJJJJJJJJJJ
@7253635/1
gtcacattttgtggttctttaacgaaatgtcaagagcataaagtatgtct
+7253635/1
@@@DFFFFGHADHIGGHBDFCHGHEHIIJBFGIEHEIEGHHGG?DHIGII
@6763018/1
gaaaaccttgtagtggattcctaatattttttagtgaacctctctaacgt
+6763018/1
CCCFFFFFHGHHHIJJIJJJJJJJJJJJJJJJJJIJJJJJJJJJJJJJJI
@4231272/1
aagacccccaaccccaacaaggaggtaaaaagaagaaacaaaagcaactt
+4231272/1
CCCFFFFFHHFHHJJJJJJJJIFJIGGHJIJJJJJJJJGHJJJIIIIJJG
@2222112/1
ctgattggcttgttcgggagtcacttttccgaccaagagatccagcaagt
+2222112/1
@@@DDDDDFFF6<C@;FF1@2?CEEGII?F;6DF@F>D8?<FFD>DAF@>
@2726350/1
cttttttagcagctttaccattcgtcttatcgatgcattgaaacgcaaac
+2726350/1
BCCFFFFDHHHGHJJJJIJCHIIJJIIJJJJJJIJJJJIJJJJGIJJJJJ
@3733132/1
tgatacattagttttctactttccttaacaaaccccttcttttcagatgt
+3733132/1
CCCFFFFFHHHFHJJJJJJJJJJJJJJJJJJJJJJJJJJJJJJJIGIJJG
@6763804/1
gaaaactcaattggcgcacattcagcaggttttttaacagtttgaaaacc
+6763804/1
CCCFFFFFHHHHHJJJIIJJJJJJJJJJJGHIJJJJJJJJIIJJIJJJJJ
@2727684/1
cttttttcgggtttggaaaaatttcaaattgttcaggtaaaatcttgctt
+2727684/1
@@@DDDDDHHH:DHBHBGIIIDHIGHIIGIADHHIIIDHIIIFEGIGGGI
@3232553/1
gtcaatagtgctgccgttacttcctcaagcgctggtaacgctttatcggg
+3232553/1
=B1ADDDDFHHHHJJJIJJJJJJJJJJJJJJJIJJFGHIJJJJJJJJJII
@2728042/1
cttttttctgtttcaaaataccgttggatggtaatttctctattatt
+2728042/1
?@@DDDDDF8<FH@<FHI>?@B6<CEE3CB;19CFEH@FE@BDDDBG
@214032/1
aaggaagccaagggctcggctgctcatcatgccctcgagtacctcaaaat
+214032/1
CCCFFFFFGHHHHIJHIFIIJIADGGIIIJIIIIGIEFHFFHIJGGIIIG
@3233324/1
gtcaatggaaaatgatgctcaatattgatgtgtctgcaacggcattttac
+3233324/1
:11=BADDDHHFHGIGIIIIJJFIJJIGIEIIHIJIJIGHIJIJJJJJJJ
@3233553/1
gtcaatgttattctaaaaagaagactgctaaacgttaaattttaaaagcc
+3233553/1
CCCFFFFDHHHHHJJJJJJJIJIJJJJJJHIIHIHJHJIJIJJJJJJJIJ
@3233596/1
gtcaatgttttttcttcgatgtccacgtaggttacctcgaaggattgttc
+3233596/1
BB@FFFFDHHHHHIIJHIJJJHJJIJJIJJJIIJJIJJJIJJJJJJJJJJ
@4232438/1
aagactttgactttttactatttttgtatgcacaaaattcgttctacata
+4232438/1
CCCFFFFFHHHHHJJJJJJJJJJJJJIIIJJJJJJJJJIJJJJJJJIIII
@4728402/1
attttcttgtatcacttattgcgtctttgctttggtcactttacgcgcga
+4728402/1
CCCFFFFFHGHGHGIJJJIJGIJGHGJIJJIIJJJGHIIJJJIIJJIIIG
@4728403/1
attttcttgtatcacttattgcgtctttgctttggtcactttacgcgcga
+4728403/1
CCCFFFFFHHHGHJJIJHIJIJJIJJJJIJJJJJIIJJIJJJJJJJJJJJ
@4232702/1
aagagaagaaaggccgatagaatgaagtgaaagtcgaacgttcttctggg
+4232702/1
@@@FFDDDFHHDDIIIG@FGGIIEGHGFGHIII9BBDGHIBFFHIEEDHI
@6238274/1
ctgattaaggggtgtattctatatttcggttaaatttaagaggcttttaa
+6238274/1
@CCFFFFFDFDDFDGHIIJIJJIIJJJGJ:0?DGIIJJJIJIGEHHIJIJ
@3734516/1
tgatcccctgaaaaatatatcttgaagaactattattttttttttatttt
+3734516/1
CCCFFFFFHHHHHJJJJJJJJJJJJIIIJJJJJJJJJJJJJJJJJJJJJJ
@5713925/1
cggcaagtacatgaagcagttaagagttgtttatgaaattccaaatttgc
+5713925/1
CCCFFFFDFHFFGIICE@EAFFGHEHAHGEGIEHGGIIGIIIIIIIIIGI
@7255232/1
gtcactttacgcgcgaaaaccattatgttttactaatttttcaataaagt
+7255232/1
CCCFFFFFHHHHHIJIJJJJJIJJJJJIJJJJJJJJJJJJJJJJJJJJJD
@7255464/1
gtcacttttccgaccaagagatccagcaagttcttggctgccgaatgttt
+7255464/1
CCCFFFFFHHHHHJJJJJJIJJIJJJJIIJIJJJJJIJJJJJJEIJIIJJ
@7255465/1
gtcacttttccgaccaagagatccagcaagttcttggctgccgaatgttt
+7255465/1
CCCFFFFFHHHHHJJJJJJJIIJJJJIJJJHIIIJJJJJIJCG@HIJGIJ
@7255469/1
gtcacttttcgcgcaaaggtaaaatcgttctagacatactttatgctctt
+7255469/1
@@@FFFFFHHHHHIIJJJIEGHHGGHIGIIIJIGGHIIIJJJJJJJJJIJ
@7255470/1
gtcacttttcgcgcaaaggtaaaatcgttctagacatactttatgctctt
+7255470/1
C@CFFFFFHHHHFG>GICH9EGHIIHIHGIIJJIJJIIJJIJJJGIJJIJ
@7255471/1
gtcacttttcgcgcaaaggtaaaatcgttctagacatactttatgctctt
+7255471/1
CBCFFFFFHHHHHIJJJJJHIJIJJJJJJJJJJJJJJJJJJJJJJJJJJJ
@7255472/1
gtcacttttcgcgcaaaggtaaaatcgttctagacatactttatgctctt
+7255472/1
CC@FFFFFHGHGHIJJJJJCFGIIIIJIJIJJIIJJJJJJJJJJJJJJJJ
@6238794/1
ctgattatcttctattgtacacaattcaataggtacaagtataggattat
+6238794/1
CCCFFFFFHHHHHJJJIIIIJJJJJJJIJJIJJCHIJIJFGGHIIJJJJI
@2224829/1
ctgcaaaacataaaggagatcctgtaacacaaagttctcaacaaccagct
+2224829/1
CCCFFFFFHHHHHJJIJJJJJJJJJJJJJJJJGJGIJJJJIJJJJJJJJJ
@687916/1
attttattgaaaaattagtaaaacataatggttttcgcgcgtaaagtgac
+687916/1
CCCFFFFFDFHHHJJJIIHIJJJJJIHHIJGHHIJIJJJJJGGIJIFHJI
@2729742/1
cttttttgttgtgctagtcgcaacagttttgacagaacctatgccacatt
+2729742/1
@@@DDDD?CFBACDBEBCHEE:FC?;:BGI;:B??;GGICAFCDGDGECH
@6766929/1
gaaaagggagcatttatttgatgcaaagtatagaggttgtacccaaactt
+6766929/1
@<?DAB;B;00CFGI<FFH@EH@?FEHEBHDF>@E?1???B?@CDF??BF
@6766930/1
gaaaagggagcatttatttgatgcaaagtatagaggttgtacccaaactt
+6766930/1
CCCFFFFFGFHHHJJHJJJJJJJJJJIHHHHIJGIJGHJIJIJJJJIJJJ
@4729903/1
attttgacatgttagaatgccctattgaaaaccttgtagtggattcctaa
+4729903/1
CCCFFFFFHHHHHJJJJJJJJJJJJJJJJJJJJJJJ9EGGHIJJJJJIJJ
@6767489/1
gaaaagtaaacgtcagtttgcgtttcaatgcatcgataagacgaatgg
+6767489/1
@@@DD?DDF>F?FB?FAFHA<CGB?EF>GF>DGIE;DBFGCBAEDBBA
@2225945/1
ctgcaacctctactacagtacgcaagaataagattatggaaggaataaca
+2225945/1
@@<DDFFDHHHBFDEHCGCIIIIIFGDHGGIICHIGEIGFHIIGIGIGIH
@7763652/1
tgccaatttcgcggaatttcaaaacatgacaa
+7763652/1
?@@DDDDABFHFDIGBE?E>@FHG@C<FHE?F
@6767719/1
gaaaagtattatgagaatatgaaatttaaaagaaaatttgaaaagtatca
+6767719/1
B@CFFFDEHHHHHJJJJJJJJJJJJJJJJJJJJJJJJJIIIJHJJFHIJI
@7763790/1
tgccacatcttgtgagccgccattctcttggctagcttctttgacttgcc
+7763790/1
CCCFFFFFHHHHHJIJJJJJJHIJJJJJJJIJJJJJEFGIIIAHIIJHHJ
@7256710/1
gtcagagaagacgctctaaggaactttactcaacagctccagaaaatctc
+7256710/1
CCCFFFFFHHFHHJJJDHIIJDHIJJIJJIJJBHHIJJJJJJJJJIJIEH
@2226708/1
ctgcaagctggtccacttgtacctatgaggttaagaaaccctgaacctgg
+2226708/1
CCCFFFFFHHHFHJJJJJGIJJJJJJJJJJJIJJJJJJJJJJJGIJJJJJ
@1212882/1
ccacaaatacctaaaccttcccactaaagttaaccagacaaagcacctat
+1212882/1
CC@FFFFFHHHHHJJJJJJJJJIJJJJJJIIJJJIIJJJJJJJJJJJJJI
@1213957/1
ccacaagcaatgtcaaagagaaggatagcaactaattttacaagctatac
+1213957/1
@@@DDDDAHB?DAFHGEBEF@GHIIIDFHIIIIIIIIIGIIIIIIIICHG
@5717261/1
cggcatcactcccaaatacgaactggtccaaatcgagggcgccatccacg
+5717261/1
CCCFFFFFHHHHHJJIJJJJJJJJJJJJJJJJJJJJJIIIJIJJIJJJJJ
@3736388/1
tgatgattatataacgagtagatagctttagaggtaatacactattatta
+3736388/1
CC@FFFFFHHHHGJJIIICFCF<FFHJJIFEEHG@CFFHEGIEGHIIIJJ
@5234969/1
ccaaggataacctctctgtcggtagatttccgtgaagtggtccgtgcccc
+5234969/1
CCCFFFADFHHHHJJJJJJGIJCGIIJJJIJDAGHJJDHHGFHIHHIJJJ
@5235343/1
ccaagggaagggggcggcccccatcccaacagaaggggtaaccgcaaggg
+5235343/1
CCCFFFFFHHHHHJJJJJJHHFBEEEDEEDDDDDDDDD8=CCCDDBDDDD
@5235463/1
ccaagggctcggctgctcatcatgccctcgagtacctcaaaatcatgacc
+5235463/1
CCCFFFFFHHHGGEGBBGEGBFEHIHICGFFF9?FH<B?FHHB@CCFEGH
@5718268/1
cggccaacttcttgccgacggaatttttcagcgttttgtggaactgtgaa
+5718268/1
B@@FFFFFHHHDHGIJHHIIIJIJIJJJIJIIIGIIJIGIJJGIIJHGIJ
@7258639/1
gtcagcgtcctccaggagttgctgagccgtcgcggcatcactcccaaata
+7258639/1
@C@DFFDDHHGHGJIJIIIIJICHIJIJJGGIIDBGIIIGHICFHEDFF;
@2228684/1
ctgcacacacgcatttttaaatttaaaaatttattcaagtcaaaaataat
+2228684/1
C@CFFFFFHHGFFGIJJJJJJJJJJJIJIJJJJJJJJJIGIIJJIJJFII
@2228685/1
ctgcacacacgcatttttaaatttaaaaatttattcaagtcaaaaataat
+2228685/1
CCCFFFFFGHHGGIJJJJJJJJJJJJJIJJJJJJJJIIIHIIIJIJJJJJ
@4236276/1
aagatatcctaaactcacttttttccgaaaaaatatcgcaatagctcaaa
+4236276/1
CCCFFFFFHHHHHIJJIJJJJJJJJJJJJJJJIJJJIJJJJJJJIJJJJJ
@2735478/1
gaaaaacctgcagggtatcattaaataccatgaattatcaccacaaaaag
+2735478/1
CCCFFFFFHHHHHJJCGIIIJJJJJJJJJJJIJJJJJJJJJJJJJJJJJI
@4237719/1
aagatgtggcaatccttgcaggatttacccgtggagggtaacaatctgcc
+4237719/1
CCCFFFFFHHHHGJJIJJJJJIJJJJJIJJJBHIDHIIDFIIGHHIIJJJ
@1703188/1
cggctcacaagatgtggcaatccttgcaggatttacccgtggagggtaac
+1703188/1
CCCFFFFFHHGHHJGHJJJJJJJJJJJJJJJJIJIJJJJGGHHIJJCGEH
@4237847/1
aagattaatttggaagtaacacaagagactcacctgaacaaaattgttaa
+4237847/1
CC@DFFFFHHHHGJJJCFJIJJJJJJJJJJIJJJJJIJJJJJJJJIGIII
@5718600/1
cggccaggagcaacgcgttgattctgtaaagaatgcaaggtaacgctaca
+5718600/1
CCCFFFFFHHHHHIJJIFHIHGHIJGIIJJJIJJJIJJJJFFHIIJIJJI
@1216196/1
ccacacgaaaggcagttcaccatcgcttgtcatgtgttgaaattccgcga
+1216196/1
CCCFFFFDHHHHHJIHIFIIIGEIHIIIGHJJJIIGJJIGGGIJIJJJJI
@218886/1
aagggtttccagacgttccagattaacgatgtcattggctttggcacacg
+218886/1
@@@DBADDDHHHFGIGEHIJGIJIIJGHEIIII>GGIIECHEGIDHIIEE
@691010/1
attttattttaactggtgaagtttcctctttgtcttttattaattgagaa
+691010/1
@BCFFFFFHHHHHJJJHIJJJIJJJJJJJJJJIIIJJJJJJJJJJIJJIJ
@219947/1
aaggttttcaatagggcattctaacatgtcaaaattaaatcaatatggcg
+219947/1
@BCFDEFFHHHHHIJJJJJJIJJJIIJJHIJJJJJJJJIIJJIJJIIJJJ
@5720482/1
cggccggtgggtcatttataccgttaaccttataacttcttctagaactg
+5720482/1
@@@ADDA@FFH@DEEHIBGEFHGGGGIIIIG9?FHGEFHIIDCHCHHIII
@4731688/1
attttgaggtactcgagggcatgatgagcagccgagcccttggcttcctt
+4731688/1
@@BFFFDFHDFHHJJIGGIJJJJIJIIJIJJJJJJIJIJIIJJJJJIGJI
@4731689/1
attttgaggtactcgagggcatgatgagcagccgagcccttggcttcctt
+4731689/1
CCCFFFFFHFHHHJJJJJJIJJJJJJJJJJJJIJJIJJJJJIIJIJJJJI
@5238281/1
ccaagtttgtgctgggcaaatcaatcaatttgcctcgaaatctaaggtta
+5238281/1
CCCFFFFFGHHFHJJIIHHIIJJJJJJJJJJJJJJJJJJIJJJIJIIFHJ
@5238282/1
ccaagtttgtgctgggcaaatcaatcaatttgcctcgaaatctaaggtta
+5238282/1
CCCFFFFFHHHHHJIJJIJJJJJJJJJJJJJJJJJJJJJJJJJJJJJGHJ
@3238343/1
gtcactttacgcgcgaaaaccattatgttttactaatttttcaataaagt
+3238343/1
CBCFFFFFHHHHHJJJJJJJJIIJJJJIJJJJIJJJJJJJJJJJJJIJJC
@7261405/1
gtcagttatatattcacctttatatgtcacattttgtggttctttaacga
+7261405/1
CCCFFFFFHHHHHJJJJJIJJHJJJJJJJJJJJJJJHJIIIJJIJJJJJJ
@3238577/1
gtcacttttcgcgcaaaggtaaaatcgttctagacatactttatgctctt
+3238577/1
@C@FFFFFHHHHHJJJJJJGHHJJJGJGIIJJJJIJJJJJJIJIIJJJJJ
@3238578/1
gtcacttttcgcgcaaaggtaaaatcgttctagacatactttatgctctt
+3238578/1
C@CFFFFFHGHHGGJJIEH9CGHJIHIIJIIJIHHHIJJJJJIJIFIJJI
@3238579/1
gtcacttttcgcgcaaaggtaaaatcgttctagacatactttatgctctt
+3238579/1
CCCFFFFFHHHGHIJJJIIEGIJJJIJJJJJJJIJJJIJJJJJJJJJJIJ
@3238580/1
gtcacttttcgcgcaaaggtaaaatcgttctagacatactttatgctctt
+3238580/1
CCCFFFFFHHHHHIIJJIJDGHIJIHGGIGGGGGIIEEIGIJJJJJJJJJ
@7261984/1
gtcagtttgcgtttcaatgcatcgataagacgaatggtaaagctgctaaa
+7261984/1
B@BFFFFFFHGFHIJGIJJJJJJIIJJIJJJJJJJJJGIJJJJJJJJIJJ
@6243733/1
ctgcaacataccgaaataacgtatattattatgtatattccgttttcgtt
+6243733/1
CCCFFFFFHHHHHJJJJIJJJJJJJJJJJJJIJIJJJJJJJJGIJJJIII
@6243909/1
ctgcaacctctactacagtacgcaagaataagattatggaaggaataaca
+6243909/1
CCCFFFFFHHHGHJJJJJFJIIIJIJJJJJJJJJJJIJJIJIJGHGIHIH
@6244197/1
ctgcaactgaccagcagttcgccgggtattgtgcgtctattaacgcctcc
+6244197/1
CCCFFFFFHHHHHIJIIHIJGIJJJJFHIJJBFHHFGIJIJJJJIJJJIH
@7766476/1
tgccgacggaatttttcagcgttttgtggaactgtgaaactttgtgggac
+7766476/1
CCCFFFFFHHHHHJJJJJIJJIJJJJIJJJJJJJIJJJJJJJJJIJJJJJ
@3739778/1
tgcaaagtatagaggttgtacccaaacttttcggggtgcaatcttctttt
+3739778/1
@CCDFFFBFHFDDII?EHFHAHHIIIGIIIIIIIGI6??DGCHIIIIIII
@3739779/1
tgcaaagtatagaggttgtacccaaacttttcggggtgcaatcttctttt
+3739779/1
CCCFDFFFDFHHAFGCF@GHHIIIIIIIIIIIEHFD??BCHIIIIGIGHI
@3740183/1
tgcaaatcggccaacttcttgccgacggaatttttcagcgttttgtggaa
+3740183/1
CCCFFFFFGHFHHJJHEEIIGIJJJJJJJIJJJJJIJJIJIIJIIIIHHH
@3740184/1
tgcaaatcggccaacttcttgccgacggaatttttcagcgttttgtggaa
+3740184/1
CCCFFFFFHHHHHJIIJIGIGIJIIIJJIIGJJJJJJIIIHIIJGEGEEH
@3740185/1
tgcaaatcggccaacttcttgccgacggaatttttcagcgttttgtggaa
+3740185/1
CCCFFFFFHHHHHJJJIJJJIJJJJJJJIGHJJJJJJJJJIIJJJIIHHH
@222314/1
aagtgactcccgaacaagccaatcagaccaacggaacgcccggagcggct
+222314/1
BB@=BDEFHHHHGGIJJIJJIJGGGIGGIJJIIFIJJDIHJIIJFHFFCD
@7767227/1
tgccgtgtgcccttgagaaatttgctgcctcaaaaacgtatgacaaaact
+7767227/1
CC@FFDD:CAHHDIGBGHIIGIJIBGGGIAHGIJJJIJFHGIIHJJEIII
@3740427/1
tgcaaattaagatatcctcagatgccgacactatgggtcggatcttcagc
+3740427/1
CCCFFFFFHHGHHJJJJJJJJJJJJJJJJJJJJJJJIHIIJIIJJJJJJI
@222840/1
aagtggtaagtagaaggtaagccacttaagcacacatgttacataaatgt
+222840/1
BCCDDFFFHHHHHJJJJFHIIJJJJJJJJJJJJJJJIIJJIIJJJJJJJJ
@1218662/1
ccacatctcggatcttgctactaatattcgattcgataggtgctttgtct
+1218662/1
CCCFFFFFHHGDHJJJHIIJJIIJGIJJJJIIJJIIJJHIIIJJJJJJJJ
@1218663/1
ccacatctcggatcttgctactaatattcgattcgataggtgctttgtct
+1218663/1
CCCFFFFFHHHHHJIJIJJJJJJJJIJJJJJJJJJJJIJIDGIIJJJGII
@695172/1
attttctatgtcacatgttcactcggtgcaacagatccgtaagctatcca
+695172/1
CCCFFFFFHHHHHJJJJIJJJJJJJIIIJJJJJJIJJJIIIJJJJIJJJJ
@1218734/1
ccacatcttgtgagccgccattctcttggctagcttctttgacttgccag
+1218734/1
@@@DDDD?FFHBBGFHGGI?CFEDFHG@F@<CBF>F?@FE4DDCG9?G@?
@1218735/1
ccacatcttgtgagccgccattctcttggctagcttctttgacttgccag
+1218735/1
@CCFDFFFHGGGHJJJIJJIJJIJGJJIIIIGIIGGDDHICGAFHDHGAF
@5240522/1
ccaatatttactcgatcaggagaagttagtgtagatttggagcttatatc
+5240522/1
CC@FFFFFFHDDDGGGIGGIGIEHGEDHGFHFEHHIJJJJIJIDHIJJIJ
@1219019/1
ccacattccaccccaatctagccactcttatacgcagtggtctcaatcgc
+1219019/1
CCCFFFFFHHHGHJJJJJJJJJJIJJJJJJJJIJIJJFHIFFHIJJJIJJ
@2738833/1
gaaaaaggtgggaaatgttgactgttgtagctgattaaggggtgtattct
+2738833/1
@@@FFFFFAFHGHJJGGGHGIJJJIIJHIIIIJDHIJJJIIG@FDFFHHJ
@2738834/1
gaaaaaggtgggaaatgttgactgttgtagctgattaaggggtgtattct
+2738834/1
@@BFFFFFCDHHHGIIJFHIIIIJIIIFHIJJIEHIGIEIJJDD@AFGII
@2738835/1
gaaaaaggtgggaaatgttgactgttgtagctgattaaggggtgtattct
+2738835/1
CCCFFFDFADHHHJIJJHHIHIJIHIJIIIIJJEGIIIJJJJ?F@FHIJJ
@2738836/1
gaaaaaggtgggaaatgttgactgttgtagctgattaaggggtgtattct
+2738836/1
CCCFFFFFFHHHHJJJJIIJJJJJJJIJGJJJJHIJGIJJJI?D?FIHII
@5241277/1
ccaatcgccaccaatgcctggtgcagctatccactttgccagtggccgtc
+5241277/1
CCCFFFDFHHHHFGIJJJJIJBHGIJJJJJJJJJJJJJIJJJEHIJJIBH
@697194/1
attttcttgtatcacttattgcgtctttgctttggtcactttacgcgcga
+697194/1
CCCFFFFFHHHHHIJJJIIJHIIIJJJJJJJJJJIHIJJJJJIIJJJJJJ
@697200/1
attttcttgtattacttattgcgtctttgctttggtcactttacgcgcga
+697200/1
CCCFFFFFHDHHHJJJJGIIGBGGGIIJIHJJIIBFHEEFGIJIJJJIIG
@2234977/1
ctgcatttattacttcaagcaaagcttctataactggtatagctttagga
+2234977/1
CCCFFFFFHHHHHJJJJJJJJJJJJJJJJIJJJIJJJFHJJJJJJJJJIH
@4735280/1
attttgtaaggtgaggtatttgtacatgaagttgtctgcccctttcttaa
+4735280/1
CCCFFFFFGHHAFHIJCGJIJJHJJJJJJIIIIJJJJJJJJJJJJJJIJI
@5724634/1
cggctcacaagatgtggcaatccttgcaggatttacccgtggagggtaac
+5724634/1
CCCFFFFFHHHHHJIJJIJJJJJJIJJJJJJJJIJJJJJHHIIJIIBFHJ
@1708385/1
cgggacatgcacatctcttggagccagccaatgggattgcccatcacttt
+1708385/1
@@@FFDFDFHFDFIGGHGIEGGDGIGGJJIJJJJJIGIEHFHIIGGGIJJ
@6246676/1
ctgcacacacgcatttttaaatttaaaaatttattcaagtcaaaaataat
+6246676/1
CCCFFFFFHHHHHJJJJJJJJJJJJJJJJJJJIJJJJJJGIJJJIJJIJJ
@1221567/1
ccaccattctatgaaatggaacacgaagagggactaccacacgaaaggca
+1221567/1
CC@DFFFFHHHGHJJIJJJJJJJJJJJJJJJJJIIJJJJJJJJIJJJJJJ
@1221568/1
ccaccattctatgaaatggaacacgaagagggactaccacacgaaaggca
+1221568/1
CCCFFFFFFDHHHJIJIJJJJIIJJJJJIIIJJIEGIAHHJIIJJJIGGI
@1708896/1
cgggactgaaagacactaagattaccaagttgggcaaccagcagtcccac
+1708896/1
C@CFFFFFHHHFHIIIIIJIJJIIJJIJIIEIJIHIJIJJGJJJDCBFHJ
@1708897/1
cgggactgaaagacactaagattaccaagttgggcaaccagcagtcccac
+1708897/1
CCCFFFFFHHHHHJJJJJJIJJJIJJJJJJJJJJJJIJJIJIJJIIIJJJ
@225334/1
aataaacttttttcgggtttggaaaaatttcaaattgttcaggtaaaatc
+225334/1
CCCFFFFFHHHHHJJJJEHIEIEHIJJJJJIJJJJJIIJJJJJHHHIJJJ
@3743890/1
tgcagaccgttcatatttattgcaa
+3743890/1
7??DDDD>@D;?:C:A<E4FF>F92
@698825/1
attttgacatgttagaatgccctattgaaaaccttgtagtggattcctaa
+698825/1
CCCFFFFFGHHHHJJIJJJJJJJJJJJJJJJJIJJIHIJIJIIIJ3DHIE
@2739892/1
gaaaaagtttttaagaaccgtgatggaactctttaggcagcaacattacc
+2739892/1
C@@FFFFDFHHHDHGIJGHIJJGGGEHGGGHJIIIIIIJIIJJIIJJJHI
@2739899/1
gaaaaataaaaaaaaaaaaataatagttcttcaagatatattcttcaggg
+2739899/1
CCCFFFFFHHHHHIIIIIII9CF@AAHHGIGHIGGAAAC=AEEFFDDFFE
@225675/1
aataaagtatgtgttcaccaagagaagaaagctatacagtagtcaaattt
+225675/1
@@@DDDDDFHFFHHGIIIC<;E;FHEHIIIIEIIIIIIGFHIHHIIIFGE
@225676/1
aataaagtatgtgttcaccaagagaagaaagctatacagtagtcaaattt
+225676/1
@@@FFFFBFFHHHHEEHGIIIIHJIJJIIIIDGIGIIEI?GHEFIGGIGH
@225730/1
aataaagtgtactttattgaaaaattagtaaaacataatggttttcgcgc
+225730/1
@C@DFFFDHBFHDHIJGGGHHHJJJ>HHFCHBHHG@GGIGB?DBBD@DDH
@3241660/1
gtcagcgccaaggaaaattacgggttcattaaatatctttggtctaattg
+3241660/1
CCCFFFFFHFHHHEHJJGIHGHIJ?GFHIIGIJGFECGIJ>G8BDDGHIB
@226644/1
aataaatgctcccttttcacaatataataaatacatatcatatcatcggg
+226644/1
CCCFFFFFHHHHHJJJJJJJJJJJJJJJJJJJJJJJJJIJJJJJJJJIJI
@7770399/1
tgcgatattttttcggaaaaaagtgagtttaggatatcttacgttctggc
+7770399/1
@@@DBDADHHHHHB@GAFHIII@:?FFBGHEEHG>DFDGIIIGBFGFEGG
@6773937/1
gaaaatttctaatattgcgatatttttttatcgatctggcttcaatgttt
+6773937/1
CCCFFFFFHHHHHJJJJJJJJIIJJJJJJIIJIGIIIJDHHIJIIJJJJJ
@6773962/1
gaaaatttgaaaagtatcatgagttttgtgattctccgaagagtatgtct
+6773962/1
CCCFFFFFHHHHHJEGIJJJJJJHIJIJHGHJJJJJJJJJFIJHHIJJJJ
@6774023/1
gaaaatttgcaaggtttggaggagttgtactaatttgtgtaattgaagtt
+6774023/1
@@@FFFFFHHHHHJBFHGGGGHECFGIFGIHIEHJJEDDCDHIJJEIIIJ
@1709843/1
cgggagtcacttttccgaccaagagatccagcaagttcttggctgc
+1709843/1
@@<DFFDAH?FHDEBDGAEEDFGGFGFHBE<@FIIHICHBF>DD=F
@1709844/1
cgggagtcacttttccgaccaagagatccagcaagttcttggctgccgaa
+1709844/1
@@@D=DDBF?HHHI@GG@CGAGCDFGFDFGGGGIIBGHGGIIIIIBGB8@
@1709885/1
cgggagtcttgctcggcatggaggccatttcttgagagtagagcaatttg
+1709885/1
BCCFDFDDHHHHHJJJJIJIJEHIIJIJJJJJJIIJGIDGIIIJJIJJJG
@1709886/1
cgggagtcttgctcggcatggaggccatttcttgagagtagagcaatttg
+1709886/1
BCCFFFDFHHHHHIGIIIIJICHIIJGIJJJJIGHIGGBFHHIIJJJJJG
@1709887/1
cgggagtcttgctcggcatggaggccatttcttgagagtagagcaatttg
+1709887/1
CC@ADFDDHHHHHJIIIIIIJIIJJJIJJJIIIHHJII?GHICGGIJJIC
@3745053/1
tgcagctataccttcatctgttaacttcgtagctcctttaaaagacattt
+3745053/1
CCCFFFDFDHFHHIIGGICCEHCFEEHDAEFH7?EHDHHDHIIGGHGBGI
@3745159/1
tgcagctgcaaaaactaatagataggttcgataacttcatggcccaaaag
+3745159/1
CCCFFFFFHHGHHIIGIIIGEHGIIJDHIJIJJJJGJJIEIIIJIJFHJA
@6776405/1
gaaacatgtcagttatatattcacctttatatatgtcacattttgtggtt
+6776405/1
CCCFFFFFHHHHHJGIJJJJJJJJJJJJJJIJJJJJJJJJJJJJJHIJHI
@6776406/1
gaaacatgtcagttatatattcacctttatatgtcacattttgtggttct
+6776406/1
?@@?BDD?ADHHAGBGGHHEIIGDBGDBC?HE92CHEFCFEFHHIIHABD
@6776407/1
gaaacatgtcagttatatattcacctttatatgtcacattttgtggttct
+6776407/1
CCCFFFFFHHHHFIIJJJJJJJJJJJJJJJJJJJIJJJJJJJJIJJIJJJ
@700591/1
attttgaggtactcgagggcatgatgagcagccgagcccttggcttcctt
+700591/1
BBBFFFDFHCFHFIJIJJJJJJJJIJIJJJIJJJIIIJJJIJJJJJJJJI
@700592/1
attttgaggtactcgagggcatgatgagcagccgagcccttggcttcctt
+700592/1
CCCFFFFFHDHHGIJJIJJIJIJJIJJJJIIJJJJJJIJJJJJJJJJJJI
@700593/1
attttgaggtactcgagggcatgatgagcagccgagcccttggcttcctt
+700593/1
CCCFFFFFHFFHHJJJJJJIJJJJJJJJIJJJJJJJJJJIJJJJJJJJII
@700594/1
attttgaggtactcgagggcatgatgagcagccgagcccttggcttcctt
+700594/1
CCCFFFFFHFHHHJJIJJJJJJJJIJJJJJJIJIFIJJIJJJJIJJJJJJ
@1223760/1
ccaccgttggaattccattcaactgaaaccgcaaaggtatcatagttttt
+1223760/1
CCCFFFDFHHHHHJJJJJJJJJJJJJJJJJJJJJJJJDGIHJJJJJJIJJ
@7772393/1
tgcgtctttgctttggtcactttacgcgcgaaaaccattatgttttacta
+7772393/1
@CCFDFFFHHHGHIIJHGCEEGIJJIIJJIIIGIIIJIJIJJIJJJIJHH
@5245402/1
ccacaaagtttcacagttccacaaaacgctgaaaaattccgtcggca
+5245402/1
C@CFFFFBDDHHDHIGIIIICHIIIIIIDEEHIIGGIAHFFHIIIII
@5245403/1
ccacaaagtttcacagttccacaaaacgctgaaaaattccgtcggca
+5245403/1
CCCFFFFFFHHHHJJJGIJJJJJJJJIJJJIJJJJJJJJIJIIIIJJ
@2743193/1
gaaaaattagtaaaacataatggttttcgcgcgtaa
+2743193/1
???DBDDDDA2<DEI9?3AE9?EFFFIEIA<DD@DD
@230350/1
aataatagtgtattacctctaaagctatctactcgttatataatcatcat
+230350/1
CCCFFFFFHHFHHJJJJJJJJJJJJJJJJJJJJJJIJJJJJJJJJJJJJJ
@4243329/1
aagctcaccagtttttaatcgacctagaatacttggtttaacaacaggtc
+4243329/1
CCCFFFFFHHHHHJJJJJJJJJJJJJJJJJJJJJJJJJJJJJJJJJJJFH
@5245682/1
ccacaacagactggtcccccacaacagactggtcccacacaacagactgg
+5245682/1
CCCFFFFFHHHHHJGHIJJJIJJJJJHIJJJJHIJJJJJJJJJJCHIIGI
@5245690/1
ccacaacagcaacatcaaactgttcccccacaacagactggtcccccaca
+5245690/1
@CCADFFFHHGHHJJIJJJJIJHIHJIJIIJJIIIDCHHGGHGHJJJJJJ
@2743516/1
gaaaaattccgtcggcaagaagttggccgatttgcagactctcagcttca
+2743516/1
C@@FFFDDFDHHFIJGGEFHGHEGIIJIJIGG?HIHGIJHGIGHAFH@FG
@4738949/1
atttttaaatttaaaaatttattcaagtcaaaaataatatgtaaattgat
+4738949/1
CCCFFFFFHHHHHJJJIJJJJJIJJJJIIJJJJJJJJJJIIGIIJJJJIJ
@5246477/1
ccacaagcaatgtcaaagagaaggatagcaactaattttacaagctatac
+5246477/1
@C@FFFFFHFHHDHIIJIJIBDGGGGHIIIIGIHGHIJJGGG@GEHGGHG
@1225454/1
ccacctttttcactcaaccatagctttctcagcgtg
+1225454/1
@@@DDADDHHAAFEGEHBHC@HAFHIIEGG@HGI?C
@1225455/1
ccacctttttcactcaaccatagctttctcagcgtgttt
+1225455/1
CCCFFFFFHHDFHGGEHHJGDEEHIJJIIICHIIFG:DF
@1225456/1
ccacctttttcactcaaccatagctttctcagcgtgtttaatttcgttcc
+1225456/1
CCCFFFFFHHGHHJJJJJJJJJJJJJJJJJIIJJHIHIJJJIJIIGHHII
@1225457/1
ccacctttttcactcaaccatagctttctcagcgtgtttaatttcgttcc
+1225457/1
CCCFFFFFHHHHHJJJJJJJDHIJIIIIJJJGJJC@8CF4?9DH<B?F;F
@1225458/1
ccacctttttcactcaaccatagctttctcagcgtgtttaatttcgttcc
+1225458/1
CCCFFFFFHHHHHJJJJJJJJJJJJJJJJJJIJJFF0CG<FFHI<3?F?F
@3245126/1
gtcagtttgcgtttcaatgcatcgataagacgaatggtaaagctgctaaa
+3245126/1
BBBFFEFFHHHFHJJJJJJJJJJJJJJJJJJIJJIIJDFHIJJJJJJJJJ
@5731084/1
cgggagtcacttttccgaccaagagatccagcaagttcttggctgccgaa
+5731084/1
?@?DBDDDFDDFHIFEEDFAAG?E>GIGIIIIGII?@BBBB@DHGBGBB@
@5731118/1
cgggagtcttgctcggcatggaggccatttcttgagagtagagcaatttg
+5731118/1
@@@FDFDDHHGHHIGGGIHIG<FGG7DBHIGIIBDH;F9DF>FHIIHGJI
@5731119/1
cgggagtcttgctcggcatggaggccatttcttgagagtagagcaatttg
+5731119/1
BC<DDFDEHHHHHJJJIJJIJGGIIIGJJJJJIJIJGIFGHCHIJIJJJF
@5731120/1
cgggagtcttgctcggcatggaggccatttcttgagagtagagcaatttg
+5731120/1
CCCFFFDFHHHHHJJJJIJJJAHIIJIJJJJIJIHIHIHIJHIIGGJJJF
@3245203/1
gtcagtttgtgttttcaatgcatcgataagacgaatggtaaagctgctaa
+3245203/1
BBCFFDEFHDFFHIJHHJJIGJIJJGGIIGIJJJJIJJGIIJIIIJJJJJ
@5247591/1
ccacaatgcgttatttctattttgagacccttgatttcctttgtgaactt
+5247591/1
CCCFFFFFHHHHGJIJJJJJJJJJJJJJJJJJJIJJJJIJJJJJJJJJJJ
@3747263/1
tgcatgaatgccatctgggcccggggctctgtg
+3747263/1
CCCFFFFFHHHHFIJJJJIJIIDHGG<@DGE?B
@7774271/1
tgctatccttctctttgacattgcttgtggtcacttttcgcgcaaaggta
+7774271/1
CCCFFFFFHHHHHJJJIHIIJJIJJJJHHJHIIJJJJJJIJJIEIJJJBF
@704266/1
attttgtaaggtgaggtatttgtacatgaagttgtctgcccctttcttaa
+704266/1
CCCFFFFFHHHCFIJJGHIJJIHIIJJJJJJIJJJJJJJJJJIIJIIJJG
@1713715/1
cgggcgttccgttggtctgattggcttgttcggg
+1713715/1
CCCFFFFFHHHHHGEHHJJIIJGGIJJ:BD9;@G
@1713716/1
cgggcgttccgttggtctgattggcttgttcgggcgttacttttccgacc
+1713716/1
C@@FFFFFHHHHHJJHHIJJJJIIJJJ:?F>1@F6;;BAGAEHH;?19AC
@7775910/1
tgctgcctcaaaaacgtatgacaaaactatagagaaaccagaattacagg
+7775910/1
CCCFFFFFHGHHHJJJGIJJIIJJJJJJJJJIJJJJJJJJJJJJJJJJJI
@6251463/1
ctgcatgaatgccatctgggcccggggctctgtgatttcttagtgtcaat
+6251463/1
CCCFFFFFHHHHHJJJJJIJIJJIIIJE:DB>9?0?BG<BG4=8=88=F=
@2745577/1
gaaaaccttgtagtggattcctaatattttttagtgaacctctctaacgt
+2745577/1
@@@FFFFFGHHHGHIGDG>FHHGGIIIIIIIIIIDFHIIIIIIIIIIIIF
@3248715/1
gtcatctggtcttggtggcctcctatcagcgcacacgattgtccatttgt
+3248715/1
?=?DDDDDD<CFBA>EDDBGFHEGGGIIGCEGIIIGG<DGGDGGDAFCHH
@1228285/1
ccacgtaggttacctcgaaggattgttcgctagcgatctcctgcaagaac
+1228285/1
CCCFFFFFHFHHHJJJJJJIJJIJJIJJJJJJJJJJJJJJJJJJIJJJJJ
@4247201/1
aaggacttcaactttgttcagttcttgcaggagatcgctagcgaacaatc
+4247201/1
BB<DDFFFHHHHHJJJJJJJJGHJJJJIJJIJIIGIJIJJIJJJJJJGGG
@4742463/1
atttttattcggcttattgtaatattcctccatagttcttacatccttgt
+4742463/1
CCCFFFFEHHHHHJJJJJJIIJJJJJJJJJJIJJJJJJJJJIIJJJJJJG
@233181/1
aatacttttcccggtttgttctgaaacaaacatcactgtgatgaaaaata
+233181/1
CCCFFFFFHHHHHI<CFBBGDFDFHGHHIIEF>F?GGEFGHGIGIIII;D
@710758/1
atttttatcgagttattgatttcgaggaataatacgaacttccatagatt
+710758/1
CCCFFFFFHHHHFHIJJJIJJJIJJJJJJJJJJJJJJJJJJJJJJIJIJJ
@710759/1
atttttatcgagttattgatttcgaggaataatacgaacttccatagatt
+710759/1
CCCFFFFFHHHHFHIJJJIJJJJJJJJJJJJJJJIJIHGIJJJJJJJJJJ
@1716633/1
cggggcactatataaaaaattacattcagtatcgatagataatattgatg
+1716633/1
@@<ADFFFGHHHHJJJJJJJJJJJJJJJJIGIFIBFDGIIIIIIIIIJJG
@1716634/1
cggggcactatataaaaaattacattcagtatcgatagataatattgatg
+1716634/1
CCCFFFFFHHHHHJJJJJJJJJIJJJJJJIIJJJGIIJIJIIJJJJJJJJ
@1716635/1
cggggcactatataaaaaattacattcagtatcgatagataatattgatg
+1716635/1
CCCFFFFFHHHHHJJJJJJJJJJJJJJJJIIJIJJJJIJJIJJJJJJJJJ
@7271040/1
gtccaagacagtcacttatagagataattatgaaatattacagaagctca
+7271040/1
@@@FDFDFHGHHHIIIJJJJGGEGHE<FHEIIJIIJJIGGGGIGIIEIJJ
@1229780/1
ccactacaaggttttcaatagggcattctaacatgtcaaaattaaatcaa
+1229780/1
CCCFFFFFHHHDHIJJJJJJJJJIJJJJJJJJJJJJJJJJJJJJJJJJJI
@1229781/1
ccactacaaggttttcaatagggcattctaacatgtcaaaattaaatcaa
+1229781/1
CCCFFFFFHHHFHIJJJJJJJJJJJJJJJJJJJJJJJJJJJJJJJJJJJH
@5251059/1
ccacatctcggatcttgctactaatattcgattcgataggtgctttgtct
+5251059/1
CCCFFFFFHGHDHGIJEEGGIGGIGHIIIIIIJIIJJJBGFGGIIJGIFE
@4248198/1
aaggattgttcgctagcgatctcctgcaagaactgaacgaagttgaagtc
+4248198/1
CCCFFFFFHHHHHJJIJJJIJJJJJJJJJIJJJJIJJJJJJJGIIJJJHI
@1717867/1
cggggtactatataaaaaattacattcagtatcgatagataatattgatg
+1717867/1
<@@DF0@BFHDGFGHIIIIGHGG>HHIIICCHIGBGIIDFDFGIEHHFGI
@6782664/1
gaaagactttgactttttactatttttgtatgcacaaaattcgttctaca
+6782664/1
CCCFFFFFHHHHHJJJJJJJJIJJJJJJGHHIIJJJJJJJHHIFGFCIIG
@6782665/1
gaaagactttgactttttactatttttgtatgcacaaaattcgttctaca
+6782665/1
CCCFFFFFHHHHHJJJJJJJJJJJJJJJIIJIJJJJJJJJJJJJJJJJIF
@2748325/1
gaaaagcccagaagaacgttcgactttcacttcattctatcggcctttct
+2748325/1
C@@DFFFFHHHHHJIJHIHIJIJGGGIIHIIJJGIJJJGIIJGEHIIGIJ
@2748326/1
gaaaagcccagaagaacgttcgactttcacttcattctatcggcctttct
+2748326/1
CCCFFFFFHHHHHIIJJJIJJJJJJJJJJJJJJIJJJJJJJJIJJJIJJJ
@7781284/1
tggaactgtgaaactttgtgggactgctggttgcccaacttggtaatctt
+7781284/1
CCCFFFFFHHHHHJJJJJGIJJGIJJIJJJIGJJJJJJIJJJJHIIGGII
@3251526/1
gtcatttctcgtaagtttattattatatctgtctgcatttattacttcaa
+3251526/1
@@BFFFFFHHHHHJJGHJHIJHIJIJIIIJJIJJJJIIJJJJJJJJJJJJ
@6256084/1
ctgcccaacttggtaatcttagtgtctttcagtcccgaataccgattctc
+6256084/1
CCCFFFFFHHHHHAFHIJJJJJHHHJIJJJJIIHJJJJJJJJJJIJJJJJ
@2750117/1
gaaaagtattatgagaatatgaaatttaaaagaaaatttgaaaagtatca
+2750117/1
CCCFFFBDDHHHHIIIJEGGGIGGCHHGHHIIJJGIJJJGGHGDG:CGFD
@2750118/1
gaaaagtattatgagaatatgaaatttaaaagaaaatttgaaaagtatca
+2750118/1
CCCFFFDDHHHHHIJJJJJJJJJJJJJJJJJJIJJJJIJIIJJIJDGIJI
@714635/1
atttttcttgttatttattcctatatactgtacaatacttctgtattcta
+714635/1
CCCFFFFFHHHHHJJJJJJJJJJJJJJJJJJJJJJJJJJJJJIIJJJJIH
@2750212/1
gaaaagtcacgagaatttgaaaagcgagcttcatgatcccctgaagaata
+2750212/1
C@@FFFFFHHHHHGHIJJJGJJJJJJIHIJJEHIIJJJJIJJJJJJJJJI
@2750213/1
gaaaagtcacgagaatttgaaaagcgagcttcatgatcccctgaagaata
+2750213/1
CCCFFFFFHHHHHHJIJJJIJJJJJJJJJJJJJJJIJJJJJJJJIJJJJJ
@2750214/1
gaaaagtcacgagaatttgaaaagcgagcttcatgatcccctgaagaata
+2750214/1
CCCFFFFFHHHHHIJJJJIJJJJJJJIJJIJJJJJJIJJJJJJGIIHJJJ
@7782763/1
tggaattagacctccacagctcagttatgcgggaaatccagattatcaaa
+7782763/1
CCCFFFFFBBFFDIIIGGEHJJIIJIIIJIIIIGHIJGGDGI@HHGIGIJ
@1231578/1
ccactctcttcttgtagtcttataaatctctccacaacttcgttcaagcc
+1231578/1
CCCFFFFFHHHHHGEFHFHHHEHGJJJJJJJJJJJJIJIJJJIJJJJJJJ
@5735005/1
cgggcgttccgttggtctgattggcttgttcggg
+5735005/1
CCCFFFFFHHHHHJIGHJJIJJIJJJJ:?D<1:A
@5735006/1
cgggcgttccgttggtctgattggcttgttcggg
+5735006/1
CCCFFFFFHHHHHJJGHIJIJJJJJJJ:?F46DH
@236591/1
aatattcctccatagttcttacatccttgtttatttccctttttgtggag
+236591/1
CCCFFFFFHHHHHIIIJJJJIJIJJJGJJHIJIJJJJJJJIJJJJIJJJI
@2239784/1
ctgccgttacttcctcaagcgctggtaacgctttatcgggttctgctaag
+2239784/1
CCCFFFFFHHHHHJJJJJJJIJIJJGGIJJJJJJJJJJJJIIJJJJJIII
@4249460/1
aagggagcatttatttgatgcaaagtatagaggttgtacccaaacttttc
+4249460/1
=@@D?D@?DDFHBHGGC?CAEHIIG?BHCHHGGFDGGIHH@GIIGGIIGI
@4249679/1
aagggcacacggcaacaaaaagtgataatggatacaaatttgactactgt
+4249679/1
@@@DDDB;BDDHDGGGIIIIIG3C?FC?FDDGHGIGIHGGA?GCGGHI<B
@2240178/1
ctgcctatcctgaggcctacgctgttgttgtggtccacccctttgttgcc
+2240178/1
CBCFFFFFHHHHHJJJJJJJJJJJJJJJJJJJJJJJJJJJJJJJJJJJJJ
@2240247/1
ctgcctcaaaaacgtatgacaaaactatagacaaaccagaattacaggaa
+2240247/1
CCCFFFFFHHFGGHFHHGGIIGIIHEHIIEIIIJHIGIDGIIJIGIGGHI
@2240248/1
ctgcctcaaaaacgtatgacaaaactatagagaaaccagaattacaggaa
+2240248/1
@<<BBDB?FHFFHGAFBHBEIIIGIDHHIGIGCBHIECHEHIIEFHGGHH
@2240249/1
ctgcctcaaaaacgtatgacaaaactatagagaaaccagaattacaggaa
+2240249/1
CCCFFFFFHHHHHJHHIJJHJJJJJJJJJJJIJJGIJJJJJJJJHHIIJJ
@715803/1
atttttgcatctttagctgtgagaaataactttcataaatattttagaca
+715803/1
@CCFFFFFDFHHHJGIIJJIIIIIJJJJJIIJJJJIIIJJJJIJJJGJIJ
@6257012/1
ctgccgaatgtttggcgtctttcttc
+6257012/1
@@@DDDDDFFFFFIIIIEE:EG<?GC
@6257013/1
ctgccgaatgtttggcgtctttcttcgatcttccggttccggtggccacc
+6257013/1
@@@FDFDDDDCHF>GGHFHGGIIGHHAGGEGGIIBF@FGHBAFGIGGG@H
@4249968/1
aaggggtttgttaaggaaagtagaaaactaatgtatcacttggcgttttt
+4249968/1
CC@FFFBDHGHHHJJJJJJJGIJJJJJJJJJJJGIJJJJJJJJJIHHIJJ
@4746487/1
atttttgacttgaataaatttttaaatttaaaaatgcgtgtgtgcaggta
+4746487/1
CCCFFFFFHHHHFHIJJJJJJJJJJJJJJJJJJJJJIIHIIIIIIJJJFH
@4746488/1
atttttgacttgaataaatttttaaatttaaaaatgcgtgtgtgcaggta
+4746488/1
CCCFFFFFHHHHGJJJJJJJJJJJJJJJJJJJJIJJJJHIHHHIIJJJFH
@4746782/1
atttttgatgtctcgaatttcctaaacct
+4746782/1
???DDDDDDDEDDDEEE:EE:FA:FF?FA
@1233353/1
ccacttagcagaacccgataaagcgttaccagcgcttgaggaagtaacgg
+1233353/1
CCCFFFFFHHHHHJJJJJJJJJIJJHJJJJJJIJJJJJJIJJJJ@FHIGI
@6258076/1
ctgcctaaagagttccatcacggttcttaaaaactttttcggggtatctg
+6258076/1
CCCFFFFFHHHHFHIJJJJJJJJIIJJJJJJJJJJJJJJJIIJJFGIJJJ
@6258284/1
ctgcctcaaaaacgtatgacaaaactatagagaaaccagaattacaggaa
+6258284/1
CC@FFFFFHHHHHJGIGJIJJJJJJJJIJJJJJJIJJJJJJIIJJJJJJJ
@2241275/1
ctgccttctacatttgcgagtgacgaagagactctcagcttcaacgccaa
+2241275/1
CCCFFFFFFHHHHJJJJJIIFHIIIIJJJJDHJJIJJJJJJJJJJHIJJJ
@2241276/1
ctgccttctacatttgcgagtgacgaagagactctcagcttcaacgccaa
+2241276/1
CCCFFFFFHGHHHJJJIJDICGHHIJIJIJIJJJJJJJJIJJIIJ?FGIJ
@3751539/1
tgccccttgcggttaccccttctgttgggatgggggccg
+3751539/1
CCCFFFFFHHHHFIJJJJJEHGGIIIIJJGJJJJJJGIB
@7783773/1
tggacatcgaagaaaaaacattgaccaatcgccaccaatgcttggtgcag
+7783773/1
@C7DDFFFHHHHHJJJJJJJJJJIIIJJJJDGHHIJJJIJJJJJIHIIJJ
@2241644/1
ctgcctttcgtgtggtagtccctcttcgtgtt
+2241644/1
@@@DDDDDHFHHDHG?CB<BHHBFGED=??1?
@3752410/1
tgccgatttaggttgttgtggtacatctccatgtggacccatttgctttg
+3752410/1
CCCFFDFFHHHHCGGHIIDGH?FHIJJJJJJJJIIIHIJJIGIIJJIJJI
@3752785/1
tgccggttcataaccttctctttggactctcttgcatgctgctcgaatag
+3752785/1
8=@DDA00CDDDBD>?EB@ECDC<FHEEHGHADAHIEBBB@>FEGABHC?
@3752876/1
tgccgtgtgcccttgagaaatttgctgcctcaaaaacgtatgacaaaact
+3752876/1
CCCFFFFEFHHGDIIIIGIJIJJHIIIJJJJJJJJJJJGIIJJJJJIJJJ
@4252105/1
aagtaccaggtccagatcacgtggccgatctagatacagccaaagacgta
+4252105/1
@@CFFFFFHHFHHJJJJJJJJIIJJJJIJJJIJJJJJJJJJJIJJJJJHG
@6259372/1
ctgccttctacatttgcgagtgacgaagagactctcagcttcaacgccaa
+6259372/1
CCCFFFDDHHHHHJJJJJJJFHIIIIJJJJJJJIIJJGJIJIJJJDHIIJ
@6259373/1
ctgccttctacatttgcgagtgacgaagagactctcagcttcaacgccaa
+6259373/1
CCCFFFFFHHHHHJJJJJIJ@GGIJJJJJJIJJJJJJJJJJJJJJHIJJJ
@4252783/1
aagtattgtaccttgtgggatgacaacgatatgtcaaacgacgacattga
+4252783/1
?<@ABDFDHFHFHIIIIFIBHGIIIIIIIIIGBH>GIIEHIGHGGBAHGG
@238185/1
aatcaatcaatttgcctcgaaatctaaggttatattacttttatgaatcg
+238185/1
@<;ADDEFDHFGHGIIIGGIIIGIIIIIFDFGGGIGIEGGGHIGIF?BFG
@238186/1
aatcaatcaatttgcctcgaaatctaaggttatattacttttatgaatcg
+238186/1
CCCFFFFFHHHHGGIJIJGIGJHIIJJJJJJJJJJIIJIGIIIIIDDFFG
@5737817/1
cggggcactatataaaaaattacattcagtatcgatagataatattgatg
+5737817/1
@CCFFFFFGGHDHIJJJJJJJIIIIJJIIDHIIJCHHGGGIGGIGHB>FE
@5737818/1
cggggcactatataaaaaattacattcagtatcgatagataatattgatg
+5737818/1
B@@FFFFFGHHGHJJJIJIJJJJJJIJJJHIJJIIJJJJJIIIGIIJIJJ
@5737819/1
cggggcactatataaaaaattacattcagtatcgatagataatattgatg
+5737819/1
CCCFFFFFHHHGHJJJJJJJJJJJJJJJJIJJJJIJIJJJJJJJJJIIJJ
@1236533/1
ccagaagaacgttcgactttcacttcattctatcggcctttcttctcttt
+1236533/1
CCCFFFFFHHHDFIGJJJJJJEIIJJJJIJJIIJJIJJJJJJJJJJJJJJ
@5257704/1
ccacctttttcactcaaccatagctttctcagcgtg
+5257704/1
@@@BDDDDDFFFFFE?EG@G<FA?ACHEFE<FEF??
@5257705/1
ccacctttttcactcaaccatagctttctcagcgtgttt
+5257705/1
CCCFFFFFHHHGGJJIJJJIJIJJJJJIJJIJJJIE:DF
@5257706/1
ccacctttttcactcaaccatagctttctcagcgtgtttaattt
+5257706/1
CC@FFFFFHHFHHIGIIIJGEHGIJJJIJJJJIJFD0?G9??FH
@5257707/1
ccacctttttcactcaaccatagctttctcagcgtgtttaatttcgttcc
+5257707/1
CCCFFFFFHHHHHJJJJJJJJJJJJJJJJJJJJJIJIIJJJJJJIJJJJJ
@239927/1
aatcatcaatattatctatcgatactgaatgtaattttttatatagtgcc
+239927/1
BB@DFFFFHHHHHJJJJJJJJJJJJJJJJJJHIIIJJJJJIJJJJIHIIJ
@719133/1
attttttagtgaacctctctaacgtctttatagaatgtcaatgttattct
+719133/1
8=@DBDDDFACFFFHEGGGIHIEGIIEIGEHEFEIECDFHGEFHHHFDDH
@719134/1
attttttagtgaacctctctaacgtctttatagaatgtcaatgttattct
+719134/1
:=14ADDFHHDHHJJIIJJJJJJJIGHIJJJIJJFIJIIJJJJFIIJIJJ
@3256835/1
gtccaccaatgacgaatggtttattggcgaggagggctgcagcgtttatg
+3256835/1
CCCFFFFFHHHHHJJIJIJHHIGIJJJJJIIJBCHIBDGGGE@G5CEAHE
@7278288/1
gtcccaaaacatgaccatgatgcactcggccggaccgattcagcccccac
+7278288/1
@B@FFFFFHHHHHJJJJJJJJJJIJJJJJJJIIGJJJGIIJJIJJHHHFF
@3754769/1
tgcctttcgtgtggtagtccctcttcgtgttccatttcatagaatggtgg
+3754769/1
CCCFFFFFDCDDBFGGGFIHGHIGGGIEEADHIIIGGHGFIE?FEEG?DA
@1722264/1
cgggttctgctaagtggtaagtagaaggtaagccacttaagcacacatgt
+1722264/1
@@CFDFFFHHHHHGAEHCHHHHGIIIJJCHHIIIJJJJJJJJJJJJIHJI
@4253610/1
aagtgactcccgaacaagccaatcagaccaacggaacgcccggagcggc
+4253610/1
BBCDDFFFHHHHHJJJJJIJIJIJJJJJIJJJJIJIIGIJIIIIFEFD?
@2244764/1
ctgcggaacatgcacatctcttggagccagccaatgggattgcccatcac
+2244764/1
CCCFFFFFHHHHHJJJJJIJJIIJIJJJJJJJJJJIJJJIIJJIJIGJII
@2245124/1
ctgcgggacatgcacatctcttggagccagccaatgggattgcccatcac
+2245124/1
CCCFFFFFGFFHHIGGIHJIJIJJJJJIIIGIIICGGFHGIJJJIGIIJI
@2245235/1
ctgcggtacacttggcaatacggtaattgcgtccaatccctttaaacaaa
+2245235/1
CCCFFFFFHHHHHJJJJJJJJJJHIJJJJJJHHJJJIJJJJJJJJJIIIH
@4254395/1
aagttaaccagacaaagcacctatcgaatcgaatattagtagcaagatcc
+4254395/1
BBCDDFFFHHHHHJJJJJJJJJJJJJJJJJJIJJIJIIIDHIJJJJIJJH
@6790104/1
gaaataaacaaggatgtaagaactatggaggaatattacaataagccgaa
+6790104/1
CC@FFFFFHHHHHIJJJJJJJJJJJJJJHIJJJJJJIJJIJJJJJIJIII
@719803/1
attttttatatagtgccccgatgatatgatatgtatttattatattgtga
+719803/1
CCCFFFFFHHHHHHHIIIIE@::?EDFGB@FGB?BDHGBFGEGEEHAFB@
@5260053/1
ccacgggtaaatcctgcaaggattgccacatcttgtgagccgccattctc
+5260053/1
CCCFFFFAFFHHHJGIJJJJIGIJDIJJJJJJJJIIJIIIJJIJHIIJII
@6263265/1
ctgcgggacatgcacatctcttggagccagccaatgggattgcccatcac
+6263265/1
CCCFFFFFHHHHFIJIJJJJJJJJJJJJJJJJJIJJJJJIJJJJJJJJJJ
@721901/1
attttttcggaaaaaagtgagtttaggatatcttacgttctggcaacatc
+721901/1
CCCFFFFFHGFDHJJIJCEGIHHIHIJIJJIGGIFIIJJJJJIIJJIJJG
@4255545/1
aataaaaatgcaaaaaactataaatttttattatattttatgcatgttat
+4255545/1
CCCFFFFFHHHHHJJJJJJJJJJJJJJJJJJJJJJJJJJJJJJJJIIJII
@4255738/1
aataaaacttttatcgtaagttaaggccaatagttctttccttttaatag
+4255738/1
CCBFFFFFHHHHHJJJHJIIHIJIJJJJJJJJJIJJJJJJFJJJJIIIHI
@4750391/1
attttttagtgaacctctctaacgtctttatagaatgtcaatgttattct
+4750391/1
CCCFFFFFHHHHHJJJJJJJJJJJIJJJJJJJJJJJJJJJJJJIJJJJJI
@4256635/1
aataaacttttttcgggtttggaaaaaatttcaaattgttcaggtaaaat
+4256635/1
CCCFFFFFGHHHHJJJH;EHGHEHJJJJIJJHIJJIJJGHGFGGHIGIIG
@4256636/1
aataaacttttttcgggtttggaaaaatttcaaattgttcaggtaaaatc
+4256636/1
CCCFFFFFHHHHHJJJHCGGGIBGIJJGIJGIIIIJIHIIIIJGGHIJIG
@4256637/1
aataaacttttttcgggtttggaaaaatttcaaattgttcaggtaaaatc
+4256637/1
CCCFFFFFHHHHHJJJJGHIIJIJJJJJJJJJJJJJJIJJJJJJJJJJJJ
@2757814/1
gaaacagaaaaaaggtgcaaattaagatatcctcagatgccgacactatg
+2757814/1
CCCFFFFFHHHHHJJCFHIJJJJIJJJJJJIJJJJJJIIJJJJJJJJJJJ
@241746/1
aatcgagggcgccatccacgagccaatcttccgctaccgcgtgttcctta
+241746/1
CCCFFFFFHGHHHJJJJJJJIIIJJJJJJJIJGIGGIJEGEBDBCEECEE
@2247019/1
ctgctaaaaaagcaggaaaagcccagaagaacgttcgactttcacttcat
+2247019/1
CCCFFFFFGHHHHJJJJIJJJIJJJJIJJJJJJJGIJJGIGJJJIJJJJJ
@6791207/1
gaaatacttcacatctgttaaaggcaaatatgatgtaatctttgtcgtcg
+6791207/1
CCCFFFFFHHHHHJJJJJJJJJJJJJJJJJJJJJJHIJJJIJJIIJJHJI
@2247058/1
ctgctaaacgttaaattttaaaagcctcttaaatttaactgaaatat
+2247058/1
CCCFFFFFHHHHHJJJJJJJJJJJJJJJJJJJJJJJJJIJJJJJJJJ
@2758720/1
gaaacatgtcagttatatattcacctttatatgtcacattttgtggttct
+2758720/1
CCCFFFFFHHHHHIJJGJIJIGGHIIIIJIJJIFIJJIJIIJJGIIIHJJ
@3261296/1
gtccatttgttaatcgtgaccgcttggaagaatttgtcacctctccatat
+3261296/1
BB@FFFFFHHHDHIIJHIIJIJJJJJJIIJIIIJJJHIIJJJIJJJJJIJ
@4257025/1
aataaagtatgtgttcaccaagagaagaaagctatacagtagtcaaattt
+4257025/1
?@@FFDFAADDBFFFBHGII;EABC>@FGGGIC<G@@<C?CFC?9:0?FG
@4257026/1
aataaagtatgtgttcaccaagagaagaaagctatacagtagtcaaattt
+4257026/1
CCCFFFFDHHHHHHIJJJJJJJIJJJJJJJJJJJJJJIIGIIIIJJJJJJ
@7789007/1
tggatctatgactgtgtatcgatagctgttcactttttggtcatgatttt
+7789007/1
@@@DDBDDHHFFHE<EDFHIGGHCF@<AEF<<4CGDGH8CG<BDB4?D?G
@7789064/1
tggatctcttggtcggaaaagtgactcccgaacaagccaatcagaccaac
+7789064/1
CCCFFFFFGHHGHIIJHIJJIEGHHJIJJIJJJJJIJIJJJJJJJJJIJJ
@5261909/1
ccactaataaaaataattaacagtttttagtaggaaagtgcagtacttca
+5261909/1
CCCFFFFFGHHHHJJIJJJJJJJHIGJJIJHHIIJJJGEGIJGGHIJJJI
@6266343/1
ctgctacggaacaggcaaaactccgaaggaagccaagggctcggctgctc
+6266343/1
B@@FFFFFHHHHHIJJJIGGIJJIIGIIGHHCGGGIGIGIIHGGDGBBEH
@6266344/1
ctgctacggaacaggcaaaactccgaaggaagccaagggctcggctgctc
+6266344/1
CCCFFFFFHHHHHJJJJJJJJJJJJJJJIJIJJJJJJJJJJJHIIIJHHH
@1241557/1
ccagatggcattcatgcagaaccgattaagaaaggggcagacaacttcat
+1241557/1
@@@DDDD?BCF??CGHBBEIA@?FF?;GGG>GCGGIIFGHEGGEE>CHA;
@1241558/1
ccagatggcattcatgcagaaccgattaagaaaggggcagacaacttcat
+1241558/1
CCCFFFFFHHHHHJJJJJJIJIJJJJJJJJJJJJJJJJJJJJIJJJJJJJ
@1241559/1
ccagatggcattcattcagaaccgattaagaaaggggcagacaacttcat
+1241559/1
CCCFFFFFHHHHHJIJIJIJJJJJIJJGGIJJIJIJJIJIGIIJIIJJJG
@3758092/1
tgcgtctttgctttggtcactttacgcgcgaaaaccattatgttttacta
+3758092/1
C@@FFFFFHHGHHJJJHIIJJJJJJJJJIJJIJJJJJJIJJJHIJJIJHH
@7791005/1
tggcaagtcaaagaagctagccaagagaatggcggctcaca
+7791005/1
@?<DFFFFHHHHHIJGIIJJIJJJJJJJJJJIJJJ@0@===
@244182/1
aatgaacaaaccctagaaactttttgtaaataaataggcattccactatt
+244182/1
CCCFFFFFHHHHHJJJJJJJJJJJJJHHJJJJJJJJJJIIJJJJIJIIJJ
@244610/1
aatgaagtgaaagtcgaacgttcttctgggcttttcctgcttttttagca
+244610/1
CCCFFFFDHHHHHGHIJJIJIJJJJJJIJJJJJJJJJJIIIJJIJJJIJJ
@2248185/1
ctgctacggattcaaagacatctcctaaggctttgggaacttctacatct
+2248185/1
CCCFFFFFHHHHHJJJJJJJJJIJJJJJJJJIJJJJJHDHHHIJJJJJJJ
@2760634/1
gaaacgctcgtggggagcgatgacgaataaagtatgtgttcaccaag
+2760634/1
CCCFFFFFHHHHHJJIJJJHIIIIJJIGJJJIFHGIGHHJJJJJJIJ
@7282152/1
gtccgctatttggtacgacgacaaagattacatcatatttgcctttaaca
+7282152/1
CBCFFFFFHHHHGGHJJJJJJJJJJJJJJJJJJJJJJJJJJJJJJJJJJJ
@6792899/1
gaaatatttaatgttattcaatccggaagcttcacctaataactatctta
+6792899/1
CCCFFFFFHGGHFGGIJJEJIIHJIJHIIIJIGIJJJJJJJJIJJGJJJG
@4753271/1
attttttcgtcccaagattactgctccatggcgacagttaatctctggac
+4753271/1
CCCFFFFFHHHHHGIIIIJJJJGIJJJJJJJJJIJJJIJJJJJJJJIJJJ
@6794801/1
gaaatggataattataggattggatctatgactgtgtatcgatagctgtt
+6794801/1
CCCFFFFFHHHHHIJJJJIJJJJGIIIJJIJJJHHIFIIIEHIGGIJIHG
@4753568/1
attttttctgattccgaaaatgttcttacattccatgttcattttttctc
+4753568/1
CCCFFFFFHHHHHJJJJJJJJJIGJJJJJJJJJJIIJJJJJJJJJJJJJJ
@6794904/1
gaaatggcctccatgccgagcaagactcccgtcagcgtcctccaggagtt
+6794904/1
@CCFFFFFHGHHHGIJJJJIIJJJIJJJJJJHIJJJJIIIJJJIJJJIEH
@6795539/1
gaaatgttgactgttgtagctgattaaggggtgtattctatatttcagtt
+6795539/1
CCCFFFFFHHHHHJJJIIJJJJDHHIJJJJJCGFHIIIJJJJJJGGIJJI
@6270118/1
ctgctgaatgtgcgccaattgagttttcgagcattttccggaaaaga
+6270118/1
CCCFFFFFHHHHHJJJJJJJIIJHJIJJJJIJJJJJJJJJJJJJJJJ
@246722/1
aatgccatctgggcccggggctctgtgatttcttagtgtcaatagtgctg
+246722/1
CCCFFFFFHHHHHIJJJJJJIJJJJIJHIJJJJJJJHHIIDFHIJIJJJJ
@5745884/1
cggtagatttccgtgaagtggtccgtgccccttgcggttaccccttctgt
+5745884/1
@@@ADDDDHHFHDDHEGH?EG<BEEFGGGHI@FF>@G@HEIGHI@FH>C;
@247172/1
aatggaacgaaattaaacacgctgagaaagctatggttgagtgaaaaagg
+247172/1
@@@F?DFFGDFDHJIJIGIIGBHIFGIGIJIGHGGIIEEBFDGHCGFGGC
@2252054/1
ctgctgaatgtgcgccaattgagttttcgagcattttccggaaaaga
+2252054/1
CCCFFFFFHHFHHJJJIJJJJJJHIJJJJJJJIJJJJJIJJJIJIJI
@2252055/1
ctgctgaatgtgcgccaattgagttttcgagcattttccggaaaaga
+2252055/1
CCCFFFFFHHHHHJJJJJJJIIIHJJIJJJJJJJJJJJJJIJJJJJJ
@2252056/1
ctgctgaatgtgcgccaattgagttttcgagcattttccggaaaaga
+2252056/1
CCCFFFFFHHHHHJJJJJJJJIJHIJJJJJJJJJJJJJJJJJJJJJJ
@248174/1
aatgggattgcccatcactttgtcatcgaacgatgtcaccacctgattgg
+248174/1
@@@DB?ADF?D?FHIB<C@HHE4C<C?3C@E8?FGCGHHD:BBGFHG@?F
@248226/1
aatgggtaaacagaaaactcacgtcttcttcttttacaaccttctttacg
+248226/1
CCCFFFDDHHHHHJJJJJJIIJJGIJJJJII@GIJBFGHGI>GHIIHGD=
@7283949/1
gtccgtgccccttgcggttaccccttctgttgggatgggggccgccccc
+7283949/1
@?@FFDDDHHHHHJJJJJJJJJJJIIJIIIIIJJHGJJJJJJJHBECDD
@3265262/1
gtccgccacactgtagagaattcacttatgaatgtggcataggttctgtc
+3265262/1
CCCFFFFFHHHHHHIJIIIJJJJJJJJJJJJJJJHJJJJJJJJDHIJJJJ
@4756954/1
atttttttatcgatctggcttcaatgtttgaatgatgattatataacgag
+4756954/1
@@@DDDDDFHHFBFGGEIGEG???DFGGHGGHGG@GGGIH@FAFGHGIBG
@4756955/1
atttttttatcgatctggcttcaatgtttgaatgatgattatataacgag
+4756955/1
CCCFFFFFHHHHHJJJJIJJJJIJJJJJJJJJJJJJIJJJJJJJJJJJJJ
@7285899/1
gtcctccaggagttgctgagccgtcgcggcatcactcccaaatacgaact
+7285899/1
CBCFFFFFGHHHHIJJIJIIJJIGGIIIJGIGIJJEIJIHJJJJI?CEED
@5266267/1
ccacttgtatagcttccgtcggagttgctctagataaatcgtaatctttc
+5266267/1
CCCFFFFEFGHHHJJJJJHIJJIIGHIIJJIJIIJJJJJJIGIJGGIJJJ
@2253818/1
ctgctggttgcccaacttggtaatcttagtgtctttcagtcccgaatacc
+2253818/1
CCCFFFFFHHHHHIJIIJIJFHIJJIJJIIIIIJJJJJJIJJJIIIIIGI
@5266763/1
ccactttgccagtggccgtctgctacggaacaggcaaaactccgaaggaa
+5266763/1
CCCFFFFFHHHHHJIJJJGHIGIJJJJJIJJJIJJJJJJJIJJJIJIJJI
@5266764/1
ccactttgccagtggccgtctgctacggaacaggcaaaactccgaaggaa
+5266764/1
CCCFFFFFHHHHHJJJJJGIJJIJJJJJJJJIJJJJJJJJIJJJJJJJIJ
@5266829/1
ccactttgttccttcttatccgaacagaagagccttgtgtgatgcctctt
+5266829/1
CCCFFFFFDHFHHJJJJGJJJIGIJJJJJIJIJIJJIGIGGIJJJJJJJI
@3268533/1
gtcctatggcaattccatataatctagttacacagcatagtatccctgat
+3268533/1
CC@FDDDDFDHFFHIJJIJIIIGIHIIGGEHEIGIIIGHEIIIIIJEHHI
@2763646/1
gaaagaagcaagaggaaggatcgcaagcttcttccagttcaccatc
+2763646/1
CCCFFFFFHHHHHJJJJJJJJJIJJJJIJJJJJJJJIIJJJJJJJJ
@7794651/1
tggcgattggtcaatgttttttcttcgatgtccacg
+7794651/1
@@@DDD?DD;F?:<ACHBEHIGFDCGH;DGC??4BB
@7795141/1
tggcgtctttcttcgatcttccggttccggtggccaccagatcgttgtta
+7795141/1
CCCFFDFFHHFFHFGEHIGIGIAHEHGIGIDHIGIGIJBAEGIICGIGHG
@7795612/1
tggctccaagagatgtgcatgtcccgcagatggccaccaccattctatga
+7795612/1
CCCFFFFFHHHGHIJFHIIJIIIJJJJIIIJJJIJIJJIJJEIIIJJJJJ
@6271762/1
ctgctggttgcccaacttggtaatcttagtgtctttcagtcccgaatacc
+6271762/1
CCCFFFFFHHGHHJJJJJIJCHIJJJJJJIIIIIJJJJJJJJJIHIJJJJ
@5268335/1
ccagaacgtaagatatcctaaactcacttttttccgaaaaaatatcgcaa
+5268335/1
@@@FFDFFFHHFHBGHJJJJJIJIGIJJJIIJIGJGGHJJGIFHIBGAGB
@5268715/1
ccagaagaacgttcgactttcacttcattctatcggcctttcttctcttt
+5268715/1
CCCFFFFFHHHHGJJIJJJJJEHIIJJJIJJGGIJIJJJIJJJJJJJJJI
@2764942/1
gaaagacttcgactttttactatttttgtatgcacaaaattcgttctaca
+2764942/1
BBCFFFFFHHHGHJJJJJJJJJJJJJJJIJJJJJJJJJJJJJJJJJIJJI
@2764943/1
gaaagacttcgactttttactatttttgtatgcacaaaattcgttctaca
+2764943/1
C@CFFFFFHHFHHIJJJJJJJIIJJJJIHIJJIJJJJJJJJJJIJIJJII
@2764944/1
gaaagacttcgactttttactatttttgtatgcacaaaattcgttctaca
+2764944/1
C@CFFFFFHHHHHJJJJJJJJJJJJJJJJIJJJJJJJJIJJJJIJIJJIJ
@2764945/1
gaaagacttcgactttttactatttttgtatgcacaaaattcgttctaca
+2764945/1
CCCFFFFFHHHHHJJJJJIJJJJJJJJJIIJJJJJIJJJJJJJIJJJJII
@2764946/1
gaaagacttcgactttttactatttttgtatgcacaaaattcgttctaca
+2764946/1
CCCFFFFFHHHHHJJJJJJJJJJJJJJJIJJJJJJJJJJJJJJIJJJJII
@2765009/1
gaaagactttgactttttactatttttgtatgcacaaaattcgttctaca
+2765009/1
@=?BDBDDFF>2AFEEBFFBCIFBBH@G<FAFC>F9?EFDGFEDFGCEDF
@2765010/1
gaaagactttgactttttactatttttgtatgcacaaaattcgttctaca
+2765010/1
CCCFFFFFHHHHHJJJJJJJJIJJJJJJIIJJJJJJJJIJJJJIJJJJJI
@5270515/1
ccagaattacaggaaatggataattataggattggatctatgactgtgta
+5270515/1
CCCFFFFFHHHHHIJJJJJGIJJJIJJJJJJJJJJIJJJJJJJJJJGGHI
@5753050/1
cgtaaagtgaccaaagcaaagacgcaataagtgatacaagaaaatataca
+5753050/1
?@1ADFFDHHHHFJJJIJIIGIIIJJJIIJJ?GHJIIJJJGJJIJJJJII
@5753051/1
cgtaaagtgaccaaagcaaagacgcaataagtgatacaagaaaatataca
+5753051/1
@@?DDFDAFFFHDHIEEBHIAEEGIIIGIIG?FGGIIIIGGIIIEGIIII
@5753052/1
cgtaaagtgaccaaagcaaagacgcaataagtgatacaagaaaatataca
+5753052/1
@@?DFFFDHFHHFIJGHIIIGGIIJIJJJJICGIIIJJIIJJJJIJIJJJ
@5753053/1
cgtaaagtgaccaaagcaaagacgcaataagtgatacaagaaaatataca
+5753053/1
@@@FFFFBFHFHHJJIIJJJBFGGIIIGGGJCFGGIGIEIHGIJGIGIII
@5753054/1
cgtaaagtgaccaaagcaaagacgcaataagtgatacaagaaaatataca
+5753054/1
@@CFFFFDFGGHGGIIIJJJIIIGIIJJJJJDHIIJIJIIIJJJJJJJJI
@5753055/1
cgtaaagtgaccaaagcaaagacgcaataagtgatacaagaaaatataca
+5753055/1
BB@DFFFBFHHHHIJIIGHJGGIIIJJJJJJDBB??BGFDHJJJEG@FBH
@6798793/1
gaacaaaccgggaaaagtattatgagaatatgaaatttaaaagaaaattt
+6798793/1
CCCFFFFFHHHHGJJJJEHIIHIJIJJJJJJJJJJJJJJJJJJJJJJJJJ
@7288384/1
gtccttctgtcatttttctattaattgtctgattatcttctattgtacac
+7288384/1
;@<D?ABBDA2:<CGEG;<3CA:I@H4FHH@HCHF@<H@<?9:::1??FB
@5273418/1
ccagatcgataaaaaaatatcgcaatattagaaattttcaaatattcttc
+5273418/1
CCCDFFFFHHHHHJJIIGIJIHIIJIIJJIJJJIIJJJJIIJJJJJJJII
@5274981/1
ccagcaagttcttggctgccgaatgtttggcgtctttctt
+5274981/1
CCCFFFFFHHHHHJJJEGGJG@FFEFHIEIBEDFDFH90B
@2768428/1
gaaagctatggttgagtgaaaaaggtgggaaatgttgactgttgtagctg
+2768428/1
@CCFFFFFHHHFHIGIFHIIJJIJI<FHGHJIIJJJJJGIJIEIJJIJJI
@1732145/1
cgtaaagtgaccaaagcaaagacgcaataagtgatacaagaaaatataca
+1732145/1
@@;DDFBADFFFBGIEB@GIECEHHIIAHIG9DHGIGHIDIIIIEHIIII
@1732146/1
cgtaaagtgaccaaagcaaagacgcaataagtgatacaagaaaatataca
+1732146/1
@@@DFFFDDHFHHIJIIHIJGGHJJJJGGIGDHIIIIJIHIJJJGIJJJJ
@1732147/1
cgtaaagtgaccaaagcaaagacgcaataagtgatacaagaaaatataca
+1732147/1
@CBFFFFBFHHHGJJIJGIIIJIJJIJJJJJ?DHIJJJIJJJJJJJJJJJ
@1732148/1
cgtaaagtgaccaaagcaaagacgcaataagtgatacaagaaaatataca
+1732148/1
BC@DFFFAFHHHGJJJJJJJIIJJJJJJJJJ?GHIJJJJJJJJJJJJJJJ
@1732149/1
cgtaaagtgaccaaagcaaagacgcaataagtgatacaagaaaatataca
+1732149/1
C@CFFFFBFHHHHIJJJGIJEGIIGIJJJIIDEGIIIJIEHIJIJJJJJJ
@1732150/1
cgtaaagtgaccaaagcaaagacgcaataagtgatacaagaaaatataca
+1732150/1
CCBFFFFDHHHHHJJIIJJJIIJJIJJJJJJ?FHIIJJJJJJJJJJJJJJ
@1732151/1
cgtaaagtgaccaaagcaaagacgcaataagtgatacaagaaaatataca
+1732151/1
CCCFFFFDHHHHHJJIJJJJJIJJJJJJJJJDFHIJJJIIIIIJJJJJJJ
@5756674/1
cgtacgtcaaatgtcgcaaattatgtcacataaatgtcaaaatgccacat
+5756674/1
BC@FFFDEHHHHGIJIIIJJJJHIJIJIIJJJJJJJIIIJJJJJIJJJIJ
@253820/1
aattactcatagtgtcacgggaactcataacaatagattcgattatagag
+253820/1
CCCFFFFFHHHHFHHJECGIJHIJJIJJJJJJIJJJJJJJJIIJJJJJJJ
@4267816/1
aatattatctatcgatactgaatgtaattttttatatagtgccccgatga
+4267816/1
CCCFFFFFHHHHHJJJJJJJIJJJHIGIJJJJJJJJJJIIIJJJJJIJJG
@4267942/1
aatattgatgattataattaataactagt
+4267942/1
@@@FFFFBADD?FFG@GGHCHFEIIFHGH
@6800847/1
gaacaatccttcgaggtaacctacgtggacatcgaagaaaaaacattgac
+6800847/1
CCCFFFFFHHHHHJJJEGHJJJJJJHHJJJIJJJIJJJJJJJJJJJJIJJ
@254571/1
aattagtggtttttttctaaaatcaatttacatattatttttgacttgaa
+254571/1
B@BDDFADHFHHHJJJJJJIJHIGGHIJJIJIJIJJJJJJJJJJJJJJJJ
@5758075/1
cgtagatgtctgttgcgattgagaccactgcgtataagagtggcta
+5758075/1
@@?DDDBDDFFACFBEGDHH<EDGGGIIGIIGDFHFCECF9BGGGG
@6801738/1
gaacaatttttgtcgagttattgatttcgaggaataatacgaacttccat
+6801738/1
CCCFFFFFHHHHHIJJJHHIJJJJJJJJJJJJJJJJJJJJJJJJJJJJJJ
@7799425/1
tgggcaaccaacgttcttttataaaataatgatgacattaacatgccctt
+7799425/1
@@@7:DDD?CHFFFHIIIIEGIIIIIII@HGII4E?DHHIHIIGIEEHGE
@7799427/1
tgggcaaccagcagtcccacaaagtttcacagttccacaaaacgctgaaa
+7799427/1
CCCFDFDDHHHHGJJIIJJJJJIIHHGIIIJIIJJJGJJJJJJDHGHIJJ
@2769655/1
gaaaggctttcaatcaccacattatgaaattactcatagtgtcacgggaa
+2769655/1
CCCFFFFFHHHHHJJJJJJJIJJJJJJJJJJJJJJIJJJIIHIGHIIIJJ
@2769802/1
gaaaggggcagacaacttcatgtacaaatacctcaccttacaaaataaaa
+2769802/1
@@@BDB7<FADHDIEGE@BHIIIIGICFC?:?DGCGAGGHHIIIGDHGED
@734387/1
caaaaaagtaatgtactttgcatagaagaggcccagatggcaaatgtacg
+734387/1
CCCFFFFFCFDFHGHIJJJJJJIJJIJJJIHIJJJJJJJJJJJJJIGIIJ
@5758812/1
cgtaggttacctcgaaggattgttcgctggcgatc
+5758812/1
???DBD2BB=DACEEE@E:3F3<FEEAAADBD0?D
@5759271/1
cgtataatcgttaacactgcctgtagtttgatattgggactgcaagtgcg
+5759271/1
?@=D;BD;DBCFAG<AAEDBF><<AB<CHFEFBGHDHIIGGHCGIIBGGI
@6277518/1
ctgcttttttagcagctttaccattcgtcttatcgatgcattgaaacgca
+6277518/1
@@@D=DDDHH?ADGEH@HI>HHEHIFCCDFH@GBADH@CGHG?BDH<DFB
@5761258/1
cgtcaaatgtcgcaaattatgtcacataaatgtcaaaatgccacataatt
+5761258/1
@@?DADDDFF?;BFFB9EA<432<<9C@GBECCCCFFCB3:?FGIIICFF
@1251223/1
ccaggagttgctgagccgtcgcggcatcactcccaaatacgaactg
+1251223/1
@@@DDDD2AA<D8<AAGH@C@EGG@:79BDBGHGHAC=FG9;AE?=
@6805051/1
gaacgaaattaaacacgctgagaaagctatggttgagtgaaaaaggtggg
+6805051/1
?:=A;ADDDHFDFIIEHIIHEECABFEF??DHFBH;FDFDGF<FEEDFGA
@737521/1
caaaaacagtgtgaattagatgctggtgcagctataccttcatctgttaa
+737521/1
CCCFFFFFHFHHHJJJJJJJJJJJJJCFHIJJJIJJJJJJJJJIJJGJJJ
@4272824/1
aatccttcgaggtaacctacgtggacatcgaagaaaaaacattgaccaat
+4272824/1
CCCFFFFFHHHHFHIJJJJJJGIJJJJJJJJJJJJJJJJJJJJJJJJJJI
@260522/1
aattgttcaggtaaaatcttgcttcatgattgaaaatttgcaaggtttgg
+260522/1
@@CFFFFFHHHHHJJJJIJIJJIJJIHIJIIJIJJIGIJJIJHIICDGGI
@6807161/1
gaacgttcgactttcacttcattctatcggcctttcttctctttgccgta
+6807161/1
CCCFFFFFHHHHGJIHIJJJGHJJJJJJJIJJJJIIJIIIJJJJJJIIFF
@6807176/1
gaacgttcttctgggcttttcctgcttttttagcagctttaccattcgtc
+6807176/1
@C;BDDFFHHHHHJJJJJIIJJIJJJJJJJJJJJJIJJJJJJJJJIJJJJ
@6807452/1
gaactaagaagactagaaaaattactaaattctgatgtggacacttcatc
+6807452/1
@@?DDEFADDGBFEH@FHHGCGEGHHIIIIIHEFEHGFGCDDHDGIIGDE
@2774074/1
gaaatatagaatacaccccttaatcagctacaacagtcaacatttcccac
+2774074/1
CCCFFFFFHHHHHJJJJJJJJJIJJJJJJJJJJJJJHIJJJJJJJJJJJJ
@6280399/1
ctggaacgtttaaatttctgtcatgagaatctcttggattcaatgggaaa
+6280399/1
@@@?DFFFHHHGHJIJJGIJIIIIJJJJJJJJJJJJJIJJJJJJJJIIJJ
@6280400/1
ctggaacgtttaaatttctgtcatgagaatctcttggattcaatgggaaa
+6280400/1
CCCFFFFFHHHHHJJJJJJHIJJJJJJJJJJJIIJIJHJJJJJJJJJGIJ
@7803969/1
tgggtgactccagaagatgatggtatataagatgcaggaattggaggagg
+7803969/1
B@CFDDFFHHHHHIJJIJJIJJIHHGIJIIJJJJJJJJHHHIJJGIJHIJ
@261722/1
aatttatagttttttgcatttttattcggcttattgtaatattcctccat
+261722/1
?@@DDDDD?2ADHBG@BHHIGIEHCHGE>AEGIIHGHGCHCHGGIIIEG<
@3769383/1
tggacatcgaagaaaaaacattgaccaatcgccaccaatgcctggtgcag
+3769383/1
B@BDFFFFHHHHDHIJJJJJJJJIJJJJJJHIJJJJJJJIIJJJJCFHIJ
@1738170/1
cgtaggttacctcgaaggattgttcgctagcgatctcctgcaagaactga
+1738170/1
@C@DFDDEGHHHHJGIJJGIIEHIIGGHIGIIIJGJJJFHHJJJJJJJIJ
@1738171/1
cgtaggttacctcgaaggattgttcgctagcgatctcctgcaagaactga
+1738171/1
B@=DDFDEHHHGHIJJJJIJJJIGJJJJJGJIJJJJJJJEIIIJIJJJJI
@1738172/1
cgtaggttacctcgaaggattgttcgctggcgatctcctgcaagaactga
+1738172/1
@C@DFFBDFHHHHGEHIJFHHEFGHIIIIJGGGJIEIJGGGGIIHJJFII
@6281962/1
ctggaagccacttttaaatgttgatgttgctcataaaccgtttcctaaag
+6281962/1
CCCFFFFFHGHGHJJIIIJJGIEHIJJJIJJJJJJJJJJJJFIJJJJJII
@4770474/1
caaaaacgtatgacaaaactatagagaaaccagaattacaggaaatggat
+4770474/1
CCCFFFFFHHHHHJJJJJJJIJJJJJJJJJJJJJJJJJJJJJIIEHGIF4
@5763873/1
cgtcagccgccatattgatttaattttgacatgttagaatgccctattga
+5763873/1
@C?DDDEEFDHDHGIJGEHHIGHHJJJIIIJJJIIJIIJGEIJJIJJJ<F
@5763899/1
cgtcagcgtcctccaggagttgctgagccgtcgcggcatcactcccaaat
+5763899/1
BB@FFFFFHHHGHJJJJEHEGGIJJJJJJJGHJIIFGGBHHHHHHH@BD?
@7804826/1
tggtaaagctgctaaaaaagcaggaaaagcccagaagaacgttcgacttt
+7804826/1
@@CDDFFFGHGHHJIJJIJJJJIJJJJJGGHGIIJJIJJJEFHGIIJIJI
@3771894/1
tggagattgcaaccacccagacaggagatcatcgaagatttggagaatat
+3771894/1
@@?DD?D8DDDAD>CEAEEGHFDEA9?E;<FGHIBGC<?BG@GGH@FHDA
@263759/1
aatttgcctcgaaatctaaggttatattacttttatgaatcgtgataaca
+263759/1
@C@DDEFFHHHHFIJGIJIJJIIGJIJIGGJJJJJJID?FHIFHIJDGIJ
@3277372/1
gtcgaacgttcttctgggcttttcctgcttttttagcagctttaccattc
+3277372/1
C@CFFFFFFHFHHIJIJJJIJJJJJJIJJJJJJJIJJJJIJJJJJJJJJJ
@3277373/1
gtcgaacgttcttctgggcttttcctgcttttttagcagctttaccattc
+3277373/1
CBCFFFFFFHDHHJIJJJGEIJDIIGCGHGIIJJIJJIJIIJJIJJJJJJ
@3277374/1
gtcgaacgttcttctgggcttttcctgcttttttagcagctttaccattc
+3277374/1
CCCFFFFFHHHHHJJJJJJJJJJJJJJJJJJJJJJIIIIJJJJJJJJJJJ
@264154/1
aatttgtgtaattgaagttcgtattatttcctcgaaatcaataatgcaat
+264154/1
CCCFFFDEFHHHHJIJJIIJIHIGJJJJJJJJJJJIJJJJJJJJIJJJII
@3277612/1
gtcgaagatctctgtgagaagacagaagaatcgctagtcagaatttt
+3277612/1
@BBFFFFFHHHHHJIJJJJJJIJJJJJJJJJJJJJJJGIJJJJJJJJ
@6809307/1
gaacttccatagattcaaatgaagtaaacaacatacgtttttcatttaaa
+6809307/1
C@?DFFFFHHHHHJJJJJIJIJJJGHJIJJJJJJIIIHIJJJJJJJJJJI
@7806209/1
tggtcaatgttttttcttcgatgtccacgtaggttacctcgaaggattgt
+7806209/1
BCCDFDFFHHHHHJJJJJJJJJJJJJJJJHJJJJIJJJJJJJJJJJJJJJ
@1255444/1
ccaggttgttgttgtgaaacctgtggttgaccccaagcttgaggttgttg
+1255444/1
CCCFFDFFHHHHHIIIJJJJJIIHHIIIJHIJJJJIJJJIJIIJDFHIJI
@7299786/1
gtcgatgttgccagaacgtaagatatcctaaactcacttttttccgaaaa
+7299786/1
CCCFFFFDHHHHHIIIJJGGGGHGGHIJIIIJJJJJIJJJIJIIIJJJJI
@7299787/1
gtcgatgttgccagaacgtaagatatcctaaactcacttttttccgaaaa
+7299787/1
CCCFFFFFHHHHHJJJJJHIJJIJJJJJJJJJJJIJJJJJJJJJJJJJJJ
@5764407/1
cgtcagtttgcgtttcaatgcatcgataagacgaatggtaaagctgctaa
+5764407/1
??=DDA?DH8BACFHIIIAHH@BCEEEBFEBG@DHGGCBGHGHGBHIGIG
@5764408/1
cgtcagtttgcgtttcaatgcatcgataagacgaatggtaaagctgctaa
+5764408/1
@@?DDDBDHDCF<EHEGICDFDEHGGIGIEFGGGIGII<FHIGEGIIIII
@3772130/1
tggagcgaaacaacagcagcccgctcctccacaacagcaacctggagcga
+3772130/1
@81=BBDDHHHHHGGBHIIIGGGHHIHGHIIIIIIA;CGIIDGC@;=A::
@2777757/1
gaaatgttgactgttgtagctgattaaggggtgtattctatatttcagtt
+2777757/1
BBCFFFFFHHHHGIJJHIJIJJBHJJJIIJJ<ECGIJJJJJJIJJJIJIB
@1740805/1
cgtcaaatgtcgcaaattatgtcacataaatgtcaaaatgccacataatt
+1740805/1
@@?DDFFDBDFDFHHIBHCD@CEFHGGHIIGEGHHIIIGGEHIIIIIIHI
@1740806/1
cgtcaaatgtcgcaaattatgtcacataaatgtcaaaatgccacataatt
+1740806/1
@@?DDFFFHFHFHJJIJJIJJIGIJJIJJIJIHHGIIJJFIJIJJIJJJI
@1740807/1
cgtcaaatgtcgcaaattatgtcacataaatgtcaaaatgccacataatt
+1740807/1
CCCFFFFFHFHHGGIIJJIJJHIIIJJJJIJJIIIJJJJJJJJIJJJIJJ
@3772634/1
tggaggagttgtactaatttgtgtaattgaagttcgtattatttcctcga
+3772634/1
CCCDFFFFHHHDFHIIJJJJJHHHIIIJJJIJIJJJIJIJJJJJHIJJJI
@2778325/1
gaaattatcgacttaggagaaggcatggaaatgtatcacggattttatca
+2778325/1
CC@FFFFFHHHHHJJJJIIIJJJJJJJJIJJIJFHIIJIJJIJJJJJJJJ
@2778862/1
gaaattcggtgaacaattccagctcacgcacggtaaaattctcgggtatt
+2778862/1
CCCFFFFFHFHHHIJJJJJJJJJJJJIIJJIJGDFHEHICHIGIIE8<CF
@6810602/1
gaagaaacaaaaacaacctgaacaacaagctgcaaaacataaagg
+6810602/1
@@@DFFFEHFHHHBHJJIJGEGHHHIJJIIIIIDHJIIHIJJIIF
@6811134/1
gaagaaagctatacagtagtcaaatttgtatccattatcactttttgttg
+6811134/1
CCCFFFFFHDHHHJJJGIJGHJJJJJJJJJIJIJJJJIIJIJJJJIIJJI
@6811174/1
gaagaaaggccgatagaatgaagtgaaagtcgaacgttcttctgggcttt
+6811174/1
CCCFFFFFHGHHHJJJJJJJIJJHIGGIJHHIJI@B?FCHGDEBGH=@GG
@6811175/1
gaagaaaggccgatagaatgaagtgaaagtcgaacgttcttctgggcttt
+6811175/1
CCCFFFFFHHHHHJJJJJJJJJJHIJJJJHHIIJDIDHGHIIIIIJGGIJ
@3774751/1
tggatctcttggtcggaaaagtgactcccgaacaagccaatcagaccaac
+3774751/1
@@7DBFFFHHHHFGIIIIIII<FHHGHIIIIIIIIIIIIIIIIIIIIIII
@3774752/1
tggatctcttggtcggaaaagtgactcccgaacaagccaatcagaccaac
+3774752/1
@CCFFFFFHHHGHIFGIJJJJAFCFHIIJIH:?GHGIIJJIIJJJJGGGI
@4774986/1
caaaaagggaaataaacaaggatgtaagaactatggaggaatattacaat
+4774986/1
CCCFFFFFHHHHHJJJJJJJJJJJJJJJJJJJJJJJGIJJJIIJJJJIJJ
@4279089/1
aatggatacaaatttgactactgtatagctttcttctcttggtgaacaca
+4279089/1
CCCFFFFFHHHHGJJJIIJIJJJIJJJJJJJJIJJJJIJIIJHIIJJJJJ
@266342/1
aatttttgtcgagtcaaaagcgaagaatatttgaaaatttctaatattgc
+266342/1
CCCFFFFFFHHHHHIJJIIGIJJJJJGIIJJJIJJJIJJJJJIIJIJJJJ
@744257/1
caaaaagggaaataaacaaggatgtaagaactatggaggaatattacaat
+744257/1
B@@FFFFFHHHHHJJJJJJJIIIIHIJJJJJJJIJJJJIJJJJJIJJJJI
@744258/1
caaaaagggaaataaacaaggatgtaagaactatggaggaatattacaat
+744258/1
CCCFFFFFHHHHHJJIJJJJJIIJIIJJJIIJJJJJJJJIJJJJJJIJIJ
@744259/1
caaaaagggaaataaacaaggatgtaagaactatggaggaatattacaat
+744259/1
CCCFFFFFHHHHHJJJJJJJJIIIIJJJIJJIJJJIJJIIIJJJJJJIGG
@4280924/1
aatgtgtttaaatttttgtcgagtcaaaagcgaagaatatttgaaaattt
+4280924/1
@CCFFFDFHHHHHIJJJIFIJGIGGIIHIGJJIGGIIGIGIIEGGHGIJG
@4281474/1
aattaaacacgctgagaaagctatggttgagtgaaaaaggtgggaaatgt
+4281474/1
CCCFFFFFHHHHHJJJIJJJJJIJJJHIJIIFGHIJIIJJ?DHIJIJIJI
@1258702/1
ccagtctgttgtgggggaacagtttgatgttgctgttgtggagctgtttg
+1258702/1
CCCFFFFFFGGHHIJJJCGIIJGHIJHIIIHIIJFHIIHIJHHIJJIGII
@1258704/1
ccagtctgttgtgtgggaccagtctgttgtgggggaccagtctgttgtgg
+1258704/1
B@@DDFFFHFHBFHGIJIIJCHHHEGFGHEHGJJG@BGGIFFFD@GICEG
@745462/1
caaaaagtgataatggatacaaatttgactactgtatagctttcttctct
+745462/1
CCCDFFFBFHHHHJJJIIIIIJJJJIJJIJJJJJEFIHIJIJJIIJIJJJ
@745463/1
caaaaagtgataatggatacaaatttgactactgtatagctttcttctct
+745463/1
CCCFFFFAFHHHHJJJJIJIIJJJJJFIIJJJJJIJJJJIIJJJJJIJJI
@745464/1
caaaaagtgataatggatacaaatttgactactgtatagctttcttctct
+745464/1
CCCFFFFDHHHHHJJJIIJGGIJJJJIIJJIJJJIIIJIJJIJJJJJIJJ
@745465/1
caaaaagtgataatggatacaaatttgactactgtatagctttcttctct
+745465/1
CCCFFFFDHHHHHJJJJJJIJJJJJJIJJJJJJIJIJJJIIJJJJJIIJJ
@745466/1
caaaaagtgataatggatacaaatttgactactgtatagctttcttctct
+745466/1
CCCFFFFDHHHHHJJJJJJJJJJJJIJJIJJJJJGIJJJJJJIJJJJJJJ
@6813426/1
gaagaagccaaattgctctactctcaagaaatggcctccatgccgagcaa
+6813426/1
@@@DDFFFGHHGHJJJJJJJIJJJJJJJIIJGIIIJJIJJGJJJJIJIJG
@6813427/1
gaagaagccaaattgctctactctcaagaaatggcctccatgccgagcaa
+6813427/1
CCCFFFFFHHHHHJJJJJJIJJJJJJJJJJJJIIJJJJJJJJJJJJJIJD
@6813428/1
gaagaagccaaattgctctactctcaagaaatggcctccatgccgagcaa
+6813428/1
CCCFFFFFHHHHHJJJJJJJJJJJJJJJJJJJJJJJJJJIJJJJJIIJJI
@6813595/1
gaagaagctctcgaaggcagaactagacagattccgttcgaagctatctt
+6813595/1
CCCFFFFFHGFHHGIGJJJJJIIIGHJIJJBEGIJIDBGHIIIJGCHHEF
@3775555/1
tggattcctaatattttttagtgaacctctctaacgtctttatagaatgt
+3775555/1
@@CFFFDFHHHGHGIGIIJJFHIIIJIJJIGIIIIGHGIJIIJIIGGIEE
@4776187/1
caaaaagtgaacagctatcgatacacagtcat
+4776187/1
@@@DDDAADAHDHIGIF:AEEFHIBHIII??C
@4776188/1
caaaaagtgaacagctatcgatacacagtcatagatccaatcctataatt
+4776188/1
CCCFFFFBFHHHHJJJJJJIJJIJJJIJGHIJJJJIJJJJJIJJJIJJIH
@4776189/1
caaaaagtgaacagctatcgatacacagtcatagatccaatcctataatt
+4776189/1
CCCFFFFDHHHHHJJJJJJJJJJJJJJJIIJIJJJJIJHIIJJJJJJJJJ
@4776295/1
caaaaagtgataatggatacaaatttgactactgtatagctttcttctct
+4776295/1
C@CFFFFAFHDFHIIJIGIGIJJJIIGEGGGIJJFGIIIJIIIIJIJIJE
@4776296/1
caaaaagtgataatggatacaaatttgactactgtatagctttcttctct
+4776296/1
CCCFFFFBFFHHHAHIIGGBEHHIHICHIIIIIIIIIIEGHHIIIIIIII
@4776297/1
caaaaagtgataatggatacaaatttgactactgtatagctttcttctct
+4776297/1
CCCFFFFDFFHHHJJJJIJIIJJJJJJJIIJJJJGIIJJFHJJJJJJJJI
@4776298/1
caaaaagtgataatggatacaaatttgactactgtatagctttcttctct
+4776298/1
CCCFFFFDFHHHHJJJIJIIJJJJJIJJJJJJJJFIJJJJJJJJJJJJJJ
@4776299/1
caaaaagtgataatggatacaaatttgactactgtatagctttcttctct
+4776299/1
CCCFFFFDHHHHHJJJJJIJIJIJJJICHIJJJJHJJIIJJJJIJIJJJI
@6287740/1
ctggacaacaaggaaagttattgccggttcataaccttctctttggactc
+6287740/1
BB@FFFFFHHHHHJAHIHIJJJJJJJJHHIJJJJIJJJJJJJJJJJJJJJ
@3776326/1
tggcaacatcgacagataccacaaatacctaaaccttcccactaaagtta
+3776326/1
CCCFFFFFHHHHHJIJJJJJJJJJJJJJJJJJJJGIGJJJJJJJJJJHHJ
@3776327/1
tggcaacatcgacagataccacaatacctaaaccttcccactaaagttaa
+3776327/1
CCCFFFFFHHHHHIIIJJJJJJIJJJJJJJIJJJJJJJJJJJJJJJIJJJ
@7810199/1
tgtaattttttatatagtgccccgatgatatgatatgtatttattatatt
+7810199/1
=B1ADDEFHFHFHJJIHFHIIJIJGHIJIJJJIIIIIFGHIIIIJGJJJJ
@2782212/1
gaacaagccaatcagaccaacggaacgcccggagcggc
+2782212/1
CCCFFFFFHHHHHJJJJJJJJJJIJJJJJJJJIJIJIB
@1260387/1
ccagttcgtatttgggagtgatgccgcgacggctcagcaactcctggagg
+1260387/1
C@CFFFFFDFHHHJJJJICFHIJIIJIJGGIGGIIIIJJHHEHFDDFFCD
@4778190/1
caaaaatagtaaaaagtcgaagtctttcgagacatactcttcggagaatc
+4778190/1
CCCFFFFFHFHHHJJJGIJJJJGIJJJJJIJJJJJIJJJJJJJJIJJJJJ
@270355/1
acaaatttgaaaaaaccagagacgattttgtcgaagatctctgtgagaag
+270355/1
@8BDDFFFHHHHHJIJJJJJJJJIIJJIJJHHDGIIIJJJIIJJJJJEIJ
@270422/1
acaacaacaacctggagcgagacaacagcaagctgctcctccacaacaac
+270422/1
CCCFFFFFHHHHHJJIHIJJJIGIJJJJJJJEHIIJFIJIJJIJIIJCIJ
@3777282/1
tggcaatttttttatattatacaaattttgaaagttacaaaaaaactttt
+3777282/1
CCCFFFFFHHHHHFHGHIGHGIIIJIJJJJJIJJHIJJJJJJJJJIIJJJ
@3283144/1
gtcgatgttgccagaacgtaagatatcctaaactcacttttttccgaaaa
+3283144/1
:11ADDDDHHHHHIIIIIIIIIIIIIIIIIGIIIIGHIIIGGIIIIIIII
@3283145/1
gtcgatgttgccagaacgtaagatatcctaaactcacttttttccgaaaa
+3283145/1
@@@FDFDFHHHGHIJIJIGHGIJGHGGIIIIJJIGJHHGJJIJJFJIJJI
@3283146/1
gtcgatgttgccagaacgtaagatatcctaaactcacttttttccgaaaa
+3283146/1
CBCFFFFFHGHHHJIJIJGHIIHIIIJIJJJJJJJIIJJIJJJJJJJJJJ
@3283147/1
gtcgatgttgccagaacgtaagatatcctaaactcacttttttccgaaaa
+3283147/1
CBCFFFFFHHHHHJJJIJHIJJJJJJJJJJJJJJJJJJJJJJJJJJIJJJ
@5771341/1
cgtctttatagaatgtcaatgttattctaaaaagaagactgctaaacgtt
+5771341/1
@@@DDDFBFDBDHDEAEHHECAHCHIGIGHIIIEGI>FGIIIIEII??BF
@5771342/1
cgtctttatagaatgtcaatgttattctaaaaagaagactgctaaacgtt
+5771342/1
CCCFFFFFHHGHHJJGIJJJIHGGJJJJJJJIJIJIGIIJGIIIJJJIGH
@5771427/1
cgtctttcttcgatcttccggttccggtggccaccagatcgttgttaagg
+5771427/1
@@@?DDD>?D<:CFH;FFH1@<FCG1@1??@;?DF8BBFHD;FF6CHG@@
@5771428/1
cgtctttcttcgatcttccggttccggtggccaccagatcgttgttaagg
+5771428/1
@C@DFFFFFHFFHGGGGGIII@GHGGGGB>FHGIIBFHGIGCGIFBHGHI
@7810967/1
tgtagaacgaattttgtgcatacaaaaatagtaaaaagtcgaagtctttc
+7810967/1
@@@DDFFAHHHHHJJGAFHHGIIGGIJJIIGCFIIJJIDHIGIC8DGIIG
@4284504/1
aattacaggaaatggataattataggattggatctatgactgtgtatcga
+4284504/1
CCCFFFFFHFDHHJJGIJIJJHJIJJHJJJJIIJJJJJJJJJJJIIIJI?
@6816847/1
gaagaatttgtcacctctccatattcctttatcaacattcacttctttac
+6816847/1
CCCFFFFFHHGHHJJBHHIJIJIJJJJJJJJJJJJJJJJJJJJJJJJJJI
@271788/1
acaagatgtggcaatccttgcaggatttacccgtggagggtaacaatctg
+271788/1
CCCFFFFFHHHGHJJJJIJJJIJJJJJJJJJJJGHHIJJJDGHHIJJJJI
@3284466/1
gtcgcaaattatgtcacataaatgtcaaaatgccacataatttgcaaaat
+3284466/1
@@@;DADA:<F?FHGHIIEIIGII@BH<HEE9?EGGDDGGDHIEHEIFII
@3284467/1
gtcgcaaattatgtcacataaatgtcaaaatgccacataatttgcaaaat
+3284467/1
@C@FFADDHHHHGIGGEGHIII>HAFHIIIIFHIIII>B<DC@DHGIIII
@1746410/1
cgtcctccaggagttgctgagccgtcgcggcatcactcccaaatacgaac
+1746410/1
@?BDFFFFHHHHHHHIJJJIJIJJIIJJJJIIJJJJJJJJIGIJHHGGHF
@1746411/1
cgtcctccaggagttgctgagccgtcgcggcatcactcccaaatacgaac
+1746411/1
CCCFFFFFHHHHHGHIJJJIIJJJIJJJJJIIJJJJIJJJIIJIHGGHHF
@2783850/1
gaacaatttgaaatttttccaaacccgaaaaaagtttatttatcatacac
+2783850/1
CCCFFFFFHHHHGJJJJJJJJIJJJJJIJJIJEIGIIJJJJJJJIFIJJJ
@2783918/1
gaacaatttttatcgagttattgatttcgaggaataatacgaacttccat
+2783918/1
CCCFFFFFHHHHHJJIJHIIJJJJJJJJJJJJJJJJJJJJJJJJJJJJJJ
@6818687/1
gaagagggactgccacacgaaaggcagttcaccatcgcttgtcatgtgtt
+6818687/1
CCCFFFFFHHGHHJJJJJIJIJIGGIJIJJIJGIJJJJJJIIJJJJIIIJ
@2783935/1
gaacaatttttgtcgagttattgatttcgaggaataatacgaacttccat
+2783935/1
CCCFFFFFHHHGHJJIJHHGJJJIJJJJJJJJJJJJJJJJJJJJJJJJJJ
@3779034/1
tggcattcatgcagaaccgattaagaaaggggcagacaacttcatgtaca
+3779034/1
@@CFFFFFGDHHHJIIJIIA@GHHGGFHICCGGGHJIJIIJJJJJJJJGH
@3779035/1
tggcattcatgcagaaccgattaagaaaggggcagacaacttcatgtaca
+3779035/1
CCCFFFFFHHHHHIIJJJGECGHIIJJJJJJJJIJIJJJJIJJJJJIEII
@3779036/1
tggcattcatgcagaaccgattaagaaaggggcagacaacttcatgtaca
+3779036/1
CCCFFFFFHHHHHIIJJJJIJJJJJJJJIJJJIJJJJJJJJIIJJJIJJJ
@3779037/1
tggcattcatgcagaaccgattaagaaaggggcagacaacttcatgtaca
+3779037/1
CCCFFFFFHHHHHJJJJJJEFHIJJJJJJJJJJJJJJJJJJJJIGIFFHJ
@6819056/1
gaagagttggccactaaactgggcagctcggctgagaatcggtattcggg
+6819056/1
@@@?BD;DFHFFAHGGEEC@<CGHHGIGBAHEGIICIBF?GH?FHEHCGG
@7812796/1
tgtcaaacagaatctagccaaacacacatagtacctctccacaaaaaggg
+7812796/1
@C@DFFFFHFHHHJJJIJJJJJDHIIIJIIJCFIIJJIJIIJJJJFIGII
@7812797/1
tgtcaaacagaatctagccaaacacacatagtacctctccacaaaaaggg
+7812797/1
B@BFFFFFHHHHHJIJJJJJJJGHJJJJIJJFHIJJJJJJJJJJIGIJJI
@273199/1
acaattagcagcaagagaaatgctggaaaagttaaacgatattctacagg
+273199/1
??<?DDDADHF>DHAFFHGE>D@FHBEBHHGEEGGG:?8?FHGBGCDFHE
@6293101/1
ctggagtcacccaacaacaacacttcgactacagatattcgcacttgcag
+6293101/1
C@CFFFDDHHHHHJJJJGJJJJJJJJJJJJJJJJJJJJJJJJJJJIJJJJ
@4783471/1
caaaaatttaaacacattgcattattgatttcgaggaaataatacgaact
+4783471/1
@@CDDDFFFHHGHJIBGIIHGGGIIJIGIIJJIHGGHIIIIIIIIIICEH
@4783472/1
caaaaatttaaacacattgcattattgatttcgaggaaataatacgaact
+4783472/1
BCCDFFFFGHHGHGIIJJJJJIIJJIGGJIGGEGGDHIIIIJJJJJJIIJ
@4783473/1
caaaaatttaaacacattgcattattgatttcgaggaaataatacgaact
+4783473/1
CCCFFFFFHGHHHJIJJJJJJJJIIJJJJJGIJJIJIJJJJJJJJIDHGI
@4783474/1
caaaaatttaaacacattgcattattgatttcgaggaaataatacgaact
+4783474/1
CCCFFFFFHHHHGJJIGGGHIJGIIIEHIJJJJIIIEGFHGFIIIIGHGH
@4783475/1
caaaaatttaaacacattgcattattgatttcgaggaaataatacgaact
+4783475/1
CCCFFFFFHHHHHJJIJJJJJJJJJJJJJJJJJJJJJJJJJJJJJJJIJJ
@4783476/1
caaaaatttaaacacattgcattattgatttcgaggaaataatacgaact
+4783476/1
CCCFFFFFHHHHHJJJJJJJJJJJJJJIJJJJJJJJJJJJJJJJJJJJJJ
@4783477/1
caaaaatttaaacacattgcattattgatttcgaggaaataatacgaact
+4783477/1
CCCFFFFFHHHHHJJJJJJJJJJJJJJJJIJIJJJJJJJJJJJJJIJIJJ
@3779543/1
tggccatctgcgggacatgcacatctcttggagccagccaatgggattgc
+3779543/1
@@@DDDDDFDDHDB?EEHDB3CFD?DCHIGIIDDFHGGHHGB@BGBCEEG
@2785186/1
gaacagtttgatgttgctgttgtggagctgtttgtctgccccaagtgggt
+2785186/1
C@@FFFEFHHHHHHIJJJJJJJHJJHIJJJJIJJJIJJJJJIHHIFHJJF
@6295702/1
ctggatctcttggtcggaaaagtaacgcccgaacaagccaatcagaccaa
+6295702/1
CCCFFFFFHHHHHHIJJJJJJJFHIJJJJJJIIJJGIIGIJJIJJJJJJI
@6295703/1
ctggatctcttggtcggaaaagtgactcccgaacaagccaatcagaccaa
+6295703/1
@@@DBDDDHHFHH<FGGHIIHIACEHIIIGIIBHIEHIIGGEHEIIIGDF
@4288329/1
aattccgcgaaattggcactggcaagtcaaagaagctagccaagagaatg
+4288329/1
CCCFFFFFHHHHHJJJJJJJJJJJJJHHJJJJJJJJJJJJJJJJJJJIJI
@2786846/1
gaaccggaagatcgaagaaagacgccaaacattcggcagccaagaacttg
+2786846/1
CCCFFFFFHHHHHJJJJJJJIFIIIJJJJJJJJJJIIJGEIJJJJJHHHH
@3780512/1
tggcgattggtcaatgttttttcttcgatgtccacgtaggttacctcgaa
+3780512/1
CCCFFDDFHHDHHJIIGIJJJJFHJJJJIIJJJIJJHGHJHIJJIJJIGI
@3780613/1
tggcgccctcgatttggaccagttcgtatttgggagtgatgccgcgacgg
+3780613/1
B@@FFFFFHHGHHJJJJJJJIJHGIJFGGIJJIIIJFGIIIJJIJJJHEC
@3780936/1
tggcggctcacaagatgtggcaatccttgcaggatttacccgtggaggg
+3780936/1
CCCFFFDDHFBDHDFBFCFH=BHGEHFHGIIIIGGIIBGIII@BH@FGG
@2281079/1
ctggattttaaatctttcatattccctatttaaattttgtaaatccacat
+2281079/1
@@@FDDDDHBHHHE>GIBHGHGIIIIEGHIIGIIIIIIIIIIIIDIIGII
@7817253/1
tgtctttcagtcccgaataccgattctcagccg
+7817253/1
??1:AAD?:=A<AA@FA7E@C@E:?<?EF<?:0
@7817254/1
tgtctttcagtcccgaataccgattctcagccgagctgcccagtttagtg
+7817254/1
BC@FFFFFHGHHHJJJJJIIJIHIJJJJJGIJJIGGGIIJJJJFHIJJIJ
@7817366/1
tgtgaaaagggagcatttatttgatgcaaagtatagaggttgtacccaaa
+7817366/1
BC@FFFFFFFHGHJJIIIIIJJBHIJJJIFIGIJBGIEHHHIIJJIJIIJ
@1264615/1
ccatattgatttaattttgacatgttagaatgccctattgaaaaccttgt
+1264615/1
CCCFFFFFHHHHHJJJJJGIJJJJJJJIJJJJJJJJJJJJJJJJIJJJJI
@4787112/1
caaaactaaatgacagaggttcagatttatcatactcgttaaaatattct
+4787112/1
BBBFFFFFHHHHHJIIIJIIJJJJJIIJJJIGIJJJIJJJJJJIJEIIII
@752728/1
caaaaatttaaacacattgcattattgatttcgaggaaataatacgaact
+752728/1
@<;DDDDDDFFHHGGGIGBC9AC?FHBFDHG<CFEB@DHIGF<9B8?BDD
@752729/1
caaaaatttaaacacattgcattattgatttcgaggaaataatacgaact
+752729/1
@C@FDFFFFHBHHIHIEHGJJFGGIIIGGGGJJEG<HGGDEHIJJGIEHF
@752730/1
caaaaatttaaacacattgcattattgatttcgaggaaataatacgaact
+752730/1
BBCFFFFFHHHHHJIIIJJGIIJJJJJCIGHGGIAFIGDHGHCIIJGHII
@752731/1
caaaaatttaaacacattgcattattgatttcgaggaaataatacgaact
+752731/1
BC@?DDFFHHHHHJIJJJJJJJJJJIJIJJJJIJJJJJJJJJJIJIJJJJ
@752732/1
caaaaatttaaacacattgcattattgatttcgaggaaataatacgaact
+752732/1
C@@FFFFFHH>FHIJIJJJJJJJJJJJJJIJJJJJGIJJJJJJIJJJJIJ
@752733/1
caaaaatttaaacacattgcattattgatttcgaggaaataatacgaact
+752733/1
C@CFFFFFHHHHHJJJJJJJIIJJJJJHHIIGIIJJJJJJJIJJJIIJJJ
@752734/1
caaaaatttaaacacattgcattattgatttcgaggaaataatacgaact
+752734/1
CC@FFFFFHHHHHIJIJJJIIJJJIIHIIJJJIIIIJJJJJJIJIJJJJJ
@752735/1
caaaaatttaaacacattgcattattgatttcgaggaaataatacgaact
+752735/1
CCCFFFFFHGGHHJJJJJJJJJJJJJJIJJJJJJIJJJJJIJJJJFIJJJ
@752736/1
caaaaatttaaacacattgcattattgatttcgaggaaataatacgaact
+752736/1
CCCFFFFFHHHGHJIJJJJJJJJJJJJGIIJIJGGGGEGIIIJJIGHJJJ
@752737/1
caaaaatttaaacacattgcattattgatttcgaggaaataatacgaact
+752737/1
CCCFFFFFHHHHHIJJJJJJIIJJIJIGHIGHIGGIIJIIIGIIJJGGJJ
@752738/1
caaaaatttaaacacattgcattattgatttcgaggaaataatacgaact
+752738/1
CCCFFFFFHHHHHJJJJJJIJJIJJJJHIJJJJIJJIJJJIJJIJJJJJJ
@752739/1
caaaaatttaaacacattgcattattgatttcgaggaaataatacgaact
+752739/1
CCCFFFFFHHHHHJJJJJJJJIJJJJJJJJJJJIJIJJJJJJJJJJIJJJ
@752740/1
caaaaatttaaacacattgcattattgatttcgaggaaataatacgaact
+752740/1
CCCFFFFFHHHHHJJJJJJJJJJJJJIIJJJJJJJIIJJIIJJJJJJJJJ
@752741/1
caaaaatttaaacacattgcattattgatttcgaggaaataatacgaact
+752741/1
CCCFFFFFHHHHHJJJJJJJJJJJJJIJJJIJJJII:D?:BFHIJIIJJJ
@752742/1
caaaaatttaaacacattgcattattgatttcgaggaaataatacgaact
+752742/1
CCCFFFFFHHHHHJJJJJJJJJJJJJJJJJJJJIJIJJJJJIIJIJGIGJ
@5292140/1
ccagttccttcgtaccctcctcctccaattcctgcatcttatataccatc
+5292140/1
B@@FFFFFHHHFHHIJJIJJJJJJJJIIJIIJJJJIJJJJJJIJJJJJJJ
@5292166/1
ccagttcgtatttgggagtgatgccgcgacggctcagcaactcctggagg
+5292166/1
@@@FDDDDCF?DFHDEBHCCHEFHEGIEEGB;@BAEGGCHHHHFFFFFBA
@2787378/1
gaacgaaattaaacacgctgagaaagctatggttgagtgaaaaaggtggg
+2787378/1
CCCFFFFFHHHHHJJJJJJJIJIJJJJJJJJJGHJIJ?DHHIJJJJ?DHI
@1265208/1
ccatcagcaacaacatgatggaggtcagagggagggtcctgcccccgccg
+1265208/1
CCCFFFFFHHHHHJJJJIIJJIJJHIJIIJJJJJJJ?GHIIIJJJJGJJH
@1265608/1
ccatcatcttctggagtcacccaacaacaacacttcgactacagatattc
+1265608/1
CCCFFFFFHHHHHJJJHIIJJJJJJJJJJJJJJJJJJJJJJJJJJJJJJI
@5775201/1
cgtgccccttgcggttaccccttctgttgggatgggggccgc
+5775201/1
@@@DDDFDDDBFDIDGGGHGGAGFFE?FBF<?BFHHEG8FE:
@2788022/1
gaacgatggtttttcatcgccatacataaattatgggcgaccaccagtgg
+2788022/1
@CCFFFDDF<CFAFFHJJGGI7EDGGIBHEIJG<FHGHGI>GEGFGE@>G
@2788252/1
gaacgattttacctttgcgcgaaaagtgaccacaa
+2788252/1
=?@DA1DDFFFDFE<F?EFFBGIFEA:4<B@FDDE
@2788253/1
gaacgattttacctttgcgcgaaaagtgaccacaagcaatgtcaaag
+2788253/1
@@@DDFDFHHHGHIJIGIDEIGIJJDBFHGEGHIGIGJJGGHGHIJJ
@2281938/1
ctggcaacatcgacagataccacaaatacctaaaccttcccactaaagtt
+2281938/1
@@<<DEDFHDHFGIIAGBHG@GEDE@F>FEFHIIIIIIGID>GGGIGIGH
@6298611/1
ctggatttctcagaaattcgaataa
+6298611/1
@@@D;DB?FFFF<::<<C:CI;?<:
@6298940/1
ctggattttaaatctttcatattccctatttaaattttgtaaatccacat
+6298940/1
@@CFDDDFHDHHHAHIIFEH@FIIIIIIIIIIIIIIIIGICGGIHIIIII
@277430/1
acagtaactctaactctccttccatcagccaatttttctggtttgccgaa
+277430/1
CCCFFFFFHHHHHJJJJJJJJJJJJJJJJJJHIJJJJJJJJHIJJJJJJH
@4291410/1
aattggcactggcaagtcaaagaagctagccaagagaatggcggctcaca
+4291410/1
CCCFFFFFHHHHHJJJIJJJJJJJJJJJJJJJJJJJJJJJJJJJB8@@@7
@754499/1
caaaacatgaccatgatgcactcggccggaccgattcagcccccaccaag
+754499/1
CCCFFFDFHHHHHJJJIGJIJJJIJJJIJIJJJJJJIJJIIJJHHHFFFE
@6825128/1
gaaggtttaggtatttgtggtatctgtcgatgttgccagaacgtaagata
+6825128/1
CCCFFBDFHHHDHIIJGEHGFHIHJIIIJJJJJJBHJJJJJJIIJIJIJJ
@2789303/1
gaacgtcaacaacaaagttccccaccaaagcaaatgggtccacatgg
+2789303/1
CCCFFDFFHHHHHIJJJIJIJJJJJJJJIJJJJJJJJJIHIJJJJJJ
@2789528/1
gaacgttcgactttcacttcattctatcggcctttcttctctttgccgta
+2789528/1
CCCFFFFFGGGHHJJGHHIIHJJJJJJJJJIIJJJJJJJJJJJJIIJJFF
@2789580/1
gaacgtttaaatttctgtcatgagaatctcttggattcaatgggaaaagt
+2789580/1
@@CFFFFFHHHHHJIJJHJJIIJJJIJJJIIIJIBHGJJJIJJIJJJII:
@2789581/1
gaacgtttaaatttctgtcatgagaatctcttggattcaatgggaaaagt
+2789581/1
CCCFFFFFHHHHHJJJJHJJIIJJJIJJJJJJJJIJJIJJIJJJIJJJJD
@6826002/1
gaagtattgtacagtatataggaataaataacaagaaaaatgaggctctg
+6826002/1
BCCFDFFFHHHHGJHIIJJJJJJIJJJIJJJJJJJJJJJJJJJJJJIJJJ
@4292693/1
aatttaagaggcttttaaaatttaacgtttagcagtcttctttttagaat
+4292693/1
?;=BDBDD<?FCC::C?DEIDGGFHIIAFDH@BE?GEFBFFEBGGCB?FE
@757111/1
caaaactccgaaggaagccaagggctcggctgctcatcatgccctcgagt
+757111/1
CCCFFFFFHHHHHGIIBGJJJIIJJJJJHJIJEHGCGG@CGDIHEGFEE@
@3784878/1
tgggatgagtgacgtcagcgcccatgatcatggttggtctattcaaaatg
+3784878/1
CCCFFFFFHFHHHJIJJJJJIJJIJJIJJHIIJFGHI?FHIIIIIJJJII
@1751665/1
cgtctttcttcgatcttccggttccggtggccaccagatcgttgttaagg
+1751665/1
?@=DDDDDDF?D:AAAFBH?F?FBGBF8@GBF;DG=8DBFFDFBFF8C;F
@1751666/1
cgtctttcttcgatcttccggttccggtggccaccagatcgttgttaagg
+1751666/1
@@=DDDD?BF<?:ACFHBI?G8FFH@E:CGBD?FH;8?<DF8BBCE=F>F
@4293445/1
aatttatagttttttgcatttttattcggcttattgtaatattcctccat
+4293445/1
CCCFFFFFHHHHHJJJJJJJJJJJJJJJJJJJJJJIJJJJJJJJJJJJJJ
@4293446/1
aatttatagttttttgcatttttattcggcttattgtaatattcctccat
+4293446/1
CCCFFFFFHHHHHJJJJJJJJJJJJJJJJJJJJJJJIIJJJJJJJJJJJJ
@5296100/1
ccatatcgatttggtcgctatgtttttacggttgtctcaacgtttctatc
+5296100/1
CCCFFFDFDFHHHJDHGIGGAHHIIJJIJJJGGIHGIJIJJJHIIIJJJJ
@2791330/1
gaactgtgaaactttgtgggactgctggttgcccaacttggtaatcttag
+2791330/1
C@CFFFDFHHHHHIJIGIIJIJJIJIJIHIJJJJJJJJJJJEHIFIJJIJ
@6827384/1
gaagtttgcaacattgttgcgggacaaaggtgtatcaagaagttaacgga
+6827384/1
CCCFFFFFHHHHGJJJIJJJJJJIJIJIJJBGDFIJJJJJJJHIJJJJJJ
@2791923/1
gaacttgctggatctcttggtcggaaaagtgactcccgaacaagccaatc
+2791923/1
@@@D=DDDDFAFAEFBEGHICHHIIIIII:?FGEGI;DAEGHEDFGBFHG
@4792446/1
caaaagggaacaatttttgtcgagttattgatttcgaggaataatacgaa
+4792446/1
CCCFFFFFGHHGHJJJJJJIJJHIGHIGIFIJJJEGGHJGHEIIGIIJJJ
@7820055/1
tgtggtgataattcatggtatttaatgataccctgcaggtttttcctcat
+7820055/1
@CBDFBDFHHHHHIJJJJEJJJJJJJJJJJJJJJJJJJJGHJJJJJJJJJ
@7316125/1
gtctacgagcaataccgatagacaaagactgaaattgagaaaaaatgaac
+7316125/1
CCCFFFFFHHHHHGJJFIJJIHJJJJJJJJIIIIJJIIIJJIIJJIIJJJ
@7316504/1
gtctagaacgattttacctttgcgcgaaaagtgaccacaagcaatgtcaa
+7316504/1
CBCFFFFFHHHHHJJJJJJJJJJIJJJJJJJFHIJIJJJJJJJJJJIIJI
@7316505/1
gtctagaacgattttacctttgcgcgaaaagtgaccacaagcaatgtcaa
+7316505/1
CCCFFFFFHHHHHJJJJIIIJJGJJIJJJJCBDHIGIJJJJIEFHIFGIE
@7820968/1
tgtgtgtttggctagattctgtttgacattagaagagtaaacgtcagttt
+7820968/1
?@=DADDFHGHFHGIEGHAHBCHIEGICHIGIGHFFHBDHIEEFHJJFII
@281204/1
accaagttgggcaaccagcagtcccacaaagtttcacagttccacaaaac
+281204/1
@CCFFFDEHHHHHJJJJIJIJHIJIJJJIIJCGIJJJJJJIJJJJJJJJJ
@3786879/1
tgggcttttcctgcttttttagcagctttaccattcgtcttatcgatgca
+3786879/1
CCCFFFFFHHHGGJJJJJJJJJJJIJJJJJJJJJJJIFHIJJJJJJIJJI
@4294762/1
aatttctaatattgcgatatttttttatcgatctggcttcaatgtttgaa
+4294762/1
@@@BDEDDFHHHGGIJJIEHGGIGHIIJJJJGIIIIIDHIIBGIBGIIEG
@282000/1
accacacgaaaggcagttcaccatcgcttgtcatgtgttgaaattccgcg
+282000/1
CCCFFFFFGGHHHIJJJJJJJJIJJJJJJJHIJJJJJJJJJJJJJJJIJI
@1270318/1
ccatgttcattttttctcaatttcagtctttgtctatcggtattgctcgt
+1270318/1
CCCFFFFFHHHHGJJIIIIJIJJJJJIJJJJJJJIJJJJIHIJJJJJJJH
@5298634/1
ccatcgttggcatttgacattgtcaaagcttgtaataacacgttaggact
+5298634/1
CCCFFFDFHHHHHJJJJJJJJJHGJJJJJJJJIJJJJJJJJJJJJJJJIJ
@4295438/1
aatttgcaaggtttggaggagttgtactaatttgtgtaattgaagttcgt
+4295438/1
CCCFFFFFHHHFHIJJGIJEHFGIHHIIJJIJJJHHHIIIIJGIJHGIJE
@282307/1
accacatctcggatcttgctactaatattcgattcgataggtgctttgtc
+282307/1
CCCFFFFFHHHGHGHIJGIIJJJJJIHJIJJGIJJGIJJJJHHIJJJJHH
@5779129/1
cgtgtgcccttgagaaatttgctgcctcaaaaacgtatgacaaaactata
+5779129/1
@@=DDDFFHFHFDGGIJIIJEHGIJIJJJJJJJDICGIIIIIJJJJJGBH
@2793595/1
gaagaaagtaaagttacaccagttgaagaaatacaaacaaatgataa
+2793595/1
CCCFFFFFFHHHHIIJJJJJJJIJJJJJJJJJJJJJJJJJJJJJJJI
@3293241/1
gtcgtatttccctaaccaccttacagattgttaccagaggctagaattcc
+3293241/1
@@CFDFFFHHHHHJJJJIJJJJJJJJEIJJJJJJJJJIJIJIJIJJIIJJ
@7317737/1
gtctattcaaaatgggcggacgggtagatagaaaatgattag
+7317737/1
@@CFDFFFHHHFHIJIGGIFHGGG0;BBFHGGEADHC@DAC;
@7317738/1
gtctattcaaaatgggcggacgggtagatagaaaatgattagtaccattt
+7317738/1
CBCFFFFFHHHHHJJJIJJGIIJJ?AFHGIIJJJJJJIJIIJHHHHHHHF
@2794820/1
gaagaacgttcgactttcacttcattctatcggcctttcttctctttgcc
+2794820/1
CCCFFFFFHGHHHIJIEHHIJJJIJJJJJJJJGIJJJJJJJJJJJJIGJI
@2794821/1
gaagaacgttcgactttcacttcattctatcggcctttcttctctttgcc
+2794821/1
CCCFFFFFHHHHHHJJJJIJJJJJJJJJJJJIIJJJIJJIJJJJJJJIII
@2794822/1
gaagaacgttcgactttcacttcattctatcggcctttcttctctttgcc
+2794822/1
CCCFFFFFHHHHHIGIJIGHIJJGGIIJJJIIIIJIJJ@@GCB@?FH8?F
@7318325/1
gtctcaatcgcaacagacatctacgaacgtcta
+7318325/1
??@DDDDDFHDDF@F@FEGHGBHHEGGGHIEDH
@2796008/1
gaagaagctctcgaaggcagaactagacagattccgttcgaagctatctt
+2796008/1
CCCFFFFFHHHHHJJJJIJJJJJJJJJJJJJJJJJJIIJIJJJJJIJJJI
@7319455/1
gtctcgaaagactttgactttttactatttttgtatgcacaaaattcgtt
+7319455/1
@@@DDDADH@DDFHI@?EAFHII@CE>FHIIIBEDFFGC@BGIIEGAHGH
@4295923/1
aatttgtgtaattgaagttcgtattatttcctcgaaatcaataatgcaat
+4295923/1
CCCFFFDFFHHHHJJJJJJJJIJJJJJJJJJJJIJJJJJIJJJJJJJIJJ
@4296028/1
aatttgttgagtgatggtcctatggcaattccatataatctagttacaca
+4296028/1
CCCFFFFFHHHHHJJJJIIIJJJJJIJJJJJJIJJJJIJJJJJJJJIIJI
@4296128/1
aattttaaaagcctcttaaatttaaccgaaatatagaatacaccccttaa
+4296128/1
CCCFFFFFHHHHHJJJJJJJJJJJJJJJJJJJJJIJJJJIJIJJJJJJJJ
@5300642/1
ccatgatgcactcggccggaccgattcagcccccaccaagggaagggggc
+5300642/1
CCCFFFFFHHHHHJJIJJIIJJGIIIIIGIIJJJIJJGIFEHFFDEDDBB
@4296220/1
aattttacaagctatactttgcatagaattagtggtttttttctaaaatc
+4296220/1
CCCFFFFFHHHHHJJJJJJJJIJJJJJJJJIJHHIGHJJJJIJJJJJJJI
@5301012/1
ccatgccgagcaagactcccgtcagcgtcctccaggagttgctgagccgt
+5301012/1
CCCFFFFFHHHHHJJJJJJJIEHIJJJHIIIJJJJJEIFGIIIJIJIJJA
@6831876/1
gaatatttgaaaatttctaatattgcgatatttttttatcgatctggctt
+6831876/1
B@CFFFFFHHHHHJJJJJJJJIJJJJJJJJJJJJJJJJJJJIJJJJJJJJ
@761843/1
caaaagggaacaatttttatcgagttattgatttcgaggaataatacgaa
+761843/1
@CCDDFFFHHHHHIGJGHIIFIHIAGDEFHIJJFGIFEHGADHEIIIGJF
@3790540/1
tggtaaagctgctaaaaaagcaggaaaagcccagaagaacgttcgacttt
+3790540/1
@@CDDFFFHFHGHJFIIJJIIJGDGHIGGHFGGGIGGHHIGDHHIIIGIE
@1271298/1
ccattatcactttttgttgccgtgtgcccttgagaaatttgctgcctcaa
+1271298/1
@@<BDEFFHGHHHIJJJJHJIIFHEGFGIJJJJGIJJJIIIIJJIIJJJJ
@1271299/1
ccattatcactttttgttgccgtgtgcccttgagaaatttgctgcctcaa
+1271299/1
CCCFFFFFGHHHHIJJIIIJJGFHCGIJJIJJIJJIJJJIJIJJJIJJJJ
@1271300/1
ccattatcactttttgttgccgtgtgcccttgagaaatttgctgcctcaa
+1271300/1
CCCFFFFFHHHHHJJIIIIJJJIHEHIJJJJJJIJJJJJJJJJJJJIJIJ
@1271301/1
ccattatcactttttgttgccgtgtgcccttgagaaatttgctgcctcaa
+1271301/1
CCCFFFFFHHHHHJJJJJIJJIHIIIIJJJJJIIJJJJJJJJJJJJJJGI
@284994/1
accatttccagatcaccatgcccaggggtttcgtacatcactatgacgtc
+284994/1
CCCFFFFFHHHFFIIJJJJJJIJJIIJJ?AHGIHIIIIJJJJJJJJJIII
@7319807/1
gtctcgctccaggttgctgttgtggaggagcgggctgctgttgtttcgct
+7319807/1
?@@DDDFFHHFFG<CGFBGGHJIGGEHE=GGIIJJ<FHIECEHC?EHFHB
@4798110/1
caaaatcatgaccaaaaagtgaacagctatcgatacacagtcatagatcc
+4798110/1
@;8BDDDDHHHFHIIIIIGHEGGIIHIIIIIIIIIIIIIIFHIIIIIIII
@2797351/1
gaagaatatttgaaaatttctaatattgcgatatttttttatcgatctgg
+2797351/1
CCCDFFFFHGBHGJJJJJJJJJJJJJJJJJIJJJJJJIJJJJJIFIJJJJ
@5782313/1
cgttatataatcatcattcaaacattgaagccagatcgataaaaaaatat
+5782313/1
@BBDDFFFHGHHHJIJJJJJJIAGIJJIJGHJIJIGGIEGGIGIGHIJJG
@7322387/1
gtctgcccctttcttaatcggttctgcatgaatgccatctgggcccgggg
+7322387/1
CCCFFFFFHHHHGIJHIJJJJHIIJIJJJJIJJJJJGIIJJJJJJJGHII
@7322554/1
gtctgctacggaacaggcaaaactccgaaggaagccaagggctcggctgc
+7322554/1
@?@DDDFFHHHHHEIBFEHGGIDFGGIIGGGIJEGIIIJIJJGGA;;CE5
@5302838/1
ccattaatgaatcatccatcgtattacagtatatttctgttttagaagtc
+5302838/1
CCCFFFFFHHHHHJJJJJJJIFHIJJIJIFHIJJJJJJJJJJJJIJJJIJ
@5302839/1
ccattaatgaatcatccatcgtattacagtatatttctgttttagaagtc
+5302839/1
CCCFFFFFHHHHHJJJJJJJJHIJJJJJJHIJJJJJJJJJJJJJIJIJHI
@285617/1
acccccaaccccaacaaggaggtaaaaagaagaaacaaaagcaacttcaa
+285617/1
CCCFFFFFHHHHHJJJJJJIJJ?FHIJJJJJJJJJJJJJJJJJJJJJJJG
@3791895/1
tggtcaatgttttttcttcgatgtccacgtaggttacctcgaaggattgt
+3791895/1
=?@4ADDEH>FHHEDCFHIEGEFGEFGBG?FH;:9CFGGGIGHIGGHDGC
@3791896/1
tggtcaatgttttttcttcgatgtccacgtaggttacctcgaaggattgt
+3791896/1
@BCDDFFFHFHHHJJIIJIIIJIIIJIJJHIJJHJIJJJIJIJJIJIJJI
@1272581/1
ccattggctggctccaagagatgtgcatgtcccgcagatggccaccacca
+1272581/1
@@@DDDDDFFFD;EFFFEC:::CACBH<FBDFFGIEFGIIIIICFIBFI;
@1272582/1
ccattggctggctccaagagatgtgcatgtcccgcagatggccaccacca
+1272582/1
CCCFFFFFHHH@?FHAEA@C:<CAC>DHGFHHIED<FBHHIBFGGHDEHD
@1273106/1
ccatttcatagaatggtggtggccatctgcgggacatgcacatctcttgg
+1273106/1
CCCFFFFFHHGHHHGIFGH?AGGHIJJJIIHGG<AGGGIGHEGIGGEHDG
@1757032/1
cgtggacacgcatattacacatccatttatgcaggacttctatctagttt
+1757032/1
?@:AD?B?F<<D?BFG@<EHE@FHGGHIAFFGGGG=DDGBDFH@BAGHII
@286904/1
accgattaagaaaggggcagacaacttcatgtacaaatacctcaccttac
+286904/1
CCCFFFFFHHHHHJJJIIJIJJJJJJJJJJJIJJJJJJIJJJJJJJJJJJ
@4299602/1
acaaaacgctgaaaaattccgtcggcaagaagttggccgatttgcagact
+4299602/1
C@@FFFB?DHA?D?GIIGHIAAAFADFEFEG;?D????FAAFCA;DE9C@
@4300007/1
acaaaataaaatacggcaaagagaagaaaggccgatagaatgaagtgaaa
+4300007/1
CCCFFFFFHHHHHJJIJJJJGIFIGHIJIJJJIJHEGIIJIIIIIFEGDG
@4300383/1
acaaaatctacttcaagtgggcagaagttttttccataagccagtcggag
+4300383/1
@@@DDFFFGHHHFHGIIEIGIJGIJIJHIIHEEGIJGIJHGI@FDDEFF6
@4801572/1
caaaattaaatcaatatggcgactgagaggcaaacaaatgttattttatc
+4801572/1
CCCFFFFFHHHHHJJJJJJJJJJJJJJIJJJJJJJJJJJJIJJJJJJJJJ
@5784608/1
cgttcttctgggcttttcctgcttttttagcagctttaccattcgtctta
+5784608/1
@@@FDFFFGHHF?HGEHIIIFIGHJIGIJEGIGIJJJIGIIJJIJBFHJJ
@1757529/1
cgtggatggcgccctcgatttggaccag
+1757529/1
::==4ABD;B8DAB6C?G9?B>D<F>CC
@1757530/1
cgtggatggcgccctcgatttggaccagttcgtatttgggagtgatgccg
+1757530/1
@@@DDDDDHADDHIEF@CFHI?FFGI;D?DFGFAFHIGGG?F;FCGHHII
@4302084/1
acaaatttgaaaaaaccagagacgattttgtcgaagatctctgtgagaag
+4302084/1
CCCFFFFFHHHHHJJJJJJIJJJJJJJJJJIIJJJJJJJJJJJJJJJJJJ
@3794093/1
tggttgagtgaaaaaggtgggaaatgttgactgttgtagctgattaaggg
+3794093/1
BCCDFFFFCFHHHJJJJAFHIHIJJJIIJJIIJIJJJIIJJJGIIIJJJJ
@6834302/1
gaatgatgtgataaatatacctgcacacacgcatttttaaatttaaaaat
+6834302/1
@@CADFFFFHHHHJJJJJJIIJJIJJJIJIJJJIJJJJIIIIIJIIIJJJ
@6834303/1
gaatgatgtgataaatatacctgcacacacgcatttttaaatttaaaaat
+6834303/1
CCCFFFFFFHHHHIJIJJJJJJJJJJJJJJJJJJJJJJJJJJJJJJIJJJ
@5305197/1
ccatttcctgtaattctggtttgtctatagttttgtcatacgtttttgag
+5305197/1
?@<BDDDDHHDDHBAFAEECFH<3AEFG@9<?FHFFFIGGEDDG??@:BF
@6834861/1
gaatggaattccaacggtggtccacggttttggaacaaatac
+6834861/1
@?@DDADDAFHFDDFGE:CAH@DEEE:1?C?;@GH;?BG<DD
@4804406/1
caaaatttgaaccagaatctactagatgtcgatcatacttcagccagatt
+4804406/1
CCCFFFFFHHHHHJJJJJJJJJJJJJJJIIIJJJJJJJJJJJHIJJJJIJ
@7829032/1
ttaaattttaaaagcctcttaaatttaactgaaatatagaatacacccct
+7829032/1
CCCFFFFFHHHHHJJJJJJJJJJJJJJJJIJJJJJJJIJIJJJJJJJJJJ
@6835463/1
gaatgtcctaaaaatgaacctgacagtttgtatgatgaaataaaaaatat
+6835463/1
CCCFFFFFHHHHHIJJIJJJJIHHGIGIIJHIIIIJJGIIIIJHHIIIIJ
@1274457/1
cccaaaacatgaccatgatgcactcggccggaccgattcagcccccacca
+1274457/1
CCCFFFFFHHHHHJJJJJJJJIJJJJJJJJJIJJJIJJIJIJJJHHFFFD
@7326162/1
gtcttatcgatgcattgaaacgcaaactgacgtttactcttctaatgtca
+7326162/1
CBCFFFFFGHHHGJJJJJJJIIIIJIIJJIIJHIJJJJJJJJJJJIJGIJ
@7326163/1
gtcttatcgatgcattgaaacgcaaactgacgtttacttttcgaatgtca
+7326163/1
=114BDFFHHHHHJJJJJJJIIGIJJJJIJIJJJJIIJJJJJJIJJJJJJ
@7326164/1
gtcttatcgatgcattgaaacgcaaactgacgtttacttttcgaatgtca
+7326164/1
?@@DD?D?CFD?AFDE<GFHII@GEGFC9:D@DFGHBBDBDFBHAGIBBF
@7326165/1
gtcttatcgatgcattgaaacgcaaactgacgtttacttttcgaatgtca
+7326165/1
B@@FFFFFHHHHGJIJJJJJJGGGIIJJIJJJIJJJJJJJJJJJJJJGIJ
@1276259/1
cccaaacttttcggggtgcaatcttcttttccggaaaatgctcgaaaact
+1276259/1
CCCFFFDFHHHDFGGI1@DGIIIJGCDHIGGIGIEHIIIIJIJJJGIIGE
@1276260/1
cccaaacttttcggggtgcaatcttcttttccggaaaatgctcgaaaact
+1276260/1
CCCFFFDFHHHHHIII8EGGIAFEHIIIIIIIIIIIIIIIIIIIIIIIII
@2291478/1
ctggctgtaattctgaacttaatagacctgttgttaaaccaagtattcta
+2291478/1
CCCFFFFFHHHHHJJJJJJJJJJJJJJJJJJJJJJJJJJJJJJHIJJJJJ
@3796281/1
tgtacccaaacctttcggggtgcaatcttcttttccggaaaatgctcgaa
+3796281/1
@@@DD<?DHDDHFIAFDAHF8?=@D?CB??B@DHA@GGEHGCH@@CGIEH
@3796282/1
tgtacccaaacttttcggggtgcaatcttcttttccggaaaatgctcgaa
+3796282/1
BB@FFFFFGHHHHJJIJJJJ?FEGIGIHJIIJJJGIIJGJIJJJJIJJJJ
@3796516/1
tgtactaatttgtgtaattgaagttcgtattatttcctcgaaatcaataa
+3796516/1
@@?DDDDDDHHA<CACGFIEBHEFHGGFFHIGHIIBHEGGEHIIIIIIII
@3796713/1
tgtagaacgaattttgtgcatacaaaaatagtaaaaagtcgaagtctttc
+3796713/1
BCBFFFFFHHHHHJJJEHGJIJJJJJJJJJJFIIJJJJHIJJJJGIJJJJ
@5308319/1
cccaaacttttcggggtgcaatcttcttttccggaaaatgctcgaaaact
+5308319/1
CCCFFFFFHHHHHJJJ?EGCHEGGIJJIJJJJJJIIIIIGIJJIJJIGIJ
@4307676/1
acagaatctagccaaacacacatagtacctctccacaaaaagggaaataa
+4307676/1
BCCDFFFFHHHHHJJJIIJIJJJJIIIJGIJJJJJIIHJJJJJJIIJJJJ
@7829824/1
ttaacgtttagcagtcttctttttagaataacattgacattctataa
+7829824/1
CCCFFFDFHHHHGJIJJJIJIJJJJIJJJJJJIJJJJJIJJJJJJJJ
@7829825/1
ttaacgtttagcagtcttctttttagaataacattgacattctataa
+7829825/1
CCCFFFFFHHHHHJHJJGIJJJJJJJJIJJJJJJJJIJJJJIJJIJI
@767473/1
caaaatcatgaccaaaaagtgaacagctatcgatacacagtcatagatcc
+767473/1
CCCFFFFFHHHGHJJJJJIHHIIJJJJJJJIJJHIJJJJJGIJJJIJIJH
@767474/1
caaaatcatgaccaaaaagtgaacagctatcgatacacagtcatagatcc
+767474/1
CCCFFFFFHHHHHJJJJJJCHHIJJJJJJJJJJJIJJJJJIIJJJJJJJJ
@767475/1
caaaatcatgaccaaaaagtgaacagctatcgatacacagtcatagatcc
+767475/1
CCCFFFFFHHHHHJJJJJJHHIJIJIIJJJJJJJJJJJJJJJJJIJJJHI
@7328436/1
gtcttctttttagaataacattgacattctataaagacgttagagaggtt
+7328436/1
C@CFFFFFHHHHHHHIIJIJJJGJJJJJJJJJJJJJJJJJIJIIJIJJGI
@2805622/1
gaaggagctggctgctgttgtctcgctccaggttgctgttgtggaggagc
+2805622/1
CCCFFBDDHFHFHDIGAGHIEHBGGHEGH@GDCBG@HI>DAGGCHIBCG@
@7329838/1
gtctttatagaatgtcaatgttattctaaaaagaagactgctaaacgtta
+7329838/1
CCCFFFFFHHHHHJGIIJJJHJJJJJJJJJJJJJJJJJJJJJHJJIGHIG
@7330326/1
gtctttcttcgatcttccggttccggtggccaccagatcgttgttaagga
+7330326/1
@BCFFFFFHHHHHJJJJJJJJJJJJJJJJJJJJJJJJJIJIJJJJJJJJJ
@7330327/1
gtctttcttcgatcttccggttccggtggccaccagatcgttgttaagga
+7330327/1
B@BFFFFFHHHHHIIJJJJJFHIIGIDHIJIIJJJIJHIJGIDIJJIJJJ
@4806452/1
caaacacacatagtacctctccacaaaaagggaaataaacaaggatgtaa
+4806452/1
;??==?BDDADCC2<<AEIIICAEAD8F:?8FCEABFB?BBD@HIIIF<?
@4806453/1
caaacacacatagtacctctccacaaaaagggaaataaacaaggatgtaa
+4806453/1
@C@DFFFFHHHHHDFIIGGHIGHGIFIJGJIIGHIGHIJIGHD@HGIHII
@6838015/1
gaattctcaaacggcgttaaaccttttacttaaggttaatgccaagttaa
+6838015/1
C@@FFFFFHHHHHIJJJJJJJIJJJJJJJJJJJJGIIJJJJJJJIJHIIJ
@290756/1
acgaaaggcagttcaccatcgcttgtcatgtgttgaaattccgcgaaatt
+290756/1
CCCFFFFFHHHHHJJJJJJJJJJJIJJJJJJJJJJJJJJJJJIJJJJIJJ
@6309835/1
ctggcttcaatgtttgaatgatgattatataacgagtagatagcttt
+6309835/1
CCCFFFFFHHHHHIJIIJIJIJIJJJJJJJJJJJIJEGIJJJJJJJJ
@5309408/1
cccaaatacgaactggtccaaatcgagggcgccatccacgagccaatctt
+5309408/1
CCCFFFFFHHHHHJJJGIJJJJIGIIJJJIJJJJIIIIIJJJJJIECHHE
@6311421/1
ctgggaaataaaggccttcttggtcccttccccctacattttattttaac
+6311421/1
CCCFFFFFHHHHHJIJJJJJJJJIJJJJJJJJJJ0:?:<DFI9BHII<??
@7330623/1
gtctttgctttggtcactttacgcgcgaaaaccattatgttttactaatt
+7330623/1
C@@DFFDFFHHFHFGEHGGGGHIIJGHG>HIJJJJJIJJHIEIIJJIJJJ
@2806776/1
gaagggggcggcccccatcccaacagaaggggtaaccgcaaggggcacgg
+2806776/1
CCCFFFDFHHHHHJJJGHHHHFDEFEEEEEDD6;CCDDDDDDDDDDDDDD
@1763189/1
cgttacttcctcaagcgctggtaacgctttatcgggttctgctaagtggt
+1763189/1
CCCFFFFFHHHHHGIJJJJIJ2AFHGIIJJJJJJJIIJJIJJJFIJGIGF
@1763276/1
cgttagagaggttcactaaaaaatattaggaatccactacaaggttttca
+1763276/1
CC@FFFEFFHHFHHBHIIJJJJJJJIJJJJJJJJJIJJJJJJJJ?FHIIJ
@5789969/1
cgtttttgaggcagcaaatttctcaagggcacacggcaacaaaaagtgat
+5789969/1
CCCFFFFFHGHGHIEIJJGIJBFHIJHIJIGGGGGGFIJIJJJJJI=FHG
@3800399/1
tgtcatagtaccactggtggtcgcccataatttatgtatggcgatgaaaa
+3800399/1
BCBFFFFFFHHHHJJJJFHIEHGIJJJIJIJJJIJJIIIHIIHIJJJJJJ
@291368/1
acgaactggtccaaatcgagggcgccatccacgagccaatcttccgctac
+291368/1
@@?DDFFFHDHHFGIJIJIIIIIHIGIIJGIJIJJJIGFHGIJGGIHGFF
@291369/1
acgaactggtccaaatcgagggcgccatccacgagccaatcttccgctac
+291369/1
CCCFFFFFHHHHHJJJJJFJJIJJJJJIJJJJJIIJIJIIJJJJJJHHFF
@291462/1
acgaagagttggccactaaactgggcagctcggctgagaatcggtattcg
+291462/1
@B@FFFFFHHHGHJIJJJJJJJJIJIIHGIJJJJJJGJIJJJJJDHIJJI
@6839351/1
gaatttctaaaaactcctctagtaactctaaaggaacagttcgaggatct
+6839351/1
C@BFFFFFGHHHHIJJJJJJJIHJJJJJJJJJJJJJJJJJJJJIHJJJJG
@291981/1
acgaattttgtgcatacaaaaatagtaaaaagtcaaagtctttcgagaca
+291981/1
CCCFFFFFHHFHHJJJJJJJJJJJJHGJJJJJHGIIIJHIIJJJJJJJJJ
@6840589/1
gaattttttgattcagtgctgattctgcacacattcgatctctgatagta
+6840589/1
CCCFFFFFHHHHHJJJGIJJJJJJJJJJJJJJHIIIJJIJJJJJJJHGFG
@6840975/1
gacaaaactaatgatggtaaatttatttgtcatcttcgacttccaattaa
+6840975/1
?@@DDDADBFBFBHBEHGEGAF?AFFBA?CFGHHEHID;:?CFHFDHC@D
@1281129/1
cccaacttggtaatcttagtgtctttcagtcccgaataccgattctcagc
+1281129/1
B@CFFFFFHHHHHJJJJJJIIJGJJJJJGGIJIJIIIJJIJIJJIJJJHJ
@772145/1
caaaattcgttctacatatgaaacatgtcagttatatattcacctttata
+772145/1
CCCFFFFFDHGDHIJIGIIJJJJJIHIFHIJIIGJJJJJJIGIIJIIIJJ
@772146/1
caaaattcgttctacatatgaaacatgtcagttatatattcacctttata
+772146/1
CCCFFFFFHHHHHJJIJJJJJJJJJJJIIIGHIJJJJJJJJJJJJJJJJJ
@772147/1
caaaattcgttctacatatgaaacatgtcagttatatattcacctttata
+772147/1
CCCFFFFFHHHHHJJJJJJJIJJJJJJHIJJIJJGJJIJJJIJIJIJIJJ
@4310562/1
acatgaccatgatgcactcggccggaccgattcagcccccaccaagggaa
+4310562/1
@@@FFEFDFFHHHIJIFIIGGII@FHFHGIIJHAF@FHIBGEHHH@BDCD
@773802/1
caaaatttgacataatttgtggacataaaggaaagaaaaaaat
+773802/1
@@1D?ADDH?DDBG<<AF?FFHACF>H@<?DHE;FBGBCB:6?
@773803/1
caaaatttgacataatttgtggacataaaggaaagaaaaaaatgtcaaaa
+773803/1
CCCFFFFFDHHGHJJJJJJFGIJIEHEHCHEIGGFHGIJJJGGGGIIIII
@1282921/1
cccaagtgggttgttgttgttgaggaggagcagactgctgttgtctcgct
+1282921/1
@@@DDDBDHF@FD@FBEG@CG@<EGDGG;D;BDBF@BCH<BF?DGAHGE7
@774264/1
caaaattttctttgtacgacggatgggttagagctagctggagaagggca
+774264/1
@;?DDFFFHHHHHIGIJJHIIICFHIIHGIJIJJJIJJIJJIJIJJJJJJ
@774285/1
caaaattttgcaaattatgtggcattttgacatttatgtgacataatttg
+774285/1
B@@FFFFFHHHHGJIIIJIJIIIIIIIIJGIJJJIGIJIJJJJJJIIJIJ
@4311833/1
accaaactttttccactccaaagagatatttatcaaaatggcaagttatc
+4311833/1
CCCFFFFFHHHHHJJJJJJJJJJJJJJJJJJJJJJJJIJJJJJJJGIJJJ
@4811460/1
caaaccgggaaaagtattatgagaatatgaaatttaaaagaaaatttgaa
+4811460/1
?@CABBDDHF@FHEGEDACHH@FFHEDDEDDFFECHGFBGIEEHIGIEDG
@7834148/1
ttacaagctatactttgcatagaattagtggtttttttctaaaatcaatt
+7834148/1
CCCFFFFFHHHHHJJJJJIJJJIJJJIJHJJFIJJJJJJIJIJIJJJJJI
@5790283/1
ctaaaaaagcaggaaaagcccagaagaacgttcgactttcacttcattct
+5790283/1
CCCFFFFFHHHHHIIIJGGHIGGIIIJJJJIJJJIGJIIIJJJJJIJJJJ
@5790353/1
ctaaaaaatattaggaatccactacaaggttttcaatagggcattctaac
+5790353/1
CCCFFFFFHHHHHJJIJIJJJJJJJJIJJFHIIJIIJJJJJJJJJJJIJJ
@4812051/1
caaaccttgcaaattttcaatcatgaagcaagattttacctgaacaattt
+4812051/1
CCCFFFFFHHHHHJJJJJJJJJJJJIJIJJIJJJJJJIJJJJIJIGHIIJ
@5790939/1
ctaaaaagaagactgctaaacgttaaattttaaaagcctcttaaatttaa
+5790939/1
CCCFFFFFHHHHHJJJJJJJJJHIHJJJJJJJJJJJJJJJJJJJJJJJJJ
@7334161/1
gtgaaaagggagcatttatttgatgcaaagtatagaggttgtacccaaac
+7334161/1
@@BFFFFFHHHHHJIIJJIIJHIJJJJJJJIIIIJJJIFGIJIIJJIJII
@7334162/1
gtgaaaagggagcatttatttgatgcaaagtatagaggttgtacccaaac
+7334162/1
BB@FFFFFHHHHHJIJJJJJJIIJJJJJJICHIJJJJIHHJIIIIIJJII
@4812308/1
caaacgacgacattgagcaacttacgtattttctatgtcacatgttcact
+4812308/1
@@;DDFFFHHHHHJJJIJJJJJJJJIHEHIJJIJFIJGHIGIJJJJJJIJ
@2808702/1
gaagtgaaagtcgaacgttcttctgggcttttcctgcttttttagcagct
+2808702/1
CCCFFFFFHGHHHJJIJFHIJJIJIJFIJIJIIJIJIJJJJJJIJJJJJJ
@294010/1
acgattcataaaagtaatataaccttagatttcgaggcaaattgattgat
+294010/1
CCCFFFFFHHHHHJEHIJJJJJJJJJJJJJJJJJJJIJJJIJJJJJIJII
@2809457/1
gaagttgtctgcccctttcttaatcggttctgcatgaatgccatctgggc
+2809457/1
B@CFDFFFHHGHHIJJJJJJJJJJJJJIIJJJJJJGIJIIJIIIJIIGIJ
@2809808/1
gaagttttcggcaagtacatgaagcagttaagagttgtttatgaaattcc
+2809808/1
B@CFDFFFHHHHHJJCGIJJJJJJJJJIJJJJJJFIIIJJJJJJJJJJJI
@2809995/1
gaagttttttccataagccagtcggagaaattatcgacttaggag
+2809995/1
?@@D=?DDHDHHDBEA2<FFHCB@FB@?BFAFH>9BB66DEDH9;
@5316010/1
cccaatctagccactcttatacgcagtggtctcaatcgcaacagacatct
+5316010/1
CCCFFFFFHHHHGJJJJJJJJJJJJJHGIGHIJJIJJIJJJJJIIJJIJJ
@3802993/1
tgtctgctgcctatcctgaggcctacgctgttgttgtggtccaccccttt
+3802993/1
CCBFFFFFHHHGHIIIGIIJGGIIJJIIIGFIIIIIHGIHIGJJJJJGIJ
@3803284/1
tgtcttctcacagagatcttcgacaaaatcgtctctggttttttcaaatt
+3803284/1
@C@FFFFFHDHHGHGGIIIJHIIJJJJJJJJIJCFGCE:BGHII;4BF@F
@3305756/1
gtctgcccctttcttaatcggttctgcatgaatgccatctgggcccgggg
+3305756/1
CCCFFFFFHHHHHJJIIIIIJBGHGIJJJJJJJJIJJJIJFIJJJJDHHH
@3305924/1
gtctgctacggaacaggcaaaactccgaaggaagccaagggctcggctgc
+3305924/1
CCCFFFFFHGHHHJIJJIJJJJJJJJJJIJJIJJIJJIJJJJJJGGIIHD
@6843814/1
gacaacttcatgtacaaatacctcaccttacaaaataaaatacggcaaag
+6843814/1
CCCFFFFFHHHHHJIJJJJIJJ@HHJJJJIIJJJJJJJJJJJJIJJJJJJ
@6843815/1
gacaacttcatgtacaaatacctcaccttacaaaataaaatacggcaaag
+6843815/1
CCCFFFFFHHHHHJJJJJJJJJJJJJJJJJJJJJJJJJJJJJJIJJJJJJ
@2811517/1
gaataagattatggaaggaataacacgggctaattttaacaaccatccca
+2811517/1
@BCFFFFFHHHHHJIJJIBGGGIIIJJJJJJJJJJJIJIIIJJJIIJJJG
@7835532/1
ttacatccttgtttatttccctttttgtggagaggtactatgtgtgtttg
+7835532/1
@@@FFDFFHGHFHJIJIJIJIJIGIIJEHCHIIGG1?FFFIJBGGGHIJJ
@7835533/1
ttacatccttgtttatttccctttttgtggagaggtactatgtgtgtttg
+7835533/1
@B;DDFFFHHHHHIIJJJJJJJJJJJIHHIIJIJI?GGHIHJHIFHHJJJ
@295431/1
acggaacgcccggagcggctgatatcaccaatcaggtggtgacatcgttc
+295431/1
CCCFFFFFHHHHFHGEIIEBH>FHFHEHIGGBFHDH@CG@E@E>CED;B=
@7836460/1
ttacctctaaagctatctactcgttatataatcatcattcaaacattgaa
+7836460/1
CCCFFFFFHHHHHIJJJJJJJIJIIGIIJGJJIIIJJJJJIJJJJJJJJG
@779233/1
caaacattcggcagccaagaacttgctggatctcttggtcggaaaag
+779233/1
@@@DFFDDHDHAF?CGGGACHCFHEEG@HFGDFDGG>F<BD:DDGHA
@779234/1
caaacattcggcagccaagaacttgctggatctcttggtcggaaaagtga
+779234/1
CCCFFFFFHHHHHHGHIJIJJJJIJJJJJJJJJJJJJJGHIJIJJJJCHG
@4313738/1
accaattgaagttcttttatgagtctaataaaggtcaaaaaccccaa
+4313738/1
@??DDEFFGGFHFIIIIIGIIIIDHHGIIIIHGIFFGGIIIIICHHG
@4314211/1
accacatctcggatcttgctactaatattcgattcgataggtgctttgtc
+4314211/1
CCCFFFFFHHHHHJJJJJJJJJJJJJJJJJJJJJJJJJJJJGHIJJJJJI
@2300610/1
ctgggcttttcctgcttttttagcagctttaccattcgtcttatcgatgc
+2300610/1
B@@FFFFFGHHHHJJJJJJJJIJJJJJJJJJJJJJJJJGIJJJIJJIJII
@2300611/1
ctgggcttttcctgcttttttagcagctttaccattcgtcttatcgatgc
+2300611/1
BB;DDFFFHHHHHJJIJJJJJJIIJJJJJJJJJJJIJJHHGEGHIGHGEH
@2300612/1
ctgggcttttcctgcttttttagcagctttaccattcgtcttatcgatgc
+2300612/1
C@@FFDFFHHDHHDEIIJJJJEAHIJJIJJIJIIIHFGFEHGGIGGHGHJ
@2300613/1
ctgggcttttcctgcttttttagcagctttaccattcgtcttatcgatgc
+2300613/1
CC@FFDDFHHBHDFGGGGIIIGHGHIIIIIIFDHIIIIHGI=BEGIGEGC
@2300614/1
ctgggcttttcctgcttttttagcagctttaccattcgtcttatcgatgc
+2300614/1
CCCFFFFFGHHHHJJJJJJJJJJJJJJJJJJJJJJJIIGHIJJJJJFJJI
@2300615/1
ctgggcttttcctgcttttttagcagctttaccattcgtcttatcgatgc
+2300615/1
CCCFFFFFHHGHHJJIIIIJJIIJJJIJJJJJJJJJJJHJJJJJJJJJJI
@2300616/1
ctgggcttttcctgcttttttagcagctttaccattcgtcttatcgatgc
+2300616/1
CCCFFFFFHHHHGIIJJJJJJJJJJJJJJJJJJJJJJJGIIJJJHIIIIJ
@2300617/1
ctgggcttttcctgcttttttagcagctttaccattcgtcttatcgatgc
+2300617/1
CCCFFFFFHHHHGJJJJJJJJIIJJJJJJIJJJJJGJJIIJJJJJIIJJJ
@2300618/1
ctgggcttttcctgcttttttagcagctttaccattcgtcttatcgatgc
+2300618/1
CCCFFFFFHHHHHGIGIJJJJIHIJJJJJJIJJJJJJJHIJJJJJIIIIJ
@2300619/1
ctgggcttttcctgcttttttagcagctttaccattcgtcttatcgatgc
+2300619/1
CCCFFFFFHHHHHJIJJJJJJJJJJJJJJJJJJJJJJJIJJJJJJJIJJI
@2300620/1
ctgggcttttcctgcttttttagcagctttaccattcgtcttatcgatgc
+2300620/1
CCCFFFFFHHHHHJJJJJJJJHHJJJIJJJJJJJJJJJHIJJJJJJJJJJ
@4814757/1
caaactccaccacaggaacctcaagcttggggtaaaccgcaagtttcaca
+4814757/1
CCCFFFFDHHHHHGGFEGIJGGHIHGIJCHGIIGDBFGGGGFHGH>FECF
@3307048/1
gtctggttaactttagtgggaaggtttaggtatttgtggtatctgtcgat
+3307048/1
CC@FFFDFHHGGHJAGCFGGHJIJFHIJJIGGIJJFIGGCDHIJGIGHJH
@297628/1
acgtcaaatgtcgcaaattatgtcacataaatgtcaaaatgccacataat
+297628/1
BCCDFDDDHHFHHJJJJJJJJJJJJJJJJJJIJIIJJJJJJJJJJIJJJI
@7338600/1
gtgaacagctatcgatacacagtcatagatccaatcctataattatccat
+7338600/1
CCCFFFFFHHHHHJJJJJIJJJIJJJJJJIJJJJIIJJJJJJJJJJJJJJ
@3309623/1
gtcttatcgatgcattgaaacgcaaactgacgtttactcttctaatgtca
+3309623/1
CCCFFFFFHHHHHJJJJJJJGGIIJJJJIJJJGIJJJJJJJJJJJJJIJJ
@7837023/1
ttacgcgcgaaaaccattatgttttactaatttttcaataaagtacactt
+7837023/1
?@@DDDDD?FHHDD?GGG?FEBDDBBFGGIIGEGGED8CBCHA@@FFD@G
@2814412/1
gaatcacaaaactcatgatacttttcaaattttcttttaaatttcatatt
+2814412/1
=??4ADEFHHGHHJJJJJJJJJJJJJJJGHIJJJJJJJJI?DHIJJIIJJ
@3807125/1
tgtgtgtttggctagattctgtttgacattcgaaaagtaaacgtcagttt
+3807125/1
@C@FDB?DFHHFFIIIIECGA<FEEEHHIIIIEIIIEGIIIIGHGGIIII
@7838243/1
ttacttcatttgaatctatggaagttcgtattattcctcgaaatcaataa
+7838243/1
@C@DDDFEHHDDHIIIJGHIIHIJHEEHGEHGHGEIGIIJIJJJGHEHII
@4314763/1
accagaattacaggaaatggataattataggattggatctatgactgtgt
+4314763/1
CCCFFFFFHHHHHJJJJJJJHIJJJJJJJJJIIJJJJJJJJJJJJJJJJH
@4314771/1
accagacaaagcacctatcgaatcgaatattagtagcaagatccgagatg
+4314771/1
CCCFFFFFHHHGHJJJJJJJJJJJJJIJIJIJJCFIIJJJJJJJJHGHIJ
@7339447/1
gtgaactgcctttcgtgtggtagtccctcttcgtgtt
+7339447/1
C@CFFFFFGHHHHIIEHCGHDH@FHIIDGGGGICC8C
@7339448/1
gtgaactgcctttcgtgtggtagtccctcttcgtgttccatttcatagaa
+7339448/1
CCCFFFFFGHHHGIJGIDEIFHIHIIJIIIIIJCF?F?B:4DI99B9?DH
@3808985/1
tgttcaggtaaaatcttgcttcatg
+3808985/1
?<:DDDDD2=CDDA<CE@>4A<3AD
@4817303/1
caaacttttcggggtgcaatcttcttttccggaaaatgctcgaaaactca
+4817303/1
CCCFFFFFHHHHGI?CFGHGHEHGHIJIHIGIHIIJGIIGEGGIJJJJJJ
@4817304/1
caaacttttcggggtgcaatcttcttttccggaaaatgctcgaaaactca
+4817304/1
CCCFFFFFHHHHHI@EGIJIJJIIIJJJJJIIHIJJJJJJJJIJJJJJHJ
@6318516/1
ctgggcttttcctgcttttttagcagctttacc
+6318516/1
@??D?:=:CD<?CC<?<??FGCDC>CFFFGIC<
@6318517/1
ctgggcttttcctgcttttttagcagctttaccattcgtcttatcgatgc
+6318517/1
@@<DDDD?FHHHHIIEIDHIII@HGIEGIGGHIIIIII@GGIIIIIIIEG
@6318518/1
ctgggcttttcctgcttttttagcagctttaccattcgtcttatcgatgc
+6318518/1
BC;ADFFDHHHHHJJJJJJJJIIJJJJJJJJJJJJJJJJJJJJJJJJJII
@6318519/1
ctgggcttttcctgcttttttagcagctttaccattcgtcttatcgatgc
+6318519/1
BC@?DDFFHHHFHIJJJJJJJJIJJIIIJJJJJJJJIJGHJJJJJJCIIG
@6318520/1
ctgggcttttcctgcttttttagcagctttaccattcgtcttatcgatgc
+6318520/1
CC@FFFFFHHGHH>GHJIJJJGHGIJJJIJJJIIJJIJDFGIIJIIJGBG
@6318521/1
ctgggcttttcctgcttttttagcagctttaccattcgtcttatcgatgc
+6318521/1
CCCFFFFFGHGHGGIJJJJIJECHIGJIJIJIJJIGIIFHIIIJIGIJJI
@6318522/1
ctgggcttttcctgcttttttagcagctttaccattcgtcttatcgatgc
+6318522/1
CCCFFFFFHHGHHIIIJJJJJGIJJJJJJJJJJGIJIIIJJIGIIIJIGE
@6318523/1
ctgggcttttcctgcttttttagcagctttaccattcgtcttatcgatgc
+6318523/1
CCCFFFFFHHHGHJJIGIJJJJJJJJIJJJJJJJJIIJHJJJIJJIJDII
@6318524/1
ctgggcttttcctgcttttttagcagctttaccattcgtcttatcgatgc
+6318524/1
CCCFFFFFHHHHFIIGIJJJJIGIJJJJJJJJJIJJIIIIJFIJIIJJJJ
@6318525/1
ctgggcttttcctgcttttttagcagctttaccattcgtcttatcgatgc
+6318525/1
CCCFFFFFHHHHFIIJIJJJJIGIJJJJJJJJJIJJIJGHJJJJIIJJJI
@6318526/1
ctgggcttttcctgcttttttagcagctttaccattcgtcttatcgatgc
+6318526/1
CCCFFFFFHHHHGIIIJJJJJGHIIIIJJJJJJJJJJJIIJJIJJIHIJI
@6318527/1
ctgggcttttcctgcttttttagcagctttaccattcgtcttatcgatgc
+6318527/1
CCCFFFFFHHHHGIJIJJJJJIIJJJJIJJIJJIJJJJHIEHIJIGGGHI
@6318528/1
ctgggcttttcctgcttttttagcagctttaccattcgtcttatcgatgc
+6318528/1
CCCFFFFFHHHHGJIIJJJJJGIJJJIJJJJJJJJJJJGIGIGIIJJJIJ
@6318529/1
ctgggcttttcctgcttttttagcagctttaccattcgtcttatcgatgc
+6318529/1
CCCFFFFFHHHHHIJJJJJJJIJJJIJJIJJJJJJJJJHIJIJIJJJJJJ
@6318530/1
ctgggcttttcctgcttttttagcagctttaccattcgtcttatcgatgc
+6318530/1
CCCFFFFFHHHHHJIIJJJJJHHIIJIJJJIJJJJJIJJJJJJJJJJJJJ
@4316019/1
accagttcgtatttgggagtgatgccgcgacggctcagcaactcctggag
+4316019/1
CCCFFEFFHFHHHJJJJJJFGHIJJJJJJJIJIJJIJIJHHHHHFFFFFE
@2816609/1
gaatgatgtgataaatatacctgcacacacgcatttttaaatttaaaaat
+2816609/1
CCCFFFFFHHHHHJJGIJJIJJFIJJJJIJIIJJJJJJIJIJJJJJJGII
@300114/1
actatataaaaaattacattcagtatcgatagataatattgatgattata
+300114/1
CCCFFFFFHHHHHJJJJJJJJJJIJJJJHJJJJJJJJJJJJJJJJJJJJI
@300184/1
actatcagatgttggtccgccacactgtagagaattcacttatgaatgtg
+300184/1
CCCFFFFFGHHHFIIHHIGIJGIIIJJJJJIGIJJIIJJJJIJJGJJIFE
@1289512/1
cccacctttttcactcaaccatagctttctcagcgtgtttaatttcgttc
+1289512/1
@<;DD<?DHHDDHE?CB@DFAG>B<FDH>HDGG>BH>0BGBBGHCB;B;F
@1289513/1
cccacctttttcactcaaccatagctttctcagcgtgtttaatttcgttc
+1289513/1
CCCFFFFFHHHGGJJJJJJJJIHJJJJJJJJJJJJGH?DGBHBHI??DF;
@1289514/1
cccacctttttcactcaaccatagctttctcagcgtgtttaatttcgttc
+1289514/1
CCCFFFFFHHHGHJJIEIJJIGIIJJJJJJJJIJFFG8BF<GFHI4??B8
@1289515/1
cccacctttttcactcaaccatagctttctcagcgtgtttaatttctttc
+1289515/1
CCCFFFFFHHHHHJJJJJJJJIJJIJJJIJJJJJJFD?DH4B:DG49BH9
@781313/1
caaaccttgcaaattttcaatcatgaagcaagattttacctgaacaattt
+781313/1
@<@FDFDDFHGHFHGGGGGGIJIGGEIJJJHEGIIIIIJIHIJIJEFGIG
@781314/1
caaaccttgcaaattttcaatcatgaagcaagattttacctgaacaattt
+781314/1
CCCFFFFFHHHGHJJJJIJIJJJJJJIIJJJIJJJJJJIJJJGJIJIJJI
@781315/1
caaaccttgcaaattttcaatcatgaagcaagattttacctgaacaattt
+781315/1
CCCFFFFFHHHHHJJJJJJJJIJJJJJJJJJJJJJJJJJJJJIIJJJJJJ
@781580/1
caaacgacgacattgagcaacttacgtattttctatgtcacatgttcact
+781580/1
CCCFFFFFGDFHHJJIJJIIIJIJJJIJGIJJJJJIHJJJIGGIEHIJJJ
@781581/1
caaacgacgacattgagcaacttacgtattttctatgtcacatgttcact
+781581/1
CCCFFFFFHHHGHJJIJJJJIJJJJJJJJJJJJJJJJJJJJJJJIIIJJJ
@7839550/1
ttagagtgtcctcgtgaggaagaggaatttgaacagttaccatctactat
+7839550/1
@CCFFFFDHFFHFGHEGIE@F?CFA;CFHIIE@BBFGHICECGIICHG?F
@783787/1
caaactatgtctactaaattgtggagttaactggagataatgtagataaa
+783787/1
CCCFFFFFHHHHHJJJJJJJIHHJJJJJJJJJJJJJJJIIJJIHJJJJJJ
@5797516/1
ctaaaatcaatttacatattatttttgacttgaataaatttttaaattta
+5797516/1
CCCFFFFFHHHHHJJJJJJJJJJJJJJJJJJJJIJJJJJJJJJJJIJJJJ
@2306798/1
ctggtaacgctttatcgggttctgctaagtggtaagtagaaggtaagcca
+2306798/1
B@@DADEFHHHHHJJJJJJIIIIJJJIJJGHIJJJJIJIJJJIHIJJJJJ
@2306799/1
ctggtaacgctttatcgggttctgctaagtggtaagtagaaggtaagcca
+2306799/1
CCCFFFFFHHHHHJJJJJJIIIJJJJJIJFGHGIIIGHIJJJJHHIJJJJ
@3312015/1
gtcttctttttagaataacattgacattctataaagacgttagagaggtt
+3312015/1
@BCFFFFFHHHGHJGIIJJJIJIJIJJJJJJJJJJJIIIGIJJJJIIJGH
@7340874/1
gtgaagtcggtcaggatgctgctgctttctttgtagttcttccattgtac
+7340874/1
CCCFFFEFHHFHHHIGHGIGGIIIIGIJGIJJCFGGGIEIIIJJJJGGHI
@7341071/1
gtgaagtggtccgtgccccttgcggttaccccttctgttgggatgggggc
+7341071/1
@@@<DD=DHFHHHGHIIIIIIIIIIIIGIIIIIIGGGFGIIIGHIIIGID
@7341072/1
gtgaagtggtccgtgccccttgcggttaccccttctgttgggatgggggc
+7341072/1
@@@DDAD;DCFADIB:EGIFHACABH@?CD??@FG@FHGG262CB;F@6A
@1770942/1
cgtttctggacaacaaggaaagttattgccggttcataaccttctctttg
+1770942/1
@@@DD;D;DAFFF;EGBBEFE@<CEFHEEIAF0CF>FGEADCFDFFFDF?
@1770943/1
cgtttctggacaacaaggaaagttattgccggttcataaccttctctttg
+1770943/1
BC@FFFFFGFHHHIGJGIGIJIEGIJJJJJJJGHIJIJJJJJJJJJJJJI
@5321445/1
cccacctttttcactcaaccatagctttctcagcgt
+5321445/1
C@CFFFFDFHGFHEFIGIJJJHCCDEDHHEHGGHE8
@5321446/1
cccacctttttcactcaaccatagctttctcagcgtg
+5321446/1
?@@D??D?FHF:D?:?FEHEIIB?FHIIIII<9?C:0
@5321447/1
cccacctttttcactcaaccatagctttctcagcgtg
+5321447/1
CCCFFFFFHHHDFHGHGIGIICHGIJJJHIJIIIJFD
@5321448/1
cccacctttttcactcaaccatagctttctcagcgtgttt
+5321448/1
@@CDDFDFHHH??CCEBHEHD@BFEHHIAEEGCFH?F0?F
@5321449/1
cccacctttttcactcaaccatagctttctcagcgtgtttaatttc
+5321449/1
CCCFFFFFHHHGGIIIEHGIHGHCFHHIIIIHIIIHHDDG4B0?G9
@5321450/1
cccacctttttcactcaaccatagctttctcagcgtgtttaatttcgttc
+5321450/1
CCCFFFFFHGHHHJJJJJJJJIJJJJJJJJJJIJICFAGIIJJIJGGGGI
@5321451/1
cccacctttttcactcaaccatagctttctcagcgtgtttaatttctttc
+5321451/1
CCCFFFFFHHHHHJJJJJJJJJJJJJJJJJJIJJJGH?DHBFBGI4?FH9
@6849249/1
gacatgttagaatgccctattgaaaaccttgtagtggattcctaatattt
+6849249/1
@@CFFFFFHGHHHJIJJIJGHHJJJIIJJJJHIJIJJIJJJJJJJJJJJJ
@3313185/1
gtcttgtttagttataatttatatttttgagtattttaatgtaataaaca
+3313185/1
@@@DFF?DHDHDFFHGIIJJECDIIJJJJIJCHHIJJJJJJIIIJJJJJI
@3313728/1
gtctttcagtcccgaataccgattctcagccgagctgcccagtttagtgg
+3313728/1
@BCFFFFFHHHHHJIJJJJJIIJJJJJJJJJJGIJIJJJJJJJJJJIHII
@3314024/1
gtctttcttcgatcttccggttccggtggccaccagatcgttgttaagga
+3314024/1
CCCFFFFFHHHHHJJJJJJJHIJJJIJJJJJJJJJJJIJJIJHHIJJJJJ
@4821188/1
caaagacgcaataagtgatacaagaaaatatacagactaaagaaacgctc
+4821188/1
CCCFFFFFHHHHHJJCGIIJJJJJJJJJJJJJJJJJJJIJJJJJIIJJIJ
@4821189/1
caaagacgcaataagtgatacaagaaaatatacagactaaagaaacgctc
+4821189/1
CCCFFFFFHHHHHJJGHJIIJJJJJJJJJJJJJJJJIIJJJJJJJJIJJJ
@4821190/1
caaagacgcaataagtgatacaagaaaatatacagactaaagaaacgctc
+4821190/1
CCCFFFFFHHHHHJJHIIJJJJJJJJJIJJJJJJJJIJJJJIJJIJIJIJ
@4318887/1
accgattcagcccccaccaagggaagggggcggcccccatcccaacagaa
+4318887/1
CCCFFFFFHHGGHJJJJJJJJJJJJJIIJJJJDBDDDD@DDDDDDDDDDD
@4318909/1
accgattctcagccgagctgcccagtttagtggccaactcttcgtcactc
+4318909/1
CCCFFFFFHGHGHJJIJIJIIJJJIIIJJJIJJJJJIJIJJIJJJJJJJJ
@5801655/1
ctaaacgttaaattttaaaagcctcttaaatttaactgaaatacagaata
+5801655/1
CCCFFFFDHHHHHJJJIJJJJJJJJJJJJJJJJJJJJIJJJJJJJJJJJJ
@5801656/1
ctaaacgttaaattttaaaagcctcttaaatttaactgaaatatagaata
+5801656/1
CCCFFFFEHHHHHJJJJJJJJJJJJJJJJJJJJJJJJJJJJJJJJJJJJI
@5802042/1
ctaaactcacttttttccgaaaaaatatcgcaatagctcaaaagggaaca
+5802042/1
CCCFFFFFGHGHHJJJIJGEHJJJIHIJJJGIIIGIJGGJJIJJJGHIGG
@5802043/1
ctaaactcacttttttccgaaaaaatatcgcaatagctcaaaagggaaca
+5802043/1
CCCFFFFFHHHHHJJJJJJJJJJJJJJJJJJJJJJJIJJJJJJJJJJJJJ
@5802784/1
ctaaagaaacgctcgtggggagcgatgacgaataaagtatgtgttcacca
+5802784/1
CCCFFFFFHHHHFIJFHIJJHJIJIJIIJJJJJJJJJGHIJIJIIJJJJH
@7344585/1
gtgacactatgagtaatttcataatgtggtgattgaaagcctttctttat
+7344585/1
CCCFFFFFGHGHHHIGIJJJJJIJJJIJIFGHJIIJJJIIJJJJJJJJJJ
@2307607/1
ctggtaccaaatcaacatcatagtgataagccgtgtttaatttacctagc
+2307607/1
BCCFDFFFHHHHHJJJJJJJJJJIJIJJJJJJJGGBDHDHEIJEEIGCHG
@7345124/1
gtgacatcgttcgatgacaaagtgatgggcaatcccattggctggctcca
+7345124/1
BC@DFFFFHHFHHJJJJJJJJJAHIIIIJJHHIIJGIJJJJIJJJIGIJ@
@2818199/1
gaatgtttggcgtctttcttcgatcttccggttccggtggccacc
+2818199/1
CCCFFFFFHHGHHIEIJJJJIIGIIIJJJIJGIJIIIDGIJJJJJ
@7345534/1
gtgaccacaagcaatgtcaaagagaaggatagcaactaattttacaagct
+7345534/1
@@@FFFFFHHGHHIJJIJJJIIEHDGHIHIIIGHJJIJHIJIJJIJIJIG
@7345535/1
gtgaccacaagcaatgtcaaagagaaggatagcaactaattttacaagct
+7345535/1
C@CFFFFFHHHHHJJJIJJJIJHJHHIJJJGJIJJJIIJJJJJJJJJJJJ
@7345536/1
gtgaccacaagcaatgtcaaagagaaggatagcaactaattttacaagct
+7345536/1
CCCFFFFFGHHHHJJJIJIJJJIJIJJIJJJJIJJJJIIJJJJJJJJJJI
@3811823/1
tgtttgaatgatgattatataacgagtagatagctttagaggtaatacac
+3811823/1
CC@FFFFFHGHHHIIIIIHJIJIIGIFHHGIIIIJJJHIHHG?DGEIIII
@3811902/1
tgtttggctagattctgtttgacattagaagagtaaacgtcagtttgcgt
+3811902/1
@C@FFFFFHHFDBHGGEEJHFFHIJJFHIJIJIFHJJJJFGIJIJJJJJD
@1292765/1
cccagaagaacgttcgactttcacttcattctatcggcctttcttctctt
+1292765/1
CCCFFFFFHHHHHJJIIIJJJJJJJIJIJIJJJIJJJJJJJJJJJJJJJI
@6853984/1
gacgaatatgcttaaactccacgttgatggactcttcaaacttcactaag
+6853984/1
CCCFFFFFHHHHHJJJJJIJJJJJJJJJJJIIJJJJJJJJJJJJJJJJII
@306019/1
actttatttaagaacaaacaggggagaaaagtcacgagaatttgaaaagc
+306019/1
CCCFFFFFHHHHHJJJJJJJJJJJJJJJJJJIIJJJJJJJJJJJGIJJJJ
@3317340/1
gtgaaaaaggtgggaaatgttgactgttgtagctgattaaggggtgtatt
+3317340/1
@@@DDEFDDH:CFHIJGBCHHHGEHIBHHHGCGHGECGGIIF<EHBDFFH
@3317936/1
gtgaaaagggagcatttatttgatgcaaagtatagaggttgtacccaaac
+3317936/1
BBBFFFFFHHGHHJJJJJJJJJJJIJJJJJGGIJJJJJHIJJHIJJJJJJ
@4321719/1
accttacaaaataaaatacggcaaagagaagaaaggccgatagaatgaag
+4321719/1
@@?DDDDDHHFHHIIIBFGGEHEHEC>CGFGGDHHDA@FHIIIIIGFGHG
@4321720/1
accttacaaaataaaatacggcaaagagaagaaaggccgatagaatgaag
+4321720/1
CCCFFFFFHHHHHJJJJJJJJJJIJJJJJIJJJJJIIIJJJJJJIJIJIJ
@3319180/1
gtgaaacttgcggtttaccccaagcttgaggttcctgtggtggagtttgt
+3319180/1
BB@FFFFFHHHGHHIJJJJJJJJJJJJJJJIJJJJJJGIIDGHDGHIJJJ
@786685/1
caaacttttcggggtgcaatcttcttttccggaaaatgct
+786685/1
???DDDDDDDDDDI8@2CEB<<E@DDEI4CBD<DII??DD
@786686/1
caaacttttcggggtgcaatcttcttttccggaaaatgctcgaaaactca
+786686/1
@@@FFFFFHHHHH>@EGDHGGGIGI@CFHGIIDIIIIIIIIIIIIIIIII
@7842120/1
ttataaaagaacgttggttgcccagcaactggatggcaatttaagagggc
+7842120/1
CCCFFFFFHHHHHJJJJFHIJJJJJIJJJJJJJJJJJJJJJJJJJJJJJJ
@5804072/1
ctaaagctatctactcgttatataatcatcattcaaacattgaagcc
+5804072/1
CCCFFFFFHHHHGIJIIFIGIGHIJJJJJJIIJJJJJJIIJJIJEIJ
@5804073/1
ctaaagctatctactcgttatataatcatcattcaaacattgaagcc
+5804073/1
CCCFFFFFHHHHHJIJIGIJJIJJJJJJJJJJJJJJJJIJJJIJJJJ
@7843025/1
ttataatcatcaatattatctatcgatactgaatgtaattttttatatag
+7843025/1
CCCFFFFFHHGHGJJJJIJJIGIJJJIJJJJJIIIGGIIJJJJJIJJJJI
@7843944/1
ttatatgtcacattttgtggttctttaacgaaatgtcaagagcataaagt
+7843944/1
@@@FFDAEFFHHHGFHICFHCGGHIIJIGGHHJIIHGGHGH@GIIIGII9
@6325394/1
ctggtaccaaatcaacatcatagtgataagccgtgtttaatttacctagc
+6325394/1
@CCFFFFFGHHHHJJIJIJIIJJCEDHJJIJIJHGIIJEHIIIEGHHEHI
@4827566/1
caaagcaaagacgcaataagtgatacaagaaaatatacagactaaagaaa
+4827566/1
CCCFFFFFHHHGHJJJJJJJFHIJJJJJJJJJJIJJIJJJJJJIJJJJJJ
@5805842/1
ctaaagttaaccagacaaagcacctatcgaatcgaatattagtagca
+5805842/1
CCCFFFFFHHHHHJJJJJJJJJJJJJJJJJJJJJGIJIJJIIDHGIJ
@3815409/1
ttaaatttctgtcatgagaatctcttggattcaatgggaaaagtctagta
+3815409/1
CCCFFFFFHHGFHJJGJIIIIJGJJJJIHIIIIIIJJJIJJJJFHIJJIH
@4322987/1
acgaaattaaacacgctgagaaagctatggttgagtgaaaaaggtgggaa
+4322987/1
CCCFFFFFHHHHHJJJJJIJIJJJIJIJJJGHJFHBFHIJJJIIBFHIIJ
@2313160/1
ctggtcttggtggcctcctatcagcgcacacgattgtccatttgttaatc
+2313160/1
BCCFDFFFHHDHFIJIJJJJJJJJJJJJJJJJIJJJIIJIJJJJJJJJJH
@4323252/1
acgaacttccatagattcaaatgaagtaaacaacatacgtttttcattta
+4323252/1
CCCFFFFFHHHHHIIJJJJJJJIJJJHIGJJJJJJJGIIDHIIJJJJJJJ
@5326726/1
cccagatggcattcatgcagaaccgattaagaaaggggcagacaacttca
+5326726/1
CCCFFFFFGGHHHJJJIJJIJJJJJGHIJJJJJJJIJJIJJIJJJJJJJJ
@5326727/1
cccagatggcattcatgcagaaccgattaagaaaggggcagacaacttca
+5326727/1
CCCFFFFFHHDHHIJIJFIGIJJJJHGHIJJIIIJJJJIIJJJJJJJJJJ
@5326728/1
cccagatggcattcatgcagaaccgattaagaaaggggcagacaacttca
+5326728/1
CCCFFFFFHHHHHJJJJJJIIJJJJGHIJJJJJJJJJJIGJJJJJJJJJJ
@5326729/1
cccagatggcattcatgcagaaccgattaagaaaggggcagacaacttca
+5326729/1
CCCFFFFFHHHHHJJJJJJJJJJJJGGIJJJJJJJJIJIIJJJIJJJIJJ
@5326730/1
cccagatggcattcatgcagaaccgattaagaaaggggcagacaacttca
+5326730/1
CCCFFFFFHHHHHJJJJJJJJJJJJIHHIJIGIIJJIIIJJJIJJJJJJJ
@7844999/1
ttatgaaattccaaatttgcccagttctagaagaagttataaggttaacg
+7844999/1
CCCFFFFFHHHHHJJJJIIJJJGJIIJJGIJJJJJIIJJJIJJJIJHIJJ
@7350890/1
gtgagttcattttaaatgaaaaacgtatgttgtttacttcatttgaatct
+7350890/1
@BCFFFFFHHHHHJJJJJJJJJJJJGIIJJJJJJJJIJJJJJJJJIIIJJ
@3322424/1
gtgaacagctatcgatacacagtcatagatccaatcctataattatccat
+3322424/1
BC@DFFFFHHHHHJJJJIJJJJIIJJIJJJJJJJJIIIJJGIHIJJJJJJ
@3322425/1
gtgaacagctatcgatacacagtcatagatccaatcctataattatccat
+3322425/1
CCCFFFFFHHHHHJJJJJJJJJIJJJJJJJJJJJJJJJJJJJJJJJJJJJ
@7846388/1
ttatgttttactaatttttcaataaagtacactttatttaagaacagggg
+7846388/1
CCCFFFFFHGHHHJJJJJJGHJJJJJJFHJJJJJJJJJJJJJJJJJJJIJ
@790439/1
caaagacgcaataagtgatacaagaaaatatacagactaaagaaacgctc
+790439/1
@C@FFDFDDHHHHIIGGGAHGIGIIIIHIIIIIIFICHIIIIIIGIIIIG
@790440/1
caaagacgcaataagtgatacaagaaaatatacagactaaagaaacgctc
+790440/1
CCCFFFFFHHHHHIJCFHIJJJJIJJJJJJJJJIJJJJJJJJJJJJJJII
@790441/1
caaagacgcaataagtgatacaagaaaatatacagactaaagaaacgctc
+790441/1
CCCFFFFFHHHHHJJAGHIJJJJJIIJJJJJJJJJJJJIJJJJJJJIIII
@4324644/1
acgagaatttgaaaagcgagcttcatgatcccctgaagaatatatcttga
+4324644/1
CC@FFADEHHHGHIII>F=:CEFHHGAGHEGHIIIFCCBFHGCFEEBFHE
@7351929/1
gtgatacaagaaaatatacagactaaagaaacgctcgtggggagcgatga
+7351929/1
CC@FFFFFHHHHHJJJJJJJJJJJJJJJJIJIJJIJJFHIJJIJJJIIHH
@7847006/1
ttattatattgtgaaaagggagcatttatttgatgcaaag
+7847006/1
;=@ADBADFFF:A2CEF;AFAC8?C?F<FB??E911:9CG
@7847007/1
ttattatattgtgaaaagggagcatttatttgatgcaaagtatagaggtt
+7847007/1
CCCFFFFFHHHHHIJJJJJJIJIJJJJJJJJJJJJJJJJJHHIJJJJJGI
@1297389/1
cccaggcccagatggcattcatgcagaaccgattaagaaaggggcagaca
+1297389/1
@@@FBDDDHBFHDHIGGHGGIGEECHHIIIIGHFHIIGGHICEGBFFGHG
@4325053/1
acgagcgtttctttagtctgtatattttcttgtatcacttattgcgtctt
+4325053/1
CCCFFFFFHHFHHJ<EFBEEHHHIIIJJDHJDFGIIHIIIIIJCHIHGJJ
@2823166/1
gacaaaaatttaaacacattgcattattgatttcgaggaaataatacgaa
+2823166/1
C@@FFFFFHHHHHJJJJJJJJJJJJJJJJJJIJJGGGIJGIIGGIIIGIH
@2823167/1
gacaaaaatttaaacacattgcattattgatttcgaggaaataatacgaa
+2823167/1
CCCFFFFFHHHHHJJJJJJJJJJJJJJJJIJJJJIJJIJJJJJJJJJJIJ
@7848540/1
ttatttttcatcacagtgatgtttgtttcagaacaaaccgggaaaagtat
+7848540/1
CCCFFFFFHHHHHJJJHIIIJIHIIHJJJJJJJJJJJJJJJJIJIJJFHI
@2824613/1
gacaaagtgatgggcaatcccattggctggctccaagagatgtgc
+2824613/1
@<@FDDFBDDBFFAHGGGIIIGIIIIEGIII;GFHHAFEHEHA>9
@4326045/1
acgattttacctttgcgcgaaaagtgaccacaagcaatgtcaaagagaag
+4326045/1
@C@DFFFFHHHHHIJJIJIIJJJIGHIIJIJJJJJGGGIHGIIEIIJJII
@309555/1
agaaaagtcacgagaatttgaaaagcgagcttcatgatcccctgaaaaaa
+309555/1
@@@FFFFFHHHGFHGHIIIJIJJIJJJJJJIJJCHIJIJJJJJJJJJGIH
@6858594/1
gacgttagagaggttcactaaaaaatattaggaatccactacaaggtttt
+6858594/1
CCCFFFFFGHHHHEHIJJJJJJJIJJJJJJJIJJJJJJJIIJJJJJDHIJ
@6860017/1
gactctcagcttcaacgccaaggacttcaacttcgttcagttcttgcagg
+6860017/1
CCCFFFFFHHHGHJJJEHIJJIHGJJJJJJJJIJJJJJJJIIJJJJIJIG
@791157/1
caaagagaagaaaggccgatagaatgaagtgaaagtcgaacgttcttctg
+791157/1
CCCFFFFFHHHHHJJJJJJJJJJJJIJJJGIJJJJFHIIJJIHIJJIGIJ
@3818207/1
ttaataactagtgcctaataatagtgtattacctctaaagctatctactc
+3818207/1
CCCFFFFFHHHHHJJJJJJJJJIJJJJJJJJJJJJJJJJJJIJJJIJJJI
@3323254/1
gtgaactgcaagctggtccacttgtacctatgaggttaagaaaccctgaa
+3323254/1
BBBFFFFFHHHHHJJJEHIJJJJJIJIJIJIJJJIGHIJIIJJJJIJJJE
@3324779/1
gtgaagtggtccgtgccccttgcggttaccccttctgttgggatgggggc
+3324779/1
@@@FDFDFGHHHDEEGBHIDI@CGG@@DHHHGIAFHCIEGBBHE@GGGHE
@3324780/1
gtgaagtggtccgtgccccttgcggttaccccttctgttgggatgggggc
+3324780/1
CBCFFFFFHFHHHHJJJJJEHGJIIIJIJJJJIJIIJJIJIJFHIIJJJG
@1779732/1
ctaaaatcaatttacatattatttttgacttgaataaatttttaaattta
+1779732/1
@@@FFDDFHFFHFGIJGJJJGJJJJIIGGIJGFFGIEFIIJJJJJHIJIJ
@1779733/1
ctaaaatcaatttacatattatttttgacttgaataaatttttaaattta
+1779733/1
CCCFFFFFHHHHHJJIJJJJJJJJJJJJIJJJJJJJIJJJJJJJJIJJJJ
@3325451/1
gtgaatatataactgacatgtttcatatgtagaacgaattttgtgcatac
+3325451/1
@1BDDFFFHFHHHJIJJJJJIJIJJJJJJHJGIJJIJJJJJJIJJJIJJJ
@5331783/1
cccagttctagaagaagttataaggttaacggtataaatgacccaccggc
+5331783/1
CCCFFEFFHHHHHJJJJJJJJJJJJHHJJJJJHIJJJJJIJJJJJJJJJJ
@1300020/1
cccagttctagaagaagttataaggttaacggtataaatgacccaccggc
+1300020/1
@CCFFEFFGFHHHJIGGEHIHJIGIEHIJEIJ?EHIICFHIGIJJEIIII
@6332370/1
ctggtggccaccggaaccggaagatcgaagaaagacgccaaacattcggc
+6332370/1
@CCFDFFFHGHHHJGJJJJJGIJJJIJIJJIIIIIGGIGIJIJGHHHHHF
@6861775/1
gacttttctcccctgtttgttcttaaataaagtgtactttattgaaaaat
+6861775/1
@@?BDFFFHHHHHJJHIIJJJJJJJJIJJJJJEGGIIIDIJJIJIJIIIJ
@311828/1
agaaaattcaagatccagtgtttaaggaactatcagatgttggtccgcca
+311828/1
CCCFFFFFHHHHHJJJJJIIJJJJJJJJJJJJJJJJIIIIJJJJJJJJJJ
@7853097/1
ttcaagatatattcttcaggggatcatgaagctcgcttttcaaattctcg
+7853097/1
CCCFFFFFHHHHHJJJJJJJJJGIIJJJJJJJJJJJJJJJIJIJJJJJJF
@7358255/1
gtgcaatatttttagattctggaatgtcattagatgctgtgtggaaagtg
+7358255/1
BBBFFFFFHHHHHIJIJJJIIJGIJIJJJGJIIIJJJJIGIHIIIJJJFH
@7358382/1
gtgcaatcttcttttccggaaaatgctcgaaaactcaattggcgcacatt
+7358382/1
B@BFFFFFHHFHHJJIJJIBHJJIJJGIIGJJIIJJJJJJIJJJJHJIIJ
@7358383/1
gtgcaatcttcttttccggaaaatgctcgaaaactcaattggcgcacatt
+7358383/1
CBCFFFFFHHGHHJJJJJJIIJJJIJIJJJJIIJJJJIJJJJIJJJJJJI
@7358814/1
gtgcacgatcctgagggagaattaaccagactgttagatggatacgataa
+7358814/1
CCCFFFFFHHHGHGIJJGIIJHJJJJJJJIJJJJJJJGIJJJJJJJGIJJ
@7853453/1
ttcaaggttttggaattctaacttctaaaaggataccaaagataagtgcc
+7853453/1
CCCFFFFDHHHHHJJJJJJJJJJJJJJJJJJJJJJJJJJJIJJJJJGHJH
@6335934/1
ctggttgcccaacttggtaatcttagtgtctttcagtcccgaataccgat
+6335934/1
@@@D;DDADHDHHAEFHAFHEHIIIIFHHHIHEEHGCFHIEIGH=BDADH
@6335935/1
ctggttgcccaacttggtaatcttagtgtctttcagtcccgaataccgat
+6335935/1
CCCFFFFFHHHHHJJJJGIJJJJJJJJIHIIJJJIIIIJJIIIJJJJJGI
@5812615/1
ctaacagtctggttaattctccctccggatcgt
+5812615/1
@@CFBDFEFHFHCFGIGIG@BFGGGIE@:@<<F
@2829492/1
gacagatgtctaaaatatttatgaaagttatttctcacagctaaagatgc
+2829492/1
C@@FFFFFHHHHHJJJJJJJJJJJJIIHJJJJJJJJJJJIJJIHGIJJJJ
@796109/1
caaagattgttcctgataatcaaacaggggattctacgaaaaaagacaaa
+796109/1
CCCFFFFFHHHHHJJJJJJJJJJJJJJJIJJJJJJIIIJJJJJJIJJJIG
@5814730/1
ctaacctctctaaattaataccatcgttggcatttgacattgtcaaagct
+5814730/1
CCCFFFFFHHHHHJJJJJJJJJJJJJJJJJEHIJJJJJJJJJJJJJJJJI
@796822/1
caaagcacctatcgaatcgaatattagtagcaagatccgagatgtggtac
+796822/1
CCCFFFFFHHHFHGHJJJJGHE@FFIEBHGIIJJIIJJGGGHEHFEGFII
@1303439/1
cccatcccaacagaaggggtaaccgcaaggggcacggaccacttcacgga
+1303439/1
CCCFFFFFHHHHHJJJJJJFGIJJJJJJJJJIIJIIIBHIIJJJHHHFFF
@7359867/1
gtgcatgtcccgcagatggccaccaccattctatgaaatggaacacgaag
+7359867/1
C@CFFFFFHHHGHJJJJIJIJEHJIJJHGIJJJIIJJIJJJJJIIIJJJG
@3821848/1
ttacatccttgtttatttccctttttgtggagagg
+3821848/1
@@@DDDDDHHFAFHBFIIEII@FHIGA;CG<EEGI
@5334877/1
cccatcactttgtcatcgaacgatgtcaccacctgattggtgatatcagc
+5334877/1
CCCFFFFFHHHHHJJJIJJJJIIJJCHIIIIJJIJJJJJJIHIIJJIJJI
@7360906/1
gtgccccttgcggttaccccttctgttgggatgggggccg
+7360906/1
CCCFFFFFHHHHHIJJJJJJ=GGHIHJIJJDHGIGJJGI5
@6863459/1
gagaaagctatggttgagtgaaaaaggtgggaaatgttgactgttgtagc
+6863459/1
CCCFFFFFHHHHHFHIIICHGIJJJJJAHHIJJJIJGIIJJJJHIIGHHF
@2318851/1
ctggtttagcaaaatatggaggaatttcgtcttcgttgtacatcgcttgg
+2318851/1
BCCFDFFEHGHHHIIIJJJGGGGIGIJJIIJJIHIHIGCGIFGHIJIGIJ
@7361269/1
gtgcctaataatagtgtattacctctaaagctatctactcgttatataat
+7361269/1
CBCFFFFFHHHHHJHIHIJJJJJJJJJJJJJJJJJJIIJJJIJJJJJJJJ
@2319833/1
ctggtttctctatagttttgtcatacg
+2319833/1
??<D4ADDDD?<DB<2CEF;<?<?AAA
@2319834/1
ctggtttctctatagttttgtcatacgtttttgaggcagcaaatttctca
+2319834/1
@@@DADDEHHFHHIIIIIICGIGHHIIHGHHIIIGFHIIEHGGAHGDGFH
@6864809/1
gagaaatttgctgcctcaaaaacgtatgacaaaactatagagaaacc
+6864809/1
CCCFFFFFHHHHHJJJJJJJJJJJFHIIJJIJJJJJJJJJIJJJJJJ
@1783972/1
ctaaacgttaaattttaaaagcctcttaaatttaaccgaaatatagaata
+1783972/1
CCCFFFDDHGHHGJJJJJJJGIJJJJJJJJJJJJJJJJJJJIJJJJJJJJ
@1783973/1
ctaaacgttaaattttaaaagcctcttaaatttaactgaaatatagaata
+1783973/1
@@@ADD?BDFFHGGIIJJJJHFEGEHIGGHGIJIJGGIJIIJJJJGGEHI
@1784346/1
ctaaactcacttttttccgaaaaaatatcg
+1784346/1
@@<DDADD<?FDFIIIIFFCGDE?FG<:0:
@1784347/1
ctaaactcacttttttccgaaaaaatatcgcaatagctcaaaagggaaca
+1784347/1
CCCFFFDFFHDHHJJJGIGFGHIIIIJJIIDIGIJGCHIJIJJIGIIIJJ
@4330878/1
actaatttgtgtaattgaagttcgtattatttcctcgaaatcaataatgc
+4330878/1
CCCFFFFFHFHHHJJJIJJJIJJJJJJJJJJJJJJJJJIJJJJJJJJJJJ
@1786413/1
ctaaagctatctactcgttatataatcatcattcaaacattgaagc
+1786413/1
CCCFFEBFFHDHFGGEF;BFH>HGIGIIIE?FE?FG@CFFD49C??
@1786414/1
ctaaagctatctactcgttatataatcatcattcaaacattgaagcc
+1786414/1
CCCFFFFFHHHHHJJJJHIIIIIJJJJJJJJJJJJJJIJJJJJJJJJ
@1786415/1
ctaaagctatctactcgttatataatcatcattcaaacattgaagcc
+1786415/1
CCCFFFFFHHHHHJJJJIIGGHIJJJJJJJJJJJJJJIJJJJJJJJI
@2832702/1
gaccaacggaacgcccggagcggctgatatcaccaatcaggtggtgacat
+2832702/1
CCCFFFFFHHHHHJJJJJGJJJJJJJGAGGCDHIGIGCEEH7?E=DBDEE
@5815592/1
ctaacgtctttatagaatgtcaatgttattctaaaaagaagactgctaaa
+5815592/1
@C?DDDFFHGBDFHIGGHHICHGIHIIIIIGHGGIIIGGIAFHGEBBGBD
@5815593/1
ctaacgtctttatagaatgtcaatgttattctaaaaagaagactgctaaa
+5815593/1
CCCFFFFFHHHGHJIIJJJHIIJIJIJJIJJJJJJJJJJJJJIIJJIJJI
@7856618/1
ttcacctttatatgtcacattttgtggttctttaacgaaatgtcaagagc
+7856618/1
CCCFFFFFHGHHHJIIJJJFJJJJIJIJIJJJJIIIIJJJJJIJJJJJJJ
@6339772/1
ctggttttttcaaatttgttcagcaactcacggaaacaagttgagaaatc
+6339772/1
@@CFDEFFHHHGHJIJJGHIIJGIJJJJJJJJJGJJJJJIIHIIJIJJGG
@3330986/1
gtgacttttctcccctgtttgttcttaaataaagtgtactttattgaaaa
+3330986/1
@@@FFFFFHDFHHJJ>EEHHEEHGIIGIIIIJJFEGIIIJJJJJJJJJJJ
@3330987/1
gtgacttttctcccctgtttgttcttaaataaagtgtactttattgaaaa
+3330987/1
CCCFFFFFHHHHHJJJJIJJJHJJJJJJJJJJJJGIIIJIJJJJJJJJJJ
@3331159/1
gtgagaaataactttcataaatattttagacatctgtcaccaggcttgaa
+3331159/1
@@7DDFFFHHGHHIJDFGIGHJIIIJJJJJIJJIJIJJIIJJIGIJIIGG
@4836306/1
caaagttctcaacaaccagctcctacatctcaacaacaagctgcatgggg
+4836306/1
CCCFFDEFHHHHGJJJJJJJJJJJJJJJJJJJJJJJJJIHIJJJJJIJJJ
@6866429/1
gagaatatgaaatttaaaagaaaatttgaaaagtatcatgagttttgtga
+6866429/1
@??DDFFFHHHHHIIIIIIJIGIJJJJIEGHIIIHIGIJGGID@GHJHJI
@6866430/1
gagaatatgaaatttaaaagaaaatttgaaaagtatcatgagttttgtga
+6866430/1
C@CFFFFFGHHHHJJJJJJJJJJJJJJJJJIJJEGIIJJJJJGIJJJJJF
@6866431/1
gagaatatgaaatttaaaagaaaatttgaaaagtatcatgagttttgtga
+6866431/1
CCCFFFFFHHHHHJJJJJJJJJJJJJJJJJJHICGGIIJJIJHIJJJJJI
@7858135/1
ttcactttttggtcatgattttgaggtactcgagggcatgatgagcagcc
+7858135/1
@@@FDDDFDHHHFHIIJHIIJICEHIAEHGHIBFEEHIJIIEGGHIFFIE
@7858136/1
ttcactttttggtcatgattttgaggtactcgagggcatgatgagcagcc
+7858136/1
CCCFFFFFHHHHFHGIJIJIIJJJJIFGHJIIJJJJJJIIJIJJIIJJJI
@7858268/1
ttcagaacaaaccgggaaaagtattatgagaatatgaaatttaaaagaaa
+7858268/1
CCCFFFFFHHHHHJJJIJJJJCHIIJJJJJJJJJJJJJJJJJJJJJJJJJ
@2833340/1
gaccacttgtatagcttccgtcggagttgctctagataaatcgtaatctt
+2833340/1
CCCFFFFFHHHHHJJJJJJIGGIJDFCHHHGDBGEAGEIIIGGFGIGGHI
@1306294/1
cccattacacaagacccccaaccccaacaaggaggtaaaaagaagaaaca
+1306294/1
CCCFFFFFHHHGHJJJJJJJJIJJJJJJJJJJGIJ?DHIJJJJIIJIFHI
@1788083/1
ctaaagttaaccagacaaagcacctatcgaatcgaat
+1788083/1
@@@FADDDAHHFFIIBHIII@>DH99CCCCE@C?811
@1788084/1
ctaaagttaaccagacaaagcacctatcgaatcgaatattagtagca
+1788084/1
CCCFFFDEFHHHFIJJIJJIGGIJJJJJJJJIJIGI>?BFBB?DHC@
@3825759/1
ttagaggtaatacactattattaggcactagttattaattataatcatca
+3825759/1
CCCFFFFDFHHHHJJJIIJIIIJIJJJIJIJHIIIJIIJJJJJIJJJJJJ
@319090/1
agaactttgtgttacaggatctcctttatgttttgcagcttgttgttcag
+319090/1
@C@FFDFFGFFHHIIJJJCHIHIJJJJJJJIGIIJIIJIIJIHIHGIIII
@6868316/1
gagactctcagcttcaacgccaaggacttcaactttgttcagttcttgca
+6868316/1
@BCFFFFFHHGHHJJJJJGIJJJIIIJJJJJJJJJJJJIIJIIIJJJJII
@6341266/1
ctgtaagacctagtcaatggaaaatgatgctcaatattgatgtgtctgca
+6341266/1
CCCFFFFFHHHHHJJJIJJJJJJJJGHJIIJIJJJJJGIJIIGGHGIJHG
@4839577/1
caaatacctaatttcatatacgtattatacattccaaacatacaagcaac
+4839577/1
CCCFFFFFHHHHHJJJJJJJJJIIJJJJJJIJJJIJJJJIJJJJJJIJJJ
@6869904/1
gagaggttcactaaaaaatattaggaatccactacaaggttttcaatagg
+6869904/1
C@CFFFFFHGHHHJJJJJJJJJJJJIJJJJJJJJJJJJJHHJJJIGIJHH
@3334494/1
gtgagttcattttaaatgaaaaacgtatgttgtttacttcatttgaatct
+3334494/1
CBCFFFFFHHHHHJJJJJJJIJJJJHIJJJJJJJJJIJJJJJJJJJJJJI
@3334495/1
gtgagttcattttaaatgaaaaacgtatgttgtttacttcatttgaatct
+3334495/1
CBCFFFFFHHHHHJJJJJJJJJJJJGIJJJJJJJJJJJJJJJJJJJJJJI
@805317/1
caaagttccccaccaaagcaaatgggtccacatggagatgtaccacaaca
+805317/1
CCCFFDDFHHHGHJJJJIJJIJHHIJJJIIIJJIIJJGIJGHGIIIJJJJ
@7859943/1
ttcagcccccaccaagggaagggggcggccccc
+7859943/1
CCCFFFFFHHHHHJJJJJJJJJJIJIJFCDBDD
@806147/1
caaagtttcacagttccacaaaacgctgaaaaattccgtcggcaagaagt
+806147/1
@@@DD:DDBH?<A2<ABFF?DCGD@@?1CGECCGCHIBG>@GHGI=FAH=
@806148/1
caaagtttcacagttccacaaaacgctgaaaaattccgtcggcaagaagt
+806148/1
@CCDDDEFHHGFFHGIGHIIIJJIIDGIIBGEHIJIIIEHEAFEFHIEGA
@806149/1
caaagtttcacagttccacaaaacgctgaaaaattccgtcggcaagaagt
+806149/1
CCCFFDFFHHHHHHIJJJJJJJJJJJJIJJJJJJJJJJGIJIJJJJIJJH
@806150/1
caaagtttcacagttccacaaaacgctgaaaaattccgtcggcaagaagt
+806150/1
CCCFFEFFHHHHHJJJJJJJJJJJJJIJJJJJJJJJIJGIIBHIJIIIII
@3335616/1
gtgatacatttccatgccttctcccaagtcgataatttctccgactggct
+3335616/1
BBCFFFFFHHHHHJIJJJJJJIJJJJJJEHIJJJIJJJJJJJJJJJJJJJ
@807005/1
caaataaatgctcccttttcacaatataataaatacatatcatatcatcg
+807005/1
CCCFFFFFHGHHHIJJJJJJJIIJJJJJIIJJJJJIGIIJJJIJJJJJJI
@1311536/1
ccccaccaagggaagggggcggcccccatcccaacagaagggg
+1311536/1
CCCFFFFFHHHHHJJJJJJIIJFFFDD;?CDDCCD@BDCCDDD
@1311537/1
ccccaccaagggaagggggcggcccccatcccaacagaaggggtaaccgc
+1311537/1
CCCFFFFFHHHHHJIIIIJFIIEEFDD3;ABD>>????@CDDD07?>A98
@2325160/1
ctgtacaactgtttacctgtgtatgataaataaacttttttcgggtttgg
+2325160/1
@@@DDBBDDHBHFGBGEGAA?<ABHHGI@FHEHH?HGGIC@F?@@GHCAB
@2325192/1
ctgtacaattggtgacagaaatatggacatcaagaaatacttcacatctg
+2325192/1
@@@DDFFFHHDFHGIIGIIBGHEHHHIGEIHIGIEHIIIGFHIIIDGCGG
@5821244/1
ctaagatcgaaactgttcaggagaatcttcaaatgcagaatctccctcct
+5821244/1
@@@BBDBDF?FBDGHHEFHGHHEG@HGDFBGEFDHGHHIGIIII?DHBFI
@5821289/1
ctaagatctaagagatcactaaggtactattgccttctagaatgctaaaa
+5821289/1
CCCFFFFFHHHHHJJJJJJJJJJJHHHIJJJJJJJJIJIJJJJJJJJJJJ
@6343751/1
ctgtactcgattatttaataacaagacatctatacgaggatcctaggatg
+6343751/1
BCCFFFFFHHHHHJJJJJJJJJJJJJJJJJJJJJJIIJHIJIJJJIJJJI
@6871162/1
gagatcgctagcgaacaatccttcgaggtaacctacgtggacatcga
+6871162/1
CCCFFFFFHGHHHIIJJJJJJIJJJJJJGGIJJJIJJFHIJIIJJJJ
@6345200/1
ctgtagtttgatattgggactgcaagtgcgaatatctgtagtcgaagtgt
+6345200/1
B@CDFFEFHHFHHIIIJJIJJJIJJJIIJJIJJIJJJIFIIIIJHEGBFD
@4336709/1
acttcatttgaatctatggaagttcgtattattcctcgaaatcaataact
+4336709/1
CCCFFFFFHHHHHJJJJJJJJJHJIJIJJJJJJJJJJJJJJJIJJJJJJJ
@3338997/1
gtgattctccgaagagtatgtctcgaaagacttcg
+3338997/1
@@@DDDDDHHHHFGEBFH<CAEAFGGII19:BD<F
@3338998/1
gtgattctccgaagagtatgtctcgaaagacttcgactttttactatttt
+3338998/1
CCCFFFFFHHHHHJIJHIJIJJJJJGJJGGIJJIIGIJIJJJEGIGIIJJ
@3828057/1
ttagtctgtatattttcttgtatcacttattgcgtctttgctttggtcac
+3828057/1
@@CFDDDEFDDFHIGIJJIIAFCHGIAGICDHIBFHIIJIJJJIJGFHGH
@325861/1
agaatatcttcgacagtcatggaagctagctcctccagtttgtcggagag
+325861/1
CCCFFFFFGHHHHJGIIIJIIIJJJJJJJJJJJJJJHIIIJIJGJJGIGI
@325875/1
agaatatgaaatttaaaagaaaatttgaaaagtatcatgagttttgtgat
+325875/1
CCCFFFFFHHHHHJJJJJJJJJJJJJIJIJJJAFIGIJIIIHIJJJGJIJ
@3829372/1
ttataatcatcaatattatctatcgatactgaatgtaattttttatatag
+3829372/1
@CCFFFFFHHFHHJJJJJJJJJJJJIIGIIIIEFHFEIIJIJJIJGIIHF
@3829373/1
ttataatcatcaatattatctatcgatactgaatgtaattttttatatag
+3829373/1
CCCFFFFFHHHHHJJJJJJJJJJJJJJJIJJJJJJIIIIJJJJJHGJIJG
@5825161/1
ctaaggttatattacttttatgaatcgtgataacatgcataaaatataat
+5825161/1
CC@FFFDEHHHHHJIJJJJIJJCIFHHGIIEIIHHIGIJIIJJJGIJJJI
@5826122/1
ctaagtggtaagtagaaggtaagccacttaagcacacatgttacataaat
+5826122/1
CCCFFDDFFHHHHHIGIIIBHHFHIGJJJJJIFIJJJIIIJJFHIJJJJI
@5826123/1
ctaagtggtaagtagaaggtgagccacttaagcacacatgttacataaat
+5826123/1
CCCFFDEFHHHHHGIJJJJDHIJJJJJJJJJJJJJJJIJJJJJJIJJJIJ
@5826124/1
ctaagtggtaagtagagggtaagccacttaagcacacatgttacataaat
+5826124/1
CCCFFDDDDFHHHGIGIII<CGHGGIIIEGIEHIIIIIGIIIIIIIIIII
@7369604/1
gtggacatcgaagaaaaaacattgaccaatcgccaccaatgcttggtgca
+7369604/1
@??DFFFFHHHG=EFIIIEGGIG@HH@GGIE?BFHGDGCHIIIIF@FCGG
@327928/1
agacaaagcacctatcgaatcgaatattagtagcaagatccgagatgtgg
+327928/1
CCCFFFFFGHHHHJJJJIJJJJGIGIHHGGCFGGIJGHEHIFHAFHGDGI
@3342140/1
gtgcaatcttcttttccggaaaatgctcgaaaactcaattggcgcacatt
+3342140/1
CC@FFFFFHHHHHJJJJJJIJJJJJJJJJJJIJJJJJJJJJJJJJJJJJJ
@3342141/1
gtgcaatcttcttttccggaaaatgctcgaaaactcaattggcgcacatt
+3342141/1
CCCFFFFFHHHHHJJJJIJIJJJJJJJJJJJJJJJJJJJJJJJIJJJIJJ
@3342142/1
gtgcaatcttcttttccggaaaatgctcgaaaactcaattggcgcacatt
+3342142/1
CCCFFFFFHHHHHJJJJJJGIJJJIIJJJJJJJJJJJIJIIIJIJJJJJJ
@1794531/1
ctaacagacagccaacgtgttaagttcacaaaggaaatcaagggtctcaa
+1794531/1
CCCFFFFFHHHGHJIJJGHCFDHGFIIIJJJJIJEIJEHIJGII?FHGIJ
@328683/1
agacaacttcatgtacaaatacctcaccttacaaaataaaatacggcaaa
+328683/1
CCCFFFFFHHHHHHIJJJJJJJJJJJJIJJJJJJJJJJJJJJJJIIJJJI
@328684/1
agacaacttcatgtacaaatacctcaccttacaaaataaaatacggcaaa
+328684/1
CCCFFFFFHHHHHIJJJJIIJJJJJJJJIJJJJJJJJJJJJJJJIHIJJG
@328685/1
agacaacttcatgtacaaatacctcaccttacaaattgaaatacggcaaa
+328685/1
@CCFFFFFHHHHHHIIJJJJJJJJJJJJJJJJJIJJJJJJJJJJIJJJJJ
@5346414/1
cccccaccaagggaagggggcggcccccatcccaaca
+5346414/1
??@DDDD?D=?CFHGIBA1:DD6A>>A?B?CB@>?<@
@7370694/1
gtggagggtaacaatctgccttctacatttgcgagtgacgaagagactct
+7370694/1
B@@FDFFF?FHHHJJJJGIIGIJJIJJIJJJJGGJ?FHGGIIIIJIJEIE
@7370695/1
gtggagggtaacaatctgccttctacatttgcgagtgacgaagagttggc
+7370695/1
BBBFFFFFCFHHHJJJJJJJIJJJJJJJJJJJJIJFGIIJJJJJJHGIJJ
@7866730/1
ttcatttttaggacattctattaaagtttcatgtggtctacaacataatc
+7866730/1
@C<DFFFFHHHHGIGIIJJJIJJJIJFHIJIJJJIGGHIIJJJJIJIHGG
@4845473/1
caaatcgagggcgccatccacgagccaatcttccgctaccgcgtgttcct
+4845473/1
CCCFFFFFHHGGGIJIJJJJJJIJJJJJJJJJJJGIIIJJGHF?BAEEED
@4341275/1
agaaaagctgtagcgttaccttgcattctttacagaatcaacgcgttgct
+4341275/1
CCCFFFFFHHHHGJJJJJJJJIHIIJIJJJJGGIJJJIGIJJIGIGHGHI
@4341557/1
agaaaagtcacgagaatttgaaaagcgagcttcatgatcccctgaaaaat
+4341557/1
CCCFFFFFHHHHHJIJJJJJJIJJJJJIJJJJJIJJGIIJJJJJJJJJJJ
@6349552/1
ctgtccttctgtcatttttctattaattgtctgattatcttctattgtac
+6349552/1
@@@DFFFFGGAFHGIIIIIEHDHIGGIIGHGIIEIIGIIIIIIGIIGIII
@4846999/1
caaatcttcgatgatctcctgtctgggtggttgcaatctccagcagatat
+4846999/1
CCCFFFFFHHHHHJJJJJJIJIGIJJJCFGHIIJJJJIJJJJJJJJJJJJ
@1797238/1
ctaacgatgggatcaaaccagaggttggaatttttgggagatacggtgct
+1797238/1
CCCFFFFFGHHGHJJJIJJJJIJJGHJJBGIIJJJJJJJJGJJJJIGHIF
@2841222/1
gacgttagagaggttcactaaaaaatattaggaatccactacaaggtttt
+2841222/1
BCCFDFFFHHHHGGIJJJJJJJJJJJJJJIJJJJJJJJIIHIJJJJBGIG
@1797631/1
ctaacgtctttatagaatgtcaatgttattctaaaaagaagactgctaaa
+1797631/1
?@@F?DBDHHFD?FGHIHGHGEGIIDFGIIIIIIIIIDGGEGHGIIEHGH
@1797632/1
ctaacgtctttatagaatgtcaatgttattctaaaaagaagactgctaaa
+1797632/1
CCCFFFDDHHHHHJJJJJJHJIJIJHJIJJJIJJJJIIIJJIJJIJJJJJ
@330068/1
agacactaagattaccaagttgggcaaccagcagtcccacaaagtttcac
+330068/1
CCCFFFFFHHHHHJJJJIIIIJIJGJJIGJJIJJIJJIJJIJIJEHIIIJ
@4849022/1
caaatgtagaaggcagattgttaccctccacgggtaaatcctgcaaggat
+4849022/1
@<@ADF?DHHHHHIIIIIIFIIIIIIIIIIIIIIGFGIGIIIEIIIIIII
@4849023/1
caaatgtagaaggcagattgttaccctccacgggtaaatcctgcaaggat
+4849023/1
CCCFFFFFHHHHHIJJJJJJIJJJJJJJJJJJJJ?FGHHIJIIAFGHGEF
@6349920/1
ctgtcggtagatttccgtgaagtggtccgtgccccttgcggttacccctt
+6349920/1
@@CFFFFDHAFHHIGIBEGGHFAFHHGIIHGEIIIEGBEGI@GGIIIIEH
@6349921/1
ctgtcggtagatttccgtgaagtggtccgtgccccttgcggttacccctt
+6349921/1
BBCFFFFDHHHHHJJJIGGGJHEEHHHIJHIIJJJGIGHGGHIJJJJJIG
@7372301/1
gtggatttacaaaatttaaatagggaatatgaaagatttaaaatccagga
+7372301/1
CCCFFFFFHHHHHJJJJJJJJJJJJJJJJJJJIJJIJJJJJGHHHGHIJI
@4343878/1
agaaaattcaagatccagtgtttaaggaactatcagatgttggtccgcca
+4343878/1
CCCFFFFFHHHHHJJJJJJJIIJJJJJJJJJJJIIIHIIIIJJJJIIJJI
@7373371/1
gtggccaccagatcgttgttaaggaacacgcggtagcggaagattggctc
+7373371/1
BC;DFFFFHHGHHIFHGHIHIGIIJIJJJIJIJFGIIJJJJJIIJGHHHH
@7373517/1
gtggccgtctgctacggaacaggcaaaactccgaaggaagccaagggctc
+7373517/1
CCCFFFFFHHFFBHIIJIJIGIJJJJJJJIJJIJJJIJJGIIJJJIIIJJ
@5827850/1
ctaataatagtgtattacctctaaagctatctactcgttatataatcatc
+5827850/1
CC@DFFFFHHFHHHHIIGIGIGFGHHJJE@FHIHIIIIIIIHJJIJJGIG
@5827851/1
ctaataatagtgtattacctctaaagctatctactcgttatataatcatc
+5827851/1
CCCFFFFFGHCFFHIJIJJJJJIJJJJJJJJJIIJJJEIIIIJGJJJJJJ
@5827852/1
ctaataatagtgtattacctctaaagctatctactcgttatataatcatc
+5827852/1
CCCFFFFFHHDHHIJJJJJJJJJJJJJJJJJJJJJJJIJJIJJJJJJJJJ
@7373948/1
gtggcttaccttctacttaccacttagcagaacccgataaagcgttacca
+7373948/1
CCCFFFFFHHHHFGEGEHGIJGHIJJIJJJJIJJJGAGHIJJIIGHJJJI
@6876265/1
gaggaataatacgaacttccatagattcaaatgaagtaaacaacatacgt
+6876265/1
CCCFFFFFHHGHHJJJJIJIJJJJIJJJJJJIIJJJFFGIJJJJJIIIJF
@6876308/1
gaggaatattacaataagccgaataaaaatgcaaaaaactataaattttt
+6876308/1
CCCFFFFFHHHHHJJJJJJJJJJJJJJJJJGJJJJJJJJJJJJJJJJJJJ
@2332633/1
ctgtctgctgcctatcctgaggcctacgctgttgttgtggtccacccctt
+2332633/1
B@BDFFFFHHHHHJJJJJJJJJJJJJJJJJJJJJHIIJJIJJJIJJJJJJ
@4344797/1
agaaacgctcgtggggagcgatgacgaataaagtatgtgttcaccaagag
+4344797/1
CCCFFFFFHHGFHHJJFGEFFHIJIJGIIJJJJCFGICGHHJJJJIJJHH
@6878450/1
gagggcatgatgagcagccgagcccttggcttccttcggagttttgcctg
+6878450/1
CCCFFFFFHHHGHIJJGIJJJJIIJGHIIJJIIJGIGGHGG@FHGGJJJB
@817943/1
caaatgtagaaggcagattgttaccctccacgggtaaatcctgcaaggat
+817943/1
CCCFFFFFHGHHHJIJJJJJJJJJJJIJJJJJIJGHIJJJJJJJJJJJJJ
@4346263/1
agaaagtgtgcacgatgcatttgtttattcagatttacagcaattcccta
+4346263/1
CCCFFFBDCFHHHJJJJJJJJJJJJJJJJJJJJJJJJJJJJJJJJJJJJJ
@3833157/1
ttattagagtgtcctcgtgaggaagaggaatttgaacagttaccatctac
+3833157/1
CCCFFFFFHFHHHJJJIGIIJJJJJJJJIJJJJIJJJJJJJJJJJJJJJI
@3833396/1
ttattatattgtgaaaagggagcatttatttgatgcaaagtatagaggtt
+3833396/1
CC@FFFFFHHHFHIJJJGIIEIIGIJJIJJJJJIJJJJJJHHIJJJJJBF
@3833397/1
ttattatattgtgaaaagggagcatttatttgatgcaaagtatagaggtt
+3833397/1
CCCFFFFFHHGHHJJJJJIJJJJJIJJJJJJJIJIIJJJJIIJJJJJJHI
@4853940/1
caaatttctcaagggcacacggcaacaaaaagtgataatggatacaaatt
+4853940/1
@C@DADDDDDHHHIJIJJIIIGIJIIIJCBEG:DFEHIJIEBDFEECGGF
@4853941/1
caaatttctcaagggcacacggcaacaaaaagtgataatggatacaaatt
+4853941/1
CCCFFFFFGHHHHJIIJJJIJJJJJJJJJIIJDHGIIIIJJIJJJBHJJJ
@4853942/1
caaatttctcaagggcacacggcaacaaaaagtgataatggatacaaatt
+4853942/1
CCCFFFFFHHHHHJJJJJJJJIJJIJJJIJJJGHIIJJJIJJJIIJIIJJ
@3834900/1
ttatttttgacttgaataaatttttaaatttaaaaatgcgtgtgtgcagg
+3834900/1
CCCFFFFFHGHDHGFHEGIJIJJJJJJJJJJIJJJJJJJJIIHHIIJJJJ
@819966/1
caaattatgtcaaattttgacatttatgtaacatgtgtgcttaagtggct
+819966/1
@;@DDDBBBCDDHEHIIIGGI@:CAE<DAABFHHGAC??CGHGHGCF<FH
@6353802/1
ctgtgatttcttagtgtcaatagtgctgcagttacttcctcaagcgctgg
+6353802/1
B@@DDDFFHHHHGJDHGIAJFIFIJJJJJIJJJJJJJJJJJJIJJJJJJI
@6353803/1
ctgtgatttcttagtgtcaatagtgctgccgttacttcctcaagcgctgg
+6353803/1
@C@FFFFFHGHHHIGGFHAEIIHIHHIGIJJHGIIIGIGGIJIJJIIIJJ
@3344634/1
gtgccccttgcggttaccccttctgttgggatgggggccgcccccttccc
+3344634/1
@B@DFFFFHHHHHJJIJJJJGJIIIIJJIJIJIFIIJJIIHFFDDBDCCC
@3344741/1
gtgcccttgagaaatttgctgcctcaaaaacgtatgacaaaactatagag
+3344741/1
CCCFFFDFHDFHHIIIIEGIEHIIEGIGHIGHFHIGGGHIC=BDF@FHIC
@7872548/1
ttcccacctttttcactcaaccatagctttctcagcgtgttt
+7872548/1
CCCFFFFFHHHHHJJJJJJJJJJJIJJJJJJJJJJJJH@0:B
@3835603/1
ttcaaaataccgttggatggtaatttctctattattcgcatctttaaagg
+3835603/1
@@@FFFDFHHDHDDHGHIGICCEHFIHEGHGHGICIGIDBHGIHEFFHGH
@6878778/1
gaggtaatacactattattaggcactagttattaattataatcatcaata
+6878778/1
=?;D=BDDDFFBFBFFIGIGD@@GGHGHHHCHBFHIIGII@BD@DEEHGF
@7873709/1
ttcccggtttgttctgaaacaaacatcactgtgatgaaaaataaaaaaaa
+7873709/1
CCCFFDF?FHDDHGGBHIJJIJIJGIJJIIJHIIIJIIIJJJJJJJJJJJ
@6879839/1
gagtacctcaaaatcatgaccaaaaagtgaacagctatcgatacacagtc
+6879839/1
@@;=DDFFHHHHHJJJJJJJJJJJJJJEHIIJJJJJJIJJJJJJJJJJHH
@7873848/1
ttccctaaccaccttacagattgttaccagaggctagaattcctgggcga
+7873848/1
C@CFFFFFHHGHHJJJJJJIJJJJJJIJJIJJJJJJIJJJJJJJIJII@B
@6880956/1
gagttggccactaaactgggcagctcggctgagaatcggtattcgggact
+6880956/1
B@CFFFFFHHHGHJJJJJJJIIIJFIJJJIJHIIJJJJJFHJJIEIJBHG
@4854133/1
caaatttgaaaaaaccagagacgattttgtcgaagatctctgtgaga
+4854133/1
CCCFFFFFHHHHHJJJJJJJJJJJJJJJJHHJIJJIJJJJIJIJIJJ
@5350390/1
ccccgggcccagatggcattcatgcagaaccgattaagaaaggggcagac
+5350390/1
@@@DDADAFF1;;9AF91:EB<?9CGFFFDGFEEIEIEEEFFAFIBFEC>
@4855171/1
caaattttgtagctatcataaactctcctaaatattttcgccttcctaaa
+4855171/1
CCCFFFFFHHHHHJJJJJJJJJJJIJJJIJJJJHIJJJJJJJJJIJJJJJ
@4855545/1
caacaaaaaagatggcgaaacaattagcagcaagagaaatgctggaaaag
+4855545/1
CCCFFFFFGFHHHIIIBGGIGGIBHHIICEGIEGGIIIIIIIIIBHIIII
@823080/1
caaatttgaaaaaaccagagacgattttgtcgaagatctctgtgaga
+823080/1
CCCFFFFFHHHHHJJJJJJJJJJIJJJJJHIJIJJJJJJJJJIIGII
@823144/1
caaatttgactactgtatagctttcttctcttggtgaacacatactttat
+823144/1
@?1ADFFFHHHHHIIGIIIIIIIIIIIIIIIIIIFHIIIIIIIIIIIIII
@823167/1
caaatttgcaaattcggttgatttatcccccttgaaaaattacgatttat
+823167/1
CCCFFFFFHHHHHJJJJFHIGJJJJJJJJJJJJJJJJJJJJHIIIIJJJJ
@1806166/1
ctaagggttaaaggattaaccaaaaataggatttttattaagccaaaagg
+1806166/1
@@BFFFFDFHHHHJJJIJJJJJJJJIIGIEEHGIJJJJGIGIIIHIGIII
@1806974/1
ctaaggttatattacttttatgaatcgtgataacatgcataaaatataat
+1806974/1
CCCFFFADHFHHHJJGJJJIIGAAAFGFGDDFH@G<EGHEGHJJIJJJID
@7378991/1
gtggttctttaacgaaatgtcaagagcataaagtatgtctagaacgattt
+7378991/1
B@@FDFFFHHHHGJJJJJJHIIJJJJGJJJJJJCHIJHJJJJJIIJGIIJ
@7378992/1
gtggttctttaacgaaatgtcaagagcataaagtatgtctagaacgattt
+7378992/1
BBBFDFFFHHHHHJJJJJJHIJJIGIIJIJGIJCGGGFI>DHIIGFGIDG
@3348033/1
gtgctcaattggtttatcctctactgtacaactgtttacctgtgtatgat
+3348033/1
CCCFFFFFHHHHFIIIJJJIJIJJJJJJJJJJJJJJJJJJJJGIGJJJJJ
@7874673/1
ttcccttttgagctattgcgatattttttcggaaaaaagtgagtttagga
+7874673/1
@B<DFFFFHDDHGJGIJIIIJIIJIJJJJJJJHIJJIEHCEHIHGHIIIE
@3349061/1
gtgcttaagtggcttaccttctacttaccacttagcagaacccgataaag
+3349061/1
CBCFFFFFHHHHHJJJJJJJJJIJJJJJJJJJJJJJJJJIJJJJIJJIJH
@6882086/1
gataaataaacctttttcgggtttggaaaaatttcaaattgttcaggtaa
+6882086/1
@CCFFFFFHGHHHJJJJJJJGCFGIJ?GGHJGIJGJJJIFEFHIIGIHGH
@7875512/1
ttccgctaccgcgtgttccttaacaacgatctggtggccaccggaaccgg
+7875512/1
CC@FFFFFHHHGHIJIJJJJJIJJJJJJIGIIIJJJJJGGIJJIHIHHHF
@6882159/1
gataaatatacctgcacacacgcatttttaaatttaaaaatttattcaag
+6882159/1
CCCFFFFFHHHHHJJJJJJJIIJJJJJJJJJJJJJJJIJJJIJJJJJGHH
@6882160/1
gataaatatacctgcacacacgcatttttaaatttaaaaatttattcaag
+6882160/1
CCCFFFFFHHHHHJJJJJJJJJIJJJJJJJJIJJJIJJJIIJJJJJJIGI
@6882161/1
gataaatatacctgcacacgcgcatttttaaatttaaaaatttattcaag
+6882161/1
CCCFFFFFHHHHHJJJJJIIJJJJJJJJJJJJJJJIJJJIJJJJJJJIII
@3838773/1
ttcaacgccaaggacttcaactttgttcagttcttgcaggagatcgctag
+3838773/1
CCCFFFDFHHHHHIIJJJJJJJJJJJJJJJIJIJJJJJJJJJJJJJJIJJ
@6882389/1
gataaatgaaagaaattaaacacgctgagaaagctatggttgagtgaaaa
+6882389/1
CCCFFFFFHHGHHJJJJJJJJJJJJJJJJJJIJJJIJJJIIJIIFGIJJJ
@2849313/1
gagaatatgaaatttaaaagaaaatttgaaaagtatcatgagttttgtga
+2849313/1
C@@FFFFFHHHHHJJJJJJJJJJJJJJJJJJJJFHIIGIIJJHIJIJJJI
@2849314/1
gagaatatgaaatttaaaagaaaatttgaaaagtatcatgagttttgtga
+2849314/1
CCCFFFFFHGHHHJJJJJJJJJJIJJJJJJJJG?FIGIJJIJHJJJIJII
@6882813/1
gataacatgcataaaatataataaaaatttatagttttttgcatttttat
+6882813/1
CCCFFFFFHHHHHJJJJJJJJJJJJJJJJJJJJJIJJJJJJIJJJJJJJJ
@2849931/1
gagaatttgaaaagcgagcttcatgatcccctgaaaaatatatcttgaag
+2849931/1
@@CDDFFFHGGHHCBH<FGIIIIJEGGIJIIJJJIIJJJIJJJJGIIHCE
@3839709/1
ttcaagtagctgaagtaaaagtgtgctccattggtttatcctctactgta
+3839709/1
@@@DDDDDAHFBHIIC?EHED<CHEHGGHG<FBEHHHHIIGIGIIIIGGI
@6883911/1
gataattataggattggatctatgactgtgtatcgatagctgttcacttt
+6883911/1
@@@FFFDFFHHGAHEHGIGGHCFGIGCEHGIGHIHBCFFHGHBGGBFBDD
@6883912/1
gataattataggattggatctatgactgtgtatcgatagctgttcacttt
+6883912/1
CCCFFFFFGHHHGJIJJJJJJJJGGIJCHGFHGIJG9FFCGE@FGIIJJI
@4349431/1
agaacatgtaagaagtgaataatgtgattaagtaaaagaacgatggtttt
+4349431/1
CCCFFFFFHHHGGIJGIIIJJIJIJGIIJJIJFHGGIIJJIJJJJJHIGI
@4349432/1
agaacatgtaagaagtgaataatgtgattaagtaaaagaacgatggtttt
+4349432/1
CCCFFFFFHHHHGJIGIIJJJJIJIJJJIJJJEHIJIJJJJJJFGIBGIJ
@2335782/1
ctgtgatttcttagtgtcaatagtgctgccgttacttcctcaagcgctgg
+2335782/1
@@@BDDFFHHHHHIFHHIAICJHFJIIJJJJIJJIJJIJIJJIJJJIIJJ
@2851193/1
gagactctcagcttcaacgccaaggacttcaactttgttcagttcttgca
+2851193/1
@@@FDFFFFHHFHJGGHB<DGGGIIGIJJJGEGGGGIIFIGEGIJGIIIG
@4350456/1
agaactattatttttttttttttatttttcatcacagtgatgtttgtttc
+4350456/1
@CBFFFFFHGHHHJJJJJJJJJIAHIJJIJIGI@DEHACHFEFFFDDEED
@4857746/1
caacaacaacctggaacgagacaacagcaccctggtcctccacaacagca
+4857746/1
@CCFFFFFGFFHHGGHI@AFFIJJIJ>EHIIICGHFGHDHHGGJJGIIJJ
@824361/1
caacaaaaaagatggcgaaacaattagcagcaagagaaatgctggaaaag
+824361/1
CCCFFFFFHHHHHJJJJIJJJJJJJJJIIIJJJJIJJJJIIJJJJJJIJJ
@824404/1
caacaaaaagtgataatggatacaaatttgactactgtatagctttcttc
+824404/1
CCCFFFFFHHCFHJJJJJJJIJIJJJJJIJJIIJJJJIIIJJJJJJJJII
@4857830/1
caacaacaagctgcatggggtagacaacaaactccaccacaggaacctca
+4857830/1
CCCFFFFFHHHHHJJJJJJICFGGIJJJJJIJJJJJJJJJJJJJJJIJJJ
@4858904/1
caacaacccacttggggcagacaaacagctccacaacagcaacatcaaac
+4858904/1
CCCFFFFFHHHHGIIJIIIGIJJJJJJJJJJJJJJGIIIGGIIGGIJJJI
@826561/1
caacaacaacctggagcgagataacagcaagctgctcctccacaacaaca
+826561/1
CCCFFFFFHHHHHJGIIJIJIIJII>GHHIJIJGIJIJIIJGIIJJJJJJ
@336649/1
agagacagtacttttagtaaacactcttctagggataaggaaggagttac
+336649/1
CCCFFFFFFHHHHJJJJGJJJIIJJJJJJJJJJJJJHIHIIIJJJJDG4D
@1809678/1
ctaataatagtgtattacctctaaagctatctactcgttatataatcatc
+1809678/1
CCCFFFFFHHFFFHIJJJJIIIIJJIJJJIJJJJJIJJIJIJJJJJJJII
@6359584/1
ctgttcactttttggtcatgattttgaggtactcgagggcatgatgagca
+6359584/1
@?@=DDADHHFHHAA:AAAFFCFHI>BECFGEEH?F@FHGEFHIGHIIIG
@7380571/1
gtgtaatatgcgtgtccacgcaagtacctgctggaacgtttaaatttctg
+7380571/1
BBCFFFFFHHHHHJIJJJJJJJJJGIJJJJJJJJJJJJIJJJJJJJJJJJ
@7380796/1
gtgtaattgaagttcgtattatttcctcgaaatcaataatgcaatgtgtt
+7380796/1
BBBDFFFFGHHHHJJJJJJJJJJJJJJJJJJJJIJJJJJJJJIIIJHIJJ
@5354145/1
ccccttgcggttaccccttctgttgggatgggggcc
+5354145/1
@@@DDDADFHAA?>GHI8CCE49EEHIBDFHIIIGG
@5354626/1
cccctttcttaatcggttctgcatgaatgccatctgggcccgggg
+5354626/1
@@@D=DDD?FDHDEEH?@B?EF>HGGIIIIIIIIIGIIGHIDEGH
@5354627/1
cccctttcttaatcggttctgcatgaatgccatctgggcccggggctc
+5354627/1
@@@D<DDB?FDH8B?F?E@9CHGHGIIHEAGHAGC??FDHFDG@:F@@
@5354628/1
cccctttcttaatcggttctgcatgaatgccatctgggcccggggctctg
+5354628/1
@@@DDDDDHF<DDBFB2@AEB>EHIEIIEHAFBBF?41?D?@0?ABF;EH
@5354764/1
cccctttgttgcccgtttgccgatttaggttgttgtggtacatctccatg
+5354764/1
@@@DDDDDFHFHHIGCGIBDHA8CFHCHIDGGFHEDFHBFHIIIIIIGGG
@2852860/1
gagaggttatccttgggggaagaagccaaattgctctactctcaagaaat
+2852860/1
CCCFFFDEHHHHHJJIJJJIJJJJIJJJIJIIIJJJJJJJJJJJJIJJJI
@7877859/1
ttcctccatagttcttacatccttgtttatttccctttttgt
+7877859/1
<?@DD>D?<DF2AGII>C?<CBEH>3CB4CHCH<<?EGEG0D
@5355451/1
cccgaacaagccaatcagaccaacggaacgcccg
+5355451/1
@@?DB?<@AA:?CG:<E<AD@GGC?61D@FGGG:
@1813056/1
ctaatattcgattcgataggtgctttgtctggttaactttagtgggaagg
+1813056/1
CBCFFFFFHHHHHJJJJJHIHIIJJJJIJJJJHHIJJJJJJJHIIJJJJI
@1813057/1
ctaatattcgattcgataggtgctttgtctggttaactttagtgggaagg
+1813057/1
CCCFFFFFDHFHHIIHJJJJFHHJJJJIIJIJFHHIJIIJIJHIIJJJJJ
@1813058/1
ctaatattcgattcgataggtgctttgtctggttaactttagtgggaagg
+1813058/1
CCCFFFFFHHHHHJJJJJHJEHHJJJJJJJJJHIJJJJJJJJHIJJJJJJ
@1813220/1
ctaatattgcgatatttttttatcg
+1813220/1
@@@DDDDDFBAHDAFB?CFHHGGI=
@1813221/1
ctaatattgcgatatttttttatcgatctggcttcaatgtttgaatgatg
+1813221/1
CCCFFFFFHHHHHIJJJJJJJJJJJIJJJJJJJJJJIJJIIJJJJJJJJJ
@6884993/1
gatagaatgaagtgaaagtcgaacgttcttctgggcttttcctgcttttt
+6884993/1
CBCFFFFFHHHHFIJJJJIIJIJCG;DF@GGGGIIEGGGIGIGEGGHIJJ
@2854171/1
gagatcgccagcgaacaatccttcgaggtaacctacgtggacatcga
+2854171/1
CCCFFFFFHHHHHJJJJJJJJJJJJJJJGHIJJJJJJHHIJJJJJJJ
@827180/1
caacaacagcgtaggcctcaggataggcagcagacagcttctgttaa
+827180/1
CCCFFFFFHHHHHJJJJJJJJJJJJJJJJJIJJJJIJJJIIJJJJJJ
@6886131/1
gatatcctaaactcacttttttccgaaaaaatatcgcaatagctcaaaag
+6886131/1
:=14ADEFHHHHHJIJIJJJJJIJJJJJJJJJJJJJJJJJJJJJJIIIJJ
@827905/1
caacaacctaaatcggcaaacgggcaacaaaggggtggaccacaacaaca
+827905/1
CCCFFFFFHHHHHJJIJJJJGJJJEIJJJJJIGHI?FHGEHIJIHHHHFE
@827943/1
caacaacctcaagcttggggtcaaccacaggtttcacaacaacaacctgg
+827943/1
CCCFFFFFHHHHHHJIJJJJJJJJJJJJJJJIIJJJJJJJJJJJJIJJIJ
@828071/1
caacaacctggagcgagacaacagcaagctgctcctccacaacaacaacc
+828071/1
@@@DDDDD;CFBH;FD@EAFFFH>3:C;GADFDG?GAH>GDHIGGIBHII
@6886365/1
gatatgtatttattatattgtgaaaagggagcatttatttgatgcaaagt
+6886365/1
BBCFFFDFHHHHHJJJJJJJHIJJJJJJJJJJJJJJJJJJJJJJJJJJHB
@3353447/1
gtggacatcgaagaaaaaacattgaccaatcgccaccaatgcttggtgca
+3353447/1
BBBFFFFFHHHHHJJJJJJJIJJJJJJJJJJFHJJJJJJIJJJJJJHHJI
@1322459/1
ccccttaatcagctacaacagtcaacatttcccacctttttcactcaacc
+1322459/1
CCCFFFFFHHHHHJJJJJJJJHHIJJJJJJJJJJJJJJJIJJJJJJJJIJ
@1323732/1
cccgaaaaaagtttatttatcatacacaggtaaacagttgtacagtagag
+1323732/1
@8:=BDDDFFFFFIIIIIIIIIIIIIIIIIFGIIIGIIIIIFIIIIIIII
@6361542/1
ctgttgtagctgattaaggggtgtattctatatttcagttaaattta
+6361542/1
:11=BDDFHGHFFGIGEGIIJ@EFGIIJGIJEHIGIGIHFFIIJJEI
@5835947/1
ctaattctatgcaaagtatagcttgtaaaattagttgctatccttctctt
+5835947/1
CCCFFFFFHHHHAHJJHIJJJJJJJJJJJJJJJJJJJJJJJJJJJJJJJJ
@2856127/1
gagcagccgagcccttggcttccttcggagttttgcctgttccgtagcag
+2856127/1
C@CFFFFFHHHHHJJJJIJIJIJIJJJJGIDHIIIJJIIJJIJGJGIIJJ
@2856436/1
gagcatttatttgatgcaaagtatagaggttgtacccaaacttttcgggg
+2856436/1
BBCFFFFFHHHHHIJJJJJJJEDJIJJJJGHHIJJJJJJJIIJIJJJIIJ
@5358083/1
cccgagaaaagtttatttatcatacacaggtaaacagttgtacagtagag
+5358083/1
CCCFFFFFHHHHHJJJJJJJJJJJJJJJJJEGHIJJJJIJJIJJJIIIJJ
@4354359/1
agaagcaagccaagactcctcaagttgcccattctttgggaaaaacttac
+4354359/1
CCCFFFFFHHHHHJJJJJJJJJJJJJJJJJGHJIJJJIIGGJJJJJJJJJ
@3841817/1
ttcacagttccacaaaacgctgaaaaattccgtcggcaagaagttggccg
+3841817/1
CCCFFFFDHHHHHJJJJIJJJJJJJJJJJJJJIIJIIIJJIJJGIIJJJJ
@4355043/1
agaagctttgcttgaagtaataaatgcagacagatataataataaactta
+4355043/1
CCCFFFFFHHHHHJIJJHHIIJIJJJIJJJIIJJJJJJJJIIJJJJJIJI
@3842833/1
ttcacctttatatatgtcacattttgtggttctttaacgaaatgtca
+3842833/1
@@<DDDFFHHHHFFGIIIJIIFIJJJFHGGGIJIJIJJFIGIIJDGI
@3842834/1
ttcacctttatatatgtcacattttgtggttctttaacgaaatgtca
+3842834/1
CCCFFFFFHHGHHJJJJJIIGIJJJJGHIHHIJJJJJJJJJJJJJJJ
@3842835/1
ttcacctttatatatgtcacattttgtggttctttaacgaaatgtca
+3842835/1
CCCFFFFFHHHHHIJIJIJJJJJJJJJJIJJJJJIJJIIFIIIJIII
@3842836/1
ttcacctttatatgtcacattttgtggttctttaacgaaatgtcaagagc
+3842836/1
CCCFFFFFHHHHHJHJJJJJJJJJJJJJIJJJIJJJJIJIIJIIJJJJJJ
@6889254/1
gatcgataaaaaaatatcgcaatattagaaattttcaaatattcttcgct
+6889254/1
?;;1B?;DFHDHFEHI??E7EBDHGDGDEHEBA@GHIH??DFGCCGCG>H
@6889255/1
gatcgataaaaaaatatcgcaatattagaaattttcaaatattcttcgct
+6889255/1
@C@FFFFFGHHHHJIJJHGHIJFIIHHIJJIJJJIJJIIJJJJJFIGIII
@6362256/1
ctgtttaacacaatgtgttaaagtaagaactgtgttaaaaatgaattctc
+6362256/1
@@CBDEFFGHHHHJI@FGEGGIHIGIHIGECFFFIGIGGIGHG>CGGEIJ
@6362323/1
ctgtttacctgtgtatgataaataaacttttttcgggttt
+6362323/1
@CCDDFDDHDDDFEAHEEGHHIBHIIHIIJJJJIGIJ?FG
@3355790/1
gtggatggcgccctcgatttggaccagttcgtatttgggagtgatgccgc
+3355790/1
@@@DADDD8<8DF@@:1<FFBFFHH3??FG7DFCGHCHG2BCFGHAFAA4
@7880667/1
ttccttcggagttttgcctgttccgtagcagacggccactggcaaagtgg
+7880667/1
CCCFFFFFHHHDHIJJJJJJHIIJJJJJIJJIJJJIJIJJJJJJJJICFG
@6363351/1
ctgtttgttcttaaataaagtgtactttattgaaaaattagtaaaacata
+6363351/1
=1=DDEFDHHHHGJJJIJJIIHIJJJJJIJJIJJJJJJJJJJJJIJJJJJ
@1325342/1
cccgaataccgattctcagccgagctgcccagtttagtggccaactcttc
+1325342/1
CCCFFFFFHHGGHJJFJJJJJEHHGIJJIJBFGHIIIFIIIJJIIIIIGE
@5838044/1
ctaatttgtgtaattgaagttcgtattatttcctcgaaatcaataatgca
+5838044/1
@@@DBBDDADCFHIGHGGD?EIEAFHGIGGIGGDEHAGIGIIIIIIHIIE
@5838045/1
ctaatttgtgtgattgaagttcgtattatttcctcgaaatcaataatgca
+5838045/1
BCBFFFFFHHHHHIIJHHIIJIIJJJJJJJJIIJIJJJJIJJJJIJJJJJ
@2859098/1
gaggaagtaacggcagcactattgacactaagaaatcacagagccccggg
+2859098/1
CC@FFFFDHHHHGJIJIGGGFHIEHIGIJJJGHIJGIGGIFHGIJJJGIG
@5358782/1
cccgataaagcgttaccagcgcttgaggaagtaacggcagcactatt
+5358782/1
@C<?DDDDABHD?EFHGDHIIFIBGGIIGGH9B<FFGGE8FH;C==E
@2859214/1
gaggaataatacgaacttccatagattcaaatgaagtaaacaacatacgt
+2859214/1
CCCFFFFFHHHHHJJJJJJJJJJJJJJJJJJJJJJJGHIJJJJJJJJJJG
@5838345/1
ctaattttacaagctatactttgcatagaattagtggtttttttctaaaa
+5838345/1
BB@DDFFFHHHHHJIJIJJJJJJJIGGJJIHJJFHHGFHIJJIJJJJJIB
@5838346/1
ctaattttacaagctatactttgcatagaattagtggtttttttctaaaa
+5838346/1
CCCFFFFFHHHHHJJJJJJJJJJJJJJJJJJJJJIHJHIJJJJJJJJIJH
@2859622/1
gaggaatttgaacagttaccatctactatcagagatcgaatgtgtgc
+2859622/1
CCCFFFFFHHHHHJJGHJJJJJJJJJJJJJJJJJJJIJJJJJIJIJJ
@5360413/1
cccgcagatggccaccaccattctatgaaatggaacacgaagagggacta
+5360413/1
C@@FFFFFHHHHHJJJIJJJJJJJJJJJJJJJJJJJJJIGJJJJJIIJJI
@4358180/1
agaatctagccaaacacacatagtacctctccacaaaaagggaaataaac
+4358180/1
C@CFFDFD>FHDDGGHIIGICFHAFEFHHHIIIGHIIGIIIFCEBFBHHI
@2343457/1
ctgttgtagctgattaaggggtgtattctatatttcagttaaattta
+2343457/1
CCCFFDFFHGHHDGHEHEIII3@CGIIIIGAHIGIIIIIDGHIIIII
@2343458/1
ctgttgtagctgattaaggggtgtattctatatttcggttaaattta
+2343458/1
CCCDFFDFHHHHFHIGIEHJJ<FEHIIGIGIGIJJGHI?0?DHIGIG
@4359764/1
agacaaagcacctatcgaatcgaatattagtagcaagatccgagatgtgg
+4359764/1
CCCFFFFEHHHHFJJJJJJIIIFHIGIIFGFIIIIJIJIHIEHGHGCIIF
@4359765/1
agacaaagcacctatcgaatcgaatattagtagcaagatccgagatgtgg
+4359765/1
CCCFFFFFHHHHHJJJJJJJJJFHGGIIIIGIJIJIIIJJJIIHIEIIIJ
@2343634/1
ctgttgtctcgctccaggttgctgttgtggaggagcgggctgctgttgtt
+2343634/1
CCCFFDDFFHFAFHJGGIFHGIJJHGG@GH<DF@C?DFB<BGC;D4CE=E
@4360037/1
agacaacagcagtctgctcctcctcaacaacaacaacccacttggggcag
+4360037/1
CBCFFFFFGGHHHIJJJIJJIJJJJJJJJJJJJJJJJJJJJJJJIJJJII
@4360443/1
agacaacttcatgtacaaatacctcaccttacaaaataaaatacggcaaa
+4360443/1
CCCFFFFFHHHHHIJJIJJJJJJJJJJJJJJJJJJJJJJJJJJJJJJJJJ
@4360444/1
agacaacttcatgtacaaatacctcaccttacaaaataaaatacggcaaa
+4360444/1
CCCFFFFFHHHHHIJJJJJJJJJJJJJJJJJJIIIJJJJJJJJIIJIIJI
@4360445/1
agacaacttcatgtacaaatacctcaccttacaaaataaaatacggcaaa
+4360445/1
CCCFFFFFHHHHHJJJJJJJJJJJJJJJJJIJJJJJJJJJIJJJIJJJJJ
@3844396/1
ttcactttttggtcatgattttgaggtactcgagggcatgatgagcagcc
+3844396/1
@C@FDFFFHHDHAAFGIAFHIIGFHICGHIIIGIIIDHIIFIIIIGIIII
@3844397/1
ttcactttttggtcatgattttgaggtactcgagggcatgatgagcagcc
+3844397/1
CCCFFFFFHHHHFHIJJIJJJJIJJJFHHJJIJJJIJJJJJJJJJJJJJI
@3844524/1
ttcagaacaaaccgggaaaagtattatgagaatatgaaatttaaaagaaa
+3844524/1
CCCFFFFFHHHHHJJJGJJJJEHIIJJJJJJJJJJJJJJJJJJJJJJIJJ
@3844555/1
ttcagaaccaacatctgtcagtgctagcgaaaatactcaacctggatcaa
+3844555/1
CCCFFFFFHHHHHJJJJIJJIHHIJJJJJJJJJJJJJJJIJJJJJJJJJI
@837088/1
caacagactggtcccacacaacagactggtctcacacaagggcagcaaaa
+837088/1
CCCFFFFFHHHFHJJJJJJJJJJJJJJJJGHIJJJJJJJJJJJIJIJJIJ
@341846/1
agataatattgatgattataattaataactagtgcctaataatagtgtat
+341846/1
CCCFFFFFHHHHHIJJJJJIJJJJJJJJJJIJHIJJIJIJJJJJJGHHIJ
@341847/1
agataatattgatgattataattaataactagtgcctaataatagtgtat
+341847/1
CCCFFFFFHHHHHJJJJJJJJJJJGJJJJIJJIJJJJJJJJIJJJHIIIJ
@3845719/1
ttcagatgttttaatgcacatttagctgcggtacacttggcaatacggta
+3845719/1
@CCFFFFFFHHHDHIIIJJGHIEHHIIIIGH@FHHIIGDGFFHGHIEGFH
@4869803/1
caacagtcaacatttcccacctttttcactcaaccatagctttctcagcg
+4869803/1
CCCFFFDDHHHHHJJJJJIJJJJJJJJJIJJIJIGIIGIIIIIJGIIJJJ
@4869804/1
caacagtcaacatttcccacctttttcactcaaccatagctttctcagcg
+4869804/1
CCCFFFDEHHHHHJJJJJJJJJJJJJJJJJJJJJJJIIIIJJJJJJIGII
@4869805/1
caacagtcaacatttcccacctttttcactcaaccatagctttctcagcg
+4869805/1
CCCFFFDFHHHHHJJJJJGIJJJJJJJJJJJJJJJJJJIIJJJJJJJIJJ
@4869806/1
caacagtcaacatttcccacctttttcactcaaccatagctttctcagcg
+4869806/1
CCCFFFFFHHHHHJJJJJJJJJJJJJJIJJJIJJJJJIJJJJJJJJJJJJ
@2344367/1
ctgtttcaaaataccgttggatggtaatttctctattattcgcatcttta
+2344367/1
@B@FFFFFHHHHHJJJJJJJFHIJHIGJJJIJJJJJJJJJJJJIIJJJJJ
@5840331/1
ctacaacagtcaacatttcccacctttttcactcaaccatagctttctca
+5840331/1
@@<DFFFFHHHHHJGHJJJJJGIIJJJJJJJJJJJJJIJIJJJJJJJJJI
@5840332/1
ctacaacagtcaacatttcccacctttttcactcaaccatagctttctca
+5840332/1
CCCFFFFFHHHHHJIJJJJJJIJIJJJJJJJJJJJJJGIJJJIJJJJJJJ
@5840364/1
ctacaacataatctaatcaatgttactatttccgatgaagtgtccacatc
+5840364/1
CCCFFFFFHHHHHJGHJJJJJJHIIGJJJJJJJJJJJJJJJJJJJJJJJJ
@2862242/1
gaggttgtacccaaacttttcggggtgcaatcttcttttccggaaaatgc
+2862242/1
BBBFDFFFHHHHHJJJJJJJJJJJJAFGHIJIJJJJJJJIIJFFHJJJJJ
@2345174/1
ctgtttgttcttaaataaagtgtactttattgaaaaattagtaaaacata
+2345174/1
CCCFFFFFHHHHGJJJJJJHIHHIJJJJJJJIJJJJJJJJJHIJJJJJJJ
@2862942/1
gagtatgtctcgaaagacttcgactttttact
+2862942/1
?@@4BDDDADDFBEG>AFHBHI;A@CHBG81:
@5842605/1
ctacaatatctaggattacacagctaaattatgcaaattagaagttgaag
+5842605/1
CCCFFFAEHHHHHIIIIGBFHHHIIIIIIIGIIGIIIIIIIGHHHHGIII
@4361878/1
agacactaagattaccaagttgggcaaccagcagtcccacaaagtttcac
+4361878/1
C@CFFFFFHHHHHJJJJIJJIIJJJJJJJJIJJJGHIJJJJIJJGHIIHH
@4874093/1
caacatttcccacctttttcactcaaccatagctttctcagcgtgtttaa
+4874093/1
CCCFFFFFHHHHHJJJJJJJJJJJJJJJJJJJJJJJJJJJJJJFG@GH<B
@7884008/1
ttcgatgtccacgtaggttacctcgaaggattgttcgctagcgatctcct
+7884008/1
CCCFFFFFHHHGFGIIJGHIJJIJIJIJJJJJJJJIIJJIJIJJIJJJJJ
@838718/1
caacagtcaacatttcccacctttttcactcaaccatagctttctcagcg
+838718/1
@@@ADDDDHHDHDGGIGJJJIIIIGIBHGIJJJGHGEBFGGIEGGIJIID
@838719/1
caacagtcaacatttcccacctttttcactcaaccatagctttctcagcg
+838719/1
@@@BDD=DFHFHHIIIIGIGDAFHHIDEDGBFIIGGIIEGHIIIIIIIFG
@838720/1
caacagtcaacatttcccacctttttcactcaaccatagctttctcagcg
+838720/1
CCCFFFEFHHHHHJJJJJJJJJJJJJJJJJJJJJJJJJJIJJJJJJJIII
@343096/1
agatattcgcacttgcagtcccaatatcaaactacaggcagtgttaacga
+343096/1
CCCFFFFFHHHHHJJJJJIHJJIJJJJJJJJJJJJJJJJJJIIIJJIJJI
@5364606/1
cccggcatctgctgcttttctcttccgtttttccaaggcctcttccaaca
+5364606/1
BCCBDFFFHHHHHIJJJJJJIGIJIIIGGIJJJJIHGEHIJJJIJJIJJG
@1819411/1
ctaatttcttctccttgaagctcttgatcgaatggtttccgtatagtcgc
+1819411/1
@@@DDDDDHFHBFBGIB<CHEHHD<??HHIG@?CGGHIII@:8DBBG>@G
@1819771/1
ctaatttgtgtaattgaagttcgtattatttcctcgaaatcaataatgca
+1819771/1
BB@:DDFFDFHHHJJJIGIHIIJIJJIJJJJJIIJJJJJIJJJJJJJJII
@1819772/1
ctaatttgtgtaattgaagttcgtattatttcctcgaaatcaataatgca
+1819772/1
CCCFFFFFFFFHHJJGGIGEHIIHJJJJJJJIIIJIIJJJIJJIJJGIJJ
@1819773/1
ctaatttgtgtaattgaagttcgtattatttcctcgaaatcaataatgca
+1819773/1
CCCFFFFFFHHHHJJJJJJIJJIJJJJJJJJJJJJJJJJJJJJJJJJJJI
@1820066/1
ctaattttacaagctatactttgcatagaattagtggtttttttctaaaa
+1820066/1
CCCFFFFFFFHGHGGGIFJIIJJJIJIJEHIJJJCGHFAGHHJJIJJJJI
@2864354/1
gataaaaattgttcccttttgagctattgcgatattttttcggaaaaaag
+2864354/1
CCCFFFFFHHHHHIJJJJJJGHIJJJIJJJJJJJJJJJJJJJJJJJJJJI
@4875770/1
caaccacccagacaggagatcatcgaagatttggagaatattgtggt
+4875770/1
CCCFFFFFHHHHHJJJIJIJJJJJJJJIJJJJJJIJJJJJJJJIJJG
@1820496/1
ctaatttttcaataaagtacactttatttaagaacaggggagaaaagtca
+1820496/1
@@@FDFFFHHHHGEHIJFHHHIIJJEIJJJJIIIJJJJJIHIIJIIGFHI
@2865120/1
gataaatatacctgcacacacgcatttttaaatttaaaaatttattcaag
+2865120/1
C@CFFFFFHHHHHJIJJJIIIJHIJJJJJJJIJJIJIIIEHIJJJJJIJI
@7884277/1
ttcgattcgataggtgctttgtctggttaactttagtgggaaggtttagg
+7884277/1
@CCFFFFFHHHHAHEGHIIJJIIJIJHIJJJJJJCHHEIHGIII?FGHID
@7884278/1
ttcgattcgataggtgctttgtctggttaactttagtgggaaggtttagg
+7884278/1
CCCFFFFFHGHHHJFHIJJJIGIJJJHIJJJJJJJJFHIIIIJJBGHGIJ
@7884279/1
ttcgattcgataggtgctttgtctggttaactttagtgggaaggtttagg
+7884279/1
CCCFFFFFHHHHHICGHIJJJGIIJIHHIJJJJJJIFIJJJIJJFGGIIJ
@6368405/1
cttaaacaacacgagacgcttaaacagtcgtaaacaacttggaaatctta
+6368405/1
CCCFFFFFHHHHHJJJJJJJJJJJGGIIIJJJJJIJJJJJJJJJIJJJJJ
@3359725/1
gtggggagcgatgacgaataaagtatgtgttcaccaagagaagaaagcta
+3359725/1
B@@FFFFFHHHHHJIJJJIJJJJFHIJFHIIJJJJJJJJJJJJJJJIJJJ
@5365104/1
cccgggcccagatggcattcatgcagaaccgattaagaaag
+5365104/1
?@@D=@@DDACAA?A9<?AEH?9???FB?GIFGIEFBFFI@
@5365105/1
cccgggcccagatggcattcatgcagaaccgattaagaaaggggcagaca
+5365105/1
CCCFFDFFHFHHHJJJIIJJJDGIJJJJJJJIGGIIIIJJJJJJJIJJJH
@5365106/1
cccgggcccagatggcattcatgcagaaccgattaagaaaggggcagaca
+5365106/1
CCCFFFFFHGHHHJJIJJJJJJJJJJJJJJJJJJJJJJJJJJIJJJJJJH
@5365107/1
cccgggcccagatggcattcatgcagaaccgattaagaaaggggcagaca
+5365107/1
CCCFFFFFHHHHGJJIJJJJJJJJJJJJJJJEFGHIIJJJJJJJJIJJJH
@2865326/1
gataaatgaaagaaattaaacacgctgagaaagctatggttgagtgaaaa
+2865326/1
CCCFFFFFHHHHHJJJJJJJJJJJJJJJJJJJJJIJJJJIIJJJGHIIJJ
@2865356/1
gataaatggaacgaaattaaacacgctgagaaagctatggttgagtgaaa
+2865356/1
CCCFFFFFHGHHHIJJJJJJJJJJJJIJJJJJIJIJHIIJIIJHHFHIIJ
@5366340/1
cccggtttgttctgaaacaaacatcactg
+5366340/1
<@@7B=@D;2C?C?FFB@FDFGGGGA?BB
@5366341/1
cccggtttgttctgaaacaaacatcactgtgatgaaaaataaaaaaaaaa
+5366341/1
@@<BDADF?FHDHGIJIGFHGBDHDIGIIEGGHGIIIJJBHIJJJIJJIH
@5366342/1
cccggtttgttctgaaacaaacatcactgtgatgaaaaataaaaaaaaaa
+5366342/1
@@@DFDFF<?DFACBFE<@GGADFGIDIECBGIIDGGG>@FIIIGGIIIH
@5366343/1
cccggtttgttctgaaacaaacatcactgtgatgaaaaataaaaaaaaaa
+5366343/1
@C?DFDDFDDFFDEGIHGGIIIGHIJJJJGIJJIJJJJJIJJJJJJJJJH
@5366344/1
cccggtttgttctgaaacaaacatcactgtgatgaaaaataaaaaaaaaa
+5366344/1
@CCDD?DD?AFBD>EFIGDHIGBDDHGEGBF9CFFHHIIGHIIEIHIIIG
@5366345/1
cccggtttgttctgaaacaaacatcactgtgatgaaaaataaaaaaaaaa
+5366345/1
@CCFFDFFHFHFFGGIIIIJIJGIJJJJJGHHIJJJIJJGIJJJJJIJJH
@5366346/1
cccggtttgttctgaaacaaacatcactgtgatgaaaaataaaaaaaaaa
+5366346/1
CCCFFDDFFDHDHAFIIICGHIGGIFHIGCGEHIHIIIIGIIIIIIIIIH
@7392736/1
gttaaatttaagaggcttttaaaatttaacgtttagcagtcttcttttta
+7392736/1
BB@DFFFFHHHGHIJJJJJJIJJJJJJJJJJJJJJIJJJIJJJJJJJJJJ
@7392737/1
gttaaatttaagaggcttttaaaatttaacgtttagcagtcttcttttta
+7392737/1
BBBDFFFFHHHGGJJJJJJJJJJJJJJJJJJIJJJJJJJIIJJJJJJJJJ
@5847333/1
ctacaggatttattattagagtgtcctcgtgaggaagaggaatttgaaca
+5847333/1
@C@DDDFEHHHGHJJJJIIHJ<ACHGJIJGHAGGGDGCGGIIG@HIGEEG
@7393054/1
gttaaattttaaaagcctcttaaatttaaccgaaatatagaatacacccc
+7393054/1
BBCFFFFFHHHHHJBFHGIJJIIIJJJJJIJJJJJJJIJEIJJJJJJIJJ
@7393055/1
gttaaattttaaaagcctcttaaatttaaccgaaatatagaatacacccc
+7393055/1
CCCFFFFFHHGHHJIIJGHIJGIJJJJJJIJJGJJIJJJJJJJJJJIJJJ
@7393056/1
gttaaattttaaaagcctcttaaatttaactgaaatatagaatacacccc
+7393056/1
CCCFFFFFHGGHHJJJJIJIJJJJJJJJJJJJIJIJJJJJJJJJJIJJJJ
@5848729/1
ctacatatgaaatatgtcagttatatattcacctttatatatgtcacatt
+5848729/1
CCCFFFFFHHHHHIJIJJGIHJJJIJJJIJJJJJJJJJIJJJJJJJIJJJ
@1822040/1
ctacaacagtcaacatttcccacctttttcactcaaccatagctttctca
+1822040/1
@@@ADDD;CFFDDF:AGFFFEFIIFIFFBFD<EGII@@F>FDFDBBDGDF
@1822041/1
ctacaacagtcaacatttcccacctttttcactcaaccatagctttctca
+1822041/1
CC@FFFFFFAFFFGGGIGIHGGDHIIIJJIIIIJJDFGGFHGIGIJJJJI
@1822042/1
ctacaacagtcaacatttcccacctttttcactcaaccatagctttctca
+1822042/1
CCCFFFFFHHHHHJJJJIJJJIJIJIJJJJJJJJJJJJJJJJJJJJJJJI
@4879187/1
caaccgcaacctcacacaaagactagcaaaagtgttgttgtttaccaaag
+4879187/1
@??DD:DDHHHF?EGEHH=GACF<@GII@CDH9?F?FG?GHCCBFB<F2C
@5367337/1
cccgtatccaactccgtaccgcatatctttgataataactgtggcagcat
+5367337/1
@@?;BD8DHFHDAAGACEGGGGIEIIGCHGEHIIIIIIIIIIGB@FA?28
@2868287/1
gatagctttagaggtaatacactattattaggcactagttattaattata
+2868287/1
@@@DD?BDD?FHDHHIIIIIGIIIBEGGHH4C@FHGICGC>4?BFGBGGG
@2868288/1
gatagctttagaggtaatacactattattaggcactagttattaattata
+2868288/1
CCCFFFFFHHHHHJFHIJJJJJJJJJJJJJJJJJIJJJIJIJJJJJJJJJ
@3851247/1
ttcatgtacaaatacctcaccttacaaaataaaatacggcaaagaga
+3851247/1
@C@FFFFFHHHHHJJJJJJJJJJJJJJJJJJJJJJJIIIGJJJJIJJ
@2869189/1
gatatgtatttattatattgtgaaaagggagcatttatttgatgcaaagt
+2869189/1
BBBFFFFFHHHGHJIJIJJJJIIJJJJJJJJJJJJJJJJJJJJJJJJJJD
@1826479/1
ctacacatgaccaaagaattagatgattaccttcaaccaattagcaagga
+1826479/1
CCCFFFFFHHHHHJJJJIJJJIIJJJJJIJJJJJJJJJJJJJJIJJJJJI
@3852005/1
ttcattctatcggcctttcttctctttgccgtattttattttgtaaggtg
+3852005/1
CCCFFFFFHHHHHIIGIJCDEC?BEDH>>F<1:DGII?GHII<BBFEH?F
@7888872/1
ttcgtcatcgctccccacgagcgtttctttagtctgtatattttcttgta
+7888872/1
BCCFDFFFHGHHHJJJIJIGGGHGIJGGIJAGBDEGGGIEIIJJIJGIHG
@3852563/1
ttcattttaaatgaaaaacgtatgttgtttacttcatttgaatctatgga
+3852563/1
CCCFFFFFHHHHHJJJJJJJFGHJJIIJJJJJJJJJJJJIJJJJJJJJII
@7889088/1
ttcgtcgtgtaccacatctcggatcttgctactaatattcgattcgatag
+7889088/1
CCCFFFFFHFFDHIEGGGEFGICFGHG@CBBGHGIEDGIFGHGHFCFHE?
@7889250/1
ttcgtcttatcgatgcattgaaacgcaaactgacgtttacttttcgaatg
+7889250/1
@@@FBDDDFHHHDGGHDHGEFHIEGEHEEHHCHGGHIFHBGIHHGGGIIF
@7889251/1
ttcgtcttatcgatgcattgaaacgcaaactgacgtttacttttcgaatg
+7889251/1
CCCFFFFFGHHHHJJJJJJIJJJJJIJJJGIIFHJHIJGIJJJJJJJJJJ
@1332489/1
cccggagcggctgatatcaccaatcaggtggtgacatcgttcgatgacaa
+1332489/1
@@@DDDDDFHFF>11?E?FFGDGA@GAG?DH7DEEECCF=C=5;@G@EGI
@5851695/1
ctaccacacgaaaggcagttcaccatcgcttgtcatgtgttgaaattccg
+5851695/1
CCCFFFFFHHHHHIIJJJIIGJJJJJJJJIJJIJJJJJJJJJJJJIIJIJ
@5851696/1
ctaccacacgaaaggcagttcaccatcgcttgtcatgtgttgaaattccg
+5851696/1
CCCFFFFFHHHHHJJJJJJJJJJJJJJJJJJJJJJJJJJIHIIJJJJJIJ
@3853156/1
ttccaaaggaacgatattccaatagtaacataaatttccgatcatggtct
+3853156/1
@@@FFDDEA;DHHABBHGGGAA<?CHHHH@HFE?FDHIA;FHIEEH@??F
@3361816/1
gtggtccgtgccccttgcggttaccccttctgttgggatgggggcc
+3361816/1
@@@FDEFDDHDHHIDHBFEH:FFHIII@FCDABBEGI@F=FHIIAE
@6896039/1
gattaagtaaaagaacgatggtttttcatcgccatacataaattatgggc
+6896039/1
CCCFFFFDHHHHHJJJJJJJJHHIJIJJJJJJJJJIJJJIJJJJJJJIJJ
@7394500/1
gttaactttagtgggaaggtttaggtatttgtggtatctgtcgatgttgc
+7394500/1
CBCFFFFFHHHHHJJJJJJFHIIIJEHIJJJIJJGHJJJIJJJIJJIIJJ
@4880026/1
caacctcaagcttggggtcaaccacaggtttcacaacaacaacctggaac
+4880026/1
CCCFFFFFHGHHHJJIJEHIIHGGIJIIFHIIJJIJJJJJJJJJGIGIJI
@4880200/1
caacctctatactttgcatcaaataaatgctcccttttcacaatataata
+4880200/1
CCCFFFFEHHHHHIJJIJJIJJJJJJJJJJJJJJIJJJJJJJHIJJJIJJ
@1333806/1
cccgggcccagatggcattcatgcagaaccgattaagaaaggggcagaca
+1333806/1
?8?D=DADHFHHBEGBGHIIBGGEGGIHGGBHIGGIIIIIGD=<GIGIIF
@1333807/1
cccgggcccagatggcattcatgcagaaccgattaagaaaggggcagaca
+1333807/1
@@1=ADDFHFHHHIIIGHIIIIIIIIIIIIIIIIIIIIIIIIEIIIGIIH
@1333808/1
cccgggcccagatggcattcatgcagaaccgattaagaaaggggcagaca
+1333808/1
CCCFFFFFHGHHHJJJGJIJIJJJJJJJJJJIHIJIJJJJJIJJJJJJJH
@2355928/1
cttaaataaagtgtactttattgaaaaattagtaaaacataatggttttc
+2355928/1
C@CFFFFFHHGDFFHIJJJGIJIJJJJJIJJJHIIJJJJDHIJJJFHIJJ
@2355929/1
cttaaataaagtgtactttattgaaaaattagtaaaacataatggttttc
+2355929/1
CCCFFFFFHHFFHIGJHBJGJJFIIIJIJGIHHHJJIJIGHIIIJGIBFD
@2355930/1
cttaaataaagtgtactttattgaaaaattagtaaaacataatggttttc
+2355930/1
CCCFFFFFHHHHHHIIJJJJJJIJJJJJJJJIHIIJJJJJJJJJJFGIJI
@2355931/1
cttaaataaagtgtactttattgaaaaattagtaaaacataatggttttc
+2355931/1
CCCFFFFFHHHHHIJJJJJIJJJJJJJJJJJJGIJJJJJIJJJJJGHIJJ
@4880357/1
caacctggagctagacaacagcaaactgctcctccacaacaacaacctgg
+4880357/1
CCCFFFFFHHHHHJJIJJJIGFJJJIJGJJJJJJJGJJJJJJJJJJGJJD
@6896788/1
gattacctctactgcagaaatatgtgtggaaatgctcaagcaaagtatta
+6896788/1
@<BFFFFFHHHHHIJJIGIIHGAHCFFGHIJJJEGIJIIJIIIGIDGHII
@4366058/1
agactctcagcttcaacgccaaggacttcaactttgttcagttcttgcag
+4366058/1
CCCFFFFFGHHHHJJJJFHIIJJJJJJJJJJJJJJJJJJJIHIJJIJJJI
@6897144/1
gattagtaaacatgatgctgcatacaatgcattaaagctgctagaagagg
+6897144/1
@1=DDFDEHHHHHJDIGGJJJJIJJJJJJFJIGIIGIJJJJJJJIJJJII
@6897347/1
gattatataacgagtagatagctttag
+6897347/1
@@?DDDDDHHHHDFFGBEFGIA9@B@<
@7889748/1
ttcgtgtggtagtccctcttcgtgttccatttcatagaatggtggtggcc
+7889748/1
@CCFDFDFHHHHHIJJJJJJJJFHGIIJJIJJIGGGIIJHCH?DH0BCGH
@4367283/1
agagaagaaaggccgatagaatgaagtgaaagtcgaacgttcttctgggc
+4367283/1
@CCFFFFFHHHHHJJJJJJJJJJJJJHIJJJJGCGGGGHHIIJJJJJJJJ
@4367284/1
agagaagaaaggccgatagaatgaagtgaaagtcgaacgttcttctgggc
+4367284/1
CCCFFFFFHHHHHJJHIJIJJJJJIJHIJJJJFGHJJIJFHIIJIDGIJI
@4368446/1
agagactctcagcttcaacgccaaggacttcaactttgttcagttcttgc
+4368446/1
CCCFFFFFHHHGHIJIJJJIGIJJJJIJJJJJJJJJJIIJJJJHIJJJJJ
@4368791/1
agagaggttcactaaaaaatattaggaatccactacaaggttttcaatag
+4368791/1
@@@7DDDDFHHHGHGIIJIIIEGICBDHJJ<DHGIJJGIGHAF@FGHEFD
@4368818/1
agagagtagagcaatttggcttcttcccccaaggataacctctctgtcgg
+4368818/1
CCCFFFDDHHHHHJJJJGIJJJJJJJJJJJJIJJGIJJJIIIJJJFJJJF
@5853942/1
ctacccctgtcacaacatgagcttaatgaaaaaattcgccatcatctacc
+5853942/1
BC@FDFFFHGHHHJJJJJJGJJJJJJJJJJJJJIJJJJJJJJJJJJJJJJ
@2872064/1
gatcgataaaaaaatatcgcaatattagaaattttcaaatattcttcgct
+2872064/1
CCCFFFFFGGHHHJJJIIIJJJJJJJJJJJJJJJIJJJHIJJJJJIJJJJ
@1829877/1
ctacagttatcctccagttccttcgtaccctcctcctccaattcctgcat
+1829877/1
@@8BDFFFHHHHHJJJJJJIJEHGJJJIJJJJJJJIJJJIJJJJJJJIJH
@1335084/1
cccggtttgttctgaaacaaacatcactgtgatgaaaaataaaaaaaaa
+1335084/1
CCCFFDFFHGHGGIIJJJJJJIIJJJIJJIJIJJJJJJJJJJJJJJJJJ
@1335085/1
cccggtttgttctgaaacaaacatcactgtgatgaaaaataaaaaaaaaa
+1335085/1
@?@DF@DADFFHABGIIGGHIGHIIIGH>FCHHDFFCHG>BDHGGIIIIG
@1335086/1
cccggtttgttctgaaacaaacatcactgtgatgaaaaataaaaaaaaaa
+1335086/1
@@@DD@DD?AFDDBCGIGBHID@?CFEDH?BCFFGHIIIADFGGIIIIGH
@1335087/1
cccggtttgttctgaaacaaacatcactgtgatgaaaaataaaaaaaaaa
+1335087/1
@@@DD@DDBAFBDBBGIBGII@?BFEHFEEGFCEGHIIIBFHIIIIIIIH
@1335088/1
cccggtttgttctgaaacaaacatcactgtgatgaaaaataaaaaaaaaa
+1335088/1
CCCFFDDFBDHDFBEGHFFHIGDEEGIIIFHGIIEIIIIGGIIIIIIIIH
@1335089/1
cccggtttgttctgaaacaaacatcactgtgatgaaaaataaaaaaaaaa
+1335089/1
CCCFFDDFBFHFFGGIJIJJJJGIJJJJJHIGIJIIJJJIGIJJJJJIJH
@1335090/1
cccggtttgttctgaaacaaacatcactgtgatgaaaaataaaaaaaaaa
+1335090/1
CCCFFDFFHFFFHGGIJIGIJIIJJJJJJFHHIIIJJJJEHIJJJJJJJH
@1335091/1
cccggtttgttctgaaacaaacatcactgtgatgaaaaataaaaaaaaat
+1335091/1
@@@DD@@@D;ADA@GHIGHBBF?CFGH<ECD?C@DC>FHADHIHE@FGG2
@6374121/1
cttaaataaagtgtactttattgaaaaattagtaaaacataatggttttc
+6374121/1
@@@DDDD?FFFD<GBBC@DAFEHBIF4:CGBE4F<FE?@?C<GHCG>>BE
@6374122/1
cttaaataaagtgtactttattgaaaaattagtaaaacataatggttttc
+6374122/1
CCCFFFFFHHHDHHHJJJJIJJIJJJJJJJJJHIJJJJJJJJJJJHIJJJ
@6374123/1
cttaaataaagtgtactttattgaaaaattagtaaaacataatggttttc
+6374123/1
CCCFFFFFHHHFHHIJGIJJJJJJJJJJJJJJHIJIJJJJJIJJJFEIJI
@6374124/1
cttaaataaagtgtactttattgaaaaattagtaaaacataatggttttc
+6374124/1
CCCFFFFFHHHHHHIJJJJJJIIJJJJJJJJJHIIJJJJJJJJJJGIJJI
@6374125/1
cttaaataaagtgtactttattgaaaaattagtaaaacataatggttttc
+6374125/1
CCCFFFFFHHHHHIJJJJJJJJJJJIJJIJJIHIJJJJIJIHJJJGIJJI
@1830493/1
ctacatatgaaacatgtcagttatatattcacctttatatatgtcacatt
+1830493/1
@CCFDFDDHGHHGBGHCF@HEIIIIIEHGHIIIGGDBGGIIIIEEHHHII
@845600/1
caaccattctgtacaattggtgacagaaatatggacatcaagaaatactt
+845600/1
CCCFFFFFHHHHHJJJJJJJHIHHIJJJJJJJJJJJJJJJJJJJJJJJIJ
@3363899/1
gtggtttttttctaaaatcaatttacatattatttttgacttgaataaat
+3363899/1
B?BFBDFFHHHGHJJJJJJIJJJJJJJJJJJIJJJJJJJJJJJJJJJJJJ
@4370767/1
agaggataaaccaatggagcacacttttacttcagctacttgaaccgtac
+4370767/1
CCCFFDFFGGHHHIJJJHIJJIIJJJJJJGGIJJJJJJJJJJJJJJJIJJ
@6901759/1
gatttctcagaaattcgaataaattcagtctcggtttcagttactctt
+6901759/1
CCCFFFFFHHHHGIJIJJIIIJIJJIEHIJJJJG?EF4?C?DD>4:?B
@4371474/1
agaggttgtacccaaacttttcgggg
+4371474/1
@CCFFDDDHHFHHIJJJJJGHIIIGG
@2359531/1
cttaaattcaactgaaatatagaatacaccccttaatcagctacaacagt
+2359531/1
CCCFFFFFHHHHHIGHJGGHGGHIHJJJJJJJJJIJIIIJIJJJJJJJIE
@2360217/1
cttaaatttaaccgaaatatagaatacaccccttaatcagctacaacagt
+2360217/1
@@@DFFEFHFH>FD@FHDFBAFHHFHGDEGII@BFHEGIEIGIIGGGGE9
@2360218/1
cttaaatttaaccgaaatatagaatacaccccttaatcagctacaacagt
+2360218/1
B@=DDFFFHHHHHJJJJIIJJGJJIJIJJJJIHIJHIHJJIIIJIIJJIE
@2360219/1
cttaaatttaaccgaaatatagaatacaccccttaatcagctacaacagt
+2360219/1
CCCFFFFFHHHHHIIJJJJIJGIJJJJJJIJJIJFIIIIDIGIIIIIGE?
@2360220/1
cttaaatttaaccgaaatatagaatacaccccttaatcagctacaacagt
+2360220/1
CCCFFFFFHHHHHJIJJJJJJIJJJJJJJJJJJJJJJJJJJJJJJJJJJH
@2360221/1
cttaaatttaaccgaaatatagaatacaccccttaatcagctacaacagt
+2360221/1
CCCFFFFFHHHHHJIJJJJJJJDIJEHIJJJJJJJJJJJJJJIIJJJJJD
@2360222/1
cttaaatttaaccgaaatatagaatacaccccttaatcagctacaacagt
+2360222/1
CCCFFFFFHHHHHJJJJIJJJIIJJJJIJIJJIJJJJJJGJGIJJJIJJF
@2360239/1
cttaaatttaactgaaatacagaatacaccccttaatcagctacaacagt
+2360239/1
????DDBDD:C:A<AEE:?:AACFEEDCEFII=EBEDCFADCDDDEDDA9
@2360240/1
cttaaatttaactgaaatatagaatacaccccttaatcagctacaacagt
+2360240/1
C@CDFFFFHGHFFDGIJGECFEGHHHIJJJJJGJJJJJJIIIIICHIII9
@2360241/1
cttaaatttaactgaaatatagaatacaccccttaatcagctacaacagt
+2360241/1
CCCFFFFFHHGHHGIIJGGHIGHIHIIIIGHIJJIIJIJIIJIJJJJIIF
@2360242/1
cttaaatttaactgaaatatagaatacaccccttaatcagctacaacagt
+2360242/1
CCCFFFFFHHHHHIIJJGHHIGIIHJIIJJJJGIJJIJJIHIJJIJJJID
@2360243/1
cttaaatttaactgaaatatagaatacaccccttaatcagctacaacagt
+2360243/1
CCCFFFFFHHHHHJJJJJIJJJIJJJJJJJJJIJIJJJJJJIJIJJJJJH
@2360244/1
cttaaatttaactgaaatatagaatacaccccttaatcagctacaacagt
+2360244/1
CCCFFFFFHHHHHJJJJJJJJJJJJJJJJJJJJJJJJJJJJJJJJJJJJF
@2360914/1
cttaacaacgatctggtggccaccggaaccggaagatcgaagaaagacgc
+2360914/1
@@@DDBBBBD=;CH@E:<ACE;AGEE:FFDHG6?:B=8=;@=@AC@A7=B
@4883813/1
[truncated: 207,652 more chars]
