# Supplementary material for: Identification and comparison of key RNA interference machinery from western corn rootworm, fall armyworm, and southern green stink bug
Source: PLoS One. 2018 Sep 5;13(9):e0203160. doi: 10.1371/journal.pone.0203160 (PMC6124762; doi:10.1371/journal.pone.0203160)
Supplement: S2 File — (TGZ) [file pone.0203160.s012.tgz › data/fastq/wcrw/7_Mid-pupae_MIP_Rep2_aligned.fq]

@2079219/1
ccccaccaagggaagggggcggcccccatccc
+2079219/1
@@@F=DDFF>?BHHBBBGEAFGBBBCD89?B?
@6213447/1
agccactcttatacgcagtggtctcaatcgcaacagacatctacgaacgt
+6213447/1
CCCFFFFFHHGHHIJIIJHHIHHIIJJIJJIJJJJJJIJJJIIJJIJJJF
@2081648/1
ccccatcccaacagaaggggtaaccgcaaggggcacggaccacttcacgg
+2081648/1
CC@DDFFFHHHGGGEGGJJJFGHIJJJJJJIJJIJJIF>AHGHHFHFHCD
@6900998/1
caacattttttcaatttcatcatcaggaatatcagagtcgaagtctgctg
+6900998/1
@@CDDFFFHHHGHJJJJIIIIIIJJJJHIJIIJJIGI<FHIHE?DB9B?<
@4841354/1
tatgagtctaataaaggtcaaaaaccccaaagaattatcttttttag
+4841354/1
@C@=DDBDHHHBFIB@EEDHHGGDHHIIIHGA@?FGEDF@FCFH>GG
@6215975/1
agccgctccgggcgttccgttggtctgattggctt
+6215975/1
?;1DB:DADHF?1@CD1DBCFHFI@?;44??FCGE
@3463093/1
gaaaaaaatgtcaaaattttgcaaattatgtggcattttgacatttatgt
+3463093/1
@@@FDFFFHFHHGJJJJJJJJJJJIJJJJJFHHIBHIJJIJJJJGIGIJB
@3463094/1
gaaaaaaatgtcaaaattttgcaaattatgtggcattttgacatttatgt
+3463094/1
CCCFFFFFHHDHHGIJJJJJJIIJJJJJIJJJJJIIIJJJJIJIJJJIJI
@702183/1
agggcagcaaaaaggtgcccaacaacagcaaacgggtcgaaatgaacgtc
+702183/1
@<7DDBDFHHBHDHGGH>FHHGIGGIEEEHIDFFGEF@DBHCEHGGAAE2
@3463600/1
gaaaaaacattgaccaatcgccaccaatgcctggtgcagctatccacttt
+3463600/1
@@@;:ADDFBFFFIDBF<?A7CFEGFDG3?F<G@F>DDFEFFFD;DF<BF
@6217709/1
agcgaacaatccttcgaggtaacctacgtggacatcgaagaaaaaacatt
+6217709/1
@@@FBDFFHHHGHJJIIIGFHHJIGIJJGHJJJJGGG?FHIIIEIJJFGG
@7585276/1
cccacctttttcactcaaccatagctttctcagcgtg
+7585276/1
CCCFFFFFHHHDFHGGHJJJJIIJJJJJJJJIJJID?
@7585277/1
cccacctttttcactcaaccatagctttctcagcgtgttt
+7585277/1
?@1:DDFFHHFFFHGGHIJJIGIGGIJJJJJJGGGD@0BF
@7585278/1
cccacctttttcactcaaccatagctttctcagcgtgtttaattt
+7585278/1
CC@FFFFFHHHHGJJJJJJJJIJJJJJJJJJIIJJHG?DG4B<DF
@7585279/1
cccacctttttcactcaaccatagctttctcagcgtgtttaatttcgttc
+7585279/1
CCCFFFFFHGHFHJJGIJIJJJJIJIJJJJJJIJIHG@GH@EDII@;BD?
@7585280/1
cccacctttttcactcaaccatagctttctcagcgtgtttaatttcgttc
+7585280/1
CCCFFFFFHHHHHJJJJJJJJJIJJJJJJJJJJIJIH?FG4DBFH4?8B8
@7585281/1
cccacctttttcactcaaccatagctttctcagcgtgtttaatttctttc
+7585281/1
CCCFFFFFHHHHHJJJJJJJJJJJJJJJIJJIJJJHH?DG?DBFI9?FH9
@4151982/1
gggcactatataaaaaattacattcagtatcgatagataatattgatgat
+4151982/1
C@BFFFFFHHHHHJJJJJJJJJJJJJJGIJJIIJJJJJJIIIJJIIJJJJ
@7558/1
aaaaaaatatcgcaatattagaaattttcaaatattcttcgcttttgact
+7558/1
@?@DFFFFHGHFHIHIIIIGHHICFHIEGGHDGIHFGIIIGGHGHIIIII
@1395816/1
caactgaccagcagttcgccgggtattgtgcg
+1395816/1
@@?DFAEFHHFGGIIIIGGGHGI0:DGAG@AH
@5529492/1
ttttgagctattgcgatattttttcggaaaaaaagtgagtttaggatatc
+5529492/1
@@?DBDDFGHHHHIGJIIIIJIJJHEGIJJIJGIGHHHG@GHGIGJFIJH
@5529493/1
ttttgagctattgcgatattttttcggaaaaaagtgagtttaggatatct
+5529493/1
1=?D==A?DFHDFHEEGIIIHGIJFGGGGIGIJJGGGIGGHEHIIIGIBH
@5529580/1
ttttgaggtactcgagggcatgatgagcagccgagcccttggcttccttc
+5529580/1
?@@DBDDFAFFBFGEHIIBHIGIJIJGIJBHIGIIIJJGGHGGGGEHAGE
@1396843/1
caactggaggaggcgttaatagacgcacaatacccggcgaactgctggtc
+1396843/1
B<@DFFFFHGFFAEHHHHEHIGIJJGIIJJJJJAHIFIIHF@ACDEDC?A
@8719/1
aaaaaaatgtcaaaattttgcaaattatgtggcattttgacatttatgtg
+8719/1
CC@DFFFFHHDFFIJIGHGIGHIHIIIIJFFCGHIIJGCHIIJJJJIJIE
@6906139/1
caaccccaacaaggaggtaaaaagaagaaacaaaagcaacttcaaca
+6906139/1
C?@FFFFFHHHHHIIIJEGIJJJJJJJJJJJIIJJJJJIJIJJJIJJ
@6219587/1
agcgagcttcatgatcccctgaagaatatatcttgaagaactattatttt
+6219587/1
CCCDFFFFGGHDHIJEIGHIGGHIGIIGIIGIJIJGIJFEFD9GDDGHIJ
@11846/1
aaaaaacattgaccaatcgccaccaatgcttggtgcagctatccactttg
+11846/1
@C@DDADFHHDHHIIIGHAA@F?EDHGEBGGG?FHHCHFIGIIIIEHIIG
@11847/1
aaaaaacattgaccaatcgccaccaatgcttggtgcagctatccactttg
+11847/1
@CCFFFFFHGHFHIJJJJGIIIJIIIGIIJGDHFDHJIJIEHIH@DDGGI
@11848/1
aaaaaacattgaccaatcgccaccaatgcttggtgcagctatccactttg
+11848/1
C@@DFFFFHHHHHJJJJJFGIJJJJJJJJJJJJHIJJJJIJJIJJJIJJF
@11849/1
aaaaaacattgaccaatcgccaccaatgcttggtgcagctatccactttg
+11849/1
CCCFDFDDHFFHHIIIII1AF@EHIHIIIGBHAG@@?DFGGBHEHHIIHC
@6221196/1
agcgctggtaacgctttatcgggttctgctaagtggtaagtagaaggtaa
+6221196/1
@@@ADAD:2<CBFEBEEFHIC@FGBGGEGC@FEGFFFFFG?B?BBFFIFD
@4845826/1
tatgtatttattatattgtgaaaagggagcatttatttgatgcaaagtat
+4845826/1
B@BDDDEFGHHHHIIIJJCIHIJJIIJJIIIJJJJJJIJIJIJJIIHDHI
@4155793/1
gggctaccagcagtcccacaaagtttcacagttccacaaaacgctgaaaa
+4155793/1
??7142ABFDFFFIEFIIIIIIIIIIFIIIIEFFIIIFIIIIIIIIIIFI
@4156219/1
gggctcggctgctcatcatgccctcgag
+4156219/1
@@@FDFFFHGGB>GGIBBHEGHGFE???
@1398649/1
caactgtttacctgtgtatgataaataaacttttttcg
+1398649/1
@?<;BB2=CFD?FE<C?GHFEFBEHFHFF@B@FB3:C8
@1398650/1
caactgtttacctgtgtatgataaataaacttttttcgggtttggaaaaa
+1398650/1
CCCFFFFFHHHHHJGIHIJJJJJJJJJJJJJJJJJJJJJGHGIIJIJJJJ
@4157202/1
gggcttttcctgcttttttagcagctttaccattcgtcttatcgatgcat
+4157202/1
CCCFFFFFHHHHHJJJJJJIIIGIJIJJJIIGIJJJIJJJJGIJGIJJII
@7590697/1
cccagatggcattcatgcagaaccgattaagaaaggggcagacaacttca
+7590697/1
CC@FFFFFHHGHHJJIIIJJIGIJIGFEHIJJJJJJIJFHJJJIJJIJIJ
@1399695/1
caacttcatgtacaaatacctcaccttacaaaataaaatacggcaaagag
+1399695/1
?<@BDFFFHFD?DGGIGIGIIGIIICGIGGEFHIICHIIIIHEEIIIIFI
@7592007/1
cccagccccaacaaggaggtaaaaagaagaaacaaaaacaacctgaacaa
+7592007/1
@@CFFADFHFDFHGIF;EG8CEFHGHIIFIIIIIIIIIIIIIIIA@FBFF
@6223381/1
agcgtatcgaactacggccgaattttctgggtctgtagatccggccattt
+6223381/1
@@@FFDFFFHHFGEDFEBGGBHDGHGFHD>A9?FB?DBGIIIGIGAGHGE
@2090171/1
ccccttgcggttaccccttctgttgggatgggggcc
+2090171/1
@@;A=DDDDHFHDGHII?H@FFHHAHIBGDHGGIGG
@2090172/1
ccccttgcggttaccccttctgttgggatgggggcc
+2090172/1
CCCFFFFFHF@CFGHHIBEGGHHGHIGB@FFIC@6F
@2090888/1
cccgaaaaaagtttatttatcatacacaggtaaacagttgtacagtagag
+2090888/1
@@<=DDDDHGHAFHEGHHCHHHIJIJJJIGGFHDIIIJJJHIIIJDFHIJ
@6224476/1
agcgtttctttagtctgtatattttcttgtatcacttattgcgtctttgc
+6224476/1
@CCDDD<ACFFFFEG@@FDHGIIIIGBHB?CFHIIIIEGHEHIIIDEFCC
@2091419/1
cccgaacaagccaatcagaccaacggaacgcccggagcg
+2091419/1
??@?;?@@AB22CF;;G9FFGICE7:CDFEFGI6?FAFE
@3465617/1
gaaaaaagtttatttatcatacacaggtaaacagttgtacagtagaggat
+3465617/1
BC;DDFFFFHHFHJJJJJJJJJJJJJJFGGIJJJJJJGHGGJGFHHIIJJ
@3465618/1
gaaaaaagtttatttatcatacacaggtaaacagttgtacagtagaggat
+3465618/1
C@CFFFFDDHHHHIGEGIIGIIDIGGHGGGIHGIHIIIIJIGDGFHGGII
@3465619/1
gaaaaaagtttatttatcatacacaggtaaacagttgtacagtagaggat
+3465619/1
CCCFFFFFFHHHHJJIJJJJJJJJJIJGFHJJJJJJJIIJJJIIIIJIIJ
@3465620/1
gaaaaaagtttatttatcatacacaggtaaacagttgtacagtagaggat
+3465620/1
CCCFFFFFFHHHHJJJJJJJJIJJJJJGFHIJJJJJJHIJJIGIIIIJJJ
@4850559/1
tattagtgccatcaattagaccaaagatatttaatgaacccgtaattttc
+4850559/1
:??44ABDHHHHHIIIIGDIIIIIIIGIIIIIIGIGGIIIII@GIIIIII
@3467203/1
gaaaaaatttcaaattgttcaggtaaaatcttgcttcatgattgaaaatt
+3467203/1
@=@1DDD?FHHFFHGGIEHGEGFGHHIG<EAHIIIICGHGICGE>DFI>B
@3467204/1
gaaaaaatttcaaattgttcaggtaaaatcttgcttcatgattgaaaatt
+3467204/1
CCCFFFFFHHHHHJJJJIJJJJJHIJJJJJIJJIJIJJJJJJJIIJJIJJ
@4851046/1
tattattaggcactagttattaattataatcatcaatattatctatcgat
+4851046/1
:B14ADDFHHHHHJIJHIJJJJJJJJJJJJIJIIJJJJJJJJIJJJJIHJ
@4851989/1
tattcctccatagttcttacatccttgtttatttccctttttgtggagag
+4851989/1
:=14ADEFHDHHGIJJIJIJJJIIJIGFHIIIJJJGIGIJJJGHGIGIEH
@4852106/1
tattcggcttattgtaatattcctccatagttcttacatccttgtttatt
+4852106/1
=@?:ADBDDFCBFHFBBFHCFHEIEHICEEHIE@@G@CFFHIDB:DF<DG
@4853679/1
tattgcgatattttttcggaaaaaagtgagtttaggatatcttacgttct
+4853679/1
B@?DDFFFHHHHHJJJJJJIJJIJJJGGGGIJJJIJIIJIJIJIJIHJJJ
@6227733/1
agctgagagtctcttcgtcactcgcaaatgtagaaggcagattgttaccc
+6227733/1
@@@DDDBDDFHHHIIII;FBBHHGIIIIHGHGGIIIIIIIIGIIIIIIFH
@17771/1
aaaaaagcaggaaaagcccagaagaacgtt
+17771/1
;??B=D@DFH?HABC?:?;<A8?9E;?810
@17772/1
aaaaaagcaggaaaagcccagaagaacgttcgactttcacttcattctat
+17772/1
CCCFFFFFHGHFHJJJJJJJJIJJJJIJGHJJJIJJJIGIIJJCGGHGIE
@1407532/1
caagaaatggcctccatgccgagcaagactcccgtcagcgtcctccagga
+1407532/1
B@CFFFFFHHHHHJJIJIIIJHIJJIIJJJJJJICHIIJIHIJJJJJBGC
@1407533/1
caagaaatggcctccatgccgagcaagactcccgtcagcgtcctccagga
+1407533/1
CCCFFFFFHHHHHJJJJIJJJJJJJJJ?GHIJJIGIJIIIGHIJJJJEIE
@5538518/1
ttttgtcatacgtttttgaggcagcaaatttctcaagggcacacggcaac
+5538518/1
@@CDDFFDHDHFHJJIGHGHIIJJJJGGIJJIJJJJIJJIIJJJJIIIII
@1407644/1
caagaaatggtctccatgccgagcaagactcccgtcagcgtcctccagga
+1407644/1
@?;DDDDDHH4CFIIIIIIIEEFFHECGHDHHEEFFCGHBFGEGGHGIH=
@18590/1
aaaaaaggaaaaggaaagaagcaagaggaaggatcgcaagcttcttccag
+18590/1
@@@DFFFFHHHHHJJJJJJIJJJJIJJIJJJGJJJIIJJJJJJIIIIJJI
@2780282/1
ctcacttggtggcctttagggctcgttatcacttggtagaaaaagagcat
+2780282/1
@@CFFFFFFHHABGHIDC<>EHHIIHH=:9::?DFI?949?FFG6BBFH<
@7598039/1
cccagtttagtggccaactcttcgtcactcgcaaatgtagaaggcagatt
+7598039/1
CCCFFDDFBFA?FDGIIGHCEHGIGHIIGGGGGHGGHGGC?GEIIHIEEE
@21468/1
aaaaaagtttatttatcatacacaggtaaacagttgtacagtagaggata
+21468/1
@@<DBDDFHFDHHJGFGIHGIIIIG?9CHIIIJJJE9DB<F?DFCCGEEH
@21469/1
aaaaaagtttatttatcatgcacaggtaaacagttgtacagtagaggata
+21469/1
@@@DFDDDFHHHGIIIIIHHGGHI>DACGHIGGHHIGIIII@B@DHGHGI
@21470/1
aaaaaagtttatttatcatgcacaggtaaacagttgtacagtagaggata
+21470/1
C@CFDDFDHHFHHJJIJJJJIJJJHGHHIIJJJJJJHIIIJHIHIHIJIF
@6910934/1
caaccgccttgaaaggcagattggtcagcaacaaaaatttgctttatcta
+6910934/1
CCCFFFFFHHGGHJIJJJJJJJJJHIJJJJJJJJJJJJJJJJJJJJJJJJ
@6912049/1
caacctcaagcttggggtcaacaacagcccgttccgccacagcaacaacc
+6912049/1
?@@1B?DDB:<BDD;E<1@FFEAFCGF@FFF?BFB?GCFF@FFFDFCIA@
@1411344/1
caagaactgaacaaagttgaagtccttggcgttgaagctgagagtctgca
+1411344/1
CCCFFFFFHHHHHJJJIIIJJJHHJJIJJJJJJJJGGIIIJJJJGHIIJJ
@1412006/1
caagaacttgctggatctcttggtcggaaaagtaacgcccgaacaagcca
+1412006/1
<@@ADDADF?FADEEF<CHFIIB<CA:1?FDADF>FGIID<?AFEDEDEE
@1412007/1
caagaacttgctggatctcttggtcggaaaagtaacgcccgaacaagcca
+1412007/1
?@1=;BDDDAHFHIGBFGIIIIIIGIFBCHAG1:CDGIIIGGIIGIE;;E
@1412008/1
caagaacttgctggatctcttggtcggaaaagtaacgcccgaacaagcca
+1412008/1
B@@DDFFFHHGHHJGIJJIJJGIHHHIHIJJI?CGGIJJJJGGIIJJIFI
@1412009/1
caagaacttgctggatctcttggtcggaaaagtgactcccgaacaagcca
+1412009/1
@@<ADDFFGHHHHJJGIJEJHIEFHHIIJIJJDDGEIJJJJIJHGEHGGJ
@4855079/1
tatttaagaacaaacaggggagaaaagtcacgagaatttgaaaagcgagc
+4855079/1
BB@:ADDFHGHHHJIIJGIJIJJJJJJHIJIGIIGIJJJIJJJJJJIIJJ
@2095403/1
cccgataaagcgttaccagcgcttgaggaagtaacggcagcactattgac
+2095403/1
@CCFFFFFHHHHFHGIGIEHIIJGGEHHGIGIIJJJIDIJGIGIIIJHGG
@6231651/1
aggaaacaaaaaacgccaagtgatacattagttttctactttccttaaca
+6231651/1
@C<DDFFFHHHHHJJIJJIJHIIIJIJJJJJGIJJJIJIJJJJJJJJJII
@4855597/1
tatttatcacatcattcgtcgtgtaccacatctcggatcttgctactaat
+4855597/1
=@1=BDFFHHHHHJJJJJHHIGF8C@HDBB<B9C8C8BFAG?@?4B?BFF
@3475530/1
gaaaaaggtgggaaatgttgactgttgtagctgattaaggggtgtattct
+3475530/1
B@;DDDFFCFHHHJJJIGIIJIJJHJJIGIJJJGIJIIIJJI@FGIIIIJ
@3475531/1
gaaaaaggtgggaaatgttgactgttgtagctgattaaggggtgtattct
+3475531/1
B@@FFFFFCFHHHIJJJIIJJJJJHIJHIIJJJIJJIJJIJJ?DDBFGIJ
@3475532/1
gaaaaaggtgggaaatgttgactgttgtagctgattaaggggtgtattct
+3475532/1
BB@DFFFFADHHFIJJJHIIJJJJHIJIIJJJJIJJJJJJIJ@DFGIIJJ
@6235443/1
aggaatatggagaggtgacaaattcttccaagcggtcacgattaacaaat
+6235443/1
?;=ADEFFHGGHHIIAFHHIIGIIIIIIIFIGDHIHIIGIIGIIIIIGGI
@6917066/1
caacgatatgtcaaacgacgacattgagcaacttacgtattttctatgtc
+6917066/1
@<;BDFFFHHHHHIIIIIIIIIIIIIIIIIGIIIIIIFHHIIIIIIIIII
@5541263/1
tttttaaatttaaaaatgcgtgtgtgcaggtatatttatcacatcattcg
+5541263/1
1114=BDDHFHHHJJJJIIIGHGHHGJJJJDHIJJIIIJIEIIJJJIJJI
@4857421/1
tattttttagtgaacctctctaacgtctttatagaatgtcaatgttattc
+4857421/1
@@@DDEFFFHHHHIJJJJJIJJIJJJJJJJJJJJIIIJIJIJJJGIIIJJ
@26215/1
aaaaaatatcgcaatagctcaaaagggaacaatttttatcgagttattga
+26215/1
@@@DDDDDDFH7FHEFB@FHA?<EGIIAFG;;<FHIIGGHEIIBFHHIG>
@26726/1
aaaaaatattaggaatccactacaaggttttcaatagggcattctaacat
+26726/1
@<@DDFFFFFHHFIGGIGIIHIJJJIJCGHHICBH@GFBEHGEHIJJFII
@26727/1
aaaaaatattaggaatccactacaaggttttcaatagggcattctaacat
+26727/1
@@@DDFFDHFFHGIEGGIIIBGIGHGE:EEHHIFBGGGGGHGFGIIIEHI
@26728/1
aaaaaatattaggaatccactacaaggttttcaatagggcattctaacat
+26728/1
CCCFFFFFHHHGGHIIIGIIJJJJJJIGIHIIIGIJJIGIIJJGIJJJIE
@3477332/1
gaaaaataaaaaaaaaaaaataatagttcttcaagatatattcttcaggg
+3477332/1
<@?DDDBDHHFFFGHIIIIIEHHFHC@H7=CCH@DAEEH?ECADDE>DDB
@3477333/1
gaaaaataaaaaaaaaataatagttcttcaagatatatttttcaggggat
+3477333/1
@@@DFFFFHHHHHJJJJEIGIJJIGJJJJIIJGIJJJJJJJJJIIIJIJB
@6237017/1
aggaatttgaacagttaccatctactatcagagatcgaatgtgtgcagaa
+6237017/1
B@@7DDEFHGHGHJGHHIJIJIIIJJIGJIIHGHGGGJGHIFHIJJJIIG
@6919596/1
caacgcgttgattctgtaaagaatgcaaggtaacgctacagcttttctcc
+6919596/1
?;?1ADD0@:DDDAE4<EFICEEEBEEDEI<DEIDADDDEEIIIIIEDEE
@2103265/1
cccgggcccagatggcattcatgcagaaccgattaagaaaggggcagaca
+2103265/1
=@@=4=@DFDDHH@FGEGHGFEGHGG>FGIGGGFFFGIIIJJGGHGHJJH
@2103266/1
cccgggcccagatggcattcatgcagaaccgattaagaaaggggcagaca
+2103266/1
?=84=8@@CHHHAHEBHIIGGEEB<@B@CGB<FDGFCD?@8CC<@B@GAE
@2103267/1
cccgggcccagatggcattcatgcagaaccgattaagaaaggggcagaca
+2103267/1
@==BDFDFHHHHHIIIIIIIIGIIIIIIIIIGDDGHIIIIIIIIHIIIIG
@2103379/1
cccggggctctgtgatttcttagtgtcaatagtgctgccgttacttcctc
+2103379/1
C@BDFFFFHHHHHJIJJJIIJIJIHIJCCFHIIHJJJJJJIJJIJJJJJI
@7604799/1
cccattggctggctccaagagatgtgcatgtcccgcagatggccaccacc
+7604799/1
@@;DDEFFHHGG<CFHEIGBFA?EEFFAEEH<FGEE>DAA9?;F9DGCHI
@3478965/1
gaaaaatatatcttgaagaactattattttttttttatttttcatcacag
+3478965/1
B@CDFFFFHHHHHIIHIJIJJJJJJGHHJJJJIJJJJJJJJJJHJJIJJJ
@5543999/1
tttttatatagtgccccgatgatatgatatgtatttattatattgtgaaa
+5543999/1
@BBADDFFHGGDHIIJJE@FBHHCGIIIIIGFGHIJIIIGIGIIIGGGII
@31415/1
aaaaaatgtcaaaattttgcaaattatgtggcattttgacatttatgtga
+31415/1
CCCDFFDFDFFHHIJJJFHGIJIJGIIIHGIGIIFGIGJJIEIJGGGFFI
@31416/1
aaaaaatgtcaaaattttgcaaattatgtggcattttgacatttatgtga
+31416/1
CCCFFFFFDHHHHJJJJJJIIJJJJJIJHHHGIJJJIJIJIJJJJIJIJI
@31417/1
aaaaaatgtcaaaattttgcaaattatgtggcattttgacatttatgtga
+31417/1
CCCFFFFFHHGHHJJJJJJIJJJJJJJJHIJJJJJJJIJJJJJJJJJIII
@31418/1
aaaaaatgtcaaaattttgcaaattatgtggcattttgacatttatgtga
+31418/1
CCCFFFFFHHHHHJJJJJJIIJIIFIIJIIIGIJIJIIIEHIJJJJIIII
@31484/1
aaaaaatgtcggaactggcgaaatcaaacaacgtaagacgcaaggtggaa
+31484/1
CCCFFFFFHHHHHJJJIJJJIJJJJJJJJJJJJFHIJIJIJJIJH=CEFF
@31842/1
aaaaaatgttgactgttgtagctgattaaggggtgtattctatatttcag
+31842/1
CCCFFFFFHHHHHJJHIJHIJJJJFHIJIIJJJ?F?FGIIJJJJJJJJJI
@723805/1
agtgaacagctatcgatacacagtcatagatccaatcctataattatcca
+723805/1
BB=DDFFFHHHHHJJIJJJJJJIHIJJJJJIJJJJJJJJJJJJJJJJJJJ
@5547074/1
tttttcactcaaccatagctttctcagcgtgtttaatttcgttccattta
+5547074/1
1114ADEFHHGHHJGFGIJJJIJJJJJJIHHFFE>FBGIE;BGGI<<DI@
@32676/1
aaaaaattacattcagtatcgatagataatattgatgattataattaata
+32676/1
@@@DFFFFDFFDHIFGHIGI@?CHIGEFGHI9C@9:??B<FFH9DFGGIH
@4181311/1
ggtaagccacttaagcacacatgttacataaatgtcaaaatttgacataa
+4181311/1
B@1BDFFFHHHHHJGIJJJJJJJJJJJJJJJJIIIIHIIIIJJJJJEGIG
@33758/1
aaaaaattctccatcgttacaataagttattcggacaagttataccgaat
+33758/1
@1:=DDDDHHHHHIIIIIIIIIIIIIFHIIGIIIIIIGIHIGGIIIIIGI
@4182993/1
ggtacacgacgaatgatgtgataaatatacctgcacacacgcatttttaa
+4182993/1
CC@FFFFFHHGHHJIJJJEHIJIJJJJJJJIIIIJJJJJJGIIGGGGIIJ
@724600/1
agtgaccaaagcaaagacgcaataagtgatacaagaaaatatacagacta
+724600/1
?@:ADDFDHHGHGIGIIIIJJIJJIIFGHJJJGEHIJIIIHJFIJIJJJI
@6241440/1
aggagttgtactaatttgtgtaattgaagttcgtattatttcctcgaaat
+6241440/1
@CC7DDDFDFHHHIIJJFIHHJJJJIJJJJJJJIGIJIJJJJJIIJJJJI
@40700/1
aaaaaatttcaaattgttcaggtaaaatcttgcttcatgattgaaaattt
+40700/1
@@?DDFFFDHGFDIJGAEFEGGHIG<EHIJIIFIGIGEH9DHIADGDFDD
@40701/1
aaaaaatttcaaattgttcaggtaaaatcttgcttcatgattgaaaattt
+40701/1
@C<DFFFFHHHHHJJJJJJJJJIJIJGGJJJJIIIHIJJGIJJJJJJJJJ
@40702/1
aaaaaatttcaaattgttcaggtaaaatcttgcttcatgattgaaaattt
+40702/1
CCCFFFFFHHHHHJJJHIJJJJJIJJIJJJJJJIIJIIJGIJJIIJIJIJ
@4188401/1
ggtatatttatcacatcattcgtcgtgtaccacatctcggatcttgctac
+4188401/1
@CCFDFFFHGHFHIDEHGJJIGHIJJIHGIG9E?FCGG>GEGHHJFEIED
@730537/1
agttcccaaagccttaggagatgtctttgaatccgtagcaggtgcaatat
+730537/1
@@?DDDBD:ADDDF@?BGCEACFAEHGGEEHHGGGDGIIIGG0?FGHH>D
@1421929/1
caagaattttcctggcaaatgcgaattaagaatggtaaaaaagctctgtt
+1421929/1
BC@?DFFFHHHHHJJIJJJJJIJJJJJJJJIJJJJ?FHJJJJJIGJIIHI
@3484994/1
gaaaaattactaaattctgatgtggacacttcatcggaaatagtaacatt
+3484994/1
CCCFFFFFHGHHHJJJJIJJJJJJJJJJJJJIIJIJIJJIGIJIIJIIII
@5551653/1
tttttgtcgagtcaaaagcgaagaatatttg
+5551653/1
:?:4==ADF?F<CFHIIB@B=F@1C9C?DH4
@5551654/1
tttttgtcgagtcaaaagcgaagaatatttgaaaatttctaatattgcga
+5551654/1
@@@DD<ADF?FABEFHI;;F?G@AHCDFHI<<FHI@HHAGDGBFGGCCGF
@7623450/1
cccgaaaaaagtttatttatcatacacaagtaaacagttgtacagtagag
+7623450/1
@@CDDFFFGHHFHIIJJJIJEHIJJJJJIGGHIJJJJDHGGHIJJIICHF
@7623494/1
cccgaaaagtttgggtacaacctctatactttgcatcaaataaatgctcc
+7623494/1
CCCDFFFFHFHHHJJAFHGIJJIJJJIIJJJJJJJIJJJJJIJJJIJJJJ
@4865546/1
tcaagatccagtgtttaaggaactatcagatgttggtccgccacactgta
+4865546/1
??1A=BDDFFFFFEGGEEIIBFEICEHHI>HBD@BGCFEEFEFI>EEFDF
@7623942/1
cccgaacaagccaatcagaccaacggaacgcccggagcggc
+7623942/1
@@@<BDDFHD?FFHGHIG@BFHHEGDIID<ADGF>H@FAAF
@7623943/1
cccgaacaagccaatcagaccaacggaacgcccggagcggctgatatcac
+7623943/1
BCCFDFFFHHHHHJIJJJJJIJJJJFIIJIJJIJIJJJJHH6=6>>9;5>
@4191969/1
ggtcaatgttttttcttcgatgtccacgtaggttacctcgaaggattgtt
+4191969/1
B@?DDFFFHHHHHIIJJJJJJJIIJJJJJJFJGIIJJIIJAHIJEHIIGH
@7625340/1
cccgaataccgattctcagccgagctgcccagtttagtggccaactcttc
+7625340/1
?@<DDABDHHFC?FBHGIH?AG?@A:DCGEBGGHEFA?DB1=FBHF3@@F
@7625341/1
cccgaataccgattctcagccgagctgcccagtttagtggccaactcttc
+7625341/1
CC<DFFFFHHHHHJIJJIJJJJJJIJJJJJJJJIJJIGIIIIJJJJJIJI
@732351/1
agttgctatccttctctttgacattgcttgtggtcacttttcgcccaaag
+732351/1
@@CFDDFFHHHGDBBGIBGHCHGHIGEEGBFHB9?ECGHJIGEHIIGEHI
@3485742/1
gaaaaattccgtcggcaagaagttggccgatttgcagactctcagcttca
+3485742/1
CCCFFFFFHHHHHJJJIJIJJJIIJJJJJJJJIIJIJIJIJJJJIIJJJJ
@6245399/1
aggcagttcaccatcgcttgtcatgtgttgaaattccgcgaaattggcac
+6245399/1
@CCFFFDFHHHHHIJIIHIJJIJGJIIIJIGJJIIIJJJIIJJJJJFJIF
@1424106/1
caagactcccgtcagcgtcctccaggagttgctgagccgtc
+1424106/1
@C@DDFFFFHDADBGEGCEHGHHI<EC?:DEHG9@BHGB0@
@1424107/1
caagactcccgtcagcgtcctccaggagttgctgagccgtcgcggcatca
+1424107/1
@@@DFFFFHHHHHIJJJDGHIGHIJJAGDHIIJJGIJJIHGJJJIEEDEC
@3486779/1
gaaaaatttcaaattgttcaggtaaaatcttgcttcatgattgaaaattt
+3486779/1
CCCFFFFFHHHHHJJJHIJJJJIIJJJJJJJJJJJJJIJGIJJJJJJJJJ
@6932804/1
caactccgacggaagctatacaagtggtcgatattgttttacgttgtgct
+6932804/1
@;;DDFFFDHHHHJJJIJJJJGIICFGDFHIHGGIIGIIGGGIGHGGEGG
@6247030/1
aggctatgccggtaaagaagtgaatgttgataaaggaatatggagagg
+6247030/1
CCCFFFFFHHHHDHIIJIJJFHGIIIGIHGIIJJIJHGIIGJGHIHIJ
@2111047/1
cccgtttgctgttgttgggcacctttttgctgcccttgtgtgggaccagt
+2111047/1
BC?DDFFFHHGHHJIJIJJJJJJJJJJJJJIJIJIIIIGHGIJIJJJIJG
@2790340/1
ctcagatgccgacactatgggtcggatcttcagctagatcggataatcct
+2790340/1
@@?DADEDHGGHHIIIIIIIIFHIGIGIIIIIIGEIIIIIGHIGHIIIIE
@47507/1
aaaaactataaatttttattatattttatgcatgttatcacgattcataa
+47507/1
@;=DDFFFGGHFDIEGIIIJGECFFFIFHIJDCHHIGDHIHEG=FGGGGH
@3489529/1
gaaaaccttgtagtggattcctaatattttttagtgaacctctctaacgt
+3489529/1
B@1BDFFFHHHHHHIIFHHIJJJIJHIJJIJJJJIIJJIJJJJJJJJJJG
@3489530/1
gaaaaccttgtagtggattcctaatattttttagtgaacctctctaacgt
+3489530/1
CC@FFFFFHHFHFCGHEFEHIGIIJGIJJJJIB@9CFGGCEGHIIIHIGH
@3490477/1
gaaaactaatgtatcacttggcgtttttt
+3490477/1
@@@?DDFDHHHDCCHEHBFEBEGEF<FHD
@3490520/1
gaaaactacagatatataaaatcaagagtaactgaaactgagactgaatt
+3490520/1
???DFDEDBDHFBG?EFHADEIFBB<AFHCH@FGG@@FEBDCHIIBE<<B
@3490521/1
gaaaactacagatatataaaatcaagagtaactgaaactgagactgaatt
+3490521/1
@@@FFFFFHHGFFGEGIJJJJJIJJJJJHHIJIJJJJJIEIJIICHCGIJ
@2114591/1
ccctattgaaaaccttgtagtggattcctaatattttttagtgaacctct
+2114591/1
@CCDDFFBFFHHDIGJGH>HIGI@FHGCHGA@BFGIJJJ?;:BFIBGCGD
@2114676/1
ccctatttaaattttgtaaatccacattttcgggttctatgtagactttg
+2114676/1
@@@F=DDDFHDHHIJJGGHIJJIGHJIGIJGGG<CF;D?GA?FH@DGBBF
@6248813/1
agggaccaagaaggcctttatttcccagacctcaaaatgaagataactta
+6248813/1
@@@DFDDFHDHHFFEHIGIJJIGHIIJCHIFIIFFHGGIIJJIIJJIEIJ
@2116522/1
ccctcttcgtgttccatttcatagaatggtggtgg
+2116522/1
==?BBDDDFCBAA2A4?CF:3AC4ED<4FACB111
@4197658/1
ggtgaatatataactgacatgtttcatatgtagaacgaattttgtgcata
+4197658/1
@@?:ADDDHHHFHIIA@CEBG<EFGHIGIGH@DFF>GGI3CFHDCDFGCH
@3494278/1
gaaaagcccagaagaacgttcgactttcacttcattctatcggcctttct
+3494278/1
@@<DDEFFHHHHHIIIJJIGIGGIIJJJJJIIJJIIJIJGIIIIJIJJJJ
@3494279/1
gaaaagcccagaagaacgttcgactttcacttcattctatcggcctttct
+3494279/1
@CCFFFFFHGGGHGIJJJJJJIJJJJJJJJJJJCIIIJJJJIIJJHGIEH
@3494280/1
gaaaagcccagaagaacgttcgactttcacttcattctatcggcctttct
+3494280/1
CCCFFFFFHHHHHJJJIJGIJJJJJJJJJIIIIIIIJJJIJJJJJJIJJI
@2795656/1
ctcagcttcaacgccaaggacttcaactttgttcagttcttgcagg
+2795656/1
@@?1BABDBFFB<EG@F9DE@GGF9CACCD>CDCDGBFFFFCEDBD
@2795657/1
ctcagcttcaacgccaaggacttcaactttgttcagttcttgcagg
+2795657/1
@CC=DFFFHHGHGHIIIJIIJJJJJJJJJIBFHJJJGIJGIJJIJB
@3494529/1
gaaaagcgagcttcatgatcccctgaaaaatatatcttgaagaactatta
+3494529/1
CCCFFFFFFHHHHJIJIHIIIJJJJJJIJJIJJIJJJJIJJJIIJJJJJJ
@3494723/1
gaaaagctcgacatggagtcccaaaacatgaccatgatgcactcggccgg
+3494723/1
@@@BDADDHHHHAGGIIGCFEHHECFHC<<D<>FHIIGIIGIIIDGHGGF
@736596/1
ataaaacaagaggttaatgaggagacttctaaaacagaaatatactgtaa
+736596/1
CCCFFFFFFHDHHFFHGIIJJJJJIEHIJJJJJIGJJEIIIJIIIGEHGI
@3496920/1
gaaaagtattatgagaatatgaaatttaaaa
+3496920/1
@;@BDDBDFHBFFIIIIGHHIIIIIIIIIII
@3497052/1
gaaaagtcacgagaatttgaaaagcgagcttcatgatcccctgaaaaata
+3497052/1
B@@FFFDDFHGDHGHIIJIJJJIJJIHGIJJJJJJJJJJJJJJGIGGIII
@3497459/1
gaaaagtgaccacaagcaatgtcaaagagaaggatagcaactaattttac
+3497459/1
@@@DDDDDFDFFGGJIIIJIJHIJJJJJIHIJIJJIJIJIIIIIJJJJJJ
@5557323/1
aaaaaaaaaataatagttcttcaagatatatttttcaggggatcatgaag
+5557323/1
C@CFFFFFHHGHHJJIIIIJIIJJJIJJJJIJJJJIIJJJJIIHIJIJHH
@2119482/1
ccctgttcttaaataaagtgtactttattgaaaaattagtaaaacataat
+2119482/1
BCCDDDFFHHHHHJIIIGCEHHJIJJJJIHIJJJJJJJJHHGJJJJJJJI
@5559266/1
aaaaaaaatgtcaaaattttgcaaattatgtggcattttgacatttatgt
+5559266/1
CC?DFFFFHHHHHJJJJJJJJJJIIIJJJJIJJJJJJJJJIIJJJJJJJH
@4201135/1
ggtgctttgacggatttgagatcagctctagttaataatacaatttttgc
+4201135/1
@1=DA?DDDFDDF8<FG9:CFAE??EBB?EFBDFFEFF?GFIIFIIIIBG
@6253289/1
aggtaagccacttaagcacacatgttacataaatgtcaaaatttgacata
+6253289/1
??<:BDDDFHHHH>FHGIGIGGIGDFIGCIIHICIIIGGHDDHGIGG@FI
@2119867/1
cccttaatcagctacaacagtcaacatttcccacctttttcactcaacca
+2119867/1
B@@BDEFFHHHHHJJJJJJJIHIJJJJJJJJJJJJJJJJJJJJIJIIJJI
@739764/1
ataaaatataataaaaatttatagttttttgcatttttattcggcttatt
+739764/1
@@@FFFFFHGHHFIEHHHIIJJIJIIJJJJIEIIJJJJJIJJIJJJJJJI
@739765/1
ataaaatataataaaaatttatagttttttgcatttttattcggcttatt
+739765/1
@CC?DFFFHHGHHJJJJJJJJJIJJJJJJJIJJJJJJJJJJIIIJIJIIH
@739766/1
ataaaatataataaaaatttatagttttttgcatttttattcggcttatt
+739766/1
BCC;DDFFHHHHHJJJJJJJJJJJIJJJJJIJGIJJJJJJJJJJJJJJJI
@739767/1
ataaaatataataaaaatttatagttttttgcatttttattcggcttatt
+739767/1
CCCFFFFFHHHHHIJJJJJJIIGGHIIJJIGIJJJJJJJJJJJJIJJJIJ
@739768/1
ataaaatataataaaaatttatagttttttgcatttttattcggcttatt
+739768/1
CCCFFFFFHHHHHJJJJJJJJJIJIJJJJJIJJJJJJJJJJJJJJJJJJJ
@739769/1
ataaaatataataaaaatttatagttttttgcatttttattcggcttatt
+739769/1
CCCFFFFFHHHHHJJJJJJJJJJJIJJJJJJJJJJJJJJJJJJIJJJJJJ
@4879692/1
tcagccacaacagtcaacatttcccacctttttcactcaaccatagcttt
+4879692/1
@@C7DDFFGHGHF<FDGGJIIIIIIIJFIJJFIGIJEIJJFIFIJFJIGH
@4880118/1
tcagcgttttgtggaactgtgaaactttgtgggactgctggttgcccaac
+4880118/1
?<<;;D1ADD3DD<ABC::<4C4ABFBE>?;DA=8?DDDE@;BDDADDD;
@2122487/1
ccgaaaaaatatcgcaatagctcaaaagggaacaatttttgtcgagttat
+2122487/1
@@C1DDFFHHHHGJJJJJJJJJJIJJJJJJJJJJHJJJJJJJJJJIIJJJ
@6936764/1
caactgtttacctgtgtatgataaataaacttttttcgggtttgg
+6936764/1
=<;DBADDDH?FDG<?AFCCEHIII9HI<3AAFHAAF<A@::DD=
@6936765/1
caactgtttacctgtgtatgataaataaacttttttcgggtttggaaaaa
+6936765/1
CCCFFFFFHHHHHIHHGHHIIJIJJJJJJIIJJJJJJJJGBGH@F>DHIJ
@1429194/1
caagatatatttttcaggggatcatgaagctcgcttttcaaattctcgtg
+1429194/1
?@?BD??DHHDDFG@BGB>F<?FEHEHADG>H@C?FFBHGG>FHI9@?F2
@6937736/1
caacttcatgtacaaatacctcaccttacaaattgaaatacggcaaagag
+6937736/1
@@;ADFEFHHFDHGIJJIGIJJEIJJJJIJIIJJEIIIGIIIIIJJJJFI
@6253964/1
aggtactatgtgtgtttggctagattctgtttgacattagaagagtaaac
+6253964/1
?@@DDDEDHGHHFHIJJJJJJJJJJJJJJJJIJJIJJJJJJJJJJFGHII
@56367/1
aaaaagtgaacagctatcgatacacagtcatagatccaatcctataatta
+56367/1
CCCFFFADHHHHHJIJJJJJJJJJJJJFHIJJJIJFJJJJJJJJJJJIJJ
@7633775/1
cccggagcggctgatatcaccaatcaggtggtgacatcgttcgatgacaa
+7633775/1
@@@DDDDDDFHHH>BCDCDFHGI9BG9F?DGDFCGHICHAFD@=G@>EHI
@6939390/1
caacttggtaatcttagtgtctttcagtcccgaataccgattctcagccg
+6939390/1
CCCFFFFFFHHHHJJJJHIGHIJJJJJJJJJJJJJJJJJJJJJJJJJJJJ
@6256555/1
aggttatccttgggggaagaagccaaattgctctactctcaagaaatggc
+6256555/1
CCCFFFFFHHHHHIJJIIJJIJJJJIJJIJJJJJIJJJJIJJIIGIJJJJ
@3506043/1
gaaaattcaagatccagtgtttaaggaactatcagatgttggtccgccac
+3506043/1
@@;BDFFFHHHHHJJJJIHHIJJIIJJJHIIJIGIGIJIJIHIEIIJJJJ
@3506044/1
gaaaattcaagatccagtgtttaaggaactatcagatgttggtccgccac
+3506044/1
@@<DFDDDFHHGHJEGECFHGJHGHJIJJDEGHGHIIGGGIFFGGGGIJJ
@4883639/1
tcataatgaaaatgtatacacacatacattcactcctaaagaatatcaag
+4883639/1
B@@ADEFFHGGHHJHHIIJJJJJJIIJJJGGIIJJJIGIJJIIGIIIJHG
@746561/1
ataaagtatgtgttcaccaagagaagaaagctatacagtagtcaaatttg
+746561/1
@@8=DDDDHHHHHIIIIIIIIIIIIIIIIIIIIIIIIIBGHGIIIIIIII
@4884980/1
tcatcattcaaacattgaagccagatcgataaaaaaatatcgcaatatta
+4884980/1
CCCFFFFFHHHHHJJJIIJJJIJJJJIJJJJJJJJJJJJJJJJIJIJJJJ
@4885062/1
tcatcattttatagtacactttccacacagcatctaatgacattccagaa
+4885062/1
@C@FFDDEHHFDFEAEGHGIIIIIEGGIIIIGIIIIIIIIIIIIIIIIHI
@57694/1
aaaaagtttatttatcatacacaggtaaacagttgtacagtagaggataa
+57694/1
@CCFFFFFHGHHHIGGIIJIJJJIICHHIJJIHIJJJJIJIIJIJIJJJJ
@6940708/1
caactttccttcatgaacgttctcgtatttagaatataagtaatttgtta
+6940708/1
@@<BDFFFHHHHHIIIIIIFGIIIIGHIIIIIIIIIIIIIIIIIIIIHHI
@6941387/1
caactttgttcagttcttgcaggagatcgctagcgaacaatccttcgagg
+6941387/1
@88BDDDDHHHFHGHGIIIIIG@C=;F?EGHIIGGIIIIIIII@DB@FH:
@59064/1
aaaaataatatgtaaattgattttagaaaaaaaccactaattctatgcaa
+59064/1
@@8ABDDFHGHHDGIIIIIGIIIIIIIIIIIIIIIIGGIHIIIIIIIIII
@59065/1
aaaaataatatgtaaattgattttagaaaaaaaccactaattctatgcaa
+59065/1
CCCFFFFFHHHHHIJJIJJJJJJJJJJJIJJJJJJJJJJIIJJJJIJIJI
@7635974/1
cccgggcccagatggcattcatgcagaaccgattaagaaaggggcagaca
+7635974/1
@@@DDDFDHHHHHIJIJJIJJJJIIJJJJJIBHHHIJJJJJCHGEGBHGH
@7635975/1
cccgggcccagatggcattcatgcagaaccgattaagaaaggggcagaca
+7635975/1
@@@FDDFDFHFHHIIIGHGIGGGGGIHGGGHHDGG?FFGCGIDEGGEGGG
@7635976/1
cccgggcccagatggcattcatgcagaaccgattaagaaaggggcagaca
+7635976/1
CCCFFFFFHHGFHJJJIJJIJJIJJJIIJIJGHGIIGIJIIHGIIIEHIH
@1433639/1
caagattttacctgaacaatttgaaattttttccaaacccgaaaaaagtt
+1433639/1
<?@D=DD?CFDFAFIIB@EHGDEFHII>@HIEBEDC<?CDF66@FHII7C
@1433640/1
caagattttacctgaacaatttgaaattttttccaaacccgaaaaaagtt
+1433640/1
CCCFFFFFHHHHGJGGHECEEDEIIGHHIJJJJJJJCGHIJIIIHGFHDH
@1433641/1
caagattttacctgaacaatttgaaattttttccaaacccgaaaaaagtt
+1433641/1
CCCFFFFFHHHHHJIJJJJJJJJJJJJJJJJJJJJJHIJJIGJJIJJJHI
@6942972/1
caagaaaatagcttctgaacaatattcaaatagttcaactacagcagctg
+6942972/1
C@@FFFFFHHHHHJJJJJJJIIIJJJJJJJJJJIJJJJIJJJJJJJJJII
@6257553/1
agtaaacaaaaaacgccaagtgatacattagttttctactttccttaaca
+6257553/1
?@14BDDFHHHHHGIJJJJIJIIJJJJJEIJGGIIJIGIJIJIJIJJJIJ
@6258176/1
agtaaagtcgccacagtagaagaacttaaagatgttattggctattccac
+6258176/1
@@@DDDDDHHHD=FBB:?@?E??DFEHCHIAGEHHIIIIEGEGGGI@DGI
@4886670/1
tcatgtacaaatacctcaccttacaaaataaaatacggcaaagagaagaa
+4886670/1
CCCFFBFFHHHHGJIJJJJJJJJJJJJJJJJJJJJJJJJJJJJJJIJJII
@6259332/1
agtaacggcagcactattgacactaagaaatcacagagccccgggcccag
+6259332/1
@@=DDDDDHHHA>FBBEG?<FBFDGHBGIIBF?DB9@?DHII:@GBEH56
@1437794/1
caagcgatggtgaactgcctttcgtgtggtagtccctcttcgtgttccat
+1437794/1
BCC;DFFFHGDHGJJIJJJIJJIJJJEIJIIIGIJJJJJJJIGCDG<FBF
@2128829/1
ccgaaatttaaggaaggccatttaaaatcttcagacaaattcgattttcc
+2128829/1
CC@DFFFFHHHHHIIGIIJJJJJJJJJJJJJJJJJJJJJJJIJJJJJJJJ
@6945736/1
caagaaatggcctccatgccgagcaa
+6945736/1
@@@DDDADFB;<C;FAHDBGEI8EG3
@6945737/1
caagaaatggcctccatgccgagcaagactcccgtcagcgtcctccagga
+6945737/1
CCCDFFFFHGHHHJJJJIJJJJJIJIEIJJIJJIFHIIJIGGFGGHCCDG
@6945738/1
caagaaatggcctccatgccgagcaagactcccgtcagcgtcctccagga
+6945738/1
CCCFFFFDFHHHHJJJJJJJJJJJJJJJJJJJJJDHCG@F?BGBGI@FHA
@6945739/1
caagaaatggcctccatgccgagcaagactcccgtcagcgtcctccagga
+6945739/1
CCCFFFFFHHHHHJJJJJJJJIJIJJJJJJJJJJIIJIIJHIJJJJJJIE
@4888530/1
tccaaaccttgcaaattttcaatcatgaagcaagattttacctg
+4888530/1
8=1D1DD?DDDDDD4A?AF<<?F<E@EEDDEIDIEIFIDCD<DD
@4888531/1
tccaaaccttgcaaattttcaatcatgaagcaagattttacctgaacaat
+4888531/1
?814ADDDFFFFFIFIIIIIIIIIIIIIIIIIIIIIIIIIIIIIGIIIII
@4888532/1
tccaaaccttgcaaattttcaatcatgaagcaagattttacctgaacaat
+4888532/1
@<<?DDDDFFHHGIG@FGDBIGHHIIIIIIHCBFGGEGGIIGIEGIIICH
@4888533/1
tccaaaccttgcaaattttcaatcatgaagcaagattttacctgaacaat
+4888533/1
@@@?DF;DC>BFFIGCHDIGDGECF4ACHGIEIEEHGHEHI<<CE9B?@B
@4888534/1
tccaaaccttgcaaattttcaatcatgaagcaagattttacctgaacaat
+4888534/1
BC;BDFFFHHHHHJHIJJJJIIJIIIJIIJIJJIIIJJJIIJJIJJIFII
@4888535/1
tccaaaccttgcaaattttcaatcatgaagcaagattttacctgaacaat
+4888535/1
BC<DDFFFHHHHHJIJJJJJJJJJJJJJJJJJJJJJJJJJJJJJHIIJJJ
@4888536/1
tccaaaccttgcaaattttcaatcatgaagcaagattttacctgaacaat
+4888536/1
BC?DFFFFHHHHHJIJJJJJJJIIJIJJJJJIHJIGJJJIIIJIGIGHHI
@4888537/1
tccaaaccttgcaaattttcaatcatgaagcaagattttacctgaacaat
+4888537/1
C@CFFFFFHHHGFHIIJJJJJJJIJJJJJJIIJIJIIJIJJJJIJJIJJJ
@4888538/1
tccaaaccttgcaaattttcaatcatgaagcaagattttacctgaacaat
+4888538/1
CCCFFFFFHHHHHJIJJJJJJJJIJJJIJJJJJJJJJJJJIJIJIJIIII
@61828/1
aaaaatatcgcaatagctcaaaagggaacaatttttgtcgagttattgat
+61828/1
@CC?DFFFGHHHHJJJJJJJJIIJJJJIJJJJJJJJJGHGIIGGIJIIJI
@61829/1
aaaaatatcgcaatattagaaattttcaaatattcttcgcttttgactcg
+61829/1
CCCFFFFBFCDDDGEGGHIGBHHIIIGBHCHHIIIIIIIHGIIIEHIEHG
@3507961/1
gaaaatttgaaaagtatcatgagtt
+3507961/1
???D;;:22CBCBFA?E>?:A:3C<
@3508089/1
gaaaatttgcaaggtttggaggagttgtactaatttgtgtaattgaagtt
+3508089/1
@@@FBBDFDFHHDGCGHGCHCGIIGHGHHCHIEAGH@CB;FHAHEGIGDF
@5568961/1
aaaaaacattgaccaatcgccaccaatgcttggtgcagctatccactttg
+5568961/1
@@@FADDFHHDHHIHJHIAFGHJJIIJIEIJIJGHIIJIIIJJJIJJJIE
@5568962/1
aaaaaacattgaccaatcgccaccaatgcttggtgcagctatccactttg
+5568962/1
CC@DFFFFHHHHHIJJJJFHIJJJJJIHJJIJFFHIJJIJJJJJJJJJJI
@5568963/1
aaaaaacattgaccaatcgccaccaatgcttggtgcagctatccactttg
+5568963/1
CC@FFFFFHHHGHJGIIICGHIIIJJJIJJIICBFHGIJJJJJJJJJJJG
@5568964/1
aaaaaacattgaccaatcgccaccaatgcttggtgcagctatccactttg
+5568964/1
CCCFFFFFHHHHHJJJJJCFIIJJJJJJJJJJJGIJJIJJJJJJJJJJJJ
@2131345/1
ccgaagagtatgtctcgaaagacttcgactttttactatttttgtatgca
+2131345/1
@@@ADDDDCFFFFFIIB:CG::CCH@=;FCGGII@CDFCFFII@DABCFF
@749466/1
ataaatctgaacctctgtcatttagttttgataaacaaccaaacctagag
+749466/1
CCCFFFFFHHHHHJJJJHJJGJJJIIIJJJIJJJJJJJIGIIJJJJJJIJ
@2131953/1
ccgaaggaagccaagggctcggctgctcatcatgccctcgag
+2131953/1
BC@DFFFFHGGHGIGIJIIGIJJEB=3BFHHEHJGII?FAAG
@2133933/1
ccgaataccgattctcagccgagctgcccagtttagtggccaactcttcg
+2133933/1
CC@FFFFFHGDHHGIIIGFIIIIIJIJJJIIBGIGHHIJIIIIJIIGIGC
@4893194/1
tccaagagttctctaatgggtgatttgggtactttattgctaaactgttc
+4893194/1
@@@1DDFFCFHHHJIIHIIJACGHIJJIJHGIJJJJJIIJIIJIIIIGHG
@2817601/1
ctccaaaccttgcaaattttcaatcatgaagcaagattttacctgaacaa
+2817601/1
??<1D?DD?DFD<CC?EGIA@?3AEAFHECHIGGIEGCFGHGBG99?B@D
@3512719/1
gaaacatgtcagttatatattcacctttatatatgtcacattttgtggtt
+3512719/1
CCCFFFFFFHHHFIIJJJJJJJIJJJJJJJJJJJJJJJJJJJJJJIJJHI
@3512720/1
gaaacatgtcagttatatattcacctttatatgtcacattttgtggttct
+3512720/1
@1?DBDDDHGHGFH@FBCDHHHB?IHDEHIHGGFDHICHH@GDFGGGGCH
@3512721/1
gaaacatgtcagttatatattcacctttatatgtcacattttgtggttct
+3512721/1
CCCFFFFFHHHHFHIIIIIJIJJJJJJJJJJJJIJJJJJJJJJJJJIJIJ
@6949656/1
caagaactgaacaaagttgaagtccttggcgttgaagctgagagtctgca
+6949656/1
BC<DFFFFHHHHHJJJIIIJJJJJJJIJJJJJJJJGIIIJJJJJHHIGHJ
@6949689/1
caagaactgaacgaagttgaagtccttggcgttgaagctgagagtctgca
+6949689/1
BC;DDFFFHHHHHIIJIIJJJJIIJJFIJIJJIJJJJJIJIJJIFHGIJJ
@65895/1
aaaaatgcaaaaaactataaatttttattatattttatgcatgttatcac
+65895/1
@C;DDFDFHHHHHJJJJJJJJJJJJJJJJJJJJJJJJIGGHJIIJGGIJI
@6267901/1
agtcacgagaatttgaaaagcgagcttcatgatcccctgaaaaatatatc
+6267901/1
B@BDDFFFHHHHHJIJJJJIJJIJJJJJJJIHGHIJJIJIJJIJJJJIJJ
@7644125/1
cccgtttgctgttgttgggcacctttttgctgcccttgtgtgggaccagt
+7644125/1
@@<DDDDDFFFHHIBGGG::AGEBFGEHIBGGHHGGEBBDBDGGIGIECF
@6950329/1
caagaacttgctggatctcttggtcggaaaagtaacgcccgaacaagcca
+6950329/1
C@@FFFFFHGHHHJHIJJJIJJJIHIJIJJJJCDHIGIJJJIIIJIJGJJ
@6950330/1
caagaacttgctggatctcttggtcggaaaagtaacgcccgaacaagcca
+6950330/1
CC@DFFFFHHHHHJGJJJIJJJJHGIJIJJIJDFGIGJJJJIIJJJGEII
@6950331/1
caagaacttgctggatctcttggtcggaaaagtaacgcccgaacaagcca
+6950331/1
CCCFFFFFHHHHHJIIJJJIJIJEHEGIJJJJFFGHIGIJIJJJIJIGGH
@6950332/1
caagaacttgctggatctcttggtcggaaaagtgactcccgaacaagcca
+6950332/1
BC<DDFFFHHHHGJIJJJJIJJJGIJJIJJJIDHIJJJJJJJIJJIJGIJ
@5574651/1
aaaaaagcaggaaaagcccagaagaacgttcgactttcacttcattctat
+5574651/1
@B@FFFFFHHHGHJJGIJJJJJJJJJJJIJIJGIIJEIHHIJJJJJJJJI
@5574652/1
aaaaaagcaggaaaagcccagaagaacgttcgactttcacttcattctat
+5574652/1
@CCFFFD>FAFFHIJJIIIIJJJGIJGGEHFHGIJGG?FEAGHIEFGIJF
@5574653/1
aaaaaagcaggaaaagcccagaagaacgttcgactttcacttcattctat
+5574653/1
CC@FFFFFHGHHHIJGIJJJJJJJJIJJIJIJJJJJJIJJJJIIJJJJJI
@5574654/1
aaaaaagcaggaaaagcccagaagaacgttcgactttcacttcattctat
+5574654/1
CCCFFFFFHHHHHJJIJIJJJIJJJJIJJJIJHFHIICFHEIJIJJIIJI
@70499/1
aaaaattctccatcgttacaataagttattcggacaagttataccgaata
+70499/1
@CCF?DEFHHGFHGGFDGIEHIIBHHIIIIIEFCAGGGHEHAGHGGFDFH
@5575395/1
aaaaaaggaaaaggaaagaagcaagaggaaggatcgcaagcttcttccag
+5575395/1
CCCFFFFFHHHHHIJJJIIJJGJJHIJGIJJIIIJIIJGJJJJJJJJJJJ
@3515602/1
gaaacgctcgtggggagcgatgacgaataaagtatgtgttcaccaag
+3515602/1
=@@DDDFDHHHDAGH;F>EAGD?FFFEHEIFBFHGG===FGGIGG@D
@5578225/1
aaaaaagtttatttatcatacacaggtaaacagttgtacag
+5578225/1
@;@DFFDDFFFBHIIGGGGHHIII>GFGHDB4CC>GDDA9B
@5578226/1
aaaaaagtttatttatcatacacaggtaaacagttgtacagtagaggata
+5578226/1
@@@DDD<AFH?FFBFGBHHGGAH@DCCEH@EEBFCGGECFI:BGGIGIHG
@5578227/1
aaaaaagtttatttatcatacacaggtaaacagttgtacagtagaggata
+5578227/1
@@@FBFFDFF>BFDFHGGIGHIIIEFFGHIIIIGHIHIIIIHGHIIFGII
@5578228/1
aaaaaagtttatttatcatacacaggtaaacagttgtacagtagaggata
+5578228/1
B@?DDFFFHHHHHIJJJJJJJJJIIIHGHJJJGGIJHIJIJFGHGEIIII
@5578229/1
aaaaaagtttatttatcatacacaggtaaacagttgtacagtagaggata
+5578229/1
CCCFFFFDHHHHHJJJJJJJJJJIJJHHIJJJJHIJGHIJJFGGIJJJJI
@1445770/1
caaggatgtaagaactatggaggaatattacaataagccgaataaaaatg
+1445770/1
CCCDDDFFHHHHGJJJJJJJIGGJIJJJJJJJJIIIGIGIIJGIJJJJJF
@2821220/1
ctccaagagatgtgcatgtcccgcagatggccaccaccattctatgaaat
+2821220/1
@@;BDDDDFHHHFII@FIHIIIIIIIDIGIIGIIGCIIIIIIIIIIEGII
@6271486/1
agtgaactgcaagctggtccacttgtacctatgaggttaagaaaccctga
+6271486/1
@C@FFDFFHGHHFIJGIBHGHIJJJJJJJJIIJGGIIIJJJJIJIJJJJI
@2822071/1
ctccaagtttgtgctgggcaaatcaatcaatttgcctcgaaatctaaggt
+2822071/1
@@?B;DDACB<<DGCEBFBEFGIGIGIHGGIGIIIIGHG@DHGHAFG@9:
@2822072/1
ctccaagtttgtgctgggcaaatcaatcaatttgcctcgaaatctaaggt
+2822072/1
@@@DDFFDFHHHFDHFEEGEHGHHIJJJJJIJIJJCHHHIIJJJJJJGHB
@6271680/1
agtgaataatgtgattaagtaaaagaacgatggtttttcatcgccataca
+6271680/1
@@=B;DFFHHHHHIIIIIIFEFIIIIIIIIIIIGIIIIGIIIIIIIIIII
@72732/1
aaaaatttaaacacattgcattattgatttcgaggaaataatacgaactt
+72732/1
@@@FFBDFHFHBHGGEIEHIGIHGEGBGGHGICGGGIIIGII>GGHHIII
@72733/1
aaaaatttaaacacattgcattattgatttcgaggaaataatacgaactt
+72733/1
B@@FFFFFHHGHHJIJJJJJJJJJIGCIIJJJGIGGIIIIIIJIJIIIJI
@73718/1
aaaaatttatagttttttgcatttttattcggcttattgtaatattcctc
+73718/1
?;?7?BDDF<DFFGHEFHGIG@BFAFH4?FHEFHGHGGGHIGBAGAEHGG
@73719/1
aaaaatttatagttttttgcatttttattcggcttattgtaatattcctc
+73719/1
@@1:DDFFHHHDHGIIIIDFFIGDCHIGIIID<GIIAHG9BGGEHHGBHI
@3520437/1
gaaagaagcaagaggaaggatcgcaa
+3520437/1
<=?DDDDDDDAA:AAEEDDF9E<;C@
@5582897/1
aaaaaatatcgcaatagctcaaaagggaacaatttttatcgagttattga
+5582897/1
@@@4ADDDHHFFF@GDBDHEHHAHGGAHHGI;FBHBDHGGDH?9BFGGA@
@5582898/1
aaaaaatatcgcaatagctcaaaagggaacaatttttatcgagttattga
+5582898/1
CCCFFFFFHHHHHJJJJJJJJJJJJIIJIJJFHIJJIJJJJIJGIJJJJI
@5582899/1
aaaaaatatcgcaatattagaaattttcaaatattcttcgcttttgac
+5582899/1
@<?D?DDDCCCF?GIACFEHI@9AE?B9C?CFHA<?CD:?6?DB9?D?
@5583473/1
aaaaaatattattaagatggcaatagaatttcttaaagatcacaggtatg
+5583473/1
C@?DFFFFGHGHHJIJGJJJJIIIIJJJJJJJJJJJIGJJICHHIG9BGE
@2143001/1
ccgagatgtggtacacgacgaatgatgtgataaatatacctgcacacacg
+2143001/1
@@@DDDFFFHHFHIJJJIIIJIJJJJJIIIJJJJJJJJJJJJJJIIJJJJ
@2143454/1
ccgagcccttggcttccttcggagttttgcctgttccgtagcagacgg
+2143454/1
?@?;AD@DFHFFAHG>FBFBFGC@?EHEEHGAEHGDHEHIIDEIGC>@
@6275017/1
agtgtattacctctaaagctatctactcgttatataatcatcattcaaac
+6275017/1
?@=:A?BDHHHFHIGHGIICHGHEG@EGGEHGBBDGFEHGIIIIIICGED
@766402/1
ataataaaaatttatagttttttgcatttttattcggcttattgtaatat
+766402/1
CCCDFFFFHHGHHJJIJHIJJJJJJJJJJJJJJJJJEIIJIIJJIJJJII
@3521525/1
gaaagaatttcatgcagcctgtgacaaaaataaaaaacatatactttcaa
+3521525/1
?@@?DBD;CF>ACED>BHHII<C?EHGGHIGI9?CBDHHIIIGIIGDFGA
@3521700/1
gaaagacactaagattaccaagttgggcaaccagcagtcccacaaagttt
+3521700/1
@<@FDDFFHHGHDGGGGIIHIIFGHJJJJFGIIHGIGBGHGIJIEGEDFG
@77353/1
aaaacacaaaaatgtcaaatcatgtcaaaaccccggcgatggttcttcaa
+77353/1
CCCFFFFFHHHHHIIJJJJJJJIJJJJJJJJJJJIGIIJABH=CDGIEGG
@7650598/1
ccctgatccacgtataaagctcctataaac
+7650598/1
@@@DA?DDDFHHHGIBHIID@:AGIBHHGB
@3522660/1
gaaagacttcgactttttactatttttgtatgcacaaaattcgttctaca
+3522660/1
@C;DDEFFHHHHHJJJJJJJJJJJJJJJIIIJJJJJJJJJJJIHJHGIIH
@3522721/1
gaaagactttgactttttactatttttgtatgcacaaaattcgttctaca
+3522721/1
CC@FFFFDHHHHHJJJJJJJJJJJJJJIJJIIIJJJJIIJJJJJJJJJJI
@768040/1
ataatagtgtattacctctaaagctatctactcgttatataatcatcatt
+768040/1
CCCFFFFDHFHGHJJJIJJJJIJJJJJJJIJJJIHIJJIIJJJJJJJIJJ
@7652740/1
ccctgttcttaaataaagtgtactttattgaaaaattagtaaaacataat
+7652740/1
@@?DDDDDFHFFDEGGGFFHIGGIGGIJJDHGIIIJFIJHHIJIJFGGHI
@5590382/1
aaaaaattctccatcgttacaataagttattcggacaagttataccgaat
+5590382/1
@CC?DFFFHHHHHJJJGIJJJJJIJJIJJJJJJJJJJIJGIIIJJJIGHI
@4222981/1
gtaaaagtgtgctcaattggtttatcctctactgtacaactgtttacctg
+4222981/1
;==DDDAACAFFHI<EGHHEAFGGGIIIGBFIIIBGEGGIIIIIIIIIIG
@4222982/1
gtaaaagtgtgctcaattggtttatcctctactgtacaactgtttacctg
+4222982/1
@@@;B=D=ACD?:C:C4AF<FBA?C?C@H@<C9ACCF?BGGI?DG@GBDG
@4222983/1
gtaaaagtgtgctcaattggtttatcctctactgtacaactgtttacctg
+4222983/1
CB@FFFFFHDDBFHIIIIGIGHIGIGIBHIJIGIGGHJIJJIGHIHGJJI
@4225676/1
gtaaaatcgttctagacatactttatgctcttgacatttcgttaaagaac
+4225676/1
@@C?DEFDHFHFDIGJJIGHIIJIIGIIJJIIIIGIJIIIIGHIIHIHII
@4225898/1
gtaaaatcttgcttcatgattgaaaatttg
+4225898/1
=::AADD3A=::AEGBFBBCB><HEE9C9A
@4225899/1
gtaaaatcttgcttcatgattgaaaatttgcaaggtttggaggagttgta
+4225899/1
?@8BADDDFHBAFHIIGIIIIGC@?FGB?C>E4CFFG@GDGIH?D9BD@F
@4225900/1
gtaaaatcttgcttcatgattgaaaatttgcaaggtttggaggagttgta
+4225900/1
@B@FFFFFHHGHHJJJJJIJJJJJJJJJJJJJIIJGHIJJJJJHHFHIHI
@770033/1
ataatattgatgattataattaataactagtgcctaataatagtgtatta
+770033/1
@@CFFFFFHHGGHGJJIJIGIIIIGJIJGJHHHGIIHHJGGEHHHHIIJI
@770034/1
ataatattgatgattataattaataactagtgcctaataatagtgtatta
+770034/1
@CCFFFFFGGHGGJJGBG>HHHJIJGHJJIHGGGEEHIJIJIJIJGIIGI
@770035/1
ataatattgatgattataattaataactagtgcctaataatagtgtatta
+770035/1
CCCFFFFFHHHHHJJJIJIJJJJJJJIJJJHIJJIJIJIIIJJIIIIIIF
@6961144/1
caagaccagatgacttacggaacttagcttcacaattacttagagaagca
+6961144/1
@8?ADFFFHHHHHJJJJJJIJJJJIIIJJIIJJIJJJIJJIJJJIIIJJJ
@6962174/1
caagactcccgtcagcgtcctccaggagttgctgagccgtcgcggcatca
+6962174/1
CC@FFFFFHHHFHGIIGFIJIIJJJJCGFHIIJFHHHGIDHHGGE49BEC
@7654530/1
cccttgagaaatttgctgcctcaaaaacgtatgacaaaactatagagaaa
+7654530/1
BC<DFEEFGHHHHJJJJJJJJJJJJJJJJIJJJJJJJJIIJJJJJJJIJI
@6275977/1
agttaaccagacaaagcacctatcgaatcgaatattagtagcaagatccg
+6275977/1
@@@DADDDBFBD8GG;FHHIGABGIGDFGG3DFAD?<?BB9?DEA;DADG
@1452493/1
caaggttttcaatagggcattctaacatgtcaaaattaaatcaatatggc
+1452493/1
B@@?DADDHHFHFIGGGGIIJJJIJJJJJJJJJIJJIIJIIJJJIJIIII
@3526876/1
gaaagatttaaaatccaggacagtatccagaagggactgcctatgttctt
+3526876/1
?<@D;DDDFBHHFFE<?:EGGHEAEFDFHEHIGHB;@FDAFIEGG?G>BG
@3526877/1
gaaagatttaaaatccaggacagtatccagaagggactgcctatgttctt
+3526877/1
CCCFFFFFHHHFHHIJJJJJJIJHJJJJIJJJJJJJGIIJJJJJJIJJJJ
@4908956/1
tccatgccgagcaagactcccgtcagcgtcctccaggagttgctgagccg
+4908956/1
@@@FDFFFHHHHHJJIJJJJJIGHGGDIFHHGIJIIJCHCHIIIIIIIJJ
@2151077/1
ccgattcagcccccaccaagggaagggggcggccccc
+2151077/1
@<1?DADDHHFHHIIIF=@AEEGCEEFGEGBD?BBBB
@2151078/1
ccgattcagcccccaccaagggaagggggcggcccccatcccaacagaag
+2151078/1
B@@DDDEEFHGHGJIJJJIJIEFIIHDFGBHFDDDDD=??BD8C?B?>@>
@4910012/1
tccattatcactttttgttgccgtgtgcccttgagaaatttgctgcctca
+4910012/1
CCCFFFFFHFHHHJJJIIJIJJJJJGIIHJIJGFHGIJJJJIIJJIJIJI
@4910013/1
tccattatcactttttgttgccgtgtgcccttgagaaatttgctgcctca
+4910013/1
CCCFFFFFHHHHHJJJJIIJJJJHIGGIGIJJJJJJIJJJJJJJJJJJJJ
@3528529/1
gaaagctatggttgagtgaaaaaggtgggaaatgttgactgttgtagctg
+3528529/1
B<@DFFFFHGGFFHEHEFHGHGGEE<CGHGIDIJJGIHGGGICHDFGHEI
@1456316/1
caagtcaaaaataatatgtaaattgattttagaaaaaaaccactaattct
+1456316/1
@C@BDEDFHHHHHJJJJJIHIIJJJIJJJJJJJJJJJJJJJJJIJJIJJI
@6963868/1
caagagagtccaaagagaaggttatgaaccggcaataactttccttgttg
+6963868/1
B8?DFFFFHHHHHJIIJIJJIGHIJJJJJJJJJJJJJJJJJJJJJJJIII
@7655795/1
ccctttttgtggagaggtactatgtgtgtttggctagattctgtttgaca
+7655795/1
@@?=DDFFGCFFFGGEF3FHHCHGHGHIIHIIIIEIIIIIIHGDGHBGFI
@7655881/1
ccgaaaaaaagtttatttatcatacacaggtaaacagttgtacagtagag
+7655881/1
CC@DFFFFHHHHHJJJJJIJJJJJJJJJJJHHIJJJJJJJJJJJJIIJJJ
@4227483/1
gtaaaattgaaattaaagcggaggttaagaaagaaagtgtgcacgatgca
+4227483/1
@@?DDDDD>FHDACA@GB<FG@?A;CF<F@CF3BG?90?BBGGAAAG<;F
@3530791/1
gaaaggggcagacaacttcatgtacaaatacctcaccttacaaaataaaa
+3530791/1
CCCFFFFFHHHHHIJJJJJJJJJJJJJJJJJJJJJJJJJIIIJJJJJJII
@4230064/1
gtaaacagttgtacagtagaggataaaccaattgagcacacttttacttc
+4230064/1
CCCFFFFFHHHDHIJJFGHHJIHIGIHICGHHHCHGIIIIJJIJJJIJJI
@773019/1
ataatggatacaaatttgactactgtatagctttcttctcttggtgaaca
+773019/1
=11BDEFFHHHHHJJJJIJIJJJJJIJJJJJJJJJJJJJJJJJJHIJJJJ
@2156775/1
ccgcagatggccaccaccattctatgaaatggaacacgaagaggaactac
+2156775/1
CCCFFFFFHHHHFIJJJJGHIJJJJJJIHIJGIIJJJIJIIIIIIHHIJJ
@2156776/1
ccgcagatggccaccaccattctatgaaatggaacacgaagagggactac
+2156776/1
@C7ADFFDHHGHHIIGIIIIIIIIIIIEEGIIIIIIIGIGIIIIIIIGII
@4912797/1
tcccacctttttcactcaaccatagctttctcagcgt
+4912797/1
:?;?DD@;?BFB>E<<FFGIIGGHHAHEG>DH@F9??
@4912900/1
tcccactaaagttaaccagacaaagcacctatcgaatcgaatatta
+4912900/1
B@@DDFFFHHHHHJJJJIGGIJJJIIIJJJIJJJJJJIH>D3?9D9
@4912901/1
tcccactaaagttaaccagacaaagcacctatcgaatcgaatattagtag
+4912901/1
@@;BDFDDGHHGHIIIJJIIJJIJGEHJJJJIGAHHIJIIGHIJIB>BA@
@4912902/1
tcccactaaagttaaccagacaaagcacctatcgaatcgaatattagtag
+4912902/1
CCCFFFFFHHHHHJJJJJJJJJJJJJJJJJJIIIIHHIGHGIIIJJJEGG
@85313/1
aaaacattgaccaatcgccaccaatgcttggtgcagctatccactttgcc
+85313/1
@;BFFFFFHHHHHJJJEHIIJJJJJJJJJJJHIJJJIJJIJJJJJJJJJJ
@89138/1
aaaacgctgaaaaattccgtcggcaagaagttggccgatttgcagactct
+89138/1
C@@FDDFFGHHHHJJIIIJIIIIFJIJJIJJFIIJIJGIEGHJIGHIIJJ
@3534858/1
gaaataaacaaggatgtaagaactatggaggaatattacaataagccgaa
+3534858/1
C@@FFFFFHHFHHJJJJJJJJIIJIJJJHGGJIIJIJJJIJJJJJFIHHH
@2161229/1
ccgccattctcttggctagcttctttgacttgccagtgccaatttcgcgg
+2161229/1
@@@FFFFFFFHHGIJGBAFEHIEGHICCHGHEFHBECAFHDGGIJCGGII
@2837770/1
ctccatagttcttacatccttgtttatttccctttttgtggagaggtact
+2837770/1
@@@DFFFDFFFHHIIGIIHIEEIGGCGHI@HIIJJJIA8?F?HGBEDAFH
@4233763/1
gtaaagctgctaaaaaagcaggaaaagcccagaagaacgttcgactttca
+4233763/1
CC@FFFFFHGHGHJJJJJIJJJJJJJJJJJJJIIJJIJJJJJJJJJJJGG
@6970288/1
caagattctggcatctaatttttcaaatgcgctagaaactgaaaaaccga
+6970288/1
@@<ADFFDBFBADEHGIGFDGHEFBABFDEEAGGEDDHEHGA<?FBFHEH
@776063/1
ataatttgcgacatttgacgtacggttcaagtagctgaagtaaaagtgtg
+776063/1
CC@BDDFFHHFHHIJJJIIJGHIIFGIJJIIDFIIIJJJFEGHIEHEFDF
@7664726/1
ccgaagagtatgtctcgaaagacttcgactttttactatttttgtatgca
+7664726/1
@@@DDDDDACH?FHGIEA>G1C?CHFACH8CFHH=@F@BFHFD:F>FEG@
@6971693/1
caagattttacctgaacaatttgaaatttttccaaacccgaaaaaagttt
+6971693/1
B;BDBFFFHHHHHJIJJIJJJJJJJIJJJJJJJJJJJJJJJJJIIJIBFH
@6971694/1
caagattttacctgaacaatttgaaattttttccaaacccgaaaaaagtt
+6971694/1
@@@=DFFFHGHDF@FHEFGIDGEHIEH@HGIIIIIFGCGEIGIIIG@F=F
@6972305/1
caagcaatgtcaaagagaaggatagcaactaattttacaagctatacttt
+6972305/1
@C<DFFFFDBFHDHGFF>FGHHIIJGIIJIIFHIIIIIIGIIIIGJIIGI
@6974118/1
caagcattggtggcgattggtcaatgttttttcttcgatgtccacgtagg
+6974118/1
@CCDFFFFGFDFHDGGIIGG@F>FCHFHIIIIIIIBEHHGHGIE3BFHEG
@4916008/1
tcccctgttcttaaataaagtgtactttattgaaaaattagtaaaacata
+4916008/1
@@@FFADEHBFFBHI@EHIEAFFGIDIIGEH>AHHGIDHE>FDFHGGE@G
@6287186/1
ataaaatataataaaaatttatagttttttgcatttttattcggcttatt
+6287186/1
CCCFFFFFHHHHHJJJJJJJJJJJHHJJJJJJJJJJJJJJIJIJIJJIIJ
@2164555/1
ccgcgacggctcagcaactcctggaggacgctgacgggag
+2164555/1
@@@DFDFA?:FFFIE@HD>GHDHEGGIBE<:@EB@AHHBB
@92934/1
aaaactgttgcgactagcacaacaaaaaagatggcaaaacaattagcagc
+92934/1
==@=;DB?D8D<:@1CFGGHDEHIGGC;?FDFC?BFHCIDCGI@F@;@FH
@92935/1
aaaactgttgcgactagcacaacaaaaaagatggcaaaacaattagcagc
+92935/1
@@@DDDABFHFAAHGAAA3A@FHIIIGIIGG@GBABGHIDEHHGHIIIII
@7667353/1
ccgaataccgattctcagccgagctgcccagtttagtggccaactcttcg
+7667353/1
@@<DDDDDFHFFHGIBEFGHIGGGBCHIIIGFGIIGFHIIIDCHIIIIF2
@7667354/1
ccgaataccgattctcagccgagctgcccagtttagtggccaactcttcg
+7667354/1
@@@DFBDFGFFFHIGHIGGHIJ:FGCDHIIE9B??<??BFHGIJGGGIGE
@4239149/1
gtaaattaaacacggcttatcactatgatgttgatttggtaccagatacc
+4239149/1
@BCFFFFFHHHHGIJJIJJJJJJFJJIGIIJIJIJJIJJDDGHIIIJIJI
@3543161/1
gaaatctcggattttcataatgtgttgtgttaaatgataatagatattaa
+3543161/1
CCCFFFFFGHHHHJJJJJJJJJJJJJJJJJJJJJJJJJJJJJIJJJJJJJ
@2845961/1
ctccccacgagcgtttctttagtctgtatattttcttgtatcacttattg
+2845961/1
@@<BDFFFGDACFCBGDGIIEA?FBFB>FBFDHICAGE<FGE@GCH@FGF
@2168219/1
ccgctccgggcgttccgttggtctgattggctt
+2168219/1
@@@DDDDDFF?80?;D89C;F:<B3?FFDF;3D
@2846821/1
ctcccctgtttgttcttaaataaagtgtactttattgaaaaattagtaaa
+2846821/1
@@8DDDFFHHHGFIGHIBEEHHGIIIIIIIIIICEFGCFHDFHIIIDDGF
@2846822/1
ctcccctgtttgttcttaaataaagtgtactttattgaaaaattagtaaa
+2846822/1
@@@DDADDFDA3AF9<FE<FEFDGIFHIGIEHHHHIGBAHHIIIIIIIII
@2848210/1
ctcccgtcagcgtcctccaggagttgctgagccgtcgcggcatcac
+2848210/1
@?8BDDDDDHHHFBHIIGBEHAFFGHGIIIIC;D@FGGBB><HDE3
@2848211/1
ctcccgtcagcgtcctccaggagttgctgagccgtcgcggcatcactccc
+2848211/1
@@@DDDDDFHHDFFEDHGCG;<C?;BBAFHGIIBDH:F054==CB>;@>=
@2848212/1
ctcccgtcagcgtcctccaggagttgctgagccgtcgcggcatcactccc
+2848212/1
C@@FFFDFHHHHHIGGGIJJIGGHGIJJJGIJIGHIJJFHEEA@BEFDED
@4921923/1
tccgagtctaaatgtgaatcgtcccacaagacgtggt
+4921923/1
@@C?DD:BFDHHHJFGGIIIEGIIJ<A?8?>F<1:D:
@6292393/1
ataaacttttttcgggtttggaaaaaatttcaaattgttcaggtaaaatc
+6292393/1
@@1ADDFFHHHGHIIHAFGBHFIIIIIGIIIIIIGIIHIIIIIHIIIIEG
@3544546/1
gaaatgctggaaaagttaaacgatattctacaggatttattattagagtg
+3544546/1
CCCFFFFFHHHHHJJIIJJJJJIJJJJJIJJJIIIJJJJJJIJJJJIJGI
@5608586/1
aaaaagcaggaaaagcccagaagaacgttcgactttcacttcattctatc
+5608586/1
@@@DFDEFDDHHHJAFF?F=EHDHIIBHD@A@DFBB<BFD<9B??BDA?B
@6293678/1
ataaagtacactttatttaagaacaggggagaaaagtcacgagaatttga
+6293678/1
@C?DFFBDHHHHHJJJJEGEICIJJIJGGIJJJJJJGHGIICGHECGIGH
@6293679/1
ataaagtacactttatttaagaacaggggagaaaagtcacgagaatttga
+6293679/1
CCCFFFDDHHHHHJIJJJIJJJJJJJJJJHIIJIIJHEIJJJJGHIIJJJ
@6293883/1
ataaagtatgtctagaacgattttacctttgcgcgaaaagtgaccacaag
+6293883/1
?<@DBB2AFDCDFHFFEH@EFEGEIIGI@FHHEG?GGB<BF4=CB<CGC6
@3546031/1
gaaatgttgactgttgtagctgattaaggggtgtattctatatttcagtt
+3546031/1
@<;?DDDDFDHHDGGBF>AECG9EHBHHHII<?DGHIGICGGGIF<B<DF
@3546032/1
gaaatgttgactgttgtagctgattaaggggtgtattctatatttcagtt
+3546032/1
CCCFFFFFHHHHHJIJIJJIJJIHJIJJJJI<EDHIIJJIJJJJJJJJIB
@3546469/1
gaaattaaacacgctgagaaagctatggttgagtgaaaaaggtgggaaat
+3546469/1
@@CFFEFFGHHHHJJGBHDHGEGIEIJFBEHGGGIIIJFGGIBFGGDHGI
@2850735/1
ctcccttttcacaatataataaatacatatcatatcatc
+2850735/1
=;@B?A=2CD?FFE@GIDHI@I9FC<:FCH42CC@<E9C
@2851767/1
ctccgacggaagctatacaagtggtcgatattgttttacgttgtgctcct
+2851767/1
@@@DFFFDGDH>FHHIIIICH::CHCG@GIFIIIFCGG>C8BFH=@GEAH
@2852996/1
ctccgatgtcctcaagaaatccagggaggaagagctacggaaaaaacaag
+2852996/1
CCCFFFFFFHHHHJIJIIJJJIJIJIJIIJJIIGJGHIIHIFHIJJJJJJ
@1466938/1
caataagtgatacaagaaaatatacagactaaagaaacgctcgtggggag
+1466938/1
@@@DFDDABFBDDGGIGHIGHCHHI@HGHDHGGIH>BEB6C?@F=6FGCF
@2172535/1
ccggaaaatgctcgaaaactcaattggcgcacattcagcagg
+2172535/1
@@<1=ADFDFDDFGGIJHGIJGGGC9?DAFGGE>FDDAFGIG
@2172536/1
ccggaaaatgctcgaaaactcaattggcgcacattcagcagg
+2172536/1
@@@F?DDDHDFHHIIIIGHGIIIGICEIAHGIGIIIIIEIG;
@2172537/1
ccggaaaatgctcgaaaactcaattggcgcacattcagcaggttttttaa
+2172537/1
@@@DADFDFFGHHIGIEHJIIHFHHCDHHIGGGIDHGGGIIIBHIGIGGH
@2172538/1
ccggaaaatgctcgaaaactcaattggcgcacattcagcaggttttttaa
+2172538/1
@C;DDFFFHHHHHJJJJJJJJJJJJJJJJJJJJJJJJJJIJIFHIJJJJJ
@2172539/1
ccggaaaatgctcgaaaactcaattggcgcacattcagcaggttttttaa
+2172539/1
BB<?BDFFHHHGHJJJJFJIIIIJJIHJJIBHIJIJJJGHIJHIJJJJJJ
@2172540/1
ccggaaaatgctcgaaaactcaattggcgcacattcagcaggttttttaa
+2172540/1
BCC7BDFFHHHHHJJJJJJJJJJJJIJJJIJJJJIJJGGIIIFIIJJJJJ
@6981046/1
caaggacttcaactttgttcagttcttgcaggacatcgctagcgaacaat
+6981046/1
CCC?DFFFHHHHHIJJJHIJJJJIJJJJJJJIJJJJJIJJFIIJJFIIHG
@6981047/1
caaggacttcaactttgttcagttcttgcaggagatcgctagcgaacaat
+6981047/1
CC@DFFFFHHHHHJJJJJJJJJIJJJJJJJJJJJEHIIIJIJJJIJJJIJ
@2173730/1
ccggaaccggaagatcgaagaaagacgccaaacattcggcagccaagaac
+2173730/1
BC@FDFFFFHAHHGHIJDIJJIJIIIJJJJJJGGIIJJIGGIIIHHHHFF
@6981953/1
caaggataacctctctgtcggtagatttccgtgaagtggtccgtgcccct
+6981953/1
;@@DDFFFHHGD?GGGIEHHIHIEHHHEBFFFECHG9BDBDEHBG6?@;F
@6296960/1
ataaatgtcaaaatgccacataatttgcaaaattttgacatttttttctt
+6296960/1
@@@DDD?D<=4=BB9FGBFEFIFFHHEFED@CFCHGE<F<GFFBADDBFI
@98770/1
aaaagacaaagatcaagatctgtctttctttgacga
+98770/1
?;?1DDDDH?;?F<EDDEGGGIHGGGCHGIFCGEGG
@2174289/1
ccggaagatcgaagaaagacgccaaacattcggcagccaagaacttgctg
+2174289/1
CCCFFFFFHHHHHIIJJIJJJJJJJJJJJJIJJJIJJIIIIJJIJIJJJJ
@99342/1
aaaagacatttgtgctgaaaagaaaattcaagatccagtgtttaaggaac
+99342/1
@@@B7BBD?FH<DCDHIGIECGGGIFHIGIIEHIIIIIIIIIIIGHIIGG
@3549468/1
gaaatttaaaagaaaatttgaaaagtatcatgagttttgtgattctccga
+3549468/1
CCCFFFFFHHHGGJJJJJJJJJJJIDJIIIIIIIIJJJJHIIGJJJIJJG
@3549490/1
gaaatttaaacgttccagcaggtacttgcgtggacacgcatattacacat
+3549490/1
CC@FFFFFHHHHFHIJEGJJIJFHGIJJIJGEGEHEBAGEHIGBFIGAFH
@5613944/1
aaaaagtttatttatcatacacaggtaaacagttgtacagtagaggataa
+5613944/1
C@CFFFDEFHHHHJJJJJJGGHIJJHHHIJJJIJJIJJIJIIIIIIIGIH
@4924647/1
tccgggcgttccgttggtctgattggcttgttcgggag
+4924647/1
@C@FFDDD@FFHDCGBF?<?DHIGCEHGGG809BFBAH
@7676630/1
ccgagatgtggtacacgacgaatgatgtgataaatatacctgcacacacg
+7676630/1
@@@?DFDF?F?FDBGIBAD::@GHCHEFEGEGGHBGGIEEH@BFGCHIBF
@5615184/1
aaaaataatatgtaaattgattttagaaaaaaaccactaattctatgcaa
+5615184/1
@C@DFFFFHGHHFIGGJJJJJJJJJJJJJJJJJJGGIIIJIIIJJJIGII
@5615185/1
aaaaataatatgtaaattgattttagaaaaaaaccactaattctatgcaa
+5615185/1
CCCFFFFFHHHHHIJJJJJJJJJJJJJJJJJJIJIIJJIJJJJIJJJIII
@3550964/1
gaaattttcaaatattcttcgcttttgactcgacaaaaatttaaacacat
+3550964/1
;@?=BDFDHBDCFGIIIIGHDEIIII@GHHGGEGIGIIGIIIIGIIIIII
@5615316/1
aaaaataattaacagtttttagtaggaaag
+5615316/1
@1?BDDDDFBFFFGF4CEIIIF<FF@FHEE
@4925683/1
tccgtagcagacggccactggcaaagtggatagctgcaccaagcattggt
+4925683/1
CCCFFFFFHHGHHJIIIJFJIJJJIIGGIIJJIIJJIIJIJJJIJJJJI=
@1468614/1
caataatgcaatgtgtttaaatttttgtcgagtcaaaagcgaagaatatt
+1468614/1
@@@DDFFFGHHGHGBHHIIJJJJJJJJIIJIJFGIJJJIIGCG@?D4?4B
@5617953/1
aaaaatatcgcaatagctcaaaagggaacaatttttatcgagttattgat
+5617953/1
@?@?BDFFHGFHHIGIIIIIIIIIGIGHIIIIIIIIIFIGIIIIIIIIIH
@2184945/1
ccggccgagtgcatcatggtcatgttttgggactccatgtcgagcttttc
+2184945/1
BC@FFFFFGDFFDHIIJJJGHIIJGIJJIJIGHIIJHIIIIIIJIGIIJE
@790271/1
atactttatgctcttgacatttcattaaagaaccacaaaatgtgacatat
+790271/1
@CCDFDDEFFFHFIB@GGHGHHHHIGGIGIIGICHIIIBHIGHHHIIIII
@790465/1
atactttgcatcaaataaatgctcccttttcacaatataataaatacata
+790465/1
@BB;DEFFHHHHHJJJJJJJIIJJJJIJIJJJJJJJJJJIIJJIIJJIJJ
@6983873/1
caaggatgtaagaactatggaggaatattacaataagccgaataaaaatg
+6983873/1
CCCFFFFFFHHHHJJJJJJIIJJJJJJJJJJJJJIJIIIIJIJIJIJJJI
@6984413/1
caaggattgccacatcttgtgagccgccattctcttggctagcttctttg
+6984413/1
@@@DF?>DHHHHHBHGIIIFHIEHBHIIGGIJIIIJHIIJIIEGIIJIFF
@3552155/1
gaacaaacaggggagaaaagtcacgagaatttgaaaagcgagcttcatga
+3552155/1
@@@?DDBDFAH7C:F@EHG>H>?E6BDFEHIIII@F>?FGIIGECGGDH4
@2187651/1
ccgggaaaagtattatgagaatatgaaatttaaaagaaaatttgaaaagt
+2187651/1
@@1BD@DFGDAFFHDGGGHHIIIIIHIIEIIIIIIIIIIIIIIIIIIIH?
@792305/1
atagaatacaccccttaatcagctacaacagtcaacatttccca
+792305/1
B1?ADFFFHHHHHJJJJJJJIJJJJJJJJJJHIJJJJJJJJJJJ
@3552211/1
gaacaaaccgggaaaagtattatgagaatatgaaatttaaaagaaaattt
+3552211/1
CCCDFFFFHHHHAHIJI?GFHIJJIJIJIIIJJIJJJJJJJJJJIJJJJJ
@4249281/1
gtaagaagtgaataatgtgattaagtaaaagaacgatggtttttcatcgc
+4249281/1
@@@DDDBD:=DFFD@B:<<CEHGIGAFHI@:;DF@@HEF?B?FHGHHGGD
@7676914/1
ccgagcaagactcccgtcagcgtcctccaggagttgctgagccgtcgcgg
+7676914/1
@@@?ADDEHFHHHIJIBHE@FHIIIJJIJJJEE?DGGCGGGHJIIJBEEB
@7677139/1
ccgagcccttggcttccttcggagttttgcctgttccgtagcagacggcc
+7677139/1
BC@DFFFFHHGHHJJIJIIEIIEHFGIJJJIJIIJIIJGIIJJJIJJJJF
@2189553/1
ccgggcccagatggcattcatgcagaaccgattaagaaaggggcagacaa
+2189553/1
@@;B?DFFDHHFDIGIHIHIGHIJIJIGIJHGHIJBHGIHIIIIGEGHIH
@2189554/1
ccgggcccagatggcattcatgcagaaccgattaagaaaggggcagacaa
+2189554/1
@@@A=<DDFHBFFGHGHJIJJIJIJGIJJJFHIIIIIJJJJJIJGIIJFG
@2189555/1
ccgggcccagatggcattcatgcagaaccgattaagaaaggggcagacaa
+2189555/1
@@@DFDFFDBC?FHGBFGFHIIIEIIIIGIIGGIIGGIGGGHFHIGGIFD
@2189668/1
ccgggcgttccgttggtctgattggcttgtt
+2189668/1
@<?DFFFDHFHHFIGIEGHIIJIEIGII09B
@1472899/1
caatagtgctgccgttacttcctcaagcgctggtaacgctttatcgggtt
+1472899/1
:@@4=AADHHHHHJFIIJEIIJJJJJJJJJJJJGGIIJJIIJJIJJIGHG
@792664/1
atagaatgaagtgaaagtcgaacgttcttctgggcttttcctgctttttt
+792664/1
@@1ABDFFFHGHHJJJGEEGGJJIGHJJJGIGJIGGIGHJJJIIJJIIJJ
@792761/1
atagaatgtcaatgttattctaaaaagaagactgctaaacgttaaatttt
+792761/1
CC@FFFFFHHHHHJIJJJJJJJJJJJJJJJJJJIJJJJJJJIJIJJJIJJ
@792762/1
atagaatgtcaatgttattctaaaaagaagactgctaaacgttaaatttt
+792762/1
CCCFFFFFFFHHHJFHIJIJIJJJJJJJJJIJIIJIIIIIIJJJIIIJJJ
@792865/1
atagaattagtggtttttttctaaaattaatttacatattatttttgact
+792865/1
CC@FFFFFHHHHGFHIJJJJJJJJJJJIJJJJJJJGJIJJJJJJJJJIGJ
@6987368/1
caagggctcggctgctcatcatgccctcgagtacctc
+6987368/1
@<@DDDDDHFHDHIG9BDAEE?EBFH<F<A@??9B9?
@793753/1
atagagagaaaatatataaagtgaaagtcaaatttgcaaattcggttgat
+793753/1
=1:?DEFFHHHHHJJJJJJJJFHIIIJIIJJJJJIJJJJIJJIIJFHJJI
@6988297/1
caaggtacaatactttgttggtttcgccactccctgtatactggcgtggg
+6988297/1
@@@DFDDDDHHDFHIJHJJJJBGGGEGGGIHHIJGIIEGHDGGCHG67;@
@2194392/1
ccggtatcgtttgagattttctggagttgttgagtaaagttccttagagc
+2194392/1
@@@FDDFFHBHHDFHBEHIIEEFIEGFFFFHGGIFHIHGHHIHHIJIJJJ
@5622666/1
aaaaatgtcaaaattttgcaaattatgtggcattttgacatttatgtgac
+5622666/1
@1?DDDFFFHHHHIJGICEHHIJJJJJIIIJJJJJJJJJJJIIJJJIIJJ
@5622667/1
aaaaatgtcaaaattttgcaaattatgtggcattttgacatttatgtgac
+5622667/1
CCCFFFFDHHHFHJJJJJJJJJJJJIJIIJJJJJJJJJJJIJJJIJIJIJ
@4253345/1
gtaagccacttaagcacacatgttacataatgtcaaaatttgacataatt
+4253345/1
BB@FFFFFHHHHHJIJJJJJJJIJJJJJJJJJJJJIJJJJJIJIIJIIJJ
@3555990/1
gaacaatccttcgaggtaacctacgtggacatcgaagaaaaaacattgac
+3555990/1
;@<D1=BDHHFHD@><2CHHEHCH@2A;@CF<DDAG?FGGGFHBHD=8=F
@6990444/1
caaggtttggaggagttgtactaatttgtgtaattgaagttcgtattatt
+6990444/1
@@8DDBDFFGFHHEHEGHDHIJIJJJJIHGGIJJJJJIJJJJJJJJJJJI
@6990445/1
caaggtttggaggagttgtactaatttgtgtaattgaagttcgtattatt
+6990445/1
@@<DD:BDHFHFDCF?EA?CBF@HEGEC@FCGCGGIIGGGHHGEHDDDHG
@6990536/1
caaggttttcaatagggcattctaacatgtcaaaattaaatcaatatggc
+6990536/1
CCCFFDDFHHHHHJJJJJJJJJJJJJJJJJJJJJJJJIJJJJJIJJJIJJ
@7678988/1
ccgagtctaaatgtgaatcgtcccacaagacgtggtagtgtga
+7678988/1
@C<DDDDFHHHFHEGIIGHDGIIJE>DEGHIICDH0?D?D9?9
@6304458/1
ataacatgcataaaatataataaaaatttatagttttttgcatttttatt
+6304458/1
@@@FADDDHHDHFHGHGIIDHIIGG<FGIIIGGHHIGHGGHGGFHIIIIH
@4933050/1
tcctggaggacgctgacgggagtcttgctcggcatggaggcc
+4933050/1
??1ABDDDFH?F>HGBGGEGGGHCGHG<D<GGHIG@E=CA1;
@5625933/1
aaaaattccgtcggcaagaagttggccgatttgcagactctcagcttcaa
+5625933/1
CCCFFFFFHHHDHJIJJIJJIHIIGIGJGIJJJIIIGIIJJJJJJJIJJI
@6304857/1
ataacattgacattctataaagacgttagagaggttcactaaaaaatatt
+6304857/1
=?1=:ABAFDA?FHGIHIIIEHIIIIAHHHHHEACF@EEDGIB?FHAAD?
@6304858/1
ataacattgacattctataaagacgttagagaggttcactaaaaaatatt
+6304858/1
CCCFFFFFFHGHHJJIJJJJJJJIIJJGJIIIIIHIJGGIJJJJGEIGIJ
@794866/1
atagattcgattatagagtaagagtagccggagtggaagcaactggtact
+794866/1
@@@FDDFFFHHHHGIJHIACHGHIIJJIIJJEA;DHIIIGIJJIIJDEHC
@7679996/1
ccgataaagcgttaccagcgcttgaggaagtaacggcagcactattgaca
+7679996/1
@@@DDFFFFAFDFIIIIJIBIIJIBGEEGIFHJBDGHBHA9@AEGGC>CD
@795292/1
atagcaactaattttacaagctatactttgcatagaattagtggtttttt
+795292/1
CC@FFFFFHHHGHJJJJJIJJJIJIJJIIHIGIGIEHHJIIIIJGHIJJJ
@795293/1
atagcaactaattttacaagctatactttgcatagaattagtggtttttt
+795293/1
CCCFFDFFHGDFHJIIIJJJJJJGIIIIJJJIJJJJJIJIJGHIDFGGII
@6305796/1
ataaccttctctttggactctcttgcatgctgctcgaatagctcgtactt
+6305796/1
CCCFFFFFHHHHHJJIJJJJJJJJJJJJIJJJJJJJJJJJJJJJJIJJJJ
@108859/1
aaaagcctcttaaatttaactgaaatatagaatacacccctt
+108859/1
@@@DD8DDBBAB?EEGH<AFE4<E<C<FCH@<BHEGGGHHA?
@796266/1
atagcgtattacctctaaagctatctactcgttatataatcatcattcaa
+796266/1
BBCFBDDDHHHHHJJJJJJJJJJJJIJIJJJHJJJJJJJJJJJJJJJJJJ
@796770/1
atagctttcttctcttggtgaacacatactttattcgtcatcgctcccca
+796770/1
CCCFFFFFHHHHHGIJGIFGHIIJJJJJIIJJIJJJJGIIJIJJJJJJJI
@1476181/1
caatcaatttgcctcgaaatctaaggttatattacttttatgaatcgtga
+1476181/1
:B@4=BDFHHHHHJJJIJJJJJJIJJIJJJIJJJIJJJJJJJHFHIIIIC
@109886/1
aaaagctcgacatggagtcccaaaacatgaccatgatgcactcggccgga
+109886/1
@BCFFFFFFHHGHEGJJHHIIJIGIJJJFHIJJIJIGGGIGIJG=DH:@G
@2869478/1
ctcctgcaagaactgaacaaagttgaagtccttggcgttgaagctgagag
+2869478/1
:@@ADDD:CF;CACG@?FH@EFFHGGDF<CHHIGIGGDF@=?FGCHG=FG
@2869479/1
ctcctgcaagaactgaacgaagttgaagtccttggcgttgaagctgagag
+2869479/1
@@<DDDFDHHFHHIJIHJIJIJIJIFGEFHGGGGGIGIIIIJJIIJIGJI
@2198151/1
ccggtgttgaaatcagagtttgggccattgcttgttttgcaccacaacgt
+2198151/1
@@<?ADDDFBFHBHH>C@:CCFGGIGGIGHADHHDFHI;G>BDH;DGD@8
@3558861/1
gaacaggagcttgataaatttgtagacaatttagctgaatataatgaagt
+3558861/1
@CC?DFFFHHHHGFGGIJGIJHEHGIGJJIIJIIJJJJIIJJJJIIIJJB
@3558886/1
gaacaggcaaaactccgaaggaagccaagggctcggctgctca
+3558886/1
@@@ADFFDBHFFFHGE?<D@FGCFEHEGGCEDHCADBB;CB@A
@3559670/1
gaacagtttagcaataaagtacccaaatcacccattagagaactcttgga
+3559670/1
@7@DFFDDDFHHHEIIIHIAEHGIIIIIIIIIGGCEHHDGHIIIIIIGGG
@5628470/1
aaaaatttaaacacattgcattattgatttcgaggaaataatacgaactt
+5628470/1
@@@DBEBDFDGHHIGFDDGGFFHIIHGIIIIGEGG:BGHIIIEIADEHGH
@5629386/1
aaaaatttatagttttttgcatttttattcggcttattgtaatattcctc
+5629386/1
??;=DADFFGHF?BCFHEGAEFHIIGCGIIIEGIGGHFEHHHGGCGDHBB
@798777/1
ataggttctgtcaaaactgttgcgactagcacaacaaaaaagatggcgaa
+798777/1
BC;DDADDHHFHFIJJJJJJJJJJJJIIIIJJIJJJJJJJJIJIGGGHGG
@7683210/1
ccgatgatatgatatgtatttattatattgtgaaaagggagcatttattt
+7683210/1
@@<;DD?DFHHHHIIIHAHHIIFIIIIIFIIIGHGIIIIIIGIIIIIIGI
@6996541/1
caagtggtcgatattgttttacgttgtgctccttcacaaaatctacttca
+6996541/1
@@@:ADDDHFHHHJJIFHHJJIJGHIIIEGIIJJJIJJJIJJJIJJIIHI
@6309868/1
ataagatatgctgcaacctctactacagtacgcaagaataagattatgga
+6309868/1
CCCFFFFFHHHHHJJJJJJJJJJIIIJJIIIJJJIJJJIIGIEGGCGGII
@2875423/1
ctcctttatgttttgcagcttgttgttcaggttgtttttgtttcttcttt
+2875423/1
?8=DDDDDHFFHHI;EG@EHEGABHGFHAEH<CB@EGHIB8BFFHIGGII
@6998143/1
caagttccagatcctcgaactgttcctttagagttactagaggagttttt
+6998143/1
@1?BDFFFGHHHHIIIGHIGIIIIIIIIIIIIIGIIIIIIIIIIIDGIII
@115657/1
aaaagtcacgagaatttgaaaagcgagcttcatgatcccctgaagaatat
+115657/1
@@;=ADDDHHHHAHIIIIGGIIIIICGGGGGGGGEGIIIIGEDGGAGHG>
@1480077/1
caatcttccgccgcatcctctgcaagagcaagaacccctgggggacagaa
+1480077/1
CCCFFFFFHGHHGJJIIJJJJJJJJJIIIJJJFIJJIJJJJIJGHHEECF
@1480079/1
caatcttccgctaccgcgtgttccttaacaacgatctggtggccaccgga
+1480079/1
??@ADFDDHDHDDHIFBDFEHGGIG@9BBDG?@D2B88F?CC;FEHGEG5
@1480208/1
caatcttcttttccggaaaatgctcgaaaactcaattggcgcacattcag
+1480208/1
?@@BBADDHHHHHI7@1?@CH>CAHFEHGHIHHGGCBDCHBFAHGGBDGC
@6999924/1
caagtttctctaaaagtaaaccacggaacactgaatatcacccacgc
+6999924/1
@@@DADDDBBFHHG@EA?FEEBHGEHIIAGGGEHGHIBHIIGHHIII
@4260124/1
gtaatattcctccatagttcttacatccttgtttatttccctttttgtgg
+4260124/1
@BB?DFFFHHHHHJJJJFJJJJJJIJJJJJJHIJIJJIEHIEIJIIBFFH
@118243/1
aaaagtttatttatcatgcacaggtaaacagttgtacagtagaggataaa
+118243/1
@@@ADAAD:AAF<:AFFF@ACFHGACFAFHH@FEHDHGIFFHGGBDFECH
@3562893/1
gaaccgattaagaaaggggcagacaacttcatgtacaaatacctcacctt
+3562893/1
@@@4ADDDHHFHAHGHIIJIIIJJIEDHIIJBHBGGJJIGHIJJIIJIGG
@3562894/1
gaaccgattaagaaaggggcagacaacttcatgtacaaatacctcacctt
+3562894/1
CCCFFFFFHGHDFGIGIHGAGGIEGGIJIJ9<F0?BGHJJ<DABDH@FF@
@3562957/1
gaaccggcaataactttccttgttgtccagaaacgtcatcatactagact
+3562957/1
CC<DFFFFHHHHHJJJIJJJJJJJJJJJJJJJJJIHIJJJJJJJJJJGIJ
@7684988/1
ccgattcagcccccaccaagggaagggggcggcccccatcccaacagaag
+7684988/1
CC@DFFFFHHHHHJJJJJJHIJJIIJIIJJIFDDDDDDDDDDDDDDDDDD
@7685208/1
ccgattctgccagttggtattcatcctcctggagtaatatcaaaacttca
+7685208/1
BC<BDDFFGHHDHHGIICIHIJIJJJJJJIIJGJEHIDIIJJIJJJJJJJ
@2876850/1
ctcgaaaactcaattggcgcacattcagcaggttttttaacagtttgaaa
+2876850/1
CCCDDFFFGGHHHJJIIIJJJIJJJJJIJIJJFHGGIJIJJJJHJIJJJJ
@2876851/1
ctcgaaaactcaattggcgcacattcagcaggttttttaacagtttgaaa
+2876851/1
CCCFFFFFHHHHHJJJJJJJJIJJJJJJIIJJBGIJJJIJJGIHHIGGJJ
@4936488/1
tcgaaaactcaattggcgcacattcagcaggttttttaacagtttgaaaa
+4936488/1
@@@DDDDDBBDHFIAHCEBGEGGGIEHGFHGCGGIIIFGBFHFGHEFHIC
@4937424/1
tcgaaatcaataactcgacaaaaattgttcccttttgagctattgcgata
+4937424/1
@C@ADFFFHHHHHJIJIGIIJJIJJJJJJJJJJJJJGIJJIJJJJJIIIJ
@802839/1
atataataaaaatttatagttttttgcatttttattcggcttattgtaat
+802839/1
@<1BDDD>?FHABE<BAFBA@E@EB@A9<FG?EGHGH@EHHABHI@HB8B
@802840/1
atataataaaaatttatagttttttgcatttttattcggcttattgtaat
+802840/1
@@<=DDDDDFFHHIEGIIIBIIIIIIIHHIIIIIIIIGIGHIIGIIIIII
@4938095/1
tcgaacgatgtcaccacctgattggtgatatcagccgctccgggcgttcc
+4938095/1
CCCFFFFFHHHHHJJIJJIJHGIIJ?HGIIIJJJJIJJJJJJJIJJHGFE
@5633528/1
aaaacaccatatacctgttaatgccataccatgtttaaattacagaaaag
+5633528/1
@@@ABDDDFDADH@<<CAF@@<CCFHGIIIII>:CDHG>BFGHI?<?GFA
@6312877/1
ataagtgatacaagaaaatatacagactaaagaaacgctcgtggggagcg
+6312877/1
??@DAD>DDDFAD?EDC;F@IIHG@<?C?EC>B@FEG6FHD8?GEAHGEB
@6313124/1
ataagttattcggacaagttataccgaataaaaaaggaaaactaaaggat
+6313124/1
B@8BDBDDFHGHHIJJJIFHHIGJJJGJGIJJJJJJJGJIJJIGIJJEHG
@119317/1
aaaataaaatacggcaaagagaagaaaggccgatagaatgaagtgaaagt
+119317/1
CCCFFFFFFHFGDDEIGGIIDGGIIEGHJGGI@FHHIJJBDCGCGIIJJ@
@2878165/1
ctcgaaagactttgactttttactatttttgtatgcacaaaattcgttct
+2878165/1
CCCFFFFFDHHHHJJJJJJJJJJIJJJJIIJGIIGIIJJJGIJJFJGEGE
@3565361/1
gaacgatggtttttcatcgccatacataaattatgggcgaccaccagtgg
+3565361/1
CCCFFFFFHFHHHJJJJJJJJJJIJJJJJJJJJIJIJJJJJJJJJIJFHJ
@3565379/1
gaacgatgtcaccacctgattggtgatatcagc
+3565379/1
?@@ADDDDHHBBHGGIIIGHGHECFEB4AGH4?
@3565380/1
gaacgatgtcaccacctgattggtgatatcagc
+3565380/1
@@@DDAD;<<AF?C;F;F3C<<?22<?EC<@BG
@3565381/1
gaacgatgtcaccacctgattggtgatatcagccgctccggg
+3565381/1
@@@BDDDDH?FF?CFBGGHHCAFGAFHIFHBFDDABDDGG8?
@3565382/1
gaacgatgtcaccacctgattggtgatatcagccgctccgggcgttccgt
+3565382/1
CCC?DFFFHHHHHJJJJJIJJJJFHIIJJJJJIJJJJJJJJHGGEGEHEC
@3565383/1
gaacgatgtcaccacctgattggtgatatcagccgctccgggcgttccgt
+3565383/1
CCCFFFFFHHHHHJJJJJHIJIJFHIJJJJJJJJJJJJJJJIJIBHHHHC
@2878851/1
ctcgaaatcaataactcgacaaaaattgttcccttttgagctattgcgat
+2878851/1
=11BDDFFHHHHHJJIJGIHJJJJJJJJIJJJJJJJJJIJIJJJJIJJJJ
@2878852/1
ctcgaaatcaataactcgacaaaaattgttcccttttgagctattgcgat
+2878852/1
?==BDFFFHHHHHJJJJHGHIIIJJJJJJJJJJJJJJIHIJJJIJJIJJJ
@2878853/1
ctcgaaatcaataactcgacaaaaattgttcccttttgagctattgcgat
+2878853/1
@CCF?DDFGFFHHIIABHCFGGGGIGGGHIHDHHGGBFFGGIIIGGEHGG
@2878854/1
ctcgaaatcaataactcgacaaaaattgttcccttttgagctattgcgat
+2878854/1
CCCFFFFFGHHHGIIIIIIIIJJJJGIIFHGIJJJJJIHIIJJJJJJJIJ
@2878855/1
ctcgaaatcaataactcgataaaaattgttcccttttgagctattgcgat
+2878855/1
@@CDFDFFDH?FDGHCDGCAGGHICHIIFHHIIIIIIGFHIIIIG@FGHH
@2878856/1
ctcgaaatcaataactcgataaaaattgttcccttttgagctattgcgat
+2878856/1
CCCFFFFFHHHGHJIJJJIJJJJJJJJJJJIJJIJJJJJJIIJJJJJJIJ
@2878857/1
ctcgaaatcaataatgcaatgtgtttaaatttttgtcgagtcaaaagcga
+2878857/1
@@@?DDDDHHBFHGAHGAEHG?FACBF>FHHIIGAFEB;C@FG@<<GEDH
@2878858/1
ctcgaaatcaataatgcaatgtgtttaaatttttgtcgagtcaaaagcga
+2878858/1
@C@ADFFFHHHGHIIIIIIIIFHHGIIIIIIIIIIGIIIFHHIGIIIIII
@2878859/1
ctcgaaatcaataatgcaatgtgtttaaatttttgtcgagtcaaaagcga
+2878859/1
@CCDDFFFHHHHFGEGGGICGCHHFHGHIJJJJIGFFGEGGDGABDF>:B
@3565612/1
gaacgattttacctttgcgcgaaaagtgaccacaagcaatgtcaaag
+3565612/1
@@;4BDDDFFFFFIIIIIIIIIFIFFGIIIIIIIIIBFIIFFFEIFC
@7687821/1
ccgcaacctcacacaaagactagcaaaagtgttgttgtttaccaaagcag
+7687821/1
CC@FFFFFHGFHHJJJJFHIEIIIJJIII:CFIHGGHIJJIJJJGJJGJJ
@7006415/1
caataatgcaatgtgtttaaatttttgtcgagtcaaaagcgaagaatatt
+7006415/1
?@?=BDFFHFHHHIIIIGGIIIIIIIIGHIGGHIEIIEGCGHBHIIIGEH
@7006416/1
caataatgcaatgtgtttaaatttttgtcgagtcaaaagcgaagaatttg
+7006416/1
B?@4ADDFHHHHHGHHIJJJJJJJJJJIIJJIHHIJJJIFIJIIIJJJJJ
@6314250/1
ataataataaacttacgagaaatgaccttagcagacctcttgataggcga
+6314250/1
CCCAFFFFHHHHHJJJJIJDIJJIHHIIIIIGIIJJJJJJJIIIJEIJJF
@4941871/1
tcgagggcgccatccacgagccaatcttccgc
+4941871/1
=?@1A?ADAAFFFB89?8C<GIFFF?GF996@
@7690936/1
ccgcagatggccaccaccattctatgaaatggaacacgaagagggactac
+7690936/1
C@BFFFFFGHHHHIJGIIHIJJJJJJJIIIJHIJJJJIIGIJJJJJJIII
@6315228/1
ataatagtgtattacctctaaagctatctactcgttatataatcatcatt
+6315228/1
@B@FFFFEHDHHHJJJJJJJJJJJJJJJJJIJJJIIGJGIIJJJJJJJJJ
@4942534/1
tcgatacacagtcatagatccaatcctataattatccatttcctgtaatt
+4942534/1
CCCDDFFFHHHFHJJJJIJJJJJJIJJJJIJJJJIGJJJJJJJJJIJJJJ
@4942619/1
tcgatagataatattgatgattataattaataactagtgcctaataatag
+4942619/1
@BCDAFFFDHHHGJJIIJIIJJIJI@HJIJIJJJIIIHIIJJJJJJJJJG
@4265001/1
gtaattctggtttgtctatagttttgtcatacgtttttgaggcagcaaat
+4265001/1
@@@DBDFDDBDHAHHEGHIIIFIGHGIIIIIIIHGGICGGGGGIEIGGEH
@4943520/1
tcgatgttgccagaacgtaagatatcctaaactcacttttttccgaaaaa
+4943520/1
@@@ADEFFFHGHGGFHGHIDHIGIJIGIJGHIBHECGGFIIBFDGH@:F@
@6317247/1
ataatattgatgattataattaataactagtgcctaataatagtgtatta
+6317247/1
CC@FFFFFHHHGHJJJJJGJJJJJJJJJJJHIGIJJIIJJJJJEIGIJJI
@7007299/1
caataattggagatttttcttgtatgggaattatatcatgctgtagttcc
+7007299/1
@@@BDFFFFGDFHEHHIJIIIJEBFIGHIIGIJJJIIGGIIIGIJIHIIF
@3568476/1
gaactatggaggaatattacaataagccgaataaaaatgcaaaaaactat
+3568476/1
@@BDFFFFHHHHGJJIJJJIJIJJJJJJIJJJJJJJJJ@GIJJJJJJIEG
@2885373/1
ctcgaatggccgattgataaaatccgtgatacatttccatgccttctcct
+2885373/1
CCCFFFFFHHHHHIJJIJJJJJJJJIGHIGIJJJJJJJJIJIJHIIJJJH
@5640663/1
aaaacattgaccaatcgccaccaatgcttggtgcagctatccactttgcc
+5640663/1
@@8BDDFFHFHHHJJGA@FGIGIGIJIJIJGGHGHEHIJIJJIJJIJJJH
@5640664/1
aaaacattgaccaatcgccaccaatgcttggtgcagctatccactttgcc
+5640664/1
@@@FDFFDFHHHGGIG?FEGGBEICGHGGG;1?DFCFDGEHGGIGCB8?B
@5640665/1
aaaacattgaccaatcgccaccaatgcttggtgcagctatccactttgcc
+5640665/1
@@@FFFFDHHHHHJIJ;EHHGHIICFGIEIIDDHIJJJJDGIJJJJJJIJ
@2886317/1
ctcgacaaaaatttaaacacattgcattattgatttcgaggaaataatac
+2886317/1
@@;BDDDFHHHGHJIJJEFFHIJJJIIJGIJJICHIGGGJIGJJIJIIJH
@2886318/1
ctcgacaaaaatttaaacacattgcattattgatttcgaggaaataatac
+2886318/1
@@;DADDDDF=??GFBHHFICB?A?CBCEB@DA@GEBD;DH@FG@?F?FD
@2886319/1
ctcgacaaaaatttaaacacattgcattattgatttcgaggaaataatac
+2886319/1
@@@DDD?DHHHHGGIIIGBDEBHHEHGGHIBE<FGEGC=GIIIE@FEGGG
@2886320/1
ctcgacaaaaatttaaacacattgcattattgatttcgaggaaataatac
+2886320/1
BCCDDFFFHHHHHJJJJJJJJJJJJJJJJJJIJJJJJJJIJJJJJJJJJJ
@2886321/1
ctcgacaaaaatttaaacacattgcattattgatttcgaggaaataatac
+2886321/1
CC@FFFFFHHHHHJJJIJIJJJIJJJIJJJJIIJJJJJIGJJJJIJJJJJ
@2886322/1
ctcgacaaaaatttaaacacattgcattattgatttcgaggaaataatac
+2886322/1
CCC@FFFFHGHHHJJJJIIJJJJIIJJJJJJIGJJJJIJIIIJJJJJIJJ
@809621/1
atatgtagaacgaattttgtgcatacaaaaatagtaaaaagtcgaagtct
+809621/1
CCCFFFFFHHHHFIJJJJIHGJJJJJJJJJIJJJHHIGJIJGHJJJIFHJ
@3572412/1
gaagaaaaaaatttatacagcactactatgttaccttttggagaacaaaa
+3572412/1
B@@7DEFFHHHHHJJJJJJJJJIJJIJJJIJJJJJJJJJJIIJJJJIGJG
@811101/1
atattatctatcgatactgaatgtaattttttatatagtgccccgatgat
+811101/1
CCCFFFFDHHHHHJJJJJIJIJIJJHIJJJJJIJJJJJGIHIJJIJJJJJ
@7694003/1
ccgccacactgtagagaattcacttatgaatgtggcataggttctgtcaa
+7694003/1
CC@FFFFFHHHHHJJJIJJJJJJJJJJJJJJJHIJJIJJJJGHIJJIIHI
@126734/1
aaaatatacagactaaagaaacgctcgtggggagcgatgacgaataaagt
+126734/1
CC@FFFFFHHFHHJJJJJJJJJJJJJJHHGIIEGIJGIIJHIGHHIIHH?
@5643444/1
aaaaccttgataaatggaacgaaattaaacacgctgagaaagctatggtt
+5643444/1
@@@FFFFFFFFFDBH>CFGIBHHIGGIIIIIIII<GE=E4DDHHIIIIDG
@5643505/1
aaaacctttaaagatgcgaataatagagaaattaccatccaacggtattt
+5643505/1
BC;BDFFFHHHHHIIIIJJJJJJJJJIJJJJJJJJJJJJJIJIIJDHIJI
@813058/1
atattgtggtagaccaattgaagttcttttatgagtctaataaaggtcaa
+813058/1
CCCFFFEFHFHHHJJJIJJIJJJIJJJJJJIIIJIHHIJIJJJJJIIIGH
@5644396/1
aaaacgctgaaaaattccgtcggcaagaagttggccgatttgcagactct
+5644396/1
CC@FFFFDHHHHDGGGFGECGGGDGHIGIJIIG@FFGIIIHJIGIGGIH>
@2204682/1
ccggtttgttctgaaacaaacatcactgtgatgaaaaataaaaaaaaaat
+2204682/1
?@@DADD?AF?B<4CEFBGHC:9C?FED?FFCGGIIIIAEHIIIIIIIF2
@2204683/1
ccggtttgttctgaaacaaacatcactgtgatgaaaaataaaaaaaaaat
+2204683/1
@@<=BADDDFFDAHEHDHGHEHHHG?E?@FGHBDGEIIBHBFEGIGGGHF
@2204684/1
ccggtttgttctgaaacaaacatcactgtgatgaaaaataaaaaaaaaat
+2204684/1
BB@7ADFFDHHHGJJJJJJJJJJJJJJJHIIIIJIJJJJJJJJJJJIJHH
@1487374/1
caatgttattctaaaaagaagactgctaaacgttaaattttaaaagcctc
+1487374/1
?@@:BBDFDHHHFIIJJGIIGIGGGGIHIJIHBHHIJGHIIJJJGB@FHI
@4270073/1
gtacaacctctatactttgcatcaaataaatgctcccttttcacaatata
+4270073/1
@BCFFFFFHHHHGJJJJJIJJJJJJJJJJJJIIJJJJJJJJJJIJJIJJJ
@1487901/1
caatgtttgaatgatgattatataacgagtagatagctttagaggtaata
+1487901/1
BBBDFDEFHHHGHJJIIJJJJJJJJJJIIFGHIJJJJIJJJJJJJGHIJJ
@1488053/1
caatgttttttcttcgatgtccacgtaggttacctcgaaggattgttcgc
+1488053/1
:?14=ADDHFHHHIIEHJIHGIIGIEEHGFHEHIGIJJEHGJIIIJIJIJ
@3574017/1
gaagaaagctatacagtagtcaaatttgtatccattatcactttttgttg
+3574017/1
@C@=DFFFHHHHHIIJHIHHHJIJJJJJIIJJJIJJJIIJJJJJJJJJJH
@3574064/1
gaagaaaggccgatagaatgaagtgaaagtcgaacgttcttctgggcttt
+3574064/1
@@@ADBDDHFHHDIIGIIIIJJJHIJBHIHHGIIEGDFGGBFHGIG8==C
@7698606/1
ccgcgaaattggcactggcaagtcaaagaagctagccaagagaatggcgg
+7698606/1
CCCFFDFFBHDFDGIIGGG@HGCGIJJBAFGGHIIIIGGIIHDHBDGGGG
@6322935/1
ataatttgcaaaattttgacatttttttctttcctttatgtccacaaatt
+6322935/1
B=?BDFFFHHHHHJJJIJJJIJJJJJJGIIIJJJJIIJJJJJJIGGIJII
@2891020/1
ctcgagggcatgatgagcagccgagcccttggcttccttcggagttttgc
+2891020/1
BC@;DDFFGHHHHJJJJJIJJIJIIJJJJJJJJIJJIJIJIJHH@GIIIJ
@7012644/1
caatattctccaaatcttcgatgatctcctgtctgggtggttgcaatctc
+7012644/1
@C@FFFFFDHHHHIIJIJJIJJJJJJJJJJJIIJJJJ@GHHGIIJJJJJJ
@4944631/1
tcgcaatagctcaaaagggaacaatttttatcgagttattgatttcgagg
+4944631/1
CCCFFFFFGHGHHIJJIJJJIJJIIJJJJJJJBGIIGIJJJIJJJJIIJH
@815288/1
atatttttttatcgatctggcttcaatgtttgaatgatgattatataacg
+815288/1
CCCFFFFFHHHHHJIJJJJJJJJJJJJJIIJJJIIJIIJJJJJJIJJJJJ
@4271540/1
gtacaatactttgttggtttcgccactccctgtatactggcgtggg
+4271540/1
C@CFFFFFHGHHHIJIJCGGGIJIGIIJJJIIHJJIJJJJJIGFHI
@4271544/1
gtacaatagaagataatcagacaattaatagaaaaatgacagaaggacag
+4271544/1
@B@FFFFFHHHHGJJJJJJJJJJJJJJJJJJJJJJJJIJJJJJJJJJJJH
@4947245/1
tcgcgcaaaggtaaaatcgttctagacatactttatgctcttgacatttc
+4947245/1
@@CFFDFFHFF<CGHIICFHGEGIGFEFFCHGHIIIIGCHGIIDFHGIII
@817694/1
atcaaacaggggattctacgaaaaaagacaaagatcaagatctgtctttc
+817694/1
@CBFFFFFHHHGFHIIJJJJJJJJJIJJJIJJJJJGIIJJIIIHGGEHIJ
@3577988/1
gaagaagccaaattgctctactctcaagaaatggcctccatgccgagcaa
+3577988/1
CCCFFFFFHHHHHJJJJJJIJIJJJJJJJJJIJIJJJJJJJJJJJJJJJI
@6325756/1
atacaagaggcaggaagatttatcccccagaagactcccttcaaggtttt
+6325756/1
CCCFFFFFHHHHHIGG;A@FHBHHGIIIAAFHFGHGHIICHGCHEH?FHI
@2212197/1
ccgtctgctacggaacaggcaaaactccgaaggaagccaagggctcggct
+2212197/1
@@@DDFFFHBH@DGHGFFHIJIJIIIGIIDHGB;B@DEHIBGGIGGHE@C
@7700406/1
ccgcggtccacactctattaaataagcgcctataactgcttctacacaat
+7700406/1
@CCFFF?DFBHGHEFBEGFFEHFGGBFGIIIIIIIDHIIIIIBGHIIIIH
@2895096/1
ctcgattatttaataacaagacatctatacgaggatcctaggatgcattc
+2895096/1
@<?DDDD?FBF?BEHI:?CCGFH@GGHIIDA;EG<CGE@FDEEDFAF<DD
@2895952/1
ctcgatttggaccagttcgtatttgggagtgatgccgcgacggctcagca
+2895952/1
@@@D?DDFBFBFFDEAG@@AEGHIEHI@G?EEAGGH@GG<GBEB<BEBAC
@7702270/1
ccgctatttggtacgacgacaaagattacatcatatttgcctttaac
+7702270/1
CCCDFFFFHHHFFHIIIJJJIJJJJJJIJJJJJIIJIJIIJIJJJJI
@7016034/1
caatcctataattatccatttcctgtaattctggtttctctatagttttg
+7016034/1
@@@DDDBBFBBFFB<E@2CEAHH@F3AHBH@CAC<C?BDGAAGIF9::?C
@134628/1
aaaatatcgcaatagctcaaaagggaacaatttttgtcgagttattgatt
+134628/1
BCC?DFFFHHHHHJJJJIEIJIHIJJIHIJIIIJJJIJIGIFHCIIGGHG
@4948829/1
tcgcttttcaaattctcgtgacttttctcccctgttcttaaataaagtgt
+4948829/1
81:AB=DD?DHDHD@>>DFE@GHIIIBECHIIFAE@DCEEFG@GIHIBBD
@4948830/1
tcgcttttcaaattctcgtgacttttctcccctgtttgttcttaaataaa
+4948830/1
@7;DDFFFHHGHHIJGGIGIBEHHIGFHHIGJFGFHGG@D?FGHIFDBDH
@7017889/1
caatcttcttttccggaaaatgctcgaaaactcaattggcgcacattcag
+7017889/1
@@@BDDFDHHHHHJIJIJIGIJIJJJJJJJGIIJJJJIIJJJJJJJJGIG
@819753/1
atcaaataaatgctcccttttcacaatataataaatacatatcatatcat
+819753/1
BC@;DDFFGHHHHJJJJJJJJJJJJJJJJGEIIJJJJJFIIJIJJJIICF
@819754/1
atcaaataaatgctcccttttcacaatataataaatacatatcatatcat
+819754/1
CCCFFFFFHHHHHJJJJJJJJJJJJJJJJJJJJJJJJJJJJJFIJJJIII
@6331343/1
ataccgaataaaaaaggaaaactaaaggatttctcaacttgtttccgtga
+6331343/1
@@8=DDDDHHFHHIIIIIIIIIIHIGIIIIIIIIEGHGIIIIIIIIGGHI
@4278249/1
gtacgaaggaactggaggataactgtagacgttcgtagatgtctgttgcg
+4278249/1
CB@FFFFFHHHHHJJIJJGIJJIIIHGIJIJHIJJHIGFGIGIIJFHIJJ
@3580791/1
gaagaatatttgaaaatttctaatattgcgatatttttttatcgatctgg
+3580791/1
BC;DDFFFHHHHHJJJIJJJJJIJJJJJJIJJIIJJJJJJJJJJIJJJJH
@4279610/1
gtacgcaagaataagattatggaaggaataacacgggctaattttaacaa
+4279610/1
B@@?DFFFHHGHGJIGIGIIIJJJJJIIFHHIGIIIJIJJJIJJJJIJJJ
@6336898/1
atactttattcgtcatcgctccccacgagcgtttctttagtctgtatatt
+6336898/1
CCCFFFFFHHHHHIJJJJJJJJJJJJJIIIJHIIGIJJGGHHJJIIJJIJ
@4280512/1
gtacggttcaagtagctgaagtaaaagtgtgctccattggtttatcctct
+4280512/1
@?8BDFBDFHHHDGIFHDFHHCHHJJIFGEHGCGHBHIGICFGFHGIEGH
@4280745/1
gtacgtcaaatgtcgcaaattatgtcacataaatgtcaaaatgccacata
+4280745/1
?@?ADEFFGGFHHIEHGHIGIJJDBHHIJJIIGGGEGDIGIJJJJGJJII
@5653448/1
aaaagaatcaccaattgtttctaacctctctaaattaataccatcgttgg
+5653448/1
CCCFFFFFHHHHHJJJIHIJJJIJJJJJJIJJJJJJJIJJIIJIJJCGHI
@4281768/1
gtactaatttgtgtaattgaagttcgtattatttcctcgaaatcaataat
+4281768/1
@<=BDDFFHHGFFFGIGIGHIJHIJJHHIJJJJJEHJIGGHIIJEHGJH@
@4281769/1
gtactaatttgtgtaattgaagttcgtattatttcctcgaaatcaataat
+4281769/1
@@@ABBDDHHD?CFGHGGIIIGHIGGFEDGCHHIIGEHEDFCFHCGFGG?
@6338942/1
atagaatacaccccttaatcagctacaacagtcaacatttcccacctttt
+6338942/1
?:=BDFFFHHHHHJJJJJJJJJJJJJJJJIJHGIGJJJJJJJJJJJJJJJ
@6338943/1
atagaatacaccccttaatcagctacaacagtcaacatttcccacctttt
+6338943/1
CCCFFFFFHHHHHJJJIJJIIJJJJJJJJJJFHIIJJJJJJJJJJHJJII
@4951280/1
tcggcagccaagaacttgctggatctcttggtcggaaaagtaacgcccga
+4951280/1
@@<BB@??DBFAAFI@GHEECGHEGHGHG@9:C:6?DDHG3?FFEBAAAH
@4951281/1
tcggcagccaagaacttgctggatctcttggtcggaaaagtaacgcccga
+4951281/1
@@<D7?DADFHBHEAFHE9FEFEC??:EHG@HGGGHGIII?BDGFB8@FE
@6339327/1
atagaatgaagtgaaagtcgaacgttcttctgggcttttcctgctttttt
+6339327/1
@=BDFFFFHHHFHIJJIGHGIIGJHIJJJJJJJJJJJJJJJJIJJJJJJJ
@6339328/1
atagaatgaagtgaaagtcgaacgttcttctgggcttttcctgctttttt
+6339328/1
CCCFFFFFHHHHHIJJICFGIJJIHIJGIIIGJIIJJIJJJICGGIIJII
@4952819/1
tcgggcgttacttttccgaccaagagatccagcaagttcttggctgccga
+4952819/1
@@@DDDDAFFHDHII9G;EGGHIGEDG?FDG@HIFG<CFDHCGGF=CHB5
@4952964/1
tcggggtgcaatcttcttttccggaaaatgctcgaaaactc
+4952964/1
?=?71D0<<3A<ACF@CEFH>F;:88CFFB>>D8@BFFE3=
@2220134/1
cctaaactcacttttttccgaaaaaatatcgcaa
+2220134/1
8?;ABD?D8D;?:<EHAHHGGI@DG:?B>9?6;:
@2220135/1
cctaaactcacttttttccgaaaaaatatcgcaa
+2220135/1
?@@=BDABF>??<BGGI@HG<GHIBIEH>GE;B@
@2220136/1
cctaaactcacttttttccgaaaaaatatcgcaatagctcaaaagggaac
+2220136/1
@@;:DDDDFHFFHIIIIGHHIIIIIGEGEECHGIGIGIGGGHGIIIIGHG
@2220137/1
cctaaactcacttttttccgaaaaaatatcgcaatagctcaaaagggaac
+2220137/1
@@<1BDDDDAFBFFHHGHGIIIBFAAGGIBAHE@?DBBCCFHIIGB@C@E
@2220138/1
cctaaactcacttttttccgaaaaaatatcgcaatagctcaaaagggaac
+2220138/1
@@?DADFDHDHHGIIJJGJJJIJJJJJJJJJJIIIIJJJJJEIJIJJJJJ
@2220139/1
cctaaactcacttttttccgaaaaaatatcgcaatagctcaaaagggaac
+2220139/1
@@@DDD>;F:FHFIIII?EF@HBFFHHIHICFFHHIGEGHHEGEHCG;CE
@6341877/1
atagcaactaattttacaagctatactttgcatagaattagtggtttttt
+6341877/1
CCCFFFFFHHGHHJJIJJJJJIJIIJIJJJIIIIIFEBEHIDGHIIIGII
@1496829/1
caattggcgcacattcagcaggttttttaacagtttgaaaaccttgataa
+1496829/1
@@@DDDDDHHDFFIIIICDHGI89CFIIIIIGCFGIIIIIIIIHIGHIII
@7707262/1
ccggaaaatgctcgaaaactcaattggcgcacattcagcaggttttttaa
+7707262/1
=@@DBDDDBFF<AGAGI:CEBEHGC@?E?@G<GHGGHGHB;8DC8BBAD@
@7707263/1
ccggaaaatgctcgaaaactcaattggcgcacattcagcaggttttttaa
+7707263/1
@;?ADDFFHHHHHJJJJJJJJJJJJJJJJJJJJJJJJJIJJJFHIIJJJJ
@7707264/1
ccggaaaatgctcgaaaactcaattggcgcacattcagcaggttttttaa
+7707264/1
@@<DDDFDDFDFFGIIJJIJJJGIGCFHIIJJIJIHIGIJJF9FHGIGII
@7707265/1
ccggaaaatgctcgaaaactcaattggcgcacattcagcaggttttttaa
+7707265/1
CCCFFFFFGHHHHJJIJJJIJIJJIJIJJJIIIJJIJJJJIJCGHIJJII
@3587067/1
gaagagttggccactaaactgggcagctcggctgagaatcggtattcggg
+3587067/1
@@@FDFBDBFFHDBHIEHHIHDEEGIIIIHEGIIGGCGHEHEFHEHIIDG
@7708600/1
ccggaaccggaagatcgaagaaagacgccaaacattcggcagccaagaac
+7708600/1
BC@DDFFFHHFHHJJJJIJIIJJIJJJJJJJJJJIIIJBBGIIIHHHGFF
@4282221/1
gtactatgtgtgtttggctagattctgtttgacattagaagagtaaacgt
+4282221/1
@??DF?DDBFFDHIJJIIGIGGHIIJJJJFIGEFHIGIJIIJIHHHGII?
@4282222/1
gtactatgtgtgtttggctagattctgtttgacattcgaaaagtaaacgt
+4282222/1
CCCFFFFFFHHHHJJJJJJIJIJJJJIIJIJIIJJJJIJIJJJGHJJJJF
@7709238/1
ccggaagatcgaagaaagacgccaaacattcggcagccaagaacttgctg
+7709238/1
@:8B?DDDFHFHHIGIIIIIIIIIIIIIIIIIIIIIIIIIIIIIIIIIII
@7023117/1
caatgggattgcccatcactttgtcatcgaacgatgtcaccacctgattg
+7023117/1
@@;DDFFFFHHHHJGHGIJJJJIHIJJJJJJIJIJJIJIIJJJJJIGGII
@138246/1
aaaatatttaggagagtttatgatagctacaaaatttgatcctcacgata
+138246/1
@C@DFFFFHFFGHJJJJIJJIJJJJIJJJJJIJJJJJIIGIJJJIIHCHI
@828416/1
atcaataatgcaatgtgtttaaatttttgtcgagtcaaaagcgaagaata
+828416/1
CCCFFFFFHHHHHJJIHGIJIIIGJJJJIHHIHHHGIIJJJGJFDHFGIJ
@7024350/1
caatgtcaaagagaaggatagcaactaattttacaagctatactttgcat
+7024350/1
?@@:?AB8?ACBFDFFEAEDGCH<;EFFFIIIIIIIEEEEIFE@D9B<@B
@828880/1
atcaatattatctatcgatactgaatgtaattttttatatagtgccccga
+828880/1
CC@DFFFFHHHHHJJJJJJJJEHGJJJEHHGHIIJIJJJJJCBFGIJJGH
@7024865/1
caatgttattctaaaaagaagactgctaaacgttaaattttaaaagcctc
+7024865/1
@@<DDDDDFDFHHIIFDHEAADG<BF<EHDFFCGHGGCHIIIGGIIIIEH
@7024866/1
caatgttattctaaaaagaagactgctaaacgttaaattttaaaagcctc
+7024866/1
@@@DBBADDFFFFIIIFF:F;BGHII@HHIE??EGGIIDFIIIADDGIFF
@4956008/1
tcgtcactcgcaaatgtagaaggcagattgttaccctccacgggtaaatc
+4956008/1
CC@FFFFDFDFFHJJJHJEIJJIIIGIIIGIJJJJJJIJIIIGG;AGF4C
@4957625/1
tcgttctacatatgaaacatgtcagttatatattcacctttatatatgtc
+4957625/1
=?14ABDEHHHBDHGIIIIIIHIIIIHIIIHIIIIIIIIIIIIIIIIIHI
@4957885/1
tcgttgttaaggaacacgcggtagcggaagattggctc
+4957885/1
??<D=ADFHDHHHIGIIIIII@FAFHGGGHGIEEFGII
@140077/1
aaaatcatgaccaaaaagtgaacagctatcgatacacagtcatagatcca
+140077/1
@@@?D?DBADDFDHGIGI:CHHGIFCGHGGDAG?HIIIIIGIIIGIIFIH
@140078/1
aaaatcatgaccaaaaagtgaacagctatcgatacacagtcatagatcca
+140078/1
BC;DDEFFFHHHHIJJJJEBHIJIJJIIJIIIIIIJJJJJJEIJJGIJIJ
@140079/1
aaaatcatgaccaaaaagtgaacagctatcgatacacagtcatagatcca
+140079/1
CCCFFFFFHHHHHJJJJJFHHJJJJJJJJIJJJJJJJJIHJJJJJJJIIG
@1499656/1
caatttgcctcgaaatctaaggttatattacttttatgaatcgtgataac
+1499656/1
CCCFFFFFGHGHFJJIJJJJJIHHIJJJJJJJJJJJJJF?HHIGGBGHID
@6347225/1
atagtgtattacctctaaagctatctactc
+6347225/1
@@<;D?D>DFDFFIEHIIIG<I?C@HBBBA
@6347226/1
atagtgtattacctctaaagctatctactcgttatataatcatcattcaa
+6347226/1
@C@FFFFFDFHHHJGJGDHEIGIIGGIIJJIJJIIIIGIJJJJIHIJGIH
@7711491/1
ccggacagagaacgcgaaatcaacaacttggtccgtcgagccgacttcaa
+7711491/1
B<@FDFFFHHHHHIJJIJJJJJJJJJJJJJJHIJJIJJJIIHHGFFDEEE
@6349382/1
atataataaaaatttatagttttttgcatttttattcggcttattgtaat
+6349382/1
@?@ADDDDDDF8FHGIED<C?<CBEFBFA>EEEE>D<9;?GHGIG>GDDG
@6349383/1
atataataaaaatttatagttttttgcatttttattcggcttattgtaat
+6349383/1
@C@DFFFFHGHHHJJJJJJFHGIGIBEGIIGGIGGEFHF?GGIIJGI@DI
@1502391/1
caatttttgtcgagttattgatttcgaggaataatacgaacttccat
+1502391/1
@@@D?DDDAAFF?FAE9EHGH<EHEH;EG???FDBEHICEHIDGG<F
@1502392/1
caatttttgtcgagttattgatttcgaggaataatacgaacttccat
+1502392/1
@@@DDEFFFHFHHJGHJJJJJJIJJJIIJJIIJJJFJ=GGIIJJJJI
@6349857/1
atataatctagttacacagcatagtatccctgataaaagcattgcagatt
+6349857/1
=?<4=AA:C?CFHIIIBGEICGG@CFEG@GC<FHGGIIGDGE@GEGHADH
@1504100/1
cacaaaacgctgaaaaattccgtcggcaagaagttggccgatttgcagac
+1504100/1
CC@DFFFFGHHHHJJJJJJJJJJJJIJJIJJJJIJJJIJJJIIJIJJJII
@6351251/1
atatagttacgttaaaacagcagctg
+6351251/1
@@@DA:BACDDC?EGFI3?3FGA3AC
@6351322/1
atatataactgacatgtttcatatgtagaacgaattttgtgcatacaaaa
+6351322/1
@@@BDDFFHHHHHJGIHIJJIIJIJDHHIIIJFEHGIJIGGGIIJJJJHJ
@1505382/1
cacaaaattcgttctacatatgaaacatgtcagttatatattcaccttta
+1505382/1
@@7;?3A?F:D<AEBB<AHEHF>CA:<F?H@AEFE@:?CGDBF>FDD3?@
@1505383/1
cacaaaattcgttctacatatgaaacatgtcagttatatattcaccttta
+1505383/1
@C1DDFFFHHHHHJJJJJJJJJJJJJJJJIIIJHIJJJJJJJJJIIJJJJ
@2909399/1
ctcggctgctcatcatgccctcgag
+2909399/1
???1BDDDD<D<B@EE@EEEBACEE
@2909400/1
ctcggctgctcatcatgccctcgag
+2909400/1
@@CDFFFFDFFHFBEFHGHHDHGEC
@2909401/1
ctcggctgctcatcatgccctcgagtacctcaaaa
+2909401/1
CC@DFFFFFFGFDH@FDGHIGGEFH1:?GF<:CFI
@832979/1
atcacatcattcgtcgtgtaccacatctcggatcttgctactaatattcg
+832979/1
@@<DDFFFHHHHHGIIHGEHIIEIIIIIGCIDHGIIBGEHGH@FHIIIIH
@5663414/1
aaaagcccagaagaacgttcgactttcacttcattctatcggcctttctt
+5663414/1
@@@FDDDDDHFHHEHIICGHHDEEDGIFGGEGGFBHIGGGFEGIGGIEH@
@7027058/1
caattacacaaattagtacaactcctccaaaccttgcaaattttcaatca
+7027058/1
@??DDEFFHHHHHJJJFHJJJJJJJJJJJJJJJJJIJIHHIJJJIJJJJI
@2223223/1
cctaataatagtgtattacctctaaagctatctactcgttatataatcat
+2223223/1
@@@?DEFFHHHFHHFGIIIIIIIIIIIIIIIIIIIIIIIIIIIIIIIIII
@6353281/1
atatcctaaactcacttttttccgaaaaaatatcgcaatagctcaaaagg
+6353281/1
BB<BDFFFHHHHHJJJJJJJJJIIJJJJJIJJJIJGGGIJIIFIIJJIJI
@835188/1
atcacgattcataaaagtaatataaccttagatttcgaggcaaattgatt
+835188/1
@@;BDDDFDFHGHIIIIHHIIIIIIIIIIIIIIIIHGIEDFHIIIIIIII
@6354804/1
atatgatatgtatttattatattgtgaaaagggagcatttatttgatgca
+6354804/1
:???==2=AF<CFGIFGECHHHIEHE@HEHGEDGFIEGIIIIEIC<D<<<
@5664751/1
aaaagctcgaaaactcaattggcgcacattcagcaggttttttaacag
+5664751/1
:184AAB>@FDDAH>CFGCD>DDFGEDFHIGHIII;;00?BBHAG@GC
@836709/1
atcactttgtcatcgaacgatgtcacctcctgattggtgatatcagccgc
+836709/1
BCCBDFFFHHHHHJJJJJJJJJJJJJJJJJJJHIJJJGHIJIJJJIIJIJ
@6355864/1
atatggtatttttactttaagtttctcaatttttgacaaaatgttaagag
+6355864/1
:1:==BADHHHHHJJJJJJJJJJJJJJJHJJJJJJIJIIIJIIIJJJIIJ
@6355865/1
atatggtatttttactttaagtttctcaatttttgacaaaatgttaagag
+6355865/1
=?;=1A2AA?DHAHI@GEGIEAFEHFEH?FHHIA?FEFD9@F?BBDBBF@
@6356088/1
atatgtagaacgaattttgtgcatacaaaaatagtaaaaagtcgaagtct
+6356088/1
@@@ADBDEBFHHHGIGIIIIGIIIIIIIIIIIII?DDDGDF<?GCFBGGE
@3595810/1
gaaggattgttcgctagcgatctcctgcaagaactgaacgaagttgaa
+3595810/1
@@1:BDEFHHHGFGHIIJIIJJGEEEHBGHGGIGIIIIHGGHHFGGI@
@3595811/1
gaaggattgttcgctagcgatctcctgcaagaactgaacgaagttgaagt
+3595811/1
@@C?DEFBAHF4DHDHEHHFHIIIIGEGIHGHIGGGGHIGIGHFHEBFHG
@3595812/1
gaaggattgttcgctagcgatctcctgcaagaactgaacgaagttgaagt
+3595812/1
CC@FFFFFHHHGHIJIJIIJJJJIJIJJJJJJJJIIJJIIJIJHIJJJJC
@837948/1
atcagaccaacggaacgcccggagcggctgata
+837948/1
@@@FFFFDHHHFFIIIBEHHGD0?DHAHHB984
@837949/1
atcagaccaacggaacgcccggagcggctgatatcaccaatcaggtgg
+837949/1
CCCFFFFFHHHHHIJJJJJJJIIJIJJI>H6=C@D=CD;?7AA7?7?B
@4963689/1
tctagacatactttatgctcttgacatttcattaaagaaccacaaaatgt
+4963689/1
@@@:ADDFHHHHHJJJJJIJJJJJJJJJJJJJJJJIHIJJJJJJJJJJJF
@5667634/1
aaaagggacagtacttttagtaaacactcttctagggataaggaaggagt
+5667634/1
@CCFFFFFHGHFHIJIJJJIHHIIJJJJJJJJJJJJJJJIJJIIJJJJJG
@5667663/1
aaaagggagcatttatttgatgcaaagtatagaggttgtacccaaacttt
+5667663/1
CCCFFFFFHGHGHJIIJJIJIJJJJJJFHIIJJJJHHJHIJJJJGJJJJJ
@6358271/1
atattcaataatttaacaactactccggagtttattgtcgacgaaaaaag
+6358271/1
@@@BDDEEFHHHHJIJIJJJJJGIIJJJGGFHIIHGGIIIGHJJIGIJJJ
@6359027/1
atattgatttaattttgacatgttagaatgccctattgaaaaccttgtag
+6359027/1
@CCFDFFFHHHHHJJJJJJJJJJJJJJJJJJJJJJJJIJJJJJJJJJJJI
@6359388/1
atattgtgaaaagggagcatttatttgatgcaaagtatagaggttgtacc
+6359388/1
@BCDDFDEGHHHHIJGIIIJIJJJJJJJJJJJJJJGIIJJJJJHIJJJJJ
@2227042/1
cctacgtggacatcgaagaaaaaacattgaccaatcgccaccaatgcttg
+2227042/1
BB=D?DDDHGHHHJJIJIIIJJIIJJJIBHIIIIJJBFHIJJJJIIIFGI
@6359403/1
atattgtgccaagctacctagtgacacttttaccagactaactcctatat
+6359403/1
@@1BDEDFFHGFFHIIIIBHIIIIIIIIIIIIIIIIIGGEIIIIIGGGII
@1510316/1
cacaaagttctcaacaaccagctcctacatctcaacaacaagctgcatgg
+1510316/1
CCCDFFFEFHHHHIJJJJJJJJJIJJIJJJIJJIJJJGJIGJJJJJJIJI
@1510370/1
cacaaagtttcacagttccacaaaacgctgaaaaattccgtcggcaagaa
+1510370/1
CCCFFFFDHHHGHJJIJJJJJJJJJJJJIGIHIIIIHGGIHHIIIJIJI;
@146160/1
aaaatggtaatgccgagcttaataagtttcatattttggatgaaactgaa
+146160/1
CCCFFFFDFHHHHJJHIJJJJJJFJJFHIJIJIJJJIJIJJJJGGIIJJH
@3598138/1
gaaggtttaggtatttgtggtatctgtcgatgttgccagaacgtaagata
+3598138/1
CCCFFBDFHHHCFGIJJFHIHIIJJJIJJGIJIIJIIJJJJJJJJJFJJJ
@839771/1
atcagatgttggtccgccacactgtagagaattcacttatgaatgtggca
+839771/1
@@<:DDDDHHHHHIIIIIIIIIIIIIIGIIIIIIIIIIIIIIIIIGGIII
@147005/1
aaaatgtcaaaattttgcaaattatgtggcattttgacatttatgtgaca
+147005/1
@@@DF?DDAFFFDG@DDGGEHIGHHFHG38CHGI>EHCCGCFDHIIF4?9
@840343/1
atcagcaaccatttcttcatttttattgggctctagactataacatcttc
+840343/1
BC@DFFFFHHHHHJJGIJJJJJJJJJJGIJIJJJJIJIJJIJJGIJIJJJ
@841553/1
atcagctacaacagtcaacatttcccacctttttcactcaaccatagctt
+841553/1
?@@1ADDDHHHHDIGHIJIIEHIIJIIJIJJJIJIAHIIJJJIGGHIJJJ
@841554/1
atcagctacaacagtcaacatttcccacctttttcactcaaccatagctt
+841554/1
@=BDFFFFHFHHHIEHIHHIJJIHGHIJIIJJIJCGEHIIIIIIIIIGII
@841555/1
atcagctacaacagtcaacatttcccacctttttcactcaaccatagctt
+841555/1
@C@DDFFFGFHHHIBGGHIG>DHHGGIJHHGGIIHGGIIJJIIGGCIBHH
@841556/1
atcagctacaacagtcaacatttcccacctttttcactcaaccatagctt
+841556/1
@CCFFFFFGHHHGJEGIJJJJJJJJJIJJJJJJJJJIJJJJJJJJJJJJJ
@4967921/1
tctcaagggcacacggcaacaaaaagtgataatggatacaaatttgacta
+4967921/1
:?14ADDFHGHHHJJJIJJIJJJJJI?FGGIJJJGJJJJJJIJJJIJIJI
@2915167/1
ctcgtacagtgggatggttgttaaaattagcccgtgttattccttccata
+2915167/1
@@1ADDFFHCFHHJFHGFHGIIJJIJJJJJJJIJGHHEHIJJJIJIIJJJ
@2915168/1
ctcgtacagtgggatggttgttaaaattagcccgtgttattccttccata
+2915168/1
@@;DDDAD?H?>DBGGDDCEHGHGIIIIGEHIIGGEDE@?D94DHEIIDH
@7034327/1
caattggtgacagaaatatggacatcaagaaatacttcacatctgttaaa
+7034327/1
BCCDFFFDHHHHHJJJJJJJJJJJJJJJJJIJJJJJJIJJJJJJJIJIJI
@1514141/1
cacaaattagtacaactcctccaaaccttgcaaattttcaatcatgaagc
+1514141/1
CCCFFFFFHHHHHJIJJJJJJJJJJJJJJJIJJHIJJJIJJJJIIIIIJI
@1514201/1
cacaaattatgtcaaattttgacatttatgtaacatgtgtgcttaagtgg
+1514201/1
@@@AFFFFHFHHHJJIGIIJJJJJJIIIJJIJJJIJIIIFHIJIIIJHII
@1514202/1
cacaaattatgtcaaattttgacatttatgtaacatgtgtgcttaagtgg
+1514202/1
@CC?DFFFHGHHHJJJJJJJJJJIJJJJJJHIJJIIJFHHHIJJIJJGGH
@1514203/1
cacaaattatgtcaaattttgacatttatgtaacatgtgtgcttaagtgg
+1514203/1
B@@?DDFFHGHHHJJIIJJJJIJJIJJJIJIIIJIIJIJIHIJJIHJBGD
@7720057/1
ccggccgagtgcatcatggtcatgttttgggactccatgtcgagc
+7720057/1
CCCFFFFAFADDDGGFGGGCFFHGAGHIDHIGIGGIEHGGGIHG0
@7720604/1
ccggcgatggttcttcaagagctggcaataaagaaaggctttcaatcacc
+7720604/1
@CCDAFADHHFHFEHGGIHGIJJJJIIJIJJJJJJJIIGIIIJJJJJJJH
@5668830/1
aaaaggtgggaaatgttgactgttgtagctgattaaggggtgtattctat
+5668830/1
@;@DFF=DFHHHHIJHIIIIIJEHIGHHIIIEGHIIGIIEDF@GIIIJEG
@150377/1
aaaattagttgctatccttctctttgacattgcttgtggtcacttttcgc
+150377/1
CCCFFFFFFGHHHJJJJJJJJIJJJJJJIJJJIJIJHHHGGIJJJJJJIJ
@5670497/1
aaaagtcacgagaatttgaaaagcgagcttcatgatcccctgaagaatat
+5670497/1
CCCFFDFFGHHHHJJIIIIJJJJJJJJJJJIJJIJIJJJJJJEHIGIJFJ
@7722893/1
ccgggaaaagtattatgagaatatgaaatttaaaagaaaatttgaaaagt
+7722893/1
@@@DDA<BFDCFHGDGGHII?FGIIIIIIIIIGHIDGGEGHIIIIIIIHB
@5671059/1
aaaagtgataatggatacaaatttgactactgta
+5671059/1
???DD2A4AD4CDEE:C@F?CEFE9>@4<3C<BB
@152237/1
aaaattcgttctacatatgaaacatgt
+152237/1
@@1BDDDDDFFFFHGGIHIGIG9EFGE
@3601471/1
gaagtggtccgtgccccttgcggttaccccttctgtt
+3601471/1
??@DABDBFHHBFGIHIEHIIJFFFGIIIJ=DHI@BF
@3602179/1
gaagttcgtattatttcctcgaaatcaataatgcaatgtgtttaaatttt
+3602179/1
::;B4==22AACFIEB4EAEC<FGIDCF9CEG?E?:?D9?GDFGCFID@B
@3602180/1
gaagttcgtattatttcctcgaaatcaataatgcaatgtgtttaaatttt
+3602180/1
@@C?DEFFFHBHHBHIIJJJJJJJIIJJIIJJJIIJGICHHIJIJIJJIJ
@3602358/1
gaagttcttttatgagtctaataaaggtcaaaaaccccaaagaattatct
+3602358/1
@@@?BDDDHHHBFEFFEFHGIGIIJHJCHIJJIIIJJJJJJIIIIJJIHJ
@154204/1
aaaatttaacgtttagcagtcttctttttagaataacattgacattctat
+154204/1
@@8BDFFFHHHHHJJJJJJIJJJJJJJJJJJJJJJIJJJJJJJJJJJJIJ
@154205/1
aaaatttaacgtttagcagtcttctttttagaataacattgacattctat
+154205/1
@C@DFFFDFFHDFIGGAEHHCFH<FHHII39?FEGHFDGHFC??4BFGBF
@154206/1
aaaatttaacgtttagcagtcttctttttagaataacattgacattctat
+154206/1
C@@DFFFFHHGHHJIIJJJJJJJJJJJJJJJJIJJJIIIJJJIIJJJFHI
@154207/1
aaaatttaacgtttagcagtcttctttttagaataacattgacattctat
+154207/1
CC;DFFFFHHHHHJIJJIJIJJJIJJJJJIJIJIIIHIIJJJJJIJJJJJ
@154208/1
aaaatttaacgtttagcagtcttctttttagaataacattgacattctat
+154208/1
CCCFFFFFHHHHHIJJJJJJJJJJJJJJJJJJJJJJJJJIIJJIIJJJJJ
@2231269/1
cctataattatccatttcctgtaattctggtttgtctatagttttgtcat
+2231269/1
CCCFFFFFHHHHHCHIJGIIIHGIIIGIIJHHIGHEIIJJJEIIJJJEII
@154955/1
aaaatttatagttttttgcatttttattcggcttattgtaatattcctcc
+154955/1
@<@=DDDDDFFAFBHGIIIEF<EEHGHGAHCGA?FG@F?4D?FEFH@EGI
@2231748/1
cctatatactgtacaatacttctgtattctacattccaccttgcgtctta
+2231748/1
?B:DDFFFHHHHHIJJIIJJJJJJJIGJJJJJJJJJJIIIIJJJJDHGGC
@155277/1
aaaatttcaaattgttcaggtaaaatcttgcttcatgattgaaaatttgc
+155277/1
CCCDFFFFHHHHHJJJJIJJIIJJIJJJJJJJJIJIJIJJIJJJJJJJII
@4974239/1
tctctaacgtctttatagaatgtcaatgttattctaaaaagaagactgct
+4974239/1
==84ADD;CA??:C<F<E>DH>C@EHHIFHBHDHIC?FFGFIFFEDGFF<
@4293784/1
gtagatttccgtgaagtggtccgtg
+4293784/1
;??DDA>DDFFFFBAE<BEFBF<22
@4293785/1
gtagatttccgtgaagtggtccgtgccccttgcggttaccccttctgttg
+4293785/1
?=8ABDEFHHFFHJJJBHIGHJJCGEGIIJIGGIDAADHIIGCHGIBFCG
@7724926/1
ccgggcccagatggcattcatgcagaaccgattaagaaaggggc
+7724926/1
@@<BADDD;CF3CF>9ECC?FBHH9<CBF:@FF;D<9DFBDEF>
@7725059/1
ccgggcgttccgttggtctgattggcttgtt
+7725059/1
?@@7DDADH;F?CABE:EFCCDFBHH<G00?
@7039679/1
caatttttgtcgagttattgatttcgaggaataatacgaacttccat
+7039679/1
C@CFFFFFHFFHHG@FEHIHIJIJFHIIJHIJJIJJJDGIGJJJJJI
@7725647/1
ccggggctctgtgatttcttagtgtcaatagtgctgccgttacttcctca
+7725647/1
?@<BBDD8DFDBFBBFG?EHFHECFEEG4E@1C9>FGIIIEGCFC?BFFF
@7040553/1
cacaaaaagggaaataaacaaggatgtaagaactatggaggaatattaca
+7040553/1
@@@DBBDDABBFFEHGHIID;B?A?F1:ECHBD?9:C????;DA>D<FEB
@7040554/1
cacaaaaagggaaataaacaaggatgtaagaactatggaggaatattaca
+7040554/1
CCCFFFFFHHHDHJIIJIJJJJJIJIHIIJJJJJJJJJGIJJJIJJIJII
@849103/1
atcatcaatattatctatcgatactgaatgtaattttttatatagtgccc
+849103/1
CCCFFFFFHHHHHJJJJJJJJJJJJJIJJJGIIIJJJJJJIJJJJIIJJJ
@155721/1
aaaatttctaatattgcgatatttttttatcgatctggcttcaatgtttg
+155721/1
@C@FFFFFHHHHHJJJJJIJIJJJJJJJJJJJGJJIJIJJJJIGJJHJJJ
@155722/1
aaaatttctaatattgcgatatttttttatcgatctggcttcaatgtttg
+155722/1
@C@FFFFFHHHHHJJJJJIJJJJJJJJIJJJIJIJJJJJJJJIIJJIIIJ
@155723/1
aaaatttctaatattgcgatatttttttatcgatctggcttcaatgtttg
+155723/1
BB@:BDDDHHHGFIIHGIGGGIIJJJIIJJIF@DHIGIGGIGGCHHHGII
@156106/1
aaaatttgcaaggtttggaggagttgtactaatttgtgtaattgaagttc
+156106/1
@8=DDFFFHCCDFDGIIGHFHHG@FHIIIFIDGIIIGHFHIHGGCHGGGI
@156107/1
aaaatttgcaaggtttggaggagttgtactaatttgtgtgattgaagttc
+156107/1
B@<DFFFFHHHHGEGHIIHHIIJHHIHHIGIGIJJJJIIIIGIJIIHIJI
@5677947/1
aaaatacccgtagaaacgaatcatctcagcctcgcgctaggtaaattaaa
+5677947/1
@C@DFFFDDFFAHJJIJIJHIICHIJIEHGIIGHBAD6;@CFBF=CC@FG
@4976089/1
tctcttcgtcactcgcaaatgtagaaggcagattgttaccctccacgggt
+4976089/1
B@BADFFFFFFHHGIJJJJIJHHGIJJIHHIIJIHJIJIIIJJJJJIIJH
@2238860/1
cctccaaaccttgcaaattttcaatcatgaagcaagattttacctgaaca
+2238860/1
@@@BDDFFHGHHDHDGIIHIIIIIIIIIIIIHGIIGGGHIIIHIIIIIIG
@4976151/1
tctcttggagccagccaatgggattgcccatcactttgtcatcgaacgat
+4976151/1
?@<;BD?D>CBFFEEEHICHHGGHIHDGEHHIIGIGG@HGGIIIIIIGDD
@3606405/1
gaataacttattgtaacgatggagaattttttgattcagtgctgattctg
+3606405/1
@<=DBD8DDCAFFHGEGHEGG8ECC>ACHCGG?BDGDG@B?@DECHGIIC
@2239099/1
cctccacaacagcaacctggagcgagacaacagcagccagctccttcaca
+2239099/1
BCC:DDDFHFHFGGGIJIJJJJIJJJIIIJJIJIIIIJIJIJJJJIJJJJ
@7042763/1
cacaaaattcgttctacatatgaaacatgtcagttatatattcaccttta
+7042763/1
C@@DDFBFHHHHHJEIIJJJJIJJJJJJIGHIJIIJJJJJJJJDGIJHHG
@2239729/1
cctccatagttcttacatccttgtttatttccctttttgtggagaggtac
+2239729/1
@@@DDDFFHHHHGIEIIIJJGD>FHH@FHJIIHGIAGIBHGIHC;DG99B
@1520650/1
cacaagcaatgtcaaagagaaggatagcaactaattttacaagctatact
+1520650/1
CCCFDFFFHHGAFIJJJCGHIIJIIHIDHJIIIIJIJIIJIGIJJJJJJI
@1521321/1
cacaaggctcttctgttcggataagaaggaacaaagtggcaaaagcggaa
+1521321/1
@@<DDFFDBFBH?HIDGAFHICHIGAGGE>FDHH?BFD9GGEGFHIG<AE
@1521356/1
cacaagggcagcaaaaaggtgcccaacaacagcaaacgggtcgaaatgaa
+1521356/1
@@@DDDFFHDFBAHGGIIGAFHHGIIBHHHIDHGI@FEG<FGHICHIGIG
@4300107/1
gtaggcctcaggataggcagcagacagcttctgttaaagaattgacatct
+4300107/1
@B@?DFFFHHHHGIJJJIJJIGGGIJIIIJJJJIJJJIJJJJJJJIIJJJ
@2927993/1
ctcgtgacttttctcccctgttcttaaataaagtgtactttattgaaaaa
+2927993/1
CC@FFFFDHHHHBFHIJJCGHJHJIIJIGIIJF<EHIJJJJJJIHIJJJJ
@2241799/1
cctcgaaatcaataactcgataaaaattgttcccttttgagctattgcga
+2241799/1
CCCFFFFFHHHHGJJJIIIIIJJJJJJJIGIJJJJJJJIJJJIJJJJJJH
@4977783/1
tctgacacacgaaaacaatggttgcactaaattgagacgagacaaaactt
+4977783/1
BB:BDFFFGHHGHJJJJJJJJHIJJJJJJJJJJIJIJJJJJJJIJJJJJJ
@2928911/1
ctcgtggatggcgccctcgatttggaccagttcgtatttgggagtgatgc
+2928911/1
@@;BDDDDHHHFFGHIAE<EFHI@HDGIIF?FGG@BGGHIIIAHFFGGGH
@3606986/1
gaataatacgaacttccatagattcaaatgaagtaaacaacatacgtttt
+3606986/1
@<BDDFFFHHHHHJJJJJJJJJIJJJEIJJJJJHIJJJIGIJIIJJHIJJ
@4979671/1
tctgcatgaatgccatctgggcccggggctc
+4979671/1
@B@DFFFFHGFHDHIJIGGCBHHHEHJGB0?
@4979672/1
tctgcatgaatgccatctgggcccggggctctgtgatttcttagtgtcaa
+4979672/1
?@:DDEFFHFGDGIJJIIHBAGIJJFHIGGGHIGIFHIHEEG@HFHIEIJ
@2930519/1
ctcgttatataatcatcattcaaacattgaagccagatcgataaaaaaaa
+2930519/1
BC;DDFFFHHHHHJJJJJJJJJJJJJJJIJIJJJJIJJIJJJJJJJJJJJ
@2930520/1
ctcgttatataatcatcattcaaacattgaagccagatcgataaaaaaat
+2930520/1
??1=ADDFHHHFFGIGGGIDIEEHGICFHIIBFHI@EGGIGDHGGIIIG=
@2930521/1
ctcgttatataatcatcattcaaacattgaagccagatcgataaaaaaat
+2930521/1
B@?DDDFFGHHHHJJJJIIJJJJJJJJJJJJJIJIJJJJJJJJJJJJJJI
@2930522/1
ctcgttatataatcatcattcaaacattgaagccagatcgataaaaaaat
+2930522/1
B@@?DFFFHHHDHIJJJIJJJIJHJJJJJIJJJIIIIIJJJJIIIJJIHF
@2930523/1
ctcgttatataatcatcattcaaacattgaagccagatcgataaaaaaat
+2930523/1
BBCFDDFFHHGHHJJJJIJJJJJJJJJJJJJJJJJJJJJJJJJJJJJJJJ
@5681389/1
aaaatataataaaaatttatagttttttgcatttttattcggcttattgt
+5681389/1
BC@FFFFFHHHHHJJJJJJJIJJJJJJIJJIIJGIJJJIJJJJJJJJJID
@3610818/1
gaatatttgaaaatttctaatattgcgatatttttttatcgatctggctt
+3610818/1
@@@FFFFFHHHHHJJJJJJJJJJJJJJJJJJJJJJJJJIJJJJJJJJJJJ
@3610819/1
gaatatttgaaaatttctaatattgcgatatttttttatcgatctggctt
+3610819/1
B@@DFFFFHHHHHJJJJJJJJJJJJJJIJJJJJJJJJJJJJJJJJJJJJI
@2933050/1
ctcgtttccacatctgtactagaacaaggctgtgatttaccaaagtgcaa
+2933050/1
@@CDDFFEHDFDBGGGFHIJJJJJIIJIJIJJGHIIIJIJJIJJIDHHII
@7047599/1
cacaaagttctcaacaaccagctcctacatctcaacaacaagctgcatgg
+7047599/1
CCCDFFFEHHHHGEIJJJJGIIJJJJJJIIJJJIIJJIJJJJJJJIJJJJ
@164477/1
aaacaactggaggaggcgttaatagacgcacaatacccggcgaactgctg
+164477/1
BC@FFFFFHGHHHJJJJIHHJJJJJIIHIIJJJIIJJJJIJHDACCDDDD
@2244548/1
cctctactgtacaactgtttacctgtgtatgataaataaacttttttcgg
+2244548/1
BB@DFFFFHHHHHJJJJJJJJJJJJIJIJIJIJJJJJJIEIGIIJJJJII
@2244698/1
cctctatactttgcatcaaataaatgctcccttttcacaatataataaat
+2244698/1
???=BBBDF>FD8FA:2<CHHFDHECEAHIIFIIFCFFICFIEFIIIFF@
@2934930/1
ctctaaagctatctactcgttatataatcatcattcaaacattgaagcca
+2934930/1
@?BFFFFFHGGHHJJJJJJJJJJJJJJJJIIFIJIJJJJIIJJIJJJJJI
@4981055/1
tctgctttgagcaaccagtaccagttgcttccactccggctactcttact
+4981055/1
CCCFFDFFFFHGGJJJDFFFHIIIIIJJJJJJJJIJJEBGIJJJIJIHIH
@2245120/1
cctctccacaaaaagggaaataaacaaggatgtaagaactatggaggaat
+2245120/1
CCCFFFFFHHHHHIJJJJJJJJJJJJJJIJIJIGIIIGIIJJIGCHHJIJ
@4981579/1
tctggagatggttgttgccacatatattctaatcgttcacttttgggaat
+4981579/1
BB@FFFFFFHHDFHFHGGIJJJIJJJJJJIJJIHIGJJJJJJJJEIGGIJ
@2245559/1
cctctctgtcggtagatttccgtgaagtggtccgtgccccttgcggttac
+2245559/1
?@1ABDDEDHHG@FE@FHIGIGCGGGE:CEEEGB@B<DGHBFGE<A6@AH
@2935665/1
ctctaacgtctttatagaatgtcaatgttattctaaaaagaagactgcta
+2935665/1
?@@:=DD?CDFHHGGHGHIIIFHIIIIGIGIIIIIIHIIIIIIIIIIIII
@2935666/1
ctctaacgtctttatagaatgtcaatgttattctaaaaagaagactgcta
+2935666/1
?BB4ADFFHFHHHJJJJJIJJIJJIJJIJJIJJIJJJJJJJJJJJGJJJJ
@2935667/1
ctctaacgtctttatagaatgtcaatgttattctaaaaagaagactgcta
+2935667/1
@@@DDDDB?FBHFIIB<BIHHFAHGGIDHHIFEHEGEIEFD?BGDGD@FH
@2935668/1
ctctaacgtctttatagaatgtcaatgttattctaaaaagaagactgcta
+2935668/1
CC?DFFDDCFDHHGHHGGIIGFHIJJJEHHJJIJJJJJJIIIIIJJJJJI
@2247291/1
cctgaaaaatatatcttgaagaactattattttttttttatttttcatca
+2247291/1
CCCFFFFFHDDHAHHEHE@GE<GIIIIJDIIIJJJJJJI;CHIJHFCHGG
@3614019/1
gaatgatgtgataaatatacctgcacacacgcatttttaaatttaaaaat
+3614019/1
CCCFFFFFFHHHHJJJJJJJJJJJJJJJJJJJJJJJJJIIJJJJIJJIIJ
@7733170/1
ccggtggccaccagatcgttgttaaggaacacgcggtagcggaagattgg
+7733170/1
@@@FADFAFBHHA@EEHGFGHIIFIHGGGIIIIGIG?@GGGA@EF>CHFF
@2939168/1
ctctactgtacaactgtttacctgtgcatgataaataaacttttttcggg
+2939168/1
:?;4=ADBFFHHDDFDEBFCCHHBFHIBHGHEHHGHHGDCFCEHEHH@B?
@2939169/1
ctctactgtacaactgtttacctgtgtatgataaataaacttttttcggg
+2939169/1
CC@DFFFFCDFHHGGJGIJJIJGJHIHGIJIIIIIJJIIIJIIIJJJJJF
@2939170/1
ctctactgtacaactgtttacctgtgtatgataaataaacttttttcggg
+2939170/1
CC@FFFFFHHFGHIIIHIJIIJJJJJHJJJJJJJJJJJGHHGJIJIIJJD
@7734390/1
ccggttcataaccttctctttggactctcttgcatgctgctcgaatagct
+7734390/1
B<?DDFFDHHHHHGGIGGGEHGIJJJJJJJIIIIJBAGHGGIIGGHIGIJ
@3615461/1
gaatgtcattagatgctgtgtggaaagtgtactataaaatgatgaaaccg
+3615461/1
B@@=BDDFHHHHGJJJIIHEHGIJJJIHIDIIEIJIJJIJJJJJJJJJJI
@1529992/1
cacacacgcatttttaaatttaaaa
+1529992/1
;@;;BD><HHFHFGIBBDHHCBGGB
@1529993/1
cacacacgcatttttaaatttaaaaatttattcaagtcaaaaataatatg
+1529993/1
CCCBFFFFHHHHHJJJJJJJJJJJJIJJJGIJJIHJGIJJIJJIHGIIJJ
@1530068/1
cacacactatcatcgttgtaaagtttgaaggaactatcttcttcatcttc
+1530068/1
B@C7DDFFHGGHGIGGHIHHHHHJIJJJCHIHHGGIEHIIHGIJJIIGIH
@2940620/1
ctctagtcagatttttaaacaagatggaactacagcatgatataattccc
+2940620/1
@@CDDEDF>FDDHIJJEHIGIJIIGIJGIJJJJJJJIJJIJJJJJJIIJJ
@2940621/1
ctctagtcagatttttaaacaagatggaactacagcatgatataattccc
+2940621/1
@@CFDDDDHHDDHJJJJJJIIJJJCHIIIIIJJJJIEIJJJJJJJJJJJJ
@2941152/1
ctctatactttgcatcaaataaatgctcccttttcacaatataataaata
+2941152/1
CCCFDFFFHHHFFHIIIIJIJJJJJJJIJJJJJIJIJIJIJJJJJJJJJJ
@1531611/1
cacacatgttacataaatgtcaaaatttgacataatttgtggacataaag
+1531611/1
@?;DD?AA=A?A<<CGI433<CHDBHBAC?E<ACA?1C9E@8???@9:F>
@6378242/1
atcacagagccccgggcccagatggcattcatgcagaaccgattaagaaa
+6378242/1
@@@ADDBDBDHHHIIG<FG7@FBFHECBBFDEGDHEHGIIIG@G;ED@CE
@6378820/1
atcacatcattcgtcgtgtaccacatctcggatcttgct
+6378820/1
@@@DDDDDHHHHHGIIFE<CDH<B<<3111?01??D444
@169447/1
aaacaatgctgatatccaccataagtcatcatgtacatttgacagagaac
+169447/1
@@@1BDDBFHDFDGIIIIIIAEFCA<CDEFEGEBFHGCDHIEGGHGIGHI
@858989/1
atccaatcctataattatccatttcct
+858989/1
<?<DDADDFDD4DGHIBAFAE<AC<:F
@858990/1
atccaatcctataattatccatttcctg
+858990/1
:=8A::B?CCF4CG<BF@HHICHI>?:A
@5689227/1
aaaatatcgcaatagctcaaaagggaacaatttttatcgagttattgatt
+5689227/1
@C@DFFADBB=FHHIIEGIEHHDE=EHHIIG?G<CFHI<BGBGI>?@FHG
@5689228/1
aaaatatcgcaatagctcaaaagggaacaatttttgtcgagttattgatt
+5689228/1
C@@FFFFFFGDHDIDHIGIIJJJ?DGHGIIGIGIGIEHGGGGDHIEGGII
@6380985/1
atcacgattcataaaagtaatataaccttagatttcgaggcaaattgatt
+6380985/1
B@@FFFFFHHHHHJJJJEHJIJJJJJJJJJJJIJJJIIEHIJJJJJIJJJ
@7051327/1
cacaaattatgtcaaattttgacatttatgtaacatgtgtgcttaagtgg
+7051327/1
@<1BDBADFFFADC@BGBBIDHI@@HDHCF?F<AFBHCG?EFCHGDIFA?
@7051328/1
cacaaattatgtcaaattttgacatttatgtaacatgtgtgcttaagtgg
+7051328/1
@@@ADBDFHHHFFIIGGHGIIIJEIIJEIJIJGIIIJHHGHIIJJJJIJI
@7051329/1
cacaaattatgtcaaattttgacatttatgtaacatgtgtgcttaagtgg
+7051329/1
CCCFFFFFHGHHHIJGIGIJJIIJJJIJJJIGHIJIIJJIIIIJFJJBGH
@7051330/1
cacaaattatgtcaaattttgacatttatgtaacatgtgtgcttaagtgg
+7051330/1
CCCFFFFFHHHHHJJJJJJJJJJJIJJJIJIIJJJIJIJJJJJJFIIIIJ
@7052745/1
cacaacaacaacctggagctagacaacagcaaactgctcctccacaacaa
+7052745/1
CC@FFFFFHHHGHJJJIIJJJECHIGIIIJJJGHIIJIGGIJGJJJJJJI
@2250903/1
cctgaggctcattatattctttttgggaatgaacaggagcttgataaatt
+2250903/1
?@@DADDBDAFFHGG@FH:CIIIIGGI?HEGEIIGHI>GGIIICHGIIII
@2252579/1
cctgcacacacgcatttttaaatttaaaaatttattcaagtcaaaaataa
+2252579/1
@BBDDFFFHHHHHIIJJJJJJJJJJJJJJJJJIJJJJJIIIJJJJJJIII
@5690923/1
aaaatattaggaatccactacaaggttttcaatagggcattctaacatgt
+5690923/1
@@<DDBDDFHHHHIGGII>FCEFEGFHHDBHHCHGCGGIIIGIGBBAFEH
@6382602/1
atcactttttgttgccgtgtgcccttgagaaatttgctgcctcaaaaacg
+6382602/1
B4?DFFFFHHHHHJJJJJJGHIIJJJJIJJJJJJJJJIIJJJJIIJJJJJ
@2253523/1
cctgcatcttatataccatcatcttctggagtcacccaacaacaacactt
+2253523/1
=?1A7DDDHHHHDIIIGJIJIJGHIIJJIGIGHIIIIIIJJEHEHIJJJE
@3622416/1
gaatttttcagcgttttgtggaactgtgaaactttgtgggactgctggtt
+3622416/1
@@@DDDBD;D8DD<<?E3CCF3AFHDE@4CGBDC>FGHI<8??GGHIGFH
@3622713/1
gaattttttgattcagtgctgattctgcacacattcgatctctgatagta
+3622713/1
@@7DDFFFHD=FHGEHFHIGIII@HHGGGGIIHGEGIHIGIIIIIIIIII
@173371/1
aaacacgctgagaaagctatggttgagtgaaaaaggtgggaaatgttgac
+173371/1
@@CFDDFFGHHHHJJIJJIHJIDEG@F?GEIIIIGEFGGIIJGGGIJFGG
@173372/1
aaacacgctgagaaagctatggttgagtgaaaaaggtgggaaatgttgac
+173372/1
CCCFFFFFGHHHHJJJJJIIIJHIIHI?HGIJJJJIFGIJIIIIJIJEHI
@173407/1
aaacacggcttatcactatgatgttgatttggtaccagataccccgaaaa
+173407/1
@@1BDDFFGGHHFGIJJGGHGHGIIGIHIIJGDHIJJJDGGIJJHIJHIE
@4990878/1
tcttcgtgttccatttcatagaatggtggtggccatctgcgggacatgca
+4990878/1
B@?ABDDDFHFFBHIJGHIIGIJIJIAFH<EGDHAGG@C@GGIDHGGIIF
@4311347/1
gtatctgtcgatgttgccagaacgtaagatatcctaaactcacttttttc
+4311347/1
?@1BDDDDDHH?F:C@EA?<;?;ECEC>?FDGCHEHFDHEEEDHFDGGBH
@3625568/1
gacaaagtgatgggcaatcccattggctggctccaagag
+3625568/1
B@8ADDFBFHGHHIJGHIIIIJJJIIGGHIDGGGDH>A?
@6383649/1
atcagaccaacggaacgcccggagcggctg
+6383649/1
BCC?DFFFHHHHGJJJHIJJGGGGGIIG<A
@1536541/1
cacacttttacttcagctacttgaaccgtacgtcaaatgtcgcaaattat
+1536541/1
@@@ADBDFFHHHFHIBFHEGBFBHHGEIEGCH9CFHICE9?BGHIGEIIE
@1536542/1
cacacttttacttcagctacttgaaccgtacgtcaaatgtcgcaaattat
+1536542/1
@CCDFFFFHHBFHGI@FIIIIHIIICBCCF@GHIB?DHA?GEGIIIIEH<
@1536543/1
cacacttttacttcagctacttgaaccgtacgtcaaatgtcgcaaattat
+1536543/1
C@@FFFFFHHGHHJJJJJJJJJJJJIJJGGIJIIIJHIIIHJIJJJJJJJ
@1536544/1
cacacttttacttcagctacttgaaccgtacgtcaaatgtcgcaaattat
+1536544/1
CCCFFFFFHHHHHIGFGEEGGIIHIJJJIHIGHIGIJJJGIIIGIJIJJJ
@4314265/1
gtattacctctaaagctatctactcgttatataatcatcattcaaacatt
+4314265/1
@@<DDFFFHFHHHJJJFIJIIJIJIIGIGJJJIIIJIIIIJJJJJJIIJI
@3627142/1
gacaaattcttccaagcggtcacgattaacaaatggacaatcgtgtgcgc
+3627142/1
CCCFFFFFHHHHHJJJJJJIJJJJHIJJJJJJJJJIJJIJJIJGHHIJIJ
@7063607/1
cacaattatatattatatattcttaagttacaatatacaacaacatatct
+7063607/1
CC@FFFFFHHHHHJJJJJJIJJJJJJIJJJJIJJJJJJIIJIIIIJIJJJ
@4314803/1
gtattatttcctcgaaatcaataatgcaatgtgtttaaatttttgtcgag
+4314803/1
@??DFAEFH?FFFIIIIGHIEGHIBDHHGHGHGEEHGFHJGIEEBDFBGH
@7063836/1
cacaattcaataggtacaagtataggattatccgatctagctgaagatcc
+7063836/1
CCCFFFFFHHHHHJEHHJJJJJJJJJJJJJJIJJIJJJIJJJJIJJIIJJ
@178183/1
aaacatctgaaaagaaggggtttgttaaggaaagtagaaaactaatgtat
+178183/1
@@?BDDD?FHHHBG=GHGBGFGHIEFHFD>DFFG?DFHIGDHIIGEGBFH
@7064182/1
cacaattcgagaaaaatcaagagatatgttgttgtatattgtaacttaag
+7064182/1
BCCFFFFFHHHHHJJJJJJJJJJHJJJJJJJJJJIJJJJJJJJJJIJJJJ
@7064183/1
cacaattcgagaaaaatcaagagatatgttgttgtatattgtaacttaag
+7064183/1
CCCFFFFFHHHHHJJJIJJJJJJIIJJJJJJJJIHIJJJJJJJJIJJJJJ
@3628193/1
gacaacgatatgtcaaacgacgacattgagcaacttacgtattttctatg
+3628193/1
@7?DDDFDFGGHHJIIBE@EFGGHIIIDHIIIIIGBBFGAGHIGHIIIC>
@3628569/1
gacaacttcatgtacaaatacctcaccttacaaaataaaatacggcaaag
+3628569/1
@@@DDBDDHHFF?EHGHIIIGDIGCDDGHGIIIIIIEIIGHIEGGGEGHI
@3628570/1
gacaacttcatgtacaaatacctcaccttacaaaataaaatacggcaaag
+3628570/1
@C8ABDDEHHHGHGIJJJJJHHJIJJGHIDHIGGIJHJJJEIIIIDHGHI
@178703/1
aaacatgtcagttatatattcacctttatatatgtcacattttgtggttc
+178703/1
@C@FFDDEHHGFHJJGIIGJIIJGIJJJJJJIJDEHHJGIEIJIJJJIII
@4994934/1
tctttgttcacaatcgctataaagccaaatcactatttgccttgctctgt
+4994934/1
?@@?B4AD>AFH?EFGBFGIHHIFHHIIIGIIICH@GIHIID9DEFHHDB
@6385439/1
atcagatgttggtccgccacactgtagagaattcacttatgaatgtggca
+6385439/1
BC<DFFFFHHHHHJJJJJJJJJJIIJJIIJJJJJJJJJJJJJJJIIJJJF
@2954904/1
ctctgtcggtagatttccgtgaagtggtccgtgccccttgcggttacccc
+2954904/1
@@@ADDFFH@DFBBHIBHCCFCHHDGHCGFHDGFHIJADDEEG@FFGHJI
@864961/1
atccatttcctgtaattctggtttgtctatagttttgtcatacg
+864961/1
=<1B?B4ABBCAF@4CG?FEIIEG@<ABC22C29ABEHA<?E9C
@6387224/1
atcagctacaacagtcaacatttcccacctttttcactcaaccatagctt
+6387224/1
@@@DDADD<D<DF@EEEGFIIIIFF@HGIDE@BE9EB@<DGE9??B<3?0
@6387225/1
atcagctacaacagtcaacatttcccacctttttcactcaaccatagctt
+6387225/1
@@@DDFFDHHHDHGCGGIGIIJIJGIIGIJJIJJIIIIJJIIIJFIJJFI
@6387226/1
atcagctacaacagtcaacatttcccacctttttcactcaaccatagctt
+6387226/1
CC@FFFFFFHHHHJHGIICAFGIIJJGJIIIIJJIIEGEGIJJJJIIIGI
@6387227/1
atcagctacaacagtcaacatttcccacctttttcactcaaccatagctt
+6387227/1
CCCFFFFFHHHHGIFHGIIIIJJJJJJJJJJJJJIJJJJJJJJJJIGIJI
@7066963/1
cacacacgcatttttaaatttaaaaatttattcaagtcaaaaataatatg
+7066963/1
CCCFFFFFHHHHHJJJJJJJJIJJJIJJJJJJIIIIHIIIJJJIIIJIJI
@7067170/1
cacacactgtcatcgttgtaaagtttgaagg
+7067170/1
???DDDD8C2ADD@AAECF43<CFE4?<ACB
@7067631/1
cacacagttcttactttaacacattgtgttaaacagcctacattaatctc
+7067631/1
@@@:D;DDDFFFB9FBHGIIIIIIGGHEGHICFHHGGG;CFEHHGHFGII
@7068714/1
cacacattcgatctctgatagtagatggtaactgttcaaattcctcttcc
+7068714/1
@@1DDDFEHHDAHBGGFHIEIIIIIIGCHIGIIIIIIGIIIIIIGIIIII
@4997070/1
tgaaaaccttgtagtggattcctaatattttttagtgaacctctctaacg
+4997070/1
@<?DFFFFGHGBFECEGFBFHHJGIEGHIIIJJG@DGFEIIIIJIHJJIG
@3630865/1
gacaattcatatttaaaaagacagtaggaaacaaaaaacgccaagtgata
+3630865/1
?@@DBBDFHFDFHIBFIIIFGIHGHIIIIIGAEHHIIIIBBHEFGFCEHG
@3630866/1
gacaattcatatttaaaaagacagtaggaaataaaaaacgccaagtgata
+3630866/1
@<@BDFEDHHHHHJJJJJJIJJJIHHIJIGJJJJJJJJJHGIJJJHIJJI
@4997494/1
tgaaaagaaaattcaagatccagtgtttaaggaactatcagatgttggtc
+4997494/1
B@@FFFFFHHHFHJJJJIJJJJJHHJIJJJJIJJJJJJJJJIJJIHIDHI
@5697080/1
aaaatcttgcttcatgattgaaaatttgcaaggtttggaggagttgtact
+5697080/1
@CC:DDFFHHHHHGIJFGJIJJJIJJJJJJIJJFGIJIIJIGIDHEFGHI
@180248/1
aaacattgaagccagatcgataaaaaaatatcgcaatattagaaattttc
+180248/1
@CCFFFFFHHHHHJJJJJJJIJJJJJJJJJJIIIJJJJJIIIJJJJJJJI
@5698169/1
aaaatgatgaaaccggagatcgaacagtttagcaataaagtacccaaatc
+5698169/1
C@@FFFFFGHHHHJJJIJIIJJIJIIIIJIJIIJJJIJJJ?DHIIHJJII
@4318262/1
gtattttttcgtcccaagattactgctccatggcgacagttaatctctgg
+4318262/1
??@DBDDDHB?CAFH<E3A?FDGGFEEHG@D@GGE?GGGHFFH@FHEG;F
@4319297/1
gtcaaaactgttgcgactagcacaacaaaaaagatggcgaaacaattagc
+4319297/1
B@;DDFFEHGHHHJIGIIIIIJIIJJJIJIJJEHGIJJJJJJJJJIIJGH
@7070932/1
cacacgcatttttaaatttaaaaatttattcaagtcaaaaataatatgta
+7070932/1
@<@BD>DDFFFDHBHEEIDGIJJIDGGIIFHGEF@GII@HGIIIGGIIDG
@7071005/1
cacacggcaacaaaaagtgataatggatacaaatttgactactgtatagc
+7071005/1
@@?DDFFFGHHHHIIII<FEIIGIIIIIIHIIIIIIIIEGIIIIHIIIII
@4321389/1
gtcaaacagaatctagccaaacacacatagtacctctccacaaaaaggga
+4321389/1
@@?1BDDDBBDDHEHGA@IFHIGGEEGEEB?DDFDGHGIIIIIIEH@F;F
@4321390/1
gtcaaacagaatctagccaaacacacatagtacctctccacaaaaaggga
+4321390/1
@C@=DFDDHBFFDFHIFIIIDGGGGGFEGF?DHIJGIIGHCBHIGEDCGG
@871008/1
atcctaaactcacttttttccgaaaaaatatcgcaatagctcaaaaggga
+871008/1
CCCDFDDEHHHDBGGGIE:EBEHIEFFHJJIEG7@@<FECHFGF=CHGAC
@2959280/1
ctcttcgtcactcgcaaatgtagaaggcagattgttaccctccacgggta
+2959280/1
CCCDFDDAFDFDFBA:FIEGFHFHIIIFEEHIIGGIGIIIGIIGIHII;F
@4322516/1
gtcaaagaagctagccaagagaatggcggctc
+4322516/1
CCCFFFFFHHHHHJJJIGIIIIJJIJIIID0@
@5700696/1
aaaatggtgggaaatgttgactgttgtagctgattaaggggtgtattcta
+5700696/1
?8?D4BD=DDDDDIIIIIIIIIIIIIFEIIIIEEIIIIIIIDDDIIIIII
@4322610/1
gtcaaagagaaggatagcaactaattttacaagctatactttgcatagaa
+4322610/1
@;@?DEFFHFABB>EGIIIIICIFHGFH@DFHEIIIIEHGIIICHHGGDB
@4322611/1
gtcaaagagaaggatagcaactaattttacaagctatactttgcatagaa
+4322611/1
@BBFFFFDHDFHHIGHGEIJJJJJJJJJJJJJJJJJJIIJJJJJJJJIGI
@5701425/1
aaaatgtcaaaattttgcaaattatgtggcattttgacatttatgtgaca
+5701425/1
@@;ADDDFHHHGDIIIIIIIIIIIIIHHIIIIIIIIIIIIIIIIIFIIGI
@5001199/1
tgaaagattacgatttatctagagcaactccgacggaagctatacaagtg
+5001199/1
@@?DFDDAHAADBFGHBDDGHGGGIGIGCHIGBEGIEGGGGIEGGGIG=F
@4325062/1
gtcaaatcatgtcaaaaccccggcgatgg
+4325062/1
@@;DDFFFHFHHHIIJJJJJJJJJJHGGI
@182899/1
aaaccatcagcagtccaccaatgccgaatggtttattggcgaggaggg
+182899/1
@@@BFFDEFHFHHEFGGHIHIF>BDHIIJCHCFAFBBFDEH:FA7;5@
@2962443/1
ctctttaggcagcaacattacccaaaaagatatccagcctttgatggaag
+2962443/1
=11ADFFFHHGHGIJJGGHJJJJGIJJIJIIJJJIJIJJIJIJGJJJGGI
@5703978/1
aaaattaaatcaatatggcgactgagaggcaaacaaatgttattttatca
+5703978/1
@@<:DDDDHFHHHIIIGIEHIIIGHHIHIIIGIIIGGIIGHIGIIIIIIG
@4325824/1
gtcaaatgtcgcaaattatgtcacataaatgtcaaaatgccacataattt
+4325824/1
@@@?DFFFHHHGHIHIJIJJIIIJJJJJJJJJJJJIJIGIJJJJJIJIJJ
@4325825/1
gtcaaatgtcgcaaattatgtcacataaatgtcaaaatgccacataattt
+4325825/1
BB@DDDFFFHHHHJJJJJJJJJJJJJIJJJJIIJJJJJIIGIJJJIIJJI
@4325914/1
gtcaaatgttgcaaattatgtcacataaatgtcaaaatgccacataat
+4325914/1
@@@DDDDDFFDDHIIBHGIIHBID9F<FH42AEEFHIA@CF@GGCGE<
@4325915/1
gtcaaatgttgcaaattatgtcacataaatgtcaaaatgccacataattt
+4325915/1
@@<ADD;AAFAFHIIIIIIIEFHIIGHIIFHHHHGICGCHHIIIIIEGHH
@4325916/1
gtcaaatgttgcaaattatgtcacataaatgtcaaaatgccacataattt
+4325916/1
@B@FFFFFHHHHHJJJJIIJHIJJJIJJJJJHGIIJIJIJJIIJJJGIII
@184299/1
aaaccgggaaaagtattatgagaatatgaaatttaaaagaaaatttgaaa
+184299/1
C@CFFFFFHHHHGAGHIIJIJJFIIJIIIJCGIJJJJJJHIIJJJIJJIJ
@7073523/1
cacacttttacttcagctacttgaaccgtacgtcaaatgtcgcaaattat
+7073523/1
BC@AFFFFHHHHHJJJJJJJJJJIJJJJJJJJHIJJJJJJJIJIIJJJJJ
@7073524/1
cacacttttacttcagctacttgaaccgtacgtcaaatgtcgcaaattat
+7073524/1
CCCFFFFFHHHHHJJJJJJJJJJJJJJJJJJJGIJJJJJJGJJJJJJJJJ
@7741215/1
ccggtttgttctgaaacaaacatcactgtgatgaaaaataaaaaaaaaat
+7741215/1
?@BDADDDHHHHHIJJJJJJJIHJJJJJHI>GHIJJJGIJJJHGIJJJF>
@2269826/1
ccttaatcagctacaacagtcaacatttcccacctttttcactcaaccat
+2269826/1
=@@4=DDFHHHHGHIJJGIHIGIJIJJJJJJHIJJJIJJJJJIJJJJJJI
@2269827/1
ccttaatcagctacaacagtcaacatttcccacctttttcactcaaccat
+2269827/1
@@@DDDDD?ADAAGBFGII<AEEFDCHFHDEEEBFFEFGFFIIFIIEIEE
@2269828/1
ccttaatcagctacaacagtcaacatttcccacctttttcactcaaccat
+2269828/1
@B?DDFFFHHHHHJIJJIIIHIJJJJJIIJJJJIJJJJJJJJJJJJJJJI
@2269829/1
ccttaatcagctacaacagtcaacatttcccacctttttcactcaaccat
+2269829/1
@B@BDFFFHHGHFIIJJEHFHIJJJHE>HHIGJHHJJIGEGGIIIIJJJD
@2269830/1
ccttaatcagctacaacagtcaacatttcccacctttttcactcaaccat
+2269830/1
@CCFFFFFGHHHHIJJIJGFGIJJJJJJIJJJJJJJJJIJJJJJIIJJJJ
@2269831/1
ccttaatcagctacaacagtcaacatttcccacctttttcactcaaccat
+2269831/1
BB?ADDFFHHHHHJJJJJJIHJJJJJJJJJJJJJJJJJJJJJJJJJJJJI
@2269832/1
ccttaatcagctacaacagtcaacatttcccacctttttcactcaaccat
+2269832/1
CCCFFFFFHHGGGJIJGGIIIJJJJJJJJJJJJJJIJJJIJJJIJJJJIG
@1546104/1
cacaggtaaacagttgtacagtagaggataaaccaatggagcacactttt
+1546104/1
CCCFFFEDHHHHHJJJIJJJJHJJJJJJJJJJJJJJJJJIJIJIJJJJJJ
@1546105/1
cacaggtaaacagttgtacagtagaggataaaccaattgagcacactttt
+1546105/1
B@@D;DBDHHHHHIIJHJJJIJHJJJJJJJJJJJJJJJGJJJJIJJIIJJ
@1546106/1
cacaggtaaacagttgtacagtagaggataaaccaattgagcacactttt
+1546106/1
CCCFFFDDHHHHHGIIGGIJJHJJJJJJIJJIJIJJJIGJJJJJJJJJJI
@2963196/1
ctctttgacattgcttgtggtcacttttcgcgcaaaggtaaaatcgttct
+2963196/1
?@;ADDDFHHFHHIAHGCFHHIIIHIIIIIIHGGIIGIBDHIIB37FH=C
@3638693/1
gacatttcgttaaagaaccacaaaatgtgacatatataaaggtgaatata
+3638693/1
?@@:DEFDFHFHHIEGHEE>CGGHEH@CDECCFFHIIJJEHDG>GGCHGF
@4326968/1
gtcaaatttgtatccattatcactttttgttgccgtgtgcccttgagaaa
+4326968/1
???:BD;BBF?2AFG@BG99AH@AFHHF<CDFHDGFF@DEFE<@FG@GBF
@4326969/1
gtcaaatttgtatccattatcactttttgttgccgtgtgcccttgagaaa
+4326969/1
@@<;DDDAFFHHH>GGEBE<FCHGIIIIDF;FEDH8?D9FGG@B9FGGGD
@5003168/1
tgaaattccgcgaaattggcactggcaagtcaaagaagctagccaag
+5003168/1
@@;DD>;DF;CC:EH3C?F;BGHCGB@GBBFDHG@BG;D<FE3=B;;
@5706723/1
aaaattcgttctacatatgaaacatgtcagttatatattcacctttatat
+5706723/1
@@<DDFEFHDFHHJJJJJJJJIJIIIHIIIJJJJJJJJJJHJJJJIJFFJ
@4330094/1
gtcaagaccccggcgatggttcttcaagagctggcaataaagaaaggctt
+4330094/1
CC@DFFFFHHHGHGIHBFG<DFHGGHI@BFHGDHEIJEIIJIHIJCGDDH
@5708571/1
aaaatttaaacacattgcattattgatttcgaggaaataatacgaacttc
+5708571/1
@@7DDDDBFHDFAHEHGIIIGGIGEEIIIGI7DBFGIEIGIBGEIHIIAG
@5708631/1
aaaatttaacgtttagcagtcttctttttagaataacattgacattctat
+5708631/1
CCCFFFFFHHHHHIIJJJJJJJJJJJJJJJIJJJJJJJJJJJJJIJJJJJ
@185531/1
aaaccttgcaaattttcaatcatgaagcaagattttacctgaacaatttg
+185531/1
CC@DFDFFHHHHHJJIJJIGIIIJJIIIJJJIIJJIJGIGGIJIIGGIJH
@5709290/1
aaaatttatacagcactactatgttaccttttggagaacaaaaagaaggc
+5709290/1
BBC1DDFFHHHHHJJJJJJJJJJJJIJJJJJJJJJJIJJJJIJIJIJJJJ
@5709315/1
aaaatttatagttttttgcatttttattcggcttattgtaatattcctcc
+5709315/1
@@<DFDDFHDFHHGIIIJIEIIIJJIJGIICGHIJJJGFGIIGIJIIGJG
@5709316/1
aaaatttatagttttttgcatttttattcggcttattgtaatattcctcc
+5709316/1
CCCFFFFFHHHDFIIIIIC?FHHIIGHIGGIB1D@FIGDBHHGGHGHDFI
@5709317/1
aaaatttatagttttttgcatttttattcggcttattgtaatattcctcc
+5709317/1
CCCFFFFFHHHHHJJJJJIIIJJJJIJJGIJJJJJJJIHIIJJJJJIGHH
@2270390/1
ccttaccttacaaaataaaatacggcaaagagaagaaaggccgatagaat
+2270390/1
?@@=ADDDFDHHHGGGIIIIGIJHGGGIGGCGHEGGIDG>EHHGIIJJGF
@876294/1
atcgaacgatgtcaccacctgattggtgatatcagccgctccgggcg
+876294/1
@?;?BEFFDHFDFEBFFHIII<HGI@?EGEGIIIIIGGIIIFHGBAB
@7744234/1
ccgtacgtcaaatgtcgcaaattatgtcacataaatgtcaaaatgccaca
+7744234/1
?@;=BDFDHHHHHJGIJJJIJJJJJJGGGJIJJJJIIIGGIGIIIJIJJJ
@877628/1
atcgaatattagtagcaagatccgagatgtggtacacgacgaatgatgtg
+877628/1
BBB?DDFFFHHFFHHJIJJJJIJGJJJJJIIIHGIJIGGG>HIIIJJJIE
@1547613/1
cacagtcatagatccaatcctataattatccatttcctgtaattctggtt
+1547613/1
@@@DBFDDFHBHBHGGGEEDIFHGDHHGGGEDEHGGGII:C?CGGGHCFD
@1547614/1
cacagtcatagatccaatcctataattatccatttcctgtaattctggtt
+1547614/1
CCCFFFFFHHHHHJJJJJJJJJJJJJJJJJJJJJJJJJJIJJJJJJJJGH
@880841/1
atcgagggcgccatccacgagccaatcttccgctaccgc
+880841/1
@@C;BDDDHGGGFIIGGIIFGFH>GHIIIIIB8FBHI>E
@7084419/1
cacagtcatagatccaatcctataattatccatttcctgtaattctggtt
+7084419/1
C@@FFFDDFDHHGGIIIIJJJJJJJJJJJJFIIJJJJJJIHJJJJJJJBG
@881847/1
atcgataaaaaatatcgcaatattagaaattttcaaatattcttcgcttt
+881847/1
?@@7D?DDDFD?AG<EF;CEGF?EFC9?GEAF>G>DFDDFEDB@<D:FBB
@881896/1
atcgataagacgaatggtaaagctgctaaaaaagcaggaaaagcccagaa
+881896/1
?:?DDFFDHBHFDHHJIGHHIIJIJIIJJJJJIJCHIJJJJJJJIIJIIG
@7750618/1
ccgtgccccttgcggttaccccttctgttgggatgggggccg
+7750618/1
@@@DFFFFHHHHFIJIJIIJJJJJJJIIJJJIFHHIIJIGIE
@187824/1
aaacgatattctacaggatttattattagagtgtcctcgtgaggaagagg
+187824/1
@@@FDD=DDFCBFGHIGEGIGIIEIIGHEEIEHIIIIIGDB;FGIBHIIG
@5710072/1
aaaatttctaatattgcgatatttttttatcgatctggcttcaatgtttg
+5710072/1
CCCFFFFFHHHHHJJJJJJJJJJJJJJIJIIJEIJJJIJIJJIIJJJJJJ
@5710428/1
aaaatttgcaaggtttggaggagttgtactaatttgtgtaattgaagttc
+5710428/1
?@@DAADDFHF>?:ACGIHGD;FEEGHCGHA4CF@GDFIIGEHGC@FHGG
@5710429/1
aaaatttgcaaggtttggaggagttgtactaatttgtgtaattgaagttc
+5710429/1
@C@BDFFFHHHHHGIIIIIIIIIGHIFHHGIIIIIIHIHHIIIIIIIHII
@189635/1
aaacgctcgtggggagcgatgacgaataaagtatgtgttcaccaagagaa
+189635/1
BC@FFFFFGFHHGJHGIIIGJJGJIJJJIJIBFHIFHHIIJJJJJJJJHH
@1549351/1
cacagttcttactttaacacattgtgttaaacagcctacattaatctcag
+1549351/1
?@8B=BDDBFHDFIEGHIIIIIIIEHGGHIIIEGGIGIIGIIIHIIIIF>
@3646632/1
gacgaatgatgtgataaatatacctgcacacacgcatttttaaatttaaa
+3646632/1
CCCDFFFFHHHHHIJJJJJJJJJJJJJJJJJJJJJJIJJJJJIJJJJJJJ
@3646684/1
gacgaatggtaaagctgctaaaaaagcaggaaaagcccagaagaacgttc
+3646684/1
@7=DDFFFGDHHHIIIIIIIIIIIIIIIIIIIIIIIIIIIIIIIIIIHG>
@2973093/1
ctgaaatatagaatacaccccttaatcagctacaacagtcaacatttccc
+2973093/1
BCCDDFFFHHHHHJJJJJJJJJJJJJJJIJIIJJJJJGHHGIIJIEHIJJ
@2973094/1
ctgaaatatagaatacaccccttaatcagctacaacagtcaacatttccc
+2973094/1
CCCFFFFFHHHGHJJIIIIIJJJJJJJJGIJIIIIJGIHIJIIJIIIIJJ
@2973095/1
ctgaaatatagaatacaccccttaatcagctacaacagtcaacatttccc
+2973095/1
CCCFFFFFHHHHHIJJJJJJJJJJJJJJJIGIJJJJJJDHIJJJJIJJJJ
@3647118/1
gacgacaaagattacatcatatttgcctttaacagatgtgaagtatttct
+3647118/1
@;;BDDDDFFHHHIIIIIIIIIIIIIIIIIIHIIIIIIHIIIIFGGIIII
@192042/1
aaacgttaaattttaaaagcctcttaaatttaaccgaaatatagaataca
+192042/1
@@CADDDDFHDHGJJJJJGIJIJGIIGGHHGGIJJGIIGHCDGIGCGIHJ
@2973394/1
ctgaaatattctacaaaactactgaagctctcatttg
+2973394/1
?@@=DDD:AAD>F@BFHGGD>FEBHHGGGFHIBDFG@
@5007525/1
tgaagaactattatttttttttaatttttcatcacagtgatgtttgtttc
+5007525/1
@@@DD<DDBHBFBDGIIIIIIIEHGIIII;FAH@HIIHGHDF<CFCBFF@
@5007526/1
tgaagaactattattttttttttatttttcatcacagtgatgtttgtttc
+5007526/1
@B<DDDDFHFHHGIJJJJIJJJJEHIJJJJIGGHJGGFHIIJGHHIIJJI
@882816/1
atcgatagataatattgatgattataattaataactagtgcctaataata
+882816/1
???DDDDAFBDBHIHHIH@<AB:<FC@HHEGFHGHCGGE<BEHFGGHGGI
@882817/1
atcgatagataatattgatgattataattaataactagtgcctaataata
+882817/1
?@@ADDA?<FDHHIBHGGIIIIIDHIFFHHIIIIC<G>?E>ECDCDGCHD
@882838/1
atcgatagctgttcactttttggtcatgattttgaggtactcgagggcat
+882838/1
@@@BDDDDHADDFHIIIIGGIGIII@HH@GHIIIICHGIEEHIBBAHE?C
@7751942/1
ccgtgttattccttccataatcttattcttgcgtactgtagtagaggttg
+7751942/1
???DDAD;:C4B4A<D2A<CE>EECEIDEC<<D?CEDADDF99BD?D9?B
@7088529/1
cacatactttattcgtcatcgctccccacgagcgtttcttt
+7088529/1
CCCFFFFFHHHHHJJIJJJJJJIJJJJIJJJHII@GIBGEG
@885339/1
atcgcaatagctcaaaagggaacaatttttatcgagttattgatttcgag
+885339/1
@@@FDFDFHHHHHIGIGEHGIIIJHIGGIFIEGIGIJJJJJGEHGJIIGC
@4333762/1
gtcaatgttttttcttcgatgtccacgtaggttacctcgaaggattgttc
+4333762/1
@@;BDDDBFHHHHGGIHIHIJIIIJJJGIJIBGHIIIJIIJIJHIGJGIH
@4333763/1
gtcaatgttttttcttcgatgtccacgtaggttacctcgaaggattgttc
+4333763/1
@@@?DDDDHHHHHHGIIIIIIIIG@GIGHIIGIGIGIIDFHGIIGIGIE@
@886048/1
atcgcattgattaaagtaatactgggtgcactttcctctgataagggttg
+886048/1
@@@?DDDDHHGBHGIGCECHEBDC@?<@C@EE<CF@GGGHCDHDGGD?DF
@2280227/1
cgaaaaaagtttatttatcatacacaggtaaacagttgtacagtagagga
+2280227/1
@@?D;@DD@2CFBHIIIIHIEEGHEHGG:EHII?FHIGBDHIIIFGGIDA
@2280315/1
cgaaaaaatatcgcaatagctcaaaagggaacaatttttatcgagttatt
+2280315/1
@@@DFFFFDHFFDEGIGGGHGHJJJJIIJIIGHIJJJJJIJJJGICHHII
@2280316/1
cgaaaaaatatcgcaatagctcaaaagggaacaatttttatcgagttatt
+2280316/1
@C?DFFFFDDF:ACEHD@CEGGGCGEGIGDHEGHG@HII@B>DB;8BC>F
@886327/1
atcgccaccaatgcttggtgcagctatccactttgccagtggccgtctgc
+886327/1
=1==BDFFHGHHHIJIGIIJIJJJIJJJJJIJJJJJJIJIIIIIJHGIJJ
@886328/1
atcgccaccaatgcttggtgcagctatccactttgccagtggccgtctgc
+886328/1
?@@;?=B:FHHF8EGG9<<BDAAFFHGIDFBFGDADHDEDEGAGGHIIGG
@886359/1
atcgccagcgaacaatccttcgaggtaacctacgtggacatcgaagaaaa
+886359/1
CCCFFFFFGHHHGJJIHIIJJJJJJHGHJJJIIJFHIGIIJJJJJJIIIJ
@7091049/1
cacatctcggatcttgctactaatattcgattcgataggtgctttgtctg
+7091049/1
@@@4BDEFHHHHHIJIJIIHIJIJJJJJJIJIIJGIIIJ?FGCHIGHGII
@7091050/1
cacatctcggatcttgctactaatattcgattcgataggtgctttgtctg
+7091050/1
@C@?DFFFHHHHGGIGGIIIEIIIIIIIIIIIIIFIIIIIHHEIIIIGII
@7091051/1
cacatctcggatcttgctactaatattcgattcgataggtgctttgtctg
+7091051/1
CC@FFFFFHHHHHIIJIIIJJJJJJJJJJIIJJJGJJJJGHIJIJIIJGI
@7091052/1
cacatctcggatcttgctactaatattcgattcgataggtgctttgtctg
+7091052/1
CCCFFFFFHHHHHIJJJJJJJJJJJJJJIGJJJJIIIJGGGIJJJJIJII
@2281972/1
cgaaaaagtttttaagaaccgtgatggaactctttaggcagcaacattac
+2281972/1
@@@FFFFD<CFHHDGBFHAGDAFCFDGFH9BDFHIGGGGCEFGIIGCHGG
@7092464/1
cacatgttacataaatgtcaaaatttgacataatttgtggacataaagga
+7092464/1
@8?DDDFDHHFHDIIIFHICHGIIIIDEBFGGEGGIIFHIIGGCFHGCHG
@7094305/1
cacatttatcgtggtccagaagaggcatcacacaaggctcttctgttcgg
+7094305/1
@@<DDFDFFDHCFECCFHBHIIEDEGHCHACHGGIGBFIIIGGGG9BBDB
@1553524/1
cacatcagaatttagtaatttttctagtcttcttagttccccttctagtc
+1553524/1
CCCFFFFFGHHHHJJEHIJJJJJJJJJFHJJJJJJIJJJJJJJJJJJJJJ
@2283530/1
cgaaaaccattatgttttactaatttttcaataaaatacactttatttaa
+2283530/1
@@@BDDDD8AF?CBAFFHEHGEHHIIIIDHIGHIIIIIIIIIIIGGIIGI
@2283531/1
cgaaaaccattatgttttactaatttttcaataaagtacactttatttaa
+2283531/1
@@7DDFDFHHHDHEBGIJEHIHIGJJJJGGHIIJII?FFHIJJJIJIJGI
@5011406/1
tgaagctgagagtctcttcgtcactcgcaaatgtagaaggcagattgtta
+5011406/1
@@@=DADDHHHDHGG<GGIAHEHGG@FGGIGBF?DFHGGBCFGIGGGFHE
@5011407/1
tgaagctgagagtctcttcgtcactcgcaaatgtagaaggcagattgtta
+5011407/1
@CCFFFDFGDFD?EHGGHGGIJJIJJIIIJIJJIIGIIGIJIIIEHIJII
@1554338/1
cacatctcggatcttgctactaatattcgattcgataggtgctttgtctg
+1554338/1
C@@BDFDFGHHFHGJJIJJGIIGHIJGJJJIJJIBHHEGCBHHHJABFHH
@1554339/1
cacatctcggatcttgctactaatattcgattcgataggtgctttgtctg
+1554339/1
CCCFFFFFHHHHHJJIIGIIJJJJJJJJJIJJJIIJJJJDGIJJJJJJJJ
@196584/1
aaactcaattggcgcacattcagcaggttttttaacagtttgaaaacctt
+196584/1
B@@FFDDEHHHHHJJIJJJJJJIIJJJFHIJJJJDHGIJJJIJIJJJJIG
@1554380/1
cacatctcttggagccagccaatgggattgcccatcactttgtcatcgaa
+1554380/1
=@@BDDDDHD<<AFFFGG=GIIIIIGIIIGEEHIEHIGIIIIIGC>FFA?
@2284496/1
cgaaaactcaattggcgcacattcagcagg
+2284496/1
@@71BD<AD8D4D3E@8E<FHIIIII<@DH
@2284497/1
cgaaaactcaattggcgcacattcagcaggttttttaacagtttgaaaac
+2284497/1
@@1BDFFEHHHFHHIGFGBGGGIIJJFCGIDHIJJJEIGIIHHIIGJIJJ
@2284498/1
cgaaaactcaattggcgcacattcagcaggttttttaacagtttgaaaac
+2284498/1
@@7DDDA=CDFDH@DHGA<FHGEGGGIGEE;FHGIGHHFFFGIIII@HIG
@2284499/1
cgaaaactcaattggcgcacattcagcaggttttttaacagtttgaaaac
+2284499/1
@@<DDDDDDDHFHEIDDE:E@EHB?FEEEH8CGGIIAHGHHBFHGCFHII
@2284500/1
cgaaaactcaattggcgcacattcagcaggttttttaacagtttgaaaac
+2284500/1
@@<DDDDDHDHHHIIC<:FGG<EHIDHEEEDCHGGIIIIGIFFICFHIII
@2284501/1
cgaaaactcaattggcgcacattcagcaggttttttaacagtttgaaaac
+2284501/1
C@CFFFFFHHHHHIJJJGGHGIHJJJJJJJFHHJJJJJIIIFHGIJJJJJ
@2284502/1
cgaaaactcaattggcgcacattcagcaggtttttttaacagtttgaaaa
+2284502/1
@@@DDDDDFFDDH>FB<?C:C<CF<?C@DGCFHIIII=DBFECFHCAEHH
@1554633/1
cacatcttgtgagccgccattctcttggctagcttctttgacttgccagt
+1554633/1
@@?ADDFFGDHHFGGGIIIGIIJIJIIIJJICGIEEHIIGGIGGFHBD@<
@196817/1
aaactccaccacaggaacctcaagcttggggtaaaccgcaagtttcacag
+196817/1
@CCDDFFFHHHGHGJBGEHGGICHIJHHIJI?@GIEEGEHAHGHHHGGID
@7095914/1
cacattttgtggttctttaacgaaatgtcaagagcataaagtatgtctag
+7095914/1
@@@DDBDD>CDH:EAGHG?HHCGGGHIHBED9CFFBDHIIIGGDGGIIIB
@7095915/1
cacattttgtggttctttaacgaaatgtcaagagcataaagtatgtctag
+7095915/1
@CCFDFFFHHHHHIJJJJJJJJJJJJJHIIJGJJIIJJJJJHHIIIIIJJ
@7095916/1
cacattttgtggttctttaacgaaatgtcaagagcataaagtatgtctag
+7095916/1
B@CADFFFHHHHFHIIJJJJJIJJJJJIJJJJIJJJJJIJJDGGGIGIJI
@7095917/1
cacattttgtggttctttaacgaaatgtcaagagcataaagtatgtctag
+7095917/1
CCCFFFFFGFFHFHIIJJIJJJJJJJJIJJJJJIGIJJJJJHIIJIIIJH
@891211/1
atcggggcactatataaaaaattacattcagtatcgatagataatattga
+891211/1
CCCFFDFFHHHFHIIIJJJJJIJJJJJJJJJIIJJJJIJJJJJJJJJJJI
@2286202/1
cgaaaagtgaccacaagcaatgtcaaagagaaggatagcaactaatttta
+2286202/1
@@?ADFFDHDFHHGIJJJJJIGEGIJIIIIGCHIGHIIGIIGIGIIJJJI
@2286203/1
cgaaaagtgaccacaagcaatgtcaaagagaaggatagcaactaatttta
+2286203/1
@@@FDFF?DBFHFBGIEGIIICCHHIIEFF@EEHGHHIIIIIIIIIIIII
@892923/1
atcgtaatagctcaaaagggaacaatttttatcgagttattgatttcgag
+892923/1
?=1B=BDAFBBFFIIIIIIIFFIIIIIIIIEFFFGFFCGIFADDGIFCFF
@7098791/1
caccaagagaagaaagctatacagtagtcaaatttgtatccattatcact
+7098791/1
CCCFFFFFGHHGHJJGHGIJJJJJEHHHGIIIJJJJFEIIJIIJIJJIJJ
@7099936/1
caccaatcaggtggtgacatcgttcgatgacaaag
+7099936/1
@@@7DDDDH?CAFG@FHIIGGCHGHGHCGCHHGCB
@4339579/1
gtcacttttcgcgcaaaggtaaaatcgttctagacatactttatgctctt
+4339579/1
@@@DDDDDFFFFFE1CF3?1?GGIEGAGGEFFEIIFEEBFEFEF>DEIII
@4339580/1
gtcacttttcgcgcaaaggtaaaatcgttctagacatactttatgctctt
+4339580/1
C@CDFDFFHGGHAEGHJGGCFFHJGGHDGFGHHJIJEIJJJJIEF>HFHI
@5014609/1
tgaatatataactgacatgtttcatatgtagaacgaattttgtgcataca
+5014609/1
@<@=?DDDFHHFDEBHGBCACHGHGIIIEEHIIHEHIIIIGIDHGIHIHI
@5014610/1
tgaatatataactgacatgtttcatatgtagaacgaattttgtgcataca
+5014610/1
@@@ADD?;AFHHFGEHGEGGHHIIIIIGDGDHIIIIIIIIIGIICGGDGG
@7757214/1
cctaaactcacttttttccgaaaaaatatcgcaatagctcaaaagggaac
+7757214/1
?81ADBDDFHHHHIIIIGEHIIIIIIEHGIGIIEGIIFIIIGCHIIGIII
@7757215/1
cctaaactcacttttttccgaaaaaatatcgcaatagctcaaaagggaac
+7757215/1
@@@?DFFFFFHHHIIIIEICFGIIIIGIIIIIIIIIIIIIIIIIGHIIIE
@7757216/1
cctaaactcacttttttccgaaaaaatatcgcaatagctcaaaagggaac
+7757216/1
@C@DFFFDFAFFHJJJJGIGGIJIJJGEGIJEHJ<FGIIIJGGIIIIHGG
@7757217/1
cctaaactcacttttttccgaaaaaatatcgcaatagctcaaaagggaac
+7757217/1
CC@FFFFFHFFHHJJJJHIHGJJJJJGGIJJIIJJJIJGIJJJJIJJIIH
@7758134/1
cctaaatcggcaaacgggcaacaaaggggtggaccacaacaacagcgtag
+7758134/1
@@==DDFFHHGHHJJGIJIEIJJJJIJJJFFEHIJJJJJJJJJHHGFDED
@6405911/1
atccactacaaggttttcaatagggcattctaacatgtcaaaattaaatc
+6405911/1
BC@DFFDDFHHHHCEHIJGJJHHJJJIJJJJJJIJJIGHIIJJGGIIHII
@7760189/1
cctaataatagtgtattacctctaaagctatctactcgttatataatcat
+7760189/1
?81=DDDDHHHFHFGIIIIIIIIIIIIIIIIIIIIIIIHIIIIIIIIIII
@7760190/1
cctaataatagtgtattacctctaaagctatctactcgttatataatcat
+7760190/1
B@=DDDFFHHHFHGGIJJJIJJJIJJJJJJJJJFIJJIHHIJJJJJJJJI
@6406441/1
atccactttgccagtggccgtctgctacggaacaggcaaaactccgaagg
+6406441/1
@@@FADFFHDHFDG@GHFGAFHEEHDHIIJGHHGIDEIJJJGDGCHHIJH
@3657724/1
gactgttgtagctgattaaggggtgtattctatatttcagttaaatttaa
+3657724/1
@@@DDDDAHHFHHG>FH?ADHEI<C?<CFGH@G>GGIFHGIIEGIIIIII
@3659918/1
gagaaaagtcacgagaatttgaaaagcgagcttcatgatcccctgaaaaa
+3659918/1
BC@DFFDFHFHHGIJHIJJJJIJJJJIIIJIIEGFHJIIIJJIJIHIIIJ
@901132/1
atctactcgttatataatcatcattcaaacattgaagccagatcgataaa
+901132/1
CCCFFFFFHHHGHIIJJJJJJJJJJJJJJJJJJJJIJJJJJJIJJJIJJJ
@5016484/1
tgaatgtaattttttatatagtgccccg
+5016484/1
=?1B4=:AFDFHHII@A:<A<<FCHHI?
@1558762/1
cacattttatagttacattcaaagtaaagcaagagctagagctcctgagg
+1558762/1
@C<DDEFFFFHFFGBFEGGGGIIIBFHHJIJIIJJGJEGIGIIGHGIJJE
@2986128/1
ctgaagtatgatcgacatctagtagattctggttcaaattttgaatctgt
+2986128/1
?=?1=BDDHHHFHIIIIIIIIHHHHIIIIIEEEGHIIIGIIIGIGIIIIG
@6409177/1
atccattatcactttttgttgccgtgtgcccttgagaaatttgctgcctc
+6409177/1
CCCFFFFFHHHHHJJJJJJJJJJJJJFHJJJJJIIJIJJJIJJJJJJJJJ
@203015/1
aaacttttttcgggtttggaaaaaatttcaaattgttcaggtaaaatctt
+203015/1
@@@DDDDDHHHHHIAFGBF?EHIIIEHIEIIIIIDHIEDGHDFHIIIIII
@203016/1
aaacttttttcgggtttggaaaaatttcaaattgttcaggtaaaatcttg
+203016/1
@@@?DDDDHFHHHIAGH=FDHIIIIIIIIIIIIGIIIGIGIIGGGIBGIH
@904530/1
atctcggatcttgctactaatattcgattcgataggtgctttgtctggtt
+904530/1
??@7BAB:DDFFFE??DCFA>CF<4CFHEH=GGEFA?DGGIFI?DG>F?<
@904531/1
atctcggatcttgctactaatattcgattcgataggtgctttgtctggtt
+904531/1
BB@DDDFFHHHHGJJJJIJJJJJJJJJJJJJHIJJICFHIIIJJJJJIFG
@2291928/1
cgaaagacttcgactttttactatttttgtatgcacaaaattcgttctac
+2291928/1
??1:B1=BDDD?AE=EEII=@D>EFIIIAEEC>DFADDDIBDDDBDDDII
@2291929/1
cgaaagacttcgactttttactatttttgtatgcacaaaattcgttctac
+2291929/1
@<<DD0A?FF?DFHEDFHIFEFHIIIIGIE?GGHIGDGIGIIIIFGGGHE
@2291930/1
cgaaagacttcgactttttactatttttgtatgcacaaaattcgttctac
+2291930/1
@@?DFADDHHDA;DEGIJJGJIGGIJJJGGIGGIIIGIJJGIEGFHHGIJ
@4347041/1
gtcagttatatattcacctttatatatgtcacattttgtggttctttaac
+4347041/1
?:1BDDD?=C<:DFFFIEEFICFIIEH@FHEEFCHHIFE9;?GGF<>FF4
@4347042/1
gtcagttatatattcacctttatatatgtcacattttgtggttctttaac
+4347042/1
@@?DFDDFFFFHDHGGGIGIJGGGGGIEFGIIJJJJJEFGIGHIJJJIJJ
@2989978/1
ctgaatcggtccggccgagtgcatcatggtcatgttttgggactccatgt
+2989978/1
@@@;DDDAH<CFFIIGHIHGEHGIEGIIFFEIIGIIIGCB<;FHGGHHC@
@2991257/1
ctgaatgtgcgccaattgagttttcgagcattttccggaaaagaagattg
+2991257/1
BCC=DFFDHHHHHIJJJJIIHIJJJJJJJJJJJJJJJJJJJJJJJJJJJI
@4351265/1
gtcatcgaacgatgtcaccacctgattggtgatatcagccgctccgggcg
+4351265/1
@@@DDDBDB?:8A;EDGGABEHGE@GHGGB1CF?FBC0000@F@?F:88A
@1563227/1
caccaatcaggtggtgacatcgttcgatgacaaagtgatgggcaatccca
+1563227/1
?::4BDDDHFBFFBEFDGHIGIIIIIIGGIIGIFHCDGHGGGIHIIIHII
@1563228/1
caccaatcaggtggtgacatcgttcgatgacaaagtgatgggcaatccca
+1563228/1
@@@BDFFFHFHCHFEHIIJIJJGIIJFIIJIJJIJFHGGGHIHEBHIIJJ
@7768318/1
cctataactgcttctacacaatctgcaatgcttttatcagggatactatg
+7768318/1
?B1ADEFFHGHFHIIJJIJGJJJJJIJJJJJJJJJJJJJJJIIIIJJJJJ
@3667448/1
gagaatatgaaatttaaaagaaaatttgaaaagtatcatgagttttgtga
+3667448/1
@;8BDDDDHHHHFIIIGIIIIIIIIIIIIIIII@GHGCHIGHDFHIIGGG
@5023645/1
tgacattagaagagtaaacgtcagtttgcgtttcaatgcatcgataagac
+5023645/1
CC@DFFFFHHGHGJHGIJIJHIJJJJIIIJIJJJJJJIGIJJ:DHIJJJJ
@5023773/1
tgacattcgaaaagtaaacgtcagtttgcgtttcaatgcatcgataagac
+5023773/1
?@7:BDD?FDD?FBFHIIIECFHGCHIH@E?FABHCGGGIIIGDFHIGIG
@7772011/1
cctcaagcgctggtaacgctttatcgggttctgctaagtggtaagtagaa
+7772011/1
=@1=BDFFHGHHHEGHIIIIJJJJJIJJJJJJIIJJJJBGHHGJJFHIIJ
@7772012/1
cctcaagcgctggtaacgctttatcgggttctgctaagtggtaagtagaa
+7772012/1
@@=BDDEFFHHFFEHIGGGGIIGIGIJJFHGGHGIGIJDHHDGIJFIGGI
@7772013/1
cctcaagcgctggtaacgctttatcgggttctgctaagtggtaagtagaa
+7772013/1
@C@DDFDFHHGDFDDHGIJIGHJIIGGDFEHJGGIGGIBAGBFIJIIGGI
@210332/1
aaagaagctagccaagagaatggcggctc
+210332/1
@@@FFFFFHHHFHIFGGGCGEIIDII<6D
@210333/1
aaagaagctagccaagagaatggcggctcac
+210333/1
@@@DFEDFFHHGHIJJJFJGIIJGHJ6?@39
@5726365/1
aaacacacatagtacctctccacaaaaagggaaataaacaaggatgtaag
+5726365/1
CCCFFFDFFHHGFHIGIJJJJJJIJGGIIHEGHIJJJEIJIJIGGEGGIJ
@2295308/1
cgaaatcaataactcgacaaaaattgttcccttttgagctattgcgatat
+2295308/1
@@@FFFFFHHFHF@GGHIIJJJIGHJIJJJJJJJJGFFHIGHHIIJIJIJ
@2296307/1
cgaaatgtcaagagcataaagtatgtctagaacgattttacctttgcgcg
+2296307/1
C@CBDDDEHDFHFGEHIBIIIFHHIIIIIIIGGGGIIIIIIEHIGGIGII
@6415727/1
atcctaaactcacttttttccgaaaaaatatcgcaatagctcaaaaggga
+6415727/1
@@<ADEDDDFAFDGEHIGHGBACGHD8:DFDADEGH@H99CHHBHGGG<E
@6415728/1
atcctaaactcacttttttccgaaaaaatatcgcaatagctcaaaaggga
+6415728/1
@@CBDDFFHFFHHIJJJJJJIIIJJJJGIJJIDBEHIDHEGIJHGGEHGG
@2296406/1
cgaaattaaacacgctgagaaagctatggttgagtgaaaaaggtgggaaa
+2296406/1
C@@FFFFFHHHHGIIGGAHIIIIIIEHJJHHICHCFGGIIJIJ?DFHFHH
@6417149/1
atcctctgcaagagcaagaacccctgggggacagaaagtggatagaaaag
+6417149/1
B:?DDEFFHHHHHJIJJIJJJJJJJJJJJJGHIJJJIJBFHIJIJIJJJJ
@5732483/1
aaacatgtcagttatatattcacctttatatatgtcacattttgtggttc
+5732483/1
??;?B?B=2CB:CF?DB@AEH?EIBF>BEFIFHECHAE?BGBEGDFE:?D
@5732484/1
aaacatgtcagttatatattcacctttatatatgtcacattttgtggttc
+5732484/1
CCCFFFFFHHHHHJJJJJJJJIJJJJJJJJJJJJJJJJIJJJJJIJJIIJ
@3674016/1
gagaggtactatgtgtgtttggctagattctgtttgacattcgaaaagta
+3674016/1
@B@?DFDEHHHHHHJHJIIIIIJJJJJJJJJJJJJJJJJJJJJJJJJJII
@3674150/1
gagaggttcactaaaaaatattaggaatccactacaaggttttcaatagg
+3674150/1
B@@DFFDEHFHHHJJJJJJJJJJJIJJGIJJIGIIIJIJBFGHHGIIIII
@5028694/1
tgacgtttctggacaacaaggaaagttattgccggttcataaccttctct
+5028694/1
@@@DDDFFBDDFDGHIGHIJJGIIIFHIIJIIJJJDHIIJJJIIIJJJJJ
@1567864/1
caccaccattctatgaaatggaacacgaagagggactaccacacgaaagg
+1567864/1
BB@DDFFFHHHHHJJJJIJIIJJJJJIIJJJJGGIJIEHHJGIIIGHGEB
@1567865/1
caccaccattctatgaaatggaacacgaagagggactaccacacgaaagg
+1567865/1
C@@FFFFFHHHHHJJJJJJJIJJJJJIIIJJJIIIIFIJJJJJJJHIGJD
@217947/1
aaagacgttagagaggttcactaaaaaatattaggaatccactacaaggt
+217947/1
BBC4BDFDHHHHHIIIGHIIJJJJJJJIJIJIFIJJJIIGGGIIJIJJIH
@6418837/1
atccttgtttatttccctttttgtggagaggtactatgtgtgtttggcta
+6418837/1
@@CDDDEDHDFHHIIEBBDHGIJFFHGHDFF1@FGIEHED?D?DGHEGII
@909689/1
atctgtcgatgttgccagaacgtaagatatcctaa
+909689/1
<@@DBDDD??DHFEIEEAG;B@FHAHIG>FHBF><
@909935/1
atctgttacccgtaaagaaggttgtaaaagaagaagacgtgagttttctg
+909935/1
:114ADFFHHHHFHIJIHIIIFHIHHHJJJIJIGJIIJJIIGIBDGIGHE
@5734018/1
aaacattgaagccagatcgataaaaaaatatcgcaatattagaaattttc
+5734018/1
CCCDDFFDHHHHHIIHII3FBHGCHGIGGHBGHCHBHIIDFDECHIIIII
@2302085/1
cgaacgttcttctgggcttttcctgcttttttagcagctttaccattcgt
+2302085/1
??7D1=2ACAB<A2AE3:CFF<FA9?FEEIII;??:DDCDD?4B??D489
@2302796/1
cgaactggtccaaatcgagggcgccatccacgagccaatcttccgc
+2302796/1
@C@DFADFAFFAHIDGGAEHIEGGIIIIIIIEDDBGGIIIII@E@A
@2303047/1
cgaacttccatagattcaaatgaagtaaacaacatacgtttttcatttaa
+2303047/1
@?;DDADDFHB???CF<DFE@HGICCHFGGIIGIEIDGBHHCHIGIIIGI
@2303048/1
cgaacttccatagattcaaatgaagtaaacaacatacgtttttcatttaa
+2303048/1
@@@DDDDBFDDDD>GG@GFGHGEI><FHGGEIIIIIIIIIIGIIIIIIII
@2303049/1
cgaacttccatagattcaaatgaagtaaacaacatacgtttttcatttaa
+2303049/1
CC@FFFFFHHGHGEIJJJJJJJJJJDHIJJJJJJJJJJIJJJJJJJJJJJ
@1572032/1
caccagttaaaataaaatgtagggggaagggaccaagaaggcctttattt
+1572032/1
CC@FDFFFHHGGHIJJJIJJJJJJJJHGIGIGIGHIHIDHIGEGHIIIJJ
@7779342/1
cctcgagtacctcaaaatcatgaccaaaaagtgaacagctatcgatacac
+7779342/1
@CCDDDD=DFHDHHIJJEGEHIJEIJJJIJJ?FGIGGIIJJFIJIJIJIJ
@914281/1
atcttgtgagccgccattctcttggctagcttctttgacttgccagtgcc
+914281/1
@???DDFDHDFHFIIIIICGHGG<ACBD@?DEHC9FB@DFC<FHGDHEGI
@7780399/1
cctcgccttacaaaataaaatacggcaaagagaagaaaggccgatagaat
+7780399/1
B@:DDFFFHHHHHJJJJJJJJJJJJJJJJJGJJIJJJJJJJJJJJIJJJJ
@5032445/1
tgagaattcatttttaacacagttcttactttaacacattgtgttaaaca
+5032445/1
@7?D=DAEDBHHHIJIJHIIIIHHIJJJIJJIJJJJJJJJIJJJJJJJJJ
@5737106/1
aaaccattatgttttactaatttttcaataaagtacactttatttaagaa
+5737106/1
<<<BA?DDB<DDAHIGHHFGH@DHH:<?FHHIHGEHCHIC?FF??<DGHB
@5033938/1
tgagattcagcctcaacctattccacaagacccccagccccaacaaggag
+5033938/1
?@71:BDDDB?F:EEGBGAACHDH:CCF@BFGFII86BFIIEFFFE9FCF
@6420718/1
atcgaacgatgtcaccacctgattggtgatatcagccgctccgggcgttc
+6420718/1
CCCFFFFFHHHHHIJJIJJJJHGJJIEHIJIIIJJJJJJJJJJIIIGEEE
@1576429/1
cacccaatcatcttctgtagcccgaaaattttccttgctaattggttgaa
+1576429/1
CCCBDFFFHHHHHJJJIHIJJJJJJJJJJIIJJIJJJJJJJJJJJHHJHJ
@2307438/1
cgaagagggactaccacacgaaaggcagttcaccatcgcttgtcatgtgt
+2307438/1
@@<DDFFFHGHHHIIIGGIIDGIEDHEGBFHGIHIIJJIHGGHHJCHCCF
@2995982/1
ctgacacttccagatggtaccaaattaataacctttccaattagaaaatc
+2995982/1
@B<DFFFFHFHFHGGHIEHHIJJJHJJJJJIJIJJJJGIGHHJJJGJJJJ
@2997872/1
ctgacatgtttcatatgtagaacgaattttgtgcatacaaaaatagtaaa
+2997872/1
;?<DDDDDB?BFBAGDHFGHGG@GGEFHIIGF>BHHGEHICDGEGAHIA<
@2997873/1
ctgacatgtttcatatgtagaacgaattttgtgcatacaaaaatagtaaa
+2997873/1
?@@1DDEDFHHHHJIIGFGHGHIIGAFGEIJJIEIIJIEHGIGHGGIIII
@7781940/1
cctctatactttgcatcaaataaatgctcccttttcacaatataataaat
+7781940/1
@@@DDDBDFHAFFHIIIGHIIIIIIIIIIIIIIIIIIIIIIIIIIIGIHI
@7111914/1
caccattctatgaaatggaacacgaagagggactaccacacgaaaggcag
+7111914/1
CCCFFFFFHHHHHJIJJJJJJJJIIJIIIJIJIJJJJJIIJJIJJJGGII
@7782585/1
cctctctaacgtctttatagaatgtcaatgttattctaaaaagaagactg
+7782585/1
=B14ADDFHHHDHJJJIJJIJJJJHIJJJJJJJJJJJJJJJJJIJJJJJI
@7782586/1
cctctctaacgtctttatagaatgtcaatgttattctaaaaagaagactg
+7782586/1
CCCDFFFFGHHHHJJJIJGGHIJJGJIJJJHIIIIJJJJIIJJIJJEIJJ
@2311750/1
cgaaggattgttcgctagcgatctcctgcaagaactgaacaaagttgaag
+2311750/1
BC@FFFDDHFHHFEGGGJCGGIJJJJGHHEHIEHIJJIHIJIJJGHGIII
@5737721/1
aaaccctgaacctggaaaagcaggtcgcaaaatacccgtagaaacgaatc
+5737721/1
@??BDFFFGGHHHIIIIIIIIIIIFGIIIIIIIIIIIIEFGIIIIIIIHG
@225183/1
aaagatttaaaatccaggacagtatccagaagggactg
+225183/1
:::?DDDDFFFD:<2AAC:CEE:ABHH<<<FC;::1?F
@226236/1
aaagcaagagctagagctcctgaggctcattatattctttttgggaatga
+226236/1
CC@FFFFFHHHHHIJJJJJJJJIJJJJJJJJJJJJJJJJJJIJIJIIJIJ
@5739306/1
aaaccttgcaaattttcaatcatgaagcaagattttacctgaacaatttg
+5739306/1
C<@FFFFFGGHFHJJJJJJJJIJIJJJGIJJGGIJIJGIJJGGHGEGIJJ
@5739307/1
aaaccttgcaaattttcaatcatgaagcaagattttacctgaacaatttg
+5739307/1
CCCFFFFFHHHDHJJEIIJIIJJIGIHFEGEGIIGHJJGGJIIFGGIJJI
@226568/1
aaagcacctatcgaatcgaatattagtagcaagatccgagatgtggtaca
+226568/1
@@CDDFDFFHDDHGHGBFAEEHGEHGCE><CFBD?DGICDFAA<FE8BFG
@5739594/1
aaacgaaaaacgtatgttgtttacttcatttgaatctatggaagttcg
+5739594/1
1?@44@?DAF>DA?:AFG@AFGCF>EF9GHGGFCGD9GAHGG@B9B>B
@1577854/1
caccccttaatcagctacaacagtcaacatttcccacctttttcactcaa
+1577854/1
@@CFDDDDHHGFHGCDGGHGHGICFDFHEGHGIIJ@CFFHIHIJJJGGHG
@3681015/1
gagcagcttgctgttgtctcgctccaggttgttgttgtggaggagcag
+3681015/1
?@<AD?D???CDD??EFBBBBF;EGHBHBD@1?CDBD9B@@;?D;DHH
@7114268/1
caccccttaatcagctacaacagtcaacatttcccacctttttcactcaa
+7114268/1
CCCFFFFFHGHHHJJJJJJJJIIHIIIJJJJJJJJJJIIJJJJIGIIJIJ
@228426/1
aaagcccagaagaacgttcgactttcacttcattctatcggcctttcttc
+228426/1
B@CDFFFFHHHHHJJJIIJJJIJJJJJIJJJJJJJJJJJJJJJIJJJIHG
@918017/1
atgaaacatgtcagttatatattcacctttatatatgtcacattttgtgg
+918017/1
CCCFFFFFFDFHHGDFEHGGGJGJIGIJJJIIIIJJJIJJIIIJJIHHGH
@918018/1
atgaaacatgtcagttatatattcacctttatatgtcacattttgtggtt
+918018/1
@@C7DDFDHHFFHIJJIJJGIIJJJJIEGIGFHHIHIJJIGG@GGDEA?D
@918019/1
atgaaacatgtcagttatatattcacctttatatgtcacattttgtggtt
+918019/1
CCCFFFFFHHFHHJGIIJIJJJJJJJJJJJJJJJJJJJJJJJJJJJJJJJ
@918020/1
atgaaacatgtcagttatatattcacctttatatgtcacattttgtggtt
+918020/1
CCCFFFFFHHHHHJGIIIJJJJJJJJJJJJJJJJJIIIJIJJJJJIIJGI
@3684262/1
gagctagacaacagcaaactgctcctccacaacaacaacctggagcg
+3684262/1
C@CFFFFFHHHHHJJJJJJIIJJIJIIJJJJJJIGJJJJGGIJIJIJ
@921533/1
atgaaatttaaaagaaaatttgaaaagtatcatgagttttgtgattctcc
+921533/1
@@@7DDD?FFFDDGGGICHGIFHICGE<C@EEHGIIHIIIGEG<FCHGED
@921534/1
atgaaatttaaaagaaaatttgaaaagtatcatgagttttgtgattctcc
+921534/1
BC;DDFFFHHHHHJIJJJJJJJJJJJICFHIIIIHIGIJJJJIJFJJJJI
@921535/1
atgaaatttaaaagaaaatttgaaaagtatcatgagttttgtgattctcc
+921535/1
CCC?DFFFHHHHHJJJJJJJIJJJJJJFHIIJJIIJGIJJJGHIJJJIIH
@4366768/1
gtccatccgatactccatctctaaaaaagataattctttggggtttttga
+4366768/1
CCCFFFDEHHGHFEGIGIIJIIIHIJJIGIEIIIJGIJJIIIJ@FHIJII
@5743250/1
aaacgctgaaaaattccgtcggcaagaagttggccgatttgcagactctc
+5743250/1
CCCFFFFFHHHHHJJJJJIJIGIIJJIIIIJIGIGHIJIJJJJJJJGJJJ
@2313363/1
cgaagtcactctcccgggcgaaggcaaggacagactgttccgagtcagca
+2313363/1
@@7?1ABDHBCF<FGGGIIFHIGD?FHG=GHIFEIGGAGE9FGEEAEEC7
@229749/1
aaagcgttaccagcgcttgaggaagtaacggcagc
+229749/1
?@1=DDDDFHHHFIGGHG@FHIGGI@FGCHDE@<7
@230018/1
aaagctatctactcgttatataatcatcattcaaacattgaagcc
+230018/1
@C@FFDFFHFHHHJGHIIGHGEIIIJJIDHIGIJIJJIGGHJGGI
@230369/1
aaagctgctaaaaaagcaggaaaagcccagaa
+230369/1
;@@BABAD3CCFFDE8<A?DF?CF3:EFF=G;
@2314963/1
cgaataaagtatgtgttcaccaagagaagaaagctatacagtagtcaaat
+2314963/1
?@;?BDDDBADDF?EBGGGIIIIEHGGHGGIIGGEHGHGHHEG@?FGHIG
@6426991/1
atcgatacacagtcatagatccaatcct
+6426991/1
?@@BDDDAFFABFAHIIGEHGG@HEGGG
@2315748/1
cgaataccgattctcagccgagctgcccagtttagtggccaactcttcgt
+2315748/1
@@1DDDDFHFHHFIJJIJIGIIJIIGIJGHHHJII?GHGDHIIIGIIJJC
@5040113/1
tgataaatggaacgaaattaaacacgctgagaaagctatggttgagtgaa
+5040113/1
@@CADDDEDACFDFDFHICHGGHIHEGE?@FCGDEGGCFD<GHEGD?DDH
@7789944/1
cctgcacacacgcatttttaaatttaaaaatttattcaagtcaaaaataa
+7789944/1
=881B2AD;AF<CG?FBFH@BHICGDDF9E@?BGI4??G?909D998B??
@7789945/1
cctgcacacacgcatttttaaatttaaaaatttattcaagtcaaaaataa
+7789945/1
CCCFFFFFHHGHHJJJJJJJJJJJIIJJIIIJJJJJJJJJJJJIJIIIIH
@5041549/1
tgatacataaagtgacaataattggagatttttcttgtatgggaataata
+5041549/1
CCCFFFFFHHHHFHHIJJJJJJJJJIJJJJJJJJJJJHIIJJJJIIJJIJ
@923560/1
atgaagctcgcttttcaaattctcgtgacttttctcccc
+923560/1
@CCDFFFFHFAFHIIGGIJIJIIJJIEBFHHIJ<::DGI
@923561/1
atgaagctcgcttttcaaattctcgtgacttttctcccctgtttgttctt
+923561/1
CCCDFFFFHHHHHJJJJJJJJJJJJIIFGHHIJBDFHHI?@?FHGEGACH
@3004597/1
ctgagaaagctatggttgagtgaaaaaggtgggaaatgttgactgttgta
+3004597/1
@:?:DDFFHHHHGJJGHIIIFEIJJIJJJ?EHGGGIGIJJIJHGIFHIHI
@3004598/1
ctgagaaagctatggttgagtgaaaaaggtgggaaatgttgactgttgta
+3004598/1
@@@DDDDAFFHBFG9AC:AF3AFHGHGHB1?EF;D?GIDHGGC<??F<?F
@3004599/1
ctgagaaagctatggttgagtgaaaaaggtgggaaatgttgactgttgta
+3004599/1
@@@DFDFFHHHFHJIEGHDFHHIJIIIIICFHGJJJJIEIIDIJJFHEDH
@5745550/1
aaacgttaaattttaaaagcctcttaaatttaaccgaaatatagaataca
+5745550/1
@@@DDDEFGGFHHIJGIGIHFEHIGGJIIIEHI@GG6@GGCGIG@@FHHG
@3687946/1
gaggaagtaacggcagcactattgacactaagaaatcacagagccccggg
+3687946/1
CCCFFFFDHHHHHIIIB@BCBEGFCGGGGIICGHIDD@DDBHCCHHI@AA
@3006897/1
ctgagagtctgcaaatcggccaacttcttgccgacagaatttttcagcgt
+3006897/1
@@7DA?DDFHFDFIGI<EF<BHCBHG><CFHGB:DGHCEFGGIIIEAGB;
@6429492/1
atcgcaatagctcaaaagggaacaatttttgtcgagttattgatttcgag
+6429492/1
@@<BD?DDH??FHGBH@GHHBCHG>EFEGG:CEHHIFFAHHDCHIIGEBD
@4369125/1
gtcccaaaacatgaccatgatgcactcggccggaccgattcagcccccac
+4369125/1
@@84BDDDFFFFFIIIIIICHFHHIIIIFFIIFFIIIFFIIIFIIFFFDD
@6429498/1
atcgcaatattagaaattttcaaatattcttcgcttttgactcgacaaaa
+6429498/1
?@<:BDDAFHFDFGFBGHIGHCDHBEG@DHGGIGGEHECC?BFHIIIIII
@2317895/1
cgaatctattgttatgagttcccgtgacactatgagtaatttcataatgt
+2317895/1
?@8B?BD?BF:2C:C@CE:C4EG<CA?BCFEBFC>G9CGFGFBDF@FFB:
@2318789/1
cgaatggtaaagctgctaaaaaagcaggaaaagcccagaagaacgttcga
+2318789/1
@@<A;DDAFHHBHGDEEGIIIIIDBHIIIIIIAEGGEBEGEIIGGDFGBG
@2318790/1
cgaatggtaaagctgctaaaaaagcaggaaaagcccagaagaacgttcga
+2318790/1
@@<DDDFACFH<?FEGIIGIIIIGAEDGHIIGDG@AHAGHGII@FBDFIG
@2318791/1
cgaatggtaaagctgctaaaaaagcaggaaaagcccagaagaacgttcga
+2318791/1
@@@FDEDBFHHDFBEHEIHGGGGEHIEBHIJJ;D?DCHJJJIGA@BFHGH
@2318926/1
cgaatgtcaaacagaatctagccaaacacacatagtacctctccacaaaa
+2318926/1
CCC?DEDFHHHHHJJJJJJJJJJJJIJJJJJJJJJGHJJJIJJJJIJHIJ
@2319015/1
cgaatgtgaggaaatagaagatgtagaagttcccaaagccttaggagatg
+2319015/1
@@<DBDDDFHHFHIGHBBHBEGHHGIIJIGIIJJIJJDGIJJJJJIJIJJ
@6431376/1
atcgctagcgaacaatccttcgaggtaacctacg
+6431376/1
@@@DDDDDD8:CFDH<FF@>FCDF@HEHIHGD>@
@6433365/1
atcggagtccaatgaaccagaaaccaacaatcattgcgatcagagctttc
+6433365/1
@@CFFFFDFHHGHIJJEHJJIJIJJJGHHIGGIJGIJIJIIJJIIGIGJI
@7118595/1
caccggaaccggaagatcgaagaaagacgccaaacattcggcagcca
+7118595/1
@@@DDDDDHHFHDGBH?<CDAE@FHHIBEHBHIIGIIGGIEIIEEBE
@7118596/1
caccggaaccggaagatcgaagaaagacgccaaacattcggcagcca
+7118596/1
CCCFFFFFGHHHDIIIIIIIJJIIIJIBGGIJJIIJJJFGGGHEFFF
@5748324/1
aaactatagagaaaccagaattacaggaaatggataattataggattgga
+5748324/1
@@@FFFDFGHHFDIJIGIIGGGGHIIIIIJJJJGIEHJJHHHGHJJGIJJ
@928251/1
atgaccttagcagacctcttgataggcgagatttggaagttttcggcaag
+928251/1
?@<DBBDB>BDFD>FEBHIIH<AFHIEGIBA71CB9FBF0?9FGH0:;FG
@6434139/1
atcggccaacttcttgccgacggaatttttcagcgttttgtggaactgtg
+6434139/1
BCCDDFFFHHGHHIJJJIGGHIIIJJIIJJJJIIJGJIIIEGEGIIIJHH
@3693723/1
gaggttcactaaaaaatattaggaatccactacaaggttttcaatagggc
+3693723/1
@@<DBDDDHFHHFIIHJIFHHHEHIIIHGEGGIJJJIGGGGGIIGIJIGI
@3693724/1
gaggttcactaaaaaatattaggaatccactacaaggttttcaatagggc
+3693724/1
@@@=DDFFHGGGGJIIIJJJIJJGIJIJJJIIIIDFH?DHHJGIGGGGGI
@6435249/1
atcgggttctgctaagtggtaagtagaaggtaagccacttaagcacacat
+6435249/1
@@@?DDDFHFFDBDGHCGH@HHIHHJJJIJAEFGGIJJCHIIJGHHGIJI
@6436136/1
atcggttctgcatgaatgccatctgggcccggggctctgtgatttcttag
+6436136/1
@BB?DDFFFHHGHJJJJJJJJJJIJJJJJIIIJIG>H@CDG8;FF4=C=7
@4374027/1
gtccggccgagtgcatcatggtcatgttttgggactccatgtcgagcttt
+4374027/1
@=??DDFFHGGHHJIJJJIIIIJJJIIIJJGIHGEGHIGEIHJJDHDGGH
@4375072/1
gtccgtgccccttgcggttaccccttctgttgggatgggggcc
+4375072/1
?@?:DBDDHDFHFIHDBHGI>EGGCDGB>?F9DD0BDGGEHBE
@235785/1
aaaggcagttcaccatcgcttgtcatgtgttgaaattccgcgaaattggc
+235785/1
BB8ADDFFHHHHHJJJJJJIJJIIJJJFGGHIJJIJJJJJJJJJGEIJJI
@3696759/1
gagtcacccaacaacaacacttcgactacagatattcgcacttgcagtcc
+3696759/1
B1?BDFFFHHHHHJIJIJJJJIJJJJJJJJJJJJJJJJIJJIJJJJJIJJ
@237164/1
aaaggtaaaatcgttctagacatactttatgctcttgacatttcgttaaa
+237164/1
CCCFFEFFHHHHHIIGGHGIIJJJJJJJJJIJIIJJJJJJJJIJJJIJJI
@4377257/1
gtcctccaggagttgctgagccgtcgcggcatcactcccaaatacgaact
+4377257/1
@C<DDFFFGHHGFGIIIIGGGHIFEHIIJGEBGCHGGFIIJIJIGEAHE?
@4377594/1
gtcctcgtgaggaagaggaatttgaacagttaccatctactatcag
+4377594/1
@BB:DDFBFFHHFIIIGIGJJJJIJJJJJJJIJJJJJJJJJJJJJJ
@241082/1
aaagtattatgagaatatgaaatttaaaagaaaatttgaaaagtatcatg
+241082/1
@B@DADDFDFDDBIJIJJJIJIIIJHJIIHIJIJJIJIIJJJJ>DHEGIH
@241083/1
aaagtattatgagaatatgaaatttaaaagaaaatttgaaaagtatcatg
+241083/1
BCCFDDFFGHHHHIJJJIJIJJJJJJJJJIJJJJJJJIIIJJJCFGGIJI
@3701691/1
gataaatgaaagaaattaaacacgctgagaaagctatggttgagtgaaaa
+3701691/1
B@1BDFFFHHHHHJJJJJJJJJJJJJJJJJIJJJIJIJJIJJIJHIJJJJ
@3701692/1
gataaatgaaagaaattaaacacgctgagaaagctatggttgagtgaaaa
+3701692/1
B@BDFFFFHHHHHJJJIJJJJJJJJJIJJJIIJJJJJJJHHIGIGHIIII
@4378078/1
gtcctcttctagcagctttaatgcattgtatgcagcatcatgtttactaa
+4378078/1
?:?:BDDFFFBHFGEEHIJJJIJIJJJGIGIJJJJJIJJJJJIJJIJJJJ
@241863/1
aaagtcacgagaatttgaaaagcgagcttcatgatcccctgaaaaatata
+241863/1
@@@1BDFFHDFAFBGIFGIIJDGEGGGHIFIECGHGHIJGIIHIJJEHCG
@4378514/1
gtcctgcataaatggatgtgtaatatgcgtgtccacgcaagtacctgctg
+4378514/1
=11BDFFFHHGHHJJHIJHHJIJIJJJIJJIIJJJIJJJIJIJJJJJJJJ
@2330876/1
cgacattgagcaacttacgtattttctatgtcacatgttcactcggtgca
+2330876/1
??14ADDDB?D?DEEIEIDEEEIIIDFEIIIIIIIEIEFEFIIIIIDIII
@2331102/1
cgacattttttctgattccgaaaatgttcttacattccatgttcattttt
+2331102/1
??7;?@DDHHHA<A<AFFHEGHII<<?EBFHCDFDHEHDD@DGDBGIIII
@3702738/1
gataagacgaatggtaaagctgctaaaaaagcaggaaaagcccagaagaa
+3702738/1
:=1=BDFFDHHHHJFHIJGGGGGIJIIJJGIEGHGIIIGGE>FDHEHDCA
@936753/1
atgattttgaggtactcgagggcatgatgagcagccgagccctttgcttc
+936753/1
@@@=DFFFHFHFFGIJIJIIJGIFGGHHIJGGGIGGIIBHIIDGIJJIJI
@6440769/1
atcgttctagacatactttatgctcttgacatttcgttaaagaaccacaa
+6440769/1
BCCBFFFFHGHHHJJJJJJJJJJJJJJJJJJJJJJJIJJJJIJJJIIIJI
@3014678/1
ctgaggttcagcctcaacccattacacaagacccccaaccccaacaagga
+3014678/1
@@@;DF?DHAHHHEGIIIIIIIIIIIIIIIIIIIIIIIIIIIIIIIGGGB
@6441149/1
atcgttgttaaggaacacgcggtagcggaagattggctcg
+6441149/1
@C@DFFFDHHGHHJJJJJIJJJGHIJHIGGIIJJJJIIJ4
@938017/1
atgcaatgtgtttaaatttttgtcgagtcaaaagcgaagaatatttgaaa
+938017/1
?8:DBDFFDFHHHIIIIIIIIIFHIEEAEDHIIIIGEDDBACCFEIGGHG
@5755835/1
aaacttttcggggtgcaatcttcttttccggaaaatgctcgaaaactcaa
+5755835/1
??1BDDDDFDDDD8CE@EEEDEEIIIIDEDIDDIIEIECEIIIIIIIIII
@5756319/1
aaacttttttcgggtttggaaaaaatttcaaattgtttaggtaaaatctt
+5756319/1
@@@DDFFFHHHGHICEGBG@GGIGIIIIIIIIIIIHGIEIIIIIIDEHIG
@5756407/1
aaagaaaaaaatgtcaaaattttgcaaattatgtggcattttgacattta
+5756407/1
@CCBDFFFHHHHHIJGIJJJJJJIGGJJIJIJIGHGIJJJJJIIJJJJJI
@3016666/1
ctgagttatcagtgtcatcgtttccttcagtttcatccaaaatatgaaac
+3016666/1
?@<DBABAACDHHGCF>EG@EEEFHGHDEHHEFFGGCHHIEGGFGEHIHI
@939779/1
atgcatgttatcacgattcataaaagtaatataaccttagatttcgaggc
+939779/1
@B8DDFFFHHHHHJJIJJJJJJJJJJEHIJJJJJJJJJFJJJJJJIIIII
@5757711/1
aaagaaacgatatagattggggcgttttgaggagcaaggttgctgcgcaa
+5757711/1
@@@ADDDBDHHHFGHGGIIJGGGF@DFII7C=FG=A;F@77@2=779>>>
@5757738/1
aaagaaacgctcgtggggagcgatgacgaataaagtatgtgttcaccaag
+5757738/1
CCCDFFFFGHDHF@FGII;FEGDHIGGGDHDGIIE=FHGFGFEHIIIIHG
@940625/1
atgccatctgggcccggggctctgtgatttcttagtgtcaatagtgctgc
+940625/1
@C8BDFFFHGHGHIIGGGIGIIIGDGBDHHBBHEC?DBGEGBCGFGG9CG
@940961/1
atgccgagcaagactcccgtcagcgtcc
+940961/1
?@7DDDDDDFFFF@<AABEF;?D>EBA0
@941026/1
atgccggtaaagaagtgaatgttgataaaggaatatggagaggtgacaaa
+941026/1
BC@=DFFBFHHHHJJCGFHIIIIJJJJJJJJIJJJJIJIIJIJDFHIIJI
@941058/1
atgccgtcctcttctagcagctttaatgcattgtatgcagcatcatgttt
+941058/1
@C@DFDFFHHHHBHGIIIEFGIIIIGG@FHEGI?GEIIIHHIIIIIIFIG
@941360/1
atgcctttcatatggtatttttactttaagtttctcaatttttgacaaaa
+941360/1
CCCFFFFFHHHHHIG<EFHIGEGIIGIIHEHIIJJIJHIHJJJIGGIFII
@3704070/1
gataattataggattggatctatgactgtgtatcgatagctgttcacttt
+3704070/1
@??DDEEAAHFHDGHGIDHGGIIGIHGIEHFHGHIEHGGHIHCFHEIIFI
@3704071/1
gataattataggattggatctatgactgtgtatcgatagctgttcacttt
+3704071/1
BBB?DEFFGHHHHJJJJIJJJJJJJIJIHIIJJJJHGIIJJJIHIIJJJJ
@243872/1
aaagtgtgctccattggtttatcctctactgtacaactgtttacctgtgt
+243872/1
BB<DDEDEHHHHHJJIJGHIJIJIIJJJJJJJJJJJJJJIJJIJJIIHHH
@6444688/1
atctactcgttatataatcatcattcaaacattgaagccagatcgataaa
+6444688/1
?=8=ADDDDBHFHAFBBHHHIGGIGGGDHHGIIFC@FHIGIIGHIIGFHG
@6444689/1
atctactcgttatataatcatcattcaaacattgaagccagatcgataaa
+6444689/1
CCCFFFFFGDFDFAEEGGCHIHEIJJGJIIJJJJJGJJJIIJJIIHIJJJ
@244122/1
aaagttaaccagacaaagcacctatcgaatcgaatattagtagca
+244122/1
CCCFFFFFHHHHHJJJJJJJJJJIJJJJJJJJHIIGGIII?FFHG
@3705927/1
gatagaatgaagtgaaagtcgaacgttcttctgggcttttcctgcttttt
+3705927/1
@<?DDDDDAFFFFBFFIFAEFFF9@CGD?CFCEFFB9BFFEFED@FDFII
@5054984/1
tgcaatcttcttttccggaaaatgctcgaaaactcaattggcgcacattc
+5054984/1
@;??DDDDFFFFFIEEEF:FDGIEFIEGFEIIIIEIIEFEFFFBFIFFEI
@1590001/1
cacctctccatattcctttatcaacattcacttctttaccggca
+1590001/1
?@1B?3:BDFA?<EG>>EEIG?>A@@:CHADD9FACGB@EF6<D
@1590002/1
cacctctccatattcctttatcaacattcacttctttaccggcatagcct
+1590002/1
@@@7D?DDDF?FFBCBEEFFEHE<<B@EADAABFFECDFDB@BGE9BDFB
@2335859/1
cgacgaatgatgtgataaatatacctgcacacacgcatttttaaatttaa
+2335859/1
@@@DFFFDHFHDDGFHIJJIIIIIEGGJEGHIJIJDHGIJIHHGGIIIIJ
@2335860/1
cgacgaatgatgtgataaatatacctgcacacacgcatttttaaatttaa
+2335860/1
@C1ADDFFHFHHFHGIJJJJJIJJJJJJIJGJIJJJJJJJJJIJJJJJJJ
@2335861/1
cgacgaatgatgtgataaatatacctgcacacacgcatttttaaatttaa
+2335861/1
CCCFFFFFGFHGFHGGGIIJJJJJIJIJIJJIJIJJJJJJJJJIJJIJJJ
@3706689/1
gatagctgttcactttttggtcatgattttgaggtactcgagggcatgat
+3706689/1
CCCFFFFFHHGGHJJIJJIIEHHHJDHJIJIDHI?DGGIGIJIGJIJJHG
@3706696/1
gatagcttacggatctgttgcaccgagtgaacatgtgacatagaaaatac
+3706696/1
:?1=DDDEFHGHHGIGCEGIIJIJJJIEFHIHIIIIIEIGHIIIJJIGII
@5763321/1
aaagaagattgcaccccgaaaagtttgggtacaacctctatactttgcat
+5763321/1
CCCDFFFFHHHHHJJJJJIIIIIFHIJJJDFHIJJJJJIJJJJJJJJJJJ
@5763409/1
aaagaagcaagaggaaggatcgcaagcttcttccagttcaccatcagatt
+5763409/1
CCCDFFFFFGHHGIIJJJIGHGIJIJJIGIIIIJJIGGEGHIJJJJIJJG
@247810/1
aaataaacttttttcgggtttggaaaaaatttcaaattgttcaggtaaaa
+247810/1
CC@DFFFFHGHGHJJJJG@FHGGCGHEFDHIIJDCDGGIDGEGHIJGIIG
@3029978/1
ctgattaaggggtgtattctatatttcggttaaatttaagaggcttttaa
+3029978/1
B=@;DFFFHHHHCGFHIJIJJJJJJJJJI@:?HHIJJIJJJJJJJJJJJJ
@7807285/1
ccttaatcagctacaacagtcaacatttcccacctttttcactcaaccat
+7807285/1
=@@4=DDDFFFBFIJIDFACGHIJIJJJJJJJJJJJJJJJJJIJJJJJJH
@7807286/1
ccttaatcagctacaacagtcaacatttcccacctttttcactcaaccat
+7807286/1
=BB4=DDFHHHHHJJJIIHFHHJJIJJJJJJIJJJJJJJJJJJJJJJJJJ
@7807287/1
ccttaatcagctacaacagtcaacatttcccacctttttcactcaaccat
+7807287/1
BBC=BDFFHHHHHJJJJJJIJJJJJJJJJJJJJJJJJJJJJJJJJJJJJJ
@7807288/1
ccttaatcagctacaacagtcaacatttcccacctttttcactcaaccat
+7807288/1
BCBFFFFFHHHHHJJJJJJJIJJJJJJJJJJIJJJJJJJJJJIJJJJJJI
@7125258/1
cacctatcgaatcgaatattagtagcaagatccgagatgtggtacacgac
+7125258/1
?@@FADDEHHHHHGGFBBHGHC:CHG>CHGEHH=DDGFHHGG??FHIEFG
@7125259/1
cacctatcgaatcgaatattagtagcaagatccgagatgtggtacacgac
+7125259/1
@@@DDDDDFHHHHHGGBB?CC4A?<BEGBG>@FFCEGGBGEA9BGHGD?A
@5058773/1
tgcagaaccgattaagaaaggggcagacaacttcatgtacaaatacctca
+5058773/1
CCCFFFFFHHAFHJJIGGHIJJJJJIJIJJJJJGJJJIIIJJIIIJJJJI
@3031210/1
ctgattcgcaacatataccgagtgtggcggc
+3031210/1
@@@DBDD7DCDA?3EBGFBC@C2:1:8D<G@
@7126249/1
cacctctccatattcctttatcaacattcacttctttaccggcatagcct
+7126249/1
@C@DFFFFHHHHHJIJJJJJJJJJJJJJJJJJJJJJJJIJJJJJJIIJJJ
@1591608/1
caccttacaaaataaaatacggcaaagagaagaaaggccgatagaatgaa
+1591608/1
CCCFFFFFHHHHHJJJJJJIJJJJJJJJJIJJJJJJIIGIIIIJJIIJJJ
@5060582/1
tgcagattggtgaagcagaacaaccattctgtacaattggtgacagaaat
+5060582/1
@@@DDBDDBFCDFGBHIIFHHICHGDEHIIIBGHEGHIGI9?<DBF@FHG
@5060597/1
tgcagattgtgtagaagcagttataggcgcttatttaatagagtgtggac
+5060597/1
CC@FFFFFFFDFHJGIGIIIHGJJJJJIJGIJJIJJIJIJJJGBGBFHEH
@1592741/1
cacctttatatatgtcacattttgtggttctttaacgaaatgtcaagagc
+1592741/1
@@8;BDFFGHFHHJGGIJJIJJJJGIGIJJEHJJIIFIJJIGHGIJJJJI
@5061549/1
tgcagctataccttcatctgttaacttcgtagctcctttaaaagacattt
+5061549/1
CCCDFFFFHHHHHJJJJJJJJJJJJJJJJJIIJJJIJJJJJJJJJJJJIJ
@2340036/1
cgacggctcagcaactcctggaggacgctgac
+2340036/1
@@14BDDAFFFFFIEFIIEFEIIIDEEIFFIC
@2340037/1
cgacggctcagcaactcctggaggacgctgacgggagtcttgctcggcat
+2340037/1
@C@BDDFFHHGHFIIJIJJJJJJIHJGIIJJJJJI@G5@EE@>CD1A?>=
@5062157/1
tgcagcttgttgttgagatgtaggagctggttgttgagaactttgtgtta
+5062157/1
@@7BDDFFHFDFFH@>FGECHHCHGIIIJFCFHGII>>DHGIJJDHIIJG
@1593476/1
cacctttttcactcaaccatagctttctcagcgtgt
+1593476/1
@@<DD8D??FFD?@?E@:C:3<:C<:A<A?F<::DF
@1593477/1
cacctttttcactcaaccatagctttctcagcgtgttt
+1593477/1
@@<BDDEFHAFFHFIJIIIJJJJJIJJJJIJJIG80?F
@1593478/1
cacctttttcactcaaccatagctttctcagcgtgttttattt
+1593478/1
B@@DFFFFHHHHHJJJIJHJJJJJJJJJJIJJJHC:BD90:BD
@6450282/1
atctgatctagctgaagatccgacccatagtgtcggcatc
+6450282/1
@@@1BDDDHHHHHGHHHHAFHBFGIIEFII?F@FAG6D@@
@248574/1
aaataaatgctcccttttcacaatataataaatacatatcatatcatcgg
+248574/1
@C@FFFFFHHHHHJJJJJJJJJJJJJIJJJJJJJJJJJJIIJIJIJIJIJ
@248575/1
aaataaatgctcccttttcacaatataataaatacatatcatatcatcgg
+248575/1
B@?ADEFFGHHHHJJJJJJJJJJJGIIJJIJJIIJIJJJIJIJJIJJJII
@3036912/1
ctgcaactgaccagcagttcgccgggtattgtgcg
+3036912/1
CCCFDDFEHHHHFIJEGCBHGGIBHADDBGIHAFD
@949680/1
atggatacaaatttgactactgtatagctttcttctcttggtgaacacat
+949680/1
CCCFFFFFHHHHHJJJJJJJJJHIJJJJJJJJJJJJJJJJJHIJJJJJIH
@1595692/1
cacgaagagggactaccacacgaaaggcagttcaccatcgcttgtcatgt
+1595692/1
?@@BDDAD;:08AACEFDBC@@?CG@GH>?:??D??GH;DGHIB8B=@AG
@7812755/1
ccttgagaaatttgctgcctcaaaaacgtatgacaaaactatagacaaac
+7812755/1
?@;BBADBHHFHHIGHGEHEIGIIJJJJFHIJFIIJIJJJJIJIGIJJJI
@252808/1
aaataatatgtaaattgattttagaaaaaaaccactaattctatgcaaag
+252808/1
CCCFFFFFHFFFHJIJIIJJJJJJIIIJJJGHDHIIGIIIEIIGFCIG>F
@3713033/1
gatcgataaaaaaatatcgcaatattagaaattttcaaatattcttcgct
+3713033/1
:?14=ADDFHHHHJIJIJJGHIIJJJJJJJJJJJJIIIGIJJJIIJIJII
@3713034/1
gatcgataaaaaaatatcgcaatattagaaattttcaaatattcttcgct
+3713034/1
CCBFFFFFGHHHHJJJIJIJJJJJJJJJJIJJJJJJJJIJJJJIIIIIII
@3713035/1
gatcgataaaaaaatatcgcaatattagaaattttcaaatattcttcgct
+3713035/1
CCCFFDFFHHHHGJJJGIIIHJIJJJJJJJJJIJJJJJJJJJJIJJJJII
@952360/1
atggcctccatgccgagcaagactcccgtcagcgtcctccaggagttgct
+952360/1
CCCFFFFFHHHHHJJIIIJJJJJJJJJIGIJJJJEHGIJJGCGGIGGIGI
@5771075/1
aaagacgccaaacattcggcagccaagaacttgctggatctcttggtcgg
+5771075/1
@C<BDFFFGHHHHJJJJIJJJIJJJJJGJJJJJIJJJIJJJJIJJJIIJJ
@5771729/1
aaagactggaaggtggacttcaaataacggaacatgggttcgacttgatc
+5771729/1
@C@ADFFFHGHHH:CGEGGHIIIIIIIIIIBHGIEHIIDHHIIIGIIFGG
@5772818/1
aaagagcatgacagcggtgaaggttcccaccaatcgggatcctcgga
+5772818/1
B@@DDFFFHHGHHJIIJFHIIJJHIGJJJJJJJIIJJJJJIJJJJJH
@954790/1
atgggcaatcccattggctggctccaagagatgtgcatgtcccgcagatg
+954790/1
@B<BDFFFHHHHHJJJJJJJJJFGIGIGEGHGHFGGGJIEGIIGHGGEHI
@5066701/1
tgcattcttcatgaatatgttcaacatgttttgaagaagcaacccacgta
+5066701/1
@@@:DDFFHHGHHGIGJJIHIJJJJJIJJIJJJJJJIJIJJJJJJJJJBF
@3040254/1
ctgcacacacgcatttttaaatttaaaaatttattcaagtcaaaaataat
+3040254/1
=1:BDFFFHHHHHIJJJJIJJJJJJIJJJJJJJJJJJJJGIIJJJJJJJJ
@3040255/1
ctgcacacacgcatttttaaatttaaaaatttattcaagtcaaaaataat
+3040255/1
CC<DFFFFHHHHGJJJJJJJJJJJJJJJJJJIJJJJGHIIJJJIJJJJJJ
@3040699/1
ctgcaccaagcattggtggcgattggtcaatgttttttcttcgatgtcca
+3040699/1
??1:BDDDHHHDFHIIGBDHH<GIBFCD?@GECGHIIIIIGGIDGHHEG@
@3040700/1
ctgcaccaagcattggtggcgattggtcaatgttttttcttcgatgtcca
+3040700/1
@@@<DDDDHHHHHCFG:CE@C8FG;FE4?FHEDFCHFB9BFBC2B=B8=8
@7129610/1
cacctttttcactcaaccatagctttctcagcgtgttt
+7129610/1
BC@ADEFFHHHHHJJIIJJIIJJJJJJJIJIJJI?1?D
@7129611/1
cacctttttcactcaaccatagctttctcagcgtgttt
+7129611/1
CCCFFFFFHGHHHJJJJJJIJJJJIJJJJJJJJH:1?D
@7129612/1
cacctttttcactcaaccatagctttctcagcgtgtttaatttcgttcca
+7129612/1
@CCFFFFFHHHHHJJJJJJJIJJJJJJJJJJJIHHCGHBGHIJ<>BFBGC
@2347303/1
cgagaaatgaccttagcagacctcttgataggcgagatttggaagttttc
+2347303/1
@7;:DDDABFFDFIF<?CHFDDGEFIFFCHFIIF?@GGFFFIIIEDFFIF
@2347304/1
cgagaaatgaccttagcagacctcttgataggcgagatttggaagttttc
+2347304/1
B@@FFFFFHFFHHJJIJIJIJJJJJJJJIJJJJJJIHIJIJJJJJFHIJI
@7130272/1
cacgaaaggcagttcaccatcgcttgtcatgtgttgaaattccgcgaaat
+7130272/1
BC;DDDFFHHHHHJJJIJJJJIJJJJIJJJJIIJIJJJJJJJJJJJHHII
@7130273/1
cacgaaaggcagttcaccatcgcttgtcatgtgttgaaattccgcgaaat
+7130273/1
BCCDDFFFFHHGHJJJJJIJJJJJJJIJIGIHGIIJIEIIJJIIJIGGGJ
@2348048/1
cgagaacgttcatgaaggaaagttgagtcatttgaggtctaaacaagtta
+2348048/1
BC@FFFFFHHHHHJIJIJEIIJHHIJIHHGIJIJJJJIJJJJJJJJJGHH
@6456273/1
atcttcttttccggaaaatgctcgaaaactcaattggcgcacattcagca
+6456273/1
@@@DDDDDDFHGGJGGIJGIIJJDGGGEGGGGEGHIGIIJIIJIGIJJJD
@956405/1
atggtaaagctgctaaaaaagcaggaaaagcccagaagaacgttcgactt
+956405/1
BC@DDDFFHHHHGJJJJJJJJJJJIIIJJIIJIJJJJJJIJJFGIIJJJI
@4388776/1
gtcgaagccgaaatttctctgaagacaagtcaaaagtatgtcgtacggag
+4388776/1
:?;44ADDFDHDHGIIIGHHDHIIGEHAF:?BDGCGBFFGIIIHBHHIGG
@4389529/1
gtcgaagtggttttgtcctttttcaattaagaggatcttgtttttttctt
+4389529/1
@?@FFADDFHAFHGGHGEHGHIIIAAHHHFGEHIGIIIIIIIIIIIIIIE
@7818623/1
cgaaaaaatatcgcaatagctcaaaagggaacaatttttatcgagttatt
+7818623/1
@@@F:ADFFFHDHIGIEFHHIIIIIIIIIIIGIIIIIIIIIIIDIIIIII
@1598555/1
cacgacagtcaaaagagagagaaaatatataaagtgaaagtcaaatttgc
+1598555/1
B@@ADDFFHHHHHJJIIGHIIHIGIJJIJJJIGI?DHIGHIGIJJIJJJJ
@3717030/1
gatgaatctagacttctggccaaggactaaatggtttaacgagtttaacc
+3717030/1
@@CFFFFFHHHHHIIJJJIJIIIJIJIJJJJIIIEHIJGIIJJIIIGHII
@3717098/1
gatgaatgatgtgataaatatacctgcacacacgcatttttaaatttaaa
+3717098/1
?@8:BBBBBFHHHGICDGGBIIIGIGIJGIGHIHIHGAHIHGEHGIJJJG
@1600531/1
cacgagccaatcttccgctaccgcgtgttccttaacaacgatctggtggc
+1600531/1
CCCFFFFFHGHHHJIJGIGIJJHIGFHGIJHIJJJJJJIGIIHGHIHIIJ
@5072641/1
tgcccatcactttgtcatcgaacgatgtcaccacctgattggtgatatca
+5072641/1
@C;ADEFFHHHHHIIIIIIHIIIIIIIGHHGIGIIIIDHADGHIIIIIII
@5074450/1
tgccgccatattgatttaattttgacatgttagaatgccctattgaaaac
+5074450/1
??74A88?DDBHHGGIIFIGGHGEDHHHHHIIGCDGIHGGIGEEGGGBGH
@1603625/1
cacgattcataaaagtaatataaccttagatttcgaggcaa
+1603625/1
8=@DADB8D?<DAE<<:@E?ICAF?BBBE?CHHI>GC16:8
@1603626/1
cacgattcataaaagtaatataaccttagatttcgaggcaaattgattga
+1603626/1
@@@ADFFFHHHHFGH<CDHGHIIIIIIIIGIIGIG?GHGIIIIIIIIIIE
@1603627/1
cacgattcataaaagtaatataaccttagatttcgaggcaaattgattga
+1603627/1
@@@DDDFFHFHFGIJGGGIJJJIJJJJFJHIJJJJIIEIJGHHIJIIJIH
@1603628/1
cacgattcataaaagtaatataaccttagatttcgaggcaaattgattga
+1603628/1
CCCFFFFFHHHHHJJEHHJJJJJJJJJJJFIJJJIJHIIJJJJJIIGJIH
@5778139/1
aaagatttaaaatccaggacagtatccagaagggactgcctatgttcttt
+5778139/1
CCCFFFFFHHHHHJJJJJJJJJIJJIJJJJJJJJJJIIJJJGIJIJJJJH
@3720737/1
gatggcattcatgcagaaccgattaagaaaggggcagacaacttcatgta
+3720737/1
CCCFFFFFHHHHGJIIFIIIJJJJJJJJJJJJJFHGGIJIJJJJJJJFFG
@5779081/1
aaagcaaagacgcaataagtgatacaagaaaatatacagactaaagaaac
+5779081/1
@C@;DFFFHGHHGJIJJJJFGIIJJJJJJJJIJJJJJJJJJJJJJIJIII
@5779628/1
aaagcacctatcgaatcgaatattagtagcaagatccgagatgtggtaca
+5779628/1
@@@DDDDDHHFHFIIGIGCGBCHH@<<FHBGGGIIBDDEDGHDFCH9D8B
@2350487/1
cgagaatttgaaaagcgagcttcatgatcccctgaaaaatatatcttgaa
+2350487/1
@@<A=DBEHDDHHIBA@AEGGIIBEB@GHIIIIGHIIIIIIIIIIIGGGH
@2350539/1
cgagacaacagcaccctggtcctccacaacagcaagctcctccgcaacag
+2350539/1
@@@DFDDDDFAHHIIGIHIFHGCHGHIJEIIGCH<BG@GFBDGGIJIJG>
@7823162/1
cgaaaactcaattggcgcacattcagcagg
+7823162/1
@@<DDDADFD?AFEE@<F@FG@C<FBGDG?
@7823163/1
cgaaaactcaattggcgcacattcagcaggttttttaacagtttgaaaac
+7823163/1
@;?DDFFDGHHHHIIIIG>GAEIIIIIIII?FGIIIIIIIIGIIIIIIII
@7823164/1
cgaaaactcaattggcgcacattcagcaggttttttaacagtttgaaaac
+7823164/1
@?;DDD?DHDHDHAH<G>FGBHIGIGIIIIHIHHIIIIIIIIHIEIGGBF
@7823165/1
cgaaaactcaattggcgcacattcagcaggttttttaacagtttgaaaac
+7823165/1
@@7DDDADF<FCFBGD@?1889E?CF>?@G1?FGII;FB<?9FFB<CFIC
@7823166/1
cgaaaactcaattggcgcacattcagcaggttttttaacagtttgaaaac
+7823166/1
@@@FDFFDF?FBH<BHAEFBAH@GIGGIIG;DGHIDGHA?B?BFC=FHIG
@7823167/1
cgaaaactcaattggcgcacattcagcaggttttttaacagtttgaaaac
+7823167/1
@@@FFFDDHFHDHHIIGEBEGIIHGIIDGI?FHGIJEHHGGFGHHGIJJI
@7823168/1
cgaaaactcaattggcgcacattcagcaggttttttaacagtttgaaaac
+7823168/1
@CC;DDDDHHHHHGIGFGEGFIJJJIJIII?FGGIGGGIJJFHHGHIJII
@7823169/1
cgaaaactcaattggcgcacattcagcaggttttttaacagtttgaaaac
+7823169/1
C@@FFFFFHHHGHIJIGEBHHIJIIJJJJJGIIJIJJJIIIHIIJIIJJJ
@7823170/1
cgaaaactcaattggcgcacattcagcaggttttttaacagtttgaaaac
+7823170/1
CC@FFFDEFHHFHHJGGA@FGIJJIIJIJJEGHIJJEHHJJHGIHGHJJG
@7823171/1
cgaaaactcaattggcgcacattcagcaggtttttttaacagtttgaaaa
+7823171/1
@@@?DDEFFHHGH@>FDBF?GHGEGGHGHI8DGHGGIIIEHCFEIDIIIG
@7131881/1
cacgaagagggactaccacacgaaaggcagttcaccatcgcttgtcatgt
+7131881/1
@@@DBA1ADD:@FFAHEEE@F<<CFEHGAAHIH@@B?FHCGCEDBCAHED
@4395671/1
gtcgatgttgccagaacgtaagatatcctaaactcacttttttccgaaaa
+4395671/1
@@<DDDFFFGHHFGGIIECEBFHGIIIIIIIGHIGIIHIIIIIAHIIFEH
@4395672/1
gtcgatgttgccagaacgtaagatatcctaaactcacttttttccgaaaa
+4395672/1
@@?BDFFEHHHHHIIIIIFFHIIIIIIIIIIIIIIIIIIIIIIIIIIIII
@4395710/1
gtcgattaaaaactggtgagcttctgtaatatttcataattatctctata
+4395710/1
??14ADDDDFDDDIIICEDFIIIIIIEIIIEIIIIIIIIIIEIIIIIIII
@262738/1
aaatatttatagttttttgcatttttattcggcttattgtaatattcctc
+262738/1
@@<=BDDBFDFBHIIIIIGH?FHGIBIIEBGCE=AHIICGGGHHGGFCGH
@6462697/1
atgaaatattacagaagctcaccagtttttaatcgacctagaatacttgg
+6462697/1
?@8ADEFFHDHFHCGGGGEHHIGIJHIGIJIJJJJJJJIJBHCHHIGGIG
@5782364/1
aaagcgagcttcatgatcccctgaagaatatatcttgaagaactattatt
+5782364/1
CC@FFFFFGHHHHJIIJJJJJJJJJJJIJJJJJJJJJHIIHIJJJJJIJJ
@5782797/1
aaagcgttaccagcgcttgaggaagtaacggcagc
+5782797/1
@<@FDDDFFHAHHIJGBGGEGGGIG@DG@GGIIGH
@5782798/1
aaagcgttaccagcgcttgaggaagtaacggcagcactattgacactaag
+5782798/1
@@<BDFFFHGGGHJJJGGGFHIJJJIIJJIIIIJBEEF>=F=BFHGGGJB
@5782799/1
aaagcgttaccagcgcttgaggaagtaacggcagcactattgacactaag
+5782799/1
@CCFFFDDGFHHHJIIIGGFIJIIIGHHIIGIIIGGH@@FHGCHDH@FIA
@7824921/1
cgaaaagtaaacgtcagtttgcgtttcaatgcatcgataagacgaatggt
+7824921/1
@@@FFFFBFHHFHEHHIHGFHGIFHGIJJJJIJJIJIJJJIJIJIGHJII
@7824922/1
cgaaaagtaaacgtcagtttgcgtttcaatgcatcgataagacgaatggt
+7824922/1
@C<?DDABDHHFFAFHIBFHIIHHIIIIIIIIIGIIEHIIIGIIIIGGIB
@7825095/1
cgaaaagtgaccacaagcaatgtcaaagagaaggatagcaactaatttta
+7825095/1
@@?BDFDAF?FH?GG@EGGIIIFGHIIGCHFGGICHIGDHIIIIIIIIIE
@7134503/1
cacgacaaacctgaactcttcgaagtatgggccaatcttccgccgcatcc
+7134503/1
?@<1:@?@:ACF8BBFGEGGBH;FF8@?BB;BEEHGDHGFB<FGAFHHGE
@4400627/1
gtcggaaaagtaacgcccgaacaagccaatcagaccaacggaacgcccgg
+4400627/1
BB@1DADFHHFHHJGIIJIJGGIJIIJIJJJJJIJJIIJJJJJJIJHHFF
@7136345/1
cacgagaatttgaaaagcgagcttcatgatcccctgaaaaatatatcttg
+7136345/1
@@@DDFDFHHHHHJIIIJJIHGJJJIJJIJJJJJJIIJJJJJJJIIJJIH
@7136693/1
cacgagccaatcttccgctaccgcgtgttccttaacaacgatc
+7136693/1
@C@DDADDHGHHGIGIIJFEGIHIB:?:BBAB@FH@FHCFG;C
@4401561/1
gtcggagctggatagcttacggatctgttgcaccgagtgaacatgtgaca
+4401561/1
@@CFFDDDHFHFFHEGGIAHGJGHIIGAHIIJIJIGH?FDECGGHFGGII
@7136749/1
cacgagcgtttctttagtctgtatattttcttgtatcacttattgcgtct
+7136749/1
BCCDFFFFHHHHHJJJJGHIGHIJJJJJJJJIJHIJJJIJJJJJJJJJJJ
@6464588/1
atgaaatttaaaagaaaatttgaaaagtatcatgagttttgtgattctcc
+6464588/1
@B@DFFFFHHHHHJJJJJJJJJJJJJJFIIJIJIIIIJJJJIJJJJJJJJ
@6464589/1
atgaaatttaaaagaaaatttgaaaagtatcatgagttttgtgattctcc
+6464589/1
@C@;DEFFHHHHHJIJJJJJIJJJJJFCFGGJIJJJIJJJJGIJJJJJJI
@6464590/1
atgaaatttaaaagaaaatttgaaaagtatcatgagttttgtgattctcc
+6464590/1
@C@DDEFFHHFHFIGGGHIJGGGIIJG?HHHIEGIJHIJJJJJAGEHIHD
@6464591/1
atgaaatttaaaagaaaatttgaaaagtatcatgagttttgtgattctcc
+6464591/1
@CCFFFFFHHHHHJGIJJJIJIJJJJICEHIIJJFGHIIJJGIEIJIIJG
@6467315/1
atgaagtgaaagtcgaacgttcttctgggcttttcctgcttttttagcag
+6467315/1
?1=BDFDFHHHHDFHJJII@FHIGJJIIJJJJJJJIJIJJJJJIJJIIJI
@6467316/1
atgaagtgaaagtcgaacgttcttctgggcttttcctgcttttttagcag
+6467316/1
@?@DDDDDFHHHFHHII;C:FFGHFEBEGCGGIIII@BFADHIIIB9DGE
@6467565/1
atgaagttgtctgcccctttcttaatcggttctgcatgaatgccatctgg
+6467565/1
@BCDDFDFHHHHHIJJJIIIIJJJJJJJJIIIJJJIIJJJJJJJJJJJII
@1611631/1
cacggcaacaaaaagtgataatggatacaaatttgactactgtatagctt
+1611631/1
@@@DFDFDFAFAHEGCBG@FBHIHIGGIFIIIICE@HIIGGG@GEH@EDE
@3725499/1
gattataattaataactagtgcctaataatagtgtattacctctaaagct
+3725499/1
?@@DBBDDHHHBDGH@EHHHIGIGIIIBDHIHIIA?EEGIIIGIIGI@FI
@3057115/1
ctgccgttacttcctcaagcgctggtaacgctttatcgggttctgctaag
+3057115/1
CCCFFFDFHHHHHJJJGIJJJJIJJIGIIJJJJJJIJIIIIIJJJJIGII
@968138/1
atgtttcatatgtagaacgaattttgtgcatacaaaaatagtaaaaagtc
+968138/1
?::=BDDDFHHGHGIJGGEGFHHHGGAFHGIHEGDGFHHHIDGG@FHFB?
@3726681/1
gattcctaatattttttagtgaacctctctaacgtctttatagaatgtca
+3726681/1
@@CFFFFFHHGHHJJJJJJIJJJJJJJJJJGIJJHJJJJJJJJIIJJHIJ
@3726816/1
gattcgataggtgctttgtctggttaactttagtgggaaggtttaggtat
+3726816/1
@CCFFFDDHHHFFGIIJGCHCHEGHGIJIIJGICGIIJIIJ;DG@HG9EG
@7139798/1
cacgattcataaaagtaatataaccttagatttcgaggcaaattgattga
+7139798/1
@=@DBDDDB>ABB<CGFGHEEHGHHHIID@EBB>BCGDB;D?4???99??
@7139799/1
cacgattcataaaagtaatataaccttagatttcgaggcaaattgattga
+7139799/1
@@@BBDFFHHHGHJJFGGIIIIJJJIIIJEIJJJIJIEGECGHIIGIJI>
@7139800/1
cacgattcataaaagtaatataaccttagatttcgaggcaaattgattga
+7139800/1
@C@DFFDFGHHGHII?FHIIJJIJIJIJJJJJJJEIIIEGIJJJJJJJGG
@7139801/1
cacgattcataaaagtaatataaccttagatttcgaggcaaattgattga
+7139801/1
B@@FDDFFGHHHHJJGHJGHJJIIJJGJIJJJEGGIBAHEDFGGCFIJIG
@5788332/1
aaaggatttctcaacttgtttccgtgagttgctgaacaaatttgaaaaaa
+5788332/1
@CCDDFFFHHGFHJBFHGHIIJJJBGGGIJJJJJIJIGGJEBGEGGHGDA
@268356/1
aaatcttgcttcatgattgaaaatttgcaaggtttggaggagttgtacta
+268356/1
=@14ADDFGGGHFGGIJJIJGIIJJJJJJGIJCHGIJEHIFHIIIDHGIJ
@2359299/1
cgagggcatgatgagcagccgagcccttggcttccttcggagttttgcct
+2359299/1
BBBDFFFFHHHGGJJJIDGIJJIGIJJJJJJJIJGGIJIJFF;FHHGHIJ
@2359702/1
cgaggtaacctacgtggacatcgaagaaaaaacattgaccaatcgccacc
+2359702/1
BC@FFDDDDHHHHIEEIIIJJIJGGGHIIJJIIJJJHIJJIGIIDHIIIG
@6471233/1
atgacgaataaagtatgtgttcaccaagagaagaaagctatacagtagtc
+6471233/1
@@@1DDDFHHGHHGHEHAIHEHIIIIIIIIIGGIIIIIBHHIIIIGHIGG
@3731638/1
gattttagaaaaaaaccactaattctatgcaaagtatagcttgtaaaatt
+3731638/1
@?@DBDDDFBDFF@GHGDHFGIIIGHHEFHGHGCHGGFGGHED?D?@D?8
@2361703/1
cgagtagatagctttagaggtaatacactattattaggcactagttatta
+2361703/1
=?8AA;?>DADD8@G4C?<E3CFGBFHIHIIIHIIGCFHIHICGGGHGGF
@2361704/1
cgagtagatagctttagaggtaatacactattattaggcactagttatta
+2361704/1
?@1B=DDEHFHHHJIGJIIJCGIJJJJJJJJJJJJJIIIJJJJJHIJJJJ
@5090965/1
tgctgctataccttcatctgttaacttcgtagctcctttaaaagacattt
+5090965/1
:?@44ADDFDDHFIIIICIIIII@HIGIGIIIGIIIIEGI<GHIHGHHHI
@5789361/1
aaagggaacaatttttatcgagttattgatttcgaggaataatacgaact
+5789361/1
@@@DDD?DFHDHHEFDFEIE=?<CHIEDH@GCDG?@@??DHEHIGGIGII
@7832991/1
cgaaaggcagttcaccatcgcttgtcatgtgttgaaattccgcgaaattg
+7832991/1
@@@DDDDDHDHH<GEHGIGCHII?HE@FGHGDEHGICGHEGHIGDBFGEE
@7832992/1
cgaaaggcagttcaccatcgcttgtcatgtgttgaaattccgcgaaattg
+7832992/1
@C@?DDEFDHFHFIIIIIE@HGIIHHIGIIGIIIIIIGGIIIIIGBHHGI
@1617519/1
cacgtaggttacctcgaaggattgttcgctagcgatctcctgcaagaact
+1617519/1
BCCFFFFFHHHHHIJJJJJJIJJJJJJJJJJJJJJJJJJJJJJIJJIJIJ
@971815/1
attaaacacgctgagaaagctatggttgagtgaaaaaggtgggaaatgtt
+971815/1
@CCFFFFFHFHHHGGGFGCGHHIIECFEHH?DFG@GIIJ9BGAHHBEEBB
@4410347/1
gtcgttcttagtgagagccagatcgagaaaacgagagaatttgtaaacta
+4410347/1
@?@DDDD?HDF?DCE?CEFGGGGIIGGEHIIDG@F@DDHHIIIFGIIIII
@7835696/1
cgaaatctaaggttatattacttttatgaatcgtgataacatgcataaaa
+7835696/1
@<@DFFFFGHGHBGHHGGIIIIIIIIIICCCFFFHIGHHGGDHGGIGIII
@7835697/1
cgaaatctaaggttatattacttttatgaatcgtgataacatgcataaaa
+7835697/1
B@@DFFFFHHHHFHIGIJJIIIJJJJIJCAFHICEGGIJJJICGIIGJJI
@7836289/1
cgaaattaaacacgctgagaaagctatggttg
+7836289/1
?@1ADDFFHFHHHIIJGHIGIJGIJEIG>EAG
@7836290/1
cgaaattaaacacgctgagaaagctatggttgagtgaaaaaggtgggaaa
+7836290/1
@@1;DDFFHHGHGHIIBDGEGEHHGEHIIIIICI4CEHIIIBG?@FH;BC
@6476211/1
atgatatgatatgtatttattatattgtgaaaagggagcatttatttgat
+6476211/1
?@1:BDDDDFHHHC@FFHHIECHBDDCAEGIIEHHEHGIEHICGGBGGGH
@7836994/1
cgaaattggcactggcaagtcaaagaagctagccaagagaatggcggc
+7836994/1
CCCFFFFFHHHHGJJJJJJHHJJJIJIJJIHHGJJJJIJIJIIJIJJB
@5796706/1
aaagtgtgctcaattggtttatcctctactgtacaactgtttacctgtgt
+5796706/1
@@@DDFFFDFHGHJJGIFFGHHIEHHCFHGIHIGGFHGIEIIEHIJICHF
@5797061/1
aaagttacaaaaacactttttcattcttcctgtattttttcgtccca
+5797061/1
??@DB=ABFB<BFGIIHIHEHIGHIIDIIGHHBAEBFHCHEGFGGHC
@5800045/1
aaataaaatacggcaaagagaagaaaggccgatagaatgaagtgaaagtc
+5800045/1
@C@DDDDFDHHHGJIJGEGIIJEGFCH@GDEDDFHGFHGIDHBFGHGG=F
@978964/1
attaacaagtaatttgttgagtgatggtcctatg
+978964/1
@@@D?DDDH=CBBGBA<CFE<3AC?@<?CBA<B4
@3072926/1
ctgctgaatgtgcgccaattgagttttcgagcattttccggaaaaga
+3072926/1
B@@DFFFFHGDHHGIJJJJIIIJHIJIJJIJJIIJIIIJIGIIJJJI
@7147575/1
cacggattttatcaatcggccattcgaggctggaagccacttttaaatgt
+7147575/1
CC@DFDFFHHHHHJJJJJJJJJJJJJJJJJGIGDGBFG@GHGIIGIJCAF
@276141/1
aaattaaacacgctgagaaagctatggttgagtga
+276141/1
?@@AAA=A?CD@FHCCCFHIID<HBBE:@?:CGFG
@4414801/1
gtctagaacgattttacctttgcgcgaaaagtgaccacaagcaatgtcaa
+4414801/1
@@@FFDDDDFHHHJIJGGHIJJIIIIHIEGJ?DFIJIJJGGGIIEGDFGI
@6479343/1
atgattttgaggtactcgagggcatgatgagcagccgagcccttggcttc
+6479343/1
;@@DDDBDFBFD?EEGBA@GEGGIIBAEFGHIGIGGIJEGEHGAEGECEE
@6479344/1
atgattttgaggtactcgagggcatgatgagcagccgagcccttggcttc
+6479344/1
@@@ADDEFFHHHCGGIJGIJIGGIIJIJIIIIJIIGIJE>GHGIFFHIII
@6479345/1
atgattttgaggtactcgagggcatgatgagcagccgagccctttgcttc
+6479345/1
@B<BDFFFHHHHDFHHHIIJIJJIJIJJJJJIJJJJJIJJFIJIJIIIIJ
@6480647/1
atgcaatgtgtttaaatttttgtcgagtcaaaagcgaagaatatttgaaa
+6480647/1
<@<?A:DD:CFFDGFIGIIEEDCHGEEGEHGIIIIEEDHD>GGFIGHICB
@6480648/1
atgcaatgtgtttaaatttttgtcgagtcaaaagcgaagaatatttgaaa
+6480648/1
CCCADFFFHHHHHIJIJJJJIGGJIIJHHIJJGIJJIIJIJJGIIIJJJJ
@1623901/1
cactaaagttaaccagacaaagcacctatcgaatcgaatattagtagcaa
+1623901/1
CCCFFFFFDFHHHJJIJJJJJJJJJIJIIJIJHIJJHDEHHHIIGIJJIH
@2370637/1
cgatctcctgcaagaactgaacgaagttgaagtccttggcgttgaagctg
+2370637/1
@@<DDADDDHHHHIAFGGGEHIGIIIGGGEHE?E?FHHBFBFGHHBDBFE
@980652/1
attaagaaaggggcagacaacttcatgtacaaatacctcaccttacaaaa
+980652/1
@@@DDDDDFFAFDDFFEFI9CC9CEFIGECEFEFGCEFIIFFFIIFIIII
@2370816/1
cgatcttccggttccggtggccaccagatcgttgttaaggaacacgcgg
+2370816/1
=?7AAADDH?F<FEHGID8C9B9CG;?CDHCBGGBD@FGI9FGFG0@@B
@2370817/1
cgatcttccggttccggtggccaccagatcgttgttaaggaacacgcgg
+2370817/1
=@?AABDBDDD?FH<@FC@CFBFHHGCEBGDFHGGEIIFDHHC;FEGGA
@2371425/1
cgatgacaaagtgatgggcaatcccattggctggctccaagagatgtgca
+2371425/1
=?@4=ADDHA3<ABHB>?FFG@GHIFHGGDEIGGBB???F<3??FFHIGF
@2371426/1
cgatgacaaagtgatgggcaatcccattggctggctccaagagatgtgca
+2371426/1
?@@DBDDDFHHADHIJJIIIJJJJJIIJJIIIJJE>FH@BFBD?DF?G@D
@2371427/1
cgatgacaaagtgatgggcaatcccattggctggctccaagagatgtgca
+2371427/1
CC@FFFFFHHHCFIJIJIIGIIIIJJJJJJJJJJHGIJHIGFHGIJGGGG
@1624607/1
cactaagaaatcacagagccccgggcccagatggcattc
+1624607/1
<8=DB3DDDH>>AAFDGGFFF:8?1C@HHGEG<<BGG@?
@5802986/1
aaataacgtatatgtatattccgttttcgttataaaatttatagtttagt
+5802986/1
;?@DAD;;AD<FFFGF?GA:<AEGGFECAFIIIE>1:DFF>GD<?B@?B?
@2372291/1
cgatgatatgatatgtatttattatattgtgaaaagggagcatttatttg
+2372291/1
=@:AA=ABFDHADHHB9EHHIGIIGHHHHEHGIGIGI?@GGHAFIIGIII
@2372292/1
cgatgatatgatatgtatttattatattgtgaaaagggagcatttatttg
+2372292/1
?@1BBBDDFB>BDBEADDIIFIIEFEHIGEHGGIIHIIBEGGHHIHIIII
@3074870/1
ctgctggtcagttgcagacatggctgctactagaaacatgagtttagacg
+3074870/1
=1:BDFFEHHGHHJJJJJJJIJJJJJJJJJJJJJJJIIIIGD?GHEIIJJ
@5805562/1
aaataatatgtaaattgattttagaaaaaaaccactaattctatgcaaag
+5805562/1
@B?=DDFFHHFHHJJJJJJJJJJJJJJJJIJJIJJIIIJJIIIJJJIGII
@7842355/1
cgaacgttcttctgggcttttcctgcttttttagcagctttaccattcgt
+7842355/1
@?;DDDADDDHF?EHIEFHIIGIEEGHIIIIIGEHIGGGIIGIIEGIIIF
@3078660/1
ctgcttgtgaatctgatggtgaactggaagaagcttgcgatccttcctct
+3078660/1
@C@BDFFDHHHHFIJGGGIBFGEHHIJHGGHFGIJJBBD@FB1?DGHHIJ
@7843430/1
cgaacttccatagattcaaatgaag
+7843430/1
?=1BBBDDFF?D?E?C<DEIB?@H<
@7843431/1
cgaacttccatagattcaaatgaagtaaacaacatacgtt
+7843431/1
@@?BDDFDB?BDHIIDHGAEH<HH@<<CHDEDHEGEED?9
@7843432/1
cgaacttccatagattcaaatgaagtaaacaacatacgtttttcatttaa
+7843432/1
?@1=BADBFD>A:CFH>CFHCHIEC<FHI?EGGB@GIIHIGIIGBHGIEI
@7843433/1
cgaacttccatagattcaaatgaagtaaacaacatacgtttttcatttaa
+7843433/1
@<1BDDFFHDHHFIHJJJIJIHIJICFHHGAHGIEHGGIJJJJJIJJJIJ
@5104848/1
tggacatcaagaaatacttcacatctgttaaaggcaaatatgatgtaatc
+5104848/1
@@<DDDDBHHA>HIHICGHIGIIIGIGIIGIIGGCHIIIIIEIIIIIIII
@7844094/1
cgaagaaaaaacattgaccaatcgccaccaatgcctggtgcagctatcca
+7844094/1
@@<AD?ADFHFDHAE?GEBBFHI8EGGIGIIDHIIIII?FHGIGGIIIIG
@2374293/1
cgatggtgaactgcctttcgtgtggtagtccctcttcgtgttcca
+2374293/1
@@<D?@A?CF<F?EFFGIFIFECFCGHFDCBDC?BF@BF1:B4BB
@2375210/1
cgattaaagtatgtgttcaccaagagaagaaagctatacagtagtcaaat
+2375210/1
?B@4=BDFHFHHHFHIJJJIJIIJJJJJIIJIGIIJIJJIIIIIIIFGGI
@2375287/1
cgattaagaaaggggcagacaacttcatgtacaaatacctcaccttacaa
+2375287/1
??@AB?ABHFBBDGBB:GGGHIIIIC?F>CDCC<B@FGAHGG;BDHGC>F
@2376207/1
cgattcagcccccaccaagggaagggggcggcccccatcccaacagaagg
+2376207/1
@B@BDFFFHHHHHIJJJJGIIJJJIEHIIJFCDDDD=9?BD>>?<8ACAB
@2376225/1
cgattcataaaagtaatataaccttagatttcgaggcaaattgattgatt
+2376225/1
?@;?DBDDDHHHD:CF?CEGHIIGIIIIIIIICHHIFGIIIIIGHIDHII
@1625717/1
cactacaaggttttcaatagggcattctaacatgtcaaaattaaatcaat
+1625717/1
B;BFFFFFHHFHHJJJJJJJJJJJJJJJIJJJJJIJJJJJIJIJIJJJIJ
@6481231/1
atgcactcggccggaccgattcagcccccaccaagggaagggg
+6481231/1
?@?7=BDAD?;FDGGGHAFGHI>?FHIDH<FEG9@G=?>CE6<
@6481439/1
atgcagaaccgattaagaaaggggcagacaacttcatgtacaaatacctc
+6481439/1
@;;1DDBEFHGFFHJIIIIIGIIGGIJJIIIJJJJJJJDFGHIGEEGIIC
@985130/1
attaattataatcatcaatattatctatcgatactgaatgtaatttttta
+985130/1
;?@D?DFFFF?BDAHGAHCGHIDCFHIIIC<@CEEHE<EB?DDF4DGGGB
@985131/1
attaattataatcatcaatattatctatcgatactgaatgtaatttttta
+985131/1
@B:BDFFFHHHHHJJJJJJJJJJJIJJIJJIJIIJJIJIJHIJIIIJJJJ
@6482324/1
atgcatgttatcacgattcataaaagtaatataaccttagatttcgaggc
+6482324/1
@@<DDFFDHHFHHIGGIGEHGGJIJJCFEIIIIGHDFHIIIIIIEIFCHG
@6482544/1
atgcattctcctggtgctttgacggatttgagatcagctctagttaataa
+6482544/1
CC@FFFFFHHHHHJEHIJJJGJJDIHGGFIIIJIJGIIJIJJIGHIGIJG
@6483539/1
atgccgagcaagactcccgtcagcgtcctccaggagttgctgagccgtcg
+6483539/1
@?<DD8@DHHGFHIFIIIGGHIIIIIFIIIIIGGHGGIGEIEEIIGIIIG
@6483540/1
atgccgagcaagactcccgtcagcgtcctccaggagttgctgagccgtcg
+6483540/1
@@@BDDDFHGHHHJIJJJJGEGGGIFGGHIIIIICHFHIGHIFHHGH8AE
@7848087/1
cgaagagggactaccacacgaaaggcagttcaccatcgcttgtcatgtgt
+7848087/1
@@<?D@DDHFHBHHI@HBE@FGGAHCCHHHIGII3BGEG>DDFG9BFCFA
@7848088/1
cgaagagggactaccacacgaaaggcagttcaccatcgcttgtcatgtgt
+7848088/1
BB@FFFFFGGHHHJJGIJIFJIJJJIIJIJIJJJIJGJJCGIJJJIJCGH
@7848089/1
cgaagagggactaccacacgaaaggcagttcaccatcgcttgtcatgtgt
+7848089/1
CCCFFFFFHFHHHJJGJGJIIJGGGDGIHHIGIJIJJJJIJIIIIJJFHI
@7848090/1
cgaagagggactaccacacgaaaggcagttcaccatcgcttgtcatgtgt
+7848090/1
CCCFFFFFHHHHHJIIGJJDHJJJHGIIFGIIJGIJIJIJHIJJJIJGHI
@7848357/1
cgaagagttggccactaaactgggcagctcggctgagaatcggtattcgg
+7848357/1
@@@:DDFDHHHHHIIIIIIIIIIIIIIIIIIIIIIIIIIIIIIIIIIIHI
@7848358/1
cgaagagttggccactaaactgggcagctcggctgagaatcggtattcgg
+7848358/1
CCCFFDFDFFHGHIJGGJJJJIJIEGIJGIIIIJJIJIJJJJIEHIEGIG
@5809147/1
aaatacctcaccttacaaattgaaatacggcaaagagaagaaagg
+5809147/1
@@@DFDFDFHGHGIGEHIIJGAHIGHIJGE@GHHGGIIDIEAGE@
@3087826/1
ctggaagccacttttaaatgttgatgttgctcataaaccgtttcctaaag
+3087826/1
@@@<DDDFHHFHHIIBHIIIIIEIIGHGIEIIIIIIGIGIGGHGGGI?FF
@5812036/1
aaatataataaaaatttatagttttttgcatttttattcggcttattgta
+5812036/1
@CCFFDAFHFHFHJGJIJJJIJIJJGIAGGGIIIGGGHCHGIFHCHIBBB
@2380390/1
cgcaaaggtaaaatcgttctagacatactttatgctcttgacatttcgtt
+2380390/1
CC@FFFFFCFHHHGGGFHGIJEHIJJJJJIJJIIIGJJIIJJJJJJJIGI
@2380391/1
cgcaaaggtaaaatcgttctagacatactttatgctcttgacatttcgtt
+2380391/1
CCCAFFFF?FHHHIJJGIIJGIJJJJIJJJJJJFIJJJJJJJIJJJJIHI
@2381629/1
cgcaaatgtagaaggcagattgttaccctccacgggtaaatcctgcaagg
+2381629/1
@CCFFFFDDHDHHGBEA?GFHGGDHIIDHIFIIIGGGEGIGIIIGHIIF;
@2381630/1
cgcaaatgtagaaggcagattgttaccctccacgggtaaatcctgcaagg
+2381630/1
CCCFFFFFHHGGHIJGIEIJJJJJJJJJIJJJJJJIBHHHIIJEHIGIHI
@3746237/1
gcaaatgtagaaggcagattgttaccctccacgggtaaatcctgcaagga
+3746237/1
BCCDFFFEHHHHHJJJJJJJJJJIJJJJJJJJIHIHIIJIJIJFIIJIIG
@3746583/1
gcaaattatgtcacataaatgtcaaaatgccacataatttgcaaaatttt
+3746583/1
@@CDFFFFHHHHHIJJJJIIIIHJJIJJGGGJIIIFHIIIJIIFG;DDGI
@3746584/1
gcaaattatgtcacataaatgtcaaaatgccacataatttgcaaaatttt
+3746584/1
@CCFFFFFHHHHHIIJIJJGG@JHJHJJJJJJJJJIIJIHGGGIHIIHIG
@3746589/1
gcaaattatgtggcattttgacatttatgtgacataatttgcgacatttg
+3746589/1
@@@FFDFDG?FBFGGIIIICAHHIIIEIGHHHIIIIIIIIFEIHIIIIII
@3747479/1
gcaaatttctcaagggcacacggcaacaaaaagtgataatggatacaaat
+3747479/1
@@<;DDFFHHGHHHIIIJIIJEGHIGIJJJIIJHIIIJJJGHIJ@GHHJJ
@3747558/1
gcaaatttggaatttcataaacaactcttaactgcttcatgtacttgccg
+3747558/1
@@7BBDEFHHBFFFGGIJIIIGFEGHJJIICIHBFHIJGCDFBFEGIJGG
@7161497/1
cactaattctatgcaaagtatagcttgtaaaattagttgctatccttctc
+7161497/1
@@CDDDDFHDHHHIGHIICHHFHGIII@FIGIIJFBHIJJJIJJIJJJJH
@5814641/1
aaatattcttccaattccgtatttgtttcatatgctctttttccttt
+5814641/1
@<8DDDDDHFHHHIIIIIIIIIIIIHIGHIIIIIIIIIIIIIIIIII
@5110077/1
tggagatgtaccacaacaacctaaatcggcaaacgggcaacaaaggggtg
+5110077/1
BC@<DEFFHHHHHJJJJJJJJJJJJJJJJJJJJJJIIJJJJJJJJIIJBE
@2381807/1
cgcaaattatgtcacataaatgtcaaaatgccacataatttgcaaaattt
+2381807/1
@@<?DDADFFFFFHGHGIGIHHHHIIIIHHIIIIIIIIIIIEIIIIIEII
@5816064/1
aaatcaaccgaatttgcaaatttgactttcactttatatattttctctct
+5816064/1
=@<4ADEFHHFHHJJJJJJJJJJJGAHIJIGIIJIJJJJJJIJJJIJIII
@282177/1
aaattatgtcacataaatgtcaaaatgc
+282177/1
?@?BDFFFFGFFHIGGIIIIIH@@A@AE
@2385424/1
cgcaatagctcaaaagggaacaatttttgtcgagttattgatttcgagga
+2385424/1
@@@DDFFFGHFDFHEHEIIHGIJJGIIIIHIJHIFGECH@BBFHDG?FHG
@5113823/1
tggagtcccaaaacatgaccatgatgcactcggccggaccgattcagccc
+5113823/1
@C@=DDFFHHHHHJJJJIJJIJJJIJJJJJJJIJJJJIJJJJIJJHHHHH
@7856987/1
cgaataccgattctcagccgagctgcccagtttagtggccaactcttcgt
+7856987/1
@@<DDFEFHDAHHJGIEEGHIEHIEGGIEGEHIFGHC@@F9BFFGGJCA@
@7856988/1
cgaataccgattctcagccgagctgcccagtttagtggccaactcttcgt
+7856988/1
@C@DFFFFGAHHDGGDBHIBHGIJBHIJBHGGIE@FGECFGIGIIJIHEC
@1633086/1
cactggtggagagactgccgctatggcaccagctgcggtgggaagtgcga
+1633086/1
@@@BDFDDFHHFFGIJJIJJIIJJJIIGIIGIJJJJJJ@GIBFHIIIFIH
@4429124/1
gtctttttaaatatgaattgtctacgagcaataccgatagacaaagactg
+4429124/1
@@@DFFFFGHHHFGGHJJJCHHHHJIEHJIJIJGHDFHIGGGIIIIJIIJ
@7164790/1
cactcgcaaatgtagaaggcagattgttaccctccacgggtaaatcctgc
+7164790/1
CCCFFFFFHHHHFHIIJJJJIJJJJJJJJJJIJIJJJJJJ<DGGIJJJIG
@7165508/1
cactcttttacttcagctacttgaaccgtacgtcaaatgtcgcaaattat
+7165508/1
11144222=AFFFIJJHIIJEIIHIJFHHBHGEB:??FGF>GHIEGIGGF
@5116660/1
tggatctatgactgtgtatcgatagctgttcactttttggtcatgatttt
+5116660/1
@@@?DD?DDB8BFB@?CBCI:<?C1CFBFF<<B?EGHI88:BFFD<DHHH
@2386616/1
cgcaattaccgtattgccaagtgtaccgcagctaaatgtgcattaaaaca
+2386616/1
@@@:ADFFHHFFDHIGIJIJJHIHIIJJJJJJJJJJJIFIIJIIIJJJJJ
@6492108/1
atggataattataggattggatctatgactgtgtatcgatagctgttcac
+6492108/1
=1:??DEFHHHHHJJIJIIJJJJJJJJJJJIHGHIJIJHCHGHJJGGIHG
@992076/1
attacctctaaagctatctactcgttatataatcatcattcaaacattga
+992076/1
@C@ADFFFHGHFHJJJJJJEHHJJHIIJJJGIIJJJJJJJJJGHIIJJJJ
@2388474/1
cgcacattcagcaggttttttaacagtttgaaaaccttgataaatggaac
+2388474/1
@@<DDDFFHHDBHIGEHGIIJGIHGEHIIIGJGGHIFHEGIGHJI<D<BB
@2388475/1
cgcacattcagcaggttttttaacagtttgaaaaccttgataaatggaac
+2388475/1
@C<DFFFFHHHGGJJAFHHIJJJJIJIJJJJJJJJJJJJIJJJJJJJJII
@5818663/1
aaatcctgcaaggattgccacatcttgtgagccgccattctcttggctag
+5818663/1
@@<BDFFFHHHGHIIFGGICHIIIIIIGIIFIIIIGGIHIIIIIIIHGFA
@6494527/1
atggcattcatgcagaaccgattaagaaaggg
+6494527/1
8?;BDDDDFFAAFF@FFEF@CCEDFEFE?DB?
@5116726/1
tggatctcttggtcggaaaagtgactcccgaacaagccaatcagaccaac
+5116726/1
@@@7DDDDDDDH<C@GFHIIE<CCCGHHIGGIG:D;BA>G>FC<=BFHGG
@5117292/1
tggatgagataagtcttccctagtttgaggatatattatataataatgga
+5117292/1
?@@?DDBDDHHHFIIFIIHGIIIAFHGIIIBHIIHHADHBFHIIFIIGEC
@5820958/1
aaatgaaagaaattaaacacgctgagaaagctatggttgagtgaaaaagg
+5820958/1
@B8ADEFFHHHHHJJJJJJJJJJJJJJJJJJIJJJJIJIJJHHHIIIIIJ
@5117544/1
tggatggcgccctcgatttggaccagttcgtatttgggagtgatgccgcg
+5117544/1
@C@FFFF<FHHHHJGFGHGIFCGHBH@GHJGEHIIGIICGBGHIJIJJGF
@7859322/1
cgaatctattgttatgagttcccgtgacactatgagtaatttcataatgt
+7859322/1
@@<DBBA:CFBAF@D<?A<FBIHDACAE?CB@C<?GBFGAHHFFGFHAB?
@7859819/1
cgaatgatgtgataaatatacctgcacacacgcatttttaaatttaaaaa
+7859819/1
=@1ABDBDHAAFFEBACFHDF@?<AFGGEHGGIEDGEEGHBGGIIIIIIG
@7860237/1
cgaatggtaaagctgctaaaaaagcaggaaaagcccagaagaacgttcga
+7860237/1
@?@FFFF=DHHADGEFHIIIHJJJGGGIJJJIEHIIJCHIIIIJEGIJGB
@7860238/1
cgaatggtaaagctgctaaaaaagcaggaaaagcccagaagaacgttcga
+7860238/1
@@<DDFFAFHHBFHJJJIJJIIJGIJJGIHJHEHGADGHIIIGIGHGEGI
@7860239/1
cgaatggtaaagctgctaaaaaagcaggaaaagcccagaagaacgttcga
+7860239/1
@@@DADDBDF?BFAHGHAEHDFH@?EBFIIGI3C?BDHGIGBEHE?F@BB
@7860388/1
cgaatgtcaaacagaatctagccaaacacacatagtacctctccacaaaa
+7860388/1
?@7?BDDDHFFFFABHIIIEGIHBHIGGGDHIIHIFHCGBFHIIIIG@HG
@5120511/1
tggcaagtcaaagaagctagccaagagaatggcgg
+5120511/1
@C7DDFDDFHHHDEHGGGGHIJGJICGGIDGICEE
@4432373/1
gtgaaacttgcggtttaccccaagcttgaggttcctgtggtggagtttgt
+4432373/1
CCCFFFFFHGHHHGIIIGJJJJJJJJJJJJJHIJJJJHIJDGHDHBDGIG
@3753249/1
gcaacttgtgctggagcacattatggtgtttttgattttcgcagattcca
+3753249/1
CCCFFFFFFDHHHJIIJJJJJJJIJJAFGHIJIJIJJJIJIJJJJJJJII
@1645661/1
cagaaagagaggaatcaacactcttatcaatataatgtctcgtttcggca
+1645661/1
<=?DDDDDF?C?3C@GEGIEHIIIDGGHGIGIIGGGHIIIGC;?FB@BGG
@7862264/1
cgaatttgtctgaagattttaaatggccttccttaaatttcggttggagc
+7862264/1
@@<DDFFDFDDFHIGAGIIJIJJIGIGJIIGIJJIJGIIJJJJHIJJGIG
@5825589/1
aaatggcctccatgccgagcaagactcccgtcagcgtcctccaggagttg
+5825589/1
=@?4=DDFHHHHHJJJJJJIJGIJJJJJJIGIJJIGFHIIJJIIIHIDEG
@3754688/1
gcaagactcccgtcagcgtcctccaggagttgctga
+3754688/1
@7@BDDDFHGHH:CB:GGEGHEDGAEED;::?<4B:
@3755569/1
gcaagatccgagatgtggtacacgacgaatgatgtgataaatatacctgc
+3755569/1
@@@DDDDDFFD<:FE?E<<AHB@FCGIGGGF@GC@?>DDHBFH>D>4BBB
@3755570/1
gcaagatccgagatgtggtacacgacgaatgatgtgataaatatacctgc
+3755570/1
CCCDFFFFHHHHHJJFHIFHIJJHIIIJIJJIIJIJJJIIIJIIIIIJJI
@2393235/1
cgcagatggccaccaccattctatgaaatggaacacgaagagggacta
+2393235/1
?11:BDDDB8::<2AEBEF@:C>E?<??F@ED<@DBDDA?@@8DAD<B
@3107659/1
ctggaggataactgtagacgttcgtagatgtctgttgcgattgagaccac
+3107659/1
@?@DFDDAFHHHFEIIGBC@AEAGHIIIFE9C9?CDGI>GADFDGD?FHC
@5125584/1
tggcattcatgcagaaccgattaagaaaggggcagacaacttcatgtaca
+5125584/1
@@7:DDDDHHFHHIIIIIIEGHIIIIIIIIIIIIIIIIIIIIFIIIHIII
@5828222/1
aaattaaacacgctgagaaagctatggttgagtgaaaaaggtgggaaatg
+5828222/1
?@<4ADDFHGHHHJJEGGIJJIGJJIICGGDGCFGIIJIFI9BFEEHHII
@7172942/1
cacttttcgcgcaaaggtaaaatcgttctagacatactttatgctcttga
+7172942/1
B@?=BDFFHHHHFJJIJCGGIJGHIFHGJJJJJJIGGGIJJIGIIIJJEF
@7173261/1
cactttttcattcttcctgtattttttcgtcccaagattactgctccatg
+7173261/1
@C@DFFFFHDHHHGGBHID:FHGGIIIIGEHIIIIIIIIGIIIIIIIIII
@3759379/1
gcaagtttcacagcaacaacctggagcgaaacaacagca
+3759379/1
@@?;DDFFHHHHHIIIIIIIIIIIIIIII0DGIIIIIII
@5126462/1
tggccatctgcgggacatgcacatctcttggagccagccaatgggattgc
+5126462/1
CCCFFFFFHHHHHIIIJJJJJJJJJJJJJJIJIJIJIJJJJJJJJJIJJJ
@290861/1
aaatttctcaagggcacacggcaacaaaaagtgataatggatacaaattt
+290861/1
@??DDFFFHHHHHIIJJJJJIJIIJIIJJIJDGIJJJIIGECHGGHJJJI
@2394636/1
cgcagctaaatgggcatagtacgtcggagctggatagcttacggatctgt
+2394636/1
@7@DFFFFHHHHFJIIJJJHHHIGGIJAHGIJIIJJIIJJIIJJIGIIJJ
@2394637/1
cgcagctaaatgtgcattaaaacatctgaaaagaaggggtttgttaagga
+2394637/1
B@@FFFFFBFHGHJJGGHIJJGIJJJIJGIDDFFEGIIIHHIIJJGIIGI
@6500021/1
atggtcttgaagtaccctggattccttgatggctacagagatagaaatca
+6500021/1
BCCFDDFFHHHHFGIJJJIJJJJJIIJIIIJJJJJJIJJJJJJIIJIIJJ
@291573/1
aaattttaaaagcctcttaaatttaactgaaatatagaatacacccctta
+291573/1
B@@ADFFFHHHFHJIJJJJJJJJJGJJIIJJIIJJGIJJJJJIIJJJJJI
@6500080/1
atggtgaaggctggtggtaaccattctttttgtggtgataattcatggta
+6500080/1
:11ABBDDHF;FHIAEEEEFHIIIIIIIIIIEGIG?BHGAGB@FHIGH9D
@4436600/1
gtgaacagctatcgatacacagtcatagatccaatcctataattatccat
+4436600/1
B@@FFFFFHHHHHJJJJJJJJJIJJJJJIJIJJJGIJJIJJJJJJJJJJJ
@292987/1
aaattttgcaaattatgtggcattttgacatttatgtgacataatttgcg
+292987/1
BC@FFFFFGHHHHJJJJGJIJIIJJJJJJJJJJJIJIIIJJIIIIJJJJJ
@6504324/1
atgtatcacggattttatcaatcggccattcgaggc
+6504324/1
BB@ABDFFHHHFGIIIJJJJIJJIIJJJJJJGIEE0
@3114126/1
ctggatctcttggtcggaaaagtaacgcccgaacaagccaatcagaccaa
+3114126/1
@C@DFFFFHHHFB@GGJGHJJJFEHGIHJJJIJJIJIEGGIJJIIFEHGG
@6505450/1
atgtccacaaattatgtcaaattttgacatttatgtaacatgtgtgctta
+6505450/1
BBCFFFFFHHHGHJJJIJJJIJJJJJJIIJJJJIJIIJJIIJIJIHGIJI
@3760848/1
gcaatagctcaaaagggaacaatttttatcgagttattgatttcgaggaa
+3760848/1
CCCFFFFDHHHGHIJIJHIJJIJJJJJJJJJGHHGHIIIGIEIHIJJJGH
@3761774/1
gcaatattagaaattttcaaatattcttcgcttttgactcgacaaaaatt
+3761774/1
@BCFFFFFHHHHHJJJJJJJIJIJJJJJJJIIIJJJIJJJIIJGGIJJJJ
@5128271/1
tggcgccctcgatttggaccagttcgtatttgggagtgatgccgc
+5128271/1
@;8ADDDDAFD1AFF<D?EF?ECFFF@C?CG<FF8;894BB@FFA
@3763499/1
gcaatgtcaaagagaaggatagcaactaattttacaagctatactttgca
+3763499/1
?@<BDEDDAHHF?CGDFECFHEBHGBDGHIIFHCEGEHEGIGCHGIEGGG
@1653941/1
cagaacatgtaagaagtgaataatgtgattaagtaaaagaacgatggttt
+1653941/1
B8?DDFFFHHHHHJJJFHIIJJJJJIJJJJJJJHIIJJJJJJJJJJJIJJ
@1655396/1
cagaacgtaagatatcctaaactcacttttttccgaaaaaatatcgcaat
+1655396/1
B@<DDFFBFHHGHJJJJJJJIJIJJJJJIJJJJIJJJJJJIIGJJIIJJI
@1655397/1
cagaacgtaagatatcctaaactcacttttttccgaaaaaatatcgcaat
+1655397/1
CCCFFFFDHGHHHJJJJJJJJIIJJIJJJJJJIIJIIJIJIIJJIIIJJI
@997254/1
attagagtgtcctcgtgaggaagaggaatttgaacagttaccatctacta
+997254/1
CCCFFFFDHFHHHJJHJIJIIJIIJIIJJJIJJJJJJJJJJJJHIJJJJJ
@999796/1
attaggcactagttattaattataatcatcaatattatctatcgatactg
+999796/1
??1ADEFFHHHHHIJJJJJJJJJJJJJJJJJJJJJJJJJJJJJJJIJIJI
@1000192/1
attaggtgaagcttccggattgaataacattaaatatttctg
+1000192/1
=@=44BBDFFFFFIIIIIFFFFIIIIIIIIIIIIIEIII@FF
@6508109/1
atgtgtttaaatttttgtcgagtcaaaagcgaagaatatttgaaaatttc
+6508109/1
@B@DFDFFHHHHGJJJJHIJJIHHJJJJJIJJIIJJJJJJJJJJJIJFII
@6508110/1
atgtgtttaaatttttgtcgagtcaaaagcgaagaatatttgaaaatttc
+6508110/1
@CCDFDEFHHHHHJJJJHIJJJHHIJJJJJIJIJJJJJJJJJJIJJJJJJ
@3768220/1
gcacacacgcatttttaaatttaaaaatttattcaagtcaaaaataatat
+3768220/1
CCCFFFFFHHHHHJJJJJJJJJJJJJJJJJIJIJJGJGGIJJJJIIJJGJ
@3768601/1
gcacacttttacttcagctacttgaaccgtacgtcaaatgtcgcaaatta
+3768601/1
CCCFFFFFHHGHHJJJIJIIJJJIGJJJJEBGIHGIJJJJIJJIIIJCHH
@3768602/1
gcacacttttacttcagctacttgaaccgtacgtcaaatgtcgcaaatta
+3768602/1
CCCFFFFFHHHHHJIJIJJJJJJJJJJJJJJJJHHIIJIJIJJJJJJJJJ
@6510512/1
atgtttggcgtctttcttcgatcttccggttccggtggccaccagatcgt
+6510512/1
=?84=DDFHHHHGIIIGHGIIIIIIIIIIIIIIIIBGHGFHEHIGGHGIC
@3117807/1
ctggatttctcagaaattcgaataaattcagtctcggtttcagttactct
+3117807/1
@@:BDFFDFHDDHIIGGGGDGGIEGIJIJJJJIJIIJ?FG@40:DDEH4D
@3118742/1
ctggcaaagtggatagctgcaccaagcattggtggcgattggtcaatgtt
+3118742/1
@CCDFFDFGFFHHJJJDFIGGJJJJIJJJIJICGHGI<@GGHB@DFDD?F
@3118973/1
ctggcaacatcgacagataccacaaatacctaaaccttcccactaaagtt
+3118973/1
@@<DDFFFHHHHGJJJJIJJJIJJJJIJJJIIIIIIJIIJJJJJGIJJFG
@7184557/1
cagaaatatggacatcaagaaatacttcacatctgttaaaggcaaatatg
+7184557/1
@BCFFFFFHGHHHJJJJJJJJJJJJJJJJJJJJJJJJJJJJJJJJJGIJJ
@2406579/1
cgccaattgagttttcgagcattttccggaaaagaagattgcaccccgaa
+2406579/1
?@?B:DBDB?C2AFG<?AC?1AFHI@HFI<FGI;BF;?9D>AFDFIIB4F
@2406580/1
cgccaattgagttttcgagcattttccggaaaagaagattgcaccccgaa
+2406580/1
@@1D?DDDDFH<DHIGGBFEGIIIIIIIIIIIIEGEFHGHGIEGIIIFGE
@2406581/1
cgccaattgagttttcgagcattttccggaaaagaagattgcaccccgaa
+2406581/1
@@<D?DADDCDAFHID>CFBAGHHIBHFIFHGICEHCEGIBHIGIIIA8F
@2406582/1
cgccaattgagttttcgagcattttccggaaaagaagattgcaccccgaa
+2406582/1
CC@FFFFFGFHCFHIGHHIJJIIIJJJJIIJJJIJJGHGIJJJJJJJJJG
@7188301/1
cagaaatttaaacgttccagcaggtacttgcgtggacacgcatattacac
+7188301/1
CC@FFBEFHHHHHI@FHIIIIIIG@HIIIEGGHAH=FA?F>AFGGDD9BF
@5836349/1
aaattatttaggagagtttatgatagctacaaaatttgatcctcacgata
+5836349/1
:=B4==ABFHGHFGIIFHIJGIIJJJJJJIJJIIJJJIFHIJJJIJIGFH
@2410133/1
cgccatattgatttaattttgacatgttagaatgccctattgaaaacctt
+2410133/1
@@@DBDDDH<BBHIBH?GIIAGHIGGHGGGGIIGHIIGGIICDGIIGGGG
@7878614/1
cgacgaatgatgtgataaatatacctgcacacacgcatttttaaatttaa
+7878614/1
?@<;A@DBFF?F<EFGHGGC?C@FHE>AB@BFBD6FFGII@HIIIGGHGG
@7878615/1
cgacgaatgatgtgataaatatacctgcacacacgcatttttaaatttaa
+7878615/1
@@;D=DDDHFFFHIGIIIIIIIIIIIIIIIIIIIIIIIIIIIIGIIIIII
@7878616/1
cgacgaatgatgtgataaatatacctgcacacacgcatttttaaatttaa
+7878616/1
@C@DDFFFHGHHHGHIIIIGECFHGB9AEFGIGGEEGHIIIIIIGIIEGI
@7878617/1
cgacgaatgatgtgataaatatacctgcacacacgcatttttaaatttaa
+7878617/1
CC@FFFFFFHHGFIGHIIJEHGIIJJJIIGIEIJJGIIJJJJJJJJJJJJ
@7878618/1
cgacgaatgatgtgataaatatacctgcacacacgcatttttaaatttaa
+7878618/1
CC@FFFFFGDDFDG@EHIJGIIIJJGIJGHIIGIII:FHJJJIIIIIJJI
@3772416/1
gcaccgtgcacactttctttcttaacctccgctttaatttcaattttaca
+3772416/1
:<@4=A=DDHHHHJJJGJJJJJJGJJJJIJJJGGIIGGIIIIHIIJJEHE
@1661507/1
cagaagtattgtacagtatataggaataaataacaagaaaaatgaggctc
+1661507/1
CCCDFFFFFDHDFGIJCGFJHGEHIIGIHHGIGEGIEIIAEF?FHHIIJI
@302332/1
aacaaatttgaaaaaaccagagacgattttgtcgaagatctctgtgagaa
+302332/1
?@@=DDDDHF?<FBHHD?ACCF@CFFCHGICGC<;;;6DHC<DF===CB<
@1664752/1
cagaatctagccaaacacacatagtacctctccacaaaaagggaaataaa
+1664752/1
BC@FFFFFHHHHHJJJIJJIJJIIHIJIJIJJJIIIIIJJJJIIJJJGFH
@1664753/1
cagaatctagccaaacacacatagtacctctccacaaaaagggaaataaa
+1664753/1
CC@FFFFFHHHGGJJJIIHIJJIJHEIIJJGIIIJIJGGJIJIJIFGEGH
@3776047/1
gcactatataaaaaattacattcagtatcgatagataatattgatgatta
+3776047/1
@?;DA;DDBCFHDB:FHEEHABE><FECAB;C?DHBHHEHGD??GF@BGG
@1665080/1
cagaatcttgccccctcccagattaggctatgccgg
+1665080/1
@C@DFFDFHHGHHJJIIJJGHAFH@BGCD<E<BF:F
@3776218/1
gcactattgacactaagaaatcacag
+3776218/1
=;??;DDDDDDDDEE@EBFD<@:?::
@3776219/1
gcactattgacactaagaaatcacagagccccgg
+3776219/1
@@<AD?DDFAAF>EBG>FEHBDE>EFE>C?CACF
@3776838/1
gcactggcaagtcaaagaagctagccaagagaatggcggc
+3776838/1
@@;?DDAFFHHFFIIIIIGGIGHH>FGIFGGIIBGGHGG?
@1666297/1
cagaattacaggaaatggataattataggattggatctatgactgtgtat
+1666297/1
?@@:BBDDFFFFFEDGFF:AFDF<<C?C<9FBE?DFFGBG>9:?9:B?BF
@1666298/1
cagaattacaggaaatggataattataggattggatctatgactgtgtat
+1666298/1
BB@1DDFFHHHGHGJJJJJIJHIJIJJHHIIIJGGGGIIIIJJIJHIIGH
@5137762/1
tgggcaaccagcagtcccacaaagtttcacagttccacaaaacgctgaaa
+5137762/1
@C@FFFFFHHHHHJJJJJIJGIIIHIJIJJJJIJJJIJJJJJJIJJJJJJ
@308232/1
aacaattagcagcaagagaaatgctggaaaagttaaacgatattctacag
+308232/1
@@@DFFFDF>FFFGIGGEEFGH@HIIIJJJJI<CGEFEDAGIGIECIIEH
@3779197/1
gcagaaccgattaagaaaggggcagacaacttcatgtacaaatacctcac
+3779197/1
BC?DDFFFHGHHHJJJJJJJJJJJJJJJJJJJJJJIIJJJJJJJJJJJJJ
@5839007/1
aaattgctctactctcaagaaatggcctccatgccgagcaagactcccgt
+5839007/1
@@@DDAADDFABHGEIJIGHHHGJFEHCHEEHCA?FFGHHJGAAGGGG@8
@309997/1
aacacacatagtacctctccacaaaaagggaaataaacaaggatgta
+309997/1
CCCFFFFFHHHHHJJJJJJJJJJJJJJJJIJJJJIJJJIIJIJJJHI
@310504/1
aacacatactttattcgtcatcgctccccacgagcgtttctttagtctgt
+310504/1
CCCFFFFFHHHHHJJJIFHJJJJJJJJJJJJJJIJJFGIACGH4887=@@
@3780749/1
gcagaatcagcactgaatcaaaaaattctccatcgttacaataagttatt
+3780749/1
CCC?DFFFHHGHHJJJIIJJJJJJJJJJJJJIJJIJJJJJJJJJJGIIII
@1669825/1
cagacaacttcatgtacaaatacctcaccttacaaaataaaatacggcaa
+1669825/1
CCCFFFFFHHHHHJHIIJJJJIJJJJJJJJJJJJJJJJIJJJJIJFHIJJ
@1670218/1
cagacaattaatagaaaaatgacagaaggacagacaagaaacatgataag
+1670218/1
B@BFDEFFHHHHHGIJJJJJJGIJJJJJJJIIIJJJJJJJJJIJIJJJJI
@3782156/1
gcagacagcttctgttaaagaattgacatctcgtatgagtgaactgcaag
+3782156/1
@@<AADDD?FH?F@GH<FHIE@HIGHIGIIIGHFHGIEH?FDHIEIGIIG
@312221/1
aacacgctgagaaagctatggttgagtgaaaaaggtgggaaatgttgact
+312221/1
CC?DFFFFHHHGHJJJIJJJJHIIHGFGFHIJIIJ:?GGIJIIIDGIIIG
@1670601/1
cagacaccacaaatacctaaaccttcccactaaagttaaccagacaaagc
+1670601/1
=?@D4ADDDDHFHGIIIIIGIG@FHGIGICBGHGDHIIIIIGDBHHIIIG
@5840272/1
aaattgttcaggtaaaatcttgcttcatgattgaaaatttgcaaggtttg
+5840272/1
CCCFFFDFHHHHHJJJJJJJJJJJJJIJJJJJJJJJHJJJJJIJJJGHJJ
@5840589/1
aaatttaaaaatgcgtgtgtgcaggtatatttatcacatcattcgtcgtg
+5840589/1
@@@FFFFFHHDBHGHCFEFCEHHII<CFIIJJGIJJIIDGIJGGGGGH@@
@1672291/1
cagacatctacgaacgtctacagttatcctccagttccttcgtaccctcc
+1672291/1
?@@DBAD?FFFHHI?8AEEGGHHIG>G@EFHA9BF>F9DHDF@?GGCGED
@1673779/1
cagaccaacggaacgcccggagcggctgatatcaccaa
+1673779/1
@C@?DFFFHHGGHIIFIIGGHGDHIFIGA@EG>7=@;E
@5141398/1
tggggagcgatgacgaataaagtatgtgttcaccaagagaagaaagctat
+5141398/1
@C@BD?DDHFDHHIIGHBGIIICFGG:CGIIIGIIIIHHEHDFGEHGFHF
@1675998/1
cagacggccactggcaaagtggatagctgcaccaagcattggtggcgatt
+1675998/1
@@@FFFFDHAHFHIIIIFIAFFFCGEGGICGGGGAEBGCHIIBFHII8@C
@5840696/1
aaatttaactgaaatatagaatacaccccttaatcagctacaacagtcaa
+5840696/1
@;BDDEEFHHHHHJJJJJIIIIIIJJJJJJJJJJJJIJFJIJJIJJJJIJ
@5840697/1
aaatttaactgaaatatagaatacaccccttaatcagctacaacagtcaa
+5840697/1
B8?DFFFFHHHHHJIJJJJJJJJJIJJJJIGIIJIJIJGIIJJIJJGGHI
@1677568/1
cagactgttagatggatacgataaatttgaaagacacattggttacaagt
+1677568/1
@??DDDDA:22:<?:B?FFGI@GDHBHC>FB<FDDF??DB4::B@GF<?9
@3787040/1
gcagcactattgacactaagaaatcacagagccccgggcccagatggcat
+3787040/1
@@@1BDDFGHHHHJIJJJJJJJJJIJJJIJJJJJJJIBHHIIJJIGIJJI
@7897015/1
cgagatgtggtacacgacgaatgatgtgataaatatacct
+7897015/1
??1AD:2=CBC<AEEEA:?CEBEBE4?DD<CDCDDC@?DB
@320843/1
aacagtttgaaaaccttgataaatgaaagaaattaaacacgctgagaaag
+320843/1
CCCFFFFFHHHHHJJJJGIIJJJIJJJJJJJJJJIIJJIIJJIJJJJJJI
@3788260/1
gcagcatgcaagagagtccaaagagaaggttatgaaccggcaataacttt
+3788260/1
CCCFFFEFHHHHHIIJJIJJJJIJJIJJIJIJJJFAHIJIJJJJJJJJJJ
@7200167/1
cagaatctagccaaacacacatagtacctctccacaaaaagggaaataaa
+7200167/1
@@<DDDD?DCAFHGDEGI;FGGGCCEFGCIGIIGGGIDHH?B?BFGII8?
@7200168/1
cagaatctagccaaacacacatagtacctctccacaaaaagggaaataaa
+7200168/1
CCCFFFFFHHGHHJJJJJIJJJJJFHHIJIJJJJJJIGIIJJJGIIIGHG
@6523301/1
attaaggggtgtattctatatttcagttaaatttaagaggcttttaaaat
+6523301/1
@@@DDA?A?<@<CEGIIIIGHDHHIGIECF?FFDHHHIGGIIGGBGDDHF
@2427197/1
cgcgaaattggcactggcaagtcaaagaagctagccaagagaatggcggc
+2427197/1
@@<DBDFAHAFDBFGGIECHGDHFHIGGIGGIIIEIEIGCF>FDGICGH4
@5842705/1
aaatttccggtgtcttaagcgaagaaactaagcaggagatcgccgaggaa
+5842705/1
??<=BDDDFHFHHDGHIIGIEGIIIIGGIEGHBHHGI?CGBGEIDHIHHF
@2427752/1
cgcgaaggtaaaatcgttctagacatactttatgctcttgacatttcgtt
+2427752/1
@<@ADDFF?FHHHIFGDFHIIIIIFIIIHIIGIHIIIFIIIIGHIIIIII
@5842872/1
aaatttctcaagggcacacggcaacaaaaagtgataatggatacaaattt
+5842872/1
CC@FFFFFHHHHHJIJJJJJJJJIJJJIJJJFHIJJJJJJJJIJJJJJJJ
@5143957/1
tgggggtcttgtggaataggttgaggctgaatctcagatggattgagctg
+5143957/1
@@1ADD<ABFFA:E?>EDFG?FG:BEDGEBF<?@FEBDFEF>9BF=CCFE
@5843288/1
aaatttgcccagttctagaagaagttataaggttaacggtataaatgacc
+5843288/1
?B84ADFFHHHHHJJJJJJJJJJJJJJJJJJJIJIJJIIHGIJJJJIIIJ
@2428687/1
cgcgacggctcagcaactcctggaggacgctgacgggagtcttgctcggc
+2428687/1
@@1BDDFDHHHFHJGGJJJJJIJIEGGHIJJI:FHEG@E=@C@CDFEDDD
@5843683/1
aaattttaaaagcctcttaaatttaactgaaatatagaatacacc
+5843683/1
?@=AADDA==ADD;2CCA:@BFHIH<FHDHFFF9:CFGIFD9DFF
@3792349/1
gcaggagatcgctagcgaacaatccttcgaggtaacctacgtggacatcg
+3792349/1
CCCFFFFFHHHHHJJJJJJIIJJJJJIJJIJJDGHJJJIJJFHIJIJJIJ
@3792350/1
gcaggagatcgctagcgaacaatccttcgaggtagcctacgtggacatcg
+3792350/1
CC@FFFFFHHHHHJJJJIJJIGJJJJJJJJJJGH3BFHIJIFGIJJJJJJ
@3793946/1
gcaggatttacccgtggagggtaacaatctgccttctacatttgcgagtg
+3793946/1
@C@ADDFFHHGHHD<@DGIIGFGGGGIIII@HFGEHDHGGIII>DDGE@@
@3793947/1
gcaggatttacccgtggagggtaacaatctgccttctacatttgcgagtg
+3793947/1
@C@FFFFFHHHHHIFBGFHIJFHGIJJJIJJIJJJIJEIIIGHIIEIJHI
@2431673/1
cgcgcgtaaagtgaccaaagcaaagacgcaa
+2431673/1
@@@AD>:8DF?2A<CF?EF>A@FG>DE<:DB
@2431674/1
cgcgcgtaaagtgaccaaagcaaagacgcaataagtgatacaagaaaata
+2431674/1
@@CFDFDFFHGAFGGBFGGFCGHGGIIFIIHGGIG9BHHIIIIIIIIIII
@3796206/1
gcaggtttaaaagatcttcatcgatgtctagctccagcgaatgagatatg
+3796206/1
@<@?DBDD??CCDBFBGH>C<EA??FCFHCEFHG>BGHGAGHGBFHEECH
@3796513/1
gcaggttttttaacagtttgaaaaccttgataaatgaaagaaattaaaca
+3796513/1
CC@FFDFFHHHHHJJJFHIJJJJJJJJJJIJJJJJJJJJJIIJJJJJJJJ
@2432448/1
cgcggaatttcaaaacatgacaagcgatggtgaactgcctttcgtgtgg
+2432448/1
??1=B@D=FFDDDGF?EB9ACFHFIICGFDBDFG9?<FGFFI8?BCC;F
@3132928/1
ctggctgctgttgtctcgctccaggttgctgttgtggaggagcgggctgc
+3132928/1
@@@<DDDDH?CFDGG<CGGIIIIIGFHHBEEEFACDFGGIBGFDB>A8AA
@7202818/1
cagaattccattttccttggcatcaagagtatattccatgatgctaatac
+7202818/1
@114BDDDFFFFFIIIIIIIIIIIIIIIIHHIIIIIIIIIIIIIIIFIII
@6526740/1
attaattataatcatcaatattatctatcgatactgaatgtaatttttta
+6526740/1
CCCDFFFFHHHHHJJJJJJJJJJIJJJJJJJJIIJJGIJJIIIIJJJJJJ
@1682424/1
cagagatcgaatgtgtgcagaatcagcactgaatcaaaaaattctccatc
+1682424/1
BC@DDFFFHGHHHFHHIJIJJJJIIJJJIJIJIJIJIJJJIIIJJJJIJI
@5844508/1
aaattttcaatcatgaagcaagattttacctgaacaatttgaaatttttt
+5844508/1
=@@4=BDBFHHHHHIJJHAHIIJJEIIJJEHHGGIGFHIHGGHIJJJJBH
@4459516/1
gtgatttcttagtgtcaatagtgctgccgttacttcctcaagcgctggta
+4459516/1
;@?=ADDDHFHH<EGGEGBDHHHHE@HHGHGHIIIIIIIIDHEIHHII@D
@4459517/1
gtgatttcttagtgtcaatagtgctgccgttacttcctcaagcgctggta
+4459517/1
@?8ADDDDDF??<AABGH?FBAEBAGDHGEFFHIIEHEGHIEHIGCGIDG
@4459518/1
gtgatttcttagtgtcaatagtgctgccgttacttcctcaagcgctggta
+4459518/1
@?@=DFFFFGBFFHEGGGFIICIHHIIIBFHHIIJIIGI@HGIIHGIJDG
@4459519/1
gtgatttcttagtgtcaatagtgctgccgttacttcctcaagcgctggta
+4459519/1
@@@DDDFFHHDHHIFGIJGIJBJIIIIJJIJJJJJJJJJIIJJJJGIJGI
@4459520/1
gtgatttcttagtgtcaatagtgctgccgttacttcctcaagcgctggta
+4459520/1
@@@DFEFFFHG><CEGGIGIJIIJJIJJJIJIJJJIJGGGHJIJJIIIGG
@4459521/1
gtgatttcttagtgtcaatagtgctgccgttacttcctcaagcgctggta
+4459521/1
B@@DFFFFHHHHHIGHHIGJGIGHJJIIJJJJJJJJJJJIJJIJJJGIGH
@7205141/1
cagacaacttcatgtacaaatacctcaccttacaaaataaaatacggcaa
+7205141/1
@@<DBD;=CAFFF@EDEGEIHIFCFHCCEGFIICED=FFF@FEFIBBD@D
@7205142/1
cagacaacttcatgtacaaatacctcaccttacaaaataaaatacggcaa
+7205142/1
BC@FFFFFHHHHHJIJJJJJJJJJJIJJJJJIJJJJJJIJJJJJJGHIJI
@7205143/1
cagacaacttcatgtacaaatacctcaccttacaaaataaaatacggcaa
+7205143/1
CC@DFADDHHHHFIJIGHIJJJJHJJJIIGGHIIEHGIIJIJIJCHGGBH
@7205144/1
cagacaacttcatgtacaaatacctcaccttacaaaataaaatacggcaa
+7205144/1
CC@FFFFFHHHHHJGIIJJJJJJJJJJJJJJJJIIJJJIJJJJIJJJJJJ
@7205548/1
cagacaattaatagaaaaatgacagaaggacagacaagaaacatgataag
+7205548/1
??1:BDDD?4CF?FE><<FC<C9CF>BDBFFFFFEFIEFIICGFI@DFFA
@1018366/1
attcacctttatatatgtcacattttgtggttctttaacgaaatgtcaag
+1018366/1
1?14ADDDHHFHFIABHBDHHFFHGAEHIFEHGGGHGHGEHE@DEFGGIG
@1018367/1
attcacctttatatgtcacattttgtggttctttaacgaaatgtcaagag
+1018367/1
B@B?DEFFHHHHHJJJJJJJJJJJJHJJHIIJJJJJJJJJJJJIJJJJJJ
@1018368/1
attcacctttatatgtcacattttgtggttctttaacgaaatgtcaagag
+1018368/1
CCCFFFFFHHHHHJJIJJJJJJJJJHJJHHIJJJJIIIIJJJIIIFGHHG
@4461023/1
gtgcaacagatccgtaagctatccagctccgacgtactatgcccatttag
+4461023/1
@C@DDF?DFFFHFGHIIJIGHHEGHHFGIIGGA@8BGDHIIEGIGHJIG>
@1020204/1
attcagcaggttttttaacagtttgaaaaccttgataaatggaacgaaat
+1020204/1
=11=DDFFHHBFHJJJIJJJJJJJJJJIJJJJJJJJJJJJGJJIIJJJJJ
@1020205/1
attcagcaggttttttaacagtttgaaaaccttgataaatggaacgaaat
+1020205/1
@@@DBBDDDF2CAGGA?:?FH<<?AEGC??F@GGC<G?9BF@GIF:FIIC
@1020206/1
attcagcaggttttttaacagtttgaaaaccttgataaatggaacgaaat
+1020206/1
@B@BDFFFHHDHHJJJJJIIJHIJJJJJJJJJJJJIJJJJIFHIJIJJII
@1020207/1
attcagcaggttttttaacagtttgaaaaccttgataaatggaacgaaat
+1020207/1
CCCFFFFFHHHHHJJJJJJJJHJJJJJJJJIJJJFIJGGHIJIJJIIJIJ
@5846042/1
aaatttttgtcgagtcaaaagcgaagaatatttgaaaatttctaatattg
+5846042/1
?@@=BDDDDHGHHJCGIIJDHIJIGIGJJEHGIJIIHAGGIJJICHCIIG
@5846043/1
aaatttttgtcgagtcaaaagcgaagaatatttgaaaatttctaatattg
+5846043/1
@?@=DDFFHHHHHJHIJJJJJJJJIJJJJJJIJJJIGIJJJHIIIJJJJI
@5846044/1
aaatttttgtcgagtcaaaagcgaagaatatttgaaaatttctaatattg
+5846044/1
@@?ADDDFDDHHDI<EHIGGHGGII@AFFFDFG4DHIGBDFDGDHHFBGB
@3798074/1
gcagtcccacaaagtttcacagttccacaaaacgctgaaaaattccgtcg
+3798074/1
B@@FFFFFFHHHGIGIJJIIJJJJJJJJJJJJIJJIJJJJJJJJJJJIJI
@329757/1
aacccaaccaagccataaatagaagtgctccccgcgg
+329757/1
=1:BDDFFHHHHHJJIIGIIJGICHFEECFEHHFGB@
@5846308/1
aaattttttcttccatcaaaggctggatatctttttgggtaatgttgctg
+5846308/1
BC@FFFFFHHHHHJJJJJJJJJJJJJIJJJJIJJJJJJJHIIJIIJJJJJ
@5154434/1
tggtgaactgcctttcgtgtggtagtccctcttcgtgtt
+5154434/1
@C@DFFFFHHHHGJIIJEFAFHCEDACHHBDGEDCH78?
@7207522/1
cagacatctacgaacgtctacagttatcctccagttccttcgtaccctcc
+7207522/1
CCCFFFFFHGHHHJIJHGGEGDEFHEIEHGHHBGDGGICHCEFHIJJCGI
@5155762/1
tggtgcagctataccttcatctgttaacttcgtagctcctttaaaagaca
+5155762/1
=@74=BAA?FFFFGHIIIGGGIGIIGGIGGHIFHGEHGGIHIGGDBGFHD
@4462204/1
gtgcaatcttcttttccggaaaatgctcgaaaactcaattggcgcacatt
+4462204/1
@@@DBDDDDDHAHHI>B;D8FAFGBF@B8:@@DGEF<0999BDGGEHG>F
@4462205/1
gtgcaatcttcttttccggaaaatgctcgaaaactcaattggcgcacatt
+4462205/1
C@@FFDFFDFHHFGCHIEGIIJIIGIIJIJIIIJGIJJJJEDGIIJJIJI
@7906144/1
cgagtagatagctttagaggtaatacactattattaggcactagttatta
+7906144/1
?8:4=DDDFFFFFIIFEFHIFGIIIIIIIIIIIIIIIIIIIIIIIIIIII
@7908885/1
cgataaagcgttaccagcgcttgaggaagtaacggcagcactattgacac
+7908885/1
@@<=DDEFDHHHHIIIGIAGHIGEHIIIIFGIIIGIGEFGGBC=C>FEGC
@7908886/1
cgataaagcgttaccagcgcttgaggaagtaacggcagcactattgacac
+7908886/1
@@@DDDABHAAF?1AF<:CFGEDHCHEHE:BFHGI>FGGGGG>48=F@EH
@7908887/1
cgataaagcgttaccagcgcttgaggaagtaacggcagcactattgacac
+7908887/1
BC@DFFFFHHFHHJJJJIJJJJJJJJJIJCFHIIHIIJBEHHHGIIIIGI
@332293/1
aacctctatactttgcatcaaataaatgctcccttttcacaatataataa
+332293/1
BC;DDDFFHGGHHIJJIJJGJHIJJGIIGGHIIJGIJIJICHGIIJJJJI
@332315/1
aacctctctaacgtctttatagaatgtcaatgttattctaaaaagaagac
+332315/1
CC@FFFFFHHHHHHGIIJJJJIGGIJHHGJJJJIJJIJIJJJCHIJIGEG
@3144577/1
ctgggcttttcctgcttttttagcagctttaccattcgtcttatcgatgc
+3144577/1
=?;BDDFFBDDFFGHIGIIHGGB@FHIIIA@CFIEHDGHG@@BFGC??B?
@3144578/1
ctgggcttttcctgcttttttagcagctttaccattcgtcttatcgatgc
+3144578/1
?@@?DADDFHFHHDH9EBICGIIIIFIGCGHD?FCCGBDGIIIIIFGG@F
@3144579/1
ctgggcttttcctgcttttttagcagctttaccattcgtcttatcgatgc
+3144579/1
@@;?BDDBFHHH?BEAEEFEEGHGHHFH?GGGHEIIFHDDGEGGHCGGAE
@3144580/1
ctgggcttttcctgcttttttagcagctttaccattcgtcttatcgatgc
+3144580/1
@@?ADDEFHHFHHGEFHIGGIIGIJJIJGGGIIIJJJGGHHGIJIJIECH
@3144581/1
ctgggcttttcctgcttttttagcagctttaccattcgtcttatcgatgc
+3144581/1
@@@BDFFFGHHHHJEGGGHHEFGC@FEHIGGIICGGHIHEGHIEHIGGEI
@3144582/1
ctgggcttttcctgcttttttagcagctttaccattcgtcttatcgatgc
+3144582/1
B@@?ADFFHHGHHIIGIIJJJJIJJJIIJJJJJJJJJJHIJJJIJJIIIJ
@3144583/1
ctgggcttttcctgcttttttagcagctttaccattcgtcttatcgatgc
+3144583/1
CCCFFFFFHGHHHIIIJJJJJJJJJJJJIJJJGIIJJJIIJJIJJJJJII
@7211180/1
cagacggccactggcaaagtggatagctgcaccaagcattggtggcgatt
+7211180/1
CC@FFFFFHHHHHJJJJJICHHIJJJJJJJIJJJJJJJJJJJHIJII<GH
@1024315/1
attccacaagacccccagccccaacaaggaggtaaaa
+1024315/1
1114=BDDFFFFFIIIFFFDFFEGDDEECFG<09D@@
@7212245/1
cagactctcagcttcaacgccaaggacttcaactttgttcagttcttgca
+7212245/1
@C@FFFFFHHHHHJJJJJ@GIIJJIJJJJJJJJJJJJJJJJIIIJJJJJJ
@336015/1
aacgaattttgtgcatacaaaaatagtaaaaagtcgaagtctttcgagac
+336015/1
CCCFFFFFHHHHHIJJIJIJJJJJJJIHIJJJJIIJJIJFHIIJJIJJJJ
@3803396/1
gcatagaattagtggtttttttctaaaatcaatttacatattatttttga
+3803396/1
B@BBDDEEHHFHDFGGIIEHGIIJEIJIJJJJJIJJIEIIJJIGHIJJIG
@1029562/1
attcgagaaaaatcaagagatatgt
+1029562/1
@;?DD?;AFH?FD@GGH@BH<:AF<
@2442571/1
cgctatttggtacgacgacaaagattacatcatatttgcctttaac
+2442571/1
@@@F;ADFHHCFHGIIHGGHIIGIIGIJJJJIJJIJJJJIJJGIHJ
@7912359/1
cgatacacagtcatagatccaatcctataattatccatttcctgtaattc
+7912359/1
CC@FFFFFGHHHHJJJIIJJIJJJJJIJJIJIJJJJJJJJJJJJIJJJJJ
@1031020/1
attcgattcgataggtgctttgtctggttaactttagtgggaaggtttag
+1031020/1
?@?BDFFDHHFFAFGC<CIHEHHCEDEEFH@HHFGHHDGGFF;DEF<B@F
@2443320/1
cgctccaggttgttgctgtgaaacttgcggtttaccccaagcttgaggtt
+2443320/1
B@BDDFFFHDFHHIJIJJGIIIJJJJJJJIGIJJJJIJJIJJJJJIJJIJ
@6533511/1
attacctctaaagctatctactcgttatataatcatcattcaaacattga
+6533511/1
@@?BD?A=DHAHH<?2<A?CFDEHI;AFHCEABBF@?FHGD>GIBFHIEG
@4467280/1
gtgccccttgcggttaccccttctgttgggatgggggccgccccc
+4467280/1
@@?BDFFDHHHHHHIIIIIIIIIIIGHIIIGGIIIIIIIGEEECD
@1691826/1
cagataccacaaatacctaaaccttcccactaaagttaaccagacaaagc
+1691826/1
B@@FFFFFFHFHDIJIJGIJJGHJJIJJJJJJIJJIHJIJJJDIJIIIHI
@1691883/1
cagataccccgaaaaagtttttaagaaccgtgatggaactctttaggcag
+1691883/1
@@@ADDFFHHHGHJIJJEHIIEHIJJFGHIGHIIEGIJIGIJGJECHEGE
@3153145/1
ctgggttttgtgctcattttcagcctgtcttgcttcacttctactatctg
+3153145/1
CCCFF;DFHFFDFCHIJJJJGIIJJJJIGIIGGGIIGIGIIIIJJJJJJF
@338945/1
aacgattttacctttgcgcgaaaagtgaccacaagcaatgtcaaagagaa
+338945/1
@@@DDDDFHHFFDHIJIGIIGGHIJ:?FHGIHGIHGGADFFCHGIJEHIC
@338946/1
aacgattttacctttgcgcgaaaagtgaccacaagcaatgtcaaagagaa
+338946/1
C@@FFFFFHHHHHJJJJIIIHIJJG?FFBFDGDHCGGHIGHGEHIIHGCG
@338947/1
aacgattttacctttgcgcgaaaagtgaccacaagcaatgtcaaagagaa
+338947/1
CCCFFFFFHHHHHJJIIJJJJJJJIGGIJIJJJJJIJJIJIIJJIHGIGE
@1693010/1
cagatatataaaatcaagagtaactgaaactgagactgaatttattcgaa
+1693010/1
CCCDFDDDHHHHHJJJJJJJCFGIJIIJJIIJHJJIEIJJIIJJIJJJJG
@5854347/1
aacaaatttgaaaaaaccagagacgattttgtcgaagatctctgtgagaa
+5854347/1
@C@?DFFFHHGHHJJJJJJIIJIJIJIJJJJIIJJIJIJJJICHFGHIJI
@1694219/1
cagatattcgcacttgcagtcccaatatcaaactacaggcagtgttaacg
+1694219/1
@@@=DDDFGHHGGIIIIGFHHIJJJIFIJIIEGEFHIIDGHI?DGEHGEC
@5164160/1
tgtacccaaacttttcggggtgcaatcttcttttccggaaaatgctcgaa
+5164160/1
@@@D1DDDHFFHFIIIIIIIAEGGGDAFIIEIIIGIGGEGGHG<BFFAHE
@2445253/1
cgctgagaaagctatggttgagtgaaaaagg
+2445253/1
@@@DB@DDHHBFAFHGG:IEAF<F?EHIGGI
@4469034/1
gtgcgccaattgagttttcgagcattttccggaaaagaagattgcacccc
+4469034/1
@C@FFFFFGGHHHIEHGIEHIJJEHIJJJJJJJIIIHIDGHJIJJJJGGE
@4469035/1
gtgcgccaattgagttttcgagcattttccggaaaagaagattgcacccc
+4469035/1
@CCFFFFDHHHHHGIIJJJJJIEHGGHIJIIJJIIJJJIGIGGIEHIIBH
@5165097/1
tgtagaagcagttataggcgcttatttaatagag
+5165097/1
@@?;BDD?FFHFHIIFGGEHIGHB@HI>EG>9?F
@3808699/1
gcattattgatttcgaggaaataatacgaacttcaattacacaaattagt
+3808699/1
=?@4=DDEGHGHHJJJJIJJJJJJJJJJJIGIGGIJIJIJJJIIJJIGIH
@3157241/1
ctggtatagctttaggaaacggtttatgagcaacatcaacatttaaaagt
+3157241/1
?@@BBDDEHDHFHIJGIJICFHFDGGJEIGIGBFHIJJJJIIIJJJGGIB
@1696426/1
cagatcgttgttaaggaacacgcggtagcggaagatt
+1696426/1
@?@DDDBDBF:CFHEH@GHGGE?CG??DFGF?DEF@C
@6537047/1
attacttttatgaatcgtgataacatgcataaaatataataaaaatttat
+6537047/1
?@1ADDFFHHHHDCFGHGGAGHIBHFGIIIIIIIFHEGHIIIIIIIGIGH
@7915051/1
cgatcatggtctagcgcactagataatggaaaaacccacaattcgagaaa
+7915051/1
=B?4=ADFHDHHHJIIJJJJJJJJIIJJJJJJJJJJIJJJJJJIJIJIJJ
@343092/1
aacggtattttgaaacagaaaaaaggtgcaaattaagatatcctcagatg
+343092/1
CCCFFFFFHGHHHJIIIJIJJJJIIICFHIGFGIIFIGJJJGIGIIIIII
@7916091/1
cgatctctgatagtagatggtaactgttcaaattcctcttcctcacgagg
+7916091/1
@@<=BDEDFHHHGEHGGGHIFHHIIIFHIIJJJJJJJJJJIJJJJJIGGI
@2449712/1
cgctgttgttgtggtccacccctttgttgcccgtttgccg
+2449712/1
@@@=B@DBCFFFBG:CGDFGII;EFFEIBEIIA?FFA@F@
@3810563/1
gcattttgacatttatgtgacataatttgcaacatttgacgtacggttca
+3810563/1
@@@DDDB?DFD?FHC@EBHDFGIIIIIIIIGCHEGHIIHGIEHCGD:?FF
@7916891/1
cgatgacaaagtgatgggcaatcccattggctgg
+7916891/1
=<=4ADDD<DFAAEFIDBEGBGEDEDHIHIDFE8
@7916892/1
cgatgacaaagtgatgggcaatcccattggctggc
+7916892/1
@@<AADD??;DCD@FBE?:A??<A?EFCH<E???D
@7916893/1
cgatgacaaagtgatgggcaatcccattggctggctccaagagatgtgca
+7916893/1
@@<DDDFFHHGCF<GAGGAGGEGGIIJJIIJFIJG3DF9B?FG@GC0B09
@4472429/1
gtgctgccgttacttcctcaagcgctggtaacgctttatcgggttctgct
+4472429/1
@@@=DDBB@@DBFHGGIHICGHHIIBGICFGCHIIIGHIGIFGEGDGGFC
@7917089/1
cgatgacgaataaagtatgtgttcaccaagagaagaaagctatacagta
+7917089/1
??;BDDDBAFCFHIBEGEFFHEEEHICHDGI@HG>FHI@??BGGIIIDF
@5169087/1
tgtattacctctaaagctatctactcgttatataatcatcattcaaacat
+5169087/1
@<@;?D::CBF?FBEE4<?:C<FAHGCCGHAEGCED@CD4DDHEHAG@@G
@3812488/1
gccaaacacacatagtacctctccacaaaa
+3812488/1
?<@:4BA?=FDD<EBE<<BD?ECB<C38:?
@3812489/1
gccaaacacacatagtacctctccacaaaaagggaaataaacaaggatgt
+3812489/1
@@1=DDDFHHHHHIIAFHIIIIIIIIIEHIIIIIIIGIGGIIIIIIIIIG
@3812490/1
gccaaacacacatagtacctctccacaaaaagggaaataaacaaggatgt
+3812490/1
BB1ADEFFHGHHHJJHHJJJJJJJJJJIJJJJIIJJJJJJJJIJJJJJJF
@2452150/1
cgcttttcaaattctcgtgacttttctcccct
+2452150/1
@@?DDDDAFHH<DEFD=EC;EDHHH?CBHGG9
@5861551/1
aacaatttttatcgagttattgatttcgaggaataatacgaacttccata
+5861551/1
C@CFFFFFHHHHHJIJHIIJJJIJJJJJJJIJIJJJJIJJJIIJIIJIJJ
@6538469/1
attagagtgtcctcgtgaggaagaggaatttgaacagttaccatctacta
+6538469/1
CCCFFFFDFFFHDHGFEGHIJIJJJJJGHIIIIIIFEHGIGIJJJJIJJI
@7917770/1
cgatgatatgatatgtatttattatattgtgaaaagggagcatttatttg
+7917770/1
:?;44=DDHFFHFEGAGDHGHHIIHIIIGHIGIIIHEGIEHIIGIIIIIH
@3160457/1
ctggtcagttgcagacatggctgctactagaaacatgagtttagacgata
+3160457/1
@C@FFFFFHHFHHIJIIIHIIIGEGIHIGHGGAEGGGBDHIGDH<DF:G7
@7229124/1
cagatattcgcacttgcagtcccaatatcaaactacaggcagtgttaacg
+7229124/1
BC;DDFFFHHHHHJJJJJJJHIJIJJJJJJJJJJIJJJJJJJGHIIJJJI
@345119/1
aacgtctttatagaatgtcaatgttattctaaaaagaagactgctaaacg
+345119/1
@@@DBDDDGFDDHGHGGCEEFHIBEEHHICIIIHIIJGCHDG>FCGGGIC
@1035125/1
attcggcttattgtaatattcctccatagttcttacatccttgtttattt
+1035125/1
@@C=DDDFHGBFF?FBGAFHGHFHEDB?BHEHFHCG@?FDGI<?FHFDDF
@6540978/1
attaggcactagttattaattataatcatcaatattatctatcgatactg
+6540978/1
?@?4BDDFHDFHFHHJIJJJJJJJJJJJJJJJJIJJJJJJJJJJJJJJJJ
@2453049/1
cggaaaagaagattgcaccccgaaaagtttgggtacaacctctatacttt
+2453049/1
@@CFFFFDAHFHAGFGIGGGHIEGGIIHHGIJJBGGGEIGGGH3BFIDFE
@2453241/1
cggaaaagtaacgcccgaacaagccaatcagaccaacggaacgcccggag
+2453241/1
@@@DDFFFAFHHHJJJJIIJJJJJJJJJEIJIIJIIIIGDIJEIJHHFDD
@1036238/1
attcgtcttatcgatgcattgaaacgcaaactgacgtttacttttcgaat
+1036238/1
=BBDDDFFHHHHGJJIJJJJJJJJJJIJJJJIIJIJIJJDIJJJJIIJIJ
@1036602/1
attcgttcgagaacttccagaaaaaggaaaagaaattttgtgcatgagcc
+1036602/1
?1:BDDEFHHHHGJJJJJJJJJJJJJJJJJJJJJJJJJIJIIIIJIIJJG
@7231112/1
cagatcgataaaaaaatatcgcaatattagaaattttcaaatattcttcg
+7231112/1
@@<7DEF@DHHGFIIIIJIIIIIIIJIJJJIEHHGIIHIJJIFJICGHGG
@7231113/1
cagatcgataaaaaaatatcgcaatattagaaattttcaaatattcttcg
+7231113/1
CCCFFFFFHHHHHIJJJJJJJJJJJJJJJJJJHIJJJJIJJJJJJIIHJI
@7231245/1
cagatcgttgttaaggaacacgcggtagcggaagattggctc
+7231245/1
@@@1BDFEHHHHHJIJIJJIIIJJIIJGJIJJIIIIIEDHGG
@1699941/1
cagatgttggtccgccacactgtagagaattcacttatgaatgtggcata
+1699941/1
B@@DDFDEHHHHHIJJJJJJJJHIIIIJJJJIJJJJJJJIJJIHIJIJJJ
@3160710/1
ctggtccaaatcgagggcgccattcacgagccaatcttccgctaccgcgt
+3160710/1
?@@1=DDDHHH?FFGGHBDEHGIFIIIIIIIIIIIIIGGGGIIIIIFHB3
@1700285/1
cagattagtaaacatgatgctgcatacaatgcattaaagctgttaga
+1700285/1
@CC;DFFFHHHHHJJJJJJJJJJJJIJJJIIJJIJIIJJJIIIJJJG
@7233395/1
cagatggccaccaccattctatgaaatggaacacgaagagggactaccac
+7233395/1
<?@FDDDDHDFHHEGGGHGCHIGHGHGIJJJIIEDFBBGHEBFEFGIGEH
@7233396/1
cagatggccaccaccattctatgaaatggaacacgaagagggactaccac
+7233396/1
@@1=DEFFHHHHGJJGJJJJJJJJJJJJJJJJJJIJJJJJJJJJJJJJJJ
@7920595/1
cgatgttgccagaacgtaagatatcctaaactcacttttttccgaaaaaa
+7920595/1
=??4=BDDHHHFFIIIFGIGIIJJJJJJJJJJJIJJJJJJJJJJJJJJJJ
@7234725/1
cagatgttggtccgccacactgtagagaattcacttatgaatgtggcata
+7234725/1
@C??DFDDHHHHHIIIIIFIIIHIIIIIIIIIIIIIIIIIIIIIIIIIII
@7921602/1
cgattatagagtaagagtagccggagtggaagcaactggtactggttgct
+7921602/1
?@;ADDDFGCDHFHHIG4AAFHGIBG8CCEFDEGHIEHI?FFHGIDFHI>
@7235095/1
cagattagtaaacatgatgctgcatacaatgcattaaagctgttaga
+7235095/1
@@<DDBEFHFHHHJJIIIIIJJJIIJIIJIJEFGHIJIIIIDDGHGI
@1038278/1
attctatatttcagttaaatttaagaggcttttaaaatttaacgtttagc
+1038278/1
BCBFFFFFHHHHHJJIIJJJJIIIJJJJJJJJJIJJJJJJIJIJHIJIJI
@5174488/1
tgtcgatgttgccagaacgtaagatatcctaaactcacttttttccgaaa
+5174488/1
@CBDFFFFHHGHHJIEIIJIHIJJIJIJJIJIJJIDGIHIIJJJJJJJJJ
@5174489/1
tgtcgatgttgccagaacgtaagatatcctaaactcacttttttccgaaa
+5174489/1
@CCFFFFFHHDHHEBBHEFCDGEHEHGIJIIJIIGIIJJJJJJJJJIIJJ
@6546811/1
attatattgtgaaaagggagcatttatttgatgcaaagtatagaggttgt
+6546811/1
BBBDDFFFHHHHHJJJIJIIJJJJJJJJJJJJJJJJJJFHIJJJJJHIJI
@1701597/1
cagattgttaccagaggctagaattcctgggcgacgctgtactcgattat
+1701597/1
CC@BDFFDHHHHHJIIIJJJGGHCH>HGHHJ=FABGGFF@FHIGG@FHDA
@5866168/1
aacagacatctacgaacgtctacagttatcctccagttccttcgtaccct
+5866168/1
@C<ADFFFDFFHHGEHGIIGIEGIC?EHGHIJJI@FBBGGFIIJHGCGHI
@6547200/1
attatcactttttgttgccgtgtgcccttgagaaatttgctgcctcaaaa
+6547200/1
@@C;BDDDHHHHFIHIEGIIIGBFHIIIIGHEHHIGGGIHIIIIIIIGII
@2457751/1
cggaaatctaccgacagagaggttatccttgggggaagaagccaaattgc
+2457751/1
?=84BDDDDHHH<@@GEC3AFGIEG@DFHIGIIGIIBDAG>AFGG>7@DH
@2457752/1
cggaaatctaccgacagagaggttatccttgggggaagaagccaaattgc
+2457752/1
@@<1BDDEHHDHFFGEFED@CGEFEHHEIIIIIGIFG7=FCEGHIIIIEE
@2457753/1
cggaaatctaccgacagagaggttatccttgggggaagaagccaaattgc
+2457753/1
@@CDDDFFDHFBHEAEB;FEFH@FFGHCBHGGDEBHIBFG@;FGHCHIAC
@3818535/1
gccaaattgctctactctcaagaaatggcctccatgccgagcaagactcc
+3818535/1
B@@DFDFFHHHHGJIJJJJJJJJJJJJJJJJJJJJJJJIIJJJJIIIIJJ
@3818536/1
gccaaattgctctactctcaagaaatggcctccatgccgagcaagactcc
+3818536/1
CC@FFFFDHHDHHGIIGEHGIIHIHGHHIHGIGIICEGIGIJJIJIJJHI
@3818537/1
gccaaattgctctactctcaagaaatggcctccatgccgagcaagactcc
+3818537/1
CCCFFFFFHHHHHJJJJJJIJJIJJJJJJJJIJJJJIJIFIJIJJIJJJJ
@2459740/1
cggaaccggaagatcgaagaaagacgccaaacattcggcagccaagaact
+2459740/1
@@@DFFFFHAHDFIIDFFGGHDBGGGEGDHICHGIIEEBB;AEHEE>EEB
@2459741/1
cggaaccggaagatcgaagaaagacgccaaacattcggcagccaagaact
+2459741/1
BCCADFFFHFHHHJJIIJGJIIIJJJJIJJIJJJJJJIIIJCGGIFFHGF
@6550386/1
attattaggcactagttattaattataatcatcaatattatctatcgata
+6550386/1
@@@DDEAEHG?FHHHIGHGICAIHIIGHIDHIGGBFHHIEIHI<GIG9D?
@6550387/1
attattaggcactagttattaattataatcatcaatattatctatcgata
+6550387/1
@BBFFFFFHGHHHIJHIJJJJIJJJJJJJJJJGJIJJJJJJIJIJJJJJG
@2459914/1
cggaacgcccggagcggctgatatca
+2459914/1
@@?DDDDDFFFAFF8@DF:?2999?9
@2459915/1
cggaacgcccggagcggctgatatcaccaatcagg
+2459915/1
@@7DDDDDHHAHFHGIIG@D299BDBDHAGED=7F
@2459916/1
cggaacgcccggagcggctgatatcaccaatcagg
+2459916/1
@@@DDDDDFHHHHIIIII<G9??BF<FHAGEDF@H
@3820257/1
gccaactcttcgtcactcgcaaatgt
+3820257/1
?@@D42=A=<D3DAAEGFBD8<C@9E
@3820484/1
gccaacttcttgccgacggaatatttcagcgttttgtggaactgtgaaac
+3820484/1
@;@DDDDDHHFHHIIGIIIIII3CGGHIIIIFGIGIFGIIIIIIHGGIII
@1042051/1
attctgtttgacattagaagagtaaacgtcagtttgcgtttcaatgcatc
+1042051/1
@@?DDFFFHHHHHJJJJIJJJJIJJJJJGGIJGIIIJJJJJJIGIGIIJI
@6553501/1
attatttttgacttgaataaatttttaaatttaaaaatgcgtgtgtgcag
+6553501/1
B@BDDFFFHHHHHJJJJJJJJJJJJJJJIJJJJJJJJJJIJGGIIHIIJJ
@5179138/1
tgtgcattaaaacatctgaaaagaaggggtttgttaaggaaagtagaaaa
+5179138/1
B@BDFFFFHGHHHIIJJJGJJIIIIJJJJDGHHHIJJJIJIJIDGHJJJJ
@2464728/1
cggaatttcaacacatgacaagcgatggtgaactgcctttcgtgtggtag
+2464728/1
@@@7DDFFDFHH?BEBCEFIIGEGGDHI99BDDHIIHCGIGGBGBFHDGI
@2464729/1
cggaatttcaacacatgacaagcgatggtgaactgcctttcgtgtggtag
+2464729/1
BCCDFFFFHHHGHJJJIJJJGIIJJIJJHIIGIIEIJJJJJIIGIIGGII
@2464730/1
cggaatttcaacacatgacaagcgatggtgaactgcctttcgtgtggtag
+2464730/1
CC@DFFFFGHHDFGIGIEGIJJFEGCGI?EFHIIIGJGJJJJIIBFGBFG
@2465469/1
cggacaagttataccgaataaaaaaggaaaactaaaggatttctcaactt
+2465469/1
?@<DDDFF>FBFHIIIIGGGHIIIIIEGIIGEEHGIECHGGGHIGGFHGD
@7926497/1
cgcaaaggtaaaatcgttctagacatactttatgctcttgacatttcgtt
+7926497/1
?;;DDDDD<CFHH>C:2C9CB<BBEDEHGHI9?:<E@DH9CHGHII@CBG
@7926498/1
cgcaaaggtaaaatcgttctagacatactttatgctcttgacatttcgtt
+7926498/1
@@@DDFDF?DHHHGEHAHAFGGEGHGIIGHIEGEGGHIICDHGGIIGGFH
@7926499/1
cgcaaaggtaaaatcgttctagacatactttatgctcttgacatttcgtt
+7926499/1
@C@DFFFFCFHHHGGG@FDECEHHFFGIGHICGCEEGGIDDHGIIIFGEH
@7926500/1
cgcaaaggtaaaatcgttctagacatactttatgctcttgacatttcgtt
+7926500/1
CC@FFFFFFHHHHFEHHIEBEHHHGGIIIIJDHGJGGHI>DEGHIJIGHH
@3823758/1
gccaatcagaccaacggaacgcccggagcggc
+3823758/1
@7?DFFFFFHHHHIJIGGGEAEHDDHBBBHIA
@3823759/1
gccaatcagaccaacggaacgcccggagcggctgatat
+3823759/1
CCCFFFFFHHHHHJJJIIIJIJJJIIIJIJJG@B6=@C
@3823953/1
gccaatcttccgctaccgcgtgttccttaacaacgatctggtgg
+3823953/1
;;?1BBDADDD10@1?BAAF?01::DA>B94?9??;DBD98=31
@3168050/1
ctggttaactttagtgggaaggtttaggtatttgtggtatctgtcgatgt
+3168050/1
@@8?BDDDHHHHFHEGHIIGII:CHAHG2<CGHHFGGIIGGIGGIGDFEH
@350602/1
aactgcctttcgtgtggtagtccctcttcgtg
+350602/1
@7=;DDDDFF>F<CA<A2AC?EEE>FDDFF;1
@7927728/1
cgcaaatgtagaaggcagattgttaccctccacgggtaaatcctgcaagg
+7927728/1
@@1ADFFFHHFHHGJBIIIJIIJJJJJJGIJJJIIH?GGHG@G?DFFHIJ
@7927729/1
cgcaaatgtagaaggcagattgttaccctccacgggtaaatcctgcaagg
+7927729/1
@@@DDDFFDFFBHIBDGBCHGEIIIEIIBHHIFIDEHIGGIIIGIIIIIF
@7927730/1
cgcaaatgtagaaggcagattgttaccctccacgggtaaatcctgcaagg
+7927730/1
@@@DFFFFHHHFFEEGGGGGHGIJGIJJGIJFIGIJ@FFHCHIIJIGIIG
@351165/1
aactggtccaaatcgagggcgccatccacgagccaatcttcc
+351165/1
B;BDDFDFHGGHHJJJJJJIJIJIJJJFIID<FACGIJJJFF
@4483596/1
gtggattcctaatattttttagtgaacctctctaacgtctttatagaatg
+4483596/1
??;BDDDDFBHHAB:ACFHIIHF@FC@C>EHDEHGGDDFHDDGGEH@HHH
@2467320/1
cggaccacttcacggaaatctaccgacagagaggttatccttgggggaag
+2467320/1
B@@;DFFFHHHHHJIJIJJIIJJIIJJJJIJJIJHIIJJIIJJJJJJHHH
@1045227/1
attgaaaaccttgtagtggattcctaatattttttagtgaacctctctaa
+1045227/1
B1:DDFFFHHHHHHIJHJIIJJJJJJJIIIJJJJJJJGHJJJJJJJJJGI
@3171406/1
ctggttgtagagaccgaatgtgaggaaatagaagatgtagaagttcccaa
+3171406/1
BBC?DEFFHHHHHJJJGIJJGHIIJHGIJJJJIJJJJIIIJJJIJIIJII
@354078/1
aacttttttcgggtttggaaaaaatttcaaattgttcaggtaaaatcttg
+354078/1
??;?BDDDHHHFF2AG=BAFGGIIEIIDGGICGFFH?FGEFEFHIGBEHG
@354079/1
aacttttttcgggtttggaaaaaatttcaaattgttcaggtaaaatcttg
+354079/1
?@?DDDDDDH?ACCGH7G<?CBGA?F??BB?9B@9????@?@DG4=B8=<
@354080/1
aacttttttcgggtttggaaaaatttcaaattgttcaggtaaaatcttgc
+354080/1
@@?DDDDDFFFFF:CF7F3CGIIBGG>?GGAF@BF@?DG9BDFFDDFICC
@354081/1
aacttttttcgggtttggaaaaatttcaaattgttcaggtaaaatcttgc
+354081/1
B@?ABDFFGHFHGEHHHGGIIJIJJJJJEHIJJIJJJJJFHHIIJJJIJJ
@3171626/1
ctggttgttgagaactttgtgttacaggatctcctttatgttttgcagct
+3171626/1
@@@<DDD@AF?CFCB@GGGAC?FDHIHEHEEDDEFFHEFGF<9BDC9B<?
@354206/1
aagaaaaaaaatgtcaaaattttgcaaattatgtggcattttgacattta
+354206/1
@@<;DDDDHHHDHHIIIIIIIIIIIIIIIIIIIGHIIIIIIIIIIIIIII
@4485551/1
gtggcattttgacatttatgtgacataatttgcgacatttgacgtacggt
+4485551/1
BB@DFFFFHHHHHJJJJJJJJJJJJJJJJJJIJJJJIJJJJIIJHIIJJH
@3824223/1
gccaatgggattgcccatcactttgtcatcgaacgatgtcaccacctgat
+3824223/1
CC@FFFFFHFHHHJJJIHIIIIIIJHJIJJJJJJJGIJJJGHHGIIIFDH
@5873962/1
aacatcaaatttctataaatcaataccactatgaatggaagtgtagaagc
+5873962/1
@CCFFFFFDHHHHJJIJIJJJIJIIIHIIJIGIHJJJJJGG?FDGIJJIB
@3825913/1
gccaatttcgcggaatttcaacacatgacaagcgatggtgaactgccttt
+3825913/1
@@@DDDDDFFFFF:E1EG?BG???C@?FFDG@BECFFF8BFFCFFFF@FF
@3825914/1
gccaatttcgcggaatttcaacacatgacaagcgatggtgaactgccttt
+3825914/1
@CCADFFFHHHHHGJJJJIJJJJGIJJJIJJGFIJHIJFHIIIIJJIJJJ
@7931450/1
cgcaataagtgatacaagaaaatatacagactaaagaaacgctcgtgggg
+7931450/1
CBCDFFFFGCFHHIIIJIHIJJJJIJJIJJJJJJJIJJIJJJJJJFHIFJ
@7931760/1
cgcaatagctcaaaagggaacaatttttgtcgagttattgatttcgagga
+7931760/1
@@1DDFFFHFDFHHGHGIDGJJIIGIJIJHIJIIDGEIGGIJJJIIIIGJ
@7931761/1
cgcaatagctcaaaagggaacaatttttgtcgagttattgatttcgagga
+7931761/1
@CC;DFFFHHHHHJJJJJEHIIIIIJJJJHIJIICGBGHBBGGIGHFBHA
@1049729/1
attgacactaagaaatcacagagccccgggcccagatggcattcatgcag
+1049729/1
@CCFFFFFHHHHHIJJJIJJIJIJJJJJIGIIJJJIIJJIJJIJIIJJJJ
@5875174/1
aacatgtcagttatatattcacctttatatatgtcacattttgtggttct
+5875174/1
BCC?DFDFHHHHHJJJJJJJJJJJJJJJJJJJJJJJJJJJJJJJJJJJJI
@3173540/1
ctggtttctctatagttttgtcatacgtttttgaggcagcaaatttctca
+3173540/1
@@@FFFFFHHHHHJICFHGGFHHIIJJEGHJJJIGIIJI;FHGIJJJJJJ
@3174421/1
ctggtttgtctatagttttgtcatacgtttttgaggcagcaaatttctca
+3174421/1
CC@DDFFDHHGGHIIHIIIGHIEHGGIBFHIIDEHIIIIIIIEDHIAGGC
@356904/1
aagaaacatgataagatatgctgcaacctctactacagtacgcaagaata
+356904/1
@;@?1BDDFDHDHIEGBGEHIIFGIIGGIHGIIGGGBGEFCGHGFGHEHI
@6560518/1
attcagcaggttttttaacagtttgaaaaccttgataaatggaacgaaat
+6560518/1
?@1ADDEFHHDHHJJGIIJCCHGHHGGGIJJGIIFHIEGGIIJEIGGHHJ
@3827880/1
gccacatcttgtgagccgccattctcttggctagcttctttgacttgcca
+3827880/1
@@;=DDDDHHHHHIIIIFIIIIIIGHIIIIIIIIIHIGIIIIHHIIIFG<
@3827881/1
gccacatcttgtgagccgccattctcttggctagcttctttgacttgcca
+3827881/1
CCCDFFFFHHHHHJJJJJIJJJJJJJJJJGJIIJIGIGGIJBFHGGGGHB
@3827882/1
gccacatcttgtgagccgccattctcttggctagcttctttgacttgcca
+3827882/1
CCCFFFFFHHHGHJJJJDIIIGHIIJIEEGGEHGGIJJJJJJIIJJJJHC
@1714452/1
cagcactattgacactaagaaatcacagagccccgggcccagatggcatt
+1714452/1
??;1BDBDDBFDHIEEHIIIIG<HHEH?FA>:EC?:0@F:FC;FHGG=@@
@4488094/1
gtgggatgacaacgatatgtcaaacgacgacattgagcaacttacgtatt
+4488094/1
BB@FFDFFHHHHHJJJJJJJJJJJJJJIJJJJJJJJJJJIIIJJJJIJJJ
@3828238/1
gccaccaagaccagatgacttacggaacttagcttcacaattacttagag
+3828238/1
BCC7DFFFHHHHGIJJJIJIJJIJIGIJJJJJJJIJJJJJJIJJJJJIIJ
@3828276/1
gccaccaccattctatgaaatggaacacgaagagggactaccacacgaaa
+3828276/1
B@CFFFFFHHHHHJJJJJHIIIJJJJJJIIIIJJJDIJIIJJJJJJJIJI
@1715459/1
cagcagacagcttctgttaaagaattgacatctcgtatgagtgaactgca
+1715459/1
@@;AD?DDHF?FHBHHBG<EFHGIFIAHIIII@>B?FF@?4?D@G>FGCB
@7933054/1
cgcaattaccgtattgccaagtgtaccgcagctaaatgtgcattaaaaca
+7933054/1
@@;ADFFFHHHHHJJJJJJJJHHHHIJJJJJJJJJJJJEGHIJJJJJJJJ
@7249251/1
cagcactattgacactaagaaatcacagagccccgggcccagatggcatt
+7249251/1
?<7?BDF?FFHFDHIIIGGIIEIIIIGEFEHEGIIIBAFGFGGIICFHGG
@7934037/1
cgcacaatacccggcgaactgctggtcagttgcagacatggctgctacta
+7934037/1
?@<B?DDDBDFF:FDAEEE;B@FFEFAAFIEFF<BFFEEFIFCEBCED=3
@5187576/1
tgttgctcgatgggggtcatatatagtcctgataaa
+5187576/1
?@=AAD?D?8CCFHII1?CFDDHFFGFHIGF>@B?D
@7935099/1
cgcacattcagcaggttttttaacagtttgaaaaccttgataaatggaac
+7935099/1
@@@FFDDDHHHHFEICGHIIJJJJEHJHIICHIJJJJIJIJIJJJJJEHI
@3832364/1
gccagatcgagaaaacgagagaatttgtaaactatacctttactagcgtt
+3832364/1
CCCFFFFFHHHHHJJIJGIJJJJJIJJHHJJJJJJIIJIJJIGIIIIJGH
@3832366/1
gccagatcgataaaaaaatatcgcaatattagaaattttcaaatattctt
+3832366/1
?;?D?;D>DF?F?<<A@F@FBFBFEGDFBBBGGGG@DEDG<?BEGGC4=<
@3832367/1
gccagatcgataaaaaaatatcgcaatattagaaattttcaaatattctt
+3832367/1
@<@=DFFFHHHHHIIIIIIIIIIIIIIIIIIIIIGHGIIIIIHIIIIIGI
@3832368/1
gccagatcgataaaaaaatatcgcaatattagaaattttcaaatattctt
+3832368/1
@<@?DDD?FHHHFIIGHBHIABB;DDADGFGDHIGIIFIIGGGGEGIEF<
@3832369/1
gccagatcgataaaaaaatatcgcaatattagaaattttcaaatattctt
+3832369/1
@@@AADFAHAHHDGHGIIIIIGFEDEGDGDDGHIIIIIIE@DGIFHIIIH
@3832370/1
gccagatcgataaaaaaatatcgcaatattagaaattttcaaatattctt
+3832370/1
@C@FBFBEFFFHHIJIJIJIIIIGHIIJJIIJIIGHIJJIIIHGIJGIIG
@3832371/1
gccagatcgataaaaaaatatcgcaatattagaaattttcaaatattctt
+3832371/1
CCCDFFFFHHHHHJJJJJJJJJJJIIIIJJIJJJJJJJJJGIHJIJJIJJ
@5879897/1
aaccagaggttggaatttttgggagatacggtgctgcagttgatagcttc
+5879897/1
CCCFFFADHDHHHGIJJJJJJJJGIIIJJIJFGGIJJJJHIJJJJFIJJI
@6564356/1
attccacaagacccccagccccaacaaggaggtaaaaagaagaaacaaaa
+6564356/1
@BB:DEFFHHHHHJJJJJJJJJJJJJJIIJJJ?GHIJJJJJJJJJIJHJJ
@359536/1
aagaaaggggcagacaacttcatgtacaaatacctcaccttacaaaataa
+359536/1
:8?7:AD>DF?8@BEEF9<CFHEH?BF?C?<CDFI@EBD>DFFF<<?DBF
@3180118/1
ctgtaattctggtttctctatagttttgtcatacgtttttgaggcagcaa
+3180118/1
??;ABDBD?D?D:CEBAA:AEEEEEIICCBEEEDFEEEII:1CDBDDDDD
@1052907/1
attgatgattataattaataactagtgcctaataatagtgtattacctct
+1052907/1
=1:BBDBBFHBF?<FF@CBEDHHCI3CEDDHGGIABH@GF:CFHGHIIIG
@1053152/1
attgatgttttaaaacaatttaagcctcctggagaaaagccacaaccttc
+1053152/1
@@?DFFFFHBHGGHEHJJGIJIIHIJJJJJI>GHECFDD@HGIJ<?BBEH
@5188764/1
tgttgttgttgggtgactccagaagatgatggtatataagatgcaggaat
+5188764/1
?8?BBDFFHHDHH?FGIIIHHIGIIIJJIIIJFIEHIJIJJJJJJJJHIJ
@1718746/1
cagcagtctgctcctcctcaacaacaacaacccacttggggcagacaaac
+1718746/1
CCCFFFFFHGHHHJIJJJJJJJJJJJJJJJJJJJJJIJJJJGHJJJJJJJ
@4491756/1
gtggtatctgtcgatgttgccagaacgtaagatatcctaaactcactttt
+4491756/1
=@<D4ADBFHHDAFDHDD@9IAHGHCHHDB@BFEFFGABFBGG@EGGDHD
@4491757/1
gtggtatctgtcgatgttgccagaacgtaagatatcctaaactcactttt
+4491757/1
?8:?B>A?FDCCF9?FBFCHCHIIGIIFBBFCF@FEC@AGHIEBBAGDFF
@4491758/1
gtggtatctgtcgatgttgccagaacgtaagatatcctaaactcactttt
+4491758/1
@@@FDDDFHBFFFIJJHGJIIJJIIJJGHIJFHHIJIJIIIJIIJJJIIJ
@2477762/1
cggagttttgcctgttccgtagcagacggccactggcaaag
+2477762/1
@@<DDABDF;BFF:AGFI>ABECFEEFFIEE6BDFFFCGID
@2477763/1
cggagttttgcctgttccgtagcagacggccactggcaaagtggatagct
+2477763/1
@@@BBADDDBBDFBGG>EGHEIGHGH@DEGHB?GBBGEEII8B?FFDDHG
@2477764/1
cggagttttgcctgttccgtagcagacggccactggcaaagtggatagct
+2477764/1
@@@DDDEFHDFHDEFHEIBGHIIJIJJIJII<GGEGIGIJI?DHBFHA@B
@2477765/1
cggagttttgcctgttccgtagcagacggccactggcaaagtggatagct
+2477765/1
BCC?DBDFHDFHFHGIIJJGIJIIJJJJIIJAHCGIFIJII9DGFEHGGH
@5883651/1
aacctatgccacattcataagtgaattatctacagtgtggcggaccaa
+5883651/1
@@@BDDDDFFFHHJIJJGGIIJFDHEHHIHIJHGJIIBEHIJI?7@CF
@5192777/1
ttaaaagcctcttaaatttaaccgaaatatagaatacaccccttaatcag
+5192777/1
=@;ADDDFDAHHHIIIIIIIIHBFGGGFHEIHIGIIIIIIGHGIIIIGIH
@5883878/1
aacctctacaccagagatccccttcccatcggcaattcccgcgaagaact
+5883878/1
B@@DFDFFHHHHHIJGIEHIIJJJJJJJIJJDHIIJEGIJIHJ@BGBEHA
@1056998/1
attgcgatattttttcggaaaaaagtgagtttaggatatcttacgttctg
+1056998/1
BCCADFFFHHHHHJJJJJJJJJJJJHGIIEIIJJJJJJJJJJJJJHJJJJ
@1057147/1
attgcgtctttgctttggtcactttacgcgcgaaaaccattatgttttac
+1057147/1
?B:BDFDDHHHHHJJJJJHHIJJJJJJJJJJJJJJJJIJIJIJJHHHHHG
@6567022/1
attcctaatattttttagtgaacctctctaacgtctttatagaatgtcaa
+6567022/1
@@@DFFFFHHDBHGIGIE?@BD?AGFHEIIIGHBFHDFCGCH><B?BDD@
@6567488/1
attcctcgaaatcaataactcgataaaaattgttcccttttgagctattg
+6567488/1
@BCFFFFFHHHHHJJJJJIJJJJJJJJJJIJJIJJJJJJJJIJIIJIJJJ
@5884621/1
aacctttcgaggacacttatccggctggatgttgacg
+5884621/1
@@@DDDDDHF?DAHE@A@:E<D?CD<D8;9BFG??G@
@5885516/1
aacgaaattaaacacgctgagaaagctatggttgagtgaaaaaggtggga
+5885516/1
CC@FFFFFHHHHHJJJJJJIJJJJIJJJIJJHIIIJBFGIIJIJIBFHIJ
@4493017/1
gtggtgacatcgttcgatgacaaagtgatgggcaatcccattggctggct
+4493017/1
@CCFDBEFHHGFFHGGFHIIJJJJJHIIGIJIJHIGIIIIJJIIJJJIE@
@3834523/1
gccaggagcaacgcgttgattctgtaaagaatgcaaggtaacgctacagc
+3834523/1
@<?:ADDDFHHHHIICEGFIGIIIGIIIIIIIIIIIII?FHIIIIIIIII
@1721260/1
cagcatcatgtttactaatctgctttgagcaaccagtaccagttgcttcc
+1721260/1
CC@FFFFFHGHHHJJJJJJJJIJJJJJJJJJJJJIJHIHIJIGIIIJJJJ
@4494479/1
gtggttctttaacgaaatgtcaagagcataaagtatgtctagaacgattt
+4494479/1
@@@7BDFDHHBHHJIIJIIIJJJIIIIJJJJJJEHIJGIJJJIJJIGIJJ
@7940060/1
cgcagatggccaccaccattctatgaaatggaacacgaagagggactacc
+7940060/1
@@@DDDDDHAHFFIAGIDCHFGGIGIHIGIIIIIIIFBHIIHIIIIIIHG
@7940061/1
cgcagatggccaccaccattctatgaaatggaacacgaagagggactacc
+7940061/1
@C@FFFFFHGHHHJEHHIJJIJIIIIGHHIGCEIJIJIJIGGJIIGGIIC
@7940062/1
cgcagatggccaccaccattctatgaaatggaacacgaagagggactacc
+7940062/1
@CCDFFDFGFHHGJJIJBGIJJFIJJIIHIJIJJJJIJIDDHHIHIJJJJ
@1723188/1
cagcatttcctggctcagagtacgctacatttgaggag
+1723188/1
@@@DDDD?:D<?DGEGGI<A:<FDFHEIDE@GI?GG<B
@4496016/1
gtggtttttttctaaaatcaatttacatattatttttgacttgaataaat
+4496016/1
?=?=DDDDACD:C4AD@C>9??@FGCA9CGFCFGI>B01?DE?<?DEEFF
@1724032/1
cagccaatgggattgcccatcactttgtcatcgaacgatgtcaccacctg
+1724032/1
@@@DFFFFHHHHHJJJJJGJJJJJJJJJJJJJIJJJJJIJIIHIJJJJJI
@5194493/1
ttaaaatttaacgtttagcagtcttctttttagaataacattgacattct
+5194493/1
@@@FDFFFHHHFDEHIIGGIJHGHJJJJIJJG>EEHGHGIJJEIJIIIJJ
@7256816/1
cagcattcaatttatttgttattgatgattgtttatatggtccaagacag
+7256816/1
CC@DFFFFHHHHHJJJJJHHJJJJGIIIJJJIJJJJJIJJHGHIJJIJJI
@1727386/1
cagcccccaccaagggaagggggcggcccccatcccaac
+1727386/1
@@<DFFFFHHHHHGIIIIIJIIGIGHB<@BD69ABB3:5
@366118/1
aagaactatggaggaatattacaataagccgaataaaaatgcaaaaaact
+366118/1
B@<DDEDFHGGFHGIJIJJIFGIJHJHHGGGIGIJJIIJGGIIJIJIJIE
@366119/1
aagaactatggaggaatattacaataagccgaataaaaatgcaaaaaact
+366119/1
CCCDFFFFHHHHHJIJJJJIJJJJJJJIJIJIJJIJJJJJJJJJJJJJJJ
@1061454/1
attggatctatgactgtgtatcgatagctgttcactttttggtcatgatt
+1061454/1
?@@;DDEDHHD?DGFGIIFFHGBGFFEBHH@G?BGE?FGHEEFGDG>FGI
@1061455/1
attggatctatgactgtgtatcgatagctgttcactttttggtcatgatt
+1061455/1
@BCFFFFFH?HHHIJJIIHHHIFFHBECGG<EG4?9?EHH>HDC<DG?FD
@6569575/1
attcgagcagcatgcaagagagtccaaagagaaggtt
+6569575/1
@???DBDDA;;DF<FHDGHFFE?CC@FHC;?;@?811
@6569576/1
attcgagcagcatgcaagagagtccaaagagaaggttatgaaccggcaat
+6569576/1
CCCFFFFFHHHHHJJJJJJIJJIIJJJJJJJJJJJFGIIJJJJJIIJJJI
@3839164/1
gccatattgatttaattttgacatgttagaatgccctattgaaaaccttg
+3839164/1
?@@DDFFFADBFHEHGIGHGGIIGGHHIEGIE>HHHHCGGC>DHHIGGHH
@3839165/1
gccatattgatttaattttgacatgttagaatgccctattgaaaaccttg
+3839165/1
@@@=DEDFGHGHHIGGGIDIEHGGIHIJIJJJIIJJJIJIIIIICHIJJJ
@3839166/1
gccatattgatttaattttgacatgttagaatgccctattgaaaaccttg
+3839166/1
@@CADEDEFBHHGGGIJJJJJJIJIIIIIJIIIJIIIIIJJJJJJJIJJJ
@3839167/1
gccatattgatttaattttgacatgttagaatgccctattgaaaaccttg
+3839167/1
@C@DFFFFH>FHHJJJJJJJJJJJJIHIJJGHGGJJJIJIJIJJJJJJJJ
@5889008/1
aacgagtagatagctttagaggtaatacactattattaggcactagttat
+5889008/1
@B;DDFBDHHHHHJJJJJJJJJGHJJJJIIJJJJJJJJJJJJIIJIGIJJ
@3840574/1
gccatctgcgggacatgcacatctcttggagccagccaatgggattgccc
+3840574/1
@CCFDFDFDHHHGIHHEGHIG>FC@GG93BDGHIFEADGBGI@FFGGIII
@5197468/1
ttaaatttaaaaatgcgtgtgtgcaggtatatttatcacatcattcgtcg
+5197468/1
?1=BDFFFHHHHHJJJJHHHHHIJJJI:EGIIJJJIIIIIJIIIJIIGGG
@5197469/1
ttaaatttaaaaatgcgtgtgtgcaggtatatttatcacatcattcgtcg
+5197469/1
@@@BDDDDHHHHHIBDGIGEG?FGAH@CGHIIIIIEGIGIIIIIIDDGHG
@3841092/1
gccatcttttttgttgtgctagtcgcaacagttttgacagaacctatgcc
+3841092/1
@@?D??DDFHFH<EAE:1CHFH?F8EHIIIBBGHHB@FGEEHEHCHGIFI
@5198418/1
ttaacagtttgaaaaccttgataaatggaacgaaattaaacacgctg
+5198418/1
@C7ADEFEHHHHHJJJJIGHIJJJJJJGIJIIJJJJJIJJIIJIIHI
@5890988/1
aacgcattgtggagcgatgaggagaaagtacagagtctgtaatgtgacga
+5890988/1
@@<?DDDFFDFFFGIIGIGGGHGHHIIIBGGGIJJIIJIGIGIIIIIIIH
@5891406/1
aacgctacagcttttctccatagagaacctggaaatggatgaatgg
+5891406/1
=?@:AD1@?<<CDFFBEGIFIHFFF9?AAGG;??<FFBAFFA?FEC
@3842794/1
gccattctcttggctagcttctttgacttgccagtgccaatttcgcggaa
+3842794/1
:?@1BDDDDFB<D@3<:??CHHAHE>AC@EBF?C199?A<FCAGEGHG>;
@5892010/1
aacgctttatcgggttctgctaagtggtaagtagagggtaagccacttaa
+5892010/1
CCCFFFFFHHHHHJCFHIJIJJJJIJJJGIJIGJJJJJFGIIIJJIIJJI
@7944192/1
cgcagtatgtttacctacagtcatggtgaattcatgggactttgaagtat
+7944192/1
BCCFFDDEHBDHHJJIIJIJJIIJIJ?EHHJJJJJJIJGHIIIIEIJDGI
@1728406/1
cagccgagcccttggcttccttcggagttttgcctgttccgtagcagacg
+1728406/1
CC@FFFFFHHHHHJJIIJIJIJGHHHIDGGIGGIHDHIGGGFHIGGGGII
@7258537/1
cagccaatgggattgcccatcactttgtcatcgaacgatgtcaccacctg
+7258537/1
?@<D?DDDDH?FCFDHGII>GHHCHIAAFFHFGGC@HBG?FGIGIGFEHG
@368104/1
aagaagccaaattgctctactctcaagaaatggcctccatgccgagcaag
+368104/1
@@@DFFFFGHHHHIJJIIJIJJJJJIIJJJJIGIJJJJJJJJJJIIJIDG
@4500017/1
gtgtattacctctaaagctatctactcgttatataatcatcattcaaaca
+4500017/1
@@@FDDEADHHDFGIIGEGIIIIGHHHIGHDFDGGIIIJGGGHIHIJJJI
@2484877/1
cggcaacaaaaagtgataatggatacaaatttgactactgtatagctttc
+2484877/1
@C1BDFDFHHHHD<CFGIJJJJIIIIIJJCHJEIHJGJICFGIIGCGHHG
@2484878/1
cggcaacaaaaagtgataatggatacaaatttgactactgtatagctttc
+2484878/1
@C<DDFFFHHHHH?FGHJJJJJJJJJIJJIIJJIIIIIJJHIJJJJJJJJ
@2484879/1
cggcaacaaaaagtgataatggatacaaatttgactactgtatagctttc
+2484879/1
CC@FDFFFHHHHGAFGFHII@GF>FHHIJGIJEFHGGIICDFIGIJJJJE
@2484880/1
cggcaacaaaaagtgataatggatacaaatttgactactgtatagctttc
+2484880/1
CCCFFFFFGHHHHCGIJJJJJJJJJHIJJJJJIJIJIIJJIIIIIIJIIJ
@3190171/1
ctgtcatttagttttgataaacaaccaaacctagaggaacatcctggtcc
+3190171/1
@BBDDDFFHHHFHJJJIJJJJJJJJJJJJJJIJJJJIJIIJIIJJJJIIJ
@4501279/1
gtgtccttgagaaatttgctgcctcaaaaacgtatgacaaaactatagag
+4501279/1
?@@4ADDFFDFFFIGIJGEIIGHIJEIJJJJJGIGIJJIJIIIIIIJICH
@5200266/1
ttaagaacaaacaggggagaaaagtcacgagaatttgaaaagcgagcttc
+5200266/1
CC@FFFFFHGHHHIJJJIJJJJIJIJIJJIGIGGIIJJJJJIGJJJIJJI
@3844877/1
gccatttcttgagagtagagcaatttggcttcttcccccaaggataacct
+3844877/1
@C;?DFFFHHHHHIICFGJJIJJIIJJIIJJJIJJJIJJGIJIGGHIJJI
@4502720/1
gtgtgcacgatgcatttgtttattcagatttacagcaattccctatgaag
+4502720/1
:B@4=BDDHHHHGJJJJJHJJJJJJJJJJJJJJJJJJJJJJJJJJJJIII
@4502930/1
gtgtgctccattggtttatcctctactgtacaactgtttacctgtgtatg
+4502930/1
@@<?BDDDDFDFH<2AG>??@<CBHHG<CHHH@FEGD4E@GGGGFBGFC?
@5893560/1
aacggcagcactattgacactaagaaatcacagagccccgggccc
+5893560/1
@@@DDDDDB;BADFH9?EBEBEGBFHI<C9CD9@BAGII0?A:AG
@3848482/1
gcccagatggcattcatgcagaaccgattaagaaaggggcagacaacttc
+3848482/1
@@?DDFFFGGHBHGIJIJGIEGHJJIGBFGGIGGEGGHIIFGGIJJFCHI
@3848483/1
gcccagatggcattcatgcagaaccgattaagaaaggggcagacaacttc
+3848483/1
CCCFFFFFHHHFHIJJIJJIJJJJJJIJJJIIIJJJJIIIGIJJJJJIIJ
@3191494/1
ctgtcggtagatttccgtgaagtggtccgtgccccttgcggttacccctt
+3191494/1
=@@4=BDAFHHHHJIJGBFGIIFHIEGIHEHHIIIAHGHGG@FFHGIH@A
@1733629/1
cagcgcttgaggaagtaacggcagcactattgacactaagaaa
+1733629/1
CCCFFFFFHHHHHJJHIJJJIJJJC;BBDFIEEHAECHH<BFG
@1733630/1
cagcgcttgaggaagtaacggcagcactattgacactaagaaatcac
+1733630/1
BCC1BDDFHHHHGJJEGHIIIJJJIHGGGHIIIIEHGIIGIIJ@FIJ
@3193609/1
ctgtgaaactttgtgggactgctggttgcccaacttggtaatcttagtgt
+3193609/1
B@<ADEFFHHHHHFIIJJJJIJIIJGGIIJJJJJJJJJ?FHIIJJJJGHI
@5898794/1
aactaattttacaagctatactttgcatagaattagtggtttttttctaa
+5898794/1
@<?BDDEFHHHHHJIIBEHGHGGHIG>FDGH?FHIG?C>HGHGHIJIJGC
@1069470/1
attgtgaaaagggagcatttatttgatgcaaagtatagaggttgtaccca
+1069470/1
@@@DDDEDHH?CD=CCGDHHEGHE9CDHHEAHE?4E@?BDHGG@@DFDGH
@4506241/1
gtgtttaatttctttcatttatcaaggttttcaaactgttaaaaaacctg
+4506241/1
@@@BDDDDHFHFBHI@@CIIEIGAH<B3AABBBHIIIGGIIIIIHIGBGI
@5205709/1
ttaatgactagtgcctaataatagtgtattacctctaaagctatctactc
+5205709/1
?@8BDB>DHHD:BEEGHGCFGH@<CF<CFA?HCHHHEGHGDIIDIIIHIG
@4506680/1
gtgtttggctagattctgtttgacattagaagagtaaacgtcagtttgcg
+4506680/1
111ABDBBAFBHDGIIIIG<EHG@HH@EB@EGCB?CG@AHICGE:B@GHE
@6577489/1
attctataaagacgttagagaggttcactaaaaaatattaggaatccact
+6577489/1
@@@FFFFFGHHGHIIJJGHIIII@FIIFHGJIGGGIJJFIIIIEGIJJJH
@3852344/1
gcccggagcggctgatatcaccaatcaggtggtgacatcgttcgatgaca
+3852344/1
@1?DDFFFHHHGGIEBAFGGHIGIBGHCH?GH@DCAFFHIIHGGGH<EHF
@3852367/1
gcccggatggcattcatgcagaaccgattaagaaaggggcagacaacttc
+3852367/1
C@@FFFDAHHH>FEHGIBGHGHEIGHJFIIJJEEGIEGEIJJCGGGIIDE
@3852410/1
gcccggggctctgtgatttcttagtgtcaatagtgctgccgttacttcct
+3852410/1
@@@DDDDDFDFB82A9CGGFEG<CDFFDFFFC@4BBGFFIFFFI@EFFIE
@3853435/1
gccctattgaaaaccttgtagtggattcctaatattttttagtgaacct
+3853435/1
?@;BDDDDFHHFHGIIIBCCF<??:AEGHG>EG4?FGGHI@?0?D99?F
@3853436/1
gccctattgaaaaccttgtagtggattcctaatattttttagtgaacctc
+3853436/1
@@@DDDDDFFFFFEIE?CCHHHFI:?F<F99F9?CGIIII;:?B9F>G??
@3853437/1
gccctattgaaaaccttgtagtggattcctaatattttttagtgaacctc
+3853437/1
CCCFFFFFGFHHHJJIJGFHIHGJ>EH@FBCHEAFHIJJIE>?BDIHIED
@3853438/1
gccctattgaaaaccttgtagtggattcctaatattttttagtgaacctc
+3853438/1
CCCFFFFFHHHHHJJIJIHIJHIJHIJJIJJJIIJJJJJJJJGIJJJJJJ
@374103/1
aagacactaagattaccaagttgggcaaccagcagtcccacaaagtttca
+374103/1
@@C1DFFFHHHHHJJJJJIIIJJJJIJJJJIGIIJHHIIJJJJJJAFGGI
@374104/1
aagacactaagattaccaagttgggcaaccagcagtcccacaaagtttca
+374104/1
@B1BDDFFHHHHHJIJJIIIHIJJJIJJIIJJIJGIGIIJIJJFIGIIFI
@374105/1
aagacactaagattaccaagttgggcaaccagcagtcccacaaagtttca
+374105/1
BCBADFFFHHHGHJJJJJJIJJGJJGGGGFFGHGGHIIGGCHH;BFGGII
@374106/1
aagacactaagattaccaagttgggcaaccagcagtcccacaaagtttca
+374106/1
CC@FFFFFHHHHHJIJJJJJIIJIIIJJIJJGIIGFGIJJIJIIIBFGIJ
@5899829/1
aactatcagatgttggtccgccacactgtagagaattcacttatgaatgt
+5899829/1
BB@ADDFFHHHHHIJIHIJJIIJJJJJJIJJIHIIJJJJJJIIJJJJJJG
@1736117/1
cagcgtcctccaggagttgctgagccgtcgc
+1736117/1
@@@=BBDDADHDHIIIIGDCHDDHHBF:C?F
@1071170/1
attgttccaactattaaagatgatgctcaaagtgttagagtccactggga
+1071170/1
=11ADDFFHHHHHJJJJJIIJFJIJJJJIIJJCFHIJJJJJHIIJJIIDG
@376717/1
aagacgaatggtaaagctgctaaaaaagcaggaaaagcccagaagaacgt
+376717/1
@@<DDFDFHGFHHIGHGIIIJGGGHIGFEGGGHJJGB>F2DBGCHIGIIF
@5902412/1
aactgggcagctcggctgagaatcggtattcgggactgaaagacactaag
+5902412/1
B@1=DDFFHHHGHJJJIJFIJIJJIJDFHEGIIJAG>FGEGGBEHGIIJE
@5902494/1
aactggtccaaatcgagggcgccatccacgagccaatcttccgctaccgc
+5902494/1
?;8BBDDDFFFFFFIBFIIFFIFIIFDEFFIIFIIFEIIEIFEB@AEFDD
@377259/1
aagacgttagagaggttcactaaaaaatattaggaatccactacaaggtt
+377259/1
@@@FDFDDFHHAHEBBF@EHFHIIII@FGFDHIEICGGDFDEHGHCGI3B
@5903726/1
aacttcatgtacaaatacctcaccttacaaaataaaatacggcaaag
+5903726/1
CC@DFFFFHHHHHJJJJJJJJJJJJJIJJJJJJIIJJJIJJJJJJJJ
@5903763/1
aacttccatagattcaaatgaagtaaacaacatacgtttttcatttaaaa
+5903763/1
=;?4ADDDFHFHHGGHGGIG>IF<?@FHIHIIIIEH?EGGCHCCHIIIIG
@378453/1
aagactttgactttttactatttttgtatgcacaaaattcgttctacata
+378453/1
B@;DDFFFHHHHHJJJJJJJJJJJJJHIJJJJJJJJIJJJJJJJIJFIII
@378454/1
aagactttgactttttactatttttgtatgcacaaaattcgttctacata
+378454/1
BC<DDDDFHGHHHJJJJJJJIJJJIJGHIJJJHIJIIIJIJIJJIJJEAG
@5904264/1
aacttgctggatctcttggtcggaaaagtgactcccgaacaagccaatca
+5904264/1
C@?DFFFFHFHFFHCHJIIGIIJJIIGIEHIJIJIJJJJJJIIFHHFIGE
@379099/1
aagagaatggcggctcacaagatgt
+379099/1
@@@DDDDDHHHHHG<:?B<B?9?4?
@379100/1
aagagaatggcggctcacaagatgtggcaatccttgcaggatttacccg
+379100/1
@@@DDDDDFHHHF@:?9?:D>@?@9?F3BFACHDH4BFGGB@FHA@GHA
@5211563/1
ttacagtatatttctgttttagaagtctcctcattaacctcttgttttat
+5211563/1
CCCFFFDDFHHHHJIGIIJJJJIJJHHGIIJJHJJJIJJJJJJIGIIJJJ
@3858624/1
gccgaattttctgggtctgtagatccggccatttcattacaccatg
+3858624/1
@@@;BDD?HFHHAAE<<CAHGA>?FH9@<EEGD@BGCDHCHDHGG@
@3859444/1
gccgagcaagactcccgtcagcgtcctccaggagttgctgagccgtcgcg
+3859444/1
@@1=BDFFHHHHHIIIGGHIIIIFHIIIIICEGIIEGHIIIIFIEIIGDA
@3859476/1
gccgagcccttggcttccttcggagttttgcctgttccgtagcagacggc
+3859476/1
@CCFDFFFHHHHHJJJGIGEIGIGGHHIJGGGIIHIIIGIIJIIGHGGGI
@2489399/1
cggcaactcctggaggacgctgacgggagtcttgctcggc
+2489399/1
@@@7BDDDFHDHHEGICD?EGHGIGII0D0?BFEDBE6@;
@7954198/1
cgccaattgagttttcgagcattttccggaaaagaagattgcaccccgaa
+7954198/1
???>?@DD:<CDDII<CCC@DAFEE@E=ADAD@9BDBD9D9DDDD=ADD>
@7954199/1
cgccaattgagttttcgagcattttccggaaaagaagattgcaccccgaa
+7954199/1
@@@FBFDFFFHCFHIHHIIDGIIJJJJJIFIJJBGIHIDIEGHGHJIIIJ
@7954200/1
cgccaattgagttttcgagcattttccggaaaagaagattgcaccccgaa
+7954200/1
@C@DFFFFHHHCFHIGGIIIJJIJJIJJJJJIJIJIIJJJJJJJGIGIGG
@7954201/1
cgccaattgagttttcgagcattttccggaaaagaagattgcaccccgaa
+7954201/1
B@@FFFFFGFHDDIJIJIJDIIIJJJJJIJJJJAAHGFHIJJJIJIJHJ@
@7954607/1
cgccacactcggtatatgttgcgaatcagggctgggatgagtgacgtcag
+7954607/1
@@@DDDDDFDDFA:C4<AACAEFEE>DBGFFFIIIBECBBF?DA@@F@F<
@7954638/1
cgccacagcaacaacctcgagcgagacaacagcagtctgctcctcctcaa
+7954638/1
@@?DDD>DDDFHDGIEHGHGIB<?FFE@HFHIAGGHDGIGGICG@FGHIG
@5215074/1
ttacgatttatctagagcaactccgacggaagctatacaagtggtcgata
+5215074/1
@C@DFADDD?DDHHIGI@GHIIIIIGEIIIGDHIIHG<FBFHIFHIGI;@
@4513263/1
gttaaattattgaatatcaaatctatgaaatcccagtggactctaacact
+4513263/1
@C@DDFFFAFF?8CAFB>FIGGEH@DGHIHEDFHHIFHIIIIIIGGEGGI
@5215379/1
ttacgcgcgaaaaccattatgttttactaatttttcaataaagtacactt
+5215379/1
@C@FF@DDGHHDHIGF@EHIEHIG@FDFHBF@BDFBCHGIIIF;CHIGGE
@5216270/1
ttacgttcctgagggtttgtggaatagccaataacatctttaagttcttc
+5216270/1
C@CFFFFFHGHFHJEEFGGHIIGIIGHIJJJIJIIJGIIJJJJJHGIJII
@1737211/1
cagcgttttgtggaactgtgaaactttgtgggactgctggttgcccaact
+1737211/1
CC@DFDFFHDFFHEHGHGFFHIJJJJJGFHIJIJIJJIIJFHIGIJIJJI
@4515599/1
gttaactttagtgggaaggtttaggtatttgtggtatctgtcgatgttgc
+4515599/1
B??DFFFFHBFDHIJJJIICHHIGIAEHIIIEFHCGGIIIJJJFJFGGGI
@1737842/1
cagctacaacagtcaacatttcccacctttttcactcaaccatagctttc
+1737842/1
CCCFFFFFHHHGDGIJJJIGIIJJJJIJIJJJIJJJJJJIJJIIIJIIHJ
@4515952/1
gttaagagttgtttatgaaattccaaatttgcccagttctagaagaagtt
+4515952/1
@?@;BB>DCFD?FHAGEGIIFIGIIGGHIIGGGGBGH9EHGHIIIIGIHF
@7957822/1
cgccatattgatttaattttgacatgttagaatgccctattgaaaacctt
+7957822/1
@?@F?DDDHHBFFHEG@FGGCGGHEGHIJIIJGCGIJGDFHDCGCFFHHI
@6584528/1
attgaaacgcaaactgacgtttactcttctaatgtcaaacagaatctagc
+6584528/1
BCCADFFFHHHHHJIHIJIGHJJJJJJJJJJJJJHIJJJIIIJIJJIJIJ
@6586735/1
attgaagttcgtattatttcctcgaaatcaataatgcaatgtgtttaaat
+6586735/1
??@DDFFFHHGHDGIJIIJDIHGIJJEIJJIGGGJGFHHIIJJJIIIJJH
@6588776/1
attgaccaatcgccaccaatgcttggtgcagctatccactttgccagtgg
+6588776/1
:?1=BDEFHHHCFHGHIEHJIJJJJJCFHIGIIJJJJIJJJIJJJJIIFG
@380066/1
aagagagtggacattctttagtagaagaattgtacctggttgtagagacc
+380066/1
@CCBFFFDHHHHHJJJJJJJIHFJJJJJJJJJJJJJGIJIJIHIJJJJII
@7270377/1
cagcgtcctccaggagttgctgagccgtcgcggcatcactcccaaatacg
+7270377/1
C@@FFFFFHHHHHJGICGIJIJIIIJJFHIJJJIIIIIJJJJHHHHHFFF
@3861238/1
gccgatttgcagactctcagcttcaacgccaaggacttcaacttcgttca
+3861238/1
B@@FDFFFHHGHHJJJJJJJIIJJJIJEGHIHIJJJJJGJJJGIJIHIJJ
@3861239/1
gccgatttgcagactctcagcttcaacgccaaggacttcaacttcgttca
+3861239/1
BC@BDDFFHHHHHJJJJJJJJJJJJJJCFIJGJJIJJJJIJJJJJIHJJG
@380917/1
aagagatgtgcatgtcccgcagatggccaccaccattctatgaaatggaa
+380917/1
CCCFFFFFHHHHHJJJJJJJJJJJJJJJJJJIJJIJJIJJJJJJIGIJJJ
@1741446/1
cagctatcgatacacagtcatagatccaatcctataattatccatttcct
+1741446/1
@@7DDDBDAF?BA?C@GHGEHIHGIGHIF@BGGIIICHHGIIBDFGBHIG
@3863328/1
gccgcgacggctcagcaactcctggaggacgctgacgggagtcttgctcg
+3863328/1
BCC;DDFFGHGHHIJFIIIJJJJFJIJJIEIJGHGEHFF9A5>AC>A;AB
@5908860/1
aagaaacgctcgtggggagcgatgacgaataaagtatgtgttcacca
+5908860/1
@@@FFFADHDHDCCDEE7FHHFDDHEHIHEIJ9B==@@FECFA@E@E
@5908861/1
aagaaacgctcgtggggagcgatgacgaataaagtatgtgttcacca
+5908861/1
@C@DFFEAHFFDFHGHJGDEGDGGGGIGIIIJIEBCHH@CCEGGIIE
@5908862/1
aagaaacgctcgtggggagcgatgacgaataaagtatgtgttcacca
+5908862/1
C@@FFFFFGHHHDHIJJDGGIGIJIHIGIIGIJJBFHIEHHIJJJJJ
@5908863/1
aagaaacgctcgtggggagcgatgacgaataaagtatgtgttcacca
+5908863/1
CCCFFFFFHHFHFHHGJHIIGHGIIGGEHHEHIGBFAGFHFHGBHEG
@5908864/1
aagaaacgctcgtggggagcgatgacgaataaagtatgtgttcacca
+5908864/1
CCCFFFFFHHHHFHIJJHIHJIJJJJJJIJJJJJGHHIGHHEIIIIG
@5218947/1
ttagaaacttatataagtgactctaataatgaaggcgaatctaaatggat
+5218947/1
?:=?DEFFHFHHHJIGIGHIIJJJIGGIHCDHHHJJIGEHHIJJIGGGGI
@1076985/1
atttaactgaaatatagaatacaccccttaatcagctacaacagtcaaca
+1076985/1
CCCFFFFFHGGDBIJGEGGIIJIJJIIHIGEIECDDHGIIJJGGIEDEGG
@1076986/1
atttaactgaaatatagaatacaccccttaatcagctacaacagtcaaca
+1076986/1
CCCFFFFFHHHHHJJJJJJJJGJJJJJJJJJJIJJJIIJIIIIJFGHJJI
@1077126/1
atttaacttggcattaaccttaagtaaaaggtttaacgccgtttgagaat
+1077126/1
=?@4=DDDHFFFHJJJJJJIJIIJHHHIGHEHIJJGGIJIIG<FHIIIIJ
@1077668/1
atttaagaggcttttaaaatttaacgtttagcagtcttctttttagaata
+1077668/1
@@CFDDDDDFHDHIJ@BEIHJIGGIGJJGEHEEHEGHCFHIEIJJDBGHH
@383839/1
aagagtatgtctcgaaagacttcgactttttactatttttgtatgcacaa
+383839/1
@@@DDDDDFFFFFD?FG8<AAEE;:<2CGII@D?4?FGII00:9:?FCEG
@384244/1
aagagttccatcacggttcttaaaaactttttcggggtatctggtaccaa
+384244/1
B@@ADEFFHHHHHJJJGHIIJJJJJJJJJJJJJJJIJFHGIJJJHGIJJJ
@6592517/1
attgatttaattttgacatgttagaatgccctattgaaaaccttgtagtg
+6592517/1
CCCFDFFFHHGHHJJJJJJJJJJIFJJIIJJIJIIIJIIJJJIJJJIJDH
@5910643/1
aagaaagctatacagtagtcaaatttgtatccattatcactttttgttgc
+5910643/1
C@@FFDDFHHHHHGIJJJJIJGHHIIJHGHIIFIGHJCGIGJIJJJIIBE
@7275675/1
cagctatccactttgccagtggccgtctgctacggaacaggcaaaactcc
+7275675/1
@@@A?DFDH?FFBFIFGEFF@FDBFH88CCGFBCG;B6BF;BFBHICHH<
@7275676/1
cagctatccactttgccagtggccgtctgctacggaacaggcaaaactcc
+7275676/1
C@@DFFFFHGFHHJJJJIIIJJIGIDGGIJJJJIJJJIJIIJGIIIJIJI
@7275677/1
cagctatccactttgccagtggccgtctgctacggaacaggcaaaactcc
+7275677/1
CCCFDFFFHHHHHJJIJJJEGHJJJGHGGIJJJJGHJIGHIJJJJJJJJI
@6594475/1
attgcccatcactttgtcatcgaacgatgtcaccacctgattggtgatat
+6594475/1
BBC?DFFFHHHHHJIJHIJJJJJJJJJIJIIIJIIJJIJJJJIJGGGJII
@7275738/1
cagctatcgatacacagtcatagatccaatcctataattatccatttcct
+7275738/1
?<@DDDDDHHHH?FHIGIGIIIIIIGGGGHIIIHEGGIIGGIHIIIGIHI
@7275739/1
cagctatcgatacacagtcatagatccaatcctataattatccatttcct
+7275739/1
@@;:BDDDFFFFFIIIIIICHHIIFIIIIIIIIIEFIIFFIIIIIFIIII
@2497614/1
cggccactggcaaagtggatagctgcaccaagcattggtggcg
+2497614/1
8;<D?D;BFDDFFFB<A:CEHEC<C;;C3CF9FDF<FF00?2?
@4528344/1
gttaggttatccttgggggaagaagccaaattgctctactctcaa
+4528344/1
?81AA;=ADF>FFEFAB:C:81:9?9?DFDB9B9BBBB?BF@FF>
@3871219/1
gccgtgtgcccttgagaaatttgctgcctcaaaaacgtatgacaaaacta
+3871219/1
@<@=DDDDFHHFHGIGFGIIIIIIIIIIIIIIIIIIIBGIIIIIGIIIIC
@385668/1
aagatatcctaaactcacttttttccgaaaaaatatcgcaatagctcaaa
+385668/1
@B;BDFFFHHHHHJJJJJJJJJJJJJJJJJJJJJJJIJJJJJIJJJJIHI
@5914252/1
aagaaatggcctccatgccgagcaagactcccgtcagcgtcctccaggag
+5914252/1
@@@=DFFEHBFDHHJGIJJGGGGIIIIEHEIGBGAHHGGG?ACHA=FH@E
@7278377/1
cagctctagttaataatacaatttttgcatctttagctgtgagaaataac
+7278377/1
@88BDDDDFCFBCFGIIGHGIHIGHHGAD@HEIIIEEGH?CFECBGGIIC
@3216951/1
cttaaataaagtgtactttattgaaaaattagtaaaacataatggttttc
+3216951/1
@@CBDDFFHFGHDGHHBEHIIJIGIGHJJJJGHIIGGHHIJIHIJDBHIG
@6596700/1
attgctttgaagctctcatgggagcgttgtttttggacggaaaaattgaa
+6596700/1
B@1BDEFFHHHHHJJJJJJJJJJJJIIJJIIIJJIIHGIIIJJIGJJEIJ
@6598354/1
attggactcacggcgactctgttaaacggcaattgtcaaccacatgagg
+6598354/1
@@?DDFFFHGHDFIIIIGG<BFHDHIGGGGAHCGGCEHIIIIGE@CHAE
@7965117/1
cgccgatgaaattaagggtatggtagtgacttatccaggaaaaaaacctt
+7965117/1
C@@FFFFFHHHHHIJJJJCFGIJHIJFHIIJJIJJJJJJIIIJJJJIGGH
@4532137/1
gttatcagcgcttgaggaagtaacggcagc
+4532137/1
:=1A42ABFDFDFE>EFBEFAHCFFEAFE7
@2500621/1
cggccgagtgcatcatggtcatgttttgggactccatgtcgag
+2500621/1
@C@FFFDFHGGHFIJJJJBCFHGFIICHIEGGIG<BHCHHDG0
@4532472/1
gttatccttgggggaagaagccaaattgctctactctcaagaaatggcct
+4532472/1
BB=DDEFFHGHHHJJJJJJJJJJIJJJJIJJJJIJJJJJJJJJJJJJIJJ
@4533107/1
gttatgaaccggcaataactttccttgttgtccagaaacgtcatcatact
+4533107/1
???DD?BBDAA?AE@99C9CBDEEEE<DDDDE9DDECED>?DD9BDEE>B
@5229502/1
ttataatcatcaatattatctatcgatactgaatgtaattttttatatag
+5229502/1
B:?DDDFFGHGHHIEHIGGHIHJHIJIJJFHIGIGHHHIIJJGGGGIHIG
@388393/1
aagatgtggcaatccttgcaggatttacccgtggagggtaacaatctgcc
+388393/1
@@@FFFFFFFFDFGIGIIIGHGIIGGJJJEGFGIGGIJ;BEFHIIJJJBB
@3220115/1
cttaaatttaaccgaaatatagaatacaccccttaatcagctacaacagt
+3220115/1
@?@FFFFFHFFHGGBHGGEHEEFECHGHG@EHGGHJJJJIJ@HHDGIHG0
@3220116/1
cttaaatttaaccgaaatatagaatacaccccttaatcagctacaacagt
+3220116/1
@@@BFFDFHFHBFHGIIEBF>FHIEH@EHIIIIIIIEEHGIGIIIGIIGB
@3220117/1
cttaaatttaaccgaaatatagaatacaccccttaatcagctacaacagt
+3220117/1
@@@DDDEFHHGBFFHHGGIIIIGEIGGBHEEEHGGHIIIIHGIGEIIIII
@3220118/1
cttaaatttaaccgaaatatagaatacaccccttaatcagctacaacagt
+3220118/1
@@@FFFDFHHHHHGBHIGEIJGHJGGIJJJJJJJJJJJIJJIJJJIJJJB
@3220119/1
cttaaatttaaccgaaatatagaatacaccccttaatcagctacaacagt
+3220119/1
BCBDFFFFHGHHHJIJJGGIJIJJJJJIJJJJJJJJJJJJJJJJJJJJJF
@391012/1
aagcaaagacgcaataagtgatacaagaaaatatacagactaaagaaacg
+391012/1
@CCFFFFFFFHGHJJJJE<FDHGGIIJGIIHHIJJIIJJFIIIIJJGHIG
@391013/1
aagcaaagacgcaataagtgatacaagaaaatatacagactaaagaaacg
+391013/1
CCCFFFFFHHHHHJJJJJHHIIIJIJJJJJJJJJJJIIJJIEIJJJIJJJ
@1749944/1
cagctttaccattcgtcttatcgatgcattgaaacgcaaactgacgttta
+1749944/1
?;8A1=4BFFDDFEBBF=GEDHGDGAFAHFBGIFGFFF>@D9BD?D?@FF
@1749945/1
cagctttaccattcgtcttatcgatgcattgaaacgcaaactgacgttta
+1749945/1
BCCFDDFFHHHHHJJIJJJJJJJJJJJIJJJJJJJJIIGIJJIIIIGGJI
@3224237/1
cttaagcacacatgttacataaatgtcaaaatttgacataatttgtggac
+3224237/1
11:44=BDHBDAFGII@HGIGHHGHBHHCAHIIEIIGHGGIIGHIGHFII
@3224238/1
cttaagcacacatgttacataaatgtcaaaatttgacataatttgtggac
+3224238/1
@@81DDDDHFHDHBHGHEFFIHGCFHI@BFDHGE19C@EHGGAA?CCBCH
@5231400/1
ttatattctaaatacgagaacgttcatgaaggaaagttgagtcatttgag
+5231400/1
?@@DADDFGHHHHJIIIJIGIJFIIGGIGEGCGBAGGCGCGBFCGIIG<D
@6600322/1
attggattggatctatgactgtgtatcgatagctgttcactttttggtca
+6600322/1
?@8=BDDFGHFHGBDEEHICIHHIBHHH;EFFGCEAG<DD>FGHIFHBB9
@4534832/1
gttattctaaaaagaagactgctaaacgttaaattttaaaagcctcttaa
+4534832/1
;?@DDDDDDB?<?F;CD@E>B9CFEC3A2A;FGHEEFDAFH4B;FEGEDF
@4534833/1
gttattctaaaaagaagactgctaaacgttaaattttaaaagcctcttaa
+4534833/1
B@@FDFFFGHHHHJJJJJIIIJJIJJJIJJJJJJJJJJJJIGGIJFIIIJ
@3880945/1
gccttctacatttgcgagtgacgaagagttggccactaaactgggcagct
+3880945/1
=?B4=BDFHHHHHJJJGIFGIJJJJJJJHIJIJJJJJJJJJJJIJJJJJI
@5233688/1
ttatgatccaaaagcctttaagtacaatatctgctggagattgcaaccac
+5233688/1
CC@FFFFFHHHHHJJJJJJJJJHIJJJJJJJIIIGIJJJHIJJIIIIJII
@6603119/1
attggtcaatgttttttcttcgatgtccacgtaggttacctcgaaggatt
+6603119/1
??;BBBDDBDFFFHGFGG>EHCH<FFHEAFH8C;BDDEGH9DFHHD>EHG
@3883364/1
gcgaaaaccattatgttttactaatttttcaataaaatacactttattta
+3883364/1
BC<;DDFFHHHHHJJIJJJJJJJIJJJJJJJIIJJJJJJJJJJJJJJJJI
@3883547/1
gcgaaaagtgaccacaagcaatgtcaaagagaaggatagcaactaatttt
+3883547/1
B@@?DDFFFHHHHJJJJIFGIJJJJJJJJJIHIIIIIIJJJJJJJJJJJJ
@3883779/1
gcgaaacaacagcagcccgctcctccacaacagcaacctggagcgagaca
+3883779/1
@CCFFFFFHHHHHJJJJJJJJJJIGIJJJJJJIFJIIJJGGJJIJIJHHH
@393572/1
aagcaatgtcaaagagaaggatagcaactaattttacaagctatactttg
+393572/1
@@;;DDDDHHHHHIIIIIIIIIIIIIIIIIIIIIIIIIGIIIIIIIIIII
@3225670/1
cttaagtggcttaccttctacttaccacttagcagaacccgataaagcgt
+3225670/1
@@BDFEBDDFHHGIIDHIIIJIJJJJJJJGIEHJIJJIJJIJJHGIIJIF
@3225671/1
cttaagtggcttaccttctacttaccacttagcagaacccgataaagcgt
+3225671/1
CCCFFFDDHHHHDHIGIGGGGIJJJJJJIJJIJJIJJJJJIIJJJJIGIH
@2506848/1
cggctcacaagatgtggcaatccttgcaggatttacccgtggagggtaac
+2506848/1
@@@ADFFFHHGGHIGHIGGIIIIIIIIIIIIIIGIGIIIDGGGHGGCFHI
@2506849/1
cggctcacaagatgtggcaatccttgcaggatttacccgtggagggtaac
+2506849/1
CCCFFFFFDHFFFGEHIGHIJJJHIIIJIJJJJJJJJJJGHJJJJJBFHG
@2506929/1
cggctcagcaactcctggaggacgctgacgggag
+2506929/1
@B@DFFFDGHHHHJJJJG>FHGHJIGIIJIIG6D
@3227454/1
cttaatcagctacaacagtcaacatttcccacctttttcactcaaccata
+3227454/1
BBBDFFFFHHHHHJJJJIHHJJJIJJJJJJJJJJJJJJJJJIJJJJJJIG
@3227455/1
cttaatcagctacaacagtcaacatttcccacctttttcactcaaccata
+3227455/1
CCCFFFFFGHGGHJJJIGHGIJJIJJJJJJJJJJJJIIIIJIJJIJJJJI
@3227456/1
cttaatcagctacaacagtcaacatttcccacctttttcactcaaccata
+3227456/1
CCCFFFFFHGHHAHIGGJHGHIJJJJJJJJJIJJJJJJJJIJJJJJJJJJ
@3227457/1
cttaatcagctacaacagtgaacatttcccacctttttcactcaaccata
+3227457/1
BB=DDDFFHGHHHJJIIGAFIIJJJJJJJJJJHIJJJJGIJJJJJJJJJI
@1093646/1
atttattatattgtgaaaagggagcatttatttgatgcaaagtatagagg
+1093646/1
@B=BDFFFHHHHHGIJJJIJJJJJJJJJJJJJJJJIJJJJJJFHIGIJJI
@1093733/1
atttattattagagtgtcctcgtgaggaagaggaatttgaacagttacca
+1093733/1
CCCFFFFFHHHHHJHIHIIJJJIJIJJIIJJJJJJJJJJJJJJJJJJJJJ
@3229797/1
cttaatttgcaccttttttctgtttcaaaataccgttgg
+3229797/1
=1=AD:BDA8:CF<CFGII3AA<EF9AFHF<B?E?8DBF
@5235971/1
ttattaggcactagttattaattataatcatcaatattatctatcgatac
+5235971/1
CC@FFFFFHHHHHJIJJJJJJJJJJJJIJJJJIJJJJJJIJIIJJJJJJI
@5236414/1
ttattatattgtgaaaagggagcatttatttcatgcaaagtatagaggtt
+5236414/1
@@1BBDFDHHF?DFHBHHIFIIIGHIGIIIIIIFGIIIGHHIIIIIIIFD
@4537608/1
gttcaaagacgtagttagtgtttttgtatacaatgctgttttcccggtag
+4537608/1
BB?DDFFFHHHHHJJGHJIGHHGJIDIJIJIIGGIGIIJJIIIIIEGFG<
@6605056/1
attgtacagtatataggaataaataacaagaaaaatgaggctctgtgcca
+6605056/1
BB=DDDFFHHHHGJJJJJJJJJJJJJJJJJJJJJJJIJJJJJGIJIJJJJ
@397546/1
aagccacttaagcacacatgttacataaatgtcaaaatttgacataattt
+397546/1
@?@;4BDDHHFHHIIIIIIIIIIIGIIIIIIIFIIIHIIIIIGGIIHIII
@3885727/1
gcgaaattggcactggcaagtcaaagaagctagccaagagaatggcgg
+3885727/1
@@@7DDFDBFHHHBEHHIHIDGEGEEGGIIIIIGAGIIIIE@B<3?FH
@398650/1
aagcctcttaaatttaaccgaaatatagaatacaccccttaatcagctac
+398650/1
BC@DFFFFHHHHHJJJJJJJJJJJJJIJJJJIJJJIIJIJJJIJIGIJJJ
@399259/1
aagcgagcttcatgatcccctgaagaatatatcttgaagaactattattt
+399259/1
@@@ADDFDHFFFFICGIIJIIIEIGEGIEIIJIIJFIGEHGIIIGIJJII
@6607931/1
attgtgaaaagggagcatttatttgatgcaaagtatagaggttgtaccca
+6607931/1
=@1:BDDFHFFBDIIIHIHHIJJJJGCHEHIGGEGGGGGGHFBD?DGHIJ
@6607932/1
attgtgaaaagggagcatttatttgatgcaaagtatagaggttgtaccca
+6607932/1
@@@DDDDDHFHHHEHG;AFHGHIIHEHIGIIIIFECHGICG?FEGIIIIG
@5240665/1
ttcaaacattgaagccagatcgataaaaaaatatcgcaatattagaaatt
+5240665/1
CCCFFFFFHHHHHJJJJJJJJJJJJIJJJJJJJIIIIIJJJJJJIJJIJJ
@3890435/1
gcgacatttgacgtacggttcaagtagctgaagtaaaagtgtgctccatt
+3890435/1
@<<?DDDDHFHHFFHIIIHHIIII@@FEEEHII@CGHIGHGDD>FHIIIA
@3890436/1
gcgacatttgacgtacggttcaagtagctgaagtaaaagtgtgctccatt
+3890436/1
@C@?DFFFHHGHHHIJJJHHIJJJIIIJ@HIJJFGHIIG?BBGHGIJJJJ
@7970697/1
cgcctatcaagaggtctgctaaggtcatttctcgtaagtttattattata
+7970697/1
@@@DDDFBHDFFHIEHHBEDGGIG:CB?CHEFHIIGGI<FH?<DDBDHI>
@1099039/1
atttcatccgtctacatatacctgaaattccccaaatacaacgaaggtct
+1099039/1
CCCFFFFFHHHHHJJJJJJIJJJJJJGIJJJJJJJJIJJJJJJJJJIFFH
@1099275/1
atttcatgcagcctgtgacaaaaataaaaaaacatatactttcaagtggc
+1099275/1
CCCFFFFFHHHHHJICHIJJJJJIJJJIJIJJJJJIJIGIJJJJIJGGIJ
@2514068/1
cgggacatgcacatctcttggagccagccaatgggattgcccatcacttt
+2514068/1
@@7ADDDFBHGAFGGI@GHHIGGHGGE@GGGIEGIGIICHIIIIIIIIHI
@2514069/1
cgggacatgcacatctcttggagccagccaatgggattgcccatcacttt
+2514069/1
@@@@BFFDFHHFHGGIIIJIGGIIGHHIIIJJIJGHGHIGJJHIJIIJBD
@5928150/1
aagacgccaaacattcggcagccaagaacttgctggatctcttggtcgga
+5928150/1
@CC7DDFFHGHGGHIJIGJJIIJJIIJJJJJJJJJJJJJGJJJJJHHJJI
@2514651/1
cgggactgaaagacactaagattaccaagttgggcaaccagcagtcccac
+2514651/1
@C@?DFFFGHGHHIJJJJJJJJJJJJIJJHIGJIJJIJIGIJJIHHGGIJ
@5928515/1
aagacgttagagaggttcactaaaaaatattaggaatccactacaaggtt
+5928515/1
@8?ADDDDFHFHFIIFHIGHIJIIJJJIJJIHIGHIIJGGGIHIGJIIDF
@4541580/1
gttcaagtagctgaagtaaaagtgtgctccattggtttatcctctactgt
+4541580/1
@BBDDFFFHHHGGJIE@FCHIIHGCFHIGJHIIIFEHHIGGIIJJJJJJF
@5929351/1
aagacttcgactttttactatttttgtatgcacaaaattcgttctacata
+5929351/1
B@7BDFFFHHHHHJIJJJGIHIJJIIEGHHCHIJJFIIHGJIJJIJHDGG
@1101203/1
atttcctcgaaatcaataatgcaatgtgtttaaatttttgtcgagtcaaa
+1101203/1
?@@DBDFFADHBHIIJGEGGGEGIIGHGHHGIIEIGIIJIIGIGGBDFHI
@1101204/1
atttcctcgaaatcaataatgcaatgtgtttaaatttttgtcgagtcaaa
+1101204/1
@@@DDDDDD@DF3C?F<CH<DFFI>BD@AEGCGIAGIII<F@A?:9DDGG
@1101205/1
atttcctcgaaatcaataatgcaatgtgtttaaatttttgtcgagtcaaa
+1101205/1
B@?4ADEFHFHHHJJJJJJJJIJJJJFHFHIJJJJJJJJIIJJIJIIIIJ
@5929704/1
aagactttgactttttactatttttgtatgcacaaaattcgttctacata
+5929704/1
CC@FFFFFHGHHHJJJJIJJJJJJJJHJJJJJJJJJJIJJJIJIJJJJIJ
@5929705/1
aagactttgactttttactatttttgtatgcacaaaattcgttctacata
+5929705/1
CCCFFFFFHHHHHJJJJJJJJJJJJJIIIJJJJJJJJIIJJIJJJJIIJJ
@7288687/1
caggaaatggataattataggattggatctatgact
+7288687/1
=:;1AD;DD<AD>BE:E:FE4FEFEEEF<F4ABEF<
@7288816/1
caggaaatgttgcttgtatgtttggaatgtataatacgtatatgaaatta
+7288816/1
@@<?DDFFFHHGHJJGGGGHJHJIIJIJJJJJJJJIJJFGGHGIIIGIIH
@2516523/1
cgggagtcttgctcggcatggaggccatttcttgagagtag
+2516523/1
@C@FAD?BFDHDDGGGGDHIIBIHAGGGIIGGGE4B8B99B
@2516524/1
cgggagtcttgctcggcatggaggccatttcttgagagtagagcaatttg
+2516524/1
BB@=BDADHHGHFIIJIIJGJJJIIJIIJJGIJGEHGIBFGEGGIIEIJA
@2516525/1
cgggagtcttgctcggcatggaggccatttcttgagagtagagcaatttg
+2516525/1
C@@FFFDEHHHHHJJJIJJJJIIJJJJJIJJJJIGIJJGHGCGIJJEIJH
@2516526/1
cgggagtcttgctcggcatggaggccatttcttgagagtagagcaatttg
+2516526/1
CC@FFFBDHHGHBHIIJIJIJGHIGIEGIJEGIGBF?G9?D?FHGIGJJB
@6612757/1
atttaaacacattgcattattgatttcgaggaaataatacgaacttcaat
+6612757/1
?=?DB?D?FHFHGHIIGIIIIGHHAHHGIGEHIIIIHIGHAFBGGGIGHI
@400125/1
aagcgttaccagcgcttgaggaagtaacggcagcactattgacacta
+400125/1
@B@DFDFFHHHHHIJJJIJJJJJJIIJJJJIJJC>FFFGJIIIJHGG
@7974234/1
cgccttcctaaacgatataaattcaaattgctaacttgtttagacctcaa
+7974234/1
@<7DDDFFDHHHFEDHIGIJJDGHIJJJJIIJJJJJIJJIIIIJJJJJJJ
@3234364/1
cttaccacttagcagaacccgataaagcgttaccagcgcttgaggaagta
+3234364/1
@CCFFDFDHHGHHGIIGJJJIGHIIJIIGCGGIBH<FFDF@FBG@FII=E
@400948/1
aagctatctactcgttatataatcatcattcaaacattgaagcc
+400948/1
@@?DDFFFHHGGHIDGDHGIGIIIIIIIIIIIIIGIIIGIIIII
@400949/1
aagctatctactcgttatataatcatcattcaaacattgaagcc
+400949/1
@@@=DBBDFHHHHIGIF?E@<DHG?CE>EEE??EFD?EABDCFC
@400950/1
aagctatctactcgttatataatcatcattcaaacattgaagcc
+400950/1
B@@FFFDFHHGHHJHIGHGJIHIJIIJJJJJJIJJIIIGHJJEI
@7975288/1
cgcgaaaaccattatgttttactaatttttcaataaagtacactttattt
+7975288/1
@@@ABDDDBD<AF<EHBGHHBHGGGEBHIIAFIGIIII?FHIIHIEGIHI
@7975661/1
cgcgaaattggcactggcaagtcaaagaagctagccaagagaatggcggc
+7975661/1
@@@DAFFFHHHHHJJFIIIJIIHIIGIJIJJJJJHIJ>FEGGHEHIJJI@
@4544551/1
gttcactaaaaaatattaggaatccactacaaggttttcaatagggcatt
+4544551/1
?@?BDDFFHHHHHEDDHIGGCHGGGIIHIGIJICDGAGGCCGHI9?FGHH
@4544552/1
gttcactaaaaaatattaggaatccactacaaggttttcaatagggcatt
+4544552/1
@CC?DDFFHGHHHFICIGIIGHJGIIJBGHIGGI?CBFHIGCIFGIIEGC
@5932661/1
aagagcataaagtatgtctagaacgattttacctttgcgcgaaaagtgac
+5932661/1
@CCFFFFFHHHHHBHGGHIIGIJJJJJJJJIHJJIJJIIJJIJGIIFGGI
@3237150/1
cttacgttctggcaacatcgacagataccacaaatacctaaaccttccca
+3237150/1
=1:BDDDFFB>FFHJFEGHIIIEBHGIJJEHJJJGHIICHHJIIGHJJJG
@3237152/1
cttacgttctggcaacatcggcagataccacaaatacctaaaccttccca
+3237152/1
@@@@DDDDFFDHB;E@ADFG:EHHGCGHI@GGIICGGIDFHIEHEGHIIG
@6615276/1
atttaacgtttagcagtcttctttttagaataacatt
+6615276/1
B1=DDFFFFHGHHIJJIJJJJJJJJJJJJJJJJJJJJ
@5247570/1
ttcaaattttcttttaaatttcatattctcataatacttttcccggttt
+5247570/1
B@BDFFFFHHHHHJJJJGHIJIJJJJJJJJJJJIJJJJJJJJJJCF6DG
@3238003/1
cttactcgaagttcaaccagacgagaaaggtccagaattatgtgaatttt
+3238003/1
@C@FFFFFHHHFHIIJGIECHHIEH@HGFH1?DBFBGGHD?BB<?FEIII
@403926/1
aaggaaagaaaaaaatgtcaaaattttgcaagttatgtggcattttgaca
+403926/1
@@;DDFFFHHHHHJJIJHIHGIHJJJJJJJIJJJJJJIIIIJJJJJJJJJ
@404536/1
aaggaacacgcggtagcggaagattggctc
+404536/1
@C@FFFFFHHHHGCGIJJJJJIIJJJGIII
@7296554/1
caggaattggaggaggagggtacgaaggaactggaggataactgtagacg
+7296554/1
B@@ADDEFHGHHGGIIGHIJGEGIJJJGHIJIJIGIIIIEGIJJIIJJJG
@6616003/1
atttaagaacaggggagaaaagtcacgagaatttgaaaagcgagcttcat
+6616003/1
;@@4BDFDHHDHHJIGHGGHIGCFGIJIIHFCHHGGEIIDH?DG>@@FFH
@2521097/1
cgggcccagatggcattcatgcagaaccgattaagaaaggggcagacaac
+2521097/1
@C@@FDFDHHHFHCBGHIIJIJIJJIJJJIJJJJIIJJJJIJJIJJJEHJ
@3896638/1
gcgatctcctgcaagaactgaacaaagttgaagtccttggcgttga
+3896638/1
CCCFFFFFHHHDHGGIJJJIJIIGHAGHEHIIJBHFA<FCFAGHIA
@3896841/1
gcgatgacgaataaagtatgtgttcaccaagagaagaaagctatacagta
+3896841/1
@@@DFDDDBDFDDHGCCFHFHGHGHIJJJJIGHIJIJJDI@HAGIJIC??
@2521995/1
cgggcgttccgttggtctgattggctt
+2521995/1
@@@=DD@DDF:<FEI8?<@>GGFEEFF
@2521996/1
cgggcgttccgttggtctgattggcttgtt
+2521996/1
=@@1ADADHHD?FHIGGGGGIIEGCEG::B
@2521997/1
cgggcgttccgttggtctgattggcttgtt
+2521997/1
@@77?@<D?F:<DBAACD@<FGCF9F>6:B
@5249625/1
ttcaagatatatttttcaggggatcatgaagctcgcttttcaaatt
+5249625/1
@@?DDDDD<BAFHIIGBBFDCGI?FHHAFAEHFGG8?BBB9D>F0?
@3898313/1
gcgattggtcaatgttttttcttcgatgtccacgtaggttacctcgaagg
+3898313/1
BB@DFDFFAFHHHGHIJJIJEHJHIDHIGIIEIEGHGHGIJIJEHE@HHJ
@5936796/1
aagatatcctaaactcacttttttccgaaaaaatatcgcaatagctcaaa
+5936796/1
CC@FFFFFHHHHHJJJJJJJJJJJJJJJJJJJIJJJIJJIJJJJJIJHIJ
@5936797/1
aagatatcctaaactcacttttttccgaaaaaatatcgcaatagctcaaa
+5936797/1
CCCFFFFFHHHHHJJJJJIJJJJJIJIJJJJJGIJJJJIJJIJJIJJJJJ
@7980303/1
cgcgcgtaaagtgaccaaagcaaagacgcaataagtgatacaagaaaata
+7980303/1
@<?BADDFHFF<CGHI@HIIICHIIIIIIIIIIIIBCGGHIIIIIFHHII
@6621027/1
atttaattttgacatgttagaatgccctattgaaaaccttgtagtggatt
+6621027/1
BBBDFFFFHHHHHJJJJJJJJJJJJJJJJJJJJJJJJJJJJJJJGIJGIJ
@7981194/1
cgcggaatttcaaaacatgacaagcgatggtgaactgcctttcgtgtggt
+7981194/1
@@<DFDDFHGHHHJJGGIIIJIJIDIIIJGGGGGJJIIIIIGIJGIGGG@
@7299827/1
caggagcaacgcgttgattctgtaaagaatgcaaggtaacgctacagctt
+7299827/1
@C@FDD=DHDDDAHGH<BCEBFCDFGGHDHEHCBF70?FFFHHIIIIIII
@7982170/1
cgcggcatcactcccaaatacgaactggtccaaatcgagggcgccatcca
+7982170/1
CCCDFDDFHGFFDIJGIJGHIGHJIJJJ?GHIJJHIIGJJJJJIHGHHFF
@4552698/1
gttccatttcatagaatggtggtggccatctgcgggacatgcacatctct
+4552698/1
?@@BDDEFH><DFEHG@CFFHG8EE@E@F?FFFFHE0?DDDCFABA3CAC
@2522612/1
cgggctgttgttgaccccaagcttgaggttgttgttgtggaggtgaaggg
+2522612/1
@@@FDDDFHDDHFEEHGGEGHIIIIHHG?FGFHIGIIDHGGIJ6BCHGDI
@3243977/1
cttagatttcgaggcaaattgattgatttgcccagcacaaacttggagaa
+3243977/1
@@@BDEFDHHDF?FAGBGGHGIIIIGHIGEGGGGGICHIIIIIIIIGGFH
@3243978/1
cttagatttcgaggcaaattgattgatttgcccagcacaaacttggagaa
+3243978/1
CCCFFFFFHHHFDHHEGIGIEGGIEGGIIBDHI>@ECHHIJIEHEHFEBF
@2525383/1
cggggcactatataaaaaattacattcagtatcgatagataatattgatg
+2525383/1
@@@DFFFFHFFFHEHGGHIJIIHGHIIGGCGIGIHGGHIIIIIJIEHIAG
@2525384/1
cggggcactatataaaaaattacattcagtatcgatagataatattgatg
+2525384/1
@C@F?DFFHGHFFIIIIJJJIJJGIGJJJFIIJGGHGGIIIIHIJEBHGG
@2526070/1
cggggctctgtgatttcttagtgtcaatagtgctgccgttacttcctcaa
+2526070/1
@@<;A:DDF8AFFFGIAFHCFHBH9CH9<<:1C9?>BGIIC?DADBBDFI
@1762517/1
caggaattctagcctctggtaacaatctgtaaggtggttagggaaatacg
+1762517/1
@C@DFDFFHHHHDIJIIIJCHIIJFJJIJHIJJJHGIIHAGIJJJIJEIJ
@7302959/1
caggataggcagcagacagcttctgttaaagaattgacatctcgtatgag
+7302959/1
CCCFFFFFHHHHHIJJJIJIJJJJJIIJJJJJJJJJJJJJJJJJIIJJJJ
@1762706/1
caggaattggaggaggagggtacgaaggaactggaggataactgtagacg
+1762706/1
@@<?DDDDFGFFHHGI@=AFGHGGHIIGICFHIIGGGGGCHGEIFHGIII
@409618/1
aaggacttcaactttgttcagttcttgcaggagatcgccagcgaacaatc
+409618/1
@@@FDFFFHHHHHJJJIJIJJHIJJJJJJIJJJIJIJJJIIIJJGIJJJJ
@409619/1
aaggacttcaactttgttcagttcttgcaggagatcgctagcgaacaatc
+409619/1
@C<DFDDEHHHHHJJJIIIGIGIIIGGGICHIJIGHIIJJGCGIJGGHII
@409895/1
aaggagagttagagttactgtggaagtatttgggaaaggtttgtttaaag
+409895/1
@@C1ABBDFFFHHJIHIJJJGIGGIJFGHIIIIHHIJII9?FHEGGH@BA
@410299/1
aaggaggtaaaaagaagaaacaaaaacaatctgaacaacaagctgcaaaa
+410299/1
???ADDA2AD:?AE=EE>EEEFIEIIEEECDDICDEEIDDDDDEDBCCEB
@3901699/1
gcgccaattgagttttcgagcattttccggaaaagaagattgcaccccga
+3901699/1
@;?BDFDAFHHHHEDGFHIIFGHIIIGIGGHIHGIIGIGDEGHIIHBFHG
@7985102/1
cgcgtaaagtgaccaaagcaaagacgcaataagtgatacaagaaaatata
+7985102/1
?<;AADADH<::DEFDHAEH@B>F@?EFEHGGB:?9BBFE@AH>B?BFG>
@7985103/1
cgcgtaaagtgaccaaagcaaagacgcaataagtgatacaagaaaatata
+7985103/1
@@@7DDD;DCFHDGGIIGGHGIIIIIJJJJJIIH@HCCHGHHGGGHDCGG
@7985104/1
cgcgtaaagtgaccaaagcaaagacgcaataagtgatacaagaaaatata
+7985104/1
@CCFDFFFHHHHGIIIJIIIJJJJIJIJIJJIJ?DHIIIJIJJJIJJIJJ
@5259072/1
ttcactttttggtcatgattttgaggtactcgagggcatgatgagcagcc
+5259072/1
@@@DFFFFHHFHAFGGIFGHIJJGIJAGHGJJGIJIIHGHJGIJIJGIFG
@6625470/1
atttagctgcggccagaggcaaagtctacatagaacccgaaaatgtggat
+6625470/1
:1=4=DDDHHHHGIBFEGHCHGIIHIIIIEHIGIIIIIIIIHIIIIIIII
@411492/1
aaggattgttcgctagcgatctcctgcaagaactgaacgaagttgaagtc
+411492/1
@C@?DFF>HHAFHIIIFHIICHHIBGGIGICHGIIIGGG:DHCHIIIIII
@1765151/1
caggacttctatctagtttcccacgccagtatacagggagtggcgaaacc
+1765151/1
@@@1=DDFHHHHHJJJIIJJJJJJJJJJJIJJIJIHIIGIFHIJJGIIJG
@1765152/1
caggacttctatctagtttcccacgccagtatacagggagtggcgaaacc
+1765152/1
@@@7ADDFHHFHFEIEEGHHHIHIGGIHGDEIIIIIII;FBGIIIGIFIG
@412262/1
aaggcagttcaccatcgcttgtcatgtgttgaaattccgcgaaattggca
+412262/1
@8;DDBAAFHHFHHIIIIHIGBFDCHA4CEEF<?CFE@H>?@FFHIE9CF
@1765886/1
caggagatcgctagcgaacaatccttcgaggtaacctacgtggacatcga
+1765886/1
@CC7DDFFHHHHHIIJJJIJIIGHIJJJJJJGFHIJJIJJHGIJJJJJJJ
@4559715/1
gttcgctagcgatctcctgcaagaactgaacaaagttgaagtccttggcg
+4559715/1
@@@1BADDFDFDFIIIII<FFIIDFFIIIFIIEFGDFAFFFBFGEIIFFI
@7313268/1
cagggagtggcgaaaccaacaaagtattgtaccttgtggga
+7313268/1
@@@7DDD:ADAHHJJHBGIGHJCGFEIG>GGHDHGEIGHB2
@3904429/1
gcgctggtaacgctttatcgggttctgctaagtggtaagtagaaggtaag
+3904429/1
B@<BDFFDHHHHGJJJJJJIJJGIIIJIJJJIGIJIIIJIIIJIIIFFGH
@5265150/1
ttcaggggatcatgaagctcgcttttcaaattctcgtg
+5265150/1
@@7DDDDDDFHHDGGHGGHI<FDBCD1?BF>FCFBFD8
@1770060/1
caggatctcctttatgttttgcagcttgttgttcaggttgtttttg
+1770060/1
@@<?BDDFHHDHH<CECFIIEBAFFGHC<F9AFDBGH?DDCGGII0
@4562598/1
gttcgtattatttcctcgaaatcaataatgcaatgtgtttaaatttttgt
+4562598/1
=@@DBDD?FFBFF@F@BA::AFHH>AHBAB@CFFE??CGHGBGHIIBB@F
@4562599/1
gttcgtattatttcctcgaaatcaataatgcaatgtgtttaaatttttgt
+4562599/1
CCBFFDFFHGGHHJJIJIHIJJJJJJJJIIJJIIJFHIJJJJJIJJJJJI
@6629348/1
atttataccgttaaccttataacttcttctagaactgggcaaatttggaa
+6629348/1
?@?4ABBBFDHHHICHBGAHHGDH>@A@@BHEFGHE?9;BBD;BGGEDDF
@1770734/1
caggatgttcctctaggtttggttgtttatcaaaactaaatgacagaggt
+1770734/1
CCC=DFFDHHHHGJJJJHIIJJFHIHJJJJIJIJJJJJJGJJJJIJJJJ@
@7990808/1
cgctagcgaacaatccttcgaggtaacctacgtggacatcgaagaaaaaa
+7990808/1
@@CDDDFDFFHHFIGIDHEIIJJ@FGDDFGIDBHIAGGGIDBDG@CFFHG
@5948645/1
aagccacttaagcacacatgttacataaatgtcaaaatttgacataattt
+5948645/1
=8:?BDDDFHDHFHIIBGCHHHDHIIHIGH>E>FFGAFGHGGGGAFFGF@
@1772112/1
caggatttacccgtggagggtaacaatctgccttctacatttgcgagtga
+1772112/1
BC@FFFFFHHHHHJJJGBHGAFHIJIIJJIIJIGIGJIIJJIJJJEG@FH
@5950009/1
aagcgaagaatatttgaaaatttctaatattgcgatatttttttatcgat
+5950009/1
@?;?DDDDHHFHHIIFGIIHGHGIHEHIIIIEGEAFHIIGGIIIIIIIIH
@1112345/1
atttgacattgtcaaagcttgtaataacacgttaggacttggaccaggat
+1112345/1
@CCFFFFFHHHHHIIJJJIJIGIJJJJJJJJGIIJIIJIJJJJJJJJJIJ
@1112671/1
atttgactactgtatagctttcttctcttggtgaacacatactttattcg
+1112671/1
@CBDFFFFHHHHHJJJJGIIJJJJJJJJJJJHIJJJJJJJJJIJJIJJJJ
@5951086/1
aagcgttaccagcgcttgaggaagtaacggcagc
+5951086/1
@@7BDDDDHHF<AFGADCBBE?F@?FGAG<>GE1
@5952014/1
aagctatctactcgttatataatcatcattcaaacattgaagcc
+5952014/1
@B@FFFFFHHHHHJFHGHHHIJIIJJJJJJIIJJJJJJJJJIJJ
@7315499/1
caggggatcatgaagctcgcttttcaaattctcg
+7315499/1
@@<DDDDDHHFHHIIIGI@??CGG9?EGDHCDD8
@417475/1
aaggttttcaatagggcattctaacatgtcaaaaattaaatcaatatggc
+417475/1
@BCFDFFFHHHHHJJJJJJGIIIJJJIJJJJJJJIJIJJIJIIHIJIIIJ
@3907290/1
gcggaatttcaacacatgacaagcgatggtgaactgcctttcgtgtggta
+3907290/1
CCCDFFFFHHHHHIJJJJJJJJJJJJJJJHHHIJJJJJGIJJJIIHIJII
@5268513/1
ttcatagaatggtggtggccatctgcggg
+5268513/1
???AB:D>BADDD:1<<2CD?CFD9<C1@
@6630306/1
atttatcacatcattcgtcgtgtaccacatctcgg
+6630306/1
CCCFFFFFHHDHHGIJIFHIGHAF?CDBFEE?D>G
@6630307/1
atttatcacatcattcgtcgtgtaccacatctcggatcttgctac
+6630307/1
CCCFFFFFFFHHHIJIIIIGIGFAHHFEEBBGF?780??D<490?
@6630308/1
atttatcacatcattcgtcgtgtaccacatctcggatcttgctactaata
+6630308/1
?@@=ADFFGHHHHIJJJGHGHGHEGGGIJGHCICHDG<GF?F<FGGAGGG
@6630309/1
atttatcacatcattcgtcgtgtaccacatctcggatcttgctactaata
+6630309/1
CCCFFFFFHHHHHJJJJHIJJGCFBH<BB@>?C3D?BFHH9B@<FB4B?B
@4565810/1
gttctatgtagactttgcctctggccgcagctaaatgggcatagtacgtc
+4565810/1
@B?DDFFFHHHHHJIIIIJIIIIJJHIJJIJIJJJGIIIIGEIJIIJIJJ
@7319693/1
caggtatatttatcacatcattcgtcgtgtaccacatctcggatcttgct
+7319693/1
?@@74BDBHHHFFGAHGIGIIIIIIEIGE;CBGGCED>DFHGG=F<<DGI
@7319694/1
caggtatatttatcacatcattcgtcgtgtaccacatctcggatcttgct
+7319694/1
@CCADDDFHHHGHIIGEHGIIIIIIIIIHC9?CCBG<BDB8BFG@FFBEG
@3913588/1
gcggctcacaagatgtggcaatccttgcaggatttacccgtggagggtaa
+3913588/1
@@1=ADDDDHHFHIIHIIIIIIIIIIIIIIIIIIIIIIIIHIEEIEHBCG
@3913589/1
gcggctcacaagatgtggcaatccttgcaggatttacccgtggagggtaa
+3913589/1
@@7DDDDFFFDA>CGGAFEFAGGG<<2C@??FDGBGBH;A08?FHE;78=
@3913590/1
gcggctcacaagatgtggcaatccttgcaggatttacccgtggagggtaa
+3913590/1
BC1BDFFFHHHHHJIGHIIHJJJJJJJJJIIIIJJJJJJJHJIIIJJBFG
@1114373/1
atttgatcctcacgataattggttgccaccgtgcttttatgttccgaaac
+1114373/1
@@@FFFFFHGHDFGEHHBHHDDEH?CF@GGI?C?DHGGHFEFFHGI:BDB
@1114712/1
atttgatgcaaagtatagaggttgtacccaaacttttcggggtgcaatct
+1114712/1
=@@DBBDEHFHHHHGFHGHHGAFG@FFHGIIEIIIIGIIIGA?@BDGIII
@1114713/1
atttgatgcaaagtatagaggttgtacccaaacttttcggggtgcaatct
+1114713/1
?@:DDDDDHHHHGFHHIBDFEFEHFHFGEHEBFHIGIFIIGHD?FGIII@
@1114714/1
atttgatgcaaagtatagaggttgtacccaaacttttcggggtgcaatct
+1114714/1
@@?D;DDDFFFFF<EGFFEHIIIFIIIFFIIIIIFIIIEGE>GEDDEFIE
@1114715/1
atttgatgcaaagtatagaggttgtacccaaacttttcggggtgcaatct
+1114715/1
BBBDDFFFHHHHHHIIIJJIJHIJJJJJJJJJJJJJJJGIIJFHGIJJJJ
@1114716/1
atttgatgcaaagtatagaggttgtacccaaacttttcggggtgcaatct
+1114716/1
CCCFFFFFHHHHHFHIJJJJJIIJJIIJJJJGJJJJJJIJE:@DD@FHIG
@4568923/1
gttctgtcaaaactgttgcgactagcacaacaaaaaagatggcgaaacaa
+4568923/1
@@@F?DDBCCFDH>GAFEHIGGEHGGAHGIIIIIIGGGGCAHGHAGIIIC
@5957413/1
aaggaatccagggtacttcaagaccatcacactaccacgtcttgtgggac
+5957413/1
@CCFFFFFHHHHHCGIJJJJJJJJJIGJJJJJIIJJJJJJHGIIHIJIJI
@6635190/1
atttatttgatgcaaagtatagaggttgtacccaaacttttcggggtgca
+6635190/1
@@@FDDDFHDD?CDEBG<?IHAFHGEFHI<EGGG@CFHGGHE@@6DG@FC
@6635191/1
atttatttgatgcaaagtatagaggttgtacccaaacttttcggggtgca
+6635191/1
@B=BDDFFHHHHHJJJJGIJJJJJJGHIIJJJJJIAHIJJJJJIEH@AGI
@6635192/1
atttatttgatgcaaagtatagaggttgtacccaaacttttcggggtgca
+6635192/1
BB@BDDFFHHHHHGGIIEJHIJIIJFGIIJIJJJJJIIJJJJIIIJ@FGH
@4570582/1
gttcttctgggcttttcctgcttttttagcagctttaccattcgtcttat
+4570582/1
@@@BDDDDHFHFFIIIEH@FGGHIIIIIGIIIIIIIIII@HIIIAHIIHI
@6637644/1
atttcagttagatttaagaggcttttaaaatttaacgtttagcagtcttc
+6637644/1
B@BDDFFDHHHGGJJJIJJIFIJJJGJJJJJJJFHIJGIGEHEHEHIJII
@7999275/1
cgctgttgttgtggtccacccctttgttgcccgtttgccgatttaggttg
+7999275/1
CCCFFDFFHHHFHI>FHIJJIIIJJJJJJJIIJIIJIIJF:DFHGGICGG
@4572857/1
gttcttttatgagtctaataaaggtcaaaaaccccaaagaattatctttt
+4572857/1
==:BBDFFDHDFH<EECGGHHIIJCHEHHHHHIJJ=GHGDFAFDAGHJJJ
@7321211/1
caggtctattaagttcagaattacagccagatagactagaaggggaacta
+7321211/1
BC@DDEFFHHHHHHIJJIJJJJJJJJJJJIJJJJGIJJJHJIJIJIIIJI
@1779773/1
cagggagtggcgaaaccaacaaagtattgtaccttgtgggatgacaacga
+1779773/1
B@@@DFFDHHHHGJJJJGGIJJJIDGIJJIIJJJJIGIJIIIIJHHIJJG
@3255515/1
cttatataccatcatcttctggagtcacccaacaacaacacttcgactac
+3255515/1
@@@?A:B?FAF:<ACFEB@FEHIAGFFEHGEEEEEFD??DF<BBFCFIII
@8000835/1
cgcttgaggaagtaacggcagcactattgacactaa
+8000835/1
C@CFFFDDABFBAFABEFAGGI9F3F<D4?DB?00?
@5274963/1
ttcattttaaatgaaaaacgtatgttgtttacttcatttgaatctatgga
+5274963/1
CCCFFFFFHHHGHJJJJJIJGIJIIJIIIJJJJIJIJJJJJJJJJJIJJJ
@8001851/1
cgcttttgactcgacaaaaatttaaacacattgcattattgatttcgagg
+8001851/1
?@;4ADDBBF?F??DCGHII@FHCFH3??EDG9DF@GDFG@B<FH9@FHE
@8002657/1
cggaaaagaagattgcaccccgaaaagtttgggtacaacctctatacttt
+8002657/1
?@7?DDDFFHHDDFFEEHIIIJEIIH@CGIHGEBGGHIGIGGEHIJGGEA
@8002854/1
cggaaaagtaacgcccgaacaagccaatcagaccaacggaacgcccggag
+8002854/1
?@1=ADFFDFHHHHIJGHIGHIGIGIIJJJIGIJIGIGEIJIBHIHFEFA
@3259987/1
cttatggaaaaaacttctgcccacttgaagtagattttgtgaaggagcac
+3259987/1
BB@FFFFFHGHGHJJJJJJJJJIIJJIIJIFHIJJJJJJGIJIIJIJJIJ
@8004039/1
cggaaaccattcgatcaagagcttcaaggagaagaaattagaagagcaag
+8004039/1
@<1BDDFDHHHHHGHHHIIGGIIGHGGIIGHGEHIIIIIHIIHGHIIIII
@1120401/1
atttggtacgacgacaaagattacatcatatttgcctttaacagatgtga
+1120401/1
?@@ADDDDHHHHHJJJJJIIIIIJJJJIJIIIJJJJJJJJJIIIJJJGIJ
@3261983/1
cttattcccaaccaagccataaata
+3261983/1
?@@DDDB;FHHFHGE@B;<CC?HHG
@430197/1
aataaacttacgagaaatgaccttagcagacctcttgataggcgagattt
+430197/1
CCCBDFFFHHHGDGGIJJIHIIJIJIIIFIIJJIJJIIIGGH@HGGDFHI
@1121697/1
atttgtaaggtgaggtatttgtacatgaagttgtctgcccctttcttaat
+1121697/1
@CBFFFFFHHCFFHJAFHIJJIJJJJJJJIHIJJJIJJJIJJJJJJJJJI
@1782002/1
caggggatcatgaagctcgcttttcaaattctcg
+1782002/1
@C@ADFDDHHGGGJJIJJDEFHIJIIGIGIBDD;
@1782003/1
caggggatcatgaagctcgcttttcaaattctcgt
+1782003/1
CC@FFFFFHFHGHJIJGG@@BGHGE@FH?G????6
@1782004/1
caggggatcatgaagctcgcttttcaaattctcgtgacttttctcccctg
+1782004/1
BCC?DFDFHFFHGIIIJJJJGIJJJIIJJJJJJDEF@?DFHI9B?BGI81
@6640257/1
atttcctcgaaatcaataatgcaatgtgtttaaatttttgtcgagtcaaa
+6640257/1
1114=BDFHHHHGIJJIJJJJJJJJJFHHIJJJJJJJIJJJIJIJIJJIJ
@6640258/1
atttcctcgaaatcaataatgcaatgtgtttaaatttttgtcgagtcaaa
+6640258/1
@@@FBEDDHGHDDGHGFIHHGIEGHI?CFGHGJGHIJGGIHIGDGDGGHI
@6640259/1
atttcctcgaaatcaataatgcaatgtgtttaaatttttgtcgagtcaaa
+6640259/1
@CCFFFFFFFHGFGGIEGHGIIIGJIIEHFGIIIIIJJJJIIJIJJIIHI
@5960549/1
aaggacttcaacttcgttcagttcttgcaggagatcgctagcgaacaatc
+5960549/1
@C@ADEFFHHGHHJJJIJJJIIIJIIJJJJJIJIIIIJJJJJJJJIJJJI
@5960550/1
aaggacttcaactttgttcagttcttgcaggagatcgctagcgaacaatc
+5960550/1
@??DBDBDHHHFHIFGGGGGFBHGEHIIIIEHIGHIGGIIDIGH?FEFHH
@6641675/1
atttcggttaaatttaagaggcttttaaaatttaacgtttagcagtcttc
+6641675/1
@@BDDFF20<DFDIJGIEHHIIIJIIGIJJIJIIJJJHGIEHIIJIJJIG
@5961551/1
aaggataacctctctgtcggtagatttccgtgaagtggtccgtgcccctt
+5961551/1
@;<=DFFFHGHHHIGEEGGI@FHGHHIIIIGHIDF9?DBGEHGGHGHIGG
@6642949/1
atttctcaagggcacacggcaacaaaaag
+6642949/1
1:=442=:C=:CBH??A8:FHBBFHI@;@
@5962400/1
aaggattgccacatcttgtgagccgccattctcttggctagcttctttga
+5962400/1
CCCFFFFFHHHHHJJJJJIJJJIJJJJJJJJJJJJHHIIJGJGIJ<FHGE
@5962452/1
aaggattgttcgctagcgatctcctgcaagaactga
+5962452/1
@@@DDDD?4?ACFGBE9EEHIEGHC?3CG@HCA@F<
@5962453/1
aaggattgttcgctagcgatctcctgcaagaactgaacaaagttgaagtc
+5962453/1
CCCFFFFFHHHHHJJJJJIJJJJJIJJJFIJJIJJJIIJHIIHIJJIJHI
@5962454/1
aaggattgttcgctagcgatctcctgcaagaactgaacgaagttgaagtc
+5962454/1
<@@=BDDDAD?DHGBGIDBBGCFF@GEG9BDHIIIIHFHGGIEH@DHIB=
@5963245/1
aaggcagttcaccatcgcttgtcatgtgttgaaattccgcgaaattggca
+5963245/1
@@C<DFFDHHHHHJIJJIJIIJJIIIEHIIJJIIGIJIGIGIGIJJGFGH
@2546025/1
cggtgtcaatttaaaacccaaaaactgctcgtagtgttccacatctaaaa
+2546025/1
@@@=DDEDHHHHFIJJEHJJGGGIIJIJHIJHIJGHIIGGHIEIJIIIJJ
@5964539/1
aagggaacaatttttatcgagttattgatttcgaggaataatacgaactt
+5964539/1
?<?DB:A?C3CC?@DBFF=FA<AC@4<F<AB?:FFFB?BDF<DF=;8DD<
@8007559/1
cggaaatctaccgacagagaggttatccttgggggaagaagccaaattgc
+8007559/1
@?@BDDDD?BDFAGGG<E9AFE9CFCDHGIEIIIIGIIF=7@FHIIGG@H
@8007560/1
cggaaatctaccgacagagaggttatccttgggggaagaagccaaattgc
+8007560/1
@@7DDDDDHHFFAHGIIIE>FF?CFEC?CGGCEGGBGEF@=A@>DHCDHG
@8007561/1
cggaaatctaccgacagagaggttatccttgggggaagaagccaaattgc
+8007561/1
@C@ADFFFFFFHD<FAEDE@EH9EGHIIIIGIIIIFHGDGGDH>GGDGII
@8007562/1
cggaaatctaccgacagagaggttatccttgggggaagaagccaaattgc
+8007562/1
BBCDDFFFHGHHHHIJIGGGHIFHHIJJJJIJJJJIJJIGIJIJJIJJII
@1123200/1
atttgtggtatctgtcgatgttgccagaacgtaagatatcctaaactcac
+1123200/1
?B=ABDFFFHHHHJFIJIIIJJIJJJJJJIIGGJIJJJJJIJIJJJIJJI
@1123201/1
atttgtggtatctgtcgatgttgccagaacgtaagatatcctaaactcac
+1123201/1
B@CADDFFFHHHHJJJJJJJJJJJJIJJJJJIJJJJJJJJJIIIJJJJJI
@3264662/1
cttcaaaactgtctttcttataccactccggagctgcgtcactgtacacg
+3264662/1
?==BBDFFHHFFHIGJIIJIGHIIGIJGIJGEGHEIJJFGHGHEFIGIJJ
@3920179/1
gcgtaaagtgaccaaagcaaagacgcaataagtgatacaagaaaatatac
+3920179/1
?<?DDD;DDD>?<2<E32C:AC@EFDDEDE<DDE<DEDI3?D>DABDEI>
@3920180/1
gcgtaaagtgaccaaagcaaagacgcaataagtgatacaagaaaatatac
+3920180/1
@@<DDFFFCFHHHIJJIIEHIGIIHIJJIIJG?@FGGIIEHGHIJIJJJJ
@4577149/1
gttgaagctgagagtctcttcgtcactcgcaaatgtagaaggcagattgt
+4577149/1
B@@;DEEFHGHFFIHEGIJIJIGIJIJJIJJJEIJIIGIJJJJIJIIJJI
@4577150/1
gttgaagctgagagtctcttcgtcactcgcaatgtagaaggcagattgtt
+4577150/1
@:BDDFFFHHHHHJIIJJJJJJHJJIJJJIJJIJIGJJIEIJHIIGIJJJ
@4577151/1
gttgaagctgagagtctgcaaatcggccaacttcttgccgacagaatttt
+4577151/1
@@@DFFFFHFDDHGCEBGGIJIJIIIIGIJJJIJIJGIGEIHIIH@CDEH
@7333157/1
cagtagtcaaatttgtatccattatcactttttgttgccgtgtgcccttg
+7333157/1
@@@FADDDFHGAHGIEDEHIGHIGIEHHIFIIIIIJJJJJGGFHIIGIJH
@1785537/1
caggtacttgcgtggacacgcatattacacatccatttatgcaggacttc
+1785537/1
@C@DFFFFHHHFFHIBBGEGGIHIIJJJJJIIIJEIIJEIIJJJJIIJJI
@5966499/1
aaggtaatccacggcatttctggtcatgggccactaataaaaataattaa
+5966499/1
BCCFDDFFHHHHHJIJJJJJJJJHIIJJJJJJJJJJHIJJIJIIJJJJJG
@1786237/1
caggtatatttatcacatcattcgtcgtgtaccaca
+1786237/1
??@DD8?ADHFHDFB>?CEHEHHHGDHFG<E<CGH?
@1786238/1
caggtatatttatcacatcattcgtcgtgtaccacatctcggatcttgct
+1786238/1
?@?DABDEHHFGH@FHIGGHIIIICEGHBDG@HGGHIDGHGGDFGICE@C
@1786263/1
caggtatcacatttatcgtggtccagaagaggcatcacacaaggctcttc
+1786263/1
BB@FDDFFHHHHHIJJJJGHHHGIJJJJJJJJIIIJJJJJJJJJIJIIJJ
@5968484/1
aaggtttggaggagttgtactaatttgtgtaattgaagttcgtattattt
+5968484/1
@C@ADDFDDHGHBF?DGHHIJJJGEIHHGFGGIIFIDGDHIIHHJIIEHD
@3267898/1
cttcaactggtgtaactttactttcttcttgttttacttcaagcttcata
+3267898/1
BBBDDFFFHHFFAGGHIJIIJJJJJJJIJJIHIJJJGIIGIJJJJJJJIJ
@3268076/1
cttcaactttgttcagttcttgcaggagatcgccagcgaacaatccttcg
+3268076/1
@@@DDFFFHHHHHHFGFHGJIJJJJJJJHIJJIJIIIJJJJJJJHIIJJJ
@3268399/1
cttcaagatatatttttcaggggatcatgaagctcgcttttcaaattctc
+3268399/1
@B:BDFFFHHHHGJJJJIJJJIJJIJJIJGEHIJJJIIJJJJJJJJIIJJ
@2550902/1
cgtaaagtgaccaaagcaaagacgcaataagtgatacaagaaaatataca
+2550902/1
=?14ADD?FDHHFIIIFEHIIIIIIIIIIIICFGHIIIIIIIIIIIIIII
@2550903/1
cgtaaagtgaccaaagcaaagacgcaataagtgatacaagaaaatataca
+2550903/1
@@@BDD?=AFFHBFH@CEGI3CFAGHI:FHD1?DBGGIIAGHIIFHAHII
@7336916/1
cagtcccttctggatactgtcctggattttaaatctttcatattccctat
+7336916/1
?@@4ADDFHHHHFGJJJGHJGEHIJ@FHFHHHIGIGGHGICIAFGIJIGH
@4581646/1
gttgactgttgtagctgattaaggggtgtattctatatttcggttaaatt
+4581646/1
???DDFFFDHHFFIGIIEGHHIGJJJ1C:?FHHGIIIJJJJII000BFEH
@8008840/1
cggaaatttatgttactattggaatatcgttcctttggaaaatattggaa
+8008840/1
@C@ADFDFHHGFHIJJJJIJJJJIIJJIJHIJJJJJIJJJIGIGIIJJJJ
@5290272/1
ttcccttttgagctattgcgatattttttcggaaaaaagtgagtttagga
+5290272/1
CCCFFFFFHDFHFGIIIIIJJJJJJJJJJJJJIIIJJJICGGICGHIJJJ
@4583958/1
gttgagtgaaaaaggtgggaaatgttgactgttgtagctgattaaggggt
+4583958/1
@B@DFFDDFHHHHJJ2AGHIJJJJIIJJIIJHIJFGIIEIGIJJJJJJJ?
@3271619/1
cttcaatgtttgaatgatgattatataacgagtagatagctttagagg
+3271619/1
=??BBDDDFHHBFIGGDG>AGIGHIIIIIIBGDHGCGGIIIIIHB>GH
@3271738/1
cttcaattacacaaattagtacaactcctccaaaccttgcaaattttcaa
+3271738/1
CCCFFFFFHHHHHJJJJIJJIJJJJJJJJJJJJJJJJJGIJJJJJJJJJE
@8010994/1
cggaagatcgaagaaagacgccaaacattcggcagccaagaacttgc
+8010994/1
@@1BDA?DDD=FF@FGBCCCFFGHIF><FDHCG@?;F>B8BFGH@=7
@439016/1
aataaggttcaaaagaaatctcggattttcataatgtgttgtgttaaatg
+439016/1
?;14BDDBFHHHHIIIIIIIIIIIIIIIIIIIIIIIIIIIIHHIIIIIIG
@5973379/1
aagtcaaagaagctagccaagagaatggcggc
+5973379/1
@@<DDFDDFADFFGIA9FHGHGGGIG>C@AGG
@439865/1
aataatatcgcaatagctcaaaagggaacaatttttatcgagttattgat
+439865/1
=@1AADDFHHGHHJIJIJJJJJJJJJJJJIIJJJIJFIIIIIHIJJJJJI
@2553072/1
cgtaagtcatctggtcttggtggcctcctatcagcgcacacgattgtcca
+2553072/1
?;?1BA=BDAFDFD<:ABAF3CEDFE>@D>EGFEABFEFGE>FDFFFFF@
@6651108/1
atttgaatttatatcgtttaggaaggcgaaaatatttaggagagtttatg
+6651108/1
=@:BDDADHHHDHIGIEHGHIIJFIFGGDDHGGGEGGGIJJICG8?DHGG
@5293428/1
ttccgtgaagtggtccgtgccccttgcggttaccccttctgtt
+5293428/1
@;@BDBBD:B2<?:2CFCF8=?C;F3??DCD:DDBE1?99DDF
@5975210/1
aagtgatacaagaaaatatacagactaaagaaacgctcgtggggagcgat
+5975210/1
@B@BDEFFHHHHHJJJJJJJJJJIJJJJJJJJFIJIJIJGHIIJIHJJFG
@444730/1
aatacttctgtattctacattccaccttgcgtcttacgttgtttgatttc
+444730/1
?@@1ADDDHFHFHIBEGHIIIIHIIIGIGDGG@FGFBFDGCGHI9?DFH9
@446785/1
aatagctcaaaagggaacaatttttatcgagt
+446785/1
<@7BADDD?D?DDFI@FFIIIIIIICHDEFE?
@446786/1
aatagctcaaaagggaacaatttttatcgagttattgatttcgaggaata
+446786/1
@C@DFFFFHHHHHJJJIJIJJIJJJJJJJIIIJJJJJJJIJJGIJJIIIJ
@2555472/1
cgtacgtcaaatgttgcaaattatgtcacataaatgtcaaaatgccacat
+2555472/1
???DB:2?ADD?A<C:A:CF>F:C?C?ACECEEI>?:C@DFI?<CDDB?0
@447933/1
aatagtgtattacctctaaagctatctactcgttatataatcatcattca
+447933/1
@;?AB2=2CFHDDH?EHEFHFHBHBFHGGIGIABGHIIIIIIIIIGIIII
@6652578/1
atttgaggtctaaacaagttagcaatttgaatttatatcgtttaggaagg
+6652578/1
CCCFFFFFHHHHHJJJJJIJJJJIJJJJJJJJJJJJJJIIHJJJJJIJJI
@448919/1
aatatataactgacatgtttcatatgtagaacgaattttgtgcatacaaa
+448919/1
=81A:?A:AFF?DGDEG4CFHI@DEH:?E>C?F@1??4?DD?CFGF@FI?
@6653916/1
atttgatgcaaagtatagaggttgtacccaaacttttcggggtgcaatct
+6653916/1
@@CFFFFFHHHHHBFHIGIJGFGHHIIGIIIIIJJJJJFGGI<GGDHCGG
@8015494/1
cggacaagttataccgaataaaaaaggaaaactaaaggatttctcaactt
+8015494/1
CC@FFFFFHHHHHJJJJJJJJIJJJHIJJJJJIHJIJIJJJJJJJIHHIJ
@3928077/1
gctaaaaaagcaggaaaagcccagaagaacgttcgactttcacttcattc
+3928077/1
CCBFFFFFHFHHHJGIJJIJJJJIIJIJJJJHIJJIJIIJJAGHIIGIJJ
@7346332/1
cagttgtacagtagaggataaaccaatggagcacacttttacttcagcta
+7346332/1
@??DDDDDFHDACBHGGECGHIIEGHHIIIIIIIIFGGIIHIIIIIGGII
@5296571/1
ttcctccatagttcttacatccttgtttatttccctttttgtggagagg
+5296571/1
@C<DFFFFHHFDFHIJFIGIJJIJIEGIGGHHIIGEFHIIGHGGDHFGG
@5296572/1
ttcctccatagttcttacatccttgtttatttccctttttgtggagaggt
+5296572/1
CCCFFFFFHGHHHJJJIIIIIGJJIJIJIIJIIGGIIIJIIDGGFGGGI?
@7346939/1
cagtttagtggccaactcttcgtcactcgcaaatgtagaaggcagattgt
+7346939/1
@B@FFFFFFFHHHJJJJJIJJJIJJJJJIJEIJJJHGIJJJJIJGIIJJJ
@1797263/1
cagtacgcaagaataagattatggaaggaataacacgggctaattttaac
+1797263/1
?@@BDEFFFHHDHIJGGCFHGIGGEEHI;ECHGEGIGEIHGEHIIJJJGC
@5981684/1
aataaagtatgtgttcaccaagagaagaaagctatacagtagtcaaattt
+5981684/1
CCCFFFFEHHHHHIJJJJJJJJIJJJJJJJJJIJJIJIIIHIHIIIIJJJ
@1799641/1
cagtagtcaaatttgtatccattatcactttttgttgccgtgtgcccttg
+1799641/1
@@@FFFDFDDHHHJJFHGIJIJJIIIHJEGHIJJGIGGIIIJCHGHIJJJ
@1799642/1
cagtagtcaaatttgtatccattatcactttttgttgccgtgtgcccttg
+1799642/1
B@1=DDDFHHHHHJIGHJJJJJJIJJJJJJJJJIJJJJJJJJEHDHIEHB
@454809/1
aatcaatttgcctcgaaatctaaggttatattacttttatgaatcgtgat
+454809/1
<@@;DB?:AB>B<BEEE@ABCHHA<CCCFFHGHHGCEAFBF??9<BH>B?
@454810/1
aatcaatttgcctcgaaatctaaggttatattacttttatgaatcgtgat
+454810/1
@@@DDDFFHGHFHJIIGGIGGIJGHHDGGGICIIIHIIEEGFCFFHDGGE
@5983096/1
aataaatgctcccttttcacaatataataaatacatatcatatcatcggg
+5983096/1
@?@DBDFDFAFHH@AHGIGEEHGIGIIIGGGGHG<GG@GGIIIIIII>@F
@8020422/1
cggagaatcacaaaactcatgatacttttcaaattttcttttaaatttca
+8020422/1
B<@DFFFFHHHHHJJJJJJJJJIJJJJJJJJIIJJJJJJJIJJIIJIJJI
@456773/1
aatcatcaatattatctatcgatactgaatgtaattttttatatagtgcc
+456773/1
C@@ADFFFHFHGHJIJIIIJHHJJJJGIJBHHIGHIIJFFDGIEIHGIII
@456929/1
aatcatgaagcaagattttacctgaacaatttgaaatttttccaaacccg
+456929/1
??1ADDEFHGHBHGGHIIIIIGGICEC9<ACDHIIIIIGGHIEIIGDADA
@5300407/1
ttccttaacaaaccccttcttttcagatgttttaatgcacatttagctgc
+5300407/1
CC<DFFFFHHHHHJJJJJJJJIJJJIJJJHIJJJJIJJJJJJJJJIJJJJ
@1803418/1
cagtcccacaaagtttcacagttccacaaaacgctgaaaaattccgtcgg
+1803418/1
@??ADDEFHFDAHBFEHEGCCFGGGGHEIEGFHICHGHGHHGGCH?DAD;
@1803419/1
cagtcccacaaagtttcacagttccacaaaacgctgaaaaattccgtcgg
+1803419/1
B@@ADDFFHHHHHIJJJJJJIHIJJJJJJJJJJIJJJIJJJJJJJJGHGG
@7350405/1
cataaaccgtttcctaaagctataccagttatagaagctttgcttgaagt
+7350405/1
B@=DDFFFDCFFHIIIJIGGHIIJHIGHHHJIFIJGEGICEIHIJIJGID
@8023082/1
cggagatcgaacagtttagcaataaagtacccaaatcacccattagagaa
+8023082/1
@@@?DDFFHFHHGJ@FHIGIJJIIIJDFGHGIJIIJGGIJJJIIIIGDGH
@7352651/1
cataaatgtcaaaatttgacataatttgtggacataaaggaaagaaaaaa
+7352651/1
?<=:BDBDCFBHFGIIIGHIIGGIIIIICGGFEHHGIIIIGGGIIIIIII
@6659303/1
atttgggagtgatgccgcgacggctcagcaactcctggaggacgctgacg
+6659303/1
BBBDDFFFHFHGHIIJJIJIIJIJIJJIJIIJIJJJJJJHHGFFDCDDDD
@460744/1
aatcggccaacttcttgccgacggaatttttcagcgttttgtggaactgt
+460744/1
@CCFFFFFGHHHHJGIJJIJJJIGAHEHIIJFGIIBFHGIJGECHIJEFH
@461369/1
aatctaatcaatgttactatttccgatgaagtg
+461369/1
?;@DA;DDFF>FFFAFBHEHFGGEE?FGHD429
@5302090/1
ttcctttatgtccacaaattatgtcaaattttgacatttatgtaacatgt
+5302090/1
CCCDDFFDGFHAFGGIIJGGHJIJIJEHIJJIEAHIJGJEIGIGIIJJIE
@6662471/1
atttgtgctgaaaagaaaattcaagatccagtgtttaaggaactatc
+6662471/1
@CBFFFFFHGHHHJJIJJIIJIJJJGGIIJIFGIIJJJJJJJIJIGJ
@6662534/1
atttgtggacataaaggaaagaaaaaaatgtcaaaattttgcaaattatg
+6662534/1
B@=DDEFFFHHHHJJJJJJJJJJJJJJJJIJIJJJJIIIJJJJJJJJIJJ
@4599493/1
gttggcagagcaactccttttctgttcacatatctaggggtaagaaaatt
+4599493/1
@@C;DDFFFHHHHJIIJJIJJJIGGIJHJJJJJIJIJJJJFHIIJJIIIJ
@6662897/1
atttgttaatcgtgaccgcttggaagaatttgtcacctctccatattcct
+6662897/1
@@@ADDFFHGHHDEHIJIJIIJIJIIIJJJJJGGIJJJJIJIIIIJJJJJ
@4599787/1
gttggccactaaactgggcagctcggctgagaatcggtattcgggactga
+4599787/1
BB?DDFFFHHHHHJJJJJIJJJIJGIIIIJJJJJJJI?BDBFCHHG<FD@
@7357688/1
cataatttgtttgtggacataaaggaaagaaaaaaaatgtcaaaattttg
+7357688/1
CCCADBDFDFHHGBCFBHIIIHHHIGGIIIIIGIIGIHAGGGHIIGIIII
@464353/1
aatgaagataacttatgctgcttggtctttgttcacaatcgct
+464353/1
;8=;1A>?2CF?DHBBEHGG>?4:?3<<B9CH@9E@FHEGGFH
@6664741/1
atttgttttgctttgtttaagatttccaagttgtttacgactgtttaagc
+6664741/1
BB@FFEFFHHHHHJJIJJJJJIJJJJJIJJJJJJJJIIFIHIIIJJJEHI
@5988442/1
aataactagtgcctaataatagtgtattacctctaaagctatctactcgt
+5988442/1
@@?DDDEDH<DFDGHGDFGIHHACAFHGICHGGHGIIHGFGIGEIHGGHI
@6665610/1
attttaaatgaaaaacgtatgttgtttacttcatttgaatctatggaagt
+6665610/1
=B1=BDFFHHHHHJJJJGHIJIIJJJJIJJJJJJJJJJJIIJJJJIJGIH
@6665611/1
attttaaatgaaaaacgtatgttgtttacttcatttgaatctatggaagt
+6665611/1
?@@DDDFFHHGFGHIJJGIJJJJJJJJJIJJJIJJIJJJIIIJIJIJIJI
@1811460/1
cagttcaccatcgcttgtcatgtgttgaaattccgcgaaattggcactgg
+1811460/1
@@@FFFFFHFHGGIJJJGGIIIHFFFEHHGHJICHEGIJIJGGIEHGIAA
@6667370/1
attttacaagctatactttgcatagaattagtggtttttttctaaaatca
+6667370/1
11:D42=BDDHFDBGDAGGIICHHIGHCEEHHHIEHGGGBHGJJJJIJJI
@8028370/1
cggagttttgcctgttccgtagcagacgg
+8028370/1
@@@7DDDDBBBD?><CBGEBGF1FEACEF
@8028371/1
cggagttttgcctgttccgtagcagacggccactggcaaagtggatagct
+8028371/1
@<@DBDDFHFFFHEHGGHIIJJIJJJIJIBHHIIJJJJJIJFHGEIJCHF
@8028372/1
cggagttttgcctgttccgtagcagacggccactggcaaagtggatagct
+8028372/1
@@<;DADDFA:ADGGI@F<FGDFIIFFIFII<F<<@A?DFE?BF@=<3=4
@3938326/1
gctacttcaactggtagctcccacagttggatgagataagtcttcactag
+3938326/1
CCCFFFFFHHHHGJHIEHJJJJHIIGBFHHHHGGGGHGGIDHIIJEGIAC
@5306376/1
ttcgaggtaacctacgtggacatcgaagaaaaaacattgaccaatcgcca
+5306376/1
@C@FFFFDFHHHHIJJBGIIGGHHIHIEEGGIIIGGHJGGEGIIFH7CF@
@5307531/1
ttcgattcgataggtgctttgtctggttaactttagtgggaaggtttagg
+5307531/1
@B@DDDFFHHHHHJCGHIJJJIJJJJGHIIIJJJIIJJJJJJJJDHGHIE
@5307532/1
ttcgattcgataggtgctttgtctggttaactttagtgggaaggtttagg
+5307532/1
CCCFFFFFHHHHHJCFGIHIGHIIDEHHJIIEIJJJFHIJJJJIBFGIJJ
@7361803/1
catagatccaatcctataattatccatttcctgtaattctggtttctcta
+7361803/1
?1:BDD8=CFHHFDGH@@FB@HIGBHEFHGEB<2C9C?BG>@19?F@BH?
@7361804/1
catagatccaatcctataattatccatttcctgtaattctggtttgtcta
+7361804/1
@<?DFDDFFHBFDFGBFIIIIIGGIIIIHHEHIHI<DFHIIGFHGHIEHD
@468179/1
aatgcaatgtgtttaaatttttgtcgagtcaaaagcgaagaatatttgaa
+468179/1
BB=?=DEFHCFFHIGIIJIJIJJHIIHIHHIJJJIJIJIGIIJIIJIJJJ
@7363998/1
catagttcttacatccttgtttatttccctttttgtggagagg
+7363998/1
?@=BBADDHDHFH>CC@EDC<C@HIG@EEEHEHG@E9?3:CFE
@468684/1
aatgccctattgaaaaccttgtagtggattcctaatattttttagtgaac
+468684/1
BCCDFFFFHHHHHGJJFIJJJIJJJHJHHHIIJJIJIJJJJJJJJGIIII
@7364845/1
catatagtacctctccacaaaaagggaaataaacaaggatgtaagaacta
+7364845/1
111=4=ADDHHFFEEE<EE?AF:CGHDDFFF<GE@GGIIA<0:9BFBHGD
@469374/1
aatggaacacgaagagggactaccacacgaaaggcagttcaccatcgctt
+469374/1
<?@DDFFFHDHA?;:EBAEEHIEGGHIGIGHIGEBHGHCDGBGHGIGIGC
@3940360/1
gctagccaagagaatggcggctcac
+3940360/1
?@:?BDDDHHHHHIIIIIIIE:F9B
@2575357/1
cgtgccccttgcggttaccccttctgttgggatgggggccg
+2575357/1
?<?ADDDD;CD8CECE6<FFF?E3?:CD@DD8?BDIII@A4
@5311164/1
ttcggagttttgcctgttccgtagcagacggccactggcaaagtggatag
+5311164/1
@@?D<BDDHHFHHJJJHIGIJIIIJJJJJIAHIGGHIIJJGIJCGEEGII
@5311165/1
ttcggagttttgcctgttccgtagcagacggccactggcaaagtggatag
+5311165/1
@@@DDDADHFHHHJJIJIJJIIIIJJIIHDGIJIDHIIJJJ;FCFCHIIG
@5311199/1
ttcggatacagaacttggaccttttagaatcgagtttacaggtgatcatc
+5311199/1
CCCFFFFFHGHFHJIJIJGHIJJJJJJJIIIJIHDGIDGHII:BDGGIGE
@469928/1
aatggagcacacttttacttcagctacttgaaccgtacgtcaaatgtcgc
+469928/1
CCCFFFFFHHHHHJJJJJIJJJIJJJJIJJJJJJJIIJJDGIJIJIJJJJ
@2579787/1
cgtgtgtgcaggtatatttatcacatcattcgtcgtgtaccacatctcgg
+2579787/1
B@CFBFDDGHHH;DGHIJJJJJIJJJJJJJJJJJIIIFHDHGHGIJJJJJ
@1816494/1
cataaaagtaatataaccttagatttcgaggcaaattgattgatttgccc
+1816494/1
CCCFFFFFDHHHHJJJJJJJIJGJJJJJJGIJIIJJJJJJJJJJJJIJJJ
@8035994/1
cggcaacaaaaagtgataatggatacaaatttgactactgtatagctttc
+8035994/1
@?@?FFFFHGDDFFHGGHEDFDHHIIF9FFDB@GDDDHIIGIII>BAGII
@3290814/1
cttcatttgaatctatggaagttcgcattattcctcgaaatcaataactc
+3290814/1
B@:4ADFFFHHFHIIIJJJGHFHGGIIJJIJJIIIIJIJJJIIJJJJJJJ
@4606897/1
gttgtacagtagaggataaaccaatggagcacacttttacttcagctact
+4606897/1
?@@F=BDFFDFFFIHHGHIJEHIJIHIIIIIGIHHIJJJGHIJG?DFIJI
@4607076/1
gttgtacccaaacttttcggggtgcaatcttcttttccggaaaatgctcg
+4607076/1
@@@FFFFFHHHHFGIJJJGGJICCDHIIDCHFHGIJBHGDHIGIEEDGCD
@3292044/1
cttccaataaatcatcttcatatatttcacttggatcatacctgtgatct
+3292044/1
@BCFFFFFHHHHHJJIJJJJJJJJJJIJJJJIJJIJJJJJJJJJHIGIIJ
@3293338/1
cttccagcctcgaatggccgattgataaaatccgtgatacatttccatgc
+3293338/1
@@@FFFDDHHHFDHGHGDHGHIIEEHIGIICHII:D?FGFFIIIHIJGGI
@3945026/1
gctcaatacaatccccacattccaccccaatctagccactcttatacgca
+3945026/1
CCCFDFFFHHHHHJJJIJGIJJJJIJJJIGIIJJGGIIGHIJJJJJJFHG
@3945309/1
gctcaatgtcgtcgtttgacatatcgttgtcatcccacaaggtacaatac
+3945309/1
?@1=DEFFHHHHHIHIJEHIJJIJJJJJJJJJJJJJIJJJJIFHIIJJJJ
@3945411/1
gctcaattggtttatcctctactgtacaactgtttacctgtgtatgataa
+3945411/1
@@@DDDDDFHDHHJJIJJJIJIIIJIJJEGIJHIIJIIJJJJIJIJIJJJ
@3945412/1
gctcaattggtttatcctctactgtacaactgtttacctgtgtatgataa
+3945412/1
@C@DDFFFHHFFHHIIIIIJJJJJIIJJJIJJHIJJIJJJIIIIJJIGII
@3296169/1
cttcccactaaagttaaccagacaaagcacctatcgaatcgaatattag
+3296169/1
1=14=BBDBBF?:2<EFF@E;;FFFFFIEFIEIGFIFEFCFAF@DDF9?
@3296541/1
cttcccccaaggataacctctctgtcggtagattt
+3296541/1
@@@=DDDDHHHHAHGH@FHEHGI?ACBE?G691?D
@1818081/1
cataaaggaaagaaaaaaatgtcaaaattttgcaaattatgtggcatttt
+1818081/1
CCCDFFFFGHGHHJJJJ8FHIIJJJIJJJJJIJIIHIJJJJIIJIIJJII
@1819507/1
cataaatggatgtgtaatatgcgtgtcca
+1819507/1
@=@BDD?D8AACD>2<C?<DBF6GG@FFH
@6003265/1
aatcaaccgaatttgcaaatttgactttcactttatatattttctctcta
+6003265/1
???AD?D3000ADEDAEBB9CD9BFCCCA<???DFBDEEC<DB<DEDDEE
@6004694/1
aatcaatttgcctcgaaatctaagg
+6004694/1
@@@D=DDDHDBFHE?CDFGHGIGB:
@2581980/1
cgttacttcctcaagcgctggtaacgctttatcgggttctgctaagtggt
+2581980/1
?@=DDDDDFHAF<FBDFBDAGCHHGHHEGIGGIIIIGIGIIIIIIIFGGF
@6004695/1
aatcaatttgcctcgaaatctaaggttatattacttttatgaatcgtgat
+6004695/1
?<@:;DDDHFBHB?1@CGH>A?F?FEH@E4CFAAFCB@DFDDGEH@B3;B
@3297650/1
cttcccttggtgggggctgaatcggtccggccg
+3297650/1
@@@?BDDDFDADFEB?E<C;DDGEHDBHIIIIB
@3297651/1
cttcccttggtgggggctgaatcggtccggccgag
+3297651/1
:?@;DD?DD?FBFBBGAGIDD?9BFGIA@6A:@8B
@7370690/1
catcaatattatctatcgatactgaatgtaattttttatatagtgccccg
+7370690/1
C@CFFFFFHGHHHJJJJIIJJJJJJJIIGIHIJJJJJJIJJIJIIIIJJJ
@3298564/1
cttccggttccggtggccaccagatcgttgttaaggaacacgcggtagcg
+3298564/1
@@C;DDDAFFHHHAGGGGDGIGGGIIIECGEHIIIIIIECHAGGH5AHHF
@4614701/1
gttgttgtggaggagcagcttgctgttgtctcgctccaggttgttg
+4614701/1
??@?DDDADDAFF1AFGHBGC@;EHFHGEGHIGCGGH9BF9DG6?@
@3298969/1
cttccgtcggagttgctctagataaatcgtaatctttcaaggggga
+3298969/1
@@@DDD??FFDHAEBHGGICHIGIIIEHHCGGHEIG<B?B<FB@@A
@3300129/1
cttcctcaagcgctggtaacgctttatcgggttctgctaagtggtaagta
+3300129/1
B@:DDFFFHHHHHJJJGHIIIJJIJIJJJGEEGIIJJJJHIFHIHIIJHI
@7375285/1
catcattcaaacattgaagccagatcgataaaaaaatatcgcaatattag
+7375285/1
@@?DDEFFHHGFFHIHIJGIIJIG3CGHEEFHJDHIFIB?@EGHJGIIJH
@5317030/1
ttcgtattattcctcgaaatcaataactcgataaaaattgttcccttttg
+5317030/1
BC@FDDFFHHHHFGHIIIJIJJJJJIJIIJIJIJJJJJGIIJJGGEGIJ@
@5317442/1
ttcgtcactcgcaaatgtagaaggcagattgttaccctccacgggt
+5317442/1
@@@ADDADDHBF:G@FHABDGGGE@FHGIIDFHIIIIGIHIGBA@@
@3954025/1
gctgaatcggtccggccgagtgcatcatggtcatgttttgggactccatg
+3954025/1
?@?4BDDFHHFHHIIIJJEGBFHHIJIGJJDGHIIIJJFHIJIGFHIIIJ
@3954026/1
gctgaatcggtccggccgagtgcatcatggtcatgttttgggactccatg
+3954026/1
?B1?DDFFGFFFFBHIJIEGGHIJIIIEHGFHIJIEFIHIIJDHGIJIJJ
@3954252/1
gctgaatgtgcgccaattgagttttcgagcattttccggaaaagaagatt
+3954252/1
?81BDFFFHHHHHJJJJJJJJHGJJJJJJIJJJJJJJJJJJJJIJFJJJD
@3954253/1
gctgaatgtgcgccaattgagttttcgagcattttccggaaaagaagatt
+3954253/1
?@=D;DFFHHHAFIJJJGIJIAHHHIGIIGIIIJJJJGIJJFGGGIGJJJ
@2583393/1
cgttcgatgacaaagtgatgggcaatcccattggctggctccaagagatg
+2583393/1
@@@DFFFDFFHHHJJ:CFHGGIIIJJHGIGIIJGGEGG?;@FC9?9?B>9
@2583910/1
cgttgaagctgagagtctgcaaatcggccaacttcttgccgacggaattt
+2583910/1
BCCDDDFFHHHHFIIBHIIHIJIHJJGIJJGJJJJJJIIIJJJJIIJJIJ
@3956063/1
gctgataggaggccaccaagaccagatgacttacggaacttagcttcaca
+3956063/1
@@@DDDFFFGDHGJIGIGIHFGIIJGEHJJJJJJJIIHGIJJIJJIJJIJ
@1148456/1
attttgaggtactcgagggcatgatgag
+1148456/1
?@<DAD:B:2<?4C@AFF<:FA?E?C?<
@1148457/1
attttgaggtactcgagggcatgatgagcagccgagcccttggcttcctt
+1148457/1
=1BDBDFFHFHHHJJIJJJJIIJJJJJJJJJJJIGIJIJJJJJJIJJJFH
@3956648/1
gctgattaaggggtgtattctatatttcagttaaatttaagaggctttta
+3956648/1
=B1=BDFFHHFHH@FFHIIIIJJJJJJJJIIFGIJJJJJJJJJJJJJJJI
@3956649/1
gctgattaaggggtgtattctatatttcggttaaatttaagaggctttta
+3956649/1
?@1ADDDBHDHBD2@@@FHIIIIA??CAFG11:C@FGGHGG<DFGHGIEI
@1825126/1
catacacacatagtacctctccacaaaaagggaaataaacaaggatgtaa
+1825126/1
=?14=DD>FHD??HG><?<IGEHGIIGGAG;DAHD<0?DHIGDBBGBGHG
@6682991/1
attttctaattggaaaggttattaatttggtaccatctggaagtgtcagt
+6682991/1
B@BDDFFF?HHHHIJJJICIHIJIJJJJIIIJIJIIJJJJFIGCF><BF9
@2586842/1
cgtttagcagtcttctttttagaataacattgacattctataaagacgtt
+2586842/1
?@1ADBADBDADBG<CGHIIGFEHGHHEAFHCHHHGIGIGIIIIIIHGHI
@6683146/1
attttctagtaatattccgaaaaatgcgataagaaggctatttgaatgga
+6683146/1
BBBADDFFHHHHHJJJIJJIIJJIJJIJIJIIJJIIEHIIIIJIJJIIIG
@3959231/1
gctgctaaaaaagcaggaaaagcccagaagaacgttcgactttcacttca
+3959231/1
@@@FDFFFHHHGDABDGBHIIGHIIEGGGIIIIIEIHGIGIHIIIIGHI@
@3305100/1
cttcgaggtaacctacgtggacatcgaagaaaaaacattgaccaatcgc
+3305100/1
?@::DDFFDFHHHJJIJGJJIJJJIIJIJJJJJIIIJJIDHIGHIJEBG
@1151473/1
attttgtaaggtgaggtatttgtacatgaagttgtctgcccctttcttaa
+1151473/1
?@@DDDDDAFHAFEHIFGIIGGHIIIIBHEGEHHHIII9CGGEHIHAGC9
@6009102/1
aatccttcgaggtaacctacgtggacatcgaagaaaaaaacattgaccaa
+6009102/1
@@@BDFFDDHGF@EBFGGIGDA@FHGGIGEGEBEGGGIGIACGH<FGGII
@5319001/1
ttcgttaaagaaccacaaaatgtgacatatataaaggtgaatatataact
+5319001/1
:=;==BDDDHFHB?DFGHIIIG<AFCHEEHIBGHCG@:?FCFHHIDBDDA
@1827831/1
catacttcgaagagttcaggtttgtcgtggaaa
+1827831/1
?@;DDDDEHHHHFGHIGIAGHGCDADF;:?C@F
@1828010/1
catactttatgctcttgacatttcgttaaagaaccacaaaatgtgacata
+1828010/1
CCCFFFFFHHHHHJJJJIJJJJJJJJJJJJJIIJIJJJJJJJJGIJIIII
@6684978/1
attttcttgtatcacttattgcgtctttgctttggtcactttacgcgcga
+6684978/1
:?@DFDEFDADFDDFBG@HH@EG@EEHI>>EGICHFHGIFIIHIIIEGF<
@6684979/1
attttcttgtatcacttattgcgtctttgctttggtcactttacgcgcga
+6684979/1
@@8DDBEDHHFGHIIIIEIEFEHHIGHGIIGGCCACC?BFFGIEGIIHBB
@3959449/1
gctgctcatcatgccctcgagtacctcaaaatcatgaccaaaaagtgaac
+3959449/1
CCCFFFFFHHHHHJJJIJJJICGHIIJJJJJIIJIIJJIJJJJJIBFGHG
@6686210/1
attttgacatgttagaatgccctattgaaaaccttgtagtggattcctaa
+6686210/1
1===BD=DHHHHDHIJJJIIJJGIGJIGGHEIGGHG?BFCFGAHGHF<FD
@481422/1
aattagtggtttttttctaaaatcaatttacatattatttttgacttgaa
+481422/1
CCCFFFDDHFHHHJJJJJJJJIJJJIJJJJJIIJJJJJJJJJJJIIIIIJ
@481423/1
aattagtggtttttttctaaaatcaatttacatattatttttgacttgaa
+481423/1
CCCFFFFFGHHHHJJIGIIHGHI@FFHIIIICGIJHGIIJIGGBHGIJIG
@3962603/1
gctggatcggtccggccgagtgcatcatggtcatgttttgggactccatg
+3962603/1
??1BDBDDDDADDEE:EADD6BD@@DAD@D9BB<B?DD@ADDDADCEIII
@3962637/1
gctggatctcttggtcggaaaagtaacgcccgaacaagccaatcagacca
+3962637/1
=?1ADEFFHHHHHIHHJJJIJHJFGIIIJJJJJIJJJIFIIHIJJJJJJI
@2588217/1
ctaaaaaagcaggaaaagcccagaagaacgttcgactttcacttcattct
+2588217/1
B@8BDDFFGHGHHJJJJIJJJJJJJIJJIJJJJIIEGIJJGIJJJJGIJJ
@2588312/1
ctaaaaaatattaggaatccactacaaggttttcaatagggcattctaac
+2588312/1
CCCFFFFFGHHHHIJJJIJJJJGIIJJJJFHIIJJIGIJJJJJJJJJJJJ
@1828239/1
catagaacccgaaaatgtggatttacaaaatttaaatagggaatatgaaa
+1828239/1
BCBBDFFFHHHHHGIHIIJJIJJJJJJJJJJJJJJJJIJIJJJJIJJJJJ
@1154547/1
atttttaaatttaaaaatttattcaagtcaaaaataatatgtaaattgat
+1154547/1
@@=DDDFFGHHHHJJJJJJJJJJJJJJFEIIJJJJIIJJJIDHIIIIIIJ
@1829426/1
catagattcaaatgaagtaaacaacatacgtttttcatttaaaatgaact
+1829426/1
@@@:ADDFHHHHGIIJJDEHHIJJJIJJJJHIJJJJJIJJJIJJJJIJIJ
@3308465/1
cttcgcttttgactcgacaaaaatttaaacacattgcattattgatttcg
+3308465/1
=1:4=DDFHHFHHJJEHJJIJJJIJJJJJJIGIJJFJJJJJJJJGJJJJI
@3308466/1
cttcgcttttgactcgacaaaaatttaaacacattgcattattgatttcg
+3308466/1
@?@DFFFFHHGGFFHFDGGIIGIGIIJJJIGHJIJJIJJJJJJJJJJJJJ
@3308467/1
cttcgcttttgactcgacaaaaatttaaacacattgcattattgatttcg
+3308467/1
@@??DADDHHBCFGHIFGHHGIHC<CGIEIIIIHCC>FGHIIFIGIIIIE
@3308468/1
cttcgcttttgactcgacaaaaatttaaacacattgcattattgatttcg
+3308468/1
CCCFFFFFHHFFHEHEBGGHIJJIIIIJJGIGI<FHIJJJJJJJGIJJJJ
@3308823/1
cttcggagaatcacaaaactcatgatacttttcaaattttcttttaaatt
+3308823/1
CCCFFFFFHHHHHJJJJJJJJJJJJIJJJJJJJJJIJJJJJJJJJJGBGI
@7382961/1
catctccagatccattattactacccctgtcacaacatgagcttaatgaa
+7382961/1
B<:DDFFFHGHHHIIJJJJJJJJJIIJJJIIJJJJJJJIJJJIJJJJJJJ
@1157413/1
atttttattcggcttattgtaatattcctccatagttcttacatccttgt
+1157413/1
BC@DFFFFHHHHHJJJJJIJIGIIJIIJJJJJIJJGIIJJIIIJJJJJJH
@1158033/1
atttttcaataaagtacactttatttaagaacaaacaggggagaaaagtc
+1158033/1
<B@FFFFFHHHHHJHIJJJJJJJJIJJJJJJIIJIJIJIJJJIJJJIIII
@1158034/1
atttttcaataaagtacactttatttaagaacaggggagaaaagtcacga
+1158034/1
BB?DDFDFHHHHHJHHJJJJJJJJJJJJJJJJJJJIJHIJIJJJGIIJJI
@485728/1
aattgaagttcttttatgagtctaataaaggtcaaaaaccccaaagaatt
+485728/1
=B1=BDFFHDFHHJJJJJJJJIJJJJJJJJJHHIJJJHIJJJJJIIIIJJ
@1158332/1
atttttcaggggatcatgaagctcgcttttcaaattctcgtg
+1158332/1
?@=DDDDDHHHHDGGIJIGIJJJIIIIIIGDGGHIIGCGGF8
@3967484/1
gctgtctaaagagttccatcacggttcttaaaaactttttcggggtatct
+3967484/1
B@?DDDFFHGHHGCHIJJJJJJJJHIIJJJJJJIJJJJIEHJGIIFFHGG
@4620411/1
gtttaaatttttgtcgagtcaaaagcgaagaatatttgaaaatttctaat
+4620411/1
???DBDD>DDDDAEEA<8AF:?CEFDE=ED8;BABDE9<DCEBDEC<?BD
@3311103/1
cttcgtcactcgcaaatgtagaaggcagattgttaccctccacgggtaaa
+3311103/1
@@@DDBD=C:<?C:EF?@CEFFH<F?GFF>DFCGCAFIDFGEFEII6;CF
@5328272/1
ttctctttgacattgcttgtggtcacttttcgcgcaaaggtaaaatcgtt
+5328272/1
@C@DDFFFHHHFHJIJIJIHHJGHIJJJJJJJJGD@GIGJ?BFHIB=CBH
@5328273/1
ttctctttgacattgcttgtggtcacttttcgcgcaaaggtaaaatcgtt
+5328273/1
BBB4=BDFHHHHHJIJJIDHHIGHGIJJJGIIJIJIIIIJFFGII<FCCH
@7383758/1
catctgcgggacatgcacatctcttggagccagccaatgggattgcccat
+7383758/1
:=14ADDFHHHHHIJGJJIIJJJJJIJJJJJJJJJJGIJIJJIJJJJJJH
@7383920/1
catctggtcttggtggcctcctatcagcgcacacgattgtccatttgtta
+7383920/1
1:=A?AD=AFADBHBFDH<EFEHEEHBFE:DFGGIBEF?BBF89DFDGAD
@1160753/1
atttttgacttgaataaatttttaaatttaaaaatgcgtgtgtgcaggta
+1160753/1
CCCFFFFFHHHGHJJJIJJJIJJJJJJJJJJJJJJJJIHIIGFHIGGIGH
@1160819/1
atttttgagtattttaatgtaataaacagaacatgtaagaagtgaataat
+1160819/1
=@:ABDFFHCFHGJJIJJJGHIJJJJIJJIJIIEIJIIDHIGFGHGJJII
@7384320/1
catcttaataatattttttatttcatcatacaaactgtcaggttcatttt
+7384320/1
B@BFDEDEHHHHFIGJJJJIIJIJIJIJJIJIIGIIJFHIIF:??<FIIJ
@1162002/1
atttttgtatgcacaaaattcgttctacatatgaaacatgtcagttatat
+1162002/1
=?:AAA@==?C8F@EFGHHICB:AE?FHIIGIBEHIEHGG<?D@?DFIG?
@7387449/1
catgaagctcgcttttcaaattctcgtgacttttctcccctgtttgttct
+7387449/1
CCCFFFFFHHGGDIIJIIJJJJJJJJEFCFGHGJ@DBDHJ@@BFG??DBD
@6688015/1
attttgaggtactcgagggcatgatgagcagccgagcccttggcttcctt
+6688015/1
=11=BDDFHHFHHJIGIIJJJJIJJIIJIIIJGIEHIIJJJJJJIJJJII
@6688016/1
attttgaggtactcgagggcatgatgagcagccgagcccttggcttcctt
+6688016/1
@C@FFFFFHFHHHJJJJJJIJJJJJJJJJJJJJJJJJJJJJJJJJJIJGG
@7388920/1
catgacaagcgatggtgaactgcctttcgtgtggtagtccctcttc
+7388920/1
@C@DDFFFGFFHHJI?EEGHJJJJJJJJJIH@CG:BFGHHHDGDHD
@487392/1
aattgctctactctcaagaaatggcctccatgccgagcaagactc
+487392/1
?8?D:AA?CFBCACCFH?B?CC?EGIDHGD?99:E0@6@9?;B?9
@487997/1
aattggcgcacattcagcaggttttttaacagtttgaaaaccttgataaa
+487997/1
?8=ADDEFGFFFHIIGIIIII@HGIIIIIIGHGGIDIIIIIIIIGIIIII
@1834180/1
catatgtagaacgaattttgtgcatacaaaaatagtaaaaagtcgaagtc
+1834180/1
CCCADFDEHHHHHJIJJJJJHGIJJJJJJJJJJIJDGIIJIIHIGIJJHI
@3970533/1
gcttaagtggcttaccctctacttaccacttagcagaacccgataaagcg
+3970533/1
=?@ABDD=:??FFGIAG@EGHBHCHDB??FGGGGE>DHIIHG<DE@BB<F
@3970534/1
gcttaagtggcttaccttctacttaccacttagcagaacccgataaagcg
+3970534/1
BBBABDFDFHHHHIJJIJJIJJJJJJJJJJJJIJJJJJJIIJIIGIJIHI
@490001/1
aatttacatattatttttgacttgaataaatttttaaatttaaaaatgcg
+490001/1
@@@?=8=ABBFFHIEE:A3C4IGH@<?<EFGG4?<8?1CG><99CGG>@@
@8045685/1
cggcagccaagaacttgctggatctcttggtcggaaaagtgacgcccgaa
+8045685/1
BC@FFFFFHHGFHIHJIJJIJIJJJJJJJIGIIJJJJGG?DGGGGIJJEG
@8046122/1
cggcagtcactgcatcttatgatccaaaagcctttaagtacaatatctgc
+8046122/1
?=@7;DDAAD?4A<?@<FBC:<AFHBEHI>GFCGECFCFFFIIIIEDD@A
@8046123/1
cggcagtcactgcatcttatgatccaaaagcctttaagtacaatatctgc
+8046123/1
@C<?DFDFGHGHFIIIIIIIIIIIIIIIIIIIIIIIIIFFHIIIIIIIII
@1834885/1
catattgatttaattttgacatgttagaatgccctattgaaaaccttgta
+1834885/1
BB:BDEFDFHHHHIJJJBFIIEHJJJJJJJJJJJJJJJIJJJIJJGIJJJ
@1164417/1
attttttatatagtgccccgatgatatgatatgtatttattatattgtga
+1164417/1
=?=DDDADHHGHHHIIIIII:CHGIFBGCFHFHDHIIIGIIIIIIIGHIG
@1164418/1
attttttatatagtgccccgatgatatgatatgtatttattatattgtga
+1164418/1
@@@DDFFFHHHHHIJJJJJHCCDEFAAA@FEAC?BFHIAFHBGAFIFGHG
@3974081/1
gcttcatgtacttgccgaaaacttccaaatctcgcctatcaagaggtctg
+3974081/1
=@14ADEFHHHHHIJJJJJJIJJJIIIJJJJJJJJIJJGIJJIJJJBGGI
@3315641/1
cttctatctagtttccaacgccagtatacagggagtggcgaaaccaacaa
+3315641/1
@@@=DDDDHFF<DHHIEGC<AHCFABEHGIGIIHG:DEBHBFH:FFGIIG
@1166183/1
attttttcggaaaaaagtgagtttaggatatcttacgttctggcaacatc
+1166183/1
:B=44ADFHHHHHJJJJEGHIHIJJJJJJIJJIJIIJGIIJJJIIJIJJI
@1166184/1
attttttcggaaaaaagtgagtttaggatatcttacgttctggcaacatc
+1166184/1
CCCFFFFFHFHHHIJIGGCFGHIJIJGIJJGIJICEGFHHGJIIJJIIJI
@1166185/1
attttttcggaaaaaagttagtttaggatatcttacgttctggcaacatc
+1166185/1
:?@4BBDDHD=FFDDHGCE@G?B9CFHF@DHDHBAFEBBB=F>FGIGGCD
@7391304/1
catgattcataaaagtaatataaccttagatttcgaggcaaattgattga
+7391304/1
??8=BDDDHFBHFIGCF<FCHE@CBEHGECHIEIGCECDFIDDDEGGGIH
@1166633/1
attttttcttccatcaaaggctggatatctttttgggtaatgttgctgcc
+1166633/1
@;?BADDDD?HHHIIIII9AF>EGGHGGIIIIIIGGFGBGHIFHCHCGII
@7391440/1
catgattgaaaatttgcaaggtttggaggagttgtactaatttgtgtaat
+7391440/1
BB1ADEFFHHHHHJJJJJJJJEHIJJIIJHJGHIIHIJJIJIIJIHIIJI
@7392084/1
catgcataaaatataataaaaatttatagttttttgcatttttattcggc
+7392084/1
?@1=DA:?FDFHHEGGHIIIGIG@HHGGIHIIIIIIIIGIIIIGGGGGHG
@7392790/1
catgccttctcctaagtcgataatttctccgactggcttatggaaaaaac
+7392790/1
=;1=BDDFHDFHFIIE?EFGGGIAGI<A?HE8F@FHCEG<D9D?DHIIIA
@7392791/1
catgccttctcctaagtcgataatttctccgactggcttatggaaaaaac
+7392791/1
?@@BDDDBFDFHFGGECFCFBGGGGIGGHGG>HG@BDDF99BFEHGIEHB
@3975454/1
gcttctttgacttgccagtgccaatttcgcggaatttcaacacatgacaa
+3975454/1
@@@FFFFFHHDHHGGGEEFIIFHHEGHIIIIG8FGHIIIIGGIGB>FHGH
@1836148/1
catcaaataaatgctcccttttcacaa
+1836148/1
?<?DD;B?D>B<:<:CC;:A<EHHIG3
@3976107/1
gcttgaggaagtaacggcagcactattgacactaagaaatcacagagccc
+3976107/1
B@CADDFFHHHDFHJJIJIIGBHFGIJICGDHIGIEGHJGHGHHDEGGGI
@6019367/1
aatggatacaaatttgactactgtatagctttcttctcttggtgaacaca
+6019367/1
CCCFFFFFHHHHHJJIIJIEHJJIIJJJJJJJJJJIIJJJJJGHIIJJJJ
@493507/1
aatttgtatccattatcactttttgttgccgtg
+493507/1
111===BD?FAACGGECF@FHIIGBHC;<FGGG
@1838123/1
catcaatattatctatcgatactgaatgtaattttttatatagtgccccg
+1838123/1
B<@FFFFFHHDHHJJIJIGIJJJJGIJJ@HHIIJJJJIJJIIHIIJJJJF
@3319272/1
cttctcttggtgaacacatactttattcgtcatcgctccccacgagcg
+3319272/1
=:==A:BDHHCFAGABH?GGGGHGDHIII@GIIIEE@GGIIIIEB<F@
@3319315/1
cttctctttgacattgcttgtggtcacttttcgcgc
+3319315/1
?@@ADDBDFH>FDHEEH@EABFHBEBEFEHIFG@??
@3319318/1
cttctctttgccgtattttattttgtaaggtgagg
+3319318/1
@?@DDDDAH>DF?1CFGHIIIIIIIA<9?CA?9C?
@5332849/1
ttctgtcaaaactgttgcgactagcacaacaaaaaagatggcgaaacaat
+5332849/1
BC@FFFFFHHHHHJIJJIIIJJJIIIIJIIGIJJJJJIIJJIJIJJJIHH
@4626176/1
gtttaatttctttcatttatcaaggttttcaaactgttaaaaaacctgct
+4626176/1
::?44ABDHBFHHD4EFH@@CAHEGCHIIGCHHGAHEHIIIIIIIG@FEB
@4626177/1
gtttaatttctttcatttatcaaggttttcaaactgttaaaaaacctgct
+4626177/1
=:1ADDFFHGHHHGIJJJJIJGIJJCHHIJIJJIJIIJJJIIJJJIIIHI
@3321065/1
cttctgggcttttcctgcttttttagcagctttaccattcgtcttatcga
+3321065/1
:?14=ADEHGHHHHJIEHIJJJJJJJJJIJJJJJJJJJJJJIJIJJJJJH
@3321066/1
cttctgggcttttcctgcttttttagcagctttaccattcgtcttatcga
+3321066/1
@?;DA>?DDFHFFEHG>CDFHGIIEHIIGGGIIIGGGEIA?DGIGHIEDH
@4628581/1
gtttacttcatttgaatctatggaagtccgtattattcctcgaaatcaat
+4628581/1
=:?=BDBEFHHHHBEGGGGIJIJGIIFHHIHIJJJJGIICGIJJJJJJEF
@4628582/1
gtttacttcatttgaatctatggaagtccgtattattcctcgaaatcaat
+4628582/1
?@?D=BDDDFDBDF<GAFEIIHE<FEFEHFA?FB<?CDAEFDFGFFFIIF
@6696266/1
atttttatcgagttattgatttcgaggaataatacgaacttccatagatt
+6696266/1
@@1BDDDDFFFFFFIBG<FCCHEEEEFFGIIIIIIIIIEFE9?DFGEB?B
@3978898/1
gctttagaggtaatacactattattaggcactagttattaattataatca
+3978898/1
B@@DFFFFGH?FHGIIJJGJJIIJJJJGHJJIGIIIJJJJIJJJIJHIJJ
@6696745/1
atttttattcggcttattgtaatattcctccatagttcttacatccttgt
+6696745/1
:B14=DDEHHHHHJJJJJJGIJJJJJJJJJJJJIJGIIJJJIHIIJJIJG
@6696746/1
atttttattcggcttattgtaatattcctccatagttcttacatccttgt
+6696746/1
@CCDDFFFHHHHHJJJJJJIIIIJJIJJJJJJJIJJJJJJJJJJJGIJIG
@6696747/1
atttttattcggcttattgtaatattcctccatagttcttacatccttgt
+6696747/1
CCCFFFFFHHHHHJJJJJJHHIJJIJJJJJJJJIGIJJJJJJJJJJJJJJ
@1840109/1
catcactcccaaatacgaactggtccaaatcgagggcgccatccacgagc
+1840109/1
=@1=BDDFHHHHHJJJIJGIJJIFBDHIIJJDHI>GIJIHIGIIJJJIHH
@3979255/1
gctttatcgggttctgctaagtggtaagtagaaggtaagccacttaagca
+3979255/1
?;:ABADDCC8<AC?<@GBAGAFGF?FAEHCHGDG:CDDGHIIIIGHIIG
@3979256/1
gctttatcgggttctgctaagtggtaagtagaaggtaagccacttaagca
+3979256/1
?@;ABDDFHHHFHHHGGGHIICFHFIIJGHIGGIJFDFHIIJFIJJJJIJ
@5333278/1
ttctgttcacatatctaggggtaagaaaatttaatctggctga
+5333278/1
@@8=A=2BD?C84CC?<CFFF88CEAFE>F@GF9EC>F@CCFD
@5333771/1
ttcttaaataaagtgtactttattgaaaaattagtaaaacataatggttt
+5333771/1
@B1BDDFFGHHHHGGIIIIIIIIGIHIIIJJIIIHHIJJIEGGHIJGHIJ
@5334663/1
ttcttatccgaacagaagagccttgtgtgatgcctcttctggaccacgat
+5334663/1
=1:=BDFFHHHHHJJIJIIJJJJIIIJIJJIGIJJJIIIHJJIGIJIJIJ
@5335267/1
ttcttcatcgtctacagcttctgcctgatgatcacctgtaaactcgattc
+5335267/1
BB?4ADDFHHHGHJIJIJJJJIGIGIFGHII@HHIJJJJIIIIJFIHIII
@5336125/1
ttcttctcttggtgaacacatactttattcgtcatcgctccccacgagcg
+5336125/1
@@8DDDDEHHGH?FGIIIGIHHHIJJJJIGGGIIIIIIJIJJIGIJGBGB
@3327153/1
cttcttttccggaaaatgctcgaaaactcaattggcgcacattcagcagg
+3327153/1
@@@FDFFFHHFHAHIJHDHCHGGIIJGIJJJIJGIGEG<FHIIGIIFIIJ
@3327154/1
cttcttttccggaaaatgctcgaaaactcaattggcgcacattcagcagg
+3327154/1
CCCFFFFFHHHHHJJJJJJJJIJJJJJJJJIJJIJJJJJJIJJJIIJJJJ
@5337376/1
ttcttggtgaacacatactttattcgtcatcgctccccacgagcgtttct
+5337376/1
@C<DFDDDFFHDHIJJIJGGIJJJJJFHIIIJIIJJJJJIBB?@A;FHHI
@494049/1
aattttacaagctatactttgcatagaattagtggtttttttctaaaatc
+494049/1
B@CDDFFFHHHHHJIIJJJJIJHIIJGIIIIJHHIIIJIJJJJIJJJJIJ
@3327713/1
cttcttttgcctcttcgaaatccggacctacacccattgcagtaaatgat
+3327713/1
==14=BDD<CDCD>EB3<CFBEFDF@DDDCEDDIIDDIEIEEDEIIDCDB
@494536/1
aattttcaaatattcttcgcttttgactcgacaaaaatttaaacacattg
+494536/1
CCCFFFFFHHHHHJJJJJJJJJJJJJJJJJJJJIJJJIJJJJJIJJJJJI
@496406/1
aatttttgtcgagtcaaaagcgaagaatatttgaaaatttctaatattgc
+496406/1
?@B=BDFFHHHHHHIJJIIIJIJIJIGJIJJJIJIIIJIJJJJIIGGIHI
@3980839/1
gctttgtctggttaactttagtgggaaggtttaggtatttgtggtatctg
+3980839/1
@@@DDABDHFH<FEHBBFICHAIHIIIEH3FGFHI4?BGI><DCDFGGGA
@3981362/1
gcttttgactcgacaaaaatttaaacacattgcattattgatttcgagga
+3981362/1
@@@DDEEFGHHHFEGIIJJJJJJJJJJIIJIIIIJJJJJIJJJJJJJJJJ
@6699914/1
atttttgacttgaataaatttttaaatttaaaaatgcgtgtgtgcaggta
+6699914/1
?@?=ADDDFFFFDGDBHIAHIIIIIIIIIIFIIGGE>GBHFDGHHIIIAH
@6701196/1
atttttgtatgcacaaaattcgttctacatatgaaacatgtcagttatat
+6701196/1
11==4===ADDHGFHJIJJJJIIIGHJJGHIJJJIJJIJJHGIJIJGIIF
@5339393/1
ttgaaaaccttgataaatggaacgaaattaaacacgctgagaaagctatg
+5339393/1
@@1DDDEFHHHHHJJIIIJJIEIGIJJJIIGIJIIIIIIJIGCHIGGIJG
@1846324/1
catcgaacgatgtcaccacctgattggtgatatcagccgctccgggcgtt
+1846324/1
@BBDFFFFHGFHHIHJJIIIJJFHJJICGIIIIJJIJIIJIJJJIGEE:?
@1846962/1
catcgataagacgaatggtaaagctgctaaaaaagcaggaaaagccc
+1846962/1
CCCFFFFFHGFHHJJJJJIHIGIEIGIIJIJJJHGGIIFGIJHFAGG
@8059083/1
cggctcacaagatgtggcaatccttgcaggatttacccgtggagggtaac
+8059083/1
@@7;BDDDFHHHHGFHIGHIIJJIHIJJJJJJJIIJIJIHGIDAHIBDDH
@8059084/1
cggctcacaagatgtggcaatccttgcaggatttacccgtggagggtaac
+8059084/1
@@@?DF>DHHHHHJEEG=FHIJJJFHIJJJJJJJJJGIJFDGGHEG6BFF
@2605282/1
ctaaaccttcccactaaagttaaccagacaaagcacctatcgaatcgaat
+2605282/1
@C@DFBDDHDDH?GBGIIGHHGGIHIGIIGHICHGGHHEHHGGIGEHGFB
@2605561/1
ctaaacgttaaattttaaaagcctcttaaatttaactgaaatatagaata
+2605561/1
CC@AD?DAFHBFHHIGHIIEEGIAFHGIIIIIIIGHFEHGIIIIEEGEH4
@2606133/1
ctaaactcacttttttccgaaaaaatatcgcaatagctcaaaagggaaca
+2606133/1
CCCFFFFFHHHHHJJJJJJJJJJJJJJJJJJJJJIJJJJJJJJJIJJIJJ
@2606559/1
ctaaactgggcagctcggctgagaatcgg
+2606559/1
??1:DDA;ACD;:=E@CEC;A38EBEEDD
@5345359/1
ttgacattctataaagacgttagagaggttcactaaaaaatattaggaat
+5345359/1
=1:ADDFFHHHHHJJIJJJJJIJJIJJJIJJJIGIJJJJIJJJJIJHGIJ
@5345486/1
ttgacatttatgtgacataatttgcaacatttgacgtacggttcaagtag
+5345486/1
@C<DDFFFHHHHHIIIJJJJJJJJJJIJIJJJJIIIIJIJJHIJJJJGGH
@5345496/1
ttgacatttcgttaaagaaccacaaaatgtgacatataaaggtgaatata
+5345496/1
BCBFFFFFHHHHHJIJIJJJJJJJJJJJJIIJJJJJJJJJJJFGIIIJJJ
@5345497/1
ttgacatttcgttaaagaaccacaaaatgtgacatatataaaggtgaata
+5345497/1
@@<;DDDDHHDCDFFGACGIEIIIGCEHEHGHGGHIIDHIEIHABGIEEG
@5345498/1
ttgacatttcgttaaagaaccacaaaatgtgacatatataaaggtgaata
+5345498/1
BC<?DFFFHHHHHJJJJJJJJJJIJIJJIIGIIJJJJJJJJJIJGHHIJJ
@5345499/1
ttgacatttcgttaaagaaccacaaaatgtgacatatataaaggtgaata
+5345499/1
BCCFFFFFHHHHHJJJHJJJJJJJJJJJJGIIIJJJIJJIJJJJDGHIJJ
@499531/1
acaaaagcaacttcaacaagaggaaggagcgcaactttcttccagttcac
+499531/1
CCCFFFFFHGHHHIJIJJJIIGJJJJFGJIIJJJDGIIEHIGIIIGIJJI
@7406027/1
cattcagcaggttttttaacagtttgaaaaccttgataaatgaaagaaat
+7406027/1
?@1ABDDBFFF:CGFIIIFHFHABFGIIEBEGEIFEFIBFFGEGIDFFFD
@7406271/1
cattcatgcagaaccgattaagaaaggggcagacaacttcatgtacaaat
+7406271/1
CCCFFFFFHHGHHJJJHIJJJJJJJIJJIIJJJJJIJIIIJJIHIGJIIJ
@4636544/1
gtttcagaacaaaccgggaaaagtattatgagaatatgaaatttaaa
+4636544/1
@BBADFFFHHHHHJJIJJGIJJJ?FIIJJJJJJJIJJJJJJJJJJJJ
@2611539/1
ctaaagttaaccagacaaagcacctatcgaatcgaa
+2611539/1
:??BDDDDDHFHBHEGGHG>AGF?A9AAFE?C;?3?
@2611540/1
ctaaagttaaccagacaaagcacctatcgaatcgaatattagtagca
+2611540/1
CC@FFFDFHDHHHJJJJJJIJJJJJJIIJJIFIJGIGIGIJJIIIJJ
@2611541/1
ctaaagttaaccagacaaagcacctatcgaatcgaatattagtagca
+2611541/1
CC@FFFFFHHHHHIJJJJJJIJJJJJIJJJHGJJIIIIJIJIGIJJJ
@2611542/1
ctaaagttaaccagacaaagcacctatcgaatcgaatattagtagca
+2611542/1
CCCFFFBDHHHHHIJIJJJIJJIIIIGJGGEIGIIJCFECGIGDHGI
@2611543/1
ctaaagttaaccagacaaagcacctatcgaatcgaatattagtagca
+2611543/1
CCCFFFFFHHHHHIIJIJJJJJJJJJIJJJJJIJJJGIJJJIFFGHJ
@3984915/1
ggaaaaatttcaaattgttcaggtaaaatcttgcttcatgattgaaaatt
+3984915/1
CCBFFFFFHHHHHJJJIGHJJJJHIIJIJJJJJIJJJIIJJIJJIIJJGJ
@5348186/1
ttgagctattgcgatattttttcggaaaaaagtgagtttaggatatctta
+5348186/1
@@@?DDDBDFBF>GHGIIIGHGIIGJGIJJEAB?DG?FBDFHII@GGGIJ
@5348187/1
ttgagctattgcgatattttttcggaaaaaagtgagtttaggatatctta
+5348187/1
BC@DFFFFHHHHHIIJGJJJJJJJIJIIEIHIBBFGGIIIGIIGJIJJJI
@6703668/1
attttttatatagtgccccgatgatatgatatg
+6703668/1
@@?DDDDDDFHDHCGFFHI?1:E9BFH>4C@D9
@3331639/1
cttgaaccgtacgtcaaatgtcgcaaattatgtcacataaatgtcaaaat
+3331639/1
=@1=BDDFHBCFFCBEHIGGDHGGGIJGIIGDGGIIHGIJJJJJJJJJJJ
@3331640/1
cttgaaccgtacgtcaaatgttgcaaattatgtcacataaatgtcaaaat
+3331640/1
@CC@DFFFGFHBFGGHIIIIIIDHGIGGIIIIGGGIIIIIIIIGIIIIII
@6703893/1
attttttatcgagttattgatttcgaggaataatacgaacttccat
+6703893/1
?11ADFFFHHHFHHHIJJJJJJJIJJJJJJJJIJJIIIHIIIIIIJ
@2612361/1
ctaaatacgagaacgttcatgaaggaaagttgagtcatttgaggtctaaa
+2612361/1
CCCFFFFFHHHHGJJHJJJJJJJJJJJJJGHGIJGHIJJJJJIJIJJJJJ
@1848336/1
catcgcttgtcatgtgttgaaattccgcgaaatt
+1848336/1
==?1AAD?<CFD>G<EEFA?CCEECA<CEF0??B
@3989649/1
ggaaaagtattatgagaatatgaaatttaaaagaaaatttgaaaagtatc
+3989649/1
BC@?DFFDHHHHHJJJJJJJJJIJJJJJJJJJJJJJJJJJJJJGGIBFIC
@3989938/1
ggaaaagtctagtatgatgacgtttctggacaacaaggaaagttattgcc
+3989938/1
<@1DDDDDFFDFDEHIGGGHBE<BGFGBHIIIIIHHGGIIIIGHIIFIII
@3991916/1
ggaaaatattggaatctgcttatcatctctggcatgtattcgagaatcac
+3991916/1
@@@DFFFFHHHHHIJIJJIJJJCHIJGGJJJIJFHIHIJGIIJGIGIIJJ
@3332882/1
cttgaagaactattattttttttttatttttcatcacagtgatgtttgtt
+3332882/1
B@BFDFFFHHHHHJJJJJJJJJJJGEHIJJGHGGIIJHGHEHGHIJGGHH
@4639387/1
gtttcctactgtctttttaaatatgaattgtctacgagcaataccgatag
+4639387/1
?@@D;DADDF?FFDEGII;EH>FC@CHFH<AEE?EBF6DFGDFBF@ADFA
@4642392/1
gtttctggacaacaaggaaagttattgccggttcataaccttctctttgg
+4642392/1
???1B??A>D8DDDI@E@FF:FBBA?EF??E:?D?DBDDDC??D@?BDDD
@6705501/1
attttttcggaaaaaagtgagtttaggatatcttacgttctggcaacatc
+6705501/1
@@CFFFFFFFAHGGIBFCFEHDFHHIJGGIJJJJJJJJJJJIJJJIJJIG
@6705502/1
attttttcggaaaaaagtgagtttaggatatcttacgttctggcaacatc
+6705502/1
BBBABDFFHHHHHJJJJHHIIHIIJIJIJJIJJIIJJIJJJJIFIJIIII
@7412812/1
catttcctgtaattctggtttgtctatagttttgtcatacgtttttgagg
+7412812/1
@B@=BDFFHHHHHJJJJJGIJIHHIJJJJJJIJIIJGIJJJHIJJJIIJI
@8066802/1
cgggacatgcacatctcttggagccagccaatgggattgcccatcacttt
+8066802/1
B@C?DDDFHDFHHIJIIJJIGGGFIEGIGIJFFHCCHIIGGIGJJIJEIH
@8067401/1
cgggactgaaagacactaagattaccaagttgggcaaccagcagtcccac
+8067401/1
@C@FDFFFHHHFDHIJGIIGEHIJJJJJJGHIJJJIJJJJJJIIEHIJJJ
@1851875/1
catctgcgggacatgcacatctcttggagccagccaatgggattgcccat
+1851875/1
CCCDDFDDFHDHHGIDGGGIGIHIJIGGIGIGGIGJJGEECCGGGIIGFG
@3993582/1
ggaaaatgctcgaaaactcaattggcgcacattcagcaggttttttaaca
+3993582/1
<<@FFFFFHHHGGJIIJJJJGIIJJJIGGIJJIIFIIIIF?FGHJGEHIJ
@3993583/1
ggaaaatgctcgaaaactcaattggcgcacattcagcaggttttttaaca
+3993583/1
@?1BBBDDHHHHGIIIIIIIIIIIIGIIIIIIIIIIIIIIIEGIIIIGGH
@4643968/1
gtttgaaaaccttgataaatgaaagaaattaaacacgctgagaaagctat
+4643968/1
==@BB?DEHDHFHGDGGIJBHHIEHEEEHIJGIEEAGIIGD@FGIIIIJJ
@4643969/1
gtttgaaaaccttgataaatgaaagaaattaaacacgctgagaaagctat
+4643969/1
?@@1=BDBFFHHHIEHIIIGGHHIGIIIIIGIIIIIIIIGIGGIIIIGII
@4643970/1
gtttgaaaaccttgataaatggaacgaaattaaacacgctgagaaagcta
+4643970/1
:?14ADDFHHHHGJGIJJJJJIIJJIJJJJJJJJJJJJJJJJJJJJJJJI
@4643971/1
gtttgaaaaccttgataaatggaacgaaattaaacacgctgagaaagcta
+4643971/1
BBBDDFFFHHHHHJJJJJJJJIJJJJJJIIJIIIJIIJJIJIIIJFGHIG
@1852633/1
catcttcatatatttcacttggatcatacctgtgatctttaagaaattct
+1852633/1
@C@FFFEFHHHBHIGIJIJJJJHHGIIJJJJJIIIIIIJJJJJJJHHIGG
@504177/1
acaacagtcaacatttcccacctttttcactcaaccatagctttctcagc
+504177/1
@@@DBDDB?FDFFI><GGGIHA@?:CEFAHHDDHGGHG<DBDDDFGII<D
@505195/1
acaacctggagctagacaacagcaaactgctcctccacaacaacaacctg
+505195/1
@@<DDDFFGBFFBHGHBHGIIHGGIIGIGGGGGIGGIIIIIIIIIIIEHH
@4645269/1
gtttgaatgatgattatataacgagtagatagctttagaggtaatacact
+4645269/1
@@<DDDFFG?FDDHIIJEIJHIJCHAFHIIGHIIJIGHGHIBDFIIJJIJ
@4645666/1
gtttgacattagaagagtaaacgtcagtttgcgtttcaatgcatcgataa
+4645666/1
:1=44=BDDFBHDHDGFAFGGHIIIIGFHHIGG?DGGGIIIGIGHIGGGI
@4645667/1
gtttgacattagaagagtaaacgtcagtttgcgtttcaatgcatcgataa
+4645667/1
?@=D=DDFGHFFDHDEFAFHHGEEHCGHGJJIIHIJJJJIIEGGIJHGIG
@2619745/1
ctaacactttgagcatcatctttaatagttggaacaataagatagttatt
+2619745/1
B1:DDEFFGHFHHJJIJJJJJJJJJJJJJJJJJJJJJJJJJJJJJGIIJJ
@8069378/1
cgggagtcacttttccgaccaagagatccagcaagttcttggctgccgaa
+8069378/1
CCCFFDADFDFHHJGIGGEGIIIGEHHIGJIIGGIGIIIGGGGGGGIG8F
@8069425/1
cgggagtcttgctcggcatggaggccatttcttgagagtagagcaatttg
+8069425/1
?@C14@ADHHGHHIFIIIJIJGGGIJGIGJJJIGDHHIBFHFHIJIHJII
@7417223/1
ccaaaaagatatccagcctttgatggaagaaaaaatttatacagcactac
+7417223/1
CC<DFFFFHHHHHJJJJJJJJJJJJJJJJJJJJJIJJJJJJIJJIJIIGI
@5353158/1
ttgcaaggtttggaggagttgtactaatttgtgtaattgaagttcgtatt
+5353158/1
BC@7DFFFDFHHHIIIEHHHIHHGGIHIJJJIIHGGHIJJJIJJJJJIIG
@2624646/1
ctaacgtctttatagaatgtcaatgttattctaaaaagaagactgctaaa
+2624646/1
@@;BDDBDFHHDDEEAGEGEHIGHICHCHIGIIIIIIEHIIIIIIIIIII
@2624647/1
ctaacgtctttatagaatgtcaatgttattctaaaaagaagactgctaaa
+2624647/1
@@@7D?DDHHFDBEBEHGIGHHIIIHIIIGEHICDGADGCDCDADFGEIG
@2624648/1
ctaacgtctttatagaatgtcaatgttattctaaaaagaagactgctaaa
+2624648/1
@@CFDDBDHHHGFEGEGD@CFHGFIHHIGGIJJIJIJGIIGIJJJJJIJJ
@3997749/1
ggaaactagatagaagtcctgcataaatggatgtgtaatatgcgtgtcca
+3997749/1
CCCFFFFFHHHHHIJJGHJJJJJJJJJJJJIJJHIHIIJJJJJJIHHIIJ
@2625146/1
ctaactaccgggaaaacagcattgtatacaaaaacactaactacgtcttt
+2625146/1
@CC;DDFFHHHHGIJJJGEIIJJJIIJJJIJJJJJJJJIJJJJJJFHIJJ
@3342359/1
cttgagaaatttgctgcctcaaaaacgtatgacaaaactatagacaacca
+3342359/1
@@@?;DDEHDHHBGHIGIIIIIIIIIIFHIDBGIIIIIIIIIIIGIIIII
@3342360/1
cttgagaaatttgctgcctcaaaaacgtatgacaaaactatagagaaacc
+3342360/1
B@@BDDFFHHHHHJJJIJJJJJJIJJJJIJJJJJJJJIJJJJJIJJIJIG
@1855620/1
catgaagctcgcttttcaaattctcgtgactttt
+1855620/1
@@?AABBDFFC?:CFBEF<F?HHDAAA::14CBD
@3343873/1
cttgaggaagtaacggcagcactattgacactaagaaatcacagagcccc
+3343873/1
@@@DDDDDFD<DFFEEE@G18CBE4EF4?GF<FG@FIE<<9?D4;8B@FE
@8074119/1
cgggcccagatggcattcatgcagaaccgattaagaaaggggcagacaac
+8074119/1
@@@;BDDFGFHHHGEHIIIIHGJJIJJJJJIIJJJJIIFGIIBFHHIIJI
@8074120/1
cgggcccagatggcattcatgcagaaccgattaagaaaggggcagacaac
+8074120/1
@@@DDDFBFHHHHGGEIJJJJJIJJJJJJJJJIJIIGEHFEGHIIJIJHI
@7418757/1
ccaaaacatgaccatgatgcactcggccggaccgattcagcccccaccaa
+7418757/1
CCCFFFFFHHHHHJJJJJJIJJJJJJJJIJ>HIEBHIJIGGIHIHBFFBA
@8075645/1
cgggctgctgttgtttcgctccaggtt
+8075645/1
:?1A:@D=A?AF<C;GB7FFFED<?EF
@8075646/1
cgggctgctgttgtttcgctccaggttgttgctgtgaaacttgcggttta
+8075646/1
BBCADFDFHGFHHHJIIJGIGHIII?FHIGCHGHIGIIGIJJIIIH@FGI
@8075751/1
cgggctgttgttgaccccaagcttgaggttgttgttgtggagg
+8075751/1
@@CDDDD?FBDFBBGHFBGICEHHEHGA9DFFGC?BFHGCGF@
@1185816/1
caaaaacaatgtgaattagatgctggtgcagctataccttcatctgttaa
+1185816/1
@@@;DDDFDHH?FHIIIIGIIIFIGIHCHIFIIGGIIIIGHIIIIIHHGH
@1186930/1
caaaaacagtgtgaattagatgctggtgcagctataccttcatctgttaa
+1186930/1
CCCFFFFFHHHFHJJJJJIJJJJJJJGHIIJJJJJJJJJJJJJJJJJIFI
@4649562/1
gtttgccgaattttgctgtttctggttcgagttccaagagttctctaatg
+4649562/1
=:=DDDFDFHHHHJIIJJJJJJJJJHIIIIIHGIJJIJJIHIJIJJJIII
@1856558/1
catgaatgccatctgggcccggggctctgtgatttcttagtgtcaatagt
+1856558/1
?@::BDFFGHHGHIEGGIIIII@D@0D9B???FHI<FHEDCDFC=FCAG=
@3349352/1
cttgattcctaggaactatcaagttcttttgatgaaaatatgtcttgagc
+3349352/1
BC@FFFFFHFHFHEHGFGHIJJIIIJJJJJIGIJJJJIJJJJHIJJGFGG
@4651082/1
gtttggaaaaaatttcaaattgttcaggtaaaatcttgcttcatgattga
+4651082/1
@?@FFFFFHHGHHJJJJJIJJIHIJJJIFHJJJJJJIJIJJJJJIGIIJJ
@4651825/1
gtttggaggagttgtactaatttgtgtaattgaagttcgtattatttcct
+4651825/1
@@=DBDBDH1CAD??CFBCFHII@AECDAHHE@GCFHFH@DGIGIIIDHE
@511533/1
acacacgcatttttaaatttaaaaatttattcaagtcaaaaataatatgt
+511533/1
?@@1BADDDDHGHJJEIJJHHGGHHIGIIIGGIGE?BGFHBECGGIGIEB
@1190314/1
caaaaacgtatgacaaaactatagacaaaccagaattacaggaaatggat
+1190314/1
@<@DFDDAHHHHHIIHCGGIIIGIGGGIJCGHIJCGD<DEHBGHIICGHG
@1190315/1
caaaaacgtatgacaaaactatagacaaaccagaattacaggaaatggat
+1190315/1
@CCD;ADDCFD?FHIGBGEGGFEEHIIEEFGGHIIIGIIIGG@F>FGHGH
@1190316/1
caaaaacgtatgacaaaactatagagaaaccagaattacaggaaatggat
+1190316/1
<@@FDFFDAFDBFHIIIIGHGDHHGIFIEDFGEEFIIEHIA9?9F?>BGH
@1190317/1
caaaaacgtatgacaaaactatagagaaaccagaattacaggaaatggat
+1190317/1
@@CFFDFFHHHHHJGIJJJGDHIEGC>GCHBDGCF@B<BDGGHHHGED<?
@1190318/1
caaaaacgtatgacaaaactatagagaaaccagaattacaggaaatggat
+1190318/1
CCCFFFFFHHHHHJJIHIIGJIIIGGHIGHIJIIGIIGIIJJIIJGGGIG
@3352808/1
cttgcaggagatcgctagcgaacaatccttcgaggtaacctacgtggaca
+3352808/1
@BBDDEFFHHHHHIIJJJJJJJJJJIIJJIIIGIJDFHGJIJJJBGIJII
@8078641/1
cggggcactatataaaaaattacattcagtatcgatagataatattgatg
+8078641/1
?@7:BDDDFHFFHBAGGHE>GGFIIEF@GCFHIGICDB4BHIIIIII<FH
@8078642/1
cggggcactatataaaaaattacattcagtatcgatagataatattgatg
+8078642/1
@@<DD1DD?<<<C:CFGII@F>GGFEFBFFFCCB@=D:DCFGDBBFCF4?
@8079310/1
cggggctctgtgatttcttagtgtcaatagtgctgccgttacttcctcaa
+8079310/1
@@@?DD<DA<AAAACE?<E@CCDF?BHF9111??EFGG:D@F9DFD@9BG
@2636814/1
ctaagtggtaagtagaaggtaagccacttaagcacacatgttacataaat
+2636814/1
?:?:B=DDHHBF?FEBDEHEHEFIIIIIHIGHEIIIIIIIHGHHIIIGBG
@2636815/1
ctaagtggtaagtaggaggtaagccacttaagcacacatgttacataaat
+2636815/1
CC<DFBDFFHHHHIIJEGICFHIJJJJJJJIIIIJIGJJJJJFIIJJIJG
@3354751/1
cttgcatttcataattaaggtaatccacggcatttctggtcatgggccac
+3354751/1
@CCFADBDHF?FHIIICFEG?<<<CD<<A??EHII9CF>DFAGIGIII<A
@3354752/1
cttgcatttcataattaaggtaatccacggcatttctggtcgtgggccac
+3354752/1
@@@<=D:DF?<DFFEF?F<@FEHHFIEGAGEFIIIBEEF?BD:FGIEIIE
@5358928/1
ttgcgatattttttcggaaaaaagtgagtttaggatatcttacgttctgg
+5358928/1
@@7BD<?@FFDHHI>EFGFHIIEH?DFG?B9BDDF<FEIIIII@CCGGIG
@4005685/1
ggaaatgttgactgttgtagctgattaaggggtgtattctatatttcagt
+4005685/1
CCCFFFFFHFFHHIFGHEHHHIJHHJIJJJJICFFHGIGIIJJJJJJGIH
@4654754/1
gtttgtattcataactgcggcttctacttctacgtctttggctgtatcta
+4654754/1
??=:BBD8DHHHHABHH<@FGIIDE>D@F?@FHGDGHG@<BDEHEFHHEH
@4655269/1
gtttgtctgccccaagtgggttgttgttgttgaggaggagc
+4655269/1
@@@FFDDFHHGHHJGI<CDEHIIEGDHIII?FCHEGHJBB;
@4655611/1
gtttgtgctgggcaaatcaatcaatttgcctcgaaatctaaggttatatt
+4655611/1
BBBFFDFFHGHHGJJJJJJJJJJJJJIIIIJJJHIJJIJIJJJGHIJIJJ
@1194125/1
caaaaagaaggcgaggttactattcacgacagtcaaaatagagagaaaat
+1194125/1
CCCFFFFFHHHHHIJJEGIIJJJJJJIIHG6FDFGIIJJJJJIJGGIIIJ
@3358141/1
cttgcgttacgatgctatcagcaatttctttgctgtgtcagtattgcaca
+3358141/1
???;BD1<??FAFG?>AB?F?<HHECDFIGIEGHE??FFHGHBHCDGIIG
@1859611/1
catgattgaaaatttgcaaggtttggaggagttgtactaatttgtgtaat
+1859611/1
?=;1B:ADDFFD<<<CAEEEGFBFFCFD;18EG<CFEGA9CGI@F>?FGF
@1859612/1
catgattgaaaatttgcaaggtttggaggagttgtactaatttgtgtaat
+1859612/1
BC@BDDFFHHHHHIJJIJJIIHHJJJGJJIG?FEGHGGGHGHIIHIJJJJ
@515564/1
acagaatctagccaaacacacatagtacctctccacaaaaagggaaataa
+515564/1
CCCDFFFFHHHHHJJIIJJJJJJJJIIIIHIJJJJJJHIJJIJJJDGIGF
@4008948/1
ggaacaatttttatcgagttattgatttcgaggaataatacggacttcca
+4008948/1
@@@=DDEFHHHHHJJJFHBEHIIIHIIJIIGHIGIJJIJJJJIJJHIJJJ
@4009320/1
ggaacacgaagagggactaccacacgaaaggcagttcaccatcgcttgtc
+4009320/1
?@@DBDDDDFFD>GEGB??AFHEIIGGII@DADFBBFFHE?F;;BA;@=@
@4009331/1
ggaacacgcggtagcggaagattggctc
+4009331/1
CC@FFFFFHGHCFHIGIEIICHIJJJJJ
@4010027/1
ggaacaggcaaaactccgaaggaagccaagggctcggctgctcatcatgc
+4010027/1
@@@FFDFFHHHHHJIJJJGHIIIJJJIIGGDIIIIGGHIJFGCDCGGE>E
@4010028/1
ggaacaggcaaaactccgaaggaagccaagggctcggctgctcatcatgc
+4010028/1
@@@FFFFFGGHHHJGIJHHHEDFHGHIJGGHIHJEIFHGEEDFAHGEEAG
@6038521/1
aatttaaaagaaaatttgaaaagtatcatgagttttgtgattctccgaag
+6038521/1
B;:BDFFFHHHHHJJJJJJJJJJCHHIIJIJJHIJJJIIJIJIJJJJIJI
@4010742/1
ggaacatcctggtccaagtcctaacgtgttattacaagctttgacaatgt
+4010742/1
?@1:ADADHFHHBFAHHBA?EHDHEHCF<ABFH@FEBD9?<FG>@AHHC?
@5366216/1
ttggacaagtacaagatgaaattaagatacccccatttgccatgcctcca
+5366216/1
?@@DDDEFHDFHFGIHIJAHBCHGDCEHHJGGGIJIEIGIGGHGIGEHJG
@7429562/1
ccaaaccttgcaaattttcaatcatgaagcaagattttacctgaacaatt
+7429562/1
@@?BDFFDDFFHHGGIJIIIIIIGHCHIIJCG>DECGIGGGGE9DDFEEG
@7429563/1
ccaaaccttgcaaattttcaatcatgaagcaagattttacctgaacaatt
+7429563/1
@@@;DDDDHAB<DBGIDEHI<FFHI@FHIFEGIC@F@FEFCF<HHGICCE
@7429564/1
ccaaaccttgcaaattttcaatcatgaagcaagattttacctgaacaatt
+7429564/1
B?@DFFFFHGHHHJJJJJJJJJJIJJJJIJJIGGIIJGIIIIGJJJJIJJ
@7429565/1
ccaaaccttgcaaattttcaatcatgaagcaagattttacctgaacaatt
+7429565/1
CCCFFFFFHGHHHJIJJJHIJIJIJIJGIJJIGIJJJIJJJDGHGIEHJJ
@6716269/1
attttttttttatttttcatcacagtgatgtttgtttcagaacaaaccgg
+6716269/1
:?:A?=ADHF>FHIIIIHE@AFFC@F@?DBDBFBCFDC<8@@@@@@@C8A
@7431208/1
ccaaagaattatcttttttagagatggagtatcggatggacaatttg
+7431208/1
<1?DD;DDFFF>2<AEGIIIA<<FHFBFD:CFBCABGBA399839?B
@1863033/1
catggagtcccaaaacatgaccatgatgcactcggccggaccgattcagc
+1863033/1
CCCFFFFFHHHHHJJJJJJJJJJJJJIJJJJJIJGIJJJGIJGBGHHHHG
@4012551/1
ggaaccggaagatcgaagaaagacgccaaacattcggcagccaagaactt
+4012551/1
@@@BDFFFHHGDHIIHJIGIJDHGFIJJJIJJJJFIIJGIJIJGEIGHHH
@1198879/1
caaaaagtgaacagctatcgatacacagtcatagatccaatcctataatt
+1198879/1
@CCFFFFDHHHHFIIIJJJJJJIIJJJJFHJJJJJJJJJJJJJJJJIJJJ
@1198880/1
caaaaagtgaacagctatcgatacacagtcatagatccaatcctataatt
+1198880/1
CCCDFFFDBHHHHIJGHGIGFIIIIIIHHIJGJJIGGGIHHGIJJIGIIG
@1198881/1
caaaaagtgaacagctatcgatacacagtcatagatccaatcctataatt
+1198881/1
CCCFFFFDDHHGHJJJJJJJIIIJJJJJFGIGGJJIIGIJJJJJIJIJJI
@1198991/1
caaaaagtgataatggatacaaatttgactactgtatagctttcttctct
+1198991/1
@@1BDDAD?DDDD>HIGBHGICHG@@@HEHGFGEHC<EEEAEFBEHEHGE
@1198992/1
caaaaagtgataatggatacaaatttgactactgtatagctttcttctct
+1198992/1
@@<?DDDAFB<FFH<FF<CFHEIDGIEHIIIIIGHGIGIIIIIIIIIIII
@1198993/1
caaaaagtgataatggatacaaatttgactactgtatagctttcttctct
+1198993/1
@@@?DDD?D<FB?GHGH?FFCHGGIGH<CE@?B3C??BDFDGI@9BG<BF
@1198994/1
caaaaagtgataatggatacaaatttgactactgtatagctttcttctct
+1198994/1
@@@FFFFDFBHGHJJJGGHGIIIGIJHIIJIGIBIGGIEHHIIJIIHIIJ
@1198995/1
caaaaagtgataatggatacaaatttgactactgtatagctttcttctct
+1198995/1
@CCFFFFBFHGHGJJJJJJHIJJJJJJJJJIIJJIIJIJJJJJJJJJJJJ
@1198996/1
caaaaagtgataatggatacaaatttgactactgtatagctttcttctct
+1198996/1
CCCFFFFBFHHHHJJJIIJIJJJJJJJJJJJJJJIIJJIJJJJIJJJJJJ
@3362179/1
cttggaaatcttaaacaaagcaaaacaaatatgctacatttgtacctcat
+3362179/1
:B14BDFFHHHHHJJJJJJJJJJIIJIJJJJJIIJJJIJJJIJIJJJJJI
@3362866/1
cttggaagaatttgtcacctctccatattcctttatcaacattcacttct
+3362866/1
1=?DDDDEFFHHGEHGIJJIJJJJIEJGIGHGHIIGIGHHIGIGEGIJJJ
@7431720/1
ccaaagcaaagacgcaataagtgatacaagaaaatatacagactaaagaa
+7431720/1
@;::DDDDHFDHFGGIIDHDGFHGHIEFBF3?B???BFDGG@FH@FHGDE
@7431721/1
ccaaagcaaagacgcaataagtgatacaagaaaatatacagactaaagaa
+7431721/1
CCCFFFFFHHHGHIGJJJIJJFHIIJJJJJJJJJJJJJJJJJJJJJJIIJ
@6719089/1
caaaaaacgccaagtgatacattagttttctactttcctt
+6719089/1
??<DBDDD?D88D?22A:?99CEBDEC<C9?BDD90:D?9
@6042517/1
aatttgtggacataaaggaaagaaaaaaatgtcaaaattttgcaaattat
+6042517/1
@B@DDFDFHFHHHJJJJJGHIJJIIIJJJIJIJJIJIJJJ<DDGIHGJIJ
@6042532/1
aatttgtgtaattgaagttcgtattatttcctcgaaatcaataatgcaat
+6042532/1
==1=BDADDDHFD@EFIEHHGAEGGHIDHGGCGHII;DADHHGECFABBG
@4660325/1
gttttactaatttttcaataaagtacactttatttaagaacaggggagaa
+4660325/1
;?@DDADDDHHHHII;EGEFFIH:F<EAFHHCHFHDGHGHIIIIGB<A@G
@2647813/1
ctaattggaaaggttattaatttggtaccatctggaagtgtcagtcgttg
+2647813/1
@@?DDD??:CADBCF4CGIGGIIECEHHGICHIIICGEGEGF9CC@EEGG
@6043344/1
aattttcaaatattcttcgcttttgactcgacaaaaatttaaacacattg
+6043344/1
B<B=ADDFGHGGFJHGIIIIIFIFJIIGIGGEHIGGHGICHEFCHIIIGH
@2649287/1
ctaatttgtgtaattgaagttcgtattatttcctcgaaatcaataa
+2649287/1
@@@DDDDAAD?ADAF>CE>EECE?FHI@HHHGGEGE?FH;CDD>DF
@2649288/1
ctaatttgtgtaattgaagttcgtattatttcctcgaaatcaataatgca
+2649288/1
@C@FFFFFDHFHHJJJJJJJJIJBHIIIHIIJJJJJJIFGHJGGIIJGII
@2649426/1
ctaattttacaagctatactttgcatagaattagtggtttttttctaaaa
+2649426/1
????A?DD?D:CDB:<:?EDEICDCEFCFICFAE<CECEEIIIIIEIIEI
@3364329/1
cttggacaagtacaagatgaaattaagatacccccatttgccatgcctcc
+3364329/1
?@?:BBDFHHHHHJJJIGJJJJJJJIJJJJIJJJJJIIJJJJJIJJJJJJ
@3366085/1
cttggagccagccaatgggattgcccatcactttgtcatcgaacga
+3366085/1
;@@ADDDDADFDHGAEEGGEFEBAA?F;FGI@?FCBFHGIC>GIGI
@3366086/1
cttggagccagccaatgggattgcccatcactttgtcatcgaacgatgtc
+3366086/1
@@;DDFFFHHHGHIIHIJJJJFIJGHIGHIIJIIGGHIGIIJIJIGIHDH
@3366087/1
cttggagccagccaatgggattgcccatcactttgtcatcgaacgatgtc
+3366087/1
@@@B=DBDFFFAHIICGCHIA;EGIEGGHIIIIGIHIBEABFHIEGE=??
@3366088/1
cttggagccagccaatgggattgcccatcactttgtcatcgaacgatgtc
+3366088/1
BB:DDFFFHHHHHJJJJJJJJIJJJJJJJJJJJJJJJJIJIJJJIJIIII
@3366089/1
cttggagccagccaatgggattgcccatcactttgtcatcgaacgatgtc
+3366089/1
BCBDFFDFHHGHHIJJJJJJJEGIIJJJJJIIJIIJJIIJJIJJIJEIJJ
@2651096/1
ctacaacagtcaacatttcccacctttttcactcaaccatagctttctca
+2651096/1
@?;ADEFFHHHHHJJJJJJJJJJJJJIJJJJIJJIIJIIJIJIIHJJIJF
@2651097/1
ctacaacagtcaacatttcccacctttttcactcaaccatagctttctca
+2651097/1
CCCADFFFHHHHHJJJJJJJJJJJJJJJJJIIIJJIIHJHIJJJJJJIJI
@6724821/1
caaaaacaatgtgaattagatgctggtgcagctataccttcatctgttaa
+6724821/1
CCCFFFFFHFHCFCFDFGIJIIJJIICFHJIIGIGIIIJJJJJJIJJJHG
@6724822/1
caaaaacaatgtgaattagatgctggtgcagctataccttcatctgttaa
+6724822/1
CCCFFFFFHHHHHJJJIJIJJJJJJJGIIGIJJJJJJJJJJJJJJJJJGF
@6724823/1
caaaaacaatgtgaattagatgctggtgcagctataccttcatctgttaa
+6724823/1
CCCFFFFFHHHHHJJJJJJJJJJIJJFHJJJJJJJIJJIJJJJJJJIJHI
@4021461/1
ggaagatcgaagaaagacgccaaacattcggcagccaagaacttgctgga
+4021461/1
?<;B;;DDD????EFHFGB:?DHI@FHC9:8@0??=?D2=BFGC4C=@;E
@4021462/1
ggaagatcgaagaaagacgccaaacattctgcagccaagaacttgctgga
+4021462/1
BCBDFFEFHHHHHJJJJJJJJJJJJJJJIJJJJIIJIIIJJJJJIJIJJJ
@4022933/1
ggaagattggcccatacttcgaagagttcaggtttgtcgtggaaatatgt
+4022933/1
CCCFFFFFHHHHHIJJJIJJJJJJJJFHIJJJJIGJIGJHGIEEHIJJJG
@4023604/1
ggaagccaagggctcggctgctcatcatgccctcg
+4023604/1
@C@DFFFFHHHGGIIIIBDHB@FGFHIAGHHH3B?
@4024228/1
ggaagctatacaagtggtcgatattgttttacgttgtgctccttcacaaa
+4024228/1
@@@D?BDDFFFHHG??DCFBHGHICIHIIIIGEFDGH@DHGGGIIIIIGA
@1871384/1
cattaatgaatcatccatcgtattacagtatatttctgttttagaagtct
+1871384/1
B@:DDFFFHHHHHJJJJJJJHIIIJJIJFHIIJJJJJJJJIJJIIJJIJJ
@2654354/1
ctacaaggttttcaatagggcattctaacatgtcaaaattaaatcaatat
+2654354/1
==@DDDDD2CBCCAGCH?GC@ACDHIGBHD?A:CGHAHFEGHCBFHHH@H
@7436438/1
ccaaatcttcgatgatctcctgtctgggtggttgcaatctccagcagata
+7436438/1
CCCFFFFFHHGFHGGIIIIJJIJIJJJJ;FHHIIIJIIIJJJIJJJJGII
@6729418/1
caaaaacgtatgacaaaactatagacaaaccagaattacaggaaatggat
+6729418/1
@@<BDDDADDHHDHII@GGEHIIEEHIIIIEGIIIFIIIIIFDHGGACHG
@4671894/1
gtttttaagaaccgtgatggaactctttaggcagcaacattacccaaaaa
+4671894/1
BBBDD?DEHHHHHJGIJJJJJJJJJJJJJJJJIIJIIJJIJJJJJJJJJJ
@528222/1
accacatctcggatcttgctactaatattcgattcgataggtgctttgtc
+528222/1
CCCFFFFFHHHHHJJJIGIIJIIJJIJJJJJJJJJJIJJIJFHHJJJJII
@4026917/1
ggaagtaacggcagcactattgacactaagaaatcacagagccccgggcc
+4026917/1
@@CFFDFFHHHHHGEEGDFHHGCHAGG@HGHHI@GHGD4BFHIHI>@AAE
@4026918/1
ggaagtaacggcagcactattgacactaagaaatcacagagccccgggcc
+4026918/1
@C@DFDEFHHHHHJB@BBFHHHEGHGGGIGGGJDGBFD?F;DGHJ<FGIH
@2659245/1
ctacactaacttctcctgatcgagtaaatattgggaaggcacttatcttt
+2659245/1
@@;DDEDDHGHHGIIIIIIIIIEIEE@FHHHIIIIIIIGHIHIIIIIIII
@7438007/1
ccaaattgctctactctcaagaaatggcctccatgccgagcaagactccc
+7438007/1
CCCFFFFFHHHHHJJJJJJJJJJJJHJJIIJJJJIIJJJJJJJJJJJJJJ
@2660493/1
ctacagaagatgattgggtgaattttgctctggatgaatctgatgatgaa
+2660493/1
;?=DDDB3?:CBDFHCGG?C?FFFHIGHGI@@9EEFD?BGG@HGIG@@H<
@4029138/1
ggaataacacgggctaattttaacaaccatcccactgtacgagaattcgg
+4029138/1
@@<BDFFFHHGHHJJJJJJIGIJJJJJJJJJJJJIJJIJJJIIJJJJGJJ
@4675455/1
gtttttgaggcagcaaatttctcaagggcacacggcaacaaaaagtgata
+4675455/1
:?@FF==2ACCFFAEHGGIII>HFG<FHDGIECGFB@FFEHCHID=CACE
@5383914/1
ttgtcatacgtttttgaggcagcaaatttctcaagggcacacggcaacaa
+5383914/1
@;?DDDBDBDDFFGIECGHHIG7FBFFDFF<GDHEF?;B@FFH@6A6CDA
@5384051/1
ttgtcatcgaacgatgtcaccacctgattggtgatatcagccgctccggg
+5384051/1
:1B4=BDFHGHHHJHIGJHIJJJJJJFIIJJFHHIIJJJJIJJJJJJGHF
@5385156/1
ttgtgaaaagggagcatttatttgatgcaaag
+5385156/1
@@<BD?DDFDF@DABBGHIHCDDIG>EFBH@H
@4677137/1
gttttttaacagtttgaaaaccttgataaatgaaagaaattaaacacgct
+4677137/1
@@BDFFFFHFHHFGHEGIJJJJJJIIJJJJIJJJJIHIJJJJJJJIIGJI
@4677138/1
gttttttaacagtttgaaaaccttgataaatggaacgaaattaaacacgc
+4677138/1
?=@DDDD?FBDD<CG?:EHI;FCD<?FEHIGGIDHEEFHIEHCHIGIGBH
@4677650/1
gttttttcatacgtttttgaggcagcaaatttctcaaggg
+4677650/1
?=?DD1<ABD<??2CEEE12AEE@81CD;DDD4BD>D<<B
@533073/1
accattctatgaaatggaacacgaagagggactaccacacgaaaggcagt
+533073/1
CCCFFFFFHHHHHJJJJJJJJJJJJJJJJJJJIFIJJJJJJIJIJIIIGH
@5387007/1
ttgtggtatctgtcgatgttgccagaacgtaagatatcctaaactcactt
+5387007/1
1?<44ADDFHHHDHIBHGA@FEIGGHIIIGHGI@GDGGIIIEGIIIIGHI
@6049241/1
acaaaatctacttcaagtgggcagaagttttttccataagccagtcggag
+6049241/1
BC<DDFFFHHHHHJJIGGIJJJDHIIJHIJJJJJJIJJB?DBGHGHIGHG
@2661096/1
ctacagcatgatataattcccatacaagaaaaatctccaattattgtcac
+2661096/1
CCCDFFFFGHHGHCHIIJJJJJGHGFGIEFIGICEGHBFEHEFEGHGIEG
@1211822/1
caaaaatttaaacacattgcattattgatttcgaggaaataatacgaact
+1211822/1
?8=BDDDDDBHDDEDAGF<CHGFHFIICHEFAFDC>DDHCGGHIAB;FE?
@1211823/1
caaaaatttaaacacattgcattattgatttcgaggaaataatacgaact
+1211823/1
?;?1DDBDF?AFHGGBFEHIIIIIG@HAHC>HGHHGICFDGBGIIIGEBA
@1211824/1
caaaaatttaaacacattgcattattgatttcgaggaaataatacgaact
+1211824/1
?@<D7ADDFFBFDB=GEFEGGGIIGGEHIIIBG;CCHEDHG>FBFG7FHI
@1211825/1
caaaaatttaaacacattgcattattgatttcgaggaaataatacgaact
+1211825/1
@;@DDDDDFFFHFIG?FEHB?FGIGHG@FHFHIE@E>?FGIAHGDHG@GH
@1211826/1
caaaaatttaaacacattgcattattgatttcgaggaaataatacgaact
+1211826/1
@?@DDBDEHHFGHGGGIIGIJJIJIJIEIIJIEIIGAF@FHGHEGEHIJJ
@1211827/1
caaaaatttaaacacattgcattattgatttcgaggaaataatacgaact
+1211827/1
@@@FFFFD?BFFDGBEGGIIJIJJJIIAHHHBBEG6F?BDBGIIE??FBA
@1211828/1
caaaaatttaaacacattgcattattgatttcgaggaaataatacgaact
+1211828/1
@C1DDFFFGHHHHJJGIJIJJJJJJIIJJJJIJJJJJJJJJJJJJJJJJJ
@1211829/1
caaaaatttaaacacattgcattattgatttcgaggaaataatacgaact
+1211829/1
B1=DDFFFHHHHHJJJJJJJJJJJJJJJIJJIJJJJJJJJJJIJJJJJJI
@1211830/1
caaaaatttaaacacattgcattattgatttcgaggaaataatacgaact
+1211830/1
B@;DDFFFHHHHHJJJJJJGJJJJJIIHGJJIJHHIIIJJIJJJIJJJJJ
@1211831/1
caaaaatttaaacacattgcattattgatttcgaggaaataatacgaact
+1211831/1
C@@FDDFFHHHHHJJIJJGIJJJJIJJJJIIIJJJIIGIJIJJJJJJJJI
@1211832/1
caaaaatttaaacacattgcattattgatttcgaggaaataatacgaact
+1211832/1
CC@DFFFFHHHHHJJJJJJJJJJJJJJIJJJJJJIJHIIJJJJJIJJGIJ
@1211833/1
caaaaatttaaacacattgcattattgatttcgaggaaataatacgaact
+1211833/1
CCCFFFFFHHHHHIIJIJGJJJJJJGJJJJJIIGGIJJIJJJJJIBGIGI
@1211834/1
caaaaatttaaacacattgcattattgatttcgaggaaataatacgaact
+1211834/1
CCCFFFFFHHHHHIJIIJJJJJJJJJJJJJJJJIJJJJJJJJJIJJJJJJ
@1211835/1
caaaaatttaaacacattgcattattgatttcgaggaaataatacgaact
+1211835/1
CCCFFFFFHHHHHIJJJJJJIJJJJJJIIJJIJHIJJJJJJJJIJIJJII
@1211836/1
caaaaatttaaacacattgcattattgatttcgaggaaataatacgaact
+1211836/1
CCCFFFFFHHHHHJIJJJIJJJJJJJJJJJJJJJJJJJJIJJJJJIJIJJ
@6050567/1
acaaactccaccacaggaacctcaagcttggggtaaaccgcaagtttcac
+6050567/1
CCCFFFFFHGHHHJIIHJJGGGIJIEGIGIIIH?@FEHGHBHIICHIGJJ
@5391629/1
tttaaaagacatttgtgctgaaaagaaaattcaagatccagtgtttaagg
+5391629/1
@CCADFFFGHHHHJGFHJJEIIIIGIIJGIIIGCFGIICHIGGGGIEIGD
@3372643/1
cttggcgttgaagctgagagtctcttcgtcactcgcaaatgtagaaggca
+3372643/1
=1:ADEDDHHHHHIJJJFHHFHHJJJIJIHGGJIJJGHIJHHIJIJJIJG
@3372644/1
cttggcgttgaagctgagagtctcttcgtcactcgcaaatgtagaaggca
+3372644/1
??1??DDDHHHB>EEHHIGG?CFGHEFHBBFF@?FB??@FF?DFH>BGAE
@3372645/1
cttggcgttgaagctgagagtctcttcgtcactcgcaaatgtagaaggca
+3372645/1
@C@DFFFDHHHHGIJGFHEGIJJJIJIJIIIGGGIJJJJJJGFHGIIHII
@3372646/1
cttggcgttgaagctgagagtctgcaaatcggccaac
+3372646/1
?=?DADA@DDDFF>F>B:A?2C?<<?FFDFF8GBGII
@2663598/1
ctacatatgaaacatgtcagttatatattcacctttatatgtcacatttt
+2663598/1
BCCFDFFFHHHHHJJJHHIHIJJJJJJJIIJJJJJJJJJIJIIIIIJJJI
@8101432/1
cggttctgcatgaatgccatctgggcccggggctc
+8101432/1
@@@DDDFFGGGFDHHIIIGIIJIIIIJJHIJJ:0?
@6052345/1
acaaatttgactactgtatagctttcttctcttggtgaacacatacttta
+6052345/1
@@@DD>BDDHHHFIIEHBHG<FEGBAHHFHIIIIFECDHHCBGHHFFHEG
@6052346/1
acaaatttgactactgtatagctttcttctcttggtgaacacatacttta
+6052346/1
BB@FFFFFHGHHHJJJGIJJJIJIJIJJJJJJJJJHIJJJJJJJJJJJJJ
@6052482/1
acaacaacacttcgactacagatattcgcacttgcagtcccaatatcaaa
+6052482/1
CC@FFFFFHHHHHJHJJJJIJJJJJJJJJIJJJJJJJIJJJIJIJJJJJJ
@6053842/1
acaacctcgagcgagacaacagcagtctgctcctcctcaacaacaacaac
+6053842/1
CCCFFFFFHHHGHIJIJJJJJJJJIGHIJJIJJJJJJJIJJJJJJJJJJJ
@1880623/1
catttatcaaggttttcaaactgttaaaaaacctgctgaatgtgcgccaa
+1880623/1
B@:BDFFFHHHHCFHHJJJJJJJIIIJJJJJJJJIJJIJHIIIIHIIJIG
@6736214/1
caaaaagggaaataaacaaggatgtaagaactatggaggaatattacaat
+6736214/1
?@1=DDDDHDDHHIIIIIIE?HDGCCEEGHGCGEGIHICFHIDHIIHIII
@6736215/1
caaaaagggaaataaacaaggatgtaagaactatggaggaatattacaat
+6736215/1
@B@?DFFFHHHHHJJJJJJJJJJJIIJJJJIJJJJJJJJJJJJJJJIIJJ
@1217272/1
caaaacgctgaaaaattccgtcggcaagaagttggccgatttgcagactc
+1217272/1
CC@FFFFFHHHHHJJJJJJJHIJIJJJJJJJFHIGIIIIIJIIIIJJIJJ
@8104833/1
cgtaaagtgaccaaagcaaagacgcaataagtgatacaagaaaatataca
+8104833/1
:?14=D?2?FFFFHIA@CGHEHCAGEG<FGI9CFDGGIIIIHGIIIIIII
@8104834/1
cgtaaagtgaccaaagcaaagacgcaataagtgatacaagaaaatataca
+8104834/1
BCCFFFFDFFHHFGIGGIJJJJIJJJJIJJJ?FHCHIIJJJIIJJGGIJJ
@1218415/1
caaaactatagagaaaccagaattacaggaaatggataattataggattg
+1218415/1
@@@DFFFFHGHHGIJIJJJFIGIIJIJIGJJGGIHBGGHIJIIJJGDFGI
@6737896/1
caaaaagtgaacagctatcgatacacagtcatagatccaatcctataatt
+6737896/1
BCC;DDFBFHHHGJJJJJJIJJJJIJJJFHIJJIJIJJJJJIJJJGIJIG
@6737897/1
caaaaagtgaacagctatcgatacacagtcatagatccaatcctataatt
+6737897/1
CCCDFFFDHHHHGJIIJJJIIJJJJJFGHHJJJJJJIEHJJIJGHGHFEH
@1218902/1
caaaactccgaaggaagccaagggctcggctgctcatc
+1218902/1
@8=DDFFFHHHHHJJJJIIJIJJIJJJJJIEIC3??F@
@8106721/1
cgtaagatatcctaaactcacttttttccgaaaaaatatcgcaatagctc
+8106721/1
?;1=B=:=AD?D?CFG34AIFDHHFII>GFGEIIIIAF@FBFII:FDFFC
@6056326/1
acaagctgcaaaacataaaggagatcctgtaacacaaagttctcaacaac
+6056326/1
@C@DFFFFHHHHHJJJJJJJJJJJJJJJJJJJJJJJJGHGHIIJJJIJJJ
@6057053/1
acaagttataccgaataaaaaaggaaaactaaaggatttctcaacttgtt
+6057053/1
?@@?DBDDHFHGHHIIIIGGIHIDGIIIIIIIII@AFHIIGGIEGIGICG
@4040175/1
ggaatttttcagcgttttgtggaactgtg
+4040175/1
?<?AD>B:DCBBDI::@CBFA7FE;?E1?
@6057953/1
acaatatctgctggagattgcaaccacccagacaggagatcatcga
+6057953/1
CC@DFFFFGFGHHGGIFHIJJJIJIJJJJJIIGIJIGIHGHGIJJJ
@4687177/1
taaaaatgcaaaaaactataaatttttattatattttatgcatgttatca
+4687177/1
@@CFFFFFDFFFDHJJGGHIGIIGIJIGHGIGIJIGGIIJBGIEIJIIJE
@4687241/1
taaaaatgcgtgtgtgcaggtatatttatcacatcattcgtcgcgtacca
+4687241/1
@@@DFFFFHDDDDFCFGEHGFHIIIIJGIIJEGI>DFIIIHGFIE?AHCH
@4688342/1
taaaaatttattcaagtcaaaaataatatgtaaattgattttagaaaaaa
+4688342/1
CCCFFFFFHHHHHJJJGIIIJJIJJJJJJJIJIIJIIIIJJJIIIJJJJJ
@3380114/1
cttggtgggggctgaatcggtccggccgagtgcatcatggtcatgttttg
+3380114/1
CCCFFDFFHGGGGJJJJJJJGIJJJIJDHIDEEAEHHHHFCEEFFEEEDE
@1883533/1
cattttgtggttctttaacgaaatgtcaagagcataaag
+1883533/1
::?BAB:=CH:A?CFI>B<FG;?ABCFAFECGD99CDHE
@4690992/1
taaaagtgtgctcaattggtttatcctctactgtacaactgtttacctgt
+4690992/1
@C;DDFDFFHHHHJJIIIJJJJJJJJJJJJJJIIIJJJJJJHIJJJJJJI
@8112767/1
cgtaggcctcaggataggcagcagacagcttctgttaaagaattgacatc
+8112767/1
@CC?DFDFHGHHHEGHIIDGGEIIFGIIJGHIIIIIIJIIGGCGFGIGIH
@4691427/1
taaaatacggcaaagagaagaaaggccgatagaatgaagtgaaagtcgaa
+4691427/1
CCCFFFFFGFDHGJJGIFGHIJFHCBGGIIIJIGJGEGC??CCGC8B;FA
@4692264/1
taaaatcttcagacaaattcgattttcctaatctgagagcctcagcaact
+4692264/1
CCCFFFFFHHFHHJJJJJJJJJJJIJJIJJJJJJJIJJJJJIIIGJJIJF
@1224815/1
caaaagcgaagaatatttgaaaatttctaatattgcgatatttttttatc
+1224815/1
==;1=AB?AF:FHIGGIEEHH>@DGGFHCHFBF?9CFGEIIA><DFHG@G
@1224816/1
caaaagcgaagaatatttgaaaatttctaatattgcgatatttttttatc
+1224816/1
@?:DDDDDFFA@DAF@FI>BEHEFIIFFFIFEIIFEFFEEFEFEIIIFFF
@1224817/1
caaaagcgaagaatatttgaaaatttctaatattgcgatatttttttatc
+1224817/1
@@;DDBDD7CFFHIEGGHHGIIHGIGGG@<?GEHBAFGGIIFHIGHHIII
@1224818/1
caaaagcgaagaatatttgaaaatttctaatattgcgatatttttttatc
+1224818/1
@@?DFFFDFDAFHIIJIJJJJFJJJJJJEEFGHIEHJEGGHIJJJJJJII
@4044329/1
ggacaatttgaacaagttacaagtgccgaagtacgagctattcgagcagc
+4044329/1
BC@:DDFFHHHHHJJJJGHIHIGCHHHGIJGFHGHIGIBHJJJIJGIIIG
@1887354/1
ccaaaacatgaccatgatgcactcggccggaccgattcagcccccaccaa
+1887354/1
B<@FDDEFHGHDHIJIIJJIGIGGHGIIF@:GGEIIIDHIGIGGHFEFFC
@4045253/1
ggacagacaagaaacatgataagatatgctgcaacctctactacagtacg
+4045253/1
C7@DDFFFHHHHHHJHIJEHIJJJJIJJJIJIJIJJJJJJJJJJIJHGJJ
@5397546/1
tttaaatgaaaaacgtatgttgtttacttcatttgaatctatggaagttc
+5397546/1
=:=DDDEFHHHGGJG<EGHEFHHGJJJJJJIJJJIJJJJJJIJJJJIFFI
@5398688/1
tttaaatttaaaaatgcgtgtgtgcaggtatatttatcacatcattcgtc
+5398688/1
@BBDDFFFHHHHHJJJIIFHFHHHIIJJCFIJJJIJIJJJJIJJJJJIII
@4047478/1
ggaccacttcacggaaatctaccgacagagaggttatccttggggga
+4047478/1
@@@FFFFFHHGHHJJJIIJJIIJJJJJGIJIIJFGIIJIJJJDIJIG
@4047603/1
ggaccagtcagttgtgtgggaccagtctgttgtgggggaccagtctg
+4047603/1
@@<1BDDAF?DCDGFHFHIIGIIIGEHHHGGGGFHBHIIIIHH@FHG
@1891148/1
ccaaaagtgaacagctatcgatacacagtcatagatccaatcctataatt
+1891148/1
@8?DDFFDHHHHHJIIJJJJIJIJJJJJEHGIIJJJJJJJJJJJIJJJJG
@5399928/1
tttaaatttttgtcgagtcaaaagcgaagaatatttgaaaatttctaata
+5399928/1
:1:ADD?DHFHHDGGBGCFHIIIGGFFFFHEHDHII>F>GEEHE@>D9BF
@5399929/1
tttaaatttttgtcgagtcaaaagcgaagaatatttgaaaatttctaata
+5399929/1
B@=4BDFFHHHGFHIGIHHHJJJJJJJGIJJIJJJJIIJJJJJJJJIIIJ
@4695351/1
taaacagttgtacagtagaggataaaccaatggagcacacttttacttca
+4695351/1
CCCFFFFFHGHHHGIGIIJJJHIIJJJJJIIJJIJJJJJJJJJJJJJIJI
@1226427/1
caaaagggaacaatttttgtcgagttattgatttcgaggaataatacgaa
+1226427/1
@BCDFFFFHHHHHJJJJJJIIJHIHHJJJJIJJJJJJIEIJJJJJJJJJJ
@542685/1
accttgtagtggattcctaatattttttagtgaacctctctaacgtcttt
+542685/1
=1===BDDDDDD3CEDEB<F?CFFIIIIDDCEEEADDDDDDCEA>DDDDI
@3386260/1
cttgtagtggattcctaatattttttagtgaacctctctaacgtctttat
+3386260/1
@@@DDDDBHHACFDGGEIB?CIIIIIEG?CCGGHGDBFHGGIGGIIIIII
@4697037/1
taaacgttaaattttaaaagcctcttaaatttaaccgaaatatagaatac
+4697037/1
C@@FFFFFDHDFHJJIJJJJIJJJJJJIIJIGHHIIIJIGGHIJGIIIGI
@4697038/1
taaacgttaaattttaaaagcctcttaaatttaactgaaatatagaatac
+4697038/1
@@@DDFBDFFHFHGIJIGIGFIHGIIGCGHIIJICHBHHGGHIIIHIGGI
@543807/1
acgaaaggcagttcaccatcgcttgtcatgtgttgaaattccgcgaaatt
+543807/1
CC@FFFFFHHHHHJIJJJJIJJIIIFIIIIEHIJIIJJIJIJJJJGIJJJ
@543808/1
acgaaaggcagttcaccatcgcttgtcatgttttgaaattccgcgaaatt
+543808/1
BCC<DFFFHHHHHJJJJJJJJJJJIIGIJIIIIIDDDHHJGHGH@@FHGI
@5402786/1
tttaagtacaatatctgctggagattgcaaccacccagacaggagatcat
+5402786/1
=@1=DDDDHHGHGJJJJJIJJJJJJIJJJJJJJJJJJJIJIJJIJJJIJJ
@544577/1
acgaaattaaacacgctgagaaagctatggttgagtgaaaaaggtgggaa
+544577/1
@;@DDDFFHHHHHJIJJJJJJJIJJJIJJJIIIIIDGHIIIIIIDGHJHH
@544578/1
acgaaattaaacacgctgagaaagctatggttgagtgaaaaaggtgggaa
+544578/1
@<?DDFFFHHHHHJIJJJIGIJJJJJIIJJJIJHJHGIJJJJJIBFHJGI
@544579/1
acgaaattaaacacgctgagaaagctatggttgagtgaaaaaggtgggaa
+544579/1
@@@FFFFFHHHHHJJJIGIIIIHIGIEGIJHIGDHBGDFGIJHIDFGGCC
@3389463/1
cttgtcatgtgttgaaattccgcgaaattggcactggcaagtcaaagaag
+3389463/1
???DDD?DBA<2A:?EEDFEE3@E1CA=D4DDCEDEDC@>;9B=BCC@D;
@6750898/1
caaaaatttaaacacattgcattattgatttc
+6750898/1
??7B1?BAAFFHB4ACEE@EEHG>ECH>HH<A
@6750899/1
caaaaatttaaacacattgcattattgatttcgaggaaataatacgaact
+6750899/1
@@@AFFFFGDHHHEFHGDGIIIGJIJIIJIJHIIGJJGHIGIIIEGGHEG
@6750900/1
caaaaatttaaacacattgcattattgatttcgaggaaataatacgaact
+6750900/1
@C@BDDFFHHHHGJIJIJJJIJJJJJGIIJJJJJJIJJJJIHIIJJGIJI
@6750901/1
caaaaatttaaacacattgcattattgatttcgaggaaataatacgaact
+6750901/1
BC@DFFFFHGGFHIIJJIIIJJHIGEGHIJIFIIHEIGGIIIJJJJJJJJ
@6750902/1
caaaaatttaaacacattgcattattgatttcgaggaaataatacgaact
+6750902/1
CCCDFFFFHHHHHJJJJIHHEIGIFIIEIGIJJJIIIGIIJJIGGGGIIJ
@6750903/1
caaaaatttaaacacattgcattattgatttcgaggaaataatacgaact
+6750903/1
CCCFFFFFHHHHHJJJJJJJJJJJJJJJJJJIJJJIJJJJIJJJIIJJJI
@6750904/1
caaaaatttaaacacattgcattattgatttcgaggaaataatactaact
+6750904/1
CCC?DFFFHGHHHJJJJJJJJJJJJJJJJJJJJJJJJJJJJJJJJJJIJJ
@547416/1
acgagaaatgaccttagcagacctcttgataggcgagatttggaagtttt
+547416/1
@@@7DDFFHHHHHJJJIIJJJJJJJJJJJJJJJJJJJHGJJIJIJJFHIJ
@547533/1
acgagaatttgaaaagcgagcttcatgatcccctgaagaatatatcttga
+547533/1
@C<DDDDBHFDHHJIHJEGIIJGIJGGIGGHIIGGGDHIJJJJIJIJJII
@548743/1
acgagtttaaccaatatcaagtattgataatgacgtcacaaattttggat
+548743/1
???DA=BDDA4CDEE<DE:ABF?EEDCDEEFI>CECED1DCDBDE>DDEA
@6753522/1
caaaacatgaccatgatgcactcggccggaccgattcagcccccaccaag
+6753522/1
@<@DDFFFHGHHGHIIGGEHIIGIEGGGB@GGIFAA@FGGIJGHHEFFFA
@1231643/1
caaaatacccgtagaaacgaatcatctcagcctcgc
+1231643/1
@;?DBDDDHFHHHBHHGDHI7CBACBGHHDE>CCDF
@1898369/1
ccaaaccttgcaaattttcaatcatgaagcaagattttacctgaacaatt
+1898369/1
@@1BDDD;BDBFFIBIIIHIFIFIIIEI@AEEEFEFIEFFGIFIIIIIIE
@1898370/1
ccaaaccttgcaaattttcaatcatgaagcaagattttacctgaacaatt
+1898370/1
@@<?DDDDHFHHHIIIIIIIIIIIIIIIIIIIIIIIIIIIIIIIIIIIII
@1898371/1
ccaaaccttgcaaattttcaatcatgaagcaagattttacctgaacaatt
+1898371/1
B@?DFFFFHHHHHIJJJJJIJJJGJIGIGJIGIHJJJJJIJJJIJIIGCH
@1898372/1
ccaaaccttgcaaattttcaatcatgaagcaagattttacctgaacaatt
+1898372/1
BCBFFFFFHGHHHJIJJJJJIJJJJJJJJJJJJJJJJJJJJIJJJJJJIJ
@1898373/1
ccaaaccttgcaaattttcaatcatgaagcaagattttacctgaacaatt
+1898373/1
CC@FFFFFHDHHHJJJJJEIHJIIJIJJJJGHGGHHGJIHGHIGGFHHHI
@1898374/1
ccaaaccttgcaaattttcaatcatgaagcaagattttacctgaacaatt
+1898374/1
CCCFFFFFHGHHHJJJJJIJIJJJIJJJJJJIJIJJJJJIJJJJJJJIJJ
@8118455/1
cgtcactcgcaaatgtagaaggcagattgttaccctccacggg
+8118455/1
@@@DDDBD?D@FH@BAB@CHBG=BB@BFBEGDGIIEFH@FBFH
@8118456/1
cgtcactcgcaaatgtagaaggcagattgttaccctccacgggtaaatcc
+8118456/1
C@@FFFADBAHHHHGHGCEHEHGHIIEIGGIGHGGGCHIIGGG:@FG=<F
@8118931/1
cgtcagccgccatattgatttaattttgacatgttagaatgccctattga
+8118931/1
=@1=BDDEDFHDHGGIEBHIIHJIJJJJJJJJJIJIIIIJJJJJIJJJIJ
@5408202/1
tttacatattatttttgacttgaataaatttttaaatttaaaaatgcgtg
+5408202/1
@@@DDF;?CCFA?CG@GHEE@IIE@?E4CFHHIGIIIGIGIHIIIIIIII
@6069421/1
acataatttgcaaaattttgacatttttttctttcctttatgtccacaaa
+6069421/1
@B@ADDFFHHFFHJIIJJIJJJJJJJJJJJJJJJJIJJJJIIJJJGIJJI
@4699377/1
taaagacgttagagaggttcactaaaaaatattaggaatccactacaagg
+4699377/1
@@CBDDFFFFHHFIEGHIIIGDHHGIIIGGIIIGG@GIGEGBEGIGIDGA
@549858/1
acgattcataaaagtaatataaccttagatttcgaggcaaattgattgat
+549858/1
@@;BDDDDHHFFHJEEEHFHHJJJIHIJEIJIJIJGH@AADDGIIIGGJC
@549859/1
acgattcataaaagtaatataaccttagatttcgaggcaaattgattgat
+549859/1
BC@DFFFFHHHHHIEGIIIJJJJJJJJJIIJJIJJGIJIIJIJJJJJIJJ
@1900585/1
ccaaagcaaagacgcaataagtgatacaagaaaatatacagactaaagaa
+1900585/1
@<@BD?DDHHAFFIIBHGGGHHEIIAGIHGHIIIIGIIIIIIIIIIIIIH
@1900653/1
ccaaagcagaccttaaatctgtcagctgtccgggatctaagttttcacaa
+1900653/1
CCCFFFFFHHHHHJJJJJJJJJJJJJJJHHIJJIHIHIIJJGIJJJJJJJ
@6757475/1
caaaactatagacaaaccagaattacaggaaatggataattataggattg
+6757475/1
@CCF@BDAHHDFFHIIH?GHEIGIIHIII>FHGCFHIGCHBAFGG@FCHI
@6757477/1
caaaactatagagaaaccagaattacaggaaatggataattataggattg
+6757477/1
@@@DDFFFHGFHDIGEHIJIJDIIGIJJJGIIIGICGGCHIIJIIICHIG
@2677832/1
ctacggaacatgcaaaactccgaaggaagccaagggctcggctgctcatc
+2677832/1
B@@FFFFFHHHHHJJJJJIIJIJJJIIIJJIJJJIJJJJJIIJJGEH>DH
@6757894/1
caaaactcatgatacttttcaaattttcttttaaatttcatattctcata
+6757894/1
BC;DFFFFHHHHHJJJJJJJJHJJJJJJJJJJJJAFHIIJJIJJIJJJII
@6758001/1
caaaactccgaaggaagccaagggctcggctgctcatcatgccctcgag
+6758001/1
CCCFFFFFHHHHHJIJJIJJJJJJJJJJJJDIG@FDGGHGGGGH9C@BB
@6758002/1
caaaactccgaaggaagccaagggctcggctgctcatcatgccctcgagt
+6758002/1
BC1ADFFFHHHHHJJJJJJJJJIJJJJIIJJJIGIIIIIGIJJJGEGGI=
@4053473/1
ggacttcaactttgttcagttcttgcaggagatcgctagcgaacaatcct
+4053473/1
CCCFFFFFHHHHHJHJIJJJJJJJIJJJJJJGJIJJJIJJJJJJIIJIIJ
@1235148/1
caaaatcatgaccaaaaagtgaacagctatcgatacacagtcatagatcc
+1235148/1
@@C1DDDFHHHHHJJIJJJHEIIJJIIIIIJJJJFIIJIIHIJIJJJJGG
@1235149/1
caaaatcatgaccaaaaagtgaacagctatcgatacacagtcatagatcc
+1235149/1
CC@FFFFFHHHHHJJJJJJFHHJJJIJJJJJJJJJJJJJJJIJJJJJJIH
@3392898/1
cttgtgagccgccattctcttggctagcttcttt
+3392898/1
=@1ADBDD?F@HH:FGEGGBA9ADA<DGDC9?FB
@7454821/1
ccaagaacttgctggatctcttggtcggaaaagtgactcccgaacaagcc
+7454821/1
@@?DDDFFHHHHHJJJJJJJJIIJHHIJJJJIGGIJIIJIJJJGJJJJJJ
@7454822/1
ccaagaacttgctggatctcttggtcggaaaagtgactcccgaacaagcc
+7454822/1
CCCFDFFFHHGHGGJEHGGHHJHJHHJJJIJJJFHIJIIIJIIIIIGGHG
@3394019/1
cttgtggtcacttttcgcgcaaagg
+3394019/1
@@?DDDDBHDFBFHIFAE@C6FH9B
@3394020/1
cttgtggtcacttttcgcgcaaaggtaaaatcgttctagacatactttat
+3394020/1
@@@BDFFDHHGHHIIIGG@@?FHAH?DGIIBDBBF@BD4?F?BDCCGIEE
@8123869/1
cgtcggagctggatagcttacggatctgttgcaccgagtgaa
+8123869/1
@@@;DD?DFDFF;AB:<:C9CAG??C@?:C9:B9D6070??C
@4702106/1
taaagcgttaccagcgcttgaggaagtaacggcagcactattgacac
+4702106/1
@CC;DDFDHHGHHJEIJIJGJJIJJI9CGGGIJIJ<;BCDBHG@;4C
@4702107/1
taaagcgttaccagcgcttgaggaagtaacggcagcactattgacactaa
+4702107/1
@C@DFFFDHHHHHJJJJJIJJIIIJJFHIIJJIJJIEEGHIHBCHIGEGI
@552567/1
acggaacaggcaaaactccgaaggaagccaagggctcggctgctcatcat
+552567/1
@C@DDFFFHHHHHJJJJJJJJJJJJIJIJJIJJIJIIIIJJJCHIEGG@C
@1903732/1
ccaaatacgaactggtccaaatcgagggcgccatccacgagccaatcttc
+1903732/1
CC@FFFFFHHHGHJGEGIIGIJIEFGIFIGIIIDHHGIIIJJJIEHHEEH
@4054408/1
ggagaaaagtcacgagaatttgaaaagcgagcttcatgatcccctga
+4054408/1
@@?BFDFFGFHHHEFFDHIHHHHIJIHGIIGIGIHGEHGGIIGJJJG
@3398318/1
cttgttgttgagatgtaggagctggttgttgagaactttgtgttacagga
+3398318/1
CCCFFDFDHDCBDHGBGGIFHIIIJ@HC@FFHIGIJJJIEDFHIIJJJIE
@6762437/1
caaaagcaacttcaacaagaggaaggagcgcaactttcttccagttcaca
+6762437/1
B@@DFFFFHHHHHGGJJJIJGEEGIIGGIIGIEHDHGCHHIJIIIJGHEC
@5412993/1
tttacttttcgaatgtcaaacagaatctagccaaacacacatagtacctc
+5412993/1
?@=DDDFFHGFHHIGEGHHIGGGGIIIGIJIIIJJEGHDGDFGIGHIJJJ
@6074414/1
accaagagaagaaagctatacagtagtcaaatttgtatccattatcactt
+6074414/1
BC<DFFFFHHHHHJJFIJJJJJJFIJIJJJJIHIIIIIJJJIJJIIJIIJ
@6074812/1
accaagttgggcaaccagcagtcccacaaagtttcacagttccacaaaac
+6074812/1
@CCFFFFFGHHHHJJIJIFIJHFHIJIJJJJIJJJJJIFHIIIJJJIJJJ
@6074958/1
accaatcaggtggtgacatcgttcgatgacaaagtgatgggcaatcccat
+6074958/1
B@@:DDDFHHFFHFHGIJJJJIJJJJIJJJIJJJCGIJJFGIHHIJHIJJ
@1906752/1
ccaaattgctctactctcaagaaatggcctccatgccgagcaagactccc
+1906752/1
@<;DDADDHHFHDGGIBHIGHG@G<4?@B?EFDDAE>GBF>FF>;DABGH
@1906753/1
ccaaattgctctactctcaagaaatggcctccatgccgagcaagactccc
+1906753/1
BC;DDFFFHHGFHIJJJJJJJJJJJJJIJJJJJIJJJJDGIJJJJJIIJJ
@3403484/1
ctttaacgaaatgtcaagagcataaagtatgtctagaacgattttacctt
+3403484/1
@@@DDDDDDHFBF<?CE?<CF?FGBFAAD<A?EHFGIGHHE=EHIIIEGG
@4704711/1
taaagttaaccagacaaagcacctatcgaatcgaatattagtagca
+4704711/1
CCCFFFFFHHGHHJJJJJGGIJIJJJJJJIJJGGHIIIFGGHFGHJ
@6763864/1
caaaagcgaagaatatttgaaaatttctaatattgcgatatttttttatc
+6763864/1
CCCADFFFHHHHHJJJJJJJJJJJJJJJIJJJJJJJJJJGJIJIJJJJJJ
@4057554/1
ggagaatcacaaaactcatgatacttttcaaattttcttttaaatttcat
+4057554/1
@B7DDFFFGHHHGJIGJJIIJJJJJJIJJJGIIJJIJJJJJJJ4CGIJIJ
@4057555/1
ggagaatcacaaaactcatgatacttttcaaattttcttttaaatttcat
+4057555/1
CCCDFFFFHHGHHJJJJJJJJIJIJJJJJJIHIJJJJJJJJJJCGIJJIJ
@4058406/1
ggagaattaaccagactgttagatggatacgataaatttgaaagacacat
+4058406/1
@CCFDFFFHHHHHJGIJJIJJJJJJJJJJJJJJJJJJIIJJJJJJJIIII
@7462022/1
ccaaggataacctctctgtcggtagatttccgtgaagtggtccgtgcccc
+7462022/1
BBCFDFDFHGHHFGJIGGHHIJ@FGHIIIIIIDFEHIBFHFGIIEHBHII
@7462023/1
ccaaggataacctctctgtcggtagatttctgtgaagtggtccgtgcccc
+7462023/1
@@<ADAEDHHGHHIGEDDIIHI@BF9BEH<<EFAC<F1?C9??D?DFGHG
@6076723/1
accacatctcggatcttgctactaatattcgattcgataggtgctttgtc
+6076723/1
CCCFFFFFHHHHHJJJJJIIJJJJJJJJJJJJJJIJHIJJJFGIJJJJII
@6076750/1
accacatgaggtgttaccgaaaattaggagtttggaaacaacgtttcata
+6076750/1
B@1DDFFFHGGAFGGIJJJIIJJJJIJGIIGHIIIIJJJIJJIGIIIJJI
@1243472/1
caaaattcgttctacatatgaaacatgtcagttatatattcacctttata
+1243472/1
CCCFFFFFHHHHHJJJJJJJJJJJIJJIIJJJJJJJJJJJJJJJJJJJJJ
@7462821/1
ccaagggctcggctgctcatcatgccctcgagtacctcaaaa
+7462821/1
@@@DDDDDHHHHFEHEBBBFBAA?EFDBDD:D?DFG@@DFHH
@3407539/1
ctttaatttcaattttacatgtgtccattaatgaatcatccatcgtatta
+3407539/1
11:D=B=BFD>FBGIIADHEFE@CFHIIIGII<DHGHDHIIEGGE?FBDH
@3409277/1
ctttacgcgcgaaaaccattatgttttactaatttttcaataaagtacac
+3409277/1
:?1=ADDDHHHFHJJJJIIJJJJJJJJJJJIIJJJJJJJIJIJJJDHJJJ
@3409278/1
ctttacgcgcgaaaaccattatgttttactaatttttcaataaagtacac
+3409278/1
=:==ADDFHHH?FGIHHHIIGJJGIJJJJJJIIJJJIHJJGIJJJAEHIG
@3409279/1
ctttacgcgcgaaaaccattatgttttactaatttttcaataaagtacac
+3409279/1
=@1=BDDFFHFHHJJJJJIJIJIGIGJJJJJJJJJJJJGIIIIIJHIIJJ
@3409280/1
ctttacgcgcgaaaaccattatgttttactaatttttcaataaagtacac
+3409280/1
@CCDFFBDHDFFHGIIJJJJIEIIIHJGIJIIIIJJJIIHHIGEEFGEHJ
@2686711/1
ctactgtacaactgtttacctgtgtatgataaataaacttttttcgggtt
+2686711/1
@@@FFFFDFFGFDHC@@EHGF>CEHHHHGGIIFHHIIEHGIIIIIIFFGH
@2686712/1
ctactgtacaactgtttacctgtgtatgataaataaacttttttcgggtt
+2686712/1
BCC1BDDDHHHHGJHIJJJJJIIJHIJJJJJJJJIJJIJJJJJJJIJGDG
@2686713/1
ctactgtacaactgtttacctgtgtatgataaataaacttttttcgggtt
+2686713/1
CCCFFFDDHHHHHJIGIIJIJJEHJJJJIIEIIIJFIFHIIGIJJIJGFG
@1245408/1
caaaatttaaatagggaatatgaaagatttaaaatccaggacagtatcca
+1245408/1
CC@FFFFFHHGHHJJJJJJJJJJJJJJJJJJJIFIIIJJJIJJJIJIJIJ
@1246391/1
caaaatttgacataatttgtggacataaaggaaagaaaaaaatgtcaaaa
+1246391/1
@@@BDDDD>FH?HGIIIBDCFAHEBEHI42<<?CFH@?:;:?DE88?49=
@1247188/1
caaaattttgcaaattatgtggcattttgacatttatgtgacataatttg
+1247188/1
@CCDFDFFHFFAFIIIGGGBHHAFHHGIIDIGIIIIIIFHHGIIIHIIII
@3410854/1
ctttactttgcagagaagtaatctcttgctcttctaatttcttctccttg
+3410854/1
?@?B:ABDH?A?C?EAG;:CIBFFEFH@EGEAHCGEHFHIEGICFGHFH@
@3411313/1
ctttagaggtaatacactattattaggcactagttattaattataatcat
+3411313/1
:@B44ADFHCFHHJJJJJJJJJJJJJIIJIJIJHHJIJJJJJIJIHJJJI
@3411314/1
ctttagaggtaatacactattattaggcactagttattaattataatcat
+3411314/1
@CCFFFDEF?CBFHIJIJEHHHCIIJJJGAGFHIGHHJIJIHIFIJJJJI
@564224/1
actcgataaaaattgttcccttttgagctattgcgatattttttcggaaa
+564224/1
@@?DBDFFFFHHFGJHGGIIIIEIJCGDHGGIIIJIGGIIIJIJJIBHIJ
@8131963/1
cgtggacatcgaagaaaaaacattgaccaatcgccaccaatgcctggtgc
+8131963/1
@@@BD?BDDFDBF;@FHIIIE@EHAFGHEIGH?FG?FHCFDGII@<F7@@
@2692268/1
ctagaacgattttacctttgcgcgaaaagtgaccacaagcaatgtcaaag
+2692268/1
CC@DFFFFFHHHHJIJGJJJJIJJIJJJFBGHCGCFGHGGIIIG@FEGIG
@1249461/1
caaacacacatagtacctctccacaaaaagggaaataaacaaggatgtaa
+1249461/1
?:14ADDDFFFFFGEFIIIIIIIIIIIIIIIIIIIIIIIIIIIIIIFFFF
@1249462/1
caaacacacatagtacctctccacaaaaagggaaataaacaaggatgtaa
+1249462/1
@CC?DDFFHHDHFEGHJIIIIIIHIIIJJIJFJIJIJJIJJJJIIJIFGH
@1249463/1
caaacacacatagtacctctccacaaaaagggaaataaacaaggatgtaa
+1249463/1
BC<DFFFFHHHHHFHIJIJJJJIIHGGIIJJJIJJIJIGIJJJJJJGHII
@1249464/1
caaacacacatagtacctctccacaaaaagggaaataaacaaggatgtaa
+1249464/1
CCCFFFFFHHHHHHIJJJJJJJJJJJJJIJIJJJJJJJIJJIHIJJIIII
@3416493/1
ctttattgaaaaattagtaaaacataatggttttcgcgcgtaaagtgacc
+3416493/1
=??DDDDFFFDDFHHIIH@HJIIGIIJJJI@>FGHEIIJJDFHIHHGIII
@8133386/1
cgtggggagcgatgacgaataaagtatgtgttcaccaagagaagaaagct
+8133386/1
@@@DDFFBHGHDHGGHGIIAHIIG?DGGGEIIGIIGGGGIFCFGGIEGGH
@5425875/1
tttatcgggttctgctaagtggtaagtagaaggtaagccacttaagcaca
+5425875/1
BCBDFFFFHHHGHIIIJIGHHIIJJJHEGGIJJHJJJJJJJJJJIJJGII
@1252588/1
caaacatacaagcaacatttcctgtatataactactagtcaagaaaagaa
+1252588/1
CCCFFFFFHHHHHJJJJJJJ4CHIHGJJJIJIJJIIJGDHIIJIJJJJJJ
@6085904/1
accggaaccggaagatcgaagaaagacgccaaacattcggcagccaagaa
+6085904/1
@@@BDDDFHHHHHJJJJJJJJJJIIJIJIJIGIIJIIIJJIIIHHHFFFF
@8135851/1
cgtgttccttaacaacgatctggtggccaccggaaccgga
+8135851/1
@@@FDEFFDHFHDGIEGEDHGGIAFIIJCHIGIDIJJJJH
@6774141/1
caaaatcatgaccaaaaagtgaacagctatcgatacacagtcatagatcc
+6774141/1
@?8BDD?DHDAFHGGEGGGD?CHDHGHIIIGIBGIGIIDEFFHIIHDFBF
@6774142/1
caaaatcatgaccaaaaagtgaacagctatcgatacacagtcatagatcc
+6774142/1
CC@FFFFFHHHHHJIIJJI@FHIJGHIGGHIJJJIJFIJIIIIJJIJIHI
@4712323/1
taaatttttaaatttaaaaatccgtgtgtgcaggtatatttatcacatca
+4712323/1
@@@=DFFFHHHGGJIGIJJJIHIJHJGHFHIGGHFHIJJJJIJJIIIIJJ
@4064075/1
ggagattgcaaccacccagacaggagatcatcgaagatttggagaatatt
+4064075/1
@@@ADFFDGHGHHJJJJIIIHIIIHJJJJIIJJEGIGIGHGGIIJJIJII
@2696512/1
ctagaattcctgggcgacgctgtactcgattatttaataacaagacatct
+2696512/1
B=?DDFFFGHHHHIJIGIIIJJGHIJJJJJJJJJJJJJJJJJJIJIIIJI
@7471879/1
ccaatcctataattatccatttcctgtaattctggtttgtctatagtttt
+7471879/1
C@@FFFFFHHHHHJJJJJJIJEIJJJJIGIJJJJIHIJJHHIIJJJFIJJ
@7472013/1
ccaatcgccaccaatgcttggtgcagctatccactttgccagtggccgtc
+7472013/1
@@@DDD:=C:DF:<A3CFE>@HF@@F>GFEFE@BDFIIFIIEFFEA>FFI
@1255451/1
caaacattgaagccagatcgataaaaaaatat
+1255451/1
@@CDFFFFHHHHHGIDHIJJICGI<FBCGEFB
@1255452/1
caaacattgaagccagatcgataaaaaaatatcgcaatattagaaatttt
+1255452/1
CCCFFFFFGHHHGJJIJJJJJJJJJJJJIJJJGHJJJJJJJJJJJJJJJJ
@1255453/1
caaacattgaagccagatcgataaaaaaatatcgcaatattagaaatttt
+1255453/1
CCCFFFFFHHHHHIJJJJJJJJJJIJJJJJJJIJIJJJJJJJIJGJIIJJ
@572458/1
agaaaaaacattgaccaatcgccaccaatgcttggtgcagctatccactt
+572458/1
@CBFFFFFHHHHHJJJJIJJDGHIJJJJJJJJJJJHIJJDHIJJJJJJJJ
@3422483/1
ctttcctttatgtccacaaattatgtcaaattttgacatttatgtaacat
+3422483/1
@?@DDD?DHFF<AAGBB>FHGGCG9<AFCEHIGICCGGGGHDFFHIGIII
@4068381/1
ggaggaccagggtgctgttgtctcgttccaggttgt
+4068381/1
@@<D?DDAFFF@FGGGEBG>BFHIGEFGH>@G:?90
@6782331/1
caaaattcgttctacatatgaaacatgtcagttatatattcacctttata
+6782331/1
@@@DFDFFDFHFFGHHGGHCBFGGBGG9FFCHHGIIEIJJJJIJEIEIII
@6782332/1
caaaattcgttctacatatgaaacatgtcagttatatattcacctttata
+6782332/1
C@@FFFFFHHHHHJJJJJJIJJJJJIJIJJJJJJJJJJJJJJJJIJJJIJ
@5431621/1
tttcaaacacataatcacatactgctctcacagttactaaagctgatgat
+5431621/1
BB1ADFFFHHHHHJJJJJJJJJJGJJJIJJIJIGIIIIGIGGHIGIJIGI
@6784327/1
caaaatttaaatagggaatatgaaagatttaaaatccaggacagtatcca
+6784327/1
CCCFFFFFHHHHHJJJIJJJJJJJJJJJJJJJGHIJHIJJGHIJGHIJJF
@4719269/1
taacatgtgtgcttaagtggcttaccttctacttaccacttagcagaacc
+4719269/1
CC@FFFFFHHHHHJJIHHIGHIJJJJJJJJJJJJJJJIJJJJJJIJJJJJ
@6785217/1
caaaatttgaaccagaatctactagatgtcgatcatacttcagccagatt
+6785217/1
@1:ADDDDFFHHHEHGGBFIGIIGGACGICHHIGIEIEHIFGGHIIIGHI
@6785287/1
caaaatttgacataatttgtggacataaaggaaagaaaaaaatgtcaaaa
+6785287/1
CCCDFFFFHHHHHJJJJJJHIJJJIJJJJJJJJJJJJJJJJJJIIIJJJJ
@6785374/1
caaaatttgatcctcacgataattggttgccaccgtgcttttatgttccg
+6785374/1
CCCDFFFFHHHHHJJJJJJJJJJJJJJJJJJJJJJHIIIJJJIJJJJJJJ
@6785616/1
caaaatttgtgacgtcattatcaatacttgatattggttaaactcgttaa
+6785616/1
CCCFFFFFFHHHHIJJJIJJJIIJJJJJJJJJIJIJIIJIIJIJJJHHJJ
@4720301/1
taaccagacaaagcacctatcgaatcgaat
+4720301/1
?@@ADDDDFDH?FBF@GGHHHIIEHIH>FG
@6786131/1
caaaattttgcaaattatgtggcattttgacatttatgtgacataatttg
+6786131/1
@@@FDFFFHHHGHIJJIJIHHIGEIJJJJIJJJJJJJGIGIIIJIGIGIJ
@6788286/1
caaacacacatagtacctctccacaaaaagggaaataaacaaggatgtaa
+6788286/1
B@@DFFFFHHHHHFHIIGIIIGJJIIIJFHEEIJJJIIIJJJJIJJJFGC
@2701540/1
ctagattatatggaattgccataggaccatcactcaacaaattacttgtt
+2701540/1
B@8DDFFFHHHHHIGIJGHHIJJIEHJGEGGIIHGIIJIJGIIJGGIJIH
@2701758/1
ctagattctgtttgacattcgaaaagtaaacgtcagtttgcgtttcaatg
+2701758/1
@@??DEFFHHHFHIIIIIIIIIIHGIEHGIIIGHEIFHIIIIGGIIIIII
@4722652/1
taacgctttatcgggttctgctaagtggtaagtagaaggtaagccactta
+4722652/1
@@CFFFFFHHHHHJJHIJJJIJJJJGHJGIIJGHIJJJJDDHIJJJJIJI
@4722752/1
taacggcagcactattgacactaagaaatcacagagccccgggccc
+4722752/1
CCCFFFFFHBBHBAFH@CHEGCGIB>GIBBFHB<DFGHIID@BFBH
@4723345/1
taacgtttagcagtcttctttttagaataacattgacattctataaagac
+4723345/1
@@@<D=BDFFD:22AEDFIIIIIEBEEBEHAFGIIAEDDGF4??::B<B@
@4723346/1
taacgtttagcagtcttctttttagaataacattgacattctataaagac
+4723346/1
BC?DDFFFGHHHHJJJJJJJIJJIIJJIJJJJJJDCHIJJJJJJIJIJJI
@4725314/1
taacttcatggcccaaaagaactatataatagatgatgaagttttgatat
+4725314/1
@@@=DDBDHHFHHIIIIIIGGIIEIIIIIIIIBGGGCHIEHGHIIIIIII
@3427831/1
ctttcttcgatcttccggttccggtggccaccagatcgttgttaaggaac
+3427831/1
=??4=BDDH;DFHIGIHI<FHIIIGGIIIGIIGGHFGIBFGFGHIIIIII
@3427832/1
ctttcttcgatcttccggttccggtggccaccagatcgttgttaaggaac
+3427832/1
?@1A:BDDDFDFHIHIGJ@EHGIGHGHGJJIIIIIJJJJIIGHGHIJJJJ
@3427986/1
ctttcttctcttggtgaacacatactttattcgtcatcgctccccacgag
+3427986/1
@@CFDEFFFFDHHJEABHGIIJJIJIJJJJJJJIJJIJIJJJJJJJJ@FF
@1259388/1
caaaccttgcaaattttcaatcatgaagcaagattttacctgaacaattt
+1259388/1
@@@DDFFFGDDBDHIJGIIJJJJJJJJJJJIJJJJJJJJJJJGHIIJJJJ
@4727387/1
taagaactatggaggaatattacaataagccgaataaaaatgcaaaaaac
+4727387/1
@@1BDDDDDDBFDBF;E?CEDHGEFAHIBDE?EFBHED>BGA>DA?;FAG
@4727388/1
taagaactatggaggaatattacaataagccgaataaaaatgcaaaaaac
+4727388/1
@@;;DFFDFFHGHGIII>BHFIGHIIIGHFGIGIGEHIIGHIIIIIIIII
@5436936/1
tttcaatgcatcgataagacgaatggtaaagctgctaaaaaagcaggaaa
+5436936/1
BCBFFFFFHHHHHJJJJJJIJJJJJJEHIJJJJJIJJJJJJJJJJJJIJJ
@5436937/1
tttcaatgcatcgataagacgaatggtaaagctgctaaaaaagcaggaaa
+5436937/1
CCBFFFFFHHHHHIJJJJJHIHIGHIEHHIIJJJJIGJJGIJJJ3BGGIJ
@4074297/1
ggagttgctgagccgtcgcggcatcactcccaaatacgaactggtccaaa
+4074297/1
B@@DDDFFHHGGHIIGIIIJJIGIIGGDHIJDHEHGGIDGGGHF?CEFEF
@6093797/1
acgaacttcaattacacaaattagtacaactcctccaaaccttgcaaatt
+6093797/1
@B@BDDFFGHHHHJJIIIJGHJIJH9FEHIIEHIIIIIEHIGIJIJGEHI
@6093798/1
acgaacttcaattacacaaattagtacaactcctccaaaccttgcaaatt
+6093798/1
B@@ADFFFHHHHHJJJJJJJJJJJFIIJJJJJJJJJJJIHJJJJJJGFHI
@6093799/1
acgaacttcaattacacaaattagtacaactcctccaaaccttgcaaatt
+6093799/1
CC@DFFFFHHHHHJJJJJJJJJIJHGGJJJJJJJJJJJJJJJJIJIJFGI
@577307/1
agaaaagtcacgagaatttgaaaagcgagcttcatgatcccctgaaaaat
+577307/1
@C@DFFFDHHHHFIGIIJJJJJJJIJJHIIJJJJJJIJJJJJJJJJJJJJ
@8145129/1
ctaaaaaagcaggaaaagcccagaagaacgttcgactttcacttcattct
+8145129/1
@@@?A?B?@D:CFCB;C98<CG?GI@9:9000:8??7B?98?88B888@F
@6095686/1
acgacgaatgatgtgataaatatacctgcacacacgcatttttaaattta
+6095686/1
@??DFFFFHHHHHCGGIIIJJIJJJIJIIGGGIIIIGGGGEIIIHEIGJI
@8145939/1
ctaaaaagaagactgctaaacgttaaattttaaaagcctcttaaatttaa
+8145939/1
@CCBDFFFHHHHHJJJJJJJJJJJIJJJJJJJJJJJIJJJJJJJJIJJIJ
@2704583/1
ctagccaaacacacatagtacctctccacaaaaagggaaataaacaagga
+2704583/1
@@@DDADDHAFHHGHHGHHCEHGHDHHCGGCHIII;@FHI>G@DGIHHDE
@2704631/1
ctagccaagagaatggcggctcacaagatgtgg
+2704631/1
@@;ADDDDFFFFFIIIIIIA:D?B9B8?<@9BF
@6794183/1
caaacattgaagccagatcgataaaaaaatatcgcaatattagaaatttt
+6794183/1
BCC=DFFFHHHHHJJGIIJJJJJJJJJJJJJIIIIIJIHGIJIIIJJJJH
@6794184/1
caaacattgaagccagatcgataaaaaaatatcgcaatattagaaatttt
+6794184/1
CCCFFFFFHHHHGJJJJJJJIJJJJJJJJIJIGGGIJJJJJJJJJJJJJI
@2705905/1
ctagcgatctcctgcaagaactgaacgaagttgaagtccttggcg
+2705905/1
@@@1DDDFGHHGFIJIJHHHFHIJIJJGGHHHIGHHGGIGGGIBG
@6098705/1
acgattcataaaagtaatataaccttagatttcgaggcaaattgattgat
+6098705/1
BC<DDFFFHHHHHJFHIIIJJJIJJJHJIJJIIIIEHGIJJJGGGIJJJJ
@6099005/1
acgattttacctttgcgcgaaaagtgaccacaagcaatgtcaaagagaag
+6099005/1
BC<;DDFFHHHHHIJJIIJGIIIIFFHIIJJIIJIJIIIIHHHIIIGHGI
@1261096/1
caaacgtagacaatattattataaacggatatcagaagccctcttaaatt
+1261096/1
@@CFFF:BDFDFHIGHGBHHIGIEHEHGGIIDHGGCH?CBCAFDGHG@HF
@1261097/1
caaacgtagacaatattattataaacggatatcagaagccctcttaaatt
+1261097/1
BB1BDDDEHHHHHJJJJJJJJJJJJJJIHJJJJJIJJDFHIJJJJIJJJJ
@4730202/1
taagagttgtttatgaaattccaaatttgcccagttctagaagaagttat
+4730202/1
BBBFBFDEHHHHHJJJJJJJJJJJIJJJJJJJJJIJJJJJJJIJJJHIII
@3430752/1
ctttgacattgcttgtggtcacttttcgcgcaaaggtaaaatcgttctag
+3430752/1
=BB4=BDFGGHHHJJHHGFHHJIJJJJJJJIJJJJJIJIJIJJJIIJJJJ
@3430753/1
ctttgacattgcttgtggtcacttttcgcgcaaaggtaaaatcgttctag
+3430753/1
@@CFFDAEDHHHHJIFGGGIIIIJJIJJJJJIGIIJ0BFGIIICBFHIEH
@3430754/1
ctttgacattgcttgtggtcacttttcgcgcaaaggtaaaatcgttctag
+3430754/1
B1BDDFFFHGHHHJJGHJGHIIIJJJJJJJJIJJIJHIJJIJJJHJJJJJ
@6796883/1
caaacctagaggaacatcctggtccaagtcctaacgtgttattacaagct
+6796883/1
C@<FFFFDDFHF>FFHIIIIIIFGGICHAGHIGGIIHGDGEGEHCCDGEC
@5441459/1
tttcagtcccgaataccgattctcagccgagctgcccagtttagtggcca
+5441459/1
@@@FDDDDDFHDF@FFH>AGFHCGHEHGBA?6DHDBFD@8BBCA=CGHGG
@5441703/1
tttcagttaaatttaagaggcttttaaaatttaacgtttagcagtcttct
+5441703/1
@@@AADDDB?=CFHBFADIGHIIIIEEGIFHIGGGGDHHGGEFGDEFHII
@5441704/1
tttcagttaaatttaagaggcttttaaaatttaacgtttagcagtcttct
+5441704/1
@CCADDDDFHHHHJGIJIJIJJJJJJJJJJJJJJJJIJJJJJJJIJJJJI
@8147665/1
ctaaaacagaaatatactgtaatacgatggatgattcattaatggacaca
+8147665/1
=1:BDEFFHHHHHGIIIIFCIHIIIIHHIIGGIIIGIIIIIGIIEIIEGF
@5442316/1
tttcatatgtagaacgaattttgtgcatacaaaaatagtaaaaagtcgaa
+5442316/1
=?8BDDD?DCFADBCGAA3EHEE<CH>EFFFIIIIIF>FBFGFI>GFEFF
@5442345/1
tttcatattctcataatacttttcccggtttgttctgaaacaaacatcac
+5442345/1
@CCFFFFFHHHHHIJJJGHHGJJJJJIJAGHDFG@D>@DHHIJGIIIGHH
@1925134/1
ccaagagaagaaagctatacagtagtcaaatttgtatccattatcacttt
+1925134/1
@C@ADDFDFHAHHGHIGGHJIGHIGFFHIGHIIJACBFHHHIJIEIJIII
@1925135/1
ccaagagaagaaagctatacagtagtcaaatttgtatccattatcacttt
+1925135/1
CCCDFEFFHHHHHJJJJJJJJJHIIJIJJIJJJJIIIJIIJJJIIJJJJJ
@580680/1
agaaaattcaagatccagtgtttaaggaactatcagatgttggtccgcca
+580680/1
@@B;DDFFGHHHGJIJIJIHJJJJIJGIJIGGIIIJFIJJJIIHIHIJJI
@6798101/1
caaaccttgcaaattttcaatcatgaagcaagattttacctgaacaattt
+6798101/1
B@@FFFFFHHHHHJJJJJJIJJJJJJJJJJJJIJJJJJJJJJIJJIIJJJ
@582257/1
agaaacgctcgtggggagcgatgacgaa
+582257/1
@@@DDBDD;DDFDFEB<1C8?B?FFFD?
@582258/1
agaaacgctcgtggggagcgatgacgaataaagtatgtgttcaccaagag
+582258/1
CCCFFFFFHFH@FHII8C6@@DGCGDDGEEHGA8=<C=CDGHIGIIIIFE
@7478878/1
ccacaaattatgtcaaattttgacatttatgtaacatgtgtgcttaagtg
+7478878/1
@@CFFFFDHHDFHJGIIIIIIIJJJJIJIGHEHHGIJJIHCGCHEGIJIG
@7478993/1
ccacaacaacaacctcaagcttggggtcaacaacagcccgttccgccaca
+7478993/1
@@@?DFFFDFBFHEFHGGCEHIEHI>CFFHHIGGGGEI@F@GED;4;F>C
@7479201/1
ccacaacagactggtcccccacaacagactggtcccacacaacagactgg
+7479201/1
C@@FFFFFDHHFHIGIJJJJJJJJIJIJJJJIJIJJGIIIIJJJCCGIIE
@7480448/1
ccacaagcaatgtcaaagagaaggatagcaactaattttacaagctatac
+7480448/1
@C@DFFFFHHHFHJJJEGEAGGIFFFHJJJJIIIHIJJJJJJIIIIIJJI
@2710254/1
ctaggatgcattctcctggtgctttgacggatttgagatcagctctagtt
+2710254/1
@@1ABDEFHGHHHIJJGGIFEHIJJIJJJJGIJJIGIIJJIJJJJIIIEI
@7480662/1
ccacaaggtacaatactttgttggtttcgccactccctgtatactggcgt
+7480662/1
1;@DDBBB?DFDFEIIIII<IGFIDFCEFBEFFIIIIFI>DGIFFF>BF<
@6101622/1
acggaacttagcttcacaattacttagagaagcacgcggaagcggtatgc
+6101622/1
CC@FFFFFHGHHHIJJJJJJJIIJJJIJJJGIIJJJJJIJJJJJJHIHHH
@583946/1
agaaagctatacagtagtcaaatttgtatccattatcactttttgttgcc
+583946/1
@@@ADFFFHHAFFID>GHHIIGHIIGHHIGGHHIIGGIIIIGIIIFHI>B
@1930485/1
ccaaggacttcaacttcgttcagttcttgcaggagatcgctagcgaacaa
+1930485/1
CCCFFFDFFHGHHJJJJJFHIIIIIJJJJJIJJJIGIIJJJIIJJJJJJJ
@5448452/1
tttccgttggggttcatgacccattcctttttagaattcgtgttattttc
+5448452/1
=@1=BDDDHHHH:EFHIGHIIJJJJJJIJJIIIJIIJIJIGI@GCHIIJI
@1931322/1
ccaagggctcggctgctcatcatgcactcgag
+1931322/1
@@?DDDDDHF:FB@@?>D?BFABEDGHCEGF0
@1931323/1
ccaagggctcggctgctcatcatgccctcgag
+1931323/1
@CC;DFFFHHFHHGGFAE@GGEHIIIH@G@?D
@6805984/1
caaacttttcggggtgcaatcttcttttccggaaaatgctcgaaaactca
+6805984/1
@@<1BDDDFHHDFI<@;?@EGEIEGIIIGG7FFGIIGHHGGGGBHGGIIA
@6805985/1
caaacttttcggggtgcaatcttcttttccggaaaatgctcgaaaactca
+6805985/1
@@C7DDFFHHGHGI1@FHIIIIIIIIIIIIIIIIIIIIIGIIIGFHIIII
@6805986/1
caaacttttcggggtgcaatcttcttttccggaaaatgctcgaaaactca
+6805986/1
CCCFFFFFHHHHDI8CFHIGGAHGGHGGHIEIGIIICHHGGEHGIIIHIG
@4084014/1
ggatgattcattaatggacacatgtaaaattgaaattaaagcggaggtta
+4084014/1
:B;44ADEHHHHHJJJJJJJJJJJJJJJIIEHHJJEGIJJGIIIJJIFGI
@3435467/1
ctttgccagtggccgtctgctacggaacaggcaaaactccgaaggaagcc
+3435467/1
;@@ADBDDBFDHDBFEECDFFECHB11?F3CBDHII2?F>FHHA:CGEED
@3435505/1
ctttgccatgacttggagctgcgccacgccatggctaattgctttgaagc
+3435505/1
CCCFFFFFHHGHHJGIIJJJJJIJJIJIJJJJIJJJJJJJJJJJJJJGIJ
@4737498/1
taataactagtgcctaataatagtgtattacctctaaagctatctactcg
+4737498/1
CCCFFFFFHHFHHJJJJJJJJJJJIIJJJIJJJJJJJGGIJJIJJIJJJI
@4738146/1
taataatagtgtattacctctaaagctatctactcgttatataatcatca
+4738146/1
:B@4=BDEHFHHHJJJJJJJJJJJIJJJJJJJIJJIIJJJJIIJJJIIII
@1267392/1
caaacttttcggggtgcaatcttcttttccggaaaatgctcgaaaactca
+1267392/1
;@@DDDDDHF6FHI8CEEFEHIIGGIIIIIIIBGGI@FHIEGHIIGHHIG
@1267393/1
caaacttttcggggtgcaatcttcttttccggaaaatgctcgaaaactca
+1267393/1
@@@DDDDDHHAHDE<CDEH@??GGGIIDGHCHAHGIDDFHGIIIAHGGII
@1267394/1
caaacttttcggggtgcaatcttcttttccggaaaatgctcgaaaactca
+1267394/1
@@@DDDDDHHHFFI1CE<EBGFHGHHIIGI?G@DHIGECDHIIGIIGGIG
@1267395/1
caaacttttcggggtgcaatcttcttttccggaaaatgctcgaaaactca
+1267395/1
CCCFFFFFHHHHHJ?EDGHEGIIHJIJJIJJJDGHIGEGIIJEHIIGIII
@6103280/1
acggcaacaaaaagtgataatggatacaaatttgactactgtatagcttt
+6103280/1
B;BDFFFFGHHHHJCGIIIJJJJJIIJJJJJIJIJIIJJJJGIJJIJJJJ
@2716537/1
ctagtgaacaatccttcgaggtaacctacgtggacatcgaagaaaaaaca
+2716537/1
:1=B42ADHFHHHIIIIIIII@FHFHGGIICGH?FG>FH9D@FHIIII<F
@7484282/1
ccacactctattaaataagcgcctataactgcttctacacaatctgcaat
+7484282/1
BCC;DFFFHHHHHHIHJJGGIJJJJJJJJJJJJJJJJJJIJJJJJJIJJJ
@2718035/1
ctagttctgccttcgagagcttcttcgagaccgtacaaggagacttgagc
+2718035/1
@@@AABDDFFHHHGB=GE1<C?AFGG@@G;CCDH8?D99?;8BGIIC9FD
@592796/1
agaactattatttttttttaatttttcatcacagtgatgtttgtttc
+592796/1
@C<BDFFFHHHHHJJJJJJJIIJJJJJJJIJJIIGFGIJGHJJHHJI
@3441898/1
ctttgtcatcgaacgatgtcaccacctgattgg
+3441898/1
?@?BD=BDFDDDFFFEF1A3AEHBDEGF;GEI@
@3442183/1
ctttgtctggttaactttagtgggaaggtttaggtatttgtggtatctgt
+3442183/1
???DD?DBBD2C<EEEEECFFED@AFE><CF?EC1?EDFE??@:BBDB>9
@4740882/1
taatattcgattcgataggtgctttgtctggttaactttagtgggaaggt
+4740882/1
B@CFFFFFHHHHHJIJJJJFGIJJJJJIGIIFHIJIJJJJJIJJJIJJJF
@3443059/1
ctttgttcagttcttgcaggagatcgctagcgaacaatccttcgagg
+3443059/1
?@@===BDDFHFFGGGE>GGBGGCHGGFGAG@?DGGBBDHEHIIGGB
@1269891/1
caaagaagctagccaagagaatggcggctc
+1269891/1
@@CFFFFFHHHHGJIEBGIIGIIGIJJD0@
@6812081/1
caaagactgaaattgagaaaaaaatgaacatggaatgtaagaacattttc
+6812081/1
B@@FFFFFHHHFHJJJJJJJJIJJIJJEIJIJIIJIJHIIEHIJJJEHII
@2721767/1
ctataattatccatttcctgtaattctggtttctctatagttttgtcata
+2721767/1
@@@ADDDDFFDFFGHGGIIGC@FHG@DFBCFHHIEHDHGFIGIHHEHGH9
@599518/1
agaagcaggaaccaagtttagaagatcttcgttgaagtctagctccagcg
+599518/1
@@BBDFFAFFHHGFICACHHGHGJJIIEHCHIJJJIJHIIIIJGGIJJII
@2722795/1
ctatactttgcatagaattagtggtttttttctaaaatcaatttacatat
+2722795/1
??<4ADDDHBBDDGB@GHIGH<FF3AGHIGIGHHHED?9DFGHIIHIIGD
@7487798/1
ccacatcttgtgagccgccattctcttggctagcttctttgacttgccag
+7487798/1
@7@DFFFFGHHFHIJJJIJJJIJIIIJIGIIGGIJJGIIIIGJJJJEIII
@7487799/1
ccacatcttgtgagccgccattctcttggctagcttctttgacttgccag
+7487799/1
@@@BDDDDFFDAFHIIIGI6ACFHIGI<FGGGBDHH<BFGE?DEE9BFGC
@7488209/1
ccacattccaccccaatctagccactcttatacgcagtggtctcaat
+7488209/1
@<@BD>D>=DD;FF?AA?4<<AFEFGEIIFGED?C8DD<90?BDFGF
@5451308/1
tttcgagacatattcttcggagaatcacaaaactcatgatacttttcaaa
+5451308/1
=B1=DDEFHHHHHJJJJIIJJJJJJJJJJJIJIJJJJJJJJJJJJJJJJI
@3446235/1
cttttaattaatatgccacttgaaag
+3446235/1
@@@DD>DDHDBAACCAGAGGIIEHIG
@5453318/1
tttcgcgcgtaaagtgaccaaagcaaagacgcaataagtgatacaagaaa
+5453318/1
@@?DDD@DHCFHHG?FEEHIIJIEGIJGHHIEHIGI@G@FGGGGGHIJEH
@5453877/1
tttcggaaaaaagtgagtttaggatatcttacgttctggcaacatcgaca
+5453877/1
CCC@FFFFHHHHHGHIJGHIIJJJJJJJJJJJJIJJJIJJIJJJJJJJJI
@4746221/1
taattataggattggatctatgactgtgtatcgatagctgttcacttttt
+4746221/1
BB@DFFFFHHHHHIJGIIJJJJJJJJHGHIIJJGGGGJIJHHIGIGIIJJ
@1272984/1
caaagacgcaataagtgatacaagaaaatatacagactaaagaaacgctc
+1272984/1
@<?A?DDDDDH?HCH?EEDDFG<F>FHGIC?DHGIGIIGI<FGGDGGBGH
@1272985/1
caaagacgcaataagtgatacaagaaaatatacagactaaagaaacgctc
+1272985/1
@@@FDABDHFHFGII<CEAHHHIEHIGAGIGIIIEEGCCDDEHIGHHBGH
@1272986/1
caaagacgcaataagtgatacaagaaaatatacagactaaagaaacgctc
+1272986/1
CCCFFFFFGHHHHJJFHIIHIGHIJJJIJJJJJJIJIIJJIGIIJJIJII
@1274060/1
caaagagaagaaaggccgatagaatgaagtgaaagtcgaacgttcttctg
+1274060/1
C@@FFFFFHHHHHIIIJJJJJJJJJJJIJDEHIGJGIGIGE<BCBAF@F7
@1274061/1
caaagagaagaaaggccgatagaatgaagtgaaagtcgaacgttcttctg
+1274061/1
CC@FFFFFHHHHHJJJJIGIIJJJJJJIJHIIIJJHGIJG><8B@FGDC=
@605449/1
agaatatgaaatttaaaagaaaatttgaaaagtatcatgagttttgtgat
+605449/1
@@<DDDFFHHHHHJJJJJJJJJJJJIFIJJJJHHHIGIIHHCGHIIIJJJ
@605450/1
agaatatgaaatttaaaagaaaatttgaaaagtatcatgagttttgtgat
+605450/1
@@?=DADDCFDHFIGGIIJJIIGJJIFIGIGG@HGGEIIIJEIIJJIJII
@605451/1
agaatatgaaatttaaaagaaaatttgaaaagtatcatgagttttgtgat
+605451/1
CC@=DFFFHHHGHIIIIIIIIIIIIIIIIIIIAFHIIIIIHFHIIIIIII
@606890/1
agaatgccctattgaaaaccttgtagtggattcctaatattttttagtga
+606890/1
@@@DB?DDFBDFBGGHGEEFGHHBHAFEHIIIGHGAADHFDFGHIICBHC
@6820581/1
caaagcaaagacgcaataagtgatacaagaaaatatacagactaaagaaa
+6820581/1
CCCFFFFFHHHHHJJJJJJJFHIIIJJIJJJJJJJJJJIJJJIJJJIJJI
@2728156/1
ctatgactgtgtatcgatagctgttcactttttggtcatgattttgaggt
+2728156/1
@@@ADEDFFF?DHIIFFAHHEHCEHGEHJHIJJAFDHDFHGBHHIAGEHB
@2728836/1
ctatgatgttgatttggtaccagataccccgaaaaagtttttaagaaccg
+2728836/1
BBBBDDFFHHHGGJJIIEFHIJIJJJJJJJJJJJJJJDGIIJJJJJJJJJ
@8162455/1
ctaaacgttaaattttaaaagcctcttaaatttaaccgaaatatagaata
+8162455/1
@@@DD?ADD?AC<EGHIB?IAFE?AAAC?<AG@CE???F<?BBBGDHBGG
@8162456/1
ctaaacgttaaattttaaaagcctcttaaatttaaccgaaatatagaata
+8162456/1
CCCFFFFDHHHHHJJJJJJJGJJIJJJJJJJJIIJJHJJJJJJJJGIIJJ
@8162457/1
ctaaacgttaaattttaaaagcctcttaaatttaactgaaatatagaata
+8162457/1
@??DFDDBFHHHDGGIIIIIHIGHGIGIIIIIIIIGGEHIIIGHIGDGGG
@8162458/1
ctaaacgttaaattttaaaagcctcttaaatttaactgaaatatagaata
+8162458/1
CC@FFFFDHFHHGIJJIJJIGIJJJJJJJJJJJJIJJJJJJJJJJJJJJJ
@8162459/1
ctaaacgttaaattttaaaagcctcttaaatttaactgaaatatagaata
+8162459/1
CC@FFFFDHHHHHJJJJJBIIJJIJJJJJJJJJJIJIFGEHIJIJJJJJI
@7491522/1
ccaccattctatgaaatggaacacgaagagggactaccacacgaaaggca
+7491522/1
@?@DFD>DBDDHDFGBFGIFICEHGFE8CDFHHIDGCFHHIDIGGGB9B@
@7491523/1
ccaccattctatgaaatggaacacgaagagggactaccacacgaaaggca
+7491523/1
@@@BDADDHHFHHIEGIGDFHGHIIIIIIIIGIHGIIGGGIIIIIIGFGH
@6822983/1
caaagccttaggagatgtctttgaatccgta
+6822983/1
@@@DDA?DFHHHFII><EHIA@FHE43CGFD
@8163087/1
ctaaactcacttttttccgaaaaaatatcgcaatagctcaaaagggaaca
+8163087/1
CCCFFFFFGHHHHJJJJJJJJJJJIJJJJJJJJJJJJJJJIJIIJJIJGI
@1280105/1
caaagattacatcatatttgcctttaacagatgtgaagtatttcttgatg
+1280105/1
@@CFBBDFFFDHGGIGGHDHHIIIIIGHGIIIIEHHGIGIIIIGIGGIIH
@609309/1
agacaaagcacctatcgaatcgaatattagtagcaagatccgagatgtgg
+609309/1
CCCFFFFFHHHGHJJJIJJJJGHI3<?CD@EGGB?F@FD9G=EDG?F?DB
@4752856/1
tacaaatttgactactgtatagctttcttctcttggtgaacacatacttt
+4752856/1
CCCFFFFFHGHHHIIGHGGJIIIJJJJJJJJJJJIIIJGHIGIGIJIJJI
@610565/1
agacaacttcatgtacaaatacctcaccttacaaaataaaatacggcaaa
+610565/1
@C@?DEFFHHHHHIIIIIIIIIIIIIIIIIIIIIIIIIIIIIIIIIIIII
@3450023/1
cttttcacaatataataaatacatatcatatcatcggggcactatataaa
+3450023/1
BB?DDFFFHHHHHJJJIJJJJJJJJJJJJJJJJJJJJJIIJJJJJJJJJJ
@3450696/1
cttttccagcatttctcttgctgctaattgtttcgcca
+3450696/1
?@@DDDD:ADFFFI<CF<I>HE>H<EHAF<AEFAEGG1
@4093283/1
ggcaaatttggaatttcataaacaactcttaactgcttcatgtacttgcc
+4093283/1
CCCFFFFFHHHHHJJJJJJJJIJJJJJJJJJJJJIJJJJIIJIIJJJJJJ
@3450906/1
cttttcccggtttgttctgaaacaaacatcactgtgatgaaaaattaaaa
+3450906/1
@CCFFFFFDH?FH=AGBEDEHIG@EHGHIIGGGGFEHGIGIIIIIIIIII
@3451041/1
cttttccggaaaatgctcgaaaactcaattggcgcacattcagcaggttt
+3451041/1
?@?DADDBF@FHH@FGDEEGHIIGGIIIIICICIGDGGIIGHGGHHH8CF
@3451042/1
cttttccggaaaatgctcgaaaactcaattggcgcacattcagcaggttt
+3451042/1
@CCFFFFFHFHHHHIIGIGIJJJJJJJIIJJJIEIIJJJIJJJJJJJEGI
@3451043/1
cttttccggaaaatgctcgaaaactcaattggcgcacattcagcaggttt
+3451043/1
BCBDFFFFHHHHHJJJIJJJJJJJJJJJJJJJIJJGIJIHJJJJIJJGGI
@4093545/1
ggcaacatcgacagataccacaaat
+4093545/1
<@<:A;B><F>FFA;A<CBGG9C@<
@2732691/1
ctattattaggcactagttattaattataatcatcaatattatctatcga
+2732691/1
==?4ADDFHDHHGJJGIIJJGJJIIJIJJGGJJJJJJJIJJIJGIIJJJG
@2732692/1
ctattattaggcactagttattaattataatcatcaatattatctatcga
+2732692/1
CC@FFFFFHFGHHIJIJHJJIJJIJJJJJJJIIIJGIJJJJJJJJJJJIG
@3453851/1
cttttgagctattgcgatattttttcggaaaaaagtgagtttaggatatc
+3453851/1
BC@FFFFFGHHHHJJJIIIIJJJJJJJIIIJJJJJFGIIGIHIIJJJJJJ
@7495155/1
ccacctttttcactcaaccatagctttctcagcgt
+7495155/1
@@<DDDDDHH?ACEEFHBHFEGGGHHIEGHCHHGF
@7495156/1
ccacctttttcactcaaccatagctttctcagcgtg
+7495156/1
@@;;DDDDHH?FDEEFHEH@CHFGHIIGH<?FEG?0
@7495157/1
ccacctttttcactcaaccatagctttctcagcgtgtttaatttcgttcc
+7495157/1
@;?DDDDBFFDDDBEGB?FE:?CFHEDF@FHHEF?DAB@BDEGIFFFF<?
@7495158/1
ccacctttttcactcaaccatagctttctcagcgtgtttaatttcgttcc
+7495158/1
@@@FFFFFHHGBHJJJJJJIIJIJJIJJIJJIJJHGAGH<FDGIG?BE?F
@8165517/1
ctaaagctatctactcgttatataatcatcattcaaacattgaagcc
+8165517/1
=1:BDDDEDFDHHHIIIBHBGH@GHGIIIIHIIGEIGGIIIEEHI<F
@8165518/1
ctaaagctatctactcgttatataatcatcattcaaacattgaagcc
+8165518/1
@@@DFFDFFHHGHJGIIJJJIIGIJJJJJIGIGGIJICGIGJJJJIJ
@1282082/1
caaagcaaagacgcaataagtgatacaagaaaatatacagactaaagaaa
+1282082/1
CCCDFFFFHHHGHIIJJJJJHIIJJJIIJJJJJJJJJJIJJJJIJJJJII
@1282229/1
caaagcaccaggagaatgcatcctaggatcctcgtatagatgtcttgtta
+1282229/1
CCCDFFFFHHHHGJIJJJEHGIJHEHAHGIIJJJGHIJJIJIGHIJIIJJ
@1282235/1
caaagcacctatcgaatcgaatattagtagcaagatccgagatgtggtac
+1282235/1
@@@DBDDDHHHDHGBGEEEIGBEHECHCE>EG<9?FDFFAFHI@9?F9BG
@612282/1
agacaattaatagaaaaatgacagaaggacagacaagaaacatgata
+612282/1
@@1B?=DDBFFFADGFFAG@AFH3CBBAAD>;EBGDGFGFIIEFIFI
@4757423/1
tacacatccatttatgcaggacttctatctagtttcccacgccagtatac
+4757423/1
@@@DDD?BFDHFHFI?BBF>EBBEAHIIGDHIHDHIEHDCHIIFE9D<GE
@3457750/1
ctttttcactcaaccatagctttctcagcgtgtttaattt
+3457750/1
::?4=BDDFFDFF?CEGE3CHEHIIGCGCHGHGGCBFD4:
@3457751/1
ctttttcactcaaccatagctttctcagcgtgtttaatttcgttccattt
+3457751/1
@@@FFFFFHGDHHGIGEHGIGIIJIJJGHICF1?F>G@FG<3BDBF4BFG
@7499170/1
ccacgtaggttacctcgaaggattgttcgctagcgatctcctgcaagaac
+7499170/1
CCCFFFFFHHHHHJIJJJJJJJJJIJJJJJJJJJJJJJJJJJJJJJIJJJ
@2737777/1
ctcaaaagggaacaatttttatcgagttattgatttcgaggaataatacg
+2737777/1
@@@D<DBD=:2:2<EFGFHIFEHE@EHIFA<?9?FFFF?F@?DBGI>FEA
@2737778/1
ctcaaaagggaacaatttttgtcgagttattgatttcgaggaataatacg
+2737778/1
B=BDDFFFHHHHGIIIJJJJJIJJJJFHEFHEDAHIEGDHHAGGHHHGIG
@6830271/1
caaagtatagaggttgtacccaaacttttcggggtgcaatcttcttttcc
+6830271/1
@@;;BDDDHHGFHGHGIGHIGIIIGHIIJIFIFGDDEHGIGIJCHJJJGG
@4099753/1
ggcagcactattgacactaagaaatcacagagccccgg
+4099753/1
@@<?BDDDFFBDHAGEH@GHI@HHEGIGI@FFHCGII?
@6120753/1
agaaaaaacattgaccaatcgccaccaatgcttggtgcagctatccactt
+6120753/1
?<?;:ADDFHFH?<CEFHGIG?B=EGD9GFGABHC?0?DEECFGIIIIGC
@6831728/1
caaagtgatgggcaatcccattggctggctcca
+6831728/1
?@<D?DDDDAD;DF:AFA>3:3A<CE=G??FE3
@6831729/1
caaagtgatgggcaatcccattggctggctccaagagatgtgcatgtccc
+6831729/1
@@1=A=:;AABF?FGHIEEHHEH9?CFHHGGEHICCC9B9?@DA4<BBDD
@1944445/1
ccaattcctgcatcttatataccatcatcttctggagtcacccaacaaca
+1944445/1
@@<BDEDFFDD?FHGHFHGGJDEFAHIGHDIHFHCEHFFGIHHGHJJJJJ
@6834164/1
caaagtttcacagttccacaaaacgctgaaaaattccgtcggcaagaagt
+6834164/1
@@=BDDFFHHHHHIIIIIIIIIIIIIIIIIIIIIIIIIHHIIIIIIIIIG
@6834165/1
caaagtttcacagttccacaaaacgctgaaaaattccgtcggcaagaagt
+6834165/1
@C@DDBDDHHGHGHIIEEFFHIJJJIGEGGIIHIGGBGFGHGHIEHICE=
@6834166/1
caaagtttcacagttccacaaaacgctgaaaaattccgtcggcaagaagt
+6834166/1
CC@FDDFFHHHGHGHJJJJJJJIHHIJJJJJJGJIGGGIIIJIJJIGIJH
@4103763/1
ggcatcactcccaaatacgaactggtccaaatcgagggcgccatccacga
+4103763/1
C@CDDFFFHGHHHJIIIGGIDGHHJEBFGEHHIE??DHIGHIJIIHGEHH
@8168523/1
ctaaagttaaccagacaaagcacctatcgaatcgaatattagtagca
+8168523/1
CCCFFFDEFHHHHJJJIJJJJJJJJIIJJJJJJGAFDA<FDB?D4?D
@6835314/1
caaataaatgctcccttttcacaatataataaatacatatcatatcatcg
+6835314/1
CCCFFFFFHHHHHJJJJJJJJJJIJJJJJJJJJJJJJJJJIJIJJJIJJJ
@4759851/1
tacagactaaagaaacgctcgtggggagcgatgacgaataaagtatgtgt
+4759851/1
@@CFFFFFFHHHHJJGEGGGH@C<HGFBEFADGHGGFAFGEGGA>G=7?=
@613441/1
agacagatataataataaacttacgagaaatgaccttagcagacctcttg
+613441/1
@C@BDFFFGHHGHJJJJJJJJJJJJJJJJJIIIIHIIGIGIJJIJJIIJI
@3460469/1
cttttttcgtcgacaataaactccggagtagttgttaaattattgaatat
+3460469/1
1=@44BDDD?DD<FFHDGHIIEHIGI?F0B@?FGFHEGIGIGEHCEGGII
@3461040/1
cttttttgttgtgctagtcgcaacagttttgacagaacctatgccacatt
+3461040/1
?@@DBDD8<C:<A??B<2<@@:F@:??FGI>?@DDDG@F?<BBCF==@@F
@1289694/1
caaaggtaaaatcgttctagacatactttatgctcttgacatttcgttaa
+1289694/1
:?;;D;D>DBF<AF2A:C4A<E<FHFIB?EHHFGFEAG@?FB@DEFFGAD
@1289695/1
caaaggtaaaatcgttctagacatactttatgctcttgacatttcgttaa
+1289695/1
@@@=BDDDFDHDFHEGHBFEGEHHIGIGGIGIIIIIIIIG@FGFHG;?GC
@1289696/1
caaaggtaaaatcgttctagacatactttatgctcttgacatttcgttaa
+1289696/1
B@1BDFDEHHHHHJIJJJJJJJJJJJJJJJJJJJJJJJGIIIJJJJJIJJ
@1289697/1
caaaggtaaaatcgttctagacatactttatgctcttgacatttcgttaa
+1289697/1
B@C=DFBDHHHHHJFHIJJJJJJJEIJJJJJIIJJIIJIJJJJIIGIJJJ
@2742909/1
ctcaaacggcgttaaaccttttacttaaggttaatgccaagttaaatggt
+2742909/1
B=@DDFFFHHHHHIJJJJJJJJJIIJIIIJHJGJIJIIJIIGIIIJIGC8
@5467292/1
tttgaaaagtatcatgagttttgtgattctccgaagagtatgtctcgaaa
+5467292/1
BCCFFFFFH=CFHJJIGGHFHHJIIJIIFIIJIHHHGJCGHFFIEI?<DB
@7504687/1
ccacttaagcacacatgttacataaatgtcaaaatttgacataatttgtg
+7504687/1
CCCDFFFFHHHHHJJJJJJIJJJJGIJJJIJIJJJJJIJJJJJIJJJIIJ
@6838128/1
caaatacctaaaccttcccactaaagttaaccagacaaagcacctatcga
+6838128/1
?;8BDDDDFFDFA>:4C<;F>BEF9C2AFF4???ECFG;;BFD=?FBB60
@6838129/1
caaatacctaaaccttcccactaaagttaaccagacaaagcacctatcga
+6838129/1
@1?DD;;DBDHHDGBHAHIEBDGIIEBFFHDHEHIIIIC@BBFICGGEHG
@6838130/1
caaatacctaaaccttcccactaaagttaaccagacaaagcacctatcga
+6838130/1
@<<DFFFFHHGHHIGIJIJIJJIJJGIHHIJJIJJJJIIJIJIJJGGIIE
@6838131/1
caaatacctaaaccttcccactaaagttaaccagacaaagcacctatcga
+6838131/1
CCCFFFFFHHHHHJJJJJJJIJIJJJIJJJJJIJJJJJGIJIJIJFIIJG
@6838173/1
caaatacctcaccttacaaaataaaatacggcaaagagaagaaaggccga
+6838173/1
@@@FFDFFHGFGHGIEIIJJJJJJIJJJJIIJIJEHDGIJJIIJJJIJJF
@6838306/1
caaatacgaactggtccaaatcgagggcgccatccacgagccaatcttcc
+6838306/1
@?@:DDEFGHHHHIHIIIIIIIIIIIIIIIIIIIIIIIIIIIIIIGHHHH
@6125571/1
agaaaagtcacgagaatttgaaaagcgagcttcatgatcccctgaaaaat
+6125571/1
@@7BDBDADFHHAG8@?CEBFHIGGII?E@DHIFGFBHGIGIIIIIIIIH
@6125572/1
agaaaagtcacgagaatttgaaaagcgagcttcatgatcccctgaaaaat
+6125572/1
CCCFFDDDDBHFFEHI?GGEGGIEFCABA<HHHFGGIIIIEHGHBBGGGF
@6126489/1
agaaaatatacagactaaagaaacgctcgtggggagcgatgacgaataaa
+6126489/1
CC@FFFFFHHHHHJJJIIJJJJJJIJIIJFGHIIIIIJIIJJIJHJJHHH
@4765024/1
tacatttccatgccttctcctaagtcgataatttctccgactggcttatg
+4765024/1
@CCDFFFFHHHHGJIJJJJJJIIJIIJJJJDIIIJJJJIGHIIIGGHGGI
@4104700/1
ggcattcatgcagaaccgattaagaaaggggcagacaacttcatgtacaa
+4104700/1
CCCDFFFFHHHHHJJJJJJJJIJJJJJJJJJJIJJJJIJJJJJJJHHGII
@4105421/1
ggcattttgacatttatgtgacataatttgcaacatttgacgtacggttc
+4105421/1
@C1BDFFFHGGHHJJFIJFHIJJJJJJJJJIJJJIJJIJIHJIJJJJHIJ
@618369/1
agacgccaaacattcggcagccaagaacttgc
+618369/1
@7=DDDDDFFAF?BG:A@DAFDGB3?D><B@9
@1947670/1
ccacaacagactggtcccacacaacagactggtcccacacaacagactgg
+1947670/1
@C@:BDFFDHHHBGIGIIIIIIIIII?CGCBB?F?BFHEHIIHGGIFBCF
@619202/1
agacgttagagaggttcactaaaaaatattaggaatccactacaaggttt
+619202/1
@C@DDDDFHFHHHIEGHGIJJJIJJJJJIGIGIJJJJIJJJIGHIJJDHH
@7508463/1
ccagaacgtaagatatcctaaactcacttttttccgaaaaaatatcgcaa
+7508463/1
@@@DDB:D<C?BFEGBB4FH>?FFGEIFHIEF@?96@FFFB:BFEF=FDE
@1948905/1
ccacaagcaatgtcaaagagaaggatagcaactaattttacaagctatac
+1948905/1
@@=DDDFDDFHHFHGIJGCHJIIIIIHG9EB@FHIBFGHIJIGGGIIIII
@1948906/1
ccacaagcaatgtcaaagagaaggatagcaactaattttacaagctatac
+1948906/1
CCCDDFFFHHHHFHIJJIIIHIIIJIIJIJJIJIGIIIJJIJJJICIIIF
@5472600/1
tttgacattgcttgtggtcacttttcgcgcaaaggtaaaatcgttct
+5472600/1
B@BDFFFFHGHHHJFHIHIIIJJJJJJIIIIJIJIBGGIIJGIFEHJ
@1949113/1
ccacaaggtacaatactttgttggtttcgccactccctgtatactggcgt
+1949113/1
@C@BDFFFDFHFAGGGGEIHIJFGHGF9EFGGGGIGIGHHGCEIEGAFF<
@4110963/1
ggccgatagaatgaagtgaaagtcgaacgttcttctgggcttttcctgct
+4110963/1
@C7BDADDGHHHFGGGAFGHIIHGHJH??:D?6D<B?FH89DFHBEG<8=
@1295909/1
caaagtttcacagttccacaaaacgctgaaaaattccgtcggcaagaagt
+1295909/1
@C;DDBDEBHHHGBGIJIJGHIIIJJJIJJIIIGIJIE:BD>BHB=FHAG
@6130307/1
agaaacgctcgtggggagcgatgacgaataaagtatgtgttcaccaagag
+6130307/1
@@<DDDDDHHF:DGII?EBDDDGEGGGHGIIII=FGG@GGGIIIIIGIDH
@4112165/1
ggccgtgaaaacctttaaagatgcgaataatagagaaattaccatccaac
+4112165/1
CCCFFFFFHGGDHIIIGGHCBHBEECHIGHEGGBEHHIGGIGGIIIGADH
@4113037/1
ggcctccatgccgagcaagactcccgtcagcgtcctccaggagttgctga
+4113037/1
@@<DDDDBBHHHHHIFIIGCF?FHIAFD;F@GHIHGGIDGC2;=@AHGH@
@4771101/1
tacctgcacacacgcatttttaaatttaaaaatttattcaagtcaaaaat
+4771101/1
CCCFFFFFHHHGHIIJJJJJJJJJJJJJJIJIJJIJJJJIIIGIJJHIJJ
@6133540/1
agaaatatttaatgttattcaatccggaagcttcacctaataactatctt
+6133540/1
?@@DFFDDDHHDFIF@@FGGHIIIIIIGHIGIIGIEHHGGIIIIHGG@HG
@4772312/1
tacgaacttccatagattcaaatgaagtaaacaacatacgtttttcattt
+4772312/1
BCCFDFFFHHHHHJJJJIJIJJJJJJJHFHIJJGJIJFGIEGHJJJJIJJ
@7512136/1
ccagaattacaggaaatggataattataggattggatctatgactgtgta
+7512136/1
CCCFDFFFHHHHHGIIJJJJJFJJIJJJJIJIJJIIJJJJJJJJJIIIIJ
@7512137/1
ccagaattacaggaaatggataattataggattggatctatgactgtgta
+7512137/1
CCCFFFFFHHHHHIIJJJJ>FHGHIIGIJJJJGIJIIIIIGGIJJJGIII
@5473884/1
tttgactgtcgtgaatagtaacctcgccttctttttgttct
+5473884/1
@CCFDEFFFHHDD?DAC9<IFBDFD=BH@F9??DHI0:B99
@7512717/1
ccagacaaagcacctatcgaatcgaatattagtagcaagatccgagatgt
+7512717/1
@@CFFFFFHGFGFIJGIJJIGIIGIJIADEA?GIFEE@FIIIJIJGGHIF
@6135063/1
agaaattccattcgaagaaaaaaacaagatcctcttaattgaaaaaggac
+6135063/1
@<7DDDD?FFFDH@::EGGHGIIE@FC>D9FG9G<?BDFE@BFGC2;1;=
@5475888/1
tttgatgcaaagtatagaggttgtacccaaacttttcggggtgcaatctt
+5475888/1
?@:BDEDFHDHHCFHBFEHC?CGFEHIIIGEEHGHHGGGGI:FCFA8B@F
@4778375/1
tactaatttgtgtaattgaagttcgtattatttcctcgaaatcaataatg
+4778375/1
CCCFFFFFHHHHFHIJJJJIJIJJJJJJJJJJIIJJJIIJJIJIIJJJJJ
@1299823/1
caaatacctaaaccttcccactaaagttaaccagacaaagcacctatcga
+1299823/1
CCCFFFFFHHHHHJJJJJJJJJJJJJIJIJJJJJJJJIIJIJJIIIJJII
@7516747/1
ccagatggcattcatgcagaaccgattaagaaaggggcagacaacttcat
+7516747/1
CCCFFFFFHHHHHJJJJJJJJJJJJIJJJJJJJJIIJJJJJIJIJIJJII
@4118401/1
ggcgattggtcaatgttttttcttcgatgtccacgtaggttacctcgaag
+4118401/1
CCCFFFFFHFHHHFIAFHIJJGIIJJJJJJJJGHIFGIGGGHJIJJIIJI
@6139381/1
agaacccctgggggacagaaagtggatagaaaagttcgacatcctcc
+6139381/1
@B1ADDFFHHHHHJEHIJHIIIDGIIIIGGIJIG@F@FGHIIJIIGI
@4119502/1
ggcggaccaacatctgatagttccttaaacactggatcttgaattttctt
+4119502/1
BC@BFDFFHHGHHJIJIJJFFHIIIJHGJJIGIIFDHIIIJIJIIIIFHI
@6140831/1
agaactatggaggaatattacaataagccaaataaaaatgcaaaaaacta
+6140831/1
B@BDFFFFHHHHHJJJJJJJJJJJJJJJJJJJJIJJJJJJJJJIJJIJJJ
@6140859/1
agaactcaagctgtggtgtgcgatgatttggatatggccaagtacgccat
+6140859/1
@@@7DBDFHGHHHGIJFHFGHEFGIIIJJJJIGIJJJJJJJIHGHHJIAH
@623732/1
agagaattcacttatgaatgtggcataggttctgtcaaaactgttgcgac
+623732/1
@@@ADFFFHHHHHJJJIJJJHIIJJIIJGHIIIIFHGHIJJJJDHIJIJJ
@6141501/1
agaacttgctggatctcttggtcggaaaagtaacgcccgaacaagccaat
+6141501/1
CCCFFFFFHHHGHIJIIJJJIHGIIJJIJJJIIIJJJJIJJIIJIIJHIJ
@1956065/1
ccacatctcggatcttgctactaatattcgattcgataggtgctttgtct
+1956065/1
@C@DFFFFHHHDHGIJGIIIJJIIJJIJJJIJJJIIJIJIHHIJJJJJJJ
@1956123/1
ccacatcttgtgagccgccattctattggctagctt
+1956123/1
@@;DBDBDF<FAFGHG:?:CFH>DCGG??;CA::DD
@1956124/1
ccacatcttgtgagccgccattctctt
+1956124/1
<@@FDD?DDH<D?GBG:@@GFHGGIGG
@1956125/1
ccacatcttgtgagccgccattctcttggctagcttctttgac
+1956125/1
@@@DDDDDFFFFBEFIFFI:;ED9?4C<<CC98@?B??FG909
@624424/1
agagactctcagcttcaacgccaagg
+624424/1
??@D=;D?FHBF?<AEGFHHGGI::?
@625046/1
agagaggttatccttgggggaagaagccaaattgctctactctcaagaaa
+625046/1
@@@DFADADFDHHEIEIGEGIGGIIGIGGIGGGGGIIIIICHIGIIIGGG
@625048/1
agagaggttcactaaaaaatattaggaatccactacaaggttttcaatag
+625048/1
@@@BDDFFHHHHHJJJJJJJJJJJJGIIDIJJIIIJJIIJBGIJIIIJGG
@5478894/1
tttgcatagaattagtggtttttttctaaaatcaatttacatattatttt
+5478894/1
BB:BDDFFHHHHHIJFHICGIJJJJJJJJJJJJJIIJJJJJIJJJIJJJJ
@4782000/1
tacttttcccggtttgttctgaaacaaacatcactgtgatgaaaaataaa
+4782000/1
@@1BDDDDHHC<0@E?EE?FCGHIFGGH=;<?CBABBB9B@D9?FHAAHI
@4782242/1
tagaaaaatgacagaaggacagacaagaaacatgataagatatgctgcaa
+4782242/1
@@@DD>DDBBFBDGIH?;CFGGIIIFIIIIIIHIIFGIGHHHFAC>@DGI
@626605/1
agagcataaagtatgtctagaacgattttacctttgcgcgaaaagtgacc
+626605/1
B@@DFFFFHHHDHIJJJJJJJJJJJJJJJJIJJJIGIGIJJJJJJBGHIJ
@5480142/1
tttgcctcgacaaaaatttaaacacattgcattattgatttcgaggaaat
+5480142/1
?;8:ABDDHDHAAHIIIIIGIIIIIIIA<EHGDGGF>GIIIIHIIBHIII
@631201/1
agagtctgcaaatcggccaacttcttgccgacagaatttttcagcgtttt
+631201/1
?@@DADDEHHHDHIIGBHGIIIJGIJJJIIFHIHIFIIIJJEEGFGCFGC
@4787976/1
tagaatgtcaatgttattctaaaaagaagactgctaaacgttaaatttta
+4787976/1
@C@DFFFDFHFHHHJJIJJFIIJIGIJIJJIIIIGHIHGGGIGCHGIJJJ
@1959878/1
ccaccattctatgaaatggaacacgaagagggactaccacacgaaaggca
+1959878/1
@B@FFBDFFHDFFCHJGIJIJJJJIFIJFIJIFIIIJJIJJJIIIJBEHI
@6146710/1
agaagatgtagaagttcccaaagccttaggagatgtctttgaatccgtag
+6146710/1
@@@DFFFFHHHDGIHGIIJJJJJJJJJIIIJJJJJIJIJJJJJIJJJHIC
@6147619/1
agaagccaaattgctctactctcaagaaatggcctccatgccgagca
+6147619/1
@?1BDDDDHHHHHIIIIIIIIIIIIIIIIIIIIIIIIIIIIIIGIII
@6148430/1
agaagctctcgaaggcagaactagacagattccgttcgaagctatcttgg
+6148430/1
@B@;DDFFHHGHFJIFGIJJJJJJIIIIJJIJIJIJIJJIJJJJJJFIIG
@6148652/1
agaagctgtagacgatgaagaagatgaagaagatagttccttcaaacttt
+6148652/1
CCCFFFFFHHHHHJGIJIJIJIIIJIJIIJJJJJIGHIJJJIJJJIJJJI
@6148852/1
agaagctttgcttgaagtaataaatgcagacagatataataataaactta
+6148852/1
B@@DFFFFHHHHHJGIJFJJJJJJJJJJJIIJJJJJJJJJJJJIJIJJJI
@2759721/1
ctcaagggcacacggcaacaaaaagtgataatggatacaaatttgactac
+2759721/1
:11BDDFFHHHHHJIJJJJJJJJIJFHIJJJJJIJJGIJJJJJJJJJIJI
@6853732/1
caaatgggtagctcaagtctccttgtacggtctcgaagaagctctcgaag
+6853732/1
?;@7?:D?2AFAACAEF?BFBEA:AC?FGG?E???<??G;?3:DHIA??D
@4130235/1
ggctttcaatcaccacattatgaaattactcatagtgtcacgggaactca
+4130235/1
@@<ABDDDHDHHHJJJGIJJIJJIJJIJJIJGGIGFGFHEGHG>EGGIEI
@4130445/1
ggctttggcacacgtgaacgccctgtaaaattcacataattctggacctt
+4130445/1
?@;DADDFDFHHHJHHIJJIJIIEGIJJIJEHGIGABEGIIIDGIJGICH
@4130551/1
ggcttttaaaatttaacgtttagcagtcttctttttagaataacattgac
+4130551/1
B@BFFFFFHHHHHJIIJJGIJJIJJJIJJJJIJJJJJJJJIIJJJJJJJJ
@4130721/1
ggcttttcctgcttttttagcagctttaccattcgtcttatcgatgcatt
+4130721/1
@@@DDFFFHGHDHGHIJJ@EHIJBHIJEDGGGIGGGEEHAEGBD8?DHII
@633370/1
agataatattgatgattataattaataactagtgcctaataatagtgtat
+633370/1
=@<=BDFFHHHHHJJJJJJJJJJJIJJJJJJJIJIJJJHIJJJJJGIHIJ
@4792569/1
tagaggtaatacactattattaggcactagttattaattataatcatcaa
+4792569/1
@B@DFFADHHHHHJIJJJJJJJJJJJJJJJHIJJJJJIJJIJJJIJJJJI
@4792735/1
tagaggttgtacccaaacttttcggggtgcaatcttcttttccggaaaat
+4792735/1
@<@D:DBDHHHHHIIIIIIIIIIIIGIDHHIIIIIIIIIIIIIIIIIIII
@6151067/1
agaagttagtgtagatttggagcttatatctacagatgtcgtttttagtg
+6151067/1
CC@FFDFFHHHFHJJJJJJJJJJJJJJJJJJJJJJJIJGHGHHIJJJJHI
@2764299/1
ctcaatcgcaacagacatctacgaacgtctacagttatcctccagttcct
+2764299/1
@BC:DDFFHHHHHJIJJJJJJJJIJJJIJJIJJJJJJIIJJJJJIIIJJJ
@5487509/1
tttggctagattctgtttgacattagaagagtaaacgtcagtttgcgttt
+5487509/1
@@@DFFFFGBHHFIFFHIGIIIJJIIJIJIIFFHJJJFHIJGIIGIJGII
@2765255/1
ctcaatgtcgtcgtttgacatatcgttgtcatcc
+2765255/1
<@<1AB:DFD?:CEBGFEH@FFHHCDAF??@B4:
@2766661/1
ctcaattggcgcacattcagcaggttttttaacagtttgaaaaccttgat
+2766661/1
@@CDDDEBFDDFFG>B@FHE>HA;EBEFHHEADFC@FHHIIIIGE@=BHI
@2766662/1
ctcaattggcgcacattcagcaggttttttaacagtttgaaaaccttgat
+2766662/1
@C@DFEFDHHHHHIJJJIGJJJIJEGHIJJJJGJDHIICGIJJGIGHFHI
@2766663/1
ctcaattggcgcacattcagcagtttttttaacagtttgaaaaccttgat
+2766663/1
@C;BDFFFHHGGDIEGIIJJJJIFGHIJJJIGIJJGIIJJJJJJIIIIGI
@4132456/1
gggaaactagatagaagtcctgcataaatggatgtgtaatatgcgtgtcc
+4132456/1
@CC?DFFFHHHHHJJIJHIIIJJIIJJJIJJJJJGHFHIJIJJJJJJJJJ
@1963583/1
ccacctttttcactcaaccatagctttctcagc
+1963583/1
@@@DFBEFHH??AA@CFEHGBB@@DHIDBF<FD
@1963584/1
ccacctttttcactcaaccatagctttctcagcgt
+1963584/1
@C@FFDEFHHF>FBF>GEHBHGIFFHIGGHIIGGG
@1963585/1
ccacctttttcactcaaccatagctttctcagcgtgtttta
+1963585/1
@@@FFFFFHHHFHGIIIHIJIJBGGIIIJJIJJJE:01???
@6155699/1
agaattaaaacaagttccagatcctcgaactgttcctttagagttactag
+6155699/1
@@<ADFFFDHHHGGFHIIIIIIIIIIHHI>;B?FFGD<GDG<@BDFG@?9
@6155735/1
agaattacaggaaatggataattataggattggatctatgactgtgtatc
+6155735/1
C<BFFFFFHHHFHIIJJIIJJJJJJJJJJJJJIJJIIJJJJIIIIJIJJJ
@1964465/1
ccacgagccaatcttccgctaccgcgtgttccttaacaacgatct
+1964465/1
CC@FFFFFHHDHHIIII>FB@@F@FA?D?DFHEFBGCBHC;F@F2
@6156540/1
agaatttgaaaagcgagcttcatgatcccctgaagaatatatcttga
+6156540/1
@@@DDFFFHHHHHJJFIGGGGIJIJJJJJJJJJIIIIJJIIJJJGII
@4134409/1
gggaaatgttgactgttgtagctgattaaggggtgtattctatatttcag
+4134409/1
@@7ADDDD4DFFDHIBDF;FIHA?CDEHIDGI@:DCDGCGHEGIHGHHHC
@4135003/1
gggaacaatttttgtcgagttattgatttcgaggaataatacgaacttcc
+4135003/1
@C@ADFDFDHHHHGEGHFE<C?FHFEBHHEEBFH@FFEGGCGGGHGHIGI
@5491885/1
tttgtacatgaagttgtctgcccctttcttaatcggttctgcatgaatgc
+5491885/1
@@@DFDFDFFAD?FHHHEECGHIGGEGHGHDBHIGBC@FHCGGIJJJJII
@5491886/1
tttgtacatgaagttgtctgcccctttcttaatcggttctgcatgaatgc
+5491886/1
B:=ADDFFHHHHHHGIHIIGIJJJIGIIJJJIJIIIGGGIJJJIIIJIIJ
@1966791/1
ccacgggtaaatcctgcaaggattgccacatcttgtgagccgccattctc
+1966791/1
CCCFFFFDHHHHHJJJJJIJJGJJJJJJJJJJJJJIJIJJJJJJJJIJJJ
@5492945/1
tttgtatccattatcactttttgttgccgtgtgcccttgagaaatttgct
+5492945/1
CCCFFFFFHHHHHJJJJJJJJJJJJJJJIJJJJJJJJIIJJJJIIJJJJJ
@4794345/1
tagatccaatcctataattatccatttcctgtaattctggtttctctata
+4794345/1
@CCFFDFFHHDGHJ>GHGGHGIIGHIJDEADDFBEBEEGDEGHGIGIIIG
@4136041/1
gggaagaagccaaattgctctactctcaagaaatggcctccatgccgagc
+4136041/1
@B1?DDEFHHHHHJJJIIJJIIIJIJJJIIJIGHCAGHHGIJJIJJJJDG
@4136764/1
gggaaggtttaggtatttgtggtatctgtcgatgttgccagaacgta
+4136764/1
CC@DFFF?FHDHG<EHGIIIHIGIJJIJJIJHIGIJIJJJIJIJJHH
@4796515/1
tagcaactaattttacaagctatactttgcatagaattagtggttttttt
+4796515/1
@8:DDDDDHHHHHIIIIIIIIIIIIIIIIIIIIIHIIIIIGHIGHIIIII
@4796516/1
tagcaactaattttacaagctatactttgcatagaattagtggttttttt
+4796516/1
@@;DBEDFHGHHHGIIIIIIIIIIIGIIIIIIGHIEGGHIDFHCDGHGGG
@8192367/1
ctaaggttatattacttttatgaatcgtgataacatgcataaaatataat
+8192367/1
@==DDADEHHHGHJIIJIJJJIC<AFGGIGGIJHHIIJIIIJJJJJJJJJ
@6157278/1
agacaaagcacctatcgaatcgaatattagtagcaagatccgagatgtgg
+6157278/1
CC<DFFFFHHHHHIIIIIIIIIGIAFEGE>CFEEGHADCFGD?FFHGBFG
@6157525/1
agacaacaaactccaccacaggaacctcaagcttggggtaaaccgcaagt
+6157525/1
@C<DFFFFHDFHFI@GGGGIHIIIIIEIIIGIGIIIIIHFHIIIIIIIID
@6158548/1
agacaacttcatgtacaaatacctcaccttacaaaataaaatacggcaaa
+6158548/1
@<@;BDFFGHFHFHHIGHIEIIIIIJJIIJGIIIIJJIJJJJJJJIIJED
@6158549/1
agacaacttcatgtacaaatacctcaccttacaaaataaaatacggcaaa
+6158549/1
CCCFFFFFHHHHGHIIIIJIJJJJJJJIIJJJIJJJJJJJJJJJJIJJII
@6158550/1
agacaacttcatgtacaaatacctcaccttacaaaataaaatacggcaaa
+6158550/1
CCCFFFFFHHHHH:FGIJJJJJJJJJIIJIJJJJJJJJJJJJIJJJIJJJ
@8193295/1
ctaagtggtaagtagaaggtaagccacttaagcacacatgttacataaat
+8193295/1
??@DDDDFFFHHHIGGDGEFEEGHFGHIJIJJJJGIIGIIJJIJJJJ@GI
@8193296/1
ctaagtggtaagtagaaggtaagccacttaagcacacatgttacataaat
+8193296/1
BB8ADBDFFHHHHIJJJIJFFHIJJJJJIJJIIJJJJJJIJJIJJJJIII
@4798452/1
tagcagaacccgataaagcgttaccagcgcttgaggaagtaacggcagca
+4798452/1
@CCFFFFFHHHHHJJJJIJJJJJIIIFIJJIJJJJIJIJFHIIIJJJGE9
@6864473/1
caaatttgtatccattatcactttttgttgccgtgt
+6864473/1
@<@DADDBHFFHD@<:A<AC4AEHHI8F@AEH8?:B
@6864474/1
caaatttgtatccattatcactttttgttgccgtgtgcccttgagaaatt
+6864474/1
@@@DFFDFHDFHHIJJEHFEHIGIJEGII><F?EGDGIJJGIGGEHEIGG
@5496062/1
tttgtcttgtgactgatttttttcgaatatttaccaactctacattggac
+5496062/1
BCCFFFFFHFHHHIJGHIJJJJJJJJJIJJJJJJJJJJJJJJJJJJJJJJ
@5497005/1
tttgtggttctttaacgaaatgtcaagagcataaagtatgtctagaacga
+5497005/1
=@@74=:=CFFFFFEEDAEF@@<A?FBCCFFDFIDG?BFCGEEFICBDD?
@1315917/1
caaatgtagaaggcagattgttaccctccacgggtaaatcctgcaaggat
+1315917/1
@@@=DDADFHHG?HEEDGGHHJJEHGIE8FDDFFHEHDH@F9B?@FFCGA
@4801081/1
tagcgatctcctgcaagaactgaacaaagttgaa
+4801081/1
???BBD==2?DDBA:AE3AFEF@EE>F8?CE<D9
@4801334/1
tagcggaccacaatatagttacgttaaaacagcagcttagattaatgtag
+4801334/1
@@@1D<DDHHFFHJJGJIHHHGIEHIIGJGGCHFGDGCB<?DFFDICFHF
@1316412/1
caaatgtcgcaaattatgtcacataaatgtcaaaatgccacataatttgc
+1316412/1
@<;DFFFFHGHHHIIIIIIIIIIIIIIIIIIIIIIIIIIIIIIIIIIIII
@1316413/1
caaatgtcgcaaattatgtcacataaatgtcaaaatgccacataatttgc
+1316413/1
@@@?BA22=C@FH?:E<:<AEDFHAEE?<2:B??CFGGEIIIDGDCC?GB
@6869978/1
caacaacaacctcaagcttggggtcaacaacagcccgttccgccacagca
+6869978/1
@;8;DDDDFHHFHIIIIEHIIIIGHHGIGIIIHIIIIDEGHGIIIIIGII
@6869991/1
caacaacaacctggagcgagacaacagcaagctgctcctccacaacaaca
+6869991/1
CCCFFFFFHHHHHJJIJJJJJJJJJJJIJJGIJJJIJJHHIJJJJJJJJJ
@6870616/1
caacaacacttcgactacagatattcgcacttgcagtcccaatatcaaac
+6870616/1
@@@FDFFFHGFHHIIIJJIIIIGIGHJJJJIIGIHIHIJJJIJJJJJJJJ
@6870617/1
caacaacacttcgactacagatattcgcacttgcagtcccaatatcaaac
+6870617/1
CCCFFFFFHHHHHIJJJIJJJJJJJJJJJJJJJJJIHIJJJJJIJJJJJJ
@6163389/1
agacatttgtgctgaaaagaaaattcaagatccagtgtttaaggaactat
+6163389/1
@CCFFFFFHDDFHJIGJJJJJIJIJJJJJJJIJJJIJIIJJJEEIIIIJI
@4141382/1
gggagaattaaccagactgttagatggatacgataaatttgaaagacaca
+4141382/1
@C@F?DDFHHGHHJJGIIIHHHIJIIJIGIIJHJIJIIJJJJIJJJIIJJ
@6871486/1
caacaacagcgtaggcctcaggataggcagcagacagcttctgttaa
+6871486/1
@CCDFDFFFDFDDHIIIIIIIGEGEHIIGHIGHIIIIIFIIGGHIII
@1969179/1
ccactacaaggttttcaatagggcattctaacatgtcaaaattaaatcaa
+1969179/1
@?;DDFFFGHHDHIIIIIIIIIIIIIIIIIIIIIIIIIIIIIIIIIIIII
@1969180/1
ccactacaaggttttcaatagggcattctaacatgtcaaaattaaatcaa
+1969180/1
@@1BDFFFHGHDFGHIJJIJJHEEIGHIIIJJIGHIIJIIIHJJIIJJJJ
@5498916/1
tttgtttcagaacaaaccgggaaaag
+5498916/1
@CCFBDFFHHGHGGGIJJJIHEHIIJ
@4803311/1
tagctttcttctcttggtgaacacatactttattcgtcatcgctccccac
+4803311/1
???ADFFFHHDADFEHIAFHHIIGIGIIIIIIIIIIFGCGHEIIIIIIII
@4806184/1
taggagatgtctttgaatccgtagcaggtgcaatatttttagattctgga
+4806184/1
B@@7ADDFHHHHHJJJJJJJJIIGIIIIAEFIJJJIJJJJJJJIJIIJII
@5501724/1
ttttaaaatgcgtgtgtgcaggtatatttatcacatcattcgtcgtgtac
+5501724/1
=@=4=BD>FHGGCGGHCFHEHDEHGGGHEHIIIIIIGCCHHIBGHFGB9F
@5501976/1
ttttaaacaagatggaactacagcatgatattattcccatacaagaaaaa
+5501976/1
BCBDFFFFHHHHHIJJJIJJJJIIIJJIIIJJJJJJJJJJJGGGGJGIGI
@5503323/1
ttttaaatgaaaaacgtatgttgtttacttcatttgaatctatggaagtt
+5503323/1
CC@FFFFFHHHGHJJJEHIIIIJJJJIIJJJIIIIJJJJJJIIJJGJJIJ
@648681/1
agcaaagacgcaataagtgatacaagaaaatatacagactaaagaaacgc
+648681/1
@@<BDED>F?D@A?FGEA?FEFHHGEG@GCFGIIIIIIIGEDHIHHIIID
@648682/1
agcaaagacgcaataagtgatacaagaaaatatacagactaaagaaacgc
+648682/1
BCCFFFFFHHGHHJJJJGIIIIJJJJIIIJJJJIJJJGGIGJJIJIJJIJ
@1972755/1
ccactgtacgagaattcggtttttcagtttctagcgcatttgaaaaatta
+1972755/1
CCCFFFDFHHHHGJJJIJJGIJJJJJJIJJJIJGJJJJJJJJJJJJJJJI
@5503658/1
ttttaaatttaaaaatgcgtgtgtgcaggtatatttatcacatcattcgt
+5503658/1
?@@BDDDFHHHHHJIJEEGDECECFHGGG3CFIIGGGIGIIIIGHJJGI?
@1973525/1
ccacttcacggaaatctaccgacagagaggttatccttgggggaagaagc
+1973525/1
CCCFFFFFHHHDHJJJJIIIJJIIIDHFHIGIJJJJJJIJIJIGGIEIGH
@1974017/1
ccacttgtatagcttccgtcggagttgctctagataaatcgtaatctttc
+1974017/1
@@@DDDDDHDHDDGIIIGADEH?E8C@B4:C:?:?BFHCBD?DF?9DFH@
@1318964/1
caaattatgtcaaattttgacatttatgtaacatgtgtgcttaagtggct
+1318964/1
CCCDFFFFHHHHHJJJJJIJJJJJJJJJHJIJJIJIJIHIJJIJJIJJJJ
@1974539/1
ccactttgccagtggccgtctgctacg
+1974539/1
@?@7DDA>?CFDFG@=DF88<CAHHCE
@651829/1
agcaacttcaacaagaggaaggagcgcaactttcttccagttcacaatca
+651829/1
@@1BDFFFHHHHHJIJJJGIJIGGIIIIIJJJJJJGIJIJHIJJJJJJJJ
@6872889/1
caacaacccacttggggcagacaaacagctccacaacagcaacatcaaac
+6872889/1
@CCDFFDFHHHDHGEGG<AFCEGIJJJBDCHGHGHIGIGIEHGHGIJIIH
@6873222/1
caacaacctcgagcgagacaacagcagtct
+6873222/1
?<8DDDDDDDDD1@@EEDAE>ED@DDI9BB
@1322386/1
caaattgctctactctcaagaaatggcctccatgccgagcaagactcccg
+1322386/1
B@@FDEDDHGHGFGGIIIJJJJJJGJJIJJIGIIEHIEFHHIIGGEHIII
@1322387/1
caaattgctctactctcaagaaatggcctccatgccgagcaagactcccg
+1322387/1
BCCDFFFFHHHHGJJJIIJGIJJHHJGIGIJJJIGHEHHGIJIJIIJIJF
@8199044/1
ctaatattgcgatatttttttatcgatctggcttca
+8199044/1
@?=?A4D?FAFFFI6:CGHBFC>18C?::400BF@?
@1323444/1
caaattgttcaggtaaaatcttgcttcatgattgaaaatttgcaa
+1323444/1
?@<;;?=D>CDAF2A?<E?<D<CCH@HDAFHEH>EHA?EED<:CC
@6166671/1
agacgcttaaacagtcgtaaacaacttggaaatcttaaacaaagcaaaac
+6166671/1
BCCFFFFFHHHHHJHJJHHJJJJJJJJJJJJJIJJJJJJJJJJJJJJJJJ
@6167175/1
agacgttagagaggttcactaaaaaatattaggaatccactacaaggttt
+6167175/1
CCBFFFFFHHHHHJHIIEHIJJJJJJJJJJJJIJJJIJJJJJJJJIIFHI
@1325499/1
caaatttctcaagggcacacggcaacaaaaagtgataatggatacaaatt
+1325499/1
@<@??DEDFHFFAHIE@FGHHIIIIGHIIIIH:BFBHH@AGIHIIIIIII
@1325767/1
caaatttgaaaaaaccagagacgattttgtcgaagatctctgtgaga
+1325767/1
CC@FFFFFHHHGHJJJJIIIIIGBFHIJFGIJIGIHGIIGGEHGAFA
@1325877/1
caaatttgactactgtatagctttcttctcttggtgaacacatactttat
+1325877/1
CCCFDDFFHHHBHIGGHEEEHEHIHEHIGIJIGIFGGGGIIJIJIJGJJH
@1325878/1
caaatttgactactgtatagctttcttctcttggtgaacacatactttat
+1325878/1
CCCFFFFFHHHGHJIIIJGIJJJJJJJJIJJJJIHHIJJJJJIIJJJJIJ
@1326311/1
caaatttgtatccattatcactttttgttgccgtgtgcccttgagaaatt
+1326311/1
@@7;BDDDHHHHHIEHIGHFHHHGIIIIGIFCGGGBAAGGFHCHE@HIII
@8201042/1
ctaatgacattccagaatctaaaaatattgcacctgctacggattcaaag
+8201042/1
BB:BDFFFHHHGHJIJJJJJJJJJIJIJJIJJJJJIJJIJJJIJIJJJJJ
@1977112/1
ccagaacgtaagatatcctaaactcacttttttccgaaaaaatatcgcaa
+1977112/1
BC<DDFFFHHHHHJJJJJJJJJIJJJIJJJJJJJJJJJJJJJIIJIJIJH
@1977113/1
ccagaacgtaagatatcctaaactcacttttttccgaaaaaatatcgcaa
+1977113/1
CC@FFFFFFHHHHJJJJJJJJJJJJJJJJJJJJJJJJJJJJJJJJJJJII
@1977114/1
ccagaacgtaagatatcctaaactcacttttttccgaaaaaatatcgcaa
+1977114/1
CCCFFFFFHFHHGGJIJIJJJJJJJJJJJJJJJJJJJJJJIJJJJJJJGA
@1977655/1
ccagaagaacgttcgactttcacttcattctatcggcctttcttctcttt
+1977655/1
@@@=DDFFHFHDHGJGBFHGIEGHHJIHIJJJJJJBHHEGHHGIIIIGIJ
@4815381/1
tagtggttttttttctaaaatcaatttacatattatttttgacttgaata
+4815381/1
@@CFFFDDHHHHHIIGGIJIJIJJJJJJJJJJJJJJJJJJJIJJJIJJJJ
@657452/1
agcagattagtaaacatgatgctgcatacaatgcattaaagctgttagaa
+657452/1
CCCADFFFHHHHHJJJJJJIJIJJJJJJJJJIJJJJJIIIJJIJJJJJJJ
@1331849/1
caacaacaacacttcgactacagatattcgcacttgcagtcccaatatca
+1331849/1
C@@FFFFFHHHHHIJIJJJIIJIJJJJIIJIJJJIIIJGFFHIIGEIJJJ
@1331949/1
caacaacaacctggagctagacaacagcaaactgctcctccacaacaaca
+1331949/1
@@@7DDDDHGHFDGEGIGBHIJJGGGIJFGIIHGGGGHJJIIJGIJGJII
@1979930/1
ccagaatctaaaaatattgcacctgctacggattcaaagacatctcctaa
+1979930/1
CCCFFFFFHHHHHJJJJJJJJJJJJJJJJJJIJJJJIJIJJJJJJJJJJG
@1332564/1
caacaacacttcgactacagatattcgcacttgcagtcccaatatcaaac
+1332564/1
@@<ADDDDHHHHHIIIIIIIIIIIIIIIIIIIIIIIHIIIIIIIIIIGIH
@1332565/1
caacaacacttcgactacagatattcgcacttgcagtcccaatatcaaac
+1332565/1
CCCFFFFFHHHHGJJJJIJJJJJJJJJJJIJJJJJIHHJJJJIIJIIJJI
@4147474/1
gggatcatgaagctcgcttttcaaattctcgtgacttttctcccct
+4147474/1
@B@DFFFFHHHHHJJIGEGIJJJJIJJJJJIJJG?FHGG@?FEFH?
@1333410/1
caacaacagcgtaggcctcaggataggcagcagacagcttctgttaa
+1333410/1
@@@DDFADFFHHDGIIIIJGGIGIJGEEHGGCCBCGG?DGGAGFHEB
@1333411/1
caacaacagcgtaggcctcaggataggcagcagacagcttctgttaa
+1333411/1
CC<DFFFFHHHHHJJJJIJJJJJJJJJGJJIJJFJJIJJJIIJIJJJ
@7540022/1
ccaggttgctgttgcggaggagcttgctgttgtggaggaccagggtgctg
+7540022/1
BC@DDDDFHFHHHGJJIFGGGIGJJIJGHFHIHHJGHI<BEEGII=CDCG
@5510467/1
ttttaccagactaactcctatatggtcagaggacaaaactaatgatggta
+5510467/1
??@DBDDDD>DFAF<EDHCGGIIHCEFHD9ED@FCBAAGGHDHIGHGIFG
@8202381/1
ctaatgtatcacttggcgtttttttttt
+8202381/1
@@CFFFDDFDBHBFGGEFC@FHGI@@DH
@1334839/1
caacaacccacttggggcagacaaacagctccacaacagcaacatcaaac
+1334839/1
@@@FFFFFHHHHHGGIIIIGJJJJJJJIJJJJFGIGIJIIJJGJJIJIJF
@1335210/1
caacaacctcgagcgagacaacagcagtctgctcctcctcaacaacaaca
+1335210/1
CCCBFFFFHHHGHIJIJIIHIIIGIIGGGIIJJJIJJJJJIJIJJJJJJJ
@1335354/1
caacaacctggagcgagacaacagcaagctgctcctccacaacaacaacc
+1335354/1
CCCFFFFFHGGHFIIGIIJIJJJJJJJGGJGIJIJIIJJJJIGIFGEIHF
@5511100/1
ttttactaatttttcaataaagtacactttatttaagaacaaacagggga
+5511100/1
?@@D?;?DFDHHHI>:E>EHG@<CEEEEHI<EHI>FFEHGHIICGEHIH0
@5511750/1
ttttacttcagctacttgaaccgtacgtcaaatgtcgcaaattatgtcac
+5511750/1
1:=4=DDDFD:CDGFFBDA?CCC1AGFFIFDDECFEFFBFIIIFIIFIEI
@5511751/1
ttttacttcagctacttgaaccgtacgtcaaatgtcgcaaattatgtcac
+5511751/1
=?==ADDFDHDADHIGHFCGHI:?FGG?>GHCHIHIIIIIIIIGIIIIGI
@5512125/1
ttttagaataacattgacattctataaagacgttagagaggttcactaaa
+5512125/1
1==AA=DDBDFDH>FEFE@FFHHGGEGICHGHADHHGBEGG0?FHIIGII
@5512126/1
ttttagaataacattgacattctataaagacgttagagaggttcactaaa
+5512126/1
=?:ABBDEFFHFFFHGJJJJJJJJIJJJJJJJHIJIIIIJIFHIJJJIJJ
@4818189/1
tataaagacgttagagaggttcactaaaaaatattaggaatccactacaa
+4818189/1
@CCDFFFFHHHHGIJJIIJFHHIIIIIJIJJJJJIIJCHIJIJIJIJIGG
@4821558/1
tataatactcctcaaatgtagcgtactctgagccaggaaatgctgacgta
+4821558/1
@CBFDFFFHHHDHJJJGGAEHHIJGJJHDEHGJJJIJJJGJFGGHIJIFE
@4821567/1
tataatagatgccttaaactccctcatgggaatttcttttggatcataaa
+4821567/1
BB@1BDEDHGHHGIGIIJIGIHIJIIEHIIIGHHGGIIIJJIIJJDGICF
@8205932/1
ctaatttgtgtaattgaagttcgtattatttcctcgaaatcaataatgca
+8205932/1
@@?DDFFDBFAFHHI@EHGBHIIEHGIIIIIIIGIHEIIAFHHDFIDCHD
@8205933/1
ctaatttgtgtaattgaagttcgtattatttcctcgaaatcaataatgca
+8205933/1
BC@FFFFFHHHHHJJJJJJJJJJIJJJJJJJJJJJIJJJJJJJIJJJJJH
@6889838/1
caacagcagccagctccttcacaacaacaacctggagctagacaacagca
+6889838/1
CCCFFFFFHHHHHIJJJJJJJJJJJJJJJJJJJIIIIIIJJJJJJJJIII
@5516236/1
ttttattcggcttattgtaatattcctccatagttcttacatccttgttt
+5516236/1
:11==DDFHHHHHIJJIHIJJJJJJJJJJJJJJJIJJJJJJJJJJJJJJJ
@665026/1
agccaatgggattgcccatcactttgtcatcgaacgatgtcaccacctga
+665026/1
@@<1BBDDFF;CFEFIFFFFCDFIIFEFFEHF@BGEBGIAFFBECBDE@B
@665027/1
agccaatgggattgcccatcactttgtcatcgaacgatgtcaccacctga
+665027/1
@@?=DFABHDDFFHCFGG@FGGCGHEGCDHIEHGGHFGHIIIIIIIGIGA
@6178046/1
agaggttgtacccaaacttttcggggtgcaatcttcttttccggaaaatg
+6178046/1
B@@:BADEFHHHHJJJJJJJJJJJHJ@GGIJJJJJIJJIJJJIJFHIGIJ
@665723/1
agccacttaagcacacatgttacataaatgtcaaaatttgacataatttg
+665723/1
?@<DBB?D>FHFHFGIIIGDFGHIIIIHFE?EHIGIGEHIIHIIII@FEH
@665724/1
agccacttaagcacacatgttacataaatgtcaaaatttgacataatttg
+665724/1
CCCDFFFFHHHHHJJJIJJJJJJJJIIJJIJJJJJJGJJIIJFIIHIIJJ
@8207807/1
ctacaacagtcaacatttcccacctttttcactcaaccatagctttctca
+8207807/1
@C@DDDFDHFFFFGBGHHIJJJJIJIJJJGIIJJJJJICHHEHJJGHIJG
@8207808/1
ctacaacagtcaacatttcccacctttttcactcaaccatagctttctca
+8207808/1
B1=4BDEFHFHHHJJJJJJJJJJJJJJJJJJJJJJJJJJIGIJJIJJJJI
@8207809/1
ctacaacagtcaacatttcccacctttttcactcaaccatagctttctca
+8207809/1
CC@FFFFFHHHHHJIJJJJJJJJJJJIJJJJJJJJJJJJIIJIJIIIIIG
@4824500/1
tatagaatacaccccttaatcagctacaacagtcaacatttcccaccttt
+4824500/1
B@:BDEFFHHHHHJJIJJJJJJJJJIJJIIIIGIJIIIIIIJJJJJJJII
@1984968/1
ccagatcgataaaaaaatatcgcaatattagaaattttcaaatat
+1984968/1
@<@7DBDDFAFAFH<FH;?CF;FCCGDCGAGHG?DFBBDD<DAF?
@1985273/1
ccagatggcattcatgcagaaccgattaagaaaggggcagacaacttcat
+1985273/1
CCCFFFFFGHHHHIJIJJJJJIIJGGGGIJJJGGIIIIIIIIJIJJJGII
@6890246/1
caacagcgtaggcctcaggataggcagcagacagcttctgttaaagaatt
+6890246/1
CCCFFFFFHHHHHJJJIIIHJJJJJJIJIIJJIIJJJIIIHIJJJJIIJJ
@7550343/1
ccagtttgttgttgtgaaacctgtggttgaccccaagcttgaggttgttg
+7550343/1
@@@?4=DDFHFHHDHHGIJIIIHHHIFHIBEEGGIFGIJJI;?BGGHIIG
@7550829/1
ccagtttttaatcgacctagaatacttggtttaacaacaggtctattaag
+7550829/1
@@@ADDDDF;FCCB?CG83ABE<FFEHDFEFGCFFFF;B>F9B?BBFDEB
@6892467/1
caacagtcaacatttcccacctttttcactcaaccatagctttctcagcg
+6892467/1
@@;D;DDDFFFHFIIIIIIGGIIIEGIIIB>EGHGIIIGIDHIG@HIIID
@6892468/1
caacagtcaacatttcccacctttttcactcaaccatagctttctcagcg
+6892468/1
@@@DDF?DHHDFFGGHIJGGGIIJJGIIJJGIIIHGIJBHJIIIIJEHIJ
@6892469/1
caacagtcaacatttcccacctttttcactcaaccatagctttctcagcg
+6892469/1
BCC1DDDFHHHHHJIJJJJJJJJJJIJJJJJJJJIIIJJJJJJJJIIFJJ
@6892470/1
caacagtcaacatttcccacctttttcactcaaccatagctttctcagcg
+6892470/1
CCCFFFDFDFHHHGIJJJJJG<BBGGIJIJJJIIIJJIIJIJJIGIIGJI
@4827048/1
tatataacgagtagatagctttagaggtaatacactattattaggcacta
+4827048/1
@C@FFFDFHGGFFBGEHIIIIIED@BEHEHHCHHCHIIIGIGI@FGFHIG
@4827798/1
tatatattcacctttatatatgtcacattttgtggttctttaacgaaatg
+4827798/1
@@@DA?BD4DDFDGBG?BCDHFHHF4CCC:ACA??CD9F@FGGFIIFIIF
@6182472/1
agatagaaaatgattagtaccatttaacttggcattaaccttaagtaaaa
+6182472/1
BB7DDDFFHHGDFJJJIFJJJIJJJJJIIJJJJIJJJJJJIJJJJIIJJJ
@6182988/1
agatatcctcagatgccgacactatgggtcggatcttcagct
+6182988/1
?@B=BDFFGHGGHJJJJJIJIJJIJIJJJIJJJJJJJIGGHI
@1350730/1
caacagactggtcccacacaacagactggtcccacacaagggcagcaaaa
+1350730/1
@@@?D3?DFDHHDGIIIIIGGHG@9FAEG?DHEEEGEGIFBFHIGGIHE@
@1350982/1
caacagatccgtaagctatccagctccgacgtactatgcccatttagctg
+1350982/1
BC@;DDFFHHHHHJIIJIIJIIHIJJJJJJJIGIJJJIIJJJJJJJIIJE
@1351336/1
caacagcaagctgctcctccacaacaacaacctcaagcttggggtcaacc
+1351336/1
@@@DBBBDH??A<BGEGGIBHIFBFHI;G@?8:?DHA@?BB606D@@=F=
@1351768/1
caacagcatattagtgccatcaattagaccaaagatatttaatgaacccg
+1351768/1
??@11:B;CDDFFI?<<2AIFE<CHAFHFIFFFEFIFIFFFFFIGDFG@D
@1988298/1
ccagcaggtacttgcgtggacacgcatattacacatccatttatgcagga
+1988298/1
BC<BDFFFDFHHHJIJFGIGIJJIJJJJJJIGGIJJJJIJJIJIIJJJJJ
@1354142/1
caacagtcaacatttcccacctttttcactcaaccatagctttctcagcg
+1354142/1
;?@DDBABFHBBFHIIGEHE@CFHBFAHDHBH;?C?G9119BG4DGAFEG
@1354143/1
caacagtcaacatttcccacctttttcactcaaccatagctttctcagcg
+1354143/1
@@;DDDDDHHHHFHGIII@G@FGIIIIIAHIIIIIGIIC@FHGGIIIEBG
@1354144/1
caacagtcaacatttcccacctttttcactcaaccatagctttctcagcg
+1354144/1
CCCFFFDFHHHHHJJJJJJJJJJJJJJJIJJJJJJJJIJIJJJJJJIGIJ
@1354145/1
caacagtcaacatttcccacctttttcactcaaccatagctttctcagcg
+1354145/1
CCCFFFEFHHHHGJJJJJJJJJJJJJIJIJJJJJJJJIJJJJJJIJIJJJ
@4829040/1
tatattcttcaggggatcatgaagctcgcttttcaaattctcgtga
+4829040/1
BCBFFFFFHHHHHJJIIIJJJJIIJJJJIJJJJJJJJJJJJJJHA3
@4829248/1
tatatttatcacatcattcgtcgtgtaccacatctcggatctt
+4829248/1
B@?DDFFFHHGHHJJJJJJJIJJJF<<BF?E?991?8D6?F@F
@1989514/1
ccagcatctaattcacattgtttttgtataatagatgccttaaattccct
+1989514/1
CC@DFFFFGHHHHJJJIJJJJJJJJIHACCCCHFFGIJJJJIJJIJIIIJ
@680889/1
agctgctaaaaaagcatgaaaagcccagaagaacgttcgactttcacttc
+680889/1
B@@DDFFFHHHHHIJJJJJJJJJJJIJJJJJJJJJIIJJEIJJJJJJIJJ
@7555524/1
ccatcatctaccgctttgttcaaaaatcgaacaaatacttggatacaggt
+7555524/1
B@@=DEFFHHHHHJIJJJIIJIJJJJJJJJJJJJIJJJJJIHIJJJJJGF
@8214104/1
ctacacaagctcaatacaatccccacattccaccccaatctagccactct
+8214104/1
=1::ADDDHHHHBIGGIIJGIJJJHHGHJJJIJJJJGHIJJIJJJIJJJJ
@6184750/1
agatcctgtaacacaaagttctcaacaaccagctcctacatctcaacaac
+6184750/1
BC@FFFFFHHHHHJJJIJHIJJJJIJJJJIJJJJJJJIJJJJJJIJIJJJ
@5525131/1
ttttcttgtatcacttattgcgtctttgctttggtc
+5525131/1
1=?D=DA:=CD?DBDE?EF9<<C:8AE>EAEIA;E9
@5525132/1
ttttcttgtatcacttattgcgtctttgctttggtcactttacgcgcgaa
+5525132/1
CCCFFFFFHHHHGJJJJJJJJJIIJJJJJJJJJJIIJIJJJIIIIIJIHI
@4832913/1
tatcagatgttggtccgccacactgtagagaattcacttatgaatgtggc
+4832913/1
?@=ADEFFGFHHHJIJIIJIIIIJJEIIJIIIIIJJIJJIIGHIIEFIIE
@4836257/1
tatcgcaatattagaaattttcaaatattcttcgcttttgactcgacaaa
+4836257/1
?@1ADDDDFFHHFEGIIGIHIJJJJJHJGIIIIHIIJDCGHGIJJBFGIG
@7562147/1
ccattatctagtgcgctagaccatgatcggaaatttatgttactattgga
+7562147/1
?<@?DDFFDHD?CB<@H:FHGHDDG9AEECGDCFAGIIEEGHGGAGIBA<
@8222100/1
ctacatttgaggagtattataaccgaaaatatggtatacagattcaaaat
+8222100/1
CCCFFFFFHHHHHJCGGIIJJJJJJIJJJJJIJIHIIJJJJJJJJIIIIJ
@692262/1
aggagatcgctagcgaacaatccttcgaggtaacctacgtgga
+692262/1
@@@BBDFFFFFHHIGIIIGIGEEGGIBHBG?DAGHGEBG8BFE
@6191410/1
agatgattcgtttctacgggtattttgcgacctgcttttccaggttcagg
+6191410/1
BB7=DEFFHHHGGJIIJJIJGHIJJJIJJJIJJJJIJJIJJJIGIIIIFG
@6191815/1
agatgctggtgcagctataccttcatctgttaacttcgtagctcctttaa
+6191815/1
?@@=BDFFHBFHFIIJIIJJJJJJJJIIHIJJIJJJJJIIHJGGIJJIJJ
@693321/1
aggaggagcagactgctgttgtctcgctcgaggttgttgctgtggcggaa
+693321/1
?@<1=A=DFHDFDGGGIGEHGFHICBABGGCDD0BFFGDFCGIEHGIE<A
@6192974/1
agattaccaagttgggcaaccagcagtcccacaaagtttcacagttccac
+6192974/1
?@@4ADFFHHHHFIJJHIEIJDGIIIJIIJJJJJEHFHHIIJJIGHIJJJ
@694294/1
aggatagcaactaattttacaagctatactttgcatagaattagtggttt
+694294/1
@<<DDFFFGHHHHJJJJJJIJJJJJIJJJIJJIJIIGIIIIJJIDGHFGI
@694295/1
aggatagcaactaattttacaagctatactttgcatagaattagtggttt
+694295/1
CC@FFFFFGHHHGIJJJJJJJJIJGHJIGEHIJJIIIJJJIJIIDHIGII
@7565009/1
cccaaaacatgaccatgatgcactcggccggaccgattcagcccccacca
+7565009/1
@<@DFFDDHHDHHBGBGHGGHGIJGGGIGIGHHIBA8CH@DCE;BAEBBC
@7565010/1
cccaaaacatgaccatgatgcactcggccggaccgattcagcccccacca
+7565010/1
C@@DFFFFHGHHHIIIHIGGIJJJJJJJJGI@@GA<@GFCEEHHHH?DFA
@7565011/1
cccaaaacatgaccatgatgcactcggccggaccgattcagcccccacca
+7565011/1
CCCFFFFFHHFHHJJJGJIJIJIIJJJJJJGIJJIIJJJJIIIJHHFFFD
@7567907/1
cccaaacttttcggggtgcaatcttcttttccggaaaatgctcgaaaact
+7567907/1
@C@BDFFFHHHHHJIJ1CFHIJJJJGIIJJJJIJIJJJIIJJJJJIIJJI
@7567908/1
cccaaacttttcggggtgcaatcttcttttccggaaaatgctcgaaaact
+7567908/1
CC@FFFFFHHHHGIIJ@FGGIJJIJJJJJJGIJJJJJJIJJIJJIJJJJG
@7569598/1
cccaaatcaccgaaacggtattcgagaagcaggtttaaaagatcttcatc
+7569598/1
??8BDDDB<AF=D@:E?12C8EHCHB98?D?DFBFHGHGCHIEGGDH<CH
@6199759/1
agcaacttcaacaagaggaaggagcgcaactttcttccagttcacaatca
+6199759/1
@@<DDFFFHHHHHJIIJIIJJIIIJIJIFGGIJIIJJJDGFHGGIIJJJJ
@7572242/1
cccaaccccaacaaggaggtaaaaagaagaaacaaaagcaacttcaacaa
+7572242/1
CCCDFFFFHHHHHJJJJJJCFHJIJJJJJJJJJJJJJJIJJJJJIJJIJI
@6201136/1
agcaatgtcaaagagaaggatagcaactaattttacaagctatactttgc
+6201136/1
CCCFFFFDHHHGHHIGIIJIIIJJJJJJJJJJJJJJJJJJIJJJJJJJJI
@7573865/1
cccaactataaaattggctttgatataactatattggggataattttgac
+7573865/1
@@81DDDEHFHHGGIEIGGIICCHAHCGGBHGHGBCEHHEHHIIGIIGGH
@7575775/1
cccaaggataacctctctgtcggtagatttcc
+7575775/1
CCCFFDDAFHFFDHHGGCIDHEG<CF@9DGBG
@7575776/1
cccaaggataacctctctgtcggtagatttccgtgaagtggtccgtgccc
+7575776/1
BCCFFFFFHHHGHIJJIJJIJJJCGAFFGIIJDDE@FF9BGBHI@?D?FG
@6204054/1
agcagacctcttgataggcgagatttggaagttttcggcaagtacatgaa
+6204054/1
CCCFFFFFHHHHGGIJJJJJIIDGGEAHBGF?GDHF>EHIIGHIJIJIGI
@1372378/1
caaccgaatttgcaaatttgactttcactttatatattttctctctattt
+1372378/1
@@<4BD:@FHFHFGIIIIIIIIFIIIIIIIIIIIIIIIIIIIIIIIIIII
@7578375/1
cccaatctagccactcttatacgcagtggtctcaatcgcaacagacatct
+7578375/1
CCCFFFFFHHGHHJJIJJJIJJJJJJFHIEGGIJJJIJJJJJJIIIJIJI
@1373777/1
caacctcaagcttggggtcaaccaca
+1373777/1
@CCFFFDFHHGHBHI@G@FHCHAFH@
@1374044/1
caacctctatactttgcatcaaataaatgctcccttttcacaatataata
+1374044/1
CCCFFFFFGHHHHJJJJJJJIJJJJJJJJJJJJJJJJJJJIJJJJJIJJI
@1374045/1
caacctctatactttgcatcaaataaatgctcccttttcacaatataata
+1374045/1
CCCFFFFFHHHHHJJJJJJJJJIJJJJIJJJJIJJJJJJJJJJJIIIHII
@1374337/1
caacctggagctagacaacagcaaactgctcctccacaacaacaacctgg
+1374337/1
@C@?DFFFFDHGHGGIEHDHGGIJIJJJIIGFHFGJJJCHIHGIIJBHGG
@2001283/1
ccaggaaatgctgacgtagggttcaggttgctacaaatttcagcaacata
+2001283/1
@?;BDDDFFHHHHIIIGHFHIGIIIIIHIIIIIIIIIIIIIIIIIHIIII
@2002920/1
ccaggagttgctgagccgtcgcggcatcactcccaaatacgaactggtcc
+2002920/1
CCCFFFFDFBHHHGIJJJGHGIEG6:?FGGFIIJ=FHCHIHII6AHH?@D
@1378920/1
caacgatatgtcaaacgacgacattgagcaacttacgtattttctatgtc
+1378920/1
@@@D?ADDFHB<CEHGH6E<F>DDF@>GGGGII9F@FFHE@HGHAGHD@=
@1379309/1
caacgatctggtggccaccggaaccggaagatcgaagaaagacg
+1379309/1
@@<DDBD?DFB<;EEF??CGDGHHGHIGFEGB<??8B;>@C=@8
@1379310/1
caacgatctggtggccaccggaaccggaagatcgaagaaagacgccaaac
+1379310/1
?@8DDDDDHHGCFHIGIIIJIGHHIJHHIJIHIGGIGIGGIJIIFHHHFF
@1379311/1
caacgatctggtggccaccggaaccggaagatcgaagaaagacgccaaac
+1379311/1
@1?BDDDDFAF?A@FGEEFDFGFIII>AFEIIBFCDFFFFIIIBAEFFDB
@1379312/1
caacgatctggtggccaccggaaccggaagatcgaagaaagacgccaaac
+1379312/1
@@@7BDDDHA??DFGGH@FF:GHII>F?DAB??DDFFAFHG>FAGFEEC=
@1379313/1
caacgatctggtggccaccggaaccggaagatcgaagaaagacgccaaac
+1379313/1
@@@?ADDF3CDFHBHIBHIJFIIGHIJGIBHDD@GGHGHIFGHGIGEBD?
@1379314/1
caacgatctggtggccaccggaaccggaagatcgaagaaagacgccaaac
+1379314/1
@@@ABABDHD:C?DHIIIIGIIGIIIIGIIGGGIIIIIIIIIIIIHHFEE
@1379315/1
caacgatctggtggccaccggaaccgtaagatcgaagaaagacgccaaac
+1379315/1
@@@1DDDFHHHDGIIJJJJJJIIIJJFHJIIJGJGHJIJJJJJJJJJHGH
@6212775/1
agccaatgggattgcccatcactttgtcatcgaacgatgtcaccacctga
+6212775/1
@@@1DEDFHHGGHJIJIJJJJJJJIHIJJJJIIIJIIJJGHFHHIJJIJH
@6212776/1
agccaatgggattgcccatcactttgtcatcgaacgatgtcaccacctga
+6212776/1
CCCFFFFFHHHHHJJJJJJJJJJJJIJJJJJIJJJJJJJJJJJJJJJJJI
@1382617/1
caacggaacgcccggagcggatgatatcaccaatcaggtggtgacatcgt
+1382617/1
@@@4ADDDHHHHHHDHHIDED:FHIIIIGIIIIEHICE7CHAHEHEHEEE
@1382618/1
caacggaacgcccggagcggctgatat
+1382618/1
@@CFDFFFHAFHHGGIIEHI>FB2B<<
@2006727/1
ccagggtgctgttgtctcgttccaggttgttgttgtgaaacctgtggttg
+2006727/1
@@@DDDDDFHFDHHEG9FC?EEHCFH?E?8CB?D???@GIHI@@?BA9B=
@8230083/1
ctacgaacgtctacagttatcctccagttccttcgtaccctcctcctcca
+8230083/1
@@@FFFFFDHHHDHHIIIJJGJJIIJICFHGGIGDDGCFHGGJJIHJIFH
@8231356/1
ctacgagcaataccgatagacaaagactgaaattgagaaaaaatgaacat
+8231356/1
;=?BBDD<FHDFHECCCFGCFFBB@@FHGGIIIICECGGHGIICIG@GGI
@1386800/1
caacgttcttttataaaataatgatgacattaacatgccctttacctgag
+1386800/1
@@;:BADBFFDHBIFHIEICHEIIIC?FGIGFHGIIIIIIG@FFHGHIGE
@8234085/1
ctacggaacaggcaaaactccgaaggaagccaagggctcggctgctcatc
+8234085/1
CCCFFFDFHGHHHJJJJJJJJJJIJGJJJJJJJIGIJJDIJIJJDHIGHH
@8234358/1
ctacggattcaaagacatctcctaaggctttgggaacttctacatcttct
+8234358/1
@@=DBDDD?DHBA?CFH<FHGH@F<<A?EHDFEGADGBBDDFGGHCGDFB
@2014150/1
ccagtctgttgtgggggaacagtttgatgttgctgttgtggagctgtttg
+2014150/1
?@8A?BDDDFF:DEEEF1?FGDDFFGGC@GFCC@EBFFDFEDFE>FB@CC
@2014151/1
ccagtctgttgtgggggaacagtttgatgttgctgttgtggagctgtttg
+2014151/1
@@@DDFFFFHDFFGIJJ?EHGIFHGHEGIIGGGEGDFEGHGCHGIJIJII
@2014152/1
ccagtctgttgtgtgggaccagtctgttgtgtgggaccagtctgttgtgg
+2014152/1
@@@7ADDFDFHFF@GHGDGIFGHHCHAFA?ECFFHAEHECFFDH?FFDFH
@2016847/1
ccagttcgtatttgggagtgatgccgcgacggctcagcaactcctggagg
+2016847/1
@@@DDADDADFHHIIIGGAFFGDHHIGGIIIEIEIIIIIHHHHEEEEECC
@2016848/1
ccagttcgtatttgggagtgatgccgcgacggctcagcaactcctggagg
+2016848/1
BB@FADFFDFHHHJIJFHEGIIJJJJIJIIHIJDIIJJGHHHHFFFFEDD
@8240771/1
ctactcgttatataatcatcattcaaacattgaagccagatcgataaaaa
+8240771/1
@@@DD?DBH?BFHIAAC<BFIG?CHE@EGHGCEC>GH??F?DGEHII4DD
@8242986/1
ctactgtacaactgtttacctgtgcatgataaataaacttttttcgggtt
+8242986/1
@@@DDD=DFFHFFH<FH>FHEGHIICGIADHE>HHGIGA<9EHEEHG@?B
@2027437/1
ccatgatgcactcggccggaccgattcagcccccaccaagggaagggggc
+2027437/1
BBCDFFFFGHHHHJJJJIJGIJGDHIIGGEGIIJAHIGGCEHFFDFCDD?
@2027438/1
ccatgatgcactcggccggaccgattcagcccccaccaagggaagggggc
+2027438/1
BC@DFFFFGHHHHJJIJIJIJIJIIJJJIJJIJJJIIIIHHHGFFFDDB?
@2027439/1
ccatgatgcactcggccggaccgattcagcccccaccaagggaagggggc
+2027439/1
CCCFFFFFGHHHHJJIJEIGIJIHIIJJJJJJJJGIHGGHGGHBEECDBB
@2027874/1
ccatgccgagcaagactcccgtcagcgtcctccaggagttgctgagccgt
+2027874/1
BB@FFFFFHGFGHJGIIJJJIHIIIIJGHGGJIJGHGHFHDGGIIIGGHB
@2030557/1
ccattatcactttttgttgccgtgtgcccttgagaaatttgctgcctcaa
+2030557/1
@@@DADDFHDFHFIJFBGGIGGFGFCDHGIIIFDFHJIIJJJJIIJJIIJ
@2030558/1
ccattatcactttttgttgccgtgtgcccttgagaaatttgctgcctcaa
+2030558/1
CC@FFFFFHHHHHJJIGIIIJJHGDHHIJJJIJIIIJIJIGIGIJJIJJG
@2033310/1
cccaaaacatgaccatgatgcactcggccggaccgattcagcccccacca
+2033310/1
B@@FFFFBHFFHGIIGJIJIJJFGGI@G>FEF<@DAH@GGGIGAEHFFFD
@8246733/1
ctagaaactgaaaaaccgaattctcgtacagtgggatggttgttaaaatt
+8246733/1
@@@1?DABFAHHBHIDFHIGIFGIHEEHAFGIIGGG3BB9B@@EBCGIIC
@8248659/1
ctagaacgattttacctttgcgcgaaaagtgaccacaagcaatgtcaaag
+8248659/1
CCCFFFFFFHHHHJGIGJJCHIIGEGIIJBDGIIGHGGEGGIGHCGIJJI
@2040501/1
cccaaccccaacaaggaggtaaaaagaagaaacaaaagcaacttcaacaa
+2040501/1
@@@F?DDFHHHHHJIIHJJCFHGIIIJJJJJIJJJJIDFGIJIEEHGIIH
@2043945/1
cccaaggataacctctctgtcggtagatttccgtgaag
+2043945/1
CCCFFFFFFHHGHIJJIGGJJJI<AEEFHH@F?1???D
@2053480/1
cccacctttttcactcaaccatagctttctcagcgt
+2053480/1
?@@1=A:DFFF;4AA<?E:F=3E9CCHICFFGFBEC
@8253803/1
ctagaccatgatcggatatttatgttactattggaatatcgttcctttgg
+8253803/1
@@@;DEFDDGGHHJJEHGIJJGIIEIIIIGIJJJJJJIJJJEHGIGIIJJ
@2058784/1
cccagatggcattcatgcagaaccgattaagaaaggggcagacaacttca
+2058784/1
@C@FDFFFHHGHHHIJHGGIJIJJIJJJJJJBGEFGGG<GIG>GIGIIDG
@2058785/1
cccagatggcattcatgcagaaccgattaagaaaggggcagacaacttca
+2058785/1
C@CDDDDFGHFHDHGIGIIFIJJIJEGHJJJJJGGICEGIIIJJJCEEGH
@2072643/1
cccattggctggctccaagagatgtgcatgtcccgc
+2072643/1
???1BD;BBDDDAADI3E<?:AE3AF@CCEEDEB8C
@8260960/1
ctagccaagagaatggcggctcacaagatgtggcaatccttgcagg
+8260960/1
?@1BDDADBFDFFEFIIFIE@<?9?G3?9D<?B9;F>DA8BBCCFA
@8262218/1
ctagcgatctcctgcaagaactgaacaaagttgaagtccttggcgttgaa
+8262218/1
@@@BBDDDHHGHHJJIJJIJGIJIIJJIIJJJIJGJIIGIIIJIGHIIIG
@8262268/1
ctagcgcatttgaaaaattagatgccagaatcttgccccctccc
+8262268/1
@C<DFFFFGHHGDGGIJEHEGHIJJJIJGJJIJJGIJJJJGIJJ
@8264008/1
ctagcttctttgacttgccagtgccaatttcgcggaatttcaacacatga
+8264008/1
:11==;BDDBD4<:<C<CFC?3AAA?CFFI9AFE?DDCDE@@DD@CDEI<
@8266745/1
ctaggatgtagtgcttgaagaattgcttgagatgccctctgtttgccgtc
+8266745/1
@C@ADBDDCF?<CFHGGE>FI@HHGGFHIGGEBFGHEDHFHCDGEDB??F
@8274210/1
ctagttattaattataatcatcaatattatctatcgatactgaatgtaat
+8274210/1
@B<DADEDHFHHHGIIIGGHJIJJJJIJJJJJIJJJGIGIHJ?GHIEIJJ
@9475458/1
gcggcatcactcccaaatacgaactggtccaaatcgagggcgccatccac
+9475458/1
@@7?DDFD>FDHBEEHIIIIGGIIGG@9:?FHH?G@?B@AFGGGICG2A>
@8276286/1
ctataaagacgttagagaggttcactaaaaaatattaggaatccactaca
+8276286/1
B=BDDEFFGHGHHJJJIIIIIHIJJIIJJIJIJJJJIJDHIJJJJJGIHI
@8517301/1
ctcttcgaaatccggacctacacccattgcagtaaatgatacatcagtat
+8517301/1
@@<DDDADHHGFHEIIBHGHEEGIIGGIIIIIFHIIIIIGHIIGIGGGHI
@9717266/1
gggcgctgacgtcactcatcccagccctgattcgcaacatataccgagtg
+9717266/1
@7<DDFFFGHHHHGJIIHIIJJJIJJJJIIJGJIJJJJJIJJJJJJIJCG
@9956971/1
gtcgagtcaaaagcgaagaatatttgaaaatttctaatattgcgatattt
+9956971/1
@@@7?@DBAFFF;FGBA<<EBAFHGFHIIHCGEHI>F@BBFFHG0B<<FF
@10428582/1
tcaaattcctcttcctcacgaggacactctaataataaatcctgtagaat
+10428582/1
@@@DDDD4CDDDFIIIIIIIIII:FEF>CFIIIIFIIIIIFFIIIFFEFF
@9717735/1
gggcgttccgttggtctgattggcttgtt
+9717735/1
@@<ADFFFHADHFIEGIGIJJJIIIG?8C
@9958771/1
gtcgatgttgccagaacgtaagatatcctaaactcacttttttccgaaaa
+9958771/1
B@8DDDFEHHHHHJJJJJGIJJIJJJJJJJJJJJJJIJJJJJJJJIJJJJ
@9958772/1
gtcgatgttgccagaacgtaagatatcctaaactcacttttttccgaaaa
+9958772/1
BB8BDFFFHFGHGIIJJJIJJJJJJJJJJIJIIJJJIJJJJJJIJIIJII
@9958773/1
gtcgatgttgccagaacgtaagatatcctaaactcactttttttccgaaa
+9958773/1
@BB:DDFFHHHHHJJJIJGIJJJJJJJJJIJJJJJJJJJJJJJJIJJIJJ
@10430329/1
tcaacatttcccacctttttcactcaaccatagctttctcagcgt
+10430329/1
@@<DDBDDH?FHCFH@GGGICB<::FGCHHFHIFIIIGAD<@CGB
@10194834/1
gtttacttcatttgaatctatggaagttcgtattattcctcgaaatcaat
+10194834/1
=:?4ADDFHHFHHGGHIGHGIIIIIIIIIIHIIIIIIGIIIIIIIIIIII
@8279428/1
ctatactttgcatagaattagtggtttttttctaaaatcaatttacatat
+8279428/1
@@<DBDDDHAFFFBFGGHIAECFGCBGEHE?FGHHIBHIGHGIEIIGGCH
@8279429/1
ctatactttgcatcaaataaatgctcccttttcacaatataataaataca
+8279429/1
CC@FFFFFHHHHHJJJJIJJJJJJJJJJJJJJJJJJJIHIJJJJJJJJII
@9478229/1
gcgggacatgcacatctcttggagccagccaatgggattgcccatcactt
+9478229/1
BC@AFFFFDHHHHHIJIJJJJIEIJJIDHGIIHIJJFGGGHIJJIJJJHJ
@9478230/1
gcgggacatgcacatctcttggagccagccaatgggattgcccatcactt
+9478230/1
CC@DFFFFHHGHHJJIGIHIJHJJJJIJJJJJIIJJJECHJJIIJJIIGI
@8998400/1
ctttgatggaagaaaaaatttatacagcactactatgttaccttttggag
+8998400/1
CCCFDADEHHHGHEIGIIEHIJGIGIIIJIJJJIJIGIIGIIIIJJJJCG
@8281329/1
ctatatttcagttaaatttaagaggcttttaaaatttaacgtttagcagt
+8281329/1
?@<ADDFFGFHDFHHIJJJIJIIGIHJJJJIJIGGIIJJJJHHIIJJJIF
@9239779/1
gagaggtactatgtgtgtttggctagattctgtttgacattagaagagta
+9239779/1
@@@DFFDDHHHHHGHFHHIIJJJJIJIJJIIIIIJJIJIJJJJJIJIJHI
@9239873/1
gagaggttatccttgggggaagaagccaaattgctctactctcaagaaat
+9239873/1
@@@?DDBDHHHHHIEHJIJFHIGIIJJJJIIIIJFIIIJJIIJJGGIGID
@9239877/1
gagaggttcactaaaaaatattaggaatccactacaaggttttcaatagg
+9239877/1
@@BAFFDFHGHFHJJJGIGIIJJJIIGIIJJIHIJJIIJBFGGHGIFIGH
@8999992/1
ctttgcatcaaataaatgctcccttttcacaatataataaatacatatca
+8999992/1
=@B44ADDFHHHHJJJIGIGIJIJJJJJJJIJJIJJJJJJJJJHJJJJJJ
@8999993/1
ctttgcatcaaataaatgctcccttttcacaatataataaatacatatca
+8999993/1
?@@FFEFFDDHFHGGGGIIEHGHGGCBEHDHHHGIGIJEFGIIJIIJIJI
@9000593/1
ctttgccgtattttattttgtaaggtgaggtatttgtacatgaagttgtc
+9000593/1
@?@DDDDA0@DFDG<?GGIIACCFG<C<CF:9CFFE:?FDFG9?D9BDGI
@10432273/1
tcaagatatattcttcaggggatcatgaagctcgcttttcaaattctcgt
+10432273/1
BC@DFDFFGFHHHJJIJJJJJGBHIJJIJJIJJJIIJJJJJIJJJJJGIG
@10432274/1
tcaagatatattcttcaggggatcatgaagctcgcttttcaaattctcgt
+10432274/1
CCCFFDFFHGHHHJJJJJJJJHIJJJJJJJJIIIIGJJJIJIJJIIJJJE
@10195728/1
gtttagcagtcttctttttagaataacattgacattctataaagacgtta
+10195728/1
??@ADDBFFBFHHEGAGGEHEHJGIIIGGIIJJDHIIIGIIHJIJGEIEF
@9243152/1
gagatgtgcatgtcccgcagatggccaccaccattctatgaaatggaaca
+9243152/1
@@@7DDDDHHHHHGIIIIIII>??GHCGIGIIIFIHEDBB@GIGGF@FH?
@8764357/1
ctgttgttgaccccaagcttgaggttgttgttgtggagg
+8764357/1
@B@DFBDFHDHHHJJJIIGIJFGG@FHFGGGGH?DH9BE
@9719955/1
ggggaagaagccaaattgctctactctcaagaaatggcctccatgccgag
+9719955/1
@@B<DDDBFFDHHIIGIJJJJGJJIJJJJJJIIIJJIIIHIJIIJJJJGG
@9719956/1
ggggaagaagccaaattgctctactctcaagaaatggcctccatgccgag
+9719956/1
B1@ADFFDHGDHHJJJJJJJJJIJJJJJJJJIJIJIJIJIIJJIJIJJII
@8764675/1
ctgttgttttaacgtaactatattgtggtccgctatttggtacgacgaca
+8764675/1
?@;=ADADHHDHFIEHIGBHHIIHGFDHHIIIIIHIIIIIHHIIIIGHII
@10667196/1
tgcttgatctcttggtcggaaaagtgactcccgaacaagccaatcagacc
+10667196/1
:;=B;=ABF>?FFFF@B8F8AF92:1C?BD33?060?G;9B>FF9<8=7@
@9961937/1
gtcgcggcatcactcccaaatacgaactggtccaaatcgagggcgccatc
+9961937/1
???;DDDDD1BDBECEEIII@DB?@BDDEB9DECDEC=;@@ADAA@D8;A
@10900896/1
ttctcaagggcacacggcaacaaaaagtgataatggatacaaatttgact
+10900896/1
?B@ADEFDHHFGFIIJJJJIIGIGIEI:?GIJICEFHICFGIGIJIIGGI
@8283155/1
ctatcctgaggcctacgctgttgttgtggtccacccctttgttgcccgtt
+8283155/1
CCCFFFFFGDHHHJJJIJIJIJJJJJIJIHIIJIJJIIGIIHGGIJIJFG
@8283236/1
ctatccttctctttgacattgcttgtggtcacttttcgcgcaaaggtaaa
+8283236/1
@?@FFFFFHGGGHJIGGIJJEGJJGEEEFHHGIGIJIIIBHIGGIG=CHG
@8283697/1
ctatctactcgttatataatcatcattcaaacattgaagccagatcgata
+8283697/1
?1:BDFFFGHGHHIIIIIIIIIIIIIIIIIIIIIH@GIGGFGIIIIIIII
@10671591/1
tggaaatggatgaatggcacatagttcgggcactagtatttgcttttgtt
+10671591/1
@7?DDFFFHDDFDG>EHHHIJJJJIEGIIJJJIJJJGIIIIIJIJIJJII
@9248065/1
gagcccttggcttccttcggagttttgcctgttccgtagcagacggccac
+9248065/1
@@?ADFFFDFHHFJJIJJJJGIGGGJJJJJJHIJJJFHIJJIJIGIIJIJ
@9002355/1
ctttgctttggtcactttacgcgcgaaaaccattatgttttactaatttt
+9002355/1
:?@D=AADHDHDFDHHIJIJIIIGIIJJJJJGHJHIIHIJJJJIJJJJJJ
@9722458/1
ggggataaatcaaccgaatttgcaaatttgactttcactttatatatttt
+9722458/1
B<<DDFFFHHHHHJJJIIJJJJJJJJJJJJJJJJJJJJJJJJJJJJJJJJ
@9966441/1
gtcggtagatttccgtgaagtggtccgtgccccttgcggttaccccttct
+9966441/1
C@CFFDDDFHHHHIG@BBHGAHGGGIIEHIIIIIEBGBB??@GHICH@@3
@8767724/1
cttaaaaactttttcggggtatctggtaccaaatcaacatcatagtgata
+8767724/1
?@?BDDDBAHFFHF@@D@@@FH><CB?DDDBHI@@G@;?99D?B?9??FB
@8770288/1
cttaaacaacacgagtcgcttaaacagtcgtaaacaacttggaaatctta
+8770288/1
@@@DDDDDHDHHDH8AA<@@A@EGBD;1:8B;FFC>@;DA8B@?9C8C=8
@10438996/1
tcaccaatcaggtggtgacatcgttcgatgacaaagtgatgggcaatccc
+10438996/1
@CCADFFFHHHHFHIFHFJIJIJIIIIJJJJJJJJJDFHIIJJJIJJJJI
@9007499/1
ctttgtcatcgaacgatgtcaccacctgattggtgatatcagccgctccg
+9007499/1
B=?DFFDEHHHHHJJJJJIJIIIJJJJJGGIIIDHIGIJJIJIIJJJIJJ
@9007822/1
ctttgtctggttaactttagtgggaagg
+9007822/1
@;?D?=??8DDDFGGCA@:I<CFFGHG?
@10903828/1
ttctctttgacattgcttgtggtcacttttcgcgcaaagg
+10903828/1
@C8DDFFFHGHHHJJJJJJGIIGIJJJJJJJJJIIBGHGI
@10903829/1
ttctctttgacattgcttgtggtcacttttcgcgcaaaggtaaaatcgtt
+10903829/1
CCCFFFFFGFHHHJIJIJJGHIGHIJJJJJJJJJJJIIJJFFHJJJJJII
@9253865/1
gaggaatattacaataagccgaataaaaat
+9253865/1
@@@7DDD>?FDFFIIII<@EGHG?FHHGI@
@9253888/1
gaggaatcaacactcttatcaatataatgtctcgtttcggcaaacagcaa
+9253888/1
@@@DFFFFHHHFHJJJJGIIIJIIJIHIIIJJIHGHGGIIDEGHEHEE@F
@9254902/1
gaggacgctgacgggagtcttgctcggcatggaggccatttcttgagagt
+9254902/1
@@@DFFDFHGHHGII>H?CGHHIGIIGGIIGIGIIGIGGHHIIICEGEI7
@9255678/1
gaggagttgtactaatttgtgtaattgaagttcgtattatttcctcgaaa
+9255678/1
B@CFDFDFHHHHHJJJJJJJJIJJJJJJIJIJJIIJJJJIJJJJJJJIIH
@8775336/1
cttaaataaagtgtactttattgaaaaattagtaaaacataatggttttc
+8775336/1
B@BDFFFFHHHFHIIJIJJIJJJJJJJJJJJJHIJJJJJJJJJIJCFHII
@8775337/1
cttaaataaagtgtactttattgaaaaattagtaaaacataatggttttc
+8775337/1
CCCFFFFFHHGFHIJJJJJJJJJJJJJJJJJJHIJJJJJJIJJJJDHGJI
@9970450/1
gtcgtatttccctaaccaccttacagattgttaccagaggctagaattcc
+9970450/1
@B@BDDFDHHHHHIJIIGGIIGHGHHHIJIIJEGIIG@GBGIIEGHCH@F
@9484220/1
gcgtaaagtgaccaaagcaaagacgcaataag
+9484220/1
@?@FFFDDDFFBFHIBGEHGHCFGBGHA@FGH
@9484221/1
gcgtaaagtgaccaaagcaaagacgcaataagtgatacaagaaaatatac
+9484221/1
CCCFFFFFHHHHHIJJJIJJIJJJJIJJJJJJGHIIJJJJJJJJJJJJJJ
@10678881/1
tggacatcgaagaaaaaacattgaccaatcgccaccaatgctt
+10678881/1
1=???D?DDFABFBGFIE@?FCBGC9G3CF7@@66B92?9??@
@10678882/1
tggacatcgaagaaaaaacattgaccaatcgccaccaatgcttggtgcag
+10678882/1
@@@1BDFFGFHHFGIJJIGJJJDIJJJJJIBFEGHIIGIJJIIJIIJJJI
@10678883/1
tggacatcgaagaaaaaacattgaccaatcgccaccaatgcttggtgcag
+10678883/1
@@@DDDDABCFHDHIGGHGIICGGEHGEHB?D@DFFCF>FHDHEDHGBEG
@8778490/1
cttaaatttaaccgaaatatagaatacaccccttaatcagc
+8778490/1
:=@AAD4=CFD<CG>FDE:@ABFEFEFDCFFFDADEFIIII
@8778491/1
cttaaatttaaccgaaatatagaatacaccccttaatcagctacaacagt
+8778491/1
:114ADDDFHHHFGIIAGBCHGHIIIIIEFHIIIIIIIIIIIGGHIIGH8
@8778492/1
cttaaatttaaccgaaatatagaatacaccccttaatcagctacaacagt
+8778492/1
@@@DDDDDHDH?FEFHI=BEEAFHGHHHIIIIGIIIIGIIIIIIIIIIIB
@8778493/1
cttaaatttaaccgaaatatagaatacaccccttaatcagctacaacagt
+8778493/1
@@@DFFFFHFHHHBFHIIECGHIIIIIIIIIIIIIIIHIIIIIIIIIIIH
@8778499/1
cttaaatttaactgaaatacagaatacaccccttaatcagctacaacagt
+8778499/1
C@CFFFFFHFHHBFGHJEHGGGEHECHIHGIJGGIIJJIIJJIIIJIJIF
@10441427/1
tcacgattcataaaagtaatataaccttagatttcgaggcaaattgattg
+10441427/1
@@@DDFFDHHHHHGIB?CHHGGFHGHIIIIIIIIIIEE<BHIIIIC>BFB
@10441428/1
tcacgattcataaaagtaatataaccttagatttcgaggcaaattgattg
+10441428/1
CCCFFDFFHHHHHJJIGHJJJJJJJJJJJJJJJJJIJIHIIJGJJJJGJI
@10206157/1
gtttccgtgagttgctgaacaaatttgaaaaaaccagagacgattttgtc
+10206157/1
@@@DDFFDHAFCFAEA>AGEGGIBHHGIIIIIIEGECGAFGGB=GHI<=@
@8782890/1
cttaagcacacatgttacataaatgtcaaaatttgacataatttgtggac
+8782890/1
BCC;DFFFFHHHHIJIGIGHIGGIJIIIJJHHIJFGGIIJIJJIJIJICH
@8293266/1
ctcaaaaacgtatgacaaaactatagacaaaccagaattacaggaaatgg
+8293266/1
BCC?DDFFHHFHHJJJJJJJJJJJJJIJJJJJJJJJJJIIIIJJEHJIJJ
@8294241/1
ctcaaaacgctaataaaggtatagtttacaaattctctcgttttctcgat
+8294241/1
@C@DFFFFHGHHHJJIJJJEGHIJHIIJJIJIJIJIGHGIIJJIIIJJBE
@8295362/1
ctcaaaatcatgaccaaaaagtgaacagctatcgatacacagtcat
+8295362/1
CCCAFFFFGFHHHIJIJJGGIIGGHIGBFHGIIGHHHIJIIIGGII
@9013758/1
cttttacttcagctacttgaaccgtacgtcaaatgtcgcaaattatgtca
+9013758/1
:=1=AABDHDDBF<BFFHDFFDF@AFGHEHGEIHHFHGHIIIEHEHCFGG
@10443700/1
tcactttgtcatcgaacgatgtcaccacctgattggtgatatcagccgct
+10443700/1
CCCFFFFFHHHHHJJJJJJJJJIIIJJJJJJJIJJIDHIIJJJJJJIJJJ
@9017929/1
cttttccggaaaatgctcgaaaactcaattggcgcacattcagcaggttt
+9017929/1
:?BD4ADDHHHHFIJJJJJGIIJJJJHGHIJJJJFHIIJJJJJIIJJFHI
@9017930/1
cttttccggaaaatgctcgaaaactcaattggcgcacattcagcaggttt
+9017930/1
=@1ADDFDHFHHHGGGHIGGHJJJJJJJJJIJIGGAGHJJJIIIIIH=FH
@9017931/1
cttttccggaaaatgctcgaaaactcaattggcgcacattcagcaggttt
+9017931/1
@C@DFDDDDHHFHJJIBFGGGHGIIJJGHGHIAGG<A6BFE<==FEA==@
@9017932/1
cttttccggaaaatgctcgaaaactcaattggcgcacattcagcaggttt
+9017932/1
@CCFFFFFGFHHHIIGIJJGIJJJJJJJIJJIIIHIIJJIJJJIJIF@FG
@9017933/1
cttttccggaaaatgctcgaaaactcaattggcgcacattcagcaggttt
+9017933/1
B=@DDFFFHGHHHJJJJJJJJJJJJJJJJJJJJJJJJJJJIJIJJJJCGI
@9017934/1
cttttccggaaaatgctcgaaaactcaattggcgcacattcagcaggttt
+9017934/1
CCCFFFFFHHHGHFJJJJJJIIJJJIJJJJJJJJIGIJJJJJJJJJI@FH
@9018477/1
cttttcggggtgcaatcttcttttccggaaaatgctcgaaaac
+9018477/1
=@?DDDDDAA0<AEG<A<CCCDFGIIIB:DG@DFGFIDAF=F7
@10209009/1
gtttctctaaaagtaaaccacggaacactgaatatcacccacgcagatct
+10209009/1
@@@FDFFFFHHHFEGHIEFDHHIGHIIJIJJJGIJJGIJJJJGIEGGJJJ
@9977076/1
gtctacatagaacccgaaaatgtggatttacaaaatttaaatagggaata
+9977076/1
C@@FFFFFHGGHDIJG@HHIHIGHIHJJJJGGIJJIIIJJJIJJGIJJIG
@8786007/1
cttaatcagctacaacagtcaacatttcccacctttttcactcaaccata
+8786007/1
@=?AAD?DBABHFIIIGGIIEHG@CEGHGIAHGIICG@DCCGABHIIIII
@8786008/1
cttaatcagctacaacagtcaacatttcccacctttttcactcaaccata
+8786008/1
B?@FFFFFHGHHHJJJJJAGIGIIHIJIJIJIJJJJJJJJJJJJGJJFIG
@8786009/1
cttaatcagctacaacagtcaacatttcccacctttttcactcaaccata
+8786009/1
CCCFFFDFHGFHGIIEIDFBGIIIJJIIIJJJHIJJIJJIIJIJJJIIJJ
@8786010/1
cttaatcagctacaacagtcaacatttcccacctttttcactcaaccata
+8786010/1
CCCFFFFFGHGFHJJIGIFGIJJJJJJJJJJJJJJJIJJJJJJJJJJJIJ
@9978968/1
gtctattcaaaatgggcggacgggtagatagaaaatgattagtaccattt
+9978968/1
@@?;DDDDDFFFFFF;A@80:@DE7@BFDFEF@EFIIIIFEE=AEFFFFE
@8543682/1
ctgaagtaaaagtgtgctccattggtttatcctctactgtacaactgttt
+8543682/1
???7DA?BFFHFCD<CFBHFGIIIGCFHGIHIHIIGDIIEGHHEHGIHB@
@8543683/1
ctgaagtaaaagtgtgctccattggtttatcctctactgtacaactgttt
+8543683/1
B@?DFFDDHHHHDHGIIJJJJJIIJHIJJIJJJJJIJJJJJIIIJJIHIJ
@8543684/1
ctgaagtaaaagtgtgctccattggtttatcctctactgtacaactgttt
+8543684/1
CCCAFFDDHHHFDGEHHJIJIJJJJHIJJJIJIJJJJJIIIIIIJJIHJI
@9737358/1
gggttatacattaacaagtaatttgttgagtgatggtcctatggcaattc
+9737358/1
;@7DDDDDFBFFDFFBCC3<A?IC@FG@HF2<29C<G@?EBDF98CG@F:
[truncated: 106,969 more chars]
