# Supplementary material for: Identification and comparison of key RNA interference machinery from western corn rootworm, fall armyworm, and southern green stink bug
Source: PLoS One. 2018 Sep 5;13(9):e0203160. doi: 10.1371/journal.pone.0203160 (PMC6124762; doi:10.1371/journal.pone.0203160)
Supplement: S2 File — (TGZ) [file pone.0203160.s012.tgz › data/fastq/wcrw/2_Mid-egg_ME_Rep1_aligned.fq]

@2054926/1
atttcgaggaataatacgaacttccatagattcaaatgaagtaaacaaca
+2054926/1
@@@DA;D;@F?HH@HGGHGHBCHAH???9E?91CH>G<FH<0:DGGIIA;
@2054927/1
atttcgaggaataatacgaacttccatagattcaaatgaagtaaacaaca
+2054927/1
CCCFFFFFHHHHHJJJJIJJJJJJJJJIJIJJJJJJJJJJJGIIJJJJJJ
@5115552/1
cgctgttgttgtggtccacccctttgttgcccgtttgccgatttaggttg
+5115552/1
BB@DDDFFHHHHHJGIJIJJJJJJIJIJJJJJJIIJGJJJHEIGIJJHIJ
@4603791/1
cctttatatatgtcacattttgtggttctttaatgaaatgtcaagagcat
+4603791/1
@?@BDDEDHHFBBEGBHIIIHG<CF?FHGHA?BF9EH@CFHEHCFD@FII
@2056748/1
atttcggttaaatttaagaggcttttaaaatttaacgtttagcagtcttc
+2056748/1
1=?D=B@=00ADH@BEFDCGIIIHIIIEGHHGHGIIIIECHIII>BFGEI
@2056749/1
atttcggttaaatttaagaggcttttaaaatttaacgtttagcagtcttc
+2056749/1
@CCFFDF=<@FDHJJIIJJJJJIJJJJJJIIIJIJJIIJJJJJEGHIJJJ
@2056750/1
atttcggttaaatttaagaggcttttaaaatttaacgtttagcagtcttc
+2056750/1
CCCFFFF=0@DHHJJJJJIIJJJJJJJJJJJJJJJJJHJJJJJJJHGIJI
@3582509/1
catccacgagccaatcttccgctaccgcgtgttccttaacaacgatctgg
+3582509/1
@@@DDDDDFDDFFGI;GHDE@E:?FFGGF??098=BFGIIIG=@DHC=?9
@1038318/1
agaaagctatacagtagtcaaatttgtatccattatcactttttgttgcc
+1038318/1
CCCFFFFFHHHHHJHIJHJJJJJJJJIJIJJIJJJJJJJJJJJJJJJJFI
@5627868/1
ctacatttgaggagtattataaccgaaaatatggtatacagattcaaaat
+5627868/1
CCCFFFFFHFFHFICEGIJIJJJJIGIJJGJJJIJIIIIJIIJJIIIJIJ
@3583474/1
catccatcgtattacaatagatttctgttttagaagtctcctcattaacc
+3583474/1
CCCFFFFFHHHHHJJJJJJJJJJJJJJJJJJJJJIJIJJJJJJJJJJJJJ
@3583475/1
catccatcgtattacagtatatttctgttttagaagtctcctcattaacc
+3583475/1
CCCFFFFFHFHHHJJJJHIIIJJJJJJJJJJJJIIIGIGJJJJIIJJJII
@3072977/1
caccaccattctatgaaatggaacacgaagagggactaccacacgaaagg
+3072977/1
CCCFFFFFHHHHHJJJJJJJJJJJJJJIJJJJJIJGIIJJJJJJIBHIII
@519744/1
aaatttcaaattgttcaggtaaaatcttgcttcatgattgaaaatttgca
+519744/1
?@@FFFBEFFFHHHHHIIEHIIGGIIIIHIIIIIGHGIIIIIHIIIGIGG
@520778/1
aaatttctcaagggcacacggcaacaaaaagtgataatggatacaaattt
+520778/1
CCCFFFFFHHHHHJIJJJJIJJJJJJJJJIJBFHIGIIJJIJFIIIJJJJ
@520779/1
aaatttctcaagggcacacggcaacaaaaagtgataatggatacaaattt
+520779/1
CCCFFFFFHHHHHJIJJJJJIJJJJJJJJIJBGIIJJJIJJJJJJJIJJJ
@520780/1
aaatttctcaagggcacacggcaacaaaaagtgataatggatacaaattt
+520780/1
CCCFFFFFHHHHHJJJJIJJJJJJJJJJJGGDBGIGIJJIIJJJJIJJII
@520781/1
aaatttctcaagggcacacggcaacaaaaagtgataatggatacaaattt
+520781/1
CCCFFFFFHHHHHJJJJJJJJJJJJJJJJIJDHIJJJJJJJJJJJJJJIJ
@521411/1
aaatttgaaaagtatcatgagttttgtgattctccgaagagtatgtctcg
+521411/1
CCCFFFFFHHGHFHIJJJJIIFJIJJJJJJJJJJJJJJJIIGFHIIJJJI
@522711/1
aaattttaaaagcctcttaaatttaaccgaaatatagaatacacccctta
+522711/1
@@CFFFFFHHHHHJIJJJIIIJJJJIHGHIIIJIJIEHCEIIJJJJIIJJ
@2057854/1
atttcgttaaagaaccacaaaatgtgacatataaaggtgaatatataact
+2057854/1
CCCFFFFFHHHFFIJJIJJJJJJJFFFHGIIIJJJIIDGHJIJJJJJFIG
@4606677/1
cctttcttctctttgccgtattttattttgtaaggtgaggtatttgtaca
+4606677/1
C@@FFFDFHHFHGJEGIIEFHHIJGIJJJIHIJJJ:EFGICGIIJJIIJJ
@3077093/1
caccagatcgttgttaaggaacacgcggtagcggaagattggct
+3077093/1
C@@FFFFFHHHHHJJJIIIJJIJJJIJIDHIGIJIFIGHJJGIJ
@7672605/1
cttgttcgggagtcacttttccgaccaagagatccagcaagttcttggct
+7672605/1
@<@DDDD?AFA?2A:CFFDH@HFAFF@EFCFIBDDBFFEEB=FCFEFIIF
@4608977/1
ccttttcacaatataataaatacatatcatatcatcggggcactata
+4608977/1
@@@DDDBA?DFBDBDH@AIHBBECEBCEACBEA<FFHIII<:??@BF
@4608978/1
ccttttcacaatataataaatacatatcatatcatcggggcactatataa
+4608978/1
11:DBAADDFHHHIHGGHIIGJIGIIIJJGDIIJIJJ8<C@FGGIEHEGF
@4608979/1
ccttttcacaatataataaatacatatcatatcatcggggcactatataa
+4608979/1
@<??DEFFHHHGDIGIEEGIIGEGIIIIIIIGHGHIIIIIIIIIIIIIHI
@4609535/1
ccttttgagctattgcgatattttttcggaaaaaagtgagtttaggatat
+4609535/1
CC@FFFFDHHFHHJJIIIIIJJJJJIIJJJJJJJJJGHIJJIJJJJIIIG
@4609982/1
cctttttcactcaaccatagctttctcagcgtg
+4609982/1
@@@DFFFDDFDDDHHIDEHF>HHIEFGEHGI;E
@4609983/1
cctttttcactcaaccatagctttctcagcgtgtttaatttcgttccatt
+4609983/1
CCCFFFFFFHHHHJIJGHHIJJJJIJJJJJJGGEHIBHFII@BDGBG?FI
@4098239/1
ccccaccaaagcaaatgggtccacatggagatgtaccacaacaacctaaa
+4098239/1
CCCFFFFFHHHHHJJJJIJIJJJJJJJJJJHIIIIHIJJJJJJJJJJIIJ
@5122016/1
cgcttgaggaagtaacggcagcactattgacactaagaaatcacagagcc
+5122016/1
@@@BDDABHHHF?FGBEEEGG7?B3CDF9C40:9DFDEHI40?D@4?=BF
@2060543/1
atttctcaagggcacacggcaacaaaaagtgataatggatacaaatttga
+2060543/1
CCCFFFFFHGHHGJJJJJJJIJJJJIFII??DGGIJJJIJIJJIJJJJJG
@2060544/1
atttctcaagggcacacggcaacaaaaagtgataatggatacaaatttga
+2060544/1
CCCFFFFFHHHHHJJJJJJIJJIJJJJJJDGIJIJJJJJJIIJJIJJJJJ
@2060709/1
atttctcagaaattcgaataaattcagtctcagtttcagttactcttgat
+2060709/1
CCCFFFFFHHHHHIJJGIJIJIJIIJICHIIIJGIGIJGFGGIGIJJIIJ
@5328/1
aaaaaaacattgaccaatcgccaccaatgcttggtgcagctatccacttt
+5328/1
CCCFFFFFHHHHHJJJJJJCHICHIIJGGIJJGIGGHIJJJJJJJJJIJJ
@526337/1
aaatttttaaatttaaaaatgcgtgtgtgcaggtatatttatcacatcat
+526337/1
CCCFFFFFHHHHHJJJJJJJJJJJJIIHHIIJJDGIJIJJJJJIJJJJJJ
@2570401/1
caaatggacaatcgtgtgcgctgataggaggccaccaagaccagatgact
+2570401/1
CCCFFFFFHHHHHJFHFHIIIJJJJJIIIIIIIJJJJJIIJJJJJIJJJJ
@5123685/1
cgcttgtcatgtgttgaaattccgcgaaattggcactggcaagtcaa
+5123685/1
@<@DDDFAHFDHHGGIGEHIIGHEEHGIGIIGII@FHII<BDGBF@G
@5123686/1
cgcttgtcatgtgttgaaattccgcgaaattggcactggcaagtcaa
+5123686/1
CCCFFFDDHFFFFIIBHIIII>HGGHIIIIIEIIGGIFIIIIIHGII
@5123687/1
cgcttgtcatgtgttgaaattccgcgaaattggcactggcaagtcaa
+5123687/1
CCCFFFFFHHHHHIIGHIJJJIJJJJJIIJJJJJJJJJJJJJIIJJJ
@1553028/1
atccgtcaaagcaccaggagaatgcatcctaggatcctcgtatagatgtc
+1553028/1
CCCFFFFFHHHHHJJJJJJJJJJJJJJJJJJJIJIJIJJJGHJGIJIIIJ
@3589083/1
catcgataagacgaatggtaaagctgctaaaaaagcaggaaaagccc
+3589083/1
CCCFFFFFHGHHHJJIJJHHIJHJJJJJJJJJJJHIIJIJJJJIIJI
@3589084/1
catcgataagacgaatggtaaagctgctaaaaaagcaggaaaagccc
+3589084/1
CCCFFFFFHHHHHJJJJJAFHIJJJJJJIJJJJJJIIJIJJJJIIDI
@527566/1
aaatttttgtcgagtcaaaagcgaagaatatttgaaaatttctaatattg
+527566/1
@@@DDDDDHFHHHIGHDFHIII<FEGBDH@GHII9DDDBD9BGB?DGGGH
@527567/1
aaatttttgtcgagtcaaaagcgaagaatatttgaaaatttctaatattg
+527567/1
C@CFFFFFHHHGFGHHIJJIIIIIJJJIJJJJJIJJJIJJJJJEIIJJJI
@527568/1
aaatttttgtcgagtcaaaagcgaagaatatttgaaaatttctaatattg
+527568/1
CCCFFFFFHFHHHJIHIJJJIJJJIJJIJJJJJJJJJJJJJJIIIJJJJJ
@1044210/1
agaaattcggtgaacaattccagctcacgcacggtaaaattctcggg
+1044210/1
CCCFFFFFHHFHHJJJJJJJJJJIJJJIGJJIJIGGHIJJJJIJJI@
@6142776/1
ctcctaagtcgataatttctccgactggcttatggaaaaaacttctgccc
+6142776/1
CCCFFFFFFHHHHJJJJJJJJJJJJJJJJJJJJJJJJJJJJJJJJJJJJJ
@4611498/1
cgaaaaaagtttatttatcatacacaggtaaacagttgtacagtagagga
+4611498/1
CC@FFFFFHCFHHJJJJJIJJIJJJJIJGHIHIJFFGIGIGIGBFFHHIF
@4611499/1
cgaaaaaagtttatttatcatacacaggtaaacagttgtacagtagagga
+4611499/1
CC@FFFFFHDHHHJJJJIJJJJJJJJJJFHHHIIJIJIIHJJJIIJJJIF
@4611728/1
cgaaaaaatatcgcaatagctcaaaagggaacaatttttgtcgagttatt
+4611728/1
CCCFFFFFHHHHHJJJIJIJJJIJJJJIGIJJJIHIJJJJJJJIJIJJJJ
@2571304/1
caaatgggtagctcaagtctccttgtacggtctcgaagaagctctcgaag
+2571304/1
@@@DDEFFAFHFBGHGEFIDBHGGHCHIHIEEBCHEIIIJGBGHIIJJJI
@1554667/1
atcctaaactcacttttttccgaaaaaatatcgcaatagctcaaaaggga
+1554667/1
CCCFFFFFHHHHHJJJJJJJJJJJJJJJJJJIJIJJJIJIIJIIIJIJIJ
@7165496/1
cttagttgctctaattgtagcataaacgaaagcctacttagaatcgttgg
+7165496/1
CCCFFFFFHHGHHJJJJHIJGJIJJJIJIJJIGHGHIIIJIJJJIJEHJI
@3082636/1
caccatcacactcaagatctatttttaagttcattgtatgtgtatgtaaa
+3082636/1
CCCFFFFFHHHHHJJJJJJJJJJJJJJJJJJJIIJJJJJJIIIIJJJIJJ
@3083427/1
caccatcgcttgtcatgtgttgaaattccgcgaaattggcactggcaagt
+3083427/1
CCCFFFFFHGFHHJJJJGHIIGHIJJJJJJJJIJJJJJIJIJJIJIJJJG
@1557012/1
atcctctactgtacaactgtttacctgtgcatgataaataaacttttttc
+1557012/1
CCCFFFFFHHGHHJJJJJJIJJJJJJJJJJIJJIJJJJJJJJJJJJJJJJ
@8966/1
aaaaaaagcaggaaaagcccagaagaacgttcgactttcacttcattcta
+8966/1
CCCFFFFFHHHHHJJJHIJJJJIJJJJJJJJJIJJJIJIJJJJJJJJJJJ
@2573704/1
caaatgtcgcaaattatgtcacataaatgtcaaaatgccacataatttgc
+2573704/1
CCCFFFEFHHHHHIJJJJJJJJJJJJJJJIIIJIJJGIIJJIIJJIJJJI
@4103207/1
ccccatcccaacagaaggggtaaccgcaaggggcacggaccacttcacgg
+4103207/1
@@?DDDDDFFA7D;CF;@EE2@FGEEEEGIFA??DB@@FEEEEEF;AEED
@4103208/1
ccccatcccaacagaaggggtaaccgcaaggggcacggaccacttcacgg
+4103208/1
CCCFFFFFHGHHHJJJJIJJDGGJIJJJJJJJJIJIJIIIJJJJHHHHHF
@4103209/1
ccccatcccaacagaaggggtaaccgcaaggggcacggaccacttcacgg
+4103209/1
CCCFFFFFHHGHHIJIIJJJEGHJJIJJJJJJJJJGIIIIIJJJHHHHHF
@4103210/1
ccccatcccaacagaaggggtaaccgcaaggggcacggaccacttcacgg
+4103210/1
CCCFFFFFHHGHHIJJJJJJ@FHIJJJJJJJJJIHHIIJJJJJJHHHHHD
@4103211/1
ccccatcccaacagaaggggtaaccgcaaggggcacggaccacttcacgg
+4103211/1
CCCFFFFFHHHHHJJJJJJJ@FHIJJJJJJJJIJJJJJIJJJJJHHHHHF
@2574128/1
caaatgtcttttaaaggagctacgaagttaacagatgaaggtatagctgc
+2574128/1
CCCFFFDDHHHHGJJIJJJJIIJIIJJJJJJJJIJJGHGIJIIJJJIJHJ
@7676365/1
cttgttgtccagaaacgtcatcatactagacttttcccattgaatccaag
+7676365/1
?@@DBDDBFDHFHIBHIGIHIIGI@FHFHDHIIIIFIIIIIHIGEGIEHG
@5126554/1
cgcttttcaaattctcgtgactttt
+5126554/1
@@@DDDDDHHHFFGGHEEB;1<FHH
@5126555/1
cgcttttcaaattctcgtgacttttctcccc
+5126555/1
?@?BDDDDHHHDHDFG@;C<CAFHI?CEHHI
@5126556/1
cgcttttcaaattctcgtgacttttctcccctgttcttaaataaagtgta
+5126556/1
@@<=DFFFHHHDHBBEA@BAEEHHICBFHII?8?F<?F<FHFFHI>9B?F
@5126557/1
cgcttttcaaattctcgtgacttttctcccctgttcttaaataaagtgta
+5126557/1
@@@ADDDDFHHFHBDFGFEC;AFHH4CEHHI38?F9CF<CGBBFH<:BDC
@5126558/1
cgcttttcaaattctcgtgacttttctcccctgttcttaaataaagtgta
+5126558/1
BC@FFFFFHHHHHIJIIGIEGIIJJCHEHJIHGGFABHGGIHHHICHGBH
@5126559/1
cgcttttcaaattctcgtgacttttctcccctgtttgttcttaaataaag
+5126559/1
@C@DFFFDFHHFHDGHGDEDBEHHI@CEHHI;;CGI@DGCHIBGIGGGHB
@5126560/1
cgcttttcaaattctcgtgacttttctcccctgtttgttcttaaataaag
+5126560/1
CCCFFFFFGHHHHJIIIHJEGGIJJGFHIIJEGFHIGGHEIIGIJJDHJD
@5127064/1
cgcttttgactcgacaaaaatttaaacacattgcattattgatttcgagg
+5127064/1
CCCFFFFFHHHHHJIIIJJJJJJJJJJJJJJJJJJJJJJJJJJJJJIJIG
@530722/1
aacaaaagtaacagaaaaattgcaaacattaacgattcgggaaataaaat
+530722/1
CCCFFFDFAFHHHJJJJJIJJJJJIJJIIJJIIIIIIGIJGDBHAGHIJC
@3086052/1
caccattctatgaaatggaacacgaagagggactaccacacgaaaggcag
+3086052/1
CCCDFFFFHDHGGIIJJJJJIJIIJJJJIIIJJJJJJGGIJJJGIGFCHI
@3086053/1
caccattctatgaaatggaacacgaagagggactaccacacgaaaggcag
+3086053/1
CCCFFFFFHHHHGIJJJJJJJJJJJJJJIIJJIJIIJJJJJJJJJIGGII
@3086054/1
caccattctatgaaatggaacacgaagagggactaccacacgaaaggcag
+3086054/1
CCCFFFFFHHHHHJJJJIJJJJJJIJJJJJJJIJJJJJJIJJJJJIIIJJ
@3086055/1
caccattctatgaaatggaacacgaagagggactaccacacgaaaggcag
+3086055/1
CCCFFFFFHHHHHJJJJJJJJJJJJJJJJJJJJJIJJIJIJJJJIJJIJJ
@1559111/1
atcctgtaacacaaagttctcaacaaccagctcctacatctcaacaacaa
+1559111/1
CCCFFFFFHHHHHJJJGIJJJJJJJJJJJIJJJJJJJJJJJJJJJJJJJJ
@3594015/1
catcgttcgatgacaaagtgatgggcaatcccattggctggctccaagag
+3594015/1
CCCFFFFFHHHHHJJJIJFHJJIJJJIJJJJJJJJJJJJJJGJJIFHIHG
@7167876/1
cttataaatctctccacaacttcgttcaagcctggtgacagatgtctaaa
+7167876/1
CCCFFFFFFDHHHJJEGHGIJJJJHIIIIIIIJJIDHHHIIGIIIJJIJI
@533134/1
aacaaaccgggaaaagtattatgagaatatgaaatttaaaagaaaatttg
+533134/1
CC@FFFFFHHHHHJJJFHHJIJJGIJJJJJJJJJJJJJJJJJJJJJJJJI
@4106275/1
cccccaaccccaacaaggaggtaaaaagaagaaacaaaagcaacttcaac
+4106275/1
CCCFFFFFHHHHHJJJJJJJJ?FHIIJIJJJJIJJJJJIGGJJJJJJIJJ
@13602/1
aaaaaaatgtcaaaattttgcaaattatgtggcattttgacatttatgtg
+13602/1
@@@FFFFFHFFHHJJIGEHGAEIIJJJJJHIEHIJGIJJIJJJJJJIJIG
@13603/1
aaaaaaatgtcaaaattttgcaaattatgtggcattttgacatttatgtg
+13603/1
@C@FFFFEHFHHGIJGJIJIFIJIJIJJJFGHGGHJJJJEGIIJJIIJHJ
@13604/1
aaaaaaatgtcaaaattttgcaaattatgtggcattttgacatttatgtg
+13604/1
CCCFFFFFHHHHHJJJJJJJJJJJJJJJJIIJJIJJJJJJJJJJJIJJII
@1561125/1
atccttgggggaagaagccaaattgctctactctcaagaaatggcctcca
+1561125/1
CCCFFFFFHHHHHIJJGIJJJJJJIJJJJJJJJJJJIIJJJIJJJJJIJJ
@1561254/1
atccttgtttatttccctttttgtggagaggtactatgtgtgtttggcta
+1561254/1
CCCFFFFFHHHHHJJJJJJJJJJIIJHIHIJEGEGIIJIIHHHIIJIJJJ
@7678335/1
cttgtttagacctcaaatgactcaactttccttcatgaacgttctcgtat
+7678335/1
@@CFDFFFFGHHFGIIJEHGIIIGJJJJJIJJJJJJIJJJJJJJJJJHIJ
@5129344/1
cggaaaagaagattgcaccccgaaaagtttgggtacaacctctatacttt
+5129344/1
C@@DFFFFFHHHFGGGGIGIGEIIEHICDFEDG?DGIEHDHEHIGIJHIJ
@5129345/1
cggaaaagaagattgcaccccgaaaagtttgggtacaacctctatacttt
+5129345/1
CCCFFFFFHHGHHJJJJJJJJJIJJIJHHIJJJGHJJJJJJJIJJJIJJJ
@5129346/1
cggaaaagaagattgcaccccgaaaagtttgggtacaacctctatacttt
+5129346/1
CCCFFFFFHHHHHJJJJJIJJJJJJJJHJJJJJDHIJIJJJJJJJJJJJJ
@7679261/1
cttgtttatttccctttttgtggagaggtactatgtgtgtttggct
+7679261/1
B@@FFEFFHGHGHJJJJJJIHIJHIHIJ?GHIJJJHIIIIIJJJJJ
@7679262/1
cttgtttatttccctttttgtggagaggtactatgtgtgtttggct
+7679262/1
BCCFFFFFHGHHHJJJJJJJFGIGIGHICFHHIJJIJGHIHJJJJJ
@7679263/1
cttgtttatttccctttttgtggagaggtactatgtgtgtttggct
+7679263/1
CCCFFFFFHHGHHJIJJJJIHIJIJIIJEHHIJJJIJIIIJIJJJJ
@7679264/1
cttgtttatttccctttttgtggagaggtactatgtgtgtttggct
+7679264/1
CCCFFFFFHHHHHJJJJJJIHHJGIGHJGHFHGIJHEFGHIIIIIJ
@5130111/1
cggaaaagtgactcccgaacaagccaatcagaccaacggaacgcccggag
+5130111/1
CCCFFFFFCFHHHJJJIBHGIIIGGGIIJJJJJJIJJJIFGIHJHJGBB<
@5130112/1
cggaaaagtgactcccgaacaagccaatcagaccaacggaacgcccggag
+5130112/1
CCCFFFFFDHHHHJJJIGIIGJEIIJJJJIIIJIJJJJIJIJGJJJGFEE
@5130113/1
cggaaaagtgactcccgaacaagccaatcagaccaacggaacgcccggag
+5130113/1
CCCFFFFFFHHHGJJJHIJIEHEDHIJJIJIIIJIIIJJIJJJIIJGHFD
@7171143/1
cttatacgcagtggtctcaatcgcaacagacatctacgaacgtctacagt
+7171143/1
???D;2AB::@2<AEBEBADF<@CCF811CDDDBDBDBDIAA8=BDBB=C
@7171144/1
cttatacgcagtggtctcaatcgcaacagacatctacgaacgtctacagt
+7171144/1
@@?DFFDDFHFHHI<CGHIIIBCDBCGIGCGF4?GGBGGHGEBFCHEHGI
@3597029/1
catctatttgccacacactatcatcgttgtaaagtttgaaggaactatct
+3597029/1
CCCFFFFFHHHHHJJJJJJJJJJJJJIJJJJJGIIIJJJJJIHIJJIJIJ
@1564389/1
atcgaaatgtatgatggtgggagtcttgatcaagaagttcgtcggggg
+1564389/1
CCCFFFFFHAFHGGIIIAIHI?FCGHIIGHIIIIIIIGIIIEHGIIIF
@1565206/1
atcgaacgatgtcaccacctgattggtgatatcagccgctccgggcgttc
+1565206/1
CCCFFFFFHHHHHJJJJJJJJIJJIJIJJJJJJJIJJJJJJJJJIJJEEF
@1565928/1
atcgaagaaaaaacattgaccaatcgccaccaatgcctggtgcagctatc
+1565928/1
?@<BDDDDFHHHDHGIIEHIBFEHGDGHEGGH?BBEHGIII<@GEIIHGI
@1565929/1
atcgaagaaaaaacattgaccaatcgccaccaatgcttggtgcagctatc
+1565929/1
CCCFFFFFHHHHHJJJJIJJJJJJJEHIIJJJJIJJJJJIIHIJIJJJJJ
@1565947/1
atcgaagaaagacgccaaacattcggcagccaagaacttgctggatctct
+1565947/1
CCCFFFFFHHHHHJJJJJJJJJJJJJIJIJJJJJIIJJJJJJJJIJJJJJ
@1566417/1
atcgaagatttggagaatattgtggtagaccaattgaagttcttttatga
+1566417/1
CCCFFFFFHHHHHJIJJJJJJJHHJDHIIIJJJJJJJIIIIJJJJJJJJI
@1566418/1
atcgaagatttggagaatattgtggtagaccaattgaagttcttttatga
+1566418/1
CCCFFFFFHHHHHJJJJJJJJJHIJHIJJJJJIJJJJJJIJJJJJJJJJI
@6656886/1
ctgcaacctctactacagtacgcaagaataagattatggaaggaataaca
+6656886/1
@@@DDDDDDHD?ACGEHII>EBGHHIIIBHGGGHHEHIIFHIB???>BGI
@6656887/1
ctgcaacctctactacagtacgcaagaataagattatggaaggaataaca
+6656887/1
CCCFFFFFHHHHHJIJJJJJJJJJJJJJJJJJIJJJJJIJJJJIJEIIHI
@5130972/1
cggaaaatgctcgaaaactcaattggcgcacattcagcaggttttttaac
+5130972/1
@@<BDFDFDFFH=FFHIIIIIIIIHHEGHIGIIIIGIGGGGDHHIGIEEG
@5130973/1
cggaaaatgctcgaaaactcaattggcgcacattcagcaggttttttaac
+5130973/1
CCCFFFFFHHHHHJJJJJJJJJIJJJJJIGIJJJJJJJIIJBGIIJJJJJ
@5130974/1
cggaaaatgctcgaaaactcaattggcgctcattcagcaggttttttaac
+5130974/1
CCCFFFFFHHHHHJJJJJJJJJJJJJJJJDHIJJJJJJJJJHIIJJJJJJ
@3597731/1
catctcggatcttgctactaatattcgattcgatag
+3597731/1
@@@BBD>D?B8CB::AFD@HIEHEHHE9AA:C9?@?
@2577888/1
caaattagaaacttatataagtgactctaataatgaaggcgaatctaaat
+2577888/1
CCCFFFFFFGHHHJJJJJJJJIGHJJJJJIJJJIHJIJIGHIIJIJJJJJ
@3598555/1
catctcttggagccagccaatgggattgcccatcactttgtcatcgaacg
+3598555/1
CCCFFFFFHHHHHIGGJJIJJJJJJIJJJJJJJJJJJJJJJIJIJJJJJJ
@3091232/1
caccccttaatcagctacaacagtcaacatttcccacctttttcactcaa
+3091232/1
CCCFFFFFGHGHGIIIGGEIICHCFHIIIIIIIIIGIHHIIIIIIHIIIG
@3091233/1
caccccttaatcagctacaacagtcaacatttcccacctttttcactcaa
+3091233/1
CCCFFFFFHHHHHJJJJJJJJIIJIJJJJJJJJJJJJJJJJJJJIJJJJJ
@3091234/1
caccccttaatcagctacaacagtcaacatttcccacctttttcactcaa
+3091234/1
CCCFFFFFHHHHHJJJJJJJJJIIIJJJJJJJJJJIJJJJJJJJJJJJJJ
@3091235/1
caccccttaatcagctacaacagtcaacatttcccacctttttcactcaa
+3091235/1
CCCFFFFFHHHHHJJJJJJJJJJHGJJJJJJJJJJJJJJJJIJJJJJJJJ
@3091236/1
caccccttaatcagctacaacagtcaacatttcccacctttttcactcaa
+3091236/1
CCCFFFFFHHHHHJJJJJJJJJJHHJJJJJJJJJJJJJJJJJJJJJJJJJ
@3091237/1
caccccttaatcagctacaacagtcaacatttcccacctttttcactcaa
+3091237/1
CCCFFFFFHHHHHJJJJJJJJJJJIJJJJJJJJJJJJJJJJJJJJJJJJI
@2578743/1
caaattatgtcacataaatgtcaaaatgccacataatttgcaaaattttg
+2578743/1
CCCFFFFFHHHHHJJJJJJJJJJJJJJJJJJJJJJJJJJJJJJJJJJJJJ
@2578753/1
caaattatgtggcattttgacatttatgtgacataatttgcgacatttga
+2578753/1
CCCFFFFFHFHHHJJJJJJGIIIJJIIJJIJIEIIJJJJJJJGGJJJJJG
@2578754/1
caaattatgtggcattttgacatttatgtgacataatttgcgacatttga
+2578754/1
CCCFFFFFHHHHHJJJJJJJJJJJJJJJHIJJJJJHJJJJJIJIJJJJJI
@6658478/1
ctgcaagaactgaacaaagttgaagtccttggcgttgaagctgagagtct
+6658478/1
@@<7DDDDFFFDAFAGAG?<CCHHHHDDDHHFFIEGFIIDC>@DDBBF9B
@3599183/1
catctgcgggacatgcacatctcttggagccagccaatgggattgcccat
+3599183/1
CCCFFFFFHHHGHJJJIIJJJJJJJJJIJJIIJJJJIJJJJJJJJJJJJJ
@1568120/1
atcgaatattagtagcaagatccgagatgtggtacacgacgaatgatgtg
+1568120/1
CCCFFFFFHHHHFHIJIJJIJJJIJJIJJFGIFGGIJIJIJJIJJJGGFH
@1568473/1
atcgaatcgaatattagtagcaagatccgagatgtggtacacgacgaatg
+1568473/1
@@;DFFFFGFHGGJJIICDHHIIJJIJJJIIIJJFHIFHIJJIJJJIJIJ
@1568474/1
atcgaatcgaatattagtagcaagatccgagatgtggtacacgacgaatg
+1568474/1
CCCFFFFFFFHDFFHAFBFHHGHGIIIIGCEEHH?DH?FHGIGBEHGIIG
@4621150/1
cgaaaaccattatgttttactaatttttcaataaagtacactttatttaa
+4621150/1
@@@DFFBFBBFBH@EGHGABBHIEHHIIAHGGIGECFHIIIIIIGGIIII
@4621151/1
cgaaaaccattatgttttactaatttttcaataaagtacactttatttaa
+4621151/1
CC@FFFFFFHHFFGHIIJGIIIJJJJJJIJJIJJJJHHIJJIJJJJJJJJ
@4111953/1
ccccgaaaagtttgggtacaacctctatactttgcatcaaataaatgctc
+4111953/1
C@@FFFDAFDFDDHII?CGAHIHIIGIIIIIIIGHDFHIIIFHGGIIIII
@6659375/1
ctgcaagctggtccacttgtacctatgaggttaagaaaccctgaacctgg
+6659375/1
@@@DDFDFHGHHHIJJJJJHIIJJJIJJJIIJJIIJIJIJJJJJJJJJJI
@19499/1
aaaaaacattgaccaatcgccaccaatgcttggtgcagctatccactttg
+19499/1
CCCFFFFFHHHHHIIJJJGIIFJJJJJJJJJJJGGIIJIJIIJIJJJJJI
@19500/1
aaaaaacattgaccaatcgccaccaatgcttggtgcagctatccactttg
+19500/1
CCCFFFFFHHHHHJJJJJAGHIJJJJJJJJJJJHIIJIJJJJJJJJJJJJ
@19501/1
aaaaaacattgaccaatcgccaccaatgcttggtgcagctatccactttg
+19501/1
CCCFFFFFHHHHHJJJJJEHIJJJJJJJJJJJIHIJJJJJJJJJJJJJJJ
@19502/1
aaaaaacattgaccaatcgccaccaatgcttggtgcagctatccactttg
+19502/1
CCCFFFFFHHHHHJJJJJFHGHHIJJJIIJEGIBHGIGGIGIGIJJJJJJ
@19503/1
aaaaaacattgaccaatcgccaccaatgcttggtgcagctatccactttg
+19503/1
CCCFFFFFHHHHHJJJJJFHIIJJJJJJJJJJJHJJJJJJJJJJJJJJJJ
@19504/1
aaaaaacattgaccaatcgccaccaatgcttggtgcagctatccactttg
+19504/1
CCCFFFFFHHHHHJJJJJIJJGIJIJGIJJJJJIIJJIJJJJJHHJJJJG
@1053563/1
agaacgtaagatatcctaaactcactttttttccgaaaaaatatcgcaat
+1053563/1
CCCFFFFFHHHHHJJJJJJJJJJJJJJJJJJJJIJJJJJJJIJJJIJJJH
@4113340/1
ccccgatgtactggcattttataaagttggccatcgtttggtaggc
+4113340/1
CC@FFFFFDFHHFGIJJJIGCHHIIIIGIJJJIIIJIJJJJJIIDI
@4113341/1
ccccgatgtactggcattttataaagttggccatcgtttggtaggc
+4113341/1
CCCFFFFFHHHHGJJJJJJJJJJJJJJJJJJJJJJJJJJJIHIJJJ
@6660106/1
ctgcaagtgcgaatatctgtagtcgaagtgttgttgttgggtgactccag
+6660106/1
=:=?DDDAFBDFHA;EHHCH>CHGHHCC1?C<CHEDGGEI8DFHHDHIAE
@1054057/1
agaacgttcgactttcacttcattctatcggcctttcttctctttgccgt
+1054057/1
CCCFFFDFHHHHHJJJIIIJJHIIIJIJJJJJJJJJJJJJJJJJJIJJJF
@7687970/1
ctttaaaaccaccccatctcaggtaagttccaatgagactttcaaccaca
+7687970/1
@CCFFFFFHHHHHJJIJJJJJJIFGGIIJJJJHIIJJGIIJJJJJJJJJJ
@7688421/1
ctttaaaagacatttgtgctgaaaagaaaattcaagatccagtgtttaag
+7688421/1
CCCFFFFFGHHHHJJJFHHGHGIIJIIJJJJJJIJJJJIJJJHIIJJJJJ
@7688422/1
ctttaaaagacatttgtgctgaaaagaaaattcaagatccagtgtttaag
+7688422/1
CCCFFFFFHHGHHJJJHIIGIIJJJJJJJIJIIIIJIJJJJJIIHIJJJJ
@6153760/1
ctcctcatcgctccacaatgcgttatttctattttgagacccttgatttc
+6153760/1
CCCFFFFFHGHHGJJJGJJJGGEHIJJJJJJIJIIIJJIJJJJJJJJJJI
@6153989/1
ctcctcattaacctctggttttatatccatattttacagctaaattacta
+6153989/1
CCCFFFFFHHHHHIJJIJFGIJIJJJJJJJJJJJJJJJJJJJJJJJJJJJ
@6154188/1
ctcctccaaaccttgcaaattttcaatcatgaagcaagattttacctgaa
+6154188/1
@@?DDEADBHDHBBDGBGIEEIICGIGHIGHICHIHICHIEHCDHIGG@H
@6154189/1
ctcctccaaaccttgcaaattttcaatcatgaagcaagattttacctgaa
+6154189/1
CC@DFFFFGFHHDHEHGIJJJIIJJIJIJCDHIEEHIGIEHIIJEGEGGI
@6154190/1
ctcctccaaaccttgcaaattttcaatcatgaagcaagattttacctgaa
+6154190/1
CCCFFFFFHHHHHJJJJJIJJJJJIGJJJJIJIJJJJIJJJJJJJIJJJI
@6154191/1
ctcctccaaaccttgcaaattttcaatcatgaagcaagattttacctgaa
+6154191/1
CCCFFFFFHHHHHJJJJJJJJJJJJJJJJJJJJIJJIJJJJJJJJJJIGF
@6154192/1
ctcctccaaaccttgcaaattttcaatcatgaagcaagattttacctgaa
+6154192/1
CCCFFFFFHHHHHJJJJJJJJJJJJJJJJJJJJJJJJJJJJJJJJJJJJG
@6154734/1
ctcctccacaacaacaacctggagcgagacaacagcaagctgctcctcca
+6154734/1
CCCFFFFFHHHHHJJJJJJJJJJJJJJJJJJHIJIJJIHIJJJIJJJJJJ
@2072260/1
atttgaaaagcgagcttcatgatcccctgaaaaatatatcttgaagaact
+2072260/1
CCCFFFFFHHHHGJJJJJJJJHJIIJJIJGGGJIIJJJJJJJCHHHDHGI
@2072261/1
atttgaaaagcgagcttcatgatcccctgaagaatatatcttgaagaact
+2072261/1
@@@DDDDDFFHHFIG<FFIIIIIBHGGHIGIIIIGIIGHIEHGGIIGHGH
@1057242/1
agaagaacgttcgactttcacttcattctatcggcctttcttctctttgc
+1057242/1
@@<DDFFDADFHFGEFGGIIHGHHIJEIHIGIGAGAGAGGIJJGIIGGGG
@2073966/1
atttgaacaagttacaagtgccgaag
+2073966/1
?@<1:=A=DFFFFIEBG9<ACA:1@1
@2073967/1
atttgaacaagttacaagtgccgaagtacgagctattcgagcagcatgca
+2073967/1
CCCFFFFFHHHGHJJJJJHIJJJJJJGHGIIJJJJJJJJJJJJJJJIJJJ
@2074144/1
atttgaacagttaccatctactatcagagatcgaatgtgtgcagaatcag
+2074144/1
CCCFFFFFHGHHHIGIHIIIIJIJJIJJIJIEGJJGIEG?DGHIJGIIGH
@4623993/1
cgaaaactcaattggcgcacattca
+4623993/1
@@@DDDB;FFFAB9FBGBEA@F?4:
@4623994/1
cgaaaactcaattggcgcacattcagcagg
+4623994/1
@@<DDD??AAFDF>G@@@8C:?FB9C<<?G
@4623995/1
cgaaaactcaattggcgcacattcagcagg
+4623995/1
@@@DDD?B?DHDHBGF@8<@<<F@FCH@DF
@4623996/1
cgaaaactcaattggcgcacattcagcaggttttttaa
+4623996/1
@@@DDDD;FDFBF?E??@::E4??EA<FEFCFGIII2B
@4623997/1
cgaaaactcaattggcgcacattcagcaggttttttaacagtttgaaaac
+4623997/1
@<@BDFFFHHHHHIIHIIIGIIJIJJIJIIFHGGIIHIGJIIIJIJJJII
@4623998/1
cgaaaactcaattggcgcacattcagcaggttttttaacagtttgaaaac
+4623998/1
@<@DFFFFHHHHHJJJIJEGHIJJJJJJJJGIJJJJJJJJJIJJJIJJJJ
@4623999/1
cgaaaactcaattggcgcacattcagcaggttttttaacagtttgaaaac
+4623999/1
@@7BDDB:ADFDHAG>C@:@ECFAFD@ABF:DHHIIDGDBD?DHBBBHIG
@4624000/1
cgaaaactcaattggcgcacattcagcaggttttttaacagtttgaaaac
+4624000/1
@@@BBDDDHFHHD?EEHAGIGBDECD<GGDDBFBD@FBBF@FE@DHEGII
@4624001/1
cgaaaactcaattggcgcacattcagcaggttttttaacagtttgaaaac
+4624001/1
@@@DDDD>FFHFHHIGGH?FFFHGIIGIII?GHIIIIIIGGIIIGCHIII
@4624002/1
cgaaaactcaattggcgcacattcagcaggttttttaacagtttgaaaac
+4624002/1
@@@DDDDBFBHDFGI@@ECGDGIGIIIGGIBGHIIIDFEHIBFFB=FHIG
@4624003/1
cgaaaactcaattggcgcacattcagcaggttttttaacagtttgaaaac
+4624003/1
@@@DDDDDFDHFHAHDFF8E?CFGHHDCGI?FGIIIGHIGGFGHBFHIIH
@4624004/1
cgaaaactcaattggcgcacattcagcaggttttttaacagtttgaaaac
+4624004/1
@@@DDDDDHFHDH9FDBH1??BGDGHGHGG?DDFIIABDFB?BFCEHIIG
@4624005/1
cgaaaactcaattggcgcacattcagcaggttttttaacagtttgaaaac
+4624005/1
@@@FFFDAFFHFHGIDEE@EEBHGICAFFHCGHIIICHBFDFHHCAGIIG
@4624006/1
cgaaaactcaattggcgcacattcagcaggttttttaacagtttgaaaac
+4624006/1
@@@FFFFFHDHFHHIGHEAF@HHIIIGGGI?GHIIICHHIGHIIIIIIII
@4624007/1
cgaaaactcaattggcgcacattcagcaggttttttaacagtttgaaaac
+4624007/1
@CCFFFFDGHHGHGJIFF>EFHIJJIFGJJ@GEHIJECFBGHIHIIEGGI
@4624008/1
cgaaaactcaattggcgcacattcagcaggttttttaacagtttgaaaac
+4624008/1
BC@BDFFFDHHHHIJJJIGGHEIIJJIJJJFIJIJJJJIJJIJJJJJJJJ
@4624009/1
cgaaaactcaattggcgcacattcagcaggttttttaacagtttgaaaac
+4624009/1
C@@FFFFFHHHHHJIJJJGJIIIIJIIIJJHIJJJJJJJJJFHIJHJGIJ
@4624010/1
cgaaaactcaattggcgcacattcagcaggttttttaacagtttgaaaac
+4624010/1
CC@DDFFFHGHHHIJIIIHIJGIIIJGIIJHGIJJJJIJIJFHHIIJJJJ
@4624011/1
cgaaaactcaattggcgcacattcagcaggttttttaacagtttgaaaac
+4624011/1
CC@FFFDDFHHHHCHBFFAF:CGGGIIIII?GHIJJCFAHGFHIJGIJIE
@4624012/1
cgaaaactcaattggcgcacattcagcaggttttttaacagtttgaaaac
+4624012/1
CC@FFFFFHHHHHIJIIIEGHIJIJJJJJJCGHJJJIGHHGGIHHGHIJJ
@4624013/1
cgaaaactcaattggcgcacattcagcaggttttttaacagtttgaaaac
+4624013/1
CC@FFFFFHHHHHJJJJJJJJJJJJJJJJJHGIJJJJJJJJGIJJJJJJJ
@4624014/1
cgaaaactcaattggcgcacattcagcaggttttttaacagtttgaaaac
+4624014/1
CCCFDFDDDHHDDGIGGA@@CHGIIIIIGIHIGGIGEHIIIGHGGIIIII
@4624015/1
cgaaaactcaattggcgcacattcagcaggttttttaacagtttgaaaac
+4624015/1
CCCFFFD?FHHFH@HGGGFBHGI@HIIIIICCHIIIGIEHEFHDEFIIII
@4624016/1
cgaaaactcaattggcgcacattcagcaggttttttaacagtttgaaaac
+4624016/1
CCCFFFDDDFHBHGIEFF@A:CGGHIIDGI:DHIIIFGGIGFGIEEHIII
@4624017/1
cgaaaactcaattggcgcacattcagcaggttttttaacagtttgaaaac
+4624017/1
CCCFFFFBHHHGHDHEHGAFBHGHHHEEHH:DGHIIGIIIIFGIGGIIII
@4624018/1
cgaaaactcaattggcgcacattcagcaggttttttaacagtttgaaaac
+4624018/1
CCCFFFFEHHHDHIIIGBAFCFHIGIGGGIDFHIIIIIGIIFGIGCHGGH
@4624019/1
cgaaaactcaattggcgcacattcagcaggttttttaacagtttgaaaac
+4624019/1
CCCFFFFFDHHHGIJIJGFFHIJIJEGIJJDFHJJJIJGGJGGIGIJJIJ
@4624020/1
cgaaaactcaattggcgcacattcagcaggttttttaacagtttgaaaac
+4624020/1
CCCFFFFFFHHFHCHEGDCG@DHHIIIGII?FHIIIAGDFCDFH@BBGIE
@4624021/1
cgaaaactcaattggcgcacattcagcaggttttttaacagtttgaaaac
+4624021/1
CCCFFFFFHFHHHGIGGF:FHHIGIIIIIICFHIJJJJGIIFHIGHIJJJ
@4624022/1
cgaaaactcaattggcgcacattcagcaggttttttaacagtttgaaaac
+4624022/1
CCCFFFFFHGHGHIJFHGHJDGHJJJJJJIFGIJJJJIJJJHIJJJIJJG
@4624023/1
cgaaaactcaattggcgcacattcagcaggttttttaacagtttgaaaac
+4624023/1
CCCFFFFFHHGHHHGIGHHIEHJJJIJIIIGHGIIJJJJJJFHJGIJJIJ
@4624024/1
cgaaaactcaattggcgcacattcagcaggttttttaacagtttgaaaac
+4624024/1
CCCFFFFFHHHFGIJFIGAEGIIJJIJJJJ?GHJJJJJJEIFHIGIIIJJ
@4624025/1
cgaaaactcaattggcgcacattcagcaggttttttaacagtttgaaaac
+4624025/1
CCCFFFFFHHHGHFJIHGGGHGIJJJJJJJDGHJJIIJIJJHIHGIJJIJ
@4624026/1
cgaaaactcaattggcgcacattcagcaggttttttaacagtttgaaaac
+4624026/1
CCCFFFFFHHHHGIJGIGEHIIJJJJIJJJCGIIJJGIGGGGIIGGIJJI
@4624027/1
cgaaaactcaattggcgcacattcagcaggttttttaacagtttgaaaac
+4624027/1
CCCFFFFFHHHHHGJFHGGHHIIIJJJJJJGHIJJJFIHIIIGIIGIJJJ
@4624028/1
cgaaaactcaattggcgcacattcagcaggttttttaacagtttgaaaac
+4624028/1
CCCFFFFFHHHHHIIIII@CC@FDEB@?CG:DGIIIAH@FD9DH@BGHIG
@4624029/1
cgaaaactcaattggcgcacattcagcaggttttttaacagtttgaaaac
+4624029/1
CCCFFFFFHHHHHIIIIIGIIJJJJJJJIJHIJJJJIJJJJIJJJHIJJJ
@4624030/1
cgaaaactcaattggcgcacattcagcaggttttttaacagtttgaaaac
+4624030/1
CCCFFFFFHHHHHIJIJIHIIIJJJIIJJJIIIJJJJIIJJIJJIIIJJJ
@4624031/1
cgaaaactcaattggcgcacattcagcaggttttttaacagtttgaaaac
+4624031/1
CCCFFFFFHHHHHJGFIG?FHIJJJJJJJJGIJJJJJJJJJIIJJJHIIJ
@4624032/1
cgaaaactcaattggcgcacattcagcaggttttttaacagtttgaaaac
+4624032/1
CCCFFFFFHHHHHJJJIJIJJJJJJJJJJJGIJJJJJJJIJHHIJJJJJJ
@4624033/1
cgaaaactcaattggcgcacattcagcaggttttttaacagtttgaaaac
+4624033/1
CCCFFFFFHHHHHJJJJJJGJJJJIJIJJJHIJJJJJJJJJGGIEIJJJJ
@4624034/1
cgaaaactcaattggcgcacattcagcaggtttttttaacagtttgaaaa
+4624034/1
CC@FFFFFHGHHHIJJGGGIJJJJJJJJJJDGHJJJJJJJJJHIJJJJJJ
@4624035/1
cgaaaactcaattggcgcacattcagcaggtttttttaacagtttgaaaa
+4624035/1
CCCFFFFFHHHGHIJGGGDHGIIIIIIIJJ?FHIJJJJJIGIFHIIIJJJ
@2582441/1
caaattctctcgttttctcgatctggctctcactaagaacgacatctgta
+2582441/1
@@@DDDDDHDFADFHIEHI?<A?C4C<3CF@CEECF@GHG@BHEFBFBF4
@21900/1
aaaaaacgccaagtgatacattagttttctactttccttaacaaacccct
+21900/1
CCCFFFFFHHHHHEHIJJJJJJJIGHJJJJJIJJJJJJJJJIIJJJJJJJ
@3094764/1
caccgaaacggtattcgagaagcaggtttaaaagatcttcatcgatgtct
+3094764/1
CCCFFFFFHHGFHIJIDHIIJIJJJJGIJHHIJJHIJJJJJJIIJIJHII
@4625010/1
cgaaaacttccaaatctcgcctatcaagaggtctgctaaggtcatttctc
+4625010/1
@C@FFFEDHFHDHIGGDBFEH@EBFHICEGIDEGGGIGHHI?DFGIHGGG
@6663247/1
ctgcaatgcttttatcagggatactatgctgtgtaactagattatatgga
+6663247/1
CCCFFFFFHHHHHJIJJJJJIJJJJJJJJJJHIFIJJJJJJJJIJJJJJJ
@1573737/1
atcgacttaggagaaggcatggaaatgtatcacggattttatcaatcggc
+1573737/1
CCCFFFFFHHGFHIJJJJJJJJHJIJJGIGIJJJIJJJJJIJJJJJJJJJ
@7689891/1
ctttaaacaaacctttcccaaatacttccacagtaactctaactctcctt
+7689891/1
CCCFFFFFHHHHHJJJJJJJJJJJJJJJJIJJJIJGIGJJJJJJJJJJJJ
@6156391/1
ctcctccgcaacagcaacctggagcgagacaacatcacccttcacctcca
+6156391/1
CCCFFFFFHHHHHIJJIIJJJJIJJJHIGHHFGGFHHIJJIJJJJJJJJJ
@1575568/1
atcgagggcgccatccacgagccaatcttccgctaccgcgtgttccttaa
+1575568/1
@@@FDDFFDHHHDHEHIGGIG>HHGIJIIGGDHBHJJAGHABBB@C@@>@
@1575569/1
atcgagggcgccatccacgagccaatcttccgctaccgcgtgttccttaa
+1575569/1
@CCFFFFFHFHHHIJJGIJIGEHHIIGIIIIGJIIIGEGBHD=>@CACEE
@1575570/1
atcgagggcgccatccacgagccaatcttccgctaccgcgtgttccttaa
+1575570/1
CCCFFFFFHGGHHIJJJJJIJIIHHJJJJIIGIIJHIJJGEDBDCEEEEE
@3606085/1
catgaacgttctcgtatttagaatataagtaatttgttatagcatatttt
+3606085/1
CCCFFFFFHHHHHJJJJJJJJJJJJJJJJIIJJJJJJJJJJIJIIIJJJJ
@1576618/1
atcgagttattgatttcgaggaataatacgaacttccatagattcaaatg
+1576618/1
BB@FDDDDHGHHFIJJIJIJJHIJJJJJJIJIJJJJIJJJJIFIIJJJJI
@3606907/1
catgaagctcgcttttcaaattctcgtgacttttctcccctgttcttaaa
+3606907/1
CCCFFFFFHHHGGIJJIJJJJJIJJJJJIIGIIJJIJJJJGIGIJJJIII
@3606908/1
catgaagctcgcttttcaaattctcgtgacttttctcccctgtttgttct
+3606908/1
@@?=BDDDHHHHHIIIIIIIIIAHIIIIGHGIIIIIIIIIIIHIIIIIGH
@2584231/1
caaattgctctactctcaagaaatggcctccatgccgagcaagactcccg
+2584231/1
CCCFFFFFHHHHHJJJJJJIJJJJJJJJJJJJJJIJJJJJJIJJJJJJJD
@6158166/1
ctcctcgccaataaaccattcgtcattggtggactgctgatggttttctt
+6158166/1
CCCFDEFFHHHFFIIEHEBHCGFHGGIGI<DH;FGIEEHCHGG8BDG<=F
@1576994/1
atcgataaaaaaatatcgcaatattagaaattttcaaatattcttcgctt
+1576994/1
B@CFFFFFHHHHHGIHIIIHIHIJJIIJJJJJIIIIJJJJIIJJJJIJJJ
@1576995/1
atcgataaaaaaatatcgcaatattagaaattttcaaatattcttcgctt
+1576995/1
CCCFFFFFHHHHHIJJHIJJJJJJJJJIJJJJJJJJJJJJIJJJJIIJJJ
@1576996/1
atcgataaaaaaatatcgcaatattagaaattttcaaatattcttcgctt
+1576996/1
CCCFFFFFHHHHHJJIJIJJJJJJIJIJJIJJJJJJJIJJJJJGIJJIIJ
@2585368/1
caaattgttcaggtaaaatcttgcttcatgattgaaaatttgcaaggttt
+2585368/1
CCCFFFFEHHHHGGHIJJJJJJJJJJJIJJJJJIJJJJIJJJIJIJIDFH
@2585369/1
caaattgttcaggtaaaatcttgcttcatgattgaaaatttgcaaggttt
+2585369/1
CCCFFFFFHHHHHGHJJIJJJJJJJJJJJJIJJIJJJJJJJIJJJIJGHH
@2585370/1
caaattgttcaggtaaaatcttgcttcatgattgaaaatttgcaaggttt
+2585370/1
CCCFFFFFHHHHHHIJJJJJJJJJJJJJJJIJJJJJJJJJJJJJIJJFHI
@6666065/1
ctgcacacacgcatttttaaatttaaaaatttattcaagtcaaaaataat
+6666065/1
C@CFFFFFHHGGHIJJJJIIIHJJJIJJJJJJJJJJJJJFHGJJJJJIJI
@6666066/1
ctgcacacacgcatttttaaatttaaaaatttattcaagtcaaaaataat
+6666066/1
CCCFFFFFHHHHHJJJJJJJJJJJJJIJHIJJJJJJJIJIJJJJJJJIJJ
@3607501/1
catgaagttgtctgcccctttcttaatcggttctgcatgaatgccatctg
+3607501/1
@@CFBFFEHHDFAGEFIGCHEBFHD<HHGBCFHG9BDGDDBG@<GDHIIE
@3607502/1
catgaagttgtctgcccctttcttaatcggttctgcatgaatgccatctg
+3607502/1
B@CFFFFEHHHGHJJJJJJJJIJJJJJJIJIJJJJJJJJJJJIJJJJIJC
@3607503/1
catgaagttgtctgcccctttcttaatcggttctgcatgaatgccatctg
+3607503/1
CCCFFFFDHHHHHIJJJJGIJIEIGGIJJJGIJIIJJJJIJJIJJJIJHH
@3607504/1
catgaagttgtctgcccctttcttaatcggttctgcatgaatgccatctg
+3607504/1
CCCFFFFEHHHHHJJJJJIJJJJJJJJJJJJJJJJJJJJIJJJJJJJJJJ
@3607505/1
catgaagttgtctgcccctttcttaatcggttctgcatgaatgccatctg
+3607505/1
CCCFFFFFHHHHHIJJJJIJJIIJJJJJJJIJJJIJJJJJJJIJJJJJJJ
@3607506/1
catgaagttgtctgcccctttcttaatcggttctgcatgaatgccatctg
+3607506/1
CCCFFFFFHHHHHJJJJJJJJJJJJJJJJJIJJJJJIJJIJJJIJIJJJI
@1578115/1
atcgatacacagtcatagatccaatcctataattatccatttcctgtaat
+1578115/1
?<?;;DDA4?DBFDEFDHGH>ABFGFHHCFHIC<F@F9CGC???FF9FH@
@1578116/1
atcgatacacagtcatagatccaatcctataattatccatttcctgtaat
+1578116/1
BB@FFFFFHGGHFIIIJJIJJJJIJJJJJJJJJJIJJIIJIJJIJJIIII
@1578252/1
atcgatactgaatgtaattttttatatagtgccccgatgatatgatatgt
+1578252/1
CCCFFFFFHHHHHJGHJJJJJJJJJJJJJIIJJJJJGHIIJJJIGIJJIB
@1578253/1
atcgatactgaatgtaattttttatatagtgccccgatgatatgatatgt
+1578253/1
CCCFFFFFHHHHHJIJJJJJJJJJJJJJJJJJJJJIGHIHIJJJIIJIIG
@1578302/1
atcgatagataatattgatgattataattaataactagtgcctaataata
+1578302/1
@CCFFFFFGHHHHJJJJJJJIJJJJJJJJJJJJJJJJJHIIJJIJJJJJI
@1578303/1
atcgatagataatattgatgattataattaataactagtgcctaataata
+1578303/1
CCCFDDFFHHHGGJJJJIIJIJJJJJIJJEFDHIIIGHGGEHIIJJJJFC
@1578396/1
atcgatagctgttcactttttggtcatgattttgaggtactcgagggcat
+1578396/1
CCCFFFFFGHHHHJJJJJJJJIJIIJJIHGIJJIGJIFHGJJJJJJJJII
@1578397/1
atcgatagctgttcactttttggtcatgattttgaggtactcgagggcat
+1578397/1
CCCFFFFFHGHHHIJJJJJJJIIGHIIJIIJJJJIJJFGHGIIJJJJJJD
@1578398/1
atcgatagctgttcactttttggtcatgattttgaggtactcgagggcat
+1578398/1
CCCFFFFFHHHHHJJJIJJJJJJGIJJJIJJJJIIJJGHHIJJIJJJJII
@3608876/1
catgaatgccatctgggcccggggctct
+3608876/1
?=?DDDDD<DFHHII<F;FGC::@668?
@3608877/1
catgaatgccatctgggcccggggctctgtgatttcttagtgtcaatag
+3608877/1
@?@?BDAABBFHB>EHGHGGGIIIIIEEE?DFFHIG@D@DFCHBGGI@@
@3608878/1
catgaatgccatctgggcccggggctctgtgatttcttagtgtcaatagt
+3608878/1
CCCFFFFFHHHHHJJJJJJJIIIJGGGGEDG>FGHFFICHGGGEIICGH@
@3608879/1
catgaatgccatctgggcccggggctctgtgatttcttagtgtcaatagt
+3608879/1
CCCFFFFFHHHHHJJJJJJJJJJJJJJIJGIGIJJJJJIJHIHIGIIJIF
@6667170/1
ctgcaccaagcattggtggcgattggtcaatgttttttcttcgatgtcca
+6667170/1
CBCFFFFFHHGHHJJJCGIGI>HIJJGHIIJJJJJJJJGIJJJIJJJIIJ
@4629349/1
cgaaaagtaaacgtcagtttgcgtttcaatgcatcgataagacgaatggt
+4629349/1
?@7DDD?=CFB:CAAFGFHE<CFAE?CC@GBDFFEGCEFIIFIIIFEFFE
@4629350/1
cgaaaagtaaacgtcagtttgcgtttcaatgcatcgataagacgaatggt
+4629350/1
@@@FFFDBDFDF?CEGH?FHF@FEGGIIDDHGBFEHGIIIIIIFEIGIBB
@4629351/1
cgaaaagtaaacgtcagtttgcgtttcaatgcatcgataagacgaatggt
+4629351/1
@@@FFFDDHHHFDAFEHFHHBDF?GGHGIGIIJIIIFGIIIGII>GHIJI
@4629352/1
cgaaaagtaaacgtcagtttgcgtttcaatgcatcgataagacgaatggt
+4629352/1
CCBFFFFDHHHHHHJIJIIJJGIGIJJJJJJIIJJJIJJJJJJJJJJJJB
@4629353/1
cgaaaagtaaacgtcagtttgcgtttcaatgcatcgataagacgaatggt
+4629353/1
CCCFFFFDFHHHHCGIGAHHIIGFHIJJJJJJJJJJIJJJJJJIIJHJIB
@4629354/1
cgaaaagtaaacgtcagtttgcgtttcaatgcatcgataagacgaatggt
+4629354/1
CCCFFFFDHHHHH:CGIHIJJJJHJJJJJJJJJJJJHIJJJIJJIJJJJC
@4629355/1
cgaaaagtaaacgtcagtttgcgtttcaatgcatcgataagacgaatggt
+4629355/1
CCCFFFFDHHHHHFIJJGHIIGGGIJJJJJJIGIJJJIJJJJJJIIJIJ=
@4629356/1
cgaaaagtaaacgtcagtttgcgtttcaatgcatcgataagacgaatggt
+4629356/1
CCCFFFFEHHHHHIIIJFHIJIJIJJJJJJJJJJJJIJJIIJJJJJIJJB
@5140192/1
cggaaatctaccgacagagaggttatccttgggggaagaagccaaattgc
+5140192/1
@@@DDDDDHHHHDF@GFE;FGD<CEHIABHGIGIFGBEEHG3@DEHHH@D
@5140193/1
cggaaatctaccgacagagaggttatccttgggggaagaagccaaattgc
+5140193/1
@CCDFFFFFFFHDFGEEEE>GH?FEHHIIIIIIIIBHHGIIIIIIIIIII
@5140194/1
cggaaatctaccgacagagaggttatccttgggggaagaagccaaattgc
+5140194/1
B@@7DDFFHHHHGIIJIIIGIJEGHIJJJJIJJJJJIJIJJJJJIIJJII
@5140195/1
cggaaatctaccgacagagaggttatccttgggggaagaagccaaattgc
+5140195/1
BC@DFFFFHHHHHJIJIIIIIJGHIJJJJJJIJIJIIIIGIJJIJIJJJJ
@5140196/1
cggaaatctaccgacagagaggttatccttgggggaagaagccaaattgc
+5140196/1
CCCDFFFFHHHHGIIIGIIGIIEGHJIIIJIJJJIGIIIJJIJJIJIJJJ
@5140197/1
cggaaatctaccgacagagaggttatccttgggggaagaagccaaattgc
+5140197/1
CCCFFFFFHHGHDIIGIJJGIJEEHIJJJIJIJIJGHGJDIJIIIIIJIJ
@5140198/1
cggaaatctaccgacagagaggttatccttgggggaagaagccaaattgc
+5140198/1
CCCFFFFFHHHHHGGIIEGGHJEGIJJJJJJJJJJIIJIIJIIJJJJJJJ
@5140199/1
cggaaatctaccgacagagaggttatccttgggggaagaagccaaattgc
+5140199/1
CCCFFFFFHHHHHJJIJJJIJJ?GHJJJJJJIJJJHIJJJJJIIIIIJIJ
@5140200/1
cggaaatctaccgacagagaggttatccttgggggaagaagccaaattgc
+5140200/1
CCCFFFFFHHHHHJJJJIJIIJECHGIIIJJJIJJIGIIFJJJJJIIJJI
@4629912/1
cgaaaagtgaccacaagcaatgtcaaagag
+4629912/1
=@;BDDDDAF<?:ADF9BFG9:2<CBH<9?
@4629913/1
cgaaaagtgaccacaagcaatgtcaaagagaaggatag
+4629913/1
@@@FFFFDFHHHHBHIGGHIGECHGGIEECGCIIGGHG
@4629914/1
cgaaaagtgaccacaagcaatgtcaaagagaaggatagcaactaatttta
+4629914/1
@@@DFFFBFFHGFJJJJJJIIJGIJJJIJJJIJIGJJJGIGIIIJJHJJJ
@4629915/1
cgaaaagtgaccacaagcaatgtcaaagagaaggatagcaactaatttta
+4629915/1
@@@FFFFDHHFHFDHIIHGIIIFHIIIIFGHIHIIIGIEIIGHIIIIIIH
@4629916/1
cgaaaagtgaccacaagcaatgtcaaagagaaggatagcaactaatttta
+4629916/1
@@@FFFFDHHHHHIIJIIJJCHHJIIIJGIGGHIEGHICEHGGIJEIJJJ
@4629917/1
cgaaaagtgaccacaagcaatgtcaaagagaaggatagcaactaatttta
+4629917/1
@C@FFFB=CFHHDHGIEEHIFHCHGHIGBGCGEEAGHDFGHHIIIIIIII
@4629918/1
cgaaaagtgaccacaagcaatgtcaaagagaaggatagcaactaatttta
+4629918/1
BC@FFFFDHHHHGGGJIIJJIIHIJJJJJJIIIJIIIJFIJJJJJJJJJJ
@4629919/1
cgaaaagtgaccacaagcaatgtcaaagagaaggatagcaactaatttta
+4629919/1
C@@FFFFDFHHHHJJJJJJJJJJIIIJJGIGHGHHIIJJJJJJIIJJJJJ
@4629920/1
cgaaaagtgaccacaagcaatgtcaaagagaaggatagcaactaatttta
+4629920/1
CC@FFFFDFHHHHJJJJJJJJJJGJJJJIJJJHIIJIJIJJJJJIJJJJJ
@4629921/1
cgaaaagtgaccacaagcaatgtcaaagagaaggatagcaactaatttta
+4629921/1
CCBFFFFDHHHHHJJJJJJJJJHHIJJIIJJIHIIIGJJIJJIJIIJJJJ
@4629922/1
cgaaaagtgaccacaagcaatgtcaaagagaaggatagcaactaatttta
+4629922/1
CCCFFFFDHHHHHIJJJFIJJGHHIJJIIJIGIIIIJJEHJJIIIJJJJG
@4629923/1
cgaaaagtgaccacaagcaatgtcaaagagaaggatagcaactaatttta
+4629923/1
CCCFFFFDHHHHHJJJJIJJJJHIJJJJJJJIIJJIHJIJJJJIJJJJJJ
@4629924/1
cgaaaagtgaccacaagcaatgtcaaagagaaggatagcaactaatttta
+4629924/1
CCCFFFFDHHHHHJJJJJJJJIFHIIJJHIIJHIIGHIIIJJJJCHIIIJ
@4629925/1
cgaaaagtgaccacaagcaatgtcaaatagaaggatagcaactaatttta
+4629925/1
@@CDFFFDHHHHFIJJJIJJJJHHGIHIGIEIJIJJHJIJJJIJJJJJJJ
@1061032/1
agaagactcccttcaaggttttggaattctaacttctaaaaggataccaa
+1061032/1
CCCFFFFFHHHHHJJJJJHIIJJJJJJJJJJJJIJJIJJJJJJJIJJIII
@7183105/1
cttatcgatgcattgaaacgcaaactgacgtttactcttctaatgtcaaa
+7183105/1
C@@FFFFFHHHHHJJIJJJIJGIGIIDEGIHHEIIJGGGGGHGGJIIJBG
@7183106/1
cttatcgatgcattgaaacgcaaactgacgtttactcttctaatgtcaaa
+7183106/1
CCCFFFFDHHHHHJJIJJJGIJIJJJIJJIHIJJIJIJIJJJJJJJJJJI
@7183107/1
cttatcgatgcattgaaacgcaaactgacgtttactcttctaatgtcaaa
+7183107/1
CCCFFFFFDHGGHJFIIJJJJJIIGFHIJJHGIJJJJJIGHIGGGIJIII
@7183108/1
cttatcgatgcattgaaacgcaaactgacgtttactcttctaatgtcaaa
+7183108/1
CCCFFFFFGHHHHJJJIJGIGIJJJJIIJJHIJJGEIJIJJJJJJIIJJI
@7183109/1
cttatcgatgcattgaaacgcaaactgacgtttactcttctaatgtcaaa
+7183109/1
CCCFFFFFHGHHHJIJIJJGGJJJIJGGIJHIJJIIJJIIJJJJJ@FGEG
@7183110/1
cttatcgatgcattgaaacgcaaactgacgtttactcttctaatgtcaaa
+7183110/1
CCCFFFFFHHHHHJJJJJIJJJJJIJJIJJHIJJJJJJIIJJJJJHIIGI
@7183111/1
cttatcgatgcattgaaacgcaaactgacgtttacttttcgaatgt
+7183111/1
?@?BDD?D8DDDFE<?GG@EBEF<CBC31?:8D80?BD99@=F@F?
@7183112/1
cttatcgatgcattgaaacgcaaactgacgtttacttttcgaatgtcaaa
+7183112/1
?;?DDDD;DBBFBC:FECIGIIGEFH?:C:8;?DAF@>BD?GFG>9DGDH
@7183113/1
cttatcgatgcattgaaacgcaaactgacgtttacttttcgaatgtcaaa
+7183113/1
CC@FFFDFHHHHHJJJIJEGGHHGJJIGIGIJJJIJIIJJJIJIIIIJII
@7183114/1
cttatcgatgcattgaaacgcaaactgacgtttacttttcgaatgtcaaa
+7183114/1
CCCFFFFFGHHHHJJJJJJJFIJJJJIHIJJJJIIIJIJJIIJJJHIJJJ
@7183115/1
cttatcgatgcattgaaacgcaaactgacgtttacttttcgaatgtcaaa
+7183115/1
CCCFFFFFHHGHHJJIIJ<FGDHIIHICDGFHIEHGGIJIIJIGHIGIJG
@7183116/1
cttatcgatgcattgaaacgcaaactgacgtttacttttcgaatgtcaaa
+7183116/1
CCCFFFFFHHHHHJJJJJJJJJJJJJJJJJJJJJJJJJJJJJJJJHIJJI
@3610332/1
catgaccaaaaagtgaacagctatcgatacacagtcatagatccaatcct
+3610332/1
CCCFFFFFHHHHGCFIJJJJJJJJJIIIIIJJIJHIJJJJIGIFHGIIJJ
@5141392/1
cggaaatgtggtttaatgagcctggcgaaatgaacgacggtcccttgtgc
+5141392/1
B@CDFFFFFDHDHHIJHIIIIJIJJIJJJJGHIIIGGIIJ@FHIEHCDEE
@6671262/1
ctgcactttcctcctaaaaactgttaattatttttattagtggcccacga
+6671262/1
CCCFFFFFHHHHHJIIJJJJJIJIJJJJJJJJJJJIJJJJIJJJJJJJJF
@4123001/1
cccctgttcttaaataaagtgtactttattgaaaaattagtaaaacataa
+4123001/1
@CCFDFDFHHHFHIIGIICAFIHIIIIIIIIIIIIIIIIGHIIIIIIIII
@4123002/1
cccctgttcttaaataaagtgtactttattgaaaaattagtaaaacataa
+4123002/1
CCCFFFFFHHHHHJJJJJHHHIJJJJJJJJJJJJJJJJJJIIJJJJJJJJ
@4123003/1
cccctgttcttaaataaagtgtactttattgaaaaattagtaaaacataa
+4123003/1
CCCFFFFFHHHHHJJJJJIJIGHIJJJJJJIJJJJJJJJJJJJJJJJJJJ
@2588998/1
caaatttctcaagggcacacggcaacaaaaagtgataatggatacaaatt
+2588998/1
@@@DFFFFHHHHHIIGJJJJIIIJIJJJGJIJDFGIIIJJJJEGGIJGIJ
@2588999/1
caaatttctcaagggcacacggcaacaaaaagtgataatggatacaaatt
+2588999/1
BCCFFFFFHHHHHJJJJJJJJJJJJJJJJJJJDGHJJJJJJIJJJJJJJJ
@2589000/1
caaatttctcaagggcacacggcaacaaaaagtgataatggatacaaatt
+2589000/1
CCCFFFFFHFFHBGGJJIIJIJJJIIIJIIIIFHIJIIJGIGFDHGIIIJ
@2589001/1
caaatttctcaagggcacacggcaacaaaaagtgataatggatacaaatt
+2589001/1
CCCFFFFFHHHHHJJJIIJIJJIJJJJJJJIJDHHIIIIJJJJJJJJJJJ
@4123261/1
cccctgtttgttcttaaataaagtgtactttattgaaaaattagtaaaac
+4123261/1
CCCFFFEFHGHHFIJJJJJJIJGFHHIIIJJJJJIIJJJIJJJIGIHIJJ
@4123366/1
ccccttaatcagctacaacagtcaacatttcccacctttttcactcaacc
+4123366/1
CCCFFFEEHHHHGJJJJJJJJFHJJJJJJJJJJJJJJJJJJJJJJJJJIJ
@4631353/1
cgaaaagtttgggtacaacctctatactttgcatcaaataaatgctccct
+4631353/1
BC<DFFFDHHGHHEHIJJJJJJJJJJJJJJJJJJJJJIIJJIJJJJJJJJ
@4631354/1
cgaaaagtttgggtacaacctctatactttgcatcaaataaatgctccct
+4631354/1
CCCFFFFDHHFHGGIGJJJIEIJJJGIIIGJIIJIIJHEHIJJGHGGIJJ
@4631355/1
cgaaaagtttgggtacaacctctatactttgcatcaaataaatgctccct
+4631355/1
CCCFFFFDHHGHHAEGIJIJGIGHIIIJJJJIIJIIJIHJJJJJJJIJJJ
@5652905/1
ctacgctgttgttgtggtccacccctttgttgcccgtttgccg
+5652905/1
CCCFFFFFHHHHHJIJJFHIJJJJJIJJJJJJJ@GEF8DHHII
@5652906/1
ctacgctgttgttgtggtccacccctttgttgcccgtttgccgatttagg
+5652906/1
@?@DFFFFFHHHHJIGIHJJJIJJIJJIIIJIJGG>HHGGGIJA@FG@>A
@5652907/1
ctacgctgttgttgtggtccacccctttgttgcccgtttgccgatttagg
+5652907/1
CCCFFFFFHHHHHJIJJIHIIJJJJJJJJJJIJIIIGGIJIII<AEIIII
@5652908/1
ctacgctgttgttgtggtccacccctttgttgcccgtttgccgatttagg
+5652908/1
CCCFFFFFHHHHHJJGIGIJEIJJIGGJJGIGEIIIHIEGCGE7BFHGHG
@30238/1
aaaaaagcaggaaaagcccagaagaacgttcgactttcacttcattctat
+30238/1
?=?DBDDBAB:??FHEEHGC;EEGGGEHHIIB28BGD?@?D98CHCGGF7
@30239/1
aaaaaagcaggaaaagcccagaagaacgttcgactttcacttcattctat
+30239/1
@?@DFFFFHGHHHGIFEFHGIJGGJIGEDF9F@DBHHJJGFHJEHGGIJI
@30240/1
aaaaaagcaggaaaagcccagaagaacgttcgactttcacttcattctat
+30240/1
@@@DDDD>FHHD?GHIEGCHEFHGFHEIDHDGH?DDFAGHHBBB@=BFEA
@30241/1
aaaaaagcaggaaaagcccagaagaacgttcgactttcacttcattctat
+30241/1
@@@FFFDFGDHBHGGBHIIIF@FGGDGG?DFHIGEHHGE>FCGGGIIII;
@30242/1
aaaaaagcaggaaaagcccagaagaacgttcgactttcacttcattctat
+30242/1
@@@FFFFEDHHFFGIFGBCH?EHGIGGGIG@HGIIJIJJJJEDHIDHGGF
@30243/1
aaaaaagcaggaaaagcccagaagaacgttcgactttcacttcattctat
+30243/1
@CCDFFFFHGFFFGG;FFHGGIJJJJIJJJGGIGJIJEA8BGIEEGHIJ@
@30244/1
aaaaaagcaggaaaagcccagaagaacgttcgactttcacttcattctat
+30244/1
CC?DFFFFHHHHHJJHJIJIJIJJJJJJHIJIJIJJJJJIJJJJJJJJIG
@30245/1
aaaaaagcaggaaaagcccagaagaacgttcgactttcacttcattctat
+30245/1
CC@FFFFFHHHHHJJGFIIIJIJJJJJIHIJJIJJJJJJIJJJJIJJJJH
@30246/1
aaaaaagcaggaaaagcccagaagaacgttcgactttcacttcattctat
+30246/1
CCCFFFFFHGFHHJJHIJJJGIJIJIJJCGIJJHIJJIGIFHIGHGHIJE
@30247/1
aaaaaagcaggaaaagcccagaagaacgttcgactttcacttcattctat
+30247/1
CCCFFFFFHHHGHJJIIJIIJIIJHIJJIIIIJJJJJFIGHHICHCFHEG
@30248/1
aaaaaagcaggaaaagcccagaagaacgttcgactttcacttcattctat
+30248/1
CCCFFFFFHHHHHJJIIIGIIJJJJIIJHIIJJHIJJIIIIJJJJIJJJI
@30249/1
aaaaaagcaggaaaagcccagaagaacgttcgactttcacttcattctat
+30249/1
CCCFFFFFHHHHHJJIJJJJGJJJJJJJIJIJJJJJJJIIJJIJJJJJJG
@30250/1
aaaaaagcaggaaaagcccagaagaacgttcgactttcacttcattctat
+30250/1
CCCFFFFFHHHHHJJIJJJJJJIJJJJJGIIIIGIJJJJIIJJJJJJJJI
@3613298/1
catgagttttgtgattctccgaagagtatgtctcgaaagacttcgacttt
+3613298/1
CCCFFFEFHHHHHIJJJJJJJIJJJJHGGIJGIJGIIJEGGIIIJHHGIJ
@5143333/1
cggaacaggcaaaactccgaaggaagccaagggctcggctgctcatcatg
+5143333/1
CCCFFFFFHHHHHJJJJJJJJJJJJJJJJJJJJJJIJGJIJIIJEHGAGG
@550582/1
aacaatctgccttctacatttgcgagtgacgaagagactctcagcttcaa
+550582/1
@CCFFFBFBFFDHGHGGICI>BAFEGHGHGGG>HEHGIIJJIJIJGEHIH
@1065836/1
agaagatgatggtatataagatgcaggaattggaggaggaggg
+1065836/1
CCCFFDDADFHHC@FBEHIIJGGGHHGHEIIGGHHF8CF8DGH
@5143577/1
cggaacatgggttcgacttgatctggaccggttgcatatttgcaaaagca
+5143577/1
@CCFFFFFHHH?FGIGHEH@<EHHEHEHIGI:DFDHGEGGIDBFHIIEII
@5144141/1
cggaaccggaagatcgaagaaagacgccaaacattcggcagccaagaact
+5144141/1
@@7BDFFFHHHHHIIJEIGIJJGIIGGIJJIGIIGHGGHIJGHHIFEEHF
@5144142/1
cggaaccggaagatcgaagaaagacgccaaacattcggcagccaagaact
+5144142/1
BC@DFFFFHHHHGJJJIJIIJJIJJIJJJJJIJJIJIHIIJJJJJHHHHF
@5144143/1
cggaaccggaagatcgaagaaagacgccaaacattcggcagccaagaact
+5144143/1
CCCFFFFFHHHGHIJJIJJIJJIJJJJJJJIGIHIJJJJJJIIGJFHHHF
@5144144/1
cggaaccggaagatcgaagaaagacgccaaacattcggcagccaagaact
+5144144/1
CCCFFFFFHHHHHIJJIJIJJJIJJJJJJJIIJJIIJJJJJJJIJGHHHF
@5144145/1
cggaaccggaagatcgaagaaagacgccaaacattcggcagccaagaact
+5144145/1
CCCFFFFFHHHHHJIJJIIGIIIJIIJJJJJIJJJFJJGJIJJIIGGHHF
@1583487/1
atcgcaatagctcaaaagggaacaatttttatcgagttattgatttcgag
+1583487/1
@@CFDDFFBFDBHIGGIGGJIJIIGHJIJGGGHIJJFAEHGIJJJIJGGI
@5144578/1
cggaacgcccggagcggctgatatcaccaatcaggtggtgacatcgttcg
+5144578/1
CCCFFFFFHHHHGGIJJJDG@BDEHFCFGIAFGEI=FH;DAEHCEHBDFF
@5653339/1
ctacggaacaggcaaaactccgaaggaagccaagggctcggctgctcatc
+5653339/1
CCCFFFFFHHHHHJJJJJJJJJJJJJJJJJJJJJJIJJJJJJJJGIIGHH
@1069138/1
agaagctagccaagagaatggcggctcacaagatgtgg
+1069138/1
CCCFFFFFFDHGHIFIIJJJIGIHGBGBBBF8?@DBGH
@7697018/1
ctttaacagaagctgtctgctgcctatcctgaggcctacgctgttgttgt
+7697018/1
CCCFFDFFHGGGHJJJJJIIJJJJJJJJJJJHJJJJJJJJJJJJJJJJJG
@7697189/1
ctttaacagatgtgaagtatttcttgatgtccatatttctgtcaccaatt
+7697189/1
CCCFFFFFHGHGFHIJJFHJJJJJJJJIJJJJJJJJJJJJJJIJJJJJJJ
@7697190/1
ctttaacagatgtgaagtatttcttgatgtccatatttctgtcaccaatt
+7697190/1
CCCFFFFFHHHHFHIJJGHJJJJJJJJJJJJJJJJJJJJJJJJJJJJJII
@3613896/1
catgatcccctgaaaaatatatcttgaagaactattattttttttttatt
+3613896/1
@B@FFFFFHHHHFGIGIIIGIJJJJJJIIJJJIJJJIJJJJJJIJJIIJI
@4124634/1
ccccttgcggttaccccttctgttgggatgggggccgccccc
+4124634/1
C@CFFFFFGHDHHGIJJGHGHGDFGIJCHHIJJJIIG@GHEF
@4125858/1
cccctttcttaatcggttctgcatgaatgccatctgggcccggggctctg
+4125858/1
CCCFFFFFHHGHHJIJCHHGGIIJJJJJJJJJIJJJJIHIJHHIJIBHGG
@5145932/1
cggaacttagcttcacaattacttagagaagcacgcggaagcggtatgca
+5145932/1
@@CFFFFFHHHHHJJJJJJJIJJJJJJJJJJJJJJJJIJIJJJJAHIIHF
@4126725/1
cccgaaaaaagtttatttatcatacacaggtaaacagttgtacagtagag
+4126725/1
CC<DFFFFHHHFHIJJJJJJJJJJJJJJJJGHIIJJJHIJJJGIJHIIJI
@4126726/1
cccgaaaaaagtttatttatcatacacaggtaaacagttgtacagtagag
+4126726/1
CCCFFFFFHHHDHIEEHJHHEGGHIIGGHICGHJIGGHIGGIJGIGHEHI
@554204/1
aacaatttttgtcgagttattgatttcgaggaataatacgaacttccata
+554204/1
CCCFFFFFHHHHHJJJHIIJJJJJJJJJJJIJJJJJJJIJJJJJJJJJJJ
@1585222/1
atcgccaccaatgcctggtgcagctatccactttgccagtggccgtctgc
+1585222/1
CCCFFFFFHHHHHJJJJJGHIJIJJJJJJJJJJJJJJJJJJJJJJHIJJI
@1585223/1
atcgccaccaatgcttggtgcagctatccactttgccagtggccgtctgc
+1585223/1
BCCDFFFFHHHHHJJJJIFHIJJJJJJJJJJJJJJJJJJIJJJJJHHIJI
@4127865/1
cccgaacaagccaatcagaccaacggaacgcccggagcggctgat
+4127865/1
@@@DDDDDHHF?DE@EHIIGIIIIIGIHG:FEHIEI<F@<EBC<@
@4127866/1
cccgaacaagccaatcagaccaacggaacgcccggagcggctgatatcac
+4127866/1
@@?BDDDFBFF=FGIDFHEGGIIIGGHFFGHGIIEBEBA<AE>@>@CC>>
@4127867/1
cccgaacaagccaatcagaccaacggaacgcccggagcggctgatatcac
+4127867/1
CCCFFFFFHHHHHIIJJHIJJJJJIIJJJGIJJIIJJIJGHBB>>CBAC>
@4127868/1
cccgaacaagccaatcagaccaacggaacgcccggagcggctgatatcac
+4127868/1
CCCFFFFFHHHHHJJJJJJJJJJJJJIJJJJJJJIIJIJHFBC2;>;;;>
@2589854/1
caaatttgactactgtatagctttcttctcttggtgaacacatactttat
+2589854/1
B@CFFFFFHHHHHJJFHIIJJJJJJJJJJIJJIIHHIJJJJJJJJJJJJJ
@2589855/1
caaatttgactactgtatagctttcttctcttggtgaacacatactttat
+2589855/1
CCCFFFFFHHHHHJJGIJJJJJJJJJJIJJJJJJHIJJJJJJJJJJJJJJ
@2589856/1
caaatttgactactgtatagctttcttctcttggtgaacatatactttat
+2589856/1
@@@DDDFDDFFHHIGCGHCI@HIICHIGIEG>HGFHIIIIIGIGIIIIII
@3615117/1
catgattgaaaatttgcaaggtttggaggagttgtactaatttgtgtaat
+3615117/1
?@:A?BDFHHGGD@DGGGIIIEHGHIGCGGIHGIHIGIIGIGIIBCDGEH
@3615118/1
catgattgaaaatttgcaaggtttggaggagttgtactaatttgtgtaat
+3615118/1
BCCFDFFFHHHHHJJJJJJJJCHIJJGIJGIGGIFHGIJJJJJJIIIJJJ
@3615119/1
catgattgaaaatttgcaaggtttggaggagttgtactaatttgtgtaat
+3615119/1
CCCFDFFFHHHHHJJJJJJJJGHIJJHHIFHGGIHHIIJIJJJJIIIJII
@3615120/1
catgattgaaaatttgcaaggtttggaggagttgtactaatttgtgtaat
+3615120/1
CCCFFFFFHHHHHJJJJJJJJFHHJJIIJHJGHIGIIIJIJIJJIIIIII
@4128733/1
cccgaactatgtgccattcatccatttccaggttctctatggagaaaagc
+4128733/1
CC@FFFFFHHGHHJJJJJJJJJJJJJJJJJJJGIIJJJJJJJIJJIJJIJ
@4128734/1
cccgaactatgtgccattcatccatttccaggttctctatggagaaaagc
+4128734/1
CCCFFFFFHHHHHIJJJJJJJJJJJJJJJJJJHJJJIIJIJJIJJJJIII
@2590675/1
caaatttgtatccattatcactttttgttgccgtgtgcccttgagaaatt
+2590675/1
CBCFFFFFHHHHHJJJJJJJJJJJJJJJJJJIHIIBBDFHAHAADDHIGI
@2590676/1
caaatttgtatccattatcactttttgttgccgtgtgcccttgagaaatt
+2590676/1
CCCFFFFFFHHHHJJJJJJJJJJJJJJJIIJJIJJIIGIJIJFIGGIJJJ
@2590677/1
caaatttgtatccattatcactttttgttgccgtgtgcccttgagaaatt
+2590677/1
CCCFFFFFHHHHHJJJJJJJJJJJJJIJJJJJIJJIJJJIJIFEHBGIJJ
@2590678/1
caaatttgtatccattatcactttttgttgccgtgtgcccttgagaaatt
+2590678/1
CCCFFFFFHHHHHJJJJJJJJJJJJJJJJJJJJJJIJJJJJJJJJJJJJJ
@3616306/1
catgcagaaccgattaagaaaggggcagacaacttcatgtacaaatacct
+3616306/1
CCCFFFFFHHHHGIJJJIJJJJJJJJIJIJJJJJJJJJJJIIJJJJIJJJ
@3616454/1
catgcataaaatataataaaaatttatagttttttgcatttttattcggc
+3616454/1
CCCFFFFFGHGHHJJJJIJJJJJJJJJJIHJJJIJIJIJJJJJJJJJJJI
@3616455/1
catgcataaaatataataaaaatttatagttttttgcatttttattcggc
+3616455/1
CCCFFFFFHHGHHJJJIJIJJIJJJJJJJHJJJJJJIJHJJJJJJJIJII
@32920/1
aaaaaaggtgcaaattaagatatcctcagatgccgacactatgggtcgga
+32920/1
@@@DDDFFACDHHIIIIIIGEHIEBCGHGGGGGHGHIIII@FI>B8BFEH
@6168351/1
ctcctgcaagaactgaacaaagttgaagtccttggcgttgaagctgagag
+6168351/1
B@@FFFFFHDFHHJJIIIHGGHHHGIIIHHHIIIGGGGDIEDFIJJJJII
@6168352/1
ctcctgcaagaactgaacaaagttgaagtccttggcgttgaagctgagag
+6168352/1
CCCFFFFFHHHHHJJJJJJJIIIIGIGIFEHIIIJIGIGIIIIJJJFGGI
@6168353/1
ctcctgcaagaactgaacgaagttgaagtccttggcgttgaagctgagag
+6168353/1
CCCFFFFFHHHHHJJJJJJIJJIIJJJJFHIJJJJJJJJJIJJJJJJJJJ
@1587349/1
atcgctagcgaacaatccttcgaggtaacctacgtggacatcgaagaaaa
+1587349/1
CCCFFFFDHHGGHJJJGIGHJJJJJGHIJJIJIIHIJJJJIJJHIJGJJJ
@558481/1
aacacgctgagaaagctatggttgagtgaaaaaggtgggaaatgttgact
+558481/1
CCCFFFFFGGHHHJJJJJJJJHIJJJCFGIJJIJJ?DGGIJIJJJJJJIG
@558482/1
aacacgctgagaaagctatggttgagtgaaaaaggtgggaaatgttgact
+558482/1
CCCFFFFFHHHHHJJJJJJJIHHJHIFHIJJJJJIBFHJIJJJJIJJJJI
@6170450/1
ctcctggaggacgctgacgggagtcttgctcggc
+6170450/1
CCCFFFFDHHFHHIIIIIGHI:C:?@F>>@ABDB
@6170451/1
ctcctggaggacgctgacgggagtcttgctcggcatggaggccatttctt
+6170451/1
@@@FFFFFFDBHHGGGIFGGGEGBDGIGIGIIIJJJGHGIIIJIJIHHEE
@1588695/1
atcgcttgtcatgtgttgaaattccgcgaaattggcactggcaagtcaaa
+1588695/1
C@CFFFFFHHHHHIGIIIIJJIJJJIJJIJJJJIIIIIJJJJJGGIJBHH
@1588696/1
atcgcttgtcatgtgttgaaattccgcgaaattggcactggcaagtcaaa
+1588696/1
CCCFDBDDHHGFHGDHIADHHCHIIIIIDGEHEGGGHHHIIIIIIIHIGH
@7700246/1
ctttaacgaaatgtcaagagcataaagtatgtctagaacgattttacctt
+7700246/1
CCCFFFFFGHHHHHIJJIJJJJJJJIJHIIJIJJIIJJJJJJJJJJJJJJ
@7700247/1
ctttaacgaaatgtcaagagcataaagtatgtctagaacgattttacctt
+7700247/1
CCCFFFFFHHHHHGIHJGIJJJJJJJJEHGIIIIIIIJJIIJJJJJIJJJ
@6678495/1
ctgcataaatggatgtgtaatatgcgtgtccacgcaagtacctgctggaa
+6678495/1
CCCFFFFFHHHHHJJHIHJJJJJJJIIIJJJJJJJJIJDHIJJJJJJJHI
@4130329/1
cccgaataccgattctcagccgagctgcccagtttagtggccaactcttc
+4130329/1
CCCFFFFFHHHGHJJJJJIJIIGIEGGHIHHJIGIGJHIJJJJGIJJJJI
@3617415/1
catgccctcgagtacctcaaaatcatgaccaaaaag
+3617415/1
@@@DDDDDHHHH2AEH?CBGHIBBFDHH@GGIIIIA
@2592609/1
caaattttcttttaaatttcatattctcataatacttttcccggttt
+2592609/1
CCCFFFFFFHHHHGHGFHIGFGDIIIIJIJJIHIJJJJJJIJ8C0:D
@2592701/1
caaattttgaacgatttcaccaacaaagacatcaacgtcttggtatcatc
+2592701/1
CCCFFFFFHHHHHIJJJJJJJJJJJJJJJJJJJJJJIEHIJJJIIJJJJJ
@2592767/1
caaattttgacatttatgtaacatgtgtgcttaagtggcttaccttctac
+2592767/1
CCCFFFFFHHHHHJJIJJJFJIJJJJJIJJJJJJIHIJJJJJJJJJJJJI
@1071765/1
agaaggggtaaccgcaaggggcacggaccacttcacggaaatctaccgac
+1071765/1
CCCFFFFFFFHHHJJJJJJJJJIJIIGHIJJJFJGIJIJIJJHHHHHFFD
@3618322/1
catgcgtcgtatttccctaaccaccttacagattgttaccagaggct
+3618322/1
CCCFFFFFHHHHHJJJJJJJJJJJJJJIJJJIJJJIJJIJJJJJJJJ
@1072071/1
agaaggtaagccacttaagcacacatgttacataaatgtcaaaatttgac
+1072071/1
CCCFFFDDHHHHHJJJJJJJJJJJJJJHIIJJJJHIJJIGIJIJJJJJJJ
@6173907/1
ctcctgtctgggtggttgcaatctccagcagatattgtacttaaaggctt
+6173907/1
B?@DDFFFHHHGAEHCFHFHIIJJJIGIIIHJIJJIIIIJGJJJJIJIJJ
@4638932/1
cgaaaatgtggatttacaaaatttaaatagggaatatgaaagatttaaaa
+4638932/1
@B@FDDEFCFHFHIJIGIJIIJJIJJJIIJIIJJJJIJJJJIJJJJJJHF
@4638933/1
cgaaaatgtggatttacaaaatttaaatagggaatatgaaagatttaaaa
+4638933/1
BC@FDFDFFHHFHJJJIIJHJIJJJJJJIJJJJIJJJJJJJJIIJJJJIH
@3621305/1
catggagtcccaaaacatgaccatgatgcactcggccggaccgattcagc
+3621305/1
CCCFFFFDHHHHHJJJJIJIJJJJJJIIJJJJJJJJJJJAHIIIIHHHHH
@37351/1
aaaaaagtttatttatcatacacaggtaaacagttgtacagtagaggata
+37351/1
@@@DDFFDHHDHHJFIJGHHGIGCHIFFEHHIGIJGGHJBIFGFHGCIGG
@3621306/1
catggagtcccaaaacatgaccatgatgcactcggccggaccgattcagc
+3621306/1
CCCFFFFEHHHHHJJJJIJJJJJJJJJJJJJJJJJJIJJFIJJIJHHHHH
@37352/1
aaaaaagtttatttatcatacacaggtaaacagttgtacagtagaggata
+37352/1
@@@FFFFDDDHHHJHIHGIJIIJIDHAEHDHIJGHEHIIGIFF@GDHAEH
@37353/1
aaaaaagtttatttatcatacacaggtaaacagttgtacagtagaggata
+37353/1
CC@FFFFDHHHHHJJJJJJJJJJJJJHGIJJJJHIJIIHGJIHGIJIJJJ
@3621307/1
catggagtcccaaaacatgaccatgatgcactcggccggaccgattcagc
+3621307/1
CCCFFFFFHHHHHJJJJJJIJJJJJJJJJIJJJJIJJJIIJJIJJHHHHH
@37354/1
aaaaaagtttatttatcatacacaggtaaacagttgtacagtagaggata
+37354/1
CCCFFAFFHHGHHIIJGIIJJJJJJJJIJJJFIIIJGIJJJIFHIIHJJE
@37355/1
aaaaaagtttatttatcatacacaggtaaacagttgtacagtagaggata
+37355/1
CCCFFFFDHHHHHIJJJJJJJJIJJJIHIHIJIGIIHIJIIJIIJJJIJI
@37356/1
aaaaaagtttatttatcatacacaggtaaacagttgtacagtagaggata
+37356/1
CCCFFFFDHHHHHJJJJJIJJJJJJJFGIJJJIJIJIHJI@FIIJJIJJJ
@37357/1
aaaaaagtttatttatcatacacaggtaaacagttgtacagtagaggata
+37357/1
CCCFFFFDHHHHHJJJJJJJJJJJIJCFHIIJGIJJHIJIJGIGGJIJJJ
@37358/1
aaaaaagtttatttatcatacacaggtaaacagttgtacagtagaggata
+37358/1
CCCFFFFDHHHHHJJJJJJJJJJJIJHGIJIJJIJJHIIIJGIIJJJJJJ
@37359/1
aaaaaagtttatttatcatacacaggtaaacagttgtacagtagaggata
+37359/1
CCCFFFFDHHHHHJJJJJJJJJJJJJHGIGJJJJJJJJJIJHFGIIJJJJ
@37360/1
aaaaaagtttatttatcatacacaggtaaacagttgtacagtagaggata
+37360/1
CCCFFFFDHHHHHJJJJJJJJJJJJJHHJJJJJIJJIJJJJGIIIJJJJJ
@37361/1
aaaaaagtttatttatcatacacaggtaaacagttgtacagtagaggata
+37361/1
CCCFFFFDHHHHHJJJJJJJJJJJJJIGHJJJJJJJJJJJJIIIJJJJJJ
@37362/1
aaaaaagtttatttatcatacacaggtaaacagttgtacagtagaggata
+37362/1
CCCFFFFEHHHHHJJJJJJJJJJJJJHHIJJJJJJJHIIIJHIIJJJJJJ
@37363/1
aaaaaagtttatttatcatacacaggtaaacagttgtacagtagaggata
+37363/1
CCCFFFFFHHHHHJIJIJJJJJJJJIEEGIGGIIHIHGIIIFGHIJIIJJ
@37364/1
aaaaaagtttatttatcatgcacaggtaaacagttgtacagtagaggata
+37364/1
CC@FFFFDHDHHHIJJJIGGIJIJJGCACGIJJIJJIIJGIGGHIJJIJJ
@37365/1
aaaaaagtttatttatcatgcacaggtaaacagttgtacagtagaggata
+37365/1
CC@FFFFFHHHHHJJJJJJJJJJJJJFHHIJJJIJJIJJJJIIIIJJJJJ
@37366/1
aaaaaagtttatttatcatgcacaggtaaacagttgtacagtagaggata
+37366/1
CCCFFFFDHHGHHJJJJJJIIIIJJJEHFHJJIIJJIIJJJIGIGJJIII
@2084738/1
atttgacataatttgtggacataaaggaaagaaaaaaatgtcaaaatttt
+2084738/1
<@@DDBEFDHHHHIGGIJIIGIGGGFHGGIIIIIJJJICEGGGHHIIHIJ
@2084739/1
atttgacataatttgtggacataaaggaaagaaaaaaatgtcaaaatttt
+2084739/1
CCCFFFFFHHHHHJJGIJJIJJJJJJJJJJJJJJJJJJJIIHIIJJJJJI
@2084740/1
atttgacataatttgtggacataaaggaaagaaaaaaatgtcaaaatttt
+2084740/1
CCCFFFFFHHHHHJJIJJIJJJJJJJJJJJJJJJJJJJJJJJJJJJJJJJ
@1592421/1
atcggcaaacgggcaacaaaggggtggaccacaacaacagcgtaggcctc
+1592421/1
CCCADFFFHHHHHIJJJGJJJJJJDGIIHJIIJJJJIIIIJJHGHFFFFE
@562612/1
aacagactggtcccacacaagggcagcaaaaaggtgcccaacaacagcaa
+562612/1
@@CFDEFFHHFFHJJJIJJJJGIIIJIIJJJJIG:?FHIJIJJJIJIJIJ
@1593207/1
atcggcctttcttctctttgccgtattttattttgtaaggtgaggtattt
+1593207/1
CCCFFFDFHHDFHEFGGIJBEHGCFGHGIIGIJJGCDGII?DHII9BGAI
@2086054/1
atttgacgtacggttcaagtagctgaagtaaaagtgtgctccattggttt
+2086054/1
@BCFDFFFFHHHHEHIIJJHIIJJIJJJGGHIJJFHDFIJJIIIJJIHIJ
@5156300/1
cggaatttcaacacatgacaagcgatggtgaactgcctttcgtgtggtag
+5156300/1
BC<DFFFFHHHHGIIJJJJJJIIIJFIJGIJJJGIJJIJIJJIJHIJFHI
@5156301/1
cggaatttcaacacatgacaagcgatggtgaactgcctttcgtgtggtag
+5156301/1
CCCFFFFFHHHGHJJJJGIJJJIJJIJJGHIIJJJJJJJJJJJJHJJGJJ
@5156302/1
cggaatttcaacacatgacaagcgatggtgaactgcctttcgtgtggtag
+5156302/1
CCCFFFFFHHHHHJJJJJJJJIJJJJJJGHJJJJJJJJJIJIHIHHIFHJ
@4136078/1
cccgataaagcgttaccagcgcttgaggaagtaacggcagc
+4136078/1
@@@FFDDFFBDFHIGIIBEHGGGGHGIEHGG?GHIII>EA;
@4136079/1
cccgataaagcgttaccagcgcttgaggaagtaacggcagcac
+4136079/1
@C@FFFFFHHDHCBFGIJFJJIJIJIIIIIJ?DEGHIBBAGHG
@4136080/1
cccgataaagcgttaccagcgcttgaggaagtaacggcagcactattgac
+4136080/1
@@@DDDDDH<<@FBAHGHCEEHIIIGIGHGG9BGIEDGFB;@@3@4C=CC
@4136081/1
cccgataaagcgttaccagcgcttgaggaagtaacggcagcactattgac
+4136081/1
@CCFFFFFHFDFHIJJIIIJGGIJJJJJJJJEHIIJJJJIIHE@EDH@>A
@4136082/1
cccgataaagcgttaccagcgcttgaggaagtaacggcagcactattgac
+4136082/1
CCCFFFFFHHHHHJJJJJJJJJIJIGIIJJJHIJJJIIJIIEIGGEGE>E
@5157036/1
cggaatttttcagcgttttgtggaactgtgaaactttgtgggactgctgg
+5157036/1
@@@BDBDDHFDFHGG?CFGF<?FHHBGECGEGIEHIICGBEGIDHEHIII
@5157037/1
cggaatttttcagcgttttgtggaactgtgaaactttgtgggactgctgg
+5157037/1
@@@DDDDDFHBFFGHEGIIAACGCHIGGFGIIIIIIGIFHGGIGGIGIII
@5157038/1
cggaatttttcagcgttttgtggaactgtgaaactttgtgggactgctgg
+5157038/1
CCCFFFFFHHHFHIJHHIJGBGIJIJJJGIJJIGHJJIIJJJIJIJJIJJ
@2598213/1
caacaaagtattgtaccttgtgggatgacaacgatatgtcaaacgacgac
+2598213/1
CCCFFFFFDFHHFHJJIJJJHIJJIGIIIGIJIJIJIIHHIJJJIJJJII
@1594791/1
atcggggataagtttatcgctgatgtggttgaaagtctcattggaactta
+1594791/1
@@@DD?DDFFHFFHIIIAFHID:GE?DFDG@FHIIGEHEGGGHDGHIIIC
@1595382/1
atcgggttctgctaagtggtaagtagaaggtaagccacttaagcacacat
+1595382/1
?@@BDDDFHHHBHGIGADG<FFAHHEGEGECEHHEGCGGI<?BCGHIGEI
@1595383/1
atcgggttctgctaagtggtaagtagaaggtaagccacttaagcacacat
+1595383/1
@CCFFFDFGDHHGIJGABGFGHGIGGGIGICFGGHJJJIJIJGIIIJIIG
@1595384/1
atcgggttctgctaagtggtaagtagaaggtaagccacttaagcacacat
+1595384/1
CCCFFFDFGHHHHJJJCGIFHIJHIIJJJJEFGIJIIJJJJJJJJJJJJJ
@1595385/1
atcgggttctgctaagtggtaagtagaaggtaagccacttaagcacacat
+1595385/1
CCCFFFDFHHFGHJIJCGIHHJJHHIJJJJCGHGGIGJJJJJJJJJJJIJ
@2088048/1
atttgagatcagctctagttaataatacaatttttgcatcttcagctgtg
+2088048/1
CCCFFFFFHHHGHJJJJJJGJIJIIJJIJGIJJIJIIIEIIJIJIIJJJI
@566529/1
aacagcccgttccgccacagcaacaacctcgagcgagacaacag
+566529/1
@@??DDDBH:CFBEDHH@F8EGIIGIE@AGI@?GHIGIBF@=C6
@5158068/1
cggacaagttataccgaataaaaaaggaaaactaaaggatttctcaactt
+5158068/1
CCCFFFFFFHHGHJJJJJJJJJJJJJJJJJJJFIJJJIJJJJJIJIJJJI
@2599586/1
caacaaatggatgatatattagaattagaatattttaacgagtatgataa
+2599586/1
B@@FFFFFHGHGHJJJIJJJJIIIJJJJIIJIJJJJJJIIIJDGHIJJJJ
@7708245/1
ctttaagttcttctactgtggcgactttactatgaaacgttgtttccaaa
+7708245/1
CCCFFFFDHHHHHJJJJJHIJJJJJJJJJJJJJJJJJJJIJIIJJJJJJJ
@1597402/1
atcggttctgcatgaatgccatctgggcccgggg
+1597402/1
@@CFFDDFHHHHHJJJJJIJJJIJEF>CFHHJJI
@1597403/1
atcggttctgcatgaatgccatctgggcccggggctctgtgatttcttag
+1597403/1
CCCFFDFFHGHGHJJJJJJIJJJJJJIJJJJJJJJIJJJHHGHHIIIJJH
@1597404/1
atcggttctgcatgaatgccatctgggcccggggctctgtgatttcttag
+1597404/1
CCCFFFFFHHHHHJJJJJJJJJJJIJJJJJJJJJGGGGIDGCHFHCCGFE
@1079056/1
agaatatgaaatttaaaagaaaatttgaaaagtatcatgagttttgtgat
+1079056/1
1=@:BD?D:C?DDBFBGI>=FFFBGIEHHIF@DAEF>EFACGFBCGFFAG
@1079057/1
agaatatgaaatttaaaagaaaatttgaaaagtatcatgagttttgtgat
+1079057/1
@C<DFFFFHFGHHIIIICIGHDIIHIIGIGIGHGGIIIIEGIIIIIIIII
@44161/1
aaaaaatatcgcaatagctcaaaagggaacaatttttgtcgagttattga
+44161/1
CCCFFFFFHHHHHJJJJJJJJJJJJJJJJIJJJIJJJJJIJJJHIJJJIG
@44162/1
aaaaaatatcgcaatattagaaattttcaaatattcttcgcttttgactc
+44162/1
@<?DFFFFHHHHHJIIJJJGJJIJJJIIIIGGIJIIJGGHGIJJJJDGIG
@44163/1
aaaaaatatcgcaatattagaaattttcaaatattcttcgcttttgactc
+44163/1
CCCFFFFFGGHHHIJJJJIJIJ@HIJJIGIIIJJJJGIIJJIGIGIFIJJ
@44164/1
aaaaaatatcgcaatattagaaattttcaaatattcttcgcttttgactc
+44164/1
CCCFFFFFHHHHHJJJJJJJJJJJJJJJJJGJJJJJJJJJJJJJJJJJJJ
@567638/1
aacagctcaatccacctgaggttcagcctcaacccattacacaagacccc
+567638/1
CCCFFFFFHHHHHJJJJJJJIFGHIJJJIJJJJJJJIGIJJJJIJJJJJJ
@7196956/1
cttattcccaaccaagccataaatagaagtgctccccgcggtccacactc
+7196956/1
CCCFFFFFHHHHHJJJJJJJJJJJJJJJJIJJJJJJJJJJJIIJJIIJJJ
@2601301/1
caacaacaacctggaacgagacaacagcaccctggtcctccacaacagca
+2601301/1
@@@DFFFFHDHF?AFHGGEEBEGHGI8DHEEH?DE<DG4BBGGIGII;CH
@1600198/1
atcgtatccatctaacagtctggttaattctccctcaggatcgtgcacat
+1600198/1
@@CFDFBFFAFFHIGIIGFHHIIEEHHIIIIIIIIIIIIIBIIDHGHI>G
@1080693/1
agaatcggtagatgtacctaaggtacttggtgatattttcgaagcagtag
+1080693/1
@@@DDDDDAFAF?FFGGGACHGI:CHEHGHFHIHIGIIIHIHIIIIIGII
@7198294/1
cttattcttgcgtactgtagtagaggttgcagcatatcttatcatgtttc
+7198294/1
CCCFFFFFHHGHDGHIIFHHDHGGIICGHIGIEFGHIIJJIHHIIIGIJI
@2602619/1
caacaacacttttgctagtctttgtgtgaggttgcggttgcacacgtatc
+2602619/1
CCCFFFFFHHHHHJJJJJJIJJJJJJHIJJJIJJJJJJJJJJJJJJJIJJ
@2093588/1
atttgatgcaaagtatagaggttgtacccaaacttttcggggt
+2093588/1
<;<DD?DDHHDBFAGEEHIGIHH@GHGBDGGGEEHIIGGB660
@2093589/1
atttgatgcaaagtatagaggttgtacccaaacttttcggggtgcaatct
+2093589/1
=BBDBABDHFHHHCFHGIIIJGGIHIJJJJIJIJJJJJJJJIHHIJJJJI
@2093590/1
atttgatgcaaagtatagaggttgtacccaaacttttcggggtgcaatct
+2093590/1
?@@DDDDDFDHDFAEHIIGHICBG@FHGDFGGFCHIIGIIBG@FFGGIII
@2093591/1
atttgatgcaaagtatagaggttgtacccaaacttttcggggtgcaatct
+2093591/1
@@CFFFDFBHHHGGHIIJIJI<BGEHECHGJJAD@HGCGGII?DCHGDII
@2093592/1
atttgatgcaaagtatagaggttgtacccaaacttttcggggtgcaatct
+2093592/1
@BBFFFFFHHGHHEGHIJIJJHIJJIJJIIIJJJJJIJJJGJGGIJJJJJ
@2093593/1
atttgatgcaaagtatagaggttgtacccaaacttttcggggtgcaatct
+2093593/1
@BCFFFFFHHGHHIGGFGCHIEGGIIFGHHIIJJJJIHEGIJFHIIJJJH
@2093594/1
atttgatgcaaagtatagaggttgtacccaaacttttcggggtgcaatct
+2093594/1
@BCFFFFFHHHHHFHIJJGHHEGIHIJJJJJEHJIJJJJJJJGHIJIIJJ
@2093595/1
atttgatgcaaagtatagaggttgtacccaaacttttcggggtgcaatct
+2093595/1
@CCFFDFFHGGHHEHHIIIJIFHJGGIJJJJJIIJJIJJGGGDFGIJJJI
@2093596/1
atttgatgcaaagtatagaggttgtacccaaacttttcggggtgcaatct
+2093596/1
BB1ADFFFHHHHHGHIJJJJJGHJJJJJJJJJJJJJJJJJJJGHJJJIJJ
@2093597/1
atttgatgcaaagtatagaggttgtacccaaacttttcggggtgcaatct
+2093597/1
BC@FFFFFHHHHHEGHIJIIJFHJIJJJJJJJIJJJIJJJJJEGIJJJJI
@2093598/1
atttgatgcaaagtatagaggttgtacccaaacttttcggggtgcaatct
+2093598/1
CCCFFFFFHGHGHEGHIIIIIFHIIJJJIIIGIIIJJIJIIJGHHHIJJJ
@2093599/1
atttgatgcaaagtatagaggttgtacccaaacttttcggggtgcaatct
+2093599/1
CCCFFFFFHHGHHEHIJJIIJFHGHHHIIIJGIIJJJJJJGIFFHIJJJJ
@2093600/1
atttgatgcaaagtatagaggttgtacccaaacttttcggggtgcaatct
+2093600/1
CCCFFFFFHHHHHCFHIJIJJEHJHIJJJIIIHHJJJJJHIJHHIIIJJJ
@2093601/1
atttgatgcaaagtatagaggttgtacccaaacttttcggggtgcaatct
+2093601/1
CCCFFFFFHHHHHEHIJJIJJFHJIJJJJJJIIIJJJJJJIJFGIJJJJJ
@2093602/1
atttgatgcaaagtatagaggttgtacccaaacttttcggggtgcaatct
+2093602/1
CCCFFFFFHHHHHFGHIJJGIGHJIJJJJJJEGIJJJJIGFH?DABHIIJ
@2093603/1
atttgatgcaaagtatagaggttgtacccaaacttttcggggtgcaatct
+2093603/1
CCCFFFFFHHHHHFGIJJIJJHHJIJJJJJJJHIIJJJJIHIFHIIIJJJ
@2093604/1
atttgatgcaaagtatagaggttgtacccaaacttttcggggtgcaatct
+2093604/1
CCCFFFFFHHHHHFHHJJJJJGHJJJJJJJIIJJJJIIJIIIFGHIGIJJ
@2093605/1
atttgatgcaaagtatagaggttgtacccaaacttttcggggtgcaatct
+2093605/1
CCCFFFFFHHHHHFHIJJIJJHIJJJJJJJJJJJJJJJJJFH8?;=F@DA
@2093606/1
atttgatgcaaagtatagaggttgtacccaaacttttcggggtgcaatct
+2093606/1
CCCFFFFFHHHHHGHIJJIJJG3CFHIJJJJIIIJJJJIGGJHHIJHIJJ
@2093607/1
atttgatgcaaagtatagaggttgtacccaaacttttcggggtgcaatct
+2093607/1
CCCFFFFFHHHHHGHIJJJJIHHJHIJJJJJJJJJJJJJJJJDFHIGIJJ
@2093608/1
atttgatgcaaagtatagaggttgtacccaaacttttcggggtgcaatct
+2093608/1
CCCFFFFFHHHHHGIIJIHIJGHJHIJJJJJIJIJJJJIJIJGGIIJJJJ
@2093609/1
atttgatgcaaagtatagaggttgtacccaaacttttcggggtgcaatct
+2093609/1
CCCFFFFFHHHHHGIJJJIIJFHIIIJJJJJIIJJJJJJIJIFHIIIIIJ
@2093610/1
atttgatgcaaagtatagaggttgtacccaaacttttcggggtgcaatct
+2093610/1
CCCFFFFFHHHHHHIIJJJJJGIJIJJJJJJJJJJJJJIJJJGHJJJJJJ
@2093611/1
atttgatgcaaagtatagaggttgtacccaaacttttcggggtgcgatct
+2093611/1
CCCFFFFFHHHHHFHIJJJJJGIJJIJJJJIJJJJJJJJJJJ@GIIIIIG
@45207/1
aaaaaatattaggaatccactacaaggttctcaatagggcattctaacat
+45207/1
CCCFFFFFHHHHHJJJJJJJJGHJIJJHH?FHIIJJJJJJIJJJJIJJJJ
@45208/1
aaaaaatattaggaatccactacaaggttttcaatagggcattctaacat
+45208/1
@@<BDFFDBDFFFIIIIIIIIIIIIIICEFGHIIGIGEIFGGIIIIGIIG
@45209/1
aaaaaatattaggaatccactacaaggttttcaatagggcattctaacat
+45209/1
@@@DDDDDFHHFBIIIIGJIJIJIGIIGHHIJIJIJJJJJJJIJIIIGHG
@45210/1
aaaaaatattaggaatccactacaaggttttcaatagggcattctaacat
+45210/1
CCCFFFFFHHHHHJJJJJJJIJJJJJJFHIJJJIJJJJJJJJJJJIIJJJ
@45211/1
aaaaaatattaggaatccactacaaggttttcaatagggcattctaacat
+45211/1
CCCFFFFFHHHHHJJJJJJJJJJJJJJCGIJJJJJJJJJIJJJJJJJJJI
@45212/1
aaaaaatattaggaatccactacaaggttttcaatagggcattctaacat
+45212/1
CCCFFFFFHHHHHJJJJJJJJJJJJJJEHIJJJJJIJJIJJJJJJJJIJJ
@45213/1
aaaaaatattaggaatccactacaaggttttcaatagggcattctaacat
+45213/1
CCCFFFFFHHHHHJJJJJJJJJJJJJJEHIJJJJJJJJJIJJJJJJJIJI
@45214/1
aaaaaatattaggaatccactacaaggttttcaatagggcattctaacat
+45214/1
CCCFFFFFHHHHHJJJJJJJJJJJJJJGHJJJJJJJJIJJJJJJIJJIJJ
@5667737/1
ctactccttcccagacctcgaagaaggaggactggcgacttaccgggctg
+5667737/1
CCCFFFFFHHHHHJJJJJJJJJJJJJIJJJJJJIJJJJJJJJJJJJJJHH
@5667994/1
ctactcgttatataatcatcattcaaacattgaagccagatcgataaaaa
+5667994/1
@@@DFFFDDHBBFHIIIIIIHIIIIIICHIIIIIGIIIFIGIIEGIGGGG
@5667995/1
ctactcgttatataatcatcattcaaacattgaagccagatcgataaaaa
+5667995/1
B:BDFFFDHHHHHJJJJJJJJJJJJJJJJJJJJJIJJJJIJJJJJJJJJJ
@5667996/1
ctactcgttatataatcatcattcaaacattgaagccagatcgataaaaa
+5667996/1
CCCFFFFDHHHGHJJJJJJJJJIJJJJJJJJJJJJJJJJJJJJIJJJJJJ
@5667997/1
ctactcgttatataatcatcattcaaacattgaagccagatcgataaaaa
+5667997/1
CCCFFFFFGGHHHJJJGJJJJJJJIJGGIJJJJJJJJJIJJJIJJJJJJJ
@5667998/1
ctactcgttatataatcatcattcaaacattgaagccagatcgataaaaa
+5667998/1
CCCFFFFFHHHHHIJJJJJJJJJJJJJJJJJIJJIJJJJIJJJJJJJJJJ
@3626849/1
catggtgtaatgaaatggccggatctacagacccagaaaattcggccgta
+3626849/1
B<1BDDDDHHHHHJJJJJIJJJGIJJJJJJJJJJJJJJJJJJJJJIIJHI
@2603377/1
caacaacagcccgttccgccacagcaacaacctcgagcgagacaacagca
+2603377/1
?@@FFFFFFHFHGIIBGBGIEIIEECFDFHGGI@FEGGG@A@GHGEH?EF
@570422/1
aacagtcaacatttcccacctttttcactcaaccatagctttctcagcgt
+570422/1
@<@?DBDDFHHHHJJIIIGGHIGJGJCDFHGGIIIIJIGIJIIIIIGGI?
@1080823/1
agaatctagccaaacacacatagtacctctccacaaaaagggaaataaac
+1080823/1
B@@FFFFFHHHHHJJJJIJJJJJIIJJJJJJJJJJJJJJJJJJJJJIIJJ
@2605556/1
caacaacccacttggggcagacaaacagctccacaacagcaacatcaaac
+2605556/1
CCCFFFFFHFHHGIIIIIIIGIIJIJJGIJJJGIGIEHHHGGIGIJJJIH
@2605557/1
caacaacccacttggggcagacaaacagctccacaacagcaacatcaaac
+2605557/1
CCCFFFFFHHHHHJJIJJJIJJJJJJJJIJJJJJIJJJGIGIJJJJJIJJ
@572012/1
aacagtttgaaaaccttgataaatggaacgaaattaaacacgctgagaaa
+572012/1
BC@FFFFFHHHHHJJJJJJIJJJJJJJJJJJJIJGIIJJJJIIGEHIHII
@572063/1
aacagtttgatgttgctgttgtggagctgtttgtctgccccaagtgggtt
+572063/1
CCCFFDFFHHHHHJJJJIHIIHIJFHIIIGIIIIGIIJJJJJGJ?DHIDF
@572064/1
aacagtttgatgttgctgttgtggagctgtttgtctgccccaagtgggtt
+572064/1
CCCFFDFFHHHHHJJJJJIIJGGJCHIIJJJIIEEGHJJJJIGHGGIGFF
@5670789/1
ctactgcagaaatatgtgtggaaatgctcaagcaaagtattatttc
+5670789/1
@CCFFFFFHHHHGJIJHIIFHIJIJJIJJJJJJIJIG?FGIIJJJJ
@3628412/1
catgtacaaatacctcaccttacaaaataaaatacggcaaagagaagaaa
+3628412/1
@@@FDFFFHHFHDIFIIIIJJJEIJJJGGIIGGHIGGHIJCGGGGIGIIH
@1081410/1
agaatgaagtgaaagtcgaacgttctt
+1081410/1
???DDDDDDDDDEIIIIIEI;83?8CF
@1081411/1
agaatgaagtgaaagtcgaacgttcttctgggcttttcctgcttttttag
+1081411/1
CCCFFFFFHHHHHJJIIJJJIJHIJJJJJJIJJJJJJJJJFHJJJJJJJJ
@2095817/1
atttgattgaccctccgagagttattggactcacggcgactctgttaaac
+2095817/1
?@8ABDFA?>FFHIIIIII>BFCBFHGIIDHHE;GGD@FBGFCGGG@777
@3628997/1
catgtacttgccgaaaacttccaaatctcgcctatcaagaggtctgctaa
+3628997/1
CCCFFFFFHHHHHJJJJJJJJJJJJJJJJJJJJJJJJJJGIJGHHIJJIG
@1082513/1
agaatgtcaatgttattctaaaaagaagactgctaaacgttaaattttaa
+1082513/1
CCCFFFDFHHHHBHIJJJIIIJJJJJJJJJJFIFHIJGGHGIJIJJIJJJ
@2606089/1
caacaacctcaagcttggggtcaacaacagcccgttccgccacagcaaca
+2606089/1
CCCFFFFFGGHHHJIJJJJJ@GGHIJJJIIIGJJJJJJGJIGIIGIIGII
@2606090/1
caacaacctcaagcttggggtcaaccacaggtttcacaacaacaacctgg
+2606090/1
CCCFFFFFHHHHGJJJJJJJCGIIJJJJJJJCGIJJJJJJJJJJJJJIGG
@1083705/1
agaattcggtttttcagtttctagcgcatttgaaaaattagatgccagaa
+1083705/1
@BBDFFFFHFHHHJJJJIJJIIJIJJJJJJJJJJJJJJJJIJJJJJJJGH
@2606240/1
caacaacctcgagcgagacaacagcagtctgctcctcctcaacaacaaca
+2606240/1
CCCFFFFFHHHHHIJGJJJJJJJJIJIGIIGIJJJJJJIJJJJJJJJJJI
@4649853/1
cgaaagacttcgactttttactatttttgtatgcacaaaattcgttctac
+4649853/1
@@@DD?BBBFDB3CFGIIIAHF>HHIIIBCFGHGHGDHIIIIGGHIGIIH
@4649865/1
cgaaagactttgactttttactatttttgtatgcacaaaattcgttctac
+4649865/1
CC@FFFDFHHHHHGHJJJJEGIGIJJJJIHHIGEIIJJJJIIIIHIJJJJ
@4649866/1
cgaaagactttgactttttactatttttgtatgcacaaaattcgttctac
+4649866/1
CCCFFFEFHHHGHGIJJJJIIJGIJJJJJHJIJJJJJJJJJJIJIJJJJJ
@3630548/1
catgtcagttatatattcacctttatatatgtcacattttgtggttcttt
+3630548/1
CCCFFFFFHHHHHJJJJJJJJJJJJJJJJJJJJJJJJJJJJJJJIIJJJJ
@5163290/1
cggaccgattcagcccccaccaagggaagggggcggcccccatcccaaca
+5163290/1
C@@FFFFFHHHGHIIJJJGJJIJIIJJJJIIIGGCBDDDDDDDDDDDCBB
@5672615/1
ctactgtacaactgtttacctgtgcatgataaataaacttttttcgggtt
+5672615/1
CCCFFFFFHHHHHJIIJJJJJIHIJJJJJJJJJJJJJJJJJJJJJJJJGH
@5672616/1
ctactgtacaactgtttacctgtgtatgataaataaacttttttcgggtt
+5672616/1
@@@DDD?DFFFBDGEGHDGIHGFE:BFBEHEHHDFII@GGIEGGHBA?GG
@5672617/1
ctactgtacaactgtttacctgtgtatgataaataaacttttttcgggtt
+5672617/1
@@CFFDFFHHHHHGGIHGIIHFAEHDFHGIIGIJIIJGIJIIJJJJBF??
@5672618/1
ctactgtacaactgtttacctgtgtatgataaataaacttttttcgggtt
+5672618/1
CCCFFFFFHHHHHJIJJJJJJJHHHGJJJJJJJJJJJJJJJJJJJJJJHI
@5672619/1
ctactgtacaactgtttacctgtgtatgataaataaacttttttcgggtt
+5672619/1
CCCFFFFFHHHHHJJJJIJJJJHIJJJJIJJJIJJJJIJJJJJJJJJJGI
@5672620/1
ctactgtacaactgtttacctgtgtatgataaataaacttttttcgggtt
+5672620/1
CCCFFFFFHHHHHJJJJJJJJJGHHJIJHJJJIJJJJHHJJJJJJIJJHG
@575525/1
aacatgaccatgatgcactcggccggaccgattcagcccccaccaaggga
+575525/1
CCCFFFFFHHHHHJJJJJJJJJJJJIJJJJIJJJJJJJJJJJHHHFDFFD
@5673936/1
ctactgtttacctgtgtatgataaataaacttttttcgggtttggaaaaa
+5673936/1
?8:4ADDDDDDDD@2<CB<A<<E<::CFFEEIIAEEED>DDCDD>B88?D
@4148898/1
cccggagcggctgatatcaccaatcaggtgg
+4148898/1
@@@DDDDDFHHFH@<EDBBCGBF<D?BH9BF
@4148899/1
cccggagcggctgatatcaccaatcaggtggtgacatcgttcgatgacaa
+4148899/1
@C@DDFFFHHHHHEHGFGGGIEHHGABGBGGDGIIIGIIHIIGIIIGIII
@6185341/1
ctcctttaaaagacatttgtgctgaaaagaaaattcaagatccagtgttt
+6185341/1
@@<DADD:FHH>FFHA?AH<A<EHGIBHI=E?G4:EGHAHHDGEB:B:9?
@4150180/1
cccggatggcattcatgcagaaccgattaagaaaggggcagacaacttca
+4150180/1
CCCFFFFFHHHHHJJJJIJIGHJJJIJJIIJIJIJIIJIJJJJJJJJIJJ
@2098526/1
atttgcagactctcagcttcaacgccaaggacttcaactttgttcagttc
+2098526/1
@@@FFFFFHHHH:FHIIJJJJJIFHIIIJIJJIEGHHJJIJJHIJIGIJI
@3113860/1
cacctatcgaatcgaatattagtagcaagatccgagatgtggtacacgac
+3113860/1
CCCFFFFFHHHHHIIJEEHHGF?FDHGIEHAGIIIDHCHGGGBFHIJDBG
@3113861/1
cacctatcgaatcgaatattagtagcaagatccgagatgtggtacacgac
+3113861/1
CCCFFFFFHHHHHJGIIJIJJJEIIIIJJJJJJJIJJJIGHIHIJJJIGI
@4653578/1
cgaaaggcagttcaccatcgcttgtcatgtgttgaaattccgcgaaattg
+4653578/1
@@@DD@DDHFFHBHFHIBG?;A?GFHGB>GCFHCEHHGIIIIIIIIIIIE
@4653579/1
cgaaaggcagttcaccatcgcttgtcatgtgttgaaattccgcgaaattg
+4653579/1
@@@DDDDDFBFHHACDH@GGIFDEGHHBC?CDG=GIIIIIFIIIIDGGEH
@4653580/1
cgaaaggcagttcaccatcgcttgtcatgtgttgaaattccgcgaaattg
+4653580/1
BCCFFFDFHHHHGGJJJIIIIIIIIJJIGHCHIAFGIIIJIGIIGIIIII
@4653581/1
cgaaaggcagttcaccatcgcttgtcatgtgttgaaattccgcgaaattg
+4653581/1
CCCFFFEFHHHHHIJJJJJGIGIJJJJJJJJJJJJIJJJJJJJJIIJJJJ
@4653582/1
cgaaaggcagttcaccatcgcttgtcatgtgttgaaattccgcgaaattg
+4653582/1
CCCFFFFFGHHHHJIJIIJIGHIHHHIJJJIIIGGIJIJJJJJJGHIJJJ
@4653583/1
cgaaaggcagttcaccatcgcttgtcatgtgttgaaattccgcgaaattg
+4653583/1
CCCFFFFFHGHHFGIJIJJIIGIGIGIJJGEGHHGHEEGHJJJJGIJIGE
@4653584/1
cgaaaggcagttcaccatcgcttgtcatgtgttgaaattccgcgaaattg
+4653584/1
CCCFFFFFHHHHGJJJGIIIJIJJIJIJJGHGIJJIJJIJIJGIEGIDIJ
@4653585/1
cgaaaggcagttcaccatcgcttgtcatgtgttgaaattccgcgaaattg
+4653585/1
CCCFFFFFHHHHHJIJJIJIJJJJJJJJJIIJJJJJJJJIJIJJIJJJJJ
@4653586/1
cgaaaggcagttcaccatcgcttgtcatgtgttgaaattccgcgaaattg
+4653586/1
CCCFFFFFHHHHHJJJJJJIIJJJJJJGJEHIIIIJIJIIJJJIJIIJJJ
@6693298/1
ctgccatcgaatactggttttaggttgccgaatattttgccgtatgcctt
+6693298/1
CCCFFFFFHFHDDIJIJEHIJIIJIIIJJJDHHGHIJICEHJIJIFIIFI
@6693299/1
ctgccatcgaatactggttttaggttgccgaatattttgccgtatgcctt
+6693299/1
CCCFFFFFHHHHHJJJJGIJJIIJIIJIJJIJJJJJJJCBFHIIIIJJDG
@576692/1
aacatgtgtgcttaagtggcttaccttctacttaccacttagcagaaccc
+576692/1
@C@FDDFFHHGGBHIGCGGHEGGHIIIIGDEGHIHDHIIIICCHHGBBGH
@2101047/1
atttgcgacatttgacgtacggttcaagtagctgaagtaaaagtgtgctc
+2101047/1
?@?DDDD<FHDHHAHGH2CF?EEEDHGBGGBGHGDB?9?DBGDDGEGIHE
@2101048/1
atttgcgacatttgacgtacggttcaagtagctgaagtaaaagtgtgctc
+2101048/1
CCCFFFFFHHHHHGHIJHJJJJFGHJGIIIJJJJGHIEGIIJGHIGIIIJ
@2101102/1
atttgcgagtgacgaagagactctcagcttcaacgccaaggacttcaact
+2101102/1
CCCFFFFFHFHHHJJJJJJIIIIIJJJJJJJJIJ?FHIJIIGIJJJJJJI
@1085978/1
agacaaagcacctatcgaatcgaatattagtagcaa
+1085978/1
@<@DDDD?FHDH?FDFFHEHE@CG@DCHH<F9?4C<
@1085979/1
agacaaagcacctatcgaatcgaatattagtagcaagatccgagatgtgg
+1085979/1
@@@FFFFFDHHGHGIJGGIIGGHIJIIJJIDDIEGGCGHGHGHIIJIDFG
@1085980/1
agacaaagcacctatcgaatcgaatattagtagcaagatccgagatgtgg
+1085980/1
CCCFFFFFHHHHHIJJIJJJJJIJJIJJJJGIJJJJGIJJJIIIIJJFGG
@1085981/1
agacaaagcacctatcgaatcgaatattagtagcaagatccgagatgtgg
+1085981/1
CCCFFFFFHHHHHJJJJJJJJJIJJIJJJJHIJIIJJJIIJJJJJJIGIJ
@6186805/1
ctcctttatgttttgcagcttgttgttcaggttgtttttgtttcttcttt
+6186805/1
CCCFFFFFHHHHHJGIGIJJJEFHHHIIIIIHHIHJJJJGHHIGJJGIJJ
@3633283/1
catgttcattttttctcaatttcagtctttgtctatcggtattgctcgta
+3633283/1
@@@FFFFDHHHHHJJIJIIIJJJGIJIJJJJIIJIJJIJJIJJJJIJIGG
@5675204/1
ctacttcagttccatcggtatctaatacaccgatcggctgtatggcctta
+5675204/1
@CCFFFFFHDHHHJJJGIGHIJJIIJIJJJIJIJJJDIIJJJIIIGIIJG
@3634162/1
catgtttcatatgtagaacgaattttgtgcatacaaaaatagtaaaaagt
+3634162/1
BCCFDFFFGHHHHIGHJJJJIJJJJJJGIIJJJIJJJJIJJJDDIIIJJ?
@53688/1
aaaaaatgtcaaaattttgcaaattatgtggcattttgacatttatgtga
+53688/1
?==DDDDDFDBHBGGFHGGEHEHG@HHGHFGIIGDHHIED@FHGIGGBHH
@53689/1
aaaaaatgtcaaaattttgcaaattatgtggcattttgacatttatgtga
+53689/1
CCCFFFFFHHHHHJJJJJJJJJJJJJJJIIIJJJJJJJIJJJJJJJJIJJ
@53690/1
aaaaaatgtcaaaattttgcaaattatgtggcattttgacatttatgtga
+53690/1
CCCFFFFFHHHHHJJJJJJJJJJJJJJJIIJJJJJJJJJJJJJJJJJIIH
@3116427/1
cacctctccatattcctttatcaacattcacttctttaccggcatagcct
+3116427/1
BCCADFFFHHHHHJIJJJJJJJJJJJJJJJJJJIIJJJJJJJJJIJJJJJ
@2105016/1
atttgctttggtggggaactttgttgttgacgttcatttcgacccgtttg
+2105016/1
CCCFFFFFHHHDFIJJIJJJJJJJJJJIIJJJIJJJJJJJJJJJJIIIJI
@4152985/1
cccgggcccagatggcattcatgcagaaccgattaagaaaggggcagaca
+4152985/1
@@@AADDDHHHDDGH>FHIIII4EHHEGHIGIIIDDCDCEFG?B@GEGGF
@4152986/1
cccgggcccagatggcattcatgcagaaccgattaagaaaggggcagaca
+4152986/1
@@@BDDFDHHGGHFABEHIIGE@FHIHGIIEHHHHGGEDGHIIFIFGGEC
@4152987/1
cccgggcccagatggcattcatgcagaaccgattaagaaaggggcagaca
+4152987/1
@@@FDADFHFFFFHHHEHIIJIGGJEIIJIIIHGGGIEIGGIIIIJIEHH
@4152988/1
cccgggcccagatggcattcatgcagaaccgattaagaaaggggcagaca
+4152988/1
@@C?=?DFHHHHGIJIJFFGHJJIIIIIJIJEDGHGEGIJEGDGIIGGIH
@4152989/1
cccgggcccagatggcattcatgcagaaccgattaagaaaggggcagaca
+4152989/1
BCCFFFFFHHHHGJJJJJJJJJIJJJJJJJJEGHIJJJJJJJJIJJJJJH
@4152990/1
cccgggcccagatggcattcatgcagaaccgattaagaaaggggcagaca
+4152990/1
BCCFFFFFHHHHHJJJJJJJJJJJJJJJJJJJJJJJJIJIJIIJFGGJIH
@4152991/1
cccgggcccagatggcattcatgcagaaccgattaagaaaggggcagaca
+4152991/1
CCCFFFFFHGGHHIJJIJJJJJJIJJJJJJJIJJIIIHIGGEIGIJJIJH
@4152992/1
cccgggcccagatggcattcatgcagaaccgattaagaaaggggcagaca
+4152992/1
CCCFFFFFHHHGHJIJJJJJJJJIJJJJJJJIHHJJJJJJJIJIIJJJJH
@4153231/1
cccggggctctgtgatttcttagtgtcaatagtgctgccgttacttcctc
+4153231/1
@@@DDDDDDHDD?FACFH??F?ECFCDFHBFFCFCGHGHBDEDGEHEGBG
@3635022/1
catgttttgaaattccgcgaaattggcactggcaagtcaaagaagctagc
+3635022/1
@?@FDFFFHHHHHJJJJJJJJJJJJJJJJJJJJJIJIJJJJIJIJJIIIG
@4658221/1
cgaaatacgagtagaagatcccagagtttttgaattttgtgccaaaacta
+4658221/1
CCCFFFFFHHHHHIJJJJJJJJJJIJHIJJJJJJJJJJJJJJJJJGIJJI
@4153942/1
cccggtaaagcgttaccagcgcttgaggaagtaacggcagcactatt
+4153942/1
CCCFF@DFHFGHHGIIIGIIJIIJEGGIDFGBFHIEGIHJGGG>@@@
@6696091/1
ctgcccacttgaagtagattttgtgaaggagcacaacgtaaaacaatatc
+6696091/1
BBCDFDFFHHHHHJEHGHIJJJIHGJJJJIJIJJJJJJFHGIJJJJJJJI
@55758/1
aaaaaattacattcagtatcgatagataatattgatgattataattaata
+55758/1
CCCFFFFFHHHHHJJJHIJJJHIIJJJJJJJJJJIIJJJJIJJHJJJJJJ
@55759/1
aaaaaattacattcagtatcgatagataatattgatgattataattaata
+55759/1
CCCFFFFFHHHHHJJJHIJJJJJJJJJJJJJJJJJJJIJJJJJGJJJJJJ
@6696877/1
ctgcccctttcttaatcggttctgcatgaatgccatctgggcccggggct
+6696877/1
@@@FFFFFHGHHHGGIGEHGIIIIJGEIIIIGIIIJJIIGHGDH@<AFGG
@2612749/1
caacaagctgcaaaacataaaggagatcctgtaacacaaagttctcaaca
+2612749/1
CCCFFFFFGFHHHJIJJJIJJGHJEDGGIJJIJJJJJJJIIHIIIJJIJJ
@6697977/1
ctgcccttgtgtgggaccagtctgttgtgtgggaccagtctgttgtgtgg
+6697977/1
CCCFFFFFHHHHHIJIJJJJIHGIHGIEHFHIJIJJIJGIJJIJJIJEGI
@1088376/1
agacaacttcatgtacaaatacctcaccttacaaaataaaatacggcaaa
+1088376/1
@;1DDDDDFHFHHFAGGEHGIHHIIGCEGGGHIIBEGHGGHHIGHBGBE>
@1088377/1
agacaacttcatgtacaaatacctcaccttacaaaataaaatacggcaaa
+1088377/1
@<@DDDDDFHHHDHHEFEBBHHI?EGEFCFHDF@C?FH>HGHGIICGGGH
@1088378/1
agacaacttcatgtacaaatacctcaccttacaaaataaaatacggcaaa
+1088378/1
CCCFFFFFDFHHGDGIJJJIIJJJJJJIJIJIJIJJJJIJJIJIIJIJJD
@1088379/1
agacaacttcatgtacaaatacctcaccttacaaaataaaatacggcaaa
+1088379/1
CCCFFFFFGHHHHHIJJJJJJIJJJJJJJJIJJJJJJJJJJJJJJJJJJJ
@1088380/1
agacaacttcatgtacaaatacctcaccttacaaaataaaatacggcaaa
+1088380/1
CCCFFFFFHHGHHCGIJJJIJJJIIIJIJJIJJJIIJIJJJJIHGHIIII
@1088381/1
agacaacttcatgtacaaatacctcaccttacaaaataaaatacggcaaa
+1088381/1
CCCFFFFFHHHHHJJJJJJJJJJJJJJJJJJJJJJJJJJJJJIJIJJJJJ
@2613127/1
caacaaggaggtaaaaagaagaaacaaaaacaacctgaacaacaagctgc
+2613127/1
C@CFFFFFHHHFFIIJJIJIIJJJJJJJIHJJIJJJFJJJJJJJIJGIGI
@2613128/1
caacaaggaggtaaaaagaagaaacaaaaacaacctgaacaacaagctgc
+2613128/1
CCCFFFFFHHHCFIJJJJJJJJJJJJJJJJJJJJJJIJJJJJJJJJJJIJ
@6698493/1
ctgccgaatgtttggcgtctttcttcgatcttccggttccggtggccacc
+6698493/1
@@CFFFDDHGAHHJIIDGHGHIIIIJJGIJJIJJEG@FHI>EHGHGGJII
@6698494/1
ctgccgaatgtttggcgtctttcttcgatcttccggttccggtggccacc
+6698494/1
CCCFFFFFHHHHGJIIJHIJJJIJJJJHIJJJJJJJJJJIIJJJJJJJJJ
@7720730/1
ctttaatttcaattttacatgtgtccattaatgaatcatccatcgtatta
+7720730/1
@CCFDDFFGHHHHGIJJJJJHJIGFGIGDGGGCHAFFHCGHIIIIBFHHI
@7720731/1
ctttaatttcaattttacatgtgtccattaatgaatcatccatcgtatta
+7720731/1
CCCFFFFFHFHHGIJJGGIJIEEHHJJJJJJJGJJJIGHGHJIIJHHJJJ
@582015/1
aaccaatggagcacacttttacttcagctacttgaaccgtacgtcaaatg
+582015/1
=;?BBBD;A:<A2<?:C@HFEAFFBEB@BHBEF@DAB;F;8?@FB@FB??
@582016/1
aaccaatggagcacacttttacttcagctacttgaaccgtacgtcaaatg
+582016/1
CCCFFFFFHHHHHJJJJJJJJJJJJJJJJIJJJJIJIJJIIJJHHIJJIJ
@3119727/1
caccttacaaaataaaatacggcaaagagaagaaaggccgatagaatgaa
+3119727/1
@@<DDDDEGHGHHIJIJJJJIFHIJIJJIIJGGHIIDGIJJJJIJIJBAA
@3119728/1
caccttacaaaataaaatacggcaaagagaagaaaggccgatagaatgaa
+3119728/1
@@@FFFFFFHHGHFIJJJJJIGGHBHHGHJIEGG@HGIGGBGGGIJIGIG
@3119729/1
caccttacaaaataaaatacggcaaagagaagaaaggccgatagaatgaa
+3119729/1
CCCFFFFFHHHHHJJJJIJJJJIJJJJJJJIJJJJJJIIJJJJJJJJJJJ
@3119730/1
caccttacaaaataaaatacggcaaagagaagaaaggccgatagaatgaa
+3119730/1
CCCFFFFFHHHHHJJJJIJJJJJJJIJJJJJJIJJJIIJJIJIJJJJJII
@3119731/1
caccttacaaaataaaatacggcaaagagaagaaaggccgatagaatgaa
+3119731/1
CCCFFFFFHHHHHJJJJJJJJJJJJJIJJJJJJJJJIJIIIJJJJJJJJI
@3119732/1
caccttacaaaataaaatacggcaaagagaagaaaggccgatagaatgaa
+3119732/1
CCCFFFFFHHHHHJJJJJJJJJJJJJJIJJJJJJJJIIIJJJJJJJJJJI
@3119736/1
caccttacaaattgaaatacggcaaagagaagaaaggccgatagaatgaa
+3119736/1
CCCFFFFFHHHHHJJJJJJJJJJJJIIJJJIJJJJJGIJIJJJJJJJIJG
@6699559/1
ctgccgccacactcggtatatgttgcgaatcagggctgggatgagtgacg
+6699559/1
@@@DDADDHDFHHIGIEHDGCGIIIIJIBFFAGEGG@GGEC>F3@=CDAE
@5170630/1
cggagaatcacaaaactcatgatacttttcaaat
+5170630/1
@@@DA:DDHHDBD@FCCG@HBH@AAFHGHEEHH4
@5170631/1
cggagaatcacaaaactcatgatacttttcaaattttcttttaaatttca
+5170631/1
@@@DDADDHHDFHIIGGIICFCEF@EHIIIIIIIIIIFIIIIGGGEGI>G
@5170632/1
cggagaatcacaaaactcatgatacttttcaaattttcttttaaatttca
+5170632/1
CCCFFFFFHHHHHJJJJJJJJJJJJJJIJJJJGIJJJJJJJJJJFGIJJJ
@5170633/1
cggagaatcacaaaactcatgatacttttcaaattttcttttaaatttca
+5170633/1
CCCFFFFFHHHHHJJJJJJJJJJJJJJJJJJJJJJJJIJJJJJJIJJJJJ
@4660174/1
cgaaatcaataactcgacaaaaattgttcccttttgagctattgcgatat
+4660174/1
@@@FFDADHHHHHIIIHIIGJJJIGICGHIIIIJJGDCGIJIIHIJDIGI
@4660175/1
cgaaatcaataactcgacaaaaattgttcccttttgagctattgcgatat
+4660175/1
CCCFFFFFHHHHHJJJIJIIJJJJJJHIIJJJJJJJIJJJJJJJJJJJJJ
@4660176/1
cgaaatcaataactcgataaaaattgttcccttttgagctattgcgatat
+4660176/1
CCCFFFFDHFHHHGIJGHEIJJJJJIHIJJJIJJJIIJIJJJIJIJJJJJ
@4660177/1
cgaaatcaataactcgataaaaattgttcccttttgagctattgcgatat
+4660177/1
CCCFFFFFHGHHHJIJGIGIJJJJJJHIJIJJJJJJIJIJJJJJJJIJJJ
@4660178/1
cgaaatcaataactcgataaaaattgttcccttttgagctattgcgatat
+4660178/1
CCCFFFFFHHHHHIJJJJJJJJJJJJJJJJJJJJJIJJJJJJJJJJJJJJ
@4660179/1
cgaaatcaataactcgataaaaattgttcccttttgagctattgcgatat
+4660179/1
CCCFFFFFHHHHHJJJJJJJJJJJJJIJJJJJJJJJJJJJJJJJIJIJJJ
@4660181/1
cgaaatcaataatgcaatgtgtttaaatttttgtcgagtcaaaagcgaag
+4660181/1
CC@FFFFFHHFHHJIIIJIBIHHIIJJJJJJJGEHIFIFHIJJJIJJJJG
@4660182/1
cgaaatcaataatgcaatgtgtttaaatttttgtcgagtcaaaagcgaag
+4660182/1
CC@FFFFFHHHHHJJIJJIHHHHJIJJJJJJJJHIJHIHIJJJJJJJJJJ
@6701218/1
ctgccgttacttcctcaagcgctggtaacgctttatcgggttctgctaag
+6701218/1
CCCFFFDFHHGHHJJJJJJJJJGJIGHIIJJIJJJJJJJDGGGJIJJJJJ
@6701219/1
ctgccgttacttcctcaagcgctggtaacgctttatcgggttctgctaag
+6701219/1
CCCFFFFFHHHHHJJJJJJJJJIJJGHIJJJJJJJIJJJJIIIJJJJJIJ
@1091528/1
agacaattaatagaaaaatgacagaaggacagacaagaaacatgata
+1091528/1
CCCFFFFFHHHHGJJJJJJJIJJJJJJJJJJJJJJJIJJJJJJJJIJ
@2110867/1
atttgggagtgatgccgcgacggctcagcaactcctggaggacgctgacg
+2110867/1
CCCFFFFFHAFHFIHIJJIJJIGIGIIIIJJJJIJIIJJHHHFFDDDDDD
@2110868/1
atttgggagtgatgccgcgacggctcagcaactcctggaggacgctgacg
+2110868/1
CCCFFFFFHDHHHJJJJJJIIIJJJJJJJJJJJJJJJJJHHHFFDDDDDD
@2110869/1
atttgggagtgatgccgcgacggctcagcaactcctggaggacgctgacg
+2110869/1
CCCFFFFFHHHHHJJJJJJIIGGIIJJIIJIJJJJJJIIHHHFFDDDBDD
@5682367/1
ctagaaactgaaaaaccgaattctcgtacagtgggatggttgttaaaatt
+5682367/1
CCCFFFFFHHHHHJJJJJGJJJJJJJIIJJJHHIIGHHIGHIIJJJJJJJ
@4661781/1
cgaaatctaaggttatattacttttatgaatcgtgataacatgcataaaa
+4661781/1
@C@FFFFFHHGHCGFGGGIGHJJJJJGGFBHHG=EE@FHBHGHHIIIIII
@4661782/1
cgaaatctaaggttatattacttttatgaatcgtgataacatgcataaaa
+4661782/1
CCCFFFFFHHHHFHJIIJJJJJJJJIIJFCFHHGIHEIJGIIIJJJJIJJ
@1092636/1
agacactaagattaccaagttgggcaaccagcagtcccacaaagtttcac
+1092636/1
CCCFFFFFHHHHHJJJJJJIIJJJIJJJJJJJJIIJJJJJJJIJGHIJJJ
@3639588/1
cattaatggacacatgtaaaattgaaattaaagcggaggttaagaaagaa
+3639588/1
B@CFDFFAFHGHHIGIGGIJJJJJJJCHHGIJIJJJHHE?DGIGJEIJJJ
@6702381/1
ctgcctatcctgaggcctacgctgttgttgtggtccacccctttgttgc
+6702381/1
CCCFFFFFHFGHGHIJJJJJIJEHJJIJJJIJJFHIJGIJJGIIB<8BF
@6193198/1
ctcgaaaactcaattggcgcacattcagcaggttttttaacagtttgaaa
+6193198/1
CCCFFFFFHHGHHJJHIIIJGEEGIIGIJIIJBFHIJJGGGIIHIIHGIJ
@6193199/1
ctcgaaaactcaattggcgcacattcagcaggttttttaacagtttgaaa
+6193199/1
CCCFFFFFHHHHHIJJJJJJGIJJJJJJGJJJGIJJJJJJIJJJJJJIJJ
@6193200/1
ctcgaaaactcaattggcgcacattcagcaggttttttaacagtttgaaa
+6193200/1
CCCFFFFFHHHHHJJJJJFGAHEGIIJJIIJIFHIIJJIIEGHHIHGGIJ
@6193201/1
ctcgaaaactcaattggcgcacattcagcaggttttttaacagtttgaaa
+6193201/1
CCCFFFFFHHHHHJJJJJJIIJIJJJJJJJJJGIJJJJJJIJJHIIIIJJ
@6193202/1
ctcgaaaactcaattggcgcacattcagcaggtttttttaacagtttgaa
+6193202/1
CCCFFFFFFHHHHJJGJJJJIJJJJJJJIJIJFHIJJJJJJIJJCHGIII
@3122237/1
cacctttatatgtcacattttgtggttctttaacgaaatgtcaagagcat
+3122237/1
CCCFFFFFHHGHHIJJJJJJJIHJIJJJJJJJJJJJJJJJIIJJJJJJJJ
@6702558/1
ctgcctcaaaaacgtatgacaaaactatagacaaaccagaattacaggaa
+6702558/1
@<@?D??DHHHHFICHGGGHIIIIIIIIIFGDHGIIIIIIIIIIIIIIII
@6702559/1
ctgcctcaaaaacgtatgacaaaactatagacaaaccagaattacaggaa
+6702559/1
CCCFFFFFHHHHHJHIGIJJJJJJIJJJJJIJJJJJJJJIJJJJJJIIGI
@6702560/1
ctgcctcaaaaacgtatgacaaaactatagacaaaccagaattacaggaa
+6702560/1
CCCFFFFFHHHHHJHIJJIJJJJJJJJJIJJJJJJJGJJJJJJJIJJIHI
@6702561/1
ctgcctcaaaaacgtatgacaaaactatagagaaaccagaattacaggaa
+6702561/1
CCCFFFFFHHHHHJEGIIJJJJJIIJIJJJJJIJJJJJJJJJJJJJJIII
@6702562/1
ctgcctcaaaaacgtatgacaaaactatagagaaaccagaattacaggaa
+6702562/1
CCCFFFFFHHHHHJGIIIIJJJIJJJJIJJIHJJIIJJJJJJJJIIIHII
@6702563/1
ctgcctcaaaaacgtatgacaaaactatagagaaaccagaattacaggaa
+6702563/1
CCCFFFFFHHHHHJHIJJIJGJJJJJJJJJJJJJJJJJJJJJJIIJJJIJ
@4662484/1
cgaaatgaacgtcaacaacaaagttccccaccaaagcaaatgggtccaca
+4662484/1
C@@DFFFFHHHHHJJJJJIJJIHHHIJJJJJIIJIJJJJJIIEHGEHIJI
@1615702/1
atctactcgttatataatcatcattcaaacattgaagccagatcgataaa
+1615702/1
;??B:?DDF<::AE@FGICHFC<CA?E<HEAEC?<BEAF9F9F>B@BG;F
@1615703/1
atctactcgttatataatcatcattcaaacattgaagccagatcgataaa
+1615703/1
CC@FFFFFHHHHHJJJJJJJJJJJJJJJJJJJJJJJJJJJGJJJIIJJIJ
@1615704/1
atctactcgttatataatcatcattcaaacattgaagccagatcgataaa
+1615704/1
CCCFFFFFHHHFHHJJJIIIIHGHIJIHJJJJJIIIJJIGGGIIGJJJIJ
@1615705/1
atctactcgttatataatcatcattcaaacattgaagccagatcgataaa
+1615705/1
CCCFFFFFHHHGHIIJJIIIIIIJJJJJJJJJJJJJIJJJJJJIJJJJJJ
@1615706/1
atctactcgttatataatcatcattcaaacattgaagccagatcgataaa
+1615706/1
CCCFFFFFHHHHHJJJJJJJJJIJJJJJJJJJJJJJJJJJJJJJJJJJJJ
@4157307/1
cccggtttgttctgaaacaaacatcactgtgatgaaaaataaaaaaaaaa
+4157307/1
???DD?DDAADBB@CEE<CFI3A9AEEIEEB>DCDDFII@BEIIIIIIID
@4157308/1
cccggtttgttctgaaacaaacatcactgtgatgaaaaataaaaaaaaaa
+4157308/1
@?@DA@DDAFF:?A@GHEGHGGAECGIHHH>F<D@DHIIGAHAEIIIGGF
@4157309/1
cccggtttgttctgaaacaaacatcactgtgatgaaaaataaaaaaaaaa
+4157309/1
@@@DD8DD<?DBA4<GFFIIGFCHF<F@?:?<9?CGFGI??DDFCFFIFF
@4157310/1
cccggtttgttctgaaacaaacatcactgtgatgaaaaataaaaaaaaaa
+4157310/1
@@@DD=ADBAFF:<AFFEBGIF@EFCGAF?EGFEFIIII?FGIIIIIIIF
@4157311/1
cccggtttgttctgaaacaaacatcactgtgatgaaaaataaaaaaaaaa
+4157311/1
@@@DD?DD;<D<A<<EH@AFG@C9CAC?C:?9?C?GHII@DHHIIIIIIH
@4157312/1
cccggtttgttctgaaacaaacatcactgtgatgaaaaataaaaaaaaaa
+4157312/1
@@@DD@DD?AF<DBAEG<AFF?A<CFE?ECAAFFEGIIICEGIIIIIIIF
@4157313/1
cccggtttgttctgaaacaaacatcactgtgatgaaaaataaaaaaaaaa
+4157313/1
@@@DD@DDBAFBDBBGIGEHI@AAE<ECB?EBF@DGIGIADHIIGIIIIH
@4157314/1
cccggtttgttctgaaacaaacatcactgtgatgaaaaataaaaaaaaaa
+4157314/1
@@@DDDDDB<DBD<<CGGDHI@DBCBFHIFGEHGGIIIIECHIIIIIIIH
@4157315/1
cccggtttgttctgaaacaaacatcactgtgatgaaaaataaaaaaaaaa
+4157315/1
@CCFD@DD?DHFB>FHIIIIIGGHIGHHGCFGHIIIIIIGGGIIIIIIIH
@4157316/1
cccggtttgttctgaaacaaacatcactgtgatgaaaaataaaaaaaaaa
+4157316/1
@CCFF<DFBDFBFEFHIGGIJJGGGIIIIFHGIJFIJJJGGIJJJJJJJH
@4157317/1
cccggtttgttctgaaacaaacatcactgtgatgaaaaataaaaaaaaaa
+4157317/1
@CCFFDDDHFHDHGEHIGGJIJJIIIJJJHHGGIJJJIGIJJJIJJIGEH
@4157318/1
cccggtttgttctgaaacaaacatcactgtgatgaaaaataaaaaaaaaa
+4157318/1
@CCFFDFFHHHHHGIJJJJJGIJJJJJJJFHGIJIJJJJGIJIJJJJJJH
@4663276/1
cgaaatgtcaagagcataaagtatgtctagaacgattttacctttgcgcg
+4663276/1
@C@DFADBFFHDDBGGEGIIE<CHGHHHIGEHGE<GHIIIGIGHIBGGE:
@4663277/1
cgaaatgtcaagagcataaagtatgtctagaacgattttacctttgcgcg
+4663277/1
CCCFFFFEHHHHGJIJIJJJIEHJJIJJJIIJIIIJJJJJJJJJJIIJJJ
@4663278/1
cgaaatgtcaagagcataaagtatgtctagaacgattttacctttgcgcg
+4663278/1
CCCFFFFFHHHHHJJJJJJJJIHJJIJJJJJJIJJJJJJJJJJJJJJJJJ
@1616731/1
atctagagcaactccgacggaagctatacaagtggtcgatattgttttac
+1616731/1
B@<BDFFFHHHHHJJJJJJJJJJJJJJJJJJJGIJGGIIJIJJJIJJJJI
@3641980/1
cattactgcaatcatctatactctcagggtcttcatccgattttatttcc
+3641980/1
CCCFFDDFHHGHHGIGGGIJHJIIJIGGH9AFFHGJJGGCGHHJJJJJJI
@4663938/1
cgaaattaaacacgctgagaaagctatggttgagtgaaaaaggtgcgaaa
+4663938/1
CCCFFFFFHHHHHJJJJIIIJJIJJJJJJHHJHICGDHIIJJJ?F?FGII
@4663939/1
cgaaattaaacacgctgagaaagctatggttgagtgaaaaaggtgggaaa
+4663939/1
@@@FFDFFHHHHHIIJJIGDHJIJJIIIJGIEEGDGEIIIFII9BFHCDG
@4663940/1
cgaaattaaacacgctgagaaagctatggttgagtgaaaaaggtgggaaa
+4663940/1
@@@FFFFFHHGHGGHHGHEGHIGJJGHHIGHHGICFFIIJJJJ<DHGHEH
@4663941/1
cgaaattaaacacgctgagaaagctatggttgagtgaaaaaggtgggaaa
+4663941/1
@@@FFFFFHHHHGGIGGBEEIJGHIHJJJGHIDHCFFGIJJIJ9BGIGII
@4663942/1
cgaaattaaacacgctgagaaagctatggttgagtgaaaaaggtgggaaa
+4663942/1
@C@FFFFFHHHHGGGBH@FBHIEGHHGGIFHICH:CBGHIIII9BFHCHI
@4663943/1
cgaaattaaacacgctgagaaagctatggttgagtgaaaaaggtgggaaa
+4663943/1
BCBFFFFFHHHHHJJJJIJJJIIJJJJJJHIJJJFHIJJJIJJ?DHIIIH
@4663944/1
cgaaattaaacacgctgagaaagctatggttgagtgaaaaaggtgggaaa
+4663944/1
CC@FFFFFHHGHHIGGIFGEHJGIJGHGIFHI@G?GHGJJJJJ3BGIGGI
@1617112/1
atctagctgaagatccgacccatagtgtcggcatctgaggata
+1617112/1
:=1AAADDFFDAD>CGFEGFGF;CGFC:?CDAG0???4DCF9D
@585523/1
aaccattatgttttactaatttttcaataaagtacactttatttaagaac
+585523/1
@CCDFFFDDFHHHIEHIJJJJJJJCEAFHGJECFHGGIJIJJIJDDHHHG
@585524/1
aaccattatgttttactaatttttcaataaagtacactttatttaagaac
+585524/1
CCCFFFFFHHHHHJJJJJJJJJJJJJIJJJJJHHIJIJJJJJJJJIIIJJ
@7215281/1
cttcaacaagaggaaggagcgcaactttcttccagttcacaatcagattc
+7215281/1
B@BDFFFFHHHHHJJJJHIIIJJIJJJJJJJJJIJJJJIJJJIJJJJIJJ
@3124172/1
cacctttttcactcaaccatagctttctcagcgtg
+3124172/1
@;@D??DB?2<C4?AACEEBH@GBF@A?FA22:C8
@3124173/1
cacctttttcactcaaccatagctttctcagcgtgttt
+3124173/1
@@@DDDDDF?ACF<?AAEGFHIGDHEHEEHIGECG:?C
@3124174/1
cacctttttcactcaaccatagctttctcagcgtgttt
+3124174/1
CCCFFFFFHHHHHJJJJJJIJJJJJJJJJJJJJHF?CG
@3124175/1
cacctttttcactcaaccatagctttctcagcgtgtttaattt
+3124175/1
CCCFFFFFGFHGHJJJJJJIIIIJIIJJJJJJJHG?DF9BD>H
@3124176/1
cacctttttcactcaaccatagctttctcagcgtgtttaatttc
+3124176/1
@@@FFDFFAAHHDGDHHIJJJIJIJGEHHGHFHGB?DF@F@FGC
@3124177/1
cacctttttcactcaaccatagctttctcagcgtgtttaatttcgttcca
+3124177/1
CCCFFFFFHHFHHJJJJJIJJJJJJJJJJJIJJHIFHIEHEGJGHGIEHD
@3124178/1
cacctttttcactcaaccatagctttctcagcgtgtttaatttcgttcca
+3124178/1
CCCFFFFFHHGHHJJJJJJIJIJJJJJJJIIJJGIDHIGHGIICGHIHIG
@3124179/1
cacctttttcactcaaccatagctttctcagcgtgtttaatttcgttcca
+3124179/1
CCCFFFFFHHHHHJJJJJJIJJJJJJJJJJIJJGHHIIGIIJJGHHIGJG
@3124180/1
cacctttttcactcaaccatagctttctcagcgtgtttaatttcgttcca
+3124180/1
CCCFFFFFHHHHHJJJJJJJJJJJJJJJJIJJJHH?DH?B<GI<:8D?BB
@4159897/1
cccgtatccaactccgtaccgcatatctttgataataactgtggcagcat
+4159897/1
8??1ADD32<DD;A31E>B;18??EEIDEECCDDBD4BD?BD9;BD76DB
@588015/1
aaccgattaagaaaggggcagacaacttcatgtacaaatacctcacctta
+588015/1
CCCFFDFFHHGHHJJJJJJJJJJJHIIJJJJJHIIJJJIJIJJJJJJJJI
@5685856/1
ctagaacgattttacctttgcgcgaaaagtgaccacaagcaatgtcaaag
+5685856/1
CCCFFFFFFHHHHJJJIFGIJIIJJJJJJGHGIJJJJJEHJJJJHJJIJJ
@5685857/1
ctagaacgattttacctttgcgcgaaaagtgaccacaagcaatgtcaaag
+5685857/1
CCCFFFFFHHHHHJJJJJJJJJJJJJJJJHIJJJJJJJJIJJJJIJJJJJ
@1618614/1
atctatcgatactgaatgtaattttttatatagtgccccgatgatatgat
+1618614/1
@C;DDFFFHHHHHJJJJJIJJJJJJJJIJJJJJIIJJJJJGJJJIJJJIJ
@1618615/1
atctatcgatactgaatgtaattttttatatagtgccccgatgatatgat
+1618615/1
@CCFFFFFHHHHHJJJJJIJJJJJJJJJIJJJJIIIJJJJJJJJJJJJJJ
@7727439/1
ctttaccattcgtcttatcgatgcattgaaacgcaaactgacgtttactt
+7727439/1
BBBDFFFFHHHHHJJJJJJJJJJJJJJJJJJJJJJJJJJJJJJIJJJJJJ
@7727440/1
ctttaccattcgtcttatcgatgcattgaaacgcaaactgacgtttactt
+7727440/1
CCCFFFFDDHFDCGGHGGHEGFEHIIJGIHJFFFHIIGIIIIGDHIGHII
@7727441/1
ctttaccattcgtcttatcgatgcattgaaacgcaaactgacgtttactt
+7727441/1
CCCFFFFFHHHGFHIJJJJJJJJJJJJIJJJJJJJIJJIIJJJGHJIJJJ
@7727442/1
ctttaccattcgtcttatcgatgcattgaaacgcaaactgacgtttactt
+7727442/1
CCCFFFFFHHHHHIJJIJJJJJDHIJIJIGIHHHGGGIIEEIIDGIGBGG
@7727443/1
ctttaccattcgtcttatcgatgcattgaaacgcaaactgacgtttactt
+7727443/1
CCCFFFFFHHHHHJJJIJJJJIIJJJIIJIJJIIHIJJJGIJJGHJJJJJ
@6705285/1
ctgccttctacatttgcgagtgacgaagagactctcagcttcaacgccaa
+6705285/1
@@@DDDDDFHHHHII>EF?FGGDH;CA=DGGFGHIIHGI9@FDGB0@;FH
@6705286/1
ctgccttctacatttgcgagtgacgaagagactctcagcttcaacgccaa
+6705286/1
@@@FFFFFHHGHHGIGIJHH1ECHIIBHHGCHGIIGCAFGIJIFG@F;AF
@6705287/1
ctgccttctacatttgcgagtgacgaagagactctcagcttcaacgccaa
+6705287/1
@@CDFADFDHHDFIJIIJGI<CCHHGIIHHEGEFGIIJEIJGIJG6@FGI
@6705288/1
ctgccttctacatttgcgagtgacgaagagactctcagcttcaacgccaa
+6705288/1
CC@FFFFFHHHHHJJJJJJJHIIJJJJJIJJGIJJJIJJIJJIIJ?@GHH
@6705289/1
ctgccttctacatttgcgagtgacgaagagactctcagcttcaacgccaa
+6705289/1
CCCFFFFFHHHHGIJGGIBHGEHGIIJJIGGGCHIIJJIJJIJJIHIHEI
@6705290/1
ctgccttctacatttgcgagtgacgaagagttggccactaaactgggcag
+6705290/1
@B@FFDFFHHHHHJJJIIII@FHHIIIIIJHGCGHIJJIIIGIIIGGHGI
@6705291/1
ctgccttctacatttgcgagtgacgaagagttggccactaaactgggcag
+6705291/1
CBCFFFFFHHHHHJJJJJEHGHJJIJJJJJJJJJJJJJJJJJJJJIIJJJ
@6705292/1
ctgccttctacatttgcgagtgacgaagagttggccactaaactgggcag
+6705292/1
CCCFFFFFHHHGGJJIIIGIGGGHIJJIJJIJJIFIGIIJJIJJJIJFGG
@6705293/1
ctgccttctacatttgcgagtgacgaagagttggccactaaactgggcag
+6705293/1
CCCFFFFFHHHHHJIGJIIJ@FGHIIGGHIHIGIGIJJIJIGIJIGIIHI
@6705294/1
ctgccttctacatttgcgagtgacgaagagttggccactaaactgggcag
+6705294/1
CCCFFFFFHHHHHJIJIJIJFHIIJIJJIJIIJJJJIJJJIJJIIJIIJG
@6705295/1
ctgccttctacatttgcgagtgacgaagagttggccactaaactgggcag
+6705295/1
CCCFFFFFHHHHHJJJJJJJEGHIJJIJJJHIJJJJJJJJJJJJJJJJJI
@6705296/1
ctgccttctacatttgcgagtgacgaagagttggccactaaactgggcag
+6705296/1
CCCFFFFFHHHHHJJJJJJJFHIIJJJJJJJJJJJJJJJJJJJIIIIIJJ
@6196983/1
ctcgaaagacttcgactttttactatttttgtatgcacaaaattcgttct
+6196983/1
???DDB?8<C:AD:C:2<FDEF>A<9FEAB?DD?9??DDDDID@BDDDD@
@6196984/1
ctcgaaagacttcgactttttactatttttgtatgcacaaaattcgttct
+6196984/1
CCCFFFFFHHHHHJGIJJJJJJJJJJJJJJJJJIJJJJJJJJJJIIIIJJ
@6196985/1
ctcgaaagacttcgacttttttactatttttgtatgcacaaaattcgttc
+6196985/1
CCCFFFFFHHGHGJGIIJJJJJIIJJJJJJJJHIIIJJIJJJJJJIJJJJ
@6196986/1
ctcgaaagactttgactttttactatttttgtatgcacaaaattcgttct
+6196986/1
?@@BBDD?FHDHBFIGAEIHIHIIIGHGIIF?CEHE?GBHIBGGH?BFHD
@6196987/1
ctcgaaagactttgactttttactatttttgtatgcacaaaattcgttct
+6196987/1
@CCFFFFFGHGHHJHHIJIJJIHIIIIJIIEEFHGJJJJIJJJJIJHIJJ
@6196988/1
ctcgaaagactttgactttttactatttttgtatgcacaaaattcgttct
+6196988/1
CCCFFFFFHHHHHHHJIJJJJIJJJJJJJJJHIJJJJJJJJJJIJJJJJJ
@64852/1
aaaaaatttatacagcactactatgttaccttttggagaacaaaaagaag
+64852/1
CCCFFFFFHHHHHJJIJJJJIJJJJIJIJJIJJIJJJJIJIJJIIGIGIG
@5175067/1
cggagatcgaacagtttagcaataaagtacccaaatcacccattagagaa
+5175067/1
C@@DFFFD?HFHGICGHFHIJGGJGII<EEEHFGHGHIJJIGHIIJJIHI
@64994/1
aaaaaatttcaaattgttcaggtaaaatcttgcttcatgattgaaaattt
+64994/1
CC@FFFFFHHHHGJJJHIIIIJFHIIJJJJJIIJJIIJJGIIJIJIIJII
@64995/1
aaaaaatttcaaattgttcaggtaaaatcttgcttcatgattgaaaattt
+64995/1
CCCFFFFFHHHHHJJJIJJJJJIIJJJJJJJJIJIJJJJIJJJJJJIJJJ
@6198093/1
ctcgaaatcaataactcgacaaaaattgttcccttttgagctattgcgat
+6198093/1
@@?DDBDFDHHFFIGGEFCGIHGEHIIIIIIIEHIIIHDEGGIIIIEHBG
@6198094/1
ctcgaaatcaataactcgacaaaaattgttcccttttgagctattgcgat
+6198094/1
@CCFDEFDHHHDHJIBHJIJJJIJHICHEHIIJIGG9FBBFCG>G@FEHI
@6198095/1
ctcgaaatcaataactcgacaaaaattgttcccttttgagctattgcgat
+6198095/1
@CCFDFDDFFHFHJIGIEIIIIIIJJIJGIGIJJGGHGECDHIGIIGIIJ
@6198096/1
ctcgaaatcaataactcgacaaaaattgttcccttttgagctattgcgat
+6198096/1
@CCFFFFFHHHHGJJJGEBGBGIJGHGIHIGIJJJIIGEHIJIIHII>EG
@6198097/1
ctcgaaatcaataactcgacaaaaattgttcccttttgagctattgcgat
+6198097/1
BB@FFFFFHHHHHIJGIIJJJJJJJJJIHGHIJIJIJJIJHIIGIJJJJI
@6198098/1
ctcgaaatcaataactcgacaaaaattgttcccttttgagctattgcgat
+6198098/1
C@CFFFFFHHHGHIIEHEHIIIJJJJJGEHIJDHIIJHIJDFBGIBHIEH
@6198099/1
ctcgaaatcaataactcgacaaaaattgttcccttttgagctattgcgat
+6198099/1
CCCFFFFFGHHGHJJJJJIIJJJJJJIJIJJJJJJJJJJJJJJIJJIJJJ
@6198100/1
ctcgaaatcaataactcgacaaaaattgttcccttttgagctattgcgat
+6198100/1
CCCFFFFFGHHHHJJJJIIJJJJJJJJJJJJJJJJJJJJJJJJJJJJJJI
@6198101/1
ctcgaaatcaataactcgacaaaaattgttcccttttgagctattgcgat
+6198101/1
CCCFFFFFGHHHHJJJJJJJJJJJJJJIHIIJJJJJJJIJHJJJJJJJGI
@6198102/1
ctcgaaatcaataactcgacaaaaattgttcccttttgagctattgcgat
+6198102/1
CCCFFFFFGHHHHJJJJJJJJJJJJJJJIJJJJJJJJJJJJJJJJJJJJJ
@6198103/1
ctcgaaatcaataactcgacaaaaattgttcccttttgagctattgcgat
+6198103/1
CCCFFFFFGHHHHJJJJJJJJJJJJJJJJJJJJJJJJJJJJJHJJJIJJJ
@6198104/1
ctcgaaatcaataactcgacaaaaattgttcccttttgagctattgcgat
+6198104/1
CCCFFFFFHHHHFIIIGIFHIJJJJJJJIJIJIJIJJJ?GHGDGHJJIHI
@6198105/1
ctcgaaatcaataactcgacaaaaattgttcccttttgagctattgcgat
+6198105/1
CCCFFFFFHHHHHJIJJJGIJJJIIJJJJJJJJJJJJJJIIJIJJJJJJJ
@6198106/1
ctcgaaatcaataactcgacaaaaattgttcccttttgagctattgcgat
+6198106/1
CCCFFFFFHHHHHJJIIJJJJGIJGIJIGHIIGGIJIGG?HGGIIJDEHJ
@6198107/1
ctcgaaatcaataactcgacaaaaattgttcccttttgagctattgcgat
+6198107/1
CCCFFFFFHHHHHJJIJJIIJJJJJJJJJIJJJJJJJJJIJJJGJJIJJJ
@6198108/1
ctcgaaatcaataactcgacaaaaattgttcccttttgagctattgcgat
+6198108/1
CCCFFFFFHHHHHJJIJJJJJJJJJJJJGIJJJJJJIIHIHEHHGIIJJI
@6198109/1
ctcgaaatcaataactcgacaaaaattgttcccttttgagctattgcgat
+6198109/1
CCCFFFFFHHHHHJJJJJGJIIJJJJJJIIJJIJJJJHHIJJJJJIJJHI
@6198110/1
ctcgaaatcaataactcgacaaaaattgttcccttttgagctattgcgat
+6198110/1
CCCFFFFFHHHHHJJJJJJJJJJJJJIJHJJJJJJJJJIIIJIJJJJJJJ
@6198111/1
ctcgaaatcaataactcgacaaaaattgttcccttttgagctattgcgat
+6198111/1
CCCFFFFFHHHHHJJJJJJJJJJJJJJJIJIJJJJJJJIIHIJJJJIJJJ
@6198112/1
ctcgaaatcaataactcgacaaaaattgttcccttttgagctattgcgat
+6198112/1
CCCFFFFFHHHHHJJJJJJJJJJJJJJJJJJJJJJJJJGIIIIJJJJJJJ
@6198113/1
ctcgaaatcaataactcgacaaaaattgttcccttttgagctattgcgat
+6198113/1
CCCFFFFFHHHHHJJJJJJJJJJJJJJJJJJJJJJJJJJIHIIJJJJJJI
@6198114/1
ctcgaaatcaataactcgacaaaaattgttcccttttgagctattgcgat
+6198114/1
CCCFFFFFHHHHHJJJJJJJJJJJJJJJJJJJJJJJJJJJJJJJJJIIJJ
@6198115/1
ctcgaaatcaataactcgataaaaattgttcccttttgag
+6198115/1
@@@?D?DABA:DFIII<:3CEDHAFFF<EE?<9CG<99B7
@6198116/1
ctcgaaatcaataactcgataaaaattgttcccttttgagctattgcgat
+6198116/1
BC@FDFFFHHHHHIJIJIGIIIJJJJIIHIIJJJGGIJJFGHIJJJJJJJ
@6198117/1
ctcgaaatcaataactcgataaaaattgttcccttttgagctattgcgat
+6198117/1
CCCFFFFFGFHHHJJJJJIIJJJJJIJJJJJJJIJJJJJIJIHIJJJJII
@6198118/1
ctcgaaatcaataactcgataaaaattgttcccttttgagctattgcgat
+6198118/1
CCCFFFFFHFHHHJJJJJIJJJJJJJJJJJJJJJJJJJIJHJJJJIJIII
@6198119/1
ctcgaaatcaataactcgataaaaattgttcccttttgagctattgcgat
+6198119/1
CCCFFFFFHHHHFIJIJJJJIJJJJJJJHIJJJJJJJGHIGIIJJJJJJJ
@6198120/1
ctcgaaatcaataactcgataaaaattgttcccttttgagctattgcgat
+6198120/1
CCCFFFFFHHHHHJJJJJIIJJJJJJJJJJJJJJIJJJIJJJIJJJJJIJ
@6198121/1
ctcgaaatcaataactcgataaaaattgttcccttttgagctattgcgat
+6198121/1
CCCFFFFFHHHHHJJJJJJJJJJJJJJJGJJJJJJJJIJDGIJJJJJJJJ
@6198122/1
ctcgaaatcaataactcgataaaaattgttcccttttgagctattgcgat
+6198122/1
CCCFFFFFHHHHHJJJJJJJJJJJJJJJJJJJJJJJJIIIJJIIIJJJIJ
@6198123/1
ctcgaaatcaataactcgataaaaattgttcccttttgagctattgcgat
+6198123/1
CCCFFFFFHHHHHJJJJJJJJJJJJJJJJJJJJJJJJJGDHJJJJJJJJJ
@6198124/1
ctcgaaatcaataatgcaatgtgtttaaatttttgtcgagtcaaaagcga
+6198124/1
=1:?DEFFHFHHHJJJJJJJJIIGIJIJIIJJJJJGIJJJGHIJJJJIEH
@6198125/1
ctcgaaatcaataatgcaatgtgtttaaatttttgtcgagtcaaaagcga
+6198125/1
@BCFFFFFHHGFHJIJJJJJJIHIIJJJIJIJJIJIJJJJIGEHIJIIJI
@6198126/1
ctcgaaatcaataatgcaatgtgtttaaatttttgtcgagtcaaaagcga
+6198126/1
@CCFDDDFGHHHGIHGIIIIECFHGGIIIIIIIIFGGIDHEHIIIIIIII
@6198127/1
ctcgaaatcaataatgcaatgtgtttaaatttttgtcgagtcaaaagcga
+6198127/1
CCCFFFFFHHHGHJJJJJIIJFHJIJJIIIJJJJIIIEDGFHIGIJIIEH
@6198128/1
ctcgaaatcaataatgcaatgtgtttaaatttttgtcgagtcaaaagcga
+6198128/1
CCCFFFFFHHHHHJJJJIJJJHIJJJJIIJJJJIJHIIHIIIJJJJJIJI
@6198129/1
ctcgaaatcaataatgcaatgtgtttaaatttttgtcgagtcaaaagcga
+6198129/1
CCCFFFFFHHHHHJJJJJJJJGIGJFJIIIJJJJJIIJHIIIJJJJJJJJ
@6198130/1
ctcgaaatcaataatgcaatgtgtttaaatttttgtcgagtcaaaagcga
+6198130/1
CCCFFFFFHHHHHJJJJJJJJHHJIJIJJJJJJJJGIIJIIIIJJJJIJJ
@6198289/1
ctcgaaatctaaggttatattacttttatgaatcgtgataacatgcataa
+6198289/1
@CCFFFFFHHHHHJIJJJAIIJIJJJJIJJFACHHGHIIJJJJIJIJJIJ
@6706512/1
ctgcctttcgtgtggtagtccctcttcgtgttccctttcat
+6706512/1
@@@DDDDDHFHH?CFAECEDEHAFEHGGE?:C9C34CB?:B
@2117866/1
atttgtacatgaagttgtctgcccctttcttaa
+2117866/1
:?@D?DBDF?DB>G@:<FE<F@BGBFII9FH<F
@2117867/1
atttgtacatgaagttgtctgcccctttcttaatcggttctgcatgaatg
+2117867/1
CCCFFFFFHHHGHIJJJJJIEIIJJJJIJJJJJJJJJJJJJJJJJJJIJI
@2117868/1
atttgtacatgaagttgtctgcccctttcttaatcggttctgcatgaatg
+2117868/1
CCCFFFFFHHHHHJIIJJJJJJJJJJJJJJJJJJJJJJJJJJJJJJJJJJ
@590244/1
aacctctatactttgcatcaaataaatgctcccttttcacaatataataa
+590244/1
CCCFFFFFHHHHHJJJJJJJJJJJJJJJJJJJJJJJJJJJJJJJIJJIJJ
@590303/1
aacctctctgtcggtagatttccgtgaagtgg
+590303/1
@@CFFFFFHGHHHIFIBHGIHIJJFFHGC?FG
@3125757/1
cacgaaaggcagttcaccatcgcttgtcatgtgttgaaattccgcgaaat
+3125757/1
CCCFFFFFHGHHHJJIJJJJJJIIJJIJJJIHIJJJJJJJJJIIJIGIEI
@4161675/1
cccgtcagcgtcctccaggagttgctgagccgtcgcggcatcactcccaa
+4161675/1
CCCFFFFFGHDFHJIJGIJDIFHGIJJJIIJIHGGHIGE4>??C=@DE>@
@591204/1
aaccttgcaaattttcaatcatgaagcaagattttacctgaacaatttga
+591204/1
?@1ADDDDHFDDHIIEGIIEG<EGGHBFEFGIGHD@GCBEDAHG>FHGIB
@591205/1
aaccttgcaaattttcaatcatgaagcaagattttacctgaacaatttga
+591205/1
CC@FFFFFHHHHHJJJJIJJJJJJJJIJIJJJJJJJJJJJIIJJJJJJJJ
@7729307/1
ctttacgcgcgaaaaccattatgttttactaatttttcaataaaatacac
+7729307/1
@CCFFFFFHGFDDIJIJGGIIJGHIIJJJJJIJJJJJIJJJJJJJJJJIJ
@7729308/1
ctttacgcgcgaaaaccattatgttttactaatttttcaataaag
+7729308/1
@??D;AADFFF:FHIF?BDH@B>GHHGIBBHIIIIIG@DHGIIEC
@7729309/1
ctttacgcgcgaaaaccattatgttttactaatttttcaataaagtacac
+7729309/1
@@<D=DDAA::FHII@@?DGI@H9BGHG8?D?FH<88=F8=FHHAFD@A7
@7729310/1
ctttacgcgcgaaaaccattatgttttactaatttttcaataaagtacac
+7729310/1
CC@FFFFFHHGHFIGIIIGIEHIDGIIJJIIHIJJIJJJIJGJIJFHIIH
@7729311/1
ctttacgcgcgaaaaccattatgttttactaatttttcaataaagtacac
+7729311/1
CCCFFFFFHGHHHJJJJIJJIJJJIJJJJJIIJJJJJIJJIJJJJHIJII
@7729312/1
ctttacgcgcgaaaaccattatgttttactaatttttcaataaagtacac
+7729312/1
CCCFFFFFHHHGHJJJJJJJJJJIIJJJJJJJJJJJJJJJIJJJJFHIIJ
@7729313/1
ctttacgcgcgaaaaccattatgttttactaatttttcaataaagtacac
+7729313/1
CCCFFFFFHHHHHJJJJJJJJJIIJJJJJJJJJJJJJJJJIJJJJGHIJJ
@7219710/1
cttcaacgccaaggacttcaacttcgttcagttcttgcaggagatcgcta
+7219710/1
CCCFFFFDHHHGHJGHJJJIJJJJJJIIJJJJCHCGIJIIJIGGIIJIIJ
@7220916/1
cttcaactatgttcagttcttgcaggagatcgctagcgaacaatccttcg
+7220916/1
CCCFFFFFAHGHHJJJGIIJJIJJJIIJJJJJJJJJJJJJJJJJIJJJIJ
@2119313/1
atttgtatccattatcactttttgttgccgtgtgcccttgagaaatttgc
+2119313/1
@@@DDA?DD?FFF?GBD?FCBDI@EGD4A@C:?E<CBFB@@DFBFB90?B
@592896/1
aacgaaattaaacacgctgagaaagctatggttgagtgaaaaaggtggga
+592896/1
@@CFFFFFHHHGHGIJIIIIEIJJJIJGIGF?FEGIFGIJJGGGE9?FGE
@5178947/1
cggagctggatagcttacggatctgttgcaccgagtgaacatgtgacata
+5178947/1
@@CDFFFFHHFFHIJJIGCHCFFHBFGIIIGHB@D:BGICGGIIJAGHGH
@3647951/1
cattcagcaggttttttaacagtttgaaaaccttgataaatggaacgaaa
+3647951/1
CCCFFFFEHHHFHIJJJJJJIIHHJJJJJJJJJJJIJJJJIJJHIJJJJA
@3647952/1
cattcagcaggttttttaacagtttgaaaaccttgataaatggaacgaaa
+3647952/1
CCCFFFFFHHHFHIJJJJJJJJJJJJJJJJJJJJJIJIIJJJJJJJJJJJ
@5179859/1
cggaggagcttgctgttgtggaggaccagggtgctgttgtctcgttccag
+5179859/1
CCCFFFDFHHHGHIIHIJHHJHIJGIJIJJJ?DGCHHEABGHEHGGHHCH
@2623082/1
caacaatgttgcaaacttctaatggtaggtatgtgtgcttgtgttcttgg
+2623082/1
@@@7:BDDHHHFFGIGBGHICCGGH<<FG@HI<DH:?FCGCB>;FGFHCH
@5689022/1
ctagaaggcaatagtaccttagtgatctcttagatcttaggaatagatga
+5689022/1
CCCFFFFFHHHHHJHIJJJJJJIIHIIIGIIIIHIIGIDGI@FHIJIJII
@1622367/1
atctccatgtggacccatttgctttggtggggaactttgttgttgacgtt
+1622367/1
CCCFFFFFGFHHHJJJJIIJDIJJJGIAGHGGEEEGIIIJJJJJFHGHFG
@7221954/1
cttcaacttcgttcagttcttgcaggagatcgc
+7221954/1
CCCFDFFFHFDBFBAEFGHIJEGHIIIDFFHAA
@7221955/1
cttcaacttcgttcagttcttgcaggagatcgctagcgaacaatccttcg
+7221955/1
=11ADDEFGHFBHIIIGHIIIIIIICHGHIEHIIIIIIIIIIIIIIIIII
@7221956/1
cttcaacttcgttcagttcttgcaggagatcgctagcgaacaatccttcg
+7221956/1
CCCFFFFFHHHHHJJJHJJIJJJJJJJJJJJJJJJJJJJJJJJJJJJJJJ
@7221957/1
cttcaacttcgttcagttcttgcaggagatcgctagcgaacaatccttcg
+7221957/1
CCCFFFFFHHHHHJJJIJJJJIJJJJJJJJJJJJJJIIIIJJJJJJJJJJ
@3648662/1
cattcatgcagaaccgattaagaaaggggcagacaacttcatgtacaaat
+3648662/1
CCCFFFFFHHHGHJJJIJJJJJIJIJJJJJJJJJJJJJJIIJJJJIIIJJ
@7222418/1
cttcaactttgttcagttcttgcaggagatcgccagcgaacaatccttcg
+7222418/1
@@@=?DDDFFDFFFBFFFDHD:4AF9?C;EA?DFIFE?@ADAFF>CFF>;
@7222419/1
cttcaactttgttcagttcttgcaggagatcgctagcgaacaatccttcg
+7222419/1
=1:ADDDDHFDFHGCBHEGHIHGEDBF;FC@FBH7?FAFHGGHGBHHI@=
@7222420/1
cttcaactttgttcagttcttgcaggagatcgctagcgaacaatccttcg
+7222420/1
@@CDDFDEHHABHEEHGIEEI>HHCGGBFGIIIIIIHHIIIIIEGIIIIH
@7222421/1
cttcaactttgttcagttcttgcaggagatcgctagcgaacaatccttcg
+7222421/1
CCCFFFFFHHHHHJIJHHJJJIIJJJJJEIIJJIJJJJJJJIIJJJJJJJ
@7222422/1
cttcaactttgttcagttcttgcaggagatcgctagcgaacaatccttcg
+7222422/1
CCCFFFFFHHHHHJIJIJJJJJJJJIJJIJIJJJIJJJIJJJIJIIJJIJ
@7222423/1
cttcaactttgttcagttcttgcaggagatcgctagcgaacaatccttcg
+7222423/1
CCCFFFFFHHHHHJJJHIJJJJJJIIJJJJJJJJJIJJJIJJGIGIJIJJ
@7222424/1
cttcaactttgttcagttcttgcaggagatcgctagcgaacaatccttcg
+7222424/1
CCCFFFFFHHHHHJJJIIJJJJJJJJJIJJIJJJJGJJJJJJFIGIJJJJ
@7222425/1
cttcaactttgttcagttcttgcaggagatcgctagcgaacaatccttcg
+7222425/1
CCCFFFFFHHHHHJJJIJJJJIJJJHIJJJIJJIJIJJJJJJIJIJJJJI
@1623041/1
atctcctgcaagaactgaacaaagtt
+1623041/1
@?@DDD;BCFDFFGEEG<E:3C?CH>
@2122315/1
atttgtggtatctgtcgatgttgccagaacgtaagatatcctaaactcac
+2122315/1
@B?DFFFFHHHHHJJJJIJJJIIJJJJIJJJHHJJJJJJIJJJHJJJJJH
@2122316/1
atttgtggtatctgtcgatgttgccagaacgtaagatatcctaaactcac
+2122316/1
CCCFFEFFFHHHHIJJJJJJJJJJJJJJJJJIJJJIJJJIJJJIJJJJJI
@2122317/1
atttgtggtatctgtcgatgttgccagaacgtaagatatcctaaactcac
+2122317/1
CCCFFFFFHHHHHJJJJJJJJJJJJJJJIJJHIJJIJJJJJJJJJJJJJI
@2122473/1
atttgtgtaattgaagttcgtattatttcctcgaaatcaataatgcaatg
+2122473/1
=?@FDADDFHHHHJJJFEIHGGGECIHIGHIJIGIJFIIGHIHGJIIGGH
@2122474/1
atttgtgtaattgaagttcgtattatttcctcgaaatcaataatgcaatg
+2122474/1
CCCFFDEDHHHHGJJJIGIFHJJJJJJIJJJJIJJJJGJJJIJIIJIIJJ
@1101992/1
agacgccaaacattcggcagccaagaacttgctggatctcttggtcggaa
+1101992/1
CCCFFFFFHHHHFIIIJIIEGGGIJIJJJJJIIFG@HGHGGJGGGGII8D
@1101993/1
agacgccaaacattcggcagccaagaacttgctggatctcttggtcggaa
+1101993/1
CCCFFFFFHHHHHJJJJJJJIIGIGIGIIJJJJIGJIJJJJJJJIJIJGJ
@2123280/1
atttgttaatcgtgaccgcttggaagaatttgtcacctctccatattcct
+2123280/1
CCCFFFFFHHHHHJJJJJJJJJJJJJJJJJJJJJJJJJJJJJJJIJJJJJ
@4669547/1
cgaacaatccttcgaggtaacctacgtggacatcgaagaaaaaacattga
+4669547/1
@@@DDDDD?HFHBBBFH2CH?H@DHGEFH@DCDD;BFBDFHIIIBGCG;@
@4165263/1
cccgtggagggtaacaatctgccttctacatttgcgagtgacgaagagtt
+4165263/1
BCCFDDFFHHG?FHIIIJJJJIJJIJIIJJJIJIJGIGDHGEGIJGBHFH
@7732842/1
ctttactcaacaactccagaaaatctcaaacgatgccggcatgccaatta
+7732842/1
CCCFFFFFHHHHHJJJJJJIJJJHJIJJJJIIIIJJJIIGGIJJIJGGIF
@1623859/1
atctcggatcttgctactaatattcgattcgataggtgctttgtctggtt
+1623859/1
@CCFFFFFHHHHGJGHIJJJIGIGIIJJJJJGIJJJGJIJJJIJJJJJIJ
@1623860/1
atctcggatcttgctactaatattcgattcgataggtgctttgtctggtt
+1623860/1
CCCFFFFFHHHHHJJJJJJJJJJJJJIJJJJIJJJJFEGJJJJIIJIJCH
@7223633/1
cttcaagatatattcttcaggggatcatgaagctcgcttttcaaattctc
+7223633/1
:@@DDDDDFDHHHIIIIIADGIIEGGGHIGEFHGIHIIGHIGGIGIGIII
@7223634/1
cttcaagatatattcttcaggggatcatgaagctcgcttttcaaattctc
+7223634/1
BCCFFFFFHHHHHJJJJIJIJJJIJJJJJJIJJJJJIJJJJJJJJJJJJJ
@7223635/1
cttcaagatatattcttcaggggatcatgaagctcgcttttcaaattctc
+7223635/1
CC@FFFFBHHHHHJIJJJGGIGIBGHIII@HIIJIIEHIIIJJJHJJIJJ
@7223636/1
cttcaagatatattcttcaggggatcatgaagctcgcttttcaaattctc
+7223636/1
CCCDFFDDFFHFFIGIJGEGGIJEHHIIIIJIIJIIEGHIIE4DHEGDHH
@7223637/1
cttcaagatatattcttcaggggatcatgaagctcgcttttcaaattctc
+7223637/1
CCCFFFFFHHHHHJJJJJGJJJJGIHJIJJJIJJJJJGIIIJJJJJJJJJ
@7223639/1
cttcaagatatatttttcaggggatcatgaagctcgc
+7223639/1
@@@DDDDDFH<?<CGIIGEEHIGCEGGDEHGGCGG0:
@7223640/1
cttcaagatatatttttcaggggatcatgaagctcgcttttcaaattctc
+7223640/1
CCCFFFFFHHHHHJJJJJJJJJJJJJJJJJIJJJJJJJJJJJJJJJJJJJ
@3650910/1
cattcggtctctacaaccaggtacaattcttctactaaagaatgtccact
+3650910/1
CCCFFFFFHHHGHJJJJIJIJEFHHIJJJJJJIJJIJJIJJJIIFIIJJJ
@3651404/1
cattctagaaggcaatagtaccttagtgatctcttagatcttaggaatag
+3651404/1
C@CFFFFFHHHHGJJJJJFJJIJJJJHJGEHGFDHGGHIHIIEGHFHIJI
@4167747/1
cccgttccgccacagcaacaacctcgagcgagacaacagcagtctgctcc
+4167747/1
BCCFFFFFGHHHHJIJJJJJJJJJJJJFIIJJJJIGHJGHJEGHJIJJJJ
@3651941/1
cattctcttggctagcttctttgacttgccagtgccaatttcgcggaatt
+3651941/1
CCCFFFFFHHHHHJJGGGEGHJHHJIJEIJGICFHIEIIJJIIJHH6@BH
@1103414/1
agacgttagagaggttcactaaaaaatattaggaatccactacaaggttt
+1103414/1
CCCFFFFFHHHHHJHHIJJJJJJJJJIJJJJJJJJJJIJJJJIIGHJDHI
@71611/1
aaaaacattgaccaatcgccaccaatgcttggtgcagctatccactttgc
+71611/1
CC@FFDFFHFHHFIIJIGCGEIIGIJJGGEGEDDCHHGIJJJIGIIIJIJ
@1103920/1
agactaaagaaacgctcgtggggagcgatgacgaataaagtatgtgttca
+1103920/1
CCCFFFFFFHHHFIJJIJBGIJJFGIJJIEGIJJGJIJJJFGIGCDDEHG
@1103921/1
agactaaagaaacgctcgtggggagcgatgacgaataaagtatgtgttca
+1103921/1
CCCFFFFFHHHHHIJIIEGBHIBDHIJIGGGGIGHIJJIJ@DHIEHHIHF
@1625953/1
atctcttggtcggaaaagtgactcccgaacaagccaatcagaccaacgga
+1625953/1
@@?DDDD>>:CFF8;FEE:E@HHBDFFIIIIIIIFFIFEFEFFFFFFFIE
@599582/1
aacgagtagatagctttagaggtaatacactattattaggcactagttat
+599582/1
@CCFFFDDHFHHGGEGIIJIJJFGHIIJJJJJIGIIIIIGIJIIJJIIJJ
@599583/1
aacgagtagatagctttagaggtaatacactattattaggcactagttat
+599583/1
BCCFDFDFHHGHHJJJJIJIJJAHFJIJJJJIJJJJJJJJJIJJJJIJJJ
@2628660/1
caacacatgacaagcgatggtgaactgcctttcgtgtggtagtccctctt
+2628660/1
B@;DFFFFHHHHHJJJJJJJIJJJJJIJJIIJJIJIHHIFFHHIJJIJJE
@4672918/1
cgaacagtttagcaataaagtacccaaatcacccattagagaactcttgg
+4672918/1
CC@FFFFEHHHHHJJIJJJIEHHJJJJJJJIIJJIJJJJJJIIJJJJJJJ
@6716162/1
ctgcgggacatgcacatctcttggagccagccaatgggattgcccatcac
+6716162/1
CC@FFFFFHHHHHJIJGHGIIIIFIIGHEGGHGEGIIE<DG@HIGGGFHI
@6716163/1
ctgcgggacatgcacatctcttggagccagccaatgggattgcccatcac
+6716163/1
CCCFFFFFFHFFGIGHIJJJJJIIJEIJJIJIJHJJJJJJJJJJJJIJJI
@6716164/1
ctgcgggacatgcacatctcttggagccagccaatgggattgcccatcac
+6716164/1
CCCFFFFFHHHHHJJJJJJJJJIJJJJJJJJJJJHJJJJIJJJJJJIIJJ
@6716165/1
ctgcgggacatgcacatctcttggagccagccaatgggattgcccatcac
+6716165/1
CCCFFFFFHHHHHJJJJJJJJJJJJJJJJJJJJJJJJJJJJIJJJIJJIJ
@6716166/1
ctgcgggacatgcacatctcttggagccagccaatgggattgcccatcac
+6716166/1
CCCFFFFFHHHHHJJJJJJJJJJJJJJJJJJJJJJJJJJJJIJJJJJJJJ
@6716460/1
ctgcggtacacttggcaatacggtaattgcgtccaatccctttaaacaaa
+6716460/1
CCCFFFDFHHHHHJJIJJJJIJJFGIJJJJJIJJJJJJJJJJJIGIJJJH
@600546/1
aacgatctggtggccaccggaaccggaagatcgaagaaagacgccaaaca
+600546/1
@CBFFFFFHHFHHJJGIJGIEGIIJIIJJJJIJJJJIJIIJJIJJGFFFF
@600788/1
aacgatgtcaccacctgattggtgatatcagccgctccgggcgttccgtt
+600788/1
CCCFFFFFHHHHHJJJJIJJJJEHIJJJJJIJJJJIJJJIJJJGHIHGEC
@2128540/1
atttgtttgtggacataaaggaaagaaaaaaatgtcaaaattttgcaaat
+2128540/1
CCCFFDFFHFHHGJJJJJIJJHJJIJJJJJJJIJGGIJIJIJJJJIJJJJ
@5186670/1
cggagttttgcctgttccgtagcagacggccactggcaaag
+5186670/1
@@@DB=ABHHFHBGHEHGFGC@DHGGD<FEBAFGGGC;FGE
@5186671/1
cggagttttgcctgttccgtagcagacggccactggcaaagtggatagct
+5186671/1
@<<DDDDDHFHFGGGIIJJFHGEHIIGIJJJFIGIIGGICHBFGHIIGII
@5186672/1
cggagttttgcctgttccgtagcagacggccactggcaaagtggatagct
+5186672/1
@?@;D=BBFD?D?DCFBHGGIIIIIIIIIGIGIIIIGGGGHBFCEHIDHI
@5186673/1
cggagttttgcctgttccgtagcagacggccactggcaaagtggatagct
+5186673/1
@@@ADBDDHHHGHJIJJJJHGJJIJJJJIIIJJIJIJJJIJFHGIJIJJI
@5186674/1
cggagttttgcctgttccgtagcagacggccactggcaaagtggatagct
+5186674/1
@@CDDBDEHDFHDFFHGIGCFGGGGGIGIGI:FFGHCBFHHBFH<@GD<>
@5186675/1
cggagttttgcctgttccgtagcagacggccactggcaaagtggatagct
+5186675/1
@@CDFDFFHF<FHIIIIIGHICAEGEGIIIIIIAGGIGGGI?BFFFHFHI
@5186676/1
cggagttttgcctgttccgtagcagacggccactggcaaagtggatagct
+5186676/1
BCCADDDFHHHHHJJJJJJHJJHJIJJHIGIJJIJJJJJIH?FHHIJIJH
@5186677/1
cggagttttgcctgttccgtagcagacggccactggcaaagtggatagct
+5186677/1
BCCDFDFFHHGHHIDHIJIFHJJJJIIIJIJGJIJGJJJJIFHJIJJIII
@5186678/1
cggagttttgcctgttccgtagcagacggccactggcaaagtggatagct
+5186678/1
CCCDFDFFHHHHHJJJJJJHHIIJJJJJJIJJJJJJJJJJJ?FHIIIJJI
@5186679/1
cggagttttgcctgttccgtagcagacggccactggcaaagtggatagct
+5186679/1
CCCFFDFFHHGHGIGIJJJIJIIJJJJIJJJJIIJIJJJIJDFIIJJJJG
@5186680/1
cggagttttgcctgttccgtagcagacggccactggcaaagtggatagct
+5186680/1
CCCFFDFFHHHHHJGIJJJIJIIJIJJIJJJJJIJIIIIJJFHIGIJEGH
@5186681/1
cggagttttgcctgttccgtagcagacggccactggcaaagtggatagct
+5186681/1
CCCFFDFFHHHHHJIGIJJJJIJJJJJJJJIJIJJJJJJHHDFHFHIIII
@5186682/1
cggagttttgcctgttccgtagcagacggccactggcaaagtggatagct
+5186682/1
CCCFFDFFHHHHHJIJJJJIJJIJJJIJJJJGJJJJIIJIIGFHHIJJJG
@3136524/1
cacgacgaatgatgtgataaatatacctgcacacacgcatttttaaattt
+3136524/1
@?@BBADAAAFDHAC?<?FHIBEHGG4E<9DDFFB<DE<FBDEGIDG9@F
@3136525/1
cacgacgaatgatgtgataaatatacctgcacacacgcatttttaaattt
+3136525/1
CCCFFFFFHHHHGJGHIJJJJJJJJJJJJJJJJJJJJJJJJJJJJJIJJE
@6717853/1
ctgcgtatctgatcggccaggagcaacgcg
+6717853/1
?@<??D?7A?F?AGFAHGG?@<8B?FDEHD
@6717854/1
ctgcgtatctgatcggccaggagcaacgcgttgattctgtaaagaatgca
+6717854/1
CCCFFDFFHHHGHJJJIJIIIEGEGIIJJG:DDBFHCF>=BFH@CG@>C>
@2130310/1
attttaaaagcctcttaaatttaaccgaaatatagaatacaccccttaat
+2130310/1
@BCFFFFFHHGHGJJJJJIJJIJJIIJGIJJJJJJJJIGJIJJIJJJJHE
@602086/1
aacgattttacctttgcgcgaaaagtgaccacaagcaatgtcaaagagaa
+602086/1
@CCFFFFFHHHHHJJJIJIIIJJJJFGGIIIJJJJJIIIJJIIIJJJJJJ
@602087/1
aacgattttacctttgcgcgaaaagtgaccacaagcaatgtcaaagagaa
+602087/1
BCCFFFFFHHHHHJJJJJJJIJJJJHIIJJJJJJJIJIJIIIJIJJJJHI
@602088/1
aacgattttacctttgcgcgaaaagtgaccacaagcaatgtcaaagagaa
+602088/1
CCCFFFFFHHHHHJJIJJJJIIJJJFHIJJIJJIIJJJJJJIJJJJJJHH
@602089/1
aacgattttacctttgcgcgaaaagtgaccacaagcaatgtcaaagagaa
+602089/1
CCCFFFFFHHHHHJJJIJJIGIJIIGGIJIJJJJJIJJJIHGHIJJIJIG
@602258/1
aacgcaaactgacgtttactcttctaatgtcaaacagaatctagccaaac
+602258/1
CCCFFFFFHHHHHJGIJJJJJJJJJJJJJJJJJGIIJJIJJJJJJJJJJJ
@4173533/1
ccctaatcagctacaacagtcaacatttcccacctttttcactcaaccat
+4173533/1
=?1=B;D??<?CFEGFE;:C<FCH<GFIB@@4?:CBFEE9C<94:BG??G
@1632113/1
atctgccttctacatttgcgagtgacgaagagttggccactaaactgggc
+1632113/1
CCCFFFFFHHHHHIJIJIJJJJFHJJJJJJGIJJJEIJJJJIJJJJHEHI
@1632286/1
atctgcgggacatgcacatctcttggagccagccaatgggattgcccatc
+1632286/1
CCCFFFFFHFHHHHJGIGGIGIGIGHIJJIIIIJIJJJJJIIJJIJIEHJ
@1632287/1
atctgcgggacatgcacatctcttggagccagccaatgggattgcccatc
+1632287/1
CCCFFFFFHFHHHIJIIGHGGGHIIIGIIIJGIJJIIJJJIIIIJJJIJJ
@3138629/1
cacgagaatttgaaaagcgagcttcatgatcccctgaagaatatatcttg
+3138629/1
@@@FDD?DFFFHHGIHEEGIAECCGIFIIJIIGHEGIGHIJJJJBIIIGG
@2633588/1
caacacttcgactacagatattcgcacttgcagtcccaatatcaaactac
+2633588/1
CCCFFFFFHHHHHJJJJJJJJJJJIJJJJJJJJIJJJJJJJJJJJJJJJJ
@3139342/1
cacgagccaatcttccgctaccgcg
+3139342/1
@<?DDADAFHHHHIAEACAGGH<F8
@3139343/1
cacgagccaatcttccgctaccgcgtgttccttaacaacgatctggtggc
+3139343/1
@@@FFFFFFDDHGHBECEFHED><?0?FHFBF>DH>DFEAG;@HG<=C;D
@5697837/1
ctagacaacagcaaactgctcctccacaacaacaacctggagcgagacaa
+5697837/1
CCCFFFFFHHHHHJJJJJJJJJJJJJJJJJJJJJJJJJJJJJIJJJJJJG
@3139514/1
cacgagcgtttctttagtctgtatattttcttgtatcacttattgcgtct
+3139514/1
CCCFFFFFHHHHHJJJJIJJIFHJJJJJIIJJJIJJIJJJJJJJJJJHHJ
@2635135/1
caacagactggtcccacacaacagactggtcccacacaagggcagcaaaa
+2635135/1
@?;?D32=?CFFFIFIIEEFFF=8FB<EF??GCFFFDGBFBFAFEBFEDC
@7739934/1
ctttagaggtaatacactattattaggcactagttattaattataatcat
+7739934/1
:B@AADDEFCFHHJJJJJJIJJJJJIJIJJJJJEHGIJIJJJIGGIJJJI
@7739935/1
ctttagaggtaatacactattattaggcactagttattaattataatcat
+7739935/1
CCCFDFFFHCFHHJJJJIJJJIIIJIJGIJJIJIIJJJJJJJJJJJJJJJ
@7739936/1
ctttagaggtaatacactattattaggcactagttattaattataatcat
+7739936/1
CCCFFFFFHCFHHJJJJJIIJJJJJJJJJIJJJIJJJJJJJJJIIIIJJJ
@5191228/1
cggatatttatgttactattggaatatcgttcctttggaaaatatggaaa
+5191228/1
@C@<DFFDHHHHDGIIEIIJGIIJJIIHIJJJEIGGIJJIJJFIIIIDII
@1109386/1
agagaagaaagctatacagtagtcaaatttgtatccattatcactttttg
+1109386/1
CCCFFFFFHHHHHJJJJGJJGIFGIIJJJJIIJGJJJJJJJJJIIIGIGE
@1109387/1
agagaagaaaggccgatagaatgaagtgaaagtcgaacgttcttctgggc
+1109387/1
CCCFFFFFHHHHHJJJIJJJJJJJJJGJJJJJGHIJGGHFEHJIIJDGIG
@1109388/1
agagaagaaaggccgatagaatgaagtgaaagtcgaacgttcttctgggc
+1109388/1
CCCFFFFFHHHHHJJJJIIJJJIJJJIIJJIJHHJJJJJIJJJJJJJJJJ
@1109873/1
agagaaggatagcaactaattttacaagctatactttgcatagaattagt
+1109873/1
CCCFFFFFHHHHHIJJJJJJJJJJJJJJJJJJJJJJJJJIJJJIIIJJJG
@2132953/1
attttaacaaccatcccactgtacgagaattcggtttttcagtttctagc
+2132953/1
CCCFFFFFHHHHHJJJJJJJJHIJJHIGIJJJJJHIJJJJJJGIIJJJJI
@2132954/1
attttaacaaccatcccactgtacgagaattcggtttttcagtttctagc
+2132954/1
CCCFFFFFHHHHHJJJJJJJJIIJJJJIIJJJJJIJJJJJJJJJJJJJJJ
@2132955/1
attttaacaaccatcccactgtacgagaattcggtttttcagtttctagc
+2132955/1
CCCFFFFFHHHHHJJJJJJJJIJJJIJIJJJJJIHIIJJJJJIJJIJJIJ
@5700134/1
ctagactataacatcttctaagtaatgaattttctacttcattatattca
+5700134/1
CCCFFFFFHHHHHJJJJIJIIJIHIJJ<FHIJJJJJJJJJJIJJJJJJJI
@5700135/1
ctagactataacatcttctaagtaatgtattttctacttcattatattca
+5700135/1
CCCFFFFFHHHHHJJJJJJJJIGJJJIJHJJJJJJJJJJJJJJJJJJJJJ
@605117/1
aacggaacgcccggagcggctgatatcaccaatcagg
+605117/1
CC@FFFFFHHHHHIIIIIIIIG@DFGIEIIGIAGHGI
@6213232/1
ctcgacaaaaatttaaacacattgcattattgatttcgaggaaataatac
+6213232/1
@CCFFDDFHHHHHJJIJJJIJGGHIJIIIIIIGGHIJIDGIGHIIJJIJJ
@6213233/1
ctcgacaaaaatttaaacacattgcattattgatttcgaggaaataatac
+6213233/1
C@@FFDFDHFHGHJIIIIIIIJJIFDGIJIGHAFHIIIGGGIEEHIAFHG
@6213234/1
ctcgacaaaaatttaaacacattgcattattgatttcgaggaaataatac
+6213234/1
CC@FFFFFHHHHHJJJJIIIGIJJJJJIJJIGIJJJJJJIGJIJJJJJII
@6213235/1
ctcgacaaaaatttaaacacattgcattattgatttcgaggaaataatac
+6213235/1
CCCFFFFFGFFFHGHGIHIIIJGGEGIGIIJJGJJIJJHJJFIJIJIJIG
@6213236/1
ctcgacaaaaatttaaacacattgcattattgatttcgaggaaataatac
+6213236/1
CCCFFFFFHHHHHJJJJJJJJJJIJIJJJJJJJJJJIIJIJJJJJJJJJJ
@6213237/1
ctcgacaaaaatttaaacacattgcattattgatttcgaggaaataatac
+6213237/1
CCCFFFFFHHHHHJJJJJJJJJJIJJJJJJJJJJJJJJJJJJJJJJJJJJ
@6213238/1
ctcgacaaaaatttaaacacattgcattattgatttcgaggaaataatac
+6213238/1
CCCFFFFFHHHHHJJJJJJJJJJJJJIJJJJJJJJJIJJIJJJJIJJIII
@6213239/1
ctcgacaaaaatttaaacacattgcattattgatttcgaggaaataatac
+6213239/1
CCCFFFFFHHHHHJJJJJJJJJJJJJJJJIJIIJJIIJIJJDD9?GGIII
@6213240/1
ctcgacaaaaatttaaacacattgcattattgatttcgaggaaataatac
+6213240/1
CCCFFFFFHHHHHJJJJJJJJJJJJJJJJJJJIIJJJJJJJJJJJJJJII
@6213241/1
ctcgacaaaaatttaaacacattgcattattgatttcgaggaaataatac
+6213241/1
CCCFFFFFHHHHHJJJJJJJJJJJJJJJJJJJIJJJJJJJJJJJJJJJJJ
@6213242/1
ctcgacaaaaatttaaacacattgcattattgatttcgaggaaataatac
+6213242/1
CCCFFFFFHHHHHJJJJJJJJJJJJJJJJJJJJJJJJJIJJJJJJJIJJJ
@6213243/1
ctcgacaaaaatttaaacacattgcattattgatttcgaggaaataatac
+6213243/1
CCCFFFFFHHHHHJJJJJJJJJJJJJJJJJJJJJJJJJJJJJJJJJJJJJ
@4178680/1
ccctattgaaaaccttgtagtggattcctaatattttttagtgaacctct
+4178680/1
@@@DDDFDFHHHBHIJIGIJHGGHIIJIGIJJJJJIIJJIJGIIGIJJJJ
@4178681/1
ccctattgaaaaccttgtagtggattcctaatattttttagtgaacctct
+4178681/1
CC@FFFFFHHHHHJJJJIJJFHIHJJJJJJJJIJJJJJJJJJJJJJJJJJ
@4178682/1
ccctattgaaaaccttgtagtggattcctaatattttttagtgaacctct
+4178682/1
CCCFFFFFGHHHFIJJJGJJGHIHHJIJJJJJJJJJJJJJJIJIJIIJIH
@4178683/1
ccctattgaaaaccttgtagtggattcctaatattttttagtgaacctct
+4178683/1
CCCFFFFFHHHHHJIJJJJJJHI@GHGJJIGHHIIJJJJGIHJJJJIJII
@5193234/1
cggatcttgctactaatattcgattcg
+5193234/1
CCCFFFFFHHHHHJJJJJJJJJJJJJJ
@5193235/1
cggatcttgctactaatattcgattcgataggtgctttgtctggttaact
+5193235/1
@C@BDDDFDFAFHAGIIIHIIJIJIIJIJJIICGGEIJGFHIIIFHHIJJ
@6722077/1
ctgctaagttctcttgttttttccgtagctcttcctccctggatttcttg
+6722077/1
CCCFFFFFHHHHHJJJHIJJJJJJIJIJIJJJJJJJJJIJJJHIJJJJJJ
@2134104/1
attttaactggtgaagtttcctctttgtcttttattaattgagaaggttg
+2134104/1
@@CFFFFFHHHHHHIJIIGEEGGJJJIJHHIIJIIJGGIIGIGBDHIFHI
@6214735/1
ctcgacatggagtcccaaaacatgaccatgatgcactcggccggaccgat
+6214735/1
CCCFFFFFHHFHFHIJJJJIJJJJJJJJJJJJIIIJIIJGIJJJIIIJBF
@6214736/1
ctcgacatggagtcccaaaacatgaccatgatgcactcggccggaccgat
+6214736/1
CCCFFFFFHHHHHIIJJJJJJIIJJJJJJJJJJJGIJJJJJJGJDHIIED
@1111584/1
agagaatggcggctcacaagatgtggcaatccttgcaggatttacccgtg
+1111584/1
@@@DDDDDFFFFF:@?E?F;?C>:?F=DCB<G<FAFEFIAFFIBAFIA5A
@1111585/1
agagaatggcggctcacaagatgtggcaatccttgcaggatttacccgtg
+1111585/1
@@@DDDDDHFHHA:CBBEF<;?<?FG0:D@<F@H@CHCGDDFG<=FH6;E
@7235780/1
cttcaatgtttgaatgatgattatataacgagtagatagctttagaggta
+7235780/1
BBBDDDEFHHHHHJJJJJJJJJJJJJJJIIGIFHHIIIJJJJJJJJJJDH
@7235781/1
cttcaatgtttgaatgatgattatataacgagtagatagctttagaggta
+7235781/1
CCCFFFFFHHHHHJJJIJJJJIEJJJJJIIIJCFHGGHJJJJJJJGJJDF
@7236246/1
cttcaattacacaaattagtacaactcctccaaaccttgcaaattttcaa
+7236246/1
@@@DBDDEHFHDAFGHGII?ICHIIIIIFIHIGGGGGEEGIGGHIGIGIB
@1113525/1
agagactctcagcttcaacgccaaggacttcaacttcgttcagttcttgc
+1113525/1
CCCFDEFFHHHDFEHGIJJCGGIIIIHHJIIJGIIJJJHIJIIIJJJJII
@1113526/1
agagactctcagcttcaacgccaaggacttcaactttgttcagttcttgc
+1113526/1
CCCFFFFFHHHHHJJJJJJEHHIJJJIJJJJJIJJJJIJJJJJJJJJJJJ
@1113527/1
agagactctcagcttcaacgccaaggacttcaactttgttcagttcttgc
+1113527/1
CCCFFFFFHHHHHJJJJJJGHIJJJIIJJJJJIJJJJJJJJJJIJIJJJI
@4680430/1
cgaacgttcttctgggcttttcctgcttttttagcagctttaccattcgt
+4680430/1
CCCFFFDFHHHHGJJJJJJJJJJJJJJJJJJJJJJJJJJJJJJJJJJJJH
@3665646/1
catttatcaaggttttcaaactgttaaaaaacctgctgaatgtgcgccaa
+3665646/1
CCCFFFFFGHHHDHIJJJJJJJJJJJJJJJJJJJIJJIJJJIGIIJIJJI
@3665647/1
catttatcaaggttttcaaactgttaaaaaacctgctgaatgtgcgccaa
+3665647/1
CCCFFFFFHHHHCFHIJJJJJIGJJJJJJJJJJJGIIJJIIJIIIIJJJJ
@7743695/1
ctttaggaaacggtttatgagcaacatcaacatttaaaagtggcttccag
+7743695/1
CCCFFFFFHHHHHFHIIIGHGIIJJIIJJIJJJJJJJGIGDAHGJJDDA<
@3145130/1
cacgattcataaaagtaatataaccttagatttcgaggcaaattgattga
+3145130/1
??<DDBDDD?ACBHEH@CDFHGHEGIIIIG@CHGGGHIIEGHGE>>GCG3
@3145131/1
cacgattcataaaagtaatataaccttagatttcgaggcaaattgattga
+3145131/1
?@@ADBDDBFBFHEE<AEHHG@HHIEHHIHIIIECHGHBGEGGGIGFHI@
@3145132/1
cacgattcataaaagtaatataaccttagatttcgaggcaaattgattga
+3145132/1
@@@FDFFFHHHHHIICEGGHGGEHHGIJI@HHGGIBHDFGAHGGGBFGEA
@3145133/1
cacgattcataaaagtaatataaccttagatttcgaggcaaattgattga
+3145133/1
@@CFFFDFHHHGHIICFGI@FJIIJJJIIGHIHIJJEAHGIJJIGIDHIA
@3145134/1
cacgattcataaaagtaatataaccttagatttcgaggcaaattgattga
+3145134/1
@CCFFFFFHHHHHJIEHHJGGIIJJIJJJIJJGEIIJFGJJJJIGIJIJG
@3145135/1
cacgattcataaaagtaatataaccttagatttcgaggcaaattgattga
+3145135/1
BC@FDFFFHHHHHIJEGHJJJJIJIJJIIGHJJIIIIJIIJIGIIFIJIG
@3145136/1
cacgattcataaaagtaatataaccttagatttcgaggcaaattgattga
+3145136/1
BCCFDFFFGHHHHJICGIIJJIJJIJIIJGIJJIJJJJJJJJHJJGIJIC
@3145137/1
cacgattcataaaagtaatataaccttagatttcgaggcaaattgattga
+3145137/1
C@?DFFFFHHHHHJJFHIJJJJJJJJJJJJJJJJJJHHIIIJJGIGJJJF
@3145138/1
cacgattcataaaagtaatataaccttagatttcgaggcaaattgattga
+3145138/1
CC@FFFFFHGHHHJJEHIJJJJJJJJJJJJJJJJIJGGIJJJIJJIJJJI
@3145139/1
cacgattcataaaagtaatataaccttagatttcgaggcaaattgattga
+3145139/1
CCCFFDFFHHHGHJJFHIIJJJJJJJJJJIJJJJJJJJJJJJJJIGIJI>
@3145140/1
cacgattcataaaagtaatataaccttagatttcgaggcaaattgattga
+3145140/1
CCCFFFFFHGHHHJJCGHIIJJJJJJJJJJJJJIIIIIGJGIHJJJJIJH
@3145141/1
cacgattcataaaagtaatataaccttagatttcgaggcaaattgattga
+3145141/1
CCCFFFFFHHHGHJICFHIJJHJJJJJJJJJJJJIJIIJIJJHJJJJJJE
@3145142/1
cacgattcataaaagtaatataaccttagatttcgaggcaaattgattga
+3145142/1
CCCFFFFFHHHHHIJCHIIJIJJJJJJJJIJJJIJJJJJIJJJJIJIJJI
@3145143/1
cacgattcataaaagtaatataaccttagatttcgaggcaaattgattga
+3145143/1
CCCFFFFFHHHHHJJAFHJGIJJJJJJJJIJJIJJJJIJIJJJJJJJJJG
@3145144/1
cacgattcataaaagtaatataaccttagatttcgaggcaaattgattga
+3145144/1
CCCFFFFFHHHHHJJEHIJJJJJJJJIIIIGJJJGIGHGJIIJJJJJJJJ
@3145145/1
cacgattcataaaagtaatataaccttagatttcgaggcaaattgattga
+3145145/1
CCCFFFFFHHHHHJJFHJJJJJJJJJJJJIJJJJDIHIJJJJJJJIJJJH
@3145146/1
cacgattcataaaagtaatataaccttagatttcgaggcaaattgattga
+3145146/1
CCCFFFFFHHHHHJJHIJJJJJJJJJJJJJJJJJIIJJJJJJJJJJJJJG
@2137234/1
attttaatgtaataaacagaacatgtaagaagtgaataatgtgattaagt
+2137234/1
@C@FDDDDH?FFBGGGGI@EGIIIIIGFHIIGHCBHHIIIIGHIIIIIIB
@5195313/1
cggatgggttagagctagctggagaagggcacggttcttgaatttgtatt
+5195313/1
B@CDFFFFHHHHHJJJJJJJJJIIIIJJJJJJJJDHGIJJJJJJJIIJJI
@2640419/1
caacagtcaacatttcccacctttttcactcaaccatagctttctcagcg
+2640419/1
@CCFDDDDHFFBDGIIIFGGGGIJGIAFHGHGGHIIGCHIJGGHIII>BH
@2640420/1
caacagtcaacatttcccacctttttcactcaaccatagctttctcagcg
+2640420/1
C@@FFFFFHHGHHJJJJJJJIJJJJJJJJIJJIJJJGIGEGGIIIJJJIG
@2640421/1
caacagtcaacatttcccacctttttcactcaaccatagctttctcagcg
+2640421/1
CC@FFFDDHHHHHJJJJJIJJJJJJJJDIHIIIJIJJJJIJIJJJJJJIJ
@2640422/1
caacagtcaacatttcccacctttttcactcaaccatagctttctcagcg
+2640422/1
CCCFFDDFFGHFDHIEEFCHGGIIJJIIIIIJGIIJBHFGIFHIJJGHGG
@2640423/1
caacagtcaacatttcccacctttttcactcaaccatagctttctcagcg
+2640423/1
CCCFFFDFHGHHHJIJJJJJIIIJJJJIIJJJIIJJJIJIJJJIIJIGHJ
@2640424/1
caacagtcaacatttcccacctttttcactcaaccatagctttctcagcg
+2640424/1
CCCFFFDFHHHHHJJJJJJJJIJJJJJJJJJJJJJJIIJJJIJJJJJIFI
@2640425/1
caacagtcaacatttcccacctttttcactcaaccatagctttctcagcg
+2640425/1
CCCFFFEEHHHHHJJJJJJJJJJJJJJJJJJJJJJJJJJIJJJIJJJIIJ
@2640426/1
caacagtcaacatttcccacctttttcactcaaccatagctttctcagcg
+2640426/1
CCCFFFFFHHHHHJJJJJJJJJJJJJJJJJJJJIJJJIEGIJJIJJIIIJ
@2138748/1
attttacaagctatactttgcatagaattagtggtttttttctaaaatca
+2138748/1
CCCFFFFFFHHHGIJJJJJJJHJGJGHIJGIHGGHHJJJJJJJJJJIIIJ
@1115123/1
agagagtggacattctttagtagaagaattgtacctggttgtagagaccg
+1115123/1
CCCFFFDEHHHHHIIJJJIJIGIJJJJJJIIHIJJJJJHGIJJJJJGJJJ
@4182354/1
ccctcctcctccaattcctgcatcttatataccatcatcttctggagtca
+4182354/1
CCCFFFFFHFFH?GGHBHC@BEGGEH@GEGFGIIGEGGGFHGEAGFHGGH
@4183157/1
ccctcgagtacctcaaaatcatgaccaaaaagtgaacagctatcgataca
+4183157/1
@;?DDDD:<;?<?CBHHIICEEAHGGGHGHIG1?<DBG;BFGHGIGGGEB
@4183158/1
ccctcgagtacctcaaaatcatgaccaaaaagtgaacagctatcgataca
+4183158/1
CCCFFFFFDFHHHJJJJJJIJJJIJJIJJJJJGGIJIIIJJJJJIJJJJJ
@4682423/1
cgaactggtccaaatcgagggcgccatccacgagccaatcttcc
+4682423/1
?@<:B?BDAFABDEF:<C:C@:::FB=?;DGF<A@A;3=@@@=C
@4682424/1
cgaactggtccaaatcgagggcgccatccacgagccaatcttccgctacc
+4682424/1
CCCFFFFFDHHHHJJJJJJJJIIJJJJJJJJIJJJIJGIJJJJJJJHFFF
@611969/1
aacgttcttctgggcttttcctgcttttttagcagctttaccattcgtct
+611969/1
B@CFDFFFHHHHHJJJJJJIJJJJJJJJJJIJIIJGIJJJGIJIJJJFHI
@611970/1
aacgttcttctgggcttttcctgcttttttagcagctttaccattcgtct
+611970/1
BCCFDFFFHHHHHJJIJJJJJJIJJJJJJJJJJJJJJJJIJJJJJJIIJJ
@4683260/1
cgaacttccatagattcaaatgaag
+4683260/1
?@=DBADBFBC>:AAF:AFI::AF:
@4683261/1
cgaacttccatagattcaaatgaagtaaacaacatacgtttttcatttaa
+4683261/1
???D1:D?D??C3A<E:?EF::<F<3AFF@EE8C;EBBEDDII;?BDE4B
@4683262/1
cgaacttccatagattcaaatgaagtaaacaacatacgtttttcatttaa
+4683262/1
???D??DBFA<D?E<G@BHI<<CF?3AEHDDEEE?FFCEHIIIEGGHICH
@4683263/1
cgaacttccatagattcaaatgaagtaaacaacatacgtttttcatttaa
+4683263/1
@@;DDDD>FA:A?DDG?BIH94<C<3AFHHCF@E?F<DCGFGIIGDFIFI
@4683264/1
cgaacttccatagattcaaatgaagtaaacaacatacgtttttcatttaa
+4683264/1
@@<DDFFFHHFHGHIIGGGHIGHE<CHHIIGGGICGFHHGHIIIIGIJIG
@4683265/1
cgaacttccatagattcaaatgaagtaaacaacatacgtttttcatttaa
+4683265/1
C@@FFFFFHHHHGGJJGIIJJJJJ@FHIJJJIIJJJJJIJJJJJJJJJIJ
@4683266/1
cgaacttccatagattcaaatgaagtaaacaacatacgtttttcatttaa
+4683266/1
CC@FFFFFHHHHHIJJIIJJGIIHICHIJJJJIJGIIJIJJJJJJJJJJJ
@4683267/1
cgaacttccatagattcaaatgaagtaaacaacatacgtttttcatttaa
+4683267/1
CCCFFFFFHHHGHJJJGGJJIGIIIEHIJGIJIJIJIJIJJJJJJJJJJJ
@4683268/1
cgaacttccatagattcaaatgaagtaaacaacatacgtttttcatttaa
+4683268/1
CCCFFFFFHHHHHJJJJJJJIJIJJHHJJJJJJJJIJIHJJJJJJIJJJJ
@4683269/1
cgaacttccatagattcaaatgaagtaaacaacatacgtttttcatttaa
+4683269/1
CCCFFFFFHHHHHJJJJJJJJIIJJHJJJIJJJJJJJJIJJJJJJJJJJJ
@3666224/1
catttatgtaacatgtgtgcttaagtggcttaccttctacttaccactta
+3666224/1
B@BDDFFFHGHHHJJIJGHIJJJJJHJJJJJJJJIJJJJJIJJJJJJJJJ
@3666323/1
catttatgtgacataatttgcgacatttgacgtacggttcaagtagctga
+3666323/1
=B1=DDFFHHHHHJJJJJJJJJJJJJJJJIJJGIJJIGHJJJJIIJJJJJ
@7748011/1
ctttagtctgtatattttcttgtatcacttattgcgtctttgctttggtc
+7748011/1
@?@DDDBBDFFHFGHGGGGGGHIFFHIGGGAGAHGEGHIIIDADHGAGBG
@7748012/1
ctttagtctgtatattttcttgtatcacttattgcgtctttgctttggtc
+7748012/1
@@CFDDDDFDFDBHGIJJGGHGHGIIIJJJIIJIIJEFFAHGIAGIIEBH
@7748013/1
ctttagtctgtatattttcttgtatcacttattgcgtctttgctttggtc
+7748013/1
B@CFDFDFFFFHHIJJIJIGJGFEIIJJJJJIJIIJHGJJJIJJJJIJIJ
@7748014/1
ctttagtctgtatattttcttgtatcacttattgcgtctttgctttggtc
+7748014/1
CCCFFFFFFHHHHJJJJJIJJJHJJJJJJJJJJJJIIJJJJIIJJJIJIJ
@7748015/1
ctttagtctgtatattttcttgtatcacttattgcgtctttgctttggtc
+7748015/1
CCCFFFFFHHHGHHIJJJJJJJIIJJIIIIJJJJIJIJJJJIGIIJJJHH
@4185435/1
ccctcttcgtgttccatttcatagaatggtggtggccatctgcgggacat
+4185435/1
CCCFFFFFHHHHHIJJJJJJIJIJJJJJJFHIEHIJIJJJIIJJJJGIII
@2643531/1
caacagttttgacagaacctatgccacattcataagtgaattctctacag
+2643531/1
CCCFFFDEHHHHHJJJJJJJJJIJJJJJJJJJJIJJIIJJIJJJJIIJJI
@7242228/1
cttcaccaatctgcataccgcttccgcgtgctt
+7242228/1
@@;DDDBD?DBADFBHD?FAH@EHIBF??6?;<
@2141801/1
attttacctttgcgcgaaaagtgaccacaagcaatgtcaaagagaaggat
+2141801/1
CCCFFFFFHHHHHFJJIJJIIDHCHIJJJJJJJJJJIJJJJJIJJJJJJI
@1640941/1
atcttagtgtctttcagtcccgaataccgattctcagccgagctgcccag
+1640941/1
CCCFFFFFHDHHHJIIIFHIJGGHGHIIGGIJGGGGEGGGIIIIJIIJFG
@1641120/1
atcttatataccatcatcttctggagtcacccaacaacaacacttcgact
+1641120/1
@CCFFFFFHHHHGJJJJJIJIJIIJJCGIJIJJJJJJHIGIIGIJJJIJG
@2645147/1
caacatcaaactgttcccccacaacagactggtcccccacaacagactgg
+2645147/1
@@@DDDEDHFHHFGGGGGHGIIII?FFGIGIGHHIIGGIIIIGGFHGIIG
@5707412/1
ctagatctttcgtataatcgttaacactgcctgtagtttgatattgggac
+5707412/1
CCCFFFFFHHHDFHGIJJH@FFHIHHJIJIIEHFHIIJIJIJJJJIJJGG
@2646436/1
caacatcgacagataccacaaatacctaaaccttcccactaaagttaacc
+2646436/1
CCCFFFFFHHHHHJJJJJJJJJJJJJJJJJJIJIJJJJJJJJJJIIJJIJ
@5708189/1
ctagatgtcgatcatacttcagccagattaaattttcttacccctagata
+5708189/1
CCCFFFFFHGHHHJJJJJJJJHIJJJJJJJJJJJJIJJJIJIJJJJIJIJ
@4685520/1
cgaagaaagacgccaaacattcggcagccaagaacttgctggatctcttg
+4685520/1
@@@DA?A=ADFDFFAFE8F32<:BFF@@DGBF>@?FD<DB?C=FFE@@FF
@4685521/1
cgaagaaagacgccaaacattcggcagccaagaacttgctggatctcttg
+4685521/1
@CCFFFFFHGHHGJJJJIJJJJGIJJIJJJJIJJJJJJJIJJJJJJJJJJ
@4685522/1
cgaagaaagacgccaaacattcggcagccaagaacttgctggatctcttg
+4685522/1
B@<DFFFFGHHHGJJJIJIJJJIJJJJJJJJJJIJIIJJJJJIJJJJJJJ
@90608/1
aaaaaggtgggaaatgttgactgttgtagctgattaaggggtgtattcta
+90608/1
CCCFFFF=DHHHHJIJHHIEHGHJJIGGGGIE>G@CBEHGG?D@FIGCEC
@7245327/1
cttcacggaaatctaccgacagagaggttatccttgggggaagaagccaa
+7245327/1
CCCFFFFFFDHDHIIJGGHIIIGJJGGHGGIIIJJJIGIIGGIIGIJHHH
@7245328/1
cttcacggaaatctaccgacagagaggttatccttgggggaagaagccaa
+7245328/1
CCCFFFFFGHHHHJJJJJIIJIEIGHIGHJJJJJJJJJJJGIJJJIIHHH
@7752387/1
ctttatagaatgtcaatgttattctaaaaagaagactgctaaacgttaaa
+7752387/1
B@CFFFFFDHFGHIJJIIHJHGIIJJJJJJIIIEHIJJJJIJJHIHIJJJ
@7752388/1
ctttatagaatgtcaatgttattctaaaaagaagactgctaaacgttaaa
+7752388/1
CCCFFFFFHHHGHIIJJJJJIJJJJJJJJJJJJJJJJJJJJJJJJHJJIG
@5709636/1
ctagattctgtttgacattcgaaaagtaaacgtcagtttgcgtttcaatg
+5709636/1
CCCFDFFFDHFHHHGGHIIGHGHIJGHHJJJIGGIJHIIIJIDHIIIJJJ
@5709637/1
ctagattctgtttgacattcgaaaagtaaacgtcagtttgcgtttcaatg
+5709637/1
CCCFFFFFHFHHHGGGIIJCHEGHIGCHHHJIGGIJGIGGHIDHHGJIIJ
@5709638/1
ctagattctgtttgacattcgaaaagtaaacgtcagtttgcgtttcaatg
+5709638/1
CCCFFFFFHHFHHEGIHGIGHCHHJGHGIJJJIIEIHIJIJJFEHGHIJF
@5709639/1
ctagattctgtttgacattcgaaaagtaaacgtcagtttgcgtttcaatg
+5709639/1
CCCFFFFFHHFHHJJJJJJJIHJJJJIIJGJJGHHIIJJJJJGIIJIIJI
@5709640/1
ctagattctgtttgacattcgaaaagtaaacgtcagtttgcgtttcaatg
+5709640/1
CCCFFFFFHHHHHGHIJJJHIFHJJJGHIIJJHJJJJIJIIHGHJIIJJJ
@5709641/1
ctagattctgtttgacattcgaaaagtaaacgtcagtttgcgtttcaatg
+5709641/1
CCCFFFFFHHHHHJJIJJJJJJJJJJHHIIJJHIIIIJJIIIGHJIJJJJ
@6225180/1
ctcgagggcatgatgagcagccgagcccttggcttccttcggagttttgc
+6225180/1
B=BDDFFFHHGGHJDIIIJGIIJGJJIJIJJIJJJJIHJJJIFIGGIJJI
@6225181/1
ctcgagggcatgatgagcagccgagcccttggcttccttcggagttttgc
+6225181/1
CCCFFFFFGHHHHJJIJIJJIJJIJIJJIJGJIJJIIGGGCGGICGHIFG
@6225182/1
ctcgagggcatgatgagcagccgagcccttggcttccttcggagttttgc
+6225182/1
CCCFFFFFGHHHHJJJJIJIJJJJIJJJJJJIJJIJIIJIJIFHCGIJII
@6225183/1
ctcgagggcatgatgagcagccgagcccttggcttccttcggagttttgc
+6225183/1
CCCFFFFFHHHHGJIIJIIIIJIIGGJJJJJJJJJJJJJIIJIJHIIJIF
@5202603/1
cggcaacaaaaagtgataatggatacaaatttgactactgtatagctttc
+5202603/1
@@CFFFFFGHHHHCGFBGIEGIGHIIJIJIIJIIIIEIIGIIIJIIDIJI
@5202604/1
cggcaacaaaaagtgataatggatacaaatttgactactgtatagctttc
+5202604/1
B@CFDFFFHHHHHAFGHIJJJIGHGIJIJJIJIIIIGIJJJJJJJJJJJI
@5202605/1
cggcaacaaaaagtgataatggatacaaatttgactactgtatagctttc
+5202605/1
CCCFFFFFHHHGHCGGHIJJJJGHIJJJJJJJJHIJHGIIIIIIIJJJJG
@5202606/1
cggcaacaaaaagtgataatggatacaaatttgactactgtatagctttc
+5202606/1
CCCFFFFFHHHHHCGGIJJJJJJJJJJJJJJJIJJIJJIJIJJJJJJJJJ
@5202607/1
cggcaacaaaaagtgataatggatacaaatttgactactgtatagctttc
+5202607/1
CCCFFFFFHHHHHCGHIJIJJJHHHHIJJJJJJHGJFHHJIJIJJIJIJJ
@5202608/1
cggcaacaaaaagtgataatggatacaaatttgactactgtatagctttc
+5202608/1
CCCFFFFFHHHHHEHIIIJIIJJJJJIJJJJICIIGIJJJCHCIHJJJJI
@5202609/1
cggcaacaaaaagtgataatggatacaaatttgactactgtatagctttc
+5202609/1
CCCFFFFFHHHHHFGDIJJJJJIIJJJJJJJJIIJJJJJJIJJJJIIJJJ
@5202610/1
cggcaacaaaaagtgataatggatacaaatttgactactgtatagctttc
+5202610/1
CCCFFFFFHHHHHFHGIIEIJJFIGIJIIJJJIGIJJIJJIIIGIBHIII
@5202611/1
cggcaacaaaaagtgataatggatacaaatttgactactgtatagctttc
+5202611/1
CCCFFFFFHHHHHFHIJJJJJJJJJJJJJJJJJJJJJJJJJJJJJIJJJJ
@5202612/1
cggcaacaaaaagtgataatggatacaaatttgactactgtatagctttc
+5202612/1
CCCFFFFFHHHHHGHHJIJJJJIJJJJJJJJJJGIJJJJJJJJIIJJJJH
@93704/1
aaaaagtgaacagctatcgatacacagtcatagatccaatcctataatta
+93704/1
CCCFFFDDHHHDHJJJJJJJJJJJJJJIJJJIJJJJJJJJJJJIIJJJJI
@93705/1
aaaaagtgaacagctatcgatacacagtcatagatccaatcctataatta
+93705/1
CCCFFFFFHHHHHJJJJJJJJJJJJJJHGIJIJIJJJJIJJJJJJIJJJJ
@1121321/1
agaggataaaccaatggagcacacttttacttcagctacttgaaccgtac
+1121321/1
BCCFFFFFHHHHHJJJJJJJJJJJJJJJJJJJJJGIJJJJJJJJJJJJII
@1121322/1
agaggataaaccaatggagcacacttttacttcagctacttgaaccgtac
+1121322/1
C@CFFFFFHHHHHJJJJIJJJJIJJJJJJIJIJJIJIJJJJGIJJIJEGI
@1121323/1
agaggataaaccaatggagcacacttttacttcagctacttgaaccgtac
+1121323/1
CCCFFFFFHHHHHJJJJJJJJJJJJJJJJJIJJJJJJJJJJJJJJIJIIJ
@7753436/1
ctttatatgtcacattttgtggttctttaacgaaatgtcaagagcataaa
+7753436/1
?@@FDEDFGCFDFGIIGH>CCE<CEDFHIIIIIIIEHC?CD@BGDGBGC@
@3149891/1
cacgcatttttaaatttaaaaatttattcaagtcaaaaataatatgtaaa
+3149891/1
@@@DADBD?BDDFGHGGIGGICHI<CDEHG@F?:9CFHAFHCGBHHIIIG
@3149892/1
cacgcatttttaaatttaaaaatttattcaagtcaaaaataatatgtaaa
+3149892/1
CCCFFFFFHHHHHJJJJJJJJIJJJJJJJJJJIIJJJJJJIJJJJJGHII
@7756597/1
ctttatcgggttctgctaagtggtaagtagaaggtaagccacttaagcac
+7756597/1
@@@FDDDFHHFFH9AFHIEI<DGFHGIIGIGHIJGGDGIIHIJJJGGIIH
@7756598/1
ctttatcgggttctgctaagtggtaagtagaaggtaagccacttaagcac
+7756598/1
CCCFFFFFHHHHHJJJJIIJAFHHIJJHHHJJJJFFGIJJJJJJJIJIJJ
@7756599/1
ctttatcgggttctgctaagtggtaagtagaaggtaagccacttaagcac
+7756599/1
CCCFFFFFHHHHHJJJJJJJEHIHHIJHIHJJJJFGGIJJJJJJJJJJJJ
@1644900/1
atcttctggagtcacccaacaacaacacttcgactacagatattcgcact
+1644900/1
CCCFFFFFHHHFHJJJJJJJJJIJJJJJJJJIIIJJJJJJJJJJJJJJJJ
@96203/1
aaaaagtttatttatcatacacaggtaaacagttgtacagtagaggataa
+96203/1
@CCFFFDFHHHHHJIGIGGI?GHJGEFHBFCEIIJGAGGIBHHGIGGIJI
@96204/1
aaaaagtttatttatcatacaggtaaacagttgtacagtagaggataaac
+96204/1
CCCFFFADHHHHHJJJJJJJJJJHHIJJJJJJJGIIIJFGIJJJJJJJJJ
@3674466/1
cattttcggaatcagaaaaaatgtcggaactggcgaaatcaaacaacgta
+3674466/1
CCCFFFFFHHHHHJJJJJJJJJJJIJJJIJJIIJJJIJJJJJJJJJJJHH
@1647372/1
atcttgcttcatgattgaaaatttgcaaggtttggaggagttgtactaat
+1647372/1
?@@AAB>DDBDDFGGHBHHGE@CAHB<CH?2<CA7:;B8CC;?GCGHGBD
@6226207/1
ctcgagtacctcaaaatcatgaccaaaaagtgaacagctatcgatacaca
+6226207/1
@@@DFF;DHHHHHIIIEECHCHGHIHIIIG?BGHGIIIIIIGHIIIIIII
@6226208/1
ctcgagtacctcaaaatcatgaccaaaaagtgaacagctatcgatacaca
+6226208/1
@CCFFDFDHHHBDGHGIIEFDHIGGDGGIIEFHIIECFDGAGGHGIIGFD
@6226209/1
ctcgagtacctcaaaatcatgaccaaaaagtgaacagctatcgatacaca
+6226209/1
BC;DDFDEHHHHHJJJJJJJJJJJJJIJJJHHIJJJJJJJJJJJJJJJJJ
@6226210/1
ctcgagtacctcaaaatcatgaccaaaaagtgaacagctatcgatacaca
+6226210/1
CCCFFFDEHHHHHJJJJIJJIJJJJJIIJJFHIJJIGJIJJJJIJJJJJJ
@6226211/1
ctcgagtacctcaaaatcatgaccaaaaagtgaacagctatcgatacaca
+6226211/1
CCCFFFDFHHHHHJJJJJJJJJIJJJJJJJFGIJJJJJJJJJJJJJJJJJ
@6226212/1
ctcgagtacctcaaaatcatgaccaaaaagtgaacagctatcgatacaca
+6226212/1
CCCFFFEFFFGFHIIICEEHIHBHHIIIIGFHIIGIGGIIIIIIIIIIII
@2652620/1
caacattgttgcgggacaaaggtgtatcaagaagttaacggacatgc
+2652620/1
CCCFFFFFHHHHHJJIJJJJJJ?FGIJJJJJJJJJJJJJJJJJJJJJ
@2652737/1
caacatttaaaagtggcttccagcctcgaatggccgattgataaaatccg
+2652737/1
CCCFFFFFHGHHHFHIIJJGIBBGIGIGBIIJIGIIGHIGCEEGGID8EF
@2653624/1
caacatttcccacctttttcactcaaccatagctttctcagcgtgttt
+2653624/1
CCCFFFFFHHHHHJJIJJJIIIGIIJJJIIIIJJJJIIJIJJJHB8BB
@2653625/1
caacatttcccacctttttcactcaaccatagctttctcagcgtgtttaa
+2653625/1
CCCFFFFFHHHHHJJJJJJJJJJJJJJJJJJJJJJJJJJJIJJHIFIIHI
@2653626/1
caacatttcccacctttttcactcaaccatagctttctcagcgtgtttaa
+2653626/1
CCCFFFFFHHHHHJJJJJJJJJJJJJJJJJJJJJJJJJJJJIJHIGIIGG
@622207/1
aactgggcagctcggctgagaatcggtattcgggactgaaagacactaag
+622207/1
CCCFFFFFHHHHHJJJJJJJJJJJJJGGJJJJJJJJJJJJJJIJJJJJJJ
@622359/1
aactggtccaaatcgagggcgccatccacgagccaatcttccgctaccg
+622359/1
@@@DDDFFBHFFHGHEHIIIIIIIGGHIIIIHFGGGGHGHGFHHHEHFD
@622360/1
aactggtccaaatcgagggcgccatccacgagccaatcttccgctaccgc
+622360/1
@@@DDFFFHDFGFHAGEB>GHIJFGGCHHGHGHGHHGIHGA;AGGFFEB=
@3152045/1
cacgcggtagcggaagattggctcg
+3152045/1
CCCFFFFDHHHHHGJJIJIJJJEG0
@1123161/1
agaggtaatacactattattaggcactagttattaattataatcatcaat
+1123161/1
CCCFFBDFHHHHHJJJJJJJJJJIJJJJJHIIJJIJIJJJJJJIJJJJJJ
@1123162/1
agaggtaatacactattattaggcactagttattaattataatcatcaat
+1123162/1
CCCFFDDFHHHHHJJJJJJJJJIJJGIJJHJJJJJJJJJJJJJIJJJIJJ
@1123742/1
agaggttgtacccaaacttttcggggtgcaatcttcttttccggaaaatg
+1123742/1
CCCFFDDEHHFHHJJIIJJJJJIIIJ@FGIIIIJJIJIJJJIJJJEHIJJ
@1123743/1
agaggttgtacccaaacttttcggggtgcaatcttcttttccggaaaatg
+1123743/1
CCCFFDEFHHHHHJJJJJIJJJIJIJDGHGJIJJJJJJJJJJIJIIJJJI
@3153205/1
cacgctgagaaagctatggttgagtgaaaaaggtgggaaatgttgactgt
+3153205/1
C@@FFFFFHHHGFIIEDBGHHIIEA?@HGHGII1?DGFHHHGBGGH@FGG
@3153206/1
cacgctgagaaagctatggttgagtgaaaaaggtgggaaatgttgactgt
+3153206/1
CCCFFFFFHHHHHJJIJJJHGIHIHHIJJJJJJCHHIJIJJJHIIJJJJJ
@4194791/1
ccctgttcttaaataaagtgtactttattgaaaaattagtaaaacataat
+4194791/1
@@@D?DDFGHAFFIJJJGHIJGIJIJGHHHIHIGHGHIJHGGIJIGGGFB
@4194792/1
ccctgttcttaaataaagtgtactttattgaaaaattagtaaaacataat
+4194792/1
CCCFFFFDHHHHHJJJIGCHGJJJJJIJJJGJIIJFGIJGJJIJJJJJJE
@4194793/1
ccctgttcttaaataaagtgtactttattgaaaaattagtaaaacataat
+4194793/1
CCCFFFFFHHFHHJJJJJIHJJJJJJJJJJJJJJJJJJJHJIJJJJJIJJ
@4194794/1
ccctgttcttaaataaagtgtactttattgaaaaattagtaaaacataat
+4194794/1
CCCFFFFFHHHHHJJJJIHIIJJJJJJJJJJJJJIIJJIHIJJJJJJJJJ
@4194795/1
ccctgttcttaaataaagtgtactttattgaaaaattagtaaaacataat
+4194795/1
CCCFFFFFHHHHHJJJJIIIHJJJJJJIJIJJJIJJJJJHIIIIJIJJJJ
@4194796/1
ccctgttcttaaataaagtgtactttattgaaaaattagtaaaacataat
+4194796/1
CCCFFFFFHHHHHJJJJJIHIJJJJJJJJJJJJIIJIJJGIJJJJJJJJI
@4194861/1
ccctgttgaaaaccttgtagtggattcctaatattttttagtgaacctct
+4194861/1
B1?DDDFFHHHHHJJJIHJJIIJJJJJJJJJJIJJJJJJJJIGJJIJJJJ
@6737526/1
ctgctgcctatcctgaggcctacgctgttgttgtggtccacccctttgtt
+6737526/1
@@@FFFDFHFDHHBDHIGBGEHHJIEGCGHIIGHGADFHHIGIJGHGEHJ
@6737527/1
ctgctgcctatcctgaggcctacgctgttgttgtggtccacccctttgtt
+6737527/1
CCCFFFFFHHHDHIGDHIJIIIGIIJIIJIJIJJJDAEGIHIIJEHGIIG
@4195593/1
ccctgtttgttcttaaataaagtgtactttattgaaaaattagtaaaaca
+4195593/1
CCCDBDEFFDFBDHBGIAFHI<<AFHGHIIGIIGHHIIIEII>FHIIIII
@4693956/1
cgaagagactctcagcttcaacgccaaggacttcaactttgttcagttct
+4693956/1
@@@FDDFFHHHFHGGGEIIEII:FFGHDGGEEGGHGDHIIJHIJIJGIGI
@7760258/1
ctttatgtccacaaattatgtcaaattttgacatttatgtaacatgtgtg
+7760258/1
::1=ADEFHHHHHJJJJJJJJJJJJJJJJJJJJJJJJJJJJJJJJJJJIJ
@7760259/1
ctttatgtccacaaattatgtcaaattttgacatttatgtaacatgtgtg
+7760259/1
@@BFFFFFHGFHGJHHIHIFIHIIGJJJGJIIIIIIIIEGIIIFGGGIJJ
@7760260/1
ctttatgtccacaaattatgtcaaattttgacatttatgtaacatgtgtg
+7760260/1
CCCFFFFFGHHHHJJJJJJGIJIJJJJJJJJJJJJJJJJIIJJJJJIIIJ
@100473/1
aaaaatagtaaaaggtcgaagtctttcgagacatactcttcggagaatca
+100473/1
CCCFFFFFHHHHHJJEHHIJJHIIJJJJIJJJIJJIJJIIJIJJJJJJJJ
@4196054/1
cccttaatcagctacaacagtcaacatttcccacctttttcactcaacca
+4196054/1
BB84ADEFHHHHHJJJJJJJHHJJJHIJJJJJJJJJJJJJJJJJJIJJJJ
@4196055/1
cccttaatcagctacaacagtcaacatttcccacctttttcactcaacca
+4196055/1
CCCFFFFFHHHHHJJJJJJJHIJJJJJJJJJJJJIJJJJJJJJJJJJJJJ
@1125365/1
agagtctgcaaatcggccaacttcttgccgacggaatttttcagcgtttt
+1125365/1
@@CFDFFFHHHHHJIJFHIJIGIHFHHJIEGGGGBHEGIJJFHGGH=EHE
@1125366/1
agagtctgcaaatcggccaacttcttgccgacggaatttttcagcgtttt
+1125366/1
B@@FDFFFGHHHHJJIJJJJIJJJJIIJJJIJJJJIJJJJJJJIJJIIJH
@623990/1
aacttacgtattttctatgtcacatgttcactcggtgcaacagatccgta
+623990/1
@CCFFFFFFHGHHJJJJJIIIIJJGHIJJJJJJJJIIIIIJJJJJJJJGH
@4695642/1
cgaagagggactaccacacgaaaggcagttcaccatcgcttgtcatgtgt
+4695642/1
@<1BD<DDHHHHFGGHBHGHIIE<BCDHFHHCFGGIHGB>BGBGAFEBCC
@4695643/1
cgaagagggactaccacacgaaaggcagttcaccatcgcttgtcatgtgt
+4695643/1
BB@DFFFFHHHHHJJJJJJJJJJJJJJJJJJJJJGIJJJJJJJJJJJJJJ
@4695644/1
cgaagagggactaccacacgaaaggcagttcaccatcgcttgtcatgtgt
+4695644/1
C@CDFADDDHHGHEIGIGIJIIJIIIIGFHFIGGDCGGGIIGGHGGHFIJ
@4695645/1
cgaagagggactaccacacgaaaggcagttcaccatcgcttgtcatgtgt
+4695645/1
CC@FFFFFHHHHHJJJJJJJJJJJJJJJIJJJJJJJJJJJJJIIJJIIJJ
@4695646/1
cgaagagggactaccacacgaaaggcagttcaccatcgcttgtcatgtgt
+4695646/1
CCCFFFFFGHHHHJJJIJJIHJIIJJJJIIGJJIJIIJJJJIJJIJJJIG
@4695647/1
cgaagagggactaccacacgaaaggcagttcaccatcgcttgtcatgtgt
+4695647/1
CCCFFFFFHHHHHJJJJIJJJJJIIJJJIJJJJJJJJJJJJJJJJJJJJJ
@4695648/1
cgaagagggactaccacacgaaaggcagttcaccatcgcttgtcatgtgt
+4695648/1
CCCFFFFFHHHHHJJJJJJJJJJJJJJJJJIJJJJJJJJIJGJJJJJJJI
@4695649/1
cgaagagggactaccacacgaaaggcagttcaccatcgcttgtcatgttg
+4695649/1
CCCFFFFFHHHHHJJJJJIIIIJIIGIIIIIJJJJJJJJJJJJJJIJJJJ
@102796/1
aaaaatatcgcaatattagaaattttcaaatattcttcgcttttgactcg
+102796/1
CC@FFFFFHHHHHJJJJJJJJGIJJJJJJJJJJJJIJJJJJJJJJJJJJG
@4696024/1
cgaagagtatgtctcgaaagacttcgactttttactatttttgtatgcac
+4696024/1
@@;DDFFDHHHHHIIIBHHDFHHIIIEHHIIIIGIIEIIIIIEGHHGGII
@4696025/1
cgaagagtatgtctcgaaagacttcgactttttactatttttgtatgcac
+4696025/1
@@@DDDDBFHHHHIIEAGI@;CCHD=CHGIIIIII<CGHIIIBDF>BEGE
@4696026/1
cgaagagtatgtctcgaaagacttcgactttttactatttttgtatgcac
+4696026/1
@@@DDDDDFHDFHIIDBGH:?EAHCAABAHIIIBGEFEHIIIBFHGGHHE
@4696027/1
cgaagagtatgtctcgaaagacttcgactttttactatttttgtatgcac
+4696027/1
@@@DDDDDHHDFDGIB<FH:CG>HGGBGDFHII=CB>DGHGG:?FGHIIC
@4696028/1
cgaagagtatgtctcgaaagacttcgactttttactatttttgtatgcac
+4696028/1
CC@FFFFEHHHHHJJGBHIAEGEHGIEHIIJJJCGGAHIJJJ@BDHEHIE
@5716972/1
ctagccaaacacacatagtacctctccacaaaaagggaaataaacaagga
+5716972/1
@@@DAB???FHBHAH>GFCHHE:C@ECHGIIC@FFCA;DBDHGBHEGB;F
@5716973/1
ctagccaaacacacatagtacctctccacaaaaagggaaataaacaagga
+5716973/1
@@CFFFFDFHHHFHHJJJFHHIGIGGIHHJIJJIIGGIGIGGHIIJIJJE
@5718948/1
ctagcgaacaatccttcgaggtaacctacgtggacatcgaagaaaaaaca
+5718948/1
CCCFFFFFHHHHHJJJJJIJJCGIIJJIJJGIJIIJEIIJJIJJIJJJJJ
@5718949/1
ctagcgaacaatccttcgaggtaacctacgtggacatcgaagaaaaaaca
+5718949/1
CCCFFFFFHHHHHJJJJJJJICGHIJJJJJHIJJJIJJJJJJIJJJJJJI
@5719160/1
ctagcgatctcctgcaagaactgaacaaagttgaagtccttggcgttgaa
+5719160/1
BCCDFFFFHHHHHJJJJJJJJJJJJJJJJJJIJJJJFGIJJJJJJJJJJI
@5719161/1
ctagcgatctcctgcaagaactgaacaaagttgaagtccttggcgttgaa
+5719161/1
CCCFFFFFHHHHHJJJJJJJJJJJJJJJIIIJIJJJIJJJJJJJJJJJIG
@5719162/1
ctagcgatctcctgcaagaactgaacgaagttgaagtccttggcgttgaa
+5719162/1
CCCFFFFFHHHHHIJJJJJJIJJJJJIJJJHJIJIJHIJJJJIJGIJJIG
@4199891/1
cccttctgttgggatgggggccgccccc
+4199891/1
CCCFFFFFHHHHHBFHIJJJGGB@GHHI
@4199892/1
cccttctgttgggatgggggccgcccccttccc
+4199892/1
BBCFFFFEHHFFFHHGIJJGAGBEGIHG@8@CD
@2659931/1
caaccagcagtcccacaaagtttcacagttccacaaaacgctgaaaaatt
+2659931/1
BCCFFFDFHGHHHJGIJJJJHIJJGJJJHJGIJJJJJJJIIIIJIJHIIG
@2659932/1
caaccagcagtcccacaaagtttcacagttccacaaaacgctgaaaaatt
+2659932/1
CCCFFFFFHHHHHJJJJJJJHIJJJJJJIJJJJJJJJIJJJJIJJJJIJH
@7258114/1
cttcagctacttgaaccgtacgtcaaatgtcgcaaattatgtcacataaa
+7258114/1
1:=44=BDDHHHAHGJJJHIGIIIDFFHI@FEHIJJJJJJIJJJJIJJGI
@7258115/1
cttcagctacttgaaccgtacgtcaaatgtcgcaaattatgtcacataaa
+7258115/1
CCCFDDDDFHFHDHHEHFDGGGFGGHIGHHIEHGGIGIIIIIICHHHIII
@4696602/1
cgaagagttggccactaaactgggcagctcggctgagaatcggtattcgg
+4696602/1
@@@DDDDDHD<<CGG@BFHIIIGHICBHGHGHFCHGIGGCGII?BB=BAH
@4696603/1
cgaagagttggccactaaactgggcagctcggctgagaatcggtattcgg
+4696603/1
CCCFFFFDHHFHHJIIJJJJIIJJIIIJJJIJIJJIIIJJJJJBCBGGII
@4696604/1
cgaagagttggccactaaactgggcagctcggctgagaatcggtattcgg
+4696604/1
CCCFFFFFHHHHHJJJJJJJJJJJJIJJJJJJJJJIJJJJIJJ?FGIGHJ
@6739559/1
ctgctggttgcccaacttggtaatcttagtgtctttcagtcccgaatacc
+6739559/1
CCCFFFFFHHHHHGJJGJJJHIJJJJJJJHIGIJJJJJJIIJJIJJJJJJ
@3683445/1
ccaaaaagtgaacagctatcgatacacagtcatagatccaatcctataat
+3683445/1
?@@DDDDD2<CFDFE@BCBDGHB@DEEHA9:ECC????<DBHDGDHCHDD
@3159243/1
cacggatattgtgattctatgattttatttgtgaattgtttgttgattct
+3159243/1
C@CFFADDHFDCDEHBFGIIGHDDHIHIIIIHGIGHGGGIGEDFGHIIGG
@4200688/1
cccttgagaaatttgctgcctcaaaaacgtatgacaaaactatagagaaa
+4200688/1
CCCFFFFFHHHHHJJJJJJJJJJJJJJJJFHIJJJJJJJJJJJJJJJGHE
@5722922/1
ctagcttcttttacttgccagtgccaatttcgcggaattt
+5722922/1
@C@FDFDDHHHHGGGE@@GFHAEHGHIIAHGEHDG:@6DB
@103851/1
aaaaatattaggaatccactacaaggttttcaatagggcattctaacatg
+103851/1
@@@DDDDDHHBFF?FG@GEHGHIIHIC>DHIEGCHCE9CFHIIEEE<BCB
@103852/1
aaaaatattaggaatccactacaaggttttcaatagggcattctaacatg
+103852/1
@@@FFFFFHHFFFHJJIIJJEEDEHIAAEEHIJJEHHIHEHGJJJJGJGH
@3686660/1
ccaaaacatgaccatgatgcactcggccggaccgattcagcccccaccaa
+3686660/1
@@?DDDDBDC<DDHFHIG??<FEGHIIIIBGHHBH@FHEAGCHEEFDEEC
@3686661/1
ccaaaacatgaccatgatgcactcggccggaccgattcagcccccaccaa
+3686661/1
@@@DFFFFHHFFHJIIIEIEHIJJJIJFIJBDFFGIICHICEHHH=D>BC
@3686662/1
ccaaaacatgaccatgatgcactcggccggaccgattcagcccccaccaa
+3686662/1
CCCFFFFFHHHHHJIJJGIIJFIJJIJJJJGIIJFIIFIEGHIGHFFFFD
@1655269/1
atgaaaaataaaaaaaaaaaaataatagttcttcaagatatattcttcag
+1655269/1
@C@FFFFFGHGFDIJJJJIIJJ@FFDHEHGEHAEGDCAH>CEDBDFF;?A
@1655270/1
atgaaaaataaaaaaaaaaaaataatagttcttcaagatatattcttcag
+1655270/1
CCCFFFFFHHHHHJJJJJJJJICHGGHHIGIJGGIEFHHHHHFFFFFFFE
@627251/1
aactttccttgttgtccagaaacgtcatcatactagacttttcccattga
+627251/1
C@CFFFFFHHHHHIJJJJJJJJJJJJJIJIJJJJJJJJIJJJJIJJIJII
@4203354/1
ccctttcttaatcggttctgcatgaatgccatctgggcccgggg
+4203354/1
@@@ADDBDH?FD??G<F?CC@?EACF4ACGBBFBBEIGII0@FH
@4203355/1
ccctttcttaatcggttctgcatgaatgccatctgggcccggggctc
+4203355/1
@CCDDFDDHDHDHGI?GEE>FDFHHIGEHIGFGEAHIIHI<GGI@8@
@2662894/1
caaccattctgtacaattggtgacagaaatatggacatcaagaaatactt
+2662894/1
CCCFFFFFHHHHHJIJJJJJFHIHIJJJJJJJJJJJJJGJJIIIJJIJJJ
@2662895/1
caaccattctgtacaattggtgacagaaatatggacatcaagaaatactt
+2662895/1
CCCFFFFFHHHHHJJJJJJJFHIJJJJJJJJJJJJJJJJJJJJJJIJJJI
@2662896/1
caaccattctgtacaattggtgacagaaatatggacatcaagaaatactt
+2662896/1
CCCFFFFFHHHHHJJJJJJJHHHIJJJJJJJJJJJJJJJIJJIJJJJJJI
@7765635/1
ctttattcgtcatcgctccccacga
+7765635/1
@@@DDDDDDHDFDEHGBGFGH9@::
@7765636/1
ctttattcgtcatcgctccccacgagcg
+7765636/1
@CCFFFFFHHHHHIIIEGIIJBGFEB>F
@7765637/1
ctttattcgtcatcgctccccacgagcgtttcttt
+7765637/1
CCCFFFFFGCFHFGIIGHHJJFHIHGEIEGHCGGG
@7765638/1
ctttattcgtcatcgctccccacgagcgtttcttt
+7765638/1
CCCFFFFFHHHHHJJIIIIJJHIIIGEG@HI@BFH
@7765639/1
ctttattcgtcatcgctccccacgagcgtttcttta
+7765639/1
?@@DDDDBFA:C<CFFFFGFIB@GG@EF?GG@FFIB
@7765640/1
ctttattcgtcatcgctccccacgagcgtttctttag
+7765640/1
?@@DBDDDFHBCFEG?AAFHHGGHBG>HGGIGG98D<
@7765641/1
ctttattcgtcatcgctccccacgagcgtttctttagtctgtatattttc
+7765641/1
4=14=BDDFHGHHJIDIJIJJJJJIJIIHHIJJJJIIGGIIIJIJIJJJI
@7765642/1
ctttattcgtcatcgctccccacgagcgtttctttagtctgtatattttc
+7765642/1
:B=4=BDEHHHHHJIJJJJJJEIIIIIJHGGIJJJIIGHIJJJJIIJJJJ
@7765643/1
ctttattcgtcatcgctccccacgagcgtttctttagtctgtatattttc
+7765643/1
@CCFDFFDHHHHHIJIJIIJGHIGI:DH?6@@FHGG??BFCHEHDFDGH@
@7765644/1
ctttattcgtcatcgctccccacgagcgtttctttagtctgtatattttc
+7765644/1
CCCFFFFFHFHHHJJJJJIJJGIEGGGI@GHGIIIDCFFEHHHIGIJJII
@7765645/1
ctttattcgtcatcgctccccacgagcgtttctttagtctgtatattttc
+7765645/1
CCCFFFFFHHHHHIJJJJJJJIJIGGIIGHIJJJJGIJJJJJJJJJJJJJ
@7765646/1
ctttattcgtcatcgctccccacgagcgtttctttagtctgtatattttc
+7765646/1
CCCFFFFFHHHHHJIHGIJIJBHGGIIJDGIGGIIFGDBIHGIJIIJJIG
@7765647/1
ctttattcgtcatcgctccccacgagcgtttctttagtctgtatattttc
+7765647/1
CCCFFFFFHHHHHJIIJJJJJIJIGIDIDHHEHIJ@BGGEAFEHCEHIJE
@7765648/1
ctttattcgtcatcgctccccacgagcgtttctttagtctgtatattttc
+7765648/1
CCCFFFFFHHHHHJJJJJJJJAHFHIGGDHIGIIJFHHEEEGGJIJJIJA
@7765649/1
ctttattcgtcatcgctccccacgagcgtttctttagtctgtatattttc
+7765649/1
CCCFFFFFHHHHHJJJJJJJJGIIGIIJHIJJJJJHGHGJIJJJIIJJJE
@7765650/1
ctttattcgtcatcgctccccacgagcgtttctttagtctgtatattttc
+7765650/1
CCCFFFFFHHHHHJJJJJJJJIJJJJJJIJJJJJJJJHIJJJJJJIJJJI
@7765651/1
ctttattcgtcatcgctccccacgagcgtttctttagtctgtatattttc
+7765651/1
CCCFFFFFHHHHHJJJJJJJJJJIJJJJHIJIJJJJIIIJJJJJJJJJJJ
@7765652/1
ctttattcgtcatcgctccccacgagcgtttctttagtctgtatattttc
+7765652/1
CCCFFFFFHHHHHJJJJJJJJJJJJJJJGIJJJJJJJIIJJJJJJIJJJJ
@627882/1
aacttttccagcatttctcttgctgctaattgtttcgccatcttttttgt
+627882/1
@@;B?BDD>FBFDHGC?FBHC??FBHHCHGGI?EHIGE@H1?40?:D:0?
@627961/1
aacttttcggggtgcaatcttcttttccggaaaatgctcgaaaactcaat
+627961/1
?@:BDDDDFFFF<CBGGIEDAGGGIIFICA<@GFIE@DCFFIIIEIEFEI
@627962/1
aacttttcggggtgcaatcttcttttccggaaaatgctcgaaaactcaat
+627962/1
CCCFFFFFGHHHCFIIJJJJJHGIJJJJJJJJJJJJJJJJJJJJIJJJJJ
@7766362/1
ctttattgaaaaattagtaaaacataatggttttcgcgcgtaaagtgacc
+7766362/1
@@@?DEFFHHHHFGHEBEFDHHIGIGIGJIAFFGHGIJJIJJIJJHGIGI
@7766363/1
ctttattgaaaaattagtaaaacataatggttttcgcgcgtaaagtgacc
+7766363/1
@B:DDFFFHHHHHJJJJJJJJJJIJJJJJIHIJJJJJJJJIJJJJIJJJG
@7766364/1
ctttattgaaaaattagtaaaacataatggttttcgcgcgtaaagtgacc
+7766364/1
BBB;BDFFHHGHHJJJJHIJJJJJJJJJJJHIJJJJJIJJHIJJJCGIIH
@7766365/1
ctttattgaaaaattagtaaaacataatggttttcgcgcgtaaagtgacc
+7766365/1
C@CFDFFDDHHHHEHHCFHHHIGGGIIJIJHIJIJDEGGG@FHIJBFGIJ
@7766366/1
ctttattgaaaaattagtaaaacataatggttttcgcgcgtaaagtgacc
+7766366/1
C@CFFFFFHHHHHGIICFHJJJGIGIJGGIEHIJJIHGGHDHGIIBFGGI
@7766367/1
ctttattgaaaaattagtaaaacataatggttttcgcgcgtaaagtgacc
+7766367/1
C@CFFFFFHHHHHIJJIGHJJJIJJJJJIJHIJJJIIJJJGJJJJHHGII
@7766368/1
ctttattgaaaaattagtaaaacataatggttttcgcgcgtaaagtgacc
+7766368/1
CCCFFDFFHHHHHIIIIGJJIJJJJJJJJJHIJJJJJJJJIHIJJBCHIG
@7766369/1
ctttattgaaaaattagtaaaacataatggttttcgcgcgtaaagtgacc
+7766369/1
CCCFFFFFFHHHHJIJJFJJGIGIGIJJJJFHIJJJJJIJIIJJJFFHII
@7766370/1
ctttattgaaaaattagtaaaacataatggttttcgcgcgtaaagtgacc
+7766370/1
CCCFFFFFHHHHHIJIIGHJJJJJJJJJIJHIJJJIJJJJIJJJJFHIJJ
@7766371/1
ctttattgaaaaattagtaaaacataatggttttcgcgcgtaaagtgacc
+7766371/1
CCCFFFFFHHHHHJJJJHIIJJJJJJJJJIHIJJJJJJJJIIJJJFHIJI
@4204517/1
cccttttgagctattgcgatattttttcggaaaaaa
+4204517/1
@;?D?BDB1CBB<AF<F6:FFB<FHFF9?:1D69D@
@4204518/1
cccttttgagctattgcgatattttttcggaaaaaagtgagtttaggata
+4204518/1
==?BA:BDHFFFFGGBEFEHAGIGHGG;FBFHIIIIIBFGIGC=CCFDGI
@4204519/1
cccttttgagctattgcgatattttttcggaaaaaagtgagtttaggata
+4204519/1
@@<DFFF?FFHHHIICAGHE@GHGIIGDGDBBFFAGA=8=B=CGIGGDHD
@4204520/1
cccttttgagctattgcgatattttttcggaaaaaagtgagtttaggata
+4204520/1
@@@=DDD;=DDCCEH@@C:F@FHIIIIADH?HIIIIA=BCF=FFGEHAEE
@4204521/1
cccttttgagctattgcgatattttttcggaaaaaagtgagtttaggata
+4204521/1
@@CDFDFBBFDBHEEGEGEHIIHIIGHGHHIIIGHI@FFFIFEGHIGCEH
@4204522/1
cccttttgagctattgcgatattttttcggaaaaaagtgagtttaggata
+4204522/1
@@CFFFFDHHHHHJJGEIEHHIJJJJGFHHIGIGEGGBCFHCGHHCAHEI
@4204523/1
cccttttgagctattgcgatattttttcggaaaaaagtgagtttaggata
+4204523/1
@CCDDFFDADFDCFHDEFAFFGHIIIIDEICHIIIIGBGFFCFGDGGCEG
@4204524/1
cccttttgagctattgcgatattttttcggaaaaaagtgagtttaggata
+4204524/1
C@CFFFFFHHHHGIJIBHGCGIIJJJGJJJIIIIJGIHGIIHHIJIGHII
@4204525/1
cccttttgagctattgcgatattttttcggaaaaaagtgagtttaggata
+4204525/1
CCCFFFFDDHHHHJJGHJJIJJJJJJJIJJJIJJJJGFCHHHHIJJIIJI
@4204526/1
cccttttgagctattgcgatattttttcggaaaaaagtgagtttaggata
+4204526/1
CCCFFFFDFHHFFIJGGIGIIIJJJJJJIJIJJJJJJGGIJGGHIJJIIJ
@4204527/1
cccttttgagctattgcgatattttttcggaaaaaagtgagtttaggata
+4204527/1
CCCFFFFDHHHHFIJJIJGIJJJJJDIIJIIJJJJJFBGHHFGHJIIIGG
@4204528/1
cccttttgagctattgcgatattttttcggaaaaaagtgagtttaggata
+4204528/1
CCCFFFFFHHHHHJIJJJIJJJJJJJJJJJIJJJGIIHGIJHIJJJJJJJ
@4204529/1
cccttttgagctattgcgatattttttcggaaaaaagtgagtttaggata
+4204529/1
CCCFFFFFHHHHHJJIIIIJJJJJJJJJJJIJIJJJIFHGIFHHGIIIJI
@4204530/1
cccttttgagctattgcgatattttttcggaaaaaagtgagtttaggata
+4204530/1
CCCFFFFFHHHHHJJJJJJJJJJJJJJJJJJJJIJJJHIFHIIIIIJJJJ
@628580/1
aacttttttcgggtttggaaaaatttcaaattgttcaggtaaaatcttgc
+628580/1
@@@DDDDDHHHHF:EG?GAFHIIGIIFGHIIIGFHEDHGBFIIIEIIIGG
@628581/1
aacttttttcgggtttggaaaaatttcaaattgttcaggtaaaatcttgc
+628581/1
CCCFFFFFHHHHHFHIGJ@EHIJIJJJJJJJJIHIJJJJGIGHJIJJJJC
@4205198/1
ccctttttgtggagaggtactatgtgtgtttggctagattctgtttgaca
+4205198/1
CCCFFFFFHFHHFHGIJAGHIIJJIGFHIJIJJIJJJIIJJJJJJJJJJJ
@1129443/1
agataatattgatgattataattaataactagtgcctaataatagtgtat
+1129443/1
CCCFFFFFHHDHHJJJJJJJGIJJJJJJJJJJHJJJJJHIJJJJJIIIIJ
@1129444/1
agataatattgatgattataattaataactagtgcctaataatagtgtat
+1129444/1
CCCFFFFFHHHHHJIGIJJJIJJJJJJJJJJIHIJJJJJJJJJJJFIGII
@1129445/1
agataatattgatgattataattaataactagtgcctaataatagtgtat
+1129445/1
CCCFFFFFHHHHHJJJJJIJIJJIIJJJJJGJHGGIIJGIJJJJJHIFGI
@1129446/1
agataatattgatgattataattaataactagtgcctaataatagtgtat
+1129446/1
CCCFFFFFHHHHHJJJJJJJJJJJJJJJJJJJHIIJJJJJJJJJJGIIIJ
@1129549/1
agataatcagacaattaatagaaaaatgacagaaggacagacaagaaaca
+1129549/1
CCCFFFFFHHHHHJJJJJJJJJJJJJJJJJJJJJJJJJJJJJJJJJJIJI
@4205369/1
ccgaaaaaagtttatttatcatacacaggtaaacagttgtacagtagagg
+4205369/1
CCCFFFFFHHFHHIJJJJJJJIJJJJJJJGGHJJJJJJJHIJJJHIJJJJ
@6743080/1
ctgctgttttaacgtaactatattgtggtccgctatttggtacgacgaca
+6743080/1
CCCFFFFFHHGHGJFHHIJIGGIIJJJJGIJIIIIJJJJJHHJJJJJJJI
@5728421/1
ctaggatgcattctcctggtgctttgacggatttgagatcagctctagtt
+5728421/1
CCBFFFFFHHHHHJIJJIJAEHGIJGIIJJFHIIGGIIJJJJJJIFHJII
@7768746/1
ctttatttaagaacaaacaggggagaaaagtcacgagaatttgaaaagcg
+7768746/1
@@@FBDFFDHABHGHIIGEAHIIAHFGGIGDGGIIHIEIIIIGGIIIGGE
@7768747/1
ctttatttaagaacaaacaggggagaaaagtcacgagaatttgaaaagcg
+7768747/1
CCCFFFFFFHFFHJGIJEEGIJJEHGHIJJGIIJIJJHIJJJIIIJJJJI
@7768748/1
ctttatttaagaacaggggagaaaagtcacgagaatttgaaaagcgagct
+7768748/1
@@@D?DDDBF?DHACFGII1@?EHIC?CEHICEDHFHIDFHIIC>BEG:A
@7768749/1
ctttatttaagaacaggggagaaaagtcacgagaatttgaaaagcgagct
+7768749/1
@@CFFFFFHGHHGJIJJJJIGHIIEGFFIIJIIGGIGIJJJJJIIBIGIG
@7768750/1
ctttatttaagaacaggggagaaaagtcacgagaatttgaaaagcgagct
+7768750/1
CCCFFFFFHHHFFJIIIIJIJGGIJJHIJJJJJJJJJJJJJIJJIJJJIJ
@1657309/1
atgaaacatgtcagttatatattcacctttatatatgtcacattttgtgg
+1657309/1
CCCFFFFFHHHHHJHIJJJJJJJJJJJJJJJJJJJJJJJJIJJJJJJIJJ
@6239656/1
ctcgatttggaccagttcgtatttgggagtgatgccgcgacggctcagca
+6239656/1
@?@DAEFFHHDFFDHEGGGBCFHIJJIBF?FHIIIGEBFD@GH<BBCCCC
@6239657/1
ctcgatttggaccagttcgtatttgggagtgatgccgcgacggctcagca
+6239657/1
@@CFAFFFHHHHHGGHHJJGBGHGJIGHGCGGIGGGIIIIHGHHFFFFED
@6239658/1
ctcgatttggaccagttcgtatttgggagtgatgccgcgacggctcagca
+6239658/1
@CCFDFFFHHHHHIJGGHIFHJJIJJJIJEGIGHJIJIJJIJHGEFFFEE
@6239659/1
ctcgatttggaccagttcgtatttgggagtgatgccgcgacggctcagca
+6239659/1
BCCFDFFFFHFHHJFIIJIHGHIIJJIIJDHIIIJIIIJIIJHHFFFFED
@6239660/1
ctcgatttggaccagttcgtatttgggagtgatgccgcgacggctcagca
+6239660/1
BCCFDFFFHHHHHDHFGIJCHHIJIJJHICFHIJJIJDHGHJHHFFFFED
@6239661/1
ctcgatttggaccagttcgtatttgggagtgatgccgcgacggctcagca
+6239661/1
BCCFFFFFHGHHHJJIIGIIGHIIJIJIJGHIJJJJJIJGIIGHFFFFDE
@3164879/1
cacgggtaaatcctgcaaggattgccacatcttgtgagccgccattctct
+3164879/1
@@8BDDDDFHFDHGIFGGEGGADGGGHHIGGIIIIDHGGEHIIIIIGIII
@630420/1
aagaaaacgagctgactgagaatcttaagaaagaatttcatgcagcctg
+630420/1
CC@DFFFFHHHADFGHIIGCCHGEIAGHGGGHC?GHGG@ADGBHHGGED
@111182/1
aaaaatgtcaaatcatgtcaagaccccggcgatggttcttcaagagctgg
+111182/1
CCCFFFFDHHHHHJJJJIJJJJIJJJJJJJJIIJJDGIIIJJIJJGIJJI
@6745591/1
ctgcttcatgtacttgccgaaaacttccaaatctcgcctatcaagaggtc
+6745591/1
CCCFFFFFHHHHHJJJIJJGIJJJJJJJJJJJJJJJJIJJJJJJJIJJFG
@6745592/1
ctgcttcatgtacttgccgaaaacttccaaatctcgcctatcaagaggtc
+6745592/1
CCCFFFFFHHHHHJJJJJJJJJJJJJJJJJJJJJJJJJJJJJJJJIJJFH
@4703630/1
cgaagatttttctgacagtgaatcagatatgtatgatgaagattcgg
+4703630/1
@@?DB@;DFFF;C::?BBAIAHFCHH??@EEDB@HE9?DFFE>GCFI
@4703631/1
cgaagatttttctgatagtgaatcagatatgtatgatgaagattcggata
+4703631/1
@@@DDDBDHHHBCDCEA<<CFGHCHGEBBCBA?BBCCGCE<BFG@@G=BD
@6240523/1
ctcgattttcttattacgtgtcacatatacgaaacttgtgaaaactt
+6240523/1
@@@FADFFHHAHAHHG<BGGFEGGGHGIIIIIIIIIII@BGDFHIGI
@113913/1
aaaaattacattcagtatcgatagataatattgatgattataattaataa
+113913/1
CCCFFFFFHHHHHJJIJJJIGJJJJJJJJJJJJJJJIJJJJJJJJJJJJJ
@6241236/1
ctcgcaaatgtagaaggcagattgttaccctccacgggtaaatcctgcaa
+6241236/1
@@8ADDFFHH?FFIIIIIIIIIIIIIIIIIIIIIIIGIIIIFIIIIIIII
@6241237/1
ctcgcaaatgtagaaggcagattgttaccctccacgggtaaatcctgcaa
+6241237/1
CCCFFFFFHHHHGJJJJGIIJJJJJJJJJJJJJIJJIIEGIIIIIJJJIG
@1663851/1
atgaaatttaaaagaaaatttgaaaagtatcatgagttttgtgattctcc
+1663851/1
@@@DBDDDBFH>?CBFD?@<E?HHI@F22AAFFHIEGHIEEHEFBGDFGI
@1663852/1
atgaaatttaaaagaaaatttgaaaagtatcatgagttttgtgattctcc
+1663852/1
CCCFFFFFHHHHHJIJJJJJJIJJJJJEHIIJJJIJIIIJIIJJJJJJJJ
@1663853/1
atgaaatttaaaagaaaatttgaaaagtatcatgagttttgtgattctcc
+1663853/1
CCCFFFFFHHHHHJJJJIJJJJJJJJJHIIIJJJJIHIJIJIJGIJJJJJ
@1132618/1
agatagttcggaaaataacacgaattctaaaaaggaatgggtcatgaacc
+1132618/1
@@CABDBDHHGFFHB:EBHGEGFHGHIIIDIDGBHD@:9?D??;BDCAB@
@7776366/1
ctttcaatcaccacattatgaaattactcatagtgtcacgggaactcata
+7776366/1
CCCFFFFFHHHHFGIJJGJJJJJJJJJJJJJJIHIGHEFHIIGIIJJIJJ
@7776367/1
ctttcaatcaccacattatgaaattactcatagtgtcacgggaactcata
+7776367/1
CCCFFFFFHHHHHJJJJIJJJJJJJJJJJJJJJHIIIFHHIJIJJJJJJJ
@1666454/1
atgaagaaatggttgctgatatgtacaataatctatgcaaaccataccaa
+1666454/1
CCCFFFFFHHHHFHJJJJJJJJJJIJJJJJJJJJJJJJJJJJJJJJJJJE
@635136/1
aagaaacgctcgtggggagcgatgacgaataaag
+635136/1
<@@DDD?DF?FF<CEHD:??D?F:???6FDD<<C
@635137/1
aagaaacgctcgtggggagcgatgacgaataaagtatgtgttcacca
+635137/1
@@@DDDDDHFHD:EGIIDGGH<BDGGGBGGGIIHGAFGFGHGIGIII
@4706753/1
cgaagctacaacaatgttgtcttactttgcgaactatggacggaggggaa
+4706753/1
CCCFFFFFHHHHHJJJIJJJJJJJJJJIJJJJJJIJJJJJIIIIJJJJIH
@1667135/1
atgaagcaagattttacctgaacaatttgaaattttttccaaacccgaaa
+1667135/1
CCCFFFFFHHHHHJJJJJJJIJIJJJJJIJJJJJJJJJJJJJJJJJJJIJ
@3169250/1
cacggttcttaaaaactttttcggggtatctggtaccaaatcaacatcat
+3169250/1
CCCFFDFFHHHHHJJJJJJJJJIJJJDGIIIJJHIJJJJJJJIJJJJJJI
@120094/1
aaaaattgttcccttttgagctattgcgatattttttcggaaaaaagtga
+120094/1
CCCFFFFFHHHHHJJJJJIJJJJJJJJIJJJJJJJJJJJJGIJJJJICHH
@120412/1
aaaaatttaaacacattgcattattgatttcgaggaaataatacgaactt
+120412/1
;?@DDDDDDFFFDGIIIIIGIIIGFEGIGIIEGGGIHEIIIHIIDGIIIG
@120413/1
aaaaatttaaacacattgcattattgatttcgaggaaataatacgaactt
+120413/1
@@@FFDFDFHDHHGBHHGGGIGE@HGHIEGHIGGHIIICFHIID?BGEHD
@120414/1
aaaaatttaaacacattgcattattgatttcgaggaaataatacgaactt
+120414/1
@@@FFFDDHDHHHIIJJIJIJJIJJJGIJJEHIII@GFHIJGIGGEAFGH
@120415/1
aaaaatttaaacacattgcattattgatttcgaggaaataatacgaactt
+120415/1
CCCFFFFFGHHHHJIJJJGJJJJJJIHIJJJJJJJJJJJJJJJJJJJJIJ
@120416/1
aaaaatttaaacacattgcattattgatttcgaggaaataatacgaactt
+120416/1
CCCFFFFFGHHHHJJJJJJJJJJJJJJJJJJIJJJJJJJJJJJJIJJJJJ
@120417/1
aaaaatttaaacacattgcattattgatttcgaggaaataatacgaactt
+120417/1
CCCFFFFFHHHHHIJJJJJJJJJIIJGJJJJJJJJJJIJJJJJJJJJJJJ
@120418/1
aaaaatttaaacacattgcattattgatttcgaggaaataatacgaactt
+120418/1
CCCFFFFFHHHHHJIJJJJJJJJJJJIJJJJJIJGIJIJJJJJJJJIJIJ
@120419/1
aaaaatttaaacacattgcattattgatttcgaggaaataatacgaactt
+120419/1
CCCFFFFFHHHHHJJJJJJJJJJJJJJJJJJJJIJJJJJJJJIJJJJJJI
@120420/1
aaaaatttaaacacattgcattattgatttcgaggaaataatacgaactt
+120420/1
CCCFFFFFHHHHHJJJJJJJJJJJJJJJJJJJJJJJJJJJJJJIJIJJJJ
@1135307/1
agatcatcgaagatttggagaatattgtggtagaccaattgaagttcttt
+1135307/1
CCCFFFFFHHHHHIJJJJJJJJJJJJJHHIHIJJJJJJJIIIJJHIJJJI
@1135308/1
agatcatcgaagatttggagaatattgtggtagaccaattgaagttcttt
+1135308/1
CCCFFFFFHHHHHJJJJJIJJJJJJJJIIJFGIIJJJJJJJJJJHIJJJJ
@637560/1
aagaaagacgccaaacattcggcagccaagaacttgctggatctcttggt
+637560/1
CCCFFFFFHHHHHJJJJJJJJJJJJJJJJJJJJJJIJJJJJJJJJJJIIG
@121387/1
aaaaatttatagttttttgcatttttattcggcttattgtaatattcctc
+121387/1
@C@DFFFFHHGHFHIIJJJJCGIIJJJJIFIHIJGJJJJHGIJIIGIIIG
@121388/1
aaaaatttatagttttttgcatttttattcggcttattgtaatattcctc
+121388/1
B@;DDFFFHHHHHJJJJJJJIJJJJJJJJJJJIJJJIJJJJJJIJJJJIJ
@121389/1
aaaaatttatagttttttgcatttttattcggcttattgtaatattcctc
+121389/1
B@CFDEFFHHHFFGGIJGGGIGIIJIIJJIJDHGGIJGIGGIDIIIJIII
@121390/1
aaaaatttatagttttttgcatttttattcggcttattgtaatattcctc
+121390/1
CCCFFFFFHHHHFIJJJJJJJJJJJJJJJJJIJIJJJJJHIJJIJJJJJJ
@121391/1
aaaaatttatagttttttgcatttttattcggcttattgtaatattcctc
+121391/1
CCCFFFFFHHHHHIJJJJJJJJJJJJJJJJJJIJJJJIJIIIIJJJJIIJ
@121392/1
aaaaatttatagttttttgcatttttattcggcttattgtaatattcctc
+121392/1
CCCFFFFFHHHHHJJJJJIJJJJJJJJJJJJJJJJJJJIIJJJJJJJJJJ
@638625/1
aagaaagctatacagtagtcaaatttgtatccattatcactttttgttgc
+638625/1
@?@DDDDAHAD?FGGAEFFIIHIGGHGHHGGHGIIIGGIBGIHIIIGIID
@638626/1
aagaaagctatacagtagtcaaatttgtatccattatcactttttgttgc
+638626/1
B@@DFFFFHHHHHJJGIIJJJJJJJJJJJJJJJJJJJJJJJJJJJJJJJJ
@638627/1
aagaaagctatacagtagtcaaatttgtatccattatcactttttgttgc
+638627/1
CCCFFFFFHHHHHJJHIJHHIJIJJJJIJJJJJIJJJJJJJJIJJJIJJJ
@638628/1
aagaaagctatacagtagtcaaatttgtatccattatcactttttgttgc
+638628/1
CCCFFFFFHHHHHJJIJIHJIJJJJJJJJJJJJJJJJIJJJJJJJJJJJJ
@639002/1
aagaaaggccgatagaatgaagtgaaagtcgaacgttcttctgggctttt
+639002/1
CCCFFFFFGHHHHJJJJJJJJJBHIJJJDEHIIAB8BDFHEGAHIAEHII
@639093/1
aagaaaggggcagacaacttcatgtacaaatacctcaccttacaaaataa
+639093/1
CCCFFFFFHHHGHGIGIIIIJJJJIIJJJJJJJJJJJJJJJJJJJJJJJJ
@639094/1
aagaaaggggcagacaacttcatgtacaaatacctcaccttacaaaataa
+639094/1
CCCFFFFFHHHHHJJJJJJJJJJJJJJJJJJJJJJJJJJJJJIJIJJJJJ
@1668926/1
atgaagtgaaagtcgaacgttcttctgggcttttcctgcttttttagcag
+1668926/1
CCCFFFDFHHHHHIIIIEGCHGGHGHGIIEGIIIIICDEHIIIIICDGHH
@1136772/1
agatcctgtaacacaaagttctcaacaaccagctcctacatctcaacaac
+1136772/1
@@@FDFBFHHHHHEHGIIGHIIGHIGIIIGHBEHGEHIDHEGEDHIIDGB
@5741445/1
ctagtatttgcttttgttccaagttttcgc
+5741445/1
@@@DBBDDHGFBHHJGBGBIFHGFHIIFGE
@1136933/1
agatcgataaaaaaatatcgcaatattagaaattttcaaatattcttcgc
+1136933/1
@@CDDFABFDFHFEEEHBHGIJJJJJJJJJH<FEHHIGIIGCIIGJIGGE
@1136934/1
agatcgataaaaaaatatcgcaatattagaaattttcaaatattcttcgc
+1136934/1
CCCFFFFFHGHHHJJIJIIJIIJJJJIJIJJJJJJJIJJHJJJIIJJIII
@7780721/1
ctttcacttcattctatcggcctttcttctctttgccgtattttattttg
+7780721/1
@@@DD;ADHDHBFGGGGHIIFG@EHAFHGBEGECGHIIDGHGHGHIGIIG
@7780722/1
ctttcacttcattctatcggcctttcttctctttgccgtattttattttg
+7780722/1
@@CFFFFFHHHGHJJIJJJIAHEIFIIIJJJJJJJJIIDHHJJJIJJJJJ
@7780723/1
ctttcacttcattctatcggcctttcttctctttgccgtattttattttg
+7780723/1
C@CFFDDFHHHHHJJJJIJJJJIJJJJJIJIIJJFIIIHEFHIJIIIJIH
@4710068/1
cgaaggattgttcgctagcgatctcctgcaagaactgaacaaagttgaag
+4710068/1
@@@FFFFDHDFHHDGGGHIIGHIGIJJIGIJGDIJJJJJJJJJIHHJJII
@4710069/1
cgaaggattgttcgctggcgatctcctgcaagaactgaacaaagttgaag
+4710069/1
@@@DDDDAHHHHHII@GHFII@FHFGHEEDGG@GGIGGIIIIHI=F@FHF
@2673442/1
caacctctatactttgcatcaaataaatgctcccttttcacaatataata
+2673442/1
B@@FFFBDFHFHHJJJIGJJJJJJJJJJIJJJJJJJJGIJIJIIJJJJJJ
@1670563/1
atgaatgccatctgggcccggggctctgtgatttcttagtgtcaatagtg
+1670563/1
CCCFFFFFHHHHHJJJJJIHIJJEBGEC?D4DFI@BHBEBFBDGIAFF=C
@1670564/1
atgaatgccatctgggcccggggctctgtgatttcttagtgtcaatagtg
+1670564/1
CCCFFFFFHHHHHJJJJJJJJJJIIJGHFHFHIIIIJGJEHGGGIGGIGI
@7783382/1
ctttcagtcccgaataccgattctcagccgagctgcccagtttagtggcc
+7783382/1
=?@DDDD?FDHF>HGGEGGG<HHEGGBDGIHEIIBGGID8FFGGF@FC=G
@7783383/1
ctttcagtcccgaataccgattctcagccgagctgcccagtttagtggcc
+7783383/1
@CCFDFFDHHHHGJJGJJJGIIJJJJIJAFGGGIJIJJGJJJJJGGGIJJ
@7783384/1
ctttcagtcccgaataccgattctcagccgagctgcccagtttagtggcc
+7783384/1
CC@FFFFFFDFCAHIGFGGBHIEHHGGHE@GFHIAEGIIBGHIIIFHIGH
@7783385/1
ctttcagtcccgaataccgattctcagccgagctgcccagtttagtggcc
+7783385/1
CCCFFFFDHHHHHJGGIIHIIIGIIJJJJHJHIJJHJJIJEHJIIFHIJJ
@3172345/1
cacgtaggttacctcgaaggattgttcgctagcgatctcctgcaagaact
+3172345/1
BCCFDFFFHHHHHJJJJJJJIJJJJJJJJJJJJJJIJJJJJJJJJJJIJJ
@7272111/1
cttcatcatctattatatagttcttttgggccatgaagttatcgaaccta
+7272111/1
@CCFFFFFGHHGGIJIIGIJFIIIJJJEIBHIGIJJGIDAHIIIIIGIIC
@5220642/1
cggcacttgtaacttgttcaaattgtccatccgatactccatctctaaaa
+5220642/1
CCCFFFFFFFHHFFHGFHEIIJEHIGGGCCGIGIIGGEIIGGIEHGIIJI
@6754599/1
ctgcttttttagcagctttaccattcgtcttatcgatgcattgaaacgca
+6754599/1
@C@DFFFFHHDHGJJIIIJEBHCHJGIGF@FCGHIJJIJFIIGHGI@DBH
@5744933/1
ctagtgcctaataatagtgtattacctctaaagctatctactcgttatat
+5744933/1
CCCFFFFFHHHHHJJJJEHEIHJJJJJJJIJJJJJJJJJJJJJJGIIIGG
@6755284/1
ctggaaaagcaggtcgcaaaatacccgtagaaacgaatcatctcagcctc
+6755284/1
CCCFFFFFHHHHHFHIJJJJJIJJJJJHIJJJIJJIIJIJJJJJJJJJJJ
@4714630/1
cgaagtacgagctattcgagcagcatgcaagagagtccaaagagaaggtt
+4714630/1
CCCFFDFFHHHHHJJJJJJJIJJJJJIJJJJJJJJIIIJJJJJJJJJJGH
@643074/1
aagaaatccagggaggaagagctacggaaaaaacaagagaacttagcagc
+643074/1
CCCFFFFFHHHGHIJJIIIIJJJJIJJJJJJJJJJIIJIJJJJIJJJJJI
@126039/1
aaaacaagaaaaatgaggctctgtgccaagaagtacttttgtggaatata
+126039/1
CCCFFFFFGHHHHIIFG>D?EHGGGGGIIGIDH?CGGIIIIIIFGIIIII
@5221970/1
cggcagcactattgacactaagaaatcacagagccccgggccc
+5221970/1
@@@DDDDDFFHDHB>CFG@EGA>FHIGCGIGIGIIIIFEIGGI
@5221971/1
cggcagcactattgacactaagaaatcacagagccccgggcccagatggc
+5221971/1
CCCFFFFFFDDHHGEGGIGGHFHGJGIGGGBEGHJJJGGFGHI@FCGGIG
@5221972/1
cggcagcactattgacactaagaaatcacagagccccgggcccagatggc
+5221972/1
CCCFFFFFHHHGGGHIGIJJJJJJJJJJJJIIJJJJJIEGIIIGIIIIJI
@126143/1
aaaacaagaggttaatgaggagacttctaaaacagaaatatactgtaata
+126143/1
CCCFFFFFHHHFFIIJJIJJHJIJJJJJJJJIJJJJJJJJJJJJJIIJJJ
@5222186/1
cggcagccaagaacttgctggatctcttggtcggaaaagtaacgcccgaa
+5222186/1
B@BFFDDFFHFFHIJJEHIIIIJJJJJJJIGGIJEHIIJHIIJJJJJFHG
@5222187/1
cggcagccaagaacttgctggatctcttggtcggaaaagtgactcccgaa
+5222187/1
@C<DDDFFHHGFFEAFHGIIIGHIIGGGGIEGAFEHGIC9@FHHDDGGBE
@5222188/1
cggcagccaagaacttgctggatctcttggtcggaaaagtgactcccgaa
+5222188/1
CCCFFFFFHHHGHJJJJIIJJJJJJJJJIIGHIJGIJIJBFHIJJJJIGA
@5222189/1
cggcagccaagaacttgctggatctcttggtcggaaaagtgactcccgaa
+5222189/1
CCCFFFFFHHHHHJJJIJJJJJJJJJJJJJIIJJJIJJIGHJJJJJJJIG
@7275806/1
cttcatgattgaaaatttgcaaggtttg
+7275806/1
@?@D?>ADFDBFFBBBFE4<FB:13<F8
@7275807/1
cttcatgattgaaaatttgcaaggtttggaggagttgtactaatttgtgt
+7275807/1
@@@DFDBDHFFFFIJJJJIGIHGGIIHGEEFGEEEF>GGAD@?DFFGHH?
@4224734/1
ccgaagagtatgtctcgaaagacttcgactttttactatttttgtatgca
+4224734/1
CCCFFFFFCFHHHIJJGEHIGHGGEGGHGGIHJJIGDFHIIIGEDGAB@@
@4224735/1
ccgaagagtatgtctcgaaagacttcgactttttactatttttgtatgca
+4224735/1
CCCFFFFFDFHHHJJJIBHIBEDHHGGBHGHJJJBFHCGIJJJGFFIGEH
@3708662/1
ccaaacattcggcagccaagaacttgctggatctcttggtcggaaaagtg
+3708662/1
CCCFFFFFHHHHHJJIIJJJIIJJJJJJJJIJJJJJJJIGIJJIJJJJFH
@4226298/1
ccgaaggaagccaagggctcggctgctcatcatgccctcgag
+4226298/1
CCCFFFFFHGGHHJJJJIIJGHGGGE<BBFHGHIIGH>F@@;
@2171830/1
attttattttgtaaggtgaggtatttgtacatgaagttgtctgccccttt
+2171830/1
CCCFFFFFGHHFHJJJEGIIJFHIIJJJJJIJJIIJIIJIIJJJJJJJJI
@2171831/1
attttattttgtaaggtgaggtatttgtacatgaagttgtctgccccttt
+2171831/1
CCCFFFFFHHGHHIJJCFHIJCFJGJJIJJIJJIIJIIJJIIJJJJJJJJ
@2171832/1
attttattttgtaaggtgaggtatttgtacatgaagttgtctgccccttt
+2171832/1
CCCFFFFFHHHFFIJJAFHIJAFHIJJHJJIJJIHHHIJJJJJJIJJJJF
@2171833/1
attttattttgtaaggtgaggtatttgtacatgaagttgtctgccccttt
+2171833/1
CCCFFFFFHHHHHJJJCGGHIAFHIJJIJJIIIIHGIIJIJJJJJJJJJJ
@5225867/1
cggcatcactcccaaatacgaactggtccaaatcgagggcgccatccacg
+5225867/1
CCCFFFFFHHHHHJJJJJJJJJJJJJHIJJJJJJJJIJJJJJJJJJJJJI
@4720234/1
cgaataaagtatgtgttcaccaagagaagaaagctatacagtagtcaaat
+4720234/1
B@BDFFFFHHFHHIIIJJJJJJJIIIJGIJJIJJJJJJIJJIJJIIJJJJ
@4720986/1
cgaataatagagaaattaccatccaacggtattttgaaacagaaaaaagg
+4720986/1
CC@FFFFFHGHGGHJIJIJJIIIJJJIII:EHIJJGIJJJJJJJJJGJII
@3710061/1
ccaaaccttgcaaattttcaatcatgaagcaagattttacctgaacaatt
+3710061/1
@@@DFBDFGD>FHIIIGGHGGH@@FAHIEGEEAF3EG@FHHEHGEDFHIG
@3710062/1
ccaaaccttgcaaattttcaatcatgaagcaagattttacctgaacaatt
+3710062/1
CCCFFFFFGHGGHIGJIJHJIJJJIJJIJIJIJJJJIJJIJJIIJJIJJJ
@3710063/1
ccaaaccttgcaaattttcaatcatgaagcaagattttacctgaacaatt
+3710063/1
CCCFFFFFGHHHHJIJIJJJJJJJJJJJJJJJJJJJJJJJJJJJIJJIJJ
@3710064/1
ccaaaccttgcaaattttcaatcatgaagcaagattttacctgaacaatt
+3710064/1
CCCFFFFFHFGFFIJJJJJJJJJJJJJJJIJJJJJJJJJJJJJIIIJJJJ
@3710065/1
ccaaaccttgcaaattttcaatcatgaagcaagattttacctgaacaatt
+3710065/1
CCCFFFFFHGGHGIIJJJIIJIJJIJJJJJJJIJJJJGIJJJIIIIIJHI
@3710066/1
ccaaaccttgcaaattttcaatcatgaagcaagattttacctgaacaatt
+3710066/1
CCCFFFFFHGHHHIJJJJIJJJJJJJJJJJJIJJJJIJJJJJJGIIIJJJ
@3710067/1
ccaaaccttgcaaattttcaatcatgaagcaagattttacctgaacaatt
+3710067/1
CCCFFFFFHHGHHIJJJJIJJJIJJJJJJIJJJJJIJJJJJJJJJJIGJJ
@3710068/1
ccaaaccttgcaaattttcaatcatgaagcaagattttacctgaacaatt
+3710068/1
CCCFFFFFHHGHHIJJJJJIJJIJJJJIJJJJJJJJJJHIJJJJJJJJJJ
@3710069/1
ccaaaccttgcaaattttcaatcatgaagcaagattttacctgaacaatt
+3710069/1
CCCFFFFFHHHGFGGIJJIIJIJJJJJJJJJIGEIIJJIIIIIIJJJIJJ
@3710070/1
ccaaaccttgcaaattttcaatcatgaagcaagattttacctgaacaatt
+3710070/1
CCCFFFFFHHHHHIJJJJIJJJJJIJJJJJJJJJJJJJJJJJJIGJJIII
@3710071/1
ccaaaccttgcaaattttcaatcatgaagcaagattttacctgaacaatt
+3710071/1
CCCFFFFFHHHHHIJJJJJJJJJJJJJJJJJJJJJJJJJJJJJJIIJJJJ
@3710072/1
ccaaaccttgcaaattttcaatcatgaagcaagattttacctgaacaatt
+3710072/1
CCCFFFFFHHHHHJJJJJIJJJJJJJJJJJJJJJIJJJJJJJIJIJJJJJ
@3710073/1
ccaaaccttgcaaattttcaatcatgaagcaagattttacctgaacaatt
+3710073/1
CCCFFFFFHHHHHJJJJJJJJJJJJJJJJJJIIIJJJJJJJJJJJJJJJJ
@3710074/1
ccaaaccttgcaaattttcaatcatgaagcaagattttacctgaacaatt
+3710074/1
CCCFFFFFHHHHHJJJJJJJJJJJJJJJJJJJJJJJJIJIJJIIJJIJIJ
@3710075/1
ccaaaccttgcaaattttcaatcatgaagcaagattttacctgaacaatt
+3710075/1
CCCFFFFFHHHHHJJJJJJJJJJJJJJJJJJJJJJJJJJJJIJJJJIJJJ
@3710076/1
ccaaaccttgcaaattttcaatcatgaagcaagattttacctgaacaatt
+3710076/1
CCCFFFFFHHHHHJJJJJJJJJJJJJJJJJJJJJJJJJJJJJJJJIJJJJ
@2683191/1
caacgatatgtcaaacgacgacattgagcaacttacgtattttctatgtc
+2683191/1
CCCFFFFFHHFHHIJJGIJIIIIIGJJJIJIJIJJIJDHIJIJJIIJIGI
@2683192/1
caacgatatgtcaaacgacgacattgagcaacttacgtattttctatgtc
+2683192/1
CCCFFFFFHHHHHGHJJIIGJJJJJJJJJJJJJJIJJHIJJJJJJJJJJJ
@2683193/1
caacgatatgtcaaacgacgacattgagcaacttacgtattttctatgtc
+2683193/1
CCCFFFFFHHHHHJJJJJIJJIJJJJJJIJJJJJJJIGIJJJJJJJIJIJ
@2683194/1
caacgatatgtcaaacgacgacattgagcaacttacgtattttctatgtc
+2683194/1
CCCFFFFFHHHHHJJJJJJIJJJJJJJJJJJJJJJJJFHIJJJJJJJJJJ
@2684021/1
caacgatctggtggccaccggaaccggaagatcgaagaaagacgccaaac
+2684021/1
CCCFFDFFHHHHHJJJIIJIJIIIJJJJJJIIIIHEGIIIJJIGIHHHFF
@2684022/1
caacgatctggtggccaccggaaccggaagatcgaagaaagacgccaaac
+2684022/1
CCCFFFFFGGHFFHJJIIIJJFHHIIGHEGIJ<HIJJIJJGIIJFHHHF=
@2684023/1
caacgatctggtggccaccggaaccggaagatcgaagaaagacgccaaac
+2684023/1
CCCFFFFFHHHHHJJJGJJJJGIIJJJIJJJJIIJJJJJJJJIJIHHHFF
@4722485/1
cgaataccgattctcagccgagctgcccagtttagtggccaactcttcgt
+4722485/1
@@<DDDDDH>FHDHI@EHFHGFH6C3DGGCF?D>@??B?D??BF<CGHGG
@4722486/1
cgaataccgattctcagccgagctgcccagtttagtggccaactcttcgt
+4722486/1
@@@DDDDDHFHHHIIG?FFEGI@HGHIIICHHGIIHHGHIIIIGIGIII@
@4722487/1
cgaataccgattctcagccgagctgcccagtttagtggccaactcttcgt
+4722487/1
CCCFFFFFHHGHFGIJJIIDGEEGGGIJIIHIIIJGIJJJIFIJJJJJJG
@5753185/1
ctataaagacgttagagaggttcactaaaaaatattaggaatccactaca
+5753185/1
CCCFFFFFHHHHHJJIJHIJFHIJJJJJJJJJJJJJIJIJJJJJJJJJJJ
@1679222/1
atgagaatatgaaatttaaaagaaaatttgaaaagtatcatgagttttgt
+1679222/1
CCCFFFFFHHHHHJJJJJJIJIGJJJJJJIIJJJJEGIIGIJGHFIJJJI
@4229300/1
ccgaataaaaatgcaaaaaactataaatttttattatattttatgcatgt
+4229300/1
CCCBDFFFHHGHHHJJJJJJJJJJJJGIIJJJJJIJJJJIJJJJIFJJJI
@4724102/1
cgaatagctcgtacttcggcacttgtaacttgttcaaattgtccatccga
+4724102/1
CCCFFFBFHGHFHJJJJJJJJJJJIHHJJJJIHJJJJIJJJIJIIJJJJI
@4230743/1
ccgaatccgaaagagaccaactcctttcgaaatggcgcaagaactactgc
+4230743/1
CCCFFFFFHHHHHJIIJJJJJIJJJJJJJJJJJJJJJJJIJIJJJJJJJJ
@3188062/1
cactaagattaccaagttgggcaaccagcagtcccacaaagtttcacagt
+3188062/1
@CCFFFFFHHHHHIJJJJJIIJJIJJIJJJIIJJJJJJGHIDGHIJJJJG
@3188063/1
cactaagattaccaagttgggcaaccagcagtcccacaaagtttcacagt
+3188063/1
CCCFFFFFHHHHHJJJHIJJJJJIJJJJJJJIJJJJJIJIJFHIJJJJJH
@4232181/1
ccgaatgtttggcgtctttcttcgatcttccggttccggtggccacc
+4232181/1
CCCFFFFFHHHHHIHJIIJJJJIJHIJJIJIIIEHIJJGEIIJIJIJ
@4232182/1
ccgaatgtttggcgtctttcttcgatcttccggttccggtggccacc
+4232182/1
CCCFFFFFHHHHHJGIIIJIJIGIHJIIIIJIIGHIJEGBHEGIJJJ
@4232183/1
ccgaatgtttggcgtctttcttcgatcttccggttccggtggccacc
+4232183/1
CCCFFFFFHHHHHJHIGIIDHIEHGIGHIIJIIFHGJBH@GIGI@HH
@4726104/1
cgaatatctgtagtcgaagtgttgttgttgggtgactccagaagatgatg
+4726104/1
@@@ADFFFHHHFGIIIIIIAEEHHHGIHIIII8DHIIIIIIIIGHIIIIH
@6260746/1
ctcgcttttcaaattctcgtgacttttctcccc
+6260746/1
@@@ADBDDHBDHHBGBAA:AE3:?FFH4A2CGG
@6260747/1
ctcgcttttcaaattctcgtgacttttctcccctgttcttaaataaagtg
+6260747/1
@@@7DDDDHHHFHHIAAE?AF;EHEBBGEHDCGGGIGIIIIFEHHGGI@B
@6260748/1
ctcgcttttcaaattctcgtgacttttctcccctgttcttaaataaagtg
+6260748/1
CCCFFDFFHGHHHJJJIJIGGAAEHIJEHGIJJB@DCCII@GIGGIJ@BG
@6260749/1
ctcgcttttcaaattctcgtgacttttctcccctgttcttaaataaagtg
+6260749/1
CCCFFFFFHHFHHIIGHIGGFECHHHIBCDDHI;?:DBDG>DHEGGIAEG
@6260750/1
ctcgcttttcaaattctcgtgacttttctcccctgttcttaaataaagtg
+6260750/1
CCCFFFFFHHHHHJJJIJIJIGHGHJJGGHIJJIGHIGEIIJJJJJIFDG
@6260751/1
ctcgcttttcaaattctcgtgacttttctcccctgttcttaaataaagtg
+6260751/1
CCCFFFFFHHHHHJJJJJDIJIIIGIJIIJJJJJJJJGIJIJJJJJIJIJ
@6260752/1
ctcgcttttcaaattctcgtgacttttctcccctgttcttaaataaagtg
+6260752/1
CCCFFFFFHHHHHJJJJJJIJIIJJJJJJJJJJJIIIHIJIJJJJJJIGI
@6260754/1
ctcgcttttcaaattctcgtgacttttctcccctgtttgttcttaaataa
+6260754/1
@CCFFFFFHHHHHIIGGHIHE;CBHHI@EHHII3::DG9BG@FH<DGDDH
@6260755/1
ctcgcttttcaaattctcgtgacttttctcccctgtttgttcttaaataa
+6260755/1
B==DDFFFHHHHHJIJJJJIJJJJJJJJJJJJJJJIJJJJJJJJJJJJJJ
@6260756/1
ctcgcttttcaaattctcgtgacttttctcccctgtttgttcttaaataa
+6260756/1
B=@DDDFFHHHHHJJJJJJGIIJJJJJJJJJJJJJJIJIIIIJJJJJJJJ
@6260757/1
ctcgcttttcaaattctcgtgacttttctcccctgtttgttcttaaataa
+6260757/1
CCCFFFFFHHGHHIIIIIIHI@@HHIIIIIIIIDGHGHCHIEGIGIIIGI
@3713333/1
ccaaacttttcggggtgcaatcttcttttccggaaaatgctcgaaaactc
+3713333/1
CC@FFFFFHHHHHII<EBGHBFBGGGIIIIIDIFHIIEGHIIEGIIIIII
@3713334/1
ccaaacttttcggggtgcaatcttcttttccggaaaatgctcgaaaactc
+3713334/1
CCCFFFFFHHGGHII?EBBFBGAHHEHIIGHEIAHIIADHGGCBHIIGHI
@3713335/1
ccaaacttttcggggtgcaatcttcttttccggaaaatgctcgaaaactc
+3713335/1
CCCFFFFFHHGGHJJ<EEEHGIGIGJJJJGJIJHIJJJJIJIJJJJJJJJ
@3713336/1
ccaaacttttcggggtgcaatcttcttttccggaaaatgctcgaaaactc
+3713336/1
CCCFFFFFHHHHHJI8EEFGGJIJJJJGHGJJJGIJJJIJJJJJIJJIJI
@6764317/1
ctggaacgtttaaatttctgtcatgagaatctcttggattcaatgggaaa
+6764317/1
@CCFDFFFHHHDHHIIJJJGHIIIJIJIJJJIGEHIGDGGIIHGIJJGIG
@6764318/1
ctggaacgtttaaatttctgtcatgagaatctcttggattcaatgggaaa
+6764318/1
CCCFFFFFHHHHHJJJJJJJJJJJJJJJJIJJJJJJJJJJJJJJJIJIJJ
@1148770/1
agatgataagcagattccaatattttccatattttccaaaggaacgatat
+1148770/1
@@<DDFFFHHHHHIJJJJJJJJJJJJJJJJJJJJJJJJJJIIJJJJIJFJ
@5759297/1
ctataattatccatttcctgtaattctggtttctctatagttttgtcata
+5759297/1
CCCFFFFFHHHHHJJJJJJJHIJGJJJJJHJJJJJJJJJJIJJJJIJJJJ
@5759298/1
ctataattatccatttcctgtaattctggtttctctatagttttgtcata
+5759298/1
CCCFFFFFHHHHHJJJJJJJHJJJIGHJGIJGGHGGGIGHJJJJIFHGIG
@1150138/1
agatgatggtatataagatgcaggaattggaggaggagggtacgaaggaa
+1150138/1
CCCFFFFFHCFHHJJJIJJJJIJJIJJJJJGIJFHJEHJJ?BHIIIJJGI
@651431/1
aagaactattatttttttttttttatttttcatcacagtgatgtttgttt
+651431/1
CCCFFFFFHHHHHJJJJJJJJJJJCHIJJGCGEG4ACHCEEDBDDFDEEE
@3714308/1
ccaaagataagtgccttcccaatatttactcgatcaggagaagttagtgt
+3714308/1
CCCFFFFFHHHFHJJJJJJJJJJJJJJJIJJJIJJJJJHJIJJIJJJHHF
@7802068/1
ctttccttgttgtccagaaacgtcatcatactagacttttcccattgaat
+7802068/1
?@@DDDBDDAFBCCGGBGFH>A3CBDC<ACADH9EFHIIICBH><F@@F<
@3715129/1
ccaaagcaaagacgcaataagtgatacaagaaaatatacagactaaagaa
+3715129/1
CCCFFFFFHHHGHJIJJJJJJFHIIJJJJJJJJJJJJJJIJJJJJJJJJJ
@3715130/1
ccaaagcaaagacgcaataagtgatacaagaaaatatacagactaaagaa
+3715130/1
CCCFFFFFHHHHHIIJJJJJICHHIIJIJJJJJJJJJJJIJJJJJJIJJJ
@3715131/1
ccaaagcaaagacgcaataagtgatacaagaaaatatacagactaaagaa
+3715131/1
CCCFFFFFHHHHHJJJJJJJJHHIJJJJJJJJJJJJJJJJJJJJJJJJJJ
@7802269/1
ctttcctttatgtccacaaattatgtcaaattttgacacttatgtaacat
+7802269/1
@CCFFFFFHDHDFHIIGEHJHIEFHGJJJJJJJJJIJIJJIIIJIJJJJJ
@7802270/1
ctttcctttatgtccacaaattatgtcaaattttgacatttatgtaacat
+7802270/1
@@@D7BDDFFAFB<AACFGE<<FBC<?FHEHIIGC;<AFHIHDBG4D?D<
@7802271/1
ctttcctttatgtccacaaattatgtcaaattttgacatttatgtaacat
+7802271/1
CCCFFFDFHFFFHHIIGGIIDHEHBFHGIIIIIIIHIIIIIIIIFCGHIH
@7802272/1
ctttcctttatgtccacaaattatgtcaaattttgacatttatgtaacat
+7802272/1
CCCFFFFFHDHBFHIGIIJJEIGICFHIIIHJJJJIJIJJIJJJIIIJJI
@7802273/1
ctttcctttatgtccacaaattatgtcaaattttgacatttatgtaacat
+7802273/1
CCCFFFFFHHHHHIJJJJJJIGIIIGJIJJJJJJJIIJJJJJJIIIIJJH
@7802274/1
ctttcctttatgtccacaaattatgtcaaattttgacatttatgtaacat
+7802274/1
CCCFFFFFHHHHHIJJJJJJJJJJIJJJJJJJJJIIJJJJJJJJIIIJJJ
@2180960/1
attttcggaatcagaaaaaatgtcggaactggcgaaatcaaacaacgtaa
+2180960/1
BC@FFFFFHHGHHJJIJJJJJJIIJJIJIJJGIIJJHJJIJJIJIGGEHH
@5762170/1
ctatactttgcatagaattagtggtttttttctaaaatcaatttacatat
+5762170/1
CCCFFFFFHHHHHJJIIIJJJEIHHGJJJJJIJJIIFIIJIJJJIJJJJJ
@5762171/1
ctatactttgcatagaattagtggtttttttctaaaatcaatttacatat
+5762171/1
CCCFFFFFHHHHHJJIJJJJJCIHEGIJJJJJJJJJJIIJJJJJJJJJJJ
@5762172/1
ctatactttgcatcaaataaatgctcccttttcacaatataataaataca
+5762172/1
?@7DBBDDFFA42CEEE:CID:CHF>AE@FBH99EEFBFEFBDCGFCBFG
@5762173/1
ctatactttgcatcaaataaatgctcccttttcacaatataataaataca
+5762173/1
CC@FDFDFHDFFHHIIJBHHJGFHGIJJIIJJIGIJJGHHIJIIJJJJJJ
@5762174/1
ctatactttgcatcaaataaatgctcccttttcacaatataataaataca
+5762174/1
CCCFFFDFHGHHHGIJIIIJJJIJJJIJJJJJJIJIIIIHIJJJJJJJJJ
@5762175/1
ctatactttgcatcaaataaatgctcccttttcacaatataataaataca
+5762175/1
CCCFFFFFHHHHHJJJJJJJJIJJJJJJIJJJJIJJJIIJHIJIJJJJJJ
@5762176/1
ctatactttgcatcaaataaatgctcccttttcacaatataataaataca
+5762176/1
CCCFFFFFHHHHHJJJJJJJJJIJJJJJJJJJJJJJJJJJJJJJJJJJJJ
@5762177/1
ctatactttgcatcaaataaatgctcccttttcacaatataataaataca
+5762177/1
CCCFFFFFHHHHHJJJJJJJJJJJJJJJJJJJJJJJJJJJIJJJJJJJJI
@2181134/1
attttcgggttctatgtagactttgcctctggccgcagctaaatgggcat
+2181134/1
CCCFFFFFHAFBFDFFEFCBDEHIGGHGIGIIGIGGAGGGIIIGGIIIGG
@652867/1
aagaacttgctggatctcttggtcggaaaag
+652867/1
?1?14=B?BDD?BEE>E9<A3<ACFFID:@D
@135333/1
aaaacatgaccatgatgcactcggccggaccgattcagcccccaccaagg
+135333/1
CCCFFFFFHHHHHJJJJJJJJJJJJJJJFIJJGGHIIHJIJJJEHFFFED
@1684910/1
atgagttttgtgattctccgaagagtatgtctcgaaagacttcgactttt
+1684910/1
CCCFFDFFHHHHHJJJJJJJHJJJJHHIJJJJJHAHI@DGGIGGBGHHJJ
@1685023/1
atgataaataaacttttttcgggtttggaaaaatttcaaattgttcaggt
+1685023/1
CC@FDFFDHFHHHIGIIIIHIGGBEHEHIGIGIIIJJJJGGIIIGHIJFF
@5233935/1
cggccatttcattacaccatgtacctatttcgatccatttagattcgcct
+5233935/1
CCCFFFFFHFHHHIIJIIIIIHGIJIJJJJIIFIGIJJJJJJJJJGIJJ<
@7803283/1
ctttcgaatgtcaaacagaatctagccaaacacacatagtacctctccac
+7803283/1
=@1ADDFFHHDHFGIJJIEGIHEHGHDHIIIJIIJIJIIHIIIIIGIJII
@5234312/1
cggcccacaagatgtggcaatccttgcaggatttacccgtggagggtaac
+5234312/1
CCCFFFFFHHHHHJHIJJIJIJJJJJJIJJJJJJJJJJJIIJJJJJBDHH
@7803705/1
ctttcgagacatattcttcggagaatcacaaaactcatgatacttttcaa
+7803705/1
CCCFFFFFHHHHHJJJJJJJJIJJJJJJJJJJJJJJJJJJJJJJJJJJJJ
@4731730/1
cgaatgatgtgataaatatacctgcacacacgcatttttaaatttaaaaa
+4731730/1
@@CFDADEHDFFHIIIIIEIFIIIIEIIIIIEGGHIIIIIGIIIIIIGIC
@4731731/1
cgaatgatgtgataaatatacctgcacacacgcatttttaaatttaaaaa
+4731731/1
CCCFFFFFHGGGHJJJJIIJJJJJJJJJJJJIJJJJJJJJJJJJJJJJJG
@6769748/1
ctggaagccacttttaaatgttgatgttgctcataaaccgtttcctaaag
+6769748/1
B=?BFFFFHHHHHJJJJJJJIJJJJJJJJJIJJJJJJJJJHIJJJJJJJI
@6769749/1
ctggaagccacttttaaatgttgatgttgctcataaaccgtttcctaaag
+6769749/1
CCCFFFFFHGHHHJJJJJJJJJJJJJJJJJJJJIJJGIJJIJJJJJJJIJ
@6265279/1
ctcggagggtcaatcaaatgttcaaatcgtttcattaaatttctcatggt
+6265279/1
@@CFFFFFHFFFHGGIJJGGDHHHIGGHGFDHIIIJJIJIJJJIJIJJJF
@1153188/1
agatgtggtacacgacgaatgatgtga
+1153188/1
@?@D7BB>FFF<C:@8CG8EBF?9E9F
@4733197/1
cgaatggtaaagctgctaaaaaagcaggaaaagcccagaagaacgttcga
+4733197/1
@@@DDEF=BFHDADFBDGIHIIIBCCGHEHII@9DHECEGEDG8?8BFGG
@4733198/1
cgaatggtaaagctgctaaaaaagcaggaaaagcccagaagaacgttcga
+4733198/1
B@BFFFFDFHHHGJJJJJJJJJJIJJIIIJJJIIJJJIJJJJJJJIJJJJ
@4733199/1
cgaatggtaaagctgctaaaaaagcaggaaaagcccagaagaacgttcga
+4733199/1
CC@FFFFDFHHGFGIGHHIJIJJIDGGIDHIJEEGHGGGIIIJCBDHHG;
@4733200/1
cgaatggtaaagctgctaaaaaagcaggaaaagcccagaagaacgttcga
+4733200/1
CCCFFFFADHHDHIIGGGIIIIIB@FCDDHIIEGCFHEGHGIGHG8CHG=
@655802/1
aagaagctagccaagagaatggcggctcacaagatgtggcaatccttgca
+655802/1
CCCFFFFFHHGHHJJIJJJJJJJJI@<@BFFI;DD>?FHB@FB@FAGAEG
@3194017/1
cactattattaggcactagttattaattataatcatcaatattatctatc
+3194017/1
@@@ADFFFHGHHGIGGIJJJJIGIJDHEIGIGJJIIJIIJIJJIJHEIJG
@3194018/1
cactattattaggcactagttattaattataatcatcaatattatctatc
+3194018/1
B@CFFFFFHHHHHJJJJJJHJJJJJJJJJJJJJJJJJJJJJIJJJJJJJJ
@4733739/1
cgaatgtcaaacagaatctagccaaacacacatagtacctctccacaaaa
+4733739/1
@CCDFFEDHHHHHJJIJJJJJIIJJJJJJIJJJHIDHIIJJJJJJJHJIJ
@4733740/1
cgaatgtcaaacagaatctagccaaacacacatagtacctctccacaaaa
+4733740/1
CC@FFFDFHHHGHJJJJJJIIJJJIIJIJJIJJJIHGGIJJIJJIJJIIJ
@4733741/1
cgaatgtcaaacagaatctagccaaacacacatagtacctctccacaaaa
+4733741/1
CCCFFFBDHHHGHIJIJJGJIIJJJJJJJIJJIJJGGIJJJJJJIIJIIJ
@4733742/1
cgaatgtcaaacagaatctagccaaacacacatagtacctctccacaaaa
+4733742/1
CCCFFFDDHHHFHGHIIIIIIIIJJJGEHGHGHJIHIIJJJJJJIJCHII
@4733743/1
cgaatgtcaaacagaatctagccaaacacacatagtacctctccacaaaa
+4733743/1
CCCFFFFFHHHGHJJIEIIJEHIJJJJJJEIJIIJHGJJJJIJIJJJJJI
@1687886/1
atgatcatgggcgctgacgtcactcatcccagccctgattcgcaacatat
+1687886/1
CCCFFFFFGHHHHIGIJJJIJJJJJJIJJJJIIIJJJJJIIJJJJJIIJJ
@4735016/1
cgaatgtttggcgtctttcttcgatcttccggttccggtggccacc
+4735016/1
@@@FDABDFDHHHGHGFHBFHFCFDE?GDGGIIGIJGEAGGEHGIJ
@1156734/1
agattgttaccctccacgggtaaatcctgcaaggattgccacatcttgtg
+1156734/1
CCCFFFDFHHHHHJJIJIJJGHIJJIJJIIGJJJIJJIJIIJIIJIEHHE
@5767768/1
ctatatttcagttaaatttaagaggcttttaaaatttaacgtttagcagt
+5767768/1
CCCFFFFFHDHFHGHIGHIJJIEIJJIIJJJJJJIJJJIJJHIJJJHIIH
@5767769/1
ctatatttcagttaaatttaagaggcttttaaaatttaacgtttagcagt
+5767769/1
CCCFFFFFHFHFHHIIIJJIJGGJJJJJJJJJJJJJJIJJJHIJJJJJJG
@5767770/1
ctatatttcagttaaatttaagaggcttttaaaatttaacgtttagcagt
+5767770/1
CCCFFFFFHHHHHIIJJJJJJJJJJJJJJJJJJJJJJJJJJIJJJJJJJH
@5767805/1
ctatatttcggttaaatttaagaggcttttaaaatttaacgtttagcagt
+5767805/1
CC@FFFFFFHH<0@EHGIICHDCHHIGIIIGGIIIIIGIIIGGIIIIIIG
@1689642/1
atgatgattatataacgagtagatagctttagaggtaatacactattatt
+1689642/1
@CCFFFFFHHHHHJJJJIJFHIIJJJJJJJJJIJJEGHJJJIJJJJJJJI
@1689643/1
atgatgattatataacgagtagatagctttagaggtaatacactattatt
+1689643/1
C@CFFFFFHHHGHJIJJIIGGHEJIJJJIJJJJJJ?FGGIGIJJJJJJJH
@1689702/1
atgatgcactcggccggaccgattcagcccccaccaagggaagggggcgg
+1689702/1
CCCFFFFFHHHHHIJJJIJJJGFGIJIIJJJJJJJJEHGGHHFEEDDDDC
@6268875/1
ctcggcaaaaatttaaacacattgcattattgatttcgaggaaataatac
+6268875/1
CCCFFFFFHGHHHJGIJIJJIGHIFFFIIIJJJJJJJGIJJJJJJIIJJJ
@1690555/1
atgatgtgataaatatacctgcacacacgcatttttaaatttaaaaattt
+1690555/1
CCCFFFFFHHHHHJJJJJIJJJJJJJJJJJJJJJJJJJIJJJIIIIIIGI
@1157270/1
agatttcgaggcaaattgattgatttgcccagcacaaacttggaga
+1157270/1
@@@FFFFEHFHHHJIIJIHHIIHJJIIIIJJIJJJJIJJJJJJJJJ
@1157271/1
agatttcgaggcaaattgattgatttgcccagcacaaacttggaga
+1157271/1
CCCFFFFFHHHHHJJJJIHJJIIIJJJJJJJJJJJJJIJJJJJJJJ
@140188/1
aaaacattgaccaatcgccaccaatgcctggtgcagctatccactttgcc
+140188/1
CCCFFFFDFHHHHJGGEBEGIJFIJJIIJJJHHIGIJIJJJGHJJJJJJJ
@140189/1
aaaacattgaccaatcgccaccaatgcttggtgcagctatccactttgcc
+140189/1
=;?DDDDD?CDHFGFBEHBEBHGBF9@EE@1DFCG400?DE;DDCC>D>D
@140190/1
aaaacattgaccaatcgccaccaatgcttggtgcagctatccactttgcc
+140190/1
@@@DDDDD<BFFFIBE2AC=DFHGHCGIGIDCBFFFGGEHHIIEIIIEHH
@140191/1
aaaacattgaccaatcgccaccaatgcttggtgcagctatccactttgcc
+140191/1
@@@DDDDDHHHHFIIICGH@@G?F<ACBG?F:CC9CD?BBBG@B?FHDFH
@140192/1
aaaacattgaccaatcgccaccaatgcttggtgcagctatccactttgcc
+140192/1
CCCFFFFFHHHHHJIJCGHIJJIJJJJJJJJDHIJJJJJJJJJJJJJJJJ
@140193/1
aaaacattgaccaatcgccaccaatgcttggtgcagctatccactttgcc
+140193/1
CCCFFFFFHHHHHJJJEHIIJJIJJJJJJJJHIJJJJJJJJJJJJJIIJJ
@3722215/1
ccaaatacgaactggtccaaatcgagggcgccatccacgagccaatcttc
+3722215/1
CCCFFFFFHHHHHJJGHIJJJJIJJJJJIJJJJJJJJJJIJJJIJHHHHH
@3722216/1
ccaaatacgaactggtccaaatcgagggcgccatccacgagccaatcttc
+3722216/1
CCCFFFFFHHHHHJJGIJIJJJJJJJJJIJJJJIIJJJJJJJJJIHHHHH
@3722217/1
ccaaatacgaactggtccaaatcgagggcgccatccacgagccaatcttc
+3722217/1
CCCFFFFFHHHHHJJGIJJJIJJJIFIIIIIJIIJJJJJGGGGHGHHHHH
@3722218/1
ccaaatacgaactggtccaaatcgagggcgccatccacgagccaatcttc
+3722218/1
CCCFFFFFHHHHHJJGIJJJJIJJJJJJIJJJJJJJJJJJJIJJIHHHHH
@659738/1
aagaagttggccgatttgcagactctcagcttcaacgccaaggacttcaa
+659738/1
CCCFFFDEHHHGHJJJJIJJJGIIJJJJJJJJJJIIBGHIJJIHIJIJJJ
@659739/1
aagaagttggccgatttgcagactctcagcttcaacgccaaggacttcaa
+659739/1
CCCFFFFFHHHHHJJIJIJJJJJJJJJJJJJJJJJJGIIIJJJJJJJJJJ
@6270606/1
ctcggcatggaggccatttcttgagagtagagcaatttggcttcttcccc
+6270606/1
CCCFFFFFHHDFHBHGGHIEFHDCFDH9BECFCHIEIIGIHIIGIICGII
@6270607/1
ctcggcatggaggccatttcttgagagtagagcaatttggcttcttcccc
+6270607/1
CCCFFFFFHHDFHGH@FHIEHIGFGGH?FGGHIJJJJJFHIIIIJJGHIJ
@3197592/1
cactcgcaaatgtagaaggcagattgttaccctccacgggtaaatcctgc
+3197592/1
CCCFFFFFHHHHHJJJJIJIIIIJJJJJJJJJJJJJJJJIIIJJJJJJIJ
@6271460/1
ctcggccggaccgattcagcccccaccaagggaa
+6271460/1
=@@DADDDFAFH6F@@BF9?DGHG6@AAD=@G@E
@6271461/1
ctcggccggaccgattcagcccccaccaagggaagggggcggcccccatc
+6271461/1
@CCFFFFFGHHHHGIGDAFEHHIJGGHIJFCHEGGHEHE@BB@@@:B59<
@6271462/1
ctcggccggaccgattcagcccccaccaagggaagggggcggcccccatc
+6271462/1
CCCFFFFFGFGHGGIJJIIIJIJJIJIIJIIIIIIIHHFCDDBBDDD@CD
@6271463/1
ctcggccggaccgattcagcccccaccaagggaagggggcggcccccatc
+6271463/1
CCCFFFFFHHHHHIIJIJIIJJJJJJJJJEHIIGIIHHFCDDDDDDD@CD
@4738266/1
cgaatttaaagctgaggcatatagtgatgctgtcgtgatgccctggtata
+4738266/1
?@@FBDADFHA?D>DGEGGCGGIICHC@AFHIFAFCDH>DGBFGHIDFEH
@2189539/1
attttcttgtatcacttattgcgtctttgctttggtcactttacgcgcga
+2189539/1
@@CFFFFFHFFHHHGHIEHJGFGHIIJJGGGIJIJEGGIIIJIJJIJJGF
@2189540/1
attttcttgtatcacttattgcgtctttgctttggtcactttacgcgcga
+2189540/1
BBBDFFFFHHHHHJIIJJJJJJJIJJJJJJJJJJIHIJJJJJJJIJJJJJ
@2189541/1
attttcttgtatcacttattgcgtctttgctttggtcactttacgcgcga
+2189541/1
CCCFFFFFHFHHHIJIJIIJIIGHHIJJIIJJJIJHJJJJJJJJJJJJII
@2189542/1
attttcttgtatcacttattgcgtctttgctttggtcactttacgcgcga
+2189542/1
CCCFFFFFHFHHHJJIJJJJGIGHIJJJIJJJJJJJIEHIIJIJJJJJJJ
@2189543/1
attttcttgtatcacttattgcgtctttgctttggtcactttacgcgcga
+2189543/1
CCCFFFFFHHHHHJJJJJJJJJJJIJJJJJJJJJIGHIJJJJJJJJJJJJ
@1693250/1
atgattttgaggtactcgagggcatgatgagcagccga
+1693250/1
@@@DDDDDFHHF>GGHI?FBHI>@E@GH<??DDEEDFG
@1693251/1
atgattttgaggtactcgagggcatgatgagcagccgagcccttggcttc
+1693251/1
:1:ADDFFHHGHCGGAHFIBFEHICDFCBFGIIIIGIIIIIEG@FIGIEI
@1693252/1
atgattttgaggtactcgagggcatgatgagcagccgagcccttggcttc
+1693252/1
CCCFFFFFHHGGFHIJJJIJIJJJJJJIIJJJJJJJIJJJJJIJJJJIIJ
@1693253/1
atgattttgaggtactcgagggcatgatgagcagccgagcccttggcttc
+1693253/1
CCCFFFFFHHHHDGHIIIJJJJIJJJJIIJJJJJJJJIGIIJJJIJJJID
@3724649/1
ccaaatctacactaacttctcctgatcgagtaaatattgggaaggcactt
+3724649/1
@@;DDBBD?D<A<EDBFFHFFFI<F@HFII<C1:CFEA@<FFFFIIIGFG
@3198658/1
cactcttatacgcagtggtctcaatcgcaacagacatctacgaacgtcta
+3198658/1
C@CFFFFFHHHHGIIHIGHIIIJJIBFHIGIIJIGIIBGIJJIGGHGGHE
@3198664/1
cactcttatcaatataatgtctcgtttcggcaaacagcaagaaaccgaat
+3198664/1
CCCFFFFFHHHHHJJJJJIGJJJJIJJIIJGJJJGHGBGIGIJJJJIIJG
@661403/1
aagaatctgaaaattgtaaatctacacaaaaatgtcaaatcatgtca
+661403/1
CCCFFFFFHHHHHIIIHIJJJIJCHJJJJJJIIJHHIIEGHIJIIJJ
@661404/1
aagaatctgaaaattgtaaatctacacaaaaatgtcaaatcatgtca
+661404/1
CCCFFFFFHHHHHJJJJJJJJJJJJJJJJJJJJJIJJJJJIJJIHJJ
@2702338/1
caactaattttacaagctatactttgcatagaattagtggtttttttcta
+2702338/1
@@@DDFFFHHFGHJHIGGIIJJIJJIIGJIJHHJIEHFHIJJCGHIIIIJ
@2702339/1
caactaattttacaagctatactttgcatagaattagtggtttttttcta
+2702339/1
CCCFFFFFHHHHHJJJJJJJIJJJJJJIJIJHIJJJJHHJHIJJJJJJJJ
@6274047/1
ctcggctgagaatcggtattcgggactgaaagacactaagattaccaagt
+6274047/1
@C@DFFFFHHFHHIJJ?FHIHIJJGIJJJJJIJJJIJJJGHHJJJIJIJF
@6274048/1
ctcggctgagaatcggtattcgggactgaaagacactaagattaccaagt
+6274048/1
CCCFFFFDHHHHHIGH<CGHBEGIIICGFHIGGGIIIIIIIIIIIIIIGI
@6274049/1
ctcggctgagaatcggtattcgggactgaaagacactaagattaccaagt
+6274049/1
CCCFFFFFHGHHAHGIEFEHFECF@GIIIIGACGIIGHIDGGHIIIIIC=
@6274050/1
ctcggctgagaatcggtattcgggactgaaagacactaagattaccaagt
+6274050/1
CCCFFFFFHHHHGJJJEGGIGGIJIJJJIIIGGHIJIJJGIJJJJJJJJF
@6274202/1
ctcggctgctcatcatgccctcgag
+6274202/1
@@@DDDDDDFFB?E@<FEGH<C@@C
@6274203/1
ctcggctgctcatcatgccctcgagtacctc
+6274203/1
CCCFFFFFFDHHGGEEGIHIBE@@E9C@H4?
@6274204/1
ctcggctgctcatcatgccctcgagtacctcaaaatcatgaccaaaaa
+6274204/1
@@@DDDDDDFHHFGEB@FHH@F<@ECF9F@D@FII<BB<B@BHGHHII
@6274205/1
ctcggctgctcatcatgccctcgagtacctcaaaatcatgaccaaaaa
+6274205/1
@CCFFFFFD?FDHGEFFEGHDGABD:EEH@DDHIICBGGG@FG@FIII
@6274206/1
ctcggctgctcatcatgccctcgagtacctcaaaatcatgaccaaaaa
+6274206/1
CCCFFFFFGDFBBGF@>FHHFHGFGCGDGGG@FHI><BDFHEHIGIII
@6274207/1
ctcggctgctcatcatgccctcgagtacctcaaaatcatgaccaaaaag
+6274207/1
@@<DDDDD?BA?F@G<F@FF<F88?:E@CADFFIII@CBGE@B?FEFII
@6274208/1
ctcggctgctcatcatgccctcgagtacctcaaaatcatgaccaaaaagt
+6274208/1
@@@DDDDDF<DDD9@@FGFG@F?:E:CFG9?DFGEFDFCDBDFCFIIIB8
@6274209/1
ctcggctgctcatcatgccctcgagtacctcaaaatcatgaccaaaaagt
+6274209/1
@CCFFFFFGDHFHIGHIIIIEHFHI?GGIGIIJIJEGHHIJJIFHIJJE8
@6274210/1
ctcggctgctcatcatgccctcgagtacctcaaaatcatgaccaaaaagt
+6274210/1
BCCFFFFFGFFHHIHHGGHIDGGHIFHIIGGEHIJGEGHHIIIIIJJJB=
@6274211/1
ctcggctgctcatcatgccctcgagtacctcaaaatcatgaccaaaaagt
+6274211/1
CCCFFFFFDFDHFFFG@DHI<B@CF?E@GABFHIJB<?BBD<D?FHIJ@8
@6274212/1
ctcggctgctcatcatgccctcgagtacctcaaaatcatgaccaaaaagt
+6274212/1
CCCFFFFFGFFHHGEGHIJIEGBFIFHIJGIHJJJIGGIIJIJIJJJJI=
@1695511/1
atgcaatgtgtttaaatttttgtcgagtcaaaagcgaagaatatttgaaa
+1695511/1
C@@FFFFFHHHHHIJJGIIJIIIIIIJHGIJJJJGGGIGGJI@HHGJGIJ
@5772604/1
ctatcctccacctacacaagctcaatacaatccccacattccaccccaat
+5772604/1
BC@FFFFFHHHHGIJJJJAEHIIIJJIJJIIIJJJJJJJJJJJIJJJJII
@5773062/1
ctatccttctctttgacattgcttgtggtcacttttcgcccaaaggcaaa
+5773062/1
CCCFFFFFHHHHHJJJJJJJJJJJJHIJHIJJJJJJJJJJJJJJJJJJJJ
@5773063/1
ctatccttctctttgacattgcttgtggtcacttttcgcgcaaaggtaaa
+5773063/1
CCCFFFFFGHGHHJGEHIIIFGEGEHJJHIJJHJJIIGIGEGFIGI=BGI
@5773064/1
ctatccttctctttgacattgcttgtggtcacttttcgcgcaaaggtaaa
+5773064/1
CCCFFFFFGHHHHJGHIIJJIIIJIFGIHIJJJJJJIJJJJJIJJIBFHI
@5773065/1
ctatccttctctttgacattgcttgtggtcacttttcgcgcaaaggtaaa
+5773065/1
CCCFFFFFHGHHHJJGIGIJHIIJIGIJHIJJJJJJJJJJJIJJJJ=FHH
@5773066/1
ctatccttctctttgacattgcttgtggtcacttttcgcgcaaaggtaaa
+5773066/1
CCCFFFFFHHHHHJJJJJJJIIJJJIJJHJIJJJJJJJJJJJJJJJFHIJ
@1698488/1
atgcattaaagctgttagaagaggacggcatttatgatccaaaagaaatt
+1698488/1
@=?DDDEFGHFFHEIIIIICBGGDBEGEHIIEHGGGAFGCHEHGIIIIGG
@1160708/1
agcaaagacgcaataagtgatacaagaaaatatacagactaaagaaacgc
+1160708/1
1=<:B;?D>:DFF@<F<AAFFFHEI@GFFAFEFIF@?D;FFG@@G;B9?:
@4251299/1
ccgagatgtggtacacgacgaatgatgtgataaatatacctg
+4251299/1
@@@D?DDBCDDAFBGFF8CEF:BGGEGCFBFBFDGEGI@BF?
@4251300/1
ccgagatgtggtacacgacgaatgatgtgataaatatacctgcacacacg
+4251300/1
BB@1ADDFHGHHHJJJJJIJJJJJJIJDHGIJJJIJJJJIJJJJJJJJIH
@4251301/1
ccgagatgtggtacacgacgaatgatgtgataaatatacctgcacacacg
+4251301/1
CCCFFFFFHHH<CFHIJGIIIIHIJJJHGGIGGJJEIDIIJJIIGJJIJH
@4251302/1
ccgagatgtggtacacgacgaatgatgtgataaatatacctgcacacacg
+4251302/1
CCCFFFFFHHHDHIJJJJJJIJJJJJJHIIJJJIIJJJIJJIJJIJJJJJ
@4251303/1
ccgagatgtggtacacgacgaatgatgtgataaatatacctgcacacacg
+4251303/1
CCCFFFFFHHHFFIJJHGIBHJIGIJJFHIJIJIGIJIJJJIJJJJJJJJ
@2193949/1
attttgacatgttagaatgccctattgaaaaccttgtagtggattcctaa
+2193949/1
CCCFFFFFHHHHHJJJJIJJJJIJJJJJIJJJJJJJIJJIJJJJJJJJJJ
@6278933/1
ctcgggtattctttcttctatgtataaaatagtgtactcaatgttaaaac
+6278933/1
CCCFFF=AFHDHHJGIJIIHIHFHIIJJJJJGHIGIJJIJJJJIIIIJJI
@4252213/1
ccgagcaagactcccgtcagcgtcctccaggagttgctgagccgtcgcgg
+4252213/1
CCCFFFFFHGHHHJJECFDFEE?FHDGIGHI=FDFGGGIHGBGF@GG>:?
@4252214/1
ccgagcaagactcccgtcagcgtcctccaggagttgctgagccgtcgcgg
+4252214/1
CCCFFFFFHHHHHJJGGHJIIJHIHIJJJJJDIHGJJJJIJJJJIJJJHF
@5774493/1
ctatctactcgttatataatcatcattcaaacattgaagccagatcgata
+5774493/1
<@@FFFDDHHHHF@EHIIDHBEHHIIIIIIIIGII@<<BFIG@HIIDHHH
@5774494/1
ctatctactcgttatataatcatcattcaaacattgaagccagatcgata
+5774494/1
CCCFFFFFHHHHHJJJJJJJIJJJJJJJJJJJJJJIJJJJJJJJJJJJJJ
@146140/1
aaaaccttgtagtggattcctaatattttttagtgaacctctctaacgtc
+146140/1
CCCFFFFFHHHGFHJIJJHGHIJJEIIJIJIGFHGIJJJIJJJJGIIIII
@146141/1
aaaaccttgtagtggattcctaatattttttagtgaacctctctaacgtc
+146141/1
CCCFFFFFHHHHFIJGIJJJJJJJJJJJJJJJJHIJJJJIIJJJJJIJIJ
@146175/1
aaaacctttaaagatgcgaataatagagaaattaccatccaacggtattt
+146175/1
CCCFFFFFHHHHHJJJJJIJJJJJJJJJJJJJJJJJJJJJJJJJJDGIJJ
@6281398/1
ctcggtatatgttgcgaatcagggctgggatgagtgacgtcagcgcccat
+6281398/1
CCCFF:DDFHGHHIIJIIJIIEGIIBHIDHGGIG<FHGEFHIEHEIIIJJ
@4746836/1
cgacaacaagctgcaaagactggaaggtggacttcaaataacggaacatg
+4746836/1
CCCFFFFFHHHHHJJJJJJJJJJJJJJ:EHGJJJJJJJIJJJJJIJJIIJ
@4253549/1
ccgagcttaataagtttcatattttggatgaaactgaaggaaacgatgac
+4253549/1
CCCFFFFFHHHHHJHIJJJJJJJJJJJJJJJJJJJIGIJJJJJJJJJIJJ
@1704999/1
atgctcttgacatttcgttaaagaaccacaaaatgtgacatataaaggtg
+1704999/1
CCCFFFFFHHHHHJJJJJJJJJHJJJJJJJJJJJJHGIJIJJJJJJJJFE
@666292/1
aagacactaagattaccaagttgggcaaccagcagtcccacaaagtttca
+666292/1
CCCFFFFFHHHHHJJJJIJJHHJJJJJJJJJJJJJHIJJIJJJJJBFIJI
@4748175/1
cgacaacctgaatatggagatcgacggatacattatatgaacaccagaaa
+4748175/1
BCBDFFFFHGHHHJJJJIJJJJJIJJJJIJJJJJJJJJJJJJJJJJJJJJ
@1705634/1
atgctgtgtaactagattatatggaattgccataggaccatcactcaaca
+1705634/1
CCCFFFEFHHHHHJJJJJJIJIJJJJJJIJJJJJJIJJJIJJIJJJJJJJ
@147697/1
aaaacgctgaaaaattccgtcggcaagaagttggccgatttgcagactct
+147697/1
@@CDDDDDHHHGGGBFHGFEFHBHIBG?FHH9DB?DHIBGGIIICGHI9@
@147698/1
aaaacgctgaaaaattccgtcggcaagaagttggccgatttgcagactct
+147698/1
@@CFFFFFHHGFFGIJJGIJIJGFGHAHGG@GBGHGI@@FHDHGHEDHGI
@147870/1
aaaacggaagagaaaagcagcagatgccgggttagacgacgaagaaattc
+147870/1
CCCFFFFDHHFHHJJJJIIJJJJJJJIJJJJ@GEHIFGGGIJGIJHHHHG
@7813883/1
ctttcgtataatcgttaacactgcctgtagtttgatattgggactgcaag
+7813883/1
CCCFFFDFHHHHHJJJIJIIJJJJJJJIJJJJJJIJJJJIIJIJJJJJJJ
@5246535/1
cggctactcttactctataatcgaatctattgttatgagttcccgtgaca
+5246535/1
CCCFFFFFHHHHHJJJIJJJJJIJJJJIIJJIIIIJGIJIIJJJJJIJJJ
@4752156/1
cgacaataaactccggagtagttgttaaattattgaatatcaaatctatg
+4752156/1
BC@?DDFFHHHHHJJJEHAFHFGHHIJHIJIIIJJJJJJGIJJJJJJJJJ
@7297636/1
cttcattctatcggcctttcttctctttgccgtatttcaatttgtaaggt
+7297636/1
CCCFFFFDFHDHFIGGGIIEGI@HFHIIBCHGCFGHIGGGIIIGDGIGI?
@7297637/1
cttcattctatcggcctttcttctctttgccgtattttattttg
+7297637/1
@@@AAAD?F?AA:1C@8C?<E?:992<FHF>11:1::DG<:BGD
@7297638/1
cttcattctatcggcctttcttctctttgccgtattttattttgtaaggt
+7297638/1
?@@FFFFFGHDDFIIIGIICHHIIIIIIIIGGE@GHIIDHGIIIICHIID
@7297639/1
cttcattctatcggcctttcttctctttgccgtattttattttgtaaggt
+7297639/1
@@CFDDFFHGHHFIJJGJJGBHBECHIJDGHHEAHIJJ>FIIIGHIGIJ9
@1165064/1
agcaactaattttacaagctatactttgcatagaattagtggtttttttt
+1165064/1
CCCFFFFFHHHHHJJJJJJIJJJJJJJJJIJIJIJJJJJFHIGHIJJJJI
@5778725/1
ctatgactgtgtatcgatagctgttcactttttggtcatga
+5778725/1
@@@DADDA?FDADAGFF9EGCBEHG@HGGHGIG6@::1:1B
@5778726/1
ctatgactgtgtatcgatagctgttcactttttggtcatgattttgaggt
+5778726/1
@@@DDDDDHFHFHGIIIFGGI@E<FGFIEHIIIFGDGHGGDHIIIGCHIB
@5778727/1
ctatgactgtgtatcgatagctgttcactttttggtcatgattttgaggt
+5778727/1
CCCFFFFFHFFHFIIIFGEEEDDHHIIGIGHGIGI;FBFHJJJJJDEHHF
@5778728/1
ctatgactgtgtatcgatagctgttcactttttggtcatgattttgaggt
+5778728/1
CCCFFFFFHHHHFJJHGHGGH@EFHHJJJIJJJGIFGFGHDHHIJGHII?
@5778729/1
ctatgactgtgtatcgatagctgttcactttttggtcatgattttgaggt
+5778729/1
CCCFFFFFHHHHHJJGGGIGHEEHGHCHIIJJJ>EDEFHHGIJJJIBGIF
@5778730/1
ctatgactgtgtatcgatagctgttcactttttggtcatgattttgaggt
+5778730/1
CCCFFFFFHHHHHJJIHGHHHIIIHIIJJJJJJIGFGHIJIIIJIGGHHD
@5778731/1
ctatgactgtgtatctatagctgttcactttttggtcatgattttgaggt
+5778731/1
BB@BDFFFGFHFHIJJJJJIJJJIJGJIJJJJJJJGIGIIIJJJIIIJID
@3206473/1
cactggcaaagtggatagctgcaccaagcattggtggcga
+3206473/1
@@@DDDADFBF<C<CE@?FHGHG@HGIIHFHGEG1?CE@0
@6289372/1
ctcgtaagtttattattatatctgtctgcatttattact
+6289372/1
?8?D=B?DDFFF?CGBG?IB<?IB<ACB<ACEBHHHCCC
@1165276/1
agcaactcacggaaacaagttgagaaatcctttagttttccttttttatt
+1165276/1
CCCFFFFFHHHHHJJJJJJJJJGIJJJJJJJJJJJJJJJJJJIJJJJJJJ
@7815532/1
ctttcgtgtggtagtccctcttcgt
+7815532/1
C@@FFFDDFHHHAHF@FGHCHIHGE
@7815533/1
ctttcgtgtggtagtccctcttcgtgttccatttcatagaatggtggtgg
+7815533/1
CCCFFFFFFGHHHJIJJJIIIIGIIIGHHGGGHGCCGGBGIGEC0?F?BH
@2713726/1
caactcttcgtcactcgcaaatgtagaaggcagattgttaccctccacgg
+2713726/1
CCCFFFFFHHHHHJJJJJJJJIJIJJJJJJIGJJJJIJIIJJJJJJJJJJ
@1165866/1
agcaacttcaacaagaggaaggagcgcaactttcttccagttcacaatca
+1165866/1
CC@FFFFFHGGHHJJIJJJJJIHIJJJJJJJJJIJJJIIIJIIJJJJJJJ
@1711732/1
atggaattctggactattttgaaccttatcaagtgattacctctactgca
+1711732/1
@@@DDDDBFFA?ACBGGHHHD?HH?CHH<?<E@1:ED<4D?9?FFGD??D
@6290343/1
ctcgtacagtgggatggttgttaaaattagcccgtgttattccttccata
+6290343/1
CCCFFFFFHHHHHBGGGHIJIJIGIGIJJHJJJIIJJJFGHIIJJJJJIJ
@5248373/1
cggctcacaagatgtggcaatccttgcaggatttacccgtggagggtaac
+5248373/1
@@@FFFFFGHBFHIGGIDHGGIJIEHGHJIJIIGIIIIIIJFFGII7=CE
@1712191/1
atggacaaaaacgtttaataaatcttcttaaggatttgaagtatcatgtt
+1712191/1
CCCFFFFFHHHHHHIJJJJJJJJJJJJJJJJJJJJJJJJJJHIIJJJJJJ
@1712296/1
atggacaatcgtgtgcgctgataggaggccaccaagaccagatgacttac
+1712296/1
CCCFFFFFHHHHHEGGHGIIHGGGJIJIIIJIJIJGIGIGJIIJJIJJIJ
@6784912/1
ctggaattccttggtgacgccgtagttgaattcctgtcgtccatacatct
+6784912/1
CCCFFFFFHHHHHJEHGIGIIIHIJIJJIIJJJJJGHIIGIJJIJJJJJI
@2198004/1
attttgaggtactcgagggcatgatgagcagccgagcccttggcttcctt
+2198004/1
=??DADBDHCDFHJIGHIGBHJGIIJGIEHEIGBEIIFIGGE>CHCD@D@
@2198005/1
attttgaggtactcgagggcatgatgagcagccgagcccttggcttcctt
+2198005/1
@@<D=DDDH?DFHHIIGHIIBFHGGIIGGD@GHDHGGIIIIIIGHGIIIG
@2198006/1
attttgaggtactcgagggcatgatgagcagccgagcccttggcttcctt
+2198006/1
CCCFFFFFHCDHHJJIJJIJJJJJJJJJJIIJHIGIIJJJJJJJIIIJAG
@2198007/1
attttgaggtactcgagggcatgatgagcagccgagcccttggcttcctt
+2198007/1
CCCFFFFFHFHHHJJJJJJJJJJJJJJJIJJJIJJJJJJJJJJJJJJJJI
@2198008/1
attttgaggtactcgagggcatgatgagcagccgagcccttggcttcctt
+2198008/1
CCCFFFFFHHHHHJJJJJJJJJJJJJJJJJJJJJJJJJJJJJJJJJJJJJ
@7300891/1
cttcatttgaatctatggaagtccgtattattcctcgaaatcaataactc
+7300891/1
@@@DABDDFFFFF<GIFI<<;<CC@EGGBDHIEDFF@GGCFFFIE@FGFF
@7300892/1
cttcatttgaatctatggaagttcgtattattcctcgaaatcaataactc
+7300892/1
CCCFFFFFGHHHHJJJJJIJJFIIJHJIJJJJJJJJJJJJJJIJJJJJJJ
@7300893/1
cttcatttgaatctatggaagttcgtattattcctcgaaatcaataactc
+7300893/1
CCCFFFFFHHGHHJGJJJJJJIJJIHJJJJJJIGJJIIJJJIIIIJIJIJ
@7300894/1
cttcatttgaatctatggaagttcgtattattcctcgaaatcaataactc
+7300894/1
CCCFFFFFHHHHHJIJJJIJJIJJJJIIJJJJJJJIJJJJJJIIJJJJJJ
@151955/1
aaaactccgaaggaagccaagggctcggctgctca
+151955/1
@<@D?ABBHHFF12<EBEFGG=;FHCH>?6@@G@4
@151956/1
aaaactccgaaggaagccaagggctcggctgctcatcatgccctcgag
+151956/1
CCCFFFFFHHHHHJJJJJJJJJJJJJJIIFHEDGFGHGGDHHIEFE@A
@1169524/1
agcacacatgttacataaatgtcaaaatttgacataatttgtggacataa
+1169524/1
CCCFFFFFHHHHHJJJJJJJJJJJJJJJJJJIJJJJIJJJJIIJJIIIJH
@671080/1
aagacgccaaacattcggcagccaagaacttgctggatctcttggtcgga
+671080/1
@@@FDAADFHFHFGIIIGIII?DHEGGHEGGDBGGGHHIHGHIDCGEHIE
@6786602/1
ctggaatttaaatagcttctcacaatactcccgaacctgttcaggaggga
+6786602/1
CCCFFFFFHFHGHJJJJJIJIHIJJJJJJJHJJJIJJIIJJJJJIGIBGF
@3208203/1
cactgtacgagaattcggtttttcagtttctagcgcatttgaaaaattag
+3208203/1
CCCFFFFFHHHHHJJJJJFHIJJJJJJJJJJJJJJJJJJJJIJJJJJJJJ
@671740/1
aagacgttagagaggttcactaaaaaatattaggaatccactacaaggtt
+671740/1
CCCFFFFFHHHHHJJEHIJJJJJJJJIJJJJJJJIJJIJJJJJJJIJJDH
@1171130/1
agcacgcggaagcggtatgcagattggtgaagcagaacaaccattctgta
+1171130/1
CCCFFFFFHHHHHJJFHIJGGIHIJJJIIIHIJJJIJIJIJJJJJJHHHH
@4260371/1
ccgataaagcgttaccagcgcttgagg
+4260371/1
@@@DDDDDHHHHFIIIIID@C?E?3<D
@4260372/1
ccgataaagcgttaccagcgcttgaggaagtaacggcagcactattgac
+4260372/1
@@@FFFFFFFHHAGHGGGIIIGGIIJEGGGIIDHGIIGIJCECFGHECE
@4260373/1
ccgataaagcgttaccagcgcttgaggaagtaacggcagcactattgaca
+4260373/1
CCCFFFFFGHHHHJJJIJJIIFHGFHJFHGFGHGGIIGI=;@=@@G==C>
@4260374/1
ccgataaagcgttaccagcgcttgaggaagtaacggcagcactattgaca
+4260374/1
CCCFFFFFHGHHHJJIJJJIIIJJJJJJIJIIJJJJJIIHIFGIJJ9CHH
@3739688/1
ccaacatgtcaaaacccacctacgaggataaacgaaagctggaagccaaa
+3739688/1
CCCFFFFFHHHHHJJJJIJJIJIJJJJJJJJJJJJJJJJIJJJJJIJJJJ
@1171544/1
agcactattgacactaagaaatcacagagccccgggcccagatggcattc
+1171544/1
CCCFFFFFHHHHHIIIJJJJJJJJGJIGIIJJJJJIIIJIJJJJJJIJJJ
@6294549/1
ctcgtatagatgtcttgttattaaataatcgagtacagcgtcgcccagga
+6294549/1
@@BFDFFFHBFHFIIJJHIIJJFIIIJJJJJIJDHIIGBHHIGHIJIJJJ
@6294550/1
ctcgtatagatgtcttgttattaaataatcgagtacagcgtcgcccagga
+6294550/1
CCCFDFFFHHHHHJJJIIJIJJJJJJJJJJIIJHGGGIIJJIJJJJJJJG
@4261783/1
ccgatactccatctctaaaaaagataattctttggggtttttgaccttta
+4261783/1
CCCFFFFFHHGHHJJJJJJJJJJJJJJJJJJJJJJJJFHIJJJJJJJJIG
@5250698/1
cggctgctcatcatgccctcgagtacctcaaaatcatgaccaaaaagtga
+5250698/1
@@@DDDDDHHDHHCEGIHDH?EH?FDGGGIIIIIEHHG@GFHGIII@0?F
@5250699/1
cggctgctcatcatgccctcgagtacctcaaaatcatgaccaaaaagtga
+5250699/1
CCCFFFDDHHHHFGHIIJEHEE>HEGCHGIHII@F@GFGIIJIJIID?BG
@4262041/1
ccgatagaatgaagtgaaagtcgaacgttctt
+4262041/1
@@@DDDFFHFDFHGAEBHFHA@EGGGG1?FGH
@4262042/1
ccgatagaatgaagtgaaagtcgaacgttcttctgggcttttcctgcttt
+4262042/1
@@@DFFFFHHHHHJIIJJJIHIJJJIJIJJJJJJJJJJJJJJJJJJIJJJ
@4262043/1
ccgatagaatgaagtgaaagtcgaacgttcttctgggcttttcctgcttt
+4262043/1
CCCFFFFDGHHHHIIIIGGIBFEGHIIIIIIIFIIIIIIIIIIFEHDHHG
@1172844/1
agcagacctcttgataggcgagatttggaagttttcggcaagtacatgaa
+1172844/1
CCCFFFFFHHHHHJJJJJJJJJBGIIJJJJJGHJIIJGJJIJFGIJJJJJ
@153635/1
aaaactgttgcgactagcacaacaaaaaagatggcgaaacaattagcagc
+153635/1
CCCFFFDDHHGGHIHJGDIIIJIJJJIJJJIIGIJIFIGIGIFBHECHGA
@154059/1
aaaacttagatcccggacagctgacagatttaaggtctgctttggtaaac
+154059/1
@@@FFDFFHHGHHJIIGHIBGGIDHII@HHIJJJCFHGGIIGJIIHIJJI
@673307/1
aagacttcgactttttactatttttgtatgcacaaaattcgttctacata
+673307/1
CCCFFFFFHHHGHJJJGIIGHIJJJGGIJJJJJJJJJJJJJJJJJJJJJH
@7303737/1
cttccaacattttttcaatttcatcatcaggaatatcagagtcgaagtct
+7303737/1
@BBDFFFFFHHHHJJJJJJJJJJJJJJJIIIIJJJIJJIJJDHIIIJGHH
@3210659/1
cacttaagcacacatgttacataaatgtcaaaatttgacataatttgtgg
+3210659/1
@@CFFFFDBHHHHIGIJIJJIJIGIGGGGIJIJHJJFGIGIJJJGIIGGI
@4761622/1
cgacagagaggttatccttgggggaagaagccaaattgctctactctcaa
+4761622/1
@@1BDFFFHHHDFGIJJJJJJJJJIJGJJGIIGIIJEHIGIGIIJJJJJJ
@1176711/1
agcagctttaccattcgtcttatcgatgcattgaaacgcaaactgacgtt
+1176711/1
CCCFFFFFHHHHHJJIJIIJIHIJJJJIIJJGHIJIHGGIIJJIJGIIFH
@1176712/1
agcagctttaccattcgtcttatcgatgcattgaaacgcaaactgacgtt
+1176712/1
CCCFFFFFHHHHHJJJJIIIIAHGHHIJJJJJIIIJGGDHJJIJIIIFII
@1176844/1
agcaggaaaagcccagaagaacgttcgactttcacttcattctatcggcc
+1176844/1
CCCFFFFFHHHHHJJJJJJJJIJIJJJJJJJJJJJJJJIJJIIIJJJJJJ
@2719611/1
caactgtttacctgtgcatgataaataaacttttttcgggtttggaaaaa
+2719611/1
CCCFFFFFHHHHHJFIJJJJJJJJIJJJJJJIJJJJJJJIBFHGGGHIJJ
@2719612/1
caactgtttacctgtgtatgataaataaacttttttcgggtttggaaaaa
+2719612/1
@CCFFFBDFHHHFIEGGHIJIJGIGIIGFEFGGIIIIIJIFGHE?BFGIH
@2719613/1
caactgtttacctgtgtatgataaataaacttttttcgggtttggaaaaa
+2719613/1
BC@BDFDFHHHHHJEGEGJIEGIIJJJJJEIIJJJIGIJIHHIIGCHJJJ
@2719614/1
caactgtttacctgtgtatgataaataaacttttttcgggtttggaaaaa
+2719614/1
C@CFFDFFGHFFBEAEHDEFGHGHCHEHIIIIHHHGGGED?DGBD<D@FD
@2719615/1
caactgtttacctgtgtatgataaataaacttttttcgggtttggaaaaa
+2719615/1
CCCFDDFFHGHGGIFHEGIJGGIJJIIJJIJJFIJGIJIGDFIIICIJII
@2719616/1
caactgtttacctgtgtatgataaataaacttttttcgggtttggaaaaa
+2719616/1
CCCFFFDFHHHHHJHIHIIJJJIJJJJJJJJJJJJJJJJJGGHGIIJJJJ
@2719617/1
caactgtttacctgtgtatgataaataaacttttttcgggtttggaaaaa
+2719617/1
CCCFFFFFHHHHHJHIHIJIIJJJJJJJJJJJJJJJJJJJHHJJJHGIJJ
@2719618/1
caactgtttacctgtgtatgataaataaacttttttcgggtttggaaaaa
+2719618/1
CCCFFFFFHHHHHJIIIJJIIJIJJJJJGDHIJJJIGIJGIIJJJJJJJC
@2719619/1
caactgtttacctgtgtatgataaataaactttttttcgggtttggaaaa
+2719619/1
CCCFFFEFHHHHHJGIGIJJJJJJJJJJGJJJJJJJJIIJJIJJJJJJJJ
@2719620/1
caactgtttacctgtgtatgataaataaactttttttcgggtttggaaaa
+2719620/1
CCCFFFFFHHHHHJHGGIJIIJJJIJJJJJJJJJJJJJJJJGHIIJHIJJ
@1177781/1
agcaggttttttaacagtttgaaaaccttgataaatggaacgaaattaaa
+1177781/1
CC@FFFDEDHGHGIGIJFHHGBGHIJJGIICHIGCHIHGJJHEGGIJJJJ
@1177782/1
agcaggttttttaacagtttgaaaaccttgataaatggaacgaaattaaa
+1177782/1
CCCFFFDDHHHHGJJHIFHHHEIJJJJJJJJJIJJIJJJJJJIJJJJJJJ
@5785787/1
ctatggttgagtgaaaaaggtgggaaatgttgactgttgtagctgattaa
+5785787/1
@@@FADDFF?DFDDHIIIGI3AFHGHIIIBEDCG<F<F@:4:?FA9?F<D
@5785788/1
ctatggttgagtgaaaaaggtgggaaatgttgactgttgtagctgattaa
+5785788/1
@@@FFADDDFBAD@CCDGEGFGIGBGIIGIGIFGHGGGG??DHGG>GHEH
@5785789/1
ctatggttgagtgaaaaaggtgggaaatgttgactgttgtagctgattaa
+5785789/1
@CCFFFDDHHHFHIJJJJJJAFHIJJJJJIIJHIIJJJJJJJJJJHJJJG
@5785790/1
ctatggttgagtgaaaaaggtgggaaatgttgactgttgtagctgattaa
+5785790/1
CCCFFFDEHGHFHGIJJJIJ<HGIGIJJIJIJJIIJIIJHIJJJJIJJIJ
@5785791/1
ctatggttgagtgaaaaaggtgggaaatgttgactgttgtagctgattaa
+5785791/1
CCCFFFEEHFFFHBGHIBDHAGHGFHGIGCFEIIEGFIIHIIIII@<FHI
@1718016/1
atggcacatagttcgggcactagtatttgcttttgttccaagttttcgcg
+1718016/1
@@CDFDDDHHFHGIIIGIIII?CADFHIIFIIIIIIIIFFGHGGHGIIID
@2720306/1
caacttacgtattttctatgtcacatgttcactcggtgcaacagatccgt
+2720306/1
CC@DFFFFHHHHHJJJJJJJJJJJIJJGJJJJJJJIGHIJJJJJJJIJJF
@4764952/1
cgacagtcaaaatagagagaaaatatataaagtgaaagtcaaatttgcaa
+4764952/1
@@@FDFDDHHHHHJIGGGEHIJJIIIGIHJIIBFHIIIIIEHHEHEHIJI
@2721712/1
caacttcatgtacaaatacctcaccttacaaaataaaatacggcaaagag
+2721712/1
CCCFFFFFHHHHHJJJJIJJJJJJJJJJJJJJJJJJJJJJJJJJJJJJJI
@5786422/1
ctatgtcacatgttcactcggtgcaacagatccgtaagctatccagctcc
+5786422/1
CCCFFFFFHHHHHJJJJJJJJGHIJJJJIJJJJIIIJJJJIJJIIIJJJJ
@676226/1
aagagactctcagcttcaacgccaaggacttcaactttgttcagttcttg
+676226/1
@CCFFDFAFDHBFIIGGIII<GGIIIIIIIIIIIIIIIIIIIIIIIIIII
@1719035/1
atggcattcatgcagaaccgattaagaaaggggcagacaacttcatgtac
+1719035/1
CCCFFFFFHGHHHIJJJJJJGHIJJJJJJJIJIGIJIJIJJJIIJJJFHI
@1719036/1
atggcattcatgcagaaccgattaagaaaggggcagacaacttcatgtac
+1719036/1
CCCFFFFFHHHHHJJJJJJJIHIJJJJJJJJIJJJJJJJJJJJJJJIIJJ
@1719037/1
atggcattcatgcagaaccgattaagaaaggggcagacaacttcatgtac
+1719037/1
CCCFFFFFHHHHHJJJJJJJIIJJJJJJJJJJJJJJJJIJJIJJJJJIJJ
@7310377/1
cttccagcctcgaatggccgattgataaaatccgtgatacatttccatgc
+7310377/1
BC@FFFFFHHHHHIJJJJJJGIJJJJJJJJJJJJHHGHGIJJJJJJJJJJ
@5255659/1
cgggaaaagtattatgagaatatgaaatttaaaagaaaatttgaaaagta
+5255659/1
CCCFFFFFHFHHHJJJJJJJJJJJJJJJJJJJJJJJJJJJJJJJJJJJFH
@1182079/1
agcatttatttgatgcaaagtatagaggttgtacccaaacttttcggggt
+1182079/1
CCCFFFFFHHHHHJJJJJJJFHHIJJJJHHJJJJJJJJIJIJJJJJJHJ:
@2209255/1
attttgtaaggtgaggtatttgtacatgaagttgtctgcccctttcttaa
+2209255/1
CCCFFFFFHHHAFGIJEGJJJJHHGHJJJJJHIJJJJJJJJJJJIJIIJG
@2209256/1
attttgtaaggtgaggtatttgtacatgaagttgtctgcccctttcttaa
+2209256/1
CCCFFFFFHHHCFHIJCGIJJJIJJJJJJJJJIJJJJJJJJJJJJJIJJI
@1719871/1
atggccttccttaaatttcggttggagcctctccgatgtcctcaagaaat
+1719871/1
CCCFFFFFHHHHHJJJJJJJIHIIHJGIJIJJJIJGIIGIJJJJIJJJIE
@2724772/1
caacttggtaatcttagtgtctttcagtgccgaataccgattctcagccg
+2724772/1
CCCFFFFFFHHHHJJJJHIJJIJJIJJJJJJJJJJJJIJJJJJJJJJJJJ
@1182953/1
agccaaacacacatagtacctctccacaaaaagggaaataaacaaggatg
+1182953/1
CCCFFFFFHHHHHJJJFHJJJJJJJJJJJJJJJJJJJJJJIJJIIJIJJJ
@4270849/1
ccgattaagaaaggggcagacaacttcatgtacaaatacctcaccttaca
+4270849/1
CCCFFFFFHHHHHJJJJJIIJJJJJJJJJJJJIJJJJJJJJJJJJJJJJJ
@3215319/1
cacttgcagtcccaatatcaaactacaggcagtgttaacgattatacgaa
+3215319/1
?@@?BD?B<FDHFIIIIIGHGG?FHGGHFGIIGIBFHHGIIIFIIIIIIG
@7312118/1
cttccataatcttattcttgcgtactgtagtagaggttgcagcatatctt
+7312118/1
@?@DDFFDHHHHHIIIIIIIIDFEHIGHGIFCHGEGHEHIIIIIIGIGCH
@7312946/1
cttccatagattcaaatgaagtaaacaacatacgtttttcatttaaaatg
+7312946/1
CCCFFFFFHHHHHIJJJJJJJEHJJJJGJIJJJJIJJJJIGIIJJIJJJI
@1184537/1
agccaatcttccgctaccgcgtgttccttaacaacga
+1184537/1
@@@BDDDDFF8?AA?F<CD>AA01??DGECGADFFE6
@678085/1
aagagatccagcaagttcttggctgccgaatgtttggcgtcttt
+678085/1
CCCFFFFFHHHHHJJHIJJJJJJJJJJJGIIGHIJJIGE@A:DF
@4272146/1
ccgattctcagccgagctgcccagtttagtggccaactcttcgtcactcg
+4272146/1
CCCFFFFFHHHHHJIJJIIIJJGIIJJJIHHHIJJJJJJIJJIJJJJJJJ
@7826384/1
ctttcttaatcggttctgcatgaatgccatctgggcccggggctctgtga
+7826384/1
CCCFFFFFHHHGH@GHGIJJJIJJJJJJJJIIIIIIJJIJJJEGHIJCE=
@2214358/1
attttgtggttctttaacgaaatgtcaagagcataaagtatgtctagaac
+2214358/1
CCCFFFEFHHHHHJJJJJJJJJIJIIJJJJJIIJJJJJFHIJJIIJJJJI
@1723470/1
atgggattgcccatcactttgtcatcgaacgatgtcaccacctgattggt
+1723470/1
@C@DDFFFGDFFHIIIEAEG>CAHHBBEHAGAGGIGIE<FDGHG;DHF@?
@1723471/1
atgggattgcccatcactttgtcatcgaacgatgtcaccacctgattggt
+1723471/1
CCCFFFFFGHHHHJJJJJJJIIJIIJJJJJJIJJIJJJJJJJJIDHIIIF
@3217780/1
cactttctttcttaacctccgctttaatttcaattttacatgtgtccatt
+3217780/1
C@CFFFFFHHDHHGIJJIIJGHEFH9CFGI@FGGGIIBDA@4?B?GH?BH
@3217781/1
cactttctttcttaacctccgctttaatttcaattttacatgtgtccatt
+3217781/1
CCCFFFFFHHHGHJJJJJJJJJIIJIJIIJIIHIIJJHJCHIIJIIJGHI
@3217940/1
cactttgccagtggccgtctgttacggaacaggcaaaactccgaaggaag
+3217940/1
B@;DDFFFHHHHGJJJJIIIJEHIIJJJIIIJIJJJJJJJJJJHJJHFII
@1188801/1
agccgagcccttggcttccttcggagttttgcctgttccgtagcagacgg
+1188801/1
CCCFFFDFHHBHDIIGGGIDHEHI=FDGHI>FHGHHHEGEBHGHIGGIFF
@1189638/1
agccgctccgggcgttccgttggtctgattggctt
+1189638/1
@@@DDDDDFFFFAE?D@G:0??F8?D94?DBF;3B
@160865/1
aaaagaacgatggtttttcatcgccatacataaattatgggcgaccacca
+160865/1
??@DDD>DFDHHFHIGI=AACBCFFEGEDBD:??D?BBFBDBE0AHIECC
@2729112/1
caactttgttcagttcttgcaggagatcgctagcgaacaatccttcgagg
+2729112/1
CCCFFFFFHHHHHHIJJJJIJJIJJHIGIJJJJIJJJJJJJJJJJIJIJI
@161907/1
aaaagaagattgcaccccgaaaagtttgggtacaacctctatactttgca
+161907/1
CCCFFFFFHHHGHJJJJJIGIJJJGIJJJJBGHIIIJIJJJJJJIIJJJJ
@4770715/1
cgacatttgacgtacggttcaagtagctgaagtaaaagtgtgctccattg
+4770715/1
CCCFFFFFGHHHHIJJJFHHIJJHGIJJJJIIGGHIGF?FGGGHIIEGII
@7828817/1
ctttcttccagttcacaatcagattcacaagcaggatcaactcaacagct
+7828817/1
CCCFFAFDHBFFHIGIEHHIGCEHIIHJGHGDIGIGHIIJJIIIIGIGBF
@7828818/1
ctttcttccagttcacaatcagattcacaagcaggatcaactcaacagct
+7828818/1
CCCFFFFFHFHFHHHIJJIJJJIJJJIJJJIIJJIGIJJJJJJJJJIJIH
@7829245/1
ctttcttcgatcttccggttccggtggccaccagatcgttgttaaggaac
+7829245/1
=@@FDDFBF?CCCGDE@ECECFGAHI8;CFGGGHDEHGA=FDFH@FGA==
@7829246/1
ctttcttcgatcttccggttccggtggccaccagatcgttgttaaggaac
+7829246/1
@@@DD?D?BF?FFIGHEIEHGIGG8CFCHIIIGGFHHGF?BFFDGHECEG
@7829247/1
ctttcttcgatcttccggttccggtggccaccagatcgttgttaaggaac
+7829247/1
CCCFFFFFHFHHHJIIEIGHGJFHHIJJJJJJGGIIJJJJIIHIIIJJJI
@7829248/1
ctttcttcgatcttccggttccggtggccaccagatcgttgttaaggaac
+7829248/1
CCCFFFFFHHFHGJJJJIFHIJGHIIJJIJIJJGHIIIIIIIJJJJJJJJ
@7829249/1
ctttcttcgatcttccggttccggtggccaccagatcgttgttaaggaac
+7829249/1
CCCFFFFFHHGHHJJJJJIHIJJJIJJJJJJJJJJJJJIJJIIIIJJJII
@7829250/1
ctttcttcgatcttccggttccggtggccaccagatcgttgttaaggaac
+7829250/1
CCCFFFFFHHHGHJJJJJGHIIJJJJJIIIJIJGIFIIHIJJIJIJJIJI
@7829251/1
ctttcttcgatcttccggttccggtggccaccagatcgttgttaaggaac
+7829251/1
CCCFFFFFHHHHHIIJJDHGIIIIGIJIIJIJIIJGIJJCIHJJJJIJJJ
@7829252/1
ctttcttcgatcttccggttccggtggccaccagatcgttgttaaggaac
+7829252/1
CCCFFFFFHHHHHJIJIJFHIJEGAHIIJIIJIGIJJIJJIGIIJJJJJI
@7829253/1
ctttcttcgatcttccggttccggtggccaccagatcgttgttaaggaac
+7829253/1
CCCFFFFFHHHHHJJJIJHJJJIBFIGJIIJJJIJJIJIIIHIJJIJIIJ
@7829254/1
ctttcttcgatcttccggttccggtggccaccagatcgttgttaaggaac
+7829254/1
CCCFFFFFHHHHHJJJJJIJJJJJJJJJJJJJJJJJJJIIIIJJJIJJJJ
@3219057/1
cacttttccgaccaagagatccagcaagttcttggctgccgaatgtttgg
+3219057/1
CCCFFFFFHHHHHJJJJJJJJJJJJJJJHIJJGIJIJJJIGHIIJIIJJJ
@3219173/1
cacttttcgcgcaaaggtaaaatcgttctagacatactttatgctcttga
+3219173/1
CCCFFFFFHHHHHIJJJEGIIJHIJHJJJJJJJJJJJJIJJJJJIJJJJI
@7830070/1
ctttcttctcttggtgaacacatactttattcgtcatcgctccccacgag
+7830070/1
=?@BABDDFFFHHGEFHGFEHHIEGIJIEHIGGGHGIFGGC9DHGEHEDE
@7830071/1
ctttcttctcttggtgaacacatactttattcgtcatcgctccccacgag
+7830071/1
?@@FDDFDFHHHDH:CCGEGEBEHGIIIEHIGGHIGIGHGIEHIIGIIBG
@7830072/1
ctttcttctcttggtgaacacatactttattcgtcatcgctccccacgag
+7830072/1
@@@D;DDDHDFHDH:EEFFE@ECHGEHIHIIGECGIGICHGIGIIIIG?@
@7830073/1
ctttcttctcttggtgaacacatactttattcgtcatcgctccccacgag
+7830073/1
@@@D?=D=D???:C<:CD@E:FCDDHHI@AEH@G@GB:??:B?B??G06;
@7830074/1
ctttcttctcttggtgaacacatactttattcgtcatcgctccccacgag
+7830074/1
@@@DBDDBDFFHA>ABCF<C?F<<CFDG<FFBG?FGGGGIIIAGGIIHBF
@7830075/1
ctttcttctcttggtgaacacatactttattcgtcatcgctccccacgag
+7830075/1
@@@DDDDDDD<FDH<CEGE<CDDEHIIIBFHGGFHGGGHIIIIIIEIEFF
@7830076/1
ctttcttctcttggtgaacacatactttattcgtcatcgctccccacgag
+7830076/1
@@@FDDFDFFDD?FACCF@DDEEHGGEHGHIGGGHIGHIIGIIHIGIAFF
@7830077/1
ctttcttctcttggtgaacacatactttattcgtcatcgctccccacgag
+7830077/1
@@CFBDEDFDFHDI<EBHED@FDHGHIIFHIGGEIGGIGIIIIIIGIAFG
@7830078/1
ctttcttctcttggtgaacacatactttattcgtcatcgctccccacgag
+7830078/1
CCCFF?DEHGDDFI?FHIGHIIIJJJJJIJJJIGIIJJJJJJJJJJJJIG
@7830079/1
ctttcttctcttggtgaacacatactttattcgtcatcgctccccacgag
+7830079/1
CCCFFDFFHHHHHJ@GGIJGJIIIJJJJJJJJIJJJJJJJJJJJJIJIHI
@7830080/1
ctttcttctcttggtgaacacatactttattcgtcatcgctccccacgag
+7830080/1
CCCFFFFEHFDHFJCGHIIIIHIIJJJJGIJJJHJIJIJJJJJJJJJIHI
@7830081/1
ctttcttctcttggtgaacacatactttattcgtcatcgctccccacgag
+7830081/1
CCCFFFFFHFHHHJBFGIGHGGGIIJJJIJJJIGIJJJIJJJJJJJJJJI
@7830082/1
ctttcttctcttggtgaacacatactttattcgtcatcgctccccacgag
+7830082/1
CCCFFFFFHHHHGJEHIJIIJJIJJJJJJJJJJIJJJJJJIJJJJJJGGJ
@7830083/1
ctttcttctcttggtgaacacatactttattcgtcatcgctccccacgag
+7830083/1
CCCFFFFFHHHHHJEGIJJJJJIJJJJJIJJJIHIJJJJJJJJJJIJJJI
@2219977/1
atttttaaatttaaaaatgcgtgtgtgcaggtatatttatcacatcattc
+2219977/1
?@@DDDBBDDFHDB@CCCAA@AE?CGFBFHBGBHDHECFHEHGIGDADEB
@2219978/1
atttttaaatttaaaaatgcgtgtgtgcaggtatatttatcacatcattc
+2219978/1
CCCFFFFFFHHHHJJJJJIIJHGHIIHIIJJEHGGIIJJIJJIIIIIJJJ
@6801584/1
ctggaggacgctgacgggagtcttgctcggcatggaggccatttcttgag
+6801584/1
@CCFDFFFGHHGHIIIIIEHCDDIIIIIGIF@DGH=CG@F@EHG>CHE>E
@6801585/1
ctggaggacgctgacgggagtcttgctcggcatggaggccatttcttgag
+6801585/1
CCCFFFFDH@DFDHCGHH@FF>FGCG@DDF@:?BBFGH;FG>GGAEHCCE
@1192362/1
agcgaacaatccttcgaggtaacctacgtggacatcgaagaaaaaacatt
+1192362/1
CCCFFFFFHHHHHJJJJJJGHIJJJJJJHIJIJJJIIJIJJIJJJJJJJJ
@2732637/1
caagaaaatatacagactaaagaaacgctcgtggggagcgatgacgaata
+2732637/1
@@1AADDFHHDFHIEHIDHIIEGIIHIJEGIIIJIJFDAFGGGGEHGHHE
@7830673/1
ctttcttcttgttttacttcaagcttcatagggaattgctgtaaatctga
+7830673/1
@<@DFFFFGHGDHIJEGHIEHIDHGIJJIJJJIEIIJIJJIJJJJIIGHI
@7830674/1
ctttcttcttgttttacttcaagcttcatagggaattgctgtaaatctga
+7830674/1
@@CFDDFADHDCFIIEDEIDGIEGGHGHGGIIIDHGGGGGHHHIIIIIFI
@682487/1
aagaggcttttaaaatttaacgtttagcagtcttctttttagaataacat
+682487/1
@@@FFDBFGHHHGIIJJJJIGHFFHGDHIIGGHGGGIJJJIIGGIJJJIJ
@682488/1
aagaggcttttaaaatttaacgtttagcagtcttctttttagaataacat
+682488/1
CCCFFFFFHHHFFIJJJJJJJIGGGGGIJJJJJGIJJJJIJIIJIJIIJG
@682527/1
aagagggactaccacacgaaaggcagttcaccatcgcttgtcatgtgttg
+682527/1
CCCFFFFFHHHHHJJJJJJJJGGIIIHIIJJJJJJJJJJJJHIJJGHIFI
@5793657/1
ctattattaggcactagttattaattataatcatcaatattatctatcga
+5793657/1
?@8BD?DD:AFA?E;E>?IECB:CFH9FHFC?<FHCD>FFICFBDFFB@3
@5793658/1
ctattattaggcactagttattaattataatcatcaatattatctatcga
+5793658/1
@?@ADF;BFFHFHGEHBHIEGHIGIIFGIIIIIGCFHGGHIGEFHIHIGI
@5793659/1
ctattattaggcactagttattaattataatcatcaatattatctatcga
+5793659/1
@BBBDDFFHHHHHJJJJHJIJJJJJJJJJJJJJIJJJJJJJJJIIGIJIG
@5793660/1
ctattattaggcactagttattaattataatcatcaatattatctatcga
+5793660/1
C@BFFFFFHHHGHJJJJHHIJJIJJJJJIJJJJJJJJJJJJJJJJJJJJJ
@5793661/1
ctattattaggcactagttattaattataatcatcaatattatctatcga
+5793661/1
CC@FFDFFHGHGHJIIJIIHIIGJJJJJJJJIJJJJIJJJJIJJJJJJJH
@5793662/1
ctattattaggcactagttattaattataatcatcaatattatctatcga
+5793662/1
CC@FFFFFHHHHHJJHJJJJJJJJJJJJJJJHIJJJJJJJJJJJJJJJJD
@5793663/1
ctattattaggcactagttattaattataatcatcaatattatctatcga
+5793663/1
CCCFFFFFHHHGHJIJIFHGIJJJJJIIJJJIIJJJJJJJJJIIJJJJJF
@3220483/1
cactttttggtcatgattttgaggtactcgagggcatgatgagcagccga
+3220483/1
CCCFFFFFHHFHHIJGIJJJJJJJ?FHHIJIJJIIGIGJGHEIGIIJJJJ
@3220526/1
cactttttgttgccgtgtgcccttgagaaatttgctgcctcaaaaacgta
+3220526/1
CCCFFFFFHHHGHJJJJFHHIJIJJJJJJJJJJJJJIJJJIJJJGJJJHI
@7320384/1
cttcccaatatttactcgatcaggagaagttagtgtagatttggagctta
+7320384/1
CCCFFFFFHHHHHJJIJJJJIIJJIJJJJIIIJIJIJJJJJJJJGIJJJJ
@3752135/1
ccaactcttcgtcactcgcaaatgtagaaggcagattgttaccctccacg
+3752135/1
?<8DDDDDFHFHFHIIBF<GGHAC?EHGEHCGBHIIGEIIIF<?DBDFIE
@7320868/1
cttcccactaaagttaaccagacaaagcacctaacgaatcgaatattagt
+7320868/1
CCCFFFFFHHHHHHIJJJJJJIJJJJJJJJJJJIJIIJJJJJIJJJJJJG
@7320869/1
cttcccactaaagttaaccagacaaagcacctatcga
+7320869/1
?@;:AABD=AF2AFGBEGF??A?BA;3CBGG>CDG1D
@7320870/1
cttcccactaaagttaaccagacaaagcacctatcgaatcgaatattagt
+7320870/1
BCCDDFFFHHHHGFGHIIJJJIJIIGGJJJJGIIIJJJJIIJGIGIIJJ?
@7320871/1
cttcccactaaagttaaccagacaaagcacctatcgaatcgaatattagt
+7320871/1
CC@FDDFFHHHHHGGIJJJJJIJJIGGEHIIJ@GGGIJJDIFGGHIJGI?
@7320872/1
cttcccactaaagttaaccagacaaagcacctatcgaatcgaatattagt
+7320872/1
CCCFFFFDFHHHHJJFIJIIBHGHJGGGJJIJJJIJEHIGGIIIHIGIJB
@7320873/1
cttcccactaaagttaaccagacaaagcacctatcgaatcgaatattagt
+7320873/1
CCCFFFFFHHHGHFHIJJJJJJJJJIJJJJJJIIJIJJJJJIJGJJJJJH
@7320874/1
cttcccactaaagttaaccagacaaagcacctatcgaatcgaatattagt
+7320874/1
CCCFFFFFHHHHHGHIJHJJJIJJJJJIJJJJJIJJJJJJJHIIJJIJIB
@7320875/1
cttcccactaaagttaaccagacaaagcacctatcgaatcgaatattagt
+7320875/1
CCCFFFFFHHHHHHHJJJJJIIJJJJJJJJJIJJIJJJIIJJJJJJIJJD
@7320876/1
cttcccactaaagttaaccagacaaagcacctatcgaatcgaatattagt
+7320876/1
CCCFFFFFHHHHHHIJJIJJJIGJJJHGIIIHJJJGIJIJJDDFGIIDGB
@7320877/1
cttcccactaaagttaaccagacaaagcacctatcgaatcgaatattagt
+7320877/1
CCCFFFFFHHHHHIIJJJJJJJJJJJJJJJJJJJJIJJJJJJJJJIJJJF
@7320878/1
cttcccactaaagttaaccagacaaagcacctatcgaatcgaatattagt
+7320878/1
CCCFFFFFHHHHHIJJJJJJIJJJJJJJIJJJJIJJJIIJJJJJJJJJJG
@7320879/1
cttcccactaaagttaaccagacaaagcacctatcgaatcgaatattagt
+7320879/1
CCCFFFFFHHHHHIJJJJJJJJJJJIJJJJJJJJJJJIJJJIJJJJJJJF
@7320880/1
cttcccactaaagttaaccagacaaagcacctatcgaatcgaatattagt
+7320880/1
CCCFFFFFHHHHHIJJJJJJJJJJJJJIIJJJJJIIJJJJJIIIIIJGHB
@7320881/1
cttcccactaaagttaaccagacaaagcacctatcgaatcgaatattagt
+7320881/1
CCCFFFFFHHHHHJIJJJJJJJJJJJJIJJJJJIIJJIJJFHGHJIJJJG
@7320882/1
cttcccactaaagttaaccagacaaagcacctatcgaatcgaatattagt
+7320882/1
CCCFFFFFHHHHHJJJJJJJIIJGIIIDHIGIJJIJJIJIIGGIJJJIJH
@3222008/1
cagaaaaattgcaaacattaacgattcgggaaataaaatcggatgaagac
+3222008/1
CCCFFFFFHHHHHJJJJJJJJJJJJJJJJJJIJJJJJJJIJIJBHIJJJJ
@5264183/1
cgggacatgcacatctcttggagccagccaatgggattgcccatcacttt
+5264183/1
@CCFDDDBBFHFF<GGGDHIIGICEEHBFEHGGIIIIGGHIIGGHGHEDE
@5264184/1
cgggacatgcacatctcttggagccagccaatgggattgcccatcacttt
+5264184/1
BCCFFFFFHHHGHIJJJJJJJJJJJJJJJJJJIGHIGIJJJJIJJJJJJJ
@7322224/1
cttcccccaaggataacctctctgtcggtagatttccgtgaagtggtccg
+7322224/1
CCCFFFFFHHHHHJJJJJJIIJJJHIIJFHIHIIJJIJHIJJJIIJGIJJ
@2227050/1
atttttatacaaaagaatctgaaaattgtaaatctacacaaaaatgtcaa
+2227050/1
@CCFFDDFBDDHHJGIGJJJIDHHJGHGIIIJJJJGHGHGIDHIIDIIJJ
@2738709/1
caagaaatggcctccatgccgagcaagactcccgtcagcgtcctccagga
+2738709/1
@@@7DFFDBFHGFGIIIIIIGGIIHIIIIIIIIIDEHEIIHHGIIHGIEC
@2738710/1
caagaaatggcctccatgccgagcaagactcccgtcagcgtcctccagga
+2738710/1
C@CFFFFFHBHHDHIIGBFGI6FBHGGGJIIJJIJIGIIGHHGIIIIDFD
@2738711/1
caagaaatggcctccatgccgagcaagactcccgtcagcgtcctccagga
+2738711/1
CCCFFFFFGHHHHJJJJJJJJGIIIJJIIJJJJIIJJIJJHIIIJJFIJG
@2738712/1
caagaaatggcctccatgccgagcaagactcccgtcagcgtcctccagga
+2738712/1
CCCFFFFFHGHHHJJIJJJIIFHJIJJJJJJJJFGIIIIIIGIIJIFGIE
@2738713/1
caagaaatggcctccatgccgagcaagactcccgtcagcgtcctccagga
+2738713/1
CCCFFFFFHGHHHJJJJJJJIGJJIJJJJJJJJJHIJJIJJJJJJJJJJI
@2738714/1
caagaaatggcctccatgccgagcaagactcccgtcagcgtcctccagga
+2738714/1
CCCFFFFFHHHHHJJIJIIJJFEHHDHFHGHIIHDHGGFIFHGGGICHG@
@2738715/1
caagaaatggcctccatgccgagcaagactcccgtcagcgtcctccagga
+2738715/1
CCCFFFFFHHHHHJJJJIJJJGIIJJJJJJJJJIHIJIJJJJIJJJIJJG
@2738716/1
caagaaatggcctccatgccgagcaagactcccgtcagcgtcctccagga
+2738716/1
CCCFFFFFHHHHHJJJJJJJJIJJJJJGJJJJJIGHJIJJIJJJJJJJJG
@4279184/1
ccgcaaggggcacggaccacttcacggaaatctaccgacagagaggttat
+4279184/1
CCCFFFFFHHHHHJJIJJGJIJIGIJIGIJIJJJIJJHHGGIGGEH=BEF
@5797448/1
ctattgaaaaccttgtagtggattcctaatattttttagtgaacctctct
+5797448/1
@@@DDDDDHHFHFIIHIIHHI<?F<F?BH??EFHIII3?BDEHGHHGFGD
@5797449/1
ctattgaaaaccttgtagtggattcctaatattttttagtgaacctctct
+5797449/1
CCCFFFFFHHHHHJJIJJJIJHIIJJJJJJIJJJJJJJJHIJJJJJJJJJ
@3224829/1
cagaaaaggagttgctctgccaacaagcagtgaagaaaccaaacgcgcca
+3224829/1
B@@DFFFFHFFHHIFIGGJJIJJJJJIJII?GGIJJJJJGHHHHIEHIJI
@5265671/1
cgggactgaaagacactaagattaccaagttgggcaaccagcagtcccac
+5265671/1
CCCFFFFFHHHHHJHHIJJIIJIJJJJJJJJJJJIJJJJIJIJJHJJJJJ
@686899/1
aagatatattcttcaggggatcatgaagctcgcttttcaaattctcgtga
+686899/1
@@CFFFFFGHHHHJJIIIJJIGHIIIIJIIIGGGGIIJJIIJJIGGGGIE
@2229585/1
atttttattcggcttattgtaatattcctccatagttcttacatccttgt
+2229585/1
@@@FFFFFHHHHHJIJJJJHHJJJJJJJJJIJJJJJJJJJJJJIJJJJJI
@2229586/1
atttttattcggcttattgtaatattcctccatagttcttacatccttgt
+2229586/1
CCCFFFFFHHHHHJJJJJJIIJJJJJJJJJJJJJJIJJJJJJJJJJJJJI
@6813503/1
ctggatctcttggtcggaaaagtaacgcccgaacaagccaatcagaccaa
+6813503/1
CCCFFFFFHHHHGGFHIIJJJJCHIJJJJJJIJJJJJJJJJJJJJJJJJJ
@6813504/1
ctggatctcttggtcggaaaagtgactcccgaacaagccaatcagaccaa
+6813504/1
CCCFFFFFHHGHHFHIJIJJJICHIJJJJJJJFJJJJIGGHIJJIJJJFI
@7325071/1
cttccctgagcatcatgagggtcacttatctttgctgagaagctctctgg
+7325071/1
CCCFFFFFDFHHHJJJIJJIDGHHJIJIIJIJJJGJGGIIGIJJJIJIGI
@4780704/1
cgacctgcttttccaggttcagggtttcttaacctcataggtacaagtgg
+4780704/1
@@@FFD?BHHHHFHCFGBFCGGIIAEGEHIGIGICGECFEH:DFCHGDHI
@2231558/1
atttttcaataaagtacactttatttaagaacaggggagaaaagtcacga
+2231558/1
@@@7DBDDB?FHHAAEFGD>HHIGG>FHGGAGGHI?1D0?BGFGGIGGAG
@1731676/1
atgtaacatgtgtgcttaagtggcttaccttctacttaccacttagc
+1731676/1
CCCFFFFFHHHHHIJJJIJJHJJJJJIIIJIIIIIJJJIJJIJJJIJ
@7326063/1
cttcccttggtgggggctgaatcggtccggcc
+7326063/1
@@@DDFDFFH:DHGIEBF>@GG@B@00@@@6@
@1198147/1
agcggaccacaatatagttacgttaaaacagcagctgagattaatgtagg
+1198147/1
CCCFFFFFGHHHHIHIJFHIJJIIJJJJJJGIIGIIJJJJJJJJJJIIII
@4784407/1
cgacgaatgatgtgataaatatacct
+4784407/1
@@@DDADBD?BFF@:C?EEHHIIHEB
@4784408/1
cgacgaatgatgtgataaatatacctgcacacacg
+4784408/1
???D?D?B:DDADE<<AEF<?3CA<F@E?:C8CC?
@4784409/1
cgacgaatgatgtgataaatatacctgcacacacgcatttttaaatttaa
+4784409/1
@;@DDA?DFFBDD<EFIEFIEI9C>HHFEGEFIBGB@?DBDBBB4<DFIE
@4784410/1
cgacgaatgatgtgataaatatacctgcacacacgcatttttaaatttaa
+4784410/1
@@@FFDFFGHHHBHAFEGIJJJJJJJJJJJJJJJJIJJJJJJJIJJJJJJ
@4784411/1
cgacgaatgatgtgataaatatacctgcacacacgcatttttaaatttaa
+4784411/1
@CCFFFFFHGHFDEHEGIJIGGIJJIJIJJJJGIGIIJJIJJJIIJJJJJ
@4784412/1
cgacgaatgatgtgataaatatacctgcacacacgcatttttaaatttaa
+4784412/1
B8=DDFFFHHFHFIIJJJJIIIJIIJJEIJJJJIJJJJJJJJJGIJJJII
@4784413/1
cgacgaatgatgtgataaatatacctgcacacacgcatttttaaatttaa
+4784413/1
CC@FFFFFGGHHHIHIJJJJJIIJIJGGHIJJFIJIJIJJJJGGIJJJJJ
@4784414/1
cgacgaatgatgtgataaatatacctgcacacacgcatttttaaatttaa
+4784414/1
CC@FFFFFHHHHHIIIGIJIGHIJJJIJIJJJJJJJJJJJGJJIIJJJGI
@4784415/1
cgacgaatgatgtgataaatatacctgcacacacgcatttttaaatttaa
+4784415/1
CC@FFFFFHHHHHJJJJJJJJIJJJJJJJJIJJJJJJJIJJJJIJJJJJI
@4784416/1
cgacgaatgatgtgataaatatacctgcacacacgcatttttaaatttaa
+4784416/1
CCCFFDDDDFBHFHDHGIGCFCHII@BFHHIHIIIIIIIIIIIIIIIIII
@4784417/1
cgacgaatgatgtgataaatatacctgcacacacgcatttttaaatttaa
+4784417/1
CCCFFFFFDHHHHIGIIJJIHHGIIIJJIIIJJJHIJIIJJJJJJIJIJJ
@4784418/1
cgacgaatgatgtgataaatatacctgcacacacgcatttttaaatttaa
+4784418/1
CCCFFFFFHGHHHIIJIJJIJJJJJJJIEIIJIJJIJJJJJJJGIJJJJJ
@4784419/1
cgacgaatgatgtgataaatatacctgcacacacgcatttttaaatttaa
+4784419/1
CCCFFFFFHHHHHIIIIJJJIGIJJJJJJJJJIJJJIJJJJJJJJJJJJJ
@4784420/1
cgacgaatgatgtgataaatatacctgcacacacgcatttttaaatttaa
+4784420/1
CCCFFFFFHHHHHIIJIJJIIJJJJJJJJJJJJJJJIJJJJJJIJJJIIJ
@4784421/1
cgacgaatgatgtgataaatatacctgcacacacgcatttttaaatttaa
+4784421/1
CCCFFFFFHHHHHIJJJJJJIIJJJJIJJJIJJJIJJJJJJJJJJJJJJJ
@4784422/1
cgacgaatgatgtgataaatatacctgcacacacgcatttttaaatttaa
+4784422/1
CCCFFFFFHHHHHJJJJJJJJJJJIJJJIJJJJJJJJJJJJJJJIJJIJJ
@2746739/1
caagaactgaacaaagttgaagtccttggcgttgaagctgagagtctctt
+2746739/1
CCCFFFFFHGGHHJJJHIJIIJFHJJIJIJIJJJJFIIHHGHIEBGHIII
@2746740/1
caagaactgaacaaagttgaagtccttggcgttgaagctgagagtctctt
+2746740/1
CCCFFFFFHHHHHJJJJJIJJJGIJJJJJJJJJJJEIJJJIJJJDGHIJI
@2746756/1
caagaactgaacgaagttgaagtccttggcgttgaagctgagagtc
+2746756/1
@=?DDDDEFDHHGGGEHIIIIEAHGHIGCGGIBG;9?<DG@=9BDB
@1733482/1
atgtaattttttatatagtgccccgatgatatgatatgtatttattatat
+1733482/1
BCCDFFFFHHHHGIJIJJHJJJJJJGHIIIJJJIIIIIHGIJJJIIJJJJ
@6321245/1
ctcgtgacttttctcccctgttcttaaataaagtgtactttattgaaaaa
+6321245/1
?1:DDFFFHHHHHJJJJJIDDHHJJJJJIJJJIFHIJJJJJJJJJJJJJJ
@6321246/1
ctcgtgacttttctcccctgttcttaaataaagtgtactttattgaaaaa
+6321246/1
@@<DDDDDFHFHHGIIGI@@<CB:CACEHCFC?G<:?CEBFFDFGEIIGH
@6321247/1
ctcgtgacttttctcccctgttcttaaataaagtgtactttattgaaaaa
+6321247/1
@@@DDDDDDFHH>ECFHIB7AE@CFDCHHIIIGGEFHDHHHDHIGGIIII
@6321248/1
ctcgtgacttttctcccctgttcttaaataaagtgtactttattgaaaaa
+6321248/1
@CCFFDFDFHFFF@EEHIDCGICHFHIGIIIEGFHGGHIIIIIIGIEHII
@6321249/1
ctcgtgacttttctcccctgttcttaaataaagtgtactttattgaaaaa
+6321249/1
CCCFFFFFHHHHHJJJJJIJJJJJJJJJJJJJJIIJJIJJJJJJJJJJJJ
@3757795/1
ccaagaacttgctggatctcttggtcggaaaagtgactcccgaacaagcc
+3757795/1
CCCFFFFFHHGHHJIGGIJJJIDIIHJJJJJIIFEGGIJJJFIJIJJGGG
@6321250/1
ctcgtgacttttctcccctgtttgttcttaaataaagtgtactttattga
+6321250/1
=?7BBDDDHHFHDABHII;ECHHHHIIGIIIIIIIIEF@1?D99BF4?BF
@5268684/1
cgggagtcttgctcggcatggaggccatttcttgagagtagagca
+5268684/1
CCCFFFDDHHGHGJIJIJJJJEGIGJIJJJIIJGHIIJDFFGGGI
@5268685/1
cgggagtcttgctcggcatggaggccatttcttgagagtagagcaatttg
+5268685/1
BC@DFFDDHGGHFIIJJJJJJEIJJJJJIJIJIJHIIJBDHIJJJIJJJI
@5268686/1
cgggagtcttgctcggcatggaggccatttcttgagagtagagcaatttg
+5268686/1
CCCFFFDDHHHHHIIJIIIIJGHJIIFHJJHICEGHCG<FFGEGIIIEHF
@5268687/1
cgggagtcttgctcggcatggaggccatttcttgagagtagagcaatttg
+5268687/1
CCCFFFDFHHHHHJJIIJJJJGGIIIIIJJIJJIIJIJGIIIJJJGIJJC
@1734236/1
atgtacttgccgaaaacttccaaatctcgcctatcaagaggtctgctaag
+1734236/1
BCCDFFFFHHHHHJIJJJJJJJJJJJJJIJJJJFJJJJIJJFHIJJJIIJ
@7328889/1
cttccgctacttgaaccgtacgtcaaatgtcgcaaattatgtcacataaa
+7328889/1
CCCFFFFFHHHHHIJHIEDFHIIG?DDDGDGIJJJJIJIIIGGGIJIJJG
@2748264/1
caagaacttgctggatctcttggtcggaaaagtaacgcccgaacaag
+2748264/1
@@@DDDADA??>DEE<BBFAD9C3A<@FFFC;:?FEEGIII6FAAFC
@2748265/1
caagaacttgctggatctcttggtcggaaaagtaacgcccgaacaagcca
+2748265/1
@BCFFFFFGHHGFJIIJIJGHGIHHHJGGJJI?DHIEHIIJIIIIIIIIJ
@2748266/1
caagaacttgctggatctcttggtcggaaaagtaacgcccgaacaagcca
+2748266/1
CCCDFFFFHHHHHJJIJJIIIJJJIJJIJJJJCFHIIJJDIIJJJIJBHJ
@2748267/1
caagaacttgctggatctcttggtcggaaaagtgacgcccgaacaagcca
+2748267/1
CCCFFFFFHHHHHJJJJJJJJJJIIJJJJJJJDFIHIJJJJIJJJJJIJJ
@2748268/1
caagaacttgctggatctcttggtcggaaaagtgactcccgaacaagcca
+2748268/1
CCCFFFFFFHHHGIGIJJJIJIIGIIIIIJGJFHJJJIJJIIBHIJIJIG
@2748269/1
caagaacttgctggatctcttggtcggaaaagtgactcccgaacaagcca
+2748269/1
CCCFFFFFHHHHHJIJJJJJJJJHHIJJJJIJDGIIJIIJJIJJJJJIIJ
@2748270/1
caagaacttgctggatctcttggtcggaaaagtgactcccgaacaagcca
+2748270/1
CCCFFFFFHHHHHJJJJJJIJJJHHIJJJJJJCFHIJJJJIJIIIJGIJJ
@2748271/1
caagaacttgctggatctcttggtcggaaaagtgactcccgaacaagcca
+2748271/1
CCCFFFFFHHHHHJJJJJJJJIJJJJJJJJJJFGGIJJJJJJJJJJJIJJ
@2748272/1
caagaacttgctggatctcttggtcggaaaagtgactcccgaacagccaa
+2748272/1
CCCFFFFFHHHHHJIJJJJJIIJHHIJJJJJJGHJJJJJJJJJJIIFIJG
@6323339/1
ctcgtggatggcgccctcgatttggaccagttcgtatttgggagtgatgc
+6323339/1
@@@DDDDDFFFDDAFI:DD8?FFDFDFF?GFGEC?FAFFBEECFBFFFFI
@6323340/1
ctcgtggatggcgccctcgatttggaccagttcgtatttgggagtgatgc
+6323340/1
@@@DDDDDHHHFFBFHEB>:9EHCHGHIAE?GGEB@FHIFII@F7@@AEF
@6323341/1
ctcgtggatggcgccctcgatttggaccagttcgtatttgggagtgatgc
+6323341/1
C@CFFFFFHHHDFGHIDGHEGGHGIHIIGGEGIEDBDHIGIIFH;F@EGG
@6323652/1
ctcgtggggagcgatgacgaataaagtatgtgttcaccaagagaagaaag
+6323652/1
@@@DDDFFGDAFH<EGGHDAFHHIII?GIIGIIIJIJJJJJHGGIGIII@
@6323653/1
ctcgtggggagcgatgacgaataaagtatgtgttcaccaagagaagaaag
+6323653/1
B@BFDDFFGFHHHIJIIJJJIJJJIJGHIJHGIJIJJIIGIHIJJIIIHE
@6323654/1
ctcgtggggagcgatgacgaataaagtatgtgttcaccaagagaagaaag
+6323654/1
BBCFDFFFHHHHHJJJJJJIJJJJJJHIJJIIJJIJJJJJJJJJJJJJJI
@4283823/1
ccgcagatggccaccaccattctatgaaatggaacacgaagagggactac
+4283823/1
@@?DDDDD??CBF;CBGHGBHCFFEHFGEBHCCAFHD:FD?G;80@;8BF
@4283824/1
ccgcagatggccaccaccattctatgaaatggaacacgaagagggactac
+4283824/1
C@@FFFDDHFHHHJGGJIEGGIGJGJIJJJJJJIJGHIIIIIIHGEGIII
@4283825/1
ccgcagatggccaccaccattctatgaaatggaacacgaagagggactac
+4283825/1
C@CFFFFFHHGHHJJJJJJJJJJJIJIJJJJIJIJJIIJJIJJJIJIJJJ
@4283826/1
ccgcagatggccaccaccattctatgaaatggaacacgaagagggactac
+4283826/1
CCCFFFFFGHHHGJJIIJIJJJJJIGJIIJJIJJJJJJIEIGJJJIJIIJ
@4283827/1
ccgcagatggccaccaccattctatgaaatggaacacgaagagggactac
+4283827/1
CCCFFFFFHHHHGJJIJJIIJIJIJJJIJJJJJJJJJJJJJJJJJJJIII
@4283828/1
ccgcagatggccaccaccattctatgaaatggaacacgaagagggactac
+4283828/1
CCCFFFFFHHHHGJJJIJGIIJJJJJJIIJJJJJJJJIJJJJJJIJJIIJ
@7330308/1
cttccggttccggtggccaccagatcgttgttaaggaacacgcggtagcg
+7330308/1
CCCFFFFDHHHHHFHIIIGIJIGIJJJIJIIJJJJJJIIGIJIJJAHHHF
@7330309/1
cttccggttccggtggccaccagatcgttgttaaggaacacgcggtagcg
+7330309/1
CCCFFFFDHHHHHIIJJJJJJJIJJJJJJIGIJIJJJJJJJJJJIAHHGF
@2241172/1
atttttgacttgaataaatttttaaatttaaaaatgcgtgtgtgcaggta
+2241172/1
CCCFFFFFHHHHGJJJJJJJJJJJJJJJJJJJJJJJJJIJIIIIJJJJGH
@2241173/1
atttttgacttgaataaatttttaaatttaaaaatgcgtgtgtgcaggta
+2241173/1
CCCFFFFFHHHHHJJJIJJJJJJJJJJJJJJJJJJIJJIIIHFHHIJIBF
@2241174/1
atttttgacttgaataaatttttaaatttaaaaatgcgtgtgtgcaggta
+2241174/1
CCCFFFFFHHHHHJJJJJJJJJJJJJJJJJJJJJJJJJIJJIHIJJJJHH
@6824019/1
ctggattttaaatctttcatattccctatttaaattttgtaaatccacat
+6824019/1
@@@DDFFFHHHGHIIJJIJIIJIJIJJJIJJJJGIFIIEFIIIIIGGIGI
@6824020/1
ctggattttaaatctttcatattccctatttaaattttgtaaatccacat
+6824020/1
@C@FFDFFFFHDABGHIGEHGHIHIIIEGHIIIIIIIGIGHGIIIFIGII
@6824021/1
ctggattttaaatctttcatattccctatttaaattttgtaaatccacat
+6824021/1
CCCFFFFFHFHHHGIJJIJJJGJJJJGGJJJJJIIJJJGHIIJJJJJJJJ
@6824022/1
ctggattttaaatctttcatattccctatttaaattttgtaaatccacat
+6824022/1
CCCFFFFFHHHHHJJJJJJJJJJJJJJJJJJJJJJJJJJJJJJJJJIJJJ
@1201270/1
agcgttaccagcgcttgaggaagtaacggcagcactattgacactaagaa
+1201270/1
B@CFDDFFHHHGHJGFHHIIJIIGIJJJJIIJIIJGIGJGEHHJEHIIHI
@1201271/1
agcgttaccagcgcttgaggaagtaacggcagcactattgacactaagaa
+1201271/1
CCCFFFFFHHHHHJJJJIJJJJJHHIJJIJJJIGJIGJJFGHJJIIIGII
@7331709/1
cttccgtcggagttgctctagataaatcgtaatctttcaagggggataaa
+7331709/1
@CCDDDADFH@FAEC>@BC<FC@EFHGGHBDGHDGIIEIIIIIIIA<AGG
@2242842/1
atttttgcatctttagctgtgagaaataactttcataaatattttagaca
+2242842/1
@@@FFFDDHFDHHIGHFGHDHBEFFCHGEBEHIIGGIIAEDHIIIIJIJJ
@1201882/1
agcgtttctttagtctgtatattttcttgtatcacttattgcgtctttgc
+1201882/1
@?1?BDFFHHHGHGIIIIIIIIIIIIIIIIIIIIIIIIIIIIIIIIIIII
@3761411/1
ccaagagaagaaagctatacagtagtcaaatttgtatccattatcacttt
+3761411/1
;=?DD?DDD?FHHBHHIBIE@@HH43<FCHH>HHHCCE?<DHGCHIIIIG
@3761412/1
ccaagagaagaaagctatacagtagtcaaatttgtatccattatcacttt
+3761412/1
@@@FFFDAFHHHHIGGHHIGEGEHCIIEHGHHIJEBFCEAHFGEDBFDHG
@3761413/1
ccaagagaagaaagctatacagtagtcaaatttgtatccattatcacttt
+3761413/1
CCCFFFFFHHHHHJJJJJJJJJHIHIJIJJJJJIIJJJJJJJJJJJJJJJ
@6328404/1
ctcgttatataatcatcattcaaacattgaagccagatcgataaaaaaat
+6328404/1
@@@FDDDFFFHGHIIEGGIIGJJJJIJJJIIIJJIGIJJJJJJJJJJJJG
@6328405/1
ctcgttatataatcatcattcaaacattgaagccagatcgataaaaaaat
+6328405/1
@CCFDFDFGHGHHGGE??CECGGHEHHEEHEHEHGIIIGIIIIIIIEGI;
@6328406/1
ctcgttatataatcatcattcaaacattgaagccagatcgataaaaaaat
+6328406/1
@CCFFFFFHHHHHJJJJJJJIJJJJJJJJJJJJJJJJJJJJJJJJJJJJJ
@6328407/1
ctcgttatataatcatcattcaaacattgaagccagatcgataaaaaaat
+6328407/1
B@@FFFFFHHHHHJJJJJJJJJJJJJJJJJJJJIJIJJJJJJJJJJIJJI
@6328408/1
ctcgttatataatcatcattcaaacattgaagccagatcgataaaaaaat
+6328408/1
BCCFDFFFHHHHHJJJJIJJJJJJJIJJJJJJJJJJJJJJJJJJJJJJJJ
@6328409/1
ctcgttatataatcatcattcaaacattgaagccagatcgataaaaaaat
+6328409/1
CCCFFFFFHHHGHJJJJJJJJJJJJJJIHIIGIJJJJJIIJDIIJIJJJI
@6328410/1
ctcgttatataatcatcattcaaacattgaagccagatcgataaaaaaat
+6328410/1
CCCFFFFFHHHHHJJIJJJJIJJJIJJJJJJJJJJJIJJJJJJJJJJJJJ
@6328411/1
ctcgttatataatcatcattcaaacattgaagccagatcgataaaaaaat
+6328411/1
CCCFFFFFHHHHHJJJJJJJJJJJJJJJJJJJJJJJJJJJJJJJJJJJJI
@1736586/1
atgtcaatgttattctaaaaagaagactgctaaacgttaaattttaaaag
+1736586/1
@@@DDFFFHCFFFIJJJJJEHGIJGIJIDEHHIIIDIIIIIIIJJJJGIH
@3232588/1
cagaaacgtcatcatactagacttttcccattgaatccaagagattctca
+3232588/1
CCCFFFFFHHHHHJJJJJJIJJIJJJJJJJJJJJJJJIJJJJJJJJJJJJ
@1204093/1
agctacttgaaccgtacgtcaaatgtcgcaaattatgtcacataaatgtc
+1204093/1
CCCFFFFFHHHHHJFHJIHHIJJJJIJJJJJJJJJJJIJIJIJIIJJJII
@1204094/1
agctacttgaaccgtacgtcaaatgtcgcaaattatgtcacataaatgtc
+1204094/1
CCCFFFFFHHHHHJHIHIIIEGHHGGIIJJJJJJJJJIIJJJJJJJJIJI
@1204095/1
agctacttgaaccgtacgtcaaatgtcgcaaattatgtcacataaatgtc
+1204095/1
CCCFFFFFHHHHHJHIJJHHIJJJJIIJJJJJJJJJJIJJJJJIJJJJIH
@2246019/1
atttttgtatgcacaaaattcgttctacatatgaaacatgtcagttatat
+2246019/1
CCCFFFFDHHHHHJJJJJJJJJIJIIIIIJJJJJJJJIIJHHIJHIJJII
@2246020/1
atttttgtatgcacaaaattcgttctacatatgaaacatgtcagttatat
+2246020/1
CCCFFFFEHHHHHJIJJJJJJJJJJJJJJJJJJJJJJJIJJJJJIJJJJJ
@7335633/1
cttcctcaagcgctggtaacgctttatcgggttctgctaagtgg
+7335633/1
@@@DDDDBC3B1@GGIFAHFCA?G;<?CD8GBF>?D<DF<D8?B
@7335634/1
cttcctcaagcgctggtaacgctttatcgggttctgctaagtggtaagta
+7335634/1
CC@FFFFFHHHGHJJJGHIJJIGIJIJJJIJIJJJIIJJGHFHIHIIIHG
@7335635/1
cttcctcaagcgctggtaacgctttatcgggttctgctaagtggtaagta
+7335635/1
CCBFFFFFHHHHHJJJGHIJJJIJJJJJJJJIJJJJJJJJJGHIGGIJDG
@7335636/1
cttcctcaagcgctggtaacgctttatcgggttctgctaagtggtaagta
+7335636/1
CCCFFFFFHHGHHJJJFHIJJIJJJJJJJJJGIJGIJJIJJGIJIJJIGG
@7335637/1
cttcctcaagcgctggtaacgctttatcgggttctgctaagtggtaagta
+7335637/1
CCCFFFFFHHHHHGIIFGIJIIEGIIIIJIJIJGCGGIIJJHEHBFIIFG
@7335638/1
cttcctcaagcgctggtaacgctttatcgggttctgctaagtggtaagta
+7335638/1
CCCFFFFFHHHHHIJJGHIJJJJJJJJJJJJIJJJJJJJJJGIJJJHHHH
@7335639/1
cttcctcaagcgctggtaacgctttatcgggttctgctaagtggtaagta
+7335639/1
CCCFFFFFHHHHHJJJFHIJJJJJJJJJJJJJJJJJJJJIJFHIHJJJGH
@2246420/1
atttttgtcgagtcaaaagcgaagaatatttgaaaatttctaatattgcg
+2246420/1
CCCFFFFFHHHHFHIJJJJJIGIGIJIIIJIIJJIJJJJJJJJIJJJJIJ
@2246421/1
atttttgtcgagtcaaaagcgaagaatatttgaaaatttctaatattgcg
+2246421/1
CCCFFFFFHHHHFIJJJJJJJIIJJJJJJJJJJJJJJJJJJJIIJJJJJJ
@6825765/1
ctggcaaagtggatagctgcaccaggcattggtggcgattggtcaatgtt
+6825765/1
@??DDDFDFADDHIBHDFDF?EGIGBHGHEGGGGC9DEBGAD??B<8?9B
@1737458/1
atgtcgcaaattatgtcacataaatgtcaaaatgccacataatttgcaaa
+1737458/1
CCCFFFFFHHHHHJJJJJJJJJJIJJJJIJJJJGJJJJJJJJIJJJJIIJ
@2756018/1
caagaagttggccgatttgcagactctcagcttcaacgccaaggacttca
+2756018/1
CCCFFFFDHDFHHJGGIJ@CHHIJIJGIGJIIIGIII6DG@@;FGECHFG
@6826344/1
ctggcaacatcgacagataccacaaatacctaaaccttcccactaaagtt
+6826344/1
?8;DDFFFHDFHHIAFHDBFGGGGGGGIIEFHGGGFHCFFHFHIGE9FGG
@6826345/1
ctggcaacatcgacagataccacaaatacctaaaccttcccactaaagtt
+6826345/1
@@@FFFFFHHHHGJJJJJIJJIJJJIIJJJJJJJHGIIIJJJJIJIJGEG
@6826346/1
ctggcaacatcgacagataccacaaatacctaaaccttcccactaaagtt
+6826346/1
@CCFFFFFHGFGFGIIEHIJIIHGIIGIIEIIIIIBGCHIIIIGJECGD>
@6826347/1
ctggcaacatcgacagataccacaaatacctaaaccttcccactaaagtt
+6826347/1
CC@FFFFFDHHHHJJIIJJJJIJJJJJJJJJJJIJJJGIJJJJJIIJJBB
@6826348/1
ctggcaacatcgacagataccacaaatacctaaaccttcccactaaagtt
+6826348/1
CCCFFFFFHHHHHIDGIIIIIIJJJFIJIJGIJIJGGGHIGIJJJIIIBH
@6826349/1
ctggcaacatcgacagataccacaaatacctaaaccttcccactaaagtt
+6826349/1
CCCFFFFFHHHHHJIIJJJJJJJJJJJJJJJJJJJJJJJJJJJJJIJJHH
@5274834/1
cgggcactagtatttgcttttgttccaagttttcgcgcttggcg
+5274834/1
@@@BDDD8ADAACEH@EDIIIEHIIIGC>EFHICFEHE6F1D??
@6827394/1
ctggcaagtcaaagaagctagccaagagaatggcggc
+6827394/1
CCCFFFFFHHHHHJIIIJJJJIJJJJJJJJJJJIJJ@
@6827395/1
ctggcaagtcaaagaagctagccaagagaatggcggctcaca
+6827395/1
@@@FFFFFHHBFHHIIIJIJGIIJJDGEHIGEAGHIG@F@D<
@6827396/1
ctggcaagtcaaagaagctagccaagagaatggcggctcaca
+6827396/1
CCCFFFFFHHGHHJIJJJJJJIJJJIIIJJJJJJJJD:B<BB
@5808232/1
ctcaaaaacgtatgacaaaactatagagaaaccagaattacaggaaatgg
+5808232/1
CCCFFFFFHHHHHJIJJJJJJJJJJJJJJIJJJJJJJJJJJJJJJJJJJJ
@6827535/1
ctggcaataaagaaaggctttcaatcaccacattatgaaattactcatag
+6827535/1
CCCFFFFFHGHHHJJJIJJJJJJIJJJJIJJJJJJJJJIIJJJJJJJJIJ
@1208084/1
agctgctaaaaaagcaggaaaagcccagaagaacgttcgactttcacttc
+1208084/1
CCCFFFFFHHHHHJIJJJJJJJGHIJJJJJJJJIIHIIIIJJJJJJJJJJ
@7338066/1
cttcctctgataagggttggtatggtttgcatagattattgtacatatca
+7338066/1
CCCFFFFFHHHHHJJIEFHGCHIJJJJJIIIIJFGIIIIJGHIJHIIJJJ
@4289804/1
ccgccacactgtagagaattcacttatgaatgtggcataggttctgtcaa
+4289804/1
@@@DDDDBFHHHFHIIIGHGG@HHIIIIGHHEEACG>GGGGCGHEHIIII
@1209517/1
agctgttcactttttggtcatgattttgaggtactcgagggcatgatgag
+1209517/1
CCCFFFFFHHHGHJJJJFHIGICEIGGIIIDEGHIIICAHIJIJJIIJJJ
@2252541/1
attttttagtgaacctctctaacgtctttatagaatgtcaatgttattct
+2252541/1
:?1=BDDFHHHFHJJJJJJJJJJGHIJIIJFJIJHIGHJJJIGDFFICHG
@2252542/1
attttttagtgaacctctctaacgtctttatagaatgtcaatgttattct
+2252542/1
CCCFFFFFHFHHHJJJIJJJIJJJJJJJJJJJJJJJJHIJJJJHIIJIJJ
@2252543/1
attttttagtgaacctctctaacgtctttatagaatgtcaatgttattct
+2252543/1
CCCFFFFFHHHHHJJJJIJJJJJJJJJJJJJJJJJJJHIJJJJIJJJJJI
@699356/1
aagcaatgtcaaagagaaggatagcaactaattttacaagctatactttg
+699356/1
C@@FFFFFHHHHHJJJHJJJJJIJJJJJIGIJJJJJJJIIIJJJJIJJJJ
@5277853/1
cgggcccagatggcattcatgcagaaccgattaagaaaggggcagacaac
+5277853/1
@@@FADFFFHGHGEBHGIJGIIIIIIIJJIGIJIGHJIJJIIIGGIGGHH
@5277854/1
cgggcccagatggcattcatgcagaaccgattaagaaaggggcagacaac
+5277854/1
@BCFFFFDHHHHHIDHIJIIJJJGIGJIIFHDGIGIJHGJJJGIHJGGIG
@5277855/1
cgggcccagatggcattcatgcagaaccgattaagaaaggggcagacaac
+5277855/1
BBCFFFFFHHHHHIJJJJJJJJJJJJJJJIJJJJJJJJJIJJJJJGJJFH
@5277856/1
cgggcccagatggcattcatgcagaaccgattaagaaaggggcagacaac
+5277856/1
CCCFFFFFHGHHHJJJJJJIIJJJJJJJJGHIIJIJJIJJJJJJJJJJJJ
@5277857/1
cgggcccagatggcattcatgcagaaccgattaagaaaggggcagacaac
+5277857/1
CCCFFFFFHHHHGIJJJIJJGIIDIIGIBDGGHGIIIIJGJIIIJJIGJI
@5277858/1
cgggcccagatggcattcatgcagaaccgattaagaaaggggcagacaac
+5277858/1
CCCFFFFFHHHHHJJJJJJJJJJJJJJJJJJJJJJJJIJJJJJJJJJIJJ
@2253951/1
attttttatatagtgccccgatgatatgatatgtatttattatattgtga
+2253951/1
?@@FFFDDFDFAF?FBFHHIIEGECGGHIIHIID@DDD@FHHIIGID?FB
@2253952/1
attttttatatagtgccccgatgatatgatatgtatttattatattgtga
+2253952/1
?@@FFFFFHHHHHHGIIIJIEAEGBFFHFHDIDDFIIICIHIJIIIGIDF
@2253953/1
attttttatatagtgccccgatgatatgatatgtatttattatattgtga
+2253953/1
?@BADDFDHHHHHFHIJJJJHIJIJJJJHIIJJIIGIJJJJJJ@EHIGHJ
@2253954/1
attttttatatagtgccccgatgatatgatatgtatttattatattgtga
+2253954/1
BB@DFFFFHHGHHIIJJJJJIIIHIGIJIGGJJIGIJJGIIGIIJJFDGH
@2253955/1
attttttatatagtgccccgatgatatgatatgtatttattatattgtga
+2253955/1
CCCFFFFFHGHHHGIJJJJJHIJIJIJJGJJIJFHIJJJJJJJIJJJJJJ
@2253956/1
attttttatatagtgccccgatgatatgatatgtatttattatattgtga
+2253956/1
CCCFFFFFHHHHHFHIJJJJ@GGHIIIIHHIJJIGIIJJJJJJJJJIGIJ
@2253957/1
attttttatatagtgccccgatgatatgatatgtatttattatattgtga
+2253957/1
CCCFFFFFHHHHHHIJJJJIGIIIIJJJIIIJJHIIIJIJJJJJJJIIJJ
@2253958/1
attttttatatagtgccccgatgatatgatatgtatttattatattgtga
+2253958/1
CCCFFFFFHHHHHIJJJJJJIJJJJJIJIJJJJIJIJJJJJJJJJJJIJJ
@5810720/1
ctcaaaacgctagtaaaggtatagtttacaaattctctcgttttctcgat
+5810720/1
CCCFFFFFHHHHHGHIJJJCHHIJIJJJJJJJJJJJJIJJJJJJJJJJJI
@7848122/1
ctttgacattgcttgtggtcacttttcgcgcaaa
+7848122/1
CCCFDDDDDHDHBHDCGE:CEGHHIIH>B@@?@G
@7848123/1
ctttgacattgcttgtggtcacttttcgcgcaaagg
+7848123/1
@@@D??BAFHDB?BA<BFDC@9BAA<C@8?18@G>3
@7848124/1
ctttgacattgcttgtggtcacttttcgcgcaaaggtaaaatcgttctag
+7848124/1
::1=BDEFHHHHHIJJJGGGIGIHIJJIIJIJJJIG?DEHHIIJCGHIJG
@7848125/1
ctttgacattgcttgtggtcacttttcgcgcaaaggtaaaatcgttctag
+7848125/1
=@=ADDDDHHFDHGGAE;:C<CFCHHHGHGGGHGGE??FAEGIF=FHGCF
@7848126/1
ctttgacattgcttgtggtcacttttcgcgcaaaggtaaaatcgttctag
+7848126/1
?@?=BDEFFHDFHIEBFHDHGIJIIJJJJJJGIGIIGGGEHIIIJJIJII
@7848127/1
ctttgacattgcttgtggtcacttttcgcgcaaaggtaaaatcgttctag
+7848127/1
@;=DDDDDFFAFBFE<CECE>GC?EHIF@@8?GDEF9?FBDB86F;F;F7
@7848128/1
ctttgacattgcttgtggtcacttttcgcgcaaaggtaaaatcgttctag
+7848128/1
@@?DDFFFHHABFHGEBGHIIIIIIIIIIIGIIIII?BDFDHIICFGIIG
@7848129/1
ctttgacattgcttgtggtcacttttcgcgcaaaggtaaaatcgttctag
+7848129/1
@@@F?BDDAFDFDHGIJICE@FHFHEHEGIIDFBBF9BFHFIEHBGFFHI
@7848130/1
ctttgacattgcttgtggtcacttttcgcgcaaaggtaaaatcgttctag
+7848130/1
@@CFFFFFHHHHHJJFHIHIJJJJJJJJJJJJJJJIDFHIJJJJIJJJJJ
@7848131/1
ctttgacattgcttgtggtcacttttcgcgcaaaggtaaaatcgttctag
+7848131/1
B?BFFFFFHHHHGJJJJJHJIIJJJJJJJJJJIJJJDFHJJJIJIIJJJJ
@7848132/1
ctttgacattgcttgtggtcacttttcgcgcaaaggtaaaatcgttctag
+7848132/1
BCCFFFFFHHHGHJJHIJIJJJJJJIJJJJJJJJIJBFHIJJIJHIIJIJ
@7848133/1
ctttgacattgcttgtggtcacttttcgcgcaaaggtaaaatcgttctag
+7848133/1
C@@FFFFFHHHHHJJGHJGHIJJJIJJGHIIIIIIJGFHIJIGJHIHGIJ
@7848134/1
ctttgacattgcttgtggtcacttttcgcgcaaaggtaaaatcgttctag
+7848134/1
C@CFFFFDHHDHHJIGGGHIIGIIJJJIIJIIIJJJGHHIJIEGFHHJJJ
@7848135/1
ctttgacattgcttgtggtcacttttcgcgcaaaggtaaaatcgttctag
+7848135/1
CCCFDDDDFHBDDIIFHIGIGHHHIJIGFED@FGDH9BGHI??FGHGE@@
@7848136/1
ctttgacattgcttgtggtcacttttcgcgcaaaggtaaaatcgttctag
+7848136/1
CCCFFDFDHHHGGJJDGHGEHIJHIJJIJJJGBHHGFHIIIJIIIJIGIG
@7848137/1
ctttgacattgcttgtggtcacttttcgcgcaaaggtaaaatcgttctag
+7848137/1
CCCFFDFFGHFFHJEDHI@HEGHHJJIJJGB0DHII?DGIIAFGBCACC@
@7848138/1
ctttgacattgcttgtggtcacttttcgcgcaaaggtaaaatcgttctag
+7848138/1
CCCFFDFFGHFHHJGFHIDHEGEHIJGGGGDAHIGJ9BGHICDDBFFBC;
@7848139/1
ctttgacattgcttgtggtcacttttcgcgcaaaggtaaaatcgttctag
+7848139/1
CCCFFDFFHHHHHJIFHIFHGGGHJJJIJIGBHJIJ?DHHIGGGFGIGGE
@7848140/1
ctttgacattgcttgtggtcacttttcgcgcaaaggtaaaatcgttctag
+7848140/1
CCCFFFFFGHHHHJJGHIFIIJJJJIJJJIJJIIGGDGIIJIHGFAGHIG
@7848141/1
ctttgacattgcttgtggtcacttttcgcgcaaaggtaaaatcgttctag
+7848141/1
CCCFFFFFHGHGFJIGHJGIIIJJJJJJJJJJJJJJFGIJIIJJGIJJJJ
@7848142/1
ctttgacattgcttgtggtcacttttcgcgcaaaggtaaaatcgttctag
+7848142/1
CCCFFFFFHHGHHJJFHJIJJJJJJJJJJJJJJJJJGIJJJIGIIIJJJJ
@7848143/1
ctttgacattgcttgtggtcacttttcgcgcaaaggtaaaatcgttctag
+7848143/1
CCCFFFFFHHHGHIIHIJHIIIJJJJJJJJJJJJJJGGIJIJIGFGHIIJ
@7848144/1
ctttgacattgcttgtggtcacttttcgcgcaaaggtaaaatcgttctag
+7848144/1
CCCFFFFFHHHHFIIHIIGIJIJJJJJJJJJJJJJIGGGIIJJJIIHIJG
@7848145/1
ctttgacattgcttgtggtcacttttcgcgcaaaggtaaaatcgttctag
+7848145/1
CCCFFFFFHHHHGII@GG@HIIJJJJJIJGIJJJJI?DGHJCFD8BFHIG
@7848146/1
ctttgacattgcttgtggtcacttttcgcgcaaaggtaaaatcgttctag
+7848146/1
CCCFFFFFHHHHGIJGHJFHIJIJJJJJJJJJJIGGDGHJJJJJJIIJJJ
@7848147/1
ctttgacattgcttgtggtcacttttcgcgcaaaggtaaaatcgttctag
+7848147/1
CCCFFFFFHHHHGJFGIJGIIIGHIJJJJJJJJJJJ@GHIIIGIHIJJJJ
@7848148/1
ctttgacattgcttgtggtcacttttcgcgcaaaggtaaaatcgttctag
+7848148/1
CCCFFFFFHHHHHJIFHIFIGIIIJIJJJJJJJJJJ?GGHJJJIHIJJJJ
@7848149/1
ctttgacattgcttgtggtcacttttcgcgcaaaggtaaaatcgttctag
+7848149/1
CCCFFFFFHHHHHJIGIJEHGJJJJJJJJJIHIJJJFFIJJIGICGHIIJ
@7848150/1
ctttgacattgcttgtggtcacttttcgcgcaaaggtaaaatcgttctag
+7848150/1
CCCFFFFFHHHHHJIHIJIJJJJJJJJJJJJJJGHJFFHIJIJJJJJJJJ
@7848151/1
ctttgacattgcttgtggtcacttttcgcgcaaaggtaaaatcgttctag
+7848151/1
CCCFFFFFHHHHHJJDHJGGIIIIIJJJJJJJJIGIBGHIIIJIHIIGGH
@7848152/1
ctttgacattgcttgtggtcacttttcgcgcaaaggtaaaatcgttctag
+7848152/1
CCCFFFFFHHHHHJJFHIEHHJJJJJJJJGIIJJJJDGHJJGGIHIJJJG
@7848153/1
ctttgacattgcttgtggtcacttttcgcgcaaaggtaaaatcgttctag
+7848153/1
CCCFFFFFHHHHHJJGHIFIIJJJJJJJJJJJJIJJHHIIJJIJGIJJJJ
@7848154/1
ctttgacattgcttgtggtcacttttcgcgcaaaggtaaaatcgttctag
+7848154/1
CCCFFFFFHHHHHJJGIJEHIIIIJJJJJJIGGIIJ9DFHIADHBGGHIA
@7848155/1
ctttgacattgcttgtggtcacttttcgcgcaaaggtaaaatcgttctag
+7848155/1
CCCFFFFFHHHHHJJGJJHJJJJJJJJJJJJJIIJJGHIJJJIJHIJJJJ
@7848156/1
ctttgacattgcttgtggtcacttttcgcgcgaaggtaaaatcgttctag
+7848156/1
CCCFFFFFHHHHHJJFHIEHIJJIJJJJJJI:GHHIBFIJJGGIAGHIII
@7340722/1
cttcctgtattttttcgtcccaagattactgctccatggcgacagttaat
+7340722/1
CCCFFDD?FFHHHIIGEGFHIIIEIIIIIIIIIIIIIIGHHHII:=CHIG
@700072/1
aagcacacatgttacataaatgtcaaaatttgacataatttgtggacata
+700072/1
CC@FFFFFHHHHHJIJJJJJIIJIJJJJJJJJJJIJJIJJJIHGIIGGII
@4293114/1
ccgccattctcttggctagcttctttgacttgccagtgccaatttcgcgg
+4293114/1
@@@DD8BDF>FBDBHEEFECDF??EH?9CEG9?F?E?B<F?CAGH@@F:F
@4293115/1
ccgccattctcttggctagcttctttgacttgccagtgccaatttcgcgg
+4293115/1
CCCFFFFFHHHHHJJIJJIGGIGHIJAFHJIFGHCG@GHI@GIJJJDEGI
@4293116/1
ccgccattctcttggctagcttctttgacttgccagtgccaatttcgcgg
+4293116/1
CCCFFFFFHHHHHJJJJJIIIJGIJJJJJJJIIIIIGHHJJIIJJJJJIJ
@1212002/1
agctttcttctcttggtgaacacatactttattcgtcatcgctccccacg
+1212002/1
CCCFFFFFHHHHHJJJHIJJIJJJJJJJJJJJJJIIJJJJJJJJJJJJJH
@5279793/1
cgggcgtcacttttccgaccaagagatccagcaagttcttggctgccgaa
+5279793/1
CCCFFFFFGHHHHJIJIIJJJIHHIJJIJJIJJIJHIJJJJIIJJIJIEH
@1212424/1
agcttttctccatagagaacctggaaatggatgaatggcacatagttcgg
+1212424/1
CC@FFFFFHHHHGJJIIHHIJJJJJIIJGIIIHFEFHHIJIIJJIIIJJI
@5279962/1
cgggcgttacttttccgaccaagagatccagcaagttcttggctgccgaa
+5279962/1
CCCFFFFFHHHHHIIJIGGIJJGIGHIJIJJJIJJHGHIJIJGIIGIG8<
@5279963/1
cgggcgttacttttccgaccaagagatccagcaagttcttggctgccgaa
+5279963/1
CCCFFFFFHHHHHJJGIGIJJJIIIIIIJJIIIGJJJJJIJJJJJJIJBH
@5279964/1
cgggcgttacttttccgaccaagagatccagcaagttcttggctgccgaa
+5279964/1
CCCFFFFFHHHHHJJJJJJJJJJJJJJJJJJJJGIHIJJJJJJJJIJJGH
@5279986/1
cgggcgttccgttggtctgattggctt
+5279986/1
@@@DDDDD=DF<D@FFEBC9ECEHGIF
@5279987/1
cgggcgttccgttggtctgattggcttgttcgggag
+5279987/1
CCCFFFFFHHGHHJJEHGIIJJIJJJJ@DH>1DG6B
@5280375/1
cgggctaattttaacaaccatcccactgtacgagaattcggtttttcagt
+5280375/1
CCCFFFFFHHHHHJJIJJJJJJJJJJJJIIJJJJJJJJJJJIIJJJJJJG
@5812629/1
ctcaaaagggaacaatttttgtcgagttattgatttcgaggaataatacg
+5812629/1
CCCFFFFFHHGHHJJJJJJJIHIIIJHHGIJGGIJJIGGHIHIIJJIIII
@5812630/1
ctcaaaagggaacaatttttgtcgagttattgatttcgaggaataatacg
+5812630/1
CCCFFFFFHHHHHJIJJJJJJJJJJJJJJJJJIJJJIIIJJIJJJJJJJE
@1741540/1
atgtgtgcttaagtggcttaccttctacttaccacttagcagaacccgat
+1741540/1
@CCDFEFFHHHHHGIIJJJIJJGJJJJJIIJJJIIJJJJJJJJJJJJJBH
@1741604/1
atgtgtgtttggctagattctgtttgacattcgaaaagtaaacgtcagtt
+1741604/1
CCCFFDFFHHHHHJJJJJJIJIHJJJIJJJJJJJJJJJIHIJJJJJJJJJ
@2762748/1
caagaattaagctctatggtcagagaattactcattatgttttataagtc
+2762748/1
@CCFFFFFHHHHHJJJJJJFIJJJIJJJJJJJIJJJJJJJJJJJJJJJJJ
@2762749/1
caagaattaagctctatggtcagagagttactcattatgttttataagtc
+2762749/1
CCCFFFFFHHHHHJJJJJJHIJJJJIJHIIJJJJJJJJJJJJJJJJJIHI
@5813921/1
ctcaaaatcatgaccaaaaagtgaacagctatcgatacacagtcat
+5813921/1
CCCFFFFFGGHHFGIIIIIIGBHHIIIIGIIIIIIIIIIGIIFGII
@2764375/1
caagaattcggtctgaccatcagcaacaacatgatggaggtcagagggag
+2764375/1
CCCFFFFFHHHHHJJJJJJJJJJJJJJJJJJJJJJJJJIJIIJJJJJJIJ
@7343776/1
cttccttcggagttttgcctgttccgtagcagacggccactggcaaagtg
+7343776/1
CCCFFFFFHHHHFHJIJJJJJHIJJJIJJJJJJIJJJIJFJJJJJJJJFH
@6837756/1
ctggcattttataaagttggccatcgtttggtaggcagattcctccgtgt
+6837756/1
?:=DDFFFHHHHGJHIGHIIJJIJIJJJJJIHGIIJJJJJIIIJJIJGHG
@1219008/1
aggaagccaagggctcggctgctcatcatgccctcgagtacctcaaaatc
+1219008/1
CCCFFFFFHHHHHJJJIJJIIGCHHIGIGGHIHBGFFHBGIHGIGJJJEA
@2259645/1
attttttcggaaaaaagtgagtttaggatatcttacgttctggcaacatc
+2259645/1
@@@DDDDDAFAFFIII6?4C?GGFDH>@FHIII<G@B?BFFEA>CFB@AF
@2259646/1
attttttcggaaaaaagtgagtttaggatatcttacgttctggcaacatc
+2259646/1
@C@FFFFFHHHGHJIGFFCGGFHIGIIJIJGEHIGIBHGIIIJJIIJJJI
@2259647/1
attttttcggaaaaaagtgagtttaggatatcttacgttctggcaacatc
+2259647/1
CCCFFFFFHHHHHJJIJHIIJHIJIJJJJJJJJJJIJJJJJJJJJJHIJJ
@2259648/1
attttttcggaaaaaagtgagtttaggatatcttacgttctggcaacatc
+2259648/1
CCCFFFFFHHHHHJJJJGIJJHICHIGIJJJJJIIJIJIIIJEIJFGJJJ
@4797443/1
cgacggatgatgtgataaatatacctgcacacacgcatttttaaatttaa
+4797443/1
CCCFFFFFHHHHHIIJJJJJJJJJJJJJJJJJJJIIJJJJJJJJJJJJJJ
@7851957/1
ctttgacttgccagtgccaatttcgcggaatttcaa
+7851957/1
C@CFFAFFHFHHBG<FFHAHGGIIIIDG8@BFH?@D
@7851958/1
ctttgacttgccagtgccaatttcgcggaatttcaacacatgacaagcga
+7851958/1
?:?BDFFFHHHHHIF<FHIIIIIIIIIIIIIIIIIIHIIGIGGIDHGGHG
@7851959/1
ctttgacttgccagtgccaatttcgcggaatttcaacacatgacaagcga
+7851959/1
CCCFDFFFHFHHFG?FFHGHGJJGGIIIAHGIJCEHGEFDEHIIGIGCDG
@7851960/1
ctttgacttgccagtgccaatttcgcggaatttcaacacatgacaagcga
+7851960/1
CCCFFDFFH?HHDIDGHIFIIJIIIIJJAHGIIGGI9FD?<BFEIJE=@@
@4797886/1
cgacggctcagcaactcctggaggacgctgacgggagtcttgctcggcat
+4797886/1
CCCFFDFFHHHHHJJJIJIJJIJJGIJJJJJIJJJAB;CEGIIJHFHFFC
@4797887/1
cgacggctcagcaactcctggaggacgctgacgggagtcttgctcggcat
+4797887/1
CCCFFFFFHHHHHJJJJJIJJGIJJJHJJJIIIJJBH;DGIGIIJDHD>A
@7852420/1
ctttgactttttactatttttgtatgcacaaaattcgttctacatatgaa
+7852420/1
BB:DDFFFHHHHHJJJJJJJJJHJIJJJJJJIJJJIIJJJJJIJJJJIII
@1745605/1
atgtttggaatgtataatacgtatatgaaattaggtatttgtcttgtgac
+1745605/1
@CCDFFFFHHHHFGHIJJIJIHIJJJJJJJIIIJJGHJJJJIIIJJJJJJ
@3772859/1
ccaaggactaaatggtttaacgagtttaaccaatatcaagtattgataat
+3772859/1
CCCFFFFFHHHHHJJJJJIJJJIIIJJJJJJJJJJJJIIIIIIJJJJJIJ
@1745771/1
atgttttaccagacccagttggtaaataaataatagtattttgctca
+1745771/1
@@<BDFFDHFHADHHHIIHIAEHCHHIHBEBAEGGC?DFHIIEGHHG
@3773129/1
ccaaggataacctctctgtcggtagatttccgtgaag
+3773129/1
CCCFFFFFHHGHHIIIIIHIII<FEFGHIIIGCB?DD
@3773130/1
ccaaggataacctctctgtcggtagatttccgtgaagtggtccgtgcccc
+3773130/1
CCCFFFFFHHHHHJJIIJGIIICGHGIJIJJJIJHIF?FHHHIJIIJIHG
@3773131/1
ccaaggataacctctctgtcggtagatttccgtgaagtggtccgtgcccc
+3773131/1
CCCFFFFFHHHHHJJJJJJJJJCGHIJJJJJJIJJJJGHIIJJJJJJJJJ
@3243073/1
cagaaatatactgtaatacgatggatgattcattaatggacacatgtaaa
+3243073/1
BBCFFFFFHHHHHHJJJHIJIIJJJJJJJJJJJJJJJJJJJJJJJJIIJJ
@6340266/1
ctcgttttcttcatctatttgccacacactgtcatcgttgtaaagtttga
+6340266/1
=1:AADDFHHHHHJJIIJJJGJJJJJJJJJJGIIIIIHIJJIJJIDHGII
@2767991/1
caagacagtcacttatagagataattatgaaatattacagaagctcacca
+2767991/1
CCCFFFFFHHHHHJJJJJJJJJGHJJJJJJJJJJJJJJIIJJJJJJJIIJ
@2261284/1
attttttcttccatcaaaggctggatatctttttgggtaatgttgctgcc
+2261284/1
CCCFFFFFHHHHHJJJJGGIJJJJIJIJIJJJJJJIJHIJJJIJIJJJJI
@3774761/1
ccaagggctcggctgctcatcatgccctcgag
+3774761/1
@@@DDDAAFDAFDFG1<2A?F>C@<?C9B?0D
@3774762/1
ccaagggctcggctgctcatcatgccctcgagtacctcaaaatcatgacc
+3774762/1
CCCFFFFFHHGGHGHG>BFGCBFECGHDFGFB?DHI9B@FCFG@CG=FFC
@3774763/1
ccaagggctcggctgctcatcatgccctcgagtacctcaaaatcatgacc
+3774763/1
CCCFFFFFHHHHHJJIHIJJJGGHIJJGIIGIDHHIEIGIJJGGIIIIJJ
@5287966/1
cggggcactatataaaaaattacattcagtatcgatagataatattgatg
+5287966/1
@?@FDFFFHHHHGIIJIIIEHIJJGDDEICDAFG<DEHIIJJIJJGIGHI
@5287967/1
cggggcactatataaaaaattacattcagtatcgatagataatattgatg
+5287967/1
CCCFFFFFHHHHHJJJJJJJJJJJJJJJJHIJJJHIJJJJJJJJJJJJJJ
@5287968/1
cggggcactatataaaaaattacattcagtatcgatagataatattgatg
+5287968/1
CCCFFFFFHHHHHJJJJJJJJJJJJJJJJIIJJJGIIJJJJJJJJJIJJJ
@708744/1
aagcgctggtaacgctttatcgggttctgctaagtggtaagtagaag
+708744/1
@@<DDFFFHFHHGHIEIIGEHIJGHDHGIGHIJJJGAD@<BGGIGB?
@709278/1
aagcgttaccagcgcttgaggaagtaacggcagcactattg
+709278/1
==1ABADDD<DDDADEEEBCDCEE:CCDDDDDD=883BCBB
@709279/1
aagcgttaccagcgcttgaggaagtaacggcagcactattgacacta
+709279/1
CCCFFFFFHGHHHJJJJGIJJIJJFHIJJJJJJGIG>GEH48CFDGA
@5822108/1
ctcaaactagggaagacttatctcatccaactgtgggagctaccagttga
+5822108/1
CCCFFFFFHHGHFGIIJIJJJIJJIIJJJJJGIEGIJGHIJIIGIGHIJJ
@5822109/1
ctcaaactagggaagacttatctcatccaactgtgggagctaccagttga
+5822109/1
CCCFFFFFHHGHHJJJJJJJJJJJJJJJJJJJJHJJJJJJIIJJJJIJJJ
@4301259/1
ccgcgacggctcagcaactcctggaggacgctgacgggag
+4301259/1
@CCFFFFDFHFHHIIIJIIIJIIJIIIBGIGGHIIIGG8B
@4301392/1
ccgcgacttcaagatttcatcatgaaccaggactggaacgatcccaaatc
+4301392/1
CCCFFFFFHHHHHJJJJJJJJJJIIJJJJJIIJJJIIGIIJGIJJJIJJF
@2771233/1
caagactcccgtcagcgtcctccaggagttgctgagccgtcgcggc
+2771233/1
CCCFFFFFHHHHHIJJJGIIEHIGHJFHCGHGIIFHGIIFHIGBH8
@2771234/1
caagactcccgtcagcgtcctccaggagttgctgagccgtcgcggcatca
+2771234/1
CCCFFFFFHHGHGJGHI;FHGIJIJJFGGEGIIIEIJJJDHIIGIHFFEE
@3777604/1
ccaagtactgaaatatctgttgaacagctcagtacctctgatgaaagctg
+3777604/1
CCCFFFFFHHHHHJJJJJJJJJJJJJJJJJJJHIHJJJJJJJJJIJJIJJ
@6342866/1
ctctaaagctatctactcgttatataatcatcattcaaacattgaagcca
+6342866/1
@;@:ADD;F?F>FDGFF:AFCFF?CHAFFHIIIEABEBF<?GDG@BB<@B
@6342867/1
ctctaaagctatctactcgttatataatcatcattcaaacattgaagcca
+6342867/1
CCCFFFFFHGHHHJIJJJJHIJJJJJJJJJJJJJJJJJJJJJIJIJFJJJ
@5289374/1
cggggctctgtgatttcttagtgtcaatagtgctgccgttacttcctcaa
+5289374/1
?<;D=::DFF?B4AGHI?AHFC<HHIBHG4F>E@CFHIF@D;<D<?DEDG
@5289375/1
cggggctctgtgatttcttagtgtcaatagtgctgccgttacttcctcaa
+5289375/1
BB@FFFFFHHBHBHGJJJIJJBAHHHHIJIFHHGIIIJHIHIJJIIIJIH
@5289376/1
cggggctctgtgatttcttagtgtcaatagtgctgccgttacttcctcaa
+5289376/1
CCCFFFDFBFDDDHIIIJJDH<ECGBHIEG>GGGEHIJJJGHIJGGJGGI
@5289377/1
cggggctctgtgatttcttagtgtcaatagtgctgccgttacttcctcaa
+5289377/1
CCCFFFFFGHFHGIJJIIJJJFHHHEHHIIFIIJIJJJHJIJJJJJJJJJ
@5289378/1
cggggctctgtgatttcttagtgtcaatagtgctgccgttacttcctcaa
+5289378/1
CCCFFFFFHGDFHJIJJJJJJHIIJEHHIJHIIIJJIJJJJJJJIIJJJJ
@5289379/1
cggggctctgtgatttcttagtgtcaatagtgctgccgttacttcctcaa
+5289379/1
CCCFFFFFHGFHDHIJGHJGGHHIIJJIJJGHIIJJJJJJIJJJJJJJJI
@710429/1
aagctatctactcgttatataatcatcattcaaacattgaagcc
+710429/1
CCCFFFFDDHHHHJEHGIGIGGIJIJIJJJJIIJJJJJJIIJJJ
@710430/1
aagctatctactcgttatataatcatcattcaaacattgaagcc
+710430/1
CCCFFFFFHHHHHJIJIJIJJJJJJJJJJJJIJJJJJJIJJJJJ
@710431/1
aagctatctactcgttatataatcatcattcaaacgttgaagcc
+710431/1
@@@DDDDDCFFHHGEGIEICHHHGIICHGIIIIGIIBFDHIIII
@6343921/1
ctctaacagacagccaacgtgttaagttcacaaaggaaatcaagggtctc
+6343921/1
CCCFFFFFHHHHHJJJJJJHIHIJIJIJJJJJJJJJJJJJJIJJIJHIIJ
@6345055/1
ctctaacgtctttatagaatgtcaatgttattctaaaaagaagactgcta
+6345055/1
@@@DDDDDDFHHHIIE@EHCE:CDHIHEHGHGIHIIIICDGDDFCHIIFI
@6345056/1
ctctaacgtctttatagaatgtcaatgttattctaaaaagaagactgcta
+6345056/1
@@@FFDDDHHFDD>G>CCIGG:AEBHHFHGIIE@HCEIBGHHICC>BFAB
@6345057/1
ctctaacgtctttatagaatgtcaatgttattctaaaaagaagactgcta
+6345057/1
@C@DFFFFFFFHHDABFFBFHHHEGHIHBHGIIIIIGGDHHCEGICDHGG
@6345058/1
ctctaacgtctttatagaatgtcaatgttattctaaaaagaagactgcta
+6345058/1
B@1ADEFFFHHGHJJJJJJJJHIJJJJIJJJJJJJJJJJJJJJJJIJJJI
@6345059/1
ctctaacgtctttatagaatgtcaatgttattctaaaaagaagactgcta
+6345059/1
BCCFFFFFHHGHHJIGHIJIJFHJJJJHIJJJJJJJJJJJJJJJJJGJJJ
@6345060/1
ctctaacgtctttatagaatgtcaatgttattctaaaaagaagactgcta
+6345060/1
CCCFFFDFDHFFHHIIIJJJIIIJJJIJJIJJJJJIJJJJJJIJJJJJJJ
@6345061/1
ctctaacgtctttatagaatgtcaatgttattctaaaaagaagactgcta
+6345061/1
CCCFFFFFFHHHHJJGGIJJJDHGIJJHIJJJJIJJJIJJIHIJJIIDIJ
@6345062/1
ctctaacgtctttatagaatgtcaatgttattctaaaaagaagactgcta
+6345062/1
CCCFFFFFHHGHHJJJIJJJJHJJJJJIJJJJJJJJJJJJJJJJJJIJJJ
@6345063/1
ctctaacgtctttatagaatgtcaatgttattctaaaaagaagactgcta
+6345063/1
CCCFFFFFHHHHHIJJIIJJJHJIIJJJJJJJJJJIIJJIIIIJJIIGIJ
@6345064/1
ctctaacgtctttatagaatgtcaatgttattctaaaaagaagactgcta
+6345064/1
CCCFFFFFHHHHHIJJJHJJJHHJJJJIJJJJJJJJJIJJJJJJJJIJJJ
@6345065/1
ctctaacgtctttatagaatgtcaatgttattctaaaaagaagactgcta
+6345065/1
CCCFFFFFHHHHHJJIJJJJJIJIJJJIJJFGJJJJJJJJJJJJJJJJJJ
@6345066/1
ctctaacgtctttatagaatgtcaatgttattctaaaaagaagactgcta
+6345066/1
CCCFFFFFHHHHHJJJJIJJJHIHIJJHJJJJJJJJJJJJJJJJJJJJJJ
@6345067/1
ctctaacgtctttatagaatgtcaatgttattctaaaaagaagactgcta
+6345067/1
CCCFFFFFHHHHHJJJJIJJJHIJJIJHJJJJJJJJJJJIJJJJJIIIJJ
@6345068/1
ctctaacgtctttatagaatgtcaatgttattctaaaaagaagactgcta
+6345068/1
CCCFFFFFHHHHHJJJJJJJJHIIIJJIIIJJGGIGIGJIEHIEHIIJJI
@6345069/1
ctctaacgtctttatagaatgtcaatgttattctaaaaagaagactgcta
+6345069/1
CCCFFFFFHHHHHJJJJJJJJIJJJJJIJJJJJJJJJJJJJJJJJJEIJJ
@7352974/1
cttcgacaaaatcgtctctggttttttcaaatttgttcagcaactcacgg
+7352974/1
BB?DDFFFHHHHHJHJJIJJJFHIJJJIJJIJJJJJIJIJJJIJJJIIII
@6845733/1
ctggcgtgggaaactagatagaagtcctgcataaatggatgtgtaatatg
+6845733/1
CCCFFFDFHHDHFDFGGG>FDCHD?FGGEIHHIIIBEHF@HFEDHIIIID
@712148/1
aagctgctaaaaaagcaggaaaagcccagaagaacgttcgactttcactt
+712148/1
CCCFFFFFHHHHHJJJJJJJIJJIIIJJJJIJJJIJHIIIJFIJJJJIGI
@2773225/1
caagacttgattcctaggaactatcaagttcttttgatgaaaatatgtct
+2773225/1
@@CFFDDFGGHHGIIGJIEIIIHIIJJJHHHGIIIIEHEAHGIGJJGDHH
@712269/1
aagctggacatggagtcccaaaacatgaccatgatgcactcggccggacc
+712269/1
CCCFFFFFHHHHHJJHHIJJJJJJJJJJJJJJJJJJJJJJJJJJJJJIJJ
@195460/1
aaaaggtgcaaattaagatatcctcagatgccgacactatgggtcggatc
+195460/1
CCCFFFADHHHHHJJJJJJJJJJJJJJJJJJJJJJJJJJIJJJHIJJGHH
@3779889/1
ccaagttaaatggtactaatcattttctatctacccgtccgcccattttg
+3779889/1
CCCFFFFFHHHHHCGIIJJJJJJJJJJJJJJJJJJJJIJJJJJJIJJJJI
@2774162/1
caagagaagaaagctatacagtagtcaaatttgtatccattatcactttt
+2774162/1
CCCFFFFFHHHHHJJJJIJJJFHJJIJJJJJIJHIIIIJIJJJJJJJIJI
@2774163/1
caagagaagaaagctatacagtagtcaaatttgtatccattatcactttt
+2774163/1
CCCFFFFFHHHHHJJJJJJJJFHIHJIJJJJJJHIJJJIJJJJJJJJJJJ
@1752300/1
attaaacaactgattcggatatttaacgattaccaacaaaaaaagggcac
+1752300/1
CCCFFFFFHHHHHJJJJJJJJJJJJJJJJJJJJIJIJJJJJJJJJIJJJJ
@1752577/1
attaaacacgctgagaaagctatggttgagtgaaaaaggtgggaaatgtt
+1752577/1
CCCFFFFFHHHHHIJJJJJJJIJJJIIJIJFHIIJJJJJ?DGIIJJJJHI
@2774933/1
caagagagtccaaagagaaggttatgaaccggcaataactttccttgttg
+2774933/1
C@CFFFFFHHHGFIGGEHIJIHHIIJIJJJJIIIJJJJIJJJJJJJIGHC
@1225357/1
aggacttcaactttgttcagttcttgcaggagatcgctagcgaacaatcc
+1225357/1
CCCFFFFFHHHHHJJJIJJJIJJJJJIJJIJJIEHJJJGJIJJJJJIIIG
@2775662/1
caagagcataaagtatgtctagaacgattttacctttgcgcgaaaagtga
+2775662/1
CCCFFFFFHHHHHCHIJIJJJJJJJJIJIJJJJJJJIJJJJJGIJJJFGH
@2775663/1
caagagcataaagtatgtctagaacgattttacctttgcgcgaaaagtga
+2775663/1
CCCFFFFFHHHHHGIJJIIIJJIJIJJJJJJJJJJJJJJJJJJJJJJGHG
@4304890/1
ccgcggtccacactctattaaataagcgcctataactgcttctacacaat
+4304890/1
@@@DDDDDHHHBBEGH@EHHIIIGIIGIIIIIGGIGIEFDHHIIIGGGHA
@3781720/1
ccaagttgggcaaccagcagtcccacaaagtttcacagttccacaaaacg
+3781720/1
CCCFFADFHHGGHJJIIIDGHHIJIJJJIGHIJIGIJJIIJJJJJJJJJH
@3782114/1
ccaagttgtttacgactgtttaagcgtctcgtgttgtttaagcgacccgg
+3782114/1
CCCFFFFFFHHHHJIJJJIJJJJIJJHHIJJAHFHGGHIIJJJIEIJI5@
@7356801/1
cttcgaggtaacctacgtggacatcgaagaaaaaacattgaccaat
+7356801/1
8?:B?DDADFFBBCE@FF>F1CBFEFGIIIIC90?DBDBBF?BCC<
@7356802/1
cttcgaggtaacctacgtggacatcgaagaaaaaacattgaccaatc
+7356802/1
@@@DDBDD8CFFFIBFFFFF;A3C@G?C:CDGFCDFCFIDEDDFIF>
@7356803/1
cttcgaggtaacctacgtggacatcgaagaaaaaacattgaccaatcgcc
+7356803/1
B1=DDFFFFHFDHIJIJHFIGIJEIJIIIIJIIJJIIJI@HIGCGG@;FG
@7356804/1
cttcgaggtaacctacgtggacatcgaagaaaaaacattgaccaatcgcc
+7356804/1
BBBDDDFF<CFHHJIGIGGIJIJJIJJJJJIJJJJJJJJIJJJJJJIIJJ
@7356805/1
cttcgaggtaacctacgtggacatcgaagaaaaaacattgaccaatcgcc
+7356805/1
CCCFFFFFFHHHHJJJJGIJIJJIIGHIJJJIJJGJIIJJIHHHHIHFHD
@7356806/1
cttcgaggtaacctacgtggacatcgaagaaaaaacattgaccaatcgcc
+7356806/1
CCCFFFFFFHHHHJJJJHIJIJJJJJJJJJJJJJJJJJJIJJJJJJJIIJ
@7356807/1
cttcgaggtaacctacgtggacatcgaagaaaaaacattgaccaatcgcc
+7356807/1
CCCFFFFFFHHHHJJJJHIJJJJJJJJJJJJJJJJJJJJJJJJJJJJGII
@5294538/1
cgggtaaatcctgcaaggattgccacatcttgtgagccgccattctcttg
+5294538/1
CCCFFFFFHHHHHJJJJIDHGJJJJJJIJIJIGHGIJGIJJJJIJJGIJH
@714956/1
aaggaaagaaaaaaatgtcaaaattttgcaaattatgtggcattttgaca
+714956/1
CCCFFFFFHHGHHJJIIHIIJJJJJJJJJJJIJJJJJIIJJJJJJJJIJI
@2271940/1
atttttttatattatacaaattttgaaagttacaaaaaaactttttcatt
+2271940/1
BB@DFFFFHHHHHJJJJJJJJJJJJJJJJHIIJJJJJJJJJIIIJJIHIG
@198488/1
aaaagtagcagatagtagaagtgaagcaagacaggctgaaaatgagcaca
+198488/1
@@CFFADDHHGFFIIFGG9HG<CHHIDHGCHGHC@F;F@@GG@@HCA>FH
@2272008/1
atttttttatcgatctggcttcaatgtttgaatgatgattatataacgag
+2272008/1
CCCFFFFFHHHHGIIJJIJJJJHIJJIJJIJJJJJJJJJJJJJJJJJJJJ
@2272009/1
atttttttatcgatctggcttcaatgtttgaatgatgattatataacgag
+2272009/1
CCCFFFFFHHHHHIJJJJJIIIHIIIIJJJJJJJIJJJJJJJJJJIJJJJ
@2272010/1
atttttttatcgatctggcttcaatgtttgaatgatgattatataacgag
+2272010/1
CCCFFFFFHHHHHJJJJIJJJIIIJJIIJJJJJJIJJJJJJJJJJJJJJI
@7863424/1
ctttgatctttttattgaaggactcctgtatctcgaatgtcctctagatg
+7863424/1
B@CFFFFFHHHHHJJJGIJGIHIIJJJJHIJJJJJJJJJIJJJIIIIIIJ
@4309376/1
ccgctatttggtacgacgacaaagattacatcatatttgcctttaac
+4309376/1
@C@FDFFFHHHDFHIJJJIIIJJJJJJGIJIJIJIIJJJGIJJJJGG
@2780965/1
caagatatattcttcaggggatcatgaagctcgcttttcaaattctcgtg
+2780965/1
@?@DDDDBH?DFHEIIBHGADEGGGHGEHHHBC??FGHBCGGFGD<D178
@2780966/1
caagatatattcttcaggggatcatgaagctcgcttttcaaattctcgtg
+2780966/1
@@@DDEDFHHGHHIIIIIIA8@CCHEHGEEIIG8BFIIGHHGHGIIIIGF
@2780967/1
caagatatattcttcaggggatcatgaagctcgcttttcaaattctcgtg
+2780967/1
CCCFFFFFHHHHHJJJJJJJJJJJJJJJJJJJJJJJJJJJJJJJJJJJJI
@199082/1
aaaagtattatgagaatatgaaatttaaaagaaaatttgaaaagtatcat
+199082/1
CCCFFBDEDHFFHJJIJJJIIJJJIIJJJHIIJJJIIGEIHIEGCGHIGG
@199083/1
aaaagtattatgagaatatgaaatttaaaagaaaatttgaaaagtatcat
+199083/1
CCCFFDDFGHHHHIJJJJJJJJJJJJJJJJJJJJJJJJIJJJJJ?HGIGG
@199084/1
aaaagtattatgagaatatgaaatttaaaagaaaatttgaaaagtatcat
+199084/1
CCCFFDFFHHHHHJJJJJJJJJJJJJJJJJJJJJJJJJIIIJJJCFHIIG
@4309834/1
ccgctccaggcgttccgttggtctgattggctt
+4309834/1
C@@FFFFFHFDFDEHIEHIIG:EGGGIIHGG>B
@4310004/1
ccgctccgggcgttccgttggtctgattggctt
+4310004/1
@@@DDDDDHHAD?FBH::D?D0??@<DGBEBAG
@4310005/1
ccgctccgggcgttccgttggtctgattggctt
+4310005/1
CCCFFFFFHHGGHIGI>BFCGDGCHGIGIIIIG
@3253782/1
cagaacatgtaagaagtgaataatgtgattaagtaaaagaacgatggttt
+3253782/1
CCCFFFFFHHHHHIJJEGIJJJJJIJHGIJJJJHHHJJJJJJJJJIJGHI
@1230206/1
aggagttctgtcttccgaggatcccgattggtgggaaccttcaccgctgt
+1230206/1
CCCFFFFFHHHHHJJJJJJJGJJJJJJJJJICHIJIJJFGGBDHGGIJIG
@4808764/1
cgactcgacaaaaatttaaacacattgcattattgatttcgaggaaataa
+4808764/1
CCCFFFFFHHHHHJJJJJJJJIJIJJJJJJJJJIJJJJJJIJJJJJJJJJ
@1230422/1
aggataacctctctgtcggtagatttccgtgaagtggtccgtgccccttg
+1230422/1
CCCFFFFFHHHHHJJIJJJ<CEAEIJGIGCFEDGDFHGHIHCHEHIJFGB
@3256205/1
cagaacgtaagatatcctaaactcacttttttccgaaaaaatatcgcaat
+3256205/1
CCCFFFFDHGHHHJJJJJJJJJJJJJJJJJJJJJJJJJJJJJJJIJJIJJ
@7361015/1
cttcgatcttccggttccggtggccaccagatcgttgttaaggaacacgc
+7361015/1
CCCFFDFFHHHHHJHIJJJJIJJJJIJJJJJIJJIJJJJJJIJIHJIJII
@7361016/1
cttcgatcttccggttccggtggccaccagatcgttgttaaggaacacgc
+7361016/1
CCCFFFFFHHGHHJDGIIEIHGAGHIIJIJIIJIIJJHHIJJJJJIIIIJ
@200569/1
aaaagtgataatggatacaaatttgactactgtatagctttcttctcttg
+200569/1
@@@DFBDDFHHHHJIHIIGIEHIJJGJIGIJGHGIJIGGGIJJIIIJEEH
@5834639/1
ctcaaatccgtcaaagcaccaggagaatgcatcctaggatcctcgtatag
+5834639/1
CCCFFFFFHHHHHJJJJJJJJIJJIJJJJJJJJJHIJIJIJJJIJGIIJJ
@2782750/1
caagatccgagatgtggtacacgacgaatgatgtgataaatatacctgca
+2782750/1
CCCFFFFFHHHHGJHIJGHIIJJJIIJJJJJIIIIIJIJJJJJJJIIIII
@1233050/1
aggattgccacatcttgtgagccgccattctcttggctagcttctttgac
+1233050/1
CCCFFFFFHHHHHJJJJIJJJJJJJJJJJJJJJJJJIJJJIIJJJJJIHJ
@7362438/1
cttcgatgtccacgtaggttacctcgaaggattgttcgct
+7362438/1
???DDD8D?DFHFEA:CEAA<CHICD:9F?FDHDCFB?D:
@7362439/1
cttcgatgtccacgtaggttacctcgaaggattgttcgctagcgatctcc
+7362439/1
@@@D=BDDFDH?FB:CEH:A@FHGHGFHGIGGHDGHEFGBHIIIBHIIHI
@7362440/1
cttcgatgtccacgtaggttacctcgaaggattgttcgctagcgatctcc
+7362440/1
@@@DDDDDDFF<FC<EGF?CCCH@HCGFFFFDE>DGBEEIIBFIIEIIIF
@7362441/1
cttcgatgtccacgtaggttacctcgaaggattgttcgctagcgatctcc
+7362441/1
@@CDADFFDDHBHGCFEG<FHGIDHEFHGHEEHDFECADEFHIIIIIIII
@2785508/1
caagatgtggcaatccttgcaggatttacccgtggagggtaacaatctgc
+2785508/1
CCCFFFFAFBBFF;FGIGCA@HGIIIECHIFH?FA8BFG0?DFGGGGGHI
@6852448/1
ctggctccaagagatgtgcatgtcccgcagatggccaccaccattctatg
+6852448/1
@CCFFFFFHHHDHIIIEFIIHCHIJIIIFJGIGIJIEHI;DH@HIIJGHE
@204505/1
aaaagtttatttatcatacacaggtaaacagttgtacagtagaggataaa
+204505/1
@CCFFDDFHGHHHIIJJJJJJJGGIHIHIIIGHGHIJII?EHDHHIIICH
@205307/1
aaaagtttgggtacaacctctatactttgcatcaaataaatgctcccttt
+205307/1
???B?2AD?:82A:AAE@FEFI<E?2CFE9FEDC<EBDC9D<4BBB;D90
@206247/1
aaaagtttttaagaaccgtgatggaactctttaggcagcaacattaccca
+206247/1
@C<DDBDFFHHGHJIJJJDHHIIJJJIJJIJJJJJJJIJJJIJJJJJJJJ
@206248/1
aaaagtttttaagaaccgtgatggaactctttaggcagcaacattaccca
+206248/1
CCCFFDEFHHHHHJJJJIIIIJJJJJJJIJJIJIJJJJJJJJJJJJJJJJ
@3788271/1
ccaatatcaaactacaggcagtgttaacgattatacgaaagatctagaaa
+3788271/1
CCCFFFFFHHHHHJJJJJJIJFHJJJJJJJJJJJJJIJJJJJJJJJJJJJ
@2787907/1
caagattctggcatctaatttttcaaatgcgctagaaactgaaaaaccga
+2787907/1
BCCFDFFFHHHHHJJJJJJJJJJJJJJJJJJJJJJJJJJJIJJJJJJJJI
@206822/1
aaaataaaatacggcaaagagaagaaaggccgatagaatgaagtgaaagt
+206822/1
CCCFFFFFHHHGHJJJIJIJGGIJGIJGCGIJHGIJJJJIJIJCGEHIJ@
@206823/1
aaaataaaatacggcaaagagaagaaaggccgatagaatgaagtgaaagt
+206823/1
CCCFFFFFHHHHHIJJJJJJIJJJJJJJJJIJJJIJJJIJJJJHGIJJJF
@7872669/1
ctttgcatagaattagtggttttttttctaaaatcaatttacatattatt
+7872669/1
CCCFFFFFHHHHHJJJFHIFGIJJJJJJJJJJIJJIJJJJJJIJIJIJJJ
@7872728/1
ctttgcatcaaataaatgctcccttttcacaatataataaatacatatca
+7872728/1
@@@D?DDD??FDHGIIB?BAEEFGIIIFIGGG?C>CECBGEHIIIHIIII
@7872729/1
ctttgcatcaaataaatgctcccttttcacaatataataaatacatatca
+7872729/1
BBB=BDFEFHHFHJIIJJJJJJJJJJIJJJJIJJJHFHIGHIJJIJJJIJ
@7872730/1
ctttgcatcaaataaatgctcccttttcacaatataataaatacatatca
+7872730/1
C@CFFDFFHHHHHJJIIIIIJJJJJIIJJIIHJJIIIJJJGJIIIJIIHG
@7872731/1
ctttgcatcaaataaatgctcccttttcacaatataataaatacatatca
+7872731/1
CBCFFFFFHHHHHJJJJJJJJJJJJJJJJJJJJJJJJJJJJJJJJJJJJJ
@7872732/1
ctttgcatcaaataaatgctcccttttcacaatataataaatacatatca
+7872732/1
CC@FFDDFFHHHFJJJJIIJJIIGHJJIGIIDHIIIJJJJJJJGIJJJJJ
@7872733/1
ctttgcatcaaataaatgctcccttttcacaatataataaatacatatca
+7872733/1
CCCFDFFFHHHHGIIIIGIDIIIJJJJIGIJJJIJJJIJJJJJGGIJIII
@7872734/1
ctttgcatcaaataaatgctcccttttcacaatataataaatacatatca
+7872734/1
CCCFFFFFHHHGHJJJGIJJJJJJJJJJIJJJJJJIJJJJJJJJJJJJJJ
@7872735/1
ctttgcatcaaataaatgctcccttttcacaatataataaatacatatca
+7872735/1
CCCFFFFFHHHHGJJJJJJJIJIIJIJIJJJHIJIJIIJJJJIIIIJIJI
@7872736/1
ctttgcatcaaataaatgctcccttttcacaatataataaatacatatca
+7872736/1
CCCFFFFFHHHHHIJJIJIJJJJJJJJJJJJJJJJJJJJIJJJJJJJJJJ
@7872737/1
ctttgcatcaaataaatgctcccttttcacaatataataaatacatatca
+7872737/1
CCCFFFFFHHHHHIJJJJJJJJJJJJJJJJJJJIJJIJJJJJJIIIJJIJ
@7872738/1
ctttgcatcaaataaatgctcccttttcacaatataataaatacatatca
+7872738/1
CCCFFFFFHHHHHJJJIIJJJJJJJJJJJJJJJJJJJJJJJJJJJJJJJJ
@7872739/1
ctttgcatcaaataaatgctcccttttcacaatataataaatacatatca
+7872739/1
CCCFFFFFHHHHHJJJIJJJJJJJJJJJJJJJJJJJJJJJJJJJJJJJJJ
@7872740/1
ctttgcatcaaataaatgctcccttttcacaatataataaatacatatca
+7872740/1
CCCFFFFFHHHHHJJJJIJJJJJJJJJJJJJJJJIJJJJIJJJIJJJJJJ
@7872741/1
ctttgcatcaaataaatgctcccttttcacaatataataaatacatatca
+7872741/1
CCCFFFFFHHHHHJJJJJJJJJJJJJJJJJJJIJJIJJJJJJJJJJJJJJ
@7872742/1
ctttgcatcaaataaatgctcccttttcacaatataataaatacatatca
+7872742/1
CCCFFFFFHHHHHJJJJJJJJJJJJJJJJJJJJJJIGJIJJJJJJJJJJJ
@7872743/1
ctttgcatcaaataaatgctcccttttcacaatataataaatacatatca
+7872743/1
CCCFFFFFHHHHHJJJJJJJJJJJJJJJJJJJJJJJIJJJJJJJJJJJJJ
@6357360/1
ctctactctcaagaaatggcctccatgccgagcaagactcccgtcagcgt
+6357360/1
@@@FFDEFHGHHHIIJEGE>FGHIEECHGAHG>FHICHHIJJHBGHGBF5
@6357361/1
ctctactctcaagaaatggcctccatgccgagcaagactcccgtcagcgt
+6357361/1
@@@FFFFDHHHHDGIIGABDGEGIIIGIGIIIIIIIIIGIIIFDGCAAA@
@6357362/1
ctctactctcaagaaatggcctccatgccgagcaagactcccgtcagcgt
+6357362/1
CCCFFFFFHHHHHIJJJIJFIGIJIJJJJIIGGHIJGJIIJJIIJJJJJH
@6357929/1
ctctactgtacaactgtttacctgtgtatgataaataaacttttttcggg
+6357929/1
CCCFFFFDHHHHHJIGHIJIJJJJHJGJJIIJJIJJJJJJIJJJJJJIIA
@6357930/1
ctctactgtacaactgtttacctgtgtatgataaataaacttttttcggg
+6357930/1
CCCFFFFFFHHHHJIIGIIFHIHIIIHJJJJIJJJIJJIHIJJJJJJJJI
@6357931/1
ctctactgtacaactgtttacctgtgtatgataaataaacttttttcggg
+6357931/1
CCCFFFFFHHHHHIJIGIIIJJJJHHHIIJJJJJJJJJJIJJIJIJJIJA
@6357932/1
ctctactgtacaactgtttacctgtgtatgataaataaacttttttcggg
+6357932/1
CCCFFFFFHHHHHJJJIJJJJJIJHIIJIJJJJJJIJJJJJJJJJJJJJI
@4315302/1
ccgcttcgggcgttccgttggtctgattggcttgttcggg
+4315302/1
CCCFFFFFHHGHHIJJJFGGJBDHHIIIGIGEI08C4;@G
@1236306/1
aggcagcaaatttctcaagggcacacggcaacaaaaagtgataatggata
+1236306/1
CCCFFFFFGHHHHHGIJJIJJIGIJIIJIJJJJJJGIJBFHIJJIHIJHG
@5839460/1
ctcaaatgtagcgtactctgagccaggaaatgctgacgtagggttcaggt
+5839460/1
CCCFFFFFHHHHHJJJJJJJJJJJJJJJIJJIJJIJJJFGGIJBGHIIJE
@1236833/1
aggcagttcaccatcgcttgtcatgtgttgaaattccgcgaaattggcac
+1236833/1
CC@FFFFFHGHHHIJIIJJIIIJJJJJJJJJJIJJJJJIJIIJJJJJJJJ
@4817016/1
cgactttttactatttttgtatgcacaaaattcgttctacatatgaaaca
+4817016/1
@@@DDDFFHFDHHIIJJJEAFCHIJJJJIIJJJJJJIJJJHHHIJIJJJI
@4817017/1
cgactttttactatttttgtatgcacaaaattcgttctacatatgaaaca
+4817017/1
@C@DBDFFHFDFFEHIIIBBBCGE<EBEHHIIGBFHCHIAGEHIIIHIII
@4817018/1
cgactttttactatttttgtatgcacaaaattcgttctacatatgaaaca
+4817018/1
CCCFFFFFHHHHHJJJJJGFHIHIJJJJJIJIJJIJJJJJHIJJJJJJJI
@7874427/1
ctttgccagtggccgtctgctacggaacaggcaaaactccgaaggaagcc
+7874427/1
CC@FFFFFHFHHGIIIIEGIJJJJIIJIIJIGIJGIIJJIJEGJIJJJGI
@7874428/1
ctttgccagtggccgtctgctacggaacaggcaaaactccgaaggaagcc
+7874428/1
CCCDFFFFHDFHFJJIBGGIJJEGIJIJGCEGEHGGGJJJIGGBFCC@DH
@7874429/1
ctttgccagtggccgtctgctacggaacaggcaaaactccgaaggaagcc
+7874429/1
CCCFFFFFHHHHHIJHIIIIIIIJIJJJIJJJIJJJJJJJIJJIIIIJIJ
@7874430/1
ctttgccagtggccgtctgctacggaacaggcaaaactccgaaggaagcc
+7874430/1
CCCFFFFFHHHHHJJBGGGGGIJJJJJJJJJJIJJJJIJJJJIIIIIHIJ
@2790597/1
caagattttacctgaacaatttgaaatttttccaaacccgaaaaaagttt
+2790597/1
CCCFFFFFGHHHHJIJJIJIJIJJJGIJJJJJIIHGIIJIJJJJJIJGGI
@2790598/1
caagattttacctgaacaatttgaaatttttccaaacccgaaaaaagttt
+2790598/1
CCCFFFFFHHHHHJJJJIJJIJJJJJJJJJJJJJJJJJJIIJJIJJIFHI
@2790599/1
caagattttacctgaacaatttgaaattttttccaaacccgaaaaaagtt
+2790599/1
@@@BDFFFHHGHHIJGJJIJJJIGIGEDHHIIIEIGEHJIHIGGIJIIFF
@3791245/1
ccaatcagaccaacggaacgcccggagcggctgatatcaccaatcagg
+3791245/1
CCCFFFFFHHHHHJIJJJJIJJJJHJJIJJGGG27=;=>=C7C77?3?
@7875623/1
ctttgccgtattttattttgtaaggtgaggtatttgtacatgaagttgtc
+7875623/1
@@@DDDDDFHHHHI>GGICACHFHGHHIFGGH<GCGFHIHHEDFDBFGIG
@7875624/1
ctttgccgtattttattttgtaaggtgaggtatttgtacatgaagttgtc
+7875624/1
CCCFFFFFCDFHHJHIJJJGFHIJJAFGIJCGIIIIIJJJJJJJJGIIHI
@7875625/1
ctttgccgtattttattttgtaaggtgaggtatttgtacatgaagttgtc
+7875625/1
CCCFFFFFDFHFHJCHIJJHGHIJJAFFHI?FIJJJHIJJJJJJJGHIHI
@7875626/1
ctttgccgtattttattttgtaaggtgaggtatttgtacatgaagttgtc
+7875626/1
CCCFFFFFFHFHHJGIJJJIHGIIIAFHHI?FGIIIGIJJIJGIJIJJJJ
@3791836/1
ccaatcctataattatccatttcctgtaattctggtttctctatagtttt
+3791836/1
;8?DDDDDFFHAFIGGGIGHIICHGGHDEHHIIIBCHIIIIIIDHHHIII
@3791837/1
ccaatcctataattatccatttcctgtaattctggtttctctatagtttt
+3791837/1
CCCFFFFFHHHHHJJJJJJJJIJJJJIJJFIJJJJIJJJJJIIIJIFIJI
@3792051/1
ccaatcgccaccaatgcttggtgcagctatccactttgccagtggccgtc
+3792051/1
CCCFFFBDFHHHHJJIJJJIJEHIJJJJJJJJJJJJJJJJJJJJJJJJHJ
@4318322/1
ccggaaaatgctcgaaaactcaattggcgcacattcagcaggt
+4318322/1
?;=?DDA;A<?<DBHBDECGAHDBE>B;??::DGIB@98D?D0
@4318323/1
ccggaaaatgctcgaaaactcaattggcgcacattcagcaggttttttaa
+4318323/1
@C@FFFDFFHGHGJIIGGHJJIIIIE@GDHHEIJJGJGCHIIDFGFHIDG
@4318324/1
ccggaaaatgctcgaaaactcaattggcgcacattcagcaggttttttaa
+4318324/1
BC@DFFFFHHHHHJJJJJJJJJJJJJJJIIJIJJJJJIIIIIFHIIJJJJ
@4318325/1
ccggaaaatgctcgaaaactcaattggcgcacattcagcaggttttttaa
+4318325/1
BCCFDFFFHHHHHJJJJJJJIJJJJIIJJJGIJJIJJJJJJIFHGIJJJJ
@4318326/1
ccggaaaatgctcgaaaactcaattggcgcacattcagcaggttttttaa
+4318326/1
BCCFFFFFHGGGHJJJIJIJJIJIJGIGGGIIIJJIJIIIGIBGHIJJJJ
@4318327/1
ccggaaaatgctcgaaaactcaattggcgcacattcagcaggttttttaa
+4318327/1
CC@FFFFFHHHHHJJJIJJJJJJJJIJJJJIJIJJJJJJJJJFHIJJJJJ
@4318328/1
ccggaaaatgctcgaaaactcaattggcgcacattcagcaggttttttaa
+4318328/1
CCCFFFFFHHHGHJJJJJJJJJJJJIJJJJJJIJJJIJJJJJHHIJJJJJ
@4318329/1
ccggaaaatgctcgaaaactcaattggcgcacattcagcaggttttttaa
+4318329/1
CCCFFFFFHHHHHJJJJJJJJJJJJJJJJJJJJJJJJJJJJI?FHHIJJJ
@7877391/1
ctttgcgcgaaaagtgaccacaagcaatgtcaaagagaaggatagcaact
+7877391/1
@@@DB?DAAH?FD>:??FFH@HHGGIGHHBC@B?D>F@DFGABD@=FC@A
@7877392/1
ctttgcgcgaaaagtgaccacaagcaatgtcaaagagaaggatagcaact
+7877392/1
CCCFFFFFHHFFHIGHHIJIJIJJEHIJJJJJJJJJJGGHIGIIJIIIIJ
@7877393/1
ctttgcgcgaaaagtgaccacaagcaatgtcaaagagaaggatagcaact
+7877393/1
CCCFFFFFHHHHHJEHIJJJJJJJJJJJJIIJJIJJJJJIJJJIJIJJIJ
@3264911/1
cagaagctgtctgctgcctatcctgaggcctacgctgttgttgtggtcca
+3264911/1
CCCFFFFFHHHHHJJJJJJIJJJJJJJJJJJJJJJJJJJJJJJIJJIIJJ
@3793265/1
ccaatcttccgctaccgcgtgttccttaacaacgatctggtggccaccgg
+3793265/1
CCCFFFFFFHFFHHIIGFHDFCGGIIJHIIJJGHHGHHGGGIJIIGIIII
@3265986/1
cagaaggggtaaccgcaaggggcacggaccacttcacggaaatctaccga
+3265986/1
CCCFFFFFHFHHHJJJJIJJIJGIJJIJJJJJJJJJJJJJJJHHHHHHFD
@7372288/1
cttcgcttttgactcgacaaaaatttaaacacattgcattattgatttcg
+7372288/1
1?14:DD;FHB;F@AGEDEDHIEHBH>BDCD@;BG<D?<?DFBG?F?999
@7372289/1
cttcgcttttgactcgacaaaaatttaaacacattgcattattgatttcg
+7372289/1
?@@BBDDDHDBFHEEIGHGIJJIJJGG<DGECHGIHIJJIGIJIJBHADE
@7372290/1
cttcgcttttgactcgacaaaaatttaaacacattgcattattgatttcg
+7372290/1
@<@DDD?BFFDFBEGA:?EDFGCGB@FBFDH;80:B<DAD<<D4?BFBDG
@7372291/1
cttcgcttttgactcgacaaaaatttaaacacattgcattattgatttcg
+7372291/1
@@@DDD?DHH?<?EE?C?FFHIIBHICHI>C8:?FGHGGHGIHEFBGGEG
@7372292/1
cttcgcttttgactcgacaaaaatttaaacacattgcattattgatttcg
+7372292/1
@@@DDDADHH?<C:A<:88@GHI@GH@GH3:::?F4B<DF<BD999FH<9
@7372293/1
cttcgcttttgactcgacaaaaatttaaacacattgcattattgatttcg
+7372293/1
@@@DDDDDFF?:C<B1<?CGIIIFII>FI>BFFFIFFFIIEFIE@FFFF@
@7372294/1
cttcgcttttgactcgacaaaaatttaaacacattgcattattgatttcg
+7372294/1
@@@DDDDDHH>;CFF@;FFHIIIDIHBHIDE?FAGBGEGHBDH??<FHBF
@7372295/1
cttcgcttttgactcgacaaaaatttaaacacattgcattattgatttcg
+7372295/1
@@@DDDDDHH?;DBEA;D:FHIICGIEHIGBDB@HCGHGIEHIHGHGI?B
@7372296/1
cttcgcttttgactcgacaaaaatttaaacacattgcattattgatttcg
+7372296/1
@@@DDDDDHHFHFCG?:EGHIIICHICHIBGFHEIDHGIHIGIGGIII@D
@7372297/1
cttcgcttttgactcgacaaaaatttaaacacattgcattattgatttcg
+7372297/1
@B@BDDDFHHHFHGIGJIJJJJJJJJJJIIIIGJIIIJJIJJJJJJJJJJ
@7372298/1
cttcgcttttgactcgacaaaaatttaaacacattgcattattgatttcg
+7372298/1
@CCDFFDFHHDDFEGEFBGHJJJGIIGIJCHFFGIIJJJGHIIEGIJJCG
@7372299/1
cttcgcttttgactcgacaaaaatttaaacacattgcattattgatttcg
+7372299/1
B@?DDFFFHHHHHJJJJJJJJJJJJJJJJJJJJJJJJJJJJJJJIIJJJJ
@7372300/1
cttcgcttttgactcgacaaaaatttaaacacattgcattattgatttcg
+7372300/1
BBBDFFFFHHHHHJJJJJJJJJJJJJJJJJJJIJJJJJJJJJJJJJJJJJ
@7372301/1
cttcgcttttgactcgacaaaaatttaaacacattgcattattgatttcg
+7372301/1
BCBFFFFFHHHHHJJJIJJJJJJJJJJJJIJIJJJIIJJJJJJJJIJIJJ
@7372302/1
cttcgcttttgactcgacaaaaatttaaacacattgcattattgatttcg
+7372302/1
C@CFDDDFDHFDDGIEFHIIJGGGGIJJIIJJJIJGIJJIIIJJJJGJII
@7372303/1
cttcgcttttgactcgacaaaaatttaaacacattgcattattgatttcg
+7372303/1
CC@FFFDDFHGHHGIEEHGIJJGJJJJJIIICGIHIGIIGFHIGFGHIHI
@7372304/1
cttcgcttttgactcgacaaaaatttaaacacattgcattattgatttcg
+7372304/1
CCCFFADFHHHHHIIBHIGJJJJJJJJJJJJJJJJJJJJJJJJIIJJJJI
@7372305/1
cttcgcttttgactcgacaaaaatttaaacacattgcattattgatttcg
+7372305/1
CCCFFDDDHGB?DCFDBGEHIEHIIIIIIBFFHGIEGIGIIIIIHAFH@D
@7372306/1
cttcgcttttgactcgacaaaaatttaaacacattgcattattgatttcg
+7372306/1
CCCFFFDFHHBFHEHEBHHIJJJIJJIIJHIHIIJJJJJJJJJIIJJJHI
@7372307/1
cttcgcttttgactcgacaaaaatttaaacacattgcattattgatttcg
+7372307/1
CCCFFFFFHHDFHIJEHHJIJJJJJJIJJIJIJIJJJJJJJJJJJJJJJJ
@7372308/1
cttcgcttttgactcgacaaaaatttaaacacattgcattattgatttcg
+7372308/1
CCCFFFFFHHFFHIIHIFHIJIJJJJIIJGIBHHGHGGIHGIJIGI@GHH
@7372309/1
cttcgcttttgactcgacaaaaatttaaacacattgcattattgatttcg
+7372309/1
CCCFFFFFHHFHHIJIIJJJJJJJJJJJJJJGGIJJJJJJJJJJJIJJIJ
@7372310/1
cttcgcttttgactcgacaaaaatttaaacacattgcattattgatttcg
+7372310/1
CCCFFFFFHHGHHJJJIJJJJJJJJJJJJJJJJJJJJJJIJJJJJJJJJJ
@7372311/1
cttcgcttttgactcgacaaaaatttaaacacattgcattattgatttcg
+7372311/1
CCCFFFFFHHHFHIIIIJGJJJJIJJJJJIJJIIJIJJIJJJJIIIJJHI
@7372312/1
cttcgcttttgactcgacaaaaatttaaacacattgcattattgatttcg
+7372312/1
CCCFFFFFHHHGGIIGEHIJJJJIJJJJJJJGIIJFGIJJJJJJJJJJJI
@7372313/1
cttcgcttttgactcgacaaaaatttaaacacattgcattattgatttcg
+7372313/1
CCCFFFFFHHHGHIGGEHIJJJJIJJJJJEHGGEHGHHJJIGIIJJIJJI
@7372314/1
cttcgcttttgactcgacaaaaatttaaacacattgcattattgatttcg
+7372314/1
CCCFFFFFHHHHHJIJGIGIJJJJJJJJJIJJGIJJJJJJJJJJJJJJJJ
@7372315/1
cttcgcttttgactcgacaaaaatttaaacacattgcattattgatttcg
+7372315/1
CCCFFFFFHHHHHJJIJJJJJJJJJJJJJJJJJJJJJJJJIJJJJJJJJI
@7372316/1
cttcgcttttgactcgacaaaaatttaaacacattggattattgatttcg
+7372316/1
@@@DDDADFH<DFEHGD6?FHGIGIIGIIFGIIEHG3BFAFGIGIIICEG
@723985/1
aaggacttcaactttgttcagttcttgcaggagatcgctagcgaacaatc
+723985/1
B@@@DFFFHHHHHJJJJJJJJJJJJJJJIIIJJHIIJJJIJJJJJJJJJJ
@4320568/1
ccggaaccggaagatcgaagaaagacgccaaacattcggcagccaagaac
+4320568/1
@@CFBDFFHFHFAFGGIGHGIIIDIGGGIIIIGGHGDG@AGBEHHH;EDF
@4320569/1
ccggaaccggaagatcgaagaaagacgccaaacattcggcagccaagaac
+4320569/1
@@CFFFFFHHHHHIJIJIJJIJJJIIIIIIJIHHIJIJIGIGGHECEEFF
@4320570/1
ccggaaccggaagatcgaagaaagacgccaaacattcggcagccaagaac
+4320570/1
CCCFFFFFGGGDAEFHBHIGEIIDIEGEHGIIIIEIGGG@FB;DEHFCCD
@4320571/1
ccggaaccggaagatcgaagaaagacgccaaacattcggcagccaagaac
+4320571/1
CCCFFFFFHHFHHIIJIIJIIIJIJIIJJIJJJJJIJJIJJJJIGHEEFF
@4320572/1
ccggaaccggaagatcgaagaaagacgccaaacattcggcagccaagaac
+4320572/1
CCCFFFFFHHFHHJJJJIIGIGIGGIIIIIJJJJJJJJIJIIGIHHHGFF
@1240546/1
agggaacaatttttatcgagttattgatttcgaggaataatacgaacttc
+1240546/1
CCCFFFFFHHHHHJJJJJJJIJJJJJIJJJJJJJJJIJJJJIJJJJIIJJ
@1240547/1
agggaacaatttttgtcgagttattgatttcgaggaataatacgaacttc
+1240547/1
@<<1BDFFFFHHHJIGHJJJJJJJJIIIJJJJIIJJIJJIJJJGGIIJJJ
@4321586/1
ccggaagatcgaagaaagacgccaaacattcggcagccaagaacttgctg
+4321586/1
B@@FDFFFHHHHHIJJIHIJJIJJJJJJJJJJIIJIJJJIJJIIJJIIII
@4321587/1
ccggaagatcgaagaaagacgccaaacattcggcagccaagaacttgctg
+4321587/1
BCCFDFFFGHHHHJJJJIIIIIJJIJJJJIJIJJIGIJIIGJJJJJIJJJ
@4321588/1
ccggaagatcgaagaaagacgccaaacattcggcagccaagaacttgctg
+4321588/1
BCCFDFFFHHHGHIJJJIGIGIIJJJJJJJIIJIJGGIIIFGIGJJJJJJ
@4321589/1
ccggaagatcgaagaaagacgccaaacattcggcagccaagaacttgctg
+4321589/1
CCCFFFFFHHHFHJJJJGGGEIIJJJJIGGIIIIIIGIIJIJJJIJJJJJ
@4323487/1
ccggaatcaacatcgcatgctgaataatatcacacatgattcctgttctg
+4323487/1
CCCFDFFFHHHHHIGIIIIIEGGIIJJGIJJJJJIIJJIJJJJJJJIJJI
@7374007/1
cttcggagaatcacaaaactcatgatacttttcaaattttcttttaaatt
+7374007/1
1:?====DFHHHGIIIIIIIIEIHAHBGGHIIIIHGIIIIIFHGIII?GH
@7374008/1
cttcggagaatcacaaaactcatgatacttttcaaattttcttttaaatt
+7374008/1
=::ADFFFHHHHHJJJJJJJJJJJJJJJJJJJJIIIJJJJJJJJJJJHII
@7374009/1
cttcggagaatcacaaaactcatgatacttttcaaattttcttttaaatt
+7374009/1
BB=DDFFFHHHHHJJJJIJJJJJJJJJJJJJJJJJJJJJJJJJJJJJDHI
@7374010/1
cttcggagaatcacaaaactcatgatacttttcaaattttcttttaaatt
+7374010/1
BBBADFFFHHHHHJJJJJJJJJJJJJJJJJJJJJJGJJJJJJJJJJIBGI
@7374011/1
cttcggagaatcacaaaactcatgatacttttcaaattttcttttaaatt
+7374011/1
CCCFFFDDAHHFFHIIJFHIJHIIIIBGIIJJJJIJIJJJJIJJJHDBFI
@7374012/1
cttcggagaatcacaaaactcatgatacttttcaaattttcttttaaatt
+7374012/1
CCCFFFFFFHHHHGHJJJIIIGIJJJJJJJJJJJJJJJJJJJJJJIJGIJ
@7374013/1
cttcggagaatcacaaaactcatgatacttttcaaattttcttttaaatt
+7374013/1
CCCFFFFFGHGHHJJJJJJJJJJJJIJJJJJJJJJJJJJJJJJJJJJIJJ
@7374014/1
cttcggagaatcacaaaactcatgatacttttcaaattttcttttaaatt
+7374014/1
CCCFFFFFGHHHHJIJIJJGIGIJJIIJJJJJJJIJJJJJJJJJJJJDHI
@7374015/1
cttcggagaatcacaaaactcatgatacttttcaaattttcttttaaatt
+7374015/1
CCCFFFFFHHHHHJIJJJIIIJJJJJIJJJJJJJIJJJJJJJJJJJJBGI
@7374016/1
cttcggagaatcacaaaactcatgatacttttcaaattttcttttaaatt
+7374016/1
CCCFFFFFHHHHHJJJJJJIJIIJJJJJJJJJJJJJJJJJJJJJJIJGII
@7374017/1
cttcggagaatcacaaaactcatgatacttttcaaattttcttttaaatt
+7374017/1
CCCFFFFFHHHHHJJJJJJIJJJJJJJJJJJJJJIIJJJIIJJJJJH0?F
@7374018/1
cttcggagaatcacaaaactcatgatacttttcaaattttcttttaaatt
+7374018/1
CCCFFFFFHHHHHJJJJJJJJJIJJJJJJJJJJJIGJJJJJJJJJJJ?FI
@5845484/1
ctcaacaacaagctgcatggggtagacaacaaactccaccacaggaacct
+5845484/1
CCCFFFFFHHHHHJJJJJJJJJCFHIJIJJIJJJJJJJJIJJJJIGIJJJ
@7374507/1
cttcggagttttgcctgttccgtagcagacggccactggcaaag
+7374507/1
@@@DDDDDFFFFA@GFFAFBHD<FEEFDC@AEAF@DA9FF3DF9
@7374508/1
cttcggagttttgcctgttccgtagcagacggccactggcaaagtggata
+7374508/1
@@@DD61AFD?BFIF<B:CFDFFFIFEFGEFEGIFEGIICFFFEFFEFEE
@7374509/1
cttcggagttttgcctgttccgtagcagacggccactggcaaagtggata
+7374509/1
@CCFFFDDFHHHHJJJJHGIIJFHIJJJIIIIJG8GGIIJJHIGBFGDGG
@7374510/1
cttcggagttttgcctgttccgtagcagacggccactggcaaagtggata
+7374510/1
BCCDFFFFFHHHHIJJIHIIJJIIIJJJIJJJJJJJJJJJJJJJ=FGIII
@7374511/1
cttcggagttttgcctgttccgtagcagacggccactggcaaagtggata
+7374511/1
CCCFFFDFCFHFHJIJGGHIJJCHIEIGIIIJEHGFGHGIEEGHCCGGGI
@7374512/1
cttcggagttttgcctgttccgtagcagacggccactggcaaagtggata
+7374512/1
CCCFFFDFDFHHHHJIIHIIJIGIJJJJDIIIJJ<GHGGGCHJICGIEHI
@7374513/1
cttcggagttttgcctgttccgtagcagacggccactggcaaagtggata
+7374513/1
CCCFFFFFCHHHHJJJJIJIJJHGIIJJJJJJJIEIJJJJJJJICFHHIJ
@7374514/1
cttcggagttttgcctgttccgtagcagacggccactggcaaagtggata
+7374514/1
CCCFFFFFDHHHGJJJIIJJJJIIJJIJJJJJJJJJJJJJJJJJFHIIJJ
@7374515/1
cttcggagttttgcctgttccgtagcagacggccactggcaaagtggata
+7374515/1
CCCFFFFFHFHHHIIEIHIGIIGIJJJJJIJIIJIJJJIIIIJJ>FGIIH
@7374516/1
cttcggagttttgcctgttccgtagcagacggccactggcaaagtggata
+7374516/1
CCCFFFFFHHHHHJJJJGIJJIIJJJJJJJJJJJJJJJIJJJJJCFIJII
@727087/1
aaggattgccacatcttgtgagccgccattctcttggctagcttctttga
+727087/1
CCCFFFFFHHHHHJJJJJIJJJJJJIJJIJJJJJJIJJJIJJIIJJJJJG
@214199/1
aaaatacggcaaagagaagaaaggccgatagaatgaagtgaaagtcgaa
+214199/1
@@@DDDBDHDHFF@CFEEGCHHCC?FFEHBEGII><?FFIFHE<=CDF?
@1768494/1
attaacatgccctttacctgaggaacaaaatacaagaggcaggaagattt
+1768494/1
::14ADFFHHHHHJJJJJJJJJJJJJJJJJJJJJJJJJJIJJJIJGEHHI
@6365522/1
ctctatactttgcatcaaataaatgctcccttttcacaatataataaata
+6365522/1
CCCFFFFFHHHHHJJJJJJIJJJJJJJJJJJJJJJJJJJJJJFHHIIJJJ
@2796930/1
caagccataaatagaagtgctccccgcggtccacactctattaaataagc
+2796930/1
CCCFFFFFHHHHHJJJJIJJJJJJJJJJJHHIJJJJJJJJJJJJJJJJJJ
@5849028/1
ctcaaccatagctttctcagcgtgtttaatttcgttccatttatcaaggt
+5849028/1
@@<DDFADHFDHFGGHIIIIGGBFHFHE>FHGEHDDACHIGGIGDBGIF?
@2289390/1
attttttttttttatttttcatcacagtgatgtttgtttcagaacaaacc
+2289390/1
???DDDDDDDDDD8DEIIE@94B8=8B=7=87@EA7ADCCC?CC7AD;@?
@5312128/1
cggtagatgtacctaaggtacttggtgatattttcgaagcagtagctggt
+5312128/1
@@C=DDEFHHHHHGIJJJAIIHJJJEHIHIIJJJJJJJJIJIHGIIJJJ;
@7884339/1
ctttgctttggtcactttacgcgcga
+7884339/1
?@@DDADD>D<FDEA:<AFD;CGGF<
@7884340/1
ctttgctttggtcactttacgcgcgaaaaccattatgttttactaatttt
+7884340/1
@@@DADDDHAFCFBFEHIHIGGAFHGIGIIIGIIIIGFHIIGHIGIIIII
@7884341/1
ctttgctttggtcactttacgcgcgaaaaccattatgttttactaatttt
+7884341/1
@@@DBDDDH?FCD<FFHIEHGBCEBDHIIIIBGGEHGHHIIGGGIIGIII
@7379175/1
cttcggtcttccggttccggtggccaccagatcgttgttaaggaacacgc
+7379175/1
CCCFFFFFHHHHHJHIJJJJIJJJJJJJJJJIJJJJJJJJJJJJJJJJJJ
@730884/1
aagggaaccccatgaagtaatgctaggatgtagtgcttgaagaattgctt
+730884/1
CCCFFFFFHHHHHJHJJGHIJJJJJJJHGIIIJIJJJJJHHHHIIJJJIJ
@1771558/1
attaagaaaggggcagacaacttcatgtacaaatacctcaccttacaaat
+1771558/1
CCCFFFFFHHHGHIJJJJJJJJJJJJJIIJJIIJJJJJJJJJIGIIJJJJ
@731423/1
aagggagcatttatttgatgcaaagtatagaggttgtacccaaacttttc
+731423/1
CCCFF@DDHHGGFGIJIIIIJJHIICEHGHIGJHGI@FGHIIJIJJIIHI
@220022/1
aaaatatataaagtgaaagtcaaatttgcaaattcggttgatttatcccc
+220022/1
CCCFFFFFHHHHHEGIIJJHIGIHIJJJIJIJGGIIJHEHHCFCHCHH>G
@732556/1
aagggctcggctgctcatcatgccctcgagtacctcaaaatcatgaccaa
+732556/1
CCCFFFFFFFFHFGFHEDFECFFHHAHGAB9BFG@DEGIJCAFEEDFHDH
@4329514/1
ccggagcggctgatatcaccaatcaggtggtgacatcgttcgatgacaaa
+4329514/1
@CCDDFFFHGGHD@GHHIGIJJEIHCH?FH8BFHGGHJGHGIIJJJJIJI
@1249355/1
aggtaacctacgtggacatcgaagaaaaaacattgaccaatcgccaccaa
+1249355/1
=?@=:ADDDDFFCBGBF<:A??DGFFFFEFFEFIEFDFFEICDDF6@=F;
@3274786/1
cagaatctagccaaacacacatagtacctctccacaaaaaggcaaataaa
+3274786/1
CCCFFFFFHHHHHJJJJJIJJJJJIJJJJJJJJJJJJJJJJJ@GIJJJJJ
@3274787/1
cagaatctagccaaacacacatagtacctctccacaaaaagggaaataaa
+3274787/1
@@@DDDDDFF8CFGEFBG?GGAHE2?EFE>GEFIDF=1?BFFF;BGFBF>
@3274788/1
cagaatctagccaaacacacatagtacctctccacaaaaagggaaataaa
+3274788/1
BC@BDFFFHHHHHJJJIJIIJJJJIIJJJJIJJJJJIJIJIIJIIIIIIG
@1773478/1
attaagtaaaagaacgatggtttttcatcgccatacataaattatgggcg
+1773478/1
@B@DFFDDHHHHHJJJJIJJHIIJJJJJJJJJJJIJIIJJJIJJJJIJJJ
@732951/1
aagggggcggcccccatcccaacagaaggggtaaccgcaaggggcacgga
+732951/1
@CCFDDDDFHGDHJIBHIHHHEFFFFEDDDD8@CCDBBDBDDDDB@@58@
@2802859/1
caagctgcatggggtagacaacaaactccaccacaggaacctcaagcttg
+2802859/1
@@@DFDFFHHGHHIGHBGIGGIIIJIIGIIIIJJIJCHIHIIJGGHGGHI
@4829162/1
cgagaattcggtttttcagtttctagcgcatttgaaaaattagatgccag
+4829162/1
@@?D?DDDBDF<DGIIAEH?HH@HEHHGGIIIIGAHHIIIIEBG@FHHGG
@1250435/1
aggtactcgagggcatgatgagcagccgagcccttggcttccttcggagt
+1250435/1
@@CBDFFFHHGHHJIIJJIJBHIJJJJIIJIJJJIJJJIIJJIIJJBGHE
@4829513/1
cgagaatttgaaaagcgagcttcatgatcccctgaaaaatatatcttgaa
+4829513/1
@;1BDDDDHHHHHIIIIIIIIIIIIIIIIIIIIIGIIIHIIIIIIIIIIG
@4829514/1
cgagaatttgaaaagcgagcttcatgatcccctgaaaaatatatcttgaa
+4829514/1
@@@FDDDFGHDHHJJHIIJIIJIJJIGGJJJJJJIJJJIIIIIJIJJJFC
@4829515/1
cgagaatttgaaaagcgagcttcatgatcccctgaagaatatatcttg
+4829515/1
?@1:B:DDDDFHFC?B8C<EHIG<E@GGIGF@B:?GH9FDF@GGIIIG
@4829516/1
cgagaatttgaaaagcgagcttcatgatcccctgaagaatatatcttgaa
+4829516/1
?@=DB@;DH8AFFGEE>;C??9EFHGGH@4CFGIEEHDG@GGCEHDIID@
@4829517/1
cgagaatttgaaaagcgagcttcatgatcccctgaagaatatatcttgaa
+4829517/1
@@@DDFFFHDFHHJHHGBGEGIGHIGHIJJJJEGIIGEIGIJJJJJJIGI
@4829518/1
cgagaatttgaaaagcgagcttcatgatcccctgaagaatatatcttgaa
+4829518/1
BC@FDFFFHGFHHIIIIGHHIIJJJJJJJJJJJJIJJJJJJJJJJIJJJI
@4829783/1
cgagacaacagcagtctgctcctcctcaacaacaacaacccacttggggc
+4829783/1
@CCFFFFFHHFHDDFHHIIIJIGIJJJHJJJJJJJJJGIJJJJJJIFH<F
@1251606/1
aggtatttgtggtatctgtcgatgttgccagaacgtaagatatcctaaac
+1251606/1
@BCDDFFFHHHHHJJJJJJJJHIJJIIIJIJJGIJIHIJJJJJIJJJJJI
@2803175/1
caagctggtccacttgtacctatgaggttaagaaaccctgaacctggaaa
+2803175/1
CCCFFFFFHHHHHJJJIJJJJJJJJJJHIIJJJJJJJJIJIJJJJIJJJJ
@7383534/1
cttcgtcactcgcaaatgtagaaggcagattgttaccctccacgggtaaa
+7383534/1
CCCFFFFBHFHFFAHIIJEGDHHEHFIGIGHGGIGHIJEHJEGGGH7@FH
@733874/1
aaggtaagccacttaagcacacatgttacataaatgtcaaaatttgacat
+733874/1
@BCFDEFFHHHHHJJJJJIJJJJJJJJJJJJJJJJJIIIJJJJJJJJJII
@733875/1
aaggtaagccacttaagcacacatgttacataaatgtcaaaatttgacat
+733875/1
@CCFFFFFGHFFHIIJGJIJJGGHGIGIIHGHIIIIJGEHCEHJJJIIJG
@2804305/1
caagcttcttccagttcaccatcagattcacaagcaggatcaactcaaca
+2804305/1
CCCFFFFFHGHHHJHIJJJJJJJJJJJIJJJJIIJJJFJJIJJJJJJJJI
@4331467/1
ccggagtggaagcaactggtactggttgctcaaagcagattagtaaacat
+4331467/1
@@@BDDDDFBFHAHGGHGGBFGGGGHGIDEHIIGFA;BDDEGIDEDBBHG
@4331468/1
ccggagtggaagcaactggtactggttgctcaaagcagattagtaaacat
+4331468/1
CCCFFFADFDFHGIJJJJJAFHIJJHIIHIJIJJJJIJJJJIJIIJIJII
@735901/1
aaggtgcccaacaacagcaaacgggt
+735901/1
1=<==??DDDD;DE:<?3C:?3C?61
@736038/1
aaggtgggaaatgttgactgttgtagctgattaaggggtgtattctatat
+736038/1
???D=BDDFHFFHEFIDHCHCFGFDHGIICFEGGGGGF?DGFGHIIIIII
@736039/1
aaggtgggaaatgttgactgttgtagctgattaaggggtgtattctatat
+736039/1
@@@FBDFDHHHHHEHGFHFBFH@EGHGEHFGIHIIIII6D@FHHBEHGGI
@6875843/1
ctgggcagctcggctgagaatcggtattcgggactgaaagacacta
+6875843/1
BB@FFFFFHHHHHIIJJIIJIJJJ@GIJJIIJIJIIJIIGJIIJJJ
@6375492/1
ctctcagcttcaacgccaaggacttcaactttgttcagttcttgcaggag
+6375492/1
CCCFFFFFHHHHHICEHIJIJIJJJJJJIJJJJIJJIJIIJIJJJJIFHF
@2297175/1
caaaaaagcagcagcaaaattggccttgcagttgcttttggagagaaaag
+2297175/1
@@CFFDDF?FFBFHGHHGIGGGIGHIIIIIIIIGAAHIIIG@G;B?FH3=
@7386953/1
cttcgtgttccatttcatagaatggtggtggccatctgcggacatgcaca
+7386953/1
@@@DDDDBF?HDBHIGFEACEI:?G3AG1AGBFE???4:?F?DG?<BFF<
@7386954/1
cttcgtgttccatttcatagaatggtggtggccatctgcgggacatgcac
+7386954/1
@@@DDDD;FFH?FHIEDEDBFHCEH<CF<CFFHEBDDDBAHI@EGDCCGE
@7386955/1
cttcgtgttccatttcatagaatggtggtggccatctgcgggacatgcac
+7386955/1
B@?DFDFFHHHHHJJJIJJIJJIJJAHH@GIJJIJJJIHJJIGHIJJJIJ
@7386956/1
cttcgtgttccatttcatagaatggtggtggccatctgcgggacatgcac
+7386956/1
CBCFFFFDHGHHHJJJJJJJJJJJJEHHGHIIJJJIIIIIJJIIGHIIIG
@7386957/1
cttcgtgttccatttcatagaatggtggtggccatctgcgggacatgcac
+7386957/1
CCCFFDFFHHHHHJJJJJJJIJIJJCHIHGIJJJJJJJGJIJBHGGIJII
@7386958/1
cttcgtgttccatttcatagaatggtggtggccatctgcgggacatgcac
+7386958/1
CCCFFEFFHHHHHJJJJJJJJJJJJCHHFHGIIJJJJIJJIJGIIJJIIJ
@7386959/1
cttcgtgttccatttcatagaatggtggtggccatctgcgggacatgcac
+7386959/1
CCCFFFFDFDHBDHIBBFBFEIEHICHH1AFCFFFHECFBHI@AFHIIIC
@7386960/1
cttcgtgttccatttcatagaatggtggtggccatctgcgggacatgcac
+7386960/1
CCCFFFFDHDHDHIIBFHEEEI@DH<EG<FGDGIGGE>DGIIEHEEHHII
@7386961/1
cttcgtgttccatttcatagaatggtggtggccatctgcgggacatgcac
+7386961/1
CCCFFFFDHDHFFIJGHIGEGHCHGCFG<CFEHIJIIEEGHIDECCGHGI
@7386962/1
cttcgtgttccatttcatagaatggtggtggccatctgcgggacatgcac
+7386962/1
CCCFFFFDHFHFFIJIGGFEGI@DH<EH8CHAGHED<<DFHIBHGGCFDG
@7386963/1
cttcgtgttccatttcatagaatggtggtggccatctgcgggacatgcac
+7386963/1
CCCFFFFDHHHGHIJIGFGGGIGHI<FG@FHGIGIIGGHGGI:FGGEGGC
@3804515/1
ccacaaaacgctgaaaaattccgtcggcaagaagttggccgatttgc
+3804515/1
CCCFFFFFGHHHHJJJJJJJJJJIJJIJIJJJJJJJGJIJJJJJIIJ
@3804516/1
ccacaaaacgctgaaaaattccgtcggcaagaagttggccgatttgc
+3804516/1
CCCFFFFFHHHHHIIJJJJJGHIIIIIJJJJJJJIJJJJJIAGIIJJ
@1253656/1
aggttacctcgaaggattgttcgctagcgatctcctgcaagaactgaaca
+1253656/1
@BCDDFFFHHHGGJJIJJJJJJJJJIJJIJJJJJJJIJJIIIIIJJIJII
@1253657/1
aggttacctcgaaggattgttcgctagcgatctcctgcaagaactgaaca
+1253657/1
CCCFFFFFHHHGHJJJJJIJJIJIIJJJJJJJJJIJJIJGHJJJJJIFHI
@1253771/1
aggttatgaaccggcaataactttccttgttgtccagaaacgtcatcata
+1253771/1
@@CBDFFFGGHHHIEGHBFHDGIJIIIIGHHDHGIIIJIJGD?DF8?==@
@1253881/1
aggttcactaaaaaatattaggaatccactacaaggttttcaatagggca
+1253881/1
CCCFFFFFHHHHHJJJJJJJJJJIJJJJJJJJJJJJHIJJIIJJJIIJJJ
@1253996/1
aggttctgtcaaaactgttgcgactagcacaacaaaaaagatggcgaaac
+1253996/1
@@@BDDFFFHHHHJIHIFEHJJIIGIEGHDGHIGEIJJJIEGEGIIIIGH
@6877246/1
ctgggcccggggctctgtgatttcttagtgtcaatagtgctgccgttact
+6877246/1
@@@DD=DDHHDFAFHGGDB94CGBGICE?BBF?BA?@BEBFHCGAGB;CG
@6877247/1
ctgggcccggggctctgtgatttcttagtgtcaatagtgctgccgttact
+6877247/1
CC@FFFFFHHHGHIJJICGDGHIJJIIIHIHGGIIJGFGHIIIJJJIJJI
@6877798/1
ctgggcgacgctgtactcgattatttaataacaagacatctatacgagga
+6877798/1
CCCFFFFFHHHGG@GIJIJIJJJJJJJJJJIGIIIHIIIJIJJJJJJJFI
@3806543/1
ccacaacagactggtcccacacaacagactggtcccacacaacagactgg
+3806543/1
@@<DFFFFFHHFHGFEHIJIJJIGEH?EHGIICFHHIJJJGHJI?BFAFG
@3806577/1
ccacaacagcaagctcctccgcaacagcaacctggagcgagacaacatca
+3806577/1
CCCFFFFFHHHHHJJJJIJJJJJJJJJJJJJJIJJIIJJJJJGGGGEGII
@227806/1
aaaatatcgcaatagctcaaaagggaacaatttttgtcgagttattgatt
+227806/1
CCCFFFFFHGHHHJJJJJJJJJJIIJIJJGIJJJJJIIIIJGHIJJJJJJ
@227807/1
aaaatatcgcaatattagaaattttcaaatattcttcgcttttgactcga
+227807/1
CCCFFFFDHGHHHJJIJHIJHEHHJJJJGIJJJJJJIIJGIGHIGIGJGI
@2806037/1
caaggaaatacttcaaagtcccatgaattcaccatgactgtaggtaaaca
+2806037/1
CCCFFFFFHHGHHJJJJIIGIIJJJJIJJIJJJIIIJJJJJIHICFCHHJ
@741367/1
aagtactgcactttcctactaaaaactgttaattatttttattagtggcc
+741367/1
CCCFFFFFHHHHHJJJJJJJJJJJJJJJJJJIJJJJJJJJIJJJIGIJJJ
@229730/1
aaaatatgtcttgagcaaaatactattatttatttaccaactgggtctgg
+229730/1
@@@DDDDDHHHHDCE<FHIG@F>HIEHCHIHIEHGGGIIGGDC9B?BBFH
@6880363/1
ctgggcttttcctgcttttttagca
+6880363/1
@??DA?DDHDBFCB<FDAED8FAHI
@6880364/1
ctgggcttttcctgcttttttagcagctttaccattcgtcttatcgatgc
+6880364/1
?@@DDDDDHFFFF@?CFE>HA?FGBHIGHIEGHIGHGG?FFAFDDGCEGI
@6880365/1
ctgggcttttcctgcttttttagcagctttaccattcgtcttatcgatgc
+6880365/1
@8?BD8?DDAA8A:AEBFHIID;FHABD@>?DFE@EFADGFFIEIEFFII
@6880366/1
ctgggcttttcctgcttttttagcagctttaccattcgtcttatcgatgc
+6880366/1
@?@DFFFFHGHHDHHJJIJIHIGGIGIEIJIIJIIJIIDHIJJJIEHJJI
@6880367/1
ctgggcttttcctgcttttttagcagctttaccattcgtcttatcgatgc
+6880367/1
@@7DDBDDD>FHHIDHBFGEGGGHIGEH?@GHGCGHEFDHGH<BB;?DGA
@6880368/1
ctgggcttttcctgcttttttagcagctttaccattcgtcttatcgatgc
+6880368/1
@@@DADBDHHFDDEEHGHGGIGG@HEGIIIICDDGI@D?B;8DHG@@D?B
@6880369/1
ctgggcttttcctgcttttttagcagctttaccattcgtcttatcgatgc
+6880369/1
@@@DFFFDHHHHHIGEGIJJGIDHJIJIEGHGIHIEIJIIIGHIJBEGGI
@6880370/1
ctgggcttttcctgcttttttagcagctttaccattcgtcttatcgatgc
+6880370/1
CC@FFFFFHHGHHJIIJJIJJGGHJJJJJJIGJJIIJJGIIIIJJDIIIG
@6880371/1
ctgggcttttcctgcttttttagcagctttaccattcgtcttatcgatgc
+6880371/1
CCCFFFFFGHHHHJJIJJJJJIIJJJJJIJJJJJJJJJHIJJJJJJJJJJ
@6880372/1
ctgggcttttcctgcttttttagcagctttaccattcgtcttatcgatgc
+6880372/1
CCCFFFFFHHGHHIJJJJJJJJHIIIJJJJJJGJJJJIHIIJJJJJJIJJ
@6880373/1
ctgggcttttcctgcttttttagcagctttaccattcgtcttatcgatgc
+6880373/1
CCCFFFFFHHHHGGGIIJJJJJIJIJJJJJJJJJJJJIHJJIGIGEIIHI
@6880374/1
ctgggcttttcctgcttttttagcagctttaccattcgtcttatcgatgc
+6880374/1
CCCFFFFFHHHHGIIJJIJJJIJJJJJJJJJJJHJJJJGIJFIIJJJJJJ
@6880375/1
ctgggcttttcctgcttttttagcagctttaccattcgtcttatcgatgc
+6880375/1
CCCFFFFFHHHHHIIJJJJJJGHJJJJJJJJJJGIJJJFHJJJJJJIJJJ
@6880376/1
ctgggcttttcctgcttttttagcagctttaccattcgtcttatcgatgc
+6880376/1
CCCFFFFFHHHHHIJIJJJJJJIJJJJJJJJJJJJJJJJIJJJJJIJJJJ
@6880377/1
ctgggcttttcctgcttttttagcagctttaccattcgtcttatcgatgc
+6880377/1
CCCFFFFFHHHHHIJJJJJJJJJJJJJJJJJJJJJJJJIJJJJJJJJJJI
@6880378/1
ctgggcttttcctgcttttttagcagctttaccattcgtcttatcgatgc
+6880378/1
CCCFFFFFHHHHHJIIJJJIJCHIIJIJJJIJJJJJIJGIEIGIGIIJJI
@6880379/1
ctgggcttttcctgcttttttagcagctttaccattcgtcttatcgatgc
+6880379/1
CCCFFFFFHHHHHJJIJJJJJJJJJJJJJJJJJJJJJJJJJJJIJJIJJI
@6880380/1
ctgggcttttcctgcttttttagcagctttaccattcgtcttatcgatgc
+6880380/1
CCCFFFFFHHHHHJJJJJJJJJIJJJJJJJJJJJIJJJHIJJJJJJJJJJ
@6880381/1
ctgggcttttcctgcttttttagcagctttaccattcgtcttatcgatgc
+6880381/1
CCCFFFFFHHHHHJJJJJJJJJJJJJJJJJJIJJJJIJEHIJJJIJIJJJ
@5857203/1
ctcaacttgtttccgtgagttgctgaacaaatttgaaaaaaccagagacg
+5857203/1
?@@BDDDD>DFABDHAA=FHIAHHIGIIIGCHHHIGIIIGGIIIEGIFGA
@5857390/1
ctcaactttccttcatgaacgttctcgtatttagaatataagtaattcgt
+5857390/1
CCCFFFFFHHHGHJJJJJJJJHHJJJJIJIJJJJJJJJJJJJIIJJIJJI
@5321480/1
cggtgatttgggtgctgactgctcagatcgtgacttcgaaacacttcttc
+5321480/1
?@@=DDEFHDHGDCGHGGIIDGGIJIEHHIIIIJJIIJGGIDHIJJIJJJ
@3809372/1
ccacaagcaatgtcaaagagaaggatagcaactaattttacaagctatac
+3809372/1
@CCFFFFFHHHHHIHIIIJJEIGGEHIIAHGIIJGIJJIJJJJJIJJJJI
@3809373/1
ccacaagcaatgtcaaagagaaggatagcaactaattttacaagctatac
+3809373/1
CCCFFFFFHHHHHIJJJJIIHIIJGIHJJJJJJJJJJJJJJJIIJJJJJJ
@3809374/1
ccacaagcaatgtcaaagagaaggatagcaactaattttacaagctatac
+3809374/1
CCCFFFFFHHHHHJJJJJIJGIGJJJIJIJJJJJIJJJJJIJIIIJJIJJ
@1780240/1
attaattataatcatcaatattatctatcgatactgaatgtaatttttta
+1780240/1
@C@FFFFFHHHHHJJJJJJJJJJIJJJIJJJJJGIJJJJJIIHIIJJJJJ
@4339021/1
ccggcatagcctaatctgggagggggcaagattctggcatctaatttttc
+4339021/1
CCCFFFFFHHHHGJJJJJJJIJJJIJJJIJJJJJJJJJJJJJJJJIIIJJ
@4339022/1
ccggcatagcctaatctgggagggggcaagattctggcatctaatttttc
+4339022/1
CCCFFFFFHHHHHJJJJJJJFHIIIGIJJJGIJJJJJJIJJJJJJJIJJH
@232833/1
aaaatattggaatctgcttatcatctctggcatttattcgagaatcacaa
+232833/1
CCCFFFFFHHHHHJJJJJJJJJJJJJJJJJJJJJJIJJIJJJJIJIJJJI
@4339659/1
ccggcatctgctgcttttctcttccgtttttccaaggcctcttccaacat
+4339659/1
@@@DDDDDBAADDD<FHH:AA?B:C@<FHIIBH4CBDBF<??F@E4B;68
@2809740/1
caaggacttcaactttgttcagttcttgcaggagatcgctagcgaacaat
+2809740/1
CCCFFDFFHHHHHJJJJIJJJJJJJJJJJJJIJJIJIJJIIJJIJJJJII
@2809741/1
caaggacttcaactttgttcagttcttgcaggagatcgctagcgaacaat
+2809741/1
CCCFFFFFHHHHHJJJJIIJJJIHIJJJJJJJCHEHHJJIIIJJJJJJII
@2809742/1
caaggacttcaactttgttcagttcttgcaggagatcgctagcgaacaat
+2809742/1
CCCFFFFFHHHHHJJJJIIJJJIJJJJJJJJIJJIJJJJJJJJJJJJJJJ
@2809743/1
caaggacttcaactttgttcagttcttgcaggagatcgctagcgaacaat
+2809743/1
CCCFFFFFHHHHHJJJJIJJJJIJJJJJJJJIJJGEGIIIJJJIJJJJJJ
@3811465/1
ccacaatattctccaaatcttcgatgatctcctgtctgggtggttgcaat
+3811465/1
CCCFFFFFHHGHHJJJJJJJJJJJJJJJJJJJIJJJJJJJCFHHIJJJJJ
@2809915/1
caaggagaagaaattagaagagcaagagattacttctctgcaaagtaaag
+2809915/1
CCCFFFFFHHHHHJJJJJJIJJJJIJJJJJJJJJJJIJJJIJJJIDGIJI
@234177/1
aaaatatttaggagagtttatgatagctacaaaatttgatcctcacgata
+234177/1
CCCFFFFFHGHHFHGHFHIJJJIIJIGJJJJJJJJJJJJIIIGJIIGHIJ
@2810895/1
caaggaggtaaaaagaagaaacaaaaacaacctgaacaacaagctgcaaa
+2810895/1
C@CFFEFFADHHHJFIJJJJJJJJJIJJJJJJIIJJJJGJJJJJJIJIIC
@2810896/1
caaggaggtaaaaagaagaaacaaaagcaacttcaacaagaggaaggagc
+2810896/1
CCCFFFFFDFHHHJJJJJJJJJJJJJJIJJJIJIIIJJJJGJJJJJIIJI
@5323748/1
cggtggttcatttataccgttaaccttataacttcttctagaactgggca
+5323748/1
@@CADD@DHHHHHHIJJJIGIIJJJJJJIIIJJJIJJJJJIHIIJJIJIJ
@5861318/1
ctcaagcgctggtaacgctttatcgggttctgctaag
+5861318/1
?@<??:B=@DFAFEF3C1FBF9?@??0CGFI4B<DF@
@5861319/1
ctcaagcgctggtaacgctttatcgggttctgctaagtggtaagtagaag
+5861319/1
@C@BDDADHDGHAGHIDHGIICHIGEICHGIEGIIIIDGGGIIIBGIIHI
@5861320/1
ctcaagcgctggtaacgctttatcgggttctgctaagtggtaagtagaag
+5861320/1
CCCFFFFFGGHHFHIGGGGIJGIJJJJIJJIJJJJJJFHIGGIJFHGJJJ
@5861321/1
ctcaagcgctggtaacgctttatcgggttctgctaagtggtaagtagaag
+5861321/1
CCCFFFFFHHGHFHIJJJIJJIJJJJJJJJJJJJIJJFGHHIJJFHIGII
@5861322/1
ctcaagcgctggtaacgctttatcgggttctgctaagtggtaagtagaag
+5861322/1
CCCFFFFFHHHHFHIGHJJJJIJJJJIHIJIJIJJJIGIIEHIJFGIIII
@6379710/1
ctctccacaaaaagggaaataaacaaggatgtaagaactatggaggaata
+6379710/1
CCCFFFFFHHHHHJJJIIJJJIJJJJJJIJJHIJJJJJJJJJJJJJIIJJ
@6379711/1
ctctccacaaaaagggaaataaacaaggatgtaagaactatggaggaata
+6379711/1
CCCFFFFFHHHHHJJJIJJJJJJJIJIIHIJHGIJJJJJJJJJJJJJJJJ
@6379732/1
ctctccacaacttcgttcaagcctggtgacagatgtctaaaatatttatg
+6379732/1
@@?D:A:DDAFFFAB<CFF@C9BFB9FFDFF@AF:CFAGEIIBFFDFIFC
@6379733/1
ctctccacaacttcgttcaagcctggtgacagatgtctaaaatatttatg
+6379733/1
CCCFFFFFHHHHHJJFIIIJJJJJJJGHHHIJJJJJJJJJJJJJJJJJJJ
@2811603/1
caaggataacctctctgtcggtagatttccgtgaag
+2811603/1
CCCFFFFFHHHHHJJJJIIJJ<AEDFHIGIE9D;F?
@2811604/1
caaggataacctctctgtcggtagatttccgtgaagtggtccgtgcccct
+2811604/1
CCCFFFFFHHHHHJJJJJJJJCFHIJJJJJJJJJJJIHJHGIJGIIJIJJ
@4341572/1
ccggccgagtgcatcatggtcatgttttgggactccatgtcgagc
+4341572/1
CCCFFFFFGCFFFGHIGGIAHDGFFGHICHIDHHGIHIIHGIIF6
@4341573/1
ccggccgagtgcatcatggtcatgttttgggactccatgtcgagcttttc
+4341573/1
@@@DFDF@>AFFFEHGEAGEDFHHHGIJGGBGGGHIJJGFHIFHIIIHAH
@4341574/1
ccggccgagtgcatcatggtcatgttttgggactccatgtcgagcttttc
+4341574/1
CCCFFFFFHFHFGJGGGJJBGIJJIIJJJFGGHIJJJJJJJIIJGHIIIE
@4342802/1
ccggcgatggttcttcaagagctggcaataaagaaaggctttcaatcacc
+4342802/1
CCCFFFFFHGDFHJJHJJJJIJJJJJIIGIJJIJIIJGIJJIJIIJJJJI
@4342803/1
ccggcgatggttcttcaagagctggcaataaagaaaggctttcaatcacc
+4342803/1
CCCFFFFFHHDHHIJGIJGGIJIIJIJIIJJJJIIJGIGIIJJJJJJJJJ
@4839695/1
cgagcaacaaatggatgatatattagaattagaatattttaacgagtatg
+4839695/1
CC@FFFFFHGHFHJIJJJGJIIJJJJJJJJJIJIJJJIJGIJJIIIHIJH
@4839696/1
cgagcaacaaatggatgatatattagaattagaatattttaacgagtatg
+4839696/1
CCCFFFFFGHHHHJIJJIIJJJIJJJJJJJJJIJJJJJJJJJJJIIGHIJ
@1260757/1
agtacctcaaaatcatgaccaaaaagtgaacagctatcgatacacagtca
+1260757/1
@CBFFFFFHHHHHJJJJJJJJJJJJJHGIJJJJJJJJIJJJIJJJJIHIJ
@1260819/1
agtacctctccacaaaaagggaaataaacaaggatgtaagaactatggag
+1260819/1
CCBFFFFFHHHHHJJJJJJJJJJJJIJIJJJJJJJJIGIIIJJIIJIGIJ
@5861987/1
ctcaagcttggggtcaaccacaggtttcacaacaacaacctggaacg
+5861987/1
BCCDDDDFHFHFHFHIJJJIIJFGCEGIJJJIIJJJJJJGHJEHIIE
@3283804/1
cagacaacttcatgtacaaatacctcaccttacaaaataaaatacggcaa
+3283804/1
CCCFFFFFHHHHHJJJJJJJJJJJJJJJJJJIJJJJJJJJJJJIJJJJJJ
@3283805/1
cagacaacttcatgtacaaatacctcaccttacaaattgaaatacggcaa
+3283805/1
@CCFFFFFHHHHHJJFGIIBHIGHIIEIEHHGIGIIHIJIIHJJJJJJJJ
@3284466/1
cagacaattaatagaaaaatgacagaaggacagacaagaaacatgataag
+3284466/1
CCCFFFFFHHHGHIJJJJJHIJIJJJJJIJJJIIIJJIJJJJJGIIGJII
@3284467/1
cagacaattaatagaaaaatgacagaaggacagacaagaaacatgataag
+3284467/1
CCCFFFFFHHHHHJIJJJJJJHIIJJJJJJJIJJJJJJJJJJJJIJJJJJ
@2814827/1
caaggatgtaagaactatggaggaatattacaataagccgaataaaaatg
+2814827/1
B;?DFEFFHHHHHJJJJJJJIJJJJJJJJJJJJJJJJJJJJJJJIIJJJI
@2814828/1
caaggatgtaagaactatggaggaatattacaataagccgaataaaaatg
+2814828/1
CCCFFEFFHHGGHJJJIIJJHJIJJIJJIJJJGIJIJIIJJJJJJJJJJI
@2814829/1
caaggatgtaagaactatggaggaatattacaataagccgaataaaaatg
+2814829/1
CCCFFFFFHGHHHJJJJJJJJJJJJJJJJJJJJJJJJJJIJJJJJJJJJI
@2814830/1
caaggatgtaagaactatggaggaatattacaataagccgaataaaaatg
+2814830/1
CCCFFFFFHHHHGJIJIJJJIJJJJJJJJJJJJJJJJJJJIJJJJJJJJI
@2814831/1
caaggatgtaagaactatggaggaatattacaataagccgaataaaaatg
+2814831/1
CCCFFFFFHHHHHJJJJJJJIJJJJJJJJJJJJJJJJJJJJJJJJJJJJI
@745878/1
aagtgaccaaagcaaagacgcaataagtgatacaagaaaatatacagact
+745878/1
???DD;D?FHDDF>B@G>GI:E@GBCF?919CFFG@BABGCGFEGGGGH9
@745879/1
aagtgaccaaagcaaagacgcaataagtgatacaagaaaatatacagact
+745879/1
BB@BDFFFHHHHHJIJFIIJJJJIJJIGHIEGIGIIIIJIJIJJIIHHIH
@5327590/1
cggttctgcatgaatgccatctgggcccggggctc
+5327590/1
B@CDFFFFHHHHGJJIIJIIIEEIIJJJGGHJ<0?
@5327591/1
cggttctgcatgaatgccatctgggcccggggctctgtgatttcttagtg
+5327591/1
@@CDFFFFHHHHHJJJJJJJJJIIIJJJJJJJJJJJJHIIIJJJJJJJHI
@2816230/1
caaggattgccacatcttgtgagccgccattctcttggctagcttctttg
+2816230/1
@<;DDFFFHHHGHIIIIIIIIHIIIIIIFHIIIIIIIIIIIGIIIIIIIF
@2816231/1
caaggattgccacatcttgtgagccgccattctcttggctagcttctttg
+2816231/1
CC@FFFFFHHHHHJJJJJJIJJJJJJJJJIJJJJJJJIJJJJJJJJJJJI
@2816232/1
caaggattgccacatcttgtgagccgccattctcttggctagcttctttg
+2816232/1
CCCFFFFFHHHHHIJJJJJIJJJJJJJJJJJIGGIJGIEHIIIIJJIJIC
@2305346/1
caaaaacaacctgaacaacaagctgcaaaacataaaggagatcctgtaac
+2305346/1
CCCFFFFFHHHHHJJJJJJJJJJIIJJJJJJJJJJJJGHIJJIJJJHIJJ
@5863118/1
ctcaagggcacacggcaacaaaaagtgataatggatacaaatttgactac
+5863118/1
?<?DDBDAFDD8DEGIIDGIDGGIB:B@DFHGHCADDGCGCFHBBDA=CF
@5863119/1
ctcaagggcacacggcaacaaaaagtgataatggatacaaatttgactac
+5863119/1
?@?DDA;::C?DDFEBHIGGIIGFB:CBGGI@G4B<FHII9D@GHD@B@B
@5863120/1
ctcaagggcacacggcaacaaaaagtgataatggatacaaatttgactac
+5863120/1
@CCBDFFFHGHGGID:GHGGEAEGDHGGIIEIIDG?DFFDFFBGEFGICG
@5863121/1
ctcaagggcacacggcaacaaaaagtgataatggatacaaatttgactac
+5863121/1
CC?DFFFFHHHHHJJJIJJJJJJJJDGHJJJIJGIIGJJJJJJJJJJJJI
@5863122/1
ctcaagggcacacggcaacaaaaagtgataatggatacaaatttgactac
+5863122/1
CCCFFDEFHHHGHJJJIJJJJJIJG?GHIJJJIIJIIIJJJIIIJIIIIH
@5863123/1
ctcaagggcacacggcaacaaaaagtgataatggatacaaatttgactac
+5863123/1
CCCFFFFFHHHHGJJIJJIJJJJIIDFFIIIJJIGIIJJJJHJJJJIJJG
@5863124/1
ctcaagggcacacggcaacaaaaagtgataatggatacaaatttgactac
+5863124/1
CCCFFFFFHHHHHIIJJJGIJJJJJ:DFGIIGJJIGJGJIJIJJGFHIIJ
@5863125/1
ctcaagggcacacggcaacaaaaagtgataatggatacaaatttgactac
+5863125/1
CCCFFFFFHHHHHIJJGIJIJJJJJDGGIIJJJJJIGJJJJJJJJJIJIJ
@5863126/1
ctcaagggcacacggcaacaaaaagtgataatggatacaaatttgactac
+5863126/1
CCCFFFFFHHHHHJIIJJEHHIJJJFHIJIJJJJIGGGJJJJJJGIIJJJ
@5863127/1
ctcaagggcacacggcaacaaaaagtgataatggatacaaatttgactac
+5863127/1
CCCFFFFFHHHHHJJIJJJJJJJJI:DHIIJJJJJJGIJJJIJJJJJJJJ
@5863128/1
ctcaagggcacacggcaacaaaaagtgataatggatacaaatttgactac
+5863128/1
CCCFFFFFHHHHHJJJJJJJJJJJJHHIJJJJJJJIJIJJJJJJJJJJJJ
@5329432/1
cggtttatgagcaacatcaacatttaaaagtggcttccagcctcgaatgg
+5329432/1
BCCDDFFFHHHHHJJJJJIIIIJJJJJJJJHIJIJGCHBDAGDGBAF>@F
@4840949/1
cgagcagcatgcaagagagtccaaagagaaggttatgaaccggcaataac
+4840949/1
@@@??<BDABDH<FHCGGDFEICHHBAGG?CB:C9CGGGCD<GBBH@FG@
@237501/1
aaaatcatgaccaaaaagtgaacagctatcgatacacagtcatagatcca
+237501/1
CCCFFFFFHHHHHJIJJJHHJJJJJJJJJJJIJJJJJJIDGHIJJJGCHI
@237502/1
aaaatcatgaccaaaaagtgaacagctatcgatacacagtcatagatcca
+237502/1
CCCFFFFFHHHHHJJJJJHHIJIJJJJJJIIIJJJJJJJFGIIJJJJIJJ
@748606/1
aagttaaccagacaaagcacctatcgaatcgaatattagtagcaagatcc
+748606/1
@CCDDFFFHHHHHJJJJJJJJHIEIHJJJIJEIGCBGIIGFGICGFEGII
@748607/1
aagttaaccagacaaagcacctatcgaatcgaatattagtagcaagatcc
+748607/1
CCCFFFFFFHHHHJJJJJIJJJJJJJJJJJJJIEHIIIGHGGIJJJIIJJ
@7398865/1
cttctacttaccacttagcagaacccgataaagcgttaccagcgcttgag
+7398865/1
CCCFFFFFHHHHHJJJJJGJJIJJJJJJJJJJIJJHIIIIIJIJJHIJJJ
@7399242/1
cttctagaactgggcaaatttggaatttcataaacaactcttaactgctt
+7399242/1
CCCFFFFFHHHHGJHIJIJJJJJJJJJIJIJJJJJIIJJJJJJJJJJJJI
@4842567/1
cgagcattttccggaaaagaagattgcaccccgaaaagtttgggtacaac
+4842567/1
@@@DDDDDHHDH?HAHIIAEG?FFHHGFHIIIGBHIIIBGHGII@FHIIG
@4842568/1
cgagcattttccggaaaagaagattgcaccccgaaaagtttgggtacaac
+4842568/1
CCCFFFFFHHHHHJJJJJIJJJIJJJJJJJJJJJIJJJJIJJJJGHGIJJ
@7399852/1
cttctagcagctttaatgcattgtatgcagcatcatgtttactaatctgc
+7399852/1
BB@FFFFFHHHHHJJJJJJJJJJIIJJJJJJJIJJIJJJJJIJJJJJJJJ
@7399853/1
cttctagcagctttaatgcattgtatgcagcatcatgtttactaatctgc
+7399853/1
CCCFFFFFHHHHHJJJJJJJJJJJJJJJIJJJJJJJJJJJJJJJJJJJJJ
@2818949/1
caaggctcttctgttcggataagaaggaacaaagtggcaaaagcggaaac
+2818949/1
CCCFFFFFGHHHFGHIJJIJIJGHIJJJJJJJJJ?DGHJJJJJJJJJJJI
@5331234/1
cggtttttcagtttctagcgcatttgaaaaat
+5331234/1
@@@DDDD?;F<<AC<?:?BF?18<B?GA91C?
@5331235/1
cggtttttcagtttctagcgcatttgaaaaattagatgccagaatcttgc
+5331235/1
@@CBDFFFHHHFHIJJJGHIIIJJJJIJJJJIJJIJIHJJIIJJJJIJJJ
@5331236/1
cggtttttcagtttctagcgcatttgaaaaattagatgccagaatcttgc
+5331236/1
BCCBDFFFHHHHHJIIGIGEGEHHIGGGIJJJJIJJJJJJIJJJJJJIIF
@4843143/1
cgagcccttggcttccttcggagttttgcctgttccgtagcagacggcc
+4843143/1
@@@ADDDBHFHHHI@GBFB;E<C:EHIBDHEECECH6:?AAA>;FFGBH
@7901165/1
ctttggtcactttacgcgcgaaaaccattatgttttactaatttttcaat
+7901165/1
CCCFFAABDFFHHJJIIGGHGGHJJJFJJIJIIJIJIIIIIIIIJJIJ@E
@7901166/1
ctttggtcactttacgcgcgaaaaccattatgttttactaatttttcaat
+7901166/1
CCCFFFDDFHGHHIJIIIJIBGIJJJJJIJJJGHIIJJJJJJGHIGHIII
@750696/1
aagttgtctgcccctttcttaatcggttctgcatgaatgccatctgggcc
+750696/1
B<@FFFFFHHHHHJJJJJJJJJJJJJIJJJJJJJJJJJIJJJJJJJJJJJ
@6387505/1
ctctctaacgtctttatagaatgtcaatgttattctaaaaagaagactgc
+6387505/1
CCCFFFFFHHHGHJJIJJJIJJJJIJJJJJJJJJJJJJJJJJJIJJJIJG
@752551/1
aataaaaatttatagttttttgcatttttattcggcttattgtaatattc
+752551/1
CCCFFFFFHHHGHJJFIIJJJJJJJJJJJIJIIJIIJJJJJJIIJJJJJJ
@5335018/1
cgtaaagtgaccaaagcaaagacgcaataag
+5335018/1
@@?DDFD=DFFFAGIEGGGH;B>:DGIGIID
@5335019/1
cgtaaagtgaccaaagcaaagacgcaataagtgatacaagaaaatataca
+5335019/1
?@::BDD4=?CD8C?C@;CCGBBBFBF?FFB1?GEFEIIDAAF@BFF@FF
@5335020/1
cgtaaagtgaccaaagcaaagacgcaataagtgatacaagaaaatataca
+5335020/1
@;??DDDBFHHHFIIIIIIIIIIIIIIIIIIFHIIIIIIIIIIIIIIIII
@5335021/1
cgtaaagtgaccaaagcaaagacgcaataagtgatacaagaaaatataca
+5335021/1
@@=DDFFDHHDDBEE@FFHIIGCEEAAHIHI?DHIGIIIICHCHIGIIII
@5335022/1
cgtaaagtgaccaaagcaaagacgcaataagtgatacaagaaaatataca
+5335022/1
@@?DDDDDFHGHDHIB>FHIEEGFHIIDGI>:CDBGGIIEHIIICHIIIH
@5335023/1
cgtaaagtgaccaaagcaaagacgcaataagtgatacaagaaaatataca
+5335023/1
@@@DFFDAFFHHFIJIDGHIGGEEGIJIJJIDHHEIIJJGIIJJGIIJII
@5335024/1
cgtaaagtgaccaaagcaaagacgcaataagtgatacaagaaaatataca
+5335024/1
B@@FFFFDHHHHHJJIIIIJIIIIIIIJJJJDHIIJJJJJJJJJJIJJJJ
@5335025/1
cgtaaagtgaccaaagcaaagacgcaataagtgatacaagaaaatataca
+5335025/1
BC@DFFFBFHHHHJJIIJJJGIIIIJJJJJJGHGIJJJJJJJJJJJJIJJ
@5335026/1
cgtaaagtgaccaaagcaaagacgcaataagtgatacaagaaaatataca
+5335026/1
BC@FFFFAFFHHGJJIIIJJGGGIIJJJIJJDGHHJJJJIJJJJIJJJJJ
@5335027/1
cgtaaagtgaccaaagcaaagacgcaataagtgatacaagaaaatataca
+5335027/1
BCBFFFFBFHHHHJJIJIIJIHGGIIIIJJJFHIIIJJJJJJJJJJJJJJ
@2820495/1
caagggcacacggcaacaaaaagtgataatggatacaaatttgactactg
+2820495/1
CCCDFDAFHHHHHJJJJJJJJJICGHIJJJJIGFEHIJJIJJJJJIJJJJ
@2820908/1
caagggctcggctgctcatcatgccctcgagtacctcaaaatcatgacca
+2820908/1
CCCFFFFFHHHHGJGGGIGIGEFFHHBGEGG?DGIEHEHIJDFHAFGHIG
@4844790/1
cgagcgtttctttagtctgtatattttcttgtatcacttattgcgtcttt
+4844790/1
CCCFFFDDDFFHHGGGGIGEHIEHGJJGIJCEHIJIIJJFEIGIJHIJJI
@241910/1
aaaatcttgcttcatgattgaaaatttgcaaggtttggaggagttgtact
+241910/1
?@@FFFFFHHHHHJJJGIIJIIJIGGGHJJJJIIIJIIHIIIIFFHFHHH
@241911/1
aaaatcttgcttcatgattgaaaatttgcaaggtttggaggagttgtact
+241911/1
@@@FDDEDHADFHBFHIGHHGIGEIIIIIIHIE<CFFG?@GHHFHGFFGD
@241912/1
aaaatcttgcttcatgattgaaaatttgcaaggtttggaggagttgtact
+241912/1
CCCFFFFFHHHHHJJJHIIJJJJJJJJJJJIJJFHHIJGIJDGFHIHIEG
@3288898/1
cagacatctacgaacgtctacagttatcctccagttccttcgtaccctcc
+3288898/1
CCCFFFFFHHHHHJJJHIJIJIJJJGIHJJJJIJJJJJJJIIJJJJJJJJ
@3288899/1
cagacatctacgaacgtctacagttatcctccagttccttcgtaccctcc
+3288899/1
CCCFFFFFHHHHHJJJJJJJJIJJIJIJJJJJJIJJJJJJJJIJJJJJJJ
@1787299/1
attacacaaattagtacaactcctccaaaccttgcaaattttcaatcatg
+1787299/1
B@=DDFFFHHHHHJHIIJJJJJJJJJJJIJJJJJJIJJJJJJJJIJJJJI
@1787330/1
attacacaagacccccaaccccaacaaggaggtaaaaagaagaaacaaaa
+1787330/1
CCCFFFFFHHHHHJJJJJJJJJJJJJJJJIIJBFHJJIJJJJJJJJIJJJ
@6390398/1
ctctctgtcggtagatttccgtgaagtggtccgtgccccttgcggttacc
+6390398/1
CCCFFFFDHHHCFFFGHJGHGACGHI@DHFHIBDGGHIJEGGGGHAHIHI
@6390399/1
ctctctgtcggtagatttccgtgaagtggtccgtgccccttgcggttacc
+6390399/1
CCCFFFFFHHH@BFEBHIAHB<FFGH9EG?BFGBGGHIICG<AGI:AFGH
@3817703/1
ccacactgtagagaattcacttatgaatgtggcataggttctgtcaaaac
+3817703/1
CCCFFFFFHHHGGJIJJIIJJJCHIGEHIIIIIJIJJGGFHHJJIIIGIG
@4846395/1
cgagcttcatgatcccctgaagaatatatcttgaagaactattatttttt
+4846395/1
@@<D??DB4CB?FBFGI3A<C<AFBBACFDEG??E??FFCDAF@BFIIII
@6392329/1
ctctcttgcatgctgctcgaatagctcgtacttcggcacttgtaacttgt
+6392329/1
@@CFFDFFFHFHHGIIGJIEGHGIIJIHGHIJIGIIIJIFIJIIIJHIII
@755765/1
aataaacttttttcgggtttggaaaaaatttcaaattgttcaggtaaaat
+755765/1
=@1=BDDFHGHHGJIJIFHIIJGGIIJIJJIJJIIJJJHHFGGIGGIJJJ
@755766/1
aataaacttttttcgggtttggaaaaatttcaaattgttcaggtaaaatc
+755766/1
CCCFFFFFHHHHHJIGGEGH?FEGGJJIIJGHGIIJIGGIGGIFGFHIGH
@7403717/1
cttctatctagtttcccacgccagtatacagggagtggcgaaaccaacaa
+7403717/1
@CCDDDDBHHBDFGIGGHGAADDHIIE?E@FHE=D:BFEGDHHGBGIIII
@7403718/1
cttctatctagtttcccacgccagtatacagggagtggcgaaaccaacaa
+7403718/1
CCCFFFFFHHHHHJJJJJJJJJJJGHIIJIIJJJJHIJJJIJJJHIIIJI
@4847516/1
cgaggaaataatacgaacttcaattacacaaattagtacaactcctccaa
+4847516/1
CCCFFDBA<CFHHIIJJJJJJJIJJJJJJJJJJIIJGJJJJJJJJJJIJJ
@757060/1
aataaagtacccaaatcacccattagagaactcttggaactcgaacc
+757060/1
CCCFFFFFHHHHHJJIIJJJJHIJJJJJJJJJJJJJJIJIJIJIJJJ
@4352063/1
ccgggcccagatggcattcatgcagaaccgattaagaaaggggcagacaa
+4352063/1
@C@BDFDDHHDHHJGIIIHHIHGDHEFGHGEHIGJIIIGFIJIJJIJJEI
@4352064/1
ccgggcccagatggcattcatgcagaaccgattaagaaaggggcagacaa
+4352064/1
BCCFFFFFDHHBHIGGIIIIIHIJJJJJIIIHIIJGGIIHIIJIJJIJJG
@4352065/1
ccgggcccagatggcattcatgcagaaccgattaagaaaggggcagacaa
+4352065/1
BCCFFFFFHHHHHJGGIIDHGIIJJJIJIJJJJJIIIJJIEGIIIJIIJI
@244390/1
aaaatgcaaaaaactataaatttttattatattttatgcatgttatcacg
+244390/1
@@<DFFFFHHGFHJJGJJJJJJJJIJJIIJFHIIIJIJJJJIGIIGIIIG
@2315432/1
caaaaacgtatgacaaaactatagagaaaccagaattacaggaaatggat
+2315432/1
CCCFFFFFHHHHGJJJJJJJJJJJJJJJJJJJJIJJJJJIJJJJJJJJIJ
@2315433/1
caaaaacgtatgacaaaactatagagaaaccagaattacaggaaatggat
+2315433/1
CCCFFFFFHHHHHIIJJJJJIJJJJJJJJJJJJJJJJJJJJJIJJJJJII
@2826595/1
caaggtttggaggagttgtactaatttgtgtaattgaagttcgtattatt
+2826595/1
BB@FFDDFHHHHHIJHGHHHHGIJIIJJIGGIJIIJJIJJJIGGHGJIJJ
@2826596/1
caaggtttggaggagttgtactaatttgtgtaattgaagttcgtattatt
+2826596/1
C@CFFDEFHHDHHAGGHIGHIJIJJJJJHIGIIIJJJJJJJJJIJJJJJJ
@2826597/1
caaggtttggaggagttgtactaatttgtgtaattgaagttcgtattatt
+2826597/1
CCCFFBDFHGFHGFHGGIFGIJJJJJJJIIIJIIJJJHJIJJJIJJJJJJ
@3821109/1
ccacagtaactctaactctccttccatcagccaatttttctggtttgccg
+3821109/1
CCCFFFFFHHHHHJJJJJJJIJJJIJJJJJJJJIJJJJJJJJJJJJJJJJ
@2826964/1
caaggttttcaaactgttaaaaaacctgctgaatgtgcgccaattgagtt
+2826964/1
@@@FFBDFDHHBFHDHGEGHGGIIIIIEIGGIIHGDHHIIIIIIGBAF=F
@2826965/1
caaggttttcaaactgttaaaaaacctgctgaatgtgcgccaattgagtt
+2826965/1
B@@FFADEHHHFHJJJJJJIJJJJJJJJJIJJJGIFAEHIJIJIIJJJFG
@2826966/1
caaggttttcaaactgttaaaaaacctgctgaatgtgcgccaattgagtt
+2826966/1
C@@FDEFDFDFFHIIIGIIJGEHGIDIHGIIHIJBFFHIJ@@FDB?DHBC
@2826968/1
caaggttttcaatagggcattctaacatgtcaaaattaaatcaatatggc
+2826968/1
CCCDFADFHGHHFGEHJGIIIJGJGIJJJIJJJJJJJJIIHHIIJJJIJJ
@2826969/1
caaggttttcaatagggcattctaacatgtcaaaattaaatcaatatggc
+2826969/1
CCCFFDDFHHHHHJJJJJJJJJJJJJJJJJJJJJJJJJJJJIJJJJJJGJ
@2826970/1
caaggttttcaatagggcattctaacatgtcaaaattaaatcaatatggc
+2826970/1
CCCFFDEFHHHHHJJJJJJJJJJJJJJJJIJJJJJJJJJJJJJJJJJJJJ
@2826971/1
caaggttttcaatagggcattctaacatgtcaaaattaaatcaatatggc
+2826971/1
CCCFFDFFHGHHHIIJIIJJJJJJJJJJIHGIJJJIJJIGIGGIIIJJGH
@2826972/1
caaggttttcaatagggcattctaacatgtcaaaattaaatcaatatggc
+2826972/1
CCCFFDFFHHHHHGGIJIGGHGHIIJJJJIJJJJJIJJJJIJJJJJJIII
@2826973/1
caaggttttcaatagggcattctaacatgtcaaaattaaatcaatatggc
+2826973/1
CCCFFDFFHHHHHJJJJIJJJJJJJJJJJJJJJJJJJJJIJJJJJIJJII
@4352454/1
ccgggcgttccgttggtctgattggctt
+4352454/1
@@@DDDD@FDFA?F@B1?C;9CFFHGGI
@4352455/1
ccgggcgttccgttggtctgattggctt
+4352455/1
CCCFFFFDHHHDFHEH;EDBCHHGIGGG
@4352456/1
ccgggcgttccgttggtctgattggctt
+4352456/1
CCCFFFFDHHHGFIGI@FHIGIJIJIJJ
@4352457/1
ccgggcgttccgttggtctgattggcttg
+4352457/1
@@@DDDDD@CAFFGIB8C@FG@DH>DHI6
@4352458/1
ccgggcgttccgttggtctgattggcttgtt
+4352458/1
B@CFFFFFHFFFAFGIFGIJJIJJJJJJ:?D
@4352459/1
ccgggcgttccgttggtctgattggcttgtt
+4352459/1
CCCFFFFFHHHHGJJJEHIIIJIJJJJI09D
@4352460/1
ccgggcgttccgttggtctgattggcttgttc
+4352460/1
CCCFFFFFHHHHFGIIGGGIFIIIIJJJ69B?
@4352461/1
ccgggcgttccgttggtctgattggcttgttcggg
+4352461/1
CCCFFFFDHBHDAGFIEFDABGHGIIII09D41:F
@4352462/1
ccgggcgttccgttggtctgattggcttgttcgggag
+4352462/1
CCCFFFFDHHHHHJJJGGGIHIJJJJJJ09D46DG6@
@4352463/1
ccgggcgttccgttggtctgattggcttgttcgggcgttacttttcc
+4352463/1
CCCFFFFFHHHHHIIJEFHHGIJIJJJJ@?G>1@G6;;A:AACEF;?
@3295171/1
cagacggccactggcaaagtggatagctgcaccaagcattggtggcgatt
+3295171/1
CCCFFFFFHHHGHIGGJJIAHGFHIJJJJIIJJIJIIIJJJJBFGGH@FF
@3295172/1
cagacggccactggcaaagtggatagctgcaccaagcattggtggcgatt
+3295172/1
CCCFFFFFHHHHHJJIJJJEHIHIJJJJJJIJJJIIFIJJJJFHIHI>EG
@4353667/1
ccggggctctgtgatttcttagtgtcaatagtgctgccgttacttcctca
+4353667/1
@@CFFFDFHHHHHIGHGGIEHJHIEFGECD@GEEICGCHFFHGHECGIGG
@6897683/1
ctgggttttgtgctcattttcagcctgtcttgcttcacttctactatctg
+6897683/1
CCCFFDDFHHHHHJJGJJJJIJGIJJJJJJJJJJJJIIJIJJIIJJJJJJ
@6897684/1
ctgggttttgtgctcattttcagcctgtcttgcttcacttctactatctg
+6897684/1
CCCFFDFFGFFFGGHEHIJJIGHJHGIHIJI?FGGIGJIGIIIIIIGGHG
@6897685/1
ctgggttttgtgctcattttcagcctgtcttgcttcacttctactatctg
+6897685/1
CCCFFDFFHGHHHJJJJJJJJJJIJJJJJJJFHIJJJIJJJJJJJJJJJJ
@6898023/1
ctggtaaaagtgtcactaggtagcttggcacaatatttattaagtaa
+6898023/1
@CCFDFFFFHDHFHIJJJJJHJJJJJJJJJJJJJJJJJJJJJJJIJJ
@758585/1
aataaatattaggaatccactacaaggttttcaatagggcattctaacat
+758585/1
??1=DDDEFFHBHBHGIIEDIIGGCFGCHHGGEHIIGDEBABGHIIIGGG
@1793763/1
attacctctaaagctatctactcgttatataatcatcattcaaacattga
+1793763/1
CCCFFFFFHHHHHJJJJJJJJJJJJJJJJJJJJIJJIJJJJIJIJJJJIJ
@5872782/1
ctcaatattgatgtgtctgcaacggcattttacaaagcgcaacctgtgat
+5872782/1
CCCFFFFFHFHHHFGHGHGGEHGHI>AGIJJIJJJJHGIIJJIJJIFIJJ
@3822778/1
ccacagttggatgagataagtcttcactagtttgaggatatattatataa
+3822778/1
CCCFFFDFHHFHHIJIIIJHFHIJJHIIHIJJJJJJJIIIJJJJJJJJJJ
@4851554/1
cgaggatcctaggatgcattctcctggtgctttgacggatttgagatcag
+4851554/1
CCCFFFFFHHGHHJIJJJJJJIJJJJJGIHJJJJIGIJHIJJJJJIFGGI
@3297730/1
cagactctcagcttcaacgccaaggacttcaactttgttcagttcttgca
+3297730/1
BC@FFFFFHHHHHIJJJJ<GIIJJJJJJJJJJJJJIJJJJIJJIJJJIJI
@3297731/1
cagactctcagcttcaacgccaaggacttcaactttgttcagttcttgca
+3297731/1
CCCFFFFFHGGGHJJJJJHIJJJJJJJJJJJJJJJIJJJJJJIJJJJJJJ
@3297732/1
cagactctcagcttcaacgccaaggacttcaactttgttcagttcttgca
+3297732/1
CCCFFFFFHHHHHJJJJJCHIIJJJIJJJJJJJJJJJJJJJJJJJJJJJJ
@249801/1
aaaatgtcaaaattttgcaaattatgtggcattttgacatttatgtgaca
+249801/1
CCCFFFFFHHGHHJJJJJJJIIJJIJJJJJJJJJJJJJIJJJJJJGJJII
@249802/1
aaaatgtcaaaattttgcaaattatgtggcattttgacatttatgtgaca
+249802/1
CCCFFFFFHHHHHJJJJJJJJJJJJJJJIJJJJJJJJJJJJJIJJJJIII
@3298316/1
cagactggtcccacacaagggcagcaaaaaggtgcccaacaacagcaaac
+3298316/1
@CCFFFFFFFHHHJIJJJJJJIJJJJJJJJJJBFHJJJIJJJJJJJJJJJ
@3298576/1
cagactgttagatggatacgataaatttgaaagacacattggttacaagt
+3298576/1
CCCFFFFFHHHHHJIJJJJJIJJJJJJJJJJJJJJJJJJJJJIJJJJJJI
@5874405/1
ctcaatccacctgaggttcagcctcaacccattacacaagacccccaacc
+5874405/1
CCCFFFFFGHHHHJJJHIJJIJJEIJJJJJJIJJJIJJIJJJJJJJJIJJ
@3824575/1
ccacatctcggatcttgctactaatattcgattcgataggtgctttgtct
+3824575/1
@<@DDDD?FHD<?FHI@BEFHAEHEEHIIIIIIIICBDGIIIIIIIFGHE
@6903612/1
ctggtactggttgctcaaagcagattagtaaacatgatgctgcatacaat
+6903612/1
BCCFDFFFHHHHHIJJJJJJJJJJJJJIHHGIJJJJJJJJJJIJJJJJJI
@7911313/1
ctttgtcatcgaacgatgtcaccacctgattggtgatatcagccgctccg
+7911313/1
<@@DDDDDHHFHH>GIGGIGCHHGGIIIFHDGE:C@B?F>BB9?DDHEHG
@7911314/1
ctttgtcatcgaacgatgtcaccacctgattggtgatatcagccgctccg
+7911314/1
CCCFFFFFHHHHHJJJIGJJIIHHIIIJJJJJGIIJJJEGHIJJJIIJJI
@7911315/1
ctttgtcatcgaacgatgtcaccacctgattggtgatatcagccgctccg
+7911315/1
CCCFFFFFHHHHHJJJJJJJJJJJJJJJJJJJJHIJJJJJJJJJJJJJJJ
@4855180/1
cgagggcatgatgagcagccgagcccttggcttccttcggagtttt
+4855180/1
CCCFFFFFHHHHHIJIJIIJJJJJJJJJJJJJDIJJIJJJGICHGJ
@4855181/1
cgagggcatgatgagcagccgagcccttggcttccttcggagttttgcct
+4855181/1
BC@DFFFFHHGHHJJIJIJJIEGJJJJJJJIIIIJGHIEIFH;FHIEGIG
@4855300/1
cgagggcgccatccacgagccaatcttccgctaccgcgtgttccttaaca
+4855300/1
B@BFFFFFHHHHHJIIJIJIJIIJIJJIIEGFHHJGGB@E8B@C;CCCEC
@6401485/1
ctctgatagtagatggtaactgttcaaattcctcttcctcacgaggacac
+6401485/1
CCCFFFFFHHHHHJIJEGIIJJIJJJJJIJJJJJJJJJJJJJJJJJJJIJ
@3824743/1
ccacatcttgtgagccgccattctcttggctagcttctttgacttgccag
+3824743/1
@@@FDDFFHHHHHFIJJJJEHIJIIGIJGGGIII@FGGIIBHGGGHIIID
@3824744/1
ccacatcttgtgagccgccattctcttggctagcttctttgacttgccag
+3824744/1
CCCFFFFFHGFHFJJJIJJAGI>FGIJCGHJIGG@G@BFH4?@FG<BF??
@3824745/1
ccacatcttgtgagccgccattctcttggctagcttctttgacttgccag
+3824745/1
CCCFFFFFHHHHHJIFIIJJIJIJJJJJIIJGHIJJJIIJCDHGHGGJGH
@7409134/1
cttctccaagtttgtgctgggcaaatcaatcaatttgcctcgaaatctaa
+7409134/1
BB:=DDDFHHGHHJHJJJJJJIGHIJJJJIJIIIJJJHIJJJJJJEGIHI
@7409135/1
cttctccaagtttgtgctgggcaaatcaatcaatttgcctcgaaatctaa
+7409135/1
CC@FFADDHDCFHGAFGBBDHHHGDHGGHIIIIGGIDBDHEEBGDDEGHH
@7409136/1
cttctccaagtttgtgctgggcaaatcaatcaatttgcctcgaaatctaa
+7409136/1
CCCFFFFFGDFHHJJIGIGGIJJJJJJJGHIJIJIJIIIJJJJJJJJJJI
@7409137/1
cttctccaagtttgtgctgggcaaatcaatcaatttgcctcgaaatctaa
+7409137/1
CCCFFFFFHGHHHIHIIJIJJIIJJJJJJJJJJJJJJJJJJJJJJJJJJJ
@7409138/1
cttctccaagtttgtgctgggcaaatcaatcaatttgcctcgaaatctaa
+7409138/1
CCCFFFFFHHHHHIHIIIJJJIJJJJJJJJJJJJJJJJJJJJJJJJJJJJ
@7409139/1
cttctccaagtttgtgctgggcaaatcaatcaatttgcctcgaaatctaa
+7409139/1
CCCFFFFFHHHHHJEHIIIJ@GHIIJIJJJJJJJJJJJJIJJGIIGIJJH
@7409140/1
cttctccaagtttgtgctgggcaaatcaatcaatttgcctcgaaatctaa
+7409140/1
CCCFFFFFHHHHHJHIIJJJJJJJJJJJIJJJJJJJJJJJJIJJJJJJJJ
@7409141/1
cttctccaagtttgtgctgggcaaatcaatcaatttgcctcgaaatctaa
+7409141/1
CCCFFFFFHHHHHJIJIIJJIJJJJJJJJJJJJJJJIJJJJJIGIJIJII
@7409142/1
cttctccaagtttgtgctgggcaaatcaatcaatttgcctcgtaatctaa
+7409142/1
CCCFFFFFHHHHHJHIIIIIJIIJIJJJJJJJJJJJJJJJJJBGIJJJJJ
@7913178/1
ctttgtctggttaactttagtgggaaggtttagg
+7913178/1
@?@DDDBDFFAF?GFBGG:C3AGICFBG9CH;<G
@7913179/1
ctttgtctggttaactttagtgggaaggtttaggtatttgtggtatctgt
+7913179/1
=@@4ADDDHHFHHJIJJIHIEHGGIGIIHHIGGJ?FGHIIIGIGHIJJIJ
@7913180/1
ctttgtctggttaactttagtgggaaggtttaggtatttgtggtatctgt
+7913180/1
@@@DDDDBHH=DBHDEHIGG:CGIGIHI?FHCHI:CEHIACDG9DAGHGF
@7913181/1
ctttgtctggttaactttagtgggaaggtttaggtatttgtggtatctgt
+7913181/1
@@@DDDEFHHFHHJJJJJIIEGHJIGJJCHHFHIBGIIJJJIIFHHIJII
@7913182/1
ctttgtctggttaactttagtgggaaggtttaggtatttgtggtatctgt
+7913182/1
C@CFFDDDHHBHFHIGIIGIAFHJJJIJBHHIJICGIIJIHGIFIJJJJI
@7913183/1
ctttgtctggttaactttagtgggaaggtttaggtatttgtggtatctgt
+7913183/1
CCCFFDDDFGFHBHIIIIIICIHIIIGIACHAGGGHIIIIIIIHIIIIIE
@7913184/1
ctttgtctggttaactttagtgggaaggtttaggtatttgtggtatctgt
+7913184/1
CCCFFEFFHHDFFIGGIJHGDHGIIJIJAFHCHJCEGIIEDGHDGIIJJH
@7913185/1
ctttgtctggttaactttagtgggaaggtttaggtatttgtggtatctgt
+7913185/1
CCCFFFFFHHFHFIJJJJIICIIJIIJJGHIJJJEHGJJJJJJGIJJJJG
@3299742/1
cagacttcgacgatgatcaaagcaacagcgagatcggcgccggacag
+3299742/1
CCCFFFFFHHHHHJJJJJIJJJJJJJGHJJIJIJIJIJJJJHFFDDD
@2834381/1
caagtcaaagaagctagccaagagaatggcggctcacaagatgtggcaat
+2834381/1
BCCFDDFFHHHHHJJIIEIIIJCFIHIIGIJJ<?@<BBFADBF=FHCDHE
@6907942/1
ctggtatccaaagttaaaaatctcggtaaaatttccaagacgctgtcaaa
+6907942/1
@@@FBDEFHHHHFIIIJJJJJJIIJJCFGIGIGIIJIIJIIJFGGDGHIJ
@1797790/1
attactacccctgtcacaacatgagcttaatgaaaaaattcgccatcatc
+1797790/1
CBCFFFFFHHHHHJJIJJJJJJJJJJJJJJJJJJJJJJJJGJJJJJJJJJ
@1798287/1
attactcatagtgtcaccggaactcataacaatagattcgattatagagt
+1798287/1
CCCFFFFFHHHHHJJJJJJJIJJIJJJJJJJJJJJIJJJJJJJJJJJJJD
@7914335/1
ctttgtgatagttcgctgggaatggtgaaggctggtggtaaccattcttt
+7914335/1
CCCFFFFFHHHHHJJJJJJJFHGIJEHHIJJJJIJBGIFHGJJIIJJJJJ
@4858365/1
cgaggttactattcacgacagtcaaaatagagagaaaatatataaagtga
+4858365/1
@@;BD8DBFDDBFBC@;A@@@9CFHII>CCEC@D@GGI?BDFFEGIA0?D
@5878003/1
ctcaatgtcgtcgtttgacatatcgttgtcatcccacaaggtacaatact
+5878003/1
CCCFFFFFHFHHHFHIBCEFEDEEHFGBFGGGGIIGHIIEH9BF@GGGII
@1799402/1
attacttcaagcaaagcttctataactggtatagctttaggaaacggttt
+1799402/1
CCCFFFFFHHHGHJJJJJJJJJJJJJJJJHHIIJJJJJJJJJJJJJJFGI
@7413015/1
cttctcggcaacatatttccacgacaaacctgaactcttcgaagtatggg
+7413015/1
CCCFFFFFHHHHHJJJJJIJJJJJJJJJJJJJJJJJJJJJJIJJHIIJJJ
@1275551/1
agtgaccaaagcaaagacgcaataagtgatacaagaaaatatacagacta
+1275551/1
=B1ADEFFHHHHHJJJJJJJJJJJJJGHIIJJJJJJJJJJJJJJJJJJIJ
@1275552/1
agtgaccaaagcaaagacgcaataagtgatacaagaaaatatacagacta
+1275552/1
BB@DDFFFHHFFHIIGJIFGJJIIJI?EFHJIIHIJJJJGHGIJJHGJIJ
@7916286/1
ctttgtgttacaggatctcctttatgttttgcagcttgttgttcaggttg
+7916286/1
CCCFFFFFHHHGHIHIJJIJJJJJJJJJJJJJJJJJIGIJGHIJIIJGJH
@255295/1
aaaattagttgctatccttctctttgacattgcttgtggtcacttttcgc
+255295/1
CCCFFFFFFHHGHIIIJJIJJJGIJJGJJJIJJIJIHIIJIGIHIJJIIG
@3828952/1
ccaccacaggaacctcaagcttggggtaaaccgcaagtttcacagcaaca
+3828952/1
CCCFFFFFHHGHGJIJJJJJJJJJJJCFGGIJIJIGHFHIIIJJIJJJJJ
@3829502/1
ccaccaccattctatgaaatggaacacgaagagggactaccacacgaaag
+3829502/1
CCCFFFFFGHHHHJJJJJIJJIIJJJJIHIIIIIIJIJGIJJJJJIJJJJ
@1800876/1
attacttttatgaatcgtgataacatgcataaaatataataaaaatttat
+1800876/1
@@=DDFFFHHHGDFFGHEFGGHIIJHJJGIJJJJJIJJJJGIJJJIIJII
@1800877/1
attacttttatgaatcgtgataacatgcataaaatataataaaaatttat
+1800877/1
@@@DDDDDHHHHCCEGHFFA@DHBEBFFEADHII@FDFH@BGHIIBGHAB
@1800878/1
attacttttatgaatcgtgataacatgcataaaatataataaaaatttat
+1800878/1
CCCFFFFFHHHHFFGIIFHGEGHGHGIJJJJIIJ@FGIJGIIJJJGGIGG
@770303/1
aataatacgaacttccatagattcaaatgaagtaaacaacatacgttttt
+770303/1
CCCFFFFFHHHHHJJJJJJJIEIJJJJIHGIIBFHGGIDGIJIJJGIJJJ
@770444/1
aataatagtgtattacctctaaagctatctactcgttatataatcatcat
+770444/1
CCCFFFFFHHFFHIJGHIIIJJJJGJJJIJIJIIIHIJIJIJJJJJJJIJ
@2838231/1
caagtgattacctctactgcagaaatatgtgtggaaatgctcaagcaaag
+2838231/1
BCCFDFFFHHHHHJJJJJJJJJHJJJJJJIIIIJJJJJIJJJJJJJJJJI
@3831613/1
ccaccatattgatttaattttgacatgttagaatgccctattgaaaacct
+3831613/1
CC@FFBDDFHDBFGIGIIIIIBCHHIGHIIIGIIIIIIIDHIEEHIIIIE
@4861190/1
cgagtagatagctttagaggtaatacactattattaggcactagttatta
+4861190/1
@??DDEFFHHHHHJJIJIJJEGIJJJJJJJJJJJJJJIJJIJHJHIIIJI
@4861191/1
cgagtagatagctttagaggtaatacactattattaggcactagttatta
+4861191/1
@@<DBDFAHHHHGJJEHEIIFGGEIJJJJJJJIJGIFHIJJJJJIJIJJJ
@4861192/1
cgagtagatagctttagaggtaatacactattattaggcactagttatta
+4861192/1
@@@FDFFFHHHHHJJIJIJJCGIJJJJJJJJJJJJJJJIJIIIIHIJJJJ
@4861193/1
cgagtagatagctttagaggtaatacactattattaggcactagttatta
+4861193/1
B@BFBDEFGFHHHIJIJIIJAFHIJJJJJJJJIJJIGHJJJJJJHIIJJJ
@4861194/1
cgagtagatagctttagaggtaatacactattattaggcactagttatta
+4861194/1
BC@FDEFFHHHHHJJHJHIJCGIJJJJJJJJJJJJJJIJJIJJJGIIJJJ
@1801280/1
attagaaacttatataagtgactctaataatgaaggcgaatctaaatgga
+1801280/1
CCCFFFFFGHHHHIJJJJJJJJJIJJJJJIJJJJJJJJGGIJJJJJJJJH
@1278374/1
agtggcttaccttctacttaccacttagc
+1278374/1
@@@FFFFFFHHAHGGFBFIDHIGGGIIII
@7919265/1
ctttgttcagttcttgcaggagatcgctagcgaacaatccttcgaggtaa
+7919265/1
@@@DDDDDDFAFBDH<FHEIEEFEHHFIGIIEHIEEH?BFGHGGHHG@FG
@7919266/1
ctttgttcagttcttgcaggagatcgctagcgaacaatccttcgaggtaa
+7919266/1
CCCFFDFFGHHHFIJIIGHJIGFHIGIJJIJJJJJJJIIJJJJJJJJ@FH
@7919267/1
ctttgttcagttcttgcaggagatcgctagcgaacaatccttcgaggtaa
+7919267/1
CCCFFFFFHHHGHJJIJJJJJIIJHIJIJIJJJJJJJIJJIJJJJJJFGH
@7919268/1
ctttgttcagttcttgcaggagatcgctagcgaacaatccttcgaggtaa
+7919268/1
CCCFFFFFHHHHHJJJIIJJIIHJIJJJJJJJJJJJJJJJJJJJIIJIHH
@257508/1
aaaattccgtcggcaagaagttggccgatttgcagactctcagcttcaac
+257508/1
CCCFFFFFHHHHGIJJJJJJHIIJJJJIIJJJJJJJJJJJJJJJJJJJJJ
@258009/1
aaaattcgttctacatatgaaacatgtcagttatatattcacctttatat
+258009/1
CCCFFFFFHHHGHJJEHIIJJIJJIJHIJJIJJJJJJJJJJIJJJJJFIJ
@258010/1
aaaattcgttctacatatgaaacatgtcagttatatattcacctttatat
+258010/1
CCCFFFFFHHHHGJIJJIIIJJJIJIGHIJIJJJJJJJJJJJJJJJJJJJ
@258011/1
aaaattcgttctacatatgaaacatgtcagttatatattcacctttatat
+258011/1
CCCFFFFFHHHHHJIIIJJJJJJJJJIIJJJJJJJJJJJJJJJJJJJJJJ
@258012/1
aaaattcgttctacatatgaaacatgtcagttatatattcacctttatat
+258012/1
CCCFFFFFHHHHHJIIJJIJJJJJIIJIJJIJJJJJJJJJIJJJJJJJJI
@5882033/1
ctcaattggcgcacattcagcaggttttttaacagtttgaaaaccttgat
+5882033/1
@@?FFFFFHGHGGJJCIIGECHGGHJJJJJIJHIIFGGHGIHIJIIGIJJ
@5882034/1
ctcaattggcgcacattcagcaggttttttaacagtttgaaaaccttgat
+5882034/1
@@@DDFDDDDFHHIIJJFHGIHJJFHIIIJGICGHGHIEDGGJGGHIDIG
@5882035/1
ctcaattggcgcacattcagcaggttttttaacagtttgaaaaccttgat
+5882035/1
BBCFFFFFGHGGHJJJJJIIJJJJEHIJJJJJIJJGIJJJIJJJJJJJJJ
@5882036/1
ctcaattggcgcacattcagcaggttttttaacagtttgaaaaccttgat
+5882036/1
CCCFFFFFHHHGHIJJJJJJJJJJHGIJJJJJJJIJJJJJIJJJIJJJJJ
@5882037/1
ctcaattggcgcacattcagcaggttttttaacagtttgaaaaccttgat
+5882037/1
CCCFFFFFHHHGHJJIIGGIFEGHCGIJJJIIHGIHIIHIJJJJJIJJIJ
@5882038/1
ctcaattggcgcacattcagcaggttttttaacagtttgaaaaccttgat
+5882038/1
CCCFFFFFHHHHHJIIJJJJIJJJEHIJJJJJJJJHJJJJJJJJIJJJJJ
@5882039/1
ctcaattggcgcacattcagcaggttttttaacagtttgaaaaccttgat
+5882039/1
CCCFFFFFHHHHHJIJJJJJJIJJGHIJJJJIIIJJJJJJJJJIJJJJIJ
@1279398/1
agtgtattacctctaaagctatctactcgttatataatcatcattcaaac
+1279398/1
BCBDDFFFGHHHHJJJJJIJJIIIJIIJIIIIJJIJJJJJJJJJJJJJJJ
@6914761/1
ctggtccaaatcgagggcgccatccacgagccaatcttccgctacc
+6914761/1
BCCFDEFFHHHHHJJJJIIIJIGIJGJGIIIJIJJJJJFHGG@8AE
@6914762/1
ctggtccaaatcgagggcgccatccacgagccaatcttccgctaccgcgt
+6914762/1
BC@FFFFFHHHHHJJJJJIIJJJJJJJJJJJIIIJJJJJJIJJJHHHFF=
@6914813/1
ctggtccaagtcctaacgtgttattacaagctttgacaatgtcaaatgcc
+6914813/1
CCCFFFFFHHHHHJJJJJGHGIJJJJJJJJJIJJJJJJJJJIIIJJJIJJ
@2840941/1
caagttacaagtgccgaagtacgagctattcgagcagcatgcaagagagt
+2840941/1
CCCFFFFFHHHHHJJJJJJIIJJJJJJJJJJIJJJJJJJJJJJJJJJJJH
@3309425/1
cagagatccccttcccatcggcaattcccgtgaagaactcgaagtcactc
+3309425/1
CC@FFFFDHFFBBGFGHIIJJJIIGIIGIGCFHIGDHIEHG@DHIIIJIJ
@2331128/1
caaaaagggaaataaacaaggatgtaagaactatggaggaatattacaat
+2331128/1
@@?DDDD?<3AFFEIIIB@EFEBA3AFEF4?E>GGFGFEFE?BFFECCFE
@2331129/1
caaaaagggaaataaacaaggatgtaagaactatggaggaatattacaat
+2331129/1
BBCFFFFFHHHHHJJJJJJJJIJJFHIJJJJIJJJIJJJJJJJJJJJIJJ
@2331130/1
caaaaagggaaataaacaaggatgtaagaactatggaggaatattacaat
+2331130/1
CCCFFDFFDHHHFIJGIHIGIJIJIJJIJJIJJJJJJJIJIJJIGIIIJI
@2331131/1
caaaaagggaaataaacaaggatgtaagaactatggaggaatattacaat
+2331131/1
CCCFFFFFHHHGHJJJJJJJJIJJJJIJJJIIJJJJHIIJJJJJIJJIJJ
@2331132/1
caaaaagggaaataaacaaggatgtaagaactatggaggaatattacaat
+2331132/1
CCCFFFFFHHHHGJJJJIJJJIJJJJJJJJJJJJJJIIJJJJJJJJJJJJ
@2331133/1
caaaaagggaaataaacaaggatgtaagaactatggaggaatattacaat
+2331133/1
CCCFFFFFHHHHHJJJJJJJJIJJJJJJJJIJJJIJIJJJJJJJJJIJIJ
@2331134/1
caaaaagggaaataaacaaggatgtaagaactatggaggaatattacaat
+2331134/1
CCCFFFFFHHHHHJJJJJJJJJIIHIJJJJJJJJJJJJJJJJJJJJJIJJ
@3309570/1
cagagatcgaatgtgtgcagaatcagcactgaatcaaaaaattctccatc
+3309570/1
<;;;?:DD;CDDDEBCE:F??FE4FFDEECBE><<EEIEDDC>?DBDE?D
@3309571/1
cagagatcgaatgtgtgcagaatcagcactgaatcaaaaaattctccatc
+3309571/1
@@CADDDFGHGFHHHHIBHAFHIIJIIIFICIJCEGHIGHIIIJJJGHIJ
@3309572/1
cagagatcgaatgtgtgcagaatcagcactgaatcaaaaaattctccatc
+3309572/1
C@@FFFFFDHHHH@EFHCI>HE@EHHIIIGEHIFIGIIIIIIIIEHIIII
@4864487/1
cgagtgaacatgtgacatagaaaatacgtaagttgctcaatgtcgtcgtt
+4864487/1
BC@FDDFFGFFFHIJJJJJIIJJJJJJJHHIJGJJIIJJJJIIJIJJGGG
@3834174/1
ccaccattctatgaaatggaacacgaagagggactaccacacgaaaggca
+3834174/1
C@@FFDFDDHFHFEIB>CEFGHBBEE@FGHD@8?:BDD@DDH@:?;F;C>
@3834175/1
ccaccattctatgaaatggaacacgaagagggactaccacacgaaaggca
+3834175/1
CCCFFFFFHHHHHIJJJJJJJJJJJJIJJJJJJJJIIJIJJJJJJJJGII
@7921393/1
ctttgttgcccgtttgccgatttaggttgttgtggtacatctccatgtgg
+7921393/1
@@@DDBDDFHHA@EH?BF@8CFH@GH?EBCGB?BG?FFGEGGGIGCFDFG
@7921394/1
ctttgttgcccgtttgccgatttaggttgttgtggtacatctccatgtgg
+7921394/1
@@@DDDDDHHHAAGGGGIEFHHIIIIGHIGIFHHGFGIIEHIIIIIIIII
@4366531/1
ccggtggccaccagatcgttgttaaggaacacgcggtagcggaagattgg
+4366531/1
?1?BADDDDHAFDFDDFEIIGHGIFEBHII@HEGIA0<AHGHIHGHA>CF
@1280948/1
agttaaccagacaaagcacctatcgaatcgaatattagt
+1280948/1
@==DADADHDDHDGIFHIIIGIIIGIHGHICHBE4?4??
@1280949/1
agttaaccagacaaagcacctatcgaatcgaatattagtagcaagatccg
+1280949/1
@CBFFFFFHGHHHJJJJJJJJJJJJIIJIJIGGHIIGIGIIIJIJJJIJJ
@1280950/1
agttaaccagacaaagcacctatcgaatcgaatattagtagcaagatccg
+1280950/1
B;1BDFFFHHHHHJJJJJIJJJJJJJJJIJJJJJJJJJGIIJJJJIJJJH
@1280951/1
agttaaccagacaaagcacctatcgaatcgaatattagtagcaagatccg
+1280951/1
CCBFFFFFHHHHHJJJIJJJJJJJJJIIII@E9??F@49B4?<B9?3?BB
@2332034/1
caaaaaggtgcccaacaacagcaaacgggtcgaaatgaacgtcaacaaca
+2332034/1
CCCFFFFFDFHHHJJJJJJIJIJJJJJJJFHIJJJJIJJJJIIIJJJJIJ
@6915344/1
ctggtcccacacaagggcagcaaaaaggtgcccaacaacagcaaacgggt
+6915344/1
BCCFFFFFHHHHHJIIJIJJIJJJJJJJFHHIJJJJJJJJJJJJJJJJJB
@5359429/1
cgtattattcctcgaaatcaataactcgataaaaattgttcccttttgag
+5359429/1
@@1ADEFFHGHHHJIIJIIHJIGJIJJIEIJJJJJJJHHHIJJJJJIIJF
@4865748/1
cgagtgtggcggcagtcactgcatcttatgatccaaaagcctttaagtac
+4865748/1
@@@DDDDDHHHHA6::?DD<DA9BB?F<D?BDFHAFHI9BGGHH@F==FC
@4866436/1
cgagttattgatttcgaggaataatacgaacttccatagattcaaatgaa
+4866436/1
@@@DDDDDHFDFHJGEFGHDHEGHEHFGHJIIJIJJJJJJIJJJJJJJIJ
@774674/1
aatacactattattaggcactagttattaattataatcatcaatattatc
+774674/1
CCCFFFFFHHHHHJJJJJJJJJJIJJJJJJJJJJJJJJJJJJJJJJJJJJ
@259980/1
aaaattgtaaatctacacaaaaatgtcaaatcatgtcaagaccccggcga
+259980/1
CCCFFFFDHHHHHJJJJJJJJJJJJIJJJJIJJIJJJJIJJJIJJJJJJI
@3835689/1
ccacccctttgttgcccgtttgccg
+3835689/1
@@@DDDD?FHBFHDAGG:8CG;<FA
@3835690/1
ccacccctttgttgcccgtttgccgatttaggttgttgtggtacatctcc
+3835690/1
CCCFFFFFHHHHHJJJIIAEHIIJJHIIJJIIFHIHIJGHIGIJJJJJJJ
@261047/1
aaaatttaaacacattgcattattgatttcgaggaaataatacgaacttc
+261047/1
CCCFFFFFHHHHHJJJJJJJJJJJJJJJJJJJJJJJJJJJJJJJJJJJJI
@261175/1
aaaatttaacgtttagcagtcttctttttagaataacattgacattctat
+261175/1
C@@FFFFFGHHHHJIJJGJGGGHJGGIJFIJIJGJJJJIJJIIGGIIJJJ
@261176/1
aaaatttaacgtttagcagtcttctttttagaataacattgacattctat
+261176/1
CCCFFFFFHHHHHJJJJJJHIJJJJJJJJJJJJJJIJJJJJJJJIJJJIJ
@261177/1
aaaatttaacgtttagcagtcttctttttagaataacattgacattctat
+261177/1
CCCFFFFFHHHHHJJJJJJIJJJJJJJJJJJJJJJJJJJJJJJJJJJJJJ
@1807364/1
attagcagcaagagaaatgctggaaaagttaaacgatattctacaggatt
+1807364/1
CCCFFFFFHHHHHJIJJJJJJJJJJJJJJJJJJJJJJJJJJJJJJJJJJJ
@4369077/1
ccggttcataaccttctctttggactctcttgcatgctgctcgaatagct
+4369077/1
@@@FDFFFHHHHHJIJJJIJJJJJJJJJIJIJJJIHIIJIJJJJJJJJJI
@2334465/1
caaaaagtgaacagctatcgatacacagtcatagatccaatcctataatt
+2334465/1
??1AADD=C<FBHEBHIGHGGEEFDBEHIGGIFE@BFA@FFEGGIIGIFG
@2334466/1
caaaaagtgaacagctatcgatacacagtcatagatccaatcctataatt
+2334466/1
CCCFFFFAFHHGHIJJJJIJJJJIGIJJEFGIIJJJJIJIJJJJJIJJJJ
@2334467/1
caaaaagtgaacagctatcgatacacagtcatagatccaatcctataatt
+2334467/1
CCCFFFFBFHHHHIJIJFJJIEHJJJGJEIGJIIGIGHBHHJIIGIJIJC
@2334468/1
caaaaagtgaacagctatcgatacacagtcatagatccaatcctataatt
+2334468/1
CCCFFFFBFHHHHIJJJIJJJJJJJJJJGIIJIJJIJJJJJIJJJJJJII
@2334469/1
caaaaagtgaacagctatcgatacacagtcatagatccaatcctataatt
+2334469/1
CCCFFFFDHHHHGIJJJJJJJJJJJJJJHGIJJJJJIJJJJJJJIJJJJJ
@2334470/1
caaaaagtgaacagctatcgatacacagtcatagatccaatcctataatt
+2334470/1
CCCFFFFDHHHHGJJJJJJJJJJJJJJJIJIJJJJJIJJJJJJJJJJJJJ
@2334471/1
caaaaagtgaacagctatcgatacacagtcatagatccaatcctataatt
+2334471/1
CCCFFFFDHHHHHJIJJJJJJJJJJJJJHJJJIJHIJIJJJIJJJJJJJJ
@2334472/1
caaaaagtgaacagctatcgatacacagtcatagatccaatcctataatt
+2334472/1
CCCFFFFDHHHHHJJJIJJJJJJJJJJJHIJJJJJJJJJJJJJJJJJJJJ
@2334473/1
caaaaagtgaacagctatcgatacacagtcatagatccaatcctataatt
+2334473/1
CCCFFFFDHHHHHJJJJJJIJJJJJJJJHHIJJJJJIJJJJJJJIJIJJJ
@2334474/1
caaaaagtgaacagctatcgatacacagtcatagatccaatcctataatt
+2334474/1
CCCFFFFDHHHHHJJJJJJJJJJJJJJJHIJJIJJJJJJJJIJJIJJJJI
@4369245/1
ccggttccggtggccaccagatcgttgttaaggaacacgcggtagcggaa
+4369245/1
@@@?DFFFHHHHHJJJJJIIJJJJJJJIIJIJJJJIJJJJJJAGIJHHFB
@4369246/1
ccggttccggtggccaccagatcgttgttaaggaacacgcggtagcggaa
+4369246/1
BCBFDFFFHHHHHJIJJJIIJJJJJJJJIJJJJJJJJJJIJIFHIJHHDA
@4369247/1
ccggttccggtggccaccagatcgttgttaaggaacacgcggtagcggaa
+4369247/1
BCCFDDFFHHFFHIJIJJIIIHIJIJJHIIIJIJJJJJJJJJAGIJHHBA
@7420793/1
cttctcttggtgaacacatactttattcgtcatcgctccccacgagcgtt
+7420793/1
?@=DDFFFHHDHHJJJJJEGIJJJJJJJJFHIJJIJIIIJJJJIIIFIHI
@7420794/1
cttctcttggtgaacacatactttattcgtcatcgctccccacgagcgtt
+7420794/1
CCCFDFFFHHDHFIGIJGIJJJJJIJJJJHIJJIJJIJIJJJJJIIIGFG
@7420795/1
cttctcttggtgaacacatactttattcgtcatcgctccccacgagcgtt
+7420795/1
CCCFFFFFGHDHHIIJJJIJJJJJJJJJJHJJJJFJIJJJJIJJHIGGAG
@7420796/1
cttctcttggtgaacacatactttattcgtcatcgctccccacgagcgtt
+7420796/1
CCCFFFFFHHDHHJJGIIJJJJJJJJJJJHIJJJJJJJJJJJJJHHJJFG
@7420797/1
cttctcttggtgaacacatactttattcgtcatcgctccccacgagcgtt
+7420797/1
CCCFFFFFHHHHHJJJJJJJJJJJJJJJJJJJJJJJJJJJJJJIJJJJIJ
@2334809/1
caaaaagtgataatggatacaaatttgactactgtatagctttcttctct
+2334809/1
1:;DDDD2=ACDBGIBGFCF?CHEEHIEC<FGEFCFFFFIECFEECCAGF
@2334810/1
caaaaagtgataatggatacaaatttgactactgtatagctttcttctct
+2334810/1
;@@DDD>2AF>DFEGB?FC:IGI<AE:FEH<DAC:?:E4<???CDG@GEI
@2334811/1
caaaaagtgataatggatacaaatttgactactgtatagctttcttctct
+2334811/1
@C@FFFFDFHHGGJJJIEJJGJIIIJJIIIJJJIIIIJJJEHIIJJJJII
@2334812/1
caaaaagtgataatggatacaaatttgactactgtatagctttcttctct
+2334812/1
@CCFFDFADHFFHIGGEEGGJJIIJJIGGGIJIIFGEIIJJGIJJIJJJI
@2334813/1
caaaaagtgataatggatacaaatttgactactgtatagctttcttctct
+2334813/1
BC<DFFFDHFHHGJJJIJJIJJJJJJJJJJJJJJHIJJJJIJJIJJJJJJ
@2334814/1
caaaaagtgataatggatacaaatttgactactgtatagctttcttctct
+2334814/1
C@@FFFFBFHDHHJIJIIJIIIJJIJGIJJJGJIIIJIJJJIIJIJGIII
@2334815/1
caaaaagtgataatggatacaaatttgactactgtatagctttcttctct
+2334815/1
CC@FFFFAFHHHGJJJJJJJJJJJJJJJJJJJJJGIIJJJJJJJIJJJJJ
@2334816/1
caaaaagtgataatggatacaaatttgactactgtatagctttcttctct
+2334816/1
CCCDFFFDHHHHHJJJJIGIJJIJJJJJIJJJJJIJJIJJIJJJJIJJJJ
@2334817/1
caaaaagtgataatggatacaaatttgactactgtatagctttcttctct
+2334817/1
CCCFFFFBDHGHHJJIACJHIIIIIJJIJJJGHIGIIJJIIJJJJJGIIG
@2334818/1
caaaaagtgataatggatacaaatttgactactgtatagctttcttctct
+2334818/1
CCCFFFFDHHGHHIJJJJIJJJJIJJIJJJIJJJIGIJJIJJJJJJIJJJ
@2334819/1
caaaaagtgataatggatacaaatttgactactgtatagctttcttctct
+2334819/1
CCCFFFFDHHHHHJJJJIJJJJJJJJIJJJJJJJIJJJJJJJJJJJJJJJ
@5887192/1
ctcacaagatgtggcaatccttgcaggatttacccgtggagggtaacaat
+5887192/1
CCCFFFFFHHHGHJJJJJJJIJJJJJJJJJJJJJJJIIJJJJJBFHIJIJ
@5887193/1
ctcacaagatgtggcaatccttgcaggatttacccgtggagggtaacaat
+5887193/1
CCCFFFFFHHHHHJJIJIIJHIJHIJJJJJJJJJJJFHIJJJJFFHJJJI
@262100/1
aaaatttatagttttttgcatttttattcggcttattgtaatattcctcc
+262100/1
BCCFFFFFHHHHHJJIJJIJJJJJJJJJJJJJJJJJJJIJJJJJJJJJJJ
@262101/1
aaaatttatagttttttgcatttttattcggcttattgtaatattcctcc
+262101/1
CCCFFFFFHHHHHJJJJJIIIJJJJJJJJJJJJJJIJJJIJJJJJJJJJJ
@2845238/1
caagtttctctaaaagtaaaccacggaacactgaatatcacccacgc
+2845238/1
B@@FDDFFHHHHGJJJBFHJJJJJJJGIJJJJJIIJJJJJJJJIJJJ
@262614/1
aaaatttcaaattgttcaggtaaaatcttgcttcatgattgaaaatttgc
+262614/1
=?@DFFFFDHBDDICDHIIIIGIJDIEHJIIJGIJJHCHHDGGEGAHGGG
@262615/1
aaaatttcaaattgttcaggtaaaatcttgcttcatgattgaaaatttgc
+262615/1
???DFFFFFGDHHIDGIEFCIHIIHIIIEIIIIIIIIECFHIIIHIIIII
@262616/1
aaaatttcaaattgttcaggtaaaatcttgcttcatgattgaaaatttgc
+262616/1
@@@DFDDBFHHHDGEDGHIHEHIGGJGIIJJCDH@FHEFIGABDBFABFF
@262617/1
aaaatttcaaattgttcaggtaaaatcttgcttcatgattgaaaatttgc
+262617/1
B@@DFFFFGHHHHIDHGIIIHHGGHGIICGGHIJJIGGHIIGHGCHGGIJ
@262618/1
aaaatttcaaattgttcaggtaaaatcttgcttcatgattgaaaatttgc
+262618/1
CCCFFFFFHHHHHJIJJJJJHIIJIJJJJIIJJJJJJGJJJIJIJJIJJI
@4869094/1
cgataaaaaaatatcgcaatattagaaattttcaaatattcttcgctttt
+4869094/1
CCCFFFFFHHHHHJJJIJJJJJJHJJJIJJJJJIIJJJJJJJJJIIJJJJ
@7421296/1
cttctctttgacattgcttgtggtcacttttcgcgcaaaggtaaaatcgt
+7421296/1
@@@DDFFFHGDDHIIIGGIECE=FBHIIIIIIIIIIIIGGGIIIG<CFH=
@7421297/1
cttctctttgacattgcttgtggtcacttttcgcgcaaaggtaaaatcgt
+7421297/1
C@CFFDDFHDFHBHGEGBGEEGIGHHIGIJJIGGGGAGICE9BHII@BFC
@7421298/1
cttctctttgacattgcttgtggtcacttttcgcgcaaaggtaaaatcgt
+7421298/1
CCCFFFDFHAHFHJJJJJJGEEHCHHGGHIIGJJJIIJJFGHHHJIGGGI
@7421299/1
cttctctttgacattgcttgtggtcacttttcgcgcaaaggtaaaatcgt
+7421299/1
CCCFFFFFHGHHHIJIJJJGEHIIJJIIIJJHGIJJIJJGIFHIJJJIJI
@7421300/1
cttctctttgacattgcttgtggtcacttttcgcgcaaaggtaaaatcgt
+7421300/1
CCCFFFFFHGHHHIJJJJJJEHIGJIJJIJJJJIIJJIJJJFHIJJJJIG
@7421301/1
cttctctttgacattgcttgtggtcacttttcgcgcaaaggtaaaatcgt
+7421301/1
CCCFFFFFHGHHHJJJIJJJGHIHJJJJJJJJJJIIGIJJJ?FHIJIGJG
@7421302/1
cttctctttgacattgcttgtggtcacttttcgcgcaaaggtaaaatcgt
+7421302/1
CCCFFFFFHHHHDGHBGIJGEHEHIIJIJJJJBHAHHIIIJFGHIJGGGC
@7421303/1
cttctctttgacattgcttgtggtcacttttcgcgcaaaggtaaaatcgt
+7421303/1
CCCFFFFFHHHHHIJJJGJJHIIHIJJJJJJJJJJJJJJJJIIJJJJJJH
@7421304/1
cttctctttgacattgcttgtggtcacttttcgcgcaaaggtaaaatcgt
+7421304/1
CCCFFFFFHHHHHJJIJJJIFGIFHIIJJJIIIIIIHJJJJBFHIJHHGG
@7421305/1
cttctctttgacattgcttgtggtcacttttcgcgcaaaggtaaaatcgt
+7421305/1
CCCFFFFFHHHHHJJJJJJIFHJHIJJJJJJJJJJJJJJJJGHIJJJIII
@7421306/1
cttctctttgacattgcttgtggtcacttttcgcgcaaaggtaaaatcgt
+7421306/1
CCCFFFFFHHHHHJJJJJJJGIIHJJJJJJJJJJJJJJJIIHHIJIJIIG
@7421307/1
cttctctttgacattgcttgtggtcacttttcgcgcaaaggtaaaatcgt
+7421307/1
CCCFFFFFHHHHHJJJJJJJIJJJJJJJJJJJJJJJJJIJJHHIJJJJJI
@7421324/1
cttctctttgccgtatttcaatttgtaaggtgaggtatttgtacatgaag
+7421324/1
CCCFFFFFHGHHHGGIJJJJIIJJJIJJJJAFFHJCGIIIHIIIJJJJJJ
@4869905/1
cgataaagcgttaccagcgcttgaggaagtaacggcagcactatt
+4869905/1
@@CFFFDDHDCFHIJIGHEGGHGHGGGIG?BFHCBGGDBF@F==F
@4869906/1
cgataaagcgttaccagcgcttgaggaagtaacggcagcactattgacac
+4869906/1
@@@BDDFEHFFHHJJJIJIJIIJJJJIJJGFIIHIJJJGGIIJIG>>FHI
@4869907/1
cgataaagcgttaccagcgcttgaggaagtaacggcagcactattgacac
+4869907/1
B<@BDFFFHHHHHJJJJJJJJJJJJJJIJFHIJJJIJJGEIGIIJGGIII
@4869908/1
cgataaagcgttaccagcgcttgaggaagtaacggcagcactattgacac
+4869908/1
BCBFFFFDHHHHHJJJIJGIIJJIHIJIGGHIJJJIDH78CGGIIC@FEH
@4869909/1
cgataaagcgttaccagcgcttgaggaagtaacggcagcactattgacac
+4869909/1
CCCFFFFFFHHHHJJJIEGIJJJJJJJGICGIJGIHFI?2CH3=FC@AEH
@4869910/1
cgataaagcgttaccagcgcttgaggaagtaacggcagcactattgacac
+4869910/1
CCCFFFFFHHHHHJJJJJIJJJJJJJJJJGGHJJJJJJGCCDHIHGGIIJ
@4869911/1
cgataaagcgttaccagcgcttgaggaagtaacggcagcactattgacac
+4869911/1
CCCFFFFFHHHHHJJJJJJIJJJJJJJIJHGHIJJIJJGEGHIGHGDHGI
@4869912/1
cgataaagcgttaccagcgcttgaggaagtaacggcagcactattgacac
+4869912/1
CCCFFFFFHHHHHJJJJJJJJJJJJJJJJFHIJJJIJIFCHGHGIGGIIJ
@2845938/1
caagtttgtgctgggcaaatcaatcaatttgcctcgaaatctaaggttat
+2845938/1
@CCFDDFFHDHHHIJJGIIJCHIJIIIJJJIIIJJJJJJIJIJJIIDHII
@5361817/1
cgtcaaatgtcgcaaattatgtcacataaatgtcaaaatgccacataatt
+5361817/1
@@=DDDDB?=C??EHGBH@DB:AAFCGGIGGDHGGHGEDFAFHEEGDHGI
@5361818/1
cgtcaaatgtcgcaaattatgtcacataaatgtcaaaatgccacataatt
+5361818/1
@@@FDFFFFFHFFGIJGIGHGHHEHGHIJJGIIIIJGIIIIJJJIJJJJJ
@3314696/1
cagagccccgggcccagatggcattcatgcagaaccgattaagaaagggg
+3314696/1
??@?;;BDA?1CAAAFG@CDDDHGGD@>DC9FHIIGGAFDFG@HIDGIEA
@1283662/1
agttatagaagctttgcttgaagtaataaatgcagacagatataataata
+1283662/1
BCBFFFFFHHHHHJIJJJJJJJJJAHIJIIJJJIIJIIIJJIIJIJJJJI
@263376/1
aaaatttctaatattgcgatattttttta
+263376/1
=@;:BDDBHHHF<CF@F<@;CFCEH@H<C
@263377/1
aaaatttctaatattgcgatatttttttatcgatctggcttcaatgtttg
+263377/1
@@<DDEFFHDHFHGGGGHGIBHIIIIIIGEHIEEHIIIIIIIIIHIIHIH
@263378/1
aaaatttctaatattgcgatatttttttatcgatctggcttcaatgtttg
+263378/1
CCCFFFFFHHGHFJJJJJJJJIJJJJJJJJJJIJJJJIGHIIIHHIIJJI
@263830/1
aaaatttgaaaagtatcatgagttttgtgattctccgaagaatatgtctc
+263830/1
@@@FFFFFFHHDFGEHIEHIJIFIIIIHHIIJJIDCADFGGGHIIGG@DG
@6924324/1
ctggtggccaccggaaccggaagatcgaagaaagacgccaaacattcggc
+6924324/1
BBCFDDDFHHFHHIGGGIIJAFEHIJJJJJIJI@FCGGGIJJIEHFEA>D
@1810299/1
attaggcactagttattaattataatcatcaatattatctatcgatactg
+1810299/1
?B?BDEFFHHHHFIJJJJJJIIJIGIIJIIJJIIIJIIJFGIIJJIJJIC
@1810300/1
attaggcactagttattaattataatcatcaatattatctatcgatactg
+1810300/1
BB=DDFFFHHHGFHIJJJJJJJIJJJIJJJJJJJJJJJJJIJJIJJJIII
@1285607/1
agttcgtattattcctcgaaatcaataactcgacaaaaattgttcccttt
+1285607/1
CBCFFFDFHHGHHJJJJIJJJJIHJJJJJJJJJJJJJJJJJIJJIJIJIJ
@267058/1
aaaattttgcaaattatgtggcattttgacatttatgtgacataatttgc
+267058/1
CCCFFFFFHHHHHJJIJJHIIJGJJJJJJJJJJJJJJIIIIJJJJJJJJJ
@6929459/1
ctggttaactttagtgggaaggtttaggtatttgtggtatctgtcgatgt
+6929459/1
@@CFDFEFHHHHFGEGIJGGGJ<FHGHJCHHIJIFHIGGIJIIIIJGJII
@2339157/1
caaaaataatatgtaaattgattttagaaaaaaaccactaattctatgca
+2339157/1
CCCFFFFFHHHHHIHJIJJJJJJJJJJJJJJJJJJIJJJJJJJJJJJJJJ
@6419116/1
ctctggtaacaatctgtaaggtggttagggaaatacgacgcatgggtcat
+6419116/1
@@@FD?DDDDCCFEIBGIECC3<?<AFBGFGHEHICHH>AFGA?;BF;FE
@7930271/1
cttttaaaatttaacgtttagcagtcttctttttagaataacattgacat
+7930271/1
CCCFFFFFHHHHHJJJHIJIJJJJIJIJJJJJJJJJJJJJJJJJJJJJJJ
@7930272/1
cttttaaaatttaacgtttagcagtcttctttttagaataacattgacat
+7930272/1
CCCFFFFFHHHHHJJJHJJJJJJJJJJJJJJJJJJJJJJJJJJJJJJJJJ
@7931095/1
cttttaaaggagctacgaagttaacagatgaaggtatagctgcaccagca
+7931095/1
CCCFFFFFHHHHHJJJJJJIJJJJJJJJJJJJJJFHIIJJIIJJJJJJJJ
@7429274/1
cttctgggcttttcctgcttttttagcagctttaccattcgtcttatcga
+7429274/1
@@@DD8DDFFHHHGI@BDCHHIIIGHIIIIIIIIIICGHGCDGEHBHGFF
@7429275/1
cttctgggcttttcctgcttttttagcagctttaccattcgtcttatcga
+7429275/1
@@@DDDDD;CFFFBHH@EAFHIIIHBGHGHCFGGGGGEHIFDFIIGGGGH
@7429276/1
cttctgggcttttcctgcttttttagcagctttaccattcgtcttatcga
+7429276/1
BB=ADEFFHHHHHJJJIJIIJJJJJJJJJJJJJJJIIJJJJJJJJJJJJJ
@7429277/1
cttctgggcttttcctgcttttttagcagctttaccattcgtcttatcga
+7429277/1
CCCFFFFFGHHHHJJJJGIIJJJJIJJIJJJJJJJJJJJIJJJJJIJJJH
@269889/1
aaacaaacatcactgtgatgaaaaataaaaaaaaaaaaataatagttctt
+269889/1
CCCFFFFFHHHHHJJHIJJJJJIJJJJJJJJJJJJJJJE;@?BBBEEDD@
@2341158/1
caaaaatagtaaaaagtcgaagtctttcgagacatactcttcggagaatc
+2341158/1
CCCFFFFFHHHHHJJJGHIJJJGIIJIJJJJJJJJJJJJJJJJJJJJJJI
@3844697/1
ccacctttttcactcaaccatagctttctcagcgtgttt
+3844697/1
CCCFFFFFGHHFHGIIIIJHGJGGIJJEHIJJIJEF8CD
@3844698/1
ccacctttttcactcaaccatagctttctcagcgtgtttaattt
+3844698/1
@@@DDDDDHHB:<CFHGGIICAEGHGEGGHHIIIC8:?D@?B?D
@3844699/1
ccacctttttcactcaaccatagctttctcagcgtgtttaatttcgttcc
+3844699/1
B@CFFFFFHHFFHIJJJJJJIJIIJJJIJIJJIIGIDHHGGIIIFCBG??
@3844700/1
ccacctttttcactcaaccatagctttctcagcgtgtttaatttcgttcc
+3844700/1
C@@DFFFFHHHHHJJJIJJJIJJJJJJJJJJJJJGIIIJJJJJJIGIJII
@3844701/1
ccacctttttcactcaaccatagctttctcagcgtgtttaatttcgttcc
+3844701/1
CCCFFFFFHHFHGJJJIHJIJJGIJJJJJIGIIIFH@3B?DAHIGD@FGB
@3844702/1
ccacctttttcactcaaccatagctttctcagcgtgtttaatttcgttcc
+3844702/1
CCCFFFFFHHHGHIJJJJJJIIJJJJJIJJJJJJGHDHH<F?FG???FBH
@3844703/1
ccacctttttcactcaaccatagctttctcagcgtgtttaatttcgttcc
+3844703/1
CCCFFFFFHHHGHIJJJJJJJJJJJJJJJJJJJJFH@GH@GGHI>;DHBH
@3844704/1
ccacctttttcactcaaccatagctttctcagcgtgtttaatttcgttcc
+3844704/1
CCCFFFFFHHHHHJJJJJJJIJIJJJJJJJIJJJGHFHI@DDGI<??D8B
@3844705/1
ccacctttttcactcaaccatagctttctcagcgtgtttaatttcgttcc
+3844705/1
CCCFFFFFHHHHHJJJJJJJJJIJJJJJJJJIJJHIJIJIIJJJIIIIII
@3844706/1
ccacctttttcactcaaccatagctttctcagcgtgtttaatttcgttcc
+3844706/1
CCCFFFFFHHHHHJJJJJJJJJJJJJJJJJJJJJIJHIJJIIJJIJJIGI
@782986/1
aatagctcaaaagggaacaatttttatcgagttattgatttcgaggaata
+782986/1
CCCFFFFFHHHHHJIIIIIJJJJJJJJJJEHHIJJJJIJJJJIIJJJJJJ
@782987/1
aatagctcaaaagggaacaatttttgtcgagttattgatttcgaggaata
+782987/1
CCCFFFFFHHHHHJIJJIJJIJJJJJGIIJJGHGGIBHIJJGJIJIGIGI
@782988/1
aatagctcaaaagggaacaatttttgtcgagttattgatttcgaggaata
+782988/1
CCCFFFFFHHHHHJJJJJJJJJJJJJJJJJJIIJJJJJIJJJJJJJIJJJ
@3319472/1
cagagggcatctcaagcaattcttcaagcactacatcctagcattacttc
+3319472/1
CCCFFFFFHHHHHJJJIJJJJIJJJJJJJJJJJJJJJJJIJJJJJJJJJI
@5368479/1
cgtcactcgcaaatgtagaaggcagattgttaccctccacgggtaaatcc
+5368479/1
@@?DFFDDDFHHFFGAGFHHDH<FGGGGIIIHJJJEHJIJEFG?AHIGII
@784487/1
aataggttgaggctgaatctcagatggattgagctgttgagttgatcctg
+784487/1
CCCFFFDFHHHHHJJJJJJJJJJJJJJIJIJIJJJJJJJGHHGJIIJJII
@6422503/1
ctctggttttttcaaatttgttcagcaactcacggaaacaagttgagaaa
+6422503/1
@@@DBD=BFFFF??GFBGI<AFBFECHGEEFDDFGDFIEGFE<D>BBFFF
@6422504/1
ctctggttttttcaaatttgttcagcaactcacggaaacaagttgagaaa
+6422504/1
B?BFFFDFHHHHGJJJJJJIIJJJJJJJJJJJJJJIIIJJJIIIJIJJJI
@6422505/1
ctctggttttttcaaatttgttcagcaactcacggaaacaagttgagaaa
+6422505/1
CCCFFFADHHHHHIJJJJJFAHHJJJJIJIIJJJJIJJJJIJIIJJJJJJ
@2852183/1
caataacatatctcttgatttttctcgaattgtgggtttttccattatct
+2852183/1
B@@4ADEFHHHHHJJJJIJJJJJJJJJIHIJJIJIJIJIJJJJJJJJJJJ
@5369764/1
cgtcagccgccatattgatttaattttgacatgttagaatgccctattga
+5369764/1
BBBDDFFFGHHHHJJJJIIIJGIJJJJJJJJJJJJJJJJIJJJJJJJCHJ
@5369824/1
cgtcagcgtcctccaggagttgctgagccgtcgcggcatc
+5369824/1
??;DDADDAFFFBF@FGGGCB>FG<<EDGG?@DBEEFB@3
@784955/1
aatagtgtattacctctaaagctatctactcgttatataatcatcattca
+784955/1
@@@BB=B=AFDF?CFHI@H@?@HCDFHEDEF@?8CEHEGIGEGD>GIICH
@3846540/1
ccacgagccaatcttccgctaccgcgtgttccttaacaacgatctggtgg
+3846540/1
CCCFFFFFHGHHHJJJJEHGHIJGGE@G@BFIIJIJEHHFGHGIEBHEEH
@3846541/1
ccacgagccaatcttccgctaccgcgtgttccttaacaacgatctggtgg
+3846541/1
CCCFFFFFHHHHHJJGIBGDGHIJJJGIHIJJJJJJIJJIIJJJGCGEHH
@3846542/1
ccacgagccaatcttccgctaccgcgtgttccttaacaacgatctggtgg
+3846542/1
CCCFFFFFHHHHHJJHJGGFHJJIJIHGHIJIIJJJIJIJIJIIACHDHH
@3846543/1
ccacgagccaatcttccgctaccgcgtgttccttaacaacgatctggtgg
+3846543/1
CCCFFFFFHHHHHJJJJGIGGIJJJIHIHIIIIJJJJJJJJJIIHHIHHG
@3846576/1
ccacgagcgtttctttagtctgtatattttcttgtatcacttattgcgtc
+3846576/1
@CCFDDFFGHHHFGIIGH@FH9CGHGIIII@FHDG@?FGIEFGGIGGGIG
@3846577/1
ccacgagcgtttctttagtctgtatattttcttgtatcacttattgcgtc
+3846577/1
CCCFFFFFHHHHHJJJJJJJJJIJJJJJIJJJJJJJJIJJJJJJJJJJGI
@1290758/1
agtttatttatcatacacaggtaaacagttgtacagtagaggataaacca
+1290758/1
@B@FFFFFHHHHHJJJJJJJJBHHJIIJIJJHIJJJEFHIIJJJJIJJJJ
@7935946/1
cttttaattaatatgccacttgaaagtatatgctttttatttttgtcaca
+7935946/1
CCCFFFFFHGFDFHHIJJJJJIHIJIFJHIJJJJJJJJJJJJJJJHIGII
@1291353/1
agtttgaaaaccttgataaatgaaagaaattaaacacgctgagaaagcta
+1291353/1
@CBFFFFFHHHHHJJJJJJJJJJJJJJJJJJJJJJJJJJJJJIJJJJJJI
@7433101/1
cttctgtcatttttctattaattgtctgattatcttctattgtacacaat
+7433101/1
CCCFDDDDBFHHHJEDDGIGHDICFHGIIGIEHEHIGHCIIHFGGJJIJG
@6936054/1
ctggttgttgagaactttgtgttacaggatctcctttatgttttgcagct
+6936054/1
@@@FBDFDHHFHHIJIJJGHGGIJJIJJGIIJJJJJJIIIFIJJJJIJJJ
@1817698/1
attataatcatcaatattatctatcgatactgaatgtaattttttatata
+1817698/1
CCCFFFFFHHHHHJIIJJJIJJJJJJFIIJJJIIJIHGEGIJJJJJJIJJ
@1817699/1
attataatcatcaatattatctatcgatactgaatgtaattttttatata
+1817699/1
CCCFFFFFHHHHHJJIJJJJJJJJJJIJJJJJIJJJGIIJJJJJJJJJJI
@1817700/1
attataatcatcaatattatctatcgatactgaatgtaattttttatata
+1817700/1
CCCFFFFFHHHHHJJJIJJJJJJIJIJJJIIJJIJJHIGIJJJJJJJJJJ
@2855023/1
caataagatagttattaggtggagcttccggattgaataacattaaatat
+2855023/1
CCCFFFFFHHHHHJJJJJJEHJIGIJJJJJJJJJJJJJIJJJJJJJJJJJ
@2856285/1
caataagttattcggacaagttataccgaataaaaaaggaaaactaaagg
+2856285/1
CCCFFFFDHHHHHJJJJJJJHIJJJJJJHIJJJJJJJJJJJJJJJJJJJJ
@6426115/1
ctctgtgatttcttagtgtcaatagtgctgccgttacttcctcaagcgct
+6426115/1
CCCFFDFFHHHHHJJJGHHJJJHIJHIJJJJJJIJJJJJJJJJJJJJJJJ
@6426116/1
ctctgtgatttcttagtgtcaatagtgctgccgttacttcctcaagcgct
+6426116/1
CCCFFEFFHHHHGJIJFGIFJHHIGEHJIIIJJJJJIIIJJJJJJJIJJI
@1294106/1
ataaaaaattacattcagtatcgatagataatattgatgattataattaa
+1294106/1
@@?DDFFFHHHFHJJJEIJJJJIIJJIIIJIJJJGGEGIGHIHJJIJGIH
@1294107/1
ataaaaaattacattcagtatcgatagataatattgatgattataattaa
+1294107/1
CCCFFFFFHHHHHJJJJIHIJJJJJJJIIGIIIJIGHHGIIIIJJIIIJG
@1294108/1
ataaaaaattacattcagtatcgatagataatattgatgattataattaa
+1294108/1
CCCFFFFFHHHHHJJJJJHIJJJIJJJJJIJJIJJIJJJIJJJJJIJJJE
@4882272/1
cgatactgaatgtaattttttatatagtgccccgatgatatgatatgtat
+4882272/1
@@@FDDFFHHHHHIEIIJJJJIIGFIHIIIJGGGAHBFIIIJHIGGIJJE
@4882273/1
cgatactgaatgtaattttttatatagtgccccgatgatatgatatgtat
+4882273/1
B@@FFFFFHHHHHIJJJJJJJIJJJJJIJJJJJJGHJHIJJJIIIIJIIJ
@1819556/1
attatataacgagtagatagctttagaggtaatacactattattaggcac
+1819556/1
CCCFFFFFHHHHHGHJJJJJJJJJJJJJJFHIJJJJJJJJJJJJIIJJJJ
@4882848/1
cgatagaatgaagtgaaagtcgaacgttcttctgggcttttcctgctttt
+4882848/1
BC@FFFFFHHHHHIJJJJIHIJJJIJIJJJIJJJJJIIJJJJJJIJJJJJ
@4882854/1
cgatagacaaagactgaaattgagaaaaaatgaacatggaatgtaagaac
+4882854/1
@C@FFFFFDHHDHGGIEHIGHCFHIJGHHI9DHIGGIJJIJIJIGIHJID
@6427530/1
ctctgttaacctttcgaggacacttatccggctggatgttgacgtcatag
+6427530/1
CCCFFFFFHHHGHJIIGIJDHIJJJJCHHIIIIJJGHIGIIJJIGHGHJI
@791181/1
aatattgatgattataattaataactagtgcctaataatagtgtattacc
+791181/1
@@@DDDFFHAFBHG@DFHIIEI<E@BD<<FHEHI@HHDGEH@ECBACGE@
@4883421/1
cgatagctgttcactttttggtcatgattttgaggtactcgagggcatga
+4883421/1
CC@FFFFFHHHHHJJJJJJJJGHHIJIJIJIJJJIFHGIIJJJIJJJIJJ
@279154/1
aaacaagaagaaagtaaagttacaccagttgaagaaatacaaaaaaatga
+279154/1
@@;DDFFFHHHGHJFGIIIIHIJIJJJJIJIJJJJJGJIIIIJJFHJJII
@4883663/1
cgataggtgctttgtctggttaactttagtgggaaggtttagg
+4883663/1
@@@DDDA:CFFHHGEHH<AAHAHGEHIAE<FGIEGGICFHEGG
@791923/1
aatatttgaaaatttctaatattgcgatatttttttatcgatctggcttc
+791923/1
CCCFFFFFHHHHHJJJJJJJJJJJJJJJJJJJJJJJJIJJHJJJIJJIIJ
@279786/1
aaacaagatcctcttaattgaaaaaggacaaaaccacttcgacgttcttc
+279786/1
CCCFFFFFHHHHHJJJJJJJJJJJJJJJJJJJJJJJJJJIJGGIIIJJJJ
@2859476/1
caataatctatgcaaaccataccaacccttatcagaggaaggtgcaccca
+2859476/1
BCCFFFFFHHHHHJJJJJJIJJJIGIJJJJJIIIJIJJIIGJHGJJJIJI
@7942872/1
cttttacttaaggttaatgccaagttaaatggtactaatcattttctatc
+7942872/1
@8?DDDD?F:DFBFG>FF><EH<333<A2<9A2A<E9?F?GAD?FGB?B@
@2860103/1
caataatgcaatgtgtttaaatttttgtcgagtcaaaagcgaagaatatt
+2860103/1
@CCFFFFDHHHHGIIIJIJJJIIGIIGFHGGGCHGIJIJIJIGIJICGIC
@2860104/1
caataatgcaatgtgtttaaatttttgtcgagtcaaaagcgaagaatatt
+2860104/1
B@CFFFFFHHHHHGHIIJJJIJJJJJJHIIIJHIJJJJJJJIJJJJIJJJ
@2860105/1
caataatgcaatgtgtttaaatttttgtcgagtcaaaagcgaagaatatt
+2860105/1
CCCFFFFFHHHHHHHIJJJJJJJJJJJHIJHIGHJJJJJJJJIIJJJJJJ
@2860106/1
caataatgcaatgtgtttaaatttttgtcgagtcaaaagcgaagaatatt
+2860106/1
CCCFFFFFHHHHHHIHIJJJJJJJJJJIJJJJGHIJJJIIJJJJJJJIJJ
@2860107/1
caataatgcaatgtgtttaaatttttgtcgagtcaaaagcgaagaatatt
+2860107/1
CCCFFFFFHHHHHHIIIJJJJJJJJJJHIIIIHHIJJIJJJIJJJJJJJJ
@7942977/1
cttttacttcagctacttgaaccgtacgtcaaatgtcgcaaattatgtca
+7942977/1
CCCFFFFFHHHHHJJJJJJIJJJJIIIJIJIJJJJGIIIIJGJJJJJJIE
@7942978/1
cttttacttcagctacttgaaccgtacgtcaaatgtcgcaaattatgtca
+7942978/1
CCCFFFFFHHHHHJJJJJJJJJJJIIJJIIJJJJJIJJJJJIJJJJJJJJ
@5377245/1
cgtccgtcaaagcaccaggagaatgcatcctaggatcctcgtatagatgt
+5377245/1
BCBFFFDFGHHHHIIJJIJIGEGIIJIJJJIJJJIJJIIIGBBD?B?BB9
@3851681/1
ccacggcatttctggtcatgggccactaataaaaataattaacagttttt
+3851681/1
@?@ADA?AFFFHB4<<EAGIC;F9CGDEE9CGI???FHC@DB<G@BGIIB
@3851682/1
ccacggcatttctggtcatgggccactaataaaaataattaacagttttt
+3851682/1
CCCFFFFFHHHHHJJFIIJJJIJIJJJJJJJJJJJJJIJJJJJJJHIJJJ
@3329326/1
cagataccccgaaaaagtttttaagaaccgtgatggaactctttaggcag
+3329326/1
CCCFFFFFHHHHHJJJIFHIJJJJJJJJJIHIIJIJJJJJJJJJJJJJJI
@3853685/1
ccacgtaggttacctcgaaggattgttcgctagcgatctcctgcaagaac
+3853685/1
CCCFFFFFHHHFHJJIJIIJIIJJIIJIJJJJJIJIIJJJJJJIJJJJIJ
@7439447/1
cttcttatcgcatttttcggaatattactagaaaataaactaatttcttt
+7439447/1
CCCFFFFFHGHGHJJJJIIJIJIJJJJJJJJJJIIIJJJJJJJJJJJJJJ
@5379198/1
cgtcgaagtctgcatgtccgttaacttcttgatacacctttgtcccgcaa
+5379198/1
BB@DFFFFHHHHHJJIIIJGFHIJJJJJJJIIJJJJJJJJJFHIJJHGEH
@5379204/1
cgtcgaagtggttttatcctttttcaattaagaggatcttgtttttttct
+5379204/1
@@:BDDDD<AB2CFHBDECDFHIIIEGFCEHG??FFG?GHHGIIIIIIDG
@6940463/1
ctggtttctctatagttttgtcatacgtttttgaggcagcaaatttctca
+6940463/1
@@;DADFFHHHHHJJHIJJIHIIJIJJIJJEHJIJIJIGHIIIJJJJJJJ
@6940464/1
ctggtttctctatagttttgtcatacgtttttgaggcagcaaatttctca
+6940464/1
@@@FADEEDFHGFJJHGIJJEHHHIIJHIIJIJGJJJJJJJIJJJJJJJJ
@6940465/1
ctggtttctctatagttttgtcatacgtttttgaggcagcaaatttctca
+6940465/1
@@@FBDFFHGHFHGGGGHIAGFGIIIIIIIIIIIDGGIIHGIIIIIIIGI
@6940466/1
ctggtttctctatagttttgtcatacgtttttgaggcagcaaatttctca
+6940466/1
@B@;ADEFHHHHHJJIIJJIHIJJJJJJJJJJJIJJIIIIJJJJJJJJJJ
@6940467/1
ctggtttctctatagttttgtcatacgtttttgaggcagcaaatttctca
+6940467/1
@BCFDDFFHHHHHJIIJJJJJIIIIIJHGGJJIJJFIIJFHIEHEFHIII
@1296733/1
ataaaaatttatagttttttgcatttttattcggcttattgtaatattcc
+1296733/1
BBBFFFFFHHHHHJHJJJJJJIIIJJJJJJJJIJJIJJJJJIJJJIJJJI
@1296734/1
ataaaaatttatagttttttgcatttttattcggcttattgtaatattcc
+1296734/1
CC@FFFFFHHHHHJIJJJJJJJJJIJJJJJJJJJJJJJJJJIIIJJJJJJ
@1296735/1
ataaaaatttatagttttttgcatttttattcggcttattgtaatattcc
+1296735/1
CCCFFFFFHHGHHJIJJJJJJJJJJJIJIJJGJIJJJJJIJIJJJIJJJJ
@1296736/1
ataaaaatttatagttttttgcatttttattcggcttattgtaatattcc
+1296736/1
CCCFFFFFHHHHHJHIJJJJJJHIJJJJJJJJJJJJJJJJJJJJJJIJJJ
@1822170/1
attatattgtgaaaagggagcatttatttgatgcaaagtatagaggttgt
+1822170/1
??@DDDDDD2CFHDFE;=CFF;<CEFCHBG9EF<::CDFFFHGAEE9BD?
@1822171/1
attatattgtgaaaagggagcatttatttgatgcaaagtatagaggttgt
+1822171/1
CCCFFFFFHFHHHJJIIJIJJJJJJJJJJJJJJJIJIJFHIJJJJJHIJG
@1822172/1
attatattgtgaaaagggagcatttatttgatgcaaagtatagaggttgt
+1822172/1
CCCFFFFFHHHHHIJJIJIIJJJJJIIJJJIIJJJIIGHGIIJIJHFGHG
@1822173/1
attatattgtgaaaagggagcatttatttgatgcaaagtatagaggttgt
+1822173/1
CCCFFFFFHHHHHJJIJJIIJIJJJJJJJJJJJJJJJJCGHIJJJJHIIH
@1822174/1
attatattgtgaaaagggagcatttgtttgatgcaaagtatagaggttgt
+1822174/1
CCCFFFFFHHHHHJJJJJJJJJJJJJJJJJJJJJJJIJHIIJJJJJGIJI
@795489/1
aatcaataactcgataaaaattgttcccttttgagctattgcgatatttt
+795489/1
@@@ADDDD>CFFHIGIGHF@FGEHEIIGHIIIIFGGGGGDB>F@FBGGHF
@795512/1
aatcaataatgcaatgtgtttaaatttttgtcgagtcaaaagcgaagaat
+795512/1
CCCFFFFFHHHHHJJJEHIIIIJJIJJJJJIIGIIIHIIJJJJJJJJIJI
@795513/1
aatcaataatgcaatgtgtttaaatttttgtcgagtcaaaagcgaagaat
+795513/1
CCCFFFFFHHHHHJJJIIJIJJJJJJJJJJJJIIJGIJJJJJIIJIJJJJ
@2861539/1
caataattcaacttgatattctttaggagtgaatgtatgtgtgtatacat
+2861539/1
@@CFFDFFHDBDBG@CEHIIGIICGBHICFHCC@FEBEHEFIGIIIIIGI
@6432292/1
ctcttaaatttaaccgaaatatagaatacaccccttaatcagctacaaca
+6432292/1
CCCFFFFFHHHHHIJJIJJJGIIJJJIIJIIJJJJJJJJIIIJJIJJJJI
@1823196/1
attatcactttgtgttgccgtgtgcccttgagaaatttgctgcctcaaaa
+1823196/1
CCCFFFFFHHHGHIJJJJJIIIGIJJJJJJJIJJJJJJJJJJJJJJJJJJ
@1823202/1
attatcactttttgttgccgtgtgcccttgagaaatttgctgcctcaaaa
+1823202/1
CCCFFFFFHHHHHJIJJJJJHI?FEHIGIEEGFHJJJJJJJIIIGIHIJJ
@1823412/1
attatcatcctttaggcggtggtagagaagtctggtttggatttcatcaa
+1823412/1
CCCFFFFFHHHHHJJJJJJ@FG?FHIJJJJHIJJJGHIIJHIJJIJJIJJ
@2862465/1
caataatttaacaactactccggagtttattgtcgacgaaaaaagagtag
+2862465/1
@@8DDFFFGHHGHJJJJIJJJJJIIEHIIIIJGGFHIIIIJJJIGIJ@C@
@2862466/1
caataatttaacaactactccggagtttattgtcgacgaaaaaagagtag
+2862466/1
@@@FFDFFGHHHHIJJFGHHIJIJICGIJIJJJJIJJJJIGIJJBEE7>@
@5899464/1
ctcacattcggtctctacaaccaggtacaattcttctactaaagaatgtc
+5899464/1
@C;ADEEFHHHHHJJJIJJJJJIIIGHJJJJJJJJJJJJJJJJJJJJIIJ
@3331814/1
cagatatataaaatcaagagtaactgaaaccgagactgaatttattcgaa
+3331814/1
CCCFFFFFHHHHHJJJJJJJFIIIJJJJJJJJJJFIJIJJJIJJJJJJJI
@3331815/1
cagatatataaaatcaagagtaactgaaactgagactgaatttattcgaa
+3331815/1
CCCFFFFFHHHHHJJJJJIIAEHIJIJJJJJIJJIIJIJJJJIJJJJJJI
@5382559/1
cgtcgcggcatcactcccaaatacgaactggtccaaatcgagggcgccat
+5382559/1
@@@DDDDD<?FBCC<CFF?DF<BGBBGF@DF8BFFCF>F=D@EF>DDC<=
@795928/1
aatcaatcaactcttcatgatatgtacacgtcttctttaagctttggcat
+795928/1
CCCFFFFFHHHHHJJJJJJJJJJJJJJJJJIJIJJJJJJJJJJJJJJJJJ
@795955/1
aatcaatcaatttgcctcgaaatctaaggttatattacttttatgaatcg
+795955/1
CCCFFFFFGHHHHJIIJJJJJJJJJJJJJJJJJJJJJIJJJJJJJF?FFG
@795956/1
aatcaatcaatttgcctcgaaatctaaggttatattacttttatgaatcg
+795956/1
CCCFFFFFGHHHHJJJJIGIJJIJIJJIJFGIJJJIJJJJJJJJIDFGHG
@5383583/1
cgtcggcaagaagttggccgatttgcagactctcagcttcaacgccaagg
+5383583/1
CCCFFFFFHGGHGFHHIIJJGIGIJJJJIJIJIJIIJJJJJIIAGIIIJJ
@4378660/1
ccggtttgttctgaaacaaacatcactgtgatgaaaaataaaaaaaaaa
+4378660/1
@@CFBDFDFHDFA<EFEBHHHEEHEHHGFHIGIGIIIIGIIIIIIIIIH
@4378671/1
ccggtttgttctgaaacaaacatcactgtgatgaaaaataaaaaaaaaat
+4378671/1
@@@=ADDFHHHDDGIIIIIIIGIIIIIIFHIEHIIIIIIIGIIGIIIIHE
@4378672/1
ccggtttgttctgaaacaaacatcactgtgatgaaaaataaaaaaaaaat
+4378672/1
@@@DADDDCF<<?BGIBFHIED>@DHGAFGIAECHGII?DHIIIIIIIF=
@4378673/1
ccggtttgttctgaaacaaacatcactgtgatgaaaaataaaaaaaaaat
+4378673/1
@BCFDFFFHHHHHIJJAHIIIIGJJJJJGIJJJJJJJJIIJJJJJJJJHE
@4378674/1
ccggtttgttctgaaacaaacatcactgtgatgaaaaataaaaaaaaaat
+4378674/1
BCCFDFFFHHGGHJJJJJJJJJJJJJJJIJJJJIJJJJIJJJJJJJJJHE
@4378675/1
ccggtttgttctgaaacaaacatcactgtgatgaaaaataaaaaaaaata
+4378675/1
@@CFDDFFCHFFDGGIIGHIGFHHGIIIFGHJIJJJIJIJJJJJJJJJGI
@797258/1
aatcaatttgcctcgaaatctaaggttatattacttttatgaatcgtgat
+797258/1
@@@DFFFFHDDHGGJAHGGHEHIIIHGGIGIIIGGIGJEIEGGII@GGJJ
@797259/1
aatcaatttgcctcgaaatctaaggttatattacttttatgaatcgtgat
+797259/1
@C@FFFFFHHFHFJIIJJJIIJJIIHHJJIIIIIJJJJIJJHCGIHIIJI
@797260/1
aatcaatttgcctcgaaatctaaggttatattacttttatgaatcgtgat
+797260/1
CCCFFFFFHHGHHIJIJJJJJJJJJIJJJJIJJIJJJJJJJDDFGHHIIJ
@797261/1
aatcaatttgcctcgaaatctaaggttatattacttttatgaatcgtgat
+797261/1
CCCFFFFFHHGHHJJJJJJJJJJJJHIJIJIIIIJJIJJJJC?CGHFHIJ
@797262/1
aatcaatttgcctcgaaatctaaggttatattacttttatgaatcgtgat
+797262/1
CCCFFFFFHHHHHJJJJJJJJJJJJHGIJJJJJJJJJJJJJFCFGIHIJG
@5385273/1
cgtcgtctaacccggcatctgctgcttttctcttccgtttttccaaggcc
+5385273/1
@C@FFDFFHHHHHGIG@FGG@C<BFGHIIEDDGHEHGBHIIIEI<FFHII
@3857723/1
ccactacaaggttttcaatagggcattctaacatgtcaaaattaaatcaa
+3857723/1
?@@FDDFFHGHADGHHEGIJIFBFGIFIIJEHIHGGIIJJIIJIJGJIJH
@3857724/1
ccactacaaggttttcaatagggcattctaacatgtcaaaattaaatcaa
+3857724/1
@@@BDDDDHHHAFHIHIIIIIIIIIIIIIIIIIIIIIIIGGGIIIIIIIG
@3857725/1
ccactacaaggttttcaatagggcattctaacatgtcaaaattaaatcaa
+3857725/1
@C@FFFFFHGHADHIJJJJJIJJIJJJJIJGIJJJJIIIJJJJJJIJJJJ
@3857726/1
ccactacaaggttttcaatagggcattctaacatgtcaaaattaaatcaa
+3857726/1
BCC?DFFFHHHFHIJJJJJJJJJJJJJJJJJJJJIIJJJJJJJJJJJIJH
@3857727/1
ccactacaaggttttcaatagggcattctaacatgtcaaaattaaatcaa
+3857727/1
CCCFFFFFHHHCFGIIIJIJIJJIJIIJJJJJJJJGGIIJJIIIIJIJJI
@799799/1
aatcaggtggtgacatcgttcgatgacaaagtgatgggcaatcccattgg
+799799/1
CCCFFFFDFHFHHJJJJJIJIJJJJJJJJJJGGIJJIIIIGIJJJJJJJI
@800810/1
aatcatcaatattatctatcgatactgaatgtaattttttatatagtgcc
+800810/1
CCCDFFFFHHHHHJJJJEJJJHIJIJJJJJJHIIJJJJJJJJJJJJHGIJ
@1829199/1
attatgttttactaatttttcaataaagtacactttatttaagaacaggg
+1829199/1
CCCFFFDFHHHHHJJJJJJJJJJJJJJJHJHIIJIJJJJJJJJJJIJJJJ
@2353811/1
caaaaatgtcaaatcatgtcaaaaccccggcgatggttcttcaagagctg
+2353811/1
CCCFFFFFHHHHHJJJJJJJJJJJJIJJJIJJIIJJGIJIJJJJJJJJJJ
@3334183/1
cagatattcgcacttgcagtcccaatatcaaactacaggcagtgttaacg
+3334183/1
CCCFFFFFGGHHHJJIIJJIIIJJJJJJJJJJJJJJJJJJJJHIIIIJJI
@7951903/1
cttttatcagggatactatgctgtgtaactagattatatggaattgccat
+7951903/1
CCCFFFFFHHHHGJJJJJJJJJJJJHIIJJJJJJJJJJJJJJJJJJJJJJ
@6947399/1
ctggttttttcaaatttgttcagcaactcacggaaacaagttgagaaatc
+6947399/1
@@@D;DDDFHD?FHGIIGHGECHFHIIIIIIIFGIIIIFGFGHIGHHIIH
@6947400/1
ctggttttttcaaatttgttcagcaactcacggaaacaagttgagaaatc
+6947400/1
@@CFDEFFGHCFHBHIIGHIEEHHGIIIIIIHIGIIIIEGIIIDEGIIII
@6947401/1
ctggttttttcaaatttgttcagcaactcacggaaacaagttgagaaatc
+6947401/1
@CCFDFFFHHHHHJJJJJGIJJJJJJJJJJJJJIJIIJIJJJJJJIJJJJ
@6947402/1
ctggttttttcaaatttgttcagcaactcacggaaacaagttgagaaatc
+6947402/1
BCCFDEFFHGHHHJJJJIGHIIJJJJJJJJJJJJJJJJJJIJJJJJJJJJ
@2868350/1
caatagctcaaaagggaacaatttttatcgagttattgatttcgaggaat
+2868350/1
CCCFFFFFHHHHHJJIJJIJJJJJJJJJJGIJIJJJJJJJJJJJJGIJJJ
@1303548/1
ataaaatataataaaaatttatagttttttgcatttttattcggcttatt
+1303548/1
@:@DFFFFHHHHHJJJJJJJJJJJIJJJJJJJJJJJJJJJJJIJJJJJIJ
@1303549/1
ataaaatataataaaaatttatagttttttgcatttttattcggcttatt
+1303549/1
@C@FFFFFHFDHHIIIGHIGGGEH?HHIIIIGGGGIIIGIIIEEBCHIGI
@1303550/1
ataaaatataataaaaatttatagttttttgcatttttattcggcttatt
+1303550/1
CCCFFFFFHHHHHJJJJJJJJJJJIJJJJJJJJJJJJJJJJJJJJIJIJJ
@1303551/1
ataaaatataataaaaatttatagttttttgcatttttattcggcttatt
+1303551/1
CCCFFFFFHHHHHJJJJJJJJJJJIJJJJJJJJJJJJJJJJJJJJJJJII
@4381664/1
ccgtaagtcatctggtcttggtggcctcctatcagcgcacacgattgtcc
+4381664/1
B@@DDFFDHHHHHJJGIIJJJHHIJJJJJJJJJJIJJJJJJJJIIJJHHJ
@7953930/1
cttttatgaatcgtgataacatgcataaaatataataaaaatttatagtt
+7953930/1
@BBADFFFDFHHHFHIJIJJJJJJJJJJJJJJJJJJJIJJJJJJJJJJFI
@7953931/1
cttttatgaatcgtgataacatgcataaaatataataaaaatttatagtt
+7953931/1
BCBFFFFFCCDFFFHIIIJGIIGIJJJJJJJJJJJIJJJJJJJJJJJJIJ
@7953932/1
cttttatgaatcgtgataacatgcataaaatataataaaaatttatagtt
+7953932/1
CCCFFFFFCCFFHDHHIIHHGHIIJJIJJJIJJJJJJJJJJJJJJJJJGI
@5905350/1
ctcaccttacaaaataaaatacggcaaagagaagaaaggccgatagaatg
+5905350/1
CCCFFFFFHHHHHJJJJJJJJJIJJIJIJJJJJJJJIJJJJJJJJJJJJG
@5905351/1
ctcaccttacaaaataaaattcggcaaagagaagaaaggccgatagaatg
+5905351/1
CCCFFFFFHHHHHJJJJJJJ<FHJJIJJJJJJJJJJJJIJJJJJJJIJII
@5905352/1
ctcaccttacaaattgaaatacggcaaagagaagaaaggccgatagaatg
+5905352/1
CCCFFFFFGHHHHJJJIJJJJJJIIIIJJJIJJGIJJGIJJJGIJJJJJI
@4893633/1
cgatctcctgcaagaactgaacaaagttgaagtccttggcgttgaagctg
+4893633/1
CCCFFFFFHGHHGJJJJJJJJIIJGGHIJJIJIIJJJJJIJJJJJJJJJJ
@7446595/1
cttcttctagaactgggcaaatttggaatttcataaacaactcttaactg
+7446595/1
CCCFFFFFHHGHHGGIJIIIIIJJIJJJJJJJIJIJJJGIJJJJJJIJII
@4893877/1
cgatctggtggccaccggaaccggaagatcgaagaaagacgccaaacatt
+4893877/1
CCCFFFFFFHHHHBGHFHFHHJGIEHIGIJIJIIIIJIFGHGJGHHHHDC
@4893878/1
cgatctggtggccaccggaaccggaagatcgaagaaagacgccaaacatt
+4893878/1
CCCFFFFFHHHHHIJJIJIJJJJJJJIJJJIJJJIIIGGGIJIJHHHHFF
@6438122/1
ctcttatacgcagtggtctcaatcgcaacagacatctacgaacgtctac
+6438122/1
??;DD:BDDDAD1CEEE@EFEEF@E>EDADDD9DE999??D;@DDCCDA
@6438123/1
ctcttatacgcagtggtctcaatcgcaacagacatctacgaacgtctaca
+6438123/1
CCCFFFFFHHHHHHIICGGIJJJJJJJJJJJGJJJJJJJIGIJJHIJIJJ
@6949574/1
ctgtaacacaaagttctcaacaaccagctcctacatctcaacaacaagct
+6949574/1
BB@DDFFFHHHHHGEGGHIFIIJJGHGJJJJIJIJIIJJJIIJGIGFHHG
@1831515/1
attattcctcgaaatcaataactcgacaaaaattgttcccttttgagcta
+1831515/1
CCCFFFFFHHHHHJJJJJJJJJJJJJJJJJJJJJJJJJJJIIJJIIJIIG
@1831516/1
attattcctcgaaatcaataactcgataaaaattgttcccttttgagcta
+1831516/1
CCCFFFDDFDDHHIJIIJJIIIIGIJJIIJJIGGHF<FHIHJIJJFEGIG
@4896689/1
cgatgacaaagtgatgggcaatcccattggctgg
+4896689/1
@@@DADDDFFD<CB<EFF<DFEEFIIIEFFFGEB
@4896690/1
cgatgacaaagtgatgggcaatcccattggctggctccaagagatg
+4896690/1
@C@FFFFFHHHCFFHHJJEHJIJJJIJJJJIIJJ@?DGBFGBB?BF
@4896691/1
cgatgacaaagtgatgggcaatcccattggctggctccaagagatgtgca
+4896691/1
BCCFFFFFHHHCFHJJIIJIIIJJJJJJIIIIIJC9CF?GCGG<DGFFGI
@4896692/1
cgatgacaaagtgatgggcaatcccattggctggctccaagagatgtgca
+4896692/1
CCCFDFFFHHGDFIIGIIJIJIGEHGIJGIIGGGIFEIGHCFDF>F?D><
@4896693/1
cgatgacaaagtgatgggcaatcccattggctggctccaagagatgtgca
+4896693/1
CCCFFFFFHHHCFHIJJJJJJJJIJJJJJJJJJJGIJJGIJDB@GGFGFF
@4383688/1
ccgtacgtcaaatgtcgcaaattatgtcacataaatgtcaaaatgccaca
+4383688/1
@CCDDFDDFHHGHJHIIIEIJIJJIGIJJJJJJJJJJJJGIJJJGIJJJJ
@804850/1
aatccttcgaggtaacctacgtggacatcgaagaaaaaacattgaccaat
+804850/1
7@@DDDDBFD;C0ADFFGFFF:CD@EGGIEI9;:DF@FAEFFF<9CFFI3
@4897416/1
cgatgacgaataaagtatgtgttcaccaagagaagaaagctatacagtag
+4897416/1
<??DBEFDAFHHHIIIGIIGHHIIGGIGHGHGIIIGFGGGGHIGIIGIG<
@1833265/1
attatttaataacaagacatctatacgaggatcctaggatgcattctcct
+1833265/1
CCCFFFFFHHHHHJJJJJJJJIJJJJJJJIJIJJJIJJJIHJJJJJJJJJ
@293333/1
aaacacgctgagaaagctatggttgagtgaaaaaggtgggaaatgttgac
+293333/1
CCCFFFFFHHHHHJIJJJJJJJFHIGIHIJJJJJJJ?DHIIGIJJFFIII
@806998/1
aatcgcaacagacatctacgaacgtctacagttatcctccagttccttcg
+806998/1
CCCFFFFFHHHHHJJJJJJJIJJJIIJJJJJJJIJJJJJJJJJJJJJJJI
@2871220/1
caatatcaaactacaggcagtgttaacgattatacgaaagatctagaaaa
+2871220/1
CCCFFFFFHHHHHJJJJJJJGIGJJJJJJJJJJJJJJJJJJJJJJJJJJJ
@3337908/1
cagatcgataaaaaaatatcgcaatattagaaattttcaaatattcttcg
+3337908/1
@C<DFFFFHHHHHJJJJJJHIEHIJJJJJJJJIJJJJJGGHIJJJIJJJJ
@3337909/1
cagatcgataaaaaaatatcgcaatattagaaattttcaaatattcttcg
+3337909/1
CCCFFFFFHHHHHJJJJJIIIGGHIJJJJJJJJJJJJJJJJJJJJJJJJJ
@3337910/1
cagatcgataaaaaaatatcgcaatattagaaattttcaaatattcttcg
+3337910/1
CCCFFFFFHHHHHJJJJJJJJIHIJJJJJJJJIIIJJGHIJJFJJJIJIJ
@3337911/1
cagatcgataaaaaaatatcgcaatattagaaattttcaaatattcttcg
+3337911/1
CCCFFFFFHHHHHJJJJJJJJIJJJJJJIIIIIJJJJIJJJJJJJIJJJJ
@3337912/1
cagatcgataaaaaaatatcgcaatattagaaattttcaaatattcttcg
+3337912/1
CCCFFFFFHHHHHJJJJJJJJJIIJJJJJJJJJJJJIIIJJJJIJJIJIJ
@3337913/1
cagatcgataaaaaaatatcgcaatattagaaattttcaaatattcttcg
+3337913/1
CCCFFFFFHHHHHJJJJJJJJJJJJJJJIJJJIJJJJIIJJJJJJJJJJJ
@3337968/1
cagatcgccatttccaaatgagagcttcagtagttttgtagaatatttca
+3337968/1
BCCFFFFFHGHHHJJJJJJJIJJIJIJIJJJJJIIJIIHIIJJJJIJJJF
@3862230/1
ccactctcttcttgtagtcttataaatctctccacaacttcgttcaagcc
+3862230/1
CCCFDFDDHHHHHJJIJCHHJHJIJJJJJJJJIJJJIJJJJIHCHGIJII
@5389524/1
cgtctcttcgtcactcgcaaatgtagaaggcagattgttaccctccacgg
+5389524/1
@@?DDDBD<;AB;E@B1@1CHD<ABFII?G=>?BDGDDED>GHHDHCDFE
@1834548/1
attatttcctcgaaatcaataatgcaatgtgtttaaatttttgtcgagtc
+1834548/1
@B@DFFFFHHHHGJJJJIJJJIIGIGDHGCHEGHHIJJIIIJIGHGIJ?G
@7959835/1
cttttcaaattttcttttaaatttcatattctcataatacttttcccggt
+7959835/1
@@CFFFFFHFHHHBHIIIIJDHIJGHGBHIIIIJIIIIHGIHJIIHGCGD
@7959836/1
cttttcaaattttcttttaaatttcatattctcataatacttttcccggt
+7959836/1
CCCFFDFFHHHHHEHIIJHJIIJJJJJJIJJJJJJJJJJIIJJJJJJIGD
@2873967/1
caatattatctatcgatactgaatgtaattttttatatagtgccccgatg
+2873967/1
@BCFFFFFGHHFHIIHHGIIJGIJJHIIIJJJJJIJIIJHDIIJJJJDFH
@4900222/1
cgatgatatgatatgtatttattatattgtgaaaagggagcatttatttg
+4900222/1
?@?DABDB?><CFEDD>?IH@?IFHC@HFBFHHIH@CE?DBGIDHDGIIF
@4900223/1
cgatgatatgatatgtatttattatattgtgaaaagggagcatttatttg
+4900223/1
@@@FFFFFDFDFDCE:EGGHAHIIIHIJEGIEHIHIJ=FHIHGHIGGHIJ
@4900224/1
cgatgatatgatatgtatttattatattgtgaaaagggagcatttatttg
+4900224/1
@C@FFDFFHHFHBHGGFHHJHIJJJJJJJIIHIJJJJJJHJIJJJJJJJI
@4900225/1
cgatgatatgatatgtatttattatattgtgaaaagggagcatttatttg
+4900225/1
B@<DFFFDHHDHHJJHBHJJGJJJJJJJJJJJIJJJJJJIJJJJJJJIJI
@4900226/1
cgatgatatgatatgtatttattatattgtgaaaagggagcatttatttg
+4900226/1
CCBFFFFFHHFHHJJHIIJJIJJJJJJJJIJJJJJJJJJJJJJJJJIJJI
@809649/1
aatctatggaagttcgtattattcctcgaaatcaataactcgacaaaaat
+809649/1
CCCFFFFFHHHHFHIIFHJJJJJJJJJGGIJJIJJJJJIJJJJJJJJJJI
@5392159/1
cgtctttatagaatgtcaatgttattctaaaaagaagactgctaaacgtt
+5392159/1
???=BDD;AA4AD4?<AAF::3C:CFAEEDFII6FE9?CDBDDCDEB;:B
@5392160/1
cgtctttatagaatgtcaatgttattctaaaaagaagactgctaaacgtt
+5392160/1
?@1=ADDDDDDFFFFCEFIFE<FEHHIIIIIIIAFFFEIGIFIIIIDD?F
@4387379/1
ccgtattttattttgtaaggtgaggtatttgtacatgaagttgtctgccc
+4387379/1
@C@DDFFFHAHHHJGHFHII:C?FHAFHIIFHIIIJIGHJGGEHIJJIJI
@5392647/1
cgtctttgctttggtcactttacgcgcgaaaaccattatgttttactaat
+5392647/1
@?@ADDA:D<DF4AEBCD@BI?AEF<GB:FFIIIFFFCD@4=CF>>@DFE
@2360284/1
caaaaatttaaacacattgcattatcgatttcgaggaaataatacgaact
+2360284/1
CCCFFFFFHHHHHIJJJJJJJJJJJ@GHIJJJJIJJJJJJIJIJJJHIJJ
@2360285/1
caaaaatttaaacacattgcattattgatctcgaggaaataatacgaact
+2360285/1
@@@DDFDDBHGHFHGGIFIGEHCHGHIICHGEGCEAHGIIIIIIIIGIEG
@2360286/1
caaaaatttaaacacattgcattattgatttcgag
+2360286/1
@@;DD;DDFHHHFFI9FDHIEH<FHH>H@HCCEBB
@2360287/1
caaaaatttaaacacattgcattattgatttcgaggaaataatacgaact
+2360287/1
@@@?DDFFHHHHHJJJJJJJJJIJJJJIIJJJJJIJJJIJJJJJJIGIGJ
@2360288/1
caaaaatttaaacacattgcattattgatttcgaggaaataatacgaact
+2360288/1
@@@BDDA?F4AAFBAC<AE:<AHHHHBHHICCC@C@0?3DC<F>DDD@GE
@2360289/1
caaaaatttaaacacattgcattattgatttcgaggaaataatacgaact
+2360289/1
@@@DDD?BF??CD@CGID?<<F@BHIE?A?<?F@;8DHBCBF?9?F?G:8
@2360290/1
caaaaatttaaacacattgcattattgatttcgaggaaataatacgaact
+2360290/1
@@@FFDFFHHHHHJJJJJJIJJIJJIJJJJJGJCHHJIGGIJJIJJJJIJ
@2360291/1
caaaaatttaaacacattgcattattgatttcgaggaaataatacgaact
+2360291/1
@@@FFFFFFHFHGGGGIGEGEHIGIJB@@HEEDHIE>HIGGBBHB90?DD
@2360292/1
caaaaatttaaacacattgcattattgatttcgaggaaataatacgaact
+2360292/1
@B8DDFFFGHHHHIJIJJJIJJJJJJJJJJJJJJJIJJIJJJIJJJIJII
@2360293/1
caaaaatttaaacacattgcattattgatttcgaggaaataatacgaact
+2360293/1
C@CFFFFFHGGHGJJJJJJJJJJJJJJIJJJIJJJJJJIJIJJJJJJFIJ
@2360294/1
caaaaatttaaacacattgcattattgatttcgaggaaataatacgaact
+2360294/1
CC@FFFFFHGHHHJJEGGHIJJJGIIJHIIJJIJJJFFCCFHGGIJJJJJ
@2360295/1
caaaaatttaaacacattgcattattgatttcgaggaaataatacgaact
+2360295/1
CCCFFFFFGHHGHIJJJIJJJJJJJJJJJJJIJIIJJIJJJJJJIIIJII
@2360296/1
caaaaatttaaacacattgcattattgatttcgaggaaataatacgaact
+2360296/1
CCCFFFFFHGGHHIJJFIJIJJJJJIJIJJJJJJJJJJJJJJJJJIJJJI
@2360297/1
caaaaatttaaacacattgcattattgatttcgaggaaataatacgaact
+2360297/1
CCCFFFFFHGHGHJJJJJJJJJGJJJJJJJJJIJJIJJJIJIIIIGIJIJ
@2360298/1
caaaaatttaaacacattgcattattgatttcgaggaaataatacgaact
+2360298/1
CCCFFFFFHHHHHIIIJJJJJJJJJJJJJJJJJIJIJJJJJJJJIJJJJJ
@2360299/1
caaaaatttaaacacattgcattattgatttcgaggaaataatacgaact
+2360299/1
CCCFFFFFHHHHHJJIHJJJJIJJJJIIJJJJJIJJJJJJJGIIJJGJGG
@2360300/1
caaaaatttaaacacattgcattattgatttcgaggaaataatacgaact
+2360300/1
CCCFFFFFHHHHHJJIJJJJJJJJJJJJJJJJJJJJJJJJJJJJJIJJJJ
@2360301/1
caaaaatttaaacacattgcattattgatttcgaggaaataatacgaact
+2360301/1
CCCFFFFFHHHHHJJJJJIJJJJJJJIHJJJEIIIJJJJJJJJJJJJJJJ
@2360302/1
caaaaatttaaacacattgcattattgatttcgaggaaataatacgaact
+2360302/1
CCCFFFFFHHHHHJJJJJJIJJJJJJJIJJJJJJJJJJIJJJJJJJJJIJ
@2360303/1
caaaaatttaaacacattgcattattgatttcgaggaaataatacgaact
+2360303/1
CCCFFFFFHHHHHJJJJJJJJJJJJJIIJJJJJJJJJJJJJJJJJJIJJI
@2360304/1
caaaaatttaaacacattgcattattgatttcgaggaaataatacgaact
+2360304/1
CCCFFFFFHHHHHJJJJJJJJJJJJJIJJJJJJJJJJJJJJJJJJJJJJJ
@2360305/1
caaaaatttaaacacattgcattattgatttcgaggaaataatacgaact
+2360305/1
CCCFFFFFHHHHHJJJJJJJJJJJJJJGIJJJJJJJJJJJJJJIJIJJJI
@2360306/1
caaaaatttaaacacattgcattattgatttcgaggaaataatacgaact
+2360306/1
CCCFFFFFHHHHHJJJJJJJJJJJJJJGJJJJJHJJIJJJJJJJJJJJJJ
@2360307/1
caaaaatttaaacacattgcattattgatttcgaggaaataatacgaact
+2360307/1
CCCFFFFFHHHHHJJJJJJJJJJJJJJIJJJJJJJIJJJJJJJJJJIJJJ
@2360308/1
caaaaatttaaacacattgcattattgatttcgaggaaataatacgaact
+2360308/1
CCCFFFFFHHHHHJJJJJJJJJJJJJJIJJJJJJJJJJJJJJJJJJIJJJ
@2360309/1
caaaaatttaaacacattgcattattgatttcgaggaaataatacgaact
+2360309/1
CCCFFFFFHHHHHJJJJJJJJJJJJJJIJJJJJJJJJJJJJJJJJJJJJJ
@2360310/1
caaaaatttaaacacattgcattattgatttcgaggaaataatacgaact
+2360310/1
CCCFFFFFHHHHHJJJJJJJJJJJJJJJJJJJJIJJJJJJJJJJJJJJJJ
@2360311/1
caaaaatttaaacacattgcattattgatttcgaggaaataatacgaact
+2360311/1
CCCFFFFFHHHHHJJJJJJJJJJJJJJJJJJJJJIJJJJJJJJIJIGGJJ
@2360312/1
caaaaatttaaacacattgcattattgatttcgaggaaataatacgaact
+2360312/1
CCCFFFFFHHHHHJJJJJJJJJJJJJJJJJJJJJJIJJJJJJJJJJJJJI
@2360313/1
caaaaatttaaacacattgcattattgatttcgaggaaataatacgaact
+2360313/1
CCCFFFFFHHHHHJJJJJJJJJJJJJJJJJJJJJJJJJJIJJJJJJJJJJ
@2360314/1
caaaaatttaaacacattgcattattgatttcgaggaaataatacgaact
+2360314/1
CCCFFFFFHHHHHJJJJJJJJJJJJJJJJJJJJJJJJJJJJJJJJJJJJJ
@2360315/1
caaaaatttaaacacattgcattattgatttcgaggaaatacgaacttca
+2360315/1
@<=;DDDDDHHHDF?;FBH@HHAEEFE<FBEE@1CAGGHBD<D=@GGG<?
@3342533/1
cagatggcattcatgcagaaccgattaagaaaggggcagacaacttcatg
+3342533/1
CCCFFFFFHHHHHJJJJIJJJJJIIIJJJJJJJJJJJIJJJJJJJJJJJJ
@3342552/1
cagatggccaccaccattctatgaaatggaacacgaagagggactaccac
+3342552/1
@@@FDDFFHHGFFIJGIIIJCHJIJIGIIIGIIIJIIFGIIIIFGJJIJI
@7961261/1
cttttcacaatataataaatacatatcatatcatcggggcactatataaa
+7961261/1
CCCFFEFFFHGGHIJGHJJJJIJJJJJJJJJIJJJJJIJDGIJJJIJJJJ
@7961262/1
cttttcacaatataataaatacatatcatatcatcggggcactatataaa
+7961262/1
CCCFFFFFGHHHHIJIIJJIJJJJJJJJJJJJJJJJJJJIJIIJJJJJJJ
@7961263/1
cttttcacaatataataaatacatatcatatcatcggggcactatataaa
+7961263/1
CCCFFFFFHHHHHJJJJJJJJJJJJJIJJJJJIJJJJJJJJJJJIJJJJJ
@7962133/1
cttttcagatgttttaatgcacatttagctgcggtacacttggcaatacg
+7962133/1
BCCFFEFFHHHFHIJGIIHIIHGHJJJJJIJJJJFHIIJJJJJJJJJJJJ
@1837682/1
attatttttgacttgaataaatttttaaatttaaaaatgcgtgtgtgcag
+1837682/1
CCCFFFFFHHHHHJJJJJJJJJJJJJJJJJJJJJJJJJJJJJIIIHHIJJ
@811839/1
aatcttgcttcatgattgaaaatttgcaaggtttggaggagttgtactaa
+811839/1
@CCFFFFFHHGHHJDHIJJJIJJJJGIJIIIEHIJJIIJJJIIHHGIJJE
@6956604/1
ctgtaattctggtttctctatagttttgtcatacgtttttgaggcagcaa
+6956604/1
@??DBDDDDCFHHIIGH@B<?CAAEHGFDBCHIHGCFGEGGHGGHIGDGD
@3867446/1
ccacttaagcacacatgttacataaatgtcaaaatttgacataatttgtg
+3867446/1
CCCFFFFFHHHHHJJJJJJJJJJJJJJJJJJJJJJJJJJJJJJJJJJJII
@6957503/1
ctgtacaactgtttacctgtgtatgataaataaacttttttcgggtttgg
+6957503/1
CCCFFFFFHHHHHJJJJJJGIIHHJJJJJJJJJIIJJJJJJJJJJGHJJI
@6957504/1
ctgtacaactgtttacctgtgtatgataaataaacttttttcgggtttgg
+6957504/1
CCCFFFFFHHHHHJJJJJJIIIJHJJJJJJJJJJJJJJJJJJJIJIJIJI
@3867979/1
ccacttcacggaaatctaccgacagagaggttatccttgggggaagaagc
+3867979/1
CCCFFFFFHHHGHJJJJJJJJIIJJJJJJJHIIJJJJJJJJJJIJJJJHH
@1838050/1
attcaaaaactctgggatcttctactcgtatttcgtcaaagaaagac
+1838050/1
BBBFFFFFHHHHHJJJJJJJIIJIHIIJHIJJJIGIGIJIJJJIJJJ
@1838920/1
attcaaacattgaagccagatcgataaaaaaatatcgcaatattagaaat
+1838920/1
CCCFFFFFHHHHHJIJJJIJJJJJJJJJJJJJJJIJIIJJJJJJJIJIGJ
@4390293/1
ccgtcggcaagaagttggccgatttgcagactctcagcttcaacgccaag
+4390293/1
BCCDFFFFHHGHHIHIIJIJJIJJJJIJJIJJJJJFJJJJJJIJHGJJJJ
@6447302/1
ctcttcgtcactcgcaaatgtagaaggcagattgttaccctccacgggta
+6447302/1
@@@DDDDDFFDFBHGIJGHIHCCFHIA@GEHG<GFEIGEHHGHGGGI>HG
@6447303/1
ctcttcgtcactcgcaaatgtagaaggcagattgttaccctccacgggta
+6447303/1
CCCFFFFEAHFHGIGHIJIICCEHHGGGHCEHEGIGIIJJIIJGI=FHAG
@6447304/1
ctcttcgtcactcgcaaatgtagaaggcagattgttaccctccacgggta
+6447304/1
CCCFFFFFHHHHHJIJJJJJHHIJJJJJHGJJJIHIIJJJJJIJJIIIGH
@6447305/1
ctcttcgtcactcgcaaatgtagaaggcagattgttaccctccacgggta
+6447305/1
CCCFFFFFHHHHHJJJJJJJHJIJJJJJJJJJJJJJJJJJJJJJJJIJFH
@6447460/1
ctcttcgtgttccatttcatagaatggtggtggccatctgcgggacatgc
+6447460/1
@@@DDFFDFBBDHBFIIGFHGHEHGGI?BB2?GEHCHGGCEHII@ABGGH
@6447461/1
ctcttcgtgttccatttcatagaatggtggtggccatctgcgggacatgc
+6447461/1
CCCFFFFDHFHBHGGJIGGHGHGIGIJFHI@FHGIIGGI9DGIJGGDGHG
@6447462/1
ctcttcgtgttccatttcatagaatggtggtggccatctgcgggacatgc
+6447462/1
CCCFFFFDHFHHHJJJJJJJJJJJGIICHHEHIIJJIIIIIIIJ<FCHII
@6447463/1
ctcttcgtgttccatttcatagaatggtggtggccatctgcgggacatgc
+6447463/1
CCCFFFFEFDHAHHIIIECHCFFH<@F4AC<?GCHIIEGGGFEI:FFDFF
@3345126/1
cagatgttggtccgccacactgtagagaattcacttatgaatgtggcata
+3345126/1
BBCFFFFFHHHHHJJJJJJJJJHIJJJJIJJJJJJJIJJIJJJJIJJJJI
@3345127/1
cagatgttggtccgccacactgtagagaattcacttatgaatgtggcata
+3345127/1
CCCFFFDDHHFHDHIIFHIIHHEHGIJJIGIJJIJIJIIGDDFBFGEIII
@3345128/1
cagatgttggtccgccacactgtagagaattcacttatgaatgtggcata
+3345128/1
CCCFFFFFHHFHHIJJGIGJIIEHGGHIIJJJJJJJFJJJJIGGIIJJJI
@7459328/1
cttctttgacttgccagtgccaatttcgcggaatttcaacacatgacaag
+7459328/1
=B1=BDFFHHHHHJIJJHIJJJJJJIJJJJJJIJJJJJJJJJJJJJJJJI
@3345875/1
cagattaggctatgccggtaaagaagtgaatgttgataaaggaatatgga
+3345875/1
CCCFFFFFHHHGHJJJJJGGIJGIJJEHIJJJJJJGIIJHIIHIIIJJGE
@2878414/1
caatcaatttgcctcgaaatctaaggttatattacttttatgaatcgtga
+2878414/1
@@@?B?D?FF4<DBF<EGG;<D@FBF9CDEEFFEBFFII@F9BGFEFGE3
@2878415/1
caatcaatttgcctcgaaatctaaggttatattacttttatgaatcgtga
+2878415/1
CCCFFFFFHHGHHJIIIJJIJJJJIIHHIIJJJJIJJJIHIJJJJJJHG?
@4391727/1
ccgtctgctacggaacaggcaaaactccgaaggaagccaagggctcggct
+4391727/1
@?8ADFFFHHHHHIIIIIIIIIIIIIIIIIIIGIIIIIIIIIIFIIIIIF
@815093/1
aatgaagtgaaagtcgaacgttcttctgggcttttcctgcttttttagca
+815093/1
CCCFFFFDHHHHHGHIIJGI@GHIIGIIJFIJJJJIIIIJJGIGJJIIJG
@3869443/1
ccacttgtatagcttccgtcggagttgctctagataaatcgtaatctttc
+3869443/1
CCCFFFFDHFGHHJJIJFCGGGDECFHGEHGGIHIIIJIGBBGGGFHJJJ
@5917576/1
ctcacttttttccgaaaaaatatcgcaatagctcaaaagggaacaatttt
+5917576/1
@@?DDDFFGHHHHIIIGIGI;BDGGIIIGGHIGHIIIIII=@FEHIIGHI
@5917577/1
ctcacttttttccgaaaaaatatcgcaatagctcaaaagggaacaatttt
+5917577/1
@C@FFDFDHFHDDHBHIJJG@BBHDGIJFG@GEGIJIEHJJJIIDIHGGI
@5397100/1
cgtgaagtggtccgtgccccttgcggttaccccttctgttgggatggggg
+5397100/1
@@=DDFFBFFDFHHEHGGIGFHCEGIAGHHHHI@GHH@DGHGIDHIGIIE
@5397101/1
cgtgaagtggtccgtgccccttgcggttaccccttctgttgggatggggg
+5397101/1
@@@DFFDBFHFFHGCGFHII?FDFHIDHIIIIIBFDBDDGBGH8CFGIII
@5397102/1
cgtgaagtggtccgtgccccttgcggttaccccttctgttgggatggggg
+5397102/1
CC@FFFFDHHHHHJIIIJJJJJJIJJJJJIJJJJJJJIJJJJJDHIJJJJ
@300919/1
aaacagttgtacagtagaggataaaccaatggag
+300919/1
@@?DD>?DFC?F<E<C?4CB::F<:3AFDF<9C?
@300920/1
aaacagttgtacagtagaggataaaccaatggagcacacttttacttcag
+300920/1
@CCDFFDBHFHHHI<FDHHGD;CFFDHIEB?AFHBGIIGHIIIIGIIIIH
@300921/1
aaacagttgtacagtagaggataaaccaatggagcacacttttacttcag
+300921/1
BCCFFFFFHHHHHJGFGIJJIIJJJJJJJJJJJJJJJJJJJJJJJJJJJI
@300922/1
aaacagttgtacagtagaggataaaccaatggagcacacttttacttcag
+300922/1
CCCFFFDFHHHHHJGFGIJJIJJJJJJJJJJJJJJJJJJJJJJJJJJJJJ
@7967529/1
cttttccgaccaagagatccagcaagttcttggctgccgaatgtttggcg
+7967529/1
CCCFFFFFADHFHBGGIIIIIIJJJIEHIJJJJIIIIGIAHDBBCF9F3;
@7967530/1
cttttccgaccaagagatccagcaagttcttggctgccgaatgtttggcg
+7967530/1
CCCFFFFFHHHHHJJIJJJJJJJJIJJJJJJJJJJJJJJJJJIHIIIIJD
@7967531/1
cttttccgaccaagagatccagcaagttcttggctgccgaatgtttggcg
+7967531/1
CCCFFFFFHHHHHJJJJJJIJJJJIJHIJJIJJJJJJJGFGIJIIJJJJI
@815706/1
aatgaatcatccatcgtattacaatagatttctgttttagaagtctcctc
+815706/1
CCCFFFFFHHHHHJJJIJJJJJJJJJJIIJJJJJJJIJIIIIJFIIJJJJ
@7967697/1
cttttccggaaaatgctcgaaaactcaattggcgcacattcagcagg
+7967697/1
?@BFFFFFHHHHHJJJJJIIJIIJJIJIEIDEGJGHIJJJJJJJJIH
@7967698/1
cttttccggaaaatgctcgaaaactcaattggcgcacattcagcagg
+7967698/1
C@CFFDFFH>DDHCEEGHIIGIJJEHICGHEGGHGHIJJJHHHIGCD
@7967699/1
cttttccggaaaatgctcgaaaactcaattggcgcacattcagcaggttt
+7967699/1
;?@DD;DDFFHFHIIEHFGHIE::@??1?GEG@FD@?FFHGIIFDBFHGG
@7967700/1
cttttccggaaaatgctcgaaaactcaattggcgcacattcagcaggttt
+7967700/1
@@=DBBDDH@@?CCEGGHDHGIGHBFFIGCAHBEH>HGHGCEHEHHI=7@
@7967701/1
cttttccggaaaatgctcgaaaactcaattggcgcacattcagcaggttt
+7967701/1
@@@DDBDDDDFDH@DFHGIGBFBGGC<FGGFIA@GIEICHIHG@CCEH3F
@7967702/1
cttttccggaaaatgctcgaaaactcaattggcgcacattcagcaggttt
+7967702/1
@@@DDD?DHADAFBD<EB?@AGDBCBBCDGB9B?FHDGHIIIHGGGC8@G
@7967703/1
cttttccggaaaatgctcgaaaactcaattggcgcacattcagcaggttt
+7967703/1
@@@FFDDDFAHHHIII@BEGFGGIEH<FHIEHIBHEHIIGBHGEIBA=FH
@7967704/1
cttttccggaaaatgctcgaaaactcaattggcgcacattcagcaggttt
+7967704/1
@CCFFFFFHHHHHJJIJJJJJJJJJGIIJJGIGHHIJJJJIIJIJJJCHI
@7967705/1
cttttccggaaaatgctcgaaaactcaattggcgcacattcagcaggttt
+7967705/1
BBBFFFFFHHHHHJJJJJJJJJJJJJJIIJJJJJJJJJJJJJJJJJJFHJ
@7967706/1
cttttccggaaaatgctcgaaaactcaattggcgcacattcagcaggttt
+7967706/1
BBCADDFFHHHHHJJJJJJIJGIJJIGIIJIJIIJGJJJJJIJIJJI@FG
@7967707/1
cttttccggaaaatgctcgaaaactcaattggcgcacattcagcaggttt
+7967707/1
C@CFFFFFHHHHHJIIJJJEIIJIIJJGIJGIEGFBBHGIJIJFEHGCFH
@7967708/1
cttttccggaaaatgctcgaaaactcaattggcgcacattcagcaggttt
+7967708/1
CCCFFFFFHFHDHIJJJJJJJJIJJJJJJJJJJJJGIGIJJJJJJJI=CH
@7967709/1
cttttccggaaaatgctcgaaaactcaattggcgcacattcagcaggttt
+7967709/1
CCCFFFFFHFHHHGGHHIGIIJJJIJJIJJIJIJIIIJJIIJJIJII8CG
@7967710/1
cttttccggaaaatgctcgaaaactcaattggcgcacattcagcaggttt
+7967710/1
CCCFFFFFHFHHHJIIJJJIJJJJJJJJJJIGIJJIJIJJJJJJJJJFHI
@7967711/1
cttttccggaaaatgctcgaaaactcaattggcgcacattcagcaggttt
+7967711/1
CCCFFFFFHFHHHJJJJJJJJJJJJJJJJJJJJJJGJJJJJJJJJJJDHI
@7967712/1
cttttccggaaaatgctcgaaaactcaattggcgcacattcagcaggttt
+7967712/1
CCCFFFFFHGHHHJJJJJJIJJJJJIJJJJJJJJJIJJJJJJJJJJJFHH
@7967713/1
cttttccggaaaatgctcgaaaactcaattggcgcacattcagcaggttt
+7967713/1
CCCFFFFFHGHHHJJJJJJJJJJJJJJJJJJJJJIJJJJJJJJJJJJFHI
@7967714/1
cttttccggaaaatgctcgaaaactcaattggcgcacattcagcaggttt
+7967714/1
CCCFFFFFHHHGHJJJIJJIJJIJJGIJJFGEHIHIJJJJJIJIIIJ@FH
@7967715/1
cttttccggaaaatgctcgaaaactcaattggcgcacattcagcaggttt
+7967715/1
CCCFFFFFHHHHHGGGIIIGIJJJIJJJJJJJJIIGGHIIJJJJGGICHH
@7967716/1
cttttccggaaaatgctcgaaaactcaattggcgcacattcagcaggttt
+7967716/1
CCCFFFFFHHHHHIIJJJJJJJJJIJJJJJJJJJJGIIJJIJJJGIJ@FH
@7967717/1
cttttccggaaaatgctcgaaaactcaattggcgcacattcagcaggttt
+7967717/1
CCCFFFFFHHHHHIJJJJIJJJJJJJJIJJJJJJIFJJJJJJJJJJJEHI
@7967718/1
cttttccggaaaatgctcgaaaactcaattggcgcacattcagcaggttt
+7967718/1
CCCFFFFFHHHHHIJJJJJJJGIJJIIIJJJGIJGHGJIJJJJIJIIFHI
@7967719/1
cttttccggaaaatgctcgaaaactcaattggcgcacattcagcaggttt
+7967719/1
CCCFFFFFHHHHHIJJJJJJJJJJJJJJJJJJJJIEIIJJJIIJJIIBFH
@7967720/1
cttttccggaaaatgctcgaaaactcaattggcgcacattcagcaggttt
+7967720/1
CCCFFFFFHHHHHJIIJJJJJIJJJJJJJJIIJJJJJJJJJJJJJJJGHI
@7967721/1
cttttccggaaaatgctcgaaaactcaattggcgcacattcagcaggttt
+7967721/1
CCCFFFFFHHHHHJJIJJJJJJJJJJJJJJJJJJJIJJJJJJJJJJJGHI
@7967722/1
cttttccggaaaatgctcgaaaactcaattggcgcacattcagcaggttt
+7967722/1
CCCFFFFFHHHHHJJJJJJIJJIJJJJJJJJJIJJIJJJJJJJIJJJCFG
@7967723/1
cttttccggaaaatgctcgaaaactcaattggcgcacattcagcaggttt
+7967723/1
CCCFFFFFHHHHHJJJJJJJGJJJJJJJJJJJJJJJJJJJJJJJJJJCGI
@7967724/1
cttttccggaaaatgctcgaaaactcaattggcgcacattcagcaggttt
+7967724/1
CCCFFFFFHHHHHJJJJJJJJIJJJJJJJJJJJJJGJJJJJJJJJJJ@GI
@7967725/1
cttttccggaaaatgctcgaaaactcaattggcgcacattcagcaggttt
+7967725/1
CCCFFFFFHHHHHJJJJJJJJJIJJIJJJJJJIIJIJJJJJJJJJII@FH
@7967726/1
cttttccggaaaatgctcgaaaactcaattggcgcacattcagcaggttt
+7967726/1
CCCFFFFFHHHHHJJJJJJJJJJJJJJJJJJJJJJIIJJJJJJJJJJFHI
@1313826/1
ataaagacgttagagaggttcactaaaaaatattaggaatccactacaag
+1313826/1
CCCFFFFFHHHHHJJJJJHIJJJJJJJJJJJJJIIIJIIJJJJJIIJJJJ
@7968761/1
cttttcctgcttttttagcagctttaccattcgtcttatcgatgcattga
+7968761/1
CCCFFFFFFHHHGJJJIHIIJJIJJJJIIJJJIFHJJIJJJIJIIJJJJJ
@7968762/1
cttttcctgcttttttagcagctttaccattcgtcttatcgatgcattga
+7968762/1
CCCFFFFFHHHHHJJJIHIJJJIIJJJJJJJJJIJJJGIJJIJJJJJJJJ
@7968763/1
cttttcctgcttttttagcagctttaccattcgtcttatcgatgcattga
+7968763/1
CCCFFFFFHHHHHJJJJJJJIIJJJJJIIJJJJIJJJJJJJJJJJJJJJJ
@3871322/1
ccacttttaaatgttgatgttgctcataaaccgtttcctaaagctatacc
+3871322/1
CCCFFFFFGHGGHGIJHGGIIGIJJIJJJJJJJHJJJJJJIJJIJJJJJJ
@4393576/1
ccgtgaagtggtccgtgccccttgcggttaccccttctgttgggatgggg
+4393576/1
CCCFFFFFHHHFHIJHIIIJG?GGGIIIJJJJJJGEGGGHIGIJCHHIJI
@2366105/1
caaaacatgaccatgatgcactcggccggaccgattc
+2366105/1
?@@DD?3=:CDDF@FFIIFBFE;<BBA@0@@<DEF;@
@2366106/1
caaaacatgaccatgatgcactcggccggaccgattcagcccccaccaag
+2366106/1
@@CFFFFFFFHHDHGHHIJJGEHG@GIIEAGHGGGGGHEGHIIHFHFEF>
@2366107/1
caaaacatgaccatgatgcactcggccggaccgattcagcccccaccaag
+2366107/1
CCCFFFFFHHHHHJJJJJJJJJJJJJJIIIJJIJJJJIIIJJJHEHFFFC
@2366108/1
caaaacatgaccatgatgcactcggccggaccgattcagcccccaccaag
+2366108/1
CCCFFFFFHHHHHJJJJJJJJJJJJJJJIJJJJHIIJJJJJJJHFHFFFE
@7462545/1
cttcttttccggaaaatgctcgaaaactcaattggcgcacattcagcagg
+7462545/1
@@@DDDDDFHB@8ECE:EHEF?FGC???????DHIID<?DAGIIE@FGGA
@7462546/1
cttcttttccggaaaatgctcgaaaactcaattggcgcacattcagcagg
+7462546/1
@@CFDFFFGGAH?FHJEHGGGEBHIJIEHHJIJIIGGH>GGHIIIJIEHH
@7462547/1
cttcttttccggaaaatgctcgaaaactcaattggcgcacattcagcagg
+7462547/1
@@CFFFFFBHFH<GIIIIIIGGFHHIIGIIIGIGIGGADHIGHGGHIIIG
@7462548/1
cttcttttccggaaaatgctcgaaaactcaattggcgcacattcagcagg
+7462548/1
@CCDFFFFDHFH8CGIBBEGEFCGGHHIIIIIIIIEHD0D@FHHGHIGHI
@7462549/1
cttcttttccggaaaatgctcgaaaactcaattggcgcacattcagcagg
+7462549/1
CCCFFFFFHHHHFIIIHIIJJIJIIJJIIJJJJJJJJJIJIIJJJJIJJJ
@7462550/1
cttcttttccggaaaatgctcgaaaactcaattggcgcacattcagcagg
+7462550/1
CCCFFFFFHHHHFIJJGIIHIIGIJJJJJJJJJIJGHIHIIJJJJJJIIJ
@7462551/1
cttcttttccggaaaatgctcgaaaactcaattggcgcacattcagcagg
+7462551/1
CCCFFFFFHHHHFJJJIJJEIIGIJJIIJJJJJJJIJJGIJIJJJJJIJJ
@7462552/1
cttcttttccggaaaatgctcgaaaactcaattggcgcacattcagcagg
+7462552/1
CCCFFFFFHHHHHJJJIJJJJJJJJJJJJJJJJJIJJJJJJJJJJJJJJJ
@7462553/1
cttcttttccggaaaatgctcgaaaactcaattggcgcacattcagcagg
+7462553/1
CCCFFFFFHHHHHJJJJJJJJJJJIJJJJJJJJJJJJIIJJJJJJJJJJJ
@1314880/1
ataaagcgttaccagcgcttgaggaagtaacggcagcactattgacacta
+1314880/1
CCCFFFFFHHGHHJJJJJJJIJJJJJJDFHJJIGIJF>GDGGIBEHIGGG
@1314881/1
ataaagcgttaccagcgcttgaggaagtaacggcagcactattgacacta
+1314881/1
CCCFFFFFHHHFHGHGIIIJJEFGIIJDGIGIIJFG18=CHGGDGGIGGE
@1314882/1
ataaagcgttaccagcgcttgaggaagtaacggcagcactattgacacta
+1314882/1
CCCFFFFFHHHHHJJJJJJJIJJJJIJDFHIIIJIIFEG>FGGFAHHIIJ
@2367262/1
caaaaccaacatctgtcagtgctagcgaaaatactcaacctggatcaata
+2367262/1
CCCFFFFFHHHHHJIIHGIGHIIIIJJJJJJJIJJJJIJJJIJJJIJJJJ
@2882292/1
caatcccattggctggctccaagagatgtgcatgtcccgcagatggccac
+2882292/1
@C@DDBDDHHFFHJIIGGFIHJI@D?FE4?E<FEHEIJGHIJHGCGGIGG
@7463832/1
cttctttttacctccttgttggggttgggggtcttgtgtaatgggttgag
+7463832/1
?@@DDDDDBCADHEGIGFIGG=F1C:EAD@@07CFHB7C;@==@;GHE;?
@7463954/1
cttctttttagaataacattgacattctataaagacgttagagaggttca
+7463954/1
@@@FFFFFHFFHHGHI?CFI>EHGHIEHIGHIIGGHIGIHIIFHIIBGGD
@7463955/1
cttctttttagaataacattgacattctataaagacgttagagaggttca
+7463955/1
@C@FFFFFHHFFFGHGHGIICHIIIJGHJIIJJGJGIGHJJIGGHI?BGF
@7463956/1
cttctttttagaataacattgacattctataaagacgttagagaggttca
+7463956/1
CCCFFFFFHHHHHJJJIGIIJJJJJJJJJJJJJIJJJJJJJJJJJJBGHI
@2882693/1
caatcctataattatccatttcctgtaattctggtttctctatagttttg
+2882693/1
CCCFFFFFHHHHHJJJJJJJJJJJJJJJJJIJIIHGJIJJIJJGJHIJJJ
@1315693/1
ataaaggtcaaaaaccccaaagaattatcttttttagagatggagtatcg
+1315693/1
CCCFFFFDHHHHHJJJJJIJJJIJIJJJIJJJJJJJJJJJJJJJJFHIIJ
@303042/1
aaacatctgaaaagaaggggtttgttaaggaaagtagaaaactaatgtat
+303042/1
?8?DDFFFFDHHDIEGBFBBC@BDGHHIIGIHCDIEIIIGG>G@FAA?B@
@1843561/1
attcaagtaacacacaatagtggaatgcctatttatttacaaaaagtttc
+1843561/1
CCCFFFFDHHHHHJJJJJJJHHIJJHIJJJJJJIIJJJJJJJJJJJGHJJ
@303471/1
aaacatgataagatatgctgcaacctctactacagtacgcaagaata
+303471/1
CCCFFFFFHHHGHJJJJJJJJJIJJJJIIIIJJJJGGGJJIJJIJJJ
@2883155/1
caatccttcgaggtaacctacgtgg
+2883155/1
@@@DDDDDFFHDH12CDHGCBE?;;
@2883156/1
caatccttcgaggtaacctacgtggacatcgaagaaaaaacattgaccaa
+2883156/1
@@@DDDDDHDBFAGBHBGEFFEAEBBFGIHCGE@AGICHIICHI=BBFFH
@2883157/1
caatccttcgaggtaacctacgtggacatcgaagaaaaaacattgaccaa
+2883157/1
CCCFFFFFHHHHHFHIJJJJJJIJJJJJJJJJJIJIJJJJJJJJJJJJJJ
@303850/1
aaacatgtcagttatatattcacctttatatatgtcacattttgtggttc
+303850/1
CCCFFFFFHHHHHJJJJJJJJHIJJJJJJJJJJJJJJJJJJIJJJJJJJJ
@303851/1
aaacatgtcagttatatattcacctttatatatgtcacattttgtggttc
+303851/1
CCCFFFFFHHHHHJJJJJJJJJJJJJJJJJJJJJJJJJJJJJJJJJJJJJ
@303852/1
aaacatgtcagttatatattcacctttatatgtcacattttgtggttctt
+303852/1
@@@DDDD?FFDADFFIIBHHHBHHIEHCHIIEHCEFFFEIFIFEE@FFEE
@1316264/1
ataaagtatgtctagaacgattttacctttgcgcgaaaagtgaccacaag
+1316264/1
@@@FFFBDHHDFFJGGGEH<EHIIIIIIBGHHGIGEGBDHHIEFFBFHEH
@1316265/1
ataaagtatgtctagaacgattttacctttgcgcgaaaagtgaccacaag
+1316265/1
CCCFFFDDHHHHHJJIJJJJJJJJJJJJJJJJJJIJJJJJHIJJJJJJJJ
@1316266/1
ataaagtatgtctagaacgattttacctttgcgcgaaaagtgaccacaag
+1316266/1
CCCFFFDEHHHHHJJJJIJGIJJJJJIJJJJJJJJJJJIJFHIJJJJJJI
@1316270/1
ataaagtatgtgttcaccaagagaagaaagctatacagtagtcaaatttg
+1316270/1
@@@DFF=DFDBFDHHGGIIJJGIIJIJEDGGHGG<GGI<BDDDF?DGIJJ
@1316271/1
ataaagtatgtgttcaccaagagaagaaagctatacagtagtcaaatttg
+1316271/1
CCCFFFDFHHHHHJIIJJJJJJJJJJJJJJJJIIJJJJIGIIJJJIJJJJ
@7971378/1
cttttcggggtgcaatcttcttttccggaaaatgctcgaaaactcaattg
+7971378/1
1:14=ADDFFDHBGGGIGGIIGGHGEGDGGIIGGG?FHABFH@CAC@=@D
@7971379/1
cttttcggggtgcaatcttcttttccggaaaatgctcgaaaactcaattg
+7971379/1
@<@DFDDFDAFFHIGEGEHCDFHIIIIIGGGIEGGHIDEGG@DFDHGGHI
@7971380/1
cttttcggggtgcaatcttcttttccggaaaatgctcgaaaactcaattg
+7971380/1
@@CFFD@@C6<DFBFEEFEHIIIIIGGGIIIIIBHHEGIIIIICD@@E@>
@7971381/1
cttttcggggtgcaatcttcttttccggaaaatgctcgaaaactcaattg
+7971381/1
@@CFFDAFFF@DHGI>BHH>BFHHGIB@?DGHGBFGIDGGG8FA@@DCG>
@7971382/1
cttttcggggtgcaatcttcttttccggaaaatgctcgaaaactcaattg
+7971382/1
@CCFF?@DDACFFHGHDHHEGHIIGGIADHHGHDFBDHBGIIII@G@DHH
@7971383/1
cttttcggggtgcaatcttcttttccggaaaatgctcgaaaactcaattg
+7971383/1
C@@FFFDDHH@DDBFFHEIGHIIIGIIIEHIIHGIGIEGIIIIIIIIHIG
@7971384/1
cttttcggggtgcaatcttcttttccggaaaatgctcgaaaactcaattg
+7971384/1
CCCFFFDFAHCFFIIIJIJGIJJJJJJJGGHGIIIJJIIJJIJIEIJIGI
@6456476/1
ctcttgatgccaaggaaaatggaattctggactattttgaaccttatcaa
+6456476/1
CCCFFFFFHHHHHJJJJJJJJJJJJJJJJJIIJJJJJJIJJJJJJJJJJI
@1843646/1
attcaagtcaaaaataatatgtaaattgattttagaaaaaaaaccactaa
+1843646/1
CCCDFFFFHGHHHJJJJJJJJIJIJIJJJJJJJIJJJJJJJJJJJJJIII
@6457172/1
ctcttgcatgctgctcgaatagctcgtacttcggcacttgtaacttgttc
+6457172/1
CCCFFFFFHHHHGJIJGGHGIGIHJIHJJJJJIJJJJJJIHIJJJJJIJJ
@4912386/1
cgattaagaaaggggcagacaacttcatgtacaaatacctcaccttacaa
+4912386/1
BC@DFFFFHHHHHJJJIJJJJJJJJJJJJJIJJJJJJJJJJJJJJJJJJJ
@4912387/1
cgattaagaaaggggcagacaacttcatgtacaaatacctcaccttacaa
+4912387/1
CCCFFFFFHHHHHJJJIJJJJJJJJJJJJJJJJJJJJJJJJJJJJJJIJJ
@6458310/1
ctcttggaactcgaaccagaaacagcaaaattcggcaaaccagaaaaatt
+6458310/1
@@@FFFFDDDDHDHIGIIIFIJ@EE@FHDHIDDED?D<GBFEEGGGIGHA
@6458472/1
ctcttggagccagccaatgggattgcccatcactttgtcatcgaacgatg
+6458472/1
CCCFFFFFHGHFGFIGIIJJJGGGIJJJGIIIIIJJIGIJJJIJJJJIIJ
@3354439/1
cagcaaactgctcctccacaacaacaacctggagcgagacaacagcaagc
+3354439/1
@@CDDBDFHHHGHAHIIDHGIGGGGHIFEGGGIEFHHIBDDHHEB@FGGH
@6459031/1
ctcttggctagcttctttgacttgccagtgccaatttcgcggaatttcaa
+6459031/1
CCCFFFFFHGHHGIGGIJBFHHJIIJGGFHHIFGHJJIGHGIGGEHIGHI
@6459827/1
ctcttggtgaacacatactttattcgtcatcgctccccacgagcgt
+6459827/1
@CCBDDD;DFDHDGFHIIFIIGHGHHIIGGGGIHGHCG@FAA@?A6
@6459828/1
ctcttggtgaacacatactttattcgtcatcgctccccacgagcgtttct
+6459828/1
CCCFFFFAFHHFHIJIJJIJJHHJJJIJIJIIJIJJJJGIHGIJE@GIIG
@6459829/1
ctcttggtgaacacatactttattcgtcatcgctccccacgagcgtttct
+6459829/1
CCCFFFFBFHHHHJIJIJJJJHJJJIFHIGIJIJJJJJJJIJIJIAGIIG
@6459830/1
ctcttggtgaacacatactttattcgtcatcgctccccacgagcgtttct
+6459830/1
CCCFFFFDHHHGHJJJJJJJJJJJJJGIIIJJJIJJJJJJJIJJJFHIJJ
@6459831/1
ctcttggtgaacacatactttattcgtcatcgctccccacgagcgtttct
+6459831/1
CCCFFFFDHHHHHJJJJJJJJGIJJJGIJJJJJIIJJJIJJJIJG@GGGG
@6459832/1
ctcttggtgaacacatactttattcgtcatcgctccccacgagcgtttct
+6459832/1
CCCFFFFDHHHHHJJJJJJJJJJJJJJJJJJJJJJJJJJJJJJJJHIIJJ
@3355826/1
cagcaacaacatgatggaggtcagagggagggtcctgcccccgccgaaat
+3355826/1
CCCFFFFFHHHHHJJJJIJJGIIJJJJJJJJJFGHIJJJJJJBEIFDFDD
@3355844/1
cagcaacaacctcgagcgagacaacagcagtctgctcctcctcaacaaca
+3355844/1
CCCFFFFFHHHHHJJJIJJIJJJJJJJJJIHIIIJJJJJJJJJJJIIJIJ
@3355845/1
cagcaacaacctggagcgaaacaacagcagcccgctcctccacaacagca
+3355845/1
CCCFFFFFHHHHHJJJJJJJJJJJJJJJJIIIJJJJJJIJJJJJJJJHHH
@2373577/1
caaaactatagagaaaccagaattacaggaaatggataattataggattg
+2373577/1
CCCFFFFFHHHHHIJIJJJJIJJJIJJJIJJJIJIIIIIIJJIJIJIJJJ
@2373578/1
caaaactatagagaaaccagaattacaggaaatggataattataggattg
+2373578/1
CCCFFFFFHHHHHJJJJJJJJJJJJJJJJJJJJJJIIJIJJJJIJJJJJJ
@822583/1
aatgctggaaaagttaaacgatattctacaggatttattattagagtgtc
+822583/1
???D1D;>D<AA:<<EFE<DFFFGFHFHC>G>GB4D@GFECFEGIF???9
@4916161/1
cgattatttaataacaagacatctatacgaggatcctaggatgcattctc
+4916161/1
CC@FFFFFHHHHHJJIJGGIIJJJJIJJJIIJHIHJJJIJIJJJJJJJJJ
@3876395/1
ccagaacgtaagatatcctaaactcacttttttccgaaaaaatatcgcaa
+3876395/1
CCCFFFFFFHHHGJJJJJJJJJJJIJGJIJJJJJJJJJJJIJJIJIIIJI
@3876396/1
ccagaacgtaagatatcctaaactcacttttttccgaaaaaatatcgcaa
+3876396/1
CCCFFFFFFHHHHJIJJJJJIJJJJJJJJIJJJJJJJJJJIIJJJJJJJJ
@3876397/1
ccagaacgtaagatatcctaaactcacttttttccgaaaaaatatcgcaa
+3876397/1
CCCFFFFFFHHHHJJJIJJJIJJJJJJJJJJJJJJJIJIJJIJJJJJIJJ
@3876398/1
ccagaacgtaagatatcctaaactcacttttttccgaaaaaatatcgcaa
+3876398/1
CCCFFFFFHHHHHIJJJJJJJJJJJJJJJJJJJJJJIJJJJJJJIJIJJI
@3876399/1
ccagaacgtaagatatcctaaactcacttttttccgaaaaaatatcgcaa
+3876399/1
CCCFFFFFHHHHHIJJJJJJJJJJJJJJJJJJJJJJJJJJJJIJJIJJJI
@3876400/1
ccagaacgtaagatatcctaaactcacttttttccgaaaaaatatcgcaa
+3876400/1
CCCFFFFFHHHHHJJJJJJJIJJJJJIJJJJJJIJJJJJJIIJJJJJJJJ
@3876401/1
ccagaacgtaagatatcctaaactcacttttttccgaaaaaatatcgcaa
+3876401/1
CCCFFFFFHHHHHJJJJJJJJJJJJJIJJJJJJJJJJJJJJJJJJJJJJJ
@3876402/1
ccagaacgtaagatatcctaaactcacttttttccgaaaaaatatcgcaa
+3876402/1
CCCFFFFFHHHHHJJJJJJJJJJJJJJJJJJJIJJJJJJJJJJJIJIJJI
@3876403/1
ccagaacgtaagatatcctaaactcacttttttccgaaaaaatatcgcaa
+3876403/1
CCCFFFFFHHHHHJJJJJJJJJJJJJJJJJJJJJJJJJIJJJJJJIJJJJ
@3876404/1
ccagaacgtaagatatcctaaactcacttttttccgaaaaaatatcgcaa
+3876404/1
CCCFFFFFHHHHHJJJJJJJJJJJJJJJJJJJJJJJJJJJJIJJJJIJJJ
@6462905/1
ctcttgttgaagttgcttttgtttcttctttttacctccttg
+6462905/1
@@@DFDDFD?FFBFEEAGHI9<FEGCHEEHIIIFGHBGGHI<
@6462906/1
ctcttgttgaagttgcttttgtttcttctttttacctccttgttggggtt
+6462906/1
CCCFFFEFHFHHHIIIJJJJDFHJIJJIIJJJJIJIJIJIJJFHGGIJ?D
@2886445/1
caatcttccgctaccgcgtgttccttaacaacgatctggtggccaccgga
+2886445/1
C@@FFFFFFHHHHIJIJIFGIIJJIJIJIIIIEGGGHIIDFHFIIJIEIB
@4916605/1
cgattcataaaagtaatataaccttagatttcgaggcaaattg
+4916605/1
?@8AD?ADDFFFB<BEE:ABB4C?FE<<4CH<9A<C0?DG4B<
@4916606/1
cgattcataaaagtaatataaccttagatttcgaggcaaattgattgatt
+4916606/1
CCCFFFFFHHHHHEGIIGJJJJJJJJJJJJJJIJJJGIJJIIJJJJJJJJ
@7975686/1
cttttctccaggaggcttaaattgttttaaaacatcaataaacttgagaa
+7975686/1
111AABDFHHHFHIIJGIGIICHDCHHIJJCGIGHIIJIIIJG<DACGII
@7975687/1
cttttctccaggaggcttaaattgttttaaaacatcaataaacttgagaa
+7975687/1
1:?4=BBDHDHHFEGIIJJIIHIGFEHHIIJIGJJEIJGJJJJIJIDEGI
@306112/1
aaacattcggcagccaagaacttgctggatctcttggtcggaaaagtgac
+306112/1
CCCFFFFFHHHHHJJJJJJIJIJJJJJJHGIJIIIIIFGIIGIJJGFHJJ
@2886947/1
caatcttcttttccggaaaatgctcgaaaactcaattggcgcacattcag
+2886947/1
@CCFDDFFHDHHHJIJJIJJDHIGJJJJJICHIIIJJHIIGGJJJJJIGI
@1321555/1
ataaatctctccacaacttcgttcaagcctggtgacagatgtctaaaata
+1321555/1
CCCFFFFFHHHHHJJJJIJJJFHJJJIJIIJJGIJIIJJIIHIJIIJJJJ
@5405227/1
cgtgccccttgcggttaccccttctgttggg
+5405227/1
@<@=ADDDDD3:@E:F:<FFEIFEEDFDF;@
@5405228/1
cgtgccccttgcggttaccccttctgttgggatgggggcc
+5405228/1
=?=ADDD?BF;:CGHI@AAFECBC<BG>B;@8::?G@6F@
@5405229/1
cgtgccccttgcggttaccccttctgttgggatgggggccgcccccc
+5405229/1
?@?DDDFFFDFHAHFHHIJJJ;CEGC?FHGJHIJJIJJEIH=>BCD?
@823177/1
aatggaacgaaattaaacacgctgagaaagctatggttgagtgaaaaagg
+823177/1
@CCFFFFFFFHHGJJJJJJJJJJIGCCGHGHEFHIIDHEC?GHJGIIIJB
@4400474/1
ccgttacttcctcaagcgctggtaacgctttatcgggttctgctaagtgg
+4400474/1
CCCFFFFFGHHHHJJJJJIJJJEHIIJJJJJJJJJIJIJJJJJJJJJHHE
@1322146/1
ataaatgctcccttttcacaatataataaatacatatcatatcatcgggg
+1322146/1
@CCFFFDDHFAHDEHIIIJJJIJJIGIDIJIIJIJIJJJIIJJJJJI>FH
@1322147/1
ataaatgctcccttttcacaatataataaatacatatcatatcatcgggg
+1322147/1
CCCFFFFFGHHHHJJJJJJJJIHHJJJIGJJIJIJJJJJJJJJJJJBG@D
@1322148/1
ataaatgctcccttttcacaatataataaatacatatcatatcatcgggg
+1322148/1
CCCFFFFFHHHHHJJIIJJJJJJJJJJJJJJJJJIJJIJJJJJIJJIHIG
@1322149/1
ataaatgctcccttttcacaatataataaatacatatcatatcatcgggg
+1322149/1
CCCFFFFFHHHHHJJJJJJJJJJJJJJIJIJJJJJJJFJJJJJJJIIIGG
@1322179/1
ataaatggaacgaaattaaacacgctgagaaagctatggttgagtgaaaa
+1322179/1
CCCFFFFFHHHHHJJJJJJJJJIIJJJJJJJIIJEHGIIHGIJJGIJJIJ
@1322330/1
ataaatgtcaaaatgccacataatttgcaaaattttgacatttttttctt
+1322330/1
CCCFFFFFHHHHHJJJJJJJJJJJJJJJJJJJJJJJJIJJJJJJJJJIJJ
@3357622/1
cagcaacctggagcgagacaacatcacccttcacctccacaacaacaacc
+3357622/1
CCCFFFFFHHHHHJJHI?@FAHGFGIJJJJJJJJJJJJJJJJJJJJJJJJ
@4917217/1
cgattcgataggtgctttgtctggttaactttagtgggaaggtttaggta
+4917217/1
@@?DDBDDDB<F<E@EFH>CFG@F<FCHHGHI?B?FHICG@G9BD?BG0?
@4917218/1
cgattcgataggtgctttgtctggttaactttagtgggaaggtttaggta
+4917218/1
@@@DFDDDFDAH<CBGHIHHGAAFCHGIIHIIFGDFHIIHGG3?DFHI?B
@4917219/1
cgattcgataggtgctttgtctggttaactttagtgggaaggtttaggta
+4917219/1
@C@FFFFFFFFH<CEEGIHGGGGEAHCHIIIIIIFDGIHIII:BF@FG9?
@4917220/1
cgattcgataggtgctttgtctggttaactttagtgggaaggtttaggta
+4917220/1
B@@FFFFFHHHHAFHGJJIHIIJJHHIJJJJJIJFHIJIIJJ:DGIIIBF
@3358170/1
cagcaactcacggaaacaagttgagaaatcctttagttttccttttttat
+3358170/1
CCCFFFFFHHHHHJIJJJJJHIIJJJJJJJJJJIJIIJJJJJJJJJJIJJ
@3358171/1
cagcaactcacggaaacaagttgagaaatcctttagttttccttttttat
+3358171/1
CCCFFFFFHHHHHJJIJJIJJJIJJJJJJJJIJJGIIJJJIJIJIJJJJJ
@3358212/1
cagcaactcctggaggacgctgacgggagtcttgctcggcatggaggcca
+3358212/1
CCCFFFFFGHHHHIJJIJIIIIIJJIJDIFGIIIIIIIIGGIJJHGIFHE
@3358419/1
cagcaactgtaaaaattgtccttcggaaactccatccctatataagataa
+3358419/1
@@?ADDDD;:CF>EFHIDIIEIG<B?AFHDF@?9?CGH>DB<DGIIIII@
@3877643/1
ccagaagaacgttcgactttcacttcattctatcggcctttcttctcttt
+3877643/1
@@;DFFFFHHFHHIIEHIGIFFDDHHEFIHIIIIEGBHFGDGHIHGDBBF
@3877644/1
ccagaagaacgttcgactttcacttcattctatcggcctttcttctcttt
+3877644/1
CCCFFFFFHHFBFIIHIJJJJIIIJJIJJJJJJJJIJJIJJJIJJJJGJF
@4917620/1
cgattctcagccgagctgcccagtttagtggccaactcttcgtcactcgc
+4917620/1
CC@FFFFFHGHHHIJIJJJJJEHIIJJJIJJJIJJJJJIGGHHHIJJIJJ
@2376687/1
caaaactgttgcgactagcacaacaaaaaagatggcgaaacaattagcag
+2376687/1
CCCFFFFFHHHHHJJJJIJIJJJJJJJIJJJJJJJJJIJJIJJIJJJHHH
@824388/1
aatggataggaataattcccaaaagtgaacgattagaatatatgtggcaa
+824388/1
CCCFFDDFFHHHHIIFHIIIGIIBEHBBDFEDGIIGIIGIGGIDDFHIII
@7472495/1
cttgaacacattgggtggccattcctaacacagtatcgccaactcttttt
+7472495/1
@@CDDFDDD;DHFHGEGHGHIIGIIIIEEHIGBHGDGIIGIIGGIHIEHH
@4404084/1
ccgttggtctgattggcttgttcgggagtcacttttccgaccaag
+4404084/1
@@@DDDDDHHHHHIIIIII1<F<1DH:?1??FGFIIAG@@FH@F@
@1324479/1
ataaattatgggcgaccaccagtggtactatgacaacttaaactatcctc
+1324479/1
CCCFFFFFHHHHHJIJJJJJIJGHIDGIJJJJJJJJJJJJJJJJIJJJJJ
@825740/1
aatggcctccatgccgagcaagactcccgtcagcgtcctccaggagttgc
+825740/1
CCCFFFFFHHHHHJJJEIFIJGIJJJIJGEHIJJIFHIGIIGHJ@GCGII
@6469090/1
ctctttgacattgcttgtggtcacttttcgcgcaaaggtaaaatcgttct
+6469090/1
@@@?DDADHHFDFB@GDH>@AFHHHHHHGG>:DHG@D;099BBF>C88=@
@6469091/1
ctctttgacattgcttgtggtcacttttcgcgcaaaggtaaaatcgttct
+6469091/1
CCCFFFDDHHHHFGGJGEHIFHHJIIJJJJJHIEIJGI?DGIIBBFHIGI
@6469092/1
ctctttgacattgcttgtggtcacttttcgcgcaaaggtaaaatcgttct
+6469092/1
CCCFFFFFHGHHFGEGCGHIEHEHIJJJIIJGGGIJIJ0?FHIEGHCGGH
@6469093/1
ctctttgacattgcttgtggtcacttttcgcgcaaaggtaaaatcgttct
+6469093/1
CCCFFFFFHHHHHJIJJGIJGIGIJJJIJJJJJJJIJJBFHIJJHJHIII
@6469094/1
ctctttgacattgcttgtggtcacttttcgcgcaaaggtaaaatcgttct
+6469094/1
CCCFFFFFHHHHHJJJIEGIFHHJGJJJIJJIIJJJJJFGIIJGGIHIJJ
@4919278/1
cgattggtcaatgttttttcttcgatgtccacgtaggttacctcgaagga
+4919278/1
@@=DDBDAF?FDF?FHIII@EHDFFHGGGI@GECGHIBGHGHEEDDHGIB
@6469915/1
ctctttggactctcttgcatgctgctcgaatagctcgtacttcggcactt
+6469915/1
CCCFFFFFBHFFHIIIBFGHCGGHGEGBDHGHHIEG>CGHGIGBHEHIGG
@309132/1
aaaccaacaaagtattgtaccttgtgggatgacaacgatatgtcaaacga
+309132/1
CCCFFFFFHHHHFIJJIHIIJIJIHIJJIGJJCHIJJJJJJJIJJJJGII
@7475514/1
cttgaaccgtacgtcaaatgtcgcaaattatgtcacataaatgtcaaaat
+7475514/1
@@@DDDDD>AB?FHG<CAC?<<CFGIIIII@FDBFAEGIIIGGIIHEGGG
@7475515/1
cttgaaccgtacgtcaaatgttgcaaattatgtcacataaatgtcaaaat
+7475515/1
BCCFFFFFHFHHHIJJJJJJHGIIIJEHJJJJHIJJJJJIJJIGGIIJJI
@3360294/1
cagcaagttcttggctgccgaatgtttggcgtctttcttcgatcttccgg
+3360294/1
CCCFFFFFHHHHHJJJJIIGGIGIIJJIJJJGHHIJGGIG9BGGHJJIEG
@1849080/1
attcacctttatatatgtcacattttgtggttctttaacgaaatgtcaag
+1849080/1
@@@FFFFFHHGHHJJJJJJIJJJJJIJJJJHIIJJJJJIIJJJJJGJJJJ
@1849081/1
attcacctttatatatgtcacattttgtggttctttaacgaaatgtcaag
+1849081/1
CCCFFFFFHHHHGJIJIIJJJJJJJJJJJIJJJJJJJJIJJJJJJJJJJI
@1849082/1
attcacctttatatatgtcacattttgtggttctttaatgaaatgtcaag
+1849082/1
CCCFFFFFHHHHGJJJJJJJJJJJJJJJJJIJJJJJJJJJIJJJJIJIJJ
@1849083/1
attcacctttatatatgtcacattttgtggttctttaatgaaatgtcaag
+1849083/1
CCCFFFFFHHHHHJJJJJJJJJJJJJJIJJIJJJJJJJJJJJJJJJJJJJ
@1849084/1
attcacctttatatatgtcacattttgtggttctttaatgaaatgtcaag
+1849084/1
CCCFFFFFHHHHHJJJJJJJJJJJJJJJJJIJJJJJJIJJJJJJJJJJJJ
@4410623/1
cctaaactcacttttttccaaaaaaatatcgcaatagctcaaaagggaac
+4410623/1
CCCFFFFFHHHHHJJJJJJJJJJJJJJJJJJJJJJJJJJJJJJJJJJJII
@4410624/1
cctaaactcacttttttccgaaaaaatatcgcaatagctcaaaagggaac
+4410624/1
==?D?DADHDC?FHGIACEGHCF@G???B?B???7??DGH@==BC5;CHA
@4410625/1
cctaaactcacttttttccgaaaaaatatcgcaatagctcaaaagggaac
+4410625/1
?@?ABDDDDHFFHHIIIGGI<HHGIIHGGHIEHIGIEGGHGEIIGHEHII
@4410626/1
cctaaactcacttttttccgaaaaaatatcgcaatagctcaaaagggaac
+4410626/1
@@@FFFFDHHHHHJJJJJJJJJJJJIIJIJJJJJJJJJJJJJJJJIJJJJ
@4410627/1
cctaaactcacttttttccgaaaaaatatcgcaatagctcaaaagggaac
+4410627/1
@C@FDDFFHDDHFIIIIIHFAGHEGIBHB?FBDB@F?FFEHFEBGAE=DE
@4410628/1
cctaaactcacttttttccgaaaaaatatcgcaatagctcaaaagggaac
+4410628/1
BC@FFFFFHHHHHJJJJIJIGHIJJJIIIJJJJJEHGIIIJJJJJJIGGG
@4410629/1
cctaaactcacttttttccgaaaaaatatcgcaatagctcaaaagggaac
+4410629/1
CC@FFFFDFFHHHJJJJFIGGIJJJJJGIJIJJJJJJJJJIJJJGIJGGC
@4410630/1
cctaaactcacttttttccgaaaaaatatcgcaatagctcaaaagggaac
+4410630/1
CC@FFFFFHGHHHJJJJIJJIJJJJJJJJJJJJJJJJJJJJJJJJJJJIH
@4410631/1
cctaaactcacttttttccgaaaaaatatcgcaatagctcaaaagggaac
+4410631/1
CCCFFFFDHHHHHJJJJI<FGHIIIIIIJIJIJJJJJJJJIJJJJIIGGH
@4410632/1
cctaaactcacttttttccgaaaaaatatcgcaatagctcaaaagggaac
+4410632/1
CCCFFFFFHGHHHJJJJHJIIIJJJJIIJJJIJJIJJJJJGIJJJJJIIJ
@4410633/1
cctaaactcacttttttccgaaaaaatatcgcaatagctcaaaagggaac
+4410633/1
CCCFFFFFHGHHHJJJJJJIJJJJJJJJJJJIJJJJJIJJJJJJJIJJJJ
@4410634/1
cctaaactcacttttttccgaaaaaatatcgcaatagctcaaaagggaac
+4410634/1
CCCFFFFFHHGGHJIJIJIJIJJIIJJJJJJJIIJIIJJJJIJGJJJJIJ
@4410635/1
cctaaactcacttttttccgaaaaaatatcgcaatagctcaaaagggaac
+4410635/1
CCCFFFFFHHGHHJJJJJJIIJJJJJJJJJJJJJJJJJIJJJJJJJJJJJ
@4410636/1
cctaaactcacttttttccgaaaaaatatcgcaatagctcaaaagggaac
+4410636/1
CCCFFFFFHHHHHJIJJIJGIJJJJJJIJJJJJJJJJJJJIJJJJIJIJG
@4410637/1
cctaaactcacttttttccgaaaaaatatcgcaatagctcaaaagggaac
+4410637/1
CCCFFFFFHHHHHJJJJ3FGFIIJJJIIGIIIJJJJIJJIJIJJEHIEGH
@4410638/1
cctaaactcacttttttccgaaaaaatatcgcaatagctcaaaagggaac
+4410638/1
CCCFFFFFHHHHHJJJJIIIIJJJJJJJJJJIJJJJJJJJJJJJIJIIHH
@4410639/1
cctaaactcacttttttccgaaaaaatatcgcaatagctcaaaagggaac
+4410639/1
CCCFFFFFHHHHHJJJJIJGGIJJJJJJJJJJJJJJJJJJJIJJJJIJJJ
@4410640/1
cctaaactcacttttttccgaaaaaatatcgcaatagctcaaaagggaac
+4410640/1
CCCFFFFFHHHHHJJJJJJIJJJJJJJJIJJJJJJJJJJJJJJJJJJJJI
@4410641/1
cctaaactcacttttttccgaaaaaatatcgcaatagctcaaaagggaac
+4410641/1
CCCFFFFFHHHHHJJJJJJJHJJJJJJJJJJJJJJJJJJJJJJJJJJJJI
@4410642/1
cctaaactcacttttttccgaaaaaatatcgcaatagctcaaaagggaac
+4410642/1
CCCFFFFFHHHHHJJJJJJJJJJJJJJJJJJJJJJJJIJJIJJJJJJJJJ
@4410643/1
cctaaactcacttttttccgaaaaaatatcgcaatagctcaaaagggaac
+4410643/1
CCCFFFFFHHHHHJJJJJJJJJJJJJJJJJJJJJJJJJJJJJJJJJJJJJ
@3882476/1
ccagaatctaaaaatattgcacctgctacggattcaaagacatctcctaa
+3882476/1
@@@;DDDDHDFHHIGHFHGIIIIIGIGHIIGFHEGGIIGIIIIIIGIIIB
@4413372/1
cctaaatcggcaaacgggcaacaaaggggtggaccacaacaacagcgtag
+4413372/1
CCCFFFFFHHHHHJJJJJIJJJIJJJJJJ@FHHIJJJJJJJJJHHHFFFC
@5409484/1
cgtggatggcgccctcgatttggaccagttcgtatttgggagtgatgccg
+5409484/1
@@@DDDDDHFHHHIAGGCFGHCGBHHFHEHGIBGGIIEIIDG;FFCHIIG
@828359/1
aatgtagaaggcagattgttaccctccacgggtaaatcctgcaaggattg
+828359/1
CCCFFFFFHHHHHJJJJJJJJJJJJJJJJJJIGHIJJJJJJJJJJJIJIJ
@3884391/1
ccagaattacaggaaatggataattataggattggatctatgactgtgta
+3884391/1
@@@FDAEFGDBHDBABGHEHHIGHHCIIEGEEHHGHEF9FHEIJJIDGIG
@3884392/1
ccagaattacaggaaatggataattataggattggatctatgactgtgta
+3884392/1
@C<DFFFFHHHHHHJJJIJHIGIIJJGGIIIIJJJGGIJJJJGGJIHIII
@313200/1
aaaccctgaacctggaaaagcaggtcgcaaaatacccgtagaaacgaatc
+313200/1
C@@DFFFBDHFHHEEFGHDFEHDGC>8@FGEGACDBBF?DBFFB=FAHII
@1852738/1
attcagcaggttttttaacagttcgaaaaccttgataaa
+1852738/1
=??DB?DD:?DDBECDE??AA2AC8C;EADB:D<:0:99
@1852739/1
attcagcaggttttttaacagtttgaaaaccttgataaatgaaagaaatt
+1852739/1
CCCFFFFFHHHHHJJJJJJJJHIJJJJJJJJJJJJJJJJJJJJJJJJJJJ
@1852740/1
attcagcaggttttttaacagtttgaaaaccttgataaatggaacgaaat
+1852740/1
=?1ADEFFHHDHHJJJJJIIJIJJJJJJJJIJJJJJJJJJJJJIIIHGIJ
@1852741/1
attcagcaggttttttaacagtttgaaaaccttgataaatggaacgaaat
+1852741/1
CCCFFFFFHHFHFIJJIJIIJGIJJJJJJIJJJJIJIIIIJJIJIIBGIJ
@1852742/1
attcagcaggttttttaacagtttgaaaaccttgataaatggaacgaaat
+1852742/1
CCCFFFFFHHFHHJJJIJJJJHIJJJJJJJIIIJIIJJJIIIIJJIIJJJ
@1852743/1
attcagcaggttttttaacagtttgaaaaccttgataaatggaacgaaat
+1852743/1
CCCFFFFFHHFHHJJJJJJIJHIIJJJJJJJJJJIJJJJJJJJJJJJJJJ
@1852744/1
attcagcaggttttttaacagtttgaaaaccttgataaatggaacgaaat
+1852744/1
CCCFFFFFHHFHHJJJJJJJJIJJJJJJJJJJJJJJJJJJIJJJJJJJJJ
@1852745/1
attcagcaggttttttaacagtttgaaaaccttgataaatggaacgaaat
+1852745/1
CCCFFFFFHHHHHJJJJJJIJHHJJJJJJJJJJJJJJJJJJJIJIJIIJJ
@1852746/1
attcagcaggtttttttaacagtttgaaaaccttgataaatggaacgaaa
+1852746/1
@C@FDDADFD:FHIGIIEHIIGFGFFEDHHE@FHB9BBDGDHGHIGFE;F
@829038/1
aatgtcaaagagaaggatagcaactaattttacaagctatactttgcata
+829038/1
CCCFFFFFHHHHHJJJIIJJJIJJJJIIJJJJJJJJIIJJJJIJJJJJJJ
@7986074/1
cttttgactcgacaaaaatttaaacacattgcattattgatttcgaggaa
+7986074/1
?@@DFDDFFHHHHJJIIIJIJGIJJIHGHJJIJJJJJJJIIIJGIGIIJI
@7986075/1
cttttgactcgacaaaaatttaaacacattgcattattgatttcgaggaa
+7986075/1
@@@DDDDDHD;CA:EHIIGHIEHIGHGGEIIIIIIGIIGHGIIDFGIIGI
@7986076/1
cttttgactcgacaaaaatttaaacacattgcattattgatttcgaggaa
+7986076/1
CCCFFDADFFHDDIGIIGGIEEHHHGGGGIC>@GH@FGD<DD<BDBFEFI
@7986077/1
cttttgactcgacaaaaatttaaacacattgcattattgatttcgaggaa
+7986077/1
CCCFFFFFHHHHHJJJJJIJJJJJJJJJJJJJJJJJJJJJJJJJJJJIJJ
@829062/1
aatgtcaagagcataaagtatgtctagaacgattttacc
+829062/1
@CCFFFFFHHHHHJJJJJEHIIJJJJJJJJJJJJJJG?D
@829318/1
aatgtcgcaaattatgtcacataaatgtcaaaatgccacataatttgcaa
+829318/1
CCCFFFFFHHHHHJIIHIJJJJJJJIJHIIJJJJIJJIJJJJJJJIJJJJ
@829319/1
aatgtcgcaaattatgtcacataaatgtcaaaatgccacataatttgcaa
+829319/1
CCCFFFFFHHHHHJJJJJJJJJJJJJJJIIJGIJJJJJJJJIJJJJJJJI
@7986537/1
cttttgagctattgcgatattttttcggaaaaaaagtgagtttaggatat
+7986537/1
CCCFF?DDHFHGHEGBGHHGIIIIIFGIGIIIIIIE=@GGEGHGEHGEIH
@7986538/1
cttttgagctattgcgatattttttcggaaaaaagtgagtttaggatatc
+7986538/1
=BB4=DDFHHHHHJJJJJJJJJJJJJJIJJJJJJJHIJJIJIJJJJJJJJ
@7986539/1
cttttgagctattgcgatattttttcggaaaaaagtgagtttaggatatc
+7986539/1
@@@DD?:ACCC?F@BFCDFFHIIIIAAGBFHIII>9BCBBGHEDGCEGHD
@7986540/1
cttttgagctattgcgatattttttcggaaaaaagtgagtttaggatatc
+7986540/1
@@@DDDDDDFBFDGHGIBEHIGIEGCGH=BGDE@@?<=<FF>CC@C@FHG
@7986541/1
cttttgagctattgcgatattttttcggaaaaaagtgagtttaggatatc
+7986541/1
@CCFFDDDFHFDHIFIIFIIJJJJJJJIIJIJJJIDEGHFHIICIJGIJJ
@7986542/1
cttttgagctattgcgatattttttcggaaaaaagtgagtttaggatatc
+7986542/1
C@CFFDDDDHFDHAEHEGIGHJJJJGGIFHIIJJGDGIIFFHGIJGHHHH
@7986543/1
cttttgagctattgcgatattttttcggaaaaaagtgagtttaggatatc
+7986543/1
C@CFFDDDFDBHHGEGBDFFHJJJJIIJGIIJJJHFFEGFHHIIJIIJIJ
@7986544/1
cttttgagctattgcgatattttttcggaaaaaagtgagtttaggatatc
+7986544/1
C@CFFEFFHFHFHIIIIIIIJJJJJJJJIHJJJJGBFHIHJJIIJIIJJJ
@7986545/1
cttttgagctattgcgatattttttcggaaaaaagtgagtttaggatatc
+7986545/1
CCBFFFFFHHHHHJJJJJJJJJJJJJJJJJJJJIJGHGIIIJJJJJJIJJ
@7986546/1
cttttgagctattgcgatattttttcggaaaaaagtgagtttaggatatc
+7986546/1
CCCFFADFHHBHHGGGFEHGIJJJJIIIIIJIJJIDFGIFCHEDGAFCGI
@7986547/1
cttttgagctattgcgatattttttcggaaaaaagtgagtttaggatatc
+7986547/1
CCCFFBDFHHFFHBGHHIJGIJJJJIJJHIJJJJGBFHIGHIIIJIIJIJ
@7986548/1
cttttgagctattgcgatattttttcggaaaaaagtgagtttaggatatc
+7986548/1
CCCFFDDDFHFFHFFFAFEFIJJJJGHJGIJJJJGBFHGBFHGHIGGIIG
@7986549/1
cttttgagctattgcgatattttttcggaaaaaagtgagtttaggatatc
+7986549/1
CCCFFEDFGHDHHJIJJJJJIJJJJJJJIIIIJGIIIJJIIIJJJIJIJJ
@7986550/1
cttttgagctattgcgatattttttcggaaaaaagtgagtttaggatatc
+7986550/1
CCCFFFDFHFFHHGGIIIIIIJJJJJJJIJJJJJIFHIJHHIIJJIJJIJ
@7986551/1
cttttgagctattgcgatattttttcggaaaaaagtgagtttaggatatc
+7986551/1
CCCFFFFFHHHHHIIJIJJJJJJJJJJJJJJJJJIDGGIIHJJJJJJJJJ
@7986552/1
cttttgagctattgcgatattttttcggaaaaaagtgagtttaggatatc
+7986552/1
CCCFFFFFHHHHHIJJJJJJJJJJJJJJJJJJJJJHGIJIIJJJJJJJJJ
@7986553/1
cttttgagctattgcgatattttttcggaaaaaagtgagtttaggatatc
+7986553/1
CCCFFFFFHHHHHJIJDGIJJJJJJJJJIJJJJHHFHIJIIIJJJIIJJJ
@7986554/1
cttttgagctattgcgatattttttcggaaaaaggtgagtttaggatatc
+7986554/1
@@@DD;ADF?BFHBDEABFHHIIIIEFIDHIIIGG8BBFBFFBGHEEHIG
@830283/1
aatgtgtttaaatttttgtcgagtcaaaagcgaagaatatttgaaaattt
+830283/1
@CCFDFFFHHHHHJJJJJIJJJJIIJJJJJJJJIJJJJJJJJIJJJJJJJ
@3885966/1
ccagacaaagcacctatcgaatcgaatattagtagcaagatccgagatgt
+3885966/1
@@?DDDDDHHFFFGI@GEHC;?CF89??CECFC<BDD?DGGEB8?G0FG9
@831107/1
aatgtttgcaatttttctgttacttttgtttccaaagctgctaagttctc
+831107/1
CCCFFDFBHFDHFIJJJJJGIJHHIIGIIJJJGIHIDGHGFHHDHHHIJI
@5411803/1
cgtggggagcgatgacgaataaagtatgtgttcaccaagagaagaaagct
+5411803/1
@@?DFFFBHHFFHIIIIIJIGJJGDGCGGGEIJGJJJJJIIJJJGJJIII
@831468/1
aatgttttttcttcgatgtccacgtaggttacctcgaaggattgttcgct
+831468/1
B@=?DEFFHHHHHJJJIJIJJIJJGIHIIJJJJJJJJJIIJFGIGIJJJJ
@831469/1
aatgttttttcttcgatgtccacgtaggttacctcgaaggattgttcgct
+831469/1
CCCFFFFFHHHHHJJJJJJJJJJJHIJJJJJJJJJJIHIIJIJJIJJJJJ
@6478290/1
ctgaaaaattccgtcggcaagaagttggccgatttgcagactctcagctt
+6478290/1
@?@DFFBEHH8AAFFCDEGBGF@FH9CBFG:?@61DD?B?2C8CDB=F>C
@6478291/1
ctgaaaaattccgtcggcaagaagttggccgatttgcagactctcagctt
+6478291/1
CCCFFFFFHHHHGHIJJJJJIIJJGHIJJJJJJJJJJJJJJJJJJJJIJJ
@315856/1
aaaccttcgattgccgcggtggtaggttccatggacgcccatccatcgag
+315856/1
BC8BDFFFHHHHHJJIJJJEFHFGIIGIIJJFJJJJJJJJJJJJJJJHHH
@4419395/1
cctaataatagtgtattacctctaaagctatctactcgttatataatcat
+4419395/1
CCCFFFFFGGHFHEGIJJJJIIIJJJJJJJJJJJJJJJIJJJJJIJJJJJ
@315993/1
aaaccttgcaaattttcaatcatgaagcaagattttacctgaacaatttg
+315993/1
C@CFFFFFHHHHHJJJJJJJJIJJJJJIGGIIIJIIJJIJIJIIIIGIJI
@4419396/1
cctaataatagtgtattacctctaaagctatctactcgttatataatcat
+4419396/1
CCCFFFFFGHH4CCFHHJIIJIJIIJJJEIJGGJJIJIJJJIJIJJDGFC
@4419397/1
cctaataatagtgtattacctctaaagctatctactcgttatataatcat
+4419397/1
CCCFFFFFHHHFHFHIJJJJJJJJJJJJJJJJJJIJJJIJJJJJJJJJII
@4419398/1
cctaataatagtgtattacctctaaagctatctactcgttatataatcat
+4419398/1
CCCFFFFFHHHFHGGIJJJJJJJJJJJJJJJJJJIJJJIJJJJJJJJJJJ
@4419399/1
cctaataatagtgtattacctctaaagctatctactcgttatataatcat
+4419399/1
CCCFFFFFHHHFHGHIIIJJJIJJJJJJJIJJJJJJJJIJJJJJJJJJJJ
@4419400/1
cctaataatagtgtattacctctaaagctatctactcgttatataatcat
+4419400/1
CCCFFFFFHHHHHGIJJJJJJJJJJJJJJJJJJIIJJJJJJJJJJIJJJJ
@4419401/1
cctaataatagtgtattacctctaaagctatctactcgttatataatcat
+4419401/1
CCCFFFFFHHHHHHIJJJJJIJJJJJJJJIJJEHHJJJJJJJJJJJIIJJ
@1854238/1
attcagtatcgatagataatattgatgattataattaataactagtgcct
+1854238/1
@CCFFFEFHHHHHJJJJJJIJJJJJJIJIJJIJIJIJGGJJJJJJIJJJI
@7485627/1
cttgaataaatttttaaatttaaaaatgcgtgtgtgcaggtatatttatc
+7485627/1
CCCFFFFFHHHHHJJJJJJJJJJJJJJJJJHJHIGIIJJJHHIIJJJJJJ
@1332430/1
ataacatacaaaaaatgttgaaactgattttttagcattctagaaggcaa
+1332430/1
CC@FFFFFHGHHHJJIIFHGHJJIJJIJJJJIIJDGIIJJJJJIIIEHII
@1855767/1
attcataaaagtaatataaccttagatttcgaggcaaattgattgatttg
+1855767/1
CCCFFFFFHHHFHJJJJJJJJJJJJJJJJJJJGIIJJJJJJJJJJIJJJJ
@2896812/1
caatgcattaaagctgctagaagaggacggcatttatgatccaaaagaaa
+2896812/1
@@@FFFFFGFFHDHIJIJGCGHIJIEIIJIGHEHGIEIJIJII@FIEHII
@320412/1
aaacgatattctacaggatttattattagagtgtcctcgtgaggaagagg
+320412/1
?8:4BDDDDDEEEIIIIIEFEEEIIIIIIIIFEEIIIIIDIIIIIIIIID
@320413/1
aaacgatattctacaggatttattattagagtgtcctcgtgaggaagagg
+320413/1
CCCFFFFFHHHHHJJJJIGIJJJJJJJJJIJHGGIGIJJGHIIIIIIJJI
@3368227/1
cagcactattgacactaagaaatcacagagccccgggcccagatggcatt
+3368227/1
@<@FFFFDHHHHHGIHGJIIJIIHGHIBBFGFEG<FHIHGCFGEFGHEFH
@3368228/1
cagcactattgacactaagaaatcacagagccccgggcccagatggcatt
+3368228/1
CCCFFFFFHHHGHJJJJJJIJJJJJJJJJJJJJJIJJJJJJIJJIJJJJJ
@3368229/1
cagcactattgacactaagaaatcacagagccccgggcccagatggcatt
+3368229/1
CCCFFFFFHHHGHJJJJJJJJJJJIJJHJJJJJJJJIJJJJJJJJJJJJJ
@1334823/1
ataacattgacattctataaagacgttagagaggttcactaaaaaatatt
+1334823/1
@@@DDFFFHGFBFHIIIIIJGEHCFFFGEBFHHFFGCFIEHIGGIJJJJG
@1334824/1
ataacattgacattctataaagacgttagagaggttcactaaaaaatatt
+1334824/1
CCCFFFFFHHHHHJJJJJJJJIJJJJJIJJJHIJFHIJJJJJJJJJJIJI
@1334825/1
ataacattgacattctataaagacgttagagaggttcactaaaaaatatt
+1334825/1
CCCFFFFFHHHHHJJJJJJJJJJJJJJJJJJJJJFHIJIJJJJJJJJJJG
@1334826/1
ataacattgacattctataaagacgttagagaggttcactaaaaaatatt
+1334826/1
CCCFFFFFHHHHHJJJJJJJJJJJJJJJJJJJJJFHIJJJJIJJJJJJJI
@6977153/1
ctgtcatttttctattaattgtctgattatcttctattgtacacaattca
+6977153/1
CCCFFFFFHHHHHJJJJJJJJJJJJJJJJJJJJJJJJJIGHIJIIIJJJJ
@323781/1
aaacgctcgtggggagcgatgacgaataaagtatgtgttcaccaagagaa
+323781/1
@C@FFFFFHFHHHJEGGIEGIGFGIGHIJJJCGIIFGIIIIIIIGIGDEE
@3890590/1
ccagaggcaaagtctacatagaacccgaaaatgtggatttacaaaattta
+3890590/1
CCCFFFFFHHHHFHIJJJJJJJJJJJJIJIIIJHIJIJJJJJIIIIIJJJ
@5417628/1
cgtgtgcccttgagaaatttgctgcctcaaaaacgtatgacaaaactata
+5417628/1
@@?DBDDDHFHFBGFHI>IIACDEGIIIEHIIIGIGGIIIIIIIIIIIGE
@837348/1
aattaataccatcgttggcatttgacattgtcaaagcttgtaataacacg
+837348/1
CCCFFFFFHHHHHJIIJJIIIIIJJJJJJJIIJJJIJJJJHIJJIJJJJJ
@837440/1
aattaatagaaaaatgacagaaggacagacaagaaacatgataagatatg
+837440/1
CCCFFFFFHHHHHJJJJJJJJJJJJJJJJJJJJJJJJJJJJJJJJJJJJJ
@7996714/1
cttttgggccatgaagttatcgaacctatctattagtttttgcagctgca
+7996714/1
CCCFFFFFHHHHHJJJIJIJJJIJJJJIJIIJJJJIHIJJJGIJJJJJJJ
@6491504/1
ctgaaagacactaagattaccaagttgggcaaccagcagtcccacaaagt
+6491504/1
CCCADFFFHHHHHJJJJJJJIIIJHJJJIIJJJJJIIJJGHIJJJJIJJE
@4932110/1
cgcaaaggtaaaatcgttctagacatactttatgctcttgacatttcgtt
+4932110/1
BCCDFFFFDHHHGHIJGGGJJJIIJJIJJJJJJJJJJJJJIJJJJJJJHJ
@4932111/1
cgcaaaggtaaaatcgttctagacatactttatgctcttgacatttcgtt
+4932111/1
C@CFFFFFFHHGDGGGFHGFHECHHIJGIJJGIHIGFIGH>GIIJGCDHI
@4932112/1
cgcaaaggtaaaatcgttctagacatactttatgctcttgacatttcgtt
+4932112/1
CCCFFFFF<DFHHIJJFGHIJJIJJJJJJJJJJJJJJJJJJJJJJJJJIJ
@4932113/1
cgcaaaggtaaaatcgttctagacatactttatgctcttgacatttcgtt
+4932113/1
CCCFFFFFCFHHHJJJGIGIJJIJIGIJIIJHJIIGIJJFHJJJJJJJJJ
@4932114/1
cgcaaaggtaaaatcgttctagacatactttatgctcttgacatttcgtt
+4932114/1
CCCFFFFFFHHHHIHJFHGFGHEHHHGIIIJGGGIGGGIIIIJJJJJGHI
@4932115/1
cgcaaaggtaaaatcgttctagacatactttatgctcttgacatttcgtt
+4932115/1
CCCFFFFFFHHHHIJJHIIJJJIJJJHIJJJIJJJJJJJJJJJJJJJJJI
@4932116/1
cgcaaaggtaaaatcgttctagacatactttatgctcttgacatttcgtt
+4932116/1
CCCFFFFFFHHHHJJJIJJJJJJJJJJJJJJJJJJJJJJJJJJJJJJJJJ
@4932117/1
cgcaaaggtaaaatcgttctagacatactttatgctcttgacatttcgtt
+4932117/1
CCCFFFFFHHHHHJJJIJJJJJJJJJJJJJJJJJJJJJJIJJJJJJJJJJ
@6979673/1
ctgtcggtagatttccgtgaagtggtccgtgccccttgcggttacccctt
+6979673/1
@CCDFFFAFFHHHIIGGHGIJIFHGHIJJIIIHJJJIJIJIIIIJJJJC@
@6980158/1
ctgtcgtgatgccctggtataggaatcaagatcagcctcagtatttttat
+6980158/1
@@@DDDDD<FBFFH@FA2AFHHIFGB9FHGGHIGIIGGIHGHGDFHGGHC
@2389934/1
caaaagggaacaatttttatcgagttattgatttcgaggaataatgcgaa
+2389934/1
@@@FFFFFHGFHFEHIJGGGGGFFFFEHA?<GHGACIIBHGHGJJJBHIG
@5421988/1
cgttaaccttataacttcttctagaactgggcaaatttggaatttcataa
+5421988/1
?@@;;DADFFF>FIFFG4?FFHFE<BHEFEE8EFEEFEG>D9CGF>?BGI
@3894225/1
ccagatcgataaaaaaatatcgcaatattagaaattttcaaatattcttc
+3894225/1
CCCFFFFFHGHHHJJJJJJJJGIIJJJJJFHIJHJJJJIJJJJJJJJIJJ
@3894226/1
ccagatcgataaaaaaatatcgcaatattagaaattttcaaatattcttc
+3894226/1
CCCFFFFFHHHHHJJJJIIHGGGIJJIIJIIJJIJJJJJIJJJJJJJJJI
@3894312/1
ccagatcgttgttaaggaacacgcggtagcggaagattggctc
+3894312/1
CCCFFFFFHHHDHIJJJIIJGIIHJJGHIEIJGGGHJIIJJJJ
@3372731/1
cagcaggttttttaacagtttgaaaaccttgataaatggaacgaaattaa
+3372731/1
CCCFFFFBHHHHHJJIEGHHIFHIJJJJJJJIIJIJJJJJJJJHJJJJJJ
@3372732/1
cagcaggttttttaacagtttgaaaaccttgataaatggaacgaaattaa
+3372732/1
CCCFFFFDHHHHHJJJGIHHGIHJJJJJJJJJJJJFIJIIJIJJJJJJJJ
@3894953/1
ccagatggcattcatgcagaaccgattaagaaaggggcagacaacttcat
+3894953/1
BC@FFFFFHHHHHJJJJJJJJJJJEFGHIJJJJJJJIIIJJJJJJJJJJI
@3894954/1
ccagatggcattcatgcagaaccgattaagaaaggggcagacaacttcat
+3894954/1
CCCFFFFFHHHHHJJJJJJJJJJJIHHIJJJJJJJJJJJJIJJJJJJJJJ
@3373366/1
cagcagtccaccaatgacgaatggtttattggcgaggagggctgcagcgt
+3373366/1
CCCFFFDFGHHHHJJJJJIJJIJIEHHIJIIGIJJJJGHIIIIGIGADA;
@3373419/1
cagcagtcccacaaagtttcacagttccacaaaacgctgaaaaattccgt
+3373419/1
CCCFFFDFHHHHHIIJIJJJJJJJIJJJJJJJJJJJJJJJJJJJGJJJJF
@3373420/1
cagcagtcccacaaagtttcacagttccacaaaacgctgaaaaattccgt
+3373420/1
CCCFFFDFHHHHHJJJGHJJJJJJJJJJJJJJJJJJJJJJJJJJJFIIJH
@3373659/1
cagcagtctgctcctcctcaacaacaacaacccacttggggcagacaaac
+3373659/1
CCCFFEDFHHHHHJJJJJJJJJJJJJJJJJJJJJJJJJJJJJJJJIJIJJ
@6498848/1
ctgaaatatagaatacaccccttaatcagctacaacagtcaacatttccc
+6498848/1
CCCFFFFFHHGHHJJJJJJJJIJJJJJJJJJJJJJJIJHHJJJJJJJJJJ
@6498849/1
ctgaaatatagaatacaccccttaatcagctacaacagtcaacatttccc
+6498849/1
CCCFFFFFHHGHHJJJJJJJJJJJJJJJJJJJJJJJJJHIJJJJJJJJJJ
@6498850/1
ctgaaatatagaatacaccccttaatcagctacaacagtcaacatttccc
+6498850/1
CCCFFFFFHHHHHJIJJJJJJJJJJJJJJJJJJJJJJJGHIJJJJJJJJJ
@327101/1
aaacgtcagtttgcgtttcaatgcatcgataagacgaatggtaaagctgc
+327101/1
CCCFFDFFH?FHFEH@GIGIJGGHHJIJEHGIGIIGIIEGIAGHIGEGII
@6982891/1
ctgtcttctcacagagatcttcgacaaaatcgtctc
+6982891/1
CCCDFFFFHHHHHJJJIJJJJJJJJIJJJJJIHF8:
@2903878/1
caatgtgtttaaatttttgtcgagtcaaaagcgaagaatatttgaaaatt
+2903878/1
@?@FFDFDHHFHDIIJJJIHIIIIEHIIIJJIJJJJIJIJJJJJJIIJIJ
@2903879/1
caatgtgtttaaatttttgtcgagtcaaaagcgaagaatatttgaaaatt
+2903879/1
B@BFFDEDHHHHHJIJJJJJJJGIHHIJJJFIJJIIIJJJJJJIIJJJJJ
@2904270/1
caatgttattctaaaaagaagactgctaaacgttaaattttaaaagcctc
+2904270/1
B@CDFDFFGHHHHJJJJIJJJJJJJJJIJJJJIJIJIJIJJJJIJIIIJJ
@841384/1
aattaccatccaacggtattttgaaacagaaaaaaggtgcaaatta
+841384/1
CCCFFFFFHHHGHJJFHGHGIJJJJIJIJIIJJIJJH??FHGIIJJ
@5425221/1
cgttaccagcgcttgaggaagtaacggcagcactattgacactaagaaat
+5425221/1
@C@FFFFFGGGGFIJIJJIJIIIIJIIBGB=8BDFAB8??DF@CF>FFE7
@1861970/1
attccaccttgcgtcttacgttgtttgatttcgccagttccgac
+1861970/1
@@@DDDDDHHHHHHHFH@FD?G@AFHD?DGI@;@H;@?D@F?@7
@5938577/1
ctcagattaggaaaatcgaatttgtctgaagattttaaatggccttcctt
+5938577/1
CCCFFFFFHHHHHJJIJIFIGJJJJIJJIJIIJJJJJIJJIJJJJJJJJJ
@6983266/1
ctgtcttggaccatataaacaatcatcaataacaaataaattgaatgctg
+6983266/1
@@@DDDFFHGHHHIJJJJJJJJJJJJJIJJJFJJJJJIJIJIHJJJJJJG
@7499164/1
cttgacatttcgttaaagaaccacaaaatgtgacatataaaggtgaatat
+7499164/1
=?14ADDDFFFFDGFIIEEFICFIFFFEFFEDFFFIIIIIFGE??GFIIF
@5426387/1
cgttacttcctcaagcgctggtaacgctttatcgggttctgctaagtggt
+5426387/1
@C@FFFFEHHHFFHJDGHIGIAFHIIIIJJIIIHIIIJJJJIIJJJDHIB
@327876/1
aaacgttaaattttaaaagcctcttaaatttaaccgaaatatagaataca
+327876/1
BCCDFFFFHHHGHJJJJJJJIJJJJIJJJJJJJJJJJJIIJGIJJJIIIJ
@327877/1
aaacgttaaattttaaaagcctcttaaatttaactgaaatatagaataca
+327877/1
@@@DDBBDHHFFHIIIIIBAEHCF@HGEEGIIGIIIICGGIHFBCFGIII
@327878/1
aaacgttaaattttaaaagcctcttaaatttaactgaaatatagaataca
+327878/1
C@CFFFFFHHHGHIIIIJHIJFHGJEGIIHHIJJIG>DHHGJIJJEHGIG
@327879/1
aaacgttaaattttaaaagcctcttaaatttaactgaaatatagaataca
+327879/1
CCCFFFFFHHHHHJIJJJIIJJJJJJJJJJJJJJJJJJIJJJJJIIJJJJ
@5426669/1
cgttagagaggttcactaaaaaatattaggaatccactacaaggttttca
+5426669/1
BB?DFFFFHGHFHIIIIJIJIJJJJJJJJJJJJJJIIGIJJJJIGHIIJJ
@328240/1
aaacgttccagcaggtacttgcgtggacacgcatattacacatccattta
+328240/1
@@@FFADFHHHGHIIAEHIIIIIEGGGIGIFIIIIIHIGGIIIIIIIIIC
@4429533/1
cctacgtggacatcgaagaaaaaacattgaccaatcgccaccaatgcttg
+4429533/1
BCBFFFDFHHHHHJJJJJJJJJJJJJJJIJJJJJIIGHIIJJJIIJJJIJ
@3375931/1
cagcatcatgtttactaatctgctttgagcaaccagtaccagttgcttcc
+3375931/1
CCCFFFFFHHHHHJJJJJJJJJJJJJJJJJIJJJJJFGIJJJHIIJIJJJ
@4936067/1
cgcaaatgtagaaggcagattgttaccctccaccggtaaatcctgcaagg
+4936067/1
@@@DA:DDFHFFDEHIIIIIGGEEEHHG?BFGIIIIIIII@HIIDGG>G=
@4936068/1
cgcaaatgtagaaggcagattgttaccctccacgggtaaatcctgcaagg
+4936068/1
?@@DD<DD?FHF?GDCDBEEH@EFHDDF@FDHGGHG6?BFD<<DFBDHGB
@4936069/1
cgcaaatgtagaaggcagattgttaccctccacgggtaaatcctgcaagg
+4936069/1
@@?DFFFFHDHHHFGBHIHEGIFHGGEHGHIGGIGB?DGGCGGHGDEH@F
@4936070/1
cgcaaatgtagaaggcagattgttaccctccacgggtaaatcctgcaagg
+4936070/1
@@@FDFFFFHDHHBHIJICHHIIHIGIJJJJGIIII@DHIIIIEHIBHHG
@4936071/1
cgcaaatgtagaaggcagattgttaccctccacgggtaaatcctgcaagg
+4936071/1
@@@FFFFFHHHHHIJJJJIJJJIJJJIJJJGIIJJIHHIJJJJJJJJJII
@4936072/1
cgcaaatgtagaaggcagattgttaccctccacgggtaaatcctgcaagg
+4936072/1
@@CFFFFFHHGGHJJJJIJJJIJJJJJJJIJIIIJJGIJJJIIIJJJJII
@4936073/1
cgcaaatgtagaaggcagattgttaccctccacgggtaaatcctgcaagg
+4936073/1
CCCDFFFFHHHFGIGIIIIJJIJGHJJJJGGGIGGIIHIIJJJIIIJJGH
@4936074/1
cgcaaatgtagaaggcagattgttaccctccacgggtaaatcctgcaagg
+4936074/1
CCCFFFFFDFHHHJJIJJJJJJIJIIJJJJJJJJJJGHIJJIIGJIJJJJ
@4936075/1
cgcaaatgtagaaggcagattgttaccctccacgggtaaatcctgcaagg
+4936075/1
CCCFFFFFHHGHHIJJJIJIIJIIJJJIJJJJJJJIHGIJJJJIJJIJIH
@4936076/1
cgcaaatgtagaaggcagattgttaccctccacgggtaaatcctgcaagg
+4936076/1
CCCFFFFFHHHHHIJJJJJJJIJJIJJJJJJJJJIJGGIJJJJJIJJJJI
@4936077/1
cgcaaatgtagaaggcagattgttaccctccacgggtaaatcctgcaagg
+4936077/1
CCCFFFFFHHHHHJJIJJJJJJJJJJJJJJJJJJJJHIJJIIJJJJIJJJ
@4936078/1
cgcaaatgtagaaggcagattgttaccctccacgggtaaatcctgcaagg
+4936078/1
CCCFFFFFHHHHHJJJIJJJJJIJJJJIJJJIJJJIGHIJJJIJJJJJJJ
@4936079/1
cgcaaatgtagaaggcagattgttaccctccacgggtaaatcctgcaagg
+4936079/1
CCCFFFFFHHHHHJJJJJJJJJIJJJJJJJJJJJJJHGIJJIJJIJJIJJ
@4936080/1
cgcaaatgtagaaggcagattgttaccctccacgggtaaatcctgcaagg
+4936080/1
CCCFFFFFHHHHHJJJJJJJJJJJJJJJJJJJJJIJFEHIIJJJIJJJJI
@4936605/1
cgcaaattatgtcacataaatgtcaaaatgccacataatttgcaaaattt
+4936605/1
CCCDFFFFHHHHHJJJJJJJJJIJJJJJIJIIJJJJJJJJJJJJJHJIJJ
@4936606/1
cgcaaattatgtcacataaatgtcaaaatgccacataatttgcaaaattt
+4936606/1
CCCFFFFFGHHHHJJJJJJJJJJJJJIJJJJIJJJJJJJJJJIJJJJJJJ
@4936607/1
cgcaaattatgtcacataaatgtcaaaatgccacataatttgcaaaattt
+4936607/1
CCCFFFFFHGHHHJJJJJJJJIHIHGJJJIJIIJJJJJJJFJJJJJJIJJ
@4936608/1
cgcaaattatgtcacataaatgtcaaaatgccacataatttgcaaaattt
+4936608/1
CCCFFFFFHHHHHJJIJJJJIJIJJJJJJJJJJJJJJJJJJJJIIIJIIJ
@8007646/1
cttttgtttccaaagctgctaagttctcttgttttttccgtagctcttcc
+8007646/1
CCCFFFDFHHHHHJJJJJIGHHJIIIJIJJJHIJJJJJJJJJJJJJJJJF
@3379426/1
cagcatttctcttgctgctaattgtttcgccatcttttttgttgtgctag
+3379426/1
CCCFFFFFHHGHHIIGJJJIJIJJIJJJJJHDE@FHIIJI<FGFGGEGEI
@330043/1
aaactaaaggatttctcaacttgtttccgtgagttgctgaacaaatttga
+330043/1
@@@DDDDDHHH>DFHGFHICGI<AFHEDGAE?EHD@FEG>9D?FEHGGGH
@2906191/1
caatgttttttcttcgatgtccacgtaggttacctcgaaggattgttcgc
+2906191/1
BCCFFDDFHHHHHJJJJJJJIJIGJGIJJHIJJJJJJJJJJJIIJIJJJJ
@1343141/1
ataagacgaatggtaaagctgctaaaaaagcaggaaaagcccagaagaac
+1343141/1
CCCFFFFFHHHHHHIJJJJJJJJJJJJJJJGIJJJIJJHHHIIGGIIJJI
@3901978/1
ccagcaggtacttgcgtggacacgcatattacacatccatttatgcagga
+3901978/1
CCCFFFFFFHHHHJIJFGIEIJIIJJJJJJJJJJJJJJJJJJJJJJJIIH
@3902070/1
ccagcagtcccacaaagtttcacagttccacaaaacgctgaaaaattccg
+3902070/1
CCCFFFFDHHHGDHHIJHIIGGGIHFGHJJIJIIIJIIGIIJJGIIIEGG
@1868632/1
attcctaatattttttagtgaacctctctaacgtctttatagaatgtcaa
+1868632/1
CCCFFFFFHHHHHJIJJJEHHGIJJJJJJJIIJJJJJJJJJJIJJJHIII
@1869217/1
attcctccatagttcttacatccttgtttatttccctttttgtggagagg
+1869217/1
CCCFFFFFHHHHDHIJJJJJJJJJJIJJJJJIJJJIJJJJJJJJJGIIIG
@1869219/1
attcctccatatttcttacatccttgtttatttccctttttgtggagagg
+1869219/1
CCCFFFFFHHHHHJJJJJJJJJJJJJJJJJJJJJJJJJJJJJHIJIJIIJ
@1869298/1
attcctcgaaatcaataactcgacaaaaattgttcccttttgagctattg
+1869298/1
@C@DFFFFHHHHFIGIJJJJJJHGIIJJJJJJJJJIGIJJJIGJJJIJJJ
@1869299/1
attcctcgaaatcaataactcgacaaaaattgttcccttttgagctattg
+1869299/1
@CCDDFFFHGHGHIIJJJIJIHGIGIIJEGHCGHGIIGHIJGEGHIFHGI
@1869300/1
attcctcgaaatcaataactcgacaaaaattgttcccttttgagctattg
+1869300/1
CCCFFFFFHHHHHHJIIJJJJJJJJJJIJJJJJJJJJJJJJJIJJJJJJJ
@1344596/1
ataagatatgctgcaacctctactacagtacgcaagactaagattatgga
+1344596/1
=?@DDD?DHHHH8ABEFHEHCHDBC:AB<ACF:BCGBEFDHGDCHIIGB@
@8011446/1
ctttttacctccttgttggggctgggggtcttgtggaataggttgaggct
+8011446/1
1=:=DDDDHFHHFIIGIIJIJBAGIJGI6@DG>9DH<CGFFH=CE>EHCD
@845605/1
aattagagcaactaagatgcacaatcgttcaagaaacaggaatgggttca
+845605/1
B@BFFFFFHHHHHJJJJJJJJJJJJIJIJJJJJJIJIJJIJJJJJJIIJI
@8011958/1
ctttttactatttttgtatgcacaaaattcgttctacatatgaaacatgt
+8011958/1
1=1=BDDDDHFDFDE6<CEBD:AFEGCHIGEIIGHGGDHGHGFDDDHHIG
@8011959/1
ctttttactatttttgtatgcacaaaattcgttctacatatgaaacatgt
+8011959/1
@@@DDD??CDBFFII1<AA:A<ACGIIBGFFFGEFEDFAFDEGIIIIDFG
@8011960/1
ctttttactatttttgtatgcacaaaattcgttctacatatgaaacatgt
+8011960/1
@CCFFFDDHFHHHJJHEFHGIGHIJJJIIJJIJJJJJJIIJIJJJJIJJH
@8011961/1
ctttttactatttttgtatgcacaaaattcgttctacatatgaaacatgt
+8011961/1
CCCFFFDEHFHHHJJBFFCFEHHIIJJJJHIIHGHIIJJIJIJJJJJJJG
@6989393/1
ctgtgatgaaaaataaaaaaaaaaaataatagttctt
+6989393/1
?@@ABDDAHADHH>GHGBHGDHIIBBFD@CFC@4@C4
@3384969/1
cagcccccaccaagggaagggggcggcccccatcccaacagaaggggtaa
+3384969/1
@@<?DFFFHHHHGGIIIGIIIIIIIEFCBBCCCCCCCCCBBCCCBCC77C
@2908957/1
caattacacaaattagtacaactcctccaaaccttgcaaattttcaatca
+2908957/1
<?:DDEFFHHHGHIGGHGIIIHGGEIIIIHIIIIGEGHH<GHIIIIEHII
@2908958/1
caattacacaaattagtacaactcctccaaaccttgcaaattttcaatca
+2908958/1
CCCFFFFFHHHHHJJJGHJJJJJJJJJJJJJJJJJIJJGFHIJJJJJJJI
@8012324/1
ctttttagaataacattgacattctataaagacgttagagaggttcacta
+8012324/1
?:=DDFFDFHHHHJJJJJGHGEHIJJJJIIIHJI?EFHGIIGIHHHIJGG
@8012325/1
ctttttagaataacattgacattctataaagacgttagagaggttcacta
+8012325/1
@@@FFFFEHFHFGHGJIGIIJJJIJHIJJJJIGJJIJJJIJIJHGIIGHJ
@8012326/1
ctttttagaataacattgacattctataaagacgttagagaggttcacta
+8012326/1
@@@FFFFFHGFFHEGGICHGJIIIJJGGJG<FAHHIGHGHIGGBFDHIJI
@8012327/1
ctttttagaataacattgacattctataaagacgttagagaggttcacta
+8012327/1
CCCFFFFFGFHHHJJJJJIJIJJJJIJIJJJJJJIJJJJJIJJGHIIJIJ
@8012328/1
ctttttagaataacattgacattctataaagacgttagagaggttcacta
+8012328/1
CCCFFFFFGHHHHIIIJGHIIJJJJJJJJJJJJJJJJIJIJII?DHIJJJ
@8012329/1
ctttttagaataacattgacattctataaagacgttagagaggttcacta
+8012329/1
CCCFFFFFHFHHHJJJJJJJJJJJJJJJJJJJJIJJJJJJJJJGHIJJJJ
@333415/1
aaactatcctccacctacacaagctcaatacaatccccacattccacccc
+333415/1
??@DDFFFHDFHHIIIIIIIIHGGGGIEHIGGHCGHGIIIGGIGEHHIII
@846808/1
aattagtggtttttttctaaaatcaatttacatattatttttgacttgaa
+846808/1
CCCFFFDDHFHHHJJJIJIJJJJJJJJJJJJJJJJJJJJJJJJJJJJJJJ
@3903367/1
ccagcatctaattcacattgtttttgtataatagatgccttaaattccct
+3903367/1
@@@DD?DB?ADC>A??:CF<3AFFG@FBAFAACFEIA>EFDEGFICIB@@
@3386131/1
cagccgagcccttggcttccttcggagttttgcctgttccgtagcagacg
+3386131/1
@@@FFFFFHDHDHEHEHIIIGIIIIFGHIIIGGHIFIIICGICHIIECHI
@3386132/1
cagccgagcccttggcttccttcggagttttgcctgttccgtagcagacg
+3386132/1
CCCFFFFFGHHHHIJJIJIJGHGGIDHFGHICGGEBFGGHBDGGIJIIII
@1345887/1
ataagatgcaggaattggaggaggagggtacgaaggaactggaggataac
+1345887/1
CCCFFFFFHHHHFIIJJJGIJFHIFHIJ:CFHJJJJIIJJJJHIIHIJJJ
@3387600/1
cagcctcaacctattccacaagacccccagccccaacaaggaggtaaaaa
+3387600/1
CCCFFFFFHHHHHJJJJJJJJJJJJJJJJIJJJJJJJJJJJJJJBFHIJJ
@3387940/1
cagcctctctgtggattcaatccagcttcatgccaacgattctaagtagg
+3387940/1
CCCFFFFFHHGDHIHIJIJIJJIIJJJJIIIJJHIIJIIJJJIJIJIIJH
@6510999/1
ctgaacaaagttgaagtccttggcgttgaagctgagagtctcttcgtcac
+6510999/1
CCCFFFFFHHHGHJJJFHJIJJIJIHIJJJJJIJJJHIEHHIIJJIIIIG
@6991403/1
ctgtgatttcttagtgtcaatagtgctgccgttacttcctcaagcgctgg
+6991403/1
@@@;?=222===<EF?GBII@A?3AAEA:<CG:GBFGD9DDGF@BFGB??
@6991404/1
ctgtgatttcttagtgtcaatagtgctgccgttacttcctcaagcgctgg
+6991404/1
CCCFFFDFHGHHGGFHGIIIGEFHIHIEHIJJJIIJIJJIFHGGCGIJII
@6991405/1
ctgtgatttcttagtgtcaatagtgctgccgttacttcctcaagcgctgg
+6991405/1
CCCFFFFFHHHHHJHIJJJJJJJIJJJJJJJJJJJJJJJJJJJJJEHIJI
@5433965/1
cgttcttctgggcttttcctgcttttttagcagctttaccattcgtctta
+5433965/1
@@;DDDDDFAFHDFHII?FB@>EHIIII@;FHGGIIIEFHHGIEHEHEHB
@1349110/1
ataagggtattgccaaggctaccagatgatggttatggagaaattaaacc
[truncated: 1,343,885 more chars]
