# Supplementary material for: Identification and comparison of key RNA interference machinery from western corn rootworm, fall armyworm, and southern green stink bug
Source: PLoS One. 2018 Sep 5;13(9):e0203160. doi: 10.1371/journal.pone.0203160 (PMC6124762; doi:10.1371/journal.pone.0203160)
Supplement: S2 File — (TGZ) [file pone.0203160.s012.tgz › data/fastq/wcrw/14_Pregnant-female_PF_Rep4_aligned.fq]

@1037526/1
atcaaataaatgctccctcttcacaatataataaatacatatcatatcat
+1037526/1
@C@DFFDDHHHHHJGIIJJJGFHIIIJIJJIJIJIGIEHGIJHGGIGIIG
@2564867/1
catctttaaaggttttcacggccggtggg
+2564867/1
CCCFFFFFHHHHCGIJJIJJJIJJJ:DHI
@521244/1
aagttgtctgcccctttcttaatcggttctgcatgaatgccatctgggcc
+521244/1
BBCDDFFFHGHHHJIJJJJJJJJJJIIJJJJJJIIJJJJJJJJIIJIJJJ
@2055858/1
caattggcgcacattcagcaggttttttaacagtttaaaaaccttgataa
+2055858/1
CCCFFFFFHGDFDGIIJIIJIJ3EHIJJGIIIIHHI4DGIJGIIJIIJJJ
@2566116/1
catcttttttgttgtgctagtcgcaacagttttgacagaacctatgccac
+2566116/1
@@@DDDDDHDFDHDAA>GEGHBGBFGFGHB@BGHIGGGIG>DDG=B=FHA
@5117903/1
cttctacatttgcgagtgacgaagagttggccactaaactgggcagctcg
+5117903/1
@@@DDDDDHHHFHIFH@FGGBEHEEH?GGIGI>GGHIIIIIIIGIIFGIG
@2814/1
aaaaaaacaagagaacttagcagctttggaaacaaaagtaacagaaaaat
+2814/1
@@CFDFDFFFDHGIIGJJFIJIIIJJGGGIJJJEIJDHFGGHHJJIJIIC
@5118801/1
cttctacttaccacttagcagaacccgataaagcgttaccagcgcttgag
+5118801/1
@CCFFFFFHHHHHIJJJIIIIGIJJJJBHGGHJIIBFAHHGIHGJGIIHI
@6646983/1
gtacttgcgtggacacgcatattacacatccatttatgcaggacttctat
+6646983/1
@@@DDDDDHD?DHGGBGD@AG?EE<C?B<FHIIGHIIIGCDG=DDFEGGI
@4098598/1
ctcaaagtgttagagtccactgggatttcatagatttgatattcaataat
+4098598/1
CCCFFFFBFHHHGIJGIJJJJJJJGIIIJJJJJJJJJIJJJJJJJIJJJJ
@3075837/1
ccggaaaagaagattgcaccccgaaagtttgggtacaacctctatacttt
+3075837/1
@@@?DDDFHHGDHFIBCHIGIIIIIIIHGIIEA0?BCGHDHIIGGIGGIG
@522588/1
aataaaaatttatagttttttgcatttttattcggcttattgtaatattc
+522588/1
CCCFFFFFHHHHHJJHJJJJJJJJJJJJJJJJJJJJJJJJJJJJJJJJJJ
@3075941/1
ccggaaaatgctcgaaaactcaattggcgcacattcagcaggttttttaa
+3075941/1
CCCFFFFFHHGHHIJJJJJJJJIJJJJIJJIJJJJJJJGHIJHIJIJIJG
@3075942/1
ccggaaaatgctcgaaaactcaattggcgcacattcagcaggttttttaa
+3075942/1
CCCFFFFFHHHHHJIJJJIJJIJJJJJJGIGIIJJJIJIIIIDGIIJJIJ
@1547869/1
attttccggaaaagaagattgcaccccgaaaagtttgggtacaacctcta
+1547869/1
CCCFFFFFHHHHHJJJHIJJJJJJJJJJJJJJJIIIJJJBFHHIJEIHJJ
@523159/1
aataaaatacggcaaagagaagaaaggccgatagaatgaagtgaaagtcg
+523159/1
CCCFFFFFHHHHHJJJIJJJJJJJJJJJJJJJJJJJJJJJJHIJJJJHII
@3076489/1
ccggaaatgaaatcaaagattgttcctgataatcaaacaggggattctac
+3076489/1
CCCFFFFFHHHHHJJJJJJIJIHJJJIJIJJJJJJJJJJJJJJHIJJIJI
@523542/1
aataaacaaggatgtaagaactatggaggaatattacaataagccgaata
+523542/1
CCCFFFFFHHHHHJHHJJJJJJIJJJJJJJJJJJJJJJJJJJJJJJIJJJ
@3077585/1
ccggaagatcgaagaaagacgccaaacattcggcagccaagaacttgctg
+3077585/1
@@@FDFFFHHHHHIGIIIJIGIJJIJIJJIJJIJIJIJJFI9@GHIJIJJ
@2570909/1
catgaccatgatgcactcggccggaccgattcagcccccaccaagggaag
+2570909/1
CCCFFFFFHHHHGJJJJJJJIJJJIIJIGFHHEIJIJJJIJHGGFFFFED
@7669707/1
tccatctctaaaaaagataattctttggggtttttgacctttattagact
+7669707/1
CCCFFFFFHHHHHJJJJJJJJJJJJJJJJJFHIJJJJJJJJJJJJJJJJJ
@2060632/1
caatttgaaattttttccaaacccgaaaaaagtttatttatcatacacag
+2060632/1
B@CFFFDFHHGHHJJJGIJJJHIJIGJJJJIG?DIGHIJ>DBFECBGGA=
@7160512/1
gttgaccccaagcttgaggttgttgttgtggaggagcagcttgctgttgt
+7160512/1
CCCFFFFFHHHHGJJJEHHAFHEGGIJIIJJDHIBG?BHGGIIIIJGIJJ
@5121759/1
cttctatctagtttcccacgccagtatacagggagtggcgaaaccaacaa
+5121759/1
=1:DDEFFHHHHHJIJJJJJJJJJIJJJJJJJJJJFHIJJJJJJJJJJJJ
@5121760/1
cttctatctagtttcccacgccagtatacagggagtggcgaaaccaacaa
+5121760/1
CCCFFFFFHHHGHJJJJJJJJJIIHHJJJJJJJJJGIGJJJJJJIGJJJG
@2060881/1
caatttgcctcgaaatctaaggttatattacttttatgaatcgtgataac
+2060881/1
CCCFFFFFHGHHHJIJIIJGIJAFHHIJIIFIJJJIJIC?DGEHIIIIIJ
@5633767/1
gaaatgttgactgttgtagctgattaaggggtgtattctatatttcagtt
+5633767/1
@@CFFFEFHHHHGGGIGHIGHGEGHGIGJJJ<CDGGIJJJJJJJIIIIJJ
@5633768/1
gaaatgttgactgttgtagctgattaaggggtgtattctgtatttcagtt
+5633768/1
C@CFFDDDHHHGDFEHCEGHDECHHGIIGIGFHDCFGEHIF@FHGIIGBG
@5634201/1
gaaattaaacacgctgagaaagctatggttgagtgaaaaaggtgggaaat
+5634201/1
11=BDDD?DCFD?ABFGFBF;?FEFHH>??F?C1:DFBAFA=9966DHII
@5634202/1
gaaattaaacacgctgagaaagctatggttgagtgaaaaaggtgggaaat
+5634202/1
CBCFFFFFHHHHHJJJIJJJIJIIGGIJFHGHIHHIJJJFGIFGHIGIIG
@7164163/1
gttgaggaggagcagactgctgttgtctcgctcgaggttgttgctgtggc
+7164163/1
BBBFFFFFHHFHGIJIIIJIIIIIJJIIIIEFGG@GGDCHGHJIIIBGHE
@7164164/1
gttgaggaggagcagactgctgttgtctcgctcgaggttgttgctgtggc
+7164164/1
CBCFFFFFHHHHFIJIJIJIIIIIGJIJJIIIIIFHI@@GHGIIIIHHIG
@525645/1
aataaagtatgtgttcaccaagagaagaaagctatacagtagtcaaattt
+525645/1
@@@FFFFDHGGHHFHIEHIJJJJJGIGIJIDGEIJIJJJADHIIJIIIII
@7165504/1
gttgagtgaaaaaggtgggaaatgttgactgttgtagctgattaaggggt
+7165504/1
@@?ADDADFFGHGIICGFG<FGCEHIEGGICEGG9DHHHG?<DEFGIII7
@527101/1
aataaatgctcccttttcacaatataataaatacatatcatatcatcggg
+527101/1
@@CFFFFFHHFHFIJJIIIJJJJIJJIJJIIJJJIGIJIJJIJIIJIIIG
@3593492/1
cgcgtgttccttaacaacgatctggtggccaccggaaccggaagatcgaa
+3593492/1
?@@DBDDDBFFFDB?<FGF@CAG?BHCGGHHGDAA:@@F:AGGGI@C=EE
@3593493/1
cgcgtgttccttaacaacgatctggtggccaccggaaccggaagatcgaa
+3593493/1
@CCFDDDEHHFHFIGHHHGGHGBHIHHIIJCHHHIGIJJGIEGGIGIJHH
@6140532/1
gcgtttctttagtctgtatattttcttgtatcacttattgcgtctttgct
+6140532/1
@<@ADDEFFHHHFFFBCEIHIIGGHIIIIGDHGGGHIGHHIGFGGEHIII
@7671811/1
tccatgttcattttttctcaatttcagtctttgtctatcggtattgctcg
+7671811/1
CCCFFFFFHFHHHJJJJJJJJJJJJJJIJJJJJIJJJJJJJHIJJJJIJJ
@2064742/1
caatttttatcgagttattgatttcgaggaataatacgaacttccat
+2064742/1
@<@DDDFFHHHFBGEHGIJGEHJII@FHGIEHGIGIJGDHIGEIJJJ
@2064743/1
caatttttatcgagttattgatttcgaggaataatacgaacttccat
+2064743/1
@@@DDDDDBBD;<B:CBFH<CEECE@G>FECFFFCFFGF?F;BBGFC
@2064744/1
caatttttatcgagttattgatttcgaggaataatacgaacttccat
+2064744/1
CCCFFFFFGFCFAGGHGIIICHIJGGCHIFEHIIGJJJJJHHIJIIJ
@2064745/1
caatttttatcgagttattgatttcgaggaataatacgaacttccat
+2064745/1
CCCFFFFFHHHHFGGHIJJJIJJJJJIIIJJJJJJJIIJIJJJJJJJ
@2575041/1
catgatgcactcggccggaccgattcagcccccaccaagggaagggggcg
+2575041/1
CCCFFFFFHHHHHJJJEG<EHE<GGGEGHIJJJ6FHEGEHHCEBFFDD?<
@2575077/1
catgatgctgcatacaatgcattaaagctgctagaagaggacggcattta
+2575077/1
BBCFFFFFHHHHHJJJJJJGIJJJJJJJIJJJJJIJJIJJIJHJIGIJJF
@4617539/1
ctgattaaggggtgtattctatatttcagttaaatttaagaggcttttaa
+4617539/1
CCCFFFFFHHHHDFEHIJJJIJJJJJJJJJHGIJJJJJJJIJIJJJJJJJ
@4617540/1
ctgattaaggggtgtattctatatttcagttagatttaagaggcttttaa
+4617540/1
CC@DFFFFHHHH<E@EGHIIIJIJJJJIJJIIJIIJJJJIIJJIIJJJJJ
@7319/1
aaaaaaatatcgcaatattagaaattttcaaatattcttcgcttttgact
+7319/1
@@@1DDFEFFFFBGFHGEGIG@C?CFGDFFBDDDFDDDF@DHH;@B=;F@
@7320/1
aaaaaaatatcgcaatattagaaattttcaaatattcttcgcttttgact
+7320/1
CCCFFFFFHHHHHJJJJJJJJIJJJJJJJJJJJJIJJJJIJJIJJJJJJJ
@2576380/1
catgcagaaccgattaagaaaggggcagacaacttcatgtacaaatacct
+2576380/1
@@?DDFFFHHHHHHIJJIIJIJIEGIJJJJJJJJJJJJJIHGIIIJJIJI
@6142290/1
gctaaacgttaaattttaaaagcctcttaaatttaactgaaatatagaat
+6142290/1
@@CDFFFDFHFHH@HIGGIIICCGBFCCHGGIIIIIIIFIIIIGGGGIGI
@7674210/1
tcccaaaacatgaccatgatgcactcggccggac
+7674210/1
CCCFFFFFHHHHHJJJJJIJJJJJJJJJJJIJEH
@1554677/1
attttgaatagaccaaccatgatcatgggcgctgacgtcactcatcccag
+1554677/1
@CCFFFFDHHHHHJJIJJJJJJJJJJJJJIJIJJJJJHGIJJJIIJJJJG
@1554678/1
attttgaatagaccaaccatgatcatgggcgctgacgtcactcatcccag
+1554678/1
CCCFDFDFHHHHHJJIIJJJJJJJJJJIIIJJIIJJIFHIIJJJJJJJJG
@2068124/1
cacaaaactcatgatacttttcaaattttcttttaaatttcatattctca
+2068124/1
@@CFFFDFHFFDDGIFBHIIIHHCHGIIGGHIIIIIIIHGIAGIHHIHI@
@2068125/1
cacaaaactcatgatacttttcaaattttcttttaaatttcatattctca
+2068125/1
CCCFFFFFHHHHHJJJIJJJJJJJJJJJJJJJJJJJGIJJJJJJJJJIJI
@8333/1
aaaaaaatgtcaaaattttgcaaattatgtggcattttgacatttatgtg
+8333/1
@CCFDDFDFHHGHJGIIIIEEHHEHGEHGBFGIGHIGIIJJIGGIGIJFG
@8334/1
aaaaaaatgtcaaaattttgcaaattatgtggcattttgacatttatgtg
+8334/1
CCCFFFFFHFHHHJJBGIIIBHGGIIIJJGGGCHIIHIHHIIIHIGHIGI
@8335/1
aaaaaaatgtcaaaattttgcaggttatgtggcattttgacatttatgtg
+8335/1
@@@DDDDDD<DDHGHIGEHABHGICFHCGHGBGEGEHCHFGHIIGIGIFH
@7172752/1
gttgcaatctccagcagatattgtacttaaaggcttttggatcata
+7172752/1
CCCFFFFFHHHHFHJIJDIGJIIHHIJJJIJJJJJJJJJFGJIIJJ
@7172753/1
gttgcaatctccagcagatattgtacttaaaggcttttggatcata
+7172753/1
CCCFFFFFHHHHHJJIJGJJJJJHGHJJJJJJJJJJJJJIJIIJJJ
@1047767/1
atcaatattatctatcgatactgaatgtaattttttatatagtgccccga
+1047767/1
CCCFFFFFHHHHHJJJGGCHGIIIJJFCHHIJJIIJGGGIGGIJIIGIGG
@7175505/1
gttgccagaacgtaagatatcctaaactcacttttttccgaaaaaatatc
+7175505/1
BB@FFFFFHHHHHIJJIJJJJJJJIIJJJJJJJJJJJJJJJJJJJIJJJJ
@1050908/1
atcaatttgcctcgaaatctaaggttatattacttttatgaatcgtgata
+1050908/1
@C<DFFFFBHHAHHIIIIIIIGEGIGHGHIIIIIGHEFE?DFH9DFH@;D
@1050909/1
atcaatttgcctcgaaatctaaggttatattacttttatgaatcgtgata
+1050909/1
CCCFFFFFFFHHHIGIIGGEEHIJHHIJDFGIGGHGEHIIFFIJGFFGIC
@1050910/1
atcaatttgcctcgaaatctaaggttatattacttttatgaatcgtgata
+1050910/1
CCCFFFFFHHHHHJIJJJJJJJJJHIJIJJJJJIJJJJJJ??CHHHGAFG
@1050911/1
atcaatttgcctcgaaatctaaggttatattacttttatgaatcgtgata
+1050911/1
CCCFFFFFHHHHHJJJJIJJJIJJHIIJJJJJIIJJJJJJ?:CGHGIIJJ
@1050912/1
atcaatttgcctcgaaatctaaggttatattacttttatgaatcgtgata
+1050912/1
CCCFFFFFHHHHHJJJJJJJJJJJJJJJJJJJJJJJJJJJDDGHIHIHII
@1051309/1
atcacaaaactcatgatacttttcaaattttcttttaaatttcatattct
+1051309/1
=?<D?DDDF;?:C:<A:??CBFACFFIADA<C<?B<EF1:9?DF@F>FBG
@7176158/1
gttgccgtgtgcccttgagaaatttgctgcctcaaaaacgtatgacaaaa
+7176158/1
@@@DDDDDHCF?DG?BB<F@HH@FHFGHIEIFHEGIIIEBDHGGGHDGHI
@535569/1
aataacagtttaaaaacacgcagattacataaaaagatggttccggacgc
+535569/1
CCCFFFFFHHHHHJJJJJJJIIJJJJJJJJJJJJJJIJJIIIJJJJJJJJ
@10318/1
aaaaaacaagagaacttagcagctttggaaacaaaagtaacagaaaaatt
+10318/1
@CCFFFFDHHGDFGIJIIJIIJHCGHIHGIJJIIJGI:?FHHIGIIIGHG
@2071284/1
cacaaaccctcaggaacgtaacgttggatttgatagacacagtcttgacg
+2071284/1
CCCFFFFFHHHHHJGIIGCGHGEHHIJGIJJJGHIIJJJIFGDFGIJJJJ
@11698/1
aaaaaacattgaccaatcgccaccaatgcctggtgcagctatccactttg
+11698/1
@@1ADDDDFFBDHHEEFHIEGHEFHIIIGGCGIFFBDFGHIGGIIGIHII
@11699/1
aaaaaacattgaccaatcgccaccaatgcctggtgcagctatccactttg
+11699/1
CCCFFFFFFFAFHGHHIEFGHIGEHIGGGHGGC?;BF?DDGHIGHGIC>C
@11700/1
aaaaaacattgaccaatcgccaccaatgcttggtgcagctatccactttg
+11700/1
CCCFFFFFGHHHHJJJJJDHGHIJIGHGIGIGIDGIIJJIIIJG@HIJIG
@11701/1
aaaaaacattgaccaatcgccaccaatgcttggtgcagctatccactttg
+11701/1
CCCFFFFFHHHHHJIJJGAEGFGIJJJJJJIJJGHJJJJGIGIGIJJGJF
@11702/1
aaaaaacattgaccaatcgccaccaatgcttggtgcagctatccactttg
+11702/1
CCCFFFFFHHHHHJJJJIAHHIJJJJJIIJIIJHIJIIJIIJJJJJJJII
@11703/1
aaaaaacattgaccaatcgccaccaatgcttggtgcagctatccactttg
+11703/1
CCCFFFFFHHHHHJJJJIGGHIIIIIIIIJGIGFGGIIGAHHIHGJJFGE
@11704/1
aaaaaacattgaccaatcgccaccaatgcttggtgcagctatccactttg
+11704/1
CCCFFFFFHHHHHJJJJJEHIJJJJJJJJJJJIHIIJJJIJJJJJJJJJJ
@11705/1
aaaaaacattgaccaatcgccaccaatgcttggtgcagctatccactttg
+11705/1
CCCFFFFFHHHHHJJJJJFGHIGIJJIJJJJJJHHJJJJJJJJJJJJJJJ
@11706/1
aaaaaacattgaccaatcgccaccaatgcttggtgcagctatccactttg
+11706/1
CCCFFFFFHHHHHJJJJJFHIIJJJIJJJJJJIHIJGIJJIJJIIJJJJI
@537051/1
aataactttcataaatattttagacatctgtcaccaggcttgaacgaagt
+537051/1
CCCFFFFFHHHHHJJIIJJJFIHGJIJJJJJIIIJIJIJJJJJJJJEFHB
@5643712/1
gaacaaaccgggaaaagtattatgagaatatgaaatttaaaagaaaattt
+5643712/1
CCCDFFFFHHHHGJJJJFHHIIJJJJJJJJJJJJJJJJIJJJJJJJJJJJ
@5643713/1
gaacaaaccgggaaaagtattatgagaatatgaaatttaaaagaaaattt
+5643713/1
CCCFFFFFHHHHHJJJJEGHJIJJJJJJJJJJJJJJJJJJJJJIJJJJJG
@3602891/1
cgctagcgatctcctgcaagaactgaacgaagttgaagtccttggcgttg
+3602891/1
CCCFFFFFHDHHGJIGIIJJJJJJIJJIIJIJHGHFHIJIJIGJIIIHII
@3603017/1
cgctaggtaaattaaacacggcttatcactatgatgttgatttggtacca
+3603017/1
CCCFFFFDHHHHHJJJJJJJJJJJJJJJJJJJJJJJJJJIJJJJIHHIJJ
@7178767/1
gttgctgttgcggaggagcttgctgttgtggaggaccagggtgctgttgt
+7178767/1
@=@DDDDDFHFHAGHB<?@@GHBDHHIE?FEHIIGII;=FG=CA=F=;@C
@6147324/1
gctaagtggtaagtagaaggtaagccacttaagcacacatgttacataaa
+6147324/1
CCCFFFBDHFHHHGIIJJIJCHHJJJJJJJIJIIJJJJJJJJJJJJIJHJ
@1053275/1
atcacatcattcgtcgtgtaccacatctcggatcttgctactaatattcg
+1053275/1
@BCFFFFFHHHHHGIJJJ?GHGGGIJJDHGCFGHJJIIGGGCHGEHIIII
@1053276/1
atcacatcattcgtcgtgtaccacatctcggatcttgctactaatattcg
+1053276/1
@CCFFFFFHHHHHIIIIIEFGHBBCDHGGHGDHGCHCCFFFDHIIIGIEG
@5132135/1
cttctctctcgtcatttcttccgactaaatactgatttaacatgtcctcg
+5132135/1
B@@FFFFFHHHHHIJJJEHIJJJJJJJJJJJJJJJJJJJJJJJJJIJJJJ
@5645192/1
gaacaacaagctgcaaaacataaaggagatcctgtaacacaaagttctca
+5645192/1
CCCFFFFFHHHHHJJJJJJJJJJJJJJJJJJJJJIIJJJJIJJJFHIJJJ
@2074821/1
cacaaagtttcacagttccacaaaacgctgaaaaattccgtcggcaagaa
+2074821/1
@<@DBEBEHFHHHHGFHIGEGGIIFIIIIFGGGHEGGIGG?B<@FGGHEG
@2074822/1
cacaaagtttcacagttccacaaaacgctgaaaaattccgtcggcaagaa
+2074822/1
CCCFFFFEHHHHHJJIJJJJJJJJJJJJJIJJJIJJJIJIIJJJJJJJJG
@3605699/1
cgctcacggatcagatctttgccatgacttggagctgcgccacgccatgg
+3605699/1
C@CFFFFFHGHHHJJJJIJJJJJJJIJJJJJJIIIJIIIIIIJJJJGHJJ
@7680829/1
tcccctgtttgttcttaaataaagtgtactttattgaaaaattagtaaaa
+7680829/1
CCCFFFFEHHDFHGGIHJJIGIJGCHFIJJJJIIJGJIJJJIJJIHIGII
@15499/1
aaaaaacttctgcccacttgaagtagattttgtgaaggagcacaacgtaa
+15499/1
BC;DDFFFHHHHHIJJJJJJEIIHHIIJJJJIHIJJIJIIHGIJIIJGHJ
@4109030/1
ctcaacagctcaatccacctgaggttcagcctcaacccattacacaagac
+4109030/1
CCCFFFFFHHHHHJIJJJJJJGJJHGIIJJJJJJJJJJJJJJJJJJJJJJ
@4109031/1
ctcaacagctcaatccacctgaggttcagcctcaacccattacacaagac
+4109031/1
CCCFFFFFHHHHHJJJJJJJJIJJGHIJJJJJJJJJJJJJJJJJJJJJJJ
@6148549/1
gctaattttaacaaccatcccactgtacgagaattcggtttttcagtttc
+6148549/1
@@@DDDDDFHDFBGIDFDAFG<CCCAFHBCE@AFBGIHHGGHGBGH?BG>
@6148550/1
gctaattttaacaaccatcccactgtacgagaattcggtttttcagtttc
+6148550/1
CCCFFFFFHHHHHIJJJJJJJJJIJHIJJJJJJIJJJJHJJJIIJJIJJJ
@6662883/1
gtagcatatttgttttgctttgtttaagatttccaagttgtttacgactg
+6662883/1
@@CFFFFFHHHHDIIJJJJJJJIJJJJJIJJJJJJJIHJGIJIJJJJJJJ
@5648044/1
gaacaagttacaagtgccgaagtacgagctattcgagcagcatgcaagag
+5648044/1
CCCFFFFFHHHHHJHIJJJJJJHHHIJJJJJJJJIIIIJJJJJJJIJJJJ
@1056363/1
atcacgattcataaaagtaatataaccttagatttcgaggcaaattgatt
+1056363/1
@CCFFFFFHHGHHJJJIEHHIHIJJJJJJJJIJJJJIJJJIIJJJJJIJI
@1056364/1
atcacgattcataaaagtaatataaccttagatttcgaggcaaattgatt
+1056364/1
BBBFFFFFHHHHHJJJJEHGIIIIJJIIJJJIIJIJJJJIJFIIJJJJJI
@1056445/1
atcacggattttatcaatcggccattcgaggctggaagccacttttaaat
+1056445/1
CCCFFFFFHHHHHJJJJJJJJJJJJJJJJJIJJJJGIJJIIIIIIJHJIG
@2589501/1
catgtggacccatttgctttggtggggaactttgttgttgacgttcattt
+2589501/1
@CCFDFFFHHHHHJIJJJJJJJAFGIJIJGJJIJJIJJJJIJJHIIJIJI
@1057261/1
atcactcccaaatacgaactggtccaaatcgagggcgccatccacgagcc
+1057261/1
CCCFFFFFHHHHHJJJHIJJJIFHIJJJJJJHIJJJJIJJGIJJJJGIHG
@7682853/1
tccctatttaaattttgtaaatccacattttcggg
+7682853/1
@@CFFFFFGFHHHIIIACAIHGFGGGIIHIIIIIH
@7682854/1
tccctatttaaattttgtaaatccacattttcgggttctatgtagacttt
+7682854/1
CCCFFFFFHAHHHJJJJHJJIJJFHJIJJJJJJJIHIGIIJJIIIFHIJG
@5133544/1
cttctcttggtgaacacatactttattcgtcatcgctccccacgagcgtt
+5133544/1
@@@DDDDDDDF=FGFGGGEIGIJJIJIJJFGGHGGCGGGIJJJ@@DBGFC
@5133545/1
cttctcttggtgaacacatactttattcgtcatcgctccccacgagcgtt
+5133545/1
B@??DEDFHHFHHIIGIJHGIIIJJJJIGIIJIFIJHIJJJJJJJIGIFH
@3091209/1
ccggcaataactttccttgttgtccagaaacgtcatcatactagactttt
+3091209/1
???B;DDDDBDBBEEAGH<<C?G?CFFIIE@B;:?CH<FD@FGFHEHCFD
@5133726/1
cttctctttgacattgcttgtggtcacttttcgcgcaaaggtaaaatcgt
+5133726/1
@;??DDDDFD<F:?FDBGH9<EGFHIDB<EHHBADFD::9?0?D>FF<@F
@5133727/1
cttctctttgacattgcttgtggtcacttttcgcgcaaaggtaaaatcgt
+5133727/1
@@@D?BDDH?BFDAHEGEG<AFGCHDEHHIIEBFFH@GGEI?DGIIBBDC
@5133728/1
cttctctttgacattgcttgtggtcacttttcgcgcaaaggtaaaatcgt
+5133728/1
@@@DDDDDFFAF8CFEFFIFAFE?FFFEIHIEAFFFEFIFIDFFIIE>FC
@5133729/1
cttctctttgacattgcttgtggtcacttttcgcgcaaaggtaaaatcgt
+5133729/1
CCCFFFEFHFBHHIJEGEH@CEGDHIIIJJJGHGHGBDHEH8BFHICBGF
@5133730/1
cttctctttgacattgcttgtggtcacttttcgcgcaaaggtaaaatcgt
+5133730/1
CCCFFFFFHHHHHJJJJJJIFHIGHIJJJJJJIIJJGJJIJFHHGIJIJH
@5133731/1
cttctctttgacattgcttgtggtcacttttcgcgcaaaggtaaaatcgt
+5133731/1
CCCFFFFFHHHHHJJJJJJJFHIHJIIIJJJJJIJJJJJJIGIJJJJJJI
@17752/1
aaaaaagcaggaaaagcccagaagaacgttcgactttcacttcattctat
+17752/1
@@@FFFFDBHHHHIJIGGHGJGIIIIJBHIJIHGHIGDBFEGECDHFHFH
@17753/1
aaaaaagcaggaaaagcccagaagaacgttcgactttcacttcattctat
+17753/1
@@C?DDDFFHGHFIJGIJJJIJIGIIIGBDGGEFGC?B@GHIIJJEEGHG
@17754/1
aaaaaagcaggaaaagcccagaagaacgttcgactttcacttcattctat
+17754/1
CCCFFFFFGHGHHJJEGIIJJIJIJJJDHHJJJIIJJJJIIJJJIJJJJI
@17755/1
aaaaaagcaggaaaagcccagaagaacgttcgactttcacttcattctat
+17755/1
CCCFFFFFHGHHHJJGJIGHGJIIJGEHHCHIIGHGHGHIJIJJIGIIJJ
@17756/1
aaaaaagcaggaaaagcccagaagaacgttcgactttcacttcattctat
+17756/1
CCCFFFFFHHHGHJJJJJJJJJJJJJJJJJIIJIHIJIFHIJJIJJJJIJ
@17757/1
aaaaaagcaggaaaagcccagaagaacgttcgactttcacttcattctat
+17757/1
CCCFFFFFHHHHHJJIJIJJJJJJJJIJJJIIIIJJJJJIJJJJJJJJJG
@1059104/1
atcactttttgttgccgtgtgcccttgagaaatttgctgcctcaaaaaa
+1059104/1
BB@FFFFFHHHHHJJJJIJ@EHHJGIJIIJJIJJJGIJJJJJ3?BEHIA
@1059105/1
atcactttttgttgccgtgtgcccttgagaaatttgctgcctcaaaaacg
+1059105/1
@@@DDDDDDFHDHGBHG@:<<CFHHAHHDGIGGIIIII4FGGIGHGG?FH
@2079458/1
cacaaatgtcttttaaaggagctacgaagttaacagatgaaggtatagct
+2079458/1
CCCFFFFFHHHHHJJJJJJIJJJJIJJJJJJJJJJJJJJJJJJFGHIJII
@1559545/1
attttgactcaacgcgttcaaaatatgaaacaaaatttgcgctgt
+1559545/1
@C@FDDFDHHHHH>DF@FBGGDBDHIIIII@DGIDHGHHGGGEGB
@1560127/1
attttgaggtactcgagggcatgatgagcagccgagcccttggcttcctt
+1560127/1
@@@FDDDDHHHHFHGGGGGGGIGGIAFEDEHGCHGGGGGIGHGGGIGGIJ
@18988/1
aaaaaaggtgcaaattaagatatcctcagatgccgacactatgggtcgga
+18988/1
CCCFFFFFDHFHHJJJJJJJJJJJJJJJJJJJJIJJJJJJJJJJIIIJIB
@1060420/1
atcagaccaacggaacgcccggagcggctg
+1060420/1
CCCFFFFFHHHHHIIIIIIIBHAFHGGA0@
@5650846/1
gaacaatttttatcgagttattgatttcgaggaataatacgaacttccat
+5650846/1
B@BFFFFFHHHHHJJHIBFHIJGHJIIJJIJIJJJJJJJIJJJJJJJJII
@5650847/1
gaacaatttttatcgagttattgatttcgaggaataatacgaacttccat
+5650847/1
CCCFFFFFHHHHHJJJJGIIJJJIJJJJJJIIJIJIJJIIJJJJJJJJJJ
@2082254/1
cacaacagactggtcccacacaacagactggtcccacacaacagactggt
+2082254/1
CCCFFFFDFHHHHHHIJGIIIIJJJEGIJJJHHJJJJJJJJJIFGHIIIB
@3093401/1
ccggcatcgtttgagattttctggagttgttgagtaaagttccttagagc
+3093401/1
CCCFFFFFHHHHHJJIJJJJJJIIHHGHIHIJEGHHIIIIGIJJJJIJJI
@7685894/1
tcccttttgagctattgcgatattttttcggaaaaaagtgagtttaggat
+7685894/1
CCCFFFFFHHHHHJJJJJJJJJJJJJJJJJJJJJJJF@88=BHIGCHA>=
@7685895/1
tcccttttgagctattgcgatattttttcggaaaaaagtgagtttaggat
+7685895/1
CCCFFFFFHHHHHJJJJJJJJJJJJJJJJJJJJJJJJIHHHJHJJJJJJJ
@21005/1
aaaaaagtttatttatcatacacaggtaaacagttgtacagtagaggata
+21005/1
@CCFFFFDHGHHHJIIJJJJJJJJJJIHGIJJJIJJIJJJIGIIJJJJJJ
@21006/1
aaaaaagtttatttatcatacacaggtaaacagttgtacagtagaggata
+21006/1
CCCFFFFDHHHHHJGIGHIIJJJJIJHHIIJJJJIJJJJJJGHGHIJHIJ
@21007/1
aaaaaagtttatttatcatacacaggtaaacagttgtacagtagaggata
+21007/1
CCCFFFFDHHHHHJIIJJJJJJJJJJAEFHIJJGGIIIHIIFGIGGHGGH
@21008/1
aaaaaagtttatttatcatacacaggtaaacagttgtacagtagaggata
+21008/1
CCCFFFFDHHHHHJJJJJJJJJJJJJHEFHIJJIJIHGIIGIIJJJJJII
@21009/1
aaaaaagtttatttatcatacacaggtaaacagttgtacagtagaggata
+21009/1
CCCFFFFDHHHHHJJJJJJJJJJJJJHGHJJIJJJJGHIJJIIJIIIJJJ
@21010/1
aaaaaagtttatttatcatacacaggtaaacagttgtacagtagaggata
+21010/1
CCCFFFFDHHHHHJJJJJJJJJJJJJHHIJJJJJJJIIJJJIIIJIJJJJ
@1063188/1
atcagatgttggtccgccacactgtagagaattcacttatgaatgtggca
+1063188/1
@CCFFEFFHHHGHIJJJJJJJJIIEHIGHIIJJIJIJIIFIIIJJIJIII
@1063189/1
atcagatgttggtccgccacactgtagagaattcacttatgaatgtggca
+1063189/1
CCCFFFFFHHHHHJIJJJJJJJJJHJJJJJJJJJJJJJJJJJJJJIJIJJ
@6667217/1
gtaggcctcaggataggcagcagacagcttctgttaaagaattgacatct
+6667217/1
CCCFFFFFHHHHHIIEHIIIGCGGIIEIIJIGIIGIGIIIJJIJJJJJJG
@5138180/1
cttctggatactgtcctggattttaaatctttcatattccctatttaaat
+5138180/1
CCCFFFFFHHHHDHIIIHJ@FIIJGJIGHJJJIIIGIIIJJIJJJJHJJJ
@5138181/1
cttctggatactgtcctggattttaaatctttcatattccctatttaaat
+5138181/1
CCCFFFFFHHHHHJEIIIH:CIHIGGHBCHHJDHFGEF@GIIGIJJHJII
@547850/1
aatagctcaaaagggaacaatttttatcgagttattgatttcgaggaata
+547850/1
CCCFDFFFGHHGHJJIJJJIJJIJFJJJIIIHHGIGIGJJJJIIDGGIHH
@547851/1
aatagctcaaaagggaacaatttttatcgagttattgatttcgaggaata
+547851/1
CCCFFFFFGHHHHIJIIJJJGJJJJJJJJJJIJJIJJGEHIJJIJIJJJJ
@3611325/1
cgctgagaaagctatggttgagtgaaaaaggtgggaaatgttgactgt
+3611325/1
@7?DFDDBFHAF>AEHG?IHCGAFHGEHGDG1?CDDGEH@BFHIIG@B
@3611326/1
cgctgagaaagctatggttgagtgaaaaaggtgggaaatgttgactgttg
+3611326/1
@@@DBDDBFFDAF<FGFAFBFF<AHEHIGIF1?GEBGG?GFDBBBB<DF8
@3611327/1
cgctgagaaagctatggttgagtgaaaaaggtgggaaatgttgactgttg
+3611327/1
BBCFFFFFHHHHHJJJJFFGEGCHIJJJJJJ:CGIGIJIJJJJIJJJJIJ
@4629044/1
ctgcaacctctactacagtacgcaagaataagattatggaaggaataaca
+4629044/1
CCCFFFFFHHHHFGIIJJCHIIJJIJJIJJIIAHIHIIIJJJJIIGIJIH
@549813/1
aatatacctgcacacacgcatttttaaatttaaaaatttattcaagtcaa
+549813/1
C@CFFFFDHHHHHIJJIEIGIIJIGHHGIJIHEIJGIIJJIIIJJIGHIF
@549814/1
aatatacctgcacacacgcatttttaaatttaaaaatttattcaagtcaa
+549814/1
CCCFFFFFHHHHHJJJJJJJJJJJJJJJJJJJJJJJJJJJJJJJJJHIJH
@550026/1
aatatataactgacatgtttcatatgtagaacgaattttgtgcatacaaa
+550026/1
@@CFFFFFGHGHHJJGIHJJJJJJIJFHJJIIJJJJIIIJIGIJJIGIIJ
@550598/1
aatatatgtggcaacaaccatctccagatccattattactacccctgtca
+550598/1
C@@FDDFFHHHHFAEHGIGGGEGHDHIJJIHEGGGGHGHJGHEHHGIFHG
@7687486/1
tccgatcatggtctagcgcactagataatggaaaaacccacaattcg
+7687486/1
CCCFFFFFHHHFHIJJIJIIJJJJJJIIIJJJJJJJJIJJJJJIJJI
@5138793/1
cttctgggcttttcctgcttttttagcagctttaccattcgtcttatcga
+5138793/1
CCCFFDFFGGHHHGIHGHGIIJJJIHIIIJJJJJIJIJJIJIJJJIJJIG
@5138794/1
cttctgggcttttcctgcttttttagcagctttaccattcgtcttatcga
+5138794/1
CCCFFFFFFHHHHIJIIIJJJJJJFIIJJJJJIJJJJJJJIIJIIIJJJH
@5138795/1
cttctgggcttttcctgcttttttagcagctttaccattcgtcttatcga
+5138795/1
CCCFFFFFHHHHHFHHGIJIIJGGEHIGGIIJJJJJIJJJGHJJJJJIG@
@2599665/1
cattatcactttttgttgccgtgtgcccttgagaaatttgctgcctcaaa
+2599665/1
CCCFFFFFHHHHHJIHJIJJIGGHHHIIAGFGHIIJGJJCGHGIIJIIJJ
@2599666/1
cattatcactttttgttgccgtgtgcccttgagaaatttgctgcctcaaa
+2599666/1
CCCFFFFFHHHHHJJJJIJJJIJBGHJJJJIJIJJJJIJJJIJJJJJJJJ
@7689161/1
tccggaaaatgctcgaaaactcaattggcgcacattcagcaggtttttta
+7689161/1
CCCFFFFFHHHHGJIJJJJJJIJJJJJJJJJIJJJJIJJJJJJHIJJJJJ
@1064601/1
atcagccaatttttctggtttgccgaattttgct
+1064601/1
@@@FDDDDDHHFDDGIEHIII=AHEG1?@FA4BF
@4114754/1
ctcaacttgtttccgtgagttgctgaacaaatttgaaaaaaccagagacg
+4114754/1
CCCFFFFFGHHGHJJHIEHEHGGGJEHIJJIIJIIJIJJJIGIJJJJIJI
@2085163/1
cacaacgtaaaacaatatcgaccacttgtatagcttccgtcggagttgct
+2085163/1
CCCFFFFFHHHHHJJJJJJJIJJIIJJJIIJJIJJJJJJGIJJIJHHJIG
@4630905/1
ctgcaagtgcgaatatctgtagtcgaagtgttgttgttgggtgactccag
+4630905/1
CCCFFFFDHHHHHJJJJJJHJJIIJIIJFGIIJIJJJJJJJDGIJJJJJJ
@1065108/1
atcagctacaacagtcaacatttcccacctttttcactcaaccatagctt
+1065108/1
CCCFFFFFGHHHHJGHJJJJJJJJJJJJJJJJIJJJJJJJJJJJIIJJJJ
@1065109/1
atcagctacaacagtcaacatttcccacctttttcactcaaccatagctt
+1065109/1
CCCFFFFFHHHHGJIJIJJJJJJJJJJJJJJJJJJJJJJIJJJ=FHIJJJ
@1065110/1
atcagctacaacagtcaacatttcccacctttttcactcaaccatagctt
+1065110/1
CCCFFFFFHHHHHJHHJJJJJJJJJJJJJJJJJJJJJJJJJJJJJJJJJJ
@6671690/1
gtagtcagcttccaatttaatacaagcctctctgatagcagtaagttcat
+6671690/1
@@CFFFFFHGGHHG9GHIGJGICHJDGGCFEH@FHCHGEGEFGGGFCFHI
@3616967/1
cgctggtaacgctttatcgggttctgctaagtggtaagtagaaggtaagc
+3616967/1
@@@FFFDEHHHHHJJJJJJIIAFHIIIJJIJIJJCHIGIJJIIJI;FHIG
@6154037/1
gctacttgaaccgtacgtcaaatgttgcaaattatgtcacataaatgtca
+6154037/1
BCCFFFFFFHHHGBHHIGGGIJHJDGCGGIIGIGIGGIJJJJJJJJIHIJ
@7689910/1
tccggctactcttactctataatcgaatctattgttatgagttcccgtga
+7689910/1
CCCFFFFFHHHHHIJJJJIJJJJJJJJJJJIJJJGJJJJJJJJJJJJJJJ
@5140805/1
cttctgtcatttttctattaattgtctgattatcttctattgtacacaat
+5140805/1
?@@?B>A:BBFFHI;E<BI<E<FBCHGECHH2CAFHEGCEFE?EFHHGEF
@5141175/1
cttctgtcttctcacagagatcttcgacaaaatcgtctctggttttttca
+5141175/1
@@@DFDFFHHFHG@F@GGIGIHIIIIIIIIIIIIGHGGGGGFBFHIGICB
@3098159/1
ccgggaaaagtattatgagaatatgaaatttaaaagaaaatttgaaaagt
+3098159/1
@@@DDDDDFD?B?GCBGH?FHIEHGIGIIIIIGGIGIIIGHIGGIHIGIG
@556314/1
aatcaatcaatttgcctcgaaatctaaggttatattacttttatgaatcg
+556314/1
CCCFFFFFHHHHHIIJJJJJJJJJJJJJJJIJJJJJJIJJJJJJJD?HGG
@7690851/1
tccggttccggtggccaccagatcgttgttaaggaacacgcggtagcgga
+7690851/1
@<@DFFFFGHHFHJJJJJJJJIIJJJIIIIIIJIJJJJJFIJJGGIHHF>
@556945/1
aatcaatttgcctcgaaatctaaggttatattacttttatgaatcgtgat
+556945/1
CCCFFFFFHHHHHJJIJJJJIJJJJHIJJJJJJJJJIJJIJC?DGHGIIJ
@5141701/1
cttctgttaaagaattgacatctcgtatgagtgaactgcaagctggtcca
+5141701/1
@@;ADEDEHHHHHIJJJIJIIJIJIGGGGGHBGHIIJIGIGGIHIJJJII
@4634351/1
ctgcacacacgcatttttaaatttaaaaatttattcaagtcaaaaataat
+4634351/1
CCCFFFFFHHHHHJJJJJJJIJJJJJJJJJJJJJJJIHIIIIJIJJJJJJ
@3619673/1
cgctgttgttgtggtccacccctttgttgcccgtttgccgatttaggttg
+3619673/1
@@CFFFFFHHGHHJEHIJIJJJCGIGGIGIIJBFHIGGGG7DFHCGIFHE
@3619674/1
cgctgttgttgtggtccacccctttgttgcccgtttgccgatttaggttg
+3619674/1
@C@DFDFDFHFDFICGHIIGIJ?FHEGH@ECGBDG@D@G@0?DE<@DB@7
@3619675/1
cgctgttgttgtggtccacccctttgttgcccgtttgccgatttaggttg
+3619675/1
@CCDFAFFDHHDFIEDHGGIJJGGGIIGJJJFBGHF?EGG@FGICEGCFG
@3619676/1
cgctgttgttgtggtccacccctttgttgcccgtttgccgatttaggttg
+3619676/1
CCCFFDFDFHHHHIFHIGIJJJGIJJHIEEFEHHJGIIJJDHIGG9B=FH
@4634386/1
ctgcacacattcgatctctgatagtagatggtaactgttcaaattcctct
+4634386/1
CCCFFFFFHHHHHJJJJJJIIJJJHIJJIJJFHIJJJIJJJJJJJJJJJJ
@4634878/1
ctgcaccaagcattggtggcgattggtcaatgttttttcttcgatgtcca
+4634878/1
@@@FFFFFGFHDAGHGFFCEG:F=B@:DDHGDGG@BGHDGEFCFFIIGHH
@4635123/1
ctgcaccaggcattggtggcgattggtcaatgttttttcttcgatgtcca
+4635123/1
C@CFFFFFHHGHHJIJEHGGICGHEG?FGEIIGFIJJJDHIGGGIIJJJE
@558461/1
aatcagaccaacggaacgcccggagcggctgatatcaccaatcaggtggt
+558461/1
CCCFFFFFHHHHHJJJIHIHJIGHIIJJIIICDCCGEDGHHCAC@B;@D3
@6673056/1
gtagtggattcctaatattttttagtgaacctctctaacgtctttat
+6673056/1
BB@FDFFFHHHHGJJJIJJJJJJJJHIJJJJJJJIJJJJJJJJJJJJ
@7192478/1
gttggccactaaactgggcagctcggctgagaatcggtattcgggactga
+7192478/1
?@:=DDFFHHHHHJJJJIJJJJJJJJJJJJIIIJJJJDHGGIJJJIGJJI
@1566744/1
attttgtaaggtgaggtatttgtacatgaagttgtctgcccctttcttaa
+1566744/1
@@@FFFDEHHFCFCHJCEHIG@BHIIGIGGJEHHGGIGJJIIBHGIJIIJ
@6673664/1
gtagtgtgatggtcttgaagtaccctggattccttgatggctacag
+6673664/1
@?@DDDFFFHHFAFHIIJJJIJGEHIIIJFJHHHHJIIJJJJJJJI
@4117970/1
ctcaagcgctggtaacgctttatcgggttctgctaagtggtaagtagaag
+4117970/1
CCCFFFFFHHHHDHIIJJJJJHIJJJJIIJJJJJJJJFHIFGIIHIHHIJ
@4117971/1
ctcaagcgctggtaacgctttatcgggttctgctaagtggtaagtagaag
+4117971/1
CCCFFFFFHHHHFHIJJJJJJIJJJIJIJJIJJJJJJDGGGGIJGHIHJJ
@26207/1
aaaaaatatcgcaatagctcaaaagggaacaatttttatcgagttattga
+26207/1
CC@FFFDFGHGGFJDIIGJIJIJEGEHIIIIIJHGDHGEIIHG?DHGGEC
@26208/1
aaaaaatatcgcaatagctcaaaagggaacaatttttatcgagttattga
+26208/1
CCCFFFFFHGHGHJIJJJJJIIJJJJJJJJJIJJJJJJJJJJJHIIJJJG
@26209/1
aaaaaatatcgcaatagctcaaaagggaacaatttttatcgagttattga
+26209/1
CCCFFFFFHHHHHJJJJIJJJJJJJJJJJJJIJJJJJJIIJIIHIIJJJE
@26210/1
aaaaaatatcgcaatattagaaattttcaaatattcttcgcttttgactc
+26210/1
CC@FFFFFHHHGDHGGIEIFHJJGIGI@GHIEHIGAFI@GHGEHIJHIIG
@26211/1
aaaaaatatcgcaatattagaaattttcaaatattcttcgcttttgactc
+26211/1
CCCFFFFFHHHGHJJJJJJIJJJJJJJJIJIJJJJJJJJJJJJJJJJJIJ
@26212/1
aaaaaatatcgcaatattagaaattttcaaatattcttcgcttttgactc
+26212/1
CCCFFFFFHHHHHJJIIJJJIJIIJJJJGJIJJJJJJJJIIJIJJIJIJJ
@559793/1
aatcatcattcaaacattgaagccagatcgataaaaaaatatcgcaatat
+559793/1
CCCFFFFFHHHHHJIJIJJJJJJIJJJJJJIIJJJJJJJJJJIJIIJJJJ
@7691403/1
tccgtaagtcatctggtcttggtggcctcctatcagcgcacacgattgtc
+7691403/1
CCCFDFFFHHHHHIIIEHIIJIJJJJJJJJJJJJJJIIJIIJJJGIJJJI
@2604102/1
cattcgtcgtgtaccacatctcggatcttgctactaatattcgattcgat
+2604102/1
CCCFFFDFHHHHHEIIIGEHGIGIIIJJJIIHIJJJJIJJJJIIJJIHII
@2604103/1
cattcgtcgtgtaccacatctcggatcttgctactaatattcgattcgat
+2604103/1
CCCFFFDFHHHHHJJJJIJIJJIJIJJJJJJJJIJJJJJJJJJJJJJIGG
@6156088/1
gctagccaagagaatggcggctcacaagatgtgg
+6156088/1
@@@DDDDDHHHHHIIIIIIIA869B?BB93D?FF
@2088185/1
cacaagatgtggcaatccttgcaggatttacccgtggagggtaacaatct
+2088185/1
@C<BDFFFHHGFBHIIIIIIIGIGIGIGHIIIIIFGGIIIIHIHGGIIII
@2088186/1
cacaagatgtggcaatccttgcaggatttacccgtggagggtaacaatct
+2088186/1
CCCFFFFFHHHHHJJJJJIJJJJIJJJJJJJJJJFHIIJJJBGIJJJJJJ
@6156483/1
gctagcttctttgacttgccagtgccaatttcgcggaatttcaacacatg
+6156483/1
CCCFFFFFHHHGGIJJJJIJIJHJJJJJJJJJJJJJJJJJJJJIJJJIJJ
@2088369/1
cacaagcaggatcaactcaacagctcaatccatctgagattcagcctcaa
+2088369/1
CCCFDDFBFHHHHEEEG@HGEEFDHGIIEGHGHIJGIGFHGHIFIJJJJI
@3623555/1
cgcttgaggaagtaacggcagcactattgacactaagaaatcacagagcc
+3623555/1
@@@DDFFFHHHHFHIIJJJJJ?@FCGHICGHCHGGIEIIJ?FBG@8DBFH
@1068177/1
atcaggtggtgacatcgttcgatgacaaag
+1068177/1
@@@DDDDDH1D8CFIEGCFF<F>E<E?@GB
@1068178/1
atcaggtggtgacatcgttcgatgacaaagtgatgggcaatcccattggc
+1068178/1
CCCFFFDDHDHHHJIJIHIIJJJJJIJJIJHFHJIIIIICHIGIIIJJII
@3100047/1
ccgggatctaagttttcacaagtttcgtatatatgacacgtaataagaaa
+3100047/1
CCCFFDFFGHHHFHJJJHJJJJHJJJJIJJJJJJJJJJJJJJJJJJJJJJ
@3100048/1
ccgggatctaagttttcacaagtttcgtatatgtgacacgtaataagaaa
+3100048/1
@?@?D0ABDFFD<CGEEAHFHI@EHEBAEGDFIII9DFFEGIEIEFEEGG
@3624037/1
cgcttggaagaatttgtcacctctccatattcctttatcaacattcactt
+3624037/1
@C@FDDDDHFGGFIIGII<ACEFEFHAHGGGEHGBGIIGIIECFGIIIII
@3624038/1
cgcttggaagaatttgtcacctctccatattcctttatcaacattcactt
+3624038/1
CCCFFFFFHHHHHJJJJJJJJJJJJJJJJJJJJJJJJJJJJJJJJJJJJJ
@6674156/1
gtagtgttccacatctaaaactgttgcattaaggtccctttcaacatcaa
+6674156/1
@@@DBDBDFFFFDGGHGHIIACFHHIHGIIIIIICGHIGIIIIIIIGEHI
@2089920/1
cacaagggcagcaaaaaggtgcccaacaacagcaaacgggtcgaaatgaa
+2089920/1
@<;DDDDDFHHFHIIIIIIAGHIIIIIIGIIIIIIGIIIIFFHIIIIIII
@2089921/1
cacaagggcagcaaaaaggtgcccaacaacagcaaacgggtcgaaatgaa
+2089921/1
CCCFFFFFHHHHHJJJJJJFHIJJJJJJJJJJJJJJJJJJFHIHIIJJJJ
@27248/1
aaaaaatattaggaatccactacaaggttttcaatagggcattctaacat
+27248/1
@CCFFFFFHHHHHJJJJJIJJJJJJJJFHIJJJIJJJJIIJGIJJJJJJJ
@27249/1
aaaaaatattaggaatccactacaaggttttcaatagggcattctaacat
+27249/1
CCCFFFFFHHHHHJIJJJJJJJJJJJJGHIJJIIJJJJIIIIJIIJJJJI
@27250/1
aaaaaatattaggaatccactacaaggttttcaatagggcattctaacat
+27250/1
CCCFFFFFHHHHHJJJJJJJJJJJJJJFHIJIIJJJJJJJJJJJJIJIJI
@27251/1
aaaaaatattaggaatccactacaaggttttcaatagggcattctaacat
+27251/1
CCCFFFFFHHHHHJJJJJJJJJJJJJJFHIJJJJJJJJJIIJJJJIJJJJ
@27252/1
aaaaaatattaggaatccactacaaggttttcaatagggcattctaacat
+27252/1
CCCFFFFFHHHHHJJJJJJJJJJJJJJGIJJJJJJJJJJJJJJJJJJJJJ
@4119097/1
ctcaagggcacacggcaacaaaaagtgataatggatacaaatttgactac
+4119097/1
?@@BDFDFDHHFFIEGFHEHIGBC?1:CFGIIGHEBFHEDDHECFHIEGH
@4119098/1
ctcaagggcacacggcaacaaaaagtgataatggatacaaatttgactac
+4119098/1
CCCFFFFFGHHHHJJJIJJJJJJJJFHIJJJJJJJJIIJJJJJJJJJJJI
@4119099/1
ctcaagggcacacggcaacaaaaagtgataatggatacaaatttgactac
+4119099/1
CCCFFFFFHGHGHJJJIJJGIIJJJGHIJJJJJJIJIIIJJIJJJGJJIJ
@2605744/1
cattctttttgtggtgataattcatggtatttaatgataccctgca
+2605744/1
B@CFFFFFHHGHFICGGHJJJJJJJJJFHHIJIJJIIIJJJJJJGI
@28473/1
aaaaaatcagtttcaacattttttgtatgttatttatatggcaatttttt
+28473/1
CCCFFFFFHHHHHJJJIEHIIJJJGGGIHHIFHIJEIGGGIJJJJJJJJJ
@7693602/1
tccgtgccccttgcggttaccccttctgttgggatgggggccg
+7693602/1
@CCFFFFFHHFHHJIIEGIJIJJCHGBHIIFEIDGHIJJF@EH
@3100958/1
ccgggcccagatggcattcatgcagaaccgattaagaaaggggcagacaa
+3100958/1
@CCFFFFFHHHHHJFGIJJJJJIJJJJJJJIHIJJJJJJJJJJJJJJJIJ
@3100959/1
ccgggcccagatggcattcatgcagaaccgattaagaaaggggcagacaa
+3100959/1
BCBFFFDFFFFDHIIIIJIIIIIJIJFIIJJJJJIJIJJIJIJJJJJJIJ
@3100960/1
ccgggcccagatggcattcatgcagaaccgattaagaaaggggcagacaa
+3100960/1
CCCFFFFFHHHHHJGIJJJJIIJJJIIJJJIIJJJJIJJIJIJJJJIJJI
@3101432/1
ccgggcgttccgttggtctgattggctt
+3101432/1
CCCFFDFDHHHHDGGI;FG>CGFGIBAH
@3101433/1
ccgggcgttccgttggtctgattggcttgttc
+3101433/1
@@@DDFFDHHHHHAEECGGG>DGGGDFG:099
@3624435/1
cgcttgtcatgtgttgaaattccgcgaaattggcactggcaagtcaa
+3624435/1
@C@DFDDDFFHFDHHEFHJGIGIJJJGJJDIHJJJJJJJIIIJGHJJ
@3624436/1
cgcttgtcatgtgttgaaattccgcgaaattggcactggcaagtcaa
+3624436/1
CCCFFFDFFHHHHJIJJJJJJJIEIJJJJJIJIIIIGJJIJJJHIJJ
@7198986/1
gttggtctgattggcttgttcgggcgttacttttccgaccaagagatcca
+7198986/1
@@@DDDDDFFFFFIIII6<F<1CG>@:@@=DGII?D?<FF@D@EAE3?EE
@6159007/1
gctatcgatacacagtcatagatccaatcctataattatccatttcctgt
+6159007/1
CCCFFFFFHHHHHIJIJJJIJJIJJJJJJJJJJJJJJJJJJJJJJJJJJG
@6159362/1
gctatgatgagcttgaaagaataaacaagttttcttctccaaaagttctc
+6159362/1
@@=DDFFFHHHHHJJJJJIJJJJJHJJJJFHJJHHIIJJJJJIJJIHIJI
@3626392/1
cgcttttgactcgacaaaaatttaaacacattgcattattgatttcgagg
+3626392/1
@C@DDFFBDHHHHGGGIJJJGIJGIJGIHHHIGIIJJIIJDGIIIGEIJI
@6159612/1
gctatggttgagtgaaaaaggtgggaaatgttgactgttgtagctgatta
+6159612/1
@<@DFFFDHHFHDGGIIIIII<CFHIIIIIIIIIIIIIIIIGIIIIFHHG
@6159613/1
gctatggttgagtgaaaaaggtgggaaatgttgactgttgtagctgatta
+6159613/1
CCCFFFFDHHFHFHGGIJJJJ<FHIJJJIIHIIIIJJIIGHGIJJIEIHG
@3627292/1
cggaaaacaaaaaaactatgatacctttgcggtttcagttgaatggaatt
+3627292/1
@@@DFFFFHHHHHJJJJIEGGGHIJCHIJJJJIIIIJEHIGIJGGIIJJG
@5658960/1
gaaccggaagatcgaagaaagacgccaaacattcggcagccaagaacttg
+5658960/1
@?@DDDD?FDHBHIIIECAEGC9:CDGGDBG@DDDHH>HEDAE=DH>EFF
@2610095/1
cattggtggcgattggtcaatgttttttcttcgatgtccacgtaggttac
+2610095/1
CCCFFFDFHGHFHIFIBGHIJJHIIIJJFHIGIIJFEHJCHIDFHICHII
@6679937/1
gtataggattatccgatctagctgaagatccgacccatagtgtcggcatc
+6679937/1
@C@DFFFFHGFFHEIB;GGIGIIIIIGGHIIIIIIGICHEBB?DHIHGFH
@7204466/1
gttgtacccaaacttttcggggtgcaatcttcttttccggaaaatgctcg
+7204466/1
@BBFFFFFHHHHHJJJJJIJJJCGHIJJJJJJJJJJJJJJJJJJJJJIJJ
@7204467/1
gttgtacccaaacttttcggggtgcaatcttcttttccggaaaatgctcg
+7204467/1
CCCFFFFFHHHHHJJJJJIJJJ?DFHJIJJJJJJJJGIGIGHIJHIJJJI
@7204468/1
gttgtacccaaacttttcggggtgcaatcttcttttccggaaaatgctcg
+7204468/1
CCCFFFFFHHHHHJJJJJJJJJFHIJJJJJJJJJJJJJJJJJJJJJJJJJ
@7204665/1
gttgtactaatttgtgtaattgaagttcgtattatttcctcgaaatcaat
+7204665/1
B@BFDFFFHHHHHJEGGIIJJJJJJJJJJIJJJJJJJJJJJJIJJJJJJI
@7204666/1
gttgtactaatttgtgtgattgaagttcgtattatttcctcgaaatcaat
+7204666/1
@BB?DFFFHHHHHJIIFHIJJJJJJJJJJIJJJJJJIJJJJIJJJJJIJJ
@7205040/1
gttgtagctgattaaggggtgtattctatatttcagttaaatttaagagg
+7205040/1
@BBFDEFFHGFHGJJJJJJCF@HHIJJIJJJJJJJJHFFIJJJJJJJJJJ
@4641664/1
ctgcagtgtttgacatatcagttatgtcatacttatgttaggtgtaccag
+4641664/1
CCCFFFFFHHHHHIJJJJJIJIJJJJJJJJJJJJJJJJJJJJHIIJJJJJ
@6681541/1
gtatatttatcacatcattcgtcgtgtaccacatctcggatcttgctact
+6681541/1
BB@FFFFFGHGGHIIJJIJJJHIJIJJJIJJJJJJJJIJGGIJJJIJJII
@6160664/1
gctatttggtacgacgacaaagattacatcatatttgcctttaacagatg
+6160664/1
CCCFFFFFHFHHHJJJJJIJJJHIJJJJJJIJJJJJJJJJJJJJJIJJJJ
@4642252/1
ctgcataaatggatgtgtaatatgcgtgtccacgcaagtacctgctggaa
+4642252/1
CCCFFFFFHHHHHJIGIFHJJIIJJIJJIIIJJJJJJIHIJJJJIJJJCH
@566167/1
aatcggtattcgggactgaaagacactaagattaccaagttgggcaacca
+566167/1
CCCFFFDDHHHHHJIHGIJIJIJJJJJJJJJJJJJJJJJIIJJJJJJJJJ
@566185/1
aatcggtccggccgagtgcatcatggtcatgttttgggactccatgtcga
+566185/1
CCCFFFDFHHHHHIGICGHJJJJJJJIJJJJJJJJJJJGIIJJJJJHIIH
@6161498/1
gctcaaccaagcaacaactctccgacaaactggaggagctagcttccatg
+6161498/1
CCCFFFFFHHHHHJJJJIJJJJJJIJJJJJJJIJJIIJJIJJJJJJJJJI
@566467/1
aatcgtgataacatgcataaaatataataaaaatttatagttttttgcat
+566467/1
BBCFFFFFHHHFHIJJJJJJJJJJJJJJJJJJJJJJJJJJIJJJJJJJJJ
@3628574/1
cggaaaagtaacgcccgaacaagccaatcagaccaacggaacgcccggag
+3628574/1
CCCFFFFFCFHHHJJJJJJJJJIIIJIJJJJJJJJJJJIJJJJIJHHFFC
@3628575/1
cggaaaagtaacgcccgaacaagccaatcagaccaacggaacgcccggag
+3628575/1
CCCFFFFFDFHHHJJJJJGIJJJJIIJJJJJJJJJJJJJJJJGIIHHFFC
@3628576/1
cggaaaagtaacgcccgaacaagccaatcagaccaacggaacgcccggag
+3628576/1
CCCFFFFFFHHHHJJJJJIJIJIIIJJJJJJJJJJJJJJJJJJJJHHFFD
@3628577/1
cggaaaagtaacgcccgaacaagccaatcagaccaacggaacgcccggag
+3628577/1
CCCFFFFFHHHHGJJJJJIJJJJJJJJJIJIJIJJJIJJJJJIIJHHFFD
@2094264/1
cacaatataataaatacatatcatatcatcggggcactatataaaaaatt
+2094264/1
CCCFFFFFHHHHHJJJJJJJJJJJJJJJJJJJJIJJJJJJJJJJJJJJJJ
@3629254/1
cggaaaatgctcgaaaactcaattggcgcacattcagcaggttttttaac
+3629254/1
@@@DFFFFGGHHHIIIJJJJIIJJIIIGGIJJIJJJIDHII?FHIJIJGG
@3629255/1
cggaaaatgctcgaaaactcaattggcgcacattcagcaggttttttaac
+3629255/1
CCCFFFFFHHHHHJJJJJJJIJJJJJJJJJJJJJJJJIIJJHIJJJJJJJ
@32081/1
aaaaaatgtcaaaattttgcaaattatgtggcattttgacatttatgtga
+32081/1
CCCFFFFFHHFHHJJJJJJJJJJJJJJJIIJJJJJJJJIJJJJJJJJGIJ
@32082/1
aaaaaatgtcaaaattttgcaaattatgtggcattttgacatttatgtga
+32082/1
CCCFFFFFHHHHHGJJJJJIJJJJJJJJIIJJJJJJJJJJJIJJIIJGII
@32083/1
aaaaaatgtcaaaattttgcaaattatgtggcattttgacatttatgtga
+32083/1
CCCFFFFFHHHHHJJJJJJJJJJJJJJJHIJJJJJJJJJJJJJJJJJHIJ
@5661684/1
gaacgatgtcaccacctgattggtgatatcagccgctccgggcgttccgt
+5661684/1
@@@FFFFFFHGHHIJIJJHGIIJHHJIEIJJIJJJIBHIIJJDHEHEHE;
@5661685/1
gaacgatgtcaccacctgattggtgatatcagccgctccgggcgttccgt
+5661685/1
CCCFFFFFHGHHHJIJJJIJJJIFFHIJJIIIGFGHJJJJJJFIGIGHHE
@4643842/1
ctgcatcttatataccatcatcttctggagtcacccaacaacaacacttc
+4643842/1
CCCFFFFFHHGHFIJJIGGIGIIHIJJJIJIJJJJJJJJIJIJJJJJJJJ
@6683607/1
gtatcgatagataatattgatgattataattaataactagtgcctaataa
+6683607/1
C@CFFFDFHHHHHJJJJJJIJIJIIGJJGIIJJJJJJJJJIJJJJJJJJI
@6684139/1
gtatctgtcgatgttgccagaacgtaagatatcctaaactcacttttttc
+6684139/1
CC@FFFFFHHHHG;FFGIGHIIIJHIJJJJIGGJJJJJJJJJJJJJJIJI
@568641/1
aatcttccgctaccgcgtgttccttaacaacgatctggtggccaccggaa
+568641/1
CCCFFFFFHHHHHJIGGFGEHGJJJJJJJJJJJJJHIIFHIJJJJJIJIG
@6163093/1
gctcaatgtcgtcgtttgacatatcgttgtcatcccacaagg
+6163093/1
@@@DBDDAHD=FFIIEG;<CF@E?HGCHEAGCG?BF<DF=GC
@6163094/1
gctcaatgtcgtcgtttgacatatcgttgtcatcccacaaggtacaatac
+6163094/1
C@BFFFFFHHHHHGHIIGGHGIIIJIIGDHIIIJJJIIJJIJFGHJJIJJ
@6163095/1
gctcaatgtcgtcgtttgacatatcgttgtcatcccacaaggtacaatac
+6163095/1
CCCFFFFFHHHHHJIIIBFFHGGIIGGHGGHIIIJJCGGIGI<FHGIIIJ
@6163231/1
gctcaattggtttatcctctactgtacaactgtttacctgtgtatgataa
+6163231/1
CCCFFFFFGHFFDHIJJJIEHIIJIHJIJJJJHIIJJJJJGHDGIJJJJJ
@1074879/1
atcatcgaagatttggagaatattgtggtagaccaattgaagttctttta
+1074879/1
CCCFFFFFHHHHHJJIGIJJJGIGJFHICFHHIJJJJJIJJJGIIJIJJH
@7209169/1
gttgtctcgctcgaggttgttgctgtggcggaacgggctgttgttgaccc
+7209169/1
@BCFDFDFHGHHHHIJDGIFHGGGIGIIIIJBHIEBHBABCEEED@?CEE
@4123481/1
ctcaatacaatccccacattccaccccaatctagccactcttatacgcag
+4123481/1
CCCFFFFFHFHHHJJJJJJJJJJJJJJJJJJJJIJJJJJJJJJJJJJJJJ
@4123482/1
ctcaatacaatccccacattccaccccaatctagccactcttatacgcag
+4123482/1
CCCFFFFFHHHHHJJJJIJJJJIJJJJIJIJJJJJJJJJJJJJJJJIJJJ
@3633738/1
cggaaatctaccgacagagaggttatccttgggggaagaagccaaattgc
+3633738/1
CCCFFFFFHHHHHIJIIGIGGJBGHJJJJJJJJJJGIJGIJIJJJIHIIJ
@1076246/1
atcatgaccaaaaagtgaacagctatcgatacacagtcatagatccaatc
+1076246/1
@C@DFFFFHGGHHJJBGGHGIGHGJJJFEEIIIIJJJJIJJIJJJJJJJI
@34908/1
aaaaaattctccatcgttacaataagttattcggacaagttataccgaat
+34908/1
CCCFFFFFHHHHHJJJIIJJJJJJIJIIJJIJIIJJJIJGHIJJJJJGIJ
@3635610/1
cggaacaggcaaaactccgaaggaagccaagggctcggctgctcatcatg
+3635610/1
CCCFFFFDFGHHHJJIJGIIJJJJJJJJJJIJFIJJIJIIIDIHADH;C@
@3636029/1
cggaaccggaagatcgaagaaagacgccaaacattcggcagccaagaact
+3636029/1
BC@DFFFFGHHHFIIIIJJEHIEECGBHIIJGJI<FHHGHBHIHIEEEHF
@6685345/1
gtatgataaataaacttttttcgggtttggaaaaaatttcaaattgttca
+6685345/1
CBCFFFFFHHHHHJHJJJJJJJJJJHIJFJJJJJJJJJJJJJJJJJIIJI
@6685838/1
gtatgcacaaaattcgttctacatatgaaacatgtcagttatatattcac
+6685838/1
CBCFFFFFHHHHHJIIIJIJJJJJJJJJJJJIJJIIJJJJJJJJJJJJII
@6685877/1
gtatgcagcatcatgtttactaatctgctttgagcaaccagtaccagttg
+6685877/1
@@CDFFFFHHGHHJJGIIIJIJJIJJIJIJJEFHIJJJJIIBBFGHIIIE
@6685984/1
gtatgccttcaccattgtctcgatgatttctctgttaacctttcgagggc
+6685984/1
@BBFFFFFHHHHHJJJJJJIJFFGIHJIJGGGG>FHHJGJGIJGHGGIJI
@5153874/1
cttctttaccggcatagcctaatctgggagggggcaagattctggcatct
+5153874/1
C@CDDFFDFHFHDGGGEHHBEHEGHIIJ?FHJJJEGGGDHIIIGHFDHHC
@7700666/1
tcctctgttcgtttatgtctcgaatgtccaggacttcgcacataaactct
+7700666/1
@@@DDDDDHHHFHIIIIIGII@AFFHHIHIIICHIGBDD6@FHIIIEIIG
@5664254/1
gaacgttcgactttcacttcattctatcggcctttcttctctttgccgta
+5664254/1
CCCFFFFFHGHHHJJIJJJJHJJJJJJJJJJJJJJJJJJIIJJJJJJJHH
@5664255/1
gaacgttcgactttcacttcattctatcggcctttcttctctttgccgta
+5664255/1
CCCFFFFFHHHHHJIHIJIJJJIJGJJIJJIJJJJJJGHIJJJJIIJIHH
@5664256/1
gaacgttcgactttcacttcattctatcggcctttcttctctttgccgta
+5664256/1
CCCFFFFFHHHHHJJIJJJJIJJJJJJJJJJJJJJJJIJJJJJJIJJJHH
@2614008/1
catttatgtaacatgtgtgctcaagtggcttaccttctactt
+2614008/1
@?@DD?DABF<?FBG<A<:A<AFDEHE<78<C<EEGBF??F<
@2614009/1
catttatgtaacatgtgtgcttaagtggcttaccttctacttaccactta
+2614009/1
@@@DDFFFFHHHHJJGIHGHJJJJIHIIJJJIJIJJIJIJJJIGIIIJJI
@2614010/1
catttatgtaacatgtgtgcttaagtggcttaccttctacttaccactta
+2614010/1
CCCDFFFFHHHHHJJHIHHJJIJGJCEGIJJJJJJJIIGIJJJIJIJJJH
@2614011/1
catttatgtaacatgtgtgcttaagtggcttaccttctacttaccactta
+2614011/1
CCCFFFFFHHHHHJJGIIIIJJIJJHJJJIJJJJJJJJBHJJJJJJJJJH
@2614012/1
catttatgtaacatgtgtgcttaagtggcttaccttctacttaccactta
+2614012/1
CCCFFFFFHHHHHJJIJHIJJJJJJIIIIJJJJGHIJJJJJJJJJJJJJD
@5664350/1
gaacgtttaaatttctgtcatgagaatctcttggattcaatgggaaaagt
+5664350/1
@@@DDDEFHHHHGJIJIGJJIHHGHIJIIHHIJJBHIIIJJJIEHIIJHG
@5664351/1
gaacgtttaaatttctgtcatgagaatctcttggattcaatgggaaaagt
+5664351/1
C@@FFDDFHHFHHIJJIJJIJGIJJIGIIIJJIHCHJJJHHIJIJIIII?
@5664352/1
gaacgtttaaatttctgtcatgagaatctcttggattcaatgggaaaagt
+5664352/1
CBCFFFFFHHHHHJIJJJJJJJIJJJJJJJJJJJIJJJJIJJJJIJJJJG
@3636235/1
cggaacgcccggagcggctgatatcaccaatcagg
+3636235/1
CCCFFFFFHHDHDHIIIIII;BBBDDHHFI>CC@G
@1078070/1
atcatgtttcttgtctgtccttctgtcatttttctattaattgtctgatt
+1078070/1
CCCFFFFFHHHHHHIIIEIJIJIJIJJJJJJJJJJJJIJIJJJJJJJJJJ
@574341/1
aatgatgattatataacgagtagatagctttagaggtaatacactattat
+574341/1
@BCFFFFFHHHHHIJJJIHIHGIGJJIFJJIIJIIIEGGJJJEIJJJJJJ
@2614598/1
catttatttgatgcaaagtatagaggttgtacccaaacttttcggggtgc
+2614598/1
B?1ADDFFHHHHHJJJJJIJIIIIIJHJIJJJJIIJIJJJJJJIJJJHHI
@2614599/1
catttatttgatgcaaagtatagaggttgtacccaaacttttcggggtgc
+2614599/1
CC@FFFFFHHHHHJJJJJCDHIHJJJHHJGHIJJJJIJJJJJJJJEIHHI
@2614600/1
catttatttgatgcaaagtatagaggttgtacccaaacttttcggggtgc
+2614600/1
CCBFFFFFHHHHHIJJJIIHIIIJJJHIJIHJJJJJIIIJIJJHGGGFHI
@5666341/1
gaactattattttttttttatttttcatcacagtgatgtttgtttcagaa
+5666341/1
C@CFFFFFHHHHHJFHJJIGIJIIGIIJGIJHJDFIJ@HIIJCGIEEHCG
@2615046/1
catttccatgccttctcctaagtcgataatttctccgactggcttatgga
+2615046/1
CCCFFFFFGDHHHGIIJJJJJJFIIIJJJJJJJJJJJJJJJIIIJEHDHI
@575524/1
aatgcatcgataagacgaatggtaaagctgctaaaaaagcaggaaaagcc
+575524/1
@@CFDFFFHHHHHIIBEBIGHHCHD@FHIGBHIIIIG@@FGIIEGHCBCF
@4647296/1
ctgcatttgggtacatctacaccctcttccagaacgttagatgataccaa
+4647296/1
@@@FFDDFHG@FFBDH@GH<HFHGGEGICGGGIGGGIIC@FHHIII>FGE
@6167739/1
gctcgaatagctcgtacttcggcacttgtaacttgttcaaattgtccatc
+6167739/1
CCCFFFFFHGHHHIHIJJIIJJIJJIIJIJJJJJIIJIIJIIIHIJJIJI
@6167908/1
gctcgaggttgttgctgtggcggaacgggctgttgttgaccccaagcttg
+6167908/1
;?@DAADD<<AFHGIIIEB?GEIHIEAHHGBH=@E@@E4=7=CE7?DED@
@7213143/1
gttgttctgcttcaccaatctgcataccgcttccgcgtgcttctctaagt
+7213143/1
CCCFFFFFHHHGHJJJJJJJJJJJJJJJJJJJJJJJH8@@DFFAFA=FH=
@7213995/1
gttgttgggcacctttttgctgcccttgtgtgggaccagtctgttgtgtg
+7213995/1
@CCFDFDDFHGFHIIIIIIGGIGHIIIIEGBFHIFHHGEDGHGHIIGHHG
@6691211/1
gtattattcctcgaaatcaataactcgataaaaattgttcccttttgagc
+6691211/1
@@@DDDDDDHFH<CFHEBII@DHE>HFEHIIIIIC<DCFBGGBDHI4?BG
@6691212/1
gtattattcctcgaaatcaataactcgataaaaattgttcccttttgagc
+6691212/1
C@@FFFFFBFDDDGII@EHIEHIHGIIIIIIIIIIIEHIGHIIIIIEAHH
@2102567/1
cacacaacagactggtcccacacaacagactggtcccacacaagggcagc
+2102567/1
CCCFFFFFHDFHHJJEHIIIIGIJJJJIIJJJJHHIJIJIJJGGIJJJJI
@7214760/1
gttgtttactgtgccagcccacctgtccactgagggaggccaccctacc
+7214760/1
<@@DBDED?FFFHIG@BGGDHGHIIGG<?EB3?CBC<?:FHHFGGAGBB
@575675/1
aatgccatctgggcccggggctctgtgatttcttagtgtcaatag
+575675/1
@@@FDFDDFHGDDDHAHIGII:FGFIB@??GHH@FB099DF=FH<
@7215425/1
gttgtttcgctccaggttgttgctgtgaaacttgcggtttaccccaagct
+7215425/1
CCCFFFFFDFFHHIGIEBHHIIIIJIJIJJIGGHIIJJJJJJJIJJJGHI
@3111686/1
ccggtggccaccagatcgttgttaaggaacacgcggtagcggaagatt
+3111686/1
@??DD8@BDFHBD;E@A@HGGHGB<?<?9CD@@@GGF6@GHH6B<EHH
@2617090/1
catttgcgagtgacgaagagttggccactaaactgggcagctcggctgag
+2617090/1
CCCFFFFFFD@DDHEGGEDHFHGIGIIJJJJGIIIJEHHIJIIIJJJJJE
@577876/1
aatggatacaaatttgactactgtatagctttcttctcttggtgaacaca
+577876/1
CCCFFFFFFHHHHJIIGJJIIJIIIJJJJJJJJJJIIIJJIIFFHIJJJJ
@5158195/1
cttcttttccggaaaatgctcgaaaactcaattggcgcacattcagcagg
+5158195/1
:????;DDFDFFFG??@<@EEGEEEEGGGGD@@<DBHIFG@>BCCAFH@=
@5158196/1
cttcttttccggaaaatgctcgaaaactcaattggcgcacattcagcagg
+5158196/1
@@CFFFFFHHGHGJJJIJJJJJIJIJJIJJJJJJJJJIIJJJJJJJJJJJ
@5158197/1
cttcttttccggaaaatgctcgaaaactcaattggcgcacattcagcagg
+5158197/1
@CCDFFFFFGGFFHJIGJIIJGFHIGIFGIGIJIJIIDGIJIHHIIHIJJ
@5158198/1
cttcttttccggaaaatgctcgaaaactcaattggcgcacattcagcagg
+5158198/1
CCCFFFFFGHHHGJJJJJIFIJJJJIJJJJJJJJJJJJGIJJJJJJJJJJ
@5158199/1
cttcttttccggaaaatgctcgaaaactcaattggcgcacattcagcagg
+5158199/1
CCCFFFFFHHFHDIJJGFIGGIGIJGIJJJJJIGIJJIIGIJJJJIJJII
@5158200/1
cttcttttccggaaaatgctcgaaaactcaattggcgcacattcagcagg
+5158200/1
CCCFFFFFHHHHHJJJIJJJJJJIIJIJJJJJJJJJIJGIIJJIJJJJJJ
@5158201/1
cttcttttccggaaaatgctcgaaaactcaattggcgcacattcagcagg
+5158201/1
CCCFFFFFHHHHHJJJJJJIJJJJIJJJJJJJJJJJJJIJJJJJJJJJJJ
@578224/1
aatggatgtgtaatatgcgtgtccacgcaagtacctgctggaacgtttaa
+578224/1
CCCFFFFFHHHHHJJJJJJGIHIJJJJJJIJGHIJJJJJJJIIJJFHIJJ
@4129414/1
ctcaatgtcgtcgtttgacatatcgttgtcatcccacaaggtacaatact
+4129414/1
CCCFFFFDHHFHHGIJJJJJJJJJJIIJIJJIIIJIJJJJIFHIJIJJJJ
@1577816/1
atttttattcggcttattgtaatattcctccatagttcttacatccttgt
+1577816/1
CCCFFFFDHHHHHJIIJIJIEHJJJJJIJJJJJGGIJJIJJJJIJJIIJH
@1577817/1
atttttattcggcttattgtaatattcctccatagttcttacatccttgt
+1577817/1
CCCFFFFFHHHHHJJJJJIHJJJJJJJJJJJJJJJJJJJJJJJJJJJJJG
@2103586/1
cacacacgcatttttaaatttaaaaatttattcaagtcaaaaataatatg
+2103586/1
@<@DDFFDHHDHHGGEGGEHIJJIIGIJIJJJGIGGHIIJIJ?@D@DF>B
@2103587/1
cacacacgcatttttaaatttaaaaatttattcaagtcaaaaataatatg
+2103587/1
CCCFFFFFHHHHHJJJJJJJJJJJJIJJJJJJJJJJIIJJJJJJIJJIJJ
@2103588/1
cacacacgcatttttaaatttaaaaatttattcaagtcaaaaataatatg
+2103588/1
CCCFFFFFHHHHHJJJJJJJJJJJJJJJJJJJJJIJIIJJJJJJIJJIJJ
@2103589/1
cacacacgcatttttaaatttaaaaatttattcaagtcaaaaataatatg
+2103589/1
CCCFFFFFHHHHHJJJJJJJJJJJJJJJJJJJJJJIJJJJJJJJJJJIJJ
@2103590/1
cacacacgcatttttaaatttaaaaatttattcaagtcaaaaataatatg
+2103590/1
CCCFFFFFHHHHHJJJJJJJJJJJJJJJJJJJJJJJIIIGIJJJJJJJJJ
@2103591/1
cacacacgcatttttaaatttaaaaatttattcaagtcaaaaataatatg
+2103591/1
CCCFFFFFHHHHHJJJJJJJJJJJJJJJJJJJJJJJIIJJJIJIJJJIJJ
@1579295/1
atttttcagcgttttgtggaactgtgaaactttgtgggactgctggttgc
+1579295/1
@@@FDDDFHDHCFHHIFFACHGIIDHIJGGGGGA?FG<DDCDEHEEFGCB
@3113359/1
ccggttccggtggccaccagatcgttgttaaggaacacgcggtagcggaa
+3113359/1
@CCFDFFFHHHHHIJJIJIFHIJIIJJIJJJJJJJJIJIJIJFHIIHHDB
@3113360/1
ccggttccggtggccaccagatcgttgttaaggaacacgcggtagcggaa
+3113360/1
BCCFDDFFGHGHGJJIJJJIJIIJJJJJJJJJJJJIJIIIJJ@GHIHGBB
@5669651/1
gaacttagcttcacaattacttagagaagcacgcggaagcggtatgc
+5669651/1
@@@FDDEDHHGHBHIIIIIIIIEHIIIIIGIDIIIGIGIIFIIGIGA
@5158912/1
cttctttttagaataacattgacattctataaagacgttagagaggttca
+5158912/1
C@CFFFFFHGHHHJJJGIJJCGGJIJIJJIIJJGIIJGJCHIJJJJDHIJ
@5158913/1
cttctttttagaataacattgacattctataaagacgttagagaggttca
+5158913/1
CCCFFFFFHGFFHGEHEHHIGGIIIJJJJIIJJHJJJJJJJIJIJIFGIJ
@1583469/1
atttttgacttgaataaatttttaaatttaaaaatgcgtgtgtgcaggta
+1583469/1
CCCFFFFFHGHFAGAFHEGHIGGIIIJIJEIIIIBFAHDG?BBGGGEGGI
@1583470/1
atttttgacttgaataaatttttaaatttaaaaatgcgtgtgtgcaggta
+1583470/1
CCCFFFFFHHHHHJJJJJJJJJJJJJJJIJJJJJIJJIHGGHFGGIJJGH
@1583471/1
atttttgacttgaataaatttttaaatttaaaaatgcgtgtgtgcaggta
+1583471/1
CCCFFFFFHHHHHJJJJJJJJJJJJJJJJJJJJJJJIGIIHFGHIEIJFH
@4653018/1
ctgcccctttcttaatcggttctgcatgaatgccatctgggcccggggct
+4653018/1
CCCFFFFFHHGHHIJJJJJHIIGGIJJJIIJJJJJJJJIJJJJJJJJJGD
@44397/1
aaaaaatttcaaattgttcaggtaaaatcttgcttcatgattgaaaattt
+44397/1
@<;7BDFFGHHFFGEIHIIIJIHHIIHHIHJIIIJJDIH@EEGGHHGGGD
@44398/1
aaaaaatttcaaattgttcaggtaaaatcttgcttcatgattgaaaattt
+44398/1
CCCFFFFFHHHGDHIHHHIIJJHHJIJJIIJGGHIIIJJCGIJJGGEIIJ
@44399/1
aaaaaatttcaaattgttcaggtaaaatcttgcttcatgattgaaaattt
+44399/1
CCCFFFFFHHHHGJIJHGJJJJHHJJIJJJJJJJEHIIJGHIJJJJIJJJ
@44400/1
aaaaaatttcaaattgttcaggtaaaatcttgcttcatgattgaaaattt
+44400/1
CCCFFFFFHHHHHJJJIJJJJJHIIJJJJJJJJIJJJJJJJJJJJJJIJJ
@44401/1
aaaaaatttcaaattgttcaggtaaaatcttgcttcatgattgaaaattt
+44401/1
CCCFFFFFHHHHHJJJIJJJJJIIJJJJJJJJJJJJIIJFIJJJIJIJIJ
@44402/1
aaaaaatttcaaattgttcaggtaaaatcttgcttcatgattgtaaattt
+44402/1
CCCFFFFFGHHHHIIEEHIIIIIIJJJICHIIDIJICGFAFHIDF@GIIE
@2106897/1
cacaccgttttcagacattttttactgtccaaataaatagcaccagctac
+2106897/1
CCCFFFFDHGHHHIJJJJJJJJJJIIIIJJIJJJJF?DHGGJJGHIJJJI
@2107794/1
cacacgcatttttaaatttaaaaatttattcaagtcaaaaataatatgta
+2107794/1
@@@FDDDDHFHGHFIIJJJJJJIIIJIIIIIJIIHIIJIHIHIGIJJJFI
@2107795/1
cacacgcatttttaaatttaaaaatttattcaagtcaaaaataatatgta
+2107795/1
BC@FFFFDHFHFHHGGIGIJIJJGHJJJJJIJIIGJJJIIIIIGHIIJGI
@2108074/1
cacacggcaacaaaaagtgataatggatacaaatttgactactgtatagc
+2108074/1
CCCFFFFFFFHHHIJIIAFGIJJJJJJJIJJJJJJIIJJJJJJIHGIJJI
@583434/1
aattaaacacgctgagaaagctatggttgagtgaaaaaggtgggaaatgt
+583434/1
BCCFFFFFHHHHHJIJIIJJJJIIJJHIJHGGHHIJJJJJBDHIHIIJJI
@7710580/1
tccttgttggggttgggggtcttgtgtaatgggttgaggctgaacctcag
+7710580/1
CCCFFFEFHHHH:FFIIII6@DHHDFBFHGIIIFGIHIIIIIGGHHEEHF
@7710589/1
tccttgttgtccagaaacgtcatcatactagacttttcccattgaatcca
+7710589/1
CCCFFFFFHHHHHJJJJJJIJJJJJJJJJJJJIJJJJJJIJIJJJJJJJJ
@6696393/1
gtatttgtggtatctgtcgatgttgccagaacgtaagatatcctaaactc
+6696393/1
CBCFFFFEHHHHHJJJHJJIJJJJJJJJJJJJJHIIJJJJJJJJJJJJJJ
@4131547/1
ctcaattggcgcacattcagcaggttttttaacagtttgaaaaccttgat
+4131547/1
@@@DDDD??FDD:CGIIIIIE@E??EEFHDI@HEHIII<FGGIIIIECHI
@4131548/1
ctcaattggcgcacattcagcaggttttttaacagtttgaaaaccttgat
+4131548/1
CCCFFFFFHHHGHJJJJJJJJJJJGIIJJJJIJJJJJIIIJJIJJJJJJJ
@1586187/1
atttttgtatgcacaaaattcgttctacatatgaaacatgtcagttatat
+1586187/1
CCCFFFFDHHHGHJJJJJJJJJJJJJIJJJJJJJJJJIJJGIJJHIIJJJ
@1088189/1
atccaatcctataattatccatttcctgtaattctggtttctctatagtt
+1088189/1
@C@FFDFFDHDFHIIIII9IEEGIEHGIHHIIIEIIIEHGIGGHIIIIFH
@4655057/1
ctgccgccacactcggtatatgttgcgaatcagggctgggatgagtgacg
+4655057/1
CCCFFFFFHHHHHJJJEGHIJJIIJJJJJJJJJJJIJJJJGIJJJHHHJJ
@6173310/1
gctgaaaagaaaattcaagatccagtgtttaaggaactatcagatgttgg
+6173310/1
@@CDDEFFHGHHHGGFGIJIJJJIGHHIJIJJCHGIJIJJIIIGII?GHG
@4655996/1
ctgccgttacttcctcaagcgctggtaacgctttatcgggttctgctaag
+4655996/1
CCCFFFFFHHHHHJJJJJJIJJJIJGGHIJJJJJJJJJJIJJJJJIJIGI
@4655997/1
ctgccgttacttcctcaagcgctggtaacgctttatcgggttctgctaag
+4655997/1
CCCFFFFFHHHHHJJJJJJJJJEIGFHIJJJJIIJJJJHGHIIJJJJJJI
@5673956/1
gaagaaagctatacagtagtcaaatttgtatccattatcactttttgttg
+5673956/1
@@@DFFFFHDHHHJIJEHGIHIJJJIIIHGIIIIJJJGHIIIIIJIJJJI
@5673957/1
gaagaaagctatacagtagtcaaatttgtatccattatcactttttgttg
+5673957/1
CCCFFFFFHHHHHJJJFHIJJIJIJJJJHJIJIJJJJJJJJJIJJJJIIJ
@1589150/1
attttttagtgaacctctctaacgtctttatagaatgtcaatgttattct
+1589150/1
CCCFFFFFHFHHHJJJJJJJJJJJIJJJJJJJJJJJJIIGIJJHIJJJJI
@2117366/1
cacagagatcttcgacaaaatcgtctctggttttttcaaatttgtt
+2117366/1
C@@DDDEAFHFHHJFIIIGGGGJHJG?E<E:CGIJJ@EGDDGH40B
@4656336/1
ctgcctaaagagttccatcacggttcttaaaaactttttcggggtatctg
+4656336/1
CCCFFFFFHHGHHIJJJJJJJJJHHJJJJJJJJJJJJJJJIIJJFGIJJJ
@1590370/1
attttttatatagtgccccgatgatatgatatgtatttattatattgtga
+1590370/1
@@@DDDDDHFHHHFHIIIIG???<E?D<4?FFFHCGCHCGHGGIIIIDGG
@1590371/1
attttttatatagtgccccgatgatatgatatgtatttattatattgtga
+1590371/1
CCCFFFFFHHHHHGIIJJJJGIJIGIIJIJJIJIIHGIIIIIJIJJJJJG
@1590372/1
attttttatatagtgccccgatgatatgatatgtatttattatattgtga
+1590372/1
CCCFFFFFHHHHHGIJJJJJFFHIJJJJJJJJJGIJJJJJJJJJJJJIIJ
@1590373/1
attttttatatagtgccccgatgatatgatatgtatttattatattgtga
+1590373/1
CCCFFFFFHHHHHHIJJJJG@EGGGGIGIIGIEDGIIJGIJEIJJJGIIH
@1590374/1
attttttatatagtgccccgatgatatgatatgtatttattatattgtga
+1590374/1
CCCFFFFFHHHHHHIJJJJJIJJIJJJJIJJJJGIIJJJJJJJJJJJJJJ
@5676560/1
gaagaacgttcgactttcacttcattctatcggcctttcttctctttgcc
+5676560/1
CCCFFFFFFDHHDHIJJIEHIJIJJJJJJJJIJJJJJJGGGHGEDHIEGG
@1092166/1
atccagctgaagatccgacccatagtgtcggcatctgaggatatcttaat
+1092166/1
:?<4=ABDBHHHH@FEFFB?F9?EBGHEFHE@FFAH<BBFB;BBC@CGC9
@588723/1
aattaatagaaaaatgacagaaggacagacaagaaacatgataagatatg
+588723/1
@BCFFFFFHHHHGJJJIJJJJJJIJJJJJJJIJJJJJJJJJJJJJJJJJI
@2120480/1
cacagcaacaacctcgagcgagacaacagcagtctgctcctcctcaacaa
+2120480/1
CCCFFFFFHHGHHIJJIIIJIJJJJJJJHFIIHIIIJIIJJJJIJJJJJG
@2120481/1
cacagcaacaacctcgagcgagacaacagcagtctgctcctcctcaacaa
+2120481/1
CCCFFFFFHHHHHJJIIIIJJJJJJIJJJJIIHIJIIJJJJJJJJJJJJG
@3643199/1
cggaatttcaacacatgacaagcgatggtgaactgcctttcgtgtggtag
+3643199/1
BC@DFFFFHHHDHJJJJHIJIJEHIIJIGHGIIGFIIJJIJJIIHHIHII
@3643200/1
cggaatttcaacacatgacaagcgatggtgaactgcctttcgtgtggtag
+3643200/1
CCCFFFFFHHHHHIJIJJIJJGGGIIIFHIIJJCHIGHGIICIIJIJHHH
@3643201/1
cggaatttcaacacatgacaagcgatggtgaactgcctttcttgtggtag
+3643201/1
@@@FFDFFHDHDFIIJEGGJJJIIJJIJDGHIJGJGJJJJJJGIHGHGHD
@2627729/1
ccaaaacatgaccatgatgcactcgg
+2627729/1
@@@DDD>ACBFFFIFFECB<<FH?<F
@2627730/1
ccaaaacatgaccatgatgcactcggccgg
+2627730/1
@<@?DDD?FDDCFBGAHGBBFHIGI71F::
@2627731/1
ccaaaacatgaccatgatgcactcggccggaccgattcagcccccaccaa
+2627731/1
@@CFFFFFHHHHDHIJJJIJIIIIIIIIGGBHIGAGH>FHDHHJHEDEFA
@2627732/1
ccaaaacatgaccatgatgcactcggccggaccgattcagcccccaccaa
+2627732/1
CCCFFFFFHHHHHJGIJJJJIJJJJJJJJJJJJJIJJJJJJJJJHHFFFD
@2627733/1
ccaaaacatgaccatgatgcactcggccggaccgattcagcccccaccaa
+2627733/1
CCCFFFFFHHHHHJJJJJJGJJIJIJJJIJIJIIJJJJJJJJJJHHFFFC
@2627734/1
ccaaaacatgaccatgatgcactcggccggaccgattcagcccccaccaa
+2627734/1
CCCFFFFFHHHHHJJJJJJJJJJJJJJJJJJJJJJJJJJJIJJJHGFFFD
@6701837/1
gtcaaaatgccacataatttgcaaaattttgacatttttttctttccttt
+6701837/1
CCCFFFFFHHHHHJJJJJJJJIJJJJJJJJJJJJJJJJJJJJIJJJJJJJ
@6702072/1
gtcaaaattaaatcaatatggcgactgagaggcaaacaaatgttatttta
+6702072/1
CCCFFFFFDHGHGHIJJJJHGGGIJJGHGHGC@HHIJIJGGEIIGIIIII
@6702522/1
gtcaaacagaatctagccaaacacacatagtacctctccacaaaaaggga
+6702522/1
@;@DDDDBDB?DFH@>@FGIIGIIIGGEIE?ED<?CFG>GCHA?GHDEGI
@6702978/1
gtcaaacgacgacattgagcaacttacgtattttctatgtcacatgttca
+6702978/1
CBCFFFFFGHHHHJJJJJJJJJJJJIJJJJJJJJJJJJJHJIJJIJFHJJ
@4658419/1
ctgccttctacatttgcgagtgacgaagagactctcagcttcaacgccaa
+4658419/1
@B?DDFFFHHGHHJJIJIIJFGHIGJJJJIFEHIIIJJIIIJJJGFHIJI
@4658420/1
ctgccttctacatttgcgagtgacgaagagactctcagcttcaacgccaa
+4658420/1
CCCFFDFDFHGDHIIIIG@GCCHHIIFGIDGGIGGGDHCHGIIII0@AGE
@4658421/1
ctgccttctacatttgcgagtgacgaagagactctcagcttcaacgccaa
+4658421/1
CCCFFFFFHHHHHJJJIJJJGHIJJJJJJJIJJJJJJJJJJJJJJJJJJI
@4658422/1
ctgccttctacatttgcgagtgacgaagagttggccactaaactgggcag
+4658422/1
CCCFFFFFHHHHHJJJJJGIFHIIIJIIJJIIJJJIJJJJJJJJJIIIJI
@4658423/1
ctgccttctacatttgcgagtgacgaagagttggccactaaactgggcag
+4658423/1
CCCFFFFFHHHHHJJJJJJJFHIIJJJJJJFIJJJJJJJJJIJJIHIJJG
@1593974/1
attttttcggaaaaaagtgagtttaggatatcttacg
+1593974/1
CCCFFFFFHF?FHIGIEHIGG:??FDAAHGCFHI@HD
@2125105/1
cacaggtaaacagttgtacagtagaggataaaccaattgagcacactttt
+2125105/1
CCCFFFADFHHGHHIJIIJIIIIIJJIIJIIIIIJJJJJIIIIJIJJJIJ
@4659029/1
ctgcctttcgtgtggtagtccctcttcgtgttccattt
+4659029/1
CCCFFFFFHHHHFHJGGHGHJJIIJIIIGG8E4C9?HG
@591182/1
aattacacaaattagtacaactcctccaaaccttgcaaattttcaatcat
+591182/1
CCCFFFFFHHHHHJJGHIJJJJJJJJIJJJJJJJIIJJIJJJJJJJIIJJ
@5680478/1
gaagaaggctatacagtagtcaaatttgtatccattatcactttttgttg
+5680478/1
@@@ABBDBFHHHFHFHIIIIIIIDHIGIHFHGEGIGGIGIIIIHGIGDIG
@1096243/1
atccatctgagattcagcctcaacctattccacaagacccccagccccaa
+1096243/1
CCCFFFFFHHHHHJJJJJJIJJJJJJJJJJJJJJJJJJJJJJJJJJJJJG
@1096901/1
atccattatcactttttgttgccgtgtgcccttgagaaatttgctgcctc
+1096901/1
@@@AADD;FAC=DGEGB6AFAC@:FF8;<::9?DG>GFA?<<DDFG3?B?
@1096902/1
atccattatcactttttgttgccgtgtgcccttgagaaatttgctgcctc
+1096902/1
CCCFFFFFHHHHGJJJJJJJJJJJJJIJJJJJJJJJJJJJJJJJJIJJJJ
@1594953/1
attttttcttccatcaaaggctggatatctttttgggtaatgttgctgcc
+1594953/1
CCCFFFFFHHHHHJJJJJJJJJJJJJJJJJJJJJJJJGIJJJJJJJJJJJ
@7713406/1
tcgaaagactttgactttttactatttttgtatgcacaaaattcgttcta
+7713406/1
@@@DFFFDDHDHHJHGJIJJJHGGIIIIJGHGJJIIGIIIIGIIJIIJJH
@7713407/1
tcgaaagactttgactttttactatttttgtatgcacaaaattcgttcta
+7713407/1
@@CFFDDDHFDHBHGGGHIIB<FGEGIJIIAGIGJGGHIIJIFGGHGIJJ
@7713408/1
tcgaaagactttgactttttactatttttgtatgcacaaaattcgttcta
+7713408/1
CCCFFFFFHHHHHHJJJJJJJJJJJJJJJJIIJJJJJJJJJJJJJHJJJJ
@6704180/1
gtcaaagaagctagccaagagaatggcggctcacaagatgtggcaatcct
+6704180/1
CCCFFFFFHHHHHJIJJJJJJIJJIJDHJBDGE@?B8?=F4BF97@7=C7
@6704532/1
gtcaaagcaccaggagaatgcatcctaggatcctcgtatagatgtcttgt
+6704532/1
BB@FDFDDDHHHHJJJJJJJHJJJJJIJJJJIJJJIGGIIIJIJIJJJJJ
@7713772/1
tcgaaatcaataactcgataaaaattgttcccttttgagctattgcgata
+7713772/1
CCCFFFFFHHGHHJJJIGIJJJJIIIIHIJJJIJJJIJIJJIJJJIJJJJ
@7713773/1
tcgaaatcaataatgcaatgtgtttaaatttttgtcgagtcaaaagcgaa
+7713773/1
CCCFFFFFHHHHHJJJJJJJHHIIJJJIJJJJIJHHGHIHHIIJJJJJJE
@2128006/1
cacagtcatagatccaatcctataattatccatttcctgtaattctggtt
+2128006/1
@@@FFEDFHHGFHEIJIIIHHJJIIIIJGIIGIGIJIJJJJJJJIIGHFH
@2128007/1
cacagtcatagatccaatcctataattatccatttcctgtaattctggtt
+2128007/1
CCCFFFFFHHHHHJJJJJJJGIIIIJIJJJJJJIJJIJJIJIJJJJIIHH
@2128008/1
cacagtcatagatccaatcctataattatccatttcctgtaattctggtt
+2128008/1
CCCFFFFFHHHHHJJJJJJJJJJJJJJJJJJJJJJJJJJJJIJJJJJJHJ
@7713912/1
tcgaaatctaaggttatattacttttatgaatcgtgataacatgcataaa
+7713912/1
@C<DFFFFHHHHHGHGGIJJJJJJJJIJIAACEEFHGIIJHJGIJJJJJJ
@3645508/1
cggacaagttataccgaataaaaaaggaaaactaaaggatttctcaactt
+3645508/1
CCCFFFFFHHHHHJJJIJJJJJJJJIJJJJJJJJJJJJJJJJJJJJJJJH
@5173428/1
cttgaagtaaaacaagaagaaagtaaagttacaccagttgaagaaataca
+5173428/1
CCCFFFFDHHHHHJJJJJJIJIJHIJJJIJJJJJJJJJJJJJJJJJJJJJ
@6176999/1
gctgaatgtgcgccaattgagttttcgagcattttccggaaaagaagatt
+6176999/1
=?@BABDFHHHFHJGJIJJHIFHIJIJIIIIJJJJJJJIIIIIIJIIIJI
@6177000/1
gctgaatgtgcgccaattgagttttcgagcattttccggaaaagaagatt
+6177000/1
@@@F??DDB?FDDAE<FFHCHACEHFHGGGGHIGHIIIIIIIGIHHIAHG
@6177001/1
gctgaatgtgcgccaattgagttttcgagcattttccggaaaagaagatt
+6177001/1
CCCFFFFDHHHFHJGJJJJJJFGIIJJGIJJJJJJJJIHIJJJIJJIIGF
@6177002/1
gctgaatgtgcgccaattgagttttcgagcattttccggaaaagaagatt
+6177002/1
CCCFFFFFFFHHGJIIJJJGIGGIGGGIGJJJJJJIGG<GIJJJGIBFHG
@6177003/1
gctgaatgtgcgccaattgagttttcgagcattttccggaaaagaagatt
+6177003/1
CCCFFFFFFHHHGJJJJJJIJFHIJJJJJJJJJJJJJJJJJIJJJJJJJI
@6177004/1
gctgaatgtgcgccaattgagttttcgagcattttccggaaaagaagatt
+6177004/1
CCCFFFFFHHHHHJJJIJJJJEHIJIIJJJJJJJJJJIJJJIJJJJJJIG
@6177005/1
gctgaatgtgcgccaattgagttttcgagcattttccggaaaagaagatt
+6177005/1
CCCFFFFFHHHHHJJJJJJJJFHHGHJJJJJJJIJJIJJJJJJJJJIJJC
@6177500/1
gctgaatttgcgccaattgagttttcgagcattttccggaaaagaagatt
+6177500/1
CCCFFFFFGHHHHJJJJIJIJHIJJJJJJJJIJJJJJJJJJJJIJJJJJI
@5683471/1
gaagaatatttgaaaatttctaatattgcgatatttttttatcgatctgg
+5683471/1
CCCFFFFFHHHHFHIGJJIIJGIJGJJIIJJJJJJJJJJJIJGIGIIJHG
@5683472/1
gaagaatatttgaaaatttctaatattgcgatatttttttatcgatctgg
+5683472/1
CCCFFFFFHHHHHJJJJJJJJJJJJJJJJJJJJJJJJJJJJJIIJJJJJI
@1098613/1
atcccactgtacgagaattcggtttttcagtttctagcgcatttgaaaaa
+1098613/1
CCCFFFFFHHHHHGJHJJJJJJHIJJJJJJIJJJJJJJJJJJJJJHIJJI
@2133011/1
cacatactttattcgtcatcgctccccacgagcgtttctttagtctgtat
+2133011/1
CCCFFFFFHHHHHJJFHIJJJJJJJJJJJJJIJJJJJJJJIJJJJIJIJJ
@7714990/1
tcgaaggattgttcgctggcgatctcctgcaagaactgaacaaagttgaa
+7714990/1
CCCFFFFFHHHHHJJJIJJGIEHGJJIJJJJJJIJJJJJJJIJIGCGIII
@2633523/1
ccaaaagcctttaagtacaatatctgctggagattgcaaccacccagaca
+2633523/1
@?BFFFFFHHHHHJJGGIJJJJJIJJJJJJJJIJJJJIHHJJJJJJJJJH
@6708455/1
gtcaaatgttgcaaattatgtcacataaatgtcaaaatgccacataattt
+6708455/1
@?@DD;BDHF<FHGEHGGAICCFHHGGBFFAHHGFHEHGHCDEGGIHIIF
@6708456/1
gtcaaatgttgcaaattatgtcacataaatgtcaaaatgccacataattt
+6708456/1
@@@BDDD>AFHHHIGECHI<AEIEHGGGIIHHGHFHEF?CDEGGHGICG@
@6708457/1
gtcaaatgttgcaaattatgtcacataaatgtcaaaatgccacataattt
+6708457/1
@CCFFFFFHHFHHJJJJJJIHJIJJJJJJJJIIIJJJJIJJJIIIIJJIJ
@6708458/1
gtcaaatgttgcaaattatgtcacataaatgtcaaaatgccacataattt
+6708458/1
CC@FFFFFHHHHHJIJJJJJJJJJJJJJJJJIJJJJJJIIJJJJJJJJJJ
@6708459/1
gtcaaatgttgcaaattatgtcacataaatgtcaaaatgccacataattt
+6708459/1
CC@FFFFFHHHHHJJJJJJJJIIJJJJIJJJHIJJJIJGIJIIIJIJIJJ
@6708460/1
gtcaaatgttgcaaattatgtcacataaatgtcaaaatgccacataattt
+6708460/1
CCCFFFFFHHHHHJJJJJJJJJJJJJJJJJJIAHIIJJJJJJJJJJJJJJ
@6178396/1
gctgagaaagctatggttgagtgaaaaaggtgggaaatgttgactgttgt
+6178396/1
CCCFFFFFHGHGHJJJGHIFH3CHHJJGII:CFHIIJIJGIJIJIJEHIG
@2136399/1
cacatctcggatcttgctactaatattcgattcgataggtgctttgtctg
+2136399/1
@?;DFFFFHHHHHIIIIIIIIIIIIIIIIIIIIIIIIIICGHIIIIIIII
@2136400/1
cacatctcggatcttgctactaatattcgattcgataggtgctttgtctg
+2136400/1
C@CFFFFFHGGHGIIIHIJJIGCDHIGGHGIHIJJIGGJCDGGGIIGAGH
@2136401/1
cacatctcggatcttgctactaatattcgattcgataggtgctttgtctg
+2136401/1
CCCFFFFFHHGHHJJIJJJJJGIJIJJIJJJJHJIIJJJFGGJIJJJGJJ
@2136402/1
cacatctcggatcttgctactaatattcgattcgataggtgctttgtctg
+2136402/1
CCCFFFFFHHHHHJJIJJJJJJJJJJJJJJJJJJGHHJIFHIJJJJJJJI
@1599576/1
attttttgattcagtgctgattctgcacacattcgatctctgatagt
+1599576/1
CCCFFFFFHHHGGIHGIFGIIJGIGGHIJJJIIGIIGIHIJJGJGIF
@2136776/1
cacatcttgtgagccgccattctcttggctagcttctttgacttgccagt
+2136776/1
@@CFDFFFHAFHHGGIIHJIGHCHHICBBFGG@FDFHGCGIIGGCHIJBB
@7716766/1
tcgacatggagtcccaaaacatgaccatgatgcactcggccggaccgatt
+7716766/1
CCCFFFFFHFFFFGIJJJJJJJIIIJJJJJEGIIJJJJIJJFGIGJIEBD
@7716767/1
tcgacatggagtcccaaaacatgaccatgatgcactcggccggaccgatt
+7716767/1
CCCFFFFFHHHHHJJJIJJJJJIJJJJJJIJIIJJJJJJJJIJIJJJHHF
@2637027/1
ccaaaatcaacttactcgaagttcaaccagacgagaaaggtccagaatta
+2637027/1
CCCFFFFFGHGHHJJJJGIJJCEFIJJGHHGIJ>HGHGGH?BBFHHHHEH
@6710972/1
gtcaaatttgtatccattatcactttttgttgccgtgtgcccttgagaaa
+6710972/1
@CCFFFFFHFDDFIJGIJIJBAHHJIJJGHI>EHGGG?CFFHHH>AHFHJ
@6711272/1
gtcaacaacaaagttccccaccaaagcaaatgggtccacatggagatgta
+6711272/1
<@@DDADDDHHDB<EGGIIIEAHHFFGHGCEHEGFAGIIGIIEIGIIIII
@1101137/1
atccgaatcagttgtttaatttggtctgaagaatatagatatatcttctc
+1101137/1
CCCFFFFFHHHHHJGIJJJJJIIIHHIJIIJJJJIJIJJJJJIIJJJJJJ
@6180113/1
gctgattaaggggtgtattctatatttcagttaaatttaagaggctttta
+6180113/1
CCCFFFFFHHGHHCFFGIIIJIJJJJJJJJJIIGJJJJJJJJJJJJJJIJ
@1101592/1
atccgatactccatctctaaaaaagataattctttggggtttttgacctt
+1101592/1
@@@DDDDADFBCFH<CEHCH@FEEBHEB<FACGDHIGII@FGFH@F@FFC
@5688042/1
gaagaccctgagagtatagatgattgcagtaatgatgacaccaaatt
+5688042/1
CCCFFFFFHHHHHJFHHIJHIIJJJJJJIHIIIJGIIIJJIJJJJJJ
@6712947/1
gtcaacatttcccacctttttcactcaaccatagctttctcagcgtg
+6712947/1
CBCFFFFFHHGHHGIJJJJJJGHJJJJJIJJJJJJJJJJIIJJJJGF
@6712948/1
gtcaacatttcccacctttttcactcaaccatagctttctcagcgtgttt
+6712948/1
@@@FFFFFHHHHHJJJJJJJJJJJJJJJJJJJIJJIIIIJJIJJJD@?DF
@6713015/1
gtcaaccacaggtttcacaacaacaacctggaacgagacaacagcaccct
+6713015/1
C@CFFFFFHHHHHIIJJJJIJIJJJJJJJJIJJJIIJJJJJJJIIJJJJJ
@6713016/1
gtcaaccacaggtttcacaacaacaacctggaacgagacaacagcaccct
+6713016/1
CCCFFFFFHHHHDHGIJJJIJJIIJJJJJJJJJIJJJIJJJJJJJJJIJI
@52472/1
aaaaacgtatgacaaaactatagagaaaccagaattacaggaaatggata
+52472/1
CCCFFFFFHHHHHJJJJJJJJIJJJJJJJIJJJJJJJJJJJJJJJJJIIJ
@7227163/1
gtttaaatttctgtcatgagaatctcttggattcaatgggaaaagtctag
+7227163/1
@@BFFFFFHHGHGHIIIIIIHIIIIIJJIJIGIIGJJJJICEIJIDHGHJ
@7227232/1
gtttaaatttttgtcgagtcaaaagcgaagaatatttgaaaatttctaat
+7227232/1
@@CFFFFFHHGHCAFDBEACHHIIGIIGG@FGD@?FC9DHII@DHFFBDF
@5691976/1
gaagagttggccactaaactgggcagctcggctgagaatcggtattcggg
+5691976/1
@CCFFFDFHHHHHJJJJJJJJJJJJJJIJJIJIJIJJIJJJJFHIEEGIJ
@5692481/1
gaagataatcagacaattaatagaaaaatgacagaaggacagacaagaaa
+5692481/1
CCCFFFFFHHHHHJJJJJJIJJJJJJJJJIJJIJJJJFIJJJIJJJIJIJ
@2140809/1
cacattcgatctctgatagtagatggtaactgttcaaattcctcttcctc
+2140809/1
CCCFFFFFHHHHHJJIJJJIJJJJJJHJJJJJHJJJJIJJIJIJJJJJJI
@2644961/1
ccaaacctagaggaacatcctggtccaagtcctaacgtgttattacaagc
+2644961/1
@@@DFFFFHHHHHIIDGGGGIIHIIIIGG?<CGEHGIGHGGHIIIIIGII
@4665369/1
ctgcgggacatgcacatctcttggagccagccaatgggattgcccatcac
+4665369/1
CCCFFFFFHHHHHJJJJJJJJJIJJJJJJJJJJJJJJJJJJJJJJIJJJJ
@2645252/1
ccaaaccttgcaaattttcaatcatgaagcaagattttacctgaacaatt
+2645252/1
@;@DDDDDFHBB>DFHDHHHHIIHEGGGEGHGIFIIIIG@GGGCCGIBDG
@2645253/1
ccaaaccttgcaaattttcaatcatgaagcaagattttacctgaacaatt
+2645253/1
C@CFFFFFHHHHHJJJJJJJJJJJJJIIIJIJJIJJJJGIJJIIJGGHIJ
@2645254/1
ccaaaccttgcaaattttcaatcatgaagcaagattttacctgaacaatt
+2645254/1
CCCFFFFFHHHHHIIJJJJJJJJJJIJJIIGGJJJJJJJJIJJJJJIIIJ
@2645255/1
ccaaaccttgcaaattttcaatcatgaagcaagattttacctgaacaatt
+2645255/1
CCCFFFFFHHHHHJJJJJJJJIIIJJJJJJJJJJJJJJJJJJJIJJJIIJ
@6180478/1
gctgattctgcacacattcgatctctgatagtagatggtaactgttcaaa
+6180478/1
@@<DDDD?A??DC<EFFFIIEIIECCHG<AHCFGHIIH<EFHIHDFHGGD
@1105600/1
atcctaaactcacttttttccgaaaaaatatcgcaatagctcaaaaggga
+1105600/1
CCCFFFFFHHHGHJJJJJJJJJJJJJJJJJJJJJJJJJJJJJJIJJJIJJ
@1105601/1
atcctaaactcacttttttccgaaaaaatatcgcaatagctcaaaaggga
+1105601/1
CCCFFFFFHHHHHJJJJJJJJJGJJFJJIIJFHIJIJJJIIJJIJJIJJJ
@7719618/1
tcgagttattgatttcgaggaataatacgaacttccatagattcaaatga
+7719618/1
CCCFFDFEHHHHHJIIIGIIGIHGIGIJJJJJJJJJJJJJIJJJJJJIJJ
@3653363/1
cggagaatcacaaaactcatgatacttttcaaattttcttttaaatttca
+3653363/1
?@7B??D:F??ADFDG<CCHHBB<ABCHBEH?GFIIFF<FFGF9F:DAGI
@3653364/1
cggagaatcacaaaactcatgatacttttcaaattttcttttaaatttca
+3653364/1
CCCFFFFFHHHHHJJJJJJJJJJJJJJJJJJJIIJJJJJJJJJIIJJJJI
@3653365/1
cggagaatcacaaaactcatgatacttttcaaattttcttttaaatttca
+3653365/1
CCCFFFFFHHHHHJJJJJJJJJJJJJJJJJJJJJJJJJJJJJJJIJJJJJ
@2647046/1
ccaaacttttcggggtgcaatcttcttttccggaaaatgctcgaaaactc
+2647046/1
CCCFFFFFHHHHHJJ@GHIJJJJJJGJIJJJJJJJJJJJJJJJIJJJJJJ
@7720200/1
tcgatacacagtcatagatccaatcctataattatccatttcctgtaatt
+7720200/1
CCCFFFFFHHHHHJJJJJJJJJJJJJJJJJJJJJJJJJJJJJJJJHJIIJ
@6182570/1
gctgccgttacttcctcaagcgctggtaacgctttatcgggttctgctaa
+6182570/1
@@@DFD>DFFBHFIJGFGGHIGGIG>GHCGGGIJIGJJIHG@C@GHIJI>
@6182571/1
gctgccgttacttcctcaagcgctggtaacgctttatcgggttctgctaa
+6182571/1
CCCFFFFFHHHHHJJJJJIJIJJJJJGHJJJJJJJJJJJJJIIJJJJJJH
@6182572/1
gctgccgttacttcctcaagcgctggtaacgctttatcgggttctgctaa
+6182572/1
CCCFFFFFHHHHHJJJJJJJJEHJJJHIGIJJJIJJJJIJJIJIIJJJJG
@6182616/1
gctgcctcaaaaacgtatgacaaaactatagacaaaccagaattacagga
+6182616/1
CCCFFFFFHHHHHJJIJJJJJJJJJJJJJJJJJIIIJIJJJJJJJJJJJJ
@7720346/1
tcgataggtgctttgtctggttaactttagtgggaaggtttaggtatttg
+7720346/1
CCCFFFFFDHHHHJJJJGIJHHGIJJJJIJIJJJGIJIHHHIJJ?GHIJI
@2648226/1
ccaaagcagaccttaaatctgtcagctgtccgggatctaagttttcacaa
+2648226/1
CCCFFFFFHHHHHJJIJJJIJJJJJJJJJIJJJJGIIJJJHDGIJIJJIG
@5182941/1
cttgacatttcgttaaagaaccacaaaatgtgacatatataaaggtgaat
+5182941/1
@@?BD:ADFHHB;AFHF<EHCEHIIIIIII9CG9DGHIHBGBFGGGHIG9
@5182942/1
cttgacatttcgttaaagaaccacaaaatgtgacatatataaaggtgaat
+5182942/1
CCCFFFFFHHHHHJJJJHIJIJJJJJJJJJHIIJJJJJJJJJJIJGIIII
@598448/1
aattataatcatcaatattatctatcgatactgaatgtaattttttatat
+598448/1
C@CFFFFFHGAHHIIJIJJGJGGIJJJGJJIJIGIIIEHGHIHIIJJJJI
@598502/1
aattataggattggatctatgactgtgtatcgatagctgttcactttttg
+598502/1
CCCFFFFFHFHHHJJJJIJJJIIJJHJHIJJGHIJJIIJIJJJJIJJJJI
@2144356/1
cacattttgtggttctttaacgaaatgtcaagagcataaagtatgtctag
+2144356/1
CCCFFFFFHHHHFIJJJJJJJJJJJJJJIJJJJJJJJJJJJHIJJIJJJJ
@5693274/1
gaagatctacagcgcaaattttgtttcatattttgaacgcgttgagtcaa
+5693274/1
CCCFFFFFHHHHHJJJJJJJJJJJJJJJJJJJJJIJJIIJJIIJJJIJJI
@6185232/1
gctggaacgtttaaatttctgtcatgagaatctcttggattcaatgggaa
+6185232/1
CCCFFFFFHHHHFJJGIJGGCHHIJJJIIJJJJIIIJIGIHIIJJIJJII
@5696386/1
gaagatttggagaatattgtggtagaccaattgaagttcttttatgagtc
+5696386/1
B@@DFDFFFFHFHGIGGIIHHIBHHCHHIGGIEHIIFDIIGIIGGGGGGI
@5696387/1
gaagatttggagaatattgtggtagaccaattgaagttcttttatgagtc
+5696387/1
B@@FFFFFHHHHHJJJJJJHGIFHJJJJJJJJJJIIHIJJJJJJJJJJHI
@5696388/1
gaagatttggagaatattgtggtagaccaattgaagttcttttatgagtc
+5696388/1
BCCFFFFFHHGHHJIJJJJIHICFIIJJIJJJIJJJHJJIJJJJIJJJHI
@58076/1
aaaaagcaggaaaagcccagaagaacgttcgactttcacttcattctatc
+58076/1
CCCFFFFFGHGHHIGHGIIGGIJJJGIEHGEGEFHGIGIJEDFCGEHHIE
@7722772/1
tcgcaatagctcaaaagggaacaatttttatcgagttattgatttcgagg
+7722772/1
CCCFFFFFHHHHHJJJJJJIJJJJJJJJJJJJJIJJJJJJJIJJJJIJII
@7722773/1
tcgcaatagctcaaaagggaacaatttttatcgagttattgatttcgagg
+7722773/1
CCCFFFFFHHHHHJJJJJJJJJIJJJJJJJJJJJJJJJJJJJJJJJJJJJ
@7722800/1
tcgcaatattagaaattttcaaatattcttcgcttttgactcgacaaaaa
+7722800/1
CCCFFFFFHHHHHJJJJJJJJJJJJJJJJJJJJJJJJJJJJJJJJJJJJJ
@59204/1
aaaaaggaaaaggaaagaagcaagaggaaggatcgcaagcttcttccagt
+59204/1
CCCFFDDFHGHBFHCGGGIIJIIIJJJJJIHIJIIJIIGGGHGGIJJIIB
@59205/1
aaaaaggaaaaggaaagaagcaagaggaaggatcgcaagcttcttccagt
+59205/1
CCCFFFFFHHHHGJJJJJJJJJJGJJJJJJJJJJIIIJJJJJJJJJJJJH
@4669044/1
ctgctaaaaaagcaggaaaagcccagaagaacgttcgactttcacttcat
+4669044/1
CC@FFFFFHHHHHJJJJJJJIJJJJJJJJJJIJHIIJJJJJJJIJJJJJJ
@4669045/1
ctgctaaaaaagcaggaaaagcccagaagaacgttcgactttcacttcat
+4669045/1
CCCFFFFFGHHHHIJJIJJJIJJIJIJIJJJIJHIJJIJJJJJJJGIJIJ
@2148221/1
caccaagagaagaaagctatacagtagtcaaatttgtatccattatcact
+2148221/1
@@?BDDDAFHFHHIGIIIIIIIIIHIIBFFHIIIIICFIIGHIGHIEEII
@2148222/1
caccaagagaagaaagctatacagtagtcaaatttgtatccattatcact
+2148222/1
CCCFFFFFGHHHHJJJJJJJJJJJIIJIGIIJJJJJGIJJJJJJJJJIJJ
@2148223/1
caccaagagaagaaagctatacagtagtcaaatttgtatccattatcact
+2148223/1
CCCFFFFFHHHHHJJJJJJJJJJJJHIFHIIJJJIIHIJIJJJJJJJJIJ
@2148224/1
caccaagagaagaaagctatacagtagtcaaatttgtatccattatcact
+2148224/1
CCCFFFFFHHHHHJJJJJJJJJJJJIIIIIJIJJJJIJIJJJJJIJIJJJ
@2656104/1
ccaaattgctctactctcaagaaatggcctccatgccgagcaagactccc
+2656104/1
@?@DDDD?A??FHBFHGEHIAHCGIE@9ACFFGAHBHIGB:@FHIIIIIC
@4669782/1
ctgctaaggtcatttctcgtaagtttattattatatctgtctgcatttat
+4669782/1
CCCFFFFFHDFFHJJJIJJHHIJJJJIJJJJJJJIIJJJJJJJJIJJJJJ
@60165/1
aaaaagggaaataaacaaggatgtaagaactatggaggaatattacaata
+60165/1
CCCFFFFFHHHHHJJJJJJJJJIIIIJJJJJJJJJJJJJJJJJJIJJIJI
@6721424/1
gtcaatgttattctaaaaagaagactgctaaacgttaaattttaaaagcc
+6721424/1
C@CFFFFFHHHHFGIIGGGGEHGGIGIIIIIIDGGIIJJJJJJIGIGJII
@6721425/1
gtcaatgttattctaaaaagaagactgctaaacgttaaattttaaaagcc
+6721425/1
CBCFFFFFHHHHHJJJJJJJJJIJJIJJJJJJJJGHIJIJJJJIIIJGII
@6721494/1
gtcaatgttttttcttcgatgtccacgtaggttacctcgaaggattgttc
+6721494/1
CCCFFFFDHHHHHIIJJGIJJIIGGIJHIJJGIJJJJJJIJJJIIJJHIJ
@62392/1
aaaaagtgataatggatacaaatttgactactgtatagctttcttctctt
+62392/1
CCCFFFBDHFHHHJJJJJJJJJJJJJJJJJIIJHIJJJJJJJJJJJJJJJ
@1111073/1
atccttgtttatttccctttttgtggagaggtactatgtgtgtttggcta
+1111073/1
CCCFFFFDFGGHHJJJJJJJHHGGGGHEGHICEGHFHJGGFHHIIJIJJI
@2149637/1
caccaatcaggtggtgacatcgttcgatgacaaagtgatgggcaatccca
+2149637/1
@?@DDDDDFDBB?G<<B@FG@FHDF@F<BE?FGCH?DCGG>FABGHCHEE
@2149638/1
caccaatcaggtggtgacatcgttcgatgacaaagtgatgggcaatccca
+2149638/1
CCCFFFFFHHHFHIGHGIJJJJIJIJIIJJJJIIJ?DHHJJJJJJJJJJI
@2149639/1
caccaatcaggtggtgacatcgttcgatgacaaagtgatgggcaatccca
+2149639/1
CCCFFFFFHHHHHJGIJJJJJJIJJJJJJJJJJJJCGHIJJJJIJJJJJJ
@3658718/1
cggagcggctgatatcaccaatcaggtggtgacatcgttcgatgacaaag
+3658718/1
@CCFFFFFHGGA8FEGFGI@GCB>DH1BG6B@DECBC?D?H=FEAGCEGH
@4142411/1
ctcacagagatcttcgacaaaatcgtctctgg
+4142411/1
CCCFFFFFHHHHHJJIHJJJJJGIJIGB?9?C
@6189023/1
gctgggaatggtgaaggctggtggtaaccattctttttgtggtgataatt
+6189023/1
@C@FFFDFHHHDFHJJJIIIJ?FHCHIJJIJJJJIJJJJFHDBDGIIJJI
@7725870/1
tcgcgcaaaggtaaaatcgttctagacatactttatgctcttgacatttc
+7725870/1
@@@DDDDDHFH<DGIIB@FAGEDGGACGEGGFHIIIGGEHGHEEGHG<FD
@7725927/1
tcgcgcgtaaagtgaccaaagcaaagacgcaataagtgatacaagaaaat
+7725927/1
@@@BDFFDHHDFCDHIIIIIGG;FH@FHFHIIIIIIFBGCHIIIIIIGHI
@5700469/1
gaagctcgcttttcaaattctcgtgacttttctcccctgtttgttcttaa
+5700469/1
@@@DFFFFFFHHHIIJJIJHGHDHIJIJIJJGJIIIJIIIJIGCHGIIII
@6190005/1
gctggtgcagctataccttcatctgttaacttcgtagctcctttaaa
+6190005/1
CCCFFDEFHHHHHJJIJJJJJJJJJJJJJJJJJIIJJJJJJJJJJJJ
@3125192/1
ccggtttgttctgaaacaaacatcactgtgatgaaaaa
+3125192/1
=??D=@D:<?B?:CEE<?FE:CE94<2<:?@9C<9DED
@3125193/1
ccggtttgttctgaaacaaacatcactgtgatgaaaaataaaaaaaaa
+3125193/1
@@@FBDDFFHHHDHHIIIJJGHIJHIJJGIGEGIIIIJFIJJJIIHII
@3125194/1
ccggtttgttctgaaacaaacatcactgtgatgaaaaataaaaaaaaaat
+3125194/1
@@@DDDFFHGGGBA@FHIGGDGBFHGHIHGEA@FFHEGHIEF>FHGGG<E
@3125195/1
ccggtttgttctgaaacaaacatcactgtgatgaaaaataaaaaaaaaat
+3125195/1
BCCFDFFFHHGHHGIJJJJJJJIJJJJJHIJIJJJJJJIJJJJJJJJJHE
@608292/1
aattgaagttcgtattatttcctcgaaatcaataatgcaatgtgtttaaa
+608292/1
CCCFFFDFHHHHHIIJIJJJIJJJJJJJJIJJJJJJJIJIIJFGGIJJJG
@608293/1
aattgaagttcttttatgagtctaataaaggtcaaaaaccccaaagaatt
+608293/1
CCCFFFFFHHFHHJJHIIIIGHIIIJJJJJFHIIJIIJJJJJJJJJJJJI
@7726455/1
tcgctagcgaacaatccttcgaggtaacctacgtggacatcgaagaaaaa
+7726455/1
CCCFFFFFHHHGHJJJJJJJJGIJDFHIIJJJJFHIJJJJJJGIJJJJJI
@3126741/1
ccgtaagctatccagctccgacgtactatgcccatttagctgcggcc
+3126741/1
;:?DDADD?CD:<E:C::3@E?::CB8:C99?D??99DDE<9?D@@@
@3126742/1
ccgtaagctatccagctccgacgtactatgcccatttagctgcggcc
+3126742/1
@@CDFFFFHHHHHIJJJIJIIEFGHIIJIIIJIIIJJJHIJGHJEIF
@68986/1
aaaaatatcgcaatagctcaaaagggaacaatttttatcgagttattgat
+68986/1
CCCFFFFFHHHHHJJJJJJGJJJIJJIIIIIJJJJJIJJJJJIIJJJJJJ
@1114206/1
atcgaagatttggagaatattgtggtagaccaattgaagttcttttatga
+1114206/1
@@@F<D=DFFB?FDGC@D@HDBCFE<<FFGCG=@FF@F9:?FHGADFG<D
@1114207/1
atcgaagatttggagaatattgtggtagaccaattgaagttcttttatga
+1114207/1
CCCFFFFFHHHHHJJJJJJJJIHJJFHIJJJJJJJJJIJJIJJJJJJJJH
@6729113/1
gtcacatgttcactcggtgcaacagatccgtaagctatccagctccgacg
+6729113/1
@CCFFDFFHHBDDFHGGCEGHHIIIGGGEHHGFHFGEFHFGIIIGIIGII
@69682/1
aaaaatattaggaatccactacaaggttttcaatagggcattctaacatg
+69682/1
CCCFFFFFHHHHHJJJJJJJJJJJJJFHIJJIIJJJJJJJJJJJJJJIJJ
@7727882/1
tcgcttttcaaattctcgtgacttttctcccctgtttgttcttaaataaa
+7727882/1
CCCFFFFFHHHHHIIIIIGIDB:CHGBHGIGIE??FHGFI>@F>DHCEEG
@7727883/1
tcgcttttcaaattctcgtgacttttctcccctgtttgttcttaaataaa
+7727883/1
CCCFFFFFHHHHHJIHJIAGEDHIIJGEHIJJF?FGG>FHGIJEIIIIGJ
@7727884/1
tcgcttttcaaattctcgtgacttttctcccctgtttgttcttaaataaa
+7727884/1
CCCFFFFFHHHHHJJJIIIIIIJJJJFHHJJJIGIIJIIJIJJIIJIJIJ
@7727908/1
tcgcttttgactcgacaaaaatttaaacacattgcattattgatttcgag
+7727908/1
@@@FFFFFHGFDHHGIIJEGIEHIGJJFIIJGIIJGIJDEGIIJJJIGGH
@7727909/1
tcgcttttgactcgacaaaaatttaaacacattgcattattgatttcgag
+7727909/1
BCCFFFFFHHHHHJJIJJJJJJJJJJJJJJJJJJJJJJJJJJJJJJJJJI
@7727988/1
tcggaaaagtaacgcccgaacaagccaatcagaccaacggaacgcccgga
+7727988/1
CCCFFFFFHFHHHIJJJJJJJIJJJJJJJJJJIJJJIJJJJJJJJHHHFD
@7728157/1
tcggaacataaaagcacggtggcaaccaattatcgtgaggatcaaatttt
+7728157/1
CCCFFFFFHHHHHIIJJJJAGHDHIJJJJJJJJJJHGIJIJJJJJJIIJI
@6193086/1
gctgtataaattttttcttccatcaaaggctggatatctttttgggtaat
+6193086/1
??===BDDDHDHHGHGIGGHGIIIGGIEFAGDE@G@FBBGGHGA@D?BFH
@3128653/1
ccgtagcagacggccactggcaaagtggatagctgcaccaagcattggtg
+3128653/1
CCCFFFFFHGHHHGIIJJIJIGIJI?FHFHIIIIIGJIGEFFGHFGGIBF
@5703588/1
gaaggatagcaactaattttacaagctatactttgcatagaattagtggt
+5703588/1
BBB?DDFFHHHHHJJIJJJJJJJJJJJJJJJJJJJJJJIJJJJJJJGGIG
@5703589/1
gaaggatagcaactaattttacaagctatactttgcatagaattagtggt
+5703589/1
CCCFFFFFHHHHHJJJJJJJJJJJJJJJJIJJJJJJIJIJJJJJJJHHJH
@5703864/1
gaaggatcgcaagcttcttccagttcaccatcagattcacaagcaggatc
+5703864/1
CCCFFFFFHHHHHJJJJJJJJGJIJJJJJJJJJJJJJJJJJJJJJJJIIJ
@3663488/1
cggagttttgcctgttccgtagcagacggccactggcaaagtggatagct
+3663488/1
BCCFFDFFHHHHHJHJIJIIJJIJJIJJJJJGIEIIJJJIJBGHHHIJFI
@3663489/1
cggagttttgcctgttccgtagcagacggccactggcaaagtggatagct
+3663489/1
CCCFFDFFHHHGHJIIJJIHIJIJJFJJJJJIJJJJIJIJJFGHIIJIGI
@3663490/1
cggagttttgcctgttccgtagcagacggccactggcaaagtggatagct
+3663490/1
CCCFFFFFHHHHHJIJJJJGJJJJJJJJIJJHIGHJJJGGHBFHIIIJJG
@2665474/1
ccaacatctgatagttccttaaacactggatcttgaattttcttttcagc
+2665474/1
CC@FFFFBFHFFHEIIGGIIAFGEBFHGG?EFIIIABGHIIIIIII@DEF
@4144667/1
ctcacattctagatgaaattcagggggactatatgggaaatataaaacta
+4144667/1
CCCFFFFFHHHHHJJIJJJJJJJJJJJIIIJJIIJJJJJJJJJJJJJJII
@7729223/1
tcggagctggatagcttacggatctgttgcaccgagtgaacatgtgacat
+7729223/1
CCCFFFFFGHFHGIGGIGHGIEFHGEDHGHJJJGGHBG?FDHFGFFGIJI
@5704713/1
gaaggattgttcgctggcgatctcctgcaagaactgaacaaagttgaagt
+5704713/1
C<BFFFFFHHHHHJJJJIJIJJIJJJJJJJJJJJJJIGIJJJJIIIJIJF
@5704714/1
gaaggattgttcgctggcgatctcctgcaagaactgaacaaagttgaagt
+5704714/1
CCCFFFDFHHHHGJJJIJJIJIJJJJJIJJJJJJEIIGIIJIHGHIJGI=
@6729705/1
gtcacattttgtggttctttaacgaaatgtcaa
+6729705/1
1=?B;:ABHFCCDGAE?B>EDHCF@BHEBFHGF
@6729706/1
gtcacattttgtggttctttaacgaaatgtcaagagcataaagtatgtct
+6729706/1
C@CFFFFFHHHBFHCHEGIJGIGIJJJIJIJJJJJJJJIJJJJFHIJGIH
@6729707/1
gtcacattttgtggttctttaacgaaatgtcaagagcataaagtatgtct
+6729707/1
CCCFFFFFHGHFHIFHIIJJJJJJJJIIJHGGIGJIIGJJIHIIGIIHHD
@1115492/1
atcgaatattagtagcaagatccgagatgtggtacacgacgaatgatgtg
+1115492/1
CCCFFFFFHHHHHJJJJJJJJJJJJJJJIIIIGHIJJIJJJJJJIJIJJJ
@6729853/1
gtcaccacctgattggtgatatcagccgctccgggcgttccgttggtctg
+6729853/1
CC@DFFFFHHHHHJJJGHIJJJJIJJIIJJJJJIJGIJJJJJJJJHEHHH
@1115681/1
atcgaatcgaatattagtagcaagatccgagatgtggtacacgacgaatg
+1115681/1
CCCFFFFFGFHBFHIIGCHGGGJIJJJIIIIJJJIHIDGHIJIIIIJIJI
@1116023/1
atcgaatgtgtgcagaatcagcactgaatcaaaaaattctccatcgttac
+1116023/1
CCCFFFFFDFHFHIIJJJJJIIJIJIJJJJJJJJJGGIJJIJJJJIGHGJ
@6730775/1
gtcacgagaatttgaaaagcgagcttcatgatcccctgaaaaatatatct
+6730775/1
CCCFFFFFHHHHHJJIJJIIJIIIJJJJJJJJJJJJJJGJIJJJJJJJIJ
@6730847/1
gtcacgattaacaaatggacaatcgtgtgcgctgataggaggccaccaag
+6730847/1
CCCFFFDFHHHHHJJJJJFIIJIJJIIEGGIIIJIIIIJHIJ?GIIIJGA
@7730770/1
tcggcagccaagaacttgctggatctcttggtcggaaaagtaacgcccga
+7730770/1
CC@FFFDFGHGHGJJGIHIGIIFHHIGIGIIBGHIHIJIG<BGGHIJJJJ
@7731157/1
tcggccaggagcaacgcgttgattctgtaaagaatgcaaggtaacgctac
+7731157/1
CCCFFFFFHHHGHJIJIGDGGCGIIJGHGIIIIIJJJJJIJ?FHIIJIII
@3666935/1
cggatatcagaagccctcttaaattgccatccagttgctgggcaaccaac
+3666935/1
CCCFFFFFHHHHFGIJHJJJJJJJJJJJJJJJIJJJJJIJJJJJJJJJIJ
@3130841/1
ccgtatttgttccaaaaccgtggaccaccgttggaattccattcaactga
+3130841/1
@C@FFFFFGFBHHIGIIEGIFDGGHJJJJFHHDGGBHGHJIJJIJJJIJJ
@6195426/1
gctgttcactttttggtcatgattttgaggtactcgagggcatgatgagc
+6195426/1
@@CF?DEFHHHHHJGGEHHIJIIHGIIIJJ?FGHIJJIGBHGHIJIJJJB
@6195427/1
gctgttcactttttggtcatgattttgaggtactcgagggcatgatgagc
+6195427/1
CCCFFFFFHHHHHJJJHIJJIIJJJJJGIIHIIJJIGIJJJJJJJJJJJI
@6195907/1
gctgttgtggagctgtttgtctgccccaagtgggttgttgttgttgagga
+6195907/1
BCCFDFFEHHFFHJIIJJIJIIIIIJJJHIFHIJGHIIIHGIIHIEGIIF
@6195999/1
gctgtttaacacaatgtgttaaagtaagaactgtgttaaaaatgaattct
+6195999/1
CCCFFFFFHHHHHJJJHIIIJJJIIJJJJJJJJIJJJJJJJIJJJJJJIJ
@3132255/1
ccgtcctcttctagcagctttaatgcattgtatgcagcatcatgtttact
+3132255/1
CCCFFFFFHHHHHJJIJIIJJJJJJJJJJJJJJJJJJJJJJJJJIJJIJJ
@7732658/1
tcgggcgttacttttccgaccaagagatccagcaagttcttggctgccga
+7732658/1
CCCFFDDDHFFDHJJGIGGHIGIIGIGGIJIEHGIG=FFHIGIIJICGA:
@7733162/1
tcgggttctatgtagactttgcctctggccgcagctaaatgggcatagta
+7733162/1
@@@DD=DD?<D<ABA:?AFHDCHDEB@EAF8?0??3BHIGGIIGEEEG@G
@7733167/1
tcgggttctgctaagtggtaagtagaaggtaagccacttaagcacacatg
+7733167/1
CCCFF?DDHHHGHIIBGH?FHH<EEFHIICFHIIIGIIIIIIIGGIIIIB
@3669662/1
cggatctgttgcaccgagtgaacatgtgacatagaaaatacgtaagttgc
+3669662/1
@@@DBDDDADHDHCH:E@AFAE@E<EGHDEGEIDEFHDDHG9DDG9B9DH
@7733655/1
tcggtattcgggactgaaagacactaagattaccaagttgggcaaccagc
+7733655/1
BCCFDFFFHHHHHJIJIJIIIJJJJJJJJJJJJJJJJIJJJJJIJJIJJI
@5707549/1
gaaggtttaggtatttgtggtatctgtcgatgttgccagaacgtaagata
+5707549/1
C@CFF;DDDFF<DFHIB@GHEGHHIIGIIIIEHH@FHGGIIIIHHIHGGG
@4148280/1
ctcaccttacaaaataaaatacggcaaagagaagaaaggccgatagaatg
+4148280/1
CCCFFFFFGHHHHJGIJJJGIHHJIJJJJJJJJIJJJGIEHJJGHIJJIG
@4148281/1
ctcaccttacaaaataaaatacggcaaagagaagaaaggccgatagaatg
+4148281/1
CCCFFFFFGHHHHJJJJJJJJJJJIJJJIIJIIGIIIIIFIIGIJJIJJJ
@4148282/1
ctcaccttacaaaataaaatacggcaaagagaagaaaggccgatagaatg
+4148282/1
CCCFFFFFHHHHHJJJJJJIJGIIIJJJJJJJJJJIJJJJJJJJFHIJII
@1118625/1
atcgacttaggagaaggcatggaaatgtatcacggattttatcaatcggc
+1118625/1
@@@?DFDDDFBDDBEBGEGHHEFDHIGGGIGHHHGGG<FBBBBHIJJC<A
@6732958/1
gtcacttttcgcgcaaaggtaaaatcgttctagacatactttatgctctt
+6732958/1
@?@DDBDFH?FHFI>CFEA?EHIIDHICBDGHGCECBHHIIGIIGIGIFE
@6732959/1
gtcacttttcgcgcaaaggtaaaatcgttctagacatactttatgctctt
+6732959/1
@@@DDDDDHFHHFB<FIEH9CGHI@FEHIGHGGEGHGIIGIIGDDHIIII
@6732960/1
gtcacttttcgcgcaaaggtaaaatcgttctagacatactttatgctctt
+6732960/1
@@@DDFFFHHHHHJJJIJJHGHIJJEGGIJIJGIIJJGGGIIJIIIJJGJ
@6732961/1
gtcacttttcgcgcaaaggtaaaatcgttctagacatactttatgctctt
+6732961/1
@@@FDDBFHHHHGJJJIII>FHIJGIIHIGIJIIIEEIIJJIIJIJJJJJ
@6732962/1
gtcacttttcgcgcaaaggtaaaatcgttctagacatactttatgctctt
+6732962/1
@BBFFFFFHHGHHJGJJJJ?FHIJIHIHIIJIIIIIIIJJJJJJJJJJJJ
@6732963/1
gtcacttttcgcgcaaaggtaaaatcgttctagacatactttatgctctt
+6732963/1
BB@FFFFFHHHHHIFIJJJBGHIJIHIHJIIIIIJJJIJJJJJJJJJJJJ
@3671317/1
cggatggacaatttgaacaagttacaagtgccgaagtacgagctattcga
+3671317/1
@@CDDFFFGHHHHJGEHIIJIHIJJIIIFHIGGFEHBGHIJJJJIJJJJC
@6732964/1
gtcacttttcgcgcaaaggtaaaatcgttctagacatactttatgctctt
+6732964/1
CCCFFFFFHGHHGJIJJIJGHIJJIHIIJIIJIJJJIIJJJJJJIJJJJJ
@6732965/1
gtcacttttcgcgcaaaggtaaaatcgttctagacatactttatgctctt
+6732965/1
CCCFFFFFHHHHHJJJJJJCGHIJJJJHJJJJJJJJJJJJJJJJIJJIJJ
@2154384/1
caccaattgtacagaatggttgttctgcttcacc
+2154384/1
@@@DDDDDFDFFHGDHGII@E:CG@EHFGBBC>D
@73989/1
aaaaatgtcaaaattttgcaaattatgtggcattttgacatttatgtgac
+73989/1
CCCFFFFDHHHHHJJJJJJJJJIJJJIJIJIJJJJJJJJJJJJJJJIJJJ
@73990/1
aaaaatgtcaaaattttgcaaattatgtggcattttgacatttatgtgac
+73990/1
CCCFFFFFHHGHHJJJJHGJJJIIHJICHHGHJJJIJIJJIJJJJJIIJI
@73991/1
aaaaatgtcaaaattttgcaaattatgtggcattttgacatttatgtgac
+73991/1
CCCFFFFFHHHHHIJJJJIIJJJJJJJJJJIIJJJJJJJIJJJJJJHIJI
@73992/1
aaaaatgtcaaaattttgcaaattgtgtggcattttgacatttatgtgac
+73992/1
CCCFFFFFHHHHHJJIJJJJJJJJJJJHIJJJJJJJJIJJJJJJJJIIJJ
@73999/1
aaaaatgtcaaatcatgtcaagaccccggcgatggttcttcaagagctgg
+73999/1
CCCFFFFFHHHHHJJJJJJJJJIJJJJJGIJJEIJBFHGGGHEIHJIJIG
@6198063/1
gcttaagtggcttaccttctacttaccacttagcagaacccgataaagcg
+6198063/1
CCCFFFFDHFHHHFJJGIIIIJJJJJJGIJJJGIJIJJJIJJIIIJIHIG
@6198064/1
gcttaagtggcttaccttctacttaccacttagcagaacccgataaagcg
+6198064/1
CCCFFFFFHHHFHGHIGHHHIJGIIIIIJJJHIJJIJJGJJJIIEHHHHI
@5708044/1
gaagtaacggcagcactattgacactaagaaatcacagagccccgggccc
+5708044/1
@C@FDDDFHGHHFGGGGEBHEGGFHIGIGIJJGBGHG@HEEHIH:@FGBH
@7736518/1
tcgtattattcctcgaaatcaataactcgataaaaattgttcccttttga
+7736518/1
CCCFFFFFHHHHGJJJJJJJJIJIIJJJJJJJJJJJJIJIJJJJJJJJJJ
@5195628/1
cttgataaatgaaagaaattaaacacgctgagaaagctatggttgagtga
+5195628/1
@CCDDDDDDH?4CGGEIECGGGGHBFBG?@G;DDAHGIED@9:91BD?9B
@1119597/1
atcgagggcgccatccacgagccaatcttccgctaccgcgtgttcc
+1119597/1
@@@BDD?@CDDDHBEGECBFF0DD?FBBDHIEBGAHE<@B:=9;@A
@1119598/1
atcgagggcgccatccacgagccaatcttccgctaccgcgtgttccttaa
+1119598/1
CCCFFFFFGHHHHJJJIJJJJIJJJIJJJJJJJJJJJIIGEEBEEECEEE
@616582/1
aatttatagttttttgcatttttattcggcttattgtaatattcctccat
+616582/1
C@@BDFFFHFHHHIJGFIHJIJIIIIHIJIJIIIIJFHDFIGIGGGGGHI
@4149496/1
ctcacggcgactctgttaaacggcaattgtcaaccacatgaggtgttacc
+4149496/1
CCCFFFFFHHHFHIIEHHJJJJIJJJJJIIJJIJJJJJIIJIJDHDEFHG
@3676739/1
cggcaaagagaagaaaggccgatagaatgaagtgaaagtcgaacgttctt
+3676739/1
B<@FFFFFHGHHGIJIJJIJJGGHIJJJJIJJDGIJIJHGHIJJJJJJJJ
@3677215/1
cggcaacaaaaagtgataatggatacaaatttgactactgtatagctttc
+3677215/1
@@CFFFDDFHHHAAB@@GHIGGEHHEIIIIIBDFDHHHGIIGGGDGIDHG
@3677216/1
cggcaacaaaaagtgataatggatacaaatttgactactgtatagctttc
+3677216/1
CC@FFFFFHHHGHCFHGIJIJJEIJJJJJJIJIJJIJJJJJJJJIJJJIH
@3677217/1
cggcaacaaaaagtgataatggatacaaatttgactactgtatagctttc
+3677217/1
CCCFFFFFHHHHHAGFHGIGGIHGIIIIJIJJGGIIJJJJHIJIGIGIJG
@3677218/1
cggcaacaaaaagtgataatggatacaaatttgactactgtatagctttc
+3677218/1
CCCFFFFFHHHHHCFGGIIJJJGIJJJJJJJJJIIJIJIJGIJJJJJJJJ
@3677219/1
cggcaacaaaaagtgataatggatacaaatttgactactgtatagctttc
+3677219/1
CCCFFFFFHHHHHCGIIJJJJJJJIJJJJJJJJIIIIIJJIJIJJJJJII
@3677220/1
cggcaacaaaaagtgataatggatacaaatttgactactgtatagctttc
+3677220/1
CCCFFFFFHHHHHCGIIJJJJJJJJJJJJJJJJJJJIJJIIJJJJJJJJJ
@3677221/1
cggcaacaaaaagtgataatggatacaaatttgactactgtatagctttc
+3677221/1
CCCFFFFFHHHHHEGGIJJJJJJJJJJJJJJJJJJJJJJJJIJJJJJJJJ
@3677222/1
cggcaacaaaaagtgataatggatacaaatttgactactgtatagctttc
+3677222/1
CCCFFFFFHHHHHEGIIJJJJJIJIJJJJJJJJJJIJJJJJJJJJJJJJJ
@6201361/1
gcttattgtaatattcctccatagttcttacatccttgtttatttccctt
+6201361/1
CCCFFFFFFHHHHJJJJIJJIJIJJJJIJJJIIJJJIIJJJJJJJJJJJJ
@1121069/1
atcgataaaaaaatatcgcaatattagaaattttcaaatattcttcgctt
+1121069/1
CCCFFFFFHHHHHJJJJIJJJJJJJJJJJJJJJJJJJJJJJJJJJJJJJJ
@619921/1
aatttctcaagggcacacggcaacaaaaagtgataatggatacaaatttg
+619921/1
CC@FFFFFHHHHHIJGIJIJFIIJJJJJJGBGGIIJJIJJJGIJJGIGGI
@7741564/1
tctaaagctatctactcgttatataatcatcattcaaacattgaagccag
+7741564/1
@@@DDFEFFGHHHJJJIJIIIGIJJGIJJJJFIJAFIIIJJGIJICHHJG
@7741565/1
tctaaagctatctactcgttatataatcatcattcaaacattgaagccag
+7741565/1
CCCFFFFFHHHHHIJJJIGIGHHHIJJJJJIIJJJIJJJJJJJJJJIJJI
@7741566/1
tctaaagctatctactcgttatataatcatcattcaaacattgaagccag
+7741566/1
CCCFFFFFHHHHHIJJJJHIIJJJJJJIJJJJJJIJJIJJIJIJJIJJJI
@7741567/1
tctaaagctatctactcgttatataatcatcattcaaacattgaagccag
+7741567/1
CCCFFFFFHHHHHJJJJJJJJJJJJJJJJJJJJJJJJJJJJJJJJJJJJI
@2676992/1
ccaacgttacgttcctgagggtttgtggaatagccaataacatctttaag
+2676992/1
CCCFFFFFHHHHHJJJIIJJJFHIIFHGHJIJJJJJJJIJJJJJJJJJJJ
@4151929/1
ctcactgccggtacaatacaagtttctctaaaagtaaaccacggaacact
+4151929/1
CCCFFFFFHGH@DGGIDEEHIGEHIFHHGIJJJIDFGIFHIIIJDHJHII
@7242744/1
gtttaatttacctagcgcgaggctgagatgattcgtttctacgggtattt
+7242744/1
BBBFFFFFHHHHHJJJJJIJJJJJJIJIJIJJJJJJJIIJJJJJIGHIJJ
@7243050/1
gtttaatttctttcatttatcaaggttttcaaactgttaaaaaacctgct
+7243050/1
@@@DDDDDHBFHHBEFHIDFDEIGIAFHIIIIIIIIGIEIIIIIIIIGIG
@7243051/1
gtttaatttctttcatttatcaaggttttcaaactgttaaaaaacctgct
+7243051/1
CCCFFFFFHHHHHJJJJJGIGJIIIFHHJJJJJJJIJIJFIJJIJJJJJJ
@7743759/1
tctaagccgaaatttctctgaagacaagtcaaaagtatgtcgtacggagc
+7743759/1
4===AADDHHHHHJJJJJJJJJIIJJJJIIJJFII?GEIFGIJIJJGGJJ
@6739070/1
gtcagcgtcctccaggagttgctgagccgtcgcggcatcactcccaaata
+6739070/1
?@?BA=8=<@DFHEHG9@HHEHI@EBFGEHIII>FGGGIIHAHHFHEEE@
@6739071/1
gtcagcgtcctccaggagttgctgagccgtcgcggcatcactcccaaata
+6739071/1
CCCFFFFFHHHHHIJJHIGHIJIJJJJJJGHIJIIGEIJEHIHHG>DDCD
@5713388/1
gaagttgtctgcccctttcttaatcggttctgcatgaatgccatctgggc
+5713388/1
@@BFFFFFHHHHHJJIJJJJJJJJJJJJJJJIJIIJJGJJJJJJJJJJII
@5713389/1
gaagttgtctgcccctttcttaatcggttctgcatgaatgccatctgggc
+5713389/1
@B@FDFFFHHGHHJJJJJJJJIJJJJJIJIJIJIJJJJJIJJJJJJJIJJ
@7246026/1
gtttacctgtgtatgataaataaacttttttcggg
+7246026/1
@@@D?BDDDFFHB@FGGIB44A@HCEEHB?F?DF@
@7246027/1
gtttacctgtgtatgataaataaacttttttcgggtttggaaaaaatttc
+7246027/1
@@@DDDDBH:DFHI><DHIIGIIIGGHIIIIIIIGCFGCHCGIIIHEHHD
@7246028/1
gtttacctgtgtatgataaataaacttttttcgggtttggaaaaaatttc
+7246028/1
CBCFFFFFHFFFHJIIIIJJJJJJHIJJJJJJJJJFHIIJIJJJJJIJJJ
@4154875/1
ctcacttttttccgaaaaaatatcgcaatagctcaaaagggaacaatttt
+4154875/1
@@@DDDDDHHH?F@?FHIIIBDDFHIIIGIIIGIGIIIGGI@FE=GAHII
@6203195/1
gcttcatgtacttgccgaaaacttccaaatctcgcctatcaagaggtctg
+6203195/1
B@CFFFFFHHHHHJJJJJJJJJJIJJJJIIJJIIJJJJJJJJJJJJFGGG
@6203196/1
gcttcatgtacttgccgaaaacttccaaatctcgcctatcaagaggtctg
+6203196/1
CCCFFFFFHHHHHIJJJGIJJJJJJJJJJJJJJJJJJJJJJJJJJJGGGE
@1122995/1
atcgatacacagtcatagatccaatcctataattatccatttcctgtaat
+1122995/1
CCCFFFFFGHHHHJJJJJJJJJJJJJJJJJJJJJJJJJIJJJJJJJIJJJ
@3140377/1
ccgttacttcctcaagcgctggtaacgctttatcgggttctgctaagtgg
+3140377/1
CCCFFFFFHHHHHJJJIJJJJJGIJJJJIJJJJJDHIJJJJJJJJJJIJI
@1123059/1
atcgatactgaatgtaattttttatatagtgccccgatgatatgatatgt
+1123059/1
CCCFFFFFHHGHHJHHIJJJJJJIJJJJJHIJJJJJFGG@GGGGGIDIHD
@3140378/1
ccgttacttcctcaagcgctggtaacgctttatcgggttctgctaagtgg
+3140378/1
CCCFFFFFHHHHHJJJJJJJJJHHIJJJJJJJJJJJJJJJJJJJJJJHII
@1123090/1
atcgatagataatattgatgattataattaataactagtgcctaataata
+1123090/1
CCCFFFFFGHGHGJIJGJIJJIJIJJFEJJIJJIJJJJFGGIGIIIIJJJ
@80920/1
aaaaattgttcccttttgagctattgcgatattttttcggaaaaaagtga
+80920/1
CC<DFFFFHHHHHJJJJJJIIJIJJJIJJJJJJJJJIJJIIJJJJJJGGG
@81107/1
aaaaatttaaacacattgcattattgatttcgaggaaataatacgaactt
+81107/1
@??DFBDFHHFDHGBHGGBFHEGFFGIIIHGIIGEGGEHIIIHGCBGAFG
@81108/1
aaaaatttaaacacattgcattattgatttcgaggaaataatacgaactt
+81108/1
CCCFFFFFHHHHGJIJIJJJJJJJJIFIJJFIJJJJJJJJJJJJJJJJIG
@81109/1
aaaaatttaaacacattgcattattgatttcgaggaaataatacgaactt
+81109/1
CCCFFFFFHHHHHJIJJJJJJJJJJJGIJJJJHIJIJJJJJIJJIJJJJJ
@81110/1
aaaaatttaaacacattgcattattgatttcgaggaaataatacgaactt
+81110/1
CCCFFFFFHHHHHJJJJJJJJJJJIJIJIJJIHHIHJJJJIJJJJJIJII
@81111/1
aaaaatttaaacacattgcattattgatttcgaggaaataatacgaactt
+81111/1
CCCFFFFFHHHHHJJJJJJJJJJJJJIJJJJIGIJJJJJJJJJJJJJJJJ
@1123704/1
atcgatctggcttcaatgtttgaatgatgattatataacgagtagatagc
+1123704/1
@CCFFFFFHGHHHJJJJIJJJIJJIIJIIIJJIJIJJJJIIIFHIJJJJJ
@1123886/1
atcgatgcattgaaacgcaaactgacgtttactcttctaatgtcaaacag
+1123886/1
CCCFFFFFHHHHHJJIJJJJJJJIJJJJJJJIJJJIJJJIIJIJJJIJJJ
@622380/1
aatttgtgtaattgaagttcgtattatttcctcgaaatcaataatgcaat
+622380/1
@@@DFDBDHFHHHEIGGHJJGDGHIGHIJGCIGIJJBBDFIJGICBGHDB
@622381/1
aatttgtgtaattgaagttcgtattatttcctcgaaatcaataatgcaat
+622381/1
CCCFFFDEHHHHHIGEGCEHIHIIJIJJIIHIIJGG?GHIIIJJIJIIGH
@622382/1
aatttgtgtaattgaagttcgtattatttcctcgaaatcaataatgcaat
+622382/1
CCCFFFDEHHHHHJJJJHIJJHIJJIJJIJJJJJIJJJJJJJJJJJJGII
@622383/1
aatttgtgtaattgaagttcgtattatttcctcgaaatcaataatgcaat
+622383/1
CCCFFFFFHHHHHJJJJJJJJJJHJJJJJJJJJJJJJJIJJJJJJJJIJI
@4155388/1
ctcagaaattcgaataaattcagtctcggtttcagttactcttgatttta
+4155388/1
@@@DDDADHHBFHJGIIAFHGCHHHIJGGGGGEFGFHDEHGIGHFEHCGH
@4155389/1
ctcagaaattcgaataaattcagtctcggtttcagttactcttgatttta
+4155389/1
CC@FFFFFHHFHHI@HHFDHEHCH@FDEDGHGGIGB?FGIHGCHBFGHHI
@4683546/1
ctgctgttgtctcgctccaggttgctgttgtggaggagcgggct
+4683546/1
@@@DDDDDFHHFHBGHGIGDHACCG@EHHDHGEDBG7;BDHG68
@4683547/1
ctgctgttgtctcgctccaggttgctgttgtggaggagcgggctgctgtt
+4683547/1
CCCFFFDFHHHFHIIIIIHHG<<FHCGHIIIIIHHIGHEEGGGHBAEC;A
@4683997/1
ctgctgttttaacgtaactatattgtggtccgctatttggtacgacgaca
+4683997/1
CCCFFFFFHHGHHJIJIJJIJGIJJHIJJJJIIJJJIJJJIIJFIJIJJJ
@7247808/1
gtttactcttctaatgtcaaacagaatctagccaaacacacatagtacct
+7247808/1
@@@FFFFFHHHHHJJJHJJJJIJJJJJJJJIIJJJIJJIJJJJJJIIJJJ
@3143994/1
ccgtttgctgttgttgggcacctttttgctgcccttgtgtgggaccagtc
+3143994/1
@@@DDDDFHFFFDGFGGDGIGJIGEIJIFIIJJJJGI?GHFGIJJIJIHF
@5714758/1
gaagttttttccataagccagtcggagaaattatcgacttaggagaaggc
+5714758/1
?@<BADDFHHFHGJJJIIIEIHGHIEEDFEHHDIEFDDFHEHGGD@BBCE
@7248610/1
gtttacttcatttgaatctatggaagttcgtattattcctcgaaatcaat
+7248610/1
@@@FFFFFHDHHHIHIIIGHIGIDGHFHGGFIIIGIJJJGIIIJJIJGJJ
@7248611/1
gtttacttcatttgaatctatggaagttcgtattattcctcgaaatcaat
+7248611/1
B==ADDFFHHHHHJGGJGIIJJJJJJJIIIIJGIIIIIIJJJJIJIIIHI
@7248612/1
gtttacttcatttgaatctatggaagttcgtattattcctcgaaatcaat
+7248612/1
C@@FFDDDFDBHHCGGGGGD??EAGAAF:;A@GH9GHHEGGIGGGDBFHG
@6207068/1
gcttgaagtaaaacaagaagaaagtaaagttacaccagttgaagaaatac
+6207068/1
CCCFFFFFHHHHHJJJJIJJJJJJFHIIJIIJJJJJJJJJIJJJJJJJJJ
@3146627/1
cctaaaccttcccactaaagttaaccagacaaagcacctatcgaatcgaa
+3146627/1
CCCFFFFFHHHHHJJJJJJIHHIJJJJJIJJJIJIJJJJJJJJJIJJGHH
@2684557/1
ccaagagatgtgcatgtcccgcagatggccaccaccattctatgaaatgg
+2684557/1
CCCFFFFFHHFFHIIGGIIJEIGIFIJJJJBHICHJIJJJIIJIGHIJJJ
@3147186/1
cctaaactcacttttttccaaaaaaatatcgcaatagctcaaaagggaac
+3147186/1
CCCFFFFFHGGHHIJJJIIJJIJJJIJIJJJJIJJIJJJJJJIJJJJJJJ
@3147187/1
cctaaactcacttttttccgaaaaaaatatcgcaatagctcaaaagggaa
+3147187/1
BB=DDFFFHHHHHJJJJGIJJJJJJJJJJJJJJJJJIJJJJJIJJJJIHH
@3147188/1
cctaaactcacttttttccgaaaaaaatatcgcaatagctcaaaagggaa
+3147188/1
CCCFFFFFHHHFHJJJJJJJJJJJJJIJIJJJJJJIIJJJJJJJJJIIHH
@3147189/1
cctaaactcacttttttccgaaaaaaatatcgcaatagctcaaaagggaa
+3147189/1
CCCFFFFFHHHHHJJJJJJIIJJJJJJJJJJJJJJJJJJJJJIJJJIJHH
@3147190/1
cctaaactcacttttttccgaaaaaatatcgcaatagctcaaaagggaac
+3147190/1
=?1=DDFFGHHHHJJJJJJJJIJJJJJJJJJJIJJJJJJIIIJIGIGJIJ
@3147191/1
cctaaactcacttttttccgaaaaaatatcgcaatagctcaaaagggaac
+3147191/1
?@BDDDEDHHHHHJJJJJJJJJJJJGIJJGJJJJJJJJJIIJJJJJJJJJ
@3147192/1
cctaaactcacttttttccgaaaaaatatcgcaatagctcaaaagggaac
+3147192/1
@@@FFDFFHHHGHIJJJIJIIIIIJIJJJIJIIJIIHHJIHIJIIFEHIG
@3147193/1
cctaaactcacttttttccgaaaaaatatcgcaatagctcaaaagggaac
+3147193/1
BB1ADEFFHHHHHJJJJJJJJJJJJJJJJIJJJJJJJJJJJIJJJJJJJJ
@3147194/1
cctaaactcacttttttccgaaaaaatatcgcaatagctcaaaagggaac
+3147194/1
CCCDFFDBDDFFHIIIIBG@@FHIIIGGDHHEEHDHGIGGIIIIGIIAE=
@3147195/1
cctaaactcacttttttccgaaaaaatatcgcaatagctcaaaagggaac
+3147195/1
CCCFFFDBF?FFHIIIIEIDBHIIIIDGGIIIEHGHGGEHIIII@GIGHC
@3147196/1
cctaaactcacttttttccgaaaaaatatcgcaatagctcaaaagggaac
+3147196/1
CCCFFFFFFHFHHJJJJEIIHIIJJJGGGIIJJJJJJJIJJIIJIJIIIG
@3147197/1
cctaaactcacttttttccgaaaaaatatcgcaatagctcaaaagggaac
+3147197/1
CCCFFFFFHHHHHJJJJJJIIJJJJJJJJJJJJJJJJJJJJJJJJGIIJI
@3147198/1
cctaaactcacttttttccgaaaaaatatcgcaatagctcaaaagggaac
+3147198/1
CCCFFFFFHHHHHJJJJJJJJJJJJJJJJJJJJJJJIJJJJJJIJJJJJJ
@3147199/1
cctaaactcacttttttccgaaaaaatatcgcaatagctcaaaagggaac
+3147199/1
CCCFFFFFHHHHHJJJJJJJJJJJJJJJJJJJJJJJJJJJJJIIJJJJJJ
@3147200/1
cctaaactcactttttttccgaaaaaatatcgcaatagctcaaaagggaa
+3147200/1
@@@DFFDDFBFDHIIIIIBHEDHIIIIAFHIIIGIGGIIEFFIIIFIIEH
@3147201/1
cctaaactcactttttttccgaaaaaatatcgcaatagctcaaaagggaa
+3147201/1
CCCFFFFFHHHFHIJJJIDHFEHDHIJCGGIIIJJIGIJEGJJJJGIJDH
@7748343/1
tctactcgttatataatcatcattcaaacattgaagccagatcgataaaa
+7748343/1
CCCFFFFFFHDHDIIJJJJJIGIIJJJJFHHJIJJJJJIGIJJJIJJJJJ
@7748351/1
tctactctcaagaaatggcctccatgccgagcaagactcccgtcagcgtc
+7748351/1
CCCFFFFFHHHHHJJJJJJJJJJJJJJJJIJJJIJJJJJJJIFHIJJIIJ
@1126593/1
atcgcaatagctcaaaagggaacaatttttatcgagttattgatttcgag
+1126593/1
CCCFFFFFHHHHHJJJJJJJIIIJIIJJJJIJIJIIIJJJJJHJJJJJIJ
@1126594/1
atcgcaatagctcaaaagggaacaatttttatcgagttattgatttcgag
+1126594/1
CCCFFFFFHHHHHJJJJJJJJJJJJJJJJJJJJJJIHIJJJJJJJJJJII
@5715192/1
gaataaagtatgtgttcaccaagagaagaaagctatacagtagtcaaatt
+5715192/1
C@CFFFFFCFFHDHBFHJJJJJJIJJJJGJJIIIIJJIIJHIIDFIIIJJ
@7249355/1
gtttacttttagagaaacttgtattgtaccggcagtg
+7249355/1
@@@D=?DDFFD;?EEFF;<BE<AAECABDFEF8FF0:
@6745292/1
gtcagtttgcgtttcaatgcatcgataagacgaatggtaaagctgctaaa
+6745292/1
C@CFFFFFHHHFHJJJJJJJJJJJJJJFIJJIJJJJJHEHJJIJJJJJJJ
@7749529/1
tctagaacgattttacctttgcgcgaaaagtgaccacaagcaatgtcaaa
+7749529/1
CCCFFFFFGHFHHJJIJIJJFGEHJGIJJIGGGIJIJJIJJJIJJGHJII
@627058/1
aattttttatatagtgccccgatgatatgatatgtatttattatattgtg
+627058/1
@@CFFFFFHHHHHIGHIJJJJFHHHJJJIIIIIIDGIIIJJJJJJJJJHI
@3152876/1
cctaataatagtgtattacctctaaagctatct
+3152876/1
@@<DDADBB<==:C9A?FG?:ACHHB?AACF?E
@3152877/1
cctaataatagtgtattacctctaaagctatctactcgttatataatcat
+3152877/1
CCCFFFFFGFHHHF>GHIIIIICHIIIIIIIIIIIIIIHGHIIIIIGIII
@3152878/1
cctaataatagtgtattacctctaaagctatctactcgttatataatcat
+3152878/1
CCCFFFFFHHHDHHHJJJJJJJJJJJIIIJJJJIJJJJIIJJJJJJIJJI
@4688145/1
ctgcttgttggcagagcaactccttttctgttcacatatctaggggtaag
+4688145/1
CCCFFFFFHHHHHIIJJJJIIIJJJJJIJIIJJJJJJJJJJJJJJJDGII
@7752088/1
tctagctccaggttgttgttgtgaaggagctggctgctgttgtctcgctc
+7752088/1
CCCFFFFFHDHHAFGCGGFHGFGIIJJDHIIJJJJIGGCHGHHGEHEGGC
@7752089/1
tctagctccaggttgttgttgtgaaggagctggctgctgttgtctcgctc
+7752089/1
CCCFFFFFHHHHFIIIJJIIJGIJJJJJJJIJJJJJIIJHIIIJJJIJII
@2694200/1
ccaaggacttcaacttcgttcagttcttgcaggagatcgctagcgaacaa
+2694200/1
=?@DDDDDHH?FHBEGIECGGEG<CBCHGCGGIEGGCGG=FBGEA@F@FA
@2694201/1
ccaaggacttcaacttcgttcagttcttgcaggagatcgctagcgaacaa
+2694201/1
CCCFFFFFHHHHHIJJJIIJJJJJIJJJJIJJIJJIIIJIJIIIJIJJJG
@87483/1
aaaacacgaagaaagtaaagttacaccagttgaagaaatacaaacaaatg
+87483/1
CCCFFFFFHHHHHJJEGHIJHJJJJJJJJJJIJJJJJJJIJJJJJJJJJI
@2694702/1
ccaaggataacctctctgtcggtagatttccgtgaagtggtccgtgcccc
+2694702/1
@@@FFFFFHFDFHIIJGGHHIIGEGIIIIJJGGHIIFBEGCHCFDGIIIJ
@2694703/1
ccaaggataacctctctgtcggtagatttccgtgaagtggtccgtgcccc
+2694703/1
C?BFFFFFHHHHHJJJIJHJJJGHIJJJIJJJGIJIJGHIJJJJJJJJJJ
@2695696/1
ccaagggctcggctgctcatcatgccctcgag
+2695696/1
@@@DDDDDFFFFFEE?3<2::9???DG3?:??
@6211574/1
gcttggggtcaacaacagcccgttccgccacagcaacaacctcgagcgag
+6211574/1
CCCFFFFFFHHHHJJIJIIJJJFHIJJJJJJJIIIJJJJJJJIJIJJHHF
@7753126/1
tctagtcataacaaacacctcatcttcgtcaagactgtgtctatcaaatc
+7753126/1
CCCFFEFFHHHHHJJJJIJIIJIIHIJJGFHGIGJIJHHIJJGIJJFIJJ
@6212510/1
gcttgtggtcacttttcgcgcaaagg
+6212510/1
CCCFFEFFHHGHHIIIFGGGAAEHAH
@6212511/1
gcttgtggtcacttttcgcgcaaaggtaaaatcgttctagacatacttta
+6212511/1
CC@FFDDFHHHHHIJJGGJIJJJJJJDGHGIGIIHIJIJGHIJIIIJJJG
@1129985/1
atcgcttgtcatgtgttgaaattccgcgaaattggcactggcaagtcaaa
+1129985/1
CCCFFFFFHHHHHIIIIJJJJJJJJJJJJJJIIJIIJIIJJIJJJFHIJJ
@88156/1
aaaacactttttcattcttcctgtattttttcgtcccaagattactgctc
+88156/1
CCCFFFFFHHHHHJJJJJJJJJJHJJJJJJJJIIJJJJJJJJJJJJIJJJ
@7252455/1
gtttaggtatttgtggtatctgtcgatgttgccagaacgtaagatatcct
+7252455/1
@@CFFFFAFHHHHGHIFHIJJJIJJIIJJJJJJJJJJJJHHJJJJJJJJI
@1131664/1
atcggatgaagaccctgagagtatagatgattgcagtaatgatgacacca
+1131664/1
CCCFFFFFHHGHHJJGIEHAFAHHIJFIJIIJJJJJIIJJJIJJIJJJJJ
@2699796/1
ccaagttctgtatccgaatcttcatcatacatatctgattcactatc
+2699796/1
@@;DDDD?FFHBHGFEAFEHHICHEGGGIGGHIGIGIIGGIICHGHG
@2700014/1
ccaagttgggcaaccagcagtcccacaaagtttcacagttccacaaaacg
+2700014/1
@@@BDDFDFDFHH?AEBFEHHHHGHHGGGC::CDDHIHBBFDGHGGHIC@
@2700015/1
ccaagttgggcaaccagcagtcccacaaagtttcacagttccacaaaacg
+2700015/1
@@@FDDDDFHGHHJIEEGGIAGHJIGHJJJFIIIIJIJFHHJJGJJFGGI
@3158583/1
cctacgaacactagagtttacacagtggcagtgtattttcgaggaagaag
+3158583/1
CCCFFFFFGHHHHJIJJIJJJIJJJHHJJJJDHDHIIJJJJJJJJJJIIG
@3159128/1
cctacgtggacatcgaagaaaaaacattgaccaatcgccaccaatgcttg
+3159128/1
CCCFFFDDFGHHHJJJIJJJJJJJIJIGGGGHJFGI?AFGIIJJJJJIEG
@631971/1
acaaaagcaacttcaacaagaggaaggagcgcaactttcttccagttcac
+631971/1
CCCFFFFFHGHHHJJJIIJIIJIJJJIEGGJJJJHIIJGIJGGIIJJGGG
@635778/1
acaaagtattgtaccttgtgggatgacaacgatatgtcaaacgacgacat
+635778/1
CCCFFFDEHHHHHJJJIJFHIJIIJIJJJJJJJJIJIJJJJJJIJJJJJI
@6214957/1
gctttatcgggttctgctaagtggtaagtagaaggtaagccacttaagca
+6214957/1
CCCFFFFFHHGHGIIJIJJJIHHJIJIJIIJJJIJAGGJJJJIHJIHHII
@6214958/1
gctttatcgggttctgctaagtggtaagtagaaggtaagccacttaagca
+6214958/1
CCCFFFFFHHHDHIJJJJJJJDHHIJJJGIIIJJJHGIIIJIJJJJJIJJ
@7756306/1
tctcaacaaccagctcctacatctcaacaacaagctgcatggggtagaca
+7756306/1
<;??DD;BD?DDC;2:ECEBCE@FEDAECC;CEBCE>30?DDD;0?;9DE
@5719481/1
gaataacattgacattctataaagacgttagagaggttcactaaaaaata
+5719481/1
@@@DDFDEDFHHHJGIJIIGFEDEHIGCAEGHAGFC?3C???DGIGG@FF
@637037/1
acaaattcttccaagcggtcacgattaacaaatggacaatcgtgtgcgct
+637037/1
CCCFFFFFHHHHHJJIJJGIJJJJJIJJJIJJJJIJJJJJJJIJGIJJJI
@5212149/1
cttgcatgctgctcgaatagctcgtacttcggcacttgtaacttgttcaa
+5212149/1
CCCFFFFFHHGHHJJIJJJJJJJJJJJJJJJIIJJJJJIHIIJJJHIJJJ
@7756574/1
tctcaacgtttctatccgtacatttgccatctgggcctcttctatgcaaa
+7756574/1
@@BDDFFFFHHHHJJJJJIIJJJJJJJIJIJJHHIGIJJJJJJJJJJJJI
@1134145/1
atcgggttctgctaagtggtaagtagaaggtaagccacttaagcacacat
+1134145/1
C@BFFFFFHHHHHJJJAEGCHIIEGGIJJJDEHIJJJJJJJJJJJJJJJJ
@3164280/1
cctaggaatattatattgtgaaaaaaattaaattggcaaaaaaatctgta
+3164280/1
CCCBDFFFHHGHHJJJJIIIJJJJIJJJJJJJJIGIIGIJJJJJJJIGGI
@7756846/1
tctcaagggcacacggcaacaaaaagtgataatggatacaaatttgacta
+7756846/1
B@BDFFFFHHGHHJJJIIJJJJJJJJ?FHJIJJJJIJGIJJJJJJJJJJI
@1621030/1
attttttttttatttttcatcacagtgatgtttgtttcagaacaaaccgg
+1621030/1
CCCFFFFFHHHFHJJJJIGIIGIIJGHIIGHIIGHIJJJJJJJJJJIJHH
@1621031/1
attttttttttatttttcatcacagtgatgtttgtttcagaacaaaccgg
+1621031/1
CCCFFFFFHHHHHJJJJIIJIJJJJHGIJJIJJJIIJJJIJJJIJJJJHH
@5720104/1
gaataagattatggaaggaataacacgggctaattttaacaaccatccca
+5720104/1
C@CFFFFFGGHHHJIIJJEHCEHGIJJIJIJJJJJJJJJIIJHJIIIJJI
@637855/1
acaacagcaagctgctcctccacaacaacaacctcaagcttggggtcaac
+637855/1
@@@DFFFFHHHHGGIJJJIJIEIIJJJJIJJGGIIHHGGIJJJJJJIJJJ
@638985/1
acaacgtaaaacaatatcgaccacttgtatagcttccgtcggagttgctc
+638985/1
@CCDFFDEHHHHHJJIJJJJJIJJJJJGHJIJJJIJIJCHGIIIFHJJJG
@6216813/1
gctttcttctcttggtgaacacatactttattcgtcatcgctccccacga
+6216813/1
@@@DD?BDDDFBF?DACCG<CCBBEGCHIDHIDDBFDGGFGGDGII@F::
@6217127/1
gctttgagcaaccagtaccagttgcttccactccggctactcttactcta
+6217127/1
CCCFFFFFGHHHHJJHIIJJIHJJJJJJJJJJJJJJJJJJJJIJJJJJJI
@6217720/1
gctttggtcactttacgcgcgaaaac
+6217720/1
@@@DDD?=ADBB:<<A?8@@F@GFAD
@6218076/1
gctttgtctggttaactttagtgggaaggtttaggtatttgtggtatctg
+6218076/1
11:DD;D>DDDC3CBE<CF:A<<<;AEBE<AE@@@?EDDDB?36BDBDCD
@6218077/1
gctttgtctggttaactttagtgggaaggtttaggtatttgtggtatctg
+6218077/1
CCCFFFDFHFHBFFGHGIIDHAEEHGGGIAFHGII?DHIIIHHIDHIIIG
@5213689/1
cttgcatttcataattaaggtaatccacggcatttctggtcatgggccac
+5213689/1
CCCFFFFFHHHHHJJJIJJJIHIIJJIJJJJJJJJJJJJBHIJJIJJJJJ
@1135243/1
atcggttctgcatgaatgccatctgggcccggggctctgtgatttcttag
+1135243/1
CCCFFDFFHHHHHJJJJJJJJJJJJJIJJJJJJJJIJIIHIIJIJJJJJI
@6218628/1
gcttttcaaattctcgtgacttttctcccctgtttgttcttaaataaagt
+6218628/1
CCCFFFFFHHHHHJJIHGDGEHII?E@FGI9CEGGBCD?DGDGHCIIJB9
@2175236/1
caccccttaatcagctacaacagtcaacatttcccacctttttcactcaa
+2175236/1
@;?DFFFFGHGHHJJJJJJJIJGEGGHHGHGCGGFGEADEGGGHHEHHIG
@2175237/1
caccccttaatcagctacaacagtcaacatttcccacctttttcactcaa
+2175237/1
@@@DDFFFDDHFDEGEIJJJJDBCGHIJGGHIIGCEGIIJJGIGGIEHII
@2175238/1
caccccttaatcagctacaacagtcaacatttcccacctttttcactcaa
+2175238/1
CCCFFFFFHHHHHJJJJJJJJIJIIJJJJIJJGJJJIIJJJIJJJJJJJJ
@4697522/1
ctggaacgtttaaatttctgtcatgagaatctcttggattcaatgggaaa
+4697522/1
CCCFFFFFHHHHHJJJJJJIIJJJJJJJJJJJJJJJJIJJJHIIJJJHIJ
@3167525/1
cctatcagcgcacacgattgtccatttgttaatcgtgaccgcttgga
+3167525/1
@@@DFFFFBHHHHGGA@DHGEHHEGHGGJJJIIGCDGBEGHBGIJIH
@3167678/1
cctatcctgaggcctacgctgttgttgtggtccacccctttgttgcccgt
+3167678/1
CC@FFFFDHFHHDICEGGGGHFHGIIIGGHGHJIJJJJGIIGEIEBHIB4
@2176183/1
caccctctgaaataccatccgaatccgaaagagaccaactcctttcgaaa
+2176183/1
CCCFFFFFHHHHHJJJJJJJJIJJJJJJJJJJIIJJJJJJJJJJJJJJJJ
@3694374/1
cggcagcactattgacactaagaaatcacagagccccgggcccagatggc
+3694374/1
CC@FFFFFHHHHHIIJJJIJJJJIJIIJJJGJHIIIJIIGGIGCHIGGID
@3694527/1
cggcagccaagaacttgctggatctcttggtcggaaaagtaacgcccgaa
+3694527/1
CCCFFFFFHHGHHJJJJJIIJEGIJJJIJIFHIJIJJIJBFHIJJJJJJI
@2177222/1
caccctttaatcagctacaacagtcaacatttcccacctttttcactcaa
+2177222/1
@@;DDFFFHHGHHJJJJJJJIJJHHHIIHIIGIIJJJJJJJJJJJJJJJI
@1624235/1
caaaaaactataaatttttattatattttatgcatgttatcacgattcat
+1624235/1
CCCFFFFFHHHHHIJJJJJJJJJJJJJJJJJJJJJJJJJIJJJJJJJJJJ
@4698551/1
ctggaacttgttttaatacttccaataaatcatcttcatatatttcactt
+4698551/1
BCCFDFFFHGFHHJJJJ<IHJIJJJJJJIJJIJIJJJJJJJJJJJJIIIH
@7263361/1
gtttattgatgttttaaaacaatttaagcctcctggagaaaagccacaac
+7263361/1
@@BFFFFFHHHFHIIJJJJEEIIJJGJIIJIJIJJIJJJJJJJIJJJJJJ
@4699608/1
ctggaagccacttttaaatgttgatgttgctcataaaccgtttcctaaag
+4699608/1
CCCFFFFFHHHHHJJJJJJJJIJJJJJJJJJJJJJJJJJJIJJJJJJJJI
@5216484/1
cttgccgacggaatttttcagcgttttgtggaactgtgaaactttgtggg
+5216484/1
CCCFFFFFHHHHGJJJJJIJJIJHIJJJGHIIIJIJHIIIIJJJIJJJJJ
@7760383/1
tctcataatacttttcccggtttgttctgaaacaaacatcagtgatgaaa
+7760383/1
C@@FFFFFHHHHHJJJJJJJFHIIJJIJJJJJJJJJJJJJJJHHJJJJJJ
@7264616/1
gtttatttccctttttgtggagaggtactatgtgtgtttggctagattct
+7264616/1
?::DDDEFHHHHHJJJEAGIBF<CFAFHIGIIEIGHGGIIIIJJJJIGII
@96106/1
aaaacattgaccaatcgccaccaatgcttggtgcagctatccactttgcc
+96106/1
@@CFDDDDHHH?FIGCFH@EHIIIFGGHBGEDCEHEGGEHEIHIIIIIII
@96107/1
aaaacattgaccaatcgccaccaatgcttggtgcagctatccactttgcc
+96107/1
CCCFDFFFHHHHHIGDAF:CGGIJIE@CGA?9CDFEGGCGH@F?FGCICH
@7761792/1
tctccacaaaaagggaaataaacaaggatgtaagaactatggaggaatat
+7761792/1
CCCFFFFFHHHHHJIIJJJJJJJJJJJJJJIIIJJJJJJJJJJJIJJJII
@2708998/1
ccaatccctttaaacaaacctttcccaaatacttccacagtaactctaac
+2708998/1
CCCFFFFFGHHHHJJJJJJJJJJJJJJJJJJJJJJJJJJJJJIJIIJJJJ
@3170608/1
cctcaaaatcatgaccaaaaagtgaacagctatcgatacacagtcat
+3170608/1
CCCFFFFFHHHHHJJJJJJJJJHHIJJIJJJJJJJIJJJJIJJIJJJ
@2709618/1
ccaatctgcctttcaaggcggttgccagaccttcg
+2709618/1
@@@DDDDDHHHHHIIIIIIII:E?;D<<;@F9B@;
@2709619/1
ccaatctgcctttcaaggcggttgccagaccttcgttgtatttggggaat
+2709619/1
@CCFFFFFGHHHHGIJJJGHIEF<FG<D>?FAGG?9D>B<FFFGEGI=BE
@2709913/1
ccaatcttccgctaccgcgtgttccttaacaa
+2709913/1
@@@DDDDDFD:FFEEHDHG1?1?DG?B<FDHI
@2178537/1
caccgagtgaacatgtgacatagaaaatacgtaagttgctcaatgtcgtc
+2178537/1
?@=BBDA<CFHBBA?GFBCHDHHFEEFBHEGGEGHGFEHH@FFHIIG;FA
@2178538/1
caccgagtgaacatgtgacatagaaaatacgtaagttgctcaatgtcgtc
+2178538/1
CCCFFFFDHHHHHJJHIJJJJIJJJJJJJJIFHIIIIJJJIJJJJHIJJJ
@7267854/1
gtttcaatgcatcgataagacgaatggtaaagctgctaaaaaagcaggaa
+7267854/1
@@BFFFFFHHGHHJIJJJJJJJJJJJJHHIGJJJJJJJJJJJJJIJJIJJ
@4701607/1
ctggaagtgtcagtcgttgtaattgctttttttgttttaatcgtttcgta
+4701607/1
CCCFFFFDHHHHHGIGGHIFHIJJJJJJJJJJJIJIJJIIIJIIJIJDGI
@3172227/1
cctcaacccattacacaagacccccaaccccaacaaggaggtaaaaagaa
+3172227/1
CCCFFFFFHFFHFGIIIJBGGIJJJJGGIJJAGFEGBFDGI7BFHJJGGH
@3172228/1
cctcaacccattacacaagacccccaaccccaacaaggaggtaaaaagaa
+3172228/1
CCCFFFFFHHHHHJJJJJJJIJJJIJIJJJJJEIJJJJFJJGHIIJJIJI
@3172229/1
cctcaacccattacacaagacccccaaccccaacaaggaggtaaaaagaa
+3172229/1
CCCFFFFFHHHHHJJJJJJJJJIJIIJJJJIJJJJGIIIIJCGGIIJIJJ
@5220002/1
cttgcggttaccccttctgttgggatgggggccgcccccctccc
+5220002/1
CCCFFFFFHHHHHJIJJJJIIEGJHGIJJJJJJH;BHHF398=@
@101307/1
aaaacgtatgacaaaactatagacaaaccagaattacaggaaatggataa
+101307/1
CCCFFFFFHHHHHJJJJJJJJJIJJJIJJJJIJJJIIJJJIJJJJJIJJI
@5724070/1
gaatatataactgacatgtttcatatgtagaacgaattttgtgcatacaa
+5724070/1
CCCFFFFFHHHHHJJJJJJHJIJJJJJGIJJJIJJJJJJJJJJIJJIJJJ
@3699751/1
cggccagaggcaaagtctacatagaacccgaaaatgtggatttacaaaat
+3699751/1
CCCFFFFFGHHHHJJHIJIJJJJGJJJJJJIJHHIIGIIHJIJJHIIHIJ
@1142168/1
atcgttgtcatcccacaaggtacaatactttgttggtttcgccactccct
+1142168/1
CCCFFFFFHHHHHJJJJJJJGHIJJJJJJJJJJJJJIJJJJJJJJJJJJI
@1142204/1
atcgttgttaaggaacacgcggtagcggaagattggctc
+1142204/1
CCCFFFFFHHGHHJJJJJJJJJCFHGJIIIIIJIJJJIH
@6228919/1
ggaaaagaagattgcaccccgaaaagtttgggtacaacctctatactttg
+6228919/1
CCCFFFFFHHHHHJJJJJJJJFIJIJHIJJJJGHIJJJJJJJJJJIJJJG
@6229785/1
ggaaaagcaggtcgcaaaatacccgtagaaa
+6229785/1
@@@?BD;DFFBFFAEFEFEFHI<FG0CFEGD
@6229873/1
ggaaaagcccagaagaacgttcgactttcacttcattctatcggcctttc
+6229873/1
CCCFFFFFHHHHGJJIJIJHJJJJJJJJJJIJIJJIJJJJJJJJJJJJJJ
@6229874/1
ggaaaagcccagaagaacgttcgactttcacttcattctatcggcctttc
+6229874/1
CCCFFFFFHHHHGJJJJJJIJJIJJIIJJIJJJJIJJJJIJJHIIIJJJG
@6229875/1
ggaaaagcccagaagaacgttcgactttcacttcattctatcggcctttc
+6229875/1
CCCFFFFFHHHHHJIJJJJIJJJJJJJJJJJJJJIJJJJJJJJJJJIIJJ
@5221474/1
cttgctactaatattcgattcgataggtgctttgtctggttaactttagt
+5221474/1
CCCFFFFFHHHHHJJIIGHIIJIJJJJFHIJJJJIIJIIGHIJJJJJIJF
@7767817/1
tctcgctccaggttgctgttgcggaggagcttgctgttgtggaggaccag
+7767817/1
CCCFFFFFHHHHDIFIIIJJJIGIAHIDHIGIJJJJIIDGGGEGIEHGGG
@648400/1
acacatagtacctctccacaaaaagggaaataaacaaggatgtaagaact
+648400/1
CCCFFFFFHHHHHJJJJIJIJJJJJJJJJJJJJJJJJJJJJIHIJJJJJI
@3704716/1
cggcccccatcccaacagaaggggtaaccgcaaggggcacggaccacttc
+3704716/1
CCCFFFFFGHHHHJJJIIHJJIJJDFHHIJJIDHIIJGIJJJHHFFFEEE
@7768570/1
tctcgtatgagtgaactgcaagctggtccacttgtacctatgaggttaag
+7768570/1
CCCFFFFFHHHFHIJJIJJIJJIJJJFHIIJJJJHIIIJJJJIJJGIIJJ
@5728145/1
gaatctagccaaacacacatagtacctctccacaaaaagggaaataaaca
+5728145/1
C@CFFFFFHHHHGJJJJJIJJIFHIJIJJJJIJJJJIIHIJJJJJJJJJJ
@5728286/1
gaatctcttggattcaatgggaaaagtctagtatgatgacgtttctggac
+5728286/1
C@CFFFFFHGHFHIIHJIHIJ?GHIGHGIIJAHIIIFIJIJGIIJJIJHI
@5223294/1
cttgctggatctcttggtcggaaaagtaacgcccgaacaagccaatc
+5223294/1
B@=DDFFFFHHFHJJJJFHIJIJJJJGHGIJJJJIGHIIGJGGGIGI
@5223295/1
cttgctggatctcttggtcggaaaagtaacgcccgaacaagccaatc
+5223295/1
CCCFFFFFHDHHHIJJJIHIJHIJJIEHIJJJJJJJGGHIGEEGHJJ
@3707155/1
cggcctttcttctctttgccgtattttattttgtaaggtgaggtatttgt
+3707155/1
CCCDFDFFHHHDFGGGGEGHF@CGHJICHHIJGFGGIJ?FFHH:BGIIID
@3707156/1
cggcctttcttctctttgccgtattttattttgtaaggtgaggtatttgt
+3707156/1
CCCFFFFFHGHHHGHIJIIJG@FGIJJIJJJJIGGIJJCGHIJBFIIJJI
@5223714/1
cttgctgttgtggaggaccagggtgctgttgtctcgttccaggttgttgt
+5223714/1
CCCFFFFFHHHHHJJJIJJHIJJCGGGIFGIGIIIJIGIJIIJDHHBGHH
@7770616/1
tctctattttgactgtcgtgaatagtaacctcgccttctttttgttctcc
+7770616/1
BCBFFFFFHHGHHJJGIJEGAF?EF?HHGIGG@FI@D<@FHIJ:9D<BBG
@5224356/1
cttgcttcatgattgaaaatttgcaaggtttggaggagttgtactaattt
+5224356/1
CCCFFFFFHHHHHIJJJJJHIJJJJJJJFHIJJJJJFHDHIIHIJJJIIJ
@7771093/1
tctctcgtcatttcttccgactaaatactgatttaacatgtcctcg
+7771093/1
@@<DBDABFBFHF4CG@F:<CG>EEHGGGIHGGCGGGEGEGGGHIE
@2717602/1
ccaatttcgcggaatttcaacacat
+2717602/1
@@@DDDDDH?CFD@??CGGFB<D;9
@3708891/1
cggcgatggttcttcaagagctggcaataaagaaaggctttcaatcacca
+3708891/1
CCCFFFFFHFHHFIJJJEHIJIJJJJJJJJJJJJJJJJIJJJIJJJJJJJ
@3177926/1
cctcaccttacaaaataaaatacggcaaagagaagaaaggccgatagaat
+3177926/1
@@?DDDFFHDAHHGIGEHII>HEHIBHGHHEBHGGIIG@H@BEGAGBDCF
@3177927/1
cctcaccttacaaaataaaatacggcaaagagaagaaaggccgatagaat
+3177927/1
CCCFFFFFHHHHHJJJJJJJJJIJJJJJJJJJIJJJJJJIIJJGIIJJJJ
@4171510/1
ctcagatgccgacactatgggtcggatcttcagctagatcggataatcct
+4171510/1
BB@FFFFFHHHHHEIIIJJJJIJIJHHIIIJIJIJJJHIJIIIJJGGGII
@5731129/1
gaatgccatctgggcccggggctctgtgatttcttagtgtcaatagtgct
+5731129/1
CCCFFFFFHHHHHJJIJIJIJJIIGEGHHIGIHIJJJIJJHFHHIJGIIH
@3179502/1
cctcagatgccgacactatgggtcgg
+3179502/1
@@@DD?DADAHD1CFEBFHGHICDAG
@1634793/1
caaaaacggtaaaatggaacgttttgatgtcttccagatctgcgtgggtg
+1634793/1
CCCFDFFFHHHGHJJJIGHIJGIIIJIJEHHJJJJJJIJJJJJIHJJJAF
@1634995/1
caaaaacgtatgacaaaactatagagaaaccagaattacaggaaatgg
+1634995/1
1:?D;:@DDDDD<?@E:<BE@FEB<CFFADEEDDEAC@D>DDD@9B@3
@1635352/1
caaaaacgtttaataaatcttcttaaggatttgaagtatcatgttgaaac
+1635352/1
CCCFFFFFDHHHGJJJJJJJJJJJJGIJHGIIIIIIFHIIIJJJJIIGHI
@1147753/1
atctactcgttatataatcatcattcaaacattgaagccagatcgataaa
+1147753/1
?@@FFDDFFDFHHA@FDAECFGIGDHICHBHCEHIFGGBFEGFFBHGGGI
@1147754/1
atctactcgttatataatcatcattcaaacattgaagccagatcgataaa
+1147754/1
CCCFFFFFHHHHHJJJIJJJJJJJJJJJIIJIJIJIJJJJJJJJJIJJIJ
@3713027/1
cggctcacaagatgtggcaatccttgcaggatttacccgtggaggg
+3713027/1
@@@DDDDD?BH?FDHHGDBDCGIB?E?GIIBEEFFGHIB:@FDGGA
@3713028/1
cggctcacaagatgtggcaatccttgcaggatttacccgtggagggtaac
+3713028/1
CCCFFFFFHHHHGJIJJBGIIIJGGIGIIHIGIEHHIJI@DHIIIGFGEE
@7773370/1
tctcttcgtcactcgcaaatgtagaaggcagattgttacc
+7773370/1
@<?DDDBDFHHHHIIGAHGG?<C?EGE>F;?CHFA<4:99
@4173358/1
ctcagcaactcctggaggacgctgacgggagt
+4173358/1
?@@DDDDDFFBFHIGDHD;FA8EAHIIGII@0
@7773980/1
tctctttgacattgcttgtggtcacttttcgcgcaaaggtaaaatcgttc
+7773980/1
CCCFFFFFFHHGHIIIIGAGICHHJJJJJIJIDGHIJIJDFHGHIGIFHH
@3713220/1
cggctcagcaactcctggaggacgctgacgggagtcttgctcggcatgga
+3713220/1
@B@FFFFFHHHHHJJJJIGIJEHJJIJJIJJIGIDHIIJIIJJJIGIHH@
@1637023/1
caaaaactggagttccttggtgatgctgtgctcgattttcttattacgtg
+1637023/1
CCCFFFFFHHHHDHIJJJJJFHHJJJIIHIIIIJJJJJIJIJJJJJGGFH
@2720163/1
ccacaacagactggtccccacaacagactggtcccacacaacagactggt
+2720163/1
CCCFFFFFFHHHHJGHIJJIJIJJJCFHIJJHIJJIJJJJJJIGGIJJJI
@2720164/1
ccacaacagactggtcccccacaacagactggtcccacacaacagactgg
+2720164/1
CCCFFFFFFFHHHJFGIJJJJJIJJJGHJJJJHHIJJJJJJJJJFHIJJJ
@2720165/1
ccacaacagactggtcccccacaacagactggtcccacacaacagactgg
+2720165/1
CCCFFFFFFHGHHJGGJJJJJJIJJJCGGIJIHHIJJJHJJJJICFIIIH
@1149496/1
atctatgactgtgtatcgatagctgttcactttttggtcatgattttgag
+1149496/1
C@CFFFFFHHFHHIJJJBGGIGIGIGIIIJIHIJJIBCGCHHHIIJJFGH
@1638935/1
caaaaagaaggcgaggttactattcacgacagtcaaaatagagagaaaat
+1638935/1
CCCFFFFFHHHGHJJJGIJJJJJJJJJJJJIJHIJJJJJFGHIIIIJIII
@2722085/1
ccacaagaaaatagcttctgaacaatattcaaatagttcaactacagcag
+2722085/1
@CCFFFFFHHHHHJJJIIHIIIJJJJJJJJJJJJJJHIIJJJJJJJJJIH
@6237996/1
ggaaaatgttgactgttgtagctgattaaggggtgtattctatatttcag
+6237996/1
CCCFFFFFGHHGHJJIIGFHJJJJEHJIJJJJJ8CCFHIGIJJJJJJJII
@6238214/1
ggaaaattacgggttcattaaatatctttggtctaattgatggcactaat
+6238214/1
@@@DDDDDHHFFA@CFFGGEGIGFFHFEGECCEGHEIGEIGJEGGHIJJI
@3184173/1
cctccaaaccttgcaaattttcaatcatgaagcaagattttacctgaaca
+3184173/1
CCCFFFFFHHHHHJJJJJJJJJJJJJJJJJJJJJJJJJJJJIJJJJIJJJ
@3184174/1
cctccaaaccttgcaaattttcaatcatgaagcaagattttacctgaaca
+3184174/1
CCCFFFFFHHHHHJJJJJJJJJJJJJJJJJJJJJJJJJJJJJIJJJJJJI
@1640006/1
caaaaagatatccagcctttgatggaagaaaaaatttatacagcactact
+1640006/1
CCCFFFFDHGHHFJJJJJJJJIGIJJGIIJGGHIIIJJ4BFGHEIIJIJF
@1640007/1
caaaaagatatccagcctttgatggaagaaaaaatttatacagcactact
+1640007/1
CCCFFFFFHHHHHJJJJJJJJJJJJJJJJJJJJJJJJJJJJJJJJJJIII
@2723156/1
ccacaaggtacaatactttgttggtttcgccactccctgtatactggcgt
+2723156/1
CCCFFFFFCFHHHJJJJJJJJJJJIJJJJJJJJJJJJJJIIJJJJIJJJA
@2723157/1
ccacaaggtacaatactttgttggtttcgccactccctgtatactggcgt
+2723157/1
CCCFFFFFFFHHHJJJJJJJJJJJGIJJJIJJJJIJJJJIIIJJCFGHIF
@1152291/1
atctcggatcttgctactaatattcgattcgataggtgctttgtctggtt
+1152291/1
CCCFFFFFHHFHGIJJJIJJJJGIIJJJJJIIJIJICFGHIJJIGIIJHH
@1152292/1
atctcggatcttgctactaatattcgattcgataggtgctttgtctggtt
+1152292/1
CCCFFFFFHHHHHJJJJJJJJJJJJIJJJJJIJIJJHIJJJJIIIIJJHI
@2724459/1
ccacaatattctccaaatcttcgatgatctcctgtctgggtggttgcaat
+2724459/1
CCCFFFFFHHGHHJJJJJJJIJJJJJJJJJJJJJGHIJJJFHHHIJJJJJ
@7285029/1
gtttctttagtctgtatattttcttgtatcacttatt
+7285029/1
?:?D;ADD:AADABC?C@AFFI9AE4<AA<<EAE<DF
@7285030/1
gtttctttagtctgtatattttcttgtatcacttattgcgtctttgcttt
+7285030/1
@@@DDDDD<D:2ADBGD<EHHH@HIIIIADFE>HEEIBGI<GAFGEIFIF
@7285031/1
gtttctttagtctgtatattttcttgtatcacttattgcgtctttgcttt
+7285031/1
CCCFFFFFHGHHHJJJJJJJJJJJJJJJJJJJJJJJJJJJJIJJJJJJJJ
@3718092/1
cgggaaataaaatcggatgaagaccctgagag
+3718092/1
@CCFDFFFGFGHGJJJJGIGG>HHJIJIEG?F
@6242446/1
ggaaactagatagaagtcctgcataaatggatgtgtaatatgcgtgtcca
+6242446/1
CCCFFFFFHHHHHJJJHIJJJJIJJIJJJIIIJIJHIJJJJJJJIHHIJJ
@5736140/1
gaattatcttttttagagatggagtatcggatggacaatttgaacaagtt
+5736140/1
C@CFFFFFHHHHHJJGIIEIJJIICEHIJJGGIJGH@HHII@BFGHIE?C
@3186934/1
cctccatgccgagcaagactcccgtcagcgtcctccaggagttgctgagc
+3186934/1
CCCFFFFFHHHFHIJJGGIJJJJGEHGIJJGHIGIJIJGGHFHGIJJFII
@4177921/1
ctcagcttcaacgccaaggacttcaacttcgttcagttcttgcagg
+4177921/1
CCCFFFFFHHHHCGHJJIJJJJIJJJJJJJJJJJJJIJJJJJJJJG
@4177922/1
ctcagcttcaacgccaaggacttcaactttgttcagttcttgcagg
+4177922/1
@@@D;=ABDFB4DFFE@?<<<AFFFFF@GE<?DFIFDGII@D?DBG
@4177923/1
ctcagcttcaacgccaaggacttcaactttgttcagttcttgcagg
+4177923/1
CC@FFFFFHHHHFJIJJJJIJJJJJJJJJJJJJJIIIIJJIJJJIG
@4177924/1
ctcagcttcaacgccaaggacttcaactttgttcagttcttgcagg
+4177924/1
CCCFFFFFHHHGHIJIJIIGIJJJJIJJJJJHJJJIIIIJJJJIJJ
@4177925/1
ctcagcttcaacgccaaggacttcaactttgttcagttcttgcagg
+4177925/1
CCCFFFFFHHHHFHJFGIJIJIJJJJJIJJJHIGIIJJJJJJJJJI
@4177926/1
ctcagcttcaacgccaaggacttcaactttgttcagttcttgcagg
+4177926/1
CCCFFFFFHHHHFIJJJJJGJJJJJJJJJJJIJJJJIJJJJJJJIJ
@4720347/1
ctggagattgcaaccacccagacaggagatcatcgaagatttggagaata
+4720347/1
?@@DDBDDFB4CDEFBFD8EEHGHE<BG@F9DGEGDDFG@DBF<@?BBFG
@4720348/1
ctggagattgcaaccacccagacaggagatcatcgaagatttggagaata
+4720348/1
CCCFFFFFHHHHHJJJJJJJJJJJJJJJJJJJJJJJJJJJJJJJJJJJJJ
@7286066/1
gtttgaaaaccttgataaatgaaagaaattaaacacgctgagaaagctat
+7286066/1
@@@FFFFFHHHHHIEIGIJJFHIJJIIJJJJJJJJIGJJJGGHIJJJJII
@7286067/1
gtttgaaaaccttgataaatgaaagaaattaaacacgctgagaaagctat
+7286067/1
BBBFFFFFHHHHHJJJJJJJJJJJJJJJJJJJJJJJJJJIJIJJJJJJIJ
@7286068/1
gtttgaaaaccttgataaatgaaagaaattaaacacgctgagaaagctat
+7286068/1
CBBFFFFFHHHGHJJJJJJIJJJJIJJJJJJJJJJJJJJJJJJJIIIJJJ
@2726162/1
ccacaatttagtagacatagtttggacattaatcaatcaactcttcatga
+2726162/1
?<1=DDFFHHHFHHGIIIGIIIIIIIIIIIIGIIFIIIIIIIIGHIIIIG
@3189926/1
cctcctccaaaccttgcaaattttcaatcatgaagcaagattttacctga
+3189926/1
CCCFFFFFHHHHHJJJIJJJJJJJJJJJJJJJJJJIJIJJJJJJIJJJJH
@3190021/1
cctcctcctccaattcctgcatcttatataccatcatcttctggagtcac
+3190021/1
CCCFFFFFHHHFHIJJJIFIHIIIJJJJIJJIJJIJIIJIJJJIJIGHIJ
@661490/1
acattaacaagtaatttgttgagtgatggtcctatggcaattccatataa
+661490/1
CCCFFFFFHHHFHIJJJJJJJIJHIJJJJIHIJJJJJJJJJJJJJJJJJJ
@6780879/1
gtcccccacaacagactggtcccacacaacagactggtcccacacaacag
+6780879/1
CCCFFFFFHHGHHBHIJJJHHHIIIGIJIJJ3FHGIJDDHIGIJJJJJJC
@1644056/1
caaaaagtgaacagctatcgatacacagtcatagatccaatcctataatt
+1644056/1
CCCFFFF=CDHHHJJGIGGIGIGGIEG>CDGIJGDGGGIIJJIJEHJIGH
@1644057/1
caaaaagtgaacagctatcgatacacagtcatagatccaatcctataatt
+1644057/1
CCCFFFFBFHHHGIIJIJJJJJJJJJJJIJJJJJJJJJJIJJJJJJJJJI
@1644058/1
caaaaagtgaacagctatcgatacacagtcatagatccaatcctataatt
+1644058/1
CCCFFFFEHHGHHJJJJJJJJJJJJJJJHIIJJJJJJJJIJJIJJJJIIG
@1644134/1
caaaaagtgataatggatacaaatttgactactgtat
+1644134/1
@<;D;D12=:?CFGBE3CDEEG@?AF@ABFH9F<:4C
@1644135/1
caaaaagtgataatggatacaaatttgactactgtatagctttcttctct
+1644135/1
@@@DDDDDHHAFFEBD<<?FHHHIIIIGIHFH@DHG99EDGGGGIIGFHB
@1644136/1
caaaaagtgataatggatacaaatttgactactgtatagctttcttctct
+1644136/1
@C@FFFFBFDHHFJJJGGHHIJJJFGHIGHIIIIIIGIE@GBGHGIHIJJ
@1644137/1
caaaaagtgataatggatacaaatttgactactgtatagctttcttctct
+1644137/1
BC8ADDFBFHHHHJJJJJJJJJJJJJJIJJIJIJIJJIIJIJJJJJJJIJ
@1644138/1
caaaaagtgataatggatacaaatttgactactgtatagctttcttctct
+1644138/1
CC@FFFFFHHHGHJJJIJJJIHIIJIGJJJIIIIFEHHIGIIIIGIIIJJ
@662924/1
accaaaatcaacttactcgaagttcaaccagacgagaaaggtccagaatt
+662924/1
CCCFFFFFHHHHHJJJJJJJIJGIIJJJJJJJJJJJJJIJIDHIIJJJJJ
@3191839/1
cctcgaaatcaataactcgataaaaattgttcccttttgagctattgcga
+3191839/1
B1:DDFFFHHGHHJIIIJIIJIJJJJJJJJJJJJJJJJIIJJJIJJJIJJ
@3191840/1
cctcgaaatcaataactcgataaaaattgttcccttttgagctattgcga
+3191840/1
CCCFFFFFFHHHHIIHIIJIGEIJIJHIIIJJJJJJJJJIJJJJJJJJJI
@3191841/1
cctcgaaatcaataactcgataaaaattgttcccttttgagctattgcga
+3191841/1
CCCFFFFFHHHHHJJJJJJIJJJJJJJJIIIJJJJJJJIJJIJJJJJJJG
@2729675/1
ccacactcggtatatgttgcgaatcagggctgggatgagtgacgtcagcg
+2729675/1
@@@FBDDDDF<DDEGEIHEGHGIIIGIIGICHGIF9FGC?DGGHGHHEGA
@7788800/1
tctggtttctctatagttttgtcatacgtttttgaggcagcaaatttctc
+7788800/1
:B14AADFHHHHHJJJGIJJIHIJJJIJIJJJJJGJJJJJJJJJJJJJJJ
@122935/1
aaaagcaggaaaagcccagaagaacgttcgacttt
+122935/1
@@@DD?DAFHFHDHGIDFEGEIBFAGIIGGHDDFD
@122936/1
aaaagcaggaaaagcccagaagaacgttcgactttcacttcattctatcg
+122936/1
@@@DD>BBHFHDF?FHGHGBBE@BHD@DGHHCGGIIDFDHGEDGGIIIEI
@122937/1
aaaagcaggaaaagcccagaagaacgttcgactttcacttcattctatcg
+122937/1
CCCFFFFFHHHHGJJJJIGIJIJJIJJJJJHHIIJJGIGIJJIJJJJJJJ
@3192928/1
cctcgagtacctcaaaatcatgaccaaaaagtgaacagctatcgatacac
+3192928/1
@@@FBDDDBFFHHIGHG>GIIIIIGEHGGID1?DFHGAHGGDEB8FDHHI
@123434/1
aaaagcccagaagaacgttcgactttcacttcattctatcggcctttctt
+123434/1
CCCFDDDDHBDF?FHIIJGEHGDGHGIJBFDBCDDDG?DB=0?FHIGGIG
@7288734/1
gtttgaatgatgattatataacgagtagatagctttagaggtaatacact
+7288734/1
CBCFFFFFHHGHHJJJJJJJJJJJJFHHHIJJJJJJJJIIJGHJJJJJJJ
@3723522/1
cgggacatgcacatctcttggagccagccaatgggattgcccatcacttt
+3723522/1
@CCFFFFFHFDDBGIGHGHGG9FEHHGGGGIIJJIGIJIIIJ@GHGIGIJ
@7791153/1
tctgtcggtagatttccgtgaagtggtccgtgccccttgcggttacccct
+7791153/1
@@@DDDDD@CFDFGHGI=<FEH@AFH@GHDEGIIII=FCBFH@FEHIII@
@3196658/1
cctcgccttctttttgttctccaaaaggtaacatagtagtgctgtataaa
+3196658/1
@@@DDDD?D?CFFII:<E??AF2CHIAG1?FFDADD?FDBDB4B9B@FGI
@5237219/1
cttggagccagccaatgggattgcccatcactttgtcatcgaacgatgtc
+5237219/1
CCBFFFFFHHHHGJJJIJJIIJJJJJJJJJJJJJJJJJJJJJJIJIIIGI
@6249219/1
ggaaatacgacgcatgggtcgtggcttgcaataaat
+6249219/1
BB@DDDDDHHHHHJJIJIFHIHFGAFC@?BF??DH4
@1157592/1
atctgcgggacatgcacatctcttggagccagccaatgggattgcccatc
+1157592/1
??@:BD@A?FFHFFHHBHIICDFHC?GC;?@DFDFHDCEGIFA;CEHII@
@1157593/1
atctgcgggacatgcacatctcttggagccagccaatgggattgcccatc
+1157593/1
CCCFFFFFD@DHFEGGEE<EEDBGDHAF9=@;B@DG@GII>FFFGIIGAG
@1157594/1
atctgcgggacatgcacatctcttggagccagccaatgggattgcccatc
+1157594/1
CCCFFFFFHGHHHJJJIIIJGIIJJFIJIJIJIJJGIJJJJIJJJJJJIJ
@6784132/1
gtccgatactccatctctaaaaaagataattctttggggtttttgacctt
+6784132/1
@C@FFFFFHHGHHJJDHHJJIJGIIGGIIJJJIJIJIJJ?FHIJJJFIJJ
@1647318/1
caaaaataatatgtaaattgattttagaaaaaaaaccactaattctatgc
+1647318/1
@@CFFFFFHHHHHCGHIIGCG@FCDHIFHIIIIII@GDFBHGIGIIII@<
@1157995/1
atctgctggagattgcaaccacccagacaggagatcatcgaagatttgga
+1157995/1
CCCFFFFFGGGHFGIJIJIIIIJJIIJIJJJJJIGIIJIJJIIIJJJJJI
@3198609/1
cctcgtgttccatttcatagaatggtggtggccatctgcgggacatgcac
+3198609/1
B@4BDDFDHHHHHJJJJJIJJJGJJHHJHHIIJJJJJJJJJJJJIIJJJG
@6785714/1
gtccgctatttggtacgacgacaaagattacatcatatttgcctttaaca
+6785714/1
B1BDDFFFHHHHHHIJJJJJJJJJJJIJJHJJIJJIJJJIIIJIJJIJIJ
@3199878/1
cctctactgtacaactgtttacctgtgtatgataaataaacttttttcgg
+3199878/1
CCCFFFFFHHHHHJJJJGIIHHJJJHJIJJJIJJJIJJJJJJJJJJJJII
@7293215/1
gtttgatattgggactgcaagtgcgaatatctgtagtcgaagtgttgttg
+7293215/1
@B@FFFFFHHHHHJJJJJIJJBHHIJJJJJJJJGIIIIJIIHBGHIIJJJ
@7793541/1
tctgtttgacattagaagagtaaacgtcagtttgcgtttcaatgcatcga
+7793541/1
CCCFFFFFHHHHHJJJJJIJIIJJJJHIJJIJJJJJHIJJJJJJJJJJJH
@3201325/1
cctctccacaaaaagggaaataaacaaggatgtaagaactatggaggaat
+3201325/1
CCCFFFFFHHHHHJJJJIJJJJJJJJJJJIIJGIIJJJIIIJJJJJJJJI
@5239354/1
cttggatacaggttcaacaacaaggcctatcttttacaagcgttgacgca
+5239354/1
@@@:BDDDHHHHCEGHGBHIIIIIIIIIHGIIIIIIIIIIIIGHGGIGIE
@5239355/1
cttggatacaggttcaacaacaaggcctatcttttacaagcgttgacgca
+5239355/1
CCCFFFFFHHHHFHGIJJJJIIIJJIJJJJJJJJJIJJJJJJHIJJJJJI
@3201777/1
cctctctaacgtctttatagaatgtcaatgttattctaaaaagaagactg
+3201777/1
CCCFFFFFHHGFHIJJJJIJIJIJHIGIJJHIJJJJIJJJIGHGIIJIJJ
@7794663/1
tcttaacctcataggtacaagtggaccagcttgcagttcactcatacgag
+7794663/1
CCCFFFFFHGHHHJJEHIJJIFHJHIJIJJJJJJJJJJGIIIJJJIJJII
@3726326/1
cgggagtcttgctcggcatggaggccatttcttgagagtagagcaatttg
+3726326/1
@@@DDD=DCHB>?C;F??@EG<?F@F;CGH<?F?9B8B0???BB@FFHI<
@3726327/1
cgggagtcttgctcggcatggaggccatttcttgagagtagagcaatttg
+3726327/1
@CCFDDDFFHHHHIIIGIGGIDFGCGEGIIGHIBBFDHBFGGDHII<FH9
@2735806/1
ccacatctaaaactgttgcattaaggtccctttcaacatcaagaggttct
+2735806/1
CCCFFFFFHGHHHJJIJJJJJJJJJIEHIJJJIJJJJIJJJIJJJJIJII
@2736198/1
ccacatctcggatcttgctactaatattcgattcgataggtgctttgtct
+2736198/1
CCCFFFFFHGHDHJJJJJJJJIIGJIIJJJJJJJJIIIJJDGHIJJIIII
@2736199/1
ccacatctcggatcttgctactaatattcgattcgataggtgctttgtct
+2736199/1
CCCFFFFFHHHHHJJJIIJHHIEIIJJJJJIIJJJAGEHIHHIJIIJJJI
@2736500/1
ccacatcttgtgagccgccattctcttggctagcttctttgacttgccag
+2736500/1
CCCFFFFFHGHHHIIJIIJGGIGIIIJGHGGIHGGHAGHJ@@DFH>DG@F
@2736501/1
ccacatcttgtgagccgccattctcttggctagcttctttgacttgccag
+2736501/1
CCCFFFFFHHHGHJJJJJJJJJJJIIJJJIIGGIIJIJJIJEHIJJHICF
@128107/1
aaaagggagcatttatttgatgcaaagtatagaggttgtacccaaacttt
+128107/1
C@CFFFFFHHHHHJIJJJJJJJJIJJJHHIIJJJJGHHHIJJIJJJJJJI
@7795992/1
tcttaatcggttctgcatgaatgccatctgggcccggggctctgtgattt
+7795992/1
CCCFFFFFFHHHFIIJIJJIJJIIIJJJFI>CEHJJGIIIEHGEFGECGI
@7796746/1
tcttacatccttgtttatttccctttttgtggagaggtactatgtgtgtt
+7796746/1
CCCFDFDDFFFHD@GHBGIIAHIEHIIIFEFH?F;FH?DGEGGGHGGHII
@6253709/1
ggaaatgttgactgttgtagctgattaaggggtgtattctatatttcagt
+6253709/1
CCCFFFFEFHHHHJGIIHGIIIJJJJJJIIJJ?DCFIGJJJJJJJJJJII
@6253710/1
ggaaatgttgactgttgtagctgattaaggggtgtattctatatttcagt
+6253710/1
CCCFFFFFHHHHHJGIJHIJJJJJJJJJJJJJ?DFHIJJJJJJJJJJJJJ
@2738624/1
ccacattttcgggttctatgtagactttgcctctggccgcagctaaatgg
+2738624/1
CCCFFFFFHHGGHFHIIJJGHIJFIJJJJJJGJJIJJJIIJJJJJJJJJJ
@130683/1
aaaagtaacgcccgaacaagccaatcagaccaacggaacgcccggagcgg
+130683/1
CCCFFDDEFFHHHJJJGIJFHIJIJIIIJJBGEHGJJJIJJJJJHHFDDD
@6791080/1
gtcctaggtctttgagaatttctaaaaactcctctagtaactctaaagga
+6791080/1
CBCFFFFFHHFHHJIGGEIJJJJJJJJJJJJJJJJJJIIJJIJJJIJJJJ
@7798501/1
tcttatcatgtttcttgtctgtccttctgtcatttttctattaattgtct
+7798501/1
@?@D=BADF>?FF?EG9A3AA:<CCH@?DHEDFFIIICF?EG<CBF?9CG
@7798519/1
tcttatcgcatttttcggaatattactagaaaataaactaatttctttcc
+7798519/1
CCCFFFFFHGHHHJJJJJHIJJIIJJJJJJJJJJJJJJJJJJIJJJJJJJ
@131968/1
aaaagtgataatggatacaaatttgactactgtatagctttcttctcttg
+131968/1
?@@FFDDDHHDHD>G@FHIGHEHGIHHGGIICFHGHIGHHHGIIGIGCHG
@3733693/1
cgggcccagatggcattcatgcagaaccgattaagaaaggggcagacaac
+3733693/1
@CCFFFFFHHHHHIIJJJJJJIJJJJJIJGHGIJJJJJJJJIIJJJJJJJ
@6792243/1
gtcctccaggagttgctgagccgtcgcggcatcactcccaa
+6792243/1
@@@D?DBD?BFFFEG?:<E<3AF<@CC?006AF@3F=@=@E
@6792244/1
gtcctccaggagttgctgagccgtcgcggcatcactcccaaatacgaact
+6792244/1
CCCFFFFFHHHHFGIIIIIIJJIGJIIGGGHIJCHIIIJIJFGIJHHHFF
@3733694/1
cgggcccagatggcattcatgcagaaccgattaagaaaggggcagacaac
+3733694/1
BBCFFFFFHHHHHJIJJJJJJJJJJJJJJJJJJJJJJIJJIJJJJJJIJJ
@3733695/1
cgggcccagatggcattcatgcagaaccgattaagaaaggggcagacaac
+3733695/1
C@CFFFF?FHHHGJIIJIJIGIJIJJJJJDDFGGHIJJGEGGIIJJJJII
@3733696/1
cgggcccagatggcattcatgcagaaccgattaagaaaggggcagacaac
+3733696/1
CBCFFFFFHHHHHIJJJIJJJJJJJIJJJIIJJIJJJJJIJJJIJJJJJJ
@3733697/1
cgggcccagatggcattcatgcagaaccgattaagaaaggggcagacaac
+3733697/1
CCCFFFFFHHHHHIJJJJJJJJJJJJJJJGHHJJJJJJJJJIJJJJJJJJ
@2193995/1
cacctctttgttgcccgtttgccgatttaggttgttgtggtacatctcca
+2193995/1
CCCFFFFFHGHHGJJJJGIJJJJJHJJJJIIHHJIFJGGGIJJIJIIIIG
@3734875/1
cgggcgttacttttccgaccaagagatccagcaagttcttggctgccgaa
+3734875/1
CCCFFFFFHHHHHJGIIIJJIJIJJJJJJJJJJJJHIJJJIIJJJJHIHH
@2194216/1
cacctgattggtgatatcagccgctccgggcgttccgttggtctgattgg
+2194216/1
CCCFFFFFHHHDFIJJHJIJIJEHGHJGIHBA@@GGB=>FH1@ECEHGGD
@3735708/1
cgggctaattttaacaaccatcccactgtacgagaattcggtttttcagt
+3735708/1
CCCFFFFFHHHHHJGGIJJIJJJJJJIJHIJJJJGHHIJJJGHIJJHHHI
@1658945/1
caaaaatttaaacacattgcattattgattt
+1658945/1
@@@D?DDDHHAHBHFG<EFCHHIIIIDIGC<
@1658946/1
caaaaatttaaacacattgcattattgatttcgaggaaataatacgaact
+1658946/1
@@@DDFFDDDDDDGDHIGGIJIJJJIGHIEHHIEGGGHDIIGIJJIGGHG
@1658947/1
caaaaatttaaacacattgcattattgatttcgaggaaataatacgaact
+1658947/1
C@@FFFFFHHHHHJJJJJJJJJJJJJJJJJJIJIJIGGHHGIJIJJJJJJ
@1658948/1
caaaaatttaaacacattgcattattgatttcgaggaaataatacgaact
+1658948/1
C@CFFFFFFHHDFGJIJJJJJGEHJJI>HIJGIGIIGIEIGEIHGIJGIJ
@1658949/1
caaaaatttaaacacattgcattattgatttcgaggaaataatacgaact
+1658949/1
CC@FFFFFHHHHHIJJJJJJJJJJJJIJJJJIIJJJJJJJJJJJJJIJJJ
@1658950/1
caaaaatttaaacacattgcattattgatttcgaggaaataatacgaact
+1658950/1
CCCFFFFFHHHHHJJJJJIJJJJJJJJJJJJJJJJJIIJIJJJJJIIJJJ
@1658951/1
caaaaatttaaacacattgcattattgatttcgaggaaataatacgaact
+1658951/1
CCCFFFFFHHHHHJJJJJJJGJJJJJJJJJJJJHGIIJJJJJJIJIJIJJ
@1658952/1
caaaaatttaaacacattgcattattgatttcgaggaaataatacgaact
+1658952/1
CCCFFFFFHHHHHJJJJJJJJJJJJJJIJJJJIJJJJJJJJJJJIIIIIJ
@1658953/1
caaaaatttaaacacattgcattattgatttcgaggaaataatacgaact
+1658953/1
CCCFFFFFHHHHHJJJJJJJJJJJJJJIJJJJIJJJJJJJJJJJIJJJJJ
@1658954/1
caaaaatttaaacacattgcattattgatttcgaggaaataatacgaact
+1658954/1
CCCFFFFFHHHHHJJJJJJJJJJJJJJIJJJJJJJJJJJJIJJJJIJJJJ
@1658955/1
caaaaatttaaacacattgcattattgatttcgaggaaataatacgaact
+1658955/1
CCCFFFFFHHHHHJJJJJJJJJJJJJJJJJJJIIJJJJJJIJJJJJJJJJ
@1658956/1
caaaaatttaaacacattgcattattgatttcgaggaaataatacgaact
+1658956/1
CCCFFFFFHHHHHJJJJJJJJJJJJJJJJJJJJJJJJJJJJJJJJJJJJJ
@5244306/1
cttggattcaatgggaaaagtctagtatgatgacgtttctggacaacaag
+5244306/1
@@@DDDDDDBCF?CH?EGED:CEEHABFFCGHEGGIGIF@HHGGHIEIGI
@5244307/1
cttggattcaatgggaaaagtctagtatgatgacgtttctggacaacaag
+5244307/1
BB:DDEFFHHHHHJJIJJJJHHJJJJIIJJJJJJJJJJJIJJJJJJJJJJ
@1659719/1
caaaaatttgctttatctagcgatgaggaaaaacctgcagggtatcatta
+1659719/1
CCCFFFFFHHHHHJJJJJJJJIJJJJJJJJJIHJJJJJIJJJGGIJJJJJ
@2196039/1
caccttacaaaataaaatacggcaaagagaagaaaggccgatagaatgaa
+2196039/1
B@CFFFFFGHGHHIIJJJJJJJJJJJJJIJIJJJIJJJJJIJJJJIJJJJ
@2196040/1
caccttacaaaataaaatacggcaaagagaagaaaggccgatagaatgaa
+2196040/1
CCCFFFFFHHGHHJIJJIJIJJIJJJJJJJJJJJIJIIIJJJJJJJJJJI
@2196041/1
caccttacaaaataaaatacggcaaagagaagaaaggccgatagaatgaa
+2196041/1
CCCFFFFFHHHHHJJJJIIJJIIJJIIJGJJJJJJJJJGJIJJJJJJIJI
@4192342/1
ctcataatacttttcccggtttgttctgaaacaaacatcactgtgatgaa
+4192342/1
@@@DDDDDFFFFFIIIIFG8FG7CGDABFFGEFIIFA<D?D?FDFEGFAF
@2745936/1
ccaccattctatgaaatggaacacgaagagggactaccacacgaaaggca
+2745936/1
C@CFFFFFHHHHHIJJJJJJJJJJJJJJJJJIJJJJJJJJJJJJJJIIJJ
@2745937/1
ccaccattctatgaaatggaacacgaagagggactaccacacgaaaggca
+2745937/1
CC@FFADDDFHGHJJJJGIEIGIIIGHIFIIBEDHIE>FIGIEHEGHEGC
@7801027/1
tcttccgctaccgcgtgttccttaacaacgatctggtggccaccggaacc
+7801027/1
@CCFDFDF?FHHGIG?ACGHHCHGGDDHHEGGH@CFBDCCHGDHEIEHHH
@4737284/1
ctggatttcttgaggacatcggagaggctccaaccgaaatttaaggaagg
+4737284/1
?=?DFADFHHHHHGIGHJIGFIJJJGGIJIHDHF@?0@GIAHFH>FCGII
@3740066/1
cggggcactatataaaaaattacattcagtatcgatagataatattgatg
+3740066/1
CC@FFFDDHAFBFIIGEHGEFGGGCCHFFCGHIIEHIIIGIIIEHGIIII
@1661851/1
caaaacatgaccatgatgcactcggccggaccgattcagcccccaccaag
+1661851/1
?@@;DEFFHGHHHJIIIJJJJJJJIIJIJGBHIIJIIJIIGIIHHHFFFE
@1661852/1
caaaacatgaccatgatgcactcggccggaccgattcagcccccaccaag
+1661852/1
CCCFFFFEHHHHHJJJJJJJJJJJIJJJIJJJIJJJJJJJJJJHHHFFDB
@1661853/1
caaaacatgaccatgatgcactcggccggaccgattcagcccccaccaag
+1661853/1
CCCFFFFFGHHHHJIIJJJJJJJIIJJJJJJIDGAHIIDIJIJHGHFFFC
@1661854/1
caaaacatgaccatgatgcactcggccggaccgattcagcccccaccaag
+1661854/1
CCCFFFFFHHHHHJJJJJJJJIJIJJJJJJJIJJJJJJJJJJJHHHFFFE
@1661855/1
caaaacatgaccatgatgcactcggccggaccgattcagcccccaccaag
+1661855/1
CCCFFFFFHHHHHJJJJJJJJJJJJJJJJFFIGEIIJIIFIIJHFHFFD>
@6797923/1
gtccttggcgttgaagctgagagtctcttcgtcactcgcaaatgtagaag
+6797923/1
CCCFFFFFHHHGHJJJIJJIJJJHIJJJJIJJJJJJJIJJJJJJHJJJJJ
@7299806/1
gtttgcgtttcaatgcatcgataagacgaatggtaaagctgctaaaaaag
+7299806/1
@BCFFFFDHHHHHJJJJJIJIIJJJHJJIJJJJDHIJIIJJJJJJJJIJI
@2746728/1
ccacccctttgttgcccgtttgccgatttaggttgttgtggtacatctcc
+2746728/1
CCCFFFFFHHGHHJJJJJHIIIIJIG@BGHCGBGHGIJGIJIIJJJJJJJ
@4737865/1
ctggattttaaatctttcatattccctatttaaattttgtaaatccacat
+4737865/1
@?<DBBDDHFHHHFGHIBHHBHGHII@CGIIIIEGGHIEEHHGHIIGEGH
@4737866/1
ctggattttaaatctttcatattccctatttaaattttgtaaatccacat
+4737866/1
CBCFFFFFHHHHHJJJJJJJJIJJJJJJJJJJJJJJJJJJIIJJJJJJJJ
@135377/1
aaaataaaatacggcaaagagaagaaaggccgatagaatgaagtgaaagt
+135377/1
CCCFFFFFHHGHHIIJJJJIIEGHIIJJJJJJIJFIIIIJJIJGIIJJJB
@6259165/1
ggaacacgaagagggactaccacacgaaaggcagttcaccatcgcttgtc
+6259165/1
CCCFFFFFHHFFDIIIGIJJJJDIJGFHIJJJJIJJJJJIJJJJJGGEEH
@6259244/1
ggaacactacgagcagtttttgggttttaaattgacaccgtctacccgtg
+6259244/1
CCCFFFFDBFHGDAEH<DDEBFHG1?FHFHIIG>CGBHHI8?BFHGHI;@
@5747871/1
gaatttttcagcgttttgtggaactgtgaaactttgtgggactgctggtt
+5747871/1
CCCFFFFFHHHHHHIJJIHIJFIIIIGIIJJIJJJIJJFIJHJGJJIJJJ
@3741358/1
cggggctctgtgatttcttagtgtcaatagtgctgccgttacttcctcaa
+3741358/1
@@@FFFFFHFHHHGIJEHIGH@HGGHIBHGGGGIIIJJIIJJJIGIJIHJ
@3741359/1
cggggctctgtgatttcttagtgtcaatagtgctgccgttacttcctcaa
+3741359/1
CCCFFFFFGFFHBHIJGGJGHEFHIGIGIEEGHIGJJJIJIIJJJJGHCG
@3741360/1
cggggctctgtgatttcttagtgtcaatagtgctgccgttacttcctcaa
+3741360/1
CCCFFFFFHGHHHIIJGGIGIEHIIHIGIIGIIIIJJIIJJJJJJJIJJJ
@3741361/1
cggggctctgtgatttcttagtgtcaatagtgctgccgttacttcctcaa
+3741361/1
CCCFFFFFHHHHHJJJJJJJJHJJIJJJJIIIJIJJJJJJJJJJJIJIJJ
@7802592/1
tcttcgtgttccatttcatagaatggtggtggccatctgcgggacatgca
+7802592/1
@CCADFEDFHGHFGIJGGHGHIJJIGCHGEGHGIIJGCHGGHIDHHIJBG
@7802593/1
tcttcgtgttccatttcatagaatggtggtggccatctgcgggacatgca
+7802593/1
CCCFFFDDFHHHGIHJGFHGCHIIIJAFH@FHCHGIECDBDGIDHEFFGC
@7802594/1
tcttcgtgttccatttcatagaatggtggtggccatctgcgggacatgca
+7802594/1
CCCFFFDDHHHHGJJJJJJJJJJJIJFHIHIIBGFGIIGFFGBFHHGE9C
@6260242/1
ggaacagtttgatgttgctgttgtggagctgtttgtctgccccaagtggg
+6260242/1
CC@FFFFEHHHHHJGHJIEIHEIIGJEGIJIHGGGIJIJJJJIJJGFGHI
@1167040/1
atcttcttttccggaaaatgctcgaaaactcaattggcgcacattcagca
+1167040/1
@B;DFFFFHHHHHJJJJJIJJHJJJJJJJJJJJJJJIJJIJJJJJJJJJJ
@1167185/1
atcttgaagaactattattttttttttatttttcatcacagtgatgtttg
+1167185/1
CCCFFFFFHHHHHJJIIJJJJJJJJJIGHIJJEBBGDHGCGGGGCFHGEA
@4739330/1
ctggcaacatcgacagataccacaaatacctaaaccttcccaccaaagtt
+4739330/1
CCCFFFFFGHHHHJJJJJJJJJJJJJJIJJJJJJJIJJJJJJJJJIJIHI
@4739331/1
ctggcaacatcgacagataccacaaatacctaaaccttcccactaaagtt
+4739331/1
CCCFFFFFHHHHHJJJJJJJJJJJJJJJJIJJJJJGHIJJJJJJJJJJHI
@3212161/1
cctgaatgacctgaaaaatgattattcagcttttccaatcagtggtacca
+3212161/1
CCCFFFFFHHHHHJJJJIIIJIJJJJJJJJJJIJJI:?:?FDFHIIGGIJ
@3743483/1
cggggtgcaatcttcttttccggaaaatgctcgaaaactcaattggcgca
+3743483/1
@CCFFADDCFFDDHHCHIIJIGHIIIJHIIGGJEIIJGCEGHIJGHJIIG
@672983/1
accagacaaagcacctatcgaatcgaatattagtagcaagatccgagatg
+672983/1
@@?BDBDDHFHHFIIIIEGG?HEH9FEGHCDFGGGCGI@DHIGGEIBHE9
@672984/1
accagacaaagcacctatcgaatcgaatattagtagcaagatccgagatg
+672984/1
CCCFFFFFHHHHHJJJJJJJIJJJJJJJJIIIJGHIJIJGJJJJJJJIIJ
@5748394/1
gaattttttgattcagtgctgattctgcacacattcgatctctgatagta
+5748394/1
CBCFFFFFHFHHHIJJGHIJJJJJJJIJJJIJJJJIJJJJJJJJJJJJGH
@7803051/1
tcttctctttgccgtattttattttgtaaggtgagg
+7803051/1
???DDDADDD:?D@2@CEFI4AFIIBCBFAE9C<CE
@5748925/1
gacaaaaatttaaacacattgcattattgatttcgaggaaataatacgaa
+5748925/1
@@<DDDDDFHHAHI>GAABHBHDEE>EHFGHHIDFGHIDHIAFHACGCF@
@5748926/1
gacaaaaatttaaacacattgcattattgatttcgaggaaataatacgaa
+5748926/1
@@BFFFFFHHHHHJJJJJJJJJJJJJIJJIJJJJIIJJJIJJJIJJJJIH
@5748927/1
gacaaaaatttaaacacattgcattattgatttcgaggaaataatacgaa
+5748927/1
CCCFFFFFHHHHHJJJJJJJIJJJJJJJJIIJJIJIJJJJJJJJJJIIHI
@5749081/1
gacaaaaccacttcgacgttcttccagaagggtggattcaagtaacacac
+5749081/1
CCCFFFFFHHHHHJJJJIFIIJJJJIJJJJJJ?FGHIIJIJJEHIJJJJJ
@2749920/1
ccacctgattggtgatatcagccgctccgggcg
+2749920/1
CCCFFDDBFFDH<EBFGHEGEEHGI>HIEGI:6
@5749461/1
gacaaaactatagacaaaccagaattacaggaaatggataattataggat
+5749461/1
B@BFFFFFHHHHHJJJJJJJIGGIIIGIIJJJIGIJIGIIIIJJIIJGII
@7804003/1
tcttcttttccggaaaatgctcgaaaactcaattggcgcacattcagcag
+7804003/1
@C@FDDFFHDFAHEHIIGIHCHIGHGGGHIGIIIIIGEG?@GIIIIIIGG
@6263333/1
ggaaccggaagatcgaagaaagacgccaaacattcggcagccaagaactt
+6263333/1
CCCFFFFFHHHHHJJIIIGJJIJIIJJJJJIJJJJJIJIGIJJIJIHHHH
@674814/1
accagcgcttgaggaagtaacggcagcactattgacactaagaaatc
+674814/1
CCCFFFFFGHGHHIGHECHIIGIDGDBDG@DBHB>GFHDFFFBFIB<
@7804873/1
tcttgacatttcgttaaagaaccacaaaatgtgacatatataaaggtgaa
+7804873/1
CCCFFFFFHHHHGIJJJJIJJJJJJJJJJJJHIJJJJJJJJJJJJJDFII
@7804874/1
tcttgacatttcgttaaagaaccacaaaatgtgacatatataaaggtgaa
+7804874/1
CCCFFFFFHHHHHIIJIJFHIIJHJJJJJJIGIIJJJJJIJJJJJJDGGH
@2753055/1
ccacgagccaatcttccgctaccgcgtgttccttaacaacgatctggtgg
+2753055/1
CCCFFFFFHGHHHJJGHBDADGHGHA6D@BBFEHAHFHIIB=CFGGHEGH
@2753056/1
ccacgagccaatcttccgctaccgcgtgttccttaacaacgatctggtgg
+2753056/1
CCCFFFFFHHHHGEGIJGGEEIJGIJBHIIIJJJJJIIIJJJJJGGIHHF
@7805819/1
tcttgataggcgagatttggaagttttcggcaagtacatgaagcagttaa
+7805819/1
CCCFFFFFFHHGFH<FHIFICGGBGFGCHIGGIGGHGIGGHCDEGGGHEA
@6264856/1
ggaacgtttaaatttctgtcatgagaatctcttggattcaatgggaaaag
+6264856/1
CCCFFFFFHHHHFJJIIIHIJJJJJJJJJJJJJJJHIJJJJJJJJIJJJJ
@2756059/1
ccacgggtaaatcctgcaaggattgccacatcttgtgagccgccattctc
+2756059/1
CCCFFFFDHHHHHJHJFGIIJGGIJJJIJJJIIJJIIJJJIJJJIJJJJJ
@676442/1
accagttcgtatttgggagtgatgccgcgacggctcagcaactcctggag
+676442/1
CCCFFFFFHHHHHJIJJGIHIJJJJJJJJJJJIJJJJJJHHHHHFFFFFE
@7807511/1
tcttgcaggagatcgctagcgaacaatccttcgaggtaacctacgtggac
+7807511/1
CCCFFFFFHHHHHJJJJJJJIJJIJJJJHIJJJJJJDGHJJJIJJFHIIJ
@6267255/1
ggaacttctacatcttctatttcctcacattcggtctctacaaccaggta
+6267255/1
CCCFFFFFHHHHHJJJJJIJJJJJJJJJJJJJJJIIIJJJJJJJJJIJGH
@1174273/1
atgaaacatgtcagttatatattcacctttatatatgtcacattttgtgg
+1174273/1
CCCFFFFFHGHHHIHIIIGJJJJJJJJJJJJJJJJJIIIJJJJJJJJJJJ
@1676696/1
caaaagcgaagaatatttgaaaatttctaatattgcgatatttttttatc
+1676696/1
CCCFFFFFHHHGHJIJJJIIJJJJJJJJJJIJJJJJJJJJJJJJJJJJJJ
@1676697/1
caaaagcgaagaatatttgaaaatttctaatattgcgatatttttttatc
+1676697/1
CCCFFFFFHHHHHJJJJJIGIJJJIJJFIIJJJJJJJJJJGIJJJIGIII
@7808694/1
tcttgcttcatgattgaaaatttgcaaggtttggaggagttgtactaatt
+7808694/1
@@@FDFDFGFDADBH@EHHIEGIHGGIIIAFHCHCGH1CCFDBGIIIGHI
@7808695/1
tcttgcttcatgattgaaaatttgcaaggtttggaggagttgtactaatt
+7808695/1
BB:DDDFFHHFHBHHHIJJJHJJJJJJJICFHIJGGJCHCGHFGIIJIJJ
@6269502/1
ggaagaagccaaattgctctactctcaagaaatggcctccatgccgagca
+6269502/1
CCCFFFFFHHHHHJJJJJIJJJJJJJJJJJJJGIIJJJJJJIJJJJJJJI
@6270366/1
ggaagacatcaaaacgttccattttaccgtttttgacagcgtcttggaaa
+6270366/1
?@@DDABDD>FHDIGHIIIICFECEGHHGDGDFGIGHHDCFGGFD@FG@G
@2758910/1
ccactacaaggttttcaatagggcattctaacatgtcaaaattaaatcaa
+2758910/1
CCCFFFFFHHHFHJJJJJJJJJJJJJJJJJJJIJJJJJJJJJJJJIJJJH
@7809187/1
tcttggagccagccaatgggattgcccatcactttgtcatcgaacgatgt
+7809187/1
CCCFFFFFHHHHGJJJJGJJIEGIJJJIJJJJJJJJJJIJJIJJJJGIJI
@5754628/1
gacaaattcttccaagcggtcacgat
+5754628/1
?@?DDDDA2C<CDFFG;F@GGE9CF;
@1678792/1
caaaagggaacaatttttatcgagttattgatttcgaggaataatacgaa
+1678792/1
CCCFFFFFHHHHHJJJJJJJJJIJIJJJJJJJIIIJJJJJJJJJJJJJJJ
@4747198/1
ctggccgcagctaaatgggcatagtacgtcggagctggatagcttacgga
+4747198/1
CCCDFFFFHHHHHJJJJJIJJJJJJIJJIJJJGIJIJJJIJJJIJJJJ6E
@143233/1
aaaatataataaaaatttatagttttttgcatttttattcggcttattgt
+143233/1
@@@FDDFDDHFDFIGFGIGJGIFIIGGGGIIGGJIIGIGIGEHIJJIIHD
@5252250/1
cttggctgccgaatgtttggcgtctttcttcgatcttccggttccggtgg
+5252250/1
@@?DFFFFGHFDHHGEHJIJDH@GIJJFIJEHFIGIIIJGGEHGJIJGGD
@143894/1
aaaatatataaagtgaaagtcaaatttgcaaattcggttgatttatcccc
+143894/1
CC@FDFFFHHHHHEDHIJJJJJJJJGJJJIJJJIJJIGGIJJJJJIEIII
@7811186/1
tcttgtatcacttattgcgtctttgctttggtcactttacgcgcgaaaac
+7811186/1
@@BFFBBDHHHHHJJIIIJAGEIJIJJJJIIHIJJJJJIIJIJJIIJGGH
@3219780/1
cctgcacacacgcatttttaaatttaaaaatttattcaagtcaaaaataa
+3219780/1
?@@ABDFFFDDHD<FHIIIIIGGGBFFIICGHGIIHIECHGHGFGFGEGH
@3219781/1
cctgcacacacgcatttttaaatttaaaaatttattcaagtcaaaaataa
+3219781/1
@CCFFFFFHHHHHIJJJJJJJJJJJJJJJIIJJJJJJJIIIJJJJJJJJH
@5756078/1
gacaacttcatgtacaaatacctcaccttacaaaataaaatacggcaaag
+5756078/1
C@CFFFFFHGHHHIHIJJGIIJGGJGGGGIJIIJIJJJIJIIGHIIJJEH
@3220677/1
cctgcataaatggatgtgtaatatgcgtgtccacgcaagtacctactgga
+3220677/1
C@@FFFFFHGFFGIGIHHDIGEHIJJJHHHIJIIGIIFIFHIGIHGIGHF
@3220678/1
cctgcataaatggatgtgtaatatgcgtgtccacgcaagtacctgctgga
+3220678/1
CCCFFDFFHHHHHAHIGHIGHEGIGGIJJEEHIFHJJJIHGJJJJJJEIH
@3220679/1
cctgcataaatggatgtgtaatatgcgtgtccacgcaagtacctgctgga
+3220679/1
CCCFFFFFHHHHHHGIJJJIJGHJJJJJJIJJJJJJJJJEHIJIFEIJJJ
@3759268/1
cgggttctgctaagtggtaagtagaagg
+3759268/1
@@@FBDDEGHFHHIAFH@FHGCHGGGHI
@5252987/1
cttggcttccttcggagttttgcctgttccgtagcagacggccactggca
+5252987/1
CCCFFFFFDHGHHIIDHEHIIEAHGGCGGIGGHIE@FEGGIGB6CHGIGG
@5252988/1
cttggcttccttcggagttttgcctgttccgtagcagacggccactggca
+5252988/1
CCCFFFFFHGHHGGIDHAGHIEGIIIHIIIIGIIIGGEGGGGIBHHIIGF
@6272192/1
ggaagagctagacacaaagaaagtctttactatgtcatggttgaagtagg
+6272192/1
@CCFFFFFHHHHHJIIIIJIIIJEHFIIJIJIJIHGJJIBFHIIGCBGHH
@2207646/1
cacgacgaatgatgtgataaatatacctgcacacacgcatttttaaattt
+2207646/1
CCCFFFFFHHHHHIHJIJJJJIIIJJIJJJJJJJJJJJJJJJJJJJIIJJ
@2207647/1
cacgacgaatgatgtgataaatatacctgcacacacgcatttttaaattt
+2207647/1
CCCFFFFFHHHHHJGHGGJJJJIJJJJJCHJJJJJJIJJJJJJJJJJJJJ
@7813224/1
tctttatcttctattctttgtgatagttcgctgggaatggtgaaggctgg
+7813224/1
CCCFFFFFGHHHHIJIIJJJCFGIIJHJJJJJJIJDHIIIFHHIJJDHIJ
@681486/1
accctggtcctccacaacagcaagctcctccgcaacagcaacctggagcg
+681486/1
@@?DDDDDBDFFHGHGEEFC3CF@FHG?EGGGEEGHIIIIGIDDEBCFHG
@682016/1
accgaacctcggacgcgaaggccgacccatcggtctcaaagcgaaccatt
+682016/1
CCCFFFFFHHHHHJIFGGIIIDGIIJJJHGHHFDFDEEDEEDDDDDBDDD
@6273902/1
ggaagatcgaagaaagacgccaaacattcggcagccaagaacttgctgga
+6273902/1
@;8DDDDDHHHHHIIIIIIIIIIIIIIIIIIIIIIIIIIIIIIIIIIIIE
@6273903/1
ggaagatcgaagaaagacgccaaacattcggcagccaagaacttgctgga
+6273903/1
BCC?DFFFHHHHHJJIJJJJJJJJIJJJIJJJJJIIJJIJIJEIIIIJJH
@6273904/1
ggaagatcgaagaaagacgccaaacattcggcagccaagaacttgctgga
+6273904/1
CCCFFFFFHGHHHJJJJIJIJJJJJJJJJJJJJIIJJIIJJJJJJJJJJJ
@6273905/1
ggaagatcgaagaaagacgccaaacattcggcagccaagaacttgctgga
+6273905/1
CCCFFFFFHHHHHJIJIJJJJJIIIIJJIJJIJJJJJIJJJJIJJJJJJH
@683063/1
accgagtgaacatgtgacatagaaaatacgtaagttgctcaatgtcgtcg
+683063/1
@CCFFFBDFHDHDAAEGHIGIIEHIICGHECFFFIGIIIIIGIIHIGIGI
@1182009/1
atgaagtgaaagtcgaacgttcttctgggcttttcctgcttttttagcag
+1182009/1
<@?DDDDDFBFFAAAEG@?FHCHGIGAECAFF@?DGHIFHIIIGICHDGC
@1182010/1
atgaagtgaaagtcgaacgttcttctgggcttttcctgcttttttagcag
+1182010/1
B=<DDFFFHHHHFHGGJIJHIJIHJJJIJGIJJIIIJJIJIJIJJJJIII
@1684158/1
caaaataaaatacggcaaagagaagaaaggccgatagaatgaagtgaaag
+1684158/1
CCCFFFFFHHHHHJJJJJJJJIIJJJJJJIIIJIJJJJJJJJIJHHJJJJ
@2209752/1
cacgagccaatcttccgctaccgcgtgttccttaacaacgatctggtggc
+2209752/1
CCCFFFFFHHHHHJJJIIIJIJJJJHIFIJJJJIJJJJJIJIIHHIIIJI
@2209835/1
cacgagcgtttctttagtctgtatattttcttgtatcacttattgcgtct
+2209835/1
CCCFFFFFHHHGHJJGIHHIIIIJJJJJJJJIGIJJJIJJJJJJIIJJJJ
@5759806/1
gacaatttgaacaagttacaagtgccgaagtacgagctattcgagcagca
+5759806/1
CCCFFFFFHHHHHJJIJJJIJIHHJJJJJJHHJJJJJJJJJJJIJJGIJJ
@5759807/1
gacaatttgaacaagttacaagtgccgaagtacgagctattcgagcagca
+5759807/1
CCCFFFFFHHHHHJJIJJJJJJHHJJJJJJIIJJJJJIJJJJJJJJJIJI
@7816348/1
tgaaaaaggtgggaaatgttgactgttgtagctgattaaggggtgtattc
+7816348/1
@C@FFFFFH?DHG?FHIJIIJJJIIHIJIIIHIGGIJIJJJIJHHAHIII
@7816476/1
tgaaaaataaaaaaaaaataatagttcttcaagatatatttttcagggga
+7816476/1
@@@DDDDDFHHHHIIIIICG@B<DFFBHEBG>FCF@C=FHIIGCCHGIBA
@7816477/1
tgaaaaataaaaaaaaaataatagttcttcaagatatatttttcagggga
+7816477/1
CCCFFFFFHHHHHJJJJJGIIGGIIJIJJJJJIIIIJIIJJJJJJJJJJH
@149985/1
aaaatatatcttgaagaactattattttttttttatttttcatcacagtg
+149985/1
CCCFFFFFHHHHHIJJGIJJFHIJJJJJGIIJJIGIIJJGGIJJJIJI@E
@683303/1
accgattcagcccccaccaagggaagggggcggcccccatcccaacagaa
+683303/1
BCCDDDDDHHHHHIJJJIIIIIJJIJDEEHDECD?BBDDCCDDDDDD?C3
@6277350/1
ggaagccaagggctcggctgctcatcatgccctcgag
+6277350/1
CCCFFFFFHHHHHIIGGGHIC>BBFHADGHHI<F@:@
@1182893/1
atgaatcgtgataacatgcataaaatataataaaaatttatagttttttg
+1182893/1
?@@DDDDFFHFDFI?CCFHHGGIJJEGGIJGHJJJJJJJIJIJIJJJJJI
@6278051/1
ggaagcggtatgcagattggtgaagcagaacaaccattctgtacaattgg
+6278051/1
CCCFFFFFFHHHHHJIIIIJHIHIJJIJJJIJJJJJIIJJJIIIIJJJJI
@3227584/1
cctggaacgagacaacagcaccctggtcctccacaacagcaagctcctcc
+3227584/1
CCCFFFFFHGHGHJJJJIIIJJJJIJGHIJJJJJJIJIJIIHIJIJJIJJ
@6279182/1
ggaaggaataacacgggctaattttaacaaccatcccactgtacgagaat
+6279182/1
CC@FFFFFHHHHHJJJJJIJJJJJIJJJJJJJJJJJJJJJJHIIJIJJJJ
@1184100/1
atgaatttgaggaaggagtcgccaagggtttccagacgttccagattaac
+1184100/1
@@@FDFFFFFHHHIDEGGCFEBGCF?CGGCAGDFGGGGDFDHBHGICHHI
@6280080/1
ggaagggggcggcccccatcccaacagaaggggtaaccgcaaggggcacg
+6280080/1
CCCFFFFFHHHHGJJJJGHHHFFFFDEEEEDDD;?DDDDDDDDDDDDDDD
@5258463/1
cttggggcagacaaacagctccacaacagcaacatcaaactgttccccca
+5258463/1
@CCFDADDHGDHHIIJIIJCGHGHIJJIEEGIJIGGHGIGEGHGEEEHII
@5761756/1
gacagaaatatggacatcaagaaatacttcacatctgttaaaggcaaata
+5761756/1
CC@DDFFFHHHHHJJIIIIJIIJJJJIIHGIJIIJJJJJJJJJJIIIIIJ
@5762381/1
gacagagaggttatccttgggggaagaagccaaattgctctactctcaag
+5762381/1
CCCFFFFFHHHHHJJGIJJJJJJJJJJIJIJJJJJJIJJJJJJJIJJJJJ
@2214518/1
cacgattcataaaagtaatataaccttagatttcgag
+2214518/1
@@@ADFFFHHHDHHI?EGIIJGHIIIIIIEEBFHGI9
@2214519/1
cacgattcataaaagtaatataaccttagatttcgaggcaaattgattga
+2214519/1
@<?DD:BD<FDF?C?2A?EFEF<??BBEFFHIEDGGGDB???B<DAFG@3
@2214520/1
cacgattcataaaagtaatataaccttagatttcgaggcaaattgattga
+2214520/1
@@@D;=?BFFDHHIE<ACIGGEGIDIGAHIIIIIGEHBGFDDGIIHGGG9
@2214521/1
cacgattcataaaagtaatataaccttagatttcgaggcaaattgattga
+2214521/1
C@@FFFFFHHGHHJJHHIIJJJJJJJJJJJJJJJIJIEGIJJJJJJJJJH
@2214522/1
cacgattcataaaagtaatataaccttagatttcgaggcaaattgattga
+2214522/1
CCCFFFFFHHHHHJJEFIIJJIJJJJJJJJJJJJJJJJIIJJJJJJJJII
@2214523/1
cacgattcataaaagtaatataaccttagatttcgaggcaaattgattga
+2214523/1
CCCFFFFFHHHHHJJFGIJJJJJJJJJJJIJJJJIJJJIIJJIIJIJGJH
@2214524/1
cacgattcataaaagtaatataaccttagatttcgaggcaaattgattga
+2214524/1
CCCFFFFFHHHHHJJGHIJJJJJJJJJJJJJJJJJJJIIJJJJJJJJJJI
@2214525/1
cacgattcataaaagtaatataaccttagatttcgaggcaaattgattga
+2214525/1
CCCFFFFFHHHHHJJGHJJJJJJJJJJJJJJJJJJIJJIJJJJIIHIIHF
@7315623/1
gtttgtctgccccaagtgggttgttgttgttgaggaggagcagactgctg
+7315623/1
C@CFFFFFHHHHHGHIEHHJ@GHGHIIIIHHIIJIIJJ7FHHIIIJJJJI
@6281427/1
ggaaggtttaggtatttgtggtatctgtcgatgttgccagaacgta
+6281427/1
CCCFFFDDHFHHCGHIJJHIJEHJJJIJJJIJJJJJJJJJJJJJJJ
@6281428/1
ggaaggtttaggtatttgtggtatctgtcgatgttgccagaacgta
+6281428/1
CCCFFFDDHGHHCGHJJJEHGEHHJJIIIJJJIIIIJIIJJIJJII
@6281536/1
ggaagtaacggcagcactattgacactaagaaatcacagagcccc
+6281536/1
@@@DDADDADFFFI?FHHC4F<<FEHE@F@DEBDB@?B4BGHH=D
@3233006/1
cctggattttaaatctttcatattccctatttaaattttgtaaatccaca
+3233006/1
@@@DFFFFHHDFGGBGIIEFB?IHHIIIEIIIIIIIIIIGIGIIIIIIII
@3233007/1
cctggattttaaatctttcatattccctatttaaattttgtaaatccaca
+3233007/1
CCCFFDFFHHBHHGFEHJEEGGHIGIIIGGIJIIIJJJJGHIIJJGIIJE
@2217044/1
cacgcacgcatttttaaatttaaaaatttattcaagtcaaaaataatatg
+2217044/1
CCCDFFFFHGFHHJJJJIJJIJJJIJJJJJJIJJJJEHIIGIJJJJJJJI
@2217610/1
cacgcatattacacatccatttatgcaggacttctatctagtttcccacg
+2217610/1
CCCFFFFFHHHHHJJJJJIJJJJJJJJJJGGIJJJJJJJIJIJJJJIJII
@2217611/1
cacgcatattacacatccatttatgcaggacttctatctagtttcccacg
+2217611/1
CCCFFFFFHHHHHJJJJJJJJJJJJJJJIJJJJJJJIJJIJJJJJJJJJJ
@2217612/1
cacgcatattacacatccatttatgcaggacttctatctagtttcccacg
+2217612/1
CCCFFFFFHHHHHJJJJJJJJJJJJJJJJJJJJJJJJJJIJIJJJJJJJH
@2218172/1
cacgcatttttaaatttaaaaatttattcaagtcaaaaataatatgtaaa
+2218172/1
??=B=@DDBHDDHGBFFEECCDEBHGGB4C@EFGBDGFGCHHII@B?FDE
@2218173/1
cacgcatttttaaatttaaaaatttattcaagtcaaaaataatatgtaaa
+2218173/1
@@@?DDFFGHGHDHGIIIIIGEFHGIIIJIIHGBFDEGHIJJEHIIBFG<
@2218174/1
cacgcatttttaaatttaaaaatttattcaagtcaaaaataatatgtaaa
+2218174/1
CCCFFFFFHHHHHIJJJJJJJJJJJJJJJJJJGIJJJJIJJJJJJIFIJI
@2218175/1
cacgcatttttaaatttaaaaatttattcaagtcaaaaataatatgtaaa
+2218175/1
CCCFFFFFHHHHHJJJJJJJJIJJJJJJJJJJIJJIJJIIJIJJJIGIIH
@2218176/1
cacgcatttttaaatttaaaaatttattcaagtcaaaaataatatgtaaa
+2218176/1
CCCFFFFFHHHHHJJJJJJJJJJJJJJJJJJJJJJJJJJJJJJJJJHIIH
@2218177/1
cacgcatttttaaatttaaaaatttattcaagtcaaaaataatatgtaaa
+2218177/1
CCCFFFFFHHHHHJJJJJJJJJJJJJJJJJJJJJJJJJJJJJJJJJIJJJ
@4212127/1
ctcattaacctctggttttatatccatattttacagctaaattactaaac
+4212127/1
CCCFFFFFHHHHHIJAGHIGHHHIJJJJJJJJJJJJJJJJJJJJJJJJJJ
@1697129/1
caaaattaaatcaatatggcgactgagaggcaaacaaatgttattttatc
+1697129/1
CCCFFFFFHHHHHIJJJJJJJIJJJIIJJJJJJJJJJJJJIIIJJJJJJJ
@5766960/1
gacatcaagaaatacttcacatctgttaaaggcaaatatgatgtaatctt
+5766960/1
CCCFFFFFHHHHHJJJJJJJJJJJJJJJJIIJJJJJJJIJJIJHIIIFIJ
@7319988/1
gtttgttgtctaccccatgcagcttgttgttgagatgtaggagctggttg
+7319988/1
BB@FFFFFHHHGHJJJIIGJGHGHGIFGIHIG@HGGIIIGJHIJJIIFGG
@154129/1
aaaatatcgcaatagctcaaaagggaacaatttttatcgagttattgatt
+154129/1
CCCFFFFFHGHHHJJJJJJJJJJJJJJJJJJJJJJJJJJGHGHIJJJIJJ
@154130/1
aaaatatcgcaatagctcaaaagggaacaatttttatcgagttattgatt
+154130/1
CCCFFFFFHHHHHJJJJJJJJJJJJJJJJJJJJJJJJJJHIHIJJJJJJJ
@6816489/1
gtcgaaatgaacgtcaacaacaaagttccccaccaaagcaaatgggtcca
+6816489/1
B@BFFFFFHHHHHGHIJJJJHJJJIFHIHIJGIJIJJIGIJJJJGGDEHG
@5768050/1
gacattctataaagacgttagagaggttcactaaaaaatattaggaatcc
+5768050/1
CCCFFFFFHHHHHJJJIIJIIIIJIJFHIJJJIJJJJIJJJJJJJJJJJJ
@5768467/1
gacatttcgttaaagaaccacaaaatgtgacatatataaaggtgaatata
+5768467/1
CCCFFFFFHHHHHJJJJJJJJJJJJJJGJJJJJJJJJJJJIJGHIJJJJJ
@7824612/1
tgaaagcctttctttattgccagctcttgaagaaccatcgccgggg
+7824612/1
@@@DDDBDDFFHHII<FHC@FDHGHGGGHGIGDHHIGHIGIEHGII
@6817253/1
gtcgaacgttcttctgggcttttcctgcttttttagcagctttaccattc
+6817253/1
CCCFFFFFFHFGHJGFGIGIIJJJJJJIJJJJJJJJIJJJJJJJIIGGIJ
@6817254/1
gtcgaacgttcttctgggcttttcctgcttttttagcagctttaccattc
+6817254/1
CCCFFFFFFHHHHIIIIJJIJJJIJJIIGIIJJJJCHIJJJJJJJJJJJJ
@2219373/1
cacgcggaagcggtatgcagattggtgaagcagaacaaccattctgtaca
+2219373/1
C@CFFFFFHHHHHFHJJJJJGIIIJHIJJJIIJJJJJJJJJJJJJJIJJI
@2771073/1
ccagaacgtaagatatcctaaactcacttttttccgaaaaaaatatcgca
+2771073/1
@<?DDDDDDHFHHIGGI>FHHCGIGIGIIIIIIIIBHIIIGF<FIGGGGI
@2771074/1
ccagaacgtaagatatcctaaactcacttttttccgaaaaaatatcgcaa
+2771074/1
BC8DDEFFHHGGHJJJJJJJJJJJJJIJJJJJJJIJJJJJJJJJJJIJJH
@2771075/1
ccagaacgtaagatatcctaaactcacttttttccgaaaaaatatcgcaa
+2771075/1
CCCFFFFFHFHHHJJJJJJJJJJJJJJJJJJJJJJJJJJJJJJIJJIIJI
@2771076/1
ccagaacgtaagatatcctaaactcacttttttccgaaaaaatatcgcaa
+2771076/1
CCCFFFFFHHHHHJJJJJJJJJJJJJJIJJJJJJJJJJJJJJJJJJIJJH
@5265514/1
cttggtgaacacatactttattcgtcatcgctccccacgagcgtttcttt
+5265514/1
CCCFFEFFHHHHHJJJJJJJJJJJHHIIIJJIJJJJJJJIJJJFHIJJJJ
@5265908/1
cttggtgcagctatccactttgccagtggccgtctgctacggaacaggca
+5265908/1
CCCFFDDFHHHHHJJJJJJJJJJJJIIJJJJIEGIIJJJJJJJJJJJJJI
@5265909/1
cttggtgcagctatccactttgccagtggccgtctgctacggaacaggca
+5265909/1
CCCFFDFFHHGGHJJJJJJJJIJJJIHJIJJJIJJJIGIJJJJJJJJJJJ
@5265910/1
cttggtgcagctatccactttgccagtggccgtctgctacggaacaggca
+5265910/1
CCCFFEFFHHHHHJJJJJJJJJJJJJIJJJJJGIJIJJJJJJJJJJJJJJ
@2771664/1
ccagaagaacgttcgactttcacttcattctatcggcctttcttctcttt
+2771664/1
CCCFFFFFHHGHHIIDBHIJGHIIJIGJIIJJJJHIJJJIJIIJJIIIIJ
@2771665/1
ccagaagaacgttcgactttcacttcattctatcggcctttcttctcttt
+2771665/1
CCCFFFFFHHHHHJJJJJJJJJJJJJIJIJJJJJHIJJJJJJJJJJJJIJ
@6818233/1
gtcgaagtctgcatgtccgttaacttcttgatacacctttgtcccgcaac
+6818233/1
B:BDFFFDHHHHHJJIJJJIJJJJJJJJJJJJJJJIJIJJJJJJJJJJJJ
@6818344/1
gtcgaagtgttgttgttgggtgactccagaagatgatggtatataagatg
+6818344/1
@@@FDFFDHDFBFHGGGHIJAEDHIJIJIGIJGIJEIGH?BGGIIIIIEI
@1702890/1
caaaatttgatcctcacgataattggttgccaccgtgcttttatgttccg
+1702890/1
B;?DFFFFHHGHHJJIIIEHHIFEIIJJJJGHJJIIGIJJIIJJJJJJJI
@1702891/1
caaaatttgatcctcacgataattggttgccaccgtgcttttatgttccg
+1702891/1
CCCFFFFFHHHHHJJJJJIIJJJJJIHIJJJJJJJIJJJJJJJJJJJJJJ
@7825316/1
tgaaagtcgaacgttcttctgggcttttcctgcttttttagcagctttac
+7825316/1
@@@DDDDDHFH?ABF;AG?A<FH@>HIIDGE9@DHIIII?9?FHEHHI>F
@5769434/1
gaccaaagcaaagacgcaataagtgatacaagaaaatatacagactaaag
+5769434/1
CCCFFFFFGHHHHIJJJJJJJJJGHIJJJJJJJJJJJJJJJJJJJIJJJJ
@5769435/1
gaccaaagcaaagacgcaataagtgatacaagaaaatatacagactaaag
+5769435/1
CCCFFFFFHHHHHJJJJJJIJJJGHIJJJJJJJJJJJJJJJIIJJJJJJJ
@1703981/1
caaaattttgcaaattatgtggcattttgacatttatgtgacataatttg
+1703981/1
CCCFFFFFHHHHHJJJJJIHIJJJJJJJJIJIJJJJJJIJJJIJJIJIII
@5770175/1
gaccaagagatccagcaagttcttggctgccgaatgtttggcgtctttct
+5770175/1
CCCFFFFFHFHHGJJJJIJIIJJJJIIEGIIJAHIJHIIJJII6F>FHGG
@2221348/1
cacggaaacaagttgagaaatcctttagttttccttttttattcggtata
+2221348/1
CCCFFFFFHHHHHJJJJJJJJJJJJJJJHIJJJJJJJJJJJJJJJJHIJJ
@2222121/1
cacggaccacttcacggaaatctaccgacagagaggttatccttggggga
+2222121/1
?@@:ADDDDDDFADGHEGIIGGAGIGIIEIEGADHGHIHIGEHIGGDAAB
@2222122/1
cacggaccacttcacggaaatctaccgacagagaggttatccttggggga
+2222122/1
CCCFFFFFHHHHHJJJJJJJJJJJJJJJJJJJJJJJHIIJJJJJJJJIHF
@6290548/1
ggaatatggagaggtgacaaattcttccaagcggtc
+6290548/1
@@<DBDDABHDHHICDGGIIICGGHHGIBHBF;?01
@1707224/1
caaacacacatagtacctctccacaaaaagggaaataaacaaggatgtaa
+1707224/1
CCCFFFFFHHHHHFHIJJJJJJJJJJJIJJIGJJJJJJJJIJJJJJIHII
@6290807/1
ggaatattacaataagccgaataaaaatgcaaaaaactataaatttttat
+6290807/1
CCCFFFFFHHHHHJJJJJJJJJJJJJJJJJJJJJJJJJJJJJJJJJJJJJ
@7323635/1
gttttaacgtaactatattgtggtccgctatttggtacgacgacaa
+7323635/1
CCCFFDFFHFHHHJJGIGJJJJJJIIJIJIJIJJEFDGECHIIIJJ
@5771566/1
gaccacttcacggaaatctaccgacagagaggttatccttgggggaagaa
+5771566/1
CCCFFFFFHHHHHJJJGIIIIJJJJJJJJIIJHGJJJIJJJJJJIIIGGE
@4218625/1
ctcatttggaaatggcgatctggcagacttattaaaacatacttctgtaa
+4218625/1
CCCFFFFFHGHHHJJJJJJJJJJJJJIJJJIJJIJJJJJIJJJJJJJJJJ
@7827441/1
tgaaattccaaatttgcccagttctagaagaagttataaggttaacggta
+7827441/1
@@@DD;ABFD?FFIFB>FF:A<FEE?EFI@BFFFFICFIDE?FFIFFI:D
@5772186/1
gaccagtctgttgtgggggaacagtttgatgttgctgttgtggagctgtt
+5772186/1
CCCFFFDFHHHHF?DHHIJEHIIIDGIIIJIJIGIIIIIGIIIAHHCHCF
@5772261/1
gaccagttggaccgaaacgtagatgaacagatcgaagggaattatacatt
+5772261/1
CCCFFFDFHHHHHJIJJJIHIJIJJJJJJJJJJJJJJJJIJJJJJJJJJJ
@161941/1
aaaatctacttcaagtgggcagaagttttttccataagccagtcggagaa
+161941/1
CCCFFFFFHHHHHJJHIJJJIIIJJHJJJJJJJIJJDBDFHJHJJJGE@F
@7827896/1
tgaaattccgcgaaattggcactggcaagtcaaagaagctagccaag
+7827896/1
@@@DDBDBFB?FHGDCEHDGEHGHIGHEG?FHIIIIIIIIHIIIGHI
@7827897/1
tgaaattccgcgaaattggcactggcaagtcaaagaagctagccaag
+7827897/1
CC@FFFFFHGHHHJJIJIIJIJIJJJIIJFHIJJIJJIJHHIIJJJG
@1194530/1
atgatatgatatgtatttattatattgtgaaaagggagcatttatttgat
+1194530/1
@@<D?DEEFHDHH<FFBHHHIIIIIIIIIIIHGIIIIGHGIIIIIIIIII
@1194531/1
atgatatgatatgtatttattatattgtgaaaagggagcatttatttgat
+1194531/1
@@@DDDDD<CFAFAFGGDAIG9DHGCH<CFBEFIB=F:ECFDFB:?CFHA
@163103/1
aaaatcttgcttcatgattgaaaatttgcaaggtttggaggagttgtact
+163103/1
@CCFFBEFGHGHHJJIAGIFGEGIIGJJJGHGJGGIJIIHIHIDHIJIIJ
@163104/1
aaaatcttgcttcatgattgaaaatttgcaaggtttggaggagttgtact
+163104/1
CCCFFFFFHHHHHJJIIJJJJJJIJJJJJJJJIFHIJIHHIFHHIIIJJF
@1194586/1
atgatatgtatttattatattgtgaaaagggagcatttatttgatgcaaa
+1194586/1
CCCFFFFFHHHHHJJJIJJJJJHJJJJJJJIJJIIJJJJJJJJJJJJIJH
@2224947/1
cacggattttatcaatcggccattcgaggctggaagccacttttaaatgt
+2224947/1
CCCFFFFFHHHHHJJJJJJIIJJJJJIHIE9DE8998B3;89DH=BG==8
@1709597/1
caaacagaatctagccaaacacacatagtacctctccacaaaaagggaaa
+1709597/1
@@@7DDDFHHHHHJIIJJJJJJIIIGIIEEIIJJIIJIJJJIIGGGGAFH
@1709666/1
caaacagagggcatctcaagcaattcttcaagcactacatcctagcatta
+1709666/1
CCCFFFFFGHHHHJJJJGIJIJIHIIIJJJJJGIJGJJJJIJJJJIJJJJ
@2226756/1
cacgggctaattttaacaaccatcccactgtacgagaattcggtttttca
+2226756/1
C@CFFFFFHHHHHJJIJJJJJJJIJJJJJJHIGIJJFEHIHIJIDHGJJI
@2226757/1
cacgggctaattttaacaaccatcccactgtacgagaattcggtttttca
+2226757/1
CCCFFFFFHHHHHJIJJIJJJJJJJJJIIJEIJJHIHIJJJJJFHJJJJI
@7325544/1
gttttaataagtctgccagatcgccatttccaaatgagagcttcagtagt
+7325544/1
BB@FFFFFHHHFHIJIJJIJJJGJJJJJGJJJJJJJJJJIJJIJJJIIJG
@5774313/1
gaccgattcagcccccaccaagggaagggggcggcccccatcccaac
+5774313/1
CCCFFFFFHHHHHJJJGIJGIHIJJIJJJJJJHDDDDDD6CDDDDDD
@1198662/1
atgattttgaggtactcgagggcatgatgagcagccgagcccttggcttc
+1198662/1
CCCFFFFFHHHHFHIJJJJJJIJJJJJJJJJJJJJJJIIJJIGIJJJJJJ
@4222311/1
ctccaaaccttgcaaattttcaatcatgaagcaagattttacctgaacaa
+4222311/1
@:=DFFFFHHHHHJJJJJJJJJJJJJJJJJJJJJJJJJJIJIJIIJJJJI
@7327905/1
gttttactaatttttcaataaagtacactttatttaagaacaaacagggg
+7327905/1
:1:=DDDDHFDHHIIGIJIJJJJGHIJIJIIJJJIHHGHHJGGEGIJGGG
@7327906/1
gttttactaatttttcaataaagtacactttatttaagaacaaacagggg
+7327906/1
B@?DDFFFHHHHHJJIJJIJJJJJHIJJJJJJJIJJIJIJIJJJJIIGEE
@3776657/1
cggttctgcatgaatgccatctgggcccggggctctgtgatttcttagtg
+3776657/1
@BCDFFFFHHHFHIJIIIJIIIHIJJJJIIJJGHHEG?@@GGHGGIEGGH
@2776764/1
ccagacaaagcacctatcgaatcgaatattagtagcaagatccgagatgt
+2776764/1
CCCFFFFFHHHHHJJJJJJIJJJJIJIIIIIJDGGJJJEGIJJIJJJJJF
@693971/1
acctttttcactcaaccatagctttctcagcgtgttt
+693971/1
CC@FFFFFHHHHHJJJJIIEGJJJJJJIIJIJGE:?F
@693972/1
acctttttcactcaaccatagctttctcagcgtgttttattt
+693972/1
CCCFFFFFHGHHHJJJJJIIIJDIJJJJJIIJG:0:C9::?F
@7329014/1
gttttagatgtggaacactacgagcagtttttgggttttaaattgacacc
+7329014/1
BBBFFFFFHHFFHIIJGIIIIIEIIIJHIIJJJJJFHIJJJJJJJJJJJJ
@6303587/1
ggaatttgaacagttaccatctactatcagagatcgaatgtgtgcagaat
+6303587/1
CCCFFFFFHHHHHIJJJJJJJJJJJJJJJJJJIJJJJJJJHIIHJJJJJJ
@2230253/1
cacggttcttaaaaactttttcgggg
+2230253/1
?<;;BA:1CC2:AGGEEEHEHGCF61
@1714440/1
caaacattcggcagccaagaacttgctggatctcttggtcggaaa
+1714440/1
<@@DDDDDH>FHDE=C3?CGFE@E<F4:?>D?GHGDD3:?@@F7A
@1200270/1
atgcaatgtgtttaaatttttgtcgagtcaaaagcgaagaatatttgaaa
+1200270/1
CCCFFFFFFFHHHIJJJJJJJIGHJIIHHIJJJJJJJJGIJJJJJJJIJI
@3242209/1
cctggtcctccacaacagcaagctcctccgcaacagcaacctggagcgag
+3242209/1
CCCFF?DDFFHFHGBBHIFHEAHEGGIIIIIHEGHCFHEHIIIIIIII@B
@1714544/1
caaacattgaagccagatcgataaaaaaatatcg
+1714544/1
@?@DDDDB:=A:CGI@G<A<<<FBH?<:?F@GI=
@1714545/1
caaacattgaagccagatcgataaaaaaatatcgcaatattagaaatttt
+1714545/1
CCCFFFFFHHHGHJJJJJJJJJJJJJJJJIJIEHGIIJJJJJJJJIJJJJ
@1714546/1
caaacattgaagccagatcgataaaaaaatatcgcaatattagaaatttt
+1714546/1
CCCFFFFFHHHHHJJIIJJJIJJHIJJJJIJIIIIIJJJJJJJJJJJJJJ
@7830780/1
tgaacaaatttgaaaaaaccagagacgattttgtcgaagatctctgtgag
+7830780/1
CCCFFFFFHHHHHJJJJJJJIGIIJJJIJJJJJJJIJJJJJJJIIJJIJI
@1200498/1
atgcacatctcttggagccagccaatgggattgcccatcactttgtcatc
+1200498/1
CCCFFFFFHHHHHJIJJHIIIIJJJIGIIJIIJJIJJJJJJJIJIIIJJJ
@7831045/1
tgaacaagttacaagtgccgaagtacgagctattcgagcagcatgca
+7831045/1
B@@DDFFFFHHHHJIEEGIIJIJFHGIIIIIJJIIGICGIJIGIJJI
@1201019/1
atgcagaaccgattaagaaaggggcagacaacttcatgtacaaatacctc
+1201019/1
CCCFFFFFHHHGHJJJJJJJIJJJJJJJJJEIJJJJJJJIJJJIJIIIIJ
@5277185/1
cttgtacctatgaggttaagaaaccctgaacctggaaaagcaggtcgcaa
+5277185/1
CCCFFFFFHHHHHJJGHIJJJJJJJJJJIJIJJJJJJJJJJJJIGHJJJJ
@5277186/1
cttgtacctatgaggttaagaaaccctgaacctggaaaagcaggtcgcaa
+5277186/1
CCCFFFFFHHHHHJJGIIGIJJJJJJJIJJJJJJJJJJJJJJJJGHJIII
@5277187/1
cttgtacctatgaggttaagaaaccctgaacctggaaaagcaggtcgcaa
+5277187/1
CCCFFFFFHHHHHJJHIJJIJJJJJJJJIIJJJJJJJJGIJJJJGIIJIG
@2779072/1
ccagagagcttctcagcaaggataagtgaccctcatgatgctcagggaag
+2779072/1
CCCFFFFFHGHHHJJIJJJJJJIJJJHHHIJJJJJJJJIJJJJJIJJJJJ
@3779460/1
cggtttttcagtttctagcgcatttgaaaaattagatgccagaatcttgc
+3779460/1
@@@ADDDD>BDAFHACEBAFE@EGHB@GGIIGHEBFGHHIIIHHIFHIBF
@1717628/1
caaaccgggaaaagtattatgagaatatgaaatttaaaagaaaatttgaa
+1717628/1
CCCFFFFFHFHHHJCGHIIJJIJJJJJIJJJJJJJJJJJJJJJJJJIJJJ
@7831920/1
tgaacagctcagtacctctgatgaaagctgacgatttgggtaaaatgatg
+7831920/1
C@@FFFDDBHHHHIIJJGIIG@FCHHGGGHGEIIIIJJIJDDCEGIIHII
@2232896/1
cacgtaggttacctcgaaggattgttcgctagcgatctcctgcaagaact
+2232896/1
?@@DDEFFFHHHHJJJIJJJIIHGIIEGHFHEBGGIIJJJJDHGHGHGGE
@2232897/1
cacgtaggttacctcgaaggattgttcgctggcgatctcctgcaagaact
+2232897/1
BBCFDFFFHHHHHJJJJJJJJJJJJJJJJJJJJJJJJJJJJJJJJJJJJJ
@6828436/1
gtcgatattgttttacgttgtgctccttcacaaaatctacttcaagtggg
+6828436/1
@@@DDDD<FDFB?FHIIHFGI;FHDFF@GGCFEHIGIICCB?DDDDHAF;
@6828437/1
gtcgatattgttttacgttgtgctccttcacaaaatctacttcaagtggg
+6828437/1
CCCFFFFFHBFHHJEGIEHGEHHIIJGIIHIIIJJJJJIJIJIGIJGIIJ
@3781765/1
cgtaaagtgaccaaagcaaagacgcaataagtgatacaagaaaatataca
+3781765/1
@@@DDDD=DFHH>FHEHGIICCHGGHIIIIE?DCGHEIIEIIIIGIGIII
@3781766/1
cgtaaagtgaccaaagcaaagacgcaataagtgatacaagaaaatataca
+3781766/1
BC@FFFFAFHHHHJJJIJJJDGHGGHIJJJICFHGIIIIIJJGIIJIJJI
@175912/1
aaaatttaacgtttagcagtcttctttttagaataacattgacattctat
+175912/1
CCCFFFFFGHHHHJIIJJJJJJJJJJIJJIIIIJJJJIJJIJJIJJJJIJ
@175913/1
aaaatttaacgtttagcagtcttctttttagaataacattgacattctat
+175913/1
CCCFFFFFHHHHHJJJIJIJJJJJJJJJJJJJJJJJIIJJJJJJJJIIJJ
@175914/1
aaaatttaacgtttagcagtcttctttttagaataacattgacattctat
+175914/1
CCCFFFFFHHHHHJJJJJJHJJJJJJJJJJJJJJJJJJJJJJJIJJJJJJ
@7832947/1
tgaacatgtgacatagaaaatacgtaagttgctcaatgtcgtcgtttgac
+7832947/1
CCCFFFFFHHHHHJJIIJJJJJIJHHIJIIIJJJJJIJHIJJJJIJJIJJ
@5279722/1
cttgtagtcttataaatctctccacaacttcgttcaagcctggtgac
+5279722/1
CCCFFFFFHHHGHJJIJJJJJJJJJJJJJJIJHIJJJJJJJJJGHII
@1719521/1
caaaccttgcaaattttcaatcatgaagcaagattttac
+1719521/1
8?@DD??DDFB?CCCDAB?IBCG@?FHCAGF?FHIBFGI
@1719522/1
caaaccttgcaaattttcaatcatgaagcaagattttacctgaacaattt
+1719522/1
CCCFFFFFHGHHFIJJJHIJJJJIIGGIIIIGJJJJIIJJIIGGIGIIIJ
@1719523/1
caaaccttgcaaattttcaatcatgaagcaagattttacctgaacaattt
+1719523/1
CCCFFFFFHHHHGJJJJIJJJJIJJJJJJJIIHIJJJJJIJJFHJJJJIJ
@1719524/1
caaaccttgcaaattttcaatcatgaagcaagattttacctgaacaattt
+1719524/1
CCCFFFFFHHHHHJJIJJJJJJJJJJJJIIJJJJJJJJIIJJIIJFIIJJ
@1719525/1
caaaccttgcaaattttcaatcatgaagcaagattttacctgaacaattt
+1719525/1
CCCFFFFFHHHHHJJJJJJIJJJJJJJJJJJJJJJJJJJJJJIJJIJJJJ
@5280686/1
cttgtagtggattcctaatattttttagtgaacctctctaacgtctttat
+5280686/1
@@@FDFFDFHDHHIJIIJGDBHIIJIIGEEEGGIIJEHGIGGIJJJJJIJ
@5280687/1
cttgtagtggattcctaatattttttagtgaacctctctaacgtctttat
+5280687/1
CCCFFFFDHHHGHJJJJJJGHJIJJJJJFHIJJJJJIIJJJIIHIJJGII
@5779741/1
gacgaatgatgtgataaatatacctgcacacacgcatttttaaatttaaa
+5779741/1
?@@;DADDF?<FF<E?:A:A@E@CB?;?FAEBH@DAHHCGFH>BGCEGEH
@698563/1
acgacattgagcaacttacgtattttctatgtcacatgttcactcggtgc
+698563/1
CCCFFFFFHHHGHJJJJJJJJJJJJJJJJJJJIJJJJJJJJJJJJJIIJJ
@5779798/1
gacgaatggtaaagctgctaaaaaagcaggaaaagcccagaagaacgttc
+5779798/1
@<@DDDDDA<CCF?F?EGHIEGGGHAFCCG?E;F9??DFCG>FIIIIB;F
@5779799/1
gacgaatggtaaagctgctaaaaaagcaggaaaagcccagaagaacgttc
+5779799/1
CCCDFFFFHFHHHJJJJJJJJJJJJJJJJJJJJJHIIIIJJJJJJJJHIG
@6830168/1
gtcgattaaaaactggtgagcttctgtaatatttcataattatctctata
+6830168/1
CBCFFFFFHGHHHJJJCGGIIIIJJJJJIJJJJJJJJJJJJJJJJJJJJJ
@5281329/1
cttgtatagcttccgtcggagttgctctagataaatcgtaatctttcaag
+5281329/1
CCCFFFFFHHHHHJJIJJJGIEGGGGGGHGHIGIJIJJDGIIJGJJJIIJ
@4764159/1
ctggctccaagagatgtgcatgtcccgcagatggccaccaccattctatg
+4764159/1
@@@FADFFDHH?H>FGAHECHH>FF>A6FGGHEHEHIDCFGGIEGIIEII
@176710/1
aaaatttatagttttttgcatttttattcggcttattgtaatattcctcc
+176710/1
<<@DDDDDHHHHHIIBGG@CCHCEHIGHCEF:@@G<GEII>F<9?DHGHE
@176711/1
aaaatttatagttttttgcatttttattcggcttattgtaatattcctcc
+176711/1
C@CFFFFFHHHHFIIIJIIJJJJIJIJIGHIHIGIIJJFGGGIJIGHEGG
@176712/1
aaaatttatagttttttgcatttttattcggcttattgtaatattcctcc
+176712/1
CCCFFFFFHHHFHHJJJJHIIJIJJIJJJJIIIJIGIJIIIGIJJJJJGI
@176713/1
aaaatttatagttttttgcatttttattcggcttattgtaatattcctcc
+176713/1
CCCFFFFFHHHHHJJJJJJIJJJJJJJJJJJJJJIIJJJIJJJJJJJJJJ
@176949/1
aaaatttcaaattgttcaggtaaaatcttgcttcatgattgaaaatttgc
+176949/1
CCCFFFFFHHHHHJIJJJJJIIIIJIJJJJJJJJIJJIJJJJJJJJJJJJ
@176950/1
aaaatttcaaattgttcaggtaaaatcttgcttcatgattgaaaatttgc
+176950/1
CCCFFFFFHHHHHJJJJJJJIIJJIIJJJJJJJJIIJGIJJFIJJJJJJI
@176951/1
aaaatttcaaattgttcaggtaaaatcttgcttcatgattgaaaatttgc
+176951/1
CCCFFFFFHHHHHJJJJJJJIJJJJJJIJJJJJJJJJJJIJJJJIJJIJI
@177442/1
aaaatttctaatattgcgatatttttttatcgatctggcttcaatgtttg
+177442/1
CCCFFFFFHHHHGIJJJJIJJJJJJJJJJIJIGJJJJIIJJJIGHIJIIJ
@177883/1
aaaatttgcaaggtttggaggagttgtactaatttgtgtaattgaagttc
+177883/1
CCCFFFFFHHHHHEGIJJIJJEHHIJHHIIJJJJJJIIHIJIJJIJJJIJ
@177884/1
aaaatttgcaaggtttggaggagttgtactaatttgtgtaattgaagttc
+177884/1
CCCFFFFFHHHHHGGHJJGIJFHGHIHHIJJJIJJJIIIJJIJJJJJIJI
@4766514/1
ctggcttatggaaaaaacttctgcccacttgaagtagattttgtgaagga
+4766514/1
CCCFFFFFHHHGHJJJIJJIJIJJIJGGIJIJJJCGHHJJJJJGIIJJJH
@699497/1
acgagaatttgaaaagcgagcttcatgatcccctgaaaaatatatcttga
+699497/1
CCCFFFFFHHGHHJJIJIJJIJJIIJIIIJJJJJJJJGIJJJIJJJIIJH
@4766621/1
ctggcttcaatgtttgaatgatgattatataacgagtagatagcttt
+4766621/1
?1:DDDDFFHGFHHIJIJJJJJIJJJJJJGJJJJGI:DGHGGHJJJI
@5281821/1
cttgtatcacttattgcgtctttgctttggtcactttacgcgcgaaaacc
+5281821/1
CCCFFFFFHHHHHJJJJJIIJJJJJJJJJJIJGJJJJJJJIJJJIIJJHH
@2783196/1
ccagatggcattcatgcagaaccgattaagaaaggggcagacaacttcat
+2783196/1
CCCFFFFFGHHHGIIJIIIHIJJJFGFHIJJJIJJJIIIJJJJIJJJJJI
@2783197/1
ccagatggcattcatgcagaaccgattaagaaaggggcagacaacttcat
+2783197/1
CCCFFFFFHGHHHJJJIJJJJJJJJJJJJJJJJJJJJIJJJIJJJJJJJJ
@6311783/1
ggacagacaagaaacatgataagatatgctgcaacctctactacagtacg
+6311783/1
CCCFFFFFHHHHHJIIJJJJJJJJJJJJJJGIJJJJJJJJJJJJJJGIJJ
@4229730/1
ctccaagagatgtgcatgtcccgcagatggccaccaccattctatgaaat
+4229730/1
CCCFFFFDHHFFHIJJIJJJJJJJIJBHIEIJIIIHIJGIGIIJJJIJJJ
@6835217/1
gtcgcggcatcactcccaaatacgaactggtccaaatcgagggcgccatc
+6835217/1
?1=BDFFFGHHHHIIJJIJJIIIJJJJJIJBHIJJJJJJIJJJIHFFDDE
@6835218/1
gtcgcggcatcactcccaaatacgaactggtccaaatcgagggcgccatc
+6835218/1
@@@DDDD<?CC?C>DGI;FG<??:1?@DFG?DFFHI4B;;@AHEA?D8;@
@1206447/1
atgctcttgacatttcgttaaagaaccacaaaatgtgacatatataaagg
+1206447/1
@@BFDFFFHHFGHIHJJJJJIJGHIJGHIHJJIGEHIIIGIIJIJJJEGE
@1206995/1
atgctgtgtaactagattatatggaattgccataggaccatcactcaaca
+1206995/1
CCCFFFFFHHHHHJJJJJJJJJJJIJJJJJJIJJJJJJJJJJJJJJIJIJ
@181262/1
aaaattttgcaaattatgtggcattttgacatttatgtgacataatttgc
+181262/1
CCCFFFFFHHHHHJJIJJJJIJJHJJJJJJJJJJJJJJJJJJJJIJJJJI
@4770123/1
ctgggaatggtgaaggctggtggtaaccattctttttgtggtgataattc
+4770123/1
CCCFFDEFHHDFHIIIIHII<EGCHHIIFIIIIIIIIG?FHBFCHIIIIG
@702418/1
acgattcataaaagtaatataaccttagatttcgaggcaaattgattgat
+702418/1
7@@DFDDFHFHDFGEHIIIJIJJJJIJJFGIIJIIGGIJJEHIJGGGGEE
@702419/1
acgattcataaaagtaatataaccttagatttcgaggcaaattgattgat
+702419/1
@@C=DFFDHHFHGIFGBGGIGIIGIGIGIIGIIGBHGIIIJBHIGIIJII
@702420/1
acgattcataaaagtaatataaccttagatttcgaggcaaattgattgat
+702420/1
BCCFFFFFHHHHHJEGIIJJIJJJJIJJJJJJIIJIIIIHIJIJIJJJJJ
@703730/1
acgcataactcttacacaccaaatagaacgacgc
+703730/1
@@@DDB?DF?DFBHIBDH8EGEEFDCFHI:E?6:
@7840130/1
tgaagatccgacccatagtgtcggcatctgaggatatcttaatttgcacc
+7840130/1
@CCFFFFFHHHGHJJJJJIGHIIFIEHEHIEHI@FHBGIIFDEIIEGHII
@4772356/1
ctgggagggggcaagattctggcatctaatttttcaaatgcgctagaaac
+4772356/1
CCCFFFFFHHHHHJJIJJIIJJJJJJJJJJJJJJJJJJJJJJJJJJJJHH
@6316391/1
ggaccacttcacggaaatctaccgacagagaggttatccttggggga
+6316391/1
CCCFFFFFHHHHHJJJJIJJJJJJJJJJJJIJJHIJJJJJJJIJJJI
@6316705/1
ggaccagtctgttgtgggggaacagtttgatgttgctgttgtggagctgt
+6316705/1
CCCFFFFFHHHHHJHIJJJJCGIIJHIIJJJJJJJJJJJJJJJJIJJJJJ
@2788793/1
ccagcatctaattcacattgtttttgtataatagatgccttaaattccct
+2788793/1
CCCFFFFFHHHHHJJJJJJJJJJJJJHAAF<2<??9:C?FDHHGICGIJB
@3790279/1
cgtacatttgccatctgggcctcttctatgcaaagtacattacttttttg
+3790279/1
=@BDDFDDHHHHGJIEEGHFIIJJJJIIJJJIJJJGHIIJJJJJJJJJJJ
@3790989/1
cgtacgtcaaatgttgcaaattatgtcacataaatgtcaaaatgccacat
+3790989/1
@@?DDDDEFHHDFCGEGIIIBFDDEEHHGHIIIIGGGGGIIIGGIIGIHG
@3790990/1
cgtacgtcaaatgttgcaaattatgtcacataaatgtcaaaatgccacat
+3790990/1
BB?DFFFFGHHHHIJIJJJJJJJJJJJJJJJJJJJJIIIJIIJJJJJJJJ
@3255921/1
ccttaacaacgatctggtggccaccggaaccggaagatcgaagaaagacg
+3255921/1
CCCFFFFFGHGDFHHGIBHIIJGIJJIIIJJIIGIIIJIIIJJJJJJJGF
@3255922/1
ccttaacaacgatctggtggccaccggaaccggaagatcgaagaaagacg
+3255922/1
CCCFFFFFHHHHHIHIJHHIIJGIJIJEGIJJJFHIIJJJIJIBHIIJHG
@3255923/1
ccttaacaacgatctggtggccaccggaaccggaagatcgaagaaagacg
+3255923/1
CCCFFFFFHHHHHJIJJFHIJJGIJJJHIJJIJHIJJJJJIJJJJJGIFE
@186480/1
aaacaacagcagcccgctcctccacaacagcaacctggagcgagacaaca
+186480/1
C@CFFFFFFHHFHIIIJGIIJJJEHHGGEFHIGIIJECCHGEHIJIIIAH
@2244865/1
cactactatgttaccttttggagaacaaaaagaaggcgaggttactattc
+2244865/1
CCCFFFFFHHHHHJJJJJJJJIJJJJJJJJJJJJJJJJJJJFHIJJGIJJ
@1729748/1
caaacttttcggggtgcaatcttcttttccggaaaatgctcgaaaactca
+1729748/1
@@@FFFEFGHHHGJ<EE@GGGHJJJJIJJIIIIJJJJJJIIJIIIJIJJJ
@1729749/1
caaacttttcggggtgcaatcttcttttccggaaaatgctcgaaaactca
+1729749/1
CCCFFFFFHHFHHJ<EEEHGGGIGHHIJGICFFIIIEHIIIEGHIIIHIH
@1729750/1
caaacttttcggggtgcaatcttcttttccggaaaatgctcgaaaactca
+1729750/1
CCCFFFFFHHGHGI8EEEIGIGHGIJIJJJIJDHIJGJJJIGIIIJJJJG
@1729751/1
caaacttttcggggtgcaatcttcttttccggaaaatgctcgaaaactca
+1729751/1
CCCFFFFFHHHGHJAGIIJJJJJJJJJJJJJJJJJJJIJJJJJJJJJJJJ
@1729752/1
caaacttttcggggtgcaatcttcttttccggaaaatgctcgaaaactca
+1729752/1
CCCFFFFFHHHHHJ?EGEHHHHIJJJJJIIIIFHIJIJJIIJIIJJJJJJ
@1729753/1
caaacttttcggggtgcaatcttcttttccggaaaatgctcgaaaactca
+1729753/1
CCCFFFFFHHHHHJ@FHIJJJJJJJJJJIJJJJJJJJJJJJJJJJJJJJJ
@1729754/1
caaacttttcggggtgcaatcttcttttccggaaaatgctcgaaaactca
+1729754/1
CCCFFFFFHHHHHJCGHGJJIJJJJIJJJJJJJJIJJJJJJJJJJJIJJJ
@1729755/1
caaacttttcggggtgcaatcttcttttccggaaaatgctcgaaaactca
+1729755/1
CCCFFFFFHHHHHJEHIIJJJJJJJJJJJJJJIIJJJJJJJJJJJJJJJJ
@706304/1
acggaatttttcagcgttttgtggaactgtgaaactttgtgggactgctg
+706304/1
CCCFFFFFHHHHHJHIHJJJIGIJJJJJJIIJIJJJJJJGIJJJIJJJIJ
@1211344/1
atggacaatttgaacaagttacaagtgccgaagtacgagctattcgagca
+1211344/1
CCCFFFFFHHHHHJJJJJJJJJJJJHJJJJJJJHHIJJJJJJJJJJJJII
@2790984/1
ccagcatttctcttgctgctaattgtttcgccatcttttttgttgtgcta
+2790984/1
CCCFFDFFHFFFFIGHHIIIIIIIIHIJGGIHCBAEGIJII:BG9BBBCD
@2791424/1
ccagccaatgggattgcccatcactttgtcatcgaacgatgtcaccacct
+2791424/1
CCCFFFFFHHHHHIJJJJJJGIJJJJJIHIJJJJJJJJJIJIIJJJJJJC
@5290317/1
cttgtctgtccttctgtcatttttctattaattgtctgattatcttctat
+5290317/1
CCCDDDDBDBHDHBFAEGEHIIIIEH@HIEHHIGFHGGEGHIIIIIIIGI
@1213110/1
atggaggaatattacaataagccgaataaaaatgcaaaaaactataaatt
+1213110/1
CCCFFFFFHHHHGJJJJJIJJJJJJJJJJJJJJIJJJJJJJJJJJIJJJJ
@3258614/1
ccttaatcagctacaacagtcaacatttcccacctttttcactcaac
+3258614/1
=1====2=:=A<DBGG9<:F:FH<GG4F9?2<11:1?1:1::1:?9?
@3258615/1
ccttaatcagctacaacagtcaacatttcccacctttttcactcaaccat
+3258615/1
:::BBBAD??FFHGIIEIGCGCDHEHH@DHIIGEEDFGIIIGGEHHHGHD
@3258616/1
ccttaatcagctacaacagtcaacatttcccacctttttcactcaaccat
+3258616/1
@@@DDDFFHDDFHIIIIIIHEHIIIEHIIIIDHIIIIIIIIIGHIIIIIF
@3258617/1
ccttaatcagctacaacagtcaacatttcccacctttttcactcaaccat
+3258617/1
@@@FFFFDHHHHGJJJBBEFFHIJJJJIIIIIJIIIIJJHGICHEIJJGI
@3258618/1
ccttaatcagctacaacagtcaacatttcccacctttttcactcaaccat
+3258618/1
B@BDFFFFHHHHHJJJJJJIHIJJHGIIJJIIIIJJJJIHIJJJJGIJJJ
@3258619/1
ccttaatcagctacaacagtcaacatttcccacctttttcactcaaccat
+3258619/1
CCBFFFFFHHHHHIJJIJJIIGIJJJJJJJIJJJIJJJIIJJJJJJIIJH
@3258620/1
ccttaatcagctacaacagtcaacatttcccacctttttcactcaaccat
+3258620/1
CCBFFFFFHHHHHJJJJJJCHHIJJJJJJJJJJJIJJIJJJJJJJJJJJI
@3258621/1
ccttaatcagctacaacagtcaacatttcccacctttttcactcaaccat
+3258621/1
CCCFFFFFGHHGFIIIIGIHIEIJJIJJIJJIJIIIJJIHIIIJJJJJIJ
@3258622/1
ccttaatcagctacaacagtcaacatttcccacctttttcactcaaccat
+3258622/1
CCCFFFFFGHHHHIJIIJJFGHJJIJJJJJJIIIIGIIIIIJJJJGJJGC
@3258623/1
ccttaatcagctacaacagtcaacatttcccacctttttcactcaaccat
+3258623/1
CCCFFFFFGHHHHJJJJJJIJJJJJJJJJJJJJJJJJJJJJJJJJJJJJJ
@3258624/1
ccttaatcagctacaacagtcaacatttcccacctttttcactcaaccat
+3258624/1
CCCFFFFFHHGHHIIJGGGFFCHHHIIJJJJGIJJJJJJJIJJJIJJJIF
@3258625/1
ccttaatcagctacaacagtcaacatttcccacctttttcactcaaccat
+3258625/1
CCCFFFFFHHHHHJIIIIIFHIJJJJJIJJJJJJJJJJJJJJJJJJJJJJ
@3258626/1
ccttaatcagctacaacagtcaacatttcccacctttttcactcaaccat
+3258626/1
CCCFFFFFHHHHHJJJIGJIIJJJJJJJJJJJJJJJJJJJJJJJJJJJJG
@3258627/1
ccttaatcagctacaacagtcaacatttcccacctttttcactcaaccat
+3258627/1
CCCFFFFFHHHHHJJJIJIFHIJJJJIJJJJJJJJJJJJJJJIJJJJIJG
@3258628/1
ccttaatcagctacaacagtcaacatttcccacctttttcactcaaccat
+3258628/1
CCCFFFFFHHHHHJJJIJJHIIJJJJJJJJJIJJJJJJJJJJJJJJJJJI
@3258629/1
ccttaatcagctacaacagtcaacatttcccacctttttcactcaaccat
+3258629/1
CCCFFFFFHHHHHJJJJIIHIIJJIJJJJJJJJJJJJJJJJJJJIJJJIG
@3258630/1
ccttaatcagctacaacagtcaacatttcccacctttttcactcaaccat
+3258630/1
CCCFFFFFHHHHHJJJJIJEGHIJGIJJJJJJJJJJJJJIJJJJJJJJJH
@3258631/1
ccttaatcagctacaacagtcaacatttcccacctttttcactcaaccat
+3258631/1
CCCFFFFFHHHHHJJJJJJIIJJIGJJJJJIJIIJJJJJJJJJJJJJJJI
@2793077/1
ccagccttcaccattcccagcgaactatcacaaagaatagaagataa
+2793077/1
CCCFFFFFHGHHHJJJIJJJJIJJJJJJJJJJIJJIJJJIJJJIJJJ
@6849022/1
gtcgtcgtaccaaatagcggaccacaatatagttacgttaaaacagcagc
+6849022/1
@BCFFFFDHHHHHJJJIJJJIJJJJIGGHHIIHHJIIIIJJJJJJIJJJJ
@7844215/1
tgaaggagctggctgctgttgtctcgctccaggttgctgttgtggaggag
+7844215/1
CCCFFFFFHHHHHJJIGIEHGGGIIJJJJJHIJDHIIIGHGIGIICEHBG
@2793809/1
ccagcgcttgaggaagtaacggcagcactattgacactaagaaatcacag
+2793809/1
@@@DD<DDHH?FHIB3A?CAC:<F6;DEGC4D4?D?@<F;99=B88=;FF
@7344210/1
gttttcggcaagtacatgaagcagttaagagttgtttatgaaattccaaa
+7344210/1
CBCFFFFFHHHHHJJJJJJJJJGIHJJJJIIGGIJJJJJJIJJJJJJIII
@2246151/1
cactatataaaaaattacattcagtatcgatagataatattgatgattat
+2246151/1
@CCADBBBFFHHDHIIGGEHIGHIJIGGJJGGIIGGGDHIIJIIIHI>DB
@707343/1
acggattttatcaatcggccattcgaggctggaagccacttttaaatgtt
+707343/1
CCCFFFFFHHHHHJJJJJJJIIJJJJJJIGGJBFDBH;DDHIJCGG@@BF
@3794762/1
cgtagctcctttaaaagacatttgtgctgaaaagaaaattcaagatccag
+3794762/1
@@?DDD?DH?FH?EHIBBE@BHI@:FFHHIIIIGEHGIEHIIIBGEHHGG
@2247156/1
cactattattaggcactagttattaattataatcatcaatattatctatc
+2247156/1
C@@FFFFFHHHHHJJJJJJHJIJJJJJJJJJJJJJIJJJJIJJJJJJJJI
@4237978/1
ctccacaacaacaacctcaagcttggggtcaacaacagcccgttccgcca
+4237978/1
@@@FFFFFGFHFHIIGEHHICHIIJJIJIIIJJJIJJFHIGIGHHGIIJJ
@708078/1
acgggatacagctacatatgttgttacagaagtatgttttaataagtctg
+708078/1
CCCFFFFFHHHHHJJJJJJJIIIJJIJIIJJJHHIJIJJJJJJIIJIJII
@4238094/1
ctccacaacttcgttcaagcctggtgacagatgtctaaaatatttatgaa
+4238094/1
CCCFFFFFHHHHHGIJJJJJJIJJFHHGIJJIJHIJGIJJJJJJJJJJIJ
@7346022/1
gttttctagatctttcgtataatcgttaacactgcctgtagtttgatatt
+7346022/1
?@@DDD?DBADF?EHDHCFFEEECHHIII@EFHGII@B<?CCFAFHGIIH
@4778624/1
ctgggcaacaaggaaagttattgccggttcataaccttctctttggactc
+4778624/1
@@BDDFFFHH@HHIIIIFHIJJIIJJJIIJJIJIJJJJJJJJJJJJIIJJ
@5293183/1
cttgtgagccgccattctcttggctag
+5293183/1
?1?BDDABF?DAA:AEED4FE@>3CCE
@5293184/1
cttgtgagccgccattctcttggctagcttctttgacttgccagtgccaa
+5293184/1
CCCFFFFFGHHHHJJJJJJJJIJIJIIJIGIJJJHIJJICHIGGFHGIII
@5293185/1
cttgtgagccgccattctcttggctagcttctttgacttgccagtgccaa
+5293185/1
CCCFFFFFHHHGHJJJJJJJJJJJJJJIJJJJIJIIJJJGGIEIGGGIGI
@1733238/1
caaagaagctagccaagagaatggcggctcacaagatgtggcaa
+1733238/1
CCCFFFFFHHHHHJJJIJJJIJJJIJJD@G???D??BB=CH2;C
@1216517/1
atggcattcatgcagaaccgattaagaaaggggcagacaacttcatgtac
+1216517/1
CCCFFFFFHHHHHJIIIJJJIJJJJJJJJJJJJ<GHIJJIIJJJJJJHIJ
@4780458/1
ctgggcccggggctctgtgatttcttagtgtcaatagtgctgccgttact
+4780458/1
@@@?DDFFHGFFDHICHHIGHJJIJFIJDGDGGIIHIIIIGIIIJIJJFE
@4780459/1
ctgggcccggggctctgtgatttcttagtgtcaatagtgctgccgttact
+4780459/1
@CCFFFFFHGHHGIGIGFHEFHIGHIIIDGGIIJEHIFIGGIIIGAFHGI
@2249492/1
cactcgcaaatgtagaaggcagattgttaccctccacgggtaaatcctgc
+2249492/1
@BCFFFFFHHHHHIIIJJIDIIIJJJJJJJJJIJIJJJJJHIIJJJJIIF
@7846269/1
tgaagtggtccgtgccccttgcggttaccccttctgttgggatgggggcc
+7846269/1
CCCFFDEFHHHHDGEHIJCHCDDHFGGHIIIDFFB9?F@FH8BCHIJJ:=
@1735343/1
caaagaattatcttttttagagatggagtatcggatgg
+1735343/1
?@@DDDDEHHGHFHIGGIIJJIGGHGGEEFGGGGD;DG
@1735344/1
caaagaattatcttttttagagatggagtatcggatggacaatttgaaca
+1735344/1
BC@FFDFFHHHHHJJJJJIGHIHIIJIJEFHIGIEGIIDCGHEHH9<FGI
@1735345/1
caaagaattatcttttttagagatggagtatcggatggacaatttgaaca
+1735345/1
CCCFFFFFHHHHHJJJJJJJJJIIHIJJEHGGIIIIHJDGIJHJJGIJJE
@710774/1
acgtaggttacctcgaaggattgttcgctagcgatctcctgcaagaactg
+710774/1
@BCDFFFDHHHHHJJJJJJCIIJJJJJJIJJJJIJJJJIJJJJJJJJJJI
@5295059/1
cttgtgggatgacaacgatatgtcaaacgacgacattgagcaacttacgt
+5295059/1
BCCFDFDFHFHGHJJJIIJJJJHIGJJJIIJJJJIJJJJJHIEIIJJJID
@5295366/1
cttgtggtcacttttcgcgcaaaggtaaaatcgttctagacatactttat
+5295366/1
BBCFDFFFHHHHHJJJJIJIGIIJJDGIIIIHIIIJJJIJJJJJJJJJJJ
@5295367/1
cttgtggtcacttttcgcgcaaaggtaaaatcgttctagacatactttat
+5295367/1
BCCFDFFEHHHHHJJJJIJIJJJJJHHGIJJJJJJJJJJJJJJJJJJJJJ
@5295922/1
cttgtgtaatgggttgaggctgaacctcaggtggattgagctgttgagtt
+5295922/1
@@CFDEDDGDFHHFHGEHIGEGCGCFEHHII1CG;DHBDGDFGFGH@F8?
@5295923/1
cttgtgtaatgggttgaggctgaacctcaggtggattgagctgttgagtt
+5295923/1
@@CFDFDDGFFHH;GGGBGHIIGIGIDHHII?DHDHGD?FGHEDFGGIGG
@7847161/1
tgaagttcgtattatttcctcgaaatcaataatgcaatgtgtttaaattt
+7847161/1
@@@DFDFFGHHHHJJJJIJHJIJIIJJJJIJJIIFCEIIFGGHIJIGJJJ
@7847417/1
tgaagttgtctgcccctttcttaatcggttctgcatgaatgccatctggg
+7847417/1
@@@DDDDDHFHBHIIIAHIBFGEHGHGIFHEEEHIIIIIIIIIIIIIIIG
@2250874/1
cactgaatcaaaaaattctccatcgttacaataagttattcggacaagtt
+2250874/1
CCCFFFFFHHHHHJJJJIJJJJJJJIJIJJJJJJJHGIJJJJIJJJJIHG
@4781983/1
ctgggcttttcctgcttttttagcagctttaccattcgtcttatcgatgc
+4781983/1
CCCFFFFFHHHHHIIJJJJJJIIJJJJJJJJJJJJJJJGIJJJJJJGJJI
@4781984/1
ctgggcttttcctgcttttttagcagctttaccattcgtcttatcgatgc
+4781984/1
CCCFFFFFHHHHHJIJJJJJJGIJJJJJJJJJJIJJJJGIJJJJJJJJJI
@1738586/1
caaagacgcaataagtgatacaagaaaatatacagactaaagaaacgctc
+1738586/1
@?<:B;DDDFFFDFGE:FHC?CBGFA@?F@?FFCAFCAFGIFEEECEB;;
@1738587/1
caaagacgcaataagtgatacaagaaaatatacagactaaagaaacgctc
+1738587/1
@@@DBDB@?@F1AG:CF@BFAHDGBABGBG?GDC<CC@BDGFEGD?6@?A
@1738588/1
caaagacgcaataagtgatacaagaaaatatacagactaaagaaacgctc
+1738588/1
CCCFFDFFGHFHHIGCEHGJGJIIEGIGGGIGHIGIIJIJJFJJII?GIG
@1738589/1
caaagacgcaataagtgatacaagaaaatatacagactaaagaaacgctc
+1738589/1
CCCFFFFFHHHHHJJFHIIJJJJJJJJJJJJJJJJJJJJJJJJJJJJJII
@1738590/1
caaagacgcaataagtgatacaagaaaatatacagactaaagaaacgctc
+1738590/1
CCCFFFFFHHHHHJJFHIJJJJJJJJJJJJJJJJJJIJIJJJJJJJJJIJ
@5793998/1
gactggtcccacacaacagactggtcccacacaagggcagcaaaaaggtg
+5793998/1
@@@DBDDDFDFHDGHIGIDEH@EH<FHHGIIIDGGHGF?<;F@FFGHG7C
@3263335/1
ccttagcagacctcttgataggcgagatttggaagttttcggcaagtaca
+3263335/1
BCBFFFEFHHHHHJJJJJJIJIIIIIHIIIJJJJIBGIIIJIIJJJIIGG
@7848758/1
tgaatatataactgacatgtttcatatgtagaacgaattttgtgcataca
+7848758/1
@@@FBEBDDFHDGBHGGGGHIICHCGGGBH@HHGEGIEHIG<F;FEHIIG
@7848759/1
tgaatatataactgacatgtttcatatgtagaacgaattttgtgcataca
+7848759/1
CCCFFFFFGHHHH>GGHHIGHJGIIIJJIIJJJIJIJJJJJJGGJIJJJJ
@7848760/1
tgaatatataactgacatgtttcatatgtagaacgaattttgtgcataca
+7848760/1
CCCFFFFFHHHGHJJJJJJHJJJJJJJJJJIJJJJIJJJJJJGIJJJJJJ
@5794369/1
gactgttgtagctgattaaggggtgtattctatatttcagt
+5794369/1
@@@ADADDAFBBHG:EG?EABGG<@G><?@GHIII4DF<DB
@5794370/1
gactgttgtagctgattaaggggtgtattctatatttcagttaaatttaa
+5794370/1
@@<DD?DDD8CFHIABGGIIGGI@F:?FHGGGIIIIIBD>?BFDGIIIDH
@1739321/1
caaagactgaaattgagaaaaaatgaacatggaatgtaagaacattttcg
+1739321/1
@;BFFFFFHHHHHJJJJJJJIJJIJJJJIJIGGGEGGIFIJJJJJGIIJJ
@5794604/1
gacttacggaacttagcttcacaattacttagagaagcacgcggaagcgg
+5794604/1
CCCFFFFFHGHHHJJJJJJJJJJJJJIJJJIJJJJJJJJJJJJJJIJJJH
@1739755/1
caaagagaagaaaggccgatagaatgaagtgaaagtcgaacgttcttctg
+1739755/1
CCCFFFFFHHHHHJJIJJIJJJJJJJJJJIJJJJJFHGIJJJIIJJJIJJ
@1739771/1
caaagagaaggatagcaactaattttacaagctatactttgcatagaatt
+1739771/1
BCCFFFFDHHHGHJJIIJJJJJJJJJJJJJJJJJJIJJJJJJIEHIHIJJ
@1739772/1
caaagagaaggatagcaactaattttacaagctatactttgcatagaatt
+1739772/1
C@CFFBDAFFHDHIIBEAHHIIIIIGIIIGHHGHIIGIIIIIHIGIFIII
@1739773/1
caaagagaaggatagcaactaattttacaagctatactttgcatagaatt
+1739773/1
CCCFFFFFFHHHGIJJJJJJJJJJJJJJJIJJJJJJJJIJIJIJJIIJII
@6327612/1
ggagaacaaaaagaaggcgaggttactattcacgacagtcaaaatag
+6327612/1
@CCFFFFFHHHHHIJJJJJJJJFHHIJJIJJJJJJJJJHGIJJJJJJ
@5795493/1
gacttgaataaatttttaaatttaaaaatgcgtgtgtgcaggtatattta
+5795493/1
@@@DFFFFHHHHGJIJJJJJJJJJIJJJJJIIHIHHDGHIJIGHIIIJJJ
@713758/1
actaatattcgattcgataggtgctttgtctggttaactttagtgggaag
+713758/1
CCCFFFFFHHHGHJJJIJJJJCGGJJJIIIIJJGIIJJJJJIJFHIJIIJ
@3801488/1
cgtcaacaacaaagttccccaccaaagcaa
+3801488/1
???B=DDADDDDDD2AE@FE3?F;<?3C@E
@5297459/1
cttgtgttcttggccaacctggaggcatggcaaatggggg
+5297459/1
@@CFFBEDHHDDHBFHJGGEEI9EB8:<EBGG<DBGEGG>
@715297/1
actactgtatagctttcttctcttggtgaacacatactttattcgtcatc
+715297/1
CCCFFFFEHHHHHJJJJJJJJJJJJIHJJJJJJJJIJJJJJJJJJJIJJI
@1219508/1
atgggatcaaaccagaggttggaatttttgggagatacggtgctgcagtt
+1219508/1
CCCFFFFFGHHHHJJGIJGHIJGHJJJJJJJJIJIJIIJJGHIJJJJJCG
@5797895/1
gagaaaagtcacgagaatttgaaaagcgagcttcatgatcccctgaaaaa
+5797895/1
CCCFFFFFHHHHHIJJJJJJJIJJJJJJJJJJJJJJJIJJJJJJJJJIII
@6330901/1
ggagaatattgtggtagaccaattgaagttcttttatgagtctaataaag
+6330901/1
CCCFFFFFHHHFHJGHIIJJJJJJIJJJFHIJJJJGJJIJHHIIJJJJJJ
@716379/1
actatataaaaaattacattcagtatcgatagataatattgatgattata
+716379/1
BC@FFFFFDFGHHJJIJIJJHGIIIJGHBHGIIJJIJIJHJIJIEIIGHI
@716380/1
actatataaaaaattacattcagtatcgatagataatattgatgattata
+716380/1
CCCFFFFFHHHHHJJJJJJJJJJJJJJJJJIJJJJJJJJJJJJJJJJJJJ
@6331950/1
ggagaattaaccagactgttagatggatacgataaatttgaaagacacat
+6331950/1
BCCFFFFFHHGHDIIJGIIJJGIJJJJJIGIIJJJJJJIJJJJJJIIJJI
@7352960/1
gttttgagttcggctttcgggttgttgtaaatggcgtacttggccatatc
+7352960/1
@?@DDFFFFHHHHJIJIJIJJBGHIIJJJJIIJJIJJJJJIJJIJJJGIJ
@1749189/1
caaagattacatcatatttgcctttaacagatgtgaagtatttcttgatg
+1749189/1
CCCFFFFFHHHHHJJJJJJJJJJJJIJJJIJIIIIJJJBGIJIIIJJJJJ
@719163/1
actcgagggcatgatgagcagccgagcccttggcttccttcggagttttg
+719163/1
CCCFFFFFHHHHHJJJJJJJJIJIJJJJJJJJJJJIJJJJIIJHJHIIJJ
@3806681/1
cgtcagccgccatattgatttaattttgacatgttagaatgccctattga
+3806681/1
@@?DFFFFHGHDHHJJGFHHIGHJJJJJJJIJJJJJJJJIIJJJJJJJJI
@3806682/1
cgtcagccgccatattgatttaattttgacatgttagaatgccctattga
+3806682/1
@@@DDDDFGFGAHAHIIHHIIFEHIGIIGIHCEHIIEIGIIIIIIIIIFI
@3806683/1
cgtcagccgccatattgatttaattttgacatgttagaatgccctattga
+3806683/1
@C@DFDDFHFHAFGBHHGFHIGIJJJJGGIIJGHIGGIJFIIJIIJJJII
@3806732/1
cgtcagcgtcctccaggagttgctgagccgtcgcggcatcactcccaaat
+3806732/1
CCCFFFFFHHHHHJJJIEGGHJJJJGJJJJHGIIGI>@EGHHHGHHDDFE
@719504/1
actcgttatataatcatcattcaaacattgaagccagatcgataaaaaaa
+719504/1
CCCFFFFFHHHHHJJJJJJJJJJJJJJJJJJJJJJJJJJJJJJJJJJJJJ
@719959/1
actcttataaaccctgatcttccattactaagggttaaaggattaaccaa
+719959/1
CCCFFFFFHHHHHJJJJJJJJJJJIJJJJJJJJJIIIJIIJJJJJJJJJJ
@1751357/1
caaagcaaagacgcaataagtgatacaagaaaatatacagactaaagaaa
+1751357/1
@@@DAA3BFF>F<F6@FBFBFCHAHEGG@GIEE@FEFGEDFIFEIFIIII
@3807458/1
cgtcagtttgcgtttcaatgcatcgataagacgaatggtaaagctgctaa
+3807458/1
@@?D??=AF<:C8CG<BGF>B<<FF9BFFA<BD6FFFF?DFFA>FFCFFI
@5802342/1
gagaaattaccatccaacggtattttgaaacagaaaaaaggtgcaaatta
+5802342/1
CBCFFFFFHHHHHJJJJJJJCGIJJJJJJJJJJJJJJJJJJFFHIIIJII
@1751617/1
caaagcacctatcgaatcgaatattagtagcaagatccgagatgtggtac
+1751617/1
CCCFFFFFHHHHHIIIIII@GDDHHB<ADFGGI@FGEHC@DD=FBFG?FF
@199983/1
aaacactatgcagcatatttcatcagtgccctttttttgttggtaatcgt
+199983/1
CCCFFFFFHHHHHJJJJJJJJJJJJJJGJJJJJJJJJJJJJJJIJJJJJI
@5803460/1
gagaaatttgctgcctcaaaaacgtatgacaaaactatagacaaacc
+5803460/1
CCCFFFFFHHHHHJJJJJJJJJJJHIJJJJJJJJJJJJIJIJJJJJJ
@5803461/1
gagaaatttgctgcctcaaaaacgtatgacaaaactatagagaaacc
+5803461/1
CCCFFFFFHGHHHJJJJJJJJJJJIJJJIJJJJJJJJJJJJJIJJJJ
@5803462/1
gagaaatttgctgcctcaaaaacgtatgacaaaactatagagaaacc
+5803462/1
CCCFFFFFHHGHGJJJJJJJJJJJFHIIIJIIJJJJJJIJJJJJJJJ
@5803463/1
gagaaatttgctgcctcaaaaacgtatgacaaaactatagagaaacc
+5803463/1
CCCFFFFFHHHHHJJJJJJJJJIJFHIJJJJJJIJIIJIJIJJJIJJ
@5303240/1
cttgttgtatactgtgacccatggcgctggcgagtcttcttcctcgaaaa
+5303240/1
@CCFFFFBDFHHHEHIIHIGGIGIIIEIIIIIDDDFGH9?BDEB=6@@FB
@4788912/1
ctgggtggttgcaatctccagcagatattgtacttaaaggcttttggatc
+4788912/1
CCCFFDDFDHFFDIIIIGJGGIGIIJIJIJFHIIJIIJJIIJJJJGIHJJ
@7852566/1
tgaatgtgcgccaattgagttttcgagcattttccggaaaagaagattg
+7852566/1
???DD?DDHFHADHGGGCFGGIICHGIIIIEIEGFEBAGHEHGIEII@C
@3270392/1
ccttccttatccctagaagagtgtttactaaaagtactgtcccttttaat
+3270392/1
@@@DAD>?C=ADFB<?FG?9F?CFGH@HIG9C@F?CCBGDCFBGCHHCEH
@7855735/1
tgacaacgatatgtcaaacgacgacattgagcaacttacgtattttctat
+7855735/1
CCCFFFFFHHHHHIJJJJJIJJJJJJJJJJJJJJJJJGIIJJJJJJJJJJ
@3270730/1
ccttcgaggtaacctacgtggacatcgaagaaaaaacattgaccaatcgc
+3270730/1
CCCFFFFFHFHHHJJJJJHIJIJJJJJJJJJJJJJJJJJJIJJJIJJJIJ
@724119/1
actggtcccacacaacagactggtcccacacaacagactggtcccacaca
+724119/1
@@CFDDDDHFFHFGIGG9CDCHGEHGGIIDIJJJF@BGGGG9?FHGIJGH
@5305433/1
cttgtttatttccctttttgtggagaggtactatgtgtgtttggct
+5305433/1
@@@FFFFDHHHHFIJJJJIJFGICFAGDGGGIIIJGGIGFHGEEHI
@5305434/1
cttgtttatttccctttttgtggagaggtactatgtgtgtttggct
+5305434/1
B@@FDEFFGGHGHJGIJJJIFGGHIHHJ@FGHIJJGIGGHIIIJIJ
@202075/1
aaacagctccacaacagcaacatcaaactg
+202075/1
:?=D=D8B2:DFDEB;B@F>AA;3AACFFF
@2259327/1
cacttattgcgtctttgctttggtcactttacgcgcgaaaaccattatgt
+2259327/1
C@@FFFFFHHHFHJJJIIJJJJIIGIIJCHIIJJGIGIJGIIIJIAHHE?
@2259328/1
cacttattgcgtctttgctttggtcactttacgcgcgaaaaccattatgt
+2259328/1
CCCFFFFFHHHHHJJJJJJJJIJIJJIJJJJJJJJIJIJJJJJJJHHHHH
@1760244/1
caaaggtaaaatcgttctagacatactttatgctcttgacatttcgttaa
+1760244/1
CCCFFFFFHHHHHJHIJJJJJIJJJJJIJJIJJJIJJJJJJJJJJJIJJJ
@4792373/1
ctggtaacgctttatcgggttctgctaagtggtaagtagaaggtaagcca
+4792373/1
=11ABDDFHHHHHJJJIIIHHIJJJJJJJFEHHIJJIGHGHGIFFFIIHG
@1229588/1
atgtcacataaatgtcaaaatgccacataatttgcaaaattttgacattt
+1229588/1
@@CFFFFFHHHHHJJJJJJJJJJJJJJJJJJJJJJJJJJJJJJJIJJJJJ
@1229973/1
atgtcccgcagatggccaccaccattctatgaaatggaacacgaagaggg
+1229973/1
?@@=BDDDDFHHGIFIIIIIIIIIEGEHGIIIIIIIIGIIIIIIIIIGHI
@3815097/1
cgtcgcggcatcactcccaaatacgaactggtccaaatcgagggcgccat
+3815097/1
@@?DDD?D?DFFHIEBHECGHGDBGHHIGCHBFHIIDCEC>@GH<5=A9;
@1230218/1
atgtctcgaaagactttgactttttactatttttgtatgcacaaaattcg
+1230218/1
@CCFFFFDBHHFDGEGHBAHIGJJJFGGEFIJJJAFEIGIEGHIJIJIJH
@2260776/1
cacttctttaccggcatagcctaatctgggagggggcaagattctggcat
+2260776/1
CCCFFFFFHHHHHJJJJJJJJJJJJJJJJJIJJJJJJIIJJJJJHHHHHH
@5807612/1
gagaatatgaaatttaaaagaaaatttgaaaagtatcatgagttttgtga
+5807612/1
CCCFFFFFHHHHHJJJJJIJIJJJIJJJJJJIJFHIIIEGFHGCHIJJJG
@5807613/1
gagaatatgaaatttaaaagaaaatttgaaaagtatcatgagttttgtga
+5807613/1
CCCFFFFFHHHHHJJJJJJJIJJJJJJJJJJJJEHGIJJJJJHIJIJIJI
@728431/1
acttctttaccggcatagcctaatctgggagggggcaagattctggcatc
+728431/1
CCCFFFFFHHHHHJJJJJJJJJJJJJJJJIJJJJJJJJJJJJJJJHHHHH
@3816045/1
cgtcggcaagaagttggccgatttgcagactctcagcttcaacgccaagg
+3816045/1
@@CFFFFFHFHFCCGEFBGGEHGIIIF@FDGGHGGIGDFHHGH6AFFHHE
@729433/1
acttgctggatctcttggtcggaaaagtaacgcccgaacaagccaatcag
+729433/1
@@@BDDDDF;AADGGIIIIGII@FHEDGDEGHIIIGIBAAGG;@ACFEA@
@3817406/1
cgtcgttcatttcgccaggctcattaaaccacatttccgggtgaagtcgg
+3817406/1
@@@DFDD?FHDDH9GFGHIGHHECEEHGIHGBEGCGGIGGG7?FHGGG@F
@3817788/1
cgtcgtttgacatatcgttgtcatcccacaaggtacaatactttgttggt
+3817788/1
@@?DD@DFBFHHGIGGG;F@CFFGIIICHFHII?FHGGGHHIIIIIIIIE
@7360062/1
gttttgtagaatatttcaggtcaaaacataatattactcttataaaccct
+7360062/1
C@CFFFFFFHHHHJJJJJJJHGIJJJJJJIIJJJJJJJJIIJIJJIJIJI
@730683/1
actttatttaagaacaaacaggggagaaaagtcacgagaatttgaaaagc
+730683/1
BBBDDFFFHHHHHJJJJJJJJJJJIJJJJJJDHIJJIJJJIJJJIIJJJI
@1763038/1
caaagtatagaggttgtacccaaacttttcggggtgcaatcttcttttcc
+1763038/1
B@@FFDFFHHHHHFHIHIJJJIJJJJJJJJJJJJDGHJJIJJJJJIJJJI
@1763368/1
caaagtattgtaccttgtgggatgacaacgatatgtcaaacgacgacatt
+1763368/1
CCCFFDFFHHHHHJJJJGHJJJJJJJJJJJJJJJJJJJJGJJJJJJJJJJ
@5807768/1
gagaatcacaaaactcatgatacttttcaaattttcttttaaatttcata
+5807768/1
@@CDFDEBHFHDHIGHJFFHHIIGJGIJJJGGEHIJIIIIJJJJJIJJGG
@7360824/1
gttttgtcatacgtttttgaggcagcaaatttctcaagggcacacggcaa
+7360824/1
@@@DD<B?FBDDBCFGII@BBBBGG=DGHCGH@D?@GFGIDCDA?:F@BH
@7360825/1
gttttgtcatacgtttttgaggcagcaaatttctcaagggcacacggcaa
+7360825/1
B@@FFFDFHHHGHIIIJJIGIJIIJJJJGIIJIJIJJIJIIJJJJIJJJJ
@5807888/1
gagaatcggtattcgggactgaaagacactaagattaccaagttgggcaa
+5807888/1
CCCFFFFDDADDFHEGEGHIG>HGHEGIJEHGIGGBHIGHGIGHHIJJJG
@205161/1
aaacatgaccatgatgcactcggccggaccgattcag
+205161/1
BC@FFFFFHHHHHIJIJJJIJGIIIIJDGHHDHED=@
@205350/1
aaacatgtcagttatatattcacctttatatatgtcacattttgtggttc
+205350/1
CCCFFFFFHHHHHIJJJJJJJJJJJJJJJJJJJJJJJJJJJJJJIJJIJJ
@205351/1
aaacatgtcagttatatattcacctttatatatgtcacattttgtggttc
+205351/1
CCCFFFFFHHHHHJJJJJJJJGIJJJJJJJJJJJIJJJJJJJJJIJJIIJ
@6338124/1
ggagatcatcgaagatttggagaatattgtggtagaccaattgaagttct
+6338124/1
CCCFFFFFHHHGHIIIIJGJGIIJIIJJFIJIHIJJIGIGIJJIJJFGGI
@7361451/1
gttttgtgattctccgaagaatatgtctcg
+7361451/1
@@@DDBBBDFF?FEIA:GCEH@EFCEHFG;
@7361551/1
gttttgtggaactgtgaaactttgtgggactgctggttgcccaacttggt
+7361551/1
@?@DDBBDH?FHDBEGGHIEBHICFBHIDHGGGGGIFGGGGHGIGDHGH?
@7361552/1
gttttgtggaactgtgaaactttgtgggactgctggttgcccaacttggt
+7361552/1
CBCFFFDFHHHHHJHIIJJJJJJIJJJIJIJJJIJJJJJJJJJJJJJJJF
@1231662/1
atgtgataaatatacctgcacacacgcatttttaaatttaaaaatttatt
+1231662/1
CCCDFFFFHHHHHJJJJIJIIJJJJJJJJJJJJJJJJJJJJJJHJJJJJJ
@5809137/1
gagaatttgaaaagcgagcttcatgatcccctgaaaaatatatcttgaag
+5809137/1
@?@FFFFFGHHGFIJJJIJJJIIJICGHHIGGIFHIJJJJJJJJJJJ>BF
@4795294/1
ctggtactggttgctcaaagcagattagtaaacatgatgctgcatacaat
+4795294/1
=@1D4BDDDAFFFBGEEGEIEIEDGIIB9AAFF@GCEGC@D?BGIIFICG
@4795295/1
ctggtactggttgctcaaagcagattagtaaacatgatgctgcatacaat
+4795295/1
BBCFBDFFHHHHHJJJJJJJJIIJJIJJHJJJJJJJJJJJJJJJJJJIJJ
@4795296/1
ctggtactggttgctcaaagcagattagtaaacatgatgctgcatacaat
+4795296/1
BC?DDFFFHHFHHIJJJJIJJJJJJJJJHHIJJIIJJIJIJJJJJJIJJI
@1232259/1
atgtgcgccaattgagttttcgagcattttccggaaaagaagattgcacc
+1232259/1
@@@BDEFFHHHHGIGIAFGIGHJIIIJJIJJIJJJJJJGHIJIHIGEIII
@4258145/1
ctccatagttcttacatccttgtttat
+4258145/1
@@@DDDDDADDFFIGHIIIEEE<CEHF
@4258146/1
ctccatagttcttacatccttgtttatttccctttttgtggagaggtact
+4258146/1
@B;DDDFFFHHHHJJIJJJJJIGJJJJJJJIJJJJJJJGHGIJIJJHGHH
@5311542/1
ctttaaacaaacctttcccaaatacttccacagtaactctaactctcctt
+5311542/1
CCCFFFFFHHHHHJJJJJJJJJJJJJJJJJJJJIIJJJJJJIJJJJIJJJ
@207611/1
aaacattgtgaagacatgaagctttccatgatctttgactctgtgcagac
+207611/1
<@@?D?D:FFB8::<<FFCEF>?BBC:?C9F@EBH4C<EGFF<1:CBAFC
@2263870/1
cacttttcgcgcaaaggtaaaatcgttctagacatactttatgctcttga
+2263870/1
@@@DDEFFGHHFAHGEH:CEFIGIEHIIIIGGIIGIGIIIIIEIIEIIGG
@2263871/1
cacttttcgcgcaaaggtaaaatcgttctagacatactttatgctcttga
+2263871/1
CCCFFFFFHHHGFJJGI?EGHIGFHHIIIJIGIIIJJGJJGIJJIIJJ@F
@2263872/1
cacttttcgcgcaaaggtaaaattgttctagacatactttatgctcttga
+2263872/1
CCCFFFFFHHFF>GHEI:CFHIBHGFHCGGGHHIGGIIIIIIDGGIIICF
@6866414/1
gtctcgctcgaggttgttgctgtggcggaacgggctgttgttgaccccaa
+6866414/1
@@@DFFFFHGHHHGIIHIJIIICGIJJJGGIGIIGBGDECCE@;CFFFBC
@5312486/1
ctttaaagatgcgaataatagagaaattaccatccaacggtattttgaaa
+5312486/1
C@CFFFFFHHHHFIJJJJJIJJIJJIJIJJJIIIJJJJJGB@GIIJJIII
@2264608/1
cactttttggtcatgattttgaggtactcgagggcatgatgagcagccga
+2264608/1
@@?DBFFDFFBFHII@HIHIGBD9FHHADH8:DF<FFHGHII8BF@FFGH
@1765079/1
caaagtgcaacttagttattagatttgatttgccaaacacattttatagt
+1765079/1
C@@FF?DDFHGHFFBCFDEHIGIGIGIIIIGFGHBGGHIIGGDCGIIIII
@1765235/1
caaagtggcaaaagcggaaacattccagccggaactactgttgatgtcgg
+1765235/1
@C@FFFFFHHHFHFHGGHHHEHIIJIIDIJIDHIIJIGIJHHIIHDHHGH
@5314183/1
ctttaaattcgtagtctactcttttttcgtcgacaataaactccggagta
+5314183/1
8?@DDDDD?>FHHFHGHIIC3FDEGIGI1CCC0?DDBBFCC<?BFA6@;7
@4258679/1
ctccatattcctttatcaacattcacttctttaccggcatagcctaatct
+4258679/1
CCCFFFFFHHHHHJJJJJJJIJJJJJJJJJJJJJJJJJJJJIJIJIIJJI
@4258680/1
ctccatattcctttatcaacattcacttctttaccggcatagcctaatct
+4258680/1
CCCFFFFFHHHHHJJJJJJJJJJJJJJJJJJJJJJJIJJJJJJJJJIJII
@1233643/1
atgtgtgtttggctagattctgtttgacattagaagagtaaacgtcagtt
+1233643/1
@@@DDDEFHHGHGJIIHJJIGIHIJJIJIIJDIJJJJJIHIJJJFHIIFI
@3820995/1
cgtcttcgttgtacatcgcttggagatcttcttctgaaatctcttctct
+3820995/1
?@=DBDD8=FFBFCC<FCF?GBGEHEGGGIDFHEEDEGIDEFDFHGIEH
@3821431/1
cgtctttatagaatgtcaatgttattctaaaaagaagactgctaaacgtt
+3821431/1
CC@FFFFDDDFFHIIEHGHFHFIHIJHIFIJJJ<GGDHIJJJIIJJGHDH
@3821717/1
cgtctttcttcgatcttccggttccggtggccaccagatcgttgttaagg
+3821717/1
@@@DDDFBFHFDCGBEHEH@GCFHIEIFF>DH;DG;DEHGEGHGBGCHII
@2267143/1
cagaaaaggagttgctctgccaacaagcagtgaagaaaccaaacgcgcca
+2267143/1
BC@DFFFFHHHHHIJJJJJJJJJJJJJJJIHIJJJJJIJJIIHJJJJJJJ
@4799986/1
ctggtatccaaagttaaaaatctcggtaaaatttccaagacgctgtcaaa
+4799986/1
BCCFDFFFHHHHHIHIJJJJJJJJJIHGHIGJJJJJJJIIIJJJJIJJJJ
@7369617/1
gtttttccattatctagtgcgctagaccatgatcggaaatttatgttact
+7369617/1
CBCFFFFFHHHHHJIJJGHIGGIJJJJJJJJJJJJJIJJJJJJJJIIIJJ
@7369824/1
gtttttcctcatcgctagataaagcaaatttttgttgctgaccaatctgc
+7369824/1
???DDD:AF:C>B?C?AA9?EHIFCFGFHIIFI:CGGFBBFBFFFDEF@?
@1236026/1
atgtttcatatgtagaacgaattttgtgcatacaaaaatagtaaaaagtc
+1236026/1
CCCFFFFFHHHHHIJJJJJJJJJJJHHIIJJJJJJJJJJJIIJJJJJJGI
@4803854/1
ctggtccaaatcgagggcgccatccacgagccaatcttccgctaccgcgt
+4803854/1
B=?DDDEFHHHHHJJJJIJIJJIJJJIJIIJJJIJJJJJJJJJJHHHFFC
@4803855/1
ctggtccaaatcgagggcgccatccacgagccaatcttccgctaccgcgt
+4803855/1
BCCFFFFFHHHHGGJJJIIGJIJIJJJIIIJJJIJJJIJIJJIJHHGFEA
@4803856/1
ctggtccaaatcgagggcgccatccacgagccaatcttccgctaccgcgt
+4803856/1
CCCFFFFFHHHHGIJJJJJJJJJJJJJJIIIJJJJJJJJJJJJIHHHFF<
@3826400/1
cgtgaatagtaacctcgccttctttttgttctccaaaaggtaacatagta
+3826400/1
?@?D?DDDF?FHFIIIIGI@EFBHHIIFGHEGGGFHIGEH:BDGGBGFFC
@3826401/1
cgtgaatagtaacctcgccttctttttgttctccaaaaggtaacatagta
+3826401/1
BBBFDDDFHDHHHJJJJJJIJIJJJJJIHJIJJJJJJJJJFGIJJJJJDE
@1236826/1
atgttttttcttcgatgtccacgtaggttacctcgaaggattgttcgcta
+1236826/1
@CCDFFFFHHHHHJIJJIJJIJJJJIIHIIIIIIJJJJIIIJJIJJGIJI
@3827026/1
cgtgaattgaaaaatacttctcctattaaaaggaaagaactattggcctt
+3827026/1
@@@???DDDFFHDGIIIGIIAHHIDHGGHE<F?GHIGCGIIGIEAFHIII
@5318137/1
ctttaacgaaatgtcaagagcataaagtatgtctagaacgattttacctt
+5318137/1
CCCFFFFFHHHHHIIIJGHIFGIJJIJFHIJJJJJJIJIJDIIJJJIJIJ
@5318138/1
ctttaacgaaatgtcaagagcataaagtatgtctagaacgattttacctt
+5318138/1
CCCFFFFFHHHHHIJJJJIJJJJIJJJHHJJIJJJJJJIIIIJJJJJJJJ
@4262339/1
ctccatgccgagcaagactcccgtcagcgtcctccaggagttgctgagcc
+4262339/1
CCCFFFFFHHHHGJJJIJIJJJIIJJJIJHGIJJJIIJGIGGIIJJJJJJ
@740689/1
agaaaattcaagatccagtgtttaaggaactatcagatgttggtccgcca
+740689/1
CCCFFFFFHHHHHJJJJJGHHJJJJJJJJJJJJJJJJJJIIJJJIGIJJI
@7862408/1
tgacattctataaagacgttagagaggttcactaaaaaatattaggaatc
+7862408/1
@@@DFDFFDFHHHJGGBFHE<BBBHHHCGHGIJJJJJJJFJIIIJJJJJJ
@7862409/1
tgacattctataaagacgttagagaggttcactaaaaaatattaggaatc
+7862409/1
@@@FDFFFFBBHGIJCHGGHGHDHGIGFFHJIJGIIJJGHHGGIEEAHIH
@7862410/1
tgacattctataaagacgttagagaggttcactaaaaaatattaggaatc
+7862410/1
CCCFFFFFHGHHGJEHGIIJDEDFFIJGHIBEGHJJJJJBFHGGIGJIJJ
@7862615/1
tgacattgcttgtggtcacttttcgcgcaaaggtaaaatcgttctagaca
+7862615/1
@@@FDFFDHHHFDHHCFEHHIJJJIIEGEHIGI3BGIJGFGCHGGGGGHI
@3278220/1
ccttgcaaattttcaatcatgaagcaagattttacctgaacaatttgaaa
+3278220/1
@C@FBDEFHFHHHBDHGHGGAHHIFHIGEHIIIIIIIGGIIIIIIIEHII
@7862791/1
tgacatttcgttaaagaaccacaaaatgtgacatatataaaggtgaatat
+7862791/1
@@BFFFFFHHFHHJJGIJIJIIJJJJJIGHIJJJJJIJJJJJJFHIJJII
@7862792/1
tgacatttcgttaaagaaccacaaaatgtgacatatataaaggtgaatat
+7862792/1
@C@FFFFFGHHHHJJIGJJJJJJJJJJJGIIIFIJJJJJIJJJGIJIIJJ
@5815398/1
gagaggttcactaaaaaatattaggaatccactacaaggttttcaatagg
+5815398/1
@@CFFFDEHHHHHJJJJJJJIIJIJJJJIJJJIIJJJJJFGGJIIJJIJI
@4808701/1
ctggtgcagctataccttcatctgttaacttcgtagctcctttaaaagac
+4808701/1
@@CFDDFFHHHGHJGJIJJJJJGIJJJJJJJJJJJJJJJJJJJJJJJJIJ
@3831116/1
cgtgccccttgcggttaccccttctgttgggatgggggccg
+3831116/1
@@@FFFFFDHFFFIFHIGIIJDGGGEFGHIJ?DGHIIIAG@
@6342477/1
ggagcgatgacgaataaagtatgtgttcaccaagagaagaaagctataca
+6342477/1
CCCFFFFFHHGHHJJJJJIFHGIHHIGGJJJJIJJJJIJJJIIJJJJJJI
@7377108/1
gtttttgtttcttctttttacctccttgttggggctggggg
+7377108/1
@@@FFFABFHBHHIEHIIJCBH>FHGGE<FDGIJADDGIIJ
@3832959/1
cgtggacatcgaagaaaaaacattgaccaatcgccaccaatgcctggtgc
+3832959/1
@@=DDDFFHFHHHIHIIGIIEGIGDGG@FHGIEHIIIIIGHDCHGIIGGD
@3832960/1
cgtggacatcgaagaaaaaacattgaccaatcgccaccaatgcctggtgc
+3832960/1
BC@FFFFFHHHGHJIJIJJJGGGIJJJJJJJJHJJJJIGIJJJJJJIGHI
@7377403/1
gttttttaacagtttgaaaaccttgataaatgaaagaaattaaacacgct
+7377403/1
@BCBDDFFHHGHHHJJJJJJJJJJJJJJIJJJGIIGIJJJJJJJJJJJIJ
@1769817/1
caaataaatgctcccttttcacaatataataaatacatctcatatcatcg
+1769817/1
C@CFFFFFHHHHHJIJJJJIHJJJJIJJJJJJJJJJJJJJJJJIJJJJJJ
@1769818/1
caaataaatgctcccttttcacaatataataaatacatctcatatcatcg
+1769818/1
CCCFFFFFHHHHHJJJJJJJJJJJJJJJJJJJJJIJJIJJJJJIJJJJJJ
@4813273/1
ctggttaactttagtgggaaggtttaggtatttgtggtatctgtcgatgt
+4813273/1
@B8BBDFFHHHHHJGIIJJJJJAHHIJJHIIJJJGIIGHIJJJIJJHJJI
@4813274/1
ctggttaactttagtgggaaggtttaggtatttgtggtatctgtcgatgt
+4813274/1
BCCFDDFFHHHHHJGHJJJIIJFHHIIJAHIGJIIJFHHGHIJIJJJJJJ
@7863862/1
tgaccaaaaagtgaacagctatcgatacacagtcatagatccaatcctat
+7863862/1
@@@FFFFFHHHFHIJJJJJJIJJJJJJJIJJJGIJJJJJJIJJJJJJJJJ
@7379558/1
gttttttcttcgatgtccacgtaggttacctcgaaggattgttcgctagc
+7379558/1
CCCFFFFFHHHHHJIIJJIJJFHJJFHGIJJJJJJJJGIIJJJJIJIIJJ
@7380115/1
gttttttgcatttttattcggcttattgtaatattcctccatagttctta
+7380115/1
@?@DDDD<DA?DFII?BG>CF8?E9EG@:DFFFFGBGADGCCFB?BDDF@
@7380116/1
gttttttgcatttttattcggcttattgtaatattcctccatagttctta
+7380116/1
@?@DDFFFGFHHHJJJGIIIEIIJGIIG?FCEIIJIEGIGHIIGJIIGJH
@3281587/1
ccttggcttccttcggagttttgcctgttccgtagcagacggccactggc
+3281587/1
@@@DDDDDHHHBHHEI@EAEHI@DHGE?GEHGDHIGIGEEBHAG@FGGH?
@3281588/1
ccttggcttccttcggagttttgcctgttccgtagcagacggccactggc
+3281588/1
@C@FFFFFHFGDHEGI@F<EHICFHCGGIGIGDHIIFGIGIIBHGHGGIG
@3281589/1
ccttggcttccttcggagttttgcctgttccgtagcagacggccactggc
+3281589/1
CCCFFFFFHFHDHGEIBFAFHIBGHGEFHGIGFHGIIIIIGH<FAGDGIH
@6344478/1
ggaggagcttgctgttgtggaggaccagggtgctgttgtctcgttccagg
+6344478/1
@@;DFDFFFHHHGIBGIHEHIGIIIIGHIG?DFEEHIDFGIGCHHDCFGG
@1240588/1
attaaacacgctgagaaagctatggttgagtgaaaaaggtgggaaatgtt
+1240588/1
BB@DFFFFHHHHHIJJIJJIIHIIIIIJGHFHIIIJGGJ?DHIJJIJJHH
@3283531/1
ccttgtagtggattcctaatattttttagtgaacctctctaacgtcttta
+3283531/1
CCCFFFFFHHHHHJIJJJJJGIJJJJJJJIIJJJJJJJJJJJJJHJJJJI
@6871684/1
gtctgcccctttcttaatcggttctgcatgaatgccatctgggcccgggg
+6871684/1
CCCFFFFFHHHHHJJIJJJIJHIJJJJJIJJJJJJJJJJIJJJIHJGHJJ
@7866307/1
tgacgaataaagtatgtgttcaccaagagaagaaagctatacagtagtca
+7866307/1
CCCFFFFFHHHHFIJIFHJIJIJJJJJJJJJJIJIIJJJJJJJJBFHFHI
@6872176/1
gtctgctgcctatcctgaggcctacgctgttgttgtggtccacccctttg
+6872176/1
CCCFFFFFHHHHHJJIJIJJJJJJJJJJJIJJJJJJJJIJJJJJJIIJII
@3284765/1
ccttgttggggttgggggtcttgtgtaatgggttgaggctgaacctcagg
+3284765/1
BCBFFDFFHHHCFIJJJJ@DGGIGHGIJJJJIIIJJJJJJJJJJHHHHFF
@3284820/1
ccttgttgtccagaaacgtcatcatactagacttttcccattgaatccaa
+3284820/1
@@@DDDDAFFFDFFFIEBCG?@<4ACDFEFEEFFGI?DG>9D??F?<F?F
@747275/1
agaaatgatgctgttagttcctgtggataaagaaagaaacgatatagatt
+747275/1
CCCFFFFFHHGHHJJJJFIJIIIJIJHGGIIIJJJJGIIJJIIIIGIIJI
@6873993/1
gtctggttaactttagtgggaaggtttaggtatttgtggtatctgtcgat
+6873993/1
?=14ADDFHDHHHIGGHGCGGIGGFHHAHHFGIIJEHGIHHHJIEDHGHJ
@6873994/1
gtctggttaactttagtgggaaggtttaggtatttgtggtatctgtcgat
+6873994/1
C@CFFFDEFHHHHJGGEHIJGIIJAHHGIJCGEIIIEHIFHIIIJIJJII
@6873995/1
gtctggttaactttagtgggaaggtttaggtatttgtggtatctgtcgat
+6873995/1
CBCFFFDEHHHHHJJJHIJJJJJJFHHIJIFHIJJJIIJHHIJIJJJJJJ
@6873996/1
gtctggttaactttagtgggaaggtttaggtatttgtggtatctgtcgat
+6873996/1
CCCFFFDDFHHGHJFECGHIGJHIAFHGIJ?FHIJIHIJCGHJJJGIIII
@6874452/1
gtctgtagatccggccatttcattacaccatgtacctatttcgatccatt
+6874452/1
C@CFFFFFHHHHGJIJIHIJHGEIEHJJJJJJHIJIJIJJIIIIJIJJIJ
@213993/1
aaaccttgcaaattttcaatcatgaagcaagattttacctgaacaatttg
+213993/1
B@?DFFFFHHHHHJJJIJIJJJIJJJJGJJJIIIJJJJJIJJJIIJJJII
@6346432/1
ggagggtacgaaggaactggaggataactgtagacgttcgtagatgtctg
+6346432/1
CC@FFFBDHHHHHJIJJJJJGIJIJJIJJJJJJJJIIJJJJJJJJIEHIG
@7383541/1
gtttttttctaaaatcaatttacatattatttttgacttgaataaatttt
+7383541/1
@?@AFFFFDDAFHIFDBFAHH?<GG>FH>FHIIIBHGIIGFGGGIG>FHI
@7383542/1
gtttttttctaaaatcaatttacatattatttttgacttgaataaatttt
+7383542/1
@@@FFFFFFGGHHIGGGIGHIGIJIJJJIJJJJJIJJJJIJJJJIJJJJJ
@3844291/1
cgttaccagcgcttgaggaagtaacggcagcactattgacactaagaaat
+3844291/1
CC@FFFFFFHGHHI?GIIIHGFHDHIGEGIB>G@G@FGHGIG<FFBFGI;
@3845021/1
cgttacttcctcaagcgctggtaacgctttatcgggttctgctaagtggt
+3845021/1
@@BBDDFFGHHGFJJJJJJJJHIIJJIGGJJJJJGGHGGGIIIJIIHHII
@3290557/1
cctttttcactcaaccatagctttctcagcgtgtttaatttctttcattt
+3290557/1
CCCFFFFFHHGHGJIJIIGIJJJJJJJIJIJCGFHIJIIJJJJJJGGIII
@2810243/1
ccaggagttgctgagccgtcgcggcatcactcccaaatacgaactggtcc
+2810243/1
CCCFFFFDHHHHHIJGJJGGGGIIEFHIIIGGIJEHIGIIEIJFFEHEEF
@1773404/1
caaatacctcaccttacaaaataaaatacggcaaagagaagaaaggccga
+1773404/1
@@@DFFFFHGGGHCGGGIHGIBHGJJFIGJIGIIJIDGIJJGIIEGEGI@
@3845160/1
cgttagagaggttcactaaaaaatattaggaatccactacaaggttttca
+3845160/1
BCBFFFFFHHHHHJIIJJJJIJJJJJJJJIJJJIJJJJJIIJJJDHIJJJ
@1773579/1
caaatacgaactggtccaaatcgagggcgccatccacgagccaatcttcc
+1773579/1
CCCFFFFFHHHHHJFHIJIJJJJJJJIJJIJJFJJJJHIJJJJIJHHHHH
@4270666/1
ctcccaaatacgaactggtccaaatcgagggcgccatccacgagccaatc
+4270666/1
@@@DDDDBFDF???GHIEIIIGIEIIDCHHBF?F@FFGAFG;;EHHFF>C
@6876198/1
gtctgttgtgtgggaccagtctgttgt
+6876198/1
<@@BBAD:2<<CFF@ABAFAD@?2A@9
@3292162/1
cgaaaaaatatcgcaatagctcaaaagggaacaatttttatcgagttatt
+3292162/1
CCCFFFFFHHHHHJJJJJJJIJIJJJIJIJHHJJJJJJJJJJIJJGHJJI
@3292163/1
cgaaaaaatatcgcaatagctcaaaagggaacaatttttatcgagttatt
+3292163/1
CCCFFFFFHHHHHJJJJJJJJJJIIIHJIIJJJJJJJJJJJJJJJHIJJJ
@6878122/1
gtcttatcgatgcattgaaacgcaaactgacgtttactcttctaatgtca
+6878122/1
@@CFFFBDDDFDDGHGGBHGD?FGIEEIBGII?GDBHEBGEBDD@FFBBD
@6878123/1
gtcttatcgatgcattgaaacgcaaactgacgtttactcttctaatgtca
+6878123/1
BBBFFFFFHGHHHJJJJGIJIJJJJJJIGIJJIJJJIIIJIJIJJJJGII
@6878124/1
gtcttatcgatgcattgaaacgcaaactgacgtttactcttctaatgtca
+6878124/1
CCCFFFFFHHHHHJJJJJJJGHGGIJJJIJJJGGIJJJJIJJJJJJJIJJ
@6878125/1
gtcttatcgatgcattgaaacgcaaactgacgtttactcttctaatgtca
+6878125/1
CCCFFFFFHHHHHJJJJJJJIIIJJJJJIJIJHJJJJJJJJJJJJJJIJJ
@752410/1
agaacattttcggaatcagaaaaaatgtcggaactggctaaatcaaacaa
+752410/1
?@7;DDDDFHFFDGGGGGE>AG>EHCEDHGBB;F9DBF@GEFHIGIHDEF
@4819872/1
ctggttgttgagaactttgtgttacaggatctcctttatgttttgcagct
+4819872/1
B@@FDFFFFHHHFIJJJJJHIGIJJJJJIJIJIJJJJJCIGGIJJIIJJJ
@3295125/1
cgaaaaatgcgataagaaggctatttgaatggacttccgctcatcctaaa
+3295125/1
CCCFFFFFHGHHHJIJIIJJJJJJJJJJJJJJJIJJJJJJJJJJJJJJJI
@7386746/1
taaaaaaatatcgcaatattagaaattttcaaatattcttcgcttttgac
+7386746/1
CCCFFFFFHHHHHJJJJJJJJJJJJJJJJJJJJJJJJJJJJJJJJJJJJF
@4820721/1
ctggtttagcaaaatatggaggaatttcgtcttcgttgtacatcgcttgg
+4820721/1
@CCFDEFFHGHHHJJJJJJJIJEHIJJIIIJCICECGD?FGHIIJJGGGI
@7387418/1
taaaaaagcaggaaaagcccagaagaacgttcgactttcacttcattcta
+7387418/1
CCCFFFFFHHHHGJJJJIJJJJJJJJJJIIJIJJIJJJIHIIJJIJJJJG
@7387419/1
taaaaaagcaggaaaagcccagaagaacgttcgactttcacttcattcta
+7387419/1
CCCFFFFFHHHHHJJJGIJIIJJJJJJJJIJIJJIIJJGGIIJJIIJIJJ
@2283098/1
cagaaatgatgctgttagttcctgtggataaagaaagaaacgatat
+2283098/1
BBCFFFFFHHHHHJJJJJJJJJJJJJJJJJJJJJJJJJJJJJJJJJ
@753595/1
agaacgtaagatatcctaaactcacttttttccgaaaaaatatcgcaata
+753595/1
CCCFFFDFHHHHHJJJIJJJJIJJJJJJJJJJJJJJIIJHIIJJJJJJJJ
@7871122/1
tgactactgtatagctttcttctcttggtgaacacatactttattcgtca
+7871122/1
@<@AFDFFHHGHHDHIIJHIIGHIJJJJEHIJJJJJIJJIIJJJJIIHHJ
@3849272/1
cgttcgactttcacttcattctatcggcctttcttctctttgccgtattt
+3849272/1
@@?DDDDDFHHDFEFHEFCHFFAEHGIGJGIJGGIGDGBHJGIIGDGIIJ
@6349070/1
ggagtatcggatggacaatttgaacaagttacaagtgccgaagtacgagc
+6349070/1
@@@DDDDDHHDFHI@@@FAHH>@HAEHG?FDGIIA?DGHB@FG;FHEHGI
@3849660/1
cgttctacatatgaaacatgtcagttatatattcacctttatatatgtca
+3849660/1
??=D;B>DD4AD>EEIB?<CBCEE4CB@EB?<F<9AEAEEDD?B?DDDDD
@6349718/1
ggagtcccaaaacatgaccatgatgcactcggccggaccgattcagcccc
+6349718/1
CCCFDFFFHHHHHJJIJJJJJJJIJIJJJJJIJIJGIJFIHIJJJGEHGF
@219422/1
aaacgctcgtggggagcgatgacgaataaagtatgtgttcaccaagagaa
+219422/1
CCCFFFFFHFDHHJGIIIHIEGHIGHIJJJICGHJHIJIJJIJJIJJJHG
@6350177/1
ggagtgatgccgcgacggctcagcaactcctggaggacgctgacgggagt
+6350177/1
BBBFDFFFHHHHGJIJJJIIJIJJIJJIIJIJIIJJIIFHEFDEDDD?@5
@3850911/1
cgttgaagctgagagtctgcaaatcggccaacttcttgccgacggaattt
+3850911/1
CCCFDDDFHHHGBG@EGGHHJJIJJJIJJJJJJJIJJIIIIFGIGGIIIJ
@6351400/1
ggagttgctgagccgtcgcggcatcactcccaaatacgaactggtccaaa
+6351400/1
@@@FDEDDHFDHFIDFGGIGIDD0?D>?9?B3BF@@@25CHGEC7=77?D
@6351401/1
ggagttgctgagccgtcgcggcatcactcccaaatacgaactggtccaaa
+6351401/1
B@@FDFFFHHGGHJJEHIIIIGEHJIJJJJJI;FFHIIIHGHIH>EHEFF
@4822136/1
ctggtttctctatagttttgtcatacgtttttgaggcagcaaatttctca
+4822136/1
@@@FBDFFFHFHFGGGHIICEFEHIIIEHIIIGBHIHIICGHIGIIDGDF
@1778236/1
caaatatgatgtaatctttgtcgtcgtaccaaatagcggaccacaatata
+1778236/1
CCCFFFFFHHHFFGIJJIIJIIJHIJIIIIJJIIJJIJJIJJJIIJJJJJ
@6352016/1
ggagtttgttgtctaccccatgcagcttgttgttgagatgtaggagctgg
+6352016/1
BBBFDFFFHHHHHJJJJJJIJJJIJJJJJJJJIJJHJIIJJJJJJJJJJJ
@755115/1
agaacttgctggatctcttggtcggaaaagtaacgcccgaacaagccaat
+755115/1
CCCFFFFFHHHHHJIJGIJIIGGHHHJJJJFHIJJJJIIJFGGHICCGIH
@6352503/1
ggagttttgcctgttccgtagcagacggccactggcaaagtggatagctg
+6352503/1
BB@FDEFFHHHHHIJJJIIJJJJJJJJIIJIJJJJJJJIJFHHIIJIIJI
@755545/1
agaagaaaggccgatagaatgaagtgaaagtcgaacgttcttctgggctt
+755545/1
CCCFFFFFHHHHHJJJJJJJJJJJIIJJJJIIIJJ@FDGEEHGIGIIGGG
@6352868/1
ggataaagaaagaaacgatatagattggggcgttttgaggagcaaggttg
+6352868/1
CCBFFFFFHHHHHJJJJIJJJIIGIIJJJIJJHJJJJIIJHIIJHHH7@@
@3297325/1
cgaaaacatggaaaatccctcaaagatgaactcgtgctcatcgaaatgta
+3297325/1
@CCFFFFFHGFHHIIJJIIGJIJJJJJIJJJIJGGGGIFIJIJGHGIJFI
@3297326/1
cgaaaacatggaaaatccctcaaagatgaactcgtgctcatcgaaatgta
+3297326/1
CCCFFFFFHHHGHJJJJJJJJJJJJJJJIIJJIJHIJIJIJJIGIIJJFG
@7873113/1
tgactgtgtatcgatagctgttcactttttggtcatgattttgaggtact
+7873113/1
@@@FFFDDDHGHHGGIGBAFCGGIIIIIIIGD?FGGHGHGIIEHHI?FHI
@4823457/1
ctggtttgtctatagttttgtcatacgtttttgaggcagcaaatttctca
+4823457/1
BCCFDEFFHHHHHJJIIJJIHIJJJJJJJJJJJIJJJJJJJJGIJJIJJI
@7873212/1
tgactgttgtagctgattaaggggtgtattctgtatttcagttaaattta
+7873212/1
@@@DDDBDFCDDDAB:?FBH<FGI3@:CFGAEACDGFI??DFEFGIFIIE
@3297750/1
cgaaaaccattatgttttactaatttttcaataaagtacactttatttaa
+3297750/1
@C@FFFFFFHHHGJJJJIEEHIGGIJJJGHGIJJJJDFHIJJJJIJJJJI
@5333582/1
ctttaatttcaattttacatgtgtccattaatgaatcatccatcgtatta
+5333582/1
@@@DBDBDH??FDGII<<AA?ACCHH@DHEHBBDH@9C@DGEECD?DGHD
@221649/1
aaacgttaaattttaaaagcctcccaaatttaactgaaatatagaataca
+221649/1
B@@FFFFFGHHHHJJJJJJJJIJIJJJJJJJJJJIIIJJIIIIIIJIGIJ
@221650/1
aaacgttaaattttaaaagcctcttaaatttaactgaaatacagaataca
+221650/1
CCCFFEFFHHHHHJJJJJJJJJJJJJJJJJJJJIJJJJJJIJIJJJJJJJ
@221651/1
aaacgttaaattttaaaagcctcttaaatttaactgaaatatagaataca
+221651/1
BCCDFDEFHHHHHJJJJJJIJJIJJJJIGIJJJJJIJJJJIJJJJJJIJJ
@7875017/1
tgagaaagctatggttgagtgaaaaaggtgggaaatgttgactgttgtag
+7875017/1
CCCFFFFFHHHHHJGHIGIFHGIEGJGICFGEHIG@GHBHEHIFBGHH@D
@2285453/1
cagaaatttaaacgttccagcaggtacttgcgtggacacgcatattacac
+2285453/1
@@<?DDFFHGHAHIHIEHIGCF:;ACHE?EDGEEAAD>B:@6?BDE9=FF
@2285454/1
cagaaatttaaacgttccagcaggtacttgcgtggacacgcatattacac
+2285454/1
@@CDFFFFHGHHHJEHHIJJBHGGDHHJJ@EGCGHADDDAHIIIJIGBGG
@2285455/1
cagaaatttaaacgttccagcaggtacttgcgtggacacgcatattacac
+2285455/1
CCCFFFFFHHHHHJHIJJJJIJJJHHIJJJJIHHJIJJJJIJIJJJJJJJ
@5828855/1
gagctgttgagttgatcctgcttgtgaatctgatggtgaactggaagaag
+5828855/1
CCCFFFFFHHHHHJJJJJJIIJJJHJJJJJJJIIJJGIIJJJJJIIJJIG
@5828856/1
gagctgttgagttgatcctgcttgtgaatctgattgtgaactggaagaaa
+5828856/1
@?@DFFFFADAFDGIGEHIIGIIGFHE>HGFHHIEGBHABFGEGGGGCC?
@756455/1
agaagaagttataaggttaacggtataaatgacccaccggccgttaaaa
+756455/1
=?@DDDD?=AC<AE<F<2AA:3C3AFCA@H<CB?BF?0?0??AF;CFFI
@6356302/1
ggataatcctatacttgtacctattgaattgtgtacaatagaagataatc
+6356302/1
@C@FFFFFHHHHHIJJJHHJIGIJGIJIJJIFEFIIIJJIJJJJJJJJJJ
@4825617/1
ctggttttttcaaatttgttcagcaactcacggaaacaagttgagaaatc
+4825617/1
@@@FADFFHHFDHIGIIGHHHIGGHIIGIGHIIIIIIIIIFHIIIIIIEI
@7875263/1
tgagaaatttgctgcctcaaaaacgtatgacaaaactatagagaaaccag
+7875263/1
BC@FDFFFHHDFHGGIIIJGIJJJJGHJIIJJJJJJJIGHIIIIJJJJII
@4277340/1
ctccccacgagcgtttctttagtctgtatattttcttgtatcacttattg
+4277340/1
@@<ADDDDHHA>D@FHEGCIGHAACDHICGGIIIIIICFDFIIHEGCHIG
@3300657/1
cgaaaactcaattggcgcacattcagcagg
+3300657/1
???DDDD?DBD?D3EA@@1@@9EBDCDECD
@3300658/1
cgaaaactcaattggcgcacattcagcaggttttttaa
+3300658/1
@@@DDDD??DF?F<E@:??F<4E@@:<BFF:?DFII?D
@3300659/1
cgaaaactcaattggcgcacattcagcaggttttttaacagtttgaaaac
+3300659/1
?1:DADDDHHHHHGIHDGIHIIIIIIIIIIDFGIIIIIDHGDFHHIGHIG
@3300660/1
cgaaaactcaattggcgcacattcagcaggttttttaacagtttgaaaac
+3300660/1
@@@BDDD>DBFHH9G@DFAFBGH<<FAD?F?CDHGIID<F@DFE9CBFFF
@3300661/1
cgaaaactcaattggcgcacattcagcaggttttttaacagtttgaaaac
+3300661/1
@@@DDDADDFHDHBBF@G1C@FGHHIC@GG1?BHGHB<BBF>FGG9FDHI
@3300662/1
cgaaaactcaattggcgcacattcagcaggttttttaacagtttgaaaac
+3300662/1
@@@DDDDDHFFFHEHEGE<D?BGGIIFCHIBHHHGIGIIIIBGHAFHIII
@3300663/1
cgaaaactcaattggcgcacattcagcaggttttttaacagtttgaaaac
+3300663/1
@@CFDFDDABFHDEBGIIGFAHHIE<EHII?FAGBFFBBFEDEIGICHGC
@3300664/1
cgaaaactcaattggcgcacattcagcaggttttttaacagtttgaaaac
+3300664/1
@@CFFDFFBHFDH>DGGIIIGFGHIIGGGIHHHGIIIIIGIFHIGEIEFG
@3300665/1
cgaaaactcaattggcgcacattcagcaggttttttaacagtttgaaaac
+3300665/1
@CC@DDFFHHHHGIJIIJJIJJIJJIJIJI?FEHIIJJJJJHIIIIJJJJ
@3300666/1
cgaaaactcaattggcgcacattcagcaggttttttaacagtttgaaaac
+3300666/1
CC@FFFFFHGGGHHIIGHEGEGHIHIIIIJDGIJJJJJJJJIIJGIJJJI
@3300667/1
cgaaaactcaattggcgcacattcagcaggttttttaacagtttgaaaac
+3300667/1
CCCFFDFFHHHHHGIFIIGHJJJJJJJJIJDGGIJIIJJJJHIIJDGIGJ
@3300668/1
cgaaaactcaattggcgcacattcagcaggttttttaacagtttgaaaac
+3300668/1
CCCFFFDDHHHHHIIGFF@FEFHGIIIEHIFHIIIIEG>?D?DFFGHIIH
@3300669/1
cgaaaactcaattggcgcacattcagcaggttttttaacagtttgaaaac
+3300669/1
CCCFFFEDDDFAHIIBGGDBDEHIIIIIIH?FHIIICHBFFBFHBCFHII
@3300670/1
cgaaaactcaattggcgcacattcagcaggttttttaacagtttgaaaac
+3300670/1
CCCFFFFFHHGHHJJJJJIJIJJJJJIIJJHIJJJJJJJJJFHIJJIJJJ
@3300671/1
cgaaaactcaattggcgcacattcagcaggttttttaacagtttgaaaac
+3300671/1
CCCFFFFFHHHHHJJJJJIJJJJJJJJJJJJJJJJJJJJJJHIJJJJJJJ
@7392378/1
taaaaagatggttccggacgcacttaaagaacaaatacgaccttctacgg
+7392378/1
@@CFFFFFHHHHHJJJJJJJJIJJJJJJJJIJJJJJJIJGHIJJJJJJJF
@7876506/1
tgagaatcggtattcgggactgaaagacactaagattaccaagttgggca
+7876506/1
@@CFFFFFHHCFHGIJJJIJIJIIJEGJJJJJJJJIJJJJJJJFGIJIJJ
@7876507/1
tgagaatcggtattcgggactgaaagacactaagattaccaagttgggca
+7876507/1
C@@DFFFFHHDHHJJJIJIIJIIJJJIIIJJJIIJIJJJJJJJHIIJJIJ
@7876508/1
tgagaatcggtattcgggactgaaagacactaagattaccaagttgggca
+7876508/1
CCCFFFFFGHCFDHHGJJIJIGEGIEGGGIIJJIJJJIJJJJJGIJJJIJ
@5337143/1
ctttaccggcatagcctaatctgggagggggcaagattctggcatctaat
+5337143/1
CCCFFFFFHGHHHIJJIJJJJJJJJJJJJIJIIIJIJJJJJJJJHHHHHH
@4278656/1
ctcccctgttcttaaataaagtgtactttattgaaaaattagtaaaacat
+4278656/1
@@@FFFFFFHDHHGIIJJJJHHIGHIJJJJJJJIIJJJJIIGFIJGIJJG
@5831848/1
gaggaatattacaataagccgaataaaaatgcaaaaaactataaattttt
+5831848/1
C@CFFFFFHHHHHJJJJJIJIIJJJJJJJJIIJJJJJJJJIJJJJJJJJJ
@1783728/1
caaatcatgtcaagaccccggcgatggttcttcaagagctggcaataaag
+1783728/1
CCCFFFFFHHHHHJJIJJJIIIJJJJJDHGHGIJIIIGGGIJIJJJJJJI
@2288516/1
cagaacctatgccacattcataagtgaattctctacagtgtggcggacca
+2288516/1
CCCFFFFFHHHHHJJJJJJJJJJJIIJJJJJJJJIJJJIJIIIJJJ?0@=
@5337896/1
ctttacgcgcgaaaaccattatgttttactaatttttcaataaaatacac
+5337896/1
CCCFFFFFFHHHHIJJJGGIGHIHIJJJIJJIJJJJIJIGIJJJJJJJIJ
@5337897/1
ctttacgcgcgaaaaccattatgttttactaatttttcaataaaatacac
+5337897/1
CCCFFFFFHGHHHIJJJJJJJJJJJJJJJJJJJJJIJJJJJJJJJJIJJJ
@5337898/1
ctttacgcgcgaaaaccattatgttttactaatttttcaataaaatacac
+5337898/1
CCCFFFFFHHHGHJJJJJJJJJJJIJJJJJJIIIJJJJJIJJJJJJJIJI
@5337899/1
ctttacgcgcgaaaaccattatgttttactaatttttcaataaaatacac
+5337899/1
CCCFFFFFHHHHHJJJJJJJJJJIJJJJJJJJJJJJJJJJJJJJJJJIJJ
@5337900/1
ctttacgcgcgaaaaccattatgttttactaatttttcaataaaatacac
+5337900/1
CCCFFFFFHHHHHJJJJJJJJJJJJJJJJJJHIJJJJJJIHGIJJJJIII
@5337901/1
ctttacgcgcgaaaaccattatgttttactaatttttcaataaagtacac
+5337901/1
CCCFFFFFHHHHHJJJJJJJJJJJJJJJIJJJJJJJJJJIIJJJJGHIGG
@6361507/1
ggatatcttacgttctggcaacatcgacagataccacaaatacctaaacc
+6361507/1
?@@?DD?DFHFD?FGGG><FGCHAGA@EFBCHIIIIFIIIGEFGBDGIBB
@6361508/1
ggatatcttacgttctggcaacatcgacagataccacaaatacctaaacc
+6361508/1
?@@DDBEFHHHHHGIIIIIIGBFBGHIIIFGGIIGIIIIIGIIIIIGIII
@6361551/1
ggatatctttttgggtaatgttgctgcctaaagagttccatcacggttct
+6361551/1
CCCFFFFFHHHHHJIEHIJIIJIJJJJJJJJJJJJHIJJJJJJJJJHIIJ
@2288978/1
cagaacgtaagatatcctaaactcacttttttccgaaaaaatatcgcaat
+2288978/1
CCCFFFFDHHHGHJJJJJJJJJJJJJJJJJJJJJJJJJJJJJJJJJJIJJ
@7878122/1
tgagagtctcttcgtcactcgcaaatgtagaaggcagattgttaccctcc
+7878122/1
@@@DDBD?FD?FFIHHBHHGEGFGEFC?BFGHGGIIIGIGG?<?FBB<DG
@5833173/1
gaggacgctgacgggagtcttgctcggcatggaggccatttcttgagagt
+5833173/1
CCCFFFFFHHHHHIJFHCFGIEEHICHHGIJJCGHHGEHIIIJJIGIII?
@5833178/1
gaggacggcatttatgatccaaaagaaattcccatgagggaatttaaggc
+5833178/1
@CCFFFFFGHHHHGJJIJJJIIJJJIJJJJJJJJJJEHIIHIIJJJJIII
@6888120/1
gtctttcttcgatcttccggttccggtggccacc
+6888120/1
@@@DDD?DF4CA<@@GFFFDGA1F111:C3B>?B
@6888121/1
gtctttcttcgatcttccggttccggtggccaccagatcgttgttaagga
+6888121/1
@@@ADDDBFFH;BEDEFH@EEGHIIIGDEGHIGIIIGCGG?DFFH@C@FF
@7399684/1
taaaatcttgcttcatgattgaaaatttgcaaggtttggaggagttgtac
+7399684/1
CCCFFFFFHDHFHGIJIHJIJJIJJIEJIGIIIJ?CEHHHGGFGFDHHID
@7399685/1
taaaatcttgcttcatgattgaaaatttgcaaggtttggaggagttgtac
+7399685/1
CCCFFFFFHGHHHJJJIHJIJJJJJJJJJIJJJIHIIIJGHIIJGIJJII
@7399686/1
taaaatcttgcttcatgattgaaaatttgcaaggtttggaggagttgtac
+7399686/1
CCCFFFFFHHHGHJJJJJJJIJJJIGIJIJIJJJFHGIJHIIHHFGIIHI
@2820200/1
ccaggttgctgttgtggaggagcgggctgctgttgtttcgctcc
+2820200/1
CCCFFBDFGGGHHIGHIGIJEHEIIJE<AD><FCHGGIAEB6@B
@7880278/1
tgagccgtcgcggcatcactcccaaatacgaactggtccaaatcgagggc
+7880278/1
@@@DDDA@FDFDF60?DBD9?FG@FF4BB;FFFEFI;@EAEI@DAE?BC<
@2820384/1
ccaggttgttgctgtgaaacttgcggtttaccccaagcttgaggttcctg
+2820384/1
CCCFFDDFHHGHHJJJJJJJJJJJJJJJJJJJJJIJJJJJJJJJHHJJJI
@2820414/1
ccaggttgttgttgtgaaggagctggc
+2820414/1
@C@FFBDD@FBDHEEFGIGIAGGGIIE
@2820415/1
ccaggttgttgttgtgaaggagctggctgctgttgtctcgct
+2820415/1
@@@FFDDDCFHDFGEFBGEHDEGHGHIIDCACGH4BD9D;@G
@3859034/1
cgtttcattaaatttctcatggtatgatcgtttacgcctcgatggcattc
+3859034/1
@@@DFFFFHFHHFIJGGIGIHJ<EHHIJJJHIIJIIJJJJJIJJJJEIJJ
@3859741/1
cgtttctttagtctgtatattttcttgtatcacttattgcgtctttgctt
+3859741/1
@@?DFDFFHFHFFGGFGFFHJJJIIJGHHIGHIJJGJJGHIGHIJJIJJJ
@3859997/1
cgtttgccgatttaggttgttgtggtacatctccatgtggacccatttgc
+3859997/1
??=DD=DEFFFHHBHI>GHHHBCDGC?FFGHIIIHIGFFDHEEGCFCGGC
@227267/1
aaactcaattggcgcacattcagcaggttttttaacagtttgaaaacctt
+227267/1
CCCFFFFFHHHHHJJJJJJJJJJJJJJHIJJJJJJJJJJJJJIJIJJJJI
@7880916/1
tgagctattgcgatattttttcggaaaaaagtgagtttaggatatcttac
+7880916/1
CCCFFFFFHHHHGIJJJJJJJGIIJJJJJHIFBDHHJFGIJJIJJJJJJG
@3306228/1
cgaaaatatcaccaagtaccttaggtacatctaccgattctgccagttgg
+3306228/1
CC@FFFDFHHHHHIJEAGHIHJJJJEHIHIJJJJJJGJJIIIJJIIGHIJ
@3306587/1
cgaaaatcaaaaacaccataatgtgctccagcacaagttgcgccaaagct
+3306587/1
CCCFFFFFHHHHHIJJJJIIJJJIIJJJIJJJJJJGJHGIIJJIJJJIIJ
@5343092/1
ctttagaggtaatacactattattaggcactagttattaattataatcat
+5343092/1
@@CFDDDDHADHDGGJJEGHJGGIIHJJGIIIJGIGIGIIIJJJJJIJJJ
@5343093/1
ctttagaggtaatacactattattaggcactagttattaattataatcat
+5343093/1
@BCFFFFFHCFHHJJJJJIIJJJJJJJJJJJJJIIJJIJJJJJJJJJJJJ
@7881913/1
tgaggaagtaacggcagcactattgacactaagaaatcacagagccccgg
+7881913/1
CC@FFFFFFDHHHIGIIBGGCBEHDEHFGGGI@FHI@<>D40B8@FHI;@
@7881914/1
tgaggaagtaacggcagcactattgacactaagaaatcacagagccccgg
+7881914/1
CCCFFFFFHHGHHIIIIGAGGAHICGHGHIIICFHI@BDDF?F@FGII;A
@7402658/1
taaacacgctgagaaagctatggttgagtgaaaaaggtgggaaatgttga
+7402658/1
CCCFFFFFHHHHHIJJJJJJJJJIJJJJFHIJJJJJJBDHIJJJJJIIJI
@763265/1
agaagccaaattgctctactctcaagaaatggcctccatgccgagca
+763265/1
CCCFFFFFHHHHHJJJJJJJJJJJJJJJJIJJJJJJJJJIJJJIJJJ
@7404840/1
taaacgttaaattttaaaagcctcttaaatttaactgaaatacagaatac
+7404840/1
@@@DDDFFHHHHHJJEGIHEHIGGHIICHHIJJJGIHGHIGIJJFGIIJJ
@7404841/1
taaacgttaaattttaaaagcctcttaaatttaactgaaatatagaatac
+7404841/1
??@DDBDDFGHDFHGHEGHHIIIIGIIGGGGIGGHIGFHBFAHHC@GCHI
@7404842/1
taaacgttaaattttaaaagcctcttaaatttaactgaaatatagaatac
+7404842/1
@@CFFFFFHHHHHJJJIJIHHIJJIJIICGGIJJHGJJIJJJJJIGIIIJ
@2292672/1
cagaagatgatggtatataagatgcaggaattggaggaggagggtacgaa
+2292672/1
CCCFFFFFHHHHHHIJJJJJJIIJJJJJGIJJJJIHIEHJIIJJBDGIII
@764997/1
agaaggatagcaactaattttacaagctatactttgcatagaattagtgg
+764997/1
BBBDFFFFHHHHHJJJJJJJJJJJJJJJJJJJJJJJJIJJJJJJJJJFHI
@5347261/1
ctttagtctgtatattttcttgtatcacttattgcgtctttgcttt
+5347261/1
???D??=BC><?CCCEII<AE:<AD@EEAF<CF4<E?@@DF9:CDE
@5347262/1
ctttagtctgtatattttcttgtatcacttattgcgtctttgctttggtc
+5347262/1
@@CFADDDFFFFFBGHJJGII>AFHGFGIJEGIEEGGBGHI@FHIJEGGH
@5347607/1
ctttagtgggaaggtttaggtatttgtggtatctgtcgatgttgccagaa
+5347607/1
@@@DDDDDHHFHHIAFG>AG3<AHH<AEGCEHGGGGEGHEEGG@DHAHGI
@5347608/1
ctttagtgggaaggtttaggtatttgtggtatctgtcgatgttgccagaa
+5347608/1
@@CFFFDFHFDHHJHIIIIIEEHIJJJJGFHIGIJIGGGGIGGHGIIGHH
@5837831/1
gaggtaacctacgtggacatcgaagaaaaaacattgaccaatcgccacca
+5837831/1
@@CFDEFDFHHBHEGIGHIECDHGHIIIIIIIGIIIIIIIIIIGEHIIII
@6366375/1
ggatgacaacgatatgtcaaacgacgacattgagcaacttacgtattttc
+6366375/1
CCCFFFFFHHHHHJJJIIJJJHIJIGIJJJJJJJGIJIIJJJJIJJJIJJ
@7406029/1
taaacttttttcgggtttggaaaaaatttcaaattgttcaggtaaaatct
+7406029/1
@@CFFFFFHHHGHJIEHIIJGIJJJJJIIIIJGIJGGHGGGIHHIDIGEG
@3310594/1
cgaaacaattagcagcaagagaaatgctggaaaagttaaacgatattcta
+3310594/1
CCCFFFFFHGHGFIIJIIGGGGIJJJJJJJJJJIJIIIJJJJJJJJJJJJ
@3311273/1
cgaaaccaacaaagtattgtaccttgtgggatgacaacgatatgtcaaac
+3311273/1
CCCFFFFFHHHHHJEHGIJHIJJJJJHIJJJJJJJJJJIJJJJIIJJJJI
@5349551/1
ctttatagaatgtcaatgttattctaaaaagaagactgctaaacgttaaa
+5349551/1
CCCFFFFFHHHHHIJJJJJJJJJJJJJJJJJJJJIIIJJJJJJJJIIIJJ
@5349887/1
ctttatatatgtcacattttgtggttctttaacgaaatgtcaagagcata
+5349887/1
@@CFBDDDFD?DDGGEAGIIC?CGAFCFIIIIHIIIIGCDHIHGGIIGII
@6896746/1
gtgaaaaaggtgggaaatgttgactgttgtagctgattaaggggtgtatt
+6896746/1
BBBFFFFFHHAFHJHIJJJHIJJJJJHIJGGIIJJGIJJIJJJJDFDHHI
@5351359/1
ctttatcatttttttgtatttcttcaactggtgtaactttactttcttct
+5351359/1
@@@DADDFGHHHHJJEEFHIJDGIGGIJJJJBFFGHJIJJIJJJJJJJII
@3313543/1
cgaaacttgtgaaaacttagatcccggacagctgacagatttaaggtctg
+3313543/1
CC@FFFFFHDHHHJJJJJIGIGIJJJJIIJIJIJIHGIHJJJJJJJFHIJ
@3314092/1
cgaaagactttgactttttactatttttgtatgcacaaaattcgttctac
+3314092/1
@C@FFADBFHDACFGGIJJIEHHIGJJJIGIIIJIJJJJJHJGIHHIIII
@3314093/1
cgaaagactttgactttttactatttttgtatgcacaaaattcgttctac
+3314093/1
CC@FFFEFDHHHHIIJJJJGIIGGJJJJJHJJIJJJJJJJJJJJJJJJIH
@230639/1
aaactgttaaaaaacctgctgaatgtgcgccaattgagttttcgagcatt
+230639/1
CCCFFFFFHGHHHJJJJJIJJJJJJIJJJJJJJIIJHIGHIJIJJJJJJJ
@4834474/1
ctgtacaactgtttacctgtgtatgataaataaacttttttcgggtttgg
+4834474/1
BCCDFFFFHHHFHJJJJJJIIHHJIJJJIJJJJIIIJJJJJJGHDDHIEH
@4285413/1
ctcccttttcacaatataataaatacatatcatatcatcggggcactata
+4285413/1
@@@FFDFFHDDHHIJJIIJJGGGEGHIHIIIIJJJGIJJJGEEHGGIGJF
@4285414/1
ctcccttttcacaatataataaatacatatcatatcatcggggcactata
+4285414/1
CCCFFFFFHHHHHJIJJJJIJJJJJJJJJJJJJJJJJJJJJIJJJJJJJJ
@1260440/1
attaatctcagctgctgttttaacgtaactatattgtggtccgctatttg
+1260440/1
@CCFFFFFHHHGHJIJJJJJJJJJJHIIJJJJIIIJJJJJJJJJJIJJJJ
@1260544/1
attaatgaatcatccatcgtattacagtatatttctgttttagaagtctc
+1260544/1
@@CDDDDDFDHDFHIGGHIEHGGHIIIHIIIHIIIIGFHIIG@DHIFIHE
@1261031/1
attaatggacacatgtaaaattgaaattaaagaagaggttaagaaagaaa
+1261031/1
CCCFFFFFHHHHHJJHHJJJJJJIJJJJJJIIJJJIJJFHIJJJJIJJJH
@5351928/1
ctttatcgggttctgctaagtggtaagtagaaggtaagccacttaagcac
+5351928/1
@@@DDDDDDFAF>DGGGGHIAFHHHGICBCEEHH?DGEB@GEGIIGGGHH
@5351929/1
ctttatcgggttctgctaagtggtaagtagaaggtaagccacttaagcac
+5351929/1
CCCFFFDDFHBFAGHDHIII<@DHHEGFHDDHHGFEGDGGGIIIGGHIF;
@6371125/1
ggatgtaagaactatggaggaatattacaataagccgaataaaaatgcaa
+6371125/1
@@@DDADDHHHGHJIJG@GGIIIIIJIIEHIHIJJIIEGIJJJJJIBHIJ
@7410432/1
taaagcgttaccagcgcttgaggaagtaacggcagcactattgac
+7410432/1
@@@DDDDDFFFHFIE?CEF?FG3EBB9CFGIBHIDG<CF3=C4=F
@7410433/1
taaagcgttaccagcgcttgaggaagtaacggcagcactattgacactaa
+7410433/1
@CCFFFFDHHHHGJJJJJJJJJJJJJGHIJJIJJIG@GHGAH>@FHIIEI
@7410434/1
taaagcgttaccagcgcttgaggaagtaacggcagcactattgacactaa
+7410434/1
CCCFFFFDHHHHHJJIJJJIIJJJJJDHIJJJIJIB>DCGCHEGIJIGGI
@7410672/1
taaagctgctagaagaggacggcatttatgatccaaaagaaattcccatg
+7410672/1
??@DDDFFFGHHBHI@FBBGHIGIIIIIECHDBGGG9FFHIGIGDDFHGG
@769918/1
agaatatcgtttaacttttccagcatttctcttgctgctaattgtttcgc
+769918/1
B@BFFFFFGFHHGJEHIJJIJJJJJIJJJJJIJJJIJIIJJJJIGGIIJJ
@1262848/1
attaattataatcatcaatattatctatcgatactgaatgtaatttttta
+1262848/1
CCCFFFFFHHHHHJJJJJJJJJJJJJJJJJIJJJJJJIJJJIJJJIJJJJ
@6897914/1
gtgaaaagggagcatttatttgatgcaaagtatagaggttgtacccaaac
+6897914/1
BBBFFFFFHHGHHIJJJJJIIIJJJJJJJJHIIIJJJIJIJJJJJJJJII
@6897915/1
gtgaaaagggagcatttatttgatgcaaagtatagaggttgtacccaaac
+6897915/1
CB@FFFFFHHGHHJJJJJJJJIJJJIJJJJGGIIIJJJHIIJJIJJJJJJ
@6897916/1
gtgaaaagggagcatttatttgatgcaaagtatagaggttgtacccaaac
+6897916/1
CBCFFFFFHHFHHJJJJHIJJIIJJJJJJJGGIIJIJIIJIJIJIJIIII
@770812/1
agaatcacaaaactcatgatacttttcaaattttcttttaaatttcatat
+770812/1
CCCFFFFFHHGHHJJJJJJJJJJJJJJJJIJJJJJJJJJJJ?GHIJIJJJ
@4287368/1
ctccgacgtactatgcccatttagctgcggccagaggcaaagtctacata
+4287368/1
CCCFFFFFHHHHHIJJJJIJJJJJJJIJJGJJIIDIIFIJJJFHIJJJJI
@1793709/1
caaatgggtccacatggagatgtaccacaacaacctaaatcggcaaacgg
+1793709/1
C@@DFFFFHHHGHJJJJJIHIJHHHIIJJJJJJJIJJJJJJJJJJJJIJJ
@1793710/1
caaatgggtccacatggagatgtaccacaacaacctaaatcggcaaacgg
+1793710/1
CCCFFFFFHHHHHJJJJJJJJJHIJJJJJJJJGIJJJJIJJIJJJJJJJI
@6900028/1
gtgaaacttgcggtttaccccaagcttgaggttcctgtggtggagtttgt
+6900028/1
CCCFFFFFHHGGHGEHIIIIIIJIJJIJGJJGHHJJIEIJGHJFHHHHIH
@6900070/1
gtgaaactttgtgggactgctggttgcccaacttggtaatcttagtgt
+6900070/1
;??BBDBDDAD4A??E;:A3C@EEIEDEEEBEDD?C:<<BDECDD>BB
@6900071/1
gtgaaactttgtgggactgctggttgcccaacttggtaatcttagtgtct
+6900071/1
BBBFFFFFHHHHHJJJJJJJJJJJJJJJJJJJJJJIFGIJJJJJIHIIJJ
@7888377/1
tgataaaataacatttgtttgcctctcagtcgccatattgatttaatttt
+7888377/1
CCCFFFFFHHHHHIJJJJJJJJJIJJJJJIJJJJJJJJJJJJJJJJIJJJ
@7888693/1
tgataaatgaaagaaattaaacacgctgagaaagctatggttgagtgaaa
+7888693/1
?@<ADD?DFFFAF@BEHIIIIGGEIIIIIIEHHCEEHGGGBDEE@?FBFG
@7888694/1
tgataaatgaaagaaattaaacacgctgagaaagctatggttgagtgaaa
+7888694/1
CCCFFFFFHGHHGIJJJJJJJJJJJJJJJJJJJJJJIJJJHHIGIFHIJJ
@6901120/1
gtgaaagtcaaatttgcaaattcggttgatttatcccccttgaaagatta
+6901120/1
CCCFFFFDHBFHGIJIJJJJJJJJJFHIIIJJIJJJJJJGIEFHJIEIIG
@6901209/1
gtgaaagtcgaacgttcttctgggcttttcctgcttttttagcagcttta
+6901209/1
BC@DFFFDHHHHHIHJIIJJJJJJJJJJJJJJJIIJJJJJJIIJJJJJJJ
@5846364/1
gataaataaacttttttcgggtttggaaaaaatttcaaattgttcaggta
+5846364/1
=?1ADDFFHHHHHJJJJJIJJGIJJJJJJJJJJJJJJJJJJJIJJJIJHH
@234702/1
aaacttttcggggtgcaatcttcttttccggaaaatgctcgaaaactcaa
+234702/1
CCCFFFFFHHGGHEHIIJJIIJJJJJJJJJJJJJJJJJJJJJJIJJIJJI
@234703/1
aaacttttcggggtgcaatcttcttttccggaaaatgctcgaaaactcaa
+234703/1
CCCFFFFFHHHGHEGIJJJJIJJJJJJJJIJJJJJJJJJJJJJJJJJJJJ
@5846878/1
gataaatcgtaatctttcaagggggataaatcaaccgaatttgcaaattt
+5846878/1
CCCFFFFFHFHHHGHHJJJIJIIJJHIJIJJJJJJJJIIJJJJJFFGIJJ
@3321242/1
cgaaatgtcaagagcataaagtatgtctagaacgatttaacctttgcgcg
+3321242/1
CC@FFFDDFHHDFGHGGGIJG@FIGIHIJIIJJIHIJJJJHIIJJGGIJI
@3321243/1
cgaaatgtcaagagcataaagtatgtctagaacgattttacctttgcgcg
+3321243/1
@<<DDFFFHHHHGIJJIJJJJCHGJIJJJIJJIEIJJJIJJJJJJJJJJI
@3321244/1
cgaaatgtcaagagcataaagtatgtctagaacgattttacctttgcgcg
+3321244/1
CCCFFFFDHHHHHJIJIJJJJ?HJJJGJJJJJJJJJJJJJJJIJJJJJJJ
@3321245/1
cgaaatgtcaagagcataaagtatgtctagaacgattttacctttgcgcg
+3321245/1
CCCFFFFFGHHHHJIJJJJJJIHIJJIJJIJJJJIJJJJJIJJIJIJJJJ
@1795583/1
caaatgtcttttaaaggagctacgaagttaacagatgaaggtatagctgc
+1795583/1
CCCFFFEFHHHHHJJIJHIJJJJJJJJIIJJJJJIJJJJJJGGIJJJJJJ
@6373656/1
ggattatccgatctagctgaagatccgacccatagtgtcggcatctgagg
+6373656/1
CCCFFFFFHHHHHIJJJJJJJIJJJIJJJJJJJJIGGGIJJIJJJJIJII
@2832992/1
ccagttcacaatcagattcacaagcaggatcaactcaacagctcaatcca
+2832992/1
@C@FFFFFHHHHHJJIGIGHGIIIIJJDHIHJIIIIJJGIJIJJIIJJIE
@2833358/1
ccagttcgtatttgggagtgatgccgcgacggctcagcaactcctggagg
+2833358/1
@C@FDFFFAFHHHIIIBG:FHHIIIIIIIIIBIIIIIIIGHHGFFFFFEC
@6374728/1
ggattcctaatattttttagtgaacctctctaacgtctttatagaatgtc
+6374728/1
CCBFFFFFHHHHHJJJJJJJHJJJJJJJJJJJJJJHJJJJJJJJIJJJHI
@2300927/1
cagaatctagccaaacacacatagtacctctccacaaaaagggaaataaa
+2300927/1
CCCFFFFFHHHHHJJIJJIJJJJJHIIIJJJJJJJIIJJJJJJJJIJIJH
@2300928/1
cagaatctagccaaacacacatagtacctctccacaaaaagggaaataaa
+2300928/1
CCCFFFFFHHHHHJJJJJIJJJJJHIJJJJJJJJJJJJJJJJJJJJJJII
@5356490/1
ctttattcgtcatcgctccccacgagcgtttcttt
+5356490/1
CCCFDFFDFFHHFIIIEHIJJ>FEFCAF0BG9DFH
@5356491/1
ctttattcgtcatcgctccccacgagcgtttctttagtctgtatattttc
+5356491/1
@@CFFFFFHGFHHGHIGHIJJGGGGGGHFHIEGIJ9B??DGHGGIIIII@
@5356492/1
ctttattcgtcatcgctccccacgagcgtttctttagtctgtatattttc
+5356492/1
BBBDDFFFHHHHHJJJJJJJJJJIJJJJIJJJJJJHJHIJJJJJIIJJJI
@5356493/1
ctttattcgtcatcgctccccacgagcgtttctttagtctgtatattttc
+5356493/1
CC@FFFFDHFHHGGGGIGGIGFHIHB@DHIDEBDGDEFHJIBCHICDAGF
@5356494/1
ctttattcgtcatcgctccccacgagcgtttctttagtctgtatattttc
+5356494/1
CCCFFFFFHDHFHJJIJJJJJ;GGHGB@@DECFHH<?DFFGGCHGGGHIE
@5356495/1
ctttattcgtcatcgctccccacgagcgtttctttagtctgtatattttc
+5356495/1
CCCFFFFFHHHHHIJIJJJJJJJHIHIGDGHIJJJHIHGGGGIIIIJJJG
@5356496/1
ctttattcgtcatcgctccccacgagcgtttctttagtctgtatattttc
+5356496/1
CCCFFFFFHHHHHJJJJIJJJIJIIIGJGGJEHIJBEFDCCCDHGHGIJD
@5356497/1
ctttattcgtcatcgctccccacgagcgtttctttagtctgtatattttc
+5356497/1
CCCFFFFFHHHHHJJJJJJJJIJJJJIJGHIIGJJGGGGIGEGJJJJJJG
@5356498/1
ctttattcgtcatcgctccccacgagcgtttctttagtctgtatattttc
+5356498/1
CCCFFFFFHHHHHJJJJJJJJJJIJJIJIJJIIJJHIFHGGHJIJJJJJG
@5356499/1
ctttattcgtcatcgctccccacgagcgtttctttagtctgtatattttc
+5356499/1
CCCFFFFFHHHHHJJJJJJJJJJJJIJJJJJJJJJIJGIJIIJJJIJJJI
@5356799/1
ctttattgaaaaattagtaaaacataatggttttcgcgcgtaaagtgacc
+5356799/1
@<?DD?DDFHFHD>AEFF@HEHIEDFHEECA<CCFEFAFHGGCHG8=DFA
@5356800/1
ctttattgaaaaattagtaaaacataatggttttcgcgcgtaaagtgacc
+5356800/1
@@@DDDDBHHHFHIIJIEIHJJJIJJJJJGHJJIIDGGIFFHIIG=CFGG
@5356801/1
ctttattgaaaaattagtaaaacataatggttttcgcgcgtaaagtgacc
+5356801/1
@CCDD?BDHHHHHIIIIIIIIGHIIICFHIAFHHCGGGGHIGGHIHAFEH
@4290282/1
ctccgcaacagcaacctggagcgagacaa
+4290282/1
@@@DD?DDA?D>AGAEFIIGIA@F<DHGD
@235130/1
aaacttttttcgggtttggaaaaaatttcaaattgttcaggtaaaatctt
+235130/1
@@@DDFFFGFHHHIEGGHIFFHIJIIHGEIIJFIGGGGIGGDDHIJIIGI
@235131/1
aaacttttttcgggtttggaaaaaatttcaaattgttcaggtaaaatctt
+235131/1
CCCFFFFFHHHHHJGIJJJJIJJJJJJJJJJJJJJJJIIIJIIJJJJJFG
@235188/1
aaagaaaaaaatgtcaaaattttgcaaattatgtggcattttgacattta
+235188/1
CC@FFFFFHHHHHHHHIIJJJJIJIJJJJJJJJGIIGJJJJJJIIIGIIJ
@5357958/1
ctttatttaagaacaaacaggggagaaaagtcacgagaatttgaaaagcg
+5357958/1
@@@D?DDD8DC?F@FGI;E@GFI:C:EEF9?DFE>FFAF>FF@>FEF@8:
@5357959/1
ctttatttaagaacaaacaggggagaaaagtcacgagaatttgaaaagcg
+5357959/1
CCCFFFFFGHFDHIJJJJIIJJJBHGIJJIDHIJJIIIJIJJGHIJJIFI
@5357960/1
ctttatttaagaacaaacaggggagaaaagtcacgagaatttgaaaagcg
+5357960/1
CCCFFFFFHHHHHJJGIJJJIJIHIJIJJJGIIGGIJJIIJIJJIGIIIJ
@5357961/1
ctttatttaagaacaaacaggggagaaaagtcacgagaatttgaaaagcg
+5357961/1
CCCFFFFFHHHHHJJJJJJJJIJIJJJJJJIIJJJJJJJJJJJJJJJJJJ
@236467/1
aaagaaacgatatagattggggcgttttgaggagcaagg
+236467/1
@@@DBA;BFDDFFGGHGHGHEGG:??DEHBFGCGGF@@A
@236500/1
aaagaaacgctcgtggggagcgatgacgaataaagtatgtgttcaccaag
+236500/1
CCCFFFFFHHHHHHIJJJFHIJIJJJIJIIIJJJJFHIJGHHIJJIJJHH
@7893333/1
tgataggcgagatttggaagttttcggcaagtacatgaagcagttaagag
+7893333/1
CCCFFFFFGGHAFHJIJGHIGHIJJJIJJIJIJJJIIIJJJJJFHJJJHJ
@7893402/1
tgatagtagatggtaactgttcaaattcctcttcctcacgaggacactct
+7893402/1
@@@DDEBDDDFFH:CGFFHFIEFIIGIGIIIIJHIGIEHGHIIIJGJJJJ
@5850283/1
gataatattgatgattataattaataactagtgcctaataatagtgtatt
+5850283/1
@@@FFADDD?HFHIBFFH@IHHIIHIIGBGG?EHGIHGIIIIHE9DCFGG
@7416436/1
taaatatacctgcacacacgcatttttaaatttaaaaatttattcaagtc
+7416436/1
CCCFFFFFHHHHHJJJJJJJIJJJJJJJJJJJJJJJJJIJJJJJJJJIIE
@4838698/1
ctgtagtagaggttgcagcatatcttatcatgtttcttgtctgtccttct
+4838698/1
@BCDFFDFFFHHCGHEGIIIJIJJJJJJJJJJIJJJJJIFGGGHGIIIII
@6376691/1
ggattgttcgctagcgatctcctgcaagaactgaacgaagttgaagtcct
+6376691/1
CCCFFFDFHHHGHJJJJJJJJJJJJJJJJJJJJJJJJJIJIJIJJJHGIJ
@6376692/1
ggattgttcgctagcgatctcctgcaagaactgaacgaagttgaagtcct
+6376692/1
CCCFFFFFHHHHHJIJJJJJJJJJJJJJJJJJJJJJJIIJJJJJJJGGIJ
@6376908/1
ggatttacaaaatttaaatagggaatatgaaagatttaaaatccaggaca
+6376908/1
CC@FFFFFGHHHHJJJJJJJJIIJJJJJJJJJJIFIJJJIHIJJJGIJII
@2302740/1
cagaattacaggaaatggataattataggattggatctatgactgtgtat
+2302740/1
:1=AD?DDDHDHHGBBEDGGGECH?H<HEHHGHCEFGHHC?CDHEHB?BF
@2302741/1
cagaattacaggaaatggataattataggattggatctatgactgtgtat
+2302741/1
CCCFFFFFHHGHHJJIJJEIJJJIJJGIJIJJIJJJJJJJJJIIJIJJJI
@2302742/1
cagaattacaggaaatggataattataggattggatctatgactgtgtat
+2302742/1
CCCFFFFFHHHGHIIJIJHIIJJIIIIJIEHGIIIIJIIJJJJJGIJJII
@775010/1
agacaaacagctccacaacagcaacatcaaactgttcccccacaaca
+775010/1
@<<BDFADHHF?AEFDEHGGHGIIIIGIGGGAHCCBC<B;F@6BDGG
@775246/1
agacaaagcacctatcgaatcgaatattagtagcaagatccgagatgtgg
+775246/1
CCCFFFFFHHHHHJJJJJJJJGHIGHHIGGDGGIIJGGIIJGIIIIGGHI
@775342/1
agacaaatacctaatttcatatacgtattatacattccaaacatacaagc
+775342/1
CCCFFFFFHHHHHJJJJJJJJIJJJHIJIGIJJIJIJJIJJJJJJJIJJE
@2303803/1
cagaattccattttccttggcatcaagagtatattccatgatgctaatac
+2303803/1
CCCFFFFFHHHHHJJJJJJIJJJJJJJIJHHHIJJJJIJIJJJJJJJJJJ
@776435/1
agacaacttcatgtacaaatacctcaccttacaaaataaaatacggcaaa
+776435/1
CC@FFFFFHHFHHHHIJGJJJJJJJJJJJIJJJJJJJJJJIJIICGIGGH
@776436/1
agacaacttcatgtacaaatacctcaccttacaaaataaaatacggcaaa
+776436/1
CCCFFFFFHGHHHHIIJJJJJJJJJJIJJJJJJJJJJJJJJJIJIIJJJI
@2305991/1
cagacaaacagctccacaacagcaacatcaaactgttcccccacaac
+2305991/1
CCCFFFFFHHHHHJJJIJJJJGEGIJJJJIJJJIJHIJIJJJJJJJJ
@2306443/1
cagacaacttcatgtacaaatacctcaccttacaaaataaaatacggcaa
+2306443/1
CCCFFFFFGHHHHJHIJJJIJJJJJJJJJJJJJJJJJJJJJJJIJJJJJJ
@6380564/1
ggcaaaactccgaaggaagccaagggctcggctgctcatcatgccctcga
+6380564/1
CCCFFFFFHHHHHIIIIJIIIJJJJIIGGGIIEIC>G=CFCDFBFI@FAG
@2306943/1
cagacaattaatagaaaaatgacagaaggacagacaagaaacatgataag
+2306943/1
@?@FFDBBCF?FHG@CCGDHI>EEHC@CGHIGH@EGBGHDGGGHGGGEHI
@2306944/1
cagacaattaatagaaaaatgacagaaggacagacaagaaacatgataag
+2306944/1
CCCFFFFFHHHHHJJJJJJJJJJJJJJJJJJJJJJJJJJJJJJJIJJJJJ
@5852023/1
gatacattagttttctactttccttaacaaaccccttcttttcagatgtt
+5852023/1
CCCFFFFFHGDHHHEHIIIIJIJJIJIIJJJJJIIJGIHGIIJFCIIEDH
@2308078/1
cagacagatataataataaacttacgagaaatgaccttagcagacctctt
+2308078/1
CCCFFFFDHHHDHIIGGIIJJIIJJJJJIIJJGHIIJIJIIJJEHJJJHH
@7418676/1
taaatggatgtgtaatatgcgtgtccacgcaagtacctgctggaacgttt
+7418676/1
CCCFFFFFFHHGHGGIJJJJIIGIJJIIEGGIGFHIJIGHJJJHIIJHGG
@2309241/1
cagacatctacgaacgtctacagttatcctccagttccttcgtaccctcc
+2309241/1
CCCFFFFFHHHHHJJJFHGHIIJIIHEIJJJJIJHGHIJJJJIJJJIJJJ
@3326983/1
cgaacaatccttcgaggtaacctacgtg
+3326983/1
CCCFFFFFHHHHHJJJJFGHHIGGJJII
@2312218/1
cagacctcgaagaaggaggactggcgacttaccgggctgctatagttcaa
+2312218/1
@C1DDFFFHGGGHJJIIJIGGGGECEBGGHGGIHIIHIGGIIAHDHJGEH
@7896125/1
tgatcctgcttgtgaatctgattgtgaactggaagaaagttgcgctcctt
+7896125/1
CCCFFFFFGHHHFHGIIIIJIHJJHJJJJIJJIJJIJIIHIJJJJJJJJI
@6383659/1
ggcaaatctttatctttatcatttttttgtatttcttcaactggtgtaac
+6383659/1
@B@FFFFFHHHHHJJJIIJIIJJGJIJJIHIDIIGIJIIJIJJIBDBFGG
@6384337/1
ggcaaatttggaatttcataaacaactcttaactgcttcatgtacttgcc
+6384337/1
CCCFFFFFHHHHHJJJJJJJJJJJJJJJJJJJIJJJJJJJJJIJJJJIJJ
@6384338/1
ggcaaatttggaatttcataaacaactcttaactgcttcatgtacttgcc
+6384338/1
CCCFFFFFHHHHHJJJJJJJJJJJJJJJJJJJJJJJJJJIJJIJJJJJJJ
@2313626/1
cagacggccactggcaaagtggatagctgcaccaggcattggtggcgatt
+2313626/1
CCCFFFFFHHHHHJJIJJJCHHGHIIIJJIIIJGIIGHGIJJBFHHH4;F
@5854323/1
gatagctgcaccaagcattggtggcg
+5854323/1
@?;D?DDDDHHDHB3?BADDGEH;E@
@5854338/1
gatagctgttcactttttggtcatgattttgaggtactcgagggcatgat
+5854338/1
@<@BDEDEFHFHDHIIIIGE?FACFHIIIIHIIEEBGII==?F>HHEIGI
@4845340/1
ctgtcatgagaatctcttggattcaatgggaaaagtctagtatgatgacg
+4845340/1
B@@FFFFFHHHHHJJJJJJJJIJJJIJJJJJJJJJHHIJJIIJJJJJJJJ
@4845341/1
ctgtcatgagaatctcttggattcaatgggaaaagtctagtatgatgacg
+4845341/1
BCCFFFFFGGHHHGIIGIJJJIIIIIIJJJJIJHIEHIIJIJIJJJJIJJ
@780849/1
agacatagtttggacattaatcaatcaactcttcatgatatgtacacgtc
+780849/1
CCCFFFFFHHGHHJJJJJJJJJJJJJJIJJJJJJIJJJJJJJGIIJJJGH
@5855897/1
gatatattttcaggggatcatgaagctcgcttttcaaattctcgtgactt
+5855897/1
@@@FFFFFHGHHHGIJFGHHHIEIJJIFIDIIGGJJGIIIJJJJJIJIII
@2315708/1
cagactggtcccacacaagggcagcaaaaaggtgcccaacaacagcaaac
+2315708/1
BC@DFFFFHHHHHJJJJIHJIIIIJJJIJJIIBDGIJJJJJJJJIIIIJI
@2315709/1
cagactggtcccacacaagggcagcaaaaaggtgcccaacaacagcaaac
+2315709/1
BC@FFFFFFHHFHJJJJJJIIGIIJJJJJJJJ?FGHIIJJIJJIIEGIIJ
@2315710/1
cagactggtcccacacaagggcagcaaaaaggtgcccaacaacagcaaac
+2315710/1
BC@FFFFFHHHHHJJJJJJJJIFIJIJJJIJJBGHIJJGIJJJJJJJJJJ
@2315711/1
cagactggtcccacacaagggcagcaaaaaggtgcccaacaacagcaaac
+2315711/1
CCCFFFFFFHHHHJJJJJIIIIIJIJJJIJJJDHHIJJJJJJJJJJJJJJ
@5856564/1
gatatgatatgtatttattatattgtgaggagggagcatttatttgatgc
+5856564/1
CCCFFFFFHHHFFIJJJJJJJJJJJJIIJJJJJJGIJIJJJJJJJJJJJJ
@6386234/1
ggcaagattctggcatctaatttttcaaatgcgctagaaactgaaaaacc
+6386234/1
CCCFFFFFHHHHHJJJJJJJJJJJJJJJJJJJJJJIJJJJJJJJJJJJIG
@1269718/1
attacaataagccgaataaaaatgcaaaaaactataaatttttattatat
+1269718/1
CCCFFFFFHHHHHJJJJJJJJJJJJJJJJJJJJJJJJIJJJJJJJJJJIJ
@4294242/1
ctccgggcgttccgttggtctgattggcttgttcggg
+4294242/1
CCCFFFFFHHHHHIHIIJGGIIGIIJJJJJ09B46@E
@6387114/1
ggcaagtcaaagaagctagccaagagaatggcggctcacaa
+6387114/1
@@@FFFFFHGHHHIIJJJIEHJJJJJIJJJJIJJ@0?8==C
@5858417/1
gatcaactcaacagctcaatccatctgagattcagcctcaacctattcca
+5858417/1
CCCFFFFFHHHHHIJJJJIJJJJJJJJJJJJJJJIJJJJJJJJJIIJJJI
@6387964/1
ggcaatcccattggctggctccaagagatgtgcatgtcccgcagatggcc
+6387964/1
CCCFFFFFGHHHHJJJIJGGGHEHEBFFGGEGIJJFBGIIEG6@ADHICH
@6387979/1
ggcaatccttgcaggatttacccgtggagggtaacaatctgccttctaca
+6387979/1
CCCFFFFFGHHGHJJJJJJJJJJJGIJIJJJDFHIJJJJIIJJJIJJJJI
@242225/1
aaagaagactgctaaacgttaaattttaaaagcctcttaaattcaactga
+242225/1
CCCFFFFFHHHHGJJJJJIJJJJJJJJJJJIIIJJJJJJJJJJJGIJJJJ
@2843686/1
ccatattcctttatcaacattcacttctttaccggcatagcctaatctgg
+2843686/1
CCCFFFFFHHHHHJJJJJJJJJJJJJJJJJJJJJJJJJJJJJJJJJJJJJ
@1805586/1
caaatttctcaagggcacacggcaacaaaaagtgataatggatacaaatt
+1805586/1
@@@DFFFDFHGGHIIJIJIIIIJJJIEIIJJIHEIFHHJIEICAFHHGHI
@1805587/1
caaatttctcaagggcacacggcaacaaaaagtgataatggatacaaatt
+1805587/1
CCCFFFFFGHHHHJJJJJIIIJJJJJJJJJJJBFHIIJJJJJIJJJJJJJ
@1805588/1
caaatttctcaagggcacacggcaacaaaaagtgataatggatacaaatt
+1805588/1
CCCFFFFFHHHHHJJJJJJJJIIJIJJJJJJJBFHIIJIJJJJIJJJJJI
@1805589/1
caaatttctcaagggcacacggcaacaaaaagtgataatggatacaaatt
+1805589/1
CCCFFFFFHHHHHJJJJJJJJJJJJJJJJJJJBGHIJJJJJJIIJJJJJJ
@1805881/1
caaatttgaaaaaaccagagacgattttgtcgaagatctctgtgaga
+1805881/1
CCCFFFFFHHHHHJJJJJJJJIJJJJJJIIJJJJJJJJJIJJJJJJJ
@5362622/1
ctttcaatcaccacattatgaaattactcatagtgtcacgggaactcata
+5362622/1
CCCFFFFFHHHHHJJJJJJJJJJJJJJJJIJJJHIIIGHIIJJJJJJJIJ
@1806023/1
caaatttgactactgtatagctttcttctcttggtgaacacatactttat
+1806023/1
@@@DFFFFFHFHHJIEFEFFGGIIIIIJIIJJJIHHHIIJJJGIJIJJJJ
@1806024/1
caaatttgactactgtatagctttcttctcttggtgaacacatactttat
+1806024/1
CCCFDFFDHHHHHIICGGHHIIIIIIG4CEHIEGCGIGIJIIJJJIJJIG
@1806305/1
caaatttggaatttcataaacaactcttaactgcttcatgtacttgccga
+1806305/1
C@@FFFFFGF?CFHGIIIIIIIIIIIIIIIIIIIIIIIIIIIIIGIGIEH
@243050/1
aaagaagctagccaagagaatggcggct
+243050/1
@@@?D;DDF<CB3E;ED<FD4?9BC8?6
@243051/1
aaagaagctagccaagagaatggcggctcaca
+243051/1
CCCFFFFFHHGHHIIJGIIJJJJJJJA0?9??
@243052/1
aaagaagctagccaagagaatggcggctcacaagatgtgg
+243052/1
CCCFFFFFHHHHHJJJJJJJJJJJJJE:D???D;B?@9=F
@1806516/1
caaatttgtatccattatcactttttgttgccgtgtgcccttgagaaatt
+1806516/1
@CCFFFFFHHHHHJJJJJJJJJJJJJJJJIJJJHIIJJJIJJJIIIJJJJ
@1806517/1
caaatttgtatccattatcactttttgttgccgtgtgcccttgagaaatt
+1806517/1
CCCFFFFFHHHHHJJJJJJIJJJJJJJJJJJJJIIGHIIIHIIHIJJJJJ
@1806518/1
caaatttgtatccattatcactttttgttgccgtgtgcccttgagaaatt
+1806518/1
CCCFFFFFHHHHHJJJJJJJJJJJJJJJJJJJJIJHIJJIIJJIJIJJJJ
@6390447/1
ggcacttatccggctggatgttgacgtcatagtgatgtacgaaacccctg
+6390447/1
CCCFFFFFHHHHHJJJJHIIGIJGGJGIIIGIDGIIJJJIJJJIJJJJII
@5861266/1
gatccaaaagcctttaagtacaatatctgctggagattgcaaccacccag
+5861266/1
CCCFFFFFHHHHHJJJJJGJJJJJJJJJJJJJJJJJJIJIJJJJJJJJJJ
@1807658/1
caaattttcttttaaatttcatattctcataatacttttcccgg
+1807658/1
@@@DDDDDBBHHHGHF?FH@BF@EHHGIGBHHFHHHIIIIII::
@1807670/1
caaattttgaaagttacaaaaaaactttttcattcttcctgtattttttc
+1807670/1
CCCFFFFFGHHFFGHIIJJJJJJJIIJJJJJGIGIJJJIJJJJJIJJJJH
@244993/1
aaagaagtgaatgttgataaaggaatatggagaggtgacaaattcttcca
+244993/1
@CCFFFFBFFBHHGHIIIJIIGHJJJJJJIJIGII?EFHIJJIGIJIIIJ
@244994/1
aaagaagtgaatgttgataaaggaatatggagaggtgacaaattcttcca
+244994/1
CCCFFFFBFHHHHIIIIIJJJJJJJJJJJIJJIJJCGHIJJJJJJJJJJJ
@2323088/1
cagagatcgaatgtgtgcagaatcagcactgaatcaaaaaattctccatc
+2323088/1
C@CFFFFFHHHHHCFEHIJIJJJJIIJHGHIJIJJIJJJJJJJIIJIJJJ
@7425054/1
taacaatctgccttctacatttgcgagtgacgaagagactctcagcttca
+7425054/1
CCCFFFFFHHHHHJIJIJJJJJJJIJJGIGIJJJGJJJJIIJJJGEGIJJ
@7425055/1
taacaatctgccttctacatttgcgagtgacgaagagttggccactaaac
+7425055/1
CCCFFFFFHHHHHJJJIJJJJJJJJIJFHJJJJJJIIHJIJJJJJJJJIJ
@7425056/1
taacaatctgccttctacatttgcgagtgacgaagagttggccactaaac
+7425056/1
CCCFFFFFHHHHHJJJJJJJJJJJJJJCGHIJJIJIJIGJJJJJJJJJJJ
@6392295/1
ggcagccaagaacttgctggatctcttggtcggaaaagtaacgcccgaac
+6392295/1
CCCFFFFFHFHHHJIJJJJJJJJJJJJBHHHIIJJJJIGHGIGGIJJGIJ
@3333977/1
cgaacgatgtcaccacctgattggtgatatcagccgctccgggcgttccg
+3333977/1
CCCFFFFFHHHHHIJJJIJIJJJJEHIJJJIJJJJJJJIIGEGEHAEHFD
@2848290/1
ccatcgcttgtcatgtgttgaaattccgcgaaattggcactggcaagtca
+2848290/1
CCCFFFFFHHFHHIJIIIIIGHJJJJIJJJJJJJJJJJJJIJIIJGJIIJ
@7900708/1
tgatgattatataacgagtagatagctttagaggtaatacactattatta
+7900708/1
?<@:B:BDFDAFFFEF@F;FEBADEBBFH@BFFF3?FACCC@@BDF>G@C
@1808779/1
caacaaaaaagatggcgaaacaattagcagcaagagaaatgctggaaaag
+1808779/1
CCCFFFFFHHHHHJIJJJJJJJJIGIIJJJIJJJJIIJJJIIJJIJJJJI
@6916342/1
gtgaactgcctttcgtgtggtagtccctcttcgtgttccatttcatagaa
+6916342/1
CCCFFFFFHHHHHJJIJIJJGHHIJJJJIJJJJHIDDBHFIIJGGIGIHH
@786326/1
agacgttagagaggttcactaaaaaatattaggaatccactacaaggttt
+786326/1
@@@DFDDBDHHFFHCFGEHHGJJJGGCHEIGIEEGEGIGIJJIJGCG?DH
@1810889/1
caacaaagacatcaacgtcttggtatcatctaacgttctggaagagggtg
+1810889/1
@?;DDDDDDDFHDIGGBHFHIGCACF?FCGGGIGEGIBBEH<G?8??<76
@3334799/1
cgaacgttcttctgggcttttcctgcttttttagcagctttaccattcgt
+3334799/1
B<@FFFFFHHHHHJJJJJJJJIJJJJJJJJJJJJJJIJJJJJIJJJJJJH
@787298/1
agactcccgtcagcgtcctccaggagttgctgagccgtcgcggcatcact
+787298/1
CCCFFFFFHDHFFEGEHHGIJ@FHGIFDHIJJGJFIGDFFHIIEBDDEE;
@5368703/1
ctttcagtcccgaataccgattctca
+5368703/1
=@<7:BDDD?F1C:1?CFF<@B<DDF
@3887556/1
ctaaaccttcccactaaagttaaccagacaaagcacctatcgaatcgaa
+3887556/1
@@@DFD?DHHHHFIHEEEIFHIIIIGIIIIIGG@FGIGIGG=?9FEHFC
@3887557/1
ctaaaccttcccactaaagttaaccagacaaagcacctatcgaatcgaat
+3887557/1
?:1=BDDDHFHHHIIIIIIIIIIIIIIIIIIIIIIIIIIIIIIIIIIIII
@3336313/1
cgaacttcaattacacaaattagtacaactcctccaaaccttgcaaattt
+3336313/1
@@1=DDDDHFHHHIIIIIIIIIIHHIIIIIIIIIIIIIIIIIIIII@HII
@3336314/1
cgaacttcaattacacaaattagtacaactcctccaaaccttgcaaattt
+3336314/1
@@@FFDFFDHFHGIGGGIJGGIGCHIJJJIIJGIJIJJJJEGIJIJIEIJ
@3336315/1
cgaacttcaattacacaaattagtacaactcctccaaaccttgcaaattt
+3336315/1
@C<DFFFFHHHGHIIJJIJJJJIHHJIJJJGGIJJJJJJJJIIIIIEHIJ
@3336460/1
cgaacttcagaggtttcatcatcagattcatccagagcaaaattcaccca
+3336460/1
@C@DFFFFGHHHHHIJJJJJIJJJJJJJJJJJJJJJJJIJJIJJJJJJJJ
@3336483/1
cgaacttccatagattcaaatgaagtaaacaacatacgtttttcatttaa
+3336483/1
@?<DDDFFHHHHHJJJJIEHIJJJJHIJJJJIGIJIIJHIJJJIJJJJJI
@3336484/1
cgaacttccatagattcaaatgaagtaaacaacatacgtttttcatttaa
+3336484/1
CCCFFFFFHHHGHIGIIJJJJIJJIHJGJIJJJJJJJJIJJJJJJJJJJJ
@3336485/1
cgaacttccatagattcaaatgaagtaaacaacatacgtttttcatttaa
+3336485/1
CCCFFFFFHHHGHIJJJJJJJIJJJHHJJJJJJIJJJJHIIJJIJDIJIJ
@3337293/1
cgaagaaaaaacattgaccaatcgccaccaatgcctggtgcagctatcca
+3337293/1
CCCFFFFFHHHHHJJJJJJJJJJIJJJJJJJIHIJJJJGHIJJJJJJJJJ
@4854832/1
ctgtgatttaccaaagtgcaacttagttattagatttgatttgccaaaca
+4854832/1
BB@ADEFFHHHHHJJJHIJJIJJJIJJJJJJJJJJJIJIGJJJJJJJJJJ
@3337538/1
cgaagaaagacgccaaacattcggcagccaagaacttgctggatctcttg
+3337538/1
CCCFFFFFHGHHHJJJJIJJJJIIJJJGJIIHIIJJJJIIJJJIJIIIII
@4307182/1
ctcctccaaaccttgcaaattttcaatcatgaagcaagattttacctgaa
+4307182/1
CCCFFFFFHHHHHJJJJJJJJJJJJJDIIJJJGIJJJJIJIJJJJJJJIJ
@4307183/1
ctcctccaaaccttgcaaattttcaatcatgaagcaagattttacctgaa
+4307183/1
CCCFFFFFHHHHHJJJJJJJJJJJJJJJJJIJIJJJFJJJJJJJJJJJJJ
@2326222/1
cagagccccgggcccagatggcattcatgcagaaccgattaagaaagggg
+2326222/1
@@@DDFFFHFHHFIIFHHIJJJGHIIJIIJJJJJJGJJJJIJJJIJGGHF
@4307396/1
ctcctccacaacaacaacctggagcgagacaacagcaagctgctcctcca
+4307396/1
CCCFFFFFHHHHHJJJJJJJJJIJJJJJJJJIJIJIIEHIJJJJJJJJJH
@3338321/1
cgaagaacctcttgatgttgaaagggaccttaatgcaacagttttagatg
+3338321/1
CC@FFFFFHHHHHFIJJJIFIIJJIIIIJJJIJJJJIJJIJDGGHIDIII
@4308123/1
ctcctccgcaacagcaacctggagcgagacaacatcacccttcacctcca
+4308123/1
@C@DDDDDAAFHDHIJJJJJIGEGHGC?0@@9?BD?BB===B7==@AGHC
@4308324/1
ctcctcctcaacaacaacaacccacttggggcagacaaacagctccacaa
+4308324/1
CC@FFFFFHGHGHJJJGGIGGHJJJJJIGJJIGIIJJJIIJIJIJJJJJJ
@4308402/1
ctcctcctccaattcctgcatcttatataccatcatcttctggagtcacc
+4308402/1
CCCFFFFFHHHHHJJJJIIJJJJJJJJJJJJJJJJJJJJJJJJIIIIJIJ
@6918924/1
gtgaagctaagttccgtaagtcatctggtcttggtggcctcctatcagcg
+6918924/1
C@BFFFFFHHHHHJJJIJJJHIJJJJJJIJJIJJGIJJJIJJJIJJIJJJ
@3887989/1
ctaaacgttaaattttaaaagcctcttaaatccaactgaaatatagaata
+3887989/1
CCCFFFFFHGHHHJJJJJJJEGIJJJJJJJJJJJJIJJJJJJJJJJJJJI
@3887990/1
ctaaacgttaaattttaaaagcctcttaaatctaactgaaatatagaata
+3887990/1
CCCFFFFFHHHHHJJJJJJJHIJJJJJJJJJJJJJJIJJJJJJJJJJJJJ
@3887991/1
ctaaacgttaaattttaaaagcctcttaaattcaactgaaatatagaata
+3887991/1
CCCFFFFFHHHHHJJJJJJJJIJJJJJJJJJJJJJJJIJJJJJJJJJJJI
@3887992/1
ctaaacgttaaattttaaaagcctcttaaattcaactgaaatatagaata
+3887992/1
CCCFFFFFHHHHHJJJJJJJJJJJJJJIJJJJJIJIJJIJJJJIIJIJJJ
@3887993/1
ctaaacgttaaattttaaaagcctcttaaatttaactgaaatatagaata
+3887993/1
@@@FFDFFHHFFHIIJJIJJHGIIJGIIJJJJJIJJJJIIGGJJJJJJIJ
@3887994/1
ctaaacgttaaattttaaaagcctcttaaatttaactgaaatatagaata
+3887994/1
CCCFFEDDHHHHHJJJJJJIEGIJJIIHIHIJGIIIJIBGDEIIJGGIFG
@3887995/1
ctaaacgttaaattttaaaagcctcttaaatttaactgaaatatagaata
+3887995/1
CCCFFFFEHHHHHJJJJJJJHIJJJJJJJJJJJJJIJIJJJJJJJJJJJJ
@6919054/1
gtgaagcttccggattgaataacattaaatatttctggagcctcaaaacg
+6919054/1
@@@FFFFFHHHHHHIJGIJIGIEHIJJJJJJIJJJJIJJJJJIJJJJIJI
@6919190/1
gtgaaggagctggctgctgttgtctcgctccaggttgctgttgtggagg
+6919190/1
@@@FFFFFHHHHGJJJIIIHIGEHBCDHCEH?FHCGCCAA?FEEGGCHI
@6919340/1
gtgaaggctggtggtaaccattctttttgtggtgataattcatggtattt
+6919340/1
CCCFFFFFHHGDHIDGHIJIJJIJGIIJJBFG?DBHIDIICEEHI?DGIJ
@2852360/1
ccatgatcatggttggtctattcaaaatgggcggacgggtagatagaaaa
+2852360/1
CC@FFFFFHHHHHGIJBEIGIJIJJJJJJJJJJJIIGIH4=CHHFEFFFF
@2852474/1
ccatgatcggaaatttatgttactattggaatatcgttcctttggaaaat
+2852474/1
CCCFFFFFHHHHHJJJIJIIIJJJJJJJIJJJJJJJJJJJJJJJJJIIJJ
@1813290/1
caacaacaacctcaagcttggggtcaacaacagcccgttccgccacagca
+1813290/1
CCCFFFFFHHHHHJJJJJJIIJJEHIJJIIJJJIJJJJJJJJIIJJJJJJ
@2852612/1
ccatgatgcactcggccggaccgattcagcccccaccaagggaagggggc
+2852612/1
CCCFFFDFGHHHHJJJJJJFIJGIICHIDEIJJJJJIGGFAEEFFBCDDD
@2852613/1
ccatgatgcactcggccggaccgattcagcccccaccaagggaagggggc
+2852613/1
CCCFFFFFHGHHHJJIJIJHIJJJJJJIIJJJJJGIIGGHHFHFFFCDDB
@2852614/1
ccatgatgcactcggccggaccgattcagcccccaccaagggaagggggc
+2852614/1
CCCFFFFFHHHHHIIIJIJGIJGIJJJJJJJJJJEHIGIEFHHFFFDCDB
@2852615/1
ccatgatgcactcggccggaccgattcagcccccaccaagggaagggggc
+2852615/1
CCCFFFFFHHHHHJJJJJJGIJGIIJJJIIJJJJGJJIIHGFHFFFDCDB
@3888784/1
ctaaactcacttttttccgaaaaaatatcgcaatagctcaaaagggaaca
+3888784/1
CBCFFFFFGHHHHJJJJJJJIIHJJJJJJJJJJJJIJHIJJJJJIJJJIJ
@3888785/1
ctaaactcacttttttccgaaaaaatatcgcaatagctcaaaagggaaca
+3888785/1
CCCFFFFFGHHHHJIJIJJJJJJJJIJJJJJJJJGIJJJJJIJJJJJJJJ
@3888786/1
ctaaactcacttttttccgaaaaaatatcgcaatagctcaaaagggaaca
+3888786/1
CCCFFFFFHHHHHJJJJJJJJJJJJJJJIJJJJJIJJJJJJJJJIIGIJJ
@3888787/1
ctaaactcactttttttccgaaaaaatatcgcaatagctcaaaagggaac
+3888787/1
CCCFFFFFFHHHHJJJJIJGFHIJJJIIIJJJJJJIIJJJJJJJJJGEHF
@790145/1
agagaagaaagctatacagtagtcaaatttgtatccattatcactttttg
+790145/1
@@@FFFFFHHGHHJJJJIJHIIHIJJJJJJJHIJJJJIIJJJJJIJJJJG
@790146/1
agagaagaaagctatacagtagtcaaatttgtatccattatcactttttg
+790146/1
@C@FFFFFHHHGHJJJJJJJJGFHIJJJJJJIIIJJJJJJJJJJJJJJIJ
@790148/1
agagaagaaaggccgatagaatgaagtgaaagtcgaacgttcttctgggc
+790148/1
CCCFFFFFHHHHHJJIIJJJJJJJJJFHJJIJGHJJIEGDHDHIECBGIA
@6920312/1
gtgaagtggtccgtgccccttgcggttaccccttctgttgggatgggggc
+6920312/1
CCCFFFDDHHHHHFHIJJJIJJIJJJJJJIJJJIJIJIJJJIHIJJJIJH
@2328313/1
cagaggcaaagtctacatagaacccgaaaatgtggatttacaaaatttaa
+2328313/1
@CCFFFFFHHHFHIJJIJJJIJJJJJJJJIIJHIJJJJJJJJJJJJJJJJ
@250080/1
aaagaattatcttttttagagatggagtatcggatggacaatttgaacaa
+250080/1
CCCFFFFFHHHHHJJJJJJJJJJJJIJFHIIJJIIIJCEEHIJJGGIJJI
@7904711/1
tgatgtttgtttcagaacaaaccgggaaaagtattatgagaatatgaaat
+7904711/1
BCCFFDFFGHHHHJJIIJJJJJJJJIIGJJJDHIJJJJJJJJJJJJIJJJ
@7904869/1
tgattaaggggtgtattctatatttcagttaagtttaagaggcttttaaa
+7904869/1
CCCFFFFFHHHFFFHIJJJJJIJJJJIJIIIIJIJJJJJJJJIJJJJJIJ
@3341955/1
cgaagacgaaattcctccatattttgctaaaccaggtggcgcttgcgtta
+3341955/1
@;=DDDFFFFHHHIIGHGIHGIGHGGGEHHIGHIGGCDDHHIIEGGIGIG
@791591/1
agagaattcacttatgaatgtggcataggttctgtcaaaactgttgcgac
+791591/1
CC@FFFFFHHHHHJJJJJJJIJJJJJJIJHIJJJIJIJJJJJIIJJJJJJ
@791592/1
agagaattcacttatgaatgtggcataggttctgtcaaaactgttgcgac
+791592/1
CCCFFFFFHGHHHJJJJJJJHIJJJJJJJHGIJJIIIJJJJJJIJJJIJJ
@5867282/1
gatgaaaccggagatcgaacagtttagcaataaagtacccaaatcaccca
+5867282/1
CCCFFFFFGHHHHIJJJJJJJJGHJIJIJJIJJJJDFIIJJIHIJJJJJH
@3889175/1
ctaaactgggcagctcggctgagaatcggtattcgggactgaaagacact
+3889175/1
CCCFFFFFHHHGGIIIGJIIJGIIJJJJGDGHIIGJJEIGHGHIIIJIIF
@3342873/1
cgaagagactctcagcttcaacgccaaggacttcaacttcgttcagttct
+3342873/1
@@@FADFEDHDDFBBBFHCBHA1?FHIGGGGGGG@GHGIIICGIGIFHII
@3342874/1
cgaagagactctcagcttcaacgccaaggacttcaactttgttcagttct
+3342874/1
@@@DDDDDHFFHBHFFGIG@HG1CFEHII9FFIEAFBFBDFEDGGC9FHG
@3342875/1
cgaagagactctcagcttcaacgccaaggacttcaactttgttcagttct
+3342875/1
CCCFFFFFHHHHHIJJIIHEHHAHHJJJJDIJJJJJIJJJJJJJJJIIJJ
@6922402/1
gtgaatagtaacctcgccttctttttgttctccaaaaggtaacatagtag
+6922402/1
@@@DDEFFFHHHHIIIIIBHBCHHGI6?F9CDH@CFG@G:BG9B?<D?FB
@4858204/1
ctgtggtggagtttgttgtctaccccatgcagcttgttgttgagatgtag
+4858204/1
@CCBDFBDHBHDFHGFIGFEEFHHIJGIIGCHIDHIIJGGHB>FAGFDFG
@4858205/1
ctgtggtggagtttgttgtctaccccatgcagcttgttgttgagatgtag
+4858205/1
CCCDFFDDHFHFHIGHIJIIIIIIJIGIDG@FCHGHIIGIGH@DDBDFAG
@3343707/1
cgaagagggactaccacacgaaaggcagttcaccatcgcttgtcatgtgt
+3343707/1
C@@FDDEFDFHFFBAHEHCBHFED@EIJIG>@GHG>DGIFBG=BCBF8BG
@3343708/1
cgaagagggactaccacacgaaaggcagttcaccatcgcttgtcatgtgt
+3343708/1
CC@FFFFFHHHHHJJJJIIGIIIJIIIJIJJJJJJJJJJJIIGIIJJIII
@3343709/1
cgaagagggactaccacacgaaaggcagttcaccatcgcttgtcatgtgt
+3343709/1
CCBFFFFFHHHGHIJGIIJIJJJJJGIJIJJIIJIJJJJGIJJGHIJFGH
@3343710/1
cgaagagggactaccacacgaaaggcagttcaccatcgcttgtcatgtgt
+3343710/1
CCBFFFFFHHHHGJJJJJJIJJJGIFIIHIJJJJJIGJJIJIIIJIJHGI
@3343711/1
cgaagagggactaccacacgaaaggcagttcaccatcgcttgtcatgtgt
+3343711/1
CCCFFFFFHGHHHJJJJJJJIJJJJIJJIJJJJIJJJJJJIJIIJJJIJJ
@3343712/1
cgaagagggactaccacacgaaaggcagttcaccatcgcttgtcatgtgt
+3343712/1
CCCFFFFFHHHHHJJJJJIIIJIJJJJJIJJJJJJJJJJJJJJIJJJHHI
@3343713/1
cgaagagggactaccacacgaaaggcagttcaccatcgcttgtcatgtgt
+3343713/1
CCCFFFFFHHHHHJJJJJJJJJJJIIIJJJJJJJJJJJJJJJJIIJJIII
@3890708/1
ctaaagaaacgctcgtggggagcgatgacgaataaagtatgtgttcacca
+3890708/1
CC<DFFFFHHHHHJJGHJJJGGIJEIIJJIJGIJJGIFGHG@CEHGIIJH
@3344460/1
cgaagagttggccactaaactgggcagctcggctgagaatcggtattcgg
+3344460/1
@CCFFFFDFFHHHJJGIJJJJIJJIIJIJIGIIIJGIIIJJJJBFHIGII
@3344461/1
cgaagagttggccactaaactgggcagctcggctgagaatcggtattcgg
+3344461/1
CCCFFFFDHHHHHJJJJJJJIIIIJJGIIJJJJIJJIEIJJJJAHGIGGI
@1816304/1
caacaacctcaagcttggggtcaacaacagcccgttccgccacagcaaca
+1816304/1
CCCFFFFFHHGHGJJJJJJJ@GHJJJJJJIIJJJJGIJIIIIIJIIJJJJ
@1816305/1
caacaacctcaagcttggggtcaaccacaggtttcacaacaacaacctgg
+1816305/1
CCCFFFFFHHHHHIJJJJIIGGIIJJJJJJJFHIIJJIEHIIJJIJIJGG
@1816380/1
caacaacctcgagcgagacaacagcagtctgctcctcctcaacaacaaca
+1816380/1
C@CFFFDFDDH<FHIIIIEDGCGECD;?F@G>FFHEHGGGGGGADGICEH
@1816381/1
caacaacctcgagcgagacaacagcagtctgctcctcctcaacaacaaca
+1816381/1
CCCFFFFFHHHGHJJIJJJIJIIIJJJIJJJJIJJIIJJJJJJJJJIJJJ
@1816382/1
caacaacctcgagcgagacaacagcagtctgctcctcctcaacaacaaca
+1816382/1
CCCFFFFFHHHHHJJJJJIJJJJJJJJIJJJJJJJJJJJJJJJJJJJJJJ
@1816502/1
caacaacctggaacgagacaacagcaccctggtcctccacaacagcaagc
+1816502/1
@@@DDADD;A8ADBA1@@@FFGFGBFFDFE@B9?FADD>DFEFFFFFFFA
@1816510/1
caacaacctggagcgaaacaacagcagcccgctcctccacaacagcaacc
+1816510/1
@CCFFFFFHHHGHJGIJJIIJGGF@FDHGHIIIIJIIGIJJJJJJEGHHH
@793321/1
agagagtccaaagagaaggttatgaaccggcaataactttccttgttgtc
+793321/1
@C;DDFEFHHHHHIIIJIJIIJJJJJJJJJJIIIJJIJJJIJIIGHGIIJ
@7907571/1
tgatttaccaaagtgcaacttagttattagatttgatttgccaaacacat
+7907571/1
CCCFFFFFHHHHHFHEGJJJJIJJJIJJJJJJJJJIJJJJJJJJJJJJJJ
@5869646/1
gatgaccatctgttacccgtaaagaaggttgtaaaagaagaagacgtgag
+5869646/1
B@BFFFFDHHHHHJJIIJIHHIIGIJJIGGFHIIIJJJGIIJJJJIHIIJ
@253616/1
aaagacactaagattaccaagttgggcaaccagcagtcccacaaagtttc
+253616/1
CCCFFFFFHHHHHIJJJJJJJHHJJJJIJJJJJJIJHHIJJJJIIJFHJJ
@4858795/1
ctgtgtatcgatagctgttcactttttggtcatgattttgaggtactcga
+4858795/1
@CCDFFFFHHHGHJIIIGIIGIJIJJJJIGHHIIGIJJJIIJJGGIJIJH
@4858796/1
ctgtgtatcgatagctgttcactttttggtcatgattttgaggtactcga
+4858796/1
BCCDFDFFHGFHFIGIGGGGIIJGGIJIIIJCGIGHIJIIIJJHGIGJIH
@4858818/1
ctgtgtatgataaataaacttttttcgggtttggaaaaaatttcaaattg
+4858818/1
@:?DDDFDHDFFHJJJJIIIIJJGFIIGIFFEHGIIIGGHGHJGIIIJIJ
@6398159/1
ggcattttgacatttatgtgacataatttgcaacatttgacgtacggttc
+6398159/1
CCCFFFFFHHHHHJJJJJHIJJJJJJJJJJIJJJJJJJJIIJIIJIJGII
@4314258/1
ctcctgcaagaactgaacgaagttgaagtccttggcgttgaagctgagag
+4314258/1
CCCFFFFFHHHHHJJJJIGEIIIJJJIJGJJJJJJJJIJJIJJJJIIIJJ
@2858849/1
ccattagagaactcttggaactcgaaccagaaacagcaaaattcggcaaa
+2858849/1
CCCFFFFFHHHHHJJJJJGJJJJJJJJJJGIJJJJJIJJJJJJJJJJJII
@3347384/1
cgaagattgacgttgacgttgacaagaattcgacagtatttacagtcttg
+3347384/1
CCCFFFFFHHHHHIIIIJHIJJJJJIJJJJJJJJJJGIIJJJJJJIIJJD
@2859132/1
ccattatcactttttgttgccgtgtgcccttgagaaatttgctgcctcaa
+2859132/1
@@@DDDDABFFHHIIAEH@DH<CF8CDGIAF;B@DGI@GI@@B@@GBB8D
@2859133/1
ccattatcactttttgttgccgtgtgcccttgagaaatttgctgcctcaa
+2859133/1
CCCFFFFFHHHGHJJJJJJJJJHIFIJJIJJJIJJJJJJJIIJJJJJJII
@2859134/1
ccattatcactttttgttgccgtgtgcccttgagaaatttgctgcctcaa
+2859134/1
CCCFFFFFHHHHHJJGHJGIIIDHFHIGIJJICHGIIJJJJJJJJJJJJJ
@3347935/1
cgaagatttggagaatattgtggtagaccaattgaagttcttttatgagt
+3347935/1
@@@FFFFFHHGGHIGGGGGCADG<CFHGEHG@EDCHCDGDFHIIGGGIFB
@3347936/1
cgaagatttggagaatattgtggtagaccaattgaagttcttttatgagt
+3347936/1
@C7DDDFFHFHDDIGHHHIGIHI@HHHIJIIEIIGIJGHDEHIJ>GBDHE
@3347937/1
cgaagatttggagaatattgtggtagaccaattgaagttcttttatgagt
+3347937/1
@C@FFADFHFHDFGIGHIJGEHHCFEHIJJJIJIIJEDHGIIJJEHCDGF
@7908473/1
tgattttgaggtactcgagggcatgatgagcagccgagcccttggcttcc
+7908473/1
BC<DFFFFHHHHHJJJJIJJJIJJJJJJJIJJIJJJIJJIJJJJJJJJJJ
@5871702/1
gatgattataattaataactagtgcctaataatagtgtattacctctaaa
+5871702/1
CCCFFFFFHHGHHJJJJJJJJJHIJJJJJJJIJIJIIHIIJJJJJJJIIJ
@254800/1
aaagacgcaataagtgatacaagaaaatatacagactaaagaaacgctcg
+254800/1
@@@DBDDDFDHHFG<AFBH@EFHHGGIIEFEFEBGEGIEGGGGIEBF@FF
@7435069/1
taacgtttagcagtcttctttttagaataacattgacattctataaagac
+7435069/1
CCCFFDFFHHHHHIJJJJJJJJJJJJJJJJJJJJJJJJJJJJJJIJJJJJ
@3894867/1
ctaaagttaaccagacaaagcacccatcgaatcgaatattagtagca
+3894867/1
CCCFFFFFHHHHHJJJJJJJJJJJ1FHIJJJJJJJJJIJJJJGIIJJ
@3894868/1
ctaaagttaaccagacaaagcacctatcgaatcgaatattagtagca
+3894868/1
@:BDFFEFHHHHHJJJJJJIIJJJJJJJJJIJJJJJIJJJJJGGGII
@3894869/1
ctaaagttaaccagacaaagcacctatcgaatcgaatattagtagca
+3894869/1
@C@DFFDEGHHHACFEEHGGIEEGBA>FFGHGI>8FD@CGGFH>B99
@3894870/1
ctaaagttaaccagacaaagcacctatcgaatcgaatattagtagca
+3894870/1
CCCFFFDFHHHHHJJJJJJIJJJJJJJJJJJJJJIJIIJJIJGHGII
@3894871/1
ctaaagttaaccagacaaagcacctatcgaatcgaatattagtagca
+3894871/1
CCCFFFFFHHHHHJIIJJJJJIJJJJJJJIGIJJGIGFIIGGFFDHI
@2860908/1
ccattctcttggctagcttctttgacttgccagtgccaatttcgcggaat
+2860908/1
CCCFFFFFHHHHHJJGHGJGGIJGHIJJIIJIIFHHIIJIJJJJJJJJII
@256136/1
aaagactttgactttttactatttttgtatgcacaaaattcgttctacat
+256136/1
CCCFFFFFHHHHHJJJJJJJIJJJJJJGIIJIJIJJJJJJJIHHJIJIII
@1283610/1
attagaattagaatattttaacgagtatgataaatctgaacctctgtcat
+1283610/1
@CCFFFFFHGDHHJEHIJJJJJGJIAFBHGIIIGIJJIIBGGGEGGHGIG
@2861018/1
ccattctgtacaattggtgacagaaatatggacatcaagaaatacttcac
+2861018/1
@@@D;DDDHHHHHBFBDCDBEFE<FGCHHGEHGIIIIGIFIIIIIGEHGG
@6929426/1
gtgaccacaagcaatgtcaaagagaaggatagcaactaattttacaagct
+6929426/1
CCCFFFFFHHGGHJJJJJJJJJJJIJIIIJJJIJJJJJGHJJJJJJJJJJ
@6929427/1
gtgaccacaagcaatgtcaaagagaaggatagcaactaattttacaagct
+6929427/1
CCCFFFFFHHHHHJJJIIIJJJHJIIIJHIIJIJJJJJHIJJJJJJJJJI
@3351200/1
cgaaggaactggaggataactgtagacgttcgtagatgtctgttgcgatt
+3351200/1
BCBFFFFFHHHHFJJGIJJJJJHIIIJIIJJJHHIHIIGHIIHIJJJHGI
@7911063/1
tgcaaagtatagaggttgtacccaaacttttcgggg
+7911063/1
<@<BB>D2C?F>FGBEFA?FEBFEFIAHHEE9EF@F
@5874719/1
gatggcattcatgcagaaccgattaagaaaggggcagacaacttcatgta
+5874719/1
CCCFFFFFHHHHHJJJJIJJJEGHIIJJJJJIIJJIJJJJJJIJJJJJIJ
@5874720/1
gatggcattcatgcagaaccgattaagaaaggggcagacaacttcatgta
+5874720/1
CCCFFFFFHHHHHJJJJJJJJIHIJJJJJJJJJIJJJJJJIJJJJJJJHI
@7911972/1
tgcaaatcggccaacttcttgccgacggaatttttcagcgttttgtggaa
+7911972/1
?;7B?DADF<DFDAB>F:CHHHIB?D:FFG?FIFCDFF9FC;FAEE3;=A
@6401510/1
ggccaccaagaccagatgacttacggaacttagcttcacaattactt
+6401510/1
@@CFFFFFHHHHHJJJJJIJJJJJIIIIJHIJIIJGIIJJFIIJJIJ
@7912496/1
tgcaaattaagatatcctcagatgccgacactatgggtcggatcttcagc
+7912496/1
CCCFFFFFHHHHHJJJJJIJJJIHIIIJJJIIIGGGGIJIIJIIJJJJIJ
@7912497/1
tgcaaattaagatatcctcagatgccgacactatgggtcggatcttcagc
+7912497/1
CCCFFFFFHHHHHJJJJJJJJJJJJJJIJJJJIIJJJHIJJIJJJJJJJJ
@2336931/1
cagatagttcggaaaataacacgaattctaaaaaggaatgggtcatgaac
+2336931/1
CCCFFFFFHHGGHJJJIJJJHJIJJJJJJJJJJJJIJJJJJJGHIJJHJI
@5379304/1
ctttccttgttgtccagaaacgtcatcatactagacttttcccattgaat
+5379304/1
CCCFFFFFHHHHHJIGIJIJJJHJIIJJJJJIJIJIJJJJJIJJJJIIJJ
@2337164/1
cagatatataaaatcaagagtaactgaaaccgagactgaatttattcgaa
+2337164/1
CCCFFDFFHHHHHGIIJIJJIEIJIIDAHGEGIIJJEIJJJIJJJJGGGG
@2862897/1
ccatttatgcaggacttctatctagtttcccacgccagtatacagggagt
+2862897/1
CCCFFFFFHHHGHJJJJJJJIJJJJJJJJJJJJJJJJJJJJJJIJJJJJD
@5380066/1
ctttcgagacatattcttcggagaatcacaaaactcatgatacttttcaa
+5380066/1
CCCFFDDAHHHGFHIG>GFDFDFHGEDEGHHHGFBAFGHIIIEGHGGEHG
@4867001/1
ctgttgcaccgagtgaacatgtgacatagaaaatacgtaagttgctcaat
+4867001/1
BCCFFFFFHHHHHFHFHIJJIGHIJIIIJIIJIJIJDFHHIGIJJJIHGI
@798790/1
agaggttgtacccaaacttttcggggtgcaatcttcttttccggaaaa
+798790/1
@@@BFDDDFFHHDHIIHIIJJJIJGGDFHEHIJIJBFGGI@D@0:@FH
@798791/1
agaggttgtacccaaacttttcggggtgcaatcttcttttccggaaaatg
+798791/1
CCCFFDEFHHHHHJJJJJJJJJIJJIFHIJJGIJJJJJJJJJJJJJJJJJ
@7437728/1
taactttagtgggaaggtttaggtatttgtggtatctgtcgatgttgcca
+7437728/1
CCCFFFFFHFHHHIJJJEIIIJJHHIJJJIIJHIIJJIIIJJIJJJJJJJ
@799873/1
agagtctcttcgtcactcgcaaatgtagaaggcagattgttaccctccac
+799873/1
CCCFFFFFHHFHDGFHGGBFAHIIJGGIHIGGBDGGHHGFIIIJJ>FGGI
@4868585/1
ctgttgtctagctccaggttgttgttgtgaaggagctggctgctgttgtc
+4868585/1
?@@4ADDFHHGHGJJJJJGHHGGIHIJIIJJJJJJJIIIJJJIIJHIIII
@4868586/1
ctgttgtctagctccaggttgttgttgtgaaggagctggctgctgttgtc
+4868586/1
@@@DFDDDHBHDDFHEGI?F>FGGIIEECGIIJ?FAGIIBGEDAE4B??<
@2866057/1
cccaaaacatgaccatgatgcactcggccggaccgattcagcccccacca
+2866057/1
CCCFFFFFGHHHHJJJJJJJJJJJIJJJJJJGJJJIJJIIJJIJHHFFFD
@2866058/1
cccaaaacatgaccatgatgcactcggccggaccgattcagcccccacca
+2866058/1
CCCFFFFFHHHHHJJJIJJJIIJIJJIJJIIIJJJJJJJIIIIHHHFFFD
@4869057/1
ctgttgttgaccccaagcttgaggttgttgttgtggaggtgaagggtgat
+4869057/1
BCCDFFFFHHHHHJIJJJJJJCHJFGHHIIIJJHHJFHJ0B?DFHI8B==
@6405516/1
ggcccagatggcaaatgtacggatagaaacgttgagacaaccgtaaaaac
+6405516/1
@@@DDB=D?::DBGFEGEHHIFGDGHGEH@=BGH9BFHHGDA<?B<=FH;
@6405517/1
ggcccagatggcattcatgcagaaccgattaagaaaggggcagacaactt
+6405517/1
CCCFFFFFHHHBHHJIJJJGIIIJJJJGGIJIJJJJFIFGIIGIGJGIIG
@6405518/1
ggcccagatggcattcatgcagaaccgattaagaaaggggcagacaactt
+6405518/1
CCCFFFFFHHHHGJJJJJJJIJIJIJJIIJJJJJJJJJJJJJJJJJJJIJ
@6933236/1
gtgacttttctcccctgtttgttcttaaataaagtgtactttattgaaaa
+6933236/1
BB@FFFFFHHGHHJJIJHHIGGIJJJJJJJJJJJFIJIJJJJIJJJIJJJ
@7915522/1
tgcaaggtttggaggagttgtactaatttgtgtaattgaagttcgtatta
+7915522/1
CCCFFFFDFHFHFEG?GAGHFHIHHIJJJIEGHIJIJGIEHGIJJFHJJH
@6407036/1
ggccgatagaatgaagtgaaagtcgaacgttcttctgggcttttcctgct
+6407036/1
CCCFFDFFHHHHHJJJHIJJJIAFHIJJJHIJJEGGIIGGIJGIGIJDGI
@5879439/1
gattaaggggtgtattctatatttcagttaaatttaagaggcttttaaaa
+5879439/1
B@BFFFFFHHDFFIJJJJJJJJJJJJJIHHHIJJJJJJJJIJIJJJJJJJ
@7916691/1
tgcaatctccagcagatattgtacttaaaggcttttggatcataagatgc
+7916691/1
CCCFFFFFHHHHHIIHIJJJJHIJJJJJIJJJJJJJJJIIIJIJJJJJJI
@7916733/1
tgcaatcttcttttccggaaaatgctcgaaaactcaattggcgcacattc
+7916733/1
CCCFFFFFHHHHHJJJJJGIIJJJJJJJJJJJJIJJJJJGIFIIJJJJJJ
@802764/1
agataatattgatgattataattaataactagtgcctaataatagtgtat
+802764/1
CCCFFFFFHHHGHJJJJJJJIJJJJJJJJIIJHIJIJJGIJJJJJHIIIJ
@802765/1
agataatattgatgattataattaataactagtgcctaataatagtgtat
+802765/1
CCCFFFFFHHHHHJJJJJJJIJJJIJJIIJJIHHIJGIIIIIJJJGIFIJ
@802808/1
agataatcagacaattaatagaaaaatgacagaaggacagacaagaaaca
+802808/1
@BBFFFFFHHHHHJJJJJJJJJJJJJJJJJJIJJJJJJIIJJIJJJJGIH
@2341282/1
cagatcgataaaaaaatatcgcaatattagaaattttcaaatattcttcg
+2341282/1
@@1ADB;DHFHFFIBGGGGGIDEGIGGIICCEDCFGGGHIAABDGIIIEH
@2341283/1
cagatcgataaaaaaatatcgcaatattagaaattttcaaatattcttcg
+2341283/1
CC@DFFFFHHGHHJJJJJJIJIIJJJJIJJJJIJJJJGHHIJJJJJJIIH
@2341284/1
cagatcgataaaaaaatatcgcaatattagaaattttcaaatattcttcg
+2341284/1
CCCFFFFFHHHHHJJJJJJIIJJIJJJJJJJIIJJJJJGIJJIJJIJJJJ
@4324999/1
ctcctttatgttttgcagcttgttgttcaggttgtttttgtttcttcttt
+4324999/1
@@@DDDDBFFDHHI>C9<EFG@:CC3FDHBH<CC?FGGI08?F>DEBDEH
@4325000/1
ctcctttatgttttgcagcttgttgttcaggttgtttttgtttcttcttt
+4325000/1
CC@FDFFDFFCFHIBA@AEBHCCH>BG@EHHBFCEHIII@BGH<DGDFHI
@4325001/1
ctcctttatgttttgcagcttgttgttcaggttgtttttgtttcttcttt
+4325001/1
CC@FFFFFHHHHHJJJIJJJJIGGJHJJJJJFGHGIJJJJIIJJJJJJJJ
@1294661/1
attataatcatcaatattatctatcgatactgaatgtaattttttatata
+1294661/1
BBBFDFFEHHGHHJJIJIJJIJJJJJJIIIJJJJFIECIIIJJJJBHGCD
@1294662/1
attataatcatcaatattatctatcgatactgaatgtaattttttatata
+1294662/1
CCCFFFFFHHHHHJJJJJJJIJJJJJJJJJJJJJIJHIIHJJJJJJJJJI
@1294663/1
attataatcatcaatattatctatcgatactgaatgtaattttttatata
+1294663/1
CCCFFFFFHHHHHJJJJJJJJJJIJJIJJIIIJIJJIIIJJJJJJJIJJI
@1294664/1
attataatcatcaatattatctatcgatactgaatgtaattttttatata
+1294664/1
CCCFFFFFHHHHHJJJJJJJJJJJJJIJJIJJJIJJHIJJIIJJJJJJJI
@7918814/1
tgcacatctcttggagccagccaatgggattgcccatcactttgtcatcg
+7918814/1
@C@DDFFFHHHHHJJIJIIIJJIDGHJJJJJIIIJJEIJJIGIJIJJHIJ
@7919091/1
tgcacatttagctgcggtacacttggcaatacggtaattgcgtccaatcc
+7919091/1
@@@FFFFFGHFFHCGHB@CGDFGH?BEFEHIEHIIIGGHIIIIEDFCBFG
@265155/1
aaagcaaagacgcaataagtgatacaagaaaatatacagactaaagaaac
+265155/1
CCCFFFFFHHHHHJJIJJJEHIHIIJJJJJJJJJJJJJJJJJJJJJJJJI
@5881799/1
gattactgttatgcccaactataaaattggctttgatataactatattgg
+5881799/1
CCCFFFFFDHHHGIJJJJJJJJJJJJJJJGGIJIJJJJIJIIIJGIJJIH
@265935/1
aaagcacctatcgaatcgaatattagtagcaagatccgagatgtggtaca
+265935/1
CCCFFFFFHHHHHJJJJJIJIIIJJIHGHIJJJJJJJJJGJIIAGGDFHJ
@3358625/1
cgaataaagtatgtgttcaccaagagaagaaagctatacagtagtcaaat
+3358625/1
CCCFFFFFGHHHHIGHIJIIJHJJJJJJJJJJIIJJJJJJJGIIGHJJJJ
@806416/1
agatcatcgaagatttggagaatattgtgg
+806416/1
@@@ADFAEAC?DHCBFEECGIGIEI9F9C;
@2869090/1
cccaaacttttcggggtgcaatcttcttttccggaaaatgctcgaaaact
+2869090/1
C@@FFFDFFHHGHDGGF@GHGHGGIIIIIIIIIIIIIIHIICHIIDHIG@
@2869091/1
cccaaacttttcggggtgcaatcttcttttccggaaaatgctcgaaaact
+2869091/1
CCCFFFFFHHHHFIJJ:FGIJIIIIIJJJJJJIIGJJJIJIJJJIIJGID
@2869092/1
cccaaacttttcggggtgcaatcttcttttccggaaaatgctcgaaaact
+2869092/1
CCCFFFFFHHHHHJJJ@GHGIGGIJIJIJJJJJJHIJJJJJJJJIJJJJI
@2869093/1
cccaaacttttcggggtgcaatcttcttttccggaaaatgctcgaaaact
+2869093/1
CCCFFFFFHHHHHJJJFHIGJJJJJJJJJJJJJJIJJJIJJJJJJJJJJJ
@2869094/1
cccaaacttttcggggtgcaatcttcttttccggaaaatgctcgaaaact
+2869094/1
CCCFFFFFHHHHHJJJFHIIJJJJJJIJJJJIJJJJJIJJIJJJJJJJJJ
@2343497/1
cagatgacttacggaacttagcttcacaattacttagagaagcacgcgga
+2343497/1
CCCFFFFFHHHHHJIIJJJJJJJJJJJJJJJJJJJIJJJIJJJJJJJJJJ
@3360315/1
cgaataccgattctcagccgagctgcccagtttagtggccaactcttcgt
+3360315/1
CCCFFFFFGHFHHGIIEGGGGIIIJJJJIJIJIIJIJJGIJGJJJJJIJG
@3360316/1
cgaataccgattctcagccgagctgcccagtttagtggccaactcttcgt
+3360316/1
CCCFFFFFHHHHHJJJJIJJBHHIBHIIJIIJJJIHIIIJJJJJJJJIJE
@2344540/1
cagatggccaccaccattctatgaaatggaacacgaagagggactaccac
+2344540/1
CCCFFFFFHGHHHJJJJJIJJJJJJJJJJJJJJJJJJJFIJJJJIIJIIJ
@2870678/1
cccaaatacgaactggtccaaatcgagggcgccatccacgagccaatctt
+2870678/1
@@@FFFFDFFHBFHABA@GGIICECGI>G6GGIBIG=FA;AFE@CAEEE?
@6939814/1
gtgagttcattttaaatgaaaaacgtatgttgtttacttcatttgaatct
+6939814/1
@@@BDABBDFFFGIEEEGG>HHGGGBFHBBHEHHHEBGIIIIIIIA<FHD
@5883019/1
gattatataacgagtagatagctttagaggtaatacactattattaggca
+5883019/1
@@CFFFFFHHHHDICGIGIIJJJJJJIIJJFHIJJJJJJJJJJJJJIJJJ
@7921036/1
tgcagaaccgattaagaaaggggcagacaacttcatgtacaaatacctca
+7921036/1
CCCFFFFFHHGHHJJJIJJJJJJJIJJJJJJJJJJJJIJJJJJJJJJJJI
@1297461/1
attatattgtgaaaagggagcatttatttgatgcaaagtatagaggttgt
+1297461/1
CCCFFFFFHFHHHJIJJJIJIJJJJJJJJJJJIIIIIJHHIGIGIJIIIH
@7921785/1
tgcagactctcagcttcaacgccaaggacttcaactttgttcagttcttg
+7921785/1
CCCFFEFFHDHHGIEHIGIIEHJHJJIGIJIJJIIIHIGIIIJJIIJJJI
@807618/1
agatccattattactacccctgtcacaacatgagcttaatgaaaaaattc
+807618/1
@@@DDDEEHFHHHIJIIJJJIIIIIIJJJJIGGHIJJJIIIJJJJJEEDA
@2872707/1
cccaaatgcagcctagttataaaatatgactgcccgatggactac
+2872707/1
CCCFFFFFHHHH?GHIHIJJJJJJJJJJJJJJJJJJJIJJJJJJJ
@4328617/1
ctcgaaaactcaattggcgcacattcagcaggttttttaacagtttgaaa
+4328617/1
@@CFFFFFHHHHHJJIJJEIHGHIIJJJJJIJFGIIJJIIIIJJIJEGGI
@4328618/1
ctcgaaaactcaattggcgcacattcagcaggttttttaacagtttgaaa
+4328618/1
CCCFFFFFGHHHGJJEEGGEEHIIIJGEAGHI>FHGGIIJIDGFHIJGEE
@1837929/1
caacagactggtcccccacaacagactggtcccacacaacagactggtcc
+1837929/1
CCCFF?BDHDHFFHJJJIJJJJJ>FHIIICFHIIJIIJJGI9DGG<B8EH
@2346834/1
cagatgttggtccgccacactgtagagaattcacttatgaatgtggcata
+2346834/1
CCCFFFDFHHHHHJJJJJIIJJHIJIIJIJJJJJJJJJJJJJJIIIJIJI
@1838542/1
caacagcaaactgctcctccacaacaacaacctggagcgagacaacagca
+1838542/1
@@@BDDDBFHFF?AECGG@FGCHEHGGIFBCDDB??@?F6?DFBCG88CF
@1838543/1
caacagcaaactgctcctccacaacaacaacctggagcgagacaacagca
+1838543/1
@C@DFDDDHHHHGJJGGIJJIJJJJJJJJFIGHJGIIHIIGIIIEGGGGD
@1838544/1
caacagcaaactgctcctccacaacaacaacctggagcgagacaacagca
+1838544/1
CCCFFFFFHHHHHIJJJGIJIJJJJJJJJJJJJIIJGIGJJJJJJJJJJI
@1838644/1
caacagcaacatcaaactgttcccccacaacagactggtcccccacaaca
+1838644/1
CCCFFFFFHHHHHJJJJJJJJJJJJJJJJJJJCGHIJJGHJJJJJIIJJI
@1838650/1
caacagcaacctggagcgagacaacagcagccagctccttcacaacaaca
+1838650/1
CCCFFFFFHHHHHJIIJJIIIIJIJJIIJJJIJIJJIJJJJIJJCHIIIJ
@6941565/1
gtgatacaagaaaatatacagactaaagaaacgctcgtggggagcgatga
+6941565/1
CCCFFFFFHHHHHJJJJJJJJJJJJIIJJJJJJIJJJGIJJJJJJJJJJJ
@5885074/1
gattcctaatattttttagtgaacctctctaacgtctttatagaatgtca
+5885074/1
@@@FFFFFHH?DHHJJJJIJJJJJJJIJJIJJIJIIJJJEIJIIGJJDGI
@4329893/1
ctcgaaagactttgactttttactatttttgtatgcacaaaattcgttct
+4329893/1
@CCFFFFFHHHHHJHJJJJJJJJJJJJJJJJJJJJIJJJJIJJJJJJJII
@7446266/1
taaggggtgtattctatatttcagttaaatttaagaggcttttaaaattt
+7446266/1
CCCFFFF@DFHHHIJJJJJIJIIIIHIJJIJJJIJJJJIJJJJJJIJJJJ
@1839539/1
caacagcgtaggcctcaggataggcagcagacagcttctgttaaagaatt
+1839539/1
B8?DFFFFHHHHHJIJIIJJIIJJJIJIJIJIJJJJJJJIIIJJJJJJJJ
@1839654/1
caacagctcaatccatctgagattcagcctcaacctattccacaagaccc
+1839654/1
@@@DDDFFHGHHHIIIJGHIIIJIHGEIJJIJIEGGIIDHGIGGGIIJIJ
@3911639/1
ctaacgatgggatcaaaccagaggttggaatttttgggagatacggtgct
+3911639/1
@B@FFFDDHHHHHJJJJJJJGGGGGGHIIGIGIIJJIG;DGEHGIJFFH@
@3911640/1
ctaacgatgggatcaaaccagaggttggaatttttgggagatacggtgct
+3911640/1
CCCFFFFFHHHFFIJJJJJIJGIIFHIJIIJJJJJJJJGIJIGIIJGEIG
@4330424/1
ctcgaaatcaataactcgataaaaattgttcccttttgagctattgcgat
+4330424/1
@CCFFFFFHHHGFIHGIHGIEIIJJJJJHCGIIGGGHGHBGHIJIJIFJJ
@4330425/1
ctcgaaatcaataactcgataaaaattgttcccttttgagctattgcgat
+4330425/1
C@CFFFFFHHHHHJJJJJJJJJJJJJJJJJJJJJJIJJHIJJJJJJJJII
@4330426/1
ctcgaaatcaataactcgataaaaattgttcccttttgagctattgcgat
+4330426/1
CC@FFFFFHHHHGJIIJIJIJJJJIJJIIIJIJGIIJHJIIIIJJIIJJJ
@4330427/1
ctcgaaatcaataactcgataaaaattgttcccttttgagctattgcgat
+4330427/1
CCCFFFFDHHHHHJJJJJIJJJJJJIJJHGIJJIJJJGIJJJIJJJJIGI
@4330428/1
ctcgaaatcaataactcgataaaaattgttcccttttgagctattgcgat
+4330428/1
CCCFFFFFHHHGHJIJJJIIGJJJJJJJIJJJJJJJJIHIJJJJJJJJJJ
@4330429/1
ctcgaaatcaataactcgataaaaattgttcccttttgagctattgcgat
+4330429/1
CCCFFFFFHHHGHJJJJJJJJJJJJJJIJJJJJJJJJJJIJIJJJJJJJJ
@4330430/1
ctcgaaatcaataactcgataaaaattgttcccttttgagctattgcgat
+4330430/1
CCCFFFFFHHHGHJJJJJJJJJJJJJJJJJIJJJJJJJIJIJJJJJJJJJ
@4330431/1
ctcgaaatcaataactcgataaaaattgttcccttttgagctattgcgat
+4330431/1
CCCFFFFFHHHHHIIIJJJJIJJJJJJJJJJJIJJJJHJIIIJJIJIIIJ
@4330432/1
ctcgaaatcaataactcgataaaaattgttcccttttgagctattgcgat
+4330432/1
CCCFFFFFHHHHHJIIJIGIJJJJJJJJHGJJJJJJJHFHJIIJJJJJIJ
@4330433/1
ctcgaaatcaataactcgataaaaattgttcccttttgagctattgcgat
+4330433/1
CCCFFFFFHHHHHJIIJJIJJIJJJJIJIIJJJJJJJIIJJJJJJJJJJJ
@4330434/1
ctcgaaatcaataactcgataaaaattgttcccttttgagctattgcgat
+4330434/1
CCCFFFFFHHHHHJJGIJJIJJJJJJJJIJJJJJJJIJJJIJJJJIJJJJ
@4330435/1
ctcgaaatcaataactcgataaaaattgttcccttttgagctattgcgat
+4330435/1
CCCFFFFFHHHHHJJJJJHJJJJJJJJIIIJJJJJJJJJJJIJJJJIJJJ
@4330436/1
ctcgaaatcaataactcgataaaaattgttcccttttgagctattgcgat
+4330436/1
CCCFFFFFHHHHHJJJJJIJIJJJJJJJJJJJJJJJJJJJJJJJJJJJJJ
@4330437/1
ctcgaaatcaataactcgataaaaattgttcccttttgagctattgcgat
+4330437/1
CCCFFFFFHHHHHJJJJJIJJJJJJJJJGEIJJJJJJJIIIJJJIJJJJJ
@4330438/1
ctcgaaatcaataactcgataaaaattgttcccttttgagctattgcgat
+4330438/1
CCCFFFFFHHHHHJJJJJIJJJJJJJJJJJJJJJJJJJJJJJJJJJJJJJ
@4330439/1
ctcgaaatcaataactcgataaaaattgttcccttttgagctattgcgat
+4330439/1
CCCFFFFFHHHHHJJJJJJIGJJJJJJJJJJJJIJIJIIJJIGHGIJJJJ
@4330440/1
ctcgaaatcaataactcgataaaaattgttcccttttgagctattgcgat
+4330440/1
CCCFFFFFHHHHHJJJJJJIJJJJJJJJIIJJJJJJJJJJJJJJJJJJJJ
@4330441/1
ctcgaaatcaataactcgataaaaattgttcccttttgagctattgcgat
+4330441/1
CCCFFFFFHHHHHJJJJJJJIJJJJJIJIJJJJJJJJJIJJJJJJIJJJJ
@4330442/1
ctcgaaatcaataatgcaatgtgtttaaatttttgtcgagtcaaaagcga
+4330442/1
CCCFFFFFHHHGHJIJJJJJIHHJJJJJJJJJJJJIJJIJHIJJJJJJJJ
@4330443/1
ctcgaaatcaataatgcaatgtgtttaaatttttgtcgagtcaaaagcga
+4330443/1
CCCFFFFFHHHHHJIJJJJJJFHJIJJJHJJJJJJJIIHJHHJJJJJJJJ
@4330444/1
ctcgaaatcaataatgcaatgtgtttaaatttttgtcgagtcaaaagcga
+4330444/1
CCCFFFFFHHHHHJJJJIJJJHHIJJIJJJJJJJJIIJIIHHJIJJJJJJ
@4330445/1
ctcgaaatcaataatgcaatgtgtttaaatttttgtcgagtcaaaagcga
+4330445/1
CCCFFFFFHHHHHJJJJJJJIHHJJJJJGGJJJJJIJJJIIIIJIJJJJJ
@7924775/1
tgcagcttgttgttgagatgtaggagctggttgttgagaactttgtgtta
+7924775/1
@@;AB?BDHCDA<AEHEI>@AFCF<CDHGCFEACCDHEDCGED>FHC?B@
@7924776/1
tgcagcttgttgttgagatgtaggagctggttgttgagaactttgtgtta
+7924776/1
CCCFDBFFHHDDFHHGGBEHHJIIGIHGHIGEEGGIC@FGIGGIED>GGI
@269191/1
aaagcgttaccagcgcttgaggaagtaacggcagcactattgacactaag
+269191/1
CCCFFFFFHHHHHJIIIJJJJJIJJHIJJJJJJJFCHEGIIDGIJJGGIG
@3912440/1
ctaacgtctttatagaatgtcaatgttattctaaaaagaagactgctaaa
+3912440/1
@@CFFFFFFHHFHGEGIIGEIGIJJHGIJJIIIIJIIGIJGIJIIIIJJJ
@3912441/1
ctaacgtctttatagaatgtcaatgttattctaaaaagaagactgctaaa
+3912441/1
BCC1DDDFHHHHHJIJJJJHJJJJJJJJJJJJJJJJJIJJJJIJIJJJJG
@3912442/1
ctaacgtctttatagaatgtcaatgttattctaaaaagaagactgctaaa
+3912442/1
CC@FFFFFHHHHHJJIJJJIIJJJJJJIJJJJJJJJJJJIJJJJJJJJJJ
@3912443/1
ctaacgtctttatagaatgtcaatgttattctaaaaagaagactgctaaa
+3912443/1
CC@FFFFFHHHHHJJJJJJHGIJJJJJJJJJJJJJJJJJJIJJJJJJJJG
@2874557/1
cccaacaacagcaaacgggtcgaaatgaacgtcaacaacaaagttcccca
+2874557/1
CCCFFFFFHHHHHJJJJJICGHGGJIJIJJIHIJJJJJJJJIGAHIJJJJ
@269435/1
aaagctatacagtagtcaaatttgtatccattatcactttttgttgccgt
+269435/1
@@<DFFFFHHHHDGGGIGIIHJJJFIIIIIJIHGIJGIJJJIIIIJJJJJ
@2347452/1
cagattcacaagcaggatcaactcaacagctcaatccatctgagattcag
+2347452/1
CCCFFFFFHHHHHJJJJJJJJJJJJJJJJJJJJIJJJJIJJJJJIJJJJH
@5392580/1
ctttcgtgtggtagtccctcttcgtg
+5392580/1
@@@DDDDDCFHADBCFHHBFDHDECA
@269890/1
aaagctgctaaaaaagcaggaaaagcccagaagaacgttcgactttcact
+269890/1
CCCFFFFFHHHHHJJJJJJJJJJJJJIJJJJIJJJJJJJIJJJJJJJJJJ
@1841417/1
caacagtcaacatttcccacctttttcactcaaccatagctttctcagcg
+1841417/1
@@@DDDFFFHHHHJIJIJJJIGIIIIGGIIIIJJGIECHEHIJIFIJJJJ
@1841418/1
caacagtcaacatttcccacctttttcactcaaccatagctttctcagcg
+1841418/1
CC@DFFDDHHHHHIJIJJGIJJJIIIIIJJJIJJJJGIJIJJJJJJIJJJ
@1841419/1
caacagtcaacatttcccacctttttcactcaaccatagctttctcagcg
+1841419/1
CCCFFFDFHHHHHJJJJJJJJJJJJJJJJJJJJJJJJJJJJJJJJJIJII
@2348003/1
cagattcctccgtgttcgaaggaggataattttcctcggcgatctcctgc
+2348003/1
@@@1DDBDHGFFFIBDFGGGEHEF<GGHIIIGID@GHIGGIGEHIGGGCG
@3363777/1
cgaatcagggctgggatgagtgacgtc
+3363777/1
@@@DDDBAFFFB?@=?<CC<3<99A?E
@3364283/1
cgaatcgaatattagtagcaagatccgagatgtggtacacgacgaatgat
+3364283/1
@@@FFFFFHHGGGIJCGHJJJJIJJJJDHIIGDFH?DGHCFHIIJGGAGE
@3364560/1
cgaatctattgttatgagttcccgtgacactatgagtaatttcataatgt
+3364560/1
@@@DDAD?FH>CF@D:AE<FFHHEG>FEFGEHGGGIBGHHGHGHHHIGG?
@5887112/1
gattgagctgttgagttgatcctgcttgtgaatctgatggtgaactggaa
+5887112/1
CCCFFFFFHHFGHJJHIIIJJJJJIJJJEHIIIJJJJIIGHHJJJIJIHG
@1843374/1
caacagttttagatgtggaacactacgagcagtttttgggttttaaattg
+1843374/1
CCCFFFDFHHHHHJJFIJJIIJJIIJJJJJJJHJJJJJJIJJJJJJJJJI
@7925772/1
tgcaggtatatttatcacatcattcgtcgtgtaccacatctcggatcttg
+7925772/1
@18DDDDDFHFHHIIGIIIIGGIIIGIIIIGGIHIGGIIIGGIIIGIIIC
@1301578/1
attatgtcacataaatgtcaaaatgccacataatttgcaaaattttgaca
+1301578/1
CCCFFFFFHHHHHJJJJIJJJJJJIGIJJJJIIJJJJJJJJIGGJJJJJI
@1844013/1
caacatataccgagtgtggcggcagtcactgc
+1844013/1
CCCFFFFFHGGFFIEBEFGIII:@609BBD><
@6413775/1
ggcctttcttctctttgccgtattttattttgtaaggtgaggtatttgta
+6413775/1
CCCFFFFFHHGHGJJJJJIJGHIIJJGHJJJJGIGHICDHHH?FIIJJJJ
@1844594/1
caacatcacccttcacctccacaacaacaacctcaagcttggggtcaaca
+1844594/1
;;@DAD?DFHDDHGGIIIIIIBGAEEA?EEGGIGFHBFEHC?HIIGEHGD
@4335274/1
ctcgaataacgccaacaggttgtttcattaccgcatcacgatatctcccc
+4335274/1
CCCFFFFFHHHHHJJJJJJHHIGIJJJJJJJJJJJJJJJJJJJJJJJJJJ
@4335275/1
ctcgaataacgccaacaggttgtttcattaccgcatcacgatatctcccc
+4335275/1
CCCFFFFFHHHHHJJJJJJHIJGIJJJIJIJIJIJJJJJJIJJJIJJJJJ
@271267/1
aaaggaaagaaaaaaatgtcaaaattttg
+271267/1
?;=:BDDDFFHBC:?G;CCEGGIIGI@AF
@4335553/1
ctcgaatagctcgtacttcggcacttgtaacttgttcaaattgtccatcc
+4335553/1
@C@BFDDFAFFD?FEHHHCFEBHIIIIFHHIIIIIIIIIIGIEIIG@FGI
@4335554/1
ctcgaatagctcgtacttcggcacttgtaacttgttcaaattgtccatcc
+4335554/1
CCCFFFFFGGHHHJJJIIJJJEGIJJJIJJJJJJJJJJJJJJJJJJJJJJ
@4335555/1
ctcgaatagctcgtacttcggcacttgtaacttgttcaaattgtccatcc
+4335555/1
CCCFFFFFHHHHHHIJJJJJJJIJJJJIIJJJJJIJJJJJJJJJJJJJJJ
@4335556/1
ctcgaatagctcgtacttcggcacttgtaacttgttcaaattgtccatcc
+4335556/1
CCCFFFFFHHHHHIJJJJJGJIJJIJJHHJJJJJIIJJJJJJJJJJIJJJ
@3365535/1
cgaatgatgtgataaatatacctgcacacacgcatttttaaatttaaaaa
+3365535/1
@@<DDDAD>AFB?DHGF@H@FGA@@FDHHGGIGBCG?DFEDEHEGFCGFE
@3365536/1
cgaatgatgtgataaatatacctgcacacacgcatttttaaatttaaaaa
+3365536/1
@@@DD>BD:=CFFGGIGGGEIIIIGGGGIIIIIGHIIIIFDFGIIIIGIG
@3365537/1
cgaatgatgtgataaatatacctgcacacacgcatttttaaatttaaaaa
+3365537/1
CCCFFFFFHDHFBHIIIIIJJJJJIJJJJJJJJJJJJJJJJIJJJJJJJJ
@5889444/1
gattggtgaagcagaacaaccattctgtacaattggtgacagaaatatgg
+5889444/1
B?BADEDFHHHGHJJJJJJIJIJJJJJIJJJIJJJJDHIJJJJJJJJJII
@5889447/1
gattggtgatatcagccgctccgggcgttccgttggtctgattggcttgt
+5889447/1
B@BDDFBDHHHHGJJJJJJJJIJJJGIIIJIJHIJIHHIJIJJJJJHH<B
@5398019/1
ctttcttaatcggttctgcatgaatgccatctgggcccggggctc
+5398019/1
?@@ABDDBFDFBHCDBG@F@H<FHGH>C?B:F91:CDGADDHF@F
@5398020/1
ctttcttaatcggttctgcatgaatgccatctgggcccggggctctgtga
+5398020/1
@@CFFFFFHHHGHHIJJJJJJIJJJIJJJJIIIIGGIJJJJJGGIEEGIH
@5398021/1
ctttcttaatcggttctgcatgaatgccatctgggcccggggctctgtga
+5398021/1
B@CFFEFDFHHHGFHGHGHIJIIIJIJJJJGIIIJJJJIIIIGEGG;7@;
@4338185/1
ctcgacaaaaatttaaacacattgcattattgatttcgaggaaataatac
+4338185/1
CCCFFFFFHHHHHJJIJJJIIJJJJJJJJJJJHJJJJJIIJIIJJJJJJI
@4338186/1
ctcgacaaaaatttaaacacattgcattattgatttcgaggaaataatac
+4338186/1
CCCFFFFFHHHHHJJJJJIJJJJIJJJJJJJIIJJJJJJIJJJJJJIJJI
@4338187/1
ctcgacaaaaatttaaacacattgcattattgatttcgaggaaataatac
+4338187/1
CCCFFFFFHHHHHJJJJJJJJJIJJJJJJJJJJJJJJJJJJJJJJJJJJJ
@4338188/1
ctcgacaaaaatttaaacacattgcattattgatttcgaggaaataatac
+4338188/1
CCCFFFFFHHHHHJJJJJJJJJJJJJJJJJJJJJJJJJJJJJJJIJJJJJ
@3366579/1
cgaatggtaaagctgctaaaaaagcaggaaaagcccagaagaacgttcga
+3366579/1
CCC?DFFDHHHHGJIIIJIIJIJJJJJJJJJIGIJEHGJJJJIJIHHGGD
@3366580/1
cgaatggtaaagctgctaaaaaagcaggaaaagcccagaagaacgttcga
+3366580/1
CCCFFFFDFHHGGIIJJJJJJJJJJJJJJJJJIJJIEIJJIIJJIHIGIG
@4338865/1
ctcgacatggagtcccaaaacatgaccatgatgcactcggccggaccgat
+4338865/1
@CCFDFFFHGHFCFGHEIII@FHHGIGEHHIEHEEHAGFDCHHIBGHFA9
@4338866/1
ctcgacatggagtcccaaaacatgaccatgatgcactcggccggaccgat
+4338866/1
CC@FFFFDHHHGCEHIJIIGEHIJGIJIJGIJIIJJJIJGIIJIIIIIHF
@6417984/1
ggcgattggtcaatgtttttttcttcgatgtccacgtaggttacctcgaa
+6417984/1
CCCFDFFFGDHHHJIFHIJJJJGIJJJIJJJJJJJGHGIIJJJIIJIJIG
@5400343/1
ctttcttcgatcttccggttccggtggccaccagatcgttgttaaggaac
+5400343/1
CCCFFFFFHFHHHJJJJJIJJJIIHJJJJJJJJJJJIJIJJHIEIJJJJJ
@5400344/1
ctttcttcgatcttccggttccggtggccaccagatcgttgttaaggaac
+5400344/1
CCCFFFFFHGHHHJJJGIFHHIGIHIJIJGIJGIJIJGGIJJIJIJJIJI
@5400345/1
ctttcttcgatcttccggttccggtggccaccagatcgttgttaaggaac
+5400345/1
CCCFFFFFHHHHHJIJIIFHGIGGEHIIIEHICDHGIIIJJIIIJIJJJJ
@5400346/1
ctttcttcgatcttccggttccggtggccaccagatcgttgttaaggaac
+5400346/1
CCCFFFFFHHHHHJIJJJGIHIJIGIIIJJIJJJJIJJII@FHIIIJEGC
@3367188/1
cgaatgtgtgcagaatcagcactgaatcaaaaaattctccatcgttacaa
+3367188/1
BC@FFFFFHHHHHJIJJJJJJIIIIHIJJJJJGIJIJJJIJJJJJJIJJI
@5400698/1
ctttcttctcttggtgaacacatactttattcgtcatcgctccccacgag
+5400698/1
@@@DDDDDFFFHBG?EDG@HGGEFHIIIEHIHGFHIGGGGGEIIIIIBDF
@5400699/1
ctttcttctcttggtgaacacatactttattcgtcatcgctccccacgag
+5400699/1
CCCFDFFDDFDFFH<CEGEHGGGIIIJJGHIECBGGIIJJJJJJJIJGHF
@5400700/1
ctttcttctcttggtgaacacatactttattcgtcatcgctccccacgag
+5400700/1
CCCFFFFFHHHHHIEGEGFHGIDFHIIJIHJHIGIIGHHJIJJIJJJJIJ
@5400701/1
ctttcttctcttggtgaacacatactttattcgtcatcgctccccacgag
+5400701/1
CCCFFFFFHHHHHIGIJJJIJGIJJJJJJJJJJIJJJJJJJJJJJJJJJJ
@5400703/1
ctttcttctctttgccgtattttattttgtaaggtgaggtatttgtacat
+5400703/1
@?@FDDFDFDFHHGGIE?CGGIIBHIIIGDFHGI1C?DHCGHHIDDGIII
@1303579/1
attattatgtatattccgttttcgttataaaatttatagtttagtaattt
+1303579/1
CCCFFFFFHHHHHJJJJJHIJJJJJJJJJJJJJJIJJJIIJJJJHIIIJJ
@1303921/1
attattcctcgaaatcaataactcgaaaaaaattgttcccttttgagcta
+1303921/1
==1ADEFFHHHHHJJJJJJJJIIJJJJJJJJJJJJJJIJJJJJJJGIIJH
@3922465/1
ctaagattaccaagttgggcaaccagcagtcccacaaagtttcacagttc
+3922465/1
@@@=BDBDHHFDBEIGGCG>F?FGEHFGII>HHIHGGE>?9DB@DFA@FD
@3922466/1
ctaagattaccaagttgggcaaccagcagtcccacaaagtttcacagttc
+3922466/1
CCCFFFFFGHGHHJJJIJJJJJIJJIIGGEFGIJJJGIJGHJGGGIIGIJ
@5891385/1
gatttacctcactgccggtacaatacaagtttctctaaaagtaaaccacg
+5891385/1
CCBFFFFFHHHHHIJIJIFHIJJJIJJJJHIJJJJJJJIJJJJJJJIIJJ
@6947850/1
gtgatgttgtctcgctccaggttgctgttgcggaggagcttgctgttgtg
+6947850/1
BBCFFFFFHHHHHJJIJJGIJGHJIJJJJJIJJGIJBHIJJJJIJJJJHI
@7929550/1
tgcatcgataagacgaatggtaaagctgctaaaaaagcaggaaaagccca
+7929550/1
CCCFFFFFHHHHDGIIJGIIFHIJIJJJJJJJJIJJJIIJJJIJJGHIJJ
@6418853/1
ggcgctactacttcagttccatcggtatctaatacaccgatcggctgt
+6418853/1
<<?DDD?@?F?B?@FEF>HHGHEDH?EFHBGEAFGGIIIIII<8AGE@
@7451713/1
taataatagtgtattacctctaaagctatctactcgttatataatcatca
+7451713/1
CCCFFFFFHDHHHJJJJJJJJJJJJIJJJJJJJJJJIJIJJJJJJJJJJJ
@7451716/1
taataatagtttattacctctaaagctatctactcgttatataatcatca
+7451716/1
CCCFFFFFHHHHHJJJJJJJJJJJJJJJJJJJJJJIHIGIJJIJJJJJJI
@2352892/1
cagcaaacgggtcgaaatgaacgtcaacaacaaagttccccaccaaagca
+2352892/1
CCCFFFFFGHHFHHIJJIGJJJJGIJJJJJJJIJIFHJGJJJIJJIJJIJ
@6420025/1
ggcggcccccatcccaacagaaggggtaaccgcaaggggcacggaccact
+6420025/1
@CCFFDFFHHFFFIJEHGGEFHEGIJ?DHGIGFBGEGGIFFGFF:BBBDC
@2880664/1
cccaaggataacctctctgtcggtagatttccgtgaagtggtccgtgccc
+2880664/1
CCCFFFFFHHHGHJIJJJJIJJJCGHGIIJJJEDHHIJ?HGFHGGFHGGI
@6420191/1
ggcggctcacaagatgtggcaatccttgcaggatttacccg
+6420191/1
<@@DD>DDDFFH8:A@<A9;CFGGG9DBBGC@DDFHCDBGD
@6420192/1
ggcggctcacaagatgtggcaatccttgcaggatttacccgtggagggta
+6420192/1
CCCFFFFFHHGHHJJJEHHCGIIJJGJIIJJJJJJJJIJGGFHGCHGI5C
@1854412/1
caaccacccagacaggagatcatcgaagatttggagaatattgtggt
+1854412/1
CCCFFFFFHHHHHIIJGIGIJJJIJJJJGHIGIIJJJJJIJJJIIJB
@7931746/1
tgcatttattacttcaagcaaagcttctataactggtatagctttaggaa
+7931746/1
@@@;DDDDDHDBFHB@GD>GHI?FHIGHDHGIIIGHFGFHIFGHIEGIGI
@7931747/1
tgcatttattacttcaagcaaagcttctataactggtatagctttaggaa
+7931747/1
CCCDFFFDFHHHHHGGIHHIJJIIJJJJJJIJJJJICFHJIJIJJIJIHI
@7454729/1
taatagtgtattacctctaaagctatctactcgttatataatcatcattc
+7454729/1
CCCFFFDFHHHHHJJIJJJJJIJJJJJJJJJJIHIJJJJIJIJJJJGIJJ
@7454730/1
taatagtgtattacctctaaagctatctactcgttatataatcatcattc
+7454730/1
CCCFFFEFHHHHHJJIJJJJJIJJJIJJJIIJIEHFGEFEFIGIJJIJJI
@4345308/1
ctcgagtacctcaaaatcatgaccaaaaagtgaacagctatcgatacaca
+4345308/1
CCCFFFDFHHHHHJJJJJJJJJJJJJJJJJHEHIJIIIIJJJIIJJJJJJ
@4345309/1
ctcgagtacctcaaaatcatgaccaaaaagtgaacagctatcgatacaca
+4345309/1
CCCFFFEFHHHHHFIJIIJJJIJJJJJJJJCFHGIJJJJIJJJIJJJJJJ
@7455667/1
taatattcctccatagttcttacatccttg
+7455667/1
<?@BD>DDFFFHHA?DFHGCAGHH9FF><3
@7455668/1
taatattcctccatagttcttacatccttgtttatttccctttttgtgga
+7455668/1
CCCFFFFFHHHHHJJJHHHJJJJJJJJJJJJJJJJJJJJIJJJJJJJJJG
@277234/1
aaagggaacaatttttatcgagttattgatttcgaggaataatacgaact
+277234/1
CCCFFFFFHHHHHJJJJJJJIJIIJJJJIJJJJIIIJJJJJJJJJJJJJJ
@277235/1
aaagggaacaatttttatcgagttattgatttcgaggaataatgcgaact
+277235/1
CCCFFFFFHHHHHJJJJJJJHJHHIJJJIJJJJJJJJJJJIJJJJJJIII
@277236/1
aaagggaacaatttttatcgagttattgatttcgaggaataatgcgaact
+277236/1
CCCFFFFFHHHHHJJJJJJJJJHIJJJJJJJIJJJJJGGHIIJJJJJJJJ
@6950991/1
gtgatttcttagtgtcaatagtgctgccgttacttcctcaagcgctggta
+6950991/1
@@@?DDD?FFF8C@CFDH?BH<A<A@CGBF@??FDHHGIBFHIIDGDG9B
@6950992/1
gtgatttcttagtgtcaatagtgctgccgttacttcctcaagcgctggta
+6950992/1
CCCFFFFFFHDHHGHGHIHHGCJGIIJJIGJIIJIEHEGFGGIIGGIJGI
@278249/1
aaaggtcaaaaaccccaaagaattatcttttttagagatggagtatcgga
+278249/1
CCCFFDEFHHGHHIJJJJJJGJJJJIJJJJJJJJIJJIGGHGGBDFIGJE
@2356232/1
cagcaacctggagcgagacaacatcacccttcacctccacaacaacaacc
+2356232/1
CCCFFFFFGGHHHJJGIEGHFHGEHGIGGHIJIJJGHJIJJJJJJJJJIJ
@1859066/1
caacccattacacaagacccccaaccccaacaaggaggtaaaaagaagaa
+1859066/1
CCCFFFFFHHHHHJJJJJJJJJIJJJJJJIJJJJIJJI?DHIJIJJJJJJ
@2356517/1
cagcaaccttgctcctcaaaacgccccaatctatatcgtttctttcttta
+2356517/1
@C@DFFDDBFHHHIJIJJJJJIIJJJIIHCGGGIIFIIGIIJJIGIJJIG
@4346184/1
ctcgataaaaattgttcccttttgagctattgcgatattttttcggaaaa
+4346184/1
CCCFFFFFHHHHHIIJJJJJJJGHGGIIGIJIJJIIIIJJJJIIIJIJJJ
@4346185/1
ctcgataaaaattgttcccttttgagctattgcgatattttttcggaaaa
+4346185/1
CCCFFFFFHHHHHJGIJJJJJIJJGIJJJJJJJJJJJJJIJJJJIIIIIJ
@7456695/1
taatcatcaatattatctatcgatactgaatgtaattttttatatagtgc
+7456695/1
@@@DFFDDADFDDHGGF@HGHEIBCEBCCB?D2@?CGB@@GGH>4DH900
@7456696/1
taatcatcaatattatctatcgatactgaatgtaattttttatatagtgc
+7456696/1
BB@BDFFFHHHHHJJIJJJJJJJJJJJJJJIJHIIJJJJJJIJJJJIIHI
@7456697/1
taatcatcaatattatctatcgatactgaatgtaattttttatatagtgc
+7456697/1
CCCFFFFFHHHHHJJJJJJJJJIJJJJJIJJJIJIGJJJJJJJJJJJIJJ
@3928037/1
ctaaggtcatttctcgtaagtttattattatatctgtctgcatttattac
+3928037/1
CCCFFFDFHHHHHJJJDGGIFHIJJJJJJIJJIIIJHGJJJIJJJIJJJI
@7456713/1
taatcatcattcaaacattgaagccagatcgataaaaaaatatcgcaata
+7456713/1
CCCFFFFFHHHHHJJJJJJJJJIJJJJIJJJIJJJJJJJJJJJIIIJJJJ
@4885132/1
cttaaataaagtgtattttattgaaaaattagtaaaacataatggttttc
+4885132/1
B@=DDEFFHHHADFFHIIJJJJJJJJJJJIGHHHIIGHJIJJJJIDFIJB
@4885133/1
cttaaataaagtgtattttattgaaaaattagtaaaacataatggttttc
+4885133/1
CCBFFFFFHHHCFEHIJJJJJJIJJJJJJJJJHIIJJJIJJJJJJHIJJB
@4885134/1
cttaaataaagtgtattttattgaaaaattagtaaaacataatggttttc
+4885134/1
CCCFFFFFHHHHHHHIJJJJJJJIJJJJJJJJDHIJJJJJJJIJJDHIJJ
@2357980/1
cagcaagctcctccgcaacagcaacctggagcgagac
+2357980/1
@@@DDDBDHHHHFJJIHIBE;FGIJGGGGIADGD@:7
@1309010/1
attcaaatgaagtaaacaacatacgttttt
+1309010/1
CCCFFFFFHHHHFHIJJJJIJ?ECD3CGHI
@6953614/1
gtgcaacagatccgtaagctatccagctccgacgtactatgcccatttag
+6953614/1
@@@FFFFFGHHGHJJJIJJGGIGGIIJJJJGIGGDHGIGIGGIIGIIIII
@5410213/1
ctttgacattgcttgtggtcacttttcgcgcaaagg
+5410213/1
CCCFFDFDHHDHHJIFHIAHHHHHJJIIIF@?FHGI
@5410214/1
ctttgacattgcttgtggtcacttttcgcgcaaaggtaaaatcgttctag
+5410214/1
?@@D;:B:ABDF?AFFEGC<CFHHFIDF@@CG<FC3BFC<B@BFF@=;8=
@5410215/1
ctttgacattgcttgtggtcacttttcgcgcaaaggtaaaatcgttctag
+5410215/1
@@@FFFFFHHHHHIJEHIBIHJIIIGIIIJJIJJGI?DGIIGEGFGGIGI
@5410216/1
ctttgacattgcttgtggtcacttttcgcgcaaaggtaaaatcgttctag
+5410216/1
BBCFDFFFHGHHHJJHIJIJJJJJJJJJJJJIJGHJBFHIJJIJGIIJJJ
@5410217/1
ctttgacattgcttgtggtcacttttcgcgcaaaggtaaaatcgttctag
+5410217/1
C@CFDDDDDHBHGII@GB?H@FGIIIIIIIIIEHEHHHGIFGEHCGHIIH
@5410218/1
ctttgacattgcttgtggtcacttttcgcgcaaaggtaaaatcgttctag
+5410218/1
CCCFDDDEHHGHHIJHIIJJJIJJJJJJJJIEHHIJ?DGIIIJIFGIIIG
@5410219/1
ctttgacattgcttgtggtcacttttcgcgcaaaggtaaaatcgttctag
+5410219/1
CCCFFDFDHHGHHJJFHIGIHGIIJJIIIIEAHIGH9BGHIB>DCHGGBF
@5410220/1
ctttgacattgcttgtggtcacttttcgcgcaaaggtaaaatcgttctag
+5410220/1
CCCFFDFFHHGGHJJFHIEHHIIIJJJJIIIBHIII?FHIJEGGFHIIGC
@5410221/1
ctttgacattgcttgtggtcacttttcgcgcaaaggtaaaatcgttctag
+5410221/1
CCCFFDFFHHGGHJJFHJFHHIGJJJIIJIIDHIIJ@GHIJIGGFHIIJG
@5410222/1
ctttgacattgcttgtggtcacttttcgcgcaaaggtaaaatcgttctag
+5410222/1
CCCFFFFDHHHHHJJFGIEIEHGIJJJJJIIJJJJJFGGIJGEHIIJJJJ
@5410223/1
ctttgacattgcttgtggtcacttttcgcgcaaaggtaaaatcgttctag
+5410223/1
CCCFFFFFHHHHGJJGEIEIIGIJJJJIJIIGIIGI9DFGICFGFHGIGH
@5410224/1
ctttgacattgcttgtggtcacttttcgcgcaaaggtaaaatcgttctag
+5410224/1
CCCFFFFFHHHHHJIGHIGIEHIIJJIIJJIHJJIJ?DHIJGGICHIIJJ
@5410225/1
ctttgacattgcttgtggtcacttttcgcgcaaaggtaaaatcgttctag
+5410225/1
CCCFFFFFHHHHHJJHIJIJJJJJJJJJJJJJIJJJFHIJIIIJFHJJJJ
@6425270/1
ggctaattttaacaaccatcccactgtacgagaattcggtttttcagttt
+6425270/1
CCCFFFFFHHHHHJJJJJJJJJJJJJIIJJJJJJJ<FHIHIJJJJJJJJJ
@3929351/1
ctaagtaattgtgaagctaagttccgtaagtcatctggtcttggtggcct
+3929351/1
@@@DDDDDFFH=A<CDEIGHG<FHFHFCHGIFB@DFHGHHE?BCFGEHHG
@281147/1
aaagtatagaggttgtacccaaacttttcggggtgcaatcttcttttccg
+281147/1
@@CFDFDEHBHGHIJIJJIJIJIIIIIIIBAFG:?DHIIIIIIJGGGGHI
@281148/1
aaagtatagaggttgtacccaaacttttcggggtgcaatcttcttttccg
+281148/1
BBCFDDFFHDHHFHGIJJJJJJJJJJJJJJJHI6?8BDEHGIFHGIIBGE
@6954897/1
gtgcaatcttcttttccggaaaatgctcgaaaactcaattggcgcacatt
+6954897/1
B1=DDFFFHHHHHJJJJJJJIJJJJJJJJJIIJJJJJJJJIJIJJJJJJI
@6954898/1
gtgcaatcttcttttccggaaaatgctcgaaaactcaattggcgcacatt
+6954898/1
CCCFFFFFHHHHHJJJJJJIJJJJJJJJJJIJIJJJJIIJIJJJJJJJJI
@6954899/1
gtgcaatcttcttttccggaaaatgctcgaaaactcaattggcgcacatt
+6954899/1
CCCFFFFFHHHHHJJJJJJJJJJJJJJJJJIJJJJJJJJJJJJJJJJIJI
@4887687/1
cttaaatccaactgaaatatagaatacaccccttaatcagctacaacagt
+4887687/1
CCCFFFFFHFHHFHHIIIGGHFHHFHIIJJJJGIIJIJIJIJJJIIIEGB
@2363992/1
cagcactattgacactaagaaatcacagagccccgggcccagatggcatt
+2363992/1
@<8BDDDDHHFHHIIHIIIIIIGHIIIDHHGGIIHIIHGIIIIIIIIIII
@2363993/1
cagcactattgacactaagaaatcacagagccccgggcccagatggcatt
+2363993/1
CCCFFFFFHHHHHJJJJJJJJJJJJJJJJJJJJJJJIHJJIIJJJJJIJI
@5412813/1
ctttgacttgccagtgccaatttcgcggaatttcaacacatgacaagcga
+5412813/1
CCCFFFFFHHHHHJGJIJIJJJIJJJHIAHGIIDGHD?BFABDGHHG?CD
@2364161/1
cagcactgaatcaaaaaattctccatcgttacaataagttattcggacaa
+2364161/1
CCCFFFFFHHHHGJIJJJJJJJIJJIJJECHHIIJIGIGIIIJIGHGGJF
@5412996/1
ctttgactttttactatttttgtatgcacaaaattcgttctacatatgaa
+5412996/1
@@@DB?DDHHHHDFHGIIIIIAAHHIHIIHIIIIIIIIIIGGHIIIIIGI
@5412997/1
ctttgactttttactatttttgtatgcacaaaattcgttctacatatgaa
+5412997/1
@@@DBADDHHHH?DDAFHIII@ACFHHHFEHIIIIIIGIGGGIIGGHGGI
@4888411/1
cttaaatctaactgaaatatagaatacaccccttaatcagctacaacagt
+4888411/1
CCCFFFFFHHHHHJJJJIJIJIJJIJJJJIJIJEIIICGGEGGJJGIJJB
@4888412/1
cttaaatctaactgaaatatagaatacaccccttaatcagctacaacagt
+4888412/1
CCCFFFFFHHHHHJJJJJIIIGGIJJJJJJJJJJJJJIJJJJJJJJJJIG
@3385809/1
cgacagagaggttatccttgggggaagaagccaaattgctctactctcaa
+3385809/1
CCCFFFFDBFHBFGGIJIGGGIJJIJIJIEGIJJIJIEHCHHIJJIJIJI
@284616/1
aaagtgaccaaagcaaagacgcaataagtgatacaagaaaatatacagac
+284616/1
@@CFDFFFGHGHGIJJJJJIIIJJJJIJFFHIJJJJJJJJJJJJJJJIJI
@4890276/1
cttaaattcaactgaaatatagaatacaccccttaatcagctacaacagt
+4890276/1
BCCFFFFFHHHHHJJJJIIIJJIJJJJJIJJJJJJJJJIJJJJJIJJJJH
@4890277/1
cttaaattcaactgaaatatagaatacaccccttaatcagctacaacagt
+4890277/1
CCCFFFFFHHHHHJJJJJJJJIJJJJJJJJJJJJJJJJJGIJJJJJJJJD
@4890278/1
cttaaattcaactgaaatatagaatacaccccttaatcagctacaacagt
+4890278/1
CCCFFFFFHHHHHJJJJJJJJJJJJJJJJJJJJJJJJJJIJJJJJJJJJF
@5414483/1
ctttgagggattttccatgttttcgcatcatcctctagaaaaactaccaa
+5414483/1
CCCFDDFFH:DHHJIJIIGDHIJGIJJJJJJJJEGHIIIJJGIIJJJJIJ
@4890945/1
cttaaatttaactgaaatacagaatacaccccttaatcagctacaacagt
+4890945/1
@@CDFFDFHDHHF@FHIDEHFDFHEGEIIIIIIIIIIIHGGFFHIIIIE?
@4890946/1
cttaaatttaactgaaatacagaatacaccccttaatcagctacaacagt
+4890946/1
BCCFFFFFHHHHHIIJJJJJJJJJJJJJJJJJJJJJJJJJIIJJJJJJJF
@4890947/1
cttaaatttaactgaaatacagaatacaccccttaatcagctacaacagt
+4890947/1
CCCFFFFFHDHHGIGIIGGEHGHJEHHIIJJJIJJJIIJJJIJJJJJIGB
@4890948/1
cttaaatttaactgaaatacagaatacaccccttaatcagctacaacagt
+4890948/1
CCCFFFFFHHHHHJJJJJJJJIJJJIJJJJJJJJJIJJJIJJJJJJJJJF
@4890949/1
cttaaatttaactgaaatacagaatacaccccttaatcagctacaacagt
+4890949/1
CCCFFFFFHHHHHJJJJJJJJJJJJIJJJJJJJJJJJJIGIJJIJJJJJD
@4890950/1
cttaaatttaactgaaatacagaatacaccccttaatcagctacaacagt
+4890950/1
CCCFFFFFHHHHHJJJJJJJJJJJJJJJJJJJJJJJJJIJJJJJJJJJJF
@4890951/1
cttaaatttaactgaaatatagaatacaccccttaatcagctacaacagt
+4890951/1
@@@ADFFDHHHBDGHIFIIIG@EHGFGEHIIIIIIIIIIDGIIIIIIIII
@4890952/1
cttaaatttaactgaaatatagaatacaccccttaatcagctacaacagt
+4890952/1
B@:DDFFFHHHHHJJJIJJIJJJIJIJJJJJJJIJJJIJJJJIJJIHIJ?
@4890953/1
cttaaatttaactgaaatatagaatacaccccttaatcagctacaacagt
+4890953/1
CCCFFFFFHFHHFIIJJGGGGHHJGJJJJJJJIJJJIJJIIIJJIJIGIB
@4890954/1
cttaaatttaactgaaatatagaatacaccccttaatcagctacaacagt
+4890954/1
CCCFFFFFHGHDHIIJJIGGIGHIIJJJIJJJGJIIJJGGGHIJIJIGHB
@4890955/1
cttaaatttaactgaaatatagaatacaccccttaatcagctacaacagt
+4890955/1
CCCFFFFFHGHHHJJJJJIJJIJIJJJJJJJJJJJJJJJIJJJJJJJJJG
@4890956/1
cttaaatttaactgaaatatagaatacaccccttaatcagctacaacagt
+4890956/1
CCCFFFFFHHHHHJIJJJJJJIJJJJJJJJJJJJJJJJJJJJJJJJJJJG
@4890957/1
cttaaatttaactgaaatatagaatacaccccttaatcagctacaacagt
+4890957/1
CCCFFFFFHHHHHJJJJJGIIIIJJJJJJJJJJJJJJJJJJJJJJJJJJG
@4890958/1
cttaaatttaactgaaatatagaatacaccccttaatcagctacaacagt
+4890958/1
CCCFFFFFHHHHHJJJJJJJJJJJJJJJJJJJJJJJJJJIJJJJJJJJJF
@4890959/1
cttaaatttaactgaaatatagaatacaccccttaatcaggtacaacagt
+4890959/1
=?1=DDFFHHGHHJJJJIJJJJJJJJJJJJJJJJJJJJJJJDGHIJJJJG
@1311823/1
attcaagtcaaaaataatatgtaaattgattttagaaaaaaaaaaccact
+1311823/1
@BCFFFFFHHHHHJJJJIJJJIHIJJJJJJJJJJJJJJJJJJJJGBGGHG
@3932928/1
ctaataatagtgtattacctctaaagctatctactcgttatataatcatc
+3932928/1
CC@FFFFFHHHHHJJJJJJJJIJJJJJJJJJIJIJJJIJJJJJJJJJJJJ
@1311824/1
attcaagtcaaaaataatatgtaaattgattttagaaaaaaaaccactaa
+1311824/1
CCCFFFFFHHHGHIJJJJIJJJIJJJJIJJJJJJJJIJJJJJJJJJJJJI
@3932929/1
ctaataatagtgtattacctctaaagctatctactcgttatataatcatc
+3932929/1
CCCFFFFFHGFFFHHIIIJJJJJIJJJJJIJIHIJJJHIJJJIJJJJJJH
@3932930/1
ctaataatagtgtattacctctaaagctatctactcgttatataatcatc
+3932930/1
CCCFFFFFHHHHFHIJJJJJJJJJJJJJJJJJJJJJJHIJJJJJJJJJJJ
@4891789/1
cttaacaacgatctggtggccaccggaaccggaagatcgaagaaagacgc
+4891789/1
CCCFFFFFHHHHHIJJGHIGJGIJJJJJJJJJIFIJIJJJJJIJJJJJHH
@5903511/1
gcaaaactccgaaggaagccaagggctcggctgctcatcatgccctcgag
+5903511/1
CCCFFFFFHHHHGJJIJIFIGIIJIJIJJGIIJI>FDGGDHGIIIFGBBH
@5903512/1
gcaaaactccgaaggaagccaagggctcggctgctcatcatgccctcgag
+5903512/1
CCCFFFFFHHHHHJJJJIIJJJJJIJJJJIIJJIIJIJIGGGGGIIIIGH
@5903513/1
gcaaaactccgaaggaagccaagggctcggctgctcatcatgccctcgag
+5903513/1
CCCFFFFFHHHHHJJJJJIJJJIHJJJJJJJJJIJJGIIIIIJJJGHIBE
@1313137/1
attcaatccagcttcatgccaacgattctaagtaggctttcgtttatgct
+1313137/1
@BBDDFFFHHHHHJJJJIIJJJJJJJJJJJJJGIIIJJJJJJJJJJJJJJ
@1313138/1
attcaatccagcttcatgccaacgattctaagtaggctttcgtttatgct
+1313138/1
CCCFFFFFHHHHHJJJJJJJJJJJJJJJJJJJFHIHIJJJJJJJJJJJJJ
@6428953/1
ggctgatcttgattcctataccagggcatcacgacagcatcactatatgc
+6428953/1
CCCFFFFFHHHHHJJJJJJIIJJIJJJJJJIIJJJIJIJIJIJJJJJIJJ
@2367594/1
cagcaggttttttaacagtttgaaaaccttgataaatgaaagaaattaaa
+2367594/1
CC@FFFFDHHHHHJJJIJGIJJJJJJJJJJJJJJJJJJJJJJJJJJJIJJ
@2367998/1
cagcagtcccacaaagtttcacagttccacaaaacgctgaaaaattccgt
+2367998/1
CCCAFFEFHHHHHJJJGIJJJJJJJJJJJJJJJJIIJJIIJJJJJIJJJD
@2367999/1
cagcagtcccacaaagtttcacagttccacaaaacgctgaaaaattccgt
+2367999/1
CCCFFFFFHHHHHJIJIJJJJJJJJIJJJJJJJJJJJJJJJJIJJJJIIH
@6429711/1
ggctgctgttgtctcgctccaggttgctgttgtggagg
+6429711/1
@@@DDDDDFFFFFBEDB?BF3AG2C@B<??FF?@F9BG
@6429712/1
ggctgctgttgtttcgctccaggttgttgctgtgaaacttgcggtttacc
+6429712/1
CCCFFFFFHHGHHJJJJIJIFHJFHIHIIIJIGHHIJJJJJJJJGIIJJJ
@285517/1
aaagtgttagagtccactgggatttcatagatttgatattcaataattta
+285517/1
@@@FDDFFHHHHFHGIJJJJJHJJJJIJJJJJJJIIJIJJJIIIJIJJJJ
@2891308/1
cccacaacagactggtcccccacaacagactggtcccacacaacagactg
+2891308/1
CCCFFFFFFFHGHJJHIJJJJJJJIJJFIJJJJFGHIJJJIJIJJBFHII
@6960024/1
gtgccccttgcggttaccccttctgttgggatgggggccg
+6960024/1
CCCFFFFFHHHHGJJJJJJJCIHIIIIJJJ?FHIJJIFHH
@826644/1
agatgattcgtttctacgggtattttgcgacctgcttttccaggttcagg
+826644/1
CCCFFFFFHHHHHJJJJJJJFHIJJJJIJJJJJJJJJJJJJJJJIJJJJJ
@6960191/1
gtgcccttgagaaatttgctgcctcaaaaacgtatgacaaaactatagag
+6960191/1
CCCFFFFFHHHHHJJJJJJIJJJJJJJJJJIJHHIJJJJJGIJJJIJJJJ
@1315604/1
attcaccattcctatggaggaacaaatttccggtgtcttaagcgaagaaa
+1315604/1
CCCFFFFFHHHHHJJJJJJJIJIIJJJJJJJJIGHHJJJJJJJJIJJJII
@7942347/1
tgccgccatattgatttaattttgacatgttagaatgccctattgaaaac
+7942347/1
CCCFFFFFHHHHHGHIIGIJJJJGGIJJJJJIJJJIJJJJJJJJJJJJJJ
@7942412/1
tgccgcgacggctcagcaactcctggaggacgctgacgggagtcttgctc
+7942412/1
CCCFFFFFHHGHGJJJJJJJIJJJJJJJJIJJJJHHHFFDAB=CDEDDDD
@1315786/1
attcacctttatatatgtcacattttgtggttctttaacgaaatgtcaag
+1315786/1
CCCFFFFFGHHHHJJJJIJJJJJJJJJHHJIJIJJJJJJJJJJIJJJJJJ
@7943030/1
tgccggttcataaccttctctttggactctcttgcatgctgctcgaatag
+7943030/1
@C@DFFDFHHGHHIJIEGGHIIIIIJIIJJIIJGIJGGIIJIEHGHIJJG
@2371039/1
cagcatgcaagagagtccaaagagaaggttatgaaccggcaataactttc
+2371039/1
CCCFFFFFHHHHHJJJJJJJJGIJJIJJGGIJJJJJJJIJJIIJJJIJJJ
@1317126/1
attcacttctttaccggcatagcctaatctgggagggggcaagattctgg
+1317126/1
B@BDFDFFHGHHHGGGIJJIIIGIIJGIJIIIJHGIIGIJEIIJHHGHEE
@287352/1
aaagtttatttatcatacacaggtaaacagttgtacagtagaggataaac
+287352/1
BCCFDFFFHHHHHJJJJJJJIIJHHIJJJJIJJHIJIJFHIIJIJIIIJJ
@4355134/1
ctcgatttggaccagttcgtatttgggagtgatgccgcgacggctcagca
+4355134/1
BCCFDFFFGHFHHFGGHIJFGHIJJJJEHBGIGIIJJJJGIJEFEFEFED
@7464530/1
taattataggattggatctatgactgtgtatcgatagctgttcacttttt
+7464530/1
=B?4=DDEHHHHHJJIJJJJJIJJJJGIHJIJIIJIJJJIIIIJJIJJJJ
@7464691/1
taattatccatttcctgtaattctggtttctctatagttttgtcatacgt
+7464691/1
CCCFFFFFHGHHHJJIJGHJIJJJJJHJJJJJJJJJJIJJJJJJJJJJJG
@7464692/1
taattatccatttcctgtaattctggtttgtctatagttttgtcatacgt
+7464692/1
C@@DFFFFFHHHHGGHGFHGGGIBICHHHG?B@CHCAHIGIGFDGIGHII
@3390069/1
cgacatggagtcccaaaacatgaccatgatgcactcggccggaccgattc
+3390069/1
CCCFFDEFHHFHHJIJJJJJJGIJJJJJJJJJJJJJIJIIIIIIGGBAEC
@4356141/1
ctcgcaaatgtagaaggcagattgttaccctccacgggtaaatcctgcaa
+4356141/1
CCCFFFDFHHHHHJJJJIJJJJJJJJJJJJJJJJJJJJIGJJJJJJIJJJ
@4356142/1
ctcgcaaatgtagaaggcagattgttaccctccacgggtaaatcctgcaa
+4356142/1
CCCFFFFFHHHFHIJGGGHHGIIIJIIGJJJJJJJJGGHIIHIIJIJFIJ
@4356143/1
ctcgcaaatgtagaaggcagattgttaccctccacgggtaaatcctgcaa
+4356143/1
CCCFFFFFHHHHHJJJJJJJJJJIJJJJJJJJJJJJJJGGIJJJJJJJJI
@1318294/1
attcagcaggttttttaacagtttgaaaaccttgataaatgaaagaaatt
+1318294/1
CC@FFDFFFHDFFIJIJJIJIFHIICHIEGGIGBHIIJGIIIIEHHIGHG
@1318295/1
attcagcaggttttttaacagtttgaaaaccttgataaatgaaagaaatt
+1318295/1
CCCFFFFFHHBHHJJJIJIGJHIIJJJJJJJJJJIJJJIJJJJJJJJJJJ
@1318296/1
attcagcaggttttttaacagtttgaaaaccttgataaatgaaagaaatt
+1318296/1
CCCFFFFFHHDHHJJJJJIJJIJJGGIIIJIIIIIGJJIJGJIJIJIJJG
@1318593/1
attcagcccccaccaagggaagggggcggcccccatcccaacagaagggg
+1318593/1
CCCFFFFFHHHHHJJJIJJJJJJIIJJJFDDDDDDDDDDDDDDDDDDDBD
@6434286/1
ggcttttaaaatttaacgtttagcagtcttctttttagaataacattgac
+6434286/1
CCCFFFFFHHHGGJJJJJFHHGIIIJJJJJJJJJJJIGJJJJJIIIIIGG
@6434501/1
ggcttttcctgcttttttagcagctttaccattcgtcttatcgatgcatt
+6434501/1
CCCFFFFFHGHGGIJJJJIIIIJJJJJJJJJJJJIHIJJJJJIGIJJJII
@6434502/1
ggcttttcctgcttttttagcagctttaccattcgtcttatcgatgcatt
+6434502/1
CCCFFFFFHGHHHJJIJJJGIIJJJJJJJJJIJJIGIJJIJJJJJJJIGH
@6434503/1
ggcttttcctgcttttttagcagctttaccattcgtcttatcgatgcatt
+6434503/1
CCCFFFFFHHGFFIJJJJGIIJIJGIJJIJJIJGGBHGIGGGIGGEEGGG
@6434504/1
ggcttttcctgcttttttagcagctttaccattcgtcttatcgatgcatt
+6434504/1
CCCFFFFFHHHHGJJJJJJJJJJJJJJJJJJJJJJGHIJJJJJJJJJJJJ
@5910745/1
gcaaagacgcaataagtgatacaagaaaatatacagactaaagaaacgct
+5910745/1
CCCFFFFFHHHHHJJJFHIJJJJJJJJJJJJJJJIIJJJJJJJJIJJJJJ
@289768/1
aaataaacttttttcgggtttggaaaaaatttcaaattgttcaggtaaaa
+289768/1
CCCFFFFEHHHHHJJJJJEHICGHIJJJJIIJJJJJGJGIIIIJJGIJIJ
@7466494/1
taattgtttcgccatcttttttgttgtgctagtcgcaacagttttgacag
+7466494/1
CCCFFFEFHHHHHIJIIJJJJJGHJIHIJJJJJJIIJJJIJHIIJJIJJJ
@7466495/1
taattgtttcgccatcttttttgttgtgctagtcgcaacagttttgacag
+7466495/1
CCCFFFFFHHGHFDEFGHGIII8FHGBBHGGHBFHGB>@DDBBGHHEHHD
@3941752/1
ctaatattcgattcgataggtgctttgtctggttaactttagtgggaagg
+3941752/1
CC@FFFFFHDHHHIIGHGGICCGIIIJIJJJIFFGIIJIJJJHIIJIJIG
@3942539/1
ctaatattttttagtgaacctctctaacgtctttatagaatgtcaatgtt
+3942539/1
C@@FDDDEHHHHDBCFGHHIEFDGHIJGIHGHJJGIIHIJJJIIJJGJHI
@7467530/1
taattttacaagctatactttgcatagaattagtggtttttttctaaaat
+7467530/1
CCCFFFFFHHHHHJJJJJJJJJJJJJJIJIJJJHHIHJJJJJJJJJIJJJ
@1321525/1
attcatgcagaaccgattaagaaaggggcagacaacttcatgtacaaata
+1321525/1
?@@D?DBDAHHAFAEHF@CACHBHD3?@CGDDH?BGFA?FCEIGFBFIG>
@2897421/1
cccacctgtccactgagggaggccaccctacc
+2897421/1
CCCFFFFFHHHHHJHJDGIIJJIJJJJJEEFI
@2897719/1
cccacctttttcactcaaccatagctttctcagcgt
+2897719/1
???D1@DDDDD3<<A:2<3C;EC<CFIIEID?9?:?
@2897720/1
cccacctttttcactcaaccatagctttctcagcgtgttt
+2897720/1
BCCFFFFFHHHHGIGIJJJJIHIJJJJJJJIICIICC?@G
@2897721/1
cccacctttttcactcaaccatagctttctcagcgtgttt
+2897721/1
CCCFFFFFHHHHFIJJJJJJJIJJJIJJJJJJJJJHH:BF
@2897722/1
cccacctttttcactcaaccatagctttctcagcgtgtttaatttctttc
+2897722/1
@@@DADDDHGGCFIIGIGIDIIG>EE@HEHIIECH:?DDB4?DGHCDCGC
@2897723/1
cccacctttttcactcaaccatagctttctcagcgtgtttaatttctttc
+2897723/1
CC@DFFFFHHHHGJJJJJJJIGIJJJJJJJJIJJJGJEHHFHIJIGIIIE
@2897724/1
cccacctttttcactcaaccatagctttctcagcgtgtttaatttctttc
+2897724/1
CCCFFFFFHHHFFIIHIJIJJJJJJJJJJJJIIJJFHFHHEHGIJFIHJB
@2897725/1
cccacctttttcactcaaccatagctttctcagcgtgtttaatttctttc
+2897725/1
CCCFFFFFHHHHHIIJJJJJJIIJJJJJIJJIJJJHIJIJJJGIJGIIIC
@2897726/1
cccacctttttcactcaaccatagctttctcagcgtgtttaatttctttc
+2897726/1
CCCFFFFFHHHHHJJJJJJJJJJJJJJJJJJJIJJDHGHJGCHIJGIJJJ
@5420739/1
ctttgatggaagaaaaaatttatacagcactactatgttaccttttggag
+5420739/1
CCCFFDDFHDHFHHJJJJJJJGCIHJIIJJJIJJJJIJJJIJJJJJGJII
@5420740/1
ctttgatggaagaaaaaatttatacagcactactatgttaccttttggag
+5420740/1
CCCFFFFFHHHHHJJJJJJJJJJJJJJJJJJJJJJIJJJJJJJJJJJJIJ
@1874405/1
caacgatatgtcaaacgacgacattgagca
+1874405/1
@@@DDBDDHFHFHHII<DH@HGIIIDFAGD
@1874406/1
caacgatatgtcaaacgacgacattgagcaacttacgtattttctatgtc
+1874406/1
@;=DDD?BFFFDHI>FDHIIADHIE@D09BD>DHDFFC@C>=CHGAGFDC
@1874407/1
caacgatatgtcaaacgacgacattgagcaacttacgtattttctatgtc
+1874407/1
@@@DD=DDHFHHHIIE@GGGGG<DGB>G<@3?BDGEABFDEHIIICGGG;
@1874408/1
caacgatatgtcaaacgacgacattgagcaacttacgtattttctatgtc
+1874408/1
CCCFFFFFHHHHHJJJJJIJIIJJJIJJJJJJJJJJJHIIJJJJJJJJIJ
@2376807/1
cagccaagaacttgctggatctcttggtcggaaaagtaacgcccgaacaa
+2376807/1
CCCFFFFFHHHHHJJJJJJJJJJJJJJHGHJHIJJIFGIJJJJJJJJJJI
@6435591/1
gggaaaagtattatgagaatatgaaatttaaaagaaaatttgaaaagtat
+6435591/1
CCCFFFFFAFHHHJJIJHJJJJJJJJJJJIJJJJJJJIJJJJJIJII?FG
@1875150/1
caacgatctggtggccaccggaaccggaagatcgaagaaagacgccaaac
+1875150/1
BCCFFFFFHHHFHIJJJJJIJHIJJJIIJJJIIGJIJIJIJIIJJHHHFF
@1875151/1
caacgatctggtggccaccggaaccggaagatcgaagaaagacgccaaac
+1875151/1
CCCFFFFFHHHHHGIJIJJJIHIJJJJHIJJIJJJIJJIJJJJJIHGHFF
@832149/1
agatttcgaggcaaattgattgatttgcccagcacaaacttggaga
+832149/1
CCCFFFFFHHGHHJIIIIIIIGHIJJJIJJJJIJJJDGGJJJJJJE
@5912974/1
gcaaagtctacatagaacccgaaaatgtggatttacaaaatttaaatagg
+5912974/1
CCCFFFDEHHHHHJJJJJJJJIIIHJJIIJJJJJJJJJJJJJJJJJJJJJ
@5913073/1
gcaaagtggatagctgcaccaagcattggtggcgattggtcaatgttttt
+5913073/1
CC@FFFDDHHHHHIIIIIJIEIIFIIJJIAEHGIGGIIJDHGIIIDGHII
@3944331/1
ctaatctgggagggggcaagattctggcatctaatttttcaaatgcgcta
+3944331/1
CCCFFFFFHHFHHIJJIIJIGIJJJJJJJJJJJIJJJJJJJJJJJIJJJJ
@1877759/1
caacgccaaggacttcaactttgttcagttcttgcaggagatcgccagcg
+1877759/1
?@@D?D@@FHHDHDHBDBEHHIIIIIEAHCFHIGC?DGGHEGECFEHFEH
@4362248/1
ctcgcctatcaagaggtctgctaaggtcatttctcgtaagtttattatta
+4362248/1
CCCFFFFFHHHHFEHJAFHCGHHIHJEGHIJJJJJGDFHIFGIGHJEGI>
@7469889/1
taattttttatatagtgccccgatgatat
+7469889/1
CCCFFFFFHGHGHFIGGIIIJ@1:@C<CD
@1326873/1
attcccaaaagtgaacgattagaatatatgtggcaacaaccatctcc
+1326873/1
CCCFFFFFGHHFHIJJJIIJJJIJJJJJJJIJIJIJIJJJJJJJJJJ
@1879084/1
caacgcttgtaaaagataggccttgttgttgaacctgtatccaagtattt
+1879084/1
CCCFFFFFHHHHHJJJJIJJIJJJJJGJJJIJJIJJJGJIJJIJIIJJJJ
@1327965/1
attcccttcgatctgttcatctacgtttcggtccaactggtccactctaa
+1327965/1
CCCFFFFFHHHHHJJJJJJJJJJJJJJIJJJIHIJJJJJJIJJJJJJJIJ
@7471199/1
tacaaaataaaatacggcaaagagaagaaaggccgatagaatgaagtgaa
+7471199/1
<@@FFDDDHHHHDHGEHIJIIIJJDIIIGGIIGIGIFEEEIHGEGE=FDH
@834224/1
agcaaagacgcaataagtgatacaagaaaatatacagactaaagaaacgc
+834224/1
@@@FFFFFHHHHHJJJJCH@EBEGHJIJIJIIIJHIIGGII3?BFGGHGJ
@7949910/1
tgcgatattttttcggaaaaaagtgagtttaggatatcttacgttctggc
+7949910/1
CCCFFFFFHHHHHIJJEIIJIJIFHIJIJJJJJJIJJJJJJIJHHJJJJJ
@2900474/1
cccacttgaagtagattttgtgaaggagcacaacgtaaaacaatatcgac
+2900474/1
CCCFFFFFHHHFHIIJJJJJGIIJJJJJJJJJJJJHIJJJJJJJJJJJJJ
@1329540/1
attcctccatagttcttacatccttgtttatttccctttttgtggagagg
+1329540/1
CCCFFFFFHHHHHJJJJJJJJJJJJJGHJEIIJHIJCHJJJGGGGFHGHJ
@7951044/1
tgcgccaattgagttttcgagcattttccggaaaagaagattgcaccccg
+7951044/1
CCCFFFFFHHHHHCGHIHGGJJIJJJJJJJJJJJJJJJJIIJJJJJJJII
@5425167/1
ctttgcatagaattagtggtttttttctaaaatcaatttacatattattt
+5425167/1
CCCFFFFFHHHHHJIJFGIFHIJJJJJJJJJJJJJIJJJJIJJJJJIJJJ
@5425168/1
ctttgcatagaattagtggtttttttctaaaatcaatttacatattattt
+5425168/1
CCCFFFFFHHHHHJJJFHIHIJJJJIJJJIJIJIJIJJJJIJJJJJJJJJ
@5425200/1
ctttgcatcaaataaatgctccctcctcacaatataataaatacatatca
+5425200/1
CCCFFFFFHHHHGJJJGIJIIJJHJJGJIJJIIJJFFFIJJJJJJJJJJI
@5425201/1
ctttgcatcaaataaatgctcccttttcacaatataataaatacatatca
+5425201/1
@CCDDDADHDDHBFHEFEHIGEDGGEGDBHD?HBHDC?CF<GF<D>DF@F
@5425202/1
ctttgcatcaaataaatgctcccttttcacaatataataaatacatatca
+5425202/1
CCCFFFFFHHHHHJJJJJJJJJJJJJJJJJJJJJJIJJJJJJJJJJIJII
@5425203/1
ctttgcatcaaataaatgctcccttttcacaatataataaatacatatca
+5425203/1
CCCFFFFFHHHHHJJJJJJJJJJJJJJJJJJJJJJJIJJJJJJJJJJJHH
@1330660/1
attccttccataatcttattcttgcgtactgtagtagaggttgcagcata
+1330660/1
?@BFFFFFHHHHGJJJJJJJJJJJJJIJJIJHIJHIJJIJHIJJJJJHIG
@5426058/1
ctttgccagtggccgtctgctacggaacaggcaaaactccgaaggaagcc
+5426058/1
CCCFFFFFHHHHHIGDHGJIJJIJJJJJIJJIJJJJJJJJJIJIJJJIJI
@5426059/1
ctttgccagtggccgtctgctacggaacaggcaaaactccgaaggaagcc
+5426059/1
CCCFFFFFHHHHHJJIIJJIHJJJJJJIJJJIJJJIJJJJJJJJJIIIJJ
@5426693/1
ctttgccgtattttattttgtaaggtgaggtatttgtacatgaagttgtc
+5426693/1
=@1ABDDFC?FHHIGEIIIEAFHIIFFHIIEHIIIIGGIIIIIIIFHHII
@5426694/1
ctttgccgtattttattttgtaaggtgaggtatttgtacatgaagttgtc
+5426694/1
@@@DADDDDFFHHG<FHII>CEHHH<EFHH??FGI@GHIIIGCHGIHDH@
@6439776/1
gggaaatgttgactgttgtagctgattaaggggtgtattctatatttcag
+6439776/1
CCCFFFFFHHGGHGGDGDC@HGGIECHHGIJJJ:D:B@FAGHGGIJJGHI
@6439777/1
gggaaatgttgactgttgtagctgattaaggggtgtattctatatttcag
+6439777/1
CCCFFFFFHHHFHJIHIIHIJIJJJJJJJJJJJ?FDGIJIIJJJJJJGHJ
@6439778/1
gggaaatgttgactgttgtagctgattaaggggtgtattctgtatttcag
+6439778/1
@<?DDDD?FFCF>FGGII?4<:ACHD:??C@EB1?FHG>D?D0:??D<9?
@6439779/1
gggaaatgttgactgttgtagctgattaaggggtgtattctgtatttcag
+6439779/1
CCCFFFFFDHHHHJJHJIGHIIEIHHIIJJJJJ?FDHIJIJJGIJIJJGG
@6439780/1
gggaaatgttgactgttgtagctgattaaggggtgtattctgtatttcag
+6439780/1
CCCFFFFFHHHHHJJHIJHGIIIIHBHIIJJJJ?FCGIJJJJGHIJJJJI
@4364892/1
ctcgccttctttttgttctccaaaaggtaacatagtagtgctgtataaat
+4364892/1
@C<DFFFFHHHGHJJIIIIJJIJJJJJCEFHGI<F?DG?DFHHFGIIIJJ
@4902465/1
cttaaggttaatgccaagttaaatggtactaatcattttctatctacccg
+4902465/1
CCCFFFFDDDFFHJJIIJFHJIIIJJCFHHIJJIIJJIJGHIJJJIHIJ@
@5916914/1
gcaaatttctcaagggcacacggcaacaaaaagtgataatggatacaaat
+5916914/1
CCCFFFFFHHHHHIJIJJJJIJJJJJJJJJJEH?DGIJJFIIJIJJJIIJ
@5916915/1
gcaaatttctcaagggcacacggcaacaaaaagtgataatggatacaaat
+5916915/1
CCCFFFFFHHHHHJJJJJJJJIJIIIJJJIJJJGHIJJJJJJJJJJJIJJ
@2380735/1
cagccgagcccttggcttccttcggagttttgcctgttccgtagcagacg
+2380735/1
CCCBFFFFHHHHHIJJJJJJGIJJJHIHIJJIJJJGIJJJJHIJJJJJJJ
@2380736/1
cagccgagcccttggcttccttcggagttttgcctgttccgtagcagacg
+2380736/1
CCCFFFFFHHHGHIFGGGGIGIGIIBGBBGIIIJJGHGIIEBEHEHHDHG
@1333271/1
attcgagcagcatgcaagagagtccaaagagaaggttatgaaccggcaat
+1333271/1
CCCFFDFFHHHGHJJJIJJJIJIIIIJIJJJJFIJGIJIGHJJJJJJJJJ
@6441742/1
gggaactttgttgttgacgttcatttcgacccgtttgctgttgttgggca
+6441742/1
@@@DFFFFHHHHHIJJJIJIIIJJJJJIJJJJIIIIJGIIJIIIJJIJJJ
@5919076/1
gcaacatcaaactgttcccccacaacagactggtcccccacaacagactg
+5919076/1
@@CFBDDDHHGHFIHHIJJJJJIJIJJHIJIJJIIJJJJJGIJJJEIJJJ
@5919077/1
gcaacatcaaactgttcccccacaacagactggtcccccacaacagactg
+5919077/1
@C@FDFFFHGHHGHFHGHIIJIJJJJJGIJJJGFFDGHJIJJJIIGEIIG
@5919080/1
gcaacatcaacatttaaaagtggctaccagcctcgaatggccgattgata
+5919080/1
CCCFFFFFHHHHGJJJJJJIFHIJI3CEHIIIII@GIIJJIJJEGHGGGG
@838408/1
agcaagaggaaggatcgcaagcttcttccagttcaccatcagattcacaa
+838408/1
CCCFFFFFHHHHHIJJJJJJIJJJJJJJJJJJJJJJIIJJJJGJJJJJJJ
@5919180/1
gcaacatcgacagataccacaaatacctaaaccttcccactaaagttaac
+5919180/1
CCCFFFFFHHHHHIJJJJJJIJJJJJIJJJIJJJJJJJJJJJIJJHIJJJ
@6442536/1
gggaagggggcggcccccatcccaacagaaggggtaaccgcaaggggcac
+6442536/1
@@CDFDF@FFGHHGHJJHEEEFFFFDDCEDDDDD?BC>CB@DDDDDD8<8
@839169/1
agcaagttcttggctgccgaatgtttggcgtctttcttcgatcttccggt
+839169/1
CCCFFFEFHHHHHJJJFIEFHHIGIJEIGIDB@GHEEHAFAFGGHDGAG8
@1333597/1
attcgataggtgctttgtctggttaactttagtgggaaggtttaggtatt
+1333597/1
CCCFFFFFHHDHHIJJJIJJJJHHJJJJJJIIHHIIGIJJHHHIJJDHIJ
@4903495/1
cttaagtggcttaccttctacttaccacttagcagaacccgataaagcgt
+4903495/1
CCCFFFDDHGHHHIJHIIIFHGJJIIIJJJJGIJJJJJJJIJJJJJJIIH
@4903496/1
cttaagtggcttaccttctacttaccacttagcagaacccgataaagcgt
+4903496/1
CCCFFFDDHHHHHJJHJIIIJJJIJJJJJJJIIJJJIJJJJIJIJJGIIG
@4903497/1
cttaagtggcttaccttctacttaccacttagcagaacccgataaagcgt
+4903497/1
CCCFFFDFHHHHHJJJJIHIJJJJJJJJJJJJJJHIJJJJJFJIJJIJIC
@2381504/1
cagcctacattaatctcagctgctgttttaac
+2381504/1
?;?:D;=D?AFFDEFE<F3<?AEA:<3CFHE>
@1334843/1
attcgattcgataggtgctttgtctggttaactttagtgggaaggtttag
+1334843/1
CCCFFFFFHHHHHJJDHIJJJJBHGJIHIIJJJJIGIGIJIGJIJBGHFH
@7954442/1
tgcgtctttgctttggtcactttacgcgcgaaaaccattatgttttacta
+7954442/1
@@@DBDDDHDDFHI@G?EAE:FHIHIG<FFDGIIIIIIIGIGEHIIGGHE
@7954443/1
tgcgtctttgctttggtcactttacgcgcgaaaaccattatgttttacta
+7954443/1
@@CFDDFFHGFHGIIGBGGGGHIJIJJGJJIJIJIJJJJJJICGCEGHHE
@7954444/1
tgcgtctttgctttggtcactttacgcgcgaaaaccattatgttttacta
+7954444/1
CCCFFFFFHGGFHJJJHIHIIJJJJJJJJJIJJJJJJJJJJJIJJJJJHH
@7954639/1
tgcgtgtccacgcaagtacctgctggaacgtttaaatttctgtcatg
+7954639/1
BC@FFFDFHHHGGIJIFHIIHGHIJJIJJJGJJJIIJJJJJJJJJJI
@2905639/1
cccagatggcattcatgcagaaccgattaagaaagg
+2905639/1
@@@DDDDDBHFHDGIECFHIIBFEG@?FDHCGIIJC
@2905640/1
cccagatggcattcatgcagaaccgattaagaaaggggcagacaacttca
+2905640/1
CC@FFFFFHHFHHJJJIJJJIJJJJIIJJJJJIJJJIGIIJGIIIJIJIJ
@2905641/1
cccagatggcattcatgcagaaccgattaagaaaggggcagacaacttca
+2905641/1
CCCFFFFDHHDFHHIIGIJIFIHJJGGIIJIJJJJIJJJJIIJJJJJJJJ
@2905642/1
cccagatggcattcatgcagaaccgattaagaaaggggcagacaacttca
+2905642/1
CCCFFFFFHHHHHJJJJIJJJJJJJIJJJJJJJJJJIJIIJIJJIJJJJJ
@3949647/1
ctaattctttggtcatgtgtagaagctggcagatcataaacgctgcagcc
+3949647/1
@C@FFFDDHHAD?GCGBACCAHIHGIIIIDGIHGGI@FHIGIG@DDEGGF
@2906014/1
cccagattaggctatgccggtaaagaagtgaatgttgataaaggaatatg
+2906014/1
@CCDDDDFFFHHHIEIGIGG@FFIEGII?FDGDEBFDBABHIAG;FGGIH
@5922041/1
gcaactaattttacaagctatactttgcatagaattagtggttttttttc
+5922041/1
CCCFFFFFHHHHHJJJJJJJJJJJJJJJJJJJJJJJJJGHIHHJJJJJJJ
@4907782/1
cttaatcagctacaacagtcaacatttcccacctttttcactcaaccata
+4907782/1
=B:ADEFFHHHHHJJIIJIHJJJJJJJJJJJJIJJJJJJIJJJJJJJJII
@4907783/1
cttaatcagctacaacagtcaacatttcccacctttttcactcaaccata
+4907783/1
@@@DDDDBADBCDGHBGA<FHHGHGGGHIIEEHIGIGICHGHIEGIGIIG
@4907784/1
cttaatcagctacaacagtcaacatttcccacctttttcactcaaccata
+4907784/1
CCCFFFFFHHHHHJJJJJIHIJJJJGJJJJJJJJJJJJJJJJJJJJJJJI
@4907785/1
cttaatcagctacaacagtcaacatttcccacctttttcactcaaccata
+4907785/1
CCCFFFFFHHHHHJJJJJIIJJJJJJJJJJJJIJJJJJJIJJJJJJIJJI
@6449345/1
gggactaccacacgaaaggcagttcaccatcgcttgtcatgtgttgaaat
+6449345/1
@<<DFFFFHHHHHJJJJJIIIJGHJJJCIJJJJIIJGIIGJIHHJJJIJJ
@6449787/1
gggactttgaagtatttccttgataactaatttgaaggtcgtctaagccg
+6449787/1
CCCFFFFFHHHGFIJIJJJJJIIJIIJJJJJJJJJJIIEGHIJIJJIJGI
@3952107/1
ctaatttgtgtaattgaagttcgtattatttcctcgaaatcaataatgca
+3952107/1
CC@FFFFFFFFFHIIGFHHHIIIGIIIGIJJIIIIIIGIIIJJJJIIGII
@5431312/1
ctttgcttgaagtaataaatgcagacagatataataataaacttacg
+5431312/1
CCCFFFFFHFHHFHJIJJJIIIIJJJJJIIJJJJJJJJJJJJJJJJJ
@5431313/1
ctttgcttgaagtaataaatgcagacagatataataataaacttacg
+5431313/1
CCCFFFFFHHHHHHIIJJJJJJJJJJJJIJJJJJJJJJJJJJJJJJI
@7485566/1
tacatatgaaacatgtcagttatatattcacctttatatatgtcacattt
+7485566/1
BB;DDFFFHHHHHJJGIIIHJJJJJJJJJJJJJJJJJIJJJJJJIIJJJJ
@3399885/1
cgacgaatgatgtgataaatatacctgcacacacgcatttttaaatttaa
+3399885/1
CC@FFFFFHFHHFHIIGJJIGGIJJJJJJJGIGIIJJJJJJJJJJJJJJJ
@3399886/1
cgacgaatgatgtgataaatatacctgcacacacgcatttttaaatttaa
+3399886/1
CC@FFFFFHHHHHIJJJJJJJJJJIJJJJJJJJJJJJJJJJJIJJJJJJJ
@3399887/1
cgacgaatgatgtgataaatatacctgcacacacgcatttttaaatttaa
+3399887/1
CCCFFFFDHHHHHIHGGIJJJJJJJJJJJJIJJJJIJJJJIJIJJJJJJI
@3399888/1
cgacgaatgatgtgataaatatacctgcacacacgcatttttaaatttaa
+3399888/1
CCCFFFFFGFHHFIIGIIJJIIJJJJJJJJJJJJJJJJJJJJJJIIJJJJ
@3399889/1
cgacgaatgatgtgataaatatacctgcacacacgcatttttaaatttaa
+3399889/1
CCCFFFFFHDHGFGGHIGII@DHI<FHBEEFHGHGIGIIHIIHG9DGHIG
@3399890/1
cgacgaatgatgtgataaatatacctgcacacacgcatttttaaatttaa
+3399890/1
CCCFFFFFHHHGFHHHIJIJJIJJJJJJJJJJJJJGIJJJJJJIHIJJJJ
@3399891/1
cgacgaatgatgtgataaatatacctgcacacacgcatttttaaatttaa
+3399891/1
CCCFFFFFHHHHFHGIJJJJJJJJJJJJJJJJIJJJJJJJJJJJJJJJJJ
@3399892/1
cgacgaatgatgtgataaatatacctgcacacacgcatttttaaatttaa
+3399892/1
CCCFFFFFHHHHFIJJJJJJJJJJJJJJJJJJJJJJJJJJJJJJJJJJJJ
@3400006/1
cgacgacaaagattacatcatatttgcctttaacagatgtgaagtatttc
+3400006/1
CCCFFFFFHHHHHJJJJJJJJIJJJJJJJJJJJJJJJJJIIJJJFHIJJJ
@3400330/1
cgacgacattgagcaacttacgtattttctatgtcacatgttcactcggt
+3400330/1
B@;DDDFFHHHHHIIJGIIJJJJJIJJJIIJJIIJJJJJJJJJJJJJJIH
@3400331/1
cgacgacattgagcaacttacgtattttctatgtcacatgttcactcggt
+3400331/1
CCCFFFFFHHGHHJJJJJJJJJJJJJJJJJJJIIJJJJIJJJJIIIIJIH
@844654/1
agcagcaagagaaatgctggaaaagttaaacgatattctacaggatttat
+844654/1
@<;BDBEFFFHHDEEBHIIE@EHFCA4CFHH=F?CD9:BFGIA390BDBH
@5922788/1
gcaactggtactggttgctcaaagcagattagtaaacatgatgctgcata
+5922788/1
@C<DFFFDCFHHHJFHEGIEHGGEHIEEHGDF?CFFHHIGIIJCIIIGCG
@7486322/1
tacatgaagttgtctgcccctttcttaatcggttctgcatgaatgccatc
+7486322/1
@@8BDDDFHHHHHIIFGIIIIIIIIIIIHIIIIIGGIIHGHIIIIIIIII
@4371581/1
ctcgctccaggttgctgttgtggaggagcgggctgc
+4371581/1
CCCFFFFFFHHFHIIJJEGCCFGEHJ=GGHJI:066
@6452920/1
gggagcgatgacgaataaagtatgtgttcaccaagagaagaaagctatac
+6452920/1
@CCFFFFFHHHHHIJJJJJJFHJGGIGJJJJJJJJJJJIJJJJJJJJJJJ
@5924409/1
gcaagaagttggccgatttgcagactctcagcttcaacgccaaggacttc
+5924409/1
CCCFFFFFHHHHHJJJJJJJJJJJJJJJJJJJJJJJJJ@GIIJJJJJJJJ
@5432084/1
ctttgctttggtcactttacgcgcgaaaaccattatgttttactaatttt
+5432084/1
??1ADDBEFFHAFHGHIIIIHI@E@AGIIIIC?FFBFH>FHIGIGIIEGI
@5432085/1
ctttgctttggtcactttacgcgcgaaaaccattatgttttactaatttt
+5432085/1
CCCFFFFFHFHHHIJGJJJJJIGJIIJJJJJJJJJJJJIJJJJJJJJJJJ
@3954814/1
ctacaacactcaacatttcccacctttttcactcaaccatagctttctca
+3954814/1
B=?DFFFF:CFHHJJIJJJJJIJJJJJJJJJJJJJJJJIEHIIJJJIEII
@4373766/1
ctcgcttttcaaattctcgtgacttttctcccc
+4373766/1
@@@DDDDDHHDHHIIIIIGBD:<ACHI4<9FHI
@4373767/1
ctcgcttttcaaattctcgtgacttttctcccctgtttgttcttaaataa
+4373767/1
@@CFFFFFHHHHHIJJJJGCFFHIHIJEFEHIIDA?FHDFHCIJEIIIIJ
@4373768/1
ctcgcttttcaaattctcgtgacttttctcccctgtttgttcttaaataa
+4373768/1
B@@FFFFFHHHHHJJJJJJJIFGHHIJE?AHHICADHIEDEDCHGIIIGI
@4373769/1
ctcgcttttcaaattctcgtgacttttctcccctgtttgttcttaaataa
+4373769/1
BB?DFFFFHHHHHJJJJJJIJIJJJJJIJJJJJHIGIJFIIIJIIJJJJJ
@4373770/1
ctcgcttttcaaattctcgtgacttttctcccctgtttgttcttaaataa
+4373770/1
CCCFFFFFHHHHGJJJJJIDHGIJJJIIJJJJJIJJJJIHIJJIIIIIJJ
@4373771/1
ctcgcttttcaaattctcgtgacttttctcccctgtttgttcttaaataa
+4373771/1
CCCFFFFFHHHHHJJJIJJHIHJIJJJEIIJJJEAGHGDFGAGHAFHIJJ
@4373772/1
ctcgcttttcaaattctcgtgacttttctcccctgtttgttcttaaataa
+4373772/1
CCCFFFFFHHHHHJJJJJIGEAFHHJJEHHIJJEGHJIEHIGIJIGIJJI
@5925232/1
gcaagactcccgtcagcgtcctccaggagttgctgagccgtcgcggcatc
+5925232/1
?@<DBBDBFDB<FFFBG@C@EFGDEF@HI?DCF4BBHEHEFHHEE68=<>
@5925233/1
gcaagactcccgtcagcgtcctccaggagttgctgagccgtcgcggcatc
+5925233/1
@@@FDDFFGHHDFHJEBGGHGIIIIIJGEEGIIIIDHGGGHIGGHIB>AA
@305849/1
aaatatacagactaaagaaacgctcgtggggagcgatgacgaataaagta
+305849/1
CCCFFFFFHHHHHJJJJJJJJJJJIJHHIJJHJJJIHIIHJJJIJJJHEH
@4912294/1
cttaatttacctagttctatattcaatttcgataaaatggcatagtttgg
+4912294/1
CCCFFFFFHHHHHJHIIJIJJJJJJJJJJJJJJJJJJJJJJJJJJGIIJJ
@4913750/1
cttacaaaataaaatacggcaaagagaagaaaggccgatagaatgaagtg
+4913750/1
CCCFFFFFHHHHHJJJJJJJJJJJJJJJJJJJJJIIIIJFIJIJJJJJHG
@5927713/1
gcaagattctggcatctaatttttcaaatgcgctagaaact
+5927713/1
<<;?A=BD?A=A3:AAG<EHHBHH>?H@??<GF<G@?GG@>
@5927714/1
gcaagattctggcatctaatttttcaaatgcgctagaaactgaaaaaccg
+5927714/1
CCCFFFFFHDHHHJJIJJJIJJJJJJJJJJJJJJIJIJGIIJJJIIJIJG
@4376652/1
ctcggatcttgctactaatattcgattcgatagg
+4376652/1
@@@DDDDDF?<BFE?:EFBH@?C;4?FHFCFGF9
@5928012/1
gcaagattttacctgaacaatttgaaattttttccaaacccgaaaaaaag
+5928012/1
CCCFFFFFHHHHHJJJJJJJJJJJJJJJJJJJJJJIGHIJJJJHIJJJJJ
@5928013/1
gcaagattttacctgaacaatttgaaattttttccaaacccgaaaaaagt
+5928013/1
CCCFFFFFHHHHHJJIJJJJJJJJJGHIJJJJJJJIGIJJJJJJIJJJJF
@847539/1
agcagtcccacaaagtttcacagttccacaaaacgctgaaaaattccgtc
+847539/1
CCCFFFFFHHHHHGICGHJJJJJJJJIJJJJJJJJJJJJGJJJIJIGIGH
@847579/1
agcagtcttctttttagaataacattgacattctataaagacgttag
+847579/1
CCCFFEDFGDFHHJJJHEIJJIH9F:FGHIJJJFGDGGIGIIGIJIJ
@5928713/1
gcaagctcctccgcaacagcaacctggagcgagacaacatcacccttcac
+5928713/1
CCCFFFFFHHHHHJJJJJIJJJJJIJJJJIJJIAHGIJJIJJJJIHIJJJ
@2389653/1
cagcgtcctccaggagttgctgagccgtcgcggcatcactcccaaata
+2389653/1
CCCFFFFFHHHFHJIJFHIIIIIEIJFGGIJGGGFEHGGEGEH3?E>?
@2389654/1
cagcgtcctccaggagttgctgagccgtcgcggcatcactcccaaatacg
+2389654/1
CCCFFFFFGHHHHJIJEHIIFIGIIJJHIEHFHBAAGGECDGH;?E?B;?
@1892991/1
caactcaacagctcaatccacctgaggttcagcctcaacccattacacaa
+1892991/1
CCCFFFFFHHHHGJJJJJJJJJJJJJJIJJJJJJIJJJJJIJIJIJJJJI
@5930587/1
gcaaggggcacggaccacttcacggaaatctaccgacagagaggttatcc
+5930587/1
CCCFFFFFHHHFHHIJAFGIJIJJJIIJJJJIJJJJJHIIJIJI@CEHHF
@2390684/1
cagcgttttgtggaactgtgaaactttgtgggactgctggttgcccaact
+2390684/1
CCCFFDFFHHHHHJJJIIHIJJJJJJJJIIJIIJJJJJJJJJJJJIIJJJ
@7491440/1
taccagttgaagtagtagaagtttgctatattccacaaaagtacttcttg
+7491440/1
CCCFFFFFHHHHDHIHIJJJIDIHJJJJJJJIJIIJJJJJJGHHIJJIGI
@4378747/1
ctcggcatggaggccatttcttgagagtagagacttaccaatttggcttc
+4378747/1
CCCFFFFFHHDHHGIGIIIEHIECFHHEGHGIGGIIGIJGIIJIBGGIHF
@2391231/1
cagctacaacagtcaacatttcccacctttttcactcaaccatagctttc
+2391231/1
CCCFFFFFHHHHFHIIJIJJJJIJJIJJJJJJJJJIJJJJJJJIJIIEGI
@2391232/1
cagctacaacagtcaacatttcccacctttttcactcaaccatagctttc
+2391232/1
CCCFFFFFHHHHFHIJJIJJJJJJJJJJJJJJJJIJJJJJJJJJJJJIJJ
@4379283/1
ctcggccggaccgattcagcccccaccaagggaagggggcgg
+4379283/1
@@@D=DDDD<DFH6FBHD@>BDGHIEEEH>AAFH15A:<88B
@4379284/1
ctcggccggaccgattcagcccccaccaagggaagggggcgg
+4379284/1
CCCFFFFFGFGHGHIJIGGGIJJJGIJIIEHIIJJIHHFABD
@4379285/1
ctcggccggaccgattcagcccccaccaagggaagggggcggcccccatc
+4379285/1
CCCFFFFFGGHHGGIJGIIIJJJJIJIJJGIIIJIGHHBADDBDDDD8AD
@4379286/1
ctcggccggaccgattcagcccccaccaagggaagggggcggcccccatc
+4379286/1
CCCFFFFFHGHHHIIJIIIFHIJJGJJIIHIJJJIIHHFCDDDDDDDBDD
@4379628/1
ctcggcgatctcctgcttagtttcttcgcttaagacaccggaaatttgtt
+4379628/1
CCCFFFFDHGHHHJJJJJIJGIJJJJJJJJJJJJJJJJJJJJJIJJJJJJ
@7492360/1
tacccaaacttttcggggtgcaatcttcttttccggaaaatgctcgaaaa
+7492360/1
@CCFFFFFDHHHHIIIIG:?CGIGHIEHGIFIIICHIIIIIIIIGIIIGI
@5931141/1
gcaaggttgctgcgcaacttgttaatgaattaagcgaagaacagaagatt
+5931141/1
CCCFFFADHFDDDB@CGDBECAGEGGGHIIICHGHGGGHDIGIFEHCFDH
@5931233/1
gcaaggtttggaggagttgtactaatttgtgtaattgaagttcgtattat
+5931233/1
CCCFFFDDHHHHHJHJGHIIIJJJJJJJJIIIJIIIIJIJJJJJIJJJJJ
@5931234/1
gcaaggtttggaggagttgtactaatttgtgtaattgaagttcgtattat
+5931234/1
CCCFFFDEHHHFHJGIFHGIIJJJIJJJJIIHIIIJIJJJIIJJIJJJJJ
@850591/1
agcatttatttgatgcaaagtatagaggttgtacccaaacttttcgggg
+850591/1
@@@FFFFFHHGDHGEDHIIIBBIHHGHDEFDFHHGHIIFGHIGIIGGEE
@6463823/1
gggcaaatcaatcaatttgcctcgaaatctaaggttatattacttttatg
+6463823/1
???BBDDBDDD?A<E:CE?>F4A3<FF3ADEE@E:C<3:BD<@BDEI4B4
@1343232/1
attcgtcatcgctccccacgagcgtttctttagtctgtatattttcttgt
+1343232/1
@C@FFDDFHHHHHIIJJJIIJIJIFHGIJJJJJIIJJIIIIJJGGIHGIF
@6464117/1
gggcaaccagcagtcccacaaagtttcacagttccacaaaacgctgaaaa
+6464117/1
CCCFFFFFHHHHHHHJJJJJJJJHIJJJJJJJJJJJJJJJJJJJJJJIJJ
@851358/1
agccaaattgctctactctcaagaaatggcctccatgccgagcaagactc
+851358/1
CCCFFFFFHHHHHJJIJJJJJJIJJJIIIJJIJJIJJJJJBHIJJIJJJJ
@851359/1
agccaaattgctctactctcaagaaatggcctccatgccgagcaagactc
+851359/1
CCCFFFFFHHHHHJJJJJJJJJJJJJJJJJJJJJJJJJJJJJJJIJJJIJ
@6465026/1
gggcaatcccattggctggctccaagagatgtgcatgtcccgcagatggc
+6465026/1
@CCFFFFFHHHHHJJJIJJGGGICGGAEBCD?DEGEGIIIJGGAFGHGIG
@7964025/1
tgctgaatgtgcgccaattgagttttcgagcattttccggaaaaga
+7964025/1
@@CDFFDEBDFBAHIBDBBHIIDHIIGGCGHIIIIIHCC<DGGIEE
@852659/1
agccaatgggattgcccatcactttgtcatcgaacgatgtcaccacctga
+852659/1
CCCFFFFFHHHHHJJJJJJJJJJJJJJJJJJJJJJJJJJHJIJJJJJJII
@6466406/1
gggcagaagttttttccataagccagtcggagaaattatcgacttaggag
+6466406/1
BCCFFFFFHFHHHJJJJJJJDACFHJHIJJC@?DH<D?BBF?D@F@BD=@
@6466409/1
gggcagacaacttcatgtacaaatacctcaccttacaaaataaaatacgg
+6466409/1
CCCFFFFFHHHHHIJJJJ<JHIJJJJJJJJJJJJIJJJJJJJJJJJJJJI
@5440986/1
ctttggtaaacaacaacacttttgctagtctttgtgtgaggttgcggttg
+5440986/1
@C@FAAADHHHFHEIIGGIIIIIGIIHGCBGIIEGIIIIIIFGIIGIDHH
@853501/1
agccacttaagcacacatgttacataaatgtcaaaattt
+853501/1
@CCFF:DDHHFHHGHEGHG@HGBBHGIGIIHIIEIG@GD
@5932793/1
gcaagttcttggctgccgaatgtttggcgtctttcttcgatcttccggtt
+5932793/1
CCCFFDFFHHGHHJJIIIFHIGHIIJJDGCADFH>DHAD;FDBHDHBHAB
@5932794/1
gcaagttcttggctgccgaatgtttggcgtctttcttcgatcttccggtt
+5932794/1
CCCFFEFFHHHHHJJJJIGHIJIJJIIIIGHIIJGGIGJFIGIJIJIIBG
@4380542/1
ctcggctgagaatcggtattcgggactgaaagacactaagattaccaagt
+4380542/1
@CCFFFFFFHFHFIIICDGIFGHIFHIIIIIGIGIIGIIIIEHGIIIIIC
@4380590/1
ctcggctgctcatcatgccctcgagtacctc
+4380590/1
CCCFFFFFFDDBDAHGAEHHAGEEE1?FG<C
@4380591/1
ctcggctgctcatcatgccctcgagtacctcaaaatcatgaccaaaaag
+4380591/1
CCCFFFFFGHHGFGGFEGHIBFFFH:CGHBFDHIJ<<B?FGDG<DHIJ?
@4380592/1
ctcggctgctcatcatgccctcgagtacctcaaaatcatgaccaaaaagt
+4380592/1
CCCFFFFFFABHDEEEGGHI@GEGHCFEHGHHIJJGFGIFJIJGIIJJE8
@3963592/1
ctacaattagagcaactaagatgcacaatcgttcaagaaacaggaatggg
+3963592/1
CCCFFEDBHHHFHGIIIJJGIEHIHHHGHJIHEHIJGGHIGIGFIGHIEH
@6981788/1
gtggagggtaacaatctgccttctacatttgcgagtgacgaagagactct
+6981788/1
@@BFDFFFCFHHHJJJJIIJIJIJJJJJJJJJJJJ@FHJIIJIJJJIJJJ
@6981789/1
gtggagggtaacaatctgccttctacatttgcgagtgacgaagagactct
+6981789/1
@BBFFFFF<DFFHJJIJJJJIJIJJJEHIJJJIFG?DGIJJJIIGEGIJJ
@4920802/1
cttacatccttgtttatttccctttttgtggagaggtactatgtgtgttt
+4920802/1
@@@DDDDDFFFDDGI>EFI<FG<HGII:ABG9?9CF9CFD>F<BFFF;FE
@4920803/1
cttacatccttgtttatttccctttttgtggagaggtactatgtgtgttt
+4920803/1
BBBDFFFFHHHHHJJIJJJJJJJJJJJJGHIIJJJJGIHJJJJIIIJIIJ
@2394630/1
cagctatccactttgccagtggccgtctgctacggaacaggcaaaactcc
+2394630/1
@;;DDFFFHHHHHIIIIIIIGIIGIGIIEEHIIIGIIIDIIIIIGIIIII
@2394631/1
cagctatccactttgccagtggccgtctgctacggaacaggcaaaactcc
+2394631/1
@@8DDFFFHHHHHJJJJJJGIIIJJHIIJIJIJJJJIJIJJJJJIJIJJJ
@2394632/1
cagctatccactttgccagtggccgtctgctacggaacaggcaaaactcc
+2394632/1
@@@DDDDD;=CCF?FHI>@A<C?FAC????F>G<0;D0BFHDCEDHGECF
@2394633/1
cagctatccactttgccagtggccgtctgctacggaacaggcaaaactcc
+2394633/1
@CCFFFFFHHHHHJJJJJJJJJHIJIIJJJJJJJJGGGIJJGIGHIIJJI
@2394634/1
cagctatccactttgccagtggccgtctgctacggaacaggcaaaactcc
+2394634/1
CCCFFFFFGHHHHJJJJJJIJJJJJIJJJJJJJJIJJJJJJJIJIJJJJJ
@2394635/1
cagctatccactttgccagtggccgtctgctacggaacaggcaaaactcc
+2394635/1
CCCFFFFFHGHHHJJJJJJHIJJJJJJJJJIJJJIJJJJJJJJJIJJJJJ
@2394636/1
cagctatccactttgccagtggccgtctgctacggaacaggcaaaactcc
+2394636/1
CCCFFFFFHHHHHJJJJIJIJJJJJHHIJJJJJJJJJJJJJJJJJJJJJJ
@2394637/1
cagctatccactttgccagtggccgtctgctacggaacaggcaaaactcc
+2394637/1
CCCFFFFFHHHHHJJJJJJIIJJJJHIJIJJIJJJJJJIJJJIJJJJJJJ
@2394638/1
cagctatccactttgccagtggccgtctgctacggaacaggcaaaactcc
+2394638/1
CCCFFFFFHHHHHJJJJJJIJJJJJIJJJJJIJJJJJJIJJJJJJJJIJJ
@4921410/1
cttacattaccaatcatacaagcttctctgttggaaaatatactggtgag
+4921410/1
CCCFFDFFFHHFHGIGIJJGIHIIJIGIJIIIIJFHJIGGIIJIJJHIII
@2394752/1
cagctatcgatacacagtcatagatccaatcctataattatccatttcct
+2394752/1
CCCFFFFFHHHHHIIIIFHGHIJJJJJGJJJJJJIIJJJJJIJJJJJJJJ
@5934996/1
gcaatagctcaaaagggaacaatttttatcgagttattgatttcgaggaa
+5934996/1
CCCFFFFFHHHHHJIJJJJIJJJJJJJJJJIIJHIJJJJJJJJJJJJJJJ
@1344124/1
attcgttctacatatgaaacatgtcagttatatattcacctttatatatg
+1344124/1
@@@FFFFFHFFHHEHHGFIJGIIAFHIHHIJIJIIIJJJIEGIJJHIIGI
@1344125/1
attcgttctacatatgaaacatgtcagttatatattcacctttatatatg
+1344125/1
CCCFFFFFHHHHHHIJJJJJJJJIJJJJIJJJIJJJJJJJJJJJJJJJJI
@7494096/1
taccgtattgccaagtgtaccgcagctaaatgtgcattaaaacatctgaa
+7494096/1
CC@FFDFFHGGHHIJEGBIHIIIIIJJJJJJJGIIJJJIJJIGIJJJJIJ
@1345265/1
attctacaggatttattattagagtgtcctcgtgaggaagaggaatttga
+1345265/1
CCCFFFFFHHHHHJJJJIJJJJIJFHHIIIJJGHIJJIGJJJJHIIJJJI
@1346339/1
attctatgaaatggaacacgaagagggactaccacacgaaaggcagttca
+1346339/1
?=BDFFFFHHHHHJJJJJJJJJIJJJIJJGGHJJJJJJJIJIIJIJJIIJ
@5936571/1
gcaatccttgcaggatttacccgtggagggtaacaatctgccttctacat
+5936571/1
?@@DDFFFHGGHHIJJJJJJIJGHIGIJJD8CFEHGIIGIIIGIIIIJGG
@6468779/1
gggcccagatggcattcatgcagaaccgattaagaaaggggcagacaact
+6468779/1
?;;DDDADBDDHFGIBGDF@AHBGEBCFGDFFGBHHEDDDHGHACCFF@=
@5936893/1
gcaatcttcttttccggaaaatgctcgaaaactcaattggcgcacattca
+5936893/1
CCCFFFFFHHHHHJJJJIJJJJJJJJJJJJJJJJJJJJJJJJJJJJJJJJ
@7496668/1
tacgaacttccatagattcaaatgaagtaaacaacatacgtttttcattt
+7496668/1
CCCFFFFFHHHHHJJJJJJJJJJJJJJFHIJJJIJIIIGIFHGIJJJJJJ
@1899052/1
caactgtttacctgtgtatgataaataaacttttttcggg
+1899052/1
@@@DDEDEDFDFDD<CEHHIIIIGHEEHGGHHIEHIIII8
@1899053/1
caactgtttacctgtgtatgataaataaacttttttcgggtttgaaaaaa
+1899053/1
???D;BDDBDBCDEAAACFB4FB@FFI@CFCDEE@ADDID:00?DBD@DD
@1899054/1
caactgtttacctgtgtatgataaataaacttttttcgggtttgaaaaaa
+1899054/1
@@CFFEEFFHHHHJGGGEIIJIIIJJIJJJIJIJIIIJIIFHIIJJGJHI
@1899055/1
caactgtttacctgtgtatgataaataaacttttttcgggtttggaaaaa
+1899055/1
@@CFFFFFHHHFHJ?GHFHIEGHGEIIJIHGIJJJIIGEF??F==DCGIJ
@1899056/1
caactgtttacctgtgtatgataaataaacttttttcgggtttggaaaaa
+1899056/1
CCCFFFFFHHHHHJGIHIJJJJJJJJJJJJJJJJJJJJJJHIJJJJJJJJ
@1899057/1
caactgtttacctgtgtatgataaataaacttttttcgggtttggaaaaa
+1899057/1
CCCFFFFFHHHHHJHIHIIJIIJJJJJJJJHJJJJJJJJJIJJJJIJJJJ
@1899058/1
caactgtttacctgtgtatgataaataaacttttttcgggtttggaaaaa
+1899058/1
CCCFFFFFHHHHHJJJHIJJIJJJJJJJJJHIJJJJJJJIIJJJIJIJJJ
@1899059/1
caactgtttacctgtgtatgataaataaactttttttcgggtttggaaaa
+1899059/1
CCCFFFFFHHHHHJGHGGJHHJJJJJJJJIIIJJJIJIJJIGHIJJJJJJ
@2396266/1
cagctccacaacagcaacatcaaactgttcccccacaacagactggtccc
+2396266/1
CCCFFFFFHGHHHIIJJJJJJIJJJJJJJJJJJJGIJJJJHIIIIIHHJJ
@2396267/1
cagctccacaacagcaacatcaaactgttcccccacaacagactggtccc
+2396267/1
CCCFFFFFHHHHHIGJJJJJJJJJJJJJJJJJJJJJJJJJIIIJIIIJJJ
@2396268/1
cagctccacaacagcaacatcaaactgttcccccacaacagactggtccc
+2396268/1
CCCFFFFFHHHHHIIJJJJJJJJJJJJIJJJJJJJJJJJJHJJJIJIIJJ
@6984872/1
gtggattcctaatattttttagtgaacctctctaacgtctttatagaatg
+6984872/1
@BBFFFFFHHHHHJJJJJJJGIEIIJJJJJIIJJJJJIJIIJIGIJIJJJ
@5938127/1
gcaatgtcaaagagaaggatagcaactaattctacaagctatactttgca
+5938127/1
CCCFFFFFHHHHHJIIIJHGIJJJJJJJJJJ4CHIJJJJIIJJJJJJJJI
@5938128/1
gcaatgtcaaagagaaggatagcaactaattttacaagctatactttgca
+5938128/1
@@C;DDDEFFHHDHICGGFHGGEHIGHIIIJIJJJJICEDHIJIIIJJJ@
@857860/1
agcgaacaatccttcgaggtaacctacgtggacatcgaagaaaaaacatt
+857860/1
CCCFFFFFHHHHHJJJJIIGHIGJJJJJIJJIJIJJJJJJJJJJIJJJII
@857861/1
agcgaacaatccttcgaggtaacctacgtggacatcgaagaaaaaacatt
+857861/1
CCCFFFFFHHHHHJJJJJJGHIJJJJJJGIJIIJJJJIIIJJJJJJJJJJ
@4925390/1
cttaccttacaaaataaaatacggcaaagagaagaaaggccgatagaatg
+4925390/1
?@14ADDDHHHHFIIIIIIIIIIIIIIIIIIIIIIIIIIIIIIIIIIIII
@5939955/1
gcaatttaagagggcttctgatatccgtttataataatattgtctacgtt
+5939955/1
CCCFFFFFHHHHHJJJJJJJJJJJJJJIJJJJJIJJJJJJJJJJJJJJIJ
@2925202/1
cccattgaatccaagagattctcatgacagaaatttaaacgttccagcag
+2925202/1
CCCFFFFFHHHHHJJJJJIJHJJJEJJJJJJIIJGIJIJIJHIJJJIIJI
@6472431/1
gggcttttcctgcttttttagcagctttaccattcgtcttatcgatgcat
+6472431/1
CCCFFFFFHHHHHJJJJJJIIIIJJJJJJJJJJJJJGHJJJJJJJJJIJJ
@4927340/1
cttacgttctggcaacatcgacagataccacaaatacctaaaccttccca
+4927340/1
CCCFFFEFGHFHGIJJJJJGIIIGJJJJJJJJJJJJJJIJJJJJJJJJJG
@6472974/1
ggggaacagtttgatgttgctgttgtggagctgtttgtctgccccaagtg
+6472974/1
@CCFFFFFHFHHHEHIIJGIGIGIJGJIIGHIIIIJJEHIJHIJJHIJFH
@2925786/1
cccatttagctgcggccagaggcaaagtctacatagaacccgaaaatgtg
+2925786/1
CCCFFFFFHGHHGJIIIIGDGIJIJJJFHIGIHIIJGGIIGIIJGGGIDH
@4386579/1
ctcggtgcaacagatccgtaagctatccagctccgacgtactatgcccat
+4386579/1
CCCFFBDDHHHHHIGHIG?EGEHHIIIIIGEHHIIIIIIIIGGGIIHIII
@4386580/1
ctcggtgcaacagatccgtaagctatccagctccgacgtactatgcccat
+4386580/1
CCCFFDDFFHHHHJJJJJIIIIJJJJJGHJIJJJIJIJDFGIHIIIGHJJ
@4386581/1
ctcggtgcaacagatccgtaagctatccagctccgacgtactatgcccat
+4386581/1
CCCFFDFFHHHHHJJJJJHHIJJJJIJJJJJJJJIIIJIIIJIJJJIJJI
@6987229/1
gtggcaacaaccatctccagatccattattactacccctgtcacaacatg
+6987229/1
@@@FFFFFFHHHHJJJJJIFDHEHIIJJIIJIIJGEHEHGHIGIIJGIJE
@5448274/1
ctttgtcatcgaacgatgtcaccacctgattggtgatatcagccgctccg
+5448274/1
@@@D?=AB=CFHHIBHII?AAEDCBFGHHGGGDFDHECFGHHBGD<GB;A
@5448275/1
ctttgtcatcgaacgatgtcaccacctgattggtgatatcagccgctccg
+5448275/1
CCCFFFFFHHHHHJJJIIGIHHIIJJJJIJJIIFHIJJJIIIIJJIIJJJ
@322208/1
aaatgacccaccggccgtgaaaacctttaa
+322208/1
:?@:ADDD?FBFD6@ADF:?DBDBD?@DFG
@322241/1
aaatgaccgtagcagacctcttgataggcgagatttggaagttttcggca
+322241/1
CCCFFFFFHHHHHJJJJJJIJJJIJJJJIIJJGIJJIGIJGBFIIIJJJI
@1901923/1
caacttcttgccgacggaatttttcagcgttttgtggaactgtgaaactt
+1901923/1
CCCFFFFFHGHHHHGJIGHIIIJJIIJJIGGIJGFHGGIJJIIEGGIJJJ
@1901924/1
caacttcttgccgacggaatttttcagcgttttgtggaactgtgaaactt
+1901924/1
CCCFFFFFHHHBHJJJJJJJJJJJJJJJJ6BGIJHHIIJIJJJJJJJJJJ
@2401661/1
cagcttcaacgccaaggacttcaacttcgttcagttcttgcagg
+2401661/1
CCCFFFFFHHCFHJJJIJJJJIJJJJJJIJJJJIJJJJJJJFHH
@5941752/1
gcacaaatgtcttttaaaggagctacgaagttaacagatgaaggtatagc
+5941752/1
CCCFFFFFHHHHHJJJJJJJJJJIIJJIJJIIJJJJJIJJJJJJFGGIII
@5941779/1
gcacaacaaaaaagatggcgaaacaattagcagcaagagaaatgctggaa
+5941779/1
CCCFFFFFHHHHHJJJJJJJGJJJJJJJJJJJJJJIJJJJJJJJJJJJJJ
@4389177/1
ctcgtaagtttattattatatctgtctgcatttattacttcaagcaaagc
+4389177/1
BCCFDFFFHHHHHJJJJIJJJJJJJJJJJJJJJJJJJIJJJJJJJJJJJJ
@2927837/1
ccccaacaaggaggtaaaaagaagaaacaaaaacaacctgaacaacaagc
+2927837/1
CCCFFFFFHHHGHJCGIJJJJHIHIJIJJJJIIFIIJJIIJIJIIGGHJJ
@4390527/1
ctcgtacttcggcacttgtaacttgttcaaattgtccatccgatactcca
+4390527/1
CCCFFFFFHHHHHJJIJJIHIIIJJIIJJJJJJIJJJJJJJJJJJJJJJJ
@5449407/1
ctttgtctggttaactttagtgggaaggtttaggtatttgtggtatctgt
+5449407/1
@@@DDDD;DDAF<GBFEH:CAFGEFEGIEFH@EECFHGGDF@HFHHIII?
@5449408/1
ctttgtctggttaactttagtgggaaggtttaggtatttgtggtatctgt
+5449408/1
CCCFFDFFHHFHHJJJJJIIFIIIJJHJGHGGIJCEGGIIIJJGIIJJJG
@5449409/1
ctttgtctggttaactttagtgggaaggtttaggtatttgtggtatctgt
+5449409/1
CCCFFFFFHGDHHJJJJJIIHHIJIJJJFHHIJJEHIIJIHIIGHIJJJI
@5450912/1
ctttgtgggactgctggttgcccaacttggtaatcttagtgtctttcagt
+5450912/1
CCCFFFFFHGHGHJIJIHIJIIJJJJJJJJFHIIJJJJJJIIIJJJIJII
@7502134/1
tactaatctgctttgagcaaccagtaccagttgcttccactccggctact
+7502134/1
CCCFFFFFHGHHHJIJJJJJJJJJIIJIJJJJIJIJJJJJJJJJIJIJIH
@7502135/1
tactaatctgctttgagcaaccagtaccagttgcttccactccggctact
+7502135/1
CCCFFFFFHHHHHJJJJJJJJJJJHHIJJFHIIJJJJJJJJJGIIJJJJJ
@7502245/1
tactaatttgtgtaattgaagttcgtattatttcctcgaaatcaataatg
+7502245/1
C@CFFFEFHHBFFDHHIIIJIHJIJIJIIIIIJJIJJJFEIIGGIIGIHI
@7502337/1
tactacagtacgcaagaataagattatggaaggaataacacgggctaatt
+7502337/1
CCCFFFFFHHHHHJJJJJJJJJIJIJJJJJJJJHIIJJJJJIIJIJJJJJ
@1355648/1
attctttggggtttttgacctttattagactcataaaagaacttcaattg
+1355648/1
@BCFFFFFHHHFHJJJIGIJJJJJJJJJJIJJJJJJJJJJJJJJJJJJJI
@4930942/1
cttactttaacacattgtgttaaacagcctacattaatctcagctgctgt
+4930942/1
CCCFFFFFHHGHGJJJJHIIJIJJIJJIJJJJJJJJJJJJJJJJJJJJJI
@1905324/1
caactttgttcagttcttgcaggagatcgccagcgaacaatccttcgagg
+1905324/1
@C@BDFFFFHGHHIJJJJJIJJJIJJJIIJJIIJIJJJJIJIIIFIJIII
@3974516/1
ctacatatgaaacatgtcagttatatattcacctttatatatgtcacatt
+3974516/1
CCCFFFFFHHHHHJJJHJIJJJJJJJJJJJIJJJJJJJJJJJJJJIJJJJ
@6477964/1
ggggctctgtgatttcttagtgtcaatagtgctgccgttacttcctcaag
+6477964/1
CCCFFFFFHHHHHJIJJJJJIIIJIJJJJHIJJIJIJIIIHJJJJJJJJJ
@2403544/1
cagctttagtaactgtgagagcagtatgtgattatgtgtttgaaagctat
+2403544/1
@@@DDDDFHHDFGIIEGCHHIGGEHIIICFEHIGIIHIGGGIHGGIIIGF
@863901/1
agcgtttctttagtctgtataatttcttgtatcacttattgcgtctttgc
+863901/1
B@<?DDFFHHHHHHHIJHGIJIJJJJIJJJJIJGGIJHJJJIIIJJJJIJ
@864175/1
agcgttttgtggaactgtgaaactttgtgggactgctggttgcccaactt
+864175/1
CCCFFFFFHHHGGJGIJIJJJJGIJJIJJJJIIJIJJIJJJJJJJIJJJJ
@864392/1
agctaaatgggcatagtacgtcggagctggatagcttacggatctgttgc
+864392/1
CCCFFFFFHHHHHJJJIIJJIIJJIJJJJJGGIIGIJJJJJIIIJIGIGH
@326989/1
aaatgctggaaaagttaaacgatattctacaggatttattattagagtgt
+326989/1
CCCFFFFFHHHHHJHIJJJJJJJJJJJJJJJJJIJJGJJIJIJJJIJGHH
@5453475/1
ctttgttccttcttatccgaacagaagagccttgtgtgatgcctcttctg
+5453475/1
CCCFDDDEHGHDHJCHHJGHIHGGGHGGGGHGIGFHFHIIIJHIIJJJGC
@5454212/1
ctttgttgcccgtttgccgatttaggttgttgtggtacatctccatgtgg
+5454212/1
CCCFFFFFHGHGFGIJIIJ8@EHCDEEBCFHGCEEBGHIJJJJJIJJIII
@865708/1
agctagccaagagaatggcggctcaca
+865708/1
:=@DDDDDDFDFD@EDFFAFG8?:9?<
@6480576/1
ggggtagacaacaaactccaccacaggaacctcaagcttggggtaaaccg
+6480576/1
@B<DDDFFGHHHHJJJIJJJJJJJJJJJJJJJJIJJIJIIJJJHHJJJJI
@4393415/1
ctcgtatgagtgaactgcaagctggtccacttgtacctatgaggtta
+4393415/1
BCCFFFFFHGFHHJJJJIJJJJIJIHIIJJJJJIJJJJJJJIJJIIJ
@4393416/1
ctcgtatgagtgaactgcaagctggtccacttgtacctatgaggtta
+4393416/1
CCCFFFFFHHHHHJJJJIJJJJJJIFHIGIJIJGIIJJJJJJIJIJJ
@6993147/1
gtgggatggttgttaaaattagcccgtgttattccttccataatcttatt
+6993147/1
@@CFFFDFHFHHDHIJIJJJIDGIIJHHGIHIIIIJJJIIIJJJJJJJJJ
@6482309/1
ggggtcttgtggaataggttgaggctgaatctcagatggattgagctgtt
+6482309/1
@@CFDDFFHFHHDHHGHJEHGFHIJIJJJJIJJIJJJJJIJJJJJJIJHG
@6482310/1
ggggtcttgtgtaatgggttgaggctgaatctcagatggattgagctgtt
+6482310/1
BBCFDDFFHHHDHIIIJIEHGFHIJJJJJGIJJIIGIIJHIIJIJJIJIG
@328108/1
aaatggatgtgtaatatgcgtgtccacgcaagtacctgctggaacgttta
+328108/1
CC@DFFFFHHHFHJJJJJIIIIHJJJJJIJJJHIJJJJJJJJJJJJHJJJ
@5454679/1
ctttgttggtttcgccactccctgtatactggcgtgggaaactagat
+5454679/1
CCCFFFFFHDHHHJJJJJJJJJJJIJJIJJJIJJGIHIIJJJIJJJE
@866126/1
agctattcgagcagcatgcaagagagtccaaagagaaggttatgaaccgg
+866126/1
@@CFFFFFGHHHHEIIIIJGJIIICFHHIIDIIJEIGIFIEHIIIIEHII
@866127/1
agctattcgagcagcatgcaagagagtccaaagagaaggttatgaaccgg
+866127/1
CCCFFFFFHHHHHJJJJJJJJJJJJJFHIJJJJJJJIIJHHIIJJJJJJI
@7506823/1
tagaaaactacagatatataaaatcaagagtaactgaaactgagactgaa
+7506823/1
CCCFFFFFHHHHHIJFFHJJJJJJJJJJJJEHHIJJJJJJJJJJJJJJJG
@4395924/1
ctcgtcatttcttccgactaaatactgatttaacatgtcctcgatttttt
+4395924/1
CCCFDFFFHHHHHJJJIJJJJJIJJJIJJJJJJJJJJGHJJJJJIJJJJJ
@7507084/1
tagaaaatgattagtaccatttaacttggcattaaccttaagtaaaaggt
+7507084/1
CCCFFFFFHHHHGJHIJJJJJJJJJJIIIIJJJGHJJIJIIJGHIIJJII
@5948708/1
gcaccttttttctgtttcaaaataccgttggatggtaatttctctattat
+5948708/1
CCCFFFFFHHHHHJJJJJJJJJJJJJJJJJJHIJJGIIIJJJJJJJIJJJ
@6995809/1
gtgggttgttgttgttgaggaggagcagactgctgttgtctcgctcgagg
+6995809/1
@@;DA=A<<C?FF>GAA@D@GIICF9;D>GIIIFGFDF?<DEFFFCF@AF
@6995810/1
gtgggttgttgttgttgaggaggagcagactgctgttgtctcgctcgagg
+6995810/1
BBBFF@DFFHHHHIIJIJJJIJJEIIIIJIIJJIIGIGGGIJIIIIJAEH
@7507893/1
tagaaactgaaaaaccgaattctcgtacagtgggatggttgttaaaatta
+7507893/1
CC@FFFFFHHHHHJJJIIJHHIJIJIHIJJDHIJJGHIDFHHIIIJJJII
@7507894/1
tagaaactgaaaaaccgaattctcgtacagtgggatggttgttaaaatta
+7507894/1
CCCFFFFFHHHHHJJJJJJIJJJJJIIJJJHHJIJIIJIIJJJIJJJJJI
@868233/1
agctgctaaaaaagcaggaaaagcccagaagaacgttcgactttcacttc
+868233/1
@@<DDFFFHHHHGIIIIIIIIIGIIGIIIIIIIIIIIIFCGHIIIIIIIE
@868234/1
agctgctaaaaaagcaggaaaagcccagaagaacgttcgactttcacttc
+868234/1
@@?DDFFFFFFHHI@FEGDHIIIIIIIGIIBGIHHGGEHGGAHGGDGGEE
@2935286/1
ccccacgagcgtttctttagtctgtatattttcttgtatcacttattgcg
+2935286/1
CCCFFFFFHHGDHJGBEHGIIIJJIIIGJJJJJJJGHIJJIIIIJIJGII
@331666/1
aaatgttgactgttgtagctgattaaggggtgtattctgtatttcagtta
+331666/1
@C@FFDEDDHHHFHGFEGHJICIIJJJIJI@FGGIIJJIDGIIJJJIJFG
@869051/1
agctggtccacttgtacctatgaggttaagaaaccctgaacctggaaaag
+869051/1
CCCFFFEFHHHHHJIJJJJJJJJJJIJJJJJJJJJJJJJJJJJJJJJJJJ
@6484322/1
gggtaacaatctgccttctacatttgcgagtgacgaagagttggccacta
+6484322/1
@@CDDDDDHHFHHIJIJJJIJBEHIIJJIJHGHJJIIGIJGIJIGIGGIJ
@6484323/1
gggtaacaatctgccttctacatttgcgagtgacgaagagttggccacta
+6484323/1
@CCFFFFFHHHHHJJJJJJJJIJJJJJJJJEFIJJJJIIJHGIJJJJJJJ
@7981894/1
tggaactctttaggcagcaacattacccaaaaagatatccagcctttgat
+7981894/1
@@CDDEEEDHHFFIIIIIGGHDGIEIHIGDHDEAEGHIHI>FIIGIIIGH
@4936478/1
cttagagaagcacgcggaagcggtatgcagattggtgaagcagaacaacc
+4936478/1
@@CFFFFFHHHHHJHIIJHHCHIIIGIGIIIIIIGHIEEHIGGDIIJGHE
@3419801/1
cgagaaatgaccttagcagacctcttgataggcgagatttggaagttttc
+3419801/1
B@BDDFFFHHHHGJJJJIJFIJJJJJJJJJJJIJJIGIJJJJJJJDHIJI
@3419802/1
cgagaaatgaccttagcagacctcttgataggcgagatttggaagttttc
+3419802/1
BC@FFFFFHHHHHJJIIAFHIJJJIIJIIJJJIIIJGGIIGIIJI@GHIE
@1911496/1
caagaaatggcctccatgccgagcaagactcccgtcagcgtcctccagga
+1911496/1
<@@ADDBBDBBFHE=FCH@@CFDBHCFHGGGCIGDCC>B@FDFGDHIDAG
@1911497/1
caagaaatggcctccatgccgagcaagactcccgtcagcgtcctccagga
+1911497/1
B@1BDFFFHFHHHIJJJIJJJGJJJJIJJJJJJIIJJJJEHGFCFIGJJI
@1911498/1
caagaaatggcctccatgccgagcaagactcccgtcagcgtcctccagga
+1911498/1
CCCFFFFFAFHHHIIEGICHHHIIIIIIEHGIIIGGEIGGDHHGIIIIIG
@1911499/1
caagaaatggcctccatgccgagcaagactcccgtcagcgtcctccagga
+1911499/1
CCCFFFFFHHHHHJJJJJJJJIJJJJJIJJJJJJJJJJJJJJJJJJJIIH
@1911500/1
caagaaatggcctccatgccgagcaagactcccgtcagcgtcctccagga
+1911500/1
CCCFFFFFHHHHHJJJJJJJJIJJJJJJJJJJJHFHGIIDHIIJJJGIG;
@7983612/1
tggaaggaataacacgggctaattttaacaaccatcccactgta
+7983612/1
??;D?A?;D?FFFAC88?8@C9?:?EE?G@GB?FGDBGI;?<9?
@3420897/1
cgagaacgttcatgaaggaaagttgagtcatttgaggtctaaacaagtta
+3420897/1
?@@D:=ADHBDDHGIIGIIIIICC?HEACEDEDBGF@1?DFEE3?;BDDB
@871870/1
aggaaaagcccagaagaacgttcgactttcacttcattctatcggccttt
+871870/1
CCCFFFFFGHHHHJJJIJJJJJJJGIJJJJIJIJJIJJJJIJJIIJJJJJ
@333959/1
aaattaccatccaacggtattttgaaacagaaaaaaggtgcaaatta
+333959/1
CCCFFFFFHHHHHJJJICGHIJJJJIJJIJIJJJJJJJBFHFHHGIG
@7510927/1
tagaagataatcagacaattaatagaaaaatgacagaaggacagaca
+7510927/1
CCCFFFFFHHHHHJJJJJJJJJJJJJJJJJJIJJJJJJJIJIJJJJJ
@6999793/1
gtggtatctgtcgatgttgccagaacgtaagatatcctaaactcactttt
+6999793/1
BBCFFFFFHHHHGJJJIIJJJJJJJJJHIJJJJJJJJJJJJJJJJJJJJJ
@2939666/1
cccccaccaagggaagggggcggcccccatcccaacagaaggggtaaccg
+2939666/1
@<<DFDFFFHDFDBGEHFGIIIIHFCCBCCCCCCCCCBCCCBBB5:CCCB
@2409361/1
caggaaaagcccagaagaacgttcgactttcacttcattctatcggcctt
+2409361/1
CCCFFFFFHHHGHJJIGJJJJHJJJIJGIJIGGHIJGIIEII@F=FGGGI
@1364397/1
attgacaccgtctacccgtgaattgaaaaatacttctcctattaaaagga
+1364397/1
CCCFFFFFHHHHHJIJJJGHIJJJIIJJJJJJJJJJJJJJJJJJIIJJJJ
@1364425/1
attgacactaagaaatcacagagccccgggcccagatggcattcatgcag
+1364425/1
CCCFFFFFHGHHHJJJJIIJIJDIIJJJGIJIJGIJJIJIFJJJJJIJJJ
@1364426/1
attgacactaagaaatcacagagccccgggcccagatggcattcatgcag
+1364426/1
CCCFFFFFHHHHHJJIJIJJHIGHIJJIGFGHIGIIIJJJJJJJJJJJJJ
@5953280/1
gcactatataaaaaattacattcagtatcgatagataatattgatgatta
+5953280/1
@CCDFFFFHHHHHJJJJJJJJJJJIHIJJIIJJJJJJIJIJJJJJJJJJJ
@5953281/1
gcactatataaaaaattacattcagtatcgatagataatattgatgatta
+5953281/1
CCCFFFFFHGHHHJJJJJJJJJJJJHIGJJJJJIJJJJJJJJJIJJJJJI
@5953282/1
gcactatataaaaaattacattcagtatcgatagataatattgatgatta
+5953282/1
CCCFFFFFHHHHHJJJJJJJJJJJIIJJJJHIIJJJJJJJJJJJJJJJJJ
@5953283/1
gcactatataaaaaattacattcagtatcgatagataatattgatgatta
+5953283/1
CCCFFFFFHHHHHJJJJJJJJJJJJIIJJJIJJJJJJJJJJJJJJJJJJJ
@7512270/1
tagaatgtcaatgttattctaaaaagaagactgctaaacgttaaatttta
+7512270/1
@CCFFFDFHHHHHHGGIIIJIJJJJJJJGGGJJIJJJGIIGIHJJJIIII
@5954049/1
gcactggcaagtcaaagaagctagccaagagaatggcggctcac
+5954049/1
CCCFFFFFHHHHHIJJJJJIJIIJJJJIJIIIJJJIGHI:6@FF
@4942493/1
cttagatttcgaggcaaattgattgatttgcccagcacaaacttggagaa
+4942493/1
@@@DDDDDHDFDFIDEHG>F99?F<<BFH<EHI<;;;?DHICDGGE3BBD
@4942494/1
cttagatttcgaggcaaattgattgatttgcccagcacaaacttggagaa
+4942494/1
CCCFFFFFHHHHHJIJJJJJJJJJJIJJJJIJJJIJJJJJJJJJJJGJJI
@7515148/1
tagacttttcccattgaatccaagagattctcatgacagaaatttaaacg
+7515148/1
CCCFFFFFHHHHHJJJJJJJJJJJJJJGIJJJJJJJJJJJJJJJJJJJIJ
@5957213/1
gcagaaccgattaagaaaggggcagacaacttcatgtacaaatacctcac
+5957213/1
CCCFFFFFHGGHHJJIIJJJJJJJJIJJIJJIJIIIFIHIJJJJJJIJJJ
@5957214/1
gcagaaccgattaagaaaggggcagacaacttcatgtacaaatacctcac
+5957214/1
CCCFFFFFHGHHHJJIJJJJJIIJIIJJJJJJJJJJGHIJJJJJJJJJIJ
@1369995/1
attgatttaattttgacatgttagaatgccctattgaaaaccttgtagtg
+1369995/1
@@@;ABDBHHGDBEAECFHHCFFHGGG>ACGGIIIIEHECCHEHI9??:B
@3987299/1
ctaccgctttgttcaaaaatcgaacaaatccttggatacaggttcaacaa
+3987299/1
CCCFFFDFHHHGHJJIJJJJIJJJJJJJJJIIJJIJIJJJJJHIJJJJIJ
@2411264/1
caggaaatggataattataggattggatctatgactgtgtatcgatagct
+2411264/1
@1?ADFFFHGHHHJJJFIIGHIIIJJJJJJJJJJIJJGHGDIIJHICHGH
@1915958/1
caagaactgaacaaagttgaagtccttggcgttgaagctgagagtctctt
+1915958/1
?;?DDDDDFFDFFEFB:ACBH@3AABAE@BF?D??FD@BDD@BB90?D?B
@1915970/1
caagaactgaacgaagttgaagtccttggcgttgaagctgagagtctctt
+1915970/1
CCCFFFFFHHHHHJIJIJGIJJHHIIJJJJJJJJIGJJIJJJIJGHGIII
@1915971/1
caagaactgaacgaagttgaagtccttggcgttgaagctgagagtctgca
+1915971/1
@@CFFFFFHHHHHIGIHHJIJJHIJGJJIIJJIIJJIJGIIJIJGHIJJJ
@3424780/1
cgagaattcggtttttcagtttctagcgcatttgaaaaattagatgccag
+3424780/1
BB@FDDDFHHHFHIJJIIJHIJGJJJJJGIJJJGIIJJJJJJJJJJJJJJ
@3424960/1
cgagaatttgaaaagcgagcttcatgatcccctgaaaaatatatcttgaa
+3424960/1
?@<D7DDDH?AFHIE>E?AEFGE@GGFHEGHIEGHIIII@HGEGHIID>F
@3424961/1
cgagaatttgaaaagcgagcttcatgatcccctgaaaaatatatcttgaa
+3424961/1
@C<DDFFFHHHHHJJIJIIIIJIJJJIIJJJJJJJJJJJJIJIJJJJJIG
@3425818/1
cgagacaacagcagtctgctcctcctcaacaacaacaacccacttggggc
+3425818/1
CCCFFFFFHHHHHIGIIJIJJJJJJJJIJJJJJJJJJJJJJJJJJJJJJJ
@1916868/1
caagaacttgctggatctcttggtcggaaaagtaacgcccgaacaagcca
+1916868/1
@@?DDDFFHHDFFIJGIIHIGCHFEHIEEHIE:CFEDD>A@FHHAG@65=
@1916869/1
caagaacttgctggatctcttggtcggaaaagtaacgcccgaacaagcca
+1916869/1
BCCFFFFDHHHHHJIIIIJJJJJHHIJHJIJJHGIIIJJJJJJJJJJDIJ
@1916870/1
caagaacttgctggatctcttggtcggaaaagtaacgcccgaacaagcca
+1916870/1
CCCFFFFFHHHHHJJJJJJJIJIIGGJJJJJJGHIIJJJJJJIJJJJJJJ
@1917632/1
caagaagagagtggacattctttagtagaagaattgtacctggttgt
+1917632/1
@@@DDDDDFFFAFEBEF<HIIIIIFIIIIIII?GFIIFIIEFBDAFI
@1372233/1
attgcattattgatttcgaggaaataatacgaacttcaatcacacaaatt
+1372233/1
CCCFFFFFHHHHHJIJJJJIJGIJJJJJJJJJJJJJJJJJJJJJJJJJJI
@1372234/1
attgcattattgatttcgaggaaataatacgaacttcaattacacaaatt
+1372234/1
CCCFFFFFHHHHHJJJJJJJIJJJIJIJJJJIJIJJJICHIJJJJIJIJH
@1372767/1
attgcccatcactttgtcatcgaacgatgtcaccacctgattggtgatat
+1372767/1
B@BFFFFFHHHHGJJJJJJJJJJJJJJJJJIJJJJJJJJJJJJJHIJJJJ
@1372768/1
attgcccatcactttgtcatcgaacgatgtcaccacctgattggtgatat
+1372768/1
BCBFFFFFHHHHHJJJIJJJJJIJJJJJJJJIJJJJJJJIJJJJHHIJJJ
@1372769/1
attgcccatcactttgtcatcgaacgatgtcaccacctgattggtgatat
+1372769/1
CCCFFFFFHHHHHJJJJJJJJJJJJJJJJIJJJJIJJJJIJJJJFHIJII
@7520975/1
tagatttcgaggcaaattgattgatttgcccagcacaaacttggaga
+7520975/1
CCCFFFFFHHHHHJJJJJIJJJJIJJJJJJJJJJJJJJJJJJJIJJI
@7990780/1
tggacatcgaagaaaaaacattgaccaatcgccaccaatgcctggtgcag
+7990780/1
CCCFDFBEDDHHDIJJJJIGIJJEGCFGIGFGGEBFGHEEEHIHICFHII
@7990781/1
tggacatcgaagaaaaaacattgaccaatcgccaccaatgcctggtgcag
+7990781/1
CCCFFFFFHHHGHJJJJJJJJJGGHGJIJIHIIJJJJIIGGJJJIFGGII
@7992159/1
tggaccccgagacaacatcacccttcacctccacaacaacaacctcaagc
+7992159/1
CCCFFFFFG:F<DBAAEDGIGHGGGHIIIIIIIIIGIIIIIIIIIIIIII
@5470893/1
cttttagtaaacactcttctagggataaggaaggagttacagtgttttta
+5470893/1
CCCFFFFFHHHHGJJJJJIJJJJJHIJJJJJJJJJJIJJJJJHHFIIJJJ
@7008036/1
gtggttgaccccaagcttgaggttgttgttgtggaggagcagcttgctgt
+7008036/1
@@@FDFFFHHHHHJJJIIJAFHAFHHGGHIIEHGBGIDHBEGGHIIJIGG
@1921989/1
caagaagttaacggacatgcagacttcgacgatgatcaaagcaacagcga
+1921989/1
CC<DDFFDHHHHHJIJJJJIJIJIJJJJJIJJJJJJJJJJJJJJJJJJJJ
@7521859/1
tagcaactaattttacaagctatactttgc
+7521859/1
@@@DBDDDHFADFBFAGGF?HIGH@?CH?D
@7521860/1
tagcaactaattttacaagctatactttgcatagaattagtggttttttt
+7521860/1
CCCFFFFFHHHHHJJJJJJJJJJJIJJJJJIJIJIJIJJJGIIHHIJJJJ
@1375845/1
attgcttgtggtcacttttcgcgcaaaggtaaaatcgttctagacatact
+1375845/1
@@C1DFFFHHHHHJJJJJJJJJJJJJJJJJJJJJJIJJJJJJJJJJJJJJ
@3430011/1
cgagatgtggtacacgacgaatgatgtgataaatatacctgcacacacgc
+3430011/1
CCCFFFFFHHFHHJJJIJIIJIJJIJIIIJJIJIJJJJGIJJJJIJJJII
@340382/1
aaattagcccgtgttattccttccataatcttattcttgcgtactgtagt
+340382/1
@C@DDFFFHHHCFGHEHIIJJJJJJJJJJJJJJJJJJJJJJIJJJJHIJF
@6499340/1
ggtaaagctgctaaaaaagcaggaaaagcccagaagaacgttcgactttc
+6499340/1
@@?DDFDEHFHHHGIEGGIJIHIJI>GHCABHGHIIJJGIEH;FGEFAH@
@6499341/1
ggtaaagctgctaaaaaagcaggaaaagcccagaagaacgttcgactttc
+6499341/1
B@:DDFFFHHHHHJJJJJJJJJIJJJJJIJGGIJJIJIJJIJJJIGIJII
@4948462/1
cttagcagaacccgataaagcgttaccagcgcttgaggaagtaacggcag
+4948462/1
CCCFFFFFHHHHHJIJIJJJJJIJIJJJJJJJJJJJJJJIJCGGIJJJHH
@341756/1
aaattatcgacttaggagaaggcatggaaatgtatcacggattttatcaa
+341756/1
CCCFFFFFHHHHHJJJIIJJJJIJJIJJJJJJIHIJJJJJJJJJJJJJJG
@2948615/1
cccctgtttgttcttaaataaagtgtactttattgaaaaattagtaaaac
+2948615/1
;?@DADDDHFCDA?F<ACEB@AHHDAA:CHA@HI<GH4E;1:?GHGE4BB
@2948676/1
ccccttaatcagctacaacagtcaacatttcccacctttttcactcaacc
+2948676/1
CCCFFFFFHHHHHJJJJJJJJHHIJJJJJJJJJJIJJJJJJJJJJJJJIJ
@1377522/1
attggaacttacctgagatggggtggttttaaaggcggcatcagaataat
+1377522/1
CCCFFFFFHHHHHJJHIIIJJJJBHHFHIJJJIJJJJJIJJJJHHHHHHF
@7009931/1
gtggtttttttctaaaatcaatttacatattatttttgacttgaataaat
+7009931/1
BBBFDFFFHHHHHJGIIHIIJJJJJJJJJJJJJJJJJJJJJJJJJJJJJJ
@7524651/1
tagcagtcttctttttagaataacattgacattctataaagacgttagag
+7524651/1
@C@DFFFFHHHHHJJJJJJJJJJJJJJJJJIJJJIJJJJJJJJJJJJJJJ
@343100/1
aaattatgtcacataaatgtcaaaatgccacataatttgcaaaattttga
+343100/1
?@@FFFFBCFDBCEDGIEEHHCIDE?<ABHGEEFGGHG@<?H4DBD@GG=
@343101/1
aaattatgtcacataaatgtcaaaatgccacataatttgcaaaattttga
+343101/1
CCCFFFFFHHHHGIIJIJJJJJJJJJIDGGJJIJJJGIIGIJGIIIJJJI
@7525467/1
tagccaaacacacatagtacctctccacaaaaagggaaataaacaaggat
+7525467/1
CCCFFFFFHHHHHJJJJHIJJJJJJJJJJJJJJJJJJJJJJJJJJJJJJJ
@3433631/1
cgagccaatcttccgctaccgcgtgttccttaacaacgatctggtggcca
+3433631/1
CCCFFFFFHHHHHJIIGJJJIIGFHGIIIIJJJJJJIIJIIHHIIJJJJE
@2949548/1
ccccttcccttggtgggggctgaatcggtccggccgag
+2949548/1
@CCFFFFDHDHHHACFHIIIJIGGIIJIGGIJIJJIFF
@3434040/1
cgagcccttggcttccttcggagttttgcctgttccgtagcagacggcca
+3434040/1
@@@FFFFFHFHFFIGHBGGEHAFEGHIIGIFEHIEIGGGIIIIIIIIGIB
@2949756/1
ccccttgcggttaccccttctgttgggatgggggccg
+2949756/1
CCCFDFEEDHDHHHIIIAHED@EHEHIBDGHIIIBG@
@2950531/1
cccctttgttgcccgtttgccgatttaggttgttgtggtacatctccatg
+2950531/1
CCCFDFFFHHGGHJIFHIIIJICHIJJJGHIIIIIHGIGIGJJJIJIJJF
@2950532/1
cccctttgttgcccgtttgccgatttaggttgttgtggtacatctccatg
+2950532/1
CCCFFFFFHHHHHJGGHIGGIG@FHIHJJHIJIJGHGIHIIIJJJIJJJJ
@3434872/1
cgagcgtttctttagtctgtatattttcttgtatcacttattgcgtcttt
+3434872/1
@@@DBD@DF?DFF<C:ACBA?C4CHHIAHI>FDF@?FDF@FF@>FDAAFF
@2950767/1
cccgaaaaaagtttatttatcatacacag
+2950767/1
?81ABDADBADADBCDEAEF<AEEDE<??
@2950768/1
cccgaaaaaagtttatttatcatacacaggtaaacagttgtacagtagag
+2950768/1
CCCDFFFFHHHHHJJJJJIIJJGHIJIIJJDGIIJHIGIIIIJIGGGHIJ
@2950769/1
cccgaaaaaagtttatttatcatacacaggtaaacagttgtacagtagag
+2950769/1
CCCFFFFFHHHFHJJJJJJJJJJJJJJJIJGGIIJJJJJJJJJJJIIJJJ
@5473874/1
cttttatgaatcgtgataacatgcataaaatataataaaaatttatagtt
+5473874/1
CCCFFFFFCCCCDGHGCFGBA>DHIIHGGIAFFIICGGIIGIGGEHIIHG
@5473875/1
cttttatgaatcgtgataacatgcataaaatataataaaaatttatagtt
+5473875/1
CCCFFFFFCDDFFCGABDFBFEGHGIEHIIGGFGICFHIIJIJJIIGGDH
@5473931/1
cttttatgagtctaataaaggtcaaaaaccccaaagaattatctttttta
+5473931/1
@@@D?DDACDBC<EEHEHIHBE?BHEHF:EE@FHG;CGFGB<BDGGI@FH
@2951447/1
cccgaacaagccaatcagaccaacggaacgcccggagcggctgatatcac
+2951447/1
CCCFFFFFHHGGHJJJJIJJJJJJIJJIJIIJJIIBGIJFGFDCCEEEED
@3435812/1
cgagcttcatgatcccctgaaaaatatatcttgaagaactattatttttt
+3435812/1
@?@DD:D?A:<<:CEGI>=>@BHD@C<<F<FGFGFCCFFI<FF<0?BFGE
@7011766/1
gtgtaattgaagttcgtattatttcctcgaaatcaataatgcaatgtgtt
+7011766/1
@C?DFFFFHHHHHJIIGIJJJIIJIJIIIEGGHHGHGIIJIEHHIJJIII
@4417291/1
ctcgtgacttttctcccctgtttgttcttaaataaagtgtactttattga
+4417291/1
@@CFFFFFHHHHHIJJJJIJIJJJGEIJJJJJJJJJIFHIIIJJJJJIII
@884311/1
aggagatcgccagcgaacaatccttcgaggtaacctacgtggacatcgaa
+884311/1
CCCFFFFFHHHHGJJJJJJJJJJJJIJJJJGHIJJJIJJFHIJJJJJJGG
@4417374/1
ctcgtgaggaagaggaatttgaacagttaccatctactatcagagatcga
+4417374/1
B@CFFFFFHHHHHJIJJJJJJJJJJIIJIJJJJJJJIJJJIJIJJJIJIH
@885061/1
aggagctggctgctgttgtctcgctccaggttgctgttgtggaggagcgg
+885061/1
CCCFFFFFHHHHFHIGIGEHGA;D@AD<EGCG;>:9?DFB@G?DG6BBAG
@7013796/1
gtgtatgataaataaacttttttcgggtttggaaaaaattt
+7013796/1
???D?BD:C>BDD9A<<EAD@EFFEIEEEDDDDD?:?D>?@
@7014011/1
gtgtattacctctaaagctatctactcgttatataatcatcattcaaaca
+7014011/1
B@CDFFFFHHGHFJJJGGHIIJIJJJJIHIJJIIIJJIIJJJJJJJJJJJ
@7528548/1
tagctgttcactttttggtcatgattttgaggtactcgagggcatgatga
+7528548/1
CCCFFFDFHGHHHJIJGEHIJJIJJJJJJJJIEHIIJJJJJIJJJJJJJJ
@3436884/1
cgaggaataatacgaacttccatagattcaaatgaagtaaacaacatacg
+3436884/1
CCCFFDFFHHHHHGGIIGIIJIGIIIJIJJJJJJJJIGHIJJJJJJJJIJ
@3436885/1
cgaggaataatacgaacttccatagattcaaatgaagtaaacaacatacg
+3436885/1
CCCFFFFFHHGHHJJJJJJJJIHIIIJJJJJJIJJJJGHIJJJJJJJJJJ
@4419429/1
ctcgtggatggcgccctcgatttggaccagttcg
+4419429/1
@@@DDDDDFFFFDEGI:C?8?EG<F?BG?B:DAB
@4419430/1
ctcgtggatggcgccctcgatttggaccagttcgtatttgggagtgatgc
+4419430/1
@@CFDFFFHHHFABHI:FEGHHHDHGIG?GDGE?BFFHIGIGGHBFHIII
@4419613/1
ctcgtggggagcgatgacgaataaagtatgtgttcaccaagagaagaaag
+4419613/1
@@@FDDFFH?FFFGGIGIIGICGHIIDGIIBDFHGEIIIIGIGHIG@HIC
@5971863/1
gcaggagatcgctagcgaacaatccttcgaggtaacctacgtggacatcg
+5971863/1
@CCFFFFFHHHHHJJJJGIJIJIJJJJJJJJJFHIJJJJJJGHIIJIJJI
@5476579/1
cttttcaaattttcttttaaatttcatattctcataatacttttcccggt
+5476579/1
@@@DDDDDF4DFF<EGIIAFHEHFAHEHHIBHFFHIIEIEGIIIIIIDD:
@5477223/1
cttttcacaatataataaatacatatcatatcatcggggcactatataaa
+5477223/1
CCCFFFFFHHHHHGJIIJJJJIJJJJJJJJJJJJJJJJJJJJJJIJIJIJ
@2422537/1
caggaattcaactacggcgtcaccaaggaattccagacgttcgttgtggg
+2422537/1
CCCFFFFFHHFDFHIJIHGGIIFGGIIIIIJIGIGIGIGCGAEFFHEGGI
@886557/1
aggatagcaactaattttacaagctatactttgcatagaattagtggttt
+886557/1
CCCAFFFFHHHHHJJJJJJJJJJIJJJIJJJJJJJJJJHGHIJJDHIHHJ
@3998028/1
ctacgctgttgttgtggtccacccctttgttgcccgtttgccgatttagg
+3998028/1
CCCFFFFFHHHHGIHIJHIIIJJJJJJJJJIJJJJJHIGIHII;FGIJIG
@3998172/1
ctacggaacaggcaaaactccgaaggaagccaagggctcggctgctcatc
+3998172/1
CCCFFFFFHHHHGJIJJIJJJJIJJJJJJGIIJJGGIIJIJIIIADHGHH
@5972796/1
gcaggatttacccgtggagggtaacaatctgccttctacatttgcgagtg
+5972796/1
CCCFFFFFHHHGHJCFHGHIJ8CGGIJGIJJIJIIJJIJIIGIIJJIJ@F
@5972797/1
gcaggatttacccgtggagggtaacaatctgccttctacatttgcgagtg
+5972797/1
CCCFFFFFHHHGHJGHIDHHJ?FHIJJJGGIIJJJJJJJIJJJJIFGIGG
@3441206/1
cgagggcatgatgagcagccgagcccttggcttccttcggagttttgcct
+3441206/1
CCCFFFFFHHHHHJJJJJJIIGIJJJJJJJJJIIJIJIIIHIAHGIIIJI
@7532673/1
taggcactagttattaattataatcatcaatattatctatcgatactgaa
+7532673/1
CCCFFFFFHHHHHJJJJJJJJJJJJJIJJJJJJJJJJJJJJJJIJJJJIG
@7016982/1
gtgtgcccttgagaaatttgctgcctcaaaaacgtatgacaaaactatag
+7016982/1
=:==ADDBFBD<A:CC<@:CHBC<FGBEFHEFAG?DDD<DBFFFFIIFDD
@7016983/1
gtgtgcccttgagaaatttgctgcctcaaaaacgtatgacaaaactatag
+7016983/1
@@@DDDFFHHGHHJJJJJJIJJGJJJJIJIIJJJDHEIJJJJJJJIIJII
@2955969/1
cccgaatcgttaatgtttgcaatttttctgttacttttgtttccaaagct
+2955969/1
CCCFFFFFHHHHHJJIIJJJJJJJJJJJJJJJJIIJJGIIJJJJIJIJIJ
@6508175/1
ggtagatttccgtgaagtggtccgtgccccttgcggttaccccttctgtt
+6508175/1
BB?DFFFFHHHGHIJJJGIJIJJJJJJJJJJJIIJIJJJJJJIJJJJIHI
@348572/1
aaattccgcgaaattggcactggcaagtcaaagaagctagccaagagaat
+348572/1
B@CFBFFFHHHGHJJJJJJJJJJIJJJIIJJJJJDIJIIJIIJIJIIJJG
@349728/1
aaattcggaaaaacggtacccacggaaaacaaaaaaactatgataccttt
+349728/1
CCCFFFFFGHHHHJJJGIIJJJJJJJJJJJJJJJJJJJIJJIJIJJHHHH
@889312/1
aggattgttcgctggcgatctcctgcaagaactgaacaaagttgaagtcc
+889312/1
CCCFFFFFHHGHHJIJJJJJIJJJJIJJJGHJIIGJJJJJIJJIIJJHGI
@5480101/1
cttttcccattgaatccaagagattctcatgacagaaatttaaacgttcc
+5480101/1
CCCFFFFFHHHHHJIJJJJJJJJJJJJJJJIGIJJIIJJJJJJJIJFHJI
@5975265/1
gcaggttttttaacagtttgaaaaccttgataaatgaaagaaattaaaca
+5975265/1
CCCFFBDFHHHHHIGHFHIGHIJJJJJJJIJJJJJJJJJIJJJJJJJJJJ
@4422721/1
ctcgttatataatcatcattcaaacattgaagccagatcgataaaaaaat
+4422721/1
B@CFFFFFHHHHHJJJJJJJJJJJJIJJIJJJJJJIGJIIJJIJJJJJIH
@4422722/1
ctcgttatataatcatcattcaaacattgaagccagatcgataaaaaaat
+4422722/1
BCCFDFFFHHHGHJJJJJJJJJJJJIJJJJIIJJIIJJIGJJJJJJJJJJ
@3444114/1
cgaggttactattcacgacagtcaaaatagagagaaaatatataaagtga
+3444114/1
@C@FFDFFHGGHHJGIJJJIJ?FGIGIJIJJJGIIIIIIJIIJJJIJBFH
@3444115/1
cgaggttactattcacgacagtcaaaatagagagaaaatatataaagtga
+3444115/1
CCCFFDEFHHHHHJJJJIJIJHHJJJJJJJJJIJJJJJIJJJJJJJJFHI
@352620/1
aaattggtaagtctctactctcaagaaatggcctccatgccgagcaagac
+352620/1
@@@DDDD=C:DADG@FFIIIIIFDHFFFIFEFGCGGF@DFFFFE@@FEFA
@7017742/1
gtgtggtagtccctcttcgtgttccatttcata
+7017742/1
@@@DDDDDHHHHHIIIIIIGF:C<F4AHH9<EB
@5480400/1
cttttccgaccaagagatccagcaagttcttggctgccgaatgtttggcg
+5480400/1
CC@FD?DDHGHHGEBGIGGGIFGIJJCGIGEDHIJIGGG@FECHIIE7@B
@5480513/1
cttttccggaaaatgctcgaaaactcaattggcgcacattcagcagg
+5480513/1
CCCFFFFFFDHGHEGGGIJGIJJIJIJJJJJJIIIGBEHIGJIIJIJ
@5480514/1
cttttccggaaaatgctcgaaaactcaattggcgcacattcagcaggttt
+5480514/1
?@?BDDDBD<CFHIGEIFHGHIEGIIFHHGGGCHGGEGGHCFBAFGH8CH
@5480515/1
cttttccggaaaatgctcgaaaactcaattggcgcacattcagcaggttt
+5480515/1
CCCFFFFFHHGHHJJIJIJJJJIJJJJJJJIIJJIIJJJJJJJJJJJCGI
@5480516/1
cttttccggaaaatgctcgaaaactcaattggcgcacattcagcaggttt
+5480516/1
CCCFFFFFHHHHHIJJJIJJJJIJJJJIJJIJIJJJJJJJJJIJJJJFHI
@5480517/1
cttttccggaaaatgctcgaaaactcaattggcgcacattcagcaggttt
+5480517/1
CCCFFFFFHHHHHIJJJJIIJJJJIJJJJJJJJIIIJJJJJJJJJJJCHI
@5480518/1
cttttccggaaaatgctcgaaaactcaattggcgcacattcagcaggttt
+5480518/1
CCCFFFFFHHHHHJIJJJJJIGGJJJJIJJIIJJJGJJJJIJJJJJJ@GI
@5480519/1
cttttccggaaaatgctcgaaaactcaattggcgcacattcagcaggttt
+5480519/1
CCCFFFFFHHHHHJJJJJJIJIJJJJJJJJJJJJJIJJJJJJJJJJJCGI
@5480520/1
cttttccggaaaatgctcgaaaactcaattggcgcacattcagcaggttt
+5480520/1
CCCFFFFFHHHHHJJJJJJJJJJJJJJJJJIJJJJJJJJIJJIJJJJFHI
@5480521/1
cttttccggaaaatgctcgaaaactcaattggcgcacattcagcaggttt
+5480521/1
CCCFFFFFHHHHHJJJJJJJJJJJJJJJJJJJJJJJIJJJJJJJJJJHIJ
@7536212/1
taggtatttgtggtatctgtcgatgttgccagaacgtaagatatcctaaa
+7536212/1
@BCFDDFFHHHHHGHJJJJJJJIIJJJJJJJJJJJJGIIJJJJJJJIJII
@5481031/1
cttttcctgcttttttagcagctttaccattcgtcttatcgatgcattga
+5481031/1
CCCFFDDDDDBFHIIIIHIGIDHIHIIIIIIGE;?FDEHEGGADDGCHAH
@7019262/1
gtgtgtttggctagattctgtttgacattagaagagtaaacgtcagtttg
+7019262/1
B@@DDDEFGGHFHGIJIIIGCHIIHHIHIGHJJIGICFEGIJJJJJIGGG
@2958919/1
cccgataaagcgttaccagcgcttgaggaagtaacggcagcacta
+2958919/1
CC@FFFFFGDDHFHJJGIGGBHEGHIJFBCHBFEHIEIJI=6@@D
@2958920/1
cccgataaagcgttaccagcgcttgaggaagtaacggcagcactattgac
+2958920/1
C@CFFFFFGHHHHIJJJJIJJJJJJJJIJJIFGIIJJJJIICGHIJJEGE
@3445939/1
cgagtagatagctttagaggtaatacactattattaggcactagttatta
+3445939/1
?@?DADDDBFFFDHIBBFHI<CFFHHIIFIIIGIIIGIIIHIIIIIIIIH
@3445940/1
cgagtagatagctttagaggtaatacactattattaggcactagttatta
+3445940/1
@@@DDDDDHHFHHIIIGCDHAGHIIJJJJJJIIGBGHIGIJIJJFHIJJJ
@3445941/1
cgagtagatagctttagaggtaatacactattattaggcactagttatta
+3445941/1
BBBFDDFFHHHHHIJGIGIJBFHGJJIJJJJJJJJJJJIGIIJJIJJJJJ
@5977818/1
gcagtgactgccgccacactcggtatatgttgcgaatcagggctgggatg
+5977818/1
<@@DDADDDFBHDBH@F?FGGDHHG;FC>CFBD?FB:FB<>@FHIEHCDH
@1933097/1
caagacccccagccccaacaaggaggtaaaaagaagaaacaaaaacaacc
+1933097/1
B;@DFFFFHHHHGJJJJJJJJJJGHI:DCHIJJJJJIJJJJIJJJIJJJJ
@6512967/1
ggtatttgtacatgaagttgtctgcccctttcttaatcggttctgcatga
+6512967/1
B@@DFFFFBHHHHJJJJIIJIIJJJJJIJIJIJJJIIJJJGEHIIJJIJJ
@6513006/1
ggtatttgtggtatctgtcgatgttgccagaacgtaagatatcctaaact
+6513006/1
BB?DDFFFFFHFHIJJJIJJJJIJJIJJGHIIJJIIIGJIIJIJJJJJJI
@1934153/1
caagactcccgtcagcgtcctccaggagttgctgagccgtcgcggcatca
+1934153/1
??1A?BD?3CD<CEEE@ECE@?E>B>?=?DDDC>9BDDDD@@:8AA<<AA
@1934154/1
caagactcccgtcagcgtcctccaggagttgctgagccgtcgcggcatca
+1934154/1
?@1ADBEFHGHFHIIIGHHHGIJIJIJJDFHIIGGHIJIEEGGGGGDBCA
@1934155/1
caagactcccgtcagcgtcctccaggagttgctgagccgtcgcggcatca
+1934155/1
BCCFFFFFHGFFHIGEIHGHGJHGGGAGIIJIIIDEGIJHG:@@BEBFEC
@1934156/1
caagactcccgtcagcgtcctccaggagttgctgagccgtcgcggcatca
+1934156/1
CCCFFFFFHHHFHGJIJBHICGIIJJIJHIJJJJIIIIJFEHIII449>>
@1934157/1
caagactcccgtcagcgtcctccaggagttgctgagccgtcgcggcatca
+1934157/1
CCCFFFFFHHHFHJJJJJIIIIJJJJIJHHIIIJGJJJIHHIIIJEEFDC
@5482415/1
cttttcgcgcaaaggtaaaatcgttctagacatacttaatgctcttgaca
+5482415/1
@@@DDDA@F:F?FHBHFHHIIII;FDBDDGB??B@??DH>??9<DGIC@B
@5482701/1
cttttcggggtgcaatcttcttttccggaaaatgctcgaaaactcaattg
+5482701/1
@@@FFDADHH<CD@FBFEGEEHIIGIGIEHIICHGGIIGIIICDHGIGIG
@894314/1
agggaacaatttttatcgagttattgatttcgaggaataatgcgaacttc
+894314/1
CCCFFFFFHHHGHJJIJJGIIHIJJJJJJJIGIJIJIJJIJJIEGGIJJJ
@7538774/1
tagtatgatgacgtttctggacaacaaggaaagttattgccggttcataa
+7538774/1
B@CDFFFFHHHHHJJJIJIJJJJJJJJJIJJJJIIJJJJJJJJIJJJIJJ
@354157/1
aaattgttcaggtaaaatcttgcttcatgattgaaaatttgcaaggtttg
+354157/1
BC@DFFDFHHHHHIJJJJJJJJJJJJJJJIJJJJJIJJJJJJIIJJDGIJ
@4005513/1
ctactatcagagatcgaatgtgtgcagaatcagcactgaatcaaaaaaat
+4005513/1
CCCFFFFFHHHHHJJJJJIJHHHHIJJJJJJIIJJIJJJJJJJJJJJIJJ
@4005514/1
ctactatcagagatcgaatgtgtgcagaatcagcactgaatcaaaaaatt
+4005514/1
CCCFFFFFGHGHGJJJHIJIHIEGHJJJIJJJJJJJJJJJJJJIJJIJIH
@4005515/1
ctactatcagagatcgaatgtgtgcagaatcagcactgaatcaaaaaatt
+4005515/1
CCCFFFFFHHHHHJJJIJJIGIFHJJJJJJJJJIJJJJJJJJJJIJJJJJ
@895451/1
agggactaccacacgaaaggcagttcaccatcgcttgtcatgtgttgaaa
+895451/1
CCCFFFFFHHGHHIIGIJJJIIJHIJJJJJJJJJJJJGIJJJJJIIJJJJ
@4007339/1
ctactcgttatataatcatcattcaaacattgaagccagatcgataaaaa
+4007339/1
CCCFFFFFHHHHHJJJJJJJJJJJJJJJJJJJJJIJJJJGJJJJJJJJJJ
@7541821/1
tagtgtattacctctaaagctatctactcgttatataatcatcattcaaa
+7541821/1
BCCDFDFFHHHHHJJJJJJJJJJJJJJJJJJJJJJJJJJIJJJJJJJJJI
@1937023/1
caagagatgtgcatgtcccgcagatggccaccaccattctatgaaatgga
+1937023/1
B@CFFFFEFDHHHJJHIJJGIIJJJJIIJIJJIJJJJIJJJIJJIJIHIJ
@8008423/1
tggatctcttggtcggaaaagtaacgcccgaacaagccaatcagaccaac
+8008423/1
CCCFFFFFHGHGFHIJHJJJJHHIJGJJJJJJJJIJIIHIJJJIJJJJJJ
@8008424/1
tggatctcttggtcggaaaagtaacgcccgaacaagccaatcagaccaac
+8008424/1
CCCFFFFFHGHHHHJJIJJJJCHHIJJJJJIIIJIIJCHFHIJJJJJJII
@5980744/1
gcataaagtatgtctagaacgattttacctttgcgcgaaaagtgaccaca
+5980744/1
@CCFDFFFHDHDHIIIIIICHBGHIGIHGIJIEIJJGIIDHC=CBCFHIG
@5980796/1
gcataaatggatgtgtaatatgcgtgtccacgcaagtacctgctggaacg
+5980796/1
CCCFFFFFHHHHHIJHIJJJJJJJIJIJJJJJJJIJGGHIJJJJJJJJJJ
@1391139/1
attggtttatcctctactgtacaactgtttacctgtgtatgataaataaa
+1391139/1
CCCFFFFFHHHHHJJJJJJJJIIJJJJJJJJJJJJGGGIIJJJJJJJIJJ
@898440/1
agggtaacaatctgccttctacatttgcgagtgacgaagagactctcagc
+898440/1
BBCFDDFFHHHHHJJJJJJJJJIJJJJJJJIHIJJJJIIIIJJJJJJJIH
@3450903/1
cgataaaaaaatatcgcaatattagaaattttcaaatattcttcgctttt
+3450903/1
CCCFFFFFHHHGHHHGIGIGIIJJJJJJJJJJJJJJJJJJJJJJJJJJJJ
@3450904/1
cgataaaaaaatatcgcaatattagaaattttcaaatattcttcgctttt
+3450904/1
CCCFFFFFHHHHHIIIIJJGJJJJIJJJJJJJIIJJJJJJJJJJJIJJJI
@3451302/1
cgataaagcgttaccagcgcttgaggaagtaacggcagcactattgacac
+3451302/1
@?@FFFFFHGHHHJJJIIJIJIJHIIIJIDEEHHGHIJ<C==F@@DG@DE
@3451303/1
cgataaagcgttaccagcgcttgaggaagtaacggcagcactattgacac
+3451303/1
@@@DDDDDHHHHHIHG>EFHI<@DHHGHF?BFHIDGEGEFHCECG4CHGI
@3451304/1
cgataaagcgttaccagcgcttgaggaagtaacggcagcactattgacac
+3451304/1
@C@FFFFFGHFHGJJJJGJIEIEGHIIII@GHIGHIBH?2B=FEC4=F7@
@3451305/1
cgataaagcgttaccagcgcttgaggaagtaacggcagcactattgacac
+3451305/1
C@@FFFFFHHHHHJJJJJGIIJIIIIIIJGHGHIIIGGHCHHJJJGGHGI
@3451306/1
cgataaagcgttaccagcgcttgaggaagtaacggcagcactattgacac
+3451306/1
CCCFFFFFGHAFHJJJIJJJJJJJJJIJJGGIHIIJJJBGGAFEIEHIGG
@3451307/1
cgataaagcgttaccagcgcttgaggaagtaacggcagcactattgacac
+3451307/1
CCCFFFFFHHHHHJJJJIJJGIIIJJJGIGHIJJJIGJ79B8=CG77@CE
@3451308/1
cgataaagcgttaccagcgcttgaggaagtaacggcagcactattgacac
+3451308/1
CCCFFFFFHHHHHJJJJJIJJJJIIJJJJFHIJIJIJIGGGIGGIGCGGI
@3451309/1
cgataaagcgttaccagcgcttgaggaagtaacggcagcactattgacac
+3451309/1
CCCFFFFFHHHHHJJJJJJJIJJJJJJJJHHIJJIIIJFEHIEIJGEIJJ
@3451310/1
cgataaagcgttaccagcgcttgaggaagtaacggcagcactattgacac
+3451310/1
CCCFFFFFHHHHHJJJJJJJJJJIJJJIJGHHIJJIJJG@F>GGGCCGII
@6515815/1
ggtcaatgttttttcttcgatgtccacgtaggttacctcgaaggattgtt
+6515815/1
B<1ADDFFFHHHHJJJJJJJJJHIIJIJGHIJIJIJGJJJJJIIIJJJJJ
@4432303/1
ctctaaagctatctactcgttatataa
+4432303/1
???D:2BD:==<A<<<?C:<C:AA?<F
@4432304/1
ctctaaagctatctactcgttatataatcatcattcaaacattgaagcca
+4432304/1
@@@DDDD?F??DDH>E?EFAF@EHIFIG@BCCHHG<FHCCHGBCHGGGGH
@4432305/1
ctctaaagctatctactcgttatataatcatcattcaaacattgaagcca
+4432305/1
B@@DDFFFHHHHHJIJJJJJJIJJIJJJJJJIJIJJJJJJJJJJJJJJJJ
@4432306/1
ctctaaagctatctactcgttatataatcatcattcaaacattgaagcca
+4432306/1
CCCFFFFFHHHHHJJJJJJHIGIJJJJJJJJJIJJJJJJJIJJJJJJJJJ
@4432307/1
ctctaaagctatctactcgttatataatcatcattcaaacattgaagcca
+4432307/1
CCCFFFFFHHHHHJJJJJJIJJJJJJJJJJJIJJJJJJIJJJJJJJJJJJ
@4432308/1
ctctaaagctatctactcgttatataatcatcattcaaacattgaagcca
+4432308/1
CCCFFFFFHHHHHJJJJJJIJJJJJJJJJJJJJJJJJIIJJJJJJJJIJJ
@5982807/1
gcatagaattagtggtttttttctaaaatcaatttacatattatttttga
+5982807/1
B@@DDFFFGHHHDGIFHIJJJIJJJJJJJJJGIJJJJIIIJJJJJJJJJF
@358775/1
aaatttctcaagggcacacggcaacaaaaagtgataatggatacaaattt
+358775/1
CCCFFFFFHHHHHJJJJJJJJJJJIJJJJJJBFHIJJJJIJJJIJJJJJJ
@6516466/1
ggtcactttacgcgcgaaaaccattatgttttactaatttttcaataaag
+6516466/1
BCBFFFFFHHHHHJJJIJJJJJJJJJJJIIJJJJJJJJJJJJJJJJJJJJ
@359358/1
aaatttgactactgtatagctttcttctcttggtgaacacatactttatt
+359358/1
@B@DFFEFHHHHHJHHHIJIIIJJJJJIJJJJIHHGIJJIIJJJJJJIJI
@5983523/1
gcatattacacatccatttatgcaggacttctatctagtttcccacgcca
+5983523/1
CC@DFFDDHHHHFIIBGHJJJIJGECGIHIIIJIJGHGIGJ>F?GGHBHF
@4433364/1
ctctaacgtctttatagaatgtcaatgttattctaaaaagaagactgcta
+4433364/1
@@@BDDADFDBFFIBFBBBI43<FEHFE<FHEFFGEEGI>GIFIEAFIII
@4433365/1
ctctaacgtctttatagaatgtcaatgttattctaaaaagaagactgcta
+4433365/1
@CCFFFDFFHDFHIJJJIJJIHHGIHIJJJGJIJIIJJIGGIIJIJIIJJ
@4433366/1
ctctaacgtctttatagaatgtcaatgttattctaaaaagaagactgcta
+4433366/1
CCCFFFFFHHHHHJJJJIJJJIIJJJJJJJJJJJIJJJJJIJJJJIJJJJ
@7027240/1
gttaaaattagcccgtgttattccttccataatcttattcttgcgtactg
+7027240/1
C@CFFFFFHHHHHJJDHHIBFHIJJJJJJJJJJJJJJJJJJJJJIHJIJJ
@7027241/1
gttaaaattagcccgtgttattccttccataatcttattcttgcgtactg
+7027241/1
CCCFFFFFHHHHHJJFHGIEHHIJJJJJJJJJJJIJIJJJJJJJJIJJJJ
@8010435/1
tggatgtgtaatatgcgtgtccacgcaagtacctgctggaacgtttaaat
+8010435/1
BCCFFFDFHHHHHJJJJJJJJJJJJJJJJJJJJJIJJJJIIJJFIIJIJJ
@1942938/1
caagatccgagatgtggtacacgacgaatgatgtgataaatatacctgca
+1942938/1
CCCFFFFFHHHGGJEHIFHIJJIJJJJJIIIIIDGGGIIIGGGIJJJJJJ
@1942939/1
caagatccgagatgtggtacacgacgaatgatgtgataaatatacctgca
+1942939/1
CCCFFFFFHHHHHJHIJHHIJIJJJJJJJJJJJJJIJJIJJJJJJJJJJJ
@7545004/1
tataaaggtgaatatataactgacatgtttcatatgtagaacgaattttg
+7545004/1
CCCFFFFFDHHHHJJJIJJJJJJJJJJIJJJJJJJJFGIJJJJJJJJJJJ
@5489631/1
cttttgactcgacaaaaatttaaacacattgcattattgatttcgaggaa
+5489631/1
CCCFFFFFHHGHHJIJJJJIJIJJJJJGJJJJJJJJJJIIJJJIIJJJJI
@5489632/1
cttttgactcgacaaaaatttaaacacattgcattattgatttcgaggaa
+5489632/1
CCCFFFFFHHHGHIIJJJJJJIJJJJIJJJJIJJJJJJJIJJJJJHHJIJ
@5490093/1
cttttgagctattgcgatattttttcggaaaaaaagtgagtttaggatat
+5490093/1
CCCFFDDFFHGHHJJIIJJIJJJJJJJIJJJJJJJIHIJICGHIIJJJJH
@5490094/1
cttttgagctattgcgatattttttcggaaaaaagtgagtttaggatatc
+5490094/1
<@;DBAD;<:2<2<A88ACEEHEFBFFFBFEGCBEFFIFIIIIIBFIIIF
@5490095/1
cttttgagctattgcgatattttttcggaaaaaagtgagtttaggatatc
+5490095/1
?@=BDDDFHHHHGJJJIJJJJJJJJJIIJJJJJGHFHHJGIIIIJJGJJJ
@5490096/1
cttttgagctattgcgatattttttcggaaaaaagtgagtttaggatatc
+5490096/1
CCCFFADDBFDFHEEACFHHHIJJJGGGCHIJJJDBFHI@CGHHIDHHIG
@5490097/1
cttttgagctattgcgatattttttcggaaaaaagtgagtttaggatatc
+5490097/1
CCCFFDDDGHHFHIIIHGHIJJJJJIJJGIJJJJJFHIJGIHIJJHIJJI
@5490098/1
cttttgagctattgcgatattttttcggaaaaaagtgagtttaggatatc
+5490098/1
CCCFFFFFHHGHHJJJJJJJJJJJJJJJJJJJJIJFGIJHHJIIJJIIJJ
@5490099/1
cttttgagctattgcgatattttttcggaaaaaagtgagtttaggatatc
+5490099/1
CCCFFFFFHHHHHIIJIIJJJJJJJJJJJJJJJJJDHHJHIJJJJJJJJI
@5490100/1
cttttgagctattgcgatattttttcggaaaaaagtgagtttaggatatc
+5490100/1
CCCFFFFFHHHHHJJIJJIJJJJJIJJIJJJJJJI?CHIIIGJJJJJGJJ
@5490101/1
cttttgagctattgcgatattttttcggaaaaaagtgagtttaggatatc
+5490101/1
CCCFFFFFHHHHHJJJIJJJIJJJJJJJJJJJJJJFHGIIJIJJJJJJIJ
@5490102/1
cttttgagctattgcgatattttttcggaaaaaagtgagtttaggatatc
+5490102/1
CCCFFFFFHHHHHJJJJJJJJJJJJJJJJJJJJJHHHIIIJIIJJJJJJJ
@5490103/1
cttttgagctattgcgatattttttcggaaaaaagtgagtttaggatatc
+5490103/1
CCCFFFFFHHHHHJJJJJJJJJJJJJJJJJJJJJJFHIJHIJGIJJJJJJ
@5490104/1
cttttgagctattgcgatattttttcggaaaaaagtgagtttaggatatc
+5490104/1
CCCFFFFFHHHHHJJJJJJJJJJJJJJJJJJJJJJHHHJIJJIIJJJJJJ
@2967149/1
cccggagcggctgatatcaccaatcagg
+2967149/1
@@@DDDDDFFFFA83?C44?C9B?@?3B
@2967150/1
cccggagcggctgatatcaccaatcagg
+2967150/1
@@@DDDDDHHHHHA@BC?9?FCF?@DDH
@2967151/1
cccggagcggctgatatcaccaatcaggtggtgacatcgttcgatgacaa
+2967151/1
CCCFFFFFHHHHHEAGAFFHHGIEGGEIBFH?FEHJIJJGIGIHIJIJJJ
@5985229/1
gcatcactcccaaatacgaactggtccaaatcgagggcgccatccacgag
+5985229/1
CCCFFFFFHHHHHJJJJJJJJJJJHHJJJJJIIJJJJIJJJJJJJJJJJF
@5986900/1
gcatctttaaaggttttcacggccgg
+5986900/1
CCCFFFFFHHHHHFHJJJJJJJJIJI
@362887/1
aaatttttaaatttaaaaatgcgtgtgtgcaggtatatttatcacatcat
+362887/1
BCCFFFFFHHHHHJJJJJJJJIIIJIIJGHGIJCGGIJJJEHJJIJJJJJ
@5987813/1
gcatgatgagcagccgagcccttggcttccttcgg
+5987813/1
CCCFFFFFHHHHHJJJIIJJJIJJJJIJJJEI4D?
@3455690/1
cgataagacgaatggtaaagctgctaaaaaagcaggaaaagcccaga
+3455690/1
@@@DFFFFGFFHHIIGGGGIFEGEGGIJIJIJIDHGEIJDGHCHHAF
@364222/1
aacaaaaaagatggcgaaacaattagcagcaagagaaatgctggaaaagt
+364222/1
CCCFFFFFHHHHHJJJJJJIJJJJJJIIJJJJJIJJJJJJJJJJGIJJJJ
@4963048/1
cttagtgtcaatagtgctgccgttacttcctcaagcgctggtaacgcttt
+4963048/1
CCCFD?DDHFHFFHEHHEHHIG@GIIGIIIGHGIIIIIEEG;FHIIIGHI
@4963049/1
cttagtgtcaatagtgctgccgttacttcctcaagcgctggtaacgcttt
+4963049/1
CCCFFDEEHHGHHJHIIIJIJJHIJJJIJJJJJIJJJJJJJFGHJJJJJJ
@901769/1
aggtaatacactattattaggcactagttattaattataatcatcaatat
+901769/1
BCCDDFFFHHHHHJJJJJJJJJJJJJJJJJJJJJJJJJJJJJJJJJJJIJ
@5989281/1
gcatgttatcacgattcataaaagtaatataaccttagatttcgaggcaa
+5989281/1
CCCFFFFFHHGHHHJJJJJJJJJJHJIIJJJJJJJIJJIJJJJIJHIIJI
@365319/1
aacaaaagcaacttcaacaagaggaagg
+365319/1
CCCFFF<DBHHHHJIIJIJJJHIJJIJI
@4015161/1
ctagaaactgaaaaaccgaattctcgtacagtgggatggttgttaaaatt
+4015161/1
CCCFFFFFHHHHHJJIJJJIIJJJJJHIJJJIIJJIIIIHIJJJJJJIII
@8013215/1
tggcaacatcgacagataccacaaatacctaaaccttcccactaaagtta
+8013215/1
CCCFFFFFHHHHHIJJJJJJIJJJJJJJIJJJIJIJIJJJJJJIJJJIIJ
@1945220/1
caagatgtggcaatccttgcaggatttacccgtggagggtaacaatctgc
+1945220/1
CCCFFFFDHFHHFEGHIJJIIIJEIIIGIJJJFHIGGIGFGHGIIIIGHI
@1945221/1
caagatgtggcaatccttgcaggatttacccgtggagggtaacaatctgc
+1945221/1
CCCFFFFFHHHHHJJJJJIJIJJJJJJJJJJJGIJHIJJDGGIIFIJJII
@2968756/1
cccggcccagatggcattcatgcagaaccgattaagaaaggggcagacaa
+2968756/1
CCCFFFFFHHHHHJIJJJJJJJJJJJJJJJJJJJJJJJJJJJJIJIJJJJ
@5492671/1
cttttgctagtctttgtgtgaggttgcggttgcacacgtatctgctcatg
+5492671/1
@@@FFDDFFBCFHIIBCG@CDHGEHGGGIGIBH<?DCGFGBFHGIIICGG
@2969501/1
cccgggcccagatggcattcatgcagaaccgattaagaaaggggcagaca
+2969501/1
@CCFFFFFHHHHHJJIJJJJJJJJJJJJJJJGGGIJJJJJJJIJJJJJJH
@2969502/1
cccgggcccagatggcattcatgcagaaccgattaagaaaggggcagaca
+2969502/1
CC@FFDDFHHHGHJIJJIJJIJJIJJJIJIJIBHHHIJIIIIDIIIJJJH
@2969503/1
cccgggcccagatggcattcatgcagaaccgattaagaaaggggcagaca
+2969503/1
CC@FFFFFHHHDHIJJJJJIJJJJJJJJIJJJJJJFJJJIJJJJJJJJJH
@2969504/1
cccgggcccagatggcattcatgcagaaccgattaagaaaggggcagaca
+2969504/1
CCCFFFFFHGFHDGIIGIJIJIIJJIJJJJJIIJJJJJJJJIIJJIJJJH
@2969505/1
cccgggcccagatggcattcatgcagaaccgattaagaaaggggcagaca
+2969505/1
CCCFFFFFHHHHHJJIJJJJJJJJJJIJJIIGHIJJJJJJJIJJJJJIIH
@2969624/1
cccggggctctgtgatttcttagtgtcaatagtgctgccgttacttcctc
+2969624/1
?@7BDDDD6FDHHIIIIIIIIGI<FFGCCCDGGF>FEH?FDHGIHGG@CF
@7551500/1
tataccttcatctgttaacttcgtagctcctttaaaagacatttgtgctg
+7551500/1
@?:BDFFFHHHHHJJJJJJJJJJHIIJIJJJJJJJJJJGJJJJJIHIJII
@4439751/1
ctctactacagtacgcaagaataagattatggaaggaataacac
+4439751/1
???AD?DDHDBDDHF8EAFB@EFHHIHHGA@3CGIBD@FDC>:9
@4440310/1
ctctactctcaagaaatggcctccatgccgagcaagactcccgtcagcgt
+4440310/1
CCCFFFFFHHHHHJJJIIJIJGIJJJJJJIIIIJJJJJJJJJGGIJJJJG
@4440379/1
ctctactgcagaaatatgtgtggaaatgctcaagcaaagtattatttcag
+4440379/1
@@@7DDFFHHHFHIGIHIEJEGIIJJJJIJJJIIJIIJI@FEIJIJJJJJ
@4440556/1
ctctactgtacaactgtttacctgtgtatgataaataaacttttttcggg
+4440556/1
@C@FDDFFFFFFGJJDHIIIJJEHHGHCIEIIIIJJIJJJJJJIJJGIG<
@4440557/1
ctctactgtacaactgtttacctgtgtatgataaataaacttttttcggg
+4440557/1
CCCFFFDFFDDHHIGIIIJIJJIJGHHJJJJIJJJIJJJHIJJJJJIJJE
@7552725/1
tatagaggttgtacccaaacttttcggg
+7552725/1
@=;DDBDDAADFDHIIIIGHEG<:C<88
@4017133/1
ctagaactgggcaaatttggaatttcataaacaactcttaactgcttcat
+4017133/1
@C@FFFDFHHHFHIGGGHIGJJEHGGHGIJJGHGHJJJJIJJFGGJGIJJ
@5494066/1
cttttggagaacaaaaagaaggcgaggttactattcacgacagtcaaaat
+5494066/1
C@CFFDDBF>FDDHIIIIHIAHGIDHIHGHIGIGIE9DGFFGHGFGGIIE
@367153/1
aacaaactccaccacaggaacctcaagcttggggtaaaccgcaagtttca
+367153/1
@@@DDDDBFFFFH=EHFHIIGGGIII@EGGGIGI:@GGIIGIGFAGIGHG
@2444277/1
caggactatatatgacccccatcgagcaacaaatggatgatatattagaa
+2444277/1
B@@FFFFFGHGFHGHIJJIJJJIIJGGGIJIHHHJIIIJIGIIGIGGIGI
@368456/1
aacaaagttgaagtccttggcgttgaagctgagagtctcttcgtcactcg
+368456/1
CCCFFFFEHHHHHHJJJJJJJJJIJJIJIIJJJFJIJJJJJJJJJJJJJJ
@6523155/1
ggtgaattttgctctggatgaatctgatgatgaaacctctgaagttcggc
+6523155/1
@@?DDDDDHHD<CCGGB>IFBEHCHH9F@<FE@CAE@G@<CHIIDBFD:@
@2445403/1
caggagatcatgaagctcgcttttcaaattctcgtgacttttctcccc
+2445403/1
CCCFFFFFHHHHHJJJJJIGCGIJGIJJGIGHGGD?9B@FHI>D?BFH
@2445404/1
caggagatcatgaagctcgcttttcaaattctcgtgacttttctcccctg
+2445404/1
CCCFFFFFHHHHGIJJJJIJIJJJJJJGJJJJJJJJGIIGJJJJJJJIHE
@2445405/1
caggagatcgctagcgaacaatccttcgaggtaacctacgtggacatcga
+2445405/1
CCCFFFFFHHHHHJJJJJJJJJJJJJJJJJJDGIIJJJJJGIICHIIIIG
@5991743/1
gcattggtggcgattggtcaatgttttttcttcgatgtccacgtaggtta
+5991743/1
@CCFFFFDFHHHHGIJJEHHIJIHIIJJJIIJIIJJIGIJIJJHIJJGGI
@1401739/1
atttaaaagaaaatttgaaaagtatcatgagttttgtgattctccga
+1401739/1
@@@BDDD>8DF3:2AFCFIID@FFEHEFE?CED9CE?BGGIA9DBA6
@1402406/1
atttaaacacattgcattattgatttcgaggaaataatacgaacttcaat
+1402406/1
CCCFFFFFHHHHHJJJJJJJJJJJJJJJJJJJJJJJJJJJJJJJJJJJJJ
@5994008/1
gcatttttaaatttaaaaatttattcaagtcaaaaataatatgtaaattg
+5994008/1
CCCFFFFFHHHHHJJJJJJJJJJJJJJJJIIIIJJJJJJJJJJJJJJJJI
@369139/1
aacaaatatcgtctaaactcatgtttctagtagcagccatgtctgcaact
+369139/1
@@<DDDFFBHHFDHJJIJGGIGGIIGIJIIADHHIIIIGGGGHGGEGHII
@1952960/1
caagcattggtggcgattggtcaatgttttttcttcgatgtccac
+1952960/1
CCCFFFFFHHFHHIJEHIIIFHHGIIHJJJJJJJJJIIIJIGIGF
@6524006/1
ggtgagttcattttaaatgaaaaacgtatgttgtttacttcatttgaatc
+6524006/1
BC?DFFFFHHHHHJJJJJJJJJJJJJGIJJJJJJJJJJJJJJJJJJJJJJ
@2447586/1
caggagttgctgagccgtcgcggcatcactcccaaatacgaactggtcca
+2447586/1
CCCFFFEFHHHHHJJJJHIIJIJEGHIIGEHII;FI@DFGEHBCEH=AD?
@4444544/1
ctctatactttgcatcaaataaatgctccctcttcacaatataataaata
+4444544/1
@CCFFFFFHHHHHJJJJJJIJJJJIJJJJJJJJJJJJJJJIIIIIJIJJJ
@4444545/1
ctctatactttgcatcaaataaatgctcccttttcacaatataataaata
+4444545/1
CCCFFFFFHHHGHJIJJJJJJJJJJJJJJJJJJJIJJJJJJJJJJJJJJI
@1404795/1
atttaaatagggaatatgaaagatttaaaatccaggacagtatccagaag
+1404795/1
CCCFFFFFHGGFHJJJJGJIGEEHHAHGHHGHEEGGEHIIHGGHIJJIII
@1404796/1
atttaaatagggaatatgaaagatttaaaatccaggacagtatccagaag
+1404796/1
CCCFFFFFHHHHHIJJJJJJJJJJJJJJIIIIHIJJIIIJIIIJJIIJJJ
@7556266/1
tatataatcatcattcaaacattgaagccagatcgataaaaaaatatcgc
+7556266/1
@@@DDFDBDDFHDIIIIICDCIIEBEHIIIIIIIIEHGHIIGEEHIIIGF
@4022170/1
ctagaatgtgagaaccagtgggtaataggataacaacagagactttaccg
+4022170/1
CCCFFFFFFHHHHJJJIJEGIJ@FHIJJIJJJJJJJJJJJJJJJJJJJFH
@7037600/1
gttaaatttaagaggcttttaaaatttaacgtttagcagtcttcttttta
+7037600/1
@BBFFFFFHHHGHJJJJJJJJJJJJJJJJJJJJJJJJJJIIJJJJJJJJJ
@2975159/1
cccgtcagcgtcctccaggagttgctgagccgtcgcggcatcactcccaa
+2975159/1
CCCFFFFFHHHHHJJJIJJGIGHIJJJIJJJJIJJJJJGBBHHFEFFFFE
@6526461/1
ggtggattgagctgttgagttgatcctgcttgtgaatctgatggtgaact
+6526461/1
@@=DDFFFGHHHGIGIGGEEHGBHIJJIIIIGHIEEIGIGEIIIBDDFGG
@2975428/1
cccgtccgcccattttgaatagaccaaccatgatcatgggcgctgacgtc
+2975428/1
CCCFFFFFHHHFFIJIBGHGG@FHIJJJJJIIJGIJJJIJJJIEGGIJHH
@2975429/1
cccgtccgcccattttgaatagaccaaccatgatcatgggcgctgacgtc
+2975429/1
CCCFFFFFHHHHHJJJJGHHJIJIJJJJJJJJJJJJJJJJJJJIJJJJHI
@7038043/1
gttaaattttaaaagcctcttaaatttaactgaaatatagaatacacccc
+7038043/1
CCCFFFFFHHHHHJGIJIJJJJJIJJJJJJJIIJJJJIJJJJJJJJJJJI
@373472/1
aacaacaacctggagctagacaacagcaaactgctcctccacaacaacaa
+373472/1
CCCFFFFFHHHHHJJJJJJJJJJJJJJJJJJJIJJJJJJJJJJJJJJJJJ
@7038886/1
gttaaccagacaaagcacctatcgaatcgaatattagtagcaagatccga
+7038886/1
=@1AA;DDHDDDFIBEHGHFEHFGEAFHHEGFGCGICB<DFHIIIIEFB@
@7557434/1
tatatcttgaagaactattattttttttttatttttcatcacagtgatgt
+7557434/1
@@@FFFDEDFFHBHIGIGHGHGJEHIJJGHHHIJIIAF8BFIGGHEFFEE
@8020919/1
tggccatctgcgggacatgcacatctcttggagccagccaatgggattgc
+8020919/1
CCCFFFFFHHGHHJIGIHIIIIIJIIJIJIJIJIIGGIJGJIJJJGHJJI
@5997822/1
gccaaacacacatagtacctctccacaaaaagggaaataaacaaggatgt
+5997822/1
CC@FFFFFHHHHHJJGIIJJJJJJJJJJJJJJJJJJJJJJJJJJJJJJIH
@5997823/1
gccaaacacacatagtacctctccacaaaaagggaaataaacaaggatgt
+5997823/1
CCCFFFFFHGGHHJJIJJJJJJJJJJJJJJJJIJJJIJJJJJJHIGJFIF
@1408374/1
atttaactgaaatatagaatacaccccttaatcagctacaacagtcaaca
+1408374/1
CCCFFFFFHHHHHJJJJJJJJJJJJJJJJJJJJJJJJJJJJJJJHHIJJG
@374353/1
aacaaccattctgtacaattggtgacagaaatatggacatcaagaaatac
+374353/1
@@@FFDDDHHGFDCHIIEHEIG<F@EEFFHHHIIIFGIGIJIJIEIIGHG
@374475/1
aacaacctcaagcttggggtcaaccacaggtttcacaacaacaacctgga
+374475/1
CCCFFFFFHHHHHJJJJJIGHIIJGHJJJECD@GGIGGHGIJJGJGA@BF
@1409613/1
atttaagaacaaacaggggagaaaagtcacgagaatttgaaaagcgagct
+1409613/1
CCCFFADEFHHGGIJIBEHHEIGJJIGGFGGEGE:DHCDDHGGHEBHIFH
@4025544/1
ctagacttttcccattgaatccaagagattctcatgacagaaatttaaac
+4025544/1
CCCFFFFFHHGHHJJJJJJJJJJJJJJIJJJJJJJJGHIIGIJJJJIJJJ
@4025545/1
ctagacttttcccattgaatccaagagattctcatgacagaaatttaaac
+4025545/1
CCCFFFFFHHHHHJJJJJJJJJJJJJJJJJJJJJJJIJJJJIJJJJJJJJ
@4448944/1
ctctcaagaaatggcctccatgccgagcaagactcccgtcagcgtcctcc
+4448944/1
CCCFFFFFHHGFHIJJJIJGHGFGHJIGIJJHIIJJJGGGGIJIJJIGII
@5504628/1
ctttttactatttttgtatgcacaaaattcgttctacatatgaaacatgt
+5504628/1
?@@DDD=B??BFHII:<AC@@BFHGIIBHHHEGEGGIIGGD@DGIIIIIC
@5504629/1
ctttttactatttttgtatgcacaaaattcgttctacatatgaaacatgt
+5504629/1
CCCFFFDDFDFHHIIACEDFDHCEHIIGIBGGHGIIIIIGHHGIIIIGII
@5504630/1
ctttttactatttttgtatgcacaaaattcgttctacatatgaaacatgt
+5504630/1
CCCFFFFFHHHHHJJIGIJJJIHGJJIJJJIIGJJJJIIJJJJJJJJJIG
@5504631/1
ctttttactatttttgtatgcacaaaattcgttctacatatgaaacatgt
+5504631/1
CCCFFFFFHHHHHJJJHIJJJJJJJJJJJJJJJJJJJGHIJJJJJIJJJG
@8022350/1
tggccgtctgctacggaacaggcaaaactccgaaggaagccaagggctcg
+8022350/1
BCCDFFFFHHHHHJJJJJIJIJIJIJJJGIIJJJJIJIIIJJJIHGIDA<
@8022351/1
tggccgtctgctacggaacaggcaaaactccgaaggaagccaagggctcg
+8022351/1
CCCFFFFFHGHHGJJJJJJIJJJIJJJJJJIJJJJJIIJIJIIJJJJJJH
@1957062/1
caagctcaatacaatccccacattccaccccaatctagccactcttatac
+1957062/1
BCBFFFFFHHHHGJJJJJJJIHHJJJJJJJJJJJJJJIJJJJJJIJJJJJ
@5997992/1
gccaaacattcggcagccaagaacttgctggatctcttggtcggaaaagt
+5997992/1
@@@FFFFFHGHHFGIGHIJJGGIJIJJJIJJJJJJJJJJJHHJIHIIJJF
@5997993/1
gccaaacattcggcagccaagaacttgctggatctcttggtcggaaaagt
+5997993/1
CCCFFFFFHHHFGJJIIIIIJGIJJJJJJJJIJJJJJJIJIIJJIJJJJC
@5997994/1
gccaaacattcggcagccaagaacttgctggatctcttggtcggaaaagt
+5997994/1
CCCFFFFFHHHHHJJIIJJJJJJJJJJJJJJJJJJJJJJJIIIJIIJJI=
@8024294/1
tggcgccctcgatttggaccagttcgtatttgggagtgatgccgcgacgg
+8024294/1
@@<D?DDDHHGADHIHGGHGGIGHIGCGGGIJIIII8BGFGEGBGHHGFC
@4974153/1
cttatcgatgcattgaaacgcaaactgacgtttactcttctaatgtcaaa
+4974153/1
CCCFFFFFHHHHHJJJJJJJIIJJJJJJJJIJJJJJJJJJJJJJJIJJJJ
@4974154/1
cttatcgatgcattgaaacgcaaactgacgtttactcttctaatgtcaaa
+4974154/1
CCCFFFFFHHHHHJJJJJJJJIJIJJJJJJJJIIIJJJJJJJJJJHIIIH
@4974155/1
cttatcgatgcattgaaacgcaaactgacgtttactcttctaatgtcaaa
+4974155/1
CCCFFFFFHHHHHJJJJJJJJJJJJJJJIIHJJJJJJJJJJJJIJIJJJJ
@5506963/1
ctttttcactcaaccatagctttctcagcgtg
+5506963/1
CCCFFFEEDHHHHIJGEGGEHJJIIIIJJICC
@5506964/1
ctttttcactcaaccatagctttctcagcgtgtttaatttctttcattta
+5506964/1
@@@FFFDDHHHDHIJIIJFIJJIGGJIIIJCF?DG<FBGH9?FF9?DIH9
@5506965/1
ctttttcactcaaccatagctttctcagcgtgtttaatttctttcattta
+5506965/1
@@@FFFFFHHHHHIIIEHGGII<HHGGHIIFHBGHGFHEGGGIIGGHIHG
@5506966/1
ctttttcactcaaccatagctttctcagcgtgtttaatttctttcattta
+5506966/1
@BBFFFFFHHHHHJJJIIJJJJJJJJHGIJHIAEHGCFIJDFHJE9BGI<
@5506967/1
ctttttcactcaaccatagctttctcagcgtgtttaatttctttcattta
+5506967/1
CCCFFFFFHFFHGGIHHGGDFHIGIIFIJJC@:CF9D>FH?BFH<9?BG9
@5506968/1
ctttttcactcaaccatagctttctcagcgtgtttaatttctttcattta
+5506968/1
CCCFFFFFHHHHHJJJIIIJIJJJJJJIJJGHGHIHGGIIIEIJIGGIIC
@6533099/1
ggttacctcgaaggattgttcgctggcgatctcctgcaagaactgaacaa
+6533099/1
@@?DDEFFHGAFDGBHEBHGHIIJF>FHGHIJIJJIGGGHIJJHIIHEGI
@4452398/1
ctctccacaaaaagggaaataaacaaggatgtaagaactatggaggaata
+4452398/1
@@@D?DDDHD??CCBF?FHCHEHHHCE9GDBBDDGCGABDDHDGH;DBBD
@4452399/1
ctctccacaaaaagggaaataaacaaggatgtaagaactatggaggaata
+4452399/1
CCCFFFFFHHHHHJJJIIJJJJJJJJJJJJJGIGIIJJIJIIIIIJIIJJ
@4452400/1
ctctccacaaaaagggaaataaacaaggatgtaagaactatggaggaata
+4452400/1
CCCFFFFFHHHHHJJJIJJIJJJJJJJJJIJHIJJJJJIJJJJIJJJJJJ
@1960225/1
caagcttcttccagttcaccatcagattcacaagcaggatcaactcaaca
+1960225/1
CCCFFFFFHHHHHJHIJJJJJJJJJJJJJIJJJJIJJJJJJJJJJJJJJJ
@7562225/1
tatcacatcattcgtcgtgtaccacatctcggatcttgctactaatattc
+7562225/1
@@@DFFFFHHHHGIFGHHIGGGIIGGIGGGHIIJJJJIIIJJJJIIJGJI
@7562729/1
tatcacgattcataaaagtaatataaccttagatttcgaggcaaattgat
+7562729/1
CCCFFFFFHHHHHJJJJJFHIJIJJJJIJJJJIJJJJIJJJJIJJJJJJJ
@7562730/1
tatcacgattcataaaagtaatataaccttagatttcgaggcaaattgat
+7562730/1
CCCFFFFFHHHHHJJJJJFJIJJJJJJJJJJJJJJJJIJIJIJIJJJJJJ
@7563634/1
tatcagatgttggtccgccacactgtagagaattcacttatgaatgtggc
+7563634/1
CCCFFFFFHFHHGJJJJJJIJIJIIFIIIIJJJJIJJJJGIIGIJBBFHI
@4030992/1
ctagattctgtttgacattagaagagtaaacgtcagtttgcgtttcaatg
+4030992/1
@:?DFFFFHHHHHIGIIJJIIJJIIJFHHIJJHHIJIIIHIIFHIJJJJJ
@4030993/1
ctagattctgtttgacattagaagagtaaacgtcagtttgcgtttcaatg
+4030993/1
@@@ADDDEHFHFHIGIEGGHIIHIEG?FCHCGFG@EFEDHIIGEHGBAGI
@4030994/1
ctagattctgtttgacattagaagagtaaacgtcagtttgcgtttcaatg
+4030994/1
@@@DDFFFHGHFHIJGIJJGGGJGIGHHIJIGFHGIEIGD>DFEHIIIJE
@4030995/1
ctagattctgtttgacattagaagagtaaacgtcagtttgcgtttcaatg
+4030995/1
@@@FDFFDHHHHHBC@FGHDCHHDHIFHIIIIFGIIIIIFHHGEGEIIIH
@4030996/1
ctagattctgtttgacattagaagagtaaacgtcagtttgcgtttcaatg
+4030996/1
BB@DDFFFHHFHHJIJIJJJJIIJJJHHIIJJHGIIIJJJJJIJJIJJJJ
@4030997/1
ctagattctgtttgacattagaagagtaaacgtcagtttgcgtttcaatg
+4030997/1
CCCFFFFFHHHHHIIJJJJJJJJJJJJHJJJJJJJJHIIJJJHHIJJJJJ
@381879/1
aacaatttttatcgagttattgatttcgaggaataatacgaacttccata
+381879/1
CCCFFFFFHHHHHJIJHIIJJJIJJJJIIIJJJJJJJIJIJJJJJJJJJI
@8028240/1
tggcttcaatgtttgaatgatgattatataacgagtagatagctttagag
+8028240/1
CCCFFFDDHHHFFIGGGJFIIGDIIIIIIDGIGFIEFGGIJJIJJJGHGJ
@1964315/1
caaggacttcaacttcgttcagttcttgcaggagatcgctagcgaacaat
+1964315/1
C@CFFFFFGHHHHIIJJFHIJJHJJIIHIIJIIIJFIJIGIJJIIIIJII
@1964316/1
caaggacttcaactttgttcagttcttgcaggagatcgccagcgaacaat
+1964316/1
CCCFFFFFHHHHHJJJIIIJIJHJJJJIFJIIIGIJIJJJFGGIIIHGGG
@6003610/1
gccaaattgctctactctcaagaaatggcctccatgccgagcaagactcc
+6003610/1
CCCFFFFFHHGHHJJIJIIJJIJJJJJJJIIJJIIIJIIIJJJJJGIIJJ
@6003611/1
gccaaattgctctactctcaagaaatggcctccatgccgagcaagactcc
+6003611/1
CCCFFFFFHHHHHJIJJJJJJJJJJJJJJJJJJJJJJJJIJJIIJJJIJJ
@6003612/1
gccaaattgctctactctcaagaaatggcctccatgccgagcaagactcc
+6003612/1
CCCFFFFFHHHHHJJJJJJJJJJJJJJJJJJJJJJIJJJJJJJJJJJJJJ
@8028583/1
tggcttcttcccccaaggataacctctctgtcggtagatttccgtgaagt
+8028583/1
@?@BFFDFHGHGGIGIIJGIIJGIGIJJIIHIGE@FGGGGIGIGEAHHIB
@4035109/1
ctagccaaacacacatagtacctctccacaaaaagggaaataaacaagga
+4035109/1
BBBFFFFFHHHHHJJJJJHHJJJJJJJJJJJJJJJJJJJJJJJIJJJJJJ
@4035110/1
ctagccaaacacacatagtacctctccacaaaaagggaaataaacaagga
+4035110/1
CCCFFFFFHHHGHJJJJJIJJJIJJJJJJJJJJJJIIJGJJJJJJJJJII
@3465822/1
cgatactccatctctaaaaaagataattctttgggg
+3465822/1
@@<DDABBFD<<A?A?CGIII1<9?FBG4?GI<FGI
@3465873/1
cgatactgaatgtaattttttatatagtgccccgatgatatgatatgt
+3465873/1
@C@DFDFFFHHD?GHGIGJJJEFHGHHCFHHIID0:6499?49BBF49
@7566034/1
tatccattatcactttttgttgccgtgtgcccttgagaaatttgctgcct
+7566034/1
CCCFFFFFHHHHHJJJJJJJJJJJJJJIIJJJJJJHIJJJJJJJJJJJJJ
@7566067/1
tatccatttcctgtaattctggtttctctatagttttgtcatacgttttt
+7566067/1
=;=BDBDDFFFF?E?<CF9E@DCFGFHBHIHFEFDFEFFAGGECFFFFFF
@3466781/1
cgataggtgctttgtctggttaactttagtgggaaggtttaggtatttgt
+3466781/1
CCCFFFFBFFHHHIIIJJJCHEIJJJJIIFHIIIIJJDGHJJJ?FIJIIF
@919529/1
agtgaacatgtgacatagaaaatacgtaagttgctcaatgtcgtcgtttg
+919529/1
@CBFFFFFHHHHGJJJJJJJJJIJJIHHIJJJIJJJJIJJJIJHIIJJIE
@1967956/1
caaggatgtaagaactatggaggaatattacaataagccgaataaaaatg
+1967956/1
CCCFFFFFFHHHHJJJJJJJIJJJJJJJJJJJJJJJJJJJJIJJJJJJJI
@385578/1
aacacgctgagaaagctatggttgagtgaaaaaggtgggaaatgttgact
+385578/1
CCCFFFFFGHHHHJJIJJJJJHIJIJIHIJJJIIIBHHJIJJJJIIIIII
@920297/1
agtgaccaaagcaaagacgcaataagtgatacaagaaaatatacagacta
+920297/1
CC@FFFFFHHHHGJJIJJGIJGHIGICGIIGIJIHGGIJIIIGJIIIJJJ
@1968585/1
caaggattgccacatcttgtgagccgccattctcttggctagcttctttg
+1968585/1
C@CFFFFFGGHGHIIJJJJHIIIJJJJIJIIJIJJJJIJJJJJJJFIJJJ
@2985009/1
ccctattgaaaaccttgtagtggattcctaatattttttagtgaacctct
+2985009/1
@@@BDFFFHFHFDHGIGHIGFHHJEHIIJIJIAHCEGHGIJICHIGIIII
@2985010/1
ccctattgaaaaccttgtagtggattcctaatattttttagtgaacctct
+2985010/1
CCCFFFFFHGHHHJJJIIJJGIJIGIJJJJJJJJJJJJFHIJIFIIIIHI
@7567512/1
tatcgagttattgatttcgaggaataatgcgaacttccatagattcaaat
+7567512/1
@@CFFA?DF>FHAEFEGIEDGHEHFCCHGGIIIIIIIGEGGIBFHIIHEF
@7567665/1
tatcgatagataatattgatgattataattaataactagtgcctaataat
+7567665/1
CCCFFFFFHHHHHIJJJIJJIIIIJJJIJJJJJJJIIJJFHIJJJJJJIG
@7567845/1
tatcgatgcattgaaacgcaaactgacgtttactcttctaatgtcaaaca
+7567845/1
CCCFFFFFHHHHHGGIHIJIJJIGGJJIHGHIJGIJJJIGIJIDHIJHII
@7568218/1
tatcgcaatagctcaaaagggaacaatttttatcgagttattgatttcga
+7568218/1
<@@DFDFDFH?FFHGHIGCGEGIJJ>BBGHIIJJIIJFHIIGCGGJJJCD
@4456405/1
ctctctaacgtctttatagaatgtcaatgttattctaaaaagaagactgc
+4456405/1
CCCADBDFBHFFHGIEHFEHICGHHHGCHDHHIIIIIGIIIGGIIIIIII
@4456406/1
ctctctaacgtctttatagaatgtcaatgttattctaaaaagaagactgc
+4456406/1
CCCFFFFFHGHHHJJIJIIJJIIHIJJJJJJJJJJJJJJJJJJJIJJJII
@4456407/1
ctctctaacgtctttatagaatgtcaatgttattctaaaaagaagactgc
+4456407/1
CCCFFFFFHHHGHJJIJJJJJJIEHIJJJHGIJJJJJJJIJJJJJJJIJF
@4456408/1
ctctctaacgtctttatagaatgtcaatgttattctaaaaagaagactgc
+4456408/1
CCCFFFFFHHHHHJJJJIJHJJIHIJJJJJJJJJJJJJJJJJJJJJJIJJ
@6006855/1
gccaactcttcgtcactcgcaaatgtagaaggcagattgttaccctccac
+6006855/1
CCCFFFFFHHGHHJJJJJJJIHJJJHIJJJHGIIIIIIJJJJIJIJJJJI
@6542221/1
ggttgttctgcttcaccaatctgcataccgcttccgcgtgcttctct
+6542221/1
@C?DFFFFGGHHHJJJJJJJJJJJGJIIGHIIJJJIJF8?:;FG@FB
@6542403/1
ggttgttgttgttgaggaggagcagactgctgttgtctcgctcgaggttg
+6542403/1
@CCFFDFFHHHHHJJIJHJIDHIIJIIJJJJIJJEIJJIBHIGIGGIAGG
@6542404/1
ggttgttgttgttgaggaggagcagactgctgttgtctcgctcgaggttg
+6542404/1
B@@DFFFFFHGHHJHIJIJIGIGIJIJJIJIJHIGIIDGCFEFB@GH8@C
@7569414/1
tatctactcgttatataatcatcattcaaacattgaagccagatcgataa
+7569414/1
CCCFFFFFHHHHFIIJIIJIIJJJGIIJJJJJJJGIIJJJJJJJJJJJJJ
@4457502/1
ctctctgtcggtagatttccgtgaagtggtccgtgccccttgcggttacc
+4457502/1
CCCFFFFFHHH@FEFGHIGIE<EEHI@GHFGIGEGGHIICGGIGIFBHII
@6008937/1
gccaaggctaccagatgatggttatggagaaattaaaccacctagatcac
+6008937/1
CCCFFFFFHHGHHJJJIJJJICHHHHIHGIJEIEHJGJEFHGHIGJIIII
@2462094/1
cagggatactatgctgtgtaactagattatatggaattgccataggacca
+2462094/1
CCCFFFFFHHHHHIJJHIEHJJIJJJJJJJJJJJJJJJJJJJJJJJIJJJ
@6009129/1
gccaagggctcggctgctcatcatgccctcgagtacctcaaaatcatgac
+6009129/1
CCCFFFFFHHHHGIIIEGE<EGEGHGIIBGHEH0?FH4B<DGI3=B8=FE
@1971608/1
caagggcacacggcaacaaaaagtgataatggatacaaatttgactactg
+1971608/1
@@@FBDDFHHHDHIJIJJJIIIIFFHIIJIJJJGIHIJGIJJIJJJJJJJ
@1971844/1
caagggctcggctgctcatcatgccctcgagtacctcaaaatcatgacca
+1971844/1
@@CFFFFFHGHHHJDFHGGCHG>AHICEFEGBDGHBEAHGI<8=BFCHGG
@1971845/1
caagggctcggctgctcatcatgccctcgagtacctcaaaatcatgacca
+1971845/1
CCCFFFFFHHGGHJEEFDEFGDGGIIEHGGG0BDG<B?FHJ@BFBCFFFE
@922910/1
agtgtactataaaatgatgaaaccggagatcgaacagtttagcaataaag
+922910/1
B@@FFFFFGHHHHJJJJJJJJJJFIDIJIJIIJJIJJJJJJIIJJJJJJI
@7569642/1
tatctatcgatactgaatgtaattttttatatagtgccccgatgatatga
+7569642/1
CCCFFFFFHHHHHJJJJJJHHJJJJJJJIJJGJIIIJJJIH6?A?BBD?9
@1971997/1
caaggggcacggaccacttcacggaaatctaccgacagagaggttatcct
+1971997/1
BB8BDDFFHFHHDIHIJJIJIJIGIJIIIJIJJJIJJJGGIJHEEEHHHH
@1971998/1
caaggggcacggaccacttcacggaaatctaccgacagagaggttatcct
+1971998/1
CCCFFDDDHDHHGJIJFIJIIIJGIIGIGDHHHGIJIGEGGEGEHIHEHE
@5516667/1
ctttttgctgcccttgtgtgggaccagtctgttgtgtgggaccagtctgt
+5516667/1
??;?BDDDHB<FD>?C<AEACCFDGGDGGHC?G<DFGD=@G>B@?9?8CF
@1421409/1
atttacatattatttttgacttgaataaatttttaaatttaaaaatgcgt
+1421409/1
CC@FFFFFGHHHHJJJJJIEHHGIJJJJJJJIIIJGGIFGIJIJJJGEED
@7570742/1
tatctgtcgatgttgccagaacgtaagatatcctaaactcacttttttcc
+7570742/1
?=8AD4D:2CB:22C<??F@<:CF;FEF<?<?EE9?D??CDEID?BDDE?
@7052597/1
gttaccccttctgttgggatgggggccgcccccttcccttgg
+7052597/1
CCCFFFFFHHHHHIJJJJIJJJJJJJJJHJJJJ8CEHF;?;A
@7571924/1
tatgaaatggaacacgaagagggactaccacacgaaaggcagttcaccat
+7571924/1
CCCFFFFFHHHHHJJJIJIHJJJJJFGHIJJJJIJJJIIBHIFHIIIJII
@6010200/1
gccaagttaaatggtactaatcattttctatctacccgtccgcccatttt
+6010200/1
;<8DDD:AFDFFFFFGIBIDFIE@:F<CHB?CHECA?FFD:????6FF<4
@6010201/1
gccaagttaaatggtactaatcattttctatctacccgtccgcccatttt
+6010201/1
@CCFFFEFHGHHHJFHIJIIJIIJJJJJJJJJJJJIIGGIJJJJJJJJIJ
@6010202/1
gccaagttaaatggtactaatcattttctatctacccgtccgcccatttt
+6010202/1
CCCFFFFFHHHHHJGIJJJJJJIJJJJJJJJJJJJIJJIIJJJJJIJJJI
@1975583/1
caaggttgctgcgcaacttgttaatgaattaagcgaagaacagaagatta
+1975583/1
CCCFFBDFHHHHAHGIJIJGCHGIIJJJIJJJIGIJJIJJIIJHIJJJJJ
@390185/1
aacagcaagctcctccgcaacagcaacctggagcgag
+390185/1
@@@DA>BDDDFDD>GFFGG:F>?>9CD?FBDG3B@07
@1976146/1
caaggtttggaggagttgtactaatttgtgtaattgaagttcgtattatt
+1976146/1
CCCFFDEFHHHHHFHEGIHHIJJJJJJJHHHIIJJJJJIJJJJJJJJJJJ
@1976357/1
caaggttttggaattctaacttctaaaaggataccaaagataagtgcctt
+1976357/1
CCCFFBDFHFHFHGIIIJJJJJIJJJJJJJJJJJJJJJJJJJJHGHJJJI
@6011563/1
gccaatcttccgctaccgcgtgttccttaacaacgatctggtggccaccg
+6011563/1
?@<DFFFFFHFF>AFHIIIIFGHHCDFHB?BGGB@?@FIHGGGHIG@;DG
@6011564/1
gccaatcttccgctaccgcgtgttccttaacaacgatctggtggccaccg
+6011564/1
CCCFFFFFHHHGHHIJJGIG?DCGHIGJJGIIIJGHHIIGHGIJJGIJJI
@6011565/1
gccaatcttccgctaccgcgtgttccttaacaacgatctggtggccaccg
+6011565/1
CCCFFFFFHHHHHIJJJIJIFHGGIIJJJJJJEHGIIJGIIIHFIIJGIJ
@7573559/1
tatgaatcgtgataacatgcataaaatataataaaaatttatagtttttt
+7573559/1
:?@FBABDHFFFAFH@GDEFGGGIIJGGGIJEGIJJJGIIIIIGDHIIJJ
@3473191/1
cgatcttccggttccggtggccaccagatcgttgttaaggaacacgcggt
+3473191/1
@@@FFFFFHGFCFBGBHFHIHHIJJDEIGCDHIJIJJJGIEEGHII>EB=
@5518816/1
ctttttgtggagaggtactatgtgtgtttggctagattctgtttgacatt
+5518816/1
CCCFFFFDHHFHDFG<EHCGHJHIIGHGIJJJJGIFHGIFGHIJIIIIJH
@5519053/1
ctttttgttctccaaaaggtaacatagtagtgctgtataaattttttctt
+5519053/1
CCCFFFFFHHHHHJJJJJJHHJJJJJJHIIHIHGJHIJJJIIJJIJJJJJ
@5519081/1
ctttttgttgccgtgtgcccttgagaaatttgctgcctcaaaaacgtatg
+5519081/1
CCCFFFFDHFFHFGGBGGHHEHGEIHJJIIJJJJJIJIIJJJJJJJFHIJ
@4460905/1
ctctgaagctatctactcgttatataatcatcattcaaacattgaagcca
+4460905/1
CCCFFFFFHHHHHJIJGGIGGHGJHJJJIIIGIJJGIJIJJJGJIJJJIJ
@8037065/1
tgggattgcccatcactttgtcatcgaacgatgtcaccacctgattggtg
+8037065/1
@CCFFFFFFHGHHHGIHIJIJGIJIIJJHGIGIDGIIGHHGHHBFHJIGG
@4461041/1
ctctgaagttcggccaggtaccaccaaacgtagacaatattattataaac
+4461041/1
CCCFFFFFFDHHFIJIIJEHIJIJJJIEIJFGIJJJJJJJJJJJJJJJJJ
@2991012/1
ccctcgagtacctcaaaatcatgaccaaaaagtgaacagctatcgataca
+2991012/1
=?@;ADDD2CFFFBFFFII<<FAH?EFFFIIIC<@FAFCC<B<FFFFFBE
@2991037/1
ccctcgatttggaccagttcgtatttgggagtgatgccgcgacggctcag
+2991037/1
CCCFFFDEHHGHAHH?F?HHIBFGIIIGIDGCGGGGGIGGIDIHEFDCEC
@6012883/1
gccaattgagttttcgagcattttccggaaaagaagattgcaccccgaaa
+6012883/1
@CCFFFFFHHFFHIJJIIIIJJJJJJJJJIJIGGIIJJJIJJIIJJJBHI
@6012884/1
gccaattgagttttcgagcattttccggaaaagaagattgcaccccgaaa
+6012884/1
CCCFFFFFGHHHHJJJIJIIJJJJJJJJJJJJIJIHJJJJJGIJJJJJGG
@6013639/1
gccaatttcgcggaatttcaacacatgacaagcgatggtgaactgccttt
+6013639/1
CCCFFFFFHHHHGJFIJJJHIHIJIJJJJJJIGGGIJJIJJJJJJIJIJI
@2992440/1
ccctcttcgtgttccatttcatagaatggtggtggccatctgcgggacat
+2992440/1
CCCFFFFFHHFDHEH>FHIBFFCDFHEGG9CG8?GDGDDBFAEDHI;A;@
@6547808/1
ggttttttcaaatttgttcagcaactcacggaaacaagttgagaaatcct
+6547808/1
BB?DFFFFHHHHHJJIHJJIJJJJJJJJJJJJIJJJJJJJIIIJJJJJJJ
@3474921/1
cgatgacaaagtgatgggcaatcccattggctggctccaagagatgtgca
+3474921/1
@?@FFFFFHHHCFHIGEGIGIIIIIIIIIIIIIIBAGHEDF9FEAG??@D
@3474922/1
cgatgacaaagtgatgggcaatcccattggctggctccaagagatgtgca
+3474922/1
@B<BDDFFGHHFHIJJIJJIJJJJIJJJJJIIJJHEIJIJIGEG@HGFDH
@3474923/1
cgatgacaaagtgatgggcaatcccattggctggctccaagagatgtgca
+3474923/1
BCCFFFFFHHHCFIJIJJFHIIJJJJJJJJJJIJGEHIDHGHGAEG@FBG
@3474924/1
cgatgacaaagtgatgggcaatcccattggctggctccaagagatgtgca
+3474924/1
CCCFFFFFHHHFFGIIJJIHIHJJJJJJJIJIJJE>DHBFHEGBDG?B><
@3474925/1
cgatgacaaagtgatgggcaatcccattggctggctccaagagatgtgca
+3474925/1
CCCFFFFFHHHFHJJJJJJIIGIJJIJJIIIJJIGCHJJIGGIGCD9DCB
@3475332/1
cgatgacgaataaagtatgtgttcaccaagagaagaaagctatacagtag
+3475332/1
@@@DDDFFFHHGHJIHIJJJIGIJEHHJIIIJIJIJJJIGJHHIIJJFFG
@2469585/1
cagggtttcttaacctcataggtacaagtggaccagcttgcagttcactc
+2469585/1
CCCFFADFHHHHHJJJJJJJJJFHJJIJHHJJJJJJJJJJJJJIJJJJJJ
@6015705/1
gccacatcttgtgagccgccatcctcttggctagcttctttgacttgcca
+6015705/1
CCCFFFFFHHHHHIJJJJIJJJJIJJJJJJJJIJJJJJJJIIJJJJDGGI
@6015706/1
gccacatcttgtgagccgccattctcttggctagcttctttgacttgcc
+6015706/1
CCCFFFFFHHHGHJJJJIJIACFFGHGGGJG@FGEGHDDHI9?GGH<@F
@6015707/1
gccacatcttgtgagccgccattctcttggctagcttctttgacttgcca
+6015707/1
@@?DFDFFGHFFHIJJIIIIHIJIIIEGDGIJEGIDGGIJIGCCEHCHIE
@6015708/1
gccacatcttgtgagccgccattctcttggctagcttctttgacttgcca
+6015708/1
@@@DFFFFDDHHDGIIIJFIIIJJIJJCHIJJABEDCGHGIHIJJIEBFB
@6015709/1
gccacatcttgtgagccgccattctcttggctagcttctttgacttgcca
+6015709/1
CCCFFFFFHHHHHIJIJIJJIJJJIJIJJIIJIJJJJJJJJGHIJJEHHG
@6015710/1
gccacatcttgtgagccgccattctcttggctagcttctttgacttgcca
+6015710/1
CCCFFFFFHHHHHJJIJJJJJJJJJJJJJJJJJIJJJIIJJIIJJIGIJI
@6015711/1
gccacatcttgtgagccgccattctcttggctagcttctttgacttgcca
+6015711/1
CCCFFFFFHHHHHJJJJIIJJJJJJJJJJIJJJJJJJIJJJIIJJIIJJG
@6015712/1
gccacatcttgtgagccgccattctcttggctagcttctttgacttgcca
+6015712/1
CCCFFFFFHHHHHJJJJIJJIJJJJJIJJJJJJJJJJJJJJGIIIJIHIG
@6015713/1
gccacatcttgtgagccgccattctcttggctagcttctttgacttgcca
+6015713/1
CCCFFFFFHHHHHJJJJJIJIJJJJJJIJIJIJJIIJIJJJIIJJIFFHD
@6015714/1
gccacatcttgtgagccgccattctcttggctagcttctttgacttgcca
+6015714/1
CCCFFFFFHHHHHJJJJJJJJJJJJJJJJJJJJJJJIJJJJJIJJJJJJH
@392991/1
aacaggcaaaactccgaaggaagccaagggctcggctgctcatcatgccc
+392991/1
CCCFFFFFHHHHHJJJJJJJJJIJIIIJIIJIJJJJIJIIIIGGEFDGII
@927679/1
agttcgtattatttcctcgaaatcaataatgcaatgtgtttaaatttttg
+927679/1
B;1ADFFFHHHHHJIIJJJIJJJJJJJJJIJJHGHIHIJJJJIHIJJJJJ
@5520577/1
cttttttagagatggagtatcggatgg
+5520577/1
@@@DDDDA?BC<ACG:C2ACBEF88?F
@5520578/1
cttttttagagatggagtatcggatggacaatttgaacaagttacaa
+5520578/1
@@CFFFFDHFHFHJIEHBGHIGIGIGG9DBGHIJ<?F<?GBBFEEGG
@5520611/1
cttttttagcagctttaccattcgtcttatcgatgcattgaaacgcaaac
+5520611/1
CCCFFFFFGHHHGJJJJJJIJJJJIIJJJIJJJIJJJJJJJJJJJJJJJJ
@4463972/1
ctctgatagtagatggtaactgttcaaattcctcttcctcacgaggacac
+4463972/1
CCCFFFFFHDFHDGHICFJGJJHIIJJJJJIJJJJJJIIJJJJGIJJJJJ
@4463973/1
ctctgatagtagatggtaactgttcaaattcctcttcctcacgaggacac
+4463973/1
CCCFFFFFHHHHHHIJAEHIJJHIJJJJJJJJJJJJJJJJJJJJJJJJJJ
@4463974/1
ctctgatagtagatggtaactgttcaaattcctcttcctcacgaggacac
+4463974/1
CCCFFFFFHHHHHJJJEHIJJJIJJJJJJJJJJJJJJJJJJJJIJJJJJJ
@2994576/1
ccctgatccacgtataaagctcctataaacgcctcaagcagatctgctcg
+2994576/1
CCCFFFFFHHHHFHIJJJJJJJJJJJJJJJJJJIJGIIGIGIIJIJJJJI
@8040608/1
tgggcttttcctgcttttttagcagctttaccattcgtcttatcgatgca
+8040608/1
@CCFDEFFHGHHDFGIGIJJGHGIIIGIJJJJJJJIIJDIIIJIIJHIJJ
@5522264/1
cttttttccgaaaaaatatcgcaatagctcaaaagggaacaatttttatc
+5522264/1
B@CFFFFFHHGHHJJIEGHJIIJJIJIJJJJIJJJJJJJIIIJJJJJIIG
@7057458/1
gttagaatgccctattgaaaaccttgtagtggattcctaatattttttag
+7057458/1
CBCFFFFFHHHHGJJJIIJJJJJIJIIJJHIJGIJIJJIJJJJJJJJJHF
@5522908/1
cttttttctgtttcaaaataccgttggatggtaatttctctattattcgc
+5522908/1
@@@FFFFFGFFHFGIJIJIICHAFGGICDHH?FGHIJGIGGIIIJIJICG
@5522909/1
cttttttctgtttcaaaataccgttggatggtaatttctctattattcgc
+5522909/1
CCCFFFFFHBFHGEFHIICGHIAEHGIEFGI<GHHIIIIIIIIIGGIIGI
@7058120/1
gttagagaggttcactaaaaaatattaggaatccactacaaggttttcaa
+7058120/1
CBCFFFFFHHFHHJJJJJJJIJJJJJIJIJJJJJJJJJJJGIJFHIJJJG
@3477049/1
cgatgatatgatatgtatttattatattgtgaaaagggagcatttatttg
+3477049/1
@C@FFFFFHHFFHIIFGIIJGJJIJJJJJHGIJJJJJJIJJJIJIIIJII
@3477050/1
cgatgatatgatatgtatttattatattgtgaaaagggagcatttatttg
+3477050/1
CCCFFFFFHGHGHJJHIIIJIJJJJJJJIIIHIJJJJJJJJJJJJIJJJJ
@3477051/1
cgatgatatgatatgtatttattatattgtgaaaagggggcatttatttg
+3477051/1
BB@4ADFFHHHHHJJGHJJJIJJJJJJJJJJJJJJJJJJJJJJJJJJJJJ
@394913/1
aacagtttgatgttgctgttgtggagctgtttgtctgccccaagtgggtt
+394913/1
B@@DFFFFHHHHHHJJJJJJIEHIJGIIIIJJJIIIIJJJJIJHBGIIDD
@2472186/1
caggtatatttatcacatcattcgtcgtgtaccacatctcggatcttgct
+2472186/1
B@CFBDEFHHHHHJJJJJJJJJJJJJJIG@;BG9?891:C@F:BFHHB<9
@2472187/1
caggtatatttatcacatcattcgtcgtgtaccacatctcggatcttgct
+2472187/1
BC@FDEFFHHHHHJJJJJJJJJJJHIIHIHIJIJJJJJJJJJJIJJIJJJ
@4052967/1
ctagtttcccacgccagtatacagggagtggcgaaaccaacaaagtattg
+4052967/1
CCCFFFFFHHGHHJJIJFHIJJJJIJJJCFHIJIIIGGCGIIJJJFFHIE
@929752/1
agttggtattcatcctcctggagtaatatcaaaacttcatcatctattat
+929752/1
CCCFFFDDHHGHHJJJJJJJJHIHHJJJIJJJJHGIJIJJIJJJJJJJJJ
@1429009/1
atttaggagagtttatgatagctacaaaatttgatcctcacgataattgg
+1429009/1
CCCFFFFFHHHFHIJJJJJJJJJIJJIJJJJJJJJJIJJJJJIJJJJJJJ
@931408/1
agtttgatattgggactgcaagtgcgaatatctgtagtcgaagtgttgtt
+931408/1
<@@=DEBDBDBB?@@GEFGCEAACHGIII?EFGDFGIIIGH;D8??DF?D
@397207/1
aacatctttaagttcttctactgtggcgactttactatgaaacgttgttt
+397207/1
CCCFFFFFHGHHFFHIJIIJJJJHHJIEIIIHIGHIGIGEIHGHHGEHJJ
@397332/1
aacatgaccatgatgcactcggccggaccgattcagcccccaccaaggga
+397332/1
C@BFFFFFHHHHHIIIJJIIJJJJJJIJJJIJIIJIFIIIJIHHG?@BDD
@8043605/1
tgggggtcttgtgtaatgggttgaggctgaacctcagg
+8043605/1
@@@DDD0AFFDCDBDFFEII?E@?GGEFEAGFIBFFFF
@1988372/1
caagttcttggctgccgaatgtttggcgtctttcttcgatcttccggttc
+1988372/1
CCCFFFFFHHHGHJGIGHJJIFGIFIHIDAFHI<DH<B8DFFH@G6FFG@
@5525022/1
cttttttgttgtgctagtcgcaacagttttgacagaacctatgccacatt
+5525022/1
@@CFFFFDDHBDFE<CB2AC@FGHIG?FGIJJJIIEIJIBFHIIGIIJGF
@5525023/1
cttttttgttgtgctagtcgcaacagttttgacagaacctatgccacatt
+5525023/1
CCCFFFFFHHGHHGJJJIJJIJJJJJHIJJJJJJJJJJJJIJJJJJIJIJ
@5525024/1
cttttttgttgtgctagtcgcaacagttttgacagaacctatgccacatt
+5525024/1
CCCFFFFFHHHHHJJJJJJJJJJJJJJJJJJJJJJJJJJJJJJJJJJJJJ
@4991547/1
cttcaacaagaggaaggagcgcaactttcttccagttcacaatcagattc
+4991547/1
CCCFFFFFHHHHGJJJJIFIIIGIII@HIGGJJIIHGIGIGIIIJJIIJJ
@6021153/1
gccagatcgataaaaaaatatcgcaatattagaaattttcaaatattctt
+6021153/1
CCCFFFFFGFHHHJJJJJIIGGGGJJJJJIIJIIGIJJIJIJJJJJJJII
@6021154/1
gccagatcgataaaaaaatatcgcaatattagaaattttcaaatattctt
+6021154/1
CCCFFFFFHHHHGJIJJJJJHHIJJJJJJJJJJJIJJJJJJJJJJJJJJH
@6021155/1
gccagatcgataaaaaaatatcgcaatattagaaattttcaaatattctt
+6021155/1
CCCFFFFFHHHHHJJJIJJJJJJJJJJJJJJJJJIJJJJJJJJJJJJJJH
@6021156/1
gccagatcgataaaaaaatatcgcaatattagaaattttcaaatattctt
+6021156/1
CCCFFFFFHHHHHJJJJIIIHGGGHJGIIGIGIJIIIJJCFHIIJII@HI
@6021157/1
gccagatcgataaaaaaatatcgcaatattagaaattttcaaatattctt
+6021157/1
CCCFFFFFHHHHHJJJJJJJJJJJJJJJJJIIJJIJJJJJIJJJJJJJIJ
@8045080/1
tgggtacaacctctatactttgcatcaaataaatgctcccttttcacaat
+8045080/1
B@CFBDFFGGHHHIGJIIJJJJJJIJHIIHGIIIGJJJIJJJJJJGJJGI
@933324/1
ataaaaaattacattcagtatcgatagataatattgatgattataattaa
+933324/1
CCCFFFFFHHHHHJJJJJIJJJJJJJJJJJJJJJJJJJJJJJJJJGIJJI
@2999606/1
cccttaatcagctacaacagtcaacatttcccacctttttcactcaacca
+2999606/1
@@@FFFFFHHHHGGCFHIIIHIGIIIIJJJJFHIJJJJJJJIIJIGIJJI
@2999607/1
cccttaatcagctacaacagtcaacatttcccacctttttcactcaacca
+2999607/1
CCCFFFFFHHHHHJJJJJJJHIIJJJJJIJJJJJJJJJJJJJJJJJJJJJ
@4058346/1
ctatacagtagtcaaatttgtatccattatcactttttgttgccgtgtgc
+4058346/1
CCCFFFFFHHHHHIJJJJJJHIJJJJJJJIJJJJJJJJJJJJJJJJJIJI
@5527906/1
gaaaaaaacaagagaacttagcagctttggaaacaaaagtaacagaaaaa
+5527906/1
@@BFFFFFHHHHHJJJJJJJJIJIIJJJJIGIIIIJJIJFFHIJJJJIJG
@5527971/1
gaaaaaaaccactaattctatgcaaagtatagcttgtaaaattagttgct
+5527971/1
CCCFFFFFHHHHHJJJJJJJJJJJJJJHIJJJIJJJIJJJJJJJJIJJJJ
@3481951/1
cgatggctgttcactttttggtcatgattttgaggtactcgagggcatga
+3481951/1
CCCFFFFFHGHFFIJJIIJGICHHJIIJJJIGFHGFHHIIJIIIJJJJJJ
@6556375/1
gtaaaagtgtgctcaattggtttatcctctactgtacaactgtttacctg
+6556375/1
?@@DDD>BFCCDFEGI@HG<AEHGIIGIIIFIIICGCHHGIGHG9BBFHG
@6556376/1
gtaaaagtgtgctcaattggtttatcctctactgtacaactgtttacctg
+6556376/1
CBBFFFFDHFHHHIIJJJJJHHJJJJJJJJJJJJIIJJJJJJIJJJJJJJ
@6556377/1
gtaaaagtgtgctcaattggtttatcctctactgtacaactgtttacctg
+6556377/1
CC@FFFFDHFHHHJJJJJJJHIJJJJIJJJJIIJIIJIJJJJJJJJJJJJ
@6556378/1
gtaaaagtgtgctcaattggtttatcctctactgtacaactgtttacctg
+6556378/1
CC@FFFFDHFHHHJJJJJJJHIJJJJJJJJJJJJIJJJJIJJHIJJJJJJ
@7585659/1
tattacaataagccgaataaaaatgcaaaaaactataaatttttattata
+7585659/1
??@?D??DC>FDDGEF>FFDFFA>94C@?GGD@<FGIIEEA>BFEFIE@?
@6023638/1
gccagccaatgggattgcccatcactttgtcatcgaacgatgtcaccacc
+6023638/1
@@@FFDDFDFHFHIDHGGCDDFCFHJJIGHIGIIIIGHIIJI@GGEFGEH
@6023639/1
gccagccaatgggattgcccatcactttgtcatcgaacgatgtcaccacc
+6023639/1
CCCFFFFFGHHHHJJIJJJJJJJJJJJJIJJJJJJJJJJJJJHIHHIIJJ
@1997571/1
caataactttccttgttgtccagaaacgtcatcatactagacttttccca
+1997571/1
CCCFFFFFHHHHHJJJJIJJJJJJJJJJHIJJJJJJJJJJJJJJJJJJJJ
@7067181/1
gttatatattcacctttatatatgtcacattttgtggttctttaacgaaa
+7067181/1
???B?DDDHF4D<DGIB@HIH<HB?EBHDHHII>GGGDHGGHH>FFI?BA
@5529048/1
gaaaaaaatgtcaaaattttgcaaattatgtggcattttgacatttatgt
+5529048/1
@@@FFBDFHHHHHIJIIJIJGIJJJJJJJJJJIIDIJJJJIIIIIJFIIG
@5529049/1
gaaaaaaatgtcaaaattttgcaaattatgtggcattttgacatttatgt
+5529049/1
CBCFFFFFHHHHHJJJJJJJJJJJJJJJJJIIIJIJJJJJJJJJJJJJJF
@5529050/1
gaaaaaaatgtcaaaattttgcaaattatgtggcattttgacatttatgt
+5529050/1
CCCFFFFFHHGHHJJJJJJJJJJJJIJJJJIIJJIIJJIIIIJJJJJJJH
@5529051/1
gaaaaaaatgtcaaaattttgcaaattatgtggcattttgacatttatgt
+5529051/1
CCCFFFFFHHHHHJJJJJJJIJJJJJJJJJIJJJJJJJJJJIJJJJIJJH
@4059215/1
ctatactttgcatcaaataaatgctcccttttcacaatataataaataca
+4059215/1
CC@FFDFFHHGAFFFGIIIIIBFAH@BBHHIGGIIIIEC@DHIGIFFGGG
@4059216/1
ctatactttgcatcaaataaatgctcccttttcacaatataataaataca
+4059216/1
CCCFFFFFHHHHHIJJJJJJJJJIJJJJJJJJJJJJJJJJIJJIJJJJII
@3482706/1
cgatggtgaactgcctttcgtgtggtagtccctcttcg
+3482706/1
@@@DDDDDDHHFFIIBHIA7:C:?FEFEFFCFB@?CBD
@936137/1
ataaaacttttatcgtaagttaaggccaatagttctttccttttaatagg
+936137/1
CCCFFFFFHHHHHJJHJJJGJJJJJJJJJJJJIJJJJJJJJJJJIJGIIJ
@5529694/1
gaaaaaaccagagacgattttgtcgaagatctctgtgagaagacaga
+5529694/1
@@CFFFFFHHHHHJJIIHIIJB?BFGIG@GHIGIIEHCHGIIIJJJI
@5529695/1
gaaaaaaccagagacgattttgtcgaagatctctgtgagaagacaga
+5529695/1
CCCFFFFFHHHHHJJJIJJJJIFHIJJJJJJJJJJIHIJJJJJJJJI
@5529696/1
gaaaaaaccagagacgattttgtcgaagatctctgtgagaagacaga
+5529696/1
CCCFFFFFHHHHHJJJJJJJJHHHIJJJJJJJJJJJIJJJJIJJJIJ
@3483346/1
cgatgtcaccacctgattggtgatatcagccgctccgggcgttccgttgg
+3483346/1
BCCDFDDFFHFHHJJGIJJJAFHIIJJJJJJJJGIJJJIBH<@;EHAEHG
@7588478/1
tattatattgtgaaaagggagcatttatttgatgcaaagtatagaggttg
+7588478/1
BBCFFFFFHHHHHJJJJJJIJJIJJJIJJIJIIJJJJIEFHIJJGIJGHI
@3484152/1
cgatgttgccagaacgtaagatatcctaaactcacttttttccgaaaaaa
+3484152/1
CCCFFFFFGHHHGIIIEHIIJIIGIJJJGGIJJJJJJJJJJJIIIJJJJJ
@6560014/1
gtaaaatcttgcttcatgattgaaaatttgcaaggtttggaggagttgta
+6560014/1
@@CDDDFFFHGGHJJJJIJEHHEHIIIJIJJJIIJEFGG@FGG=FB>GHH
@6560015/1
gtaaaatcttgcttcatgattgaaaatttgcaaggtttggaggagttgta
+6560015/1
@BBFFFFFHHGHHJJJJIJJJJJJJJJJIIIJJJJGHIIJIJIGIHIJHI
@6560016/1
gtaaaatcttgcttcatgattgaaaatttgcaaggtttggaggagttgta
+6560016/1
CC@DDFDDDHHFDIGHFEEHGCHHIGFGGFGICHHCFGHECHCHG:DGGC
@6560017/1
gtaaaatcttgcttcatgattgaaaatttgcaaggtttggaggagttgta
+6560017/1
CCCFFFFFHGHHHJIGHEIHGGCHIJJHGGJIIJI?FHJJJIJJJHIIHI
@6560018/1
gtaaaatcttgcttcatgattgaaaatttgcaaggtttggaggagttgta
+6560018/1
CCCFFFFFHHGHHJJJJIGJJJJJJJJJJJIJJJJHIIJIGHJIJFHIGG
@6560019/1
gtaaaatcttgcttcatgattgaaaatttgcaaggtttggaggagttgta
+6560019/1
CCCFFFFFHHHHHJJJJJHJHGIJJJJJJJJJGIIHHIJJIIJHIHIIII
@4996402/1
cttcaacttcgttcagttcttgcaggagatcgctagcgaacaatccttcg
+4996402/1
?@14ADEFHHHHHJJJHJJIIJJIIGJJHIJJJJJIJJJJJJJIFGIJJJ
@4996403/1
cttcaacttcgttcagttcttgcaggagatcgctagcgaacaatccttcg
+4996403/1
@@@B=DB;FB=<DBFGAE<CH4<ABGEGBBGEE>FHHHBFABB?BGEHDF
@4996404/1
cttcaacttcgttcagttcttgcaggagatcgctagcgaacaatccttcg
+4996404/1
CCCFFFFDHHHFHJJJFHGIJIJJJJJJIHJIIIJJJJIIIIJJIIJJJJ
@4060639/1
ctatagttttgtcatacgtttttgaggcagcaaatttctcaagggcacac
+4060639/1
CBCFFFDFHHHHHJJJIJHIJJJJJJJJJJJIJJIJJIJJJJJJJGJJIJ
@4996597/1
cttcaactttgttcagttcttgcaggagatcgccagcgaacaatccttcg
+4996597/1
CCCFFFFFHHHHHJIJIIIJIHIJGHJJJJJJJIJGIJJIJJJJJIEHIG
@5531537/1
gaaaaaagtgagtttaggatatcttacgttctggcaacatcgacagatac
+5531537/1
C@CFFFFFHHFHHHJJJIIJJJJJJJIJIIIJJIJIIJIJJJIJIIJJII
@1435383/1
atttagtccttggccagaagtctagattcatctcaccagtatattttcca
+1435383/1
CCCFFFFFHHHHHJJJJJJJHIIIJ3AFHHIJJJIIJIIGIJIJJJJJJJ
@5531680/1
gaaaaaagtttatttatcatacacaggtaaacagttgtacagtagaggat
+5531680/1
CCCFFFDFFFHHHJJJJJJJJJJJIJJCFHIJJJIJIIJIIGGIGIIIJI
@938155/1
ataaaatataataaaaatttatagttttttgcatttttattcggcttatt
+938155/1
CCCFFFFFHHHHHJJGJJJJJJGJJIJJIJJJJJJIIIJJJJJJJIJIII
@938156/1
ataaaatataataaaaatttatagtttttttgcatttttattcggcttat
+938156/1
@@@DDEF4DDDFHIIIIIIIIAFGIIICGH:?3DHCAEEGEAFB9FGGHH
@5532139/1
gaaaaaatatcgcaatagctcaaaagggaacaatttttatcgagttattg
+5532139/1
CCCFFFFFHHHHHJJJJJJJJJJJJJIJJIJJJJJJJJJIJJJJIIJJII
@4997493/1
cttcaagcaaagcttctctaactggtatagctttaggaaacggtttatga
+4997493/1
CCCFFFFFHHHHHJJJJ@HJIJJJIFHIJJJJJJJJIJJJJJJGGHIJJJ
@2001389/1
caataatgcaatgtgtttaaatttttgtcgagtcaaaagcgaagaatatt
+2001389/1
@@@DADDAHHDFBABHEH>BBHIGIGEFDFE?GCGEHACFDE:@F@FHC@
@2001390/1
caataatgcaatgtgtttaaatttttgtcgagtcaaaagcgaagaatatt
+2001390/1
@@@DDAD?=FFDFIIEGBIIIEEHHE8FHG@F1:CGA@CDDBGGGIIGDH
@2001391/1
caataatgcaatgtgtttaaatttttgtcgagtcaaaagcgaagaatatt
+2001391/1
CCCDFFFBHCFDFCG<CFHIIIGICHEDHEEHIIHEDH;B@BGH6F@FDH
@2001392/1
caataatgcaatgtgtttaaatttttgtcgagtcaaaagcgaagaatatt
+2001392/1
CCCFFFFFHHHHHFHHIJIJJJJJJJJIIIJJHIIJJJJJJJIJJIJJJJ
@2001393/1
caataatgcaatgtgtttaaatttttgtcgagtcaaaagcgaagaatatt
+2001393/1
CCCFFFFFHHHHHGHIJJJJJJJJJJJJJIIJHHJJJIJJJJJJJJJJJJ
@2001394/1
caataatgcaatgtgtttaaatttttgtcgagtcaaaagcgaagaatatt
+2001394/1
CCCFFFFFHHHHHHIIIJIJJJJJJJJJJJJJHHIJJJJJJJJJJJJJJJ
@2001395/1
caataatgcaatgtgtttaaatttttgtcgagtcaaaagcgaagaatatt
+2001395/1
CCCFFFFFHHHHHHIIIJJJJJJJJJJJJJJIHIJJJIJJJJIJIJJJJJ
@7590691/1
tattcttccaattccgtatttgtttcatatgctctttttcctttagacgc
+7590691/1
CCCFFFFFHHHHHJJJHIJJJIHJJJJIJJJJJJJJJJJJJJJJJJJJJJ
@6561181/1
gtaaaattagttgctatccttctctttgacattgcttgtggtcacttttc
+6561181/1
C@CFFFFFHHHHHJJJJJJJJJJJJJJJJJJJJJJJIJHIJHIJJJJJII
@3005701/1
cccttttgagctattgcgatattttttcggaaaaaaagtgagtttaggat
+3005701/1
@@?DFFFFFHGHFGBEGIGG:CHHIIIIGIBHGDHHII8@CA=EHGGIE9
@3005702/1
cccttttgagctattgcgatattttttcggaaaaaagtgagtttaggata
+3005702/1
CC@FFFFFHHGHHJJIIJIJIJJJIIJHHHIGGIJJIDGIGHIHGIIEIE
@3005703/1
cccttttgagctattgcgatattttttcggaaaaaagtgagtttaggata
+3005703/1
CCCFFFFFHDHGFHIIIIJJJJEIJJJJJIJIJJJIIHGIICFHIEHJJJ
@3005704/1
cccttttgagctattgcgatattttttcggaaaaaagtgagtttaggata
+3005704/1
CCCFFFFFHHHGFIJJIJIJJIJJJJJJJJIJJJJJJBFIJJJJJJJJIJ
@403007/1
aaccacccagacaggagatcatcgaagatttggagaatattgtggtagac
+403007/1
CCCFFFFFHHHHHJJHJJJJIJJJJJJIJJJJJIJJJJJJJJJJJHJIIJ
@403577/1
aaccagactgttagatggatacgataaatttgaaagacacattggttaca
+403577/1
CCCFFFFFHHHHHJJIJJJJJJJJJJJJJIJGJJJJJJJJJJIJIIIJJJ
@4999069/1
cttcaagtgggcagaagttttttccataagccagtcggagaaattatcga
+4999069/1
CCCFFFFDHHHHHIIJJHJJJJJJJJJJB?CDGIHIJJJIGIJIJJJIJH
@4062909/1
ctatatttcagttaaatttaagaggcttttaaaatttaacgtttagcagt
+4062909/1
@@@D?DDDD<B?FFGH@FH@H:<CGACHII@FHI@GHBGHGGHHDFFGG?
@4062910/1
ctatatttcagttaaatttaagaggcttttaaaatttaacgtttagcagt
+4062910/1
BB@FFFFFHHHHHHIJJJJJJJHJJJIJJJJJJJJJJJJJJIJJJJJJJH
@4062911/1
ctatatttcagttaaatttaagaggcttttaaaatttaacgtttagcagt
+4062911/1
CCCFFFFFHFHHHHHJJJJGIIHJJJJJJJIJJJJJJJJJJHIIIIIJJJ
@4062912/1
ctatatttcagttaaatttgagaggcttttaaaatttaacgtttagcagt
+4062912/1
CCCFFDFFHDFFHIIJJJJGEGGHIIIJJJIJJJJJJIJJJGHJJJIIJF
@8052954/1
tggtaatcttagtgtctttcagtcccgaataccgattctcagccgagctg
+8052954/1
@@@?DDFFHHFHFGCBGHHBHICFHGGGGGGIIIHIHDEGEGGIDGIDID
@2482963/1
caggttttttaacagtttgaaaaccttgataaatgaaagaaattaaacac
+2482963/1
@@@<BDEFHGHHHIIEHIGIJJJIJGJJIIIIJJIJJIIJIJJGJIIJJG
@2482964/1
caggttttttaacagtttgaaaaccttgataaatgaaagaaattaaacac
+2482964/1
@C@DDEFFHHHHHJJHJJIJJJJJJJJJHIIIJJJJJJJJJJJJJIJIII
@1439062/1
atttatcacatcattcgtcgtgtaccacatctcggatcttgctactaata
+1439062/1
CCCFFFFFHHHHHJJJJJJJGIEGIIIJIIIJIGIGHHIIIJJJJJIGII
@7592641/1
tattgatttaattttgacatgttagaatgccctattgaaaaccttgtagt
+7592641/1
CCCFFFFFGHHHHJJJJJJJJJJJJJJJJJJJJJJJJJJJIJJJJJGIJF
@3488194/1
cgattcagcccccaccaagggaagggggcggcccccatcccaacagaagg
+3488194/1
CCCFFFFFHHHHHJJJJJIJJIIJJJJJIIFDDDDDDDDDDDCDDDDDDD
@6028544/1
gccagtgccaatttcgcggaatttcaacacatgacaagcgatggtgaact
+6028544/1
CCCFFDFFHHHHHJJJJJJBHHIJIIJHGHGGGGEGGGEIGHJJ@AHHHI
@3488603/1
cgattcgataggtgctttgtctggttaactttagtgggaaggtttaggta
+3488603/1
CC@FFFFDFFHHAEFGIIEFCGEIEHHIJJIJGIFFIJIJJJBFGFHI?B
@3007479/1
ccgaaaattaggagtttggaaacaacgtttcatagtaaagtcgccacagt
+3007479/1
?@@BDDDDDFDHF@EHIIIHGCEHHGHGHGI>FEGFFGGIIIIGIIGGEB
@7074273/1
gttattctaaaaagaagactgctaaacgttaaattttaaaagcctcttaa
+7074273/1
CBCFFFFFHHHHHIJJIJJJJJJJJJJJJJJJJJJJJJJIJJJJJJJJJJ
@3489989/1
cgattggtcaatgttttttcttcgatgtccacgtaggttacctcgaagga
+3489989/1
@@?DDDD=C?FDHAGHIII?EH>3AHHEIGDHICGHIDEGIIEFD7DHI>
@406946/1
aaccgattaagaaaggggcagacaacttcatgtacaaatacctcacctta
+406946/1
C@@FFFDFHHHHHJJJJJIJJJJJJJJJJJJIIIJJIJJEIJJJJJJJIJ
@406947/1
aaccgattaagaaaggggcagacaacttcatgtacaaatacctcacctta
+406947/1
CCCFFDDDHHHGHJJIIJIIIIIHGIJJJJJJDIIIIIJJJJJJJJJJJI
@6566340/1
gtaaacagttgtacagtagaggataaaccaattgagcacacttttacttc
+6566340/1
BB@FFFFFHHGHHIIIIIGGIJDGHHJJJJIJIHIGGGIIJJJJJJJJJI
@6566341/1
gtaaacagttgtacagtagaggataaaccaattgagcacacttttacttc
+6566341/1
CCCFFFFFHHHHHJIJFHIJJJIJJJJJJJJJJJJJJJJJJJIJJJJJJJ
@4066910/1
ctatcgatactgaatgtaattttttatatagtgccccgatgatatgatat
+4066910/1
CCCFFFFFHHHHHJJJHIJJJJJJJJJIJJJIJJJJJJFHHHJJJJIIJJ
@6567036/1
gtaaaccgcaagtttcacagcaacaacctggagcgaaacaacagcagccc
+6567036/1
CCCFFFFFHHGHHIJJJJJJIJJJJJJIJJJJJIJJJJJJJJJJJJJJJJ
@6567987/1
gtaaacgtcagtttgcgtttcaatgcatcgataagacgaatggtaaagct
+6567987/1
@@@DDDDADFFDHGIDD:CFHGHIFIIIIIIIGIIIIIIIDHG9DFGIIG
@6567988/1
gtaaacgtcagtttgcgtttcaatgcatcgataagacgaatggtaaagct
+6567988/1
CBCFFFFFHHHHHJIJJDHGHIIJIIJJJIHHIIIJIEIJIJJBFHIJII
@6567989/1
gtaaacgtcagtttgcgtttcaatgcatcgataagacgaatggtaaagct
+6567989/1
CCCFFFFDHHHFHJGHIEHIIJJJJJIJJJHIJIIJEHIJJJJGHIJIII
@6567990/1
gtaaacgtcagtttgcgtttcaatgcatcgataagacgaatggtaaagct
+6567990/1
CCCFFFFFHHHDHJJJJGIJJJJJJJJIJJIJJJJJIEHIJJIGHIJJJB
@6032207/1
gccataccatgtttaaattacagaaaagccttagaaaaggaagaatcgga
+6032207/1
CCCFFFFFHHHHHJJJJJIJJJIJJJJJJJJJJJJJJJJJJJJJJJIIJI
@6032208/1
gccataccatgtttaaattacagaaaagccttagaaaaggaagaatcgga
+6032208/1
CCCFFFFFHHHHHJJJJJJJJJIJJJJJJJJJIJJJJIJFIJJIJJJJIE
@6033579/1
gccatattgatttaattttgacatgttagaatgccctattgaaaaccttg
+6033579/1
@@CFDBEFFFHHGIIJJJJJIIIGGJIJIJJJJJJJJIJJIEIIJIJJII
@6033580/1
gccatattgatttaattttgacatgttagaatgccctattgaaaaccttg
+6033580/1
C@@DFFFFHHHHHJJJJJJJJJIJIJJJJJJJIJJJJJJJIGJIJJJJII
@6033581/1
gccatattgatttaattttgacatgttagaatgccctattgaaaaccttg
+6033581/1
CCCDFDFFHHHHHIIIJJJEHIIHIIJIJJJJIIJJJJJJJJJJJJJJJI
@6033582/1
gccatattgatttaattttgacatgttagaatgccctattgaaaaccttg
+6033582/1
CCCFFFFFHGHHHJJJJJJJJIJJJJJJIJJJJJJJIJFIJJJJJIJJJI
@6033583/1
gccatattgatttaattttgacatgttagaatgccctattgaaaaccttg
+6033583/1
CCCFFFFFHHHHHJJJJJJJJJJJJJJJJJJJJJJJJJJJJJJIJJJJJJ
@6033584/1
gccatattgatttaattttgacatgttagaatgccctattgaaaaccttg
+6033584/1
CCCFFFFFHHHHHJJJJJJJJJJJJJJJJJJJJJJJJJJJJJJJJJJJJJ
@2008459/1
caatacttctgtattctacattccaccttgcgtcttacgttgtttgattt
+2008459/1
CCCFFFFFHHHHHJJJJJJJJJJJJJJJJJJJJJJJIJIIIIIIJGHIIJ
@4069012/1
ctatgaaatggaacacgaagagggactaccacacgaaaggcagttcacca
+4069012/1
CCCFFFFFHHHHHJJJJGIJIJJJJJJJJJJJJJJJJJJJIIJFHIJJJJ
@1443128/1
atttattacttcaagcaaagcttctataactggtatagctttaggaaacg
+1443128/1
@BCFFFFFHHHFHIJJIJJJJJJJJJJEIIJJIHHGJJJJJJJJIJJIJJ
@7596683/1
tatttatcacatcattcgtcgtgtaccacatctcggatcttgctactaat
+7596683/1
<@@DDFFAHHFDFBGGHGFFBH>FG??FDGBBGGGFEB??F<FGGDGEHD
@4481811/1
ctcttaaatttaactgaaatatagaatacaccccttaatcagctacaaca
+4481811/1
BC@FDEDFGGHGHIHJIJJJDHIJIGIJJJIJGIJGIGIEHIJGJIJJJI
@2488799/1
cagtacgcaagaataagattatggaaggaataacacgggctaattttaac
+2488799/1
BCCFFFFFHHHHHJJJJIJJJJJJJJJJGIGJJJIJJJJJJJJJJJJJJI
@2009544/1
caatagctcaaaagggaacaatttttatcgagttattgatttcgaggaat
+2009544/1
CCCFFFFFHHGHHJJJJJJJJJJJJJJJJJIJHIJJJIIJJJJJIJJJJJ
@2489942/1
cagtagtcaaatttgtatccattatcactttttgttgccgtgtgcccttg
+2489942/1
BCCDFFDEHHHHHJJHHJJJJJJJJJJJJJJJJJJJJJJJJJIJJJJJJJ
@2010251/1
caatagtgctgccgttacttcctcaagcgctggtaacgctttatcgggtt
+2010251/1
CCCFFFDFHHHHHIIJJJJJJJJJJJJJJJJJJHIJJJJJJJJJJJJJJJ
@1444601/1
atttattattagagtgtcctcgtgaggaagaggaatttgaacagttacca
+1444601/1
CCCFFFFFHGHHHJEGGGHIJFEFGGHIHIJJJEHCHIGGHFHH?GHHED
@8058585/1
tggtcatccaattctcccacttggtgaagcaaaacgcaggttctgaatgc
+8058585/1
@CCFFFFBFHHHHJJJJJJJJJIIFEGCHGHIIEIEIGIHGCHIGJIJEI
@5006884/1
cttcaattacacaaattagtacaactcctccaaaccttgcaaattttcaa
+5006884/1
CCCFFFFFHHHHHJJJJJJHHIJIJJJJJJJJJJJJJJJJJJJJIJJJJJ
@4071581/1
ctatgatgttgatttggtaccagataccccgaaaaagtttttaagaaccg
+4071581/1
CCCFFFFFHHHHHJJJJGIIJJJJJJJJJJJJJJJJJHJJJJIJJJJJJJ
@7598880/1
tattttgactgtcgtgaatagtaacctcgccttctttttgttctccaaaa
+7598880/1
@CCFFFFFHHHHHJHIBGDCE:EHHIGGEGIGH@DGGJJBBG@F?FBFHI
@414602/1
aacgatatagattggggcgttttgaggagcaagg
+414602/1
@@<D=BDFFFDHHGGIGGGDHGGHBGGJJDGHG@
@6571665/1
gtaaagctgctaaaaaagcaggaaaagcccagaagaacgttcgactttca
+6571665/1
B=8ADFFFHHHHGJJJJIIIJJFJIJHIJJIJJJJJIIJIJJJGJJJJJI
@7600032/1
tcaaaaacgtatgacaaaactatagacaaaccagaattacaggaaatgga
+7600032/1
CCCFFFFFHHHHHJJJJJJJJJJJJJJJJJJJJJJJJIJJJJJIIJJJJH
@8060235/1
tggtgaactgcctttcgtgtggtagtccctcttcgtg
+8060235/1
CCCFFFFFHFGHGIIIIFHCFGCHCFHIIIIAHGE@;
@7601623/1
tcaaaataccgttggatggtaatttctctattattcgcatctttaaaggt
+7601623/1
C@CFFFFFHHHHHJJGHIICHHIJJIGGHGIIGIIIGIJJJJJJJJJIJH
@1446432/1
atttattgcaagccacgacccatgcgtcgtatttccctaaccaccttaca
+1446432/1
?@@FFFFFHHHGGIIJIIIIJGIGJJIGIGGIIIJJJJJJIJIJJIJJJI
@5544378/1
gaaaaaggtgggaaatgttgactgttgtagctgattaaggggtgtattct
+5544378/1
@?@FFFFFFHHGFHIIIFHHDGEEEFEFBEEHI3CF4?BFDH0?7B@FGI
@5544379/1
gaaaaaggtgggaaatgttgactgttgtagctgattaaggggtgtattct
+5544379/1
CCCFFFFFAFHHHJJIJIJJJJJJIJIIJJJJJFHIJJJJJJ?FDEHIJJ
@4073248/1
ctatgggtcggatcttcagctagatcggataatcctatacttgtacctat
+4073248/1
@CCFFFFEHHHHHIJIIJIGIJJJJJJJIIJJBHIIJIJIJJHIGJIIII
@416942/1
aacgcatggaggatgtctccgaaaaggagaagatatatctatattcttca
+416942/1
CCCFFFFFHHHHHJJJJJJJJJJJJJJJJJJJJJJJJJJJJJJJJJJJJI
@417219/1
aacgcccggagcggctgatatcaccaatcaggtggtgacatcgttcgatg
+417219/1
@@CDFFFFHHHHHIIIIBDFCGGGIGI@EB?D=CH8F>F@DHHGHEHECD
@4073873/1
ctatggttgagtgaaaaaggtgggaaatgttgactgttgtagctgattaa
+4073873/1
BC@FFFDDHHHDHHJJJJJJAFHIIJJJJJJJJJJJIJJIJIJJJGIIIH
@4073874/1
ctatggttgagtgaaaaaggtgggaaatgttgactgttgtagctgattaa
+4073874/1
CC@FFFDDHHHDHHHIJIFE<FGIHJJGGIIGIJJIIJIJJJIJJIFGII
@3498982/1
cgcaaaggtaaaatcgttctagacatactttatgctcttgacatttcgtt
+3498982/1
@@@BBDDD2AFFF:EEGFF?FH>DHEFDHEIIE<GEFBF@F@FFBGFIBF
@3498983/1
cgcaaaggtaaaatcgttctagacatactttatgctcttgacatttcgtt
+3498983/1
CCCFFFFFDHHHHJJJIJJJJJJJJJJJJJJJJJJJJJJJJJJJJJJJJJ
@3498984/1
cgcaaaggtaaaatcgttctagacatactttatgctcttgacatttcgtt
+3498984/1
CCCFFFFFFHHHHGGHHHGHIHHIJIHJJJJGJJIJIJJIIIJJJJJJJJ
@3498985/1
cgcaaaggtaaaatcgttctagacatactttatgctcttgacatttcgtt
+3498985/1
CCCFFFFFFHHHHJJJJJJJJJJJJJJJJJJJJJJJJJJJJJJJJJJJIJ
@3498986/1
cgcaaaggtaaaatcgttctagacatactttatgctcttgacatttcgtt
+3498986/1
CCCFFFFFHHHHHJIJHIJJJJJIJJJJJJJJJJJJJJJJJJIIJJJIJJ
@418261/1
aacggaacgcccggagcggctgatatcaccaatcaggtgg
+418261/1
@@CDDFFFFHHGHGIIIIFGFGB<?9BECGGH33@3F=DE
@7081629/1
gttcaaattcctcttcctcacgaggacactctaataataaatcctgt
+7081629/1
BBBDFFFDHHHHHJJIIJJJJJGHIJJJIJJJJJIJIJJJJIJJJIG
@7081630/1
gttcaaattcctcttcctcacgaggacactctaataataaatcctgt
+7081630/1
C@CFFFFFHHHHHJJJJJJJJJGIJIHJJJJJJJJJJJJIJJJJJJJ
@7602757/1
tcaaaattttgcaaattatgtggcattttgacatttatgtgacataattt
+7602757/1
@@@DDDBDB?DBHIGIIIGE?BFBBHHIIIGHEHIGHGE??HGGGIFGGG
@2494773/1
cagtcccacaaagtttcacagttccacaaaacgctgaaaaattccgtcgg
+2494773/1
CCCFFFFFHHHHHHJJJJJJJHJJJJJJJJJJJJIJJJJJIJJJJJIJIJ
@2494774/1
cagtcccacaaagtttcacagttccacaaaacgctgaaaaattccgtcgg
+2494774/1
CCCFFFFFHHHHHIIJJJJJJJJJJJJJJJIJJJJIJJJJJJJJGJIIJJ
@1448991/1
atttatttgatgcaaagtatagaggttgtacccaaacttttcggggtgca
+1448991/1
BCCFFFFFHHHHHJJIJFJIHIGIHHHIJJIJJJJGGIJJJJIBEHDGIJ
@1448992/1
atttatttgatgcaaagtatagaggttgtacccaaacttttcggggtgca
+1448992/1
CCCFFFFFHHHHGJJJJFGHJJHHIHHIHIJJJIJIIJJJJJJIGH?AHG
@1448993/1
atttatttgatgcaaagtatagaggttgtacccaaacttttcggggtgca
+1448993/1
CCCFFFFFHHHHHJJJJHIJJJIJJHIIHGIJJJIIJJJJIJJIJJFHIJ
@8062947/1
tggtggccatctgcggtacatgcacatctcttggagccagccaatgggat
+8062947/1
@CCDFFFFHHHHHJJJHJJJJJIJJJJJJJJIJJJJJJJJJJJJJJJJJJ
@5547560/1
gaaaaagtttttaagaaccgtgatggaactctttaggcagcaacattacc
+5547560/1
CCCFFFFDHHHHHJIJJJJJGIIJJJJJJJJJJJJJJJJJJJJJJJJJJJ
@5547567/1
gaaaaataaaaaaaaaataatagttcttcaagatatatttttcaggggat
+5547567/1
CCCFFFFFHHHHHJJJIGIIIJJJIGIHHIIIGHIGIIJJJJJIJJJIJE
@3501819/1
cgcaaatgtagaaggcagattgttaccctccacgggtaaatcctgcaagg
+3501819/1
@@@DDDDA4CAFHAHEAE;FHBFHEEDHIGIE9F?:@FEHGGII<FH>DE
@3501820/1
cgcaaatgtagaaggcagattgttaccctccacgggtaaatcctgcaagg
+3501820/1
@CCFFFFFFFFHGEGIJJIIIG?EHGJJJJGJJIJGIIJJIIIJIIIJIJ
@3501821/1
cgcaaatgtagaaggcagattgttaccctccacgggtaaatcctgcaagg
+3501821/1
BC@FFFFFHHHGHJJIJJJJJIJIJJJIIJJIIIJGDGHJIGJJJIJJJI
@3501822/1
cgcaaatgtagaaggcagattgttaccctccacgggtaaatcctgcaagg
+3501822/1
BCCFFFFFHHHFHIJIIHIJIIJJJIIJJJJJJJJJ?GHGIIJJJJGIII
@3501823/1
cgcaaatgtagaaggcagattgttaccctccacgggtaaatcctgcaagg
+3501823/1
CCCFFFFFHFHHHJJGJJIIJGHJJJJJJJJJJJJI@GHJIIJGGIIJGI
@3501824/1
cgcaaatgtagaaggcagattgttaccctccacgggtaaatcctgcaagg
+3501824/1
CCCFFFFFHHHGHIJJJJJJJIIJGJJJIJJJJIJJHIIJJIGIIJJIJI
@3501825/1
cgcaaatgtagaaggcagattgttaccctccacgggtaaatcctgcaagg
+3501825/1
CCCFFFFFHHHHHIIJIIGIIIHHIJJJIJJJJJJJ?FHIIIIGIJIJII
@3501826/1
cgcaaatgtagaaggcagattgttaccctccacgggtaaatcctgcaagg
+3501826/1
CCCFFFFFHHHHHJIIJJIJJJIJIJJJJJJJJJJJGHIIJJJJJJJJJI
@3501827/1
cgcaaatgtagaaggcagattgttaccctccacgggtaaatcctgcaagg
+3501827/1
CCCFFFFFHHHHHJJIJJJJJJJJJJJJJJJJJJJJGHJJIJJJJJJIJI
@3501828/1
cgcaaatgtagaatgcagattgttaccctccacgggtaaatcctgcaagg
+3501828/1
CCCFFFFFHHHHHJJJJIIJJJIJJJJJJJJJJJJIGIJJJIJJJJJJJJ
@4077631/1
ctattatacaaaaacaatgtgaattagatgctggtgcagctataccttca
+4077631/1
@C@DFFFDHHHHHJIIJJFFHEHGIIJIGEHIII;EGEGHIIGIJJJIIE
@4490844/1
ctcttccagaacgttagatgataccaagacgttgatgtctttgttggtga
+4490844/1
CCCFFFFFHHHHHHIIJHIIIJJJJJJIJJJIJJGJIGGIJJJJJIJFGI
@3503152/1
cgcaacagcaacctggagcgagacaacatcacccttcacctccacaacaa
+3503152/1
CCCFFFFFHHHHHJJJIJJJFH?GDCFEFIIJJJGIJJJJJJJJJGJJJJ
@7605915/1
tcaacattcacttctttaccggcatagcctaatctgggagggggca
+7605915/1
CCCFFFFFHHHHHJJJJJJJJJJJJJJJJJJJJJJJJJHIJJJJIJ
@6577409/1
gtaaatcctgcaaggattgccacatcttgtgagccgccattctcttggct
+6577409/1
CCCFFFFFHHHHHJJIJJJJJJJJJJJJJJJJJJJJJJJJJJJJIIJJII
@2496421/1
cagtcttctttttagaataacattgacattctataaagacgttagagagg
+2496421/1
BCCDFFFFHHHHHIIGIIGIHIJJJIJJJJJJJJJJJJJJJJJJJJJJJJ
@1450953/1
atttcaaattgttcaggtaaaatcttgcttcatgattgaaaatttgcaag
+1450953/1
CCCFFFFFGHHHHJJJJHIIJJIIJJJIJJJJJJGIJJJJJJJIJJJJIJ
@4492461/1
ctcttcgtgttccatttcatagaatggtggtggccatctgcgggacatgc
+4492461/1
:11BDDDBFHFFHGIJJEGGHIJIJJIFFHGHIIIGJIGGHHGGHIIEGG
@4492740/1
ctcttctactccttcccagacctcgaagaaggaggactggcgacttaccg
+4492740/1
CCCFFFFFHHHHHJJJJJJIJJJJJJJJJJJIJJJJJIJJJJJJJJJJJJ
@3505784/1
cgcaactttcttccagttcacaatcagattcacaagcaggatcaactcaa
+3505784/1
@@@FFDBEHFDGBGDHHIEEHEHHIIHGIIIGIIDA=CBE=FFIIIIIHI
@3505785/1
cgcaactttcttccagttcacaatcagattcacaagcaggatcaactcaa
+3505785/1
CCCFFFFFHHHGHJJJGIIHIGIJJJJJJJJGIGIIIJJIJJJIIJJJJJ
@4078908/1
ctattattaggcactagttattaattataatcatcaatattatctatcga
+4078908/1
@@@FFDFFGHHHGJJJJHJIJJJJJJJJIJJJJJJJJJJJJJJJJJJJJF
@4078909/1
ctattattaggcactagttattaattataatcatcaatattatctatcga
+4078909/1
@C@FFFFFHAFDFHIFHGJGJJGGIJJIJIIIIIFJJJJJJJJJJJJJJF
@4078910/1
ctattattaggcactagttattaattataatcatcaatattatctatcga
+4078910/1
CCCFFFFFHHHHHJJJJIIIJJJJJJJJJJJJJJJJJJJJJJJIJJJJJI
@1454069/1
atttcagttaaatttaagaggcttttaaaatttaacgtttagcagtcttc
+1454069/1
;@@DBDDDHFBHHIGIIICECEHGEHGGE@FHGIDIGHGEHIIGIHGCHG
@1454070/1
atttcagttaaatttaagaggcttttaaaatttaacgtttagcagtcttc
+1454070/1
@@@FFDFDHDHFHIHGJIEAGIIGEGHGIIIIHIE>GEBHEHJEGIGDID
@1454071/1
atttcagttaaatttaagaggcttttaaaatttaacgtttagcagtcttc
+1454071/1
CCCFFFFFFHHHHJJJJJJJJJJJJJJJJJJJJJJJJIJJJJJJJJJJJJ
@1454376/1
atttcatagaatggtggtggccatctgcgggacatgcacatctcttggag
+1454376/1
CCCFFFFFGHHHGJFHIFGGIJJJJJJJIJJGHJJJJJIJJJIIJIIJJJ
@6578829/1
gtaaatggctataagaaaatcgaggacatgttaaatcagtatttagtcgg
+6578829/1
CCCFFFFFGHHHHJJJJJJJJJJJIJJIJJJJJJJJJJJGIIJJJJIJJI
@1454757/1
atttcatattctcataatacttttcccggtttgttctgaaacaaacatca
+1454757/1
?@@FDDFDHFDHDFGIIJJJJJJIGIJFFCFGE@GBHCEGEHGGIIGGHI
@3508446/1
cgcaataagtgatacaagaaaatatacagactaaagaaacgctcgtgggg
+3508446/1
@C@ADFFFHCFDAGHIJIIFIJJJIJJIGDCHIJEHHJIIIIEHIGDHGB
@3508447/1
cgcaataagtgatacaagaaaatatacagactaaagaaacgctcgtgggg
+3508447/1
CCCFFFFFHFHHHJJJJJJJJJJJJJJJJJJIJJJJJJIIJIJJJHIJJJ
@5549229/1
gaaaaatatatcttgaagaactattattttttttttatttttcatcacag
+5549229/1
BBC1BDEFHGHHGJJIIIHIIJIGIIJJJJJJJJJJIIJGIJGGIJEEHI
@7608197/1
tcaagagcttcaaggagaagaaattagaagagcaagagattacttctctg
+7608197/1
CCCFFDFBHDFDHGIFGGGIIIIGIGIEGIIIIIIIIIFIGIIIIIIIII
@4499754/1
ctcttggctagcttctttgacttgccagtgccaatttcgcggaatttcaa
+4499754/1
@@CFDDFDD?BDFHAEHIB@FFHBFH<C<CFH<F@HIGCG<G?F@FI>@F
@3508631/1
cgcaatagctcaaaagggaacaatttttatcgagttattgatttcgagga
+3508631/1
CCCFFFFFHHHHHJJJJJIIIHIJJJIJIJJJIIHJJIIJJIJJJJIJIJ
@3508632/1
cgcaatagctcaaaagggaacaatttttatcgagttattgatttcgagga
+3508632/1
CCCFFFFFHHHHHJJJJJJJJJIJJJJJJJJIHIGIJJJJIJJJJGIIIJ
@3508633/1
cgcaatagctcaaaagggaacaatttttatcgagttattgatttcgagga
+3508633/1
CCCFFFFFHHHHHJJJJJJJJJJJJJJJJJJJIJIIJJJJIJJJJJJJJJ
@3508786/1
cgcaatattagaaattttcaaatattcttcgcttttgactcgacaaaaat
+3508786/1
CCCFFFFFHGHHHJIJJJJJJJJJJJIJIJJIJJIJGIIIJJJJJJJJJJ
@3508787/1
cgcaatattagaaattttcaaatattcttcgcttttgactcgacaaaaat
+3508787/1
CCCFFFFFHHHHHJJJJJJJJJIJJJJJJJJJJJJJJJJJJJGIGJJJJG
@1459383/1
atttccctttttgtggagaggtactatgtgtgtttggctagattctgttt
+1459383/1
???ADDFFHGHHHEHIGIHHJAFHHIGJHIHHIIJJJJJJJIJJJJJIJJ
@428630/1
aactgacatgtttcatatgtagaacgaattttgtgcatacaaaaatagta
+428630/1
?<@BDDAAF<FFFHIGGF>?:CFFGGEGEGEHHIE<E@CDHBEHBGGHGH
@1460498/1
atttcctcgaaatcaataatgcaatgtgtttaaatttttgtcgagtcaaa
+1460498/1
BB@FFFFFHHHGHJJJIIJJJJIIJJHIGHIIJJIJJJJJHHJEGFHIHI
@1460499/1
atttcctcgaaatcaataatgcaatgtgtttaaatttttgtcgagtcaaa
+1460499/1
CCCFFFFFHFFHBGHJIHIGCHIJJIHHHHIGIJGIJJJ@FHIGIHIJJJ
@1460845/1
atttcctgtaattctggtttctctatagttttgtcatacgtttttgaggc
+1460845/1
::::=DDFBHHHHIIIIEHGHIFIIIIIE>FHIFFGIGDHIGGHIIIEEH
@1460846/1
atttcctgtaattctggtttctctatagttttgtcatacgtttttgaggc
+1460846/1
BBB=BDFFFHHHHJJJJEHHIJIJJJJJHJIJJIIIJGGJHJJJIIGIIJ
@4500157/1
ctcttggtcggaaaagtaacgcccgaacaagccaatcagaccaacggaac
+4500157/1
@@@FFFFDHFHFHHIF2AFHHIJEHJGHGIGIFHJDEHHEIEGGHGIHEB
@1461933/1
atttcgacccgtttgctgttgttgggcacctttttgctgcccttgtgtgg
+1461933/1
BCCFFFFFHGGCDGIIGGGGHHGIGIJJJIJJIIJJJJIIJJJJGF>BGI
@1462057/1
atttcgaggaataatgcgaacttccatagattcaaatgaagtaaacaaca
+1462057/1
CCCFFFFFHHHHHJJJJJJJJJJJJJJJJJJJIJJJJJJJJHHJJJJJJI
@2020515/1
caatccttgcaggatttacccgtggaggg
+2020515/1
@@@DDDDDBFFDHGEGEHHGGGGGB?ECF
@1462737/1
atttcgcggaatttcaacacatgacaagcgatggtgaactgcctttcgtg
+1462737/1
CCCFFFFFHHHHHJJJJJJJJJJJJJJJJJJIJJHGIJJIJJJJJJJJHG
@3021883/1
ccgaatgtgaggaaatagaagatgtagaagttcccaaagccttagg
+3021883/1
CCCFFFFDHHHHHIJJJJJJJJJJIIJJJJJJJIJJJJJJJJJJJJ
@3022001/1
ccgaatgtttggcgtctttcttcgatcttccggttccggtggccacc
+3022001/1
BC@DFFFDHHHHGJIJIIJIIIHJIJIJIJIGGFBHIIJBEHIIJJJ
@5553268/1
gaaaaatgcgataagaaggctatttgaatggacttccgctcatcctaaat
+5553268/1
CCCFFFFFHHHHGJIJJIHIIJJIIJJJIJIJJJJJJIIIJJJJJJJJII
@7091504/1
gttcactaaaaaatattaggaatccactacaaggttttcaatagggcatt
+7091504/1
@@@D?DDDDHHHFEIDIIGIJJIJJIJJJIJJGJFHIJHJJJJJJIFIIJ
@7091505/1
gttcactaaaaaatattaggaatccactacaaggttttcaatagggcatt
+7091505/1
@@BFFFFFHHHHHJIIJIJJJJJIIJJJJJJJJJCFGJJJJJJJJJIJJJ
@8069029/1
tgtaaatctacacaaaaatgtcaaatcatgtcaagaccccggcgatggtt
+8069029/1
@@?DDFDEDDBHHGIJJJJGFHGIJJJJJJIIJIIIJJJJIJIIEF@E7@
@1465554/1
atttctcaagggcacacggcaacaaaaagtgataatggatacaaatttga
+1465554/1
@@@FDDFFFHDFAHIIGIIIGIIIIIIIIFHIGHHEG@BGGHDHEHHEAC
@1465555/1
atttctcaagggcacacggcaacaaaaagtgataatggatacaaatttga
+1465555/1
CCCFFFFFHHGGHIJIJJJJJJJJJJJJIBGGIJJJJIJGJIIJJJJJII
@2503594/1
cagttattcataatactaggaaacctctcgaattggatgagtaccttcta
+2503594/1
@;8DAD??CFH>FHBEE>@;FBDGBGHIAHB9?:EEHGH?F<CB?GHHI9
@7092755/1
gttcactttttggtcatgattttgaggtactcgagggcatgatgagcagc
+7092755/1
C@CFFFFFHHHFFCGFGIHIIJJIHJJGGHIJJIIJJJJJJIJJJJJJJI
@8070353/1
tgtaacttgttcaaattgtccatccgatactccatctctaaaaaagataa
+8070353/1
@@?DDDDD?AFDHIIBH<AAI??DH:FFGEDGH@C>?DDAGEHIIBF@FH
@4086052/1
ctcaaaaacgtatgacaaaactatagagaaaccagaattacaggaaatgg
+4086052/1
@@@BDFFFHHFHHGGHJJJJJFGHCGHIJGIIGGGIGIIIIGGGGBDDHG
@8070595/1
tgtaaggtgaggtatttgtacatgaagttgtctgcccctttcttaatcgg
+8070595/1
@C@DFFF?FFHHAEGIIGHHIIIIIIIIIIIIIIIIIIIIIIIIIIIIII
@2504856/1
cagttcaccatcgcttgtcatgtgttgaaattccgcgaaattggcactgg
+2504856/1
CCCFFFFFHHHHHJGIGHIJJIHGJJJFJJJJIJJJJIJIJJJJJJJJIJ
@6584521/1
gtaacaatctgccttctacatttgcgagtgacgaagagactctcagcttc
+6584521/1
BB@FFFFFHHHGHJJJJJIJJJJJJJJIEFHIIJJJIHIIJJJJJJIJJJ
@6584676/1
gtaacacaaagttctcaacaaccagctcctacatctcaacaacaagctgc
+6584676/1
CC@FFFFFHHHFHJJJJJJJJJJJIJJJJJIJJIJJJJJJJJJJJJIIIJ
@1468196/1
atttcttagtgtcaatagtgctgccgttacttcctcaagcgctggtaacg
+1468196/1
@@@?DABBFADB>EG@CG:CHHIFIIIIGGIGHHCADEDHFGIBEBGGIG
@7614551/1
tcacaatcgctataaagccaaatcactatttgccttgctctgttctctgt
+7614551/1
@@CFFFFFHHHGHJJJGIIIJJAFGGHIJJJGGJJJIIIJJIHIJJJJJG
@2023009/1
caatcttcttttccggaaaatgctcgaaaactcaattggcgcacattcag
+2023009/1
CCCFFFFFGHHHHJIJJJJIJJJJJJJIJJJJJJJJJIJIJJJJIJJJJI
@5555519/1
gaaaaattccgtcggcaagaagttggccgatttgcagactctcagcttca
+5555519/1
@@@DAADDDFHAFEGGEEC@DFFEGEGGIFDFGIE?FGEGHGGIGGGHIG
@7616580/1
tcacagttccacaaaacgctgaaaaattccgtcggcaagaagttggccga
+7616580/1
:=?DDA==CFFFHIIIF?@AGFHGID?9CFEFD@@DDG?FHIB4BEHC@H
@960577/1
ataacatgcataaaatataataaaaatttatagttttttgcatttttatt
+960577/1
CCCFFFFFHHHHHJJIGHJJJJJJJJJJJJJIJHIJJJJJJJJJJJJIJJ
@960578/1
ataacatgcataaaatataataaaaatttatagttttttgcatttttatt
+960578/1
CCCFFFFFHHHHHJJJJJJJJJJJJJJJJJJIJJJJJJJJJJJJJJJJJJ
@1470930/1
atttctttcatttatcaaggttttcaaactgttaaaaaacctgctgaatg
+1470930/1
CCCFFFFFHHHHHJJJJJJJFHIJJJJJJJJJJJIJJJJJJJJJJJIJJJ
@1470931/1
atttctttcatttatcaaggttttcaaactgttaaaaaacctgctgaatg
+1470931/1
CCCFFFFFHHHHHJJJJJJJFIIJJJJJIIJJJJJJJJJJJJJJJJJJJJ
@4506370/1
ctctttgacattgcttgtggtcacttttcgcgcaaaggtaaaatcgttct
+4506370/1
@@CFFFFDBHDFDHGIGHIGFFHIIIJIJIJIJJIJIFDEGGII@CFGGH
@4506371/1
ctctttgacattgcttgtggtcacttttcgcgcaaaggtaaaatcgttct
+4506371/1
CC@FFFFFHHHHHJJJJGIJHIIJIJJJJJJJJJJJJJBFHIJJIJIJJJ
@4506372/1
ctctttgacattgcttgtggtcacttttcgcgcaaaggtaaaatcgttct
+4506372/1
CCCFFFFFHHHHHJJJJHGIFHJJJJJJIJIJJJJJJJFGHJJIIJGHJJ
@4089817/1
ctcaaaatcatgaccaaaaagtgaa
+4089817/1
@@:=A?ABDFFB<C@FFEA:F<33C
@4089818/1
ctcaaaatcatgaccaaaaagtgaacagctatcgatacacagtcat
+4089818/1
CCCFFFFFFHGGHGGHJJJJF<CHGHJIIIIIIIIHGBHGIIIIJI
@4089819/1
ctcaaaatcatgaccaaaaagtgaacagctatcgatacacagtcat
+4089819/1
CCCFFFFFGHHHHJJJJJJJICHHIIJJJJJJJJJJJIJJJJHIHJ
@8073560/1
tgtacccaaacttttcggggtgcaatcttcttttccggaaaatgctcgaa
+8073560/1
@C@FFFFFHHHHHIIIIIIG<E?DHGIIIIIIIIIIIIHIIIGIIIIIII
@7618176/1
tcaccatgcccaggggtttcgtacatcactatgacgtcaacatccagccg
+7618176/1
@<BFFFFFHGHHHJGJFEFHIHHIIIIJIJJIIJIIHGGDGIJJJIJFII
@6051703/1
gccctattgaaaaccttgtagtggattcctaatattttttagtgaacctc
+6051703/1
CCCFFFFFHHGHHIJIIJFIIHHJHJJJHGIIIIIJJJJJIIEGIJJJII
@6051704/1
gccctattgaaaaccttgtagtggattcctaatattttttagtgaacctc
+6051704/1
CCCFFFFFHHHGHJJJJJJJIHJJHJJIGJJJJIIJJJJJJJGIJJJJJI
@6051705/1
gccctattgaaaaccttgtagtggattcctaatattttttagtgaacctc
+6051705/1
CCCFFFFFHHHHHJJJJIIJJHGJHHJJJIGIIIJJIJJJHIHHGJIJIJ
@6051706/1
gccctattgaaaaccttgtagtggattcctaatattttttagtgaacctc
+6051706/1
CCCFFFFFHHHHHJJJJJHIJFHHFHIJJJJIJIIJJJJJJIGIIIIJJJ
@6051707/1
gccctattgaaaaccttgtagtggattcctaatattttttagtgaacctc
+6051707/1
CCCFFFFFHHHHHJJJJJJJJFHJIJJJJJJJIIJJJJJJJJHGGJJJJJ
@961213/1
ataacatttatgtttgcctccccgtcg
+961213/1
C@CFFFFFHHHHHJIJIJIIJJJC<A8
@7095260/1
gttcagggtttcttaacctcataggtacaagtggaccagcttgcagttca
+7095260/1
CCCFFFFFCFHFFIIIJIIJIIIJJHHIIJJFGHIJJIIJIJJJJJJJJI
@434154/1
aacttttcggggtgcaatcttcttttccggaaaatgctcgaaaactcaat
+434154/1
@@@DDDDDHHHH0C?CGBBBGECGHIEHAH:GHI<DDHGFGFHIC@E@GG
@434155/1
aacttttcggggtgcaatcttcttttccggaaaatgctcgaaaactcaat
+434155/1
@CCFFFFFHHHHDHIIJJJJJIJJJJJJJJIJJJJJJJJJJJJJJJJJII
@7095724/1
gttcaggtgagtctcttgtgttacttccaaattaatcttctgttcttcgc
+7095724/1
CCCFFFFBFFHFHIJEIGGIGIHJJJIJHIJJJJJJIIJJIIIIJJJJJJ
@3516112/1
cgcaccttttggcttaataaaaatcctatttttggttaatcctttaaccc
+3516112/1
@C@FFFDFHG>FHGIBHBEHIIIIGIGIIIIIIIIDHGIIIHIIIIIIII
@8074997/1
tgtagaacgaattttgtgcatacaaaaatagtaaaaagtcaaagtctttc
+8074997/1
==1=BDFFHHHHHJJJHIJIJJIJIGIIJJI?EHEIIJIGGHIJBFGIHI
@8074998/1
tgtagaacgaattttgtgcatacaaaaatagtaaaaagtcaaagtctttc
+8074998/1
@@@FFFFFHHGHHJJIEGHIGIJJJJJJIJIGIHIJIJDFDHIIDHIJJI
@8074999/1
tgtagaacgaattttgtgcatacaaaaatagtaaaaagtcaaagtctttc
+8074999/1
BCBFFFFFHHHHHJJJGIIJJJJIJJJJJJJGHIJJJJDGIIJIDHIJJJ
@963464/1
ataactgaacccattcctgtttcttgaacgattgtgcatcttagttgctc
+963464/1
CCCFFFFFHHHHHJJJJJJIJJIJJJJJJJJJJJIJJJJJJJJJJJJJIJ
@7619198/1
tcaccttacaaaataaaatacggcaaagagaagaaaggccgatagaatga
+7619198/1
?=?BDBD?DDDDDIIIIE<E:3?CFEEE9CDDCCDC@CADDDDDD8@A8C
@8076578/1
tgtagctatcataaactctcctaaatattttcgccttcctaaacgatata
+8076578/1
?@@AB?DFG?HBBB?E@BFEHGIIICGHGHI<CD@GG@DFHGIGEGAGFH
@1475287/1
atttgaatctatggaagttcgtattattcctcgaaatcaataactcgata
+1475287/1
CCCFFFFFHHHHHJJJJHIJJHIIJJJJJJJJIJJJGIIJJJJJIJJIJJ
@7620485/1
tcacgattcataaaagtaatataaccttagatttcgaggcaaattgattg
+7620485/1
@<;DDDDDHHHHHIIIGHIIIIIIIIIIIIIIIIIIIIIGIIIIIIIIIG
@7620486/1
tcacgattcataaaagtaatataaccttagatttcgaggcaaattgattg
+7620486/1
CCCFFFFFHHHHHJJJCFJJIJJJJJJJJJIJJJJJJIJJJIJJJJIJJJ
@7621791/1
tcactatatgcctcagctttaaattcgtagtctactcttttttcgtcgac
+7621791/1
CCCFFFFFHHGHHJJJJJJJJJJJJJJIJIIJJIJJJJJJJJJJJJJJJJ
@437083/1
aagaaacaaaagcaacttcaacaagaggaaggagcgcaactttcttccag
+437083/1
CCCFFFFFHHHHHJJJJJIJJJJJJJJJJIJJJJJJJJJJJJJIJJJIII
@963874/1
ataacttattgtaacgatggagaattttttgattcagtgctgattctgca
+963874/1
@@@FFFFFHHHHHJJJIJJJJJJJJJJJJJJDIIJJJIHIJJJJJJJJJJ
@4511063/1
ctgaaaaaccgaattctcgtacagtgggatggttgttaaaattagcccgt
+4511063/1
CCCFFFFFHHHHHJIJJJJGIJIIFHJJHJJJHHIJJJJJJJJJJIJJJH
@3522054/1
cgcagatggccaccaccattctatgaaatggaacacgaagagggactacc
+3522054/1
@@<ADDFDG?FHHIGDHFHIIBEDHHGGII@BDFCGHGEGBFDHBGGIGH
@3522055/1
cgcagatggccaccaccattctatgaaatggaacacgaagagggactacc
+3522055/1
CCCFFFFFHHHHHJEIJIJJJJHIIJJJJJJJJIIJJJJJJJJJJJJJII
@5560707/1
gaaaaccttgataaatgaaagaaattaaacacgctgagaaagctatggtt
+5560707/1
@@@DDFFFHFFBBFDGGHIIIGIGGGHHHGEGE:0?@@CFHHHJDGAFFH
@5560720/1
gaaaacctttaaagatgcgaataatagagaaattaccatccaacggtatt
+5560720/1
CCCFFFFFHHHHHJJJJJJJJJJJJJJJJJJJJJJJJJIJJJJJJJDHHJ
@4094307/1
ctcaaacggcgttaaaccttttacttaaggttaatgccaagttaaatggt
+4094307/1
CCCFFFFFHHHHGJJJIJJJJJJIJIJJJJHHJJJJJJJIHHJGHHJJJC
@5560946/1
gaaaacgagagaatttgtaaactatacctttactagcgttttgaggctcc
+5560946/1
CCCFFFFFHGHFDIJIHHHIIIIH@HIIGJJIFGIGIGGGIJJFGGGGIG
@3032488/1
ccgagagttattggactcacggcgactctgttaaacggcaattgtcaacc
+3032488/1
CCCFDFF?FHFHHFIIJJIIHIFIIHIJIIHGIIJJJHGGJIIGHGEEFH
@3523805/1
cgcagctaaatgggcatagtacgtcggagctggatagcttacggatctgt
+3523805/1
@C<BDFFFGHHDHIIIIIIHHHIGIIIBHHIIGG@GHIGIIIIIIIIIII
@3523806/1
cgcagctaaatgggcatagtacgtcggagctggatagcttacggatctgt
+3523806/1
CCCFFFFFHHHHHJJJJJJJJIJJJJJHIJJJJIJJIJJJJJJJIJGIJG
@3523807/1
cgcagctaaatgtgcattaaaacatctgaaaagaaggggtttgttaagga
+3523807/1
@CCFFFFFHHHHAHIJJIIIJJJJIJJJJJJIJJJJIJIHIIJDHIIJII
@6056692/1
gccgaataaaaatgcaaaaaactataaatttttattatattttatgcatg
+6056692/1
CCCFFFFFHHHHHIIJJJJJJJIJJJJJJJJJIJJIJJJJJJJJJJIJJI
@3033337/1
ccgagatgtggtacacgacgaatgatgtg
+3033337/1
;?;:??DDFFFBFF@@;FG1EEFE<41CC
@3033338/1
ccgagatgtggtacacgacgaatgatgtgataaatatacctgcacacacg
+3033338/1
?@7D?DDAAFD2CE@<E@1@?CBGIAFCGEFCD>BDBGFEBFDB3BDFB;
@3033339/1
ccgagatgtggtacacgacgaatgatgtgataaatatacctgcacacacg
+3033339/1
CC@FFFFFHHHFHIJJJJJJJIJIIJJIJJJJJJJJIIJIJIJJJJJJJJ
@3033340/1
ccgagatgtggtacacgacgaatgatgtgataaatatacctgcacacacg
+3033340/1
CCCFFFFFFHHFHIJIGHIIJJIJIIHDGFGEIIHIIJJIJIJJJJJJJF
@3033341/1
ccgagatgtggtacacgacgaatgatgtgataaatatacctgcacacacg
+3033341/1
CCCFFFFFFHHFHJJJJIJJIJJJJJJFHIJJIJJJJJJJJJJIJJJJJJ
@3033342/1
ccgagatgtggtacacgacgaatgatgtgataaatatacctgcacacacg
+3033342/1
CCCFFFFFHHHFHIJJJIIIJJJJJIJGIIJJJIIIJJJJJJJJJJJJJI
@6057208/1
gccgaatgtttggcgtctttcttcgatcttccggttccggtggccaccag
+6057208/1
CCCDDFFFHHHHHJJHIJJJJJJIJIGIJIJJIGGHJIJJFHJIJJIJJJ
@3033652/1
ccgagatttttaactttggataccagcgacgatgcagaaatgatgctgtt
+3033652/1
@@@DD??DFHHDHGEII@G<?F@GBFCC@AB0?DEEGEDHFEEDE@FGDG
@3033701/1
ccgagcaagactcccgtcagcgtcctccaggagttgctgagccg
+3033701/1
?:?BDADB?<CFCEH1AFGHGGCH>;:C@G@:BF>FCHGFH9DB
@2510622/1
cataaaagtaatataaccttagatttcgaggcaaattgattgatttgccc
+2510622/1
CCCFFFFFFHHHHIJIJJJJJJJJJJJJJFGEEHICGAAHG@DFGI@DGI
@438335/1
aagaaacgctcgtggggagcgatgacgaataaagtatgtgttcacca
+438335/1
@C@DFFFFGGGHHGIFGBHI<DFDGHHIGIIGAG=FHEHEHIIIHGG
@438336/1
aagaaacgctcgtggggagcgatgacgaataaagtatgtgttcacca
+438336/1
C@@DFFDFHHHH8EDHE;FEGGHDGHHFFGGIIGFHHGFGDGAECGE
@4096724/1
ctcaaagcagattagtaaacatgatgctgcatacaatgcattaaagctgc
+4096724/1
CCCFFFFFFGHGHIIFHHCIIJJJJJJIJJIFHIJJJIJJJJJIJJJJJJ
@6058868/1
gccgagcaagactcccgtcagcgtcctccaggagttgctgagccgtcgcg
+6058868/1
??@DDDADFB??DFFFC<C@FE:?DDFIDF>D?BDE<B?BFCF9@FFBEB
@6589956/1
gtaacggcagcactattgacactaagaaatcacagagccccgggccc
+6589956/1
@@@DDDDDHHAADBEBG?9EEGBEHEEHGBB9BF9;?>GHG?AG6BH
@3034540/1
ccgagcccttggcttccttcggagttttgcctgttccgtagcagacggcc
+3034540/1
@@@FFFFFFFHDHEHGHHIIEHGG??DFGGGHGIIIIIIIIIIIIIGIII
@3034541/1
ccgagcccttggcttccttcggagttttgcctgttccgtagcagacggcc
+3034541/1
CCCFFFFFHHFHFIIGIBHC=G;FEHGI>BHCGBFGIGDECAFHEHGIHI
@3034542/1
ccgagcccttggcttccttcggagttttgcctgttccgtagcagacggcc
+3034542/1
CCCFFFFFHHHGGIJJJJIIIJAHGHJIIJJIIJGGJJIIHIJJJJJJIJ
@8080048/1
tgtatttattatattgtgaaaagggagcatttatttgatgcaaagtatag
+8080048/1
@@?DFFFDFHFHHJJGCFHHIJDHGGIIJJJJIJJJIIJJJJJJIDHIJI
@5562004/1
gaaaactaaaggatttctcaacttgtttccgtgagttgctgaacaaattt
+5562004/1
@@@;DDDDHHBDFIIIEGCGGHCHIIIGEGG@FGEHEE@HGEHEIIIIII
@5562065/1
gaaaactaatgtatcacttggcgttttttgtttcctactgtctttttaaa
+5562065/1
CCCFFFFFHHHHHJJIJIJJJHHIGIIJJBDHGGIGDHGFFHIIIJJCHG
@8080395/1
tgtcaaacgacgacattgagcaacttacgtattttctatgtcacatgttc
+8080395/1
BC@FFFFFGHHHHJJJJJIJJJJJJJJJJHIJJJJJJJJIJJIJJJJIJJ
@2512543/1
cataaagtatgtctagaacgattttacctttgcgcgaaaagtgaccacaa
+2512543/1
CCCFFFFDHHHHHJJJJJJJIJJJIJJJJJJJJJJJJJIIJHIJJJJJJJ
@3038450/1
ccgataaagcgttaccagcgcttgaggaagtaacggcagcactattgaca
+3038450/1
@C@DFFFFHHHFHHIJJGGIJIJJJJJJIJDFIIJIIEIE<FHIGIJJF@
@3038451/1
ccgataaagcgttaccagcgcttgaggaagtaacggcagcactattgaca
+3038451/1
CCCFFFFFHGHHHJJJJJJJJJJJJJJJJJHHJJJJJJJIFIGIIIECHG
@440360/1
aagaaagctatacagtagtcaaatttgtatccattatcactttttgttgc
+440360/1
CCCFFFFFHHHHHJJGIJIIJJJJJJJJJJJJJJJJJJJIJJJJJJJJJJ
@3039228/1
ccgatactccatctctaaaaaagataattctttggggtttttgaccttta
+3039228/1
?;=D?8DDBFF<CE@GGFIIIFFF>F@1CDFI<FFID?@FBE<;CBADE;
@3039229/1
ccgatactccatctctaaaaaagataattctttggggtttttgaccttta
+3039229/1
@@?DDDDDFHADDHGHGGIGGI88CBFHIGHIGIIIFIIIGHIGIIGEIE
@3039342/1
ccgatagaatgaagtgaaagtcgaac
+3039342/1
CCCFFFFFHHHHHJFHGIJJFHGCE3
@3039343/1
ccgatagaatgaagtgaaagtcgaacgttcttctgggcttttcctgcttt
+3039343/1
CCCFFFFFHHHHHJCHHJIIEHGIE;::E>DFDF<BG3?DGI<D??38DH
@8082317/1
tgtcaatgttattctaaaaagaagactgctaaacgttaaattttaaaagc
+8082317/1
8?=B?DDADF8DDHH4?FH@:FG@EEHCEDFHCFB@FBFFHGIEFHGGBB
@8082318/1
tgtcaatgttattctaaaaagaagactgctaaacgttaaattttaaaagc
+8082318/1
@C@FFFFFHHHHHJIJJJIJJHJJJJJJJJJJJIJHIIJJJJJJJJJIJJ
@6062535/1
gccgcgacggctcagcaactcctggaggacgctgacgggagtcttgctcg
+6062535/1
@C@ADDDFDFFHHJJBBDHHIIHIIFHJGIIIEHGGHFF<A=?>CCCCC@
@3043064/1
ccgatgatatgatatgtatttattatattgtgaaaagggagcatttattt
+3043064/1
BCCDDFFFGGHGHJJJGHIJJIJJJJJJJJIIJJJJJJJJJJJJJJJJJJ
@3043065/1
ccgatgatatgatatgtatttattatattgtgaaaagggagcatttattt
+3043065/1
BCCFFFFFHHHHHJJJHIJJJIJJJJJJJJJJJJIJJJJJJJJJJJJJJJ
@6594052/1
[truncated: 584,746 more chars]
