# Supplementary material for: Identification and comparison of key RNA interference machinery from western corn rootworm, fall armyworm, and southern green stink bug
Source: PLoS One. 2018 Sep 5;13(9):e0203160. doi: 10.1371/journal.pone.0203160 (PMC6124762; doi:10.1371/journal.pone.0203160)
Supplement: S2 File — (TGZ) [file pone.0203160.s012.tgz › data/fastq/wcrw/3_Late-egg_LE_Rep1_aligned.fq]

@3075464/1
cctgttcttaaataaagtgtactttattgaaaaattagtaaaacataatg
+3075464/1
@@@DDDDBFAHHDDHIBAEEFFCIIGHICHIIIIGIIBFHIIIIIHIIGH
@3075465/1
cctgttcttaaataaagtgtactttattgaaaaattagtaaaacataatg
+3075465/1
@C@DDEDEH?FHFGIIDACEFHGIIHHICHIIHIGIICHIIIIIGHGIGG
@3075466/1
cctgttcttaaataaagtgtactttattgaaaaattagtaaaacataatg
+3075466/1
CCCFFFFFHHHHHJJJJHIJJJJGJJJJJJJJJJJIJJHIJJJJJJJJJJ
@519463/1
aatcaatttgcctcgaaatctaaggttatattacttgtatgaatcgtgat
+519463/1
CCCFFFFFHGHHHJJJJJJJJJJJJIIJJJJJJIJJJGIJJFDHGIHIJJ
@519464/1
aatcaatttgcctcgaaatctaaggttatattacttttatgaatcgtgat
+519464/1
CCCFFFFFHHHHHJIIJJIJJJJJJCHIJIJJJJJJJJJJJFDHHIHIIG
@519465/1
aatcaatttgcctcgaaatctaaggttatattacttttatgaatcgtgat
+519465/1
CCCFFFFFHHHHHJJIJJIIJJJJJGIJJJJJJJJJJJJJJFCGHHGHBA
@519466/1
aatcaatttgcctcgaaatctaaggttatattacttttatgaatcgtgat
+519466/1
CCCFFFFFHHHHHJJJJJJJJJJJJHHJJIJJJJJJJJJJJJJJJJIJJJ
@519467/1
aatcaatttgcctcgaaatctaaggttatattacttttatgaatcgtgat
+519467/1
CCCFFFFFHHHHHJJJJJJJJJJJJJJJJJJJJJJJJJJJJDCFIHIJJJ
@3077345/1
cctgtttgttcttaaataaagtgtactttattgaaaaattagtaaaacat
+3077345/1
CCBDFFFFHHHHHJJJJJJJIIHHJIJJJJIJJJJJJJJIJJFHIJJJJG
@521830/1
aatcatcaatattatctatcgatactgaatgtaattttttatatagtgcc
+521830/1
CCCFFFFFHHHHHJJJJJJJJIJIJJJIJJJIJJJJJJJJJJJJJJHIJJ
@5628658/1
gaaatgctggaaaagttaaacgatattctacaggatttattattagagtg
+5628658/1
CCCFFFFFHHHHHIJIJJJJJJJJJJJJIJJJJIIJJJJJJJJJJJJJGH
@521956/1
aatcatctatactctcagggtcttcatccgattttatttcccgaatcgtt
+521956/1
CCCFFFFFHHHHHJJJJJJJFHGIJJIJJJGIJJJJJJJJIJJEGIJJHJ
@5629156/1
gaaatggccggatctacagacccagaaaattcggccgtagttcgatacgc
+5629156/1
@@@DFEDFHHHFHDIGIIFHIIIJIHGECHIJIGJJIHII@FHIIEEBEB
@5629160/1
gaaatggcctccatgccgagcaagactcccgtcagcgtcctccaggagtt
+5629160/1
CCCFFFFFHHHGGJIJJJIJIJGGIJJJJJGHJIIEIIIIJJJJJIGH@G
@5629161/1
gaaatggcctccatgccgagcaagactcccgtcagcgtcctccaggagtt
+5629161/1
CCCFFFFFHHHHHJIJJJIJIJJJJJJJJJIGIJIJJIJIJJIIJIHIDH
@2056692/1
caccacttttacgacatgtgcacgatcctgagggagaattaaccagactg
+2056692/1
CCCFFFFFHHHHHJJIJIGGIJJJJJJJIGDGIJJJJIJJJJJJJJJIGH
@5630626/1
gaaatgttgactgttgtagctgattaaggggtgtattctatatttcagtt
+5630626/1
CCCFFFFFHHHHHIJJHIJJJJIJJJJJJII@EDHIIIJIJJJJJJJIIF
@5631721/1
gaaattactcatagtgtcacgggaactcataacaatagattcgattatag
+5631721/1
CCCFFFFFHHHHHJGHIIFIFIJIJJJJJJJJJJJJJJHIJJJHJJIJJJ
@1038004/1
atcgacttgggagaaggcatggaaatgtatcacggattttatcaatcggc
+1038004/1
CCCFFFFFHHHDFHIIJJIIIJEIJJIGIIJJJJJGIJJJIJGHJJJJJJ
@5632928/1
gaaattccgcgaaattggcactggcaagtcaaagaagctagccaagagaa
+5632928/1
@?@DAADDH?::FEB9:??B<FGADD3D??D?9??9BFHIG<BFEFHAHC
@5632929/1
gaaattccgcgaaattggcactggcaagtcaaagaagctagccaagagaa
+5632929/1
CCCFFFFFHHHHHJJJJJJJJJJIJJHIGHIJJJEIJJIIIJJIJGIIHI
@5117786/1
cttgaataaatttttaaatttaaaaatgcgtgtgtgcaggtatatttatc
+5117786/1
CCBFFFFFHHHHHJJIJJJJJJJJJHJJJIHHFHGFIIJIDGHJJJJJJI
@7669349/1
tgaggtcttaccgaaaattaggagtttggaaacaacgtttcatagtaaag
+7669349/1
CCCFFDEFHGHHHIJJJIJJJJIJIIJIJJJJJJJJJGIJJIJJJFHIJG
@4610235/1
ctggaagccacttttaaatgttgatgttgctcataaaccgtttcctaaag
+4610235/1
CCCFFFFFHHHHHJJFHIJGHJIJJJJJGIIJJIJJJIJJJJJJJJJJJJ
@4610236/1
ctggaagccacttttaaatgttgatgttgctcataaaccgtttcctaaag
+4610236/1
CCCFFFFFHHHHHJJJJJJIJJJJJIJIJJJJJJJJJJJJJJJJJJGIIJ
@1039003/1
atcgagggcgccatccacgagccaatcttccgctaccgcgtgttccttaa
+1039003/1
@@??D?DFGDDFHGEBGEGEIIIIGHGIIFGGI@FAG>BE:?BEA>>@CE
@1039004/1
atcgagggcgccatccacgagccaatcttccgctaccgcgtgttccttaa
+1039004/1
CCCFFFFDHHHHHJJJJJIJIJIIIJJJJIJIIJEIIEFHEDDDEECEEE
@1039005/1
atcgagggcgccatccacgagccaatcttccgctaccgcgtgttccttaa
+1039005/1
CCCFFFFFFFHHGJJJGJFIGIBECEEHHJG:FFGG@8<<:?<@>CAECC
@1039916/1
atcgataaaaaaatatcgcaatattagaaattttcaaatattcttcgctt
+1039916/1
CCCFFFFFHHHHHJJJJIIIJIJJJJJJJIIJJJJJJJJJJJJIJJJIJJ
@7671840/1
tgagttttgtgattctccgaagagtatgtctcgaaa
+7671840/1
@@@DADFFGCFFDGEGHIGDHD@FCHHIIGHGA3CG
@7671841/1
tgagttttgtgattctccgaagagtatgtctcgaaagacttcgacttttt
+7671841/1
BBCFDDFFHFHHHJJJJJJIJJIIEFHGIIJJGGIJAHIIJGGGGIJIJJ
@6650640/1
gtccaaagagaaggttatgaaccggcaataactttccttgttgtccagaa
+6650640/1
@@@FDFFDHHHGHICFGIIIGIIIGJJJIJJHIJJJFGGIJIHIJFHGGG
@1040652/1
atcgatacacagtcatagatccaatcctataattatccatttcctgtaat
+1040652/1
CCCFFFFFHHHHHJIJJJJJJJJJJJJJJJJJJIJJJIJJJJJJJIIJHH
@1040866/1
atcgatagctgttcactttttggtcatgattttgaggtactcgagggcat
+1040866/1
@C@FFFFFHHHGHJIJJJJJJIJHIJJJIJIJJJIJJGIGCHGHJJJJII
@1040867/1
atcgatagctgttcactttttggtcatgattttgaggtactcgagggcat
+1040867/1
CCCDDFFFHHHHHJJHHGHIJIIHHIJIEIJJJJIIIGGIIJIJJJJJGI
@6141251/1
gcttcaacgccaaggacttcaacttcgttcagttcttgcaggagatcgct
+6141251/1
@@@DFFFDHFFHFGGEGHGHGIJIIIJJJJIJGIIJJIIJIHHGJGGJJI
@2564571/1
ccacacaagggcagcaaaaaggtgcccaacaacagcaaacgggtcgaaat
+2564571/1
@@@DFFFFHDDBDGGIGIJJID:?EHHIGEHGEHGIIIIIIJIIIHIIGG
@3078435/1
ccttaacaacgatctggtggccaccggaaccggaagatcgaagaaagacg
+3078435/1
CCCFFFFFHHHHHJJJJIIHIJGIJJJJJJJJJIJJJGGJFJJJIIJJHH
@2565927/1
ccacactctattaaataagcgcctataactgcttctacacaatctgcaat
+2565927/1
CCCFFFFFHHHHHBECFHFHIIJJJJJJJJJJJJJJJJJJJJJJJJJJJJ
@6143151/1
gcttccttcggagttttgcctgttccgtagcagacggccactggcaaagt
+6143151/1
?@?=ADDDFHHBFBFGGIFIGIHHIEIFCGAHGIIGGIBHIIEIHGG@HF
@7163616/1
gtttgatgttgctgttgtggagctgtttgtctgccccaagtgggttgttg
+7163616/1
BB@FFFFFHHHHHIIIHFHHCGGEHIJJIGGIIJJJJHGHFGGI?DHFHI
@7163617/1
gtttgatgttgctgttgtggagctgtttgtctgccccaagtgggttgttg
+7163617/1
CCCFFEFFHHHHHJIJJIJJ>GHJJIIJIJIJJIJJJHHIGHJJ?DFDGG
@3080693/1
ccttaatcagctacaacagtcaacatttcccacctttttcactcaaccat
+3080693/1
:=?4=BDFHHHHHJJJJJJGIJJJJJJJJJJJJJJJJJJJJJJJJJJJJI
@3080694/1
ccttaatcagctacaacagtcaacatttcccacctttttcactcaaccat
+3080694/1
@@@DBDDDFFFDFIBHGGIBEHEHGGGIIIIIHIIIIIIHGIIGIIIIIG
@3080695/1
ccttaatcagctacaacagtcaacatttcccacctttttcactcaaccat
+3080695/1
@@@FFFFFHHHHHJJJIJIHGIJJGIJJJJJIJJJJJJJJIJJJHIIJJG
@3080696/1
ccttaatcagctacaacagtcaacatttcccacctttttcactcaaccat
+3080696/1
BC@DFFFFHHHHHJJJGIJIIJJJJJJJJJJJJIIJJJJJJJJJJJJJJJ
@3080697/1
ccttaatcagctacaacagtcaacatttcccacctttttcactcaaccat
+3080697/1
BCCFFFFFHHHHHJJJJJJIJJJJJJJJJJJJJGIJJJJIJJJJIJJJJJ
@3080698/1
ccttaatcagctacaacagtcaacatttcccacctttttcactcaaccat
+3080698/1
CC@FFFFFHGHGHJJJEIIEHGHJJJGHJJIIJGHIJJJIJIIJGIJJJI
@3080699/1
ccttaatcagctacaacagtcaacatttcccacctttttcactcaaccat
+3080699/1
CC@FFFFFHHHHHJJJJJJHIJJJJJJJJJJJJJJJJJJJJJIJJJJJJI
@3080700/1
ccttaatcagctacaacagtcaacatttcccacctttttcactcaaccat
+3080700/1
CCCFFFFFGHHGHGIJEIIHHIJIJJJJGIJJIJJIIIIJGIJHGIIJJG
@3080701/1
ccttaatcagctacaacagtcaacatttcccacctttttcactcaaccat
+3080701/1
CCCFFFFFHDHHHGDHHIIFHHIIIIJJIJJIJJIJJJJGGHIIJJJJIG
@3080702/1
ccttaatcagctacaacagtcaacatttcccacctttttcactcaaccat
+3080702/1
CCCFFFFFHGHGHJJJJJIHIIJJJJJJJJJJJJJJJJJJJJJJJJIIJI
@3080703/1
ccttaatcagctacaacagtcaacatttcccacctttttcactcaaccat
+3080703/1
CCCFFFFFHHGHHJJJJJJHIIJJIJJJJJJIJJIJJJIIJJJJJJJJJJ
@3080704/1
ccttaatcagctacaacagtcaacatttcccacctttttcactcaaccat
+3080704/1
CCCFFFFFHHHGHJJJIJJIIJJJJJJIJJJJJJJJJJJJJJJJJJJJJI
@3080705/1
ccttaatcagctacaacagtcaacatttcccacctttttcactcaaccat
+3080705/1
CCCFFFFFHHHHGJJJJJIIIGIJJJIIJJJIJIJJJJJGIJJJJJIJJI
@3080706/1
ccttaatcagctacaacagtcaacatttcccacctttttcactcaaccat
+3080706/1
CCCFFFFFHHHHHIJJJIJHJJJJJJJJJJJIJJIJIJIGJJJJJIJIJJ
@3080707/1
ccttaatcagctacaacagtcaacatttcccacctttttcactcaaccat
+3080707/1
CCCFFFFFHHHHHJJJJIJIJJJJJJJJJJJJJJJJJJJJJJJJJJJJJI
@3080708/1
ccttaatcagctacaacagtcaacatttcccacctttttcactcaaccat
+3080708/1
CCCFFFFFHHHHHJJJJIJJJJJJJJJJJJJJJJJJJJJJGIJJJJJJIF
@3080709/1
ccttaatcagctacaacagtcaacatttcccacctttttcactcaaccat
+3080709/1
CCCFFFFFHHHHHJJJJJJFHHJJJJJJJJIJJJJJJJJJJJJJJJIJJI
@3080710/1
ccttaatcagctacaacagtcaacatttcccacctttttcactcaaccat
+3080710/1
CCCFFFFFHHHHHJJJJJJGIIJJJJJJJJJJJJJJJJJJJJJJJJJJJJ
@3080711/1
ccttaatcagctacaacagtcaacatttcccacctttttcactcaaccat
+3080711/1
CCCFFFFFHHHHHJJJJJJHHHJJJJJJJJJJJJJJJJJJJJJJJJJJJJ
@3080712/1
ccttaatcagctacaacagtcaacatttcccacctttttcactcaaccat
+3080712/1
CCCFFFFFHHHHHJJJJJJHIJJJJJJJJJJJJJJJJJJJJJJJJJJJJI
@3080713/1
ccttaatcagctacaacagtcaacatttcccacctttttcactcaaccat
+3080713/1
CCCFFFFFHHHHHJJJJJJIHJJJJJJJJJJJJIJJJJJIJJJJIIJJJH
@3080714/1
ccttaatcagctacaacagtcaacatttcccacctttttcactcaaccat
+3080714/1
CCCFFFFFHHHHHJJJJJJIIJJJJJJJJJJJJJJJJJJJJJJJJJJJJJ
@3080715/1
ccttaatcagctacaacagtcaacatttcccacctttttcactcaaccat
+3080715/1
CCCFFFFFHHHHHJJJJJJIJIJJJJJJJJJJJJJJJJJJJJJJJJJJJJ
@1553432/1
caaaaagtgaacagctatcgatacacagtcatagatccaatcctataatt
+1553432/1
CCCFFFFDHHHGHJJJIJJJIJJJJJJJHIIJJJJIJJIHIIJJJJJIJJ
@1553433/1
caaaaagtgaacagctatcgatacacagtcatagatccaatcctataatt
+1553433/1
CCCFFFFDHHHHHIIJJJJJJJJJJJIJIIIJIJGJJIJJJJJJJIJIJJ
@1553434/1
caaaaagtgaacagctatcgatacacagtcatagatccaatcctataatt
+1553434/1
CCCFFFFDHHHHHIJJJJJJJIJJJIJJIIJJJJJJJIJJJIJJJJIIII
@1553435/1
caaaaagtgaacagctatcgatacacagtcatagatccaatcctataatt
+1553435/1
CCCFFFFDHHHHHJJJJJJJJJJJJJJJHIIIIJJIJIJIJJJJJJJJJH
@1553706/1
caaaaagtgataatggatacaaatttgactactgtatagctttcttctct
+1553706/1
@@<DFFFBDDHAFHGGB>HDFHIEHIE@HHEIJEHGEIECGHHAFDHCHI
@1553707/1
caaaaagtgataatggatacaaatttgactactgtatagctttcttctct
+1553707/1
CCCFFFFDFHHHHIJJJGJJJJJJJJIJJJJJJJGGIIJJJIJHGJIJJJ
@5125326/1
cttgaattttcttttcagcacaaatgtcttttaaaggagctacgaagtta
+5125326/1
@@@BBDDDHH?DHII@<?CBFBGIEGECGHIIGHIIIAFGGIIGGIGBFG
@5125327/1
cttgaattttcttttcagcacaaatgtcttttaaaggagctacgaagtta
+5125327/1
@@@FDFDFHHDFHJJGDBHIIGIJJJFHHHIJHJJJJGHJJJJIJJIFHI
@4104229/1
ctccaggttgctgttgtggaggagcgggctgctgttgtttcgctccaggt
+4104229/1
CCCFFFFDHHHHHIJJHIJGIJBGHJJJJIJIFIGIJIIJHIIJIHEHGA
@5634832/1
gaaatttaaaagaaaatttgaaaagtatcatgagttttgtgattctccga
+5634832/1
CCCFFFFFHHHHHJJJJJJJHIJHICHHGFIJHIHIJJJJJIJJJJJJJG
@4104240/1
ctccaggttgttgttgtgaaggagctggctgctgttgtctcgctccaggt
+4104240/1
CCCFFFFBFHFHHIIJGIJJJJGGIJJJJIJJJIIJCGIGIIIIJIFHIF
@524198/1
aatccctttaaacaaacctttcccaaatacttccacagtaactctaactc
+524198/1
CCCFFFFFHHHHHJJJJJJJJJJJJJJJJIJJJJJJJIHIJJIIJJJIJI
@3594416/1
cggttcttaaaaactttttcggggtatctggtaccaaatcaacatcatag
+3594416/1
@C7DFFFFHHHHGGIJJJJGIJJIGHJJJJJFHIJJIIIGIJGJJJGIIJ
@524631/1
aatccttcgaggtaacctacgtggacatcgaagaaaaaacattgaccaat
+524631/1
@CCFFFFFHHHHFHIIJJJJJFHIJJJJJJJJJJJJJJJJJJJIJIIJII
@3081762/1
ccttacaaaataaaatacggcaaagagaagaaaggccgatagaatgaagt
+3081762/1
@C@FFFEFHGHHGJJJIIJJIJJIJJJJIIIIIJJIJJIIGJIJJIJIJG
@2570773/1
ccacatctcggatcttgctactaatattcgattcgataggtgctttgtct
+2570773/1
CCCFFFFFHGHDFHIIGGCFHHIIGHHIIIIIGIIHIIIIDFFAEHCHGG
@2570774/1
ccacatctcggatcttgctactaatattcgattcgataggtgctttgtct
+2570774/1
CCCFFFFFHHHFHJJJJIJJJJJJJJJJJJJJJJJIIJJJBGHJJJIJJI
@2570775/1
ccacatctcggatcttgctactaatattcgattcgataggtgctttgtct
+2570775/1
CCCFFFFFHHHHHJJJIIIJJJJJJJJJJJJJJJJJJIJJFGHIJJJJJJ
@2063771/1
caccattctatgaaatggaacacgaagagg
+2063771/1
@@@B?DDDF<=:<:E?<:3A<3AF812111
@2063772/1
caccattctatgaaatggaacacgaagagggactaccacacgaaaggcag
+2063772/1
CCCFFFFFHHHHHJJJJIJJJJIJIJJJJJJJJIJJIJJJJJJIJJJIJJ
@2063773/1
caccattctatgaaatggaacacgaagagggactaccacacgaaaggcag
+2063773/1
CCCFFFFFHHHHHJJJJJJJIJJJJJJJJIJJIJJJJJJIJJJJJEGGIJ
@527417/1
aatctacacaaaaatgtcaaatcatgtcaagaccccggcgatggttcttc
+527417/1
?@@FDDFFHGHHGIHGFGJICHHIIGIGIDGHFAGHIDHHEGGE8=C@GG
@530200/1
aatgaaagaaattaaacacgctgagaaagctatggttgagtgaaaaaggt
+530200/1
=?1=BDDEHHHHHJJJJJJJJIJJJJJJJJJIIIJEFHGIBGHJJJJIG9
@7168299/1
gtttgcgtttcaatgcatcgataagacgaatggtaaagctgctaaaaaag
+7168299/1
@BCFFFFDHHHHHJJIJJJJGIJJJJIIIJJJJGGIIJJJJJJJIJJIIJ
@8831/1
aaaaaaatgtcaaaattttgcaaattatgtggcattttgacatttatgtg
+8831/1
@C@FFFFBHFHHHBIDIEGGHII>GFHII?DFGHIGIEEHIIIIIIIIGI
@8832/1
aaaaaaatgtcaaaattttgcaaattatgtggcattttgacatttatgtg
+8832/1
CCCFFFFFHHHHHJJJJJJJIJJJJJJJJGIJJJJJJJJIJJJJJJJJIJ
@7169608/1
gtttgctgttgttgggcacctttttgctgcccttgtgtgggaccagtctg
+7169608/1
CCCFFFFFHHHHHJJJIJJJIJJJJIIJJJJJJIJHIDFIIJJJJJJJJJ
@1557915/1
caaaaatagtaaaaagtcgaagtctttcgagacatactcttcggagaatc
+1557915/1
CCCFFFFFHHHHHJJJFHIJJJHIJJJJJIJJJJJGGIJJJJIJJJIJII
@5640752/1
gaacaagccaatcagaccaacggaacgcccggagcggc
+5640752/1
CCCFFFFFHHHHHJJJJJJJJJJJJJIJJJJIIJJJIH
@3599475/1
cgtaaagtgaccaaagcaaagacgcaataagtgatacaagaaaatataca
+3599475/1
@<@FADDACFADDDBDGEECGIHIIGEHI@AGHGDBGHGGIEGEEGGGGG
@3599476/1
cgtaaagtgaccaaagcaaagacgcaataagtgatacaagaaaatataca
+3599476/1
@@=DDDD2ACBFFHIBADFH;AECFHHFHIE:CC@FFGGEFHII>FAFHI
@3599477/1
cgtaaagtgaccaaagcaaagacgcaataagtgatacaagaaaatataca
+3599477/1
@@@DDDD2=DDHBBFHIGGIIDIIIIIII>D1??CFHIGIEHEIIGHHEI
@3599478/1
cgtaaagtgaccaaagcaaagacgcaataagtgatacaagaaaatataca
+3599478/1
@@@DDDD8DFHHAHIIFGIIDEHGIIIIIIIFGDIIIIIGIIIIIIIIII
@3599479/1
cgtaaagtgaccaaagcaaagacgcaataagtgatacaagaaaatataca
+3599479/1
@@@DDFFAFFFHGJJJICHHGGIGIIIEHIH?CGDHIIJEIJJJFJJIJI
@3599480/1
cgtaaagtgaccaaagcaaagacgcaataagtgatacaagaaaatataca
+3599480/1
@C?DFFFDFHHHDIJIIIIJGGGIIGIJIJICGIIIJJJIIJIJJJJIJJ
@3599481/1
cgtaaagtgaccaaagcaaagacgcaataagtgatacaagaaaatataca
+3599481/1
@C@DFFFBFHHHFJJGGGIJGGGGIJJIIJJ?GGDGIJJJJJJJJJJJJJ
@3599482/1
cgtaaagtgaccaaagcaaagacgcaataagtgatacaagaaaatataca
+3599482/1
B8BDDFFDFFHHHJJJJJJJJJJIJJJJJHIHHHIJJJIJJIJJJJJIJI
@3599483/1
cgtaaagtgaccaaagcaaagacgcaataagtgatacaagaaaatataca
+3599483/1
CC@FFFFDHHHHHJJJJJJJJJIJJJJJJIJCGGGIJJIJJJJJIJJJJI
@1044361/1
atcgcaagcttcttccagttcaccatcagattcacaagcaggatcaactc
+1044361/1
CCCFFFFFHHHHHJJJJJJJJIJJJJJJJJJJJJJJJJIIJJJJJJJJJI
@5641457/1
gaacaagttacaagtgccgaagtacgagctattcgagcagcatgcaagag
+5641457/1
CCCFFFFFHHHHHJEGIIJHIGGHIJIJJIJJIJJJJJIIIIFIIIJJJJ
@4622562/1
ctggacaacaaggaaagttattgccggttcataaccttctctttggactc
+4622562/1
CCCFFFFFHHGHHIJIJGHIJJIJJJJGHHIIIJIJJJJJJIJIHIJJJJ
@4622563/1
ctggacaacaaggaaagttattgccggttcataaccttctctttggactc
+4622563/1
CCCFFFFFHHHHHJJJJGIIIJJJJJJIJJIJJJJJJJJJJJJJJIJJJJ
@5642284/1
gaacaatccttcgaggtaacctacgtggacatcgaagaaaaaacattgac
+5642284/1
CCCFFFFFHHHHHJJJGHHJJIIJJHIJJJJJJIGIJJJJJJJJJJJJJJ
@3084373/1
ccttagcagacctcttgataggcgagatttggaagttttcggcaagtaca
+3084373/1
@CCFFFFFHHFFHIIIIIIIHIIB18CCFHIDIIIDHGGDHHIFGD4BCF
@4108757/1
ctccagttccttcgtaccctcctcctccaattcctgcat
+4108757/1
@?<DD?DD8DFAF=GE:CF?FEB3;9?F3?BD4?C@<??
@4109381/1
ctccagttgtttcggaacataaaagcacggtggcaaccaattatcgtgag
+4109381/1
@@@FFFDDHFFHHIIEHGGGIIII<AGGEHCFHBHIGIIIIIIIIDHEIH
@531522/1
aatgaagtgaaagtcgaacgttcttctgggcttttcctgcttttttagca
+531522/1
CCCFFFFDHHHHHFIJJJIJFHGIJJJJJJIJJJJJJIIIIJJJIJGIIH
@4110135/1
ctccataaccatcatctggtagccttggcaatacccttattcccaaccaa
+4110135/1
CCCFFFFFHHHHHJJJJJJIIFEHHJJJJJJJJIIIJJJJJJJJIJJJII
@6661420/1
gtccagatcacgtggccgatctagatacagccaaagacgtagaagtagaa
+6661420/1
BBBFFFFFHHHHFHIJJJGGIDGIJJJJIJJJJIIJIJIFHEDGHCFHII
@12611/1
aaaaaacattgaccaatcgccaccaatgcctggtgcagctatccactttg
+12611/1
CCCFFFFFHHHHHJJJJJEHIJJJJJJIJJJJJCGIJJJJJJJJJIJJJJ
@12612/1
aaaaaacattgaccaatcgccaccaatgcttggtgcagctatccactttg
+12612/1
CCCFFFFFHHFGGJJJJICGHGIJJJIIIHIIJDHHIJGGIJJJJJJJIH
@4111257/1
ctccatagttcttacatccttgtttatttccctttttgtggagaggtact
+4111257/1
CCCFFFFFHHHHHDGHGIIJIIJJJIJJJJIIJJJJIFHIGDHDHIDFEH
@14782/1
aaaaaactataaatttttattatattttatgcatgttatcacgattcata
+14782/1
@;??DDDDFFFFFIIIIIIIIIIIIIIIIIIIIIIIIIIIIIIIIIIIII
@7680553/1
tgatgagcagccgagcccttggcttccttcggagttttgcctgttccgta
+7680553/1
CCCFFFFFGHGHHIIJJJGIGJIJJIJGHGGIBHBFHIDGIIIFGHIIII
@7172562/1
gtttggaggagttgtactaatttgtgtaattgaagttcgtattatttcct
+7172562/1
B@BFFFFFHHFFFICGIIIJJJJJHIHJIIJ@HHIIJJJIIIGIJIIIJJ
@5133823/1
cttgagaaatttgctgcctcaaaaacgtatgacaaaactatagagaaacc
+5133823/1
@@@FDFDFHDHD?FBCBEGGHGIGIGIHGIIIGICDBBGGHIGIIIHIIE
@5134540/1
cttgagagtagagcaatttggcttcttcccccaaggataacctctctgtc
+5134540/1
CCCFFFFFFHHHHJJJJJJJJJJJJJJJJJJJJJJJJJIIJJJIIJJJJJ
@2067542/1
caccccttaatcagctacaacagtcaacatttcccacctttttcactcaa
+2067542/1
@@@D?DFFGHFH?>@GBHEGHAG<FHGGGH@GD@G>F@HHIIICHGGIHH
@2067543/1
caccccttaatcagctacaacagtcaacatttcccacctttttcactcaa
+2067543/1
CCCFFFFFHHHHHJIIJJJJIJJHGIIJHIJJJJJGJGHIJJJJJIJJIC
@2067544/1
caccccttaatcagctacaacagtcaacatttcccacctttttcactcaa
+2067544/1
CCCFFFFFHHHHHJJJJJJJJIJJJJJJJJJJJJJJJJJJJJJJJJJJJI
@5136248/1
cttgaggaagtaacggcagcactattgacactaagaaatcacagagcccc
+5136248/1
CCCFFFFFHHFHHJJJIJJIEIAEHIEGIIJEHHEHIJGCFHHBGEHHJJ
@5136249/1
cttgaggaagtaacggcagcactattgacactaagaaatcacagagcccc
+5136249/1
CCCFFFFFHHHHHIIIIIIA>F@EHHEDFDFBFHEEHIBFEHEBFDGHHH
@7174243/1
gtttggctagattctgtttgacattcgaaaagtaaacgtcagtttgcgtt
+7174243/1
?@@DDDDDDBFHHA?AEEI;E@FHIG9EGHGCBGGIFGCFGGHIGC>G7D
@7174244/1
gtttggctagattctgtttgacattcgaaaagtaaacgtcagtttgcgtt
+7174244/1
@@@FFDEBFD?DFGGG>FH??FHGIHGGGIIFCDFCGGFHIIEHIGII:F
@7174245/1
gtttggctagattctgtttgacattcgaaaagtaaacgtcagtttgcgtt
+7174245/1
B@CFFFFFHHHGHJJJIJJJIIIJJJJJJJJJIJJJJJGHIGHIIJIGFH
@7174246/1
gtttggctagattctgtttgacattcgaaaagtaaacgtcagtttgcgtt
+7174246/1
C@CFFFFFHHHHHJJIIIJIIJJJJJJJJJJIIIJJJIHJJIHIJJJJFH
@7174247/1
gtttggctagattctgtttgacattcgaaaagtaaacgtcagtttgcgtt
+7174247/1
CCCFFFFFHHFDHGGGGHICHFHIJIJJJJJIGIJJJJIJJJGHIJGIAH
@4624924/1
ctggaccggcaaatctttatctttatcatttgtttgtatttcttcaactg
+4624924/1
CCCFFFFFHGGHHJJJJJGIIIJJIJJIJJJJIJJJHIIJJJJJJIJJJJ
@6149736/1
gcttggtgcagctatccactttgccagtggccgtctgctacggaacaggc
+6149736/1
@@BFFFDDHHHHHJJJJJJJJJJJJJJHIIJJJIIIJJJJJJJIJJIJJJ
@6149737/1
gcttggtgcagctatccactttgccagtggccgtctgctacggaacaggc
+6149737/1
CCCFFFFFHHHHHJJJJJJJJJJJJJJJJJJJJHIIIJJJJJJGIJJJJI
@5644388/1
gaacaatttttgtcgagttattgatttcgaggaataatacgaacttccat
+5644388/1
@CCFDDDDHFFDHIGEEFHGGGAHHIIIGIIIIGGHGIIIIGIIGHHGEG
@4630262/1
ctggagattgcaaccacccagacaggagatcatcgaagatttggagaata
+4630262/1
CC@FFFBDHHHHHJIJJJJJJGIJJEGIJJIIJJIJJGIJJIIIJJIIIG
@4631161/1
ctggagcgagacaacagcaagctgctcctccacaacaacaacctcaagct
+4631161/1
CCCFFFFFHHHHHJJJIIIFGJJIJJJJJJJJJJJJJJJJJJCHIECFHI
@4632077/1
ctggaggataactgtagacgttcgtagatgtctgttgcgattgagaccac
+4632077/1
@?@DDFDDHHHGFJJJIGGIFBDEHGE??C?ECDH@DAG?BFHDG?F?CG
@7684681/1
tgatgtgataaatatacctgcacacacgcatttttaaatttaaaaattta
+7684681/1
??<BDAAADFFDHEHIGDHHGIIEHHGGGGG@GFEGHHGGEHIIIIGHEH
@4115770/1
ctccatgccgagcaagactcccgtcagcgtcctccaggagttgctgagcc
+4115770/1
CCCFFFFFHHHHHJJJJJJJJJIIIJJGJGIJJJJIIICHCHGIIIHJJJ
@4115771/1
ctccatgccgagcaagactcccgtcagcgtcctccaggagttgctgagcc
+4115771/1
CCCFFFFFHHHHHJJJJJJJJJIJJJJJJIIJIJJJJJJJHHJJJJIJJJ
@4116421/1
ctccatgtggacccatttgctttggtggggaactttgttgttgacgttca
+4116421/1
CCCFFFFFHHHHHJJJJJJJIIJIIEGIIJGGGIGIIJIIIGIJJJHIJI
@7685937/1
tgattatataacgagtagatagctttagaggtaatacactattattaggc
+7685937/1
BC@FFFFFHGHHHGICGEGIIIIIJJJJHHICFHIIJJJJIJJJJJJGII
@2573561/1
ccaccaatgcctggtgcagctatccactttgccagtggccgtctgctacg
+2573561/1
CCCFFFFFHGHGHJGIJJJJIJJJJJJJJJJJJJJJJJJJJJJJJIJJJJ
@2573562/1
ccaccaatgcttggtgcagctatccactttgccagtggccgtctgctacg
+2573562/1
@@8=DD?BHHFHHICDFHGGGHIIA>CCFHECGBEHHHAFB@FHCGE@DF
@2574290/1
ccaccaccattctatgaaatggaacacgaagagggactaccacacgaaag
+2574290/1
@@@BDFFFHFFHHGIHGIJGHJGJJIJJGBGIGGGGGIJIJJIJJIEBHG
@537590/1
aatggatacaaatttgactactgtatagctttcttctcttggtgaacaca
+537590/1
@CCFFFFFHHHHGJJHIIIGHGIHAF>F<FGIGII>H?FHB@GG><DECE
@537591/1
aatggatacaaatttgactactgtatagctttcttctcttggtgaacaca
+537591/1
CCCFFFFFHHHHHJJIIJJIJJIIJJJJJJJJJJJJJIJJJJHIJIJJJJ
@6153305/1
gctttatcgggttctgctaagtggtaagtagaaggtaagccacttaagca
+6153305/1
@C@FFFFFHHHHHJIJJJJJJCHIHHIJHIGJJJJGGIJJIJJJJJJJJJ
@6153306/1
gctttatcgggttctgctaagtggtaagtagaaggtaagccacttaagca
+6153306/1
CCCFFFFFHHGHHIIJJJJJJFHIHHJJFHHGHIJHHIJJJJJJJJJIJJ
@538979/1
aatgggattgcccatcactttgtcatcgaacgatgtcaccacctgattgg
+538979/1
@CCFDDBFHHGHHJGIGIGGGHDHHFHJIIJGIECGGIIJIJJJJIJJI<
@5140348/1
cttgataaatggaacgaaattaaacacgctgagaaagctatggttgagtg
+5140348/1
@??DDBDDHBF?DGCF@CDGHAEEHDHH@G<GDDBHEBBGDD<0?B8?0=
@5140349/1
cttgataaatggaacgaaattaaacacgctgagaaagctatggttgagtg
+5140349/1
CCCFFFFFHHHHHJJIIJJJJJJIJJJJJJJIJJIIJJJIJJJDGIIIGI
@1052296/1
atcgggttctgctaagtggtaagtagaaggtaagccacttaagcacacat
+1052296/1
CCCFFFFFFHFGHGIGFHIDHIJIEHFIJJFHIIIJJJJJJJJJIIIHII
@1052935/1
atcggtccggccgagtgcatcatggtcatgttttgggactccatgtcgag
+1052935/1
CCCFFDFFHHHHHIJ?FHHIJJJJJHIIJIIIJJJJJGIJJJJJJIIJII
@1053701/1
atcggttctgcatgaatgccatctgggcccgggg
+1053701/1
CCCFFFFFHHHHHJJJIJJJJJJJJIIIJJHIJJ
@1053702/1
atcggttctgcatgaatgccatctgggcccggggctctgtgatttcttag
+1053702/1
CCCFFFFFGHHHHJJJJJIJJIJIIIIJJJJHJIGIIII@FFGIJJJIII
@5646881/1
gaacagttaccatctactatcagagatcgaatgtgtgcagaatcagcact
+5646881/1
CCCFFFFFHHHHHJJJJJGJJIJIIHIJJJJJJIJGHJGIJJJJJJJIJJ
@5647187/1
gaacagtttagcaataaagtacccaaatcacccattagagaactcttgga
+5647187/1
CCCFFFDDHFHGHJJJJJJHIJJJIJJJJJJJIJIJJJJJIJJJIJJJJI
@5647222/1
gaacagtttgatgttgctgttgtggagctgtttgtctgccccaagtgggt
+5647222/1
@@CDDDDEHHCB?CFHIGCAFCAFHIGGIIAE@FDB@FGGDHGGH?D?FG
@19401/1
aaaaaagcaggaaaagcccagaagaacgttcgactttcacttcattctat
+19401/1
CCCFFFFFHHHHHJJHIJJJJJJJJJIJHJFGFFGIJJHGHIJIIIJJII
@1569976/1
caaaaatttaaaatacacttcttcaagagattaacgctccaccttaagaa
+1569976/1
CCCFFDEFHGHHHIJJIJIJIIHJJJJIIGIIJJIJJJJIIJJJJJJIIJ
@1569991/1
caaaaatttaaacacattgcattattgatttcgaggaaat
+1569991/1
??7BDDDBD<DDD@:AACF<FE:CBE?AFFII@:C:?D9D
@1569992/1
caaaaatttaaacacattgcattattgatttcgaggaaataatacgaact
+1569992/1
@@@FFDFFGGHGHGGGIEGIGIIIIIIIGGBBA?C@@GHI>GIIIDHC@F
@1569993/1
caaaaatttaaacacattgcattattgatttcgaggaaataatacgaact
+1569993/1
@@@FFFFFHHFHFGGGHI>HGIJGIEH>HIGIIGHG>GGGIIIEIE;BGH
@1569994/1
caaaaatttaaacacattgcattattgatttcgaggaaataatacgaact
+1569994/1
C@@FFFFFHHHHHJJJJJJJJJJJJJJJJJJJJHIJJIIJJJJJJJJIJJ
@1569995/1
caaaaatttaaacacattgcattattgatttcgaggaaataatacgaact
+1569995/1
CC@FFFFFHHHHHJJJJJJJJJJJJIJJIJJJIHIIJJJJJJJIJJJJJJ
@1569996/1
caaaaatttaaacacattgcattattgatttcgaggaaataatacgaact
+1569996/1
CCCDFFDFFHGGFGIIIFJIJJIJJJIIIJGHGIFGIIJGGIBIIICHII
@1569997/1
caaaaatttaaacacattgcattattgatttcgaggaaataatacgaact
+1569997/1
CCCFFFFFGHHHHJJJJJJJJJJJJJJHJJJJIIJJJJJJIJJJJJJGIH
@1569998/1
caaaaatttaaacacattgcattattgatttcgaggaaataatacgaact
+1569998/1
CCCFFFFFHHHHHIJ?FHIJIJJIJIJIJJJJJJJJIJJJJJJJIIIJJI
@1569999/1
caaaaatttaaacacattgcattattgatttcgaggaaataatacgaact
+1569999/1
CCCFFFFFHHHHHIJJJJIJJJJJJJJJJJJJJIIJHFCDHIJJJIJIJJ
@1570000/1
caaaaatttaaacacattgcattattgatttcgaggaaataatacgaact
+1570000/1
CCCFFFFFHHHHHJJJIJJIJJJJJJJJJJJJJJJIJJGJJJJJJGGIJJ
@1570001/1
caaaaatttaaacacattgcattattgatttcgaggaaataatacgaact
+1570001/1
CCCFFFFFHHHHHJJJJJJJIIJJJJIJJJJJJIJJIJIJJJJJJJIIJJ
@1570002/1
caaaaatttaaacacattgcattattgatttcgaggaaataatacgaact
+1570002/1
CCCFFFFFHHHHHJJJJJJJJJJIJJJGJJJJJJIJJJJJIJJJJJJJJJ
@1570003/1
caaaaatttaaacacattgcattattgatttcgaggaaataatacgaact
+1570003/1
CCCFFFFFHHHHHJJJJJJJJJJJJJIIJJJJJJJJJJJJIJJJJIIJJJ
@1570004/1
caaaaatttaaacacattgcattattgatttcgaggaaataatacgaact
+1570004/1
CCCFFFFFHHHHHJJJJJJJJJJJJJJIJJJJJJJJJJJJJJJJIJJJJJ
@1570005/1
caaaaatttaaacacattgcattattgatttcgaggaaataatacgaact
+1570005/1
CCCFFFFFHHHHHJJJJJJJJJJJJJJJJJJJIJJJJJJJJJJJJJJJJI
@1570006/1
caaaaatttaaacacattgcattattgatttcgaggaaataatacgaact
+1570006/1
CCCFFFFFHHHHHJJJJJJJJJJJJJJJJJJJJJJJJJJJJJJJJJIJIJ
@3607620/1
cgtacgtcaaatgtcgcaaattatgtcacataaatgtcaaaatgccacat
+3607620/1
BB@FFFDEHHHHHHIIJJJJIJIJJJIJJJJJJJJIIIIIJJJIJJJJJJ
@3091120/1
ccttcgaggtaacctacgtggacatcgaagaaaaaacattgaccaatc
+3091120/1
@@;BD=D?@0ACDFEA@FEGF;FE<F@FB:DD;F@DEDF8D?DFEBFF
@3091349/1
ccttcggagttttgcctgttccgtagcagacggccactggcaaagtggat
+3091349/1
CCCFFFFFFDHHDHGHIIJJJJJJIJJJJIIIJJIBGIJFHGJIIBFGGA
@4122560/1
ctcccaaaaattccaacctctggtttgatcccatcgttagattagtatat
+4122560/1
CCCFFFFFHHGHHJJJJJJJIGGCDHGGGGIGJJIIJGGIGGGHIIJIJJ
@4122809/1
ctcccaaatacgaactggtccaaatcgagggcgccatccacgagccaatc
+4122809/1
@C@FFFDFHHHHGJJJJJCHHGHIJJJJJGIDHIIIIJIIIIJJJHHHHH
@4122810/1
ctcccaaatacgaactggtccaaatcgagggcgccatccacgagccaatc
+4122810/1
CCCFFFFFHHHHHJJJJJFHHJJJJJJIJJIIGIJJFJJIJJJJJHGGHH
@4122811/1
ctcccaaatacgaactggtccaaatcgagggcgccatccacgagccaatc
+4122811/1
CCCFFFFFHHHHHJJJJJIJJJJJJIJJJJJJJJJJJJJIJJJJIHGEHH
@23961/1
aaaaaagtttatttatcatacacagg
+23961/1
;??BAD6BCB>A2ABE4?3AB@FE@B
@541291/1
aatgtgacgaggagaccagcacagatgcaatcatttccacttcaatt
+541291/1
BCCFFFFFHHHHHJJJJJJJJJJJJJJJJJJIJJJJJJJJJJJJJJJ
@23962/1
aaaaaagtttatttatcatacacaggtaaacagttgtacagtagaggata
+23962/1
CCCFFFFDHHHHHIJIIJJJIJJJGJFHIIJJJIJJHIIIJGGGGHIJJJ
@23963/1
aaaaaagtttatttatcatacacaggtaaacagttgtacagtagaggata
+23963/1
CCCFFFFDHHHHHJJIJJJJJJJJJJGHIJJJIHJJJJIIJIIIJJIJIJ
@23964/1
aaaaaagtttatttatcatacacaggtaaacagttgtacagtagaggata
+23964/1
CCCFFFFFHHHHHJIJJIJJJJJJFIFEFHHIIHIIHIJIIDGHGIJIJJ
@7690498/1
tgcaaagtatagaggttgtacccaaacttttcggggtgcaatcttctttt
+7690498/1
CCCFFFFDHHHHHJJEGHGIJJJJJJJJJJJJJJJJ@GGGIJJJJJIJJJ
@542402/1
aatgttttttcttcgatgtccacgtaggttacctcgaaggattgttcgct
+542402/1
?@@DDDFFHHDHHHJEIJHIJEGHGHIIHIJJIIGJHCHIHJJJHHIIJG
@7691349/1
tgcaaatcggccaacttcttgccgacggaatttttcagcgttttgtggaa
+7691349/1
CCCFFFFFHHHHFJIGGGHHGHIGHIGIBHIJJJJJJIGGCGIIG@EHCH
@7691350/1
tgcaaatcggccaacttcttgccgacggaatttttcagcgttttgtggaa
+7691350/1
CCCFFFFFHHHHHJJJJJJJGIJIJJJIIIJJJJJIIIIGHJGIGHEFHF
@1570958/1
caaaaatttgctttatctagcgatgaggaaaaacctgcagggtatcatta
+1570958/1
C@@FFFDFHFHHHJHIIGGIIJFGIGIGGIIGIIJIIIFIIF?BFHIGIG
@6669929/1
gtcccacacaacagactggtcccacacaacagactggtcccacacaaggg
+6669929/1
CBCFFFFFHHHHHFHIJJJIIJJJJIJJJJJHCHJJIDGHIJJJJJGHED
@6672166/1
gtcccgcagatggccaccaccattctatgaaatggaacacgaagagggac
+6672166/1
@@@DDDDDFFDDFFI>FI?EFBEFFIFFIFIIIEIEIIEFIFIDFEFIII
@6672167/1
gtcccgcagatggccaccaccattctatgaaatggaacacgaagagggac
+6672167/1
C@CFFFFFHHGHHIJIIIIJJHGIIIGIIEHIIIJJIJIJHJJJGJFBFH
@6157284/1
gcttttcctgcttttttagcagctttaccattcgtcttatcgatgcattg
+6157284/1
CCCFFFFFHHHHHJJJJJJJJJJJJJJJJJJJJJHIJJJJJJJJJJJJJJ
@1573923/1
caaaacatgaccatgatgcactcggccggaccgattcagcccccaccaag
+1573923/1
CCCFFFFFHHHHHJJJJJJJJJJJJJJJJIJIGIJJJJJJIJJHEHFDDA
@1573924/1
caaaacatgaccatgatgcactcggccggaccgattcagcccccaccaag
+1573924/1
CCCFFFFFHHHHHJJJJJJJJJJJJJJJJIJJJJJJJJJJJJJHHHFFFC
@4638154/1
ctggatattcttgtttcacaactaattcaggaggtaaatattcttccaat
+4638154/1
CCCFFFFFHHHHGIJJJJJJJJJJIJJJJJJIIICEHIIJJJJJJJJIJJ
@5144430/1
cttgatgccaaggaaaatggaattctggactattttgaaccttatcaagt
+5144430/1
CCCFFFFFHHHHHJJJJGJJJJJJJJJJJJJJJJJJIJJJJJJJJJJJIF
@6159758/1
ggaaaaaagtgagtttaggatatcttacgttctggcaacatcgacagata
+6159758/1
BCBFFFFFHHHHHGIIJJIIJJJJJJJJJFHIJJJIJDCGIJIGJJJIIJ
@4640237/1
ctggatctcttggtcggaaaagtaacgcccgaacaagccaatcagaccaa
+4640237/1
@@CFAEDFHGFAFEGHI@GGIIHHHHIIIIIIGIIIDIAHGIGIIIIIIH
@7186992/1
gtttgttgtctaccccatgcagcttgttgttgagatgtaggagctggttg
+7186992/1
@?@DFFFDFFHGDGGHFBHHHIIGHHBHIEFIEGGEEGHIIFHHIIB?BD
@7187216/1
gtttgtttaaagggattggacgcaattaccgtattgccaagtgtaccgca
+7187216/1
:1:AADDFHHHHHJGGIIJJJJJJJJJIJJJEHGEGJJJIJDFDFIJJJJ
@7187731/1
gtttgtttcagaacaaaccgggaaaagtattatgagaatatgaaatttaa
+7187731/1
@?@FDDDFFHFFHGIJJIJEHJ?FHJJ:DFHEHGEGGIBHGGGIJIJJII
@5651903/1
gaacgaaattaaacacgctgagaaagctatggttgagtgaaaaaggtggg
+5651903/1
CCCFFFFFHHHGGJJJIJJJIJJJJJIJIJJJFHIHHDHIIJJIGG0BFH
@5652261/1
gaacgaattttgtgcatacaaaaatagtaaaaagtcaaagtctttcg
+5652261/1
@@@DDDDDFFF?:AEFFFEFIIIIIIFCFFGIII?FGIIC?DFFFEF
@28309/1
aaaaaatatcgcaatagctcaaaagggaacaatttttgtcgagttattga
+28309/1
CCCFFFFFHHHHHJJJJJJJJIJJJIIJJJJJJJJIJJIGIJIHIIJJJI
@28310/1
aaaaaatatcgcaatattagaaattttcaaatattcttcgcttttgactc
+28310/1
@@CFFFFFHHDDFIIJJJJIJJIIJJIJJJIJJJJIIJHIIIJJJJIJJI
@28311/1
aaaaaatatcgcaatattagaaattttcaaatattcttcgcttttgactc
+28311/1
CCCFFFFFHHHHHJJJJJIJJJIJJJJIJJJJIIJJJJJJIJIJJJJIIJ
@1060326/1
atcgttggcatttgacattgtcaaagcttgtaataacacgttaggacttg
+1060326/1
CCCFFFFFHHHHHIJJJJJJJJIJJJJJJIIIJJJJIJJJJJJJJJJJJJ
@1060478/1
atcgttgttaaggaacacgcggtagcggaagattggctcg
+1060478/1
BCCFFFFFHHHGHJJJIJJJJJDEHJJJIJJJJJJJJJJ@
@5653466/1
gaacgatgtcaccacctgattggtgatatcagccgctccgggcgttccgt
+5653466/1
@<?DDDDDFHFHHIIIHIIIIIICFHGGGGEG>@@@HHHIIGBAAEA>B?
@5653467/1
gaacgatgtcaccacctgattggtgatatcagccgctccgggcgttccgt
+5653467/1
@@@FB?DBFFFBFBAHDGGBFDHHDIIEH<EBCFBE??DEGGGE8@;?EA
@5653468/1
gaacgatgtcaccacctgattggtgatatcagccgctccgggcgttccgt
+5653468/1
CC@FFADDCDFHHBHIGICHHCGEFFGIIIGIIIIIIIIGGGFFAH?EHH
@5653469/1
gaacgatgtcaccacctgattggtgatatcagccgctccgggcgttccgt
+5653469/1
CCCFFFFFAHHHGJJJJJIIJJJFHGHJJIIJJJJJIJIIIJJIHIHHH>
@5653470/1
gaacgatgtcaccacctgattggtgatatcagccgctccgggcgttccgt
+5653470/1
CCCFFFFFHHHHHJJJJJHJJJIFHIJJJJJIIJJJJJJJIJJJGIHHHH
@5653471/1
gaacgatgtcaccacctgattggtgatatcagccgctccgggcgttccgt
+5653471/1
CCCFFFFFHHHHHJJJJJHJJJJIIIJJJJJJJJJJJJJJJJJJHIFHHH
@5653472/1
gaacgatgtcaccacctgattggtgatatcagccgctccgggcgttccgt
+5653472/1
CCCFFFFFHHHHHJJJJJIJJJJHHIJJJJJJJIJJJJJIJIJJHIHHHH
@546411/1
aattaataccatcgttggcatttgacattgtcaaagcttgtaataacacg
+546411/1
CCCFFFFFHHHHHJJJJIJJJJJJJJJJJJJJJJJJJIJJIJJJJJJJJJ
@28943/1
aaaaaatattaggaatccactacaaggttttcaatagggcattctaacat
+28943/1
CCCFFFFFHHHHHIJJJJJJJJJJJJJEHIJJJJJIJJJJJJJJJIJJJI
@28944/1
aaaaaatattaggaatccactacaaggttttcaatagggcattctaacat
+28944/1
CCCFFFFFHHHHHJIJJJIJJJJJJJJEHIJJJJJJJIJJJJIJJJJJJJ
@28945/1
aaaaaatattaggaatccactacaaggttttcaatagggcattctaacat
+28945/1
CCCFFFFFHHHHHJJJJJJJIJJJIJJGIJJJIJJJJJJIJJJJJIIGII
@28946/1
aaaaaatattaggaatccactacaaggttttcaatagggcattctaacat
+28946/1
CCCFFFFFHHHHHJJJJJJJJJJJIJJFHIJJJIJJJJJIJJJJJIJJIJ
@28947/1
aaaaaatattaggaatccactacaaggttttcaatagggcattctaacat
+28947/1
CCCFFFFFHHHHHJJJJJJJJJJJJJJGIJJJJIJJJJJJJJJJJJJJJJ
@5653783/1
gaacgattttacctttgcgcgaaaagtgaccacaagcaatgtcaaag
+5653783/1
CCCFFFFDHHHDFIGGHGHGIBHHJJBFHIJIGIJGIIIJIIJGHFG
@3611028/1
cgtagcagacggccactggcaaagtggatagctgcaccaagcattggtgg
+3611028/1
BCBFFFFFDHHFHJJJJJJJGJJJCFHHEIIIIJJIIJJGHIGIIIJCGI
@5653963/1
gaacgcccggagcggctgatatcaccaatcagg
+5653963/1
@@@DDDDDFFFFFIIF>A8??B99DF@F3?B=F
@7694381/1
tgcaaggtttggaggagttgtactaatttgtgtaattgaagttcgtatta
+7694381/1
C@@FFFFADHBHBHIGIAE>HFEGGEHIIIFG?EAGIBHGIGIGHHGHIG
@3094994/1
ccttgaagctcttgatcgaatggtttccgtatagtcgcaaaagggaaccc
+3094994/1
CCCFFFFFHHHHHJJJJJJJJJJHJJIJIHGIIJIJJJJJJJIJJJHIJJ
@3095999/1
ccttgagaaatttgctgcctcaaaaacgtatgacaaaactatagagaaac
+3095999/1
CCCFFFFFHHHHHJJJJJJJJJJJJJJJIJJJJJJJJCHHJJJJJJJJJJ
@7697415/1
tgcacatctcttggagccagccaatgggattgcccatcactttgtcatcg
+7697415/1
CCCFFFFFHHHHHJJJJJJJJJJJJJIJJJJIJJJJIJIJJJJJJJJIJI
@3097003/1
ccttgatcagctacaacagtcaacatttcccacctttttcactcaaccat
+3097003/1
;@@DDD>DFFHHDE>@GG>ICDDC?FHDACB<CGCEHIBC<?D?FG@GID
@34259/1
aaaaaatgtcaaaattttgcaaattatgtggcattttgacatttatgtga
+34259/1
CCCDFFFFHHHGGJJJJJJIIJJJJJJJGIIJJJJJJJJJJIJJIJJIJH
@1066064/1
atctacttcaagtgggcagaagttttttccataagccagtcggagaaatt
+1066064/1
CCCFFFFFHHHHFHJJIJIIJJHJIJJJJJJJJJJJJJJJIJJFD6CG=F
@6672819/1
gtccctcttcgtgttccatttcatagaatggtggtggccatctgcgggac
+6672819/1
@@@FFFFFHHHHFAHFH9:IHFEEGIIIGGI<FH?EEBGFEHDGHGGI:A
@35525/1
aaaaaattacattcagtatcgatagataatattgatgattataattaata
+35525/1
@C@DDDFFDHFDHBHICFHHGCHEFFFGHGGIGCEGEIIGIJCHEFEHIG
@35526/1
aaaaaattacattcagtatcgatagataatattgatgattataattaata
+35526/1
CCCFFFFFHHHHHJJJHIJJJHJJJJJJJJJJJJJJJJIJJJJJJJIJJJ
@3612383/1
cgtaggttacctcgaaggattgttcgct
+3612383/1
=?=DDD:B=??DFF:BEG>EHAFD<7C6
@2585208/1
ccacctttttcactcaaccatagctttctc
+2585208/1
@@@DDDDDHH?:AA<CG?G13ACBHFHE@B
@2585209/1
ccacctttttcactcaaccatagctttctcagc
+2585209/1
@;@DDDDDFFA4A::CF;F;EAA<EFHIF@EHC
@2585210/1
ccacctttttcactcaaccatagctttctcagcgtg
+2585210/1
CC@FFFFFHHFHHEHGIJJJIIGIIJJIHIIIJICC
@2585211/1
ccacctttttcactcaaccatagctttctcagcgtgtttaatttcgttcc
+2585211/1
CCCFFFFFHGHHHJJJJJJJIJJJJJJJJJIJJJEG:DH@FFII<BBH;F
@2585212/1
ccacctttttcactcaaccatagctttctcagcgtgtttaatttcgttcc
+2585212/1
CCCFFFFFHHHGHJJJJJJJJJJJJJJJJJJIJJGHFGICG@HIABDH@G
@2585215/1
ccacctttttcactcaaccatagctttctcagcgtgttttattt
+2585215/1
CCCFFFFFHHHHHJJIJJJGIIIJJJJIGIIIJIFA0?D9?0?D
@4130239/1
ctccccacgagcgtttctttagtctgtatattttcttgtatcacttattg
+4130239/1
CCCFFFFFHHHGHHIJGHII@BDEGGJJIIIJJJCHIGHHHIIJJJGIJE
@2586469/1
ccacgagccaatcttccgctaccgcgtgttccttaacaacgatctggtgg
+2586469/1
CCCFFFFFHHHHHJJIJGIHIIJGGGBGHIIIGIJJIIJJJJJJIGIHIH
@2586485/1
ccacgagcgtttctttagtctgtatattttcttgtatcacttattgcgtc
+2586485/1
@@@DDDDDHDHH?EHH<<F>FAF?DGEGFGHGGICFHGAFDGIGC>A@FF
@1579520/1
caaaactcatgatacttttcaaattttcttttaaatttcatattctcata
+1579520/1
CCCFFFFFHHHHHJJJJJJJJJIIJJJJJJJJJIAHIIJIJJJJJJJJJI
@6166108/1
ggaaaactaaaggatttctcaacttgtttccgtgagttgctgaacaaatt
+6166108/1
CCCFFFFFHHHHHJJJJJJJJJJJJIJJJGJIHGEGHGIJIIHIIJIGIJ
@4647626/1
ctggattttaaatctttcatattccctatttaaattttgtaaatccacat
+4647626/1
CCCFFFFFHHHHHIJJJIJJIJJJJJJJJJJJJJJJJJJJJJJJJJJJJJ
@4647627/1
ctggattttaaatctttcatattccctatttaaattttgtaaatccacat
+4647627/1
CCCFFFFFHHHHHJJJJJJJIJJJJJJJIJJJJIJJJIIHIJIJJJJJJJ
@4648923/1
ctggcaaagtggatagctgcaccaagcattggtggcgattggtcaatgtt
+4648923/1
CCCFFFFFHBFHHIIGIIEHGHJJIIJIIJJJ?FHEG?@FHIFE>FII?D
@4649322/1
ctggcaacatcgacagataccacaaatacctaaaccttcccactaaagtt
+4649322/1
@@@ADDD?FHD?DEG:FHFHH@F@FHAHEDHIIIADGBCG;FHEDHHC?F
@4649323/1
ctggcaacatcgacagataccacaaatacctaaaccttcccactaaagtt
+4649323/1
@CC1DDFFHHHHHJIHIJJJJJJJJJJJJJJJJJJJJJJJJJJJJJGJFH
@4649324/1
ctggcaacatcgacagataccacaaatacctaaaccttcccactaaagtt
+4649324/1
CCCFFFFFHHHHHJJJJJJJIJJJJJJIJJJJJJJJJIJJJJJJJJJJHI
@4649325/1
ctggcaacatcgacagataccacaaatacctaaaccttcccactaaagtt
+4649325/1
CCCFFFFFHHHHHJJJJJJJJJJJJJJJJJJJIJJGIIJJJJJJJJJJIJ
@4649326/1
ctggcaacatcgacagataccacaaatacctaaaccttcccactaaagtt
+4649326/1
CCCFFFFFHHHHHJJJJJJJJJJJJJJJJJJJJJJHIJJJJJJJIJJJIJ
@7196378/1
gttttactaatttttcaataaagtacactttatttaagaacaggggagaa
+7196378/1
BB@FFFFFHHHHHJJIJJIIJJHAFHJJJJJIJJJJJIJIJJJJJJJJIG
@7196379/1
gttttactaatttttcaataaagtacactttatttaagaacaggggagaa
+7196379/1
CBCFFFFFHHHHHJJJIJJJJJJIHIJJJJJJJJJJJJJJIJJJJJJJJJ
@5655880/1
gaacgttcgactttcacttcattctatcggcctttctt
+5655880/1
?@@=D??D<FAFDHBCE2AEH@@EHCEEGGG>@@GGA9
@5655881/1
gaacgttcgactttcacttcattctatcggcctttcttctctttgccgta
+5655881/1
@<1=DDDEHHHHHIIEHIIIGGIIIIIIIIIIIIFIIIIGIIIIIIIIGE
@5655882/1
gaacgttcgactttcacttcattctatcggcctttcttctctttgccgta
+5655882/1
CCCFFDFFHHHHHJJHIJJJJJJJJJJJJIJJJJJJJIJJJJJJJJJJHI
@5655937/1
gaacgttcttctgggcttttcctgcttttttagcagctttaccattcgtc
+5655937/1
CCCFFDFFFHFFFJJIJJJJJICHIJJJJJJJIJJJJIJJJJJGJJJGFH
@5655938/1
gaacgttcttctgggcttttcctgcttttttagcagctttaccattcgtc
+5655938/1
CCCFFDFFHHHHGJJJJIJJJIJGIJJJIJJJFIJJJJJIJIGIJJJJIJ
@4132427/1
ctcccctgttcttaaataaagtgtactttattgaaaaattagtaaaacat
+4132427/1
CCCFFFEFFHHHHGIJJJJJGCHIJJJJJJJJIIJJJJJJJIHJIJIJJH
@4132438/1
ctcccctgtttgttcttaaataaagtgtactttattgaaaaattagtaaa
+4132438/1
CCCFFFFFHHGHHJJJJJJJJJJJJHIIJJJJJJJJJJJJJJJJJIIJJI
@3617362/1
cgtcaaatgtcgcaaattatgtcacataaatgtcaaaatgccacataatt
+3617362/1
??@DDDDDACCCFHGIIIIGFHHHFHGHHEEF@DGG9CBCDBGGG>GCGH
@5657734/1
gaactattattttttttttatttttcatcacagtgatgtttgtttcagaa
+5657734/1
@@@DDDDDFHHHGJJJJJJDHJJJHHGIIAGGGDFHIEICEEHHIGGIIG
@5657735/1
gaactattattttttttttatttttcatcacagtgatgtttgtttcagaa
+5657735/1
@@@FFFFFHHHHHJJJJJJGJJJJHGIIIJJGIFGDDHIJIHIJIGIJJJ
@41739/1
aaaaaatttcaaattgttcaggtaaaatcttgcttcatgattgaaaattt
+41739/1
@@?1BDDDHDHHHIIGGHGIIIFBFGEHGIHIIIIIEEHIIIIEGIIIII
@41740/1
aaaaaatttcaaattgttcaggtaaaatcttgcttcatgattgaaaattt
+41740/1
CCCFFFFFHGHHHJJJJIJJIJHIJJJJJJJJJJJJIJJIJJJJJJJJJF
@1071401/1
atctcggatcttgctactaatattcgattcgataggtgctttgtctggtt
+1071401/1
CCCFFFFFHHHHHIJJJJJJJIIJJJJJJJJIIJIJFHIJJJJJIJJJIJ
@3102631/1
ccttgggggaagaagccaaattgctctactctcaagaaatggcctccatg
+3102631/1
CCCFFFFFGHHHHJJJJJJJIJJJJJJJJJJIJJJJJJJJJJIJJJJJJJ
@3102632/1
ccttgggggaagaagccaaattgctctactctcaagaaatggcctccatg
+3102632/1
CCCFFFFFHHHHGJJIJJJJJJJJJJJJJJJJJJJJJJJJJJJJJJJJJJ
@4133030/1
ctcccgaacaagccaatcagaccaacggaacgcccggagcggctgatatc
+4133030/1
CCCFFFFFHHHHHJJJJJIIJJJJJJJJJJIIIJJJIJIIHHFCC?CDEC
@2590401/1
ccacgggtaaatcctgcaaggattgccacatcttgtgagccgccattctc
+2590401/1
CCCFFFFDHHHHHJJJJJJJJIJJJJJJJJJJJJJHIJJJJJJJIGJJJI
@6168652/1
ggaaaagcaggtcgcaaaatacccgtagaaacgaatcatctcagcctcgc
+6168652/1
C@CFFFFFHHHCFGIJJJJIJJJJIHHJJJJJJJJIIJIJJJJJJJJJJJ
@6169381/1
ggaaaaggaaagaagcaagaggaaggatcgcaagcttcttccagttcacc
+6169381/1
CCCFFFFFHHHHHJJJJJIJJJJJJJJJJJJJJJJJJJJJJJIJIJJJJJ
@4135275/1
ctcccgtcagcgtcctccaggagttgctgagccgtcgcggcatcactccc
+4135275/1
BC;DFFFFHHHHHJJJJJJJJHIHIIJJJGJJJJHHJJJIIHHFFFFFED
@4135276/1
ctcccgtcagcgtcctccaggagttgctgagccgtcgcggcatcactccc
+4135276/1
CCCFFFFFGHHHHJJJJJJJJIJIJJJJJIJJIJGGIIJFGHHFFFFFDD
@6170318/1
ggaaaagtattatgagaatatgaaatttaaaagaaaatttgaaaagtatc
+6170318/1
CC@FFFFDHHHHHJJJJJJJJJJJJJJJJJJJJJJJJJJJJAGIJJFHII
@6170954/1
ggaaaagttaaacgatattctacaggatttattattagagtgtcctcgtg
+6170954/1
CCCFFFFFHGHHHJJIIJJJJJJJJJJJJJJJJJJJJJJJHHGGIJJJGI
@2594091/1
ccactacaaggttttcaatagggcattctaacatgtcaaaattaaatcaa
+2594091/1
@@@DDFFFHHHCFIIGGIIJHJJJIIIIIJJJJIIJJJJIJJJJJIJJHF
@2594092/1
ccactacaaggttttcaatagggcattctaacatgtcaaaattaaatcaa
+2594092/1
@C@FFFFFHGHDHIJGGIJIIJJIIJJJJJJJJJJIJJJJJJJIIIIJJJ
@2594093/1
ccactacaaggttttcaatagggcattctaacatgtcaaaattaaatcaa
+2594093/1
CCCFFFFFHHHCFGIIJIGHIJJJIJJJJJJJJJIIIJJJJJJJJJJJJB
@2594094/1
ccactacaaggttttcaatagggcattctaacatgtcaaaattaaatcaa
+2594094/1
CCCFFFFFHHHFHIJJJIJJJJJJJJJJJJJJIIJGGJJJJJJJJJJJJI
@4649985/1
ctggcaagtcaaagaagctagccaagagaatggcggctcacaagatgtgg
+4649985/1
CCCFFFFFHHHHGJGGIJJJJIJJJJJJJJJJJIIJEDABC=FCH>D@FH
@5156357/1
cttgcaggagatcgccagcgaacaatccttcgaggtaacctacgtggaca
+5156357/1
CCCFFFFFHHHHHJIJIIIIJJIIJJJJJJJIJJJ@FHIJIJJJFIJGHI
@5658745/1
gaactcttggaactcgaaccagaaacagcaaaattcggcaaaccagaaaa
+5658745/1
CCCFFFFFGHHHHJJJJJJJJJJJJJJJJJJJJJIJJJJJJJJJJIJJJI
@5659519/1
gaactggtccaaatcgagggcgccatccacgagccaatcttacgctaccg
+5659519/1
?=@DDDDDHFFHDBGCBE:AGEHGGGHGIGBD@FGECG@GAGICAHEHH<
@46793/1
aaaaaccccaaagaattatcttttttagagatggagtatcggatgg
+46793/1
CCCFFFFFFHHHGIJIIJIFHJJJJJJJGIGGGIIJICHIGEFGHJ
@3621905/1
cgtcactcgcaaatgtagaaggcagattgttaccctccacgggtaaatcc
+3621905/1
=B1=BDEFHHGHHJJGHIIIIIIGIJJJJIJJJJIJJJJIJJIGGHJJEI
@3622769/1
cgtcagccgccatattgatttaattttgacatgttagaatgccctattga
+3622769/1
@@?DDFFFHGHHDAFHEHHHIGHIIIIFGGIIGGGIIIIIGEIIGIIIII
@3622770/1
cgtcagccgccatattgatttaattttgacatgttagaatgccctattga
+3622770/1
@C?DDFDFDHHFDFFHHDHHIEHIJJJJHHGIGIIJJJJIIIJIIGIIHG
@3622771/1
cgtcagccgccatattgatttaattttgacatgttagaatgccctattga
+3622771/1
@C@FFFFFFHHHFIIJIJJJJGIJJJJIIJJJJJJJJJJIIJJJJJJJII
@1073788/1
atctgaataaacaaatgcatcgtgcacactttctttcttaacctccgctt
+1073788/1
@@@DBDDFDHHFHIIIIIH<AFGGGIEIGD<HGGIBDBGHIHEIBBGA@@
@1073789/1
atctgaataaacaaatgcatcgtgcacactttctttcttaacctccgctt
+1073789/1
CCCFFFFFHHHHHJJJIIIHHHEGHIJJJJJJJJJJJJJJIJJJJJJJIJ
@6175190/1
ggaaaatgctcgaaaactcaattggcgcacattcagcaggttttttaaca
+6175190/1
CCCFFFFFHHHHHJJJJJJIJJIJJJJJJJJJJJFGFHIJFHIJJJJJJJ
@6175191/1
ggaaaatgctcgaaaactcaattggcgcacattcagcaggttttttaaca
+6175191/1
CCCFFFFFHHHHHJJJJJJJJJJJJJJJJJJJJJJJJJJJFIJJJJJJIJ
@3107370/1
cctttatcaacattcacttctttaccggcatagcctaatct
+3107370/1
@@@DDADDBAD8FGI9@CF?CEH@EA@FHIIIIIGE@BFBD
@6177674/1
ggaaaattttcgggctacagaagatgattgggtgaattttgctctggatg
+6177674/1
@@@@DDDDHH?FDEGB>F>G>F;EHGEGDGHI?@@FGGGGIIIIIIIFGH
@2597180/1
ccactctcttcttgtagtcttataaatctctccacaacttcgttcaagcc
+2597180/1
CCCFFFFFHHHHHJHIJIJJJJJJJJJJJJJJJJJJJJJJJJGHIIIIIJ
@1587636/1
caaaagcctttaagtacaatatctgctggagattgcaaccacccagacag
+1587636/1
CCCFFFFFHHHHHJIJJJJJJJJJJJJJJJJHIJJJJIIIJJJJJJJJJI
@1589966/1
caaaagggaacaatttttgtcgagttattgatttcgaggaataatacgaa
+1589966/1
CCCFFFFFHHHHHJJJJJJIJJIJHIJJJJJJJJJJJJJJJJJJJJJJJJ
@5158773/1
cttgcatgctgctcgaatagctcgtacttcggcacttgtaacttgttcaa
+5158773/1
@C@FFFFFHGHHFIGGIEEIIIIG@GGHHGH<:DHIGIGEHHHIEGIIII
@4142059/1
ctcccttttcacaatataataaatacatatcatatcatcggggcactata
+4142059/1
CCCFFFFFHGHHGJJJJGJHJJJJIJJJJJIJJJJJJJJJIIIJJIJJJJ
@4142060/1
ctcccttttcacaatataataaatacatatcatatcatcggggcactata
+4142060/1
CCCFFFFFHHGHHJIJIIJIIJJJJJJJJJJIJJJJJJJJJJJJJJJJJJ
@4142061/1
ctcccttttcacaatataataaatacatatcatatcatcggggcactata
+4142061/1
CCCFFFFFHHHFHJIHIIJJIJJJJJJJJJEGIJJIIJJJJJJJJJJJJI
@6181971/1
ggaaagaaaaaaatgtcaaaattttgcaaattatgtggcattttgacatt
+6181971/1
CCCFFFFFHHHHHJJHJIJJJJJJJJIIIJJJJJJIJJJJJJIJJJJJJJ
@6182129/1
ggaaagaagcaagaggaaggatcgcaagcttcttccagttcaccatc
+6182129/1
CCCFFFFFHHHHHIJJJJJJJIJJJJJJJJJJJJJJJJJJJJIJJJJ
@2603487/1
ccacttttacgacatgtgcacgatccggagggagaattaaccagactgtt
+2603487/1
CCCFFFFFHHHHHJJJHIIIJIIGHIJIJIJGIGIIJJJIJJJJIJJIII
@2606802/1
ccagaacgtaagatatcctaaactcacttttttccgaaaaaatatcgcaa
+2606802/1
CCCFFFFFDFHFHGGIIIIJGIIJJIIIJJJJJJJJJIJJJJJJJIJJJH
@2606803/1
ccagaacgtaagatatcctaaactcacttttttccgaaaaaatatcgcaa
+2606803/1
CCCFFFFFHHHHHJJJJJJJJJJJJJJJJJJJJJIJJJJJJJJIJIIJJI
@6185913/1
ggaaagtgtactataaaatgatgaaaccggagatcgaacagtttagcaat
+6185913/1
CCCFFFDFFHHFHJIJJJJIIJJJJJJJIJJJJJJJJIIIIHIIIJIJJI
@2607674/1
ccagaagaacgttcgactttcacttcattctatcggcctttcttctcttt
+2607674/1
CC@FFFFFHHHHFIJIJJJJJEIJJJIGIIJIIIJJJJIJJJJJJJJJJJ
@2607675/1
ccagaagaacgttcgactttcacttcattctatcggcctttcttctcttt
+2607675/1
CCCFFFFFHGHHHJIGHGHIGCFHHIIIJJJIJJJJJJJIGGIJGEGHIJ
@2607676/1
ccagaagaacgttcgactttcacttcattctatcggcctttcttctcttt
+2607676/1
CCCFFFFFHGHHHJJFFHGIG<EHHIJJJJJJJJJJJJJJJGAGGHEDHI
@2608009/1
ccagaagatgatggtatataagatgcaggaattggaggaggagggtacga
+2608009/1
BCCFFFFFHHHHHJCGIGJJJJJJJJIJJIJJJJJIJJGHIGHIJ?DHIJ
@5661087/1
gaacttgctggatctcttggtcggaaaagtgactcccgaacaagccaatc
+5661087/1
CC<DFFFFHHHHHJIJJJIIHHGEGIJIICFGIIIJJJGGIIIGIJJJII
@7707803/1
tgcatctttagctgtgagaaataactttcataaatattttagacatctgt
+7707803/1
@@@DFFDDHFFDDHCGHIEIICHIIIJJJIJIJJJJJJJJJJIJJJJJJH
@5159918/1
cttgcatttcataattaaggtaatccacggcatttctggtcatgggccac
+5159918/1
8?@ABDDDHDHHFGGGGHCHCFF@FHHHGH>FHJIGIHGDDHIID?HHIG
@556455/1
aattcccatgagggaatttaaggcatctattatacaaaaacaatgtgaat
+556455/1
CCCFFFFFHHHHHJGIJJJJJIIJIIJJJJJJJJJJJJJJJJJJJHIIJJ
@556564/1
aattccgcgaaattggcactggcaagtcaaagaagctagccaagagaatg
+556564/1
CCCFFFFFHHHHHJJJJJJJJJJJJJHIJJJJJJJJIJJIJJJJJJJJJI
@7709391/1
tgcatttattacttcaagcaaagcttctataactggtatagctttaggaa
+7709391/1
?@8DDDDDFD?CFHGIII<FHIEGIIIEHHIIGIB>:CCGBHG?CF?FGI
@5664695/1
gaagaaagacgccaaacattcggcagccaagaacttgctggatctcttgg
+5664695/1
@@BFFFFFHHHHHJJJJJJJJJJJIJIJJIIJJJJIJJJJFHIJJJIJJI
@1596006/1
caaaataaaatacggcaaagagaagaaaggccgatagaatgaagtgaaag
+1596006/1
CCCFFFFDHFHHHEIBGGICFFBFGHGAHGEIGEIIGGBABHHG8BAGHI
@7712471/1
tgccaatttcgcggaatttcaacacatgacaagcgatggtgaactgcctt
+7712471/1
?<@DADDEHHHHHIBEBGH?GFCCBBBE?DDDFGGGGE<8==FEGAGHE@
@1597032/1
caaaatacaagaggcaggaagatttatcccccagaagactcccttcaagg
+1597032/1
@@@DDDDDHFHHHIIIII@GA;9FH?E4EHIIF=BG@99<?FH@FB@GCG
@7207643/1
gttttcaatgcatcgataagacgaatggtaaagctgctaaaaaagcagga
+7207643/1
BBBFFFFFHHHHHJJIJJJJJJJJJJJJHIJJJJJJJJJJJJJJJJJJJJ
@1080389/1
atctgtcgatgttgccagaacgtaagatatcctaaactcacttttttccg
+1080389/1
@CCFFEFFHHHHHJJJJJJJJJHHIJJIIJJJJJJJJHGIIJJIJIJJJJ
@1080595/1
atctgtgctggtctcctcgtcacattacagactctgtactttctcctcat
+1080595/1
???DDDD8=D?FBGFGGHBFH@DFHEHIIIDCBFGH<DHGGEGDHIGDFD
@3627804/1
cgtccgcccattttgaatagaccaaccatgatcatgggcgctgacgtcac
+3627804/1
BCBFFFFFHHHHHJJGIIJIGJJIJJJJJJJJJJJJJJJIJJJJJJIJJJ
@3111020/1
ccttttcacaatataataaatacatatcatatcatcggggcactatataa
+3111020/1
@@@DDD?A?=F:<A?F:AII<C<C?AC<BBFCBEBHAGII@?@?9???8D
@559609/1
aattgaagttcgtattatttcctcgaaatcaataatgcaatgtgtttaaa
+559609/1
?<=DDDDD?DFH2AEGGIIIIIBFA@GBFGIEEHGDAFHDAC9?DEHHGI
@1601768/1
caaaatcatgaccaaaaagtgaacagctatcgatacacagtcatagatcc
+1601768/1
CCCFFFEDHDFHHGIJIJIABHHIIJGIIGGHIGGHIIIGHIIEIIFIE?
@1601769/1
caaaatcatgaccaaaaagtgaacagctatcgatacacagtcatagatcc
+1601769/1
CCCFFFFFHHHDHHJJJJJFHHIJJIJJJJJJIJIJJJJJJHJJGIIICG
@5166528/1
cttgcggttaccccttctgttgggatgggggccg
+5166528/1
CCCFFFFFHHHHHJGJIGGHIEIJGIIJJJIGIH
@5166529/1
cttgcggttaccccttctgttgggatgggggccgccccc
+5166529/1
CCCFFFFFHHHHHJIIIJIIIGIIGGIJJJIJJJEGHHF
@5166530/1
cttgcggttaccccttctgttgggatgggggccggccccc
+5166530/1
CCCFFFFDA@DDFHGHGEDHIGIB=FHHEGIIIE5;@EFB
@5166708/1
cttgcgtactgtagtagaggttgcagcatatcttatcatgtttcttgtct
+5166708/1
@@@DDDDDFFFFDIABBGDE:FFD<E>3?@<??D?FACDG@FFIFFDFGF
@5167050/1
cttgcgtcttacgttgtttgatttcgccagttccg
+5167050/1
@@@DDDDDFFBBFCFBEGG9<EHI<CFGDBFFCG0
@5167051/1
cttgcgtcttacgttgtttgatttcgccagttccgacattttttctgatt
+5167051/1
CCCFFFFFHHHHHHJJIJJJHIJJJJJJJJIIJJIHIJJIJIJJIGIHII
@5168163/1
cttgctactaatattcgattcgataggtgctttgtctggttaactttagt
+5168163/1
CCCFFFFFGHHHHJJJJJJJJJIJJJJFGIJJJIIJIIIGHIJIJJJIJE
@5169149/1
cttgctcggcatggaggccatttcttgagagtagagcaatttggcttctt
+5169149/1
CCCFFFFFHHHHHJGIHBHHGIJIJJJGIGHCFHGHIJGHIJDGGIIIJJ
@7212185/1
gttttcgagcattttccggaaaagaagattgcaccccgaaaagtttgggt
+7212185/1
BBBFFFFFGHFHHJJJJIJJJJJJJJJJJJIIJJJJJJJJIJIHIJJIJB
@7212947/1
gttttcggcaagtacatgaagcagttaagagttgtttatgaaattccaaa
+7212947/1
CBCFFFFFHHHGFHIJJJIJJJIIIIJJIIJHIJHHJJJJJJJJJJJJJJ
@5670346/1
gaagaagccaaattgctctactctcaagaaatggcctccatgccgagcaa
+5670346/1
@@@ADFFFHHHHHJJGGGIIGFIJJIIJJIIJJIFIJIIJJCGEGHIIJH
@7215339/1
gttttctcgatctggctctcactaagaacgacatctgtagatataagctc
+7215339/1
@?@FFFFFHBHFFCIGBEGGHIHJJJJIJIIEIIJJJIIJIJJJJJIIJJ
@7715208/1
tgccatctgggcccggggctctgtgatttcttagtgtcaatagtgctgcc
+7715208/1
@@@DDDDDHHHHHIHIII>0C990B?GHED<GB@9DBBDHGIGBA@FBDG
@7715226/1
tgccatcttaataatattttttatttcat
+7715226/1
@@@?DD?BBADC<CFFGCHGG1A????FH
@60115/1
aaaaagtgaacagctatcgatacacagtcatagatccaatcctataatta
+60115/1
CCCFFFDFHHHHHJJJJJJJJJJJJJJHIIJJJJJJJJJJJJJJJJJJJJ
@4151765/1
ctccgctttaatttcaattttacatgtgtccattaatgaatcatccatcg
+4151765/1
CCCFFFFFHHHHHJIGHIJJJJJJJJEHHHHGJJIEIIHGGGIIIIIJJI
@2611995/1
ccagaattacaggaaatggataattataggattggatctatgactgtgta
+2611995/1
CCCFDFFFHHHHHGIJJJJGGIJJJJJIIJHHIJIEGHIIJIGIIIHIHI
@2611996/1
ccagaattacaggaaatggataattataggattggatctatgactgtgta
+2611996/1
CCCFFFFFHHHHHJJJJJJGIJJIJJJJJIJJJIIIJJJJJJJJJIIIIJ
@61670/1
aaaaagtttatttatcatacacaggtaaacagttgtacagtagaggataa
+61670/1
@;?DFFDEHHHHHJJJJJJJJJJJJCFEIIIJIJJIHJJJIIIJJJIJII
@61671/1
aaaaagtttatttatcatacacaggtaaacagttgtacagtagaggataa
+61671/1
@CCFFFDDHHHHHJFIJJIJJJJJJ3AFHHIIGHGCGIEIIIBHIJIHG@
@61672/1
aaaaagtttatttatcatacacaggtaaacagttgtacagtagaggataa
+61672/1
CCCFFFDFHHHHHJJJJJJJJJJJJHHIIJJJJJJJIJJJIIJJJJJJJJ
@61673/1
aaaaagtttatttatcatacacaggtaaacagttgtacagtagaggataa
+61673/1
CCCFFFDFHHHHHJJJJJJJJJJJJJHIIJJJJJJJJJJIIIJJJJGJJJ
@61674/1
aaaaagtttatttatcatacacaggtaaacagttgtacagtagaggataa
+61674/1
CCCFFFDFHHHHHJJJJJJJJJJJJJHJJJJJJJJJJJJJIIIJJIJJJJ
@2612992/1
ccagacaaagcacctatcgaatcgaat
+2612992/1
@@@=DADAB:?ADAFFFBC;FD@C2CB
@2612993/1
ccagacaaagcacctatcgaatcgaatattagtagcaagatccgagatgt
+2612993/1
@@8:BDDDHFHHHIIIIIIIBHHIIIECFFFHCDCGE@GECFGICGGHG9
@7717982/1
tgccgaagtacgagctattcgagcagcatgcaagagagtccaaagagaag
+7717982/1
CCCFFFFFFHHHHJIJJJJJJJIJJJJJJJJJJJJJJJHIIJJIJJJJIJ
@2082420/1
cacctacacaagctcaatacaatccccacattccaccccaatctagccac
+2082420/1
CCCFFFFFGHFHHIJIJJJJJJIJJJJJJJJJJJJIJJJJJJIJJJJJJI
@1084657/1
atcttccgctaccgcgtgttccttaacaacgatctggtggccaccggaac
+1084657/1
@@@DFBFDHHHHHJIIIJAGIIJJJJIIGHJGHIIFGBFCBDBHHGGGHH
@1084658/1
atcttccgctaccgcgtgttccttaacaacgatctggtggccaccggaac
+1084658/1
CCCFFFFFHHHHHJJJEHFHGIIJJJJJJJJJJJIJJHIJJJIJJJJHHH
@5674160/1
gaagaatatttgaaaatttctaatattgcgatatttttttatcgatctgg
+5674160/1
CCCFFFFFHHHHHJJJJJJJJJJJIJJJJJJJJJIJJJJJJJJJJJJIIH
@1086254/1
atcttcttttccggaaaatgctcgaaaactcaattggcgcacattcagca
+1086254/1
@BBFDFFFHHHHHIGIIIJJJIIGHDHHGGEHIEIB>BDAFGGIHGIECF
@1086255/1
atcttcttttccggaaaatgctcgaaaactcaattggcgcacattcagca
+1086255/1
CCCFFFFFHHHHHJJJJJJJJJJJJJJJJJJJJJJJJJJJJJJJJJJJJJ
@5171707/1
cttgcttcatgattgaaaatttgcaaggtttggaggagttgtactaattt
+5171707/1
@@@ADDD?DFFFHIA@HII@FI>HGIIIFBHHGCHI?FCDGCHIGGEHHI
@5171708/1
cttgcttcatgattgaaaatttgcaaggtttggaggagttgtactaattt
+5171708/1
CCCDFFFFGFHFHHGEIJJGJIEHIJJJCHHIJCHI?F?DFGEIIHIJJJ
@5171709/1
cttgcttcatgattgaaaatttgcaaggtttggaggagttgtactaattt
+5171709/1
CCCFFFFDDADBFGIFFBHHG@9CHII=2<<EGIGBDBGGHHIIII>GEF
@5171710/1
cttgcttcatgattgaaaatttgcaaggtttggaggagttgtactaattt
+5171710/1
CCCFFFFFHFGFHIIIJJJIJJIJJJJIFHHIJIIJDGHGIFHHHIJJJJ
@5171711/1
cttgcttcatgattgaaaatttgcaaggtttggaggagttgtactaattt
+5171711/1
CCCFFFFFHHGGHJIIIJJIJJFJIJJJFHIJJ@HI?FCFHHIGJIJJJJ
@5171712/1
cttgcttcatgattgaaaatttgcaaggtttggaggagttgtactaattt
+5171712/1
CCCFFFFFHHGHHJIJJJJIJJJJJJJJFHHJJIJJGIHIIIIJJJJJJJ
@5172196/1
cttgcttctttcggagttttgcctgttccgtagcagacggccactggcaa
+5172196/1
CCCFFFFFHHHHHJIIFHIJJJJJJHGGJJJIJJJJJJJIJJJJIJJJII
@6191093/1
ggaaatgttgactgttgtagctgattaaggggtgtattctatatttcagt
+6191093/1
BC@FFFFFHHHHHJHIJGHIJIJHJJJJJJJJ:DFGIJJJJJJJIJJJJI
@3632343/1
cgtcggcaagaagttggccgatttgcagactctcagcttcaacgccaagg
+3632343/1
@@?DDDDFHFFHF@FFIEHBBFGIDHIEGIIIIGGDGCHEGGD:AGGG@G
@7217242/1
gttttcttcatctatttgccacacactatcatcgttgtaaagtttgaagg
+7217242/1
B@BFFEFFHHHHHIJJJGIJJJJJJJJJJJJJJJJJIIJJJJIIJJJJJI
@4152748/1
ctccggagtagttgttaaattattgaatatcaaatctatgaaatcccagt
+4152748/1
CCCFFFDFAFHHHJGHIJGIJJJJJJJJJJIJJIIGJJJJJJJJGIGIIG
@5176835/1
cttggaagaatttgtcacctctccatattcctttatcaacattcacttct
+5176835/1
CCCFFFFFHHHHGIIJJJGIIGGIIJJJIJJJIJGIJGIJJJJIGIJIJJ
@7719453/1
tgccggttcataaccttctctttggactctcttgcatgctgctcgaatag
+7719453/1
C@CFFFDDHHHHHJJJJGHIIJJJIIJGIJIJIJJJIJJIIIIJJIIIJI
@7719671/1
tgccgtgtgcccttgagaaatttgctgcctcaaaaacgtatgacaaaact
+7719671/1
@@@DD@@2CCBDHG@GGHHI>AHFFHHEHBGHCFFDD?::9?DBFHIGH8
@7723177/1
tgcctttaacagatgtgaagtatttcttgatgtccatatttctgtcacca
+7723177/1
CCCFFFFFHHHHHJICGHIIJHIJJJJJJJJJIJJJJJJJJJJJIJIJJJ
@65942/1
aaaaatatcgcaatagctcaaaagggaacaatttttgtcgagttattgat
+65942/1
@CCFDDFFHFFHDHGGGGHIIJGIIGIJIGIIIGIIJJIJJIDFFIIJFG
@66586/1
aaaaatattaggaatccactacaaggttttcaatagggcattctaacatg
+66586/1
CCCFFFFFDBHFFGIIJIIIJJJIIJAFGIJGEIIIGECHHGGIJDIIII
@7724920/1
tgcgaattaagaatggtaaaaaagctctgtttatcttagatccacagaat
+7724920/1
@@@FDFDF?FHFHBHI:BHHIIIGEFGGGCHIGIIIGIGIIIIIIBGDGH
@2087466/1
caccttacaaaataaaatacggcaaagagaagaaaggccgatagaatgaa
+2087466/1
CCCFFFFFHHHHHJIIIIJJJJIJJJIJJJIJJJJJFGHIJJJHIIJGIG
@2618622/1
ccagatcgttgttaaggaacacgcggtagcggaagattggctc
+2618622/1
CCCFFFFFFHHHHJIJJJIJGIJJJJGHJJJJIIJJJJJIJII
@2619052/1
ccagatggcattcatgcagaaccgattaagaaaggggcagacaacttcat
+2619052/1
BC@FFFFFGHHHHJJJJJIJJJJJJJJJJJJJJJJJJJJJJJJJJJJJJJ
@1612419/1
caaaattcgttctacatatgaaacatgtcagttatatattcacctttata
+1612419/1
@@@DDDD>DFABF@FHE<IGIHGEDGEAFGGB?GHFBHHIIH>??BGIII
@3120850/1
cgaaaactcaattggcgcacattcagcaggttttttaacagtttgaaaac
+3120850/1
@?1ADDBDHDFBHEGGGFHGDGGGGIIGIICFGGCHFAHDF?BD@=FCGG
@3120851/1
cgaaaactcaattggcgcacattcagcaggttttttaacagtttgaaaac
+3120851/1
@@<DFFA?BBHFHFHBA@:DFBGCEGHGGI?FHIII=F?BB?DGB<FHIG
@3120852/1
cgaaaactcaattggcgcacattcagcaggttttttaacagtttgaaaac
+3120852/1
@@@?DDFFHHHHHJJJJJIIJJIJJJJJJJGHIJJJJJJJJHIJJJIJJI
@3120853/1
cgaaaactcaattggcgcacattcagcaggttttttaacagtttgaaaac
+3120853/1
@@@DDDDDDBFBFBEEFE1@?EG<EG@FFGCDGGIIEE4?FDFF=BFIIC
@3120854/1
cgaaaactcaattggcgcacattcagcaggttttttaacagtttgaaaac
+3120854/1
@@@DDDDDFFFFF<FFGA1C8AFFFE@GFF8CFFFIBB<BDB<C==FFEC
@3120855/1
cgaaaactcaattggcgcacattcagcaggttttttaacagtttgaaaac
+3120855/1
@C@FFFFFHGHDHGJJIJFGIECEGIGIHI:CGGIJGHIGGIIJJIJJIG
@7726795/1
tgcgccaattgagttttcgagcattttccggaaaagaagattgcaccccg
+7726795/1
=<@B?@:8<DFAC<ACFCEGB81<?FGF@?8?@DE@BEGE????988B45
@3120856/1
cgaaaactcaattggcgcacattcagcaggttttttaacagtttgaaaac
+3120856/1
@CCFFFFFHHGFHGIHIJAHGIIIJIIIJJ;DHHIJFGHJIGHHIFIJCH
@3120857/1
cgaaaactcaattggcgcacattcagcaggttttttaacagtttgaaaac
+3120857/1
C@@FFFFFHHHGHEIEFFAF@EHGGIIIII:DHIIIGHGHGGHICEHIII
@3120858/1
cgaaaactcaattggcgcacattcagcaggttttttaacagtttgaaaac
+3120858/1
CC@FDDDFHHHHDGBHGG<FDDHIJIIGJIHHIIIJIJJIJIIGIIGGIJ
@3120859/1
cgaaaactcaattggcgcacattcagcaggttttttaacagtttgaaaac
+3120859/1
CCCFDDFFHGHFG@EHGGIIGIIIIIIIIIHIIIIGIIIIIGHIIIGIGI
@3120860/1
cgaaaactcaattggcgcacattcagcaggttttttaacagtttgaaaac
+3120860/1
CCCFFFFDHDHHHIJGID:FFEFHIIIIHIBFHJJJJJIJIFHIIGJJJJ
@3120861/1
cgaaaactcaattggcgcacattcagcaggttttttaacagtttgaaaac
+3120861/1
CCCFFFFFDHHHHGIHHGAFDHIIGIIIIIFHIIIIGGIIIIIIIIIIII
@3120862/1
cgaaaactcaattggcgcacattcagcaggttttttaacagtttgaaaac
+3120862/1
CCCFFFFFFHHHHBGHEIGIEHJJJJJJJJGIGIGIGIJJJGHIEGCHHI
@3120863/1
cgaaaactcaattggcgcacattcagcaggttttttaacagtttgaaaac
+3120863/1
CCCFFFFFHHHGHIJIIIGIGIJJJIIJJJFHIJJJJJJJJJJJJJJJJJ
@3120864/1
cgaaaactcaattggcgcacattcagcaggttttttaacagtttgaaaac
+3120864/1
CCCFFFFFHHHHGJJIHEGIIJJJGIFHJJDHHJJJJJJIIIIGGIJJJJ
@3120865/1
cgaaaactcaattggcgcacattcagcaggttttttaacagtttgaaaac
+3120865/1
CCCFFFFFHHHHHGIIIGGIIHIIJJIIIJCGIIIJIIGIIIJHHDHIJJ
@3120866/1
cgaaaactcaattggcgcacattcagcaggttttttaacagtttgaaaac
+3120866/1
CCCFFFFFHHHHHIJDIIIIIJJJJJIIIJHJJJJIJJJJIGHIJJJJJJ
@3120867/1
cgaaaactcaattggcgcacattcagcaggttttttaacagtttgaaaac
+3120867/1
CCCFFFFFHHHHHIJJIIIIGIJJJJIIJICFIJJJIJJJJEHIJHJJJJ
@3120868/1
cgaaaactcaattggcgcacattcagcaggttttttaacagtttgaaaac
+3120868/1
CCCFFFFFHHHHHIJJIJIIJIJJJJIJJJGIJIJJJJIJJIJJJJJJJJ
@3120869/1
cgaaaactcaattggcgcacattcagcaggttttttaacagtttgaaaac
+3120869/1
CCCFFFFFHHHHHJIJJJIJIJJJJJIJJJGHIJJJJJJJJIIIJIJJJJ
@3120870/1
cgaaaactcaattggcgcacattcagcaggttttttaacagtttgaaaac
+3120870/1
CCCFFFFFHHHHHJJFIJIIIIJJJJJJJJCGHJJJJJIIIGIHHHIGIJ
@2089472/1
cacctttatatgtcacattttgtggttctttaacgaaatgtcaagagcat
+2089472/1
CCCFFFFFHHHHHJIJJJJJJJHJJJJIJJJJJIIJJJJJIIJJJJJJJJ
@2090800/1
cacctttttcactcaaccatagctttctcagcgt
+2090800/1
@@<DDD>DDCFHDGGIIB=BF<ABFCEHGE?GH?
@2090801/1
cacctttttcactcaaccatagctttctcagcgtg
+2090801/1
CCCFFFFFHHHHHIIJJJJJIJJJJJJJJJJJJIF
@2090802/1
cacctttttcactcaaccatagctttctcagcgtg
+2090802/1
CCCFFFFFHHHHHJJJJJJGIJHHIIIJJIIIJFD
@2090803/1
cacctttttcactcaaccatagctttctcagcgtgtttaa
+2090803/1
CCCFFFFFHGHHHJJJJJJJJIIJJJJJJJJJJGF:CG4?
@2622188/1
ccagcaagttcttggctgccgaatgtttggcgtctttcttcgatcttccg
+2622188/1
@@@;DDDDBFHFHIIIHHEIE@@A3EEGGGIDGHGHIIIEHGHIIIBHIG
@3124308/1
cgaaaagtaaacgtcagtttgcgtttcaatgcatcgataagacgaatggt
+3124308/1
???DDDA=DDDDA:E:C<AF<:@1AED<E@BCDDIABBDI>DDD<DBCD8
@3124309/1
cgaaaagtaaacgtcagtttgcgtttcaatgcatcgataagacgaatggt
+3124309/1
BCCDFFFDHHHHHGHIJIJJJJJIJJJJJIJJJJJJIJJIJJJIIJJIIF
@3124704/1
cgaaaagtgaccacaagcaatgtcaaagagaaggatagcaactaatttta
+3124704/1
@@;BDD;DF<FFFIEFFBGI@FHFFFIIAF>EFADGIEIEGICDFGGFI@
@3124705/1
cgaaaagtgaccacaagcaatgtcaaagagaaggatagcaactaatttta
+3124705/1
CCCFFFFDHHHHGJJJJJIJJJHIJJJIHIIGIJJJIJJJJJJIJJJJJJ
@3124706/1
cgaaaagtgaccacaagcaatgtcaaagagaaggatagcaactaatttta
+3124706/1
CCCFFFFDHHHHHJJJIIJJJJFHIGIIIIGGHIIJIJGJJIGHGIJIJJ
@572163/1
aatttgtgtaattgaagttcgtattatttcctcgaaatcaataatgcaat
+572163/1
:?@DDDDDFHBFHGIIIGHIIEHHDBHHIIIIIIIEBGHCHIGIIEGHBG
@572164/1
aatttgtgtaattgaagttcgtattatttcctcgaaatcaataatgcaat
+572164/1
CCCFFFDDHHHHHJJIJIJJJIJJJJIJIJJJJJJJJJIJJIJJJJJIII
@572165/1
aatttgtgtaattgaagttcgtattatttcctcgaaatcaataatgcaat
+572165/1
CCCFFFEFHHHHHJJJJIJJJIJJJJJJJIJJJJJJJJJJJJIJJJJGII
@1094051/1
atgaaacatgtcagttatatattcacctttatatatgtcacattttgtgg
+1094051/1
CCCFFFFFHHHHHJIJJJJJIJJJJJJJJJJJIJJJJHIIIJIHIGIGEI
@1094204/1
atgaaaccggagatcgaacagtttagcaataaagtacccaaatcacccat
+1094204/1
CCCFFFFDFHGDFHIDBHIIEFHIGJJGJEGIEGBDHIJJFCHGIJIJIC
@7223232/1
gttttgcaccacaacgtaccgtcagagaagacgctctaaggaactttact
+7223232/1
B@BDFFFFGHHHHJJJGIGIIFHIGGIIIGHIDIIIIJJGGEIGHIJIEI
@3637651/1
cgtcttcaaaactgtctttcttataccactccggagctgcgtcactgtac
+3637651/1
@@?DBDDDGHHFDFFHHIJGHJCHHEHGGGHGHIJEHIGE@FHEGGJCFE
@5681490/1
gaagaggacggcatttatgatccaaaagaaattcccatgagggaatttaa
+5681490/1
<<<D??;:=DAA1?<?EFI@D<?GGDFACDBGGFFEFIFCGA?FIIEFFF
@6196164/1
ggaacacgaagagggactaccacacgaaaggcagttcaccatcgcttgtc
+6196164/1
CCCFFFFFHHHHHJJJJJJJJGIJJJJJFIIJIJHJJJJJJJJJIJIJIJ
@6196950/1
ggaacaggcaaaactccgaaggaagccaagggctcggctgctcatcatgc
+6196950/1
CCCFFFFFGHHHHJJJJJJIJJIJJJJJJJJJGGIJIFGGDGEDHGEHCA
@6196951/1
ggaacaggcaaaactccgaaggaagccaagggctcggctgctcatcatgc
+6196951/1
CCCFFFFFHHHHHJJJJJJJJJIIIJJJJJJJJJJIGIJJIIIGGIIJII
@4157082/1
ctccggtttcatcattttatagtacactttccacacagcatctaatgaca
+4157082/1
CCCFFF?DHDFFDBGHIIFEED<FHDGHIIIIIICFDFGFHIGHIGCFHI
@71349/1
aaaaatgtcaaaattttgcaaattatgtggcattttgacatttatgtgac
+71349/1
CCCFFFFFHHHHHJJJJGJJIIJJJJJHJIIJJIJJIJJIJJJJJJJIIJ
@71463/1
aaaaatgtcggaactggcgaaatcaaacaacgtaagacgcaaggtggaat
+71463/1
CCCFFFFDHHHHHJJIJJJJJJJJIJIIIJJIDGHIIJIJJIIJ=@EGGE
@7729813/1
tgcgtctttgctttggtcactttacgcgcgaaaaccattatgttttacta
+7729813/1
@@CFDFFDHHGHHJGJ@GGIJGIJIJJJGIJJJFEGIJJIIJJIIJGEEH
@7729814/1
tgcgtctttgctttggtcactttacgcgcgaaaaccattatgttttacta
+7729814/1
BCCFDFFFHHHHHJJJGIGJIJJJJJJIJJJJJJJJJJJJJJHIJJIJHH
@1095908/1
atgaaataaaaaatattattaagatggcaatagaatttcttaaagatcac
+1095908/1
@@@DDDDBF>?FFHG@BHEG<C?<99<B?E:EEGHIGIIIGGIIB<9DFD
@5681746/1
gaagagggactaccacacgaaaggcagttcaccatcgcttgtcatgtgtt
+5681746/1
CCCFFFFFHHHHHJJJJIJJJJGHGIGIJGIJJJJJJJJJJIIJIGGHHG
@7730990/1
tgctaaaaaagcaggaaaagcccagaagaacgttcgactttcacttcatt
+7730990/1
CCCFFFFFHHHHHJJJJJJIJJJJJJJJJIJJIJJJIIIJJJ@FHIFIJJ
@5682665/1
gaagagttggccactaaactgggcagctcggctgagaatcgg
+5682665/1
@CCFFFDDHD<CFGEHIIIIIIIIIGHIGGEC8@?;DDHDB<
@5682666/1
gaagagttggccactaaactgggcagctcggctgagaatcggtattcggg
+5682666/1
@C@?DEFFDFHHHJJIJJIJJJIJIJJJIJIIJIIJJIIJIIHIJJEIGI
@5682667/1
gaagagttggccactaaactgggcagctcggctgagaatcggtattcggg
+5682667/1
CCCFFFFFHHHHGIHGIJJJIJJJJJJJJJJJJJJJGJJJJJDGHIGDHI
@1097562/1
atgaaatggaacacgaagagggactaccacacgaaaggcagttcaccatc
+1097562/1
@CCFDDFFFBHHHID>EEGDCGHCEHGIGGGIIGIEHC?DGFH<CCFHII
@1097563/1
atgaaatggaacacgaagagggactaccacacgaaaggcagttcaccatc
+1097563/1
CCCFFFFFGHHHHJJIIGEGIIIJJIIGIJJIJJIIJEHIHFHIJGIJJI
@7229930/1
gttttgtcatacgtttttgaggcagcaaatttctcaagggcacacggcaa
+7229930/1
CBCFFFFFHHHHHFHJJJGIJJJIJIFIHIJJJJJJJJIJJJJJJJJJIJ
@7229931/1
gttttgtcatacgtttttgaggcagcaaatttctcaagggcacacggcaa
+7229931/1
CBCFFFFFHHHHHHJJJJJHJJJIJIJJJJJJIJJJJJJJJJJJJJJIJJ
@7230657/1
gttttgtgattctccgaagagtatgtctcgaaagacttcgactttttact
+7230657/1
@@@FFFDDHHHGHJJGGIGGICHHGIIJIEDGH:DCDH>F=DBGHIICFF
@1098558/1
atgaaatttaaaagaaaatttgaaaagtatcatgagttttgtgattctcc
+1098558/1
@@@DDFFFHHHHHJJGIJJJJIGIGGIFHHIIJJIJEFHIIHIIJJJJJI
@1098559/1
atgaaatttaaaagaaaatttgaaaagtatcatgagttttgtgattctcc
+1098559/1
CCCFFFFFHHHHGJJIJJJJJIJJIJJCHIIEGIJFFIIGIJJJJJJIJG
@1098560/1
atgaaatttaaaagaaaatttgaaaagtatcatgagttttgtgattctcc
+1098560/1
CCCFFFFFHHHHHJJJJIJJJJJJJJJEHIJJJJJIHIJJJJIJJJJJJJ
@6200823/1
ggaacgcccggagcggctgatatcaccaatcagg
+6200823/1
@@@DDADDHHHHFIGIGII>BD<<DDHEHG3C<F
@6201379/1
ggaacgtttaaatttctgtcatgagaatctcttggattcaatgggaaaag
+6201379/1
@?@=BDFDHHHHHJIGIIDHHHCHIIIGHIGGIJFJIIGGJJIJIIJIIG
@7234287/1
gtttttaagaaccgtgatggaactctttaggcagcaacattacccaaaaa
+7234287/1
B@BDDFFFHHHHHJHIIJJJJJJJJJJJJJJJIJJJJJJJJJJJJJJJJJ
@6202637/1
ggaactgtgaaactttgtgggactgctggttgcccaacttggtaatctta
+6202637/1
CCCFFFFFHHHHHIIJJEHIJIIJJJIJJJJJJJJJJJJJJJFHIJGGHI
@1620504/1
caaacacacatagtacctctccacaaaaagggaaataaacaaggatgtaa
+1620504/1
CCCFFFFFHHHHHFHJJJIJJJJJJJJJJJJIJJJIIIJJJIJJJJJIHH
@1620505/1
caaacacacatagtacctctccacaaaaagggaaataaacaaggatgtaa
+1620505/1
CCCFFFFFHHHHHHIJJJJJJJJJJJJJJJJJJIJJJIIJIJJIJJGFIG
@1623172/1
caaacagaatctagccaaacacacatagtacctctccacaaaaagggaaa
+1623172/1
CCCFFFFFGHHHHJJJJJJJJJJJJJJJIHJJJJJJJJJJJJJJJJJJJJ
@5190132/1
cttggattcaatgggaaaagtctagtatgatgacgtttctggacaacaag
+5190132/1
CCCFFEFFHHHHFJJGJJJGDHHJJFIIIIIJJJJHJIGIIIJJJJIIJI
@2091957/1
cacgaaaggcagttcaccatcgcttgtcatgtgttgaaattccgcgaaat
+2091957/1
CCCFFFFFHHHHHJJJJJJJJJJJJJIIJJJIJJJJJJJJJJJIIJJJJI
@3641679/1
cgtgaagtggtccgtgccccttgcggttaccccttctgttgggatggggg
+3641679/1
@@?DDDDDFFDFHAF@<EHH=E9BEHIIGFHIIGI@DFHI<9FDCG@F=;
@3641846/1
cgtgaatagtaacctcgccttctttttgttctccaaaaggtaacatagta
+3641846/1
:B1AABDDHDHHHJIIEIJIJGIIJJJGHIGIIIIIJJJJFHIJJJJJIJ
@3125716/1
cgaaaagtttgggtacaacctctatactttgcatcaaataaatgctccct
+3125716/1
CCCFFFFBFHHHHCGHIIIIGIIIIIIIJJJJJJJJJJJJJJJJIJJJJJ
@2094216/1
cacgaagagggactaccacacgaaaggcagttcaccatcgcttgtcatgt
+2094216/1
CCCFFFFFHHHHHJIIIJIJIIJJJJGIGJIGIIJJJJJJJJJJIIJJJI
@3127464/1
cgaaaatatggtatacagattcaaaatttgaaccagaatctactagatgt
+3127464/1
@@?DDDDDDA?<<CFAGE>FHCHCHIDEGDH@GAFGCHHIEFAFH@DDBF
@75316/1
aaaaattctccatcgttacaataagttattcggacaagttataccgaata
+75316/1
CCCFFFFFHHHHHJJHIJIJJIJJJIJIJJJJJJJJIJBGHIJJJJJJJJ
@5686321/1
gaagatttggagaatattgtggtagaccaattgaagttcttttatgagtc
+5686321/1
BBCFFFFFHHHHHJJIJJJHIJFHJJJJIIIJGJIJIJJJJJJGIIGIGG
@77125/1
aaaaatttaaacacattgcattattgatttcgaggaaataatacgaactt
+77125/1
CCCFFFFFHHHHHJJJJJJJJJJIJJIJJJIIJIJJJJJJJJJJJJJJII
@77126/1
aaaaatttaaacacattgcattattgatttcgaggaaataatacgaactt
+77126/1
CCCFFFFFHHHHHJJJJJJJJJJJJIFJJJJJJJIJJJIJJJJJJJJJIJ
@77737/1
aaaaatttatagttttttgcatttttattcggcttattgtaatattcctc
+77737/1
@@8BDBDEHGHHCGHGIIIGIIIIIIIIIIGGIIIIIIIGGHIIEHBDHG
@574756/1
aatttttaaatttaaaaatgcgtgtgtgcaggtatatttatcacatcatt
+574756/1
CCCFFFFFHHHHHJJJJJJJJJFGGHGHIIJJEHIIJJJJJJJJJJJJJJ
@1101993/1
atgaagtgaaagtcgaacgttcttctgggcttttcctgcttttttagcag
+1101993/1
@@1ADEDEHHHHHIJJJGIGIIJJJJJJJJJJJJJJJJIJJJJJJJIIIJ
@575202/1
aatttttatcgagttattgatttcgaggaataatacgaacttccat
+575202/1
@@;DDFFFHHBFF<FHIIIIGIGIIIEDGGIIHIIGIGIGGHGIII
@1102370/1
atgaagttgtctgcccctttcttaatcggttctgcatgaatgccatctgg
+1102370/1
CCCFFFDDHHHHHJJJIIIJGIIGIEGIIJJJJJJJGIJIJIEDHJIJJH
@575459/1
aatttttcaataaagtacactttatttaagaacaggggagaaaagtcacg
+575459/1
=@1ABDEDFHHHHGIGGIJJJJJJJJJJJJJJJIJJJIEIJJJJJGHJJD
@1103086/1
atgaatgccatctgggcccggggctctgtgatttcttagtgtcaatagtg
+1103086/1
CCCFFFFFHHHHGIJJJJJIJJJJFJFIDHCHIICDHGGFHGGGHHEGFG
@1103087/1
atgaatgccatctgggcccggggctctgtgatttcttagtgtcaatagtg
+1103087/1
CCCFFFFFHHHHHJJJIIJEHIJIIEGGB@DCHGGIIIIAGBFCHFHGCG
@576518/1
aatttttgtcgagttattgatttcgaggaataatacgaacttccat
+576518/1
CCCFFFFFHHGHHCFEFHGGHIJIGGIJGGHJJIIJJFIJJJJJIJ
@6700279/1
gtcgaagtctttcgagacatactcttcggagaatcacaaaactcatgata
+6700279/1
CCCFFFFDHHHHFG?EBDGDEFGHHIGGICFDHCHIIGIJJIIIJGIGIG
@6205671/1
ggaagaagccaaattgctctactctcaagaaatggcctccatgccgagca
+6205671/1
CCCFFFFFHHHHHJJJJJJJJJIJJJJJJJJJJJJIJJJJJJJJJIJJJI
@6206261/1
ggaagaatgaaaaagtgtttttgtaactttcaaaatttgtataatataaa
+6206261/1
BB;DDEFFHHHHHJJAEEJIJJIJJJIIJIJIIJJJJJJFHIJJJJJJJJ
@80834/1
aaaacaagaggttaatgaggagacttctaaaacagaaatatactgtaata
+80834/1
;?@DDFFDFH?FHGEHEEGGGEEFGIIIJJJIJJJJGIGGGGGEEDFGHI
@577110/1
aattttttcttccatcaaaggctggatatctttttgggtaatgttgctgc
+577110/1
@@@DDDDD;?FCF<@DBGH@HEF<A8?FFFHIIII:DG6?D?BDG8?F4D
@3647236/1
cgtgccccttgcggttaccccttctgttgggatgggggccg
+3647236/1
BCBFFFFFHHHHGJFIJGGIJIJIIDGHIJJECHGEIIJII
@6211053/1
ggaagatcgaagaaagacgccaaacattcggcagccaagaacttgctgga
+6211053/1
@@@DDDDDHDHHHHI<EHHII@@FHIGIIGIIIIIIIFGGHGIIIECHID
@6211054/1
ggaagatcgaagaaagacgccaaacattcggcagccaagaacttgctgga
+6211054/1
@@@FFFFFHHHHHJJIJFEEGIIJJJJJJJGIIIGIIGHIJGIGIJJJGH
@6211055/1
ggaagatcgaagaaagacgccaaacattcggcagccaagaacttgctgga
+6211055/1
CCCFFFFFHGHHHJJIJJJIJJIJJJJJJJJJJIIJJJJJFGIJJJJJGE
@6211056/1
ggaagatcgaagaaagacgccaaacattcggcagccaagaacttgctgga
+6211056/1
CCCFFFFFHHHHGJJIJJJJIJJJJJJJJJIJJIJJJIIJIIJJIJJJJI
@1628132/1
caaacattgaagccagatcgataaaaaaatatcgcaatattagaaatttt
+1628132/1
CCCFFFFFHHHHHJJJJJJJJJJIJJJJJJJGGGHHJJJJJJJJJJJIIJ
@5192738/1
cttggcaatacggtaattgcgtccaatccctttaaacaaacctttcccaa
+5192738/1
@@CFDDDEFFFFFCFGGIGGGGHIGGHJIJIJJJIIIJIGIJJJJJGGII
@3649148/1
cgtggacatcgaagaaaaaacattgaccaatcgccaccaatgcctggtgc
+3649148/1
?@8BDDDDHDBAHBAHIIII@B<E??FDDH>??GFGGG@B8BFG@>=8@F
@579018/1
acaaaaagggaaataaacaaggatgtaagaactatggaggaatattacaa
+579018/1
@@?;BDDDDBHBBECBFFHGCH;CF<B?EHFEGBCG<FHBDBDDHGG@BG
@3650095/1
cgtggatggcgccctcgatttggaccagttcgtatttgggagtgatgccg
+3650095/1
@@@FFFFFGAFDHJ@GE?EGIGIGIICGGIIIDGHIJIJJEI;FFEHHJJ
@5694671/1
gaaggggtaaccgcaaggggcacggaccacttcacggaaatctaccgaca
+5694671/1
@@@DBDD<CFDBFHGGGEHIJGEGGIGGGH@FEEGC8FHBCDEHHHGD<<
@6703186/1
gtcgacaataaactccggagtagttgttaaattattgaatatcaaatcta
+6703186/1
@CCFDFFFFHHHHJJJIIFE<EGIIHEHJJIJJJJGIJGIIJIJIIJJII
@5695024/1
gaaggtaagccacttaagcacacatgttacataaatgtcaaaatttgaca
+5695024/1
CBCFFDDFHHHHHJJJJJJJJJJJJJJJJJJJJJJJJJJJJJJJJJJJJJ
@1632773/1
caaaccttgcaaattttcaatcatgaagcaagattttacctgaacaattt
+1632773/1
@BCFFFFFHHHHHJJJIJJJJJJIJJJJJJJIIJJJJJIJJJIJJJJJJI
@1632774/1
caaaccttgcaaattttcaatcatgaagcaagattttacctgaacaattt
+1632774/1
C@@FFDFDAFHGFGGGIIJIIHHIGIIIGIIGIJJIIJJIJFIIGIFIEI
@1632775/1
caaaccttgcaaattttcaatcatgaagcaagattttacctgaacaattt
+1632775/1
CCCDFFFFHHHHHJJJJJJJJJJJJJJJJJJJJJJJJJIIJJJJJJJIJJ
@1632776/1
caaaccttgcaaattttcaatcatgaagcaagattttacctgaacaattt
+1632776/1
CCCFFFFFHHHHHJJJJIJJJJJJJJJJJJJJJJJJJJJJJJIJJIJJJJ
@1632777/1
caaaccttgcaaattttcaatcatgaagcaagattttacctgaacaattt
+1632777/1
CCCFFFFFHHHHHJJJJJJJJJJJJJIJJJJJJJJJJJJJJJJIJJJJJJ
@1632778/1
caaaccttgcaaattttcaatcatgaagcaagattttacctgaacaattt
+1632778/1
CCCFFFFFHHHHHJJJJJJJJJJJJJJJJJJJJJJIIJJIJJIJIIIJJJ
@2099081/1
cacgacgaatgatgtgataaatatacctgcacacacgcatttttaaattt
+2099081/1
CCCFFFFFHHHHHJIIIIJJJJJJJJIJIJIJJJJJJJJJJJJJJJJJJJ
@2100399/1
cacgagaatttgaaaagcgagcttcatgatcccctgaagaatatatcttg
+2100399/1
CCCFFFFFHHHHHIJIGGHGHIJJIJIIIIIJJJIJIGIIJJJJJJJJJI
@3137768/1
cgaaagacttcgactttttactatttttgtatgcacaaaattcgttctac
+3137768/1
B@7DFFFFHHHHHIJJJJJJJJJJJJJJIIJIJJJIJJJIJIIIIJJJJJ
@3137769/1
cgaaagacttcgactttttactatttttgtatgcacaaaattcgttctac
+3137769/1
CC@FFDEFHHHGDIEIJJJIJJFJJJJJIHGIIJJJJJJJJJJJIJJJJJ
@3137770/1
cgaaagacttcgactttttactatttttgtatgcacaaaattcgttctac
+3137770/1
CCCFFFFFHHHHFJIJJJJJJJIJJJJIIHGIIJJJJIJIJJJJIJIJJJ
@3137773/1
cgaaagactttgactttttactatttttgtatgcacaaaattcgttctac
+3137773/1
CC@FFFFFHHHHHJJJJJJJJJIIJJJJJIJJJIJJJJJJJJJJIIIJJJ
@3140281/1
cgaaaggcagttcaccatcgcttgtcatgtgttgaaattccgcgaaattg
+3140281/1
@C@FFDFFDHFHFFHJAFGGGGIGFEEGEDFFG;DHIGIEIGGG@GHGIA
@3140282/1
cgaaaggcagttcaccatcgcttgtcatgtgttgaaattccgcgaaattg
+3140282/1
CCCFFDFFGHHHFDFHDFFBB@GFCHFGDEFHIDGIJJJIJCGGFGGEHI
@3140283/1
cgaaaggcagttcaccatcgcttgtcatgtgttgaaattccgcgaaattg
+3140283/1
CCCFFFFFFHFHHGIJIIIGIIJJIIIJIEFGGHHJJJIJJIJJFHIJJI
@3140284/1
cgaaaggcagttcaccatcgcttgtcatgtgttgaaattccgcgaaattg
+3140284/1
CCCFFFFFGGHHHJJJIIJJJIJJGIIIJHHJIIJJJJJIIJJIIJJJJI
@3140285/1
cgaaaggcagttcaccatcgcttgtcatgtgttgaaattccgcgaaattg
+3140285/1
CCCFFFFFGHHHHJJJJJJJJIJJJJJJJGHGIJIJJJJJJJJJJJIJJJ
@3140286/1
cgaaaggcagttcaccatcgcttgtcatgtgttgaaattccgcgaaattg
+3140286/1
CCCFFFFFHHBHHIJJIJJIJJIIIIJJJFGIIJJJJJJIJJJJJJJJJI
@3140287/1
cgaaaggcagttcaccatcgcttgtcatgtgttgaaattccgcgaaattg
+3140287/1
CCCFFFFFHHHFHIJJJJJJJEGIGIIIIGHIJIJIJJJJIJJJIIIJFJ
@7241111/1
gtttttcctggtagaactacgacaacaagctgcaaagactggaaggtgga
+7241111/1
@?@FFFFFDFHDFHIJGIJGEHIIHHHJIJJJJJJJGEHHJGIIIJ0BGB
@86649/1
aaaacatgaccatgatgcactcggccggaccgattcagcccccaccaagg
+86649/1
CCCFFFFFHHHHHJJJJJJJJJJIIJJIJIJGIIJIJJJJJIIHHFFFFC
@86650/1
aaaacatgaccatgatgcactcggccggaccgattcagcccccaccaagg
+86650/1
CCCFFFFFHHHHHJJJJJJJJJJIJJJJJJJIGIJJJJJJJJJHHFFFFC
@7740810/1
tgctgttttaacgtaactatattgtggtccgctatttggtacgacgacaa
+7740810/1
CCCFFEFFHHGHHHIJJJJJJIJJJJJHIIJIJJJJJJIHGIJJJJIJIJ
@6214185/1
ggaagccaagggctcggctgctcat
+6214185/1
@@@DD=DB>FBAFEF:D7B?E@<C9
@6214186/1
ggaagccaagggctcggctgctcatcatgccctcgagtacctcaaaatca
+6214186/1
@CCFFFFFHHHHHJJJIIIFC<DGGGDGIJIJEHFGG9DFGEG<FHIEEC
@7741677/1
tgcttcatgattgaaaatttgcaaggtttggaggagttgtactaatttgt
+7741677/1
CCCFFFFFHHHHHJJJJJJJJJJJJJGHIJJJJJHIIGJJHIJJJJJJJG
@6214900/1
ggaagctatacaagtggtcgatattgttttacgttgtgctccttcacaaa
+6214900/1
CCCFFFFFHHHHHJGIJGIJIJJIIIJIJJJJIIJJJIJIJJJJJJJIIJ
@581708/1
acaaaatctacttcaagtgggcagaagttttttccataagccagtcggag
+581708/1
CCCFFFFFHHHHHIJJJGIIJJIJJJJHHIJJJJJIJJJGIJJJHIJJII
@5197682/1
cttggcgttgaagctgagagtctcttcgtcactcgcaaatgtagaaggca
+5197682/1
CCCFFFFFHGHHHJJJJIHIIJJJJJJIIIJIJJIIJIJIJIIJGIJJJH
@5197683/1
cttggcgttgaagctgagagtctgcaaatcggccaacttcttgccgacgg
+5197683/1
CCCFFFFFHDHFHHIHIFHGCHHIIIJJJIIIJJJGGGIIIIGIIIHGEH
@5197684/1
cttggcgttgaagctgagagtctgcaaatcggccaacttcttgccgacgg
+5197684/1
CCCFFFFFHGFHGJJJJGHIAHHIJJJIJJJIJJJJJIJJJJIJJIGGIH
@7742558/1
tgcttggtgcagctatccactttgccagtggccgtctgctacggaacagg
+7742558/1
CCCFFFFDHHHHHJJJJJJJJJJJJJJJGJJJJJGIIIIJJJJJJJJJII
@6215653/1
ggaagcttcacctaataactatcttattgttccaactattaaagatgatg
+6215653/1
<@<DDBDDDF>ADBDAEEHCGH<FFHEDHG>992AE;CDCEDBDH>HF@G
@5700188/1
gaagttataaggttaacggtataaatgacccaccggccgtgaaaaccttt
+5700188/1
;@?DBDDDHHHHCGDH@FH=E?HHIIIIGCBGDHHGGHG?@=FEGECGHH
@5700522/1
gaagttcgtattattcctcgaaatcaataactcgacaaaaattgttccct
+5700522/1
BBCFFFFFHHHHHJJJJJJJJJJJJJJJIJJJIJJJJJJJJJJJHJJJJJ
@5701062/1
gaagttgtctgcccctttcttaatcggttctgcatgaatgccatctgggc
+5701062/1
B@CFDFFFHHHGHJJGIGGHIGHIJJJDHGCHHGGGIIGHIHHIJIFAGH
@6707345/1
gtcgagtcaaaagcgaagaatatttgaaaatttctaatattgcgatattt
+6707345/1
BBCFFFDFHHHHHIJJJJJJJJJJJJJIJJJJJJJJIIIJJJJJIJJJJJ
@5702339/1
gaagttttttccataagccagtcggagaaattatcgacttaggagaaggc
+5702339/1
@@@FDDFFGFFHHJJGHFHGGHGIJA@:;GAFE@GDAD=FC<D=DFHGGG
@5702398/1
gaataaaaaaggaaaactaaaggatttctcaacttgtttccgtgagttgc
+5702398/1
C@CFFFFFHHHHGJJIJJJJJGIJJJJJJJIIJJJJJJGIJJHGEHFGII
@5200600/1
cttggcttccttcggagttttgcctgttccgtagcagacggccactggca
+5200600/1
@@CFFFFFDHFHHGIBEFFHIGGHIIHGBGHHIIIIGIIGGIIGIIDC@D
@5200601/1
cttggcttccttcggagttttgcctgttccgtagcagacggccactggca
+5200601/1
@@CFFFFFFHHHHIJDHBFHIHHIICHIIJJIEHGGHIIIGGJII@3@FG
@5200602/1
cttggcttccttcggagttttgcctgttccgtagcagacggccactggca
+5200602/1
CCCFFFFFDHDHDIIGHCFHHBFHIIEHIIFIIIEIGIIIIIIIIIIGGH
@5200603/1
cttggcttccttcggagttttgcctgttccgtagcagacggccactggca
+5200603/1
CCCFFFFFGHFHGIJCGCGHICEGGIGIIJJGIJIIJJJIJEHGGGEIIC
@5200604/1
cttggcttccttcggagttttgcctgttccgtagcagacggccactggca
+5200604/1
CCCFFFFFHHFHDEI=GAFHIGEFHIFIIJIHIJJJIIJIJIIIJIBHGG
@5200605/1
cttggcttccttcggagttttgcctgttccgtagcagacggccactggca
+5200605/1
CCCFFFFFHHFHFII=FAGHIBGHEEFHIIIIIIIIGGIIIIIGIFGIIH
@5200606/1
cttggcttccttcggagttttgcctgttccgtagcagacggccactggca
+5200606/1
CCCFFFFFHHFHHIJEGDGGIGGIIJFIIJIHGIEHHIJIJJJIJEHIIJ
@2100852/1
cacgagccaatcttccgctaccgcg
+2100852/1
?=@B:0A@FBDFFGIFFAG<8:C:C
@2100853/1
cacgagccaatcttccgctaccgcgtgttccttaacaacgatctggtggc
+2100853/1
CCCFFFFDHHHHHJJJJIGJJJIIJIJIJIJJJJJJJJIIJJJJEIIIJJ
@5201071/1
cttggcttgcttctacacttccattcatagtggtattgatttata
+5201071/1
:??4ADDD1A:D8E<<:C4E>E:ADDD>DE2CB?EDFFE?DDDB9
@5702917/1
gaataaagtatgtgttcaccaagagaagaaagctatacagtagtcaaatt
+5702917/1
@<@DFFFD=C?FCFFEHICHHIEIIEHHGDHGG<FDGGGD?D@DDFHFGF
@4682881/1
ctgggatttcatagatttgatattcaataatttaacaactactccggagt
+4682881/1
CC@FFDDFHHHHHJJIJJJJIJJIJJJJJJJJGHIJJJJIIJJJGIGIJF
@2103742/1
cacgatctgagcagtcagcacccaaatcaccgaaacggtattcgagaagc
+2103742/1
@C@FFFFFHFHGHJEGIGIHJJJIJJJFHJJJJIIIJJDF?GHIGIIIJI
@6711002/1
gtcgatgttgccagaacgtaagatatcctaaactcacttttttccgaaaa
+6711002/1
C@CFFFFFHHHHHJIJJJHHEGGIIJJIIJGIJJIIJJJJJJIJJJIJJJ
@6711003/1
gtcgatgttgccagaacgtaagatatcctaaactcacttttttccgaaaa
+6711003/1
CBCFFFFFHHHHHJJJIJHIJJIJJJJJJJJJJJJJJJJJJJJJJJJJJJ
@6711004/1
gtcgatgttgccagaacgtaagatatcctaaactcacttttttccgaaaa
+6711004/1
CCCFFFFEHHHHHJJJIIFHIIJJJJJJJJJIJJJJJJJJJJJIJJJJJJ
@6711005/1
gtcgatgttgccagaacgtaagatatcctaaactcacttttttccgaaaa
+6711005/1
CCCFFFFFHHHHHJJJJJGHJJIJJJJJJJJJJJJJJJJJJJJJJJJJIJ
@6711006/1
gtcgatgttgccagaacgtaagatatcctaaactcacttttttccgaaaa
+6711006/1
CCCFFFFFHHHHHJJJJJGIJJJJJJJJJJJJJJJJIIJJJJJJJJIJJJ
@2104440/1
cacgattaacaaatggacaatcgtgtgcgctgataggaggccaccaagac
+2104440/1
CCCFFFFFHHHHHJJJJJJJIJJIJHHIJJIJIIJIIIJJJJJJJJJJJJ
@4683907/1
ctgggcagctcggctgagaatcggtattcgggactgaaagacacta
+4683907/1
@@@DDDA?F?FF<GDH@GIIHGIGCGHIEHII?@FHFHGIEHIIGF
@2104755/1
cacgattcataaaagtaatataaccttagatttcgaggcaaattg
+2104755/1
?<@D?;DDDDDHHIG<CFEGGBHHHHIII>EFHHGGDH86BB<DF
@2104756/1
cacgattcataaaagtaatataaccttagatttcgaggcaaattgattga
+2104756/1
@@1ABDDFGHHGHIICFGEHIIIIFIIIIIIIIGHIHHIIFGEFGEHID<
@2104757/1
cacgattcataaaagtaatataaccttagatttcgaggcaaattgattga
+2104757/1
@@<BDDFFHDHHHJJGGIIJFIJGFGIIGBHIHIEFFBGIIJJIIJJJI9
@2104758/1
cacgattcataaaagtaatataaccttagatttcgaggcaaattgattga
+2104758/1
@CCDFFFFHHHHHJJFHIIIJJJJJJIJJJJJJJIJJEDHJJJIJGIIJG
@2104759/1
cacgattcataaaagtaatataaccttagatttcgaggcaaattgattga
+2104759/1
CCCFFFFFHHHHHIJFHIJJJJJJJJJJJIJJJJJJJJJJJJJJJJ>GII
@2104760/1
cacgattcataaaagtaatataaccttagatttcgaggcaaattgattga
+2104760/1
CCCFFFFFHHHHHJJCGIJJJJJJJJJJJJJJJIIJJJIJJJJJJJJJJG
@2104761/1
cacgattcataaaagtaatataaccttagatttcgaggcaaattgattga
+2104761/1
CCCFFFFFHHHHHJJEGGJJIJJJJJJJJIJJJJIJJIIJJJJJJJJJJH
@2104762/1
cacgattcataaaagtaatataaccttagatttcgaggcaaattgattga
+2104762/1
CCCFFFFFHHHHHJJEHIJJJJJJJJJJJJJJJJJJJIIJJJJJJJJJJI
@2104763/1
cacgattcataaaagtaatataaccttagatttcgaggcaaattgattga
+2104763/1
CCCFFFFFHHHHHJJGIJJJJJJJJJJJJIJJIJJJIJIJJJJJJJJIJI
@2104764/1
cacgattcataaaagtaatataaccttagatttcgaggcaaattgattga
+2104764/1
CCCFFFFFHHHHHJJHIIJGIJJJJJJJJJJJJJJJJJJJJJJJJJJJJI
@2107837/1
cacgcatttttaaatttaaaaatttattcaagtcaaaaataatatgtaaa
+2107837/1
CCCFFFFFHHHHHJJJJJJJJIJJIJJJJIJJIIJJJJIJJJJJJIGIJI
@6218621/1
ggaaggtttaggtatttgtggtatctgtcgatgttgccagaacgta
+6218621/1
@@@DDDDDHFFD4EEEHGAGH?FFGIGGGGAFHI>ECFHD8?BG?F
@6218622/1
ggaaggtttaggtatttgtggtatctgtcgatgttgccagaacgta
+6218622/1
CCCFFFDDHHHHCFGHIJGIJDHJJJICHJHJIGIIIJJJJJJJHG
@6218744/1
ggaagtaacggcagcactattgacactaagaaatcacagagccccgggcc
+6218744/1
CCCFFFFFHHHGHI?DGGDHH49?FFGGIGGIIGG<FB@BBGHHI0@FEE
@4172955/1
ctcctcattaacctctggttttatatccatattttacagctaaattacta
+4172955/1
CCCFFFFFHHHHHGIGIJJJJJIIIGGGGIJJJJIJJJJFGJJJJIIJJF
@4173099/1
ctcctccaaaccttgcaaattttcaatcatgaagcaagattttacctgaa
+4173099/1
@?@?D?ADFHDHFI><E@HCFFCDH9AH<EBHIGGC>FBHEHGEDDF>FH
@4173100/1
ctcctccaaaccttgcaaattttcaatcatgaagcaagattttacctgaa
+4173100/1
BBBDFFFFHFHHGIGIIJHIHGHJJJIIIIJJIIIIIIJIIIIJIIJIDH
@4173101/1
ctcctccaaaccttgcaaattttcaatcatgaagcaagattttacctgaa
+4173101/1
CCCFFFFFHHHHHJJJJJJJJJJJJJJJJJJJJJJJJJIJJJJJIJJJIJ
@89512/1
aaaacattgaccaatcgccaccaatgcttggtgcagctatccactttgcc
+89512/1
@C@FFFFFHHHHHJJJEHGIJJJJJIJJJJJGHIIIJJJJIIJJJJJJIJ
@89513/1
aaaacattgaccaatcgccaccaatgcttggtgcagctatccactttgcc
+89513/1
CCCFFFFFHHHHHJIJEHIGJJJJJJJJJJJGGHIIJJJIJJJJJJJJJJ
@7748337/1
tggaaatgctcatgcaaagtattatttcagatttttcagcattcaattta
+7748337/1
CCCFFFFFHHHHGJJJJJJCJHIJJJJJJIHIJJJJJIJJJJJJHHJJJI
@7749951/1
tggaacgaaattaaacacgctgagaaagctatggttgagtgaaaaagg
+7749951/1
@@@DDDDDFDFDFEEFE<?FGII;BB;CDFE>GFDGF<@DG@>9FFBF
@7750082/1
tggaacgtttaaatttctgtcatgagaatctcttggattcaatgggaaaa
+7750082/1
@@@DDDDDHHDFHBHIBG9CBDFGIGGGGHIGIIGIDCHEDHGGGG;BGG
@4684910/1
ctgggcccggggctctgtgatttcttagtgtcaatagtgctgccgttact
+4684910/1
@@@DDDDDHHHHFEEDB?F<FGH@FH>D:BBFGHAFC?BBDDCGEAGGGG
@4684911/1
ctgggcccggggctctgtgatttcttagtgtcaatagtgctgccgttact
+4684911/1
@@CFFFFFHHHGGJIGGDGDHHIIIJJJAGGIGIGIIBGHJJIJIGIJII
@4684912/1
ctgggcccggggctctgtgatttcttagtgtcaatagtgctgccgttact
+4684912/1
CCCFFFFFHHHHHJJJJHIHIIJJJJJJHIIJHGIJJGIIJJJJJJJIJJ
@5206191/1
cttgggggaagaagccaaattgctctactctcaagaaatggcctccatgc
+5206191/1
CCCFFFFFDHHHGIJIJJJJJIJIJJJIJJJJJJJJGGHGIIIJJJICHJ
@5206192/1
cttgggggaagaagccaaattgctctactctcaagaaatggcctccatgc
+5206192/1
CCCFFFFFGHGHHIIIIJJIJIJGIIIIJIIIJJIJJJIJI>FHJJJGIJ
@5206193/1
cttgggggaagaagccaaattgctctactctcaagaaatggcctccatgc
+5206193/1
CCCFFFFFHHHHHJIJJJJJJJJJJJJJJJJJJJIJJJJIJJJJJJJJJJ
@4687111/1
ctgggcttttcctgcttttttagcagctttaccattcgtcttatcgatgc
+4687111/1
CC@DFFFFHHDHDD@FGHIII;CFHHIGIIIIIIIIGIDF=F>GB9?BBD
@4687112/1
ctgggcttttcctgcttttttagcagctttaccattcgtcttatcgatgc
+4687112/1
CC@FFFFFHHDFDF<CGGEHI@AB@FEHHIGGH>FGHED?BGEHF=GEGE
@4687113/1
ctgggcttttcctgcttttttagcagctttaccattcgtcttatcgatgc
+4687113/1
CCCFFFFFHHDHFHEGIJIJJBAHHIIIIJGIJEGHGECDDGEHGGGIGG
@4687114/1
ctgggcttttcctgcttttttagcagctttaccattcgtcttatcgatgc
+4687114/1
CCCFFFFFHHHHGJIEIJJJJJJJJJJJJJJJJJJJJJGIJJJJJJJJJJ
@4687115/1
ctgggcttttcctgcttttttagcagctttaccattcgtcttatcgatgc
+4687115/1
CCCFFFFFHHHHHIIIJJJJJGHIJJJJJJIJJEIJJJGIIIGIIIIIIJ
@4687116/1
ctgggcttttcctgcttttttagcagctttaccattcgtcttatcgatgc
+4687116/1
CCCFFFFFHHHHHJJJIJJJJGGIJJJJJJIJJJJJJJGIJJJJJJJJII
@4687117/1
ctgggcttttcctgcttttttagcagctttaccattcgtcttatcgatgc
+4687117/1
CCCFFFFFHHHHHJJJJIIIJHIIEGGEHHIIJIIIGIDHIJGIJIIJJH
@2110134/1
cacgctgagaaagctatggttgagtgaaaaaggtgggaaatgttgactgt
+2110134/1
CCCFFFFFHHHHHJJIJJJIIJGIHHIJJJJJJ?DHIHIJJJIIIJJJJH
@2111519/1
cacggaaatctaccgacagagaggttatccttgggggaagaagccaaatt
+2111519/1
@@@FFFFFHHHHHJJIJJIGIIGIDGCEGGDFIGCH>H<GHIJIJGHIHH
@2111520/1
cacggaaatctaccgacagagaggttatccttgggggaagaagccaaatt
+2111520/1
CCCFFFFFHHHHHJJJJIJJJGIJGHIJJJJIJJJJIJIJJIJIJJJJHE
@585343/1
acaaatttgaaaaaaccagagacgattttgtcgaagatctctgtgagaag
+585343/1
CCCFFFFFHHHHHJJJJJJJJJJJJJJJJJJJJJJJJJJJJJJJJJJIIJ
@585363/1
acaaatttgactactgtatagctttcttctcttggtgaacacatacttta
+585363/1
CCCFFFFFHHHHHJJJHJJJJIJJJJJJJJJJJJIHIJJJJJJIJJJJJJ
@3144559/1
cgaaatcaataatgcaatgtgtttaaatttttgtcgagtcaaaaaa
+3144559/1
@@@DDDBDHFFHBEGHIBFAEAFGEHIGIIIIAFGGE<1:9BGG?D
@585975/1
acaacagtcaacatttcccacctttttcactcaaccatagctttctcagc
+585975/1
@@CDDDDADHHHHEIIBFHGGDFGIGGEHIIIEHIIIIIGGHIIGGIEHI
@6713460/1
gtcgcaaattatgtcacataaatgtcaaaatgccacataatttgcaaaat
+6713460/1
@@@;DDD@FDDFAAEF:AFHI<DADGHHGCHHCEFGHIHDBFA<BBB??F
@6713461/1
gtcgcaaattatgtcacataaatgtcaaaatgccacataatttgcaaaat
+6713461/1
CC@FFFFFHHHHGGHIJJJJJJJIGJIIIIJIJIJJIJIIJJJJIIIHII
@1114630/1
atgatcggatatttatgttactattggaatatcgttcctttggaaaatat
+1114630/1
CCCFFFFFFDHHHJGIJHJGIHIJJJJJJJJJJJJJJJJJJIGGGGIIIG
@3145719/1
cgaaatctaaggttatattacttttatgaatcgtgataacatgcataaaa
+3145719/1
CC@FFFFFHHGHCGGIFHJIIJJJJGIIEFHHIEHGGIJGDHIHIIJJJJ
@1115442/1
atgatgagcagccgagcccttggcttccttcggagttttgcctgttccgt
+1115442/1
CCCFFFFFHHHHGJIJIIJGJIJJJJJJHIIIJDHBFGGGGIEGFGEIBC
@587318/1
acaactgtttacctgtgtatgataaataaacttttttcgggtttggaaaa
+587318/1
@@@FFFFDHHHHHIJ@GAIJJHHIJJIIEHHIJIJJIIJEIDGHIJIJII
@3146758/1
cgaaatgtcaagagcataaagtatgtctagaacgattttacctttgcgcg
+3146758/1
@@@DDADDBFHD>GEHHGHII:EHHHIIIIII<FEFGGI@4?DFDGGGBG
@3146759/1
cgaaatgtcaagagcataaagtatgtctagaacgattttacctttgcgcg
+3146759/1
@@@FFDDDHDHFDHGGFHHIGAEFGHGIIJIIGGFGHIIJGIIJJEGIII
@3147190/1
cgaaattaaacacgctgagaaagct
+3147190/1
@@@DFDDDHHDHBGGDHAG@FHGGB
@3147191/1
cgaaattaaacacgctgagaaagctatggttgagtgaaaaaggtgggaaa
+3147191/1
@C@FFFFFHHHGHIIIJ@GGHICHHIIIJFFGFH?DFHIJJIJ9DEHHGG
@3147192/1
cgaaattaaacacgctgagaaagctatggttgagtgaaaaaggtgggaaa
+3147192/1
@C@FFFFFHHHHDGHEF@EFGBBGHHGIJ?FHFH:DFIIJJJJ0BGHBFH
@3147193/1
cgaaattaaacacgctgagaaagctatggttgagtgaaaaaggtgggaaa
+3147193/1
@CCFFFFFHHHHHJJIJJJJJHIJJJJJJEBFGHFEGIEIFHGFGIJIJJ
@3147194/1
cgaaattaaacacgctgagaaagctatggttgagtgaaaaaggtgggaaa
+3147194/1
CC@FFFFFHHHHHJJJJJJIJJIJJJJJJHIJJJFGHJJJJJJBGHJIJI
@1639536/1
caaactgctcctccacaacaacaacctggagcgagacaacagcaagctgc
+1639536/1
CCCFFFFFHHHGHJJJJJIJJJJJJIJIJJIJIJIJGIGCHGIJJJIJJJ
@588940/1
acaagatgtggcaatccttgcaggatttacccgtggagggtaacaatctg
+588940/1
CCCFFFFFHHHGHJJJJJJJJJJJJJJJJJJJIIIJIIJIFHIIJJJJJJ
@588941/1
acaagatgtggcaatccttgcaggatttacccgtggagggtaacaatctg
+588941/1
CCCFFFFFHHHHHJJJJJJJJJJJJJJJJJJJJGIJHIJJHHIJJJJIJJ
@1640023/1
caaactgttcccccacaacagactggtcccccacaacagactggtcccac
+1640023/1
CCCFFFFDHHHHGJJJIJJIHIJJIJIGIJJJIJJJJJHGIJJJHHIJJJ
@589379/1
acaagctatactttgcatagaattagtggtttttttctaaaatcaattta
+589379/1
CCCFFFFF<FHHHIIJJJJJHIJIIJFHIHIJJJJIJIJJJJJJIGIJJJ
@589764/1
acaaggtacaatactttgttggtttcgccactccctgtatactggcgtgg
+589764/1
CCCFFFBDHHHHHJJJJJHIJJGIIIIJJJIJJJHIIIGJJJJJIIJH@F
@589943/1
acaaggttttcaatagggcattctaacatgtcaaaattaaatcaatatgg
+589943/1
@CCFFFBDHHHHHJJJJIIIJJJJJIJIJJIJEIIJJJJJJJJFGCHGIG
@589944/1
acaaggttttcaatagggcattctaacatgtcaaaattaaatcaatatgg
+589944/1
CCCFFFBDHHHHHJJJJJJJJJJJIJJJJJIJJJJJJJJJJJJJJJIJIH
@93305/1
aaaaccttgtagtggattcctaatattttttagtgaacctctctaacgtc
+93305/1
CCCFFFFFHHHHFIJFGHGIIGIIIIJJJJJIJFHIJJJJJJJJJIJJJJ
@7246583/1
gtttttgaggcagcaaatttctcaagggcacacggcaacaaaaag
+7246583/1
@?@DDDDDHDFBFAEGIBHIBCD?ED@CF=F>B<H>HE=F@FHIG
@5711013/1
gaatatttacctcctgaattagttgtgaaacaagaatatccagcctctct
+5711013/1
C@CFFFFFHHHHHJJIIGJJJJHIJJJJJJJJJJJJJJJJJJJJJJJJII
@1643919/1
caaacttttcggggtgcaatcttcttttccggaaaatgctcgaaaactca
+1643919/1
@@<DDDDDHHHFHI8EHGIIIIIIIIIEGBGIGGGGIEIIIIIIIIIIGI
@1643920/1
caaacttttcggggtgcaatcttcttttccggaaaatgctcgaaaactca
+1643920/1
CCCFFFFFHHGHGJCGHIJHJGJJJJJJJJJJJJJJJJJJIJIJIJJJJJ
@1643921/1
caaacttttcggggtgcaatcttcttttccggaaaatgctcgaaaactca
+1643921/1
CCCFFFFFHHHHHJ@FFGIGHHIIIJJJIJGJEIIJHIJJIIGIJJJIJJ
@1643922/1
caaacttttcggggtgcaatcttcttttccggaaaatgctcgaaaactca
+1643922/1
CCCFFFFFHHHHHJ@GGIIJIIIJIJJJIJJJIIJJIJJIIJJJJJIJJJ
@1643923/1
caaacttttcggggtgcaatcttcttttccggaaaatgctcgaaaactca
+1643923/1
CCCFFFFFHHHHHJCFHIJJJJJJJJJJJJJJJJJJJJJJJJJJJJJJJJ
@1643924/1
caaacttttcggggtgcaatcttcttttccggaaaatgctcgaaaactca
+1643924/1
CCCFFFFFHHHHHJCFHJJJJJJJJJJJJJJJJJJJJJJJJJJJJJJJJJ
@5711138/1
gaatatttgaaaatttctaatattgcgatatttttttatcgatctggctt
+5711138/1
CCCFFFFFHHHHHJJJJJJIJIJJJJJJJIHJJJJJJJJIJJJJJJJJJG
@4689282/1
ctgggggataaatcttcctgcctcttgtattttgttcctcaggtaaaggg
+4689282/1
CCCFFFFFHGHHHJJJJJJJJJGIJJJIIIIJJJHJJJJJJJJDHIIIJJ
@3662765/1
cgttatataatcatcattcaaacattgaagccagatcgataaaaaaatat
+3662765/1
@C@DDFDFGHFHFIIGGIIIJJGHHIIIJIJJIGIJJIIJJJJJJJJJJG
@7251735/1
gttttttaacagtttgaaaaccttga
+7251735/1
;:;BBBD;F:D<<AEC?CH?FGABAD
@7251736/1
gttttttaacagtttgaaaaccttgataaatgaaagaaattaaacacgct
+7251736/1
@?@FFFFDHDBDAFHB>GIIGIDHECHGIIIIGIIDGIIGIIIIGIGHII
@7251737/1
gttttttaacagtttgaaaaccttgataaatggaacgaaattaaacacgc
+7251737/1
:11=BDDFHDFHHJIIIJJGIIJIICGHIGCIEHGAEIJGIIIJIIJIII
@7251738/1
gttttttaacagtttgaaaaccttgataaatggaacgaaattaaacacgc
+7251738/1
@BBFFFFFHHHHFHIEGJJJIJIGHHIJJIJJIJJJIJJJJIJJJJJJJJ
@7251739/1
gttttttaacagtttgaaaaccttgataaatggaacgaaattaaacacgc
+7251739/1
B@BFFFFFHDHGFHIGFIJJFIJJJHIJIJJIJIJIJIJJIIJJJJJJJJ
@7251740/1
gttttttaacagtttgaaaaccttgataaatggaacgaaattaaacacgc
+7251740/1
C@CFFFFFHHHHHIIIJJJJJJIJIIJJJJJJJJJJJJJJJJJJJJJJJJ
@7251741/1
gttttttaacagtttgaaaaccttgataaatggaacgaaattaaacacgc
+7251741/1
CBCFFFFFHHHHFHIGIIJJJIIIJGJJJJJJJIJJJJJJJJJJIJJJJJ
@5210711/1
cttggtaatcttagtgtctttcagtcccgaataccgattctcagccgagc
+5210711/1
CCCFFDFFHHHHHIGHGHIIJJIJIJJJJJJJJIJIIJJJJJJIJJJJJJ
@4694865/1
ctgggtggttgcaatctccagcagatattgtacttaaaggcttttggatc
+4694865/1
CCCFFBDDHFHHGJJJIJJJIJIIIJJIJJIIJIJIJJJJIJJJJJIGIJ
@5714586/1
gaatgaagtgaaagtcgaacgttcttctgggcttttcctgctttttt
+5714586/1
@<@A;DD>C<FAAGHI<=AA@3<AF>DBB>;?;@G?DEFC<D@BBFH
@5715722/1
gaatgatgattatataacgagtagatagctttagaggtaatacactatta
+5715722/1
;;8?DDDB<CFFHBEGBHD:@<CF@HGGHCHICG>CB1?<B@?FHCDEE@
@5213429/1
cttggtcggaaaagtaacgcccgaacaagccaatcagaccaacggaacgc
+5213429/1
CCCFFBDFGHHDHE<EFFHIIIIIIIGIIGIIIGGGGIIIIIIIGIFH>D
@5213430/1
cttggtcggaaaagtgactcccgaacaag
+5213430/1
@@@DDDDDHHFHHHHG>AFEHIBEGBHH9
@5213431/1
cttggtcggaaaagtgactcccgaacaagccaatcagaccaacggaacgc
+5213431/1
@@@FFBDDFFHHHIGEGHGIJJGJFIJIIIGGIIIJJJJJJJFGHIJJBH
@5213432/1
cttggtcggaaaagtgactcccgaacaagccaatcagaccaacggaacgc
+5213432/1
CCCFFDEFHHHHHJFHIIJJJJIJJJJJJJJJJJJIJIJIJJJJJJJJGG
@5213433/1
cttggtcggaaaagtgactcccgaacaagccaatcagaccaacggaacgc
+5213433/1
CCCFFDFFGHHHHJEHIIGHIJGHGIIJJJJGIJJIIJJIJJJIJIJIHG
@5213434/1
cttggtcggaaaagtgactcccgaacaagccaatcagaccaacggaacgc
+5213434/1
CCCFFDFFHGHHHIEHHIJIJJIIIIIJIIIJJJIJIHIJIJIJJJJJIF
@5716387/1
gaatgccatctgggcccggggctctgtgatttcttagtgtcaatagtgct
+5716387/1
CCCFFFFFHHHHHJJJJIJJJIEGGIDHGIIJJJIJJIJIGFFHJIFHIJ
@5716601/1
gaatgctctagaaatatcgcacgacctctttcctcaactggaccaccaaa
+5716601/1
CCCFFFFFHHHHHJJJJJJJJJJJJJJJJJJJGIJJIJJJJJJIJJJJJI
@5717533/1
gaatggtaaagctgctaaaaaagcaggaaaagcccagaagaacgttcgac
+5717533/1
CCCFFFDFHHHHHJJJJJJJJJIIJJJJJJJIJJIIJJJIIJJJHJJIHF
@5717534/1
gaatggtaaagctgctaaaaaagcaggaaaagcccagaagaacgttcgac
+5717534/1
CCCFFFDFHHHHHJJJJJJJJJJIIJJJJJJIJJIJJJJJJIJJIJIJJH
@5717535/1
gaatggtaaagctgctaaaaaagcaggaaaagcccagaagaacgttcgac
+5717535/1
CCCFFFEFHHHHHJIJJJJJJJIIIIIJJJJGIJJJJJIJJJJJJJIJJG
@5717713/1
gaatggtggtggccatctgcgggacatgcacatctcttggagccagccaa
+5717713/1
CBCFFFDFHFHHGJIJIJJJIJJGGJJJIIJJJJJJIJJJJJJJJJIJII
@6720487/1
gtcggagctggatagcttacggatctgttgcaccgagtgaacatgtgaca
+6720487/1
@@@FFDDFHFHF>GIBGIDEHG@FGGGDFGIHGGABHHBDHIICGFHGGI
@1118152/1
atgattttgaggtactcgagggcatgatgagcagccgagcccttggcttc
+1118152/1
@BCDDFFFHHHGDHIJJGIIIJJIJJIJIGIGIFIIJJJJIIIIGEIJFG
@1118153/1
atgattttgaggtactcgagggcatgatgagcagccgagcccttggcttc
+1118153/1
CCCFFFFFHHHHDHHIIJJJJJIJJJJJJJJIIFHGIFIJJIIGIJJIJI
@6721054/1
gtcggatcttcagctagatcggataatcctatacttgtacctattgaatt
+6721054/1
@?@DFFDFDHHHGIIJEHGIIIBFEEHIHGBC@:?DDDCHIFHIIEBDGH
@1118505/1
atgcaaagtatagaggttgtacccaaacttttcggggtgcaatcttcttt
+1118505/1
@@CFFFFFDFHHGJJIGGEIHGIJJGGIHJJJJJJGIFGHHGIIIJJJJI
@1118506/1
atgcaaagtatagaggttgtacccaaacttttcggggtgcaatcttcttt
+1118506/1
CCCFFFFFFHHHGHIICGHIJIIJJJGGGIJGIGGGI@FGIICGEGIIIJ
@7755638/1
tggacacatgtaaaattgaaattaaagcggaggttaagaaagaaagtgtg
+7755638/1
CCCFFFFFHHHHHJJJJJJJJJJJJJJJJJIJJHHIIJJJJJJJJJFHHI
@1119584/1
atgcaatgtgtttaaatttttgtcgagtcaaaagcgaagaatatttgaaa
+1119584/1
CCCFFFFFDDHHHIJJIJIJJJHIGIJEIIJIJJJEHIJIJJIJJJGDHI
@1119789/1
atgcacaaaattcgttctacatatgaaacatgtcagttatatattcacct
+1119789/1
CCCFFFFFHHHHHJHGJJJJJIJJJJJJJJJJIJJJHIJJJJJJJJIJJJ
@7756294/1
tggacataaaggaaagaaaaaaatgtcaaaattttgcaaattatgtggca
+7756294/1
CCCFFFFFHHHHHJJJIJJJJJJIJIIIJJJJJJJJIIJJJJJIJIJJJJ
@7756626/1
tggacatcgaagaaaaaaacattgaccaatcgccaccaatgcttggtgca
+7756626/1
@@CFFFFFDHGFHIIIJIJIJIGCGHEHIIG?BDGGHIGIEHJIJGFFGG
@7756627/1
tggacatcgaagaaaaaacattgaccaatcgccaccaatgcttggtgcag
+7756627/1
CCCFFFFFHHHHHJJJJJJJJJGIJJJJJJDHIGIJIIJJJJJJJIIIIJ
@1121362/1
atgcatgttatcacgattcataaaagtaatataaccttagatttcgaggc
+1121362/1
CCCFFFFFHHHHHJJGIIJJJJJJJJCHHIJJJJJJIJIIGIJJJIIHIJ
@1121555/1
atgcattctcctggtgctttgacggatttgagatcagctctagttaataa
+1121555/1
CCCFFFFFHHHHGJCGGHIIIIJJJFIJIJIJIJJJIJJIIJJIIGJIJJ
@7253472/1
gttttttcaaatttgttcagcaactcacggaaacaagttgagaaatcctt
+7253472/1
BBBADDFFHHHHHJJGIJJJJJJJJJJJJJJJIIJJJJIGJJJJJJJJJJ
@1122306/1
atgccatctgggcccggggctctgtgatttcttagtgtcaatagtgctgc
+1122306/1
@CCFFFFFHHHHHIJIJJIJIIIJIJJJJJJJJJJHIIIDFHIIHIIJJJ
@6230197/1
ggaatggtgaaggctggtggtaaccattctttttgtggtgataattcatg
+6230197/1
@@@DFFFDHHFHHDHHJBGHEHHIGIIJIIIJIGECFE?DDHHJIIDEIH
@2117871/1
cacgggctaattttaacaaccatcccactgtacgagaattcggtttttca
+2117871/1
CC@FFFFFHHHHHJJJJJJJJGJIIIJJJJIIJJDHGHHIJJJHIIJJJJ
@1652204/1
caaagacgcaataagtgatacaagaaaatatacagactaaagaaacgctc
+1652204/1
CCCFFFFFGHHHHJJFHIGHIIJJJJJJJJJJJJJJJIJJIJJJJJIJII
@1124208/1
atgcggtaatgaaacaacctgttggcgttgttcgagtccatctggcacgg
+1124208/1
CCCFFFFFHHHHGJJJJJJIJGHIJIIFF8FGGIFGHIJIIIIGIIGIJI
@595884/1
acacggcaacaaaaagtgataatggatacaaatttgactactgtatagct
+595884/1
@@@DBFAFHGFHFDIGHGEDFHGIGIIJHIIGEIGDGGIIIGH9BG@D@D
@1656825/1
caaagataagtgccttcccaatatttactcgatcaggagaagttagtgta
+1656825/1
=@@D?=?BF?2<:ADEB@EIIIIFIIEIHIFFIIIFIFCBGEBDFFDDFD
@596897/1
acactttccacacagcatctaatgacattccagaatctaaaaatattgca
+596897/1
CCCFFFFFHHHHHJJJJJIJJJJJJJJJJJJJJJIJJJJJJJJIJJJJJJ
@7259146/1
gtttttttcttcgatgtccacgtaggttacctcgaaggattgttcgctag
+7259146/1
@@@FFFFFDHHFFHIIHJJGIGGGJIEHHJJJJJJJJJHIIJIJJJIIJJ
@4700586/1
ctggtaacgctttatcgggttctgctaagtggtaagtagaaggtaagcca
+4700586/1
BCCFDDFFHHHHHJJJJJIJJIJJIJJIJCGIGHGIGGHIJJJDHGJJCI
@7259456/1
gtttttttgcatttttattcggcttatt
+7259456/1
@@@DDDDDA?ACDGIIB?H??F@CD<DG
@4702400/1
ctggtaccaaatcaacatcatagtgataagccgtgtttaatttacctagc
+4702400/1
@:?DDEFFHHHHHJJJJJJJJJJJHIJJJJJJJGHHIIIIJJJJJJIIJJ
@4702401/1
ctggtaccaaatcaacatcatagtgataagccgtgtttaatttacctagc
+4702401/1
@?8BDDDDFHFHFEHIIJJGHIGFEFGIFHHIJEE?FHIFIIIIGIJIEI
@7261314/1
taaaaaaatatcgcaatattagaaattttcaaatattcttcgcttttgac
+7261314/1
?<;DDDDDHHDD7;AF?CGIIDFGBBDFFFGCBG@DDFGDBAAA@F<=B=
@7261315/1
taaaaaaatatcgcaatattagaaattttcaaatattcttcgcttttgac
+7261315/1
C@CFFFFFHHHHHIJIJJJJJIJJIJJJJJJJJJJJJJJJJJIIIJJJJI
@4703684/1
ctggtactggttgctcaaagcagattagtaaacatgatgctgcatacaat
+4703684/1
@@CFBDFFHHFHHIJJJGIHIJJJEIJJIJIJJIEIIIJJJJJIIJGJIJ
@3672115/1
cgttggcatttgacattgtcaaagcttgtaataacacgttaggacttgga
+3672115/1
B@BDFFDDHHHHHJJIJIIHFJJJIIJJIIJIJIJEIIHGIJJJJJJJJJ
@4704118/1
ctggtacttgatctggaacgactcctatctcgggaatatcgtctcttttt
+4704118/1
BBCFDDFFHGFHFJJJIIGGGIGIJJGIIIIIJJDGGGGIGFHGGHIJJJ
@6235061/1
ggaatttcttttggatcataaatgccgtcctcttctagcagctttaatgc
+6235061/1
CCCFFFFFGHHHHJJJJJJJJJIJJJJGIJJIJIJJEHIJJJJJJIIJJJ
@6235092/1
ggaatttgaacagttaccatctactatcagagatcgaatgtgtgcagaat
+6235092/1
CCCFFFFFHHHHHJJIJJJJIIJJJJJJJJJJJIJJIIJJIJIHJDIJJJ
@6236020/1
ggaatttttcagcgttttgtggaactgtgaaactttgtgggactgctggt
+6236020/1
CCCFFFFFHHHHHJHJJJJGEHIJJJJIJJJJJJJIJHIIJJIIJJJJIH
@7764395/1
tggaggccatttcttgagagtagagcaatttggcttcttcccccaaggat
+7764395/1
<@@7DDDDHHHGFIII@FFHDHCBDFHIIGEFH<GHIIGIEFGHBFICDF
@5225332/1
cttgtacctatgaggttaagaaaccctgaacctggaaaagcaggtcgcaa
+5225332/1
BCCFDFFFHHHHHJJHHJJJJIJJJJJIJJJJJJJJJJJJIIIIGGIJJJ
@5225333/1
cttgtacctatgaggttaagaaaccctgaacctggaaaagcaggtcgcaa
+5225333/1
CCCFDFFFHHHHHJJGHJJJJJJJJJJIJJJJJJJJJJJJJJJJDHIJJJ
@7766667/1
tggatacaaatttgactactgtatagctttcttctcttggtgaacacata
+7766667/1
@C@DFEFFHHHHHHBEHGIICFFFIIGHCGIJJGIJIJJIJGHIIIGJII
@6730175/1
gtcgtatttccctaaccaccttacagattg
+6730175/1
:??=BBDAHAHHHIIIADGGGICGEH<D@<
@6237371/1
ggacaacaaggaaagttattgccggttcataaccttctctttggactctc
+6237371/1
CCCFFFFFHHHHGIJEHIIJJJIIJHHIIIJJJJJIJJJJJIJJJJJIIJ
@6237372/1
ggacaacaaggaaagttattgccggttcataaccttctctttggactctc
+6237372/1
CCCFFFFFHHHHHJJGIIIJJJJJJGIIIJJJJJJIJJIJIJIIIIJJJJ
@6239777/1
ggacaatcgtgtgcgctgataggaggccaccaagaccagatgacttacgg
+6239777/1
CCCFFFFFHHHFHIJJJIJJJJJJJJJJIJJJIIIJJJJJJJJJJJJJJG
@7263112/1
taaaaacatagcgaccaaatcgatatggtgcagatatcgacatgaggtac
+7263112/1
CCCFFFFFHHHHHIJJIJJJJJIJJJJJFHIGIIJJJJIIIIJJIJJGHI
@1131769/1
atggaggaatattacaataagccgaataaaaatgcaaaaaactataaatt
+1131769/1
CCCFFFFFHHHHHJJJJJJJJJJJJJJJJJJJJJJJJJJJJJJJJJJJJJ
@3157946/1
cgaacgttcttctgggcttttcctgcttttttagcagctttaccattcgt
+3157946/1
@C@DDDDDFFHHHJJIJIIJIHIIIJJJJIIJGGIGIIJJJJIGIJJJJG
@3157947/1
cgaacgttcttctgggcttttcctgcttttttagcagctttaccattcgt
+3157947/1
CC@FFFFFHHGHHIIJJIJJJIJJJIJJJJJIJIJEIIIIJJJJJJJJJI
@3159290/1
cgaactggtccaaatcgagggcgccatccacgagccaatcttccgctacc
+3159290/1
@?;DFAEFAAFDHGAFB;?GGEADHEHHIGHGBGGIBHGIGG==AAAABD
@3159291/1
cgaactggtccaaatcgagggcgccatccacgagccaatcttccgctacc
+3159291/1
CCCFFFFFFHHHHJIJJFIIIGGGJIJJJJJIJGIJGIEIGHJIGIEEFF
@3159869/1
cgaacttccatagattcaaatgaagtaaacaacatacgtttttcatttaa
+3159869/1
??8D?BDAF?ACAAAGB<II<C:FA<EHH@CFDF>B<C?GGGICEFGI@F
@3159870/1
cgaacttccatagattcaaatgaagtaaacaacatacgtttttcatttaa
+3159870/1
@C@DDDFDHDFHFGGH@EHIACFHHAHHIHGIGGEHGIGHIIIGHIIIHI
@3159871/1
cgaacttccatagattcaaatgaagtaaacaacatacgtttttcatttaa
+3159871/1
CC@FFFFFHHFHHHIJGIIJIGHIIHJJJJIIIIIIHIGHJJJJJJJJJJ
@5735854/1
gacaaattcttccaagcggtcacgattaacaaatggacaatcgtgtgcgc
+5735854/1
CCCFFFFFHHHHHJJJJJJIJJJJJJJJJJJJJJJJJJJJJJJIJIJJJJ
@1134853/1
atggcattcatgcagaaccgattaagaaaggg
+1134853/1
@@@?DDBDHDFB?FB>EGG?EH=E>E>EG@11
@1134854/1
atggcattcatgcagaaccgattaagaaaggggcagacaacttcatgtac
+1134854/1
BB@FFFFFHHHHHJJJJJJJIIJJJJJJJJJJJJJJIJJIJJJJJJJIJJ
@1134855/1
atggcattcatgcagaaccgattaagaaaggggcagacaacttcatgtac
+1134855/1
CCCFFFFFHHHHHJJIJJJJIIIJJJJJJJJIJIIJJJJJJJJJJJJHJJ
@1134856/1
atggcattcatgcagaaccgattaagaaaggggcagacaacttcatgtac
+1134856/1
CCCFFFFFHHHHHJJJJJJIJJJJIJHGIJJJJIJIJJGJIFGGJJJJJJ
@5229784/1
cttgtatcacttattgcgtctttgctttggtcactttacgcgcgaaaacc
+5229784/1
?@<D=BDDDDFFBGG@BH8FDBAE<EHG<??DCHGHICHG<AFFI6AHAE
@5229785/1
cttgtatcacttattgcgtctttgctttggtcactttacgcgcgaaaacc
+5229785/1
@?@DDDDDFHGHHIIIG@FGIIIGGGIIIEEFGIEGHIGHIIIIEGHHGF
@5229786/1
cttgtatcacttattgcgtctttgctttggtcactttacgcgcgaaaacc
+5229786/1
CCCFFFFFHHHHHJJIIJHIJJJJJJJJJIIJIJJJJGIJJJJJFHIJHH
@5229787/1
cttgtatcacttattgcgtctttgctttggtcactttacgcgcgaaaacc
+5229787/1
CCCFFFFFHHHHHJJJIJIJJJJJJJIIJIJJJJJJJJIJJJJJJIJJHH
@2636613/1
ccagctttcgtttatcctcgtaggtgggttttgacatgttggccagt
+2636613/1
CCCFFFFFHHFHHGBGHEGGAFEH<CGH:CDGGEGGGHGGHHCHEHE
@1135324/1
atggcctccatgccgagcaagactcccgtcagcgtcctccaggagttgct
+1135324/1
@@@FDFFDHFF<DFHEHGIIIGGIJJJIIGGDHHDFGGEIIGHHG@FHGH
@1135325/1
atggcctccatgccgagcaagactcccgtcagcgtcctccaggagttgct
+1135325/1
@@CFDDFFFFBHDIGIIGIIEHGIGHIEFHIIIGGII=DHH<B@@=CECH
@1135565/1
atggcgccctcgatttggaccagttcgtatttgggagtgatgccgcgacg
+1135565/1
@C@?FFFDHHHHFHIIJJGIIIJIIJJDGHIIJJIFH7BGGIJJJJIHFD
@1137857/1
atgggattgcccatcactttgtcatcgaacgatgtcaccacctgattggt
+1137857/1
BC7DDEFFGHHHHJJJJJJJIHHHIIIJJJJIJIHIIJJJJJIIGIJJJH
@1137858/1
atgggattgcccatcactttgtcatcgaacgatgtcaccacctgattggt
+1137858/1
CCCFFFFFHGHHHJJJJIJJJIJJJJIJJIJIJJJIJJJJJJJIJIJJIF
@1137859/1
atgggattgcccatcactttgtcatcgaacgatgtcaccacctgattggt
+1137859/1
CCCFFFFFHHHHHJIJJJJJGHIIJJJJIJJJJJIIGJJIIJIJGJJIIB
@7770288/1
tggatgtgtaatatgcgtgtccacgcaagtacctgctggaacgtttaaat
+7770288/1
@C@DFFFFHHHHHJJJJJJIJJJJJJJJJHIJJJIJJJJJJJJJJIIJJJ
@2639334/1
ccaggagttgctgagccgtcgcggcatcactcccaaatacgaactggtcc
+2639334/1
@C@FDFFACFFHHBHGIEEHGB?GFFDGED@EFGAGH@@FH=GEEHHCBC
@2639335/1
ccaggagttgctgagccgtcgcggcatcactcccaaatacgaactggtcc
+2639335/1
@C@FFFFAFHHGGGGGIGGGHIIIBH@;D@<CGE;@F97@@GHA;CE7@E
@2639336/1
ccaggagttgctgagccgtcgcggcatcactcccaaatacgaactggtcc
+2639336/1
CCCFFFFDHHGHHIJJJGFIIIJIIIIJIJJJIJEHJGIIIGHHGHH;@E
@5234860/1
cttgtcatgtgttgaaattccgcgaaattg
+5234860/1
?;?DDBBD?2A2<AEEE@:AE9E:?DDDI<
@5737461/1
gacaacttcatgtacaaatacctcaccttacaaaataaaatacggcaaag
+5737461/1
CCCFFFFFHHHGHJJJJJJJJIJJJJIJJJIJJJJJJJIJJJJJJJJJJJ
@5737462/1
gacaacttcatgtacaaatacctcaccttacaaaataaaatacggcaaag
+5737462/1
CCCFFFFFHHHHHJJJJJJJJJJJJJJJJIJJJJJJJJJJJJJIJJJJJJ
@604827/1
acatgaagttgtctgcccctttcttaatcggttctgcatgaatgccatct
+604827/1
CCCFFFFFHHHHHJJJJJJIJJJJJJIJJJIIIJJFIIJJJIJJIJJJJI
@605067/1
acatgatgctgcatacaatgcattaaagctgttagaagaggacggcattt
+605067/1
CCCFFFFFHHHHHJJJJJJJJJJJJJJJJJJJJJIJJJIJJJJJJJJJJI
@7268149/1
taaaaatttatagttttttgcatttttattcggcttattgtaatattcct
+7268149/1
@<@FFFFEHGGGBHGGIIIAF<BHGGGCDDHFH<FD>FE@FCB@FHDCB9
@5742350/1
gacactaagaaatcacagagccccgggcccagatggcattcatgcagaac
+5742350/1
??84BDDDDDDDDIEIIEFDDFFFFDDDDDIIIIEIIEICDIEBEIICEI
@119692/1
aaaagctcgacatggagtcccaaaacatgaccatgatgcactcggccgg
+119692/1
@@<DD;DD<?D6F>DE@GDHHIG@GGIIAF>FBDDFG>FEHDCD71@;@
@4197270/1
ctcctttaaaagacatttgtgctgaaaagaaaattcaagatccagtgttt
+4197270/1
CCCFFFFFHHHGHGJIJIFFGHEHJJJJIIJJJJIJJJJJJJIIJHIIIJ
@3681982/1
ctaaaaatgaacctgacagtttgtatgatgaaataaaaaatattattaag
+3681982/1
CCCFFFFFHHHHHJJJJJJHIJJIJJJJIJJJJJJJJJJJJJJJJJJJJI
@1665743/1
caaagcaaagacgcaataagtgatacaagaaaatatacagactaaagaaa
+1665743/1
CC@FFFFFHHHHHIJJJJJJHHJJIJIHIJJJJJJJIJJJJJJJJJJJJI
@3683473/1
ctaaaacagaaatatactgtaatacgatggatgattcattaatggacaca
+3683473/1
@<;DDFFFGHGHHJJJJJJJIJIGGHBFHGEDHHJIIHHHGHJGJJJJHC
@3683474/1
ctaaaacagaaatatactgtaatacgatggatgattcattaatggacaca
+3683474/1
CCCFFFFFHHHHHJJJJJJJJJJJJJIJJJJJJGJJJJJJJJJJJJIIJI
@1138928/1
atggggttcccttttgcgactatacggaaaccattcgatcaagagcttca
+1138928/1
CCCFFFDDHHHHHJJJJJIJJJJJJJJJJJJJJJJJJJJJJJIJJIJJJJ
@4718068/1
ctggtggccaccggaaccggaagatcgaagaaagacgccaaacattcggc
+4718068/1
?@?DBDDBF:CFAGBGHIII@GGEHBFEGGIEHEIE@FE@AHEHCEEHHE
@4718069/1
ctggtggccaccggaaccggaagatcgaagaaagacgccaaacattcggc
+4718069/1
@CCFAEFFHHHHGIAGHJIGDHGIEIIGFGGGIBGIIFIIIIIGFHCHFF
@7772716/1
tggcaacatcgacagataccacaaatacctaaaccttcccactaaagtta
+7772716/1
CCCFFFFFHHHGHJJJJJIJJJJJJJJJJJJJJJJJJJJJJJJJIIJGIJ
@7772717/1
tggcaacatcgacagataccacaaatacctaaaccttcccactaaagtta
+7772717/1
CCCFFFFFHHHHHJJJJJJJJJJJJJJJJJJJJJIJJJJJJJJJJIJHIJ
@7772718/1
tggcaacatcgacagataccacaaatacctaaaccttcccactaaagtta
+7772718/1
CCCFFFFFHHHHHJJJJJJJJJJJJJJJJJJJJJJJJJJJJJJJJJJHJI
@4719264/1
ctggtgtaactttactttcttcttgttttacttcaagcttcatagggaat
+4719264/1
B@CFDDDDHHHHHIJJJJJJJIJJJIJJJJJJJJJJJJJJJJJJJJJIIJ
@1141622/1
atggtggtggccatctgcgggacatgcacatctcttggagccagccaatg
+1141622/1
BBCFDFFDHHHHHJJJJJJJJEIJJJJJJJJJJJJJJJJJJJJJJJJJJJ
@7773625/1
tggcaagtcaaagaagctagccaagagaatggcggctca
+7773625/1
@@@DFFFDHHHHHIJIJIJJJJJJIJJJJJJGHHJA?D3
@7773626/1
tggcaagtcaaagaagctagccaagagaatggcggctcacaagatg
+7773626/1
CCCFFFFDHHHHHJJJJJJJJJJIEHIIJIJJIJIGEGGG=FC@9C
@1142115/1
atggttcgctttgagaccgatgggtcggccttcgcgtccgaggttcggtc
+1142115/1
@@CFDFFFHFHHHJIJJJGFIJJJHIJJJJJJIIIIEEHEBDC9ACBD<=
@609273/1
accaaccatggtcatgggcgctgacgtcactcatcccagccctgattcgc
+609273/1
CCCFFFFFHHHFHIJJJIJJJFJJJJJJJJJJJJJJJIHIJJIGGIJJJJ
@6742092/1
gtctaataaaggtcaaaaaccccaaagaattatcttttttagagatggag
+6742092/1
C@BFFFFDGHHHCFHIJJJJJJIJJGGJGJIGIIHIJJJJGIAEGEFHHI
@610457/1
accaagttgggcaaccagcagtcccacaaagtttcacagttccacaaaac
+610457/1
CCCFFFDFHHHHHJIJIGIJJHIJJJIJJGIFHIJJJJIIIJJJJIJJJI
@7271572/1
taaaatcttgcttcatgattgaaaatttgcaaggtttggaggagttgtac
+7271572/1
CCCFFFFFHHHHHJJJJJJJJJJJJJJJJJJJJJGHJIJIJJHIHHHHIG
@5242651/1
cttgtgagccgccattctcttggctagcttctttgacttgccagtgccaa
+5242651/1
@@@DDDDBD?@DHEBFFIHIIGGGIIGFHH@EGIHEHHIGHHIEFHIIII
@5242652/1
cttgtgagccgccattctcttggctagcttctttgacttgccagtgccaa
+5242652/1
@@CFDFFFHGHHHFDHGBFBH9FEEGEHGE<CHI@?DDG9<D9??B@F<@
@5242653/1
cttgtgagccgccattctcttggctagcttctttgacttgccagtgccaa
+5242653/1
CCCFFFFFHHHHHDHIIIIIJGHIJJJJJJJJJJGHIGGGEIIIIIJJJJ
@7272420/1
taaaattctgactagagattcttctgtcttctcacagagatcttcgacaa
+7272420/1
@C;DDFFFHHHHHIIBHIIIIIIIIIHIIIIIIIIIIIIIIIIIIIIIII
@3168348/1
cgaagagggactaccacacgaaaggcagttcaccatcgcttgtcatgtgt
+3168348/1
@C@FAADDHFHBFGGIIIIIGIIICGHHGFECGGDGICF@@;=CB>88BC
@3168592/1
cgaagagtatgtctcgaaagacttcgactttttactatttttgtatgcac
+3168592/1
CC@FFDDDHHHHHIIEFHI:CFCHEHHIGGHIIGIIGIIIIIGFGHIGHI
@3168979/1
cgaagagttggccactaaactgggcagctcggctgagaatcggtattcgg
+3168979/1
@@@FDDDDHFDFF@GCEIIEHHHIGIIICGGBCAFDCEHBAGI?@@FC@F
@3168980/1
cgaagagttggccactaaactgggcagctcggctgagaatcggtattcgg
+3168980/1
BC@:BDFDFHHGGIJJJJJJJIIJIJIIIIJJJJJIGIJJIIIFGFHIII
@6250380/1
ggactaccacacgaaaggcagttcaccatcgcttgtcatgtgttgaaatt
+6250380/1
CCCFFFFFHHHHHJJIIIIJJJJJJJJJJJJJJJJIJJJJJJJIJJJJJJ
@7273833/1
taaacacgctgagaaagctatggttgagtgaaaaaggtgggaaatgttga
+7273833/1
CCCFFFFFHHHHHJIJJJJJJJJHHJJJFGHIJJJJIBDHIHGJJIHIJI
@7273834/1
taaacacgctgagaaagctatggttgagtgaaaaaggtgggaaatgttga
+7273834/1
CCCFFFFFHHHHHJJJJJJJJJJFHIIIGHIJJJJJJ?DHIIIIJJIIJG
@6251316/1
ggactattttgaaccttatcaagtgattacctctactgcagaaatatgtg
+6251316/1
CCCFFDDDHDDHHIIIIIGGIBFCH>HEFHGGIEHEIGCDG<9CCFFG:?
@5748962/1
gacatgttagaatgccctattgaaaaccttgtagtggattcctaatattt
+5748962/1
CCCFFFFFHHHHHJJJJJJJJJIJJJJJJJIJJJIGIGIIIGGGJJJJJJ
@612401/1
accacatctcggatcttgctactaatattcgattcgataggtgctttgtc
+612401/1
CCCFFFFFHHHHFIJJJJJJIJJJJJJJJJJJJIJJIIJJJFGIJJJJJI
@5749239/1
gacattctataaagacgttagagaggttcactaaaaaatattaggaatcc
+5749239/1
CCCFFFFFHHHHHJJJJJJJJJIJJJBHIJIJJJJJJJJJJJJJIJJJII
@7275146/1
taaaccgcaagtttcacagcaacaacctggagcgaaacaacagcagcccg
+7275146/1
CCCFFFFFHGHHHJJIJJJJJJJJJJJJJIIJJJJBHIIIJJJIJIGGIG
@7275183/1
taaaccgtttcctaaagctataccagttatagaagctttgcttgaagtaa
+7275183/1
CCCFFFFDHGHGHJIJJJJJJJJJJJGIIJJIJJJIJJJIIJIJGHIHHH
@1143441/1
atgtaacatgtgtgcttaagtggcttaccttctacttaccacttagc
+1143441/1
?B@ADEFFHHFHFHIJIJJIIHIIIJJJIJIJIJJIJIJJJJIJIJJ
@1143442/1
atgtaacatgtgtgcttaagtggcttaccttctacttaccacttagc
+1143442/1
BB@BDFFFHHFFHIIJJIJJHHIIJJIJJJJJJIJJJJJJJJJJJJJ
@2647764/1
ccaggttgttgctgtgaaacttgcggtttaccccaagcttgaggttcctg
+2647764/1
CCCFFDDFHHHGHJJJJJJJJJJJJJGIJIJJJJGJIJIJJJJJIJJJJI
@7778905/1
tggcattcatgcagaaccgattaagaaaggggcagacaacttcatgtaca
+7778905/1
@@@FDDFFBDHHGEHHIJJEGIGEEHIGIIGIJIB;FHHGIIG<CH8CEH
@7778906/1
tggcattcatgcagaaccgattaagaaaggggcagacaacttcatgtaca
+7778906/1
CCCFFFFFHHHHHJJJJJJIIJIJIGJJJJJJJJJIJJJJJJJJJJHIJJ
@2650153/1
ccagtaccagttgcttccactccggctactcttactctataatcgaatct
+2650153/1
BCCFFFFFHHHHHJJJIJJJJJJIJJJIJIJJJJJJJJJJIJJJJJJIII
@1146617/1
atgtcagttatatattcacctttatatgtcacattttgtggttctttaac
+1146617/1
@CCDDFFDHHHHHJJJJJJJJJJJJJJJIJIIJJJJIJHIJIIIIJJJJI
@1148011/1
atgtgacataatttgcgacatttgacgtacggttcaagtagctgaagtaa
+1148011/1
CCCFFDDEHHAFDFGGBHHGHIIGIIGBHIIIHGIEAHIIIFHEHEGICH
@4721624/1
ctggtgtttgctggtgttctttttctgcaacatacctaaataacgtatat
+4721624/1
@@@FDDDFHBBHGG<AAECFHIGIIJHJIIGIIJJIJJJIJGIJJIJJJJ
@1148573/1
atgtgattaagtaaaagaacgatggtttttcatcgccatacataaattat
+1148573/1
BCCFFFFFHHHHHIJJJJJJJJIJJHIJJJJJJJJJJJJJIJJJIJJJJJ
@4203308/1
ctcgaaaactcaattggcgcacattcagcaggttttttaacagtttgaaa
+4203308/1
CC@FFFFFHHHHHJJIJJJJIJIJJJJJJJJJFHJIJJJJJJJIIJJJJJ
@4203309/1
ctcgaaaactcaattggcgcacattcagcaggttttttaacagtttgaaa
+4203309/1
CCCFFFFFHHHHHIIHIIIE:EHHIGJJJIIJBGHIJJCFHGHFHHIIHI
@4203310/1
ctcgaaaactcaattggcgcacattcagcaggttttttaacagtttgaaa
+4203310/1
CCCFFFFFHHHHHJJIJIGGHIIJJJIJIJJIHIJJJIJJJJJIIJJJJI
@6747315/1
gtctattcaaaatgggcggacgggtagatagaaaatgattagtaccattt
+6747315/1
CCCFFFFFHHHHHIIJIJJGIIJJ?FHEHIEEHJIEGGGGEGAEFHHHHF
@127843/1
aaaagtcacgagaatttgaaaagcgagcttcatgatcccctgaagaatat
+127843/1
CCCFFEFFHHHHHJJJJJJJJJJJJGIJJJJJJJGIJJJJJJIIIIHIJI
@2137775/1
cactatcatcgttgtaaagtttgaaggaactatcttcttcatcttcttca
+2137775/1
CCCFFFFFHHHHFJIIJJJHIJIJJJJEHIIJJJJJJIJJJJJJJJJJJJ
@4205983/1
ctcgaaagacttcgactttttactatttttgtatgcacaaaattcgttct
+4205983/1
@CCFFFFFHHHHHIIJIIIJJGGJJIJJIJJDGIIFJIIIGHIJIIJJJI
@4205984/1
ctcgaaagactttgactttttactatttttgtatgcacaaaattcgttct
+4205984/1
CCCFFFFFGHHHHIIJJJJJJJIJJJJJJJJIIJJJJJJJJJJJJJIJJJ
@7779695/1
tggccaccagatcgttgttaaggaacacgcggtagcggaagattggctc
+7779695/1
@@@DB?DEFBHAHEFFFGCFHHGHIIGH?DFB?@FGIIIIBHGIFGHHF
@128957/1
aaaagtgtgctcaattggtttatcctctactgtacaactgtttacctgtg
+128957/1
@CCFDDDFFDHHHIGGGIIGIGIJEHIIJIJJIIJJEGIIEHIJIHJJII
@128958/1
aaaagtgtgctccattggtttatcctctactgtacaactgtttacctgtg
+128958/1
CCCFFBDDHHHHHIJJJJIJJIIJGJIJIIJJHIJJJJJJIJJJJJJIJJ
@4725659/1
ctggttgcccaacttggtaatcttagtgtctttcagtcccgaataccgat
+4725659/1
@B@DFFFFHHHHHIIIJCHIIHIJIJHHFHHIJJJEEFGIJHIIIJGIHI
@7779989/1
tggccatctgcgggacatgcacatctcttggagccagccaatgggattgc
+7779989/1
@@<DDFFEHHHHHIGEHBFE@DFHGIIIIIGGGIIIIIIIIIGGGIEIII
@7779990/1
tggccatctgcgggacatgcacatctcttggagccagccaatgggattgc
+7779990/1
CCCFFFFFHHHGHIHIIJJJJJGIIEIIIJFGGIJJJIIJEHICHHIIJJ
@7779991/1
tggccatctgcgggacatgcacatctcttggagccagccaatgggattgc
+7779991/1
CCCFFFFFHHHHGJEGIJJJGGDGGIJJJJJGIJIIIJJJJJJJJJIJJJ
@5751829/1
gaccaattgaagttcttttatgagtctaataaaggtcaaaaaccccaaag
+5751829/1
@C<DDFFDHGHG?EBEGHBCEEEDHHDHGIGFCF?::9?C>DFEGAHBGG
@5752273/1
gaccacttcacggaaatctaccgacagagaggttatccttgggggaagaa
+5752273/1
@CCFDFFFHGHHGGIJJJJIJJJGHJIEGHHGFEHIJHIIJJJFIIIHGH
@5752274/1
gaccacttcacggaaatctaccgacagagaggttatccttgggggaagaa
+5752274/1
CCCFFFFFHHHHHJJJJJJJJJJJJJJJJJJJHIIJJJJJJJJJJEGHHF
@7276706/1
taaagaaacgctcgtggggagcgatgacgaataaagtatgtgttcaccaa
+7276706/1
CCCFFFFFHHHHHJFHJJJGIIJJJJJJJJJIJJJJGIJJHHHJJJJIJH
@131070/1
aaaagtttatttatcatacacaggtaaacagttgtacagtagaggataaa
+131070/1
CCCFFDFFHHHGGJJJJJJIJJIIHHIJJJJGHIIJJIIFFHIIIJJIJI
@131071/1
aaaagtttatttatcatacacaggtaaacagttgtacagtagaggataaa
+131071/1
CCCFFDFFHHHHHJJJJJJJJJIJHHJJJJJJJJHIJJJFGIJJJJJJJI
@5245140/1
cttgtggtcacttttcgcgcaaaggtaaaatcgttctagacatactttat
+5245140/1
BBCFADDDHHHHGJJIGGIJJIJJJHHIIJJJJIGIJJJJIJIGIIJIJI
@5245141/1
cttgtggtcacttttcgcgcaaaggtaaaatcgttctagacatactttat
+5245141/1
BBCFDEFDHHGHHJJIJJJJJJJJJDGIJJJHIIJIJJIGJIIJIIJJJJ
@5245142/1
cttgtggtcacttttcgcgcaaaggtaaaatcgttctagacatactttat
+5245142/1
CCCFFFFDHHHFHIIGIGE@?DGEH:DFHID?FBHGDDDGHC@BBBGIC@
@5245143/1
cttgtggtcacttttcgcgcaaaggtaaaatcgttctagacatactttat
+5245143/1
CCCFFFFEHHHHHJJJJIJIGJJIJEHIJJJIJIJJJJJJJIJJJJJJJI
@7277743/1
taaagacgttagagaggttcactaaaaaatattaggaatccactacaagg
+7277743/1
CCCFFFFFHHHHHJIJJFHIJJJIJJJJJJJJIIJJJJJJJJJJJJJJJG
@7783047/1
tggcgttgaagctgagagtctgcaaatcggccaacttcttgccgacggaa
+7783047/1
CCCFFFFFHHHHHIIJGICHGIJJJJHJJIIJJIJJJIJIIIJJIJIIIH
@7783443/1
tggctagattctgtttgacattagaagagtaaacgtcagtttgcgtttca
+7783443/1
CCCFFFFDHFFHHEHIGGIEHHGIJIIIIEHIIIIFGGIHHGGHHHIIII
@5754637/1
gaccgattcagcccccaccaagggaagggg
+5754637/1
@<?DDDDDDH>4AFEHAEFEGEHFIIE=DA
@5754638/1
gaccgattcagcccccaccaagggaagggggcggcccccatcccaac
+5754638/1
CCCFFFFFGHHHHJJJJJJJJIJJJJJJJJJIHDDDDDDDDDDDDDD
@7280097/1
taaagcgttaccagcgcttgaggaagtaacggcagcact
+7280097/1
@CCFFFFACAFBFEH>@EBEHC@FID1:?DHFGAAG2=B
@7280098/1
taaagcgttaccagcgcttgaggaagtaacggcagcactattgacactaa
+7280098/1
@@@FFFD=DFHHHIIIIIGGBFGEHCHIGB@@FHE=BF8=CB4=;CA7CH
@7280285/1
taaagctgctaaaaaagcaggaaaagcccagaagaacgttcgactttcac
+7280285/1
@1=DDDDDFHHGHIGIIGIIGGHIEHGH@GFEHGHIIHDDDBFFHHHHI@
@7280504/1
taaaggaaagaaaaaaatgtcaaaattttgcaaattatgtggcattttga
+7280504/1
BC@FFFFFHHHHHJJJJJJHIIJGIJJJJJIJJJJJJIJIIIIGIJJJJI
@2138427/1
cactattattaggcactagttattattataatcatcaatattatctatcg
+2138427/1
CCCFFFFFHHHHHIJJJJJHIIJJJJJJJJJJJJJJJGHJJJIJIJJJJI
@5249503/1
cttgttatttattcctatatactgtacaatacttctgtattctacattcc
+5249503/1
BCCFDFFFHHHHHIIIHIIGIJIIJJJJJJJJJJJJJIJJJJJJIJJJJI
@2139775/1
cactcatcccagccctgattcgcaacatataccgagtgtggcgg
+2139775/1
@@@DFFDDFHFDHGIGGGHIJDHGIIGIGGGHGIJJGGBDFGGI
@6259650/1
ggagaattttttgattcagtgctgattctgcacacattcgatctctgata
+6259650/1
?@CFFFFFHHHHHBHHGHIDHGIIIEEHGIIIIIIDGHHIIIIIIIEHBB
@6259651/1
ggagaattttttgattcagtgctgattctgcacacattcgatctctgata
+6259651/1
@@@FDDFFHHHHHJJFGHGDFHJJIJIJJJIIJJJAGEBFIEHIJGGJII
@6259652/1
ggagaattttttgattcagtgctgattctgcacacattcgatctctgata
+6259652/1
CC@DDFFFHHHHHJJJJJJJJJJJJGIIIIIJJIJJJIJJJJJJJJJIJG
@1149837/1
atgtgtttaaatttttgtcgagtcaaaagcgaagaatatttgaaaatttc
+1149837/1
@BCDDEFFHHHHHJJJJIIJHJIJJJJJJJJJIJJJJJJJJIIJJJJJJI
@1150196/1
atgttacataaatgtcaaaatttgacataatttgtggacataaaggaaag
+1150196/1
CCCFFFFFHHHHHJJJJJJJJJJJJJIJJIJJJJIJJJJIJIIJIJJJJJ
@6750335/1
gtctcctcgtcacattacagactctgtactttctcctcatcgctccacaa
+6750335/1
@@@FFBDDHHHHDIIIG>HGEIIFH@FHIIIIIGGGGGCECHGGDGGIHI
@1150925/1
atgttccgttatttgaagtccaccttccagtctttgcagcttgttgtcgt
+1150925/1
CCCFFFFFHHHHHJJJJJJJJJJJJJJJJIIIIJIIIIGGIIJJJJJGHH
@6750617/1
gtctcgaaagacttcgactttttactatttttgtatgcacaaaattcgtt
+6750617/1
CCCFFFFFHHHHHJJJJJJIJJJIJJIJJJJJJHIJJJJIIJJJJJJJJI
@1152097/1
atgtttcatatgtagaacgaattttgtgcatacaaaaatagtaaaaagtc
+1152097/1
CCCFFFFFHHHHHHJJJJJJIJJJJICGIJJJJJJJJIIIJIIJJJJJHG
@621653/1
accgaatgtgaggaaatagaagatgtagaagttcccaaagccttagg
+621653/1
BCCFDDFFDFFHHHJJJJJIJJIJJIIJJJJJJIJJJJIJIJJJJJJ
@622538/1
accgattaagaaaggggcagacaacttcatgtacaaatacctcaccttac
+622538/1
CCCFFFFFHHHHHJJJJJJJIJJJJJJJIJJGIIJJJJJJJJJIJJ@FHJ
@622639/1
accgattctgccagttggtattcatcctcctggagtaatatcaaaacttc
+622639/1
CCCFFFFFHHHHHJIJJJIIIJJJJJJJJJJJJJIDGHJJJJJJIFIGIJ
@2654657/1
ccagtctgttgtgggggaacagtttgatgttgctgttgtggagctgtttg
+2654657/1
?@8==DEFFHBCFIIIIADHCGDGGIFHGIGIIIIDEGIEGGEHIIGFEH
@2654658/1
ccagtctgttgtgggggaacagtttgatgttgctgttgtggagctgtttg
+2654658/1
BCCFDDDFHHHHHJJJJAGGGHFHIJGIIIIJJJJIIJGGIGGHJJIIJI
@1678977/1
caaagtatagaggttgtacccaaacttttcggggtgcaatcttcttttcc
+1678977/1
CCCFFDFFHHHHHGHJJJJJJJJJJJIJJJJJJJGHIJJJJJJJJJJJJJ
@135932/1
aaaatacaagaggcaggaagatttatcccccagaagactcccttcaaggt
+135932/1
CCCFFFFFGFHHHIIII<FD9CEHDEEGIIIBBFH@?FDGHH@FDFF@FF
@4729549/1
ctggtttctctatagttttgtcatacgtttttgaggcagcaaatttctca
+4729549/1
@=@DDDFFHGHGHIJGHIJJJJJIJIJJJJFIJCG>DGHIIGGIIJGIII
@4729550/1
ctggtttctctatagttttgtcatacgtttttgaggcagcaaatttctca
+4729550/1
@CCFDFFFHHGHHJIHHIJIIJJJIJJJJJJJIGIIJJIIJJIIJJJJJG
@4729551/1
ctggtttctctatagttttgtcatacgtttttgaggcagcaaatttctca
+4729551/1
B@CFBDFFHHHGHGIGIJJGGHHJIJHFHJJJGEHIJJJJJJJJJJGIIG
@4729552/1
ctggtttctctatagttttgtcatacgtttttgaggcagcaaatttctca
+4729552/1
B@CFDFFFHHHHHJJHIJJJHIJJJJJHHJJJJIIIJJJJIJFGIJIJIJ
@136546/1
aaaatacattacttagaagatgttatagtctagagcccaataaaaatgaa
+136546/1
@@CFFFFFGGHHHJJIIGGIIIGIJJIIJJIJJJJJJIIIJJJJIJDFIH
@4731376/1
ctggtttgtctatagttttgtcatacgtttttgaggcagcaaatttctca
+4731376/1
@BCFDEFFDHHHHJIFHIJHHIJJJJJHIJJJJHJJJJJIIIJGHIHGHG
@7785442/1
tggcttccttcggagttttgcctgttccgta
+7785442/1
?@<DDDDDFF>FD7E2:C??3C@FHGG@@?C
@5251092/1
cttgttcgggagtcacttttccgaccaagagatccagcaagttcttggct
+5251092/1
@CCBDEFFHH>FCFGGHIIIGIEIIIIIIIIIGIIIIIIEGFHIGIIIIG
@5251093/1
cttgttcgggcgttacttttccgaccaagagatccagcaagttcttggct
+5251093/1
@@@DFDFFHHFHDFGFHHIGDFGHHGIIIGEFIJJJFIFIH@DGGIEGHE
@5251094/1
cttgttcgggcgttacttttccgaccaagagatccagcaagttcttggct
+5251094/1
CCCFFFFFHHHHFHGGIJJJIJJJJJJJJJJJIJJJJJJIJHIJJJJJHH
@4206856/1
ctcgaaatcaataactcgacaaaaattgttcccttttgagctattgcgat
+4206856/1
@CCFFFFFHHHHDIGIJIIJJJJJIJIFHGHIIIJJIIGEIJGIJIIJJG
@4206857/1
ctcgaaatcaataactcgacaaaaattgttcccttttgagctattgcgat
+4206857/1
CCCFFFFFFHHDHIJGGIIJJIJIJJJIGHHJIJJJEHJIIIHIIGJIII
@4206858/1
ctcgaaatcaataactcgacaaaaattgttcccttttgagctattgcgat
+4206858/1
CCCFFFFFHGHHHJJJJJIJIJJJJJJFGIGIJJJGIJIIIJJJJIIIJJ
@4206859/1
ctcgaaatcaataactcgacaaaaattgttcccttttgagctattgcgat
+4206859/1
CCCFFFFFHHHHHIJIJIJIJJJJJJJJJJJJJJJJJJJIJJIJJJJJJI
@4206860/1
ctcgaaatcaataactcgacaaaaattgttcccttttgagctattgcgat
+4206860/1
CCCFFFFFHHHHHIJIJJIIIJGGIGHHGHIIJJJJJJJJIJJIIIJIJG
@4206861/1
ctcgaaatcaataactcgacaaaaattgttcccttttgagctattgcgat
+4206861/1
CCCFFFFFHHHHHJIJEHIJJJJJJJJJIJJJJJJJJJJJJJJJJJJJJJ
@4206862/1
ctcgaaatcaataactcgacaaaaattgttcccttttgagctattgcgat
+4206862/1
CCCFFFFFHHHHHJJJJGIIGIJJGIJJHIJJJIJJJJIJIJIJJJIJJJ
@4206863/1
ctcgaaatcaataactcgacaaaaattgttcccttttgagctattgcgat
+4206863/1
CCCFFFFFHHHHHJJJJJGIJJJJJJJJHIJJJJJJJIJJJJJIJJJJJJ
@4206864/1
ctcgaaatcaataactcgacaaaaattgttcccttttgagctattgcgat
+4206864/1
CCCFFFFFHHHHHJJJJJIJJJJJJJJJJJJJJJJJJJGIIIJJJJJJJJ
@4206865/1
ctcgaaatcaataactcgataaaaattgttcccttttga
+4206865/1
@@@DDDDDCD?CBFHIIAHI=AEH@EBF<C?CGBGF>FB
@4206866/1
ctcgaaatcaataactcgataaaaattgttcccttttgagctattgcgat
+4206866/1
@@@DDDABAFAHHGBGHDEHHIIIIEGCFGGCHGFHIEAHEIII@@DBHB
@4206867/1
ctcgaaatcaataactcgataaaaattgttcccttttgagctattgcgat
+4206867/1
@@@DFFFFHHHHGHIFHGIIIGGIJIIGHGGGIGGGIIGGGIGGIGIGHG
@4206868/1
ctcgaaatcaataactcgataaaaattgttcccttttgagctattgcgat
+4206868/1
B=8BDFFFHHHHHJJJJJJJJJJJJJJJIJJJJJJJJJIJJJIIJJIJJJ
@4206869/1
ctcgaaatcaataactcgataaaaattgttcccttttgagctattgcgat
+4206869/1
CCCFFFFFHHHHHIJJJJJJJJJJJJJJIJJJJJJJJJIJIJJJJJJJJJ
@4206870/1
ctcgaaatcaataactcgataaaaattgttcccttttgagctattgcgat
+4206870/1
CCCFFFFFHHHHHJJJJJJJJJJJJJIJIJJJJJJJJJGJJJJJJJJJJJ
@4206871/1
ctcgaaatcaataatgcaatgtgtttaaatttttgtcgagtcaaaagcga
+4206871/1
@BBFFFFFHHHHHIJJJJJJJHHHHJIJGIJJJIJHIJJIIIJJIJIIIJ
@4206872/1
ctcgaaatcaataatgcaatgtgtttaaatttttgtcgagtcaaaagcga
+4206872/1
CCCFFFFFHHHHHIJJJJJJJHIIIJIIIJJJJIJIIIIIIIIJJJJJJJ
@4206873/1
ctcgaaatcaataatgcaatgtgtttaaatttttgtcgagtcaaaagcga
+4206873/1
CCCFFFFFHHHHHJIJJJJJJHIIIJJJJJJJJJJJJIJIHHIIJJJJJJ
@4206874/1
ctcgaaatcaataatgcaatgtgtttaaatttttgtcgagtcaaaagcga
+4206874/1
CCCFFFFFHHHHHJJJJHIIIFHIHJJJJJJJJJJIIJIJHHIIJJJIJI
@4206875/1
ctcgaaatcaataatgcaatgtgtttaaatttttgtcgagtcaaaagcga
+4206875/1
CCCFFFFFHHHHHJJJJJJJJHIJIJJJJJJJJJJIIJJJIIJJJJJJIJ
@5759256/1
gacgaataaagtatgtgttcaccaagagaagaaagctatacagtagtcaa
+5759256/1
CCCFFFFFHGHHHJJHIIIJJIJIJJIJJIJJJIIHGHHIIJJGIIGIGH
@4206972/1
ctcgaaatctaaggttatattacttttatgaatcgtgataacatgcataa
+4206972/1
@@<DDDDDHHHHDFAGGIGIHGGHEHGHGGAAAEGHGEHIHJIGIIIGGI
@5759927/1
gacgaatggtaaagctgctaaaaaagcaggaaaagcccagaagaacgttc
+5759927/1
@@@BDDDDH:CFFF@GFBGFHHF@FA8EDFGIIEFG?@FHGI@GGHGFD@
@5253892/1
cttgttgttcaggttgtttttgtttcttctttttacctccttgttggggc
+5253892/1
BCCFFFFEHHHHHFHIHIJJJIHIJJJJJJJJJJJJIJJJJJIJJIJIII
@5253952/1
cttgttgttgagatgtaggagctggttgttgagaactttgtgttacagga
+5253952/1
CCCFFFFEHHHHDIIHJIJFHIIJJGIIHHIGJIJIJJJGGFHHGIHJIC
@3177448/1
cgaaggaagccaagggctcggctgctcatcatgccctcgag
+3177448/1
CCCFFADEHGHHHIJJJJJIGEAGGCHGCHJGFFGH<D:?<
@3177449/1
cgaaggaagccaagggctcggctgctcatcatgccctcgag
+3177449/1
CCCFFFFFGGHHHJJJIJJGJIGGGCHAFAFDAFHIBF@?@
@3177450/1
cgaaggaagccaagggctcggctgctcatcatgccctcgagtacctcaaa
+3177450/1
CCCFFFFFHHHGGIJIIIJIJJGIICGFHIEGGIHIEGGGI=CHIIEGGI
@3177556/1
cgaaggacaatttttacagttgctgcagcatgaacttactgctatcagag
+3177556/1
@@<BDDDDHFHHDHDHGGHHI@ADHHEEGHHIIGDGDFBHHIGFHIGIGF
@5255776/1
cttgtttatttccctttttgtggagaggtactatgtgtgtttggct
+5255776/1
@CCDDFFDHHHDHIIJJJJJFHJEHGHJ?FHIGHGFGFFHGJGIII
@5255777/1
cttgtttatttccctttttgtggagaggtactatgtgtgtttggct
+5255777/1
BCCFDFFDHHHHHJJJJJJEFHIEIFHIDGHIIIJGIGHHIJJJJI
@5255778/1
cttgtttatttccctttttgtggagaggtactatgtgtgtttggct
+5255778/1
CCCFDFFFHHHHHIGJJJJGFHIFHGIJEFGGIJJGICHFEHHIJJ
@3178110/1
cgaaggattgttcgctagcgatctcctgcaagaactgaacaaagttgaag
+3178110/1
@@@DDD>DFAFHFHGIGGGBHEGHEGHHIGGEIGIGGEHGIJGHFGHGDG
@1152940/1
atgttttttcttcgatgtccacgtaggttacctcgaaggattgttcgcta
+1152940/1
BCCDDFFFHHHHHJJIJJJJIIJGIIHHHIJJJJJJIJIGIIEHHHIIJJ
@1683816/1
caaagttctcaacaaccagctcctacatctcaacaacaagctgcatgggg
+1683816/1
CCCFFFFFHHGHHJJJJIIJJJJJIJJIJJJJJJJIJJIJIIIJJJJIGI
@6756810/1
gtctgccccaagtgggttgttgttgttgaggaggagcagactgctgttgt
+6756810/1
BB@FFFFFHHHHDFHIBDHGIHEHIJJJIJJEIIBFHGJHHIJJGIGGIF
@2146899/1
cactggcaagtcaaagaagctagccaagagaatggcggctcacaagatgt
+2146899/1
CCCFFFFFHHHHHJJJIJJJJJIJIJIJJJJJJJJJJJGBEDF;=6=8@7
@1685380/1
caaagtttcacagttccacaaaacgctgaaaaattctgtcggcaagaagt
+1685380/1
@?@BBDDD<BFFBGHEGGIBEC;FG@G@<GIEHCHIIHFHIGH6DBCEHG
@1685381/1
caaagtttcacagttccacaaaacgctgaaaaattctgtcggcaagaagt
+1685381/1
CCCFFDFFHHHHHHJJJJJJJJJHIJJJJJJJJJJJJJJIJJIJJJJJJI
@6264720/1
ggagattgcaaccacccagacaggagatcatcgaagatttggagaatatt
+6264720/1
@@CFDDFFHHHGHJJJJJGIJIJJJJJIJJIIJIJJGHIJIIJIJDHGIJ
@6758796/1
gtctgggtggttgcaatctccagcagatattgtacttaaaggcttttgga
+6758796/1
CB@FFFFAFFHHGIJJJJJJJJJJJJJJJJJJIIHIJJJJJJJJJJJJJH
@137298/1
aaaatacgtaagttgctcaatgtcgtcgtttgacatatcgttgtcatccc
+137298/1
@@1DDFFFDHHHHIJJIIIJIGHHIHHIIIJJJIIIJJJJGIJGHIJJJJ
@6266300/1
ggagcatttatttgatgcaaagtatagaggttgtacccaaacttttcggg
+6266300/1
@@@FFDFFHHGHHIEHIGEHGFHHEBHGGDHGCGIIIIIIIIIIIGIIIH
@4734566/1
ctggttttttcaaatttgttcagcaactcacggaaacaagttgagaaatc
+4734566/1
BCCFDFFFHHHHHJJJJJHIJJJIJJJJJJJJJJJJJJJJIJIIJJJJJJ
@4734567/1
ctggttttttcaaatttgttcagcaactcacggaaacaagttgagaaatc
+4734567/1
BCCFDFFFHHHHHJJJJJIJJJJIJIJJJJJIJIJIJJIJHIJJJIJJIJ
@139235/1
aaaatagtaaaaagtcgaagtctttcgagacatactcttcggagaatcac
+139235/1
CCCFFFFFHHHHHJHIJJIJHIJJJJJJJJJJJJJJJJJJIJJJJJJJJJ
@141078/1
aaaatatataaagtgaaagtcaaatttgcaaattcggttgatttatcccc
+141078/1
CCCFFFFFHHGHHFHJJJJIIJJJJJJJJJJJJJJJJHIJJJJIJJJJJJ
@7287728/1
taaatttaaaaatgcgtgtgtgcaggtatatttatcacatcattcgtcgt
+7287728/1
@@@DDFFFHHHHHJIGHJJIFHIJJJJIGIIGFHGGEHIIJIIGIGFHBG
@7287729/1
taaatttaaaaatgcgtgtgtgcaggtatatttatcacatcattcgtcgt
+7287729/1
CCCFFFFFHHHHHJJJHIFHGHIIJJCGIJJJJJIIJJGGIJJJJJHIIF
@7792454/1
tgggcaaccagcagtcccacaaagtttcacagttccacaaaacgctgaaa
+7792454/1
@@@BBDDBHDBFHEFGGGDEGGEHJJGCCDHD?D?C<DDGHHIIFEGBGF
@7288793/1
taaatttttaaatttaaaaatgcgtgtgtgcaggtatatttatcacatca
+7288793/1
CCCFFFFFHHHHHJJJJJJJJJJJHIIIFFIIJIGHIJJJJJJJIJJJJI
@7289581/1
taacaaatggacaatcgtgtgcgctgataggaggccaccaagaccagatg
+7289581/1
@@@DDDDDFFFFFIIIIEF<A<?C8?@EFFF<?F?D??FDF@@DD;2=8=
@3182389/1
cgaagtctttcgagacatactcttcggagaatcacaaaactcatgatact
+3182389/1
CCCFFDFFHHHHHJIJJJJJJJIJIJJJIJJJJJJJJJJJJJJJJJJJJJ
@7291752/1
taacaatctgccttctacatttgcgagtgacgaagagactctcagcttca
+7291752/1
@@@FDFDEHDHHHIIGHGIIIGDGGGE<?BGGGGDGGCEGGEHIIGIIEH
@3182973/1
cgaagttaacagatgaaggtatagctgcaccagcatctaattcacattgt
+3182973/1
@@CFFDFFHGGHHIJJJJJAFJEHGIGGHJJGEHFHGGICHIIIJJIJJG
@3182974/1
cgaagttaacagatgaaggtatagctgcaccagcatctaattcacattgt
+3182974/1
C@@FFDDFHHHGHIGEGIICFHHIJFJJIJGIIGHHIJGHGHIIIGJIII
@4743261/1
ctgtactcgattatttaataacaagacatctatacgaggatcctaggatg
+4743261/1
@@BADDFFHHFHHJJIJJJJIIJJJJJJIJIJJJJIHJIIJIJJJIJJJJ
@4744316/1
ctgtagacgttcgtagatgtctgttgcgattgagaccactgcgtata
+4744316/1
CCCFFFFFHHHHHIJJIJJIIJIJJJJJHIJJJJHJJJJJJJJIJII
@4211873/1
ctcgaagtcactctcccgggcgaaggcaaggacagactgttccgagtcag
+4211873/1
CCCFFFFDHHHHHJJJJIJJJJIJIJIJJJJIJJIIJIJIJJJJJHHHHF
@4213616/1
ctcgaatagctcgtacttcggcacttgtaacttgttcaaattgtccatcc
+4213616/1
B@@FFFFFFHFHHHHGHIIIGIIIIGIJIIIJIIJJIEGHGHIIGIIJGI
@4213617/1
ctcgaatagctcgtacttcggcacttgtaacttgttcaaattgtccatcc
+4213617/1
CCCFFFFFHHHHGJJJJJIIJJJJIJIHHIJIJJJJJJJIIJGHJJIJJJ
@7798772/1
tgggggtcttgtggaataggttgaggctgaatctcagatggattgagctg
+7798772/1
CCCFFFDDHHHFHJFIIIJJHIIJIJJGJIJJIIJJJJJIIHIJIHIJJJ
@6759212/1
gtctggttaactttagtgggaaggtttagg
+6759212/1
??@;DDDDHHHFHGGGGGGGEG;D3<FCHH
@6268373/1
ggaggacgctgacgggagtcttgctcggcatggaggccatttcttgagag
+6268373/1
CC@FFFFFHHHHHIIICF?DFHEGAGGHGHIII@FH=C@CEHEHIC7C?E
@6268610/1
ggaggagcagtttgctgttgtctagctccaggttgttgttgtgaaggagc
+6268610/1
CCCFFDFFHHHHHIJJJHIJIJJIJJJJJGIIHGIIIJIIJHIIJJJHJI
@1691403/1
caaatacgaactggtccaaatcgagggcgccatccacgagccaatcttcc
+1691403/1
CCCFFFFFDHHHGJHIJJJGIIGHIJFIJIIIHGIIIGEHIIFIJHHHHH
@1691404/1
caaatacgaactggtccaaatcgagggcgccatccacgagccaatcttcc
+1691404/1
CCCFFFFFHHHHHJEHIIJJIJJJJJJJIJJJJJJFIIIIIJCHIHHHHH
@630221/1
acctttttcactcaaccatagctttctcagcgt
+630221/1
@?@FFFFFFBFHHJGIJIJHGGGIHIIGCHIJF
@631212/1
acgaaaggcagttcaccatcgcttgtcatgtgttgaaattccgcgaaatt
+631212/1
@CCFFFFFFHHFDHIIIIHIBDEHHIGIIG<DGGHGHHIGJIIIIGIJIC
@631213/1
acgaaaggcagttcaccatcgcttgtcatgtgttgaaattccgcgaaatt
+631213/1
CCCFFFFFHHHHHJJJJJIJJJJJJJJJJJIIJJJJJJJHIJJJJJJJJJ
@1692600/1
caaatacttccacagtaactctaactctccttccatcagccaatttttct
+1692600/1
CCCFFFFFHHHHHJJJJJJJJJJJJJJJJJJJJJJJJJJJJJGIJJJJJJ
@6763168/1
gtcttacgttgtttgatttcgccagttccga
+6763168/1
?:@;:=2ACB;FFIIG?C@@EFAE:2:?9C1
@632055/1
acgaaattaaacacgctgagaaagctatggttgagtgaaaaaggtgggaa
+632055/1
;?7ABDDEHHHHFGGG8FFG>EACHIEEHIGHIBF??DHEB?GHBCHGFC
@632056/1
acgaaattaaacacgctgagaaagctatggttgagtgaaaaaggtgggaa
+632056/1
C@CFFFFFHHHHHJJJJJJJIJJJJJJJJJGHJIJ?BGIJJJJI?BGIGG
@632057/1
acgaaattaaacacgctgagaaagctatggttgagtgaaaaaggtgggaa
+632057/1
CCCFFFFFHHHHHJJJJJJJJJJJJJJJJJIIJIJDGIIJIJJIBFHIIJ
@632625/1
acgaacttcaattacacaaattagtacaactcctccaaaccttgcaaatt
+632625/1
@CCDDFFFHHHGHJJJJJJJJJJJHIJJJJJJJGJJIJGIJJIJJJJJGI
@632630/1
acgaacttccatagattcaaatgaagtaaacaacatacgtttttcattta
+632630/1
BCCFFFFFHHHHHJIJJJJJJJJJJIHHIJJJJIHIJGGHIJJJJIJIJJ
@632631/1
acgaacttccatagattcaaatgaagtaaacaacatacgtttttcattta
+632631/1
CCCFFFFFHHHHHJJJJJJJJJJJIJHIIJJJJJJJJIJIJJJJJJJJJJ
@3185150/1
cgaataaagtatgtgttcaccaagagaagaaagctatacagtagtcaaat
+3185150/1
@@?DDFFFHFHHHGIHIJJJJJIJJGIIJIIIJJJIJFIGIFIGHIIJJI
@145966/1
aaaatatcgcaatagctcaaaagggaacaatttttgtcgagttattgatt
+145966/1
CCCDFFFFHHHHFIJJJJIJJJJJIIHIJIIJJJJJIJIIIIJIJJIJJI
@3185506/1
cgaataacttattgtaacgatggagaattttttgattcagtgctgattct
+3185506/1
CCCFFFFFHHHHHIHIIJIGIJJJJJJJJJJJJJIJJJJIIJJJJJJJJI
@3703238/1
ctaaacgttaaattttaaaagcctcttaaatttaaccgaaatatagaata
+3703238/1
CCCFFDDDHAD?FHJJGIJJIGGIIIIEDHIIIIIIIJJJIJJIIJFGII
@3703239/1
ctaaacgttaaattttaaaagcctcttaaatttaaccgaaatatagaata
+3703239/1
CCCFFFDEHHHHHJJJJJJJHIJJJJJJJJIJJIJJDHIJJJJJJJIJJJ
@3703240/1
ctaaacgttaaattttaaaagcctcttaaatttaaccgaaatatagaata
+3703240/1
CCCFFFFEHHHHHJJJIJJJIIJJJJJJJJJJJJJJHIJJJJJJJJJJJI
@3703241/1
ctaaacgttaaattttaaaagcctcttaaatttaaccgaaatatagaata
+3703241/1
CCCFFFFFHHHHHJJJJJJJIIJJJJJIJJJJJJJJIJJJJJJJJIJIJG
@3703242/1
ctaaacgttaaattttaaaagcctcttaaatttaaccgaaatatagaata
+3703242/1
CCCFFFFFHHHHHJJJJJJJIJJJJJJJJJJJJJJJIJJJJJJJJJJJJJ
@3703243/1
ctaaacgttaaattttaaaagcctcttaaatttaactgaaatatagaata
+3703243/1
CCCFFFFDHHHHHJJJJJJJJIJJJJJJJJJJJJJIJJJJJJJJJJJJJI
@3703244/1
ctaaacgttaaattttaaaagcctcttaaatttaactgaaatatagaata
+3703244/1
CCCFFFFEHHHHHJJJJJJJJJJJJJJJJJJJJJEIIJIJJIJJJJJJIH
@3703245/1
ctaaacgttaaattttaaaagcctcttaaatttaactgaaatatagaata
+3703245/1
CCCFFFFFHHHHHJJJJJJJGJJJJJJJIIIJJJJIJJIJJJJIJIJJJJ
@3186686/1
cgaataccgattctcagccgagctgcccagtttagaggccaactcttcgt
+3186686/1
CCCFFFFFHHGHHJJJJJJIIJJJJJJJJIIJJJJJJJJHIJJJJJJJJI
@3186687/1
cgaataccgattctcagccgagctgcccagtttagtggccaactcttcgt
+3186687/1
CCCFFFFFGHFHFGIJIIIGGGIIJJJJIJJJJJJHIJJJJJJJJJJJJF
@2669844/1
ccatcatcttctggagtcacccaacaacaacacttcgactacagatattc
+2669844/1
C@<DFFFFHHHHHJJJGHJJJJJJJJJJJJJJJJJJJJJJJJIJJJIJJJ
@3704063/1
ctaaactcacttttttccgaaaaaatatcgcaatagctcaaaagggaaca
+3704063/1
CCCFFFFFFBHHHJJJFIEBHJJJJIIJIIIIJIJIJIIIJJJJJJEHHG
@3704064/1
ctaaactcacttttttccgaaaaaatatcgcaatagctcaaaagggaaca
+3704064/1
CCCFFFFFHHHHHJJJIJJJJJJJJJJJJJJJJJJJJJJJJJJJJJJIJJ
@636183/1
acgagcgtttctttagtctgtatattttcttgtatcacttattgcgtctt
+636183/1
@CCDFFFDHHHHHIEECFHGHGEHGIIIGIIGHIIIIIFIIIIGIIFGII
@1693511/1
caaatagcggaccacaatatagttacgttaaaacagcagctgagattaat
+1693511/1
CCCFFFFFHHHHHJJHIFHHIIGIIJJIIIJJJJJGEHHIGIIJIJJJII
@5772085/1
gactcgacaaaaatttaaacacattgcattattgatttcgaggaaataat
+5772085/1
@?8DDDFDHHHHHIIIIIIIIIIIIIIIIIIIIIEIIIIIGIIIIIIIGI
@6764053/1
gtcttatcgatgcattgaaacgcaaactgacgtttactcttctaatgtca
+6764053/1
CBBFFFFFHHHHHJJJJJIJGGIJJJJJJJJJIIJIJIJJJJJJJJJJJJ
@6764054/1
gtcttatcgatgcattgaaacgcaaactgacgtttactcttctaatgtca
+6764054/1
CCCFFFFFHHGHHJJJJJJJHIIJJJJJJIIJHJJJJJJJJJJJJJJIJJ
@5773209/1
gactgctggttgcccaacttggtaatcttagtgtctttcagtcccgaata
+5773209/1
CCCFFFFFHHGGDHIJJJGIJJ@FHGJJJJJGHIGGIHJIIJIHIEGGGJ
@5773813/1
gactgttgtagctgattaaggggtgtattctatatttcagttaaatttaa
+5773813/1
@@@DFDDDACFHHF@FGBCEHGI?FCHGGEHIHCHGIGGGIIGIIIIIGG
@6274367/1
ggagtgatgccgcgacggctcagcaactcctggaggacgctgacgggagt
+6274367/1
BBBFDEFFHGHHHJJJJJIIJGGIJJJJJJJJJIJJJIGHFFDEDDD:@5
@6274368/1
ggagtgatgccgcgacggctcagcaactcctggaggacgctgacgggagt
+6274368/1
BBBFDFFFHHHHHJJJJJJJJJJJJJJJJJJJJGIJCHHHFFDEDDDBD?
@5774900/1
gacttgaataaatttttaaatttaaaaatgcgtgtgtgcaggtatattta
+5774900/1
CCCFFFFFHHHHHJJJJJJIIJJIJJJIJJJJFHEGGEHGJJBGHIJJJJ
@6276067/1
ggagtttgttgtctaccccatgcagcttgttgttgagatgtaggagctgg
+6276067/1
@B@DDDFFHHHHHJJJJJJIJJJIJJJJJJJJIIJGIIIJJIJJHIJJJJ
@2676119/1
ccatgatcatgggcgctgacgtcactcatcccagccctgattcgcaacat
+2676119/1
B@@DFFFFHHFGFGGIJJIJIFHHIIJJIIIJJIJJJGEHIJIGIHIFHI
@6276800/1
ggataaaccaatggagcacacttttacttcagctacttgaaccgtacgtc
+6276800/1
CCCFFFFFHHHHHJJJJJJJJJJJJJJJIJJIJJJGGIGIIJJJJJJJJJ
@4217334/1
ctcgacaaaaatttaaacacattgcattattgatttcgaggaaataatac
+4217334/1
=11?DDFFHHHHHJJJJJJJJJJJJJJJJJJJJJJJJFIIJJJJJJIJJJ
@4217335/1
ctcgacaaaaatttaaacacattgcattattgatttcgaggaaataatac
+4217335/1
@??DDFFFHFHHHIIIGFHIGGHGFH>GGGE><EFIICGHEEHECGGIIH
@4217336/1
ctcgacaaaaatttaaacacattgcattattgatttcgaggaaataatac
+4217336/1
@@?DDADDFFF<DGFFIAEGE9FFHHCFFFGFEFIIGFDDFGIIIFIIII
@4217337/1
ctcgacaaaaatttaaacacattgcattattgatttcgaggaaataatac
+4217337/1
CCCFFFFFGHHHHJJJJJIIIJJJJJJJJJJJIJJJJJIJJJJJJJJJJJ
@4217338/1
ctcgacaaaaatttaaacacattgcattattgatttcgaggaaataatac
+4217338/1
CCCFFFFFHGHHHJJJJJIJIJJJJJJJJJIJJJIJJJJJJJJJIJJJJJ
@4217339/1
ctcgacaaaaatttaaacacattgcattattgatttcgaggaaataatac
+4217339/1
CCCFFFFFHHHGHJJJJIJJJJJJIJJJJJIJIJJIJJJJIJJIGJJIJI
@4217340/1
ctcgacaaaaatttaaacacattgcattattgatttcgaggaaataatac
+4217340/1
CCCFFFFFHHHHHJIJJIJJJJJJJJJJJJIIIJJJJJJJJJJJJJJJJJ
@4217341/1
ctcgacaaaaatttaaacacattgcattattgatttcgaggaaataatac
+4217341/1
CCCFFFFFHHHHHJJJJJIJJJJIJJJJJJJJIJJJJJJJJJJJJJJJJI
@4217342/1
ctcgacaaaaatttaaacacattgcattattgatttcgaggaaataatac
+4217342/1
CCCFFFFFHHHHHJJJJJIJJJJJJJJJJJJJIJJJJJJJJJJJJJJJJJ
@4217343/1
ctcgacaaaaatttaaacacattgcattattgatttcgaggaaataatac
+4217343/1
CCCFFFFFHHHHHJJJJJJJJJJJJJJJJJJJIJJJJJJJJJJJJJJJJI
@4217344/1
ctcgacaaaaatttaaacacattgcattattgatttcgaggaaataatac
+4217344/1
CCCFFFFFHHHHHJJJJJJJJJJJJJJJJJJJJJJJJJIIJGIJJIJJJJ
@7800219/1
tgggtactttattgctaaactgttcgatctccggtttcatc
+7800219/1
?@@DBBD?DHBHHBAGBHIEAFEHHGGGGDHIDI?GIB<??
@2155048/1
cactttgtcatcgaacgatgtcaccacctgattggtgatatcagccgctc
+2155048/1
@@<DFFFDHHFHHIJJGHGIEHHJEIFIFHIIC@E?DF>FGGGIGGGIBG
@6277855/1
ggataacctctctgtcggtagatttccgtgaagtgg
+6277855/1
@@@DDDDDBHFFFIGIII@A@<9CHFHG3:8CF?BG
@6277856/1
ggataacctctctgtcggtagatttccgtgaagtggtccgtgccccttgc
+6277856/1
C@@FFFFFGHHGGIHHIJFGGCGIIIIJGIIGCFFIDGGGCGHHIIJEHI
@6277857/1
ggataacctctctgtcggtagatttccgtgaagtggtccgtgccccttgc
+6277857/1
CCCFFFFFHHHHGJGHIJ@GHHIIJIJIEHIJJDHIGHIIGGIJJJFHHH
@6277858/1
ggataacctctctgtcggtagatttccgtgaagtggtccgtgccccttgc
+6277858/1
CCCFFFFFHHHHHJIJJJ@BD<BHHGIC<EBFF:CF:@G??F<FHI;DB=
@6278046/1
ggataactgtagacgttcgtagatgtctgttgcgattgagaccactgcgt
+6278046/1
CC@DFFFFHFHFDIEEFHICFHIJIHFIHHGGIGHGGHCHIJJJIIIJI<
@637945/1
acgattcataaaagtaatataaccttagatttcgaggcaaattgattgat
+637945/1
CCCFFFFFHHHHHJCGHHIGIJJJJJJJJJIJIIJIIIJJJJJJJFIJII
@638239/1
acgattttacctttgcgcgaaaagtgaccacaagcaatgtcaaagagaag
+638239/1
@CCDDFFFHGGHHJJJIJJGIIJJIJJJJIJJJJIJIJJFGIIJJIIIII
@2155817/1
cacttttcgcgcaaaggtaaaatcgttctagacatactttatgctcttga
+2155817/1
CCCFFFFFHGHGAHJIJ?EGIJGGIHIJJJJIIJJIJJJJJJJJJJIJIF
@2155818/1
cacttttcgcgcaaaggtaaaatcgttctagacatactttatgctcttga
+2155818/1
CCCFFFFFHHHGGJJIJCGHIJIIIIIIJIIIJJJJJIJJJJJIJJJJGH
@2155819/1
cacttttcgcgcaaaggtaaaatcgttctagacatactttatgctcttga
+2155819/1
CCCFFFFFHHHGHJIIJEHHIIIJJJJJJJJJIJJJJJJJIJJJJJJIJB
@5262437/1
ctttaaaagacatttgtgctgaaaagaaaattcaagatccagtgtttaag
+5262437/1
CCCFFFFFHHHHHJJJGJJJJJJJJJJJJIJJJJJJIJJIIIHIIIIIIJ
@3190276/1
cgaatcagggctgggatgagtgacgtcagcgcccatgatcatggttggtc
+3190276/1
CCCFFFFFHHGHHJJEHIIJEGBGIIJIJJJJJJIIJGIIIJJJFGHI@D
@5263505/1
ctttaaacaaacctttcccaaatacttccacagtaactctaactctcctt
+5263505/1
@@@FADFDHHFHHGJIIIJGJG>HIIEIIEIEGIHGGIGEH>GGEA@FGE
@3190344/1
cgaatcatctcagcctcgcgctaggtaaattaaacacggcttatcactat
+3190344/1
CCCFFFFFHHHHHJJJJJJIIJJIJDGIJJJJJJIJIJJJJJJJJIJJJJ
@7298818/1
taacgctttatcgggttctgctaagtggtaagtagaaggtaagccactta
+7298818/1
CCCFFFFFHGHHHIIHIIJJJJJJJGIIGGIIDGIJIJJBDHHIGIJJII
@7298819/1
taacgctttatcgggttctgctaagtggtaagtagaaggtaagccactta
+7298819/1
CCCFFFFFHHHHHJJIJJJIJJIJJHHIIJJIIJIJJJIHGIJJJJJJJI
@3191087/1
cgaatcgaatattagtagcaagatccgagatgtggtacacgacgaatgat
+3191087/1
CCCFFFFFHHHHHIJCFGIIJJHIIJJJJJJJJJIBGIJJJJJJJIJIII
@4753305/1
ctgtcatgagaatctcttggattcaatgggaaaagtctagtatgatgacg
+4753305/1
CCCFFFFFGHHHHJJJJJJJHJJJJIJJJJJJJJJGIJJJIIJJJJJJJI
@3192645/1
cgaatgatgtgataaatatacctgcacacacgcatttttaaatttaaaaa
+3192645/1
@@@DDBFFFH?CFIIIIIIFAFGGHIIIIGGIIIIDIGIIIIGIIIIIIG
@3192646/1
cgaatgatgtgataaatatacctgcacacacgcatttttaaatttaaaaa
+3192646/1
CCCFFFDDHDHH?AHHGEGCGGHJGIIGHEHGGHHIJJJJJJIJJIJJJI
@3192647/1
cgaatgatgtgataaatatacctgcacacacgcatttttaaatttaaaaa
+3192647/1
CCCFFFFFHFAHHJIJJJIJJJJIIJJIJJJJJJJIIJJJJJJJJJJJJI
@2676466/1
ccatgatgcactcggccggaccgattcagcccccaccaagggaagggggc
+2676466/1
CCCFFFFFGHHHHIJIJGI>HIDDGIIGIGGIJJBHIGGEEFFFBEDDD?
@4755592/1
ctgtcgatgttgccagaacgtaagatatcctaaactcacttttttccgaa
+4755592/1
BBCDDFFFHHHHHJJJJJIJGHJJJJJJJJJIIJIJJIJJJJJJJJJJIJ
@4755593/1
ctgtcgatgttgccagaacgtaagatatcctaaactcacttttttccgaa
+4755593/1
CCCFFFFFHHHFGJIIJIIJEFHJJJJJJJJJIJJJJIIJJIJJJJJJJJ
@5779717/1
gagaaagctatggttgagtgaaaaaggtgggaaatgttgactgttgtagc
+5779717/1
CCCDFFFFHGHHHGHJHIHIGIJIHHJAFGHGGIGGGGHIJJIJIJJAF@
@6279723/1
ggataattataggattggatctatgactgtgtatcgatagctgttcactt
+6279723/1
BC@FFFFFHHHHHJJJJJJJJJJJJJJJJHIJJJJJIIJIJJIIJJJJJJ
@147762/1
aaaatattaggaatccactacaagg
+147762/1
@@<DBDBDFBDFBHIIIGIIIIII=
@147763/1
aaaatattaggaatccactacaaggttttcaatagggcattctaacatgt
+147763/1
CCCFFFFFHHHHHJJJJJJJJJJJIHJJJJIJJJJJJJJJJJJIJJJJJG
@2680120/1
ccatgttcattttttctcaatttcagtctttgtctatcggtattgctcgt
+2680120/1
@@=BDADB?BFHHII@CC:FBHIBHHHFHHI?CBFBFECH:BFF>AFFC?
@3707877/1
ctaaagctataccagttatagaagctttgcttgaagtaataaatgcagac
+3707877/1
CCCFFFFFHHHHHJJHIIJJJJJJJJJJJJJJJJJJIHIJJJJJJJJJJJ
@3707883/1
ctaaagctatctactcgttatataatcatcattcaaacattgaagcc
+3707883/1
CCCFFFFFHHHHHJJJJHIGHGGJJJJJJJJJJJJJJJJJJJJJJJJ
@640255/1
acgctgagaaagctatggttgagtgaaaaaggtgggaaatgttgactgtt
+640255/1
CCCFFFFFHHHGHJJJJJFFICIFHIJJIJJI?FHIGGHGGIIJJJJJGG
@2156734/1
cactttttggtcatgattttgaggtactcgagggcatgatgagcagccga
+2156734/1
CCCFFFFFHHFHHJJIJJJJJHJJFHGIIJIJJJJJJJJIJJJJJJJJJI
@2156771/1
cactttttgttgccgtgtgcccttgagaaatttgctgcctcaaaaacgta
+2156771/1
CC@FFFFFHHHHHGIEHFAFHIGIGHIIIJIJJJIIJIJJJJIJJJJJII
@3708521/1
ctaaaggatttctcaacttgtttccgtgagttgctgaacaaatttgaaaa
+3708521/1
@@?DDDDDFFHHBHEGIIGIGHIIDGHICEFCEGGICCHGIBHEGHGGCD
@3708522/1
ctaaaggatttctcaacttgtttccgtgagttgctgaacaaatttgaaaa
+3708522/1
CCCFFFFFHHHHHJJIJJJJIJJJJJGIIJJJJJJJJJJJJJJJJJIIJJ
@640845/1
acggaacgcccggagcggctgatatcaccaatcaggtggtgacatc
+640845/1
@@@DDDDADHHHAHGIGEG<GC<4B<9BF>F3=D@F8@C5;337=?
@3193633/1
cgaatggtaaagctgctaaaaaagcaggaaaagcccagaagaacgttcga
+3193633/1
CC@FFFFDHHHHHIIGGIGJJJJGIIIJFIJJGIFIGIJIJJIIIDGHJH
@3193634/1
cgaatggtaaagctgctaaaaaagcaggaaaagcccagaagaacgttcga
+3193634/1
CCCFFFFBFHHHGJJIIJJJJJJJDHIJJJJJFGIIGIJIJJJJJGGIJH
@641630/1
acggaatttttcagcgttttgtggaactgtgaaactttgtgggactgctg
+641630/1
CCCFFFFFHHHHHJIJHIJJGAFHIJJJIIJJJJJIJJJIJJJJJJJJIJ
@3193969/1
cgaatgtcaaacagaatctagccaaacacacatagtacctctccacaaaa
+3193969/1
CCCFFFFFHGHHHJJJJJJJIJJJJJJGIIIJJJJHHIJJJJJIJIIGJJ
@7301384/1
taactgttcaaattcctcttcctcacgaggacactctaataataaatcct
+7301384/1
<@@F?BDDFHHHDEGGHEFFGGABBHCABHGCHG@FEGIFBHIDGIEIFG
@7302015/1
taactttagtgggaaggtttaggtatttgtggtatctgtcgatgttgcca
+7302015/1
CCCFFFFFHHHHGJJJJFHIIJJHHHJJJIJJIJJJJJIIIHJJJJJJJJ
@5268705/1
ctttaacagatgtgaagtatttcttgatgtccatatttctgtcaccaatt
+5268705/1
CCCFFFFFHHHHFHIJJBHJIJJJJJJJJJJJJJIJJJIIIIJJJJIJJJ
@7303798/1
taagaactgtgttaaaaatgaattctcaaacggcgttaaaccttttactt
+7303798/1
CCCFFFFFHHHHHJJJJJJJJJJIJJJJJJJJIIJJJJJIJJJJJJJIIJ
@6282750/1
ggatatcttacgttctggcaacatcgacagataccacaaatacctaaacc
+6282750/1
CCCFFFFFHHHHFIGJJJJJJIJJJJIJJJIJJJJIJJJJFIIIIIJJJJ
@5270918/1
ctttaacgaaatgtcaagagcataaagtatgtctagaacgattttacctt
+5270918/1
CCCFFFFFHHHHGFIIJIFHIIHIJJIFGHIIIJJIIJJJFGJIJIGIIJ
@6772523/1
gtctttcagtcccgaataccgattctcagccgagct
+6772523/1
@??DFFDDBCFFHEFEFIIGAGG@FHIGIIAFFEHB
@7804125/1
tggtaaagctgctaaaaaagcaggaaaagcccagaagaacgttcgacttt
+7804125/1
??@DDEDDHFDHGHIIGGGAFHI@EHIIHIIIECBC?DGEHBDEGEHIAH
@7804420/1
tggtaacgctttatcgggttctgctaagtggtaagtagaaggtaagccac
+7804420/1
1?@=BBDDFAABB@<BFGFE;9<<EFEF?:<F<CF49BGAGIGCGC?DFB
@2682083/1
ccattatcactttttgttgccgtgtgcccttgagaaatttgctgcctcaa
+2682083/1
@@@DDFFFHHHHHJJIGIJJJJEEEFGIJJJJGHJJJJJIJIJJJJJIJJ
@2682084/1
ccattatcactttttgttgccgtgtgcccttgagaaatttgctgcctcaa
+2682084/1
@@CFFFFFHHHHGIJIIJJEIIEHFGIJJGIJIJIJJJJJIJJJJJJJIJ
@2682085/1
ccattatcactttttgttgccgtgtgcccttgagaaatttgctgcctcaa
+2682085/1
CC@FFFFFHHGFHJJIGGIIHIEEBFHGGGGHCDGGIJJJIIGIIFHIII
@2682261/1
ccattatctagtgcgctagaccatgatcggaaatttatgttactattgga
+2682261/1
CC@DFFFFHHFFFGDBDHEHIIDHGHIIJJGJIIIJGHGIIIIIGIIIJJ
@2682582/1
ccattatgttttactaatttttcaataaagtacactttatttaagaacag
+2682582/1
CCCFFFFFHHHHHJJJJJJJJJJJJJJJJJEHIJJJJJJJJJJJJJJJJJ
@6285928/1
ggatctatgactgtgtatcgatagctgttcactttttggtcatgattttg
+6285928/1
CC@FFFFFH4FHHEFFGIJGGGGGGIJIJGFHHIJJJG>CFBFGGGIIHG
@5783122/1
gagaaatttgctgcctcaaaaacgtatgacaaaactatagacaaacc
+5783122/1
CCCFFFFFHHHHHJJIJJJJJJJJGIJIJIJJJJIJJJJJJJJJJJJ
@5783123/1
gagaaatttgctgcctcaaaaacgtatgacaaaactatagacaaacc
+5783123/1
CCCFFFFFHHHHHJJJJIJJJJJJIJJJJJJJIJJJJJJJIJJJJJI
@5783124/1
gagaaatttgctgcctcaaaaacgtatgacaaaactatagagaaacc
+5783124/1
=<?DDD>D4DFFFIIIGEEEHGIAED<3<EACGHIGFD<FHGGEGD?
@5783125/1
gagaaatttgctgcctcaaaaacgtatgacaaaactatagagaaacc
+5783125/1
CCCFFFFFHGHHHJJIJIJJJIJJHIJJJJJJJJIJJJIJIJIJJJJ
@5783126/1
gagaaatttgctgcctcaaaaacgtatgacaaaactatagagaaacc
+5783126/1
CCCFFFFFHHHHGJJJJJJJJJJJHIJJJJJJJJJJJJIJJJJIJJJ
@2685762/1
ccatttagctgcggccagaggcaaagtctacatagaacccgaaaatgtgg
+2685762/1
CCCFFFFFHHHHHJJJIJIIJFIJJJHIJJJIJJJJIJJIJIJIJHGIIJ
@2685989/1
ccatttcatagaatggtggtggccatctgcgggacatgcacatctcttgg
+2685989/1
CCCFFFFFHHHHHJJJFHIDGIGGIJJJJJJJJBEHJGHIIGGIJGJJGG
@3711295/1
ctaaagttaaccagacaaagcacctatcgaatcgaatattagtagca
+3711295/1
B::DDFDEFHHHGJJJJIJHJIJJJJJJJJJJJJJIJJJJJJHHIJJ
@3711296/1
ctaaagttaaccagacaaagcacctatcgaatcgaatattagtagca
+3711296/1
B:BDFFEFHHHHHJIJJJJJJIJJJJJJJJGJJJFJJJJJJJHIIJJ
@3711297/1
ctaaagttaaccagacaaagcacctatcgaatcgaatattagtagca
+3711297/1
C@@FFFFFGHDFHGJJIIGECHGHIIJIHGCDEGIIE@DFCGHIIGI
@3711298/1
ctaaagttaaccagacaaagcacctatcgaatcgaatattagtagca
+3711298/1
CC@FFFDEHHHHHJJJJJJGEHIJJJJJJJJJJIJJIJJJJJHIJJJ
@3711299/1
ctaaagttaaccagacaaagcacctatcgaatcgaatattagtagca
+3711299/1
CCCFFFDFHHHGHJJJJJJJIIJJJIIJJJJJJJIJJJJJJJHGIJJ
@3711300/1
ctaaagttaaccagacaaagcacctatcgaatcgaatattagtagca
+3711300/1
CCCFFFFFHHHHHIJJJJIIJJJJJJJJJJJIJJHIJIIJJJGGIJJ
@152075/1
aaaatcatgaccaaaaagtgaacagctatcgatacacagtcatagatcca
+152075/1
@@@FFDDE?DHHGIGGHICDFEHHIEGEDE=8C?FHGDG@??B9?G@99?
@5785365/1
gagaagcacgcggaagcggtatgcagattggtgaagcagaacaaccattc
+5785365/1
CCCFFFFFGHHHHJJJJJJGIIJJJJJJJJJHIGGIIJJJIIJJIHHHGH
@1176646/1
attaattataatcatcaatattatctatcgatactgaatgtaatttttta
+1176646/1
@@=:ADDFHHHGFJIIJJJIJJIIGIJIJJFIJJIIGGIJHHFGIIJJJD
@1176647/1
attaattataatcatcaatattatctatcgatactgaatgtaatttttta
+1176647/1
CCCFFFFFHHHHHJJJJJJJJJJJJJJJJJJJJJJJIJIJIJJIJJJJJJ
@3198635/1
cgaattttgtgcatacaaaaatagtaaaaagtcaaagtctttcgagacat
+3198635/1
@@@DFFFFDHHHHHGGGGJIFGGGEFHIGJIEGGIJI@GIGGGIIGGEGI
@3198975/1
cgacaaaaatttaaacacattgcattattgatttcgaggaaataatacga
+3198975/1
CCCFFFFFHHHHDIJIJIJJJFIJJJIJJJJJJJIJHIJIJJJJJIJJJJ
@7306727/1
taagatgcacaatcgttcaagaaacaggaatgggttcagttattcataat
+7306727/1
CCCFFFFFHHHHHJJHIJIJJJJJJJJIJJJJJJFHJIJJJJJJJIJJJJ
@2689015/1
cccaaaacatgaccatgatgcactcggccggaccgattcagcccccacca
+2689015/1
CCCFFFFFGBFFHGGGIJJGGHHHIGGIIJIGBFHIIIGIGCEHHHFEFC
@2689016/1
cccaaaacatgaccatgatgcactcggccggaccgattcagcccccacca
+2689016/1
CCCFFFFFHHHHHJJJJJJJJJJJJIIJJJJIIIIJJJJIIIIJHHDFFC
@647579/1
actaaagttaaccagacaaagcacctatcgaatcgaatattagtagcaag
+647579/1
CCCFFFDDHFFDBGEEHIIJIGHIGCGDGDF??GIDFG@???B0BFDFIG
@4767761/1
ctgtggtggagtttgttgtctaccccatgcagcttgttgttgagatgtag
+4767761/1
BCCDFFDDHDHFHIJHIIIJJIJJJJJIJJJJJJIIIIJJHJGIIIJIIJ
@4768631/1
ctgtgtatcgatagctgttcactttttgg
+4768631/1
@@@DDABDD;F?;1A:CAE???E@EFHF>
@5787052/1
gagaatatgaaatttaaaagaaaatttgaaaagtatcatgagttttgtga
+5787052/1
@@@DAADEFDHHFIIIIIIIBFHGGHIC@DHB;GEHEIIIIB?F9C;?B9
@5787053/1
gagaatatgaaatttaaaagaaaatttgaaaagtatcatgagttttgtga
+5787053/1
CCCFFFFFHHHHHJJJJJJJIJJJJJJJJJJJJEGIJIIIJJGIJJJGIG
@6780582/1
gtgaaaagggagcatttatttgatgcaaagtatagaggttgtacccaaac
+6780582/1
@@@FFFFFHHGHHJJJJJJJJJIJJJJJJJEGIJJIIJIJJJJJJJJJJI
@6780583/1
gtgaaaagggagcatttatttgatgcaaagtatagaggttgtacccaaac
+6780583/1
BBBFFFFFHHHHHJJJJIJJJIHJJJJJIIIJJJJIIJGHIHJJJJJJJJ
@5788493/1
gagaatttgaaaagcgagcttcatgatcccctgaaaaatatatcttgaag
+5788493/1
@CCFFFFFHGHHHJIJIJJJJJJJJJJJJJJJJJJJJJJJJIJJJJJJIJ
@5788494/1
gagaatttgaaaagcgagcttcatgatcccctgaagaatatatcttgaag
+5788494/1
B@CFFFFFHGGHGIJJJJJJJJJJJJJJJJJJJIIJJJJIJJJJIJJJJJ
@5788824/1
gagacaacatcacccttcacctccacaacaacaacctcaagcttggggtc
+5788824/1
?;@DDDBDFHFFDEFEHHIIIIIJIJJIJIJJIJJIIIJJIJEHIJJF@F
@5278193/1
ctttaatagaatgtcctaaaaatgaacctgacagtttgtatgatgaaata
+5278193/1
CCCFFFFFGHHHGHIIJJJJJJJJJJJJJJJJIJJIJJFHIJIJJIJJJJ
@648906/1
actaatttttcaataaagtacactttatttaagaacaggggagaaaagtc
+648906/1
CCCFFFFFHHHHHJJJJJFHJIJJJJJJJJJJJJIJJJJJJIHGIJIJHI
@5279737/1
ctttaatcaatgcgatctctttacttaataaatattgtgccaagctacct
+5279737/1
@CCFFFFFHHBBAHHGIGHGIIEHIIIIIHIJIGHICBHIJIIEIIIJJJ
@157431/1
aaaatgcgtgtgtgcaggtatatttatcacatcattcgtcgtgtaccaca
+157431/1
<@@DFFFFFHHFHGHGHIAFHFHIJIIJJHDHIGGIIGGIIFD?3?B>D=
@2689678/1
cccaaaagtgaacgattagaatatatgtggcaacaaccatctccagatcc
+2689678/1
CCCFFFFFAFHHHJIIJIJJIJIJJJJHIIJJJJJJJJJIJJIJJJJIII
@1707651/1
caaatcttcgatgatctcctgtctgggtggttgcaatctccagcagatat
+1707651/1
CCCFFFFFHHHHHIJJJJJJJIIIJJIAHHHIJJJJJJJJJJJJJJIJJJ
@4225687/1
ctcgagggcatgatgagcagccgagcccttggcttccttcggagttttgc
+4225687/1
@@@FDDFFFDHHHGIIEGHEHEGG@GGHD;GBGI>FCHI@;:1@FGGIGB
@4225688/1
ctcgagggcatgatgagcagccgagcccttggcttccttcggagttttgc
+4225688/1
CCCFFFFFGFHGGJJJIJJIJJIIGGHGIEGGHIDDGGIAAGFG@CGI9=
@4225689/1
ctcgagggcatgatgagcagccgagcccttggcttccttcggagttttgc
+4225689/1
CCCFFFFFHGHHHJEHGJJCGIGGGIIJIIGGDGIE8?FGGIFG;CCHC>
@4226136/1
ctcgaggttgttgctgtggcggaacgggctgttgttgaccccaagcttga
+4226136/1
BBCFFFF@FHHHGJJJHHIIIJDHIJJJG>FFH@=FA8=CHI=EEDDFD;
@5791111/1
gagactctcagcttcaacgccaaggacttcaactttgttcagttcttgca
+5791111/1
CCCFFFFFHHHHGJJJJJ@GHIJJIIJJJJJIJJJJIJJJJJJJJJJJJJ
@2692757/1
cccaaacttttcggggtgcaatcttcttttccggaaaatgctcgaaaact
+2692757/1
CCCFFFFFHHHHHJIJEHHIJJJJJJJJJJJJJJJJJJJJJJJJJJJJJJ
@2692758/1
cccaaacttttcggggtgcaatcttcttttccggaaaatgctcgaaaact
+2692758/1
CCCFFFFFHHHHHJJJCFHIJIJJJIJJJJJJJIIIJJJIJJIJJJJJJG
@652036/1
actcaattggcgcacattcagcaggttttttaacagtttgaaaaccttga
+652036/1
B@BDFFFFHHHHHJJJJJJJJJJJJHJJJJJJJJJJIJJJJJJJJJJJJJ
@7813143/1
tggttgttaaaattagcccgtgttattccttccataatcttattcttgcg
+7813143/1
@@CBDFFFHHHHHJIHGGIJHGHIJJJJJJJJIIIIIJJJJIJJJIIIGI
@160269/1
aaaatgtcaaaattttgcaaattatgtggcattttgacatttatgtgaca
+160269/1
CC@FFFFFGHHHHJJJIJJJIJJJJJGIIJJJJJJJJJJJJJIJJHJJII
@652974/1
actcccgtcagcgtcctccaggagt
+652974/1
@@@BDDADFFFD<:CE?FEFG;1:C
@2177392/1
cagaaatttaaacgttccagcaggtacttgcgtggacacgcatattacac
+2177392/1
CCCFFFFFHHHHHJHIJJJJIJJJGHIJJJJJIJJJJIIIJJJJIJJJJJ
@2177393/1
cagaaatttaaacgttccagcaggtacttgcgtggacacgcatattacac
+2177393/1
CCCFFFFFHHHHHJHJJJJJJJJJGHIJJJJJHIJJJIIJJIJIJJJIJJ
@162817/1
aaaattaaatcaatatggcgactgagaggcaaacaaatgttattttatca
+162817/1
@@@DDDFFHHFHHIIGIIJJJIJDIIGIIDIGIIIIJIBBFHIIGIIJJE
@4226428/1
ctcgagtacctcaaaatcatgaccaaaaagtgaacagctatcgatacaca
+4226428/1
CCCFFFDEHHHHHJJJIHIIIJJJJJIJJG:CGHCGGIIJJJJIJJJJJJ
@4226429/1
ctcgagtacctcaaaatcatgaccaaaaagtgaacagctatcgatacaca
+4226429/1
CCCFFFFFHHHHHJJJJJJJJJJJJJJJJJEFGGJFGIIJIJJJJJJJJI
@1181367/1
attacaataagccgaataaaaatgcaaaaaactataaatttttattatat
+1181367/1
CCCFFFFFGGHHHIIJJJJJJIIGIIJJJJJJIJIJIGIIJJJJJJJJIJ
@2695105/1
cccaaatacgaactggtccaaatcgagggcgccattcacgagccaatctt
+2695105/1
@C@FFFFFHHHGFBHGEHIJIJIEGHGGFGGIEGGGIHHCGBGICHIFHA
@7311647/1
taataaaaatttatagttttttgcatttttattcggcttattgtaatatt
+7311647/1
CCCDDBBDDHHHHJJJIGIJJJGIBHHIIJJIJJJD<GHIIJIFHEEIIG
@5794522/1
gagaggtactatgtgtgtttggctagattctgtttgacattcgaaaagta
+5794522/1
@B@DDFDFHHGHHHIGHGIJJJJJJJIJJJJJJJJJIJJJJJJJJJJJJI
@5794672/1
gagaggttcactaaaaaatattaggaatccactacaaggttttcaatagg
+5794672/1
@@@DDA2=AFFFFIIIE8:CAHHACHCBGFFCDDFFAGE?FEFGIEDFDF
@5794913/1
gagagtccaaagagaaggttatgaaccggcaataactttccttgttgtcc
+5794913/1
CCCFFFFFHHHHHJJJJJHHIIJJJJJJJJJJJJJJJJJJJJJJJJJJJJ
@4776200/1
ctgttcccccacaacagactggtcccccacaacagactggtcccacacaa
+4776200/1
CCCFFFFFHHHHHJJIEBHGIIEHHIJJIJJIIICFIIIJIIIIJJJIIF
@5290003/1
ctttaccattcgtcttatcgatgcattgaaacgcaaactgacgtttactt
+5290003/1
CCCFFFFFHHFFBGGIFHHI@FHGIIJIIIJCEGHIJJJJIJJGHIIIIJ
@5290004/1
ctttaccattcgtcttatcgatgcattgaaacgcaaactgacgtttactt
+5290004/1
CCCFFFFFHHHHGJJJJIIIIJJJJIJJJJJJJIIJGIJIJJJGIJJJJJ
@5290005/1
ctttaccattcgtcttatcgatgcattgaaacgcaaactgacgtttactt
+5290005/1
CCCFFFFFHHHHHIJJGIJJIJJJJJJIJJJGIHIJJJJGHGIHIIJIIJ
@5290391/1
ctttaccggcatagcctaatctgggagggggcaagattctggcatctaat
+5290391/1
CCCFFDDDHFHHHJGIIDGIHIIJJIIEIGJGGIIEG>DEGIGEEHHGFA
@7313584/1
taataataaacttacgagaaatgaccttagcagacctcttgataggcgag
+7313584/1
@@@ADD??FFBHBFAH??1CFB?CEFGGDCGGB;DGDHI99DGCDDDHIG
@7313738/1
taataatagtgtattacctctaaagctatctactcgttatataatcatca
+7313738/1
CCCFFFFFHFHHHJJIJJJJJJJJJJJJJJJJJJIHGIJJJJJJJJJJJJ
@7313739/1
taataatagtgtattacctctaaagctatctactcgttatataatcatca
+7313739/1
CCCFFFFFHHHHHJJJJJJIIJJJJJJJJJJJIJJJIJJJJJJJJJJJJI
@5291278/1
ctttacgcgcgaaaaccattatgttttactaatttttcaataaaatacac
+5291278/1
CCCFFFFFHGHHHJJJJJJJJJJIIJJJJJJIJJJJJJIJJJJJJJJJJJ
@5291279/1
ctttacgcgcgaaaaccattatgttttactaatttttcaataaagtacac
+5291279/1
?@:=DDDDFAHHHGGGGIIJGGGIIGGHEHIJIJIJJIEBFHHGH@FGGI
@1182960/1
attacataatcattagacaatgattattataggactgacttgcatttcat
+1182960/1
CCCFFFFFHHHHHJJJJJJJJJIJJJJJJJJIJJIGIGJJJJJJJJJJII
@1712684/1
caaatgtcgcaaattatgtcacataaatgtcaaaatgccacataatttgc
+1712684/1
B?@DFFDDHHHHHJJJJJJJJJJJJJJJJJJJJJJJIJJJIJJJJJJJJI
@6296519/1
ggattgttcgctagcgatctcctgcaagaactgaacaaagttgaagtcct
+6296519/1
@@@FFDDDFHHH@GGGIH?CEEAHGIIIIIIGIIGEIIEHHEGEGHHIII
@6296520/1
ggattgttcgctagcgatctcctgcaagaactgaacaaagttgaagtcct
+6296520/1
BB7BDDEFHHHHHJJJJJJJJJIJJJJJJJJJJJJJJIIJJIJJJJHGJJ
@6296521/1
ggattgttcgctagcgatctcctgcaagaactgaacaaagttgaagtcct
+6296521/1
CCCFFFFFHHHHHJJJJJJJJJJJJJJJJJJJJJJJJJJIIIJJJJGIJJ
@6296522/1
ggattgttcgctagcgatctcctgcaagaactgaacgaagttgaagtcct
+6296522/1
CCCFFFDEHHHHHJJJIJJJIJJEIIJJJJJJJJIJJHGIHIJJJJGHJJ
@2180651/1
cagaacgtaagatatcctaaactcacttttttccgaaaaaaatatcgcaa
+2180651/1
CCCFFFFDHHHHHJJJJJJJJJJJJJJJJJJJJJJJJJIJJGIIJIJIJH
@2180652/1
cagaacgtaagatatcctaaactcacttttttccgaaaaaatatcgcaat
+2180652/1
CCCFFFFDHHHHHJJJJJJJJJJJJJJJJJJJJJJIJJJJJJJJJJJIJJ
@6791333/1
gtgaactgcctttcgtgtggtagtccctcttcgtgttccatttcatagaa
+6791333/1
@BBFFFFFHHHHHJJHIHIJGHIIIJIJJJIIIGGHIIIFIJJJJJJJII
@7818199/1
tgtacatgaagttgtctgcccctttctt
+7818199/1
:?:=B;:AAD<2CEAFD@AFGF3CG@BH
@165483/1
aaaattcgttctacatatgaaacatgtcagttatatattcacctttatat
+165483/1
CCCFFFFFHHHHHJJJIJIIJJJIJJIJIJIJJJJJJJIIJIIJJJIJJI
@165484/1
aaaattcgttctacatatgaaacatgtcagttatatattcacctttatat
+165484/1
CCCFFFFFHHHHHJJJJJJJJJJIJJHHIJIJJJJJJJJJJJJJIJJJJJ
@4777601/1
ctgttcttaaataaagtgtactttattgaaaaattagtaaaacataatgg
+4777601/1
CCCFFFFFGHHHHJJIHGJJJJJJJJJJJJJJIJIJJGIJJJJJJJJJJJ
@7316116/1
taatagtgtattacctctaaagctatctactcgttatataatcatcattc
+7316116/1
@;??DDBDHF?DHIGIGIBHA?EECEFEHGGIGFGCGHHIIIIIIIIIGG
@7316117/1
taatagtgtattacctctaaagctatctactcgttatataatcatcattc
+7316117/1
BCCFFFDDHHHHHJJJJGHGIHIJJJJIGJJIIFHGIJIJJJJJJJJJJJ
@1185991/1
attacctctaaagctatctaatcgttatataatcatcattcaaacattga
+1185991/1
CCCFFFFFHHHHHJJJGIJI<IHIHIJJJJJJJJJJJJJJJJJJJJJJJJ
@1185992/1
attacctctaaagctatctactcgttata
+1185992/1
?@@DD;BDFDFFB<EDGEHBEI@:AD;CA
@1185993/1
attacctctaaagctatctactcgttatataatcatcattcaaacattga
+1185993/1
=BBDDEFFHHHHFIJJJJIJIIJJIIIJJJJJJIJJJJJJJJJJJIIJJI
@1185994/1
attacctctaaagctatctactcgttatataatcatcattcaaacattga
+1185994/1
CCCFFFFFHHHHHJIJJJJJJIJJJJJJJJJJJJJJJJJIJJJJJJJJIJ
@1185995/1
attacctctaaagctatctactcgttatataatcatcattcaaacattga
+1185995/1
CCCFFFFFHHHHHJJJIJJJIGIJJIIJIJJIJIIJIIIJJJJJJJJJJJ
@1185996/1
attacctctaaagctatctactcgttatataatcatcattcaaacattga
+1185996/1
CCCFFFFFHHHHHJJJJJJIIJJJHIJIIJJJIJJJJJJJJJJJJJJJJI
@1185997/1
attacctctaaagctatctactcgttatataatcatcattcaaacattga
+1185997/1
CCCFFFFFHHHHHJJJJJJJJJIJJJJIJJJJJJIJJJJJJJJJJJJJJJ
@2700413/1
cccaaccccaacaaggaggtaaaaagaagaaacaaaagcaacttcaacaa
+2700413/1
CCCFFFFFHHHHGJJJIIJAFHIJIIJJJJJJJIJJIJJJJJIIJIJJJJ
@7317499/1
taatcagctacaacagtcaacatttcccacctttttcactcaaccatagc
+7317499/1
CCCFFFFFHHHHHJJJIJJJJJJJJJJJJJJJJJJJJJJJJJIJJJIIJI
@7317639/1
taatcatcaatattatctatcgatactgaatgtaattttttatatagtgc
+7317639/1
@@@FFFFFHHHHHJJJIJJIJIGJJJJIHIGJIIGIJJIJJJJJJJIFGI
@5295426/1
ctttacttaataaatattgtgccaagctacctagtgacacttttacc
+5295426/1
CCCFFFFFHHHHHJIJIJIHIIJIJJJJJJJIIJGIJJJJJJJJJJJ
@4780669/1
ctgttgttgaccccaagcttgaggttgttgttgtggaggtgaagggtgat
+4780669/1
:1:=ADDFHHHHHJJJJJJJJDHIHIIHIIGGGDFHGHJ8DGHJIJBFGH
@4781184/1
ctgtttaacacaatgtgttaaagtaagaactgtgttaaatgaattctcaa
+4781184/1
CCCFFFFFHHHHHJJHIIJJJJJJGJJJJJJJIJJJJJJJJJJJJJJJJJ
@5801129/1
gagcacacttttacttcagctacttgaaccgtacgtcaaatgtcgcaaat
+5801129/1
CCCFFFFFHHHHHJJJJJJJJJJJJJJJJJJHIIJHIJJJJJIJJJJJJJ
@6297261/1
ggatttctcaacttgtttccgtgagttgctgaacaaatttgaaaaaacca
+6297261/1
CCCFFFFFHHHHHJJHJJJJJFIIJHIJJJJJJJJIJJJJJJJJJJJJJJ
@6298379/1
ggattttccatgttttcgcatcatcctctagaaaaactaccaaattgcaa
+6298379/1
CC@FFFFFHGHFFIJJGHGIGGCHIIGEFHEHIJJJGHGGHAHIGHEGIJ
@659988/1
acttacgtattttctatgtcacatgttcactcggtgcaacagatccgtaa
+659988/1
@@@DDDDB?BDHHEEBF4IFHHGEGIHIGDCHGGHGHHICEGCCFHIIEI
@660670/1
acttattgcgtctttgctttggtcactttacgcgcgaaaaccattatgtt
+660670/1
CCCFFFFFHHHHHJJJJIJJJJGIJIJJJIJJJJJJJJJJJJJJJHHHHH
@1718816/1
caaattcttccaagcggtcacgattaacaaatggacaatcgtgtgcgctg
+1718816/1
CCCFFFFFHHHHDGGIJIIJJGGIIIIJIIJJJIIJJJJIJJJHIJJJJG
@1719176/1
caaattgaaatacggcaaagagaagaaaggccgatagaatgaagtgaaag
+1719176/1
CCCFFFFFHHHHHJJJIJJJIIGIJJJIJIIIIIIIJJJIIIJJHIIJII
@6300322/1
ggcaaaactccgaaggaagccaagggctcggctgctcatcatgccctcga
+6300322/1
CCCFFFFFHHHHHJJIJJJIJJJJJIJJJJJJIJICHGIIGGGIIIFHA@
@6300323/1
ggcaaaactccgaaggaagccaagggctcggctgctcatcatgccctcga
+6300323/1
CCCFFFFFHHHHHJJJJJJJJJJJJJJJJJJJJJIIJIJJJJGIJIIJEG
@6794719/1
gtgaagtggtccgtgccccttgcggttaccccttctgttgggatgggggc
+6794719/1
CCCFFFDFHHFHGHIFHIICHCEGIFHIJJJJFADDCFGEGI?FHIJJJE
@662080/1
acttgatcgatgtccataggggtgtcttcatcatgaggtatttcttctac
+662080/1
CCCFFFFFHHHHGIJHIIJIJJ@FFHIJJJJJJJJIJJFHIJJJJJIJJJ
@1720380/1
caaattgttcaggtaaaatcttgcttcatgattgaaaatttgcaaggttt
+1720380/1
CCCFFFFDHHHHHHIJJJJJJJIJJJJJIIJJJJJJJJJJJJJIJIJHII
@6301594/1
ggcaaagagaagaaaggccgatagaatgaagtgaaagtcgaacgttcttc
+6301594/1
BC1DDFFFHHGHGJHGIIIJBHHHIIIIJJJIIJIIJBGHJIIICGIIJI
@6796247/1
gtgaatatataactgacatgtttcatatgtagaacgaattttgtgcatac
+6796247/1
@??DDFDEDHDHDHGHGGIG:CHHAHGICEB?>FH>HGHGHE@D>?BF>B
@664124/1
actttgcatcaaataaatgctcccttttcacaatataataaatacatatc
+664124/1
CCCFFFFFHHHHHJJJJJJJJJJJJJJJJJJJIJJJJGIJIJJJJJIIGE
@7819872/1
tgtagactttgcctctggccgcagctaaatgggcatagtacgtcggagct
+7819872/1
@@?BDDDDHHDDHBFDEHBG@E:DGFHIICGIIGGGICFEGGDHGG@A66
@167242/1
aaaattgttcccttttgagctattgcgatattttttcggaaaaaagtgag
+167242/1
CCCFFFFFHHHHHJJJJIJIJIIJJJJJIJJJJJJJJJIIJJJJJJJJIJ
@167470/1
aaaatttaaacacattgcattattgatttcga
+167470/1
@CCDFFFFGHHHHJJJJJJJJJJJJJJJJJJJ
@167530/1
aaaatttaacgtttagcagtcttctttttagaataacattgacattctat
+167530/1
B@@FFFFFHHGHHJIIJJJJIIJGHJJJEGIIJJGGGJJJJJJJJJJJJJ
@167531/1
aaaatttaacgtttagcagtcttctttttagaataacattgacattctat
+167531/1
C?BFFFFFHHHHHJJJJJJJJJJJJJJJJJJJJJJJJJJJJIJJJJJIJJ
@167532/1
aaaatttaacgtttagcagtcttctttttagaataacattgacattctat
+167532/1
CCCFFFFFHHHHHJJJIJJJJJJJJJJJJJJIIJJJJJJJJJIJIIJJJJ
@167533/1
aaaatttaacgtttagcagtcttctttttagaataacattgacattctat
+167533/1
CCCFFFFFHHHHHJJJJJJHJJJJJJJJJJJJJJJIJJJJIIIIJJJIJJ
@167534/1
aaaatttaacgtttagcagtcttctttttagaataacattgacattctat
+167534/1
CCCFFFFFHHHHHJJJJJJJJJJJJJJJJJJJIGJJJJJJJJJJJJJJJJ
@167535/1
aaaatttaacgtttagcagtcttctttttagaataacattgacattctat
+167535/1
CCCFFFFFHHHHHJJJJJJJJJJJJJJJJJJJJJJJJJJJJJJJJJJJIJ
@6302641/1
ggcaaatcaaatctaataactaagttgcactttggtaaatcacagccttg
+6302641/1
CCCFFFFFHGGHHJJJIJJJJJJJJJJJJJJJJJJGIIJIJJJJIJJJJJ
@5298876/1
ctttagaggtaatacactattattaggcactagttattaattataatcat
+5298876/1
@@@DDD??DH<DDHGBHGGIIIEGHCEHHGECH?EFHDGDBCGGIGIGII
@5298877/1
ctttagaggtaatacactattattaggcactagttattaattataatcat
+5298877/1
@CCFDFFFHCFHHJJJJJJJJJJJJJJJJJJIJGJJJJJIJJJJJJJJJJ
@5298878/1
ctttagaggtaatacactattattaggcactagttattaattataatcat
+5298878/1
CCCFFFFFHAFHFHIIJIIJJEIJJHIJJIJJJIJIJJJJJJJJIJJJJJ
@5298879/1
ctttagaggtaatacactattattaggcactagttattaattataatcat
+5298879/1
CCCFFFFFHAFHHIIIJIIIJGGJJJJJJJJJJHJJJJIJJJJJJJJJJJ
@168389/1
aaaatttcaaattgttcaggtaaaatcttgcttcatgattgaaaatttgc
+168389/1
?@<:=BDBFHH?HBGG@FG>HHII@DE>EHG<FGAHCB?G<FFAAGG>DG
@168390/1
aaaatttcaaattgttcaggtaaaatcttgcttcatgattgaaaatttgc
+168390/1
CCCFFFFFGHHHHJIJJJJJIIJJJJJJJJJJJJJJJJIJJFJJIJJJIH
@168391/1
aaaatttcaaattgttcaggtaaaatcttgcttcatgattgaaaatttgc
+168391/1
CCCFFFFFHHGHHIHJJJJJIIJJJJIJJJJJIIJJJJJIIIJIJJJJJJ
@168392/1
aaaatttcaaattgttcaggtaaaatcttgcttcatgattgaaaatttgc
+168392/1
CCCFFFFFHHHHHJHGJJJJIJJJJJJJJIIJJJJJJGIJJJJJJJJJJJ
@168909/1
aaaatttctaatattgcgatatttttttatcgatctggcttcaatgtttg
+168909/1
CCCFFFDFDHHFHJJIIIGHIIIJIEHGIJEICHGHJHGHIJHIEHFCHI
@6304020/1
ggcaacaaaaagtgataatggatacaaatttgactactgtatagctttct
+6304020/1
CCCFFFFFHHHHDGHIIJJJJIFHIIIGHIJIIJJJIIIHHIIJJJJIJJ
@169289/1
aaaatttgcaaggtttggaggagttgtactaatttgtgtaattgaagttc
+169289/1
CCCFFFFFHHHHHEGIIJHIJFHFHJIHIJJHIJJJIIGIJIJJJJJIJI
@169290/1
aaaatttgcaaggtttggaggagttgtactaatttgtgtaattgaagttc
+169290/1
CCCFFFFFHHHHHFHIJJIJJFHHJJJHIIJJJJJJIJHIJJJJJJJIII
@7322828/1
taattatccatttcctgtaattctggtttctctatagttttgtcatacgt
+7322828/1
@@@FFFFFHHHHHIJJIIIGHIIJJJHHJJJJJIIIJEHIIIJJIEGIJF
@6304513/1
ggcaaccaacgttcttttataaaataatgatgacattaacatgcccttta
+6304513/1
CCCFFFFFHHHHHJJJJJJJJJJJJJJJJJIJJIGIIGHIJIJJJJJJJI
@171276/1
aaaattttgcaaattatgtggcattttgacatttatgtgacataatttgc
+171276/1
CCCFFFFFGHHHHJJIIJIJJJJJJJJJGIIJJJJJIFHHGGIJHIJJJJ
@7324805/1
taatttcgttccatttatcaaggttttcaaactgttaaaaaacctgctga
+7324805/1
@@CFFFFFHHGGGJJJJIJJIJICHHJJJIJHJIIJJJJJJJIJJJIIIJ
@7325118/1
taatttgtgtaattgaagttcgtattatttcctcgaaatcaataatgcaa
+7325118/1
@?@DFFDDFFFFHIGGEFFIJIEFHGHIJIJIIIIGHFIJJJIGGJIIFB
@7325195/1
taattttacaagctatactttgcatagaattagtggtttttttctaaaat
+7325195/1
CCCFFFFFHHHHHJIJJJJJJJJIJJJJJIJJJHHIHIJJJJJJJIJJJI
@2184949/1
cagaagatgatggtatataagatgcaggaattggaggaggagggtacgaa
+2184949/1
CCCFFFFFHHHHHFHIGIIJJJJJJJJJJJJIJJJJJGIIJJJJFGHJJI
@2185895/1
cagaagccctcttaaattgccatccagttgctgggcaaccaacgttcttt
+2185895/1
@?@DD=BDHBHFHIIIIBFEH>A?EGHHHBFHIIGGCECHGID=8BGHII
@3212553/1
cgacagagaggttatccttgggggaagaagccaaattgctctactctcaa
+3212553/1
@CCFDFDFFGHFHIJJJIJIJJJJIGHIIIJJJJJIIJJJJJIIJJJJJJ
@3212554/1
cgacagagaggttatccttgggggaagaagccaaattgctctactctcaa
+3212554/1
CCCFFFFFHHGDHIJJJIJIJJJJJJJIJJIJJIIJJJIIJIJJJJJJJI
@3212555/1
cgacagagaggttatccttgggggaagaagccaaattggtaagtctctac
+3212555/1
CCCFFFFFHHHDFIIJJJJJJJJJIJJJJJIJIJJJJJIHIJJGHIJJJJ
@3213163/1
cgacagcatcactatatgcctcagctttaaattcgtagtctactcttttt
+3213163/1
@@@DDABDHFFF?EEC@<CIBE<CBHGIIII<GGGHII=DFCHGIIHIII
@2703124/1
cccaacttggtaatcttagtgtctttcagtcccgaataccgattctcagc
+2703124/1
CCCFFFFFHHHHHJJJJJJHIHHHJJJJJHJJJJJJJJJJJJJIJJJJJJ
@4234167/1
ctcgattctaaaaggtccaagttctgtatccgaatcttcatcatacatat
+4234167/1
CCCFFFFFHHHHHGJAGHEIEFHIJGHIJJJIJIHIJJJIJJJJIJJJJJ
@2705194/1
cccaaggataacctctctgtcggtagatttccgtgaagtggtccgtgccc
+2705194/1
CCCFFFDFHHHHHJIGIIIIGCGDGHEGGIIGGFCDEGBDGCDGABBGEH
@2705195/1
cccaaggataacctctctgtcggtagatttccgtgaagtggtccgtgccc
+2705195/1
CCCFFFFFHHHHHJJJJJJJHHJBGHIJJJJJDEHJIIGIIEHHHGHIIJ
@4235490/1
ctcgatttggaccagttcgtatttgggagtgatgccgcgacggctcagca
+4235490/1
@@CDDDFFHHDHHHIHHIIAFHIJFJICHCGIIJJJGHHEHIHFEFFFEC
@4235491/1
ctcgatttggaccagttcgtatttgggagtgatgccgcgacggctcagca
+4235491/1
@C@DBDFFGGHHHHIFHHHFGIIJJJJIIGHGGHIJIFJ<FFHHEFFFEE
@1722773/1
caaatttctcaagggcacacggcaacaaaaagtgataatggatacaaatt
+1722773/1
@@@ADFFFDHHHFHEHIHGIJIHEHIIGJGHGBGBDGHIICCIGGCHIGH
@1722774/1
caaatttctcaagggcacacggcaacaaaaagtgataatggatacaaatt
+1722774/1
CCCFFFFFGHHHHJIIJJJJJIIJGJIJIJJJDHHIJJJJIIJJIGIIIJ
@1722775/1
caaatttctcaagggcacacggcaacaaaaagtgataatggatacaaatt
+1722775/1
CCCFFFFFHHHHHJJJJJJJJIIJJJJJJJJJDGHIJIJIIJJJJJJJJJ
@1722776/1
caaatttctcaagggcacacggcaacaaaaagtgataatggatacaaatt
+1722776/1
CCCFFFFFHHHHHJJJJJJJJJJJJJJJJJJIDHIIIJIJJJIIJJJJJI
@2189258/1
cagaagtctagattcatctcaccagtatattttccaacagagaagcttgt
+2189258/1
C@@FFFDDHHH<CGHIJIIJJJJJJHIJJJJJJJIJJJJJIJJJJJIJJG
@1723198/1
caaatttgaaaaaaccagagacgattttgtcgaagatctctgtgaga
+1723198/1
CCCFFFFFHHHHHJJIJJJIIIJJJJJJJIIJGIJIJJGGIIIJIIJ
@1723199/1
caaatttgaaaaaaccagagacgattttgtcgaagatctctgtgaga
+1723199/1
CCCFFFFFHHHHHJJJJJJJJJJJJJJJJGIJJJJHIIIGJJIIIJI
@1723200/1
caaatttgaaaaaaccagagacgattttgtcgaagatctctgtgaga
+1723200/1
CCCFFFFFHHHHHJJJJJJJJJJJJJJJJIJJJJJJJJJJJJJJJIJ
@1723341/1
caaatttgactactgtatagctttcttctcttggtgaacacatactttat
+1723341/1
CCCFFFFFHHHHHIJGHGJJJIJJJJJJJIIIIIHIIJJJJJGIJJJIJI
@1723915/1
caaatttgtatccattatcactttttgttgccgtgtgcccttgagaaatt
+1723915/1
C@@FFFFFHDHFHJJJJJJJJJJJJGIIDFGHE@F8?BGCHIJGGIIJII
@2192130/1
cagaatcaacgcgttgctcctggccgatcagatacgcagaacagttgctg
+2192130/1
@@@DDDDDHHHHHCGEEGEH>@FFHD:@DGDD<FFDA;@@FGGA7@@DEH
@5812390/1
gaggcttttaaaatttaacgtttagcagtcttctttttagaataacattg
+5812390/1
CCCFFFFFHHHHHJJJJJJJJJJJJJJJJJJJJJJJJJIJIJIJJJJJJI
@2193182/1
cagaatctagccaaacacacatagtacctctccacaaaaagggaaataaa
+2193182/1
=@;4;DDDAF<FFEFEF;DEFAE@DFF>D>CEGIEFEFFEBCGEEFIIFF
@2193183/1
cagaatctagccaaacacacatagtacctctccacaaaaagggaaataaa
+2193183/1
@@@FFFFFHHGGFEHHBHGIHGGGJHIIJGIJIHIIICFHHFHGHIFIJJ
@2193184/1
cagaatctagccaaacacacatagtacctctccacaaaaagggaaataaa
+2193184/1
CCCFFFFFHHHHHJJJJJIJJJJJGIJJJJJJJJJJJJJJJJJJIJJJJJ
@5304460/1
ctttagtctgtatattttcttgtatcacttattg
+5304460/1
?@@D;?ADDBDFD>EGGI@?H4<<A4:C@H4CH4
@5304461/1
ctttagtctgtatattttcttgtatcacttattgcgtcattgctttggtc
+5304461/1
:?@44=D?AFHAF?EGDHBCE<IDHAC<EHICFGH@GHA@HA@GFHG;GB
@5304462/1
ctttagtctgtatattttcttgtatcacttattgcgtctttgctttggtc
+5304462/1
CCCFDDDDFDDFHGIJJIGGIGHHGHIJJJJIJJIJEGIJJIIJJJIJEH
@2194633/1
cagaatgttccgattatgacctcgcatataaagtatctaacagatttaaa
+2194633/1
CCCFFFFDHHHGHJJIJJJJJJJJJJJJJJJJIFHIJIJJJJJJJJJJIJ
@2194634/1
cagaatgttccgattatgacctcgcatataaagtatctaacagatttaaa
+2194634/1
CCCFFFFFHHGHHJJJJJJJJEIJJJIJJJJJJDGIJJJJJJJIJJJJJJ
@2194917/1
cagaattacaggaaatggataatta
+2194917/1
???DDD?D>D2CDEECA@C4CEA>F
@2194918/1
cagaattacaggaaatggataattataggattggatctatgactgtgtat
+2194918/1
B@@1DFFFHHHHGJJJJJIJJIJJIJJIJIIJJJIIJJJJJJJJJJJHJI
@7823114/1
tgtatcgatagctgttcactttttggtcatgattttgaggtactcgaggg
+7823114/1
@C@FFFDDFDHFDGBHF@HGHIIIBGCGHGGAGHIIGCHIBFHHIIHIII
@7826220/1
tgtcaatgttattctaaaaagaagactgctaaacgttaaattttaaaagc
+7826220/1
@@?DFFFDHHDHHGHHIJJIGGIGIJIJJJIJJHGIJGHIHJJJIIJJJI
@5812972/1
gagggcgccatccacgagccaatcttccgctaccgcgtgttccttaacaa
+5812972/1
CCCFFFFFHHHHHJJJJJJJIJIJIIIJGJEIJJJIJGGEEEHGHFFFFF
@6310727/1
ggcagatcataaacgctgcagccctcctcgccaataaaccattcgtcatt
+6310727/1
CC@FFFFFHHHHHIIIGIIIJGJJJIJJIIIJJJJIIJJJJJIIJHHGID
@6311470/1
ggcagcactattgacactaagaaatcacagagccccgggcccagatggca
+6311470/1
CCCFFFFFHHHHHJJJJJJJJJJJJJIJJJJJJJJIIIFHIIIJIJJJIJ
@2714221/1
cccacacaacagactggtcccacacaagggcagcaaaaaggtgcccaaca
+2714221/1
CCCFFFFFHHHHHJJJJGHIJJJJJJIIIJGIIIJJJJIJJFHIJJJIJJ
@2714230/1
cccacacaagggcagcaaaaaggtgcccaacaacagcaaacgggtcgaaa
+2714230/1
CCCFFFFFHHHHHIIIIJJJJJJ@EHHIJIJIJJJIIIJJJJJJAFHHGH
@1726271/1
caacaaaaaagatggcgaaacaattagcagcaagagaaatgctggaaaag
+1726271/1
CC@FFFFFHHHHHJJJJJJJIIJJJJJJJJIJJJJJJJJJJJJJJJJJJJ
@6803386/1
gtgacataatttgcgacatttgacgtacggttcaagtagccgaagtaaaa
+6803386/1
@C<DDFFDHFFHAHEHH<FHHCCECCBFE@?DDDDCEFGIIBB@FFHC9@
@1726330/1
caacaaaaagtgataatggatacaaatttgactactgtatagctttcttc
+1726330/1
CCCFFFFFHHFHHJJJJJIJIJJJJJJJJJJJJJJJJIJIJJJJJJJJJI
@3215245/1
cgacagttaatctctggaccggcaaatctttatctttatcatttttttgt
+3215245/1
CCCFFFEFHHHHHJIJJHHJIJGHJIJJJJJHIIIJJGIIEIJJJJJJJH
@6803723/1
gtgacatcgttcgatgacaaagtgatgggcaatcccattggctggctcca
+6803723/1
CBCFFFFFHHHHHHJJIIJJJJAFHIJJIIIJJJJJJJJJJJIIJFCGHF
@5815786/1
gagtaatttcataatgtggtgattgaaagcctttctttattgccagctct
+5815786/1
BCCDFDEFHHHHHJJJHHJFHIJJJJJJJJJIJJJJJJJJIJJJJIJJJJ
@3730283/1
ctaacgtctttatagaatgtcaatgttattctaaaaagaagactgctaaa
+3730283/1
@@@FDDDDHHHBFBEEHFGFEHHEHGIGHIGIGIIIIBFIGHGIIIIIII
@3730284/1
ctaacgtctttatagaatgtcaatgttattctaaaaagaagactgctaaa
+3730284/1
@@@FFFDFDHGHDIJGHIECFHIGGHGCIIJJIJIJJGHIIIIGJIIJIG
@4236627/1
ctcgcaaatgtagaaggcagattgttaccctccacgggtaaatcctgcaa
+4236627/1
CCCFFFFFHHHHGJJJJIHIJJJJJJIJJJJJJIJJJJHGGHIJJJJJJI
@5816832/1
gagtcttgctcggcatggaggccatttcttgagagtagagcaatttggct
+5816832/1
BCCDFFFFHHHHHJJJIJGIJJJJJJJIJJIFHFGBFHGIIJJJJJCHII
@5816875/1
gagtgaaaaaggtgggaaatgttgactgttgtagctgattaaggggtgta
+5816875/1
BBBDDFFFHHHHDGIJIIJIFFHIJJJJHJIHIGJJJGGIIJIJJI?@AF
@2196143/1
cagaattccattttccttggcatcaagagtatattccatgatgctaatac
+2196143/1
CCCFFFFFHHHHHJJJJJJJJJJJJJJIJCHIIJJJJIIJGIIJJIIJJJ
@3733380/1
ctaacttctaaaaggataccaaagataagtgccttcccaatatttactcg
+3733380/1
@C<DFFFFHGHHHGGIIJJJJJIJDGHHGHGGIJGGHJJIGGGIIIIGJE
@5307622/1
ctttatagaatgtcaatgttattctaaaaagaagactgctaaacgttaaa
+5307622/1
CCCFFFFFHHHHFIJJJJJJJJJJJJJJJIJJJJIJIIJJIJJJJHIIGD
@5308111/1
ctttatatatgtcacattttgtggttctttaatgaaatgtcaagagcata
+5308111/1
CCCFFFFFHHHHHJJJJJJJJFHJHJJJJJJIJJJJJIJIJJJJJJIJJJ
@7830629/1
tgtcctctgaccatataggagttagtctggtaaaagtgtcactaggtagc
+7830629/1
CCCFFFFFHGHHHJIJJJJIIBHIIHJJJJHHJJJJEGIIJJJIJGGHIG
@7831629/1
tgtcgatgttgccagaacgtaagatatcctaaactcacttttttccgaaa
+7831629/1
CC@FADFFFHHHHGGGIIECGHFGGHGGGIIJJJEHGGGIJJJIIIBHIJ
@7831719/1
tgtcgcaaattatgtcacataaatgtcaaaatgccacataatttgcaaaa
+7831719/1
CCCFFFFFHHHHHJJJJJJJJJJJIIIIJIJJJIIJJJJJJJJJJJJIIJ
@2199262/1
cagacaacttcatgtacaaatacctcaccttacaaaataaaatacggcaa
+2199262/1
@<<;DDDDHFDH?F?FGDH>CAECHHHIEH@E?F@?:EBCC?FEDCHGGI
@2199263/1
cagacaacttcatgtacaaatacctcaccttacaaaataaaatacggcaa
+2199263/1
CCCFFFFFHHHHHJIJJJJJIIJJIJJJJJJIJJJJJIJJJJJJJJJJJJ
@2199264/1
cagacaacttcatgtacaaatacctcaccttacaaaataaaatacggcaa
+2199264/1
CCCFFFFFHHHHHJIJJJJJJJJJJJJJJJJJJJJJJJJJJJJJJJJIJJ
@5309812/1
ctttatcatttttttgtatttcttcaactggtgtaactttactttcttct
+5309812/1
@@@DAD?:ADFFFII:<ACHH<CGCEGFFEF?C?DGFFGIBFFGIFEIDF
@7832348/1
tgtcggtagatttccgtgaagtggtccgtgccccttgcggttaccccttc
+7832348/1
@@@1BDDDFHAHFIIBCGHIIFGHIIIIGIIIEGIIGGGGIGIIGHGHII
@7832349/1
tgtcggtagatttccgtgaagtggtccgtgccccttgcggttaccccttc
+7832349/1
CC@FFFADHFHFGIJIBHHIJHGIIIIJGGIJJJJIIIJIGHJJJJJGII
@7832592/1
tgtcgtcgtaccaaatagcggaccacaatatagttacgttaaaacagcag
+7832592/1
@C@DFFFDFHHHGIIEIBFHHHIIJJJJIIJGIIGIGHIIGECHCHECHI
@5310558/1
ctttatcgggttctgctaagtggtaagtagaaggtaagccacttaagcac
+5310558/1
CCCFFFFFHHFFHJIJJJJJCHHHIIJHIIJJJJEGIJJJJJJJJJJJJJ
@5310559/1
ctttatcgggttctgctaagtggtaagtagaaggtaagccacttaagcac
+5310559/1
CCCFFFFFHHFHHGIIIIJJHIJIHIIHHIJJJJFHIIIIJJIJIIJJIJ
@5818371/1
gagttgtactaatttgtgtaattgaagttcgtattatttcctcgaaatca
+5818371/1
B@CDDFFEHHHHHJJJGHHIJJJJJJJJJJJJJJIJIJJJJJJJGIIJJJ
@5819958/1
gataaaccaatggagcacacttttacttcagctacttgaaccgtacgtca
+5819958/1
@?@DDFFFBFFFD>GGHIIIGIIIIDFHGIIIIBDHIIIIIIGHIIIHHD
@2202630/1
cagacatctacgaacgtctacagttatcctcc
+2202630/1
CCCFFFFFHHHHHJIGGGGCCEEHHBFCH?FH
@2202631/1
cagacatctacgaacgtctacagttatcctccagttccttcgtaccctcc
+2202631/1
CCCFFFFFHHHHHJJJJJJIJJJJJJJJJJJJJJIJJJJJJJJJJJJJJJ
@5820458/1
gataaagcgttaccagcgcttgaggaagtaacggcagcactattgacact
+5820458/1
CCCFFFFFHHHHHJJJJJJJJJJJJJJJGHIJJIIJJIEHGIGGCCHGIG
@5820734/1
gataaataaacttttttcgggtttggaaaaaatttcaaattgttcaggta
+5820734/1
CCCFFFFFHHHHHJJJJJJJJGHIJJJJJJJJJJJIJJJJJJHIIGIJHI
@5820919/1
gataaatatacctgcacacacgcatttttaaatttaaaaatttattcaag
+5820919/1
CCCFFFFFHHHHHJJJJJJJJJJJJJJJJJJJJJJJJJJIJJJJIJJIII
@5821056/1
gataaatcaatattattaactatgggatttaaaaacactgtaactccttc
+5821056/1
111AA=ABHHHHHJJJJJJJJJJJJJJJJJJJJJJJJFHIIIJIJIJJJJ
@4797101/1
cttaaactatcctccacctacacaagctcaatacaatccccacattccac
+4797101/1
CCCFFFFFGHHHHJJJJJDGHGIJHGIIJJJJJJIJJJJJJIJJEHIIHH
@5821445/1
gataaatggaacgaaattaaacacgctgagaaagctatggttgagtgaaa
+5821445/1
CBCFFFFFHHHHHIJJJJJJJJJJJJJJIJJJJIJJJJJJGHIHIFHIII
@1729833/1
caacaaatggatgatatattagaattagaatattttaacgagtatgataa
+1729833/1
BBBFDFDDHGFHGJJIJGIJIIGIJIJJJJIJJJJJJJIJJIFHIJJJJJ
@3218408/1
cgacatttgacgtacggttcaagtagctgaagtaaaagtgtgctccattg
+3218408/1
CCCFFFFFFHHHGJJJJGIJIGIFEHIJGGIIDGGJGIBDGGGHIJIIGH
@4797249/1
cttaaactccctcatgggaatttcttttggatcataaatgccgtcctctt
+4797249/1
1??DBBDBF<F3<E:ACG?A?F?HHACAC83?CFGADGB<F9:00009B?
@2719793/1
cccacctttttcactcaaccatagctttctcagcgtg
+2719793/1
@CCDDDFFHHHHHGIGGIJJ@@HDHIJIBEDHCGGD@
@2719794/1
cccacctttttcactcaaccatagctttctcagcgtgttt
+2719794/1
@CCFFFFFHHHFFIGEGHIJJIIIJJJJJJJJJIIFF0BF
@2719795/1
cccacctttttcactcaaccatagctttctcagcgtgttt
+2719795/1
CCCFFFFFHHHFHIJJIJIIJIJJJIJJJJJIJJIFF8?F
@2719796/1
cccacctttttcactcaaccatagctttctcagcgtgtttaattt
+2719796/1
CCCFFFFFHHHGHGGGGGIJAFCEHIIHHJIJJIIFG:DG4??BG
@2719797/1
cccacctttttcactcaaccatagctttctcagcgtgtttaatttc
+2719797/1
CCCFFFFFHHHFFIIJJJJJJHIJJJJJJJJGIJJGHCGH<F9DIB
@2719798/1
cccacctttttcactcaaccatagctttctcagcgtgtttaatttcgttc
+2719798/1
@?@D??BDFHDBD>DHBG@B@@HGEAFDDHGIIGE??8B@GIGHGI;0B;
@2719799/1
cccacctttttcactcaaccatagctttctcagcgtgtttaatttcgttc
+2719799/1
CCCFFFFFHHHHHHHIGHJJJE@FHIJIIGIIJJJJIEHHHGHGIG@GHH
@2719800/1
cccacctttttcactcaaccatagctttctcagcgtgtttaatttcgttc
+2719800/1
CCCFFFFFHHHHHJJJJJJJJIJJJJJJJJJIIJJGIFHIEHGGIGCHHG
@2719801/1
cccacctttttcactcaaccatagctttctcagcgtgtttaatttctttc
+2719801/1
CCCFFFFFHGHGHJJJJJJJJJCHJJJJJJJJJJJDHCGIIJJJIGGIJD
@2719802/1
cccacctttttcactcaaccatagctttctcagcgtgtttta
+2719802/1
CCCFFFFFHHH?ACFFFGDHEDEGEHHIDGHFHGHC?0:B;<
@2719803/1
cccacctttttcactcaaccatagctttctcagcgtttaatttcgttcca
+2719803/1
@@CFFFFFHDHHGHBEFDHGGIBEEA@FFIE<?EG?DB@BFGIGDHGIGC
@5316833/1
ctttattcgtcatcgctccccacgagcgttt
+5316833/1
@@@DDDDDDCFFB@FBBHIIIBFG<88??BF
@5316834/1
ctttattcgtcatcgctccccacgagcgtttcttt
+5316834/1
CCCFFFFFHHHHHJJJIJJJJGIIIIGIFHG?BFH
@5316835/1
ctttattcgtcatcgctccccacgagcgtttctttagtctgtatattttc
+5316835/1
BB?DFFFFHFHHGIJJJJJIJGJJIJJJHIJJJJJIIIIIJJJJIJJJJI
@5316836/1
ctttattcgtcatcgctccccacgagcgtttctttagtctgtatattttc
+5316836/1
CCCFFFFFGFHHHJJIJIJJJGIIGIIIDEHHIJJD@FHGCHIIGJJJJE
@5316837/1
ctttattcgtcatcgctccccacgagcgtttctttagtctgtatattttc
+5316837/1
CCCFFFFFHHHHHJJJJJJJJFIJIIJJHJJJJIJIIHIIJJIJJJJJJI
@5316839/1
ctttattcgtcatcgctccccacgagcgtttcttttgtctgtatatttt
+5316839/1
@@@FDFFDDAFFHIDGFGIIIIEEH@FED=:?DFH489B<@F=BC<FHI
@6317905/1
ggcattttgacatttatgtgacataatttgcaacatttgacgtacggttc
+6317905/1
CCCFFFFFHHHHHJJJJJJJJJJJJJJJJIJJJJJJJJJJIJHGIJJBFH
@6317906/1
ggcattttgacatttatgtgacataatttgcgacatttgacgtacggttc
+6317906/1
CCCFFFFFHHHHHJJJJJHJJJJJJJJJJJJJJJJJJJIJJJIIIJJFHI
@5317377/1
ctttattgaaaaattagtaaaacataatggttttcgcgcgtaaagtgacc
+5317377/1
CCCFFDFFHHHHHGIJIGDHJJJJJJJJJICHIHIJJJJJIJIJJBFIJG
@5317378/1
ctttattgaaaaattagtaaaacataatggttttcgcgcgtaaagtgacc
+5317378/1
CCCFFFFFFHHHHGHIGHGJJJJIGJIGHGHHJIJIIIGIGIJJJCGHIJ
@1197247/1
attaggcactagttattaattataatcatcaatattatctattgatactg
+1197247/1
CCCFFFFFHHHHHIJJJJJJJJJJJJJJJJJJJJJJJJJJII@GGIJIJI
@5824083/1
gataatattgatgattataaataataactagtgcctaataatagtgtatt
+5824083/1
@@@FFFDFHFHDHIGIBHHHEDEHGGIGHIIHGEIIIGIIIGIIFHHHII
@5824497/1
gataattataggattggatctatgactgtgtatcgatagctgttcacttt
+5824497/1
@@@FFFFFHHHGHIIGJEGIJIIJIIJDHHFIIIEEGIIJJGEDDEEHIJ
@5824498/1
gataattataggattggatctatgactgtgtatcgatagctgttcacttt
+5824498/1
C@CFFFFFHHHHHIIGIHIJJJIJJJJJHIIIJJJJJJJJJJJJIJJIIJ
@6321909/1
ggccatctgcgggacatgcacatctcttggagccagccaatgggattgcc
+6321909/1
CCCFFFFFHHHHHEIIJJJIJGIJJIJJJJIJIJJJJJJJJJJJIJJIJJ
@6808157/1
gtgagaaataactttcataaatattttagacatctgtcaccaggcttgaa
+6808157/1
<@@DDD?;?FDFH>D4:CHDII@EHAC@FHEHEIAHGFGEF9FG;??GHC
@5826846/1
gatagaatgaagtgaaagtcgaacgttcttctgggcttttcctgcttttt
+5826846/1
=81=BDFFHHGHFHIJIJDHHEHGIFFIIGGHGJJJJIIIIJJJIJJJJJ
@5827853/1
gataggcgagatttggaagttttcggcaagtacatgaagcagttaagagt
+5827853/1
CCCFFFFFHHHHHJIIIJJGHJJJJJJJIJHIJJJIJJJJJJFHIJGHJF
@1731047/1
caacaacaacctggagctagacaacagcaaactgctcctccacaacaaca
+1731047/1
CCCFFFFFHHHHHJJJJJJJJJJJJJIIJJJJJGJJJJJJJJJJIJJJJJ
@7333440/1
tacacagtcatagatccaatcctataattatccatttcctgtaattctgg
+7333440/1
CCCFFFFEHHHHHJJJJJJJJJJJJJJJJJJJJJJJJJJJJIIGHIJJJF
@7836641/1
tgtgacgtcattatcaatacttgatattggttaaactcgttaaaccattt
+7836641/1
@B@DDFFDHHHHHJIJJIJJJJIIJJJJIJJJIJIJJIJJIJJJJJJJJJ
@673111/1
agaaaatatacagactaaagaaacgctcgtggggagcgatgacgaataaa
+673111/1
CCCFFFFFHHHHHJJJIJGGJJIJIIIIIFGGBE;FHJJIIGIJGGGHFH
@2207035/1
cagacggccactggcaaagtggatagctgcaccaggcatt
+2207035/1
@@@DDDDDFFHBH@GGIIIFEE9FHHGI>BFHC;F6?89B
@3740959/1
ctaagatctaagaaatcactaaggtactattgccttctagaatgctaaaa
+3740959/1
CCCFFDEDHHHHHIIGGIGHGGGDACDDHIGEEHIIIIIGICHHIIEGII
@1732486/1
caacaacagcgtaggcctcaggataggcagcagacagcttctgttaa
+1732486/1
CC@FFFFFHHHHGJJJJJJJJJGIJJJJJJIJIIJJJJJIIIIGIJJ
@7334572/1
tacactattattaggcactagttattaattataatcatcaatattatcta
+7334572/1
@CCFFFDEHHHHHGEHHIGIIJIGJIJGICHIIEGGGIGIJJJJJJJGJI
@1732996/1
caacaacatatctcttgatttttctcgaattgtgggtttttccattatct
+1732996/1
<@@FFFFF?HADA<BGHEGHIHIIIIA?E@C:CEFG?DFGIIGG<<BBDG
@4803663/1
cttaaataaagtgtactttattgaaaaattagtaaaacataatggttttc
+4803663/1
?@@;?;DDDFB<C<CAGFHFABCCHHHEII>FCFHFFDFDD?C?C110?G
@4803664/1
cttaaataaagtgtactttattgaaaaattagtaaaacataatggttttc
+4803664/1
@@?DDFDFHHDCDCF>FHIIJGCGHIDGHIIFCHIJIJJCHDGIIFBFHH
@4803665/1
cttaaataaagtgtactttattgaaaaattagtaaaacataatggttttc
+4803665/1
CCCFFFDFHHGDFHIJIIJIIJDHIIJIIIJJHIJJJIJGIJIJJFHIII
@4803666/1
cttaaataaagtgtactttattgaaaaattagtaaaacataatggttttc
+4803666/1
CCCFFFFFHHHCFHIIIJJJJJEHIJJJIJJJGIJJJJJIJJIJJDGIJI
@4803667/1
cttaaataaagtgtactttattgaaaaattagtaaaacataatggttttc
+4803667/1
CCCFFFFFHHHDHHIJJJJJIJIJJJJJJJJIHIJJJJJIJJIJJFHIJJ
@4803668/1
cttaaataaagtgtactttattgaaaaattagtaaaacataatggttttc
+4803668/1
CCCFFFFFHHHFHIJJJJJJJJJJJJJJJJJIFIIIIJJGIJJIIHGIGG
@4803669/1
cttaaataaagtgtactttattgaaaaattagtaaaacataatggttttc
+4803669/1
CCCFFFFFHHHHHIIJJJJJJJJJJJJJJJJJHIIJJJJJJJJJIFIJII
@4803670/1
cttaaataaagtgtactttattgaaaaattagtaaaacataatggttttc
+4803670/1
CCCFFFFFHHHHHIJJJJJJJJIJJJJJJIJJHIJJJJJJJJJJJGIIJI
@2724633/1
cccagaagaacgttcgactttcacttcattctatcggcctttcttctctt
+2724633/1
BCCFFFFFHGHHFHGJJGHIIJHIGJJIGIIJIJIIGIJJJIJ>FHJJII
@2724634/1
cccagaagaacgttcgactttcacttcattctatcggcctttcttctctt
+2724634/1
CCCFFFFFFHFHHJJGGAGGHHGGIII>FIJJJIIJJGGJJIIGHGGIFI
@2724635/1
cccagaagaacgttcgactttcacttcattctatcggcctttcttctctt
+2724635/1
CCCFFFFFHHHHHJJJJIJJJICGIJJJJJJJIJIJJJJIJJJJJJJJJI
@1203588/1
attatataacgagtagatagctttagaggtaatacactattattaggcac
+1203588/1
CCBFFFFFHHHDHFHIIIJJJJJJJJIJJFGIJJJJJIJJJJJJIIJJJJ
@1205294/1
attatattgtgaaaagggagcatttatttgatgcaaagtatagaggttgt
+1205294/1
CCCFFFFFHDHHHJJJJJGIIIJJJJJJIJJIJJJJGIFHIJJJJJGHHF
@1205295/1
attatattgtgaaaagggagcatttatttgatgcaaagtatagaggttgt
+1205295/1
CCCFFFFFHHHHHJJJJJJJIJJJJJJJJJJJJJJJJJDHIIJIJJHHJJ
@1205296/1
attatattgtgaaaagggagcatttatttgatgcaaagtatagaggttgt
+1205296/1
CCCFFFFFHHHHHJJJJJJJJIJJJJJJJJJJJJJJJJDHIJJJJJDHIG
@1206043/1
attatcactttttgttgccgtgtgcccttgagaaatttgctgcctcaaaa
+1206043/1
CC@DFFDFHHHHHIJJIIIFGHGHIIJJJJJJJJIJIJIGHIHIJJIGIJ
@7335370/1
tacagactaaagaaacgctcgtggggagcgatgacgaataaagtatgtgt
+7335370/1
CCCFFFFFHHHHHJJJJJJJJHIJJIIIJJIIIJIJIJJJJJJDHIJHHH
@2729526/1
cccagatggcattcatgcagaaccgattaagaa
+2729526/1
@CCFFFFFHHHDFHIJEGIIJJJJIGHIGIIGG
@2729527/1
cccagatggcattcatgcagaaccgattaagaaaggggcagacaacttca
+2729527/1
@?@FDFFBFHDDBGIGIIHHGGHCF?GIIIGFHGGIG>GBECEIGGHGEC
@2729528/1
cccagatggcattcatgcagaaccgattaagaaaggggcagacaacttca
+2729528/1
@@@FDFFFHHDFHII@BFIIIGIIIDHGHIIIIIIGIIIBGIIIIIIIII
@2729529/1
cccagatggcattcatgcagaaccgattaagaaaggggcagacaacttca
+2729529/1
CC@FFFFFHHHHHJJJJJJJJJJJJGHHJIJJJJJJJJJJJJJJJIIJJJ
@2729530/1
cccagatggcattcatgcagaaccgattaagaaaggggcagacaacttca
+2729530/1
CCCFFFFFGHHHHJJJIJJJJJJJJJJIJJJJIJJIJJJIJIJJJIJJJJ
@2729531/1
cccagatggcattcatgcagaaccgattaagaaaggggcagacaacttca
+2729531/1
CCCFFFFFHBHHHIIJJJJIJJIIJJJJJIJIIIIIIIIIJJJJIGJJJI
@2729532/1
cccagatggcattcatgcagaaccgattaagaaaggggcagacaacttca
+2729532/1
CCCFFFFFHGHHHJJJIIJIIJJJJJJJJIJJJJJJJIIGHJIIIIJIJJ
@2729533/1
cccagatggcattcatgcagaaccgattaagaaaggggcagacaacttca
+2729533/1
CCCFFFFFHGHHHJJJJJJJJJJJJJJJJJJJJJJJJJJJJJJJJJJJJJ
@2729534/1
cccagatggcattcatgcagaaccgattaagaaaggggcagacaacttca
+2729534/1
CCCFFFFFHHGHHJJJJJJJJJJJJJDGIJJGGIIIEHIIJIJJJJIJJJ
@2729535/1
cccagatggcattcatgcagaaccgattaagaaaggggcagacaacttca
+2729535/1
CCCFFFFFHHHGHJJJJFIJJJJJGHIJJJJJJJJIJIBHIJIIJIJJJJ
@1733880/1
caacaacccacttggggcagacaaacagctccacaacagcaacatcaaac
+1733880/1
CCCFFFFFHHHHGIIIJJIIIJJJJJJJIIIIJJJJJIIGIJJIJJJJJJ
@1733881/1
caacaacccacttggggcagacaaacagctccacaacagcaacatcaaac
+1733881/1
CCCFFFFFHHHHHJJIIIIJJJJIJIJIIJIJIEHIGIGGHIGIIIJJII
@2729883/1
cccagattaggctatgccggtaaagaagtgaatgttgataaaggaatatg
+2729883/1
???DDD;;==ADDEE:CEDA1@BEEDEE:?DBDAFIA4B??B9@?BD<DB
@1734249/1
caacaacctcaagcttggggtcaaccacaggtttcacaacaacaacctgg
+1734249/1
CCCFFBDFHHHGHJJJIJJJEHIJJIJJJJJGHIIIJJIJJJJJJJJIGG
@5319059/1
ctttatttaagaacaaacaggggagaaaagtcacgagaatttgaaaagcg
+5319059/1
CCCFFFFFGHHHHJJJJIIJJJJHIJJJJJIIIJJJJJJJJJJJJJJJJJ
@5319060/1
ctttatttaagaacaaacaggggagaaaagtcacgagaatttgaaaagcg
+5319060/1
CCCFFFFFHHHHHJJJJJJJJJJGIIJJJIHIJJJJJJJJJIIJJJJIJJ
@5319061/1
ctttatttaagaacaggggagaaaagtcacgagaatttgaaaagc
+5319061/1
@@@DBDDDDFFFD:CFGII:DFFGI;:CFFDDDDABFFEIIIFF@
@5319062/1
ctttatttaagaacaggggagaaaagtcacgagaatttgaaaagcgag
+5319062/1
?@@DADD?AFAAD;?@DGF8C:FF9EFC?FDCD6DF<FFIEC>FB@7@
@5319063/1
ctttatttaagaacaggggagaaaagtcacgagaatttgaaaagcgagct
+5319063/1
@@@D?BDD<F?CF?E@GII8C<FGID?FFFE@?:FDFGA@GGI3?A@B68
@5319064/1
ctttatttaagaacaggggagaaaagtcacgagaatttgaaaagcgagct
+5319064/1
@@@FFFFFHGHHHJIJIIJHIEIJJIJIIJJIIGHIIIGIJJJJIJJJII
@5319065/1
ctttatttaagaacaggggagaaaagtcacgagaatttgaaaagcgagct
+5319065/1
@CCFDDFFFHBDHHGHIJJAFAHIJIFHIGIHIFIHIIGFGIJIJJJIIG
@3227874/1
cgacgaatgatgtgataaatatacctgcacacacgcatttttaaatttaa
+3227874/1
??@FFFFDHDDHFHDHHGHHIIGI>HHGFEGGIGFIHIIIIIIIGFHIII
@3227875/1
cgacgaatgatgtgataaatatacctgcacacacgcatttttaaatttaa
+3227875/1
@@;DD@@DF<D<D>FBGII<<FACE@C3<::?EDA@@D6??@DFIEFFDE
@3227876/1
cgacgaatgatgtgataaatatacctgcacacacgcatttttaaatttaa
+3227876/1
BC<DFFFFGHHHFIJIJIJIIIJJGIIGJJJJJIJIJJJJJJJIJJJIJJ
@3227877/1
cgacgaatgatgtgataaatatacctgcacacacgcatttttaaatttaa
+3227877/1
CCCFFFFFHHHHFIJJJIIJIIJJGJJJJJJJJJIIJJJJJJJJJJJJJI
@3228054/1
cgacgacaaagattacatcatatttgcctttaacagatgtgaagtatttc
+3228054/1
CCCFFFFFHHHHHJJIJJJJJJJJJIJIJJJJIJJJJJJIIJJJGHIJJJ
@7838159/1
tgtgcatgtcccgcagatggccaccaccattctatgaaatggaacacgaa
+7838159/1
@C@FFFFFHHHHHJGJIJJJJJGJJJJJIJJJJJJJIJJJJJJJJJJIGG
@7838356/1
tgtgcccttgagaaatttgctgcctcaaaaacgtatgacaaaactat
+7838356/1
BC@FFFFFHHHHHJJIJJJIIIHIIJJJJJJJJGHIJJJJJJJJJJJ
@7839358/1
tgtggacataaaggaaagaaaaaaatgtcaaaattttgcaaattatgtgg
+7839358/1
?@:DDDFFHHHHHJIJIJJJJJJJJJJIGIIJJJJJGIIJJJJJJJJGIH
@7839562/1
tgtggagaggtactatgtgtgtttggctagattctgtttgacattcgaaa
+7839562/1
CCBFFEFEHHCFHJIJIFHFHGIIJJJJJJJJJJJEIJJIJIJJJIJJJJ
@5835540/1
gatcgataaaaaaatatcgcaatattagaaattttcaaatattcttcgct
+5835540/1
CCCFFFFFHHHHHJIJJIIJJJJJJJJJJJJJJJJJJJIJIIJIGIJIIJ
@6814564/1
gtgagttcattttaaatgaaaaacgtatgttgtttacttcatttgaatct
+6814564/1
C@CFFBDFHHHHHJJJJJJJJJIJJFHIJGIJJJJJJJIJJJJJJJJJJI
@7840816/1
tgtgggactgctggttgcccaacttggtaatcttagtgtctttcagtccc
+7840816/1
@@@FFFFFHGGFHIFHGGIJHIJJIJJGHIJJJJJJDFFIIJJJJJIIJJ
@6815912/1
gtgataaatatacctgcacacacgcatttttaaatttaaaaatttattca
+6815912/1
CCCFFFFFHHHHHJJJJJJJJJJJJJJJJJJJJJJJJIJJJIJJJIJJJJ
@3741934/1
ctaagattaccaagttgggcaaccagcagtcccacaaagtttcacagttc
+3741934/1
C@@FFFFFHHHHGJHIJJJJJJJJJJJJJIHJJJJJJIJIIJJIJJJIJJ
@3741935/1
ctaagattaccaagttgggcaaccagcagtcccacaaagtttcacagttc
+3741935/1
CCCFFFFFGHHHHJHIJJJJJJJJJJJJJIHJJJJJJGIHIJJJJJJHIJ
@6324448/1
ggccgatagaatgaagtgaaagtcgaacgttcttctgggcttttcctgct
+6324448/1
@@1BD?DDHGGHHGIIAGHIIGAFHIGIIHCHC@DEHGIEHIIIIIIIII
@6324915/1
ggccgatttgcagactctcagcttcaacgccaaggacttcaacttcgttc
+6324915/1
C@@FFFFFHHHHHJJJJJJJJJIJIJJJ?FHIIJJIJJIGJJJJJJJHJJ
@6324916/1
ggccgatttgcagactctcagcttcaacgccaaggacttcaacttcgttc
+6324916/1
CCCFFDDFGDFHHIIJJIIEHEEHIHJI:DGGIGIBHGIIGHGIIIGCHH
@6324917/1
ggccgatttgcagactctcagcttcaacgccaaggacttcaactttgttc
+6324917/1
C@CFFFDFHHHGHEHIIIIJJIGHIJIICGHGIGGJJJJJJJJGIJJGIJ
@676304/1
agaaaattcaagatccagtgtttaaggaactatcagatgttggtccgcca
+676304/1
CCCFFEFFHHHHHJJIIHGHJIJJJJJJJIIJJJJJJJJJIJIJJJJJJJ
@676305/1
agaaaattcaagatccagtgtttaaggaactatcagatgttggtccgcca
+676305/1
CCCFFFFFHHHHHJJIJJJJIIIJJJIJJIJJJJJJJIJIIJJIJIJJJJ
@6325573/1
ggccggaccgattcagcccccaccaagggaagggggcggcccccatccca
+6325573/1
CCCFFFFFHHHHHJJJJJJJJJJJJJIJJJJJJJJHFDDDDDDDDDDDDD
@6327085/1
ggcctccatgccgagcaagactcccgtcagcgtcctccaggagttgctga
+6327085/1
CCCFFFFFHHHHHDIIJJJEIIGIIJJIIJIJFBFGHIIJIHH@FHJJIH
@678477/1
agaaacgctcgtggggagcgatgacgaataaagtatgtgttcaccaagag
+678477/1
CCCFFFFFHHD@FHII;EDF<FEFGHEIGIIIE=CCG=CFGEGGIIIG>C
@188322/1
aaacacgctgagaaagctatggttgagtgaaaaagg
+188322/1
@@@1DAD?<A@DBHGEG@EBFG<FEFE?C?FHHB@@
@4810438/1
cttaaattcaactgaaatatagaatacaccccttaatcagctacaacagt
+4810438/1
CCCFFFFFHHHHHJIJJJJJJJIIJJJJJJJJJJJJJJJJJJJJJIJJJB
@1739045/1
caacaagctgcatggggtagacaacaaactccaccacaggaacctcaagc
+1739045/1
B@@DFFDFHHHHDGIIHCAEFFIIJIJJIIJJJJEIIJIFGIHGIIJEGB
@1739326/1
caacaaggaggtaaaaagaagaaacaaaaacaacctgaacaacaagctgc
+1739326/1
CCCFFFFFHHH<CFHIJGGIIJJJJIJJJIJJJJIIDIJJJFIJGGHIGG
@1739327/1
caacaaggaggtaaaaagaagaaacaaaaacaacctgaacaacaagctgc
+1739327/1
CCCFFFFFHHHCFHJIIJJJIIIJIGIJJJJJJJJIIJJJJJIJFHGIFI
@190155/1
aaacagaatctagccaaacacacatagtacctctccacaaaaagggaaat
+190155/1
CCCFFFFFHHHHHJJJJJJIJIJJJJJIIJJJJJJJJJJJJJJJJJJIJJ
@4811496/1
cttaaattgccatccagttgctgggcaaccaacgttcttttataaaataa
+4811496/1
CCCFFFFFHHHHHJJJJHIJIIIIIIJJJJJIJJFHJIJJJJJJJJJJJI
@4811802/1
cttaaatttaaccgaaatatagaatacaccccttaatcagctacaacagt
+4811802/1
==?DDDFFHGHDDGGIGHCHHGIIIIIIIIIIIIIECGHIIEHGIIHIIF
@4811803/1
cttaaatttaaccgaaatatagaatacaccccttaatcagctacaacagt
+4811803/1
@@@DDDBDFFFBDF@GIIIF<A>H9CEABFFIFEFC<BGFFIFECGFCCD
@4811804/1
cttaaatttaaccgaaatatagaatacaccccttaatcagctacaacagt
+4811804/1
@CCDFFFFHHHHHJJJJJJJIIJJJJJJJJJJJJJJJJJJJJJJIJJJJG
@4811805/1
cttaaatttaaccgaaatatagaatacaccccttaatcagctacaacagt
+4811805/1
BCCFFFFFHHHHHJGJJJJJJJJJJJIJJJJJJJJJJJJIJJJJJJJJJG
@4811806/1
cttaaatttaaccgaaatatagaatacaccccttaatcagctacaacagt
+4811806/1
C@@FFFFFHHHHHGHGIIJIIIGIJJIJJJJJJJJJJJJHJJIHJJJJJD
@4811807/1
cttaaatttaaccgaaatatagaatacaccccttaatcagctacaacagt
+4811807/1
CCCDFFDFHBFFHDEIGBBFHGCHGHHGIIIIIIGIGIGGHHHIIIGIF?
@4811808/1
cttaaatttaaccgaaatatagaatacaccccttaatcagctacaacagt
+4811808/1
CCCFFFFFHFHFHGGIJGHFHABHEHIHIJJJJJIIIJGGIIJJJJJJIF
@4811809/1
cttaaatttaaccgaaatatagaatacaccccttaatcagctacaacagt
+4811809/1
CCCFFFFFHFHHHIGIJGGFGCFHGIIJJJJJIJIJIGIIIJJJJJGHED
@4811810/1
cttaaatttaaccgaaatatagaatacaccccttaatcagctacaacagt
+4811810/1
CCCFFFFFHGHDHGGIJGHGGHGHGHIIJJJJJJGIJEIIJJJJJJJJIF
@4811811/1
cttaaatttaaccgaaatatagaatacaccccttaatcagctacaacagt
+4811811/1
CCCFFFFFHGHFHGFHGIIGGFHHGIIGIJJJJIIJIJIJIJJJJIJIGB
@4811812/1
cttaaatttaaccgaaatatagaatacaccccttaatcagctacaacagt
+4811812/1
CCCFFFFFHGHFHIEGIGHHHDDHGHGEHHIJJJIIIIGGGIGIJJIIJG
@4811813/1
cttaaatttaaccgaaatatagaatacaccccttaatcagctacaacagt
+4811813/1
CCCFFFFFHGHFHIIJJIIIECEGAHHHJJIJIJJJJJJJJIJJJJJJJB
@4811814/1
cttaaatttaaccgaaatatagaatacaccccttaatcagctacaacagt
+4811814/1
CCCFFFFFHHHFHJHIJGIIJ@FHGGGJIJJIJJIJIGGIIIIIIJIFIG
@4811815/1
cttaaatttaaccgaaatatagaatacaccccttaatcagctacaacagt
+4811815/1
CCCFFFFFHHHHFIJIEHIJJGGIGIGGJJJJJIJGIJIGHJJJJJJJJB
@4811816/1
cttaaatttaaccgaaatatagaatacaccccttaatcagctacaacagt
+4811816/1
CCCFFFFFHHHHHJHIJJEGIIHIGJJJJJJJJJJJJGIGIIJJJJJJJH
@4811817/1
cttaaatttaaccgaaatatagaatacaccccttaatcagctacaacagt
+4811817/1
CCCFFFFFHHHHHJHJJJJJJIIJJJJJJJJJJJJJJJJJJJJJIJJJJG
@4811818/1
cttaaatttaaccgaaatatagaatacaccccttaatcagctacaacagt
+4811818/1
CCCFFFFFHHHHHJIJJJIJJIJJJJJJJJJJJIJJJJJIJJJIJJJIJH
@4811832/1
cttaaatttaactgaaatatagaatacaccccttaatcagctacaacagt
+4811832/1
?=;DDFFFHHHHHIJJJJJIJJJJJJJJIJJJIJJIJJJJIJJJJIJJJF
@4811833/1
cttaaatttaactgaaatatagaatacaccccttaatcagctacaacagt
+4811833/1
@@@DFFBDHAFDBGBGICG?E@BIHGIIGIIGGIGHGIIGHIIGGIIGGD
@4811834/1
cttaaatttaactgaaatatagaatacaccccttaatcagctacaacagt
+4811834/1
@@BDFFFFFGHHHIEHHJJIGIIJJJJJJJIJIJIJJJGJJJJJJJJIIF
@4811835/1
cttaaatttaactgaaatatagaatacaccccttaatcagctacaacagt
+4811835/1
@CCADFDDHDHDFHCGHDBEDEFHEHGHGIIICHGIGGGDFFGHGHGEE?
@4811836/1
cttaaatttaactgaaatatagaatacaccccttaatcagctacaacagt
+4811836/1
C@@FFFFFHHHFHJIJJIJIIIIJJJJJJJJJJJJJJJJGIIIJJJJJIF
@4811837/1
cttaaatttaactgaaatatagaatacaccccttaatcagctacaacagt
+4811837/1
C@CFFDEFHHHHGCHJJIGIJCEHIJJIIIIJJJIJJJJIJIJJJGIGGD
@4811838/1
cttaaatttaactgaaatatagaatacaccccttaatcagctacaacagt
+4811838/1
CCCDDFFDHFFFHBBGEBEGGHIIIIIIIIIGHGHEGGIIIIIIIIIIIF
@4811839/1
cttaaatttaactgaaatatagaatacaccccttaatcagctacaacagt
+4811839/1
CCCFFFFFHFHFHIHJJIIGGHIIIJIIEIJJIIJIGGJJHIJJIJJJJE
@4811840/1
cttaaatttaactgaaatatagaatacaccccttaatcagctacaacagt
+4811840/1
CCCFFFFFHFHHHGIJJGHGGFGJHJIGIIJJIJIJJIJJIJJJIJJJIF
@4811841/1
cttaaatttaactgaaatatagaatacaccccttaatcagctacaacagt
+4811841/1
CCCFFFFFHHHHHIHIJJIIIIIJJJJJJJJJJJJJJJIJJJJJJJJJJG
@4811842/1
cttaaatttaactgaaatatagaatacaccccttaatcagctacaacagt
+4811842/1
CCCFFFFFHHHHHJIJJJJJJJJJJJJJJJJJJJIIJJJJJJJJJJJIJF
@4811843/1
cttaaatttaactgaaatatagaatacaccccttaatcagctacaacagt
+4811843/1
CCCFFFFFHHHHHJJJIJJJJJJJJJJJJJJJJJJJJJJIHHIJJJJJJD
@6816453/1
gtgataatggatacaaatttgactactgtatagctttcttctcttggtga
+6816453/1
@BCFFFFFHHHHHJJJJJJJJIIJJJJJIJJIJIJJJJJJJJJIJJJGIJ
@2215373/1
cagagaggttatccttgggggaagaagccaaattgctctactctcaagaa
+2215373/1
CCCFFFFFFHHHHJJJJJJJJGIIIJJJJJJGHJIJJJJJJJJJJJJJIJ
@6817687/1
gtgatatcagccgctccgggcgttccgttggtctgattggc
+6817687/1
@@CFFFFFDBDHFIGIIGIIBH@FFHIGGBHFGEH=CHIIC
@6817688/1
gtgatatcagccgctccgggcgttccgttggtctgattggctt
+6817688/1
@@<BDFFDHFHGFGDGIIIGGBAGIGIGHIIFHII<CGGGGGG
@5841432/1
gatgaatgatgtgataaatatacctgcacacacgcatttttaaatttaaa
+5841432/1
=?1:ABDDFFHDFHIIIJIJIJIIJIIGIJJJIIHGIJJJJJJIJJJJIJ
@1210048/1
attatgttttactaatttttcaataaagtacactttatttaagaacaggg
+1210048/1
CCCFFFFFHHHHHJJJJJJJJJJJJJJJEJHIIJJJJJJJIJIJJJJJIJ
@7338850/1
tacatccttgtttatttccctttttgtggagaggtactatgtgtgtttgg
+7338850/1
CCCFFFFFHHHHHBHIJBHIEIJJJGDHIAGBFH:DHHGHGDGFGFHHEI
@5843309/1
gatgatatgatatgtatttattatattgtgaaaagggagcatttatttga
+5843309/1
CBCFFFFFHHHHHJHIJJJJJJJJIJJJJJJJJJJJJJJJJIJJJJJJJI
@681195/1
agaaagtaaagttacaccagttgaagaaatacaaacaaatgataaagata
+681195/1
CCCFFFDDHHHHHJJIJJHGIJIJHHIJJJJIJIIIJJJJIGIJJJJJJJ
@6329042/1
ggcctttcttctctttgccgtattttattttgtaaggtgaggtatttgta
+6329042/1
CC@FFFFDHHDFFGHIAFHA8@FGII@FHIIBEFHGI:DCGH:BGIIGFG
@6329043/1
ggcctttcttctctttgccgtattttattttgtaaggtgaggtatttgta
+6329043/1
CCCFFFFFHHHHHIJJJJIIEFHJJJHJJJJJGIIJJ?FHIJDHIJJJJJ
@685627/1
agaacaaacaggggagaaaagtcacgagaatttgaaaagcgagcttcatg
+685627/1
CCCFFFFFHHHHHJIJIIJJJIJJJJJJIIJJJJJJJJJJJJJJJJJJJI
@685805/1
agaacaaccattctgtacaattggtgacagaaatatggacatcaagaaat
+685805/1
CCCFFFFFHHHHHJJHIJJJJJJJHIIIJJIIJJJJIJHJIJJJJJIIJI
@5324539/1
ctttcaatcaccacattatgaaattactcatagtgtcacgggaactcata
+5324539/1
CCCFFFFFHHGHHJGGIGIIIIIJJJIJJJJJJIIIJJJJIJIIJJIIJJ
@1212914/1
attatttaataacaagacatctatacgaggatcctaggatgcattctcct
+1212914/1
CCCFFFFFGHHHHJJJJJJJJIJJJJIIIIJIJJJJIIJJJJJJJJJJJJ
@5847355/1
gatggttcttcaagagctggcaataaagaaaggctttcaatcaccacatt
+5847355/1
CCCFFDEFHHHHHJJIIJJJJJIJJJJJJJJJIJJJJIJJJIIJIJIJJI
@5847356/1
gatggttcttcaagagctggcaataaagaaaggctttcaatcaccacatt
+5847356/1
CCCFFDEFHHHHHJJJJJJJJJJJJJJJJJJJJJJJJJJJJJJJJJJJJJ
@1213508/1
attatttcagatttttcagcattcaatttatttgttattgatgattgttt
+1213508/1
CCCFFFFFHHHHHJJJJJJJJJJJJJJJJJJJJJIJHGJJIIJIJJJIJJ
@2220294/1
cagagccccgggcccagatggcattcatgcagaaccgattaagaaagggg
+2220294/1
@CCFFFFFHFHHDHIBFAGGIB?GHIIIIIIIIIIIIGHHIIIIIIIGHG
@4250489/1
ctcgcttttcaaattctcgtgactttt
+4250489/1
CC@FFFFFHDHHHGIGHIGDDBCCFHH
@4250490/1
ctcgcttttcaaattctcgtgacttttctcccct
+4250490/1
@CCFDFFFHHHHGIIBHIFII;<AFHI@HDHGIA
@4250491/1
ctcgcttttcaaattctcgtgacttttctcccctgttcttaaataaag
+4250491/1
@@@DBDDFFFAFHIIHEGCHIGHGIFFFFE@GEDGHIBHECG>GHIIE
@4250492/1
ctcgcttttcaaattctcgtgacttttctcccctgttcttaaataaagtg
+4250492/1
@CCFFFFFH<?DBFHIGIGII>EHHIIEHIHHIIIIGCBFDDHGHGGBDD
@4250493/1
ctcgcttttcaaattctcgtgacttttctcccctgttcttaaataaagtg
+4250493/1
B@@FFFFFHHHHHJJJIJJIIJJJIJJJIJIIJJGHGIJGIJJJIJIJDE
@4250494/1
ctcgcttttcaaattctcgtgacttttctcccctgttcttaaataaagtg
+4250494/1
BC<DFFFFHHHHHJJJJJJIJJJJJJJJJJJJIJJIIIJJJGIJJJJIIJ
@4250495/1
ctcgcttttcaaattctcgtgacttttctcccctgttcttaaataaagtg
+4250495/1
CCCFFFFFHGHHHJJJJJJJIIIIIJJIJJJJIGGHGHGIIJJJJJJIGG
@4250496/1
ctcgcttttcaaattctcgtgacttttctcccctgttcttaaataaagtg
+4250496/1
CCCFFFFFHGHHHJJJJJJJJEIGHIJEFHIJJGCCGEIIGGJJJJJGBG
@4250497/1
ctcgcttttcaaattctcgtgacttttctcccctgttcttaaataaagtg
+4250497/1
CCCFFFFFHHHGHJJJJJIJJGIJJJJJJIIJIJJIJJJJIIJJJJJJII
@4250498/1
ctcgcttttcaaattctcgtgacttttctcccctgttcttaaataaagtg
+4250498/1
CCCFFFFFHHHHHJJJJIJJJIJJJJJJJJJJJJJJIJIJJJJJJJIJHI
@4250499/1
ctcgcttttcaaattctcgtgacttttctcccctgttcttaaataaagtg
+4250499/1
CCCFFFFFHHHHHJJJJJJJJJJJJJJJJJJJJJJIJJJJJJJJJJIIGI
@4250500/1
ctcgcttttcaaattctcgtgacttttctcccctgtttgttcttaaataa
+4250500/1
@@<BDDFFFFGDHGGIC:<ACBGEEHIHHIFIEIH>@H@BD<B?FDHIHI
@4250501/1
ctcgcttttcaaattctcgtgacttttctcccctgtttgttcttaaataa
+4250501/1
CCCFFFFFHHHHHJJJJJJIJIJIJJJJJJJJJIIJJIJGJJJIIIJIJJ
@5848507/1
gatgtggtacacgacgaatgatgtgataaatatacctgcacacacgcatt
+5848507/1
BCCFDFFDFHHHHJJJJJJJJJJIHJJJJJJJJJJIJJIJJIIJJJJJJJ
@7344348/1
taccgattctcagccgagctgcccagtttagtggccaactcttcgtcact
+7344348/1
CCCFFFFFFHHHAGDEGH>HEHHIGGIIIIGBDDEFGGIIIIGBBGHGCH
@5850208/1
gattaagaaaggggcagacaacttcatgtacaaatacctcaccttacaaa
+5850208/1
=?1=ADDDFFHHHGIGIJJJJJJIJIJJGIJJHIIEHJIJJJJIJIIJJJ
@5850330/1
gattaaggggtgtattctatatttcagttaaatttaagaggcttttaaaa
+5850330/1
CCCFFFFFHHDFFHJJJJJJJJJJJJJJGGIIJJJJJIJJJJJJJJJJJJ
@3749895/1
ctaagtggtaagtagaaggtaagccacttaagcacacatgttacataaat
+3749895/1
?@?DD2ABH?FDAF@?AFCHEECBFBBGHHDHCHIIEGDFFGIHIIIGGI
@6333551/1
ggcgattggtcaatgttttttcttcgatgtccacgtaggttacctcgaag
+6333551/1
BCCFDFFFHHHHHJJHIJJJJHIJJJJJJJJJIJJHIIJGIJIJJJJJIJ
@6334341/1
ggcgccatccacgagccaatcttccgctaccgcgtgttccttaacaacga
+6334341/1
CCCFFFFFHHHHHJJJJJJJJJJIJIIHHJJIGEFGGIIIGGHJJJJFHH
@3753439/1
ctaataatagtgtattacctctaaagctatctactcgttatataatcatc
+3753439/1
@@?BBD?DBAHDB<CGFF<EAFDIIGEBFHGFBFHEG?EEHGFBDFGGII
@3753440/1
ctaataatagtgtattacctctaaagctatctactcgttatataatcatc
+3753440/1
CCCFFFFFHHFHHIJJJJJJJJJJJJJJJJJJJIJJJJJJJJJJJJJJJI
@7847338/1
tgttattcaatccggaagcttcacctaataactatcttattgttccaact
+7847338/1
@@?DDFFFFHHGHIJIJFGIIIEHJJIJIJJJJJJIJJIJJJIIIJIJJI
@195285/1
aaacatgtcagttatatattcacctttatatatgtcacattttgtggttc
+195285/1
CCCFFFFDHHHHHJJIIIJJJJJJJJIJIJIJJJIIGJJJIJIJGHIGHJ
@195286/1
aaacatgtcagttatatattcacctttatatgtcacattttgtggttctt
+195286/1
@@@FFFFDFDFHHGIIIGGIGIEHIJJIJJJJCHIIGJJIFIIII?FHII
@195287/1
aaacatgtcagttatatattcacctttatatgtcacattttgtggttctt
+195287/1
B@7DDFFDHHHHHJJJJJJJJJJJJJJJJJJJIIJJJJJJJJJJJJJJJJ
@6822641/1
gtgatgtttgtttcagaacaaaccgggaaaagtattatgagaatatgaaa
+6822641/1
CBCFFFEFHHHHHJJJJJJJJJJJJJIIJJIJDGIIJJJJJJJJJJJJJG
@196963/1
aaacattgaagccagatcgataaaaaaatatcgcaatattagaaattttc
+196963/1
CCCFFFFFHHHHHJJJJJJJJJIJJJJJJJIIIIIJJIJJJJJJJJJJJJ
@3235755/1
cgacgctgtactcgattatttaataacaagacatctatacgaggatccta
+3235755/1
CCCFFFFFHHHHHJJJJJJJJIJJJJJJJJIJJJJJJJJJJJJIIJJJJJ
@199035/1
aaaccaatggagcacacttttacttcagctacttgaaccgtacgtcaaat
+199035/1
CCCFFFFFHHHHHJJJJJJJJIJJJJJGIJJIJIJJJJJIJJJJIJJJJJ
@4812943/1
cttaacaacgatctggtggccaccggaaccggaagatcgaagaaagacgc
+4812943/1
CCCFFFFFHHHHHJIJIGHIJIJJJJJJJJJJIIJJJIJIJJGIJIIJHH
@5327760/1
ctttcacttcattctatcggcctttcttctctttgccgtattttattttg
+5327760/1
==?D7?DDFDAFH@CD@FEEAGDGH<EH<CBBHI>AHEC?BFHIEHIII@
@5327761/1
ctttcacttcattctatcggcctttcttctctttgccgtattttattttg
+5327761/1
CCCFFEFFHFHHHJJIJHIJEIIIJIJJJJJIJJFGIIFHGGIIGIJJJE
@690389/1
agaacgtaagatatcctaaactcacttttttccgaaaaaatatcgcaata
+690389/1
CCCFFFFFHHHHHIJJJJJJJJJIIJJJJIJIIJJJJJJGJJJEIJJJJI
@690736/1
agaacgttcgactttcacttcattctatcggcctttctt
+690736/1
@@@FDFFDDF<C?EHEFH@EFIEHGGHGHGGBGEE@<DA
@690737/1
agaacgttcgactttcacttcattctatcggcctttcttctctttgccgt
+690737/1
CCCFFFFFHHHHHJJJHJJJJHIJJJJJJJJJJIJJJJJJJJJJJJJJIG
@690902/1
agaactatggaggaatattacaataagccgaataaaaatgcaaaaaacta
+690902/1
B@<DFFFFHGGHHIIIIJJJJJJJJJJJJJJJJJJJJJJFIJIJJJJJIJ
@6825673/1
gtgatttcttagtgtcaatagtgctgccgttacttcctcaagcgctggta
+6825673/1
BBBDFFFFHHHHFHIJGHHIIIHJIJJJJJJJJJJJJJJJJJJJJJJJHI
@7853029/1
tgttgtagctgattaaggggtgtattctatatttcggttaaatttaagag
+7853029/1
?@@DBDDDDHHHHIIEFHIGDA<ACFHHGGHGHGDFB00:9BGGGGGGII
@4820975/1
cttaagaatatataatatataattgtgtccattattatataatatatcct
+4820975/1
CCCFFFFFHHHHHJJJJJJJJIJJIJJJJJJJJJJJJJJJJJJJJJJJJJ
@5850933/1
gattaatgtaggctgtttaacacaatgtgttaaagtaagaactgtgttaa
+5850933/1
CCCFFFFFHHHHHJJGIIIGIHGGIIJEFHGIJJJFFHHJIJJFHIJIIJ
@3759719/1
ctaatattcgattcgataggtgctttgtctggttaactttagtgggaagg
+3759719/1
CC@FFFFFGHDDHIJIBFIICFHIJIIHGIIJJJJIIJIJIICGHGGIII
@3760021/1
ctaatattgcgatatttttttatcgatctggcttcaatgtttgaatgatg
+3760021/1
C@@FFFFFDHDFHGIIJJJJJDFGGGIIJJJIJJIHIIIHIIGEIIGGII
@6341188/1
ggctaattttaacaaccatcccactgtacgagaattcggtttttcagttt
+6341188/1
@7@FFFFFHGHHHJJJJJJJJJJJJJFHIIJJIIIJIIJIJJJJJIJIJI
@3760848/1
ctaatattttttagtgaacctctctaacgtctttatagaatgtcaatgtt
+3760848/1
@@@DBBDDHHHH?A<CEFCH?EBFFCHACCFDHIEBGCGHGGDHGIEGDH
@5852868/1
gattatacgaaagatctagaaaactacagatatataaaatcaagagtaac
+5852868/1
CCCFFFFFHHHHGIJJJJIIJJJJJJJIJJJIIIJJJJJJJJJJIJDGGG
@6342518/1
ggctcacaagatgtggcaatccttgcaggatttacccgtggagggtaaca
+6342518/1
CCCFFFFFHHHFHGIJJHJJJJJJJJJJIJJJJJJJJJHIIJJJJ?DFGI
@5854957/1
gattcctaatattttttagtgaacctctctaacgtctttatagaatgtca
+5854957/1
CBCFFFFFHHHHHJJJJJJHGIIJJJJJJJJJJJIJJJJJJJJJJJIJJJ
@203474/1
aaaccttttacttaaggttaatgccaagttaaatggtactaatcattttc
+203474/1
C@CFFFFFHHHHHJJJJFIIJIJJJIGJJIJJJIIJGGHIIJJJJJJJJJ
@7346660/1
tacgaacttccatagattcaaatgaagtaaacaacatacgtttttcattt
+7346660/1
CCCFFFFFHHHHHJJJJJJJJJJJJJJHIJJJJJJJJIIIGHIJJJJJJJ
@2746071/1
cccatcactttgtcatcgaacgatgtcaccacctgattggtgatatcagc
+2746071/1
CCCFFFFFHHHHHJJJJJJJJJJIJHIJJJJJJJJJJJJJHHIJJJJJIJ
@7348764/1
tacgcgcgaaaaccattatgttttactaatttttcaataaaatacacttt
+7348764/1
B@<DFFFFHHHHHJJJJJJJJJJJJJJJIJJJJJJJJJJJIJJJJJJIJJ
@1223674/1
attcacctttatatgtcacattttgtggttctttaacgaaatgtcaagag
+1223674/1
@BCFDFFFHHHFHJIIIIJIHIEHJFFHHIIJJJJIJCHIEGIHIIGHII
@2747670/1
cccatctcaggtaagttccaatgagactttcaaccacatcagcgataaac
+2747670/1
@<@DFFDFH>FFHEIGHHIIIGHCHHIIIIIIIIIIIIIIIHGIIIIIBH
@1753343/1
caacacttcgactacagatattcgcacttgcagtcccaatatcaaactac
+1753343/1
CCCFFFFFHFGHHJJJIIIHGGIIIIIIGIJJJFHIJJIJJJJJHJJIJI
@1224809/1
attcacttatgaatgtggcataggttctgtcaaaactgttgcgactagca
+1224809/1
@CCFFFFFFHHHHJJAGIGHEHGHCHHIJJJIJJJGIIHGFIGJIEIGGI
@4822310/1
cttaagcacacatgttacataaatgtcaaaatttgacataatttgtggac
+4822310/1
@CCFFDDFGHHFHJIJJIJJJJHGHIEHIJIIJIGJJIIJIJJIIGHGHI
@4822311/1
cttaagcacacatgttacataaatgtcaaaatttgacataatttgtggac
+4822311/1
BB?DDFFFHHGHHJJJJJJJJJJJJJGJJJJIJGJIIIJIIJJJJIIJIJ
@4822312/1
cttaagcacacatgttacataaatgtcaaaatttgacataatttgtggac
+4822312/1
CCCFFFFFHHHHHIIJJJJJJJIIJIGJIJGIJIICHGHHEHIJJGHGHJ
@6344848/1
ggctgctgttgtttcgctccaggttgttgctgtgaaacttgcggtttacc
+6344848/1
CCCFFFFFHHHHHJJIJIIIGIJCFGHIIIJJGGIJJJIJIJJJEHIIJJ
@2753154/1
cccattggctggctccaagagatgtgcatgtcccgcagatggccaccacc
+2753154/1
@@@DDDDDHHHF@GGHEGGAF;CC<FDHGIEGIHEHEGBDFGGGHIIIII
@6830379/1
gtgcaatcttcttttccggaaaatgctcgaaaactcaattggcgcacatt
+6830379/1
B1:DDFFFHHFFHJJJJJJIJJJJIJIJJJJJJJJIJJJJIIIIJJJJIJ
@6830380/1
gtgcaatcttcttttccggaaaatgctcgaaaactcaattggcgcacatt
+6830380/1
CBCFFFFFHHHHHJJJJJJIJJJJIJJJJJJJJJJJJJJJIIIHIIJJJJ
@6830381/1
gtgcaatcttcttttccggaaaatgctcgaaaactcaattggcgcacatt
+6830381/1
CCCFFFFFHHHHHJJJJJJIJJJJJJJJJJJJJJJIIJJJJJJJJJJIJJ
@4826212/1
cttaagtggcttaccttctacttaccacttagcagaacccgataaagcgt
+4826212/1
CCCFFDDDHHHGDHHEHEGAHFFDHGGHGEEHGIEGIIIEHIIIIIIEHF
@4826213/1
cttaagtggcttaccttctacttaccacttagcagaacccgataaagcgt
+4826213/1
CCCFFFDDHHHHHJJIJGHIJJJJJJEIIJJJJJJJJIJJJIJIIJJJJH
@5855607/1
gattctcatgacagaaatttaaacgttccagcaggtacttgcgtggacac
+5855607/1
B@@DFFFFHHHHHJJJJJJJJJJJJJIJJJJJJJJFDHIIJJIHIJJJJJ
@5856532/1
gattgaataacattaaatatttctggagcctcaaaacgctagtaaaggta
+5856532/1
B@=DDFFFHHHHHJJJJJJJJJJJJJJJJJJJJJIJJJJJIJHIJJJJDG
@4257920/1
ctcggccggaccgattcagcccccaccaagggaagggggcggccccc
+4257920/1
CCCFFFFFHFGHGGIIIJIGGIJJGIJIJIIJGIIIHHD@@B1@@BD
@4257921/1
ctcggccggaccgattcagcccccaccaagggaagggggcggcccccatc
+4257921/1
@@@DDDDDADFHHFII>FGGHIIHGGIIGGICEHEAA>BCDDBDDBDB<?
@4257922/1
ctcggccggaccgattcagcccccaccaagggaagggggcggcccccatc
+4257922/1
CCCFFFFFHGHHHJJJIJGIJJJJJJIGIHIJJIJIHHFDDDCDDDDBCD
@6832064/1
gtgcagctataccttcatctgttaacttcgtagctcctttaaaagacatt
+6832064/1
CCCFFFFFHHHHHJJJJJJJGJJIJJJJJJJJJJJIJIJJJJIJJJJJJJ
@4259902/1
ctcggctgctcatcatgccctcgagtacctcaaaatcatgaccaaaaa
+4259902/1
CCCFFFFFFBDHFGEFEEGHBEDGF?FGHAF@DHIEG@DHHEG@EHGI
@4259903/1
ctcggctgctcatcatgccctcgagtacctcaaaatcatgaccaaaaag
+4259903/1
C@CFFFFFDHHFFGGG@EHHEEGGE9CBGDHCHII<9BFEGEG>GHHI?
@4259904/1
ctcggctgctcatcatgccctcgagtacctcaaaatcatgaccaaaaag
+4259904/1
CCCFFFFFGHHHGIGHHIHIBGFGICGGIGHIIJJGGGHIIIIJJJJJD
@2235745/1
cagatcgataaaaaaatatcgcaatattagaaattttcaaatattcttcg
+2235745/1
@BBFFFFDHHHGGGGGIGIHIIGIHIIGGIIGFHGJIIJIGHHJJIIIJJ
@2235746/1
cagatcgataaaaaaatatcgcaatattagaaattttcaaatattcttcg
+2235746/1
CCCDDFFDHFGHHIJJIIIJIJIIJJJJIIIIHIIJJGJJIJIJIIJIIG
@2235747/1
cagatcgataaaaaaatatcgcaatattagaaattttcaaatattcttcg
+2235747/1
CCCFFFFFHHHHHJJJJJJIIJIIJJJJJJJIGIJJJIJJJJIJJIIJJJ
@2235748/1
cagatcgataaaaaaatatcgcaatattagaaattttcaaatattcttcg
+2235748/1
CCCFFFFFHHHHHJJJJJJIJJJJJJJJJJJJJJJJJJJJJJIJJJIIJJ
@6834601/1
gtgccaatttcgcggaatttcaacacatgacaagcgatggtgaactgcct
+6834601/1
@@@DDDDDHHHHHII@HGHI@FHEHGGIIIIIIIIIGFHIBGDGGGGGHE
@1755235/1
caacagcaacctggagcgagacaacagcaccctggtcctccacaacagca
+1755235/1
CCCFFFFFHHHHHJIIIIJJIIJJJJJJJJJJJJJGHIJJJJIJJJIJGI
@1755397/1
caacagcaccctggtcctccacaacagcaagctcctccgcaacagcaacc
+1755397/1
CCCFFFFFHHHHHJHIIIIJJJJJJIIGIJGFIJJIGIJJJIJFHGIJII
@1226150/1
attcagcaggttttttaacagtttgaaaaccttgataaatgaaagaaatt
+1226150/1
CCCFFFFFHHFHHJJJJJJJJIIJIJJJJJJJIJIJJJJJJJJJJJJJJJ
@1226151/1
attcagcaggttttttaacagtttgaaaaccttgataaatggaacgaaat
+1226151/1
CCCFFFFFHHDHHJJJJJJIJHIJJJJJJJJJJJJJJJJJJIHIJIIIJJ
@1226152/1
attcagcaggttttttaacagtttgaaaaccttgataaatggaacgaaat
+1226152/1
CCCFFFFFHHFHHJJJJJJJJHJJJJJJJJJJJJJJJJJJJJJJJJIJJJ
@1226153/1
attcagcaggttttttaacagtttgaaaaccttgataaatggaacgaaat
+1226153/1
CCCFFFFFHHHHHJJJJJJJIJJJJJJIJJIJJJIJJGGIIJJIJJJHIJ
@1226230/1
attcagcccccaccaagggaagggggcggcccccatcccaacagaagggg
+1226230/1
BBBFFDFFHHHHHJJIJJIEGIIGHHJIFCDDDDBCCDDDDDBBCCC@BB
@6835631/1
gtgccccttgcggttaccccttctgttgggatgggggccgccccc
+6835631/1
CCCFFFFFHGHHHHIIJJJJJJIJFIJIJJHIJJJJJIIG4=DCD
@1227196/1
attcagtatcgatagataatattgatgattataattaataactagtgcct
+1227196/1
CCCFFFDFHHHFHGIIIIJJJJJIJIGJJIJJJIJIJIJJJJJJGGIJJI
@7352323/1
tactatttttgtatgcacaaaattcgttctacatatgaaacatgtcagtt
+7352323/1
<@@FFFFFGHGHFGIJJIIJJJIICHIIIIGIJJJJJJJIIJJJIIDGGG
@7352651/1
tactcgttatataatcatcattcaaacattgaagccagatcgataaaaaa
+7352651/1
CCCFFFFFHHHHHJJJJJJJJJJJJJJJJJIJJJJJJJIIJJJJJJJJJJ
@1757929/1
caacagtcaacatttcccacctttttcactcaaccatagctttctcagcg
+1757929/1
@@CFFFDDHHHFHJFJJJJIIIIJIGFGHIJJJJJIEHGJJJIIJJJJJG
@1757930/1
caacagtcaacatttcccacctttttcactcaaccatagctttctcagcg
+1757930/1
CCCFFFDFHHHHHJJJJJJJJJJIIJJJJJJJJJJJIGIIJIGIIIIJIJ
@1757931/1
caacagtcaacatttcccacctttttcactcaaccatagctttctcagcg
+1757931/1
CCCFFFDFHHHHHJJJJJJJJJJJJJJJJJJJJJJJJJJJJJJJJJJJIJ
@1757932/1
caacagtcaacatttcccacctttttcactcaaccatagctttctcagcg
+1757932/1
CCCFFFFFHHHDHJJJJJIJJJJJJJJJJJJJJJJJIIIIJJJJJJJJHJ
@698882/1
agaagatgttatagtctagagcccaataaaaatgaagaaatggttgctga
+698882/1
CCCFFFFFHHHHHJIJJJJJJJJJJJJJJJJIJJJJJJJJJJJHIIJJJI
@5857765/1
gattgccacatcttgtgagccgccattctcttggctagcttctttgactt
+5857765/1
C@CFFFFFHGGGGJJBGHIIJJIJGHHIEHGGD@CHGIGCGGGIID>GHB
@6842546/1
gtgctgccgttacttcctcaagcgctggtaacgctttatcgggttctgct
+6842546/1
?=?DDDDFHFFHHIGGGEHHHGIIIGHFIGIFGHEIICDF?FGFDAHIEI
@4830683/1
cttaatcagctacaacagtcaacatttcccacctttttcactcaaccata
+4830683/1
:?14AABBAFDAF@FHBBCFHHIGHEHHIEHIIIIIGEGECFHIGGDDGI
@4830684/1
cttaatcagctacaacagtcaacatttcccacctttttcactcaaccata
+4830684/1
@?<DBD;DF><::AEFEA:EEFHIIAH>C>F?:FAFGFEEEGD>BGEGF9
@4830685/1
cttaatcagctacaacagtcaacatttcccacctttttcactcaaccata
+4830685/1
CCCFFFFFHHHHHIJFGGDFHIDHIJJJJJIJJIJIJJIGIJJIJJJIHI
@4830686/1
cttaatcagctacaacagtcaacatttcccacctttttcactcaaccata
+4830686/1
CCCFFFFFHHHHHJJJJJIHIIJJJJJJJJJJJJJJJJJIJJJJJJJJJI
@4830687/1
cttaatcagctacaacagtcaacatttcccacctttttcactcaaccata
+4830687/1
CCCFFFFFHHHHHJJJJJIIJJJJJJJJJJJIJJJJJJJJIJJJJIJJJI
@4830688/1
cttaatcagctacaacagtcaacatttcccacctttttcactcaaccata
+4830688/1
CCCFFFFFHHHHHJJJJJIIJJJJJJJJJJJJIIJJJJJJJJJJJJJJIJ
@4830689/1
cttaatcagctacaacagtcaacatttcccacctttttcactcaaccata
+4830689/1
CCCFFFFFHHHHHJJJJJJJJJJJJJJJJJJJJJJJJJJJJJJJJJJJJI
@5343008/1
ctttcctttatgtccacaaattatgtcaaattttgacatttatgtaacat
+5343008/1
CCCFFFFFHHHDHIJJJGIJGGCIGIJJJJJJJJHIJJJJJIIIIIIJJI
@1229410/1
attcatgcagaaccgattaagaaaggggcagacaacttcatgtacaaata
+1229410/1
CCCFFFFFHHHHHJJJIJJJJJJJJJJJJJJJJJIJJJIJJJIIIJIJJI
@6848268/1
gtggaactgtgaaactttgtgggactgctggttgcccaacttggtaatct
+6848268/1
@BBFFFFFHHHHHJIJJJIIJJJJJIJJJJIIJJJJJJJIJJJJHIIJIJ
@7358565/1
tagaacgacgctatcatatcaaaaactggagttccttggtgatgctgtgc
+7358565/1
CCCFFFFFHGHHGJJJJJJJJJJJJJJJJJJIJJJJJJJHHIJIJJJJJH
@7359209/1
tagaagagcaagagattacttctctgcaaagtaaagcggctgtaaatcaa
+7359209/1
CCCFFFFFHHHHGJJJJJJJJJJJJJJJJJJGIJJJJIJJJJHIJIJJJI
@1761685/1
caacatccagccggataagtgccctcgaaaggttaacagagaaatcatcg
+1761685/1
CCCFFFFFHHHHHJGGGJJIIJJJJJJIIIIJFHIJJGHEFHJJGJJIJE
@6349647/1
ggcttttaaaatttaacgtttagcagtcttctttttagaataacattgac
+6349647/1
CCCFFFFFHHHHHJJJJJHIJJJJJIHJJIJJJJJJJIIJJJJIJJJJJJ
@3249703/1
cgactttttactatttttgtatgcacaaaattcgttctacatatgaaaca
+3249703/1
@@@DFFFFHGHFDHHJJJGGCHBHIIIIGJIJHJJJJJJIGJGIIIIIJJ
@3768489/1
ctaattctatgcaaagtatagcttgtaaaattagttgctatccttctctt
+3768489/1
CCCFFFFFHHHGHJJIGHJJJJJJIHJJJJJJJJIJJJJJJJJJJJJJJJ
@3768490/1
ctaattctatgcaaagtatagcttgtaaaattagttgctatccttctctt
+3768490/1
CCCFFFFFHHHHFIJJGJJIJJIJJHIJJJJJJJJJJIJJJJJJJJJJJJ
@2758220/1
ccccaagcttgaggttgttgttgtggaggtgaagggtgatgttgtctcgc
+2758220/1
@@@DDFDDHHFFFGAFH@FG@HHGHGEHIDGIGGIIBG=BGIIJJJJIGE
@2758242/1
ccccaaggataacctctctgtcggtagatttcc
+2758242/1
CCCFFFFFHHHHHJJJJJJJIIEI12??BGH9?
@4266343/1
ctcggtgcaacagatccgtaagctatccagctccgacgtactatgcccat
+4266343/1
CCCFFDFFHHGHHJJIJIJJIJIJIIIJJGIJJIIIJJJIIJIJIJJJJI
@7360576/1
tagaatgtcaatgttattctaaaaagaagactgctaaacgttaaatttta
+7360576/1
BCCFFFFDHHHHHIJJJJJJJJJJJJJJJIJJGIJIJJJJHIGJJJJJJJ
@1766873/1
caacatttcccacctttttcactcaaccatagctttctcagcgtgtttaa
+1766873/1
@@CFFFDEHHHHHJIJJJGGHHGIIIJJJGIJEIJJIJJEHGICGDHG<B
@2240794/1
cagatgttggtccgccacactgtagagaattcacttatgaatgtggcata
+2240794/1
CCCFFFDFHHHHHJJJIJIJJJHIJIIJJJJJIJJJJJJJJJJHIJJJJI
@2240795/1
cagatgttggtccgccacactgtagagaattcacttatgaatgtggcata
+2240795/1
CCCFFFEFHHHHHJJJJJJJJJIIJJJJJJJJIJJJJJJJJJJJJJJJII
@7365086/1
tagaggttgtacccaaacttttcggggtgcaatcttcttttccggaaaat
+7365086/1
C@CDFFEFHHGHHIJJJJJJJJJJIJJFGIIJJJJJJJJJJJIIIFHGHG
@205996/1
aaacgatattctacaggatttattattagagtgtcctcgtgaggaagagg
+205996/1
CCCFFFFFHHHHHJJJJHJJJHIJJJJJJJJHHHIJJJJGIIJJIJJJJI
@5862584/1
gatttctcaacttgtttccgtgagtt
+5862584/1
@;@DD?AD<F:DF?FDBBIGI;<<3<
@5862585/1
gatttctcaacttgtttccgtgagttgctgaacaaatttgaaaaaaccag
+5862585/1
BCBFFFFFHHHHHJIJJJJJHIIIIIJJJJJJJJJJJJJJJJJJJJJJJJ
@5862896/1
gatttcttagtgtcaatagtgctgccgttacttcctcaagcgctggtaac
+5862896/1
CBCFFFFFHHHHHIGIHJJIJIIJJJIJJJIJIJJIJJJGGIJHHGIJJI
@7862798/1
ttaaatttaaaaatgcgtgtgtgcaggtatatttatcacatcattcgtcg
+7862798/1
CCCFFFFFGHHHHIJJJHHFGEGIIJJGHIJJJJJJJJJJJJJJJJJHIJ
@6353728/1
gggaaataaaatcggatgaagaccctgagagtata
+6353728/1
1?@1BDD??DAFFBFC;EFFFFCAFGF91:?C9?G
@3251269/1
cgagaaatgaccttagcagacctcttgataggcgagatttggaagttttc
+3251269/1
@CCFFFFFHFHHGJJGIIJGIJEGIJJJJIJIIIAE@GGIEHBGIDGGIH
@3251270/1
cgagaaatgaccttagcagacctcttgataggcgagatttggaagttttc
+3251270/1
CC@FFFFFHFFHHJJJIJJJJJIJJJJJIJJIJJJJHIIJJIJJJFHJJI
@208130/1
aaacgctgaaaaattccgtcggcaagaagttggccgatttgcagactctc
+208130/1
CCCFFFFFHHHHHJJJJJGIIJJJJJJJJHIJJJJJGIIIJJJIIJJIJJ
@1236219/1
attccgcgaaattggcactggcaagtcaaagaagctagccaagagaatgg
+1236219/1
CC@FFFFFHHHHHJJJJJJJJJJJJHIJJJJJJJJJJIJJIJJIJJJIJI
@1236998/1
attcctaatattttttagtgaacctctctaacgtctttatagaatgtcaa
+1236998/1
CCCFFFFFHHHHHJJJJJHIJJJJJJJJJJJJJIJJJJJJJIIIIIHJIJ
@1237417/1
attcctccatagttcttacatccttgtttatttccctttttgtggagagg
+1237417/1
=B1=DDFFHHHHHIJJJJJJJJJJJJJJJJJIJJJGGIJJJJHHJGHGHG
@1237418/1
attcctccatagttcttacatccttgtttatttccctttttgtggagagg
+1237418/1
CCCFFFFFHHHHHJJJJJJJIJJJJJIJJIIJJIJJIJJJJGIIJGIHIJ
@7367131/1
tagatggatacgataaatttgaaagacacattggttacaagtttgcagac
+7367131/1
CCCFFFFFHGHHHIJJJJJJIJJJJJJJJJIGIIIJJJJJJIIJJIIJJJ
@6855675/1
gtggagggtaacaatctgccttctacatttgcgagtgacgaagagactct
+6855675/1
CBCFFFFFAFHHHJIJIIJJIJIJJJIJJJJJJIJDGHIJJJJJIGGIJI
@707812/1
agaatcagcactgaatcaaaaaattctccatcgttacaataagttattcg
+707812/1
CCCFFFFFGHHHHJJJJJJJJJJIJJIJJJIIIGHIIJJJJJJIJJJJJI
@3252821/1
cgagaacgttcatgaaggaaagttgagtcatttgaggtctaaacaagtta
+3252821/1
BCBFFFFFHHHHHJIJJJGIJJHHIIJHHIJJJIJJJDGHIJJJJJJHII
@6858264/1
gtggatggcgccctcgatttggaccag
+6858264/1
@=?DDBABC:DDFGBD@?FEB??EDC9
@3772381/1
ctaatttgtgtaattgaagttcgtattatttcctcgaaatcaataatgca
+3772381/1
@?@FFDFFHFDHHGIIHIJGHEEH@HIGGGIHFFE:DHIGIE@DGEFGII
@3772708/1
ctaattttacaagctatactttgcatagaattagtggtttttttctaaaa
+3772708/1
CCCFFFFFHHHHHIJJIJJJJJJJJJJJHIIJJJHHJIJJJJJJJJJJJH
@3772709/1
ctaattttacaagctatactttgcatagaattagtggtttttttctaaaa
+3772709/1
CCCFFFFFHHHHHJJJJJJJJJJJJIIJJIIGIIFHEEGIJJJJJIIJIH
@4838781/1
cttacaaaataaaatacggcaaagagaagaaaggccgatagaatg
+4838781/1
@@@;DBDDFB<:?<AEEGEFIFFFEE@GDFICDFFDG0@DFFFEE
@4838782/1
cttacaaaataaaatacggcaaagagaagaaaggccgatagaatgaagtg
+4838782/1
C@CFFFFFHHGHHIHHIIIIGJJJJJEGHIJIJHGGIFHIIIJGGJIJDF
@3773512/1
ctaatttttcaataaagtacactttatttaagaacaggggagaaaagtca
+3773512/1
CCCFFFFFHDHHFIIJGAFFHHGHJGIIJJJHIJJGIJIJGIGGIJIDGI
@2765244/1
ccccatcccaacagaaggggtaaccgcaaggggcacggaccacttcacgg
+2765244/1
CCCFFFFFHHHHGJIJJJJJCFHJIGIJJJJJIJIIIIJIIJJJHGHHHF
@5867726/1
gatttttctgatagtgaatcagatatgtatgatgaagattcggatac
+5867726/1
@;?DDDBBF<:CCFCEGHIDHEEIIIGIIIICDHIGHHIIIIICEEG
@210424/1
aaacgtcatcatactagacttttcccattgaatccaagagattctcatga
+210424/1
CCCFFDFFHHHHHJJJJIJJJJJJJJJIJJJJJJJJJIJJJJJJJJJJII
@7370884/1
tagcagtcttctttttagaataacattgacattctataaagacgttagag
+7370884/1
@<@DFFFDFHCFHIIIICGGIIIGHIIIIIIIIIIIIIGFHIIIEHIIGD
@4272482/1
ctcgtacttcggcacttgtaacttgttcaaattgtccatccgatactcca
+4272482/1
CCCFFFFFHHHHHJJJJJGHJJIJJIIJJJJJJJJJJJJJJJJJJJJJJI
@4272483/1
ctcgtacttcggcacttgtaacttgttcaaattgtccatccgatactcca
+4272483/1
CCCFFFFFHHHHHJJJJJIIJJJJJJJJJJJJJJJJIJJJJJGJJJJJJI
@210902/1
aaacgttaaattttaaaagcctcttaaattcaactgaaatatagaataca
+210902/1
CCCFFFFFHHHHHJJJJJJJJJJJJJJJJJJJIJJJJJJJJJJIIJIJIJ
@210904/1
aaacgttaaattttaaaagcctcttaaatttaaccgaaatatagaataca
+210904/1
CCCFFFFDHHHHHJJJJJIGIJJJGJJJJIJIJIGIIJGIJJJJIJJJJI
@1240993/1
attcgagcagcatgcaagagagtccaaagagaaggttatgaaccggcaat
+1240993/1
CCCFFFFFHHHHHJIJJIJJJJIJJJJJJJIIIJJHHIFIJJJJJJIJJJ
@1241466/1
attcgataggtgctttgtctggttaactttagtgggaaggtttaggtatt
+1241466/1
CCCFFFFFHHDHHJJJJIIIJJGHJJJJJJJJIGJJJJJJFHIJJJDGHI
@1241467/1
attcgataggtgctttgtctggttaactttagtgggaaggtttaggtatt
+1241467/1
CCCFFFFFHHFHHJJJJGGIJJEHJJJJJJJJEHIJIGIJDGHGIJ?GII
@1772466/1
caaccatctccagatccattattactacccctgtcacaacatgagcttaa
+1772466/1
CCCFFFFFHHHHHJJJJJJJJJJJIJJJGJJJJIJJIJJJJJJIJJJJJJ
@6860734/1
gtggcaaccaattatcgtgaggatcaaattttgtagctatcataaactct
+6860734/1
@@@DFFFFHGHHHJIIJGIIJJIJJJJJJJJJJHIIJIIIJIJIJIJJJI
@711582/1
agacaaagcacctatcgaatcgaatattagtagcaagatccgagatgtgg
+711582/1
CCCFFFFFHHHHHJJJJJJJJFCHEDEGFCCEGHII?DDHH@FGIGEFEH
@3776259/1
ctacaacagtcaacatttcccacctttttcactcaaccatagctttctca
+3776259/1
CCCFFFFFGHHHHJJJJJJJJJJJJJJJJJJJJJIJJJJJIJJJJJJJJI
@3776260/1
ctacaacagtcaacatttcccacctttttcactcaaccatagctttctca
+3776260/1
CCCFFFFFHHHHHIJJJJJJJJJGJIJJJJJJJJJJJIGIHIIJJJJJJI
@3776261/1
ctacaacagtcaacatttcccacctttttcactcaaccatagctttctca
+3776261/1
CCCFFFFFHHHHHJJJJJJJJIJJJJJJJIIJJJJJJJJIIJIJJJJJJI
@7372604/1
tagcgatctcctgcaagaactgaacaaagttgaagtccttggcgttgaag
+7372604/1
CCCFFFFFHHHHH9FHIIGIIJJJJIJGJIFEHHJGHIJIJFGIIGIJGG
@7372605/1
tagcgatctcctgcaagaactgaacaaagttgaagtccttggcgttgaag
+7372605/1
CCCFFFFFHHHHHJJJJIJJJJIJJJJJJIJIJIJHIJJJJJJJIJJIIJ
@3776307/1
ctacaacataatctaatcaatgttactatttccgatgaagtgtccacatc
+3776307/1
CCCFFFFFHHHHHJJJIJJJJJHJJIJJJJIJJJJJJJJJIJJJJJJJJI
@7868649/1
ttaagttacaacatacaacaacatatctcttgatttttctcgaattgtgg
+7868649/1
CCCFFDDFHHHHGIJJJJJHGIJIIIIJJJIJCHIIJJIJJJDEGHIFHG
@3258148/1
cgagaatttgaaaagcgagcttcatgatcccctgaagaatatatcttgaa
+3258148/1
@@<DDFFFHFDHHJGGFFFEDHGIJJIJIIJJGGHIIJJIJJJJJJJIDF
@3258149/1
cgagaatttgaaaagcgagcttcatgatcccctgaagaatatcttga
+3258149/1
BB@FDFFFHGHHHJIGGHJJBHHJIJJJJJJJIIIJIIJJJJJJJII
@7374536/1
tagctttagaggtaatacactattattaggcactagttattaattataat
+7374536/1
CCCFFFFFHHHHDHIJJJJJJJJJGJJJJJJJJJJJIJJJJGJJJJJJJJ
@1243049/1
attcgattcgataggtgctttgtctggttaactttagtgggaaggtttag
+1243049/1
CCCFFFFFHHHHHJJCGHIJJGHGIGIEHGIJIJJGHGGIJIIIH:DG;F
@2249631/1
cagcaactcacggaaacaagttgagaaatcctttagttttccttttttat
+2249631/1
CCCFFFFFHHHHHJJJJJIJJJIIIJJIJJJJJJJJIJJJJJJJJJJJJJ
@7375990/1
taggaatccactacaaggttttcaatagggcattctaacatgtcaaaatt
+7375990/1
CCCFFFFFHHHHHJJJJJFHIJJJJJJJJJJJIJJJIJJJJJJJJJJJJJ
@2250549/1
cagcaagctgctcctccacaacaacaacctcaagcttggggtcaaccaca
+2250549/1
@@@BDBAAFDH<FBAGHI9BBFGEHGEHC?GG??FBB@G?F0?DGF@GII
@214171/1
aaactatagagaaaccagaattacaggaaatggataattataggattgga
+214171/1
CCCFFBDDFHDHHJJIIJJGGIIHIJIGIDGIGEHJIIGGGJBAGHHEED
@6861989/1
gtggcattttgacatttatgtgacataatttgcaacatttgacgtacggt
+6861989/1
@@@FFFFFGHBFHGIJJGJFIHGIJIJIIJJJJJIJJJJJJJJJIIJJJH
@6862056/1
gtggccaccagatcgttgttaaggaacacgcggtagcggaagattggctc
+6862056/1
CCCFFFFFHHHHGJGGEHHHIIGGIJIGIJJJJFHIJJIEBIHEHHHGHH
@2251005/1
cagcaagttcttggctgccgaatgtttggcgtctttcttcgatcttccgg
+2251005/1
CCCFFFEDHHDHHJJIJIJIEHJIHIIIJJJIJJIIIIJIIEGIGIGIIH
@6862335/1
gtggccgtctgctacggaacaggcaaaactccgaaggaagccaagggctc
+6862335/1
@CCFDFFFHHHHHJJJJJJJEHIJJJJJJJJJJJJJJJIIJJJJJJJJJJ
@6862336/1
gtggccgtctgctacggaacaggcaaaactccgaaggaagccaagggctc
+6862336/1
CBCFFFFFHHHHGJJJJJJJIHIJJJJJJJJJJJJIIJIIIJJJJJJGIJ
@6862337/1
gtggccgtctgctacggaacaggcaaaactccgaaggaagccaagggctc
+6862337/1
CCCFFFFDHHHGHJJIJIJGGGIGJJJJJIJJIJJIIIIFFGIJJJJIIJ
@6864197/1
gtgggaaggtttaggtatttgtggtatctgtcgatgttgccagaacgtaa
+6864197/1
CBCFFFFFHDFHFJJAFHIJIHGIHIJJJJIJJGJJIIJJIJJJJJJIIE
@713162/1
agacaacttcatgtacaaatacctcaccttacaaaataaaatacggcaaa
+713162/1
?@?DDDAACC?FB2AFHHBH@HGBHIIGIFIBACGGFGIEGCGG<;FADD
@713163/1
agacaacttcatgtacaaatacctcaccttacaaaataaaatacggcaaa
+713163/1
@@@FFFFFHAHHHCGGGFHGHJHIIIGIJIEGIJJJJJJJJJJGGIIJJH
@713164/1
agacaacttcatgtacaaatacctcaccttacaaaataaaatacggcaaa
+713164/1
CCCFFFFFGFHHHIJJIIJIGIJJJJJIJJJJIIJJGIJJJJIH?HGIIH
@713165/1
agacaacttcatgtacaaatacctcaccttacaaaataaaatacggcaaa
+713165/1
CCCFFFFFHHHHHJJJJJJJJJJJJJJHIIIIIIJJJEIJJJJJJJJIJG
@5351364/1
ctttcgtataatcgttaacactgcctgtagtttgatattgggactgcaag
+5351364/1
CCCFFFDFHHHHHJJJJJJIJGIJJJJIIJFGIJIJJGIJJJFFEHIJII
@3258303/1
cgagacaacagcaccctggtcctccacaacagcaagctcctccgcaacag
+3258303/1
CCCFFFFFHHHHHJJJJJJFHIIIJJJJJJJJJJIIJIIJJJJJJJJJJG
@7870945/1
ttaatcagctacaacagtcaacatttcccacctttttcactcaaccatag
+7870945/1
CC@FFFFFHHGHHJJJJGHIJJJJJJJJIJJJJJJJJIJIJJJJJJJIJI
@2256300/1
cagcactattgacactaagaaatcacagagccccgggcccagatggcatt
+2256300/1
?@;=BDEFHHDHHIIIIGIIIIIIGGHDGIFIEGABHHIGGIDHCHIGHD
@2256301/1
cagcactattgacactaagaaatcacagagccccgggcccagatggcatt
+2256301/1
CCCFFFFFHHHHHJJJJJJIJJHIIHIGJIIJJJJIIJJJJIJGIJIJJI
@2256302/1
cagcactattgacactaagaaatcacagagccccgggcccagatggcatt
+2256302/1
CCCFFFFFHHHHHJJJJJJJJJIJJJJIIIJJJJJJIHJJJJJJJJJJJJ
@7377625/1
taggattggatctatgactgtgtatcgatagctgttcactttttggtcat
+7377625/1
CCCFFFFFHGHHHJJIJJJJHGHJJJJGIJJJIJIIIFHIIJJJGEDHIJ
@4845537/1
cttacatccttgtttatttccctttttgtggagaggtactatgtgtgttt
+4845537/1
@@@DDDDDHHHFAGIAFII?II@HHIIDEFH?C:EH1?FDBFDDFDGHGI
@4845538/1
cttacatccttgtttatttccctttttgtggagaggtactatgtgtgttt
+4845538/1
@@@DFDEDHGHGCACDHIICFH>HHIIGEEHGIAGIDGFHHGIHHDGGDG
@5352618/1
ctttcgtgtggtagtccctcttcgtgttcca
+5352618/1
@@@DBBDBCFDDF?EBDFEC;F:3CA<CF94
@5352619/1
ctttcgtgtggtagtccctcttcgtgttccatttcatagaatggtggtgg
+5352619/1
CCCFFFDFHHHHHIIJJJJJJJJJIJIIJJJJJJJJJJJJJJJJDGHADH
@6360307/1
gggaattatacatttccagagattgttcactttggaattagacctccaca
+6360307/1
BCCDDEFFHGHHHIJJIIJJJGGIIHJHJIJIJJJJJJJJJJJIJJJGHJ
@4850489/1
cttaccttctacttaccacttagcagaacccgataaagcgttaccagcgc
+4850489/1
@CCADDDDDHFHBDHDHGIIIHHIIIGHIIIIHIIIIIIIGGIIIGGIII
@7873355/1
ttacaaaataaaatacggcaaagagaagaaaggccgatagaatgaagtga
+7873355/1
CCCFFFFFHHHHHJJJJJJJJJJJJJJJJJJJJJJJJJIJJJJIJJJHIJ
@6361407/1
gggaatttaaggcatctattatacaaaaacaatgtgaattagatgctggt
+6361407/1
BBCDDFFFGHHHHJIJJJJJIJJJJJJJJJJGGIGGIJJGGIIIJFIJC9
@2769422/1
cccccgacgaacttcttgatcaagactcccaccatcatacatttcgatga
+2769422/1
CCCFFFFFHHHHHJJJJIIJJJJIJJJJJJJJJJIIJJJJJJJJJJJJJJ
@2259462/1
cagcaggttttttaacagtttgaaaaccttgataaatggaacgaaattaa
+2259462/1
@@@DDDD3DFFFFBG<CEAFH?<HHIFIEGB<DDGFEEIDFFEEFIEFFI
@2259463/1
cagcaggttttttaacagtttgaaaaccttgataaatggaacgaaattaa
+2259463/1
@@@DDDDBBDBFFIIGBAFGG9<?C<@C@CDDF<CFG9B9B>D07?DGDF
@2259464/1
cagcaggttttttaacagtttgaaaaccttgataaatggaacgaaattaa
+2259464/1
CCCFFFFBFHHHHIJHGIEHICFHJJJJJJJJJIJJJJJJJJJIJJJJIJ
@2259929/1
cagcagtcccacaaagtttcacagttccacaaaacgctgaaaaattccgt
+2259929/1
CCCFFFFFHHGHHJJJFHJIJJJJJJJJJJJJIJIJJJIJJJJJJJIIJF
@2259930/1
cagcagtcccacaaagtttcacagttccacaaaacgctgaaaaattccgt
+2259930/1
CCCFFFFFHHHHHJJIEHJJJJJJJJJJJJJJJJJJJJJJJJJJJJJJJG
@6869478/1
gtggtactatgacaacttaaactatcctccacctacacaagctcaataca
+6869478/1
??@DDFFFHHHHHIJJIGHJJJJJEHIJIIJJJIJJJJJDHIIJGJIJJI
@6870152/1
gtggtatctgtcgatgttgccagaacgtaagatatcctaaactcactttt
+6870152/1
BBCFFFFFHHHHHIJJIJJJJJGIIIIIJJJJJJJJJJJJJJJJJJJJJJ
@4852917/1
cttacgttctggcaacatcgacagataccacaaatacctaaaccttccca
+4852917/1
CCCFFFDDHGHHGJJGIIJGIGIJJJGJJIIJIIJJJJJJJIGHIIIIJJ
@6870939/1
gtggtcacttttcgcgcaaaggtaaaatcgttctagacatactttatgct
+6870939/1
@@@DDDBEGHHHHJJGEEHJGI@BEHIFGDBHIGGEIGIGG@FGEGEIHG
@6870940/1
gtggtcacttttcgcgcaaaggtaaaatcgttctagacatactttatgct
+6870940/1
@@@DDDDDHHHHHIHFA8FH>H9CFHIG@GHIEGDGEGH@DGEHH<CCFC
@6871239/1
gtggtcgatattgttttacgttgtgctccttcacaaaatctacttcaagt
+6871239/1
??@DA:@D1<<A:ACFFADEFG=?CFFBFEFFFEFEGF9BFCABD?FCEF
@718077/1
agacatctatacgaggatcctaggatgcattctcctggtgctttgacgga
+718077/1
CCCFFFFFHHHHHJJJJIJJJJJJJJJJJJIJJJJJJJFHHJJJJJJJJF
@6872222/1
gtggtggccatctgcgggacatgcacatctcttggagccagccaatggga
+6872222/1
@@@FDDFFHHHHGJJJJJEHGIJGGIIIIGIIIEIGIIIEHIJEEHIJJG
@4281989/1
ctcgtcgttgttgaagtcggctcgacggaccaagttgttgatttcgcgtt
+4281989/1
CCCFFFFFHHHHHJJJHIJJJJJJGIIIGGIIGIGGHHHGHIJJFFHFFD
@5879438/1
gcaaagacgcaataagtgatacaagaaaatatacagactaaagaaacgct
+5879438/1
CCCFFFFFDHGHGJJJFHIJJJIIJIIJJJJJHIJIGIIIIIJIJJIJJG
@5880759/1
gcaaagtatagaggttgtacccaaacttttcggggtgcaatcttcttttc
+5880759/1
CCCFFFDDHHHHHJEFHHIJJJIJJIJJJJJIEHI?DFHGJJJJJJJJJI
@5880760/1
gcaaagtatagaggttgtacccaaacttttcggggtgcaatcttcttttc
+5880760/1
CCCFFFDEHHHHHJGIJHIJJJJJJJJJJJJJJJI@GHIJJJJJJJJJJJ
@5880761/1
gcaaagtatagaggttgtacccaaacttttcggggtgcaatcttcttttc
+5880761/1
CCCFFFDFFHHHHJGIJIIJJJJJIJJJJJJJJJJ:DGGIIJIIJJJJJI
@5880762/1
gcaaagtatagaggttgtacccaaacttttcggggtgcaatcttcttttc
+5880762/1
CCCFFFDFHHHHHJGIJJJJJJIJIJJIJJIJJJJGIIIJJJJJJJJJJJ
@6364099/1
gggactgaaagacactaagattaccaagttgggcaaccagcagtcccaca
+6364099/1
CCCFFFFFHHHHGJJJIIJIJJJJJJJJJJJIJGIGIGIIJJJJJJJJIJ
@1248695/1
attcgggactgaaagacactaagattaccaagttgggcaaccagcagtcc
+1248695/1
=<?A??DDD?=ABDHGBGGFGHEGCHHGHGADF@FE@GB689B;2?@G>G
@5882105/1
gcaaatatgatgtaatctttgtcgtcgtaccaaatagcggaccacaatat
+5882105/1
CCCFFFFFHHHHHHIIJJJJJJJJGIJGIJJJJJJIJJJIJIJJJHIJJJ
@5882308/1
gcaaatcaatcaatttgcctcgaaatctaaggttatattacttttatgaa
+5882308/1
C@CFFEAEHFFHGIJJIGEEHGBGIJIJIJIICEHGJJGIGIJIJIJIHD
@5882309/1
gcaaatcaatcaatttgcctcgaaatctaaggttatattacttttatgaa
+5882309/1
CCCFFFFFHHHHHIJJJJJJJJJJJIJJJGIIEHHJJJJJJJJJJJJJJJ
@5360524/1
ctttcttaatcggttctgcatgaatgccatctgggcccggggctctgtga
+5360524/1
CCCFFFFFHHGFHCGEDFHGGIIJGGGIIGGGGGJJIJIJIJ><A@@=D7
@6875826/1
gtggtttttttctaaaatcaatttacatattatttttgacttgaataaat
+6875826/1
BBBFDFFFHHHHHJJIIIHIGJJIJJJJIJJJJIJJJIHGIJJJJJJJJJ
@7384049/1
tagtgggaaggtttaggtatttgtggtatctgtcgatgttgccagaacgt
+7384049/1
@@@DDFFFHHGAFEGEI:CFHI@EHIFEHIIGIIIGIGIGIEIIIFIIIF
@7384110/1
tagtgtattacctctaaagctatctactcgttatataatcatcattcaaa
+7384110/1
=@@4AADDFHHHHJJIJIJJJJJJJJIJJJJJFIIIGIGIJIJJJJJJJJ
@7384111/1
tagtgtattacctctaaagctatctactcgttatataatcatcattcaaa
+7384111/1
BCCDFFFFHHHHHJJJJJIJJIJJJJJJJJIJJJJJJJJJJJJJJJJIJJ
@3265808/1
cgagcagcatgcaagagagtccaaagagaaggttatgaaccggcaataac
+3265808/1
CCCFFFFFHHHHHJJJJIJIJIIJJJJJIJJJFGIJIJJJJJJJJJJJJJ
@722399/1
agacgcaataagtgatacaagaaaatatacagactaaagaaacgctcgtg
+722399/1
;??7B1ADFFFB<EF<F@:33:AFCB@DFBB<?CFE@9FBDFFB>FFF@C
@7880689/1
ttacgcgcgaaaaccattatgttttactaatttttcaataaaatacactt
+7880689/1
CCCFFFFFHHHHHJJJJJJJJIJJJJJJJIJJJJJIJJJJJJJJJJJJIJ
@7880690/1
ttacgcgcgaaaaccattatgttttactaatttttcaataaagtacactt
+7880690/1
CCCFFFFFHHHHHJJJJJJJJJIJJJIJJJJJJJJJJIJJJJJGHIIJJJ
@7385659/1
tataaaatgatgaaaccggagatcgaacagtttagcaataaagtacccaa
+7385659/1
CCCFFFFFHHHHHJJJJJJGIHJIIIHJJJHIIIIJJIJJJJJBFHIJJJ
@3266909/1
cgagcattttccggaaaagaagattgcaccccgaaaagtttgggtacaac
+3266909/1
CCCFFFDFHHHHHIGIJJGGHBGHGHIGIJJJIJJJJIGHIIJJ@GHIHJ
@3267007/1
cgagccaatcttccgctaccgcgtgttccttaacaacgatctggtggcca
+3267007/1
@@@DDDDDFFFHFH>ECEGHAF::??GGGBHEG<FH;@B=C9=C=FHGH;
@6877389/1
gtgtaatgaaatggccggatctacagacccagaaaattcggccgtagttc
+6877389/1
@@@DDFFFHHFGGIJJIJGGIGJJJJJJIGEHHIHIIJJJJIJJIJJCDH
@7881370/1
ttacgtattttctatgtcacatgttcactcggtgcaacagatccgtaagc
+7881370/1
@@1ADDFFHHHHHIIIIIIIIIIIIIIIIIIGHIIIIIIIIIIIIIIIII
@3267325/1
cgagcccttggcttccttcggagttttgcctgttccgtagcagacggcca
+3267325/1
CCCFFFFFHHHHHJIJGIIGIBG@FHJIJJIIIEGJDGGJIGIIIJJFII
@6877675/1
gtgtaattgaagttcgtattatttcctcgaaatcaataatgcaatgtgtt
+6877675/1
@BBDFFFFGHHHHJJJIJJJIJJJJJIJJJJJIJJJJJJIIIJBHIFGIJ
@6877676/1
gtgtaattgaagttcgtattatttcctcgaaatcaataatgcaatgtgtt
+6877676/1
BB@DDFFFHHGHHIJJGIJJJJJJIJJJJJJJJJJJIJJJJJIIJJIIJJ
@6877677/1
gtgtaattgaagttcgtattatttcctcgaaatcaataatgcaatgtgtt
+6877677/1
BB@DFFFFHHHHHIJJIIJJJJJJJJJJJJJJJJJJJIJJJJIJJJHIHI
@6877678/1
gtgtaattgaagttcgtattatttcctcgaaatcaataatgcaatgtgtt
+6877678/1
BBBDDFFFGHHGHIJJGIGIGIJJJJJJJJJJJJJJIHIGHHIIJJHIGH
@6877679/1
gtgtaattgaagttcgtattatttcctcgaaatcaataatgcaatgtgtt
+6877679/1
BBBFFFFFHHHHHJJJJJJJJJJJJJJJJJJJJJJJJJJJJJIJJJHIIJ
@6877680/1
gtgtaattgaagttcgtattatttcctcgaaatcaataatgcaatgtgtt
+6877680/1
BBCFFFFFHHHHHJJJIIJJJJJJJJJJJIJJJIJJJJJJJJJIJJGIHI
@6877681/1
gtgtaattgaagttcgtattatttcctcgaaatcaataatgcaatgtgtt
+6877681/1
BC@DFFFFHFGGHJJJHIIJIJJJJIJJJIJIIIIIJGGIGHJHGIHIII
@1781631/1
caaccttctcaattaataaaagacaaagaggaaacttcaccagttaaaat
+1781631/1
B@CDDFFFHHHHHJJJJJJJJJJJJJJJIJJJJIJJJJJIJJJJJJJJJJ
@5883709/1
gcaaattatgtcacataaatgtcaaaatgccacataatttgcaaaatttt
+5883709/1
88=DDDD;==22CBC?FAII@I>:<<CEB@G?2<C?@<BF9??DD?FCGF
@5883710/1
gcaaattatgtcacataaatgtcaaaatgccacataatttgcaaaatttt
+5883710/1
CCCFFFFFHHHHHJJJJJJJJHJJJJJJIEIGIGIFIGIJJJJHIJIIJJ
@5883711/1
gcaaattatgtcacataaatgtcaaaatgccacataatttgcaaaatttt
+5883711/1
CCCFFFFFHHHHHJJJJJJJJIJIJJJJIJJJJIIJJJIJJJJJIJJJJJ
@6878306/1
gtgtactataaaatgatgaaaccggagatcgaacagtttagcaataaagt
+6878306/1
@?@ADEFFHHHHHIJIJJIJJJIBGDFHGIIJIJGGDFGGGGGIEHHJJ?
@5884755/1
gcaaatttctcaagggcacacggcaacaaaaagtgataatggatacaaat
+5884755/1
CCCFFFFFHHHHHJJJJIIJJIIJJJJJJJJJJDGIJJJJJJJIIHIJJJ
@6879761/1
gtgtatgataaataaacttttttcgggtttggaaaaatttcaaattgttc
+6879761/1
BBCDFFFFHGHHHJJJJJJJIJJJJJJFGIGJHIIJJJJJGJIJIIIGHH
@6879980/1
gtgtattacctctaaagctatctactcgttatataatcatcattcaaaca
+6879980/1
@BBDDFFFHHFGFGIJDGGIIIJIIJIJGIJJJJJJJJJJJIJJJJJJJJ
@1250241/1
attcgtcatcgctccccacgagcgtttctttagtctgtatattttcttgt
+1250241/1
@@@DB:BDH<FDHGGHIBBA?GGIFE<?F?DGB??DBGAD?4BFFCHIEH
@1250242/1
attcgtcatcgctccccacgagcgtttctttagtctgtatattttcttgt
+1250242/1
CCCFFEFFHHHHHJJJJJJJGEHGFGHJGJJGIFHIIIJJIHIJJGGICF
@5362746/1
ctttcttcgatcttccggttccggtggccaccagatcgttgttaaggaac
+5362746/1
@@@DDDDDFDFHFIIIGGEGGH<D:CFGGGGIIAF?GC?DDDFFH><CGG
@5362747/1
ctttcttcgatcttccggttccggtggccaccagatcgttgttaaggaac
+5362747/1
@B=BDEFFGHHGHJJJJJHIJJJJGIIIJJIJJJJIIJJJIJJJJJJJJJ
@5362748/1
ctttcttcgatcttccggttccggtggccaccagatcgttgttaaggaac
+5362748/1
BCBFFFFFHHHHHJJJJJHHJJGGGIJJJJJJIIJJJJHIIHHJJIJIJJ
@5362749/1
ctttcttcgatcttccggttccggtggccaccagatcgttgttaaggaac
+5362749/1
CCCFFFFFHBHHGIJJGBFEHJJGEHIGICGIGGIGHGFGH;FHIJGIIG
@5362750/1
ctttcttcgatcttccggttccggtggccaccagatcgttgttaaggaac
+5362750/1
CCCFFFFFHHHHHJIJBH@GHIEIEHIGHGIJ?GGHIJIGIGECHIJGGE
@5362751/1
ctttcttcgatcttccggttccggtggccaccagatcgttgttaaggaac
+5362751/1
CCCFFFFFHHHHHJJJJIJJJJJJJJJJJJJJJJJJJJJJJIIIIIJJJJ
@5362752/1
ctttcttcgatcttccggttccggtggccaccagatcgttgttaaggaac
+5362752/1
CCCFFFFFHHHHHJJJJJHJJJJJIJJJJJIJIJJJJJIIIIJJJJJJJJ
@5362753/1
ctttcttcgatcttccggttccggtggccaccagatcgttgttaaggaac
+5362753/1
CCCFFFFFHHHHHJJJJJIIJJIJIJJJJJIJJIJJJJIIJJJJJJJJJJ
@5363317/1
ctttcttctcttggtgaacacatactttattcgtcatcgctccccacgag
+5363317/1
==1ABDFFHHHGDIFEGHGGGGIIIJJJCHJIGCGGIIJIJJJJIIJIIG
@5363318/1
ctttcttctcttggtgaacacatactttattcgtcatcgctccccacgag
+5363318/1
@@@BBAD??BFDFG?:CFCHH@FH@FHICHGII?FGGHEGGIIIIFIIA;
@5363319/1
ctttcttctcttggtgaacacatactttattcgtcatcgctccccacgag
+5363319/1
CCCFFFFFHHFHFJCFHIEHIIHIJJJJGIJJJHIIJJIJJIJJJJJGFH
@723420/1
agacgttagagaggttcactaaaaaatattaggaatccactacaaggttt
+723420/1
@@@DFFFFHHGHGICHHEHGGHJJJJJJIJJIIJJJJJJIIIIIGIJBBF
@221486/1
aaactttacaacgatgatagtgtgtggcaaatagatgaagaaaacgagct
+221486/1
CCCFFFFFHHHHHGIJIIIJHIHIHIJJJJJJJJJJJJJJJJJJJIIJJI
@5887752/1
gcaaccagcagtcccacaaagtttcacagttccacaaaacgctgaaaaat
+5887752/1
CCCFFFFFHHHHHJJJJJJJECHIIJGIGGHIIIJJJJJIGIIGGGGHIJ
@3789520/1
ctacagatgtcgttcttagtgagagccagatcgagaaaacgagagaattt
+3789520/1
@@@DBABDFDFF<CFHHGE@?CGGBHGFE@E@B:CDHEHGFGIIGIHEAG
@6883231/1
gtgtgattgaagttcgtattatttcctcgaaatcaataatgcaatgtgtt
+6883231/1
B?BDDFFFHHHHHJJJJIJJIJJJJJJIJIJJJJJJJIJJJJJJJJFGHI
@6884258/1
gtgtggtagtccctcttcgtgttccattt
+6884258/1
@@@DDDDDFFFFFIIIIIIFF3C:C99FH
@3269660/1
cgagcttcatgatcccctgaaaaatatatcttgaagaactattatttttt
+3269660/1
CCCFFFFFGHHHHIJJJJIIIJJJJIIJIIJJJIJIGHIIJJJJIJJJJJ
@3792289/1
ctacagttatcctccagttccttcgtaccctcctcctccaattcctgcat
+3792289/1
CCCFFFFFHHHHHJJIHHIHIHIJIJI;FHIJJIIJ>DH;B<GAH>4B?@
@4294266/1
ctcgtgacttttctcccctgtttgttcttaaataaagtgtactttattga
+4294266/1
?@@?DDDDHFAFAH<BEBHBGHI?GB?FHIIIIIG>?DHFGFHIIG<?DB
@4294267/1
ctcgtgacttttctcccctgtttgttcttaaataaagtgtactttattga
+4294267/1
@@@DDD???DFFB?CGII@;AHI@EGBCHBGIGFGHA?B?FGAHIF<GBG
@4294268/1
ctcgtgacttttctcccctgtttgttcttaaataaagtgtactttattga
+4294268/1
BB@FFFFFHHHHHJJJJJJJIJJJJJJJJJJJJJJJJGHIIJJJJIJJIJ
@1253379/1
attctataaagacgttagagaggttcactaaaaaatattaggaatccact
+1253379/1
CCCFFFFFHHHHHJGIIIJGEHGHGGHICHGGIIIGJICIGGHIEHGIJB
@1253573/1
attctatatttcggttaaatttaagaggcttttaaaatttaacgtttagc
+1253573/1
CCCFFFFFHHHHHJ<3>CHHIJJIJJIJJJJJJJJJJJJJJJJJHIIJJI
@2265109/1
cagccaatgggattgcccatcactttgtcatcgaacgatgtcaccacctg
+2265109/1
?@??DD?B3B?:CF:C<?F;FF?FH@<<C<DFAEFFDDBFFGE>DD;DFB
@2265110/1
cagccaatgggattgcccatcactttgtcatcgaacgatgtcaccacctg
+2265110/1
CCCFFFFFHHHHHJJJJJJJJIJJJJJIJJJJJJJJJJIJJJJJJJJJJH
@7390145/1
tataatcatcaatattatctatcgatactgaatgtaattttttatatagt
+7390145/1
??@DBDDDF?FHHGIGGIIEIHII?HF@HHGIGIIIHGGIIIIFIGIIIF
@7390146/1
tataatcatcaatattatctatcgatactgaatgtaattttttatatagt
+7390146/1
CCCFFFFFHHHHHJJJJJJJJJJJJJJJJJIJJJHIIIJJJJJJJJJJIG
@7885956/1
ttagagatggagtatcggatggacaatttgaacaagttacaagtgccgaa
+7885956/1
BCCFFFFFHHHHDHIJJJGIIJEGHGGIJEGIEEHGFHGIGHF?GHGGGG
@4295755/1
ctcgtggatggcgccctcgatttggaccagttcgtatttgggag
+4295755/1
@@@DDDDDFHHB:@GI6BD:EGH@D3BGDH?FEE0?BGG@EHBG
@4295756/1
ctcgtggatggcgccctcgatttggaccagttcgtatttgggagtgatgc
+4295756/1
@@@DDDDDHFFHDHII:ED1CBGGI@FHGHGCHIHFIIIEGB?F;FCEHC
@4295962/1
ctcgtggggagcgatgacgaataaagtatgtgttcaccaagagaagaaag
+4295962/1
@@@FBDADDBHFHIEHHHB?G;FFHE:<>D?DHIEGEGGFHIIIIIIIIC
@4295963/1
ctcgtggggagcgatgacgaataaagtatgtgttcaccaagagaagaaag
+4295963/1
@CCFDFFFGHHHHIIIIJJIJJJJJJIIJJIIJJJJJIJJJJJJJJJJJJ
@6885188/1
gtgtgtttggctagattctgtttgacattagaagagtaaacgtcagtttg
+6885188/1
@=?DDDEFDAFBFHHHGCHAHEHIHIIJJJJJIIIJEGIHIIIJJIGIII
@6885189/1
gtgtgtttggctagattctgtttgacattcgaaaagtaaacgtcagtttg
+6885189/1
BB@DDDFFHHHHHJJJJJJIJJJJJJJJJJJJJJJJHHIIJJHIJJEHJI
@1787429/1
caacgatatgtcaaacgacgacattgagcaacttacgtattttctatgtc
+1787429/1
@;?DFFFFGHHHHJJGHGGIIJIJJIIGIIDGIJJGGGHGIJJJJJJIEC
@7392255/1
tatacctgcacacacgcatttttaaatttaaaaatttattcaagtcaaaa
+7392255/1
CCCFFFFFGHHHHJJJJJJJJJJJJJJJJJJJJJJJJJJJJIJJIIJJJJ
@6368939/1
gggagtcttgctcggcatggaggccatttcttgagagtagagcaatttgg
+6368939/1
CCCFFDFFHFHGHIJJJJJJIJJIIJJJJIGJJJJHIGHJIIIIJIJJEG
@727422/1
agagaagaaaggccgatagaatgaagtgaaagtcgaacgttcttctgggc
+727422/1
CCCFFFFFHHHHHIIJIJJIJJIJJIHIJIJIFGIIJFGIJIGICB>FHI
@4299364/1
ctcgttatataatcatcattcaaacattgaagccagatcgataaaaaaat
+4299364/1
?:?DDDDFFFHFFHIIIJIIHEIJIJDHDHIGHHGGCIIIJJIGIGIJJE
@4299365/1
ctcgttatataatcatcattcaaacattgaagccagatcgataaaaaaat
+4299365/1
@@@FDDFFGFHHGIIJGIIJJJGGHGIJJJJIJGGGGGIFIIGHIIIIH9
@4299366/1
ctcgttatataatcatcattcaaacattgaagccagatcgataaaaaaat
+4299366/1
@@CF;DDDBHBFFDBEGEIIGIJIIGEGEHG@GDGGHHGHIIGGIIEHIE
@4299367/1
ctcgttatataatcatcattcaaacattgaagccagatcgataaaaaaat
+4299367/1
@BCFDFFFHHHGHJJJJJJJJJJGJGJJJJJJJCHGGIJJJJJFFGIGGI
@4299368/1
ctcgttatataatcatcattcaaacattgaagccagatcgataaaaaaat
+4299368/1
CCCFFFFFHHGHHJJJJJJJJJJJJJJJJJJIJIIJHIGJIJIIIIJJJJ
@4299369/1
ctcgttatataatcatcattcaaacattgaagccagatcgataaaaaaat
+4299369/1
CCCFFFFFHHHHHJIJJJJJJJJJIJJJIJJJJJJJJJJJJJJJJJJJJJ
@4299370/1
ctcgttatataatcatcattcaaacattgaagccagatcgataaaaaaat
+4299370/1
CCCFFFFFHHHHHJJJJJJJJJJJJJJJJIJGIJIIJJJIJJJJIJIIJI
@1787954/1
caacgatctggtggccaccggaaccggaagatcgaagaaagacgccaaac
+1787954/1
CCCFFDDFHFFBDIGIJJJIIGGIJJIIGIGHGIIJIIIJIFFHAEEFFB
@1787955/1
caacgatctggtggccaccggaaccggaagatcgaagaaagacgccaaac
+1787955/1
CCCFFFFFGHHHHJJJJJJJJGIHIJJJIJJJIJIIJFJJJJJIJGHHFF
@1787956/1
caacgatctggtggccaccggaaccggaagatcgaagaaagacgccaaac
+1787956/1
CCCFFFFFHHHFFJIJIJJJIIJJJJJHIJJJIJGIJJJJJJJJIHGHDE
@1787957/1
caacgatctggtggccaccggaaccggaagatcgaagaaagacgccaaac
+1787957/1
CCCFFFFFHHHHHIJJGIJJJHIJJIIJJJJJIJJJJJJJIJJJJHHHFF
@1787958/1
caacgatctggtggccaccggaaccggaagatcgaagaaagacgccaaac
+1787958/1
CCCFFFFFHHHHHJJJIJJJJGIJJJJJJJJJIJJJJIJJJJIIIHHGFF
@222816/1
aaacttttcggggtgcaatcttcttttccggaaaatgctcgaaaactcaa
+222816/1
@@<DFFFFHHHHHCGIJJIJJJJJJJJJJJJJJJJJJJJJJJJJJJJJJJ
@222817/1
aaacttttcggggtgcaatcttcttttccggaaaatgctcgaaaactcaa
+222817/1
CCCFFFFFHGGHH@GHIIIIIIEHIIIIIIIIEGIIIIIIIIIIIIGGGG
@222818/1
aaacttttcggggtgcaatcttcttttccggaaaatgctcgaaaactcaa
+222818/1
CCCFFFFFHHHHHCGGIJJJJJJJJJJJJJJIJJJJJJJJIJJGIJJJJJ
@6886481/1
gtgttcaccaagagaagaaagctatacagtagtcaaatttgtatccatta
+6886481/1
B?BDFFFFHHHHHIIJJJJJJJJJJJJJJHIJGIJJJJJJJIJJJJIJJJ
@223426/1
aaacttttttcgggtttggaaaaaatttcaaattgttcaggtaaaatctt
+223426/1
CCCFFFFFHHHHHJCGIGIFHIJJJJJJIJJJJJIHIJJJJHIJJJJJJJ
@223427/1
aaacttttttcgggtttggaaaaatttcaaattgttcaggtaaaatcttg
+223427/1
@@@DDFFFFDHADIHHIFGAGIIIEEG>??BGH9DH@?B<GHIIEC<9BC
@223428/1
aaacttttttcgggtttggaaaaatttcaaattgttcaggtaaaatcttg
+223428/1
@CCFFFFFHHHHHICGHEHBGIJJGIJGIJJIJCDGGGHIDFHJJGGHHF
@223429/1
aaacttttttcgggtttggaaaaatttcaaattgttcaggtaaaatcttg
+223429/1
B@CFFFFFHHHHHIHIJJJJJIJJJJJJIIIIIGIIJJJJJJIIJJJJJJ
@223430/1
aaacttttttcgggtttggaaaaatttcaaattgttcaggtaaaatcttg
+223430/1
CCCFFFFFHHHHHICGHBH@GIIFFHIGGIIGIEFIIIEGBHGIIBFGIH
@223431/1
aaacttttttcgggtttggaaaaatttcaaattgttcaggtaaaatcttg
+223431/1
CCCFFFFFHHHHHJFHIIJIIJJJJJJJJJIJJJGIIIJJIJJJJJIJJJ
@2779996/1
ccccttcccttggtgggggctgaatcggtccggccgagtgcatcatggtc
+2779996/1
BCCFFFFFHFHHG?EHIJJIEIGIIJIJFGHBHGIG8B;?CDFEEEEEAC
@7394424/1
tatagctttcttctcttggtgaacacatactttattcgtcatcgctcccc
+7394424/1
CCCFFFFFHHGHHGIJIIJHHIJJJJJJJJIJJJJJJJCHHJJJJJJJJJ
@6888358/1
gtgtttaatttcgttccatttatcaaggttttcaaactgttaaaaaacct
+6888358/1
@@BDFFFFHHHHHHIIJIJJJHIIJJJJCHIJJJJJJJJJJJJJJJJJJI
@1257982/1
attctggtttctctatagttttgtcatacgtttttgaggcagcaaatttc
+1257982/1
@@CFFFFDHHHHHIJIJJHJJJIJJIGHIHHHJJJDGIJJJIGIJIEHIE
@6890478/1
gtgtttttgattttcgcagattccaataattcaacttgatattctttagg
+6890478/1
@@@DDDDDFFFDHII:D::CGHHIIIIIGIIGGDHIID@GEHGIIIIGII
@1259035/1
attctgtttgacattcgaaaagtaaacgtcagtttgcgtttcaatgcatc
+1259035/1
CCCFFFFFHHHHHJJJJJJIJJHHHGHIGHGIJIJJJIHJIJJJJJIIJI
@3797003/1
ctacatttgcgagtgacaaagagttggccactaaactgggcagctcggct
+3797003/1
CCCFFFFFHHHHHCGHI4CGGGHFIIIJJJJJJIJGIJJJIIIDHJJIIF
@5374754/1
ctttgaatccgtagcaggtgcaatatttttagattctggaatgtcattag
+5374754/1
CCCFFFFEHHHDFHGIIJ?EEGHGGGIJJJCGGGJGGGIFHIECFGIIFH
@6894413/1
gttaaaattagcccgtgttattccttccataatcttattc
+6894413/1
@@@DDA>BDFC8CB:EFF@HFEEEG>@FBBGGDCGCGGDH
@6894414/1
gttaaaattagcccgtgttattccttccataatcttattcttgcgtactg
+6894414/1
CCCFFFFFHHHHHIHEHGHAFHIIJHJIIIIJJJJJJJGIJGIGIJJJJH
@3800195/1
ctaccagttgaagtagcagaagtttgctatattccacaaaagtacttctt
+3800195/1
=1:ADFFFHHHHHHIJJJJJJJHGIJJJJJJJJJJJJJGIJJHIHIJJJH
@5376895/1
ctttgacattgcttgtggtcacttttcgcgcaaaggtaaaatcgttct
+5376895/1
@@@DD?DDHHFHBH<<CFEABH>HHIHEFHGCDDAGG<GHH4BABCAB
@5376896/1
ctttgacattgcttgtggtcacttttcgcgcaaaggtaaaatcgttctag
+5376896/1
1:1==ADDHDFDFIBAB;3AF?FFHH>@AHIHIFHE9BGHFHCFCFGEHF
@5376897/1
ctttgacattgcttgtggtcacttttcgcgcaaaggtaaaatcgttctag
+5376897/1
@@CFDFEFGA?DHIGFGIGIIIGIJJFD<FFGHHIJ?DHHCFCHIIEHCD
@5376898/1
ctttgacattgcttgtggtcacttttcgcgcaaaggtaaaatcgttctag
+5376898/1
B@=BDFFFHHHHHJJHIJIJJJJJJJJJJJJJJJJJFGHIIJJJJJJJJJ
@5376899/1
ctttgacattgcttgtggtcacttttcgcgcaaaggtaaaatcgttctag
+5376899/1
CCCFFFFF>F?FHJJHGIFIHGEHJJIIJIGGIJIJ?DHHJGEHEGHFCC
@5376900/1
ctttgacattgcttgtggtcacttttcgcgcaaaggtaaaatcgttctag
+5376900/1
CCCFFFFFGHHHHJIFIIIJIJJJJJIJJJJJJIIJHIJJJIJG=FHIIG
@5376901/1
ctttgacattgcttgtggtcacttttcgcgcaaaggtaaaatcgttctag
+5376901/1
CCCFFFFFHHGHDIHGIJEHHHIHJJJJJJJJJFJJBDHIJJIJGHJIJJ
@5376902/1
ctttgacattgcttgtggtcacttttcgcgcaaaggtaaaatcgttctag
+5376902/1
CCCFFFFFHHGHHJJIJJFHGGJJJJJJJJJJJJJIFGIJJJJJIJJIJJ
@5376903/1
ctttgacattgcttgtggtcacttttcgcgcaaaggtaaaatcgttctag
+5376903/1
CCCFFFFFHHHGHJJFHIFHGIGHHJEHHGIIHGGIBFHIJGGJHIJJJI
@5376904/1
ctttgacattgcttgtggtcacttttcgcgcaaaggtaaaatcgttctag
+5376904/1
CCCFFFFFHHHGHJJHIJGIIJJJJJJJJIJJJJJJFGIIIIJJIJJJIJ
@5376905/1
ctttgacattgcttgtggtcacttttcgcgcaaaggtaaaatcgttctag
+5376905/1
CCCFFFFFHHHGHJJHIJGIJJJJJJJJJIJIJJJIFGHIJJIJIIJJJJ
@5376906/1
ctttgacattgcttgtggtcacttttcgcgcaaaggtaaaatcgttctag
+5376906/1
CCCFFFFFHHHHFJJFHIFIHJJJJJIJJJIGJJJJGGIIIIIJHIIJIJ
@5376907/1
ctttgacattgcttgtggtcacttttcgcgcaaaggtaaaatcgttctag
+5376907/1
CCCFFFFFHHHHHIJHIJDIHIIJJJJJJJIIJJJJBGHIJJIJHIIJJI
@5376908/1
ctttgacattgcttgtggtcacttttcgcgcaaaggtaaaatcgttctag
+5376908/1
CCCFFFFFHHHHHJICGIGEGIIJJJJJJJJGIGHHDGGIHEIIBGGIJJ
@5376909/1
ctttgacattgcttgtggtcacttttcgcgcaaaggtaaaatcgttctag
+5376909/1
CCCFFFFFHHHHHJIHIJHIIJJJJJJJJJJIJJJJHGJJJJJJIIJJJJ
@5376910/1
ctttgacattgcttgtggtcacttttcgcgcaaaggtaaaatcgttctag
+5376910/1
CCCFFFFFHHHHHJJGHIGIGIHJJJJJJIJIJJJJDGIJJGGJIJJJJJ
@5376911/1
ctttgacattgcttgtggtcacttttcgcgcaaaggtaaaatcgttctag
+5376911/1
CCCFFFFFHHHHHJJGIJFIJJJJJJJJJJJJJJJJGHJJJJIJHIJJJJ
@5376912/1
ctttgacattgcttgtggtcacttttcgcgcaaaggtaaaatcgttctag
+5376912/1
CCCFFFFFHHHHHJJGIJIJIJJJJJJJJJIJJIJJHIJIJJIJHIJJJJ
@5376913/1
ctttgacattgcttgtggtcacttttcgcgcaaaggtaaaatcgttctag
+5376913/1
CCCFFFFFHHHHHJJGIJIJIJJJJJJJJJJJJIJJFGIIJJJJGGJJJJ
@2268753/1
cagccgagcccttggcttccttcggagttttgcctgttccgtagcagacg
+2268753/1
C@CFFFFFHHGHGIJJIIGIBFECHDFDHHICGIFDF>DHGDGIIFIHHG
@7396405/1
tatatattatatattcttaagttacaatatacaacaacatatctcttgat
+7396405/1
@@@DDFDFDDHHHGHFGGFDEIIGGHIIIIJIJJJGEGHIJJIEGGHJEH
@7396429/1
tatatattcacctttatatgtcacattttgtggttctttaacgaaatgtc
+7396429/1
CCCFFFFFHHHHDHIJJJJJJJJJJJJJJJJJJHJJJJJJJIIJJJJJIH
@1791035/1
caacgcgttgctcctggccgatcagatacgcagaacagttgctgaggctc
+1791035/1
CC<DFFFFHHGHHJIJJIJJEGIIIJJJJJJIJJJJFJJJJJJIJJJJHH
@2782664/1
cccgaacaagccaatcagaccaacggaacgcccggagcgg
+2782664/1
@?@BDFDFFHHHHBHIEEFEHIIGIIICGIDGGIIAA8@E
@2782665/1
cccgaacaagccaatcagaccaacggaacgcccggagcggct
+2782665/1
CCCFFFFFHHHHHIJJJJJJJJIJJFIGIGIIJGHBGGIHFB
@2782666/1
cccgaacaagccaatcagaccaacggaacgcccggagcggctgatatcac
+2782666/1
C@@FFFFFHHHHHJJJJIJJJIJJJJJJJJJJJJIJJJJHHFDACCCCCC
@2782667/1
cccgaacaagccaatcagaccaacggaacgcccggagcggctgatatcac
+2782667/1
CC@DFFDFGDDFHIFEFIHJJJJJGJJJEDGIIIEBAEHEE9=@3>CCDC
@2782668/1
cccgaacaagccaatcagaccaacggaacgcccggagcggctgatatcac
+2782668/1
CCCFFDDFHFHHHJIJIGHGIJJJIJJIJDIJJGGGGHIGHFD@9>;>5;
@2782669/1
cccgaacaagccaatcagaccaacggaacgcccggagcggctgatatcac
+2782669/1
CCCFFFFFHHHHHJJJIJJIJIJJJJJJJIIJJJIJIIIHHFDAACCCCA
@5891613/1
gcaagactcccgtcagcgtcctccaggagttgctgagccgtcgcgg
+5891613/1
@@@DDDDDFHHF;ECFEHGGH;?F;EE3C1?@D9?:BDB@6@@F@A
@7397842/1
tatattgtgaaaagggagcatttatttgatgcaaagtatagaggttgtac
+7397842/1
CCCFFFFDHHHHHJJJJJJJJJJJJJJJJIJJJJIJHIJJJJJJHIIHII
@5892733/1
gcaagatccgagatgtggtacacgacgaatgatgtgataaatatacctgc
+5892733/1
CCCFFFFFHHHHHIJGIJFHHIJJJJJJJJJJJJGHGIJGIJJJJIJJJJ
@731069/1
agagagtccaaagagaaggttatgaaccggcaataactttccttgttgtc
+731069/1
CCCFFFFFHHGHGIJJIIIEHIJGJIJIIIJJJJJJJIJJDGIIIJJDBF
@5893589/1
gcaagattctggcatctaatttttcaaatgcgctagaaactgaaaaaccg
+5893589/1
@C@FFDEFHHHFFGJIJJIJJJJJIJIIJJJGJJFIIJGJJJHIJJIIID
@5893590/1
gcaagattctggcatctaatttttcaaatgcgctagaaactgaaaaaccg
+5893590/1
CCCFFEFFHHHHHJJJJJJJJJJJJJJJJJJJJJJJJJJJJJJJJJJJJJ
@225355/1
aaagaaacgctcgtggggagcgatgacgaataaagtatgtgttcaccaag
+225355/1
CCCFFFFFHHHHHGIGJJHIIJHIJJJJJJIJJIJFHIJHHHIJJJJJHH
@5894648/1
gcaagctgctcctccacaacaacaacctcaagcttggggtcaaccacagg
+5894648/1
CCCFFFFFHHHHHJJIJJJJJJJJJJJJJJIIJJJJJJJHIJJJJJIJJJ
@5896360/1
gcaagtcaaagaagctagccaagagaatggcggctcacaa
+5896360/1
CCCFFFFFHHHHHJIJJJIJIIIJJJJJJJJJJ>6@<B8=
@5896361/1
gcaagtcaaagaagctagccaagagaatggcggctcacaagatgtggcaa
+5896361/1
CCCFFDFFHHHHHJJJJJJJJJJJJIJJJJIJJD:F@GCG>@=C@FG2;D
@5896362/1
gcaagtcaaagaagctagccaagagaatggcggctcacaagatgtggcaa
+5896362/1
CCCFFFFFHHHHHJJJJJIJIJIJIJJIJJJJJ@?D@FFH9C=C@@F;@E
@3275548/1
cgagggcgccatccacgagccaatcttccgctaccgcgtgttccttaaca
+3275548/1
CCCFFFFFHHHGHJJIJJJIJGIJJJJIJJIIIJIBBH@EEFFFEFFDEE
@2784515/1
cccgaataccgattctcagccgagctgcccagtttagtggccaactcttc
+2784515/1
@@@FFFFFHHHDDGDEFGIIIDGHIIIIIIIIIIIFEDHGIIIHIGHIII
@4868772/1
cttagatttcgaggcaaattgattgatttg
+4868772/1
???DD?DDDFDDDE:?EE?F922C92:EE4
@4868773/1
cttagatttcgaggcaaattgattgatttgcccagcacaaacttggagaa
+4868773/1
111=BDDFHHHGHHHIJJJJJIJJIIIJJIJJJJIJJJJJJJJJIIGJIG
@4868774/1
cttagatttcgaggcaaattgattgatttgcccagcacaaacttggagaa
+4868774/1
CCCFDFDFHHHHFHAGHIHIDFHHICBGIBAHJBDEDGHIIIGIFHCH@H
@4868775/1
cttagatttcgaggcaaattgattgatttgcccagcacaaacttggagaa
+4868775/1
CCCFFFFFGGDFFHHEHJGGGGHIIIJJJIJJJBFHCGDHHIIJBHEHGG
@4868776/1
cttagatttcgaggcaaattgattgatttgcccagcacaaacttggagaa
+4868776/1
CCCFFFFFHGFHFIEIIJIJABHHGEHIJIIJJIHICGGJJJJJJICHDG
@736080/1
agagggactaccacacgaaaggcagttcaccatcgcttgtcatgtgttga
+736080/1
BC@:DDFFHHHHHJJJJJIJIIIJJHIIIJJJJJJJJJJIJJIJIIIIJJ
@7401154/1
tatcacatcattcgtcgtgtaccacatctcggatcttgctactaatattc
+7401154/1
CCCFFFFFHHHHHIIIIIH?CEHEFBAEBFCE8CDBG4<BDGG@BDB@F<
@7401227/1
tatcaccaatcaggtggtgacatcgttcgatgacaaagtgatgggcaatc
+7401227/1
CCCFFFFFHHHHHJFHIDHIJJJJJJJJJIIJIJJJJJGHJJIJJJJIJJ
@3803046/1
ctacccgtccgcccattttgaatagaccaaccatgatcatgggcgctgac
+3803046/1
CCCFFFDDHHGHHJGHJJJEGHGIHJJJIGIJEGIJIHGIJJJIIJIJJI
@6897700/1
gttaaagtaagaactgtgttaaaaatgaattctcaaacggcgttaaacct
+6897700/1
CCCFFFFDFHHHHJJJFHJJJIJJJJIJJJJJJJJJJJJIIJGIJJIJJJ
@736571/1
agaggttatccttgggggaagaagccaaattgctctactctcaagaaatg
+736571/1
@@?=BBDDHFFHHIJJJGGGIJJJJIJJIJIGGHIIGIJJJJJJIJJJFH
@736739/1
agaggttgtacccaaacttttcggggtgcaatcttctttt
+736739/1
@@@BDFFFFFHBFIIIDHIIIIGHC6CGHIHIGIGHEGGB
@2275190/1
cagcgcttgaggaagtaacggcagcactattgacactaagaaatcac
+2275190/1
C@CFFFFFHHGHHJJEGIGJIIGGCFH<FEHGF@?FAFHDGHIDF8C
@2275191/1
cagcgcttgaggaagtaacggcagcactattgacactaagaaatcac
+2275191/1
CBCFFFFFGHHHGIJGHIIIJIJJIGGADGIACGGH@FHBFHI@FDH
@5379489/1
ctttgacttgccagtgccaatttcgcggaatttcaacacatgacaagcga
+5379489/1
CCCFFFFFHHHHHJEHGIIJJJJJGJJJFIJJJHIJGEGHGIIIEIJDHI
@2788428/1
cccgataaagcgttaccagcgcttgaggaagtaacggcagcac
+2788428/1
CC@FFFFFHBFHFGIJIJJGIIIJJIIJIJJDHHJJJJIJJJG
@2788429/1
cccgataaagcgttaccagcgcttgaggaagtaacggcagcactattgac
+2788429/1
C@@FFFFFHHHHHJJJJJJJJJIIIIJJJJJFGIHGGIGIDE@@EC;@DH
@2788430/1
cccgataaagcgttaccagcgcttgaggaagtaacggcagcactattgac
+2788430/1
CCCFFFFFHHHHHJJJJJJIJJJJJIJJJIJHIIIIGIIIBGGIIJIA@E
@5379923/1
ctttgactttttactatttttgtatgcacaaaattcgttctacatatgaa
+5379923/1
@@CFBBDDHHHHBFH@FHIII@AEHHIIIGHIIGIGGGGEIGHHGGFGII
@5380408/1
ctttgagaccgatgggtcggccttcgcgtccgaggttcggtctcctcggg
+5380408/1
CCCFFFFFFHFHHIJIHEGGGHHGJIIGHHIJGHGEHFFDDDCDDDDDBB
@738101/1
agagtgtcctcgtgaggaagaggaatttgaacagttaccatctactatca
+738101/1
BBBFDDDFHHHHHJGHIFHIIJJIJJJJJJJJJJJIIJJJJJJJJJJJJG
@5897347/1
gcaagttcttggctgccgaatgtttggcgtctttcttcgatcttccggtt
+5897347/1
@@@DDDDDHHDDHII@FAFBGE2CEGH>DDGHIIGGGIIGF?BBGHEDIA
@5897348/1
gcaagttcttggctgccgaatgtttggcgtctttcttcgatcttccggtt
+5897348/1
CCCFFFFFHHHHHIJEIGEGIG@HGHCEHFHDHHBGHF=BCDFBDFFHAG
@1792188/1
caacggaacgcccggagcggctgatatcaccaatcaggtggtgacatcgt
+1792188/1
CCCFFFFFHHHHHIIIIIEHGBH>BFGGDHIAHAFEDH=EE:??@??CB=
@5898269/1
gcaataactttccttgttgtccagaaacgtcatcatactagacttttccc
+5898269/1
CCCFFFFFDHGHHJEIGGBHIIIIJJIGIDFHIJJHGGHIJECGFGHIIJ
@6377065/1
gggcaatcccattggctggctccaagagatgtgcatgtcccgcagatggc
+6377065/1
@@?DDDFFHHHHHIJJJIJGEGIEHHGGGEH?DHGGGFHIJIIEGGHHII
@7893589/1
ttataatcatcaatattatctatcgatactgaatgtaattttttatatag
+7893589/1
BBCDDEFFHHHHHJJJJIIIGIJIIHJJGIJJJIIIIBHIGGHHGJJJIG
@3279333/1
cgagtagatagctttagaggtaatacactattattaggcactagttatta
+3279333/1
?@?DA?DDDHHDHHIEE<HH<FHFGGIIIIIIIIIEEHEEHGIIGICGGG
@3279334/1
cgagtagatagctttagaggtaatacactattattaggcactagttatta
+3279334/1
@@?DBDDDBFHHFIIDGEHH:CHHEHIIIEHIIIIIHIIIHIIIIGHIII
@3279335/1
cgagtagatagctttagaggtaatacactattattaggcactagttatta
+3279335/1
B<<DDDFFHHHHHIJEHGIJBGGJJJJJJJJJJJJIJJJJJJJJHIGIJJ
@3279336/1
cgagtagatagctttagaggtaatacactattattaggcactagttatta
+3279336/1
BB@DDDFFFHGHGHGFGEIJGHHIIIIJIIJJJJGIHEDHIJJIHIIJJJ
@1796872/1
caacgtcttggtatcatctaacgttctggaagagggtgtagatgtaccca
+1796872/1
@C@ADFFFHADDFIIIIIIHHIIJIGIIJHIJJJJJCF@FHIGIGIIJJJ
@2789213/1
cccgatgatatgatatgtatttattatattgtgaaaagggagcatttatt
+2789213/1
CCCFFFFFHHHGHJJIJIJJJJEGJJJJJJJIJJJJJJIJJJJJJJIJJJ
@7404611/1
tatccatttcctgtaattctggtttctctatagttttgtcatacgttttt
+7404611/1
@@@FFADDHDBBDFFHGHJJJICDFGIIIGHIHIGHIJCGIHFFDHGHIJ
@7405790/1
tatcgagttattgatttcgaggaataatacgaacttccatagattcaaat
+7405790/1
CCCFFFFDHHHHGGGIIIIGIJGHIJJGGIJJJJJJJJJHIHJJJJJJII
@7405841/1
tatcgatacacagtcatagatccaatcctataattatccatttcctgtaa
+7405841/1
CCCFFFFFHHHHHJJGJIJFIJJJIJJJJJJJJIJIIJIJJJJJJIJIJD
@7405850/1
tatcgatactgaatgtaattttttatatagtgccccgatgatatgatatg
+7405850/1
CCCFFFFFHHHHHJIHJJJJJJJJJJJJJJIJJJJJJGIJJJJJJIJJJI
@7406004/1
tatcgatctggcttcaatgtttgaatgatgattatataacgagtagatag
+7406004/1
B11ADDFFHHHHHJJJJJJJJJIJJJJJJJJJJJJJJJJJJIJFGIJJJJ
@1798176/1
caacgttcttttataaaataatgatgacattaacatgccctttacctgag
+1798176/1
@@@FFBDDDBHGHIIIJIJJIGIDCHEEEHHJHIGGIFIJIDGGIIJIHI
@740617/1
agataatattgatgattataattaataactagtgcctaataatagtgtat
+740617/1
CCCFFFFFHHGHHJJJJIJJIJIJJJJJJJJJHIJIJJIJJJJJIDGIIJ
@740618/1
agataatattgatgattataattaataactagtgcctaataatagtgtat
+740618/1
CCCFFFFFHHHHHJJJJJJJIJJJJJJJJJJJHIJJJJJJJGJIJDHHHJ
@232989/1
aaagaagctagccaagagaatggcggctcacaagatgtggcaatccttgc
+232989/1
@CCFFFFFHHGHHIJIJJIJIGIIJJA:D?B?G?BBFBDG9BC7=F;F9@
@232990/1
aaagaagctagccaagagaatggcggctcacaagatgtggcaatccttgc
+232990/1
CCCFFFFFHHHHHJJJJJIJJJJJJJB:@??9D???<9=F;CF;@F4@@A
@233684/1
aaagaaggggtttgttaaggaaagtagaaaactaatgtatcacttggcgt
+233684/1
CCCFFFFFHHDHHGHIGJJJJJJJGHIJJJIJJJJIJGIJJJJJJJJJJH
@7897407/1
ttatcctccagttccttcgtaccctcctcctccaattcctgcatcttata
+7897407/1
BB@FDFFFHHHHHIJJJJJJIJJJJJJJJJGHI3CAGEGB@HFHGDGDHB
@6902335/1
gttaaatttaagaggcttttaaaatttaacgtttagcagtcttcttttta
+6902335/1
@?@BDDDDH<F:AAG@@FHG<DHIHGIAHEG?FH?CDGGGGHG?DHIII?
@6902336/1
gttaaatttaagaggcttttaaaatttaacgtttagcagtcttcttttta
+6902336/1
B@BFFFFFHHGGHIJIJJJJJJJJJJJJJJJJJJJJJJJHIJJJJJJJJJ
@3281526/1
cgagtgacgaagagactctcagcttcaacgccaaggacttcaactttgtt
+3281526/1
??=D=BDDBFH?HHGBGGEHGIIIIIGEE8CFGIHGHIIGGIIGGIC>C=
@3281527/1
cgagtgacgaagagttggccactaaactgggcagctcggctgagaatcgg
+3281527/1
@@@FADDEDFFHHIFGHGIIHIEHIJJJIGIJJJJGI>BHGGEGHIIGII
@6377964/1
gggcactatataaaaaattacattcagtatcgatagataatattgatgat
+6377964/1
CCCFFFFFHHHGHJJJJJJJJJJJJJJIIIJJJJJJJJJJJJJJJJJJJJ
@6377965/1
gggcactatataaaaaattacattcagtatcgatagataatattgatgat
+6377965/1
CCCFFFFFHHHHHJJJJJJJJJJJJJJHJJJJIJJJGJJJJJJJIIJJJJ
@6378283/1
gggcagacaacttcatgtacaaatacctcaccttacaaaataaaatacgg
+6378283/1
@<@AFFFFGHGHHJJJJGHHIJJJIIJJIGJIJJIJJJJJHIIIJJJJIG
@6378284/1
gggcagacaacttcatgtacaaatacctcaccttacaaaataaaatacgg
+6378284/1
CCCFFFFFHHHHHJJJJHIJJIJJJIHIIJJJJJJJJJJJIJJJJJJJJI
@742918/1
agatatcctaaactcacttttttccgaaaaaatatcgcaatagctcaaaa
+742918/1
CCCFFFFFHHHHHJJJJJJJJJIJJJJJJJJIJJJJJJIHIIIJJJJJJI
@6902845/1
gttaaattttaaaagcctcttaaatttaactgaaatatagaatacacccc
+6902845/1
?@@DDEDFHDHHHIFEFGBGHHIGHGHIIIIGIIIIIEHHHHHIIIIIGI
@3282941/1
cgagttccaagagttctctaatgggtgatttgggtactttattgctaaac
+3282941/1
B@@FDFFFFHHDHEGHGIIIJJJJJAFFHIJJJJGIJJJJJJJIJJGIIJ
@744354/1
agatcatcgaagatttggagaatattgtggtagaccaattgaagttcttt
+744354/1
B<@FFFFFHHHGHJJJJJJJJJJJJIJIJJHIJJJJJJJJJJJJGIIIJJ
@744355/1
agatcatcgaagatttggagaatattgtggtagaccaattgaagttcttt
+744355/1
CCCFFFFFGHHHGJJJJJJJJJJJJJJIHIHHIIJJJJJJJJJJGGIJJJ
@7898536/1
ttatgaatcgtgataacatgcataaaatataataaaaatttatagttttt
+7898536/1
CCCFFEEFHHHHFGFHAGDHGGGHIJJIIGGHBHIJJJGIJIIJIDIIIJ
@4308219/1
ctcgttttctcgatctggctctcactaagaacgacatctgtagatataag
+4308219/1
BCCFDFFFGFHGHIGGIJGIJIJJJJJJJIHJIJJJJJJJIJJJJJJJJH
@6905883/1
gttaactttagtgggaaggtttaggtatttgtggtatctgtcgatgttgc
+6905883/1
CCCFFFFFHHHHGJJJJJJ;FHIJJAFIIJGEHIFHJJJIHIIIIIHHJJ
@4310131/1
ctctaaagctatctactcgttatataatcatcattcaaacattgaagcca
+4310131/1
CCCFFFFFGHHHHJIIJJJIJIJJJJJJJJJJJJJJJJJJJJJJJIJJJJ
@4310132/1
ctctaaagctatctactcgttatataatcatcattcaaacattgaagcca
+4310132/1
CCCFFFFFGHHHHJJJJJJHJIJIJJJJJJJJIJJJJJJJJJJIGIJJJI
@4310133/1
ctctaaagctatctactcgttatataatcatcattcaaacattgaagcca
+4310133/1
CCCFFFFFHHDHHHGHIGIGHIIJJGIIJJIIJIJGIGHHGHIHGCDCGI
@4310134/1
ctctaaagctatctactcgttatataatcatcattcaaacattgaagcca
+4310134/1
CCCFFFFFHHHHHJJJJJJIJJJJJJJJJJJJJJJJJJJJJJJJJJJJJJ
@1800683/1
caactaattttacaagctatactttgcatagaattagtggtttttttcta
+1800683/1
CCCFFFFFHHHHHJJJJJJJJJJJJJJIJJJIIIJJJGHIHIJJJJJJJJ
@2281079/1
cagctatccactttgccagtggccgtctgctacggaacaggcaaaactcc
+2281079/1
CCCFFFFFGHHGGGIGHJJIIGCGG?GGCCGHGIHEFHJIJIJJJJJJIJ
@2281080/1
cagctatccactttgccagtggccgtctgctacggaacaggcaaaactcc
+2281080/1
CCCFFFFFHHHHHJJJJJJJJJIJJHIIJJIIJJJJJJIJJJJJJJJJJJ
@3284572/1
cgataaaaaaatatcgcaatattagaaattttcaaatattcttcgctttt
+3284572/1
BC1DDFFFHHHHGJJIJJJIJJJIIJIIJJJJJJJJJIIJJJIJJJIJIJ
@3284573/1
cgataaaaaaatatcgcaatattagaaattttcaaatattcttcgctttt
+3284573/1
CCCFFFFFFHHHHJIJIJJJJJJIIJJJJJJJIJJJJJJJJJJJIGIJJI
@2281167/1
cagctatcgatacacagtcatagatccaatcctataattatccatttcct
+2281167/1
CC@FFFFFHHHHHIJJIHJJJJJIJJJJJJJIJJJJJJJJJJJJJJJJJJ
@2281168/1
cagctatcgatacacagtcatagatccaatcctataattatccatttcct
+2281168/1
CCCFFFFFHHHHHJJJJJJJJJJJJJJJJJJJJJJJHIIIIJJGIIJJJJ
@3285198/1
cgataaagcgttaccagcgcttgaggaagtaacggcagcactattgacac
+3285198/1
CCCFFFFFFHHHHJIHJJJIJJJIJFIIJFGHIIFGGGGFHGEGGGF>DG
@3285199/1
cgataaagcgttaccagcgcttgaggaagtaacggcagcactattgacac
+3285199/1
CCCFFFFFGGFHHJJJJJJIIJIJJJIGIDHIIJJFIJD>F<DGG;;FHI
@3285200/1
cgataaagcgttaccagcgcttgaggaagtaacggcagcactattgacac
+3285200/1
CCCFFFFFHHFHHJJIJJJIJJJJJJJJIGGIJJIIJJB;CFHGHEEHGG
@3285201/1
cgataaagcgttaccagcgcttgaggaagtaacggccgcactattgacac
+3285201/1
CC@FFFFFHHHHHJJJJJJJJJJJJJJJJGHIIJJJ0@FAGIIHHFEHHF
@7408632/1
tatctgtagtcgaagtgttgttgttgggtgactccagaagatgatggtat
+7408632/1
CCCFFFFFHHHHHIJEGHJIHIJJJJJJEGIIJJJIJJJJJJJJJIJDGI
@3286896/1
cgataagacgaatggtaaagctgctaaaaaagcaggaaaagcccaga
+3286896/1
BCCFFFFFHHHHFGIEGIJGIIIJIJJJJJJGFIJIJJJJHIEGIJI
@5907571/1
gcacactttctttcttaacctccgctttaatttcaattttacatgtgtcc
+5907571/1
CCCFFFFFHHHHHJJJJJJJJJJJJJJJJJJJJJJJJJJJJJJJJIGIJJ
@5907585/1
gcacacttttacttcagctacttgaaccgtacgtcaaatgtcgcaaatta
+5907585/1
CCCFFFFFHHHHHJJJIJJJJJJIJJIJJHHJJIJJJJJJJJJJJGJJJJ
@6382346/1
gggctcggctgctcatcatgccctcgagtacctcaaaatcatgaccaaaa
+6382346/1
@@@FFFFFHHGGGGDBGDFEHIIEHGHGBFGIDHIIIIIIGGIIIIIIGI
@7411082/1
tatgaatgtggcataggttctgtcaaaactgttgcgactagcacaacaaa
+7411082/1
=@?=DDFDABAFHGIIICIHGEHIGHIIGGEHGIEGEHGIFGIIIIIIIB
@7411083/1
tatgaatgtggcataggttctgtcaaaactgttgcgactagcacaacaaa
+7411083/1
CCCFFFFFDFHGHJJJJGHIJJHJJJJIJJJJJIJJIIJJJJJJJJIJJJ
@745351/1
agatcgataaaaaaatatcgcaatattagaaattttcaaatattcttcgc
+745351/1
@@<DFFFFGHGHHIJIIGHIJJJJIJIHIIJGHGHEHIJIIJIIJJJJJG
@745390/1
agatcgctagcgaacaatccttcgaggtaacctacgtggacatcgaagaa
+745390/1
BBCFFFFFHHHHHJJJJJIJJJJIJJJ@GIJJJJJJFHIIIJJJJJJIIJ
@6384195/1
ggggaagaagccaaattgctctactctcaagaaatggcctccatgccgag
+6384195/1
@CCFDDFDFGGHHGHIIJIIJJIGIJJJJJJJJJJJDEHGIIJEICGHGD
@240880/1
aaagaatttcatgcagcctgtgacaaaaataaaaaacatatactttcaag
+240880/1
@CCFFFFFHFHHGIJIIJIJBHHHIIJJIIJJJJIJJFJJJJJIJJJJJJ
@2797300/1
cccggagcggctgatatcaccaatcaggtgg
+2797300/1
@@@DDDDDHHHDH8??B@D?FDHBF?<F9BF
@7901345/1
ttatgttttactaatttttcaataaagtacactttatttaagaacagggg
+7901345/1
@C@FFBDFHFHHFIJJJJJIGIIIGIG?FEHGIJIGHIIIJEEGIFHGGB
@7902773/1
ttattatattgtgaaaagggagcatttatttgatgcaaagtatagaggtt
+7902773/1
CC@FFFFFHGFHHIJJJGIIGGGIIJJIJJJIJJJJJJJJHHIJJJJJFG
@4311688/1
ctctaacgtctttatagaatgtcaatgttattctaaaaagaagactgcta
+4311688/1
@C@FFFFFHHHHGGGGEIJJIIIIGIIFHIIGHIIJIIIGJIGHIJEIJJ
@4311689/1
ctctaacgtctttatagaatgtcaatgttattctaaaaagaagactgcta
+4311689/1
BCCFFFFFHHHHHJJJJJJJJFHJJJJIJIJJJJJJJJJJJJJJJJJJII
@4311690/1
ctctaacgtctttatagaatgtcaatgttattctaaaaagaagactgcta
+4311690/1
CCCFFFFFFHHHHIGIDGHDGCHIGJJFIIJJIIHJJIJGIIIIJJIHHI
@4311691/1
ctctaacgtctttatagaatgtcaatgttattctaaaaagaagactgcta
+4311691/1
CCCFFFFFHHDHHGGIIGJGGIIHJJJJIJJJJIJJJIGGGIGIIGGGGG
@4311692/1
ctctaacgtctttatagaatgtcaatgttattctaaaaagaagactgcta
+4311692/1
CCCFFFFFHHHHHIIJIHJJIHIIIJIIIHJJIJIJJJIJJHGIIJJJJI
@4311693/1
ctctaacgtctttatagaatgtcaatgttattctaaaaagaagactgcta
+4311693/1
CCCFFFFFHHHHHIJJJIJJJHIJJJJJJJJJJJJJJJJIJJIJIJIJJJ
@4311694/1
ctctaacgtctttatagaatgtcaatgttattctaaaaagaagactgcta
+4311694/1
CCCFFFFFHHHHHIJJJJJJJHIJJJJIJJJJJJJJJJJJJJJJJIIJJJ
@4311695/1
ctctaacgtctttatagaatgtcaatgttattctaaaaagaagactgcta
+4311695/1
CCCFFFFFHHHHHIJJJJJJJIJJJJJIJJJIJJJJJJJJJJJJJIJJJJ
@4311696/1
ctctaacgtctttatagaatgtcaatgttattctaaaaagaagactgcta
+4311696/1
CCCFFFFFHHHHHJJJJJJJJHHIJJJJJJJJJJJJJJJJJJJJJJJJJJ
@5909179/1
gcacatttagctgcggtacacttggcaatacggtaattgcgtccaatccc
+5909179/1
CCCFFFFFHHHHHJJJHIJJJJJJJJJJJJJJJHIJJJJJJIJJJJJJFH
@1276835/1
attgatttaattttgacatgttagaatgccctattgaaaaccttgtagtg
+1276835/1
@BCFFFFFHHHHHJIJJJJJJJJJJIIIJJJJJIGGIJJJJJJJJHIJII
@5909804/1
gcaccagcatctaattcacattgtttttgtataatagatgccttaaattc
+5909804/1
@C@FFFFFHHHHHHIJJJJJJJIJJJIJJICEFCEGIGIJJJIJJJGJJJ
@7413494/1
tatgcccatttagctgcggccagaggcaaagtctacatagaacccgaaaa
+7413494/1
CCCFFFFFHHHHHJJJJJJJJJIIIIIJJJIFHHJJJIJJJJJJJJIJJI
@5394290/1
ctttgcatcaaataaatgctcccttttcacaatataa
+5394290/1
CCCFFFFFHHHHHJJJJIJJJJJJJJJJJJJJJJJI4
@5394291/1
ctttgcatcaaataaatgctcccttttcacaatataataaatacatatca
+5394291/1
???DADD:=CDD:ACE>E@?CEEFEEICE9CEA>CEFBEFFEDIIDDD<:
@5394292/1
ctttgcatcaaataaatgctcccttttcacaatataataaatacatatca
+5394292/1
@=BDFFFFHHHHHJJJJJJJJJJJJJJJJJJIJJJJIJJJJJJJJJIJJJ
@5394293/1
ctttgcatcaaataaatgctcccttttcacaatataataaatacatatca
+5394293/1
C@CFFFFFGHHHHGIJIIIIIIIJJJJIJJIJIIGIIGIJJJJJJIJJIJ
@244216/1
aaagactttgactttttactatttttgtatgcacaaaattcgttctacat
+244216/1
CCCFFFFFHGHHHJJJJJJJJJJJJJJHIJJJJJIJJJJJJJIJJJJIII
@244217/1
aaagactttgactttttactatttttgtatgcacaaaattcgttctacat
+244217/1
CCCFFFFFHHHHHJJJJJJJJJJJJJJIJJJIJJJJJJJJIJIJJJJJIJ
@7414504/1
tatggaggaatattacaataagccgaataaaaatgcaaaaaactataaat
+7414504/1
B;=DDFFFHHHHHJJJJJJJJIJJJJJJJJJJJJIIJJJJJJJIIJJJJJ
@5395470/1
ctttgccagtggccgtctgctacggaacaggcaaaactccgaaggaagcc
+5395470/1
@@@FFFFDDCDHFHIBBHIEGDGHIDGBHIJIJIJJJJJJIDEFGHIJIE
@5395471/1
ctttgccagtggccgtctgctacggaacaggcaaaactccgaaggaagcc
+5395471/1
@@CFDFFDFDHFFIICD@EC>ADFGGGGEHGGGIIIIGIIGGGDI@FDEH
@5395472/1
ctttgccagtggccgtctgctacggaacaggcaaaactccgaaggaagcc
+5395472/1
CCCFFFFFHFHHGJIGIHIIGIJJJJJJIGIJJJJJJIJIIJJJJEHHII
@6390541/1
gggggcaagattctggcatctaatttttcaaatgcgctagaaactgaaaa
+6390541/1
CCCFFFFFHBFHFIIIGJJIEFHHIJJJJIJJJJJIJIIIJJJJJJIJJJ
@5396266/1
ctttgccgtattttattttgtaaggtgaggtatttgcacatgaagttgtc
+5396266/1
@@@?FFFFDFFHHJIBHIJICHCHG<<BEH:CBFHG9BGHGIDHIF@GBH
@5396267/1
ctttgccgtattttattttgtaaggtgaggtatttgtacatgaagttgtc
+5396267/1
BBCFFDEFFFFHHJIIJJJIGHHFH2AEFGCDGIJJIJJJIJJIIFHJII
@5396268/1
ctttgccgtattttattttgtaaggtgaggtatttgtacatgaagttgtc
+5396268/1
CCCFFFFFFHHHHJEFIIJEEHHHI2CHGG:EGIIEFGIJJIGJIHIIIJ
@5396269/1
ctttgccgtattttattttgtaaggtgaggtatttgtacatgaggttgtc
+5396269/1
CCCFFFFFFHHHHJIJJJJIFHJJJCGGIJCGIJJIHIJJJJJIJHIJJJ
@6391210/1
gggggtcttgtggaataggttgaggctgaatctcagatggattgagctgt
+6391210/1
CCCFFADFHHFHHDHIIJJFHGHIIIJEGIIIJJJJIJIJHIIJHIJJIG
@5397646/1
ctttgcgcgaaaagtgaccacaagcaatgtcaaagagaaggatagcaact
+5397646/1
CCCFFFFFHFHHHJEFGEH@GHJGIIGGGDFGIIIFHGCHGGIJJIIJJI
@5397647/1
ctttgcgcgaaaagtgaccacaagcaatgtcaaagagaaggatagcaact
+5397647/1
CCCFFFFFHHHHHJHIIJJJJJJJJJJJJJIJJJJIJJIJIJJIJJJJJI
@2289435/1
cagctttaatgcattgtatgcagcatcatgtttactaatctgctttgagc
+2289435/1
CCCFFFFFHHHHHJJIHIJJJIJJJJJJJJJJJJJJJJJJJJJJJJJJJJ
@2289626/1
cagctttagtaactgtgagagcagtatgtgattatgtgtttgaaagctat
+2289626/1
CCCFFFFFHHHHHJJIJJJGIJJIHHIJIIJJJJIJGGIJJJJJJIJJII
@2800057/1
cccgggcccagatggcattcatgcagaaccgattaagaaaggggcagaca
+2800057/1
@;?DDFFFHHHGHJJJJJJJJJJJJJJJJJJJJJJJJJJJJJJJJJJIJH
@2800058/1
cccgggcccagatggcattcatgcagaaccgattaagaaaggggcagaca
+2800058/1
CCCFFADFHHHFFIJCGGIIJJJJJIJIJIIJJJIIJIJIJJJJJJJJJH
@2800059/1
cccgggcccagatggcattcatgcagaaccgattaagaaaggggcagaca
+2800059/1
CCCFFFFFHHHGHJJIJJJJJJJJJJJJJJJJJJJJJJJJJIJJIJJIJG
@2800060/1
cccgggcccagatggcattcatgcagaaccgattaagaaaggggcagaca
+2800060/1
CCCFFFFFHHHHHJJJJJIJJJJJIJJJJJJJJJJJJJJIJJIJJJJJJH
@7906095/1
ttattttgtaaggtgaggtatttgtacatgaagttgtctgcccctttctt
+7906095/1
@C@DDEFDHFHHHGIGGIFCGHIFHIGGEHEGGCBHBGFHGEIIGCHIJG
@1812526/1
caactgtttacctgtgtatgataaataaacttttttcgggtttggaaaaa
+1812526/1
CCCFFFDFHHHHFIGGFHJJJJIJJJJJJGIJJJJJJJJJFHHIIFGIHI
@1812527/1
caactgtttacctgtgtatgataaataaacttttttcgggtttggaaaaa
+1812527/1
CCCFFFEFHHHHHJHHHIIJIJJJJJJJJJIJJJJJIJJJIIJJJGHJJJ
@1812528/1
caactgtttacctgtgtatgataaataaacttttttcgggtttggaaaaa
+1812528/1
CCCFFFEFHHHHHJHIGIJJJJJJJJJJJJJJJJJJJJJIIJJJJJJJJJ
@1812529/1
caactgtttacctgtgtatgataaataaacttttttcgggtttggaaaaa
+1812529/1
CCCFFFFFHHHHHJHIFHJJIJJJJJJJJJJJJJJJJJJJFHIHIGGIGJ
@1812530/1
caactgtttacctgtgtatgataaataaacttttttcgggtttggaaaaa
+1812530/1
CCCFFFFFHHHHHJHIHHJJIIJJJJJJJJJJJJJJJJJIBGHIGGIIIJ
@2802880/1
cccggtttgttctgaaacaaacatcactgtgatgaaaaataaaaaaaaaa
+2802880/1
@@@DD@DD;AF?C??FH@FHIEDEDHGDC?FD@?BFHIIADHIIIIIIIF
@2802881/1
cccggtttgttctgaaacaaacatcactgtgatgaaaaataaaaaaaaaa
+2802881/1
@@@DDDDDDDFHDIGGB<<AFA2<?BF?BG@?<DDAF>DAFGFEHHIGIF
@6915054/1
gttacaagtttgcagaccgttcatatttattgcaagccatgacccatgcg
+6915054/1
<@@FDFFDFFFDFIH>BBBCFHGIIHIJJDHIGGIIIHEHIGIJII@@EH
@1814059/1
caacttcatgtacaaatacctcaccttacaaaataaaatacggcaaagag
+1814059/1
CCCFFFFFHHHGHJJJJJJJIJJJJJJJJJJJJJJJJJJJJJJJJJJJIJ
@7416110/1
tatggttgagtgaaaaaggtgggaaatgttgactgttgtagctgattaag
+7416110/1
@?@DFDEFFHFHHIIIIII<EHIIIIIIIIIIIIIHIGEEHGIIIIIIGH
@6393566/1
ggggtgtattctatatttcagttaaatttgggaggcttttaaaatttaac
+6393566/1
BCCFDDDFHHHHHJJJJJJJJJHIJJJJJJJJIIJJJJJJIJJJIJJJJI
@7416946/1
tatgtatttattatattgtgaaaagggagcatttatttgatgcaaagtat
+7416946/1
B@CFFFFFHHHHHJJJJIIIJJJJJJJJJJJJJJJJJJJIJJIJJJIGIJ
@7417188/1
tatgtctagaacgattttacctttgcgcgaaaagtgaccacaagcaatgt
+7417188/1
B@:BDEFFHHHHHHJJJJJIJGJJJJJJJJJJJIFHIIJJJJJJJJJJJE
@7417579/1
tatgtgtgcattcttcatgaatatgttcaacatgttttgaagaagcaacc
+7417579/1
CCCFFFEFHHHHHJJJJJJJJJJJJJJJJJJJIJHGJJJGJJIJJJJJIJ
@2805801/1
cccgtcagcgtcctccaggagttgctgagccgtcgcggcatcactcccaa
+2805801/1
CCCFFFFFHHHHHJJJIJIFGGHIGJJJJJIJGIJG>HIIAHHHGEFF@C
@7417595/1
tatgtgtgtttggctagattctgtttgacattcgaagagtaaacgtcagt
+7417595/1
@BCFDFDDFHHHHJJJJIJJIIIJJJJJJJJJJJJJJJJHHIJJJHJJJJ
@6395025/1
gggtaacaatctgccttctacatttgcgagtgacgaagagactctcagct
+6395025/1
@@@DFFFAFHAFFHIIGGIII>BEGGHGFH@FAGCD6;ACHDEHGGEDGF
@755457/1
agattaccaagttgggcaaccagcagtcccacaaagtttcacagttccac
+755457/1
CCCFFFFFHHHHHJJJJJIJJIIJJJGIJIJIJIIJHIJIIIJIHIJJJJ
@6396309/1
gggtaatgttgctgcctaaagagttccatcacggttcttaaaaacttttt
+6396309/1
BCCDDFFFHHHHHJJJJJJJJIJHIJJIJJJJJJIJJJJJJJJJJJJJAH
@4321026/1
ctctactgtacaactgtttacctgtgtatgataaataaacttttttcggg
+4321026/1
@C@FFFFFFDFHHIJJCGHIJJJJIGHEHIHHHIJIJJJFGHIIIIJJJG
@4321027/1
ctctactgtacaactgtttacctgtgtatgataaataaacttttttcggg
+4321027/1
CCCFFFFFHHHGHJJJJJJJJJJJIJHJJJIIJJJJJJJJJJJIJJJJIG
@4321028/1
ctctactgtacaactgtttacctgtgtatgataaataaacttttttcggg
+4321028/1
CCCFFFFFHHHHHJJJHIJIJJJJHJHGIJIJIJJIIJIIJJJJJJJJJI
@4321029/1
ctctactgtacaactgtttacctgtgtatgataaataaacttttttcggg
+4321029/1
CCCFFFFFHHHHHJJJIIJHJJJJHJIJJJJJJJJJJJJJJJJJJJJJJG
@5402711/1
ctttgctttggtcactttacgcgcgaaaaccattatgttttactaatttt
+5402711/1
C@CFFFFFHFHFHGHIIJJJIJIIIFIJJJJIIJJJJJJJJJJJJIIJJJ
@1281471/1
attgcgtctttgctttggtcactttacgcgcgaaaaccattatgttttac
+1281471/1
@@CFFDDFHFHGGGJJGIIEIJJJGJIIJJFIGIIGIHGHHIJJIHHHHG
@5405162/1
ctttggactctcttgcatgctgctcgaatagctcgtacttcggcacttgt
+5405162/1
@@@DDFFFHHHHGJJJJJGJJIJIJJIIEGHJJIJIJJJFIJJJJJIJJC
@7908685/1
ttcaaacattgaagccagatcgataaaaaaatatcgcaatattagaaatt
+7908685/1
CCCFFFFFHHHHHJJJJJJJJJJJJJJIJJJIJJIJIIIJIJJIIIJGIJ
@252461/1
aaagcaaagacgcaataagtgatacaagaaaatatacagactaaagaaac
+252461/1
CCCFFFFFHHHHHJJJJJJFHIIJJJJJJJJJJJJJJJJJJIJJJJJJJJ
@5915297/1
gcactagttattaattataatcatcaatattatctatcgatactgaatgt
+5915297/1
=???D?DBFHHHFEGGIIGIGHIEEEHIIGGH>HEBHEBFHEGFHFHHG9
@5915331/1
gcactatataaaaaattacattcagtatcgatagataatattgatgatta
+5915331/1
?@@FDEDFFHHHHJJJJJJIHIIIGIGGIGGIGDHEIHJIJIIIIIICGH
@5915332/1
gcactatataaaaaattacattcagtatcgatagataatattgatgatta
+5915332/1
CCCFFFFFHHHHHJJJJJJJJJJJJIIJJJJJJJJJJJJJJJJIJJIJJJ
@5915551/1
gcactattgacactaagaaatcacagagccccgggcccagatggcattca
+5915551/1
CCCFFFFFHHHHHJIJJJJJIJHJJJJIJJJJIHGIIJHIGJJJIJJJJJ
@5915552/1
gcactattgacactaagaaatcacagagccccgggcccagatggcattca
+5915552/1
CCCFFFFFHHHHHJJJJJJJIJJJJHGIJJJJIEGHIJIJJJJJJIJJJI
@5915553/1
gcactattgacactaagaaatcacagagccccgggcccagatggcattca
+5915553/1
CCCFFFFFHHHHHJJJJJJJJJGIJJIIJJJJJIIJIJJJJJJJJJJJJJ
@5915554/1
gcactattgacactaagaaatcacagagccccgggcccagatggcattca
+5915554/1
CCCFFFFFHHHHHJJJJJJJJJIJJJIIJJJJIIIGIIDDAFGIDEHIEE
@6919256/1
gttacctcgaaggattgttcgctagcgatctcctgcaagaactgaacaaa
+6919256/1
CCCFFFFFGHHHHGHIIFHGGIIHIIJJJJIJJJJJJJJJJJJJJJJJIJ
@3814920/1
ctacggaacaggcaaaactccgaaggaagccaagggctcggctgctcatc
+3814920/1
CCCFFFFFHHHHHJJJJJJJJIIIIIJJIJJJIIIIJIJJJJIJI@EHFH
@4885222/1
cttagtgtcaatagtgctgccgttacttcctcaagcgctggtaacgcttt
+4885222/1
CCCFFDFEHHHHHHGHJJJJJGGHIJJJJJJJJGHIIJJJJIHIJJJJJJ
@4885223/1
cttagtgtcaatagtgctgccgttacttcctcaagcgctggtaacgcttt
+4885223/1
CCCFFDFFHFHHHHGIJJJJJJFGHIJJIJIIIIJHIIIJJHHIJJJJII
@4885247/1
cttagtgtctttcagtcccgaataccgattctcagccgagctgcccagtt
+4885247/1
CCCFFDFEHHHHHJJHIJIEBHAHIJGHJJJIIGGHIIIEEDEHII=F@D
@1817037/1
caactttataaaatgccagtacatcggggataagtttatcgctgatgtgg
+1817037/1
CCCFFFFFHHHHHJJJJJJJJJJJJJJJJIJJJJIJJIJJJJJJJJJIII
@3292522/1
cgatacacagtcatagatccaatcctataattatccatttcctgtaattc
+3292522/1
CCCFFFFFHHHHHIJJIJJJJJJJJJJJJJJJIJIJIJIIIJJIHIIIJJ
@253036/1
aaagcaccaggagaatgcatcctaggatcctcgtatagatgtcttgttat
+253036/1
CCCFFFFFHHHFHHIJJJJJJJIJIIJJIGIJJJJIJIEBHGIIIJIJGI
@1818124/1
caactttcttccagttcacaatcagattcacaagcaggatcaactcaaca
+1818124/1
@?8ADFFFHHHGHIIIIIIIIIIIIHGIIGIIIIIIIIGFHIIIIIIIIG
@4326452/1
ctctatactttgcatcaaataaatgctcccttttcacaatataataaata
+4326452/1
?::=BDFFHHHHGIJJJJJJJJJJJIGJJIJJJJJJJJIJJJJJJJJIJJ
@6922094/1
gttacttcctcaagcgctggtaacgctttatcgggttctgctaagtggta
+6922094/1
BB@DFFFFHHHHHJJJJJJJFHIJJJJJJJJJJJJIIJJJJJJJJGHIHI
@6922095/1
gttacttcctcaagcgctggtaacgctttatcgggttctgctaagtggta
+6922095/1
C@CFFFFFHHHGHIIIJJJJADHHIIJJJJJJJIIHHHIIGIJGGBFHBH
@762524/1
agcaacagcgagatcggcgccggacagagaacgcgaaatcaacaacttgg
+762524/1
C@CFFFFFHHGHGGGIGIJJJJIAFEGIJJJJGFFFDDDDDDDDDDDDDD
@763147/1
agcaactcctggaggacgctgacgggagtcttgctcggcatggaggccat
+763147/1
C@CFFFFFHHHHFHGFHIGIIIIIJG@GDGIJJJGIGHIIIIIGIJHHHH
@5919118/1
gcagaaccgattaagaaaggggcagacaacttcatgtacaaatacctcac
+5919118/1
CCCFFFFFHGHHGJIIJJIJJJIJJJJJJJJJJJJJIJJJJJJJJIJJJJ
@1287305/1
attggatctatgactgtgtatcgatagctgttcactttttggtcatgatt
+1287305/1
CCCFFFFFHHHHHIJIIIIGIIIGHJGIIGFHEGGIJEHIIIDFHJIGII
@253578/1
aaagcaggaaaagcccagaagaacgttcgactttcacttcattctatcgg
+253578/1
@@@BBEBDBHFHFGGEHECEGFFIGCHCHIIGIJIIJJJG<FIGIAFGHH
@1819192/1
caactttgttcagttcttgcaggagatcgctagcgaacaatccttcgagg
+1819192/1
CCCFFFFFHHFHHHIJJJJJIJJJJGIIJJIIJJJJIJJGIIJJJIGHIG
@3294166/1
cgatagctgttcactttttggtcatgattttgaggtactcgagggcatga
+3294166/1
CCCFFFFFHHHHHJJJJJJIJHIJJJIJJJJJIJJGGGIJJJJJJJJJJI
@6924191/1
gttagaatgccctattgaaaaccttgtagtggattcctaatattttttag
+6924191/1
@BCFFFFFHHHHHJJJIHIJJJJGIIJJJHHIFHIJIJIIIIIJJGJJII
@3294339/1
cgataggtgctttgtctggttaactttagtgggaaggtttaggtatttgt
+3294339/1
@@@FDFFAFDHHGCCFGFI>HHHIIIIGGAFGIIIGG:DGGIGBGIIICB
@2294898/1
caggaaatggataattataggattggatctatgactgtgtatcgatagct
+2294898/1
BBCFDDFFHHHFHJJJGGJJJEHIIJEHIIIJJJJIGHGGIJII@DDD@D
@2294899/1
caggaaatggataattataggattggatctatgactgtgtatcgatagct
+2294899/1
CCCFFFFFHHHHHJJJJJJJJGIJJJJJJJJJJJJJJHHIIJJJIJIJHE
@763964/1
agcaagctgctcctccacaacaacaacctcaagcttggggtcaaccacag
+763964/1
CCCFFFFFHHHHHJJJIJJJJJJIJJJJJJJJIJJJJJIJGHIJJJJJJJ
@5922559/1
gcagactctcagcttcaacgccaaggacttcaactttgttcagttcttgc
+5922559/1
CCCFFFFFHHHHHJJJJJJ@GHIIJJJJJJJJIJJJJJJJJJJIIJJJJJ
@1825732/1
caagaaatggcctccatgccgagcaagactcccgtcagcgtcctccagga
+1825732/1
CCCFFFFFHGHHGIJJJGIJIIGIJJJJJJJJJGGIHIIJIGHGIIFGCE
@1825733/1
caagaaatggcctccatgccgagcaagactcccgtcagcgtcctccagga
+1825733/1
CCCFFFFFHHHHHJJJJJJJIGIJIIJGIJJJJHHIIIJJJJJJJJJIJH
@1825734/1
caagaaatggcctccatgccgagcaagactcccgtcagcgtcctccagga
+1825734/1
CCCFFFFFHHHHHJJJJJJJIIIIJJIEGHIJJFBGDGGAGGHEHIAHI9
@5411918/1
ctttggggtttttgacctttattagactcataaaagaacttcaattggtc
+5411918/1
BB=BDEFF@FHHHJJJJJJJJJJJJIGIJFIJIJIJJJJJJJJIIJJIHI
@5412485/1
ctttggtaaacaacaacacttttgctagtctttgtgtgaggttgcggttg
+5412485/1
CCCFFFDEHHHHHJIJJIJJJIJJJJJJIIIJJJIJIIJIJIJJJJJHJJ
@255039/1
aaagcccagaagaacgttcgactttcacttcattctatcggcctttcttc
+255039/1
CCCFFFFFHHHHHIIJGIJJJIJIJJHJJJJIJJJJJJJJJJJIJJIIJC
@3297102/1
cgatatttttttatcgatctggcttcaatgtttgaa
+3297102/1
@@?DDDFFHHHHFFFFEFEDBGBGHGDGGBBDF;BG
@1289232/1
attggcgcacattcagcaggttttttaacagtttgaaaaccttgataaat
+1289232/1
??=BDDFDDHHHHJJIJJJJBHIJJIJIIIJGGGGIIIIIJIIJJJJJJJ
@1289233/1
attggcgcacattcagcaggttttttaacagtttgaaaaccttgataaat
+1289233/1
CCCFFFFFHGFHHJJIJIJJADHIJJJJJJJGJJJIJJJIJIJJJJIIJJ
@1289234/1
attggcgcacattcagcaggttttttaacagtttgaaaaccttgataaat
+1289234/1
CCCFFFFFHHHHHJJJGIIJCHHIJJJIIIJJIJJIJJJJJJJJIJJJJI
@1289678/1
attggctggctccaagagatgtgcatgtcccgc
+1289678/1
???DDDDDD?3AD:E:<<<<C<A?CEB<AEE1?
@5414348/1
ctttggtatccttttagaagttagaattccaaaaccttgaagggagtctt
+5414348/1
CCCFFFDFHDHHHJJIJGJJHIGIJJJJJJJJJJJJJIJJJJJJHIDGHJ
@7422627/1
tattacttttatgaatcgtgataacatgcataaaatataataaaaattta
+7422627/1
CCCFFFFFHHHHHEEEGHHIGIGJGJHJIJGJJJJJIJJJJJJJJJIJJJ
@3820478/1
ctactaatattcgattcgataggtgctttgtctggttaactttagtggga
+3820478/1
@@@DDDDFGHHHHGIJIJBHHHIFFHJJGI>HIJFDFGHJJJJJIDGIJI
@256333/1
aaagcgttaccagcgcttgaggaagtaacggcagcac
+256333/1
@??DDDDFHHGGHEBGIJJEHEGGE?@BGHIJDGHI8
@257033/1
aaagctgctaaaaaagcaggaaaagcccagaagaacgttcgactttcact
+257033/1
CCCFFFFFHHHHHJJJJJJJJJJIHIJIJJJJJJIGIGGGIGIGIJJIJJ
@7424152/1
tattattcctcgaaatcaataactcgacaaaaattgttcccttttgagct
+7424152/1
CCCFFFFFHHHGHJJJJJJJJJIJJJGIJJJJJJJIJIJJJJIJIJIJJI
@1292021/1
attggtcaatgttttttcttcgatgtccacgtaggttacctcgaaggatt
+1292021/1
CCCFFDFFHHHHHJJJJJJJJJJJJJJJJJJGGIIIJJJJJJJJJJJJJI
@7425178/1
tattcctcgaaatcaataactcgacaaaaattgttcccttttgagctatt
+7425178/1
@@CFFFFFHHHHHCDHIIGIJJJGHJJJJCHGGGGIIGDFHIIIIGHICE
@7425179/1
tattcctcgaaatcaataactcgacaaaaattgttcccttttgagctatt
+7425179/1
CCCFFFFFHHHHHJJJJJJIJJIIJJJJJJJJJJJJJIJJJIJIGJIIII
@4333534/1
ctctcagcttcaacgccaaggacttcaacttcgttcagttcttgcaggag
+4333534/1
CCCFFFFFHHHHHJCGHIIIJGIIJIJJJJJIJIJJJIJJJIJJJJJJJJ
@3300208/1
cgatcgatgtcaccacctgattggtgatatcagccgctccgggcgttccg
+3300208/1
=@;44==B<A<CFEFFI@EF?F2?<BFFEECECE;DFFFDFEFBEAAEED
@7916246/1
ttcaacttcgttcagttcttgcaggagatcgctagcgaacaatccttcga
+7916246/1
@@?=DDDDDHHHFIIEFHGIIIAHGCDBGDFCHGAAGHEGGBFHFBFHG@
@7916470/1
ttcaactttgttcagttcttgcaggagatcgccagcgaacaatccttcga
+7916470/1
CCCFFFFFHHHHHJJHIJJJJJJIJIJIJJJJJIIJJJJJJJJJJJJJJJ
@7916471/1
ttcaactttgttcagttcttgcaggagatcgctagcgaacaatccttcga
+7916471/1
<@@DFDDFDDHHFEIIIGGGIGIG@DFGG9FFHIIIIIIIIIHHGHCHEG
@3301567/1
cgatcttccggttccggtggccaccagatcgttgttaaggaacacgcggt
+3301567/1
CCCFFFFFHHHHHJJJIHIIDIEIJGIJIJJIJJJJJIJHGIIJJJJJH=
@261076/1
aaaggagttagaacatattgtacaataggtattacataatcattagacaa
+261076/1
CCCFFFFFHHFHHJJJJIJJGJJJJJIJJEHGHIIJJIJIIJJIIIJJJH
@6406066/1
ggtaaatcctgcaaggattgccacatcttgtgagccgccattctcttggc
+6406066/1
C@CFFFFFHHFFHJJIIJJGIIJGIJJJJIGIJEIHGIJJIIIGIJJIJJ
@6933836/1
gttatataatcatcattcaaacattgaagccagatcgataaaaaaatatc
+6933836/1
BBBFFFFFGHHHHJJJJJJJJJJJJJJJJJJJJJJJJJJJJJJJJJJJJG
@6933837/1
gttatataatcatcattcaaacattgaagccagatcgataaaaaaatatc
+6933837/1
CBCFFFFFHHHHHJIJJJJJJHIJJJJJJJJIJJJIJIJJJJJJJJJJJG
@7425440/1
tattctacaggatttattattagagtgtcctcgtgaggaagaggaatttg
+7425440/1
CCCFFFFFHHHHHJJIJJJJJJJJJFHHJJJJJGGHIJIJJJJJIJJJJI
@262774/1
aaaggatttctcaacttgtttccgtgagttgctgaacaaatttgaaaaaa
+262774/1
CCCFFFFFGHGHHJGIJJJJIIJJJJIIHHIJJJIHIIJJJJIJJJJIJJ
@5421975/1
ctttgtcatcgaacgatgtcaccacctgattggtgatatcagccgctccg
+5421975/1
CCCFFFFFHHHHHIJHJJIJIJJJJJJIJJIJJGHIJJJJIJJIJJJJJJ
@4336522/1
ctctccacaaaaagggaaataaacaaggatgtaagaactatggaggaata
+4336522/1
CCCFFFFFGHHHHIJJIJIIJJJJJJJJIIJIIIJIJJJJJJJJJIJJJJ
@4336523/1
ctctccacaaaaagggaaataaacaaggatgtaagaactatggaggaata
+4336523/1
CCCFFFFFHHHHHJJJJJJIJJJJJJJIJJJHIJJJJJJJJJJJJJJJJJ
@2817867/1
ccctattgaaaaccttgtagtggattcctaa
+2817867/1
@??DD?DDFBFDDFFFI:C<FAAFB:AF4CA
@2817868/1
ccctattgaaaaccttgtagtggattcctaatattttttagtgaacctct
+2817868/1
CCCFFFFFHHHHHJJJIIIJIHIHIJJJJIJJIIJJJJJIIJIJJJJJJJ
@2817869/1
ccctattgaaaaccttgtagtggattcctaatattttttagtgaacctct
+2817869/1
CCCFFFFFHHHHHJJJJHIJHHIHIJIJJJJJJJJJJJJJIJJJJJJJJJ
@5422849/1
ctttgtcgtcgtaccaaatagcggaccacaatatagttacgttaaaacag
+5422849/1
?@@:BDFFHDHHHIJIJJEIDEIGIIIHIJFIIGGJJGIIJGGGGGG=FC
@7427268/1
tattgatttaattttgacatgttagaatgccctattgaaaaccttgtagt
+7427268/1
C@CFFFFFHHGHHJJJIIJJJJJJIIIJIJJIIIJJHIJJIJIIIEIIJF
@7427269/1
tattgatttaattttgacatgttagaatgccctattgaaaaccttgtagt
+7427269/1
CBCFFFFFHHHHHIJIIJJIJGJJJJJJJJJJJJJIJJIJJJJJIJJJIH
@7427270/1
tattgatttaattttgacatgttagaatgccctattgaaaaccttgtagt
+7427270/1
CCCFFFFFHHHHHJJIIJJJIHIJJJJJIJJJJJJJJJJJJJJJJJJJJG
@5423360/1
ctttgtctggttaactttagtgggaaggtttagg
+5423360/1
CCCFDDDFFHBFBHFGIIGH<CGIGIGI<EFBEH
@5423361/1
ctttgtctggttaactttagtgggaaggtttaggtatttgtggtatctgt
+5423361/1
@@@DDDDDFHCFFIGGIIB><CHIHIII?FHEGI9?FGIAGGIDGGIGGE
@5423362/1
ctttgtctggttaactttagtgggaaggtttaggtatttgtggtatctgt
+5423362/1
CCCFFFFFHHFHHJJJJJIJFHIJJJIJDHIJJJCGIIIJIIJHIIIJIH
@769298/1
agcagattagtaaacatgatgctgcatacaatgcattaaagctgctagaa
+769298/1
CCCFFFFFHGHHHJJJJJJJJJJJIJJJJJJJJJJJJJIJJJJJJJJIJI
@3825457/1
ctactcgttatataatcatcattcaaacattgaagccagatcgataaaaa
+3825457/1
CCCFFFFDHFHFHIJJIJJJJJJJJJJJJJJIJJJJJIJJJJJJJJJJJJ
@3825458/1
ctactcgttatataatcatcattcaaacattgaagccagatcgataaaaa
+3825458/1
CCCFFFFEHHHHHJJJJJJJJJJJJJJJJJJIJJIJJJJJJJJJIJJJJJ
@3825459/1
ctactcgttatataatcatcattcaaacattgaagccagatcgataaaaa
+3825459/1
CCCFFFFFHHHHHJJJJJJJJJJJJJJJJJJJJJJJJJJJJJJJJJJJJJ
@3303684/1
cgatgacgaataaagtatgtgttcaccaagagaagaaagctatacagtag
+3303684/1
@@<DDFFFHAF=DGHCFGCHGHE@HEGHGB@FC;GB@GCGG@DADHGBDB
@3303685/1
cgatgacgaataaagtatgtgttcaccaagagaagaaagctatacagtag
+3303685/1
@CCFFFFFHHHHHJJFHGIHHGHIIJIJGJIJJJJJJJJJIJJJJJJBFF
@3303686/1
cgatgacgaataaagtatgtgttcaccaagagaagaaagctatacagtag
+3303686/1
B@@BDEFFHHHHHJJGHGJHHHIJJJJJJJJJJIJJJJJJJJJIJJJGIE
@3303687/1
cgatgacgaataaagtatgtgttcaccaagagaagaaagctatacagtag
+3303687/1
CCCFFFFFFHHHHJJGHIJHHHJJJJJJJJJJJJJJJJJJJJJJIJJGHH
@7917865/1
ttcaagtcaaaaataatatgtaaattgattttagaaaaaaaccactaatt
+7917865/1
CCCFFFEFHHHHHJJJIJJJFHJIJJJJJJJIJJJJJJJJJJJJJJJJJJ
@4898726/1
cttatcgatgcattgaaacgcaaactgacgtttactcttctaatgtcaaa
+4898726/1
@CCFFFFFFHGHHJIJIIIGGIJJJJIGIEHIGIEIEIJIJJEIJEHIIB
@4898727/1
cttatcgatgcattgaaacgcaaactgacgtttactcttctaatgtcaaa
+4898727/1
BB@DDFFFHHHHHJJJJJIJJJJJJJJJJJHIJJIJJJIJJJJJJIJIIG
@4898728/1
cttatcgatgcattgaaacgcaaactgacgtttactcttctaatgtcaaa
+4898728/1
CCCFFFFFHHHHHJJJJJJIIJJJJJIJJJJJJJIJJJJJJJJIJHIJJJ
@4898729/1
cttatcgatgcattgaaacgcaaactgacgtttacttttcgaatgtcaaa
+4898729/1
@@?DDFDFHHHHGGGGIJIEHHJIJJIJIIHIJJIIJJIIJIJJJFHIGC
@4898730/1
cttatcgatgcattgaaacgcaaactgacgtttacttttcgaatgtcaaa
+4898730/1
BB@DDFFFHHHHHJJJJIIJJJJJJJJJIJIJJJJJJJIJJJJJJGIJIG
@4898731/1
cttatcgatgcattgaaacgcaaactgacgtttacttttcgaatgtcaaa
+4898731/1
CCCFFFFFH<FHHIJJJJIIFIJJJJJJJJJJJIIJJJJJJJJJJIJJJG
@6936071/1
gttatccttgggggaagaagccaaattgctctactctcaagaaatggcct
+6936071/1
CCCFFFFFHHHHHJGIJJJJJJJJJJJJJIJJJJJJIJJJJJJJJIJIJJ
@6936072/1
gttatccttgggggaagaagccaaattggtaagtctctactctcaagaaa
+6936072/1
:=14AADDHFFHAEHGEIIIIIIIIIIIIII>GHIIIIIGIIIIIIIIIF
@6410832/1
ggtacttgcgtggacacgcatattacacatccatttatgcaggacttcta
+6410832/1
B@BDFFFFGHFFGGIGIJIIHIIJIJJJIIJJJJJJJJJIJJJIJIJJJJ
@5424282/1
ctttgtgatagttcgctgggaatggtgaaggctggtggtaaccattcttt
+5424282/1
CCCFFEFDHHHHHJGIJIJJEGIIJEGHEHEHIIJDGHDGIJJIJGJJJJ
@5930206/1
gcaggaagatttatcccccagaagactcccttcaaggttttggaattcta
+5930206/1
CCCFFFFFGHHHHJJJJJJJJIJJJJIJJJJJJJIJJJJJJJJJJJJJJI
@771557/1
agcaggttttttaacagtttgaaaaccttgataaatgaaagaaattaaac
+771557/1
CCCFFFBDHHHHHJJJJGHIHHJJIJJJJJJJJJJJJJJJJJIIJJJIJJ
@771558/1
agcaggttttttaacagtttgaaaaccttgataaatgaaagaaattaaac
+771558/1
CCCFFFDFHHHHHJJJJHIJIJJJJJJJJJJJJJJJJJJJJJJJJJJIJJ
@5930357/1
gcaggaattggaggaggagggtacgaaggaactggaggataactgtagac
+5930357/1
C@@FFFFFHHHHHJIIJGIII1@FHGIJJJJIJJJJJIIIIIIJJIIJII
@771805/1
agcagtcttctttttagaataacattgacattctataaagacgttag
+771805/1
8?8=AD>DDBDD??C?:2<:CFD<F@BFB@FI@EFIID?E<C?10BD
@5930630/1
gcaggagatcgctagcgaacaatccttcgaggtaacctacgtggacatcg
+5930630/1
CCCFFFFFHHHHHJJJIJJJJIIJJJJJJJJJDGHIJIIIJGIJIIJJJJ
@1832568/1
caagaacttgctggatctcttggtcggaaaagtaacgcccgaacaagcca
+1832568/1
CCCFFFFFHHHHHJJJJJJJJJJHHIJJJJJIGFGHIIIJJIJIJJJGIJ
@1832569/1
caagaacttgctggatctcttggtcggaaaagtgactcccgaacaagcca
+1832569/1
?<;?DD:=CFFDFI9FFGG?ICFFFA6EFEG>?9CFHI@BHHIGGIBFAF
@1832570/1
caagaacttgctggatctcttggtcggaaaagtgactcccgaacaagcca
+1832570/1
CCCFFFFFHGHHHJHGGHEHIIIIIJJJIIJIFHGHGIJIGIEHJJGIIJ
@1832571/1
caagaacttgctggatctcttggtcggaaaagtgactcccgaacaagcca
+1832571/1
CCCFFFFFHGHHHJIJJJJJJGIHIIIIIJJJGHIIJJJJJGIJJJJIJI
@1832572/1
caagaacttgctggatctcttggtcggaaaagtgactcccgaacaagcca
+1832572/1
CCCFFFFFHHHHHJGHJJJJJJIHGHIIJJJJFGIIJJJIJDIJJJIJIG
@1832573/1
caagaacttgctggatctcttggtcggaaaagtgactcccgaacaagcca
+1832573/1
CCCFFFFFHHHHHJJJJJJJJJJHJJJJJIIIDHGJJIJJJJGIIJIGJI
@4908622/1
cttattcccaaccaagccataaatagaagtgctccccgcggtccacactc
+4908622/1
CCCFFFFFHGHHHGGGGIGIIJJJJGIJIFIJIJJJJEHHI;FH@GCEEH
@4909520/1
cttattcttgcgtactgtagtagaggttgcagcatatcttatcatgtttc
+4909520/1
11:442==CFHF@GEAF2<C<BEGIIEFBEE9GFCEH@HABDDC@BGHII
@3305629/1
cgatgatatgatatgtatttattatattgtgaaaagggagcatttatttg
+3305629/1
@@?DD>DFHGDHDGIBGCII@FGHIHIGI?DFFHIHECGGHG@GHIIIIC
@3305630/1
cgatgatatgatatgtatttattatattgtgaaaagggagcatttatttg
+3305630/1
@C@DDFFFHHFHGJIFGIIJFGJJIIJJJIIGJJIIIJGGJIJJJJIJJI
@3305631/1
cgatgatatgatatgtatttattatattgtgaaaagggagcatttatttg
+3305631/1
@CCDFFFFHGGFHIJHGIJJJIJIJGGIDFHFHIJJEGHIJFIJJJJJIJ
@3305632/1
cgatgatatgatatgtatttattatattgtgaaaagggagcatttatttg
+3305632/1
CCCFFFFFHGGGHJJHHHJJGHIIJJJJJHJJJJJJJJIJJJJJJJJJJJ
@3305633/1
cgatgatatgatatgtatttattatattgtgaggagggagcatttatttg
+3305633/1
BCBDFDFFHGHHAIJ@GIIJGIJIIJJJJJIIJGJJIDGHIJJJIIJIJG
@3828777/1
ctactgtacaactgtttacctgtgtatgataaataaacttttttcgggtt
+3828777/1
@@;DDADDFHFHHIHGIIHHGHFHHJJJIJJIJJJJJIIJJJJJJIJH?F
@3828778/1
ctactgtacaactgtttacctgtgtatgataaataaacttttttcgggtt
+3828778/1
CCCFFFFFHHHHHJHIJJJJJJHHJJJJJJJJJJJJJIJJJJJJJIIJHI
@3828779/1
ctactgtacaactgtttacctgtgtatgataaataaacttttttcgggtt
+3828779/1
CCCFFFFFHHHHHJIJJIJJJJHIHJJJJJJJJJJJIIJJJJJJJJJJII
@3828780/1
ctactgtacaactgtttacctgtgtatgataaataaacttttttcgggtt
+3828780/1
CCCFFFFFHHHHHJJJJJJJIJHJHIJJJJJJJIIJIIJJJJJJJJIJGI
@7919784/1
ttcaatgtttgaatgatgattatataacgagtagatagctttagaggtaa
+7919784/1
CCCFFFFFHHHHHJJJJJJJJJJJJJJJJJJFFHIJJJJJJJJIIJJFGG
@3829001/1
ctactgtatagctttcttctcttggtgaacacatactttattcgtcatcg
+3829001/1
CCCFFFDEHHHHHIJIIJIIIIIJJHHJJGIJJJJJJJJJJJJJGJJJJI
@1298024/1
attgtctacgtttggtggtacctggccgaacttcagaggtttcatcatca
+1298024/1
CCCFFFFFHHHHHJJCGIFHJJJJJJJJJIJJJJJJJJJGHGJJJJJIJI
@267450/1
aaagtacactttatttaagaacaggggagaaaagtcacgagaatttgaaa
+267450/1
@@@FDFFFDDFDHIIIJGGIHCHIIFJGEFHGGC?CFHGGGIJIGGHBFA
@1833124/1
caagaagaaagtaaagttacaccagttgaagaaatacaaacaaatgataa
+1833124/1
CCCFFFFFHHHHHJJJHIJJJJJJJJJJJJJJJJIIJIIJJJJJJJJJJJ
@1833833/1
caagaagagagtggacattctttagtagaagaattgtacctggttgt
+1833833/1
@@@FDDDDHFHFFBBHFHIICCFECHGHGGIGBEHHHIIGIGIIIIG
@1298581/1
attgtgaaaagggagcatttatttgatgcaaagtatagaggttgtaccca
+1298581/1
@@CDDEDEDFHAFHHGGIIJFIJIFHIJJEIHGFGIGIJIJIIEFGIIJJ
@1298632/1
attgtgaagctaagttccgcaagtcatctggtcttggtggcctcctatca
+1298632/1
@CBFDFFFHHHHHJFHIJJJJJJIJJJJIJJHIIJJIFGIIJJJJJJJJI
@2303005/1
caggaattcaactacggcgtcaccaaggaattccagacgttcgttgtggg
+2303005/1
@@@DDFFFHGHGHEFEBAF?FHBDGGFCFHGFIGEHIFIHIHIH@HFHEG
@774457/1
agcatttatttgatgcaaagtatagaggttgtacccaaacttttcggggt
+774457/1
BCCFFFFFHGHHDIHIJJJJGIIJJIIJHHIHHIJJJJJIIIJGJGBDG?
@5931575/1
gcaggatttacccgtggagggtaacaatctgccttctacatttgcgagtg
+5931575/1
CCCFFFFFHHHHHJEHIIGGJ?EFHIJJJJIJJJJJIJJIJIJJJJID@F
@5931576/1
gcaggatttacccgtggagggtaacaatctgccttctacatttgcgagtg
+5931576/1
CCCFFFFFHHHHHJHIJIJIJFHIJJJJJJJJJIIJJJJJJJJJIJIJBG
@5429311/1
ctttgttgcccgtttgccgatttaggttgttgtggtacatctccatgtgg
+5429311/1
@@@F?DDDFHGHFGIJJJJHGIGHIEEHHJJJGGEIIIIIIIJJJJJIEC
@5429312/1
ctttgttgcccgtttgccgatttaggttgttgtggtacatctccatgtgg
+5429312/1
CCCFFFFFHHHGHIJGIIJFHHJIJJFHIHIIHIJIIJJJJJJIIIJIJJ
@775818/1
agccaagggctcggctgctcatcatgccctcgagtacctcaaaatcatga
+775818/1
CCCFFFFFHHHHGIIIGGGGAEGEGIIIJGIHBG?FEHDG@FHIEB@CCG
@4342068/1
ctctcgttttctcgatctggctctcactaagaacgacatctgtagatata
+4342068/1
@@<DDADDDD?A?@<CEBH@EHHGIIIIIIIIFGGBHIIIIIDD>FHIII
@776139/1
agccaatcttccgctaccgcgtgttccttaacaacgatctggtggccacc
+776139/1
CCCFFFFFHHHHGIIJJJGIIEHHIJJJJJJJJJJHIGIHGIHIJJJIII
@2821116/1
ccctcgagtacctcaaaatcatgaccaaaaagtgaacagctatcgataca
+2821116/1
C@CFFFDDFHHHGIJGGJHEHHHGGGIEIIJJDCECBGE@DEIHEHGHIH
@6414762/1
ggtatctgtcgatgttgccagaacgtaagatatcctaaactcactttttt
+6414762/1
=@=ADDABFF=B?2<C<<EBB9CFGFIIFIECGEEAGIIEEGCEGIIIID
@6414763/1
ggtatctgtcgatgttgccagaacgtaagatatcctaaactcactttttt
+6414763/1
@C@FFFFFHHHHHIIIGGJJJJJJJIIJJJJJJJJJJJJJJJJJJJJJJJ
@7924209/1
ttcaccatcgcttgtcatgtgttgaaattccgcgaaattggcactggcaa
+7924209/1
C@@FFFFFHGFDHE<EFEGHCGHIIIGDEHIGIGGGGGEGGCDHIIIIIG
@6415843/1
ggtatttgtacatgaagttgtctgcccctttcttaatcggttctgcatga
+6415843/1
@CBDFFFFHHHHHJJJJIIJJJJIJJJJJJJJJJJJJJJJJJJJJJJJJJ
@6415844/1
ggtatttgtacatgaagttgtctgcccctttcttaatcggttctgcatga
+6415844/1
BBBDFFFFHHHHHJJJJHIIJJIFIJJJGGGEFHGGGGEIGHIIGGIIGG
@2822746/1
ccctcttcgtgttccatttcatagaatgg
+2822746/1
@@@DDDDDFFF<D?F<>EH<<BC<EH?BF
@1300156/1
attgttaccagaggctagaattcctgggcgacgctgtactcgattattta
+1300156/1
CCCFFFFFHHHHHJJJIGHIJJIJIJJJIJGIJJIFHJJJJIIGHJJJJI
@6940488/1
gttattctaaaaagaagactgctaaacgttaaattttaaaagcctcttaa
+6940488/1
CBCFFFFFHHHHHJJJJJIJJJJJJJJJIJHJHGJJJJJJJJJJJJJJJJ
@269155/1
aaagtattatgagaatatgaaatttaaaagaaaatttgaaaagtatcatg
+269155/1
@@@FDEFFHHHHHJJJJJJJJJJJJJJJJJJJJJJJJJJJJJJDHIIIJJ
@7924911/1
ttcacctttatatgtcacattttgtggttctttaacgaaatgtcaagagc
+7924911/1
CCCFFFFFHHHHHJJJJJIJJJJJHIIGIJIJJJJJJJJJGHIJJJJJJJ
@4910887/1
cttattgtaatattcctccatagttcttacatccttgtttatttcccttt
+4910887/1
CCCFFFFFHHHHHJJJJJJIJJJJJJJJJJJJJJJIJJJJJJJJJIJJJJ
@5932902/1
gcaggtgcaatatttttagattctggaatgtcattagatg
+5932902/1
1==ADDD<CFDBFBFGIE>FFBHH<33<FF?BAFF>9E9?
@1300758/1
attgttcgctagcgatctcctgcaagaactgaacgaagttgaagtccttg
+1300758/1
@@C;DDFFHHHHHJIJJJJJJGIJJJJJJJIIJJJIIJHIJJJJIHJJJJ
@7925241/1
ttcacgattcataaaagtaatataaccttagatttcgaggcaaattgatt
+7925241/1
BC@FFFFFHHHHHJJJJGJIIDIJIJJJJJIJJJIIJIIGIJIJJJJIJI
@3836816/1
ctagaacaaggctgtgatttaccaaagtgcaacttagttattagatttga
+3836816/1
CCCFFFFFHHHHHJJIJJJJJJJJJJJHIJJJJJJJJJJJJJJJJJJJJI
@779208/1
agccgagcccttggcttccttcggagttttgcctgttccgtagcagacgg
+779208/1
CCCFFFFFHHHHHJJJJJJIJIEIGGHHJJJJJJIHDHIDGIJJFIGJGG
@6417976/1
ggtcaatgttttttcttcgatgtccacgtaggttacctcgaaggattgtt
+6417976/1
BC@DFFFFHHHHHJJJJJJJJJIHIIJJHJJJIJJJJJJJJJJJIJJJII
@6417977/1
ggtcaatgttttttcttcgatgtccacgtaggttacctcgaaggattgtt
+6417977/1
BC@DFFFFHHHHHJJJJJJJJJIJJJJJIIJJIJJJIJJJJJJJJJJJJJ
@1837980/1
caagaagttggccgatttgcagactctcagcttcaacgccaaggacttca
+1837980/1
CCCFFFFFHHHGHJJJJJIJJJJJIJJJJJJJJJJJJGIJIJJJJIJJJJ
@7432568/1
tatttttagattctggaatgtcattagatgctgtgtggaaagtgtactat
+7432568/1
CCCFFFFFHHHHGIIJGJHGHHHIIJIJJIJJJHGGGIGHJGGHCFIIJJ
@269957/1
aaagtcacgagaatttgaaaagcgagcttcatgatcccctgaagaatata
+269957/1
@CCFDFFFHHGHHJJJJIJJJIIJIJJJJIJJJJJJJJJJJJJJJJJJJJ
@3838042/1
ctagaacgattttacctttgcgcgaaaagtgaccacaagcaatgtcaaag
+3838042/1
CCCFFFFFFHHHHJIJJJJFGDGIGIJJJFHIJJGIHIJIIJJJJJJIJI
@3838043/1
ctagaacgattttacctttgcgcgaaaagtgaccacaagcaatgtcaaag
+3838043/1
CCCFFFFFHHHHHJJJJJJJJJJJJJJJJGHIJJJJJJJJJJJJHIJJJJ
@7433535/1
tcaaaaacgtatgacaaaactatagacaaaccagaattacaggaaatgga
+7433535/1
CCCFFFFFHHHHHJJJJJJJJJJJJJJJJJJJJJJJJIJJJGJJIJJJJH
@3313307/1
cgatgttgccagaacgtaagatatcctaaactcacttttttccgaaaaaa
+3313307/1
@@@DDDDDAFFHDHGIEFHIGGEHAEGHHIHFBFHGHIGIIIIGBFGIHI
@271314/1
aaagtgaccaaagcaaagacgcaataagtgatacaagaaaatatacagac
+271314/1
?@;BBBBDFHFD??E?EAFHEGGIGHGIHB@DGHHEHIIFBAHHGGGGIC
@6420038/1
ggtccgtgccccttgcggttaccccttctgttgggatgggggccgccccc
+6420038/1
CCBFFFFFHHHHHJJJJJIIJIJJJJIJJJJJJJJJJIJJJJJJHFDDDD
@7434768/1
tcaaaagcgaagaatatttgaaaatttctaatattgcgatatttttttat
+7434768/1
CCCFFFFFHHHHHJJIJJJJJJIJJIJJJJJJJJJJJJJJIJJJJJJJJI
@271993/1
aaagtgtgctccattggtttatcctctactgtacaactgtttacctgtgt
+271993/1
BCCFDDEFHHHHHJJIGHIIIJJJJIJIJJJIIJJJJJJJJJJJJJIGII
@2829234/1
ccctgttcttaaataaagtgtactttattgaaaaattagtaaaacataat
+2829234/1
@@@BDBDDDHFHHGGIJE3CBIIGIJIIJIIIJJIHHIGAHIJJJIDHIG
@2829235/1
ccctgttcttaaataaagtgtactttattgaaaaattagtaaaacataat
+2829235/1
@@@DBDDDDFDBFFDFBE<<IAAIIGCHIBBHDFFEHEHDGFGGIIIIIH
@2829236/1
ccctgttcttaaataaagtgtactttattgaaaaattagtaaaacataat
+2829236/1
CCCFFFFFHHHHHIIJJGFGJJIJHJJIJGIJJJIJGIIHIIJIJJJJJJ
@2830138/1
cccttaatcagctacaacagtcaacatttcccacctttttcactcaacca
+2830138/1
@@@FFFFFHHHHHJJJIIIJHFGJJJJIIJJJJIFFHIJJJIIJJJJJIJ
@2830139/1
cccttaatcagctacaacagtcaacatttcccacctttttcactcaacca
+2830139/1
CCCFFFFFHHHHHJJJJJJIFHIJJJJJJJJJIJJJJJJJJJJJJJJJJI
@2830140/1
cccttaatcagctacaacagtcaacatttcccacctttttcactcaacca
+2830140/1
CCCFFFFFHHHHHJJJJJJJIIJJJJJJJJJJJJJJJJJJJIIJJJJJJI
@781709/1
agcgaacaatccttcgaggtaacctacgtggacatcgaagaaaaaacatt
+781709/1
CCCFFFFFHHHHHJJJJJGFHIIIIIHIGIJIJJJJJJGIIIJJJJJIIJ
@273037/1
aaagttctcaacaaccagctcctacatctcaacaacaagctgcatggggt
+273037/1
BCCFFFFFHHHHHJJJJJJJJJJJJJJJJJJJJJJJJJJJJJJJJJJJJ@
@7435374/1
tcaaaatcatgaccaaaaagtgaacagctatcgatacacagtcat
+7435374/1
@@@DDDF?FFFHFIG?GGEH<C@CFHGHECEDECFGIIEIGIDGH
@1304252/1
atttaaaagaaaatttgaaaagtatcatgagttttgtgattctccga
+1304252/1
@@CFFFFFHHHHHJJJJIJJJIHGJJIIJIJHIJJJHGHIIIIJJE@
@7928097/1
ttcactttttggtcatgattttgaggtactcgagggcatgatgagcagcc
+7928097/1
CCCFFFFFHHHHFHIJJIJJJJJJJJHIHIJJJJJJJJJJJJIJJJJJJI
@2832529/1
cccttctagtctatctggctgtaattctgaacttaatagacctgttgtta
+2832529/1
CCCFFFFFHHGDFGGFHJIIIHGHIIJJIJJJJJJJJJJIJJJJIIGGIJ
@273958/1
aaagtttatttatcatacacaggtaaacagttgtacagtagaggataaac
+273958/1
CCCFFFFFHHHHHJJJJJJJJJJHHJJJJJJJJIIJJJFHIIIJJJJIJJ
@2309966/1
caggagttgctgagccgtcgcggcatcactcccaaatacgaactgg
+2309966/1
@@@FAFDDHHHHFII>G@FGIBHHDDG<??FGGEH@@FHDGDHA?E
@275190/1
aaagtttttaagaaccgtgatggaa
+275190/1
@@@D=BDDFFFFFGFFF;:A:AF3F
@3316552/1
cgattatttaataacaagacatctatacgaggatcctaggatgcattctc
+3316552/1
@@@DDBDDH?FBFG<CF@@EFGGD@HHIGGBF?CDC?:DHCFEHIIIGEG
@7437719/1
tcaaattctcgtgacttttctcccctgttcttaaataaagtgtactttat
+7437719/1
@@@FDDDEHDHFHFEGHHHJJIJJBFHBEHIIJJJEFHJA1:?DF<DGBF
@3316879/1
cgattcataaaagtaatataaccttagatttcgaggcaaattgattgatt
+3316879/1
@CCFFDDFDHHHD2AEG@AIHGHIIIIGIIIIGIGGGIEIGGDDBGDHGH
@3316880/1
cgattcataaaagtaatataaccttagatttcgaggcaaattgattgatt
+3316880/1
CC@FFFFFHHGHG@GIIJJIJJJJJJJJJJJJIJJHHIJIIJIIJJJJJJ
@6423724/1
ggtgaactgcctttcgtgtggtagtccctcttcgtgttccatttcat
+6423724/1
@B@DFFFFHHHHHJJJFGEGHEHIHEHIGIGHGCCC?F@FFBFH49?
@6423725/1
ggtgaactgcctttcgtgtggtagtccctcttcgtgttccatttcat
+6423725/1
BCBFFFFFHHHHHJJJIJHIJHIJIJJJJJJJJJHIHIGJGIJJJJJ
@3317303/1
cgattcgataggtgctttgtctggttaactttagtgggaaggtttaggta
+3317303/1
@@@BDDDBFHAH2AFDHHDCBEEG?FAHCHHIB@1?FHGGGI:DF?@G09
@3317304/1
cgattcgataggtgctttgtctggttaactttagtgggaaggtttaggta
+3317304/1
@C@FFFFDHFHH?EDHIJGDHCGIAFEHJJJJIJFHIJIJJJ;FHIJJ?D
@3317305/1
cgattcgataggtgctttgtctggttaactttagtgggaaggtttaggta
+3317305/1
@CCFFFFFFHFFAGGIIJJHIIIJHJJJJJJJJJHIJJIIJJBGHGJJ?B
@3317306/1
cgattcgataggtgctttgtctggttaactttagtgggaaggtttaggta
+3317306/1
CCCFFFFFHHHHAFGGIJIHIIJIFHJJJIJJJJFHJJJIJJBFHIJIDG
@3317538/1
cgattctcagccgagctgcccagtttagtggccaactcttcgtcactcgc
+3317538/1
CCCFFFFFHHHHGIJJIJJJJEHHIJJJHIIJJJGIJJJJJJIJJJJJJI
@7438850/1
tcaacattcacttctttaccggcatagcctaatctgggagggggca
+7438850/1
CCCFFFFFHHHHHJJJJJJJIJJJJJJJJJJJJJJJJJIIJJJJGJ
@4352208/1
ctctgatagcagtaagttcatgctgcagcaactgtaaaaattgtccttcg
+4352208/1
CCCFFFFFHHHHHJJJJJJJJJJJJJJJJIJJJJJJJJJJJJJIJJJJJJ
@4352233/1
ctctgatagtagatggtaactgttcaaattcctcttcctcacgaggacac
+4352233/1
CCCFFDFFGHDFHGIIEGIEHGCIHIIIFIIIIIIIIIIIIIIIIIIIII
@6951271/1
gttcaagtagctgaagtaaaagtgtgctccattggtttatcctctactgt
+6951271/1
B:B:DDFDHGHHHJJJGHJJIIFGIHHIJJJJJJIHGIIJJJJJJJIIIG
@1310395/1
atttaaccgaaatatagaatacaccccttaatcagctacaacagtcaaca
+1310395/1
<@@DADDDDH<:FBBHGG@E<<CAC8?CEFIFD?<<D@F>?BDH9?9?B8
@1310396/1
atttaaccgaaatatagaatacaccccttaatcagctacaacagtcaaca
+1310396/1
@@CFDDABFHFHFIEIIIJJGIGHJIJDGGIIIIGGIGGGIIJJBFHJII
@1310397/1
atttaaccgaaatatagaatacaccccttaatcagctacaacagtcaaca
+1310397/1
CCCFFFFFHHHHHIJJJJJJJJJJJJJJJJJJJJJJJIJJJJJJIJJJJJ
@1311038/1
atttaacgtttagcagtcttctttttagaataacattgacattctataaa
+1311038/1
@@CFDFEDDFHDHEEDGGIJGDCHIHIDHIIGIGEGGIJJIJIGIIFHG?
@1311039/1
atttaacgtttagcagtcttctttttagaataacattgacattctataaa
+1311039/1
CCCFFFFFHHHHFJJJJIJIIGIJJJJIIIJJJJJJJIJJJJJJJJJJIJ
@1311370/1
atttaactgaaatatagaatacaccccttaatcagctacaacagtcaaca
+1311370/1
C@CFFFFFFHHGGJJJHIGIJJIJJJGIJJGGGEHGIIIIJJJIDFIGJJ
@1311371/1
atttaactgaaatatagaatacaccccttaatcagctacaacagtcaaca
+1311371/1
CCCFFFFFHHHHHIJIJJJJJIJIJGJJJJGHJIGIGJJJJIIJDFIIIG
@1311372/1
atttaactgaaatatagaatacaccccttaatcagctacaacagtcaaca
+1311372/1
CCCFFFFFHHHHHJJIJIJJJJJJJJJJJJJJJJJJIJJJJJJJJJIJJI
@1311373/1
atttaactgaaatatagaatacaccccttaatcagctacaacagtcaaca
+1311373/1
CCCFFFFFHHHHHJJJJJJJJJJJJJJJJJJJJJJJJJJJJJJJHIJJJJ
@3319545/1
cgatttatctagagcaactccgacggaagctatacaagtggtcgatattg
+3319545/1
CC@FFFFFHHGHGJJIJIJJJIEHIIJJGIIJJJJJJJHIIHIIIJIIJF
@1846706/1
caagacccccaaccccaacaaggaggtaaaaagaagaaacaaaagcaact
+1846706/1
CCCFFFFFHHHHHJJJJJJJJJJJII?GGIIJIJJJJJJJJJJJGFHIJG
@1312414/1
atttaagaacaggggagaaaagtcacgagaatttgaaaagcgagcttcat
+1312414/1
CCCFFFFFHHHHHJIIJJIJJJGGIIGIJJJJJJIJJJIJJJJJJGGIII
@1312852/1
atttaagaggcttttaaaatttaacgtttagcagtcttctttttagaata
+1312852/1
BC@FFFFFHHHHHJJJJJJJJJJJJJJJJJJJIJIJJJJIJJJJJJJJII
@1312853/1
atttaagaggcttttaaaatttaacgtttagcagtcttctttttagaata
+1312853/1
CCCFFFFFHHHHHJJJJJJIJJJIJIIJJIIJJJJIJJHJJJJJJJIJJJ
@1312854/1
atttaagaggcttttaaaatttaacgtttagcagtcttctttttagaata
+1312854/1
CCCFFFFFHHHHHJJJJJJJJJJJJJIJJJJJJJIJJJIJJJJJJJJJJJ
@1848075/1
caagactcccgtcagcgtcctccaggagttgctgagccgtcgcgg
+1848075/1
CCCFFFFFHHHHHIIIGFHICHIGIJDHFHIIJJEHIJGGGJIGH
@1848076/1
caagactcccgtcagcgtcctccaggagttgctgagccgtcgcggcatca
+1848076/1
CCCFFFFFHHGBHGIIGEHEHJIIIFAGGGHIGIDGIDGGGIHGGHD>CC
@1848077/1
caagactcccgtcagcgtcctccaggagttgctgagccgtcgcggcatca
+1848077/1
CCCFFFFFHHHHHJJJJIJIIJJIJJGJHHIJJJIJJJJGIJJJJFFFEC
@1848084/1
caagactcctcaagttgcccattctttgggaaaaacttacaaaatggtaa
+1848084/1
@@?BAADDHHGHA>EGBHHGEGGHEHGHGGGG;:EF?<BB@BDC@99DFI
@1850238/1
caagagaatggcggctcacaagatgtgg
+1850238/1
@@@DDDDDDFFFDFD889C9D?FF<B4@
@6429572/1
ggtgtattctatatttcggttaaatttaagaggcttttaaaatttaacgt
+6429572/1
B7:?DDFFHHHHGJJJIIJ<3<CHEIJJJJJJJJJJJJJJGJJJJIIJIG
@1850902/1
caagagatgtgcatgtcccgcagatggccaccaccattctatgaaatgga
+1850902/1
CCCFFFFFHFHGHJJIIJJJJJIIJJIJJJJIGIJIJJJJIIJIJJJJJJ
@1850903/1
caagagatgtgcatgtcccgcagatggccaccaccattctatgaaatgga
+1850903/1
CCCFFFFFHHHHHJJIJJJJJIJJJJIJJJJIJJJJJJJJJJJIIJJJIJ
@277742/1
aaataaagtgtactttattgaaaaattagtaaaacataatggttttcgcg
+277742/1
@C@FFFFFHDHHGJJJJJJJIIJJJJIJGHHIGIIJJIIJJJBFHIIDGI
@7932547/1
ttcagcccccaccaagggaagggggcggcccccatcccaacagaaggggt
+7932547/1
CCCFFFFFHHHHHJJJJIGIJJJJJJJFDDDDDDDDDDDDDDDDDDDDD0
@2836651/1
cccttttgagctattgcgatattttttcggaaaaaagtgagtttaggata
+2836651/1
@CCDFFF?DHDFHGIEGGAFHGIJJJJEGIEIJJJJFBFGGFFHHGICHG
@2836652/1
cccttttgagctattgcgatattttttcggaaaaaagtgagtttaggata
+2836652/1
B@CDDFFDHHHFHGGHIGGGGIJJIJGEFHGGGGIID88BCGEGEFHJJJ
@2836653/1
cccttttgagctattgcgatattttttcggaaaaaagtgagtttaggata
+2836653/1
CCCFFFFFHHHGHJJJIIJIIJJJJJJJJJIJJJJJJGIIJFHIIJJJJJ
@787833/1
agcgttaccagcgcttgaggaagtaacggcagcactattgacactaagaa
+787833/1
CCCFFFFFHHHHHJIJJHJJJJIGGIJJIIJJIGI@FHIECHCHGIIEGI
@7933096/1
ttcagctacttgaaccgtacgtcaaatgtcgcaaattatgtcacataaat
+7933096/1
@CCFAFFFHHHHHJJJIGHIEFHIJIJJIIIIIJJJJJIJJIIJJIIJJI
@788214/1
agcgtttctttagtctgtatattttcttgtatcacttattgcgtctttgc
+788214/1
CCCFFFFFHHHHHHIJJJJJJJJJJJJJJJJJJJJJJJJJJIJJJJJJJJ
@5941639/1
gcatattacacatccatttatgcaggacttctatctagtttcccacgcca
+5941639/1
CCCFFFFFHHHHHJJJIJJJJJJJJIGIIJJJIIJJFHDGHIIIIJJGIG
@4918843/1
cttcaaactttacaacgatgatagtgtgtggcaaatagatgaagaaaacg
+4918843/1
:?@ABADDFHADDFGIIGICBEHG<CCFCACFHICHIICDCDHHGEHDGG
@7935599/1
ttcaggttgtttttgtttcttctttttacctccttgttggggctggggg
+7935599/1
CCCFFFDFHFHHHJGFHJGIJGHIJJJGIJIJJIJIHIGIJJGGIJJJJ
@7936375/1
ttcagtctttgtctatcggtattgctcgtagacaattcatatttaaaaag
+7936375/1
CCCFFFFFHHHHHJJJJJJHIJJJJJJJIJJJJJJJIJJJJJJJJJJJJJ
@7936797/1
ttcagttaaatttaagaggcttttaaaatttaacgtttagcagtcttctt
+7936797/1
CCCFFDDDBFHFFGII>FHGGIIIIFIEHICHGIIGHGIIGIIGGIGGHI
@3846105/1
ctagacaacagcaaactgctcctccacaacaacaacctggagcgagacaa
+3846105/1
BCCFFFFFHHHGHJJJJJJJJJIJJJJJJJJIJJGJJJJJJJIJJJIJIJ
@3846378/1
ctagacatactttatgctcttgacatttcgttaaagaaccacaaaatgtg
+3846378/1
@@@DFDDD?DFHHGB<?DAEHCDHEEHGFGGIBGGEEHGEHIEIIICGHI
@1852975/1
caagagtaactgaaactgagactgaatttattcgaatttctgagaaatcc
+1852975/1
CCCFFFBDHHHHHJJJJJJJJJJIIHJJJJJJJIJJJJJJIJIJIIIJEE
@3327191/1
cgcaaaggtaaaatcgttctagacatactttatgctcttgacatttcgtt
+3327191/1
?@@DD?DDFFDDDG@FBCBDB@H9<F?BEEEBGIFIFECGDGICIFECFF
@3327192/1
cgcaaaggtaaaatcgttctagacatactttatgctcttgacatttcgtt
+3327192/1
CCCFFFFFCFHHHIIIJJJJJJIJJJJJJJJJJJIJJJJJIJJJJJJJJJ
@3327193/1
cgcaaaggtaaaatcgttctagacatactttatgctcttgacatttcgtt
+3327193/1
CCCFFFFFDFHHHJJJIJJJJJJJJJJJJJJJIJJJJJJJJJJJJJJJJJ
@3327194/1
cgcaaaggtaaaatcgttctagacatactttatgctcttgacatttcgtt
+3327194/1
CCCFFFFFFH<FHGHI?DGGIEHIJJIJJIJIJIIJIIJEFHIJJJJJJI
@3327297/1
cgcaaagtaagacaacattgttgtagcttcgatttgggatcgttccagtc
+3327297/1
CCCFFFFDHHHHHJJJJIJJIJIJJJJJJJJJJJJIJJJJJJIJIIIJHH
@6956303/1
gttcaccatcgcttgtcatgtgttgaaattccgcgaaattggcactggca
+6956303/1
@CCFFFFFHHGGFGJIIJJIHIIIGHIJJIJJJJJJIIJJJJJJJJJIJJ
@2837126/1
ccctttttgtggagaggtactatgtgtgtttggctagattctgtttgaca
+2837126/1
???DDDDDDDDDAE;AB2ACFEEF9?F@:CBCDCDACBBDDD@D>B???<
@2837365/1
ccgaaaaagtttttaagaaccgtgatggaactctttaggcagcaacatta
+2837365/1
@@@FDDDDFAAFDGGAGGIIJGGH?DHIGGGIIIIIIIJJIGBHAFFDHG
@4924812/1
cttcaacgccaaggacttcaactttgttcagttcttgcaggagatcgcta
+4924812/1
@@@DDFF:FHFHHIGGHJJJJGIIJJIIIIIIIIIJIIJJIJJIHHGIIG
@3329722/1
cgcaaatgtagaaggcagattgttaccctccacgggtaaatcctgcaagg
+3329722/1
CCCFFFFFHHFHHIJJIJIGIGIGHJJJIJJJIIIJDAHIJJIJIIJGIJ
@3329723/1
cgcaaatgtagaaggcagattgttaccctccacgggtaaatcctgcaagg
+3329723/1
CCCFFFFFHHHFHCHGI@=CHDHEHIIGIGHIGGEBHGGBDFDHECFDFC
@3329724/1
cgcaaatgtagaaggcagattgttaccctccacgggtaaatcctgcaagg
+3329724/1
CCCFFFFFHHHGGJJIIJJJJJJJJJJJJJJJJJJJGIIIIFGIJJJIII
@3329725/1
cgcaaatgtagaaggcagattgttaccctccacgggtaaatcctgcaagg
+3329725/1
CCCFFFFFHHHHHIJDHGFIJEHHIIIIJIJGIII<:@FFA<DD@E;BDH
@3329726/1
cgcaaatgtagaaggcagattgttaccctccacgggtaaatcctgcaagg
+3329726/1
CCCFFFFFHHHHHJIIIJJIIJIJJJJJJJJJJJJG@FGIJJIEHIJJJI
@3329727/1
cgcaaatgtagaaggcagattgttaccctccacgggtaaatcctgcaagg
+3329727/1
CCCFFFFFHHHHHJJJHIIJIIIIJJJJJJJJJJJIGHIJJJJJIJJJJI
@3329728/1
cgcaaatgtagaaggcagattgttaccctccacgggtaaatcctgcaagg
+3329728/1
CCCFFFFFHHHHHJJJIJJJJJJJIJJJJJJJJJJJGGIJJJJJJJJJJI
@3329729/1
cgcaaatgtagaaggcagattgttaccctccacgggtaaatcctgcaagg
+3329729/1
CCCFFFFFHHHHHJJJJJIJJJJJJJJJJJJJJJJJGHIJJJIJJJJJJJ
@3329730/1
cgcaaatgtagaaggcagattgttaccctccacgggtaaatcctgcaagg
+3329730/1
CCCFFFFFHHHHHJJJJJJJJJJJJJJJJJJJJJJJDGHGJIIJJJIJJJ
@3330067/1
cgcaaattatgtcacataaatgtcaaaatgccacataatttgcaaaattt
+3330067/1
@??BDD?D<<4<CCA<:?FH:<<FDHHI<CHGBBCCBFCGG@BBGGI@GG
@3330068/1
cgcaaattatgtcacataaatgtcaaaatgccacataatttgcaaaattt
+3330068/1
CCCFFFFFGGHHFGHIIJJJFGHIIJJIGIIIJJJIIJJIJJIIJJJIJJ
@4926373/1
cttcaacttcgttcagttcttgcaggagatcgctagcgaacaatccttcg
+4926373/1
@@@DADBDFHHDDGGGEGGEI@CGGGDGCBHIFCHBFHBG@FHIFBCHEG
@5443743/1
cttttacgacatgtgcacgatccggagggagaattaaccagactgtt
+5443743/1
CCCFFFFFHHHHH>GHIIGIJJJJIGGGDIJJJJIIIIJJCAC;=@D
@5443744/1
cttttacgacatgtgcacgatcctgagggagaattaaccagactgtt
+5443744/1
CCCFFFFFHHHHFCEGGGAFEGHEFCFHJAE<GHIJJIJIECHGHEH
@4926712/1
cttcaactttgttcagttcttgcaggagatcgccagcgaacaatccttcg
+4926712/1
??@DDD4DFBAAFFBCAECFI<:C<FB@FIFEFE;8DD@@@?BA@CFFC6
@4926713/1
cttcaactttgttcagttcttgcaggagatcgccagcgaacaatccttcg
+4926713/1
CCCFFFFFHHGFHJIIHIEJJJJJIJIJFIGHIIJJIJJJJJIJIGIIJJ
@4926714/1
cttcaactttgttcagttcttgcaggagatcgctagcgaacaatccttcg
+4926714/1
CC@FFFFFHHHHHJJJHIJJJJJJIHIJIJJJJJJIJJJJJJIJIJJJJI
@7444369/1
tcaattggcgcacattcagcaggttttttaacagtttgaaaaccttgata
+7444369/1
@?@DFFFFGGHHHJJJJJJJJJJHIJJJJJJJIJJJJJJJIJJJJJJJJJ
@4927627/1
cttcaagatatattcttcaggggatcatgaagctcgcttttcaaattctc
+4927627/1
@CCFFDDFGHFHDGIEIIGII@>G@DHGH>?FEIIJJJDIIGAGGHIIII
@4927628/1
cttcaagatatattcttcaggggatcatgaagctcgcttttcaaattctc
+4927628/1
CCCFFFFFHHHHHJJJJJJJJJJJJIJJJJJJJJJJJJJJJJJJJJJJJJ
@4927629/1
cttcaagatatatttttcaggggatcatgaagctcgcttttcaaattctc
+4927629/1
CCCFFFFFHHHHHJJJJJJJJJJIGIJIJJJJJJJJJJJIJJIJJJJJJI
@4927630/1
cttcaagatatatttttcaggggatcatgaagctcgcttttcaaattctc
+4927630/1
CCCFFFFFHHHHHJJJJJJJJJJIJJJJJJJJJJJJJJJJJJJJJJJJJJ
@5445131/1
cttttacttaaggttaatgccaagttaaatggtactaatcattttctatc
+5445131/1
CCCFFFFFHHHHHFHIJHIGIIIJJJJJJJIJCHIIJJJJJIIJJGIHGB
@5445221/1
cttttacttcagctacttgaaccgtacgtcaaatgtcgcaaattatgtca
+5445221/1
=:1=ADB?CB:DDEII@G9<CGGE?FFFDBDBBHI?C;GG>@FFIIGIGI
@7445573/1
tcacaatataataaatacatatcatatcatcggggcactatataaaaaat
+7445573/1
CCCFFFFFHHHHHJJJJJJJJJJJJJJJJJJJJIJJJIJJJJJJJJJJJJ
@5445352/1
cttttacttcggctacttgaaccgtacgtcaaatgtcgcaaattatgtca
+5445352/1
@@CDDBDDDDHHFHGIJIEHHHIDFGIAGFCFFDHBGDHEGHBHHGCBFH
@5945227/1
gcatgatgagcagccgagcccttggcttccttcggagttttgcctgttcc
+5945227/1
CCCFFFFFHHGHHJJJIJJJJIJJJJJJJJIJJJJHIHJJJJJJJJHIJJ
@5945228/1
gcatgatgagcagccgagcccttggcttccttcggagttttgcctgttcc
+5945228/1
CCCFFFFFHHHHHJJJJIJJJIJJJJJJIJIIGGIDHFHIJIIJIIHIIJ
@7447490/1
tcacattcggtctctacaaccaggtacaattcttctactaaagaatgtcc
+7447490/1
BC@FFFFFHHFHHJJJJIJJJJIIHHIJJJJJJJJJIJJIHIIJIJJHIJ
@5946182/1
gcatgtcccgcagatggccaccaccattctatgaaatggaacacgaagag
+5946182/1
CCCFFFFFGHHHHJJJJIJIJJGIJIJJJJJJIJJJJJJJJIJJJJJJJJ
@285536/1
aaataatcgagtacagcgtcgcccaggaattctagcctctggtaacaatc
+285536/1
@@@DDDDDHDHHFGGIGIGEGGDG:8;?DFGCHEH@D<FBFCB?BFFHHI
@285537/1
aaataatcgagtacagcgtcgcccaggaattctagcctctggtaacaatc
+285537/1
CCCFFFFFHHHHFGJJIIDHGIJJJJIGIJGGIIDGIIGGGIGGGIICHH
@7448405/1
tcaccatcgcttgtcatgtgttgaaattccgcgaaattggcactggcaag
+7448405/1
@BCFDFFFGHHGHGIJIJJIIGGHHJIJIJEEHGIIJGIIFFGEIIGHHJ
@7448406/1
tcaccatcgcttgtcatgtgttgaaattccgcgaaattggcactggcaag
+7448406/1
CCCFFFFFHHGHHJJJJJIIJJGJJJJJJJJIJIIIJJJJJJJJJJJJJI
@5947977/1
gcattattgatttcgaggaaataatacgaacttcaatcacacaaattagt
+5947977/1
???=DDDD:4?DDCB:A:1AECECAFE@CEE?DEFEEEEIEDDDDEIECI
@792495/1
agctgctaaaaaagcaggaaaagcccagaagaacgttcgactttcacttc
+792495/1
CCCFFFFFHHHHHJJJJJJJJJGGGGIIJJIJJHGGIIGGIHGGICDGGI
@6435357/1
ggttcactaaaaaatattaggaatccactacaaggttttcaatagggcat
+6435357/1
BCBFFFFFHHHHHJJJJJJJJJJJJJJJJJJJJJJGHJJJJIJJJJJJJJ
@793782/1
agcttaatgaaaaaattcgccatcatctaccgctttgttcaaaaatcgaa
+793782/1
BBCFFFFFHHHHHJJJJJJJJJJJJJJIJJJJJGJJIJIIJJIIJJJJIJ
@793783/1
agcttaatgaaaaaattcgccatcatctaccgctttgttcaaaaatcgaa
+793783/1
CCCFFFFFHHHHHJJJJJJJJJJJJIJJJJJJJJJJJIIJIJJJJIIJJJ
@6957095/1
gttcactaaaaaatattaggaatccactacaaggttttcaatagggcatt
+6957095/1
@@CBDFFDHHHHHIIIIICHGGEHIIIIIIFBGHDFHGHGIIIIDHHGII
@6957096/1
gttcactaaaaaatattaggaatccactacaaggttttcaatagggcatt
+6957096/1
CBCFFFFFHHHHHJJJJJJJJJJJJJJJJJJJJJGHJJJJJJJJJJJJJJ
@6957097/1
gttcactaaaaaatattaggaatccactacaaggttttcaatagggcatt
+6957097/1
CCCFFFFFHHHHHJJJJIIJIJIIJJJIJJJJJJCDHIJJJJJJJJJJJI
@6957098/1
gttcactaaaaaatattaggaatccactacaaggttttcaatagggcatt
+6957098/1
CCCFFFFFHHHHHJJJJJJJJJJJJJJJJJJIJJDHIIJJJJJJJJJJJI
@6958028/1
gttcactttttggtcatgattttgaggtactcgagggcatgatgagcagc
+6958028/1
BBBFFFFFHHHHHEHIJJIIIJJJJJJEHHIJJHJJJJJJJJJJJJJIJJ
@7449715/1
tcacctttatatgtcacattttgtggttctttaacgaaatgtcaagagca
+7449715/1
CCCFFFFFHHHHHIJJJJJJJJJJJJJJJJJJJJJJJJJJJJJJJJJJJI
@4929424/1
cttcaaggttttggaattctaacttctaaaaggataccaaagataagtgc
+4929424/1
CCCFFFFFFHHHHJJJJJJJJJJJJJJJJJJJJJJJJJJJJJJJJJJGHI
@7450246/1
tcacgattcataaaagtaatataaccttagatttcgaggcaaattgattg
+7450246/1
CCCFFFFFHHHHHJJJEGIJIJJJJJJJJJIJJJJJJJJIIJJJJJJJJJ
@7450247/1
tcacgattcataaaagtaatataaccttagatttcgaggcaaattgattg
+7450247/1
CCCFFFFFHHHHHJJJFHIJJJJJJJJJJJIJJJJJJJJIIJJJJJIIJJ
@7452499/1
tcacttattgcgtctttgctttggtcactttacgcgcgaaaaccattatg
+7452499/1
@CCFFFFFHFHHFHIIIBHGIJGGHIEIJIJIJGJFGGGIJJJIIHHHHG
@7452905/1
tcacttttcgcgcaaaggtaaaatcgttctagacatactttatgctcttg
+7452905/1
CCCFFFFFHGHGFGIJIJCFHJJGGIHIJJJJJIJIIIJJJJJGGJJIIG
@286988/1
aaataattaacagtttttaggaggaaagtgcagtacttcattgtgattct
+286988/1
CCCFFFFFHHHHHEHIJJJJJJJJJJJJHHIJJHIIJJJIJJJHJJJJJJ
@5949567/1
gcatttatttgatgcaaagtatagaggttgtacccaaacttttcggggtg
+5949567/1
CCCFFFFFGHHHHJIJJJJHHIJJJJJFHGHIJJJJIJJJJJIGHBGH@F
@5949568/1
gcatttatttgatgcaaagtatagaggttgtacccaaacttttcggggtg
+5949568/1
CCCFFFFFHHHHHIIJJIJHIIJJJJIGHIHHJJJJJJGJJJJJJGGIFG
@7943566/1
ttcatgattgaaaatttgcaaggtttggaggagttgtactaatttgtgta
+7943566/1
@@CFFFFFGDHHHGIJJIJJJJJGHJJJIIJGIGGIGGIJIIGIJJJJIJ
@1857969/1
caagatgtggcaatccttgcaggatttacccgtg
+1857969/1
@<@DBBDDF?BFHE>B<F4<F?FGHIIFB3<?GG
@1857970/1
caagatgtggcaatccttgcaggatttacccgtggagggtaacaatctgc
+1857970/1
CCCDFFFDHHGHHJJJJJJIJJJJJJJJJJJJIIJIJJJ8BGHIJJIJJJ
@3853901/1
ctagattctgtttgacattagaagagtaaacgtcagtttgcgtttcaatg
+3853901/1
?@<B?BBDHHAFHGIGGIEI@FBIHC:A:<FBHHEEEB@DDD::DBFCEG
@3853902/1
ctagattctgtttgacattagaagagtaaacgtcagtttgcgtttcaatg
+3853902/1
@C@FADEDHFDHHIGIIHJHEHIJGIEHHIIIFHJGGIIFHHDGIIGIJJ
@3853903/1
ctagattctgtttgacattagaagagtaaacgtcagtttgcgtttcaatg
+3853903/1
BC<DDFFFHHFHHIIJJJJJJIJGIIHIJJJJGIIIHJJGJIGIJJJIII
@3853904/1
ctagattctgtttgacattagaagagtaaacgtcagtttgcgtttcaatg
+3853904/1
CCCFFFFFHHFHHIGJIIJJIIJJJIHHIJIJHIGJIIJJJJFGIIJJJJ
@3853905/1
ctagattctgtttgacattcgaaaagtaaacgtcagtttgcgtttcaatg
+3853905/1
?B1ABDFFHHHHHIJIIIJJJJIJJJBFHIJGHIIIGGIFIIHJGJJIGE
@3853906/1
ctagattctgtttgacattcgaaaagtaaacgtcagtttgcgtttcaatg
+3853906/1
B@BFFFFFHHHHHGEIIJJJJIJJJIEFHHHIGHGIHIIGII@GIIJJJG
@3853907/1
ctagattctgtttgacattcgaaaagtaaacgtcagtttgcgtttcaatg
+3853907/1
CCCFFFFFHHHHHJJJJJJJJJJJJJHIJJJJHJIJIJJJJJHIJJJJJJ
@1859589/1
caagattctggcatctaatttttcaaatgcgctagaaactgaaaaaccga
+1859589/1
@CCFDFFFHHHHHJJJJJJJJIIJIIIIJJJJJJJIJJJJIEHIJJJJIH
@2324531/1
cagggatactatgctgtgtaactagattatatggaattgccataggacca
+2324531/1
CCCFFFFFHHHHHJJJGHFJIJJJJJJJJJJJJJJJJJJIJJJIJIJIJJ
@796174/1
aggaaacaaaaaacgccaagtgatacattagttttctactttccttaaca
+796174/1
@@@DDFFFBHHDDEDGIIIG9D?FHGGGIIIHGGHIIIIIIIIIIIIIII
@6437975/1
ggttgagtgaaaaaggtgggaaatgttgactgttgtagctgattaagggg
+6437975/1
BCBDFDFDHHHHHJJJ<EHIGHJJJIIJJJJJJIJICHHIJDGHGIJJJI
@796842/1
aggaaagaaaaaaatgtcaaaattttgcaaattatgtggcattttgacat
+796842/1
BC@DFFFFHHHHHJGIJJIIIJHIGJGGIJJJGIJJFGIGIIJIJJIJJJ
@3334513/1
cgcaaggggcacggaccacttcacggaaatctaccgacagagaggttatc
+3334513/1
CCCFFFFFGGHFHIJJJJJJJJBGGHIIIJJJJJIIIGIGEIIJHHFHHF
@2846661/1
ccgaacaagccaatcagaccaacggaacgcccggagcggctgatatcacc
+2846661/1
CCCFFFFFHFDHFIJIIJIIIJJJJIJIIGGIIIIJGIGHFFDEEEDEC>
@1332744/1
atttaggagagtttatgatagctacaaaatttgatcctcacgataattgg
+1332744/1
CCCFFFFFHHHFHIJJJJJJGIGGJJJJJJJJIIIJJJJJJIJJJJJJJI
@4936398/1
cttcaatgtttgaatgatgattatataacgagtagatagctttagaggta
+4936398/1
B@CFDEFFHHHHHIIIIIIIIJGIIJJJJJHIEGGIIIIJIJJIJIJJ?F
@4936399/1
cttcaatgtttgaatgatgattatataacgagtagatagctttagaggta
+4936399/1
BBCFFFFFHHHHHIJJJJJJJJJJJJJJJJIJDGIJJJJIJJJJJIJIHH
@4936400/1
cttcaatgtttgaatgatgattatataacgagtagatagctttagaggta
+4936400/1
CCCFFFFFHHHFFIIJIIIGIJGGGIJJJJGIEGHIIJJJJIIGIIJJFG
@4936401/1
cttcaatgtttgaatgatgattatataacgagtagatagctttagaggta
+4936401/1
CCCFFFFFHHHHHIJIJJIIJJIJJIJJJIIJFGHHIIJJIJJJJJIJEH
@7456232/1
tcagcttcaacgccaaggacttcaactttgttcagttcttgcagg
+7456232/1
CCCFFFFFHHHCHIIJJJGIJJJJJJJJJJJIJJJIIJJJJJJGH
@2849690/1
ccgaagagtatgtctcgaaagacttcgactttttactatttttgtatgca
+2849690/1
CCCFFFFFDFHGHJGJGAHIBCFHIJJEHIIJJJGGHEIJJJJGHIJFII
@3336148/1
cgcaataagtgatacaagaaaatatacagactaaagaaacgctcgtgggg
+3336148/1
@<;4ADDDFCFHHIIIIIIIIIIIGIIIIIIIIIIIIIIIIIIIIHGGII
@3336149/1
cgcaataagtgatacaagaaaatatacagactaaagaaacgctcgtgggg
+3336149/1
@?;DDFFFHCFHHIIIIIIIIIIIIIIIIIIIIIIIIIIIIIIIIGHIII
@5452948/1
cttttatgaatcgtgataacatgcataaaatataataaaaatttatagtt
+5452948/1
@@@DDDDDDFD?D<AEEBEFGGGIIFHIIIHIHIIFIIAHGGAEIIGIHI
@5452949/1
cttttatgaatcgtgataacatgcataaaatataataaaaatttatagtt
+5452949/1
@@@DDDDDFHFHHDFEE>B:A<?EB<AHHI@@<EFCGHIII@GGCCF@?G
@5452950/1
cttttatgaatcgtgataacatgcataaaatataataaaaatttatagtt
+5452950/1
@@@DDFDFFFHHGEHIGHJIDGIFGHGIIGIIICFGGIJJEHHGIJIIHI
@5452951/1
cttttatgaatcgtgataacatgcataaaatataataaaaatttatagtt
+5452951/1
BBBDDFFFFFFHHGIIIIJIJJJJJJJJJJIJJJJJJJJJJJJJJJJJHI
@5452952/1
cttttatgaatcgtgataacatgcataaaatataataaaaatttatagtt
+5452952/1
CCCFFFFFHFHHHGICIGIIGHHIIIJJJJJIGJJIJJJJIIJIJJJIIJ
@5452953/1
cttttatgaatcgtgataacatgcataaaatataataaaaatttatagtt
+5452953/1
CCCFFFFFHHHHHEHGIGIEGFGIJJJJJJJJIJIJJJJJJJJJIIIJFI
@5452954/1
cttttatgaatcgtgataacatgcataaaatataataaaaatttatagtt
+5452954/1
CCCFFFFFHHHHHGGGGGI<C?@GIIIJJJIIIIJGIJJGIIIIIIIJHI
@5953995/1
gccaaacacacatagtacctctccacaaaaagggaaataaacaaggatg
+5953995/1
???DDBBBBDD?B:C<2AFDFAAAFBFEEICDB;?BDDEC>BDDD@DDB
@5953996/1
gccaaacacacatagtacctctccacaaaaagggaaataaacaaggatgt
+5953996/1
@@@FFFFFHGHHHGIFHGHIHIJJJJJJJDHGHEHDIIGGDGHIJGIEG8
@3336378/1
cgcaatagctcaaaagggaacaatttttgtcgagttattgatttcgagga
+3336378/1
@@@DDFFFDHHHFGGGHI?BEHJCFHIIJJ<ADF?F>GHGAGIIGC6DDA
@3858997/1
ctagccaaacacacatagtacctctccacaaaaagggaaataaacaagga
+3858997/1
@=?ADDFFHGDHHHFGGGCHGCGGGIGEGIIJJJIEEGGGIJEIJIGBF?
@3858998/1
ctagccaaacacacatagtacctctccacaaaaagggaaataaacaagga
+3858998/1
C@CFDDFFHDHFHHIGIJBHHGIJIIJIGIHJJJJIGIJIJIIIJJGIII
@3858999/1
ctagccaaacacacatagtacctctccacaaaaagggaaataaacaagga
+3858999/1
CCCFFFFFHHHHHJJJJJHIJJJJJJJJJJJJJJJJJJJJJJJJJJJJJJ
@3336515/1
cgcaatattagaaattttcaaatattcttcgcttttgactcgacaaaaat
+3336515/1
@@@DFFFFHHHGHJJJJJIJJJIJJJJJJJJIJJJJJJJIIJJJJGIIJJ
@3336516/1
cgcaatattagaaattttcaaatattcttcgcttttgactcgacaaaaat
+3336516/1
@@CFFDDFHDHDHJIJJJCIGJGIGIAFIEGGGHIIHDGFHIHGEGIEHG
@3336517/1
cgcaatattagaaattttcaaatattcttcgcttttgactcgacaaaaat
+3336517/1
CCCFFFFFHHHHHJJJJJJJJJJJJJJJJJJJJJJJJJIJJJJJJJJJIJ
@5954245/1
gccaaacattcggcagccaagaacttgctggatctcttggtcggaaaagt
+5954245/1
@@@AADDBBFHDFHD@GHBGBGDCFECHGEAFHCHGIIIG@HGGGIIE@C
@3859184/1
ctagccactcttatacgcagtggtctcaatcgcaacagacatctacgaac
+3859184/1
CCCFFFFFHHHHHJJJGJIJGGIHHIIJIJCHIIDGGIIIJJJJIJBDFG
@1861605/1
caagattttacctgaacaatttgaaatttttccaaacccgaaaaaagttt
+1861605/1
CCCFFFFFHHHHHJJIJIJJJJIJJJJJJJJJIIIJJJJJIJJIJJIFHH
@2850706/1
ccgaaggaagccaagggctcggctgctcatcatgccctcgagtacctcaa
+2850706/1
CCCFFFFFHHHHHJJIJJIJIIGIJGHIIIJJJIJJJEIGGEBFHGIIIJ
@6439291/1
ggttgcccaacttggtaatcttagtgtctttcagtcccgaataccgattc
+6439291/1
@@@FDDDDHHHFHGEFGIIGHIIC?FHIHHIJJIDGEHIEHHGIGHIIGI
@1862518/1
caagcaatgtcaaagagaaggatagcaactaattttacaagctatacttt
+1862518/1
CCCFFFFFHHHHHJJIJGHIJJJIIJJJJIJIJJJJJJJHIJJJJJJJJJ
@799901/1
aggaagccgatcgctagcgaacaatccttcgaggtaacctacgtggacat
+799901/1
@CCFFDDFHFHGGJGHBGIFGIJIIJGGIJADDH<FHHJIIIJCCDEFEC
@799902/1
aggaagccgatcgctagcgaacaatccttcgaggtaacctacgtggacat
+799902/1
CC@FFFD;FFHHHJGIJJHIIJJIGDDDHIJIJI@FHHIIGIH@CHIFHF
@6440514/1
ggttgtacccaaacttttcggggtgcaatcttcttttccggaaaatgctc
+6440514/1
BCBFFFFFHHHHHJJJJJJJJJJFHIJJJJJJJJJJJJJJIIJJIIIJJJ
@6440866/1
ggttgttaaaattagcccgtgttattccttccataatcttattcttgcgt
+6440866/1
BCBDFFFFHHHHHJGIJJJHIIIHIIIJJJJIJIJIJIJJJJJJJIJJJI
@6441296/1
ggttgttgttgttgaggaggagcagactgctgttgtctcgctcgaggttg
+6441296/1
@??DFDDFBFBHFIGFGFGG;EBDFAFHHB><G@FHH>@;@DGG?ABGAC
@1865499/1
caagcattggtggcgattggtcaatgttttttcttcg
+1865499/1
1=?DBDDD>?2<A;?ECEE@F>FEBEIIIIII@DED;
@1865500/1
caagcattggtggcgattggtcaatgttttttcttcgatgtccacgtagg
+1865500/1
CCCFFFFFHHDFHHIFHHGIEHIGIJHJJJJJIIJJJJJJJJJJJJIJJJ
@1865820/1
caagccaatcagaccaacggaacgcccggagcggctgatatcaccaatca
+1865820/1
CCCFFFFFHHHHHJJJJJJJJJJJJJJJJIJIJJJJJEEFFHHFFFFFEE
@2854680/1
ccgaatgtttggcgtctttcttcgatcttccggttccggtggccacc
+2854680/1
@@@DDDFFGFHHFIGAFGGIHGCGCCGHGCHIGIIGIJH?:@CFGHG
@3860004/1
ctagcctctggtaacaatctgtaaggtggttagggaaatacgacgcatgg
+3860004/1
CCCFFFFFHHHFHIJJJJJJJHIJJJHHIHIIJJJJJJJIJJJJJJJIIJ
@3337881/1
cgcaattaccgtattgccaagtgtaccgcagctaaatgtgcattaaaaca
+3337881/1
@@@DDADDFDDF;GEB@F9DD3<CE<@GFEFEGEDFCFBF@DFACFIIIE
@4939284/1
cttcacaacaacaacctggagctagacaacagcaaactgctcctccacaa
+4939284/1
CCCFFFFFHHHHHJJJJJJIJJJJJJJJJJJJJJJJJJIJJJJJJJJIJI
@3860385/1
ctagcgaacaatccttcgaggtaacctacgtggacatcgaagaaaaaaca
+3860385/1
?@@ADAADDHDBB?FGFHBHI8CB?BGGG<:D@DF?FDGH>F@GIE;EEE
@3861266/1
ctagcgttttgaggctccagaaatatttaatgttattcaatccggaagct
+3861266/1
@@@DDDDDHHDDFIGBFH9?AGI@?CGIGIGDDHCGICCHCHHGIBGBDH
@7457660/1
tcaggttgctacaaatttcagcaacataaaaatactgaggctgatcttga
+7457660/1
CCCFFDDFGFHHHJJIJJIJIIJFEGHIIJJIJIJIJJJJJJJIEIJJJI
@801905/1
aggaattggaggaggagggtacgaaggaactggaggataactgtagacgt
+801905/1
CC@DFFFFGHGDFIEFFE<C;FHGCHDGFHHI<9B;DFGHGIECCGHIG5
@3341294/1
cgcacattcagcaggttttttaacagtttgaaaaccttgataaatggaac
+3341294/1
@@@DD8BDCDDDFBF2AGGIICFE<::FGFEFFFIIFII?GFIIIIIFFI
@3341295/1
cgcacattcagcaggttttttaacagtttgaaaaccttgataaatggaac
+3341295/1
CC@FFFFFHHHGFIJCHHJJJJJJGIFHGIJJJJJJIJJIIJJJJJJJJI
@3341296/1
cgcacattcagcaggttttttaacagtttgaaaaccttgataaatggaac
+3341296/1
CCCFFDFFHHHHHIJCGHHIJGIJJJJJJJJJJJJJJJJIJJJIJIJJHI
@3341297/1
cgcacattcagcaggttttttaacagtttgaaaaccttgataaatggaac
+3341297/1
CCCFFFFFHGHHHJJEHIJJJIJJJJJJJJJJJJJJJJJHIJJJJJJJJJ
@3341298/1
cgcacattcagcaggttttttaacagtttgaaaaccttgataaatggaac
+3341298/1
CCCFFFFFHHHFHIIACHIJJHIJJJIIJIGIIJJIJIJIIGIJGHCHGJ
@3341299/1
cgcacattcagcaggttttttaacagtttgaaaaccttgataaatggaac
+3341299/1
CCCFFFFFHHHHHJJEHIIJJJJJJJJJJJJJJJJIJJJIJJJIJJJJJI
@2330399/1
cagggtttcttaacctcataggtacaagtggaccagcttgcagttcactc
+2330399/1
CCCFFDFFHHHHHJJJJJJJJJEHHGHJFHIJJJJJIJIJJJJGHIJJJJ
@5959975/1
gccaaattgctctactctcaagaaatggcctccatgccgagcaagactcc
+5959975/1
CCCFFFFFHHHHHIIJJJJJJJIJJJIIJIJJJJJGJJJIIIHEGCHGII
@5959976/1
gccaaattgctctactctcaagaaatggcctccatgccgagcaagactcc
+5959976/1
CCCFFFFFHHHHHJJJJJJJJIJJJJJJJJJJJJJJJIJJJJJIJJJJJJ
@5959977/1
gccaaattgctctactctcaagaaatggcctccatgccgagcaagactcc
+5959977/1
CCCFFFFFHHHHHJJJJJJJJJJJJJIIIJJJJJJJJJIIJIJJJIIJJJ
@2332677/1
caggtatatttatcacatcattcgtcgtgtaccacatctcggatcttgct
+2332677/1
BBCFDDFFGHHGHJJJJJJIJJJJJIJGHBEFHCDB@DDG@G6DG@G@DD
@5458204/1
cttttcacaatataataaatacatatcatatcatcggggcactatataaa
+5458204/1
@BBDFFFFHHHHHJJJIJIIJGIIJJJJJIJJJJJJJIIJJJIJIJJJJJ
@5458205/1
cttttcacaatataataaatacatatcatatcatcggggcactatataaa
+5458205/1
CC@FFFDFGHAFFIJGEGHCHCIGGGCEGGGIGFIGHFFGHHFFGGGGII
@5458206/1
cttttcacaatataataaatacatatcatatcatcggggcactatataaa
+5458206/1
CCCFFBDBHHFDFBHDEHIEGDHGGIGIGIIGHIIIGGGEBFFEHIIGII
@5458207/1
cttttcacaatataataaatacatatcatatcatcggggcactatataaa
+5458207/1
CCCFFFFFGHHHGIJIJJJIIJJJJJJIJIJJJJJJJJGIJJIIJJJJJJ
@294622/1
aaatatacctgcacacacgcatttttaaatttaaaaatttattcaagtca
+294622/1
CCCFFFFFHHHHHJJJJJJJJJJJJJJJJJJJIJJIHIJJJIJJJJJJIJ
@294623/1
aaatatacctgcacacacgcatttttaaatttaaaaatttattcaagtca
+294623/1
CCCFFFFFHHHHHJJJJJJJJJJJJJJJJJJJJJJJIIJJJJJJJIJJJI
@803359/1
aggaccagggtgctgttgtctcgttccaggttgttgttgtgaaacctgtg
+803359/1
CCCFFFFFHGDHHJJIJJIJJJGIJIJIIJHGHHIGIIGHGIJJIIJJHI
@6446802/1
ggttttttcaaatttgttcagcaactcacggaaacaagttgagaaatcct
+6446802/1
@C?DFFFFHHHHHJJJGIJIJJJJJIJIJJJJJJJJJJIIJJJJIIGIIJ
@7462629/1
tcatgaccaaaaagtgaacagctatcgatacacagtcatagatccaatcc
+7462629/1
CCCFFFFFGHHHHJEHIJJJJJJJJJJJJJJJJJIGHJJJJJJJJIGIJJ
@806262/1
aggaggagcagactgctgttgtctcgctcgaggttgttgctgtggcggaa
+806262/1
CCCFFFBDFHHHHJJJIJHHIHGJJJIGJIIJJFHIEFIJJIFHFGJJBE
@2340298/1
caggttttttaacagtttgaaaaccttgataaatgaaagaaattaaacac
+2340298/1
B@BFDDFFHHHHHJJHIIJJJJJJJIJJIJJJJJIJJJJJJIIJJJJIII
@2340299/1
caggttttttaacagtttgaaaaccttgataaatggaacgaaattaaaca
+2340299/1
BCCFDFFFHHHHHGIHIIJIJJIJJJIJGIJJJJJJJIJJIJJJJJJJJJ
@807464/1
aggatagcaactaattttacaagctatactttgcatagaattagtggttt
+807464/1
@CCDFFFFHHHHHJJJJJJJJJJJJJJJJJJJJJJJJJGHHIIJGHJGHJ
@296085/1
aaatatcgcaatagctcaaaagggaacaatttttgtcgagttattgattt
+296085/1
CCCFFFFFHHHHHIJJJJJJJJJJJJJJIJJJJJJJJJJJJIJIJJJJJJ
@296086/1
aaatatcgcaatagctcaaaagggaacaatttttgtcgagttattgattt
+296086/1
CCCFFFFFHHHHHJJJJJJJJJJIJJJJIJJJJJJIJJJIGIIJJJJIJJ
@1870279/1
caagctggtccacttgtacctatgaggttaagaaaccctgaacctggaaa
+1870279/1
@CCFFDFDHDDHFFBFEBIGDHHEEGEIDDHGHIIIIIIIHGIIIGGIII
@5963165/1
gccaagaagtacttttgtggaatatagcaaacttctgctacttcaactgg
+5963165/1
@<@DFFFFHHHHHJJJJIGIJJJJJJJIJJIJIJJJJIIJJIJJJIJJJJ
@1339510/1
atttatagttttttgcatttttattcggcttattgtaatattcctccata
+1339510/1
CCCFFFFFCBFHGGGGGIHIIIFIIIIIIIIIIIEBFIIIIIBHGIIIGI
@2859641/1
ccgaccaagagatccagcaagttcttggctgccgaatgtttggcgtcttt
+2859641/1
CCCFFFFFFHFHHJIJIIIJGFHHIJJJJIJJIIDHGGGHIIJFBFEEHI
@1340868/1
atttatcacatcattcgtcgtgtaccacatctcggatcttgctactaata
+1340868/1
@CCFFFFFHHHHGJJJJJJJIIIIJHJIJGIGJGIGIGIH>GIIIIIJJI
@1340869/1
atttatcacatcattcgtcgtgtaccacatctcggatcttgctactaata
+1340869/1
CCCFFFFFHHHHHJJJJIIJHIDHIJIIJJJIJFGDEHIJIGHGHIJJJJ
@4369728/1
ctctgtccggcgccgatctcgctgttgctttgatcatcgtcgaagtctgc
+4369728/1
CCCFFFFFHHHHHJJJJJIIJIIJHIIIJJJJIJJJIIJIJHHHFFFFFD
@808962/1
aggattgttcgctagcgatctcctgcaagaactgaacaaagttgaagtcc
+808962/1
@C@DFFFDHHHGHJIGEGHJGIJJJIJJJGIGGGHIJJGGG@FGGICBGG
@1874770/1
caaggacttcaactttgttcagttcttgcaggagatcgccagcgaacaat
+1874770/1
CCCFFFFFHHHHHJJJJIIJJIIJJJJIIJJGJJIJIJJJJJJJJJIIJJ
@4943221/1
cttcacggaaatctaccgacagagaggttatccttgggggaagaagccaa
+4943221/1
CC@DDFFFHHHGHIIIJJIIJGGGBFG?DGIIGIIIGIJJA@HIIJFFHH
@4943222/1
cttcacggaaatctaccgacagagaggttatccttgggggaagaagccaa
+4943222/1
CCCFFFFFGGHGHJJJJIIJEGIJGJIGHIJJJJIJJJIJBHHHEIJHHC
@4943223/1
cttcacggaaatctaccgacagagaggttatccttgggggaagaagccaa
+4943223/1
CCCFFFFFGHHHHJJIJJJJJIGGGIIFCHJJJJJIJIGJEHHIJJIHHH
@6969452/1
gttcattttaaatgaaaaacgtatgttgtttacttcatttgaatctatgg
+6969452/1
@@@DDDFFHHHHDHGIIIIEIAGHIGIGHIIIGIIIIIIIGGIGIIIIII
@6969453/1
gttcattttaaatgaaaaacgtatgttgtttacttcatttgaatctatgg
+6969453/1
B@BFFFFFHGHHHJJJJJJJJHIIJIIGIJJJIJJJJJJJJJJJJJJJIJ
@6969454/1
gttcattttaaatgaaaaacgtatgttgtttacttcatttgaatctatgg
+6969454/1
B@BFFFFFHHHHHIIJJJJIJGHHHIIIIIJIJJJJJJJJJJJJJJJJJI
@6969455/1
gttcattttaaatgaaaaacgtatgttgtttacttcatttgaatctatgg
+6969455/1
BBBFFFFFHGHHHIJJJJJIJHGHIIJIJJJJJJJJJJJJJJJJJJJJJJ
@6969456/1
gttcattttaaatgaaaaacgtatgttgtttacttcatttgaatctatgg
+6969456/1
BBBFFFFFHHHHGJIIJJJJJGHJJJJJIJJJJJJJIJJJIIIJJJJIJJ
@5966616/1
gccaatcagaccaacggaacgcccggagcggctgatatcaccaatcaggt
+5966616/1
@;@DFFFFHHHHHJJJJJJJJJJJJIIJGJJJIJGIIJHEHHEFCEFEF;
@7953196/1
ttccaccttgcgtcttacgttgtttgatttcgccagttccgacatttttt
+7953196/1
CCCFFFFFHHHHHJIJGIGFGFFHIGCGIJIHIJHIHIGJGIJGIIJJJJ
@5967563/1
gccaattataggtcaaccatgcttttgcaaatatgcaaccggtcc
+5967563/1
CCCFFFFFFHHHFHHIIJJJJJJJJJJJJJJJJIIJJJJJJJHHI
@1343090/1
atttatgtaacatgtgtgcttaagtggcttaccttctacttaccacttag
+1343090/1
CC@FFFFFHHHHGIDHHIJJJJJJHHHHIIEHJJJJIJJJJJJJJJJJJJ
@5462633/1
cttttccgaccaagagatccagcaagttcttggctgccg
+5462633/1
CCCFFFFDFHHHHEFEFEHIGGGIIJFHIIJGIGIIGIG
@5462634/1
cttttccgaccaagagatccagcaagttcttggctgccgaatgtttggcg
+5462634/1
CCCFFFFFGHHGHJJJIJJJJJJJJJIIJJJJJJJJJJJGIIJIJIJJJI
@5462635/1
cttttccgaccaagagatccagcaagttcttggctgccgaatgtttggcg
+5462635/1
CCCFFFFFHGHHHJJJJJJJJIIJJJIJJJJJJJIIJJIGHIJJJJIJIJ
@5462732/1
cttttccggaaaatgctcgaaaactcaattggcgcacattcagcagg
+5462732/1
@@CFFDFDHAHHH@EFDEBFHIIHGHGIEEAHGGIADDCHGGDEGBH
@5462733/1
cttttccggaaaatgctcgaaaactcaattggcgcacattcagcaggttt
+5462733/1
?@8BDEFFHFHHHIGHIGDGIIIIIGIIGGICIFHIIIIIIGIIIIG@FH
@5462734/1
cttttccggaaaatgctcgaaaactcaattggcgcacattcagcaggttt
+5462734/1
?@@A;BDDFDH>HHIDIIEDGEG?CFFHIIGGCDDD@AGGGIIGCEGFHG
@5462735/1
cttttccggaaaatgctcgaaaactcaattggcgcacattcagcaggttt
+5462735/1
?@@DDDFFHDHHHIJJJJIGIEBHHIGGJGIEGFH:FHGIIJJJJJJCGI
@5462736/1
cttttccggaaaatgctcgaaaactcaattggcgcacattcagcaggttt
+5462736/1
@<@DFFDDHDFAFIGEBHIIDBADHHICHIG@FEHBHBCHEGGG@BFH@@
@5462737/1
cttttccggaaaatgctcgaaaactcaattggcgcacattcagcaggttt
+5462737/1
@@@DDFFDADHGHGIIBBEB@EHICCGIIIDGEAGAFEBFGGHIDGIFHH
@7466266/1
tccaaaccttgcaaattttcaatcatgaagcaagattttacctgaacaat
+7466266/1
C@CFFFFFHHHHHJJJJJJJJJJJJIJIJJIJIJJJJJJIIJJJJJJIII
@5462738/1
cttttccggaaaatgctcgaaaactcaattggcgcacattcagcaggttt
+5462738/1
@@CFFDFFHHHHHGIGIEGIJIJJIHGEECECHBGDGDFHDGGFHII=AE
@7466267/1
tccaaaccttgcaaattttcaatcatgaagcaagattttacctgaacaat
+7466267/1
CCCFFFFFHHHHHIJJJJJJJJJJJJJJJJJJJJJJJJJJJJJJJJJJJJ
@5462739/1
cttttccggaaaatgctcgaaaactcaattggcgcacattcagcaggttt
+5462739/1
@BCFFFFFGDHGHJJJIIJFIJJJJJJJJJJJJJJIJJJJJJJJJJJFHI
@5462740/1
cttttccggaaaatgctcgaaaactcaattggcgcacattcagcaggttt
+5462740/1
@C@FFDFFHGHHHIJIJJJIIGIIGGIIIJJJJJJIJJJIJJIIJJJGHJ
@7466268/1
tccaaaccttgcaaattttcaatcatgaagcaagattttacctgaacaat
+7466268/1
CCCFFFFFHHHHHJIJJJJJJJJJJJJJJJJJJJJJJJJJJJJJIJJJJJ
@5462741/1
cttttccggaaaatgctcgaaaactcaattggcgcacattcagcaggttt
+5462741/1
CCCFFFFFGHHHHBGIGGGGIJJJIIJIIIIIIJGIIJJIIJIIGII=FH
@5462742/1
cttttccggaaaatgctcgaaaactcaattggcgcacattcagcaggttt
+5462742/1
CCCFFFFFHDDHHHIIJGIGHJJJIIJJJJEIIIFBBEGIGGIGGGI8CH
@7466269/1
tccaaaccttgcaaattttcaatcatgaagcaagattttacctgaacaat
+7466269/1
CCCFFFFFHHHHHJJJJJJIJJJJJJJJJJJJJJJJJJJIJJIIIIIJJJ
@5462743/1
cttttccggaaaatgctcgaaaactcaattggcgcacattcagcaggttt
+5462743/1
CCCFFFFFHFHHHGIIIIIIJJJIIIJJJJJJIJIAFHIJJJJJJJI8@G
@5462744/1
cttttccggaaaatgctcgaaaactcaattggcgcacattcagcaggttt
+5462744/1
CCCFFFFFHGHHHGIJJJJJIIIJJJJJJJIJIJJJJJJJJJJJIJI=FH
@5462745/1
cttttccggaaaatgctcgaaaactcaattggcgcacattcagcaggttt
+5462745/1
CCCFFFFFHGHHHJJJJJJJJIJJJJJJJJIIJJJGJJJJJJJJJGJCHI
@5462746/1
cttttccggaaaatgctcgaaaactcaattggcgcacattcagcaggttt
+5462746/1
CCCFFFFFHHHHHIJIIIGIIJJIJJIJJJIJIIIIJJJJJIIIJGICHI
@5462747/1
cttttccggaaaatgctcgaaaactcaattggcgcacattcagcaggttt
+5462747/1
CCCFFFFFHHHHHIJJJJJIJJJJGIJJJJJJJIIJJJJIGIIJJJJFGG
@5462748/1
cttttccggaaaatgctcgaaaactcaattggcgcacattcagcaggttt
+5462748/1
CCCFFFFFHHHHHJJIIJJJJJJJJJJIJJJJJJJJJJJJJJJ9CHIFHI
@5462749/1
cttttccggaaaatgctcgaaaactcaattggcgcacattcagcaggttt
+5462749/1
CCCFFFFFHHHHHJJJIJJJJJJJJIJJJJJJJJJJJJJJJJIJJJJGII
@5462750/1
cttttccggaaaatgctcgaaaactcaattggcgcacattcagcaggttt
+5462750/1
CCCFFFFFHHHHHJJJJIIIIJIJJJJJJJIJIJJIJJJJJJJJJJJ@FH
@5463480/1
cttttcctgcttttttagcagctttaccattcgtcttatcgatgcattga
+5463480/1
@CCFFDFFHDHHHJJJFHGGGGGIJGIJJJJIJEGHJGIIJJJJJJJJGI
@5463481/1
cttttcctgcttttttagcagctttaccattcgtcttatcgatgcattga
+5463481/1
CCCFFFFFGFHHHJJJJIJIJJJJJJJJJJJJIHIJJJJIJJJJJJIJJJ
@1345223/1
atttattatattgtgaaaagggagcatttatttgatgcaaagtatagagg
+1345223/1
1=14ADEFHHHHHIJIJJJIIIIGJFIJJJIIJJGGIEIHGIGIJJJIJI
@1345224/1
atttattatattgtgaaaagggagcatttatttgatgcaaagtatagagg
+1345224/1
CCCFFFFFHHHHHHJJJJJJJJIIJJJJJJIJJJIJJJIHIJHIIIJJJI
@1345225/1
atttattatattgtgaagagggagcatttatttgatgcaaagtatagagg
+1345225/1
BB1ADEFFHHHHHGIIJJJJJJIJJIJJJIJJJJJJJJJIHIGHIJJHIG
@2346034/1
cagtagtcaaatttgtatccattatcactttttgttgccgtgtgcccttg
+2346034/1
BBCDDFDDHHHHHJJGHJIJJIJJIJJJJJJJJJIJIIJJJJIJJJIJJJ
@7467929/1
tccaaatcgagggcgccatccacgagccaatcttccgctaccgcgtgttc
+7467929/1
CCCFFFFFHGHHGJIJJJJJJJJJJJJIIIJIJJJJJJIGIIHHFED<BD
@7468125/1
tccaaatctacactaacttctcctgatcgagtaaatattgggaaggcact
+7468125/1
CCCFFFFFHHHHHIJJJJIJJJIIIIJJIHIFGIJJJJJJIIHIJIJIJJ
@5464269/1
cttttcgaatgtcaaacagaatctagccaaacacacatagtacctctcca
+5464269/1
CCCFFFFFHHBDHIIJGIGGJGHIJIJIJJJIIGDGIGICDGIIIIIIID
@1875570/1
caaggaggtaaaaagaagaaacaaaaacaacctgaacaacaagctgcaaa
+1875570/1
@@@D?DDDHFFHDHG?<:?FEHG@FHGGEGGG<DEHI@9?BBF?CAGAFE
@1875571/1
caaggaggtaaaaagaagaaacaaaagcaacttcaacaagaggaaggagc
+1875571/1
CCCFFFFFCFHHFIIIIJJJJIJJJIJJICHJJJJJJJIHIJIJJJIJIJ
@5465129/1
cttttcgcgcaaaggtaaaatcgttctagacatactttatgctcttgaca
+5465129/1
:?@FFFFFHGHHHGJCFHIIGBFHJGIJJJJIJJIJJJIJJJJJJJIIJH
@5465130/1
cttttcgcgcaaaggtaaaatcgttctagacatactttatgctcttgaca
+5465130/1
CCCFFFFFHHHHHJJHIJJJJIJJJJJJJJJIJIJJJJIJJJJJJJJJJJ
@5465344/1
cttttcggggtgcaatcttcttttccggaaaatgctcgaaaactcaattg
+5465344/1
CCCFFFFFHH@DFGIIIJJJJJJJJJJIIJJJJJJJJJJJJJJJJJJJJI
@5465345/1
cttttcggggtgcaatcttcttttccggaaaatgctcgaaaactcaattg
+5465345/1
CCCFFFFFHHDHHJJJJJJJJJJJJJJJJJJJJJJJJJJJJJJJJJJJJJ
@1876101/1
caaggataacctctctgtcggtagatttccgtgaagtggtccgtgcccct
+1876101/1
CCCFFFFFHGHGGIJIJHHIJFDHIGHIJJEIGIJIDFGDGII?FGHGII
@4375073/1
ctcttaaatttaaccgaaatatagaatacaccccttaatcagctacaaca
+4375073/1
CCCFFFFFHHHHHJJIGGHHI@HEHGHGGIIHGGGIJJJIIIG@GIIICH
@5970975/1
gccacatcttgtgagccgccattctcttggctagcttctttgacttgcca
+5970975/1
CCCFFFFFHHHHHIJJJJIJJJJJJJJJJJJJJJJJJJJJJIIIJIIIJI
@5970976/1
gccacatcttgtgagccgccattctcttggctagcttctttgacttgcca
+5970976/1
CCCFFFFFHHHHHIJJJJJJAHIHIIIJIIIJGHGIIGGIIC?FGH@?DF
@5970977/1
gccacatcttgtgagccgccattctcttggctagcttctttgacttgcca
+5970977/1
CCCFFFFFHHHHHJJJJJJJAGHIDHEG@GECFGECGDBGI49DFH?BF8
@5970978/1
gccacatcttgtgagccgccattctcttggctagcttctttgacttgcca
+5970978/1
CCCFFFFFHHHHHJJJJJJJHIJJJJJJJJJJJJJIIIGIJIIIGICHIB
@1347479/1
atttattgcaagccacgacccatgcgtcgtatttccctaaccaccttaca
+1347479/1
CCCFFFFFHHHHHJJJJJJJJJHIJJHIJGIIJJJJJJJJJJJJJJJJJI
@3349085/1
cgcagatggccaccaccattctatgaaatggaacacgaagagggactacc
+3349085/1
@@<DFFFFHHHHHJGIIJIJIIHIJJIHHJJJJJIJJJJJJJIIJGJJIG
@3349086/1
cgcagatggccaccaccattctatgaaatggaacacgaagagggactacc
+3349086/1
@@@DDDFAH>F?FBEBG=EHHHB>>FB>CHG>D@DD@AFGICG>EG@GEB
@3349087/1
cgcagatggccaccaccattctatgaaatggaacacgaagagggactacc
+3349087/1
CCCFFFFFHHAHHJGIIGHJJJIEHEIIJFIJIGIIIIIEIIJIJJDGHG
@3349088/1
cgcagatggccaccaccattctatgaaatggaacacgaagagggactacc
+3349088/1
CCCFFFFFHHHHHJIJJIJGIIGIIGIJJJIIEGIJJGIJIIJJIJJJGI
@5971544/1
gccaccaatgcttggtgcagctatccactttgccagtggccgtctgctac
+5971544/1
@BCFFFFFHHHHHJJGJIIIIIJJIJIJJJJJJJJJIJIIJJHIIIIIIJ
@5971587/1
gccaccaccattctatgaaatggaacacgaagagggactaccacacgaaa
+5971587/1
@CCFFFFFHHDHHIGGIJIIJIJJIIIIJBHIIIJIJGGGIJJIIJJGHI
@5972915/1
gccacgtcttgtgagccgccattctcttggctagcttctttgacttgcca
+5972915/1
CCCFFFDFHHHFFGGGJJIJEFHJIJJJIJJGDGGGIGGIJGE@FFFBDB
@811413/1
aggcagttcaccatcgcttgtcatgtgttgaaattccgcgaaattggcac
+811413/1
@@@DDDDBBFFFDG;EFBGE;CHEGEFFHGIIIIIIIIIGIIGGHIG>FG
@3350987/1
cgcagctaaatgggcatagtacgtcggagctggatagcttacggatctgt
+3350987/1
@CCFFFFFGHHGHJJJJJJJJJJJJJJHIJJJJIIIJIIJEIJJIIIGHG
@5974867/1
gccagaacgtaagatatcctaaactcacttttttccgaaaaaatatcgca
+5974867/1
CCCFFFFFHFHHHJJJJJJJJJJJJIJJJJJJJJJJJJJJJJJIJJIIJI
@813756/1
aggcttttaaaatttaacgtttagcagtcttctttttagaataacattga
+813756/1
CCCFFFFFHHHHHJJJJJJJJJGJJJJJJIJIJJJJJJJJJIJJJJJJJI
@6456948/1
gtaaaagtgtgctcaattggtttatcctctactgtacaactgtttacctg
+6456948/1
8:?DDDB::=C?:<:A?F>FFD;C?:CBHCH<E3:?E??<D?HGC9BDB>
@6456949/1
gtaaaagtgtgctcaattggtttatcctctactgtacaactgtttacctg
+6456949/1
CCCFFFFDHFHHHJJJJJJJHGIJIJJJJJJJJIIIJJIJJIHIGJJJJJ
@6456950/1
gtaaaagtgtgctccattggtttatcctctactgtacaactgtttacctg
+6456950/1
@B@7DEFDHFFHFJJJJIIIHHJJJJJJIJJIIIHIGJJIIIFHIJJJJG
@6974644/1
gttccatttcatagaatggtggtggccatctgcgggacatgcacatctct
+6974644/1
@CC?DFFFHHFHHJJJIIIEHI@GIJJJJGIJJJJIDHGIIIEGGIIJGG
@6974645/1
gttccatttcatagaatggtggtggccatctgcgggacatgcacatctct
+6974645/1
CCCFFFFFHHHHHIIIIIIAFH@FHGIIIIIIIIII@DHIGGHIIIIIIG
@306465/1
aaatcttgcttcatgattgaaaatttgcaaggtttggaggagttgtacta
+306465/1
CCCFFFFFHHGHHJJJJJJJJJJJJJJIIIHHFHIJJEGJHIIJJGIIJI
@306466/1
aaatcttgcttcatgattgaaaatttgcaaggtttggaggagttgtacta
+306466/1
CCCFFFFFHHHHHJJIJJJJJJJJJJJJJJJJHIJJJHHJIJHHHIIIIJ
@2350579/1
cagtcttctttttagaataacattgacattctataaagacgttagagagg
+2350579/1
@@@DFFFFGHHHHJJIIJJGHGIGHIJJJJIGIJIJIJJIFEHEHGIFIJ
@2350580/1
cagtcttctttttagaataacattgacattctataaagacgttagagagg
+2350580/1
B@CDDFFFHHHHHJJJJJJJIJJJJJJJJJJJJJJJJJJJJJJJJJJJJJ
@1878373/1
caaggatgtaagaactatggaggaatattacaataagccgaataaaaatg
+1878373/1
CCCFFFFFHHHHHJJJJJJJGIJJJJJJJIJJJJJJJJJJJJJIIJJJJI
@1878374/1
caaggatgtaagaactatggaggaatattacaataagccgaataaaaatg
+1878374/1
CCCFFFFFHHHHHJJJJJJJIJJJJJJJJJJJJJJJJIJJJIJJJJJJJI
@5468415/1
cttttctcccctgttcttaaataaagtgtactttattgaaaaat
+5468415/1
?@@DDBDDHHH?B?GCGH9EI@BHIEFFFHGIHICHI<EGIII;
@2866810/1
ccgagatgtggtacacgacgaatgatgtgataaatatacctgcacacacg
+2866810/1
BC@DFFFFFHHDFGIJJJIIGJJJJJJGIIIIJJJJIJJJJJJJJJJJJJ
@2866811/1
ccgagatgtggtacacgacgaatgatgtgataaatatacctgcacacacg
+2866811/1
CCCFFFFFBHHFHJJJJIJIJJJIJJJIIIIJJIIJJJJIJJIJJJJJJJ
@2866812/1
ccgagatgtggtacacgacgaatgatgtgataaatatacctgcacacacg
+2866812/1
CCCFFFFFHHHAFGIJIIIHHIIJJJJJICGIIJGIJJJFHIIIIIJIGG
@1350322/1
atttatttgatgcaaagtatagaggttgtacccaaacttttcggggtgca
+1350322/1
CCCFFFFFHHGGHJJJJHIJJJJJJJJJJJJJJJJJIIJJJJIJJIHHIJ
@1350323/1
atttatttgatgcaaagtatagaggttgtacccaaacttttcggggtgca
+1350323/1
CCCFFFFFHHHHHJJIJEGIIGIHHGHHIIJJJJIIGHJJJJJIIIGHIJ
@1350324/1
atttatttgatgcaaagtatagaggttgtacccaaacttttcggggtgca
+1350324/1
CCCFFFFFHHHHHJJJJFJIJJJJJHHJIJJJJJIIIIJJJJJHIJHIJJ
@1350325/1
atttatttgatgcaaagtatagaggttgtacccaaacttttcggggtgca
+1350325/1
CCCFFFFFHHHHHJJJJFJJJJJJIHIJIIJJJJJIIJJJJJJJJIFHGG
@1352698/1
atttcaaattgttcaggtaaaatcttgcttcatgattgaaaatttgcaag
+1352698/1
BBBDFFFFHHHHHJJJJGIIJJJJJJJJJJJJJIJJJJJJJJJJJJJIJJ
@1352699/1
atttcaaattgttcaggtaaaatcttgcttcatgattgaaaatttgcaag
+1352699/1
CCCFFFFFHHHFHIJJJGGIJJJJIJJJJJJJIIGIIJJJJJJJJJJIII
@1352700/1
atttcaaattgttcaggtaaaatcttgcttcatgattgaaaatttgcaag
+1352700/1
CCCFFFFFHHHHHJJJJGIIJJJJJJJJJIJIJJIJJJJJJJIJJJJIHI
@1354264/1
atttcaatttgtaaggtgaggtatttgtacatgaagttgtctgccccttt
+1354264/1
BC@FFFFFHHHHHJJIAEHIJAHJJJJJJIJJJIJIHIJJJJJJJJJJIJ
@1881748/1
caagggaagggggcggcccccatcccaacagaaggggtaaccgcaagggg
+1881748/1
@@CDDDDDHFFFDHIIGEEHHFEC>A@@AB@CDCBDD6?CDDBDDDBB85
@5977326/1
gccagatcgagaaaacgagagaatttgtaaactatacctttactagcgtt
+5977326/1
CCCFFFFFHGGHHJIJJJJIJJJJJJJIJJJJIJJJJJJJJJJJJJJJGI
@5977327/1
gccagatcgataaaaaaatatcgcaatattagaaattttcaaatattctt
+5977327/1
@C1DDFDFGHHGHJJJJIFGDDGIHIGIJIGIJJHJJJJIIIIJJJJJJJ
@5977328/1
gccagatcgataaaaaaatatcgcaatattagaaattttcaaatattctt
+5977328/1
@CCFFFFFHHHHHJJJJJJJJJIIIJIJJJIHIJIJJJJJGIJJJJJIJI
@5977329/1
gccagatcgataaaaaaatatcgcaatattagaaattttcaaatattctt
+5977329/1
BCCFFFFFHHHHHJJJJJIJJJIJJIJJJJJJJJJJJJJJJJJJJJJJJI
@1882485/1
caagggctcggctgctcatcatgccctcgag
+1882485/1
@@@DDDDDFFFFFIBBD?BB<CFEGG<D:@?
@5977330/1
gccagatcgataaaaaaatatcgcaatattagaaattttcaaatattctt
+5977330/1
CCCFFFFFHHGHHJJJJJIJJGHIJJJJJJJJJJJJJJJJJJIJJJJJJJ
@5977331/1
gccagatcgataaaaaaatatcgcaatattagaaattttcaaatattctt
+5977331/1
CCCFFFFFHHHHGJJJJJJJIIIIIJJJJJJIJJGJJJJIGJIJJJJJJJ
@5977332/1
gccagatcgataaaaaaatatcgcaatattagaaattttcaaatattctt
+5977332/1
CCCFFFFFHHHHHJJJJIIIIHIIIJJJJJJJJJJJJJJJIJHJJJJIJI
@5977333/1
gccagatcgataaaaaaatatcgcaatattagaaattttcaaatattctt
+5977333/1
CCCFFFFFHHHHHJJJJJJJJJJJJJJJJJIIJJIJJJJIGJIJJJJJIJ
@1882593/1
caaggggcacggaccacttcacggaaatctaccgacagagaggttatcct
+1882593/1
CCCFFFFFHHHHHJJJJJJJGJJJIIJJJJJJJIJJJJJJJJJBDGFHHH
@6461046/1
gtaaaatcttgcttcatgattgaaaatttgcaaggtttggaggag
+6461046/1
<@@DDDD;DFBFFIIBFDCEE<EHHBFFEC9<CC@CFCGDBFBF?
@6461047/1
gtaaaatcttgcttcatgattgaaaatttgcaaggtttggaggagttgta
+6461047/1
;??BD?D>DDDDD>ED:E@FF4ACEEFIIIEDIE>CBCEDEIIIIBDEDE
@6461048/1
gtaaaatcttgcttcatgattgaaaatttgcaaggtttggaggagttgta
+6461048/1
@@@DDFDDHDBHDHEEHB?AH@DHEEEEDGEHIIG?FGCAHIIDG?BBBG
@6461049/1
gtaaaatcttgcttcatgattgaaaatttgcaaggtttggaggagttgta
+6461049/1
@CCFFDFFHHGHGJIJIIBJIGHIIFHIJJJJJJDGGHJJGIJIJIIJGI
@6461050/1
gtaaaatcttgcttcatgattgaaaatttgcaaggtttggaggagttgta
+6461050/1
C@CFFFFFGHHHHJHGIJIIJGJJJJIGHIIIIIIFHIHGIIJHIBGHHI
@6461051/1
gtaaaatcttgcttcatgattgaaaatttgcaaggtttggaggagttgta
+6461051/1
CCCFFFFFHHHHGJJJJJHIJFGIJJJJIJJJJJJGHIJJJJJGJDGIHI
@6461052/1
gtaaaatcttgcttcatgattgaaaatttgcaaggtttggaggagttgta
+6461052/1
CCCFFFFFHHHHHJJJJJJJHGIJJJJJJJIJJJJHHIJJHHJGIGHIGH
@6461053/1
gtaaaatcttgcttcatgattgaaaatttgcaaggtttggaggagttgta
+6461053/1
CCCFFFFFHHHHHJJJJJJJJJJJJJJJJJIJJJJGGIJJJJJJJHHJII
@6461054/1
gtaaaatcttgcttcatgattgaaaatttgcaaggtttggaggagttgta
+6461054/1
CCCFFFFFHHHHHJJJJJJJJJJJJJJJJJJIJJJFHHJJJJJJJHIIHI
@3877448/1
ctagtcttcttagttccccttctagtctatctggctgtaattctgaactt
+3877448/1
@@CFDFFFHHHFHFHGIJJGJEBHGFHGHIIHEGGIGFHGIIIGGIIJJI
@6976376/1
gttcccttttgagctattgcgatattttttcggaaaaaagtgagtttagg
+6976376/1
BBBFFFFFHGHHHJJJJJJJJIGIJJJJJJJJJJJJJJJIGIGIIJJJJI
@6976377/1
gttcccttttgagctattgcgatattttttcggaaaaaagtgagtttagg
+6976377/1
CCCFFFFFHHHHHJIJJJIJJJJJJJJJJIJJIJJJJJIJHEGHGIGIII
@6977670/1
gttccgttggtctgattggcttgttcggg
+6977670/1
CCCFFFDDHHHHHJIJJIJIII6A@4CGG
@6979527/1
gttccttaacaacgatctggtggccaccggaaccggaagatcgaagaaag
+6979527/1
@@@BDFFFHHHHGHIGIHIGHHJJIIJJIJFHEHIIHIIJIGIJJJJJJE
@5473501/1
cttttctttgacattgcttgtggtcacttttcgcgcaaaggtaaaatcgt
+5473501/1
1=?;AADDFD?D>FBI<EHFIF7A?AEHEFEFF>AGEFIE8FD?DFFCF@
@1883547/1
caaggtacaatactttgttggtttcgccactccctgtatactggcgtggg
+1883547/1
CCCFFDFFHHHHHJJJJJJIJFHHIJJJJJJJJIJJIJJJJJJIJJF@EI
@1356318/1
atttcagttagatttaagaggcttttaaaatttaacgtttagcagtcttc
+1356318/1
CCCFFFFFHHHGHJJJJJJJJJJJJJJJJJJJJJJJIIJJJJJJJIJJJJ
@1356743/1
atttcatagaatggtggtggccatctgcgggacatgcacatctcttggag
+1356743/1
CCCFFFFFHHHGHJAFHGHGIIJJJJJIJJJIGIJJGGIIIJJIJJGJJI
@1356838/1
atttcatatacgtattatacattccaaacatacaagcaacatttcctgta
+1356838/1
@CCFFFFFHHHH?GIIJJJJIJJJJJJJJJJHIIJJJJJJJDHIJJJJHI
@2358061/1
cagttccacaaaacgctgaaaaattccgtcggcaagaagttggccgattt
+2358061/1
@@CDFFFFHHHHHJJJJJJJIJJJJJJJHIJIIJIJJJJIIIIJJIIJJI
@1358201/1
atttcatgcagcctgtgacaaaaataaaaagcatatactttcaagtggca
+1358201/1
CCCFFFFFHHHHHJJHJIJJJJJJJJJJJJJJIJJJIJJJJJJJJGIIII
@2358363/1
cagttccttcgtaccctcctcctccaattcct
+2358363/1
CCCFFFFFHHHHHJJJIJJIII;EF;G@F<E9
@1886355/1
caaggtttggaggagttgtactaatttgtgtaattgaagttcgtattatt
+1886355/1
@@@DD=DDHDFHF=BGF@FBCHFBDFHG??FGGFGHIIG@DHEGEHIIIG
@1886356/1
caaggtttggaggagttgtactaatttgtgtaattgaagttcgtattatt
+1886356/1
CCCFFDDFHHDHHCGEGHHHIJIIJJJJHIHGIIJJJJJJJJJJJJIJJJ
@1886357/1
caaggtttggaggagttgtactaatttgtgtaattgaagttcgtattatt
+1886357/1
CCCFFDDFHHDHHEHFFGHHIJGHHIJIHIHJIIIIIIIJJJJJIIJIII
@1886358/1
caaggtttggaggagttgtactaatttgtgtaattgaagttcgtattatt
+1886358/1
CCCFFDDFHHFHHEHCFHHHIJJJJJJJFHGIIIJJJJJJJJJHIJJJJJ
@7961869/1
ttcccacctttttcactcaaccatagctttctcagcgtg
+7961869/1
CCCFFFFFHHHHHJJJJJJJJJJJJJJJJJJJJJJJJFC
@7961881/1
ttcccactaaagttaaccagacaaagcacctatcgaatcgaatattagta
+7961881/1
CCCFFFFFHHHHHIJJJJJJJJJJJJIJJJIJJJJJIJJJIJIIIJJIGI
@819817/1
aggtaacctacgtggacatcgaagaaaaaacattgaccaatcgccaccaa
+819817/1
BCCDFFFFHHHHFHIIJJJJJJJJJJJJJJJJJJIJJIJJJJFIJJJJJI
@819898/1
aggtaagccacttaagcacacatgttacataaatgtcaaaatttgacat
+819898/1
BCCDDFFFHHHHHJJJJIIIJJJJJJJJJJJJJJIJIJJJIJJJJJIIJ
@819899/1
aggtaagccacttaagcacacatgttacataaatgtcaaaatttgacata
+819899/1
@BCDDFFFHGHHHJJJJJJJJJJJJIJIJIJJJIIJJJJJJJJJJJJJJJ
@820029/1
aggtaatacactattattaggcactagttattaattataatcatcaatat
+820029/1
BCCDDFFFHHHHHJJJJJJJJJJGJIIJJJJJJJJJJJIIJJJJJJJJJJ
@313287/1
aaatgctcgaaaactcaattggcgcacattcagcaggttttttaacagtt
+313287/1
@@CFFDEFHHHHHIJJJJJGIGEHBEIIIJJJIJJJIFDHGIIJJGGGGH
@7966046/1
ttcccttttgagctattgcgatattttttcggaaaaaagtgagtttagga
+7966046/1
@@@DDDBDHDFFHIGHIEIJHJGEFHIIJIJJHJJICIA8BCFCFHJ@CH
@7966047/1
ttcccttttgagctattgcgatattttttcggaaaaaagtgagtttagga
+7966047/1
CCCFFFFFHHHHHJJJJJJJJJJJJJIJJJJJJJJJJJJIJGIGHIIIII
@7966114/1
ttccctttttgtggagaggtactatgtgtgtttggctagattctgtttga
+7966114/1
@C@FFFFFHHHDFGBGGHJ<CHGGHICHHIIIIJIIIJIIIIJJJIIGGE
@823796/1
agtaaacgtcagtttgcgtttcaatgcatcgataagacgaatggtaaagc
+823796/1
BC@FFFFFHHHHHIJJJJIIJJJJIJJJJJJIJJJJJJIJJJJJFHIIJJ
@6462789/1
gtaaaattagttgctatccttctctttgacattgcttgtggtcacttttc
+6462789/1
B=BFFFFFHHDHHIJIJJJJJJJJJIIJHIGJJJJJJJIIJJJJJIJJJI
@313919/1
aaatggaacgaaattaaacacgctgagaaagctatggttgagtgaaaaag
+313919/1
CCCFFFFFHHHHHJJJJJJJJJJJJIJJIJIJIIJIIGHIJJGHIJJJJJ
@6463308/1
gtaaaattgaaattaaagcggaggttaagaaagaaagtgtgcacgatgca
+6463308/1
B1=DDFFFHHHHHJJJJHEHIHIIIIJGGIGJJJJJJDFDFHIJIHFIIG
@6463309/1
gtaaaattgaaattaaagcggaggttaagaaagaaagtgtgcacgatgca
+6463309/1
C@@DFFFFHHGHHJJJIIJGIIGJ?GHHIGIIEIJJIBGBFHGIIIHHJF
@2872793/1
ccgataaagcgttaccagcgcttgaggaagtaacggcagcactattgaca
+2872793/1
CCCFFFFFHGHHHJJJJIJJJJJJJJJJIJHHIJJIJIJBGHHEGI@GIG
@2872794/1
ccgataaagcgttaccagcgcttgaggaagtaacggcagcactattgaca
+2872794/1
CCCFFFFFHHHHHJJJJJJJJJJJJJJJJJGHIJJJJJJBGGHJJJCEHG
@314435/1
aaatggatgtgtaatatgcgtgtccacgcaagtacctgctggaacgttta
+314435/1
@CCFFFFFHHHHHJJJJJJJIJJJJJJJJJJJFHIJIIJJJJJJJJIIJJ
@5475986/1
cttttgactcgacaaaaatttaaacacattgcattattgatttcgaggaa
+5475986/1
C@CFFFFFGFHHHJJJJIGIIGJJIJGIJJJJJJJJIJJHJIJIJJJJJJ
@314713/1
aaatggccttccttaaatttcggttggagcctctccgatgtcctcaagaa
+314713/1
CCCFFFFFHHHHHJJJJJJJJJIIJJIJJJJJJJJJJJJJJJJJIJJJJJ
@5476292/1
cttttgagctattgcgatattttttcggaaaaaaagtgagtttaggatat
+5476292/1
CCCFFFDDFDFHHIIIIGEHHIJJJGGIGIJJJJJIHGDIHHIJJJIIJH
@5476293/1
cttttgagctattgcgatattttttcggaaaaaaagtgagtttaggatat
+5476293/1
CCCFFFFFHHHHHJJJJJJJJJJJJJJJJJJJJJIHFGHJHIJIIJJJJG
@5476294/1
cttttgagctattgcgatattttttcggaaaaaagtgagtttaggatatc
+5476294/1
=B1=DDFFHHHHHJJJJJJJJJJJJIJJJJJJJJIHHIJIJJJIIJJJJJ
@5476295/1
cttttgagctattgcgatattttttcggaaaaaagtgagtttaggatatc
+5476295/1
?@<DD8ABFF>FF>48??FBFH4<:CFF;DFEE:?0=4BCBGCF3FGAHI
@5476296/1
cttttgagctattgcgatattttttcggaaaaaagtgagtttaggatatc
+5476296/1
@BCFFFDFHFDHHGGIJJJJJJJJJJJJGJJJJJIHGHIEHIJJJHIJJJ
@5476297/1
cttttgagctattgcgatattttttcggaaaaaagtgagtttaggatatc
+5476297/1
BB=DDFDFHHGHHJJJIJJJJJIIIJJJJJJJJJIHIIJHIJJJJJJJJJ
@5476298/1
cttttgagctattgcgatattttttcggaaaaaagtgagtttaggatatc
+5476298/1
C@@FFBBDFH<FHGIEGGAGHIIIIHGIEEHIIIEBFCHCGFECCGHIII
@5476299/1
cttttgagctattgcgatattttttcggaaaaaagtgagtttaggatatc
+5476299/1
C@CFFDDFDFFHHGGJEADEHIJJJJIJGHIJJJF9BFIFHGIIJIIJII
@5476300/1
cttttgagctattgcgatattttttcggaaaaaagtgagtttaggatatc
+5476300/1
CCCFFDDDHGHHHFGGFHGGHJJJJIJJIJJJJIHHHIIIJJJJJJJJHI
@5476301/1
cttttgagctattgcgatattttttcggaaaaaagtgagtttaggatatc
+5476301/1
CCCFFEDFHHHHHIIIHIIJJJJJJJIJHIJJJJGFFGGGHIJJJIJJJJ
@5476302/1
cttttgagctattgcgatattttttcggaaaaaagtgagtttaggatatc
+5476302/1
CCCFFFFFGHFHHJIIIJGJJJJJJFIJEGIJJJJJIJJJIJIJJIIJJJ
@5476303/1
cttttgagctattgcgatattttttcggaaaaaagtgagtttaggatatc
+5476303/1
CCCFFFFFHHFGGJJJJJIJJJJJJJJJJIJJJIIHGIIHGIJJJIJJJI
@5476304/1
cttttgagctattgcgatattttttcggaaaaaagtgagtttaggatatc
+5476304/1
CCCFFFFFHHHHHJJJJJJJJJJJJJJJJJJJJIHDHGIGHIIJJIJJJJ
@2873835/1
ccgatagaatgaagtgaaagtcgaacgttcttctgggcttttcctgcttt
+2873835/1
CC@FFFFFGHHHHJIIJJJJEHHIJEHGIIJJJJJJJJJJJJJIJJIJJI
@7478271/1
tccacttgtacctatgaggttaagaaaccctgaacctggaaaagcaggtc
+7478271/1
CCCFFFFFHHHHHJJJJJJIJJJIJJJJJJJIJJJJJJJJIJJJIJJJEF
@2361069/1
cagtttgaaaaccttgataaatggaacgaaattaaacacgctgagaaagc
+2361069/1
B@CFFFFFHHHHHJJJIJJJJJIJJJJJJJJJIJJJJJJJJJJJJJJIJJ
@316528/1
aaatgtcaaaatttgacataatttgtggacataaaggaaagaaaaaaatg
+316528/1
B@@FDDFFHHHHHJJGIJJJJJJJJIIIICHIGIGGIGGIJIJJJIJJJI
@316529/1
aaatgtcaaaatttgacataatttgtggacataaaggaaagaaaaaaatg
+316529/1
B@CFFFFFHHHHHJJJJJJJJJJJJIIJJJIJJJIJJJJJJJJJJJJJJJ
@316767/1
aaatgtcgcaaattatgtcacataaatgtcaaaatgccacataatttgca
+316767/1
@@CFFDDDHHGHHJIJJEHGIJJIJIJIFIIJIJIFGJJJJJIIJIIIJI
@6983688/1
gttcgactttcacttcattctatcggcctttcttctctttgccgtatttt
+6983688/1
@?@FFDDFHHHHDHEHBDJIHIGJIDHGEIJJJGAGIIIIGHIJFHIGIJ
@6983689/1
gttcgactttcacttcattctatcggcctttcttctctttgccgtatttt
+6983689/1
@@@BDDBDHDFFHGEDHIGIIIIGHGHGGIIIIIGGIIHIGIIIGGHIII
@6983690/1
gttcgactttcacttcattctatcggcctttcttctctttgccgtatttt
+6983690/1
@@@FFFFFHGGFHJIJIJJJJIGCIJGIIEHIIIJIIIGGGGGHDHIIIJ
@6983691/1
gttcgactttcacttcattctatcggcctttcttctctttgccgtatttt
+6983691/1
BBBFFFDDHHHDHIJJJJJJJJJJJJJJJJIJJJIJJJJJJJIIGGHIIJ
@6983692/1
gttcgactttcacttcattctatcggcctttcttctctttgccgtatttt
+6983692/1
CCCFFDDFHHGFFGIIGGJIJJJJJJIIJIJIJIIGIIJJJJJIIGHJJJ
@6983693/1
gttcgactttcacttcattctatcggcctttcttctctttgccgtatttt
+6983693/1
CCCFFFFFHHHFHIJJIIJJJGJJJJJJJJIIJIIIJJJJIIGJ@FHIJJ
@6466632/1
gtaaacatgatgctgcatacaatgcattaaagctgctagaagaggacggc
+6466632/1
??<DDDDB?F?FBFHIGGHGGFF?BFCGIGIGG><FBGEDF99C@FGGGB
@6466633/1
gtaaacatgatgctgcatacaatgcattaaagctgttagaagaggacggc
+6466633/1
C@CFFFFFHHGGHIIIJJJJJJJIIJJJIIIJJIJJJIJIJJJJJHIIJJ
@1361193/1
atttcccagacctcaaaatgaagataacttatgctgcttggtctttgttc
+1361193/1
@C@FFFFFGGHHHIJJIIJJJJIJJIGIEIJIIIJJIJIIJHHIHIJCGH
@6985188/1
gttcgatctccggtttcatcattttatagtacactttccacacagcatct
+6985188/1
@@@DFFFFFHHHH@FGD9CEBBFHIBHFBGHGEEEHIGIIIIIBA?FBGC
@1362831/1
atttcctcgaaatcaataatgcaatgtgtttaaatttttgtcgagtcaaa
+1362831/1
BC@FFFFFHHHHHJJJJJJJJJJJJJHIJJJIGIJJJJJJJJJJJHIIJJ
@1362832/1
atttcctcgaaatcaataatgcaatgtgtttaaatttttgtcgagtcaaa
+1362832/1
CCCFFFFFHHHHGJJIIIJGHIFHGIHIIIIJJIIJJJJGIIJIIIJJJJ
@1362833/1
atttcctcgaaatcaataatgcaatgtgtttaaatttttgtcgagtcaaa
+1362833/1
CCCFFFFFHHHHHJJJJJJJJJIJJJIIIJJJJIJJJJJJJJIIJGHIJJ
@1363221/1
atttcctgtaattctggtttctctatagttttgtcatacgtttttgaggc
+1363221/1
CCCFFFFFHHHHHJJJJGIJJJJJJJJIIJJJJIIIJJJJIIJJJJJJJJ
@1363222/1
atttcctgtaattctggtttgtctatagttttgtcatacg
+1363222/1
<@@DDDDDFFD<:CGFB<:CAFF>E>BH<9CHFE?EFEFF
@1363223/1
atttcctgtaattctggtttgtctatagttttgtcatacgtttttgaggc
+1363223/1
@@<?ADAD=D?FAACE@<CF:FHA:CEHFHEHCEHFE><EG???B@1BFF
@1363224/1
atttcctgtaattctggtttgtctatagttttgtcatacgtttttgaggc
+1363224/1
CCCFFFFFHHHHHIIGIHIIGEFHIGIIHGIJGIIJEHHJ<HHGIIJIIE
@1363225/1
atttcctgtaattctggtttgtctatagttttgtcatacgtttttgaggc
+1363225/1
CCCFFFFFHHHHHJJJJFIJIHIIGJIJJIJJIGHGGEGH?FGIJ<;BGD
@7969008/1
ttccggttccggtggccaccagatcgttgttaaggaacacgcggtagcgg
+7969008/1
@CCDFDFFFHFFHEGBFGGHIEIIIIIIIIIIIIIIIIIEHIIIGHHGDE
@7969526/1
ttccgtgaagtggtccgtgccccttgcggttaccccttctgttgggatgg
+7969526/1
CCCFFFFFHHDHGGIJJIJIJJJJJJIJJJJIJJJJIIJIJIIJIJIFIJ
@2878845/1
ccgatgtcctcaagaaatccagggaggaagagctacggaaaaaacaagag
+2878845/1
CCCFFFFFHHHHHJJJJJJJJJJJJJJJJJJJJIJIJJJJJJJIJJJJJJ
@7972092/1
ttcctcaagcgctggtaacgctttatcgggttctgctaagtggtaagtag
+7972092/1
CCCFFFFFHHHHHJJHIJJJJJJJJIJJJJJJJJJJJJJJGHIIJJIHII
@2879966/1
ccgattcagcccccaccaagggaagggggcggcccccatcccaacagaag
+2879966/1
C@@FFFFFHHGFAFGIIIIDHDHIGGIGE>EEBBBBB=?CDA8ABB@CDC
@828409/1
agtagatagctttagaggtaatacactattattaggcactagttattaat
+828409/1
@@BDFFFFGHHHHJJJJJEHHGJJJJJIJJJJJJIIIIJJJJJJJIJJJJ
@7972884/1
ttcctccatagttcttacatccttgtttatttccctttttgtggagaggt
+7972884/1
CCCFFFFFHHHHHJJJIJJJJJJJJHIJGGIJGIJJIIJJIDHGAHBGH?
@317964/1
aaatgttgcaaattatgtcacataaatgtcaaaatgccacataatttgca
+317964/1
@@@FFFFFHHGHHJJJIIHHIEJJJJJJIIIIIHJIJEEHGGGGGIGJII
@1364826/1
atttcgacccgtttgctgttgttgggcacctttttgctgcccttgtgtgg
+1364826/1
CCCFFFFFHHHHHJJIJGIHJHGIJIIIIIJJJJFIJIJJJJJJIFGHGI
@319009/1
aaattaaacacgctgagaaagctatggttgagtgaaaaaggtgggaaatg
+319009/1
CCCFFFFFHHHHHJJIJGJJJJJJJJJGGIIJDGHIJJIIJBGHJJJJIJ
@319010/1
aaattaaacacgctgagaaagctatggttgagtgaaaaaggtgggaaatg
+319010/1
CCCFFFFFHHHHHJJJJJJJJJJJJJJHIJGIDGGIIJHIIBFHIHIIJJ
@319011/1
aaattaaacacgctgagaaagctatggttgagtgaaaaaggtgggaaatg
+319011/1
CCCFFFFFHHHHHJJJJJJJJJJJJJJHIJHIDFHIJJIIIBFHIFIIII
@1366341/1
atttcggttaaatttaagaggcttttaaaatttaacgtttagcagtcttc
+1366341/1
CCCFFFF200CFHJJIJIJJJIJJJJJJJJJJJJJJJJJJJJJJJJIJJJ
@1366342/1
atttcggttaaatttaagaggcttttaaaatttaacgtttagcagtcttc
+1366342/1
CCCFFFF=0<CFHJJJJJJJJJJJJJJJJJJJJJJJJIJJJJJJJIJJJJ
@1367117/1
atttcgttaaagaaccacaaaatgtgacatataaaggtgaatatataact
+1367117/1
CCCFFFFFHHHHHJJJJJJJJJJJJJJJJJJJJJJJJGHIIJJJJJIJJI
@1367118/1
atttcgttaaagaaccacaaaatgtgacatatataaaggtgaatatataa
+1367118/1
CCCFFFFFHHHHHJJJJJJJJJJJHIJJJJJJJJJJIIJDGIIJJJJJJJ
@6985297/1
gttcgatgacaaagtgatgggcaatcccattggctggctccaagagatgt
+6985297/1
@B@DD?DFHHHHHJCFHGHIGIGGHIIJJJIIJJJGIC>FD?BGEE@FGB
@6985298/1
gttcgatgacaaagtgatgggcaatcccattggctggctccaagagatgt
+6985298/1
CCCFFFFFHHHHHJEGIJJIJIIJJJJJJJJJIJJJIGCHIGHGGEDCHD
@320811/1
aaattaccatccaacggtattttgaaacagaaaaaagg
+320811/1
=?@DBD?D?FHHDBADGFCDHDGIIIAEGHEECDB?FB
@6467992/1
gtaaacgtcagtttgcgtttcaatgcatcgataagacgaatggtaaagct
+6467992/1
@?@FFFFDFHHFHJJIHGHIIHIJIJJJJIJIJIGIIAGIIJJDFGGDGI
@6467993/1
gtaaacgtcagtttgcgtttcaatgcatcgataagacgaatggtaaagct
+6467993/1
@@@DDDADFFAHDHGIIFHHGHIII@FGHB@?F?FAH?6@8;D9B?9848
@6467994/1
gtaaacgtcagtttgcgtttcaatgcatcgataagacgaatggtaaagct
+6467994/1
@@@DDDDDH?FCFHD<@<EGDBHHHGEHIGGIIIAFGDBHHII?FGGEEB
@6467995/1
gtaaacgtcagtttgcgtttcaatgcatcgataagacgaatggtaaagct
+6467995/1
CCCFFFFDHDHFHIEHBCGIGGIIJJIJJJJJJJJIIIIJJJJDHIJJJI
@6467996/1
gtaaacgtcagtttgcgtttcaatgcatcgataagacgaatggtaaagct
+6467996/1
CCCFFFFDHHHFHJJHHFHIIEIIJJJJJJGJJIJIIJIJJJJDHIJIJI
@2363556/1
cataaaagtaatataaccttagatttcgaggcaaattgattgatttgccc
+2363556/1
:?144BDFFFHHHIIIIIIIIHIIIIIHI@DGIGIIIIIIIIIIIGIIII
@2363557/1
cataaaagtaatataaccttagatttcgaggcaaattgattgatttgccc
+2363557/1
@?@DDEDEHHGHGJJJJIJIIIGFIGIHDGEFGHIDGD>FHI9DDHE>BG
@2363558/1
cataaaagtaatataaccttagatttcgaggcaaattgattgatttgccc
+2363558/1
@@@FFFFFFBHHHIIGIIIIHDHIIIIIDCCGGHIIIIGIGIGIIIGIHG
@3366251/1
cgccaaacattcggcagccaagaacttgctggatctcttggtcggaaaag
+3366251/1
CCCFFFFFHHHGHJIIIIJJJIJJJJJJJJJJJJJJJJJJJIJJJIJJIJ
@1894122/1
caagtgattacctctactgcagaaatatgtgtggaaatgctcaagcaaag
+1894122/1
@BCFDEDFHHHHHJJJIJJIJIIJJIDJIIIHHIIIJJIGEEHEHHGGAF
@2881030/1
ccgatttaggttgttgtggtacatctccatgtggacccatttgctttggt
+2881030/1
@CCDFFFFHHDHHFHGFGGFIIIJJGJJHJJGIJJJJJFHJJJJJJJIJ?
@2881760/1
ccgatttgcagactctcagcttcaacgccaaggacttcaacttcgttcag
+2881760/1
@@@BB=DAFHADBGGIDH@E@ECEGI1CGGGCGGHIGIIIIIIIIHIIIG
@2366088/1
cataaagtatgtctagaacgattttacctttgcgcgaaaagtgaccacaa
+2366088/1
@@<DDDDADDDHFIIIBHBH:CEADHFEHGHIA:0??@@FF88B==CACF
@6988235/1
gttcgctagcgatctcctgcaagaactg
+6988235/1
??;BDDDBA:@F?EEHI@EFHHIEGEH3
@6988597/1
gttcgctggcgatctcctgcaagaactgaacaaagttgaagtccttggcg
+6988597/1
=1:BDDFFHHHHHJJJJIIJJJJJJJJJJJJJJJJJJJJJJIIJJJJFII
@7977008/1
ttcctgtattttttcgtcccaagattac
+7977008/1
??1==BD>DDBDD@?@E:CE9E?EE<?9
@7977009/1
ttcctgtattttttcgtcccaagattactgctccatggcgacagttaatc
+7977009/1
CCCFFFFFHHHHHJIJGIIGIJJJJJIGGGIJJIJIIJJJIIIICHGHII
@4395051/1
ctcttggattcaatgggaaaagtctagtatgatgacgtttctggacaaca
+4395051/1
CCCFFFFFHHHHHJJJJIIJJJCHIJJHHIJIIJJJJHIJJJIJJJJJJJ
@4395423/1
ctcttggctagcttctttgacttgccagtgccaatttcgcggaatttcaa
+4395423/1
C@CFFFFFGDHHDHIGHJIHIHICHJEIGGFHIIJJJJIIIJIJIJJIIJ
@4395424/1
ctcttggctagcttctttgacttgccagtgccaatttcgcggaatttcaa
+4395424/1
CCCFFFFFHHHHGIIGHJGHHIJGHJGHEGHIGIGJJIGIGIGIGIJGGI
@5987193/1
gccatattgatttaattttgacatgttagaatgccctattgaaaaccttg
+5987193/1
=@1=DDFFHDHHFIGIJJJJIJIIJJJJJJJIJJJJIIJIFHIGIIIIIJ
@5987194/1
gccatattgatttaattttgacatgttagaatgccctattgaaaaccttg
+5987194/1
@@@DDEFFH>FHHHGJJJIIGJJJJJJIJIIIIJIJJJJJJJJIJIIJJJ
@5987195/1
gccatattgatttaattttgacatgttagaatgccctattgaaaaccttg
+5987195/1
B@CFFFFFGHHHHJJIJJJJJJJJJJJJIJJIGIIIJJJJJJIIJJJJJI
@5987196/1
gccatattgatttaattttgacatgttagaatgccctattgaaaaccttg
+5987196/1
CCCFFFFFHHHHHJJJJJJIJJJJJJJJJJJJJJJJJJJIJJJJGJJJIJ
@4396042/1
ctcttggtgaacacatactttattcgtcatcgctccccacgagcgtttct
+4396042/1
CCCFFFFDHHHHHJJJJJIJJIJJJJHJJJJJJIJJJJJJJGIJIAHGGA
@1368916/1
atttctcaagggcacacggcaacaaaaagtgataatggatacaaatttga
+1368916/1
BCCFFFFFHHHHGJJJJJJJJJJJJJJJJDFHIIJJJJJIGIJIJJJJJI
@1368917/1
atttctcaagggcacacggcaacaaaaagtgataatggatacaaatttga
+1368917/1
CCCFFFFFHHHHHJJJJJJJJJJIJJJJJDGHJJJJJIJJJJJJIJJJJI
@5989040/1
gccatctgcgggacatgcacatctcttggagccagccaatgggattgccc
+5989040/1
@@@DDDEDHHHDDHII>CEHCGDEGEGHBH>DHG>BDHIAGFE==C@AFF
@5989041/1
gccatctgcgggacatgcacatctcttggagccagccaatgggattgccc
+5989041/1
CCCFFFFFHHHHHIJJJJIJIIJJJJJIIIJIJJIJJJGIIJJGHJJJJJ
@5989042/1
gccatctgcgggacatgcacatctcttggagccagccaatgggattgccc
+5989042/1
CCCFFFFFHHHHHJJJJJJIJJJJJJJJIIJIIIJJJJGGHJJIJJJJJJ
@5989060/1
gccatctgggcccggggctctgtgatttcttagtgtcaatagtgctgccg
+5989060/1
CCCFFFFFHHHHHJJJJJJJJIGIIIJIIJJJIGHGIBDBGGCHIJIIJJ
@1371821/1
atttcttagtgtcaatagtgctgccgttacttcctcaagcgctggtaacg
+1371821/1
@@@DFDFFBDFHHHIFDB3ACIBHIGHHGG<GHGI@FBDDHHIEIIIGHG
@1373046/1
atttcttctacatacggtttatagtctagaaggtactcatccaattcgag
+1373046/1
CCCFFFFFHHHHHJJJJHIJJJJJJJJJJJJJJFHIJJJJJJJIJJJJJJ
@830999/1
agtattatgagaatatgaaatttaaaagaaaatttgaaaagtatcatgag
+830999/1
CC@FFFFFHHHHHJJJJJJJJJJJJJJJJJJJJJJJJJJJJFGIIJJJJI
@831441/1
agtcaaagaagctagccaagagaatggcggctcacaa
+831441/1
CCBFFFFFGFHHGJJIJJJJIIJJJIHIJJG<FBF<B
@6473968/1
gtaaagtgaccaaagcaaagacgcaataagtgatacaagaaaatatacag
+6473968/1
CCCFFFDFHHHHHJJJJJJJJJIJIJJJJJGHIJJJIIJJJJJJJJJJII
@1896183/1
caagttagcaatttgaatttatatcgtttaggaaggcgaaaatatttagg
+1896183/1
CCCFDFFFHHHHHJJIJJJJIJJIJJJIJJJJJIJJJJIIJJGIJIIGHI
@832422/1
agtcaatggaaaatgatgctcaatattgatgtgtctgcaacggcatttta
+832422/1
CCCFFFFFHHHHHIIJGJJIJJJJJJJJJJJJJIIIJIJJJJJJJJJJJI
@4964934/1
cttcatgattgaaaatttgcaaggtttggaggagttgtactaatttgtgt
+4964934/1
??<DD:ABDD8DDEIAEI4CDFD@EFFDE<FICEECB<?CDBBDIIEDD3
@4964935/1
cttcatgattgaaaatttgcaaggtttggaggagttgtactaatttgtgt
+4964935/1
@CCDBDDDHHBHDIGGIE@DAAEHFEHE?GGGEE??F?@CG9DGIDH?D?
@4964936/1
cttcatgattgaaaatttgcaaggtttggaggagttgtactaatttgtgt
+4964936/1
CCCFFFFDHHHHHJJJJJIJIJIJHHIJIFHIBGFHIGHIJJJJJJJIIH
@4965563/1
cttcatgtacaaatacctcaccttacaaaataaaatacggcaaagagaag
+4965563/1
@@@FDFBEDDFHHIDGIIEAFBEBHBE<AA@FHIIFGFABHHI8?BGD@?
@3371648/1
cgccaattgagttttcgagcattttccggaaaagaagattg
+3371648/1
;?7AADDDDHHCBEB<CDABHFHFHHHIG::@GE?F>9F@<
@3371649/1
cgccaattgagttttcgagcattttccggaaaagaagattgcaccccgaa
+3371649/1
@@@AFFFFHHHCFHIBGGEG@EFHGG@?@DHIECDFHEGIIGG<DHGEB;
@3371650/1
cgccaattgagttttcgagcattttccggaaaagaagattgcaccccgaa
+3371650/1
@@@DFFFFD?HHHIIGHEG<:GGGICHE8AFGCHIIIIIEFGGHCHGGGI
@3371651/1
cgccaattgagttttcgagcattttccggaaaagaagattgcaccccgaa
+3371651/1
@@@FBDDFBCF:CGIBAEED?AFHIEIEIGIIICBHGGGIFCGIIIIGBG
@3371652/1
cgccaattgagttttcgagcattttccggaaaagaagattgcaccccgaa
+3371652/1
@@@FDFFFDHHCFHIHGGCF@DHIJIJEGDHIGAHIEGGGCHHFHIIBAH
@3371653/1
cgccaattgagttttcgagcattttccggaaaagaagattgcaccccgaa
+3371653/1
@@@FDFFFGDFADEHDEHGIAFHIIIDHG:FDCDCDFHAFEGIGIHIIIG
@3371654/1
cgccaattgagttttcgagcattttccggaaaagaagattgcaccccgaa
+3371654/1
@@@FFFFFHDHAFHI@HHIIDHIIIEHGIIIHIIIIIGBGHIIIIIIIFA
@3371655/1
cgccaattgagttttcgagcattttccggaaaagaagattgcaccccgaa
+3371655/1
@B@:BDFFHHHFHJJJJJJIIJJJIJJJJJJJJIIJIJJJGGGIJJJJJG
@3371656/1
cgccaattgagttttcgagcattttccggaaaagaagattgcaccccgaa
+3371656/1
@CCFFFFFHFFCFGGIJJGIIJIIJIJHGIIIIGGIFEGHEEHHGIEGEI
@3371657/1
cgccaattgagttttcgagcattttccggaaaagaagattgcaccccgaa
+3371657/1
CC@FFFFFHFHFHJJIJJJJJIJJJJJJJJJJJJJIJJIJJJIIHIJJIJ
@3371658/1
cgccaattgagttttcgagcattttccggaaaagaagattgcaccccgaa
+3371658/1
CC@FFFFFHHHCHIJHJIJIGIJJJJJJJJJJJIIIIJJIIJIJJJJJJJ
@3371659/1
cgccaattgagttttcgagcattttccggaaaagaagattgcaccccgaa
+3371659/1
CCCFFFFFFHHCFGGIGGHGGIIJJGIGGIIJG?DHBBDGEEHHAFFGHI
@3371660/1
cgccaattgagttttcgagcattttccggaaaagaagattgcaccccgaa
+3371660/1
CCCFFFFFGGHCHIJGGIJJGGJJGIJJJJJIIIIJJIJJJJJJJJJIJJ
@3371661/1
cgccaattgagttttcgagcattttccggaaaagaagattgcaccccgaa
+3371661/1
CCCFFFFFHHHDHIJJJJJIGJJIJIJJJIJIJIJIJJJJJIJIJJJIIJ
@3371662/1
cgccaattgagttttcgagcattttccggaaaagaagattgcaccccgaa
+3371662/1
CCCFFFFFHHHDHIJJJJJJIJJJJJJJJJJJJJJJJJJJJJJJJJJJJJ
@3371663/1
cgccaattgagttttcgagcattttccggaaaagaagattgcaccccgaa
+3371663/1
CCCFFFFFHHHDHJJIJJJJEHJJJJJJJIJJJJJJJJJJIJJJJJJJIJ
@3371664/1
cgccaattgagttttcgagcattttccggaaaagaagattgcaccccgaa
+3371664/1
CCCFFFFFHHHFHIJJJJJJGIJJJJJJJJJJJJJIJJJJJJJJJJJJJJ
@3371665/1
cgccaattgagttttcgagcattttccggaaaagaagattgcaccccgaa
+3371665/1
CCCFFFFFHHHHHJJIIJIJIIJJJJJJJJJJJIJJJJJJIJJJJJJJJJ
@835824/1
agtctgtatattttcttgtatcacttattgcgtctttgctttggtcactt
+835824/1
BCBFFFFFHHHHHJJJJJIJJJJJJJJJJJJJIJJJJJJJJJJJJJJJJJ
@2368330/1
cataaatggatgtgtaatatgcgtgtccacgcaagtacctgctggaacgt
+2368330/1
CCCFFFFFHHHHHIHHIJJJJJJJJJJJIJJJJJJFHIJIJHIIJFHIJI
@6992253/1
gttcgtattattcctcgaaatcaataactcgacaaaaattgttccctttt
+6992253/1
?@@DDDDDF<FFFE?F@1CAE?AGFHIFII@;C@GIABGFCGFB?BBBF@
@6992254/1
gttcgtattattcctcgaaatcaataactcgataaaaattgttccctttt
+6992254/1
C@CFFDEFHGHHGJIIGGIJIHHJIJIIIJIJIJJJIJJIJFHIJJJJJJ
@6992255/1
gttcgtattatttcctcgaaatcaataatgcaatgtgtttaaatttttgt
+6992255/1
C@CFFDFFHHHHHJJJJIJJJIJJJJJJIJIIIJJHIIJJIJIJJJJJJF
@6992256/1
gttcgtattatttcctcgaaatcaataatgcaatgtgtttaaatttttgt
+6992256/1
CCCFFFFFHHHHHIIJJJJJJJJJJJJJJJJJIJJIJJJJIJJJJJJJJG
@6992343/1
gttcgtatttgggagtgatgccgcgacggctcagcaactcctggaggacg
+6992343/1
BBBFFDDFHHHHHIJFGIIJJJIIJGIJIJIIJIJJEIHHHHHHEFFDDD
@6992344/1
gttcgtatttgggagtgatgccgcgacggctcagcaactcctggaggacg
+6992344/1
CBCFFDFFHGHHHIIBGIIJJJJJIJJIIJJJJJIJJJHHHHHHFFFDDD
@7980033/1
ttccttgctaattggttgaaggtaatcatctaattctttggtcatgtgta
+7980033/1
CCCFFFFFHHHHHJJGIIJJJJFFHIJJJJJJJJJJJJJJJIIJIJJJJJ
@3889738/1
ctatactttgcatcaaataaatgctcccttttcacaatataataaataca
+3889738/1
@@@DD;DDHHDHFIIII<AIH>HGGGIGBHEEHEDHHCHDGGHECHGHIH
@3889739/1
ctatactttgcatcaaataaatgctcccttttcacaatataataaataca
+3889739/1
CCCFFFFFHGGHHJJJJIIJJIIIJJJJIJJJJJJJJJJJIIIJJJJJJJ
@3889740/1
ctatactttgcatcaaataaatgctcccttttcacaatataataaataca
+3889740/1
CCCFFFFFHHHHHJJIIIJJJJIJJJJJJJJJJJJJJJJJJJJJJJJJJJ
@3889741/1
ctatactttgcatcaaataaatgctcccttttcacaatataataaataca
+3889741/1
CCCFFFFFHHHHHJJJJIJJJIIJJJJJJJJJIJJIJIJJDFGIIJJJJJ
@7980676/1
ttcctttatcaacattcacttctttaccggcatagcctaatctgggaggg
+7980676/1
CCCFFFFFHHHGHIJJJIJJJIIJJIJJJJJJJJJJJJGIIJJIJJIIII
@6478201/1
gtaaatcctgcaaggattgccacatcttgtgagccgccattctcttggct
+6478201/1
@C@FFFEEHHHHHJIJJGBBHHGEHIIIJJGHHIGIGIGGIJJJJJIJII
@6478612/1
gtaaatctgaataaacaaatgcatcgtgcacactttctttcttaacctcc
+6478612/1
@@@FFFFEHFHHHJJGHHECHCHIHIGHIIGIJIJJIIIIJIJGEBDGGE
@1375068/1
atttctttcatttatcaaggttttcaaactgttaaaaaacctgctgaatg
+1375068/1
???;DDDDFBDDEEAEEEIE<AEEE@B@?DFIIBCEEDDA@DDDAEIDB?
@1375069/1
atttctttcatttatcaaggttttcaaactgttaaaaaacctgctgaatg
+1375069/1
BBBDFFFFHHHHHJJJJJJJFHIJJIJJIIJJJJJJJJJJJJJJJJJJJJ
@1375070/1
atttctttcatttatcaaggttttcaaactgttaaaaaacctgctgaatg
+1375070/1
CCCFFFFFHHHHHJJJIJJJFIJJJJJJJJJJJJJJJJJJJJJJJJJIJJ
@4403095/1
ctctttgacattgcttgtggtcacttttcgcgcaaaggtaaaatcgttct
+4403095/1
CCCFFFFEHGHHHJJJIEHI3CEHIJJJJIJJJGIJJJBFHJJGGJ@GHI
@4403096/1
ctctttgacattgcttgtggtcacttttcgcgcaaaggtaaaatcgttct
+4403096/1
CCCFFFFFHHHHGJJJJHIJGIJJJJJJJJJJJJJJJJGGHHJJJIHJJI
@2887838/1
ccgcagatggccaccaccattctatgaaatggaacacgaagaggg
+2887838/1
CCCFFFFFHHHHHIJ@GIHHHIIIGHGIJIIIJJIHGGGEGHGGG
@2887839/1
ccgcagatggccaccaccattctatgaaatggaacacgaagagggactac
+2887839/1
CCCFFFFFGGHHHJJIIJJJJJJJJJJJJJJJJJJJJJJIIJJJJJIJJJ
@2372906/1
cataatattactcttataaaccctgatcttccattactaagggttaaagg
+2372906/1
CCCFFFFFHHHHHJJJJJJJJJJJJIJJJJJJJJJJIJJJJJJHJJJJJJ
@5998002/1
gcccacttgaagtagattttgtgaaggagcacaacgtaaaacaatatcga
+5998002/1
CCCFFFFFHHHHFHJGIJJJIFHJIIJIJJJJJIJJFHIJJJJJIJJIGI
@837832/1
agtgatacaagaaaatatacagactaaagaaacgctcgtggggagcgatg
+837832/1
BC@FFFFFHHHHHJJJJJJJJJJJJJJJJJJJJJJJIJGHJJJJJJJIIJ
@6000925/1
gcccccaccaagggaagggggcggcccccatcccaacagaaggggtaacc
+6000925/1
@@@FFFFFHHHHHGJJIJIIJGIHFDDDBDCDDDDCDDBDCCDDB058C>
@3377812/1
cgccatattgatttaattttgacatgttagaatgccctattgaaaacctt
+3377812/1
?1?DFBDDHDHFHIEGGIIF@FHGHIIIIGIIIIEIEGIIGHI@DGIGEG
@3377813/1
cgccatattgatttaattttgacatgttagaatgccctattgaaaacctt
+3377813/1
??@DBDDDHDCHHIGIGIIIBCHHIIIIGIIIIGIIIGIIIGHIIIIIGI
@3377814/1
cgccatattgatttaattttgacatgttagaatgccctattgaaaacctt
+3377814/1
@@@FFFDDHHDHFIGDHHJJGEEHHHEHIJIJIJJGIIIIJEHEHIGIJJ
@3377815/1
cgccatattgatttaattttgacatgttagaatgccctattgaaaacctt
+3377815/1
CCCFFDEFHHHHHJJJIJJJIIJJJIJJJJJJIJJJJIJJJIJJJJJJJG
@3377816/1
cgccatattgatttaattttgacatgttagaatgccctattgaaaacctt
+3377816/1
CCCFFFFFHHHHHJJJJJJJJJJJJJJJJJJJJJJJJJJIJJJJJJJJJJ
@7485712/1
tccagtttttgatatgatagcgtcgttctatttggtgtgtaagagttatg
+7485712/1
CCCFFEFFHHFHFFHABGHIGHFGIGGGG>FHIGC?D@DFEHGFGBFHGG
@5494800/1
ctttttactatttttgtatgcacaaaattcgttctacatatgaaacatgt
+5494800/1
@@@DDD=??DFHHII:A?CBFDBEHIIDHEGFGEFEGGGFHDFHIGIGGF
@7982466/1
ttcctttttgagctattgcgatattttttcggaaaaaagtgagtttagga
+7982466/1
B@8BDFFFHHHGHIJJJIJIGGIGIJCDHIGHEHJFIHGHIGH=FGFHGG
@7486376/1
tccatagttcttacatccttgtttatttccctttttgtggagaggtacta
+7486376/1
CCCFFFFEHHHHHJJJJJIJJIHIIJJIIJJJJJIJIIJIGIFHHDDFHF
@5495041/1
ctttttagaataacattgacattctataaagacgttagagaggttcacta
+5495041/1
@CCFFFFFHHHHHJJJJJIJJJJJJJJJJJJJJJFHIIIIIGIBGIIJJJ
@5495042/1
ctttttagaataacattgacattctataaagacgttagagaggttcacta
+5495042/1
CCCFFFFDHHGGHGJIJIIJIIJJJJJJJJJJJJJJJJJJJJJFHIJJJJ
@330515/1
aaattcgttctacatatgaaacatgtcagttatatattcacctttatatg
+330515/1
CCCFFFFFGHHHHJJJJJJJJJJJJJJIJJJJJJJJJJIJJJJJJJJJJI
@2375619/1
cataatttgcgacatttgacgtacggttcaagtagctgaagtaaaagtgt
+2375619/1
CCCFFFFFHHHHHHJJJJJIIFFGIJFGIIJJDFGIIGJJJGGIIJIBGB
@2375686/1
cataatttgtttgtggacataaaggaaagaaaaaaatgtcaaaattttgc
+2375686/1
@@BFFFFFHFHHHEHHIGIIIIJJJIJGIIJJJJJJJJIFIJIGIJIJJG
@2375836/1
catacaaaaatagtaaaaagtcgaagtctttcgagacatactcttcggag
+2375836/1
CCCFFFFFHHHGHEHIJJJJHIIJJJHIGJEIJJJIJIJJIIJJIIJJII
@3896810/1
ctatcctccacctacacaagctcaatacaatccccacattccaccccaat
+3896810/1
BCBFFFFFHHHHHIJJJIEHIIIJJJJJJJJJJJJJJIJJJJJJJJJJJI
@1906142/1
caataagtgatacaagaaaatatacagactaaagaaacgctcgtggggag
+1906142/1
CCCFFFFDHHHHHJJJIJJIJJJJJJJJJJJJJJJJGIJJJJJGHIJJFI
@1906143/1
caataagtgatacaagaaaatatacagactaaagaaacgctcgtggggag
+1906143/1
CCCFFFFDHHHHHJJJJJJJJJJJJJJJJJJJJJJJIJJJJJJIIJJJHI
@1906144/1
caataagtgatacaagaaaatatacagactaaagaaacgctcgtggggag
+1906144/1
CCCFFFFDHHHHHJJJJJJJJJJJJJJJJJJJJJJJJJJJJJJHJJJJJJ
@7488960/1
tccatgccgagcaagactcccgtcagcgtcctccaggagttgctgagccg
+7488960/1
CCCFFFFFHHHHHJJJJJJJJGHJJJJJHIJIJJGIJHIHHIJJJIJJJI
@1906273/1
caataagttattcggacaagttataccgaataaaaaaggaaaactaaagg
+1906273/1
CCCFFFFDHHHHHJJJJJJJHIIJJJJJJJJJJJJJIJIJJJJJIJJIJI
@334283/1
aaattgttcaggtaaaatcttgcttcatgattgaaaatttgcaaggtttg
+334283/1
CCCFFFFFHGHHHIJJJJJJJIIJJJJJJIJJJJJJJJJJIIIJJJHIIJ
@334793/1
aaatttaaaaatgcgtgtgtgcaggtatatttatcacatcattcgtcgtg
+334793/1
CCCFFFFFHGHHHIJFHGIGHIJJJCFIGIJJJJJJJJJIIJJGJGIIHI
@6003958/1
gccctattgaaaaccttgtagtggattcctaatattttttagtgaacctc
+6003958/1
@C@FFFFFHHHHGIIJJIJJJAHGGGJJJJJJJIGJJJJJJJIJIJJJJJ
@6003959/1
gccctattgaaaaccttgtagtggattcctaatattttttagtgaacctc
+6003959/1
@CCFFFFFHHHHHJJIJBIIIHIJHGHIGGGIIGFHIJJJEDBGGIHIJI
@6003960/1
gccctattgaaaaccttgtagtggattcctaatattttttagtgaacctc
+6003960/1
BC@1DDFFHHHHHJJJJJJIJHGIHJIJIJJIIGJIJJJJJIIIGIIJJJ
@6003961/1
gccctattgaaaaccttgtagtggattcctaatattttttagtgaacctc
+6003961/1
CCCFFFFFGGHHHIJIJIJJJHJIGIIIJJJJJIIJJJJJIGHIJIJIJJ
@6003962/1
gccctattgaaaaccttgtagtggattcctaatattttttagtgaacctc
+6003962/1
CCCFFFFFHGHHHIJJJIHIJGHIHJJIIIJJJGIJJJJJIHIIIJJJJJ
@6003963/1
gccctattgaaaaccttgtagtggattcctaatattttttagtgaacctc
+6003963/1
CCCFFFFFHGHHHJJJJJGIJGGHIJJJJJJJJJJJJJJJJJIIJJJJIJ
@6003964/1
gccctattgaaaaccttgtagtggattcctaatattttttagtgaacctc
+6003964/1
CCCFFFFFHHHHHJJJJJGIJHHJHJJJIJJJJIIJJJJJJJIIJJJJJI
@6003965/1
gccctattgaaaaccttgtagtggattcctaatattttttagtgaacctc
+6003965/1
CCCFFFFFHHHHHJJJJJIJJHHIHJJJJJJJIIJJJJJJJJHIIIJJIJ
@6004334/1
gccctcgatttggaccagttcgtatttgggagtgatgccgcgacggctca
+6004334/1
CCCFFFFDHHHHHHJJIIJJIJGIIJJJJJGHFGGIJJIJIJJJJFFDDE
@7490724/1
tccatttcatagaatggtggtggccatctgcgggacatgcacatctcttg
+7490724/1
@@@DDDDDHHHHFIIIICHG@FGGBHIIIGGIIIDGFHIGBFGHIGHAG=
@7490725/1
tccatttcatagaatggtggtggccatctgcgggacatgcacatctcttg
+7490725/1
CCCFFFFFHHHHHJJIIFEH@FGIIIJJJIIJIGEGGIIIJIIJIJIIIF
@7490869/1
tccatttcctgtaattctggtttctctatagttttgtcatacgtttttga
+7490869/1
CCCFFFFFHHHFHIJJIJIJDHIJJJJJJJJIJJJIJJJJJJJHIJJJII
@1908404/1
caataatctatgcaaaccataccaacccttatcagaggaaggtgcaccca
+1908404/1
@C@FFFFFHHHGHJIJJJJJJIJJJJJJJJJJJJJJJJHHGGDFHHGIJI
@1908833/1
caataatgcaatgtgtttaaatttttgtcgagtcaaaagcgaagaatatt
+1908833/1
@@@DDDDDHF?FDG>GBGHGGEGGIIIFHIIGIGIIFEIFIGHGGDGGHI
@1908834/1
caataatgcaatgtgtttaaatttttgtcgagtcaaaagcgaagaatatt
+1908834/1
CCCFFFFFHHHHHEGHIJJJJJJIJJJIIJJJIHIJJJJJJJJJJJJJIJ
@1908835/1
caataatgcaatgtgtttaaatttttgtcgagtcaaaagcgaagaatatt
+1908835/1
CCCFFFFFHHHHHGHIJJJJJJJJJJJJJIIIIIJJJJJJIJJJIJJIJJ
@4409743/1
ctgaaaaattccgtcggcaagaagttggccgatttgcagactctcagctt
+4409743/1
C@CFFFFFHHHHFFHEGHIIIGGG??CBEGHFGD?EHGGGGEHIBFGEEH
@4409744/1
ctgaaaaattccgtcggcaagaagttggccgatttgcagactctcagctt
+4409744/1
CCCFFFFFHHHHHHJJJJIIJIIIIJJJJIIHJJIJJIJHIIJJJJJJIJ
@3379299/1
cgccatcttttttgttgtgctagtcgcaacagttttgacagaacctatgc
+3379299/1
CC@FFFFFGHHHGJGIIEHIJJHIJJJJJJJIFHIJJJJIJIIIJJJIJJ
@7491735/1
tcccaaccaagccataaatagaagtgctccccgcggtccacactctatta
+7491735/1
CCCFFFFFHHGGGJJJJJJIJIJJHIJIIJJJIJJIEEHHIEIJJGIJJJ
@3380541/1
cgccattctcttggctagcttctttgacttgccagtgccaatttcgcgga
+3380541/1
@@@D:BDDDFFF?F><A?A4C:AFH?<CCF9?G?B:C?E?F?GGD@D?F6
@3380542/1
cgccattctcttggctagcttctttgacttgccagtgccaatttcgcgga
+3380542/1
CCCFFFFFHHHHDIGGHGFEHBEHJEFHHHEFHGGBFFHIJGHJEGGGI<
@3897110/1
ctatccttctctttgacattgcttgtggtcacttttcgcccaaaggcaaa
+3897110/1
CCCFFFFFHGHHHJEGHGIJGHGIGGGIFHHGHIIJJIIIIGHIFHIGCH
@3897111/1
ctatccttctctttgacattgcttgtggtcacttttcgcgcaaagg
+3897111/1
@@CF?EDFBBFFHIGBEEHIHEEHGGIIBHGGHIIIGII@@6DF;F
@3897112/1
ctatccttctctttgacattgcttgtggtcacttttcgcgcaaaggtaaa
+3897112/1
CCCFFFFFHHHHHJJIJIIJJJJJJJIJHIIJJJJJJJJJJJJJJJFHIJ
@3897374/1
ctatcgatacacagtcatagatccaatcctataattatccatttcctgta
+3897374/1
CCCFFFFFHHHHGJGIJJJJJJJJJJJJJJJJJJJJJJJIJJJJJJJJIJ
@3897375/1
ctatcgatacacagtcatagatccaatcctataattatccatttcctgta
+3897375/1
CCCFFFFFHHHHHJGIJJJIJJJJJJJJJJJJJJJJJJIJJJJJJJJJII
@3897594/1
ctatcggtattgctcgtagacaattcatatttaaaaagacagtaggaaac
+3897594/1
=B:DBDDDHHHHHJJJIJJJJJJIIJJJIJJJJJJIJJIIJJIIJJJJIJ
@2899278/1
ccgcgaaattggcactggcaagtcaaagaagctagccaagagaatggcgg
+2899278/1
CCCFFDFFFHFHFGIGBHHEID?FGIIEHIIIIIIIIIIEGGDHGEIIII
@7985565/1
ttcgactttcacttcattctatcggcctttcttctctttgccgtatttta
+7985565/1
CCCFFFFFHHFHHJJJJJIIIJIJIJJIJJIEIIGIIJJIIJJHAGHIJG
@7985566/1
ttcgactttcacttcattctatcggcctttcttctctttgccgtatttta
+7985566/1
CCCFFFFFHHHHHJJJJJJJJJJJJJJJJIJJJJJJJJJJJJJGHIIIJI
@3898061/1
ctatctactcgttatataatcatcattcaaacattgaagccagatcgata
+3898061/1
B@<ABDFFHHGHFGIJJGGHGJIJIJIJJIIIJJJGJFGIJJJIIJIIIH
@3898062/1
ctatctactcgttatataatcatcattcaaacattgaagccagatcgata
+3898062/1
CCCFFFDDDHHHHIIGGBHHIJGGHIJJJJBHGHJGIJIJIIIIIJIJJI
@3898095/1
ctatctagtttcccacgccagtatacagggagtggcgaaaccaacaaagt
+3898095/1
CCCFFFFFHHHHHJJJJJJGIHIJJJJJJJIJGHIJJJJJJIIJJJJJJ@
@5498670/1
ctttttcactcaaccatagctttctcagcgt
+5498670/1
@@@?DD?BAFBFA?CCA<EBH@C@9AFCGGF
@5498671/1
ctttttcactcaaccatagctttctcagcgtg
+5498671/1
@@@DDD?ACCCBFEH?:CCEDHICDE9CEE?8
@5498672/1
ctttttcactcaaccatagctttctcagcgtg
+5498672/1
@@@FFFDBFHHFHHIB@GGGGHIEGHFHFI??
@5498673/1
ctttttcactcaaccatagctttctcagcgtg
+5498673/1
@@@FFFDDFHFDHAHHGGBADHIEHGHGGIBF
@5498674/1
ctttttcactcaaccatagctttctcagcgtg
+5498674/1
@@CFFFABDBDBHGHECFEFGHGEGHGHGE??
@5498675/1
ctttttcactcaaccatagctttctcagcgtg
+5498675/1
CCCFFFDDFDDFHBH@<EEDBHIDHGFGGH@?
@5498676/1
ctttttcactcaaccatagctttctcagcgtgttt
+5498676/1
@@@FFFDDFHFHHGIBEFHCHIIEHIIIIGGHEDG
@5498677/1
ctttttcactcaaccatagctttctcagcgtgtttaatttcgttccattt
+5498677/1
@@CFFFDDDHHHHJJGHIGICEHIIJGIIICG@GGGHHEGHGDB?DDBHH
@5498678/1
ctttttcactcaaccatagctttctcagcgtgtttaatttctttcattt
+5498678/1
CCCFFFFFHHHHHGIIIJIJJJJJJJJIIJGIDFH@C?GI9DFH?@BHH
@5498679/1
ctttttcactcaaccatagctttctcagcgtgtttaatttctttcattta
+5498679/1
@@CFFFFFGDDFHGIB?ECFFHIIIIFHGIHGCFG4??FH4BGH<?DHI9
@3385320/1
cgcccggagcggctgatatcaccaatcagg
+3385320/1
@@@DDDDDHHHHHIG><??<?BF@F3?B9F
@4411189/1
ctgaaaagaaaattcaagatccagtgtttaaggaactatcagatgttggt
+4411189/1
B:?DFFFFHHHHHIJJJJJJJJJJJJIJJJJJIJJJIJJIJJIJJIIJJE
@7985838/1
ttcgagcagcatgcaagagagtccaaagagaaggttatgaaccggcaata
+7985838/1
CCCFFFFFHHHHHJJIIJIIIGHHJJJJJIJJIJHGHIGIJJIIIJJJGJ
@7986770/1
ttcgatcttccggttccggtggccaccagatcgttgttaaggaacacgcg
+7986770/1
@CCFFFFFHHHHHHIJIIJIJJJIJJJJJJJJJIJIIJJJJJJGIJJJJJ
@6489467/1
gtaaccgcaaggggcacggaccacttcacggaaatctaccgacagagagg
+6489467/1
CB@FFFFFHHHHHJJIJGIGIJCHIJJGIJJFJIJJJJJJJHHBEEDEDD
@6489468/1
gtaaccgcaaggggcacggaccacttcacggaaatctaccgacagagagg
+6489468/1
CCCFFFFFHHHHHJJJJJJIJJIJJJJJJJJIJJJJJIJJJJJHHFFFFD
@337403/1
aaatttctcaagggcacacggcaacaaaaagtgataatggatacaaattt
+337403/1
CCCFFFFFHHGGHIGJJIIJFGIIJIIJJIJFHIIGHIJHJJJJJJJJIJ
@337404/1
aaatttctcaagggcacacggcaacaaaaagtgataatggatacaaattt
+337404/1
CCCFFFFFHHHHHIJJJJJIJJJIJJJJJJJHGIJIJJJJJJIIJJJJIJ
@337823/1
aaatttgaaagacacattggttacaagtttgcagaccgttcatatttatt
+337823/1
CCCFFFFFHHHHHIJJJJJJGIJJJJJIJJJJJJJIJJHIHIIIJJJJJI
@337897/1
aaatttgactactgtatagctttcttctcttggtgaacacatactttatt
+337897/1
@@@FFFFFHHGHFJFHIGIIGIJIJJHJIJJJJHIJJJJJJJJJJIJJJJ
@337898/1
aaatttgactactgtatagctttcttctcttggtgaacacatactttatt
+337898/1
@@CFDFFDFFFGGJCHHIIIIJJGIJIIIJJJIFFHIIJJJJJIIGGIIH
@7493315/1
tcccacctttttcactcaaccatagctttctcagcgtgttt
+7493315/1
CCCFFFFFHHHHHEHIIGHIJGHIJJJJJIJJIIJJF?0??
@7493316/1
tcccacctttttcactcaaccatagctttctcagcgtgtttaatttcgtt
+7493316/1
CCCFFFFFHHHHCGIJJJJJJJJJJJJJJJJJJJJJHIEHHBHGIIEGBE
@7493317/1
tcccacctttttcactcaaccatagctttctcagcgtgtttaatttcgtt
+7493317/1
CCCFFFFFHHHHHIIJJJJJJJIIIJJJJJIJIIJIHHDFH<@BFI9?BG
@338003/1
aaatttgcaaggtttggaggagttgtactaatttgtgtaattgaagttcg
+338003/1
CCCFFFFFHHGH3EHIIHII?FEFHHHGIGIIIIIIIHIGGHIIIIGIII
@7493449/1
tcccactaaagttaaccagacaaagcacctatcgaatcgaatattagtag
+7493449/1
;::=DDDDDHHCACBE@CCGGFF?FBEBDHDEF=D??FBGBFHCH<BFD?
@7493450/1
tcccactaaagttaaccagacaaagcacctatcgaatcgaatattagtag
+7493450/1
CCCFFFFFGHHHHJJJJJJJJJJJJIJJJJJJJIJJJJJJJJJJJJJGGI
@7493451/1
tcccactaaagttaaccagacaaagcacctatcgaatcgaatattagtag
+7493451/1
CCCFFFFFHHHHHJJJJJJJJJJJJIJJJJJJJIJJJJJJJJJJJJJHHH
@7493452/1
tcccactaaagttaaccagacaaagcacctatcgaatcgaatattagtag
+7493452/1
CCCFFFFFHHHHHJJJJJJJJJJJJJJIJJJJJJJJJJJEGHIJJIJGGI
@7493453/1
tcccactaaagttaaccagacaaagcacctatcgaatcgaatattagtag
+7493453/1
CCCFFFFFHHHHHJJJJJJJJJJJJJJJJJJJJJJIJJJGJJJJJJJFII
@338082/1
aaatttgctgcctcaaaaacgtatgacaaaactatagagaaaccagaatt
+338082/1
CCCFFFFFHHHHHJJJJJJJJGIHIGIJJJJIJJJJJJJIJJJJJJIJJJ
@338083/1
aaatttgctgcctcaaaaacgtatgacaaaactatagagaaaccagaatt
+338083/1
CCCFFFFFHHHHHJJJJJJJJHIJJJJJJJJJJIJIJJJJJJJJJJJIJI
@340397/1
aaattttgcaaattatgtggcattttgacatttatgtgacataatttgcg
+340397/1
CCCFFFFFHHHHHJJJIHJJJJJJJJJJJJJJJJJJJJJJJJJJJJJJJI
@6493784/1
gtaactttactttcttcttgttttacttcaagcttcatagggaattgctg
+6493784/1
BB@FFFFFHHHHHJJJJJJJHJJJJJJJJIIJJJJJJJJJJJJJJJJJJJ
@1914457/1
caatagctcaaaagggaacaatttttgtcgagttattgatttcgaggaat
+1914457/1
CCCFFFFFHHHHHJJJJJJJJJJJJJJHIJJJHJJJJJIIJJJJIJJIJJ
@4412899/1
ctgaaaatgagcacaaaacccaggaagaagtactgcgaaagttcaggtgc
+4412899/1
CCCFFFFFHHHHHJJJJJJJJIIJJJIJJJGIJIJJJJJIJGIIJJJFHJ
@2381618/1
catagatccaatcctataattatccatttcctgtaattctggtttctcta
+2381618/1
CCCFFFFFGHHHHJIJJJIJJJIJJJJJJJJJJIJJJJJJJJHIJIIIII
@2381619/1
catagatccaatcctataattatccatttcctgtaattctggtttctcta
+2381619/1
CCCFFFFFHHHHHJJIJJJJJJJJJJJJJJJJJHIGIIJIJJGHJJIJJI
@2381620/1
catagatccaatcctataattatccatttcctgtaattctggtttctcta
+2381620/1
CCCFFFFFHHHHHJJJJJJJJJJJJJJJJJJJJHJGIIJJJJJJJJJJJI
@6009744/1
gccgaatgtttggcgtctttcttcgatcttccggttccggtggccaccag
+6009744/1
?7?DD:DBACD>B3<@@?EF9ACEB:CEDCED@D@DDE?D:ADI;CADD@
@6009745/1
gccgaatgtttggcgtctttcttcgatcttccggttccggtggccaccag
+6009745/1
@@@DBDDDDHFBAHI@EEFHBHIEG=EGIG@D@@DG=FHGHBGIGGGI9A
@6009746/1
gccgaatgtttggcgtctttcttcgatcttccggttccggtggccaccag
+6009746/1
BCCFDFFFHHHHHJJHJJJJJIJJJGIJJJJIIGIJJJJIEGGIIIIJJJ
@6009747/1
gccgaatgtttggcgtctttcttcgatcttccggttccggtggccaccag
+6009747/1
CCCFFDFFFHHHHJIIJJJJIJJIJEIHHIIJIHIIIIFGHGJIHJJIJJ
@6010297/1
gccgaattttgctgtttctggttcgagttccaagagttctctaatggg
+6010297/1
@@@DDDDDHHBABBAGHBH@>:CB@;E2@?GEGB8C1CDDD@?FBBGI
@3900982/1
ctatgactgtgtatcgatagctgttcactttttggtcatgattttgaggt
+3900982/1
@@@DDDDDH2CACFGEACF:BCCGHHHGCHHGH>F1??CG<?B?@>GHI9
@3900983/1
ctatgactgtgtatcgatagctgttcactttttggtcatgattttgaggt
+3900983/1
@BBDFDDFHHHHHHHIFGEGAGHJJFFEFHHJJGIGB?CGDGIIJIBGHB
@3900984/1
ctatgactgtgtatcgatagctgttcactttttggtcatgattttgaggt
+3900984/1
CCCFFEFFHFHHHJIIHGIGHGIGIJIFHHJJIJIFCHHIEIHIJGBHIB
@3900985/1
ctatgactgtgtatcgatagctgttcactttttggtcatgattttgaggt
+3900985/1
CCCFFFFFHHHHHIJIGHIIHFGHIGGIIIJJJGIDHHJJIIJIJEFCGB
@3900986/1
ctatgactgtgtatcgatagctgttcactttttggtcatgattttgaggt
+3900986/1
CCCFFFFFHHHHHJIEHGJEG>FGGIIIIJJJJIJDGGIIIJJJIIIJJE
@3901360/1
ctatgagtaatttcataatgtggtgattgaaagcctttctttattgccag
+3901360/1
CCCFFFFDHFHHHJIJJJJJHHJGHIJJJJJJJJJJJJJJJJJJJJIJJJ
@7989371/1
ttcgcgcgtaaagtgaccaaagcaaagacgcaataagtgatacaagaaaa
+7989371/1
CCCFFFFFHHHHHEHIJJIIJJIJJJJJJJJJJJIJJFHJGIIJJJIJJJ
@7989643/1
ttcgctagcgatctcctgcaagaactgaacaaagttgaagtccttggcgt
+7989643/1
CCCFFFFFGHGHHJJJJJJJJJJJJJJJIJJJJJIJIJIJHIJJJJJJJJ
@2384369/1
catagtgtcacgggaactcataacaatagattcgattatagagtaagagt
+2384369/1
CCCFFDDDHFHHGIGIJJJJJJJIJJIJJIJIJJIIIIJJJJJHIJJJI?
@2384671/1
catagttcttacatccttgtttatttccctttttgtggagaggtactatg
+2384671/1
B@:4ADEFHHHHHJJJJJJJJJJJJJJJJJJJJIJIJJGHHIIHIGIIHI
@2384672/1
catagttcttacatccttgtttatttccctttttgtggagaggtactatg
+2384672/1
CCCFFFFFHHHHHIIIIIHEIIEHHICHHCHIIIGBDH9D?DH:BGGAGG
@7003479/1
gttctgcatgaatgccatctgggcccggggctctgtgatttcttagtgtc
+7003479/1
BB@DFFFFHHHHGIJJJJJIJJJJJJJJJJJJIJJFIGIIJJJJJJHIII
@7003673/1
gttctgcgtatctgatcggccaggagcaacgcgttgattctgtaaagaat
+7003673/1
@B@FFFFFHHHHHIJJJJGGIJFIGIJIJIJJGGIJHJJIIJIJIGJJJI
@7004156/1
gttctggcaacatcgacagataccacaaatacctaaaccttcccactaaa
+7004156/1
CCCFFFFFHHHHHJJIJJJIJJJJJJJJJJJJJJJGJJJJJJJJJJJJJJ
@6495067/1
gtaagaactatggaggaatattacaataagccgaataaaaatgcaaaaaa
+6495067/1
@@@DBDDDHHFF?GBGIIIIGIIIIIEHEBDGHIIGGHIIGI<>?DGIGE
@341806/1
aaatttttgtcgagtcaaaagcgaagaatatttgaaaatttctaatattg
+341806/1
@@<DDDD;=FFD;8<?FECC@:<EG@G;<DFDF@GFII@FEIIGE@F@FD
@341807/1
aaatttttgtcgagtcaaaagcgaagaatatttgaaaatttctaatattg
+341807/1
CCCFFFFFHHHHGJIJJJJIJJJJJJJJGJJJJJJJJDHIIJJJJIIIJI
@6497084/1
gtaagatatcctaaactcacttttttccgaaaaaatatcgcaatagctca
+6497084/1
@@@FFFFFHFFHHJJEEDHHHIJJIGIGIIIIJJIJGIGJJJEGGIIIHJ
@851780/1
ataaaaatttatagttttttgcatttttattcggcttattgtaatattcc
+851780/1
CCCFFFFFHHHHHJHIJJJJJJJJJJJJJJJIJIJJJJJJJIJJIIJJJI
@851952/1
ataaaacaagaggttaatgaggagacttctaaaacagaaatatactgtaa
+851952/1
CCCFFFFFGHFHGEGHIJJIJJGIGIJJJJJJCHJJJJIJJIIJJIJJJJ
@2904740/1
ccgctatttggtacgacgacaaagattacatcatatttgcctttaac
+2904740/1
@@@ADDADFFDAD:CEFGHGEIHIIIIGGIBHGIIIIGCGGHHIIII
@2905131/1
ccgctccgggcgttccgttggtctgattggcttgttcggg
+2905131/1
@CCFFFFFHHGFFHIIHDHCHDFG@HG>FEGGI:BFC=AA
@2905132/1
ccgctccgggcgttccgttggtctgattggcttgttcggg
+2905132/1
CCCFFFFFHHGHHIJJJHJJJFHIJJJJJJJJJ:=F<@AH
@7006424/1
gttcttaaataaagtgtactttattgaaaaattagtaaaacataatggtt
+7006424/1
C@CFFFFFHHHHHJGIIIJJJJJJJIJJJJJJJGJGIIJJJJJIJJIJGH
@855615/1
ataaaatacggcaaagagaagaaaggccgatagaatgaagtgaaagtcga
+855615/1
CC@FFFFFHHHHFJJJJIIIIGIIJIIJJJJGGIIJIJIIIJIJGGFHIG
@855616/1
ataaaatacggcaaagagaagaaaggccgatagaatgaagtgaaagtcga
+855616/1
CCCFFFFFHHHHHJJJJJIJIIJJJJIJJIJIJJIJJIIJHIIIJJIGJI
@855617/1
ataaaatacggcaaagagaagaaaggccgatagaatgaagtgaaagtcga
+855617/1
CCCFFFFFHHHHHJJJJJJJJIJJJJJJJGHIJJJJIJIJFHIJJIFEHI
@855921/1
ataaaatataataaaaatttatagttttttgcatttttattcggcttatt
+855921/1
BB@FFFFFHGFGGJJJJJJIJGJJGGIGEGGFGIIJJJIJFGGGGIGGIG
@855922/1
ataaaatataataaaaatttatagttttttgcatttttattcggcttatt
+855922/1
CCCFFFFFHHHHHJJJJJJIJJJJIJJJJJJJIJJJJJJIJIIIIJJJII
@855923/1
ataaaatataataaaaatttatagttttttgcatttttattcggcttatt
+855923/1
CCCFFFFFHHHHHJJJJJJJJJJJJJJJJJJJJJJJJJJJJJIJJJJJJJ
@6011381/1
gccgagcaagactcccgtcagcgtcctccaggagttgctgagccgtcgc
+6011381/1
@@@DDFFFHHHHHGGGDEGGBHICBBBFH;?FBA9?BFGCCEHIIGHIE
@7990515/1
ttcgcttttgactcgacaaaaatttaaacacattgcattattgatttcga
+7990515/1
@@CFBDDFHFF<FFHGGHHIEEBHCGIGGHGGEIIIIIIIIIHCFGHBBF
@7990516/1
ttcgcttttgactcgacaaaaatttaaacacattgcattattgatttcga
+7990516/1
CC@FFFFFHHHHHJIIJJJIJJJJJJJJJJJJJJJJJJJJJJIJJIJJJJ
@6012144/1
gccgatagaatgaagtgaaagtcgaacgttcttctgggcttttcctgctt
+6012144/1
CCCFFFFFGHHGHJIEHGJJJCHHJJJJGHIJIJJJJIJJJJJIJJJIJI
@7991301/1
ttcggagttttgcctgttccgtagcagacggccactggcaaagtggatag
+7991301/1
CCCFFDFDFHHHHJJJHIJJJHIJJIJJJJJJJEIIJJJIJJJFHIEIII
@7991302/1
ttcggagttttgcctgttccgtagcagacggccactggcaaagtggatag
+7991302/1
CCCFFFFDHHHHHJJJEIJJJJJJJIJJJJIJJJJIJJJJJJJCGIIIIJ
@6013940/1
gccgatttgcagactctcagcttcaacgccaaggacttcaactttgttca
+6013940/1
@@@BDDDDHHGFGIIGIIIGF<?BFGC<CFFEG=G@D<DHHIEGGIBGHE
@2387645/1
catatcttatcatgtttcttgtctgtccttctgtcatttttctattaatt
+2387645/1
@BCFFFFFFBHHGJHIIJJJIHIJJHJJJFIIJHIGGGJIEIIJJJIJJI
@1917997/1
caatattagaaattttcaaatattcttcgcttttgactcgacaaaaattt
+1917997/1
CCCFFFFFHHHHHJJJJJJJJJJJJJJJJJJJJJJJJJJJJJJJIJJJJJ
@1918137/1
caatattatctatcgatactgaatgtaattttttatatagtgccccgatg
+1918137/1
CCCFFFFFHHHHHJJJJJJJJIJIJHIIIJJJJJJIJJIGIIGIJJJIJI
@2388240/1
catatgtagaacgaattttgtgcatacaaaaatagtaaaaagtcaaagtc
+2388240/1
CCCFFFFEHHHHHJJJJJJJIJJJJIJJJJJJJJIIIJJJJJGHIJJJHJ
@2388241/1
catatgtagaacgaattttgtgcatacaaaaatagtaaaaagtcgaagtc
+2388241/1
@@@DDDDDDFHHFBHGF?F9ABEFGHEGIIIIFIEFHGGIIG?F@DFHFH
@7497099/1
tccccctacattttattttaactggtgaagtttcctctttgtcttttatt
+7497099/1
CCCFFFFFHGHHHJJJJJJGJJJJJHHHIJJIJJJJJJJJJHIJJJJGJJ
@1918715/1
caatattctccaaatcttcgatgatctcctgtctgggtggttgcaatctc
+1918715/1
CCCFFFFFHHHHHJJJJJJJGHIJJJJJJJJHHIJJJCGGEHHJJJJIJJ
@343696/1
aacaaaagcaacttcaacaagaggaaggagcgcaactttcttccagttca
+343696/1
CCCFFFFFHHHHHJJJJJJJJJJJJJJJHJJJJJJJJJJJJJJJJJHIJI
@3906074/1
ctatggttgagtgaaaaaggtgggaaatgttgactgttgtagctgattaa
+3906074/1
??8?DBDDBF>FF9FGBH<E<AFADG=9F:E<9CC?:?DDBFCEB<9BDE
@3906075/1
ctatggttgagtgaaaaaggtgggaaatgttgactgttgtagctgattaa
+3906075/1
@@@DDDDDDFHFHIAHGIAH:EHI?HHIIHG@BHIGGHDD>@GGE9DF@D
@3906076/1
ctatggttgagtgaaaaaggtgggaaatgttgactgttgtagctgattaa
+3906076/1
@@@FFFBDHHHCFHJJJIJI:FHIHIJIIIIJJJJIJJJIIIJJJJIIII
@3906077/1
ctatggttgagtgaaaaaggtgggaaatgttgactgttgtagctgattaa
+3906077/1
@C@FFFDDHFHDFEGGIIIJAEGHGHGIJHGIHGGIGIGHIIJDIBFHEB
@3906078/1
ctatggttgagtgaaaaaggtgggaaatgttgactgttgtagctgattaa
+3906078/1
CC@FFFBDFFFCFFIJJJIJAFHIGHICGDIGGIJJIJG@FHIJJBGHCH
@3906079/1
ctatggttgagtgaaaaaggtgggaaatgttgactgttgtagctgattaa
+3906079/1
CC@FFFDFHFHDHGIJJJJJ<FHIGIIIIIIIIJJJIIGGGIJJJGIIIJ
@3906080/1
ctatggttgagtgaaaaaggtgggaaatgttgactgttgtagctgattaa
+3906080/1
CCCFFFDDHHHCFGIJJJJJ<CGIFHIIJGIGHIIIGHGFHGIIGGIJII
@3906081/1
ctatggttgagtgaaaaaggtgggaaatgttgactgttgtagctgattaa
+3906081/1
CCCFFFDFHDHFHHGIJJJJ<FHIIJJIJGIIGIJIIGEGHIIJIEHIHI
@345027/1
aacaaacaggggagaaaagtcacgagaatttgaaaagcgagcttcatgat
+345027/1
BCCFFFFFGGGHHJIJJJJIJJJJJJJJIJJJJJJIGIGEIFIIIJJIJG
@5508897/1
ctttttgggaatgaacaggagcttgataaatttgtagacaatttagctga
+5508897/1
?@@DDDADF?FBFDGBCCG?CB;G@E@EGIBGF<:?<B@FGDGI?BCGBD
@5509000/1
ctttttgggtaatgttgctgcctaaagagttccatcacggttcttaaaaa
+5509000/1
CCCFFFFFHFHHHIHHIJIIIJIJJJIJJHIJJJJJJJJJHHIJJJJJJJ
@5509311/1
ctttttggtcatgattttgaggtactcgagggcatgatgagcagccgagc
+5509311/1
@@@DDDDD<DBF?EHHHI<1AFAFHGIGHIGHGHHHIIEGGFIGGIDBGI
@5509312/1
ctttttggtcatgattttgaggtactcgagggcatgatgagcagccgagc
+5509312/1
CCCFFFFFFFHHHIJJJJJIJICGHJJJJJIIJJJIIJIIIJIJJIJIJJ
@1924128/1
caatccttcgaggtaacctacgtggacatcgaagaaaaaacattgaccaa
+1924128/1
CCCFDEFFHHBHHCGDGIIHJHGGGGIGGEIICGIIJJGHIIJJFGGIJJ
@7502539/1
tccctttaaacaaacctttcccaaatacttccacagtaactctaactctc
+7502539/1
@@@FFFFDBBFBFGIEGHGGHIIIGGIIIIG@HHIEGHEEGDFGIII@FF
@7994008/1
ttcggtccaactggtccactctaacagagcaaggtttttttcctggataa
+7994008/1
CCCFFDDFHHHHGJGHIIJJJJJJJJJJJJJIJJFHIJJJJJJJJJJIIJ
@5510896/1
ctttttgtggagaggtactatgtgtgtttggctagattctgt
+5510896/1
:B14BDFDHHHHFIJAFHIIJJGIFHHJJJJJJJJIJIJIJI
@5510897/1
ctttttgtggagaggtactatgtgtgtttggctagattctgtttgac
+5510897/1
C@@FFFFDHHAHFGIAFHHHHIBF?FFGGIIIJIJHIIGIIHIIGBD
@5510898/1
ctttttgtggagaggtactatgtgtgtttggctagattctgtttgacatt
+5510898/1
@@@DDD?=CF<CAEGACFDBHAAFEDHHIEGCGGHFGICGCGHI>?GCEH
@5510899/1
ctttttgtggagaggtactatgtgtgtttggctagattctgtttgacatt
+5510899/1
CCCFFFFDHHFHHIIAEHIIJIHIIHJJJJJIJJJJJJJJJJJJJJJJJJ
@5510900/1
ctttttgtggagaggtactatgtgtgtttggctagattctgtttgacatt
+5510900/1
CCCFFFFEHHHHHJJEHHIJJJHIHHIJJJJJIJJJJJJJJJJJJJJIJJ
@5511241/1
ctttttgttgccgtgtgcccttgagaaatttgctgcctcaaaaacgtatg
+5511241/1
@CCFFFFEHHHHGGGFGFHIIIHGIIJJJJJIIJJIJJJJJJIJJJHIJI
@5511242/1
ctttttgttgccgtgtgcccttgagaaatttgctgcctcaaaaacgtatg
+5511242/1
CCCFFFFDHHGHGEGAGGHIDHGGHCHGIJJIGIGIJIIJIJJJJJGHJJ
@5511243/1
ctttttgttgccgtgtgcccttgagaaatttgctgcctcaaaaacgtatg
+5511243/1
CCCFFFFFHHHHHHJHIJJJIJJJJIJJIJIJJIIJJJIJJJJJJJIHHI
@1925869/1
caatctgccttctacatttgcgagtgacgaagagactctcagcttcaacg
+1925869/1
CCCFFFFFHHHHHJJJJIHIJIHI@EGIJJIJJJJJJJJIJJIIJIIJJB
@2910769/1
ccggaaaatgctcgaaaactcaattggcgcacattcagcaggttttttaa
+2910769/1
CCCFFFFDHHFGHGGHIGIGEHFHGBGGEIGHGIJGGIIGHG?CGIIIJI
@2910770/1
ccggaaaatgctcgaaaactcaattggcgcacattcagcaggttttttaa
+2910770/1
CCCFFFFFHHHHHJJJJJJIJJIJJIIJJJIJJJJJJJJJJIFHIJJJJJ
@2910771/1
ccggaaaatgctcgaaaactcaattggcgcacattcagcaggttttttaa
+2910771/1
CCCFFFFFHHHHHJJJJJJJJJJJJJIJJJJJJJJGJJJJJJIIIIJIJJ
@3394858/1
cgccgttctcttggctagcttctttgacttgccagtgccaatttcgcgga
+3394858/1
@@@;DDFFHHHHFIJJIIIEHGGIJEHIIJHIJIIGGGJGHFIJIIIJJI
@1926459/1
caatcttccgctaccgcgtgttccttaacaacgatctggtggccaccgga
+1926459/1
CCCFFFFDHFHHGJJIGGBHGHIIGGIJJIJDHJIIFHIBFGIJJJJJFH
@1926787/1
caatcttcttttccggaaaatgctcgaaaactcaattggcgcac
+1926787/1
@CCDAEDBFFHHHIIIIIIEGIIIIIGIEDHG>BGFEC9B?DGG
@2912225/1
ccggaaccggaagatcgaagaaagacgccaaacattcggcagccaagaac
+2912225/1
@CCFDFFFHHFHFGGIJFIIEHGIGIIIIJJIIIJJJJIJJGEHGHGH>@
@2912889/1
ccggaagatcgaagaaagacgccaaacattcggcagccaagaacttgctg
+2912889/1
@CCFDFFFHHHHHFIJIIBHIIJJJIIJEFHIGGHJGGIIJJJJIGHIE@
@3906957/1
ctatgtgtgtttggctagattctgtttgacattcgaaaagtaaacgtcag
+3906957/1
CCCFFDFEHHHHHJJJJJJJJIJJJJJJJJJJJJJJJJJJIGIJJJHIIJ
@1385417/1
atttgacataatttgtggacataaaggaaagaaaaaaatgtcaaaatttt
+1385417/1
CCCFFFFFHHHHHJJHIIIJJJIJIJJJJIJJJJJJJJGIJJJJIJJJJJ
@351142/1
aacaaatttgaaaaaaccagagacgattttgtcgaagatctctgtgagaa
+351142/1
CCCFFFFFHHHHHJJJJJJJJJJJJIJJJJJIIJJJJJJJJJJJJJJJIJ
@6017988/1
gccggaccgattcagcccccaccaagggaagggggcggccccc
+6017988/1
@CCFDDFFHHHHGJJJJJJJGJJIJJIIJJICA45A>67BDDD
@1386283/1
atttgacgtacggttcaagtagctgaagtaaaagtgtgctccattggttt
+1386283/1
CCCFFFFFHHHHHHIJJJJIJJJJJJJJHHIJIJFHIHJIIJJJJJJGHI
@1386504/1
atttgactactgtatagctttcttctcttggtgaacacatactttattcg
+1386504/1
CCCFFFFFHHGHFGGHHIIGIIJJJJJJJJIFHIJJJJJIJIGIJJJJJJ
@5516150/1
cttttttcgggtttggaaaaaatttcaaatt
+5516150/1
@@@DDDD>@?FCCD?8CEBGI:CF?:DGI>B
@5516153/1
cttttttcgggtttggaaaaatttcaaattgttcaggtaaaatcttgctt
+5516153/1
=B1=DDFFHHHHHJJJGJJJJJJJJJJJJJJJJJJJJIJJJJJJJJJJJJ
@5516154/1
cttttttcgggtttggaaaaatttcaaattgttcaggtaaaatcttgctt
+5516154/1
@CCFFFFFHHHBHIEHFIIII>GIGIIIGIGFHHIIIFHHIIGHIIIGII
@7996509/1
ttcgtattatttcctcgaaatcaataatgcaatgtgtttaaatttttgtc
+7996509/1
CCCFFFFFHHHHHJJJJJJJJJJJJJJJJJJJJJHIIJJJJJJJJJJJIJ
@7996727/1
ttcgtatttgggagtgatgccgcgacggctcagcaactcctggaggacgc
+7996727/1
@CCFDDFFHHHHGJFHIJIJJIJIIJJJJJJJJJJFIJJHHHHGFFFDDD
@7999251/1
ttcgtgttccatttcatagaatggtggtggccatctgcgggacatgcaca
+7999251/1
BCCFDFDFHHFHHJJGIIHGIGHIFHI?FHGIIJJIGEHII>F;FHGHIG
@7507892/1
tccggttccggtggccaccagatcgttgttaaggaacacgcggtagcgga
+7507892/1
@@@DBDDDBAFF?@@FEFGA?D?F?;CAHF9:?@BFCDG:FBE@AEEEBB
@2917886/1
ccggagcggctgatatcaccaatcaggtggtgacatcg
+2917886/1
@@@DDDDDHFHA;CFEDAFGGH9DGBHBBB6B>FH@ED
@6508136/1
gtaatattcctccatagttcttacatccttgtttatttccctttttgtgg
+6508136/1
?@@DDDD=D?DFAH>H>HIEIIIIIIIGHIIHIIIIIDGIIGGGIIIGEI
@6508137/1
gtaatattcctccatagttcttacatccttgtttatttccctttttgtgg
+6508137/1
C@CFFFFFHHHHHIJIJGJHJJGJHJJJIJIEGIGIIJHIJJIJJJEGBH
@6508138/1
gtaatattcctccatagttcttacatccttgtttatttccctttttgtgg
+6508138/1
CCCFFFFFHHHHHJJJJHJIJJJJJJJJJJJIJJJJJJJJJJJJJJJHIJ
@7508131/1
tccggtttcatcattttatagtacactttccacacagcatctaatgacat
+7508131/1
CCCFFADDFFHFHGIIIEAFE?EHDCEHHIIGGFEGGHGGHGIIIHGIHH
@3911594/1
ctattattaggcactagttattaattataatcatcaatattatctatcga
+3911594/1
CCCFFFFFHHHHHJJJJIJJJJJJJJJJJJJJJJJJJJJJJJJJJJJJJI
@3911595/1
ctattattaggcactagttattaattataatcatcaatattatctatcga
+3911595/1
CCCFFFFFHHHHHJJJJJJJJJJJJJJJIJJJJJJJGJJJJJJJJIJJIH
@3911596/1
ctattattaggcactagttattaattataatcatcaatattatctatcga
+3911596/1
CCCFFFFFHHHHHJJJJJJJJJJJJJJJJJJIJJIJHJJIJJJIIJJJJI
@7509104/1
tccgtcggagttgctctagataaatcgtaatttttcaagggggataaatc
+7509104/1
@@@FDDDFDADHBHAHGHGIIIJGGHI@FDGIJJJJEGIIJJJHGGHGBE
@7017868/1
gttgaaattccgcgaaattggcactggcaagtcaaagaagctagcca
+7017868/1
CBCFFFFFHHHGHJIIJJJIJIIIJJJIJIJHIJIGGHIIJJJJJJI
@7017869/1
gttgaaattccgcgaaattggcactggcaagtcaaagaagctagcca
+7017869/1
CBCFFFFFHHHHHJJJJJJJJJJJJJJJJJJIJJJIJJJJIJJJGIJ
@7017870/1
gttgaaattccgcgaaattggcactggcaagtcaaagaagctagcca
+7017870/1
CCCFFFFFHHHHHJJJJJJIFIJJJJJJJJJIJJJJJJJJGJJJJJJ
@862914/1
ataaagcgttaccagcgcttgaggaagtaacggcagcactattgacacta
+862914/1
CCCFFFFFFHHHHJGIIIJJIEHJJIIFGIIJIIJIEHGHIJJC@GIIJI
@862915/1
ataaagcgttaccagcgcttgaggaagtaacggcagcactattgacacta
+862915/1
CCCFFFFFHHHHHJJJJIJJJIIJJJJHHIJIGIJJE;C@BCGAFHGIJI
@862916/1
ataaagcgttaccagcgcttgaggaagtaacggcagcactattgacacta
+862916/1
CCCFFFFFHHHHHJJJJJIJJIJJJJJEHJJJJJIJG>FAGIHEEHIGHH
@2922687/1
ccggcaataactttccttgttgtccagaaacgtcatcatactagactttt
+2922687/1
CCCFFFFFHHFDHDGGFHGHHAHIIHIGIIJIFGIAGHGGGIGFHIIIGH
@863427/1
ataaaggtcaaaaaccccaaagaattatcttttttagagatggagtatcg
+863427/1
B@<DFFFDFFHHHJJJJJJJJJIJJJJJJJIIJJJJJJJJJJJJJHGIJJ
@863783/1
ataaagtatgtgttcaccaagagaagaaagctatacag
+863783/1
?=@=DBDDFAABAEEHB2AFBC@GDFBB;2AHHIIGIC
@7020595/1
gttgaagctgagagtctgcaaatcggccaacttcttgccgacagaatttt
+7020595/1
CCCFFFFFHHHHHJCGIJJJJJJJJJJJJIJJJJJJJJIJIJIGIJIJJJ
@7020596/1
gttgaagctgagagtctgcaaatcggccaacttcttgccgacgg
+7020596/1
CCCFFFFFHHHGHJEGHIGIJJGJIJJJ<FDGIGGI<DG@?D@G
@7020597/1
gttgaagctgagagtctgcaaatcggccaacttcttgccgacggaatttt
+7020597/1
CCCFFFFFHHHGGJHIJJJJJIJJJJJJJIJJJIJIEHIIJJJIIJJIJJ
@1936108/1
caatgggattgcccatcactttgtcatcgaacgatgtcaccacctgattg
+1936108/1
CCCFFFFFHHDHHJJIJJJJJJIJJFGJJJJJJJJJIJJJJJJJJIJIJJ
@5519963/1
cttttttgtggagaggtactatgtgtgtttggctagattctgtttgacat
+5519963/1
CCCFFFFFFFHBFFHICGHGFHHGGFHHIJJJIJJJIJJIIIIJJJHIJJ
@5520272/1
cttttttgttgtgctagtcgcaacagttttgacagaacctatgccacatt
+5520272/1
@BCFFFFFHGGDHIIIIGIIGIHJGIGHIJGHJJIIIIIJIJIIEIGIIJ
@5520273/1
cttttttgttgtgctagtcgcaacagttttgacagaacctatgccacatt
+5520273/1
@CCFFFFFHHFHGIIJJJIJIJJJJJGIJIGIIJJJIIIIJJIJJJJJIJ
@5520274/1
cttttttgttgtgctagtcgcaacagttttgacagaacctatgccacatt
+5520274/1
CCCFFFFFHHGHHJIIJHGIIIIJIJFIIJJJJIJIIJJJJJJJJJJJJJ
@5520275/1
cttttttgttgtgctagtcgcaacagttttgacagaacctatgccacatt
+5520275/1
CCCFFFFFHHHHHJJJJJJJJJJJJIGIJJJJJJJJJJJJJJJJJJJJJJ
@1937866/1
caatgtcaaagagaaggatagcaactaattttacaagctatactttgcat
+1937866/1
C@@FFFFFHHHFFEEGIGGBHHIJIIJIIIJJJJIIIIJJJJIJJJJIGI
@1390052/1
atttgatattcaataatttaacaactactccggagtttattgtcgacgaa
+1390052/1
@?BDDFFFHHGHHJJJJJJJJJJJJJIJIHIJIGJFGGIIJJJJJJJIHG
@1938798/1
caatgttattctaaaaagaagactgctaaacgttaaattttaaaagcctc
+1938798/1
B;@DFDDFHHHHHJJJJIJJJJJJJJIIJJIBGGHJIJJJJJJJJIIIIJ
@1938799/1
caatgttattctaaaaagaagactgctaaacgttaaattttaaaagcctc
+1938799/1
CCCFDDEFDHHFHIGGDHEHHIIIEGIJJJIJJIJIJJIJJJJJGIIJIJ
@1391337/1
atttgatgcaaagtatagaggttgtacccaaacttttcgggg
+1391337/1
@@@FFDDFHDFAHHGGHI@HIJJJGEIJJG?HHIIIFGIJJD
@1391338/1
atttgatgcaaagtatagaggttgtacccaaacttttcggggtgcaatct
+1391338/1
@??DDDDFHDDHH<EFGHEGHGHHFGEHIGIAHHIJJGGGB<GFGIJJIJ
@1391339/1
atttgatgcaaagtatagaggttgtacccaaacttttcggggtgcaatct
+1391339/1
@CCFFFFFHHHGHFGIIJIIJCGHHGJJIJIIJJJJJJJIIJFFHIIJJJ
@1391340/1
atttgatgcaaagtatagaggttgtacccaaacttttcggggtgcaatct
+1391340/1
CCCFFFFFGHHHHFHHIJHIICGIIJJJJJJJJJJJJJJIJJ@FHIGJJI
@1391341/1
atttgatgcaaagtatagaggttgtacccaaacttttcggggtgcaatct
+1391341/1
CCCFFFFFGHHHHFIIJJJJJHIJJJJJJJJJJJJJJJJJJJHHIIJJJJ
@1391342/1
atttgatgcaaagtatagaggttgtacccaaacttttcggggtgcaatct
+1391342/1
CCCFFFFFHHHHHEGIJJJJJFHJIJJJJJJJJJJJJJIJIIHIJJJJJJ
@1391343/1
atttgatgcaaagtatagaggttgtacccaaacttttcggggtgcaatct
+1391343/1
CCCFFFFFHHHHHFHIJJJJJFHJIIJJJJJGIJJJJJIJJJFFIJIJJJ
@1391344/1
atttgatgcaaagtatagaggttgtacccaaacttttcggggtgcaatct
+1391344/1
CCCFFFFFHHHHHGHIJJIIJFHJJJJJJJJJJIJJJJJJJJFHIJJJJJ
@6510428/1
gtaatcttagtgtctttcagtcccgaataccgattctcagccgagctgcc
+6510428/1
CCCFFFFFHHHHHIJJJJJJJJJJJJJJJJJJJJJIJIJJJJIJIIJIJI
@6023413/1
gccgtcgcggcatcactcccaaatacgaactggtccaaatcgagggcgcc
+6023413/1
@C@FFFFFGHFHFIGIGGIIBGIDGHGIIIGHIDFHGEHCCCGCEEDCDD
@865466/1
ataaataaacttttttcgggtttggaaaaatttcaaattgttcaggtaaa
+865466/1
CCCFFFFFHHHHHJJJJJJJFGIG7FGIJJJJJJJJJJJIIJJJIJHIJJ
@6023786/1
gccgtctgctacggaacaggcaaaactccgaaggaagccaagggctcggc
+6023786/1
@@;DDFFFGHFHGJFIJJJJIJJJJJIJJJJIJGIIIJJJJGIIIIJJJH
@6023787/1
gccgtctgctacggaacaggcaaaactccgaaggaagccaagggctcggc
+6023787/1
CCCFFFFFGGHHGJIJJIGIFGIJIJJJJJIFIIIIGFJJJIIIIJJIJH
@6025005/1
gccgttacttcctcaagcgctggtaacgctttatcgggttctgctaagtg
+6025005/1
CCCFFFFFHHHHHJJJJIJJIJJHHIJJJJJJJJJJJJJJJJJJJJJJGH
@6025006/1
gccgttacttcctcaagcgctggtaacgctttatcgggttctgctaagtg
+6025006/1
CCCFFFFFHHHHHJJJJJJJJJJHHIJJJJJJJIJJJJJJJJJJJJJJGH
@867539/1
ataaatgctcccttttcacaatataataaatacatatcatatcatcgggg
+867539/1
CCCFFFFFHHHHHJJJIJJIJJIJJJJJGIJJJJJJJJIJJJJJJJIIJI
@867540/1
ataaatgctcccttttcacaatataataaatacatatcatatcatcgggg
+867540/1
CCCFFFFFHHHHHJJJJJJJJJJJGJJJJJJJJIJJJIJJJJJJJJIJIJ
@1939783/1
caatgtttgaatgatgattatataacgagtagatagctttagaggtaata
+1939783/1
@B<BDDDFHHHGHJJIIJJGJJGJIJIHHDEHGIIJICHIIHJJG?DFII
@1941858/1
caattaatagaaaaatgacagaaggacagacaagaaacatgataagatat
+1941858/1
CCCFFFFFHHHHHJJJJJJJJJJJIJJIJJJJJJJJIJIJJJJJJJJJJJ
@7029128/1
gttgactgttgtagctgattaaggggtgtattctatatttcagttaaatt
+7029128/1
@BCFFFFFHHHHHIIJIGHIIIHIJI<CEHGIIJJJJJJJJJJIGHIJJJ
@7512749/1
tcctagtattatgaataactgaacccattcctgtttcttgaacgattgtg
+7512749/1
@@@FFFDEHHHHFHIIJJIJIIJJJIGHJEHIBF9EEHIEGIEHIHJGFG
@2394237/1
catcaatattatctatcgatactgaatgtaattttttatatagtgccccg
+2394237/1
C@CFFFFFHHHHHIIJGIHIIJJIJJJJIGGIIJJJJJIIIJIGIJJGIF
@2394238/1
catcaatattatctatcgatactgaatgtaattttttatatagtgccccg
+2394238/1
CCBFFFFFHHHHHJJHIIJJIJJJJJJJHHFIIJJJJGJJJIIGGIJJJI
@2394239/1
catcaatattatctatcgatactgaatgtaattttttatatagtgccccg
+2394239/1
CCCFFFFFHHHHHJJJJIIIJJJJHIJJHIIJJJJJJJJJJJJJJJJJJH
@1394703/1
atttgcagactctcagcttcaacgccaaggacttcaactttgttcagttc
+1394703/1
CCCFFFFFHHHHHJJJJJJJJJJHHIJJJJJJJJJJJJJJJJJJJJJJJJ
@2395000/1
catcaatctgtaagacctagtcaatggaaaatgatgctcaatattgatgt
+2395000/1
CCCFFFFFHGHHHJJJJJJJIJJJJJJJJJJJJJJJJJJJJJIJJJJIJI
@1396461/1
atttgcgagtgacgaagagttggccactaaactgggcagctcggctg
+1396461/1
@@@DFFFFH@BFHHGHAHHAFAHEIGIFIIIGG@FE@GHDHIGGGHG
@7032482/1
gttgagtgaaaaaggtgggaaatgttgactgttgtagctgattaaggggt
+7032482/1
<@<DDDD;FBH?HGDFEGIEHIIIHGHEGIGGB?DFG?FG3BGAH>EB<0
@7032483/1
gttgagtgaaaaaggtgggaaatgttgactgttgtagctgattaaggggt
+7032483/1
BBCFDFDEHHHHHJJAEHIGIJIJJJJJJJJHIJHHIIIJIIJJJGIJI0
@7032484/1
gttgagtgaaaaaggtgggaaatgttgactgttgtagctgattaaggggt
+7032484/1
BBCFFFDDHHHHHIJAFHJEHIIJJJJJJJJJJJJIJJJJGIIIJGGIJ?
@2397850/1
catcactcccaaatacgaactggtccaaatcgagggcgccatccacgagc
+2397850/1
CCCFFFFFHHHHHJJJJJJJJJJHIJIJJIJJJJJJIJIJJJIJJJJJHH
@2398520/1
catcactttgtcatcgaacgatgtcaccacctgattggtgatatcagccg
+2398520/1
CCCFFFFFHHHHHJJJJJJJJJJJJJJJJJJJJIJJJJFHIJIJJIJGJI
@4430063/1
ctgaaattccccaaatacaacgaaggtctggcaaccgccttgaaaggcag
+4430063/1
CCCFFFFFGHHHHJJJJJJJJJJJJJHGGJJJJJJJJIJJIIIJJFHIJJ
@4430064/1
ctgaaattccccaaatacaacgaaggtctggcaaccgccttgaaaggcag
+4430064/1
CCCFFFFFHHHHHJJJJJJJJIJJJJGHIJJJJJJJJJJJJJJJJJJJJJ
@3407472/1
cgcgaaaaccattatgttttactaatttttcaataaagtacactttattt
+3407472/1
@@@DFFFFFHDDFIGGBGHGEIEIJIJJIIIIGGBGGHDDHGHIGHEDHE
@6028280/1
gcctaataatagtgtattacctctaaagctatctactcgttatataatca
+6028280/1
CCCFFFFFHHHHFHHIJJJJIJJJJJIJJJJIJJJJJJJJJIIIJJJJJI
@3408060/1
cgcgaaattggcactggcaagtcaaagaagctagccaagagaatggcggc
+3408060/1
@CCFFFFFHGHGHJJJJJIJIBHEHIJIJGIJJJJIJJGIJIJGGIJJJ6
@3408061/1
cgcgaaattggcactggcaagtcaaagaagctagccaagagaatggcggc
+3408061/1
CCCFFFFFHHHHGIIJJJJJJFHIJJJJJJJIHIJIIIJIJIJJJJJIJG
@3408062/1
cgcgaaattggcactggcaagtcaaagaagctagccaagagaatggcggc
+3408062/1
CCCFFFFFHHHHHJIJJJJJIFHIJJJIIIJJJJJJJIIHIIJJIJJJJB
@3408063/1
cgcgaaattggcactggcaagtcaaagaagctagccaagagaatggcggc
+3408063/1
CCCFFFFFHHHHHJIJJJJJIHIJJIJIIJJJJJJIJIIJIIJJJIIJJ@
@6511207/1
gtaatgatgacaccaaattagaaacttatataagtgactctaataatgaa
+6511207/1
BB@FFFFFHHHHHJJIJJJJIIIGJJJJJJJIJJHGIJJJJIIIJGIIIJ
@3915559/1
ctattgtacacaattcaataggtacaagtataggattatccgatctagct
+3915559/1
CCCFFFDDHHHHHIIIIIGHEHAFHHIIFHHGGIIIIIIIIIIIIIIIII
@8008122/1
ttctcaagggcacacggcaacaaaaagtgataatggatacaaatttgact
+8008122/1
:11ADDEFFHHHHJJJJGIIIIJJJJIGFHIJFGGBAHGIIHIJIIJHIH
@2929621/1
ccgggaaaagtattatgagaatatgaaatttaaaagaaaatttgaaaagt
+2929621/1
CCCFFDDFHHDHHIIIJGIIIGIJJIJJJJJJJJJJJJJJJJJJJJJJJ?
@8008711/1
ttctcataatacttttcccggtttgttctgaaacaaacatcactgtgatg
+8008711/1
CCCFFFFFHHHHHJJJJJJIIGHGIIJJJIJJJJIJHJJJJJIIJDHIIJ
@355868/1
aacaagttagcaatttgaatttatatcgtttaggaaggcgaaaatattta
+355868/1
CCCFFFFFHHHHHJJJJJJJJJHJJJJJJJJJJIJIJJJIJIJJCHCIIC
@6514865/1
gtaattctggtttgtctatagttttgtcatacgtttttgaggcagcaaat
+6514865/1
?@@DBDDDFFACFG:CGHIEHEHIG9GHGFHIIHGGG;??8BGBG@FD8F
@5523569/1
gaaaaaaacattgaccaatcgccaccaatgcttggtgcagctatccactt
+5523569/1
CCCFFFFFHHHHHJJJJJJI?EHIIIIJJJJJJJJHIIJJJJJJJJJJJJ
@5524560/1
gaaaaaaatgtcaaaattttgcaaattatgtggcattttgacatttatgt
+5524560/1
?<<DDDDDH>FBBEHIED?H@<E?GA@@GE??31BFDED>@@BD@?D@90
@5524561/1
gaaaaaaatgtcaaaattttgcaaattatgtggcattttgacatttatgt
+5524561/1
@@@DDAFAFFFHFGIFEHHBHEHIGEIDGGFCHGEGCHEHEIE@GIIGGF
@5524562/1
gaaaaaaatgtcaaaattttgcaaattatgtggcattttgacatttatgt
+5524562/1
C@CFFFFFHFCFHIIIIIIIIAGIIIGGIGBDEGGGGFHGHIIIIIGIIH
@5524563/1
gaaaaaaatgtcaaaattttgcaaattatgtggcattttgacatttatgt
+5524563/1
CCCFFFFFHHHHHJJJJJJJJIJJJJJJJJJGHJJIJJJJJJJJJJJJJG
@5524564/1
gaaaaaaatgtcaaaattttgcaaattatgtggcattttgacatttatgt
+5524564/1
CCCFFFFFHHHHHJJJJJJJJJJJJJJJJJIIJJIJJJJJJIJJJJJJJI
@5524565/1
gaaaaaaatgtcaaaattttgcaaattatgtggcattttgacatttatgt
+5524565/1
CCCFFFFFHHHHHJJJJJJJJJJJJJJJJJIIJJJJIIJJIIJIJJJIJH
@7517725/1
tcctgcataaatggatgtgtaatatgcgtgtccacgcaagtacctgctgg
+7517725/1
CCCFFFFFHHHHHJIJJEHJHJJJJJJIHIHIJJJJJIJJHHHJJJJJJI
@5525299/1
gaaaaaacattgaccaatcgccaccaatgcttggtgcagctatccacttt
+5525299/1
@??ADDD@HAFB<@GGGCF8;EFFHCBDHGEGG=FEH>CHIIIIIDBDGH
@3411060/1
cgcgacggctcagcaactcctggaggacgctgacgggagtcttgctcggc
+3411060/1
@@@DDFFDFHHHFGCHHHIJ9BGHIGIFDHEGGEIJJBH;@;BBD>@;=B
@2931808/1
ccgggatctaagttttcacaagtttcgtatatgtgacacgtaataagaaa
+2931808/1
CCCFFDFFFHDHFHIIGIIIIJHIJJJGIJIJJGIIJJJJJJJIJJJJIJ
@2402163/1
catcattcaaacattgaagccagatcgataaaaaaatatcgcaatattag
+2402163/1
CCCFFFFFHHHHHJJIJJJIJJJIGJJJJJJJJJJJJJJBHGIJJJJJJJ
@2402669/1
catcattcgtcgtgtaccacatctcggatcttgctactaatattcgattc
+2402669/1
CCCFFFFFHHHHHIFHIJIGGGGHHGIHIIJJEGHIJIHJIGIIEHGIIH
@5527717/1
gaaaaaagtgagtttaggatatcttacgttctggcaacatcgacagatac
+5527717/1
@@@DDA?DCACFFE@FAFEEHHGIHIIH@CGGB@@>0BAEGGAG@F>GGH
@5527894/1
gaaaaaagtttatttatcatacacaggtaaacagttgtacagtagaggat
+5527894/1
B@@FFFFFFHHHHJJJJHHHIJJJJJJEEHHIIIHIIHHIJIHGIIJJHI
@5527895/1
gaaaaaagtttatttatcatacacaggtaaacagttgtacagtagaggat
+5527895/1
CCCFFFFFFHGHGJIIHIIJJJJJJJJFHGHIJJHIJHJJIIHIIJJJJJ
@5527896/1
gaaaaaagtttatttatcatacacaggtaaacagttgtacagtagaggat
+5527896/1
CCCFFFFFFHHHHJJIJJJJJJJJJIIGFHIJGIHIGHIIJJGFHIJIJI
@5527897/1
gaaaaaagtttatttatcatacacaggtaaacagttgtacagtagaggat
+5527897/1
CCCFFFFFFHHHHJJJJJJJJJJJJJJCGHIJJJJJIIJJJJIIJIJJJJ
@5527898/1
gaaaaaagtttatttatcatacacaggtaaacagttgtacagtagaggat
+5527898/1
CCCFFFFFFHHHHJJJJJJJJJJJJJJHHHJJJJJIJJJIIJIIJJGJJJ
@5527899/1
gaaaaaagtttatttatcatacacaggtaaacagttgtacagtagaggat
+5527899/1
CCCFFFFFFHHHHJJJJJJJJJJJJJJHHJJJJJIJJHIJJJIIJJJJJJ
@1404420/1
atttggtaccagataccccgaaaaagtttttaagaaccgtgatggaactc
+1404420/1
@CCFFFDDHHHHHJJJJJJJJJJJJJGIJJJJJJIJJJJFGHGJJJJJFI
@7519458/1
tcctgtattttttcgtcccaagattactgctccatggcgacagttaatct
+7519458/1
CCCFFDFFHHGHHJIEHJJGIGGIJJJIJJJJJIJJIJJIJGJGHIJJJG
@6032928/1
gcctcttaaatttaaccgaaatatagaatacaccccttaatcagctacaa
+6032928/1
C@@FFFFDFFFHHJJGEHIJJIJJIIIIGGHIJGGIJCHCGDHIJHEBFH
@1407784/1
atttgtacatgaagttgtctgcccctttcttaatcggttctgcatgaatg
+1407784/1
CCCFFFFFHHHHHJIIJJJJJJJJJJJJJJJJJJJJJIJJJJJJJJJJJJ
@4982129/1
cttcatttgaatctatggaagttcgtattattcctcgaaatcaataactc
+4982129/1
CCCFFFFFDFHFHIHHGJ@GECIGIFIIJGJJIIIIHIJJIIJJJJJJJJ
@4982130/1
cttcatttgaatctatggaagttcgtattattcctcgaaatcaataactc
+4982130/1
CCCFFFFFHHHHHIJIJJIIJIIJJIJJJJJJJJJJJJJIJJIIJJJJJI
@2932724/1
ccgggcccagatggcattcatgcagaaccgattaagaaaggggcagacaa
+2932724/1
@@?DDFFFHHFHHJIIJGHHHIJJJJJJJJGHIJJJJJJIIGIJJJJJJI
@2932997/1
ccgggcgttccgttggtctgattggctt
+2932997/1
@<@DD1DDFFFDFGFI?CGF@>FEFBBG
@2932998/1
ccgggcgttccgttggtctgattggcttgtt
+2932998/1
CCCFFFFDHHHHHIJIFHIJJJJJJJJJ<?D
@8012948/1
ttctctttgacattgcttgtggtcacttttcgcgcaaaggtaaaatcgtt
+8012948/1
CCCFFFFFHHHHHJJJJJIHIIGHJJJJJJJJJJJJJJJJDFHIJIJIHJ
@8012949/1
ttctctttgacattgcttgtggtcacttttcgcgcaaaggtaaaatcgtt
+8012949/1
CCCFFFFFHHHHHJJJJJJGHIFHHJJJJJJJJJJJJJJJFFHJJJJJII
@2933806/1
ccggggctctgatttcttagtgtcaatagtgctgccgttacttcctcaag
+2933806/1
@@<DFDDDGHGFDEIGHIGIGGIIHGJJJCFHIIJIIIJIGEGIGIJIGI
@2933807/1
ccggggctctgtgatttcttagtgtcaatagtgctgccgttacttcctca
+2933807/1
@@@DDDDAFDACF4:CF@9FBB9CCEFG@F9??CDFGF68@BDFFCFF@=
@364270/1
aacagaatctagccaaacacacatagtacctctccacaaaaagggaaata
+364270/1
CCCFFFFFHHHHHJJJJIIIIIJJIJHIIJJJJJJJJJJJJJJIJJJIJI
@364271/1
aacagaatctagccaaacacacatagtacctctccacaaaaagggaaata
+364271/1
CCCFFFFFHHHHHJJJJJJJJJJJJJHIJJJJJJJJJJJJJJJJJJJJJJ
@881222/1
ataagactacaagaagagagtggacattctttagtagaagaattgtacct
+881222/1
CCCFFFFFHHHHHGJJGIJJGHJJJJJJJJJJJJHIJJJJJIJIIJJJJJ
@3924681/1
ctcaaaagggaacaatttttgtcgagttattgatttcgaggaataatacg
+3924681/1
CCCFFFFFHHHHHJJJJJJIJHIJIIGHIJJIHJJJIJJJJJJJJJIIJJ
@1952625/1
caattctttaacagaagctgtctgctgcctatcctgaggcctacgctgtt
+1952625/1
CCCFFFFFHHHHGJJJJJJJJJIJIJJJJJJJJJJJJJJJJJJJJJJJIE
@3925633/1
ctcaaaatcatgaacaaaaagtgaacagctatcgatacacagtcat
+3925633/1
CC@FFFFFHHHHHJJJJJJJJCHJIJJIJJJJJJJJJJJJJJHIII
@3925634/1
ctcaaaatcatgaccaaaaagtgaacagctatcgatacacagtcat
+3925634/1
@@@DBDDBB?FHH@?FA@GGG:CHHAHHIEHIID?EHIIIIIGIIC
@3925635/1
ctcaaaatcatgaccaaaaagtgaacagctatcgatacacagtcat
+3925635/1
CCCFFFFFHHHHHJJJIJJJICHJIJJJJJJIJJJIIJIJJJIIIJ
@1953946/1
caattggcgcacattcagcaggttttttaacagtttgaaaaccttgataa
+1953946/1
CCCFFFFFHHFHHJJJJJJJJJCGIIJJJJJJJHJJJJJJJJJJJJJJJI
@3416463/1
cgcgcgtaaagtgaccaaagcaaagacgcaataagtgatacaagaaaata
+3416463/1
CCCFFFDFHHHFHGIJGIIIGFHJGIJJJJJJJJJHHGJJJJJJJJJJJJ
@3416464/1
cgcgcgtaaagtgaccaaagcaaagacgcaataagtgatacaagaaaata
+3416464/1
CCCFFFDFHHHFHIJJJJJJJJJJJJJJJJJJJGIFFHIIJIIJJJJJJJ
@3416465/1
cgcgcgtaaagtgaccaaagcaaagacgcaataagtgatacaagaaaata
+3416465/1
CCCFFFDFHHHFHJJJJJJJJJJJJJJJJJJJJIJBFHIIIJJJJJJJJJ
@8015870/1
ttctgcacacattcgatctctgatagtagatggtaactgttcaaattcct
+8015870/1
CCCFFFFFHHFHFHIIIJJJIJIJHIHIIJIIJHIIJIJIIJJJJJJIJJ
@6521613/1
gtacaaagaaaattttggtaccaatccagatcacgcccggaacagtttga
+6521613/1
@@CFFDDFHGHHHIIIGGIGHHJJJJJJIJGIIGHIJIJGGHJIIGHIGE
@8017428/1
ttctgcttcaccaatctgcataccgcttccgcgtgcttctctaagtaatt
+8017428/1
CCCFFFFFHHHHHJJJJJJJJJHJIIHIJJJJG@GHGEHGGHIIJBFGIJ
@1410864/1
atttgtggtatctgtcgatgttgccagaacgtaagatatcctaaactcac
+1410864/1
@BCFFDFFFHHGHJGIJJIIIGGJJJIJJJIEHHIGIJJJIJJJIJJJJE
@1410865/1
atttgtggtatctgtcgatgttgccagaacgtaagatatcctaaactcac
+1410865/1
CCCFFDFFGHHHHIHIJJJIFGIIIIJJIJJHGGIIIIIJJGI@GIIJJI
@7524323/1
tcgaaaactcaattggcgcacattcagcaggttttttaacagtttgaaaa
+7524323/1
CCCFFFFFHHHHHJIIIIIGJIJJJJJJJIJDHHGJJJJJJJIJJJJJJJ
@6039571/1
gccttctacatttgcgagtgacgaagagactctcagcttcaacgccaagg
+6039571/1
CCCFFFFFHHHHHJIJEHEFHIIJIGGGHIIJJIJJJFGIIJIFIJJJGI
@2407565/1
catccttgtttatttccctttttgtggagaggtactatgtgtgtttggct
+2407565/1
CCCFFFFFHHHHHJJJJJJJJJJJGHJHIHHI?FFIIJJIIHHIJJJJJJ
@8018150/1
ttctggacaacaaggaaagttattgccggttcataaccttctctttggac
+8018150/1
CCCFFFFFHGHHHJJJJJJHHIIJIJJJJJIJIJJJJJJJIJJJJJIIJH
@2408006/1
catcgaacgatgtcaccacctgattggtgatatcagccgctccgggcgtt
+2408006/1
CCCFFFFFHHHHHJJJJGJJJJIJJJJFHJJJIIIIJIJIJJJIIJJHHF
@8019002/1
ttctgggcttttcctgcttttttagcagctttaccattcgtcttatcgat
+8019002/1
CCCFFFFFHHFHHJJJIJJIJJJJJJIJJJJJJIJJJJJJJJJJHIJIJI
@2408662/1
catcgagcaacaaatggatgatatattagaattagaatattttaacgagt
+2408662/1
CCCFFDFFHHHHHIIJJHIIJIJJJJJJJJJJJJJJJJJJJJJJJJIJID
@4438956/1
ctgaagaatatatcttgaagaactattattttttttttttatttttcatc
+4438956/1
CCCFFFEF?HFHHJJJJGIGIJJJJJIHGIJJJJJJJJIJAEHHHE;=@@
@8019953/1
ttctggtttctctatagttttgtcatacgtttttgaggcagcaaatttct
+8019953/1
@@@FFFDDHFHDGEFBD@IHGGGGHIEFHIJIJJE=@DFGGCHII>GH?F
@2408935/1
catcgataaaaggaaatccgatgccaattactttaagtctaaaggggttg
+2408935/1
@@@FFFDFHHHFFIGIIJJJIIIJJJJJIJIIJJJJBIIJJJJJIHI@FG
@7525578/1
tcgaaatctaaggttatattacttttatgaatcgtgataa
+7525578/1
CCCFFFFFHHHGHGIEGHGHHIGHIJJIICFEFGCE;3:F
@885390/1
ataaggttaacggtataaatgacccaccggccgtg
+885390/1
@C@FDFDDHHHHHHIJJJFIJJJIIIJJIJJGI??
@7043678/1
gttgccgtgtgcccttgagaaatttgctgcctcaaaaacgtatgacaaaa
+7043678/1
C@CFFFFDHDD?FGIJEFHGIJIJIEGGFIJIIJJIJJIJGHHJIJJIGI
@1415057/1
atttgtttgtggacataaaggaaagaaaaaaatgtcaaaattttgcaaat
+1415057/1
CCCFFDFFHHHHHIJJJIJJJHIIJJJJJJJJJJIIIJJIJJJJJJJJJI
@369951/1
aacagtcaacatttcccacctttttcactcaaccatagctttctcagcgt
+369951/1
CCCFFDEFHHHHHJJJJJJJJJJJJJJJJJJJJJJJJJIJJJJJJJIIJD
@2410751/1
catcgcttgtcatgtgttgaaattccgcgaaattggcactggcaagtcaa
+2410751/1
CCCFFFFFHHHHHJIIIJJJJJJJJJJJJJJJJJJJJJJJJJJJJJGIJJ
@889528/1
ataatagtgtattacctctaaagctatctactcgttatataatcatcatt
+889528/1
CCCFFFFDFHHHHIJJJJJJJJJIJIJJJJIJJJGHGIIIJGIJJJJJJI
@2412505/1
catcgttcgatgacaaagtgatgggcaatcccattggctggctccaagag
+2412505/1
@@@DBBDFHHHDHHIJIJCHEHIJJIECFHFGCHHGIIIJICEHIEIEHG
@2412506/1
catcgttcgatgacaaagtgatgggcaatcccattggctggctccaagag
+2412506/1
@@@FFDDDFHDFHJIIGGCDCAACCCHGDGHBHF?DFIIJGGGABCEF9?
@2412507/1
catcgttcgatgacaaagtgatgggcaatcccattggctggctccaagag
+2412507/1
CCCFFFFFHHHHHJJJJJEHIJJJJJJJJJJJJJJJIJJJJG@FGDGG>F
@6042234/1
gcctttcgtgtggtagtccctcttcgtgttccatttcatagaatggtggt
+6042234/1
CCCFFFFFHHFHHFHIHIIJCGGHIGEGFE@GABHIEDFFHGGGGG0?@0
@6042469/1
gcctttctttattgccagctcttgaagaaccatcgccgggg
+6042469/1
@CCDFFFFHHHHHJJJI@GCHGIHJJJJJIJJJJJJJIJIJ
@6526540/1
gtacactttatttaagaacaaacaggggagaaaagtcacgagaatttgaa
+6526540/1
CBCFFFFFHHHHHJJJJJJJJJIJJJJJJIIJJJJIIIJJJJIJJJJJJJ
@1959298/1
caatttgcctcgaaatctaaggttatattacttttatgaatcgtgataa
+1959298/1
@@@FFFFFHHGHFGGGEHIIEIEHHIEIGGHIIIGAGBHHGIIBHG3?B
@7529913/1
tcgaggtaacctacgtggacatcgaagaaaaaacattgaccaatcgccac
+7529913/1
CCCFFFDDHHHHHJJFHIHJJJJJJJJJJJJJJJJJJIJJJIJJIHJJJJ
@7530203/1
tcgagttattgatttcgaggaataatacgaacttccatagattcaaatga
+7530203/1
@@@DD=D?CFCCDGIAFCCG?EBFHAHHFAFFFIFIIEIFFIIFFIIDGE
@7530652/1
tcgatactgaatgtaattttttatatagtgccccgatgatatgatatgta
+7530652/1
CCCFFFFFHHHHHIJJJJJJJJJJJJJIHIJJJJJHIJIJJIJJJJJJIJ
@7531365/1
tcgatgcattgaaacgcaaactgacgtttacttttcgaatgtcaaac
+7531365/1
@@<DD;DDHF>FHHIGIIIIIIIIIGFGEGIIGIIFB=FEIIIGI9D
@2942596/1
ccggtggccaccagatcgttgttaaggaacacgcggtagcggaagattgg
+2942596/1
@@@F?DDFHHHHHIIIIIECG;BHC<DDHGII>GAH6ABCHGHHHHEEFF
@5541517/1
gaaaaaggtgggaaatgttgactgttgtagctgattaaggggtgtattct
+5541517/1
BBCFFFFFAFHHHJJJJHIIGHGIHIHHGJJJJGIIGGIJJJ?D?FHHIJ
@8021949/1
ttctgtttgacattcgaaaagtaaacgtcagtttgcgtttcaatgcatcg
+8021949/1
CCCFFFFFHHHHHJJJJJJJJEHJJJIFHIJHJJJJIIJIIJJJJJJJJJ
@373373/1
aacatgataagatatgctgcaacctctactacagtacgcaagaata
+373373/1
CCCFFFFFHHHGHJJJIIJIJJJJJIJJIJIIJJGHEIJGJIJIFG
@8022276/1
ttcttaaataaagtgtactttattgaaaaattagtaaaacataatggttt
+8022276/1
@C@DFEFFHHHHHHIIJIJJJJJJJJJIJJJJJIHIJHIJJJJJJJICGH
@8022277/1
ttcttaaataaagtgtactttattgaaaaattagtaaaacataatggttt
+8022277/1
CCCFFFFFHHHHHEHGIIJJJJJJJJJIJJJJJJHHIJFIJJJJJJJGIJ
@374481/1
aacattcacttctttaccggcatagcctaatctgggagggggcaagattc
+374481/1
BCCFFFFFHHHHHJJJJJJJJJIJJJJJJJJJJJJJHGJJJJJJJHHHHH
@4996894/1
cttcccactaaagttaaccagacaaagcacctatcgaatcgaatatta
+4996894/1
@<@DFDDFDFFDHEGGGGGIIGGHDFGBAEGCFHIGIECFGHF@G<9B
@4996895/1
cttcccactaaagttaaccagacaaagcacctatcgaatcgaatattagt
+4996895/1
CCCFFFFFHHHHHHIJJJJJJJJJJJJJJJJJJJJJJHJJJJJJJJJJJF
@4996896/1
cttcccactaaagttaaccagacaaagcacctatcgaatcgaatattagt
+4996896/1
CCCFFFFFHHHHHHJJJJJJJJJJJJJJJJJJJJJJJGIJJJJJJJJJJF
@4996897/1
cttcccactaaagttaaccagacaaagcacctatcgaatcgaatattagt
+4996897/1
CCCFFFFFHHHHHIJIJJGIGGGGHIIHJJJIJJIIJDHHC8DDHDG@FB
@891798/1
ataatattgatgattataattaataactagtgcctaataatagtgtatta
+891798/1
@@@B7DD?422=C?A22<E?FFE<A:3AC?3<C4?D<HDB?E@CF9C1:C
@891799/1
ataatattgatgattataattaataactagtgcctaataatagtgtatta
+891799/1
@@@FFFFDHHDHHEIGHDAIHIIHIIIGIGEHGHHIIGGDFGCGHBFHIF
@2416198/1
catctgcgggacatgcacatctcttggagccagccaatgggattgcccat
+2416198/1
CCCFFFFFHHHHHJJHGIIJJJJJJJIJJJJIIIJJJJJJJJJJJJJJJJ
@7532580/1
tcgcaacagacatctacgaacgtctacagttatcctccagttccttcgta
+7532580/1
CC@FFFFFHHHHHJJJJIIIJIHHJIJIJHIIGIGEHJJHIHIIIIIIHI
@375130/1
aacatttcccacctttttcactcaaccatagctttctcagcgtgtttaat
+375130/1
@@?DDDDDAFHDDGIBGE;<B9<CE?BGAE?GGA<??GF>GFDH@>G>F8
@8024304/1
ttcttcaactggtgtaactttactttcttcgtgttttacttcaagcttca
+8024304/1
CCCFFADEHHGHBHIIIIGIIFFHIIHIGIIIIFHII99CG@>BFHEGB9
@7535172/1
tcgcgcgtaaagtgaccaaagcaaagacgcaataagtgatacaagaaaat
+7535172/1
CCCFFFFDHHHHHIJJJJJJIIIJJJJJJJJJJJIJFHIIIIJJJJJJJI
@1966576/1
cacaaaaatgtcaaatcatgtcaaaaccccggcgatggttcttcaagagc
+1966576/1
CCCFFFFFHHFHHJJJJIJJIJJJGIJJJJJGIIIGHJHCHGJIJIJJGI
@7535533/1
tcgctagcgaacaatccttcgaggtaacctacgtggacatcgaagaaaaa
+7535533/1
@@@ADFDFDHH>FGE>DFH<DGGEGHGI@G>HGFGGGGHEGF@HEH@F@G
@7535789/1
tcgctccccacgagcgtttctttagtctgtatattttcttgtatcactta
+7535789/1
@@@DDDDDHDHAAFEA8EG<?FHCDBFFABDFDGIII<?G@BDGBFHBG@
@1967546/1
cacaaaacgctgaaaaattccgtcggcaagaagttggccgatttgcagac
+1967546/1
@CCFFFDDFHFDDHIGEHHGHDEAGEHGIIIGIDHGGEIE<FIIBAAHGG
@1967547/1
cacaaaacgctgaaaaattccgtcggcaagaagttggccgatttgcagac
+1967547/1
CCCFFFFFHHHHHJJJJJJJJIHHIJJJJJJIJHIJJJJJJIJJJJJJJJ
@4445434/1
ctgaagtaaaagtgtgctccattggtttatcctctactgtacaactgttt
+4445434/1
@C@FFFDFHHGHHJGGGIIIJJJJECGIGEHJJJIJJJIIJIIIJIEFHG
@4445435/1
ctgaagtaaaagtgtgctccattggtttatcctctactgtacaactgttt
+4445435/1
CCCFFFDDHHHHDGEGGIJJJJJJIJIJJJJIJJIJJJJIIJJJJJJJIH
@6047345/1
gcgaaattggcactggcaagtcaaagaagctagccaagagaatggcgg
+6047345/1
@@CFDFFFGHHHHJJJIJJEHHHIJJJJIIIGGIIICEHIJCHHIIIJ
@6047346/1
gcgaaattggcactggcaagtcaaagaagctagccaagagaatggcgg
+6047346/1
CCCFFFFFHGHHHJJJJJJJHIJJJJJJJJIJJIJJJJIJJJJJJJJJ
@5543899/1
gaaaaagtttatttatcatacacaggtaaacagttgtacagtagaggata
+5543899/1
CB@FFFFDFHHHHJJJJJJIJGJJJJCFHIJJJIJJIIJJJIGIIGIIJI
@5544057/1
gaaaaataaaaaaaaaaaaaataatagttcttcaagatatattcttcagg
+5544057/1
@@@DDDDDHHHHFIIIIIIII2@@;@>ED3?CAHEC>?@@@DD@CCCECC
@5544059/1
gaaaaataaaaaaaaaataatagttcttcaagatatatttttcaggggat
+5544059/1
CCCFFFFFHHHHHJJJIGGIGGHIIJJJJJJIIJIJIIJJJJGGIJJJIE
@4446636/1
ctgaagtatgatcgacatctagtagattctggttcaaattttgaatctgt
+4446636/1
CC@DDFFDHFHFHGJJJFJIIGHIIIJIIIIEIIJJJIJIIIIJJJJIIH
@892597/1
ataatcatcaatattatctatcgatactgaa
+892597/1
?@@DDD>;BCFCDHI>FFEEBHG:<;EH<HF
@4997951/1
cttcccccaaggataacctctctgtcggtagatttccgtga
+4997951/1
@@@?DDDDDBDC:AC@GE>FECHCAAE<11:F<CB?BFF=6
@6532224/1
gtacctctccacaaaaagggaaataaacaaggatgtaagaactatggagg
+6532224/1
@?BFFFFFHHGGHJJJJJJJIJIJJJJJJJJIHGGGHGJJJJJIJIJJJJ
@6532225/1
gtacctctccacaaaaagggaaataaacaaggatgtaagaactatggagg
+6532225/1
C@CFFFFFHHHHHIIJJJIJGIJJJJJJJJJGJIJIJJJJJJIJGIIJJJ
@3936293/1
ctcaaagtgttagagtccactgggatttcatagatttgatattcaataat
+3936293/1
CCCFFFFDFHHHHJJFHIIJJJJIIIJJJJJJJJJJJJJJIJJJJJJIJJ
@2419913/1
catcttttttgttgtgctagtcgcaacagttttgacagaacctatgccac
+2419913/1
CCCFFFFFHHHHHIGGIIJIHIIJJJJIJFHIJJJJJJJJJJJJJJJJJJ
@1967869/1
cacaaaactcatgatacttttcaaattttcttttaaatttcatattctca
+1967869/1
CCCFFFFFHHHHHJJJJJJJJJJJJJJJJIIJJJJJ@HIJJJJIJJJJJJ
@6049757/1
gcgaatatctgtagtcgaagtgttgttgttgggtgactccagaagatgat
+6049757/1
CCCFFFFFHHHHHJFHIGHIAFFIIHGIJJJJJDHGIJJJJJJJJJJJJI
@1968650/1
cacaaaagtacttcttggcacagagcctcatttttcttgttttttattc
+1968650/1
@@@DADBBHFDDHE@FAA@A:?:CF@?F@FDGHI>CDEHI9?DAGGII@
@7536719/1
tcgcttttcaaattctcgtgacttttctcccctgtttgttcttaaataaa
+7536719/1
CCCFFFFFHHHHHJJJJJIIHIIJJJIJJJJJIIJJJIIJJJJJJIIIJG
@7536813/1
tcggaaaagtgactcccgaacaagccaatcagaccaacggaacgcccgga
+7536813/1
CCCFFFFFHFHHHJJJJIIJIIJJJJIJJJJJJJJJIJJJJJJIGIJIFE
@2421689/1
catgaagcaagattttacctgaacaatttgaaatttttccaaacccgaaa
+2421689/1
C@CFFDDFHHHHHIJJIJIGHHIIIGHIJJGDEHGIIIJGGGEGGHIGHI
@2421690/1
catgaagcaagattttacctgaacaatttgaaatttttccaaacccgaaa
+2421690/1
CCCFFFFFHHHHHJJIJJJJIHIJJIJJJJJJJJJJJJJJJJJJJJJIIJ
@1969461/1
cacaaaattcgttctacatatgaaacatgtcagttatatattcaccttta
+1969461/1
CCCFFFFFHHHHHJJJJJJJJIJJJJJJJIIIJJJJJJJJJJJJJJJJJJ
@2422238/1
catgaagttgtctgcccctttcttaatcggttctgcatgaatgccatctg
+2422238/1
CCCFFFFFHHHHHJJJJIIJJIIJJJJJIIEGGIJJJJJJJJJJJIJIJI
@1422310/1
attttacaagctatactttgcatagaattagtggtttttttctaaaatca
+1422310/1
CCCFFFFFHGHHHJGJJJJJJHIIJHJJJJJFHIEGIJIIJIJJGJJJJJ
@5000670/1
cttcccttggtgggggctgaatcggtccggccgagtgcatcatggtcatg
+5000670/1
CCCFFFFFGHFHHIJJIIIGJIIJJHIIIIJJIGHAHHFFFFFFEACEEE
@7538132/1
tcggagttttgcctgttccgtagcagacggccactggcaaagtggatagc
+7538132/1
@@CFDDDDHHHHHGIGGGHIIIJIJJGJIJJJIJJIIIGGJJHIIJIIGH
@4451990/1
ctgaatcaaaaaattctccatcgttacaataagttattcggacaagttat
+4451990/1
CCCFFFFFHHHHHJJJJJJJJJJJJJJJJJJJJIIJJJJJJJJJJJHIJJ
@7538905/1
tcggcagccaagaacttgctggatctcttggtcggaaaagtaacgcccga
+7538905/1
@@@FFFFFHHHBHIEGIGHGJEHIGHFGIJIGGHIFHIIIJJJJGGHHGF
@6534927/1
gtacgctacatttgaggagtattataaccgaaaatatggtatacagattc
+6534927/1
CBBFFFFFHHHHHJJJJJJCFHIJJJJJJJJIJJJJIJJFFIJJJIJJJJ
@382062/1
aaccgggaaaagtattatgagaatatgaaatttaaaagaaaatttgaaaa
+382062/1
CCCFFFFFHHHHCGGIJJJJJJJJJJJGJIJJIJJIJJJJJJJJJJJIIJ
@4453334/1
ctgaatctcagatggattgagctgttgagttgatcctgcttgtgaatctg
+4453334/1
CCCFFFFFHHHHHJJGIJIHIIGIJJJIJHIJIJJIIFIIJIIIIIIIJJ
@6535684/1
gtacggttcaagtagctgaagtaaaagtg
+6535684/1
<@@DDDDDFHHF<E>B><CFB:CBEEG<F
@6535685/1
gtacggttcaagtagctgaagtaaaagtgtgctccattggtttatcctct
+6535685/1
@@@FFFDFGHHGCFEEGIIIICCFHGHFHF>HEHIGHIIIIIIIIIIIIG
@6535686/1
gtacggttcaagtagctgaagtaaaagtgtgctccattggtttatcctct
+6535686/1
CCCFFFDFGHHHHJJJJJJJJHHHGIIFHIIJJJJJJJJIGIIJJJJJJJ
@383136/1
aacctctctaacgtctttatagaatgtcaatgttattctaaaaagaagac
+383136/1
CCCFFFFFHHHHHJJJJJJJJJJJJJHJJJJJIJJJJJJJIJJJJJJJIJ
@894688/1
ataatgcaatgtgtttaaatttttgtcgagtcaaaagcgaagaatatttg
+894688/1
CCCFFFFFHHHFHIIJJJJJJJJJJIIIIJHIJJJJJJIJJJIIIIJJJJ
@895421/1
ataatgtatccgtcgatctccatattcaggttgtcgaatcccgcaattag
+895421/1
@C@FFFDDHFDHHIIE@EHEHEGIIGHFEHH@EGHHHIEHIEHGGBBHEF
@6537328/1
gtactaatttgtgtaattgaagttcgtattatttcctcgaaatcaataat
+6537328/1
@@@FFDFDHHDDFAEFFHGGHGEHEEIIJJGGIJIIJIIEHIGHGIHGHI
@6537329/1
gtactaatttgtgtaattgaagttcgtattatttcctcgaaatcaataat
+6537329/1
@@@FFFEFHHHDFGIHHIIJJJHHEHIIIIGHIJJEGHFGIEBGGIJJJI
@6537330/1
gtactaatttgtgtaattgaagttcgtattatttcctcgaaatcaataat
+6537330/1
@B@FFFFFGHHHHIGGHGJJIIJJJIHJIJJJJJIJIIJJJJJJJJJIIJ
@6537331/1
gtactaatttgtgtaattgaagttcgtattatttcctcgaaatcaataat
+6537331/1
BBBFFFFFHHHHHHIJJJJJIJGJJJJJJJJJJJJJIJJJJJJJJJJJJJ
@7540170/1
tcgggactgaaagacactaagattaccaagttgggcaaccagcagtccca
+7540170/1
@@@?BADFGFHHGIJJJJJJIGIJJJJIIIIJJJIJJFIGIJJJJIJJJJ
@6051999/1
gcgacatttgacgtacggttcaagtagctgaagtaaaagtgtgctccatt
+6051999/1
@?@DFFFBHFFDHJGIJJCFGGIGHHHGJIIIICFHIIHGHIIHIGHIGD
@6052000/1
gcgacatttgacgtacggttcaagtagctgaagtaaaagtgtgctccatt
+6052000/1
CCCFFFFFHHHHHIIJJIIIHIIJFFHIIGIJJHFHIII?BFGGIIJJJI
@2424281/1
catgaccaaaaagtgaacagctatcgatacacagtcatagatccaatcct
+2424281/1
CCCFFFFFHHHHHHIJJGIGIJFIJIJJJJJJJJEIGJJJJJIJJJJJJJ
@7540980/1
tcgggttctatgtagactttgcctctggccgcagctaaatgggcatagta
+7540980/1
CCCFFBDFHHHHFIJIIIJJJIJJJIJJJJIJIJJJJJJJIJIJJJGGHI
@2424421/1
catgaccatgatgcactcggccggaccgattcagcccccaccaagggaag
+2424421/1
@@@DFFFFHAFDDBEBFHII=G::@:F@B?F@FEFCEEGGHHFEB5??A=
@3943817/1
ctcaaatgtagcgtactctgagccaggaaatgctgacgtagggttcaggt
+3943817/1
CCCFFFFFHFHFHIJJJJIJGGIIIGGJJJJIDGIIIJGDGGIDHIJJGF
@5552397/1
gaaaaattccgtcggcaagaagttggccgatttgcagactctcagcttca
+5552397/1
CCCFFFFFHHHHHJJJJJJIJJIIJJJJJJJJJJJJJJJJJJJJJJJJJJ
@5553040/1
gaaaaattggctgatggaaggagagttagagttactgtggaagtatttg
+5553040/1
CCCFFFFFHHHHHEGIJEGHIBF?FCFHIHIEGHIJJDHIHGIBDGIII
@5003752/1
cttccggttccggtggccaccagatcgttgttaaggaacacgcggtagcg
+5003752/1
CCCFFFFDFHHHHHIIJJJJJJIJJJJJGJJJIJJJJFGGIIIJJ=BEHF
@5003753/1
cttccggttccggtggccaccagatcgttgttaaggaacacgcggtagcg
+5003753/1
CCCFFFFDHHHHHHJGFIIIJJIJJJIFHGIJIJJJIJDBHIIHI5==AD
@5003754/1
cttccggttccggtggccaccagatcgttgttaaggaacacgcggtagcg
+5003754/1
CCCFFFFDHHHHHIJJJJJJIIJJJJJJJJJJIFJJJJJJJJJJJ=EHHF
@5003755/1
cttccggttccggtggccaccagatcgttgttaaggaacacgcggtagcg
+5003755/1
CCCFFFFDHHHHHIJJJJJJJJIJJJJJJJJJIJJJJJJJJJJJJHHHHF
@5003756/1
cttccggttccggtggccaccagatcgttgttaaggaacacgcggtagcg
+5003756/1
CCCFFFFFHHHHHGIIIJJJJJJJJJJIJIJJJJIIJJIIIIIJIEHHHF
@2426347/1
catgagttttgtgattctccgaagagtatgtctcgaaagacttcgacttt
+2426347/1
CCCFFFDFHHHHHIJJJJJJJGIJIJIIJJJJJJJCHJIGGIIIJGIEIJ
@6538015/1
gtactatgtgtgtttggctagattctgtttgacattagaagagtaaacgt
+6538015/1
BBCFFFFFFHFHHJJIJJJJJIGJJJJJJJJJJJJJJJJJJJJJJJJJID
@6538016/1
gtactatgtgtgtttggctagattctgtttgacattagaagagtaaacgt
+6538016/1
CCCFFFFFFHHHHJJJJJJJJHJJJJJJJJJIJJJJJJJJJJJIJJJJJH
@6538017/1
gtactatgtgtgtttggctagattctgtttgacattcgaaaagtaaacgt
+6538017/1
@@CDBDEDADDFFHDG?FDH;C?HH@HHDHIIGHGD<<EFHGG9?DHIC?
@6538757/1
gtactcgagggcatgatgagcagccgagcccttggcttccttcggagttt
+6538757/1
CBCFFFFDHHHHGJJIJJJIIJIJJJIIJJJJJJJJJJJJIJJJJGICHI
@2427603/1
catgattgaaaatttgcaaggtttggaggagttgtactaatttgtgtaat
+2427603/1
BBCFDDFFHHHHHJJJJJJJJFDHIJHGHIJIEIHHGIGGEIJJJJFGIH
@896108/1
ataattaataactagtgcctaataatagtgtattacctctaaagctatct
+896108/1
CCCFFFFFHHHHHJJGHHIJJJJJJJJJHHIIIJJJJJJJJJJJJJIJJI
@4454801/1
ctgaatgtgcgccaattgagttttcgagcattttccggaaaagaagattg
+4454801/1
@CCFDBD:ACFHGIIIIGGDADEHEDGGGGHEHGHIIDHGGG;D>FGEGA
@2428045/1
catgattttgaggtactcgagggcatgatgagcagccgagcccttggctt
+2428045/1
CCCFFFFFHHHHHFHHJJJJJJJJJJJJJJJJJIJJJJIJJIIJJJIJJI
@8033115/1
ttgaaaaccttgataaatggaacgaaattaaacacgctgagaaagctatg
+8033115/1
BB<DFFFFHHHHHJJIJJJIIJJIJJJJGIIIJJGGJIIIIJJJJJIIIJ
@8033116/1
ttgaaaaccttgataaatggaacgaaattaaacacgctgagaaagctatg
+8033116/1
CCCFFFFFHHHHGJJJJJJJJJIJJJJJIJJJJJJJJIJIJIJJJJJJIJ
@6054125/1
gcgagacaacagcaagctgctcctccacaacaacaacctcaagcttgggg
+6054125/1
;?@D?@??CFHD?EF:3?C@EHGCHHGGGBHGHEGGIIGIEED@DHHDC<
@8034257/1
ttgaaagacacattggttacaagtttgcagaccgttcatatttattgcaa
+8034257/1
CB@FFFFFHHHHHIJJHJJJJJJIJJJJIJIHIJJJJJJJIJJJJJIJJH
@7543698/1
tcgtatttgggagtgatgccgcgacggctcagcaactcctggaggacgct
+7543698/1
@@CDDFFFHHHFHCGHGIIIJIJIJJIIIJJJJJIJIJJHHHHGFDEDDB
@1975840/1
cacaaagtttcacagttccacaaaacgctgaaaaattccgtcggcaagaa
+1975840/1
@C;BDDFDHHHHHJJFHIJJJJJJJJJJIJJJJJJJJJJJJJIJJJJJJI
@1975841/1
cacaaagtttcacagttccacaaaacgctgaaaaattccgtcggcaagaa
+1975841/1
CCCFFFFDHHHHHJJIJJJJJIJJJJJJJJJJJJJJGJIJ?FHHJIJIJJ
@3433751/1
cgctagcgaacaatccttcgaggtaacctacgtggacatcgaagaaaaaa
+3433751/1
CCCFFFFFHHFHHGGIJJJIGIJ?FHIJIIIGBHIACBFHCBGEFHIJJJ
@5006356/1
cttcctaaacgatataaattcaaattgctaacttgtttagacctcaaatg
+5006356/1
CCCFFFFFHHHHHIJJJJJJJJJJJJJJJJJJJJJJJJJIJJJJJJIHIH
@5007739/1
cttcctcaagcgctggtaacgctttatcgggttctgctaagtggtaagta
+5007739/1
;??BDDD:A?D?CCE@2CFFEEEEAEEEC>@?D>DD9DDD@??DDE=<8B
@5007740/1
cttcctcaagcgctggtaacgctttatcgggttctgctaagtggtaagta
+5007740/1
@C@FFBDDHHHGGGII;EFHGFEFEHGIGEEFHGGG>FEHHIBHBFCF=C
@5007741/1
cttcctcaagcgctggtaacgctttatcgggttctgctaagtggtaagta
+5007741/1
B@@FFFFFHHHHHHIIGIIIIJJJJJJIGEGGIGIGIJJJIFHIGIJIGG
@5007742/1
cttcctcaagcgctggtaacgctttatcgggttctgctaagtggtaagta
+5007742/1
CCCFFFFFHHHHHJJJHGIGIJJJJJJJJJJJJJJJJIJJJHIJJIJJIG
@6540379/1
gtacttaaaggcttttggatcataagatgcagtgactgccgccacactcg
+6540379/1
@?BFFFFFHHHDHJIJJJFHIJJJJJIJJJIJHIEIJIIJJIJJJIJJJJ
@7547383/1
tctaaagctatctactcgttatataatcatcattcaaacattgaagccag
+7547383/1
CCCFFFFFHGHHHIIIIJGIEHEIIJIJJIIFIJIJJGJJIJJJIGIIJI
@1980814/1
cacaaattatgtcaaattttgacatttatgtaacatgtgtgcttaagtgg
+1980814/1
@@@DDDDFHHHHDBDBHIIJJJHHEIEGGIEEEHIGIFHCEGGEIJGCGH
@1980815/1
cacaaattatgtcaaattttgacatttatgtaacatgtgtgcttaagtgg
+1980815/1
CCCFFFFFHHHHHJJJJJJJJGIIJJJJJJJJJJIGIGJJJIIJIJIIIJ
@1980816/1
cacaaattatgtcaaattttgacatttatgtaacatgtgtgcttaagtgg
+1980816/1
CCCFFFFFHHHHHJJJJJJJJJJJJJJJJJJJJJJJJJJHHJJJIJJHII
@7057593/1
gttggccactaaactgggcagctcggctgagaatcggtattcgggactga
+7057593/1
BCCFFFFFHHHHHJJIJJJJIIHJIJJJIIJJJJIJJ?GHGJJJJJIJIJ
@5008935/1
cttcctcctgttgaagttgcttttgtttcttctttttacctcctt
+5008935/1
@@@DDDDDDBFHDBFG@G<<AHHI9AFH4CF9CGIII3?FD?F9D
@6541182/1
gtacttgcgtggacacgcatattacacatccatttatgcaggacttctat
+6541182/1
CBCFFFFFHFFHHJIJIJJIJJJJJJJJJJJJIJIJIIJJJIIGGIIJJF
@2428420/1
catgcagcttgttgttgagatgtaggagctggttgttgagaactttgtgt
+2428420/1
B@CBDFFFHHHHHJHIJGIHIIFHIIFHIJJIGGIJJJJJJJJJJJJGGI
@2428421/1
catgcagcttgttgttgagatgtaggagctggttgttgagaactttgtgt
+2428421/1
CCCFFFFFHHHHHJGIJHIIJIIJJJHIJJJJHIIJJJIJIJJJJJJJJJ
@3948995/1
ctcaacagctcaatccacctgaggttcagcctcaacccattacacaagac
+3948995/1
CCCFFFEFHHHHHIJJJJJJJJIJEHIJJJJIJJJIJIJJJJJJJJIIII
@3948996/1
ctcaacagctcaatccacctgaggttcagcctcaacccattacacaagac
+3948996/1
CCCFFFFFHGHHHJJJJJJJJJJJFHIJJJJJJIIJJIJIJIJJJJIIJI
@7548888/1
tctaacgtctttatagaatgtcaatgttattctaaaaagaagactgctaa
+7548888/1
CCCFFFFEHHHHHJJJJJIJHHIJJJJJJJJJJJJJJJIJJIJJJJJJII
@2429104/1
catgccctattgaaaaccttgtagtggattcctaatattttttagtgaac
+2429104/1
CCCFFFFFHHHHHJJJJJJJIHIIIJJBDHGG41?CBGIJJJJDBDB>FH
@3950596/1
ctcaaccatagctttctcagcgtgtttaatttcgttccatttatcaaggt
+3950596/1
BC@FFFFFHHHGHJJJGIJJIJHIJJJJJJJJJJJJJIJJIJJJJJJFIB
@3950597/1
ctcaaccatagctttctcagcgtgtttaatttcgttccatttatcaaggt
+3950597/1
CCCFFFFFHHHHHJJJJJJJJJFHFGHFEHIJABFGEH<FIIIIHCHHI9
@3950598/1
ctcaaccatagctttctcagcgtgtttaatttctttcatttatcaaggtt
+3950598/1
CCCFFFFFHHHHHJJJJJJJJJGGIJJJIJJIIIIJIJJJJJJJGIIHD?
@5557240/1
gaaaaccttgtagtggattcctaatattttttagtgaacctctctaacgt
+5557240/1
CCCFFFFFHHHHHHIJJJJJJJJJJJJJJJJJJIFHJJJJJJJJJJJJJI
@5557248/1
gaaaacctttaaagatgcgaataatagagaaattaccatccaacggtatt
+5557248/1
C@CFFFFFHHHHHJJJJIJIJJJJJJJJJJJJJIIJJIIIJIJJJJBFHI
@5557249/1
gaaaacctttaaagatgcgaataatagagaaattaccatccaacggtatt
+5557249/1
CCCFFFFFHHHHHJJJJJJIIJJJJJJJJJJJJJJJHIJJJIJJJJFGIJ
@7551532/1
tctacatatgaaacatgtcagttatatattcacctttatatgtcacattt
+7551532/1
CCCFFFFFHGHHHJJJJIJJJHIJJJJJJJJJJJJJJJJJJJJJIJJJJJ
@901234/1
atacaaatttgactactgtatagctttcttctcttggtgaacacatactt
+901234/1
@CCFFFFFHHHHHJJJJIGJIGJJJJJJJJJJJJJJJGHHIIJIJJJJJJ
@7552316/1
tctaccacaatattctccaaatcttcgatgatctcctgtctgggtggttg
+7552316/1
CCCFFFFFHHHHHJJJJJJJJJJJJJIJIIIIJJJJJJHIJJJIBGEDGI
@6057937/1
gcgatattttttcggaaaaaagtgagtttaggatatcttacgttctggca
+6057937/1
CC@FFFFFHHHHHJJGIIGIIFCDGHBHHIGIIGGIIIJJJEFHIIIEIJ
@6057939/1
gcgatatttttttatcgatctggcttcaatgtttgaatgatgattatata
+6057939/1
=?@D?DDDDAAFHEECD;?FHIGEGIDE99::?DBHDGD@DBG48BFDBH
@6057940/1
gcgatatttttttatcgatctggcttcaatgtttgaatgatgattatata
+6057940/1
@@@F?DDDFFHHHGGEHFHBAFGCHIIIGI@FFH;9BB99FE?FHDHDGG
@6058604/1
gcgatgacgaataaagtatgtgttcaccaagagaagaaagctatacagta
+6058604/1
CCCFFFFFHHHHHJJJEHIIHHHIJJJJJJJGIIJIIJIIIJJJJJJJFH
@6058605/1
gcgatgacgaataaagtatgtgttcaccaagagaagaaagctatacagta
+6058605/1
CCCFFFFFHHHHHJJJGHIJGIIJIJJIIIJJJJJJJJJJJIJJJJJJFH
@1983584/1
cacaacagcaacatcaaactgttcccccacaacagactggtcccccacaa
+1983584/1
CCCFFFFFHHHHHJJJJJJJJIIJJJJJJJJJJJHHIJJJIGIJJIJJJI
@1983593/1
cacaacagcaagctcctccgcaacagcaacctggagcgagacaacatcac
+1983593/1
@CCF?DDF?CDDHIIIIIIIIGIII@FHIIGIIIG?FDGGAGHH=@CGHI
@5558376/1
gaaaactaaaggatttctcaacttgtttccgtgagttgctgaacaaattt
+5558376/1
@@@FFFFFHBHDDDHGFBCIIHIIIHHHHHG3CEBHIHAGGIHGGE@FGF
@5558377/1
gaaaactaaaggatttctcaacttgtttccgtgagttgctgaacaaattt
+5558377/1
CCCFFFFFHHHHHJIJIGIJJHIJJHHIGIIEFIGIJICHGEHHGGIJIJ
@7060553/1
gttggggctgggggtcttgtggaataggttgaggctgaatctcagatgga
+7060553/1
CCCFFFFFHHHHHI:CDGGCFH@GHGHIDFHDHIIIIIIIIIIIIGGIIE
@5559043/1
gaaaactcaattggcgcacattcagcaggttttttaacagtttgaaaacc
+5559043/1
?@?BDDDBDFHH?>@GBGHHEGGD>GGG?DHAFGGDEHIG<??FEABGGH
@5559044/1
gaaaactcaattggcgcacattcagcaggttttttaacagtttgaaaacc
+5559044/1
CCCFFFFFHHGHHJJJJIIJJJJJJJJIJDGIJJJJIJJJJJJJJJJJJJ
@7553103/1
tctacgggtattttgcgacctgcttttccaggttcagggtttcttaacct
+7553103/1
CCCFFFFF@FHHHJJJJIIJIGIJJJJJJJJIIIJJJJJ?FHIJJJJJJH
@7553703/1
tctactctcaagaaatggcctccatgccgagcaagactcccgtcagcgtc
+7553703/1
BC@DFFFFHHHHHJJHIIIIIJJJJJJJJJJJJJJJJJJJJJIJJJJIHI
@8039137/1
ttgacattagaagagtaaacgtcagtttgcgtttcaatgcatcgata
+8039137/1
CCCFFFFFHHHHHJJGHJJJJHIJIIJJJJIHIJJJIJJGJJJJGII
@7554699/1
tctagacatactttatgctcttgacatttcgttaaagaaccacaaaatgt
+7554699/1
CCCFFFFFHGHHHJGIHIGGGIEHIIJJJIJIJJJJDHHIJJJJJJJJJI
@3956345/1
ctcaacttgtttccgtgagttgctgaacaaatttgaaaaaaccagagacg
+3956345/1
B@@?DFFFHHHHHJJIJIJHIIIIJJIJJJIJJJJJJJJJIJJJJJJJIJ
@6059754/1
gcgattgagaccactgcgtataagagtggcta
+6059754/1
@<;1DDD>FFFFFFFBEF@AF9<C4A:?;GFF
@6059842/1
gcgattggtcaatgttttttcttcg
+6059842/1
1=?AD:?DA?DDD4CAEEEAEIEE;
@6059843/1
gcgattggtcaatgttttttcttcgatgtccacgtaggttacctcgaagg
+6059843/1
?@?BDDDBAADHAD<CFHGGAHII=DGGEEF@DH?BGE???BF9<??DD:
@3959491/1
ctcaagcgctggtaacgctttatcgggttctgctaagtggtaagtagaag
+3959491/1
@@@FFADFDFDHFFHIGGHJJJGHIDGHFDFHJIHII@<FGGIEDEECGH
@3959492/1
ctcaagcgctggtaacgctttatcgggttctgctaagtggtaagtagaag
+3959492/1
CCCFFFFFGHHHDHHGIIIJJHIJJJJDHGIIIJJJJHIJJIJJIIIIJJ
@3959493/1
ctcaagcgctggtaacgctttatcgggttctgctaagtggtaagtagaag
+3959493/1
CCCFFFFFHGHGCFHEEHHGJEHJJJJGGGIJJJJJIAHHCHIJIIJJJI
@3959494/1
ctcaagcgctggtaacgctttatcgggttctgctaagtggtaagtagaag
+3959494/1
CCCFFFFFHHHHAGHHJJJJJIJJIIJFIIJJJJJJIJ@GFHGIGIJIII
@6060779/1
gcgcaaaggtaaaatcgttctagacatactttatgctcttgacatttcgt
+6060779/1
CCCFFFFFHFHHHJJIJIJIJIJJJJJJJJJJJJJJJIJJJJJJJJJJJI
@3960816/1
ctcaagggcacacggcaacaaaaagtgataatggatacaaatttgactac
+3960816/1
?=?DDFDDFHFHHJJ>HIHHIIIIJ?DGIIGJJGBFFDGGIHIIJIJJIJ
@3960817/1
ctcaagggcacacggcaacaaaaagtgataatggatacaaatttgactac
+3960817/1
CCCFFFFFGHHHHIJIJJJJJJJJJFHIJJJJJJJJIJJJJJJJJJJJJJ
@3960818/1
ctcaagggcacacggcaacaaaaagtgataatggatacaaatttgactac
+3960818/1
CCCFFFFFGHHHHJJJIIIJJJJJJGHJJJJIJJJIIIJJJJJJIIIJJJ
@3960819/1
ctcaagggcacacggcaacaaaaagtgataatggatacaaatttgactac
+3960819/1
CCCFFFFFHHHGHIGEIJCHJIJJI?DHHIJJJIHDDHIJJIJJIGJJJJ
@3960820/1
ctcaagggcacacggcaacaaaaagtgataatggatacaaatttgactac
+3960820/1
CCCFFFFFHHHHHJJJJJJJJJJJJFHHJIJJJJJIIIJJJJJJJJJJJI
@8040913/1
ttgagaattcatttttaacacagttcttactttaacacattgtgttaaac
+8040913/1
CCCFFFFFHHHHHJJJJJJJJJJJJJJJGIJJJJJJJJJJIJJJJJJJJI
@390103/1
aacgattatacgaaagatctagaaaactacagatatataaaatcaagagt
+390103/1
CCCFFFFFHHHHHJJJJJJJJJJJJJJJJJIJJJHIJJJJJJJIJIJIJD
@6544951/1
gtagaacgaattttgtgcatacaaaaatagtaaaaagtcaaagtctttcg
+6544951/1
CCCFFFFFHHHGHIEEFHJJIGGGFHIJJIBGGIEEHGIGHIJFGGGIJB
@5013678/1
cttccttcggagttttgcctgttccgtagcagacggccactggcaaagtg
+5013678/1
1==:BBDDFFAF?FFGD@HIICCHHFFGAGFFEGIIFEIIAACEFEFIII
@5563882/1
gaaaagcccagaagaacgttcgactttcacttcattctatcggcctttct
+5563882/1
CCCFFFFFHHHHHJJJJJIJJJIGIJEGIIJJJIJJJJJJJJJJJJJJII
@7557781/1
tctagttacacagcatagtatccctgataaaagcattgcagattgtgtag
+7557781/1
CC@FFEFFFBHBBGBGIGHFHGIJEIHIIJJJGIIIJJJJJIGHGHHIII
@8042457/1
ttgaggagcaaggttgctgcgcaacttgttaatgaattaagcgaagaaca
+8042457/1
CCCFFFFFGGHHGAGGGEDHGHGGIIJIIJHJJJJJJJJJJIJIIJIGJJ
@904637/1
atacactattattaggcactagttattaattataatcatcaatattatct
+904637/1
@@@DDDDDHFHFBGBHIIGHIHC?FBBHBFHGIIHI@AGEHCEEHHIGIE
@6546015/1
gtagaaggcagattgttaccctccacgggtaaatcctgcaaggattgcca
+6546015/1
BC@FFDEFDDHHHJIIJJJJJIIJJJJJIDHGHEGIIJJJJGIJJJJIJJ
@8043543/1
ttgataaatgaaagaaattaaacacgctgagaaagctatggttgagtgaa
+8043543/1
CCCFFFFFHHHGHJIJJIJJJJJIJJJIJJJJIIJJJJIJIBFHHIDGFG
@390874/1
aacgattttacctttgcgcgaaaagtgaccacaagcaatgtcaaagagaa
+390874/1
@@CFFFFFHHHHHJJJJIIJIJJJJGHJJJJJJJGFIHIJJJJIJJJJII
@390875/1
aacgattttacctttgcgcgaaaagtgaccacaagcaatgtcaaagagaa
+390875/1
CCCFDFFFGHHHHJJJJJJJIJJJJGHIIJIJJJIJJJJJIJJJJJHIHG
@5017097/1
cttcctttcgattgaacataggatctgtagtccatcgggcagtcatattt
+5017097/1
CCCFFFFFHHHHHGIJIJIIIJHJJJJIJJJJJJIIGIIGIJGIJJJJJJ
@3442021/1
cgctgacgggagtcttgctcggcatggaggccatttcttgagagtagagc
+3442021/1
CCCFFFFFHH<FCFHHBBHHGGGIIIICHIDGBBGFEGIGCC@F=@FGH>
@3442239/1
cgctgagaaagctatggttgagtgaaaaagg
+3442239/1
@@@DDAD4CCFH8AFEHFHFCD?C@CCHEHF
@7067698/1
gttgtaaagtttgaaggaactatcttcttcatcttcttcatcgt
+7067698/1
BBBFFFFFHHHHHIIJJIJJJJJJJJJJJJJJJJJJJJJIJJIG
@391633/1
aacgccaaggacttcaactttgttcagttcttgcaggagatcgctagcga
+391633/1
BCCDFFFFHHFHHJJJJJJJJJHIJJJIJJJJJJIIHIJIJJIJJJJJIG
@391753/1
aacgcccggagcggctgatatcaccaatcaggtggtgacatcgttcgatg
+391753/1
@CCFFFFFGHGHHIIGGBDDBG@GHGIBFEAG8FG;CCCHEGEDHHFEDF
@8044500/1
ttgatattgggactgcaagtgcgaatatctgtagtcgaagtgttgttgtt
+8044500/1
CCCFFFFFHHHHHIJJIBHFHIJJJJJJJJJIIJIIIHHIFFGHIIJJJI
@392892/1
aacggaacgcccggagcggctgatatcaccaatcaggtggtgacatcgtt
+392892/1
@@@DDDDDDFFFFEFAGII66DBD8?<<CFFI38@;CEEFAA?AEE;=DD
@392893/1
aacggaacgcccggagcggctgatatcaccaatcaggtggtgacatcgtt
+392893/1
CCCFFFFFGHHHHJJJIJIJIJEEHGHGIIIJGHGGI7@E;AAHHHFFBE
@1989424/1
cacaagatgtggcaatccttgcaggatttacccgtggagggtaacaatct
+1989424/1
CCCFFFFFHHHHGIJJJJJJJJJJJJJJJJJJJJIJJIJJJBFHIJJJIJ
@1989569/1
cacaagcaatgtcaaagagaaggatagcaactaattttacaagctatact
+1989569/1
CCCFFFFFHHHHHJJJIHIGIJJJJJJJJJJJJJJJJJJJJJJJJJJJJJ
@1990103/1
cacaagctcaatacaatccccacattccaccccaatctagccactcttat
+1990103/1
@@CFADDFHHGHHJJJJJJJJJIEIJJJJJJJJJJJJIEGJJJIIJIGII
@7069263/1
gttgtacccaaacttttcggggtgcaatcttcttttccggaaaatgctcg
+7069263/1
@@CFDEFFHHHHHIIJJIJJGI?FEHHGIJJIJIJJFGIJJIIIIJJJJG
@7069264/1
gttgtacccaaacttttcggggtgcaatcttcttttccggaaaatgctcg
+7069264/1
@BBFDFFFHHGGHJJJJJJJJJCGHIJJJJIJJJJJJJJIGGIJJJJJJJ
@7069265/1
gttgtacccaaacttttcggggtgcaatcttcttttccggaaaatgctcg
+7069265/1
CCCFFFFFHHHHHJJJJIIJJJCGIJJJJJJJJJJJJJJJIJJJJIIJJI
@4466491/1
ctgacatgtttcatatgtagaacgaattttgtgcatacaaaaatagtaaa
+4466491/1
@@@FDFFFDFDDHI>CBGGB>HE@AHIIICFACD<?FFCBFAFHGD:?BD
@4466492/1
ctgacatgtttcatatgtagaacgaattttgtgcatacaaaaatagtaaa
+4466492/1
@CCDDFDAHHHFFGEHEHADFHFHIEHIJJIDFIJGJJIJIIIIFGGGGH
@5568268/1
gaaaagtattatgagaatatgaaatttaaaagaaaatttgaaaagtatca
+5568268/1
@?@FDFBDDHDHHIGIIHJIJIJJJJJJIJJJJJJIJIJIJJIJJDFIHI
@8046310/1
ttgatttaattttgacatgttagaatgccctattgaaaaccttgtagtgg
+8046310/1
@C@DDFFFHHHGHGGGHGIJJIJIJJGIIJIJIJJJJJIIJGIIHIGIIC
@4468232/1
ctgaccatataggagttagtctggtaaaagtgtcactaggtagcttggca
+4468232/1
@<@;DBBD<FB<F>FCFBEICGB@C?CHHE2A<CBFHIFIIGGCIB@DGI
@5569485/1
gaaaagttaaacgatattctacaggatttattattagagtgtcctcgtga
+5569485/1
CCCFFFEFHHHHHJJJJJJJJJJJIIJJJJIJJJJJJJJHHHIIJJJFHI
@5021898/1
cttcgactacagatattcgcacttgcagtcccaatatcaaactacaggca
+5021898/1
BC@FFFFFHGHHHJJJJJJJJJJJJJJJJIJJJJJIJIJJJJJJJJJJJJ
@7070077/1
gttgtagctgattaaggggtgtattctatatttcggttaaatttaagagg
+7070077/1
@@CFFFFFHHHHHJJIIIJCFCHIIJJJJIJJJIJJ00?DHIIJJIIJJJ
@6550633/1
gtagaggataaaccaatggagcacacttttacttcagctacttgaaccgt
+6550633/1
@@@ADFFFHHHHHJIIGFGCGEGHGGIIGIGJIIJJJJIIHIIBFGIIFG
@5023328/1
cttcgaggtaacctacgtggacatcgaagaaaaaacattgaccaatcgcc
+5023328/1
@@@DBDDD@DFHFIIEGHII??FEGEEFFGHIHHIIG>?4BDGGGHGI=;
@5023329/1
cttcgaggtaacctacgtggacatcgaagaaaaaacattgaccaatcgcc
+5023329/1
CCCDDFFF@DHHHGIGG<FGGIIIIIIGIGCGIIIGGGIBEHGHGEG;@G
@5023330/1
cttcgaggtaacctacgtggacatcgaagaaaaaacattgaccaatcgcc
+5023330/1
CCCFFFFFCFHHHJIJJCGIIIJIIIIIIJIIJGGGGIIIIJJJIGGGHI
@397299/1
aacgttaaattttaaaagcctcttaaatttaaccgaaatatagaatacac
+397299/1
BC@FDFFFHHHHHJJJJIJJIJJJJJIJJJJJJJJIIJJJJJJJJJJIJJ
@909720/1
atacgaactggtccaaatcgagggcgccatccacgagccaatcttccgct
+909720/1
CCCFFFFFHHHFHJJJJJJJJIJIIJJJJJJJJJJJJJJJJJJJJIHHHD
@909724/1
atacgaacttccatagattcaaatgaagtaaacaacatacgtttttcatt
+909724/1
CCCFFFFFHHHHHJJFGGJJJIJJIJJJFHIJJJJJJIGGGDGHIJIIJJ
@3447734/1
cgctggtaacgctttatcgggttctgctaagtggtaagtagaaggtaagc
+3447734/1
@@@DDFBDHADFDHIBGHGIIEFHCCHGIIIGHI?BEG?BGGHGIDGHED
@5026330/1
cttcgatcttccggttccggtggccaccagatcgttgttaaggaacacgc
+5026330/1
CCCFFDFFHGHHHIEHIJIIGGIFJFIJIGIHIIHGDEIJJIJIIJGIII
@5026331/1
cttcgatcttccggttccggtggccaccagatcgttgttaaggaacacgc
+5026331/1
CCCFFFFFHGHGHJEIIJDIFGHIIJJJIIIJJIHGIIIGIIIJJJIJJJ
@5026332/1
cttcgatcttccggttccggtggccaccagatcgttgttaaggaacacgc
+5026332/1
CCCFFFFFHHHHHJHIJJJJGGIJJIJJJJIJIJJJIJJJJJJJJJJJJJ
@7564009/1
tctcagcgtgtttaatttctttcatttatcaaggttttcaaactgttaaa
+7564009/1
@@@DDDDDFFFFF>F@FG<EHI:?FHH@FB9HFG?FGIDEFGEAFGFEII
@7564967/1
tctcataatacttttcccggtttgttctgaaacaaacatcactgtgatga
+7564967/1
CCCFFFFFHHHHHJJJJJJJEHIGEHGJJIJJIJJJGGIIJJJJGGDGII
@6553978/1
gtagatttccgtgaagtggtccgtgccccttgcggttaccccttctg
+6553978/1
@@CFFFFFHHGHHIJJFHIFHIBFHGGIIDG@@AEDD@GIJJAHHA4
@7074357/1
gttgtctgcccctttcttaatcggttctgcatgaatgccatctgggcccg
+7074357/1
B@@FFFFFHHHHHJJJJJJJIIJJJJJJJJJJIJJJIJJIJJJIIIJJJJ
@1443769/1
attttattttgtaaggtgaggtatttgtacatgaagttgtctgccccttt
+1443769/1
?@@DDDFFHHFFHEGICGEHI:CFIHJIIJJJJJJIGGGIJJIJJIIJIH
@1443770/1
attttattttgtaaggtgaggtatttgtacatgaagttgtctgccccttt
+1443770/1
CCCFFFFFHHHHHJGEAFCHIAFEIIHHIIGIIJIJIJJFHEIGGHIIFG
@400757/1
aactatacctttactagcgttttgaggctccagaaatatttaatgttatt
+400757/1
?1?=BDDDFHHHFIGEEHEEFHGIGIGGIIIEIEEEEIEFHIIEIHGGCG
@4473689/1
ctgactcggaacagtctgtctttgccttcgcccgggagagtgacttcgag
+4473689/1
BB;DDFFFHHHHHIHHJJIIJIJJJJJJJJJJJIJIFHGIGHJJJJJIGI
@8050075/1
ttgcatttcataattaaggtaatccacggcatttctggtcgtgggccact
+8050075/1
@CCFFFFFHHFHHEHIGGG?CHFHGIJEGHGGEGGEGI:DF?GGHGHIGF
@3969497/1
ctcaatcgcaacagacatctacgaacgtctacagttatcctccagttcct
+3969497/1
CCCFFFFFHHHHHJJJJJJJJJJJJJJJJJJJJJJJJJJJJJJCHHIIJI
@401442/1
aactcaacagctcaatccatctgagattcagcctcaacctattccacaag
+401442/1
@@@BDEFFHHHHHJJJJJJIJJJJJGJJJICHJIJGJIJJJJJJJIJIIJ
@8051556/1
ttgccgtgtgcccttgagaaatttgctgcctcaaaatcgtatgacaaaac
+8051556/1
C@BFFFDFHHHHHIJJJJJIIJJJIJJJJJJJJJJJDGIHHJIJJJJIJI
@2448062/1
cattatcactttttgttgccgtgtgcccttgagaaatttgctgcctcaaa
+2448062/1
CCCFFFFFHHHHHJGIIIIIIGIIIJJIJIIJJJJJJJJJJJJJJIHIHI
@402646/1
aactcttcgtcactcgcaaatgtagaaggcagattgttaccctccacggg
+402646/1
C@@FDDFFDDFFHIJJIJIBIGCHIIIGEHIHGGIIHIIJGIEGHGGG:@
@8052765/1
ttgcgagtgacgaagagactctcagcttcaacgccaaggacttcaacttt
+8052765/1
CCCFFFFDHHHHHJIJIJJJJIJJJJJIJJJJ?DGIJIIJGIJJJJJJJJ
@8052811/1
ttgcgatattttttcggaaaaaagtgagtttaggatatcttacgttctgg
+8052811/1
:114BDDFHHHHHIIIIIIIIIIIGGIIHHDIIIIIIIIIIIIIHIIIFH
@8052921/1
ttgcgattgagaccactgcgtataagagtggctagattgggg
+8052921/1
CCCFFFFFHHHHHJJJJJJJHIJIJJIJEGIJJIB?<F?DGI
@6068291/1
gcggaagcggtatgcagattggtgaagcagaacaaccattctgtacaatt
+6068291/1
CCCFFFFFHHFHHJJJIGIIIJGIIJJJIJIJJJJJIJJJJJJJJJIJJI
@5578374/1
gaaaatgtggatttacaaaatttaaatagggaatatgaaagatttaaaat
+5578374/1
CCCFFFFFHHHHHJJJJJJJJJJJJJJIJJIJJJJJIJJJJIJJJJJGGH
@5034316/1
cttcgctttgactcgacaaaaatttaaacacattgcattattgatttcga
+5034316/1
CCCFFFFFHGHGHIIIIJJJIIJJJJIJIJJIJJJJJJJJJJJIJJIJID
@5034377/1
cttcgcttttgactcgacaaaaatttaaacacattgcattattgatttcg
+5034377/1
???DD8ADDD>ADBEDEE6FADEEEIIIEADDDIEE>AD>DDC@?@DEI@
@5034378/1
cttcgcttttgactcgacaaaaatttaaacacattgcattattgatttcg
+5034378/1
@@@DAA@DHH>?DED?D6FHHGHEHGDHIGEFGGIBGHGHEHIGBAGIIH
@5034379/1
cttcgcttttgactcgacaaaaatttaaacacattgcattattgatttcg
+5034379/1
@@@DDFFFHHAAHGI;AAEDHEHCHBGGG@DCFDHGCEDGGFIIIIIIII
@5034380/1
cttcgcttttgactcgacaaaaatttaaacacattgcattattgatttcg
+5034380/1
@C@DDFFFHH?FB@EBHIBFHGHIIIGEEGHGBHHEGIIIIIIEAFFHBA
@5034381/1
cttcgcttttgactcgacaaaaatttaaacacattgcattattgatttcg
+5034381/1
@CCDDFFFHDDHFBHGIGIIIJGJJJJJJGIGIEHIIIJCHGCBDGFFGG
@5034382/1
cttcgcttttgactcgacaaaaatttaaacacattgcattattgatttcg
+5034382/1
@CCFD8DDFHFDFHDDHIIIHIIIIIIGEHCGIGGB?GHIGGHIIIIICH
@5034383/1
cttcgcttttgactcgacaaaaatttaaacacattgcattattgatttcg
+5034383/1
@CCFDDDDHHBDFHG;EHEGIIIIIIGIIGI;BDHIIIIIGIIIFEHIGH
@5034384/1
cttcgcttttgactcgacaaaaatttaaacacattgcattattgatttcg
+5034384/1
B@B;DFFFHHHHHJJJJJJJJJJJJJJJJJJIIJJJIIJJIJJJIJJJJJ
@5034385/1
cttcgcttttgactcgacaaaaatttaaacacattgcattattgatttcg
+5034385/1
CCCFFDFFHHFHHJJJJJIIIHJJJJGHIIIIJJJJJJJJJJJJJIIIIJ
@5034386/1
cttcgcttttgactcgacaaaaatttaaacacattgcattattgatttcg
+5034386/1
CCCFFFDFHH?CFGGAGHGHIIIGHIGIIGGBBDHCHDHIGGIGGIIIHH
@5034387/1
cttcgcttttgactcgacaaaaatttaaacacattgcattattgatttcg
+5034387/1
CCCFFFDFHHHHHIJGHJIJJJJIJJJIJIJJJJIJJJJJJJJGHJJJJJ
@5034388/1
cttcgcttttgactcgacaaaaatttaaacacattgcattattgatttcg
+5034388/1
CCCFFFFFHHBBHGG=AADGIIIIIIIIIIIGGFHGIIIIIIIIIIIIII
@5034389/1
cttcgcttttgactcgacaaaaatttaaacacattgcattattgatttcg
+5034389/1
CCCFFFFFHHGHHIHGGIIJJJJIJJIJJJIHJJJIIIJJJJJIIJJJIJ
@5034390/1
cttcgcttttgactcgacaaaaatttaaacacattgcattattgatttcg
+5034390/1
CCCFFFFFHHHFHIIHIIIJJJJIGHIJJJJJIJJJJJJJJJJIHJIJHI
@5034391/1
cttcgcttttgactcgacaaaaatttaaacacattgcattattgatttcg
+5034391/1
CCCFFFFFHHHHHJIJIJJJJJJJJJJJJJJJJJJJJJJJJJJJJJJJJJ
@5034392/1
cttcgcttttgactcgacaaaaatttaaacacattgcattattgatttcg
+5034392/1
CCCFFFFFHHHHHJJIIIJJJJJJJJJJJJJJIJJJJJJJJJJJJJJJJJ
@5034393/1
cttcgcttttgactcgacaaaaatttaaacacattgcattattgatttcg
+5034393/1
CCCFFFFFHHHHHJJJIJJJJIJIJIJJJJJGIJIIJJJIJJJJGIJJJH
@2962408/1
ccgtgccccttgcggttaccccttctgttgggatgggggccgcccccttc
+2962408/1
?<<=BDDFHHHBHIGIIFEFHIGIGIIHIIIIFHGIGFGEIGHFFDD8A;
@6069291/1
gcggaccaacatctgatagttccttaaacactggatcttgaattttcttt
+6069291/1
CCCFFFFFHHHHHJJJJJJIJJJJJJJJJJIJJJGHIJJJJIIJJJJJJJ
@5035639/1
cttcggagaatcacaaaactcatgatacttttcaaattttcttttaaatt
+5035639/1
@@@DDDDA1CBCDEGIIE;@GDHEB<CFEFFEFFFFIII>FFIIIII?FG
@5035640/1
cttcggagaatcacaaaactcatgatacttttcaaattttcttttaaatt
+5035640/1
@@CFFFFDHHFHHJJJJJJEIBHHIGIJJJJIJJJJJJJJJJJJJJJFGI
@5035641/1
cttcggagaatcacaaaactcatgatacttttcaaattttcttttaaatt
+5035641/1
CCCFFFDFGHFHHIIJJJJGGHIIJIJJIIJJJIJJJJJJJJJJJJIGII
@5035642/1
cttcggagaatcacaaaactcatgatacttttcaaattttcttttaaatt
+5035642/1
CCCFFFFFHHHHHJIJJIJJJJJJJJJJJJJJJJJIJJJJJJJJJJJJJJ
@5035643/1
cttcggagaatcacaaaactcatgatacttttcaaattttcttttaaatt
+5035643/1
CCCFFFFFHHHHHJJJJJJJJJJJJJJJJJJJJIJJJJJJJJJJJJJGIJ
@6069851/1
gcggaggagcttgctgttgtggaggaccagggtgctgttgtctcgttcca
+6069851/1
CCCFFFFDHHHHHJJJIIJGHJEHJHIJJJJJ9BGEHFHGDFHGIIJJIB
@1449049/1
attttccttggcatcaagagtatattccatgatgctaatacaatttaaat
+1449049/1
CCCFFFFFHHHHGJJJJJJJHHIJJJJJIJJIJJJJJJJJJJJJJJJIII
@7568740/1
tctcctaaatattttcgccttcctaaacgatataaattcaaattgctaac
+7568740/1
=@:4ABDDHHGHHIIIIIGIIIIIIIIIHHGGIIIIIIIIIIIEGIIGHG
@5035986/1
cttcggagttttgcctgttccgtagcagacggccactggca
+5035986/1
@@@D=@;@<AD?DAE:2AH<A1C?;B?FEC:D@GA;?BDDA
@5035987/1
cttcggagttttgcctgttccgtagcagacggccactggcaaag
+5035987/1
CCCFFFFDFFHHGGIIIGHIJIHHIGIJIJIIJIJJJIDGIGHI
@5035988/1
cttcggagttttgcctgttccgtagcagacggccactggcaaagtggata
+5035988/1
@CCDFFFDHHHFHGHIIIGHIGIGGCEHJIIIJIIIIIFGIJJIFHICEG
@5035989/1
cttcggagttttgcctgttccgtagcagacggccactggcaaagtggata
+5035989/1
B@1ADDDDHHHHGJJIJJJGIIJIJIIJJJIJIIJJJIIHIJHI=CHHCH
@5035990/1
cttcggagttttgcctgttccgtagcagacggccactggcaaagtggata
+5035990/1
CCCFFFFFDHHHHJJJJIIJJJHHJJJJJJJJIJJJJJIJJJJJFHIJJJ
@5035991/1
cttcggagttttgcctgttccgtagcagacggccactggcaaagtggata
+5035991/1
CCCFFFFFFHHHHJJJJHJJJIIJJJJJJJJJJJJJIJJJJIJIBFIJJJ
@5035992/1
cttcggagttttgcctgttccgtagcagacggccactggcaaagtggata
+5035992/1
CCCFFFFFHHHHHJJJJHJJJJIJJIIJJJJJJJIJJJJJIJJI=FGFHG
@1451418/1
attttctatctacccgtccgcccattttgaatagaccaaccatgatcatg
+1451418/1
@CCFFFFFHHHHHJJHIJJJJJJJJJJJJFHHIHIIJIGIJIJIGIIJJJ
@2964229/1
ccgtgtgcccttgagaaatttgctgcctcaaaaacgtatgacaaaactat
+2964229/1
@@CDDBDDHHHHHJIIJJIIIJJGIJJJJJJIIJIGCFHIIJIHJJJGHI
@5581353/1
gaaaattgtaaatctacacaaaaatgtcaaatcatgtcaagaccccggcg
+5581353/1
CCCFFFFFHHHHHJJJJIJJJJJJJJIJIJJJJJJJIIJJJJJIJJJIIJ
@3974734/1
ctcaattggcgcacattcagcaggttttttaac
+3974734/1
@@@DDDDDHFFHFIEGHDF?C9;C1?EHAF8:0
@3974735/1
ctcaattggcgcacattcagcaggttttttaacagtttgaaaaccttgat
+3974735/1
?@?1BDDB3:@FCEFGIEF>9CGFF<9EDBEB?9?GFGDBFBFEEFFECB
@3974736/1
ctcaattggcgcacattcagcaggttttttaacagtttgaaaaccttgat
+3974736/1
@C@FFEFFHFFFFHGHJJGHHGIJHGIJJJ@DHHGIIGEHIGIJIIJJ>F
@3974737/1
ctcaattggcgcacattcagcaggttttttaacagtttgaaaaccttgat
+3974737/1
CCCFFFFFHGHHAIEHIIIIIGGI?GHIIICHIIIIIIIIIIIIIIIIII
@3974738/1
ctcaattggcgcacattcagcaggttttttaacagtttgaaaaccttgat
+3974738/1
CCCFFFFFHHHHDIGIIGHIICGI?FGIJJGHGDHHIIIIJJJIJIJJIJ
@3974739/1
ctcaattggcgcacattcagcaggttttttaacagtttgaaaaccttgat
+3974739/1
CCCFFFFFHHHHHJJJJJJJJIJJHIJJJJJJJJIIJJJJJIJJJJJJJJ
@7569995/1
tctcgaaagacttcgactttttactatttttgtatgcacaaaattcgttc
+7569995/1
CCCFFDFFFFHDHIGHHGHIIICHHEHIIIIIGHIIIIHHIIIIIIIIII
@7569996/1
tctcgaaagactttgactttttactatttttgtatgcacaaaattcgttc
+7569996/1
CCCFFFFFDHHFHJIIJJJIJJIJJIJJJJJBHIJGJIJIJJJJJIJJJJ
@3452777/1
cgcttatttaatagagtgtggaccgcgggg
+3452777/1
@@?DDDDDF<FFFEFE2C<CFE@G@EAEFI
@915839/1
atactttgcatcaaataaatgctcccttttcacaatataataaatacata
+915839/1
@@@FDDFFHHFFHGIGEIHJJHJJEGEGEGHIGHGDHIIGGHHGGGIJGG
@6560521/1
gtagggttcaggttgctacaaatttcagcaacataaaaatactgaggctg
+6560521/1
@@@FFDBDHFHHAGBFHGIJIJIJJIJJIIHHHJIIJJJIIGIGGIIIJJ
@2965466/1
ccgttacttcctcaagcgctggtaacgctttatcgggttctgctaagtgg
+2965466/1
CCCFFFFFHHHHHJJJJJJJJJIIJJJJJJJJJJJIJIIJJJJJJHJFHI
@5582282/1
gaaaatttgaaaagtatcatgagttttgtgattctccgaagaatatgtct
+5582282/1
CBCFFFFFHHHHHJFHIJIJJHIIIJJJJJIJJJJJJJIIJIJJJJJJJJ
@5582283/1
gaaaatttgaaaagtatcatgagttttgtgattctccgaagagtatgtct
+5582283/1
CCCFFFFFHHHHHJGHJJJJJJJJJJJJJJIIJJJJJJIIJIJHHIIJJJ
@2003537/1
cacacacgcatttttaaatttaaaaatttattcaagtcaaaaataatatg
+2003537/1
@@@DDFFFHHFAFGGIJIIIIHGIJIJJJGGIGEFHD?DHGGGFFDGIIH
@2003538/1
cacacacgcatttttaaatttaaaaatttattcaagtcaaaaataatatg
+2003538/1
@B@DFFFFGHHGHJJJJJJJJJJJJJJJIHJIJJJIGEDHJJJIJJJJJJ
@2003539/1
cacacacgcatttttaaatttaaaaatttattcaagtcaaaaataatatg
+2003539/1
@BCFFFFFFHDHGGIJJHIJJGJJJJIIJEIHIJIIIIJJJJJGIBFIIJ
@2003540/1
cacacacgcatttttaaatttaaaaatttattcaagtcaaaaataatatg
+2003540/1
B@BFFFFFHHHHHJJJJJJJJJJJJJJJJJJJJJJJIGIJJJJIIJJIJJ
@2003541/1
cacacacgcatttttaaatttaaaaatttattcaagtcaaaaataatatg
+2003541/1
C@CFFFFFHHHHHJJJJJJJIJJJJGHIGIIGIGGIGIJJJJJIJIJIJJ
@2003542/1
cacacacgcatttttaaatttaaaaatttattcaagtcaaaaataatatg
+2003542/1
CCCFFFFFHHHHHJJJJJJJJIJJJIJJJJJJJJJJIJJJJJJJJJJJJJ
@2452768/1
cattcgtcgtgtaccacatctcggatcttgctactaatattcgattcgat
+2452768/1
@@@DDDDDHHHCDEH@CE@EFC>GCFEGEE@FFHEEHCGGHGHHIICCDF
@7079166/1
gttgttgagaactttgtgttacaggatctcctttatgttttgcagcttgt
+7079166/1
B@CFFFFFHFHHHJJJEGHIJJJJJGGIJJJJJJIJJIJJIJIJJJJJJH
@4479280/1
ctgagaatcggtattcgggactgaaagacactaagattaccaagttgggc
+4479280/1
CC@FFFFFHHHFHIJJJJJIJJJJJJJJJJJJJJJJJJJJJJJIFHIJJJ
@918768/1
atagaatgaagtgaaagtcgaacgttcttctgggcttttcctgctttttt
+918768/1
CCCFFFFFHHHHHJJJJGIJJJGGHIJJJIJJJJFGHJIIJJIJJJJJIJ
@404561/1
aactgggcagctcggctgagaatcggtattcgggactgaaagaca
+404561/1
@;;BBB3AA8?F?6G@F69FHE>EF:11C?0BA:86B;FF38B8C
@404562/1
aactgggcagctcggctgagaatcggtattcgggactgaaagacactaag
+404562/1
@@CFDFFFDHHHHJJJEIIGBHJJJJBGDIIIJJ8GHGGHIGGIFFGHIH
@404672/1
aactggtccaaatcgagggcgccatccacgagccaatcttccgctaccgc
+404672/1
B@CFFFDEHHHHHJIIIJJJJIJJGJJJJIJGIIJJIIJGJIJJIHHHFF
@7080024/1
gttgttgtggaggagcagcttgctgttgtctcgctccaggttgttgttgt
+7080024/1
@@@FFFFFHHHHHFGEBGGIJGGJIGIGCHGIIIEHI?DG9BFFHCFHEB
@405121/1
aactgttcaaattcctcttcctcacgaggacactctaataataaatcctg
+405121/1
CCCFFFFFHHHHHJJJJJJJJJIJJIJJJIJJJJJJJJIJJJJIJJJJJJ
@7080511/1
gttgtttacttcatttgaatctatggaagttcgtattattcctcgaaatc
+7080511/1
B@BFFFFFHHHHHJJJJJJJJJIJJJJJJIJJJJIIJIJJJJJJJJJJII
@406312/1
aacttattgtaacgatggagaattttttgattcagtgctgattctgcaca
+406312/1
CCCFFFFFHHHHHJJJJJIJIIIJJJJJJIJJJJJJJJJJJJJJJJJJIJ
@918873/1
atagaatgtcaatgttattctaaaaagaagactgctaaacgttaaatttt
+918873/1
@CCFFFFFHHHGHJIJJJJJJJJJJJJJJJIJJIJJJJIIIIJIJJJJJJ
@918874/1
atagaatgtcaatgttattctaaaaagaagactgctaaacgttaaatttt
+918874/1
CCCFFFFFHHHHHJIJJJJIJIJJJJJJJIJJIJJJJJJJIGIIGIIJJJ
@919027/1
atagaattagtggtttttttctaaaatcaatttacatattatttttgact
+919027/1
@@@DBDFFDADHHEHIIIIIGGFHCGGEFFGFEFC<DGEG@?FHDGB@FC
@919028/1
atagaattagtggtttttttctaaaatcaatttacatattatttttgact
+919028/1
BBCFFFFFHHHHHFHIJJJJJJJJJJJIJIJJJJJIJIJJJJIJJJJJJJ
@5584429/1
gaaacaagttgagaaatcctttagttttccttttttattcggtataactt
+5584429/1
@@CFFFFFDFFFFBGGGIIHHDHGIIGIIGIIIIIIIIGFHIBDDHHIIF
@5584430/1
gaaacaagttgagaaatcctttagttttccttttttatttggtataactt
+5584430/1
CCCFFFFFHHHHHJJJJJJJJJJJJJJJJJJJJJJJJJJJJIIIJJIIIJ
@3456150/1
cgcttgtcatgtgttgaaattccgcgaaattggcactggcaagtcaa
+3456150/1
=8:4ADDDFHGHHHIBHHIGHIIGIGGIJJJJJJIIJIGIJJJGHGI
@3456151/1
cgcttgtcatgtgttgaaattccgcgaaattggcactggcaagtcaa
+3456151/1
CCCFFFDDDFDFHHHBEHIIJIJJJJIIJJJJJIJJIJJJJGIBFDF
@3456152/1
cgcttgtcatgtgttgaaattccgcgaaattggcactggcaagtcaa
+3456152/1
CCCFFFEEHHHFFIJIIIJIJJJJJJJJJJJJJJJJJJIJJJJJJJJ
@920574/1
atagaggttgtacccaaacttttcggggtgcaatcttcttttccggaaaa
+920574/1
CCCFFFFDHHHHHJJJJJJJJJJJJJJJDHIJJJJJJJJJJJJJJJJJJJ
@6073158/1
gcggctcacaagatgtggcaatccttgcaggatttacccgtggagggtaa
+6073158/1
CCCFFFFFHGGHHJIHGIIHGIJJJJJJJJJJJIJJJIHJGHBFHII<FG
@6073159/1
gcggctcacaagatgtggcaatccttgcaggatttacccgtggagggtaa
+6073159/1
CCCFFFFFHHHHHJJJJJIHJIJJJJIIJJJJJJIJJJJJHHJGIGIBGG
@7572308/1
tctcgtatgagtgaactgcaagctggtccacttgtacctatgaggttaag
+7572308/1
CCCFFFFFHHHHHFIJIIJJJJJJJJGHJJJJJJIJJJJJJJJJJHIJJI
@6073260/1
gcggctgatatcaccaatcaggtggtgacatcgttcgatgacaaagtgat
+6073260/1
CCCFFFFFDHHFHGIGIBEDFHCFHEHGHIIIGGHIIHGIGHIIIIDEGG
@2005706/1
cacacatgttacataaatgtcaaaatttgacataatttgtggacataaag
+2005706/1
CCCFFFFFHHHHHJJJJJJJJJJJJJJJJJJJJJJJJJJHIJJIGIJIJJ
@6073959/1
gcgggacatgcacatctcttggagccagccaatgggattgcccatcactt
+6073959/1
@@@FFDFFHHHGHJJJJJJJFHGIJJJIGIJHIJJIIIIJJJIJFIJJEI
@407870/1
[truncated: 594,167 more chars]
